# Supplementary material for: Captivity causes taxonomic and functional convergence of gut microbial communities in bats
Source: PeerJ. 2019 Apr 30;7:e6844. doi: 10.7717/peerj.6844 (PMC6499062; doi:10.7717/peerj.6844)
Supplement: Data S1 — Sex, age, weight, forearm length, and sample site information of each bat. [file peerj-07-6844-s006.xlsx]

## Sheet: per-animal measurements
Sample ID	Species	Sample Type	Sex	Age	Weight (g)	Forearm Length (mm)	Site
WFRf1	R. ferrumequinum	Wild	Female	Adult	20.07	61.74	Jilin
WFRf4	R. ferrumequinum	Wild	Male	Adult	20.94	60.42	Jilin
WFRf24	R. ferrumequinum	Wild	Male	Adult	17.92	61.23	Jilin
WFRf25	R. ferrumequinum	Wild	Female	Adult	17.57	61.23	Jilin
WFRf26	R. ferrumequinum	Wild	Female	Adult	17.32	60.04	Jilin
WFRf27	R. ferrumequinum	Wild	Male	Adult	17.59	58.84	Jilin
WFRf28	R. ferrumequinum	Wild	Female	Adult	18.97	60.01	Jilin
WFRf29	R. ferrumequinum	Wild	Female	Adult	17.1	60.86	Jilin
WFVs1	V. sinensis	Wild	Female	Adult	21.4	51.87	Heilongjiang
WFVs3	V. sinensis	Wild	Female	Adult	21.95	52.12	Heilongjiang
WFVs4	V. sinensis	Wild	Female	Adult	18.92	48.87	Heilongjiang
WFVs6	V. sinensis	Wild	Female	Adult	19.12	50.28	Heilongjiang
WFVs7	V. sinensis	Wild	Female	Adult	18.34	46.72	Heilongjiang
WFVs8	V. sinensis	Wild	Female	Adult	27.41	47.16	Heilongjiang
WFVs10	V. sinensis	Wild	Female	Adult	26.12	49.04	Heilongjiang
WFHa1	H. armiger	Wild	Male	Adult	69.73	94.82	Guizhou
WFHa2	H. armiger	Wild	Male	Adult	70.86	95.23	Guizhou
WFHa3	H. armiger	Wild	Male	Juvenile	46.2	90.9	Guizhou
WFHa4	H. armiger	Wild	Male	Adult	66.99	94.29	Guizhou
WFHa7	H. armiger	Wild	Male	Adult	74.67	97.34	Guizhou
WFHa8	H. armiger	Wild	Male	Adult	71.79	98.66	Guizhou
WFHa9	H. armiger	Wild	Male	Adult	64.16	96.69	Guizhou
WFHa10	H. armiger	Wild	Male	Adult	71.87	98.59	Guizhou
FRf1	R. ferrumequinum	Captive	Female	Juvenile	18.67	62.08	Jilin
FRf2	R. ferrumequinum	Captive	Female	Juvenile	20.44	58.72	Jilin
FRf3	R. ferrumequinum	Captive	Female	Adult	22.18	59.22	Liaoning
FRf4	R. ferrumequinum	Captive	Male	Juvenile	23.95	62.07	Jilin
FRf5	R. ferrumequinum	Captive	Female	Adult	35.3	60.86	Shannxi
FRf6	R. ferrumequinum	Captive	Female	Juvenile	32.27	62.62	Shannxi
FRf7	R. ferrumequinum	Captive	Female	Juvenile	25.39	61.64	Shannxi
FRf8	R. ferrumequinum	Captive	Female	Juvenile	22.6	61.15	Shannxi
FRf9	R. ferrumequinum	Captive	Female	Adult	30.4	60.67	Shannxi
FRf10	R. ferrumequinum	Captive	Female	Adult	27.24	59.29	Shannxi
FVs1	V. sinensis	Captive	Female	Adult	30.35	51.53	Heilongjiang
FVs2	V. sinensis	Captive	Female	Adult	23.84	50.04	Heilongjiang
FVs3	V. sinensis	Captive	Female	Adult	18.36	51.28	Heilongjiang
FVs4	V. sinensis	Captive	Female	Adult	17.07	50.27	Heilongjiang
FVs5	V. sinensis	Captive	Female	Adult	19.98	50.59	Heilongjiang
FVs6	V. sinensis	Captive	Female	Adult	20.04	50.42	Heilongjiang
FVs7	V. sinensis	Captive	Female	Adult	17.84	49.98	Heilongjiang
FVs8	V. sinensis	Captive	Female	Adult	22.13	53.9	Heilongjiang
FVs9	V. sinensis	Captive	Female	Adult	22.32	49.74	Heilongjiang
FVs10	V. sinensis	Captive	Female	Adult	21.41	50.91	Heilongjiang
FHa1	H. armiger	Captive	Male	Adult	77.69	99.77	Shannxi
FHa2	H. armiger	Captive	Female	Adult	56.36	88.81	Shannxi
FHa3	H. armiger	Captive	Male	Adult	69.81	92.17	Shannxi
FHa4	H. armiger	Captive	Male	Adult	67.71	96.22	Shannxi
FHa5	H. armiger	Captive	Male	Adult	85.86	99.39	Shannxi
FHa6	H. armiger	Captive	Female	Adult	61.31	94.28	Shannxi
FHa7	H. armiger	Captive	Male	Adult	68.31	95.84	Shannxi
FHa8	H. armiger	Captive	Male	Adult	69.19	98.52	Shannxi
FHa9	H. armiger	Captive	Male	Adult	66.7	94.64	Shannxi
FHa10	H. armiger	Captive	Male	Adult	68.22	96.8	Shannxi
