# Supplementary material for: Captivity causes taxonomic and functional convergence of gut microbial communities in bats
Source: PeerJ. 2019 Apr 30;7:e6844. doi: 10.7717/peerj.6844 (PMC6499062; doi:10.7717/peerj.6844)
Supplement: Data S2 — raw data of FHa1. [file peerj-07-6844-s007.gz › D8j5373-FHa1_R1.fq]

@M03364:276:000000000-BLYN8:1:1101:14025:1219 1:N:0:1
ACTCCTACGGGAGGCAGCAGTGGGGAATATTGGACAATGGGGGAAACCCTGATCCAGCCATGCCGCGTGTGTGAAGAAGGTCTTCGGATTGTAAAGCACTTTAAGTTGGGAGGAAGGGGTGAAGTAACGACTCACCTTTGACGTTACCAACAGAATAAGCACCGGCTAACTTCGTGCCAGCAGCCGCGGTAATACGAAGGGTGCAAGCGTTAATCGGAATAACTGGGCGTAAAGCGCGCGTAGG
+
GGGGGGGGGGGE@FGGGGGGFGC<CGFGGFFGFGCFGGGGFGGGGGGGGGGGGGGGGGFGGGGGGGGGGGGGGGGGFFGGGGEGGGGGGCFFFCFGD8FF@FFGGGE9FFGGG>EF77CCFGFGGGGGG7=CGFGGGDFGFGECDGGDGGGGGFGGGFE9CF<FGGC*DCGACCGCE:FGGGGGGGGGDEG>B?FGFGGEGFGGFGGGGGEGGFFCC5EGGGGC:F=FEGC/9>7EGD:DDGGC
@M03364:276:000000000-BLYN8:1:1101:17903:1334 1:N:0:1
ACTCCTACGGGAGGCAGCAGTAGGGAATCTTCCACAATGGACGAAAGTCTGATGGAGCAACGCCGCGTGAGTGAAGAAGGGTTTCGGCTCGTAAAGCTCTGTTGTTAAAGAAGAACGTGGGTGAGAGTAACTGTTCACCCAGTGACGGTATTTAACCAGAAAGCCACGGCTAACTACGTGCCAGCAGCCGCGGTAATACGTAGGTGGCAAGCGTTATCCGGATTTATTGGGCGTAAAGCGAGCG
+
GGGGGGGGGGGGGGGGGGGGGGGGGGGGGGGGGGGGGGGGGGGGGGGGGGGGCGGGGGGGGGGGGGGFGGGGGFGGGGGGDGGGGGGGGCGGGGGGGFFFGGFGGGGGGGGGGGGGEGGDGGGFGGGGGGGGGGGGGGGGGGGGGGGGCF@FCFFFGGGGGGGGGGGGGGGGGFGGGGGGGGFGGGFGGGGEGEGGGGFGCGGEGGGGGGDFGGEGGGGGGEEEFCFCCFGC3CGGFGGGD35>
@M03364:276:000000000-BLYN8:1:1101:18059:1474 1:N:0:1
ACTCCTACGGGAGGCAGCAGTGGGGAATATTGCACAATGGGCGCAAGCCTGATGCAGCCATGCCGCGTGTATGAAGAAGGCCTTCGGGTTGTAAAGTACTTTCAGCGAGGAGGAAGGTGTTGTGGTTAATAACCGCAGCAATTGACGTTACTCGCAGAAGAAGCACCGGCTAACTCCGTGCCAGCAGCCGCGGTAATACGGAGGGTGCAAGCGTTAATCGGAATTACTGGGCGTAAAGCGCACG
+
GGGGGGGGGGGGGGGGGGGGGGGGGGGGGGGGGGGGGGGGGGGGGGGGGGGGGGGGGGGGGGGGGGGGGGGGGGGGGGGGGGGGGGGGGGGGGGGGGGGGGGGGGGGDGGGGGEFFGGGGGGGGGGGGGGGGGFGGGGGGGGGGGGGGGGGGGGGGGGGGGGGGGGGGGGGGGGGGFGGGGGGGGGGFGGGGGGEGFGGGGGGGCGGGGF:8EGEDGGGGGCGGFCCGGGFGGCEGDDGGGDD)
@M03364:276:000000000-BLYN8:1:1101:12515:1480 1:N:0:1
ACTCCTACGGGAGGCAGCAGTGGGGAATATTGCACAATGGGCGCAAGCCTGATGCAGCCATGCCGCGTGTATGAAGAAGGCCTTCGGGTTGTAAAGTACTTTCAGCGAGGAGGAAGGTGTTGTGGTTAATAACCGCAGCAATTGACGTTACTCGCAGAAGAAGCACCGGCTAACTCCGTGCCAGCAGCCGCGGTAATACGGAGGGTGCAAGCGTTAATCGGAATTACTGGGCGTAAAGCGCACG
+
GGGGGGGGGGGGGGGGGGGGGGGGGGGGGGGGGGGGGGGGGGGGGGGGGGGGGGGGGGGGGGGGGGGGGGGGGGGGGGGGDEEFGGGGGGGGGGGFFGGGGGFGGGGCFFGGGGGGGGGGGGGGGGGGGGGGGFGGDE:CFGEFGGG:DGGGGGGGGGGGGGGGGGGGGGGEGGB@FGFCGGGFGGFGGGGGGGGGGGGGGGGGGGGGGGGGGGECEGGFGGGFCFCGGGGGGDEGGGGGGG:)
@M03364:276:000000000-BLYN8:1:1101:12427:1630 1:N:0:1
ACTCCTACGGGAGGCAGCAGTAGGGAATCTTCGGCAATGGACGAAAGTCTGACCGAGCAACGCCGCGTGAGTGAAGAAGGTTTTCGGATCGTAAAACTCTGTTGTTAGAGAAGAACAAGGATGAGAGTAAAATGTTCATCCCTTGACGGTATCTAACCAGAAAGCCACGGCTAACTACGTGCCAGCAGCCGCGGTAATACGTAGGTGGCAAGCGTTGTCCGGATTTATTGGGCGTAAAGCGAGC
+
GGGGGGGGGGGGGGGGGGGGGGGGGGGGGGGGGGGGGGGGGGGGGGGGGGGGGGGGGGGGGGGGGGGGGGGGGGGGGGGGGGGGGGGGGGGGGGGGGGGGGGGGGGGGGGGGGGGGGGGGGGGGGGGGGGGGGFGGGFGGGGGGGGGGGGGFGGGGGGGGGGGGGGGGGGGGGGGGGGGGGGGGGGGGGGGDGGGGGGGGFFFGGGGGGGGGGGGGGGGGGGGGGGGCGGGGGGGGGGGGGGG<
@M03364:276:000000000-BLYN8:1:1101:15136:1724 1:N:0:1
ACTCCTACGGGAGGCAGCAGTAGGGAATCTTCGGCAATGGGGGCAACCCTGACCGAGCAACGCCGCGTGAGTGAAGAAGGTTTTCGGATCGTAAAACTCTGTTGTTAGAGAAGAACGTTAAGTAGAGTGGAAAGTTACTTAAGTGACGGTATCTAACCAGAAAGGGACGGCTAACTACGTGCCAGCAGCCGCGGTAATACGTAGGTCCCAAGCGTTGTCCGGATTTATTGGGCGTAAAGCGAGC
+
GGGGGGGGGGGGGGGGGGGGGGGGGGGGGGGGGGGGGGGGGGGGGGGGGGGGGGGGGGGGGGGGGGGGGCGGGGGGGGGGFFDGGGGGGDGGGGGGGGGGGGGGGGGGGGGGGGGGGGGGGGCFGGFGFFGFGGGGGGGGGGGGGGGGGGGGGGGGGGDFGGGGGGFGGGGGGGGFGGGGG7FGGGGGFGGGGGGEEGGFGGGGG9FGGGGGGG=EGEGGGGGGCFGGCFGGGGGGGGG>5<D5
@M03364:276:000000000-BLYN8:1:1101:9939:1809 1:N:0:1
ACTCCTACGGGAGGCAGCAGTGGGGAATATTGCACAATGGGCGCAAGCCTGATGCAGCCATGCCGCGTGTATGAAGAAGGCCTTCGGGTTGTAAAGTACTTTCAGCGAGGAGGAAGGCATTAAGGTTAATAACCTTAGTGATTGACGTTACTCGCAGAAGAAGCACCGGCTAACTCCGTGCCAGCAGCCGCGGTAATACGGAGGGTGCAAGCGTTAATCGGAATTACTGGGCGTAAAGCGCACG
+
GGGDFGGGGFGGGGGGGGGGGGGGGGGGGFC<FFGGGGGDFFGGGGGGFGGGGGFGGGGGGGGCCE:FEFGGDFGGGGGCFF<FFFGGGEGGECDFFGGGGGGGFGGGGGGGGCGFEFGGFGGFGGGFGGGA,>EFGG?9,C,EFEGGGGDFFG@CCGGGGGDFFGGGD7FEGFEF:>DGGGF@FF>EEE>EEGG7BFGG5;8*:BECFDC=C3;EE?GDDEGF+3<EFDC5DDGDFC>3>7>)
@M03364:276:000000000-BLYN8:1:1101:19620:1829 1:N:0:1
ACTCCTACGGGAGGCAGCAGTAGGGAATCTTCGGCAATGGGGGCAACCCTGACCGAGCAACGCCGCGTGAGTGAAGAAGGTTTTCGGATCGTAAAACTCTGTTGTCAGAGAAGAACAAGGGTGAGAGTGGAAAGTTCACCCCTTGACGGTATCTAACCAGAAAGCCACGGCTAACTACGTGCCAGCAGCCGCGGTAATACGTAGGTGGCAAGCGTTGTCCGGATTTATTGGGCGTAAAGCGAGC
+
GGGGGGGGGGGGGGGGGGGGEGDGGGGGGFFGCFGGGFGGGGGGGGGGGG?DFFGGGGGGGCCFGFG:BE@<FFFGFGGGGGGGGGGGGGGEGGGGGGGGF?F9FEGFCFGGGGGFFG<FGFGGGGFGFGGGGFGGGGGGGGFGGGGFGGGGGFGGGGGGGGFAGGGGGGGGGGGGFGEGGGEFGFGGGGGG5BED5FGFGFFGCFGG>@<CGGGGE5:<CCCCEEGFGFFDDCEECCCC5CD7
@M03364:276:000000000-BLYN8:1:1101:15872:1903 1:N:0:1
ACTCCTACGGGAGGCAGCAGTAGGGAATCTTCGGCAATGGGGGCAACCCTGACCGAGCAACGCCGCGTGAGTGAAGAAGGTTTTCGGATCGTAAAACTCTGTTGTTAGAGAAGAACGTTAAGTAGAGTGGAAAATTACTTAAGTGACGGTATCTAACCAGAAAGGGACGGCTAACTACGTGCCAGCAGCCGCGGTAATACGTAGGTCCCAAGCGTTGTCCGGATTTATTGGGCGTAAAGCGCAC
+
GGGGGGGGGGGGGGGDGGGGGFGGGGGGGGGGGGGGGGGGGGGGGGGGGGGGGGCEGGGGGGGGGGGGGCGGGFGGDFFFEFGGGG>EGGGGGGGGGGGCFGGGGGGGGGGGGGFCCAFFDGGGGCEFDFEFGCFGCFG9FFGFGGGE<FGFGGGGGGGGGGGGF7FGGGGGGGGGFFFEGGGFGGGGGGGGGGGG8CGGGFGGGGGGCCGGGE*;EG7FECEC5C?<FGGCC3:>C*>FDGG<
@M03364:276:000000000-BLYN8:1:1101:23968:1919 1:N:0:1
ACTCCTACGGGAGGCAGCAGTAGGGAATCTTCGGCAATGGGGGCAACCCTGACCGAGCAACGCCGCGTGAGTGAAGAAGGTTTTCGGATCGTAAAACTCTGTTGTTAGAGAAGAACGTTAAGTAGAGTGGAAAGTTACTTAAGTGACGGTATCTAACCAGAAAGGGACGGCTAACTACGTGCCAGCAGCCGCGGTAATACGCAGGTGGCAAGCGTTGTCCGGATTTATTGGGCGTAAAGCGAGC
+
EF<6CC<<;FCEEFG>BCGGGCFGD@FGGFE<FGG:CCGGGEDFEGFEFGGCFGEE7FC<FEGGGG7CEGCE<F,5,A<F<FF@<F>?B@FGFG<A9FGGC<E<BFG9<F<FFG@FCB<FFGA9?A9BE+B<>833ECF,,==FF9=:F>+@FF9FFGGG,,3@BCEGEG7*>7>;ACBFCCFFB*2=C,:=*=CE5C+B:**:**+1=*<*21;///?:>E***+<+<9C*7DE=C***/9D)
@M03364:276:000000000-BLYN8:1:1101:20907:1948 1:N:0:1
ACTCCTACGGGAGGCAGCAGTGGGGAATATTGCACAATGGGCGCAAGCCTGATGCAGCCATGCCGCGTGTATGAAGAAGGCCTTCGGGTTGTAAAGTACTTTCAGCGAGGAGGAAGGTGTTGTGGTTAATAACCGCAGCAATTGACGTTACTCGCAGAAGAAGCACCGGCTAACTCCGTGCCAGCAGCCGCGGTAATACGGAGGGTGCAAGCGTTAATCGGAATTACTGGGCGTAAAGCGCACG
+
GGGGGGGGGGGGGGGEGGGGGGGGGGGGGGGGGGGGGGGGGGGEFFGGGGGDCFFGGDEGGGGDFFCGGFFCFFGGGGGGFGFFGGGGGEGGGGGGGGFFGAF<FGGGGGFCG@EFGCGFCFGDDFFCFGGGGGGD77BEFGCGCFGGFF>=AFGGG@FFGGFGFFGGC>FGFF99CEFC@@E87CFGDGGGCEEBFE9FC18E7;:EFCCGGCEDFFFFDGE5CGGGGCFGDG55*>FDDD)9
@M03364:276:000000000-BLYN8:1:1101:13878:1960 1:N:0:1
ACTCCTACGGGAGGCAGCAGTAGGGAATCTTCGGCAATGGGGGCAACCCTGACCGAGCAACGCCGCGTGAGTGAAGAAGGTTTTCGGATCGTAAAACTCTGTTGTTAGAGAAGAACGTTAAGTAGAGTGGAAAATTACTTAAGTGACGGTATCTAACCAGAAAGGGACGGCTAACTACGTGCCAGCAGCCGCGGTAATACGTAGGTCCCAAGCGTTGTCCGGATTTATTGGGCGTAAAGCGAGC
+
GGGGGGGGGGGGGGGGGGGGGGGFGGGGGGGGGGGGGGGGGGGGGGGGGGGFGGGGEGGGGGGGGGGGGGGGFGGGGGGGGEGGGGGGGGGGGGGGGGGGGGGGGGGGGGGGGGGGGGGGGGGGGGGFGGFFGGGGGGGCFEGGGGGGGGGGGGGGGGGGGGGGGGGGGGGGDGGGGGGGGGGGGGFGGDEGGGGGGGGCFGGGGGGGGFGGGGEGGGGGGGG5CFGGGGGGGGGGGGGCDGG5
@M03364:276:000000000-BLYN8:1:1101:15620:2004 1:N:0:1
ACTCCTACGGGAGGCAGCAGTGGGGAATATTGCACAATGGGCGCAAGCCTTATGCAGCCATGCCGCGTGTATGAAGAAGGCCTTCGGGTTGTAAAGTACTTTCAGCGAGGAGGAAGGCGTTGTGGTTAATAACCGCAGCGATTGACGTTACTCGCAGAATAAGCACCGGCTAACTCTGTGCCAGCAGCCGCGGTAATACAGAGGGTGCAAGCGTTAATCGGAATTACTGGGCGTAAAGCGCGCG
+
FGFGGFGGGGGFGGGGCGFFGGDFGDGGGGGGGGFAF,FCFCECFGEFFGGGGGGGAFFFGGGGGEC:FFGFGGGFGCGGGGGDGGGGFEGGGGGGGFGGGGFGGGGGGG:FF@@FGGGGGGGGGGGFFGGG@=>F@FDFDGGFGGGGGGGGFGGGEGDAAGGGGFFECCCGCFG@GGGGGGFGGFFGGGGEDGEGF9;FCFGFGGDECFCCG;E55<0CEGEC6EFGFGG*5CEG3CDG:DD<
@M03364:276:000000000-BLYN8:1:1101:23132:2009 1:N:0:1
ACTCCTACGGGAGGCAGCAGTAGGGAATCTTCGGCAATGGGGGCAACCCTGACCGAGCAACGCCGCGTGAGTGAAGAAGGTTTTCGGATCGTAAAACTCTGTTGTTAGAGAAGAACGTTAAGTAGAGTGGAAAATTACTTAAGTGACGGTATCTAACCAGAAAGGGACGGCTAACTACGTGCCAGCAGCCGCGGTAATACGTAGGTCCCAAGCGTTGTCCGGATTTATTGGGCGTAAAGCGAGC
+
GGGGGGGGGGGGGGGGGGGGGGGGGGGGGGCGGDFGGGGGGGGGGGGGGGGGGDFGGGGGGGGGCCGFF7C,,CFFGGGGGAFFFGGDE+CFGGDGD8=FGGGG8FGG9F9FGGGGGFEFGG?DGGGFCCGFECCDCG9=CAGC=DC@F+>7E=FCCFBFBFGF7*33@:CFEGG,DDFGGFC;EFFDGGGGG8CECGGCC<CGGFG9;;6;@E:C5:CGGECC89?F9<9=CC:C357:CDD7
@M03364:276:000000000-BLYN8:1:1101:15480:2018 1:N:0:1
ACTCCTACGGGAGGCAGCAGTAGGGAATCTTCGGCAATGGGGGCAACCCTGACCGAGCAACGCCGCGTGAGTGAAGAAGGTTTTCGGATCGTAAAACTCTGTTGTTAGAGAAGAACGTTAAGTAGAGTGGAAAGTTACTTAAGGGACGGTATCTAACCAGAAAGGGACGGCTAACTACGTGCCAGCAGCCGCGGTAATACGTAGGTCCCAAGCGTTGTCCGGATTTATTGGGCGTAAAGCGAGC
+
EGGGGGGGECFGGGGGGGGGGGGGGGGEFFEFFGE@@,CEGEGGGCG@FCEEA<FEGC@FFEEGEGGC:BFFGGCCGEFDBF9D<C==4CCGDFDEE8??EFCFFF9BFF9<?FG<B=DFFDGGGFGDDFD9<F=D@==<,=E,@<+<CC@7@FAEGGBFD@ECA7FFGGGGGGCFGBBFG7FGGFFFGCCE881CEGGFG>?CEFFFFFC=8EGGG5FGGECEECC<CFGG:7:5<C7*1*9)
@M03364:276:000000000-BLYN8:1:1101:13312:2048 1:N:0:1
ACTCCTACGGGAGGCAGCAGTAGGGAATCTTCGGCAATGGGGGCAACCCTGACCGAGCAACGCCGCGTGAGTGAAGAAGGTTTTCGGATCGTAAAACTCTGTTGTTAGAGAAGAACGTTAAGTAGAGTGGAAAGTTACTTAAGTGACGGTATCTAACCAGAAAGGGACGGCTAACTACGTGCCAGCAGCCGCGGTAATACGTAGGTCCCAAGCGTTGTCCGGATTTATTGGGCGTAAAGCGAGC
+
GGGGGGGGGGGGGGGGGGGGGGGGGGGGGGGGGGGGGGGGGGGGGGGGGGGGGGGGGGGGGGGGGGGGGEGFFGGGGGGGGGFGGGGGFGGGGGGGGGGGGGGGGGGGGGGGGGGGGGGGFGFGGGFFFGGGGGGGCGDGGFGGGGGGGGGGGGG9CGGGGGGGGGGGGGGGCGGGGGGGGGGGGGGG>FGGGGGGGGGGGGGGGCFFGGGGGGEDCEFGDEGCEFGGGGGGGGGGG<GGGGGC
@M03364:276:000000000-BLYN8:1:1101:14078:2049 1:N:0:1
ACTCCTACGGGAGGCAGCAGTAGGGAATCTTCCACAATGGACGAAAGTCTGATGGAGCAACGCCGCGTGAGTGAAGAAGGGTTTCGGCTCGTAAAGCTCTGTTGTTAAAGAAGAACGTGGGTGAGAGTAACTGTTCACCCAGTGACGGTATCTAACCAGAAAGGGACGGCTAACTACGTGCCAGCAGCCGCGGTAATACGTAGGTCCCAAGCGTTGTCCGGATTTATTGGGCGTAAAGCGAGCG
+
GGGGGGGGGGGGGGGGGGGGGGGGGGGGGGGGGGGGGGGGGGGGGGGGGGGGGGGGGGGGGGGGGGGGGGGGGGGGGGGGGGGGGGGGGGGGGGGGGGGGGGGGGGGGGGGGGGGGGFGGGGGGGGGGGGGGGGGGGGFGGGGGGGGGGGGGGGGGGGGGGGGGGGGGEGGGGGGGGGGGGGFGGGGGGGGGGGGGGFGGGGGGGGGGGGGGGGGGGGGGGGDGGGGGGGG=DDECFGGGG:GD
@M03364:276:000000000-BLYN8:1:1101:14724:2056 1:N:0:1
ACTCCTACGGGAGGCAGCAGTGGGGAATATTGCACAATGGGCGCAAGCCTGATGCAGCCATGCCGCGTGTATGAAGAAGGCCTTCGGGTTGTAAAGTACTTTCAGCGAGGAGGAAGGTGTTGTGGTTAATAACCGCAGCAATTGACGTTACTCGCAGAAGAAGCACCGGCTAACTCCGTGCCAGCAGCCGCGGTAATACGGAGGGTGCAAGCGTTAATCGGAATTACTGGGCGTAAAGCGCACG
+
GGGGGGGGGGGGGGGGGGGGGGGGGGGGGGGGGGGGGGGGG<FEGGGGGGGGGGGGGGGGGGGGGGGGGGGGGGGGGGGCFFGGGGGGGGGGGGGGGGGGGGGGGGGDFEEGGGGGGGGGGGGGGGGGGGDGGFFCFEDEFDEF9FFGCFF<FEECGEGGGGGGGGDGEGGGGGGGGGGGGGGGFGGFGGCEEGGGGGGGGEGGGEC5FFCFGGGEGGGG5EEGGCFFGFGGGGGG3*>CDDD<
@M03364:276:000000000-BLYN8:1:1101:17830:2102 1:N:0:1
ACTCCTACGGGAGGCAGCAGTAGGGAATCTTCCACAATGGACGAAAGTCTGATGGAGCAACGCCGCGTGAGTGAAGAAGGGTTTCGGCTCGTAAAGCTCTATTGTTAAAGAAGAACGTGGGTGAGAGTAACTGTTCACCCAGTGACGGTATTTAACCAGAAAGCCACGGCTAACTACGTGCCAGCAGCCGCGGTAATACGTAGGTGGCAAGCGTTATCCGGATTTATTGGGCGTAAAGCGAGCG
+
GGGGGGGGGGGGGGGGGGGGGGGGGGGGGGGGGGGGGGGGGGGGGGGGGGGGGGGGGGGGGGGGGGGGGGGGGGGGGGGGGGGGGGGGGGGGGGGGGGGGGGFGGGGGGGGGGGGGGGGGGGGGGGGGGGGGGGGGGGGGGGGGGGGGGDFGGGGGGGGGGGGGGGGGGGGGGGGGFGGGGGGGGGGGGGGGGGGGGGGGGGGGGGGGGGGGGGGGGGGGGGGGGGGGGGGGGGGGFFGGGGG5
@M03364:276:000000000-BLYN8:1:1101:18433:2163 1:N:0:1
ACTCCTACGGGAGGCAGCAGTGGGGAATATTGCACAATGGGCGCAAGCCTGATGCAGCCATGCCGCGTGTATGAAGAAGGCCTTCGGGTTGTAAAGTACTTTCAGCGAGGAGGAAGGTGTTGTGGTTAATAACCACAGCAATTGACGTTACTCGCAGAAGAAGCACCGGCTAACTCCGTGCCAGCAGCCGCGGTAATACGGAGGGTGCAAGCGTTAATCGGAATTACTGGGCGTAAAGCGCACG
+
FGFFGFGFEEGGGGGGGGGFGGCCFEGFGGGGGG?EFGGGGGGGGGGGGGGGGFGEFFGFAFFGGGGGD=EFGG9E<EFF8FEFFFEE=:FGGGF9EFFGDGGF,9>>FE+:FF,EFEEAFFFEEAFGGG,?F<FGFGGGDG,=9DFCFFGGGGGG7CCDFC7A<FGG**FEFGGGC@D:CGDGGGGGFECCECCCCF<8C8E7*3;CGF?FC:AECCGGGDE5+AFFGFGFC):E7CGD3>D)
@M03364:276:000000000-BLYN8:1:1101:23525:2163 1:N:0:1
ACTCCTACGGGAGGCAGCAGTAGGGAATCTTCGGCAATGGGGGCAACCCTGACCGAGCAACGCCGCGTGAGTGAAGAAGGTTTTCGGATCGTAAAACTCTGTTGTTAGAGAAGAACGTTAAGTAGAGTGGAAAGTTACTTAAGTGACGGTATCTAACCAGAAAGGGACGGCTAACTACGTGCCAGCAGCCGCGGTAATACGTAGGTCCCAAGCGTTGTCCGGATTTATTGGGCGTAAAGCGAGC
+
FG<F<F@FGGGGGGGGGGGFFFCGGFE,FFCFGGGGGGGGFDEGEEFCEGGGGGGGEEEGGDDFCFG+=:CAFFGGGGGGFEGGGGGC@FGGGGGGGGGG9EAFBECCEAGGFFGGGFGFFGFFCBFFFFGFF8EFFGGAFFCFDFGGGGGGGFFFGGGGG7FEFDGDEGE7*?FCCFG7,=8CF>EGFFEDEG:EGGF9CG98@FCEGGGCF51;=7AEEC;/8+ACCGFEGGGEDF?FGGGG
@M03364:276:000000000-BLYN8:1:1101:23778:2171 1:N:0:1
ACTCCTACGGGAGGCAGCAGTAGGGAATCTTCGGCAATGGGGGCAACCCTGACCGAGCAACGCCGCGTGAGTGAAGAAGGTTTTCGGATCGTAAAACTCTGTTGTTAGAGAAGAACGTTAAGTAGAGTGGAAAGTTACTTAAGTGACGGTATCTAACCAGAAAGGGACGGCTAACTACGTGCCAGCAGCCGCGGTAATACGTAGGTCCCAAGCGTTGTCCGGATTTATTGGGCGTAAAGCGAGC
+
GGEFFFGFGCFEG@FFGDEFGEGDFGDEFGDFGGCFGFEFFFEGEGG<@FFFGFGEEEEGGGDFGEEGGDCGFGAEECFGGA9=ECFGGEEE8EFCGFGDFGGFGGAFFE<FBDFGCFG,B<FFFDFCA<FDAF,,E@F<FFEFFDGGGGGCFG<DFFGFFFGGG>7FEEG>FGGGGGGCFFFFFGGGDFEGEEEE*BFFFGGGGGGGGGEFGGC8EG?+/:CCCFFFFF9C4DCEDGFF<5<1
@M03364:276:000000000-BLYN8:1:1101:19552:2181 1:N:0:1
ACTCCTACGGGAGGCAGCAGTAGGGAATCTTCGGCAATGGGGGCAACCCTGACCGAGCAACGCCGCGTGAGTGAAGAAGGTTTTCGGATCGTAAAACTCTGTTGTTAGAGAAGAACGTTAAGTAGAGTGGAAAGTTACTTAAGTGACGGTATCTAACCAGAAAGGGACGGCTAACTACGTGCCAGCAGCCGCGGTAATACGTAGGTCCCAAGCGTTGTCCGGTTTTATTGGGCGTAAAGCGAGC
+
GGGGGGGGGGGGGGGGGGGGG9FFGGGGGGG,DFGGGGGGGGGDGGCGEGGGGGGGGGGG@FFFGGGGGGGGGFGGDGGGGBFGGGG7FFEGFFGGGGGF9FCEAFEFFGEFGFGFEGGGCFCFG,ECF<FDGFFGG<FGF<FGA3>+<CEFGGGFGFFGFF7CDCGDGE@FDFFF97C=<FFFGFEGG5EGECEGGGFGGGDGGGGGGFCGF58CGEFGGG*:*;CFFGCDFGEGG3CG57C9
@M03364:276:000000000-BLYN8:1:1101:23920:2298 1:N:0:1
ACTCCTACGGGAGGCAGCAGTGGGGAATATTGCACAATGGGCGCAAGCCTGATGCAGCCATGCCGCGTGTATGAAGAAGGCCTTCGGGTTGTAAAGTACTTTCAGCGAGGAGGAAGGCATTAAGGTTAATAACCTTGGTGATTGACGTTACTCGCAGAAGAAGCACCGGCTAACTCCGTGCCAGCAGCCGCGGTAATACGGAGGGTGCAAGCGTTAATCGGAATTACTGGGCGTAAAGCGAGCG
+
FGGGGFGGGGGDEGGGGGGGGGGGGGGGGGGGGGFFGGGFGGGGGGGFGGGGGGFFFDFGGGGGGGDGGGGGGGFGGGFGGGFGGGGGFGGGGGGGGGGGGGGGGFGCFGGEGGGG7CFGGGFFEFGGGGFGECFEFGGFGFGG@FGGGGGFDGDEGG>CGGGGGGFCFGGGGGGGCEGGGGGFGCCFFCECEGGGGEGGGD>CE:EGF7CCEGGDDCGGGDEGGG7CCFGGGGGG3:>C>CC3
@M03364:276:000000000-BLYN8:1:1101:21921:2349 1:N:0:1
ACTCCTACGGGAGGCAGCAGTGGGGAATATTGCACAATGGGCGCAAGCCTGATGCAGCCATGCCGCGTGTATGAAGAAGGCCGTCGGGTTGTAAAGTACTTTCAGCGAGGAGGAAGGCATTAAGGTTAATAACCTTAGTGATTGACGTTACTCGCAGACGAAGCACCGGCTAACTCCGTGCCAGCAGCCGCGGTAATACGGAGGGTGCAAGCGTTAATCGTAATTACTGGGCGTAAAGCGCACC
+
GGFFDFC<FC:FBFG7@FGFFGGGGFGFGFA@DG9E8CE8,EBE@+@C<,C,CF,CCCDF,,C,@@EF7BFGCEGGEA8<C4+8==C=FGGEGFAFFGGEFFFDGGGFFGGGG7B,:?FFGG9EFGFGGGFGFD,CF<FDFGF9FFEGGGGGGGDE@7,8FGGGFCFFCC<CGFGGGGGG>F;2BC6CFGCCGGD*2BBB58BE7CC>F+2*:8?**:EF*80:9CFGGF8CDDGGF7C<<)9/
@M03364:276:000000000-BLYN8:1:1101:16344:2352 1:N:0:1
ACTCCTACGGGAGGCAGCAGTAGGGAATCTTCGGCAATGGGGGCAACCCTGACCGAGCAACGCCGCGTGAGTGAAGAAGGTTTTCGGATCGTAAAACTCTGTTGTTAGAGAAGAACGTTAAGTAGAGTGGAAAGTTACTTAAGTGACGGTATCTAACCAGAAAGGGACGGCTAACTACGTGCCAGCAGCCGCGGTAATACGTAGGTCCCAAGCGTTGTCCGGATTGATTGGGCGTAAAGCGAGC
+
GGFGFGCFGGGGGGGEFE@FDCFGGGFDGGD9CFGGGGGGF::E7EGFCGGFFECGGG:FFGGGGGGBCFC9FE<?AB?DFA5BFGG@+:BF,BFFE,AAEFFF<F?BAFFGG?<8F<FDFB?FF<DBD7<A>FGGGGFAF=FGD9FGCCF7FAECDEC@CC,CFGFGGCFG7,,>DGC<FFGGGGGF@FGCC5B@>??CG::EGGGC:EDFGG=:CC7FGGCCC*<CCE25C9CC5<FDCCD3
@M03364:276:000000000-BLYN8:1:1101:10582:2444 1:N:0:1
ACTCCTACGGGAGGCAGCAGTAGGGAATCTTCGGCAATGGGGGCAACCCTGACCGAGCAACGCCGCGTGAGTGAAGAAGGTTTTCGGATCGTAAAACTCTGTTGTTAGAGAAGAACGTTAAGTAGAGTGGAAAATTACTTAAGTGACGGTATCTAACCAGAAAGGGACGGCTAACTACGTGCCAGCAGCCGCGGTAATACGTAGGTCCCAAGCGTTGTCCGGATTTATTGGGCGTAAAGCGAGC
+
GGGGGGGGGGGGGGGGGGGGGGGGGGGGGGGGGGGGGGGGGGGGGGGGGGGGGGGGGGGGGGGGGGGGGGGFEGGGGGGGGGGGGGGGGGGGGGGGGGGGGGGGGGGGGGGGGGGGGGGGGGFGGFGGGGGGGGGGGGGGGGGGGGGGGGGGGGGGGGGGGGGGGGGGGDGGGGGGGGGGGGGGGGGGGGGGGGGGGGGGGGGGGGGGGGGGGGGGGGGGEGGGGGGGGGGGGGGGGGGGGGG3
@M03364:276:000000000-BLYN8:1:1101:11093:2509 1:N:0:1
ACTCCTACGGGAGGCAGCAGTAGGGAATCTTCGGCAATGGGGGCAACCCTGACCGAGCAACGCCGCGTGAGTGAAGAAGGTTTTCGGATCGTAAAACTCTGTTGTTAGGGAAGAACGTTAAGTAGAGTGGAAAGTTACTTAAGTGACGGTATCTAACCAGAAAGGAACGGCTAACTACGTGCCAGCAGCCGCGGTAATACGTAGGTCCCAAGCGTTGTCCGGATTTATTGGGCGTAAAGCGAGC
+
FGGGGGGGGGDGGGGGGGFGGFGGGGGGFGGC@@FEEGGGGG7CFGFGGGGGF@:FFG@FCCGGGGGCGGGFGFCFFFGGFGGCC:F:+@BFCEE<,EGEGGFEDEFF,BEFG<F=FF?D<E?<D,B@FCCGFGFA=CDDFEFDA9FFCFCFFFFFG@::B7CFFGG7:>FEGGGGGCEFFECGD7:28=EE8*1=:BBFGECGGEFF5;9=8CG5=7<<EGGC*20CF+<775*/97:F55D)
@M03364:276:000000000-BLYN8:1:1101:9638:2581 1:N:0:1
ACTCCTACGGGAGGCAGCAGTGGGGAATATTGCACAATGGGCGCAAGCCTGATGCAGCCATGCCGCGTGTGTGAAGAAGGCCTTCGGGTTGTAAAGCACTTTCAGCGAGGAGGAAGGTGGTGAACTTAATACGTTCATCAATTGACGTTACTCGCAGAAGAAGCACCGGCTAACTCCGTGCCAGCAGCCGCGGTAATACGTAGGTGGCAAGCGTTATCCGGATTTATTGGGCGTAAAGCGAGCG
+
GGGGGGGGGGGGGGGGGGGGGGGGGGGGGGGGGGGGGGGGGGGGGGGGGGGGGGGGGGGGGGGGGGGGGGGGGGGGGGGGGGGGGGGGGGGGGGGGGGGGGGGGGGGGGGEGGGGGGGGGGGGGGGGGGGGGGGGGGGGGGGGGGGGGGGGGGGGGGDGGFGGFGGGGGGGGGGGGGGGFGGGGGGGGGGGGGGGGGGGGGGGGGGGGGGGGGGGGGGGGGGGGGGGGFGGGGGGGGGGGGGGD
@M03364:276:000000000-BLYN8:1:1101:24204:2587 1:N:0:1
ACTCCTACGGGAGGCAGCAGTGGGGAATATTGCACAATGGGCGCAAGCCTGATGCAGCCACGCCGCGTGTATGAAGAAGGCCTTCGGGTTGTAAAGTACTTTCAGCGAGGAGGAAGGCGTTGTGGTTCATAACCGCAACGATCGACGTTACTCGCAGCAGAAGCACCGGCTAACTCCGAGCCAGCAGCCGCGGTCATACGTAGGTTGCAAGCGTTAATCGGAATTACTGGGCGCAAAGCGCACG
+
GFAFGGGGGEGF7BE@FFCGGGGGG,FFEFGGGGGGGCEFG<FEGE@FFDAFGFGGGG8C<::7FG>77B=?FFFGG=FF<F:9,C::F7CE9FE,CEFFCDD?F,@+8CC+BF=?7,:F+8B>CF+,CADF><>36@3C<5,5++5FBCGG9*:::*62,>,?CD:*=**=C:?C,:*4=48BEG*B@:5:8?*;+++;99*;++2CF?+*****12+15;E*87<0?FCC3)::)099CDCC
@M03364:276:000000000-BLYN8:1:1101:10099:2617 1:N:0:1
ACTCCTACGGGAGGCAGCAGTAGGGAATCTTCGGCAATGGGGGCAACCCTGACCGAGCAACGCCGCGTGAGTGAAGAAGGTTTTCGGATCGTAAAACTCTGTTGTTAGAGAAGAACAAGGATGAGAGTAAAATGTTCATCCCTTGACGGTATCTAACCAGAAAGCCACGGCTAACTACGTGCCAGCAGCCGCGGTAATACGTAGGTGGCAAGCGTTGTCCGGATTTATTGGGCGTAAAGCGAGC
+
GGGGGGGGGGGGGGGGGGGGGGGGGGGGGGGGGGGGGGGGGGGGGGGGGGGGGGGGGGGGGGGGGGGGGGGGGGGGGGGGGGGGGGDGGDGGGGGGGGGGGGGGGGGGGGGGGGGGGGGGGGGGGGGGGGGGGGGGGGGGGGGGGGGGGGGFGGGGGGGGGGGGGGGGGGGGGGGGGGGGGGGGGGGFFFGEGGGGGGGGGBFG7<CGFCGGCC8EEGGGGG8CE3<CFGGGGGEGG5>FGGG5
@M03364:276:000000000-BLYN8:1:1101:21494:2617 1:N:0:1
ACTCCTACGGGAGGCAGCAGTAGGGAATCTTCGGCAATGGGGGCAACCCTGACCGAGCAACGCCGCGTGAGTGAAGAAGGTTTTCGGATCGTAAAACTCTGTTGTTAGAGAAGAACGTTAAGTAGAGTGGAAAGTTACTTAAGTGACGGTATCTAACCAGAAAGGGACGGCTAACTACGTGCCAGCAGCCGCGGTAATACGTAGGTCCCAAGCGTTGTCCGGATTTATTGGGCGTAAAGCGAGC
+
GGGGGGGGGGGGGGGGGGGGGGGGGGGGGGGGGGGGGGGGGGGGGGGGGGGGGGGGGGEGGGGGGGGFGGGGGGGGGGGGGGGGFGGGGGGGGGGGGFF?EFGGFGFGGGGGGGGGG=FFGGFGGGGFFGGEDGGGGGGAFGGGADGGGGGGGGGGGGGGFFGGGGGFGGGGGGFGGGGGGGGGGGGGGGGGGGGGEGFFGGGGGGGGGGFCGGGGGGGGGGECEFFFGGCGGGGGGGGGGDD)
@M03364:276:000000000-BLYN8:1:1101:19622:2624 1:N:0:1
ACTCCTACGGGAGGCAGCAGTAGGGAATCTTCGGCAATGGGGGCAACCCTGACCGAGCAACGCCGCGTGAGTGAAGAAGGTTTTCGGATCGTAAAACTCTGTTGTTAGAGAAGAACGTTAAGTAGAGTGGAAAGTTACTTAAGTGACGGTATCTAACCAGAAAGGGACGGCTAACTACGTGCCAGCAGCCGCGGTAATACAGAGGGTGCAAGCGTTAATCGGAATTACTGGGCGTAAAGCGCAC
+
GGGGGGGGGGGGGGGGGGGGGGGGGGGGGGGGGGGGGGGGGGGGGGGGGGGGGGGGGGGGGGGGGGGGGGGGGGGGGGGGFGGGGGGGGGGGGGGGGGGGGGGGFFGGGGGGGGGGGFFG@FFFGGDDFGGGGGGGGGGGFFGFFGGGE:FGGGGGGGFGGGGGGGGGGGGGGGGGGGGGGGGGGGGGGGGGGGEGDGFGGGGGGGEGGC@EGGCCEGGGGGGGGGGGGGFFFG759CC*CDGC
@M03364:276:000000000-BLYN8:1:1101:22003:2626 1:N:0:1
ACTCCTACGGGAGGCAGCAGTAGGGAATCTTCGGCAATGGACGAAAGTCTGACCGAGCAACGCCGCGTGAGTGAAGAAGGTTTTCGGATCGTAAAACTCTGTTGTTAGAGAAGAACGACGAGGAGAGTGGAAAGCTCCTCGTGTGACGGTATCTAACCAGAAAGGGACGGCTAACTACGTGCCAGCAGCCGCGGTAATACGTAGGTCCCGAGCGTTGTCCGGATTTATTGGGCGTAAAGCGAGC
+
GGFFGFFGGGGGDGGGG7EF@CFGEGGGGGCEFDGGGGGGGE7C+BCFFA,CFD+@@FECFGGFGGC=FFGDE<F?FGGGFCEFCGG74++BFDF<FCDEFFGFFFFCEEFFGGECF+@FEFGD@8FFG7CFG,FFFFC7BFCFD,DFCGGGGGGCCFGCCEGGFCEFFCEGC,?FGGGGGGGGEFGF+B:EEGECDGCCFF9CECCCCGEDD??EC7<EG8E55CGFGCGGGG/:93FGDGD7
@M03364:276:000000000-BLYN8:1:1101:20003:2647 1:N:0:1
ACTCCTACGGGAGGCAGCAGTAGGGAATCTTCGGCAATGGACGAAAGTCTGACCGAGCAACGCCGCGTGAGTGAAGAAGGTTTTCGGATCGTAAAACTCTGTTGTTAGAGAAGAACGTTAAGTAGAGTGGAAAGTTACTTAAGTGACGGTATCTAACCAGAAAGGGACGGCTAACTACGTGCCAGCAGCCGCGGTAATACGTAGGTCCCAAGCGTTGTCCGGATTTATTGGGCGTAAAGCGAGC
+
GGGGGGGGGGGEFGGGGGGGFGGGGGGGFGGGG>@FEFGGFGGGGGGGGGGGGGGGGGGGGGGCFGGCFEGGGFCCFGGGGFAEEFGGC@FFGGGGGGGCCFDFGGGGGGGGGGG,@FGG7FGGGGGGGGFFDFGGDDGGGFGDGAFEGEGGGGGGG7,>7FF@C7>FF:FGEFGGGGGFD>FGGGGGCEEGGGGG5;<E>3?EGGGGCGGGGD?8CCFG=:8>897ED7CGC5/*95CDGGG3
@M03364:276:000000000-BLYN8:1:1101:9544:2705 1:N:0:1
ACTCCTACGGGAGGCAGCAGTAGGGAATCTTCGGCAATGGGGGCAACCCTGACCGAGCAACGCCGCGTGAGTGAAGAAGGTTTTCGGATCGTAAAACTCTGTTGTTAGAGAAGAACGTTAAGTAGAGTGGAAAGTTACTTAAGTGACGGTATCTAACCAGAAAGGGACGGCTAACTACGTGCCAGCAGCCGCGGTAATACGTAGGTCCCAAGCGTTGTCCGGATTTATTGGGCGTAAAGCGAGC
+
GGGGGGGGGGGGGGGGGGGGGGGGGGGGGGGGGGGGGGGGGGGGGGGGGGGGGGGGGGGGGGGGGGGFGGGGGGGGGGGGGGGGGGGGGGGGGGGGGGGGGGGGGGGGGGGGGGGGGGGGGGFFGGGGGGGGGGGGGGGGGGGGGGGGGGGGGGGGGFGGGGFGGGGGGGGGGGGGGGGGGGGGGGGGGGGGGGGGGGGGGGGGGGGGGGGGGGGGGGGGGGGGGGFGGGGGDCEEGDGGGGD)
@M03364:276:000000000-BLYN8:1:1101:7236:2921 1:N:0:1
ACTCCTACGGGAGGCAGCAGTAGGGAATCTTCGGCAATGGGGGCAACCCTGACCGAGCAACGCCGCGTGAGTGAAGAAGGTTTTCGGATCGTAAAACTCTGTTGTTAGAGAAGAACGTTAAGTAGAGTGGAAAGTTACTTAAGTGACGGTATCTAACCAGAAAGGGACGGCTAACTACGTGCCAGCAGCCGCGGTAATACGTAGGTCCCAAGCGTTGTCCGGATTTATTGGGCGTAAAGCGAGC
+
GGGGGGGGGGGGGGGGGGGGGGGGGGGGFGGFGFGGGGGGGDEGGG7FGGGGFFEGGGDGGGGGGGGGGCEGGGGGGGGGEEFGGGGGECFGGGGFFGGG,EEA4A?FCFG?GGGGGGGD=?CFF,?,:+CFFFFG9<@EFF939@33:CDFGFG9<@BCGC,>3>FBEEGGECD;FCE,,=*,6;:,:=B:E51CBFGFG9CFGG9CBF9:*2;8:CF:EEEGGC?F:EG57/2>D5D>5DG3
@M03364:276:000000000-BLYN8:1:1101:22092:2956 1:N:0:1
ACTCCTACGGGAGGCAGCAGTAGGGAATCTTCCACAATGGACGAAAGTCTGATGGAGCAACGCCGCGTGAGTGAAGAAGGTTTTCGGATCGTAAAACTCTGTTGTTAGAGAAGAACAAGGATGAGAGTAAAACGTTCATCCCTTGACGGTATCTAACCAGAAAGCCACGGCTAACTACGTGCCAGCAGCCGCGGTAATACGTAGGTCCCAAGCGTTGTCCGGATTTATTGGGCGTAAAGCGAGC
+
GGGGGGGFGGGGGGGGGGGGGGGGGGGGGGGGGGGGGGGGGGGGGGGGGGGGGGGGGGGGGGGGGGGGGGGGGGGGGGGGGGGGGGGGGGGGGGGGGGGGGGGGGGGGGGGGGGGGGGGGGGGGGGGGGGGGGGGGGGGFGGGGGGGGGGGGGGGGGGGGGGGGGDGFGGEGGGGGGGGGGGFFGGGGGGGGGGGGGGFGGGGGGGGGGGFGGGGECCFFGGGGGGGGGGGFDCEGGGGFDDG7
@M03364:276:000000000-BLYN8:1:1101:7174:2963 1:N:0:1
ACTCCTACGGGAGGCAGCAGTAGGGAATCTTCGGCAATGGGGGCAACCCTGACCGAGCAACGCCGCGTGAGTGAAGAAGGTTTTCGGATCGTAAAACTCTGTTGTTAGAGAAGAACGTTAAGTAGAGTGGAAAGTTACTTAAGTGACGGTATCTAACCAGAAAGGGACGGCTAACTACGTGCCAGCAGCCGCGGTAATACGTAGGTCCCAAGCGTTGTCCGGATTTATTGGGCGTAAAGCGAGC
+
GGGGGGGGGGGGGGGGGGGGGFGGGGGGGGGGGGGGGGGGCGGGGGGGGGGGGGGGGGGGGGGGGGGEECGGGGGGFGGGFFGGFCG@FGGGGGGGGGGGGGGGGGGGGGFGGGGGGFGGGGGGGAEGGGGGG8EFGGGGEFGGGGGGGGGGGGGFCFF::FCE7FGGE7FEGGCFGGGGGFGGGGGGFDGGGG*BCCGGCEGGGFFC>99E=EEEEEGGGGDEEECGC:C=CGGGGF7?DDD7
@M03364:276:000000000-BLYN8:1:1101:8773:3009 1:N:0:1
ACTCCTACGGGAGGCAGCAGTAGGGAATCTTCGGCAATGGACGAAAGTCTGACCGAGCAACGCCGCGTGAGTGAAGAAGGTTTTCGGATCGTAAAACTCTGTTGTTAGAGAAGAACAAGGATGAGAGTAAAAAGTTCATCCCTTGACGGTATCTAACCAGAAAGCCACGGCTAACTACGTGCCAGCAGCCGCGGTAATACGTAGGTGGCAAGCGTTGTCCGGATTTATTGGGCGTAAAGCGAGC
+
GGGGGGGGGGGGGGGGGGGGGGGGGG,EFFGFGGGGGGGGCCFEDCF@FFG9FGGGGGG@FDECEGGGFDGFGGFGGFFGGGGGGGGDGGGGFFGFCGDGGGGFGGFGGGGGGGGGGEGGGGG@EGGGFFEGCGGGGGGFGFDGG9FECFFDGGCGFFGFG7FGGFFFGGGGGGGGGGDFGGGGC7?F@:58CGGG5C?FFCGGGGF5*:E=CCGGGGGGGGDEGGGEFEFFGDEEGGGGG5D)
@M03364:276:000000000-BLYN8:1:1101:14371:3020 1:N:0:1
ACTCCTACGGGAGGCAGCAGTGGGGAATATTGCACAATGGGCGCAAGCCTGATGCAGCCATGCCGCGTGTATGAAGAAGGCCTTCGGGTTGTAAAGTACTTTCAGCGAGGAGGAAGGTGTTGTGGTTAATAACCACAGCAATTGACGTTACTCGCAGAAGAAGCACCGGCTAACTCCGTGCCAGCAGCCGCGGTAATACGGAGGGTGCAAGCGTTAATCGGAATTACTGGGCGTAAAGCGCACG
+
GGGGGGGGGGGGGGGGGGGGGGGGDGGGEFG9FGCGGGGGGGGGGGGGGGGFGGGGGGGGGGGGGGGGG:FFFGGGFGGGFGGGGGG@FEFECFF9FGGGGGGGGGGCCGGEGGGGGFFGGGGGGGGGGGAFDF@FFGGGGGGGGGGGGGGGGFD:CGFDFFGGGGGGGGGDGGGCFDC@EGGGGGGDFGGGGGGGGGGGGGGGGDGGGFFGGDEEGGGGGGDGFFGGGGGGGDDCFFGGGGG3
@M03364:276:000000000-BLYN8:1:1101:9086:3050 1:N:0:1
ACTCCTACGGGAGGCAGCAGTAGGGAATCTTCGGCAATGGGGGCAACCCTGACCGAGCAACGCCGCGTGAGTGAAGAAGGTTTTCGGATCGTAAAACTCTGTTGTTAGAGAAGAACGTTAAGTAGAGTGGAAAGTTACTTAAGTGACGGTATCTGACCAGAAAGCCACGGCTAACTACGTGCCAGCAGCCGCGGTAATACGTAGGTGGCAAGCGTTGTCCGGATTTATTGGGCGTAAAGCGAGC
+
GGGGGGGGGGGGGGGGGGGGGGGGGGGGGGGGGGGGGGGGGGGGGGGGGGGGGGGGGGGGGGGGGGGGGGGGGGGGGGGGBFGGGGGGGGGGGGGGGGGGGGFGGGGGGGGGFGFGGFFFGGGGGGGGGGGGGGGGGGGGGGGGFFGGGGGGGGGGGGGGGGFFGGGGGGGGC:@EGFDGFGGGGGGFGGCCEGGGDGFGGCFGCFGFGGGGGDCECEGGGEGGGFG@9F+57CGGGGGGGGD)
@M03364:276:000000000-BLYN8:1:1101:9664:3055 1:N:0:1
ACTCCTACGGGAGGCAGCAGTGGGGAATATTGCACAATGGGCGCAAGCCTGATGCAGCCATGCCGCGTGTATGAAGAAGGCCTTCGGGTTGTAAAGTACTTTCAGCGAGGAGGAAGGCGTTGTGGTTAATAACCGCAGCGATTGACGTTACTCGCAGAAGAAGCACCGGCTAACTCCGTGCCAGCAGCCGCGGTAATACGGAGGGTGCAAGCGTTAATCGGAATTACTGGGCGTAAAGCGCACG
+
GGGGGGGGGGGGGGGGGGGGGGGGGGGGGGGGGGGGGGGGGGGGGGGGGGGGGGGGGGGGGGGGGGGGGGGGGGGGGGGGGGGGGGGGGGGGGGGGGGGGGGGGGGGGGGGGGGGGGGGGGGGGGGGGGGGGGGGGGGGGGGGGGGGGGGGGGGGGGGGGGGGGGGGGGGGGGGGGGGFCFGGGGGGGGGGGGGGGGGGGGDGGGGGGGGGGGGGEGGGFGGGGGGGFFGFGGGGGFGGGGDG5
@M03364:276:000000000-BLYN8:1:1101:19264:3111 1:N:0:1
ACTCCTACGGGAGGCAGCAGTAGGGAATCTTCGGCAATGGGGGCAACCCTGACCGAGCAACGCCGCGTGAGTGAAGAAGGTTTTCGGATCGTAAAACTCTGTTGTTAGAGAAGAACGTTAAGTAGAGTGGAAAGTTACTTAAGTGACGGTATCTAACCAGAAAGGGACGGCTAACTACGTGCCAGCAGCCGCGGTAATACGTAGGTCCCAAGCGTTGTCCGGATTTATTGGGCGTAAAGCGAGC
+
GGGGGGGGGGGGGGGGGGGGGGGGGGGGGGGGGGGGGGGGGGGGGGGGFGGFGGGGGGGG8FGGGGGGGGGGFGFGGGGGCGGGGGGGEGGGGGGGFGGGGGGGGGGGGGGGGGGGGGGFGFFGGGFGGGGGGGGGGGGGGGFGGGGGGGGGFGGGGGGGGGGCFGGFGGGGGGGGGGGGGFGGGGGGG>CGEGGGDCCFGGGGGGGGGG*@*;;EEGGFGEGEGGGFGGFGFGGDGGGFGCG3
@M03364:276:000000000-BLYN8:1:1101:14149:3130 1:N:0:1
ACTCCTACGGGAGGCAGCAGTAGGGAATCTTCGGCAATGGGGGCAACCCTGACCGAGCAACGCCGCGTGAGTGAAGAAGGTTTTCGGATCGTAAAACTCTGTTGTTAGAGAAGAACGTTAAGTAGAGTGGAAAGTTACTTAAGTGACGGTATCTAACCAGAAAGGGACGGCTAACTACGTGCCAGCAGCCGCGGTAATACGTAGGTCCCAAGCGTTGTCCGGATTTATTGGGCGTAAAGCGAGC
+
GGGGGGGGGGGGGGGGGGFFGGGGGGGGGGGGGGGGGGGGGGGGGGGGGGGGGGGGGGGGGGGGGGGGGGGGGGGGGGGGGGGGGGGGGGGGGGGGFGGGGGGGGGFGGGGGGGGGGGGFGGGGGGGGGGGGGGGGGFGGGGGGGGGGGGGGGGGGGGGGGGGGGGGGGGGGGCFGGGGGGGDGGGGGGGGGGGGGGGGGGGGGGGGGGGGGCGGG=EGFEEEGG?<CGGGFFCEED3?CD<D/
@M03364:276:000000000-BLYN8:1:1101:20910:3256 1:N:0:1
ACTCCTACGGGAGGCAGCAGTGGGGAATATTGCACAATGGGCGCAAGCCTGATGCAGCCATGCCGCGTGTATGAAGAAGGCCTTCGGGTTGTAAAGTACTTTCAGCGAGGAGGAAGGCGTTGTGGTTAATAACCGCAGCGATTGACGTTACTCGCAGAAGAAGCACCGGCTAACTCCGTGCCAGCAGCCGCGGTAATACAGAGGGTGCAAGCGTTAATCGGAATTACTGGGCGTAAAGCGCACG
+
GGGGGGGGGGGGGGGGGGGGGGGGGGGGGGGGGGGGGGGGGGGGGGGFGGGGFGGGGGGGGGGGGGGGGGGGGGGGGGGGGGGFGGGGGGGGGGGGGGGGGGFGGGGGGGGDGGGGGGGCFFFGGGGGGGGGGFGG@FGGGGFCFFFGGGCGGGGGGCCGGGGGGGGGGGGGF:CFFGG7FGGGGGFFFEDEGGGGGGGGGGGGGGEGFFF8EGGGGGGGGGGGG?7FGGGCC9EGGGGGCGD<
@M03364:276:000000000-BLYN8:1:1101:21474:3473 1:N:0:1
ACTCCTACGGGAGGCAGCAGTAGGGAATCTTCGGCAATGGGGGCAACCCTGACCGAGCAACGCCGCGTGAGTGAAGAAGGTTTTCGGATCGTAAAACTCTGTTGTTAGAGAAGAACGTTAAGTAGAGTGGAAAATTACTTAAGTGACGGTATCTAACCAGAAAGGGACGGCTAACTACGTGCCAGCAGCCGCGGTAATACGTAGGTCCCAAGCGTTGTCCGGATTTATTGGGCGTAAAGCGAGC
+
GGGGGGGGGGGGGGGEGGDEGGGGGGGGGGGGGGGGGGGGGGGGGGGGGGGGGGGGGGGFGGGGGGGGGGGGFGGGGGGGGGGGGGGGGGGGGGFGGGGFGGGGG8FGGGGGGGGGGFGGGGGGGFFGGGGDFFFGEG9FGCGFGGGGGGGGFFGGG7DFCGGGFGGGGGGGGGGGGGGGGGGFGGGCECEGGGGGGGGGG?CFEFFFFGGGFCCEGGGGGGGGGG7FGG?FGGGGGGFGGDD3
@M03364:276:000000000-BLYN8:1:1101:6549:3488 1:N:0:1
ACTCCTACGGGAGGCAGCAGTAGGGAATCTTCCACAATGGACGAAAGTCTGATGGAGCAACGCCGCGTGAGTGAAGAAGGGTTTCGGCTCGTAAAGCTCTGTTGTTAAAGAAGAACGTGGGTGAGAGTAACTGTTCACCCAGTGACGGTATTTAACCAGAAAGCCACGGCTAACTACGTGCCAGCAGCCGCGGTAATACGTAGGTGGCAAGCGTTATCCGGATTTATTGGGCGTAAAGCGAGCG
+
GGGGGGGGGGGGGGGGGGGGGGGGGGGGGGGGGGGGGGGGGGGGGGGGGGGGGGGGGGGGGGGGGGGGGGGGGGGGGGGGGGGGGGGGGGGGGGGGGFGGGGGGGGGGGGGGGGGGGGGGGGGGGGGGGGGGGGGGGGGGGGGGGGGGGGGGGGGGGGGGGGGGGGGG*@FGFGGGGGGGGGGGGGFECEGGGGGGFGGGFGGGGFFGCGGGGGGGGGGGGGGGGDGGGGGGG<CEGGFDDGG<
@M03364:276:000000000-BLYN8:1:1101:15398:3509 1:N:0:1
ACTCCTACGGGAGGCAGCAGTAGGGAATCTTCGGCAATGGGGGCAACCCTGACCGAGCAACGCCGCGTGAGTGAAGAAGGTTTTCGGATCGTAAAACTCTGTTGTTAGAGAAGAACGTTAAGTAGAGTGGAAAGTTACTTAAGTGACGGTATCTAACCAGAAAGGGACGGCTAACTACGTGCCAGCAGCCGCGGTAATACGTAGGTCCCAAGCGTTGTCCGGATTTATTGGGCGTAAAGCGAGC
+
GGGGGGGGGGGGGGGGGGGGGGGGGGGGGGGGGGGGGGGGGGGGGGGGGGGGGGGGGGGGGGGGGGGGGGGGGGGGGGGGGGGGGGGGGGGGGGGGGGGGGGGGGGGGGGGGGGGGGGGFFGGGGGGGGGGGGGGGGGGGGGGGGGGGGGGGGGGGGGGGGGGGGGGGGGGGGGGGGGGGGGGGGGGGGGGGGGGG>FGGGGGGGGGGGGGGGGGGGGGGGDGGGEDFGGGGGGGGGGGCGGG)
@M03364:276:000000000-BLYN8:1:1101:12973:3559 1:N:0:1
ACTCCTACGGGAGGCAGCAGTAGGGAATCTTCCACAATGGACGAAAGTCTGATGGAGCAACGCCGCGTGAGTGAAGAAGGTTTTCGGATCGTAAAACTCTGTTGTTGGAGAAGAACGTATTTGATAGTAACTGATCAGGTAGTGACGGTATCCAACCAGAAAGCCACGGCTAACTACGTGCCAGCAGCCGCGGTAATACGGAGGGTGCAAGCGTTAATCGGAATTACTGGGCGTAAAGCGCACG
+
GGGGGGGGGGGGGGGGGGGGGDGGGGGGGGGGGFGGGGGGFGGGGDGGGGGGFGGGGGGGGGGGGGGGGDGFGGGGGGGGDFGGGGGGGEGGGGGGGGGGGGGGGGGGCFGFGGGEFFCFGGGGGGGGGGCFGGGGGGCFGGGGGGGGGFGGGFGGGGGGGGGGGGGGGGGGGGGFFGFCGGGGGGGGGGGGGGCEGGGGE5CGGGGGFGGGGGGCGGGGGGGGGGGGCGGGGGGGFDGGGD37
@M03364:276:000000000-BLYN8:1:1101:7108:3599 1:N:0:1
ACTCCTACGGGAGGCAGCAGTAGGGAATCTTCGGCAATGGACGAAAGTCTGATGGAGCAACGCCGCGTGAGTGAAGAAGGGTTTCGGCTCGTAAAGCTCTGTTGTTAAAGAAGAACGTGGGTGAGAGTAACTGTTCACCCAGTGACGGTATTTAACCAGAAAGCCACGGCTAACTACGTGCCAGCAGCCGCGGTAATACGTAGGTGGCAAGCGTTATCCGGATTTATTGGGCGTAAAGCGAGCG
+
GGGGGGGGGGGGGGGGGGGGGGGGGGGGGGGGGGGGGGGGGGGGGGGGGGGGGGGGGGGGGGGGGGGGGGGGGGGGGGGGGGGGGFGGGGGGGGGGGGGGGGGGGGGGGGGGGGGGGGGGGFGGGGGGGGGGGGGGGGGGGGGGGGGGGGGGGGGGGGGGGGGGGGGGGGGGGGGGGGGGGGGGGGGGGGGGGGGGGGGFGGFGGGFCFGGGGGGGGGGGGDGGGGGFGGGGGGGGGGGGGGG<
@M03364:276:000000000-BLYN8:1:1101:23243:3616 1:N:0:1
ACTCCTACGGGAGGCAGCAGTAGGGAATCTTCCACAATGGACGAAAGTCTGATGGAGCAACGCCGCGTTAGTGAAGAAGGGCTTCGGCTCGTAAAGCTCTGTTGTTAAAGAAGAACGTGGGTGAGAGTAACTGTTCACCCAGTGACGGTATCTAACCAGAAAGGGACGGCTAACTACGTTCCAGCAGCCGCGTTAATACGTTGGTCCCAAGCGTTGTCCGGATTTATTGGGCGTAACGCGAGCG
+
FFF9EFG@FEDGDGG7F7CEEFGG,CFF@F<<<CFF,@CEFG+:F7FFGEFDGDDFGFCG8+::B@CG7?:F9?<EEG8EC,C9=FF7FFGF=,A<5,,?95BE,BFFCACEB4B<:AF768++,A8BFFGEA8CFFDGDDD:3=F7CFFEECD=B>DBC<,,,3@F7FCF>7DB2,>6,@:FFFFC@D8EG:C**?CFC5*3BBBBF9F*=E**/*=?C7;52<+<:C98C5)1:/C5/5535
@M03364:276:000000000-BLYN8:1:1101:20345:3694 1:N:0:1
ACTCCTACGGGAGGCAGCAGTAGGGAATCTTCGGCAATGGGGGCAACCCTGACCGAGCAACGCCGCGTGAGTGAAGAAGGCCTTCGGGTTGTAAAGTACTTTCAGCGAGGAGGAAGGCATTAAGGTTAATAACCTTAGTGATTGACGTTACTCGCAGAAGAAGCACCGGCTAACTCCGTGCCAGCAGCCGCGGTAATACGGAGGGTGCAAGCGTTAATCGGAATTACTGGGCGTAAAGCGCACG
+
GGGGGGGGGGGGGGGGGGGGGGGGGGGGGGGGGGGGGGGGGGGGGGGGGGGGGGGGGGGGGGGGGGGGGGGGGGGGGGGGGGGGGGGGGGGGGGGGGGGGGGGGGGGEGGGGGGDFGGGGGGGGGGGGGGGGGFGGGGGGGGGGGGGGGGGGGGGGGGGGGGGGGGGGGGGGFGGGGGGGGGFFGGGGGGGGGGGGGGGGGGGGGGGGGFFGGGGGGGGGG5=FGGGGGGGGGGGGGGGGGGD5
@M03364:276:000000000-BLYN8:1:1101:17004:3740 1:N:0:1
ACTCCTACGGGAGGCAGCAGTGGGGAATATTGCACAATGGGCGCAAGCCTGATGCAGCCATGCCGCGTGTATGAAGAAGGCCTTCGGGTTGTAAAGTACTTTCAGCGAGGAGGAAGGTGTTGTGGTTAATAACCGCAGCAATTGACGTTACTCGCAGAAGAAGCACCGGCTAACTCTGTGCCAGCAGCCGCGGTAATACAGAGGGTGCAAGCGTTAATCGGAATTACTGGGCGTAAAGCGCGCG
+
GGGGGGGGGGGGGGGGGGGGGGGGGGGGGGGGGGGGGGGGGGGGGGGGGGGGGGGGGGGGGGGCGGGGGGGGGGFGGGGGGGGGGGGGGGGGGGGGGGGGGGGGGGGGGGGGGGGGGGGGGGGGGGGGGGGGGGGGGGGGGGGGGGGGGGGGGGGGDGGFGGGGGGGGGGGGGGGGGGGGGGGGGGGGGGGGGGGGFF9CCFGGDGGEGGGGGGGGGGGGDGGGGGGFFGGGGGGGGGFDGGDD
@M03364:276:000000000-BLYN8:1:1101:21244:3742 1:N:0:1
ACTCCTACGGGAGGCAGCAGTAGGGAATCTTCGGCAATGGACGAAAGTCTGATGGAGCAACGCCGCGTGAGTGAAGAAGGGTTTCGGCTCGTAAAGCTCTGTTGTTAAAGAAGAACGTGGGTGAGAGTAACTGTTCACCCAGTGACGGTATTTAACCAGAAAGCCACGGCTAACTACGTGCCAGCAGCCGCGGTAATACGTAGGTGGCAAGCGTTATCCGGATTTATTGGGCGTAAAGCGAGCG
+
GGGGGGGGGGGGGGGGGGGGGGGGGGGGGGGGGGGGGGGGGGGGGGGGGGGGGFGGGGGGGGGGGGGGGFGGGGGGGGGGDGGGGGCFFCGGGGGGGGGFFGGGGGGGGGGGGGGGGGGGGEEGGGGGGGGGGGGGGGGGGGGGGGECFFGGACFGGFGGFGFGGGGGGGGGGGGGGGCFFGGGGGFFGGDGGGGGCEFGFGGGGGGGGGGGGG=EFFFGGG85?@FCFGGGGGGGG*:DGGG5
@M03364:276:000000000-BLYN8:1:1101:16172:3870 1:N:0:1
ACTCCTACGGGAGGCAGCAGTAGGGAATCTTCGGCAATGGACGAAAGTCTGACCGAGCAACGCCGCGTGAGTGAAGAAGGTTTTCGGATCGTAAAACTCTGTTGTTAGAGAAGAACGACGAGGAGAGTGGAAAGCTCCTCGTGTGACGGTATCTAACCAGAAAGGGACGGCTAACTACGTGCCAGCAGCCGCGGTAATACGTAGGTCCCGAGCGTTGTCCGGATTTATTGGGCGTAAAGCGAGC
+
GGGGGGGGGGGGGGGGGGGGGGGGGGGGGGGGGGGGGGGGGGGGGGGGGGGGGFGEGGGGGGGGGGGGGGGGGGGGGGGGGGGGGGGGGGGGGGGGGGGGGGGGGGDGGGGGGGGGGDGGGGGGGGGGGGGGGGGFEGGGGGGGGGGGGGGGGGGGGGGGFGGGG7CGGGGGGGGGGGDGGGGFGGGGGFEDEGG>5CFFGFGGGGCGGGGGGDEEDEFFGGGGGE7EFGCFFGGGGGGGGGD)
@M03364:276:000000000-BLYN8:1:1101:15487:3874 1:N:0:1
ACTCCTACGGGAGGCAGCAGTAGGGAATCTTCGGCAATGGGGGCAACCCTGACCGAGCAACGCCGCGTGAGTGAAGAAGGTTTTCGGATCGTAAAACTCTGTTGTTAGAGAAGAACGTTAAGTAGAGTGGAAAGTTACTTAAGTGACGGTATCTAACCAGAAAGGGACGGCTAACTACGTGCCAGCAGCCGCGGTAATACGTAGGTCCCAAGCGTTGTCCGGATTTATTGGGCGTAAAGCGAGC
+
GGGGGGGGGGGGGGGGGGGGGGGGGGGGGGGGGGGGGGGGGGGGGGGGGGGGGGGGGGGGFGGGGGGGGGGGGGGGGGGGFGGGGGGFGDGGGGGGGGGGGGGGGGGGGGGGGGGGGEFGGFFGGGGGGGGGGFEFDFFGGGGGGFGDGFGGGGGGGGGGGGGGGGGGGG>FGGGGGGGGGGGGGGFGGFGEGGEGDGGGGFGGGGFFGGGGGGGGGEFFGGGGDFGGGGGGGGGGGGGGGGG)
@M03364:276:000000000-BLYN8:1:1101:13492:3884 1:N:0:1
ACTCCTACGGGAGGCAGCAGTGGGGAATATTGCACAATGGGCGCAAGCCTGATGCAGCCATGCCGCGTGTATGAAGAAGGCCTTCGGGTTGTAAAGTACTTTCAGCGAGGAGGAAGGCATTAAGGTTAATAACCTTAGTGATTGACGTTACTCGCAGAAGAAGCACCGGCTAACTCCGTGCCAGCAGCCGCGGTAATACGGAGGGTGCAAGCGTTAATCGGAATTACTGGGCGTAAAGCGCACG
+
GGGGGGGGGGGGGGGGGGGGGGGGGGGGGGGGGGGGGGGGGGGGGGGGGGGGGGGGGGGGGGGGGGGGGFGGGGGGGGGGGGGGGGGGGGGGGGGGGGGGGGGGGGGGGGGGGEGGGGGGGGGGGGGGGGGGGGGGGGFGFFGGGGGGGGGGGGGGGGGGGGGGGGCGGDGGGGGGGGGGGGGGGGGG>EGGGEGGDGGGD5EGGGGGGGGFGEGGGGGGGGGGGGGFGGGGGGGGGGGDDDGD
@M03364:276:000000000-BLYN8:1:1101:16441:3916 1:N:0:1
ACTCCTACGGGAGGCAGCAGTGGGGAATATTGCACAATGGGCGCAAGCCTGATGCAGCCATGCCGCGTGTATGAAGAAGGCCTTCGGGTTGTAAAGTACTTTCAGCGAGGAGGAAGGCATTAAGGTTAATAACCTTAGTGATTGACGGTACTCGCAGAAGAAGCACCGGCTAACTCCGTGCCAGCAGCCGCGGTAATACGGAGGGTGCACGCGTTAATCGGAATTACTGGGCGTAAAGCGCACG
+
<EC,;E9FGGC@+7FFFGGGGGGDF;,ED9FCGGGD,<6C,F:ECF+CDGCFGECEFG8EF<@<7@@FFGAECE<F,=C,EFFC<DCFC:B??F<F@FFFGFAF@DF7@@44?8,:+<EE<<,,,8:,58CDD<9C5C,,,A,CFF@+8+@FGEFC7@B:F,@C,@@>@:@:FG9ECB<:*>D8:BEFFEDEGGGEFDCFE5*:BEE5B<8:CCC?FFCFC8CDEGGGG685>C:***2939)1
@M03364:276:000000000-BLYN8:1:1101:8286:3932 1:N:0:1
ACTCCTACGGGAGGCAGCAGTGGGGAATATTGCACAATGGGCGCAAGCCTGATGCAGCCATGCCGCGTGTATGAAGAAGGCCTTCGGGTTGTAAAGTACTTTCAGCGAGGAGGAAGGCATTAAGGTTAATAACCTTAGTGATTGACGTTACTCGCAGAAGAAGCACCGGCTAACTCCGTGCCAGCAGCCGCGGTAATACGGAGGGTGCAAGCGTTAATCGGAATTACTGGGCGTAAAGCGCACG
+
GGGGGGGGGGGGGGGGGGGGGGGGGGGGGGGGGGGGGGGFGGGGGGGGGGGGGGGGGGGGGGGGGGGFFGGGGGGGGGGGGGGGGGGGGGGGGGGGGGGGGGGGGGGGGGGGGGGGGGGGGGGGGGGGGGGGGGGGGGGGGGGGGGGEFGGGGGGGGGGGGGGGFGGGGGGGGGGFGGGGGFGGGGGGCEGDGGGGGGGGGDGGGGGGGGGGGGDEGGGGGGGGGGGGGGGGC5CGGGGGGGG5
@M03364:276:000000000-BLYN8:1:1101:7981:3970 1:N:0:1
ACTCCTACGGGAGGCAGCAGTGGGGAATATTGCACAATGGGCGCAAGCCTGATGCAGCCATGCCGCGTGTATGAAGAAGGCCTTCGGGTTGTAAAGTACTTTCAGCGAGGAGGAAGGCATTAAGGTTAATAACCTTAGTGATTGACGTTACTCGCAGAAGAAGCACCGGCTAACTCCGTGCCAGCAGCCGCGGTAATACGGAGGGTGCAAGCGTTAATCGGAATTACTGGGCGTAAAGCGCACG
+
GGGGGGGGGGGGGGGGGGGGGGGGGGGGGGGGGGGGGGGGGGGGGGGGGGGGGGGGGGGGGGGGGGGGGGGGGGGGGGGGGGGGGGGGGGGGGGGGGGGGGGGGGGGGGGGGGGDGGGGGGGGGGGGGGGGGGGGGGGGGGGGGGGGEGGGGFGGGGGGGGGGGGGGGGGGGGGGGGGGGGGFGGGGGGGGGGGGGGGGGGEGGEEGGGFGGGGGGFGGGGGCFGGFGGGGGGGGGGGGGGGGD
@M03364:276:000000000-BLYN8:1:1101:21871:3990 1:N:0:1
ACTCCTACGGGAGGCAGCAGTAGGGAATCTTCGGCAATGGGGGCAACCCTGACCGAGCAACGCCGCGTGAGTGAAGAAGGTTTTCGGATCGTAAAACTCTGTTGTTAGAGAAGAACGTTAAGTAGAGTGGAAAGTTACTTAAGTGACGGTATCTAACCAGAAAGGGACGGCTAACTACGTGCCAGCAGCCGCGGTAATACGTAGGTCCCAAGCGTTGTCCGGATTTATTGGGCGTAAAGCGAGG
+
GGGGGGGEFGGGGEGGGGGGGGGGGGGGGGGGGCDGGGGGGGGGGGGGGGGGGGGDGFGGGGDGGGGGGEFGGGGAFGGGGGGGGGGEGGGGCFGGGGGGGGGGGGCGGGFGGGGGGGGGGGGGGDFFGGFEDCGGBEGGGGGFGFGEEFFGGGGGGECFGGFGGEFFGGEFEBFGGGGGF@E@@EGGDCB8EEEGC?CGG?FGGDCCEGG=;>CE=CGCEDCEECCFGGGGGGCCGGGF3DD)
@M03364:276:000000000-BLYN8:1:1101:7861:4000 1:N:0:1
ACTCCTACGGGAGGCAGCAGTGGGGAATATTGCACAATGGGCGCAAGCCTGATGCAGCCATGCCGCGTGTGTGAAGAAGGTCTTCGGATTGTAAAGCACTTTAAGTTGGGAGGAAGGGCATTAACCTAATACGTTAGTGCTTTGACGTTACCGACAGAATAAGCACCGGCTAACTCTGTGCCAGCAGCCGCGGTAATACAGAGGGTGCAAGCGTTAATCGGAATTACTGGGCGTAAAGCGCACG
+
GGGGGGGGGGGGGGGGGGGGGGGGGGGGGGGGGGGGGGGGGGGGGGGGGGGGGGGGGGGGGGGGGGGGGGGGGGGGGGGGGGGGGGGGEGGGGGGFGGGGGGFGGGGGGGGGGGGGGGGGGGGGGGGGGGGGGGGGGGGGFGGGGGGGGGGGGGGGGGGGGGGGGGGGGGGGGGGGGGGGGGGGFGGGGGGGDCEGGGGGGGGGGGGGGGFGGGGDGGGGGGEGFGCFGGGGGGGGGFGGGGG7
@M03364:276:000000000-BLYN8:1:1101:18664:4015 1:N:0:1
ACTCCTACGGGAGGCAGCAGTAGGGAATCTTCGGCAATGGACGAAAGTCTGACCGAGCAACGCCGCGTGAGTGAAGAAGGTTTTCGGATCGTAAAACTCTGTTGTCAGAGAAGAACAAGGGTGAGAGTGGAAAGTTCACCCCTTGACGGTATCTGACCAGAAAGCCACGGCTAACTACGTGCCAGCAGCCGCGGTAATACGTAGGTGGCAAGCGTTGTCCGGATTTATTGGGCGTAAAGCGAGC
+
GGGGGGGGGGGGGGGGGGGGGGGGGGGGGGGGGGGGGGGGGGGGGGGGGGGGGGGGGGGGGGGGGGGGGGGGGGGGGGGGGGGGGGGGGGGGGGGGGGGGGGGGGGGGGGGGGGGGGGGGGGGGGFGGGGGGGGGGGGGGGGGGGFDGGGGGGGGGGGGGGGGGGGGGGGGGGGGGGGGGGGGGGGFGGGGGEDGEEGGGGGGGGGGGGGGGGGGGGGGGGGGGCFGGG+CFFGGGGFGGDGG)
@M03364:276:000000000-BLYN8:1:1101:8217:4046 1:N:0:1
ACTCCTACGGGAGGCAGCAGTGGGGAATATTGCACAATGGGCGCAAGCCTGATGCAGCCATGCCGCGTGTATGAAGAAGGCCTTCGGGTTGTAAAGTACTTTCAGCGAGGAGGAAGGCATTAAGGTTAATAACCTAAGTGATTGACGTTACTCGCAGAAGAAGCCCCGGCTAACTCCGTGCCAGCAGCCGCGGTAATACGGAGGGTGCAAGCGTTAATCGGAATTACTGGGCGTAAAGCGCACG
+
<<FFG@FGEG77FFGEGDGGFEFFDFEGCCEG<EFEFEFDFGGGGGGGGGF8<EGFG8,CEF8CFEG8>8=?F,,C?<FCDFFGG@FEFEGFGFGG?FFF<EFEFG@CG@:FC+EFGFFECG,EFEFF,FDFF<B,,>AFFEGG@DFB@D@@FGDGG73FFFF7,@EFGGGDFCCE3>*>*1;DFF:,,:*:5BE*<C+C551*1;8BFFFGD*8*/<::/;*AFCF+:<E=C5555::7))/1
@M03364:276:000000000-BLYN8:1:1101:22046:4101 1:N:0:1
ACTCCTACGGGAGGCAGCAGTAGGGAATCTTCGGCAATGGGGGCAACCCTGACCGAGCAACGCCGCGTGAGTGAAGAAGGTTTTCGGATCGTAAAACTCTGTTGTTAGAGAAGAACGTTAAGTAGAGTGGAAAATTACTTAAGTGACGGTATCTAACCAGAAAGGGACGGCTAACTACGTGCCAGCAGCCGCGGTAATACGTAGGTCCCAAGCGTTGTCCGGATTTATTGGGCGTAAAGCGAGC
+
CFE@FFDFEGDGGC--BF@FFGDFGGGGCCGCGGGG:<CCE@CBCFF<FEFF8CBCFF+<F@F7+:C4C=FF,C<<FGGG4B5DAFGFFGGGG@@FEDGFGAFF,,C?EGG<BFF<FDF<DD,5CE<C<73C=FFE<FCDC<F@FDCF:><DACG<A<BF@F>@FGDGGGGC1,DE,?F<F7@,?CF@F,=BCEEEBFCCFBFFGCGFGG?CF5;*:EG?=C=5C<CFG7CDFCECD:D7DDD7
@M03364:276:000000000-BLYN8:1:1101:18335:4148 1:N:0:1
ACTCCTACGGGAGGCAGCAGTGGGGAATATTGCACAATGGGCGCAAGCCTGATGCAGCCATGCCGCGTGTATGAAGAAGGCCTTCGGGTTGTAAAGTACTTTCAGCGAGGAGGAAGGCGTTGTGGTTAATAACCGCAGCGATTGACGTTACTCGCAGAAGAAGCACCGGCTAACTCCGTGCCAGCAGCCGCGGTAATACGGAGGGTGCAAGCGTTAATCGGAATTACTGGGCGTAAAGCGCACG
+
GGGGGGFGGGE@FCGGGGFFGGFGEGGGFGGFAFEDFFGFGGGGGGGGGCG<FGFGGGGGGFGCFGEFECFFFG9FGEG?CFFCFFEEEF>FFFFEFFGGGGGDFFGGCFGGGGGFEFC=FCFE+:FDFFFDFDGG@C=FF=@FF@>>FFGGGGC@F@FFGGGFCFCFD@FGGA;<FGGGGGGFCBFF788CCC5EGF+BECEC>EEG???C8CEE:<:EEEG5CCG7+<8ECD=C<72)7CD)
@M03364:276:000000000-BLYN8:1:1101:12925:4167 1:N:0:1
ACTCCTACGGGAGGCAGCAGTAGGGAATCTTCCACAATGGACGAAAGTCTGATGGAGCAACGCCGCGTGAGTGAAGAAGGGTTTCGGCTCGTAAAGCTCTGTTGTTAAAGAAGAACGTGGGTGAGAGTAACTGTTCACCCAGTGACGGTATTTAACCAGAAAGCCACGGCTAACTACGTGCCAGCAGCCGCGGTAATACGTAGGTGGCAAGCGTTATCCGGATTTATTGGGCGTAAAGCGAGCG
+
GGGGGGGGGGGGGGGGGGFGGGGGGGGGGGGGGGGGGGGGGGGGGGGGGGGGGGGGGGGGGGGF@CFFGGGGGGGGGGGGGGGGGGEDDDEFGGGGGGGGFFGGGGGGDCGGGGGGGGFGGFGFFFCFF9BFGGGEGFFFGGGGGGGGGG?FGFABCFGG<DFFGGGGGGGGFFG9>EGGGGGGGFGGFDCEGGGGGCFGGGGGFFFGFGFGGGGC=@EDGGGGGGGGGGGGDGGD7*?<37D<
@M03364:276:000000000-BLYN8:1:1101:25350:4200 1:N:0:1
ACTCCTACGGGAGGCAGCAGTGGGGAATATTGCACAATGGGCGCAAGCCTGATGCAGCCATGCCGCGTGTATGAAGAAGGCCTTCGGGTTGTAAAGTACTTTCAGCGAGGAGGAAGGTGTTGTGGTTAATAACCGCAGCAATTGACGTTACTCGCAGAAGAAGCACCGGCTAACTCCGTGCCAGCAGCCGCGGTAATACGGAGGGTGCAAGCGTTAATCGGAATTACTGGGCGTAAAGCGCACG
+
GGGGGGGGGGDEGGGEGGGGGGGGGFGGGG9FGGGGGGGDFGGGGGGFG8FGGFGFFFGEFGEGGGGGGGGGGGFGGFGGGGGGGGGGGGGG9FEGGCFBFFGGGGD+CFE@FFFF>FEFFEFCGFGGAEFGGFEGCCEGCG9FFGGGGGGGFGG@FFGBGGGGGGFEGGGGFGFGGGGGGFFGGGFGFGDGGEGGGGC>E>EEEGGGG9FGGGEEG7CFGG=FGGGFGFCGD<E*9DFGGGG7
@M03364:276:000000000-BLYN8:1:1101:18444:4230 1:N:0:1
ACTCCTACGGGAGGCAGCAGTAGGGAATCTTCGGCAATGGGGGCAACCCTGACCGAGCAACGCCGCGGGAGTGAAGAAGGTTTTCGGATCGTAAAACTCTGTTGTTAGAGAAGAACGTTAAGTAGAGTGGAAAGTTACTTAAGTGACGGTATCTAACCAGAAAGGGACGGCTAACTACGTGCCAGCAGCCGCGGTAATACGTAGGTCCCAAGCGTTGTCCGGATTTATTGGGCGTAAAGCGAGC
+
GGGGGGGGGGGCEGGGGGGGGGGGGGGGGGGGGGGGGGGGGGGGGGGGGGGGGFGGGGGGGGGGGGG7@FFGGGGGGFDGGFGGGGGGGGGGFFGGGGGFGGGGGGGGGGGGGGGGGGFFGGGGGGGGGGFFGGGGGGGFFGFGGGGGGGGFGGGGGGGGGGGFGGGGDEGCCFGGGGGFGGGGGGGG>FGGEEGG59;9CGDGGGGGGGGGGGGEEGGGGEECGGGGF+AEGDCEGFGCDGG5
@M03364:276:000000000-BLYN8:1:1101:14960:4295 1:N:0:1
ACTCCTACGGGAGGCAGCAGTGGGGAATATTGCACAATGGGCGCAAGCCTGATGCAGCCATGCCGCGTGTATGAAGAAGGCCTTCGGGTTGTAAAGTACTTTCAGCGAGGAGGAAGGCATTAAGGTTAATAACCTTAGTGATTGACGTTACTCGCAGAAGAAGCACCGGCTAACTCCGTGCCAGCAGCCGCGGTAATACGGAGGGTGCAAGCGTTAATCGGAATTACTGGGCGTAAAGCGCACG
+
GGGGGGGGGGGGGGGGGGGGGGGGGGGGGGGGGGGGGGGGGGGGGGGGGGGGGGGGGGGGGGGGGGGGGGGGGFGGGGGGGGGGGGGGGGGGGGGGGGGGGGEGGGGGGGGEGGGGGGGGGGGGGGGGGGGGGGGGGGGGGGGGGGD:FGGGGGGGGGGGGGGGGGGGGGGGGGGGGGGGGGGGGGGGGGEGGGGGGGCEGGGGDCEGGFC8EEGGGGGGGDEEFC9CGG5=DDGGGGD)))1/
@M03364:276:000000000-BLYN8:1:1101:12137:4345 1:N:0:1
ACTCCTACGGGAGGCAGCAGTAGGGAATCTTCGGCAATGGGGGCAACCCTGACCGAGCAACGCCGCGTGAGTGAAGAAGGTTTTCGGATCGTAAAACTCTGTTGTTAGAGAAGAACGTTAAGTAGAGTGGAAAATTACTTAAGTGACGGTATCTAACCAGAAAGGGACGGCTAACTACGTGCCAGCAGCCGCGGTAATACGTAGGTCCCAAGCGTTGTCCGGATTTATTGGGCGTAAAGCGAGC
+
GGGGGGGGGGGGGGGGGGGGGGGGGGGGGGGGGGGGGGGGGGGGGGGGGGGGGGGGGGGGGGGGGGGGGGGGGGGGGGGGGGGGGGGGGGGGGGGGGGGGGGGGGGGGGGGGGGGGGGGGGGGGGGGGGGGGGGGGGGGGGGGGGGGGGGGGGGGGGGGGGGGGGGGGGGGGGGGGGGGFCGGGGGGGGGGGGGGGGGGGGFGGGG9CFGGGDEEGGGGGGGECEFGGGGGGGGGEGFGGGDD)
@M03364:276:000000000-BLYN8:1:1101:4921:4491 1:N:0:1
ACTCCTACGGGAGGCAGCAGTAGGGAATCTTCGGCAATGGGGGCAACCCTGACCGAGCAACGCCGCGTGAGTGAAGAAGGTTTTCGGATCGTAAAACTCTGTTGTTAGAGAAGAACGTTAAGTAGAGTGGAAAGTTACTTAAGTGACGGTATCTAACCAGAAAGGGACGGCTAACTACGTGCCAGCAGCCGCGGTAATACGTAGGTCCCAAGCGTTGTCCGGATTTATTGGGCGTAAAGCGAGC
+
GGGGFFFGGGGGGGGGGGGGGGGGGGGGGGGGGGGGGGGGGGGGGGGGGGGGGGGGGGGGGGGGEGGGGGFGGGGGGGGGGGGGGGGGGGGGGGGGGGGGGGGGGGFFGGGGGGFGGFGG+FFGGGGGGGGFFGGGGGGGGGGFGGGGGGGGGFGGGCFGGGGGGGGGGGGGGGGGGGGFGGGGGGDGGGDCGGGGGGGGGGGGGGGGGGGGFGGGGGGGEECEE?GFFGGGGGGGGGDGGGD3
@M03364:276:000000000-BLYN8:1:1101:20396:4507 1:N:0:1
ACTCCTACGGGAGGCAGCAGTGGGGAATATTGCACAATGGGCGCAAGCCTGATGCAGCCATGCCGCGTGTATGAAGAAGGCCTTCGGGTTGTAAAGTACTTTCAGCGGGGAGGAAGGTGATAAAGCGAATACCTTTATCAATTGACGTTACCCGCAGAAGAAGCACCGGCTAACTCCGTGCCAGCAGCCGCGGTAATACGGAGGGTGCAAGCGTTAATCGGAATTACTGGGCGTAAAGCGCACG
+
GGGGGGGGGGGGGGGGGGGGGGGGGGGGGGGGGGGGGGGGGGGGGGGGGGGGGGGGGGGGGGGGGGGGGGGGGGGGGGGGGGGGGGGGGGGGGGGGGGGGGGGGGGGGGGGGGGGGGGGGGGGEFGGFGGGGGGGGGGGGGGGGGGGGGGGGGGGGGGGGGGGGGGGGGGGGGGGGGGGGGGGGGGGGCGGGGGGGGGGGG>EGGGGGGGGGGGGGGGGGGGGGGGGGGGGGGGDGGGGGGGGC
@M03364:276:000000000-BLYN8:1:1101:10763:4609 1:N:0:1
ACTCCTACGGGAGGCAGCAGTAGGGAATCTTCGGCAATGGGGGCAACCCTGACCGAGCAACGCCGCGTGAGTGAAGAAGGTTTTCGGATCGTAAAACTCTGTTGTTAGAGAAGAACGTTAAGTAGAGTGGAAAATTACTTAAGTGACGGTATCTAACCAGAAAGGGACGGCTAACTACGTGCCAGCAGCCGCGGTAATACGTAGGTCCCAAGCGTTGTCCGGATTTATTGGGCGTAAAGCGAGC
+
GGGGGGGGGGGGGGGGGGGGGGGGGGGGGGGGGGGGGGGGGGGGGGGGGGGGGGGGGGGGGGGGGGGFGGGGGGGGGGGGGGGGGGGGGGGGGGGGGGGGGGGGGGGGFGGGGGGGGGGGFGGGGGGGGGGGGGGGGGGGGGGGGGGGGGGGGGGGGGGGGGGGGGGGGGGGGGGGFFCGGGGFGGGGGGGGGGGGGGGGGGGGGGGGGGGGGGGGGGGGCE=EGGGGGGGGGGGGGCGGGGG3
@M03364:276:000000000-BLYN8:1:1101:12065:4680 1:N:0:1
ACTCCTACGGGAGGCAGCAGTAGGGAATCTTCCACAATGGACGAAAGTCTGATGGAGCAACGCCGCGTGAGTGAAGAAGGGTTTCGGCTCGTAAAGCTCTGTTGTTAAAGAAGAACGTGGGTGAGAGTAACTGTTCACCCAGTGACGGTATTTAACCAGAAAGCCACGGCTAACTACGTGCCAGCAGCCGCGGTAATACGTAGGTGGCAAGCGTTATCCGGATTTATTGGGCGTAAAGCGAGCG
+
GGGGGGGGGGGGGGGGGGGGGGGGGGGGGGGGGGGGGGGGGGGGGGGGGGGGGGGGGGGGGGGGGGGGGGGGGGGGGGGGGGGGGGGGGGGGGGGGGGGGGGGGGGGGGGGGGGGGGGGGGGGGGGGGGGGGGGGGGGGGGGGGGGGGGFFGGGGGGGGGGGGGGGGGGGGGGGGGGGGGGGGGGGGGGGGGGGGCFFFFGGGGGGGFEFGGEGEGGGGGGGGGGGGGGGGGGGGGCFGGGGD<
@M03364:276:000000000-BLYN8:1:1101:8306:4683 1:N:0:1
ACTCCCACGGGAGGCAGCAGTGGGGAATATTGCACAATGGGCGCAAGCCTGATGCAGCCATGCCGCGTGTATGAAGAAGGCCTTCGGGTTGTAAAGTACTTTCAGCGAGGAGGAAGGCATTAAGGTTAATAACCTTGGTGATTGACGTTACTCGCAGAAGAAGCACCGGCTAACTCCGTGCCAGCAGCCGCGGTAATACGGAGGGTGCAAGCGTTAATCGGAATTACTGGGCGTAAAGCGCACG
+
GGGGGGGGGGGGGGGGGGGGGGGGGGGGGGGGGGGGGGGGGGGGGGGGGGGGGGGGGGGGGGGGGGGGGGGGGGGGGGGGGGGGGGGGGGGGGGGGGGGGFGGGGGGGGGGGGGGGGGGGGGGGG9FFFGGGGGGGGGGGGGDGFGGGGGGGGGGGGGGGGGGGGGGGGGGGGGGGGGGGGGGGGGGGGGGGGGGGGGGGGGGGGGGGGGGGGGGGGGGGGGGGGGGGGGGGGGGGGGGGGGD/
@M03364:276:000000000-BLYN8:1:1101:20338:4722 1:N:0:1
ACTCCTACGGGAGGCAGCAGTAGGGAATCTTCCACAATGGACGAAAGTCTGATGGAGCAACGCCGCGTGAGTGAAGAAGGGTTTCGGCTCGTAAAGCTCTGTTGTTAAAGAAGAACGTGGGTGAGAGTAACTGTTCACCCAGTGACGGTATTTAACCAGAAAGCCACGGCTAACTACGTGCCAGCAGCCGCGGTAATACGTAGGTGGCAAGCGTTATCCGGATTTATTGGGCGTAAAGCGAGCG
+
GGGGGGGGGGGGGGGGGGGGGGGGGGGGGGGGGGGGGGGGGGGGGGGGGAFGGGGGGGGGGGGGGGGGGGGGGGGGGGGGGGGGGGGGGGGGGGGGGGGGGGGGGGGGGGGGGGGGGGGGGGGGGGGGGGGGGGGGGGGGGGGGGGGGFGGGGGGGGGGGGGGGGGGGGGGGCFGFFGGGGGGGGGGGGGGGGGCGGGGGGGGGGGGGGGGGGGEEGGGGGGDGGGGGGEGGGGGG<FGGGGGD
@M03364:276:000000000-BLYN8:1:1101:10841:4772 1:N:0:1
ACTCCTACGGGAGGCAGCAGTAGGGAATCTTCCACAATGGACGAAAGTCTGATGGAGCAACGCCGCGTGAGTGAAGAAGGGTTTCGGCTCGTAAAGCTCTGTTGTTAAAGAAGAACGTGGGTGAGAGTAACTGTTCACCCAGTGACGGTATTTAACCAGAAAGCCACGGCTAACTACGTGCCAGCAGCCGCGGTAATACGTAGGTGGCAAGCGTTATCCGGATTTATTGGGCGTAAAGCGAGCG
+
GGGGGGGGGGGGGDFGGGGGGGGGGGCGGGGGGGGGGGGGGGGGGGFFGGGGGGGGGFGGGGGGGGGGGGGGGGGGDGGGGGGGGGEGGGGGGGGGGGDGGGGGGGDEGGGGGGGGGGGGGGGGG9DEDCGGGGGGGGGGGGGGGGGGGFGGGGGGGEGGGGGGCGGGGGGGCFFGGGGGGGGGFGGFGGGGGGGDGGGGGGGGGFGGGCF=;C=*=CFGG5*CGCGGG6FGDDDEGGGGGGGD
@M03364:276:000000000-BLYN8:1:1101:22733:4824 1:N:0:1
ACTCCTACGGGAGGCAGCAGTGGGGAATATTGCACAATGGGCGCAAGCCTGATGCAGCCATGCCGCGTGTATGAAGAAGGCCTTCGGGTTGTAAAGTACTTTCAGCGAGGAGGAAGGCGTTGTGGTTAATAACCGCAGCGATTGACGTTACTCGCAGAAGAAGCACCGGCTAACTCCGTGCCAGCAGCCGCGGTAATACGGAGGGTGCAAGCGTTAATCGGAATTACTGGGCGTAAAGCGCACG
+
GGGGGGGGGGGGGGGGGGGGGGGGGGGGGGGGGGGGGGGGGGGGGGGGGGGGGGGGGGGGGGGGGGGGGGGGGGGGGGGGGGGGGGGGGGGGGGGGGGGGGGGGGFGGGGFGGGCGGFGGGGGGGDFGGGGGGGGGGDGGGGGCFGGGGGGGGGGGGGGGGGGGGGGGGGGGGGGGGGGGGFFGFGGGGGGGGGGGGGGGGDGGGGGGGGGGGGCCEGGCEGEGGGGGGGGGDDGGGGGGGGGC
@M03364:276:000000000-BLYN8:1:1101:6691:4844 1:N:0:1
ACTCCTACGGGAGGCAGCAGTAGGGAATCTTCGGCAATGGACGAAAGTCTGACCGAGCAACGCCGCGTGAGTGAAGAAGGTTTTCGGATCGTAAAACTCTGTTGTTAGAGAAGAACAAGGATGAGAGTAAAACGTTCATCCCTTGACGGTATCTAACCAGAAAGCCACGGCTAACTACGTGCCAGCAGCCGCGGTAATACGTAGGTGGCAAGCGTTGTCCGGATTTATTGGGCGTAAAGCGAGC
+
GGGGGGGGGGGGGGGGGGGGGGGGGGGGGGGGGGGGGGGGGGGGGGGGGGGGGGGGGGGGGGGGGGGFGGGGGGGGGGGGGGGGGGGGGGGGGGGGGGGGGGGGGGGGGGGGGGGGGGGGGGGGGGGGGGGGGGGGGGGFGGGGGGGGGGGGGGGGGGGGGGGGGGGGGGGGGGGGGGDGGGGGGGGGGGGGGGGGGGGGGGGGGGGGGGGGGGGGGGGGEGGGGGFGGGGGGGEGGGGGGGG3
@M03364:276:000000000-BLYN8:1:1101:12884:4900 1:N:0:1
ACTCCTACGGGAGGCAGCAGTAGGGAATCTTCCACAATGGACGAAAGTCTGATGGAGCAACGCCGCGTGAGTGAAGAAGGGTTTCGGCTCGTAAAGCTCTGTTGTTAAAGAAGAACGTGGGTGAGAGTAACTGTTCACCCAGTGACGGTATTTAACCAGAAAGCCACGGCTAACTACGTGCCAGCAGCCGCGGTAATACGTAGGTGGCAAGCGTTGTCCGGATTTATTGGGCGTAAAGCGAGCG
+
GGGGGGGGGGGGGGGGGGFGGGGGGGGGGGGGGGGGGGGGGGGGGGGGGGGGGGGGGGGGGGGGGGGGGGEGGGFGGGFGGGGGGGGGGGFGGGGGGGGGGGGGGGGDFGGGGGGFGGGGG@FGGGGGGGGGGGGGGGGFGGFGGGGGGGGGGGGGGGGGBEGGDCFGGGGDFGGGGGGGGGGGGGGGFEGGGGGGGGGGGGGGGGGGGGGGGG*/=FGGEEGGFGGGFGFGGGCGFGGGGGD5
@M03364:276:000000000-BLYN8:1:1101:12073:4925 1:N:0:1
ACTCCTACGGGAGGCAGCAGTAGGGAATCTTCGGCAATGGGGGCAACCCTGACCGAGCAACGCCGCGTGAGTGAAGAAGGTTTTCGGATCGTAAAACTCTGTTGTTAGAGAAGAACGTTAAGTAGAGTGGAAAATTACTTAAGTGACGGTATCTAACCAGAAAGGGACGGCTAACTCCGTGCCAGCAGCCGCGGTAATACGGAGGGTGCAAGCGTTAATCGGAATTACTGGGCGTAAAGCGCAC
+
GGGGGGGGGGGGGGGGGGGGGGGGGGGGGGGGGGGGGGGGGGGGGGGGGGGGGGGGGGGGGGGGGGGGGGGGGGGGGGGGGGGGGGGGGGEGGGGGGGGGGGGGGGGF9FEGGGGGGGGGGGGGGGGGGGGGGGGGGGGGFGGGGGGGGGGGFFGGFFGFGGGGGGGGGGGGGGGGDDEF@EBFGGGG>EGCEGGGGGGGGGGGGGGGDGGCFGCEGFGGGGGGFEGGGGGDGGGGGDFDC3C3
@M03364:276:000000000-BLYN8:1:1101:10163:4953 1:N:0:1
ACTCCTACGGGAGGCAGCAGTAGGGAATCTTCGGCAATGGACGAAAGTCTGACCGAGCAACGCCGCGTGAGTGAAGAAGGTTTTCGGATCGTAAAACTCTGTTGTCAGAGAAGAACAAGGGTGAGAGTGGAAAGTTCACCCCTTGACGGTATCTGACCAGAAAGCCACGGCTAACTACGTGCCAGCAGCCGCGGTAATACGTAGGTGGCAAGCGTTGTCCGGATTTATTGGGCGTAAAGCGAGC
+
GGGGGGGGGGGGGGGGGGGGGGGGGGGGFGGGGGGGGGGGGGGGGGG<EGGGFFGGGGGGGGGGGGGGGDGGGGGGGGGGGGGGGGGGGGGGGGGGGGGGGGGGGGFGGGGGFGGGGGGGGFEFGGGGGGD9<FGGC@DFEGGGGEFGGGGGFGGGGGGGGGGGGFCEGGGGGFFGGC7>FGGGGGGGGGCEGDE7CFGGGGFGDGGGGGGG888A=EFFGGGGCCFFGGGGGGG5<*C>DDG3
@M03364:276:000000000-BLYN8:1:1101:15420:4984 1:N:0:1
ACTCCTACGGGAGGCAGCAGTAGGGAATCTTCGGCAATGGGGGCAACCCTGACCGAGCAACGCCGCGTGAGTGAAGAAGGTTTTCGGATCGTAAAACTCTGTTGTTAGAGAAGAACGTTAAGTAGAGTGGAAAATTACTTAAGTGACGGTATCTAACCAGAAAGGGACGGCTAACTACGTGCCAGCAGCCGCGGTAATACGTAGGTCCCAAGCGTTGTCCGGATTTATTGGGCGTAAAGCGAGC
+
GGGGGGGGGGGGGGGGGGGGGGGGGGGGGGGGGGGGGGGGGGGGGGGGGGGGGGGGGGGGGGGGGGGGGGGGGGGGGGGGGGGGGGGGGGGGGGGGGGGGGGGGGGGGGGGGGGGGGGGGFGGGGGGGGGGGGGGGGGGGGGGGGGGGGGGGGGGGGGGGGGGGGGGGGGGGGGGGGGGGGGGGGGGGGGGGGGGGGGGGGGGGGGGGGGGGGGGEGGGGGGCGGCFGGGGFFGGGGGGFGDG)
@M03364:276:000000000-BLYN8:1:1101:19982:4987 1:N:0:1
ACTCCTACGGGAGGCAGCAGTAGGGAATCTTCGGCAATGGGGGCAACCCTGACCGAGCAACGCCGCGTGAGTGAAGAAGGTTTTCGGATCGTAAAACTCTGTTGTTAGAGAAGAACGTTAAGTAGAGTGGAAAATTACTTAAGTGACGGTATCTAACCAGAAAGGGACGGCTAACTACGTGCCAGCAGCCGCGGTAATACGTAGGTCCCAAGCGTTGTCCGGATTTATTGGGCGTAAAGCGAGC
+
GGGGGGGGGGGGGGGGGGGGGGGGGGGGGGGFGGGGGGGGGGGGGGGGGGGGGGGGGGGGGGGGGGGGGDGGGGGGGGGGGGGGGDGGGGGGGGGGGGGGGGGGGGGGGGGGGGGGGGGGGGGGGAFGGGGFFGGGGGGGGGGGFGGGGGGGGGGGGGGGGGGGGGGGGGGGGGGGGGGGGGGGGGGGGGGDGGGGGGGGFGGGGGFGGGGGGGEGGGGGGGGGEFGGGGGGGGGGGGGGGGD3
@M03364:276:000000000-BLYN8:1:1101:20901:5004 1:N:0:1
ACTCCTACGGGAGGCAGCAGTAGGGAATATTGCTCAATGGGGGAAACCCTGAAGCAGCAACGCCGAGTGGAGGATGAAGGTTTTAGGATTGTAAACTCCTTTTGTTAGAGAAGATAATGACGGTATCTAACGAATAAGCACCGGCTAACTCCGTGCCAGCAGCCGCGGTAATACGGAGGGTGCAAGCGTTACTCGGAATCACTGGGCGTCAAGAGCGCGTAGGCGGAAGAGTAAGTCAGATGTG
+
FFG@DCCEFCFEC+@CFCGGFAFGG8CFFFGFGF<,CFEACFEBEFFC,CFF<FC@CF8FGGGGG+@FF@,CC,CC<?FGFFGGFGE<<<<C<EFFGGFGGFGAFF9FGGFGGGFGFDFFCCBF@F9FA<FG7+=FEG<,,DF++@FCDF<FCFD++7>+35F>+<+<C<BF,>>EGGGGGGC79;:;*=>E;;CE>EGBCC+9+88CB*/3A?C65CE=EEGGGG5CECFC7:EEFFGG7C7:
@M03364:276:000000000-BLYN8:1:1101:8393:5039 1:N:0:1
ACTCCTACGGGAGGCAGCAGTAGGGAATCTTCGGCAATGGGGGCAACCCTGACCGAGCAACGCCGCGTGAGTGAAGAAGGTTTTCGGATCGTAAAACTCTGTTGTTAGAGAAGAACGTTAAGTAGAGTGGAAAGTTACTTAAGTGACGGTATCTAACCAGAAAGGGACGGCTAACTACGTGCCAGCAGCCGCGGTAATACGTAGGTCCCAAGCGTTGTCCGGATTTATTGGGCGTAAAGCGAGC
+
GGGGGGGGGGGGGGGGGGGGGGGGGGGGGGGGGGGGGGGGGGGGGGGGGGGGFGGGGGGGGGGGGGGGGGGGGFGGGGGGGGGGGGGGGGGGGGGGGGFFGGGGGFGGFGGGGGGGGFFFGGGGGFGGGGGGGGGGGGGFGGGGGGGGGGGGGGGGGFGGFGGGGDGGGGGGGGGGGFGGGGGGGGGGGGGEGGGGCEGGGGFGGGGGGGGGFGGGGGGGGGG*;E7@?FEGGGGGDCDGGG:9
@M03364:276:000000000-BLYN8:1:1101:19650:5092 1:N:0:1
ACTCCTACGGGAGGCAGCAGTGGGGAATATTGGACAATGGGCGAAAGCCTGATCCAGCCATGCCGCGTGTGTGAAGAAGGTCTTCGGATTGTAAAGCACTTTAAGTTGGGAGGAAGGGCATTAACCTAATACGTTAGTGTTTTGACGTTACCGACAGAATAAGCACCGGCTAACTCTGTGCCAGCAGCCGCGGTAATAGAGAGGGTGCAAGCGTTAATCGGAATTACTGGGCGTAAAGCGCGCG
+
GGGGGGGGGGGGGGGGGGGGGGGGGGGGGGGGGGGGGGGGGGGGGGGGGGGGGGGGGGGGGGGGGGGGGGGGGGGGFGGGGGGGGGGGGGGGGGGGGGGGGGGGGGGGGGGGGDGGGGGGGGGGGGGGGGGGGGGGGGGGGGGFFGEEFGGGGFEGGGGGGGGGGGGGGGGGGGGDGGGGGGGFGGGGGGGGGGGGGGEFGFGGGGGGGGGGGGGGFGGGGGGGGGGGGGGGGD=>DGGGGGGG
@M03364:276:000000000-BLYN8:1:1101:6804:5119 1:N:0:1
ACTCCTACGGGAGGCAGCAGTGGGGAATATTGCACAATGGGCGCAAGCCTGATGCAGCCATGCCGCGTGTATGAAGAAGGCCTTCGGGTTGTAAAGTACTTTCAGCGAGGAGGAAGGCATTAAGGTTAATAACCTTAGTGATTGACGTTACTCGCAGAAGAAGCACCGGCTAACTCCGTGCCAGCAGCCGCGGTAATACGGAGGGTGCAAGCGTTAATCGGAATTACTGGGCGTAAAGCGCACG
+
GGGGGGGGGDGGGGGGGGGGGGGGGGGGGGGGGGGGGGGGGGGGGEEGGGGGGG9EFGGFFGGGEDG7CCFGGGGGGGGGGGGGGGGGFFGGFGGGGGGGGGGGGFDCGGGGGGGGDGGGBFFGFGGCFGGGGCCFCFEFGGGGGF>FGGGGGGGGGDFGGGGFGGGGGGGGGGGFGEGGGGGGGGGGGGGGGGG@CGGGGGGGEGG5BCGGGGGGGGGGGG55CFGFGGGGGGGG3:FCDDC/
@M03364:276:000000000-BLYN8:1:1101:5468:5174 1:N:0:1
ACTCCTACGGGAGGCAGCAGTAGGGAATCTTCGGCAATGGGGGCAACCCTGACCGAGCAACGCCGCGTGAGTGAAGAAGGTTTTCGGATCGTAAAACTCTGTTGTTAGAGAAGAACGTTAAGTAGAGTGGAAAATTACTTAAGTGACGGTATCTAACCAGAAAGGGACGGCTAACTACGTGCCAGCAGCCGCGGTAATACGTAGGTCCCAAGCGTTGTCCGGATTTATTGGGCGTAAAGCG
+
GGGGGGGGGGGGGGGGGGGGGGGGGGGGGGGGGGGGGGGGGGGGGGGGGGGGGGGGGGGGGGGGGGGGGGGGGGGGGGGGGGGGGGGGGGGGGGGGGGGGFGGGGGGGGGGGGGGGGGGGGGGGGGGGGGGGFFFGGGGGGGGGGGGGGGGGGGGGGFGGGGGGGGF>FGGGGFGFFGGGGGGGGGGFGGGGGGGGGGGGGGGGGGGGFGGGGGGGGGGGDGGGGGGGGGGGG::CC<FGG
@M03364:276:000000000-BLYN8:1:1101:23926:5238 1:N:0:1
ACTCCTACGGGAGGCAGCAGTAGGGAATCTTCGGCAATGGACGAAAGTCTGACCGAGCAACGCCGCGTGAGTGAAGAAGGTTTTCGGATCGTAAAACTCTGTTGTTAGAGAAGAACGTTAAGTAGAGTGGAAAGTTACTTAAGTGACGGTATCTAACCAGAAAGTGACGGCTAACTACGTGCCAGCAGCCGCGGTAATACGGAGGGTGCAAGCGTTAATCGGAATTACTGGGCGTAAAGCGCAC
+
GFFGFGGFFCBFGCFGGGGFGGGGDFFGGGGGGGGGGGFG@F7FGGGGGGGGGFGDECGG@EFFGGGGG7=FGFGAFGGGGFFFDFGCEFGGGGGGGGGGGGFGEGFFFGGGEFEFEFGGGG<F9DGGGGGGGFGGGGGDFDEDFCFEGGGGGGGGGGGGGGGG,FFGGG>FGGFGGGGGGCGGGGDG>GCEGGGECCFCCEBEGDGGDGCGGG88C:<?EGGC=C7CFGGGGGGEDCGCD395
@M03364:276:000000000-BLYN8:1:1101:14804:5328 1:N:0:1
ACTCCTACGGGAGGCAGCAGTAGGGAATCTTCGGCAATGGGGGCAACCCTGACCGAGCAACGCCGCGTGAGTGAAGAAGGTTTTCGGATCGTAAAACTCTGTTGTTAGAGAAGAACGTTAAGTAGAGTGGAAAGTTACTTAAGTGACGGTATCTAACCAGAAAGGGACGGCTAACTACGTGCCAGCAGCCGCGGTAATACGTAGGTCCCAAGCGTTGTCCGGATTTATTGGGCGTAAAGCGAGC
+
GGGGGGGGGGGGGGGGGGGGGGGGGGGGGGGGGGGGGGGGGGGGGGGGGGGGGGGGGGGGGGGGGGGGGGGGGGGGGGGGGGGGGGGGGGGGGGGGGGGGGGGGGGGGGGGGGGGGGGGFGGGGGGGGGGGFGGGGGGGGGGGGGGGGGGGFGGGGGFGGGGGGGGGGGGGGGGGGGGGGGFGGGGGGGGGGGGGGGGFGGFGGGGGGGGGGGGGGGGGGGGGGGFGGGGGGGGGEG9FGGGG7
@M03364:276:000000000-BLYN8:1:1101:9527:5460 1:N:0:1
ACTCCTACGGGAGGCAGCAGTAGGGAATCTTCCACAATGGACGAAAGTCTGATGGAGCAACGCCGCGTGAGTGAAGAAGGGTTTCGGCTCGTAAAGCTCTGTTGTTAAAGAAGAACGTGGGTGAGAGTAACTGTTCACCCAGTGACGGTATTTAACCAGAAAGCCACGGCTAACTACGTGCCAGCAGCCGCGGTAATACGTAGGTGGCAAGCGTTATCCGGATTTATTGGGCGTAAAGCGAGCG
+
GCEFGGGGGGGEGGGGGGGGGFEFGGFGGGGGGGGGGGGG?FGFGEFGGGGGGGGGGGGGFGEGGGGGGGFGGGGFGGGGGGGGGGGGGGGGGGGGFGFGGGFGFGGFGGGFGGGGGGGGGGGGGGGGFFGGGGGGGFFGGGGGGGGGGGGFGG9FCCDGGFFGGGGGGGGGGGGCFCFGFGGGGG>EFGGGGGGGGGCFFGGGFGGGGGGGGGGDGFFGGGGG6+CGGGGGGGGGGF7DDDC9
@M03364:276:000000000-BLYN8:1:1101:5895:5467 1:N:0:1
ACTCCTACGGGAGGCAGCAGTAGGGAATCTTCGGCAATGGGGGCAACCCTGACCGAGCAACGCCGCGTGAGTGAAGAAGGTTTTCGGATCGTAAAACTCTGTTGTTAGAGAAGAACGTTAAGTAGAGTGGAAAGTTACTTAAGTGACGGTATCTAACCAGAAAGGGACGGCTAACTACGTGCCAGCAGCCGCGGTAATACGTAGGTCCCAAGCGTTGTCCGGATTTATTGGGCGTAAAGCGAGC
+
GGGGGGGGGGECGEBEB,6CE,EFCFCFFGFAFC:FC6EFGG7+@FGGGGFCG8:CCEFFF@CCF:>FCCFFGGGGGFGGGGGC,FCBC::,BFGCFF@F?FGGGFEA?AFFEFD=CG@F7D<FF9D,C+EFF,E9<CF<DDD<FEBC@<+DF<C@F7BFGGGGG@,3CFC>>B8>,,=FCF89>@F@G8>EE58C8;FCC<9EGBEF*A88EGGE5CF7C=8=ED?C+CFGCD::D5**)*9)
@M03364:276:000000000-BLYN8:1:1101:26470:5582 1:N:0:1
ACTCCTACGGGAGGCAGCAGTGGGGAATATTGCACAATGGGCGCAAGCCTGATGCAGCCATGCCGCGTGTGTGAAGAAGGCCCTAGGGTTGTAACGCACTTTCAGTCGGGAGGAAGGTGGTGGATTTAATACATTCACCAATTCACGTTACCGACATAAGAAGCACCGGCTAACTCCGTGCCAGCAGCCGCGGTAATACGGAGGGTGCAAGCGTTAATCGGATTACCTGGCCGGAAACCGCACG
+
FFFGGF<F@@:FFGGC;FAFGFFGGG@@DGGFFAFFC@CEF8CFGDG<,,9E9,C@9FC,@@,6+++@+6,,:?ECCD88F<,,9=,,C,+4C@54C7FFC,,C,,9?+=::++,,4E<?=@GF@F,:,,,,,CAAF><DCF,,9,,@>B@F3BB:+=,@9,3@FFFF**>::22?,*6CC>>78C,,=:5**=1C;+2;*3=47**1+++*2A**20+:5*/:+3320/*/))*2)229))))
@M03364:276:000000000-BLYN8:1:1101:20925:5594 1:N:0:1
ACTCCTACGGGAGGCAGCAGTAGGGAATCTTCGGCAATGGGGGCAACCCTGACCGAGCAACGCCGCGTGAGTGAAGAAGGTTTTCGGATCGTAAAACTCTGTTGTTAGAGAAGAACGTTAAGTAGAGTGGAAAGTTACTTAAGTGACGGTATCTAACCAGAAAGGGACGGCTAACTACGTGCCAGCAGCCGCGGTAATACGTAGGTCCCAAGCGTTGTCCGGATTTATTGGGCGTAAAGCGAGC
+
GGGGGGGGGGGGGGGGGGGGGGGGGGGGGGGGGGGGGGGGGGGGGGGGGGGGGGGGGGGGGGDGGGGFGGGGGGGGGGGGGGGGGGGGGGGGGGGGGGGGGGGGGGGGGFGGGGGGGGGGGGGGGFFGGGGGGGGGGGGGGCGGGGGGGGGGGGGGGGGGGGGGGGGGGGGGGGGGGGGGGGGGGGGGDGGGGGGGEGGGGFFGGGGFGGGGGGGGGGGGGECGGGFGFGGGGGGEGGGGGGG)
@M03364:276:000000000-BLYN8:1:1101:23268:5605 1:N:0:1
ACTCCTACGGGAGGCAGCAGTGGGGAATATTGCACAATGGGCGCAAGCCTGATGCAGCCATGCCGCGTGTATGAAGAAGGCCTTCGGGTTGTAAAGTACTTTCAGCGAGGAGGAAGGTGTTGTGGTTAATAACCACAGCAATTGACGTTACTCGCAGAAGAAGCACCGGCTAACTCCGTGCCAGCAGCCGCGGTAATACGGAGGGTGCAAGCGTTAATCGGAATTACTGGGCGTAAAGCGCACG
+
EFGGGFFFGGGGGDGGGGGGGGGGGGGGFGGFGFFFGGGGFGGGGGGCGGGGGGGGGGCFFGGGGGGGGGFFGGDGGFFFEGGGGGGEGGGGG<FGGGGGDGGAA9FFCFGGGGCFEFCGGGGGGBFDFFFCFFGF<CDCFGGGGGGEGGGGCD<F7@@FGGGGGGFGGGGGGGGGGGG7EGGGGGGGGGGGGGGGGGGGGDEGGGGGGGGGGGGG5<CFGGEGFGGGGGCFDDCEGGGGGG57
@M03364:276:000000000-BLYN8:1:1101:12154:5607 1:N:0:1
ACTCCTACGGGAGGCAGCAGTAGGGAATCTTCCACAATGGACGAAAGTCTGATGGAGCAACGCCGCGTGAGTGAAGAAGGGTTTCGGCTCGTAAAGCTCTGTTGTTAAAGAAGAACGTGGGTGAGAGTAACTGTTCACCCAGTGACGGTATTTAACCAGAAAGCCACGGCTAACTACGTGCCAGCAGCCGCGGTAATACGTAGGTGGCAAGCGTTATCCGGATTTATTGGGCGTAAAGCGAGCG
+
GGGGGGGGGGGGGGGGGGGGGGGGGGGGGGGGFGGGGGGGGGGGGGGGGGGGGGGGGGGGGGGGGGGGGGGGGGGGGGGGGGGGGGGGGGGGGGGGGGFGGGGGGGGGGGGGGGGGGGGGGGGGGGGGGGGGGGGGGGFGGGGGGGGGGGGGGGGGGFGGGGGGGGGGGGGGGGFCFGGGGGFGGGGGGGGGGGGGGFGFFGGGGGGGGGGGGGGGGGGGGEEGGGGGGGGGDD=GFGGGGGGG
@M03364:276:000000000-BLYN8:1:1101:18366:5621 1:N:0:1
ACTCCTACGGGAGGCAGCAGTAGGGAATCTTCGGCAATGGACGAAAGTCTGACCGAGCAACGCCGCGTGAGTGAAGAAGGTTTTCGGATCGTAAAACTCTGTTGTCAGAGAAGAACAAGGGTGAGAGTGGAAAGTTCACCCCTTGACGGTATCTGACCAGAAAGCCACGGCTAACTACGTGCCAGCAGCCGCGGTAATACGTAGGTGGCAAGCGTTGTCCGGATGTATTGGGCGTAAAGCGGGC
+
FGAFFGGGGGGGGEECFCFGFCAFGFFF<FFEFGGGGGGGGGGEGCE<CFFFEF7FFG:,@C7CGGGCFEGFFFGGGGG8BF,B9BFCFGDGFFFGGGGAFFGFFEGG9FEGFCGEFGGGC=FFF?D,EFC983FD9,FF,>FCF,>BFGC@FFGGFEGGCC@D7C@EF**>FFGEG8>FFGGCFCFFF:C5:CGE8>C98BFGGCF8*:088EEGGGCCCEC**<<FGFF**>C79*2:D)9)
@M03364:276:000000000-BLYN8:1:1101:25071:5644 1:N:0:1
ACTCCTACGGGAGGCAGCAGTAGGGAATCTTCGGCAATGGGGGCAACCCTGACCGAGCAACGCCGCGTGAGTGAAGAAGGTTTTCGGATCGTAAAACTCTGTTGTTAGAGAAGAACGTTAAGTAGAGTGGAAAATTACTTAAGTGACGGTATCTAACCAGAAAGGGACGGCTAACTACGTGCCAGCAGCCGCGGTAATACGTAGGTCCCAAGCGTTGTCCGGATTTATTGGGCGTAAAGCGAGC
+
GGGGFDGFCGDGGGCFEEGFFGGGGGGGGGGGG;FGGFGFGCFGGGGFGGGGGGGFEGGGGGGGEGGBCEFGGDEFGGGGGGGGGGGGEGGGCGEFGF9CBAFGGG9FFGGGGGGGGGFFGGGGGGGFGGFFC8FGFGGGGGGGGGGGGGGGGGGGFGGGGGGGFGGGGEDECE7DFFGGGGGGG>CFGGDGCE=CECBFGFGGGGGFD?FGGGGGCE?9AE*2;?FGGG+ACDEEDGGGGGG)
@M03364:276:000000000-BLYN8:1:1101:12797:5732 1:N:0:1
ACTCCTACGGGAGGCAGCAGTAGGGAATCTTCGGCAATGGGGGCAACCCTGACCGAGCAACGCCGCGTGAGTGAAGAAGGTTTTCGGATCGTAAAACTCTGTTGTTAGAGAAGAACGTTAAGTAGAGTGGAAAGTTACTTAAGTGACGGTATCTAACCAGAAAGGGACGGCTAACTACGTGCCAGCAGCCGCGGTAATACGTAGGTCCCAAGCGTTGTCCGGATTTATTGGGCGTAAAGCGAGC
+
GGGGGGGGGGGGGGGGGGGGGGGGGGGGGGGGGGGGGGGGGGGGGGGGGGGGGGGGGGGGGGGGGGGGGGGGGGGGGGGGGGGGGGGGGGGGGGGGGGGGGGGGGGGGFGGGFGFGGGGFFGGGGDDFGGFGFGGGGGGGGGGGGGGGGGGGGGGGGEFGGGFGGGGGGGGGGGGGFGGGGGCGGFFGGGGGGGGEGGGGGGFGGGGGGG?FGGGGGGGGGG*:C9FFGGGGGGGGGGGGGGG5
@M03364:276:000000000-BLYN8:1:1101:9629:5736 1:N:0:1
ACTCCTACGGGAGGCAGCAGTGGGGAATATTGCACAATGGGCGCAAGCCTGATGCAGCCATGCCGCGTGTATGAAGAAGGCCTTCGGGTTGTAAAGTACTTTCAGCGAGGAGGAAGGCGTTGTGGTTAATAACCGCAGCGATTGACGTTACTCGCAGAAGAAGCACCGGCTAACTCCGTGCCAGCAGCCGCGGTAATACGGAGGGTGCAAGCGTTAATCGGAATTACTGGGCGTAAAGCGCACG
+
GGGGGGGGGGGGGGGGGGGGGGGGGGGGGGGGGGGGGGGGGGGGGGGGGGGGGGGGGGGGGGGGGGGGGGGGGGGGGGGGGGGGGGGGGGGGGGGGGGGGGGGGGGGGGGGGGGGGGGGGGGGGGGGGGGGGGGGGGGGGCFGGGGGGGGGGGGGGGGGGGGGGGGGDGGGGGGGGGGGGGGGGCFEFGGGGCEGGGGGGGEEGECCEGGGGGGGDGFFGGGGFFGGGFGGGGDGD<FGDCDG<
@M03364:276:000000000-BLYN8:1:1101:20293:5739 1:N:0:1
ACTCCTACGGGAGGCAGCAGTAGGGAATCTTCGGCAATGGGGGCAACCCTGACCGAGCAACGCCGCGTGAGTGAAGAAGGTTTTCGGATCGTAAAACTCTGTTGTTAAAGAAGAACGTGGGTGAGAGTAACTGTTCACCCAGTGACGGTATTTAACCAGAAAGCCACGGCTAACTACGTGCCAGCAGCCGCGGTAATACGTAGGTCCCAAGCGTTGTCCGGATTTATTGGGCGTAAAGCGAGCG
+
GGFGGGGGGGGGGGGGGGGGGDGGGGGGFGGFFGGGGGGGGGGGGGGEFGFGFFGGGGGGGGGGGGGGGGEGGGGGGGGGGGGGGGGGGGGGGGGFGGGGGGFGGFE?FGGGGGGGEGGEEGGDEGFGGGFFFCFFGGGGGG<FC,F:@FFCGGFFGGGCFCFGCDDFEGGFGGGGGG<<FFGGFGGGGECGEEC=;<9*?C5EFFGFFGF5AEGGGGGGGEE:C9CFFFGGGGC7DGD733))
@M03364:276:000000000-BLYN8:1:1101:17244:5760 1:N:0:1
ACTCCTACGGGAGGCAGCAGTAGGGAATCTTCGGCAATGGACGAAAGTCTGACCGAGCAACGCCGCGTGAGTGAAGAAGGTTTTCGGATCGTAAAACTCTGTTGTTAGAGAAGAACAAGGATGAGAGTAAAACGTTCATCCCTTGACGGTATCTAACCAGAAAGCCACGGCTAACTACGTGCCAGCAGCCGCGGTAATACGTAGGTGGCAAGCGTTGTCCGGATTTATTGGGCGTAAAGCGAGC
+
EFCFF<FFGGGCFGGDEGGGE@DFGGFG@FF98CFEGFEGEEF@@FEEEFGGEC@@FFDFGFGGGGGFC:FFECFFCGGC<EFGGGG?FFGGFGDFFGFGFGGGGGFGCGF@BFGF<FFC<=F8F,DFFGC9BEF?@FCFGGGCF98CFFDGGG9FFGGGFGGFDDCGGGGGE7BD;BBFFF@>>E6C<2:EGGGGEF9C;B+8B>?C*<95EE:EGGG7:?5A*<?FC7C**>EEGGGC7>D)
@M03364:276:000000000-BLYN8:1:1101:12466:5847 1:N:0:1
ACTCCTACGGGAGGCAGCAGTGGGGAATATTGCACAATGGGCGCAAGCCTGATGCAGCCATGCCGCGTGTATGAAGAAGGCCTTCGGGTTGTAAAGTACTTTCAGCGAGGAGGAAGGCGTTGTGGTTAATAACCGCAACGATTGACGTTACTCGCAGAAGAAGCACCGGCTAACTCCGTGCCAGCAGCCGCGGTAATACGGAGGGTGCAAGCGTTAATCGGAATTACTGGGCGTAAAGCGCACG
+
GGGGGGGGGGGGGGGGGGFGFGGGGGGGGGGGDGFGGGGGGGGGGGGGGGGGGFGGGGGGGFGFCGGGFGFGGGFCGGFFFFGGGGGGFGGGGGGGGGGGGGFCFFDBFDG@EGGGGFF?+@FDG3BFCFFDE8F7+38C@FGGFGGFFDFCCECFGGGGGFCFDGGG>FGGGGG9BEGGGFFGGCFG,C>EGGGEF?CCBCGGGGGEC@FGGGGGFG?FEEGGGCGE?FGGGDEGFGGGGCGC
@M03364:276:000000000-BLYN8:1:1101:11829:5851 1:N:0:1
ACTCCTACGGGAGGCAGCAGTAGGGAATCTTCCACAATGGACGAAAGTCTGATGGAGCAACGCCGCGTGAGTGAAGAAGGGTTTCGGCTCGTAAAGCTCTGTTGTTAAAGAAGAACGTGGGTGAGAGTAACTGTTCACCCAGTGACGGTATTTAACCAGAAAGCCACGGCTAACTACGTGCCAGCAGCCGCGGTAATACGTAGGTCCCAAGCGTTGTCCGGATTTATTGGGCGTAAAGCGAGCG
+
GGGGGGGGGGGGGGGGGGGGGGGGGGGGGGGGGGGGGGGGGGGGGDGGGGGGGGGGGGGGGGGGGGGGGGGFGGGGGGGGGGGGGGGGGGGGGGGGGGGGGGGGGGGGGGGGGGGGGGGGGGGGGGGGGGGGGGGGGGDGFGGGGGGGGGGGGGGGGGGGGGGGGGGGGGGGGGGGGGGGGGGGGGFGGDDEGGGGGGGGGGGGGC?FGGFGGGGGGGGGGCEGGGGGGGGFDCEGGGGGGC<C
@M03364:276:000000000-BLYN8:1:1101:7910:5852 1:N:0:1
ACTCCTACGGGAGGCAGCAGTAGGGAATCTTCGGCAATGGGGGCAACCCTGACCGAGCAACGCCGCGTGAGTGAAGAAGGTTTTCGGATCGTAAAACTCTGTTGTTAGAGAAGAACGTTAAGTAGAGTGGAAAATTACTTAAGTGACGGTATCTAACCAGAAAGGGACGGCTAACTACGTGCCAGCAGCCGCGGTAATACGTAGGTCCCAAGCGTTGTCCGGATTTATTGGGCGTAAAGCGAGC
+
GGGGGGGGGGGGGGGGGGGGGGGGGGGGGGGGGGGGGGGGGGGGGGGGGGGFGGGGGGGGGGGGGGGGGGGGGGGGGGGGGGGGGGGGGGGGGGGGGGGGGGGGGGGGFGGGGGGFFEGGGGFGGFGGGGGGGGGGGGGGGGGAFGGGGGGGGGGGGGGGGGDG7CGGGGGGGGGGFFGGGGGDDGGGGGGGGG>*1<BFDGGGGGGGFGGGFCEGGGGGGGEEEG7?FEGGGG57DCGGGGG)
@M03364:276:000000000-BLYN8:1:1101:20974:5950 1:N:0:1
ACTCCTACGGGAGGCAGCAGTAGGGAATCTTCGGCAATGGGGGCAACCCTGACCGAGCAACGCCGCGTGAGTGAAGAAGGTTTTCGGATCGTAAAACTCTGTTGTTAGAGAAGAACGTTAAGTAGAGTGGAAAGTTACTTAAGTGACGGTATCTAACCAGAAAGGGACGGCTAACTACGTGCCAGCAGCCGCGGTAATACGTAGGTCCCGAGCGTTGTCCGGATTTATTGGGCGTAAAGCGAGC
+
GGGGGGGGGGGGGGGGGGGGGGGGGGGGGGGGGGGGGGGGGGGGGGGGGGGGGGGGGGGGGGGGGGGGGGGGGGGGGGGGGGGGGGGGGGGGGGGGGGGGGGGGGGGGGGGGGGGGGGG<FGFGGGGGGGGGGGGGGGGGGGGGGGGGGGGGGGGGGGGGGGGGGGGGGGGGGGGGGGGGGGGGGGGGGGGGGGGGDGGGGGGGGGGGGGGGGGGGGGGGGGGG*AFGGFGGFDGGGGGGDDG7
@M03364:276:000000000-BLYN8:1:1101:10084:5962 1:N:0:1
ACTCCTACGGGAGGCAGCAGTAGGGAATCTTCGGCAATGGACGAAAGTCTGACCGAGCAACGCCGCGTGAGTGAAGAAGGTTTTCGGATCGTAAAACTCTGTTGTCAGAGAAGAACAAGGGTGAGAGTGGAAAGTTCACCCCTTGACGGTATCTGACCAGAAAGCCACGGCTAACTACGTGCCAGCAGCCGCGGTAATACGTAGGTGGCAAGCGTTGTCCGGATTTATTGGGCGTAAAGCGAGC
+
GGGGGGGGGGGGGGGGGGGGGGGGGGGGGGGGGG>FGFGGGFGGGGGGGGGGGGEFGGGGGGGGGFGGGGGFGGGGGCGGGGGGGGGEGGGGGGGFGGGGGGGGG9,CEFGGGGEFGFFGGGGDD<FFGFFGGGGGDFGGGGGGFFFFEGGGGFCCFEFGGGGGFGGGGGGGDFGGGGGGGGFGGGGGCEGGGGGGGGG9CFDE8>FGCFFGGGGEEGGGGGC5EGGF7<FFGGEEDGF7CDD/
@M03364:276:000000000-BLYN8:1:1101:12298:5987 1:N:0:1
ACTCCTACGGGAGGCAGCAGTGGGGAATATTGCACAATGGGCGCAAGCCTGATGCAGCCATGCCGCGTGTATGAAGAAGGCCTTCGGGTTGTAAAGTACTTTCAGCGGGGAGGAAGGTGATAAAGCGAATACCTTTATCAATTGACGTTACCCGCAGAAGAAGCACCGGCTAACTCCGTGCCAGCAGCCGCGGTAATACGGAGGGTGCAAGCGTTAATCGGAATTACTGGGCGTAAAGCGCACG
+
GGGGGGGGGGGGGGGGGGGGGGGGGGGGGGGGGGGGGGGGGGGGGGGGGGGGGGGGGGGGGGGGGGGGGGGGGGGGGGGGGGGGGGGGGGGGGGGGGGGGGGGGGFGGGGGGGGGGGGGGGGGGGGGGGGGGGGGGGGGGGGGGGGGGGGGGGGGGGGGGGGGGGGGGGDGGGGGGGGGGGGGGGGGGGGGGGGGGG??CGEGGGGGGGGGGGGGGFEFGGGGGEGGGGGGGGGGGGGFGGGG<
@M03364:276:000000000-BLYN8:1:1101:15988:6006 1:N:0:1
ACTCCTACGGGAGGCAGCAGTAGGGAATCTTCGGCAATGGGGGCAACCCTGACCGAGCAACGCCGCGTGAGTGAAGAAGGTTTTCGGATCGTAAAACTCTGTTGTTAGAGAAGAACGTTAAGTAGAGTGGAAAGTTACTTAAGTGACGGTATCTAACCAGAAAGGGACGGCTAACTACGTGCCAGCAGCCGCGGTAATACGTAGGTCCCAAGCGTTGTCCGGATTTATTGGGCGTAAAGCGAGC
+
GGGGGGGGGGGGGGGGGGGGGGGGGGGGGGGGGDGGGGGGGGGGGGGGGGGGGGGGGGGGGGGGGGGGGEGFGGGGGGGGFFGGGGGGGGFGGGGGGGGGGGGGGGGGGGGGGGGGGDFGGGFGGGGGFGGGGGGGGGGGGGGGGGGGGGGGGGGGGGGGGGGGGGGGGGGDGGFGGGGFGGGGGGGGGGGGGGGGGGGGGGGGGGGGG7CFGGGEGGGGGGG=CCGGGGGGGGGGGCFGCGG)
@M03364:276:000000000-BLYN8:1:1101:18006:6063 1:N:0:1
ACTCCTACGGGAGGCAGCAGTGGGGAATATTGCACAATGGGCGCAAGCCTGATGCAGCCATGCCGCGTGTATGAAGAAGGCCTTCGGGTTGTAAAGTACTCTCAGCGAGGAGGAAGGTGTTGTGGTTAATAACCACAGCAATTGACGTTACTCGCAGAAGAAGCACCGGCTAACTCCGTGCCAGCAGCCGCGGTAATACGGAGGGTGCAAGCGTTAATCGGAATTACTGGGCGTAAAGCGCACG
+
GGGGGGGGGGGGGGGGGGGGGGGGGGGGGGGGGGGGGGGGGGGGGGGGGGGGGGGGGGFG9FGGGGGFGCAFGGGGGGGGDEEGGGGGGGGGGGGGFFGG,FEFF@FEFGGGGGGGGCEFGGFGG=AFGCFFG>FGGGGFFGFGEAFCDF@9F@FFCFGGGGF7FGDFGFCEF@,2,>>FFGGGG7F7EDEEG*:ECCCBECGGG>EG?@@*;:8ECFFFGG55CFEGGGGGG>>E7CCDCDC<
@M03364:276:000000000-BLYN8:1:1101:7278:6074 1:N:0:1
ACTCCTACGGGAGGCAGCAGTAGGGAATCTTCGGCAATGGGGGCAACCCTGACCGAGCAACGCCGCGTGAGTGAAGAAGGTTTTCGGATCGTAAAACTCTGTTGTTAGAGAAGAACGTTAAGTAGAGTGGAAAGTTACTTAAGTGACGGTATCTAACCAGAAAGGGACGGCTAACTACGTGCCAGCAGCCGCGGTAATACGTAGGTCCCAAGCGTTGTCCGGATTTATTGGGCGTAAAGCGAGC
+
GGGGGGGGGGGGGGGGGGGGGGGGGG8FGGGGGGGGGGGGGGGGGGGGGGGGGGGGGGGGGGGGGGGFGGGEGGGGGGGGGGEGGGGGGGGGFGGGGGGGGGGGGGFGGGGGGGGGGGGGGGFGGGGCFGGGGGFGGGGGGGGGGGFEGGGGFGGGGGGGGGGGGGGGGGGGGGGGGFGGGGFGGGGGGGGDGGEGGGGGGFGGGGGGGFGGGGG8CEGGGGEEE@FGGGGGGGGGGGGGGGG)
@M03364:276:000000000-BLYN8:1:1101:26246:6079 1:N:0:1
ACTCCTACGGGAGGCAGCAGTAGGGAATCTTCGGCAATGGGGGCAACCCTGACCGAGCAACGCCGCGTGAGTGAAGAAGGTTTTCGGATCGTAAAACTCTGTTGTTAGAGAAGAACAAGGATGAGAGTAGAACGTTCATCCCTTGACGGTATCTAACCAGAAAGCCACGGCTAACTACGTGCCAGCAGCCGCGGTAATACGTAGGTGGCAAGCGTTGTCCGGATTTATTGGGCGTAAAGCGAGC
+
GGF@FGGGGGGGGGGEGGGGGGGGDGGGGGCFGGGGGGGGGGGFCDFCF?FC@FFGGGEF@FCGGGGGGGG<EGDGGGGG8,5?EFGGGDGEFFGFF,C,CFFF=,BDFFGDFGCDEGGGGDEFGCF8FGFFGCB3FDFGDDFFFCFFGCF7BFFGFCBFFGFFFFCFGGG*F>EFGGGGGGGC81B7FF:>CGGGC+;BE9CFEBFGFCCFFE:*>CCGCEG*20AE?C@EFGCCGFFCDG</
@M03364:276:000000000-BLYN8:1:1101:15579:6084 1:N:0:1
ACTCCTACGGGAGGCAGCAGTGGGGAATATTGCACAATGGGCGCAAGCCTGATGCAGCCATGCCGCGTGTATGAAGAAGGCCTTCGGGTTGTAAAGTACTTTCAGCGAGGAGGAAGGCGTTGTGGTTAATAACCGCAGCGATGGACGTTACGCGCAGAAGAAGCACCGGCTAACTCCGTGCCAGCAGCCGCGGTAATACGGAGGGTGCAAGCGTTAATCGGAATTACTGGGCGTAAAGCGCACG
+
FGGGGGGGGGGGGGGGGGGGGGGGGGGGGGGG9CFGFGGGCGGGGGG<FGGGGGGGGGGGGGGGGGGGG,F,EE<EFGGG8F,FFGGGAFGC9FF??E?<EF<ADF@+@C+B:8B<=?::4F3CFEFBCEFFFGCGEG@F+,+3DFG>FFC+<<>FE<CCF7F,?F71:<*F<E9FGD<<:8C+*+=7B:8EB88;@70CE885:/;;C<@@8;**:?95C=8:0<0@96=791/5/:7C393)
@M03364:276:000000000-BLYN8:1:1101:18124:6095 1:N:0:1
ACTCCTACGGGAGGCAGCAGTAGGGAATCTTCGGCAATGGGGGCAACCCTGACCGAGCAACGCCGCGTGAGTGAAGAAGGTTTTCGGATTGTAAAGCACTTTAAGTTGGGAGGAAGGGCATTAACCTAATACGTTAGTGCTTTGACGTTACTCGCAGAAGAAGCACCGGCTAACTCCGTGCCAGCAGCCGCGGTAATACGGAGGGTGCAAGCGTTAATCGGAATTACTGGGCGTAAAGCGCACG
+
GGGGGGGGGGGGGGGGGGGGGFGGGGGGGGGGGGGGGGGGGGGGGGGGGGGGGGGGGDGGGGGGGGGGGGGFGGGGGGGGFEFGGGGGGGGGFGGGGGGDGGGGFF9FGGFGGGGGGGGGGFGGGGGGGGGGGGGGGGGGGGGFGGGEFGGGGGDGGGFGGGGGGGGGGGGGGGGGGEFGGGGGGGGGGGGGGDGGGGGGGGGGGGGDGGGGGGGGGCEGGG55FGGGGGGGGDGGGGGGGGGD
@M03364:276:000000000-BLYN8:1:1101:9673:6104 1:N:0:1
ACTCCTACGGGAGGCAGCAGTAGGGAATCTTCGGCAATGGGGGCAACCCTGACCGAGCAACGCCGCGTGAGTGAAGAAGGTTTTCGGATCGTAAAACTCTGTTGTTAGAGAAGAACGTTAAGTAGAGTGGAAAGTTACTTAAGTGACGGTATCTAACCAGAAAGGGACGGCTAACTACGTGCCAGCAGCCGCGGTAATACGTAGGTCCCAAGCGTTGTCCGGATTTATTGGGCGTAAAGCGAGC
+
GGGGGGGGGGGGGGGGGGGGGGGGGGGGGGGGGGGGGGGGGGGGGGGGGGGGGGGGGGGGGGGGGGGFGEGFGGGGGGGGFFGGGGGGGGGGGGGGGGGGGGGGGEGGGGGGGGGGGEGGGGFGGGGGGGGGGGGGGGGGGGGGGGGGGGGGGGGGGGGGGGGGGGGGGGGGGGGGGGEGGGGGGGGGGGGGGGGGGGGGGFGGGGGGGGGGFEECGGGGGGEGGGFGGGGGGGGGGGGGGGG)
@M03364:276:000000000-BLYN8:1:1101:11240:6119 1:N:0:1
ACTCCTACGGGAGGCAGCAGTAGGGAATCTTCGGCAATGGGGGCAACCCTGACCGAGCAACGCCGCGTGAGTGAAGAAGGTTTTCGGATCGTAAAACTCTGTTGTTAGAGAAGAACGTTAAGTAGAGTGGAAAATTACTTAAGTGACGGTATCTAACCAGAAAGGGACGGCTAACTACGTGCCAGCAGCCGCGGTAATACGTAGGTCCCGAGCGTTGTCCGGATTTATTGGGCGTAAAGCGAGC
+
GGGGGGGGGGGGGGGGGGGGGGGGGGGGGGGGGGGGGGGGGGGGGGGGGGGGGGGGGGGGGGGGGGGGGFGFGGGGGGFGFCFGGGGEFGGGGGGGGGGGGGGGGGGGGGGGGGGFGGCFFGGGGGGFFGG9FDFEGGGGGGGFGGGGGGFGGGFGGGGGFGGGGGGGECEEGGGGGGGFGGGGGGGGGCECEGEGCFGGFFFGGFCG>EEGGGGGGGGGGEEGEGGGGGGGGGGDGGG7><D)
@M03364:276:000000000-BLYN8:1:1101:22676:6133 1:N:0:1
ACTCCTACGGGAGGCAGCAGTAGGGAATCTTCGGCAATGGGGGCAACCCTGACCGAGCAACGCCGCGTGAGTGAAGAAGGTTTTCGGATCGTAAAACTCTGTTGTTAGAGAAGAACGTTAAGTAGAGTGGAAAGTTACTTAAGTGACGGTATCTAACCAGAAAGGGACGGCTAACTACGTGCCAGCAGCCGCGGTAATACGGAGGGTGCAAGCGTTAATCGGAATTACTGGGCGTAAGGCGCGC
+
GGGGGGGGGGGGGGGGGGGGGDGGGGGGGGGGGGGGEGGGGGGGGGGGGGGGGGGGGGGGGGGGGGGGGGGGGGGGGGGGFFFFGGGDGGGGGGGGGGGGGGGGGGGGGGGGGGGGG7FDFGFCFFFDGGCCGGGFGGGG@DFDAFFFECFGGGC<>DFGFGCF7@FGE7FBFFGGGGEFFG>CCFGG75C5C8B8:E++=8;BEEEGGGFFGGEGC=GGGG=EGGGGGF6=FD==****9>D)
@M03364:276:000000000-BLYN8:1:1101:22622:6145 1:N:0:1
ACTCCTACGGGAGGCAGCAGTAGGGAATCTTCCACAATGGACGAAAGTCTGATGGAGCAACGCCGCGTGAGTGAAGAAGGGTTTCGGCTCGTAAAGCTCTGTTGTTAAAGAAGAACGTGGGTGAGAGTAACTGTTCACCCAGTGACGGTATTTAACCAGAAAGCCACGGCTAACTACGTGCCAGCAGCCGCGGTAATACGGAGGGTGCAAGCGTTAATCGGAATTACTGGGCGTAAAGCGCACG
+
GGGGGGGGGGGGGGGGGGGGGGGGGGGGGGGGGGGGGGGGGGGGGGGGGGGGGGGGGGGGGGGGGGGGGGGGGGGGGGGGGGGGGGGGGGGGGGGGGGGGGGFGGGGGGGGGGGGGGGGGGGGGGGGGGGGGGGGGGGFFGGFGGGGGGGGGGGGGGGGGGGGGGGGGGGGGGGGFFGGGGGGGGGGGGGGGEEEGGGGGGCGGGGGGGGGGGGGGGGGGGGGGGGGGGGGGGGGGGGCDDGGD
@M03364:276:000000000-BLYN8:1:1101:14741:6146 1:N:0:1
ACTCCTACGGGAGGCAGCAGTAGGGAATCTTCGGCAATGGGGGCAACCCTGACCGAGCAACGCCGCGTGAGTGAAGAAGGTTTTCGGATCGTAAAACTCTGTTGTTAGAGAAGAACGTTAAGTAGAGTGGAAAATTACTTAAGTGACGGTATCTAACCAGAAAGGGACGGCTAACTACGTGCCAGCAGCCGCGGTAATACGTAGGTCCCAAGCGTTGTCCGGATTTATTGGGCGTAAAGCGAGC
+
GGGGGGGGGGGGGGGGGGGGGGGGGGGGGGGGGGGGGGGGGGGGGGGGGGGGGGGGDGCGGGGGGGGGGGGGGGGGGGGGGGGGGGGGGGGGGGGGGGGGGGGGGGGGGGGGGGGGGGGFGGGGGGGGGGGFFGFGGGCFGGGGGFGGGGGFGGGFFFFGGGGFGGGFGGGGGGG9<DCFGGCGGGGGGGGGGGGGGGGFGGDCEF??CCFCFGGGGGEEGG=CE?FGGGGFGDGGGGGGDGG3
@M03364:276:000000000-BLYN8:1:1101:20529:6199 1:N:0:1
ACTCCTACGGGAGGCAGCAGTAGGGAATCTTCGGCAATGGACGAAAGTCTGACCGAGCAACGCCGCGTGAGTGAAGAAGGTTTTCGGATCGTAAAACTCTGTTGTTAGAGAAGAACGTTAAGTAGAGTGGAAAATTACTTAAGTGACGGTATCTAACCAGAAAGGGACGGCTAACTACGTGCCAGCAGCCGCGGTAATACGTAGGTCCCAAGCGTTGTCCGGATTTATTGGGCGTAAAGCGAGC
+
GGGGGGGGGGGGGGGGGGFGGGGGGGGGGGGGGGGGGGGGGGGGGGGGGGGGGGGGGGGGGGGGGGGGGGG9FGDFGGGGGGGGGGGGGGGGGGGGGGGGGGGGGGGGFGGGGGGFGGGGGGGFDCGGGGCFGGGGGFGGGGGFGGGGGGGFGGGDGGGGGGGGG>FFGGGDGGGGGGGGGGGGGGGGCGDGGGGGGGGGGGGGGGGGGGFFGGEEGGGGGGC=C9FGGGFFGGGGG<GFDGG3
@M03364:276:000000000-BLYN8:1:1101:8544:6227 1:N:0:1
ACTCCTACGGGAGGCAGCAGTGGGGAATATTGGACAATGGGCGAAAGCCTGATCCAGCCATGCCGCGTGTGTGAAGAAGGTCTTCGGATTGTAAAGCACTTTAAGTTGGGAGGAAGGGCATTAACCTAATACGTTAGTGTTTTGACGTTACCGACAGAATAAGCACCGGCTAACTCTGTGCCAGCAGCCGCGGTAATACGGAGGGTGCAAGCGTTAATCGGAATTACTGGGCGTAAAGCGCACG
+
GGGGGGGGGGGGGGGGGGGGGGGGGGGGGGGGGGGGGGGGGGGGGGGGGGGGGGGGGGGGGGGGGGGGGGGGGGGGGGGGGGGGGGGGGGGGGGGGGGGGGGAEFFFFGGGGGGGGGGGGGCFFGGGGCFFFGGGGGGGGGGFGEGGGGGGGGDEEGGFGGGGGGGFEGGGGGGGGGGGGFFFFGGGGGGGGGEGGGGGGG5CGGDGGGGFGGGCCEGGGDEDGCFGGGGGGG7C*9>>DGGGD
@M03364:276:000000000-BLYN8:1:1101:15055:6227 1:N:0:1
ACTCCTACGGGAGGCAGCAGTAGGGAATCTTCGGCAATGGGGGCAACCCTGACCGAGCAACGCCGCGTGAGTGAAGAAGGTTTTCGGATCGTAAAACTCTGTTGTTAGAGAAGAACGTTAAGTAGAGTGGAAAGTTACTTAAGTGACGGTATCTAACCAGAAAGGGACGGCTAACTACGTGCCAGCAGCCGCGGTAATACGTAGGTCCCAAGCGTTGTCCGGATTTATTGGGCGTAAAGCGAGC
+
GGGGGGGGGGGGGGGGGGGGGGGGGGGGGGGGGGGGGGGGGGGGGGGGGGGGGGGGGGGGGGGGGGGFFGGGGGGGGGGGGGGGGGGGGGGGGGGGGGGGGGGGGGGGGGGGGGGGGFGGGGGGGGGGGGGGGGGGGGGFGGGGGGGGGGGGGGGGGGGGGGGGGGGGGGGGGGGGGGGGGGGGGGGGGGGGGGGGGGGGGGGGGGGFGGGGGGGGGGGGGGGGGGGGGGGFGGGGGC>FGG3)
@M03364:276:000000000-BLYN8:1:1101:26477:6231 1:N:0:1
ACTCCTACGGGAGGCAGCAGTGGGGAATATTGCACAATGGGCGCAAGCCTGATGCAGCCATGCCGCGTGTATGAAGAAGGCCTTCGGGTTGTAAAGTACTTTCAGCGAGGAGGAAGGCATTAAGGTTAATAACCTTAGTGATTGACGTTACTCGCAGAAGAAGCACCGGCTAACTCCGTGCCAGCAGCCGCGGTAATACGGAGGGTGCAAGCGTTAATCGGAATTACTGGGCGTACAGCGCACG
+
GDFGGGGGEGEFG7FFECECE<FFCFGGEFFGCGGFFGGCCGGGGDGFGGGGGGGGGD,CECEFEGGF==D?FFGGGGCFE<5FFFGEGGGGGGGF5FFGDFGCFGCGGGGGE7?EDGC,B<BFFEFF<FEA=<D<?FF<DFGGGFFCFDCFFEGGGDFGGG<<CGG@FDGFFC;EFGGGE8CGGGG8F5C:E8BEBEFG8CEE7;:83CGGGCE8=:FF=E==FCCF?FGFGGG**:6CDD5C
@M03364:276:000000000-BLYN8:1:1101:7490:6245 1:N:0:1
ACTCCTACGGGAGGCAGCAGTAGGGAATCTTCGGCAATGGGGGCAACCCTGACCGAGCAACGCCGCGTGAGTGAAGAAGGTTTTCGGATCGTAAAACTCTGTTGTTAGAGAAGAACGTTAAGTAGAGTGGAAAGTTACTTAAGTGACGGTATCTAACCAGAAAGGGACGGCTAACTACGTGCCAGCAGCCGCGGTAATACGTAGGTCCCGAGCGTTGTCCGGATTTATTGGGCGTAAAGCGAGC
+
GGGGGGGGGGGGGGGGGGGGGGGGGGGGGGGGGGGGGGGGGGGGGGGGGGGGGGGGGGGGGGGGGGGGGDGGGGGGGGGGGGGGGGGGGGGGGGGGGGGGGGGGGGGGGGGGGGGGGGGGGGGGGGGFGGGGGGGGGGGGGGGGGGGGGGGGGGGGGGGGGGGGGGGGGGGGGGFGGGGGGGGGGGGFGGGGGGGGGGGGGGGGGGGGGGGGGGGGGGGGGGGGGGGGGGGGGGGGD5CGDGD9
@M03364:276:000000000-BLYN8:1:1101:12814:6274 1:N:0:1
ACTCCTACGGGAGGCAGCAGTGGGGAATATTGCACAATGGGCGCAAGCCTGATGCAGCCATGCCGCGTGTATGAAGAAGGCCTTCGGGTTGTAAAGTACTTTCAGCGAGGAGGAAGGCGTTGTGGTTAATAACCGCAGCGATTGACGTTACTCGCAGAAGAAGCACCGGCTAACTCCGTGCCAGCAGCCGCGGTAATACGGAGGGTGCAAGCGTTAATCGGAATTACTGGGCGTAAAGCGCACG
+
GGGGGGGGGGGGGGGGGGGGGGGGGGGGGGGGGGGGGGGGGGGGGGGGGGGGGGGGGGGGGGGGGGGGGGGGGGGGGGGGGGGGGGGGGGGGGGGGGGGGGGGGGGGGGGGGGGGGGGGGGGGGGGGGGGGGGGEGGGGGGGGGGGGGGGGGGGGGGGGGGGGGGGGGGGGGGGGGGGGGGGGGGGGGGGGGGGGGGGGGGGGGGGGGGGGGEGEEFFFDECGGGGGGGGGGGGGGGGGGGCD5
@M03364:276:000000000-BLYN8:1:1101:16638:6295 1:N:0:1
ACTCCTACGGGAGGCAGCAGTAGGGAATCTTCGGCAATGGGGGCAACCCTGACCGAGCAACGCCGCGTGAGTGAAGAAGGTTTTCGGATCGTAAAACTCTGTTGTTAGAGAAGAACGTTAAGTAGAGTGGAAAGTTACTTAAGTGACGGTATCTAACCAGAAAGGGACGGCTAACTACGTGCCAGCAGCCGCGGTAATACGTAGGTCCCAAGCGTTGTCCGGATTTATTGGGCGTAAAGCGAGC
+
GGGGGGGGGGGGGGGGGGGGGGGGGGGGGGGGGGGGGGGGGGGGGGGGGGGGGGGGGGGGGGGGGGGGGGGGGGGGGGGGGGGGGGGGGGGGGGGGGGGGGGGGGGGGGGGGGGGGGGGFGGGGGGGGGGGGGGGGGGGGGGGGGGGGGGGGGGGGGGGGGGGGGDGGGGGGGGGGGGGGGGGGGGGGGGGGGGGGGGGGGGGGGGGGGGGGGG/AEGGGDE=EGGGGGGGGFGEGGFGGGGG<
@M03364:276:000000000-BLYN8:1:1101:23328:6299 1:N:0:1
ACTCCTACGGGAGGCAGCAGTAGGGAATCTTCGGCAATGGACGAAAGTCTGACCGAGCAACGCCGCGTGAGTGAAGAAGGTTTTCGGATCGTAAAACTCTGTTGTTAGAGAAGAACAAGGATGAGAGTAAAATGTTCATCCCTTGACGGTATCTAACCAGAAAGCCACGGCTAACTACGTGCCAGCAGCCGCGGTAATACGTAGGTGGCAAGCGTTGTCCGGATTTATTGGGCGTAAAGCGAGC
+
FGGGGGGGGGGGGGGGGGEGGGGGGGGGCFGGGGGGGGGGGGGDGGGFGGGGGCGGGGFGGGGGGGDFGBFGGGGGGGGGGGGGGGEGGGGGGGGGGGGGGFGGAFGGEGGGGGCFGGGGDEFGGGGGGGGGFGGGGGGFGGGGGGGGGGFFCGFGGGGGGGGGCGGGGGGGGFGFCFFFFGGFGGGCFCEGGECGEGGGGFCGGGGGGFGGGGGGGGGGGGGG*<9C+:CAFGGGDD0>D<G7
@M03364:276:000000000-BLYN8:1:1101:7635:6324 1:N:0:1
ACTCCTACGGGAGGCAGCAGTGGGGAATATTGCACAATGGGCGCAAGCCTGATGCAGCCATGCCGCGTGTATGAAGAAGGCCTTCGGGTTGTAAAGTACTTTCAGCGGGGAGGAAGGGAGTGAGGTTAATAACCTTATTCATTGACGTTACCCGCAGAAGAAGCACCGGCTAACTCCGTGCCAGCAGCCGCGGTAATACGGAGGGTGCAAGCGTTAATCGGAATTACTGGGCGTAAAGCGCACG
+
GGGGGGGGGGGGGGGGGGGGGGGGGGGGGGGGGGGG@FGGGGGGGGGGGGGGGGGGGGGGGGGGGGGGGGGGGGGGGGGGGGGGGGGGGGGGGGGGGGGGGGGGGGGGGGCGGGGGGGGGGGGGGGGGGGGGGGGGGGGGGGGGGGGGGGGGGGGGGGGGGGFGGGFGGGGGGGGGGGGGGGGGGGGGGECEGGGGGGGGGGGGGEGGFGGGGEGGGGGGGGCGGCGGGFGGGDGGGCCDCDG5
@M03364:276:000000000-BLYN8:1:1101:10933:6352 1:N:0:1
ACTCCTACGGGAGGCAGCAGTGGGGAATATTGCACAATGGGCGCAAGCCTGATGCAGCCATGCCGCGTGTATGAAGAAGGCCTTCGGGTTGTAAAGTACTTTCAGCGAGGAGGAAGGCATTAAGGTTAATAACCTTAGTGATTGACGTTACTCGCAGAAGAAGTACCGGCTAACTCCGTGCCAGCAGCCGCGGTAATACGGAGGGTGCAAGCGTTAATCGGAATTACTGGGCGTAAAGCGCACG
+
GGGGGGGGGGGGGGGGGGGGGGGGGGGGGGGGGGGGGGGGGGGGGGGGGGGGGGGGGGGGGGGGGGGGGGGGGGGGGGGGGGGGGGGGGGGGGGGGGGGGGGGGGGGGGGGGGGGGGGGGGFGGGGGFGGGGGGGGFGGGGGGGGGGGGGGGGGGGGGGGGGGGGFGGGGGCGGGGGGGGGGGGGGGGGGGGGGGGGGGGGGDGGGGGGGGGGGGDGGGGECGGGGGGGGGGGGGGGGGGGGGD
@M03364:276:000000000-BLYN8:1:1101:14386:6370 1:N:0:1
ACTCCTACGGGAGGCAGCAGTGGGGAATATTGCACAATGGGCGCAAGCCTGATGCAGCCATGCCGCGTGTATGAAGAAGGCCTTCGGGTTGTAAAGTACTTTCAGCGAGGAGGAAGGTGTTGTGGTTAATAACCGCAGCAATTGACGTTACTCGCAGAAGAAGCACCGGCTAACTCCGTGCCAGCAGCCGCGGTAATACGGAGGGTGCAAGCGTTAATCGGAATTACTGGGCGTAAAGCGAGCG
+
GGGGGGGGGGGGGGGGGGGGGGGGGGGGGGGGGGGGGGGGGGGGGGGGGGGGGGGGGGGGGGGGGGGGGGGGGGGGGGGGGFGGGGGGGGGGGGGGGGGGGGGGGGGDGGGGGGGGGGGGGGGGGGGGGGGGGGGGGGGGGGGGGGGFGGGGGGDGGGGGGGGGGGGGGGGGGGGGGGGGGCDGGGGGGGGGGGGGGGGGDGGGGGGGGGGGGGGGGGGGGGGGGFGGGGGGGGGGCGGGGGGC
@M03364:276:000000000-BLYN8:1:1101:10804:6372 1:N:0:1
ACTCCTACGGGAGGCAGCAGTAGGGAATCTTCGGCAATGGGGGCAACCCTGACCGAGCAACGCCGCGTGAGTGAAGAAGGTTTTCGGATCGTAAAACTCTGTTGTTAGAGAAGAACGTTAAGTAGAGTGGAAAGTTACTTAAGTGACGGTATCTAACCAGAAAGGGACGGCTAACTACGTGCCAGCAGCCGCGGTAATACGTAGGTCCCAAGCGTTGTCCGGATTTATTGGGCGTAAAGCGAGC
+
GGGGGGGGGGGGGGGGGGGGGGGGGGGGGGGGGGGGGGGGGGGGGGGGGGGGGGGGGGGGGGGGGGGGGGGGGGGGGGGGGGGGGGGGGGGGGGGGGGGGGGGGGGGGGGGGGGGGGGGGGGGGGGGGGGGFGGGGGFGGGGGGGGGGGGFGGGGFGGGGGGGGGDGGGGGGGGGGGGGGGGGGGGGGGGGGGGGGGGGGGEGGGGFGGFGGGGGGGGGGGGGGGGGGFFGGGGGGGGGGGDGC
@M03364:276:000000000-BLYN8:1:1101:21034:6450 1:N:0:1
ACTCCTACGGGAGGCAGCAGTGGGGAATATTGCACAATGGGCGCAAGCCTGATGCAGCCATGCCGCGTGTATGAAGAAGGCCTTCGGGTTGTAAAGTACTTTCAGCGGGGAGGAAGGCGATAAGGTTAATAACCTTGTCGATTGACGTTACCCGCAGAAGAAGCACCGGCTAACTCCGTGCCAGCAGCCGCGGTAATACGGAGGGTGCAAGCGTTAATCGGAATTACTGGGCGTACAGCGCACG
+
GGGGGGGGGGGGGGGGGGFFGGGGGGGGGGGGGGGGGGGGGFEFDGEGGGGGGGGGGGEFGGGGGGGGGGGGGFGGGGGGGGGGGFFGGEGGFGFGGGGGFFGGGGGGGGEFGGGGGGGGEGGCD=FD9FGGFGGGEG9FGGFGCFG@CFGFCFGEGE:F7DFCGGGGGG7FGGGGGEGG7CFGGC6EDEGD58C>FCFF5;85EEGGFCEGEE=E*0CGGDEG6C7CCDGG<DG55*CDDDG3
@M03364:276:000000000-BLYN8:1:1101:22341:6469 1:N:0:1
ACTCCTACGGGAGGCAGCAGTAGGGAATCTTCGGCAATGGGGGCAACCCTGACCGAGCAACGCCGCGTGAGTGAAGAAGGTTTTCGGATCGTAAAACTCTGTTGTTAGAGAAGAACGTTAAGTAGAGTGGAAAGTTACTTAAGTGACGGTATCTAACCAGAAAGGGACGGCTAACTACGTGCCAGCAGCCGCGGTAATACGTAGGTCCCAAGCGTTGTCCGGATTTATTGGGCGTAAAGCGAGC
+
GGGGGGGGGGGGGGGGGGGGG<FGGGGGGGGGGGGGGGGGGCGGGGGGGGGGCFGGGGGGGGGGGGGGGGEGGGGGGGGGAFGGGGGDE@FGGGGFGFGGDFFGFFFFFFGGGGG8CFFAFAFEG,CC<DGGGGG,DFF9F<FGGGGGDEGGGGGGCCEGGGGGCEFFGGGGGEGGGC:=FGGGFFGGF=85CGGGEGG?FGGGGGCECCEFGGGC5CF<ACEGGFGGGGG5CDG=DFF>799)
@M03364:276:000000000-BLYN8:1:1101:19868:6472 1:N:0:1
ACTCCTACGGGAGGCAGCAGTAGGGAATCTTCGGCAATGGGGGCAACCCTGACCGAGCAACGCCGCGTGAGTGAAGAAGGTTTTCGGATCGTAAAACTCTGTTGTTAGAGAAGAACGTTAAGTAGAGTGGAAAATTACTTAAGTGACGGTATCTAACCAGAAAGGGACGGCTAACTACGTGCCAGCAGCCGCGGTAATACGTAGGTCCCAAGCGTTGTCCGGATTTATTGGGCGTAAAGCGAGC
+
GGGGGGGGGGGGGGGGGGGGGFGGGGGGGGGGGGDGGGGGGGGGGGGGGGGGGGGGGGGGGGGGGGGGGGFEFGGGGGGGFGGGGGGDFGGGGGFGGFGGGGGGEFGFGGGGGG8FGFDFFFFFGGGFFG<F>BFFGGGGGGGGFGGGGGGGGGGGGG?C7FGGGG>FGGGGGGGGGGGGGGGEGGGGGGEGGGEEGF99CFGGGGCEGFFFGDCGGGGGDG=55+9:?CEFGDG55DC7957)
@M03364:276:000000000-BLYN8:1:1101:23143:6493 1:N:0:1
ACTCCTACGGGAGGCAGCAGTAGGGAATCTTCGGCAATGGGGGCAACCCTGACCGAGCAACGCCGCGTGAGTGAAGAAGGTTTTCGGATCGTAAAACTCTGTTGTTAGAGAAGAACGTTAAGTAGAGTGGAAAGTTACTTAAGTGACGGTATCTAACCAGAAAGGGACGGCTAACTACGTGCCAGCAGCCGCGGTAATACGTAGGTGGCAAGCGTTGTCCGGATTTATTGGGCGTAAAGCGAGC
+
GGGGGGGGGGGGGGGGGGGGGGGGGGGGGGGGGGGGGGGGGGGGGGGGGGGGGGGGEGGGGGGGGGGFGGGGGGGGGGGGGGGGGGGGGGGGGFEGGGGGGGGGGGGGGGGGCGGGGGGGGGFFGGGGGGGGGGGGGGGGGGGGGGGGGGGFGGGGFGGGGGGGGGGGDGGGGFGGGGGGGGGGGGGGGGGGGEGEGGGGGGGGGGGCGGGGFEEGGGGGGGEGGEGGGFGGGGGGGGGGGGGD
@M03364:276:000000000-BLYN8:1:1101:19100:6495 1:N:0:1
ACTCCTACGGGAGGCAGCAGTAGGGAATCTTCGGCAATGGACGAAAGTCTGACCGAGCAACGCCGCGTGAGTGAAGAAGGTTTTCGGATCGTAAAACTCTGTTGGTAGAGAAGAACGTTGGTGAGAGTGGAAAGCTCATCAAGTGACGGTAACTACCCAGACAGGGACGGCTAACTACGTGCCAGCAGCCGCGGTAATACGTAGGTCCCGAGCGTTGTCCGGATTTATTGGGCGTAAAGCGAGC
+
GGGGGGGGGGGGGGGGGGGGGFGGGGGGGGFGGGGGGGGGGGGGGEGGGGGGGGGGGGCGFGGGGGGEEEGGGGGGGGGGGGGGGGGGEGGGGGGGGGGFCFGGGGGGGFGFCFGGGGGGGGGGGFGGGGGE,>DFFFGFGGGFGDAFFGGGFFEGCFGGG:CFDDDGGDEGGFGGCGGGGGGGDCCFEGGDECBEEGGGCCC8EFDFGCEEDEEEGE7ACG8CC6?FGCFCGDEEC*0?75>7
@M03364:276:000000000-BLYN8:1:1101:13082:6516 1:N:0:1
ACTCCTACGGGAGGCAGCAGTAGGGAATCTTCCACAATGGACGAAAGTCTGATGGAGCAACGCCGCGTGAGTGAAGAAGGGTTTCGGCTCGTAAAGCTCTGTTGTTAAAGAAGAACGTGGGTGAGAGTAACTGTTCACCCAGTGACGGTATTTAACCAGAAAGCCACGGCTAACTACGTGCCAGCAGCCGCGGTAATACGTAGGTGGCAAGCGTTATCCGGATTTATTGGGCGTAAAGCGAGCG
+
GGGGGGGGGGGGGGGGGGGGGGGGGGGGGGGGGGGGGGGGGGGGGGGGGGGGGGGGGGGGGGGGGGGGGGGGGGGGGGGGGGGGGGGGGGGGGGGGGGGGGGGGGGGGGGGGGGGGGGGGG>FGGGGGGGGGGGGGGGGGGGGGGGGGGGGGGGGGGGGGGGGGGGGGGGGGGGGGGGGGFGGGGGGGGGGGGGGGGGGGGGGGGGGGGGGGGGGDFGGGGGGGCCFGGDGFGGGGGGFDDDD5
@M03364:276:000000000-BLYN8:1:1101:15503:6593 1:N:0:1
ACTCCTACGGGAGGCAGCAGTAGGGAATCTTCGGCAATGGGGGCAACCCTGACCGAGCAACGCCGCGTGAGTGAAGAAGGTTTTCGGATCGTAAAACTCTGTTGTTAGAGAAGAACGTTAAGTAGAGTGGAAAGTTACTTAAGTGACGGTATCTAACCAGAAAGGGACGGCTAACTACGTGCCAGCAGCCGCGGTAATACGTAGGTCCCAAGCGTTGTCCGGATTTATTGGGCGTAAAGCGAGC
+
GGGGGGGGGGGGGGGGGGGGGGGGGGGGGGGGGGGGGGGGGGGGGGGGGGGGGGGGGGGGGGGGGGGGGDGGGGGGGGGGGGGGGGGGGGGGGGGGGGGGGGGGGGGGGGGGGGGGGGGGGGGFGFGGGGGGGGGGGGGGGGGGGGGGGGGGGGGGGGGGGGGGGGGGGGGGGGGGGGGGGGGGGGGGGGGGGGGGGGGGGGGGGGGGGGGGGGE?EEDFGEGGGGGGGGGGGGCEGFF7DGG3
@M03364:276:000000000-BLYN8:1:1101:7023:6656 1:N:0:1
ACTCCTACGGGAGGCAGCAGTGGGGAATATTGCACAATGGGCGCAAGCCTGATGCAGCCATGCCGCGTGTATGAAGAAGGCCTTCGGGTTGTAAAGTACTTTCAGCGAGGAGGAAGGCGTTGTGGTTAATAACCGCAGCGATTGACGTTACTCGCAGAAGAAGCACCGGCTAACTCCGTGCCAGCAGCCGCGGTAATACGGAGGGTGCAAGCGTTAATCGGAATTACTGGGCGTAAAGCGCACG
+
GGGGGGGGGGGGGGGGGGGGGGGGGGGGGGGGGGGGGGGGGGGGGGGGGGGGGGGGGGGGGGGGGGGGGGGGGGGGGGGGGGGGGGGGGFGGGGGGGGGGGGGGGGGGGGGGGGGGGGGGGGGGGGGGGGGGGGGGGGGGGGGGFGGGGGGGGGGGGGGGGGGGGGGGGGGGGGGGGGGGGGFGGGGGGGGGDEGGGGGGGGEGGGGEFFGGGGGGGCFGGGDFGG?CFGGGGGGGGGGGGGD5
@M03364:276:000000000-BLYN8:1:1101:10479:6690 1:N:0:1
ACTCCTACGGGAGGCAGCAGTGGGGAATATTGCACAATGGGCGCAAGCCTGATGCAGCCATGCCGCGTGTATGAAGAAGGCCTTCGGGTTGTAAAGTACTTTCAGCGAGGAGGAAGGCGTTGTGGTTAATAACCGCAGCGATTGACGTTACTCGCAGAAGAAGCACCGGCTAACTCTGTGCCAGCAGCCGCGGTAATACAGAGGGTGCGAGCGTTAATCGGAATTACTGGGCGTAAAGCGCGCG
+
GGGGGGGGGGGGGGGGGGGGGGGGGGGGGGGGGGGGGGGGGGGGGGGGGGGGGGGGGGGGGGGGGGGGGGGGGGGGGGGGGGGGGGGGGGGGGGGGGGGGGGGGGGGEGGGGGGGFGGGGGGGGGFFGGGGGGGGGDGGGGGCFGGGGGGGGGGGGDEGGGGGGFGGGGGGGGGGGGGGGGGGGGGGGGGGEGGDGGGGGGGGGGGGG*AEGGGGGGGGGGGGGGGGGGGGGGGGGGGGGGGGG
@M03364:276:000000000-BLYN8:1:1101:16595:6701 1:N:0:1
ACTCCTACGGGAGGCAGCAGTAGGGAATCTTCGGCAATGGGGGCAACCCTGACCGAGCAACGCCGCGTGAGTGAAGAAGGTTTTCGGATCGTAAAACTCTGTTGTTAGAGAAGAACGTTAAGTAGAGTGGAAAGTTACTTAAGTGACGGTATCTAACCAGAAAGGGACGGCTAACTACGTGCCAGCAGCCGCGGTAATACGTAGGTCCCAAGCGTTGTCCGGATTTATTGGGCGTAAAGCGAGC
+
GGGGGFGGGDGGGGGGGG?EFFGGGFGGGGGGGEGGGGGGGGDFGGFGGGGGGFGGGGEFGGGGGGGGGGGGGGGEGGGGGFGGGGGGGGGGGGGFGGFGGGGGGDGGGGGGGGFGGDFGGGFFFFGGF@>B3BFGGGGFGGGFFGGGGFGGGGGGGGGGGGGGGG:FC@GGGGGGGGGGGGGGGGGGGGGGGGGCEG?CFFFG>E9<FGEEGG?ECEGGG5?5ECFF9?EEFG55<GGGG3<7
@M03364:276:000000000-BLYN8:1:1101:14555:6714 1:N:0:1
ACTCCTACGGGAGGCAGCAGTGGGGAATATTGCACAATGAGCGCAAGCCTGATGCAGCCATGCCGCGTGTATGAAGAAGGCCTTCGGGTTGTAAAGTACTTTCAGCGAGGAGGAAGGCGTTGTGGTTAATAACCGCAACGATTGACGTTACTCGCAGAAGAAGCACCGGCTAACTCCGTGCCAGCAGCCGCGGTAATACGGAGGGTGCAAGCGTTAATCGGAATTACTGGGCGTAAAGCGCACG
+
FGGGGGGGGGGGGGGGGGFFCEGGGGGGGGGGGF<FFEFCFFGDEGEFGGGGGGGGGG8FFFGGGGGGGFGFGGGEFGGGGGGGGGGGGEGGGGCAFFGFGCGGGGGFGGG=FGGG7EE?CEE4==FEFFFGGFFGGG>ECDFF<FF:FFGGGGGEDDF<FGGGGGGEGC@CDAFFFGFGGGGGGFGCGGGDEGG7B9EFE5>EEGCGFGGGGGGEC7EG5?5E+:<FFCGG37*:CFCDG579
@M03364:276:000000000-BLYN8:1:1101:22499:6719 1:N:0:1
ACTCCTACGGGAGGCAGCAGTGGGGAATATTGGACAATGGGCGAAAGCCTGATCCAGCCATGCCGCGTGTGTGAAGAAGGTCTTCGGATTGTAAAGCACTTTAAGTTGGGAGGAAGGGCATTAACCTAATACGTTAGTGCTTTGACGTTACCGACAGAATAAGCACCGGCTAACTCTGTGCCAGCAGCCGCGGTAATACGTAGGTGGCAAGCGTTAATCGGAATTACTGGGCGTAAAGCGCACG
+
GGGGGGGGGGGGGGGGGGGGGGGGGGGGFGGGGGGGGGGGGGGGGGGGGGGFGGGGGGGGGGGGGGGGGGGGGGGGGGGGGGGGGGGGGGGGGEGGGGGGGGAFFEFGGGGGGGGGGDGGGGGGGGGGGGGGGGFGGGGGGGGGGGGGGGGGDGGGGGGFFGGGFGGGGGGGGGGGGGGGGGGGFGGFGGGGGEGCFGGGGGGGGGGGGGGGGGGEFFGGGGGGGGGGGGGFGGGGGGFGGGGC
@M03364:276:000000000-BLYN8:1:1101:8748:6737 1:N:0:1
ACTCCTACGGGAGGCAGCAGTAGGGAATCTTCGGCAATGGGGGCAACCCTGACCGAGCCACGCCGCGTGAGTGAAGAAGGTTTTCGGATCGTAAAACTCTGTTGTTAGAGAAGAACGTTAAGTAGAGTGGAAAGTTACTTAGGTGACGGTATCTAACCAGAAAGGGACGGCTAACTACGTGCCAGCAGCCGCGGTCATACGTAGGTCCCAAGCGTTGTCCGGATTTATTGGGCGTAAAGCGAGG
+
FGECFFFDCFEF@FGGEGCFFFFGGFFDFFFA<FGCFEEFF>CCFF7FFFGG8@@@FG+E<FGEGGG:FC@EFGGGGCFG4<?F<@C+8>FGG8D,EFFGDGEFB<<F9BFAFFDG:FCGBAACFGD<FGB9>FFDFAAEF,>D@DEGEF?<>DA,@@CEFF,FG7F:C*:>C,8>D7F<FCE9<FGGC5E5:CB*=E93<<+BB9+5*>E=*1:EGGF9CG=5?9EFFF6A7DE5DDF:DCC)
@M03364:276:000000000-BLYN8:1:1101:16195:6776 1:N:0:1
ACTCCTACGGGAGGCAGCAGTGGGGAATATTGCACAATGGGCGCAAGCCTGATGCAGCCATGCCGCGTGTATGAAGAAGGCCTTCGGGTTGTAAAGTACTTTCAGCGAGGAGGAAGGCGTTGTGGTTAATAACCGCAGCGATTGACGTTACTCGCAGAAGAAGCACCGGCTAACTCCGTGCCAGCAGCCGCGGTAATACGGAGGGTGCAAGCGTTAATCGGAATTACTGGGCGTAAAGCGCACG
+
DGGDGFC<C7@F@FEEEGGGFGGGG@;AEEFFG9C<C@@CFFGG7@:F<FGDGGCFFGGGG@8EFDGGGFDFC,,C<EFED<FGGGGDEFFGGGEFFE<EFFGFF9FEEGCB7FFEGFE?BE>B7FGC?DDAFCFGGGGGG8<DC<FFGFFC<+CCB::F3,D,65DFFCEGGGG9FEGGGG@CGFG,=:=:CEE7C?BCEC88EGGG6A9CECCE5CFCEE=C69CFGG=*)9*:7FFDGCG3
@M03364:276:000000000-BLYN8:1:1101:19602:6827 1:N:0:1
ACTCCTACGGGAGGCAGCAGTAGGGAATCTTGGGCAATGGGGGCAACCCTGATCGAGCAACGCCGCGTGAGTGAAGAAGGCTTTCGGATCGTAAAACTCTGTTGTTAGAGAAGAACGTTAAGTAGAGTGGAAAGTTACTTAAGTGACGGTATCTAACCAGAAAGGGACGGCTAACTACTTGCCAGCAGCCGGGGTAACACGAAGGTCCCAAGCGTTGTCCGGATTTATTGGGCGTAAAGCGAGC
+
FGGGGDGGGGGGGGGGGGGGGAGGGGGG,CF,,,;FGFGGGCFCCGFFGGGG,99CFG7E,CEEEEGGG8=CFGGGG=FG,4BFGGGEG+CFGGG?9,CEFGAF=B5E,CF,BFFCF??E@<F<@FD??+5EEC?FDFGEDBFDAD,CEFDCADFFF,<FFF,,:3,*5:**62>DE7,,7?,?DEG8F5:**=:=E+<+1*3=EF?CGD9838=*=:C::EE*;6+<+<CC*7*1**:*9C)1
@M03364:276:000000000-BLYN8:1:1101:22761:6842 1:N:0:1
ACTCCTACGGGAGGCAGCAGTAGGGAATCTTCGGCAATGGACGAAAGTCTGACCGAGCAACGCCGCGTGAGTGAAGAAGGTTTTCGGATCGTAAAACTCTGTTGTTAGAGAAGAACAAGGATGAGAGTAAAACGTTCATCCCTTGACGGTATCTAACCAGAAAGCCACGGCTAACTACGTGCCAGCAGCCGCGGTAATACGTAGGTGGCAAGCGTTGTCCGGATTTATTGGGCGTAAAGCGAGC
+
GGGGFGGGGGGGGGGGGGFGGGGGGGGGGGGGGGGGGGGGGGGGGGGGGGGGGFGGGGGGGGGGGGGGGDEEFGGFGGGGGEFGGGGGGGGGGGGGGGGGGGGGGGGAFGGCFGGGGGFGEFGDGGFFGGGGGGGGCFAEGCFGGBFGDFFFCFFFGGDGF7FGGGGGGGGGECBFE7CFFFFGGF:FFGGGC538*BBFGGGDEGC5CGGFGGE5EEG7AEC*;C7CGGG=FGGEDGFGGGG3
@M03364:276:000000000-BLYN8:1:1101:16190:6922 1:N:0:1
ACTCCTACGGGAGGCAGCAGTAGGGAATCTTCGGCAATGGGGGCAACCCTGACCGAGCAACGCCGCGTGAGTGAAGAAGGTTTTCGGATCGTAAAACTCTGTTGTTAGAGAAGAACGTTAAGTAGAGTGGAAAATTACTTAAGTGACGGTATCTAACCAGAAAGGGACGGCTAACTACGTGCCAGCAGCCGCGGTAATACGTAGGTCCCAAGCGTTGTCCGGATTTATTGGGCGTAAAGCGAGC
+
GGGGGGGGGGGGGGGGGGGGGGGGGGGGGGGGGGGGGGGGGGGGGGGGGGGGGGGGGGGGGGGGGGGGGGGGGGGGGGGGGGGGGGGGGGGGGGGGGGGGGGGGGGGGEGGGGGGGGGGGGGGGGFGGGGGFGGGGGGGGGGGGGGGGGGGGGGFGGGGGGGGGGGGGGGGGGGGGGGGGGGGGGGGGGGGGGGGGGGGGGGGGGGGGGGGGGGGGGGGGGG5=CFFGGGGGGGEGGGGGGGG3
@M03364:276:000000000-BLYN8:1:1101:24113:6987 1:N:0:1
ACTCCTACGGGAGGCAGCAGTGGGGAATATTGCACAATGGGCGCAAGCCTGATGCAGCCATGCCGCGTGTATGAAGAAGGCCTTCGGGTTGTAAAGTACTTTCAGCGAGGAGGAAGGCGTTGTGGTTAATAACCGCAGCGATTGACGTTACTCGCAGAAGAAGCACCGGCTAACTCCGTGCCAGCAGCCGCGGTAATACGGAGGGTGCAAGCGTTAATCGGAATTACTGGGCGTAAAGCGCACG
+
GGGGGGDFBFGGGGGEGGGGGGFFGGGF<FG<EFGFFGGGGGGGGGGGGGGGGGGGGGGFGGGG7FGC@FEGAGGDGCGGGGGGGGCEGFCGEFFFFFGGGGGGFEE7FGGGGGGGEFGGFGGGGGGGFGGGGGCGG:CFDEGGGGGGGGGGGGGGGGGGGGGGGGGGGGG>GGGGGGGFGGGGGGGGGGGGGGGCFGGGGGGGGGGGGGGG5?GDFFFGECCGGGGGGFFGGGGGGFGGDDG5
@M03364:276:000000000-BLYN8:1:1101:15737:6994 1:N:0:1
ACTCCTACGGGAGGCAGCAGTAGGGAATCTTCGGCAATGGGGGCAACCCTGACCGAGCAACGCCGCGTGAGTGAAGAAGGTTTTCGGATCGTAAAACTCTGTTGTTAGAGAAGAACGTTAAGTAGAGTGGAAAGTTACTTAAGTGACGGTATCTAACCAGAAAGGGACGGCTAACTACGTGCCAGCAGCCGCGGTAATACGTAGGTCCCAAGCGTTGTCCGGATTTATTGGGCGTAAAGCGAGC
+
FGGGGGGGGGGGGGGGGGGGGGFGGGGGGGGGFCGGGGGGFGGGGG?FFGGGFGGGGGGGGGDGGGGGG7FGGGFFGGGGGGGGGGGGGGEG8?=ECFCFGGGGGGFFAFGGGFGGGFGCGFFFGFGFGGGGFGGGA,=FGGGFFCFGGGGGFGGGGCCF@,<FB7FCGGGGCCCCFDEEFGGGGGFGGGEGDEGGGGG?CCCCEGGGCFEFGGGG=EEGGD5*;+?CF?C*/)7EDGGGDDG9
@M03364:276:000000000-BLYN8:1:1101:17241:7087 1:N:0:1
ACTCCTACGGGAGGCAGCAGTAGGGAATCTTCGGCAATGGGGGCAACCCTGACCGAGCAACGCCGCGTGAGTGAAGAAGGTTTTCGGATCGTAAAACTCTGTTGTTAGAGAAGAACGTTAAGTAGAGTGGAAAGTTACTTAAGTGACGGTATCTAACCAGAAAGGGACGGCTAACTACGTGCCAGCAGCCGCGGTAATACGTAGGTCCCAAGCGTTGTCCGGATTTATTGGGCGTAAAGCGAGC
+
GGGGGGGGGGGGGGGGGGGGGGGGGGGGGGGGGGGGGGGGGGGGGGGGGGGGGGGGGGGGGGGGGGGGGGGGGGGGGGGGGGGGGGGGGGGGGGGGGGGGGGGGGGGGGGGGGGGGGGGGGGGGGGGGGGGFGGGGGGGGGGGGGGGGGGGGGGGGGGGGFGGGGGGGGGGGGGGGGGGGGGGGGGGGGGGGGGGGGGCFGG9EGGGGGGGGGEGGDGGGGGGGGGGGGFGGGGGGGGGCDGD3
@M03364:276:000000000-BLYN8:1:1101:23335:7093 1:N:0:1
ACTCCTACGGGAGGCAGCAGTAGGGAATCTTCGGCAATGGGGGCAACCCTGACCGAGCAACGCCGCGTGAGTGAAGAAGGTTTTCGGATCGTAAAACTCTGTTGTTAGAGAAGAACGTTAAGTAGAGTGGAAAGTTACTTAAGTGACGGTATCTAACCAGAAAGGGACGGCTAACTACGTGCCAGCAGCCGCGGTAATACGTAGGTCCCAAGCGTTGTCCGGATTTATTGGGCGTAAAGCGAGC
+
GGGGGGGGGGGGGGGGGGGGGGGGGGGGGGGGFGGGGGGGGGGGGGGGGGGGGGGGGGGGGGGGGGGGGGGGGGGGGFGGGGGGGGGGGGGGGGGGGGGGGGGGGGGGGFGGGGGGGFGGGGFGGGGGGGCGGGGGGGGGGGGGGGGGGGGFGGGGGGGGGGGGGGGGGGGGGGGGGGGGGGGGFGGGGGGGGGGGGGFGC?CGGGGG>FFFGGGGGGGFEDGCEDGCGGGGGGEGGGGGGGG3
@M03364:276:000000000-BLYN8:1:1101:4473:7096 1:N:0:1
ACTCCTACGGGAGGCAGCAGTGGGGAATATTGCACAATGGGCGCAAGCCTGATGCAGCCATGCCGCGTGTATGAAGAAGGCCTTCGGGTTGTAAAGTACTTTCAGCGAGGAGGAAGGCATTAAGGTTAATAACCTTAGTGATTGACGTTACTCGCAGAAGAAGCACCGGCTAACTCCGTGCCAGCAGCCGCGGTAATACGTAGGTCCCAAGCGTTGTCCGGATTTATTGGGCGTAAAGCGAGCG
+
GGGGGGGGGGGGGGGGGGGGGGGGGGGGGGGGGGGGGGGFGGGGGGGGGGGGGGGGGGGGGGGGGGGGGGGGGGGGGGGGGGGGGGGGGGGGGGGGGGGGGGGGGGGCGGDCECFGGGGGGGGGGGGGGGGGGGGGGGGGGGGGGGGGGGGGGGGGGGGGGGGGGGGGGGGGFFGGGGGGGGGGGGGGGGGGGGDGGGGGGGGGGGFGGGGGGGGEE?FEG5CC?FGGFGFCCDEGCCFGDDD)
@M03364:276:000000000-BLYN8:1:1101:24991:7124 1:N:0:1
ACTCCTACGGGAGGCAGCAGTGGGGAATATTGCACAATGGGCGCAAGCCTGATGCAGCCATGCCGCGTGTATGAAGAAGGCCTTCGGGTTGTAAAGTACTTTCAGCGAGGAGGAAGGTGTTGTGGTTAATAACCACAGCAATTGACGTTACTCGCAGAAGAAGCACCGGCTAACTCCGTGCCAGCAGCCGCGGTAATACGGAGGGTGCAAGCGTTAATCGGAATTACTGGGCGTAAAGCGCGCG
+
GGGGGGGGGGGGGGGGGGFGGGGGGGEGGGGGGGGGGF<FGGGGGGGFGGGGGGGGGGGGGGGFEDEFGGGGGFCFDFGGGGGGGGGGGGEGGGGGGGGGGGFFGGGCFGGGG78FGGGGGGGGC8FCFGGFGGGGGFGGFFFFFFGGGGGGGGG7CE:FDFFCGFGGDGGGGGGGGGGCEGCGGGGGGGGGGGGGGF?FGGGGCGGDGGGGGGE=CGFGDGGGGFGGGF5C<DEGF=CDC<DG
@M03364:276:000000000-BLYN8:1:1101:12257:7153 1:N:0:1
ACTCCTACGGGAGGCAGCAGTGGGGAATATTGCACAATGGGCGCAAGCCTGATGCAGCCATGCCGCGTGTATGAAGAAGGCCTTCGGGTTGTAAAGTACTTTCAGCGAGGAGGAAGGCATTGTGGTTAATAACCACAGTGATTGACGTTACTCGCAGAAGAAGCACCGGCTAACTCCGTGCCAGCAGCCGCGGTAATACGGAGGGTGCAAGCGTTAATCGGAATTACTGGGCGTAAAGCGCACG
+
GGGGGGGGGGGGGGGGGGGGGGGGGGGGGGGGGGGGGGGGGGGGGGGGGGGGGGGGGGGGGGGGGGGGGGGGGGGGGGGGGGGGGGGGGGGGGGGGGGGGGGGGGGGGGGGGGGGGGGGGGGGGGGGGGGGGGGGGGGGGGGGGGGGGGGGGGGGGGGGGGGGGGGGGGGGGGGGGGGGGGGGGGGGGGGGGGGGGGGGGGGGGGGGGGGGGGGGGGGGGGGGGGGGGGGGGGGGGFGGGGGGC
@M03364:276:000000000-BLYN8:1:1101:3629:7186 1:N:0:1
ACTCCTACGGGAGGCAGCAGTGGGGAATATTGCACAATGGGCGCAAGCCTGATGCAGCCATGCCGCGTGTATGAAGAAGGCCTTCGGGTTGTAAAGTACTTTCAGCGAGGAGGAAGGCATTAAGGTTAATAACCTTAGTGATTGACGTTACTCGCAGAAGAAGCACCGGCTAACTCCGTGCCAGCAGCCGCGGTAATACGGAGGGTGCAAGCGTTAATCGGAATTACTGGGCGTAAAGCGCACG
+
GGGGCFGGEGGGGGGGEGGGCFGGGGGGFFGGGGGGCGFGGGGGCBFGDFAFGCGGGGGFGGGGGGDGGGFGGGDGFGGGGGGGGGDGGEGGCGGGGGGGGGGGGGGCFC+C@CG87F<BEFGG<FFCFFEGGGGDFFGGFDFFCFGCGGEGGGGE@FFCD7FGFC:F7FF:FFFCFGGGGGF7FF>FGG5:BBCE9FGGGECEGGGDGGFCC>5CCEGGGGGGGCGGFG;>DCE*>GG5CDD5
@M03364:276:000000000-BLYN8:1:1101:7028:7252 1:N:0:1
ACTCCTACGGGAGGCAGCAGTAGGGAATCTTCCACAATGGACGAAAGTCTGATGGAGCAACGCCGCGTGAGTGAAGAAGGTTTTCGGATCGTAAAACTCTGTTGTTAGAGAAGAACGTTAAGTAGAGTGGAAAGTTACTTAAGTGACGGTATCTAACCAGAAAGGGACGGCTAACTACGTGCCAGCAGCCGCGGTAATACGTAGGTCCCAAGCGTTGTCCGGATTTATTGGGCGTAAAGCGAGC
+
GGGGGGGGGGGGGGGGGGGGGGGGGGGGGGGGGGGGGGGGGGGGGGGGGGGGGGGGGGGGGGGGGGGGGGGGGGGGGGGGGGGGGGGGGGGGGGGFGGGGGGGGGGGGGGGGGGGGGGGGGGFGGGGGFGGGGGGGGGGGGGGGGGGGGGGGGGGGGGGGGGGGGGGGGGGGGGGGGGGGGGGGGGGGGGGGGGEGDGGGGGGGGGGGGGGFGGGGGGGGGE=7=99FGGGGGGGGGGGGGGG3
@M03364:276:000000000-BLYN8:1:1101:18543:7263 1:N:0:1
ACTCCTACGGGAGGCAGCAGTAGGGAATCTTCGGCAATGGGGGCAACCCTGACCGAGCAACGCCGCGTGAGTGAAGAAGGTTTTCGGATCGTAAAACTCTGTTGTTAGAGAAGAACGTTAAGTAGAGTGGAAAATTACTTAAGTGACGGTATCTAACCAGAAAGGGACGGCTAACTACGTGCCAGCAGCCGCGGTAATACGTAGGTCCCAAGCGTTGTCCGGATTTATTGGGCGTAAAGCGAGC
+
GGGGGGGGGGGGGGGGGGGGGGGGGGGGGGGGGGGGGGGGGGGGGGGGGGGGGGGGGGGGGGGGGGGGGGGGGGGGGGGGGGGGGGGGGGGGGGGGGGGGGGGGGGFGGGGGGGGGFGGGGGGFFGGGGGGGGGGGGGGGGGGGGGGGGGGGGGGGGGGGGGGGGCGGGGGGGGGGGGGGGGGGGGGGGGGGGGGGGGGGGGGGGGFGGGGGGGG:>CGGGGGGGGGGGGGGGGGGGGGGGGG<
@M03364:276:000000000-BLYN8:1:1101:26526:7288 1:N:0:1
ACTCCTACGGGAGGCAGCAGTGGGGAATATTGCACAATGGGCGCAAGCCTGATGCAGCCATGCCGCGTGTATGAAGAAGGCCTTCGGGCTGTAAAGTACTTTCAGCGAGGAGGAAGGCATTAAGGTTAATAACCTTAGTGATTGACGTTACTCGCAGAAGAAGCACCGGCTAACTCCGTGCCAGCAGCCGCGGTAATACGGAGGGTGCAAGCGTTAATCGGAATTACTGGGCGTAAAGCGCACG
+
GGGGGG,CFC@;@CFCCFGG@EACG7@,CAEFGGGDFECFAFCG7B@CFFGFFCFEEC<<6FFGE@FGGC<EEFFGDGFCFFG=,CFG+@F,EFCE5BBFG9FGFF@+::+=C+B4?BEFGCCC<EFG9EDFDD,?FA:F,?DCA9=>FGGGA:B:=FCFCF@FFGGGG:*@CGAGGC<>:>FFGGC8EEG>ECEDB99;C>::71:8FC@FG:CCEFD=7E=FFG7:??CFG7:EFGDGDDG5
@M03364:276:000000000-BLYN8:1:1101:27909:7371 1:N:0:1
ACTCCTACGGGAGGCAGCAGTAGGGAATCTTCGGCAATGGTGGCAACCCTGACCGAGCAACGCCGCGTGAGTGAAGAAGGTTTTCGGATCGTAAAACTCTGTTGTTAGAGAAGAACGTTAAGTAGAGTGGAAAGTTACTTAAGTGACGGTATCTAACCATAAAGCCACGGCTAACTACGTGCCAGCAGCCGCGGTAATACGTAGGTGTCAAGCGTTGTCCTGATTTATTGGGCGTAAAGCGAGC
+
GGGGFFGFGGGC@BCE@CDFAFGCCEFCFFDFCEFC@CEC,6BF8@DFGGGFGCEGDDGF,C@F7=>FF,FDGGC,,C9E<F9?F:7E7+:EF?@F@89,BBEE:BEFAFF?FFDCFFFCGGF@,C??5==FFG5DFFCE<FFGGCE+=CED<DC<,FC,@CFF9@><@FEG7FFGDG7D::DG,*?,B:BECEEEEFF9*25:*25+593@CGGC5/+<+>>CG?+A++>*9C5CGFGG<C>)
@M03364:276:000000000-BLYN8:1:1101:21627:7394 1:N:0:1
ACTCCTACGGGAGGCAGCAGTAGGGAATCTTCGGCAATGGGGGCAACCCTGACCGAGCAACGCCGCGTGAGTGAAGAAGGTTTTCGGATCGTAAAACTCTGTTGTTAGAGAAGAACGTGGGTGAGAGTAACTGTTCACCCAGTGACGGTATTTAACCAGAAAGCCACGGCTAACTACGTGCCAGCAGCCGCGGTAATACGTAGGTGGCAAGCGTTATCCGGATTTATTGGGCGTAAAGCGAGCG
+
GGGGGGGGGGGGGGGGGGFGGFGGGGGGGGGGGGGGGGGGGGGGGGGGGGGGG@FGGGGGGGGGGGGGGGG<FEGGFGGGGGGGGGGGGGGGFGGGGGGGGGGGGGFFGFGGGGGCFGFEGGGGGGGGGGGGGGGGGGGFGGGGGGGGGGFGGGGGGGGGGGGDGFGGGGGGGGGGGGGGGGGGGGGCCECEECEGGGGGGCFEFFFGGGGGGGEEGFGGGGGGGGGGGGGDDGEGGCGDGGG<
@M03364:276:000000000-BLYN8:1:1101:17528:7452 1:N:0:1
ACTCCTACGGGAGGCAGCAGTAGGGAATCTTCGGCAATGGACGAAAGTCTGACCGAGCAACGCCGCGTGAGTGAAGAAGGTTTTCGGATCGTAAAACTCTGTTGTCAGAGAAGAACAAGGGTGAGAGTGGAAAGTTCACCCCTTGACGGTATCTGACCAGAAAGCCACGGCTAACTACGTGCCAGCAGCCGCGGTAATACGTAGGTGGCAAGCGTTGTCCGGATTTATTGGGCGTAAAGCGAGC
+
GGGGGGGGGGGGGGGGGGGGGGGGGGGGGGGGGGGGGGGGGGGGGGGGGGGGGGGGGGGGGGGGGGGGGGGGGGGGGGGGGGGGGGGGGGGGGGGGGGGGGGGGGGGGGGGGGGGGGGGGGGGGGGGGGGGGGGGGGGGGGGGGGGGGGGGGGGGGGGGGGGGGGGGGGGGGGGGGGGGGGGGGGGGGGGGGGGGGGGGGGGGGGGGGGGGGGGGGGGGGGGGGGGGGGFGGGGGGGGGGGGG3
@M03364:276:000000000-BLYN8:1:1101:5282:7460 1:N:0:1
ACTCCTACGGGAGGCAGCAGTAGGGAATCTTCGGCAATGGGGGCAACCCTGACCGAGCAACGCCGCGTGAGTGAAGAAGGTTTTCGGATCGTAAAACTCTGTTGTTAGAGAAGAACGTTAAGTAGAGTGGAAAGTTACTTAAGTGACGGTATCTAACCAGAAAGGGACGGCTAACTACGTGCCAGCAGCCGCGGTAATACGTAGGTCCCAAGCGTTGTCCGGATTTATTGGGCGTAAAGCGAGC
+
GGGGGGGGGGGGGGGGGGGGGGGGGGGGGGGGGGGGGGGGGGGGGDFGGGGGGGGGGGGGGGGGGGDCFGEGGGGGGGGGGGGGGGGGGGGGGGGGGGGFGGGGGGDGGGGGGGGGGGG?EGFGGGG<EFFGGGGGGGGGGGGGF9FGEGGGGGGGCFFFGGGCCFCFGGGGGGDFGGGGCGGGGGGFGFGCGEEEGF99::FFEFCFEF?CCGGGDEFGEGEGGCFE?7CCD):ED3CGGGG7
@M03364:276:000000000-BLYN8:1:1101:4753:7465 1:N:0:1
ACTCCTACGGGAGGCAGCAGTGGGGAATATTGCACAATGGGCGCAAGCCTGATGCAGCCATGCCGCGTGTATGAAGAAGGCCTTCGGGTTGTAAAGTACTTTCAGCGAGGAGGAAGGCATTAAGGTTAATAACCTTAGTGATTGACGTTACTCGCAGAAGAAGCACCGGCTAACTCCGTGCCAGCAGCCGCGGTAATACGGAGGGTGCAAGCGTTAATCGGAATTACTGGGCGTAAAGCGCACG
+
GGGGGGGGGGGGGGGGGGGGGGGGGGGGGGGGGGGGGGGGGGGGGGGGGGGGGGGGGGGGGGGGGGGGGFGGGFGGGGGGGGGGGGGGGGGGGGGGGGGGGGGGGGGDECFGGGGGGGGGGGGGGGGGGGGFFGGGGGGGGGGGGGGGGGGGGGGGGGGGGGGGGGFGGGGGGGGGGGGFGGGCGGFGCEGGGGGGGGGGGGGGGGGGGGGGGGGGGGGGGGGGGF7<9FFGD5>EGFGGGG:/
@M03364:276:000000000-BLYN8:1:1101:21450:7474 1:N:0:1
ACTCCTACGGGAGGCAGCAGTAGGGAATCTTCGGCAATGGGGGCAACCCTGACCGAGCAACGCCGCGTGAGTGAAGAAGGTTTTCGGATCGTAAAACTCTGTTGTTAGAGAAGAACGTTAAGTAGAGTGGAAAATTACTTAAGTGACGGTATCTAACCAGAAAGGGACGGCTAACTACGTGCCAGCAGCCGCGGTAATACGTAGGTCCCAAGCGTTGTCCGGATTTATTGGGCGTAAAGCGAGC
+
GGGGGGGGGGGGGGGGGGGGGGGGGGGGGGGGGGGGGGGGGGGGGGGGGGGGGGGGGGGGGGGGGGGGGGGGGGGGGGGGGGGGGGGGGGGGGGGGGGGGGGGGGGGGGGEGGGGGGGGGGGFGGGGGGGEGGGGGGGGGGFGGGGGGGGGFGGGGGGGFGCFGDGFGGGGGGGGGGGGGGGGGGGGGGCGGGGEGGFFGGGGGGGGGGGGGGGGGGGGGGGECEF7FC9EGGGGGGGGGDDG3
@M03364:276:000000000-BLYN8:1:1101:26728:7496 1:N:0:1
ACTCCTACGGGAGGCAGCAGTAGGGAATCTTCGGCAATGGACGAAAGTCTGACCGAGCAACGCCGCGTGAGTGAAGAAGGTTTTCGGATCGTAAAACTCTGTTGTCAGAGAAGAACAAGGGTGAGAGTGGAAAGTTCACCCCTTGACGGTATCTGACCAGACAGCCACGGCTAACTACGTGCCAGCAGCCGCGGTAATACGTAGGTGGCAAGCGTTGTCCGGATTTATTTGGCGTAAAGCGAGC
+
GGGGGGGFFGGGGGGGGGEFGGGGGGGGGGGGGGGGGGGGFGFEFGGGGGGFCFGGGDGGGGGBC7CCFEGGGGGDF@FFGGGGGGGGGGGGGCCFGGGGGGGGGGCFFGGCGGDDGGGGGGG7FADFGGD@<EGGGGG9BFCFG9FCGGGGDGEGGGGFG*@DEB::7C7:>DFFF@FEGGGFGG6CCFGGGGE8EF9<F:+=BGF5CGGGFEGGGGGGGGCCEC7A90<9<D5CCCFFGC35
@M03364:276:000000000-BLYN8:1:1101:8729:7499 1:N:0:1
ACTCCTACGGGAGGCAGCAGTGGGGAATATTGCACAATGGGCGCAAGCCTGATGCAGCCATGCCGCGTGTATGAAGAAGGCCTTCGGGTTGTAAAGTACTTTCAGCGAGGAGGAAGGCGTTGTGGTTAATAACCGCAGCGATTGACGTTACTCGCAGAAGAAGCACCGGCTAACTCCGTGCCAGCAGCCGCGGTAATACGGAGGGTGCAAGCGTTAATCGGAATTACTGGGCGTAAAGCGCACG
+
GGGGGGGGGGGGGGGGGGGGGGGGGGGGGGGGGGGGGGGGGGGGGGGGGGGGGGGGGGGGGGGGGGGGGGGGGGGGGGGGGGGGGGGGGGGGGGGGGGGGGGGGGGGEGGDGGGGGGGGGGGGGGGGGFGGGGGGGGGGGGGGFFGGFGGGGGGGEGEFGGGGGGGGGGGGGGGGGGGGGGGGGGGGGGGGGGGGGGGGGGGGGGGGGGGGGGGGGGGGGGGGGFGGGGGGGGGGGGGGGGGGC
@M03364:276:000000000-BLYN8:1:1101:20779:7500 1:N:0:1
ACTCCTACGGGAGGCAGCAGTAGGGAATCTTCGGCAATGGGGGCAACCCTGACCGAGCAACGCCGCGTGAGTGAAGAAGGTTTTCGGATCGTAAAACTCTGTTGTTAGAGAAGAACGTTAAGTAGAGTGGAAAGTTACTTAAGTGACGGTATCTAACCAGAAAGGGACGGCTAACTACGTGCCAGCAGCCGCGGTAATACGTAGGTCCCAAGCGTTGTCCGGATTTATTGGGCGTAAAGCGAGC
+
GGGGGGGGGGGGGGGGGGGGGGGGGGGGGGGGGGGGGGGFGGGDGGGGGGGGGGGGGGGGGGGGGGGGGGGGGGGGGGGGGGGGGGGGGGGGGGGGGGGGGGGGGGGGGGGGGGGGGFGGGGGGGGGGGGFGGGGGGFGGG9DFGFGGGGGGGGGGGGGGFGGGGGCFGGGGGFGGGGGGGGGGGGGGGGGGGCGDEGGGGGGCEGG?FGGGGGGEEGGGE=EEGECGGGF5DGGGGGGGGGG3
@M03364:276:000000000-BLYN8:1:1101:7815:7515 1:N:0:1
ACTCCTACGGGAGGCAGCAGTAGGGAATCTTCGGCAATGGACGAAAGTCTGACCGAGCAACGCCGCGTGAGTGAAGAAGGTTTTCGGATCGTAAAACTCTGTTGTCAGAGAAGAACAAGGGTGAGAGTGGAAAGTTCACCCCTTGACGGTATCTGACCAGAAAGCCACGGCTAACTACGTGCCAGCAGCCGCGGTAATACGTAGGTGGCAAGCGTTGTCCGGATTTATTGGGCGTAAAGCGAGC
+
GGGGGGGGGGGGGGGGGGGGGGGGGGGGGGGGGGGGGGGGGGGGGGGGGGGGGGGGGGGFFGGGGGGGGGGGGGGGGGGGGGGGGGGGGGGGGGFGGGGGGGGGGGGGGGGGGGFGGGGGGGGGGGGFGGGGGGGGGGGGGGGGGFGGGGGGGGGCFGGGGCGGGGGGGGGGGGGGGFGGGGGGGGFFGGGGGGGGGGGGGGGGGGGGGGGGGGGGGGGGGECEGGGGGGGGCDGGGGGGGGG7
@M03364:276:000000000-BLYN8:1:1101:21648:7520 1:N:0:1
ACTCCTACGGGAGGCAGCAGTAGGGAATCTTCGGCAATGGGGGCAACCCTGACCGAGCAACGCCGCGTGAGTGAAGAAGGTTTTCGGATCGTAAAACTCTGTTGTTAGAGAAGAACGTTAAGTAGAGTGGAAAATTACTTAAGTGACGGTATCTAACCAGAAAGGGACGGCTAACTACGTGCCAGCAGCCGCGGTAATACGTAGGTCCCAAGCGTTGTCCGGATTTATTGGGCGTAAAGCGAGG
+
FGGGGGGGGGGGGGGGGGGGGFGGGGGGGGGFF>FGGGGGGGGGGGGGGGGGFFEFGGCGGGGGGGGGGGGFGGGGFGGEEDGFGGGGGEGGGGGG9FGGDGFGGGAF?FGGGGF@FDFG@D,BFFFGGG@<CFGFGAFFF<FFFEGG:FEG9FFFGGGBFFFFGCGGDD7CCFFFGGGFFGGGGG6=BBEEC>CGGGGEFFFGGG+:2>FFFGCEGGFFGGG=E9CFC+<:CCGGDFC7C*))
@M03364:276:000000000-BLYN8:1:1101:3335:7586 1:N:0:1
ACTCCTACGGGAGGCAGCAGTAGGGAATCTTCGGCTATGGGGGCAACCCTGACCGAGCAACGCCGCGTGAGTGAAGAAGGTTTTCGGATCGTAAAACTCTGTTGTTAGAGAAGAACGTTAAGTAGAGTGGAAAGTTACTTAAGTGACGGTATCTAACCAGAAAGGGACGGCTAACTACGTGCCAGCAGCCGCGGTAATACGTAGGTCCCAAGCGTTGTCCGGATTTATTGGGCGTAAAGCGAGC
+
GGGGGGGGGGGGGGGGGGGGGGGGGGGGGGGGGGGGGGGGGGGGGGGGGGGGGGGGGGGGGGGGGGGGGEGGGGGGGGGGGGGGGGGGGGGGGGFFGGGGGGGGGGGGGGGGGGGGGGGGGGBFFGGGGGGGGGGGGGGGGGGGGGGGGGGGGGGGGGGGGGGGGGGGGGGGGGGGGGGGGGGGGGGGGGGGGGEGGGFGGGGGDCCGGGGGGGGGGEGGDEEGGFGGGGGFGDGG35FGDCC9
@M03364:276:000000000-BLYN8:1:1101:25590:7593 1:N:0:1
ACTCCTACGGGAAGCAGCAGTGGGGAATATTGCACAATGGGCGCAAGCCTGATGCAGTCATGCCGCGTGTATGAAGAAGGCCTTCGGGTTGTAAAGTACTTTCAGCGAGGAGGAAGGCGTTGTGGTTAATAACCGCAGCGATTGACGTTACTCGCAGAAGAAGCACCGGCTAACTCCGTGCCAGCAGCCGCGGTAATAAGGAGGGTGCAAGCGTAAATCGGAATTACTGGGCGTAAAGCGCACG
+
CE9@FFFEFG@E+=CFG<@E@FEF7FG,,,6CCE,<@A,;@,:CCF>C,,C<AACA<,E6CA9CB@FFC?EFC9<C,9CC89C6,4?CFCFC<,<C59<EF9FGD,@7+@+CFC,BFGEC@:CF+:BAB9,<AF+@FGG+86D7A<C>CECF,@7<C7@F,@FCG7F:7*1:FFFF,:*<<EFFGG687:C8E*:8CF+2<+=ECCE5<EED8/*2/AC**8*:C0C++08*)):/9C7537C)
@M03364:276:000000000-BLYN8:1:1101:25722:7595 1:N:0:1
ACTCCTACGGGAGGCAGCAGTGGGGAATATTGCACAATGGGCGCAAGCCTGATGCAGCCATGCCGCGTGTATGAAGAAGGCCTTCGGGTTGTAAAGTACTTTCAGCGAGGAGGAAGGTGTTGTGGTTAATAACCGCAGCAATTGACGTTACTCGCAGAAGAAGCACCGGCTAACTCCGTGCCAGCAGCCGCGGTAATACGGAGGGTGCAAGCGTTAATCGGAATTACTGGGCGTAAAGCGCACG
+
GFFFGGEFGGGGGGGDGGAFFGGFFEEGGGGGGGGGGGGGGGGGGGG?FGGGFFGGGGGGGGGGEGDFGGGFFFGFGFFFGG,CFGDE<FEFFF@CFCF,E9FGGGD7FGEC@+BFGGGG>FEGDGGGFEGGEFCGGDGGGGGGGC@CFG7FFGFFEFGG:FCGGCGGGGGGCFGGGGGCEFFGGGGGGGGCE*:;9C+C:8CE@EEC8CGGGEG85CCFGEGGGG79<F5CC<5EGGGD3CC5
@M03364:276:000000000-BLYN8:1:1101:26463:7613 1:N:0:1
ACTCCTACGGGAGGCAGCAGTAGGGAATCTTCGGCAATGGACGAAAGTCTGACCGAGCAACGCCGCGTGAGTGAAGAAGGTTTTCGGATCGTAAAACTCTGTTGTTAGAGAAGAACAAGGATGAGTGTAGAACGTTTATCCCTTGACGGTATCTAACCAGAAAGCCACGGCTATCTACGTGCCAGCAGCCGCGGTCATACGTAGGTGGCAAGCGTTGTCCGGATCTATTGGGCGTAAAGCGAGC
+
FGGGGGCFG77C@CF-6;-;E,6;,CCFGCFF,@F@CFFFFCE+6,@<<FFEG@F:C++6CFFD:+674,BCEC,<,CF8B,CBE>FGDCFB=B@F<EFF,CE<,8,C,<FFFF,,BB8E8F,,5,,BFF,C5:3,,+@C<A3,@FF:+3+8,,8=3@,<<>F,>B,@<:**6,4,,,1>,>>,,*?,2,4*1*1*33<9*5<=@BCCG*<*3*3?:EG+7*8**<+3C+27*/:>C1::C*/)
@M03364:276:000000000-BLYN8:1:1101:6663:7681 1:N:0:1
ACTCCTACGGGAGGCAGCAGTAGGGAATCTTCGGCAATGGGGGCAACCCTGACCGAGCAACGCCGCGTGAGTGAAGAAGGTTTTCGGATCGTAAAACTCTGTTGTTAGAGAAGAACGTTAAGTAGAGTGGAAAGTTACTTAAGTGACGGTATCTAACCAGAAAGGGACGGCTAACTACGTGCCAGCAGCCGCGGTAATACGTAGGTCCCAAGCGTTGTCCGGATTTATTGGGCGTAAAGCGAGC
+
GGGGGGGGGGGGGGGGGGGGGGGGGGGGGGGGGGGGGGGGGGGGGGGGGGGGGGGGGGDGGGGGGGGGGGGFGGGGGGGGFGGGGGGGGGGGGGGGGGGGFGGGGGGGFGGGGGGGGDFGGGGGGFGGCGGGGGGGGGGGFFGG9FFGGGFEGGFGGGGGGGFFGG>FGGGGGGGGF8*<FFGDCFFGGGGGGDEGGGFGC<FGGGGDCGFCFGGD5C??EEG:C+<EFDGGGGGGGDF7CCD)
@M03364:276:000000000-BLYN8:1:1101:21648:7693 1:N:0:1
ACTCCTACGGGAGGCAGCAGTAGGGAATCTTCCACAATGGACGAAAGTCTGATGGAGCAACGCCGCGTGAGTGAAGAAGGGTTTCGGCTCGTAAAGCTCTGTTGTTAAAGAAGAACGTGGGTGAGAGTAACTGTTCACCCAGTGACGGTATTTAACCAGAAAGCCACGGCTAACTACGTGCCAGCAGCCGCGGTAATACGTAGGTCCCAAGCGTTGTCCGGATTTATTGGGCGTAAAGCGAGCG
+
GGGGGGGGGGGGGGGDCEGFFFGGEGGG@FFCEGGGGGGDFGGGGGEFCEFGGGGFEEGGFEDGDGGFEDGFFF,CCFGG7FFGGEGFGC=CGDGFCFGGGGFFGGGFFGGGGGG8FFDCDG@DFGCFGGGGGGGFD,?EGGGDFFG7FDFAAF9@FCA:FFG7FF,@*CB7F:EFFGGGGG@DGD,2::ECEGGEDFGD:C:CFGCF9<@F8***/:=E5C=CFGFFD+@5)):5/:><CDD7
@M03364:276:000000000-BLYN8:1:1101:3586:7714 1:N:0:1
ACTCCTACGGGAGGCAGCAGTGGGGAATATTGCACAATGGGCGCAAGCCTGATGCAGCCATGCCGCGTGTATGAAGAAGGCCTTCGGGTTGTAAAGTACTTTCAGCGAGGAGGAAGGCGTTAAGGTTAATAACCTTGGCGATTGACGTTACTCGCAGAAGAAGCACCGGCTAACTCCGTGCCAGCAGCCGCGGTAATACGGAGGGTGCAAGCGTTAATCGGAATTACTGGGCGTAAAGCGCACG
+
GGFGDFFGGGGGGGGGGGGGGGGGGGGGFGGGGGGGGGGGGGGGGGGGGFGGGFDFGGFGGGGGGGGCFGGGGGFGGGGGFGGGED@FCFGGGGGGGGGGGGGGGGGEE7=FDGGGEGGGGGGGGGG9FEGGFEGFFDFGGGFCGGGGFFGGGDDGGGGGGGGGGGGGGGGGGGGGGGG7CCGGGGGG8EEGDEGGGG98*3=EGGGGGGGG5EEEFF7FGGGGGG9FGFCGGGGDFGFGDDCC
@M03364:276:000000000-BLYN8:1:1101:17807:7733 1:N:0:1
ACTCCTACGGGAGGCAGCAGTGGGGAATATTGCACAATGGGCGCAAGCCTGATGCAGCCATGCCGCGTGTATGAAGAAGGCCTTCGGGTTGTAAAGTACTTTCAGCGAGGAGTAAGGCGTTGTGGTTAATAACCGCAGCGATTGACGTTACTCGCAGAAGAAGCACCGGCTAACTCCGTGCCAGCAGCCGCGGTAATACGGAGGGTGCAAGCGTTAATCGGAATTACTGGGCGTAAAGCGCGCG
+
GGGGGGGFCCEGGGG@FGGGGFCGDCEFGGGFEGGG?FFG8EFGC@FGGGG8CFGGFGGGG@8FFEFECGGFGFGF<EFDGEGG<=CFDFEF<FFGGGEFGGEEFDE4=F=C,,,CFC:FGDBF:FFFFGGDFCEFEGGGGGFCF,@>>,CA<>BFEGDFGGFGGB>FGEGCGFGCBCCCCCCFEFGEB:E*BB>8C9<CGGGCEGGGE?CGEGGG5EGGCCEFCGGGGCCE59C=GDGDD<3D
@M03364:276:000000000-BLYN8:1:1101:7198:7777 1:N:0:1
ACTCCTACGGGAGGCAGCAGTGGGGAATATTGCACAATGGGCGCAAGCCTGATGCAGCCATGCCGCGTGTATGAAGAAGGCCTTCGGGTTGTAAAGTACTTTCAGCGAGGAGGAAGGCGTTGTGGTTAATAACCGCAGCGTTTGACGTTTCTCGCAGAAGAAGCACCGGCTAACTCCGTGCCAGCAGCCTCGGTAATCCGGAGGGTGCAAGCGTTAATCTGAATTACTGGGCGTAAATCCCACG
+
-6,C6E@6BFGEFC7FFGGGFFF8FGGF<CEFFF9<EE@@F8FGG7:CF8FFC,@<C@EGEFG8@CF>CB8FEEG,,CFC,=,EFC>CCCEG9BFE?BFFCAA99,+C>F+BCE8<+F+B+4B+BBDG9@D?C8@3=+C=++++3:>F7,7,8>:*@:,@7,,3@@,5**>ECC6BF@:CFCCF87,<2*2*:3;CF++85*3=EE*B6@C85AEEF?C9?+0<C70:?+**1C5:****20*)
@M03364:276:000000000-BLYN8:1:1101:19840:7792 1:N:0:1
ACTCCTACGGGAGGCAGCAGTGGGGAATATTGCACAATGGGCGCAAGCCTGATGCAGCCATGCCGCGTGTATGAAGAAGGCCTTCGGGTTGTAAAGTACTTTCAGCGAGGAGGAAGGCATTAAGGTTAATAACCTTAGTGATTGACGTTACTCGCAGAAGAAGCACCGGCTAACTCCGTGCCAGCAGCCGCGGTAATACGGAGGGTGCGAGCGTTAATCGGAATTACTGGGCGTAAAGAGTGCG
+
GGGGGGGGGGGGGGGGGGGGGGGGGGGGGGGGGGGGGGGGGGGGGGGGGGGGGGGGGGGGGGGGGGGGGGGGGGGGGGGGGGGGGGGGGGGGGGGGGGGGGGGGGGGGGGGGGGGGGGGGGGGGGGGGGGGGGGGGGGGGGGGGGGGGGGDGGGGGGGGGGGGGGGGGGGGGGGGGGGGGGGGGGGGGGGGGGGGGGGGGGGGGGGGGGDGGGGGGGGGGGGGGGGGGGGGGGGGCCFCGGGGD
@M03364:276:000000000-BLYN8:1:1101:23432:7798 1:N:0:1
ACTCCTACGGGAGGCAGCAGTGGGGAATATTGCACAATGGGCGCAAGCCTGATGCAGCCATGCCGCGTGTATGAAGAAGGCCTTCGGGTTGTAAAGTACTTTCAGCGAGGAGGAAGGTGTTGTGGTTAATAACCGCAGCAATTGACGTTACTCGCAGAAGAAGCACCGGCTAACTCCGTGCCAGCAGCCGCGGTAATACGGAGGGTGCAAGCGTTAATCGGAATTACTGGGCGTAAAGCGCACG
+
GGGGGGGGGGGGGGGGGGGGGGGGGGGGGGGGGGGGGGGGGGGGGGGGGGGGGGGGGGGFGGGGGGGGGGGGGGGGGGGGGGGGGGGGGGGGGGGGGGGGGGGGGGGGGGGGGGGGGGGGGGGGGGGGGGGGGGGGGGGGGGGGGGGGGGGGGGGGGGGGGGGGGGGGGGGGGGGGFGGGGGGGGGGGGGGGGGGGGGGGGGGG>EGGGGGGGGGGGGGFCEGGGGGGGGGGGCEGGGFGGGG<
@M03364:276:000000000-BLYN8:1:1101:27372:7876 1:N:0:1
ACTCCTACGGGAGGCAGCAGTGGGGAATATTGCACAATGGGCGCAAGCCTGATGCAGCCATGCCGCGTGTATGAAGAAGGCCTTCGGGTTGTAAAGTACTTTCAGCGAGGAGGAAGGCATTAAGGTTAATAACCTTAGTGATTGACGTTACTCGCAGAAGAAGCACCGGCTAACTCCGTGCCAGCAGCCGCGGTAATACGGAGGGTGCAAGCGTTAATCGGAATTACTGGGCGTAAAGCGCACG
+
GGFGGGFFEDEGGEGGGGFGGCGGGGFGG9FGGF@C<C,<<FGGECGGG,CCF<DE9DFCEGG8B:@8>?CFFGAFCGCGGFFCEGGG:CFFGG9F,CFGGCCFFFG+::>?FGFGGGGFGGFGGGGFFFG9,C,CDDD<FFFGGG@FFGGDG=CFF7FG7<CGFFDFEGGGCD==:EFGGGGGGFGG7EDGG:EGCFGGE5EEGCE1BFG5EE*:5CF=5**CFFCGFF*AGGEGCCDGGDD7
@M03364:276:000000000-BLYN8:1:1101:16528:7878 1:N:0:1
ACTCCTACGGGAGGCAGCAGTGGGGAATATTGCACAATGGGCGCAAGCCTGATGCAGCCATGCCGCGTGTATGAAGAAGGCCTTCGGGTTGTAAAGTACTTTCAGCGAGGAGGAAGGCATTAAGGTTAATAACCTTAGTGATTGACGTTACTCGCAGAAGAAGCACCGGCTAACTCCGTGCCAGCAGCCGCGGTAATACGGAGGGTGCAAGCGTTAATCGGAATTACTGGGCGTAAAGCGCACG
+
GGGGGGGGGGGGGGGGGGGGGGGGGBCFFGGGGCGGGGGGGGGGGGGGGGGGGGGGGGGGGGGGGGGGGGGGGGFGFDGGGGGGGGGGGGGGGGGGGGGGGGFEFGGGGGGGGGGGE8E@F99FGGGGFGGGCFGGGD<FFGGGGGGFGGGGGGFGGGGGFGGGGGGGGGGGGGF>FGGGGFGGGFFGGG>CEGCEFGFCDGCCECGGCCFGGEC*:C9=EGGGCGFCF7C=CGGGGGFDC)97
@M03364:276:000000000-BLYN8:1:1101:11739:7883 1:N:0:1
ACTCCTACGGGAGGCAGCAGTAGGGAATCTTCGGCAATGGGGGCAACCCTGACCGAGCAACGCCGCGTGAGTGAAGAAGGTTTTCGGATCGTAAAACTCTGTTGTTAGAGAAGAACGTTAAGTAGAGTGGAAAGTTACTTAAGTGACGGTATTTAACCAGAAAGCCACGGCTAACTACGTGCCAGCAGCCGCGGTAATACGTAGGTGGCAAGCGTTGTCCGGATTTATTGGGCGTAAAGCGAGC
+
GGGGGGGGGGGGGGGGGGGGGDGGGGGGGGGGGGGGGGGGGGGGGGGGGGGGGGGGGGGGGGGGGGGGGGGGGGGGGGGGGGGGGGGGGGGGGGGGGGGGGGGGGGGGGGGGGGGGGGGGGGFGGGGGGGFGGGGGGGGGGGGGGGGGGGGGGGGGGGGGGGGGGGGGGGGGGGGGGGGGGGGGGGGGGGGGGGGGGGCFGGGGGGGGGGGGGGGGGGGGGGGGGGGGGGGGGGGGGGG7DGG3
@M03364:276:000000000-BLYN8:1:1101:13216:7892 1:N:0:1
ACTCCTACGGGAGGCAGCAGTAGGGAATCTTCCACAATGGACGAAAGTCTGATGGAGCAACGCCGCGTGAGTGAAGAAGGGTTTCGGCTCGTAAAGCTCTGTTGTTAAAGAAGAACGTGGGTGAGAGTAACTGTTCACCCAGTGACGGTATTTAACCAGAAAGCCACGGCTAACTACGTGCCAGCAGCCGCGGTAATACGTAGGTGGCAAGCGTTATCCGGATTTATTGGGCGTAAAGCGAGCG
+
GGGGGGGGGGGGGGGGGGGGGGGGGGGGGGGGGGGGGGGGGGGGGGGGGGGGGGGGGGGGGGGGGGGGGGGGGGGGGGGGGGGGGGGGGGGGGGGGGGGGGGGGGGGGGGGGGGGGGGGGGGGGGGGGGGGGGGGGGGFGGGGGGGGGGGGGGGGGGGGGGGGGGGGGGGGGGGGGGGGGGGGGGGGGGGGGGGGGGGGGGGGGGGGFFGGGGGGDGGGGDGGEGGGGGGGGGGGGGGGGGGD7
@M03364:276:000000000-BLYN8:1:1101:24903:7908 1:N:0:1
ACTCCTACGGGAGGCAGCAGTGGGGAATATTGCACAATGGGCGCAAGCCTGATGCAGCCATGCCGCGTGTATGAAGAAGGCCTTCGGGTTGTAAAGTACTTTCAGCGAGGAGGAAGGTGTTGTGGTTAATAACCACAGCAATTGACGTTACTCGCAGAAGAAGCACCGGCTAACTCCGTGCCAGCAGCCGCGGTAATACGGAGGGTGCAAGCGTTAATCGGAATTACTGGGCGTAAAGCGCACG
+
GGGGGGGGGGGGGGGGGGFGGGGGGGDGGFGFFFGGGGGGGGGGGCGDGGGGGGGGGGGGGGGGGGGGECGGGGGFGGGGGGGGGGGGG@CEFFGGGGGGGGFFGGGGGGGGGEGGGGGGGGGGGGGGGGGGGGFGGGGGGGGGGGGGGGGGGGGGGDCFFGFGGGGGGGGGFFFFGC7CFGGG>CCGFGEGC8ECBFFGGDGGGGGGGGGGD:EEGCGGGCEFGGGGF6A55CGGGGGGGDDC
@M03364:276:000000000-BLYN8:1:1101:3061:7922 1:N:0:1
ACTCCTACGGGAGGCAGCAGTAGGGAATCTTCGGCAATGGGGGCAACCCTGACCGAGCAACGCCGCGTGAGTGAAGAAGGTTTTCGGATCGTAAAACTCTGTTGTTAGAGAAGAACGTTAAGTAGAGTGGAAAATTACTTAAGTGACGGTATCTAACCAGAAAGGGACGGCTAACTACGTGCCAGCAGCCGCGGTAATACGTAGGTCCCAAGCGTTGTCCGGATTTATTGGGCGTAAAGCGAGC
+
GFAFFEGFGEGGGGGGGGGGGFGGGGGGGGGGGGGCFGFGFGGEFFGGGGGGGGGGEGGGGGGGEGGGGGGEGFGFGDGFFGGGGGGGGGGGFGDFGGGFAFGGGGFGDEGGGGFFGBF8DCDFGAFFGGGGE<FFGGGGGGFGGGGGGGGF9FFFGGGFFFF,:FCFCED@F:FFGGGGGGFGFFFGFGGGECEGEGFFG9FGGG9BFFFCFGGGC*<CCE;EE?CCCCF5DC:CDFCGGGG7
@M03364:276:000000000-BLYN8:1:1101:19312:7925 1:N:0:1
ACTCCTACGGGAGGCAGCAGTAGGGAATCTTCGGCAATGGACGAAAGTCTGACCGAGCAACGCCGCGTGAGTGAAGAAGGTTTTCGGATCGTAAAACTCTGTTGTTAGAGAAGAACAAGGATGAGAGTAAAATGTTCATCCCTTGACGGTATCTAACCAGAAAGGGACGGCTAACTACGTGCCAGCAGCCGCGGTAATACGTAGGTCCCAAGCGTTGTCCGGATTTATTGGGCGTAAAGCGAGC
+
GGGGGGGGGGGGGGGGGGGGGGGGGGGGGGGGGGGGGGGGGGGGGGGGGGGGGGGGGGGGGGGGGGGGGGGGGGGGGGGGGGGGGGGGGGGGGGGGGGGGGGGGGGGGGGGGGGGGGGGGFFGGGGGGGGGGGGGGGGGGGGGGGGGGGGGGGGGGGGGGGGGGGGGGGGGGGGGGGGGGGGGGGGGGGGGGGGGDGGGGGGGGGGGGGGGGGGGGGGGGGEGGGGGGGGGGGGGGGGGGGGG<
@M03364:276:000000000-BLYN8:1:1101:12111:7964 1:N:0:1
ACTCCTACGGGAGGCAGCAGTAGGGAATCTTCCACAATGGACGAAAGTCTGATGGAGCAACGCCGCGTGAGTGAAGAAGGTTTTCGGATCGTAAAACTCTGTTGTTGGAGAAGAACGTATTTGATAGTAACTGATCAGGTAGTGACGGTATCCAACCAGAAAGCCACGGCTAACTACGTGCCAGCAGCCGCGGTAATACGTAGGTGGCAAGCGTTGTCCGGATTTATTGGGCGTAAAGCGAGCG
+
GGGGGGGGGGGGGGGGGGGGGGGGGGGGGGGGGGGGGGGGGGGGGGGGGGGGGGGGGGGGGGGGGGGGGGGGGGGGGGGGGGGGGGGGGGGGFGGGGGGGGGGGGFGGGFFGGGGGGGGGGGGGGFGGGGGGGGGGGGGGGGFGGGGGGGGGGGGGGGGGFGGGGGGGGGGGGGGGGGGGGGGD:DGGGGGGGGGGGGGGGGFGGGGGGGGFGGGGGGGGGDEEFGGGGGGGGGGGGGGGCDD7
@M03364:276:000000000-BLYN8:1:1101:19092:7970 1:N:0:1
ACTCCTACGGGAGGCAGCAGTGGGGAATATTGCACAATGGGCGCAAGCCTGATGCAGCCATGCCGCGTGTATGAAGAAGGCCTTCGGGTTGTAAAGTACTTTCAGCGAGGAGGAAGGCGTTGTAGTTAATAGCTGCAGCGATTGACGTTACTCGCAGAAGAAGCACCGGCTAACTCCGTGCCAGCAGCCGCGGTAATACGGAGGGTGCAAGCGTTAATCGGAATTACTGGGCGTAAAGCGCACG
+
GGGGGGGGGGGGGGGGGGGGGGGGGGGGGGGGGGGGGGGGGGGGGGGGGGGGGGGGGGGGGGGGGGGGGGGGGGGGGGGGGGGGGGGGGGGGFGGGGGGGGGGGGGGGGGGGGGGGGGGGGGGGGGGGGGGGGGGGGGGGGGGGGGGGGGGGGGGGGGGGGGGGGGGGGGGGGGGGGGGGGGGGGGGGGGGGGGGGGGGGGEGGGGGGGGGGGGGGGGGGGGEFGGGGGGGGGDGGGGGGGGGC
@M03364:276:000000000-BLYN8:1:1101:5150:8027 1:N:0:1
ACTCCTACGGGAGGCAGCAGTGGGGAATATTGCACAATGGGCGCAAGCCTGATGCAGCCATGCCGCGTGTATGAAGAAGGCCTTCGGGTTGTAAAGTACTTTCAGCGAGGAGGAAGGTGTTGTGGTTAATAACCACAGCAATTGACGTTACTCGCAGAAGAAGCACCGGCTAACTCCGTGCCAGCAGCCGCGGTAATACGGAGGGTGCAAGCGTTAATCGGAATTACTGGGCGTAAAGCGCACG
+
GGGGGGGGGGGGGGGGGGGGGGGGGGGGGGGGGGGGGGGGGGGGGGGGGGGGGGGGGGGGGGGGGGGGGGGGGGGGGGGGGGGGGGGGGGGGFGGGGGGGFGGGGGGFEGCEECGGDGGGGGGGGGGGGGGGGGGGGGGGGGGGGCGFGGGGFGDEEFGGGGGFGGGGGGGCCFCGGGGGDGGGGGGGGGGGGGGGGG9CDEEGGGGDGGGGGEGEGGGFGGGGGGFGFGG5<CEEDGGC))15
@M03364:276:000000000-BLYN8:1:1101:15414:8050 1:N:0:1
ACTCCTACGGGAGGCAGCAGTAGGGAATCTTCGGCAATGGGGGCAACCCTGACCGAGCAACGCCGCGTGAGTGAAGAAGGTTTTCGGATCGTAAAACTCTGTTGTTAGAGAAGAACGTTAAGTAGAGTGGAAAGTTACTTAAGTGACGGTATCTAACCAGAAAGGGACGGCTAACTACGTGCCAGCAGCCGCGGTAATACGTAGGTCCCAAGCGTTGTCCGGATTTATTGGGCGTAAAGCGAGC
+
GGGGGGGGGGGGGGGGGGGGGGGGGGGGGGGGGGGGGGGGGGGGGGGGGGGGGGGGGGGGGGGGGGGGGFGGGGGFGFGGFGGGGGGGGGGGGGGGGGGGGGGGGGGGGGGFGGGGGGGGGGGGGGGGGGF9FGGGGFGGGGGGGGGGGGGGGGGGGGGGGGGGGGGGGGGGBEGFGGGGGGGFGGGGGGGGGGECEGDGGGGGGGGGFGFGDGGGGECFGDCEEGGGGGGDGGGGGGGGGGG5
@M03364:276:000000000-BLYN8:1:1101:15129:8224 1:N:0:1
ACTCCTACGGGAGGCAGCAGTGGGGAATATTGCACAATGGGCGCAAGCCTGATGCAGCCATGCCGCGTGTATGAAGAAGGCCTTCGGGTTGTAAAGTACTTTCAGCGAGGAGGAAGGTGTTGTGGTTAATAACCTTGGCGATTGACGTTACTCGCAGAAGAAGCACCGGCTAACTCCGTGCCAGCAGCCGCGGTAATACGGAGGGTGCAAGCGTTAATCGGAATTACTGGGCGTAAAGCGCACG
+
GGGGGGGGGGGGGGGGGGFGGGGGGGGGGGGGGGGGGGGGGGGGGGGGGGGGGGGGGGGGGGGGGGGGGGGGGGGGGGGGGGGGGGGGGGGGGFGGGGGGGGGGGGGCGGGGG?=FEFFGGGGGGGGGGGFGGGFFGGCG7FGGGGGGGGGGGGGGGGFGGGGGGGGGGGGFFGGGGGGGGDFGGGGGGGGGDCBEGFGGGBBCGGGEGGGGGGGGGGGGGGGGGGGCGGGGGGGGGGGGGDD5
@M03364:276:000000000-BLYN8:1:1101:9028:8269 1:N:0:1
ACTCCTACGGGAGGCAGCAGTAGGGAATCTTCGGCAATGGGGGCAACCCTGACCGAGCAACGCCGCGTGAGTGAAGAAGGTTTTCGGATCGTAAAACTCTGTTGTTAGAGAAGAACGTTAAGTAGAGTGGAAAGTTACTTAAGTGACGGTATCTAACCAGAAAGGGACGGCTAACTACGTGCCAGCAGCCGCGGTAATACGTAGGTCCCAAGCGTTGTCCGGATTTATTGGGCGTAAAGCGAGC
+
GGGGGGGGGGGGGGGGGGGGGGGGGGGGGGGGGGGGGGGGGGGGGGGGGGGGGGGGGGGGGGGGGGGGGGGGGGGGGGGGGGGGGGGGGGGGGGGGGGGGGGGGGGGGGGGGGGGGGGGGGGGGGGGGGGGGGGGGGGGGGGGGGGGGGGGGGGGGGGGGGGGGGGGGGGEGGGGGGGGGGGGGGGGGGGGGGGGGGGGGGFFGGGFGGGGGGGGGGGGGGGEEEFGGG?FCCDGGDGGGGGG)
@M03364:276:000000000-BLYN8:1:1101:13721:8284 1:N:0:1
ACTCCTACGGGAGGCAGCAGTAGGGAATCTTCGGCAATGGGGGCAACCCTGACCGAGCAACGCCGCGTGAGTGAAGAAGGTTTTCGGATCGTAAAACTCTGTTGTTAGAGAAGAACGTTAAGTAGAGTGGAAAGTTACTTAAGTGACGGTATCTAACCAGAAAGGGACGGCTAACTACGTGCCAGCAGCCGCGGTAATACGTAGGTCCCAAGCGTTGTCCGGATTTATTGGGCGTAAAGCGAGC
+
GGGGGGGGGGGDGGGGGGGGGGEFEGGGGGGGGGGGGGGGGGGGGGGGGGGGGGGGGGGGGGGGGGGGGGGGGGGGGGGGGGGGGGGGGGGGG<FGGGGGGGGGGGGD<FFGGGGFGFFE@FGFGFFGGCFFGGGGGFFGAGGFFDFGGGGGGGGFFDFGFGGGGDGGGGGDGFGGGGGGGG7;CCFGG,=EEGG7BF9+BGGGGGCF>FGGGCCGGGG+AC=EGG?FEFCFFGG=DCGGGGG)
@M03364:276:000000000-BLYN8:1:1101:12106:8284 1:N:0:1
ACTCCTACGGGAGGCAGCAGTAGGGAATCTTCGGCAATGGGGGCAACCCTGACCGAGCAACGCCGCGTGAGTGAAGAAGGTTTTCGGATCGTAAAACTCTGTTGTTAGAGAAGAACGTTAAGTAGAGTGGAAAATTACTTAAGTGACGGTATCTAACCAGAAAGGGACGGCTAACTACGTGCCAGCAGCCGCGGTAATACGTAGGTCCCAAGCGTTGTCCGGATTTATTGGGCGTAAAGCGAGC
+
GGGGGGGGGGGGGGGGGGGGGGGGGGGGGGGGGGGGGGGGGGGGGGGGGGGGGGGGGGGGGGGGGGGGGGGGGGGGGGGGGGGGGGGGGGGGGGGGGGGGGGGGGGGGGGGGGGGGGGGGGGGGGGGGGGGGGGGGGGGGGGGGGGGGGGGGGGGGGGGGGGGGGGGGGGGGGGFGGGGGGGGGGGGGGGGGGGGDGGGGGGGGGGGGGGGGGGGGGGGGGGGGGGDFGGGGGGG5>5CFGGD5
@M03364:276:000000000-BLYN8:1:1101:28752:8294 1:N:0:1
ACTCCTACGGGAGGCAGCAGTAGGGAATCTTCGGCAATGGGGGCAACCCTGACCGAGCAACGCCGCGTGAGTGAAGAAGGTTTTCGGATCGTAAAACTCTGTTGTTAGAGAAGAACGTTAAGTAGAGTGGAAAGTTACTTAAGTGACGGTATCTAACCAGAAAGGGACGGCTAACTACGTGCCAGCAGCCGCGGTAATACGTAGGTGGCAAGCGTTGTCCGGATTTATTGGGCGTAAAGCGAGC
+
GGGGGGGGGGGGGGDGGGGGGDFFGGGGFGFGG7FGGGGGGGGGGGGGGGGGFGGGGGGGFFGGGGGGGGE?AFGGGGGGGFFFCDGGG@FGGGGGGGGGGGGGGGGFGGGGGFGGGGG<FDEGGCFFGC<A,DFFFDEFGFGGFGGGGGG?,EFGGAFAF,@FFDGFE7CFGFFGC7FFFEGGGGCG7BECEGGEECGF>><F:9BEGEFC=CGGEGG+:*8CEEGGFFFGGGG=DCF*9D)/
@M03364:276:000000000-BLYN8:1:1101:26215:8313 1:N:0:1
ACTCCTACGGGAGGCAGCAGTAGGGAATCTTCGGCAATGGGGGCAACCCTGACCGAGCAACGCCGCGTGAGTGAAGAAGGTTTTCGGATCGTAAAACTCTGTTGTTAGAGAAGAACGTTAAGTAGAGTGGAAAGTTACTTAAGTGACGGTATCTAACCAGAAAGGGACGGCTAACTACGTGCCAGCAGCCGCGGTAATACGTAGGTCCCAAGCGTTGTCCGGATTTATTGGGCGTAAAGCGAGC
+
ECFFCE<F@@F-@C@@FGCEFEFGGGFGGGAEEGGEGAFGGDEDGGGFEGFECF@FCGGGGGGCGDEEFGGGGGGGF<=FB??CDGGGDGEGGFDGFD<BFFGFFDGGFEFGGF@AFE8=B95DFCF<FDCEC,:BFDGDFGAGCBF<CC7FEFFAB,@7FCGF<:<FEEGGGCG,,?FC:F@@FG82:88CGDGDEGGGGGCF@FGGEC9FFC;E=59<7*A5CF90AFCGGGGGGCF7C*95
@M03364:276:000000000-BLYN8:1:1101:5666:8314 1:N:0:1
ACTCCTACGGGAGGCAGCAGTAGGGAATCTTCGGCAATGGACGAAAGTCTGACCGAGCAACGCCGCGTGAGTGAAGAAGGTTTTCGGATCGTAAAACTCTGTTGTTAGAGAAGAACGTTAAGTAGAGTGGAAAGTTACTTAAGTGACGGTATCTAACCAGAAAGGGACGGCTAACTACGTGCCAGCAGCCGCGGTAATACGTAGGTCCCAAGCGTTGTCCGGATTTATTGGGCGTAAAGCGAGC
+
GGGGGGGGGGGGGGGGGGGGGGGGGGGGGGGGGDGGGGGGGGGGGGGGGGGGGGGGGGGGGGGGGGGGGGDFGGGGGGGGGGGGGGGGGGGGGGGGGGGGGGGGGGGGGGGGGGGGGFFGGGGGGFGGGGGGGGGGGGGGGCGGGGGGGGGGGGGGGGGGGFFGGGGGGGGGGGGGGGGGGGGGGGGGGGGGGGGGGGGGGFFGGGGGGGGGGGGGGGGGGCEEGGGGGFGCFGGGGFGGGGG5
@M03364:276:000000000-BLYN8:1:1101:6616:8337 1:N:0:1
ACTCCTACGGGAGGCAGCAGTAGGGAATCTTCGGCAATGGGGGCAACCCTGACCGAGCAACGCCGCGTGAGTGAAGAAGGTTTTCGGATCGTAAAACTCTGTTGTTAGAGAAGAACGTTAAGTAGAGTGGAAAATTACTTAAGTGACGGTATCTAACCAGAAAGGGACGGCTAACTACGTGCCAGCAGCCGCGGTAATACGTAGGTCCCAAGCGTTGTCCGGATTTATTGGGCGTAAAGCGAGC
+
GGGGGGGGGGGGGGGGGGGGGGGGGGGGGGGGGGGGGGGGGGGGGGGGGGGGGGGGGGGGGGGGGGGGGGGGGGGGGGGGFGGGGGGGGGGGGGGGGGGGGGGGGGGGGGGGGGGGGGGFGGGGGGGGGGGGGGGGGGGGGGGGGGGGGGGGGGGGGGGGGGGGGGGGGGGGGGGGGFGGGGGGGGGGGGGGGGGGGGGFGFGCGFGGGGGGGGEGGG?FEEGGEFFGGGFGGGGGGGGGGGG7
@M03364:276:000000000-BLYN8:1:1101:28829:8357 1:N:0:1
ACTCCTACGGGAGGCAGCAGTAGGGAATCTTCGGCAATGGGGGCAACCCTGACCGAGCAACGCCGCGTGAGTGAAGAAGGTTTTCGGATCGTAAAACTCTGTTGTTAGAGAAGAACGTTAAGTAGAGTGGAAAATTACTTAAGTGACGGTATCTAACCAGAAAGGGACGGCTAACTACGTGCCAGCAGCCGCGGTAATACGTAGGTCCCAAGCGTTGTCCGGATTTATTGGGCGTAAAGCGAGC
+
EGFGFGGGGGGFGGGEGGGGGFGGGFFGGFGGGGGCFFFGGGGGGFGGCGGGFCFGGGGGGGGGGGGGG7FFG9EFGGGGF9FGGGGGGCCFCEFGGGGGFGGGGGGGGGG?FDDGGGGFGDEFFCFGCFEGC=FGGGGGGGGGGGAFEFGGGGGFGCGGECGGCEC:CE7>F7,5?@FGGGCGGGFECCCE>EGGCGGGGFGF@F9EGGCF58AEGGGCGDEEEGGGGGGGGGG=D3:*77D<
@M03364:276:000000000-BLYN8:1:1101:3684:8412 1:N:0:1
ACTCCTACGGGAGGCAGCAGTAGGGAATCTTCGGCAATGGGGGCAACCCTGACCGAGCAACGCCGCGTGAGTGAAGAAGGTTTTCGGATCGTAAAACTCTGTTGTTAGAGAAGAACGTTAAGTAGAGTGGAAAGTTACTTAAGTGACGGTATCTAACCAGAAAGGGACGGCTAACTACGTGCCAGCAGCCGCGGTAATACGTAGGTCCCAAGCGTTGTCCGGATTTATTGGGCGTAAAGCGAGC
+
GGGGGGGGGGGGGDGGGGGGGGGGGGGGGGGGGGGGGGGGGGGGGGGGGGGGGGGGGGGGGGGGGGGFFGGGGGGGGGGGGGGGGGGGGGGGGGGGGGGGGGGGGGGGGGGGGGGFGGGGGGFFGGGGGGGGGGGGGGFGFGGGGGGEGGGGGGGGGFFGGFGGGGGGGGGGGGGGGGGGGGGCFCGGFFEGGGEGGFGGFGGGGGGGGGGGFGEEEGGGGGGEECF@FDFGGGGGGGGGGGG3
@M03364:276:000000000-BLYN8:1:1101:20871:8443 1:N:0:1
ACTCCTACGGGAGGCAGCAGTAGGGAATCTTCGGCAATGGGGGCAACCCTGACCGAGCAACGCCGCGTGAGTGAAGAAGGTTTTCGGATCGTAAAACTCTGTTGTTAGAGAAGAACGTTAAGTAGAGTGGAAAGTTACTTAAGTGACGGTATCTAACCAGAAAGGGACGGCTAACTACGTGCCAGCAGCCGCGGTAATACGTAGGTCCCAAGCGTTGTCCGGATTTATTGGGCGTAAAGCGAGC
+
GGGGGGGGGGGGGGGGGGGGGGGGGGGGGGGGGGGGGGGGGGGGGGGGGGGGGGGGGGGGGGGGGGGGGGGGGGGGGGGGGGGGGGGGGGGGGGGGGGGGGGGGGGGGGGGGGGGGGGFBFGFAFFFGGGGGGDGFFGGGGFGGGGGGGGGGGGGGFGFGGGGGGGGGGGGGGGGGGGGGGGGGGFFEGGEGGGGGDGFFFGGGGG9FGGGGDEG?5CFFGEEGGEGGG?FGGCGGGGGGGGG3
@M03364:276:000000000-BLYN8:1:1101:13035:8455 1:N:0:1
ACTCCTACGGGAGGCAGCAGTGGGGAATATTGCACAATGGGCGCAAGCCTGATGCAGCCATGCCGCGTGTATGAAGAAGGCCTTCGGGTTGTAAAGTACTTTCAGCGAGGAGGAAGGCATTAAGGTTAATAACCTTAGTGATTGACGTTACTCGCAGAAGAAGCACCGGCTAACTCCGTGCCAGCAGCCGCGGTAATACGGAGGGTGCAAGCGTTAATCGGAATTACTGGGCGTAAAGCGCACG
+
GGGGGGGFGGGGGGGDFGGGDFGGGGGGFGGGFGGGGGGGGGGGGGGGGGGGGGGGGGGGGGGGGGGGGFGGGGGGGGGGGGGGGGGGFGGGGGGGGGGGGGGFFGGFGGGGGGGGGGGGGGGFGGGGGGGGGCFGDFGGGGGGGGGGGGGGGGEGFGGGGGGGFGFGGGGGGGGCFGGGGG?FDCCGGGGCCCEGGG9CEEEGGGGGCFCFGEEEFGGGGEEFFGCECGGGGD=CF*>CCC7)
@M03364:276:000000000-BLYN8:1:1101:25072:8598 1:N:0:1
ACTCCTACGGGAGGCAGCAGTAGGGAATCTTCCACAATGGACGAAAGTCTGATGGAGCAACGCCGCGTGAGTGAAGAAGGTTTTCGGATCGTAAAACTCTGTTGTTGGAGAAGAACGTATTTGATAGTAACTGATCAGGTAGTGACGGTATCCAACCAGAAAGCCACGGCTAACTACGTGCCAGCAGCCGCGGTAATACGTAGGTGGCAAGCGTTGTCCGGATTTATTGGGCGTAAAGCGAGCG
+
GGGFGGGFGGGGGGGGGGGGGGDGGGGGGGGGGGGGGGGGGGGGE7FGFGGGGGFGGGGGGGGGGGGGGEGGGFGFGGGGGGEGGGGCFGGGGGGGDGGGGGDGGGGGFGGGGGGGGGGFGFGGGGGGGGDGGGGFEFFGGGGGGGGGGGCFGGGGGGGGFGGGGGGEGGGGGGGGGGGGC8=CGFDFGDEGGG5@FGFFFFGGGGGDGGGC=CECEF9CEGC7C;CCCCGGGGEGGFGDGGGG
@M03364:276:000000000-BLYN8:1:1101:14982:8639 1:N:0:1
ACTCCTACGGGAGGCAGCAGTAGGGAATCTTCGGCAATGGGGGCAACCCTGACCGAGCAACGCCGCGTGAGTGAAGAAGGTTTTCGGATCGTAAAACTCTGTTGTTAGAGAAGAACGTTAAGTAGAGTGGAAAATTACTTAAGTGACGGTATCTAACCAGAAAGGGACGGCTAACTACGTGCCAGCAGCCGCGGTAATACGTAGGTCCAAGCGTTGTCCGGATTTATTGGGCGTAAAGCGAGCG
+
GGGGGGGGGGGGGGGGGGGGGGGGGGGGGGGGGGGGGGGGGGGGGGGGGGGGGGGGGGGGGGGGGGGGGGGGGGGGGGGGGGGGGGGGGGGGGGGGGGGGGGGGGGGGFGGGGGGGGGGFGGFDGGGGGGGGGGGGGGGGGGGGGGGGGGGGGGGGGGGGGGGGGGGGGGGGGGGGGGGGGGGGGGGGGCGGGGGGGGGGGGGGGGGGGGGGGGGEGGGGGGGCFGGGGGGGGGGEGGGGDCD<
@M03364:276:000000000-BLYN8:1:1101:11156:8658 1:N:0:1
ACTCCTACGGGAGGCAGCAGTAGGGAATCTTCGGCAATGGACGAAAGTCTGACCGAGCAACGCCGCGTGAGTGAAGAAGGTTTTCGGATCGTAAAACTCTGTTGGTAGAGAAGAACGTTGGTGAGAGTGGAAAGCTCATCAAGTGACGGTAACTACCCAGAAAGGGACGGCTAACTACGTGCCAGCAGCCGCGGTAATACGTAGGTCCCGAGCGTTGTCCGGATTTATTGGGCGTAAAGCGAGC
+
GGGGGGGGGGGGGGGGGGGGGGGGGGGGGGGGGGGGGGGGGGGGGGGGGGGGGGGGGGGGGGGGGGGGGGGGGGGGGGFGGGGGGGGGGGGGGGGGGGGGGGGGGGGGGGGGGGGGGFGGGGGGGGGGGGGGGGFGGGGGGGGGGGGGGGGGGGGGDDGGGGGGGGGGGGGGGFGGGGGGGGGGGGGGGGGGGGGGGGGGGGGGGGGGGGGGGGGGGGGGGGECCFGGGGGGGGGGGGGGGGG3
@M03364:276:000000000-BLYN8:1:1101:12420:8672 1:N:0:1
ACTCCTACGGGAGGCAGCAGTGGGGAATATTGCACAATGGGCGCAAGCCTGATGCAGCCATGCCGCGTGTATGAAGAAGGCCTTCGGGTTGTAAAGTACTTTCAGCGAGGAGGAAGGCATTAAGGTTAATAACCTTCGTGATTGACGTTACTCGCAGCAGAAGCACCGGCTAACTCCGTGCCAGCAGCCGCGGTAATACGGAGGGTGCAAGCGTTAATCGGAATTACTGGGCGTAAAGCGCACG
+
EE@CFFG<@7FB@F;F;FGFGGDDECEGFEFGAECG8F9F@@F:F@F7CCC@F9F<FEFCFGG<C@BFGBCCC,CFCFFFCCF,CFECE:B?BD<FBFEFFFFDCGGG>:+B?FEFCE<FF<<?55?A9E<,=DFE,AFG,AFA,:@CD,FE,>FFF+5DCF,><DF**FC>BCFFGGFGGG?FGGGGGGC>CEC:9?FG*=EGDEGGCEEGGGDG5++:=EEFFC9:CCF5CC5E3:7<DD))
@M03364:276:000000000-BLYN8:1:1101:24686:8710 1:N:0:1
ACTCCTACGGGAGGCAGCAGTGGGGAATATTGCACAATGGGCGCAAGCCTGATGCAGCCATGCCGCGTGTATGAAGAAGGCCTTCGGGTTGTAAAGTACTTTCAGCGAGGAGGAAGGCGTTGTGGTTAATAACCGCAACGATTGACGTTACTCGCAGAAGAAGCACCGGCTAACTCCGTGCCAGCAGCCGCGGTAATACGGAGGGTGCAAGCGTTAATCGGAATTACTGGGCGTAAAGCGCACG
+
GGGGGGGGGGGGGGGGGGGGGGGGGGGGGGGGGGGGGGGGGGGGGGGGGGGGGGGGGGGGGGGGGGGGGGGGGGGGGGGGGGGGGGGGGGGGGGGGGGGGGGGGGGGDGGGGGGGGGGGGGGGGGGGGGFFGFGGGGGGGGGGGGGGGGGGGGGGGGGGGGGGGGGGGGGGGGGGGGGGGGGGGGGGGGGGGGGGGGGEGGDGGGGGGGGGGGGGGGGGGGGDGGGGGGGGGGGD5DGGGGGGG
@M03364:276:000000000-BLYN8:1:1101:10852:8717 1:N:0:1
ACTCCTACGGGAGGCAGCAGTGGGGAATATTGCACAATGGGCGCAAGCCTGATGCAGCCATGCCGCGTGTATGAAGAAGGCCTTCGGGTTGTAAAGTACTTTCAGCGAGGAGGAAGGTGTTGTGGTTAATAACCGCAGCAATTGACGTTACTCGCAGAAGAAGCACCGGCTAACTCCGTGCCAGCAGCCGCGGTAATACGGAGGGTGCAAGCGTTAATCGGAATTACTGGGCGTAAAGCGCACG
+
GGGGGGGGGGGGGGGGGDEGGFGGGGGGDGGGEGGGGGGDFFFGGGGGFFFFGGGGGFGGGGFFGGGGGBFFCGGFFFGGEA=EFGGGFGGGFFFFFCEFGGDEFGG7FGEEG:FGGGGGGGGGGGGGFGGGGGGEGGC=FGGGGGGEGGEGGGDGGG7FFGGG:7FFGDGDGCFEGGGGGGG7CFFCGG>EGGECFFGG*1CEGEGGC?FGEEGGFGGGG8AFFGGG7<8=DCEEGGFGGDD<
@M03364:276:000000000-BLYN8:1:1101:7305:8774 1:N:0:1
ACTCCTACGGGAGGCAGCAGTAGGGAATCTTCGGCAATGGGGGCAACCCTGACCGAGCAACGCCGCGTGAGTGAAGAAGGTTTTCGGATCGTAAAACTCTGTTGTTAGAGAAGAACGACGAGGAGAGTGGAAAGCTCCTCGTGTGACGGTATCTAACCAGAAAGGGACGGCTAACTACGTGCCAGCAGCCGCGGTAATACGTAGGTCCCGAGCGTTGTCCGGATTTATTGGGCGTAAAGCGAGG
+
GGGGGGGGGGGGGGGGGGCFGGGGGGGGGGGGGGGGGGGGGGGGGFGGGGGGGGGGGGGGGGGGGGGGGGGGGGGGGGGGEGGGGGGGGDGGGGGGGGGGGGGGFFFGGAFGGGFCFGGGGGGGGGGGGGGGGGGGGGEGGGGFFGGGGGGGGGGGGGFGGGGGGGGGGGGGGGFB@FGGGCFE8BEGGGGCEGG5E@7<C<:FEF9CFG5:CEGGD5:?E=85E?FGGGGGCD=E<7CFC39)
@M03364:276:000000000-BLYN8:1:1101:8039:8797 1:N:0:1
ACTCCTACGGGAGGCAGCAGTGGGGAATATTGCACAATGGGCGCAAGCCTGATGCAGCCATGCCGCGTGTATGAAGAAGGCCTTCGGGTTGTAAAGTACTTTCAGCGAGGAGGAAGGCGTTGTGGTTAATAACCGCAACGATTGACGTTACTCGCAGAAGAAGCACCGGCTAACTCCGTGCCAGCAGCCGCGGTAATACGGAGGGTGCAAGCGTTAATCGGAATTACTGGGCGTAAAGCGCACG
+
GGGGGGGGGGGGGGGGGGGGGGGGGGGGGGGGGGGGGGGGGGGGGGGGGGGGGGGGGGGGGGGGGGGGGGGGGGGGGGGGGGGGGGGGGGGGGGGGGGGGGGGGGGGGGGGGGGGGGGGGGGGGGGGGGGGGGGGGGGGGGGGGGGGGGGGGGGGGGGGGGGGGGGGGGGGGGGGGFGGGGGGGGGGGGGGGGGGGGGGGGGGGGEG58CGGGGGGGFGGGGGGGGGGGGGGG5CEGGGGDGGC
@M03364:276:000000000-BLYN8:1:1101:9436:8815 1:N:0:1
ACTCCTACGGGAGGCAGCAGTGGGGAATATTGCACAATGGGCGCAAGCCTGATGCAGCCATGCCGCGTGTATGAAGAAGGCCTTCGGGTTGTAAAGTACTTTCAGCGAGGAGGAAGGCATTAAGGTTAATAACCTTAGTGATTGACGTTACTCGCAGAAGAAGCACCGGCTAACTCCGTGCCAGCAGCCGCGGTAATACGGAGGGTGCAAGCGTTAATCGGAATTACTGGGCGTAAAGCGCACG
+
GGGGGGGGGGGGGGGGGGGGGGGGGGGGGGGGGGGGGGGGGGGGGGGGGGGGGGGGGGGGGGGGGGGGGGGGGGGGGGGGGGGGGGGGGGGGGGGGGGGGGGGGGGGCFGGGGGGGGGGGGGGGGGGGGGGGGGGGGGGGFGGGGGGGGGGGGGGGGGGGGGGGGGGGGGGGGGGGGGGDGGGGGGGGGGGGGGEGGGGGGGGGGGGGGGGDEGGDGGGGGGGGGCGGGGGGCCEGCFCDDGG<
@M03364:276:000000000-BLYN8:1:1101:3394:8817 1:N:0:1
ACTCCTACGGGAGGCAGCAGTAGGGAATCTTCCACAATGGACGAAAGTCTGATGGAGCAACGCCGCGTGAGTGAAGAAGGGTTTCGGCTCGTAAAGCTCTGTTGTTAGAGAAGAACGTTAAGTAGAGTGGAAAGTTACTTAAGTGACGGTATCTAACCAGAAAGGGACGGCTAACTACGTGCCAGCAGCCGCGGTAATACGTAGGTCCCAAGCGTTGTCCGGATTTATTGGGCGTAAAGCGAGC
+
GGGGGGGGGGGGGGGGGGGGGGGGGGGGGGGGGGGGGGGGGGGGGGGGGGGGGGGGGGGGGGGGGGGGGGGGGGGGGGGGGGGGGGGGGGGGGGGGGGGGGGGGGGGGGGGGGGGGGGGGFGFGGGGGGGGFGGGGGGGGGFFGGGGGGGGGGGGGGGGGGGGGGGGGGGGGGGGGGGGGGGGGGGGGGGGGGGGGGGFDGBBF>FGFGGFGGGGGGGGGEGGGGGGGGGG5CGGGGGFGGGG3
@M03364:276:000000000-BLYN8:1:1101:21234:8821 1:N:0:1
ACTCCTACGGGAGGCAGCAGTAGGGAATCTTCCACAATGGACGCAAGTCTGATGGAGCAACGCCGCGTGAGTGAAGAAGGTTTTCGGATCGTAAAACTCTGTTGTTGGAGAAGAACGTATTTGATAGTAACTGATCAGGTAGTGACGGTATCCAACCAGAAAGCCACGGCTAACTACGTGCCAGCAGCCGCGGTAATACGTAGGTGGCAAGCGTTGTCCGGATTTATTGGGCGTAAAGCGAGCG
+
GGGGGGGGGGGGGGGGGGGGGGGGGGGGGGGGGGGGGGGGGGGGGGEFGGGGGCFDDFGFFFFGGGGGGDGGGGGFFGFFECFCFGGGGGGGGGGFGGGGGG9FEE@FFGFGGGGGGFFFGGFFGGGGGGGGGGGDCFGFDDFGGGGGGGGGGFGGGGCGGGGG:FFEGGFGFGGGGCFFGCFFGGGCFGGGGEE7FFD*>EFGGCG>>FCFGB8E=9CEG*;7?CGGGFGGGD5:C>FGCD<>
@M03364:276:000000000-BLYN8:1:1101:26710:8882 1:N:0:1
ACTCCTACGGGAGGCAGCAGTAGGGAATCTTCGGCAATGGGGGCAACCCTGACCGAGCAACGCCGCGTGAGTGAAGAAGGTTTTCGGATCGTAAAACTCTGTTGTTAGAGAAGAACGTTAAGTAGAGTGGAAAGTTACTTAAGTGACGGTATCTAACCAGAAAGGGACGGCTAACTACGTGCCATCAGCCGCGGTAATCCGTAGGTCCCAAGCTTTGTCCGGATTTATTGGGCGTAAAGCGAGC
+
GGGGGGGGGGGGGGGGGGGCF,EECAEGGGGE@CGGCFGGGCCEGF7FGDF?E<+@BG+E@FFFDGGGGF,EF,F9?AFEF?FDGGGCG+FF8E7,E<FFGG,?FFGG,?<<AA<FEF<F7,CC<,5C=<F,,8FCFA,CC<FA,,@C@C@@EGABC7FC773,>*>***>FE>>EF4FFCF8,,,,?:CGGGGG@B<++33:BDGFE*08*8+33+0:?E5*2*<0<A+9*C3/**/?*)*))
@M03364:276:000000000-BLYN8:1:1101:20039:8925 1:N:0:1
ACTCCTACGGGAGGCAGCAGTAGGGAATCTTCGGCAATGGGGGCAACCCTGACCGAGCAACGCCGCGTGAGTGAAGAAGGTTTTCGGATCGTAAAACTCTGTTGTTAGAGAAGAACGTTAAGTAGAGTGGAAAGTTACTTAAGTGACGGTATCTAACCAGAAAGGGACGGCTAACTACGTGCCAGCAGCCGCGGTAATACGGAGGGTGCAAGCGTTAATCGGAATTACTGGGCGTAAAGCGCAC
+
GGGGGGGGGGGGGGEGGGGGGGGGGGGGGGGGGGGGGGGGGGGGGGGGGGGGGGGGGGGGGGGGGGGGGGGGGGGGGGGGGGGGGGGGGGGGGGGGGGGGGGGGGGGGGGGGGGGGGGGGGGGGGGGGGGGGGGGGGGGGGGGGGGGGGGGGGGGFGGGGGGGGGDGGGGGGGGFGGGGGGGGGGGGGGGGGGGGGGGGGFGGGGGGGGGGGGGGGGGGGGGGDGGGGGGGGGGGGGGGGGGGC
@M03364:276:000000000-BLYN8:1:1101:19620:8946 1:N:0:1
ACTCCTACGGGAGGCAGCAGTAGGGAATCTTCGGCAATGGGGGCAACCCTGACCGAGCAACGCCGCGTGAGTGAAGAAGGTTTTCGGATCGTAAAACTCTGTTGTTAGAGAAGAACGTTAAGTAGAGTGGAAAGTTACTTAAGTGACGGTATCTAACCAGAAAGGGACGGCTAACTACGTGCCAGCAGCCGCGTTAATACGTAGGTCCCAAGCGTTGTCCGGATTTATTGGGCGTAAAGCGAGG
+
FGGGGGGGGGGGGGEGGGGGG<FGGGGG@FGFF;CFGGGGGGGGGG7FGGGGEF@CGGCF8FFGGGGGG7FGGGGGGGGGF,CFFGGEF7CFGGF@EGGGDFCBFFEFCFF<FFG8FGG=@FECD,?:CCFF=CGGGAFDG<AFDD>7CFFFGA@E>CEFEGGFCCDFFF*>C<:D9DCFCGDFGG::FCE5C*8C8<92*+5=EGB:*AC5/*;CEE7<ECCEG+0<?FF**/:=C*0*)///
@M03364:276:000000000-BLYN8:1:1101:24646:8950 1:N:0:1
ACTCCTACGGGAGGCAGCAGTGGGGAATATTGCACAATGGGCGCAAGCCTGATGCAGCCATGCCGCGTGTATGAAGAAGGCCTTCGGGTTGTAAAGTACTTTCAGCGAGGAGGAAGGTGTTGTGGTTAATAACCACAGCAATTGACGTTACTCGCAGAAGAAGCACCGGCTAACTCCGTGCCAGCAGCCGCGGTAATACGGAGGGTGCAAGCGTTAATCGGAATTACTGGGCGTAAAGCGCACG
+
GGGGGGGGGGGGGGGGGGGGGGGGGFGGGGGGGGGGGGGGGGGGGGGGGGGGGGGGGGGGGGGGGDGGGGGFDGGGFGGGGGGGGGGFGGGGGGGGGGGG,FECAFGFGGGGGGECEGGGGGGGGGGGGGGGG8BFGGGGGCCGCDFGGGCDFGGG<F@FGGGGGGGGGGGGGFGGCEFFGGGGGGGG7EGECGCEGGGFGGEE>;CEC?FGGGED::<C7=CGG:EFGGGGGGGGGFFGGGG<
@M03364:276:000000000-BLYN8:1:1101:8599:9000 1:N:0:1
ACTCCTACGGGAGGCAGCAGTAGGGAATCTTCGGCAATGGGGGCAACCCTGACCGAGCAACGCCGCGTGAGTGAAGAAGGTTTTCGGATCGTAAAACTCTGTTGTTAGAGAAGAACGTTAAGTAGAGTGGAAAGTTACTTAAGTGACGGTATCTAACCAGAAAGGGACGGCTAACTACGTGCCAGCAGCCGCGGTAATACGTAGGTCCCAAGCGTTGTCCAGATTTATTGGGCGTAAAGCGAGG
+
GGGGFGGGGGGDFGGEGGFFGFGGDGGGFGGGGGGFGGGGGGGGGGGGGGGGGGGGGGGGFGGGGGG@FBFFGGGGGGGGGGGGFGGFFGCFF<FFEFDGGGGGEFGFEE9FF@FGGGGGFDA9FEFFFGGGGGFGGFFGGEFAFGFGGGFGGGCBFGGGGGGFGDFG@FGGGGG@@8BCG7E9@CFFCEEGGGCCE9FGGGGCECC9EFFC*;85CEFCC<C<E9FFGFGGGGC535C>59C)
@M03364:276:000000000-BLYN8:1:1101:9382:9068 1:N:0:1
ACTCCTACGGGAGGCAGCAGTAGGGAATCTTCGGCAATGGGGGCAACCCTGACCGAGCAACGCCGCGTGAGTGAAGAAGGTTTTCGGATCGTAAAACTCTGTTGTTAGAGAAGAACGTTAAGTAGAGTGGAAAGTTACTTAAGTGACGGTATCTAACCAGAAAGGGACGGCTAACTACGTGCCAGCAGCCGCGGTAATACGTAGGTCCCAAGCGTTGTCCGGATTTATTGGGCGTAAAGCGAGC
+
GGGGGGGGGGGGGGGGGGGGGGGGGGGGGGGGGGGGGGGGGGGGGGGGGGGGGGGGGGGGGGGGGGGGGGGGGGGGGGGGGGGGGGGGGGGGGGGGGGGGGGGGGDGGGGGGGGGGGGGGGGEGGGGGGGGGGGGGGGGGGGGGGGGGGGGGGGGGGGGGGGGGGGGGGGGGGGGGGGGGGGGGGGGGFGGGGGGGEGGGGGGGGGGGGGGGGGGGGGGGGGGDGGGGGGGGGGGGGGGGGGG<
@M03364:276:000000000-BLYN8:1:1101:2921:9073 1:N:0:1
ACTCCTACGGGAGGCAGCAGTGGGGAATATTGCACAATGGGCGCAAGCCTGATGCAGCCATGCCGCGTGTATGAAGAAGGCCTTCGGGTTGTAAAGTACTTTCAGCGAGGAGGAAGGCGTTGTGGTTAATAACCGCAGCGATTGACGTTACTCGCAGAAGAAGCACCGGCTAACTCCGTGCCAGCAGCCGCGGTAATACGGAGGGTGCAAGCGTTAATCGGAATTACTGGGCGTAAAGCGCACG
+
GGCGGGGGGGGGGDGGGGGGGGGGGGGGGGGGGGGGGGGGGGGGGGGGGGFFGDFGGGGGGGGGGGGGGGGGGGGCFCGGGGGGFFEGGGGGGGGGFGEGFGCCFFGGGGFFGGGGGGGEFGGGGFGGGGGGGGGGGGGGGGFGDFGGGGCFGGECGGGGGGGGGGCFGGGGGGGGGGGGDGGFFGGG8CCEGCEGGGGFC:EGGG>EFGGGGGGGG?EFCEGGGFFGGGGGGGGGGD7CGGD7
@M03364:276:000000000-BLYN8:1:1101:20630:9073 1:N:0:1
ACTCCTACGGGAGGCAGCAGTAGGGAATCTTCGGCAATGGGGGCAACCCTGACCGAGCAACGCCGCGTGAGTGAAGAAGGTTTTCGGATCGTAAAACTCTGTTGTTAGAGAAGAACGTTAAGTAGAGTGGAAAATTACTTAAGTGACGGTATCTAACCAGAAAGGGACGGCTAACTACGTGCCAGCAGCCGCGGTAATACGTAGGTCCCAAGCGTTGTCCGGATTTATTGGGCGTAAAGCGAGC
+
GGGGGGGGGGGGGGGGGGGGGGGGGGGGDFGFGGGGGGGGGGGGGGGGGGGGGGGGGGGGGGGGGGGGGDGGGGGGGGGGFGGGGGGGDEGGGGGGGGGGGGGGGGGGGGGGGGGFGGGGGGCGGGFGGGGFGFFGGFGGGGGGGGGGGGGGGGGFG<@FGGGGGGD:<@BFGEFGFCCFGGFGGGGF7CGCEGGGEGGGGFCEGGFEGFFFFGGEGGGGGGGEG6CFEGGC*)/:D9DCDD5)
@M03364:276:000000000-BLYN8:1:1101:20179:9124 1:N:0:1
ACTCCTACGGGAGGCAGCAGTGGGGAATATTGCACAATGGGCGCAAGCCTGATGCAGCCATGCCGCGTGTATGAAGAAGGCCTTCGGGTTGTAAAGTACTTTCAGCGAGGAGGAAGGCATTAAGGTTAATAACCTTAGTGATTGACGTTACTCGCAGAAGAAGCACCGGCTAACTCCGTGCCAGCAGCCGCGGTAATACGGAGGGTGCAAGCGTTAATCGGAATTACTGGGCGTAAAGCGCACG
+
GGGGGGGGGGGGGGGGGGGGGGGGGGGGGGGGFGGGGGGGGGGGGGGGGGGGGGGGGGGGGGGGGGGGGGGFGGGGGGGGGGGGGGGGGGGGGGGGGGGGGGFGGGGCGGFFGEGGGGGGGGGGGGGGGGGGGGGFCGGGGGGGGGGGGGGGGGGGGGGGGGGGGGGGGGGGGGGGGGGGGGGFGGGGGGGGGGGGGGGGGGGGGGGGGGGFGGGGGGGGGGGGGGGGGGGGGGGGGGGGGGG<
@M03364:276:000000000-BLYN8:1:1101:12940:9160 1:N:0:1
ACTCCTACGGGAGGCAGCAGTGGGGAATATTGCACAATGGGCGCAAGCCTGATGCAGCCATGCCGCGTGTATGAAGAAGGCCTTCGGGTTGTAAAGTACTTTCAGCGAGGAGGGAGGTGTTGTGGTTAATAACCGCAGCAATTGACGTTACTCGCAGAAGAAGCACCGGCTAACTCCGTGCCAGCAGCCGCGGTAATACGGAGGGTGCAAGCGTTAATCGGAATTACTGGGCGTAAAGCGCACG
+
AFGGEFGGGGGGGGGGGGGGGGGGGDGGGGGA9FEFGGFEGEFGGGGGGGFDGFGGGGGGGGGGGGGEBGFGFGGGGGGGGFGEFGGGGCEGGGGGGGGGGGGGGGGGGG>GGGGEEGGFEGGGGGGGGFGGFFGGGGGGGFGFAFGGGGGGGGGGECFDGGGFGGGGGGGCFGGGGEGGGGGCFCFFFGGGGEGEDFGGGEEGGCEGGGGGGGGGGFFGGGGGGF9?FFGFGCE=FFGGGDG7
@M03364:276:000000000-BLYN8:1:1101:23133:9228 1:N:0:1
ACTCCTACGGGAGGCAGCAGTAGGGAATCTTCGGCAATGGGGGCAACCCTGACCGAGCAACGCCGCGTGAGTGAAGAAGGTTTTCGGATCGTAAAACTCTGTTGTTAGAGAAGAACGTTAAGTAGAGTGGAAAGTTACTTAAGTGACGGTATCTAACCAGAAAGGGACGGCTAACTACGTGCCAGCAGCCGCGGTAATACGTAGGTCCCAAGCGTTGTCCGGATTTATTGGGCGTAAAGCGAGC
+
GGGGCFFGGGGEGGGGGGGGGGGGGGGGGGGGGGGGGEGFFGGGGGGGGGGGFEFGGGDGFGGGGCGEGGGGFGGGGGGGFCGCFGDCFFGGGGGGGGGGFFGGFGGEFAFFFGGFGGCGCGGGCFFGGGGGGGFGGGGGGGGGGGGGGGG7CFGGFGGCGGGGGGGGGGGGGGGGFGGGGGGGGGGCGGEGGGEGGGGGGGGGGGGGGGCFFGEDGGGDGGGECFCGDGFGGGGGGGGGGG</
@M03364:276:000000000-BLYN8:1:1101:11099:9297 1:N:0:1
ACTCCTACGGGAGGCAGCAGTGAGGAATATTGGTCAATGGACGCAAGTCTGAACCAGCCAAGTCGCGTGAAGGATGACTGCCCTACGGGTTGTAAACTTCTTTTGTATGGGAGTAAAACAGGTTACGTGTAGCCTTTTGCAAGTACCATACGAATAAGCATCGGCTAACTCCGTGCCAGCAGCCGCGGTAATACGGAGGATGCGAGCGTTATCCGGATTTATTGGGTTTAAAGGGTGCGTAGGG
+
GGGGGGGGGGGGGGGGGGGGGGGGGGGGGGGGGGGGGGGGGGGGGGGGGGGGGGGGGGGGGGGGGGGGGGGGGGGGGGGGGGGGGGGGGGGGGGGGGGGGGGGGGGGGGGGGGGGGGGGGGGGGGGGGGGGGGGGGGGGGGGGGGGGGGFGGGGGFGGGGGGGGGGGGGGGGGGGGGGGGGGGGGGGGGGGGGGGGGGGGGGGGEGGGGGGFGGGGGEDGGGGGGGEGGGGFGFGGGGDDGDG*
@M03364:276:000000000-BLYN8:1:1101:18320:9309 1:N:0:1
ACTCCTACGGGAGGCAGCAGTGGGGAATATTGCACAATGGGCGCAAGCCTGATGCAGCCATGCCGCGTGTATGAAGAAGGCCTTCGGGTTGTAAAGTACTTTCAGCGAGGAGGAAGGCGTTGTGGTTAATAACCGCAACGATTGACGTTACTCGCAGAAGAAGCACCGGCTAACTCCGTGCCAGCAGCCGCGGTAATACGGAGGGTGCAAGCGTTAATCGGAATTACTGGGCGTAAAGCGCACG
+
GGGGGGGGGGGGGGGGGGGGGGGGGGGGGGGGGGGGGGGGGGGGGGGGGGGGGGGGGGGGGGGGGGGGGGGGGGGGGGGGGGGGGGGGGGGGGGGGGGGGGGGGGGGGGGFGGGGGGGGGGGGGGGGFFGGGGGGGGGGGGGGGGGGGGGFGGGGGGGGGGGGGGGGGGCFGGGGGGGGGGGGGGGGGGGGDDGGGGGGGGGEGGEGGGGGGGGDEGGGGGGGGGGGGGGGGGGCGGDCDGGG<
@M03364:276:000000000-BLYN8:1:1101:13924:9316 1:N:0:1
ACTCCTACGGGAGGCAGCAGTGGGGAATATTGCACAATGGGCGCAAGCCTGATGCAGCCATGCCGCGTGTATGAAGAAGGCCTTCGGGTTGTAAAGTACTTTCAGCGAGGAGGAAGGCATTAAGGTTAATAACCTTAGTGATTGACGTTACTCGCAGAAGAAGCACCGGCTAACTCCGTGCCAGCAGCCGCGGTAATACGGAGGGTGCAAGCGTTAATCGGAATTACTGGGCGTAAAGCGCACG
+
GGGGGGGGGGGGGGGGGGGGGGGGGGGGGGGGGGGGGGGGGGGGGGGGGGGGGGGGGGGGGGGGGGGGGGGGGGGGGGGGGGGGGGGGGGGGGGGGGGGGGGGGGGGGGGGGGGGGGGGGGGGGGGGGGGGGGGGGGGGGGGGGGGGGGGGGGGGGGGGGGGGGGGGGGGGGGGGGGGGGGGGGGGGGGGGGGGGGGGGGGGGGGGGGGGGGGGGGGGGGGGGGGGGGGFGGGGDGGGGGGGGC
@M03364:276:000000000-BLYN8:1:1101:6112:9350 1:N:0:1
ACTCCTACGGGAGGCAGCAGTAGGGAATCTTCGGCAATGGGGGCAACCCTGACCGAGCAACGCCGCGTGAGTGAAGAAGGTTTTCGGATCGTAAAACTCTGTTGTTAGAGAAGAACGTTAAGTAGAGTGGAAAGTTACTTAAGTGACGGTATCTAACCAGAAAGGGACGGCTAACTACGTGCCAGCAGCCGCGGTAATACGTAGGTCCCAAGCGTTGTCCGGATTTATTGGGCGTAAAGCGAGC
+
GGGGGGGGGGGGGGGGGGGFGGGGGGGGGGGGGGGGGGGGGGGDGGGGGGGGGGGGGGGGGEDGGGGGGGGGGGGGGGGGGGGGGGGGGGGGGGGGGGGGGGGGGGGGGGGGGGGGGGGG@FGGGGGGGGGGGGGGGGGEGCGGGGGGGGGGGGGGGGGGGGFGGGFGGEGGGGGGGGGGGFGGGGGFGGGGGGEGGGGGGGGGDFGFGGGGGGGGGGGFCGCC5EFGGGDFGGGCGCCGGGG<
@M03364:276:000000000-BLYN8:1:1101:21503:9411 1:N:0:1
ACTCCTACGGGAGGCAGCAGTGGGGAATATTGCACAATGGGCGCAAGCCTGATGCAGCCATGCCGCGTGTATGAAGAAGGCCTTCGGGTTGTAAAGTACTTTCAGCGAGGAGGAAGGCATTAAGGTTAATAACCTTGGTGATTGACGTTACTCGCAGAAGAAGCACCGGCTAACTCCGTGCCAGCAGCCGCGGTAATACGGAGGGTGCAAGCGTTAATCGGAATTACTGGGCGTAAAGCGCACG
+
GGGGGGGGGGGGGGGGGGGGGGGGGGGGGGGGGGGGGGGGGGGGGGGGGGGGGGGGGGGGGGGGGGGGGGGGGGGGGGGGGGGGGGGGGGGGGGGGGGGGGGGGGGGCGGGGGGGGGGGGGGGGGGGGGGGGGGGGGGGGGGGGGGGGGGGGGEGGGGGGGGGGGFGGGGGGGGGGGGGGGGGGGGGGGGGGGGGGG99>EGGGGGGGGGGGGGGGGGGGGGGGGGGGGGGGGGGGGFFGGCD5
@M03364:276:000000000-BLYN8:1:1101:10787:9412 1:N:0:1
ACTCCTACGGGAGGCAGCAGTGGGGAATATTGCACAATGGGCGCAAGCCTGATGCAGCCATGCCGCGTGTATGAAGAAGGCCTTCGGGTTGTAAAGTACTTTCAGCGAGGAGGAAGGCGTTGTGGTTAATAACCGCAGCGATTGACGTTACTCGCAGAAGAAGCACCGGCTAACTCCGTGCCAGCAGCCGCGGTAATACGGAGGGTGCAAGCGTTAATCGGAATTACTGGGCGTAAAGCGCACG
+
GGGGGGGGGGGGGGGGGGGGGGGGGGGGGGGGGGGGGGGGGGGGGGGGGGGGGGGGGGGGGGGGGGGGGGGGGGGGGGGGGGGGGGGGGGGGGGGGGGGGGGGGGGGEGGGGGGGGGGGGEEGGGGGGGGGGGGGGGGGGGGGGGGGEGGGGCEGGGGGGGGGGGGGGGGGGGGGGGGBFGGGFCGGGGGGGGGGGGGGGG>EGGGC>FGGGGGGGGGGGGGGGGGGGGGGGGDGGGGGGGGGC
@M03364:276:000000000-BLYN8:1:1101:4940:9413 1:N:0:1
ACTCCTACGGGAGGCAGCAGTAGGGAATCTTCGGCAATGGACGAAAGTCTGACCGAGCAACGCCGCGTGAGTGAAGAAGGTTTTCGGATCGTAAAACTCTGTTGTTAGAGAAGAACAAGGATGAGAGTAAAATGTTCATCCCTTGACGGTATCTAACCAGAAAGCCACGGCTAACTACGTGCCAGCAGCCGCGGTAATACGTAGGTGGCAAGCGTTGTCCGGATTTATTGGGCGTAAAGCGAGC
+
GGGGGGGGGGGGGGGGGGGGGGGGGGGGGGGGGGGGGGGGGGGGGGGGGGGGGGGGGGGGGGGDGGGGGGGGGGGGGGGGGGGGGGGGGGGGGGGGGGGGGGGGGGGGGGGGGGGGGGGGGGGGGFGGGGGGGGGGGGGGGGGGCGGGGGGGGGGGGGGGGGGGGGGGGGGGGGGGGGGGGGGGGFGGGFGGGCEGGGGGGGGGGGGFGGCCFGGGGGGGGGGCCFGFFGGGGGGGGG77CGDC
@M03364:276:000000000-BLYN8:1:1101:3869:9482 1:N:0:1
ACTCCTACGGGAGGCAGCAGTAGGGAATCTTCGGCAATGGGGGCAACCCTGACCGAGCAACGCCGCGTGAGTGAAGAAGGTTTTCGGATCGTAAAACTCTGTTGTTAGAGAAGAACGTTAAGTAGAGTGGAAAATTACTTAAGTGACGGTATCTAACCAGAAAGGGACGGCTAACTACGTGCCAGCAGCCGCGGTAATACGTAGGTCCCAAGCGTTGTCCGGATTTATTGGGCGTAAAGCGAGC
+
GGGGGGGGGGGGGGGGGGGGGGGGGGGGGGGGGGGGGGGGGGGGGGGGGGGGGGGGGGGGGGGGGGGGGGGGGGGGGGGGFGGGGGGGGGGGGGFGGGGGGGGGGGGGGGGGGGGGGGGGGGGGGGFFFFGFEGGGGFFFGGGGGGGEDGGGGGGGGGGGGGFGGGGFG>FGCGGGGGGGGGGGGGGGGGGDGD=EGGGGGGGGGGGGGGGGCGG8EE?FEGGGDGFFGGFGFGGGGGGGGDD3
@M03364:276:000000000-BLYN8:1:1101:10402:9487 1:N:0:1
ACTCCTACGGGAGGCAGCAGTAGGGAATCTTCGGCAATGGACGAAAGTCTGACCGAGCAACGCCGCGTGAGTGAAGAAGGTTTTCGGATCGTAAAACTCTGTTGTCAGAGAAGAACAAGGGTGAGAGTGGAAAGCTCACCCCTTGACGGTATCTGACCAGAAAGCCACGGCTAACTACGTGCCAGCAGCCGCGGTAATACGTAGGTGGCAAGCGTTGTCCGGATTTATTGGGCGTAAAGCGAGC
+
GGGGGGGGGGGGGGGGGGGGGGGGGGGGGGGGGGGGGGGGGGGGGGGGGGGGGGGGGGGGGGGGGGGGGGGGGGGGGGGGGGGGGGGGGGGGGGGGGGGGGGGGGGGGGGGGGGGGGGGGGFGGGGGGGGGGGGGGGGGGGGGGGGGGGGGGGGGGGGGGGGGGGGGGGGGGGGGGGGGGGGGGGGFGGGGGGGGGGGGGGGGGGGGGGGGGGGGGGGGGGGDGDGGGGGGGGGGGGGGGGGG<
@M03364:276:000000000-BLYN8:1:1101:24170:9525 1:N:0:1
ACTCCTACGGGAGGCAGCAGTAGGGAATCTTCGGCAATGGGGGCAACCCTGACCGAGCAACGCCGCGTGAGTGAAGAAGGTTTTCGGATCGTAAAACTCTGTTGTTAGAGAAGAACGTTAAGTAGAGTGGAAAGTTACTTAAGTGACGGTATCTAACCAGAAAGCCACGGCTAACTACGTGCCAGCAGCCGCGGTAATACGTAGGTGGCAAGCGTTATCCGGATTTATTGGGCGTAAAGCGAGC
+
GGGGGGGGGGGGGGGGGGGGGGGGGGGGGGGGGGGGGGGGGGGGGGGGGGGGGGGGGGGGGGGGGGGGGGGGGGGGGGGGGGGGGGGGGGGGGGGGGGGGGGFGGGGGGGGGGGGGGGGGGGGGGGGGGG@FGGGGGGGGGGGGFGGGGGGGGGGGGGGGGGGGGGGGGGGGGGGGGGGGGGGGGGGFGGGGGGGGGGGGGGFGGGGCFFGGFGGGCFGGGGGCEGGGF7C*>5>CGFFDDGGD
@M03364:276:000000000-BLYN8:1:1101:25123:9578 1:N:0:1
ACTCCTACGGGAGGCAGCAGTAGGGAATCTTCGGCAATGGGGGCAACCCTGACCGAGCAACGCCGCGTGAGTGAAGAAGGTTTTCGGATCGTAAAACTCTGTTGTTAGAGAAGAACGTTAAGTAGAGTGGAAAATTACTTAAGTGACGGTATCTAACCAGAAAGGGACGGCTAACTACGTGCCAGCAGCCGCGGTAATACGTAGGTCCCAAGCGTTGTCCGGATTTATTGGGCGTAAAGCGAGC
+
GGGGGGFFGGGGGGGGGGGGGGGGGGGGGGGGFDGGGGG@EGGEGGGGGGGGGGGGGGGGGGGGGGGGG7FGFGGGGGGGGGGGGGGGGG7FFGFGGGGGGGGGGGGGCFGGGGGGEGGGGGGGGFGGGGGGFGGGFFGGG9DFGGGGGGGCGFGGGGGGGGFFGGGGGEGGGGFGGGGGGFGG8EFGGGGGGGEGGGGGGGGGC99FGGGGGGGGCEEGCEDG5CGFCFGGGGEGG3C7CDGC
@M03364:276:000000000-BLYN8:1:1101:4549:9628 1:N:0:1
ACTCCTACGGGAGGCAGCAGTAGGGAATCTTCGGCAATGGGGGCAACCCTGACCGAGCAACGCCGCGTGAGTGAAGAAGGTTTTCGGATCGTAAAACTCTGTTGTTAGAGAAGAACGTTAAGTAGAGTGGAAAATTACTTAAGTGACGGTATCTAACCAGAAAGGGACGGCTAACTACGTGCCAGCAGCCGCGGTAATACGTAGGTCCCAAGCGTTGTCCGGATTTATTGGGCGTAAAGCGAGC
+
GGGGGGGGGGGGGGGGGGGGGGGGGGGGGGGGGGGGGGGGGGGGGGGGGGGGGGGGGGGGGGGGGGGGGGGGGGGGGGGGGGGGGGGGGGGGGGGGGGGGGGGGGGGGGGGGGGGGGGGGGGGGGGGGGGGGFGGGGGGGGGGGGGGGGGGGGGGFGGGGGGGGGGGGG>FGGGGGGGGGGGGGGGGGGGGGGGGGGGGGGGGGGGGGGGGGGGGGGGGGGGGEGCGGGGGGCDCE<FGGGGG7
@M03364:276:000000000-BLYN8:1:1101:18755:9638 1:N:0:1
ACTCCTACGGGAGGCAGCAGTAGGGAATCTTCGGCAATGGGGGCAACCCTGACCGAGCAACGCCGCGTGAGTGAAGAAGGTTTTCGGATCGTAAAACTCTGTTGTCAGAGAAGAACAAGGGTGAGAGTGGAAAGTTCACCCCTTGACGGTATCTGACCAGAAAGCCACGGCTAACTACGTGCCAGCAGCCGCGGTAATACGTAGGTGGCAAGCGTTGTCCGGATTTATTGGGCGTAAAGCGAGC
+
GGGGGGGGGGGGGGGGGGGGGGGGGGGGGGGGGGGGGGGGGGGGGGGGGGGGGGGGGGGGGGGGGGGGGGGGGGGGGGGGGGGGGGGGGGGGGGGGGGGGGGGGGGGGGGGGGGGGGGGGGGGGGGGGGGGGGGGGGGGGGGGGGGGGGGGGGGGGGGGGGGGGGGGGGGGGGGGGGGGGGGGGGGGGGGGGGGGGDGGGGGGGGGGGGGGGGE=EGGGGGGGGGGGGGGGFGGGGGGGGGGG)
@M03364:276:000000000-BLYN8:1:1101:18644:9677 1:N:0:1
ACTCCTACGGGAGGCAGCAGTAGGGAATCTTCGGCAATGGACGAAAGTCTGACCGAGCAACGCCGCGTGAGTGAAGAAGGTTTTCGGATCGTAAAACTCTGTTGTTAGAGAAGAACAAGGATGAGAGTAAAACGTTCATCCCTTGACGGTATCTAACCAGAAAGCCACGGCTAACTACGTGCCAGCAGCCGCGGTAATACGTAGGTGGCAAGCGTTGTCCGGATTTATTGGGCGTAAAGCGAGC
+
GGGGGGGGGGGGGGGGGGGGGGGGGGGGGGGGGGGGGGGGGGGGGGGGGGGGGGGGGGGGGGGGGGGFGGGGGGGGGGGGGGGGGGGGGGGGGGGGGGGGGGGGGGGGDGGGGGGGGGGGGGGGGGGGGGGGFGFGGGGGGGGGGGGDGGGGGGGGGGGGGGGGGGGGGGGGGGGGFFGGGGGGGGGGGGGGGGGGGGGGGGGGGGGGGGGGGGGGDGGGGGGGDGGGGFC5CDGGGGGGDCC/
@M03364:276:000000000-BLYN8:1:1101:5262:9732 1:N:0:1
ACTCCTACGGGAGGCAGCAGTAGGGAATCTTCGGCAATGGACGAAAGTCTGACCGAGCAACGCCGCGTGAGTGAAGAAGGTTTTCGGATCGTAAAACTCTGTTGTTAGAGAAGAATAAGGATGAGAGTAAAATGTTCATCCCTTGACGGTATCTAACCAGAAAGCCACGGCTAACTACGTGCCAGCAGCCGCGGTAATACGTAGGTGGCAAGCGTTGTCCGGATTTATTGGGCGTAAAGCGAGC
+
GGGGGGGGGGGGGGGGGGGGGGGGGGGGGGGGGGGGGGGGGGGGGGGGGGGGGGGGGGGGGGGGGGGGGGGGGGGGGGGGFGGGGGGGGGGGGGGGGGGGGGGGGGGGGGGGGGGGGGGGGGGGGGGGGGGGGGGGGGGGGGGGGGGGGGGGGGGGGGGGGGFGGGGGGGGGGGGGGGGGGGGGGGGGGGGGGGGGGGGGGGGGGGGGGGGGGGCGGGGGGGGEEGGGGGGGGGGGGGGGGGG3
@M03364:276:000000000-BLYN8:1:1101:6263:9746 1:N:0:1
ACTCCTACGGGAGGCAGCAGTAGGGAATCTTCGGCAATGGGGGCAACCCTGACCGAGCAACGCCGCGTGAGTGAAGAAGGTTTTCGGATCGTAAAACTCTGTTGTTAGAGAAGAACAAGGATGAGAGTAAAATGTTCATCCCTTGACGGTATCTAACCAGAAAGCCACGGCTAACTACGTGCCAGCAGCCGCGGTAATACGTAGGTGGCAAGCGTTGTCCGGATTTATTGGGCGTAAAGCGAGC
+
GGGGGGGGGGGGGGGGGGGGGGGGGGGGGGGGGGGGGGGGGGGGGGGGGGGGGGGGGGGGGGGGGGGFGGGGGGGGGGGGGGGGGGGGGGGGGGGGGGGGGGGGGGGGCFGGGGGGGGGGGGGGGGGGGGGGGGGGGGGGGGGGGGGGGGGGGGGGGGGGGGFFGGGGGGGGGGGGGGGGGGGGGGGGGGGGGGGGEGGGGCGFEGGFFGGGGGEEEGGGGGGE=FFGGGGGGGGGGGGGGGG)
@M03364:276:000000000-BLYN8:1:1101:3727:9781 1:N:0:1
ACTCCTACGGGAGGCAGCAGTGGGGAATATTGCACAATGGGCGCAAGCCTGATGCAGCCATGCCGCGTGTATGAAGAAGGCCTTCGGGTTGTAAAGTACTTTCAGCGAGGAGGAAGGTGTTGTGGTTAATAACCACAGCAATTGACGTTACTCGCAGAAGAAGCACCGGCTAACTCCGTGCCAGCAGCCGCGGTAATACAGAGGGTGCAAGCGTTAATCGGAATTACTGGGCGTAAAGCGCACG
+
GGGGGGEGGGGG@ECGGGGGGGGGGGGGGGGGGGGGGGGGGGGGGGGGGGGGGGGGFGGGFGGFEDGGGGGGGGGGGGGGGGGGGGGDGGGGF9FGGGGGGGGGGGGCFG>FGGGGGGGGGGGGGGGGGGGFGGFGGGGGGGFGGGGGGGGGGGGGGGGGGGGGGGGGGGGGGGGG78FGGGGGGGGGGGGGDGGGGFGGGGGGGE*CFGGGGGCCFGGGGG=FCGGGCEFCC55CFGF<DCD3
@M03364:276:000000000-BLYN8:1:1101:4155:9801 1:N:0:1
ACTCCTACGGGAGGCAGCAGTAGGGAATCTTCGGCAATGGGGGCAACCCTGACCGAGCAACGCCGCGTGAGTGAAGAAGGTTTTCGGATCGTAAAACTCTGTTGTTAGAGAAGAACGTTAAGTAGAGTGGAAAGTTACTTAAGTGACGGTATCTAACCAGAAAGGGACGGCTAACTACGTGCCAGCAGCCGCGGTAATACGTAGGTCCCAAGCGTTGTCCGGATTTATTGGGCGTAAAGCGAGC
+
GGGGGGGGGGGGGGGGGGGGGGGGGGGGGGGGGGGGGGGGGGGGGGGGGGGGGGGGGGGGGGGGGGECGGGGGGGGGGGGGGGGGGGGGGGGGGGGGGGGGGEFFGGGFGGGGGGGGGGGGGFGGGGGGGGGGGGGGGCEFFGGGGGGGGGGGGGGGFGGGGGGGGGGDGGGGGGGGGC=,BGGGGGGGGGGGCGGGGGGGGCFGGGGGGGFE?GGGGGGGGGEGFCFGGG5CDGGGGG=<33)
@M03364:276:000000000-BLYN8:1:1101:16693:9817 1:N:0:1
ACTCCTACGGGAGGCAGCAGTAGGGAATCTTCGGCAATGGGGGCAACCCTGACCGAGCAACGCCGCGTGAGTGAAGAAGGTTTTCGGATCGTAAAACTCTGTTGTTAGAGAAGAACGTTAAGTAGAGTGGAAAGTTACTTAAGTGACGGTATCTAACCAGAAAGGGACGGCTAACTACGTGCCAGCAGCCGCGGTAATACGTAGGTCCCAAGCGTTGTCCGGATTTATTGGGCGTAAAGCGAGC
+
GGGGGGGGGGGGGGGGGGGGGGGGGGGGGGGGGGGGGGGGGGGGGGGGGGGGGGGGGGGGGGGGGGGGGGGGGGGGGGGGFGGGGGGGGGGGGGGGGGGGGGGGGGGGGGGGGGGGGGGGGGFGGGGDFGGGFGGGGGGGGGGGGFGGGGGGGGGGGGGGGGGGGGGGGGGGGGGGGGGGGGGGGGGGGGGGGGGGGGFGGGGGGGCGFGGFGGGGGGGGGGGGGGGGGGGGGGGGGGGDDGG7
@M03364:276:000000000-BLYN8:1:1101:20277:9881 1:N:0:1
ACTCCTACGGGAGGCAGCAGTGGGGAATATTGCACAATGGGCGCAAGCCTGATGCAGCCATGCCGCGTGTATGAAGAAGGCCTTCGGGTTGTAAAGTACTTTCAGCGAGGAGGAAGGTGTTGTGGTTAATAACCGCAGCAATTGACGTTACTCGCAGAAGAAGCACCGGCTAACTCCGTGCCAGCAGCCGCGGTAATACGGAGGGTGCAAGCGTTAATCGGAATTACTGGGCGTAAAGCGCACG
+
GGGGGGGGGGGGGGGGGGGGGGGGGGGGGGGGGGGGGGGGGGGGGGGGGGGGGGGGGGGGGGGGGGGGGGGGGGGGGGGGGGGGGGGGGGGGGGGGGGGGGFGGGGGGGGGGGGGGGGGGGGGGGCFGGGGGGDFGGGGGGGGGGGGGGGGGGGGEGGGGGGGGGGGGGGGGGGGGGGGGGGGGGGGGGGGGGGGGGGGGGGGGGGGGGGGGGGGGGGGGGGDDFGGGGGGGGGDGGGGGGGGD
@M03364:276:000000000-BLYN8:1:1101:23717:9900 1:N:0:1
ACTCCTACGGGAGGCAGCAGTAGGGAATCTTCCACAATGGACGAAAGTCTGATGGAGCAACGCCGCGTGAGTGAAGAAGGGTTTCGGCTCGTAAAACTCTGTTGTTAAAGAAGAACGTGGGTGAGAGTAACTGTTCACCCAGTGACGGTATTTAACCAGAAAGCCACGGCTAACTACGTGCCAGCAGCCGCGGTAATACGTAGGTGGCAAGCGTTATCCGGATTTATTGGGCGTAAAGCGAGCG
+
GGGGGGGGGGGGGGGGGGGGGGGGGGGGGGGGGGGGGGGGGGGGGGGGGGGGGGGGGGGGGGGGGGGGGGGGGGGGGGGGGGGGGGGGGGGGGGGGGGGGGGGGGGGGGGGGGGGGGGGGGGGGGGGGGGGGGG9AFGGGGGGGGGGGGFGFFGGGGGGGGGGGGGGGGDCGGGGGGGGGGGGFGGCFGGGGDGGGGGGGGGGEGGGGGGGGGGGGGGGGGGEGGGGGGGGGGGGGGGGGGGG5
@M03364:276:000000000-BLYN8:1:1101:12013:9913 1:N:0:1
ACTCCTACGGGAGGCAGCAGTGGGGAATATTGCACAATGGGCGCAAGCCTGATGCAGCCATGCCGCGTGAATGAAGAAGGCCTTCGGGTTGTAAAGTACTTTCAGCGAGGAGGAAGGTGTTGTGGTTAATAACCACAGCAATTGACGTTACTCGCAGAAGAAGCACCGGCTAACTCCGTGCCAGCAGCCGCGGTAATACGGAGGGTGCAAGCGTTAATCGGAATTATTGGGCGTAAAGCGCACG
+
EGGGGGCGGGEFGEEGGGGGGGGGGGGGFFG9@,CFGGGGFCFCFGFGGGFGF,,CFE8E<FFGGGGGG,DCFGGGGGGGG@FGGGD+:BFGGGG9FCFGGF,A<,4>FFGDGCG8FF8CB<FB7<=,A<FC,=,=3,A=>,DFGGG+DEGFEEC>CF:<FGGGC3FFGGDGGGG9FGGGFDGGGGGGGDGGGGEEGGGG*;CC*3:E+>CGEGGG5<?FEGGFCF+<FGFGGGGGGGGG5)//
@M03364:276:000000000-BLYN8:1:1101:28887:9931 1:N:0:1
ACTCCTACGGGAGGCAGCAGTGGGGAATATTGCACAATGGGCGCAAGCCTGATGCAGCCATGCCGCGTGTATGAAGAAGGCCTTCGGGTTGTAAAGTACTTTCAGCGAGGAGGAAGGTGTTGTGGTTAATAACCGCAGCAATTGACGTTACTCGCAGAAGAAGCACCGGCTAACTCCGTGCCAGCAGCCGCGGTAATACGGAGGGTGCAAGCGTTAATCGGAATTACTGGGCGTAAAGCGCACG
+
E9,6CE<@FGGGGEB@CGF@CDFD:B@FCFGGGGGGGGGE8<F@CFC76CEGDE9FCFC@EGFD6@@FF,CFGGGGFFG?8<9C<FCFCC=:CEFGFG9F9BBFD,+@B:CEC+=<:EB<?FGEEDFBFGG<D8BFFFCFF<F@FFGCFFDGFGDCF<<CGGDFFCE:F7:F7>9,@7*1**62;BFFF8*=EGE7EF9CGEG7=BE5CFFGGGCCF7<:=EEG?E<EFG5:1CE*CCCDDD95
@M03364:276:000000000-BLYN8:1:1101:21253:9981 1:N:0:1
ACTCCTACGGGAGGCAGCAGTGGGGAATATTGGACAATGGGCGAAAGCCTGATCCAGCCATGCCGCGTGTGTGAAGAAGGTCTTCGGATTGTAAAGCACTTTAAGTTGGGAGGAAGGGCATTAACCTAATACGTTAGTGCTTTGACGTTACCGACAGAATAAGCACCGGCTAACTCTGTGCCAGCAGCCGCGGTAATACAGAGGGTGCAAGCGTTAATCGGAATTACTGGGCGTAAAGCGCACG
+
FFGGCEGGGEGGEFGGEG@FFCEFFGGFGGGGF<FGGGGGFGGEGGEGGGGF9FFFG,6EC<FGGGGGEFDFFGGGGGGGFEFGGGGGGGGGFFG<EFFG8A,<EF9EFGFBEEAC+8:<B?EAE<AAFDF?<AFFFF?FE<,EDGD3AF>,@>=@>,@C<F<CGFGGGGGC76>9;=@FGGF78D8C:5*:8:CEC;;9;CE@E5EB?GF5?EEEGGGGGGC:8@+++3;:CCE*9:DCDGGD
@M03364:276:000000000-BLYN8:1:1101:9793:10013 1:N:0:1
ACTCCTACGGGAGGCAGCAGTAGGGAATCTTCGGCAATGGACGAAAGTCTGACCGAGCAACGCCGCGTGAGTGAAGAAGGTTTTCGGATCGTAAAACTCTGTTGGTAGAGAAGAACGTTGGTGAGAGTGGAAAGCTCATCAAGTGACGGTAACTACCCAGAAAGGGACGGCTAACTACGTGCCAGCAGCCGCGGTAATACGTAGGTGGCAAGCGTTATCCGGATTTATTGGGCGTAAAGCGAGC
+
GGGGGGGGGGGGGGGGGGGGGGGGGGGGGGGGGGGGGGGGGGGGGGGGGGGGGGGGGGGGGGGGGGGGGGGGGGGGGGGGGGGGGGGGGGGGGGGGGGGGGGGGGGGGGGGGGGGGGGFGGGGGGFGGGGGEFGGGGGGGGGGGGGGGGGGGGGGGGF9>FGGFGGGGGGGGGGGGGGGGGGGGEFFGGGGGGGGGEGGGGFFGGGGDFGGGGGGGGFCDEED5ED9FGGGGGGGGDGGGD:D)
@M03364:276:000000000-BLYN8:1:1101:21533:10052 1:N:0:1
ACTCCTACGGGAGGCAGCAGTGGGGAATATTGCACAATGGGCGCAAGCCTGATGCAGCCATGCCGCGTGTATGAAGAAGGCCTTCGGGTTGTAAAGTACTTTCAGCGAGGAGGAAGGCGTTGTGGTTAATAACCGCAACGATTGACGCTACTCGCAGAAGAAGCACCGGCTAACTCCGTGCCAGCAGCCGCGGTAATACGGAGGGTGCAAGCGTTAATCGGAATTACTGGGCGTAAAGCGCACG
+
GGGGGGGGGGGGGGGGGGGGGGFGGGGGGGGGGGGGGGGGGGGGGGGGGGGG,FFGGGFGEFGFGGGGGC8FFGCFGDGGGGGGGGDGGGGGGGG<F<FGGGGGGCF7BFGGEGGGEGGE+@BF7:DBC<CFGFGC7>FEFFBF<F@+@C7@>:*>:F:CC7DFGGG:EECFFB;CE*<7BFC,8<F9ECEEGGDGGC+8=;=:*;CE@+<@E8*1:CFG=EEGF+++<E5=C77:7:>>C<D)
@M03364:276:000000000-BLYN8:1:1101:19141:10059 1:N:0:1
ACTCCTACGGGAGGCAGCAGTGGGGGATATTGCACAATGGGCGCAAGCCTGATGCAGCCATGCCGCGTGTATGAAGAAGGCCTTCGGGTTGTAAAGTACTTTCAGCGACGAGGAAGGCATTAAGGTTAATAACCTTAGTGATTGACGTTACTCGCAGAAGAAGCACCGGCTAACTCCGTGCCAGCAGCCGCGGTAATACGGAGGGTGCAAGCGTTAATCGGAATTACTGGGCGTAAAGCGCACG
+
GGGGGGGGGGGGGGGGGGGGGGGGDCCFGGGFGGGGGGGFGGGGGGGGGGGGGGGGGGFGGGGGEGGGGEGGGGFGGGGGGGGGGGGGGGGGGGGGGGGGGGGGGGGGCFGGGGGGGGGGGGGGGFFGGGGGGGFGGGFGGGFFGGGFGGGGGGDFGEFGGGGGGGGGGDEGGGGGGGGGGGGGGGGGGDGGGGGGGGGGGGGDGGGGCFGG5CGGGGGGGGCGGFFFFGGFGGGGC>GGGGG5
@M03364:276:000000000-BLYN8:1:1101:5886:10089 1:N:0:1
ACTCCTACGGGAGGCAGCAGTAGGGAATCTTCGGCAATGGGGGCAACCCTGACCGAGCAACGCCGCGTGAGTGAAGAAGGTTTTCGGATCGTAAAACTCTGTTGTTAGAGAAGAACGTTAAGTAGAGTGGAAAGTTACTTAAGTGACGGTATCTAACCAGAAAGGGACGGCTAACTACGTGCCAGCAGCCGCGGTAATACGTAGGTCCCAAGCGTTGTCCGGATTTATTGGGCGTAAAGCGAGC
+
GGGGGGGGGGGGGGGGGGGGGGGGGGGGGGGGGGGGGGGGGGGGGGGGGGGGFGGGGGGGGGGGGGGGGGDEFGGGGGGGEGGGGGGGGGGGGGGGGGGGGGGGGGGGGGGGGGGGGGGGGGGGGFFGGGGGGGGGGGFGGFGFGFGEGGGGFFFFFFGGGGGGGGGGGGGGGGGGGGGCCCEEGFGFC:CCCCCCEGGFFFGGGG9BCEGGGGCE5CFGGGG==CGGGGGFFGGEGGGGGGG)
@M03364:276:000000000-BLYN8:1:1101:10178:10116 1:N:0:1
ACTCCTACGGGAGGCAGCAGTGGGGAATATTGCACAATGGGCGCAAGCCTGATGCAGCCATGCCGCGTGTATGAAGAAGGCCTTCGGGTTGTAAAGTACTTTCAGCGAGGAGGAAGGCATTAAGGTTAATAACCTTAGATTGACGTTACTCGCAGAAGAAGCACCGGCTAACTCCGTGCCAGCAGCCGCGGTAATACGGAGGGTGCAAGCGTTAATCGGAATTACTGGGCGTAAAGCGCACGC
+
GGGGGGGGGGGGGGGGGGGGGGGGGGGGGGGGGGGGGGGGGGGGGGGGGFGGGGGGGGGGGGGGGGGGGGGGGGGGGGGGGGGGGGGGGGGGGGGGGGGGGGGGGGGGGGGGGGGGGGGGGGGGGEGGGGGGGGGGGGGGGGGGGGGGGGGGGGGGGDFGGGGGGGGGGGGGFGGGGGGGGGGGGGGGGGGEGGGGGGGGGGGGGGGGGGGGGGGGGGGGDGGGGGGGGGGGGGGGGGGGGGG
@M03364:276:000000000-BLYN8:1:1101:15714:10123 1:N:0:1
ACTCCTACGGGAGGCAGCAGTAGGGAATCTTCGGCAATGGGGGCAACCCTGACCGAGCAACGCCGCGTGAGTGAAGAAGGTTTTCGGATCGTAAAACTCTGTTGTTAGAGAAGAACGTTAAGTAGAGTGGAAAATTACTTAAGTGACGGTATCTAACCAGAAAGGGACGGCTAACTACGTGCCAGCAGCCGCGGTAATACGTAGGTCCCAAGCGTTGTCCGGATTTATTGGGCGTAAAGCGAGC
+
GGGGGGGGGGGGGGGGGGGGGGGGGGGGGGGGGGGGGGGGGGGGGGGGGGGGGGGGGGGGGGGGGGGGGEGGGGGGGGGGGGGGGGGGGGGGGGGGGGGGGGGGGGGGGGGGGGGGGGGGGGFGGGGGGGGGGGGGGGGFGGGGGGGGGGGGGGGGFFGGGGGGFFGGGGGGGGGGGGGF>GGGGGGGGGGGGGGGGGGCGFEFGGFFFGGGGGGGGGGGGGGEDCFGGGGGGGDEGCFFCDG5
@M03364:276:000000000-BLYN8:1:1101:14270:10133 1:N:0:1
ACTCCTACGGGAGGCAGCAGTAGGGAATCTTCGGCAATGGACGAAAGTCTGACCGAGCAACGCCGCGTGAGTGAAGAAGGTTTTCGGATCGTAAAACTCTGTTGTCAGAGAAGAACAAGGGTGAGAGTGGAAAGTTCACCCCTTGACGGTATCTGACCAGAAAGCCACGGCTAACTACGTGCCAGCAGCCGCGGTAATACGTAGGTGGCAAGCGTTGTCCGGATTTATTGGGCGTAAAGCGAGC
+
GGGGGGFGGGCFEGGGGGGFGFGGGGGGGGGGGGGGGGGFGDGGGGGGGGGGGGGEGGGGGGDGGCFGEGGGGGGGGGGGFGFFFGGGGGGFGGGFGGGGGGGGGGGGGGGGGGCEGGG?FDFGFGFFF<<FCGGGGGGGGGGGGGGGGGGGFD<FFGCFGGGGCGFGGDECFGFGGFGGCGDGGFC,BEGG5:EEGGFGGGGD@FCFFGFFGCEECGGGEEC=C9FGGGGEFDE5CGCFDCC)
@M03364:276:000000000-BLYN8:1:1101:7121:10175 1:N:0:1
ACTCCTACGGGAGGCAGCAGTGGGGAATATTGCACAATGGGCGCAAGCCTGATGCAGCCATGCCGCGTGTATGAAGAAGGCCTTCGGGTTGTAAAGTACTTTCAGCGAGGAGGAAGGTGTTGTGGTTAATAACCGCAGCAATTGACGTTACTCGCAGAAGAAGCACCGGCTAACTCCGTGCCAGCAGCCGCGGTAATACGGAGGGTGCAAGCGTTAATCGGAATTACTGGGCGTAAAGCGCACG
+
GGGGGGFFGEGEGGGGGGGGGGGGGGGGGGGGGGGGGGGGFGGGGGGGGGFGGGGGFGGGGGGGGGGGGGGGGGGGGGGGGGGGGGGGGGGGGGGGGGFGGGGGGGGGGGGGGGGGGGGFFFGGGGGGGGGGGGGGGGGGGGGFGGGFGGGGGGGGGGGGGGGGGGGGGGGGGGGGGGGGGGGGGGGGGGGGGGCGGGFGGGGGCGGGGGGGGGGGGFGGGGGGGGGGG6CGGGGGGGG3CDCC
@M03364:276:000000000-BLYN8:1:1101:26022:10178 1:N:0:1
ACTCCTACGGGAGGCAGCAGTAGGGAATCTTCGGCAATGGGGGCAACCCTGACCGAGCAACGCCGCGTGAGTGAAGAAGGTTTTCGGATCGTAAAACTCTGTTGTTAGAGAAGAACGTTAAGTAGAGTGGAAAGTTACTTAAGTGACGGTATCTAACCAGAAAGGGACGGCTAACTACGTGCCAGCAGCCGCGGTAATACGTAGGTGGCAAGCGTTATCCGGATTTATTGGGCGTAAAGCGAGC
+
GGGGGGGGGGGEGGGGGGGGGGGGGGGGGGGDGGGGGGGGGGGGGGGGGGGGGGGGGGGGGGGGGGGGGGGGGGGGGGGGGGGGGGGGGGGGGGGGGGGGGGFGGFFGGGGGGGGGGFF=FGAFFGGFGGGGGGGGFCGGGGGGGGGGGGG?FF9CFGGGFGFGGGGGGGGGGGGGGGGGGGGGGGGGGCEEGGGDGGGGGGGGGCGGGFGGGGECECEFGGDEDGCGFGCCFGGGGGGGGGG3
@M03364:276:000000000-BLYN8:1:1101:20102:10194 1:N:0:1
ACTCCTACGGGAGGCAGCAGTAGGGAATCTTCCACAATGGACGAAAGTCTGATGGAGCAACGCCGCGTGAGTGAAGAAGGTTTTCGGATCGTAAAACTCTGTTGTTGGAGAAGAACGTATTTGATAGTAACTGATCAGGTAGTGACGGTATCCAACCAGAAAGCCACGGCTAACTACGTGCCAGCAGCCGCGGTAATACGTAGGTGGCAAGCGTTGTCCGGATTTATTGGGCGTAAAGCGAGCG
+
GGGGGGGGGGGGGGGGGGGGGGGGGGGGGGGGGGGGGGGGGGGGGGGGGGGGGGGGGGGGGGGGGGGGGGGGGGGGGGGGGGGGGGGGGGGGGGGGGGGGGGGGGGGGFGGGGGGGGFFFGGGGGGGGGGGGGGGGGGGGGGGGGGGGGGFDGEFFFGGGGGGGGGGGGGGGGGGGGGGGGGGGGGGGGGGGGGGGGGGGFGGGGGGGGGFGGGGGGGGGGGDEGGGGGGGGGGGGGGGGGGGD
@M03364:276:000000000-BLYN8:1:1101:6965:10274 1:N:0:1
ACTCCTACGGGAGGCAGCAGTAGGGAATCTTCGGCAATGGGGGCAACCCTGACCGAGCAACGCCGCGTGAGTGAAGAAGGTTTTCGGATCGTAAAACTCTGTTGTCAGAGAAGAACAAGGGTGAGAGTGGAAAGTTCACCCCTTGACGGTATCTGACCAGAAAGCCACGGCTAACTACGTGCCAGCAGCCGCGGTAATACGTAGGTGGCAAGCGTTGTCCGGATTTATTGGGCGTAAAGCGCAC
+
GGGGGGGGGGGGGGGGGGGGGGGGGGGGGGGGFGGGGGGGGGGGGGGGGGGGGGGGGGGGGGGGGGGGGGGGGGGGGGGGG9FGGGGGGGGGGGGFGGGGGGGGGGGGFGGGGGGGGGGGG=FFE<FFGGGGFFDFDFGGGGGGFFGGGGGGGGGGGCGGGGGGGGGGGDEGFDFGGGEGGGGGGGGGGFGDG>EDEGGGGGGFGFGGGCGGGGGAEEFGGGEE5CCGGFGCDDCE:3>FGDD3
@M03364:276:000000000-BLYN8:1:1101:11547:10349 1:N:0:1
ACTCCTACGGGAGGCAGCAGTAGGGAATCTTCGGCAATGGGGGCAACCCTGACCGAGCAACGCCGCGTGAGTGAAGAAGGTTTTCGGATCGTAAAACTCTGTTGTTAGAGAAGAACGTTAAGTAGAGTGGAAAGTTACTTAAGTGACGGTATCTAACCAGAAAGGGACGGCTAACTACGTGCCAGCAGCCGCGGTAATACGTAGGTCCCAAGCGTTGTCCGGATTTATTGGGCGTAAAGCGAGG
+
GGGGGGGGGGGGGGGGGGGGGGGGGGGGGGGGGGGGGGGGGGGGGGGGGGGGGGGGGGGGGGGGGGGGGGGGGGGGGGGGGGGGGGGGGGGGGGGGGGGGGGGGGGGGGGGGGGGFGFGGGGGGGGGGGCFGGGGGGGGDGGGG9FGGGGFGGGGGGCGGGGGGGEGGEGGGGGGGGGD<7BFEGGGGG,:CGGGGCF9CGGGGGG9:FFEGGGGDGGGGCE85?99FC+<:575C>322CDC)
@M03364:276:000000000-BLYN8:1:1101:16601:10369 1:N:0:1
ACTCCTACGGGAGGCAGCAGTGGGGAATATTGCACAATGGGCGCAAGCCTGATGCAGCCATGCCGCGTGTGTGAAGAAGGTCTTCGGATTGTAAAGCACTTTAAGTTGGGAGGAAGGGCATTAACCTAATACGTTAGTGCTTTGACGTTACCGACAGAATAAGCACCGGCTAACTCTGTGCCAGCAGCCGCGGTAATACAGAGGGTGCAAGCGTTAATCGGAATTACTGGGCGTAAAGCGCGCG
+
GGGGGGGGGGGGGGGGGGGGGGGGGGGGGGGGGGGGGGGGGGGGGGGGGGGGGGGGGGGGGGGGGGGGGGGGGGGGGGGGGGGGGGGGGGGGGGGGGGGGGGGGGGGGGGGGGGGGGGGGGGGGGGGGGGGGGGGGGGGGGGGGGGGGGGGGGGGGGGGGGGGGGGGGGGGGGGGGGGGGGGGGGGGGGGGGGGGGFGGGGGGGGGGGGGGGGGGGGGGGGGGGGGGGGGGGGGGGGCGGGGGG
@M03364:276:000000000-BLYN8:1:1101:22000:10394 1:N:0:1
ACTCCTACGGGAGGCAGCAGTAGGGAATCTTCGGCAATGGGGGCAACCCTGACCGAGCAACGCCGCGTGAGTGAAGAAGGTTTTCGGATCGTAAAACTCTGTTGTTAGAGAAGAACAAGGATGAGAGTAAAATGTTCATCCCTTGACGGTATCTAACCAGAAAGCCACGGCTAACTACGTGCCAGCAGCCGCGGTAATACGTAGGTGGCAAGCGTTGTCCGGATTTATTGGGCGTAAAGCGAGC
+
GGGGGGGGGGGGGGGGGGGGGGGGEGGGGGGGGGGGFGGGGGGGGGGGGGGGGGGGGGGGGGGGGGGGGGGGGGGGGGGGGGGGGGGGGGGGGGGGGGGGGGGGGGGGGGGGGGGGGGGGGGGGGGGGGGGGGGGGGGGGGFFFFGGGGGGGGGGGGGGGGGGGGGGGGGGGGGGGGGGGGGGGGGGGGGGGGGGCEGGGGGGGGGGGGGGG=E5;EGGGGGEEGFGGGGGGGGGGGGGGGGD)
@M03364:276:000000000-BLYN8:1:1101:23021:10408 1:N:0:1
ACTCCTACGGGAGGCAGCAGTAGGGAATCTTCGGCAATGGGGGCAACCCTGACCGAGCAACGCCGCGTGAGTGAAGAAGGTTTTCGGATCGTAAAACTCTGTTGTTAGAGAAGAACGTTAAGTAGAGTGGAAAATTACTTAAGTGACGGTATCTAACCAGAAAGGGACGGCTAACTACGTGCCAGCAGCCGCGGTAATACGTAGGTCCCAAGCGTTGTCCGGATTTATTGGGCGTAAAGCGAGC
+
GGFGGGGGGGGGGGGGGGGGGGGGGGGGGGGFFFDGGEGGGGGGGGGGGGGGGGGGGGGGGGGGGGGGGGGFGGGGGFGGGGFGFGGGFEGGGGGGGGGGGGGGGGGGGGGGGGGGGGGGEFEFGGFGGGDCFDFFFFFGGGGFFEFGG7BCGGGGGFFGGGGGGGGGGDGGECFFGGGGFGGFGGGGG,:EGECEGGGGGGGGGGGGGGGGGGGGEEGGGGEGCFCG7CGGGDGGGGFGGCG7
@M03364:276:000000000-BLYN8:1:1101:21859:10470 1:N:0:1
ACTCCTACGGGAGGCAGCAGTGGGGAATATTGCACAATGGGCGCAAGCCTGATGCAGCCATGCCGCGTGTATGAAGAAGGCCTTCGGGTTGTAAAGTACTTTCAGCGAGGAGGAAGGTGTTGTGGTTAATAACCGCAGCAATTGACGTTACTCGCAGAAGAAGCACCGGCTAACTCCGTGCCAGCAGCCGCGGTAATACGGAGGGTGCAAGCGTTAATCGGAATTACTGGGCGTAAAGCGCACG
+
GGGGGGD@FGCGEGDGGDGGGGGGGGEGGGFEGGGG8CFGGCFGGGGGGGGGGGGGGGGGF<FGG7FF@FGGDECFFFGGGGGGGGGGGGEFFG9@FDFGGGGGG9>@=FFGGFFGGGGGGGGGGGGGGGGFGGGDEGGGGGFGGGGGGCEFFGGFFEGFGECGGGGGGDGEF<;CFEGGGGGF>FG7;CEEGGGGGFGGGGEDCCGEGGDGGEECGGGFGGGGGGFGGGC=C7>7DGGGGGG5
@M03364:276:000000000-BLYN8:1:1101:9366:10471 1:N:0:1
ACTCCTACGGGAGGCAGCAGTAGGGAATCTTCGGCAATGGACGAAAGTCTGACCGAGCAACGCCGCGTGAGTGAAGAAGGTTTTCGGATCGTAAAACTCTGTTGTCAGAGAAGAACAAGGGTGAGAGTGGAAAGTTCACCCCTTGACGGTATCTGACCAGAAAGCCACGGCTAACTACGTGCCAGCAGCCGCGGTAATACGTAGGTCCCAAGCGTTGTCCGGATTTATTGGGCGTAAAGCGAGC
+
GGGGGGGGGGGGDGGGGGGGGGGGGGGGGGGGGGGGGGGGGGGGGGGGG9FGCFFGGGGGGGGGGGGGGGGGGGGGGGGGGGGGGGGGGGGGGGGGGGGGGGGGGGFGGFGGGGGGGGGFFBFGGGGGGGGGGGGGGGGEGGGGFGFGGGGGGGGGGGGGGFGGGGGGF>GCFGGGGFDBFGFFGGGGGCCEEEEGDFFFCGGGGGGCFGGDFG8EGGGCEG5CC?FFFGGFGC=EGCFFDDG)
@M03364:276:000000000-BLYN8:1:1101:8218:10477 1:N:0:1
ACTCCTACGGGAGGCAGCAGTAGGGAATCTTCGGCAATGGACGAAAGTCTGACCGAGCAACGCCGCGTGAGTGAAGAAGGTTTTCGGATCGTAAAACTCTGTTGTCAGAGAAGAACAAGGGTGAGAGTGGAAAGTTCACCCCTTGACGGTATCTGACCAGAAAGCCACGGCTAACTACGTGCCAGCAGCCGCGGTAATACGTAGGTGGCAAGCGTTGTCCGGATTTATTGGGCGTAAAGCGAGC
+
GGGGGGGGGGGGGGGGGGGGGGGGGGGGGFGGGGGGGGGGGGGGGGGGGGGGGGGDGGGGGGGGGGGGGGGGGGGGGGGGGGGGGGGGGGGGFGGGGGGGGGGGGGGGGGGGGGGGGGGGGFEGGCFGGGGGBGGGFGGFGGGGGGGGGGGGGGGGGGGGGCFGGGGGGGGGGGGGGGGGGGGGGGGGGGGGGGGGEGGGGGGGGGGGFFGGGGGGGG7FGGECECGGGGGGGGGGDGGGG3C)
@M03364:276:000000000-BLYN8:1:1101:20565:10498 1:N:0:1
ACTCCTACGGGAGGCAGCAGTAGGGAATCTTCGGCAATGGGGGCAACCCTGACCGAGCAACGCCGCGTGAGTGAAGAAGGTTTTCGGATCGTAAAACTCTGTTGTTAGAGAAGAACGTTAAGTAGAGTGGAAAATTACTTAAGTGACGGTATCTAACCAGAAAGGGACGGCTAACTACGTGCCAGCAGCCGCGGTAATACGTAGGTCCCAAGCGTTGTCCGGATTTATTGGGCGTAAAGCGAGC
+
GGGGGGGGGGGGGGGGGGGGGGGGGGDFFGGGGGGGGGGGGGGGGGGGGDGGGGGGGGGGGGEGGGEFEGGGFFDCGGGGFGGFGGGG>FGGGGGDGFFEGGGGFEEFGGFFGGGGGGGFFGFFFGGC<EF9>8FFGGGGGGGGGGGGGBCFGGGGGGGGFFGDB@FFGCFFFGFG,BFEFGGGGGGGGGGCEGGGGGGGF+BCE9<FEGGF*/?E*:CC5ECEGGGGGFCC5DEGGG7CD5C)
@M03364:276:000000000-BLYN8:1:1101:27188:10508 1:N:0:1
ACTCCTACGGGAGGCAGCAGTAGGGAATCTTCCACAATGGACGAAAGTCTGATGGAGCAACGCCGCGTGAGTGAAGAAGGGTTTCGGCTCGTAAAGCTCTGTTGTTAAAGAAGAACGTGGGTGAGAGTAACTGTTCACCCAGTGACGGTATTTAACCAGAAAGCCACGGCTAACTACGTGCCAGCAGCCGCGGTAATACGTAGGTGGCAAGCGTTATCCGGATTTATTGGGCGTAAAGCGAGCG
+
GF<EFEFGGGGGGFGGGGCFGFGFGGGGGGGGGGFFGGGGFGGGGEFFFAFCFGGG,FF<EEEGGGGGGC,CCFGGACFFGGFGGDGGGGGGGGFGGGGGGGGGG,@?EF9A8FFGGGGGGGG7A9FFEGFGDFGGFFGDFGGGGGEFEFF9EGGGGGGGGGGGFFGGDGGGCEFFFGGGGGGGFFCGCEGGGG5:CBFFF:EGFFCFG6FGE8CEFGGGGGGGGGGG:6CGDCEE5C>935C7
@M03364:276:000000000-BLYN8:1:1101:26521:10530 1:N:0:1
ACTCCTACGGGAGGCAGCAGTAGGGAATCTTCCACAATGGACGCAAGTCTGATGGAGCAACGCCGCGTGAGTGAAGAAGGGTTTCGGCTCGTAAAGCTCTGTTGTTAAAGAAGAACGTGGGTAAGAGTAACTGTTTACCCAGTGACGGTATTTAACCAGAAAGCCACGGCTAACTACGTGCCAGCAGCCGCGGTAATACGTAGGTGGCAAGCGTTATCCGGATTTATTGGGCGTAAAGCGAGCG
+
GGGGGGGGGGGGGDGGGGGGGGGGGGGGGGGGGGGGGGGGGGGGGGGGGGGGGGGGGCGGGGGGGGGGGGGGGGFGGFGGDGGGGGDGGGGGGGGGGGGGGGGGGGGFFGGGGGGGGFDGGGGGGGGGFGFFF9<DFEDGGGGGGGGGGGGGGGGGGGGDGFGGCGFGDGCGGGGGGGGFF7CGFGGGGGGGGGGGDFGGG9FGGGGGGGGGGGDGGGFEEG5>C7CCGGFGGGGG*CG<DGC7
@M03364:276:000000000-BLYN8:1:1101:24630:10538 1:N:0:1
ACTCCTACGGGAGGCAGCAGTAGGGAATCTTCGGCAATGGGGGCAACCCTGACCGAGCAACGCCGCGTGAGTGAAGAAGGTTTTCGGATCGTAAAACTCTGTTGTTAGAGAAGAACGTTAAGTAGAGTGGAAAATTACTTAAGTGACGGTATCTAACCAGAAAGGGACGGCTAACTACGTGCCAGCAGCCGCGGTAATACGTAGGTCCCAAGCGTTGTCCGGATTTATTGGGCGTAAAGCGAGC
+
FGEGGGGFFGGGGGGGGGGGG9FFGGGGFGGGGGGGGGGGGCEEEGFGGGEFGGGGDGGG86+@FEGGGGDFGGGGC@FGGGGGGGGGEGGGGGF9FFEF9FFDFGGC9FFGGGGGEB>A3C5,B:,CD>:8<F=FCF97=FF<F<>C:>CGGDC,,@FFDCGFFE,*@B1CFFCFGFBFGC8CCG8:@FEC8CGEC;99BBC8CF;9*;*=5E88CE7+5:8/*9<<C7+//9EEGDD7/9D3
@M03364:276:000000000-BLYN8:1:1101:8026:10545 1:N:0:1
ACTCCTACGGGAGGCAGCAGTAGGGAATCTTCGGCAATGGGGGCAACCCTGACCGAGCAACGCCGCGTGAGTGAAGAAGGTTTTCGGATCGTAAAACTCTGTTGTTAGAGAAGAACGTTAAGTAGAGTGGAAAGTTACTTAAGTAACGGTATCTAACCAGAAAGGGACGGCTAACTACGTGCCAGCAGCCGCGGTAATACGTAGGTCCCAAGCGTTGTCCGGATTTATTGGGCGTAAAGCGAGC
+
GGGGGGGGGGGGGGGGGGGGGGGGGGGGGGGGGGGGGGGGGGGGGGGGGGGGGGGGGGGGGGGGGGGGGGGGGFGGGGGGGGGGGGGGGGGGGGGGGGGGGGGGGGGGGGGGGGGGGFGGGGGGGGGGGGGGGGGGGGGGGGGGGGGGGGGGGGGGGGGGGGGGGGGGGGGGGGGGGGGGGGGGGGGGGGGGGGGGGGGGGGGGGGGFGGGGGGGGGGGGGGEGGGGGGGGGFGEEGGGGGGG3
@M03364:276:000000000-BLYN8:1:1101:19888:10545 1:N:0:1
ACTCCTACGGGAGGCAGCAGTAGGGAATCTTCGGCAATGGGGGCAACCCTGACCGAGCAACGCCGCGTGAGTGAAGAAGGTTTTCGGATCGTAAAACTCTGTTGTTAGAGAAGAACGTTAAGTAGAGTGGAAAGTTACTTAAGTGACGGTATCTAACCAGAAAGGGACGGCTAACTACGTGCCAGCAGCCGCGGTAATACGTAGGTCCCAAGCGTTGTCCGGATTTATTGGGCGTAAAGCGAGC
+
GGGGGGGGGGGGGGGGGGGGGGGGGGGGGGGGGEGGGGGGGGGGGGGGGGGGGGGGGGGGGGGGGGGGGGGGGGGGGGGGFFGGGGGGGDGGGGGGGGGGGGFGGEFFGGGGGGGGGFGGGGDFGGFFFGGGGGGGGFGGGCGFEFGGGFEGGGGGFGGGGGFGGCFFGGGCEACFGGGGGGGGG78EGGGGGGGGGGGGGFGGGGGGGFGFGGGDEGGGGGGGG+9CGGGCFDGGG<FGGGG3
@M03364:276:000000000-BLYN8:1:1101:10710:10587 1:N:0:1
ACTCCTACGGGAGGCAGCAGTGGGGAATATTGCACAATGGGCGCAAGCCTGATGCAGCCATGCCGCGTGTATGAAGAAGGCCTTCGGGTTGTAAAGTACTTTCAGCGAGGAGGAAGGTGTTGTGGTTAATAACCGCAGCAATTGACGTTACTCGCAGAAGAAGCACCGGCTAACTCCGTGCCAGCAGCCGCGGTAATACGGAGGGTGCAAGCGTTAATCGGAATTACTGGGCGTAAAGCGCACG
+
GGGGGGGGGGGGGGGGGGGGGGGGGGGGGGGGGGGGGGGGGGGGGGGGGGGGGGGGGGGGGGGGGGGGGGGGGGGGGGGGGGGGGGGGGGGGGGGGGGGGGGFGGGGCGGGGGDFGGGGGGGGGGGGGGGGGGGGGGGGGGGFFGGGEGGGGGGGGGGGGGGGGGGGGGGGDGGGGGGGGGGGGGGGGGGGGGGGGGGGGGGGGGGGEGGGGGGGGCFGGGGEGGGGG77CGGGGGGGGGGGD5
@M03364:276:000000000-BLYN8:1:1101:8706:10612 1:N:0:1
ACTCCTACGGGAGGCAGCAGTAGGGAATCTTCGGCAATGGACGAAAGTCTGACCGAGCAACGCCGCGTGAGTGAAGAAGGTTTTCGGATCGTAAAACTCTGTTGTCAGAGAAGAACAAGGGTGAGAGTGGAAAGTTCACCCCTTGACGGTATCTGACCAGAAAGCCACGGCTAACTACGTGCCAGCAGCCGCGGTAATACGTAGGTGGCAAGCGTTGTCCGGATTTATTGGGCGTAAAGCGAGC
+
GGGGGGGGGGGGGGGGGGGGGGGGGGGGGGGGGGGGGGGGGGGGGGGGGGGGGGGGGGGGGGGGGGGGGGGGGGGGGGGGGGGGGGGGGGGGGGGGGGGGGGEEGGGGGGGGGGGGGGGGGGGGGGGGGGGGGGGGGGGGGGGGGGGGGGGGGGGGGGGGGGGGGGGGGGGGGGGGGGGGGGGGGGGGGGGGGGGCEGGGGGGGGGGGGGGGGGGGGGGGGGGGGFFGGGGGGGGGGGGGDDG)
@M03364:276:000000000-BLYN8:1:1101:5586:10612 1:N:0:1
ACTCCTACGGGAGGCAGCAGTAGGGAATCTTCGGCAATGGGGGCAACCCTGACCGAGCAACGCCGCGTGAGTGAAGAAGGTTTTCGGATCGTAAAACTCTGTTGTTAGAGAAGAACGTTAAGTAGAGTGGAAAATTACTTAAGTGACGGTATCTAACCAGAAAGGGACGGCTAACTACGTGCCAGCAGCCGCGGTAATACGTAGGTCCCAAGCGTTGTCCGGATTTATTGGGCGTAAAGCGAGC
+
GGGGGGGGGGGGGGGGGGGGGGGGGGGGGGGGGGGGGGGGGGGGGGGGGGGGGGGGGGGGGGGGGGGGGGGGGGGGGGGFFGGGGGGGGGGGGGGGGGFFGGGGGGGGGGGGGGGGGGGGGGGGGFG<FFFCGGGGGGGGGGGGGGGGGG@EGGGGGGGGGGGGGDFFGGGGGGGGGGGGGGGGGGGGGGGDE53B8FGGGCEFGGGGGGGCGDEGGEFCE8;C86?FF7FGGGEDDF:CDDD)
@M03364:276:000000000-BLYN8:1:1101:26136:10618 1:N:0:1
ACTCCTACGGGAGGCAGCAGTAGGGAATCTTCGGCAATGGGGGCAACCCTGACCGAGCAACGCCGCGTGAGTGAAGAAGGTTTTCGGATCGTAAAACTCTGTTGTTAGAGAAGAACGTTAAGTAGAGTGGAAAATTACTTAAGTGACGGTATCTAACCAGAAAGGGACGGCTAACTACGTGCCAGCAGCCGCGGTAATACGTAGGTCCCAAGCGTTGTCCGGATTTATTGGGCGTAAAGCGAGC
+
GGGGGGGGGGGGGGGGGGGGGGGGGGGGGDGGGGGG@C<FGGGGDGGGGGGGGGGGGGEGGGGGGGGGGDGGGGGGGGFFFEFGGGGGGDGGGGGFGEGCFGGGGGGGGGGFGGGGGGGGFC@FFFFFGGG9FGFGGGFG9CFFGFFGGGD<FGGGFFG:FGFGDGGGGGGDGGGGGGGGGGGGFEGGGGGGGGDCCGGGGGGGD9FF>;FGGC8*:CCGEEGEC6CE7?FGGDGCDGGGDGG5
@M03364:276:000000000-BLYN8:1:1101:17889:10644 1:N:0:1
ACTCCTACGGGAGGCAGCAGTAGGGAATCTTCGGCAATGGGGGCAACCCTGACCGAGCAACGCCGCGTGAGTGAAGAAGGTTTTCGGATCGTAAAACTCTGTTGTTAGAGAAGAACGTTAAGTAGAGTGGAAAGTTACTTAAGTGACGGTATCTAACCAGAAAGGGACGGCTAACTACGTGCCAGCAGCCGCGGTAATACGTAGGTCCCAAGCGTTGTCCGGACTTATTTGGAGTAAAGCGAGG
+
FGGGGGGGGGGGGGGGGGGGGAGGGGGGCGGEF;FGGGGGG7F@FG,FGGGGGG@CGGCGGGGGGDGGGGGBFGGGGGG@=FGGGGGE==FGGGGFGGGGCFE9?4FG<FGGGGGDCGGG<F@B<<,CD<,,C<>=F<=F,,@@<<>>3FFFCFFBGGG:C<,@F*<>>7*>CF@FG7E=F:FG7*,<C8:*:5*1;E9+*2?CE;C9*<**/;;/2200/::**++<<+C9002+00:>/95)
@M03364:276:000000000-BLYN8:1:1101:23073:10649 1:N:0:1
ACTCCTACGGGAGGCAGCAGTAGGGAATCTTCGGCAATGGGGGCAACCCTGACCGAGCAACGCCGCGTGAGTGAAGAAGGTTTTCGGATCGTAAAACTCTGTTGTTAGAGAAGAACGTTAAGTAGAGTGGAAAGTTACTTAAGTGACGGTATCTAACCAGAAAGGGACGGCTAACTACGTGCCAGCAGCCGCGGTAATACGTAGGTCCCAAGCGTTGTCCGGATTTATTGGGCGTAAAGCGAGC
+
GGGGGGGGGGGGGGGGGGGGGGGGGGGGGGGGGGGGGGGGGGGGGGGGGGGGGGGGGGGGGGGGGGGGGGGGGGGGGGGGGGGGGGGGGGGGGGGGGFGGGGGGGGGGGGGGGGGGGGGGGGGGGGGGGGGGGGGGGGGGFGGFFGGGGGGGGGGGGGFGGGFGFGGGGGGGGGGGGGGGFGGGGGGGGGGGGGGGCGGGGGGGGFFGGGGGFGCGGGGGGGGGGGGGGGGCGGGGGGGGGGG3
@M03364:276:000000000-BLYN8:1:1101:26620:10689 1:N:0:1
ACTCCTACGGGAGGCAGCAGTAGGGAATCTTCGGCAATGGACGAAAGTCTGACCGAGCAACGCCGCGTGAGTGAAGAAGGTTTTCGGATCGTAAAACTCTGTTGTCAGAGAAGAACAAGGGTGAGAGTGGAAAGTTCACCCCTTGACGGTATCTGACCAGAAAGCCACGGCTAACTACGTGCCAGCAGCCGCGGTAATACGTAGGTGGCAAGCGTTGTCCGGATTTATTGGGCGTAAAGCGAGC
+
GGGGGGGGGCCFEGEGCGGGGGGGGGGGGGGGGDGGGGGGGGGGGGFGGGGGGGGGGGGGGGGGGGGGGEGGGGGGGGGGEFGGGGGGDGGGGGGFGGGGGGGGGGGGGGGGGGGGGGGGGGGGGGGFGGGGGFGGGGGGGGGGGGGGGGGGGGGGGGGG?EEFGFFGGGGGGGGGGGGGGGGGGGGGGGGGGGGGGGGGGFCFEGGGGFFGGGDECECGGGEE8<?GGGGGGGGGGGG7DGG5
@M03364:276:000000000-BLYN8:1:1101:15835:10747 1:N:0:1
ACTCCTACGGGAGGCAGCAGTGGGGAATATTGCACAATGGGCGCAAGCCTGATGCAGCCATGCCGCGTGTATGAAGAAGGCCTTCGGGTTGTAAAGTACTTTCAGCGAGGAGGAAGGCGTTGTGGTTAATAACCTCAGCAATTGACGTTACTCGCAGAAGAAGCACCGGCTAACTCCGTGCCAGCAGCCGCGGTAATACGGAGGGTGCAAGCGTTAATCGGAATTACTGGGCGTAAAGCGCACG
+
GGGGGGGGGGGGGGGGGGGGGGGGGGGGGGGGGGGGGGGGGGGGGGGGGGGGGGGGGGGGGGGGGGGGGGGGGGGGGGGGGGGGGGGGGGGGGGGGGGGGGGGGGGGGGGGGGGGGGGGGGGGGGGGGGGGGGGGGGGGGGGGGGGGFGGGGGGGGDGEFGGGGGGGGGGGGGGGDGGGGGGGGGGGGGGGGGGGGGGGFGCEGDGGGGGGGGGGGGCGGGGGGGGFGGGGGDDGGGGGGGGGC
@M03364:276:000000000-BLYN8:1:1101:23478:10771 1:N:0:1
ACTCCTACGGGAGGCAGCAGTGGGGAATATTGCACAATGGGCGCAAGCCTGATGCAGCCATGCCGCGTGTATGAAGAAGGCCTTCGGGTTGTAAAGTACTTTCAGCGAGGAGGAAGGCGTTGTGGTTAATAACCGCAGCGATTGACGTTACTCGCAGAAGAAGCACCGGCTAACTCCGTGCCAGCAGCCGCGGTAATACGGAGGGTGCAAGCGTTAATCGGAATTACTGGGCGTAAAGCGCACG
+
GGGGGGGGGGGGGGGGGGGGGGGGGGGGGGGGGGGGGGGGGGGGGGGGGGGGGGGGGGGGGGGGGGGGGGGGGGGGGGGGGGGGGGGGGGGGGGGGGGGGGGGGGGGGGGGGGGGGGGGGGGGGGGGGGGGGGGGGGGGGGGGGGGGGGGGGGGGGGGGGGGGGGGGGGGGGGGGGGGGGGGGGGGGGGGCEGGGGGGGGGGGGGGGGGGGGGGGGGGGGGGGGGGGGGGGGGGGGGGGGGGGC
@M03364:276:000000000-BLYN8:1:1101:20365:10789 1:N:0:1
ACTCCTACGGGAGGCAGCAGTGGGGAATATTGCACAATGGGCGCAAGCCTGATGCAGCCATGCCGCGTGTATGAAGAAGGCCTTCGGGTTGTAAAGTACTTTCAGCGAGGAGGAAGGCGTTGTGGTTAATAACCGCAACGATTGACGTTACTCGCAGAAGAAGCACCGGCTAACTCCGTGCCAGCAGCCGCGGTAATACGGAGGGTGCAAGCGTTAATCGGAATTACTGGGCGTAAAGCGCACG
+
GGGGGGGGGGGGGGDFGGGGGGGGGDGGGGGGGGGGGGGGGGGGGGGGGGGGGGGGGGGGGGGGGGGGGGGGGGGGGGGGGGGGGGGGGGGGGGGGGGGGGGGGGGGEGGGGGGGGGGGGGGGGGGGGGGGGGGGGGGGGGGGGGGGGGGGGGGGGGGGGGGGGGGGGGGGGGGGGGGGGGGGGGGGGGGGGGGGGGGGGGGGGGGGGGGGGGGGGGGGGDGGGGGGGGGGGGGGGGFFGGGGD
@M03364:276:000000000-BLYN8:1:1101:24631:10792 1:N:0:1
ACTCCTACGGGAGGCAGCAGTGGGGAATATTGCACAATGGGCGCAAGCCTGATGCAGCCATGCCGCGTGTATGAAGAAGGCCTTCGGGTTGTAAAGTACTTTCAGCGAGGAGGAAGGCATTAAGGTTAATAACCTTAGTGATTGACGTTACTCGCAGAAGAAGCACCGGCTAACTCCGTGCCAGCAGCCGCGGTAATACGGAGGGTGCAAGCGTTAATCGGAATTACTGGGCGTAAAGCGCACG
+
GGGGGGGGGGGGGGGGGGGGGGGGGGGGGGGGGGGGGGGGGGGGGGGGGGGGGGGGGGGGGGGGGGGGGGGGEGGGGGGGGGGGGGGGGGGGFGGGGGGGGGGGGGGGGGEGGGGGGGGGGGGGGGGGGGGGEGGGGGGGGGGGGGGGGGGGGGGEGGGGGGGGGFGGGGGGGGGGGGGGGGGGGGGGGGGGGGGGGGGGGDEDGCCEGGG=EGGGFGGGGECFGFFGGGGGGGGGGGGGGGGD
@M03364:276:000000000-BLYN8:1:1101:13800:10881 1:N:0:1
ACTCCTACGGGAGGCAGCAGTAGGGAATCTTCGGCAATGGGGGCAACCCTGACCGAGCAACGCCGCGTGAGTGAAGAAGGTTTTCGGATCGTAAAACTCTGTTGTTAGAGAAGAACGTTAAGTAGAGTGGAAAGTTACTTAAGTGACGGTATCTAACCAGAAAGGGACGGCTAACTACGTGCCAGCAGCCGCGGTAATACGTAGGTCCCAAGCGTTGTCCGGATTTATTGGGCGTAAAGCGAGC
+
GGGGGGGGGGGGGGGGGGGGGGGGGGGGGGGGGGGGGGGGGGGGGGGGGGGGGGGGGGGGGGGGGGGGGGGGGGGGGGGGGGGGGGGGGGGGGGGGGGGGGGGGGGGGGGGGGGGGGGGGGGGGGGGGGGGGGGGGGGGGGGGGGGGGGGGGGGGGGGGGGGGGGGGGDGGEGGGGGGGGGGFGGGGGGGGGGGGGGGGGGGGGGGGGGGG=FGGGGGGGGGGCGFGGGGGGGGGGGFGGGGG3
@M03364:276:000000000-BLYN8:1:1101:26550:10918 1:N:0:1
ACTCCTACGGGAGGCAGCAGTGGGGAATATTGCACAATGGGCGCAAGCCTGATGCAGCCATGCCGCGTGTATGAAGAAGGCCTTCGGGTTGTAAAGTACTTTCAGCGAGGAGGAAGGCATTAAGGTTAATAACCTTAGTGATTGACGTTACTCGCAGAAGAAGCACCGGCTAACTCTGTGCCAGCAGCCGCGGTAATACGGAGGGTGCAAGCGTTAATCGGAATTACTGGGCGTAAAGCGCACG
+
GGGGGGGGGGGGGGGGGGGGFFGGGGGGGGGGGGGGGGGGGGGGGGGGGGGGGGGGGGGFGGGGGGGGGGGGGGGGGGGGGGGGGGGGGGGGAFGGFGGGGGGGGGGGGGGGGGGGGGGGGGGGGGGGGGGGGGGGFGFGGGGGGGGGGGGGGGGGGGGGGGGGGGGGDGGGGGGFGGGGGGGGGGGGGGGGGGGGGGGGGDGGGGGGGGGFGCCEGGGGGGGFGGGGGGGGGGGGGGDGGGGD
@M03364:276:000000000-BLYN8:1:1101:19631:10927 1:N:0:1
ACTCCTACGGGAGGCAGCAGTAGGGAATCTTCGGCAATGGACGAAAGTCTGACCGAGCAACGCCGCGTGAGTGAAGAAGGTTTTCGGATCGTAAAACTCTGTTGTCAGAGAAGAACAAGGGTGAGAGTGGAAAGTTCACCCCTTGACGGTATCTGACCAGAAAGCCACGGCTAACTACGTGCCAGCAGCCGCGGTAATACGTAGGTGGCAAGCGTTGTCCGGATTTATTGGGCGTAAAGCGAGG
+
GGGGGGGGGGGGGGGGGGGGGGGGGGGGGGGGGGGGGGGGGGGGGGGGGGGGGGGGGGCFGGGGGGGGGGGGGGGGGFGGGGGGGGGGGGGGFGGGGGGGGGGGGEFGFGGGGGGGGGGGGGGGGGGGGFGGGFGGGGFGGGGGGGGGGGGGGGDGGC:FFFFGGGGGGDGGGGGGGGGGDGGGGGGGGGGGGGGGGFGGD9CGGGGGGFGCFGGGGGGFEGCG*<FFEGEGGGGGG3*:7CD)
@M03364:276:000000000-BLYN8:1:1101:22990:10955 1:N:0:1
ACTCCTACGGGAGGCAGCAGTGGGGAATATTGCACAATGGGCGCAAGCCTGATGCAGCCATGCCGCGTGTATGAAGAAGGCCTTCGGGTTGTAAAGTACTTTCAGCGAGGAGGAAGGCGTTGTGGTTAATAACCGCAGCGATTGACGTTACTCGCAGAAGAAGCACCGGCTAACTCCGTGCCAGCAGCCGCGGTAATACGGAGGGTGCAAGCGTTAATCGGAATTACTGGGCGTAAAGCGCACG
+
FGGGGGGGGGGGGGGGGGGGGGGGGGGGGGGGGGGGGGGGGGGGGGGGGGGGGFGGFGGGGGFGGGGFFFGGGGGGFGGGGGGGGGGGGDGGDFGGGFGGGGGGGGGGGGGGGGGF7FGGGGGGGG7AFGGGGGGGGGGGEFGGGGGGGGGGGEECGDFFFFGGGGGGGGGGGGGGGGGGCGGFGGGGGGGEGG5C?FGFGGGGGGGGF7EGGGDEFFGGGGGGGGGGGG5EGGGGFCFD3CD<
@M03364:276:000000000-BLYN8:1:1101:22561:10994 1:N:0:1
ACTCCTACGGGAGGCAGCAGTGGGGAATATTGCACAATGGGCGCAAGCCTGATGCAGCCATGCCGCGTGTATGAAGAAGGCCTTCGGGTTGTAAAGTACTTTCAGCGAGGAGGAAGGCGTTGTGGTTAATAACCGCAACGATTGACGTTACTCGCAGAAGAAGCACCGGCTAACTCCGTGCCAGCAGCCGCGGTAATACGTAGGTGGCAAGCGTTATCCGGATTTATTGGGCGTAAAGCGAGCG
+
GGGGGGGGGGGGGGGGGGGGGGGGGGGGGGGGGGGGGGGGGGGGGGGGGGGGGGGGGGGGGGGGGGGGGGGGGGGGGGGGGGGGGGGGGGGGGGGGGGGGGGGGGGGGGGGGGGGGGGFFGGGGGGGFGGGGGGDGGGGGCGGGGGGGGGGGGGGGGGGGGGGGGGGGGGGGGGGGGGGGG@EGGFGFCGGGGGGGGGGGGGGGGGGGGGGGGGGGGCFGGGGDGGGGGGDGGGGGFFGGGDGC
@M03364:276:000000000-BLYN8:1:1101:16734:11131 1:N:0:1
ACTCCTACGGGAGGCAGCAGTGGGGAATATTGCACAATGGGCGCAAGCCTGATGCAGCCATGCCGCGTGTATGAAGAAGGCCTTCGGGTTGTAAAGTACTTTTAGCGGGGAGGAAGGTGTTGTGGTTAATAACCGCAGCACTTGACGTTACTCGCAGAAGAAGCACCGGCTAACTACGTGCCAGCAGCCGCGGTAATACGTAGGGTGCAAGCGTTAATCGGAATTACTGGGCGTAAAGCGCACG
+
GGGGGGGGGCGGGGGGGGFGGGGGGGGGGGGG9FFGGGGGGGGGGGGGGFG?G@FFGGGGGGGGGGCGG==FGGGGGGGGGGGGGGDGGGGGGGG<@,CFGG,?=F:+@FF+FEG8+:BFG8FFG8FGGGG<C<F>:7@E,,>B>CGCGGGGCC>F7:F:CGGGGGFEDGGGGEG,?EFGGGGGFGFGGGGDEGGDGGGG+CEGGGGGGGDCEEGGFGGGGGGGFGFFF?FGGDEGF7DD<<D3
@M03364:276:000000000-BLYN8:1:1101:8510:11141 1:N:0:1
ACTCCTACGGGAGGCAGCAGTGGGGAATATTGCACAATGGGCGCAAGCCTGATGCAGCCATGCCGCGTGTATGAAGAAGGCCTTCGGGTTGTAAAGTACTTTCAGCGAGGAGGAAGGCGTTGTGGTTAATAACCGCAGCGATTGACGTTACTCGCAGAAGAAGCACCGGCTAACTCCGTGCCAGCAGCCGCGGTAATACGGAGGGTGCAAGCGTTAATCGGAATTACTGGGCGTAAAGCGCACG
+
GGGGGGGGGGGGGGGGGGGGGGGGGGGGGGGGGGGGGGGGGGGGGGGGGGGGGGGGGGGGGGGGGGGGGGGGGGGGGGGGGGGGGGGGGGGGGGGGGGGGGGGGGGGGGGGGGGGFGGGGGGGGGGGGGGGGGFGGGGGGGGGGGFGGGGGGGGGGGGGGGGGGGGGGGGGGGGGGGGGGGGGGGGGFGGGGGGGGGGGGGGGEGGGDGGGGGGGDGGGGGGGGGGGFGFGGGGGDFGGGGGG<
@M03364:276:000000000-BLYN8:1:1101:25407:11199 1:N:0:1
ACTCCTACGGGAGGCAGCAGTAGGGAATCTTCGGCAATGGACGAAAGTCTGACCGAGCAACGCCGCGTGAGTGAAGAAGGTTTTCGGATCGTAAAACTCTGTTGTCAGAGAAGAACAAGGGTGAGAGTGGAAAGTTCACCCCTTGACGGTATCTGACCAGAAAGCCACGGCTAACTACGTGCCAGCAGCCGCGGTAATACGTAGGTGGCAAGCGTTGTCCGGATTTATTGGGCGTAAAGCGAGC
+
GGGGGGGGGGGGGGGGGGGGGGGGGGGGGGGGGGGGGGGGGGGGGGGGGGGGGGGGGGGGGGGGGGGGGGGGGGGGGGGGGGGGGGGGGGGGGGGGGGGGGGGGGFGGGGGGGGGGGGGGGGGGFGFFGGGGGGGGGFFGGGGGFGGGGGGGGGGGGGGGGGGGGGGFGGDGDGGGGGGGGGGGGFGGGGGGGGGGCFGGGFGGGGGGGGGGGGGGGEFGGGEEGGFGGCGGGGGGCFG7CGG5
@M03364:276:000000000-BLYN8:1:1101:9497:11253 1:N:0:1
ACTCCTACGGGAGGCAGCAGTGGGGAATATTGGACAATGGGCGAAAGCCTGATCCAGCCATGCCGCGTGTGTGAAGAAGGTCTTCGGATTGTAAAGCACTTTAAGTTGGGAGGAAGGGCATTAACCTAATACGTTAGTGCTTTGACGTTACCGACAGAATAAGCACCGGCTAACTCTGTGCCAGCAGCCGCGGTAATACAGAGGGTGCAAGCGTTAATCGGAATTACTGGGCGTAACGCGCGCG
+
FGGGGGGGGGGGGGGGGGGGGGGCGGGGGGGGEGGGGGFGGFEEGEEFFGGGFEFFCGGFFFGFGGFFFFDGGGGGGDCAFFGGFGE?FFFFE?E<EFEFGF,CEF9<BFGEGEGF=F7BFBAF9BAFGGGG@F@GCB<D??FFGGG:DF@F>CFGGGGCFGDFFFGGGGGEBDCFCGFGF;FGDFGGFGDGGGGCB,;,BB?FGEGG?GCFGGEGF:7:/CE/>EFGFCGFDGCG3CCDCCD7
@M03364:276:000000000-BLYN8:1:1101:22908:11261 1:N:0:1
ACTCCTACGGGAGGCAGCAGTGGGGAATATTGGACAATGGGCGAAAGCCTGATCCAGCCATGCCGCGTGTGTGAAGAAGGTCTTCGGATTGTAAAGCACTTTAAGTTGGGAGGAAGGGCATTAACCTAATACGTTAGTGCTTTGACGTTACCGACAGAATAAGCACCGGCTAACTCTGTGCCAGCAGCCGCGGTAATACAGAGGGTGCAAGCGTTAATCGGAATTACTGGGCGTAAAGCGCGCG
+
GGGGGGGGGGECFGDGGGEFGGFGGGGGGGGGGGGGGGGGDGGGGGGGGGGGGFGGGGGGGFGGGGGFEGGGGGGGFGGGGGGGGGGGGGGGGGGGDGFGGGGDEG,EFGFCEFGGGEDGGGGGGGFEEFGADFFGGGGGGFFCFDDFFGFGGGGGGGFFGGGFGGGGDGGEFGGGGGGGGGGGGGGGGGGECEGGG9EGFGFFGGGGFGCCEGGGGGGGGGGGGGGGCF@GGGGDCFGGDDCD
@M03364:276:000000000-BLYN8:1:1101:8559:11340 1:N:0:1
ACTCCTACGGGAGGCAGCAGTGGGGAATATTGCACAATGGGCGCAAGCCTGATGCAGCCATGCCGCGTGTATGAAGAAGGCCTTCGGGTTGTAAAGTACTTTCAGCGAGGAGGAAGGCGTTGTGGTTAATAACCGCAGCGATTGACGTTACTCGCAGAAGAAGCACCGGCTAACTCCGTGCCAGCAGCCGCGGTAATACGGAGGGTGCAAGCGTTAATCGGAATTACTGGGCGTAAAGCGCACG
+
GGGGGGGGGGGGGGGGGGGGGGGGGGGGGGGGGGGGGGGGGGGGGGGGGGGGGGGGGGGGGGGGGGGGGGGGGGGGGGGGGGGGGGGGGGGGGGGGGGGGGGGGGGGGGGGGGGGGGGGGGGGGGGGGGGGGGGGGGGGGGGGGGGGGGGGGGGGGGGGGGGGGGGGGGGDGGGGGGGGGGGGGGGGGGGGGGGEGGGGFEEEEGGGGGGGGGGGGEGGFGGGGGGGGGGGGGGGEGG7D<C<<
@M03364:276:000000000-BLYN8:1:1101:19128:11359 1:N:0:1
ACTCCTACGGGAGGCAGCAGTGGGGAATATTGCACAATGGGCGCAAGCCTGATGCAGCCATGCCGCGTGTATGAAGAAGGCCTTCGGGTTGTAAAGTACTTTCAGCGAGGAGGAAGGCGTTGTGGTTAATAACCTTAGTGATTGACGTTACTCGCAGAAGAAGCACCGGCTAACTCCGTGCCAGCAGCCGCGGTAATACGGAGGGTGCAAGCGTTAATCGGAATTACTGGGCGTAAAGCGCACG
+
GGGGGGGGGGGGGGGGGGGGGGGGGGGGGGGGGGGGGGGGGGGGGGGGGGGGGGGGGGGGGGGGGGGGGGGGGGGGGGGGGGGGGGGGGGGGGGGGGGGGGGGGGGGGGGGGGGGGGGGFGGGGGGGGGGGGGGGFGGGGGGGGGGGFGGGGGGGGGGGGGGGGGGGGGGGGGGGGGGGGGGGGGGGGGGGGGGGGGGGGGGGGGGGGGGGGGGGGGGGGGGGGGGGGGGGGGGGGGGGGGGG7
@M03364:276:000000000-BLYN8:1:1101:6267:11383 1:N:0:1
ACTCCTACGGGAGGCAGCAGTGGGGAATATTGCACAATGGGCGCAAGCCTGATGCAGCCATGCCGCGTGTATGAAGAAGGCCTTCGGGTTGTAAAGTACTTTCAGCGAGGAGGAAGGTGTTGTGGTTAATAACCACAGCAATTGACGTTACTCGCAGAAGAAGCACCGGCTAACTCCGTGCCAGCAGCCGCGGTAATACTGAGGGTGCAAGCGTTAATCGGAATTACTGGGCGTAAAGCGCACG
+
GGGGGGGGGEGGGGGGGGGGGGGGGGGGGGGGGGGGGGGGFGGDFGEGGGGGGGGGGGFGGGGGGFFGGEFEGGGGGGGFEFFGGGGGFGGGGGGGGGGGGGGGFGD:FFGGGEGGDF?FEF=F7B>FFAFGGFG<FEFFGABFGFGFDFGFGGGCGECAFFGFFFFEGGGGDCEF@CFGFFGGCEFGFEGEEEDCGGG+?<C@C*=;FCFGG5AEFGGFEECEFGF9CFC=C9CEFGFCCDDC
@M03364:276:000000000-BLYN8:1:1101:7005:11397 1:N:0:1
ACTCCTACGGGAGGCAGCAGTAGGGAATCTTCGGCAATGGACGAAAGTCTGACCGAGCAACGCCGCGTGAGTGAAGAAGGATTTCGTATCGTAAAACTCTGTTGTTAGAGAAGAACGTTAAGTAGAGTGGAAAGTTACTTAAGTGACGGTATCTAACCAGAAGGGGACGGCTAACTACGTGCCAGCAGCACCGTTAATACGTAGGGACCAACCGTAGTCCGGATTGATTGGGCGTAAAGCGAGC
+
EGCFGGGCGGGGCGDGGEFGFCEGGGGFCFFGGDGGDEGG@,@C7B:6EFFEGGGDGGEFG@F:FDEFCGEC?CC,EEF8,,5CEG,,BBBEEFB,5:C,FFEAFF9F?FEFGGGGG7F8B,5B5E<,FDGFF,5E<B9,C,,:@<FCE=+@CFACDC:C<F,@@CCCFC*:F<>FF7<2>E*,,*,4:,,2=6616,,?8B,4***3*;C***3*22<4A5*/C09C77C=C):EC<C0CC3)
@M03364:276:000000000-BLYN8:1:1101:8622:11402 1:N:0:1
ACTCCTACGGGAGGCAGCAGTGGGGAATATTGCACAATGGGCGCAAGCCTGATGCAGCCATGCCGCGTGTATGAAGAAGGCCTTCGGGTTGTAAAGTACTTTCAGCGAGGAGGAAGGCATTAAGGTTAATAACCTTAGTGATTGACGTTACTCGCAGAAGAAGCACCGGCTAACTCCGTGCCAGCAGCCGCGGTAATACGGAGGGTGCAAGCGTTAATCGGAATTACTGGGCGTAAAGCGCACG
+
GGGGGGGGGGGGGGGGGGGGGGGGGGGGGGGGGGGGGGGGGGGGGGGGGGGGGGGGGGGGGGGGGGGGGGGGGGGGGGGGGGGGGGGGGGGGGGGGGGGGGGGGGGGGGGGGGGGGGGGGGGGGGGGGGGGGGGGGGGGGGGGGGGGGGGGGGGGGGDGGGFGGGGGG7<FGGGGGGGGGGGGGGGGGGEEGGGGGFGGGGGGGGGGGGGGGGGGGGGGGEEGGGGGGGGGGGDEDGGGGGDD<
@M03364:276:000000000-BLYN8:1:1101:6110:11420 1:N:0:1
ACTCCTACGGGAGGCAGCAGTGGGGAATATTGCACAATGGGCGCAAGCCTGATGCAGCCATGCCGCGTGTATGAAGAAGGCCTTCGGGTTGTAAAGTACTTTCAGCGAGGAGGAAGGTGTTGTGGTTAATAACCGCAGCAATTGACGTTACTCGCAGAAGAAGCACCGGCTAACTCCGTGCCAGCAGCCGCGGTAATACGGAGGGTGCAAGCGTTAATCGGAATTACTGGGCGTAAAGCGCGCG
+
GGGGGGFGFGGGGGGGGDGGCGGGGGGGGGGGFGCFFFF@F,CFGEFFFFCCFGFGGGCGGGDEEEDGGFGGFGGGGGGGFGGGGG,BFGGGE<9?FFGGEFGGGGGFGG7FCBF@FE=E:EFEEFGGGGGGGF>FC>FC<DFGGG@>FF:DFF7FFEFFGGGGFG7CCCFGGGGGGGFGGGGFGGGG@EGG*=8BCFGGG*BCGEGEEFEFEGGGFGGC=EGCECFF7FGGGCEG3>FD<CDC
@M03364:276:000000000-BLYN8:1:1101:19274:11461 1:N:0:1
ACTCCTACGGGAGGCAGCAGTGGGGAATATTGCACAATGGGCGCAAGCCTGATGCAGCCATGCCGCGTGTATGAAGAAGGCCTTCGGGTTGTAAAGTACTTTCAGCGAGGAGGAAGGTGTTGTGGTTAATAACCACAGCAATTGACGTTACTCGCAGAAGAAGCACCGGCTAACTCCGTGCCAGCAGCCGCGGTAATACGGAGGGTGCAAGCGTTAATCGGAATTACTGGGCGTAAAGCGCACG
+
GGGGGGGGGGGGGGGGGGGGGGGGGGGGGGGGGGGGGGGGGGGGGGGGGGGGGGGGGGGGGGGGGGGGGGGGGGGGGGGGGGGGGGGGGGGGGGGGGGGGGGGGGGGGGGGGGGGGGGGGGGGGGGGFGGGGGGGGGGGGGGGGGGGGGGGGFGGGGGGGGGGGGGGGGGGDGGGGGGGGGGGGGGGGGGGGGGGGGGGGGGGGGGGGGGGGGGGGGGFGGGGGGGGFFGGGGGGGGGGGGGG5
@M03364:276:000000000-BLYN8:1:1101:5350:11474 1:N:0:1
ACTCCTACGGGAGGCAGCAGTAGGGAATCTTCGGCAATGGACGAAAGTCTGATGGAGCAACGCCGCGTGAGTGAAGAAGGTTTTCGGATCGTAAAACTCTGTTGTTGGAGAAGAACGTATTTGATAGTAACTGATCAAGTAGTGACGGTCTCCAACCAGAAAGCCACGGCTAACTACGTGCCAGCAGCCGCGGTAATACGTAGGTGGCAAGCGTTGTCCGGATTCATTGGGGGTAAAGCGACCG
+
GDAFGA<F6F:@FC@F;@F,CEFF78,C<9<EDEG@@FG<FGG7F@@E9FE9EFDD,CFGGDC@FGGC@,B9EAE<E,,<=C,CF+@FE78,B?F9FFEFGG,?BF@<<8<FEGG8FEBEAEC?BF5CFFBFGGE<@8=FGGGGG<FE=+8<=D<BC7DFFGCFG<3<<*3@,7EFB8>C:7;D7,D>EGE>*B*6,4;E2CF;228**3;FG53=:C9=E**2++0++<C*7)A+0:C55)/1
@M03364:276:000000000-BLYN8:1:1101:27968:11478 1:N:0:1
ACTCCTACGGGAGGCAGCAGTAGGGAATCTTCCACAATGGACGAAAGTCTGATGGAGCAACGCCGCGTGAGTGAAGAAGGGTTTCGGCTCGTAAAGCTCTGTTGTTAAAGAAGAACGTGGGTGAGAGTAACTGTTCACCCAGTGACGGTATTTAACCAGAAAGCCACGGCTAACTACGTGCCAGCAGCCGCGGTAATACGTAGGTGGCAAGCGTTATCCGGATTTATTGGGCGTAAAGCGAGCG
+
GGGGGGGGGGDGGGGGGGFGGFFGGGGGCFGFGGGGGGGGGFFGGCECEFGGGGEGGGGGGGGGGGGGGGGGGGFFG,CCECFFGGGC,BFFDFFFG9EFFGGCGGA9?FFGGG<FGGGGGGGFGFFGGGF9FG<?F<DGGGGGGGCFC<FCGGGEFFFGGFFFGGGC>E*>FGGGFGGGGCFDFFGC7ECEGG*8;BFFC?8EGGG6:F@*AEGGGG9CE=//9@?7?+;C)1*:**:5CDDD
@M03364:276:000000000-BLYN8:1:1101:23859:11480 1:N:0:1
ACTCCTACGGGAGGCAGCAGTAGGGAATCTTCGGCAATGGGGGCAACCCTGACCGAGCAACGCCGCGTGAGTGAAGAAGGTTTTCGGATCGTAAAACTCTGTTGTTAGAGAAGAACGTTAAGTAGAGTGGAAAATTACTTAAGTGACGGTATCTAACCAGAAAGGGACGGCTAACTACGTGCCAGCAGCCGCGGTAATACGTAGGTCCCAAGCGTTGTCCGGATTTATTGGGCGTAAAGCGAGC
+
GGGGGGGGGGGGGGGGGGGGGGGGGGGGGGGGGGGGGGGGGGGGGGGGGGGGGGGGGGGGGGGGGGGFFGGGGGGGGGGGGGGGGGGGGGGGGGGGGGGGGGGGGGGGGGGGGGGGGGGGGGGGGGGFFGGGGGGGGGGFFGGGGGGGGGGGGGGGGGGGGGGGGGGGGGGGGGGGGGGGGGGGGGGGGGGGGGGGGGGGGGGFGGGGGGGGGGGGGGGGGGGGGGGGGGFGGGEGGGGGGGGD
@M03364:276:000000000-BLYN8:1:1101:24231:11536 1:N:0:1
ACTCCTACGGGAGGCAGCAGTGGGGAATATTGCACAATGGGCGCAAGCCTGATGCAGCCATGCCGCGTGTATGAAGAAGGCCTTCGGGTTGTAAAGTACTTTCAGCGAGGAGGATGGTGTTGTGGTTAATAACCACAGCAATGGACGTTACTCGCAGAAGAAGCACCGGCTAACTCCGTGCCAGCAGCTGCTGTAATACGGAGGGTGCAAGCGTTAATCGGAATGACTGGGCGTAAAGCGCACG
+
GGGGGGGGGGGGGGGGGGGG-CFGGGGGGGGGGGGGGGGGGGG@FEGGGGGGGGGGGGDGFFGGGGGGGF,,CCFGGGGGFEFGGGGC:BFGGGGG,@FG9FGGGGF:CFG@FG8,4FG=:FF==E7?,?,,:<8BFFGG8,,:7,=+:3=D<:+3+<,>DC>E:F:F73<3FF;D,>>D*12?*,=2,6,,462262=*=8*=EB88+A@8C1*87=C5***1020<0CGGDC5537:5C31>
@M03364:276:000000000-BLYN8:1:1101:9287:11551 1:N:0:1
ACTCCTACGGGAGGCAGCAGTGGGGAATATTGCACAATGGGCGCAAGCCTGATGCAGCCATGCCGCGTGTATGAAGAAGGCCTTCGGGTTGTAAAGTACTTTCAGCGAGGAGGAAGGTGTTGTGGTTAATAACCGCAGCAATTGACGTTACTCGCAGAAGAAGCACCGGCTAACTCCGTGCCAGCAGCCGCGGTAATACGGAGGGTGCAAGCGTTAATCGGAATTACTGGGCGTAAAGCGCGCG
+
GGGGGGGGGGGGGGGGGGGGGGGGGGGGGGGGGGGGGGGGGGGGGGGGGGGGGGGGGGGGGGGGGGGGGGGGGGGGGGGGGGGGGGGGGGGGGGGGGGGGGGGGGGGGGGGGGGGGGGGGGGGGGGGGGGGGGGGGGGGGGGGGGGGGGGGGGGGGGGGGGGGGGGGGGGGGGGGGGGGGGGGGGGGGGGGGGGGGGGGGGGGGGGGGGGGGGGGGGGGGGGGGGGGGGFGGDGGDGGGGGGGG
@M03364:276:000000000-BLYN8:1:1101:13316:11562 1:N:0:1
ACTCCTACGGGAGGCAGCAGTAGGGAATCTTCCACAATGGACGAAAGTCTGATGGAGCAACGCCGCGTGAGTGAAGAAGGGTTTCGGCTCGTAAAGCTCTGTTGTTAAAGAAGAACGTGGGTGAGAGTAACTGTTCACCCAGTGACGGTATTTAACCAGAAAGCCACGGCTAACTACGTGCCAGCAGCCGCGGTAATACGTAGGTGGCAAGCGTTATCCGGATTTATTGGGCGTAAAGCGAGCG
+
GGGGGGGGGGGGGGGGGGFGGGGGGGGGGGGGGGGGGGGGGGGGGGGGGGGGGGGGGGGGGGGGGGGGGGGGGGGGGGGGGGGGGGGGGGGGGGGGGFGGGGGG@FGGGGGGGGGGGFFGGGGGGGGGGGGGGGGGGGGGGGGGGGGGGGGGGGGGGGGGGGGGGGGGGGGGGGGGGGGGGGGGGGGG>>EGGGGEG9CCFCGGGGGGGGGGGGGGFFGGGGGGGGCFGGGGDGGGGGFDDGGD
@M03364:276:000000000-BLYN8:1:1101:26889:11586 1:N:0:1
ACTCCTACGGGAGGCAGCAGTGGGGAATATTGCACAATGGGCGCAAGCCTGATGCAGCCATGCCGCGTGTATGAAGAAGGCCTTCGGGTTGTAAAGTACTTTCAGCGAGGAGGAAGGTGTTGTGGTTAATAACCGCAGCAATTGACGTTACTCGCAGAAGAAGCACCGGCTAACTACGTGCCAGCAGCCGCGGTAATACGGAGGGTGCAAGCGTTAATCGGAATTACTGGGCGTAAAGCGCACG
+
GGGGGGGGGGEEGEGGGGGGGGGGGGGGGGGGCCGGGGFGGG7FGGDGGGGGGFGGG@DGGGGGGEGEEFFGDGGGFFFGGFGECFEFFGGGGGGGGGGGGGGGGGGGGDFEGGGGGGGGDGGGGFGGGGGGGCEDEGGGGGGGGGGGGGGGGGGGEEGGGGFGG:FFFEEGGGG9CEGGGGGGGGGGFGGGGGEGGGGGDEGE7BCE?EGGGG=C*<CGGGCCG?72:CFGGGGCDG75CDCC
@M03364:276:000000000-BLYN8:1:1101:10519:11590 1:N:0:1
ACTCCTACGGGAGGCAGCAGTGGGGAATATTGCACAATGGGCGCAAGCCTGATGCAGCCATGCCGCGTGTATGAAGAAGGCCTTCGGGTTGTAAAGTACTTTCAGCGAGGAGGAAGGCGTTGTGGTTAATAACCGCAGCGATGGACGTTACTCGCAGAAGAAGCACCGGCTAACTCCGTGCCAGCAGCCGCGGTAATACGGAGGGTGCAAGCGTTAATCGGAATTACTGGGCGTAAAGCGCACG
+
GGGGGFFGFGGGGGG@FGGGFEGDEGGGFFDGG@<@<@FF@FGGEE+CFE@C@FCFGFFGCEGGCFG=CEGFCFGFCGGGGGAFDFG@EFGGDGGGGGGGGDGFGGG7CF7C:C<D:E7?=B>C>:+,EFAFDEEEG:7F=F+>3@BF7FECFFG>:CFEGGGFG7>FDDEGFGFFGGDFFFFGCFCCGGG8>CC*<>+3=1CGGE5>6CF888CEGFGGGD=5EC<9F6F59<EGFDFD<CC5
@M03364:276:000000000-BLYN8:1:1101:25370:11593 1:N:0:1
ACTCCTACGGGAGGCAGCAGTGGGGAATATTGCACAATGGGCGCAAGCCTGATGCAGCCATGCCGCGTGTATGAAGAAGGCCTTCGGGTTGTAAAGTACTTTCAGCGAGGAGGAAGGCATTAAGGTTAATAACCTTAGTGATTGACGTTACTCGCAGAAGAAGCACCGGCTAACTCCGTGCCAGCAGCCGCGGTAATACGGAGGGTGCAAGCGTTAATCGGAATTACTGGGCGTAAAGCGCACG
+
EGFFGGGGGGGGGGDGGGGGFFGGDEGCGGGGGCFGFGGFGFFGGGGGGGGGGGGGFFEEGGGGGGGGCCFGGFGEGGGGG8FGFFEGEFFEGFCFFFGCGGGGGGGFFGGDEFFCDGGGGGCGGGEFGDFGGGFGGFGFGFFFGGGCFEGGGGGGGGGGG<FGGGGEGGEGGGGGGGGGGGFFFGDFFGCEG5CGGGGGGDGGEGG5BC+@CEEC5EFDEECFFGGGGCFGGDC:DCF3CDDC
@M03364:276:000000000-BLYN8:1:1101:6440:11690 1:N:0:1
ACTCCTACGGGAGGCAGCAGTAGGGAATCTTCGGCAATGGGGGCAACCCTGACCGAGCAACGCCGCGTGAGTGAAGAAGGTTTTCGGATCGTAAAACTCTGTTGTTAGAGAAGAACGTTAAGTAGAGTGGAAAGTTACTTAAGTGACGGTATCTAACCAGAAAGGGACGGCTAACTACGTGCCAGCAGCCGCGGTAATACGTAGGTCCCAAGCGTTGTCCGGATTTATTGGGCGTAAAGCGAGC
+
GGGGGGGGGGGGGGGGGGGGGGGGGGGGGGGGGGGGGGGGGGCGGGGFGGGGGCGGGGGGGGGGGGGGDGGGFGGGGGGFGGGGGGGCFGGGFGGGGGGGGGGGCFGAFGGGGGGGG>FGG9CD<FGGGGF@FGGGGDGFGCFGGGGGGCCGGGGGGFGGFGGFG:FFE7:<FGCGFGGGCFGGFGG:FFGEGDBCEGGGGGGGGCCFFEEFGECGDGGGGG5CGFFGGFGGG3/:CFC>CD7/
@M03364:276:000000000-BLYN8:1:1101:27495:11725 1:N:0:1
ACTCCTACGGGAGGCAGCAGTAGGGAATCTTCCACAATGGACGAAAGTCTGATGGAGCAACGCCGCGTGAGTGAAGAAGGTTTTCGGATCGTAAAACTCTGTTGTTGGAGAAGAACGTATTTGATAGTAACTGATCAGGTAGTGACGGTATCTAACCAGAAAGCCACGGCTAACTACGTGCCAGCAGCCGCGGGAATACGGAGGTGGCAAGCGTTGTCCGGATTTATTGGGCGTAAAGCGAGCG
+
FFGGCFGGGGGGGGDGCEEFGGFFCFGGGGGAE6FFFFGGGGG7CFG,CFGFAE@FFF7F,FF7CFGGEGDFGGGGGC=FFACC,CCGDG:9,BFGGFFCBBF<BFFFAFFG@FFCEBAFF<EDF?5AF,8CA,C,AAFD?<FGGDG@CDFF,CF,=<BFG,@FF,3338<:FEGCFC:,*@E8>7ED,*:1=**4,+?3**:B8E1C*>8C*=*/2?+::5;*+AA3<+;:<5CE<CD)9DDC
@M03364:276:000000000-BLYN8:1:1101:24323:11759 1:N:0:1
ACTCCTACGGGAGGCAGCAGTAGGGAATCTTCGGCAATGGGGGCAACCCTGACCGAGCAACGCCGCGTGAGTGAAGAAGGTTTTCGGATCGTAAAACTCTGTTGTTAGAGAAGAACGTTAAGTAGAGTGGAAAGTTACTTAAGTGACGGTATCTAACCAGAAAGGGACGGCTAACTACGTGCCAGCAGCCGCGGTAATACGTAGGTGGCAAGCGTTGTCCGGATTTATTGGGCGTAAAGCGAGC
+
GGGGGGGGGGGGGGGGGGGGGGGGGGGGGGGGGGGGGGGGGGGGGGGGGGGGGGGGGGGGGGGGGGGGGGGGGGGGGGGGGGGGGGGGGGGGGGGGGGGGGGGGGGGGGGGGGGGGGGGGFGGGGGGGGGGGGGGGGGGGGGGGGGGGGGGGGGGGGGGGGGFGGEGGGGGGGGGGGGGGGGGGGGGGGGGGGGGGGGDEFFFGGGGGGGGGGGGEGGGGGG5CEGGGGGCGGGGGGFGGDGC3
@M03364:276:000000000-BLYN8:1:1101:3176:11799 1:N:0:1
ACTCCTACGGGAGGCAGCAGTGGGGAATATTGCACAATGGGCGCAAGCCTGATGCAGCCATGCCGCGTGTATGAAGAAGGCCTTCGGGTTGTAAAGTACTTTCAGCGAGGAGGAAGGCATTAAGGTTAATAACCTTAGTGATTGACGTTACTCGCAGAAGAAGCACCGGCTAACTCCGTGCCAGCAGCCGCGGTAATACGGAGGGTGCAAGCGTTAATCGGAATTACTGGGCGTAAAGCGCACG
+
GGGGGGGGGGDGGGGGGGGGGGGGGGGGFFGFGGGGGGGFGGGGGGGGGGGGGGGGGGGGGFGGGGGGG@FFGGGFGGGGGGGGGGGGGGGGGGGGGGGGFFGGGGGGGGGGGGGGGGGGGFGGGGGGGGDGGGGGGFGGFAFGGEGGGGEGGGGGFEFGGGFGGGGGGD@FGGGGGGGFGGGGGFCGGGGGGGGGFGGGGEGGGGGGGGCCGGGGGGGGGGGFGGGGGFGGC<EEGGGGGGG>
@M03364:276:000000000-BLYN8:1:1101:12556:11804 1:N:0:1
ACTCCTACGGGAGGCAGCAGTGGGGAATATTGGACAATGGGCGAAAGCCTGATCCAGCCATGCCGCGTGTGTGAAGAAGGTCTTCGGATTGTAAAGCACTTTAAGTTGGGAGGAAGGGCATTAACCTAATACGTTAGTGCTTTGACGTTACCGACAGAATAAGCACCGGCTAACTCTGTGCCAGCAGCCGCGGTAATACAGAGGGTGCAAGCGTTAATCGGAATTACTGGGCGTAAAGCGCGCG
+
GGGGGGGGGGGEGGGGGGGGGGGGGGGGGGGGGGGGGGGGGGGGGGGGGGGGGGGGGGGGGGGGGGGGGGGGGGGGGGGGGGGGGGGGGGGGGGGGGGGGGGGGGGGGGGGGGGGGGGGGGGGGGGGGGGGGGGGGGGGGGGGGGGGGGGGGGGGGGGGGGGGGGGGGGGGGGGGGGGGGGGGGGGGGGGGEGGGGGGGGGGGGGGGGGGFGGGGGGGGGGGGGGGGGGGFDGDGGGGGCGCDD
@M03364:276:000000000-BLYN8:1:1101:6590:11854 1:N:0:1
ACTCCTACGGGAGGCAGCAGTAGGGAATCTTCGGCAATGGGGGCAACCCTGACCGAGCAACGCCGCGTGAGTGAAGAAGGTTTTCGGATCGTAAAACTCTGTTGTTAGAGAAGAACGTTAAGTAGAGTGGAAAATTACTTAAGTGACGGTATCTAACCAGAAAGGGACGGCTAACTACGTGCCAGCAGCCGCGGTAATACGTAGGTCCCAAGCGTTGTCCGGATTTATTGGGCGTAAAGCGAGC
+
GGGGGGGGGGGGGGGGGGGGGGGGGGGGGGGGGGGGGGGGGGGGGGGGGGGGGGGGGGGGGGGGGGGGGGGGGGGGGGGGGGGGGGGGGGGGGGGGGGGGGGGGGGGGGGGGGGGGGGFGGGGGGGGGGGGGGFGGGGGAFGFGGGGGGGGGGGGGGGGGGGGGGGGGGGGGDGGGGGGGGGGGGGGFGGGGGGGGGGGGGGGFGGGGGGGGGGCGGGGGGGGC8E?FFGGGC5:EGGGGGGG5
@M03364:276:000000000-BLYN8:1:1101:10310:11897 1:N:0:1
ACTCCTACGGGAGGCAGCAGTAGGGAATCTTCCACAATGGACGCAAGTCTGATGGAGCAACGCCGCGTGAGTGAAGAAGGGTTTCGGCTCGTAAAGCTCTGTTGTTAAAGAAGAACGTGGGTAAGAGTAACTGTTTACCCAGTGACGGTATTTAACCAGAAAGCCACGGCTAACTACGTGCCAGCAGCCGCGGTAATACGTAGGTGGCAAGCGTTATCCGGATTTATTGGGCGTAAAGCGAGCG
+
GGGGGGGGGGGGGGGGGGGGGGGGGGGGGGGGGGGGGGGGGGGGGGGGGGGGGGGGGGGGGGGGGGGGGGGGGGGGFGGGGGGGGGGGGGGGGGGGGGGGGGGGGGGFGGGGGGGGGEGGGGGGGGGGGGGGGGGGGGGGGGGGGGGGGGGGGGGGGGGGGGGGGGGGGGGGGGGGGGGGGGGGGGGGFGGGGGGGGGGGGFGGGGGGGFGGGGGGGFGGGCEGDGGGGGGGGGGGGGGGGGGC
@M03364:276:000000000-BLYN8:1:1101:19573:11903 1:N:0:1
ACTCCTACGGGAGGCAGCAGTAGGGAATCTTCGGCAATGGACGAAAGTCTGACCGAGCAACGCCGCGTGAGTGAAGAAGGTTTTCGGATCGTAAAACTCTGTTGTTAGAGAAGAACAAGGATGAGAGTAAAATGTTCATCCCTTGACGGTATCTAACCAGAAAGCCACGGCTAACTACGTGCCAGCAGCCGCGGTAATACGTAGGTGGCAAGCGTTGTCCGGATTTATTGGGCGTAAAGCGAGC
+
GGGGGGGGGGGGGGGGGGGGGGGGGGGGGGGGGGGGGGGGFGGGGGGGGGGGGGGGGGGGGGGGGGGGGGGGGGGGGGGGGGGGGGGGGGGGGGGGGGGGGGGGGGGGGGGGGGGGGGGFFFGGGCFGGGGGGGGGGGGGGGGGGGGGGGGGGGGGGGGGGGGGGGGGGGGGGGGGFGGGGGGGGGGGGGGGGGGGGGGGGGFGGGGGGGGGFGGEEGGGGGGDGCGFGGGCFGGCDGGGGGG5
@M03364:276:000000000-BLYN8:1:1101:8327:11992 1:N:0:1
ACTCCTACGGGAGGCAGCAGTAGGGAATCTTCGGCAATGGGGGCAACCCTGACCGAGCAACGCCGCGTGAGTGAAGAAGGTTTTCGGATCGTAAAACTCTGTTGTTAGAGAAGAACGTTAAGTAGAGTGGAAAGTTACTTAAGTGACGGTATCTAACCAGAAAGGGACGGCTAACTACGTGCCAGCAGCCGCGGTAATACGTAGGTCCCAAGCGTTGTCCGGATTTATTGGGCGTAAAGCGAGC
+
GGGGGGGGGGGGGGGGGGFGGGGGGGGGGGGGGGGGGGGGGGGGGGGGGGGGGGGGGGGGCFFGGGGGGGGGGGGGGGFGGGGGGGGGGGGGGGGGGGGGGGGGGFGFFGGFGGF,CFCGGGFCGCFGGFGGGGGDFEAEGGGGGGGG>FFGGFGGGGGGGGGGGGGGGGCGGGGGCFGGGFFGFGFGGC8BEGEGGCCE82BFGGFF5FFFEEECEEGGEECEGGGGGGCFG)/7><FGDCG)
@M03364:276:000000000-BLYN8:1:1101:14948:12035 1:N:0:1
ACTCCTACGGGAGGCAGCAGTAGGGAATCTTCGGCAATGGACGAAAGTCTGACCGAGCAACGCCGCGTGAGTGAAGAAGGTTTTCGGATCGTAAAACTCTGTTGTTAGAGAAGAACAAGGATGAGAGTAAAATGTTCATCCCTTGACGGTATCTAACCAGAAAGCCACGGCTAACTACGTGCCAGCAGCCGCGGTAATACGTAGGTGGCAAGCGTTGTCCGGATTTATTGGGCGTAAAGCGAGC
+
GGGGGGGGGGGGGGGGGGGGGGGGGGGGGGGGGGGGGGGGGGGGGGGFGGGGGGGGGGGGGGGGGGGGGGGGGGGGGGGGGGGGGGGGGGGGGGGGGGGGGGGGGGGGGGGGGGGGGGFGGGDGGGFGGGGGGGGGGGGGG@FGGGGGGGGGGGGGGGGGGGGGGGGGGGGGGGGGGGGGGGGGGGGGGGGGGGGGGGGGGGGGGGGGGGGGGGGEDGGGGGGEEGGGGGGGGGGGGGGG<DC)
@M03364:276:000000000-BLYN8:1:1101:21895:12049 1:N:0:1
ACTCCTACGGGAGGCAGCAGTGGGGAATATTGCACAATGGGCGCAAGCCTGATGCAGCCATGCCGCGTGTATGAAGAAGGCCTTCGGGTTGTAAAGTACTTTCAGCGAGGAGGAAGGCGTTGTGGTTAATAACTGCAGCGATTGACGTTACTCGCAGAAGAAGCACCGGCTAACTCCGTGCCAGCAGCCGCGGTAATACGGAGGGTGCAAGCGTTAATCGGAATTACTGGGCGTAAAGCGCACG
+
GGGGGGGGGDGGGGGGGGGGGGGGGGGGGGGGGGGGGGGGGGGDGGGGGGGGGGGGGGGGGFGGGGGGGGGGFGGGGFGGGFGDGGGGGGGGFGGGGGGGGGGGGGC@FGGGGGGGGGGEGDGGGGGGGGGGG9FGGGGGGFFFGGGGGGGGGGGGGGEGCGGGGGGF@FGGGGGGGGGGGGGGGGGGGGGEEGD8EEFGDCEEEGEEGGFGGE8ECFFGGG=FGGGGGGGGGDGGGGFDGGCC
@M03364:276:000000000-BLYN8:1:1101:9186:12093 1:N:0:1
ACTCCTACGGGAGGCAGCAGTAGGGAATCTTCGGCAATGGACGAAAGTCTGACCGAGCAACGCCGCGTGAGTGAAGAAGGTTTTCGGATCGTAAAACTCTGTTGTCAGAGAAGAACAAGGGTGAGAGTGGAAAGTTCACCCCTTGACGGTATCTGACCAGAAAGCCACGGCTAACTACGTGCCAGCAGCCGCGGTAATACGTAGGTGGCAAGCGTTGTCCGGATTTATTGGGCGTAAAGCGAGC
+
GGGGGGGGGGGGGGGGGGGGGGGGGGGGGGGGGGGGGGGGGGGGGGGGGFFGGGGGGGGGGGGGGGGGGGGGGGGGGGGGFFGGGGGGGGGGGGGGGGGGGGGGGGGGGGGGGGGGGGGGGGGGGGGGGGGGGGGGGGGGGGGGGGGGGGGGGGGGGGGGGGGGGGGGGGGGGGGGFGGGGGG9EGGGGGGGGGEGGGGGGGGGGGGGGGGGGGGGGGGGGGGDEFEGFG?FGGGGDGGGGCG7
@M03364:276:000000000-BLYN8:1:1101:27691:12098 1:N:0:1
ACTCCTACGGGAGGCAGCAGTGGGGAATATTGCACAATGGGCGCAAGCCTGATGCAGCCATGCCGCGTGTATGAAGAAGGCCTTCGGGTTGTAAAGTACTTTCAGCGAGGAGGAAGGCATTAAGGTTAATAACCTTAGTGATTGACGTTACTCGCAGAAGAAGCACCGGCTAACTCCGTGCCAGCAGCCGCGGTAATACGGAGGGTGCAAGCGTTAATCGGAATTACTTGGCGTAAAGCGCACG
+
FFFG8<FFGGDC:FCC;FGGGFG?CFGGGGGFC@FGEGGGGFGG@FGG@F8EEFCFGFGGGFG@:CFCCBCFCEGFAEFGGF<<EFG7CB>BFCFFGEGG9EFFF9>C+@>+:FGF=<FEGG9B@,5C<FDD=DCF,,:5<DFF,A+CFGBFD@@F@C<<FGCBCFCCC@FEFGA@DEBFGCDFF>C78CE58EEEGFGGBECE*1:EFC+=8;EEGGGGGEGG8E:C+<FFDCCG<**)75D1
@M03364:276:000000000-BLYN8:1:1101:3416:12147 1:N:0:1
ACTCCTACGGGAGGCAGCAGTAGGGAATCTTCGGCAATGGGGGCAACCCTGACCGAGCAACGCCGCGTGAGTGAAGAAGGTTTTCGGATCGTAAAACTCTGTTGTTAGAGAAGAACAAGGATGAGAGTAAAATGTTCATCCCTTGACGGTATCTAACCAGAAAGCCACGGCTAACTACGTTCCAGCAGCCGCGGTAATACGTAGGTGGCAAGCGTTGTCCGGATGGATTGGGCGTAAAGGGAGC
+
FGGGCFGCGEGGGGGEEEEFF9<FFEFA9FE6<FFEGGGGCFDC@CGGGGGDCFF:FFGFGCFGGGFGG@FGGGGGGGGEFGGGGGGGCFE<EGGFAFFGDFE,BFGGFFE8FFGF<=FC,,BFEADAFDGC,3@E,@@9F,FFGEGGDGF<FFG9F<CEEACFGG,3*>:F7FGG@@EF,24,=72:,4:*:>C*;C9B52+=ECFBB*>FCEC8=EF?=C=5**2<+2*59C/*95C*9777
@M03364:276:000000000-BLYN8:1:1101:27791:12204 1:N:0:1
ACTCCTACGGGAGGCAGCAGTAGGGAATCTTCGGCAATGGGGGCAACCCTGACCGAGCAACGCCGCGTGAGTGAAGAAGGTTTTCGGATCGTAAAACTCTGTTGTTAGAGAAGAACGTTAAGTAGAGTGGAAAGTTACTTAAGTGACGGTATCTAACCAGAAAGGGACGGCTAACTACGTGCCAGCAGCCGCGGTAATACGTAGGTCCCAAGCGTTGTCCGGATTTATTGGGCGTAAAGCGAGC
+
GGGGGGGFGGG;BF>FGGFEFFGGGGGGGGGGGGDEGGGGGGGGGGGGGGGGG<FGGGGGGGGDGGGGGGGFCFGFEEFGGGFEFGGGEGGGGGGCFFFGGGGGGEGGGGGGGFEFGGGFGGFGGFFGGGGFFFGFGGGEFGGGGGFEGGGGDFC@BCCFGGGGCGCFFFGGGGGECFEFFEGFGGGGG8CEEC:C>9CFC>CFGGGCF98:CE8=CAA7CE*2CEDGGGGG4>C7*9DGCDD)
@M03364:276:000000000-BLYN8:1:1101:16972:12215 1:N:0:1
ACTCCTACGGGAGGCAGCAGTGGGGAATATTGCACAATGGGCGCAAGCCTGATGCAGCCATGCCGCGTGTATGAAGAAGGCCTTCGGGTTGTAAAGTACTTTCAGCGAGGAGGAAGGTGTTGTGGTTAATAACCGCAGCAATTGACGTTACTCGCAGAAGAAGCACCGGCTAACTCCGTGCCAGCAGCCGCGGTAATACGGAGGGTGCAAGCGTTATCCGGATTTATTGGGCGTAAAGCGAGCG
+
GGGGGGGGGGGGGGGGGGGGGGGGGGGGGGGGGGGGGGGGGGGGGGGGGGGGGGGGGGGGGGGGGGGGGGGGGGGGGGGGGGGGGGGGGGGGGGGGGGGGGGGGGGGGGGGGGGGGGGGGGGGGGGGGGGGGGGGGGGGGGGGGGGGGGGGGGGGGGGGG7FGGGGGGGGGGGGGGGGGGGGGGGGGGGGGGGGGGGGGGGGGGEGGGGGGGGGGGGFGGGGEGGGGGGGGGGDGGGGGGGGGC
@M03364:276:000000000-BLYN8:1:1101:25000:12245 1:N:0:1
ACTCCTACGGGAGGCAGCAGTGGGGAATATTGCACAATGGGCGCAAGCCTGATGCAGCCATGCCGCGTGTATGAAGAAGGCCTTCGGGTTGTAAAGTACTTTCAGTGAGGAGGAAGGTGTTGTGGTTAATAACCACAGCAAGTGACGGTACTTGCAGAGGAAGCACCGGCTAACTCCGTGCCAGCAGCCGCGGTAATACGGAGGGTGCAAGCGTTAACCGGAATTACTGGGCGTAAAGCGCGCG
+
FGGGGGGGEEFFGGGGGGGGGGGGGFGGDFGCFGGDEGGG?FDCGGG7CGGGGGGGGGEECC<FGGGGE=,CFCEG<ECE@EFGGGG7F,CFGGGG<C<FFGECG5,,,B<@CFG?FEGA+EFFG,48E@E@,,,BF8F8F<FGGGG7>>+8,,,3@F::CFF7,,DFF7<FEFGAFGGGGGCGDFGGCEGEDEGEGCFG5EE88=:CCGGGGGG5*+=C5E*:CF?FGGGGGGGDCFFG:)57
@M03364:276:000000000-BLYN8:1:1101:3720:12292 1:N:0:1
ACTCCTACGGGAGGCAGCAGTAGGGAATCTTCGGCAATGGGGGCAACCCTGACCGAGCAACGCCGCGTGAGTGAAGAAGGTTTTCGGATCGTAAAACTCTGTTGTTAGAGAAGAACGTTAAGTAGAGTGGAAAGTTACTTAAGTGACGGTATCTAACCAGAAAGGGACGGCTAACTACGTGCCAGCAGCCGCGGTAATACGTAGGTCCCAAGCGTTGTCCGGATTTATTGGGCGTAAAGCGAGC
+
GGGGGGGGGGGGGGGGGGGGGGGGGGGGGGGGGGGGGGGGGGGGGGGGGGGGGGGGGGGGGGGGGGGGGGGGGGGGGGGGGGGGGGGGGGGGGGGGGGGGGGGGGGGGGGGGGGGGGGGGGGGGGGGFGGFGGGGFGG9FFFGGGGGGGGGGGGGGGGGGGGGGGGGGGGGGGGGGGGGFCGGGFGGFGGGGGGGG5?FGGGFFDGGEGGGGGDEEE=FGGGGG8ECEGGGGGGGG5CGGGGG5
@M03364:276:000000000-BLYN8:1:1101:23857:12339 1:N:0:1
ACTCCTACGGGAGGCAGCAGTAGGGAATCTTCCACAATGGACGAAAGTCTGATGGAGCAACGCCGCGTGAGTGAAGAAGGTTTTCGGATCGTAAAACTCTGTTGTTGGAGAAGAACGTATTTGATAGTAACTGATCAGGTAGTGACGGTATCCAACCAGAAAGCCACGGCTAACTACGTGCCAGCAGCCGCGGTAATACGTAGGTGGCAAGCGTTGTCCGGATTTATTGGGCGTAAAGCGAGCG
+
GGGGGGGGGGGGGGGGGGGGGGGGGGGGGGGGGGGGGGGGGGGGGGGGGGGGGGGGGGGGGGGGGGGGGGGGGGGGGGGGGGGGGGGGGGGGGGGGGGGGGGGGGGGGFGGGGGGGGGGGGG9EGGGGGGGGGGGGGGGGGGGGGGGGGGGFGGGGGGGGGGGGGGGGGGGGGGGGGGGGGGGGGGGGGGGGGGGGGGGGEGGGGGGGGGGGGGGGGGGGGGDGGGGGGGGGGGGGGGGGGGG<
@M03364:276:000000000-BLYN8:1:1101:17813:12376 1:N:0:1
ACTCCTACGGGAGGCAGCAGTAGGGAATCTTCGGCAATGGGGGCAACCCTGACCGAGCAACGCCGCGTGAGTGAAGAAGGTTTTCGGATCGTAAAACTCTGTTGTTAGAGAAGAACGTTAAGTAGAGTGGAAAGTTACTTAAGTGACGGTATCTAACCAGAAAGGGACGGCTAACTACGTGCCAGCAGCCGCGGTAATACGTAGGTCCCAAGCGTTGTCCGGATTTATTGGGCGTAAAGCGAGC
+
GGGGGGGGGGGGGGGGGGGGGGGGGGGFGGGGCEGGGGGGGGGGGGGGGGGGGGGGGGGGGGGGGGGGGGGGGFFGGGGGGFFFGGGDGGGGGGGGGGGGGGFGGGGGGGGGGGGCGFGGGG@FG9FFFGGGGGGGGGGGGFFGGGGGGGGGGGGGGGFGGGGF7FGGG@FGGG7FGFGFFGGGGGGGGGGGGEGGGGFGGGGGGGFGGGFGGGEGGGGFGGEG=<CCCGGDGGGGGGGGG391
@M03364:276:000000000-BLYN8:1:1101:26541:12432 1:N:0:1
ACTCCTACGGGAGGCAGCAGTAGGGAATCTTCGGCAATGGGGGCAACCTTGACCGAGCAACGCCGCGTGAGTGAAGAAGGTTTTCGGATCGTAAAACTCTGTTGTTAGAGAAGAACGTTAAGTAGAGTGGAAAATTACTTAAGTGACGGTATCTAACCAGAAAGGGACGGCTAACTACGTGCCAGCAGCCGCGGTAATACGTAGGTCCCAAGCGTTGTCCGGATTTATTGGGCGTAAAGCGAGG
+
FGGGFC9CFBE;@@;@B@FE<@EC@8F,CFEFGE7F@,C8,6CCFGEECFGFFGF@::6CC@F=@CCCCG:C,C<5FFD4AF9?E@FGGCEGFGGEG8E,8<E<?A?A<5E<EFGFDGGG7FEGGAFC?<FGDFG=FAAF<FGCDGGD75>+E9FAF<CC,@@FC*5F*FFGEGCF;D*@,1;;<:2:BFCE8EGCBFFGFGEF7+9:30<FCEGG579?C=5*1+3<9<95*9C*9C7:)19)
@M03364:276:000000000-BLYN8:1:1101:16986:12513 1:N:0:1
ACTCCTACGGGAGGCAGCAGTAGGGAATCTTCGGCAATGGACGAAAGTCTGACCGAGCAACGCCGCGTGAGTGAAGAAGGTTTTCGGATCGTAAAACTCTGTTGTCAGAGAAGAACAAGGGTGAGAGTGGAAAGTTCACCCCTTGACGGTATCTGACCAGAAAGCCACGGCTAACTACGTGCCAGCAGCCGCGGTAATACGTAGGTCCCAAGCGTTGTCCGGATTTATTGGGCGTAAAGCGAGC
+
GGGGGGGGGGGGGGGGGGGGGGGGGGGGGGGGGGGGGGGGGGGGGGGGGGGGGGGGGGGGGGGGGGGGGGGGGGGGGGGGGGGGGGGGGGGGGGGGGGGGGGGGGGGGGGGGGGGGGGGGGGGGGGGGGGGGGGGGGGGGGGGGGGGGGGGGGGGGGGGGGGGGGGGGGGGGGGGGGGGGGGGGGGGGGGGGGGGGGGGFGFGGGGGFGGGGGDGGGGGGGDGG5FGGGGGGGGGGGGGGGGG5
@M03364:276:000000000-BLYN8:1:1101:19719:12524 1:N:0:1
ACTCCTACGGGAGGCAGCAGTAGGGAATCTTCGGCAATGGGGGCAACCCTGACCGAGCAACGCCGCGTGAGTGAAGAAGGTTTTCGGATCGTAAAACTCTGTTGTTAGAGAAGAACGTTAAGTAGAGTGGAAAGTTACTTAAGTGACGGTATCTAACCAGAAAGGGACGGCTAACTACGTGCCAGCAGCCGCGGTAATACGTAGGTCCCAAGCGTTGTCCGGATTTATTGGGCGTAAAGCGAGC
+
GGGGGGGGGGGGGGGGGGGGGGGGGGGGGGGGGGGGGGGGGGGGGGGGGGGGGGGGGGGGGGGGGGGGGGGGGGGGGGGGGFGGGGGGGGGGGGGGGGGGGGGGGGGGGGGGGGGGGGGGGGDEGGGGGGGGGGGGGGGGGGGGGGGGGGGGGGGGGGGGGGGGGGGGGGGGGGGGGGGGGGGGGGGGGGGGGGGGGGFGGFGGGGGGGGGGGGGEGGGGGGGGGFFGGGF=CCGDGGFGDGC3
@M03364:276:000000000-BLYN8:1:1101:26548:12550 1:N:0:1
ACTCCTACGGGAGGCAGCAGTAGGGAATCTTCCACAATGGACGAAAGTCTGATGGAGCAACGCCGCGTGAGTGAAGAAGGGTTTCGGCTCGTAAAGCTCTGTTGTTAAAGAAGAACGTGGGTGAGAGTAACTGTTCACCCAGTGACGGTATTTAACCAGAAAGCCACGGCTAACTACGTGCCAGCAGCCGCGGTAATACGTAGGTGGCAAGCGTTATCCGGATTTATTGGGCGTAAAGCGAGCG
+
GGGGGGGGGGGGGGGGGGGGGGGGGGGGGGGGGFGGGGGGGGGCEGGCFGGGAEEFFG?FGGGGGGGGGGEFFFFGGFGGGFFGGGGGGDGGGGGGGGFEGGGGGGGGCFFGFGGFG+BCE:B?FDFGGGGFFGG9@FGFDFFGGGGGCFCAFGFFG9FFFGGGGGGGGGEGGGGGGGGGGGGDFGGGGC>CCEGGGCDCFG8CFG5C>FGGGEGGGGGGGEGGEDFFEGGGGDGGGGGGGDC)
@M03364:276:000000000-BLYN8:1:1101:6803:12551 1:N:0:1
ACTCCTACGGGAGGCAGCAGTAGGGAATCTTCGGCAATGGGGGCAACCCTGACCGAGCAACGCCGCGTGAGTGAAGAAGGTTTTCGGATCGTAAAACTCTGTTGTTAGAGAAGAACGTTAAGTAGAGTGGAAAGTTACTTAAGTGACGGTATCTAACCAGAAAGGGACGGCTAACTACGTGCCAGCAGCCGCGGTAATACGTAGGTCCCAAGCGTTGTCCGGATTTATTGGGCGTAAAGCGAGC
+
GGGGGGGGGGGGGGGGGGGGGGGGGGGGGGGGGGGGGGGGGGGGGGGGGGGGGGGGGGGGGGGGGGGGGGGGGGGGGGGGGGGGGGGGGGGGGGGGGGGGGGGGGGGGGGGGGGGGGGGGFFGGGGGGGGGGGGGGGGGGGGGGGGGGGGGGGGGGGGGGGGGGGGGFGGGGGGGGGGGGGGGGGGGGGGGGGGGGGGGGGFGFGGGGGDGGGGGGGGGGGGGGDGGGCGGGDGGGGGGGGGG)
@M03364:276:000000000-BLYN8:1:1101:3849:12552 1:N:0:1
ACTCCTACGGGAGGCAGCAGTAGGGAATCTTCGGCAATGGGGGCAACCCTGACCGAGCAACGCCGCGTGAGTGAAGAAGGTTTTCGGATCGTAAAACTCTGTTGTTAGAGAAGAACGTTAAGTAGAGTGGAAAGTTACTTAAGTGACGGTATCTACCCAGAAAGGGACGGCTAACTACGTGCCAGCAGCCGCGGTAATACGTAGGTCCCAAGCGTTGTCCGGATTTATTGGGCATAAAGCGAGC
+
GGFFGGGGGGGGGGGGGGGGFFG9BE<<FEFFFGGGGFE<FFDEEGFGGEFFGGGEFGGGDGGEEFEGGC:EGGG,E8E,FFGGAFBFCBCF<FDFGEEGDFGGGDE,BF?<BFFCEGFGDFGGA,?5C<ADD<<FFDGGGEDF<DGG+@DFGGG,@@FEGGGGC@FGC*<7<CCFGGGEFGFFGGGGGGGGGGGG5+BCGGGFGB;CGF8F*;;CGGGG5E**A?C<CF+/>*:C7:D*>GDC
@M03364:276:000000000-BLYN8:1:1101:3067:12570 1:N:0:1
ACTCCTACGGGAGGCAGCAGTAGGGAATCTTCCACAATGGACGAAAGTCTGATGGAGCAACGCCGCGTGAGTGAAGAAGGGTTTCGGCTCGTAAAGCTCTGTTGTTAAAGAAGAACGTGGGTGAGAGTAACTGTTCACCCAGTGACGGTATTTAACCAGAAAGCCACGGCTAACTACGTGCCAGCAGCCGCGGTAATACGTAGGTGGCAAGCGTTATCCGGATTTATTGGGCGTAAAGCGAGCG
+
GGGGGGGGGGGGGGGGGGGGGGGGGGGGGGGGGGGGGGGGGGGGGGGGGGGGGGGGGGGGGGGGGGGGGGGGGEGGGGGGGGGGGGGGGGGGGGGGGGGGGGGGGGGGGGGGGGGGGGGGGGGGGGGGGFFFGGGGGGGGGGGGGGGGGGGGGGGGGGDGGGGGGGFGGGGEGGGGGGGGGGGGGGGGGGGGGGGGGGGGGGGGGGGGGGGGGGEGGGGGGGGGGGGGGGGGGGEGFGGGGD:5
@M03364:276:000000000-BLYN8:1:1101:11059:12643 1:N:0:1
ACTCCTACGGGAGGCAGCAGTGGGGAATATTAGACAATGGGCGAAAGCCTGATCCAGCCATGCCGCGTGTGTGAAGAAGGTCTTCGGATTGTAAAGCACTTTAAGTTGGGAGGAAGGGCATTAACCTAATACGTTAGTGCTTTGACGTTACCGACAGAATAAGCACCGGCTAACTCTGTGCCAGCAGCCGCGGTAATACAGAGGGTGCAAGCGTTAATCGGAATTACTGGGCGTAAAGCGCGCG
+
GGGGGGGGGGGGGGGGGGGGGGGGGGGGGGGGFGGGGGGGGGGGGGGGGGGGGGGGGGGGGGGGGGGGGGGGGGGGGGGGGFGGGGGGGGGGGGGGGGGGFGGGGFGGGGGGGGGGGGGGGGGGGGGGGGGGGGGGGGGGGGGDCFGGGGGGGCFGGGGGGGGGGGGGGGCFGGGGFGGGGGGGGGGGGGGGGGGDGGGGGGGGGGGGGGGGDGGGGGGGGGGGGFFGFGFGGGEGFGGGD:DG
@M03364:276:000000000-BLYN8:1:1101:3624:12645 1:N:0:1
ACTCCTACGGGAGGCAGCAGTAGGGAATCTTCGGCAATGGACGAAAGTCTGACCGAGCAACGCCGCGTGAGTGAAGAAGGTTTTCGGATCGTAAAACTCTGTTGTTAGAGAAGAACAAGGATGAGAGTAAAATGTTCATCCCTTGACGGTATCTAACCAGAAAGCCACGGCTAACTACGTGCCAGCAGCCGCGGTAATACGCAGGTGGCAAGCGTTGTCCGGATTTATTGGGCGTAAAGCGAGC
+
GGGGGGGGGGGGGGGGGGGGGGGGGGGGGGGGGGGGGGGGGGGGGGGGGGGGGGGGGGGGGGGGGGGGGGGGGGGGGGGGGGGGGGGGGGGGGGGGGGGGGGGGGGGGGGGGGGGGGGGGGGGGGGGGGGGGGGGGGGGGGGGGGGGGGGGGGGGGGGGFGGGGGGGGGGGGGGGGGGGGGGGGGGGGGGGGGGGGGGGGGGGGGGGGGGGGGGGGGGGGGGGGDGGGGEFFDGGGGGGGGGG3
@M03364:276:000000000-BLYN8:1:1101:20035:12673 1:N:0:1
ACTCCTACGGGAGGCAGCAGTAGGGAATCTTCGGCAATGGGGGCAACCCTGACCGAGCAACGCCGCGTGAGTGAAGAAGGTTTTCGGATCGTAAAACTCTGTTGTTAGAGAAGAACGTTAAGTAGAGTGGAAAGTTACTTAAGTGACGGTATCTAACCAGAAAGGGACGGCTAACTACGTGCCAGCAGCCGCGGTAATACGTAGGTCCCAAGCGTTGTCCGGATTTATTGGGCGTAAAGCGAGC
+
GGGGGGGGGGGGGGGGGGGGGGGGGGGGGGGGGDGGGGGGGGGGGGGGGGGGGGGGGGGGGGGGGGGGGGGGGGGGGGGGGGGGGGGGGGGGGGGGGGGGGGGGGGGGGGGGGGGGGGGGGGGGGGGGGGGGGGGGGGGGGGGGGGGGGGGGGGGGGCFFGGGGGGGGG@FGGGGGGGGGGGGGGGGGGGGGGGGGEGFGCFFGGGGGGGGG=EEEGGFGEEED=FGGGGGGGGGGGFDFDDC7
@M03364:276:000000000-BLYN8:1:1101:17929:12677 1:N:0:1
ACTCCTACGGGAGGCAGCAGTGGGGAATATTGCACAATGGGCGCAAGCCTGATGCAGCCATGCCGCGTGTATGAAGAAGGCCTTCGGGTTGTAAAGTACTTTCAGCGAGGAGGAAGGTGTTGTGGTTAATAACCGCAGCAATTGACGTTACTCGCAGAAGAAGCACCGGCTAACTCCGTGCCAGCAGCCGCGGTAATACGGAGGGTGCAAGCGTTAATCGGAATTACTGGGCGTAAAGCGCACG
+
GGGGGGGGGGGGGGGGGGGGGGGGGGGGGGGGGGGGGGGGGGGGGGGGGGGGGGGGGGGGGGGGGGGGGGGGGGGGGGGGGGGGGGGGGGGGGGGGGGGGGGGGGGGGGGGGGGGGGGGGGGGGGGGGGGGGGGGGGGGGGGGGGGGGGGGGGGGGGGGGGGGGGGGGGGGGGGGGGGGGGGGFGGGGGGGGGGGGGGGGGGGGGGGGGGGGGGGGGGGGGGGGGGGGGGGGGGGGGGGGGGG<
@M03364:276:000000000-BLYN8:1:1101:3999:12695 1:N:0:1
ACTCCTACGGGAGGCAGCAGTAGGGAATCTTCGGCAATGGGGGCAACCCTGACCGAGCAACGCCGCGTGAGTGAAGAAGGTTTTCGGATCGTAAAACTCTGTTGTTAGAGAAGAACGTTAAGTAGAGTGGAAAGTTACTTAAGTGACGGTATCTAACCAGAAAGGGACGGCTAACTACGTGCCAGCAGCCGCGGTAATACGTAGGTCCCAAGCGTTGTCCGGATTTATTGGGCGTAAAGCGAGC
+
GGGGGGGGGGGGGGGGGGGGGGGGGGGGGGGGGGGGGGGGGGGGGGGGGGGGGGGGGGGGGGGGGGGGGGGGGGGGGGGGGGGGGGGGGGGGGGGGGGGGGGGGGGGGGGGGGGGGGGGGGGDGGFGGGGGGGGGGGGGGGGGGGGGGGGGGGGGGGGGGGGGGGGGGGGGGGGGGGGGGGGGGGGGGGGGGGGGGEGGGCCGGD;?CGGGGGGGGGGGGGEGGGGGGFCFDGGGGGGGGGGG3
@M03364:276:000000000-BLYN8:1:1101:22763:12714 1:N:0:1
ACTCCTACGGGAGGCAGCAGTGGGGAATATTGCACAATGGGCGCAAGCCTGATGCAGCCATGCCGCGTGTATGAAGAAGGCCTTCGGGTTGTAAAGTACTTTCAGCGAGGAGGAAGGCATTAAGGTTAATAACCTTAGTGATTGACGTTACTCGCAGAAGAAGCACCGGCTAACTCCGTGCCAGCAGCCGCGGTAATACGGAGGGTGCAAGCGTTAATCGGAATTACTGGGCGTAAAGCGCACG
+
GGGGGGGGGGGGGGGGGGGGGGGGGGGGGGGGGGGGGGGGGGGGGGGGGGGGGGGGGGGGGGGGGGGGGGGGGGGGGGGGGGGFGGGGGGGGGGGGGGGGGGGGGGGGGGGGGGGGGGGGGGGGGGGGGGGGGGGGGGGGGGGGGGGGGGGGGGGGGGGGGGGGGGGGGGGGGGGGGGGGGGGGGGGGGGGGGGGGGGGGGGGGGGGGGGGGGGGGGGGGGGGGGGGFGGGGGGGGGGGDDGGC
@M03364:276:000000000-BLYN8:1:1101:21517:12740 1:N:0:1
ACTCCTACGGGAGGCAGCAGTGGGGAATATTGCACAATGGGCGCAAGCCTGATGCAGCCATGCCGCGTGTATGAAGAAGGCCTTCGGGTTGTAAAGTACTTTCAGCGAGGAGGAAGGTGTTGTGGTTAATAACCGCAGCAATTGACGTTACTCGCAGAAGAAGCACCGGCTAACTCCGTGCCAGCAGCCGCGGTAATACGGAGGGTGCAAGCGTTAATCGGAATTACTGGGCGTAAAGCGCACG
+
GGGGGGGGGGGGGGGGGGGGGGGGGGGGGGGGGGGGGGGGGGGGGGGGGGGGGGGGGGGGGGGGGGGGGGGGGGGGGGGGGGGGGGGGGGGGGGGGGGGGGGGGGGGGGGGGGGGGGGGFFGGGGGGGGGGGGGGGGGGGGGGGGGGGGGGGGGGGGGGGGGGGGGGGGGGGGGGGGGGGGGGGGGGGGGEGGGGGGGGGGGGGGGGGGGGGGGGDGGGGDGGGGGGGGG=FGGGGGGGGDGD7
@M03364:276:000000000-BLYN8:1:1101:9543:12776 1:N:0:1
ACTCCTACGGGAGGCAGCAGTGGGGAATATTGCACAATGGGCGCAAGCCTGATGCAGCCATGCCGCGTGTATGAAGAAGGCCTTCGGGTTGTAAAGTACTTTCAGCGAGGAGGAAGGTGTTGTGGTTAATAACCGCAGCAATTGACGTTACTCGCAGAAGAAGCACCGGCTAACTCCGTGCCAGCAGCCGCGGTAATACGGAGGGTGCAAGCGTTAATCGGAATTACTGGGCGTAAAGCGCACG
+
GFEFGFGGEGEFECGGGGGGFECEFGEFGGGFFGFGGGGGGGGGEGGGGGGGGGGGAFGGGGGGGGG@FGGGGGGGGGFGFFGGGGGGGEDFFAFFFGGGGGGGGGGGGGCCF=FFEGGGGGGGGGGGGGGGGGGGEFGGGGGGGGGGGGGGGGFGGGGGGGGGGGGGGGGGGGGGGGGGGGGGGGGGGGGGGGGGGGGGGCGGGGGGGGGGGGGGGGGFGGDGGGEGFGGGGGDCCFFGGDGC
@M03364:276:000000000-BLYN8:1:1101:17235:12913 1:N:0:1
ACTCCTACGGGAGGCAGCAGTGGGGAATATTGCACAATGGGCGCAAGCCTGATGCAGCCATGCCGCGTGTATGAAGAAGGCCTTCGGGTTGTAAAGTACTTTCAGCGAGGAGGAAGGCATTAAGGTTAATAACCTTAGTGATTGACGTTACTCGCAGAAGAAGCACCGGCTAACTCCGTGCCAGCAGCCGCGGTAATACGTAGGTCCCAAGCGTTGTCCGGATTTATTGGGCGTAAAGCGAGCG
+
GGGGGGGGGGGGGGGGGGGGGGGGGGGGGGGGGGGGGGGGGGGGGGGGGGGGGGGGGGGGGGGGGGGFGGGGGGGGGGGGGFGFFGGGGGGGGGGFGEFFGGGGGGGGGGGGGGGGGGGGGGGGGGGGGGGGGGGGGGGGGGGGGGGGGGEGGGGGGGGGGGGGGGGGGGGGGGGGGGGGGGGGGGGGGGGGGGGGGGGGGGGGGGGGGGGGDGGGGGGDGGE*ACGGGGGGGDGGGGGDCGGC
@M03364:276:000000000-BLYN8:1:1101:8335:12923 1:N:0:1
ACTCCTACGGGAGGCAGCAGTGGGGAATATTGGACAATGGGCGAAAGCCTGATCCAGCCATGCCGCGTGTGTGAAGAAGGTCTTCGGATTGTAAAGCACTTTAAGTTGGGAGGAAGGGCATTAACCTAATACGTTAGTGCTTTGACGTTACCGACAGACTAAGCACCGGCTAACTCTGTGCCAGCAGCCGCGGTAATACAGAGGGTGCAAGCGTTAATCGGAATTACTGGGCGTAAAGCGCACG
+
GFCEFF9CCCGGDGEGEGGGGGG,@,FGDGGGD<EFGGFECCG7CEGGGGGFF<ED<FFGGGGFGFFFE7FEFFGGCFGGFFGGGGDBEGGGFF9FEEGGGGG9<E9<FGFFCCEF@FGCBBFGGGGEDEGGFGGGGGGGGGFFD9F=FFGGG+>FGF,FG@CCFFECEGG7AFFG9=@@EGGGGG8CCEG5CCC7CEDCFGG>E8C5>9CFGCEG=7+=C8E5CEFFC+C=DCE5**:/77C7
@M03364:276:000000000-BLYN8:1:1101:16796:12926 1:N:0:1
ACTCCTACGGGAGGCAGCAGTGGGGAATATTGCACAATGGGCGCAAGCCTGATGCAGCCATGCCGCGTGTATGAAGAAGGCCTTCGGGTTGTAAAGTACTTTCAGCGAGGAGGAAGGCGTTGTGGTTAATAACCGCAGCGATTGACGTTACTCGCAGAAGAAGCACCGGCTAACTCCGTGCCAGCAGCCGCGGTAATACGGAGGGTGCAAGCGTTAATCGGAATTACTGGGCGTAAAGCGCACG
+
GGGGGGGGGGGGGGGGGGGGGGGGGGGGGGGGGGGGGGGGGGGGGGGGGGGGGGGGGGGGGGGGGGGGGGGGGGGGGGGGGGGGGGGGGGGGCGGGGGGGGGGGGGGGGGDGGGGGGGGGGGGGGGGGGGGGGGGGGGGGGGGGGGGDGGGGGGGGGGGGGGGGGGGGGGCGGGF9FGGGGGGGGGGGGGGGGGGGGFDFGGGGGGGGGGGGGGGGGGGGGGDGGGGGGFGGDDDC*:DGCCC)
@M03364:276:000000000-BLYN8:1:1101:10552:12937 1:N:0:1
ACTCCTACGGGAGGCAGCAGTAGGGAATCTTCGGCAATGGGGGCAACCCTGACCGAGCAACGCCGCGTGAGTGAAGAAGGTTTTCGGATCGTAAAACTCTGTTGTTAGAGAAGAACGTTAAGTAGAGTGGAAAATTACTTAAGTGACGGTATCTAACCAGAAAGGGACGGCTAACTACGTGCCAGCAGCCGCGGTAATACGTAGGTCCCAAGCGTTGTCCGGATTTATTGGGCGTAAAGCGAGC
+
GGGGGGGGGGGGGGGGGGGGGGGGGGGGGGGGGGGGGGGGGGGGGGGGGGGGGGGGGGGGGGGGGGGGGGGGGGGGGGGGGGGGGGGGGGGGGGGGGGGGGGGGGGGGGGGGGGGGGGGGGGGGGGGGGGGGGGGGGGGGGGGGGGGGGGGGGGGGGGGGGGGGGGGGGGGGGGGGGGGFFGGGGGGGGGGGGGGGDFFGGGGGGGGGGGGGGGGGGGGGDEGEGGEGGGGGGGGGGGGGGGG)
@M03364:276:000000000-BLYN8:1:1101:10147:12951 1:N:0:1
ACTCCTACGGGAGGCAGCAGTAGGGAATCTTCGGCAATGGGGGCAACCCTGACCGAGCAACGCCGCGTGAGTGAAGAAGGTTTTCGGATCGTAAAACTCTGTTGTTAGAGAAGAACGTTAAGTAGAGTGGAAAGTTACTTAAGTGACGGTATCTAACCAGAAAGGGACGGCTAACTACGTGCCAGCAGCCGCGGTAATACGTAGGTCCCAAGCGTTGTCCGGATTTATTGGGCGTAAAGCGAGC
+
GGGGGGGGGGGGGGGGGGGGGGGGGGGGGGGGGGGGGGGGGGGGGGGGGGGGGGGGGGGGGGGGGGGGGGGGGGGGGGGGGGGGGGGGGGGGGGGGGGGGGGGGGGGGFGGGGGGGGGGGGGGGGFGGGGGGGGGGGGGGGGGGGGGGGGGGGGGGGGGGGGGGGGGGGGGGGGGGGGGDGGGGGFGGGGGGGGGGGGGGGGGGGGFFGGGGGGGGGGGGGGGCEGGGGGGFGGGGGFFGCDG5
@M03364:276:000000000-BLYN8:1:1101:16334:12955 1:N:0:1
ACTCCTACGGGAGGCAGCAGTAGGGAATCTTCGGCAATGGGGGCAACCCTGACCGAGCAACGCCGCGTGAGTGAAGAAGGTTTTCGGATCGTAAAACTCTGTTGTTAGAGAAGAACGTTAAGTAGAGTGGAAAATTACTTAAGTGACGGTATCTAACCAGAAAGGGACGGCTAACTACGTGCCAGCAGCCGCGGTAATACGTAGGTCCCAAGCGTTGTCCGGATTTATTGGGCGTAAAGCGAGC
+
GGGGGGGGGGGGGGGGGGGGGGGGGGGGGGGGGGGGGGGGGGGGGGGGGGGGGGGGGGGGGGGGGGGGGGGGGGGGGGGGFGGGGGGGGGGGGGGGGGGGGGGGGGGGGGGGGGGGGGGGGGGGGGGFFFGGGGGGGGGGGGGGGGGGGGGGGGGGGGGGGGGGGGGGGGGGGGGGGGGGGGGGGGGGGGGGGGEGGGG+BFGGGGGGGGGGGGEGCEGGGGGGGEFGGGGGGGGGGGGGGGG5
@M03364:276:000000000-BLYN8:1:1101:19753:12966 1:N:0:1
ACTCCTACGGGAGGCAGCAGTAGGGAATCTTCGGCAATGGGGGCAACCCTGACCGAGCAACGCCGCGTGAGTGAAGAAGGTTTTCGGATCGTAAAACTCTGTTGTTAGAGAAGAACGACGAGGAGAGTGGAAAGCTCCTCGTGTGACGGTATCTAACCAGAAAGGGACGGCTAACTACGTGCCAGCAGCCGCGGTAATACGTAGGTCCCGAGCGTTGTCCGGATTTATTGGGCGTAAAGCGAGC
+
GGGGGFGGGGGGGGGGGGGGGGGGGGGGGGFGGGGGGGGGGGGGGGFGGGGGGGGGGGDFGGEGGGGGEGGEFFGGGGGFEDFGGGGGGGGGGGGGGGGGGGGGGGGFFFGGGGGGGGGGGGGDEFEGGGGGGFGF>DGGG3D>FCFEGG>FGGCA:FEF7FGGE:FFEFFEGGGGGGGGGGFG7FGGGGEGGGCGE?C@FCFGGGGFGEDEGD/*:1+CEG85?+<CF7FDFDG*9FGD<3))
@M03364:276:000000000-BLYN8:1:1101:14303:13088 1:N:0:1
ACTCCTACGGGAGGCAGCAGTGGGGAATATTGCACAATGGGCGCAAGCCTGATGCAGCCATGCCGCGTGTATGAAGAAGGCCTTCGGGTTGTAAAGTACTTTCAGCGAGGAGGAAGGCATTAAGGTTAATAACCTTAGTGATTGACGTTACTCGCAGAAGAAGCACCGGCTAACTCCGTGCCAGCAGCCGCGGTAATACGGAGGGTGCAAGCGTTAATCGGAATTACTGGGCGTAAAGCGCACG
+
GGGGGGGGGGGGGGGGGGGGGGGGGGGGGGGGGGGGGGGGGGGGGGGGGGGGGGGGGGGGGGGGGGGGGGGGGGGGGGGGGGGGGGGGGGGGGGGGGGGGGGGGGGGGGGGGGGGGGGGGGGGGGGGGGGGGGGFGGGGGGGGGGGGGGGGGGGGGGGGGGGGGGGGGGGGGGGGGGGGGGGGGGGGGGGGGGGGGGGGGGGGGGGGGGGGGGGGGGGGGGGEGGGGGGGGGGGGGGGGGGGGC
@M03364:276:000000000-BLYN8:1:1101:13894:13093 1:N:0:1
ACTCCTACGGGAGGCAGCAGTAGGGAATCTTCCACAATGGACGAAAGTCTGATGGAGCAACGCCGCGTGAGTGAAGAAGGGTTTCGGCTCGTAAAGCTCTGTTGTTAAAGAAGAACGTGGGTGAGAGTAACTGTTCACCCAGTGACGGTATTTAACCAGAAAGCCACGGCTAACTACGTGCCAGCAGCCGCGGTAATACGTAGGTGGCAAGCGTTATCCGGATTTATTGGGCGTAAAGCGAGCG
+
GGGGGGGGGGGGGGGGGGGGGGGGGGGGGGGGGGGGGGGGGGGGGGGGGGGGGGGGGGGGGGGGGGGGGGGGGGGGGGGGGGGGGGGGGGGGGGGGGGGGGGGGGGGGGGGGGGGGGGGGGGGGGGGGGGGGGGGGGGGGGGGGGGGGGGGFGGFGGGGGGGGGGGGGGGGGGGGGGGGFGGGGGGGGGGGGGGGGGGGGCFGGGGFGGGGGGGGGGGGGGGGGGGGGGGGGGGGGGGGGGCGC
@M03364:276:000000000-BLYN8:1:1101:12584:13145 1:N:0:1
ACTCCTACGGGAGGCAGCAGTAGGGAATCTTCGGCAATGGGGGCAACCCTGACCGAGCAACGCCGCGTGAGTGAAGAAGGTTTTCGGATCGTAAAACTCTGTTGTTAGAGAAGAACGTTAAGTAGAGTGGAAAGTTACTTAAGTGACGGTATCTAACCAGAAAGGGACGGCTAACTACGTGCCAGCAGCCGCGGTAATACGTAGGTCCCAAGCGTTGTCCGGATTTATTGGGCGTAAAGCGAGC
+
GGEFFEGGGGGGGGGGGGGGGGGGGGGGGEFGGGGGGGGGCCGGGCFGGGGGFG>CGGE<FFGGDGGFGEEDGGGFGGFFEFE?AFG@FGGGGGGGGFGGGGGFEGGCGGGGFGGGGDEFCFFCCDDFFGGEGGFGGGGGFFGGGGGGGGFGGGGGGGGGGGGGGGGGGGDGGGGGGGEFCGECEGFGGGGGGGE>CGCCGGCFEBCG5?FGFGGGGGGGGGC*AFGGGGGFGDEGDDGGGGGC
@M03364:276:000000000-BLYN8:1:1101:28498:13158 1:N:0:1
ACTCCTACGGGAGGCAGCAGTGGGGAATATTGCACAATGGGCGCAAGCCTGATGCAGCCATGCCGCGTGTATGAAGAAGGCCTTCGGGTTGTAAAGTACTTTCAGCGAGGAGGAAGGTGTTGTGGTTAATAACCACAGCAATTGACGTTACTCGCAGCAGAAGCACCGGCTAACTCCGTGCCAGCAGCCGCGGTAATACGGAGGGTGCAAGCGTTAATCGGAATTACTGGGCGTAAAGCGCACG
+
@FCFCGF---@;C:FECE9AFDFAC@C@F9<F,<@EEE<8FEFGB@BFG8FGGGDF9AEF9FACFEGGGE8FGCGGFFFG@CFGF<FFG7@FFFA<FCEGDGF?FC@@CFCFE:DFFFG9BFFFE?>,8DFGGGCFGG@88?9,<FEC7<+EF7FF@+33@DCGF<FC::*:CF9E7*5*1B@,4,=7CEE5:CED99CCC*1::CC*?CEGG*;5/<97C*;E69FGGGG5</>ECFFG3DC)
@M03364:276:000000000-BLYN8:1:1101:9510:13161 1:N:0:1
ACTCCTACGGGAGGCAGCAGTAGGGAATCTTCGGCAATGGGGGCAACCCTGACCGAGCAACGCCGCGTGAGTGAAGAAGGTTTTCGGATCGTAAAACTCTGTTGTTAGAGAAGAACGTTAAGTAGAGTGGAAAGTTACTTAAGTGACGGTATCTAACCAGAAAGGGACGGCTAACTACGTGCCAGCAGCCGCGGTAATACGTAGGTCCCAAGCGTTGTCCGGATTTATTGGGCGTAAAGCGAGC
+
GGGGGGGGGGGGGGGGGGGGGGGGGGGGGGGGGGGGGGGGGGGGGGGGGGGGGGGGGGGGGGGGGGGGGGGGGGGGGGGGEFGGGGGGGGGGGGGGGGGGGGGGGFGGGGGGGGGGGGGGGGGGGFGAFGGGGGGGGGGGGGGGGGGGGEGGGGGGGGGGGGGGGGGGGDGGDGGGGGGGFGGFGGGGGGGGGGEGGCFGF9:CEGGFGGFGGGGGEGGGGGEE5CGFGGGGGGEGGGGGGDG5
@M03364:276:000000000-BLYN8:1:1101:7813:13197 1:N:0:1
ACTCCTACGGGAGACAGCAGTAGGGAATCTTCGGCAATGGGGGCAACCCTGACCGAGCAACGCCGCGTGAGTGAAGAAGGTTTTCGGATCGTAAAACTCTGTTGTTAGAGAAGAACGTTAAGTAGAGTGGAAAGTTACTTAAGTGACGGTATCTAACCAGAAAGGGACGGCTAACTACGTGCCAGCAGCCGCGGTAATACGGAGGGTGCAAGCGTTAATCGGAATTACTGGGCGTAAAGCGCAC
+
GGGGGGGGGGGGGGGGGGGGGGGGGGGGGGGGGGGGGGGGGGGGGGGGGGGGGGGGGGGGGGGGGGGGGGGGGGGGGGGGGGGGGGGDGGGGGGGGGGGGGGGGGGGGDGGGGGGGGGGGGGGGGGGGGGGGGGGGGGGGGGGGGGGGGGGGGGGGGGGGGGGGGGGGGGGGGFFGGGGGGGGGGGGGGGGGGGGGGGGGGGGGGGGGGGGGGGGDEFGGG==EGGGFFFGGGGGGDGGFGGGC
@M03364:276:000000000-BLYN8:1:1101:9496:13203 1:N:0:1
ACTCCTACGGGAGGCAGCAGTAGGGAATCTTCGGCAATGGGGGCAACCCTGACCGAGCAACGCCGCGTGAGTGAAGAAGGTTTTCGGATCGTAAAACTCTGTTGTTAGAGAAGAACGTTAAGTAGAGTGGAAAATTACTTAAGTGACGGTATCTAACCAGAAAGGGACGGCTAACTACGTGCCAGCAGCCGCGGTAATACGTAGGTCCCAAGCGTTGTCCGGATTTATTGGGCGTAAAGCGCGC
+
GGDFFFGGGGGGGGGGGDGGGGGGGGGGGFGFGEFFDGG,FFGGGGFGGFFFEFGGGG@EFCFGGCC>FECFEGEFGGGGE9<FGGGE?>FGGGGCFGGFFGGGGGGGGGGFCGGGFBAF@A@FFGGGF<ADDBD@DFFBFFA<FFGGGGCDFFFFG<FFGFGCFEG@FGFGGD@D,D16:CBCFGGGGCCGGDBBEGGGGFFGDCGGCCFF=EG5C1?<:CC:*+<A++AC*1:=3>DF5)9)
@M03364:276:000000000-BLYN8:1:1101:2908:13219 1:N:0:1
ACTCCTACGGGAGGCAGCAGTGGGGAATATTGGACAATGGGCGAAAGCCTGATCCAGCCATGCCGCGTGTGTGAAGAAGGTCTTCGGATTGTAAATCACTTTAATTTGGGAGGAAGGGCATTAACCTAATACGTTAGTGCTTTGACGTTACCGACAGAATAAGCACCGGCTAACTCTGTGCCAGCAGCCGCGGTAATACAGAGGGTGCAAGCGTTAATCGGAATTACTGGGCGTAAAGCGCACG
+
F-CFGADFEGC;C:;@6@F,CCFFGGGD<C<CEDFC<FFFDGGFGGC,EE<@F9FDF<,CCAEFGGGGGCFGG9,,CFE,49CFFGGGGC<FFGG9F?FEF9A,,,<CECBF>+FE++=<,CFFADFC=FCFGGCFGFFFG9FD9,@FF=CCFDBBF,,>FFC9=FF7FDCCGCAC3=FFF,3?FD,>>>*::=EEFG;?;C6*=*1CC?GGG*=C*=9CC*C59?9+1+;:)9C*1>>57<)7
@M03364:276:000000000-BLYN8:1:1101:11554:13237 1:N:0:1
ACTCCTACGGGAGGCAGCAGTAGGGAATCTTCGGCAATGGACGAAAGTCTGACCGAGCAACGCCGCGTGAGTGAAGAAGGTTTTCGGATCGTAAAACTCTGTTGTCAGAGAAGAACGACGAGGAGAGTGGAAAGCTCCTCGTGTGACGGTATCTAACCAGAAAGGGACGGCTAACTACGTGCCAGCAGCCGCGGTAATACGTAGGTCCCGAGCGTTGTCCGGATTTATTGGGCGTAAAGCGAGC
+
GGGGGGGGEGGGGGGGGGGGGGGGGGGGGGGGGGGGGGGGGGGGGGGGGGGGGGGDGGEGGGGGGGGGGGGGGGGGGGGGFGGGGGGGGGGGGGGCFGGGGGGGGGGGGGGGGGGGGGGGCCGGGGGGGGGGGGCFEC@FGGGGFFGGGG7CFFGGGGGGGFFCDFFGGGGGGGGGGGGGGGGGGFGGGGGGGGGGGGGFCCGFEFFCEGGGGGGGGEGGG=EDECCCCCGEFGGGGGDGGGG7
@M03364:276:000000000-BLYN8:1:1101:27228:13282 1:N:0:1
ACTCCTACGGGAGGCAGCAGTGGGGAATATTGCACAATGGGCGCAAGCCTGATGCAGCCATGCCGCGTGTATGAAGAAGGCCTTCGGGTTGTAAAGTACTTTCAGCGAGGAGGAAGGCGTTGTGGCTAATAACCGCAACGATTGACGTTACTCGCAGAAGAAGCACCGGCTAACTCCGTGCCAGCAGCCGCGGTAATACGGAGGGTGCAAGCGTTAATCGGAATTACTGGGCGTAAAGCGCACG
+
FGGGGGGGGFCEC@GGGGGGGGGGGDGGGGGFFGGGGGGGGGGFGGDGGGGGGGGGGGGGCFGGGGGGGGGGGFDGGGGGGGGGGGG@FFFGCGG9FFGGGGGGCA=8@F7=FG@FGG>:@CFEEFDBBFFDFABFGEG73=,:EFG@@>@CF+CFEGGGGGGFCFFGEDGEGCFE<E*FCGBECF,C:ECC8CCGF99;E>GGGGGCCCCFGG5CEF+2//C5C7C79+AFGCC**0:9)9C9
@M03364:276:000000000-BLYN8:1:1101:7784:13350 1:N:0:1
ACTCCTACGGGAGGCAGCAGTAGGGAATCTTCGGCAATGGGGGCAACCCTGACCGAGCAACGCCGCGTGAGTGAAGAAGGTTTTCGGATCGTAAAACTCTGTTGTTAGAGAAGAACGTTAAGTAGAGTGGAAAGTTACTTAAGTGACGGTATCTAACCAGAAAGGGACGGCTAACTACGTGCCAGCAGCCGCGGTAATACGTAGGTCCCAAGCGTTGTCCGGATTTATTGGGCGTAAAGCGAGC
+
GGGGGGGGGGGGGGGGGGGGGGGGGGGGGGGGGGGGGGGGGGGGGGGGGGGGGGGGGGGGGGGGGGGGGGGGGGGGGGGGGGGGGGGGGGGGGGGGGGGGGGGGGGGGGGGGGGGGGGGGGGFGGGGGGGGGGGGGGGGFGGGGGGGGGGGGGGGGGGGGGGGGGGGGGGDGGGGGGGDGGGGGGGGGGGGGGGGGGFGGGGGGGGCFFGGFFGGGGGGGGG5:ECEGGEFCGGGEGGGFD:D)
@M03364:276:000000000-BLYN8:1:1101:9662:13383 1:N:0:1
ACTCCTACGGGAGGCAGCAGTAGGGAATCTTCGGCAATGGGGGCAACCCTGACCGAGCAACGCCGCGTGAGTGAAGAAGGTTTTCGGATCGTAAAACTCTGTTGTTAGAGAAGAACGTTAAGTAGAGTGGAAAATTACTTAAGTGACGGTATCTAACCAGAAAGGGACGGCTAACTACGTGCCAGCAGCCGCGGTAATACGTAGGTCCCAAGCGTTGTCCGGATTTATTGGGCGTAAAGCGAGC
+
GGGGGGGGGGGGGGGGGGGGGGGGGFGGFGGGGEGGGGGGGGEEGGFGGGGGGGGGGGGGGG>FEGGGGFEFGGGGGFFGFGGGGGGGEGGGGGGFFGGGGGGGFGGGGGGGFGGFGDFFGGGGGDGFGGDGGGGGGG9DFBFGGGGGGFGFFGFGFFCFGGGGG>FFDGGDEGFGGGG:<8FGGGFFGGGGGEECGFFGGGFGGGGGFFGGFGGGGGGF:CC5CF7EGCFFDGEEG:CC91>)
@M03364:276:000000000-BLYN8:1:1101:21670:13391 1:N:0:1
ACTCCTACGGGAGGCAGCAGTAGGGAATCTTCCACAATGGACGAAAGTCTGATGGAGCAACGCCGCGTGAGTGAAGAAGGGTTTCGGCTCGTAAAGCTCTGTTGTTAAAGAAGAACGTGGGTGAGAGTAACTGTTCACCCAGTGACGGTATTTAACCAGAAAGCCACGGCTAACTACGTGCCAGCAGCCGCGGTAATACGTAGGTGGCAAGCGTTATCCGGATTTATTGGGCGTAAAGCGAGCG
+
GGGGGGGGGGGGGGGGGGGGGGGGGGGG?FGFGGGGGGGGGGGGGGGFGGGGGGGGGGGGGGGGGGGGGGGFGGGGGGGGDGGGGGG7FEGGGGGGGGGGGGGGGGGFCFGGGGGC>DFCF@C@FFFBFGD??FGGFG<=DCFGGGGGEGD9FDGFGGGGGGGGGGGGGGGEGGGGGGGFGFFFGGGGGGCEDGCC@CEFGGGGGGGGGGFCGCCEFFFGCDEC9CFCGF5CC/5CFC>DGD7D
@M03364:276:000000000-BLYN8:1:1101:14772:13437 1:N:0:1
ACTCCTACGGGAGGCAGCAGTGGGGAATATTGCACAATGGGCGCAAGCCTGATGCAGCCATGCCGCGTGTATGAAGAAGGCCTTCGGGTTGTAAAGTACTTTCAGCGAGGAGGAAGGCGTTGTGGTTAATAACCTTAGTGATTGACGTTACTCGCAGAAGAAGCACCGGCTAACTCCGTGCCAGCAGCCGCGGTAATACGGAGGGTGCAAGCGTTAATCGGAATTACTGGGCGTAAAGCGCACG
+
GGGGFFDFGGGGGFGGGGFGGGGGGGGGGGGFGGGGGGGGGGGGGGGGGGGGGGGGFFGGGGGGGGGGGGGG<FGGGGGGGGGGGGGGGGGG,CEDGGGGGGGGGFGEGGEGGEFCEGGGGGGGGGGGGGGGGGGFGGF9FGGGGGGGCGEAFGGGDGFGGGGGGGGGGGEGGGGGGGGGGGGFGGGGFEGGGGGDGGGGGGGG>EGDFGGGGGGGGGGGGGGGGGGG7CFFGGCCFGGGGGGD
@M03364:276:000000000-BLYN8:1:1101:13980:13464 1:N:0:1
ACTCCTACGGGAGGCAGCAGTGGGGAATATTGGACAATGGGCGAAAGCCTGATCCAGCCATGCCGCGTGTGTGAAGAAGGTCTTCGGATTGTAAAGCACTTTAAGTTGGGAGGAAGGGGTGAAGTAACGACTCACCTTTGACGTTACCAACAGAATAAGCACCGGCTAACTCCGTGCCAGCAGCAGCGGTAATACGGAGGGTGAAAGCGTTGTCCGGATTTATTGGACGTAAAGCGAGCGCAGG
+
GGAC,;EAFECG7:FGGGFGGFGFCGGCFFDEFGGGGGECFGGGGG@D<C6EFFGFFGFF<6@FCCECCF<C=CCFG8F=EFEFC448?,CFGGEFFFGB8,5?DFFFGE=+8B<FECFE7DBEEFEF+>FEGGDC<=?<,>FBD=@DGFGG7FCFFGCFCGFCFEC7,,@FGG3>B*>?@:EG778=:E58,=;;EGGD8CG7+?<8C:?*=B+*:57C6<0<<C+2*:;*90919573<DGD
@M03364:276:000000000-BLYN8:1:1101:12863:13482 1:N:0:1
ACTCCTACGGGAGGCAGCAGTAGGGAATCTTCCACAATGGACGAAAGTCTGATGGAGCAACGCCGCGTGAGTGAAGAAGGGTTTCGGCTCGTAAAGCTCTGTTGTTAAAGAAGAACGTGGGTGAGAGTAACTGTTCACCCAGTGACGGTATTTAACCAGAAAGCCACGGCTAACTACGTGCCAGCAGCCGCGGTAATACGTAGGTGGCAAGCGTTATCCGGATTTATTGGGCGTAAAGCGAGCG
+
FGGGGGGGGGGGGGGGGGGGGCGFGGGGCGG9@FGGGGGGCFGGGGGGGGGGC9FGFGFGGGGGEGGGGGG?FF?FGGGGGGGGGGGGG:FCEGGFE9FFCFGFFGGFGGGFCFG?F=<E@+B7FDFDFGGFFGFGGADF7ABFCFGGGF+,CFC9CCFGGGGCFFGG>:>F@FGGG@FFEG@>82D@FDBCCEGG@B+;<2B7EGFFCFF5?E85*+A=/?E5A@F7E6;*>D5C**:37D91
@M03364:276:000000000-BLYN8:1:1101:28809:13518 1:N:0:1
ACTCCTACGGGAGGCAGCAGTAGGGAATCTTCGGCAATGGACGAAAGTCTGACCGAGCAACGCCGCGTGAGTGAAGAAGGTTTTCGGATCGTAAAACTCTGTTGTTAGAGAAGAACGTTAAGTAGAGTGGAAAATTACTTAAGTGACGGTATCTAACCAGAAAGGGACGGCTAACTACGTGCCAGCAGCCGCGGTAATACGTAGGTCCCAAGCGGTGTCCGGATTTATTGGGCGTAAAGCGAGC
+
GGGGGGGGGGGGGGGGGGGGGGGGGGGGGGGGGGGGGGGGCGGGGGGFGGGGFFFGGGGGGGGGGGGGGGGGGGGGGGDGFGGGGGGGDGFGGGFFEFGFFGGFFEFGGGGGGGGFGGGGFGFGGGF?AFDGGGFFGGDGGCFGGFGGGGGGGGGGCFC7CGGGGGGDEGGGGGGFFGGGGGCFCFGFGGGGGGGDGGGGEFFGGGGGGGGGGG5CEEFF5C;CE9CFFGGGGDGEGGGCCGG3
@M03364:276:000000000-BLYN8:1:1101:6390:13525 1:N:0:1
ACTCCTACGGGAGGCAGCAGTGGGGAATATTGCACAATGGGCGCAAGCCTGATGCAGCCATGCCGCGTGTATGAAGAAGGCCTTCGGGTTGTAAAGTACTTTCAGCGAGGAGGAAGGCATTAGGGTTAATAACCTTAGTGATTGACGTTACTCGCAGAAGAAGCACCGGCTAACTCCGTGCCAGCAGCCGCGGTAATACGGAGGGTGCAAGCGTTAATCGGAATTACTGGGCGTAAAGCGCACG
+
GGGGGGGGGGGGGGGGGGGGGGGGGGGGGGGGGGGGGGGGGGGGGGGGGGGGGGGGGGGGGGGGGGGGGGGGGGGGGGGGGGGGGGGGGGGGGGGGGGGGGGGGGGGGGGGGGGGGGGGGGGGGGGGGGGGGGGFGGGGGGGGGGGGGGGEGDCFGCGGGGGGGGGGGGGGGGGGGGGGGGGGGGGGFGGGGGGGGGGGGGCGGEGGGFFFGGGGGGGGGGGE=@EFFEGFCGCEGGF*9DGG)
@M03364:276:000000000-BLYN8:1:1101:23266:13576 1:N:0:1
ACTCCTACGGGAGGCAGCAGTGGGGAATATTGCACAATGGGCGCAAGCCTGATGCAGCCATGCCGCGTGTATGAAGAAGGCCTTCGGGTTGTAAAGTACTTTCAGCGAGGAGGAAGGCATTAAGGTTAATAACCTTAGTGATTGACGTTACTCGCAGAAGAAGCACCGGCTAACTCCGTGCCAGCAGCCGCGGTAATACGGAGGGTGCAAGCGTTAATCGGAATTACTGGGCGTAAAGCGCACG
+
GGGGGGGGEGGGGGEEFGFGFEDFGGCGGGGGGGGGGGGGGGGGGGGGGGGGGGGGGGGGGGGGGGGGGGFGGGGGGGGGGGGGGGGGGGGGFGGGGGGGFGGGGGGEGG7CFGGFGGGGGGGGGFGGGGGGGGGGGGGGGGGGGGGGGGGGGGGGGGGGGGGGGGGGGGGGGGGGGGGGGGGGGGGGGGGGGGGGGGGGGCGGEGGGGGGGGGGEGGGGGGGGGGGGGGGGG<EEFGGDGGG5
@M03364:276:000000000-BLYN8:1:1101:13248:13611 1:N:0:1
ACTCCTACGGGAGGCAGCAGTAGGGAATCTTCGGCAATGGGGGCAACCCTGACCGAGCAACGCCGCGTGAGTGAAGAAGGTTTTCGGATCGTAAAATTCTGTTGTTAGAGAAGAACGTTAAGTAGAGTGGAAAGTTACTTAAGTGACGGTATCTAACCAGAAAGGGACGGCTAACTACGTGCCAGCAGCCGCGGTAATACGTAGGTGGCAAGCGTTGTCCGGATTTATTGGGCGTAAAGCGAGC
+
GGGGGGGGGGGGGGGGGGGGGGGGGGGGGGGGGGGGGGGGGGGGGGGGGGGGGGGGGGGGGGGGGGGFGGGGGGGGGGGGGGGGGGGGGGGGGGGGGGGGGGGGGGGGGGGGGGGGGGGGGGGGGGGGGGGGGGGGGGGGGFGGGGGGGGGGGGGGGGGGGGGGGGGGGGGGGGGGGGGGGG7;EGGGGGGGGGGGEGGGGGGGGGGGGGGGGGGGGGGGGGGEGGCFGFGGGGGGGGGGDGG5
@M03364:276:000000000-BLYN8:1:1101:12560:13642 1:N:0:1
ACTCCTACGGGAGGCAGCAGTGGGGAATATTGCACAATGGGCGCAAGCCTGATGCAGCCATGCCGCGTGTATGAAGAAGGCCTTCGGGTTGTAAAGTACTTTCAGCGAGGAGGAAGGTGTTGTGGTTAATAACCGCAGCAATTGACGTTACTCGCAGAAGAAGCACCGGCTAACTCCGTGCCAGCAGCCGCGGTAATACGGAGGGTGCAAGCGTTAATCGGAATTACTGGGCGTAAAGCGCACG
+
GGGGGGGGGGGCG>FGGGGGGGGGGFGGGGGGGGGGGGGGFGGGGGGGGGGGGGGGGGGGEFGGGGGGGGGGGGDDEGGGDDGGGGGEFGGEGGGGGDEGGGGGGGGGGGGGGGDGCEFGEFGGDFGACFGGGGGDGCGGGGFGFFG@+@7F9CEGGGGFGGGGGGGGDEGGGGGGGGGGGGGFFGGGG5:CECCE+?CC:8CEEECE6F9@CC*8CCFC=CEGGFFGFCFG7CGG52*7CCD5
@M03364:276:000000000-BLYN8:1:1101:7593:13646 1:N:0:1
ACTCCTACGGGAGGCAGCAGTAGGGAATCTTCGGCAATGGGGGCAACCCTGACCGAGCAACGCCGCGTGAGTGAAGAAGGTTTTCGGATCGTAAAACTCTGTTGTTAGAGAAGAACGTTAAGTAGAGTGGAAAGTTACTTAAGTGACGGTATCTAACCAGAAAGGGACGGCTAACTACGTGCCAGCAGCCGCGGTAATACGTAGGTCCCAAGCGTTGTCCGGATTTATTGGGCGTAAAGCGAGC
+
GGGGGGGGGGGGGGGGGGGGGGGGGGGGGGGGGEGGGGGGGGGGGGGGGGGGGGGGGGGGGGGGGGGGGGGGGGGFGGGGGGGGGGGGGGGGGGGGGGGGGGGGGGEFGGGGGGGGGGGGGGGGGGGGGGGGGGGGGGGFGGGGGGGGGGGGGGGGGGGGGGGGGGGGGGGGGGGGGGGGGGGGGFFGGGGGEEEGGGGFFEGGGGFGGGGGGGG5:EFCGGGGG6CFGGGGGDEGGGGFCDG7
@M03364:276:000000000-BLYN8:1:1101:15827:13673 1:N:0:1
ACTCCTACGGGAGGCAGCAGTAGGGAATCTTCGGCAATGGGGGCAACCCTGACCGAGCAACGCCGCGTGAGTGAAGAAGGTTTTCGGATCGTAAAACTCTGTTGTTAGAGAAGAACGTTAAGTAGAGTGGAAAGTTACTTAAGTGACGGTATCTAACCAGAAAGGGACGGCTAACTACGTGCCAGCAGCCGCGGTAATACGTAGGTCCCAAGCGTTGTCCGGATTTATTGGGCGTAAAGCGAGC
+
GGGGGGGGGGGGGGGGGGGGGGGGGGGGGGGGGGGGGGGGGGG:FGGGGGGGGGGGGGGGGGGGGGGGGGGGGGGGGGGGGGGGGGGGGGFGGGGGGGGGGGGGGGGGGGGGFGG8FFFGGGFGGFGGGFGGGGGGGCEBFFGGFGGGGGGGFGGGGGFGGGFFGGGDCCFGEGFCFGGGGGFFGGGGGGGGGGGDGGGGGGGGGGGFFGGGGGCCGGGG5E8C8<CGFGGGFG=EDFF>C7<5
@M03364:276:000000000-BLYN8:1:1101:10698:13704 1:N:0:1
ACTCCTACGGGAGGCAGCAGTAGGGAATCTTCGGCAATGGGGGCAACCCTGACCGAGCAACGCCGCGTGAGTGAAGAAGGTTTTCGGATCGTAAAACTCTGTTGTTAGAGAAGAACGTTAAGTAGAGTGGAAAATTACTTAAGTGACGGTATCTAACCAGAAAGGGACGGCTAACTACGTGCCAGCAGCCGCGGTAATACGTAGGTCCCAAGCGTTGTCCGGATTTATTGGGCGTAAAGCGAGC
+
GGGGGGGGGGGGGGGGGGGGGGGGGGGGGGGGGGGGGGGGGGGGGGGGGGGGGGGGGGGGGGGGGGGGGGGFGGGGGGGGGGGGGGGGGGGGGGGGGGGGGGGGGGGGGGGGGGGGGFGGGGGGGGGFFGGGGGGGGGGGFGGGGCFGGGGFGGGGGGGGGGGGGCGGGGGGGGGFGGGGGCFGGGGGGFGGGGGGGGGGGGGGGGGGGFGGDECGGEF7CCE==9CFGGGFGGDGGGGGGGGD
@M03364:276:000000000-BLYN8:1:1101:15454:13740 1:N:0:1
ACTCCTACGGGAGGCAGCAGTAGGGAATCTTCGGCAATGGACGAAAGTCTGACCGAGCAACGCCGCGTGAGTGAAGAAGGTTTTCGGATCGTAAAACTCTGTTGTTAGAGAAGAACAAGGATGAGAGTAGAACGTTCATCCCTTGACGGTATCTAACCAGAAAGGGACGGCTAACTACGTGCCAGCAGCCGCGGTAATACGTAGGTCCCAAGCGTTGTCCGGATTTATTGGGCGTAAAGCGAGC
+
GGGGGGGGGGGGGGGGGGGGGGGGGGGGGGGGGGGGGGGGGGGGGGGGGGGGGGGGGGGGGGGGGGGGGGGGGGGGGGGGGGGGGGGGGGGGGGGGGGGGGGGFGGGGGGGGGGGGGFFGGGGGGGGGGGGGGGGGGGGGGGGGGGGGGGGGGGGGGGGGGGGGGGGGGGGGGGGGGGGGGGGGGGGGGGGGGGEGGGGGGGGGGGGGGGGGGGGGCCGGGGCCEFGGGFGGGGGDGGGGGGG3
@M03364:276:000000000-BLYN8:1:1101:23222:13786 1:N:0:1
ACTCCTACGGGAGGCAGCAGTAGGGAATCTTCCACAATGGACGAAAGTCTGATGGAGCAACGCCGCGTGAGTGAAGAAGGTTTTCGGATCGTAAAACTCTGTTGTTGGAGAAGAACGTATTTGATAGTAACTGATCAAGTAGTGACGGTATCCAACCAGAAAGCCACGGCTAACTACGTGCCAGCAGCCGCGGTAATACGTAGGTGGCAAGCGTTAATCGGAATTACTGGGCGTAAAGCGCACG
+
GGFGCGFGDCFGGGGEGGFFGGGGGGGGGGGGFGGEFGGGGGGGEGGGGGGGGGGGGGGGGGEGCECCF@FFGGGGGCFGFCGGGGGGEEGGGFGGCGCFGGGGGGGG8FGGGGGGDFFFGCDFAFEFGF<??AFGFGGFGGGGGGGGGGGGGGGGGGGGCFFGGGGFEGGDFGGGGGGGGG9DFGGGGECEDEEEGGGGGGGEEFGGGFGGGGGGGGGFGGGGCE@?FCEGGGGGGFF<<57)
@M03364:276:000000000-BLYN8:1:1101:18938:13792 1:N:0:1
ACTCCTACGGGAGGCAGCAGTAGGGAATCTTCGGCAATGGGGGCAACCCTGACCGAGCAACGCCGCGTGAGTGAAGAAGGTTTTCGGATCGTAAAACTCTGTTGTTAGAGAAGAACGTTAAGTAGAGTGGAAAATTACTTAAGTGACGGTATCTAACCAGAAAGGGACGGCTAACTACGTGCCAGCAGCCGCGGTAATACGTAGGTCCCAAGCGTTGTCCGGATTTATTGGGCGTAAAGCGAGC
+
GGGGGGGGGGGGGGGGGGGGGGGGGGGGGGGGGGGGGGGGGGGGGGGGGGGGGGGGGGGGGGGGGGGGGGGGGGGGGGGGGGGGGGGGGGGGGGGGGGGGGGGGGGGGGGGGGGGGGFGGGGGGGGGGGGGGGGGGGGGGGGGGGGGGGGGGGGGGGGGGGFFGGGGGGGGGGGGGGGGGFGGGGGGGGGGGGGGGGGGGGGGGGGGGGGGGGGGG=7?FEGGGGEGGGGFGGGGGGFGGDGG<
@M03364:276:000000000-BLYN8:1:1101:9947:13808 1:N:0:1
ACTCCTACGGGAGGCAGCAGTAGGGAATCTTCGGCAATGGGGGCAACCCTGACCGAGCAACGCCGCGTGAGTGAAGAAGGTTTTCGGATCGTAAAACTCTGTTGTTAGAGAAGAACGTTAAGTAGAGTGGAAAATTACTTAAGTGACGGTATCTAACCAGAAAGGGACGGCTAACTACGTGCCAGCAGCCGCGGTAATACGTAGGTCCCAAGCGTTGTCCGGATTTATTGGGCGTAAAGCGAGC
+
GGGGGGGGGGGGGGGGGGGGGGGGGGGGGGGGGGGGGGGGGGGGGGGGGGGGGGGGGGGGGGGGGGGGGGGGGGGGGGGGGGGGGGGGGGGGGGGGGGGGGGGGGGGGGGGGGGGGGGGGGGGGGGGGGGGGGGGGGGGGGGGGGGGGGGGGGGGGGGGFGGGGGGGGGGGGGGGGGGGGGGGGGGGGGGGGGGGGGGGGGGGGGGGGGGGGGGGEEGGGGGGC5EFEEFGGDCGGG:CF39<)
@M03364:276:000000000-BLYN8:1:1101:14213:13832 1:N:0:1
ACTCCTACGGGAGGCAGCAGTAGGGAATCTTCGGCAATGGACGAAAGTCTGACCGAGCAACGCCGCGTGAGTGAAGAAGGTTTTCGGATCGTAAAACTCTGTTGTTAGAGAAGAACAAGGATGAGAGTAGAATGTTCATCCCTTGACGGTATCTAACCAGAAAGCCACGGCTAACTACGTGCCAGCAGCCGCGGTAATACGTAGGTGGCAAGCGTTAATCGGAATTACTGGGCGTAAAGCGCAC
+
GGGGGGGGGGGGGGGGGGGGGGGGGGGGGGGGGGGGGGGGGGGGGGGGGGGGGGGGGGGGGGGGGGGGGGGGGGGGGGGGGGGGGGGGGGGGGGGGGGGGGGGGGGGGGGGGGGGGGGGGF,DFGGGGGGGGGGGGGGGGGGGGGGGGGGGGGGGGGFGGGGGGGGGGGGGGGGGGGGGGGGGGGGGGGGGGGGGGGGFFGGGGCGGGGGGGGGGEGGGGGGGGGGGGGGGGGGGGGGG7CCD3
@M03364:276:000000000-BLYN8:1:1101:4021:13858 1:N:0:1
ACTCCTACGGGAGGCAGCAGTAGGGAATCTTCGGCAATGGGGGCAACCCTGACCGAGCAACGCCGCGTGAGTGAAGAAGGTTTTCGGATCGTAAAACTCTGTTGTTAGAGAAGAACGTTAAGTAGAGTGGAAAGTTACTTAAGTGACGGTATCTAACCAGAAAGGGACGGCTAACTACGTGCCAGCAGCCGCGGTAATACGTAGGTCCCAAGCGTTGTCCGGATTTATTGGGCGTAAAGCGAGC
+
GGGGGGGGGGGGGGGGGGGGGFGGGGGGGGGGGGGGGGGGGGGGGGGGGGGGGFGGGGGGGGGGGGGGGGGFGGGGGGGGGGGGGGGGGGGGFGGGGGGGGGGGGGGGFFGGGGGDFGGG=FFGGGGGFGGDGG<FFEFFDDFFGFCGDGGGGGEDG@EGFFFGGGGCBCFGGGFGGCFGGGGGGGGGGGGDEECEDFGFGGGCGGGGGGGFCEEGGGGGGGGGCCFFGFGFGGGGGFC>777)
@M03364:276:000000000-BLYN8:1:1101:27951:13875 1:N:0:1
ACTCCTACGGGAGGCAGCAGTGGGGAATATTGGACAATGGGCGAAAGCCTGATCCAGCCATGCCGCGTGTGTGAAGAAGGTCTTCGGATTGTAAAGCACTTTAAGTTGGGAGGAAGGGCATTAACCTAATACGGTAGTGTTTTGACGTTACCGACAGAATAAGCACCGGCTAACTCTGTGCGAGCAGCCGCGGTAATACAGAGGGTGCAAGCGTGAATCGGAATGACTGGGCGTAAAGCGCGCG
+
FGGGFGGGGGDGGGGGGGGGFFGGEBFGGGGGFFGGGGGGFFEGGGCFGGGGGFGGGGGFCFGGGGGGG:,6CFGFCGGGGGGFGGGGCGGGGGGGG@CE,E9,,E,EFGFCFGFF+?FF8585,CF@GGGCF7<ACDFCC<=CF?@><@:D>:+@<F,@=>=DF><F@@C:EF,>@D<F9*>:CEFDCCB*8=:*?92><<EGG**13CFFEE8CFE+2A5?C+9<+<CFGD)=C3>FD:C)9
@M03364:276:000000000-BLYN8:1:1101:6258:13878 1:N:0:1
ACTCCTACGGGAGGCAGCAGTGGGGAATATTGCACAATGGGCGCAAGCCTGATGCAGCCATGCCGCGTGTATGAAGAAGGCCTTCGGGTTGTAAAGTACTTTCAGCGAGGAGGAAGGCATTAAGGTTAATAACCTTGGTGATTGACGTTACTCGCAGAAGAAGCACCGGCTAACTCCGTGCCAGCAGCCGCGGTAATACGGAGGGTGCAAGCGTTGTCCGGATTTATTGGGCGTAAAGCGAGCG
+
EFGGGGGFFGEGGGGG>@FGGGGGGGEFGGFECFGGGFFGEF@@CFG7FFDEE<FEGFF<FFGGCCE>BCCGFFEFGGGGGGEGGGGGF:FFGGGG,F<BFAFGGGG>CC@CEGFGGCFGCEGGGGGGFFGD@FGDEG5DFADF=FG7DFGGFGGGDCFCCCFDGGFCCDCEFGGF?CFDFEGFFGGF,=CCEEG8?9CE>8CEG*:*BFGCEE=E5+A7EG=5CFFFGGGFD1:5*2*177DC
@M03364:276:000000000-BLYN8:1:1101:20046:13884 1:N:0:1
ACTCCTACGGGAGGCAGCAGTGGGGAATATTGCACAATGGGCGCAAGCCTGATGCAGCCATGCCGCGTGTATGAAGAAGGCCTTCGGGTTGTAAAGTACTTTCAGCGAGGAGGAAGGCATTAAGGTTAATAACCTTGGTGATTGACGTTACTCGCAGAAGAAGCACCGGCTAACTCCGTGCCAGCAGCCGCGGTAATACGGAGGGTGCAAGCGTTAATCGGAATTACTGGGCGTAAAGCGCGCG
+
GGGGGGGGGGGGGGGGGGGGFGGGGGGGGGGGGGGGGGGGGGGGGGGGGGGGGGGGGGGGGGGGGGGGGGGGGGGGGGGGGGGGGGGGFGGGGGGGGGGGGGGGGGGGGGGDGGGGGGGGGGGGCEFFGGGGGCFGGFFGGGGFGGGGGGGGGGGGGGGGGGGGGGGGGGEGGGGGGGGGGGFFFGGGGGGGGGGGGGGG58CEGGGGGGGFGGGCCCCFGGGGGGGGGGGGDGGGGGGGGGGD
@M03364:276:000000000-BLYN8:1:1101:22916:13892 1:N:0:1
ACTCCTACGGGAGGCAGCAGTGGGGAATATTGCACAATGGGCGCAAGCCTGATGCAGCCATGCCGCGTGTATGAAGAAGGCCTTCGGGTTGTAAAGTACTTTCAGCGAGGAGGAAGGCATTAAGGTTAATAACCTTAGTGATTGACGTTACTCGCAGAAGAAGCACCGGCTAACTCCGTGCCAGCAGCCGCGGTAATACGGAGGGTGCAAGCGTTAATCGGAATTACTGGGCGTAAAGCGCACG
+
GGGGGGGGGGGGGGGGGGGGGGGGGGGGGGGGGGGGGGGGGGGGGGGGGGGGGGGGGGGGGGGGGGGGGGGGGGGGGGGGGGGGGGGGGGGGGGGGGGGGGGGGGGGGGGGGGGGGGGGGGGGGGGGGGGGGGGGGGGGGGGGGGGGGGGGGGGGGGGGGGGGGGGGGGGGGGGGGGGGGGGGGGGGGGGGGGGGDGGGGGGGGCEGGGFFGGGGGGGGGGEGGGGGGGGGGGGGGGGGGGGGC
@M03364:276:000000000-BLYN8:1:1101:19519:13908 1:N:0:1
ACTCCTACGGGAGGCAGCAGTAGGGAATCTTCGGCAATGGGGGCAACCCTGACCGAGCAACGCCGCGTGAGTGAAGAAGGTTTTCGGATCGTAAAACTCTGTTGTTAGAGAAGAACGTTAAGTAGAGTGGAAAGTTACTTAAGTGACGGTATCTAACCAGAAAGGGACGGCTAACTACGTGCCAGCAGCCGCGGTAATACGTAGGTCCCAAGCGTTGTCCGGATTTATTGGGCGTAAAGCGAGC
+
GGGGGGGGGGGGGGGGGGGGGGGGGGGGGGGGGGGGGGGGGGGGGGGGGGGGGGGGGGGGGGGGGGGGGGGGGGGGGGGGGFGGGGGGGGGGGGGGGGGGGGGGGGGGGGGGGGGGGGGGGGGGGGGGGGGGGGGGGGGGGGGGGGGGGGGGGGGGGFGGGGGGFGGGGGGGGGGGGGGGGGGGGGGGGGGGGGGGGGGGGGGGGGGFGGGGGGGGGGGGGDCEG6FGGGGGGGGGGGGGGGG3
@M03364:276:000000000-BLYN8:1:1101:20926:13938 1:N:0:1
ACTCCTACGGGAGGCAGCAGTAGGGAATCTTCCACAATGGACGAAAGTCTGATGGAGCAACGCCGCGTGAGTGAAGAAGGGTTTCGGCTCGTAAAGCTCTGTTGTTAAAGAAGAACGTGGGTGAGAGTAACTGTTCACCCAGTGACGGTATTTAACCAGAAAGCCACGGCTAACTACGTGCCAGCAGCCGCGGTAATACGTAGGTCCCAAGCGTTGTCCGGATTTATTGGGCGTAAAGCGAGCG
+
GGGGGGGGGGGGGGGGGGGGGGGGGGGGGGGGGGGGGGGGGGGGGGGGGGGGGGGGGGGGGGGGGGGGGGGGGGGGGGGGGGGGGGGGGGGGGGGGGGGGGGGGGGGGGGGGGGGGGGGGGGGGGGGGGGGGGGGGGGGGGGGGGGGGGGGGGGGGGGGGGGGGGGGGGGGGGGGGGGGGGGGGGGFGGGGGGEGGGGGGGEFGGGGGGGGGGGGGGGGGGEGGGGGGGFGGGGGGGGGGGGGD
@M03364:276:000000000-BLYN8:1:1101:16867:13953 1:N:0:1
ACTCCTACGGGAGGCAGCAGTGGGGAATATTGCACAATGGGCGCAAGCCTGATGCAGCCATGCCGCGTGTATGAAGAAGGCCTTCGGGTTGTAAAGTACTTTCAGCGAGGAGGAAGGCGTTGTGGTTAATAACCACAGCAATTGACGTTACTCGCAGAAGAAGCACCGGCTAACTCCGTGCCAGCAGCCGCGGTAATACGGAGGGTGCAAGCGTTAATCGGAATTACTGGGCGTAAAGCGCACG
+
GGGGGGGGGGGGGGGGGGGGGGGGGGGGGGGGGGGGGGGGGGGGGGGGGGGGGGGGGGGGGGGGGGGGGGGGGGGGGGGGGGGGGGGGGGGGGGGGGGGGGGGGGGGEFGGGGGGGGGGGGGGGGGGGGGGGGGGGGGGGGGFGGGGGGGGGGGGGGGGGGGGGGGGGGGGDGGFGGGGGGGGGGGGGGGGGGGGGGGGGG8EGEGGGGGGGGGGGFFGGEGGGGGGGGGGGGGGGFGGGGGG3
@M03364:276:000000000-BLYN8:1:1101:6251:13960 1:N:0:1
ACTCCTACGGGAGGCAGCAGTGGGGAATATTGCACAATGGGCGCAAGCCTGATGCAGCCATGCCGCGTGTATGAAGAAGGCCTTCGGGTTGTAAAGTACTTTCAGCGAGGAGGAAGGCGTTGTGGTTAATAACCGCAGCGATTGACGTTACTCGCAGAAGAAGCACCGGCTAACTCCGTGCCAGCAGCCGCGGTAATACGGAGGGTGCAAGCGTTAATCGGAATTACTGGGCGTAAAGCGCACG
+
GGGGGGGGGGGGGGGGGGGGGGGGGGGGGGGGGGGGGGGGGGGGGGGGGGGGGGGGGGGGGGGGGGGGGGGGGGGGGGGGFGGGGGGGGGGGGGGGGGGGGGGGGGGGGGGGGGFGGGGGGGGGGFGGGGGGGGGGGGGGFDFFFGGGGGEEGGGGGGGGGGGGGGGGGGGGGGGGGGGGGGGGGGGGGGGGGGGGGGGGECEGG8EGGGGGGGGGGGGGGGGGGGGGGGGGGGGDFGGGGGG5
@M03364:276:000000000-BLYN8:1:1101:4748:14017 1:N:0:1
ACTCCTACGGGAGGCAGCAGTGGGGAATATTGGACAATGGGCGCAAGCCTGATGCAGCCATGCCGCGTGTATGAAGAAGGCCTTCGGGTTGTAAAGTACTTTCAGCGAGGAGGAAGGTGTTGTGGTTAATAACCGCAGCAATTGACGTTACTCGCAGAAGAAGCACCGGCTAACTCCGTGCCAGCAGCCGCGGTAATACGGAGGGTGCAAGCGTTAATCGGAATTACTGGGCGTAAAGCGCACG
+
GGGGGGGGGGGGGGGGGGGGFGGGGGGGGGGGGGGGGGAFFGGGGGGGG?FGGGGGGGGGGGGGGGGGGGGGGFGGGGGGGGGGGGGGGDGGGGGGGCFGGFFGGGGGGGCGGGGGGGGGGGGGGGGGGGGGGGGGGGGGGGGGGGGGGGGGGGGGGGGGGGGGGGGGGGGGGGFFGGGGGGGGGGGGGGGGGGGEG9FGGGGGDGGGGGFGGGGC=CFGEGGG8EGGGGGGDCEGFGGDDDD5
@M03364:276:000000000-BLYN8:1:1101:8156:14024 1:N:0:1
ACTCCTACGGGAGGCAGCAGTAGGGAATCTTCGGCAATGGGGGCAACCCTGACCGAGCAACGCCGCGTGAGTGAAGAAGGTTTTCGGATCGTAAAACTCTGTTGTTAGAGAAGAACGTTAAGTAGAGTGGAAAGTTACTTAAGTGACGGTATCTAACCAGAAAGGGACGGCTAACTACGTGCCAGCAGCCGCGGTAATACGTAGGTCCCAAGCGTTGTCCGGATTTATTGGGCGTAAAGCGAGC
+
GGGGGGGGGGGGGGGGGGGGGAFFGGGFGGGGGGGGGGGGGGGGGGGGGGGGGFGGGGGGGGGDGGGGGEGGGGGGGGGGGGGGGGGGGGGGGGFGGGGGGGGGGGGGCFAFGGGGGGGGGFFGGGGGGGGGGGGGGGGGGGCGGGGGGEFGGGGGGGGGGGGGFGFEEGGGGGGGGGGGGGGGGGGGGGGGGGGGGGGGGGGGGGGGGFC8CEEGGGGGGGGGGGGGGGFGGG>CCGGGGGG5
@M03364:276:000000000-BLYN8:1:1101:25332:14043 1:N:0:1
ACTCCTACGGGAGGCAGCAGTAGGGAATCTTCGGCAATGGACGAAAGTCTGACCGAGCAACGCCGCGTGAGTGAAGAAGGTTTTCGGATCGTAAAACTCTGTTGTTAGAGAAGAACGACGAGGAGAGTGGAAAGCTCCTCGTGTGACGGTATCTAACCAGAAAGGGACGGCTAACTCCGTGCCAGCAGCCGCGGTAATACGGAGGGTGCAAGCGTTAATCGGAATTACTGGGCGTAAAGCGCAC
+
FG9CFGCGEGCFGGGGGGGGGGGGGGFGC9FFDFGCEDFFGF+@FGCFFGFFFDFEGG@ECGECEFGGGGGFFCAFAFGGGFEBFEGG+@FGGGGGGGGFCFGGBFGGFCFGGGGGGCEFFFEGGGG8BFFCFDF9>FE@FFFGF9=FGCFGGGGGGGCDFGC<A*>FECGGGEFGGGGGGG@C7F6CFBEDGGEECC9BE?CGGCCEGC7EGEGEC59CCE8E5FF?F78CFG/:DG>>GGG<
@M03364:276:000000000-BLYN8:1:1101:9988:14063 1:N:0:1
ACTCCTACGGGAGGCAGCAGTAGGAAACTTCGGCAATGGACGAAAGTCTGACCGAGCAACGCCGCGGGAGTGAAGAAGGTTTTCGGATCGTAAAACTCTGTTGGTAGAGAAGAACGACGAGGAGAGTGGAAAGCTCCTCCTGTGACGGTATCTAACCAGAAAGGGACGGCTAACTACGTTCCAGCAGCCGCGGTAATACGTAGGTCCCGAGAGTTGTCCGGATTTTTTGGGCGTAAAGCGAGCG
+
GGGGGGGGGGGGGGGGGGGGGGGGCF,,;C@BF7+@;@FC,7+@CB6C,<69E@@:6+CF68C>@7+44+8B<C,5B<F=EFG?@F=+4?E?FGGDB,58,C,,B,8,:,D,,B<::3+++@+3,::3>BFF7C@3<,>,,,73,@*@FC7;33FFGE7,@FBFE,6CFB:FF,,+714+4?+5::>E8*8EC5?C7<+1+28EC9CEC?8/*+3+0<AEG5*1C+0:/:55)1/1**2)1/)1
@M03364:276:000000000-BLYN8:1:1101:22119:14102 1:N:0:1
ACTCCTACGGGAGGCAGCAGTGGGGAATATTGCACAATGGGCGCAAGCCTGATGCAGCCATGCCGCGTGTATGAAGAAGGCCTTCGGGTTGTAAAGTACTTTCAGCGAGGAGGAAGGCGTTAAGGTTAATAACCTTGGCGATTGACGTTACTCGCAGAATAAGCACCGGCTAACTCTGTGCCAGCAGCCGCGGTAATACAGAGGGTGCAAGCGTTAATCGGAATTACTGGGCGTAAAGCGCGCG
+
GGGGGGGGGGGGGGGGGGGGGGGGGGGGGGGGGGGGGGGGGGGGGGGGGGGGGGGGGGGGGGGGGGGGGGGGGGGGGGGGGGGGGGGGGGGGGGGGGGGGGGGGGGGDGGFGGGGGGGGGGGGFGFFGGGGGFFGGGFFFEGGGGGGGGGGFFGGGGGGGGGGGGGGGGGGDGGGGFGGGGGGGGGGGGGGGGGGGGGGGGGGGGGEGGGGGGGGGGGFGGGEGGGGGGGGGGGGGGGGGCDGD
@M03364:276:000000000-BLYN8:1:1101:21841:14125 1:N:0:1
ACTCCTACGGGAGGCAGCAGTGGGGAATATTGCACAATGGGCGCAAGCCTGATGCAGCCATGCCGCGTGTATGAAGAAGGCCTTCGGGTTGTAAAGTACTTTCAGCGAGGAGGAAGGTGTTGTGGTTAATAACCACAGCAATTGACGTTACTCGCAGAAGAAGCACCGGCTAACTCCGTGCCAGCAGCCGCGGTAATACGGAGGGTGCAAGCGTTAATCGGAATTACTGGGCGTAAAGCGCACG
+
GGGGGFGFEGEEGGGGGGGGGGGGGEEFFFEFFGGGFGGGGGFGGGEFGGGGGGGGGC,C,CEFEEEGGGFGGGGGGGGGG8FGGGGGG@FGGGGGBFGFFFAFGCEEFG>FEF<<CFFDBFFGGEFGDFFFGDGGGG@CDC<FCEGGGFFGGGEGGGCCFGGGFGFGGGGEFGFCFEGFGGGG>BCFG*CEEGGGGGGFGECECCGE?CFGGGGGCFGGGGGGGGGFGGGGG3:EFFCDGGGD
@M03364:276:000000000-BLYN8:1:1101:7321:14152 1:N:0:1
ACTCCTACGGGAGGCAGCAGTGGGGAATATTGCACAATGGGCGCAAGCCTGATGCAGCCATGCCGCGTGTATGAAGAAGGCCTTCGGGTTGTAAAGTACTTTCAGCGAGGAGGAAGGCATTAAGGTTAATAACCTTAGTGATTGACGTTACTCGCAGAAGAAGCACCGGCTAACTCCGTGCCAGCAGCCGCGGTAATACGGAGGGTGCAAGCGTTAATCGGAATTACTGGGCGTAAAGCGCACG
+
GGGGGGGGGGGGGGGGGGGGGGGGGGGGGGGGGGGGGGGGGGGGGGGGGGGGGGGGGGGGGGGGGGGGGGGGGGGGGGGGGGGGGGGGGGGGGGGGGGGGGGGGGGGGGGGGGGGGGGGGGGGGGGGGGGGGGGGCGGGGGGGGGGGGGGGGGGGGGGGGGGGGGGGGGGGGGGGGGGGGGGGGGGGGGGGGGGGGGGDGGGGGGGGGGGGGDEEDGGGGGGGGGGGGGGGGGCGGGGGGGGG7
@M03364:276:000000000-BLYN8:1:1101:18894:14156 1:N:0:1
ACTCCTACGGGAGGCAGCAGTGGGGAATATTGCACAATGGGCGCAAGCCTGATGCAGCCATGCCGCGTGTATGAAGAAGGCCTTCGGGTTGTAAAGTACTTTCAGCGAGGAGGAAGGTGTTGTGGTTAATAACCACAGCAATTGACGTTACTCGCAGAAGAAGCACCGGCTAACTCCGTGCCAGCAGCCGCGGTAATACGGAGGGTGCAAGCGTTCATCGGAATTACTGGGCGTAAAGCGCACG
+
GGGGGGFGGGGGGGGGGGGGGGGGGGGGGGGGGGGGGGGDFGGGGGGFGGGGGGGGGGFAFGGGGGGGGGGGGGFGFGGGGGGGGGGGFGGGGGGGGGGGEGGGGFE:@FCCFGGGGFGGGGGGGDCAFFG,,BB<DGGGC<FGFGGGFGGFAFGECGGGGGGGGGDFGGDEGGFGGGGGGGGGGGFGBE>CEGCCCFG5B*3BEEE>EGFGGGG*<?FFD8EGFFGC?FGGGGGGF>7DDDDC
@M03364:276:000000000-BLYN8:1:1101:24565:14164 1:N:0:1
ACTCCTACGGGAGGCAGCAGTAGGGAATCTTCGGCAATGGGGGCAACCCTGACCGAGCAACGCCGCGTGAGTGAAGAAGGTTTTCGGATCGTAAAACTCTGTTGTTAGAGAAGAACGTTAAGTAGAGTGGAAAGTTACTTAAGTGACGGTATCTAACCAGAAAGGGACGGCTAACTACGTGCCAGCAGCCGCGGTAATACGTAGGTCCCAAGCGTTGTCCGGATTTATTGGGCGTAAAGCGAGC
+
GGGGGGGGGGGGGGGGGGGGGGGGGGGGGGGGGGGGGGGGGGGGGGGGGGGGGGGGGGGGFGGGGGGFGGGFFGGGGGGGGGGGFGD@EDGCGGGCEGGGGGGFFGFECCFFGGG8FDFGGGD?FFGGGGGGGGGGGGGCFGGGFFGFDFFDGFGCGGGGGGFGGGFFGGGGGGGGGFGFFGCEGFFFGGGGGGCGGGGFGGGG7CFGFGGFCEG=EGGFEGCEDFDFGFFCFGGGGGGGGDG)
@M03364:276:000000000-BLYN8:1:1101:10960:14169 1:N:0:1
ACTCCTACGGGAGGCAGCAGTAGGGAATCTTCGGCAATGGGGGCAACCCTGACCGAGCAACGCCGCGTGAGTGAAGAAGGTTTTCGGATCGTAAAACTCTGTTGTTAGAGAAGAACGTTAAGTAGAGTGGAAAATTACTTAAGTGACGGTATCTAACCAGAAAGGGACGGCTAACTACGTGCCAGCAGCCGCGGTAATACGTAGGTCCCAAGCGTTGTCCGGATTTATTGGGCGTAAAGCGAGC
+
GGGGGGGGGGGGGGGGGGGGGGGGGGGGGGGGGGGGGGGGGGGGGGGGGGGGGGGGGGGGGGGGGGGGGGGGGGGGGGGGGGGGGGGGGGGGGFGGGGGFGGGGGGGGGGGGGGGGGGGGGGGFFDD<FGGGGGGGGFGGGGGGFGGGEFFGGGGGGGGGGGFGGGGGGGGDGGGCFFGGGGGFGGGGG5CGGEEGGGFFGGGGGGFGGGGGGGEEGGGGGGCEEGGGGGG5<CEEGGGGDDG3
@M03364:276:000000000-BLYN8:1:1101:16103:14186 1:N:0:1
ACTCCTACGGGAGGCAGCAGTAGGGAATCTTCGGCAATGGGGGCAACCCTGACCGAGCAACGCCGCGTGAGTGAAGAAGGTTTTCGGATCGTAAAACTCTGTTGTTAGAGAAGAACGTTAAGTAGAGTGGAAAATTACTTAAGTGACGGTATCTAACCAGAAAGGGACGGCTAACTACGTGCCAGCAGCCGCGGTAATACGTATATCACAAGCGTTATCCGGATTTATTGGGCGTAAAGCGAGC
+
GGGGGGGGGGGGGGGGGGGGGGGGGGGGGGGGGGGGGGGGGGGGGGGGGGGGGGGGGGGGGGGGGGGGGGGGGGGGGGGGGGGGGGGGGGGGGGGGGGGGGGGGGGGGGGGGGGGGGGGGGGGGGGGGGGGGGGGGGGGGGGGGGGGGGGGGGGGGGGGGGGGGGGGGGGGGGGGGGGGGGGGGGGGGGGGGGGGGGGGGGGGG7FCFGGGGGGGGGGGGGGDGGGGGGGGGGGGGGGGGDGG5
@M03364:276:000000000-BLYN8:1:1101:28080:14198 1:N:0:1
ACTCCTACGGGAGGCAGCAGTGGGGAATATTGCACAATGGGCGCAAGCCTGATGCAGCCATGCCGCGTGTATGAAGAAGGCCTTCGGGTTGTAAAGTACTTTCAGCGATGAGGAAGGCATTAGGGTTAATAACCTTAGTGATTGACGTTACTCGCAGAAGAAGCACCGGCTAACTCCGTGCCAGCAGCCGCGGTAATACGGAGGGTGCAAGCGTTAATCGGAATTACTGGGCGTAAAGCGCACG
+
GGGGGGGFBEEGGGGGGGGGGGGGGGGGFGGGGGGGGGGGGGGGGGGGGGGGGFGGGGDGGGGGEGDCFFCFGGGFGGGGGGGFGGGGFEGGGGGGGGGGGGGGGGG>EFGGGGFFGGGGGGG9FFGGGGGGG@EGGGGGFGGDGGCFGGGFGGGGGGGGGGGGGGGGGGGGGGGGGGGGGGGGGGGGGGGGGGG7EGGCGG>EGGC5CFFGGGGGGGGGGGDGCGGGGFGGD57=FF>CDDG5
@M03364:276:000000000-BLYN8:1:1101:8401:14258 1:N:0:1
ACTCCTACGGGAGGCAGCAGTAGGGAATCTTCGGCAATGGACGAAAGTCTGACCGAGCAACGCCGCGTGAGTGAAGAAGGTTTTCGGATCGTAAAACTCTGTTGTCAGAGAAGAACAAGGGTGAGAGTGGAAAGTTCACCCCTTGACGGTATCTGACCAGAAAGCCACGGCTAACTACGTGCCAGCAGCCGCGGTAATACGTAGGTGGCAAGCGTTGTCCGGATTTATTGGGCGTAAAGCGAGC
+
GGGGGGGGGGGGGGGGGGGGGGGGGGGGGGGGGGGGGGGGGGGGGGGGGGGGGGGGGGGGGGGGGGGGGGGGGGGGGGGGGGGGGGGGGGGGGGGGGGGGGGGGGGGGGGGGGGGGGGGFGFFGGGGGGGGGGGGGGGGGGGGGGGGGGGGGGGGGGGGGGGGGGGGGGGGGGGGGGGGGGGGGGGGGGGGGGGGGGGGDGFGGDGCFFGGGGGGGGGGGGGCEEGGFGGDFGGGGGGFDGGG3
@M03364:276:000000000-BLYN8:1:1101:13974:14264 1:N:0:1
ACTCCTACGGGAGGCAGCAGTGGGGAATATTGCACAATGGGCGCAAGCCTGATGCAGCCATGCCGCGTGTATGAAGAAGGCCTTCGGGTTGTAAAGTACTTTCAGCGAGGAGGAAGGCGTTGTGGTTAATAACCGCAGCGATTGACGTTACTCGCAGAAGAAGCACCGGCTAACTCCGTGCCAGCAGCCGCGGTAATACGGAGGGTGCAAGCGTTAATCGGAATTACTGGGCGTAAAGCGCACG
+
GGGGGGGGGGGGGGGGGGGGGGGGGGGGGGGFEGGGGGGGGGG7FGGGGGGGGCFGGGEGEGGGGGGGG:6FGGGGGGGGF=FGGGGDFEGGGGGG?<FF<FCFG9>=@FGBFGGF:=FGCC=BF><FDB<?F8=FGCGC+FGGGGGFGGGFFCE7*C:>FGGGGDGGGDGGGGGCFGGGGGGGGGGGGGGGGGGGGGGGGGGGGEGGGGGGGGGC59EGGGEGGG9EGGGGGGGGGGGGC7DD
@M03364:276:000000000-BLYN8:1:1101:13234:14341 1:N:0:1
ACTCCTACGGGAGGCAACAGTGGGGAATATTGCACAATGGGCGCAAGCCTGATGCAGCCATGCCGCGTGTATGAAGAAGGCCTTCGGGTTGTAAAGTACTTTCAGCGAGGAGGAAGGCATTAAGTTTAATAACCTTAGTGATTGACGTTACTCGCAGAAGAAGCACCGGCTAACTCCGTGCCAGCAGCCGCGGTAATACGGAGGGTGCAAGCGTTAATCGGAATTACTGGGCGTAAAGCGCACG
+
GGDGGGGGGGGGGDGGGGGGGGGGGGGGFGG9FDGGGGGGGGGGGGGFGGGGFGFFGGFG9FGGG7FCCCCEGGGGGGGGECFGGGG7<:FFFGGCGGGGGG?EECCEGGGGGGGAED?5E9BE8,C<F?,E<DB,ADDGAFB9<?CC7=@EBF7:+7FFCFD7@C,:CF7CFG9,,*51>DF,DFF>F5:*:=EE;9B:B8>4CEGGFGCCEEEDF:C5>EGGG?F9FFGCCGCCFFCDDGDC
@M03364:276:000000000-BLYN8:1:1101:9199:14362 1:N:0:1
ACTCCTACGGGAGGCAGCAGTAGGGAATCTTCGGCAATGGGGGCAACCCTGACCGAGCAACGCCGCGTGAGTGAAGAAGGTTTTCGGATCGTAAAACTCTGTTGTTAGAGAAGAACGTTAAGTAGAGTGGAAAGTTACTTAAGTGACGGTATCTAACCAGAAAGGGACGGCTAACTACGTGCCAGCAGCCGCGGTAATACGTAGGTCCCAAGCGTTGTCCGGATTTATTGGGCGTAAAGCGAGC
+
GGGGGGGGGGGGGGGGGGGGGGGGGGGGGGFGGGGGGGGGGGGGGGGGGGGGGGEGGGGGGGGGGGGGGGGGGGGGGGGGF9FGGGGGGGGGGGGGG8FGGGGGGGGFDFGGGGGGGFGGGGDFGFGDFFGFGGGGGGG=FGFGGGGGDGGGGGGGGGGGGGGFDEFFGCC7FFFGFGDBBEGGFEC:FGGGGGEDGGGGGGGGGFCEFGGGGGC*:5A<CGG5C69FFGEC431:CFGFGDD5
@M03364:276:000000000-BLYN8:1:1101:10315:14379 1:N:0:1
ACTCCTACGGGAGGCAGCAGTAGGGAATCTTCGGCAATGGGGGCAACCCTGACCGAGCAACGCCGCGTGAGTGAAGAAGGTTTTCGGATCGTAAAACTCTGTTGTTAGAGAAGAACGTTAAGTAGAGTGGAAAATTACTTAAGTGACGGTATCTAACCAGAAAGGGACGGCTAACTACGTGCCAGCAGCCGCGGTAATACGTAGGTCCCAAGCGTTGTCCGGATTTATTGGGCGTAAAGCGAGC
+
GGGGGGGGGGGGGGGGGGGGGGGGGGGGGGGGGGGGGGGGGGGGGGGGGGGGGGGGGGGGGGGGGGGGGGGGGGGGGGGGGGGGGGGGGGGGGGGGGGGGGGGGGGGGGGGGGGGGGGFGGGGGGGGGGGGGGGF@FFGGGGGGGGGGGGGGGGGGGGGGGGGGGGGGGGGGGGGGCFGFGGGGGGGGGGGGGGGGGGGGGGGGGFGGGGGGGGGGGGGGGGGGGGGGGGGGFGGGGGGFDGG)
@M03364:276:000000000-BLYN8:1:1101:21968:14394 1:N:0:1
ACTCCTACGGGAGGCAGCAGTGGGGAATATTGCACAATGGGCGCAAGCCTGATGCAGCCATGCCGCGTGTATGAAGAAGGCCTTCGGGTTGTAAAGTACTTTCAGCGAGGAGGAAGGTGTTGTGGTTAATAACCACAGCAATTGACGTTACTCGCAGAAGAAGCACCGGCTAACTCCGTGCCAGCAGCCGCGGTAATACGGAGGGTGCAAGCGTTAATCGGAATTACTGGGCGTAAAGCGCACG
+
GGGGGGGGGGGGGGGGGGGGGGGGGGGGGGGGGGGGGGGGGGGGGGGGGGGGGGGGGGGGGGGGGGGGGGGGGGGGGGGGGGGGGGGGGGGGGGGGGGGGGGGGGGGGGGGGGGGGGGGGGGGGGGGGGGGGGGGGGGGFGGGGGGGGGGGGEGGGGGGGGGGGGGGGGGGGGGGGGGGGGGGFGGGGCGGGGGGGGGGGGGGGGGGGGGGGGGGGGGGGGGGGGGGGGGGGDDCGFGGGGGG<
@M03364:276:000000000-BLYN8:1:1101:15637:14450 1:N:0:1
ACTCCTACGGGAGGCAGCAGTAGGGAATCTTCGGCAATGGGGGCAACCCTGACCGAGCAACGCCGCGTGAGTGAAGAAGGTTTTCGGATCGTAAAACTCTGTTGTTAGAGAAGAACGTTAAGTAGAGTGGAAAATTACTTAAGTGACGGTATCTAACCAGAAAGGGACGGCTAACTACGTGCCAGCAGCCGCGGTAATACGTAGGTCCCAAGCGTTGTCCGGATTTATTGGGCGTAAAGCGAGG
+
GGGGGGGGGGGGGGGGGGGGGFGGGGGGGGGGGGGGGGGGGGGGGGGGGGGGGGGGGGGGGGGGGGGGGGGEGGGGGGGGGGGGGGGGGGGGGGGGGGGGGGFGGGGGGGGGGGGGEFFGFGFFGGGGGGGGGGGGGGFFFFGFFGGGGGGGGGGGGGGGCAFCFGFGGG77FGGGGGGCCGGGGCFGGGGGGEGGGGFCGEFFE?CFFFFGGGECEEGGCC;:C6CFGGGGGGGD:CFFD79)
@M03364:276:000000000-BLYN8:1:1101:18144:14517 1:N:0:1
ACTCCTACGGGAGGCAGCAGTGGGGAATATTGCACAATGGGCGCAAGCCTGATGCAGCCATGCCGCGTGTATGAAGAAGGCCTTCGGGTTGTAAAGTACTTTCAGCGAGGAGGAAGGCATTAAGGTTAATAACCTTAGTGATTGACGTTACTCGCAGAAGAAGCACCGGCTAACTCCGTGCCAGCAGCCGCGGTAATACGGAGGGTGCAAGCGTTAATCGGAATTACTGGGCGTAAAGCGCACG
+
GGGGGGGGGGGGGGGGGGGGGGGGGGGGGGGGGGGGGGGGGGGGGGGGGGGGGGGGGGGGGGGGGGGGGGGGGGGGGGGGGGGGGGGGGGGGGGGGGGGGGGGGGGGDGGGGGGGGGGGGGGGGGGGGGGGGGGGGGGGGGGGGGGGGGGGGGGGGGGGGGGGGGGGGGGGGGGGGGGGGGGGGGGGGGGGGGGGGGGGGGGGGGGGGGGGGGGGGGGGGGGGGGGGGGGGFGCGGGGGGGGGC
@M03364:276:000000000-BLYN8:1:1101:3529:14553 1:N:0:1
ACTCCTACGGGAGGCAGCAGTAGGGAATCTTCGGCAATGGGGGCAACCCTGACCGAGCAACGCCGCGTGAGTGAAGAAGGTTTTCGGATCGTAAAACTCTGTTGGTAGAGAAGAACGTTGGTGAGAGTGGAAAGCTCATCAAGTGACGGTAACTACCCAGAAAGGGACGGCTAACTACGTGCCAGCAGCCGCGGTAATACGTAGGTCCCGAGCGTTGTCCGGATTTATTGGGCGTAAAGCGAGC
+
GGGGGGGGGGGG7FGFGGGGGGGGGGGGGGGGGGGGGGGG?FGFGGGGGGGGGGGGGGGCFDGGGGGGGGGGGGGGGGGGEGDGGGGGGGEGGGGGGGGGGGGGGGGGGGG<FGGGGGGGGGF,DDFGGFGCF>DGGGGGGFGGGGF@FGGGGGGGCFGGGGCGFGGGGDGGGGGCFGGGGGGCGGC,BGGGGGCEEFGGGGGGDGFFFGGCEGECC5CGEG5EEFCC9<?CCGGCDCDGGGGC
@M03364:276:000000000-BLYN8:1:1101:16229:14578 1:N:0:1
ACTCCTACGGGAGGCAGCAGTAGGGAATCTTCGGCAATGGGGGCAACCCTGACCGAGCAACGCCGCGTGAGTGAAGAAGGTTTTCGGATCGTAAAACTCTGTTGTTAGAGAAGAACGTTAAGTAGAGTGGAAAATTACTTAAGTGACGGTATCTAACCAGAAAGGGACGGCTAACTACGTGCCAGCAGCCGCGGTAATACGTAGGTCCCAAGCGTTGTCCGGATTTATTGGGCGTAAAGCGAGC
+
GGGGGGGGGGGGGGGGGGGGGGGGGGGGGGGGGGGGGGGGGGGGGGGGGGGGGGGGGGGGGGGGGGGGGGGGGGGGGGGGGGGGGGGEGGGGGGGDGGGGGGGGGGGGGGGGGGGGGGGGCGGGGGGFGGGGGGGGGGGGGGGGGGGGGGGGGGGGGGGGGGGGGGGGEGGGGGGGGGGGGGGGGGGGFGECCGGGGFF?FFGFGFBFFGGC5>CEGEGGGGD:???FGGGGGDGGDGGFGGC)
@M03364:276:000000000-BLYN8:1:1101:12587:14591 1:N:0:1
ACTCCTACGGGAGGCAGCAGTAGGGAATCTTCGGCAATGGGGGCAACCCTGACCGAGCAACGCCGCGTGAGTGAAGAAGGTTTTCGGATCGTAAAACTCTGTTGTTAGAGAAGAACGTTAAGTAGAGTGGAAAGTTACTTAAGTGACGGTATCTAACCAGAAAGGGACGGCTAACTACGTGCCAGCAGCCGCGGTAATACGTAGGTCCCAAGCGTTGTCCGGATTTATTGGGCGTAAAGCGAGC
+
GGGGFGGGGGGGGGGGGGGGGGGGGGGGGGGGGGGGGGGGGGGGGGGGGGGGGGGGGGGGGGGGGGGGGGGGGGGGGGGGGGGGGGGGGGGGGGGGGGGGGGGGGGGGGGGGDGGGGGGGGGGGGGGGFGGGGGGGGGGGGGGGFFFFDFGGGGGGGFGGGGFGGDGGGEGGGFGGGGGGGGGGGGGGGGGGGGGGGGGGGFGGGGFGGGGFGDCEGGGGGCEGGG:FGFGFFGGGGC>FDDC3
@M03364:276:000000000-BLYN8:1:1101:22123:14600 1:N:0:1
ACTCCTACGGGAGGCAGCAGTGGGGAATATTGCACAATGGGCGCAAGCCTGATGCAGCCATGCCGCGTGTATGAAGAAGGCCTTCGGGTTGTAAAGTACTTTCAGCGAGGAGGAAGGCGTTGTGGTTAATAACCGCAGCGATTGACGTTACTCGCAGAAGAAGCACCGGCTAACTCCGTGCCAGCAGCCGCGGTAATACGGAGGGTGCAAGCGTTAATCGGAATTACTGGGCGTAAAGCGCACG
+
GGGGGGGGGGGGGGGGGGGGGGGGGGGGGGGGGGGGGGGGGGGGGGGGGGGGGGGGGGGGGGGGGGGGGGGGGGGGGGGGGGGGGGGGGGGGGGGGGGGGGGGGGGGGGGGGGGGGGGGGGGGGGGGGGGGGGGGGGGGGGGGGGGGFGGGGFGGGGGGGGGGGGGGGGGGGGGGGGGGGGGGGGGGGGGGGGGGGGGGGGGGGGGGGGGGGGGGGGGGGGGGGFGGDCGGGGGGGGGGGGGG<
@M03364:276:000000000-BLYN8:1:1101:3887:14672 1:N:0:1
ACTCCTACGGGAGGCAGCAGTAGGGAATCTTCGGCAATGGGGGCAACCCTGACCGAGCAACGCCGCGTGAGTGAAGAAGTTTTTCGGATCGTAAAACTCTGTTGTTAGAGAAGAACGTTAAGTAGAGTGGAAAGTTACTTAAGTGACGGTATCTAACCAGAAAGGGACGGCTAACTACGTGCCAGCAGCCGCGGTAATACGTAGGTCCCAAGCGTTGTACGGATTTATTGGGCGTAAAGCGAGG
+
C@EE@EFGGEGCEFE;CC<EE9F,,CEEC,CEF7@@7FFECGGFECD?BEEEFFCC@++C<FGCFC@44FC?EBEAC<E55CB+BC@FGEFG,94AEF<5<FGFGEEB,BECF?FFCAFCDFFF,FCFEFG=<BCE<,,3<,EF,DFCFGG7BFDFF<3,D:>CGGG7:<1F>,D9FE7F7*1?CFFFG>885*:**?B9822;7C??*A@5@*//11++:*/2:C+<F?F*9)2*1/:*935)
@M03364:276:000000000-BLYN8:1:1101:4445:14685 1:N:0:1
ACTCCTACGGGAGGCAGCAGTGGGGAATATTGCACAATGGGCGCAAGCCTGATGCAGCCATGCCGCGTGTATGAAGAAGGCCTTCGGGTTGTAAAGTACTTTCAGCGAGGAGGAAGGCATTAAGGTTAATAACCTTGGTGATTGACGTTACTCGCAGAAGAAGCACCGGCTAACTCCGTGCCAGCAGCCGCGGTAATACGGAGGGTGCAAGCGTTAATCGGAATTACTGGGCGTAAAGCGCACG
+
GGGGGGGGEGECGGGGGGGGFGGGGGGGGGGGEGGGGFGFFGGGGGGGGGGGGGGGGGGGGGEGGGGEEGGGGGGGGGFFGDFGGGGGGGGGGGGGGFGGGGGGGGGGDEDGGGGDFGGGGFFGGGGGGGGFFC9AFGGGGGGGGGGGFFGDGGGDFFGGGGGGGGGGGGGGGGGGGGGGG7CFGFFGDDCEGGGGFG?F>EE>EEGGGGGGCEGEGGGGDEGDGGGGFC=F<CECFGFGGGC7
@M03364:276:000000000-BLYN8:1:1101:25900:14733 1:N:0:1
ACTCCTACGGGAGGCAGCAGTAGGGAATCTTCCACAATGGACGAAAGTCTGATGGAGCAACGCCGCGTGAGTGAAGAAGGTTTTCGGATCGTAAAACTCTGTTGTTGGAGAAGAACGTATTTGATAGTAACTGATCAGGTAGTGACGGTATCCAACCAGAAAGCCACGGCTAACTACGTGCCAGCAGCCGCGGTAATACGTAGGTGGCAAGCGTTGTCCGGATTTATTGGGCGTAAAGCGAGCG
+
GGGGGGGGGGGGGGGGGGGGGGGGGGGGGGGGGGGGGGGGGGGCGGGGGGGGGGGGGGGGGGGGGGGGGGGFGGGGGGGGGGGGGGGGGEGGGGGGGGGGGGGGGGGGGGGGGGGGGGGGGGGGGGGGGGGGGGGGGGGGGGGGDGGGGGGGGGGGGGGGGGGGGGGGGGGGGGGGGGG:CFFGGGGGGGGGGEGCFGGGCFGGGFGGGGGGGGGGGGGE5E8C?GFG7EGGGDGGFGCCCDG5
@M03364:276:000000000-BLYN8:1:1101:13445:14744 1:N:0:1
ACTCCTACGGGAGGCAGCAGTAGGGAATCTTCGGCAATGGGGGCAACCCTGACCGAGCAACGCCGCGTGAGTGAAGAAGGTTTTCGGATCGTAAAACTCTGTTGTTAGAGAAGAACGTTAAGTAGAGTGGAAAATTACTTAAGTGACGGTATCTAACCAGAAAGGGACGGCTAACTACGTGCCAGCAGCCGCGGTAATACGTAGGTCCCAAGCGTTGTCCGGATTTATTGGGCGTAAAGCGAGC
+
GGGGGGGGGGGGGGGGGGGGGGGGGGGGGGGGGGGGGGGGGGGGGGGGGGGGGGGGGGGGGGGGGGGGGGGGGGGGGGGGGGGGGGGGGGGGGGGGGGGGGGGGFGGGGGGGGGGGGGGGGGGGGGGGGGGGGGGGGGGGGFGGGGGGGGGGGGGGGEGGCFFGGGGGGGGGGGGGGGGGGGGGGGGGGGGGGGGGGFGGGGGGGGGGGGGGGGGCEGGGGGGGGGGGGGFF4DGGGGGGGGG<
@M03364:276:000000000-BLYN8:1:1101:16507:14762 1:N:0:1
ACTCCTACGGGAGGCAGCAGTAGGGAATCTTCGGCAATGGGGGCAACCCTGACCGAGCAACGCCGCGTGAGTGAAGAAGGTTTTCGGATCGTAAAACTCTGTTGTTAGAGAAGAACGTTAAGTAGAGTGGAAAGTTACTTAAGTGACGGTATCTAACCAGAAAGGGACGGCTAACTACGTGCCAGCAGCCGCGGTAATACGTAGGTCCCAAGCGTTGTCCGGATTTATTGGGCGTAAAGCGAGC
+
GGGGGGGGGGGGGGGGGGGGGGGGGGGGGGGGGGGGGGGGGGGGGGGGGGGGGGGGGGGGGGGGGGGGGGGGGGGGGGGGGGGGGGGGGGGGGGGGGGGGGGGGGGGGGGGGGGGGGGGFGGGGGGGFGGGGGGGGGGGGGGGGFGGGGGGGGGGGGFGGGGGGGGGGGGGGGGGGGGGFDFGGGGGGGGGGGGEGGGDFGFFFGGFGGGGGGGGGGGGGGG5ACFGGCFGGGGGGGGGGGGG3
@M03364:276:000000000-BLYN8:1:1101:24272:14788 1:N:0:1
ACTCCTACGGGAGGCAGCAGTGGGGAATATTGCACAATGGGCGCAAGCCTGATGCAGCCATGCCGCGTGTATGAAGAAGGCCTTCGGGTTGTAAAGTACTTTCAGCGAGGAGGAAGGTGTTGTGGTTAATAACCACAGCAATTGACGTTACTCGCAGAAGAAGCACCGGCTAACTACGTGCCAGCAGCCGCGGTAATACGTAGGTGGCAAGCGTTATCCGGATTTATTGGGCGTAAAGCGAGCG
+
GGGGGGGGGGGGGGGGGGGGGGGGGGGGGFGGGGGGGGGFFGGGGGDGGGGGEGGGGGGGGGGGGEFCGCFGGGGGG8FGGGGGGGGGGGGGGGGGGGGGGGGGGGGGGGDGGGGCFGGGGFGGGFFFFEGFGGGGGGGFGGGGGGGGGGGGGGGGGEGFGFFFFGGGGGGGGGGGGGGCFFGGGGGGCEDGGGGE;?CFGGGGGGGGGGGGGGG=CCFGECCCGFCC?F8CDG=EGGGGDGCC
@M03364:276:000000000-BLYN8:1:1101:18062:14836 1:N:0:1
ACTCCTACGGGAGGCAGCAGTGGGGAATATTGCACAATGGGCGCAAGCCTGATGCAGCCATGCCGCGTGTATGAAGAAGGCCTTCGGGTTGTAAAGTACTTTCAGCGAGGAGGAAGGCATTAAGGTTAATAACCTTAGTGATTGACGTTACTCGCAGAAGAAGCACCGGCTAACTCCGTGCCAGCAGCCGCGGTAATACGGAGGGTGCAAGCGTTAATCGGAATTACTGGGCGTAAAGCGCACG
+
GGGGGGGGGGGGGGGGGGGGGGGGGGGGGGGGGGGGGGGGGGGGGGGGGGGGGFFGGGGGGGGGGGGGGGGGGGGGGGGGGFGGGGGGGGGGGGGGGGGGGGGGGGGGGGGGGGGGGGGGGGGGGGGGGGGGGGGGGGFGGGGGGGGGGGGGGGGGGGGGGGGGGGGGGGGGGGGGGGGGGGGGGGGGGGGGGGCGGGGGGGGGGGGGGGGGGGGGGGGGGGGGGGGGGGGDDGGGGGGGGGD5
@M03364:276:000000000-BLYN8:1:1101:21866:14854 1:N:0:1
ACTCCTACGGGAGGCAGCAGTGGGGAATATTGCACAATGGGCGCAAGCCTGATGCAGCCATGCCGCGTGTATGAAGAAGGCCTTCGGGTTGTAAAGTACTTTCAGCGAGGAGGAAGGCGTTAAGGTTAATAACCTTGGCGATTGACGTTACTCGCAGAAGAAGCACCGGCTAACTCCGTGCCAGCAGCCGCGGTAATACGGAGGGTGCAAGCGTTAATCGGAATTACTGGGCGTAAAGCGCACG
+
GGGGGGGGGGGGGGGGGGGGGGGGGGGGGGGGGGGGGGGGGGGGGGGGGGGGGGGGGGGGGGGGGGGGGGGGGGGGGGGGGGGGGGGGGGGGGGGGGFGGEGGGGGGFGGGGGGGGGGGGGGGGGGGCFGGGGGGGGGGGGGGGGFGCFGGGFGGGGGGGGGGGGGGGGGGGGGGGGGGGCFGGGGGGFGCGGGDGGGGGGGGGGGGGDFGGGGGGGFGGDGEGGGGGGFFGGGGGGGGGDDDD
@M03364:276:000000000-BLYN8:1:1101:15635:14856 1:N:0:1
ACTCCTACGGGAGGCAGCAGTGGGGAATATTGCACAATGGGCGCAAGCCTGATGCAGCCATGCCGCGTGTATGAAGAAGGCCTTCGGGTTGTAAAGTACTTTCAGCGAGGAGGAAGGTGTTGTGGTTAATAACCACAGCAATTGACGTTACTCGCAGAAGAAGCACCGGCTAACTCCGTGCCAGCAGCCGCGGTAATACGGAGGGTGCAAGCGTTAATCGGAATTACTGGGCGTAAAGCGCACG
+
GGGGGGGGGGGGGGGGGGGGGGGGGGGGGGGGGGGGGGGGGGGGGGGGGGGGGGGGGGGGGGGGGGGGGGGGFGGGGGGGGGGGGGGGGGGGGGGGGGGGGGGGGGGFGGGGGGGGGGGGGGGGGGGGGGGGGCFFCFG@FGGGGGGGGGGGGGGGGGFGGGGGGGGGGGGGGGGGGEGGGGGGGGGGGGGGGGGGFGGGGGGGGGGGGGGGEGGGGGGGGGGGGGGGGGGGDGGGGFGGDDGC
@M03364:276:000000000-BLYN8:1:1101:21077:14970 1:N:0:1
ACTCCTACGGGAGGCAGCAGTGGGGAATATTGCACAATGGGCGCAAGCCTGATGCAGCCATGCCGCGTGTATGAAGAAGGCCTTCGGGTTGTAAAGTACTTTCAGCGAGGAGGAAGGCATTAAGGTTAATAACCTTAGTGATTGACGTTACTCGCAGAAGAAGCACCGGCTAACTCCGTGCCAGCAGCCGCGGTAATACGGAGGGTGCAAGCGTTAATCGGAATTACTGGGCGTAAAGCGCACG
+
GGGGGGGGGGGGGGGGGGGGGGGGGGGGGGGGGGGGGGGGGGGGGGGGGGGGGGGGGGGGGGGGGGGGGGGGGGGGGGGGGGGGGGGGGGGGGGGGGGGGGGGGGGGGGGGGGGGGGGGGGGGGGGGGGGFEGFGGGGGGGGGGGGGGGGGGGGGGGGGGGGGFGGGGGGGGGGGGGGGGGGGGGGGGGGGGGGGGGGGGGGGGGGGGGGGGGGGGGGGGGGGGGGGGGGFGGGDGGGGGGGG<
@M03364:276:000000000-BLYN8:1:1101:17659:14981 1:N:0:1
ACTCCTACGGGAGGCAGCAGTAGGGAATCTTCGGCAATGGGGGCAACCCTGACCGAGCAACGCCGCGTGAGTGAAGAAGGTTTTCGGATCGTAAAACTCTGTTGTTAGAGAAGAACGTTAAGTAGAGTGGAAAATTACTTAAGTGACGGTATCTAACCAGAAAGGGACGGCTAACTACGTGCCAGCAGCCGCGGTAATACGTAGGTCCCAAGCGTTGTCCGGATTTATTGGGCGTAAAGCGAGC
+
GGGGGGGGGGGGGGGGGGGGGGGGGGGGGGGGGGGGGGGGGGGGGGGGGGGGGGGGGGGGGGGGGGGGGGGGGGGGGGGGGGGGGGGGGGGGGGGGGGGGGGGGGGGGGGGGGGGGGGGGGGGGGGGGGGGGGGGGGGGGGGGGGGGGGGGGGGGGGGGGGGGGGGGGGGGGGGGGGGGGFGGGGGGGGGGGGGGGGGGGGGGGGGG?FGGGGGGGGGGGGGGGGGGGGGGGGGGGGGGGGGG3
@M03364:276:000000000-BLYN8:1:1101:24117:14986 1:N:0:1
ACTCCTACGGGAGGCAGCAGTGGGGAATATTGCACAATGGGCGCAAGCCTGATGCAGCCATGCCGCGTGTATGAAGAAGGCCTTCGGGTTGTAAAGTACTTTCAGCGAGGAGGAAGGCATTGTGGTTAATAACCACAGTGATTGACGTTACTCGCAGAAGAAGCACCGGCTAACTCCGTGCCAGCAGCCGCGGTAATACGTAGGTGGCAAGCGTTAATCGGAATTACTGGGCGTAAAGCGCACG
+
GGGGGGGGGGGGGGGGGGGGGFGGGDGFFGGFGGGGGGGGFGGGGGGGGGGGFGGGGGGGGGGGGGGFGGGGGGGGGGGGGGGGGGGGGGGGGGGGGGFGGGGGGGGGGGGGGGGGGGGGGGGGGGFFGGGGGGGGGGDDGGGFGGGGGGGGGGGGGGGGGGFGGGF7FEGGGGGGGGGGGGGEGGGGGDDGEGGGGGGGGGFGGGFGGGCGGGGDG7@GGGGGGGGGGGGGGGGGGGGGGGG3
@M03364:276:000000000-BLYN8:1:1101:5353:15002 1:N:0:1
ACTCCTACGGGAGGCAGCAGTGGGGAATATTGCACAATGGGCGCAAGCCTGATGCAGCCATGCCGCGTGTATGAAGAAGGCCTTCGGGTTGTAAAGTACTTTCAGCGAGGAGGAAGGCGTTGTGGTTAATAACCGCAGCGATTGACGTTACTCGCAGAAGAAGCACCGGCTAACTCCGTGCCAGCAGCCGCGGTAATACGGAGGGTGCAAGCGTTAATCGGAATTACTGGGCGTAAAGCGCACG
+
GGGGGGGGGGGGGGGGGGGGGGGGGGGGGGGGGGGGGGGGGGGGGGGGGGGGGGGGGGGGGGGGGGGGGGCGGGGGGGGGGCFFGGGGGGGGGFGGGGGGGGGGGGGGGGGGGGGGGGGGGGGGGGGGGGGGGGGGGGDGGGGGGGGFFGGGFGGGGGGCFGFGGGGGGGGGGGFGGGGGGGGGGGGCFEGGGGGGGGFGGEEEEGGGGGGGGGDDGGGGEC5FFFGGGG5=GDGGGGDGGGG5
@M03364:276:000000000-BLYN8:1:1101:20987:15008 1:N:0:1
ACTCCTACGGGAGGCAGCAGTGGGGAATATTGCACAATGGGCGCAAGCCTGATGCAGCCATGCCGCGTGTATGAAGAAGGCCTTCGGGTTGTAAAGTACTTTCAGCGAGGAGGAAGGCGTTGTGGTTAATAACCGCAGCGATTGACGTTACTCGCAGAAGAAGCACCGGCTAACTCCGTGCCAGCAGCCGCGGTAATACGGAGGGTGCAAGCGTTAATCGGAATTACTGGGCGTAAAGCGCACG
+
GGGGGGGGGGGGGGGGGGGGGGGGGGGGGGGGGGGGGGGGGGGGGGGGGGGGGGGGGGGGGGGGGGGGGGGGGGGGGGGGGGGGGGGGGGGGGGGGGGGGGGGGGGGGGGGGGGGGGGGGGGGGGFGGGFGGGGGGGGGGGGGGGFGGGGGGGGGDCGG@GGGGGGGGGGGGGGGGGGGGGGGGGGGGGGGGGGGGGGGGGEGGGCGGGGGGGGGGDG7FGGGGGGGGGGGFD5EGGGGGDD33
@M03364:276:000000000-BLYN8:1:1101:15783:15024 1:N:0:1
ACTCCTACGGGAGGCAGCAGTAGGGAATCTTCGGCAATGGACGAAAGTCTGACCGAGCAACGCCGCGTGAGTGAAGAAGGTTTTCGGATCGTAAAACTCTGTTGTCAGAGAAGAACAAGGGTGAGAGTGGAAAGTTCACCCCTTGACGGTATCTGACCAGAAAGCCACGGCTAACTACGTGCCAGCAGCCGCGGTAATACGTAGGTGGCAAGCGTTGTCCGGATTTATTGGGCGTAAAGCGAGC
+
GGGGGGGGGGGGGGGGGGGGGGGGGGGGGGGGGGGGGGGGGGGGGGGGGGGGGGGGGGGGGGGGGGGGGGGGGGGGGGGGGGGGGGGGGGGGGGGGGGGGGGGGGGGGGGGGGGGGGGGGGGGGGGGGGGGGGGGGGGGGGGGGGGGGGGGGGGGGGGGGGGGGGGGGDGGGGGGGGGGGGGGGGGGGGFGGGGGGGGGGGGGGGGGCGGFGGDGGGEGGGGGGGGGFGGGGFGGGGGG=DGG<
@M03364:276:000000000-BLYN8:1:1101:20461:15050 1:N:0:1
ACTCCTACGGGAGGCAGCAGTGGGGAATATTGCACAATGGGCGCAAGCCTGATGCAGCCATGCCGCGTGTATGAAGAAGGCCTTCGGGTTGTAAAGTACTTTCAGCGAGGAGGAAGGCATTAAGGTTAATAACCTTAGTGATTGACGTTACTCGCAGAAGAAGCACCGGCTAACTCCGTGCCAGCAGCCGCGGTAATACGGAGGGTGCAAGCGTTAATCGGAATTACTGGGCGTAAAGCGCACG
+
GGGGGGGGGGGGGGGGGGGGGGGGGGGGGGGGGGGGGGGGGGGGGGGGGGGGGGGGGGGGGGGGGGGGGGGGGGGGGGGGGGGGGGGGGGGGGGGGGGGGGGGGGGGGGGGGGGGGGGGGGGGGGGGFGGGGGGGGGGGGGGGGGGGGGGGGGGGGGGGGGGGGGGGGDEDGGGGGGGGGGGGGGGGGGGGGDGGGGGGGGGGGGGGGGGGGGCEECCGGGGGGGGGGGGGGDDGDGGFGDGG3
@M03364:276:000000000-BLYN8:1:1101:20598:15069 1:N:0:1
ACTCCTACGGGAGGCAGCAGTGGGGAATATTGCACAATGGGCGCAAGCCTGATGCAGCCATGCCGCGTGTATGAAGAAGGCCTTCGGGTTGTAAAGTACTTTCAGCGAGGAGGAAGGTGTTGTGGTTAATAACCGCAGCAATTGACGTTACTCGCAGAAGAAGCACCGGCTAACTCCGTGCCAGCAGCCGCGGTAATACGGAGGGTGCAAGCGTTAATCGGAATTACTGGGCGTAAAGCGCACG
+
GGGGGGGGGGGGGGGGGGGGGGGGGGGGGGGGGGGGGGGGGGGGGGGGGGGGGGGGGGGGGGGGGGGGGGGGGGGGGGGGGGGGGGGGGGGGGGGGGGGGGGGGGGGGGGGGGGGGGGGGGGFGGGFGGGGGGGGGGGGGGGGGGGGGGGGGGGGGGGGGGGGGGGGGGGGGGGGGGGCFGGGGGGGGEGGGGGGGGGGGGGGGGGGGGGGGGGGGGGGGGGGGGGGGGGGGGGGGGGGGGGGC
@M03364:276:000000000-BLYN8:1:1101:27696:15099 1:N:0:1
ACTCCTACGGGAGGCAGCAGTGGGGAATATTGCACAATGGGCGCAAGCCTGATGCAGCCATGCCGCGTGTATGAAGAAGGCCTTCGGGTTGTAAAGTACTTTCAGCGAGGAGGAAGGTGTTGTGGTTAATAACCACAGCAATTGACGTTACTGGCAGAAGAAGCACCGGCTAACTCTGTGCCAGCAGCCGCGGTAATACGGAGGGTGCAAGCGTGAATCGGAATTACTGGGCGTAAAGCGCACG
+
9EEEEFFFGGFGFFGGGGG@CFGGC@FGGGGGGGGGGGGGGFGEEGGGGGGGGFFGGG8F,EFGGGGFFFEFFGGGGGGFGGF,CFGGGGGG?FGAFFGGGGG<C,@+@FFEG>,::=EA+E?C7B3<<,,C5,C<FDFGEC9F<>F7FA7<,=FCCBC>F3,,8<,FFC@FFGFE,?@D@,,,>,>>7::8:CE7;C2;>**=:3=EE?<;CE*;:@F6588C6+2+++2=39*2*27<5C)7
@M03364:276:000000000-BLYN8:1:1101:17870:15146 1:N:0:1
ACTCCTACGGGAGGCAGCAGTGGGGAATATTGCACAATGGGCGCAAGCCTGATGCAGCCATGCCGCGTGTATGAAGAAGGCCTTCGGGTTGTAAAGTACTTTCAGCGAGGAGGAAGGCATTAAGGTTAATAACCTTAGTGATTGACGTTACTCGCAGAAGAAGCACCGGCTAACTCCGTGCCAGCAGCCGCGGTAATACGGAGGGTGCAAGCGTTAATCGGAATTACTGGGCGTAAAGCGCACG
+
GGGGGGGGGGGGGGGGGGGGGGGGGGGGGGGGGGGGGGGGGGGGGGGGGGGGGGGGGGGGGGGGGGGGGGGGGGGGGGGGGGGGGGGGGGGGGGGGGGGGGGGGGGGEGGGGGGGFGGGGGGGGGGGGGGCFGGGGGGGGGGGGGGGGGGGGFGGGGGGGGGGGGGGDGGGGGGGGGEGGGGGGGGGGGGGGGGGGGGGFEGGGGGGGGGGGGGGGGGGGGGGGGGGGGGGGGGGGGFGGGGGC
@M03364:276:000000000-BLYN8:1:1101:14133:15185 1:N:0:1
ACTCCTACGGGAGGCAGCAGTGGGGAATATTGCACAATGGGCGCAAGCCTGATGCAGCCATGCCGCGTGTATGAAGAAGGCCTTCGGGTTGTAAAGTACTTTCAGCGAGGAGGAAGGCATTAAGGTTAATAACCTTAGTGATTGACGTTACTCGCAGAAGAAGCACCGGCTAACTCCGTGCCAGCAGCCGCGGTAATACGGAGGGTGCAAGCGTTAATCGGAATTACTGGGCGTAAAGCGCACG
+
GGGGGGGGGGGGGGGGGGGGGGGGGGGGGGGGGGGGGGFGGGGGGGGGGGGGGGGGGGGGGGGGGGGGGGGGGGGGGGGGGGGGGGGGGGGGGGGGGGGGGGGGGGGGEGGGGGGGGGGGGGGGGGGGGGGGGGGGGGGGGGGGGGGGGGGGGGGGGGGGGGGGGGGGGGGGGGGGGGGGGGGGDGGFFGGGGGGGGGGGGGGGGGGGGGGGGGGGGGGFGGGGGGGGGGFCGGGGGGGGGGG5
@M03364:276:000000000-BLYN8:1:1101:20021:15199 1:N:0:1
ACTCCTACGGGAGGCAGCAGTGGGGAATATTGCACAATGGGCGCAAGCCTGATGCAGCCATGCCGCGTGTATGAAGAAGGCCTTCGGGTTGTAAAGTACTTTCAGCGAGGAGGAAGGCGTTGTGGTTAATAACCGCAGCGATTGACGTTACTCGCAGAAGAAGCACCGGCTAACTCCGTGCCAGCAGCCGCGGTAATACGGAGGGTGCAAGCGTTAATCGGAATTACTGGGCGTAAAGCGCACG
+
GGGGGGGGGGFGGGGGGGGGGGGGGGGGGGGGGGGGGGGGGGGGGGGGGGGGGGGGGGGGGGGGGGGGGGGGGGGGGGGGGGGGGGGGGGGGGGGGGGGGGGGGGGGGGGGGGEGFGGGGGGGGGGGGGGGGGGGGGGGGG8FGGGGGGGGGGGGGGGGGGGGGGGGGGGGGGGGCGGGFGGGGGGGGGGGGGGGGGGGGGGGGGGGGGGGGG58=5F?CGEGGGGGGGGGGGGGGGGGGGGGC
@M03364:276:000000000-BLYN8:1:1101:13715:15235 1:N:0:1
ACTCCTACGGGAGGCAGCAGTAGGGAATCTTCGGCAATGGGGGCAACCCTGACCGAGCAACGCCGCGTGAGTGAAGAAGGTTTTCGGATCGTAAAACTCTGTTGTTAGAGAAGAACGTTAAGTAGAGTGGAAAGTTACTTAAGTGACGGTATCTAACCAGAAAGGGACGGCTAACTACGTGCCAGCAGCCGCGGTAATACGTAGGTCCCAAGCGTTGTCCGGATTTATTGGGCGTAAAGCGAGC
+
GGGGGGGGGGGGGGGGGGGGGGGGGGGGGGGGGGGGGGGGGGGGGGGGGGGGGGGGGGGGGGGGGGGGGGGGGGGGGGGGGFGGGGGGGGGGGGGGGGGGGGGGGGGGGGGGGGGGGGGGGGDFGGGGGGGGGGGGGGGGGGGFCFGGGGGGGGGGGFGCF@CCGDGGGGGGGGGGGGGGGGFGGGGGGGGGGGGGGGGFGCFFECFGGGGGGGGGGGGFGGGGGFGGGGGGGDE=DGGGGDG3
@M03364:276:000000000-BLYN8:1:1101:2814:15320 1:N:0:1
ACTCCTACGGGAGGCAGCAGTAGGGAATCTTCCACAGTGGACGAAAGTCTGATGGAGCAACGCCGCGTGAGTGAAGAAGGTTTTCGGATCGTAAAACTCTGTTGTTGGAGAAGAACGTATTTGAGAGTAACTGATCAGGTAGTGACGGTATCCAACCAGAAAGCCACGGCTAACTACGTGCCAGCAGCCGCGGTAATACGTAGGTGGCAAGCGTTGTCCGGATTGATTGGGCGTAAAGCGAGCG
+
FGGGGDGFGGGEGGGEGGEFEGGGGGGFFGGGGCFGGGEGGGGCGEEFFGGGGGGGGGGCFFCCFGGGGGGGGGGGGFGG=<FFFGGGGDFGGGGGGG9EGGAFBEFCCFGGGGGFF4F<<FGG+BCFGAFGGFGFGFG,EDFEGCFFGGGGEGGA:FGGGGGG7FGGGCFGDG9DFDGGF@=FGGCEGGGGBC8EG@;8?9EE+?C62>CCEG=EGGFEGGEG69+>CFGF:)7>377CGGDC
@M03364:276:000000000-BLYN8:1:1101:2855:15344 1:N:0:1
ACTCCTACGGGAGGCAGCAGTGGGGAATATTGGACAATGGGCGAAAGCCTGATCCAGCCATGCCGCGTGTGTGAAGAAGGTCTTCGGATTGTAAAGCACTTTAAGTTGGGAGGAAGGGCATTAACCTAATACGTTAGTGCTTTGACGTTACCGACAGAATAAGCACCGGCTAACTCTGTGCCAGCAGCCGCGGTAATACAGAGGGTGCAAGCGTTAATCGGAATTACTGGGCGTAAAGCGCGCG
+
GGGGFGGGGGGGGGGGGGGGGGGGGGGGGGGGGGGGGGGGGGGGGGGGGGGGGGGGGGGGGGGGFFGGGGGGGGGGGGGGGGGGGGGGGGGGGFFCGGGGGGGC9FFGFGGGDEGGGGGGGGGGDFGFGGGCFGFGGGGGGGGGGGGGGGGGGGGGGGGGFCGGGGFGGGDCEGGGGCCAGGGGFGGGGEEGGGGGGFGGE;CGECECCEGDGGGGFGGGGDEGGGGGGGF=DDDE**:DGCDG
@M03364:276:000000000-BLYN8:1:1101:12969:15433 1:N:0:1
ACTCCTACGGGAGGCAGCAGTGGGGAATATTGCACAATGGGCGCAAGCCTGATGCAGCCATGCCGCGTGTATGAAGAAGGCCTTCGGGTTGTAAAGTACTTTCAGCGAGGAGGAAGGCATTAAGGTTAATAACCTTAGTGATTGACGTTACTCGCAGAAGAAGCACCGGCTAACTCCGTGCCAGCAGCCGCGGTAATACGGAGGGTGCAAGCGTTAATCGGAATTACTGGGCGTAAAGCGCACG
+
GGFGGGGGGGGGGGGGGGGGGGGGGGGGGGGGGGGGGGGGGGGGGGGGGGGGGGGGFGGGGGGGGGGGGGGGGGGGGGGGGGGGGGGGGGGGGGGGGGGGFGGGFGGEGGGGGGGGGGGGGGGGGGGGGGGGGGGGGGGGGGGGGGGFGGGGFGGGGGFGGGGFGFGGGDEGGGGGGGGGGGGGGGGGFGGGEGGGGGGGGGGGGGGGGGGGGGGGGGGGGGGGFGGGGGGGGGGGGGGGGGG5
@M03364:276:000000000-BLYN8:1:1101:2972:15515 1:N:0:1
ACTCCTACGGGAGGCAGCAGTAGGGAATCTTCGGCAATGGACGAAAGTCTGACCGAGCAACGCCGCGTGAGTGAAGAAGGTTTTCGGATCGTAAAACTCTGTTGTCAGAGAAGAACAAGGGTGAGAGTGGAAAGTTCACCCCTTGACGGTATCTGACCAGAAAGCCACGGCTAACTACGTGCCAGCAGCCGCGGTAATACAGAGGGTGCAAGCGTTAATCGGAATTACTGGGCGTAAAGCGCAC
+
GGGGGGGGGGGGGGGGGGGGGGGGGGGGGGGGGGGGGGGFGGGGGGGGGGGGGGGGGGGGGGGGGGGGGGGGGGGGGGGGGGGGGGGGGGGGGGGGGGGGGGGGGEDFGGGGGGGGGGGG7FFGGGGGGGGGGGGGGGGGGGGGGGGGGEGGGGGFGGGGGGGGGFGGGGGCEGGFGG@FFFFGDGGGGFEGGGGDEGFGEEFGGGGCGFCGGGG5CGC?FGGGGGGF?GGFGGGDGGFCGGGD
@M03364:276:000000000-BLYN8:1:1101:10311:15529 1:N:0:1
ACTCCTACGGGAGGCAGCAGTAGGGAATCTTCCACAATGGACGAAAGTCTGATGGAGCAACGCCGCGTGAGTGAAGAAGGGTTTCGGCTCGTAAAGCTCTGTTGTTAAAGAAGAACGTGGGTGAGAGTAACTGTTCACCCAGTGACGGTATTTAACCAGAAAGGGACGGCTAACTACGTGCCAGCAGCCGCGGTAATACGTAGGTCCCAAGCGTTGTCCGGATTTATTGGGCGTAAAGCGAGCG
+
DFFGGGGGGGGGGGGGGGGGGGGFGFGGGGGGGGGGGGGFFFEEGGEFGCFGGGGCFGGGGGGGGGGGGEFFGGFFEFGGEGGGGFGGGGGGGGGGGFGGGGGGFGGGGGGGFGGGGFGGGFCFGGGGGGGGGGGCCFGGGGGGFGEEGGGFFGFFFCECFCGGGGGGEGGGGGGGGC<FGF9EGFCF7EDGGGEGFFCFCF88?BBFCEFC:EEE:A:EGEG=E9C:CGCGGGGGGG7DD)1/
@M03364:276:000000000-BLYN8:1:1101:7435:15564 1:N:0:1
ACTCCTACGGGAGGCAGCAGTAGGGAATCTTCGGCAATGGACGAAAGTCTGACCGAGCAACGCCGCGTGAGTGAAGAAGGCCTTCGGGTTGTAAAGTACTTTCAGCGAGGAGGAAGGCATTAAGGTTAATAACCTTAGTGATTGACGTTACTCGCAGAAGAAGCACCGGCTAACTCCGTGCCAGCAGCCGCGGTAATACGGAGGGTGCAAGCGTTAATCGGAATTACTGGGCGTAAAGCGCACG
+
GGGGGGGGGGGGGGGGGGGGGGGGGGGGGGGGGGGGGGGGGGGGGGGGGGGGGGGGGGGGGGGGGGGGGGGGGGGGGGGGGGGGGGGGGGGGGGGGGGGGGGGGGGGGGGGGGGGGGGGGGGGGGGGGGGGGGGGGGGFGGFGGGGGGGGGGGGGGGGGGGGGGGGGGGGGGGGGGGGGGEFGGGGGGGGGE5EGEGGGGGGGGGGGGGGGFGGGGGGGGGGGGGGGGGGGFGGGGGG7DDDGC
@M03364:276:000000000-BLYN8:1:1101:23842:15607 1:N:0:1
ACTCCTACGGGAGGCAGCAGTAGGGAATCTTCCACAATGGACGAAAGTCTGATGGAGCAACGCCGCGTGAGTGAAGAAGGTTTTCGGATCGTAAAACTCTGTTGTTGGAGAAGAACGTATTTGATAGTAACTGATCAGGTAGTGACGGTATCCAACCAGAAAGCCACGGCTAACTACGTGCCAGCAGCCGCGGTAATACGTAGGTGGCAAGCGTTGTCCGGATTTATTGGGCGTAAAGCGAGCG
+
GGGGGGGGGGGGGGGGGGGGGGGGGGGGGGGGGGGGGGGGGGGGGGGGGGGGGGGGGGGGGGGGGGGGGGGGGGGGGGGGGGGGGGGGGGGGGGGGGGGGGGGGGGGGGGGGGGGGGGGGGGGGGGGGGGGGGGGGGGGGGGGGGGGGGGGGGGGGGGGFGGGFGGGGGGGGGGGGGGGGGGGGGGGGGGGGGGGGGGGGGGGGGGGGGGGGGGGGGGFGGGDGCGGGGFDGGGGGGGGGGDGC
@M03364:276:000000000-BLYN8:1:1101:6118:15609 1:N:0:1
ACTCCTACGGGAGGCAGCAGTAGGGAATCTTCGGCAATGGGGGCAACCCTGACCGAGCAACGCCGCGTGAGTGAAGAAGGTTTTCGGATCGTAAAACTCTGTTGTTAGAGAAGAACGTTAAGTAGAGTGGAAAGTTACTTAAGTGACGGTATCTAACCAGAAAGGGACGGCTAACTACGTGCCAGCAGCCGCGGTAATACGTAGGTCCCAAGCGTTGTCCGGATTTATTGGGCGTAAAGCGAGC
+
GGGGGGGGGGGGGGGGGGGGGGGGGGGGGGGFGGGGGGGGGDGGGGGGGGGGGGGGGGGGGGGGGGGGGGGGGGGGGGGGFGGGGGGDGGGGGGGGGGGGGGGDFGGGGGGGGGGGGGGGGGBFCDFFEFGGGGGGFGAFGGGGGGGGGGGGGGGGGGGGGEFGGGGCEGGGGGGGGGEGGGGFGGGGGGGGGEG8EGGGGGGGG9FGGGGGF>AEEGF?CEGCE?CFGEG575>CCFGGGGG)
@M03364:276:000000000-BLYN8:1:1101:17643:15611 1:N:0:1
ACTCCTACGGGAGGCAGCAGTAGGGAATCTTCGGCAATGGACGAAAGTCTGACCGAGCAACGCCGCGTGAGTGAAGAAGGTTTTCGGATCGTAAAACTCTGTTGTTAGAGAAGAACGACGAGGAGAGTGGAAAGCTCCTCGTGTGACGGTATCTAACCAGAAAGCCACGGCTAACTACGTGCCAGCAGCCGCGGTAATACGTAGGTGGCAAGCGTTGTCCGGATTTATTGGGCGTAAAGCGAGC
+
GGGGGGGGGGGGGGGGGGGGGGGGGGGGGGGGGGGGGGGGGGGGGGGGGGGGGGGGGGGGGGGGGGGGGGGGGGGGGGGGFGGGGGGGGGGGGGGGGGGGGGGGGGGGGGGGGGGGGGGGGGGGGGGGGGGGGGGGGGGGGGGGGGGGGGGGGGGGGGGGGGGGGGGGGGGGGGGGGGGGGGGGGGGGGGDGGGGGGGGGGGGGGGGGFGGGGGGGGGGGGGGGGGGGGGGGGGGGGGFGDDD5
@M03364:276:000000000-BLYN8:1:1101:18684:15615 1:N:0:1
ACTCCTACGGGAGGCAGCAGTAGGGAATCTTCGGCAATGGACGAAAGTCTGACCGAGCAACGCCGCGTGAGTGAAGAAGGTTTTCGGATCGTAAAACTCTGTTGTTAGAGAAGAACGACGAGGAGAGTGGAAAGCTCCTCGTGTGACGGTATCTAACCAGAAAGGGACGGCTAACTACGTGCCAGCAGCCGCGGTAATACGTAGGTCCCGAGCGTTGTCCGGATTTATTGGGCGTAAAGCGAGC
+
GGGGGGGGGGGGGGGGGGGGGGGGGGGGGGGGGGGGGGGGGGGGGGGGGGGGGGGGGGGGGGGGGGGGGGGGGGGGGGGGGGGGGGGGGGGGGGGGGGGGGGGGGGGGGGGGGGGGGGGGGGGGGGGGGGGGGGGGGGGGGGGGGGGGGGGGGGGGGFGFGGGGGGGGGGGGGGGFEGGGGGGGGGGGGGGGGGGGGGGGGGGGGGGGGGGGGGGG=EGFGGEEGGGGG7EGGGGGGGGFCDG3
@M03364:276:000000000-BLYN8:1:1101:22895:15701 1:N:0:1
ACTCCTACGGGAGGCAGCAGTAGGGAATCTTCGGCAATGGACGAAAGTCTGACCGAGCAACGCCGCGTGAGTGAAGAAGGTTTTCGGATCGTAAAACTCTGTTGTTAGAGAAGAACAAGGATGAGAGTAAAACGTTCATCCCTTGACGGTATCTAACCAGAAAGCCACGGCTAACTACGTGCCAGCAGCCGCGGTAATACGTAGGTGGCAAGCGTTGTCCGGATTTATTGGGCGTAAAGCGAGC
+
GGGGGGGGGGGGGGGGGGGGGGGGGGGGGGGGGGGGGGGGGGGDEGGGGGGGGGGGGGGGGGGGGGGGGGGGGGGGGGGGGGGGGGGGGGGGGGGGGGGGGGGGGGGGGGGGGGGGGGGGGGGGGGGGGGGGGGGGGGGGGGGGGGGGGGGGGGGGGGGGGGGGGGGGGGGGGGGGGGGGGGGGGGGGGGGGGGGGGGGGGFFGGGGGGGGGGGGGGGGGGGGGEGGGGGGGGGGGGGGGGGG3
@M03364:276:000000000-BLYN8:1:1101:12558:15809 1:N:0:1
ACTCCTACGGGAGGCAGCAGTAGGGAATCTTCGGCAATGGGGGCAACCCTGACCGAGCAACGCCGCGTGAGTGAAGAAGGTTTTCGGATCGTAAAACTCTGTTGTTAGAGAAGAACGTTAAGTAGAGTGGAAAGTTACTTAAGTGACGGTATCTAACCAGAAAGCCACGGCTAACTACGTGCCAGCAGCCGCGGTAATACGTAGGTGGCAAGCGTTGTCCGGATTTATTGGGCGTAAAGCGAGC
+
GGGGGGGGGGGGGGGGGGGGGGGGGGGGGGGGGGGGGGGGGGGGGGGGGGGGGGGGGGGGGGGGGGGGGGGGGGGGGGGGGGGGGGGGGGGGGGGGGGGGGGGGGGGGGGGFGGGGGGGGGGGGGGGGGGGGGGGGGGGGGGFGGGGGGGGGGGGGGGGFGGGGGGGGGGGGGGGGGGGGGGGGGGGGGFGGGGGGGGGGFFGGGGFGGGGGGDGGGGGGEGGGGGFFGGGGDDEGG5CC<CD5
@M03364:276:000000000-BLYN8:1:1101:17720:15820 1:N:0:1
ACTCCTACGGGAGGCAGCAGTAGGGAATCTTCGGCAATGGGGGCAACCCTGACCGAGCAACGCCGCGTGAGTGAAGAAGGTTTTCGGATCGTAAAACTCTGTTGTTAAAGAAGAACGTGGGTGAGAGTAACTGTTCACCCAGTGACGGTATTTAACCAGAAAGCCACGGCTAACTACGTGCCAGCAGCCGCGGTAATACGTAGGTGGCAAGCGTTATCCGGATCTATTCGGCGTAAAGCGAGCG
+
GGGGGGGGGGGGGGGGGGGGGCGGGGGGGGGA<FFGGGGGGGGGGGGGGGGGGFFGGGGGGGGGGGGGGCC,CF<FGGGGF,AFBFGC=FFGGGGC<FFGAGFGEE<<AFFGGG8BFFFEGBF7FDE<83@@><<DF9@FC7FGGCF78FEADCCGGGGAFC:FB:<F7:*>FG,D:C<AC@BEDBCC;>EEGE5CEFGF:C*CCF8*8>;8CA=8EG+/:/A*+3A++2A5)95=C7F<<DCD
@M03364:276:000000000-BLYN8:1:1101:18135:15846 1:N:0:1
ACTCCTACGGGAGGCAGCAGTAGGGAATCTTCGGCAATGGGGGCAACCCTGACCGAGCAACGCCGCGTGAGTGAAGAAGGTTTTCGGATCGTAAAACTCTGTTGTTAGAGAAGAACGTTAAGTAGAGTGGAAAGTTACTTAAGTGACGGTATCTAACAAGAAAGGGACGGCTAACTACGTGCCAGCAGCCGCGGTAATACGTAGGTCCCAAGCGTTGTCTGGATGTATTGGGCGTAAAGCGAGG
+
GGGGGGGGGGGGGGGGGGGGG<CFGGGGGGGEGEFGGGGGGGGDGGGGGGGG<C@FGGCFGGGGGGGGGGGEFGGGGGGG4FFGGGGG:4CFGGGCGGGGFG95,:CFAFGGGGG@CG=F+ECE<,EFG7,,BDF,C3@FF,F@=DA<<FFCBFE=F,@<F<,@D3>C:>CFGGFGGDGFGFGFB@6CG5:58E*=CGGFCGFGGGG+*>FEEEE5EG:+0:+2+3+<:FGCFC*:3DFF)195
@M03364:276:000000000-BLYN8:1:1101:5586:15889 1:N:0:1
ACTCCTACGGGAGGCAGCAGTAGGGAATCTTCGGCAATGGACGAAAGTCTGACCGAGCAACGCCGCGTGAGTGAAGAAGGTTTTCGGATCGTAAAACTCTGTTGTCAGAGAAGAACAAGGGTGAGAGTGGAAAGCTCACCCCTTGACGGTATCTGACCAGAAAGCCACGGCTAACTACGTGCCAGCAGCCGCGGTAATACGTAGGTGGCAAGCGTTGTCCGGATTTATTGGGCGTAAAGCGAGC
+
GGGGGGGGGGGGGGGGGGGGGGGGGGGGGGGGGGGGGFGGGGGGGGGGGFFGFGGGGGGGGGGGGGGGGGGGGGGGGGGGGGFFGGGGGGGGGGGGGGGGGGFGGGGFGGGGGGGDGGGGGGGGGCGCEGGFGGGGGGGGGGGC<FEDFGFFFGGGGGGGFGGGGFGFGEGGCFFGFGGGGGGGGGGGGGGGGGGDE9?FGGGGGGGGGGGGGGEGGGGGGGEEEFDGFGG=FGGGGGGGGGG)
@M03364:276:000000000-BLYN8:1:1101:7335:15901 1:N:0:1
ACTCCTACGGGAGGCAGCAGTAGGGAATCTTCGGCAATGGGGGCAACCCTGACCGAGCAACGCCGCGTGAGTGAAGAAGGTTTTCGGATCGTAAAACTCTGTTGTTAGAGAAGAACGTTAAGTAGAGTGGAAAGTTACTTAAGTGACGGTATCTAACCAGAAAGGGACGGCTAACTACGTGCCAGCAGCCGCGGTAATACGTAGGTCCCAAGCGTTGTCCGGATTTATTGGGCGTAAAGCGAGG
+
GGGGGGGGGGGGGGGGGGGGFGGGGGGGGGGGGGGGGGGGGGGGGGGGGGGGGGGGGGGGGGGGGGGGGGGGGGGGGGGGGGFGGGGGGGGGGGGGGGGGGGGGGGGGGGGGGGGGGGGGGGGGGGGGGFGGGGGGGGGGGGGFGGGGEGGGGGGGGGGGGGGGGGGGGGGGGGGGGGGGGGGGGGGGGGGGGGGGGGGGGFGGGGGGGGGGFGEEEEFFGEGGEFGGGGCEDDGGGFGGGGG)
@M03364:276:000000000-BLYN8:1:1101:22645:15916 1:N:0:1
ACTCCTACGGGAGGCAGCAGTAGGGAATCTTCCACAATGGACGAAAGTCTGATGGAGCAACGCCGCGTGAGTGAAGAAGGTTTTCGGATCGTAAAACTCTGTTGTTGGAGAAGAACGTATTTGATAGTAACTGATCAGGTAGTGACGGTATCCAACCAGAAAGCCACGGCTAACTACGTGCCAGCAGCCGCGGTAATACGTAGGTGGCAAGCGTTGTCCGGATTTATTGGGCGTAAAGCGAGCG
+
GGGGGGGGGGGEFGGGGGGGGGGGGGGGGGGFDEFGDEFFFGEE7CCCFEFCCFGGGGGGGGGGGEGGGDGGGGGGGGGGECEFFGEEGCFGFCDGF<FAFDGFFFGGGFDFGFGGGG@EF9?FGGGGGGGFGGCAGGFDFGGGGGGGGGGAFGGFGG@EFDDFCGF7<FFGFGGGGGCFGGGGGGCGG5:CEGEEGGGGGGGGGGGGGF@AEEGGG7::=*3/>@9EFGGGGGGGGGGGGDDC
@M03364:276:000000000-BLYN8:1:1101:13835:15916 1:N:0:1
ACTCCTACGGGAGGCAGCAGTGGGGAATATTGCACAATGGGCGCAAGCCTGATGCAGCCATGCCGCGTGTATGAAGAAGGCCTTCGGGTTGTAAAGTACTTTCAGCGAGGAGGAAGGTGTTGTGGTTAATAACCACAGCAATTGACGTTACTCGCAGAAGAAGCACCGGCTAACTCCGTGCCAGCAGCCGCGGTAATACAGAGGGTGCAAGCGTTAATCGGAATTACTGGGCGTAAAGCGCGCG
+
GGGGGGGGGGGGGGGGGGGGGGGGGGGGGGGGGGGGGGGGGGGGGGGGGGGGGGGGGGGGGGGGGGGGGGGGGGGGGGGGGGGGGGGGGGGGGGGGGGGGFGGGGGGCFEG>GGGGGGGGGGGGGFGGGGGGFGGGGGGGCGGGGGGGGGGGGGDGGGGGGFGGGGGGGGGGGGGGGGGGGGGGGGFG7BCEGEGGGGFCB9CFGDEGGG78EC5CFGGG=EGGGGGGFGFGGGGGGFDDGGDG
@M03364:276:000000000-BLYN8:1:1101:21610:16007 1:N:0:1
ACTCCTACGGGAGGCAGCAGTGGGGAATATTGCACAATGGGCGCAAGCCTGATGCAGCCATGCCGCGTGTATGAAGAAGGCCTTCGGGTTGTAAAGTACTTTCAGCGAGGAGGAAGGCGTTGTGGTTAATAACCGCAGCGATTGACGTTACTCGCAGAAGAAGCACCGGCTAACTCCGTGCCAGCAGCCGCGGTAATACGGAGGGTGCAAGCGTTAATCGGAATTACTGGGCGTAAAGCGCACG
+
GGGGGGGGGGGGGGGGGGGGGGGGGGGGGGGGGGGGGGGGGGGGGGGGGGGGGGGGGGGGGGGGGGGGGGGGGGGGGGGGGGGGGGGGGGGGGGGGGGGGGGGGGGGGGGGGGGGGGGGGGGGGGGGGGGGGGGGGGGGGGGGGGGGGGGGGGGGGGGGGGGGGGGGGGGGGGGGGGGGGGGGGGGGGGGGGGGGGGGGGGGGGGGGGGGGGGEEGGGGGGGGGGGGGGGGCGGGGGGGGGGG7
@M03364:276:000000000-BLYN8:1:1101:10848:16017 1:N:0:1
ACTCCTACGGGAGGCAGCAGTGGGGAATATTGCACAATGGGCGCAAGCCTGATGCAGCCATGCCGCGTGTATGAAGAAGGCCTTCGGGTTGTAAAGTACTTTCAGCGAGGAGGAAGGCATTAAGGTTAATAACCTTAGTGATTGACGTTACTCGCAGAAGAAGCACCGGCTAACTCCGTGCCAGCAGCCGCGGTAATACGGAGGGTGCAAGCGTTAATCGGAATTACTGGGCGTAAAGCGCACG
+
GGGGGGGGGGGGGGGGEGGGGFFGGGGGGGGGGGGGGGGGGGGGGGGGGGGGGGGGGGGGGGGGGGGGGGGGGGGGGGGGGGGGGGGGGGGGGGGGGGGGGGGGGGGGCEEGGGGGGCGGGGGGGFFGGGGGGGGGGGGGGGGGGGGGGGGGGGGGGGGGGGFFGGGGGGGGGGGGGGGGGGGGGGGGGGGGGGGGGGGGGGGGGGGGGGGGGGGGGGGGGCGGFGGGGGGGGGGGFFGGGGG<
@M03364:276:000000000-BLYN8:1:1101:14615:16050 1:N:0:1
ACTCCTACGGGAGGCAGCAGTAGGGAATCTTCCACAATGGACGAAAGTCTGATGGAGCAACGCCGCGTGAGTGAAGAAGGGTTTCGGCTCGTAAAGCTCTGTTGTTAAAGAAGAACGTGGGTGAGAGTAACTGTTCACCCAGTGACGGTATTTAACCAGAAAGCCACGGCTAACTACGTGCCAGCAGCCGCGGTAATACGTAGGTCCCAAGCGTTGTCCGGATTTATTGGGCGTAAAGCGAGCG
+
GGGGGGGGGGGGGGGGGGGGGGGGGGGGGGGGGGGGGGGGGGGGGFFDGGGGGGGGGGGGGGGGGGGGGGGGGGGGGGGGGGGGGGGGGGGGGGGGGGGGGGGGGGGGGGGGGGGGGGGGGGGGGGGGGGGGGGGGGGGGGGGGGGGGGGGGGGGGGGGGGGGGFGGGGGGGGGGGGGGGGGGGGGGGGGGGGGGGGFFGGGGGGGGGGGGGGGGGEGGGGGGEFFCFGGGGGGGGGGGGGGGC
@M03364:276:000000000-BLYN8:1:1101:20826:16071 1:N:0:1
ACTCCTACGGGAGGCAGCAGTAGGGAATCTTCGGCAATGGGGGCAACCCTGACCGAGCAACGCCGCGTGAGTGAAGAAGGTTTTCGGATCGTAAAACTCTGTTGTTAGAGAAGAACGTTAAGTAGAGTGGAAAGTTACTTAAGTGACGGTATCTAACCAGAAAGGGACGGCTAACTACGTGCCAGCAGCCGCGGTAATACGTAGGTCCCAAGCGTTGTCCGGATTTATTGGGCGTAAAGCGAGG
+
GGGGGGGGGGEGGGGGGGGGGGGGGGGGGGGGGGGGGGGGGGGGGGGGGGGGGGGGEGGGGGGGGDGGGGGGGGGGGGGGGGGGGGGGGGGGGGGGGGGFGGGFGGGGGGGGGGGGG@FGGGGGGGGGGGGGGGGGGGGGGGGFGGGGGGGGGGFGGFGGGGGGGGGGGEFGGGFGGFDFFGGGDGGGC8:EGGGEEFGGGGGGGG+CFGFGGGGGGGGFGGGCEGGEF7CFGGGGGFF>DDD)
@M03364:276:000000000-BLYN8:1:1101:23169:16141 1:N:0:1
ACTCCTACGGGAGGCAGCAGTGGGGAATATTGCACAATGGGCGCAAGCCTGATGCAGCCATGCCGCGTGTATGAAGAAGGCCTTCGGGTTGTAAAGTACTTTCAGCGAGGAGGAAGGTGTTGTGGTTAATAACCACAGCAATTGACGTTACTCGCAGAAGAAGCACCGGCTAACTCCGTGCCAGCAGCCGCGGTAATACGGCGGGTGCAAGCGTTAATCGGAATTACTGGGCGTAAAGCGCACG
+
GGGGGGFGGGGGGGGGGGGGGGGGGEFGFFGAFFGGFGGFGGGCGGEFGGGGGG<CEF,CEFGCEGGGGFGGGGGGGGGGGGGGFFG7FFGGGGG9FFFG,CFGCFGGGGEFGGFF=FFG+BFB=8B<?FGGD<==FD8FGA<DD76@D=@FF7+>3CF>FFFC@FFGDCFCGCFF,>>BEGC,>C>FB8B>88:CEE98B**:8:EECGG5CE5:=7AEDG8:++<7+</A91:5*::CCCDC
@M03364:276:000000000-BLYN8:1:1101:13245:16151 1:N:0:1
ACTCCTACGGGAGGCAGCAGTGGGGAATATTGCACAATGGGCGCAAGCCTGATGCAGCCATGCCGCGTGTATGAAGAAGGCCTTCGGGTTGTAAAGTACTTTCAGCGAGGAGGAAGGCATTAAGGTTAATAACCTTAGTGATTGACGTTACTCGCAGAAGAAGCACCGGCTAACTCCGTGCCAGCAGCCGCGGTAATACGGAGGGTGCAAGCGTTAATCGGAATTACTGGTCGTAAAGCGCACG
+
GGGGGGGGGGGGGGGGGGGGGGGGGGGGGGGGGFGGGGGFGGGGGGGGGGGGGGGGGGGGGGGGGGGGGGGGGGFGGGGGGGGGGGGGGGGGGGGGGGGGGGGGGGGGGEGGGDFGGGGGGGGGGGGGGGGGGCCFGGGGGGGGGGGGGGDFGGGGGGGDGGGGGGGGGGGGGGGGGGGGGGGGFGFEGGGG:EGGGGGGCCEGEGGEFCFCEGGGF7C=EGGGGGGFGC<?D<CEG=FGGGG3
@M03364:276:000000000-BLYN8:1:1101:28266:16170 1:N:0:1
ACTCCTACGGGAGGCAGCAGTGGGGAATATTGCACAATGGGCGCAAGCCTGATGCAGCCATGCCGCGTGTATGAAGAAGGCCTTCGGGTTGTAAAGTACTTTCAGCGAGGAGGAAGGTGTTGTGGTTAATAACCGCAGCAATTGACGTTACTCGCAGAAGAAGCACCGGCTAACTCCGTGCCAGCAGCCGCGGTAATACGGAGGGTGCAAGCGTTAATCGGAATTACTGGGCGTAAAGCGCACG
+
GGGGGGGGGGGGGGGGGGGGGGGGGGGGGGGGGGGGGGGGGGGDGGGGGGGGGGGGGGGGGFGGGGGGGGGGGGGGGEGGGGGGGGGGGGGGGFDFGGGGGFFGCGG7FGGG7FFGEEFFGGGGGGGFFFGGCFGGGGGGGGGCFGGEGGGGGGGGDGGGGCGCFCFGGGGGGGGGGGGFGFGGGGGGGGGGGGGGGGGGGGDE*=ECG79EGGGGGGGGGGGGGGGFGGGGGGGE<CGGGDG5
@M03364:276:000000000-BLYN8:1:1101:18353:16196 1:N:0:1
ACTCCTACGGGAGGCAGCAGTGGGGAATATTGCACAATGGGCGCAAGCCTGATGCAGCCATGCCGCGTGTATGAAGAAGGCCTTCGGGTTGTAAAGTACTTTCAGCGAGGAGGAAGGCGTTGTGGTTAATAACCGCAGCGATTGACGTTACTCGCAGAAGAAGCACCGGCTAACTCCGTGCCAGCAGCCGCGGTAATACGGAGGGTGCAAGCGTTAATCGGAATTACTGGGCGTAAAGCGCACG
+
GGGGGGGGGGGGGGGGGGGGGGGGGGGGGGGGGGGGGGGGGGGGGGGGGGGGGGGGGGGGGGGGGGGGGGGGGGGGGGGGFGGGGGGGGGGGGGGGGGGGGGGGGGGGGGGGGGGGGGGGGGGGGGGGGGGGGGGGGGGGGGGGGGGGGGGGGGGGGGGGGGGGGG>EGDFGGGGGGGGGGGGGGGGGFGGGGGGGGGGGGGGGGGGGGGGGGGEGGGGGGDDGGGGGGGGGGGGGGGGGGGC5
@M03364:276:000000000-BLYN8:1:1101:23186:16230 1:N:0:1
ACTCCTACGGGAGGCAGCAGTGGGGAATATTGCACAATGGGCGCAAGCCTGATGCAGCCATGCCGCGTGTATGAAGAAGGCCTTCGGGTTGTAAAGTACTTTCAGCGAGGAGGAAGGCATTAAGGTTAATAACCTTAGTGATTGACGTTACTCGCAGAAGAAGCACCGGCTAACTCCGTGCCAGCAGCCGCGGTAATACGGAGGGTGCAAGCGTTAATCGGAATTACTGGGCGTAAAGCGCACG
+
GGGGGGGGGGGGGGGGGGGGGGGGGGGGGGGGGGGGGGFGFGFGGGGGGGGGFGFGFFGGGGGGGGGGGGGGGFGGGGGGFGGGGGGGGGGGGGGGGGGGGGGGFGGGGGGGCEGDGGGGGGGGGGGGGFGGGGGGGGGGGGGGGGGGGGGGGGGGGGGGGGGGGGGGGGGGGGGGGGGGGGCCGGGGGDG5EGGGGGGGGGGDGGGDGEDFGGGGGGGGGGGGGGGGGGGGDGGGGFGGGGG7
@M03364:276:000000000-BLYN8:1:1101:24106:16280 1:N:0:1
ACTCCTACGGGAGGCAGCAGTAGGGAATCTTCGGCAATGGGGGCAACCCTGACCGAGCAACGCCGCGTGAGTGAAGAAGGTTTTCGGATCGTAAAACTCTGTTGTTAGAGAAGAACGTTAAGTAGAGTGGAAAGTTACTTAAGTGACGGTATCTAACCAGAAAGGGACGGCTAACTACGTGCCAGCAGCCGCGGTAATACGTAGGTCCCAAGCTTTGTCCGGATTTATTGGGCGTAAAGCGAGC
+
GGFGGGGGGGGGGGCFGGGGGFGGGGGGCGGGCFFGGGFFFF@FCFFGGGEFFFG7@FCGGGGGGGGGGCFGGGGGEEGGFFFFGGGDFGGFFGGGGGGGGGGFGGGGFFGGGGGGGFGGGGGGG9FFFGGGGFFGGAFFGCFG9FGDFG@FDG<FGFGGGGG7:BFGGDG7FFGCG7FGFFFC8B?CCECEDDGGGGEFGGGGDGFF8@E=:+00<AFEE=?CE6+<9:C5C3C=59>CDD))
@M03364:276:000000000-BLYN8:1:1101:7619:16324 1:N:0:1
ACTCCTACGGGAGGCAGCAGTAGGGAATCTTCGGCAATGGGGGCAACCCTGACCGAGCAACGCCGCGTGAGTGAAGAAGGGTTTCGGCTCGTAAAGCTCTGTTGTTAAAGAAGAACGTGGGTGAGAGTAACTGTTCACCCAGTGACGGCATTTAACCAGAAAGCCACGGCTAACTACGTGCCAGCAGCCGCGGTAATACTTAGGTCCCAATCGTTTTCCGGATTTATTGGGCGTAAAGCGAGCG
+
GGGGGGGFGEGGGDGEGGGGGFGGG?FGCGFFGGGGGGGGGGDCG7FCFGFCEFEFGGBFGEGGGGDGCCEGGGGCDFGG@FEGB?FGFFFGG,D<EFGFGGGAFGGG9BFFC<FFFGGGEEE?<BFGAABGGGGCFGFEEBCFAF+@*@@@FC9>@C:CFDGGGFGC7>F:2CCFB:<,C@CFG,:B:*==53:*;BC+?BB+<9CECG88:C=*:<F57***<<CF70/*7>E7C2:C<75/
@M03364:276:000000000-BLYN8:1:1101:7319:16352 1:N:0:1
ACTCCTACGGGAGGCAGCAGTGGGGAATATTGCACAATGGGCGCAAGCCTGATGCAGCCATGCCGCGTGTATGAAGAAGGCCTTCGGGTTGTAAAGTACTTTCAGCGAGGAGGAAGGCATTAAGGTTAATAACCTTGGTGATTGACGTTACTCGCAGAAGAAGCACCGGCTAACTCCGTGCCAGCAGCCGCGGTAATACGGAGGGTGCAAGCGTTAATCGGAATTACTGGGCGTAAAGCGCACC
+
GGGGGGGGGCFGGGGGGGGGGGGGGGGGGGGGGGGGGGGGGGGGGGGGGGGGGGGGGGGGGGGGGG7FCGGGGGGGGGCGGGGGGGFGGGGGGCFGG9FGGGGGGGC:FGGGCGFFGGGGGGCFGGGGGGFGGGGGG@FGBFGGGGDFCDGGGCGECF7F@GCFGGGGCGECGGGGGGGGGGGGGGGGGGGGGCB1BCFG5EGDCGGGG77EGGDE=F?FGGEGGFGGGGGGGGCG*;CDGCD)
@M03364:276:000000000-BLYN8:1:1101:18580:16433 1:N:0:1
ACTCCTACGGGAGGCAGCAGTAGGGAATCTTCGGCAATGGGGGCAACCCTGACCGAGCAACGCCGCGTGAGTGAAGAAGGTTTTCGGATCGTAAAACTCTGTTGTTAGAGAAGAACGTTAAGTAGAGTGGAAAGTTACTTAAGTGACGGTATCTAACCAGAAAGGGACGGCTAACTACGTGCCAGCAGCCGCGGTAATACGTAGGTCCCAAGCGTTGTCCGGATTTATTGGGCGTAAAGCGAGC
+
ECFGGGGFGGGEGCG>FFGFGEFGGFG@FGGGGDCEFFGGFGE>FF7EFFGGF,FGCF7CFGGGEGECFE>FGGGGF,?=B?9FDB:FGGGFFGGGGCGDFGGGGGEDFCFGGGGGGDDF@FBEG9FGGG?>FGGE,EFG9D<FGCFGDCFGGGGFF<BFDE<>DC7FGEGGGFGGGFEFGGGG?BFFGGGGGGGGEGBEGGGGGGGFCEFFFEE?EC<77*A:C9?::<F=F5=E*77><*91
@M03364:276:000000000-BLYN8:1:1101:21951:16468 1:N:0:1
ACTCCTACGGGAGGCAGCAGTGGGGAATATTGCACAATGGGCGCAAGCCTGATGCAGCCATGCCGCGTGTATGAAGAAGGCCTTCGGGTTGTAAAGTACTTTCAGCGAGGAGGAAGGCGTTGTGGTTAATAACCGCAGCGATTGACGTTACTCGCAGAAGAAGCACCGGCTAACTCCGTGCCAGCAGCCGCGGTAATACGGAGGGTGCAAGCGTTAATCGGAATTACTGGGCGTAAAGCGCACG
+
GGGGGGGGGGGGGGGGGGGGGGGGGGGGGGGGGGGGGGGGGGGGGGGGGGGGGGGGGGGGGGGGGGGGGGGGGGGGGGGGGGGGGGGGGGGGGGGGGGGGGGGGGGGGGGGGGGGGGGGGGGGGGGGGGGGGGGGGGGGGGGGGGGGGGGGGGGGGGGGGGGGGGGGGGGGGGGGGGGGGGGGGGGGGGGGGGGGGGGGGGGGGGGGGGGGGGGDGGGGGGGGGGGGGGGGGGGGGGGGGGGGD
@M03364:276:000000000-BLYN8:1:1101:20358:16483 1:N:0:1
ACTCCTACGGGAGGCAGCAGTGGGGAATATTGCACAATGGGCGCAAGCCTGATGCAGCCATGCCGCGTGTATGAAGAAGGCCTTCGGGTTGTAAAGTACTTTCAGCGAGGAGGAAGGTGTTGTGGTTAATAACCACAGCAATTGACGTTACTCGCAGAAGAAGCACCGGCTAACTCCGTGCCAGCAGCCGCGGTAATACGGAGGGTGCAAGCGTTAATCGGAATTACTGGGCGTAAAGCGCACG
+
GGGGGGGGGGGGGGGGGGGGGGGGGGGGGGGGGGGGGGGGGGGGGGGGGGGGGGGGGGGGGGGGGGGGGGGGGGGGGGGGGFGGGGGGGGGGFGGGGGGGGGGGGGGGGGEGGGGGGGGGGGGGGGGGGGGGGF9DDFFGGGGGGGGGGGGGGGGGGDGFGGGDFGGEGGGGGGGGGGGGGGGGGDDGGGGGGGGGGGGGGGGGGGGGGGGGGGGEGGGGGGGGGGGGGGGGGGGGGGFGGDDC
@M03364:276:000000000-BLYN8:1:1101:14601:16508 1:N:0:1
ACTCCTACGGGAGGCAGCAGTAGGGAATCTTCGGCAATGGGGGCAACCTTGACCGAGCAACGCCGCGTGAGTGAAGAAGGTTTTCGGATCGTAAAACTCTGTTGTTAGAGAAGAACGTTAAGTAGAGTGGAAAGTTACTTAAGTGACGGTATCTAACCAGAAAGGGACGGCTAACTACGTGCCAGCAGCCGCGGTAATACGTAGGTCCCAAGCGTTGTCCGGATTTATTGGGCGTAAAGCGAGG
+
GGGGGGGGGGGGGGGGGGGGFGGGGGGGGGGGGGGGGGGGGGGGGGGGGGGGGGGGGGGGGGGGGGGGGGGGGGGGGGGGGGGGGGGGGGGGGGGGGGGGGGGGGGGGGGGGGGGGGGGGGGGGGGGGGGGGGGGGGGGGGGGGGFFGG:FFGGGGGGGGGGGGGGGGGGGGGGGGGGGGGFGGGGGGGFGGGGCGDGFGGGFGGGGFGFGGGGGGGEGCGGGEECGGGGDGCDGECDGGGGG)
@M03364:276:000000000-BLYN8:1:1101:24137:16531 1:N:0:1
ACTCCTACGGGAGGCAGCAGTAGGGAATCTTCGGCAATGGGGGCAACCCTGACCGAGCAACGCCGCGTGAGTGAAGAAGGTTTTCGGATCGTAAAACTCTGTTGTTAGAGAAGAACGTTAAGTAGAGTGGAAAGTTACTTAAGTGACGGTATCTAACCAGAAAGGGACGGCTAACTACGTGCCAGCAGCCGCGGTAATACGTAGGTCCCAAGCGTTGTCCGGATTTATTGGGCGTAAAGCGAGC
+
GGGGGGGGGGGGGGGGGGFGGFGGGGGGGGGGFGGGGGGGGGGGGGGGGGFGGGGGGGGGGGGGGGGGGGGGGGGGGGGGGGGGGGGGGGGGGGGGGGGGGGGGGGGGFGGGGGGGGGGFFGGGGDFGGGGGGGGGGGGGGGGGGGGGGGGGGGGGGGGCFGGGGGGGGGGGGGGGGFFGCFGGEFF:FGGGGGGGGGGGGGECEFEFGGGGFGGGDGGGGGGDGEGGGCGGGGGGGGGGGGG3
@M03364:276:000000000-BLYN8:1:1101:20703:16537 1:N:0:1
ACTCCTACGGGAGGCAGCAGTAGGGAATCTTCCACAATGGACGAAAGTCTGATGGAGCAACGCCGCGTGAGTGAAGAAGGGTTTCGGCTCGTAAAGCTCTGTTGTTAAAGAAGAACGTGGGTGAGAGTAACTGTTCACCCAGTGACGGTATTTAACCAGAAAGCCACGGCTAACTACGTGCCAGCAGCCGCGGTAATACGTAGGTGGCAAGCGTTATCCGGATTTATTGGGCGTAAAGCGAGCG
+
GGGGGGGGGGGGGGGGGGGGGGGGGGGGGGGGGGGGGGGGGGGGGGGGGGGGGGGGGGGGGGGGGGGGGGGGGGGGGGGGGGGGGGGGGGGGGCFFGFGGGGGGGFFGGGGGGGGGGGGGDGGGGGGGGGGDGGGGGFGGGGGGGGGGGGGGGGGGGGC7FGGGGGGGGGGGGGGGGGGGGGGGGGGGGGGGGGGGGGFGEGGGGGGGGGGGGGGGGGGGG5=EFFGGGGGGGDGGFGGGGDDD
@M03364:276:000000000-BLYN8:1:1101:5032:16592 1:N:0:1
ACTCCTACGGGAGGCAGCAGTGGGGAATATTGCACAATGGGCGCAAGCCTGATGCAGCCATGCCGCGTGTATGAAGAAGGCCTTCGGGTTGTAAAGTACTTTCAGCGAGGAGGAAGGTGTTGTGGTTAATAACCACAGCAATTGACGTTACTCGCAGAAGAAGCACCGGCTAACTCCGTGCCAGCAGCCGCGGTAATACGGAGGGTGCAAGCGTTAATCGGAATTACTGGGCGTAAAGCGCACG
+
<EFGGGGEGG:BFEDFE>F@FF-C7,BFC6CFF9<EFGD<CDBCF:FGG8@<F,9F<@EEFGF8CCF>FEFGCFGCFF,C8ACF@CFGFGGGGD9BG9?F5@F<@<F:CC:FFC,EFGFGGGGGGGGGGCAF<FGFFGC,>FF9CCFFGGGGGD@FFECFGCFCFGGGGG::<FCBC8DE7@;>DFCC@C8B>CGDFGGGC85B*3::+;>CE8*/AFC*ACCFFFGG?GGGGG577*C<5<D/
@M03364:276:000000000-BLYN8:1:1101:8832:16602 1:N:0:1
ACTCCTACGGGAGGCAGCAGTGGGGAATATTGCACAATGGGCGCAAGCCTGATGCAGCCATGCCGCGTGTATGAAGAAGGCCTTCGGGTTGTAAAGTACTTTCAGCGAGGAGGAAGGCATTAAGGTTAATAACCTTAGTGATTGACGTTACTCGCAGAAGAAGCACCGGCTAACTCCGTGCCAGCAGCCGCGGTAATACGGAGGGTGCAAGCGTTAATCGGAATTACTGGGCGTAAAGCGCACG
+
GGGGGGGGGGGGGGGGGGGGGGGGGGGGGGGGGGGGGGGGGGGGGGGGGGGGGGGGGGGGGGGGGGGGGGGGGGGDGGFGGGGGGGGGGGGGGGGFGGGGGGGGGGGGGGGGGGGGGGGGGGGGGGGGGGGGGGGGGGGCGGGGGGGGGGGGGGGGGGGGGGGGGGGGGDEGGGGGGGGGGGGGGGGGFGGGGGGGGGGGCGGDEGGGFFGGGGDGGGGGGGGGFGGGGG=GG>EEGGCGGDCC
@M03364:276:000000000-BLYN8:1:1101:15740:16633 1:N:0:1
ACTCCTACGGGAGGCAGCAGTGGGGAATATTGGACAATGGGCGAAAGCCTGATCCAGCCATGCCGCGTGTGTGAAGAAGGTCTTCGGATTGTAAAGCACTTTAAGTTGGGAGGAAGGGCATTAACCTAATACGTTAGTGCTTTGACGTTACTCGCAGAAGAAGCACCGGCTAACTCCGTGCCAGCAGCCGCGGTAATACGGAGGGTGCAAGCGTTGTCCGGATTTATTGGGCGTAAAGCGAGCG
+
GGGGGGGGGGGGGGGGGGGGGGGGGGGGGGGGGGGGGGGGGGGGGGGGGGGGGGGGGGGGGGGGGGGFGGGGFGGGGGFFGGGGGGGGGGGGGGGGGGGGGGGGGGFFGGGGGGGGGGDGGGGGGGCGGGGGGGGGGGGGGGGGGGGGGGGGGGGGGGGGGFFGGGGGGGGGGGGGGGFFCGGGGGGGGGGGGGGGGGGGDEGGGGGGGGGGG8EGGFGGGDGEGFCFGEGGGGGGGGGDD<DD
@M03364:276:000000000-BLYN8:1:1101:13966:16643 1:N:0:1
ACTCCTACGGGAGGCAGCAGTAGGGAATCTTCGGCAATGGGGGCAACCCTGACCGAGCAACGCCGCGTGAGTGAAGAAGGTTTTCGGATCGTAAAACTCTGTTGTTAGAGAAGAACGTTAAGTAGAGTGGAAAGTTACTTAAGTGACGGTATCTGACCAGAAAGCCACGGCTAACTACGTGCCAGCAGCCGCGGTAATACGTAGGTGGCAAGCGTTGTCCGGATTTATTGGGCGTAAAGCGAGC
+
GGGGGGGGGGGGGGGGGGGGFGGGGGGGGGGGGGGGGGGGGGGGGGGGGGGGGGGGGGGGGGGGFGE@CBEFFGGFGGEGFGGGGGDGGGGGGFGGFGGEGG<FAFGGGGGGGGGGGGFGGGADF?FGFGGFGGFGGGDFGGFFGGGGGEGGGGGGGGGGGG7>:CAFGFGGGGGGGGGGGGFGGGFGGGEGEGGEECFGGCFG@FGGGFFGGEG8CEGGGGGEGCFGGGFGCCGGGGCCCD3)
@M03364:276:000000000-BLYN8:1:1101:14048:16692 1:N:0:1
ACTCCTACGGGAGGCAGCAGTGGGGAATATTGCACAATGGGCGCAAGCCTGATGCAGCCATGCCGCGTGTATGAAGAAGGCCTTCGGGTTGTAAAGTACTTTCAGCGAGGAGGAAGGCGTTAAGGTTAATAACCTTGGCGATTGACGTTACTCGCAGAAGAAGCACCGGCTAACTCTGTGCCAGCAGCCGCGGTAATACGTAGGTGGCAAGCGTTGTCCGGATTTATTGGGCGTAAAGCGAGCG
+
GGGGGGGGGGGGGGGGGGGGGGGGGGGGGGGGGGGGGGGGGGGGGGGGGGGGGGGGGGGGGGGGGGGGGGGGGGGGGGGGGGGGGGGGGGGGGGGGGGGGGGGGGGGGGGGGGGGGGGGGGGGGGGGGGGGGGGGGGGGGEGGGGGGGGGGGGGGGGGGGGGGGGGGGGGGGGGGGGGGGGGGGGGGGGGGGGGGGGGGGFGFGGGGGGGGGGGGGGGGGGGGGFGGGGGGGGGGGGGGGGGGD
@M03364:276:000000000-BLYN8:1:1101:12659:16695 1:N:0:1
ACTCCTACGGGAGGCACCAGTGGGGAATATTGGACAATGGGCGAAAGCCTGATCCAGCCATGCCGCGTGTGTGAAGAAGGTCTTCGGATTGTAAAGCACTTTAAGGTGGGAGGAAGGGCATTAACCTAATACGTTAGTGCTTTGACGTTACCGACAGAATAAGCACCGGCTAACTCTGTGCCAGCAGCCGCGGTAATACAGAGGGTGCAAGCGTTAATCGGAATTACTGGGCGTAAAGCGCACG
+
GGGGGGGGGGGGGGGGGGGGGGGGGEGGGGGGGGGGGGGGGGGGGGGGGGGGGGGGGGGEGGGGGGGGGGGGGGCGGGGGGGGGGGGGGGFFGDFGGGG8EEFDG,BFFEGGGGDGGGGGGGGCG5<FFGFGCFGDCFGGGGGGGGGEEGC9FEGGGGGGGCFCGFGGGDGEGGGGFGFD9DFFFG6FCGCEGEGGGGGFGGFCGE5BFG7*:CEGCFFCGGGGFFDFEC8FDC55<DCD))99
@M03364:276:000000000-BLYN8:1:1101:14765:16731 1:N:0:1
ACTCCTACGGGAGGCAGCAGTAGGGAATCTTCGGCAATGGGGGCAACCCTGACCGAGCAACGCCGCGTGAGTGAAGAAGGTTTTCGGCTCGTAAAACTCTGTTGTTAGAGAAGAACGACGAGGAGAGTGGAAAGCTCCTCGTGTGACGGTATCTAACCAGAAAGGGACGGCTAACTACGTGCCAGCAGCCGCGGTAATACGTAGGTCCCGAGCGTTGTCCGGATTTATTGGGCGTAAAGCGAGC
+
GGGGGGGGGGGGGGGGGGGGGGGGGGGGGGGGGGGGGGGGGGGGGGGGGFGGGGGGGGGGGGGGGGGGGGGGGGGGGGGGGGGGGGGGGGGGGGGGGGGGGGGGGGGGGGGGCDGGGGGGGGGGGGGGGGGGGFGGGGGGGGGGGGGGGGGGGGGGGGGGGFFGFGGGGGGGGGGGGGDFGGGGGGGGGGGGGGDGGGGGGGGGGGGGFGGGGGGGGGGGGGGGGGGGGGDGGGGDGGGGGGG5
@M03364:276:000000000-BLYN8:1:1101:3008:16734 1:N:0:1
ACTCCTACGGGAGGCAGCAGTAGGGAATCTTCGGCAATGGACGAAAGTCTGACCGAGCAACGCCGCGTGAGTGAAGAAGGTTTTCGGATCGTAAAACTCTGTTGTTAGAGAAGAACAAGGATGAGAGTAAAATGTTCATCCCTTGACGGTATCTAACCAGAAAGCCACGGCTAACTACGTGCCAGCAGCCGCGGTAATACGTAGGTGGCAAGCGTTGTCCGGATTTATTGGGCGTAAAGCGAGC
+
GGGGGGGGGGGDGGGGGGGGGGGGGGGGGGGAFGGGGGGGGGGGGGGGGGGFGGGGGGGGGGEGGGGGGGGGGGGGGGGGFEFGGGGGGEGGGGGGGGGGGFFGGGGGGGGGGGGGGGGGGGG@,EFFGGGGGGGDACFGFFEAFFGGGGFCFFGFFGGGGDFGGGGGGGGGFGGGGC>DFGFGFGGGGGGEGGGDGF9EGCEFEFGGFGGGGC:CEGFFGGGGGFGGFGCFGGGGDGGGDD)1
@M03364:276:000000000-BLYN8:1:1101:20565:16737 1:N:0:1
ACTCCTACGGGAGGCAGCAGTAGGGAATCTTCGGCAATGGACGAAAGTCTGACCGAGCAACGCCGCGTGAGTGAAGAAGGTTTTCGGATCGTAAAACTCTGTTGTCAGAGAAGAACAAGGGTGAGAGTGGAAAGTTCACCCCTTGACGGTATCTGACCAGAAAGCCACGGCTAACTACGTGCCAGCAGCCGCGGTAATACGTAGGTGGCAAGCGTTGTCCGGATTTATTGGTCGTAAAGCGAGC
+
GGGGGGGGGGGGGGGGGGGGGGGGGGGGGGGGGGGGGGGGGGGGGGGGGGGGGGGGGGGGGGGGGGGGGGGGGGGGGGGGGGGGGGGGGGGFGGGGGGGGGGGGGCFGGGGGGGGGGGGGGGGGGGGGGGFGGGGGFGFFGGFGGGGGGGGGFGGGGGGGGGGGGGGGGGGGGGGGGDFGGFGGGGGGGFEGGEEGDGGGFGGGGGGGGGGGGEEEEG?FGG8CCFEGGGGGGGGGFGGGDCC7
@M03364:276:000000000-BLYN8:1:1101:14788:16763 1:N:0:1
ACTCCTACGGGAGGCAGCAGTAGGGAATCTTCGGCAATGGGGGCAACCCTGACCGAGCAACGCCGCGTGAGTGAAGAAGGTTTTCGGATCGTAAAACTCTGTTGTTAGAGAAGAACGTTAAGTAGAGTGGAAAGTTACTTAAGTGACGGTATCTAACCAGAAAGGGACGGCTAACTACGTGCCAGCAGCCGCGGTAATACGTAGGTCCCAAGCGTTGTCCGGATTTATTGGGCGTAAAGCGAGC
+
GGGFGGGGGGGGGGGGGGF<@EFGGGGGGGGGGGGGGGGGCFDGGGGGGGGGGGGGGGGGGGDGGGGGGGGAFFGGGGGFFFGGGGGGGGGGGFFDGD9F<FEBFFGFFFGGGGGGGGGGGGGGAFFEFBFFGF<FFFGGGGG3<FBCC>FGGGGGGECGGGFF>B7::C:F<FD9FE:FFGGGG*B=C8CCGGCE5CFFG9>FGFG9>CC8@EG*5EF7:??E5CGGAC?CDD*:7<C*5>D/
@M03364:276:000000000-BLYN8:1:1101:9925:16785 1:N:0:1
ACTCCTACGGGAGGCAGCAGTGGGGAATATTGCACAATGGGCGCAAGCCTGATGCAGCCATGCCGCGTGTATGAAGAAGGCCTTCGGGTTGTAAAGTACTTTCAGCGAGGAGGAAGGTGTTGTGGTTAATAACCACAGCAATTGACGTTACTCGCAGAAGAAGCACCGGCTAACTCCGTGCCAGCAGCCGCGGTAATACGGAGGGTGCAAGCGTTAATCGGAATTACTGGGCGTAAAGCGCACG
+
GGGGGGGGGDGGGGGGGGGGEGGGGGGGGGGGGGGGGGFGGGGGGGGGGGGGGGGGGGGGGGGGGGECFGGGGGGGFGGGGGGGGGGGGGGGGGGGGGGGGGFGGGGGGG>FGCFFGGGGGGGDGGGGGGGGGGGGGGFFGGGDFGGGGGGGGGGGGGGGGGGGGGGGGGCEGGGGFGGGGFGGGGG7EGDGGGGGGGGGGGGGDGGCGGGGEGGGGGGDGGGGGGGGGGFGGGCCDGGGGGG>
@M03364:276:000000000-BLYN8:1:1101:20379:16807 1:N:0:1
ACTCCTACGGGAGGCAGCAGTAGGGAATCTTCGGCAATGGACGAAAGTCTGACCGAGCAACGCCGCGTGAGTGAAGAAGGTTTTCGGATCGTAAAACTCTGTTGTTAGAGAAGAACATGGGTGAGAGTAACTGTTCACCCCTTGACGGTATCTAACCAGAAAGCCACGGCTAACTACGTGCCAGCAGCCGCGGTAATACGTAGGTGGCAAGCGTTATCCGGATTTATTGGGCGTAAAGCGAGCG
+
GGGGGGGGGCFGGGGGGGFGGGGGGGGGGGGGGGGGGGGGGCFGGGGGGGGGFGGGGGGGGGGGGGGCFFGGGGGGGGGFGFGGGGGEEGGGGGGGGGGGGGGFFGGGGGFGGGGGGGFGGFGGGGGGGGGGGGGFGAFGGGGDGGEGGGGGGGGGFFFDG7DFFCFC@FGDGGGGGGG7CFGGFFGGGCEGGEEGGGGGGGGGFGGGFGG8=EECFFGGGGDCFGGGGGGGGGGG:FGCDGC7
@M03364:276:000000000-BLYN8:1:1101:18391:16827 1:N:0:1
ACTCCTACGGGAGGCAGCAGTAGGGAATCTTCGGCAATGGGGGCAACCCTGACCGAGCAACGCCGCGTGAGTGAAGAAGGTTTTCGGATCGTAAAACTCTGTTGTTAGAGAAGAACGTTAAGTAGAGTGGAAAGTTACTTAAGTGACGGTATCTAACCAGAAAGGGACGGCTAACTACGTGCCAGCAGCCGCGGTAATACGTAGGTCCCAAGCGTTGTCCGGATTTATTGGGCGTAAAGCGAGC
+
GGGGGGGGGGGGGGGGGGGGGGGGGGGGGGGGGGGGGGGGGGGGGGGGGGGGGGGGGGGGGGGGGGGGGGGGGGGGGGGGGGGGGGGGGGGGGGGGGGGGGGGGGGGGGGGGGGGGGGGGGGFGGGGCFGGGGGGGGGFFGGGGGGGGGGGGGGGGGGGGGGGGGGGGGGGGGGGGGFFGFGGGGGGGGGGGGGGGDGGGGFGGGGGGGGGGGGGGGGGGEGGDCFGFGGGGGGGGGGGGGGGC
@M03364:276:000000000-BLYN8:1:1101:25634:16838 1:N:0:1
ACTCCTACGGGAGGCAGCAGTAGGGAATCTTCGGCAATGGGGGCAACCCTGACCGAGCAACGCCGCGTGAGTGAAGAAGGTTTTCGGATCGTAAAACTCTGTTGTTAGAGAAGAACGTTAAGTAGAGTGGAAAATTACTTAAGTGACGGTATCTAACCAGAAAGCCACGGCTAACTACGTGCCAGCAGCCGCGGTAATACGTAGGTGGCAAGCGTTATCCGGATTTATTGGCCGTAAGGCGGGC
+
GGGGGGGGGGGGGGGGGECGGDFGGGGGGGEFGGGGGGGGGGGGGGGGGGGGGGGGGGGGGEGGGGGGGECFGGGFGGGGGGGGGGGGGEGGGGGGGGGGGFFGGDEGGGGGGFGGGGGCGGGFGGEFFFFGGGGGGGAFGFGGGGGGDEGGGGGGGCGGGGGGGGGGDGDDGGGGCFGGGGFGGGGGGGGGGGGDGFFGGGGGDGGGGGGGGGGGGGGGGGGGGGGGGGG?*)/2C*2*))/)
@M03364:276:000000000-BLYN8:1:1101:20932:16839 1:N:0:1
ACTCCTACGGGAGGCAGCAGTGGGGAATATTGCACAATGGGCGCAAGCCTGATGCAGCCATGCCGCGTGTATGAAGAAGGCCTTCGGGTTGTAAAGTACTTTCAGCGAGGAGGAAGGCATTAAGGTTAATAACCTTAGTGATTGACGTTACTCGCAGAAGAAGCACCGGCTAACTCCGTGCCAGCAGCCGCGGTAATACGGAGGGTGCAAGCGTTAATCGGAATTACTGGGCGTAAAGCGCACG
+
GGGGGGGGGGGGGGGGGGGGGGGGGGGGGGGGGGGGGGGGGGGGGGGGGCGGGGGGGGGGGGGGGGGGDGGGGGGGGGGGGGGGGGGGGGGGFGGGGFGGGGGGGGGCFGGGGGGDGGGGGGGGGGGGGGGGGGGGGFGGGGGGGGGGGGGGGGGGGGGGGGGGGGGGGGGGGDFGGGFGGGF7:DGGGGGGE>EGGGGGGDGGGGEGDFFFGGGGGCFCEEGGGCFF9<=CGDGGFCFDGGGG
@M03364:276:000000000-BLYN8:1:1101:13674:16896 1:N:0:1
ACTCCTACGGGAGGCAGCAGTAGGGAATCTTCCACAATGGACGAAAGTCTGATGGAGCAACGCCGCGTGAGTGAAGAAGGTTTTCGGATCGTAAAACTCTGTTGTTGGAGAAGAACGTATTTGATAGTAACTGATCAGGTAGTGACGGTATCCAACCAGAAAGCCACGGCTAACTACGTGCCAGCAGCCGCGGTAATACGTAGGTGGCAAGCGTTGTCCGGATTTATTGGGCGTAAAGCGAGCG
+
GGGGGGGGGGGGGGGGGGGGGGGGGGGGGGGGGGGGGGGGGGGGGGGGGGGGGGGGGGGGGGGGGGGGGDGFGGGGGGGG<FFGGGGGGGGGGGGGGGGGGGGGGGGGGGGGGGGGGFFGGGGGGGGGGGGGGGGGGGGFGGGGGGGGGFFFFGGGGGG8FFGGFF7:FEGGGGGGGGGGG8EGGGGGFGGDCGGGGGGGGGGGGGGGGGGGGG;CEGGGEGG5EGFFFF*CDDGGG7CDDGD>
@M03364:276:000000000-BLYN8:1:1101:28717:16918 1:N:0:1
ACTCCTACGGGAGGCAGCAGTAGGGAATCTTCGGCAATGGGGGCAACCCTGACCGAGCAACGCCGCGTGAGTGAAGAAGGTTTTCGGATCGTAAAACTCTGTTGTTAGAGAAGAACGTTAAGTAGAGTGGAAAGTTACTTAAGTGACGGTATCTAACCAGAAAGGGACGGCTAACTACGTGCCAGCAGCCGCGGTAATACGTAGGTCCCAAGCGTTGTCCGGATTTATTGGGCGTAAAGCGAGC
+
GGGGGGGGGGGGGGGGGGCFGGGGGGGGGGGGGGGGGGGGGGGGGGGGGGGGGGGGGDGGCFGGGGGGGGGGGGGGGGGGGCFGGGGGGGGGGGGGGGGGGGGGEGGGGGGGCFGGGEGDCFFGGGGDCGGGFFGGGGGDFFGGGGGGDEGFCFFFCFGGGGGGCGGGCFGGGGGGGGGGGCFGGGGFFFGGGGGGGGGGGGGGDGGGGGGGGG;:EGGGC8A=ECGGGGGGGGGGGGGGGGGC
@M03364:276:000000000-BLYN8:1:1101:17485:16976 1:N:0:1
ACTCCTACGGGAGGCAGCAGTAGGGAATCTTCCACAATGGACGAAAGTCTGATGGAGCAACGCCGCGTGAGTGAAGAAGGTTTTCGGATCGTAAAACTCTGTTGTTAGATAAGAACGTTAAGTAGAGTGGAAAGTTACTTAAGTGACGGTATCTAACCAGAAAGGGACGGCTAACTACGTGCCAGCAGCCGCGGTAATACGTAGGTCCCAAGCGTTGTCCGGATTTATTGGGCGTAAAGCGAGC
+
GGGGGGGGGGGCFEFEFCDCG9FGGDFGGGGFGGGGFCGC6CC7FFCFF<CF@ED,FECFD@6@BGD+@B?FGEF?EDD==FFFAFGCC:FGGECE?F@FCEFCEEAFG,5B?BFEE=FECEGFFEFGGGG9,BFEDGGGE<FA@FGC+@BDDDFF,=AFFFFGD@:FG+@@FGGAFG:FFEFC88:@FFGEGE:7;CFCBCCEEFCGGF?FFCG=ECFC*:8=;>@CC?9*9CCC557FC5D)
@M03364:276:000000000-BLYN8:1:1101:28482:17001 1:N:0:1
ACTCCTACGGGAGGCAGCAGTAGGGAATCTTCGGCAATGGACGAAAGTCTGACCGAGCAACGCCGCGTGAGTGAAGAAGGTTTTCGGATCGTAAAACTCTGTTGTTAAAGAAGAACGTGGGTGAGAGTAACTGTTCACCCAGTGACGGTATTTAACCAGAAAGCCACGGCTAACTACGTGCCAGCAGCCGCGGTAATACGTAGGTGGCAAGCGTTATCCGGATTTATTGGGCGTAAAGCGAGCG
+
GGGGGGGGGGGGGGGGGGGGGGGGGGGGGGGGGGGGGGGGGGGGGGGGGGGGGGGGGGGGGGGGGGGGGGGGGGGGGGGGGGGGGGGGGGGGGGGGGGGGGGGGGGGGGGGGGGGGGGGGGGGGGGGGGGGGGGGGGGGG@FFFGGGGGGGGGGGGGGGGGGGGGGGGGGGGGGGGGGGGGGGGGGGGGGGGGGGGGGGGGGGGGGGGGGGFEGEEGFGGGGCEFGEFFFGGGGDGGGGGGGGG
@M03364:276:000000000-BLYN8:1:1101:17606:17013 1:N:0:1
ACTCCTACGGGAGGCAGCAGTAGGGAATCTTCGGCAATGGGGGCAACCCTGACCGAGCAACGCCGCGTGAGTGAAGAAGGTTTTCGGATCGTAAAACTCTGTTGTTAGAGAAGAACGTTAAGTAGAGTGGAAAGTTACTTAAGTGACGGTATCTAACCAGAAAGGGACGGCTAACTACGTGCCAGCAGCCGCGGTAATACGTAGGTCCCAAGCGTTGTCCGGATTTATTGGGCGTAAAGCGAGC
+
GGGGGGGGGGGGGGGGGGGGFFGGGGGGGGGGGGGGGGGGGGGGGGGGGGGGGGGGGGGGGGGGGGGFFEGGGGGGGGGGGGGGGGGGGGGGGGGGGGGGGGGFGGGGGGGGGGGGGGGGGGGGGFGGGDGGGGGGGGGFGGFFGGGGGGGGGGGGGGGGGGGGGEGFEEGGGGGGGGDFFFGGGGGGGFGGGGGGGGGGGCEGGGGCGGGGGGEEGEGGGDGGGGGGGGGGGGGGGCFGGGG<
@M03364:276:000000000-BLYN8:1:1101:3245:17023 1:N:0:1
ACTCCTACGGGAGGCAGCAGTAGGGAATCTTCGGCAATGGACGAAAGTCTGACCGAGCAACGCCGCGTGAGTGAAGAAGGTTTTCGGATCGTAAAACTCTGTTGTTAGAGAAGAACGTTAAGTAGAGTGGAAAGTTACTTAAGTGACGGTATCTAACCAGAAAGGGACGGCTAACTACGTGCCAGCAGCCGCGGTAATACGTAGGTCCCAAGCGTTGTCCGGATTTATTGGGCGTAAAGCGAGC
+
GGGGGGGGGGGGGGGGGGGGGDFGCFGGGGGGGGGGGGGGGGGGGGGGGGGFGGGGGGGGGGGGGGGCFFEGGGGGGGGGGGGGGGGGGGGGGGGGGGGGGGGGGGGGGFGGGGGGGGGGGGGGGGFFFGGGGGGDEGGFGGGGGGGGGGGGGGGFGGGGGGGGGCGGGGGGGGGFEGC:FGGFEGGGGGGGGGGGGGGFFFGGGFFGGGC585=CCEGFEEGG5@F7CE6CDDE=<DGGGC5/
@M03364:276:000000000-BLYN8:1:1101:11010:17077 1:N:0:1
ACTCCTACGGGAGGCAGCAGTGGGGAATATTGCACAATGGGCGCAAGCCTGATGCAGCCATGCCGCGTGTATGAAGAAGGCCTTCGGGTTGTAAAGTACTTTCAGCGAGGAGGAAGGCGTTGTGGTTAATAACCGCAGCGATTGACGTTACTCGCAGAAGAAGCACCGGCTAACTCTGTGCCAGCAGCCGCGGTAATACAGAGGGTGCAAGCGTTAATCGGAATTACTGGGCGTAAAGCGCGCG
+
GGGGGGGGGGGGGGGGGGGGGGGGGGGGGGGGGGGGGGGGGGGGGGGGGGGGGGGGGGGGGGGGGGGGGEGGGGGGGGGGGGGGGGGGGGGGGGGGGGGGGGGGGGGGGGGGGGGGGGGGGGGGGGGGGGGGGGGGGGGGGGGGGGGGGGGGGGGGGGGGGGGGGGGGGGEGGGGGGGGGGCGGGGGGCGGGGGG>EFFGGCFFGGGGGGGGGGGGGGGGGGGGGGGGGGGGGGGGGGGGGD<D
@M03364:276:000000000-BLYN8:1:1101:24995:17170 1:N:0:1
ACTCCTACGGGAGGCAGCAGTAGGGAATCTTCGGCAATGGGGGCAACCCTGACCGAGCAACGCCGCGTGAGTGAAGAAGGTTTTCGGATCGTAAAACTCTGTTGTTAGAGAAGAACGTTAAGTAGAGTGGAAAGTTACTTAAGTGACGGTATCTAACCAGAAAGGGACGGCTAACTACGTGCCAGCAGCCGCGGTAATACGGAGGGTGCAAGCGTTAATCGGAATTACTGGGCGTAAAGCGCAC
+
GGGGGGGGGDGGGGGGGDGGGGGGGGGGGGGGGFFGGGGFGGFDGGGGGGGGGGGGGGGGGGGGGGGCFFEBFGGGGGGGGGGGGGGGGGGGGGGFFGGGGEFGGDGGGGGGGGGGGFEG7CFDFG9CBEDGGGGGGFGGDDGGGFGGGGGGFDGGGGFFGGF7F7AFGGGEFGGGGGGGGGCFG7BFFCEEECGGGFGFGGGGGGGGCGGFFGCEGGGCGGG5*<:@?CF*1>:CDFGFDD<7
@M03364:276:000000000-BLYN8:1:1101:25982:17175 1:N:0:1
ACTCCTACGGGAGGCAGCAGTGGGGAATATTGCACAATGGGCGCAAGCCTGATGCAGCCATGCCGCGTGTATGAAGAAGGCCTTCGGGTTGTAAAGTACTTTCAGCGAGGAGGAAGGCGTTGTGGTTAATAACCGCAACGATTGACGTTACTCGCAGAAGAAGCACCGGCTAACTCCGTGCCAGCAGCCGCGGTAATACGGAGGGTGCAAGCGTTAATCGGAATTACTGGGCGTAAAGCGCACG
+
GGGGGGGGGGGGGGGGGGGGGGGGGGGGGGGGGGGGGGGGGGGGGGGGGGGGGGGGGGGGGGGGGGGFGGGGGGGGGGGGGGGGGGGGGGGGGGGGGGGGGGGGGGGDGGGGGGGGGGGGGFGGGFGGGGGGGFGGGGGG<FFGGGGCFGGGGGGGDGGGGGGGGGGGGGGGGGGGGGGGGGGGGGGDCCGGGGDGGFGGGGGGGGGGGGGGGGEGGGGGGDEGGFGGGGGGGDGDFGGGGGG<
@M03364:276:000000000-BLYN8:1:1101:3879:17193 1:N:0:1
ACTCCTACGGGAGGCAGCAGTAGGGAATCTTCGGCAATGGACGAAAGTCTGACCGAGCAACGCCGCGTGAGTGAAGAAGGTTTTCGGATCGTAAAACTCTGTTGTTAGAGAAGAACGACGAGGAGAGTGGAAAGCTCCTCGTGTGACGGTATCTAACCAGAAAGGGACGGCTAACTACGTGCCAGCAGCCGCGGTAATACGTAGGTCCCAAGCGTTGTCCGGATTTATTGGGCGTAAAGCGAGC
+
GGGGGGGGGGGGGGGGGGGGGGFGGGGGGGGGGGGGGGGGGGGGGGGFGGGGGGGGGGGGGGGGGGGEEDGFGGGFGGGGFAFGGGGGGGGGGGGGGGGGGGGGFGFGGGGF?EFEFEEGGG7CEGGFGGGGGGGGGG,<FFFGGGGEEGGGGGGFGGGGGFGG7FFFCCCGGGD@FGGGFGFFGGGGGG*8CEGGGGGFGGFGGGFEGGGGGEEGGGGGGGDACGGGGDGGGDGGG3:>DDD5
@M03364:276:000000000-BLYN8:1:1101:14148:17225 1:N:0:1
ACTCCTACGGGAGGCAGCAGTAGGGAATCTTCGGCAATGGACGAAAGTCTGACCGAGCAACGCCGCGTGAGTGAAGAAGGTTTTCGGATCGTAAAACTCTGTTGTCAGAGAAGAACAAGGGTGAGAGTGGAAAGTTCACCCCTTGACGGTATCTGACCAGAAAGCCACGGCTAACTACGTGCCAGCAGCCGCGGTAATACGTAGGTGGCAAGCGTTGTCCGGATTTATTGGGCGTAAAGCGAGC
+
GGGGGGGGGGGGGGGGGGGGGFGGDGGGGGGGGGGGGGGGGGGECGGFFFGGGFGGGDGGGGGGGGGGGGGGGGAFGGGGGFFGGGEGEEGGGGGGGGFGGGCAFGGGCGGGGGGGGGGGGFFGGGGFGGGGGGGFGGG9FGGGGGGGGGGGGGGGGGGFGGFGGGGGCGGGFGGGGGGGFGGGGDEGD5CEECCCBCF9CFGGGGGGGGFFGE88CGGFGGC5*<CGFC?FGGGDDFFGGGG3
@M03364:276:000000000-BLYN8:1:1101:15514:17263 1:N:0:1
ACTCCTACGGGAGGCAGCAGTGGGGAATATTGCACAATGGGCGCAAGCCTGATGCAGCCATGCCGCGTGTATGAAGAAGGCCTTCGGGTTGTAAAGTACTTTCAGCGAGGAGGAAGGCGTTGTGGTTAATAACCGCAGCGATTGACGTTACTCGCAGAAGAAGCACCGGCTAACTCCGTGCCAGCAGCCGCGGTAATACGGAGGGTGCAAGCGTTAATCGGAATTACTGGGCGTAAAGCGCACG
+
GGGGGGGGGGGGGDGGGGGGCCEFDDFGFGGFGGGFFFCGGGGGGGGG7FEFGGGGGGGGG8EFFGG:EGCFFFGFDFGGGGCFGDGEGEGGGGFGGGGGGGGGFGGGGGFGG@FEDFFGDCGFGF<FGGGGGGGGGGGGDFGGGFEFGGGGFGGGCGFFCFFCEGCFDFEGGGGGCC:BFGGGGGCEGGGGGGEGGGGDGEGDGEGGGGCGCCGG=9FGDGGGFCGFEGC5<<EG<:FGGDG<
@M03364:276:000000000-BLYN8:1:1101:4463:17287 1:N:0:1
ACTCCTACGGGAGGCAGCAGTAGGGAATCTTCGGCAATGGGGGCAACCCTGACCGAGCAACGCCGCGTGAGTGAAGAAGGTTTTCGGATCGTAAAACTCTGTTGTTAGAGAAGAACGTTAAGTAGAGTGGAAAATTACTTAAGTGACGGTATCTAACCAGAAAGGGACGGCTAACTACGTGCCAGCAGCCGCGGTAATACGTAGGTCCCAAGCGTTGTCCGGATTTATTGGGCGTAAAGCGAGC
+
GGGGGGGGGGGGGGGGGGGGFFGDGGGFFFGGFGGGCGGGGDGEGGGDGGCFGGGGCEGGGGGGGGGGCEGGCGGGGGGGE<FGGG+FGDEFG8FFGGGGEGGGGGFFAGFEEGGGED<E<FFDF<88EFEGGGGFFGGGGGGFFGG:FGGGGGFGGGGFG7<F7FFG:C7FGG@2DCFFAFFCFDC8C8EGCGGE5CF9EG9@E?GGFGF=CEG=CEFGGDE5EFGFFCGGGGCEDCDGCCC)
@M03364:276:000000000-BLYN8:1:1101:14682:17365 1:N:0:1
ACTCCTACGGGAGGCAGCAGTGGGGAATATTGCACAATGGGCGCAAGCCTGATGCAGCCATGCCGCGTGTATGAAGAAGGCCTTCGGGTTGTAAAGTACTTTCAGCGAGGAGGAAGGCGTTGTGGTTAATAACCGCAGCGATTGACGTTACTCGCAGAAGAAGCACCGGCTAACTCCGTGCCAGCAGCCGCGGTAATACGGAGGGTGCAAGCGTTAATCGGAATTACTGGGCGTAAAGCGCACG
+
GGGGGGGGGGGGGGGGGGGGGGGGGGGGGGGGGGGGGGGGGGGGGGGGGGGGGGGGGGGGGGGGGGGGGGGGGGGGGGGGGGGGGGGGGGGGGGGGGGGGGGGGGGGGGGGGGGGGGGGGGGGGGFGGGGGGGEGGGGGGGGGGGGGGGGGGGGGGGGGGGGGGGGGGGGGGGGGGGGGGGGGGGGGGGGGGGGGGGGGGGGGGGGGGFGGGGGGGGGGGGGGGGGGGGGGGGGDGGGGGGGG7
@M03364:276:000000000-BLYN8:1:1101:5435:17434 1:N:0:1
ACTCCTACGGGAGGCAGCAGTAGGGAATCTTCGGCAATGGGGGCAACCCTGACCGAGCAACGCCGCGTGAGTGAAGAAGGTTTTCGGATCGTAAAACTCTGTTGTTAGAGAAGAACGTTAAGTAGAGTGGAAAGTTACTTAAGTGACGGTATCTAACCAGAAAGGGACGGCTAACTACGTGCCAGCAGCCGCGGTAATACGTAGGTCCCAAGCGTTGTCCGGATTTATTGGGCGTAAAGCGAGC
+
GGGGGGGGGGGGGGGGGGGGGGGGGGGGGGGGGGGGGGGGGGGGGFFGGGGGGGGGGGGGGGGGGGGGGGGGGGGGGGGGFGGGGGGGGGGGGGGGGGGFFGGGGGGGGGGGGGGGFFGGGGGGGFFAFGGGGGGGGGGGGCFGGGGGGGGGGGGGGGGGCGGGGGGGGGDGGGGGGGGGGGGGGCGGGGGCGGEEGFCGGGGGGGGGGGGGGG=ACGGFGGGGGGGFFGGEFGEGDGGGGGG5
@M03364:276:000000000-BLYN8:1:1101:23221:17439 1:N:0:1
ACTCCTACGGGAGGCAGCAGTAGGGAATCTTCGGCAATGGGGGCAACCCTGACCGAGCAACGCCGCGTGAGTGAAGAAGGTTTTCGGATCGTAAAACTCTGTTGTTAGAGAAGAACGTTAAGTAGAGTGGAAAGTTACTTAAGTGACGGTATCTAACCAGAAAGGGACGGCTAACTACGTGCCAGCAGCCGCGGTAATACGTAGGTCCCAAGCGTTGTCCGGATTTATTGGGCGTAAAGCGAGG
+
GGGGGGGGGGGGGGGGGGGGGGGGGGGGGGGGGGGGGGGGGGGGGGGGGGGGGGGGGGGGGGGGGGGGGEGFGGGGGGGGGGGGGGGGGGGGGGGGGGGGGGGGFFGGGGGGGGGGGGGGGGGGGGFGGGGGGGGGGFGGGGGGFGGGGGGGGGGGGGGGGGFGGGFFGGGGGGGGGDEFCGGGGGGGGCDGGGGGGGGGFFGGGGG?CCGGGEGGEECGGGGCCCFGGGGGGGGGDGGGGGG)
@M03364:276:000000000-BLYN8:1:1101:10539:17479 1:N:0:1
ACTCCTACGGGAGGCAGCAGTAGGGAATCTTCGGCAATGGGGGCAACCCTGACCGAGCAACGCCGCGTGAGTGAAGAAGGTTTTCGGATCGTAAAACTCTGTTGTTAGAGAAGAACGTTAAGTAGAGTGGAAAGTTACTTAAGTGACGGTATCTAACCAGAAAGGGACGGCTAACTACGTGCCAGCAGCCGCGGTAATACGTAGGTCCCAAGCGTTGTCCGGATTTATTGGGCGTAAAGCGAGC
+
GGGGGFGGGGGGGGGGGGGGGGGGGGGGGGGGGGGGGGGGGGGGGGGGDGGGGGGGGGGGGGDGGGGGGGGGGGGGGGGGGGGGFEEDEGGGGFGGGFGGGGGGGGFFGGGGGGGGGFGGGGFGFGGGFFGGGGGGGGGF=BFFGGGGGGGGGGGGGFGFGGGGFCG>7FEGGGGGGDEGGGFGCGFGGGGGEDEEGGFGGGGGGGGCFGFGFGGGGGFFGGEEEFFGGGGDFGGGGD7CCCG)
@M03364:276:000000000-BLYN8:1:1101:23374:17533 1:N:0:1
ACTCCTACGGGAGGCAGCAGTAGGGAATCTTCGGCAATGGACGAAAGTCTGACCGAGCAACGCCGCGTGAGTGAAGAAGGTTTTCGGATCGTAAAACTCTGTTGTCAGAGAAGAACAAGGGTGAGAGTGGAAAGCTCACCCCTTGACGGTATCTGACCAGAAAGCCACGGCTAACTACGTGCCAGCAGCCGCGGTAATACGTAGGTGGCAAGCGTTGTCCGGATTTATTGGGCGTAAAGCGAGC
+
GGFGGGCFGGGGGGGGEGEFDCGGEFCGGGGGGGGGGGGG9FFGGFGFG@FFEGGGDGGGGDGGGGGBEGGFFGGFGGGGEFGGCGGCCEEGGGCGGGFFEGGGGGFGFDGGGGDGGGGGGGGGGGGGF7EFFFFCGG<<>FGGGFFEGGGEGGGF<EGGDFGGGGGGG7@FECGFGGGG>FCFFF:,<BE5ECEEGGFG>::@@C9C>=C=FGEGGC7AECEGE9<FG7C5D)>>DF7FGG3)
@M03364:276:000000000-BLYN8:1:1101:5387:17627 1:N:0:1
ACTCCTACGGGAGGCAGCAGTGGGGAATATTGCACAATGGGCGCAAGCCTGATGCAGCCATGCCGCGTGTATGAAGAAGGCCTTCGGGTTGTAAAGTACTTTCAGCGAGGAGGAAGGCATTGTGGTTAATAACCACAGTGATTGACGTTACTCGCAGAAGAAGCACCGGCTAACTCCGTGCCAGCAGCCGCGGTAATACGGAGGGTGCAAGCGTTAATCGGAATTACTGGGCGTAAAGCGCACG
+
GGGGGGGGGGGGGGGGGGGGGGGGGGGGGGGGGGGGGGGGGGGGGGGGGGGGGGGGGGGGGGGGGGGGGGGGGGGGGGGGGGGGGGGGGGGGGGGGGFGGGGGGGGGGGGGGGGGGGGGGGGGGGGGFGGGGGFGGGFEGFGFGGGGGFFGGGGGGGGGGGGGGGGGGGGGECFEGGGGGGGGGGGGGGGGEDEGGGGGGGDGGGGGGFGGGGEGGFGGGG5=FFGGGG6CFGDGGGGGGGD35
@M03364:276:000000000-BLYN8:1:1101:11491:17651 1:N:0:1
ACTCCTACGGGAGGCAGCAGTGGGGAATATTGCACAATGGGCGCAAGCCTGATGCAGCCATGCCGCGTGTATGAAGAAGGCCTTCGGGTTGTAAAGTACTTTCAGCGAGGAGGAAGGCGTTGTGGTTAATAACCGCAGCGATTGACGTTACTCGCAGAAGAAGCACCGGCTAACTCCGTGCCAGCAGCCGCGGTAATACGGAGGGTGCAAGCGTTAATCGGAATTACTGGGCGTAAAGCGCACG
+
GGGGGGGGGGGGGGGGGGGGGGGGGGGGGGGGGGGGGGGGGGGGGGGGGGGGGGGGGGGGGGGGGGGGGGGGGGGGGGFGGGGGGGGGGGGGGGGGGGGGGGGGGGGGGGGGGGGGGGGGGGGGGGGFGGGGGGGGGGGGGGGGGGGGGGGGGGGGGGGGGGGGGGGGGGGGGGGGGGGGGGGGGGGGGGGGGGGGGGGGGGEGGGGGGGGGGGGGGGGGGGGGGGGGGGGGGGGGGGGGGGGD
@M03364:276:000000000-BLYN8:1:1101:20956:17653 1:N:0:1
ACTCCTACGGGAGGCAGCAGTAGGGAATCTTCGGCAATGGACGAAAGTCTGACCGAGCAACGCCGCGTGAGTGAAGAAGGTTTTCGGATCGTAAAACTCTGTTGTTAGAGAAGAACAAGGATGAGAGTAGAACGTTCATCCCTTGACGGTATCTAACCAGAAAGGGACGGCTAACTACGTGCCAGCAGCCGCGGTAATACGTAGGTCCCAAGCGTTGTCCGGATTTATTGGGCGTAAAGCGAGC
+
GGGGGGGGGGGGGGGGGGGGGGGGGGGGGGGGGGGGGGGGGGGGGGGGGGGGGGGGGGGGGGGGGGGGGGGGGGGGGGGGGGGGGGGGGGGGGGGGGGGGGGGGGGGGGGGGGGGGGGGGGGGGGGGGGGGGGGGGGGGGGGGGFFFGGGGGGGGGGGGGGGGGGGGGGGGGGGGGGGGGGGGGGFFGGGGGGGGGGGGGGGGGGFCGFFGFGGGGGGGGEDEGGDGGGGGGFGGGGGGGGGG<
@M03364:276:000000000-BLYN8:1:1101:6946:17658 1:N:0:1
ACTCCTACGGGAGGCAGCAGTAGGGAATCTTCGGCAATGGGGGCAACCCTGACCGAGCAACGCCGCGTGAGTGAAGAAGGTTTTCGGATCGTAAAACTCTGTTGTTAGAGAAGAACGTTAAGTAGAGTGGAAAGTTACTTAAGTGACGGTATCTAACCAGAAAGGGACGGCTAACTACGTGCCAGCAGCCGCGGTAATACGTAGGTCCCAAGCGTTGTCCGGATTTATTGGGCGTAAAGCGAGG
+
GGGGFGFFGGCFEGGGGGGGGGGGGGFEFGFEGGEG@FFGGGGGGGGGEFGGGCFGCEEFDFGGEF@FG:7FFFFEAGFC=CFFE:FGGGGGC<FFGGGGGGDEEBFFFGGGDDAFEABF=DFFFDGGFGFGG=>FDGG@FDFGDFGEEBFCFGD<BCGGFFGFGDFGGGDCEACFGGGGFBCGGFGGGFGGGGCEGDFGFE+8:;CF>7<@*C;CEGGF58EC8@+CFGGFF)>5CFDFGGG)
@M03364:276:000000000-BLYN8:1:1101:8920:17680 1:N:0:1
ACTCCTACGGGAGGCAGCAGTAGGGAATCTTCGGCAATGGACGAAAGTCTGACCGAGCAACGCCGCGTGAGTGAAGAAGGTTTTCGGATCGTAAAGCTCTGTTGTTAAAGAAGAACGTGGGTAAGAGTAACTGTTTACCCAGTGACGGTATTTAACCAGAAAGGGACGGCTAACTACGTGCCAGCAGCCGCGGTAATACGTAGGTCCCAAGCGTTGTCCGGATTTATTGGGCGTAAAGCGAGCG
+
GGGGGGGGGGGGGGGGGGGGGGGGGGGGFGGGGGGGGGGG@FGGGGEEGGGGGGGGGGGGGGGGGGGGGGGGGGGGGFFFF9B<FEGGBEFGFGFGGGGGGCGFFFGGGFGGGGGGGFDEGFEGFGGGDFEGGFGEFGFGFGGFGGGGFGGGGFGFFGGGGGGGGGGDGG@FGGGGGGGGGGGGFDCFGGGGEGEGGGGGGGGGGCFFFGGGGGGEGCGGGGEEFGGGFFCEDGGEGG7CCGD<
@M03364:276:000000000-BLYN8:1:1101:7978:17688 1:N:0:1
ACTCCTACGGGAGGCAGCAGTGGGGAATATTGCACAATGGGCGCAAGCCTGATGCAGCCATGCCGCGTGTATGAAGAAGGCCTTCGGGTTGTAAAGTACTTTCAGCGAGGAGGAAGGTGTTGTGGTTAATAACCGCAGCAATTGACGTTACTCGCAGAAGAAGCACCGGCTAACTCCGTGCCAGCAGCCGCGGTAATACGGAGGGTGCAAGCGTTAATCGGAATTACTGGGCGTAAAGCGCACG
+
GGGGGGGGGGGGGGGGGGGFFGGGGGGGGGGGGGGGGGCFFGGGGGGGGGGGGGGGGGGGGGGGDGGGGGGGGGGGGGGGGFGGGGGGGGGGGGGGGGGGGFGGGGDCFG@EF7FFGGFGGGGGGFEGGFGGGFGGGGGGGGGGGGGFGGGGGGGGGGGGFFGFCCFGGGGGGG96FEGFGGGGGGGDFGGDGGGGGCGGCCGGGEGDFFFGGGGCEFGFGGGGGGGGGFC=DDGGGGGGGDG<
@M03364:276:000000000-BLYN8:1:1101:25096:17695 1:N:0:1
ACTCCTACGGGAGGCAGCAGTAGGGAATCTTCGGCAATGGGGGCAACCCTGACCGAGCAACGCCGCGTGAGTGAAGAAGGTTTTCGGATCGTAAAACTCTGTTGTTAGAGAAGAACGTTAAGTAGAGTGGAAAGTTACTTAAGTGACGGTATCTAACCAGAAAGGGACGGCTAACTACGTGCCAGCAGCCGCGGTAATACGTAGGTCCCAAGCGTTGTCCGGATTTATTGGGCGTAAAGCGAGC
+
GGGGGGGGGGGGGGGGGGGGGGGGGGGGFGGGGGGGGGGGGGGGGGGGGGGGGGGGGGGGGGGGGGGGGGGGGGGGGGGGGGGGGGGGGGGGGGGGGGGGGGGGGGGGGGGGGGGGGGGGGGCGGGGGGGGGGGGGGGGGGGGFGGGGGGGGGGGGGGGGGGCFGGGGGCGGDGFGGGGGGGGGGGGGGGGGGGEEGGGFGGGGGGGCFGGGGGEDGGGFGGDEEFFFGFGGGGGGDGGGGDD5
@M03364:276:000000000-BLYN8:1:1101:21387:17723 1:N:0:1
ACTCCTACGGGAGGCAGCAGTGGGGAATATTGCACAATGGGCGCAAGCCTGATGCAGCCATGCCGCGTGTATGAAGAAGGCCTTCGGGTTGTAAAGTACTTTCAGCGAGGAGGAAGGCATTAAGGTTAATAACCTTAGTGATTGACGTTACTCGCAGAAGAAGCACCGGCTAACTCCGTGCCAGCAGCCGCGGTAATACGGAGGGTGCAAGCGTTAATCGGAATTACTGGGCGTAAAGCGCACG
+
GGGGGGGGGGGGGGGGGGGGGGGGGGGGGGGGGGGGGGGGGGGGGGGGGGGGGGGGGGGGFGGGGGGGGGGGGGGGGGGGGGGGGGGGGGGGGGGGGGGGGGGGG<CFGGGGGGGGGGGGGGGGGGGGGGGGGGGGGGGGGGGGGGGGGGGGGGGGGGGFGGGGGGGGGGGGGGGGGGGGGGGGGGGGGGGGGGGGGGGGGGGGGGGGGGGGGBGGGGGFEGGGGGGGGGGGGGGGGGGGGGG5
@M03364:276:000000000-BLYN8:1:1101:15957:17727 1:N:0:1
ACTCCTACGGGAGGCAGCAGTGGGGAATATTGCACAATGGGCGCAAGCCTGATGCAGCCATGCCGCGTGTATGAAGAAGGCCTTCGGGTTGTAAAGTACTTTCAGCGAGGAGGAAGGTGTTGTGGTTAATAACCGCAGCAATTGACGTTACTCGCAGAAGAAGCACCGGCTAACTCCGTGCCAGCAGCCGCGGTAATACGGAGGGTGCAAGCGTTAATCGGAATTACTGGGCGTAAAGCGCACG
+
GGGGGGGGGGGGGGGGGGGGGGGGGGGGGGGGGGGGGGGGGGGGGGGGGGGGGGGGGGGGGGGGGGGGGGGGGGGGGGGGGGGGGGGGGGGGGGGGGGGGGGGGGGGGGGGGGFGGGGGGGGGGGGGGFGGGG8CGGGGGGGG?GGGGGGGGGGGGGGGGGGGGGGGGGGGGGGGGGGGGGGGGGGGGGGGGGGGGGGGGGDGCEGGGGGGGDEGGGGGGGGDGGGGGGGGGGGDGGGGGGGG<
@M03364:276:000000000-BLYN8:1:1101:24441:17762 1:N:0:1
ACTCCTACGGGAGGCAGCAGTGGGGAATATTGCACAATGGGCGCAAGCCTGATGCAGCCATGCCGCGTGTATGAAGAAGGCCTTCGGGTTGTAAAGTACTTTCAGCGAGGAGGAAGGCATTAAGGTTAATAACCTTAGTGATTGACGTTACTCGCAGAAGAAGCACCGGCTAACTCCGTGCCAGCAGCCGCGGTAATACGGAGGGTGCAAGCGTTAATCGGAATTACTGGGCGTAAAGCGCACG
+
GGGGGGFGGGGGGGGEGGGGGGGGGGGGGGGGGFGGGGGFGGGGGGGGGGDGGFGGGGFGGGGGGGGFCGFFEGCFGGGCFGGGGGGGGGGGGDGFGGGGGGGFGGG@FGFGG@FGGGGFGFFGGGGEGGFGFFGFGGFFBFGDFGGGCEGGGGGGECFGGGGGGGFF7FGEGGGGGGGGGGGGGGFGGGGGGGGGG9FGG>EEGGGG8EFGGEECGGGGGGGGGGGGGGGGG<*ACGGGDGD7
@M03364:276:000000000-BLYN8:1:1101:24763:17843 1:N:0:1
ACTCCTACGGGAGGCAGCAGTGGGGAATATTGCACAATGGGCGCAAGCCTGATGCAGCCATGCCGCGTGTATGAAGAAGGCCTTCGGGTTGTAAAGTACTTTCAGCGAGGAGGAAGGCGTTGTGGTTAATAACCGCAGCGATTGACGTTACTCGCAGAAGAAGCACCGGCTAACTCCGTGCCAGCAGCCGCGGTAATACGGAGGGTGCAAGCGTTAATCGGAATTACTGGGCGTAAAGCGCACG
+
FGFFEGGGGGGGDFCGGEE6EFGGGGGGGFGGFGGGGGGGGFGGGGDGGGFGGGGGGGGGGFGFGGGGFFGGGFFGGGCFGF@EFFGGGGGE9FGGGGGGGFGGGFGGCEEGGG8EC<FGGCGGGGGFFGGGGGGDGEGGGFGGDFGGGG@FFF@CCGAFGGGGGGFDGGGGG?EFFGGF78FGCGFGDGCGGGGD?FGFEE>GEGEGDF9@;CCEFG?CEE=>ECCGCCF*>9E7FFD3CDD5
@M03364:276:000000000-BLYN8:1:1101:27070:17915 1:N:0:1
ACTCCTACGGGAGGCAGCAGTAGGGAATCTTCCACAATGGACGAAAGTCTGATGGAGCAACGCCGCGTGAGTGAAGAAGGGTTTCGGCTCGTAAAGCTCTGTTGTTAAAGAAGAACGTGGGTGAGAGTAACTGTTCACCCAGTGACGGTATTTAACCAGAAAGCCACGGCTAACTACGTGCCAGCAGCCGCGGTAATACGTAGGTGGCAAGCGTTATCCGGATTTATTGGGCGTAAAGCGAGCG
+
GGGGGGGGGGGGGGGGGGGGGGGGGGGGGGGGGGGGGGGGCEGGGGGGGGGGGGGGGGGGGGGGGGGGGEGGGGGGGGGGGGGGGGGGFEDFGGGGGGGGGGGGGGGGGGGFGGG?FGGDGEGFCFFGFFGGGGAGGGFGG8FGGGGGGGGGFGFFGGCFGGGG7FFGCFGGGGGGGGGGFGGGGGGGGDGCEGGEGGGGGGFGGGFGFGGGGGGGG9EEEEE5CFFG?CGFGGGGGGGGGGGD
@M03364:276:000000000-BLYN8:1:1101:9842:17916 1:N:0:1
ACTCCTACGGGAGGCAGCAGTGGGGAATATTGCACAATGGGCGCAAGCCTGATGCAGCCATGCCGCGTGTATGAAGAAGGCCTTCGGGTTGTAAAGTACTTTCAGCGAGGAGGAAGGCGTTGTGGTTAATAACCGCAGCGATTGACGTTACTCGCAGAAGAAGCACCGGCTAACTCCGTGCCAGCAGCCGCGGTAATACGGAGGGTGCAAGCGTTAATCGGAATTACTGGGCGTAAAGCGCACG
+
GGGGGGGGGEGGGGGGGGGGGGGGGGGGGGGGGGGGGGGGGGGGGGGGGGGGFGGGGGGGGGGGGGGGGGGGGGGGGGGGGGGGGGGFGCGGGGGGGGGGDGCFGFGCFFGGGGGGGFEGGGGGGGFGGGGCG8FEGGDGGFE@CFGGGFGGGGEGGGFGGGCGF7FFGGF:FF@FFGFGGGFFGGGFFEEGGGGGGGGGCGGGGGGGGF7=EGGGFGGFGG8CFGFGCF5FDDDCFFCGGGD)
@M03364:276:000000000-BLYN8:1:1101:10483:17917 1:N:0:1
ACTCCTACGGGAGGCAGCAGTGGGGAATATTGCACAATGGGCGCAAGCCTGATGCAGCCATGCCGCGTGTATGAAGAAGGCCTTCGGGTTGTAAAGTACTTTCAGCGAGGAGGAAGGTGTTGTGGTTAATAACCGCAGCAATTGACGTTACTCGCAGAAGAAGCACCGGCTAACTCCGTGCCAGCAGCCGCGGTAATACGGAGGGTGCAAGCGTTAATCGGAATTACTGGGCGTAAAGCGCACG
+
DEGGGGGGGGGFGGGGGGGGEFFGGGCFGGGGGGFFGGGGFFGGDGGGGGGFGGGGGGGGGFGFFGGGGGGDFAFCFGGGGGGGGGGGFFGGGFGGGGGGGCEGGCFGGGFGGCFGGGGGDGGGGFGGGGGGFCFGGGGG<FEGFGGFDFGGGGDEGGGGFFGFGFGGDCGGGGF9CEGGGGFGGGGGGGGECB8EFFFGEGGGEEGC6CFGGGGCEFGGDGGGGFFGGF5FGGEEG>FGCCG5
@M03364:276:000000000-BLYN8:1:1101:16821:17922 1:N:0:1
ACTCCTACGGGAGGCAGCAGTGGGGAATATTGCACAATGGGCGCAAGCCTGATGCAGCCATGCCGCGTGTATGAAGAAGGCCTTCGGGTTGTAAAGTACTTTCAGCGAGGAGGAAGGCGTTGTGGTTAATAACCGCAGCGATTGACGTTACTCGCAGAAGAAGCACCGGCTAACTCCGTGCCAGCAGCCGCGGTAATACGGAGGGTGCAAGCGTTAATCGGAATTACTGGGCGTAAAGCGCACG
+
GGGGGGGGGGGGGGGGGGGGGGGGGGGGGGGGGGGGGGGGGGGGGGGGGGGGGGGGGGGGGGGGGGGGGGGGGGGGGGGGGGGGGGGGGGGGGGGGGGGGGGGGGGGGGGGGGGGGGGGGGGGGGGGGGGGGGGGGGGGGGGGGGGGGGGGGGGGGGGGGGGGGGGGGGGGGGGGGGGGGGGGGGGGGGGGGGGGGFGGGGGGGGGGGGGGGGGCGGGGFGGGGGGGGGGGGGGGGFGGGGGG5
@M03364:276:000000000-BLYN8:1:1101:15426:17923 1:N:0:1
ACTCCTACGGGAGGCAGCAGTAGGGAATCTTCCACAATGGACGAAAGTCTGATGGAGCAACGCCGCGTGAGTGAAGAAGGGTTTCGGCTCGTAAAGCTCTGTTGTTAAAGAAGAACGTGGGTGAGAGTAACTGTTCACCCAGTGACGGTATTTAACCAGAAAGCCACGGCTAACTACGTGCCAGCAGCCGCGGTAATACGTAGGTGGCAAGCGTTATCCGGATTTATTGGGCGTAAAGCGAGCG
+
GGGGGGGGGGGGGGGGGGGGGGGGGGGGGGGGGFGGGGGGGGGEGGGGGGGGGGGGGGGGGGGGGGGGGGGGGGGGGGGGGGGGGGGGGGGGGGGGGFGGGGGCFFGGGGGGGGGGGGFGGFEGGGGGFGFGGGGCFFFGGGGGFFGGGGGGGGGGFFFGGGGGGGGGFEGGGFGFGGGCGG@FGFGGCECEDE>EFFFFFGGGF?FFGCGGGGGGGGGGGGCEFGGGGDGGGCGGGGGGGGDC
@M03364:276:000000000-BLYN8:1:1101:13989:17975 1:N:0:1
ACTCCTACGGGAGGCAGCAGTGGGGAATATTGCACAATGGGCGCAAGCCTGATGCAGCCATGCCGCGTGTATGAAGAAGGCCTTCGGGTTGTAAAGTACTTTCAGCGAGGAGGAAGGTGTTGTGGTTAATAACCGCAGCAATTGACGTTACTCGCAGAAGAAGCACCGGCTAACTCCGTGCCAGCAGCCGCGGTAATACGGAGGGTGCAAGCGTTAATCGGAATTACTGGGCGTAAAGCGCACG
+
GGGGGFFGGGGGGGGGGGGGGGGGGGGGGGGGGGGGGGGGGGGGGGGGGGGGGGGGGGGGGGGGGGGGGGGGGGGGGGGGGGGGGGGGGGGGCGGGGGGGGGGGGGGGGGGGGGGGGGGGGGGGGGFGGGGGGGDFGEGGGGGGGGGGGGEGGGGEGEFGGGGGGGGGGGGGGGGGGGDFEGGGGGGGGGDEGGGEGGGGGGGGGEGEGGGGGGGGGGFGGGGGGGGGGGGGGGGCGGGGGGG<
@M03364:276:000000000-BLYN8:1:1101:18847:17989 1:N:0:1
ACTCCTACGGGAGGCAGCAGTAGGGAATCTTCGGCAATGGGGGCAACCCTGACCGAGCAACGCCGCGTGAGTGAAGAAGGTTTTCGGATCGTAAAACTCTGTTGTTAGAGAAGAACGTTAAGTAGAGTGGAAAGTTACTTAAGTGACGGTATCTAACCAGAAAGGGACGGCTAACTACGTGCCAGCAGCCGCGGTAATACGTAGGTCCCGAGCGTTGTCCGGATTTATTGGGCGTAAAGCGAGC
+
GGGGGGGGGGGGGGGGGGGGGGGGGGGGGGGGGGGGGGGGGGGGGGGGGGGGGGGGGGGGGGGGGGGGGGGGGGGGGGGGGGGGGGGGGGGGGGGGGGGGGGGGGGGGGGGGGGGGGGGGGGGGGGGGGGGGGGGGGGGGGGGGGGGGGGGGGGGGGGGGGGGGGGGGGGGGGGGGGGGGGGGGGGGGGGGGGGGGGGGGGGGGGGGGGGGGGGGDGGFGGGGDGCGGGGGGGGGGGGFGGGG3
@M03364:276:000000000-BLYN8:1:1101:8261:18055 1:N:0:1
ACTCCTACGGGAGGCAGCAGTAGGGAATCTTCGGCAATGGACGAAAGTCTGACCGAGCAACGCCGCGTGAGTGAAGAAGGTTTTCGGATCGTAAAACTCTGTTGTTAGAGAAGAACAAGGATGAGAGTAAAATGTTCATCCCTTGACGGTATCTAACCAGAAAGCCACGGCTAACTACGTGCCAGCAGCCGCGGTAATACGTAGGTGGCAAGCGTTGTCCGGATTTATTGGGCGTAAAGCGAGC
+
GGGGGGGGGGGGGGGGGGGGGCGGGGGGGGGFGDGGGGGG<FFGGGGFGGGGAEFGGGCGGGGGGGGGGGGGGGGGGGGGG,FGGGG>FCFGGGGGGGGGGGGGGGFG<FGGGGGFGGGFF@FGEF<DFGGGGGFFADF<>FGFF9FGGGG@<FFGGFGFF@FACGCFGDEECEFFG@EG:ECCDGGFF>B:BB>EGC?CE<CFGGGGCEEFCEC*>EFGG=;EGGGGGGF5<5EGC5D7C<7/
@M03364:276:000000000-BLYN8:1:1101:6778:18127 1:N:0:1
ACTCCTACGGGAGGCAGCAGTAGGGAATCTTCGGCAATGGGGGCAACCCTGACCGAGCAACGCCGCGTGAGTGAAGAAGGTTTTCGGATCGTAAAACTCTGTTGTTAGAGAAGAACGTTAAGTAGAGTGGAAAGTTACTTAAGTGACGGTATCTAACCAGAAAGGGACGGCTAACTACGTGCCAGCAGCCGCGGTAATACGTAGGTCCCAAGCGTTGTCCGGATTTATTGGGCGTAAAGCGAGG
+
GGGGGGGGGGGGGGGGGGGGGGGGGGGGGGGGGGGGGGGGGGGGGGGGGGGGGGGGGGGGGGGGGGGGGGGGGGGGGGGGGGGGGGGGGGGGGGGGGGGGGGGGGGGGGGGGGGGGGGGGGGFGGGGGGFGFGGGGGFGGGGGGGGGGGGGGGGGGGGGFGCGFFGGGGGGDGFGGGGGGGGGGGGGGGGGGGGGGCFGGGGGGGGGGGGGGGGGGGGGGGGGG5FGGGGGGGGGGGGGFDDC)
@M03364:276:000000000-BLYN8:1:1101:13941:18141 1:N:0:1
ACTCCTACGGGAGGCAGCAGTGGGGAATATTGCACAATGGGCGCAAGCCTGATGCAGCCATGCCGCGTGTATGAAGAAGGCCTTCGGGTTGTAAAGTACTTTCAGCGGGGAGGAAGGTGATAAAGCGAATACCTTTATCAATTGACGTTACCCGCAGAAGAAGCACCGGCTAACTCCGTGCCAGCAGCCGCGGTAATACGGAGGGTGCAAGCGTTAATCGGAATTACTGGGCGTAAAGCGCACG
+
GGGGGGGGGGGGGGGGGGGGGGGGGGGGGGGGGGGGGGGGGGGDEG:FGGGGGGGGGGGGFGGGGGGGGGFGGGGGGGGGFGGGGGGGGGGGGGGGGGGGFG9EFEFEGGGEGGGFFGGGG<CEFGE@FFGCFGCEG<FFFG<CFF@CFF7FB:F:FFG,F<?EFGGG><CECGFFGD:<EFGFGDGG@EEGGBCCCFC8EEEEGGGGFGF8EE8EC?CEC=85@?ECFGFFG)7EFGDGG5DD
@M03364:276:000000000-BLYN8:1:1101:19188:18178 1:N:0:1
ACTCCTACGGGAGGCAGCAGTGGGGAATATTGGACAATGGGCGAAAGCCTGATCCAGCCATGCCGCGTGTGTGAAGAAGGTCTTCGGATTGTAAAGCACTTTAAGTTGGGAGGAAGGGCATTAACCTAATACGTTAGTGTTTTGACGTTACCGACAGAATAAGCACCGGCTAACTCTGTGCCAGCAGCCGCGGTAATACGGAGGGTGCAAGCGTTAATCGGAATTACTGGGCGTAAAGCGCACG
+
GGGGGGGGGGGGGGGGGGGGGGGGGGGGGGGGGGGGGGGGGGGGGGGGGGGGFGGGGGGGGGGGGGGGGGGGGGGGGGGGGGGGGGGGGGGGGGGGGGGGGGFFGGGGGGFGGGFGGGGGGGGGGGGGGGGGGGGFGGGGGGGGGGGGGGGGGGGGGGGGGGGGGGGGGGGGGGGGGGGGGGGGGGFGGGGGGGGGGGGGGGGGGGDGGGGGGGGGGGGGGGGGGGGGGGGGGGGGGFFGGGGD
@M03364:276:000000000-BLYN8:1:1101:18210:18275 1:N:0:1
ACTCCTACGGGAGGCAGCAGTGGGGAATATTGCACAATGGGCGCAAGCCTGATGCAGCCATGCCGCGTGTATGAAGAAGGCCTTCGGGTTGTAAAGTACTTTCAGCGAGGAGGAAGGCGTTGTGGTTAATAACCTTAGTGATTGACGTTACTCGCAGAAGAAGCACCGGCTAACTCCGTGCCAGCAGCCGCGGTAATACGGAGGGTGCAAGCGTTAATCGGAATTACTGGGCGTAAAGCGCACG
+
GGGGGGGGGGGGGGGGGGGGGGGGGGGGGGGGGGGGGGGGGGGGGGGGGGGGGGGGGGGGGGGGGGGGGGGGGGGGGGGGGFGGGGGGGGGGGGGGGGGGGGGGGGGGGGGGGGGGGGGGGGGGGGGGGGGGGGGGGGGGGGGGGGCFGGGGFGGGGGGGGGGGGGGGGGGGGGGGGGGGGGGGGGGGGGGGGGGGGGGGGGGGGGGGGGGGGGGGGGGGGGGGGGGGFGGGGGGGGGDDGDDC
@M03364:276:000000000-BLYN8:1:1101:16335:18295 1:N:0:1
ACTCCTACGGGAGGCAGCAGTGGGGAATATTGCACAATGGGCGCAAGCCTGATGCAGCCATGCCGCGTGTATGAAGAAGGCCTTCGGGTTGTAAAGTACTTTCAGCGAGGAGGAAGGTGTTGTGGTTAATAACCGCAGCAATTGACGTTACTCGCAGAAGAAGCACCGGCTAACTCCGTGCCAGCAGCCGCGGTAATACGGAGGGTGCAAGCGTTAATCGGAATTACTGGGCGTAAAGCGCACG
+
GGGGGGGGGGGGGGGGGGFGGGGGGGGGGGGGGGGGGGGGGGGGGGGGGGGGGGGGGGGGFFGGGGGGGGGGGGGGGGGGGFGGGGGGFGGGGGGGGGGGGGGGGGGGEGGGGEGGGGGGGGGGGGGGGGGFGFGGGGDGGGGGGGGEFFGGGGGGGGGGGGGGGF,@EGGGGGFGGGFGGFGG>CGG6CGGGGEGGGGGCCEGGGGC<?GGGG8CGGGGGE=FGGGGGFFGCD5=CGGGGGD<
@M03364:276:000000000-BLYN8:1:1101:9789:18323 1:N:0:1
ACTCCTACGGGAGGCAGCAGTAGGGAATCTTCGGCAATGGGGGCAACCCTGACCGAGCAACGCCGCGTGAGTGAAGAAGGTTTTCGGATCGTAAAACTCTGTTGTTAGAGAAGAACAAGGATGAGAGTAAAATGTTCATCCCTTGACGGTATCTAACCAGAAAGCCACGGCTAACTACGTGCCAGCAGCCGCGGTAATACGTAGGTGGCAAGCGTTGTCCGGATTTATTGGGCGTAAAGCGAGC
+
FGGGGGGGGGGGGGGGGGGGGGGGGGGGDGGAC;FGGGGGGFEFEGCFGGGG@ECGGG@FCFGGGGGGG@:FGGGGGGGG<?FGGGG>FBFGGGGEE?FG<F<,AB,A9EGCGGGD,<BF,,8AF9=5E=FC=,BF<FFG<,@=8,:>C:7<FFCGF7FGGGGF,F7>F@71C2,2,26<,>8?:*4,=24:C58EC;22B2+4=CG8*=9**1=1*CE+A**/;99<FGG5*1*:D<*0/*/)
@M03364:276:000000000-BLYN8:1:1101:23092:18351 1:N:0:1
ACTCCTACGGGAGGCAGCAGTAGGGAATCTTCGGCAATGGGGGCAACCCTGACCGAGCAACGCCGCGTGAGTGAAGAAGGTTTTCGGATCGTAAAACTCTGTTGTTAGAGAAGAACGTTAAGTAGAGTGGAAAATTACTTAAGTGACGGTATCTAACCAGAAAGGGACGGCTAACTACGTGCCAGCAGCCGCGGTAATACGTAGGTGGCAAGCGTTGTCCGGATTTATTGGGCGTAAAGCGAGC
+
GGFFGGGGGGGGGGGGEGGFGGGGGGGGGGGGCEFDFGGGDEEEFGGGDGGGFGGGEEGGGGGGGGGEGGGGGGGGGGGGGGFFFFCGEGGGFGGGGGGGGGGGGFFGGGGGGGGGGFDFGGAFDGGGFFFGGGGGGGGGGGFFGGGDGGGFGGFGGFGGCFGGGGFFGCFGGGGFGFDCGGGFGGGGGFGCEGCGGFGGGBFGEEEGGGGGGGCEGGCGDEE*AE<CFGF5CCEDD5DDGDC7
@M03364:276:000000000-BLYN8:1:1101:10637:18356 1:N:0:1
ACTCCTACGGGAGGCAGCAGTAGGGAATCTTCCACAATGGACGAAAGTCTGATGGAGCAACGCCGCGTGAGTGAAGAAGGTTTTCGGATCGTAAAACTCTGTTGTTAGAGAAGAACGACGAGGAGAGTGGAAAGCTCCTCGTGTGACGGTATCTAACCAGAAAGGGACGGCTAACTACGTGCCAGCAGCCGCGGTAATACGTAGGTCCCGAGCGTTGTCCGGATTTATTGGGCGTAAAGCGAGC
+
GGGGGGGGGGGEGGGGGGGGGGGGGGGFGGGGGGGGGGGGGGGGGGGGGGGGGGGGGGGGGGGGGGGGGGGGGGGGGGGGFFGGGGGGGGGGGGGGGGGGGGGGGGGGGFGGGGFGG7FCEGFGGGDGGGGGGGGGGGGGDGGGGDFGGGGGGGGDGFGDGGFGGGGGGGGGGGGGFFGGGGGGGGGGFGGGGGGGGGFGFFGGDC+B8ECECEGECEFGGGECEGGGGGCFGGEGGDGGGGGD
@M03364:276:000000000-BLYN8:1:1101:8123:18389 1:N:0:1
ACTCCTACGGGAGGCAGCAGTAGGGAATCTTCGGCAATGGACGAAAGTCTGACCGAGCAACGCCGCGTGAGTGAAGAAGGTTTTCGGATCGTAAAACTCTGTTGTCAGAGAAGAACAAGGGTGAGAGTGGAAAGTTCACCCCTTGACGGTATCTAACCAGAAAGGGACGGCTAACTACGTGCAAGCAGCCGCGGTAATACGTAGGTCCCAAGCGTTGTCCGGATTTATTGGCCGTAAAGCGAGC
+
GGGGGGGGGGGGGGGGGGGGGGGGGGGGGGGGGEGGGGGGGGG@GGGGGGGGDFGGGGGGGGGGGGGFGGGGGGGGGGGGGGGGGGGGGGGGGGGGGGGG9FFFGFBFFGGGGGGGFFEFGFGFCGGGCDB95F8FAE=BB:F<D><FEFGGGFGEGCF7BF:D:*<<F@@FGFFGGGC2<C*2<B>,<,4=E>:EEG?FC+BEGF9C*<95C8E=C*<<C8*:E?FE7EG+*/2:DDD755C)
@M03364:276:000000000-BLYN8:1:1101:20245:18391 1:N:0:1
ACTCCTACGGGAGGCAGCAGTGGGGAATATTGCACAATGGGCGCAAGCCTGATGCAGCCATGCCGCGTGTATGAAGAAGGCCTTCGGATTGTAAAGCACTTTAAGTTGGGAGGAAGGGCATTAACCTAATACGTTAGTGCTTTGACGTTACCGACAGAATAAGCACCGGCTAACTCTGTGCCAGCAGCCGCGGTAATACAGAGGGTGCAAGCGTTAATCGGAATTACTGGGCGTAAAGCGCACG
+
GGGGGGGGGGGGGGGGGGGGGGGGGGGGGGGGGGGGGGGFGGGGGGGGGGGGGGGGGGGGGGGGGGGGGGGGGGGGGGGGGGGGGGGGGGGGGGGGGGGGGGGGGGGGGGGDGGFGGGGGGGGGGGGFFFGGGGGGGGGGGGGGGGGGGGGGGGGGGGGGGGGGGGGGGGGGGGGGGGGGGGGGGGGGGGGGGGGGGGGGGGGGGGGGGGGGGGGGGGGGGGGGGGGGGFGGGGGGGGGGGGD5
@M03364:276:000000000-BLYN8:1:1101:23580:18480 1:N:0:1
ACTCCTACGGGAGGCAGCAGTAGGGAATCTTCCACAATGGACGAAAGTCTGATGGAGCAACGCCGCGTGAGTGAAGAAGGGTTTCGGCTCGTAAAGCTCTGTTGTTAAAGAAGAACGTGGGTGAGAGTAACTGTTCACCCAGTGACGGTATTTAACCAGAAAGCCACGGCTAACTACGTGCCAGCAGCCGCGGTAATACGTAGGTGGCAAGCGTTATCCGGATTTATTGGGCGTAAAGCGAGCG
+
GGGGGGGGGGGGGGGGGGGGGGGGGGGGGGGGGGGGGGGGEGGGGGGFGGGGFFGGGGGGGGGGGGGGGGGGGGGGAFGGGGGGGGGEFEEGGGGGFGGGGGGGFGG,<EFGGGGCG@<4F4?<FFGGFGFGGDFE,A,3=8@<BFFGGF7FF<C,73FFDFGEFGGGGGGGGFACF@CC7FFFGGFGGGDECECEFGGGGGGDGGGGGGGGGGC5CGGGGGC5F+CGF?@5>DGGGGG3<CCD
@M03364:276:000000000-BLYN8:1:1101:24805:18505 1:N:0:1
ACTCCTACGGGAGGCAGCAGTAGGGAATCTTCGGCAATGGACGAAAGTCTGACCGAGCAACGCCGCGTGAGTGAAGAAGGTTTTCGGATCGTAAAACTCTGTTGTCAGAGAAGAACAAGGGTGAGAGTGGAAAGTTCACCCCTTGACGGTATCTGACCAGAAAGCCACGGCTAACTACGTGCCAGCAGCCGCGGTAATACGTAGGTGGCAAGCGTTGTCCGGATTTATTGGGCGTAAAGCGAGC
+
GGGGGGGGGGGGGGGGGGGGGGGGGGGGGGGGG@FGGGGGGGGGEEFGGGGGGGGGGGGGGGGGGGGGGGGAFGGGGGGGGGGGGGGGEGGFGCEEGGG<AFGGGGGGGGGGGFGGGGGGCFEFG9FFGGGGGGFFFFGGFEFGGGGGGGGGGGGGGGGGGGGGGGGGGGGGEGGGGGGGGGGFGGGGGGGGGGGCDGGGGGGCE>9EFCFGGGGGGGGGGGGDECGFGGFGGGGDGGGGGGG>
@M03364:276:000000000-BLYN8:1:1101:10138:18526 1:N:0:1
ACTCCTACGGGAGGCAGCAGTAGGGAATCTTCCACAATGGACGAAAGTCTGATGGAGCAACGCCGCGTGAGTGAAGAAGGGTTTCGGCTCGTAAAGCTCTGTTGTTAAAGAAGAACGTGGGTGAGAGTAACTGTTCACCCAGTGACGGTATTTAACCAGAAAGCCACGGCTAACTACGTGCCAGCAGCCGCGGTAATACGTAGGTGGCAAGCGTTATCCGGATTTATTGGGCGTAAAGCGAGCG
+
GGGGGGGGGGGGGGGGGGGGGGGFGGGGGGGGGGGGGGGGGGGGGGGFGGGGGGGGGGGGGGGGGGGGGGGGGGGGGGGGGGGGGGGGGGGGGGGGGGGGGGGGGGGGGGGGGGGGGGGGGGGGCFGGGGGGGGGGGGGGGGGGGGGGGGGGFGGGGGGGCFFGFGGGGGGGFGGGGGFCFGGGGGFGGGGGGGGGGGGGFGGGGGGGGGGGCEGDFFFEGGCEGFGGGGFFGGGGGGGGGDGD
@M03364:276:000000000-BLYN8:1:1101:7496:18568 1:N:0:1
ACTCCTACGGGAGGCAGCCGCCGCGGTAATACAGAGGTGGCAAGCGTTGTTCGGAATTACTGGGCGTAAAGGGCGCGTAGGCGGTCCGATAAGTCCCGTGTGAAATCCCTCGGCTCAACTGAGGAATGGCACGGGAAACTGACGGGCTTGAGTTCGGGAGAGGGAAGCGGAATTCCGGGTGTAGCGGTGAAATGCGTAGATATCCGGAGGAACACCAGTGGCGAAGGCGACTACCTGGACTGAT
+
GGGGGGGGGGGGGGGGGGGGGGGGGGGGGGGGGGGGGGGGGGGGGGGGGGGGGGGGGGGGGGGGGGGGGGGGGGGGGGGGFGGGGGGGGGGGGGGGGGGGDFGGGGGGGGGGGGGGGGGGGGGGGGGGGGGGGGGGGGGGGFGGGGGGGGGGGGGGGGGGGGGGGGGGGGGGGFFGGGGGGGGGGGGGGGGFDFGGGGGGGGGGGGGGGGGGGGGGGGGGGGGGGCEGGGGGGGDFGGGFGGG>
@M03364:276:000000000-BLYN8:1:1101:12606:18631 1:N:0:1
ACTCCTACGGGAGGCAGCAGTAGGGAATCTTCGGCAATGGGGGCAACCCTGACCGAGCAACGCCGCGTGAGTGAAGAAGGTTTTCGGATCGTAAAACTCTGTTGTTAGAGAAGAACGTTAAGTAGAGTGGAAAATTACTTAAGTGACGGTATCTAACCAGAAAGGGACGGCTAACTACGTGCCAGCAGCCGCGGTAATACGTAGGTCCCAAGCGTTGTCCGGATTTATTGGGCGTAAAGCGAGC
+
GGGGGGGGGGGGGGGGGGGGGGGGGGGGGGGGGGGGGGGGGGGGGGGGGGGGGGGGGGGGGGGGGGGGGGGGGGGGGGGGGGGGGGGGGGGGGGGGGGGGGGGGFGGGGGGGGGGGGGGGGGGGGGFFGGG?FGGGGGGGGGGGGGGGGGGGFGGGGGGGGGGGGGGGGGGGGGGGGGGGGGGGGGGGGGGGGDCGGGGGGGGGGGGGGGGGGGGGGEGGGGGGGCFGGGGGGGGGGGGGDGG3
@M03364:276:000000000-BLYN8:1:1101:10146:18631 1:N:0:1
ACTCCTACGGGAGGCAGCAGTAGGGAATCTTCGGCAATGGGGGCAACCTTGACCGAGCAACGCCGCGTGAGTGAAGAAGGTTTTCGGATCGTAAAACTCTGTTGTTAGAGAAGAACGTTAAGTAGAGTGGAAAATTACTTAAGTGACGGTATCTAACCAGAAAGGGACGGCTAACTACGTGCCAGCAGCCGCGGTAATACGTAGGTCCCAAGCGTTGTCCGGATTTATTGGGCGTAAAGCGAGC
+
GGGGGGGGGGGGGGGGGGGGGGGGGGGGGGGGGGGGGGGGGGGGGGGGFGGGGGGGGGGGGGGGGGGGGGGGGGGFGGGGGGGGGGGGGGGGGGGGGGGGGGGGGGGGGGGGGGGGGFGGGGGFGGGGGFGFFGGGGGGGGGGGGGGGGGGGGGGGGGGFGGGGGGGGGGGGGGGGGGGGFGGGGGGGG=EGGGGGGGGGGFGGGGGGGGFGGGGGGGGFC8E5E9:CGGCFDGGGGDGGGGG3
@M03364:276:000000000-BLYN8:1:1101:24525:18661 1:N:0:1
ACTCCTACGGGAGGCAGCAGTAGGGAATCTTCCACAATGGACGAAAGTCTGATGGAGCAACGCCGCGTGAGTGAAGAAGGTTTTCGGATCGTAAAACTCTGTTGTTGGAGAAGAACGTATTTGATAGTAACTGATCAGGTAGTGACGGTATCCAACCAGAAAGCCACGGCTAACTACGTGCCAGCAGCCGCGGTAATACGTAGGTGGCAAGCGTTGTCCGGATTTATTGGGCGTAAAGCGAGCG
+
GGFGGGGGGGGGGGGGGGGGGGGGGGGGGGGGGGGGGGGGGGGGGGGFFGFGGGGGGGGGGGGGGGGGGGGGGGGGGGGGFGGGGGGGGGGGGGGGGGGGGGGGGGGGGFFGGGGGGGGGGGGGGGGGGGGGGGGGGGGGGGGGFG>FGGGFEFDFDDGGGGGGGDGGGGGGGGGGGDGFGGFCGGFFGGGGGGGGGGGGCCCGFGFFGGGGGCGDGFGEGGGC@FGGFGGGGGGGGGGGGGGC
@M03364:276:000000000-BLYN8:1:1101:22366:18741 1:N:0:1
ACTCCTACGGGAGGCAGCAGTAGGGAATCTTCGGCAATGGGGGCAACCCTGACCGAGCAACGCCGCGTGAGTGAAGAAGGTTTTCGGATCGTAAAACTCTGTTGTTAGAGAAGAACGTTAAGTAGAGTGGAAAGTTACTTAAGTGACGGTATCTAACCAGAAAGGGACGGCTAACTACGTGCCAGCAGCCGCGGTAATACGTAGGTCCCAAGCGTTGTCCGGATTTATTGGGCGTAAAGCGAGC
+
GGGGGGGGGGGGGGGGGGGGGGGGGGGGGGGGGGGGGGGGGGGGGGGGGGGGGGGGGGGGGGGGGGGGGGGGGGGGGGGGGGGGGGGGGGGGGGGGGGGGGGGGGGGGGGGGGGGGGFGGGGDFGGGGGGFFGGGGGGGGGGGGGGGGGGGGGGGGGGGGGFGGGGGGGGGGGGGGGGGGGGGGGGGGGGGGGGGDGGGGGGGFGGGGGGGGGGGGGGFGGGGGEFGGGGGCCDGGGGFGGGG5
@M03364:276:000000000-BLYN8:1:1101:20984:18746 1:N:0:1
ACTCCTACGGGAGGCAGCAGTGGGGAATATTGCACAATGGGCGCAAGCCTGATGCAGCCATGCCGCGTGTATGAAGAAGGCCTTCGGGTTGTAAAGTACTTTCAGCGAGGAGGAAGGCGTTGTAGTTAATAGCTGCAGCGATTGACGTTACTCGCAGAAGAAGCACCGGCTAACTCCGTGCCAGCAGCCGCGGTAATACGGAGGGTGCAAGCGTTAATCGGAATTACTGGGCGTAAAGCGCACG
+
GGGGGGGGGGGGGGGGGGGGGGGGGGGGGGGGGGGGGGGGGGGEGEFGGFGGGGGGGGGFFFGGGGGGGGGGGGGGGGGFGGGGGGGGFGGGGGGGGCGGGGGGGGGCFGGGGGGGEGGEGGGGGGGGGGGGGGGGGCGGGGGFCFGGGGGGCE>FGGEGFFFGGGGGGGGGGGGGGGGFGGGCDGGG>EGGGGGGGGGGGGGGGGGGGGG=EEECGGFGGDCECFFGEFFFGGGGGDGGGGG5
@M03364:276:000000000-BLYN8:1:1101:27534:18787 1:N:0:1
ACTCCTACGGGAGGCAGCAGGAGGAAATCTTCAGCAATGGGGGCAACCCTGAACGAGCAATGCCGCGTGAGTGAAGAAGGGATTCGGATCGTAAAACTCTGTTGTTAGAGAAGAACGTTAAGTAGAGAGGAAATTAACTTAAGTGACGGTATCTAACCAGAAAGGGCCGGCTAACTACGTGCCAGCAGCAGCTGTAATACGTAGGTCGCAAGCGTTGTCCGGATTTATTGGGCGTAAAGCGAGC
+
@6FEFF<EFE@7FCGGGGCC-88@,;,;6F9C,C@6;C<8,6@CCG7<,C66,,9B7+@<,,,:FFGF:7@FFG,CF8E<,,,:CFFGG+F=EDFAF=FEFGF<F<F99<9EDEGB7F@4F<F9,C,,8B<F8,5,:<,5C,A,8?FF:CDFCD=F9<D:>,7D,C+5C77FFFFFCG7>:>89DF,D7,>C,,BFFF9,=2,,=?,*3:C**=38:::+28C**02>+4+:*)*/7*:7)*))
@M03364:276:000000000-BLYN8:1:1101:25331:18790 1:N:0:1
ACTCTACGGGAGGCAGCAGTGGGGAATATTGCACAATGGGCGCAAGCCTGATGCAGCCATGCCGCGTGTATGAAGAAGGCCTTCGGGTTGTAAAGTACTTTCAGCGGGGAGGAAGGCGATAAGGTTAATAACCTTGTCGATTGACGTTACCCGCAGAAGAAGCACCGGCTAACTCCGTGCCAGCAGCCGCGGTAATACGGAGGGTGCAAGCGTTAATCGGAATTACTGGGCGTAAAGCGCACGC
+
GGGGGFGGGGGFGGGGGGGFGGGGGGGGFGFGGFGGGGGGGGGGGGGGGGFGDGGGGGDGGGGGGGFCGGGGGGGGGGGFFGGGGGGCFEGGGGGFGGGGGGGGGGEGDCBFGGCGFGGGGGGGGGGGGGGGGFGGGGGGGFGGGGGGGGGFGGGGGGGGGGGGG7BFGGFEFFGGDFGGGCGGGFGGGGGGGGGGGGFEEGDGGGGGG9FGEEC@FFGG=EFGEGGE655:<CEFF7<3DGC5
@M03364:276:000000000-BLYN8:1:1101:28429:18792 1:N:0:1
ACTCCTACGGGAGGCAGCAGTGGGGAATATTGCACAATGGGCGCAAGCCTGATGCAGCCATGCCGCGTGTATGAAGAAGGCCTTCGGGTTGTAAAGTACTTTCAGCGAGGAGGAAGGCATTAAGGTTAATAACCTTAGTGATTGACGTTACTCGCAGAAGAAGCACCGGCTAACTCCGTGCCAGCAGCCGCGGTAATACGGAGGGTGCAAGCGTTAATCGGAATTACTGGGCGTAAAGCGCACG
+
GGGGGGGGGGGGEGCGGGGGGGGGGGGGGGGGGGGFGGGGGGGGGGGGGGGGGGGGGGGGGGGGEGGGGCEF9EGEFGGGGFGFGGG7<FGGGGGCFFGFGAFGGGCGEGGDGGGFDGGGGGG,FFGGGGGGGGGGGFGDF9@FGGGGGFGGGGGGCGGGGGCFGGECEGGEGGGGGGGGGGGGGGFGGGGGGGGGGGGGEGDGGGGGGF7CEGCEFC?CECEGGFCGGCCFGC=EFGGGGGG5
@M03364:276:000000000-BLYN8:1:1101:4927:18860 1:N:0:1
ACTCCTACGGGAGGCAGCAGTGGGGAATATTGCACAATGGGCGCAAGCCTGATGCAGCCATGCCGCGTGTATGAAGAAGGCCTTCGGGTTGTAAAGTACTTTCAGCGAGGAGGAAGGCATTAAGGTTAATAACCTTAGTGATTGACGTTACTCGCAGAAGAAGCACCGGCTAACTCCGTGCCAGCAGCCGCGGTAATACGGAGGGTGCAAGCGTTAATCGGAATTACTGGGCGTAAAGCGCACG
+
GGGGGGGGGGGGGGGGGGGGGGFGGGGGFGGGGFGGGGGGGGGGGGGGGGGGGGGGGGGGGGGGGGGGGGGGGGGGGGFGGGGGGGGEEGGEGGGGGGGGGGGGGGGCEGGGGGGGGGGGGGFGDGGGEFADFDGGGGGGGGCFGGGGGGGGGEGGGGF7FEGGG7EFGDGEGDGGGGGGGFGGGGGFFGGCEGGGGGGGGCGG>EEGFF?@EEEEGGGGGC8FEGGGGGGGGGGGFGFDGGGC
@M03364:276:000000000-BLYN8:1:1101:17247:18882 1:N:0:1
ACTCCTACGGGAGGCAGCAGTGGGGAATATTGCACAATGGGCGCAAGCCTGATGCAGCCATGCCGCGTGTATGAAGAAGGCCTTCGGGTTGTAAAGTACTTTCAGCGAGGAGGAAGGTGTTGTGGTTAATAACCGCAGCAATTGACGTTACTCGCAGAAGAAGCACCGGCTAACTCCGTGCCAGCAGCCGCGGTAATACGGAGGGTGCAAGCGTTAATCGGAATTACTGGGCGTAAAGCGCACG
+
FGGG<FEGGCGCFC@CFFFGFGFF7FCCFDGGGGCEFEFF8FFGGEGGFFGGGGGGGFEEFCDGCE>FEEGGGFGGGFFFEFGCG<FFFGGGGGGGGCEEFGGGGFG=CEDFCCFEC<FD=FFCEFFFFGC<D<=FEGFGGFAFGGGGGDCFAC7>CCFCG7,@FFDFD7FEGGGEFCFC:FEGFFFFGGGEE>EEB9?FGE*BEGDEF:EFGGGGGEFFEC8EDEC9968CDDEGGGGGDGGD
@M03364:276:000000000-BLYN8:1:1101:5008:18920 1:N:0:1
ACTCCTACGGGAGGCAGCAGTAGGGAATCTTCGGCAATGGGGGCAACCCTGACCGAGCAACGCCGCGTGAGTGAAGAAGGTTTTCGGATCGTAAAACTCTGTTGTTAGAGAAGAACGTTAAGTAGAGTGGAAAATTACTTAAGTGACGGTATCTAACCAGAAAGCCACGGCTAACTACGTGCCAGCAGCCGCGGTAATACGTAGGTGGCAAGCGTTATCCGGATTTATTGGGCGTAAAGCGAGC
+
GGGGGGGGGGGGGGGGGGGFGGGGGFGGGFGGGGGGGGGGGGGGGGGGGGGGGGGGGGGGGGGGGGGGGGGGGFGGGGGGGGFGFFFDEEEGG=FGGGGGGGGGGGGGGGGFFGFGGGGFFGGGGCGFF>FEFGGGFGGGGGFGFFGEDFGGGGGGGGGGFGGGGCGGG*:CEGGGCGEGGGDGGG?EFCEE>CEEGDFFFFGGG99:FGGCF8EEGFG?EG=EG??FGGGGGDEED9CDC3C7
@M03364:276:000000000-BLYN8:1:1101:5905:18923 1:N:0:1
ACTCCTACGGGAGGCAGCAGTAGGGAATCTTCGGCAATGGACGAAAGTCTGACCGAGCAACGCCGCGTGAGTGAAGAAGGTTTTCGGATCGTAAAACTCTGTTGTTAGAGAAGAACAAGGATGAGAGTAAAAAGTTCATCCCTTGACGGTATCTAACCAGAAAGCCACGGCTAACTACGTGCCAGCAGCCGCGGTAATACGTAGGTGGCAAGCGTTGTCCGGATTTATTGGGCGTAAAGCGAGC
+
GGGGGGGGGGGFGGGDGDFGGGGGGGGGGGGGGGGGGGGF,EGGEEGGGGGGGGGGGGGGGGGGGGGFGGGGGGGGGGGGF9AFFEGGGGGGGGGFGGGGFGGGF8,FFGG8FGGGGGGGC9FFGGGGFGGGFGGGADGGGGGFFGDFGFFGGGGGGCFGGCCFFFFCE*@FEGCFFGGGGGGGFEGGF5BEG*8C5C?FGC98EEGGFGGGFGGGGGFGED=C*<CFGCFFF<7EDFFCDGGC
@M03364:276:000000000-BLYN8:1:1101:13511:18941 1:N:0:1
ACTCCTACGGGAGGCAGCAGTAGGGAATCTTCGGCAATGGGGGCAACCCTGACCGAGCAACGCCGCGTGAGTGAAGAAGGTTTTCGGATCGTAAAACTCTGTTGTTAGAGAAGAACGTTAAGTAGAGTGGAAAGTTACTTAAGTGACGGTATCTAACCAGAAAGGGACGGCTAACTACGTGCCAGCAGCCGCGGTAATACGTAGGTCCCAAGCGTTGTCCGGATTTATTGGGCGTAAAGCGAGC
+
GGGGGGGGGGGDEGGGGGGGGGGGGGGGGFGGGGGGGGGGGGGGGGGGGGGGGGGGGGGGGGGGGGGFGFFFFFGGGGGGGGGGGGGGGGGGGGGGGGGGGGFFFGGGAEFFCGGGGGGGGGFEFFCDFGGCGGGGGGGDDFGFDFGGGGGGGGGGGGGGGC7FFFGFGDGGGGGGGGGGGGDGGGGGGGGGGGEGEGGGGGGGGEGFGGFGFE:CCECGGGGGE9F9C<95CDGGGGFGGDD5
@M03364:276:000000000-BLYN8:1:1101:5578:18964 1:N:0:1
ACTCCTACGGGAGGCAGCAGTAGGGAATCTTCCACAATGGACGAAAGTCTGATGGAGCAACGCCGCGTGAGTGAAGAAGGGTTTCGGCTCGTAAAGCTCTGTTGTTAAAGAAGAACGTGGGTGAGAGTAACTGTTCACCCAGTGACGGTATCTAACCAGAAAGCCACGGCTAACTACGTGCCAGCAGCCGCGGTAATACGTAGGTGGCAAGCGTTGTCCGGATTTATTGGGCGTAAAGCGAGCG
+
GGGGGGGGGGGGGGGGGGGGGGGGGGGGGGGGGGGEGGGGGGGGGGGGGGGGGGGGGGGGGGGEGGGGGGGGGGGGGGGGGGGGGGGGGGGCGGGGGGGGFFFGGGGGGGGGGGFGGGGGGGGGGGGGGGGGGGGGGGGGGGGGGGGGGGGGGGCGGGGGGGGGGGGGGGGGGGGGGEGGGGDEFGGGGGGGGGGGGGCGGGGCCFCGGGGGGGGGGGGGGDGGFGGGGFCFGDGGGGGGDCG/
@M03364:276:000000000-BLYN8:1:1101:3858:18972 1:N:0:1
ACTCCTACGGGAGGCAGCAGTGGGGAATATTGCACAATGGGCGCAAGCCTGATGCAGCCATGCCGCGTGTATGAAGAAGGCCTTCGGGTTGTAAAGTACTTTCAGCGAGGAGGAAGGCATTAAGGTTAATAACCTTAGTGATTGACGTTACTCGCAGAAGAAGCACCGGCTAACTCCGTGCCAGCAGCCGCGGTAATACGGAGGGTGCAAGCGTTAATCGGAATTACTGGGCGTAAAGCGCACG
+
GGGGGGGFDGGGDGGGGGGGGCGGGGGGGG9FFGGGGGDFGGGGEGGGGGGGGGGGGGGFFGGGGGGCFGGGGGGGGFGGGGGGGGGGFGDEFFGGGGGGGGGGGGGGGGGGGGGGGGGGGGGGGFFFGGGG9B,BFFAFFGF?BCE@FGGG<>F:FGGFFFGGGBFFEDGECCFFFEGGGGGGGGGGGEDEC>EGFFGGGGGGGCEGFFEFEC?CGGFGGCCC6@CFG?:7C<7ECG7C397/
@M03364:276:000000000-BLYN8:1:1101:9196:18988 1:N:0:1
ACTCCTACGGGAGGCAGCAGTAGGGAATCTTCGGCAATGGGGGCAACCCTGACCGAGCAACGCCGCGTGAGTGAAGAAGGTTTTCGGATCGTAAAACTCTGTTGTTAGAGAAGAACGTTAAGTAGAGTGGAAAGTTACTTAAGTGACGGTATCTAACCAGAAAGGGACGGCTAACTACGTGCCAGCAGCCGCGGTAATACGTAGGTCCCAAGCGTTGTCCGGATTTATTGGGCGTAAAGCGAGC
+
GGGGGGGGGEGGDGGGGGGGGGGGGGGGGGGGGGGGGGGGFEFDFGGGGGGGGGGGGGGGGGGGGGGGGGGGGGGGGGGGGGFGGGGGGGGGGGGGGGGGGGGGGGFFGGGGGGGGGDFDGGGGGFGG=BFGGGGGGGGGGGGFFGGGGGGGGGGGGGGGGGGGGGGGGGGGGGGGGGGGGGGGGGGCGFGGGGGGGGGGGGGGDFFFGCFGGGGGGGGGGGGGCFFFG?CCFDGGGFFCDGDC
@M03364:276:000000000-BLYN8:1:1101:10279:18990 1:N:0:1
ACTCCTACGGGAGGCAGCAGTGGGGAATATTGCACAATGGGCGCAAGCCTGATGCAGCCATGCCGCGTGTATGAAGAAGGCCTTCGGGTTGTAAAGTACTTTCAGCGAGGAGGAAGGTGTTGTGGTTAATAACCGCAGCAATTGACGTTACTCGCAGAAGAAGCACCGGCTAACTCCGTGCCAGCAGCCGCGGTAATACGGAGGGTGCAAGCGTTAATCGGAATTACTGGGCGTAAAGCGCACG
+
GGGGGGGGGGGGGGGGGGGGGGGGGGGGGGGGGGGGGGGGGGGGGGGGGGGGGGGGGGGGGGGGGGGGGGGGGGGGGGGGGGGGGGGGGGGGFGGGGGGGGGGGGGGGGGGGGGGGGGGGGGGGGGGGGGGGGGGGGGGGDGFGGGGGGGGGGGGEDGGGGGGGGGGGGGGGGGGGFGGGGGGGGGGGGGGGGGGGGGGGGGGGGGGGGGGGGGGGGGGGGGCFFGGGG?=FGGGGGGFGGGG5
@M03364:276:000000000-BLYN8:1:1101:9095:18994 1:N:0:1
ACTCCTACGGGAGGCAGCAGTGGGGAATATTGCACAATTGGCGCAAGCCTGATGCAGCCATGCCGCGTGTATGAAGAAGGCCTTCGGGTTGTAAAGTACTTTCAGCGAGGAGGAAGGCGTTGTGGTTAATAACCGCAGCGATTGACGTTACTCGCAGAAGAAGCACCGGCTAACTCCGTGCCAGCAGCCGCGGTAATACGGAGGGTGAAAGCGTTAATCGGAATTACTGGGCGTAAAGCGCACG
+
<FFGFGGGE7:F@7@FFG-@CCFF:CF<<CEFGGGGF9,C<C@FBFDFGGC<EA<FGFEFF?EGG+@@>FCCFAFFG8,,FGFAFG,FC,+BFBFFECGA95EF9FGGDFCFGGGGCGGE:FEC:CFCDCFCFGD7:@7C:8DCFEF:BFFGFEGE*@FAFFD,<BFCEF71,??FG86=FFCFGF6FGG>C88EECCCFE>B?8C**3C+2:EEEE0+***;F+<?796CF)/:E<7*15/99
@M03364:276:000000000-BLYN8:1:1101:8693:19010 1:N:0:1
ACTCCTACGGGAGGCAGCAGTAGGGAATCTTCGGCAATGGGGGCAACCCTGACCGAGCAACGCCGCGTGAGTGAAGAAGGTTTTCGGATCGTAAAACTCTGTTGTTAGAGAAGAACGTTAAGTAGAGTGGAAAGTTACTTAAGTGACGGTATCTAACCAGAAAGGGACGGCTAACTACGTGCCAGCAGCCGCGGTAATACGTAGGTCCCAAGCGTTGTCCGGATTTATTGGGCGTAAAGCGAGC
+
GGFGGGGGGGGGGGGGGGGGGGGFGGGGGGGGGDGGGGGGGGGGGGGGGGGGGGGGGGGGEGGGGGGGGGGGFFGGGGGGGFGGGGGGGGGGGGGGGGGGGGGGFGGGEGCGGGGGGGGGFGAFGGGCFGGGGGGGGGDGGGGGFGFGGGGGGGGGG7FFFCFGGGGGGGGGGGGGGGGGGGGGGGEGGGGGGGGGGGGGGFGGGGFFGGGGGGGCCGFEEECEG?9CC?EGGDEGGGDFDGD3
@M03364:276:000000000-BLYN8:1:1101:3460:19015 1:N:0:1
ACTCCTACGGGAGGCAGCAGTAGGGAATCTTCGGCAATGGGGGCAACCCTGACCGAGCAACGCCGCGTGAGTGAAGAAGGTTTTCGGATCGTAAAACTCTGTTGTCAGAGAAGAACAAGGGTGAGAGTGGAAAGTTCACCCCTTGACGGTATCTGACCAGAAAGCCACGGCTAACTACGTGCCAGCAGCCGCGGTAATACGTAGGTGGCAAGCGTTGTCCGGATTTATTGGGCGTAAAGCGAGC
+
GGGGGGGGGGGGGGGGGGGGGGG9BFFGGFFFGGG>FGG?FGGGGGFGGGGGGGGGGGGGGGGGGEGFDGGGGGGGGGGGGGGGGEGGGGGGGGGGGGGGGAFFGGFFGGG8FGGGGGGGDFGGGGGGGGGFFGGGGGFFGGGGGGGGDFGGGFEFFFF7FGGGGGGGGGGGEFGGGFGGCFCF@FGGCCEGDGGGGGGGGGGC7BCFGGGGGEC*7:C+CGDGCGGGGG6CFCEGC5*CDGD)
@M03364:276:000000000-BLYN8:1:1101:27346:19109 1:N:0:1
ACTCCTACGGGAGGCAGCAGTAGGGAATCTTCCACAATGGACGACAGTCTGATGGAGCAACGCCGCGTGAGTGAAGAAGGTTTTCGGATCGTAAAACTCTGTTGTTGGAGAAGAACGTATTTGATAGTAACTGATCAGGTAGTGACGGTATCCAACCAGAAAGCCACGGCTAACTACGTGCCAGCAGCCGCGGTAATACGTAGGTGGCAAGCGTTGTCCGGATTTATTGGGCGTAAAGCGAGCG
+
GGGG<EFGGGGGE@FGGGGGGGFG,,EEAEFGGGGGGGGGCFGG:FGFFDFFEFGGGGGFDFGGDFGGGGEFFDGGGFG@4CDCF7=FGEDGFFFD9F9FFGGGGGGGGGDFGGGGG@FCF,@CFGGGGFGGGF<FFC=A?FFF9?BFF7DFDFFG7C:FCFGG,FFED7FBFGG9FC>FGFAD:D8BDEECCEG7<;CGBFGGC98C:CFGEGGGEFCEG*3*<CFGEFF5<9EGGF7DCCC)
@M03364:276:000000000-BLYN8:1:1101:13773:19114 1:N:0:1
ACTCCTACGGGAGGCAGCAGTAGGGAATCTTCGGCAATGGGGGCAACCCTGACCGAGCAACGCCGCGTGAGTGAAGAAGGTTTTCGGATCGTAAAACTCTGTTGTTAGAGAAGAACGTTAAGTAGAGTGGAAAGTTACTTAAGTGACGGTATCTAACCAGAAAGGGACGGCTAACTACGTGCCAGCAGCCGCGGTAATACGTAGGTCCCAAGCGTTGTCCGGATTTATTGGGCGTAAAGCGAGC
+
GGGGGGGGGGGGGGGGGGGGGGGGGGGGGGGGGGGGGGGGGGDGGGGGGGGGGGGGGGGGGGGGGGGGGGGFGGGGGGGGGGGGGGGGGGGGGGGGGGGGGGGGGGGGGGGGGGGGGGGGGGFGFGGFFGGGGGGGGGGFGGGGGGGGGGGGGGGGGGGGGGGGGGGGGEGGGGGGGGGGGGGGGGGGGGGGGGGDGGGGGGGGGGGGGGGFGGCGGGGGGGGGGGGGGGGGGGGGGGGGDGD7
@M03364:276:000000000-BLYN8:1:1101:12666:19127 1:N:0:1
ACTCCTACGGGAGGCAGCAGTAGGGAATCTTCGGCAATGGGGGCAACCCTGACCGAGCAACGCCGCGTGAGTGAAGAAGGTTTTCGGATCGTAAAACTCTGTTGTTAGAGAAGAACGTTAAGTAGAGTGGAAAATTACTTAAGTGACGGTATCTAACCAGAAAGGGACGGCTAACTACGTGCCAGCAGCCGCGGTAATACGGAGGGTGCACGCGTTAATCGGAATTACTGGGCGTAAAGCGCAC
+
EFGFGCFFGGGEGGFEFEGGGFFCEFFGDGGG@@FECFEF@C@FGDGGGE<FEFGGCGCGGGCEGCEGGEEGGCGGFG8FA??FFGGEFCFCEEFGFFGFEFEED,EFCGFDCDCGGFCD<FGGGGFBEFFFF=FDDDF9C3EFFGF:CGG?=FCFCGFGEF@F:C<*@><CECF;F8B<FFGGG7CFC,CE8>=EGFGGGC5:EEECGC+;CC?EG59+78C58C++3?8CGDGGD3CF5DD>
@M03364:276:000000000-BLYN8:1:1101:6853:19132 1:N:0:1
ACTCCTACGGGAGGCAGCAGTAGGGAATCTTCGGCAATGGGGGCAACCCTGACCGAGCAACGCCGCGTGAGTGAAGAAGGTTTTCGGATCGTAAAACTCTGTTGTTAGAGAAGAACGTTAAGTAGAGTGGAAAGTTACTTAAGTGACGGTATCTAACCAGAAAGGGACGGCTAACTACGTGCCAGCAGCCGCGGTAATACGTAGGTCCCAAGCGTTGTCCGGATTTATTGGGCGTAAAGCGAGC
+
GGGGGGGGGGGGGGGGGGGGGGGGGGGGGGGGGGGGGGGGGGGGGGGGGFGGGGGGGGGGGGGGGGGGGGGGGGGFGGGGGGGGGGGGGGGGGGGGGGGGGGGGGFGGGGG8DFGGGGGGGGFGGFGFFGGFGGGGGGGGGGGGGGGGGGGGGGGGGGGGGGGGFFGGGGGGGGGGGGCFGGGGGGGGGGGGGGECCFGFFFFGGGGGGGGGGGGGGGGGGGGECCFGGGGDFGEGGGDGD<7/
@M03364:276:000000000-BLYN8:1:1101:17685:19149 1:N:0:1
ACTCCTACGGGAGGCAGCAGTAGGGAATCTTCGGCAATGGGGGCAACCCTGACCGAGCAACGCCGCGTGAGTGAAGAAGGTTTTCGGATCGTAAAACTCTGTTGTTAGAGAAGAACGTTAAGTAGAGTGGAAAGTTACTTAAGTGACGGTATCTAACCAGAAAGGGACGGCTAACTACGTGCCAGCAGCCGCGGTAATACGTAGGTCCCAAGCGTTGTCCGGATTTATTGGGCGTAAAGCGAGC
+
GGGGGGGGGGGGGGGGGGGGGGGFGGGD9FGCG7FCGGGGDF@CFFGFG8E86CC+@FEGEEDFGGGGGDGGGGFGFGGGGGGGGDG=CFGACFFGFGDFGGGG@<ECBFDFFGGGE<<ADF@DA9EFCFAFGCDCGGFGGFGGGGGGCGGFGGGGEDFF:>>:,F@FGFF*1DFGGGGGGGGGGFCFGCCEE8:EECF+=B98:F+::C6FEGE5CCFGGDEG*99CFG+7DC:EDFDCC39)
@M03364:276:000000000-BLYN8:1:1101:20569:19180 1:N:0:1
ACTCCTACGGGAGGCAGCAGTAGGGAATCTTCGGCAATGGACGAAAGTCTGACCGAGCAACGCCGCGTGAGTGAAGAAGGTTTTCGGATCGTAAAACTCTGTTGTTAGAGAAGAACAAGGATGAGAGTAAAATGTTCATCCCTTGACGGTATCTAACCAGAAAGCCACGGCTAACTACGTGCCAGCAGCCGCGGTAATACGTAGGTGGCAAGCGTTGTCCGGATTTATTGGGCGTAAAGCGAGC
+
GGGGGGGGGGGGGGGGGGGGGGGGGGGGGGGGGGGGGGGGGGGGGGGGGGGGGGGGGGGGGGGGGGGGGGGGGGGGGGGGGGGGGGGGGGGGGGGGGGGGGGGGGGGGGFGGGGGGGGGGFGGGGGGGGGGGGGGGGGGGGGGGGGGGGGGGGGGGGGGGGGGGGGGGGGGGGGGGGGGGGGGGGGGGFGGDGGGGGFGGGGGGGGGGGGGDFGEGGGGGGGG=8CGGGGGCFGGGGGGGGGG5
@M03364:276:000000000-BLYN8:1:1101:20275:19208 1:N:0:1
ACTCCTACGGGAGGCAGCAGTAGGGAATCTTCGGCAATGGGGGCAACCCTGACCGAGCAACGCCGCGTGAGTGAAGAAGGTTTTCGGATCGTAAAACTCTGTTGTTAGAGAAGAACGTTAAGTAGAGTGGAAAATTACTTAAGTGACGGTATCTAACCAGAAAGGGACGGCTAACTACGTGCCAGCAGCCGCGGTAATACGTAGGTGGCAAGCGTTGTCCGGATTTATTGGGCGTAAAGCGAGC
+
GGGGGGGGGGGGGGGGGGGGGGGGGGGGGGGGGGGGGGGGGGGGGGGGGGGGGGGGGGGGGGGGEGGGGGGGGGGGGGGGGGGGGGGGGGGGGGGGGGGGGGGGGGGGGGGGGGGGGGGGGGGGGFGFGGGDFGGGGGGGGGGGGGGGGGFGGGGGGGGGGGGGGGGGGGGGGGGGGGGGGGGGGGGGGGGGGGGGGGGGGGGGGGGGGGGFGGGGGGGGDGEE=FFGGGGFGGGGDGGGGGGD
@M03364:276:000000000-BLYN8:1:1101:23849:19210 1:N:0:1
ACTCCTACGGGAGGCAGCAGTGGGGAATATTGCACAATGGGCGCAAGCCTGATGCAGCCATGCCGCGTGTATGAAGAAGGCCTTCGGGTTGTAAAGTACTTTCAGCGAGGAGGAAGGCGTTGTGGTTAATAACCGCAGCGATTGACGTTACTCGCAGAAGAAGCACCGGCTAACTCCGTGCCAGCAGCCGCGGTAATACGGAGGGTGCAAGCGTTAATCGGAATTACTGGGCGTAAAGCGCACG
+
GGGGGGGGGGGGGGGGDGGGGGGGGGGGGGGGGGGGGGFGGGGGCEEFGGGGFFGGGGFFGGGGGGGGGGFFCDFAF=AFFGGGFFGGGEGGGGGGGGFGFFFFFGG+FGCEGG<F>CFCCEGE>FFGAAFGGGEGGEGGGGF<EFGGGGGGFGGGGGGFGGGGGGGDGE7EAEFFCEFFGGGGGGGGGGGGEECE?FGGEEGGGGEDGGFCEGG55+A=E5EGGGGGGFFGGGGGFFFGGGG5
@M03364:276:000000000-BLYN8:1:1101:24379:19297 1:N:0:1
ACTCCTATGGGAGGCAGCAGTGGGGAATATTGCACAATGGGCGCAAGCCTGATGCAGCCATGCCGCGTGTATGAAGAAGGCCTTCGGGTTGTAAAGTACTTTCAGCGAGGAGGAAGGCGTTGTGGTTAATAACCGCAACGATTGACGTTACTCGCAGAAGAAGCACCGGCTAACTCCGTGCCAGCAGCCGCGGTAATACGGAGGGTGCAAGCGTTAATCGGAATTACTGGGCGTAAAGCGCACG
+
GGGGGGGGGGGGGGGGGGGGGGGGGGGGGGGGGGGGGFFGGGGGGGGGGGGGGGGGGGGGGGGGGGGGGGGGGGGGGGDGGGGGGGGGGGGGGGGGGGGGGGGGGGGCGDGGGGGGGGGGGGGGGGGGGGGGGGGGGGGGGGGGGGGGGGGGGGGGGGGGGGGGGGGGGGGGGGGGGGGFGGGGGGGGGGGDGGGGGGGGGGGGGGGGGGGGGGGDGDGGGGDGGGGGGGGFG<EGCGDGGGGD
@M03364:276:000000000-BLYN8:1:1101:27521:19326 1:N:0:1
ACTCCTACGGGAGGCAGCAGTAGGGAATCTTCGGCAATGGGGGCAACCCTGACCGAGCAACGCCGCGTGAGTGAAGAAGGTTTTCGGATCGTAAAACTCTGTTGTTAGAGAAGAACGTTAAGTAGAGTGGAAAGTTACTTAAGTGACGGTATCTAACCAGAAAGGGACGGCTAACTACGTGCCAGCAGCCGCGGTAATACGTAGGTCCCAAGCGTTGTCCGGATTTATTGGGCGTAAAGCGAGC
+
GGGGGGDGGGGGGGGGGGGGFGGFGGGGGGGGGGGGGGGGGEEGGGGGGGGGGGGGGGGGGGDGGGGGGGGGGFGGGGGGEFGEGGFCFFGGGFGGGGGGGGGGGGGGFGGGFGGFGGGFFDGGGGFFG7FFFGGGFGGFGGGGGGGGGGGGFGGGGFCGGGGGGGGGGGGGGGGGGGGFFGGGGGGGGGGGGGGGGGGGGGGGGGGGDFGGGGGGGEG+:EECCFGGFFGGGGCGGFFFDDG5
@M03364:276:000000000-BLYN8:1:1101:27917:19340 1:N:0:1
ACTCCTACGGGAGGCAGCAGTAGGGAATCTTCGGCAATGGGGGCAACCCTGACCGAGCAACGCCGCGTGAGTGAAGAAGGTTTTCGGATCGTAAAACTCTGTTGTTAGAGAAGAACGTTAAGTAGAGTGGAAAGTTACTTAAGTGACGGTATCTAACCAGAAAGGGACGGCTAACTACGTGCCAGCAGCCGCGGTAATACGTAGGTCCCAAGCGTTGTCCGGATTTATTGGGCGTAAAGCGAGC
+
GGGGGGGGGGGGGGGGGGGGGGGGGGGFGGGGGGGGGGGCFGGGGGGGGGGGGGGGGGGGGGGGGGGGGGGGGGGCFGGFFGGGGGGGGGGGGGGGGGGGGGGGGGGGGGGGGGGGGFFCFGGGGGGGGGGGGGGGGGGGFGGC<FGGGGGGGGGGG7FCFGGFFFGGGGGGGGGGGGGGGGGGGGGGGGGGGGDEEGG9FGFFGGGGGGGFGGCG5EFEEGCC=FCF7?CDDGGGGFG7DDGD
@M03364:276:000000000-BLYN8:1:1101:21163:19362 1:N:0:1
ACTCCTACGGGAGGCAGCAGTGGGGAATATTGCACAATGGGCGCAAGCCTGATGCAGCCATGCCGCGTGTATGAAGAAGGCCTTCGGGTTGTAAAGTACTTTCAGCGAGGAGGAAGGTGTTGTGGTTAATAACCACAGCAATTGACGTTACTCGCAGAAGAAGCACCGGCTAACTCCGTGCCAGCAGCCGCGGTAATACGGAGGGTGCAAGCGTTAATCGGAATTACTGGGCGTAAAGCGCACG
+
GGGGGGGGGGGGGGGGGGGGGGGGGGGGGGGGGGGGGGGGGGGGGGGGGGGGGGGGGGGGGGGGGGGGGGGGGGGGGGGGGGGGGGGGFGGGGGGGGGGGGGGGGGGGGGGGGGGGGGGGGGGGGEGGGGGGGGGGGGGGGGFGGGGGGGGGGGGGGGGGGGGFGGGGGGGGGGGGGGGGGGGFFGGGGGGGGGGGGGGGGGGGGGGGGGGGGGGDGGGGGGGGGGGGGGGGGGGGGGGGGGG)
@M03364:276:000000000-BLYN8:1:1101:26140:19364 1:N:0:1
ACTCCTACGGGAGGCAGCAGTAGGGAATCTTCGGCAATGGGGGCAACCCTGACCGAGCAACGCCGCGTGAGTGAAGAAGGTTTTCGGATCGTAAAACTCTGTTGTTAGAGAAGAACGGTAAGTAGAGTGGAAAGTTACTTAAGTGACGGTATCTAACCAGAAAGGGACGGCTAACTACGTTCCAGCAGCCGCGGTAATACGTAGGTCCCAAGCGTTGTCCGGATTTATTGGGCGTAAAGCGAGC
+
FGF<<<FAFGDGC@FEDGGD-6CFGGGGGGCGFG7FCFGGGGEGDCCFGFGGC@@@F@FC<+>@@@:4@:FGFGCGCFGG,AF7F=F7=FGCF<D,CFF,?CAFG8BEEFFG,8<>F7F7BD5,E9>@FCD@DGADAD,<FDDB@<9C<@<FFGFFFGCFGG7::E,>:1<F7,26>FFCFGGFDGGEF:4CEECG8C9CF++:*C9+:<8CGC**2:A?CE8CE9<C:EECC<CEG5FDG5<7
@M03364:276:000000000-BLYN8:1:1101:23837:19368 1:N:0:1
ACTCCTACGGGAGGCAGCAGTAGGGAATCTTCGGCAATGGACGAAAGTCTGACCGAGCAACGCCGCGTGAGTGAAGAAGGTTTTCGGATCGTAAAACTCTGTTGTTAGAGAAGAACGACGAGGAGAGTGGAAAGCTCCTCGTGTGACGGTATCTAACCAGAAAGGGACGGCTAACTACGTGCCAGCAGCCGCGGTAATACGTAGGTCCCGAGCGTTGTCCGGATTTATTGGGCGTAAAGCGAGC
+
GGGGGGGGGGGGGGGGGGGGGGGGGGGGGGGGGGGGGGGGGGGGGGGGGGGGGGGGGGGGGGGGGGGFGGGFGGGGGGGGGGGGGGGGGGGGGGGGGGGGGGGGGGGGGGGGGGGFGCCFGGGDGGGGGGGGGFFGGGGGEFGGGGGGGGGGGGGGFGGGGGGGGGGGGGGGGGGGGGGGGGGGGGFFGGGGGGGDGGGGGGGGGGGGGEGGGGEGGGGGGGEGE6FCGGGFFGGGGGFFGGG)
@M03364:276:000000000-BLYN8:1:1101:19442:19425 1:N:0:1
ACTCCTACGGGAGGCAGCAGTAGGGAATCTTCGGCAATGGACGAAAGTCTGACCGAGCAACGCCGCGTGAGTGAAGAAGGTTTTCGGATCGTAAAACTCTGTTGGTAGAGAAGAACGTTGGTGAGAGTGGAAAGCTCATCAAGTGACGGTAACTACCCAGAAAGGGACGGCTAACTACGTGCCAGCAGCCGCGGTAATACGTAGGTCCCGAGCGTTGTCCGGATTTATTGGGCGTAAAGCGAGC
+
GGGGGGGGGGGGGGGGGGGGGGGGGGGGGGGGGGGGGGGGGGGGGGGGGGGGGGGGGGEGGGGGGGGGGGGGGGGGGGGGEAFFGGGGGGGGGGGGGGGGGGGCFGGGGGGGCGFGGDBFFGGGGGGGGGGGCFGGGGGGGFGGGFGGGDGGGCFGGGGGGCGGGGGGEGDCCFGGGGGGGGGGGGGGGGDGEG8CCEFGGG?FGGGGGDGGGGEEEGGFGG5CC9EFGGGGGDGGGGGGGGG5
@M03364:276:000000000-BLYN8:1:1101:8669:19507 1:N:0:1
ACTCCTACGGGAGGCAGCAGTGGGGAATATTGCACAATGGGCGCAAGCCTGATCCAGCCATGCCGCGTGTGTGAAGAAGGTCTTCGGATTGTAAAGCACTTTAAGTTGGGAGGAAGGGCATTAACCTAATACGTTAGTGCTTTGACGTTACCGACAGAATAAGCACCGGCTAACTACGTGCCAGCAGCCGCGGTAATACGGAGGGTGCAAGCGTTAATCGGAATTACTGGGCGTAAAGCGTGCG
+
GGGGGGGGGGGGGGGGGGGGGGGGGGGGGGGGGGGGGGGGGGGGGGGGGGGGAFGGGGGGFGGGGGGFG=FGGGGGGGGGGFGGGGGGGGGGGGGGG<FG8F9,BF<CFGGGGGGG7FEEGGGGCFGGGFGFC=FFDCCD,@FAFFE7BFGGGGDEBFFFFFGGGGGG>@EEGFGB<:FCGGGGGFGGGGCGG88=EFGE111CEGGGFGGGG5CEGG?:CCEGGG+<EGGCCD55C>7>977<
@M03364:276:000000000-BLYN8:1:1101:15959:19516 1:N:0:1
ACTCCTACGGGAGGCAGCAGTGGGGAATATTGCACAATGGGCGCAAGCCTGATGCAGCCATGCCGCGTGTATGAAGAAGGCCTTCGGGTTGTAAAGTACTTTCAGCGAGGAGGAAGGTGTTGTGGTTAATAACCGCAGCGATTGACGTTACTCGCAGAAGAAGCACCGGCTAACTCCGTGCCAGCAGCCGCGGTAATACGGAGGGTGCAAGCGTTAATCGGAATTACTGGGCGTAAAGCGCACG
+
GGGGGGGGGGGGGGGGGGFGGGGGGGGGGGGGGGGGGGGGGGGGEEEGGGGGGGGGGGGGGGGGGGGGGGGGGGGGGGGGGGGGGGGGGGGGGGGGGGGGGGGGGGGGGGDGGGFGGGGGG@FGGFGGGGGGGGGGGGGGGGGGGGGGGGGGGGGGGGGGGGGGGGGGGGGDGGGGGGFGGGGGGGGGFDCEDCCEFGGGGEGGGGGC?FFGGEGGGGGGGGGGGFCFFFCFDCEDGGGGGDD3
@M03364:276:000000000-BLYN8:1:1101:8266:19522 1:N:0:1
ACTCCTACGGGAGGCAGCAGTTGGGAATCTTCCACAATGGACGAAAGTCTGATGGAGCAACGCCGCGTGAGTGAAGAAGGTTTTCGGATCGTAAAACTCTGTTGTTAAAGAAGAACGTGGGTGAGAGTAACTGTTCACCCAGTGACGGTATTTAACCAGAAAGCCACGGCTAACTACGTGCCAGCAGCCGCGGTAATACGTAGGTGGCAAGCGTTATCGGGATTTATTGGGCGTAAAGGGAGCG
+
FGFGGGGGDGGGGGGGGGGGG,EFGGGGGGGGGFGGGGGG,EFCCFEECAFGFGFGGGFFGEFGGGG=F:F,CFGFG8F8,??FGGGGEDGGGGG9F<EGGFEE=4FFFGGFGFC,@FFC:487AFGF9BDEG?58EFB3FDFGCFEB3@FF9CFF,>@@FCCGF<,>7*FCGGCG?:,@7*;?>2>D818CECB*=C;E:9*;<EB8CC=EEEC5:A2/**/=@<C2<C5:C9*/>***/15<
@M03364:276:000000000-BLYN8:1:1101:25690:19523 1:N:0:1
ACTCCTACGGGAGGCAGCAGTGGGGAATATTGGACAATGGGCGAAAGCCTGATCCAGCCATGCCGCGTGTGTGAAGAAGGTCTTCGGATTGTAAAGCACTTTAAGTTGGGAGGAAGGGCATTAACCTAATACGTTAGTGCTTTGACGTTACCGACAGAATAAGCACCGGCTAACTCTGTGCCAGCAGCCGCGGTAATACGTAGGTTGCAAGCGTTATCCGGAATTATGGGGCGTAAAGCGAGCG
+
FGEFFFFGGGGGGGGGGGFGGGGGGGGGFG9FGGGGFGGFFGGGGGCGGGGGGGEGGGGGGGGGGGGEFGGGGGGGGGGGGGGGGGGGGGGFGGGGGGGGCFCFFFFGFEGGGGGGGGGGGGFGGFFGGGGGGGFFGGGADFFGAFFG7FGGGDGEDFFGFGGCGGFEBFGGGGGGGGGFADGFGGGGGEDEGGGGGGGGG?GD?+=CFCFGCEEECFGDGE*:CC@+<CGGGGGGG7:DGD<9
@M03364:276:000000000-BLYN8:1:1101:20786:19544 1:N:0:1
ACTCCTACGGGAGGCAGCAGTAGGGAATCTTCGGCAATGGGGGCAACCCTGACCGAGCAACGCCGCGTGAGTGAAGAAGGTTTTCGGATCGTAAAACTCTGTTGTTAGAGAAGAACGTTAAGTAGAGTGGAAAGTTACTTAAGTGACGGTATCTAACCAGAAAGGGACGGCTAACTACGTGCCAGCAGCCGCGGTAATACGTAGGTCCCAAGCGTTGTCCGGATTTATTGGGCGTAAAGCGAGC
+
GGGGGGGGGGGGGGGGGGGGGGGGGGGGGGGGGGGGGGGGGGGGGGGGGGGGGGGGGGGGGGGGGGGFGGGGGGGGGGGGGGGGGGGGGGGGGGGGGGGGGGGGGGGGGGGGGGGGGGGGGGFGGGGGGGGGGGGGGGGGGGGGGFGGGCFGGGGGGGGGGGGGGGGGGGGGGGGGGGGGFGGGGGGFGGGGGGGGGFGGGGGGGGGGGGGGGGGGD=FGGGGGGFGFGGGGGGGGGGGGGGG>
@M03364:276:000000000-BLYN8:1:1101:18696:19551 1:N:0:1
ACTCCTACGGGAGGCAGCAGTGGGGAATATTGGACAATGGGCGAAAGCCTGATCCAGCCATGCCGCGTGTGTGAAGAAGGTCTTCGGATTGTAAAGCACTATAAGTTGGGAGGAAGGGCATTAACCTCATACGTTAGTGCTTTGACGTTACCGACAGAATAAGCACCGGCTAATTCTGTGCCAGCAGCCGCGGTAATACGTAGGTGGCAAGCGTGGTCCGGATTTATTGGGCGTAAAGCGAGCG
+
GGGGFGGGGGGGGGGGGGGGGGGGGGGGGGGGFGGGGGGGGFEGGG@FGGGGGFGGGGEGEFGGGGGGGCFGGGGGGGG8CDGGGGGEFGGGGGGGG<EG,EEFG@CFGGG:FGGG@=CDCE,B8<5,:FEF<F<FG,7A<5:,,?3F@FC,@FC+F,3,>,3>,DEGGGFGG,=E9B@FC,5DGG>8EGEDBEC7BB,1CC;CGGGFB<E=*3*/=9AEE5;*3++<C+AECGGG<:DDDDGD
@M03364:276:000000000-BLYN8:1:1101:12864:19553 1:N:0:1
ACTCCTACGGGAGGCAGCAGTAGGGAATCTTCGGCAATGGGGGCAACCCTGACCGAGCAACGCCGCGTGAGTGAAGAAGGTTTTCGGATCGTAAAACTCTGTTGTTAGAGAAGAACGTTAAGTAGAGTGGAAAATTACTTAAGTGACGGTATCTAACCAGAAAGGGACGGCTAACTACGTGCCAGCAGCCGCGGTAATACGTAGGTCCCAAGCGTTGTCCGGATTTATTGGGCGTAAAGCGAGC
+
GGGGGGGGGGGGGGGGGGGGGGGGGGGGGGGGGGGGGGGGGGGGGGGGGGGGGGGGGGGGGGGGGGCFFGGGGGGGGGGGFGGGGGGGFGGGGGGGGGGGGGGGGGGGGGGGGGGGGGFFGGGGFGGGGGGGGGGGGGGGGFGGGGGGGEGGFGGGGGGGCFGGGGGGGGGGGGGGGGGGGGCEGGGGGGGGGGGGGGGGGGGGDGFGFGGC5CGGGGGGEEGGGGGGGGG=FGGGGGGGGGD)
@M03364:276:000000000-BLYN8:1:1101:25712:19554 1:N:0:1
ACTCCTACGGGAGGCAGCAGTAGGGAATCTTCGGCAATGGGGGCAACCCTGACCGAGCAACGCCGCGTGAGTGAAGAAGGTTTTCGGATCGTAAAACTCTGTTGTTAGAGAAGAACGTTAAGTAGAGTGGAAAGTTACTTAAGTGACGGTATCTAACCAGAAAGGGACGGCTAACTACGTGCCAGCAGCCGCGGTAATACGTAGGTCCCGAGCGTTGTCCGGATTTATTGGGCGTAAAGCGAGC
+
GGGGGGGGGGGGGGGGGGGFGGGGGGGGGGGGGDGGGGGGGGGGGGGGGGGGGGGGGGGGGGGGGGGGGGGGGGGGGGGGGFGGGGGGGGGGGGGGGGGGGGGGGGGGGGGGGGGGGGGGGGCFGGGGGGGFGGGGEGDFGGGCFGGEGGGGGGGGGGGGGGGGGGGCCFEGGGFGGGGGGGGGGGFDFEGDEDCGCEGGG?FGGGFGFGG=EGCEC/A9CEGEEFGGGGFGGGGDGGGGDDD9
@M03364:276:000000000-BLYN8:1:1101:12418:19579 1:N:0:1
ACTCCTACGGGAGGCAGCAGTAGGGAATCTTCGGCAATGGACGAAAGTCTGACCGAGCAACGCCGCGTGAGTGAAGAAGGTTTTCGGATCGTAAAACTCTGTTGTCAGAGAAGAACAAGGGTGAGAGTGGAAAGTTCACCCCTTGACGGTATCTGACCAGAAAGCCACGGCTAACTACGTGCCAGCAGCCGCGGTAATACGTAGGTGGCAAGCGTTGTCCGGATTTATTGGGCGTAAAGCGAGC
+
GGGGGGGGGGGGGGGGGGGGGGGGGGGGGGGGGGGGGGGGGGGGGGGGGGGGGGGGGGGGGGGGGGGGGGGGGGGGGGGGGGGGGGGGGGGGGGGGGGGGGGGGGGGGGFGGGGGGGGGGGGGGGGGGGGGGGGGGGGGGGGGGGGGGGGGGGGGGGGGGGGGGGGGGGDGGGGGGGFGGGGGGGGGGGGGGGGGGGGGGGGGGGGGGGGGGGGGGGGGGGDDEEFGGGFGGGGGGGFGGGGG3
@M03364:276:000000000-BLYN8:1:1101:19817:19610 1:N:0:1
ACTCCTACGGGAGGCAGCAGTAGGGAATCTTCCACAATGGACGAAAGTCTGATGGAGCAACGCCGCGTGAGTGAAGAAGGTTTTCGGATCGTAAAACTCTGTTCTCAGAGAAGAACAAGGGTGAGAGTGGAAAGTTCACCCCTTGACGGTATCTGACCAGAAAGCCACGGCTAACTACGTGCCAGCAGCCGCGGTAATACGAAGGCGGCAAGCGTAGTCCGGATTTATTGGGCGTAAAGCGAGC
+
6;CFEECEFG7F@FEGGDGGF<9FFD<CCFFF,6FFGC<@9C@+6@6CCFEFED,,:E@FGGECGCFFEG,9:C<CE@E=,,59CF@FCFCEGG<F,=FF9@<,,C,F,FF8F,AA=4,:+:B<A<=BF?5=F<FGGAFFB=>FF,D:+6+8,79CFG8,3,<@:<@FCC7*><ECGG7CFDEGC@DBC:>EG*B8:=,,**3C7***:?E8E*1*2:C7*:8::9+:++3**7C:77:F5<<)
@M03364:276:000000000-BLYN8:1:1101:10489:19629 1:N:0:1
ACTCCTACGGGAGGCAGCAGTAGGGAATCTTCGGCAATGGACGAAAGTCTGACCGAGCAACGCCGCGTGAGTGAAGAAGGTTTTCGGATCGTAAAACTCTGTTGTTAGAGAAGAACGTTAAGTAGAGTGGAAAGTTACTTAAGTGACGGTATCTAACCAGAAAGGGACGGCTAACTACGTGCCAGCAGCCGCGGTAATACGTAGGTCCCAAGCGTTGTCCGGATTTATTGGGCGTAAAGCGAGC
+
FG@FGGFGEGGGEGGGGGFFG<<<@EFFDFGGFC7CFFFGDGGEEGC<FGGGGGCGGE:FG:FGGGECFCGGGGGFGGDF?EFFFGGGGEEGGFGGFGGGGGFFF,EEFA<FFGF@C?,B=DD@F@FGCEFC?DFGGFAFFGFFG9BEDGGGGGGDA3>>,<FFG7:D:*:>F@GFGFGFGGFG;DEGGCGGGGGGDCBCGEFGECFGGGGFGEEGGEFFGCC5CC+<:CF5FGEGGFGGGDG)
@M03364:276:000000000-BLYN8:1:1101:5818:19644 1:N:0:1
ACTCCTACGGGAGGCAGCAGTAGGGAATCTTCCACAATGGACGCAAGTCTGATGGAGCAACGCCGCGTGAGTGAAGAAGGTTTTCGGATCGTAAAACTCTGTTGGTAGAGAAGAACGTTGGTGAGAGTGGAAAGCTCATCAAGTGACGGTAACTACCCAGAAAGGGACGGCTAACTACGTGCCAGCAGCCGCGGTAATACGTAGGTCCCGAGCGTTGTCCGGATTTATTGGGCGTAAAGCGAGC
+
GGGGGGGFGGGCGGGDCC<FF9FFG?FGGGGFGGGGGGE?E@CFDCFGFGCFGGGGGGFFGGEGGDGEGDCFFFGGGFGGGFFGGGG7,FEGCGGGGGCFFEAFGFDECFA<8EGGGFFGGFGGGAFGGGF<F>8FFCGGGFGG9?FGGGGGGGGGFDGDCFFGF7FF>FGDCD@E>FGFFEGGC7CF>>EGGGGGEG?FGFFFEFG988EEDCECEGFG5?EGGG?FGFE5CDGGGGCC7CD9
@M03364:276:000000000-BLYN8:1:1101:17790:19652 1:N:0:1
ACTCCTACGGGAGGCAGCAGTAGGGAATCTTCGGCAATGGACGAAAGTCTGACCGAGCAACGCCGCGTGAGTGAAGAAGGTTTTCGGATCGTAAAACTCTGTTGTCAGAGAAGAACAAGGGTGAGAGTGGAAAGTTCACCCCTTGACGGTATCTGACCAGAAAGCCACGGCTAACTACGTGCCAGCAGCCGCGGTAATACGTAGGTGGCAAGCGTTGTCCGGATTTATTGGGCGTAAAGCGAGC
+
GGGGGGGGGGGGGGGGGGGGGGGGGGGGGGGGGGGGGGGGGGGGGGGGGGGGGGGGGGGGGGGGGGGGGGGGGGGGGGGGGGGGGGGGGGGGGGGGGGGGGGGGGGGGGGGGGGGGGGGGGGGGGGGGGFGGGGGGFGGGGGGGGGGGGFFGGGGGGGGGGGGGGGGGGGGGGGGGGGGGGGGGGGGGGGGGGGGGGGCGGGGGGGGFGGGGGGGGGGGGGGG=CFDGGEFFFGGGGFFGGGGC
@M03364:276:000000000-BLYN8:1:1101:13891:19692 1:N:0:1
ACTCCTACGGGAGGCAGCAGTAGGGAATCTTCGGCAATGGGGGCAACCCTGACCGAGCAACGCCGCGTGAGTGAAGAAGGTTTTCGGATCGTAAAACTCTGTTGTTAGAGAAGAACGTTAAGTAGAGTGGAAAGTTACTTAAGTGACGGTATCTAACCAGAAAGGGACGGCTAACTACGTGCCAGCAGCCGCGGTAATACGTAGGTCCCAAGCGTTGTCCGGATTTATTGGGCGTAAAGCGAGC
+
GGGGGGGGE@@;C@;CCFFEFFGC7FFFGGGGGGGGGFFGGEDEFEDFGCCE@EG@FF:FFEG@:FCCFFGECEGCEFGEFGF4ECEEGFGEFBFGFFCE9F<F=?FGFFGA@EB,CFGGGF@?@FG9><,CFFFCGGD@DDF3@==+5>DG9@FFGGG7<:>DCGCGC@CCFGGF9ECFGG>FCFGC8E85CG188BFGGGGEE3?+:><8:CGEEECCCE5C8+AF7C9557::DGFFDD3)
@M03364:276:000000000-BLYN8:1:1101:7600:19699 1:N:0:1
ACTCCTACGGGAGGCAGCAGTAGGGAATCTTCGGCAATGGACGAAAGTCTGACCGAGCAACGCCGCGTGAGTGAAGAAGGTTTTCGGATCGTAAAACTCTGTTGTTAGAGAAGAACGACGAGGAGAGTGGAAAGCTCCTCGTGTGCCGGTATCTAACCAGAAAGGGACGGCTAACTACGTGCCAGCAGCCGCGGTAATACGTAGGTCCCGAGCGTTGTCCGGATTTATTGGGCGTAATGCGAGC
+
GFGGGGGFG7:@CEGCGCAEAGFGGFF<<CEGGEEEFEFG9,CC+F:,CFAG9F+@:+@EDC67+FF@FGGGGGFGFGGDEFEGFCEEGGEFFG+,CFGGGGFFE=,,ECFEFFD=CFEE7:B:FDCFFFFFGG8AF73>>FFFG,EFEGD*FDCCA,<FCFGGF7:F7*=F<28C<::BCCF9E>F7B8>EC>CECFF9CF9@8<<+AEG=EGCC=1<95:8//+<0<CCC5CE7>*::3C51
@M03364:276:000000000-BLYN8:1:1101:20690:19709 1:N:0:1
ACTCCTACGGGAGGCAGCAGTAGGGAATCTTCGGCAATGGACGAAAGTCTGACCGAGCAACGCCGCGTGAGTGAAGAAGGTTTTCGGATCGTAAAACTCTGTTGTTAGAGAAGAACAAGGATGAGAGTAAAATATTCATCCCTTGACGGTATCTAACCAGAAAGCCACGGCTAACTACGTGCCAGCAGCCGCGGTAATACGTAGGTGGCAAGCGTTGTCCGGATTTATTGGGCGTAAAGCGAGC
+
GGGGGGGGGGGGGGGGGGGGGGGGGGGGGGGGGGGGGGGGGGGGGDGGGFGGGGGGGGGGGGGGGGGGGGGGGGGGGGGGGGGGGGGGGGGGGGGGGGGGGGGGFGGGGGGGGGGGGGGGGGGGGGGGGGGGFGGGGGGGGGGGGGGGGGGGGGGGGGGGGGGGFGGGGGGGGGGGGGGGFFGGGGGGGGGGGGGGGGGGGGGGGGFGGGGGGGG=EGFGGGGEGGGGGGGGGGGGGGGGGGG:
@M03364:276:000000000-BLYN8:1:1101:11415:19758 1:N:0:1
ACTCCTACGGGAGGCAGCAGTAGGGAATCTTCGGCAATGGGGGCAACCCTGACCGAGCAACGCCGCGTGAGTGAAGAAGGTTTTCGGATCGCAAAACTCTGTTGTTAGAGAAGAACGTTAAGTAGAGTGGAAAGTTACTTAAGTGACGGTATCTAACCAGAAAGGGACGGCTAACTACGTGCCAGCAGCCGCGGTAATACGTAGGTCCCAAGCGTTGTCCGGATTTATTGGGCGTAAAGCGAGC
+
GGGGGGGGGGGGGGGGGGGGGGGGGGGGGGGGGGGGGGFGGGGGGGGGGGGGGGGGGGGGGGGGGGGGGGGFGGGGGGGGGGGGGGGGGGGGGGGGGGGGGGFGGGGDGGGGGGGFFEGGGGFGGGGFCGGEGGFFFFGFGGGFDCFGGGGDFGGGGFDGGGGFGGGGGGGGGGGGGGGFFFGGGGGGGGGGGGGEGGGFGGGF7<BFGGGGGGCGGGGGGEC**9CF?EGCFDEGGGGFDGG<
@M03364:276:000000000-BLYN8:1:1101:27161:19786 1:N:0:1
ACTCCTACGGGAGGCAGCAGTAGGGAATCTTCGGCAATGGACGAAAGTCTGACCGAGCAACGCCGCGTGAGTGAAGAAGGTTTTCGGATCGTAAAACTCTGTTGTCAGAGAAGAACGTTAAGTAGAGTGGAAAGTTACTTAAGTGACGGTATCTAACCAGAAAGGGACGGCTAACTACGTGCCAGCAGCCGCGGTAATACGTAGGTCCCAAGCGTTGTCCGGATGTATTGGGCGTAAAGCGAGC
+
GGGGCCFGEGGGGGGGGGGGGGFGGCGGGGGFGGGGDGGGGGGGGDGFGGGGGGGGGGGGGGGG:EGFDGGFGGGGGGGGGGGFGGGEGGGGGGFGGGGGGGGGGGGGGGGGGGGGGEFFGGFGGDGGGGGGGGGGFGGFGGFFDAFGGGGCFGCFGGGGGGGF:CFGFF:>CEGGFGGGF>EGFGGGGGCE58=E>FF9CFDFC9BFGGGGGGGCGGFGE?*C*+<9ED9FGDEGGFFGDGGG
@M03364:276:000000000-BLYN8:1:1101:18808:19899 1:N:0:1
ACTCCTACGGGAGGCAGCAGTGGGGAATATTGCACAATGGGCGCAAGCCTGATCCAGCCATGCCGCGTGTGTGAAGAAGGTCTTCGGATTGTAAAGCACTTTAAGTTGGGAGGAAGGGCATTAACCTAATACGTTAGTGTTTTGACGTTACCGACAGAATAAGCACCGGCTAACTCCGTGCCAGCAGCCGCGGTAATACGGAGGGTGCAAGCGTTAATCGGAATTACTGGGCGTAAAGCGCACG
+
GGGGFGGGGGGGGGGGGGGGGGGGGGGGGGGGGGGGGGGGGGDEGGGGGGGGGGGFGFGGGGGGGGGGGEFGGGGGGGGGGGGGGGGGGGGGGGGGGGGGDFEGGGGGGGGGGGGGGGGGGGGGGGGGGGG9F<FGGFGGFFGGGGCFGGGGGGGGGGGGGGFGFFFGGGGGFGGGGGGGGGGFGGGGGGGGGGGGGGGG58CGGGGGGGGGGGDCFGGGGGGGGGGGFGFGGGGGGGGGGGD)
@M03364:276:000000000-BLYN8:1:1101:16922:19935 1:N:0:1
ACTCCTACGGGAGGCAGCAGTAGGGAATCTTCGGCAATGGGGGCAACCCTGACCGAGCAACGCCGCGTGAGTGAAGAAGGTTTTCGGATCGTAAAACTCTGTTGTTAGAGAAGAACGTTAAGTAGAGTGGAAAGTTACTTAAGTGACGGTATCTAACCAGAAAGGGACGGCTAACTACGTGCCAGCAGCCGCGGTAATACGTAGGTCCCAAGCGTTGTCCGGATTTATTGGGCGTAAAGCGAGC
+
GGGGGGGGGGGGGGGGGGGGGGGGGGGGGGGGGGGGGGGGGGGGGGGGGGGGGGGGGGGGGGGGGGGGGGGGGGGGGGGGGGGGGGGGGGGGGGGGGGGGFGGGGGGGGGGGGGGGGGGGGGGGGGGGGFFGGGGGGGGGGGGGGGGGGGGGGGGGGGGGGGGGGGGGGGGGGGGGGGGGGGGGGGGGGEGGGGGGGGGGGGGGCGGGGGGGGGGGGGGGGGGDEGG?9?FG:DGGGFFGGGG3
@M03364:276:000000000-BLYN8:1:1101:6240:19951 1:N:0:1
ACTCCTACGGGAGGCAGCAGTGGGGAATATTGCACAATGGGCGCAAGCCTGATGCAGCCATGCCGCGTGTATGAAGAAGGCCTTCGGGTTGTAAAGTACTTTCAGCGAGGAGGAAGGCGTTGTGGTTAATAACCGCAGCGATTGACGTTACTCGCAGAAGAAGCACCGGCTAACTCCGTGCCAGCAGCCGCGGTAATACGGAGGGTGCAAGCGTTAATCGGAATTACTGGGCGTAAAGCGCACG
+
GGGGGGGGGGGGGGGGGGGGFFGGGGGGGGGGFGGGGGGGGGGGGGGGGGGFGGGGGGGGGG8FGGGFEFGGFGGGGGGGFFDEFGGGGGGGGGGGFFGGGGGGGGGGGGGGGGGGGGGGBFGGGG7FGGGGGGGGDGGGDC<EGGFGGGGGCFFGCGEFFGGGGGGGGGGGGGGGGEFGGGFGGGGGGGGGEEEC?EGFG5CEG8EGGFGGGG;EF:EECG8:CFFFFFGGGDCEGCCDDDD<
@M03364:276:000000000-BLYN8:1:1101:25276:19968 1:N:0:1
ACTCCTACGGGAGGCAGCAGTGGGGAATATTGCACAATGGGCGCAAGCCTGATGCAGCCATGCCGCGTGTATGAAGAAGGCCTTCGGGTTGTAAAGTACTTTCAGCGAGGAGGAAGGCATTAAGGTTAATAACCTTAGTGATTGACGTTACTCGCAGAAGAAGCACCGGCTAACTCCGTGCCAGCAGCCGCGGTAATACGGAGGGTGCAAGCGTTAATCGGAATTACTGGGCGTAAAGCGCACG
+
GGGGGGGGGGGGGGGGGGGGGGGGGGGGGGGGGGGGGGGGGGGGGGGGGGGGGGGGGGGGGGGGGGDGGGGFCGGGGGGGGGFGGGGGGGGGFGGGCFGGFGCFGCEFFGGGGGGGGGCGGGGFFFGGGGGGGGGFAAFCCGDCGGGEGGGGGGEGEGFGGGGGGGG3FFGGGGGFGCG:CGGGGGGCGGGGGEGGGGGGGGGGGGGGGG+A?ECGCEFGEGGFFFGGGFCGGGGGGGGGGGD7
@M03364:276:000000000-BLYN8:1:1101:20260:20034 1:N:0:1
ACTCCTACGGGAGGCAGCAGTAGGGAATCTTCGGCAATGGGGGCAACCCTGACCGAGCAACGCCGCGTGAGTGAAGAAGGTTTTCGGATCGTAAAACTCTGTTGTTAGAGAAGAACGTTAAGTAGAGTGGAAAGTTACTTAAGTGACGGTATCTAACCAGAAAGGGACGGCTAACTACGTGCCAGCAGCCGCGGTAATACGTAGGTCCCAAGCGTTGTCCGGATTTATTGGGCGTAAAGCGAGC
+
GGFGGGGGGGGGGGGGGFGGGGGGGGGGGFGGGGGGGGGGGGGGGGGGGGGGGGGGGGGGGGGGGGGGGCGGGGGGGGGGGGGGGGGDEGGGGGGGGGGGFGGGFGGGCGGGGGGGGGGGGGGGGGGGGGGGGGGGGGGAGGGGGGGCEGGGGGGGGGGGGGGGFGGGGGGGGFGGGGGFGGGGGGGGGGGGGGGGGGGDGGGGGGGFEGGGGGGEGGGGGGG=EGGGGCCGFGGGGGFF)CC7
@M03364:276:000000000-BLYN8:1:1101:22972:20251 1:N:0:1
ACTCCTACGGGAGGCAGCAGTAGGGAATCTTCGGCAATGGGGGCAACCCTGACCGAGCAACGCCGCGTGAGTGAAGAAGGTTTTCGGATCGTAAAACTCTGTTGTTAGAGAAGAACGTTAAGGAGAGTGGAAAGTTACTTAAGTGACGGTATCTAACCAGAAAGGGACGGCTAACTACGTGCCAGCAGCCGCGGTAATACGTAGGTCCCAAGCGTTGTCCGGATTTATTGGCCGTAAAGCGAGC
+
DFF@FFFEGGGGGGEB@FEDEFGGEF@FFEFADC7FCECF8:CCFFC<FCFFCF@7FGEF8FCEFGC@FGGGGGGGGGGG<,?=FGEC=F7FFGGGGCFGEFGGGGGE?FCC@CFFGFGGGC,:DEE,>FB=ACF,@CF<DAD=F,>CFFCGGDG3@DFGG?CAF*:@FCC@FGGFGGGCGGGFFGGFF5:8E8*41BBEGCFF7225*<<FDC/*:1<7>E55CEC7:FG+7)/7CFGGC*1/
@M03364:276:000000000-BLYN8:1:1101:9603:20258 1:N:0:1
ACTCCTACGGGAGGCAGCAGTAGGGAATCTTCCACAATGGACGAAAGTCTGATGGAGCAACGCCGCGCGAGTGAAGAAGGGTTTCGGCTCGTAAAGCTCTGTTGTTAAAGAAGAACGTGGGTGAGAGTAACTGTTCACCCAGTGACGGTATTTAACCAGAAAGCCACGGCTAACTACGTGCCAGCAGCCGCGGTAATACGTAGGTGGCAAGCGTTGTCCGGATGTATTGGGCGTAAAGCGAGCG
+
GEEFGGFGGGGGECGGGEGG@CDAFDFFGGFGGFFFDEEG@FG7C76FFECFGFD,CEDGGGG+@CF+>BFFFGFGFFGGG<EFG@FEFGGGF,?FAGFGGGGGGGGGFGFGGFGGGGGGG7FCCA,A@EGCA@DCFGGGFGGGGFGGE<FGGGGF,@CFFCFF::@<*FFFCCC9DC@CFG9BFGGF:BEEEGC@C9<CC987;CFFFC8CC3//AFGE*8A/A<FFC+CFDC=:<7CD:CD)
@M03364:276:000000000-BLYN8:1:1101:6890:20369 1:N:0:1
ACTCCTACGGGAGGCAGCAGTAGGGAATCTTCGGCAATGGACGAAAGTCTGACCGAGCAACGCCGCGTGAGTGAAGAAGGTTTTCGGATCGTAAAACTCTGTTGTCAGAGAAGAACAAGGGTGAGAGTGGAAAGTTCACCCCTTGACGGTATCTGACCAGAAAGCCACGGCTAACTACGTGCCAGCAGCCGCGGTAATACGTAGGTGGCAAGCGTTGTCCGGATTTATTGGGCGTAAAGCGAGC
+
GGGGGGGGGGGGGGGGGGGGGGGGGGGGGGGGGGGGGGGGGGGGGGGGGGGGGGGGGGGGGGGGGGGGGGGFFGGGGGGGGGGGGGGGGGGGGGGGGGGGGGGGGGGGGGGGGGGGGGCFGFC<FGGGGGGGGGFGGGGGGGGGGGGGGGGCGGGGGGGGGGGGGGGFFGGGGGGFCGGGFGFGGGGGGGGGGGGGGFCFGE:CEGGFGGGGGGGGGGGCCEG>E6?FGGGGGDCGGC7DG31)
@M03364:276:000000000-BLYN8:1:1101:21500:20372 1:N:0:1
ACTCCTACGGGAGGCAGCAGTGGGGAATATTGGACAATGGGCGAAAGCCTGATCCAGCCATGCCGCGTGTGTGAAGAAGGTCTTCGGATTGTAAAGCACTTTAAGCTGGGAGGAAGCGCATTAACCTAATACGATAGTGTTTTGACGTTACCGACAGAAGAAGCACCGGCTAACTCTGTGCCAGCAGCCGCGGCAATACAGAGGGTGCAAGCGTTAATCGGAATTACTGGGCGTAAAGCGCTCG
+
GGGGGGGGGGGGGGGGGGGDFFFGGGGGGGGGCFFGGGGG@CGGGG@@EEEG,CFGCF<F<CCFGEGGGE76CCFGGGGGFGGGGGGGGGGGGFG99<FFA?FFCA,EGGG=FEF,,+8++4A?F<?4EEF,B+<=+CFAD,AD+F76=>:F:+5@F,C,@CCGGFGGGEGE7<;;FF<,>D;,1>DGC**:**14BFGC9C61B5BE6;>88;EC50A55CC5+C9@<C8*1>C5*:*19**/
@M03364:276:000000000-BLYN8:1:1101:12692:20377 1:N:0:1
ACTCCTACGGGAGGCAGCAGTGGGGAATATTGCACAATGGGCGCAAGCCTGATGCAGCCATGCCGCGTGTATGAAGAAGGCCTTCGGGTTGTAAAGTACTTTCAGCGAGGAGGAAGGCGTTGTGGTTAATAACCGCAGCGATTGACGTTACTCGCAGAAGAAGCACCGGCTAACTCCGTGCCAGCAGCCGCGGTAATACGGAGGGTGCAAGCGTTAATCGGAATTACTGGGCGTAAAGCGCACG
+
GGGGGGGGGGGGGGGGGGGGGGGGGGGGGGGGGGGGGGGGGGGGGGDGGGGGGGGGGGGGGGGGGGGGGGGGGGGGGGGGGGGGGGGGGGGGGGGGGGGGGGGGGGGGGGGGEGGGGGGGGGGGGGGGGGGGGGDFGGGGGGGGGGGGGGDGGGGGEGGGGGGGGGGGGGGGGGGGGGGGGGGGGGGGGDGEGGGGGFGGGGGGGGGGGGGGGGG5FGGCEGGGFGGGGFFFGDGGGGGDGGGD
@M03364:276:000000000-BLYN8:1:1101:21499:20411 1:N:0:1
ACTCCTACAGGAGGCAGCAGTAGGGAATCTTCGGCAATGGACGAAAGTCTGACCGAGCAACGCCGCGTGAGTGAAGAAGGTTTTCGGATCGTAAAACTCTGTTGTTAGAGAAGAACAAGGATGAGAGTAAAACGTTCATCCCTTGACGGTATCTAACCAGAAAGCCACGGCTAACTACGTGCCAGCAGCCGCGGTAATACGTAGGTGGCAAGCGTTGTCCGGATTTATTGGGCGTAAAGCGAGC
+
GGGGGGGGGGGGGGGGGGGGGGGGGGGGGGGGGGGGGGGGGGGGGGGGGGGGGGGGGGGGGGGGGGGGGGGGGGGGGGGGGGGGGGGGGGGGGGGGGGGGGGGGGGGGGGGGGGGGGGGGGGGGGFGGGGGGGGGGGGGGGGGGGGGGGGGGGGGGGGGFGGGGGGGGGGGGGGGGGGGGGGGGFGGGGGGGGGGGGGGGGGGGGGGDGGGGGGGGGGGGGGGGEFGGFGFGGGGGGGGGGGGC
@M03364:276:000000000-BLYN8:1:1101:14347:20418 1:N:0:1
ACTCCTACGGGAGGCAGCAGTAGGGAATCTTCGGCAATGGGGGCAACCCTGACCGAGCAACGCCGCGTGAGTGAAGAAGGTTTTCGGATCGTAAAACTCTGTTGTTAGAGAAGAACGTTAAGTAGAGTGGAAAGTTACTTAAGTGACGGTATCTAACCAGAAAGGGACGGCTAACTACGTGCCAGCAGCCGCGGTAATACGTAGGTCCCAAGCGTTGTCCGGATTTATTGGGCGTAAAGCGAGC
+
GGGGGGGGGGGGGGGGGGFFGGGGGGGGGGGGGGGGGGGGFGGGGGGGGGGGGGGGGGGGGGGGGGGGGGGGGGGGGGGGGDGGGGGGGGGGGGGGGGGGGGGGGGGGGGGGGGGGGGGGFGGGGGGGGGGGGFGGGGGGGGGGFFGGGGGGGGGGGDGGGGGGGGGGGDGGGGGGGGGGGGGGGGGGCFGGGGGEGG?FGGGGGGGGGFCCFGGEGGGGGGGEGGGGGGGCCDGEGGGGDDD5
@M03364:276:000000000-BLYN8:1:1101:24532:20460 1:N:0:1
ACTCCTACGGGAGGCAGCAGTAGGGAATCTTCGGCAATGGACGAAAGTCTGACCGAGCAACGCCGCGTGAGTGAAGAAGGTTTTCGGATCGTAAAACTCTGTTGTCAGAGAAGAACAAGGGTGAGAGTGGAAAGTTCACCCCTTGACGGTATCTGACCAGAAAGCCACGGCTAACTACGTGCCAGCAGCCGCGGTAATACGTAGGTGGCAAGCGTTGTCCGGATTTATTGGGCGTAAAGCGAGC
+
GGDGGGGGGGGGGGGGGGGGGGGGGGGGGGGGGGGGGGGGGGGGGGGGGGGGGGGGGGGGGGGGDGGGGGGGGGGFGGGGGGGGGGGGGGGGGGGGGGGFGGGGGGGGGGGGGGGGGGGCGGGGGGGGGGGGGGGGGGGGGEGGGGGGGGGGGGGGGGGGFGGGGGGGGCGGEGGGGGGGGGGGGFFGGGDEGGGGGDGGFGGGGGGGGGGFGGGGGGGGGGDGGFGGFFFFC)>EGGGGDGG5
@M03364:276:000000000-BLYN8:1:1101:25209:20495 1:N:0:1
ACTCCTACGGGAGGCAGCAGTAGGGAATCTTCGGCAATGGACGAAAGTCTGACCGAGCAACGCCGCGTGAGTGAAGAAGGTTTTCGGATCGTAAAACTCTGTTGTCAGAGAAGAACAAGGGTGAGAGTGGAAAGCTCACCCCTTGACGGTATCTGACCAGAAAGCCACGGCTAACTACGTGCCAGCAGCCGCGGTAATACGTAGGTGGCAAGCGTTGTCCGGATTTATTGGGCGTAAAGCGAGC
+
EGGG?FGGGGGGGGGGGGGGFFGGGGFGGGGGGGDGGGFGGGGGGGGGGGGGGGGGGGGGGGGGGGGGGGGGGGGGGGGGGFFGGGGGGGGGGGGGGGGGGFGFFGGDDGGG<FGGGGGFGGGGGFGGGGGGGGGGGGGGFEFFGGGGGGGGGGGGGGGGG@GGGGGGDGGGGGGGGGEGCFGGGGGGGGGGDG>CCGGGFE?FGFGGGGGGGG8CEEEGDG=58CFGGCFF4CGGGGGGGDG>
@M03364:276:000000000-BLYN8:1:1101:13469:20535 1:N:0:1
ACTCCTACGGGAGGCAGCAGTAGGGAATCTTCCACAATGGACGAAAGTCTGACCGAGCAACGCCGCGTGAGTGAAGAAGGTTTTCGGATCGTAAAACTCTGTTGTCAGAGAAGAACAAGGGTGAGAGTGGAAAGTTCACCCCTTGACGGTATCTAACCAGAAAGGGACGGCTAACTACGTGCCAGCAGCCGCGGTAATACGTAGGTCCCAAGCGTTGTCCGGATTTATTGGGCGTAAAGCGAGC
+
GGGGGGGGGGGGGGGGGGGGGGGGGGGGGGGGGGGGGGGGGGGGGCEGGGGGGGGGGGGGGGGGGGGGGGGGGGGGGGGGGGGGGGGGGGGGGGGGGGGGGGGGGGFGGGGGGGGGGGGGGGGGGGGFGGGGECDFGGGGGGGGGGGGGGGGGGGGGGGGGGGGGGGGGGDGCFGF9FEFGGGGGGGGGGGGGGEGGGGGGFGGDCF9=CFFGGCGEGGGDC5:5@FGGGGFGG=C<FDCGGG5
@M03364:276:000000000-BLYN8:1:1101:23187:20565 1:N:0:1
ACTCCTACGGGAGGCAGCAGTAGGGAATCTTCGGCAATGGGGGCAACCCTTACCGAGCAACGCCGCGTGAGTGAAGAAGGTTTTCGGATCGTAAAACTCTGTTGTTAGAGAAGAACGTTAAGTAGAGTGGAAAATTACTTAAGTGACGGTATCTAACCAGAAAGGGACGGCTAACTACGTGCCAGCAGCCGCGGTAATACGTAGGTCCCAAGCGGTGTCCGGATTTATTGGGCGTAAAGCGAGC
+
<FCDF,,CCGGC:FE7FC6FE<@FCCFFEF@<C@FFG<CCF7+FCFGGGC,C@DB@FGDGECCEDEGBF7@E,:FEECFGFC9FFECDFE@FGGGGF@EC?FEEAECFCDCFFGGCFDFFFAFFFGC<AEGGGGFEGFF<DCF@@DAEF@BD=D=FGGFCFFCF<BACGGG7>D7FFCEFCFCFFFGGF5BC85*=8BFFGGFGGGGGF?9FF8*2::6CCE*/;CCFFFGCFGGCDFGCD3C3
@M03364:276:000000000-BLYN8:1:1101:11747:20593 1:N:0:1
ACTCCTACGGGAGGCAGCAGTGGGGAATATTGCACAATGGGCGCAAGCCTGATGCAGCCATGCCGCGTGTATGAAGAAGGCCTTCGGGTTGTAAAGTACTTTCAGCGAGGAGGAAGGCATTAAGGTTAATAACCTTAGTGATTGACGTTACTCGCAGAAGAAGCACCGGCTAACTCCGTGCCAGCAGCCGCGGTAATACGGAGGGTGCAAGCGTTAATCGGAATTACTGGGCGTAAAGCGCACG
+
GGGGGGGGGGGGGGGGGGGGFDGGGGGGGGGGGGGGGGGGGGGGGGGGGGGGGGGGGGGGF<FGGGG:FGGGGGGGGGG@FGGGGGGGGGEEGGGGFGGFDCFFAFGDEG7?CFGFGDFGGGGGGCFGGGGGGGCDFGFG9FCG<FGGDFEGGGGGGD@F<EFGGGGFGGGGFG@FGGGGGFG@EFGGGGGGGEEGF?FGGCEGGGGGGGGGGE*;CCGFEE5C6<F7CEEGGDG=CFGGGGG5
@M03364:276:000000000-BLYN8:1:1101:12031:20624 1:N:0:1
ACTCCTACGGGAGGCAGCAGTGGGGAATATTGCACAATGGGCGCAAGCCTGATGCAGCCATGCCGCGTGTATGAAGAAGGCCTTCGGATTGTAAAGTACTTTCAGCGAGGAGGAAGGCGTTGTGGTTAATAACCGCAGCGATTGACGTTACTCGCAGAAGAAGCACCGGCTAACTCCGTGCCAGCAGCCGCGGTAATACGGAGGGTGCAAGCGTTAATCGGAATTACTGGGCGTAAAGCGCACG
+
FG@FFGEGFGCFDEGGGEGGAFGFCEGGFGFEE<FAFGFG,CBFGG+,DEGGFFGCCC6C<CFFCFG:@FFFGGACFFF<DFC<CCC,4?EFFC<B5C5@,CFACD7:F7:F:EB,CFEBC+?B>,+CDFGGGG77F:FGGFCC,3@C7C@CFEFC7@FFGG:,,@7:F*5>BC;,7;FFFFFCF8EGGEDGGGGGFFFF;CDE81;EFGGDG:58*+3>5?E5<99+96@FC)777DFCDGD/
@M03364:276:000000000-BLYN8:1:1101:10620:20644 1:N:0:1
ACTCCTACGGGAGGCAGCAGTAGGGAATCTTCGGCAATGGGGGCAACCCTGACCGAGCAACGCCGCGTGAGTGAAGAAGGTTTTCGGATCGTAAAACTCTGTTGTTAGAGAAGAACGTTAAGTAGAGTGGAAAGTTACTTAAGTGACGGTATCTAACCAGAAAGGGACGGCTAACTACGTGCCAGCAGCCGCGGTAATACGTAGGTCCCAAGCGTTGTCCGGATTTATTGGGCGTAAAGCGAGC
+
GGGGGGGGGGGGGGGGGGGGGGGGGGGGGGGGGCFGGGGGGGGGGGGGGGGGGGGGGG7FGGGGGGGGGGGGGGGGGGGGGGGGGGGGGGGGGGGGGGFGGGGGGGGGGGGGGGGGGDFFGGGGGGGGGCGGGGGGGGGGGGGGGGGGGGGGGGGGGGGGGGGGGGGGGGGCGGGCCFFFGGGGGGGFGGGGGGEGGGFGGGGGGFGGGFFGGGECEC?FCEGGGCFCC?FFFC5CDGGGGGD)
@M03364:276:000000000-BLYN8:1:1101:20902:20650 1:N:0:1
ACTCCTACGGGAGGCAGCAGTAGGGAATCTTCGGCAATGGGGGCAACCCTGACCGAGCAACGCCGCGTGAGTGAAGAAGGTTTTCGGATCGTAAAACTCTGTTGTTAGAGAAGAACGTTAAGTAGAGTGGAAAGTTACTTAAGTGACGGTATCTAACCAGAAAGGGACGGCTAACTACGTGCCAGCAGCCGCGGTAATACGTAGGTCCCAAGCGTTGTCCGGATTTATTGGGCGTAAAGCGAGC
+
GGGGGGGGGGGGGGGGGGGGGGGGGGGGGGGGGGGGGGGGGGGGGGGGGGGGGGGGGGGGGDGEGGGGGGGGGGGGGGGGFFGGGGGGGGGGGGGGGGGGGGGGFGGGGGGGGFGGGFGGGGFFGGGFG@FGGGGGGGGGGGGGFGGGGEGGGGGGGGGGGGGGGGGGDEGEGGGFFGGFFGGGGGGGGFCCGGGEEGGGGGFGGGFEGGG5FGGGGGGGGGGEEE<7CFFFCDGGGGGGDGGC
@M03364:276:000000000-BLYN8:1:1101:15966:20651 1:N:0:1
ACTCCTACGGGAGGCAGCAGTAGGGAATCTTCGGCAATGGGGGCAACCCTGACCGAGCAACGCCGCGTGAGTGAAGAAGGTTTTCGGATCGTAAAACTCTGTTGTTAGAGAAGAACGTTAAGTAGAGTGGAAAGTTACTTAAGTGACGGTATCTAACCAGAAAGGGACGGCTAACTACGTGCCAGCAGCCGCGGTAATACGTAGGTCCCAAGCGTTGTCCGGATTTATTGGGCGTAAAGCGAGC
+
GGGGGGGGGGGGGGGGGGGGGGCFGGGGGGGGGGGGGGGGGGEFGGGGGGGGGGGGGGGGGGGGGGGECEGGGGGGGGGGGFGGFGGGGGGGGGGGGGGGGGGGGGGGGGGGGGGGDDFGGG9CFGFGGFGGGGGFGGGGGGGGGGGGGGGGGGGGGGGFGGGGGDGCFGG>FGDGGGGCCGGGGFGGGGGGGG8@CCGGGFFFD?9FDFGF=E==EGGGGDEGGFGFGGGGGGEGGGGGDGG3
@M03364:276:000000000-BLYN8:1:1101:24873:20708 1:N:0:1
ACTCCTACGGGAGGCAGCAGTAGGGAATCTTCGGCAATGGGGGCAACCCTGACCGAGCAACGCCGCGTGAGTGAAGAAGGTTTTCGGATCGTAAAACTCTGTTGTTAGAGAAGAACGTTAAGTAGAGTGGAAAGTTACTTAAGTGACGGTATCTAACCAGAAAGCCACGGCTAACTACGTGCCAGCAGCCGCGGTAATACGTAGGTGGCAAGCGTTGTCCGGATTTATTGGGCGTAAAGCGAGC
+
GGGGGGGGGGGGGGGGGGGGGGGGGGGGGGGGGGGDGGGGGGGGGGGGGGGGGGGGGGGGGGGGGGGEGGGGGGGGGGGGFGGGGGGGGGGGGGGGGGGGGGGGGGGGGGGGGGGGGFF<FFFGGFGFGGGGGGGGGGGGGGDFFGGGGGGGGGGGFGGGGGGGGGGGGGGGGGGGGGGGGGGGGGGGGGGEGGGGGGGGGGGGGGGGGGGGFGE8CEG7CE*::EC?FFGFGGGGDGGGDGG<
@M03364:276:000000000-BLYN8:1:1101:13223:20710 1:N:0:1
ACTCCTACGGGAGGCAGCAGTAGGGAATCTTCGGCAATGGGGGCAACCCTGACCGAGCAACGCCGCGTGAGTGAAGAAGGTTTTCGGATCGTAAAACTCTGTTGTCAGAGAAGAACAAGGGTGAGAGTGGAAAGTTCACCCCTTGACGGTATCTGACCAGAAAGCCACGGCTAACTACGTGCCAGCAGCCGCGGTAATACGTAGGTCCCAAGCGTTGTCCGGATTTATTGGGCGTAAAGCGAGC
+
GGGGGGGGGGGGGGGGGGGGGGGGGGGGGGGGGGGGGGGGGGGGGGGGGGGGGGGGGGGGGGGGGGGGGGGGGGGGGGGFGGGGGGGGGGGGGGGGGGGGGGGFGGGGGGGGGGGGGGGGD,BFGGGGGGFGFGGGGGGGGGGGGGGGDFGCEGFGGGGGGGGFGGGGGEGGGGGGGGGGGGGGGCFGFGGGGG5CGGGGGFGGGGGCFGCFGGGGGGGGGEGG*@?FGGFDGGGGGFCFGGG5
@M03364:276:000000000-BLYN8:1:1101:22126:20861 1:N:0:1
ACTCCTACGGGAGGCAGCAGTAGGGAATCTTCCACAATGGACGAAAGTCTGATGGAGCACCGCCGCGTGAGTGAAGAAGGGTTTCGGCTCGTAAAGCTCTGGTGTTAAAGAAGAACGTTAAGTAGAGGGGAAAGTTACTTAAGTGACGGTATCTAACCAGAAAGGGACGGCTAACTACGTGCCAGCAGCCGCGGTAATACGTAGGTGGCAAGCGTTATCCGGATTTATTGGGCGTAAAGCGAGC
+
AF6F<CFC@F:;F:@FCGG8FEGFE?<@F@@FGFFE@;E<FFGGGDC,CFF<,EF8FFF,9+8FFGE>F,BCECC9?6,CCEE7EGGGF:C:+44E<F=B<,:=9?9,<C,4A<<FE+E<=E<?EE<,38++8=FC@@D9=,,7CDFCC@FFB9=,>,7>7>EGE7FF:FG::,?,7,>D,*1,,18,2CEEG8=::22CFBCFC;<ECC@FFE=3/A+A=**:ECEC:76CDG:CDDDGG3))
@M03364:276:000000000-BLYN8:1:1101:17508:20871 1:N:0:1
ACTCCTACGGGAGGCAGCAGTAGGGAATCTTCGGCAATGGACGAAAGTCTGACCGAGCAACGCCGCGTGAGTGAAGAAGGTTTTCGGATCGTAAAACTCTGTTGTTAGAGAAGAACGTTAAGTAGAGTGGAAAGTTACTTAAGTGACGGTATCTAACCAGAAAGGGACGGCTAACTACGTGCCAGCAGCCGCGGTAATACGTAGGTCCCAAGCGTTGTCCGGATTTATTGGGCGTAAAGCGAGC
+
GGGGGGGGGGGGGGGGGGGGGGGGGGGGGGGGGGGGGGGGGGGGGGGGGGGGGGGGGGGGGGGGGGGGGGGFGGGGGGGGGGGGGGGGGGGGGGGGGGGGGGGGGGGGGGGGGGGGGGGGGGFFFGGGGGGGFGGGGGGGGGGGGGGGGGGGGGGGGGGGGGGGGDGGGGGGGGGGGGGGGGGGGGGGGGGGGEGGGGGGGGGGGGGGGGGGGGGGGGGGGGGGGGGGGGGGGGGGGGGGDGG3
@M03364:276:000000000-BLYN8:1:1101:23587:20885 1:N:0:1
ACTCCTACGGGAGGCAGCAGTAGGGAATCTTCGGCAATGGACGAAAGTCTGACCGAGCAACGCCGCGTGAGTGAAGAAGGTTTTCGGATCGTAAAACTCTGTTGTTAGAGAAGAACGACGAGGAGAGTGGAAAGCTCCTCGTGTGACGGTATCTAACCAGAAAGGGACGGCTAACTACGTGCCAGCAGCCGCGGTAATACGTAGGTGGCAAGCGTTATCCGGATTTATTGGGCGTAAAGCGAGC
+
FGGGGGGGGGGGGGGGGGGGGGGGGGGGGGGDGEGGGGGGGGGGGGGFGGGGGGGGGGGGGGGGGGGGGEGGGGGGGGGGGFGGGGGEGGGGGGGGGGGFGGGGGGGGGGGGGGGGGEEGCFGGGFFGGFFFGGGGGGGGGGGGGGGGGFGGCFFGG7BFG7CFFFGCBFGEGGGGGGGGGGGGGGGGGGGGGEG7CE?CFFGGGGGGGCFGGGGDDGG7=8*:E6CFGFCGCCEGGGGFGDG3
@M03364:276:000000000-BLYN8:1:1101:11631:20915 1:N:0:1
ACTCCTACGGGAGGCAGCAGTAGGGAATCTTCCACAATGGACGAAAGTCTGATGGAGCAACGCCGCGTGAGTGAAGAAGGTTTTCGGATCGTAAAACTCTGTTGTTGGAGAAGAACGTATTTGATAATAACTGATCAAGTAGTGACGGTATCCAACCAGAAAGCCACGGCTAACTACGTGCCAGCAGCCGCGGTAATACAGAGGGTGCAAGCGTTAATCGGAATTACTGGGCGTAAAGCGCGCG
+
GGGGGGGGGGGGGGGGGGGGGGGGGGGGGGGGGGGGGGGGGGGGGGGGGGGGGGGGGGGGGGGGGGGGGGGFGGGGGGGGGFGGGGGGGGGGGGGGGGGGGGGGGGFGGGGGGGGGGGFGGGGGGGGFGGGGGGGGGGGGGGGGGGGGGGGGGGGGGGGGGGGGGGGGGGDGGGGGGGGGGDEGGGFGGGGGGGEEGGGGGGGGGEGGGGFFGGGGGGGGGGGGGGGGGFGGGGG=FGGGGGGG
@M03364:276:000000000-BLYN8:1:1101:13188:20969 1:N:0:1
ACTCCTACGGGAGGCAGCAGTAGGGAATCTTCGGCAATGGGGGCAACCCTGACCGAGCAACGCCGCGTGAGTGAAGAAGGTTTTCGGATCGTAAAACTCTGTTGTCAGAGAAGAACAAGGGTGAGAGTGGAAAGTTCACCCCTTGACGGTATCTGACCAGAAAGCCACGGCTAACTACGTGCCAGCAGCCGCGGTAATACGTAGGTCCCAAGCGTTGTCCGGATTTATTGGGCGTAAAGCGAGC
+
GGGGGGGGGGGGGGGGGGGGGGGGGGGGGGGGGGGGGGGGGGGFGGGGGGGGGGGGGGGGGGGGGGGGGGGGGGGGGGGGGGGGGGGGGGGGGGGGGGGGGGGGGGGGGGGGGGCGGG?GGGGG,C8>FCFCCFGGGGFGGGGFFGGGGGGGGGGGGGGGCFFGGGGGGGGGGGGFGGGGGGGGGGGGGGGGGGCEEGGGGGFDCFGGGGGGGGGGGGGGGDECEGGGGFGGGGGGGG7><DG5
@M03364:276:000000000-BLYN8:1:1101:6690:21061 1:N:0:1
ACTCCTACGGGAGGCAGCAGTAGGGAATCTTCGGCAATGGACGAAAGTCTGACCGAGCAACGCCGCGTGAGTGAAGAAGGTTTTCGGATCGTAAAACTCTGTTGTCAGAGAAGAACAAGGGTGAGAGTGGAAAGTTCACCCCTTGACGGTATCTGACCAGAAAGCCACGGCTAACTACGTGCCAGCAGCCGCGGTAATACGTAGGTGGCAAGCGTAGTCCGGATTTATTGGGCGTAAAGCGAGG
+
CGGGGGGGCBCFGDFGGGGGFFFGGGGGDFGC@,FGGGGGGGG7FGGGGCFG9CFFGGEG<FGGGGGEGEEGGGGGGGGGEFFGGGCFG7FGGGGDFFFGCFC,EEDFEGGDFGGGGGGGC3BFG9BB,+DB9DFF<ADF87FFFGGGC><FGGEGFFGGGGGFFFGCF**1CCC@DBCF,>*681?BEFGEG53=*5+9::9FEGGCGGEFCEG5CEF9C*85C<<F+AE5>7:CD<**9C<)
@M03364:276:000000000-BLYN8:1:1101:16007:21063 1:N:0:1
ACTCCTACGGGAGGCAGCAGTAGGGAATCTTCGGCAATGGACGAAAGTCTGACCGAGCAACGCCGCGTGAGTGAAGAAGGTTTTCGGATCGTAAAACTCTGTTGGTAGAGAAGAACGTTGGTGAGAGTGGAAAGCTCATCAAGTGACGGTAACTACCCAGAAAGGGACGGCTAACTACGTGCCAGCAGCCGCGGTAATACGTAGGTCCCAAGCGTTGTCCGGATTTATTGGGCGTAAAGCGAGC
+
GGGGGGGGEG@FGGGGGGGGGFFGGGGGGGGGGGGGGGGGGGGGGGGGGGGGGGGGGGGGGGGGGGGGGDCGGEGGGGGGFFGGGGGGGGGGGGGGGGGFGGGGGGGFFGGGGFFGGFFGGGGGGFGFGFGGGGGGFGFGGGGGGGGGGGFGGGGGFFGGGGGGGCAF7<FGGEGGGGEGGGGGGGGFGGGGDEEGGGGGG??EGECGGGD**=?CCGGGGCEG5CFCGFGGGGGGGF=F377C
@M03364:276:000000000-BLYN8:1:1101:16419:21074 1:N:0:1
ACTCCTACGGGAGGCAGCAGTAGGGAATCTTCGGCAATGGGGGCAACCCTGACCGAGCAACGCCGCGTGAGTGAAGAAGGTTTTCGGATCGTAAAACTCTGTTGTTGGAGAAGAACGTATTTGATAGTAACTGATCAGGTAGTGACGGTATCCAACCAGAAAGCCACGGCTAACTACGTGCCAGCAGCCGCGGTAATACGGAGGGTGCAAGCGTTAATCGGAATTACTGGGCGTAAAGCGCACG
+
GGGGGGGGFGDGEEGGGGGFFFFGGGGGGGGGGEGGGGGGGGGGGGGGGGGGGGGGGGGGGEGEGGGFGGGGGGGGGGGGGGGGGGGGGGGGGGGGGGGFFGGGGGGGFCFGGGGGGFFFGFFFGGGGGGGGCGGGGGGGGGGGGGGGGGGGGGGGGGGGGGGGGGGGGGGGGGGGGGFGGGGGGGGGGGEECEGGGFFFGGGGG>5CFG78C>CEFFFGDEGG6CFGGGFGG3>EGDCGGCD)
@M03364:276:000000000-BLYN8:1:1101:10555:21075 1:N:0:1
ACTCCTACGGGAGGCAGCAGTAGGGAATCTTCGGCAATGGGGGCAACCCTGACCGAGCAACGCCGCGTGAGTGAAGAAGGTTTTCGGATCGTAAAACTCTGTTGTTAGAGAAGAACGTTAAGTAGAGTGGAAAGTTACTTAAGTGACGGTATCTAACCAGAAAGGGACGGCTAACTACGTGCCAGCAGCCGCGGTAATACGTAGGTCCCAAGCGTTGTCCGGATTTATTGGGCGTAAAGCGAGG
+
GGGGGGGGEGGG@EFGGGGGGGGGGGGGGGFGGGGGGGGGGGGGGGGGGGGGGFGGGGGGGGGGGGGGGGGGGGGGGGGGFEGFGGGGGGGGGGGGGGGGGGGGGFGGGGGGGFGFGGGGFGFFGGGGGGGGGGGGGGGGGCGGAEEGGGGGGGGGGGGGGGGFFDCFFEGGGGGGGG7<CFGGFFC8@FGEGDEGE9EGGFFC;FGFGGGCFGG*5CFGGEE5?ACFCFGGGGGGGGFCCDG)
@M03364:276:000000000-BLYN8:1:1101:18402:21129 1:N:0:1
ACTCCTACGGGAGGCAGCAGTAGGGAATCTTCGGCAATGGACGAAAGTCTGACCGAGCAACGCCGCGTGAGTGAAGAAGGTTTTCGGATCGTAAAACTCTGTTGGTAGAGAAGAACGTTGGTGAGAGTGGAAAGCTCATCAAGTGACGGTAACTACCCAGAAAGGGACGGCTAACTACGTGCCAGCAGCCGCGGTAATACGTAGGTCCCAAGCGTTGTCCGGATTTATTGGGCGTAAAGCGAGC
+
DGGGGGFG@;FEECFEEGFGG<<,BFFGGGGGGGGGGGGGGGDGGGG6FFGGGGGGGGEGGGGGGGG@FGGGGGGGGGGGFGGFFGGGGGGGGGGGGGGGGGGGG7EFCGGGGGGGEFFC=FFCG,FFFCFDG8<B<D,@=<CFDBFFGEGGGDFGGGGGGFB:7*@EG7<7CFFGFCFGFGGF4:EFFGGGGDC7EFFGF:CFEGGGFFGGGD*CEGCFGGGECFFFFGGGGGEEDGDGGGD5
@M03364:276:000000000-BLYN8:1:1101:7766:21140 1:N:0:1
ACTCCTACGGGAGGCAGCAGTAGGGAATCTTCGGCAATGGGGGCAACCCTGACCGAGCAACGCCGCGTGAGTGAAGAAGGTTTTCGGATCGTAAAACTCTGTTGTTAGAGAAGAACGTTAAGTAGAGTGGAAAGTTACTTAAGTGACGGTATCTAACCAGAAAGGGACGGCTAACTACGTGCCAGCAGCCGCGGTAATACGTAGGTCCCAAGCGTTGTCCGGATTTATTGGGCGTAAAGCGAGC
+
GFGGGGGGEC:CECFC@FGCFC<EG?DFGGGG@EGGGGGGGGDDGG@FGGGGGFEGGGGGGGGGGGGGGGGGGGGGGGGGBFGGGGGEG+CFGGCFGGGGGGFFGGGGFFGGGGFFFF@<FGGFGCEF<:FGGGD,F@FA9E,EDGGGGFGFGGGGGFGGFF@FDCFGGFG@FGGGG@FGGGGGFFFGFFGGGGCEEF?FGFGGCGCCC@FGFGG5>EFFGEGGGFF7?F?5CDGGGGGCC>)/
@M03364:276:000000000-BLYN8:1:1101:8428:21150 1:N:0:1
ACTCCTACGGGAGGCAGCAGTGGGGAATATTGCACAATGGGCGCAAGCCTGATGCAGCCATGCCGCGTGTATGAAGAAGGCCTTCGGGTTGTAAAGTACTTTCAGCGAGGAGGAAGGTGTTGTGGTTAATAACCGCAGCAATTGACGTTACTCGCAGAAGAAGCACCGGCTAACTCCGTGCCAGCAGCCGCGGTAATACGGAGGGTGCAAGCGTTAATCGGAATTACTGGGCGTAAAGCGCACG
+
GGGGGGGGGGGGGGGGEG9CFEFDGCCFFFGAEFGGGGGGGGGGGGGGGGGFGGGGGGGGGGGGGGGGGGGGGFGGGGGGGGGGGGGGGGGGGGGGGGGGGGGGGGGGGD=EFFGGGGGGGGGGEFGGGGGGGGGGGGGGGGGGGGGGGGGGGGGGDFFFGFFFFFGGGGGDGGGG,>FCFGGGGGGGGGGGGGGGGFCGGGGGGGGGGDCFGGGGGFGGDEEGGGGGGG*:DDGGGGDDGGD)
@M03364:276:000000000-BLYN8:1:1101:25506:21157 1:N:0:1
ACTCCTACGGGAGGCAGCAGTGGGGAATATTGCACAATGGGCGCAAGCCTGATGCAGCCATGCCGCGTGTATGAAGAAGGCCTTCGGGTTGTAAAGTACTTTCAGCGAGGAGGAAGGTGTTGTGGTTAATAACCGCAGCAATTGACGTTACTCGCAGAAGAAGCACCGGCTAACTCCGTGCCAGCAGCCGCGGTAATACGGAGGGTGCAAGCGTTAATCGGAATTACTGGGCGTAAAGCGCACG
+
FGGGGGGGGGGGGGGGDFCCFEEFDGGGGGGGGGGGGGGGFGGGGGGGGFGGGGGGGGGGGGGGGGGGGGGGGGGGGGGGGGGEFGGGGGGGGGGGGGGGAFGGFFG>FGGGGGGGGGGFGGGGGGGGGGGGGGGGGGGGGFGGGGGGGDGGGGGGE@CFFC7FGGGEFEGDGGGGGGGFGGGFFGGGGGGDG8CC?FGGGGGGGGGGGGGGGEEEFFGFG5*AF?EFCCFFGGDGGGFGGGG9
@M03364:276:000000000-BLYN8:1:1101:13304:21217 1:N:0:1
ACTCCTACGGGAGGCAGCAGTGGGGAATATTGCACAATGGGCGCAAGCCTGATGCAGCCATGCCGCGTGTATGAAGAAGGCCTTCGGGTTGTAAAGTACTTTCAGCGAGGAGGAAGGCGTTGTGGTTAATAACCGCAGCGATTGACGTTACTCGCAGAAGAAGCACCGGCTAACTCCGTGCCAGCAGCCGCGGTAATACGGAGGGTGCAAGCGTTAATCGGAATTACTGGGCGTAAAGCGCACG
+
GGGGGGGGGGGGGGGGGGGGGGGFCGGGGGG<FFGGGGGGGGGGGGGGGGGGGGGGGGGGGGGGGGGGGEGGGGGGGGGGGGGGGGGGGGGGGGGGGGGGGGGGGGGDGGGGGGGGGGGGDGGGGFGGGGGGGGGGGGGGGGCFEGGGGGGGGGGGGGGGGGGGGGGGGGDGGGGGGGGFGGGFGGGGGGGCBC>EDGGGG>E>C>ECFGGGGGGEGFCCEGGGGFFGDCFGGGGDFGGGGGG5
@M03364:276:000000000-BLYN8:1:1101:11629:21226 1:N:0:1
ACTCCTACGGGAGGCAGCAGTAGGGAATCTTCGGCAATGGACGAAAGTCTGACCGAGCAACGCCGCGTGAGTGAAGAAGGTTTTCGGATCGTAAAACTCTGTTGTTAGAGAAGAACAAGGATGAGAGTAAAACGTTCATCCCTTGACGGTATCTAACCAGAAAGCCACGGCTAACTACGTGCCAGCAGCCGCGGTAATACGTAGGTGGCAAGCGTTGTCCGGATTTATTGGGCGTAAAGCGAGC
+
GFGGGGGGGGGFGGGGGGGGGGF9,;CEFGGG@BFCEGFGGGCEFG@CFDFFGGGGGGGGGGGGGGC=FFGGGGGGGGGFFGGGGGGGDEEFEGGGGGGGGGGFGD,B?FEFGGDGGGFGGGGGGGGGGGGGGGDFFGCFFGGFCFGG>FGCEGGFGGGGD@FDFACFD<@<FGG,FFDGGGGGGFFDGGGE>*1:89+<8+28EFCCFFFCFGEC5:CCE8E7C@CEFGCCFDGCCF>>)9><
@M03364:276:000000000-BLYN8:1:1101:23733:21255 1:N:0:1
ACTCCTACGGGAGGCAGCAGTAGGGAATCTTCGGCAATGGGGGCAACCCTGACCGAGCAACGCCGCGTGAGTGAAGAAGGTTTTCGGATCGTAAAACTCTGTTGTTAGAGAAGAACGTTAAGTAGAGTGGAAAATTACTTAAGTGACGGTATCTAACCAGAAAGGGACGGCTAACTACGTGCCAGCAGCCGCGGTAATACGTAGGTCCCAAGCGTTGTCCGGATTTATTGGGCGTAAAGCGAGC
+
GGGGGGGGGGGFGGGEGGGGGGGGGGGGGGGGCEGGGGGGGGGGGGGGGGGGGGGGGGEDDGGGGDGFFGGGGGGGGGGGGGGFFGGGGGGGGGGGGGFGGGGFGCFGGGGGGGGGGGGFGGGGFGGFGGGGGGGGGGFFDGFGDGGGGGGGFGGGGGGGGGGGGDGGGGGDE?FFGGGFFGGFGGDFGGGGGGGGGGDCCFFFGGGGGGGGGGECCCGGGG=CEGGGG7EGGGGGDGGGDCDC
@M03364:276:000000000-BLYN8:1:1101:13596:21269 1:N:0:1
ACTCCTACGGGAGGCAGCAGTAGGGAATCTTCCACAATGGACGAAAGTCTGATGGAGCAACGCCGCGTGAGTGAAGAAGGGTTTCGGCTCGTAAAGCTCTGTTGTTAAAGAAGAACGTGGGTGAGAGTAACTGTTCACCCAGTGACGGTATTTAACCAGAAAGCCACGGCTAACTACGTGCCAGCAGCCGCGGTAATACGTAGGTGGCAAGCGTTATCCGGATTTATTGGGCGTAAAGCGAGCG
+
GGGGGGGGGGGGGGGGGGGGGFGGGGGGGGGFGGGGGGGGGFGGGGGFFGGGGGGGGGGGGGGGGGGGGGGGGGGGGGGG,EFGGGGGGGGGGGGFGGGGGGGGGGGGGGGGGGGFEGGECFFGGDDDFGGFCGGGGGCGG@DGFGGFFGFEDGGGGGGGGGDFAFCGGGGEFGGDGGGGGGGGGCEGGCGGDGGGGFBFEFGGGGGGGGGGGGDE7<CCEEEGDC?9EFFGCDEGGGFCCGD5
@M03364:276:000000000-BLYN8:1:1101:8250:21366 1:N:0:1
ACTCCTACGGGAGGCAGCAGTAGGGAATCTTCGGCAATGGTGGCAACCCTGACCGAGCAACGCCGCGTGAGTGAAGAAGGTTTTCGGATCGTAAAACTCTGTTGTTAGAGAAGAACGTTACGTAGAGTGGAACATTCCTTACTTGACGCTATCTAACCACAAATGCACGGCTACCTCCGTGCCAGCAGCCGCGGTAATACGTAGGTCCCAAGCGTTGTCCGGATTGATTTGGCTTAACTCCATC
+
FAEGGGFECCFDEECF7;FEE9CECEGGGGGGFGGFEG<,6CCAF<F<FE@8CCFCFG@8E+@F:FF:B:@CFF,C94,,4:CDF>F:F4=FEB<,CFFGBF9,F,?E,?A=FFGGECA8+8B,B+,:A>C,,<AF,@F99,3,7,@3+@7<FC<@F7D+,5,,8,7@D*@>*,@E,>:FFEGGFF,,64*4C*=8*2+?5E+*:<;CC0<*8*33*2<158/AC*30<+2+907+***2*200
@M03364:276:000000000-BLYN8:1:1101:7957:21464 1:N:0:1
ACTCCTACGGGAGGCAGCAGTGGGGAATATTGCACAATGGGCGCAAGCCTGATGCAGCCATGCCGCGTGTGTGAAGAAGGCCTTCGGGTTGTAAAGCACTTTCAGCGAGGAGGAAGGTGGTGAGCTTAATACGCTCATCAATTGACGTTACTCGCAGAAGAAGCACCGGCTAACTCCGTGCCAGCAGCCGCGGTAATACGTAGGTTGCAAGCGTTATTCGGAATTACTGGGCGTAAAGCGCACC
+
FGGGGGGGGGG7FGEGGGFEFGFCCFE?FGGFG9EEEG@CC,CFFFEGGGG8FDFEFFGGGGGGGGFG+CFFCFGGGFFFGGFGGCEECFFFGFGFGFGGGGGFGG7:FF7?FEEFGGGGFF9FGGD?FF9FFEGG+EF<BFFGGGDCFGCFG7FC7FF@FFF7,@CF>FCB,@B;FGG:C*,?8:B@FE5C5B8*??EECB*8+<C59<E=5ECC*2<FF5CGG9FGG+85<C7*17CGGDC)
@M03364:276:000000000-BLYN8:1:1101:19059:21511 1:N:0:1
ACTCCTACGGGAGGCAGCAGTAGGGAATCTTCGGCAATGGGGGCAACCCTGACCGAGCAACGCCGCGTGAGTGAAGAAGGTTTTCGGATCGTAAAACTCTGTTGTTAGAGAAGAACGTTAAGTAGAGTGGAAAGTTACTTAAGTGACGGTATCTAACCAGAAAGGGACGGCTAACTACGTGCCAGCAGCCGCGGTAATACGTAGGTCCCAAGCGTTGTCCGGATTTATTGGGCGTAAAGCGAGC
+
GGGGGGGGGGGGGGGGGGGGGGGGGGGGGGGGGGGGGGGGGGGGGGGGGGGGGGGGGGGGGGGGGGGGGGGGGGGGGGGGGGGGGGGGGGGGGGGGGGGGGGGGGGGGGGGGGGGGGFGGGGFGGGGCFGGGGFFGGGGGGGGGGGGGDCFCGGGGGFFFGGGGGGGGGGGGGGFCCFGGGGGGGGGFGGGGGGGGGGGGGGGGGGGFFGGGGGGEGGGGGEGGGC7:CGFGCDEGGG7FGGG)
@M03364:276:000000000-BLYN8:1:1101:20402:21512 1:N:0:1
ACTCCTACGGGAGGCAGCAGTAGGGAATCTTCCACAATGGACGCAAGTCTGATGGAGCAACGCCGCGTGAGTGAAGAAGGGTTTCGGCTCGTAAAGCTCTGTTGTTAAAGAAGAACGTGGGTAAGAGTAACTGTTTACCCAGTGACGGTATTTAACCAGAAAGCCACGGCTAACTACGTGCCAGCAGCCGCGGTAATACGTAGGTCCCAAGCGTTGTCCGGATTTATTGGGCGTAAAGCGAGCG
+
GGGGGGGGGGGGGGGGGGGGGGGGGGGGGGGGFGGGGGGGGGGGGGGGGGGGGGGGCGGGGGGGGGGGGGGGGGGGGGGGGGGGGGGGGGGGGGGGGGGGGGGGGGGGGGGGGGGGGGGGDGGGGGGGGGGGG<DFGGGFGGGGGGGGGGGGGGGGFGGGGGGGFFGGGGGGFGGGGGGGGGGGGGGGGGGGGGGGGGFGGGGGGGGFGGGGGEGGEFGECECEFGGFGGGFDDGGGC7DGGGD
@M03364:276:000000000-BLYN8:1:1101:21359:21519 1:N:0:1
ACTCCTACGGGAGGCAGCAGTAGGGAATCTTCCACAATGGACGAACGTCTGATGGAGCAACGCCGCGTGAGTGAAGAAGGTTTTCGGATCGTAAAACTCTGTTGTTGGAGAAGAACGTATTTGATAGTAACTGATCAGGTAGTGACGGTATCCAACCAGAAAGCCACGGCTAACTACGTGCCAGCAGCCGCGGTAATACGTAGGTGGCAAGCGTTGTCCGGATTTATTGGGCGTAAAGCGAGCG
+
DD@@F<FFFGE@6F;FECCDFCFCBCE<EDD<@FAFCCC<CFFCB+@CDCD@@<D@,:@FEB@@CCE7CEG<CEECFFFFF<,CFGGC=CF=FGDEFEGG<E<FF8E=,BEEC,E=F4?EFGGGFC,5BEF9BACAAA8ADAF<<FFBFC3,,@D@FCFFF7DCC<>>FFEBC733DBCCF8B,:CFG,>CE>:B8BCCB?:FGCCGF9CEG=GGG5=1:C5**5;<F:ECFDDECF7CDD<35
@M03364:276:000000000-BLYN8:1:1101:6809:21539 1:N:0:1
ACTCCTACGGGAGGCAGCAGTGGGGAATATTGCACAATGGGCGAAAGCCTGATGCAGCCATGCCGCGTGTATGAAGAAGGCCTTCGGGTTGTAAAGTACTTTCAGCGAGGAGGAAGGCATTATGGTTAATAACCTTAGTCATTGACGTGACTCGCAGAAGAAGCACCCGATAACTCCGTGACAGAAGACGAGGTAATACGAAGGGGGAAAGAGGTAATCGGAGTGATAGGGAGCAAAACGCACG
+
AFGGGGD-B8:C77@EFEGGGG?EFFC<<FG9,CFFC<<@8,@+C+@F@D<FFGGFCFEFGC8EFEEFFB,,,EFFE,EFE,EG<<C+CFFBFF9<59C,9CFFG,F+=:+4+B8<C8,,<95,,:?,?,,,C,8?,FF,5<?C,A:++,>F<=++@<C7,,@@BA,+8*5**7,,74@*5652,?D,>*4*=*22;;F;5,6=**1**/*0C*53+++/*:/A*+++++:**)/****)9)9C
@M03364:276:000000000-BLYN8:1:1101:9563:21541 1:N:0:1
ACTCCTACGGGAGGCAGCAGTGGGGAATATTGCACAATGGGCGCAAGCCTGATGCAGCCATGCCGCGTGTATGAAGAAGGCCTTCGGGTTGTAAAGTACTTTCAGCGAGGAGGAAGGCGTTGTGGTTAATAACCGCAACGATTGACGTTACTCGCAGAAGAAGCACCGGCTAACTCCGTGCCAGCAGCCGCGGTAATACGGAGGGTGCAAGCGTTAATCGGAATTACTGGGCGTAAAGCGCGCG
+
GGGGFFGGGGGGGGGGDGFE-FGGGGGFGFGGGGGGGGG?8FGGGGGGGGGGGGGFGGGGG?EFFGGGDGGGGFGGGGG8ECFDGGGGGGGGGGFGGGGDDG,CFGGGGGCC@FGGGGGGGGGGGGFGGGGGGFGGGGGGGGFFGFF+FFGCFGGGGGGGGGGCCFFGDFG>FGGGGGFGDFGD8:87FGGGEGGGG++B>EGGGGGGGGG*CEGGF++5:EDGGC+@<FFCDGGGF>7)773>
@M03364:276:000000000-BLYN8:1:1101:21819:21545 1:N:0:1
ACTCCTACGGGAGGCAGCAGTAGGGAATCTTCGGCAATGGGGGCAACCCTGACCGAGCAACGCCGCGTGAGTGAAGAAGGTTTTCGGATCGTAAAACTCTGTTGTTAGAGAAGAACGTTAAGTAGAGTGGAAAATTACTTAAGTGACGGTATCTAACCAGAAAGGGACGGCTAACTACGTGCCAGCAGCCGCGGTAATACGTAGGTCCCAAGCGTTGTCCGGATTTATTGGGCGTAAAGCGAGC
+
EFFG8FDFGGEEGEGEGGGGFGGGGGGFGFFGGGGGGDGFGGGGGGGGGGGGGGCEFC@FFEGGGGGGGGGGGGGGGGGG<CDFFGG@CGGGGGGGGGGGGGGGGGGGGGGGGGGGDD<DFG9FFGGFFDGGDF>BFGGDED9,C,@FDCB3>FGGGGFFGFGCFE77:CFGGGCGC8FFFGGGGGFCGG:E5EE@>99C:>38;3++=CC8FEE*>1<+:*1A*03<C7629<7C3C>FDGC5
@M03364:276:000000000-BLYN8:1:1101:19943:21558 1:N:0:1
ACTCCTACGGGAGGCAGCAGTAGGGAATCTTCGGCAATGGACGAAAGTCTGACCGAGCAACGCCGCGTGAGTGAAGAAGGTTTTCGGATCGTAAAACTCTGTTGTTAGAGAAGAACAAGGATGAGAGTAAAATGTTCATCCCTTGACGGTATCTAACCAGAAAGCCACGGCTAACTACGTGCCAGCAGCCGCGGTAATACGTAGGTGGCAAGCGTTGTCCGGATTTATTGGGCGTAAAGCGAGC
+
CEFF@FCCE7CCFDFFBFACF,CE@CGG<CEDCDEGCFECF@FC6CGGGGGF@D7FFEGGFEGDDFCFGG7EEFEEAFFFGG<DFDEEG>7?<FBFG89DFFAEGGFFEGFFCGGFGGFC8FCE8,:BE<<ACF?D<?FG9FFFDFE7+@FGGCFGDFFGGGGFGFGCF*>CF@DCCG*56>*,,>D:EDC>8CC78CC;C:C@>9+5CC6@FCE*/79<5887EG9C9FFG4)*29CGGG:<)
@M03364:276:000000000-BLYN8:1:1101:25036:21562 1:N:0:1
ACTCCTACGGGAGGCAGCAGTGGGGAATATTGCACAATGGGCGCAAGCCTGATGCAGCCATGCCGCGTGTATGAAGAAGGCCTTCGGGTTGTAAAGTACTTTCAGCGAGGAGGAAGGCGTTGTGGTTAATAACCGCAGCGATTGACGTTACTCGCAGAAGAAGCACCGGCTAACTCCGTGCCAGCAGCCGCGGTAATACGGAGGGTGCAAGCGTTAATCGGAATTACTGGGCGTAAAGCGCACG
+
GGGGGGGGGGGGGGGGGGGGGGGGEDGGGGGGGGGGGGGGGGGGGGGGGGGGGGGGGGGGGGGGGFGGGGGGGGFGGGGGGGGGGGGGGGGGGFGCFGGGGGFFGFGGGGGGGGGGGGGGGGFFGGGGGGGGGGGGGDGEFGFGGGGGGGGGFGGDECEDFGGGGGFGGGGGGGGFGGGGGGGGGGGGGGGGGGGGFGGGD5CG>E>CFGFGGEGDFGGFDGCGGGGGGGGGGGDEGCGDCDGC
@M03364:276:000000000-BLYN8:1:1101:25071:21563 1:N:0:1
ACTCCTACGGGAGGCAGCAGTAGGGAATCTTCGGCAATGGACGAAAGTCTGACCGAGCAACGCCGCGTGAGTGAAGAAGGTTTTCGGATCGTAAAACTCTGTTGTCAGAGAAGAACAAGGGTGAGAGTGGAAAGTTCACCCCTTGACGGTATCTGACCAGAAAGCCACGGCTAACTACGTGCCAGCAGCCGCGGTAATACGTAGGTGGCAAGCGTTATCCGGATTTATTGGGCGTAAAGCGAGC
+
GGGGGGGGGGGGGGGGGF9FGGGGGGGGGGGGGGGGGGGGGGGGGGGGGGGGGGGGGGGGGGGGDEEGGGGGGGGGGGFGGGADFGGGGGGEGGGGGGGGGFGGGDCEEGGGGGGGGFDFEFGGGGGGGGGGGGGGFFGFGDFGGGGGGGGGGGCFEFC<FCC:F:>DCGGGDD7FCFGGFFCFGFGCFGGGDGGGGGGGGF+;EGCDF=C8FGGGGGGGGGEGGGGFGGFGFGGEGFGGDGG)
@M03364:276:000000000-BLYN8:1:1101:19696:21581 1:N:0:1
ACTCCTACGGGAGGCAGCAGTAGGGAATCTTCGGCAATGGGGGCAACCCTGACCGAGCAACGCCGCGTGAGTGAAGAAGGTTTTCGGATCGTAAAACTCTGTTGTTAGAGAAGAACGTTAAGTAGAGTGGAAAATTACTTAAGTGACGGTATCTAACCAGAAAGGGACGGCTAACTACGTGCCAGCAGCCGCGGTAATACGTAGGTCCCAAGCGTTGTCCGGATTTATTGGGCGTAAAGCGAGC
+
GGGGGGGGGGGGGGGGGGGGGGGGGGGGGGGGGGGGGGGGGGGGGGGGGGGGGGGGGGGGGGGGGGGGGGGGGGGGGGGGGGGGGGGGGGGGGGGGGGGGGGGGGGGGGGGGGGGFEFGGFGGGGGGGGGGGGGFGGGGGGGGGGGGGGGGGGGGGGGGGGGGGGGGGGGGGGGGGGGGGGGGGGGGGGGGGGGGGGGGGFFGGGGGEGGGGGGGGGGGGGDDGGGGDGGGGGGEGGGFGGGC7
@M03364:276:000000000-BLYN8:1:1101:7529:21584 1:N:0:1
ACTCCTACGGGAGGCAGCAGTAGGGAATCTTCGGCAATGGGGGCAACCCTGACCGAGCAACGCCGCGTGAGTGAAGAAGGTTTTCGGATCGTAAAACTCTGTTGTTAGAGAAGAACGTTAAGTAGAGTGGAAAGTTACTTAAGTGACGGTATCTAACCAGAAAGGGACGGCTAACTACGTGCCAGCAGCCGCGGTAATACGTAGGTCCCAAGCGTTGTCCGGATTTATTGGGCGTAAAGCGAGC
+
GGGGGGGGGGGGGGGGGGGGGGGGGGGGGFGGGGGGGGGGGGGGGGGGGGGGGGGGGGGGGGGGGGGGGGGGGGGGGGGGGGGGFGGGGGGGGGGGGGGGGGGGGGGGGGGGGGGEGGGGGGFGGGGGFGGFGGGGGGGGGGGGGGGGGGFFGGGGGGGGGGGGGGGGGGGGGGGGGGGGGGGGGGGGGGDGGGGGGGGGGGGGDGFGGFGGGGGEGGGCEGC5ECFGGGGF:DGGGC>C57C9
@M03364:276:000000000-BLYN8:1:1101:10837:21663 1:N:0:1
ACTCCTACGGGAGGCAGCAGTAGGGAATCTTCGGCAATGGGGGCAACCCTGACCGAGCAACGCCGCGTGAGTGAAGAAGGTTTTCGGATCGTAAAACTCTGTTGTTAGAGAAGAACGTTAAGTAGAGTGGAAAGTTACTTAAGTGACGGTATCTAACCAGAAAGGGACGGCTAACTACGTGCCAGCAGCCGCGGTAATACGTAGGTCCCAAGCGTTGTCCGGATTTATTGGGCGTAAAGCGAGC
+
FGDFGGGCGFGGGGGGGGGG9EFG@FFFFC,EFDGGGFF<,CFEGGGGGGG?FFC6CC@C@@FEGGGGG??<FFE?9?F<FFCGGGG7F7FEF@FGGG@A?FDCGGD?<<F@4D@DBDFGGDFDF9FFGGDFFFGGGGGGB<>EFGGF7@FGGGG9F7:>FGGGGGG:FC77CF8CFGFC7CFC8C:CG,**3B88CGDDBC<*BFFGFCFGGEEEECFGC:ECCC9<9C+:F):EG<*7)57)
@M03364:276:000000000-BLYN8:1:1101:11450:21665 1:N:0:1
ACTCCTACGGGAGGCAGCAGTGGGGAATATTGCACAATGGGCGCAAGCCTGATGCAGCCATGCCGCGTGTATGAAGAAGGCCTTCGGGTTGTAAAGTACTTTCAGCGAGGAGGAAGGTGTTGTGGTTAATAACCGCAGCAATTGACGTTACTCGCAGAAGAAGCACCGGCTAACTCCGTGCCAGCAGCCGCGGTAATACGGAGGGTGCAAGCGTTAATCGGAATTACTGGGCGTAAAGCGCACG
+
FGGGGGGGGGGGGGGGGGGGGFGGGGGFFGGGGGGFGF@E?FGEGGGGGGGGGGGGGGGGGEGGGGGGGFGGGFGGGFFGGGGGGGGGFDCFFFGGGFGGFGGGGGGGGGGGGGGGGFFGGGAFGGGGGDFGGGGGDGGDECFCFFGCFGGGGGGGGGFGF7FCCEGGGGD>EFGGGGGGGGCFGGGGGDEEGEGGGFGGEGGDEGDGCEFGGEEECGFFDG5CFGGGGGGGG3>EGFFGGDG)
@M03364:276:000000000-BLYN8:1:1101:19584:21722 1:N:0:1
ACTCCTACGGGAGGCAGCAGTAGGGAATCTTCGGCAATGGGGGCAACCCTGACCGAGCAACGCCGCGTGAGTGAAGAAGGTTTTCGGATCGTAAAACTCTGTTGTTAGAGAAGAACGTTAAGTAGAGTGGAAAGTTACTTAAGTGACGGTATCTAACCAGAAAGGGACGGCTAACTACGTGCCAGCAGCCGCGGTAATACGTAGGTCCCAAGCGTTGTCCGGATTTATTGGGCGTAAAGCGAGC
+
GGGGGGGGGGGGGGGGGGGGGGGGGGGGGGGGGGGGGGGGGGGGGGGGGGGGGGGGGGGGGGGGGGGGGGGGGGGGGGGGGGGGGGGGGGGG,FGGGGGGGGGGGGGGGGGGGGGGGGGGGGGGGGGFFFGGCGFGGGGGGGGGGGGGGGGGGGGGGGGGGGGGGGGGGGGGGGGGGGGGGGGGFGGGGGGDGGGGGGGGGGGGGGGGGGGGGGGGEGFGGGDGDCFGGGGFGGGGGGDGGGG5
@M03364:276:000000000-BLYN8:1:1101:11628:21763 1:N:0:1
ACTCCTACGGGAGGCAGCAGTGGGGAATATTGCACAATGGGCGCAAGCCTGATGCAGCCATGCCGCGTGTATGAAGAAGGCCTTCGGGTTGTAAAGTACTTTCAGCGAGGAGGAAGGCATTAAGGTTAATAACCTTAGTGATTGACGTTACTCGCAGAAGAAGCACCGGCTAACTCCGTGCCAGCAGCCGCGGTAATACGGAGGGTGCAAGCGTTAATCGGAATTACTGGGCGTAAAGCGCACG
+
GGGGGGGGGGGCFGGGGGGGGGGGGEGGGGGGGCFGGGGGGGGGGGGGGGGFFGGGGGFGFGGGDEGEGGGGGGGFCFGGGFGGGGEGFGGGGGGGGGGGFGGGGGG7FGEEGEFDGGGGFGGGGFGFGGFDDFGGGFCDAF9FGCECFFGGGGEEEEGGFFFCFFGGGGGEFCFGC7FCFEC78CFFFGGGDEGGCGGGGGGGGEGGGGGDEB=EGGFFGG5F<CFFGD8CDC=CC*>C73)/
@M03364:276:000000000-BLYN8:1:1101:20148:21802 1:N:0:1
ACTCCTACGGGAGGCAGCAGTAGGGAATCTTCGGCAATGGGGGCAACCCTGACCGAGCAACGCCGCGTGAGTGAAGAAGGTTTTCGGATCGTAAAACTCTGTTGTTAGAGAAGAACGTTAAGTAGAGTGGAAAGTTACTTAAGTGACGGTATCTAACCAGAAAGGGACGGCTAACTACGTGCCAGCAGCCGCGGTAATACGTAGGTCCCAAGCGTTGTCCGGATTTATTGGGCGTAAAGCGAGC
+
GGGGGGGGGGGDGGGGGGFGF@FGGGGGGGFGGGGGGGGGGCGDGGFGGG8EGGGGCGGFGGGGGGGFGF7FFGAFGGGG,EFFEGG7BCFGDFFAF<FAEDCAF8EFC9FFGGGGC+<BA9DFAFA,BF,=,BEFDF<DGGGFFEAGGGG?EFAGGGFCF7BD:@CFC@F*1>DDBD7F:BF@7C?,C5CEEDCC*<?CF9C8CFEFFFF*=CE=E5C?C5*:89?EFCF54DEC3777)*))
@M03364:276:000000000-BLYN8:1:1101:24348:21851 1:N:0:1
ACTCCTACGGGAGGCAGCAGTAGGGAATCTTCGGCAATGGGGGCAACCCTGACCGAGCAACGCCGCGTGAGTGAAGAAGGTTTTCGGATCGTAAAACTCTGTTGTTAGAGAAGAACGTTAAGTAGAGTGGAAAATTACTTAAGTGACGGTATCTAACCAGAAAGGGACGGCTAACTACGTGCCAGCAGCCGCGGTAATACGTAGGTCCCAAGCGTTGTCCGGATTTATTGGGCGTAAAGCGAGG
+
GGGGGGGGGGGGGGGGGDGFGGGGGGGFGGGGGGGGGGGGGGGGGGGGGGGGGF@FGGGGGGGGGGGGGGGGGGGGGGGGCEGGGGGGGGGGGGGGGGGGGGDFFGGGCGGGGGGGGGGG?AC@FAFCDFGFCEGGGGFDDFG@FGGGGGFGGGGGBFFFGGGGGCGGGDEGGFFFCFGFFGEBFGFGCEC>EEGG5FGGGGG7EFF9FFFGFD=EEGFFGGG*;@++<CEFGGEGGGFDDDG)
@M03364:276:000000000-BLYN8:1:1101:6340:21872 1:N:0:1
ACTCCTACGGGAGGCAGCAGTAGGGAATCTTCGGCAATGGACGAAAGTCTGACCGAGCAACGCCGCGTGAGTGAAGAAGGTTTTCGGATCGTAAAACTCTGTTGTTAGAGAAGAACAAGGATGAGAGTAGAACGTTCATCCCTTGACGGTATCTAACCAGAAAGCCACGGCTAACTACGTGCCAGCAGCCGTGGTAATACGTAGGTGGCAAGCGTTGTCCGGATTTAGTGGGCGTAAAGCGATG
+
GGGGGGGGGGGGGGGGGGEF<CFFGGGGGGGGGCCGGGFGFGGDG@FGGGGGCCCGGGCFGGGGGGGGGGGFGGGGAFGCFFGGGGGD=>FGGGGFGGGG9FF,BFGFFFGFGGG8FEF?ECF=DFGFDAFE?F+B@3CCDFFDG<B7:FFCFGGGG7@FABFF:,@DFEC@FF8DC8FF7>>,?DFG,,:*1=:;?C?264+4BC9F>9@55CC*=E=9CEEG5+<+<<C**//>>C:C55**
@M03364:276:000000000-BLYN8:1:1101:7818:21887 1:N:0:1
ACTCCTACGGGAGGCAGCAGTAGGGAATCTTCGGCAATGGACGAAAGTCTGACCGAGCAACGCCGCGTGAGTGAAGAAGGTTTTCGGATCGTAAAACTCTGTTGTTAGAGAAGAACAAGGATGAGAGTAAAATGTTCATCCCTTGACGGTATTTAACCAGAAAGCCACGGCTAACTACGTGCCAGCAGCCGCGGTAATACGTAGGTGGCAAGCGTTATCCGGATTTATTGGGCGTAAAGCGAGC
+
GGGGGGGGGGGGGGDGGGGGGGGGGGGGFGGGGGGGGGGGGGGGGGGGGGGGGGGGGGGGGGGGGGGGGGGGGGGGGGGGFGGGGGGGGGGGGGGGGGGGGGGGGGGGGGGGGGGGGGGGC@FGFAFFGGGGGGGGFGGGFDGGFGGEC=DEEFGGGGGGFBFFFGGFEGGGDGGGGGGGGGGGGGGGG5CCEGGGGGGGGECFCFFG6FGGGGGEG5FFGE=CEFFGGGGGGGGGGGGGGDD)
@M03364:276:000000000-BLYN8:1:1101:13907:21898 1:N:0:1
ACTCCTACGGGAGGCAGCAGTGGGGAATATTGCACAATGGGCGCAAGCCTGATGCAGCCATGCCGCGTGTATGAAGAAGGCCTTCGGGTTGTAAAGTACTTTCAGCGAGGAGGAAGGCATTAAGGTTAATAACCTTAGTGATTGACGTTACTCGCAGAAGAAGCACCGGCTAACTCCGTGCCAGCAGCCGCGGTAATACGGAGGGTGCAAGCGTTAATCGGAATTACTGGGCGTAAAGCGCACG
+
GGGGGGGGGGGGGGGGGGGGGGGGGGGGGGGGGGGGGGGGGGGGGGGGGGGGGGGGGGGGGGGGGGGGGGGGGGGGFGGGFGGGGGGGGGGGGGGGGDGGGGGGGGGDFGGGCCGFGGFFFGGGGGGGGGGGGGGGGGGGGGFFGFDGGGGGGGGGGGGGGGGGGGGGGGGGGGGGGGFCEFGGGGGGGGGGDGEGFGGGGGGGGGGGGFCGGECGGGGFEEEGCEGGGGCCDCEGGGGGDD))
@M03364:276:000000000-BLYN8:1:1101:7024:22048 1:N:0:1
ACTCCTACGGGAGGCAGCAGTGGGGAATATTGCACAATGGGCGCAAGCCTGATGCAGCCATGCCGCGTGTATGAAGAAGGCCTTCGGGTTGTAAAGTACTTTCAGCGAGGAGGAAGGTGTTGTGGTTAATAACCACAGCAATTGACGTTACTCGTAGAAGAAGCACCGGCTAACTCCGTGCCAGCAGCCGCGGTAATACGGAGGGTGCAAGCGTTAATCGGAATTACTGGGAGTAAAGCGCACG
+
CFGGGGFEGEGEGF7BFFFFFGCGGDEGFGGFGAFFGGGGFCC:BCB@FCFFFGGGGFGG@FFGEGGGG=EFGGGGGGG?C=EFGGG>EGGGGGF,?AFEGGGGFGGGGFCFGCDG7=FBCFEFEE=B,,CBD=BFGG<,,53>,CFF@FEFFG,@+>F;C:CFG<FGCCFE,,,32CDGE*D,1?EGDBC**4**2BCFG*=EE8;*+;CGEEACC:CE*;8F6?:+++2***<CF*7C<)7/
@M03364:276:000000000-BLYN8:1:1101:19082:22099 1:N:0:1
ACTCCTACGGGAGGCAGCAGTAGGGAATCTTCGGCAATGGGGGCAACCCTGACCGAGCAACGCCGCGTGAGTGAAGAAGGTTTTCGGATCGTAAAACTCTGTTGTTAGAGAAGAACGTTAAGTAGAGTGGAAAGTTACTTAAGTGACGGTATCTAACCAGAAAGGGACGGCTAACTACGTGCCAGCAGCCGCGGTAATACGTAGGTCCCAAGCGTTGTCCGGATTTATTGGGCGTAAAGCGAGC
+
GGGGGGGGGGGGGGGGGGGGGGGGGGGGGGGGGGGGGGGGGGGGGGGGGGGGGGGGGGGGGDEGGGGC7FGGGGGGGGGGGGGGGGGGGGGGGGGGGGGGGGGGGGGGGGGGGGGGGGGGFGGGGGGGGGGGGGGGGGGGGGGGGGGGGGGGGGFGGGGGGGGGFGGGGGGGGGGCEGGFFGGGGGGGGGGGGGGGGGGGGGGGGGGGGGGGGGGGGG7EEEGGEGGGCGCGGGGGGGGGGDG7
@M03364:276:000000000-BLYN8:1:1101:19357:22108 1:N:0:1
ACTCCTACGGGAGGCAGCAGTGGGGAATATTGCACAATGGGCGCAAGCCTGATGCAGCCATGCCGCGTGTATGAAGAAGGCCTTCGGGTTGTAAAGTACTTTCAGCGAGGAGGAAGGCATTAAGGTTAATAACCTTGGTGATTGACGTTACTCGCAGAAGAAGCACCGGCTAACTCCGTGCCAGCAGCCGCGGTAATACGGAGGGTGCAAGCGTTAATCGGAATTACTGGGCGTAAAGCGCACG
+
GGGGGGGGGGGDEGGGGGGGGGGGGGEGGGGGGGGGGGGGGGGGGGGGGGFFFGGFC@FGGGGGGGGGGG8FFGGGGGGGGGGFFFDFGEGEGGGGGGFDGGGGGGGGGGGGDGGGGGGGGFGGGGGGFFGGGFFGGGGGGGGGGGGGFFEGGGGGEGFGGGFGGGGGGG7FGGGGGGGGGGGFFGGGGGGGGGGGFGGGGEEGGGGGCFGGGCEDCCCFDGEFFGGGGGGGG5==FFGCCDG9
@M03364:276:000000000-BLYN8:1:1101:11557:22131 1:N:0:1
ACTCCTACGGGAGGCAGCAGTGGGGAATATTGCACAATGGGCGCAAGCCTGATGCAGCCATGCCGCGTGTATGAAGAAGGCCTTCGGGTTGTAAAGTACTTTCAGCGAGGAGGAAGGCATTAAGGTTAATAACCTTAGTGATTGACGTTACTCGCAGAAGAAGCACCGGCTAACTCCGTGCCAGCAGCCGCGGTAATACGGAGGGTGCAAGCGTTAATCGGAATTACTGGGCGTAAAGCGCACG
+
GGGGGGGGGGGGGGGGGGGGGGGGGGGGGGFCFGGFGGFGGDGGGGGCGFGFFGGGGGGGGGGGGGGGGGFGGGGGGGGGGGFGGGGGGDEGFGGGGGGCGGGGGFEGGGGGGGGGGGFFDGGDGFFF9EFGFCE,F,CBFG9AEGGGGFGGFGGEGECFCAFGCFGG:**@FCFFGGGGGGFGGGGGFEEGGEGCFGC888881CCC6@EGCEE?59?=CE*:<9F9FFFFGGGGGGFGGGC1
@M03364:276:000000000-BLYN8:1:1101:25750:22156 1:N:0:1
ACTCCTACGGGAGGCAGCAGTAGGGAATCTTCGGCAATGGGGGCAACCCTGACCGAGCAACGCCGCGTGAGTGAAGAAGGTTTTCGGATCGTAAAACTCTGTTGTTAGAGAAGAACGTTAAGTAGAGTGGAAAGTTACTTAAGTGACGGTATCTAACCAGAAAGGGACGGCTAAGTACGTGTCAGCAGCCGCGGTAATACGTAGGTCCCAAGCGTTGTCCGGACTTATTGGGCGTAAAGCGAGG
+
FGGDCGGGGGGGGGGGGGGGGDGGGGGGEFFFFGGDFGGGGGG>FGGGGGGGFF@CGGCFGGGFGGGGGGGFGEGGGGGG,CFFGGGEFFFFGGGCG<FGDF95BEEGCFGCFGG8CGCF+EF9D,EFD<,,ECFFFFD<3DFG9<,><FG<<FC,33EEFAC7F7,6C:<FC,,6F2CF@6=F?64CB:8**1::CBE;5C+48?C9*>ECE>885A+<=E*2:+++0<<5*9C=C<D*7/))
@M03364:276:000000000-BLYN8:1:1101:20155:22184 1:N:0:1
ACTCCTACGGGAGGCAGCAGTAGGGAATCTTCGGCAATGGGGGCAACCCTGACCGAGCAACGCCGCGTGAGTGAAGAAGGTTTTCGGATCGTAAAACTCTGTTGTTAGAGAAGAACGTTAAGTAGAGTGGAAAGTTACTTAAGTGACGGTATCTAACCAGAAAGGGACGGCTAACTACGTGCCAGCAGCCGCGGTAATACGTAGGTCCCAAGCGTTGTCCGGATTTATTGGGCGTAAAGCGAGC
+
GGGG@FGGGGGGGGGGGGGGGGGGGGGGGGGGGGGGGGGGGG@FGGGGGGGGGGGGGGGGGGGGGGEGGFGGGGGGGGGGGGGGGGGEGGGGGGGGFFGGGGFGCGGGGGGGGFF@EGGGGGFGGGGFG<DGGGCFGGGGGGGGGGGGGGGGGGGFGGGCFFGGFFGGGGGDDGGGGGGGGGFGGGGGGGGGGGGDGGGGGFGGGGGGGGGFGGGGGGGGEEEE=9FGGGGGGGGGGGGGGGD5
@M03364:276:000000000-BLYN8:1:1101:10657:22359 1:N:0:1
ACTCCTACGGGAGGCAGCAGTAGGGAATCTTCGGCAATGGGGGCAACCCTGACCGAGCAACGCCGCGTGAGTGAAGAAGGTTTTCGGATCGTAAAACTCTGTTGTTAGAGAAGAACGTTAAGTAGAGTGGAAAGTTACTTAAGTGACGGTATCTAACCAGAAAGGGACGGCTAACTACGTGCCAGCAGCCGCGGTAATACGTAGGTCCCAAGCGTTGTCCGGATTTATTGGACGTAAAGCGAGC
+
G?C<FEGGGEGCGGDGGCFF<CEACCEEGGFCFGGEGCG8,:FGGFGEEGCGGGGGGGGGGGDEBCC:C:,9?FFGGGGGEBEFC7>FCGGGFGGGDFFFFGGGD<EGAEDF8ACBF7CDCFGGGF9FDGGCF<FGFCEGGG<DEEFGGGFC9FC=F>7><@B,@:CFG***1?CEBF7<CFC@7::288E>8EC8CF++8<98@EF:BF?*8EG=*2+0A=**;C<<:+<+9C>CC**0)*79
@M03364:276:000000000-BLYN8:1:1101:21917:22367 1:N:0:1
ACTCCTACGGGAGGCAGCAGTGGGGAATATTGGACAATGGGCGAAAGCCTGATCCAGCCATGCCGCGTGTGTGAAGAAGGTCTTCGGATTGTAAAGCACTTTAAGTTGGGAGGAAGGGCATTAACCTAATACGTTAGTGTTTTGACGTTACTCGCAGAAGAAGCACCGGCTAACTCCGTGCCAGCAGCCGCGGTAATACGGAGGGTGCAAGCGTTAATCGGAATTACTGGGCGTAAAGCGCACG
+
GGGG8FFGGGGGGGGGGGGGGGGFGGGGGGGGGGGGGGGGGGEFGGGGGGGGGGGGGGGGGGGGGFGGGGGGGGGGGGGFFGGGGGGDGGFFGDGGGGGGDGGGGFGGGGGGGGGGGGGDFFGF?FGFG<AFGGGGGFFFE<BFGF=CFFGGFEDGEGFEGGCGFCGGCCFGGGFGGGGGEEEGGFF>GCEGGGDGEGEFEGGGG8CEF798?GECGGC=5CGGGGGGFG57)/1:>*CD3CD5
@M03364:276:000000000-BLYN8:1:1101:20181:22439 1:N:0:1
ACTCCTACGGGAGGCAGCAGTAGGGAATCTTCCACAATGGACGAAAGTCTGATGGAGCAACGCCGCGTGAGTGAAGAAGGGTTTCGGCTCGTAAAGCTCTGTTGTTAAAGAAGAACGTGGGTGAGAGTAACTGTTCACCCAGTGACGGTATTTAACCAGAAAGCCACGGCTAACTACGTGCCAGCAGCCGCGGTAATACGTAGGTGGCAAGCGTTATCCGGATTTATTGGGCGTAAAGCGAGCG
+
GGGGGGGGGGGGGGGGGGGGGGGGGGGGGGGGGGGGGGGGGGGGGGGFGGGGGGGGGGGGGGGGGGGGGGGCFGGGGGGGGGGGGGGDGGGGGGGGGGGGGGGGGGGGGGGGGGGCBEFGGGGFGGGFGGG9FGFGGGGGGGFGGGGGGGGGFDBGGGGFGGGGGGGGGGGGGGG;FECDFGFCC@EEFGGGGGDEGGGCFGGGFGGF6@=FG8EE5C@EGEG5CC9CFGGGDDGGFDCCDGDC
@M03364:276:000000000-BLYN8:1:1101:23333:22505 1:N:0:1
ACTCCTACGGGAGGCAGCAGTAGGGAATCTTCGGCAATGGACGAAAGTCTGACCGAGCAACGCCGCGTGAGTGAAGAAGGTTTTCGGATCGTAAAACTCTGTTGGTAGAGAAGAACGTTGGTGAGAGTGGAAAGCTCATCAAGTGACGGTATCTAACCAGAAAGGGACGGCTAACTACGTGCCAGCAGCCGCGGTAATACGTAGGTCCCAAGCGTTGTCCGGATTTATTGGGCGTAAAGCGAGC
+
GGGGGGGGGGGGGGGGGGGGGGGGGGGGGGGGGGGGGGGGGGGGGGGGGGGGGGGGGGGGGGGGGGGGGGGGGGGGGGGGFGGGGGGGGGGGGGGGGGGGGGGGGGGGGGGGGGGGGGGGGGGGGGGGGGGGGGGGGGGGGGGGAFDFG:CEFGGGGGGGGGGFGGGGGGGGGGGFGGGGGGGGFGFGGGGGGGEGGGGGG99EGGGGFGCFG>88EGGGGGDGCCCGFGGGGGGGGGGGGGG3
@M03364:276:000000000-BLYN8:1:1101:12750:22559 1:N:0:1
ACTCCTACGGGAGGCAGCAGTAGGGAATCTTCGGCAATGGACGAAAGTCTGACCGAGCAACGCCGCGTGAGTGAAGAAGGTTTTCGGATCGTAAAACTCTGTTGTCAGAGAAGAACAAGGGTGAGAGTGGAAAGTTCACCCCTTGACGGTATCTGACCAGAAAGCCACGGCTAACTACGTGCCAGCAGCCGCGGTAATACGTAGGTCCCAAGCGTGGTCCGGATTTATTGGGCGTAAAGCGAGG
+
GGGGGGGGGGGFGGGGGGFGGCFGGGGGGGGGGGGGGGGGCGGGGGGFGFGGEFGGGGGGGGGGGGGGGGGGGGGFGGG,:CFGGGGGGGGGGGGFGGGGGGGGGGGGFGGFFGGGGFGECFF7,ADFGCGFGCDEC=FFFEEFGAFE<CGEEGGGG@FGGFGG7CF<<@EGGGFGGGDFFCFGGGGCB5CGG8EE8FF9EFG8EFF?8CF5ECC*/2<ECG518+<<EE?ECGGGD*CFGDG)
@M03364:276:000000000-BLYN8:1:1101:14156:22618 1:N:0:1
ACTCCTACGGGAGGCAGCAGTGGGGAATATTGCACAATGGGCGCAAGCCTGATGCAGCCATGCCGCGTGTATGAAGAAGGCCTTCGGGTTGTAAAGTACTTTCAGCGAGGAGGAAGGTGTTGTGGTTAATAACCGCAGCGATTGACGTTACTCGCAGAAGAAGCACCGGCTAACTCCGTGCCAGCAGCCGCGGTAATACGGAGGGTGCAAGCGTTAATCGGAATTACTGGGCGTAAAGCGCACG
+
GGGGGGGGGGGGGGGGGGGGGGGGGGGGGGGGGGGGGGGGGGGGGGGGGFGGGGGGGGGGGGGGGGGFFGGGGGGGGGGGGGGFGGGGGGGGGGGGGGGGGGGGGFGGGGGGGGGGDFGGGGGGGGGGGGGGGGGGDEGGGGGGGGGGGGGFGGEGCFGGGGFGGFGGGGGGGGGGGGGGGGGGGGGGGGGGGGGGF?CCEGGGGGGGGGFGGEGGGGFFDGE=FGF?GG555955CGFCCDC5
@M03364:276:000000000-BLYN8:1:1101:14301:22618 1:N:0:1
ACTCCTACGGGAGGCAGCAGTGGGGAATATTGCACAATGGGCGCAAGCCTGATGCAGCCATGCCGCGTGTATGAAGAAGGCCTTCGGGTTGTACAGTACTTTCAGAGAGGAGGAAGGCGTTGTGGTTAATAACCGCAGCGATTGACGTTACTCGCAGAAGAAGCACCGGCGAACTCCGTGCCAGCAGCCGCGGTAATACGGAGGGTGCAAGCGTTAATCGGAATTACTGGGCGTAAAGCGCAGG
+
GGGGFGFGGDCGGGGGGEEGGGGGG7@AFGGGFGGGGGFGGCC>CFFGGCFGGGAFACFFGGGGGG:CFEF,CFEGFFGCE,CFFGGGE=FGG,AFBCF9AFGCF?,4CFFGGGF8FFCFGGGGDFFAEFFFGGGG7::=:DGGGFECF<CFGGC:<><CB@<:A<,@C@*1<<8B,1=FFCCB7EGG2:=C>EGG?+2;**:ECEGGC9<CCG*;:?F=:??58C+C?08/>5CEG=FD)))1
@M03364:276:000000000-BLYN8:1:1101:21378:22622 1:N:0:1
ACTCCTACGGGAGGCAGCAGTAGGGAATCTTCGGCAATGGACGAAAGTCTGACCGAGCAACGCCGCGTGAGTGAAGAAGGTTTTCGGATCGTAAAACTCTGTTGTCAGAGAAGAACAAGGGTGAGAGTGGAAAGTTCACCCCTTGACGGTATCTGACCAGAAAGCCACGGCTAACTACGTGCCAGCAGCCGCGGTAATACGTAGGTGGCAAGCGTTGTCCGGAGTTATTGGGCGTAAAGCGAGC
+
GGGGGGGGGGGGGGGGGGGGGGGGGGGGGGGGGGGGGGGGGGGGGGGGGGGGGGGGGGGGGGGGGGGGGGGGGGGGGGGGGFGGGGGGGGGFGGGGGGGGGGGGGGGGGGFGGGGGGGGGGGGGGGGGGGGGGGGGGGGGGGGGGGGGGGGGGGGGGGGGGGFGGGGGGGGGGGGGGGGGGGGGGGGGGGGGDEGGGGGGGGGGGGGGGGGGGGGGGEGFGGD*;EF:EGFFGGGGG57DDDG5
@M03364:276:000000000-BLYN8:1:1101:20353:22634 1:N:0:1
ACTCCTACGGGAGGCAGCAGTGGGGAATATTGCACAATGGGCGCAAGCCTGATGCAGCCATGCCGCGTGTATGAAGAAGGCCTTCGGGTTGTAAAGTACTTTCAGCGAGGAGGAAGGCGTTGTAGTTAATAGCTGCAGCGATTGACGTTACTCGCAGAAGAAGCACCGGCTAACTCCGTGCCAGCAGCCGCGGTAATACGGAGGGTGCAAGCGGTGTCCGGACTTATTGGGCGTAAAGCGAGCG
+
GGGGGGGGECEGGGGGGGGFGGGGGGGGGDFCGGGGGGGGGGGGGDGGGDCFGGGGGGGGGGGGGGGGGFFGGGGGGGGGGFEGGFEGFFGG9CFFGGGGGFGCFGGFEGGGGGGGGGGGGGGGGGFAGGGGGGGGGGGG7FGFFGF==FFGGGGGGECEGCFGGGGFGG7FFGGGGGGG>CGGGGGGDGGGGGGGFGGFGEGGGEGGGGFGC*2::<FGGC**<CGFFGGGGDEC<FF93DDC
@M03364:276:000000000-BLYN8:1:1101:23220:22658 1:N:0:1
ACTCCTACGGGAGGCAGCAGTAGGGAATCTTCGGCAATGGGCGCAACCCTGACCGAGCAACGCCGCGTGAGTGAAGAAGGTTTTCGGATCGTAAAACTCTGTTGTTAGAGAAGAACGTTAAGTAGAGTGGAAAGTTACTTAAGTGACGGTATCTAACCAGAAAGGGACGGCTAACTACGTGCCAGCAGCCGCGGTAATACGTAGGTCCCAAGCGTTGTCCGGATTTATTGGGCGTAAAGCGAGC
+
FGGGGGGGGGGGGGGGGGGGGGGGGGGGGGGGGEGGGGGGG,CGGGCFGGGGCFCGGGCGD@CGGGGGGEF<FFEGGGGGEEGGGGGCFFFGGGGGF=FG<FGGG8AEFEFCFFGBBFF8>9,:D<?5CFGFGGGF9,EFEAFGD,CCCFCEGGGFDCGCGG?F:*:@FE@:FFFCCBFFFF7>8*::F8:5CECE5C9?EB+CCFFG>FFGCCE:*A9FGGGGG69C?FG5D77CG<>C)97)
@M03364:276:000000000-BLYN8:1:1101:25505:22662 1:N:0:1
ACTCCTACGGGAGGCAGCAGTAGGGAATCTTCGGCAATGGGGGCAACCCTGACCGAGCAACGCCGCGTGAGTGAAGAAGGTTTTCGGATCGTAAAACTCTGTTGTTAGAGAAGAACGTTAAGTAGAGTGGAAAATTACTTAAGTGACGGTATCTAACCAGAAAGGGACGGCTAACTACGTGCCAGCAGCCGCGGTAATACGTAGGTCCCAAGCGATGTCCGGATTTATTGGGCGTAAAGCGAGG
+
GGGGGGGGGGGGGGGGGGGGGGGGGFGGFGFGGGGGGGGGFGGGGGCGGGFGGCEGGFGFGGGGGGGGGFGGGGGGGGGGFGGGGGGEGGDGGFGFGGGFDGGGGGGGGGFFGGGGG@FFFF:5<?DGGGGGGFFGDFFFGGGGGGFGGGGC9FCCFGGGFBFCFGEFG>@CFGGFGGGGGGGGG>FGDF5CCEGGCGGGGFGGEGCCFCGDGG*;7C9AE*::=9CEDGF57CEEGGGCDGC)
@M03364:276:000000000-BLYN8:1:1101:13515:22674 1:N:0:1
ACTCCTACGGGAGGCAGCAGTAGGGAATCTTCGGCAATGGGGGCAACCCTGACCGAGCAACGCCGCGTGAGTGAAGAAGGTTTTCGGATCGTAAAACTCTGTTGTTAGAGAAGAACGTTAAGTAGAGTGGAAAGTTACTTAAGTGACGGTATCTAACCAGAAAGGGACGGCTAACTACGTGCCAGCAGCCGCGGTAATACGTAGGTCCCAAGCGTTGTCCGGATTTATTGGGCGTAAAGCGAGC
+
GGGGGGGGGGGGGGGGGGGGGGGCGGGGGGGGGGGGGGGGGGGGGGGGGGGGGGGGGGGGGGGGGGGGGGGGGGGGGGGFGDGFGGGGGGGGGGGGGGGGGGGGGGGFFGGGGGGGGGGGGGFGGGGGGGGGGGGGGGGGGGFFFFGGGGGGGGGGGGGGGGGGGFGGDGGEEGGGGGGGGGGGGGGGGGGGGGGGGFGGG9CCGC9BBFGGGEGGGGGFED8>CGCFFFECGGEEDDFGGGC)
@M03364:276:000000000-BLYN8:1:1101:23033:22716 1:N:0:1
ACTCCTACGGGAGGCAGCAGTAGGGAATCTTCGGCAATGGGGGCAACCCTGACCGAGCAACGCCGCGTGAGTGAAGAAGGTTTTCGGATCGTAAAACTCTGTTGTTAGAGAAGAACGTTAAGTAGAGTGGAAAGTTACTCAAGTGACGGTATCTAACTAGAAAGGGACGGCTAACTACGTGCCAGCAGCCGCGGTAATACGTAGGTCCCAAGCGTTGTCCGGATTTATTGGGAGTAAAGCGAGC
+
9FDFFFGFGGDGEGGGEFGGGFEGCFF8FGGDFFFFDFGCACFFEF@EFEFGG@CFCDGGFGECFGCCFDG?AFDB?EC=E<,BFFEEECFG@FGC<E<9?FD?:<FG<FFFGFFDG<8F7A:@,,BDFGCFD3C@F9,,3,>DDGFGDGFGCC=,<,83=:;3,@CFC*BFCF>;2,>F@88?7EC8EGEGGDG*=E+23CEGGEF9>FGGGGG87:+<7E;**3<CGG95*1:+0**25C7/
@M03364:276:000000000-BLYN8:1:1101:7785:22750 1:N:0:1
ACTCCTACGGGAGGCAGCAGTAGGGAATCTTCGGCAATGGGGGCAACCCTGACCGAGCAACGCCGCGTGAGTGAAGAAGGTTTTCGGATCGTAAAACTCTGTTGTTAGAGAAGAACGTTAAGTAGAGTGGAAAATTACTAAAGTGACGGTATTTAACCAGAAAGCCACGGCTAACTACGTGCCAGCAGCCTCGGTAATACGTAGGGGGCAAGCGTTATCCGGATTTATTGGGCTTAAAGCGAGG
+
FGGGGGGGGGGGGGGGGGGGGGFGGGGGGGGED@FGGGGGGGGDGGGFGGGG@CCGGGGGGGGGGGGFGGG9FGGGGGGD=FGFGGGE+6CFGGGDGGGGCE<E=<<E9<F<FGG>FFFGC?FC<@DFDF,<>FFBC>=,C8<@C@9>CFFGD,==F9<:C:<DCCF:E7:>*DCFGFGFGFGGG>BFC6,,4BC,:92+3?+B@**=:?F==CE*7C:27CCEC9EF:9<****<>CC29*1)
@M03364:276:000000000-BLYN8:1:1101:24384:22751 1:N:0:1
ACTCCTACGGGAGGCAGCAGTAGGGAATCTTCGGCAATGGGGGCAACCCTGACCGAGCAACGCCGCGTGAGTGAAGAAGGTTTTCGGATCGTAAAACTCTGTTGTTAGAGAAGAACGTTAAGTAGAGTGGAAAGTTACTTAAGTGACGGTATCTAACCAGAAAGGGACGGCTAACTACGTGCCAGCAGCCGCGGTAATACGTAGGTCCCAAGCGTTGTCCGGAGTTATTGGGCGTAAAGCGAGC
+
CE<FGGFEFGGDEFFF7F@<FAEGG8<EFGGFGG:++@F88CBGCCGGGFFF,EFF:@FGFCFEGGDGGGEEBDAFA,AEA9EC<B:F+CF<EGCDFBFDFDFEFGEGGGFD8A>FFDF=+5,B,@DFCDF,><BEGC9FGC<DF9FEC3<@FCEF97>F,@DC7><F:EG@F:F@<;<<CGGFFCF7C5C8EG*18CCC8<2;C<9BCFEED8:?EGGGGGC*/:EEG76>FGGGDFC><CG7
@M03364:276:000000000-BLYN8:1:1101:7709:22849 1:N:0:1
ACTCCTACGGGAGGCAGCAGTGGGGAATATTGCACAATGGGCGCAAGCCTGATGCAGCCATGCCGCGTGTATGAAGAAGGCCTTCGGGTTGTAAAGTACTTTCAGCGAGGAGGAAGGTGTTGTGGTTAATAACCACAGCAATTGACGTTACTCGCAGAAGAAGCACCGGCTAACTCCGTGCCAGCAGCCGCGGTAATACGGAGGGTGCAAGCGTTAAGCGGAATTACTGGGCGTAAAGCGCACG
+
GGGGGGGFGGGGGGGGGGGGGGGGGGGGGGGGFGGGGGGGGGGGGGGGGGGGGGGGGGFGFGEGCFGGG,C<FGGGGGGGGGGGGGGEGGGGGGGFGGGGGGECGGG:FGGEGGGGDGFGGGFGGGFEDCEGGDFF<>DDCD9DFGGGCGFGCC7@FFFGDD<>C7@FG>@EFGF,?BFFD*2DE@FG8518CGEEGFFGGCEEGEEEE?FFCE5;>77>EE85FFG+:CFC)1>5<FCC)1)1
@M03364:276:000000000-BLYN8:1:1101:25606:22886 1:N:0:1
ACTCCTACGGGAGGCAGCAGTGGGGAATATTGCACAATGGGCGCAAGCCTGATGCAGCCATGCCGCGTGTGTGAAGAAGGTCTTCGGATTGTAAAGCACTTTAAGTTGGGAGGAAGGGCATGAACCTAATACGTTAGTGTTTTGACGTTACCGACAGAATAAGCACCGGCTAACTCTGTTCCAGCAGCCGCGGTAATACGGAGGGTGCAAGAGTTAATCGGAATTACTGGGCGTAAAGCGCACG
+
FF@<FEGGGGGE7FGGGGFFFFGGGGGGGFGF9FCA<FGGD8FCF7@@DEFFFFFGGGGFE,CD@:F+==7EAFCFFFFC=CFGE=,?FFDF?FBC,E<?BF,C?5,<BF,?77ED+F@FD,?F<4F8EEGEFDEF+77E9=A8>BFCDFEFEECEGFGCFFGGGGB7CE@CFFGG;C3,26DFBDCGGEGDE*8:C@>C>**::888+++**?++=:C5=/8FG++<<C*CD/2CDGCDCDD)
@M03364:276:000000000-BLYN8:1:1101:21070:23018 1:N:0:1
ACTCCTACGGGAGGCAGCAGTAGGGAATCTTCGGCAATGGACGAAAGTCTGACCGAGCAACGCCGCGTGAGTGAAGAAGGTTTTCGGATCGTAAAACTCTGTTGTTAGAGAAGAACATGGGTGAGAGTAACTGTTCACCCCTTGACGGTATCTAACCAGAAAGCCACGGCTAACTACGTGCCAGCAGCCGCGGTAATACGTAGGTGGCAAGCGTTGTCCGGATGTATTGGGCGTAAAGCGAGCG
+
GGGGGGGGGGGGGGGGGGGGGGGGGGGGGGGGGGGGGGGGGGGGGGGAFFGGGGGGGGGGGGGGGGGGGGGGGGFGGGGGGGGGGGGGGGGGGGGGGGGGGGGGGGGFDFGGGGGGGGGGGFEFGFGGGGGGGGGGFGFGFGFGGGGDGGGGGCGFGGGGGGGGCFGGGGGGGGGGGGGGGDG@DFGGFEGGDCEGGGGFGGFECFGFFGGFCEC8/ACGDG5*<CCCGDFGDDGGGG>C5>C<
@M03364:276:000000000-BLYN8:1:1101:14535:23056 1:N:0:1
ACTCCTACGGGAGGCAGCAGTAGGGAATCTTCGGCAATGGGGGCAACCCTGACCGAGCAACGCCGCGTGAGTGAAGAAGGTTTTCGGATCGTAAAACTCTGTTGTTAGAGAAGAACGTTAAGTAGAGTGGAAAGTTACTTAAGTGACGGTATCTAACCAGAAAGCCACGGCTAACTACGTGCCAGCAGCCGCGGTAATACGTAGGTGGCAAGCGTTATCCGGATTTATTGGGCGTAAAGCGAGC
+
GGGGGGGGGGGGGGGGGGGGGGGGGGGGGGGGFC7FEGGGGGGGGGGGGGGGGGGGGGGGGGGGGGGGGGGGGGGGGGGGGGGGGGGGGGGGGGGFGGGGGGGGGGGGGGGGGGGGGFGGGGGGGGGGGGGGGGGGGFFDGGGGGGGGGGGGGGGGGGGGGGGGG>FFGGGDGGGGGGGGGGGGGDFFGGGGGGEGGCFFGEGG799CGGGFGGE5C=<FEGEG*<FFGGCFGG=EDFGGGGG)
@M03364:276:000000000-BLYN8:1:1101:24876:23058 1:N:0:1
ACTCCTACGGGAGGCAGCAGTAGGGAATCTTCGGCAATGGACGAAAGTCTGACCGAGCAACGCCGCGTGAGTGAAGAAGGTTTTCGGATCGTAAAACTCTGTTGTTAGAGAAGAACGACGAGGAGAGTGGAAAGCTCCTCGTGTGACGGTATCTAACCAGAAAGGGACGGCTAACTACGTGCCAGCAGCCGCGGTAATACGGAGGTCCCGAGCGGTGTCCGGATTTATTGGGCGGAAAGCGAGC
+
GGGGGGGGGGGGGGGGGGGGGFEGGGGGGGGGGGGGGGGGFFGGGGGGGGGGGGGGGGEFFGGGEGGGGGGGGGGGGGGGGGGGGGGF7=FFGGGGGGGFFGFFFGDFAFGGGGGGFGGGGE>G@>BFFCB,BFEAFGCFGCCFCCEGGGG7CGGGGF:ECFGGGCFDFGGGGGGGC:FFFCG9<CFGCFCGDD*:EGGF:*;CECF9C5?EEE*;=CF9E=E58+CGFCFADC*/5<FCC3D9
@M03364:276:000000000-BLYN8:1:1101:11159:23108 1:N:0:1
ACTCCTACGGGAGGCAGCAGTGAGGAATATTGGTCAATGGACGCAAGTCTGAACCAGCCAAGTCGCGTGAAGGATGACTGCCCTACGGGTTGTAAACTTCTTTTGTATGGGAGTAAAACAGGGTACGTGTAGCCTTTTGCAAGTACCATACGAATAAGCATCGGCTAACTCCGTGCCAGCAGCCGCGGTAATACGGAGGAGGCGAGCGTTATCCGGATTTATTTGGCGTAAAGCGAGCGCAGGG
+
GGGGGGGGGGGGGGGGGGGGFF<FAEFDGGGGG<FGFGGGGGGGGGGGGFGGGGCFGGDGGGGGEGGGGGGGGGGGGFFFGFFFGGGEGGGGGECFGG9,5BFFFGG9EE@FGGGGGGGGFG7EFFFGGGGGC95EG,C9?FG<F<FAFFF8F<,+?F=FG@B+C7>FFFGGGGGGCFCEFGG>8*CCEC5FGGF**>BB**:EGE8>8883>+;C5**<?GF7CGCCEEGGGGG=CC3C<<))
@M03364:276:000000000-BLYN8:1:1101:23572:23161 1:N:0:1
ACTCCTACGGGAGGCAGCAGTGGGGAATATTGCACAATGGGCGCAAGCCTGATGCAGCCATGCCGCGTGTATGAAGAAGGCCTTCGGGTTGTAAAGTACTTTCAGCGAGGAGGAAGGTGTTGTGGTTAATAACCACAGCAATTGACGTTACTCGCAGAAGAAGCACCGGCTAACTCCGTGCCAGCAGCCGCGGTAATACGGAGGGTGCAAGCGTTAATCGGAATTACTGGGCGTAAAGCGCACG
+
GGGGGGGGGGGGGGGGGGGGGGGGGGGGGGGGGGGGGGGGGGGGGGGGGGGGGGGGGGGGFGGGGGGGGCEFGGADFGGGFGGGGGGGG@EGGGGF<AAFGGDFFFEFFGGGGDGGEF@FGGGGGEFFGGFFFFFFG8,,ABFGGFFFGGGF<@E@:FGF@DFGCCCFGGGGGGGGGGGGGGGGGGGGGGGGGGEGGGGFCGEGDEEGGGGGG*;85<FGCC/5CGCGGGCFDDEGGGGGG375
@M03364:276:000000000-BLYN8:1:1101:21869:23162 1:N:0:1
ACTCCTACGGGAGGCAGCAGTGGGGAATATTGCACAATGGGCGCAAGCCTGATGCAGCCATGCCGCGTGTATGAAGAAGGCCTTCGGGTTGTAAAGTACTTTCAGCGAGGAGGAAGGCGTTGTGGTTAATAACCGCAGCGATTGACGTTACTCGCAGAAGAAGCACCGGCTAACTCAGTGCCAGCAGCCGCGGTAATACGGAGGGTGCAAGCGTTAATCGGAATTACTGGGCGTAAAGCGCACG
+
GGAFGGGGGGGGGGGGGDGGGGGGGGGGCFGDGFGGGGGGDGG:FFGGGGGGFGFGGG@C@CFGGGGGGCGDFGAFGEFGGGGGGGGGGGGGGGGGGAFGFGGG<?>4CFGGGGGFEE@:+CFEFFF9FEGDFGGCEC@FGFFFGGDC7<33@C<FCGGGGGFDGG,>F*>>FC@,,67@EF2>B8,4B83:CEBE2391B83BEGG5CF9@8/A*5CF=CCEFG?CFGGGGG)5:77*759C5
@M03364:276:000000000-BLYN8:1:1101:15786:23170 1:N:0:1
ACTCCTACGGGAGGCAGCAGTAGGGAATCTTCGGCAATGGGGGCAACCCTGACCGAGCAACGCCGCGTGAGTGAAGAAGGTTTTCGGATCGTAAAACTCTGTTGTTAGAGAAGAACGTTAAGTAGAGTGGAAAATTACTTAAGTGACGGTATCTAACCAGAAAGGGACGGCTAACTACGTGCCAGCAGCCGCGGTAATACGTAGGTCCCAAGCGTTGTCCGGATTTATTGGGCGTAAAGCGAGC
+
GGGGGGGGGGGGGGGGGGGGGGGGGGGFGGGGGGGGGGGGGGGGGGGGGGGGGGGGEGGGGGGGGGGGGGGGGGGGGGGGGGGGGGGGGGGGGGGGGGGGGGGGGGGGGGGGGGGGGFFGGGGGGGGGGGGGGGGGGGGGGFFGGFFGGGGGGGFGGGG7FEEGGDGGGGCFGGGGGGGGGGGGGGFGGGGGGGEEGGFCGCGGGGGFGGFGGG8CGGFCCEDC86?@FGCFGGGGGFGFCDD)
@M03364:276:000000000-BLYN8:1:1101:24664:23179 1:N:0:1
ACTCCTACGGGAGGCAGCAGTAGGGAATATTGCACAATGGGCGCAAGCCTGATGCAGCCATGCCGCGTGTATGAAGAAGGCCTTCGGGTTGTAAAGTACTTTCAGCGAGGAGGAAGGCGTTGTGGTTAATAACCGCAGCGATTGACGTTACTCGCAGAAGAAGCACCGGCTAACTCCGTGCCAGCAGCCGCGGTAATACGGAGGGTGCAAGCGTTAATCGGAATTACTGGGCGTAAAGCGCACG
+
GGFGGGGGGGGGGGGGGGGGGGGGGGGGGGGGGGGGGGGGGGEGGGGGGGGGGGGGGGGGGGGGGGGGGGGGGGGGDGFGGGGGGGGGGGDGGGGGGGGGGGGGGGGGGGGGGGGGGGGGGGGGGGDGGGGGGFGGGGGGGGGGGGGGGGGGGGGGGGGGGGGFGGGGCEGGGGGGGGGGGGGGDGGGGEGGDGGGGGGGGGGGGGGGG?GGGEGGGGGGGGGFGGCFFFGGGGGCCCFGGDGD
@M03364:276:000000000-BLYN8:1:1101:18104:23206 1:N:0:1
ACTCCTACGGGAGGCAGCAGTAGGGAATCTTCCACAATGGACGCAAGTCTGATGGAGCAACGCCGCGTGAGTGAAGAAGGTTTTCGGATCGTAAAACTCTGTTGTTGGAGAAGAACGTATTTGATAGTAACTGATCAGGTAGTGACGGTATCCAACCAGAAAGCCACGGCTAACTACGTGCCAGCAGCCGCGGTAATACGTAGGTGGCAAGCGTTGTCCGGATTTATTGGGCGTAAAGCGAGCG
+
GGGGGGGGGGGGGGGGGGGGGGGGGGGGGGGGGGGGGGGGGGGGGGGGGGGGGGGGGGGGGGGGGGGGGGGGGGGGGDGGEFGGGGGGGGGGGGGGGGGGGGGGGGGGGGGGGGGGGGFGGGGGGGGGFGGGGGGGGGGGGFGGGGGGGGDGGGGGGGGGGGGGGGGGGGGGCGFGGGGGGGGGGGGGGEGGGGGGGGGGG?8EGGGGGGGGEGGGEGGGGGGGFFFGGGGGGDECFFGDGGG<
@M03364:276:000000000-BLYN8:1:1101:21786:23246 1:N:0:1
ACTCCTACGGGAGGCAGCAGTGGGGAATATTGCACAATGGGCGCAAGCCTGATGCAGCCATGCCGCGTGTATGAAGAAGGCCTTCGGGTTGTAAAGTACTTTCAGCGAGGAGGAAGGCATTAAGGTTAATAACCTTAGTGATTGACGTTACTCGCAGAAGAAGCACCGGCTAACTCCGTGCCAGCAGCCGCGGTAATACGGAGGGTGCAAGCGTTAATCGGAATTACTGGGCGGAAAGCGCACG
+
EGGFFFFGGGGGEGGEGGGGCFFGGGGAFGCEFFGGGGG8FGGGGGGGGCFGGDFFGGDGGCFEGGDCEGGGGGGGGGGGGGGGGGGGGG:FGGGGGGGGGGDFGGDEGGGGGGGGGGGFGGGGGFFE<FEFFCCFEFFGGFGGFGGGGGGDDEGFCGGGGGG?FGGGCEGGCCGGDEF7FEGGGFFGDCEGGGEEDGGFGGGGCEGGGF@CCCEDFFG57CCFF?7ECEGGC3>EG45/)/C<
@M03364:276:000000000-BLYN8:1:1101:18299:23422 1:N:0:1
ACTCCTACGGGAGGCAGCAGTAGGGAATCTTCCACAATGGACGAAAGTCTGATGGAGCAACGCCGCGTGAGTGAAGAAGGTTTTCGGATCGTAAAACTCTGTTGTTGGAGAAGAACGTATTTGATAGTAACTGATCAAGTAGTGACGGTATCCAACCAGAAAGCCACGGCTAACTACGTGCCAGCAGCCGCGGTAATACGTAGGTGGCAAGCGTTGTCCGGATTTATTGGGCGTAAAGCGAGCG
+
GGGGGGGGGGGGGGGGGGGGGGGGGGGGGGGGGGGGGGGGGGGGGGGEGGGGG9FGGGGGGGGGGGDFGGGGGGGGGGGGGGGGGGGGGGGGGGGGGGGGGGGGGGGGGGGGFFGEGGFDFCFGGFGGGGFGGGGGE<FFGGGGGGGGGGGGGGGGGGGGGFGGGGGCFEGGGGGGGDGGGGGGGGFCGGGGGEGGGGGGGG5C,:8FCGGGGGGG:+ACEC?79><C?95=GGGDFGF3CDDC
@M03364:276:000000000-BLYN8:1:1101:7703:23466 1:N:0:1
ACTCCTACGGGAGGCAGCAGTGGGGAATATTGCACAATGGGCGCAAGCCTGATGCAGCCATGCCGCGTGTATGAAGAAGGCCTTCGGGTTGTAAAGTACTTTCAGCGAGGAGGAAGGCGTTGTGGTTAATAACCGCAGCGATTGACGTTACTCGCAGAAGAAGCACCGGCTAACTCCGTGCCAGCAGCCGCGTGAATACGGAGGGTGCAAGCGTTAATCGTAATTACTGGTCGTAAAGCGCACG
+
GGGGGGGGGGGGGGGGGGGGEFG8FEGGDGGAFGGFFFFEEFGGFFGGGGGGGGGGGDGFGFFFGGGFEGAGFDE<?FFCFG8EF<FCFGGFGFGGGGGGGGGFDGGGGGCFGEGGGGGFGGGGGFGFGGAF<FGGDCGGGGGGGGG<@FGCCG7CFGGGGGGGFCDEGGDFF7;<::=CFG9B;:CC8ECG**3C9FGG8*8CDEG*<<<CGCEGFCCG*:*:AFF7+<+09CF65FDDGGGD
@M03364:276:000000000-BLYN8:1:1101:24734:23503 1:N:0:1
ACTCCTACGGGAGGCAGCAGTAGGGAATCTTCCACAATGGACGAAAGTCTGATGGAGCAACGCCGCGTGAGTGAAGAAGGGTTTCGGCTCGTAAAGCTCTGTTGTTAAAGAAGAACGTGGGTGAGAGTAACTGTTCACCCAGTGACGGTATTTAACCAGAAAGCCACGGCTAACTACGTGCCAGCAGCCGCGGTAATACGTAGGTGGCAAGCGTTATCCGGATTTATTGGGCGTAAAGCGAGCG
+
GGGFGGGGGGDGGGGGGGGGGGGGGGGGGGGGGGGGGGGG9FGGGGGGGGGGGGGGFGFFGGGGGGGGGGGGGGGGGGGGGGGGGGGGGDGGGGGGGGGGAFGG=E<FFGGGGGGGGEFEG:=DFGGGFGFDAFGGGGGGGFFGG9CCFGGCCEFGGGGFGGGFGGCEGGGGGGFGGGGGGGGCFGGGGGGGGGGGCGGGG?FG@FFGCGFGGGDEGF7=ED*C6@EEGFGGGGGGFDFGGGGD
@M03364:276:000000000-BLYN8:1:1101:20909:23633 1:N:0:1
ACTCCTACGGGAGGCAGCAGTGGGGAATATTGCACAATGGGCGCAAGCCTGATGCAGCCATGCCGCGTGTATGAAGAAGGCCTTCGGGTTGTAAAGTACTTTCAGCGAGGAGGAAGGCGTTGTGGTTAATAACCGCAGCGATTGACGTTACCCGCAGAAGAAGCACCGGCTAACTCCGTGCCAGCAGCCGCGGTAATACGGAGGGTGCAAGCGTTAATCGGAATTACTGGGCGTAAAGCGCACG
+
GGGGGGGGGGGGGGGGGGGGGFGGGGGGGGGGGGGGGGGGGGGGGGGGGGGGGGGGGGGGGGGGGGGGGGGGGEGGGGGGGGGGGGGGGGGGGGGDGGGGGGGGGGGGGGDFEGGGGGDCFEGGGG<DGGGGGGGGGGGGG8CGGGGFFFGFFGGGEE@EGGGGGGGGGGGGGGGGFEFGGGG7EF>G8BEEE:5CFGGGGGGGG>ECFFFFE;C*/<FFC5EFGGGGGGGGG7EGGGGGG3C)
@M03364:276:000000000-BLYN8:1:1101:6846:23689 1:N:0:1
ACTCCTACGGGAGGCAGCAGTAGGGAATCTTCGGCAATGGGGGCAACCCTGACCGGGCAACGCCGCGTGAGTGAAGAAGTTTTTCGGATCGTAAAACTCTGTTGTTAGAGAAGAACGTTAAGTAGAGTGGAAAGTTACTTAAGTGACGGAATCTAACCAGAAAGGGACGGCTAACGACGTGCCAGCAGCCGCGGTAATACGTAGGGCCCAAGCGGTGTCCGGATTTATTGGGCGTAAAGCGAGC
+
FF<E@AECFCBCFFD7;FFCFDG,;6@F,,<;@FG+FFG,CCF7FD<FCFGFDF@+86CFCFDEFFFFG>FGFDG9FFE,??,BFFGDE=FFGF75CFFG95B,,=EE<EFCFGGDFCDAB<5<,<?3,D<,,,,3,E<<BFFDAF<3++5@FCAFGE9CC>DF<C,6*<*>12,*1::<F8CCGB8@@8BEE*1**59;=>CFC5;*/8/:*:*;/:+3*/2*1++0<<FFCDC*9*0*/*9)
@M03364:276:000000000-BLYN8:1:1101:11415:23777 1:N:0:1
ACTCCTACGGGAGGCAGCAGTAGGGAATCTTCCACAATGGACGAAAGTCTGATGGAGCAACGCCGCGTGAGTGAAGAAGGGTTTCGGCTCGTAAAGCTCTGTTGTTAAAGAAGAACGTGGGTGAGAGTAACTGTTCACCCAGTGACGGTATGTAACCAGAAAGCCACGGCTAACTACGTGCCAGCAGCCGCGGGAATACGTAGGTGGCAAGCGTTATCCGGATTTATTGGGCGTAAAGCGAGCG
+
GGCFGFGGGGGGGDGGGEGGFGGGGGGGGGGGGGGGGGGFGGGGGGGGGC<CF<FEFGGGGGGGGGGGGGGGGGGGGGGG@FFEF@FCFFEFFCGGGAFGFFGGGGGGGGGGDFDFGGGGGFEF?ADFGGAFFGFGFGDFGG<FFGGGGGG,CFCFGGGGGGFGGCFE7CEGFFGGGGFCFFGGGC,>8CEEC*::FGGG9EG><C>6C+==/=8AC7C=5E8*+00<?F*:5DCECCGC<D35
@M03364:276:000000000-BLYN8:1:1101:13904:23837 1:N:0:1
ACTCCTACGGGAGGCAGCAGTGGGGAATATTGCACAATGGGCGCAAGCCTGATGCAGCCATGCCGCGTGTATGAAGAAGGCCTTCGGGTTGTAAAGTACTTTCAGCGAGGAGGAAGGCATTAAGGTTAATAACCTTGGTGATTGACGTTACTCGCAGAAGAAGCACCGGCTAACTCCGTGCCAGCAGCCGCGGTAATACGGAGGGTGCAAGCGTTAATCGGAATTACTGGGCGTAAAGCGCACG
+
GGGGGGGGGGGEGGGGGGGGFFGGGGEGGGGFGFGGGGGGGGGGGGEGG8FFGGGGFGEFGGGGGGGGGGGGGGGGGCGGGGGGGGGGG>FFGGGGGGGGGFGFDFGGGGDGDEFFFFDAFFFFFGGGFGGGD8DF9DA+EFCFFGGEGFC<FGGGGEGEGEFGG7DFFG7CGGGGGGGF:E9E7EFGGGEGGGGGGBBCCCEGGEC*8;CC=BE=5::EGGGGCEGFGGFCGDGGGFFDGDG<
@M03364:276:000000000-BLYN8:1:1101:21709:23850 1:N:0:1
ACTCCTACGGGAGGCAGCAGTGGGGAATATTGCACAATGGGCGCAAGCCTGATGCAGCCATGCCGCGTGTATGAAGAAGGCCTTCGGGTTGTAAAGTACTTTCAGCGAGGAGGAAGGTGTTGTGGTTAATAACCACAGCAATTGACGTTACTCGCAGAAGAAGCACCGGCTAACTCCGTGCCAGCAGCCGCGGTAATACGGAGGGTGCAAGCGTTAATCGGAATTACTGGGCGTAAAGCGCACG
+
GGGGGGGGGGGGGGGGGGDGGGGGGGGGGGGGGGGGGGGGGGGGGGGGG@FDGGGGGGDGCGGGGDGGGGGGGGGEFFGGGGGGGGGGGCECFFGGGGGGGGGDGGGDCEC@FGGGGFFGGGGDGFDFGGGDFGGGGGGFGGGDAAFGGFGFGC@CFGGG?CGGGGGGGGGGGGGFFGFGFDGGGGGGFEGGGGCGBFCC88CGGGGGF?7AEGEEG+<CGGGGFGGFGFFFG):7F7>7C555
@M03364:276:000000000-BLYN8:1:1101:18186:23887 1:N:0:1
ACTCCTACGGGAGGCAGCAGTAGGGAATCTTCGGCAATGGACGAAAGTCTGACCGAGCAACGCCGCGTGAGTGAAGAAGGTTTTCGGATCGTAAAACTCTGTTGTTAGAGAAGAACGACGAGGAGAGTGGAAAGCTCCTCGTGTGACGGTATCTAACCAGAAAGGGACGGCTAACTACGTGCCAGCAGCCGCGGTAATACGTAGGTCCCGAGCGTTGTCCGGATTTATTGGGCGTAAAGCGAGC
+
GGGGGGGGGGGGGGGGGGGGGGGGGGGGGGGGGGGGGGGGGGGGGGGEGGFGGGGEGGGGGGGGEGGGGGGEGGGGGGGGFGGGGGGGGGGGGGGGGGGGGGGGGGGGGGGGGGGGGGGGGCGEFGFFGGGGGGGGGGGGGGGGGGGGGGGCGGGGGGGGGGGFCCFF:@@FGGCFFGEGFGGGGGE8@FGGGDECECC9EFCCCFGGFCCCEGGGGGEFDGEGGGGGGGGGGCEGDFGGGGG3
@M03364:276:000000000-BLYN8:1:1101:18311:23889 1:N:0:1
ACTCCTACGGGAGGCAGCAGTGGGGAATATTGCACAATGGGCGCAAGCCTGATGCAGCCATGCCGCGTGTATGAAGAAGGCCTTCGGGTTGTAAAGTACTTTCAGCGAGGAGGAAGGCATTAAGGTTAATAACCTTAGTGATTGACGTTACTCGCAGAAGAAGCACCGGCTAACTCCGTGCCAGCAGCCGCGGTAATACGGAGGGTGCAAGCGTTAATCGGAATTACTGGGCGTAAAGCGCACG
+
GGGGGGGGGGGGGGGGGGGGGGGGGGGGGGGGGGGGGGGGGGGGGGGGGGGGGGGGGGGGGGGGGGGGGGGGGGGGGGGGGGGGGGGGGGGGFFFGGGGGGGGGGFEGGGCFCFGGGGGGGGGGGGGGGGGGGDGGGGGGGGGGGFGGGGGGGGGGGGGGGGFGFCGCFGGGGGGGFGGGGGGGGGGGGGGGGGGGGGGGGGGGGGGGGGFGGGGGGGGCEGGGGGGG7FGGGDEGGGGGGGG3
@M03364:276:000000000-BLYN8:1:1101:6851:23902 1:N:0:1
ACTCCTACGGGAGGCAGCAGTGGGGAATATTGCACAATGGGCGCAAGCCTGATGCAGCCATGCCGCGTGTATGAAGAAGGCCTTCGGGTTGTAAAGTACTTTCAGCGGGGAGGAAGGCGATAAGGTTAATAACCTTGTCGATTGACGTTACCCGCAGAAGAAGCACCGGCTAACTCCGTGCCAGCAGCCGCGGTAATACGGAGGGTGCAAGCGTTAATCGGAATTACTGGGCGTAAAGCGCACG
+
GGGGGGGGGGGGEEGGGGGCG@GFGGGGGGGGGGGGGGGGG,CCFGGFGGGGGGGFGFGGGGGDDDGGGGGGGFGGGGGGGFGG@FGGGGGGGGGGGGGGGGGGGGGGGGGGGGGGGCEGGGGGGGGGGGGCCFFGDGCCFEGDGGGGGGGGCF@FGGGGGGCFGGGGGDGEGFGGFEGGGGGGGGGGGG8E5BEGGGGGGGGDEGGGGCGCGG5EGGFC5CEGCEC?CE=FDD==7CDDDDD5
@M03364:276:000000000-BLYN8:1:1101:16555:23905 1:N:0:1
ACTCCTACGGGAGGCAGCAGTAGGGAATCTTCGGCAATGGGGGCAACCCTGACCGAGCAACGCCGCGTGAGTGAAGAAGGTTTTCGGATCGTAAAACTCTGTTGTTAGAGAAGAACGTTAAGTAGAGGGGAAAATTACTTAAGTGACGGTATCTAACCAGAAAGGGACGGCTAACTACGTGCCAGCAGCCGCGGTAATACGTAGGTCCCAAGCGTTGTCCGGATTTATTGGGCGTAAAGCGAGC
+
GGGGGGGGGGGGGGGGGGGGGGGGDEGGGGGGGGGGGGGGGDGGGGGGGGGGGGDDGGGGGGDGCDGEGGG<EFFFFFFGFGGFFEGGCEGGFGGGGGFGGGGGGFGGFGGGGGGGE<DFGGGG9EF,C:FGGGGGGF9FFFGGGFGGG@C@FGGGGFCFGGE:FFGGGGGGGGDGGGGEF7CFFG?@FGGG>ECEGGGCCGG7E?9E@EGFG8/AC7+CCC55ACFE<9977DGG<C77CC79
@M03364:276:000000000-BLYN8:1:1101:13735:23916 1:N:0:1
ACTCCTACGGGAGGCAGCAGTAGGGAATCTTCGGCAATGGGGGCAACCCTGACCGAGCAACGCCGCGTGAGTGAAGAAGGTTTTCGGATCGTAAAACTCTGTTGTTGGAGAAGAACGTTAAGTAGAGTGGAAAGTTACTTAAGTGACGGTATCTAACCAGAAAGGGACGGCTAACTACGTGCCAGCAGCCGCGGTAATACGTAGGTCCCAAGCGTTGTCCGGATTTATTGGGCGTAAAGCGAGC
+
GGGGGFDGGDG7CFGGGGGGG9FGGGGGGGGGGGGGGGGGC@FGEDGGGGGGGGGGGGGGGGGGGGGGGGGGGGGEGGGGGFGFGGGGECGG?FGEFGGFGGGGGGGDEGGGGG@<FFF?FEFFFAGGGFFEAFFGGFDFFGGGGFG7CFFEGGGGFFFGGGCGF7@F7CEFGGGGCCFGFGGGGGCC@FGDD>CEGFCGGGF7*2;BFGG5CCE*2*3<5EG=89:E90C=F)*1>7>7D:C3
@M03364:276:000000000-BLYN8:1:1101:24532:23958 1:N:0:1
ACTCCTACGGGAGGCAGCAGTGGGGAATATTGCACAATGGGCGCAAGCCTGATGCAGCCATGCCGCGTGTATGAAGAAGGCCTTCGGGTTGTAAAGTACTTTCAGCGAGGAGGAAGGTGTTGTGGTTAATAACCGCAGCAATTGACGTTACTCGCAGAAGAAGCACCGGCTAACTCCGTGCCAGCAGCCGCGGTAATACGGAGGGTGCAAGCGTTAATCGGAATTACTGGGCGTAAAGCGAGCG
+
GGGGGGGGGG7FGFGGGGGGFFGGGGGGGGGGGGGGGGGGFGGGGGCDGFGGGGGGGGGGCGGGGGGBEBCFGFGGGGGGFGG<FGGGFGGGGGGFFGGEG<FEEGGDGFGGGGFGFFGG:FGGGGCDFGGGG87BCGDEG9<>EGFC<FGGEGGDDCF,BC77@FFDEG7FGGGFCEGGGGGGFGGF@CBC*=CECFGE8**4*=CC8AFFC*/8*??FCEEG+++<EFGGG3>EFFC7//7C
@M03364:276:000000000-BLYN8:1:1101:16112:23994 1:N:0:1
ACTCCTACGGGAGGCAGCAGTAGGGAATCTTCGGCAATGGGGGCAACCCTGACCGAGCAACGCCGCGTGAGTGAAGAAGGTTTTCGGATCGTAAAACTCTGTTGTTAGAGAAGAACGTTAAGTAGAGTGGAAAGTTACTTAAGTGACGGTATCTAACCAGAAAGGGACGGCTAACTACGTGCCAGCAGCCGCGGTAATACGTAGGTCCCAAGCGTTGTCCGGATTTATTGGGCGTAAAGCGAGC
+
GGGGGGGGDGGGGGGGGGGGGGGGGGGGGGGGGGGGGGGGGGGGGGGGGGGGGGGGGGGGGGGGGGGGGGGGGGGGGGGGFGGGGGGGGGGGGGGGGGGGGGGGGGGGGGGGGGGGGGGGGFDGGGGGGGGGGGGGGGGGGGGGGGGGGGGGGGGGFGGGGGGGGGGGCGGEGGGGGGGGGFFGGGGGGGGEGGGGGGGGGGGF>FFGGGGGGGGGGGFFEGEC;@FGGFGGFGGGGGFD5<D/
@M03364:276:000000000-BLYN8:1:1101:22935:24130 1:N:0:1
ACTCCTACGGGAGGCAGCAGTAGGGAATCTTCGGCAATGGGGGCAACCCTGACCGAGCAACGCCGCGTGAGTGAAGAAGGTTTTCGGATCGTAAAACTCTGTTGTTAGAGAAGAACGTTAAGTAGAGTGGAAAATTACTTAAGTGACGGTATCTAACCAGAAAGGGACGGCTAACTACGTGCCAGCAGCCGCGGTAATACGTAGGTCCCAAGCGTTGTCCGGATTTATTGGGCGTAAAGCGAGC
+
GGGGFGGGGGGGGGGGGGGGGGGGGGGGGGGGGGGDGGGGGGGGGGGGGGGGFFGDGGGGGGGGGGGCFGGGGGGGGGGGFFGGGGGGGGGFGFGGGGGFGGGF,EFGGGGGCFGEGFEFFGAFFGGFFGGGFFFGGGGGGFGFGGGGGGGFGGGGGAEFFGFFGG@:FGGGGGGGGGGGGG7FCGGCCFECEGEGGGGGGGGGGGGGF;CGFCAEE5?7=CC*;9<A<FCGGGEEGDGCDGG)
@M03364:276:000000000-BLYN8:1:1101:24404:24148 1:N:0:1
ACTCCTACGGGAGGCAGCAGTAGGGAATCTTCGGCAATGGGGGCAACCCTGACCGAGCAACGCCGCGTGAGTGAAGAAGGTTTTCGGATCGTAAAACTCTGTTGTTAGAGAAGAACGTTAAGTAGAGTGGAAAGTTACTTAAGTGACGGTATCTAACCAGAAAGGGACGGCTAACTACGTGCCAGCAGCCGCGGTAATACGTAGGTCCCAAGCGTTGTCCGGATTTATTGGGCGTAAAGCGAGC
+
GGGGGGFGGGGGGGGDFGGGGFGGDFFG9FGGGGGGGFF?FEEGGGGGEFGGFGGGGGGGGEGGGGGEEGGGGGGFCFGGFGGGGGG@@CGFCCFF9FFFGFGCGFFFGFDF8FDCFCB@FG@FDGGCFGCFGDGGGGEGGGGGGGGGEF@CDFGGFF9CFGFGGGGGDDEGGCCCFFGGGGFCG@CFFCEGDE88B9C<CF+B8CF+;C6CFGC*:C9+18CEE+0<?FG*CGG=DGFG3C3)
@M03364:276:000000000-BLYN8:1:1101:22060:24491 1:N:0:1
ACTCCTACGGGAGGCAGCAGTGGGGAATATTGCACAATGGGCGCAAGCCTGATGCAGCCATGCCGCTTGTATGAAGAAGGCCTTCGGGTTGTAAAGTACTTTCAGCGAGGAGGAAGGCATTAAGGTTAATAACCTTAGTGATTGACGTTACTCTCAGAAGAAGCACCGGCTAACGCCCTGCCAGCAGCCGCGGTAATACGTATGGTGCAAGCGTTAATCGGAATTACTGGGCGTAAAGCGCACG
+
CE<F@CFEFGGDGGGGGGGGGGCF+@CFGFG9CEFGGGGCECEDGECFFFEFEFDF9EFGG8FGCF+@@FGGGFFAFG<FGFGGGGFCGGGGGDGF,CFE,@AEFC77=CF7B@FCEFDFFCDC,CFFGECF<<FE9AFEAF,?FFGFFEEGGCFFADD@F@@FCGGEEF+8DD+@:*5,66BCGF>FFCEECB1:?@CC,:,<CFFG6;0=EEC5>CFGGDEF?+=<F7*=717EC*:)3C<)
@M03364:276:000000000-BLYN8:1:1101:16359:24555 1:N:0:1
ACTCCTACGGGAGGCAGCAGTGGGGAATATTGCACAATGGGCGCAAGCCTGATGCAGCCATGCCGCGTGTATGAAGAAGGCCTTCGGGTTGTAAAGTACTTTCAGCGAGGAGGAAGGTGTTGTGGTTAATAACCGCAGCAATTGACGTTACTCGCAGAAGAAGCACCGGCTAACTCCGTGCCAGCAGCCGCGGTAATACGGAGGGTGCAAGCGTTAATCGGAATTACTGGGCGTAAAGCGCACG
+
GGGGFGGGGGGGGGGGGGGGEGGGGGGGGGGGGGGGGGGCFFGGGGGFGFGGGGGGGGGGGGGGGGGGDGFGFGGGGGGGGGGGGGGGGGDGGGGGGGFGGGGGGDFGEGGGG7?FEFFGGFFGGGGGGFCFGGGGGDEFGFFGGFGFGFFGGGGGDGGFGGGGFGGGGGEGGGGFG7>FFGG@@FFG,:8CEEGGGGGGGD5BCCBEFG?EG>E=CA?5CA;C+<:<C6CGD5=E<FGGDC31
@M03364:276:000000000-BLYN8:1:1101:22115:24596 1:N:0:1
ACTCCTACGGGAGGCAGCAGTAGGGAATCTTCCACAATGGACGAAAGTCTGATGGAGCAACGCCGCGTGAGTGAAGAAGGGTTTCGGCTCGTAAAGCTCTGTTGTTAAAGAAGAACGTGGGTGAGAGTAACTGTTCACCCAGTGACGGTATCTAACCAGAAAGCCACGGCTAACTACGTGCCAGCAGCCGCGGTAATACGTAGGTGGCAAGCGTTGTCCGGATTTATTGGGCGTAAAGCGAGCG
+
GGGGGGGGGGGGGCGGGGGGGGGGGGGFGGGAFGGGGCGGGGGGGGGGGGGGGGGGGGGGGGGGGGGGGGGFGGGD9FGGGGGGG>EGG=FCCEGGFCGGGGGGGGGGGGGFFFGGGDDFGEGGGGGGGGGGGGGGGG<DFFGGGGGGGGGGGGGGGGGGGGGGFGGGCGCEG@FGGDA:CGGGGGGGFGGGGGDGFGGGEEFD@EGGGGFGGC=8=E@EGGEE6CGD+<:CC<CEF:DDDDG<
@M03364:276:000000000-BLYN8:1:1101:17799:24728 1:N:0:1
ACTCCTACGGGAGGCAGCAGTGGGGAATATTGCACAATGGGCGCAAGCCTGATGCAGCCATGCCGCGTGTATGAAGAAGGCCTTCGGGTTGTAAAGTACTTTCAGCGAGGAGGAAGGTGTTGTGGTTAATAACCACAGCAATTGACGTTACTCGCAGAAGAAGCACCGGCTAACTCCGTGCCAGCAGCCGCGGTAATACGGAGGGTGCAAGCGTTAATCGGAATTACTGGGCGTAAAGCGCACG
+
GGGGGGGGGGGGGGGGGGGGGGGGGGGGGGGGGGGGGGGGGGGGGGGGGGGGGGGGGGGGGGGGGGGGGGGGGGGGGGGGGGGGGGGGGGGGGGGGGGGGGFFFGGGGGGGGGGGGGGGGGGGGGFFGGGFGDGGGGGGGGFFGGGCFGGGGGGDGGGGGFGGGGGCGGGGGGGGGGEGGGGGGGGGCGGGGGGGGGGGCED5CEGGGGGCGGE5C5+<CEGGGGGDG<C8=995CFFGDDGG<
@M03364:276:000000000-BLYN8:1:1101:8048:24907 1:N:0:1
ACTCCTACGGGAGGCAGCAGTAGGGAATCTTCGGCAATGGACGAAAGTCTGACCGAGCAACGCCGCGTGAGTGAAGAAGGTTTTCGGATCGTAAAACTCTGTTGTTAGAGAAGAACGTTAAGTAGAGAGGAAAGGTACTTAAGTGACGGTATCTAACCAGAAAGGGACGGATAACTACGTGCCAGCAGCCGCGGTAATACGTAGTTTCCAAGCGTTGTCCGGAGTTATTGGGCGTAAAGCGTGC
+
GGGGGGGGGGGDGGCCFDFEEFCFE8FFFFGDFGCGEE<,EFFGGGGGGGCFCCFEGGGGGDEGGGDFF,FGFGGEFC,EE,BDFFFCCGEGF@CFGFF?FGFFE8,E,FG8EFD8BFGGGA,,@AA,>+,8=,,:EF<DCF,,,:,@:F@@FGCFGGG,DD@DF*@FC**61,4?CDFGGGGGG*:,:C>BCGGEG+?CFEGF*++5?+C+;CE5CCE+****2*+00+<54>E*9>**)*11
@M03364:276:000000000-BLYN8:1:1102:21946:1223 1:N:0:1
ACTCCTACGGGAGGCAGCAGTAGGGAATCTTCGGCAATGGGGGCAACCCTGACCGAGCAACGCCGCGTGAGTGAAGAAGGTTTTCGGATCGTAAAACTCTGTTGTTAGAGAAGAACGTTAAGTAGAGTGGAAAATTACTTAAGTGACGGTATCTAACCAGAAAGGGACGGCTAACTACGTGCCAGCAGCAGCGGTAATACGTAGGTCCCAAGCGTTGTCCGGATTTATTGGGTGTAAAGCGAGC
+
DFGGGFFDFCCFCBFC7BF@CFGCFGG8,6CCFDGGGGGFFDEDGFGFGGFGECE@FE7F8F7FFDE4=:BFE<?,E9<BFA?<AFGEGGGE<FC9,,5?BFFGFF,B,,CA,3<F@FF?7ADD,5CFD@,<>DFFGF@FFGEEFAFCECGGAD,,@FFE,@:FFCE@C:7CC,<?FGGGFFG,>EFGG7,=C88B*?BEF99;CE9+;B?C*8:*==CG=://;+<FF7F5**:+<C+?DDD7
@M03364:276:000000000-BLYN8:1:1102:11133:1237 1:N:0:1
ACTCCTACGGGAGGCAGCAGTGGGGAATATTGCACAATGGGCGCAAGCCTGATGCAGCCATGCCGCGTGTATGAAGAAGGCCTTCGGGTTGTAAAGTACTTTCAGCGAGGAGGAAGGTGTTGTAGTTAATAGCTGCAGCAATTGACGTTACTCGCAGAAGAAGCACCGGCTAACTCCGTGCCAGCAGCCGCGGTAATACGGAGGGTGCAAGCCTTAATCGGAATTACTGGGCGTAAAGCGCACG
+
GGGGGGGGGGGGGGGGGGGGGGGGGGGGGGGGGGGGGGGGGGGGGDGGGGGFG,FFGGGGGGGGGGGGGGGGGGGGGGGGGGGGGGGGGGGGGGGGGGGGGGGGGCG:F@FGGGGGGAEFFFGGGGGGGGFGGGGGGGGGFGGGFGG>FFFG9FDC++3DCGFGGGGGG:C:EGFCGCECCFGGGGGGGGGGGEG7B9BC*8C@@EG8<+B;*3?F9<9CEGCF67@?:+/ACC5ECCFDDD39
@M03364:276:000000000-BLYN8:1:1102:21663:1280 1:N:0:1
ACTCCTACGGGAGGCAGCAGTAGGGAATCTTCCACAATGGACGAAAGTCTGATGGAGCAACGCCGCGTGAGTGAAGAAGGTTTTCGGATCGTAAAACTCTGTTGTTGGAGAAGAACGTATTTGATAGTAACTGATCAGGTAGTGACGGTATCCAACCAGAAAGCCACGGCTAACTACGTGCCAGCAGCCGCGGTAATACGTAGGTGGCAAGCGTTGTCCGGATTTATTGGGCGTAAAGCGATCG
+
GGFGGGGGGGGGGGDEGGGGGGGGGGGGGGGGGGGGGGGGGGGGD@CFAFEFGGGCGFFGGGGGGGGGGGG9FFGGGFGGFGADFGD>EGGGGFGGGGG9FGFGGFGF8EFCFG??FFFGGFGFFGFBFFFAF9EFGFG,?=<>BFGGGC=FGFGFFG,FDBEGFGGG7:3@F7DCDCD:C@FFCFFFGEDEC8CECFGGCFG7;BFFGGGGGEGECFGGEECEG?CF;C*/>=C55:CGG*79
@M03364:276:000000000-BLYN8:1:1102:15369:1293 1:N:0:1
ACTCCTACGGGAGGCAGCAGTAGGGAATCTTCGGCAATGGGGGCAACCCTGACCGAGCAACGCCGCGTGAGTGAAGAAGGTTTTCGGATCGTAAAACTCTGTTGTTAGAGAAGAACGTTAAGGAGAGTGGAAAGTTACGTAAGTGACGGTATCTAACCAGAAAGGGACGGCTAACTACGTGCCAGCAGCCGCGGTAATACGTAGGTCCCAAGCGTTGTCCGGATTTATTGGGCGTAAAGCGAGC
+
GGA<EFGGGGGGEGGGGGGGEFGGGGGGGGCGCFGEGGGGDFGGG?GGGGGGGGGCGGGGGGGGDCCFGGGGCFCFGGGFE9FF9CCF7BGGGGGGGGGGFGGGFFCF9AE@E8FGGGGGF<,CC8CFFC,3>FDFF9+3@FFCFC<F:@CFGGEFG,FCEGGGGD77*CEEEDCCF7<F>FCGGGG7B:BC*==:89C9FGF@*>CCBE8CEG*2?8E958*;2<CGF70***>=CDF7)>))
@M03364:276:000000000-BLYN8:1:1102:13437:1371 1:N:0:1
ACTCCTACGGGAGGCAGCAGTGGGGAATATTGGACAATGGGCGAAAGCCTGATCCAGCCATGCCGCGTGTGTGAAGAAGGTCTTCGGATTGTAAAGCACTTTAAGTTGGGAGGAAGGGCATTAACCTAATACGTTAGTGTTTTGACGTTACCGACAGAATAAGCACCGGCTAACTCTGTGCCAGCAGCCGCGGTAATACAGAGGGTGCAAGCGTTAATCGGAATTACTGGGCGTAAAGCGCCCG
+
GGGGGGGGGG@FGGGGGGGGGGGGGGGGGGFGGGGGGGGGGGGGGGGGGGGGGGGFGGGGGGGGGGDFG7FFGGGCGGGGGGGGGGGGGGGGGGGGGGGGGGCEGGGGGGGGGGGGGGGFGGGGGFFFGGGGGGDFGGF<FGGGGGGGGGGGGGGGGGGGGGGGGGGGGG7CFGFGGGGGG99DFCFG>EGGGGGGGG9B<CFGD>C5FGGGGGGGG@CFEGGGGFC77@CDGEEGGGFGC)1/
@M03364:276:000000000-BLYN8:1:1102:16409:1409 1:N:0:1
ACTCCTACGGGAGGCAGCAGTAGGGAATCTTCGGCAATGGACGAAAGTCTGACCGAGCAACGCCGCGTGAGTGAAGAAGGTTTTCGGATCGTAAAACTCTGTTGTTAGAGAAGAACAAGGATGAGAGTAAAATGTTCATCCCTTGACGGTATCTAACCAGAAAGCCACGGCTAACTACGTGCCAGCAGCCGCGGTAATACGTAGGTGGCAAGCGTTGTCCGGATTTATTGGGCGTAAAGCGAGC
+
GGGGGGGGGGGGGGGGGGGGGFGGGGGGGGGGGGGGGGGGGGGGGDGGGGGGGGGGGGGGGGGGGGGGGGGGGGGGGGGGGGGGGGGGGGGGGGGGGGGGGGGGGGGGGGGGGGGGGGGGFGFGGCDGGGGGGGGGGGGGGGGGGGGGGGGGGGGGGGGGGGGGFGGGCGGGGGGGGGGGGGGGGGGFGGGGCEGGGGGGGGGGGGGGGG98FECEGGGGGDGGGGGGG79=CCE8EFFG3DDC
@M03364:276:000000000-BLYN8:1:1102:8534:1416 1:N:0:1
ACTCCTACGGGAGGCAGCAGTGGGGAATATTGCACAATGGGCGCAAGCCTGATTCAGCCATGCCGCGTGTATGAAGAAGGCCTTCGGGTTGTAAAGTACTTTCAGCGAGGAGGAAGGCGTTGTGGTTAATAACCGCAGCGATTGACGTTACTCGCAGAAGAAGCACCGGCTAACTCCGTGCCAGCAGCCGCGGTAAGACGGAGGGTGCAAGCGTTAATCGGAATTACTTGGCGTAACGCGCACG
+
GGGGGGGGFG7CFGGGEGGGGGGG7FGGGFGGFFGGGGD@FGEGECFCCFGFG,<CFGGEGFFF+CBFGG<?,,9F?DFFGC,CF@,>C8CCEFFGGGGGGGFGAD@FEF:FFED=7EGFE=FGGGGFAEGFGF77=:CEFA+@FGGGGGGGGC:<<CBAFC,,3D,>CE*>FCG:FFF7FB;CFC8CF**=*1*1+++*4*:*:CEEG0+*8CE8CFGGE5*8833@+0<2*2C8*/*/)7C)
@M03364:276:000000000-BLYN8:1:1102:22467:1497 1:N:0:1
ACTCCTACGGGAGGCAGCAGTAGGGAATCTTCGGCAATGGGGGCAACCCTGACCGAGCAACGCCGCGTGAGTGAAGAAGGTTTTCGGATCGTAAAACTCTGTTGTTGGAGAAGAACGTATTGGATAGTAACTGATCAGGTAGTGACGGTATCCAACCATAAAGCCACGGCTAACTACGTGCCAGCAGCCGCGGTAATACGTAGGTGGCAAGCGTTGTCCGGATTTATTGGGCGTAAAGCGAGCG
+
GGGGGGGGGGEGGGDGGGGGGFGFFGGGGCGGFGFGGGGGG7FGFGFGGGFGGGGGGGGEGDGG:C7@FGGGFGAFG@E<=<AFFGDEFGGGGGGGFGGGGGGAFD,F?FFG8FCGGFGGG,,BAFBEGEGGGDDFD,=FGGGGFG@CFGGGGGGGGG,FFF,=<FGE7CFGFFFFF7,,6*C,BFGF>8CE*::BEFGG@CE7CC58CFFFGE**;CC=C5;86<+<+<**:EEGGCF)<5<1
@M03364:276:000000000-BLYN8:1:1102:11563:1507 1:N:0:1
ACTCCTACGGGAGGCAGCAGTAGGGAATCTTCGGCAATGGGGGCAACCCTGACCGAGCAACGCCGCGTGAGTGAAGAAGGTTTTCGGATCGTAAAACTCTGTTGTTAGAGAAGAACGTTAAGTAGAGTGGAAAGTTACTTAAGTGACGGTATCTAACCAGAAAGGGACGGCTAACTACGTGCCAGCAGCCGCGGTAATACGTAGGTCCCAAGCGTTGTCCGGATTTATTGGGCGTAAAGCGAGC
+
GGGGGGGGGGGGGGGGGGGGGFGGGGGGGGGGGGGGGGGGGGGGGGGGGGGGGGGDFGGGFDGGGGGGG7EGGGGGGGGGFGGGGGGGGGDGGGGGGGGGGGGGGFGGGGGGGGGGGFFGGGFGCFGFFFFGGDFGGGFGGAFFFFDGGGGCFFFGC@GFFFGGGCGGEGGGDGGGDGEGGGFGGGGFFGGGGEEG>;9CGGGGGCGFGG6CCGGCE*+AEEE=EF9:CFGGDG5CCFGGGGG7
@M03364:276:000000000-BLYN8:1:1102:9004:1539 1:N:0:1
ACTCCTACGGGAGGCAGCAGTGGGGAATATTGCACAATGGGCGCAAGCCTGATGCAGCCATGCCGCGTGTATGAAGAAGGCCTTCGGGTTGTAAAGTACTTTCAGCGAGGAGGAAGGCATTAAGGTTAATAACCTTAGTGATTGACGTTACTCGCAGAAGAAGCACCGGCTAACTCCGTGCCAGCAGCCGCGGTAATACGGAGGGTGCAAGCGTTAATCGGAATTACTGGGCGTAAAGCGCGCG
+
GGGGGGGGGGGGGGGGGGGGGGGGGGGGGGGGGGGGGGGGGGGGGGGGGGGGGGGGGGGGGGGGGGGGGGGGGGGGGGGGGGGGGGGGGCFGGGGGGGGGGGGGFGGF@FFGGGGGDFGGGGGGGGGGGGGGGGGGGGGGGDGGFGGGGGGGGGGDGGFGGGGGGGGG<@FGGGFGFEGGGFGGGGGGGGGGGEECE@EG>EEGGCGGGFGGGGGGGGGG5C*8C:FCG6CCEG58529CDGGD
@M03364:276:000000000-BLYN8:1:1102:11962:1587 1:N:0:1
ACTCCTACGGGAGGCAGCAGTGGGGAATATTGCACAATGGGCGCAAGCCTGATGCAGCCATGCCGCGTGTATGAAGAAGGCCTTCGGGTTGTAAAGTACTTTCAGCGAGGAGGAAGGTGTTGTGGTTAATAACCACAGCAATTGACGTTACTCGCAGAAGAAGCACCGGCTAACTCCGTGCCAGCAGCCGCGGTAATACGGAGGGTGCAAGCGTTAATCGGAATTACTGGGCGTAAAGCGCACG
+
GGGGGGGGGGGGGGGGGGGGGGGGGGGGGGGFGGGGGGGGGGGGGGGGGGGGGGGGGEGGGGGGGGGGGEGGGGGGGGGGGGGGGGGGGGGGGGGGGGGGGGGGGGGGGGGGGGGGGGGGGGGGGGGGGGGGGCDFGGGGFGGFFFEEGGGGGGGGGGGGGGGGGGGGGDGDFGGGGGGGGGGGGGGGGGGGGGGGGGGDGEGGGGGGGGFFGGGGGGGFEGEFGGGGGCFGEGGG5:CDGGG3
@M03364:276:000000000-BLYN8:1:1102:18228:1632 1:N:0:1
ACTCCTACGGGAGGCAGCAGTAGGGAATCTTCGGCAATGGGGGCAACCCTGACCGAGCAACGCCGCGTGAGTGAAGAAGGTTTTCGGATCGTAAAACTCTGTTGTTAGAGAAGAACGTTAAGTAGAGTGGAAAGTTACTTAAGTGACGGTATCTAACCAGAAAGGGACGGCTAACTACGTGCCAGCAGCCGCGGTAATACGTAGGTCCCAAGCGGTGTCCGGACTGAGTAGGCGTAAAGCGAGG
+
GGFGGGGGGGDGGGGGGGGGGEEGGGGGGGGGGEFGGGGGGGGGGGFGGGGGFGDGGG:EGGGGGGGGGG:EFFGGGGG@:CFGGGG774BFGGG9FGGGFG?A,,?FAFFGGGG?7F8F7F,,<,5EFE<=F=>3E@C,@DFDFCCE:FFB,@@,E,,:B:,@<73>3**>FA,DFCF,<CGG8:,=C,888**1;>;+4?:CE++58CGFFG5;CG+3:CE*:@88@+<?F5=**/+*9*))
@M03364:276:000000000-BLYN8:1:1102:18598:1680 1:N:0:1
ACTCCTACGGGAGGCAGCAGTAGGGAATCTTCGGCAATGGACGAAAGTCTGACCGAGCAACGCCGCGTGAGTGAAGAAGGTTTTCGGATCGTAAAACTCTGTTGTTAGAGAAGAACGTTAAGTAGAGTGGAAAGTTACTTAAGTGACGGTATCTAACCAGAAAGGGACGGCTAACTACGTGCCAGCAGCCGCGGTAATACGTAGGTCCCAAGCGTTGTCCGGATTTATTGGGCGTAAAGCGAGC
+
GGGGGGGGGGGGGGGGGGGGGGGFGGGGGGFFGGGGGGGGGGGGGGGGGGGGGGGGGGGFDGDGGGGGGGGGGGGGGGGGGGGGGEEGDGGGGGGGGGGGGGGGGGGGFGGGGFGFGGGGGGGFGFFGGGDFADFGCGGFFGFFFGGGGFGGGGGGGGGGGGGGGGGGGGG7FFFFGGE>FCGGGGGGGGGGGGGGGGGGGFF8CGEFGGGGGGGGGC:FGGEGGGDFCCG5EE7EEGC*7CD/
@M03364:276:000000000-BLYN8:1:1102:15390:1700 1:N:0:1
ACTCCTACGGGAGGCAGCAGTGGGGAATATTGGACAATGGGCGAAAGCCTGATCCAGCCATGCCGCGTGTGTGAAGAAGGTCTTCGGATTGTAAAGCACTTTAAGTTGGGAGGAAGGGCATTAACCTAATACGTTAGTGTTTTGACGTTACCGACAGAATAAGCACCGGCTAACTCTGTGCCAGCAGCCGCGGTAATACAGAGGGTGCAAGCGTTAATCGGAATTACTGGGCGTAAAGCGCGCG
+
GGGGGGGGGGGGGGGGGGGGGGGGGGGGGGGGGGGGGGGGGGGGGGGGGGGGGGGGFGGGGGGGGGGGGGGGGGGGGGGGGGGGGGGDGGGGGGGGGGGGGGGGGGFGGGGGGGGGGGGGGGFGGGGGGGGGGGGGGGGGGGGGGGGGGGGFGGGGGGGGGGGGGGGGGGGGFGGGGGGGGDCFGGGGGGCCECEGGGGFGGGGGECEGGGGDCEGGGGGGGGFGGGGFGCGGGGDGGF33DGG
@M03364:276:000000000-BLYN8:1:1102:13844:1706 1:N:0:1
ACTCCTACGGGAGGCAGCAGTAGGGAATCTTCGGCAATGGGGGCAACCCTGACCGAGCAACGCCGCGTGAGTGAAGAAGGTTTTCGGATCGTAAAACTCTGTTGTTAGAGAAGAACGTTAAGTAGAGTGGAAAGTTACTTAAGTGACGGTATCTAACCAGAAAGGGACGGCTAACTACGTGCCAGCAGCCGCGGTAATACGTAGGTCCCAAGCGTTGTCCGGATTTATTGGGCGTAAAGCGAGC
+
GGGGGGGGGGGGGGGGGGGGGGGGGGGGGGGGGGGGGGGGGGGGGGGGGGGGGGGGGGGGGGGGGGGGGEGGGGGGGGGGGGGGGGGGGGGGGGGGGGGGGGFGFGGGGGGGGGGGGGGGGFGFGAFGGGGGGGGGGGGGGGGFFGDGGGGGGGFDGFGGCFGEGFFFGGGGGFEGGGGCFFFC<EFGGDGCC:71BFG9F++4BCFFFGGGGEGC5EFGCC8;CFGGGGGF5ECE57CCGDG5
@M03364:276:000000000-BLYN8:1:1102:18737:1729 1:N:0:1
ACTCCTACGGGAGGCAGCAGTAGGGAATCTTCCACAATGGACGAAAGTCTGATGGAGCAACGCCGCGTGAGTGAAGAAGGGTTTCGGCTCGTAAAGCTCTGTTGTTAAAGAAGAACGTGGGTGAGAGTAACTGTTCACCCAGTGACGGTATTTAACCAGAAAGCCACGGCTAACTACGTGCCAGCAGCCGCGGTAATACGTAGGTGGCAAGCGTTATCCGGATTTATTGGGCGTAAAGCGAGCG
+
GGGGGGGGGGGGGGGGGGGGGFEDGDEGGGGGGGGGGFGGGGGGGGGGG9FGFFGGGGGGGGGGGCFGEGDFGGGGGGGGGGGGGGGGGEGEGGGGGFGFGGGGGGGGGGDGGFBFGGGGGGGGGGGGGGGGGGGGGGGGGGGGGGGGGGGFGFFAFGGCFFGCGCGFGCFGDGGFCEGGGGGFGDFGFEGGGEEC;EGGFGGEEGFGFGCFGGGGG+>8=8*1<<7@FC=CC:EEGGGGDDDC
@M03364:276:000000000-BLYN8:1:1102:20445:1740 1:N:0:1
ACTCCTACGGGAGGCAGCAGTAGGGAATCTTCGGCAATGGACGAAAGTCTGACCGAGCAACGCCGCGTGAGTGAAGAAGGTTTTCGGATCGTAAAACTCTGTTGTCAGAGAAGAACAAGGGTGAGAGTGGAAAGTTCACCCCTTGACGGTATCTGACCAGAAAGCCACGGCTAACTACGTGCCAGCAGCCGCGGTAATACGTAGGTGGCAAGCGTTGTCCGGATTTATTGGGCGTAAAGCGAGC
+
GGGGGGGGGGGGGGGGGGGGGGGGGGGGGGGGGGGGGGGGGGGGGGGGGGGGGGGGGGGGGGGGGGGGGGGGGGGGGGGGFGFGGGGGGGGGGGGGGGGGFGGFGGGGGGGGGGGGGGGGG<BFFFGFGGGGGGGGGFGGGGGFGGGGGGGGGGGGFGGGGGGGGGGGGGGGGGGGGD@FGGGGGFFEGG8:EG8CGGGGGFGGGGGF6FFFC>E88EFC=EEGGGFFGGGGGGGGEFCGGGG)
@M03364:276:000000000-BLYN8:1:1102:22702:1753 1:N:0:1
ACTCCTACGGGAGGCAGCAGTAGGGAATCTTCGGCAATGGGGGCAACCCTGACCGAGCAACGCCGCGTGAGTGAAGAAGGTTTTCGGATCGTAAAACTCTGTTGTTAGAGAAGAATGTTAAGTAGAGTGGAAAATTACTTTATTGACGGTACCTAACAAGAAAGGGACGCCTAACTACGGGCCAGCAGCTGCGTAAATACGTAGTTCCCAAGCGTTGTCCGGATTCATTGGGCGTAATGCGAGC
+
GGGGGGGGGGGDGGGGGGFGGGGGGGGGGGGFF;FGGGGGGFGGFGGGGGGG<9FFGGEGGGGGGGGGG7FGGG9FFGCF4EEGGGGDCGFGGGGGDCGGEFFGF=FGGFGCFGF,EEFG,<,ADFGFA+C,:3:BF,@,,:,,33,>+@+37@E,@,7,@B,F,<F@3*5>>:,;;2>**<7B8768C,28B3*4:9++*22B1++++>2;81=C/3>:58*;E++3+0A5:57:=*<:3*9)
@M03364:276:000000000-BLYN8:1:1102:14820:1885 1:N:0:1
ACTCCTACGGGAGGCAGCAGTGGGGAATATTGCACAATGGGCGCAAGCCTGATGCAGCCATGCCGCGTGTATGAAGAAGGCCTTCGGGTTGTAAAGTACTTTCAGCGAGGAGGAAGGCGTTGTGGTTAATAACCGCAGCGATTGACGTTACTCGCAGAAGAAGCACCGGCTAACTCCGTGCCAGCAGCCGCGGTAATACGGAGGGTGCAAGCGTTAATCGGAATTACTGGGCGTAAAGCGCACG
+
GGGGGGGGGGGGGDGGGGGGGGGGGGGGGGGGGGGGGGGGGGGGGGGGGGGGGGGGGGGGGGGGGGGGGGGGGGGGGGGGGGGGGGGGGGGGGGGGGGGGGGGGGGGGGGGGGEGGGGGGGGGGGGGGGGGGGGGGGGGGGGGGFGGGGGGGACEEEGGGGGGFGGGGGGGGGGFGCEGFDGGGGGGGGGGGGGGGGGFGGGGG5;EGGGGEEGGDFGGGGGGGGGGGGGGDEEGEFGFGGG35
@M03364:276:000000000-BLYN8:1:1102:22889:1918 1:N:0:1
ACTCCTACGGGAGGCAGCAGTAGGGAATCTTCGGCAATGGACGAAAGTCTGACCGAGCAACGCCGCGTGAGTGAAGAAGGTTTTCGGATCGTAAAACTCTGTTGTTAGAGAAGAACGACGAGGAGAGTGGAAAGCTCCCCGTGTGACGGTATATAACCAGAAAGGGACGGCTCACTACGTGTCAACAGCCGCGGAAATCAGTAGGTGTCAAGCGTTGTCCGGTTATATTGGGCGTAAACCGCGC
+
CC@FGFGFE7:F:@-BCG<<<C<-B8CECAFFFF@FGF@FEGC7F@FFFFGGF8FFED@FC6:CGGGGE,BECC,FFC@FF?5<EFGF?=7=?=7,55A9,<BADFF<,8?FA<B<:+6FC>7:CAFEFG@>F=<<F,+8+@+5@FE:B33*,,7,33D,:,?FF*>*5C:**7,CFFEFG,=@+42:B**448*4:0++<<97+CC0A?+0<8C**1<+:?*2*<3<930**:>=CD+21))7
@M03364:276:000000000-BLYN8:1:1102:19350:1925 1:N:0:1
[truncated: 22,544,834 more chars]
