# Supplementary material for: Captivity causes taxonomic and functional convergence of gut microbial communities in bats
Source: PeerJ. 2019 Apr 30;7:e6844. doi: 10.7717/peerj.6844 (PMC6499062; doi:10.7717/peerj.6844)
Supplement: Data S3 — raw data of FHa1. [file peerj-07-6844-s008.gz › D8j5373-FHa1_R2.fq]

@M03364:276:000000000-BLYN8:1:1101:14025:1219 2:N:0:1
GGACTACTGGGGTTTCTAATCCTGTTTGCTCCCCACGCTTTCGCACCTCAGTGTCAGTATCAGTCCAGTTAGTCGCCTTCGCTACTGGTGCTCCTTCCTATATCTACGCATTTCACCTCTACACAGGAAATTCCCCTAACCTCTACTGTACTCTAGTCAGTCAGTTTTGGATGCAGTTCCCAGGTTGAGCCCGTGGATTGCACATCCAAATTGACAAACCACCTACGCGCGCTTTACGCCCAGTTATGCCG
+
<-A@ACCFFGFG@@F<<9FFEEFFGG9FG,;CFB<B7@CFCAEGF@CEE@<@,,<<CF<,CE,FG@,:6CCEEEFDE:FGGE,B8BE8E@,BEE@FFGGGGG9,CEFCGGF@,CEF,,A,C,,?EG<8B??AA,,9>8,9@DCD9E,4EGDEFBEEFG=FDE=;EE946>,6@DGFGFFFDCG+A,@,1,D6=6@++6>,+5<++++52++?DCC8:9CEAC5886):>A965*:CA(;*/0()2::)1>/
@M03364:276:000000000-BLYN8:1:1101:17903:1334 2:N:0:1
GGACTACAGGGGTTTCTAATCCTGTTCGCTACCCATGCTTTCGAGCCTCAGCGTCAGTTACAGACCAGACAGCCGCCTTCGCCACTGGTGTTCTTCCATATATCTACGCATTTCACCGCTACACATGGAGTTCCACTGTCCTCTTCTGCACTCAAGTCTCCCAGTTTCCAATGCACTTCTTCGGTTGAGCCGAAGGCTTTCACATTAGACTTAAAAGACCGCCTGCGCTCGCTTTACGCCCAATAAATCCG
+
CCCCCGGGGGGGGGGGGGFFGGGGGGGEGGEGGGGEEGGGGGGGGGGGGGGGGFFGGFFFEGGG@FGEFFG,F<@F7CFFCGEGGCCGFGGEGGEFFGGGGGGGGGGF@F?CF<BE<C7>FC:FFF9FGFGGFGGGFFGFFGFGFFGC;EEGGGGGFGGGG8DE<CDFGFFFF8DFG=FFGFGGGGDGGGGGG6E5E6DFCFGGFG>+2*=CC>C@:CG,9CFDBFFD=EBECFGFF?5CEF65CFF?FGG
@M03364:276:000000000-BLYN8:1:1101:18059:1474 2:N:0:1
GGACTACTGGGGTTTCTAATCCTGTTTGCTCCCCACGCTTTCGCACCTGAGCGTCAGTCTTTGTCCAGGGGGCCGCCTTCGCCACCGGTATTCCTCCAGATCTCTACGCATTTCACCGCTACACCTGGAATTCTACCCCCCTCTACAAGACTCTAGCCTGCCAGTTTCGAATGCAGTTCCCAGGTTGAGCCCGGGGATTTCACATCCGACTTGACAGACCGCCTGCGTGCGCTTTACGCCCAGTAATTCCG
+
CCCCCGGGGGGGGGGGGGGGGGGGGGGGGGGGGGGGGGGGGGGGGGGGGFGGGGGGCGFGGGGGGGGGGGGGGGGGGGGGGGGGGGGGGGGGGGGGGGGFCEFGGGGGGGFGGGGGGGGGGGGGGFGGGGGGGGGGGGFGGGGGGGGG@6DGGGGGGGGGGGGCFGGGGGGFGGGFFGGEGGGGFGGGGFFFE*CEGGGGGGFC7DGGDGGG>CDGGGGGFGFFFFBEBE3>CC<>=<ECE:1@7>?BDF9
@M03364:276:000000000-BLYN8:1:1101:12515:1480 2:N:0:1
GGACTACCGGGGTATCTAATCCTGTTTGCTCCCCACGCTTTCGCACCTGAGCGTCAGTCTTTGTCCAGGGGGCCGCCTTCGCCACCGGTATTCCTCCAGATCTCTACGCATTTCACCGCTACACCTGGAATTCTACCCCCCTCTACAAGACTCTAGCCTGCCAGTTTCGTATGCAGTTCCCAGGTTGAGCCCGGGGATTTCACATCCGACTTGACAGACCGCCTCCGTGCGCTTTCCGCCCAGTAATTCCG
+
CCCCCGGGGGGGGEFGGGGGGCGFGGGGGGGGGGGGGGGGGGGGGGGGGGGGGGGGGFFGGGGGGGGGEGCFGDEEGGGGGGGDGGGGGGGGGGGGGGGCF@EFGGGGGGGGGGFGGGGGGGGGDDFGGDFGGGGGGFGGGGGGGGA,83DC8FFFEGGCFFGGGGGGD,@DGCF,DC7<D9>*?9DFFGGFEGGD5*8CFGGG6F>C<CD:*2979FGG:EF?(8;F(7:BG>C)*3CEGE0<CFFFCC*
@M03364:276:000000000-BLYN8:1:1101:12427:1630 2:N:0:1
GGACTACTCGGGTTTCTAATCCTGTTTGCTCCCCACGCTTTCGAGCCTCAGCGTCAGTTACAGACCAGAGAGCCGCCTTCGCCACTGGTGTTCCTCCATATATCTACGCATTTCACCGCTACACATGGAATTCCACTCTCCTCTTCTGCACTCAAGTCTCCCAGTTTCCAATGACCCTCCCCGGTTGAGCCGGGGGCTTTCACATCAGACTTAAGAAACCGCCTGCGCTCGCTTTACGCCCAATAAATCCG
+
CCCCCGGGFGGGGGEGGGGGGGGGGGGGGGGGGDGGGGGGGGGGGGGGGGGGGGGGGGGGGFGGGGGGGGGGGGGGGGGGFGGGGGGGGGGGGGGGG8FGGGGGGGGGGGGGGGGGGGGGGGGGGGGGFEFGGGGGGGGGCAFGGGGGGGGGGGGGGGGDDGFCFGFGGGFGGGGGGGGGGGGGGGGGGGGG>>EGGGDCCGGC>CFGGGC=CDDCGFGGFGFD?FFFBEA:CFDDFFGGGFF4DGFFFF>
@M03364:276:000000000-BLYN8:1:1101:15136:1724 2:N:0:1
GGACTACTGGGGTATCTAATCCTGTTTGCTCCCCACGCTTTCGAGCCTCAGTGTCAGTTACAGGCCAGAGAGCCGCTTTCGCCTCCGGTGTTCCTCCATATATCTACGCATTTCACCGCTACACATGGAATTCCACTCTCCTCTCCTGCACTCAAGTCTCCCAGTTTCCAATGCACACAATGGTTGAGCCACTGCCTTTTACATCAGACTTAAGAAACCACCTGCGCTAGCTTTACGCCCAATAAATCCGG
+
CCCCCGGGGGGGGGGGGGGGGGGGGGGGGGGGGGGGGGGGGGGGGGGGGGGGGGGGGGGEFFGFGGGGGGGGGFGGEGGGGGGGGGGGCGGGGGEFGGBEGAFGGAGGGGGGGGGGGGGGGGGGGGGGGGGGGGGGGGGGGFGGGGAFFFGGGEFGGGGF9EFC3EEFFFFFGC=ACFGGFFGA;+=FFGDFC8D@,>ECFCF<9<79CC7=<CGGCC:>F7;4:9-*))68C7+9)2CEG)3ACCACCD3
@M03364:276:000000000-BLYN8:1:1101:9939:1809 2:N:0:1
GGACTACTAGGGTTTCTAATCCTGTTTGCTCCCCACGCTTTCGCACCTGAGCGTCAGTCTTCGTCCAGGGGGCCGCCTTCGCCACCGGTATTCCTCCAGATCTCTACGCATTTCACCGCTACACCTGGAATTCTACCCCCCTCTACAAGACTCTAGCCTGCCAGTTTCGGATGCAGTACCCAGGTTGATCCCGGGGATTTGACATCCGACTTGACAGACCGCCTGCGTGCGCTTTTCGCCCAGTAAGTCCT
+
CCCCCFFGFCFGFCCFGFDGFGGEGGGGGCFGGGGGCF@GFGDGGGGGGGGFDFGGGGGGGGGGGDEF8,F:@6:F68,C9B@CCGDGEGFFGEAFGG8?FD9<EGFE7F7BF,<EFCCECGGC,?AFCC,,3F;FFDFEGEEFGGED96D7D9D,8BEFGGGF7B,3*4:59>CEC,>,2,,1>D,9,?;EC=E=7C2<+:A7FCG**1:CG72CC451)=8(3>(72>B:DD*)/,;;5@?6C**-*2*
@M03364:276:000000000-BLYN8:1:1101:19620:1829 2:N:0:1
GGACTACCAGGGTTTCTAATCCTGTTCGCTACCCATGCTTTCGAGCCTCAGCGTCAGTTACAGACCAGAGAGCCGCCTTCGCCACTGGTGTTCCTCCATATATCTACGCATTTCACCGCTACACATGGAATTCCACTCTCCTCTTCTGCACTCAAGTCCTCCAGTTTCCAATGACCCTCCCCGGTTGAGCCGGGGGCTTGCACATCAGACTTAAAGAACCGCCTGCGCTCGCTTTACGCCCAATAAATCCG
+
CCCCCGGGCFGGCFDGGGGGGGGDDDFEGEEFGGGEGEFDCGGGGGGFFGGFFFFEGGGGGGGGCEFGG8FGGGGGGGCDEEEGGGDFGGGGC?;EEGGGGFFGGDGGGGGGFGGGGGGGECGGGFCFFE9FGE=:E@DC8EGGFGGGGGG8FGGGGGGFDFFBF9;@=C,,@DGGFFGGG6B=CEEDCFCGCE58C>G*9CFGCGGFCF6D@DFCFCF585A2?:6AF55>DC<AB?G8E>6FF*947*)
@M03364:276:000000000-BLYN8:1:1101:15872:1903 2:N:0:1
GGACTACTGGGGTTTCTAATCCTGTTTGCTCCCCACGCTTTCGCACCTGAGCGTCAGTCTTTGTCCAGGGGGCCGCCTTCGCCACCGGTATTCCTCCAGATCTCTACGCATTTCACCGCTACACCTGGAATTCTACCCCCCTCTACAAGACTCTAGCCTGCCAGTTTCGGCTGCAGTTCCCAGGTTTAGCCCGGGGATTTCACATCCGACTTGACAGACCGCCTGCGTGCGCTTTACGCCCACTCAATCCG
+
CCCCCGFCFGGGGGGGGGGGGGGGGGGGGGFGGGGGDGGFGGGGEGDGDFFGGGGGG<EFFFGGGGGGDFEEEFGGGGGGGGGDG@GGGEGGGGG,EEFGGCEGF<FGGGGCFFCFGGGGGGGGG,AF?FFDFFFGFD6FEEGFEFD,65DCFA,@DC9EFG,@DCGGG5*8;BECDEF?DB:CFC,=7EFF54BCEDGFGGFGFGCD3DDGC*038FFGBG>B1:1>(75>D*7:?BG5CE64*29):7)
@M03364:276:000000000-BLYN8:1:1101:23968:1919 2:N:0:1
GGACTACAGGGGTTTCTAATCCTGTTTGCTCCCCACGCTTTCGAGCCTCAGTGTCAGTTACAGGCCAGCGAGCCGCTTTCGCCTCCGGTGTTCCTCCATATATCTACGCATTTCACCGCTACACATGGAATTCCACTCTCCTCTCCTGCACTCAAGTCCCCCAGTTTCCAATGCACATAATGGTTTAGCCACTGCCGTTTACCTCAGCCTTAAAGAACCGTCTGCGCTCGCTTTACGCCCACTAAATCCGG
+
CCCCCDG<FECCFGGGCCCDFFGCFG96CF<CD7FGEEGDGGG8EEDEA<EFGGGE9FCFFDCGFF86,8@@FC:@CBD?:FD,,9@+@+8??EEFGG,9CAE<;,9=FF?FFGEE9::=FG9F9:EFF?FCAA9ED@EC8=D@FCF,,,88BFG8E,,7@B8E==D9,3,6,,E9E,@,EFFGG,89EC9E<,,@*6>10<,B5C9**0*2++++30=/)462858:54.0*8@/:8C@E)64D<6?FC3
@M03364:276:000000000-BLYN8:1:1101:20907:1948 2:N:0:1
GGACTACTCGGGTATCTAATCCTGTTTGCTCCCCACGCTTTCGCACCTGAGCGTCAGTCTTCGTCCAGGGGGCCGCCTTCGCCACCGGTATTCCTCCAGATCTCTACGCATTTCACCGCTACACCTGGAATTCTACCCCCCTCTACGAGACTCAAGCTTGCCAGTTTCAAATGCAGTTCCCAGGTTGAGCCCGGGGATTTCACATCTGACTTAACAAACCGCCTGCGTGCGCTTTACGCCCAGTAATTCCG
+
CCCCCGGGFGGGFEGGGGGFGFGGGGGGFGEGGGGGCGGG@CGDGGGGAFCAFFFFFGGGFEG,,6BEECGGGCFGGGGGGGDGGGGG=CFGGFGGGGGGGGGGGGGGGGEGGFFGGGG6FEGGGGGG@FFFGGGGG,+:CEGGGGFGGGDFGG,:9853>@DFCACGFGGFGGFFGC<D<9EFF9CFGCGGGGGGGC8CFGG+@FFGCFFCCCFC:*=E5*=DFFF@?DBDGDGFF0>5E3:?CF*:>>0
@M03364:276:000000000-BLYN8:1:1101:13878:1960 2:N:0:1
GGACTACAGGGGTATCTAATCCTGTTTGCTCCCCACGCTTTCGAGCCTCAGTGTCAGTTACAGGCCAGAGAGCCGCTTTCGCCTCCGGTGTTCCTCCATATATCTACGCATTTCACCGCTACACATGGAATTCCACTCTCCTCTCCTGCACTCAAGTCTCCCAGTTTCCAATGCACACAATGGTTGAGCCACTGCCTTTTACATCAGACTTAAGAAACCACCTGCGCTCGCTTTACGCCCAATAAATCCGG
+
CCCCCGGGGGGGGGGGGGGGGGGGGGGGGGGGGGFGGGGGGGGGGGGGGGGGGGGGGGGGGGGCFGGGGG8FFGGGFFGGGGFEFGGDEGGDGFGGGFFGGGFGGGGGGGGGGGGGF@FGGGGGGGGGFFGGGGGD,@>FCFEFGGG,@@FDDCC9@BEFGFFGGGGGGFGGGGGACGDGGGFGDGG6FGFECFFGGGGGGF7CFC7CFGGGGFGGFCFGF5@)09@?4?>BCFFFE>GDE:@A>7:?FD3
@M03364:276:000000000-BLYN8:1:1101:15620:2004 2:N:0:1
GGACTACCCGGGTATCTAATCCTGTTTGCTCCCCACGCTTTCGCACCTGAGCGTCAGTCTTTGTCCAGGGGGCCGCCTTCGCCACCGGTAGTCCTCCAGATCTCTACGCATTTCACCGCTACACCTGGAATTCTACCCCCCTCTACAAGACTCTAGCTTGCCAGTGTTGGATGCAGTTCCCAGGTTCAGCCCGGGGATTTCACATTCAACTTACCAAACCACCTACCCGCGCCTTCAGCCCATGAATCCCC
+
C9CCCFEDFFFEFDGA,@FFFE9FDFEFE;CF@FCFGG7C,C:FGGGG@F@EGGGE7F6EFFFAEF,:EEDGE7F=FCF=FEGDED7FG=+CE9EAEDEFEG9<,?<AC:8FCGFGGGD8FDDGGG?>B3A,=FEDF,6@>=36BC,,@@FFCAEFG9D,+3@,737,@>CA7B;,@,>@E,2622,5<>ED*:B5*8*0;C+:7+;F++++0+;F4<*:ACB1.8151<)8)**,*.98E)()2**)0**
@M03364:276:000000000-BLYN8:1:1101:23132:2009 2:N:0:1
GGACTACAGGGGTATCTAATCCTGTTTGCTCCCCACGCTTTCGAGCCTCAGTGTCAGTTACAGGCCAGAGAGCCGCTTTCGCCTCCGGTGTTCCTCCATATATCTACGCATTTCACCGCTACACATGGAATTCCACTCTCCTCTCCTGCACTCAAGTCTCCCAGTTTCCAATGCACACAATGGTTGAGCCACTGCCTTTTACATCAGACTTAAGAAACCACCCTCGCTCGCTTTACGCCCAATAAATCCGG
+
CCCC<<FCG9FGEEFCEGGGFGGGGCFCFECGGGGFGEGGFGGGGDGGG8FFGGGGGGFFCFDGGGGE@FFEFFGG@CAFGGG@FGGGGGGGGGGGF,B<FFCEFD9F@CGEFGGFCCEGEGGGG,AFGEF8AAFGFEAFEFGG8EG84=,=BFGF@FFADDGFADD;CFGF8FGFCD>?DFGG;C?C?FGGGDGG,DBFGGAE@=9DGGFG>>8+?D8CFE*)-/:>>D4:9<7;4(=*:8()21;5;7/
@M03364:276:000000000-BLYN8:1:1101:15480:2018 2:N:0:1
GGACTACAAGGGTTTCTAATCCTGTTTGCTCCCCACGCTTTCGAGCCTCAGTGTCAGTTACAGGCCAGAGAGCCGCTTTCGCCTCCGGTGTTCCTCCATATATCTACGCATTTCACCGCTACACATGGAATTCCACTCTCCTCTCCTGCACTCAAGTCTCCCAGTTTCCAATGCACACAATGGTTGAGCCACTGCCTTTTACATCAGCCTTACGAAACCACCTCCGCTCGCTTGACGCCAAATAAATCCGG
+
C@C@<<FCC-C@66BFF<FF<E9FEF,FGDGEFG?+CFG,CCF@,66@FCFFCFEAFFGEFAG@DGD<<8@FD@FG@:@<FF,4B@F76@B:,?EG89?FG?EDEFGGGEC@FGGG?C+4>F9F@BFCF<CEFGFGFFGG?F?=F,9@@FGD8=EEFAEABF,@>,,E@FAEFGGGGGGFDE?GA=EGF:DF?EGGFFECDGG@ECD*A78?*9C*;76CFG4)):@EBA:DG**75>:*==@F:7AE<DD
@M03364:276:000000000-BLYN8:1:1101:13312:2048 2:N:0:1
GGACTACACGGGTTTCTAATCCTGTTTGCTCCCCACGCTTTCGAGCCTCAGCGTCAGTTACAGACCAGAGAGCCGCCTTCGCCACTGGTGTTCCTCCATATATCTACGCATTTCACCGCTACACATGGAATTCCACTCTCCTCTTCTGCACTCAAGTCTCCCAGTTTCCAATGACCCTCCCCGGTTGAGCCGGGGGCTTTCACATCTGACTTAAGAAACCGCCTGCGCTCGCTTTACGCCCATTAAATCCG
+
CCCCCGGGGGGGGGGGGGGGGGGGGGGGGGGGGGGGGGGGGGGGGGGGGGGGGGGGGGGGFFGGGGGGGGGGGGGGGGGGGGGGGGGGGGGGGGGFGFFGGGGGGGGGGGGGGGGGGGGGGDAGGGGGE9CFFDFGGGFGFGGG9=FFGGF8D8DFG;;D,==FGGDEDFGGGACDF,@EGGGGGE86CFGG5EEG5EG88=9+1*+++4?FFFG+@F?C5=B@=F6AB>)57C7<F6CGGD(0*:9A>C5
@M03364:276:000000000-BLYN8:1:1101:14078:2049 2:N:0:1
GGACTACCAGGGTATCTAATCCTGTTTGCTCCCCACGCTTTCGAGCCTCAGTGTCAGTTACAGGCCAGAGAGCCGCTTTCGCCTCCGGTGTTCCTCCATATATCTACGCATTTCACCGCTACACATGGAATTCCACTCTCCTCTCCTGCACTCAAGTCTCCCAGTTTCCAATGCACACAATGGTTGAGCCACTGCCTTTTACATCAGACTTAAGAAACCACCTGCGCTCGCTTTACGCCCAATAAATCCGG
+
CCCCCGGGGGGGGGGGGGGGGGGGGGGGGGGGGGGGGGGGGGGGGGGFFGGGGGFGGGGGGGGGGGGGGGGGGGGGGGGGGGGGGFGGGGGGGGGGGGGGGGGGGGGDFFGGGGGGFGEGGGGGGGGGGGFDFFGGGGGFGGCGGGGGGGGGGGE8@>FDFGFGDFGGGDFG8DGGGGGG8EGGGGGFFBFGGGGGGE9EFFFGFGGCGGGGGGGF5D,@9;FBDF=9=F4):?CC>=GEC):6>:F?*>2
@M03364:276:000000000-BLYN8:1:1101:14724:2056 2:N:0:1
GGACTACTGGGGTTTCTAATCCTGTTTGCTCCCCACGCTTTCGCACCTGAGCGTCAGTCTTTGTCCAGGGGGCCGCCTTCGCCACCGGTATTCCTCCCGATCTCTACGCATTTCACCGCTACACCTGGAATTCTACCCCCCTCTACAAGACTCTAGCCTGCCAGTTTCGGATCCAGTTCCCAGGTTGAGCCCGGGGATTTCACATCCGACTTGACAGACCGCCTGCGTGCGCTTTACGCCCAGTAATTCCG
+
CCCCCGGGGGGD@FFGGGGGGFGGFGGGFFFGGGGGGGGGGGGGGGGGG?FFEEGGGGFGGGGGGGFFCFGGGGGGGGGGGGGGGGGDGGGGGFFFG+C+@E8B,,C=EEGGGGGGGGGC:FGGF:A8=EFGGGGGGGFFGGGGFC,4>D@78,@EFCF>FGGGFE9E:43C*65>;@@?D,D5FEF,,2B@CEGG5B2?CCEFFGDD:CDDGFDFG*3=>CFB1)7B8BFDD3/:F08EGF(<>C*6:7*
@M03364:276:000000000-BLYN8:1:1101:17830:2102 2:N:0:1
GGACTACTAGGGTATCTAATCCTGTTTGCTCCCCACGCTTTCGAGCCTCAGTGTCAGTTACAGGCCAGAGAGCCGCTTTCGCCTCCGGTGTTCCTCCATATATCTACGCATTTCACCGCTACACATGGAATTCCACTCTCCTCTCCTGCACTCAAGTCTCCCAGTTTCCAATGCACTTCTTCGGTTGAGCCGAAGGCTTTCACATTAGACTTAAAAGACCGCCTGCGCTCGCTTTACGCCCACTAAATCCG
+
CCCCCGGGGGGFGGGGGGGGGGGGGGGGGGGGGGGGGGGGGGGGGGGGGGGGGGGGGGGGGGGGGGGGGGGGGGGGGGGGGGGGGGGGGGGGGGGGGGGGG<FFGGGGGGGGGFGGGGGGGGGGGGGGE,CFGGGGFGGGGFFGGEGGGGGGGG?FGGGGGGGGGGGGGGGGGGFGGGGGGGGGGDEC6@CEEGEGGGGCGGGGFGGCFFDFGG7FFFGGFDFDBFFFFEDEGGGFFFGGGE(.;CFEGGD
@M03364:276:000000000-BLYN8:1:1101:18433:2163 2:N:0:1
GGACTACCGGGGTATCTAATCCTTTTTGCTCCCCACGCTTTCGCACCTGAGCGTCAGTCTTTGTCCAGGGGGCCGCCTTCGCCACCGGTGTTCCTCCATATATCTACGCATTTCACCGCTACACCTGGAATTCTACCCTCCTCTACAAGACTCTAGCCTGCCAGTTTCGGATGCAGTTCCCAGGTTGATCCCGGGGATTTCTCATCCGACTCGACCGACCGCCTGCGTGCGCTTTACGCCCCGTATGTCCC
+
@CCCCFFFFGG+@6FC,@,,CE<,66<@F@FFG7F:@CE;DGGGGD@F<EEFGGG>E@CFGD9FFGGC,C7+@CCGGFCFFGEGGFGGFC+?FFGFGCCGGGFCEAE=:?+?,55@EEF=B79,@F=F,3F,,FCA9D,@C?FCGG,,>6DC6>>7,8,4DC,@FCDE*B>:9C,E<A,22D6BF98,,?;=CEC5:BCF:+++1:;88<)*/2))1)2>0*0-171@1:@>)5*:*3E5*)(.9*)-::*
@M03364:276:000000000-BLYN8:1:1101:23525:2163 2:N:0:1
GGACTACTGGGGTTGCTAATCCTGTTGGCTCCCCACGCTTTCGAGCCTCAGTGTCAGTTACAGGCCAGAGAGCCGCTTTCGCCTCCGGTGTTTCTCCATATATCTACGCATTTCACCGCGACACATGGAATTCCACTCTCCTCGCCTGCACTCAAGTCTCCCAGTTTCCTATGCACACAATGGTTGAGCCACTGCCTTGTACATCAGACTTAAGAAACCACCTGCGCTCGCTTTACGCCCAATAACTCAGG
+
<CCCCC<FAFDEGG+CEEAFCACFGE,<C8FCCCFGDGDGFFFG@F:F<EEGGD,E9CAFGFGF,CCFGGFBFC+@FE<5CFBFCEC@FCFF,C@B<AFFDCE5ECFGF7?:FGGG,:F+4>:F8FGGGFFBCFFC9EA8>FB++8B?EC8DE,,@EGF;AFD8F995,,7;,DCA,,+@@,8EC8@CG7DFF,ED9F,DGGC+B77CFC=8+87CCGGFFGFE2?2)()8>**;4)(31/)5)0*34*0*
@M03364:276:000000000-BLYN8:1:1101:23778:2171 2:N:0:1
GGACTACTCGGGTATCTAATCCTGTTTGCTCCCCACGCTTTCGAGCCTCAGCGTCAGTTACAGACCAGAGAGCCGCCTTCGCCACTGGTGTTCCTCCATATATCTACGCATTTCACCGCTACACATGGAATTCCACTCTCCTCTCCTGCACTCAAGTCTCCCAGTTTCCAATGCACACAATGGTTGAGCCACTGCCTTTTACATCAGACTTAAGAAACCACCTGCGCTCGCTTTACGCCCAATAAATCCGG
+
CCCCCCCCFGGGFEE<E9FCGGGGGGA<EFGFF;FFGGGGGGGFCBECFGGGGGG@GFAEFGGGGGGGGG8C@FGGGGGGGDEC7F=<CACF?FGGGGGGGGEGGFGGG@,B,:@F9:FCBGGGGDAEFGC@FGECAFFFFDE88EFFFGGFFGGGA,,6,8,@=E9F,>=,,63@FC+@FGGGGD8FF8D6<CCGFCF:FCG@6+?5**5BC++=;CFGFGA):9=?DB)84CFEE@BEGA@A7C+/8>C
@M03364:276:000000000-BLYN8:1:1101:19552:2181 2:N:0:1
GGACTACACGGGTTTCTAATCCTGTTCGCTACCCATGCTTTCGAGCCTCAGCGTCAGTTGCAGACCAGACAGCCGCCTTCGCAACTGGTGTTCTTCCATATATCTACGCATTTCACCGCTACACATGGAGTTCCACTGTCCTCTTCTGCACTCAAGTCTCCCAGTTTCCAATGCACACAATGGTTGAGCCACTGCCTTTTACATAAGACTTAAGAAACCACCTGCGCTCGCTTTACGCCCAATAAATCCGG
+
CCCCCGGCEEGGGEFGGDFGGFGGGDFG::BFFFFC@FGGGGGFGGGGFGGCFGG7FGGGGGGFFCFF8,EFCFGGGGGGGG,=@FFFC<FCFFGGA<EEFEGE@FGGGGCEAEFGFCFGCFFGCF<CFFFFGF9=4EA<EEG=DCA==CGGDCEGD,EEFGCFGGGGC9;FFDEGG8=+3=8>=>DEFG8:9DF?FGGGFG:@6+++*5?+8CC8FFFGF:*72:=554?:CF+0?@1:=53;*;A5F3:
@M03364:276:000000000-BLYN8:1:1101:23920:2298 2:N:0:1
GGACTACTCGGGTTTCTAATCCTGTTTGCTCCCCACGCTTTCGAGCCTCAGTGTCAGTTACAGGCCAGAGAGCCGCTTTCGCCTCCGGTGTTCCTCCATATATCTACGCATTTCACCGCTACACATGGAATTCCACTCTCCTCTCCTGCACTCAAGTCTCCCAGTTTCCAATGCACACAATGGTTGAGCCACTGCCTTTTACATCAGACTTAAGAAACCACCTGCGCTCGCTTTACGCCCAGTAATTCCG
+
<@<CCGGFGGGG@EFGGGA9FGEEFFFFGGCFGG?BFCFGGGGGFCDGGGGGGGGGGFCGFFAEFFFFGFGEF@FGEECEFG:FEFGDECBE,54:B?A<E<FGD,?C>@@7?F9<ECCEGGGGGF@@C,E,CAEFGGGCGDGGCEGFF,,+DEEF,@;EEGFGF9D,E;;DFC,@A8@@EE8>>CGF,>D??A9FGC;@+AACCC>*2;<<87+:CC>FF?A=D>=D)/0)/9C=E@E@EA.+;:ACG<
@M03364:276:000000000-BLYN8:1:1101:21921:2349 2:N:0:1
GGACTACCGGGGTTTCTAATCCTGTTTGCTCCCCACGCTTTCGCACCTGAGCGTCAGTCTTTGTCCAGGGGGCCTCCTTCGCCACCGGTATTCCTACAGATCTCTACGCATTTCACCGCTACCCCTGGAATTCTACCCCCATCTACATGACTCTAGCCTGCCAGTTGCGTATGCATTTCCCAGGTTGAGCCCGGGGATTTCACATCCGACTTGACAGACCGCCTGCGTGCGCTTTACGCCCAGTAATTCCG
+
C9CCCGGGGGGGCEFDGA9FEAA@F<F@F<CFF;CCFGEC6,B@:@6EFFCF:FC,BE<FGGDFGGG,,,7F@=,CCFACC,4,B?BFF>?,959,:=BFC,C@ECCFF:++,,5<B@FCE:,ADFF7B@EFD<93CDFG7DGGFAD,8A@F,@DECDF,876:8@3,8+3:7;A,3,,5:BDF>@C=7,,=C8EGD:,<C8=7B*8>DC)12:<1*;@C5=3(356>(>>@)C79??C:*).9:786>20
@M03364:276:000000000-BLYN8:1:1101:16344:2352 2:N:0:1
GGACTACTAGGGTATCTAATCCTGTTTGCTCCCCACGCTTTCGAGCCTCAGTGTCAGTTACAGGCCAGAGAGCCGCTTTCGCCTCCGGTGTTCCTCCATATATCTACGCATTTCACCGCTACACCTGGAATTCCACCCTCCTCTCCTGTACTCAAGCCTCCCAGGTTTCAATGCACCTAATGGTTGGGCCACTGCCTTTTACATCCCACGTAAGAAGCCCCCTGCGGTCGCTTTACGCCCAATAAATCCCG
+
6<@C<,CFD<FFF,EFGFFFAEGGFCEGDF<FFEDEFCEGFGCFACEFGDFF,CCFEC,EE<9FGEAE<89BFCFC+@,9BFE,@FD:BE::FFG9F8FF@?;EFBEE+48B,EAFACF+C4:8,9,AFF94=?EF8+@D7EC8@84D,@EDFFG?,=,6,BFF7@=,,,6>FFD,,,,3@DA3;6+4,@CF@4,@,D9C7CF++**2**0**3+5**,**;/(()(26>D)*11..(:E*)/)21+.;*9
@M03364:276:000000000-BLYN8:1:1101:10582:2444 2:N:0:1
GGACTACTAGGGTTTCTAATCCTGTTTGCTCCCCACGCTTTCGAGCCTCAGCGTCAGTTACAGACCAGAGAGCCGCCTTCGCCACTGGTGTTCCTCCATATATCTACGCATTTCACCGCTACACATGGAATTCCACTCTCCTCTTCTGCACTCAAGTCCTCCAGTTTCCAATGCACACAATGGTTGAGCCACTGCCTTTTACATCAGACTTAAGAAACCACCTGCGCTCGCTTTACGCCCAATAAATCCGG
+
CCCCCGGGGGGGGGEGGGGGGGGGGGGGGGGGGGGGGGGGGGGGGGGGGGGGGGGGGFFGGGGGGGGGGGGGGGGGGGGGGGGGGGGGGGGGGGGGGGGGGGGGGGGGGGGGGGGGGGGGGCFGGGGGFFFGGGGGGFGGGGGGGGGGGGGGFGGGGGGGGCFDFFCFCGFFGGGFDGGFGGGGFGFGG8BFGFFC6EACFDCGAC++4CFFF7DC>9,,*@F24?AB@EFF:CDEBFGGGFF):73)0)1
@M03364:276:000000000-BLYN8:1:1101:11093:2509 2:N:0:1
GGACTACCGGGGTATCGAATCCTGTATGCTCCCCAGGCTTTCGAGCCTCAGTGTCAGTTACAGGCCAGAGAGTCGCTTTCGCCTACGGTGTTCCTCCATATATCTAAGCATTTCACCGCTACACATGGAATTCCACTCTCCTATCCTGCACTCAAGTCTCCCAGTTTCCAATGCACACAAGGGTTGAGCCACTGCCTTTTACATTAGACTTAAGAAACCACCTGGACTCGCTTTACGCCCAATCAATCCGG
+
CCCCCGC@C@@C+,C<,,,;@@FGG,6,,CC@C@F,8,CFEC7FGCE@8A<@C6C<CEFFG9AEG,EFG,EF,6C7@FDEGE8B:4?BCDFFD<E?F<AAEF=9,,,A<FFFEGC<EBE8:FEGF,A=FEE8,<E:;,,AEF,=6@DA,4=8DECFF,3>,@D,8C3,@C;3@63=,=@3,6>D,>,@?,,31:9:C,@@9?79++=+=>B8888=0;,@9*36)/)3-3**9D+9A(4:*)()*216<D)
@M03364:276:000000000-BLYN8:1:1101:9638:2581 2:N:0:1
GGACTACTGGGGTTTCTAATCCTGTTTGCTCCCCACGCTTTCGAGCCTCAGTGTCAGTTACAGGCCAGAGAGCCGCTTTCGCCTCCGGTGTTCCTCCATATATCTACGCATTTCACCGCTACACATGGAATTCCACTCTCCTCTTCTGCACTCAAGTCCTCCAGTTTCCAATGACCCTCCCCGGTTGAGCCGGGGGCTTTCACATCAGACTTAAAGAACCGCCTGCGCTCGCTTTACGCCCAATAAATCCG
+
CCCCCGGFGGGGGGGGGGGGGGGGGGGGGGGGGGGGGGGGGGGGGGGGGGGGGGGGGGGGGFFGGGGGGGGGGGGGEGGGGGEGEGG>GGGGGGGGGGGGGGGGGGGGGGGGGGGGGGGGGGGGGGGGGGGGGGGGGGGGGGGFGGGFGGGGGGGGGGGGGGGGGGGGGGGGGGGGGGGGGGGGGGGGGDGEGGD8EGGGGGGG6;CGDGGFGG++2;FC:E>?@FBF9EDEGFGFFBGEEFBFG7=2D61
@M03364:276:000000000-BLYN8:1:1101:24204:2587 2:N:0:1
GGACTACAGGGGTTCCAAATCCTGTTTGCGCCCCACGTTTTCGCACGTGAGGGCCAGTCTTTGTCCAGGGGGCAGCCTTTGCGACCGGTATTCCTCCACTCCTCTACGCATTTGACCTCGTCCTCTCGAATCCTCCCCCCCTCGACAAGCCTATTTCCTGTCAGTTGCGGATGCAGTACCCACGTTGCGCTCGGGGATTTCACATCCGAAGCGACCGACCGCCTGCTTCCGCTCGACGCCCGCTCAGTCCC
+
B9-8AC@,;;@+8F8E,,6CCFF,C966E+6@FFGGD,;;@EF,86+;;;,,,,6,CF,6EEFEDF<EG>++>+,8CED,,C++7>C77+:,,:4:,A,,,9C<A9E+46++7,5,,,44+8++336=,,533583>+>+@:C+B+4@3,*063,,,@DF,4>;7,,?;****<,<A,5,>,*:*,3/=E:=C8*8**53+037177<7*))1/))/):5.*8(44(*-)0)*/)(09*:*)()1)0.***
@M03364:276:000000000-BLYN8:1:1101:10099:2617 2:N:0:1
GGACTACCAGGGTATCTAATCCTGTTTGCTCCCCACGCTTTCGAGCCTCAGTGTCAGTTACAGGCCAGAGAGCCGCTTTCGCCTCCGGTGTTCCTCCATATATCTACGCATTTCACCGCTACACATGGAATTCCACTCTCCTCCCCTGCACTCAAGTCTCCCAGTTTCCAATGCACACAATGGTTGAGCCACTGCCTTTTACATCAGACTTAAGAAACCACCTGCGCTCGCTTTACGCCCAATAAATCCGG
+
CCCCCGFGGGGGGGGGGGGGGGGGGGGGGGGGGGGGGGGGGGGGGGGGFGGGGGGGGGGGGGGGGGGFFGGGGGGGCFGGGGGGGGGCCGEFFCGFGGFGGGEFGGGGGGCGFCFGGGGGCEFFGGGFFGGGGGGGEGGGF8,++4@DFGGD>EFGGGGGFGGGGFGG8FFGGGGGGGEFFGDFGGFFGGCFGGGGGFFGGGGGFG*3;5C>C>F>GGGGF>A>BF245?E>FGC=;=B8*53FGG6C457
@M03364:276:000000000-BLYN8:1:1101:21494:2617 2:N:0:1
GGACTACTAGGGTTTCTAATCCTGTTTGCTCCCCACGCTTTCGAGCCTCAGTGTCAGTTACAGGCCAGAGAGCCGCTTTCGCCTCCGGTGTTCCTCCATATATCTACGCATTTCACCGCTACACATGGAATTCCACTCTCCTCTTCTGCACTCAAGTCCTCCAGTTTCCAATGACCCTCCCCGGTTGAGCCGGGGGCTTTCACATCAGACTTAAAGAACCGCCTGCGCTCGCTTTACGCCCAATAAATCCG
+
CCCCCGGGFGGGGGGGGGGGGGGGGGGGGGGGGGGGGCFGDGGGGGGGGGFCFGGFGFGGFGGGGFGGGGGDGGGGGG7EEFGGGGGG:@BFGGGGGFCF9FGFFFGGFGGEFFGFGGGGGGGG94E<BCFGAFGGFGGFF8DGFFGGGGGGDGGGGGGGGEGGDFCGGGFDFGGGGGFG>CEEEGEGEFCCEEGE7*=<F7CGFFFFFFGGGGGFGGGGDGF6?A2..:A3*19A=(/::704D7=):01
@M03364:276:000000000-BLYN8:1:1101:19622:2624 2:N:0:1
GGACTACTGGGGTTTCTAATCCTGTTTGCTCCCCACGCTTTCGCACCTGAGCGTCAGTCTTTGTCCAGGGGGCCGCCTTCGCCACCGGTATTCCTCCAGATCTCTACGCATTTCACCGCTACACCTGGAATTCTACCCCCCTCTACAAGACTCTAGCCTGCCAGTTTCGGATGCAGTTCCCAGGTTGAGCCCGGGGATTTCACATCCGACTTGACAGACCGCCTGCGTGCGCTTTACGCCCAGTAATTCCG
+
CCCCCGGGGGGGGGGGGGGGGGGGGGGGGGGGGGGGGGGGGGGGGGGGGGGGGGGGGGGGGGFGGGGGGGGGGGGGGGGGGGGGGGGGGGGFGFFGGGGGGGGGGFGGGCGEGGFGFGGGGGGGGGGGFGGFGGGGGGGGGGGGGGGFG8DFGGGFGGGGGGGFGGGG5@EGGDGGGGGGCFCFGFD?FCF5C=5CECG9+:FFFGGGGGGGGGGC8*;*8>BBBF6527;BGCC<FFGCC31/***5?7*
@M03364:276:000000000-BLYN8:1:1101:22003:2626 2:N:0:1
GGACTACAGGGGTATCTAATCCTGTTCGCTACCCATGCTTTCGAGCCTCAGCGTCAGTTGCAGACCAGACAGCCGCCTTCGCCACTGGTGTTCTTCCATATATCTACGCATTTCACCGCTACACATGGAGTTCCACTGTCCTCTTCTGCACGCAAGTCTCCCAGTTTCCAGTGCACTGCTTCGGTTGAGCCGAAGGCTTCCACAGTAGACTTAAAAGACCGCCTGCGCTCGCTTTGCGCCCAATAAATCCG
+
CCCCCG,@ECFDFDDGGGGGG,6;C,,BFG:F8F<EE8F@,CC8EEFGGGGGGFGGDDEDC9C6C@FC8FFGGGDFCEGF<@:=F<C<,6CFG<>FEAFFF9BCGGF@EC,B,,5BF=C46@?DEADB8,9EFEEG,EF?EDEFGAD9,@D+++36=,,E9EFEFG;AF;,7=E8=@8=FEG>E@C8,,,,+13>5CD,,2+7;*=9:@:C+BC>8B9F>?5?=DA(:(085*:C):(:EEB@467;?>D)
@M03364:276:000000000-BLYN8:1:1101:20003:2647 2:N:0:1
GGACTACTCGGGTTTCTAATCCTGTTTGCTCCCCACGCTTTCGAGCCTCAGTGTCAGTTACAGGCCAGAGAGCCGCTTTCGCCTCCGGTGTTCCTCCATATATCTACGCATTTCACCGCTACACATGGAATTCCACTCTCCTCTCCTGCACTCAAGTCTCCCAGTTTCCAATGCACACAATGGTTGATCCACCGCCTCTTACCTCCGACTTAAGAAACCACCTGCGCCCGCTTTACGCCCAAAAAATCAGG
+
CC<9@FCFGGGGGDCFAFCAFGGCGFFDGDCF@FGGC@FEGGGFGGDGF<EFFGGGGGFGFGGCDGGGCF@FEFGGECDCGGGCC<FG+:FFDAEGA8EFCFGFGFF@FGFECFGFFEG>@FGFE8=FFFFGAFEF9,,7E48+4>F?F88+@D>EEG9DD888=DDFFGGF=8=DFGE6DFCFFCE,@>,@,5++@*3,;C,2***3/;7+B7:>*AE5?7/(5)/)-8?)/5C3)11*:5()*))6*;0
@M03364:276:000000000-BLYN8:1:1101:9544:2705 2:N:0:1
GGACTACTCGGGTATCTAATCCTGTTTGCTCCCCACGCTTTCGAGCCTCAGTGTCAGTTACAGGCCAGAGAGCCGCTTTCGCCTCCGGTGTTCCTCCATATATCTACGCATTTCACCGCTACACATGGAATTCCACTCTCCTCTCCTGCACTCAAGTCTCCCAGTTTCCAATGCACACAATGGTTGAGCCACTGCCTTTTACATCAGACTTAAGAAACCACCTGCGCTCGCTTTACGCCCAATAAATCCGG
+
CCCCCGGGGGGGGGGGGGGGGGGGGGGGGGGGGGGGGGGGGGGGGGGGGGGGGGGGGGGGGGGGGGGGGGFGGGGGGGGGGGGGGGGGGGGGGGGGGGGCGGGGGGGGGGGGGGGGGGGGGFFGGGGGEFGGGFGGGG9FGGGGGGGGGGGGGGGGGGGGGFGGGFGGGFFGGFGGGGGGGGGGGGGGG??FFGGFGGGGGGG@FF5>CGFGG7FGFGFC5EFFFD=45A5595CEBFGDC:@AFGFC>G8
@M03364:276:000000000-BLYN8:1:1101:7236:2921 2:N:0:1
GGACTACCGGGGTTTCTAATCCTGTTCGCTACCCATGCTTTCGAGCCTCAGCGTCAGTTACAGACCAGACAGCCGCCTTCGCCACTGGTGTTCTTCCATATATCTACGCATTTCACCGCTACACATGGAATTCCACTCTCCTCTCCTGCACTCAAGTCTCCCAGTTTCCAATGCACACAATGGTTGAGCCACGGCCTTTTACATCAGACTTAAGAAACCACCTGCGCTCGCCTTACGCCCAATAAATCCGG
+
CCCCCGGGFGGGGGGGGGEGGGGGGG<FGGGGGGGCGGGGGGDFGGGG<FFGGGGGGGCE<EF9FGGG8:EEDFGGDFGGGGGEGGGGGFGGG<EFGGDFG<AFFGGGD>FGFGGGGGGGCGGGGGGGGGGGG,;=,,,8EAGF8D98>@,6@D@DF9@;EGGFGCFFFGGG8EE8,@64<D>@F86,,,3:@EE8EGGGGG7:+542;4=+=++=4D6,)=)82)(25;3)19*()(B75.5A7>@?D32
@M03364:276:000000000-BLYN8:1:1101:22092:2956 2:N:0:1
GGACTACACGGGTTTCTAATCCTGTTTGCTCCCCACGCTTTCGAGCCTCAGTGTCAGTTACAGGCCAGAGAGCCGCTTTCGCCTCCGGTGTTCCTCCATATATCTACGCATTTCACCGCTACACATGGAATTCCACTCTCCTCTCCTGCACTCAAGTCTCCCAGTTTCCAATGCACACAATGGTTGAGCCACTGCCTTTTACATCAGACTTAAGAAACCACCTGCGCTCGCTTTACGCCCAATAAATCCGG
+
CCCCCGGGGGGGGGGGGGGGGGGGGGGGGGGGGGGGGGGGGGGGGGGGFFGGGGGGFGGGGGGGGDGGGGGGGGGGGGGGGGGGCGFGGGGGGGGGGGGGGGGGGGGGGGCFGFFG<GGGGGGGGGG@FFGGGGGFFGGGGGGGGGGGGGGGFF8=FFGGG8@FFGFFEFGGDFFGGGGGGGFFGEDGCFGGGGGGGGGGGGGGFDGGGGGFCFF>FFDF?EFEDEFFFFBAGGGF:@CGGFFFGGFFD<5
@M03364:276:000000000-BLYN8:1:1101:7174:2963 2:N:0:1
GGACTACAAGGGTATCTAATCCTGTTTGCTCCCCACGCTTTCGAGCCTCAGTGTCAGTTACAGGCCAGAGAGCCGCTTTCGCCTCCGGTGTTCCTCCATATATCTACGCATTTCACCGCTACACATGGAATTCCACTCTCCTCTCCTGCACTCAAGTCTCCCAGTTTCCAATGCACACAATGGTTGAGCCACTGCCTTTTACATCAGACTTAAGAAACCACCTGCTCACGCTTTACGCCCAATAACTCCGC
+
9CCCCGGGFEGGGGGGGGEGGGGGGGGGGGGGGEGGGGFGGGGGGGGGGGGEFGFGGGFGCGGFGCGGGGFEGFGGEECFGGGGGCGF@FFGGGGGGGGGGGGGDFGCFDFGDGGGG7FC7CCFFFFGEAFEGGGGGG=FGG8=,8@FG?GF8>EDE,@EGGGGGGGGGFFGFFCFGGEGFGCGGGG8886@CCGGGFCA?C:+429*39CF8BCC7F8CFCF05*1+./*3;7CA52BBEF=FG*8>*92
@M03364:276:000000000-BLYN8:1:1101:8773:3009 2:N:0:1
GGACTACTCGGGTTTCTAATCCTGTTTGCTCCCCACGCTTTCGAGCCTCAGCGTCAGTTACAGACCAGAGAGCCGCCTTCGCCACTGGTGTTCCTCCATATATCGACGCATTTCACCGCTACACATGGAATTCCACTCTCCTCTTCTGCACTCAAGTCCTCCAGTTTCCAATGACCCTCCCCGGTTGAGCCGGGGGCTTTCACATCAGACTTAAAGAACCGCCTGCGCCCGCTTTACGCCCAATAAATCCG
+
CCCCCGFECEGDGEGGGGGGGGFGFFE@FFGDD,C@CGGDDFE@E,7BFGDGDECGGGGAFFGFCFCGGGFC76CFCCFGG7?FCCE=9AF@<F9EG8E9BDFF,?F=@FCFGGF<FEDE@FCE@CFGE5CFCE99;EFGCADDGEG,8@ECD8DDBADFFFGFF==,,3;>D9=3,@8C6BCB@CC,4@8:CEDE**,48C71@FGG4C4:;C+C7;C50=;3()33()755<<47<CE:5(7*26:>FC
@M03364:276:000000000-BLYN8:1:1101:14371:3020 2:N:0:1
GGACTACACGGGTTTCTAATCCTGTTTGCTCCCCACGCTTTCGAGCCTCAGTGTCAGTATCAGTCCAGTTAGTCGCCTTCGCCACTGGTGTTCCTTCCTATATCTACGCATTTCACCGCTACACCTGGCATTCTACCCCCCTCTACAAGACTCTAGCCTGCCAGTTTCGGATGCAGTTCCCAGGTTGAGCCCGGGGATTTCACATCCGACTTGACAGGCCGCCTGCTGCCGCTTTACGCCCAGTACTTCCG
+
CCCCCGGGGGEGFECGGGGGGGGGGGGGGGAGGGD+@EG@@FGGGGGGFFFFFFCEFFCFCCEEFGGGFGGGFGGDFGGGGGGGGFGGGGD:EEF,F<EGG?EGGGGG>FFGGACGGCGEGGGGGFGG,AAEABFBFG+>>EGGGGF?F?EFFCEE9=DCFG8DFFGG>G6>CG8=FFCF6>ECFGF?FFC;>EGG*>EFCFGGFGFGGGGDF:FD6FGEEE>0(;())2:5D*C>A;CCE:1)***.:C/
@M03364:276:000000000-BLYN8:1:1101:9086:3050 2:N:0:1
GGACTACAGGGGTATCTAATCCTGTTTGCTCCCCACGCTTTCGAGCCTCAGTGTCAGTTACAGGCCAGAGAGCCGCTTTCGCCTCCGGTGTTCCTCCATATATCTACGCATTTCACCGCTACACATGGAATTCCACTCTCCTCTCCTGCACTCAAGTCTCCCAGTTTCCAATGCACACAATGGTTGAGCCACTGCCTTTTACATCAGACTTAAAGAACCGCCTGCGCTCGCTTTACGCCCAATAAATCCGG
+
CCCCCGGGGGGGGGGGGGGGGGGGGGGGGGGGGGGGGGGGGGGGGGGGGGGFGGGGGGGGGGGGGGGGGGGGGGGGGGGGGGGGGGGGGGGGGGGGGGGGGGGGGGGGGGGGGGGGGGGEFGFGGGGGFFDGGGGGGGGGGGGFG8>EFGGC?FFGGGGGGGGGGGGGFGGGGGGGGGGGGGGGFGGGGGFGGFGGGGGGD?FGFFDFGFFFFGGGCF:CEGFFFF=E??BEFDFE??GEG336DFFEDGC
@M03364:276:000000000-BLYN8:1:1101:9664:3055 2:N:0:1
GGACTACTGGGGTATCTAATCCTGTTTGCTCCCCACGCTTTCGCACCTGAGCGTCAGTCTTTGTCCAGGGGGCCGCCTTCGCCACCGGTATTCCTCCAGATCTCTACGCATTTCACCGCTACACCTGGAATTCTACCCCCCTCTACAAGACTCTAGCCTGCCAGTTTCGAATGCAGTTCCCAGGTTGAGCCCGGGGATTTCACATCCGACTTGACAGACCGCCTGCGTGCGCGTTACGCCCAGTAATTCCG
+
CCCCCGGGFGGGGDGGGGGGGGGGGGGGGGGGGGGGGGGGGGGGGGGGGGGGGGGGGFGGGGGGGGGGGGGGGEGGGGGGGGGEGGGGGGGGGGGGGGFFGGGGFFFGGGEEGGGFGGGGGGGGGGGGGGGGGGGGFCFGGGGGGGGG98BCGGGGGGGGGGGGGGGGGGGFGGFGFCAEFGGGGGGGGGGGGGGGGGGGGGFGFGCDGGG37DFDGGGGB=DF?FF:(5<@)9DFFBGGG)4FGCF<:C2
@M03364:276:000000000-BLYN8:1:1101:19264:3111 2:N:0:1
GGACTACCGGGGTTTCTAATCCTGTTTGCTCCCCACGCTTTCGAGCCTCAGTGTCAGTTACAGGCCAGAGAGCCGCTTTCGCCTCCGGTGTTCCTCCATATATCTACGCATTTCACCGCTACACATGGAATTCCACTCTCCTCTCCTGCACTCAAGTCTCCCAGTTTCCAATGCACACAATGGTTGAGCCACTGCCTTTTACATCAGACTTAAGAAACCACCTGCGCTCGCTTTACGCCCAATAAATCCGG
+
CCCCCFGGGGGGGGGGGGGGFFFGGGGGGGGGGGGGGGGGGGGGGEGGGGGFGGGGGGGGGGG8FFGGGGGGGGGGGGGGGGEGGGGGE:FGGGGGG?GCGGGGFFGGC@FGGGGFGGGGGGGGGGGGFGGGGGGGGGGGFGGGGGFCGFG=,3@=,EGDDGFEFFGFGGGGGGFGGGGGGGGFFGGC?7BFGGGGGGG7DGFDFFG>CFF7C7:FGGGF>1A):49?@F>>48>C3;=CEFFFGGA38DD
@M03364:276:000000000-BLYN8:1:1101:14149:3130 2:N:0:1
GGACTACAGGGGTATCTAATCCTGTTTGCTCCCCACGCTTTCGAGCCTCAGTGTCAGTTACAGGCCAGAGAGCCGCTTTCGCCTCCGGTGTTCCTCCATATATCTACGCATTTCACCGCTACACATGGAATTCCACTCTCCTCTCCTGCACTCAAGTCTCCCAGTTTCCAATGCACACAATGGTTGAGCCACTGCCTTTTACATCAGACTTAAGACACCACCTGCGCTCGCTTTACGCCCAATAAATCCGG
+
CCCCCGGGGGGGGGGGGGGGGGGGGGGGGGGGGGFGGGGGGGGGFGGGGGGGGGGGGGGGGGGGGGGFGGFGGGGGGGGGGGGGGGGGGGGGGGGGGGGFFDGFGGGGGGGGGGGGGGGGGGGG9EFGFFGGGGGGFGGGGGGGFGCGDFGGFGFGGGF>DGG?FGGGGGGGFGGGGGG8DGGGGG,CF@C8<,,@9FGCGGGG>FGCGGGGGFF*;FFFFE6):B4?9;B4C<C=B?CCEFDAFGFFDDC
@M03364:276:000000000-BLYN8:1:1101:20910:3256 2:N:0:1
GGACTACCAGGGTATCTAATCCTGTTTGCTCCCCACGCTTTCGCACCTGAGCGTCAGTCTTCGTCCAGGGGGCCGCCTTCGCCACCGGTATTCCTCCAGATCTCTACGCATTTCACCGCTACACCTGGAATTCTACCCCCCTCTACGAGACTCAAGCCTGCCAGTATCAGATGCAGTTCCCGGGTTGAGCCCGGGGATTTCACATCTGACTTAACAGACCGCCTGCGTGCGCTTTACGCCCAGTAATTCCG
+
CCCCCGGGGGGGGGGGGGFGGGGGGGGGGGGGGGGGGGGGGGDGGEGGFGGGGGGGGGFGGGGGGGGGGGGGGGGGGGGGGGGGGGGGGGGGGGGGGGGGGGGGFGGGGGGGGGGGGGDGGEGGGGFCFGGGGGGGGFGGGEGGGG6EC3>?8EFFGGFGGGFCGGFEFGGGGGGGGGFFCEGGGGGGF@FFE5:*:BFFFGGF@F77CGGGGFG=F5CEAEFFFFFFFEFFG3F6F?AEC>?FD*=AGGF
@M03364:276:000000000-BLYN8:1:1101:21474:3473 2:N:0:1
GGACTACTCGGGTTTCTAATCCTGTTTGCTCCCCACGCTTTCGAGCCTCAGTGTCAGTTACAGGCCAGAGAGCCGCTTTCGCCTCCGGTGTTCCTCCATATATCTACGCATTTCACCGCTACACATGGAATTCCACTCTCCTCTCCTGCACTCAAGTCTCCCAGTTTCCAATGCACACAATGGTTGAGCCACTGCCTTTTACATCAGACTTAAGAAACCACCTGCGCTCGCTTTACGCCCAATAAATCCGG
+
C@C@CFGGFGGGGCGGFFF9FFCFGGGGGGGGGGGGGGGGGGGGGGGGGGGGGEFFDFGGGG,6@BF@FGDEGGGGG><EGGGEFFGCFFGDFFGGGFG9EE9<ED<FFCE7DFFFFGDEEG9F?F<EE9FFFGCGGGGGGFGGGGG8,,4?>8B@@,>@@EGGGGG=:AEFFGGGGGCC9>=DAB@9EECFF<?FGGGGFGGG;8;559CC7FGGGC69F9*45AAFA?EFGCFC5=5BGFF477CCC3C
@M03364:276:000000000-BLYN8:1:1101:6549:3488 2:N:0:1
GGACTACTCGGGTTTCTAATCCTGTTTGCTCCCCACGCTTTCGAGCCTCAGCGTCAGTTACAGACCAGAGAGCCGCCTTCGCCACTGGTGTTCCTCCATATATCTACGCATTTCACCGCTACACATGGAGTTCCACTGTCCTCTTCTGCACTCAAGTCTCCCAGTTTCCAATGCACTTCTTCGGTTGAGCCGAAGGCTTTCACATTAGACTTAAAAGACCGCCTGCGCTCGCTTTACGCCCAATAAATCCG
+
CCCCCGGGGGGGGGGGGGGGGGGGGGGGGGGGGGGGGGGGGGGGGGGGGGGGGGGGGGGGGGGGGGGGGFGGGGGGGGGGGGGGGGGGGFGGGGGGGGGGGGGGGGGG=:FEFFGGDFGGGGGGGGFGGCFFGGGGGGGG8DGFGFGGGGGGGGGGGGFGGGFGFGADFGGGGGGGGGGGGGGGEEGGGGFCEDDECGGGGGGGFGCFG>CF8FFC>7?FEEFD=F@EF65AGGG<A<GGGFFFGGFFF<C
@M03364:276:000000000-BLYN8:1:1101:15398:3509 2:N:0:1
GGACTACCCGGGTTTCTAATCCTGTTTGCTCCCCACGCTTTCGAGCCTCAGTGTCAGTTACAGGCCAGAGAGCCGCTTTCGCCACTGGTGTTCTTCCATATATCTACGCATTTCACCGCTACACATGGAATTCCACTCTCCTCTCCTGCACTCAAGTCTCCCAGTTTCCAATGCACACAATGGTTGAGCCACTGCCTTTTACATCAGACTTAAGAAACCACCTGCGCTCGCTTTACGCCCAATAAATCCGG
+
CCCCCGGGGGGGGGGGGGGGGGGGGGGGGGGGGGGGGGGGGGGFGGGGGGGGGGGGGGGGGGGGGGGGFGCCGGGGGGGGGGGGGGCFGGGGGGGGGGFFGGGGGGGGGGGGGFGGGGGGGGGGGGGFF?EFGGGGGFEFGGGGGGGGGGGFGGFEEGGGGGGFFGGGGGGGFGGGGGG6EFGGGGG8EFFGFGGFEGFACGFCAADCGGGGCGCD5>,;?EF))35AAFFFGGGE>(:BC)6A>C=CFCC
@M03364:276:000000000-BLYN8:1:1101:12973:3559 2:N:0:1
GGACTACAAGGGTTTCTAATCCTGTTTGCTCCCCACGCTTTCGCACCTGAGCGTCAGTCTTTGTCCAGGGGGCCGCCTTCGCCACCGGTATTCCTCCAGATCTCTACGCATTTCACCGCTACACCTGGAATTCTACCCCCCTCTACAAGACTCTAGCCTGCCAGTTTCGGATGCAGTTCCCAGGTTGAGCCCGGGGATTTCACATCCGACTTGACAGACCGCCTGCGTGCGCTTTACGCCCAGTAATTCCG
+
CCCCCGGF@FGGGGGGGGGGGGFGGGGGGGGGGGFGGGEGGGGGGGGGGFGGGGGGGFCFDFGGGGFGGGDGGGGGGGGGGGGGGGGGGDGGGGGGGFDDFFGEFFGGGGGGGGGGGGGGGGGGEFFGFGGGFEGGEDGGGEGGFGGFG,@FGFGGFGFFGGGFGGGGGE*CEGG7EFGGF,?8F98CFFF>@8EGCGFGCCGGF4577<DGF>C7DGGGEDE4(077:DEFGG59=<ECEB(9>C?)?C6
@M03364:276:000000000-BLYN8:1:1101:7108:3599 2:N:0:1
GGACTACTGGGGTTTCTAATCCTGTTCGCTACCCATGCTTTCGAGCCTCAGCGTCAGTTACAGACCAGACAGCCGCCTTCGCCACTGGTGTTCTTCCATATATCTACGCATTTCACCGCTACACATGGAGTTCCACTGTCCTCTTCTGCACTCAAGTCTCCCAGTTTCCAATGCACTTCTTCGGTTGAGCCGAAGGCTTTCACATTAGACTTAAAAGACCGCCTGCGCTCGCTTTACGCCCAATAAATCCG
+
CCCCCGGGGGGGEFEFFGGGGGGGGGFGGGGFFGGGGGGGGGGGGGGGGGGGGGGGGFFGGGGGGGGGGGGFGGGGGGGGGGCEGGGGGGGGGGGGGGGGGFGFFGGGGGGGGGGGGGGGGGGGGGGGGGGGGGFGGGGGFGGGGGCCFDGGGGCGFF9D,DEGGGDGGGGGG8DAAFGGGGG>GGC66DFGG8EGGGGGGGG>B+=79;>FGCC@+;DCAC>?FFFF>FF3DGGFA;E@=B(57FFF:C8
@M03364:276:000000000-BLYN8:1:1101:23243:3616 2:N:0:1
GGACTACCAGGGTTTCTAATCCTGTTTGCTCCCCACGTTTTCGATCCTCAGTGTCAGTTACAGGCCAGAGAGCCGCTTTCGCCTCCGGTGTTCCTCCATATATTTACGCAGTTCACCGCTACACATGGAATTCCACTCCCTCCTCCTGCATCCGAGTCTCCCAGTGTCCAATGCACACCATGGTTGAGCCACTGCCGTTTACATCAGCCTGCAGAAACCACCTGCGCTCGCCTCACCTCACATAAATCCGC
+
CCCC@E8ED<@CGF@E9,,C@E,C;EECFGGCCB@::,66B<+C,C:@6,ECFF,CFF@CDG<DFGFGG8FDGDFCCGG,4BC,,B6@@:F,@C,:BEFA<,,9@FE,,,+859,5E+>CEC,4@E,EEFFC;,4EFG>?,,4=B@8>E,,+4+6==>AA6D83A,6@,DAE,,,,,,++37,,,34@?B?@F6D4+3*,*+,+1+2*37**;98;99,,/4*)03-?2)0)2*0=))3+/).;:C=CF)*
@M03364:276:000000000-BLYN8:1:1101:20345:3694 2:N:0:1
GGACTACTCGGGTTTCTAATCCTGTTTGCTCCCCACGCTTTCGCACCTGAGCGTCAGTCTTTGTCCAGGGGGCCGCCTTCGCCACCGGTATTCCTCCAGATCTCTACGCATTTCACCGCTACACCTGGAATTCTACCCCCCTCTACAAGACTCTAGCCTGCCAGTTTCGGATGCAGTTCCCAGGTTGAGCCCGGGGATTTCACATCCGCCTTGACAGACCGCCTGCGTGCGCTTTACGCCCAGTAATTCCG
+
CCCCCGGGGGGGGGGGGGFGGGGGGGGGGGGGGGGGGGGGGGGGGGGGGDCGGGGGGEGGGGGGFGGGGGGGGGGGGGGGGGGGGGGGGGGGGGGGGGGGGFFGFGGGGGGEGGGGGGGGGGGGGGGGDFGGGGGGGCGGGEGGGGGGCCGGGFCCCGGFDGGGGGGGGCE>9FGFFGGGGFG*DFD??CFGEGCEEEFFFFE7FGG3*5<<<>FFFCEGEGF03@>FFFFD3CFAF?GGGF0FC:=AGG*
@M03364:276:000000000-BLYN8:1:1101:17004:3740 2:N:0:1
GGACTACCAGGGTTTCTAATCCTGTTTGCTCCCCACGCTTTCGCACCTGAGCGTCAGTCTTTGTCCAGGGGGCCGCCTTCGCCACCGGTATTCCTCCAGATCTCTACGCATTTCACCGCTACACCTGGAATTCTACCCCCCTCTACGAGACTCAAGCTTGCCAGTTTCAAATGCAGTTCCCAGGTTGAGCCCGGGGATTTCACATCTGACTTAACAAACCACCTACGCGCGCTTTACGCCCAGTAATTCCG
+
CCCCCGGFGGGGGGGGGGGGGGGGGGGGGGGGGGGGGGGGGGGGGGGGGGGGGGGGGGGGGGGGGFGGGGDGGGGGGGGGGGEF>EFGGGGGGGGDGGGGGGGGGGGGGGDEGGGGGGGGGGGGGGGGGGGGFGGGGGFGGGGGGGGGGDGGGGGGGGGGGGGGGGFGGGGGFGFFGGGGG,>FGGGGCGGGEEGGGGGGGFGDFF>FGFCDGGGFCCFGFF:,;FDFFFFFGGGBFFGGEEFFGGFFGG9
@M03364:276:000000000-BLYN8:1:1101:21244:3742 2:N:0:1
GGACTACCGGGGTATCTAATCCTGTTCGCTACCCATGCTTTCGAGCCTCAGCGTCAGTTACAGACCAGACAGCCGCCTTCGCCACTGGTGTTCTTCCATACATCTACGCATTTCACCGCTACACATGGAGTTCCACTGTCCTCTTCTGCACTCAAGTCTCCCAGTTTCCAATGCACTTCTTCGGTTGAGCCGAAGGCTTTCACATTAGACTTAAAAGACCGCCTGCGCTCGCTTTACGCCCAATAAATCCG
+
CCCCCGGGGGGGGGGGGGFGGGGGGGGGGGGGGGGGGGGGGDGGGG@AFGGGGGCFGFGFEFFFGGFGGGGGGGEDED>DGGGGGGGGGDFGGGGGGGGGEF9?EGGGGGGGGGGGGGGGGGGGGGGGGGGGGGGEGGGGGGGGEFFGGGGGGDFGFGGG9D8FFDEFFGGGGGGGGFGFG9EEGGGCE7EECCCE5BEGG+@C>DGGFGGGGFFCFGGGECD2=;@B@FEF<<FEF?GDGE6F4:+.1*5
@M03364:276:000000000-BLYN8:1:1101:16172:3870 2:N:0:1
GGACTACCGGGGTATCTAATCCTGTTTGCTCCCCACGCTTTCGAGCCTCAGTGTCAGTTACAGGCCAGAGAGCCGCTTTTGCCACCGGTGTTCCTCCATATATCTACGCATTTCACCGCTACACATGGAATTCCACTCTCCTCTCCTGCACTCAAGTCTACCAGTTTCCAATGCATACAATGGTTGAGCCACTGCCTTTTACACAAGACTTAATAAACCACCTGCGCTCGCTTTACGCCCAATAAATCCGG
+
CCCCCGGGGGGGGGGGGGGGGGGGGGGGGGGGGGGGGGGGGGG8<FGEGGGGGGGGGGGGGGFGGEFGGGGGGGGGGGGDDGGGGGEGGGGGGGGFGGGGGGGGGGGGGGGGGGGGFGGGGGGGFGGGEBFGGGGGGGGGGFGGGGFGCDCDDD>FFGG;DGGGFDGFGGGGGGGGGGGFGGGGFGFGGGF?FC?FGGGG9CFG**;CC?CF+;@EF7@FFGF=BE2428;4CFDCADGEGFFFGFA6CD<
@M03364:276:000000000-BLYN8:1:1101:15487:3874 2:N:0:1
GGACTACTAGGGTTTCTAATCCTGTTTGCTACCCATGCTTTCGAGCCTCAGCGTCAGTTACAGACCAGACAGCCGCCTTCGCCACTGGTGTTCTTCCATATATCTACGCATTTCACCGCTACACATGGAATTCCACTCTCCTCTCCTGCACTCAAGTCTCCCAGTTTCCAATGCACACAATGGTTGAGCCACTGCCTTTTACATCAGACTTAAGAAACCACCTGCGCTCGCTTTACGCCCAATAAATCCGG
+
CCCCCGGGGGGGGGGGGGGGGGGGGGGGGGGGGGGFGGGGGGGGGGGGGGGGGGGGGGGGFGFGGGGGGGGGGFEGFGGGGGGDCEGGGCFFF<EGGGGGGFFGGGFGGGGGGGGGFGGGGGGGDGFGFFGGG9EGGGE8FGGGGFGGD@FGGGGFFGGGGGFCFCG9EGGGGFGGGGC=EAGGGGGGGFCD?EG8DFFG7?EGF899FGGDFGDCFFFGFGF5@D2@FDB>CD+882CCE;>/:FF?GDC
@M03364:276:000000000-BLYN8:1:1101:13492:3884 2:N:0:1
GGACTACCCGGGTATCTAATCCTGTTTGCTCCCCACGCTTTCGCACCTGAGCGTCAGTCTTTGTCCAGGGGGCCGCCTTCGCCACCGGTATTCCTCCAGATCTCTACGCATTTCACCGCTACACCTGGAATTCTACCCCCCTCTACAAGACTCTAGCCTGCCAGTTTCGGATGCAGTTCCCAGGTTGAGCCCGGGGATTTCACATCCGACTTGACAGACCGCCTGCGTGCGCTTTACGCCCAGTAATTCCG
+
CCCCCGGGGGGGGDGGGGGGGGGGGGGGGGGGGGGGGGGGGGGGGGGGGGGGDGCFDGDAG9EGC6CFFCFD@@CFF?FGFC:FFA=CCEEFGBEFF8<<EFDFF<FFFFG>DGGFF@FCFG9F6=BFGGGCFDFDE8>@@8C?FFGFG:FF>EA9>,@C@FDGFGCCE5>>CFFGGGEC,;DF@9DECDFGECG5=CECF>F=FG0C3955CD*2>4CEBC>3(720(7>>3CCAB:E/*5:FCC@AG7>
@M03364:276:000000000-BLYN8:1:1101:16441:3916 2:N:0:1
GGACTATCAGGGTTTCTAATCCGTTTTGCTCCCCACGCTTTCGCGCCTTAGCGCCAGTCTTTGTCCAGCTGGCCGCCTTCGCCACCGGCATTCCTCTGGATCTTTACGCAGTGCGCCGCTACACGTGGAATTTTACCCCCCTCGTCATTAGTGTCGTCGAACAGTTTCAAATGCAGTTCCCGAGCTACGCCCGGGGATTTCACATCTGACTTAATCACCCGCCTGCGTGCGTTTTAGGCCCCGTCATGCCG
+
6B--AEE6C-CEE<C<,CAECF+,;,8;,,6;D6CB++:,C6FD+@B@@9EFE7+8@FF<FDCEF,<F,,CECG+++8=5B,BC@FGE++@E9@9?,,:<E@D,@<?FCC+B4E+6+>@6C:,A+43+8,5,,7,E3,3C=+@+38+,,,,2,7,;8+5*6,:BC,@,,,,?:EFG;7;?<*6144A,=C*=C*:***59++:1+;+13+:+1+2;+*5*.7;:?)37(7B)1)1)))+<*.(8*97)0*/
@M03364:276:000000000-BLYN8:1:1101:8286:3932 2:N:0:1
GGACTACTCGGGTATCTAATCCTGTTTGCTCCCCACGCTTTCGCACCTGAGCGTCAGTCTTTGTCCAGGGGGCCGCCTTCGCCACCGGTATTCCTCCAGATCTCTACGCATTTCACCGCTACACCTGGAATTCTACCCCCCTCTACAAGACTCTAGCCTGCCAGTTTCGAATGCAGTTCCCAGGTTGAGCCCGGGGATTTCACATCCGACTTGACAGACCGCCTGCGTGCGCTTTACGCCCAGTAATTCCG
+
CCCCCGGGGGGGGGGGGGGGGGGGGGGGGGGGGGGGGGGGGGCEGGGGFGGGGGDEGFGGGGGGGGGGGGGGGFGGGGGGDGGGGFGGGGGGGGGGGGGGG8AFGGGGGGGGGGGGGDEEFGGGCEGGFGGGFGFGGGGGGGGFGGGGCFFGGFGGGGGGGEFGGGGG85DGGGGGGG7FGFGGFCCFF8FGEGGGG>FGGGGFFGGGGDGG7F4D6*3=>CB?<;1@:BDFCGG9@?GGG@6?GC=):72
@M03364:276:000000000-BLYN8:1:1101:7981:3970 2:N:0:1
GGACTACTGGGGTTTCTAATCCTGTTTGCTCCCCACGCTTTCGCACCTGAGCGTCAGTCTTTGTCCAGGGGGCCGCCTTCGCCACCGGTATTCCTCCAGATCTCTACGCATTTCACCGCTACACCTGGAATTCTACCCCCCTCTACAAGACTCTAGCCTGCCAGTTTCGAATGCAGTTCCCAGGTTGAGCCCGGGGATTTCACATCCGACTTGACAGACCGCCTGCGTGCGCTTTACGCCCAGTAATTCCG
+
CCCCCFGGGGGGGGGGGGGGGGGGGGGGGGGGGGGGGGGGGGGGGGGGGGGGGGGGGGFGGGGGGGGFGGGGGGGGGGGGGGEFGGGGGDGGGGGGGGGACDFFGFGGGGGGFFGGGEGGGGGGGGGGGGGGGGGGGGFGGGGGGGGFCGGGGGGGGGGGGGGGGGGGDGCGGGGGGGFFGGGGGGGCFGGGGGGG=EGGG77;@C<DGGGGGFGFGGGG3CD?:FFE:FFFGGGBFFGCGD:FC>?AGG<
@M03364:276:000000000-BLYN8:1:1101:21871:3990 2:N:0:1
GGACTACTAGGGTATCTAATCCTGTTTGCTCCCCACGCTTTCGAGCCTCAGTGTCAGTTACAGGCCAGAGAGCCGCTTTCGCCTCCGGTGTTCCTCCATATATCTACGCATTTCACCGCTACACATGGAATTCCACTCTCCTCTCCTGCACTCAAGTCTCCCAGTTTCCAATGCACACAATGGTTGAGCCACCCCATTTTACATCAGACTTAAGAAACCACCTGCGCTCGCTTTACGCCCAATAAATCCGG
+
CCCCCG@FFAE@FGG<EFEFGEFEFCE8FFEG@@<FEGGGFFGFFEGF@AFFGGFA@F<,CF9F,BCFGCCCGGGEGFDGGE>:8@FGGGGGGGFGEDFGGG;@CAFFCFGCF<ABA@+=FGGGCDEGGG<EFEGGFGGFCADD?GGGGGFFFFF8EGFGEFDEEEFGGFAFDFFFFGEFGDGGFD8DFCFC,+3+13@EFGFGFGG?72BFF>@7>76CF*?62@BFFFEB5?FEFF8*::=4:CFEDG3
@M03364:276:000000000-BLYN8:1:1101:7861:4000 2:N:0:1
GGACTACCAGGGTTTCTAATCCTGTTTGCTCCCCACGCTTTCGCACCTGAGCGTCAGTCTTCGTCCAGGGGGCCGCCTTCGCCACCGGTATTCCTCCAGATCTCTACGCATTTCACCGCTACACCTGGAATTCTACCCCCCTCTACGAGACTCAAGCTTGCCAGTTTCAAATGCAGTTCCCAGGTTGAGCCCGGGGATTTCACATCTGACTTGACAGACCGCCTGCGTGCGCTTTACGCCCAGTAATTCCG
+
CCCCCGGGGGGGGGGGGGGGGGGGGGGGGGGGGGGGGGGGGGGGGGGGGGFGGGGGGGGGGGGGGGGGGGGGGGGGGGFFGGGGGGGGGGGGGGGGGFGGGGGGGGGGGCGGGGGGGGGGGGGGGGGGFGGGF<BFGGFGDEEFFCEGGGGGG:FGGFGGGGFCGGFGGFFGGGGGGEGGGFFGGGGFDGGGGEGG5EFGGGCCFGF7DGGGD>>GCCFFEGFFFFFE0@EFGGGAFFGGGF:):7@)2C7
@M03364:276:000000000-BLYN8:1:1101:18664:4015 2:N:0:1
GGACTACTAGGGTTTCTAATCCTGTTTGCTACCCATGCTTTCGAGCCTCAGCGTCAGTTACAGACCAGACAGCCGCCTTCGCCACTGGTGTTCTTCCATATATCTACGCATTTCACCGCTACACATGGAGTTCCACTGTCCTCTTCTGCACTCAAGTCCTCCAGTTTCCAATGACCCTCCCCGGTTGAGCCGGGGGCTTTCACATCAGACTTAAAGAACCGCCTGCGCTCGCTTTACGCCCAATAAATCCG
+
CCCCCGGGGGGGGGGGGGGGGGGGGGGGGGGGGGFGGGGGGGGGGGGGGGGGGGGGGGGGGGGGGGGGDGGGGGGGGGGGGGGEGGGGGGGGGGGGGGGGGGFEFGGFGGGGGGGGGGGGGGGGGGGGGGGFFGGGG@FGGGGGGGGGGGGGGGGGGGGGGGGGFFGGGGGGGFGGGFGCEGGCFEGGGGGGCGGGGGGGGFGGFGGGFFG=FFCCFGGG5EF<0ABF9DFFGG37ADGGGF()C7@)0>/
@M03364:276:000000000-BLYN8:1:1101:8217:4046 2:N:0:1
GGACTACACGGGTATCTAATCCTGTTTGCTCCCCACGCTTTCGCACCTGAGCGTCAGTGTTTGTCCAGGGGGCCGCCTTCGCCACTGGTATTCTTCCAGATATCTACGCATTTCACCGCTACACCTGGAATTCTACCGCCCTCTTCAATACTCTAGCCTGCCAGTTTCGGATGCAGTTCCCAGGTTGAGCCGGGGGATTTCACATCAGACTTGACAGACCGCCTGCGCTCGCTTTACGCCCAGTAATTCCG
+
CCCCCGG<EEGGGCGGGGCGGGGGGGGGGGAFDEF6:CFGGCF,@FCF,CEFEGF@FG9F9<E<CFFEE7+@:@EGGGGGGGGGG,ECF,CEF5CFGG,E<<EEFGGGGGGGAFGGGDGGGGGF,AFFGCFGF,C9,+3@BECG,E;,,,8+D=DF,6>>BFGGFCAE55+BC6F,<;;,@>EFGGGGFGG**41=*=C?D>FGFG7D448@0**+*;EGEGB<?),)-0.5CFFA?:CCEE0?*0*6CD7
@M03364:276:000000000-BLYN8:1:1101:22046:4101 2:N:0:1
GGACTACAGGGGTTTATAATCCTGTTTGCTCCCCACGCTTTCGAGCCTCAGTGTCAGTTACAGGCCAGAGAGCCGCTTTCGCCTCCGGTGGTCCTCCATATATCTACGCATTTCACCGCTCCACATGGAATTCCACTCTCCTCTGCTGCACTCAATTCTCCCAGTTTCCAATGCACACAATGGTTGAGCCACTGCCTTTTACATCAGACTTAAGAAACCACCTGCGCTCGCTTTACGCCCAATATATCCGG
+
B<9-<<FDF?7FFC;,CE<@FFEEFD,C9FCA<76F:7CB,,B,,@+EEGCF96C<@CCC@@FFC,CCE@EFDFFG@,BFGGB:FF:+8@+8CF9,9A?B95,,,9CAC++?BCCFFD@>+@FF@EFE@<?E?F,4,8,A,9==6,,68,@D,,3,66,,,@@,,C,@CF;>D?C831+3,@8B>C?F9,43A6EFC,3,?D7+B7*9;2=2<+C>FGGGFGA>D>=5958875>;5>E8*056+3+);C/
@M03364:276:000000000-BLYN8:1:1101:18335:4148 2:N:0:1
GGACTACAGGGGTATCTAATCCTGTTTGCTCCCCACGCTTTCGCACCTGAGCGTCAGTCTTTGTCCAGGGGGCCGCCTTCGCCACCGGTTTGCCTCCAGATCTCTACGCATTTCACCGCTACACCTGGAATTCTACCCCCCTCTACAAGACTCTAGCCTGCCCGTTTCGGATGCAGTTCCCAGGTTGAGCCTGGGGATTTCACATCCGACTTGACAGAACGCCAGCGTGCGCTCTACGCCCAGTAATTCCC
+
CCCCCF<<CCF7B@E<,@FEF@@EFGGFEG<FGGFECFGD@FGGD::FEF<,CFEFGFFFGA@FEEGG8FGG7@>FGDCAFB4CFECEC+8+,,9,F<,,5:,CCF?F=6++9EB?<FFGG@,E4AF<,>7,,9,,C3@38@E6@CD:EFFFG9,5,@;,4D,334,@:85@78DFF,,>:;,>2,=C<BE,=CFG5*8C++,4=<D3179*;*0:**+*.A5(.537<@>5<*99/4/?5)46*2640*0
@M03364:276:000000000-BLYN8:1:1101:12925:4167 2:N:0:1
GGACTACACGGGTTTCTAATCCTGTTCGCTACCCATGCTTTCGAGCCTCAGCGTCAGTTACAGACCAGACAGCCGCCTTCGCCACTGGTGTTCTTCCATATATCTACGCATTTCACCGCTACACATGGAGTTCCACTGTCCTCTTCTGCACTCAAGTCTCCCAGTTTCCAATGACCCTCCCCGGTTGAGCCGGGGGCTTTCACATCAGACTTAAGAAACCGCCTGCGCTCGCTTTACGCCCAATAAATCCG
+
CCCCCGGGGGGGGGGGGFGGGFGGGGFGGGGGGGGGGGGGGGGGGGGGGGGGGGGGGGGGGGGFGGGGGGGGGGGGGCGGGGGGGGGGGGGGGGGGGGGGGGGGGGGGGGGGGGGGGGGGFGGDGGCFGGGGGFCGFFGGGGGGDFGGGGGGGGDFFC;FGGGGGGGGFGCFGGGGGEFC=CGDFEEGGGFGGEGDDECGGGGG8*;C4?D>D>7+;*=FEGFDFFFB0>BDGGG>F<GGGE0>CGFAFG3
@M03364:276:000000000-BLYN8:1:1101:25350:4200 2:N:0:1
GGACTACAGGGGTATCTAATCCTGTTTGCTCCCCACGCTTTCGCACCTGAGCGTCAGTCTTTGTCCAGGGGGCCGCCTTCGCCACCGGTATTCCTCCAGATCTCTACGCATTTCACCGCTACACCTGGAATTCTACCCCCCTCTACAAGACTCTAGCCTGCCAGTTTCGGATGCAGTTCCCAGGTTGAGCCCGGGGATTTCACATCCGACTCGACAGACCGCCTGCGTGCGCTTTACGCCCAGTAATTCCG
+
CC9CC<FGGFGGGGGGGFGGFGFGGFGFGGGGGGGGGGGGGGGGDDGGGCGFEGG,FFFGGGGGGGGGGGGGGGGDGGGGGGGGGFEGEGGGGGGFFGGGGGGFGGFFDFGEGEFGGG7=CGGGGGGGF8FCEF;DFFGGGGGDGGFGFGDFFDC9CDGFGG,@@FFFDGDEGGFFGFFDFFGGFGF6FFC5/:CGCECGGGGFFCCDCGG3<FGCD4E=<7BFBFFF0)8)1/75?0CEGD?:>F65>F9
@M03364:276:000000000-BLYN8:1:1101:18444:4230 2:N:0:1
GGACTACCAGGGTTTCTAATCCTGTTTGCTCCCCACGCTTTCGAGCCTCAGTGTCAGTTACAGGCCAGAGAGCCGCTTTCGCCTCCGGTGTTCCTCCATATATCTACGCATTTCACCGCTACACATGGAATTCCACTCTCCTCTCCTGCACTCAAGTCTCCCAGTTTCCAATGCACACAATGGTTGAGCCACTGCCTTTTACATCAGACTTAATAAACAACCTGCGCTCGCTTTACGCCCAATAAATCCGG
+
CCCCCGGGGGGGGGDGGGGGGGGGGGGGGGGGGGGGGGGGGGGGGGGGGGGGGGGGGGGGGGGGGGGGGFGGGGGGGGFGGGGGGGGCFDGGFFDGGGGAEFGGGGGFGEGEFGFGGGGGGCGGGGFGF?FGFGEGGFFFGFFGGFFGGGFGGDFGGGGGGGGFGG;@AFFGFGGGFG8DFCEGGGFFGCFG7,9F?FFC+:C=?:FGCGD>F++B+47@ACF:>BFAFD>><FGFB2EGG>16CDCCFDD
@M03364:276:000000000-BLYN8:1:1101:14960:4295 2:N:0:1
GGACTACTAGGGTTTCTAATCCTGTTTGCTCCCCACGCTTTCGCACCTGAGCGTCAGTCTTTGTCCAGGGGGCCGCCTTCGCCACCGGTATTCCTCCAGATCTCTACGCATTTCACCGCTACACCTGGAATTCTACCCCCCTCTACAAGACTCTAGCCTGCCAGTTTCGGATGCAGTTCCCAGGTTGAGCCCGGGGATTTCACATCCGACTTGACAGACCGCCTGCGTGCGCTTTACGCCCAGTAATTCCG
+
CCCCCGGGGGGGGGGGGGGGGGGGGGGGGGGGGGGEFGGGGGGGGGGGCGGGGGGGGGGGGGGGGGGGGGGGGGGGGGGCFGGGGGGGGGGGGGFFFFGFGGGGGFGGGGGGGGGGGGGGGGGGGGGFGFGGGGGGGGGGGEEDFFGGGGGC@EGFGGGFGGGGGGGDCC8BCFGGGGGGDGGFADFF7EFCEGEGEDFGGGGCAGGGGD<CFDCFGGG*)=><6),7(.5>D*9>F6ACCB:97*9)?7*
@M03364:276:000000000-BLYN8:1:1101:12137:4345 2:N:0:1
GGACTACAAGGGTTTCTAATCCTGTTTGCTCCCCACGCTTTCGAGCCTCAGTGTCAGTTACAGGCCAGAGAGCCGCTTTCGCCTCCGGTGTTCCTCCATATATCTACGCATTTCACCGCTACACATGGAATTCCACTCTCCTCTCCTGCACTCAAGTCTCCCAGTTTCCAATGCACACAATGGTTGAGCCACTGCCTTTTACATCAGACTTAAGAAACCACCTGCGCTCGCTTTACGCCCAATAAATCCGG
+
CCCCCGGGGGGGGGGGGGGGGGGGGGGGGGGGGGGFGGGGGGGGGGGGGGGGGGGGGGGGGGGGGGGGGGGGGGGGCFFGGGGGFGGGGGGGGGAFGGGGGGGGGGGGGCGGGGGGGGGGGGGGCFGGEAFFGAAFFGGGGGGGGGGGGGGGGGGGGGCGGGGG8FGGGGGFGGGGGGEFGGGGFGGGGGGGGGGGGGGGGGGFAFGFFGGGGGGFFFFDFEFFF>FEDFBBGGGFF@EEGFFFGGF?DGD
@M03364:276:000000000-BLYN8:1:1101:4921:4491 2:N:0:1
GGACTACTGGGGTTTCTAATCCTGTTTGCTCCCCACGCTTTCGAGCCTCAGCGTCAGTTACAGACCAGAGAGCCGCCTTCGCCACTGGTGTTCCTCCATATATCTACGCATTTCACCGCTACACATGGAATTCCACTCTCCTCTCCTGCACTCAAGTCTCCCAGTTTCCAATGCACACAATGGTTGAGCCACTGCCTTTTACATCAGACTTAAGAAACCACCTGCGCTCGCTTTACGCCCAATAAATCCGG
+
CCCCCGGGGGGGGGGGGGGGGGGGEGGGGGGGGGGGGGGEGGGGGGGGGGEFFFGGGGGGCFGGGGGGGGGEDFGGGGGGGGGCEGGGG?FGGDFGGGGGGFGGFGFGGGGGFFGFGCCCFGGGGEGGFFEF;E9=EEFEFD8FGFFGGFFFGGGCEDDFDF?FFGGGGGGGFC8EFGG6DF8>FG?9?FFFF,,DGFCE7;ACFC**;?+=:CF79CCCF*3)>49B(/2?*9+9?@1CG:3)CFA7089
@M03364:276:000000000-BLYN8:1:1101:20396:4507 2:N:0:1
GGACTACCCGGGTATCTAATCCTGTTTGCTCCCCACGCTTTCGCACCTGAGCGTCAGTCTTTGTCCAGGGGGCCGCCTTCGCCACCGGTATTCCTCCAGATCTCTACGCATTTCACCGCTACACCTGGAATTCTACCCCCCTCTACAAGACTCTAGCCTGCCAGTTTCGGATGCAGTTCCCAGGTTGAGCCCGGGGATTTCACATCCGACTTGACAGACCGCCTGCGTGCGCTTTACGCCCAGTAATTCCG
+
CCCCCGGGGGGGGGGGGGGGGGGGGGGGGGGGGGGGGGGGGGGGGGGGGEFDGGGGGGGGGGGGGGGGGGGGGGGGGGGGCFGGGGGGGGGGGGGGGGGEFGGGGGGGGGGGGGGGGGGGGGFGGGGGGGGGGGGGGGGGGGGGGFFGGCFDCFF,EFGGGGGGGGGGDEEEDGGGGGGGGGGGFGGGGGFGGDGDDEGCGGFD6FG<3CCDF*8@FDFGFGFFFF>B(;5@D5CAF<EGEBBFGCBACG*
@M03364:276:000000000-BLYN8:1:1101:10763:4609 2:N:0:1
GGACTACTGGGGTTTCTAATCCTGTTTGCTCCCCACGCTTTCGCACCTGAGCGTCAGTCTTTGTCCAGGGGGCCGCCTTCGCCACCGGTATTCCTCCAGATCTCTACGCATTTCACCGCTACACATGGAATTCCACTCTCCTCTCCTGCACTCAAGTCTCCCAGTTTCCAATGCACACAATGGTTGAGCCACTGCCTTTTACATCAGACTTAAGAAACCACCTGCGCTCGCTTTACGCCCAATAAATCCGG
+
CCCCCGGGGGGGGGGGGGGGGGGGFGGGGGGGGGGGGGGGGGGGGGGGGGGGEGGGGGDFGGGGGGGGGGGGGGGGGGGGGGGGGGGGGGGGGFGGGGGGGDFGGGGGGGGGGGGGGGGGGGGGGGGGGFGGGFFGGGGGGGFGGGGGGGGGGGGCFFGGGGGFGGGGGFEGGFFGGGGDGGGGDGGGGG,@ECGGGGGGGGGF9:DGGGGGGGFF4F8F?5A@BE2>@DAECCCEFFGGE3=FFFF?DGC
@M03364:276:000000000-BLYN8:1:1101:12065:4680 2:N:0:1
GGACTACACGGGTTTCTAATCCTGTTCGCTACCCATGCTTTCGAGCCTCAGCGTCAGTTACAGACCAGACAGCCGCCTTCGCCACTGGTGTTCTTCCATATATCTACGCATTTCACCGCTACACATGGAGTTCCACTGTCCTCTTCTGCACTCAAGTCTCCCAGTTTCCAATGCACTTCTTCGGTTGAGCCGAAGGCTTTCACATTAGACTTAAAAGACCGCCTGCGCTCGCTTTACGCCCAATAAATCCG
+
CCCCCGGGGGGGGGGGGGGGGGGGGGGGGGGGGGGGGGGGGGGFGGGGGGGGGGGGGFGGGGGGGGGGFGGGGGGGGGGGGGGGGGGGGGGGGGGGGGGGGGGCGGGFGGGGGGGGGGGGGGGGGGGGGGGGGGGGGGGGGGFGGGGGFGGGGFGGGGGGGGGGGGGGGGFFGGGGGGGGGGGGGGGGGGGGGGGGGGGGGGGGFFGGDDGFGGGGFGGGFDFFDFFFFFFFGGGCFDGGGF0FGFFECCD
@M03364:276:000000000-BLYN8:1:1101:8306:4683 2:N:0:1
GGACTACAGGGGTTTCTAATCCTGTTTGCTCCCCACGCTTTCGCACCTCAGTGTCAGTATCAGTCCAGGTAGTCGCCTTCGCCACCGGTATTCCTCCAGATCTCTACGCATTTCACCGCTACACCTGGAATTCTACCCCCCTCTACGAGACTCAAGCTTGCCAGTTTCAAATGCAGTTCCCAGGTTGAGCCCGGGGATTTCACATCTGACTTAACAAACCGCCTGCGTGCGCTTTACGCCCAGTAATTCCG
+
CCCCCFGFGGGGGGGGGGGGGGGGGGGFGGFGFGGGGGGGGGGGGGGGGGGGGGGGFFGGGGGGGGGGFGGGGGGGGGGGFGGGDFEFGEGGFGGGGGGGFGGGGGG@EGGGGFGFGGGGGEFGGGGGDFGGGGGFGG8CEEGGGGGGG6CFGGGGFFGEGGFFCFGGGGGDEGGGGGGG6EFGGGGGGGGGGGDE7EFFGCFGFGFFFGGGGGFGGGGCEDFFFFFB@EEFGG*9A@EEGF?FGGF>GGD
@M03364:276:000000000-BLYN8:1:1101:20338:4722 2:N:0:1
GGACTACTGGGGTATCTAATCCTGTTCGCTACCCATGCTTTCGAGCCTCAGCGTCAGTTACAGACCAGACAGCCGCCTTCGCCACTGGTGTTCTTCCATATATCTACGCATTTCACCGCTACACATGGAGTTCCACTGTCCTCTTCTGCACTCAAGTCTCCCAGTTTCCAATGCACTTCCTCGGTTGAGCCGAAGGCTTTCACATTAGACTTAAAAGACCGCCTGCGCTCGCTTTACGCCCAATAAATCCG
+
CCCCCGFGFGGGGGFGGFGFGGGGGGGGGGGGGGGGGFGFGGGGCGGGGGGGGGGGGGGGGGGGGGGGGGGGGGGGGGGGGGGGGGGGFGGGGGGGGGGGGGGGGGFGGGEGGGGGGGGGGGGGGGGGDCEFGGGGGGGGFGGFGGFGGDGGGFGFGGGG9EGGGGGGGGEGFFFGGGGGD9CCGGDGFGFC>?:EGGEC?DGGFGF79CFFFGFF7FG699BDFFFFFFFFGGFFF;CEGEF;F7A?DFD
@M03364:276:000000000-BLYN8:1:1101:10841:4772 2:N:0:1
GGACTACAGGGGTATCTAATCCTGTTCGCTACCCATGCTTTCGAGCCTCAGCGTCAGTTACAGACCAGACAGCCGCCTTCGCCACTGGTGTTCTTCCATATATCTACGCATTTCACCGCTACACATGGAGTTCCACTGTCCTCTTCTGCACTCAAGTCTCCCAGTTTCCAATGCACTTCTTCGGTTGAGCCGAAGGCTTTCACATTAGACTTAAAAGACCGCCTGCGCTCGCTTTACGCCCAATAAATCCG
+
CCCCCGFGGGGGG@FFGGGGFFGGGGEFGGGEGCGGGGGGGGGGGGGGGFGGGGGGGGGGGFGGGGGGFFGFFGGGCEGGGGGDGGGGGGGGG9EGFGAFGAGFGGGGGGGGGFGGGGGGGFGGCFGGGFGGGEFEEGGGC8>=DEFGCFGGFGGGGGGG9ECDD9EA:BDEF889=ADGEBFGGGG8?D:EEEGGGG?EGF,9BFFFC:CCD>FFG487?EB@9AB>5/)):D84A?::CAFAF>=7FGC
@M03364:276:000000000-BLYN8:1:1101:22733:4824 2:N:0:1
GGACTACTAGGGTTTCTAATCCTGTTTGCTCCCCACGCTTTCGCACCTGAGCGTCAGTCTTTGTCCAGGGGGCCGCCTTCGCCACCGGTATTCCTCCAGATCTCTACGCATTTCACCGCTACACCTGGAATTCTACCCCCCTCTACAAGACTCTAGCCTGCCAGTTTCGGATGCAGTTCCCAGGTTGAGCCCGGGGATTTCACATCCGACTTGACAGACCGCCTGCGTGCGCTTTACGCCCAGTAATTCCG
+
CCCCCGGGGGGGGGGGGGFGGGGGGGGGGGGGGGGGGGGGGGGGGGGGGGGGGGGGGGGGGGGGGGEEGGGGGGGDGGGGGGGGGGGDGGGGGGGGGGGGGGGGGFFGGGGGGGFGGGGDGCFGGEGGGGGGGGGGGGGFEGGGGGGGG8EFGGGGFGGGGGGGGGGFEEEGGGFGGGGCFGGGGGGG7DGFGGGG=GGGGGGGFG4CDGGD>7FDFCCFFG>::FBD05@FCG<AF?D/:>60>*9:FG7
@M03364:276:000000000-BLYN8:1:1101:6691:4844 2:N:0:1
GGACTACTGGGGTTTCTAATCCTGTTTGCTCCCCACGCTTTCGAGCCTCAGTGTCAGTTACAGGCCAGAGAGCCGCTTTCGCCTTCGGTGTTCCTCCATATATCTACGCATTTCACCGCTACACATGGAATTCCACTCTCCTCTCCTGCACTCAAGTCTCCCAGTTTCCAATGCACACAATGGTTGAGCCACTGCCTTTTACATCAGACTTAAGAAACCGCCTGCGCTCGCTTTACGCCCAATAAATCCGG
+
CCCCCGGGGGGGGGGGGGGGGGGGGGGGGGGGGGGGGGGGGGGGGGEGDGGGGGGGGGGGGGGGGGGGGGGGGGGGGGGGGGGGGGGGGGGGGGGGGGGGGGGGGGGGDEGEGGGGGGGGGGGGGGGGFFGGGGGGGGGGGGGGGGGGGGGGGGGGGGFGGGGGGGGGGGFGGGGA,,+=DFFE9BEC8@EGGCDDFGGGFGFFFGG5;?;C++:C7><CA4?9@4>5(8;5FFF=B@8:C5=F7CFC>59
@M03364:276:000000000-BLYN8:1:1101:12884:4900 2:N:0:1
GGACTACCGGGGTTTCTAATCCTGTTTGCTCCCCACGCTTTCGAGCCTCAGTGTCAGTTACAGGCCAGAGAGCCGCTTTCGCCTCCGGTGTTCCTCCATATATCTACGCATTTCACCGCTACACATGGAATTCCACTCTCCTCTCCTGCACTCAAGTCTCCCAGTTTCCAATGACCCTCCCCGGTTGAGCCGGGGGCTTTCACATCAGACTTAAGAAACCGCCTGCGCTCGCTTTACGCCCACAAAATCCG
+
CCCCCFGGGGGGGGGGGGFCDGFGGGGGGGGGGGGGGGGGGGGGGGGGGGGGGGGGGGGGGGGGGGGGGGGEGGGGGGGGGGGGGGGGGGFEGGGGGGGGGGGGGFGGGGGGGGGGGGGGGGGFFFGGGGGGGGGGGGGGGGGGG=>DFFGGFGGGGG9DEGGD@=DFGGFGGCFG?7EEGGGGGGG?GGGGGGGGCEGGGGGC7;C=6FGG7FGDF*CCEG:21=1:;BBEDCG2@BGC5<()**)4997
@M03364:276:000000000-BLYN8:1:1101:12073:4925 2:N:0:1
GGACTACAAGGGTATCTAATCCTGTTTGCTCCCCACGCTTTCGCACCTGAGCGTCAGTCTTCGTCCAGGGGGCCGCCTTCGCCACCGGTATTCCTCCAGATCTCTACGCATTTCACCGCTACACCTGGAATTCTACCCCCCTCTACAAGACTCTAGCCTGCCAGTTTCGGATGCAGTTCCCAGGTTGAGCCCGGGGATTTCACATCCGACTTGACAGACCGCCTGCGTGCGCTTTACGCCCAGTAATTCCG
+
CCCCCGGGGGGCFGGFFDFGFGGGGGGGGGFFGGGG+BFGGGGGGGGFFGGGDGGGGGGGGGGFEEBFFGGGGGGGGGGFGGGGGFCEGGGGGGGGGGGGFGGFGGGGGGGGG<EFGEGGCGGGGGGGGGGGFGFGGD+8@EGGGGGGGGGG,;,,>?EFC,@?FGFFCC**9DFADFDGF9CFF?CFGGFCCG>EEGGC7:7;AGCD1)7777>FG;FF>E),()3>:>>3)1C96(AE*)4):C=<CF2
@M03364:276:000000000-BLYN8:1:1101:10163:4953 2:N:0:1
GGACTACACGGGTTTCTAATCCTGTTTGCTCCCCACGCTTTCGAGCCTCAGCGTCAGTTACAGACCAGAGAGCCGCCTTCGCCACTGGTGTTCCTCCATATATCTACGCATTTCACCGCTACACATGGAATTCCACTCTCCTCTTCTGCACTCAAGTTTCCCAGTTTCCAATGACCCTCCCCGGTTGAGCCGGGGGCTTTCACATCAGACTTAAGAAACCGCCTGCGCTCGCTTTACGCCCAATAAATCCG
+
CCCCCFGCGGGGGGGGFFFGGGGGGGGGGGGGGGGGG@FGGGGGGDGGGGGGGGG>FFG9FCECFFF8C@GGGGFGGEGGFGGGGGFGCF=CFFFGG8E9FGGGGFGGG7FCFGGGFGDECCAGGFGGGGGGCEFGGG9FEDEDEGFCCGFCD,@FGGFG9EABD9C,@;DFGFFGFDCCCE8ECCEEDGGCEGECGG5<FFFFFGGGCGGFG+CFD4AFDCD(3A(83>>>57C54-;?EE2547=>GG)
@M03364:276:000000000-BLYN8:1:1101:15420:4984 2:N:0:1
GGACTACAAGGGTATCTAATCCTGTTTGCTCCCCACGCTTTCGAGCCTCAGTGTCAGTTACAGGCCAGAGAGCCGCTTTCGCCACCGGTGTTCCTCCATATATCTACGCATTTCACCGCTACACATGGAATTCCACTCTCCTCTCCTGCACTCAAGTCTCCCAGTTTCCAATGCACACAATGGTTGAGCCACTGCCTTTTGCATCAGACTTAAGAAACCACCTGCGCTCGCTTTACGCCCAATAAATCCGG
+
CCCCCGGGFGGGGGGGGGGGGGGGGGGGGGGGGGGGGGGGGGGGGGGGGGGGGGGGGGGGGGGGGGGGGGGGGGGGGGGGGGGEGGGGGGGGFGGGGGGCGGGGGGGGGGGGGGGFGGGCFGGF9FGGF=EFFGGFE@DFGFFGGGGGGGGGGGGGGGGGGGGGGGGFGFEGGGGGGGEGGGGGGGGGGGGGGFGGGGGGFFFGFFGGGGGGGGGGGGGGFDAEBDBFFFDEGGGFBDCGGFDFGGFE*8>
@M03364:276:000000000-BLYN8:1:1101:19982:4987 2:N:0:1
GGACTACTGGGGTTTCTAATCCTGTTTGCTCCCCACGCTTTCGAGCCTCAGTGTCAGTTACAGGCCAGAGAGCCGCTTTCGCCTCCGGTGTTCCTCCATATATCTACGCATTTCACCGCTACACATGGAATTCCACTCTCCTCTCCTGCACTCAAGTCTCCCAGTTTCCAATGCACACAATGGTTGAGCCACTGCCTTTTACATCAGACTTAAGAAACCACCTGCGCTCGCTTTACGCCCAATAAATCCGG
+
CCCCCGGGGGGGGGGGGGGGGGGGGGGGGGGGFGGGGEGGGGGGGGGGGGGGGGGGGGGGGGGGGGGGGGGGGCFGGGGGGGGGGGGGGGGGFGGGGGGFFFGGGGGGGGGDGGGGGGGEGCGGGGGGGGGGGGFCEGFGGCEFGCGGGGGGGGGC=EFDFFFGAEFFE@;C,DFFGGEFGGGGG>FFCCFGGFGFGGGGGGGGFGG5DF>FGGGG>F>FFEFEDBFDFFFFGF8CE2CGEFDAGGFEFDG
@M03364:276:000000000-BLYN8:1:1101:20901:5004 2:N:0:1
GGACTACCGGGTTATCTCATCCTGTTTGGTCCCCACGCTTTTGTGCATCAGCGTTAGTAATGTTCCAGCAGGTCGCCTTCGCAATGAGTATTCCACTTAACTTGTACGGATTTTCCTACTTGACTAAAAGTTCGACCTACCTCTACCACACCTTACAAAAGCCGTTTCACATGCAGTTCTGTAGATAAGCTACAGGCTTTCACATGTGACGTACGCTTCTTTCTACGCTCTCTTTACCCCCATTGCTTCTG
+
--6-,;,,@CC+,C,,66,<C<,,66,;,,C,6,6@+@,,C,;,;<DEF8<C6B6F7FCCCEFF,,C9F8E@6,8:CF,,4@:+6,C,<C,E,,4,?C,,,,,,,9,9+,B?C,,,,,94,5A5,C,,?,,9,+@8=8,,494+,,9,,@++,74,,4,,,,4+8@,,,,3,@=E8,,6=@DA9,@:,,6,,,,66+,,,52@@F+52+?++<**33;8,+,+0*+/:)3@**2+:+*,4/)(+=+=1+0=
@M03364:276:000000000-BLYN8:1:1101:8393:5039 2:N:0:1
GGACTACTAGGGTTTCTAATCCTGTTTGCTCCCCACGCTTTCGAGCCTCAGTGTCAGTTACAGACCAGAGAGCCGCCTTCGCCACTGGTGTTCCTCCATATATCTACGCATTTCACCGCTACACATGGAATTCCACTCTCCTCTCCTGCACTCAAGTCTCCCAGTTTCCAATGCACACAATGGTTGAGCCACTGCCTTTTACATCAGACTTAAGAAACCACCTGCGCTCGCTTTACGCCCAATAAATCCGG
+
CCCCCFGGGGGGFGGGGGGFGGGGGGGGGGGGGGGGGGGGGGGFGGGGGFGGGGGCFGGGGGGGGGGGGGGGGGGGGGGGGGGGGGGGFFGGGGGGGGGGGGGGGAFFGGGDFGGFGGGGGGGGGGGCFGGGGGGGFGGGGGGGDBDGG?CDFCCFGGGGFGGGGGGGFFAFGGGGGG6DFFFGGGF8DD8DFDEFGGGCFGCCC7DCCDGG7;5@**,:?CFE54>DFFFF<DG=>>G@75@4*=:54<)
@M03364:276:000000000-BLYN8:1:1101:19650:5092 2:N:0:1
GGACTACTAGGGTTTCTAATCCTGTTTGCTCCCCACGCTTTCGCACCTCAGTGTCAGTATCAGTCCAGGTAGTCGCCTTCGCCACTGGTGTTCCTTCCTATATCTACGCATTTCACCGCTACACAGGAAATTCCACTACCCTCTACCATACTCTAGCTTGCCAGTTTTGGATGCAGTTCCCAGGTTGAGCCCGGGGATTTCACATTCAACTTAACAAACCACCTACGCGCGCTTTACGCCCAGTAATTCCG
+
CCCCCGGGGGGGGGGGGGGGGGGGGGGGGGGGGGGGGGGGGGGGGGGGGGGGGGGGGGGGGGGGGGGGGGFGGGGGGDGGGGGGGGGGGG<FFFFGGGGGGGGCFGGGGGGGGGGGGEGGGDGG9FFFFGGAFGGGGGFGGGGGFDGGGGGGGGGGGGGGGDFGFGGGGGDFFGGGGGEGEGDFGF8DFFGFDDEGDECFGCFFFGGCFGGGFFFFF71CFGFFFFFFBFEAD<DCF6CGC52FDGFFGG8
@M03364:276:000000000-BLYN8:1:1101:6804:5119 2:N:0:1
GGACTACTAGGGTTTCTAATCCTGTTTGCTCCCCACGCTTTCGCACCTGAGCGTCAGTCTTTGTCCAGGGGGCCGCCTTCGCCACCGGTATTCCTCCAGATCTCTACGCATTTCACCGCTACACCTGGAATTCTACCCCCCTCTACAAGACTCTAGCCTGCCAGTTTCGGATGCAGTTCCCAGGTTGAGCCCGGGGTTTTCACATCCGACTTGACAGACCGCCTGCGTGCGCTTTACGCCCAGTAATTCCG
+
CCCCCGGGGGGDFFGGGGGC<FFGGEFDFFG@CFFGG7FGGGGGGGGGGGGGGCGGGCEEFGGGF,EFFEGGGGGGFECFFGFG7FFGGEDGFGGCEEGE?FDF9?F7=FFBEFFGGGG+@FFFGGGGG8FFGGGG=D6FCEGFF>,@,@BFGGA3,>9CG888F9D;CED5CGC<EAFFG9?5?98,4>6:EGC5**6:CFED=6215><DGDGC***1==5:<)1>:>5:)*9<@:EEEB6/777:F=0
@M03364:276:000000000-BLYN8:1:1101:5468:5174 2:N:0:1
GGACTACTCGGGTATCTAATCCTGTTTGCTCCCCACGCTTTCGAGCCTCAGTGTCAGTTACAGGCCAGAGAGCCGCTTTCGCCTCCGGTGTTCCTCCATATATCTACGCATTTCACCGCTACACATGGAATTCCACTCTCCTCTTCTGCACTCAAGTTTCCCAGTTTCCAATGACCCTCCCCGGTTGAGCCGGGGGCTTTCACATCAGACTTAAGAAACCACCTGCTCTCGCTTTACGCCCAATAAATCCG
+
CCCCCGGGGGGGGGGGGGGGGGGGGGFGGGGGGGGDGGGGGGGGFEGGGGGGGGGGGGGGGGGFGEFGGGGGGGGGGDFFGGBFFGGGGGCGGGGGGGGCGGGGGGGGGGGGGGFFGGGGGGGGGGGGFFGGGGGGFFFFFDFGGCFFGGGGGFGGEGFGGGGGGCGG=EG9,@FGGGGGGGGCGGDFFGF6CC>ECGFC>CFFFG+8*;;DDC@+;*8EFGB15A(8.6ABDF3<F05CE),8DFF>FG9
@M03364:276:000000000-BLYN8:1:1101:23926:5238 2:N:0:1
GGACTACAGGGGTTTCTAATCCTGTTTGCTCCCCACGCTTTCGCACCTGAGCGTCAGTCTTTGTCCAGGGGGCCGCCTTCGCCACCGGTATTCCTCCAGATCTCTACGCATTTCACCGCTACACCTGGAATTCTACCCCCCTCTACAAGACTCTAGCCTGCCAGTTTCGGATGCAGTTCCCAGGTTGAGCCCGGGGCTTTCACATCCGACTTGACAGACCGCCTGCGTGCGCTTTACGCCCAGTAATTCCG
+
CCCCCFGGGGGGGGGGGCEFFAFGFFGGGGGGGCFFEDGGGGGGDGGGGGGGGGGGGCEDGGGGGFGGGGGGGGDGGCGGGECCEG>GEGGGGDGFGGGGCFAGGGGFEGC7FGGGGGDEGGGGGGFGGGGGFFGGFG=FGGGG9;E?FCF?>>;ACFGCFD?FFCE9:E5:EG7ADCCFCC8DGC67ACDF5C:?*326DFGF7FGCDGGGG7CCFGGGFG@0:>>FFFFFGGF4@6EEGEBFC*76C>*
@M03364:276:000000000-BLYN8:1:1101:14804:5328 2:N:0:1
GGACTACTGGGGTATCTAATCCTGTTTGCTCCCCACGCTTTCGAGCCTCAGTGTCAGTTACAGGCCAGAGAGCCGCTTTCGCCTCCGGTGTTCCTCCATATATCTACGCATTTCACCGCTACACATGGAATTCCACTCTCCTCTCCTGCACTCAAGTCTCCCAGTTTCCAATGCACACAATGGTTGAGCCACTGCCTTTTACATCAGACTTAAGAAACCACCTGCGCTCGCTTTACGCCCAATAAATCCGG
+
CCCCCGGGGGGGGGGGGGGGGGGGGGGGGGGGGGGGGGGGGGGFGGGGGGGGGGGGGGGGGGGGGGGGGGGGGGGGGGGGDDGGGGGGGGGGGFGGGGFGGGGGGGGGGGGGGG9EFGGGGGGGGGGGGGGGGFGGFEGGFCDGGGGGGGGGGFGGGGGGGGGGGGGGGFGGFGG8=FGFGG8EGG8CGGGGGGGCFGFFFGFGFFFGGGC>FFD7FGGGFEFEDEBFFF:?FGDCBDECG>@FGGFECDC
@M03364:276:000000000-BLYN8:1:1101:9527:5460 2:N:0:1
GGACTACTGGGGTTTCTAATCCTGTTTGCTCCCCACGCTTTCGAGCCTCAGTGTCAGTTACAGGCCAGAGAGCCGCTTTCGCCTCCGGTGTTCCTCCATATATCTACGCATTTCACCGCTACACATGGAGTTCCACTGTCCTCTTATGCACTCAAGTCTCCCAGTTTCCAATGCCCTTCTTCGGTTGAGCCGAAGGCTTTCACATTAGACTTAAAAGACCGCCTGCGCTCGCTTTACGCCCAATAAATCCG
+
CC@@CCFGFF?CFGGGGF<<F9CFDFAF9FFFG@FGFGGGGGC@FDFFGGGGGGGGGGDEDC@AFGGGFFGGGCGGEE7F@FG@CFDCFEGGGFFCE=E?F<BEAFGGDGC+FFDFGCC>FGGGGFFGGGFFFE9FFGFGGAFGD,6EE=E?D,@E=3@FGGGG,E>FGFGGGG,=D8@3ECGCFC86C8:@ECEDGCFCFFF+?>+BCFGGDFG>89CEEC4(>A(89?))978.168:EE6=4CF)1>8
@M03364:276:000000000-BLYN8:1:1101:5895:5467 2:N:0:1
GGACTACTGGGGTTTCTAATCCTGTTTGCTCCCCACGCTTTCGAGCCTCAGCGTCAGTTACAGACCAGAGAGCCGCCTTCGCCACTGGTGTTCCTCCATATATCTACGCATTTCACCGCTACACATGGAATTCCACTCTCCTCTTCTGCACTCAAGTCTCCCAGTTTCCAATGCACACAATGGTTGAGCCACTGCCTTTTACATCAGACTTAAGAAACCACCTGCTCTCGCTTTACGCCCAATAAATCCGG
+
CCCCCGGGGGGGGGGGGGGGGGGGGGGGGGGGGGGGGGGGGGGGGGGGGGGGGGGGGGGGGGGGGGGGGGGGGGGGGGGGGGGGGGGDGGGGGGGGGGGGGCFGGGGGGGGDGGGGGGDGGGGGFGGGGGGGFGFGDGGGGGGGGGGGGGCF??F?EFGG9FCFGGFGGGGGGFGA8DC+,@DGGGFGGGGFF,BFGGGGGGCCE7*227@DF<DFC7EF>A9BD*>FE>B?GGDC/(=:E>DFFG8/>CC
@M03364:276:000000000-BLYN8:1:1101:26470:5582 2:N:0:1
GGACTACTGGGGTTCCTAATCCTGTTTGCCCCCCACGCCTTCGCACCTGAGCGTAAGCCTTTGTCCAGGGGGCCTCCTTCGCCACCGGAATCCCTCCAGATCTCTACGCATTTCACCGCTACCCCTGGAATTCTACCCCCCTCTACAAGACTCTAGCCTGCCAGTTGCGGATGCAGTTCCCAGGTTGAGCCCGGGGATTTCACATCCGCCTTGACAGACCGCCTGCGTGCGCTTTACGCCCAGTAATTCCC
+
-A@<,;,EEDEEC@,C,6C6,<E@F9CCC,CC7CF:++:C,CDEEC:,@FFE78,,,,6E,C,CFECE<FEGCE7,EFECFCCF4?FB+++,59>,+,,,,,EE,,E+++?CBFB@FB+6@F:D7:F+,3,3,CDFBF++@8BD,@A>DF7D8D;5,@D6@,,6>5,3@BEG*>;;A?>DE9B*>,,=AEFGE=EGG5*+@+1@FC57*><*C>FG4<C/755:<F;E2)075*1471?1*<8)*:/47:*
@M03364:276:000000000-BLYN8:1:1101:20925:5594 2:N:0:1
GGACTACAAGGGTATCTAATCCTGTTTGCTCCCCACGCTTTCGAGCCTCAGTGTCAGTTACAGGCCAGACAGCCGCCTTCGCCACTGGTGTTCTTCCATATATCTACGCATTTCACCGCTACACATGGAATTCCACTCTCCTCTCCTGCACTCAAGTCTCCCAGTTTCCAATGCACACAATGGTTGAGCCACTGCCTTTTACATCAGACTTAAGAAACCACCTGCGCTCGCTTTACGCCCAATAAATCCGG
+
CCCCCGGGGGGGGGGGGGFFGGGGGGGGGGGGGGGGEEGGGFGF?FGGGFGGGGGGGGGGGGCCGFFFFGFGGGGGGGGGGGEGGGGFFGGGGGGGGGGGGGGGGGGGGGGGGEGFGGGGGGGGGGG8E?EEGGGGFFFGFGGGGFGFCFGGCFGGGGGGFFGGGGGGGGGGGFGGCGGFGGGGGGFGGGGGGGGGGGGFGGGGFGFCFGG?>FDGFGGGFGFFFDFFFBEEFF8CFD::CABF:8>C;87
@M03364:276:000000000-BLYN8:1:1101:23268:5605 2:N:0:1
GGACTACAGGGGTTTCTAATCCTGTTTGCTCCCCACGCTTTCGCACCTGAGCGTCAGTCTTTGTCCAGGGGGCCGCCTTCGCCACCGGTATTCCTCCAGATCTCTACGCATTTCACCGCTACACCTGGAATTCTACCCCCCTCTACAAGACTCTAGCCTGCCAGTTTCGGATGCAGTTCCCAGGTTGAGCCCGGGGATTTCACATCCGACTTGACAGACCGCCTGCGTGCGCTTTACGCCCAGTAATTCCG
+
CCCCCGGCFGDGCFGFGAFFGGGGGGGGGGGGGGGGGGGGGGGCFFGGGGGGGGGE@@EFD<EAFAFGCC:FEG7BFGGGD7FFEG+>FCEGFGGGGG,EG8EFGGGGG+CEGFGAFEGGGGGGFFGGGD,FGG9FFGFGEGGFCDF,@FFGGGG9>DFFGG86F9>9A*4:7:,;;BDFGGG5F?:?CDG8?=EC55<<C7CGCDC5<CDGG7C>CFGC:5@<6>;F6:)7CC<<F:CEE:06CF6)*7*
@M03364:276:000000000-BLYN8:1:1101:12154:5607 2:N:0:1
GGACTACACGGGTTTCTAATCCTGTTTGCTCCCCACGCTTTCGAGCCTCAGTGTCAGTTACAGGCCAGAGAGCCGCTTTCGCCTCCGGTGTTCCTCCATATATCTACGCATTTCACCGCTACACATGGAATTCCACTCTCCTCTCCTGCACTCAAGTCTCCCAGTTTCCAATGCACACAATGGTTGAGCCACTGCCTTTTACATCAGACTTAAGAAACCACCTGCGCTCGCTTTACGCCCAATAAATCCGG
+
CCCCCGGGGGGGGGGFGGGGGGGGGGGGGGGGGGGGGGGGGGGGGGGGGGGGGGGGGGGGGGGGGGGGGGGGGGGGGEGGGGGGGGGGGDGGGGGGGGGGGGGGGGGGGGGGGGGFGGGGGGGGGGGGGFGGGGFGA@FGGGGGGFGGGGGGGGGGGGFGCGFGFGGGFGGFCGGGEGGGGGCFFEGGGC8EE?FFGFGGGDFGA7C5?FDG7DFGGG@FFEFBBEAB=?EFGGFC4(B8>F=F*:;6C<<
@M03364:276:000000000-BLYN8:1:1101:18366:5621 2:N:0:1
GGACTACTGGGGTTTCTAATCCTGTTTGCTCCCCACGCTTTCGAGCCTCAGCGTCAGTTACAGGCCAGAGAGCCGCCTTCGCCTCCGGTGTTCCTCCATATATCTACGCAGTTCACCGCTACACCGGGAATTCCACCTCCCTCTTCTCCACTCAAGTCTTCCAGTTTCCAATGACGCTCCCCGTTTGACCCGGGGGCTTTCCCTTCAGCCTTACAGAACCGCCTGCGATCGCTTTACGCCAAGTAAACCCG
+
CC9BCFGEDFFGFGGGGCEFAEGGGEFGEFFFGCFFG@EE@FD6CFGFGEF,@@CCEFC,,669DFCF,:,BFGGG+CCEDE,,BFC7CFF7EF9F<,?,E,=FGA9DG:+8FFDFE:FEEEFG,+++@CE@EG9:,,,8BDDF,36,CEEGF=EDFF,,8CEDFFF;:,3,@,@+@@C6@*@*6,55,,7118*****<C+=++2*++22*6*22+*3=)/),()-0(0).9FCDF:EGC<(*0**)9*)
@M03364:276:000000000-BLYN8:1:1101:25071:5644 2:N:0:1
GGACTACTAGGGTATCTAATCCTGTTTGCTCCCCACGCTTTCGAGCCTCAGTGTCAGTTACAGGCCAGAGAGCCGCTTTCGCCTCCGGTGTTCCTCCATATATCTACGCATTTCACCGCTACACATGGAATTCCACTCTCCTCTCCTGCACTCAAGTCCCCCAGTTTCCAATGCACACAATGGTTGAGCCACTGCCTTTTACATCAGACTTAAGAAACCACCTGCGCTCGCTTTACGCCCAATAAATCCGG
+
CC?CCFGGFGCFGGG<E@AE<;CFFGGFFGGFFGCC::FCDFGFGEFGGGFFGGFGF6ECFFFGCCFGGGDFGGGGGCFDCGFFBEGGF7FGGFC<,<BE?,E,CEEGGDC=A9?<C@+@FF@EFGGFGFGFGGG9>FFFFD?DGGFF86@3=B>=@;,@@B6=3EFFF9FC,,=@E?8@EC,@9BFGGGFGF,>6@D,25C;FCC;9C77CFGG7?FCFFCA<4@9?=D>5CFG:D=CGD>8)*;79DG8
@M03364:276:000000000-BLYN8:1:1101:12797:5732 2:N:0:1
GGACTACTCGGGTTTCTAATCCTGTTTGCTCCCCACGCTTTCGAGCCTCAGTGTCAGTTACAGGCCAGAGAGCCGCTTTCGCCTCCGGTGTTCCTCCATATATCTACGCATTTCACCGCTACACATGGAATTCCACTCTCCTCTCCTGCACTCAAGTCTCCCAGTTTCCAATGCACACAATGGTTGAGCCACTGCCTTTTACATCAGACTTAAGAAACCACCTGCGCTCGCTTTACGCCCAATAAATCCGG
+
CCCCCGGGGGGGGGGGGGGGGFFGGGGGGGGGFFGGGGGGGFGGFFFGFGGGGFFEGGGGGGGGGCGGGGGGGGGGGGGGGGCFFFGGGFGGFGGFGFGGFFFCGFGDGEDG9FGGFGGGGEGGGGGFFFGGGFGGGGGGGFDDGGGGGGGGGFGGGFGGFGGGBBFCGFD;=DCGGGGCFB8EGGGGGGGGGGCGGGGGGGGG9<CFDGCC+<CCDFFC>*;@)@AD9BFF49CC>>GDG3()CGAF8D5
@M03364:276:000000000-BLYN8:1:1101:9629:5736 2:N:0:1
GGACTACAGGGGTTTCTAATCCTGTTTGCTCCCCACGCTTTCGCACCTGAGCGTCAGTCTTCGTCCAGGGGGCCGCCTTCGCCACCGGTATTCCTCCAGATCTCTACGCATTTCACCGCTACACCTGGAATTCTACCCCCCTCTACAAGACTCTAGCTGACCAGTTTCAAATGCAGTTCCCAAGTTAAGCTCGGGGATTTCACATCTGACTTAATCAACCTCCTGCGTGCGCTTTACGCCCAGTAATTCCG
+
CCCCCGGGFGGGE7FGGFCFGGGGGGGFGGFGGGGGGGGGGGDEGGGGGGGGGCGGGGGGGGGGGGGGGGGGGGGGGGGGGGGGGGGGFCGGDGFGGGGD9EEGGFFGGCGEGGGGGGGEGGCGGGGGGGGGGFFGFDCFGGGGAFA9;DGGGGG9@EC?FDCCFBEC=D;EEFFGGFGGGGCFGGGGFF;8?ECECGECC797BFGGFC>F+CFDC*<6)*;8=41BFFBACDG9*(;8E330*:@<FF*
@M03364:276:000000000-BLYN8:1:1101:20293:5739 2:N:0:1
GGACTACCGGGGTATCTAATCCTGTTTGCTCCCCACGCTTTCGAGCCTCAGTGTCAGTTAGAGGCCAGAGAGCCGCTTTCGCCTCCGGTGTTCCTCCATATATCTACGCATTTCACCGCTACACATGGAATTCCACTCTCCTCTCCTGCACTCAAGTCTCCCAGTTTCCAATGCACACAATGGTTGAGCCACTGCCTTTTACATCAGACTTAAGAAACCACCTGCGCTCGCTTTACGCCCAATAAATCCGG
+
CCCCCGGDFGGGGEFGGGGFDGGG<FGFGGFGGGGGGDGGGGGGGGGGGFGFGGGGGFGGGGGCEGGGGFGGGGGGGGGGGFGEEFCGGGGGGGFAF@EEFGGGGGGGEGEGGDAFFGGD=CFGCFGGAFGGG9EFE8>EFE@D,@F8DGGGFGGGD9;B9DCFFCAF3EEFDBFF,A8+@DCDFGFFGGGGGGGGGFFFGGC7++;5;;C@7DG+3@FCFCF):4@FF?EEGGD4;0BEG>DFGGFCFDD
@M03364:276:000000000-BLYN8:1:1101:17244:5760 2:N:0:1
GGACTACACGGGTATCTAATCCTGTTTGCTCCCCACGCTTTCGAGTCTCAGCCTCAGTTACAGACCAGAGAGCCGCTTTCGCCTTCGGTGTTCCTCCATATATCTACGCATTTCACCGCTACACCTGGAATTCCACTCTCCTCTTCTGCACTCACGTTTCGCAGTTTCCACTGACCCTCCGCGGTTGATCCGGGGGCTTTCACATCCGACTTGAGAAACCGTCTGCGCGCGCTTTACGCCCAATAAATCCG
+
----AFCEDFGGF@EG9,,C9F,FFGG<,<EFG7<CFED,CFF,,66CEF9E,CF<FFGDFAF9EC6CC88B@CC@+4<EF:7CC@=FFFEF9,,,99?<EFFGCFGGG7BFFFAEFG7C=FG?,4EFG,,4CA,CEDDFC,>D,>,,E;E8>>,6,6@E+E>EED,>E,,786,66@?C++@BFEE,7@F,:EGG**2A>89=8**2:CGG**2*+0<AB/:41+(.(0))/9F)81EGGB(8CF*6:75
@M03364:276:000000000-BLYN8:1:1101:12466:5847 2:N:0:1
GGACTACCCGGGTATCTAATCCTGTTTGCTCCCCACGCTTTCGCACCTGAGCGTCAGTCTTTGTCCAGGGGGCCGCCTTCGCCACCGGTATTCCTCCAGATCTCTACGCATTTCACCGCTACACCTGGAATTCTACCACCCTCTACAAGACTCTAGCCTGCCAGTTTCGGATGCAGTTCCCAGGTTGAGCCCGGGGATTTCACCTCCGACTGGACAGACCGCCTGCGTGCGCTTTACTCCCAGTAATTCCG
+
B@C@CFF,6@FDG@FGGGFGGFFGGFEGFGAECFGGGGGGGGGF,F+BCFCFFFGEFGAEFFFED<E@CFGD@+@>FGCFGGEFD=FGG@FFEGGFF,A9<FDBFD,?:==:E<FA?@CEEB,A>FFFGDFGGGGGG,3>CD+=6>;,CFGF8FGCACFGDCG6F=DC:@CDEGFGGCFCAEGEGG:,A8?EGEDE=*?C>712;F*:)1:)**;7**:=>5::?FBE0<:>DCFA*)3<FFFFGF7:G7*
@M03364:276:000000000-BLYN8:1:1101:11829:5851 2:N:0:1
GGACTACCCGGGTATCTAATCCTGTTCGCTACCCATGCTTTCGAGCCTCAGCGTCAGTTACAGACCAGACAGCCGCCTTCGCCACTGGTGTTCTTCCATATATCTACGCATTTCACCGCTACACATGGAGTTCCACTGTCCTCTTCTGCACTCAAGTTTCCCAGTTTCCGATGCACTTCTTCGGTTGAGCCGAAGGCTTTCACATCAGACTTAAGAAACCGCCTGCGCTCGCTTTACGCCCAATAAATCCG
+
CCCCCGFFGFGGG7FGFFFGGGGGGGGGGGGGGGGGGFGGGGGGGGGGGGGGGFGGGGGGGGGGGGGGGGGGGGGGGGGGGGGGGGGGGGGCFGGGGFFDGGGGGGG?FGGGGGGGGGGEFGGGGGGG<FEFFFGGGGGGGGGGGGGGGGGGGGGGGGGGDGGFGGGGGGGGDEFFGGGGGGGGGGGGGGGGDGGGGGGGGGGGFGG>FGGGCFFGGGGGFGFFFFFFFEEDG<GFFFEE557;C7@CGGD
@M03364:276:000000000-BLYN8:1:1101:7910:5852 2:N:0:1
GGACTACTCGGGTTTCTAATCCTGTTTGCTCCCCACGCTTTCGAGCCTCAGTGTCAGTTACAGGCCAGAGAGCCGCTTTCGCCTCCGGTGTTCCTCCATATATCTACGCATTTCACCGCTACACATGGAATTCCACTCCCCTCTCCTGCACTCAAGTCTCCCAGTTTCCAATGCACACAATGGTTGAGCCACTGCCTTTTACATCCGACTTAAGAAACCACCTGCGCTCCCTTTACTCCCAATAAAACCGG
+
CCCCCGGGFGGGGGGGGGGGGGGGGGGGGGGGGGGFGGGGGGGGGGGGGGGFDFFGGGGGGGGGGGGGGGGGGGGGDGFFGGGGEFGGGGGGGGGGGCGGGGGGGGGGDCGEFGGGGGGGGGGGGGGGF<FFGGDGGG,=8FCFFGGGGFGFGGGGAGCFGGGGGGGGGFGGGGGGGGD6=DGGG+@,CGFFFEG?,@FGGGFF6**0**<+==DFGGC7?G>)7:9)()0/;F+/+/:C6A;9FD+7C3>
@M03364:276:000000000-BLYN8:1:1101:20974:5950 2:N:0:1
GGACTACTGGGGTTTCTAATCCTGTTTGCTCCCCACGCTTTCGAGCCTCAGTGTCAGTTACAGGCCAGAGAGCCGCTTTCGCCACCGGTGTTCCTCCATATATCTACGCATTTCACCGCTACACATGGAATTCCACTCTCCTCTCCTGCACTCAAGTCTACCAGTTTCCAATGCATACAATGGTTGAGCCACTGCCTTTTACACCAGACTTAATAAACCACCTGCGCTCGCTTTACGCCCAATAAATCCGG
+
CCCCCGGGGGGGGGGGGGGGGGGGGGGGGGGGGGGGGGGGGGGGGGGGGGGGGGGFGGGGGGGGGGGGGGGGGGGGGGGGGGGGGGGGGGGGGGGGGGGGGGGGGGGGGGGGGGGGGGGGGGGGGGGGFFFGGGGFGFGGGFGGGGGGGGGGGGGGGGGGGGGGGGGGGGGGGGGGGGGFGGGGDCEFDBGGGGGGGGGGC:FGFFGGGGGGGGGGGG?FFCFEBFFFAEFECCCC5@ECGFDFF@AE<CC
@M03364:276:000000000-BLYN8:1:1101:10084:5962 2:N:0:1
GGACTACAAGGGTTTCTAATCCTGTTTGCTCCCCACGCTTTCGAGCCTCAGTGTCAGTTACAGGCCAGAGAGCCGCTTTCGCCTCCGGTGTTCCTCCATATATCTACGCATTTCACCGCTACACATGGAATTCCACTCTCCTCTTCTGCACTCAAGTCCTCCAGTTTCCAATGACCCTCCCCGGTTGAGCCGGGGGCTTTCACATCAGACTTAAAGAACCGCCTGCGCTCGCTTTACGCCCAATAAATCCG
+
CCCCCGCGGGGGGGGGGGGGGFEFGGGGGGGGGGGGGGGGGGGGGGGGGGGGGGGGGGGGGGGGGGFGGG8FFGGG@CEGGGGF:FEDFGGGGGGGGGGGGGGGGGGGGGG=E9EFGGGGGEGDCDFGGGGGGGGGFGGGCGGFACFFGGFFFGG98;EDG8,>FDFDGGGGGGGGGCFEGDGGGCGF?@D@7EGGGGGGGGGCF<F8FFGGGGCGC4C55=DFFA356BEFGF*4@?EEGFF:FG=4CGD
@M03364:276:000000000-BLYN8:1:1101:12298:5987 2:N:0:1
GGACTACCCGGGTTTCTAATCCTGTTTGCTCCCCACGCTTTCGCACCTGAGCGTCAGTCTTTGTCCAGGGGGCCGCCTTCGCCACCGGTATTCCTCCAGATCTCTACGCATTTCACCGCTACACCTGGAATTCTACCCCCCTCTACAAGACTCTAGCCTGCCAGTTTCGGATGCAGTTCCCAGGTTGAGCCCGGGGATTTCACATCCGACTTGACAGACCGCCTGCGTGCGCTTTACGCCCAGTAATTCCG
+
CCCCCGGGGFGGGGGGGGGGGGGGGGGGGGGGGGGGGGGGGGGGGGGGGGGGGGGGGFGGGGGGGGGGGGGGGGGGGGGGGGGGGGGGGGGGFGGGGGGGGGGGGGGGFGGGGGGGGGGGGGGGGGGGGGGFGGGGGGGGGGGGFGGGGGGGGFGGGGGGGGGGFGGGGGGEEGGGGFEGGGCGG,,9EFGCCEGGGCFCC>CGFGFC55C<FGGGGGGGFGE21>>@0BEDGGGBFBGGGB?6777<7?2
@M03364:276:000000000-BLYN8:1:1101:15988:6006 2:N:0:1
GGACTACACGGGTATCTAATCCTGTTTGCTCCCCACGCTTTCGAGCCTCAGTGTCAGTTACAGGCCAGAGAGCCGCTTTCGCCTCCGGTGTTCCTCCATATATCTACGCATTTCACCGCTACACATGGAATTCCACTCTCCTCTCCTGCACTCAAGTCTCCCAGTTTCCAATGCACACAATGGTTGAGCCACTGCCTTTTACATCAGACTTAAGAAACCACCTGCGCTCGCTTTACGCCCAATAAATCCGG
+
CCCCCGGGCGGGGDGFGGGGFGGFGGGGGGGGGGFGGGGGGGGGGGGGGGGGGEFFGFGGGGGGGCFGGGGEGGGGGGGFGGGGGGGEGEFEGGGGFGGGGGDFGGGGGEBFFGGGGFCEGGGFGGFFFFGGGGFGGGGGGGGGGGGGFGGFGF@=ECFG=FGFAEEFGGGGGGF8@FECFFFFFGGFGDFFGGGGGC9@DGGGFC7*99BCFGG>CF6CF>AEDE)*(:)2C4BCD2E*=35;DC=<0C>
@M03364:276:000000000-BLYN8:1:1101:18006:6063 2:N:0:1
GGACTACTAGGGTTTCTAATCCTGTTTGCTCCCCACGCTTTCGCACCTGAGCGTCAGTCTTTGTCCAGGGGGCCGCCTTCGCCACCGGTATTCCTCCAGATCTCTACGCATTTCACCGCTACACCTGGAATTCTACCCCCCTCTACAAGACTCTAGCCTGCCAGTTTCGGATGCAGTTCCCAGGTTGAGCCCGGGGATTTCACATCCGACTTGACAGACCGCCTGCGTGCGCTTTACGCCCAGTAATTCCG
+
CCCCCGGF,FFGFFGGGGGGGGGFFGAFGGGGGGGGGGGGGGGGGGGGGGGGGGGGGFGGGGGGGGGGGGGGGGGGGGGGGGGGGGGGGDGGGGGGGCFGGGGGGGGGGGGGGGGGGGGGGGGGGGGGGGGGGGGGGGGGGGDGGGGGG8@?GGGGFG98DFGGEGGDCEEECFGGACFGGFFGGBF,=EGGGE:EEEG6CCC7AFCDDGGG:C<+75AF>EE38:3),.<@31>AF<8>EFF:*:4)**2
@M03364:276:000000000-BLYN8:1:1101:7278:6074 2:N:0:1
GGACTACCGGGGTTTCTAATCCTGTTTGCTCCCCACGCTTTCGCACCTCAGTGTCAGTATCAGTCCAGGTAGTCGCCTTCGCCACTGGTGTTCCTCCATATATCTACGCATTTCACCGCTACACATGGAATTCCACTCTCCTCTCCTGCACTCAAGTCTCCCAGTTTCCAATGCACACAATGGTTGAGCCACTGCCTTTTACATCAGACTTAAGAAACCACCTGCGCTCGCTTTACGCCCAATAAATCCGG
+
CCCCCGGGGGGGGGGGGGGGGGGGGGGGGGGGGGGGGGGGGGGGGGGGGGGGGGGGGGGGGGGGGGGGGGGGGGGGGGGGGGGGGGGG<FGGGGGGGGGGGGGGGGGGGGGEGGGGGGGGGGGGGGGGGGFGGGGGGGGGGGGGGFGGGGGGGGGGGGGGGGGGGGCFGGGGGGGGGGGGGGGG,BFGGFGGGGGGGGGGGGGFFGGGFFFGGGGFGG6;>EFEDFAFFEEEGGGFEFCEGF@;776C8C8
@M03364:276:000000000-BLYN8:1:1101:26246:6079 2:N:0:1
GGACTACAGGGGTTTCTAATCCTGTGTGCTCCCCACGCTTTCGAGCCTCAGTGTCAGTTACAGGCCAGAGAGCCGCTTTCGCCTCCGGTGGTCCGCCATAGATCTACGCATTTCCCCGCGACACATGGAATTCCACTCTCCTCTTCTGCACTCAAGGTTCACAGTTTCCAATGACCCTCCCCGGTGGAGCCGGGGGCTTTCACAGTAGACGTAAGAAACCGCCTGCGCTCGCTTTACGCCCAATAAATCCG
+
CCCCC<CCEGGG@CF9FFFFG,6CF,<CEFC<FGGGGC@7<,CDFEFCG8FFE6EFGFGFGEFG@7FGDGGGG,@F@@,AFECGEECF=F+B<F++4CF<,:@F9<BD7=+BCF,,B=++8+>FFFGEFF5:9C=A9B9DD8DC9=9BFF,AEFFD,@,@8ECF,,,7EEG,@DF?E?DG**>@C5*1=,>?EGGGC>5+++43+*1;>77:55F@CC8::5)(4>>EF>@>G3/6*(125>:>CCB4DFG
@M03364:276:000000000-BLYN8:1:1101:15579:6084 2:N:0:1
GGACTACTGGGGTATCTAATCCTGTTTGCTCCCCACGCTTTCGCACCTGAGCGTCAGTCTTTGTGCAGGGGGCCGCCTTCGCCACCGGTATTCCTCCAGATCTCTACGCATTTCACCGCTACACCTGGAATTCTACCCCCCTCTACAAGACTCTAGCCTGCCAGTTTCGGATGCAGTTCCCAGGTTGAGCCCGGGGATTTCACATCCGACTTGACAGACCGCCTGCGTGCGCTTTAAGCCCAGTAAATCCG
+
CCCCCGGGGGGGGGGFFGGGGGGFFGGGFFGGGGGGGGGGGGGC:FFGGGGGGGGGDG,F9,C969CFF@CFDFFFFGGGGE,=,4@EF:FFFE,5=<<?EFEGGGEFFFEFGG9FGFGGGGGAE44?<FEFECAF9B=FEGG?EGDGGGCFG,DF9:;D43@B@@EFCCC:CEFECFF7,,?BFF6FGG>F55CGGGCFGGG=7C;CDD<57*6322=C>EF:(>>)(075CD7<*6E:FF?F:C*):DD
@M03364:276:000000000-BLYN8:1:1101:18124:6095 2:N:0:1
GGACTACTCGGGTTTCTAATCCTGTTTGCTCCCCACGCTTTCGCACCTGAGCGTCAGTCTTTGTCCAGGGGGCCGCCTTCGCCACCGGTATTCCTCCAGATCTCTACGCATTTCACCGCTACACCTGGAATTCTACCCCCCTCTACAAGACTCTAGCCTGCCAGTTTCGGATGCAGTTCCCAGGTTGAGCCCGGGGATTTCACATCCGACTTGACAGACCGCCTGCGTGCGCTTTACGCCCAGTAATTCCG
+
CCCCCGGGGGGGGGGGGGGGGGGGFFCFGGGGGGGGGGGGGGGD@CFGGGGGGGGGGEGGGFGGGGGGGGGGGGGGGDGGGGGGGDGGGGGGGGGGGGGGGGFFGFGGGGFCFGGGGGEEGGGGGCGGGGGGGGGGFGGGGGGGGGGGG,DFGD;CGFCGG76BF;DBGGEDEDFG7@FGFFFFGDGG?@FGGGGG=CF?FCFGFGGD33>5DFGFF48CAEB?FF(.(5@5D*7:F:?GG)3)7**6FG7
@M03364:276:000000000-BLYN8:1:1101:9673:6104 2:N:0:1
GGACTACAGGGGTATCTAATCCTGTTCGCTACCCATGCTTTCGAGCCTCAGCGTCAGTTACAGACCAGACAGCCGCCTTCGCCACTGGTGTTCTTCCATATATCTACGCATTTCACCGCTACACATGGAGTTCCACTGTCCTCTTCTGCACTCAAGTCTCCCAGTTTCCAATGCACTTCTTCGGTTGAGCCGAAGGCTTTCACATTAGACTTAAAAGACCGCCTGCGCTCGCTTTACGCCCAATAAATCCG
+
CCCCCGGGGGGGGGGGGGGGGGGGGGGGGGGGGGGFGGFGGGGGGG@FGGGGGCFDFFGGGGGGGGGGGGGGGGGCEGGGGGGEFGGG?FFFGGFE?EEGGFGFFDFGEGGGGGGGGGGGEGGGGGGGGGGGGGGGGGGGGGG?FGGCGGGGGFGGGG9DB@?DBDCF8FFDGF9F8ACGGGFDFGGGGGGG6CEEGFGCCFC7E+8CGGFGGGGCGGGFEGFFF:@BF>BEDG37F?BEEEFF*CFEDC3
@M03364:276:000000000-BLYN8:1:1101:11240:6119 2:N:0:1
GGACTACCCGGGTATCTAATCCTGTTTGCTCCCCACGCTTTCGAGCCTCAGTGTCAGTTACAGGCCAGAGAGCCGCTTTCGCCTCCGGTGTTCCTCCATATATCTACGCATTTCACCGCTACACATGGAATTCCACTCTCCTCTCCTGCACTCAAGTCTCCCAGTTTCCAATGCACACAATGGTTGAGCCACTGCCTTTTACACCAGACTTAATAAACCACCTGCGCTCGCTTTACGCCCAATAAATCCGG
+
CCCCCGG@FFGGGCGGGGGGFGGGGGGGGGGGGGGGFEGGGGG?FGGGG8ECFGGGGGGGGFGGGGGGGGGEFEFGCFFFGGE:FFGGGGGGFFFGGFEGGGGGEG9BBEE>FGGDFEGGGEFFGGGGFFEGFGCEFFGGC=DD8E9BFGGGF8EFFCDDFGGGEE;FFF,E88=93@+=DFF;F>87,DCC,@CFFCFA9CEF5>C**3+8<++:+*1;F**0<B=4(?A?CCFFF6E**)6;DF@);3)
@M03364:276:000000000-BLYN8:1:1101:22676:6133 2:N:0:1
GGACTACTCGGGTATCTAATCCTGTTTGCTCCCCACGCTTTCGAGCCTCAGTGTCAGTTACAGACCAGACAGCCGCCTTCGCCACTGGTGTTCTTCCATATATCTACGCATTTCACCGCTACACAGGAAATTCCACTACCCTCTACCATACTCTAGCTTGCCAGTTTTGGATGCAGTTCCCAGGTTGAGCCCGGGGATTGCACATTCAACTTAACAAACCACCTACGCGCGCTTTACGCCCAGTAATTCCG
+
CCCCCGGGDEGDGGGGGGGGGGGGGGGGGGGGGGGGGGCGGGDDFGGGGFGEFGGFFGGGGGGGGGGFGGG,<FFGEGGGGGGGGGGC?BFEGFGGFCFFGGGGGGGGGGGGG9<FGGGGCCFGGGGCBF,CEFFGGGC8EC6D9F9@CDFCFFGGGGFFGGGGGG9>8C8EGFAEF8=,3=DGGGGDGGDFEEGE5*D1;8CC>FGGFGGGFG>9;CFGFG4:BA@B>A3;DG33A2CB2.6A7@ACFGC
@M03364:276:000000000-BLYN8:1:1101:22622:6145 2:N:0:1
GGACTACAGGGGTTTCTAATCCTGTTTGCTCCCCACGCTTTCGCACCTGAGCGTCAGTCTTTGTCCAGGGGGCCGCCTTCGCCACCGGTATTCCTCCAGATCTCTACGCATTTCACCGCTACACAGGAAATTCCACTACCCTCTACCATACTCTAGCCTGCCAGTTTCGAATGCAGTTCCCAGGTTGAGCCCGGGGATTTCACATCCGACTTGACAGACCGCCTGCGTGCGCTTTACGCCCAGTAATTCCG
+
CCCCCGGGGGGGGGGGGGGGGGGGGGGGGGGGDGGGGGGGGGGGGGGGGGGGGGGGGGGGGGGGGGGGGGGGGGEGFGGGGGGGGGCDFEGGGGFFGGGGGGGGGGGGGGGGFFGGGGGGGGGGGGGGGGFGGGGGGGGGGGFGGGC?GFFCGFFFGCGGGGGGGFFGG?FGGGGGFFGFC;:FGDFF?EC>7EEGGGF9DFGGAGFDGGG*>FGGGGGGF=8;DF08(87@3CFAF3E5CB?:7CFBGG<
@M03364:276:000000000-BLYN8:1:1101:14741:6146 2:N:0:1
GGACTACTGGGGTATCTAATCCTGTTTGCTCCCCACGCTTTCGAGCCTCAGTGTCAGTTACAGGCCAGAGAGCCGCTTTCGCCTCCGGTGTTCCTCCATATATCTACGCATTTCACCGCTACACATGGAATTCCACTCTCCTCTCCTGCACTCAAGTCTCCCAGTTTCCAATGCACACAATGGTTGAGCCACTGCCTTTTACATCAGACTTAAGAAACCACCTGCGCTCGCTTTACGCCCAATAAATCCGG
+
CCCCCGGGGCGGGFGGFCFGFGGGGGGGGGGG@FGGGGGGGGGGGGGGAFGGGGGGGGGGGGG@DGG?AFGGFFFGGGGDGEGGGGGGGGGGGFFGGCFEFFGGGGGGGGGGFAEFGEGGGEGGGDFGGEGGGCFDFGGGGGC98EEDFGGGFDFGGGFGGGGGFEDFCFADFFGC88=@GG8FF+D??EFGGGGG<@DF+:CC68CFGFGCGGGG**,,*:9>:5)/:8))/2B=)(*=:=@):@7C*))
@M03364:276:000000000-BLYN8:1:1101:20529:6199 2:N:0:1
GGACTACCCGGGTTTCTAATCCTGTTTGCTACCCACGCTTTCGCGCTTTAGCGTCAGTATCTGTCCAGTAAGCTGGCTTCCCCATCGGCATTCCTACAAATATCTACGAATTTCACCTCTACACTTGTAGTTCCGCTTACCTCTCCAGTACTCTAGTCATACAGTTTCCAACGCAATACAGAGTTGAGCCCTGCATTTTCACATCAGACTTAAGAAACCGCCTGCGCTCGCTTTACGCCCAATAAATCCGG
+
CCCCCGGFGGGGGGGGGGGGGGGGGGGGGGGGGGGGGGGGGGGGGGGGGGGGGGGCEFGGGGGGGGGGGGGGGGGGGGDGGGGGGGGGGGGGGGGGGGGGGGGGGGGGGGGGGGGGG=FEGGGGGFGGGGGGGGGGGGGFFGGGGGGGGFGGGFGCEFADDFFGGGFGEGGGGGGGGGGEGGGGGGGGGGGGGGGGGGGGCGGFFFFGGGGGCCFFFGF5AGFFFEF4>DFDFGFE4@EGGFFAGFFEFDC
@M03364:276:000000000-BLYN8:1:1101:8544:6227 2:N:0:1
GGACTACACGGGTATCTAATCCTGTTTGCTCCCCACGCTTTCGCACCTGAGCGTCAGTCTTTGTCCAGGGGGCCGCCTTCGCCACCGGTATTCCTCCAGATCTCTACGCATTTCACCGCTACACCTGGAATTCTACCCCCCTCTACAAGACTCTAGCCTGCCAGTTTCGGATGCAGTTCCCAGGTTGAGCCCGGGGATTTCACATCCGACTTGACAGACCGCCTGCGTGCGCTTTACGCCCAGTAATTCCG
+
CCCCCGGFGGGGGDGGGEGGFCFGGGGGGGGGGGGGGGGGGGGGGGGGGGGGGGGDGGGFGGGGGGFGG7FGGGGGGGGGGGGGGGGGGDGCGGGGFEGGGGGGGGGGGGG7EFGGGGGGDGGGGGGG<FFGGGFGGFGGGGGGAFGGFGGGGGDGF8BFGGGGGGGGGGGGGGGGGGGGFCEEGGGCFFCFEGEGDGGGGGGFFFGGGGDGGCFGF4F=:EDF0FB52B):<CCFFFGGGEFFF:@4CGC
@M03364:276:000000000-BLYN8:1:1101:15055:6227 2:N:0:1
GGACTACAGGGGTATCTAATCCTGTTTGCTCCCCACGCTTTCGAGCCTCAGTGTCAGTTACAGGCCAGAGAGCCGCTTTCGCCTCCGGTGTTCCTCCATATATCTACGCATTTCACCGCTACACATGGAATTCCACTCTCCTCTCCTGCACTCAAGTCTCCCAGTTTCCAATGCACACAATGGTTGAGCCACTGCCTTTTACATCAGACTTAAGAAACCACCTGCGCTCGCTTTACGCCCAATAAATCCGG
+
CCCCCGGGGGGGGGGGGGGGGGGGGGGGGGGGGGGGGGGGGGGGGGGGGGGGGGGGGGGGGGGGGGGGGGGGGGGGCFGGGGGGGGGGGGGGGGGGFGGGGGGGGGGGGGGGGGGGGGGGGGGGGGGGGFGGGFGGGGGGGGGGGGGGGGGGGGGGGGGGAEGGGGGGGGGGGGFGGGGGGFGGGCGGGGFGGGGGGGGGFFGGFFF*;DDDGGGGGGFF>59B=BBFFFFBFC>CEFGEGF@FGF7);C<
@M03364:276:000000000-BLYN8:1:1101:26477:6231 2:N:0:1
GGACTACCAGGGTTTCTAATCCTGTTTGCTCCCCACGCTTTCGCACCTGAGCGTCAGTCTTTGTCCAGGGGGCCGCCTTCGCCACCGGTATTCCTCCAGATCTCTACGCATTTCACCGCTACACCTGGAATTCTACCCCCCTCTACAAGACTCTAGCCTGCCAGTTTCGAATGCAGTTCCCAGGTTGAGCCCGGGGATTTCACATCTGACTTAACCGACCGCCTGCGTGCGCTTTACGCCCAGTAATTCCG
+
CCCCCGGFGGGGFGGGGGGGGGGGGGGGGG9FGGGGGGGGGGGECFFG@FGFGGGGGGGGGCF,CFFGGEEGGGGGEGGGGGGGG,@CCFFGGCFGGGAFF,EFGGGGGGGGGGGGGGGGGGGG8EFGGGGGGGFG=D=FGGGFEFDD=FFFGGGGGC9?FGGGFGGGDGCFGGDFGGGGC;DCGFGGFCDF5C5?5*<FD7:87*;>FCGFGFC*):C:>ED?:>(.->>>DGFBF(*?*049DG6<FF6
@M03364:276:000000000-BLYN8:1:1101:7490:6245 2:N:0:1
GGACTACCCGGGTTTCTAATCCTGTTTGCTCCCCACGCTTTCGAGCCTCAGTGTCAGTTACAGGCCAGAGAGCCGCTTTCGCCACCGGTGTTCCTCCATATATCTACGCATTTCACCGCTACACATGGAATTCCACTCTCCTCTCCTGCACTCAAGTCTACCAGTTTCCAATGCATACAATGGTTGAGCCACTGCCTTTTACACCAGACTTAATAAACCACCTGCGCTCGCTTTACGCCCAATAAATCCGG
+
CCCCCGFGGGGGGGGGGGGGGGGGGGGGGGGGGGGGGGGGGGGGGGGGGFGGGGGGGGGGGGGGGGGGGGFGGGGGGGGGGGGGGGGGGGGGGGGGGEGGGGGGGGFFGGGGGGGGGGGGGGGGGGFEF<FGGFFF;EGGGGFGGGGGGGGGGGFGGGGGGF?FEFDFFGFGFGGGGGGGGGGEGGGFFGGGGGGGGGGGGGGG5FGDGFFG>DD7:C,?FCF@DD2BFFFEDCCEFF88C38;CCCC;D2
@M03364:276:000000000-BLYN8:1:1101:12814:6274 2:N:0:1
GGACTACTGGGGTTTCTAATCCTGTTTGCTCCCCACGCTTTCGCACCTGAGCGTCAGTCTTTGTCCAGGGGGCCGCCTTCGCCACCGGTATTCCTCCAGATCTCTACGCATTTCACCGCTACACCTGGAATTCTACCCCCCTCTACAAGACTCTAGCCTGCCAGTTTCGGATGCAGTTCCCAGGTTGAGCCCGGGGATTTCACATCCGACTTGACAGACCGCCTGCTTGCGCTTTACGCCCAGTAATTCCG
+
CCCCCGGGGGGGGGGGGGGGGGGGGGGGGGGGGGGGGGGGGGGGGGGGFFGGGGGGGGGGGGGGGGGGGGGGGGGGGGDGGGGGGGGGGGGGEEGGGGGGFGGGGGGGGGGGGGGGGGGGGGCGGGGGGGGGGGGFFFGGGGGGGGGGDGGGGGGDGGGGGGGFGGGGG>5>5CE,DEFG:DGGGG6<?EGGGCCE=EGFGGGFFFGDGGDDGGG7C5CFB5<(4.(/4>DEGD5.6:CGE>:?GG44CG0
@M03364:276:000000000-BLYN8:1:1101:16638:6295 2:N:0:1
GGACTACTGGGGTATCTAATCCTGTTTGCTCCCCACGCTTTCGAGCCTCAGTGTCAGTTACAGGCCAGAGAGCCGCTTTCGCCTCCGGTGTTCCTCCATATATCTACGCATTTCACCGCTACACATGGAATTCCACTCTCCTCTCCTGCACTCAAGTCTCCCAGTTTCCAATGCACACAATGGTTGAGCCACTGCCTTTTACATCAGACTTAAGAAACCACCTGCGCTCGCTTTACGCCCAATAAATCCGG
+
CCCCCGGGGGGGGGGGGGGGGGGGGGGGGGGGGGGFGGGGGGGGGGGGGGGGGGGGGCFDGGGGGGGGAFGGGGGGGGGGGGGGGGGGFGGGGGGGF=FFGGGGGGGGGGFFFFFGGFGGDGGGGGGGGAFGGGGDFGGGGGGGGGGGGGGGFGFDFGFGGGGFGGGFGGGGGGFCEGG+3@DFCCFFFC6D,@EFGGGGDGGGFCD5FFFGFGGGFF>CFGFFFFB>48?FCC>CE?GEC>;A>FFF472
@M03364:276:000000000-BLYN8:1:1101:23328:6299 2:N:0:1
GGACTACTGGGGTATCTAATCCTGTTTGCTCCCCACGCTTTCGAGCCTCAGCGTCAGTTACAGACCAGAGAGCCGCCTTCGCCACTGGTGTTCCTCCATATATCTACGCATTTCACCGCTACACATGGAATTCCACTCTCCTCTTCTGCACTCAAGTCTCCCAGTTTCCAATGACCCTCCCCGGTTGAGCCGGGGGCTTTCACATCAGACTTAAGAAACCGCCTGCGCTCGCTTTACGCCCAATACATCCG
+
CCCCC?F<ECFEGCGGGGGGGGGGGGGGGGGGGGGGGGGGGGCDEGGGGGGGGGGCEGFGGGCDGGGGGG?FGGGGEEGFFGGGGGGGGFGGGGGCGGGFGAEFG<FFGGGGGGGGFCGDGGGGCFGGF<EEFFFGGGCGGGFGGGFFFGGGGGGGGFGGCF?>FGGGCG9E8CGGGGGGGG8BFECCGFFC5:EGGGFCG8:C8CCFCFGG=:@>+;=C3CB;1:(03>>:**96@,>CEBFFF*9<GG<
@M03364:276:000000000-BLYN8:1:1101:7635:6324 2:N:0:1
GGACTACACGGGTATCTAATCCTGTTTGCTCCCCACGCTTTCGCACCTGAGCGTCAGTCTTTGTCCAGGGGGCCGCCTTCGCCACCGGTATTCCTCCAGATCTCTACGCATTTCACCGCTACACCTGGAATTCTACCCCCCTCTACAAGACTCCAGCCTGCCAGTTTCGAATGCAGTTCCCAGGTTGAGCCCGGGGATTTCACATCCGACTTGACAGACCGCCTGCGTGCGCTTTACGCCCAGTAATTCCG
+
CCCCCGGGGGGGGGGGGGGGGGGGGGGGGGGGGGGGGGGGGGGGGGGGGGGGGGGGGGGGGGGGGGGGGGGGGGGGGGGGGGGGGGGGGGGGGGGGGGGGGGGGGGGGGGGGGGGGGGDGDGCGFFGFFFGGGGGGGGGGGGGDGGFGGGGGGGGCFGGGGGGGGGGGGGGG?EFGGGFGFGFFGGGGGGGGGGGGGGGGGGGGFGGDDGDGG>DC48ECBD>:?F;<,77>DGGFFFGGG@6):D?4FG*
@M03364:276:000000000-BLYN8:1:1101:10933:6352 2:N:0:1
GGACTACTCGGGTTTCTAATCCTGTTTGCTCCCCACGCTTTCGCACCTGAGCGTCAGTCTCTGTCCAGGGGGCCGCCTTCGCCACCGGTATTCCTCCAGATCTCTACGCATTTCACCGCTACACCTGGAATTCTACCCCCCTCTACAAGACTCTAGCCTGCCAGTTTCGGATGCAGTTCCCAGGTTGAGCCCGGGGATTTCCCATCCGACTTGACAGACCGCCTGCGTGCGCTTTACGCCCAGTAATTCCG
+
CCCCCGGGGGGGGGGGGGGGGGGGGGGGGGGGGGGGGGGGGGGGGGGGGGGGGGGGGGGGGGGGGGGGGGGGGGGGGGGGGGGGGGGGGGGGGGGGGGGGGGGGFDGGGGGGGGGGGGGGEGGGGGGGEFFGGGGGGGFGGDGGGGGGFGGFGGGGGGGGGGGGGFGFED:BECGGGGGFGFFCFGGGGGGGDEEGGGGF7+3;AFFG5:>DF76CFCGGFGE:0:9D6BF>GGGAF6EGE3:@=CF5CF9
@M03364:276:000000000-BLYN8:1:1101:14386:6370 2:N:0:1
GGACTACTCGGGTATCTAATCCTGTTTGCTCCCCACGCTTTCGCACCTGAGCGTCAGTCTTTGTCCAGGGGGCCGCCTTCGCCACCGGTATTCCTCCAGATCTCTACGCATTTCACCGCTACACCTGGAATTCTACCCCCCTCTACAAGACTCTAGCCTGCCAGTTTCGGATGCAGTTCCCAGGTTGAGCCCGGGGATTTCACATCCGACTTGACAGACCGCCTGCGCTCGCTTTACGCCCAGTAATTCCG
+
CCCCCGGGGGGGGGGGGGGGGGGGGGGGGGGGGGGGGGGGGGGGGGGGFFGGGGGGGGGGGGGGGGGGGDGGGGGGGGGGGGGGGGGGGGGGGGGGGGDGGGGGGGGGGGGGGGFGGGGGGGGGGGGGGGGGGGGGGGEGGGGGDFGE9CGGGGGGFGGGDGG?FFGGGGGGGGGGGGGCFCGGCDFGGFGDEEDGDGFGGGG+AGGGGGGGGGGGGFFGFGFFFF6>>FBFCFG>F?EGGE0FFG=<DG7
@M03364:276:000000000-BLYN8:1:1101:10804:6372 2:N:0:1
GGACTACAGGGGTTTCTAATCCTGTTTGCTCCCCACGCTTTCGAGCCTCAGTGTCAGTTACAGGCCAGAGAGCCGCTTTCGCCTCCGGTGTTCCTCCATATATCTACGCATTTCACCGCTACACATGGAATTCCACTCTCCTCTCCTGCACTCAAGTCTCCCAGTTTCCAATGCACACAATGGTTGAGCCACTGCCTTTTACATCAGACTTAAGAAACCACCTGCGCTCGCTTTACGCCCAATAAATCCGG
+
CCCCCGFGGGGGGGGGGGGGGGGGGGGGGGGGGGGGGGGGGGGGGGGGFGGGGGGGGGGGGGGGGFFFGFGGGGGGGGGGGGGGGGGGGDGGGGGGGGGGGGGGGGGGGGGGGGGFGDG>FGGGGGGGGGGGGGGGGGGGGFGFFFEGGFGGGGGGGGGGGFFGFFFFGGGGGGGEFGEGGGFGGDFG?8>EGGGCEFFG7>FGFGG5CF7CCFFFFC8CF7AEFFF>9DDEFC+1?@G*/):6F7:?CC:
@M03364:276:000000000-BLYN8:1:1101:21034:6450 2:N:0:1
GGACTACTGGGGTTTCTAATCCTGTTTGCTCCCCACGCTTTCGCACCTGAGCGTCAGTCTTTGTCCAGGGGGCCGCCTTCGCCACCGGTATTCCTCCAGATCTCTACGCATTTCACCGCTACACCTGGAATTCTACCCCCCTCTACAAGACTCCAGCCTGCCAGTTTCGAATGCAGTTCCCAGGTTGAGCCCGGGGATTTCACATCCGACTTGACAGACCGCCTGCGTGCGCTTTACGCCCAGTCAATCCC
+
CCCCC8EGGGGGGGGGGGGGGGGGGGGGGGCEGGGGEGGGGFGDGFGGGGGGGGGGGGFGGGGG9CFF@FFGEGGECFEGGGGGG?CEGEFCCGGGGGGFFGGGFGGGF@CC9FFGGGCEEGGGGGGGGCDDFGGFGF6FGEGGGGGGDFGG?FC@CCFDGGGGGGFF55DFGGFGGFGGGDFCCF6E,,DFG*::CE:FFDFG6*;D9CG**:<+2CF58>>::F6>:EFFGCF282EGD>0)2**.02*
@M03364:276:000000000-BLYN8:1:1101:22341:6469 2:N:0:1
GGACTACTCGGGTATCTAATCCTGTTTGCTCCCCACGCTTTCGCACCTGAGCGTCAGTTACAGGCCAGAGAGCCGCTTTCGCCTCCGGTGTTCCTCCATATATCTACGCATGTCACCGCTACACATGGAATTCCACTCTCCTCTCCTGCACTCAAGTCTCCCAGTTTCCAATGCACACAATGGTTGAGCCACTGCCTTTTACCTCAGACTTAAGAAACCACCTGCGCTCGCTTTACGCCCAATAAATCCGG
+
CCCCCGGG8FGGGGGGGDGGGGGGGGGGGGGGGGFGFGGGGGGGGGGGGGFCGCFEFGGGGGGFGFGGDGCFGGGGEGFGGFGGGGGGGGGGGGFGGFGAFEGGGGGGGGG8FFGFGGDE@FGG9FEGFGEGGGGGGGFGFFGGGFFC8DGDFG=EDFGFFG8EGFFG:EFGGGGGC?8+53@@96CCEGCCF?>FC;9:<C7B>?*;>;CF7C+@7?8,*=9BB;9B()//2:+4=?5BE:8FG783C)/
@M03364:276:000000000-BLYN8:1:1101:19868:6472 2:N:0:1
GGACTACTGGGGTTTCTAATCCTGTTTGCTCCCCACGCTTTCGAGCCTCAGTGTCAGTTACAGGCCAGAGAGCCGCTTTCGCCTCCGGTGTTCCTCCATATATCTACGCATTTCACCGCTACACATGGAATTCCACTCTCCTCTCCTGCACTCAAGTCTCCCAGTTTCCAATGCACACAATGGTTGAGCCACTGCCTTTTACATCAGACTTAAGAAACCACCTGCGCTCGCTTTACGCCCAATAAATCCGG
+
CCBCCECFFFGGGEGGGFE<EGGGGGGGGGGGGG?FGGGGGGGE@CFGGFGGGGGGFGGGGFG,CFCGGFGGGGGEGE7?FGCFGGGGCGEEGGGFGGGAGGGFDFGGGGGGGG,@FFDG7FFGFFFGDFGFGGGFFCBE8@DFFGFG8FGGGGGGDF=DGGFCFFG9FFDEFGGGFGEG,=,33@@FGGC:?FGG6EGF+;@7;F>*;?C+DGG7CD8;AE9EB>49<6/)//+9)::==51);C=);3:
@M03364:276:000000000-BLYN8:1:1101:23143:6493 2:N:0:1
GGACTACCAGGGTATCTAATCCTGTTTGCTCCCCACGCTTTCGAGCCTCAGTGTCAGTTACAGGCCAGAGAGCCGCTTTCGCCTCCGGTGTTCCTCCATATATCTACGCATTTCACCGCTACACATGGAATTCCACTCTCCTCTTCTGCACTCAAGTCTCCCAGTTTCCAATGACCCTCCCCGGTTGAGCCGGGGGCTTTCACATCAGACTTAAGAAACCGCCTGCGCTCGCTTTACGCCCAATAAACCCG
+
CCCCCGGGGGGGGGGGGGGGGGGGGGGGGGGGGGGGGGGGGGGGGGGGGGFGGGGGGGGGGGGGGGGGGGGGGGCEGG7FGGGGGGGGGGGGGGGGGGGGGGGGFFGGGG>GGGGGGDGGGGGGGGGGFEFGGGGGDFFGGGGGGGGGGGGGGGCFFGCFGGFGFDGGGGFGGGG?F8DGGG88FEGGCFFC5EGEGGGFGFG7>DFGFGGCGG8CDFFGAEB;;F9AFFFFGGGFF(;EGD?47G6)9D)
@M03364:276:000000000-BLYN8:1:1101:19100:6495 2:N:0:1
GGACTACTGGGGTTTCTAATCCTGTTTGCTCCCCACGCTTTCGAGCCTCAGTGTCAGTTACAGGCCAGAGAGTCGCTTTCGCCACCGGTGTTCCTCCATATATCTACGCATTTCACCGCTACACATGGAATTCCACTCTCCTCTCCTGCACTCAAGTCTACCAGTCTCCAATGCATACAATGGTTGCGCCACTGCCTTTTACACCAGACTTCATAAACCACCTGCGCTCGCTTTACGCCCAATAAATCCGG
+
CCCCCG?EFGGEFBCGGGGGFGFGGFGGFF<FFGC6+@BFEFDFFGDFG?FGCF,<FFF,CF@8,6FCF<E7,66BCFGGC:CEE,:@CCF:FE,?FGGFFAFFG<<C@:F=EFGCC7CCCE9FEFG,BF9?A<BE9,,A>DD+D8984=EDF8DCGF,;>BAE?,33ECFGGDDFDGG83D,,C+,4@8+8<,@DGGFC7*230;77CC>++222=>,,99*))*)85DBB*8C8)(***238*;C<*/)
@M03364:276:000000000-BLYN8:1:1101:13082:6516 2:N:0:1
GGACTACAGGGGTTTCTAATCCTGTTTGCTACCCATGCTTTCGAGCCTCAGCGTCAGTTACAGACCAGACAGCCGCCTTCGCCACTGGTGTTCCTCCATATATCTACGCATTTCACCGCTACACATGGAGTTCCACTGTCCTCTTCTGCACTCAAGTCTCCCAGTTTCCAATGCACTTCTTCGGTTGAGCCGAAGGCTTTCACATTAGACTTAAAAGACCGCCTGCGCTCGCTTTACGCCCAATAAATCCG
+
CCCCCGGGGGGGGGGGGGGGGGGGGGGGGGGGGGGGGGGGGGGGGGGGGGGGGGGGGGGGGGGGGGGGGGGGGGGGGGGGGGGGGGEGEFGGGGFGGGGGGFGFEDGGGGGGGGGFGGGGGGGGGGGGGGGGGGGGGGGFFFGGGGFDFGGGF?E8CFFGGFGGGGGGGF,ECGFGGGGGGGG6FEG?=DGEECEC6DEGGGGGFCF79CF9FCC8<CGF4>>DFA@E@?BDDGGCC08CC:=A4FFFGGC
@M03364:276:000000000-BLYN8:1:1101:15503:6593 2:N:0:1
GGACTACCGGGGTTTCTAATCCTGTTTGCTCCCCACGCTTTCGAGCCTCAGCGTCAGTTACAGACCAGAGAGCCGCCTTCGCCACTGGTGTTCCTCCATATATCTACGCATTTCACCGCTACACATGGAATTCCACTCTCCTCTCCTGCACTCAAGTCTCCCAGTTTCCAATGCACACAATGGTTGAGCCACTGCCTTTTACATCAGACTTAAGAAACCACCTGCGCTCGCTTTACGCCCAATAAATCCGG
+
C@CCCGFGGGGGGGGGGGGGGGGGGGGFGGGGGGFGGGGGGGGGGGGGGFGFGGGGGGFGFCFGGGGGGGGGGGGGGGGGGGGGGFGGGGGGGGGGGGG<FGGGGGGGGGGGGFGGGGEC=FGGDGCEF<EFFFGGFGFGGEFDGGGGGFGGGGDFFGGGGGGGGGGGGGGGGGC=DGGGDCC3FEGG6FFGGGGCFGGGGFGGFF*CC*98:CFGCGGG>7?@BBFEFBBFGGFEF?=::8=AG766CGG
@M03364:276:000000000-BLYN8:1:1101:7023:6656 2:N:0:1
GGACTACTGGGGTTTCTAATCCTGTTTGCTCCCCACGCTTTCGCACCTGAGCGTCAGTCTTTGTCCAGGGGGCCGCCTTCGCCACCGGTATTCCTCCAGATCTCTACGCATTTCACCGCTACACCTGGAATTCTACCCCCCTCTACAAGACTCTAGCCTGCCAGTTTCGGATGCAGTTCCCAGGTTGAGCCCGGGGATTTCACATCCGACTTGACAGACCGCCTGCGTGCGCTTTACGCCCAGTAATTCCG
+
CCCCCGGGGGGGGGGGGGGGGGGGGGGGGGGFGGGGGGGGGGGGGGGGGGGGGGGGGGDFGGGGGGGGGGGGGGGGGGGGGGEGGGGCFEGGGGEFEFFGGGGGDGGGGGGGGGFEGFGE:FFGFDFFGGGGGGGGGGGGGGGGGGGGGGGFGFFAFFCGGFGGGG9@CC8CEFDCFEFGFGGGG,=FFGEGGGGGCGGGGGGGFG<D<CGGFGGCFCFF82<((0,>BFDFGGDAF?DCG5:?DFFAC70
@M03364:276:000000000-BLYN8:1:1101:10479:6690 2:N:0:1
GGACTACCAGGGTATCTAATCCTGTTTGCTCCCCACGCTTTCGCACCTCAGTGTCAGTATCAGTCCAGGTAGTCGCCTTCGCCACTGGTGTTCCTTCCTATATCTACGCATTTCACCGCTACACAGGAAATTCCACTACCCTCTACCATACTCTAGCTTGCCAGTTTTGGATGCAGTTCCCAGGTTGAGCCCGGGGATTTCACATTCAACTTAACAAACCACCTACGCGCGCTTTACGCCCAGTAATTCCG
+
CCCCCGGGGGGGGGGGGGGGGGGGGGGGGGGGGGGGGGGGGGGGGGGGGGGGGGGGGGGGGGGGGGGGGGGGGGGGGGGGGGGGGGGCFGGGGGGGGGGGGAGGGGGGGDCFGGGGGGGGGGGGGGGEFEGGGGGGGGGGGGGGGGGGGGGGGGGFGFFGGGCGGGGGGGGGGGGGGFGGGFGGDGGGFGGGGGGGGDFGGGFFFFGFGFGFG8CGGGGGFGFB=AAB@F445C5CFFGGGE;677AEFF*
@M03364:276:000000000-BLYN8:1:1101:16595:6701 2:N:0:1
GGACTACTGGGGTTTCTAATCCTGTTTGCTCCCCACGCTTTCGAGCCTCAGTGTCAGTTACAGGCCAGAGAGCCGCTTTCGCCTCCGGTGTTCCTCCATATATCTACGCATTTCACCGCTACACATGGAATTCCACTCTCCTCTCCTGCACTCAAGTCTCCCAGTTTCCAATGCACACAATGGTTGAGCCACTGCCTTTTACATCAGACTTAAGAAACCACCTGCGCTCGCTTTTCGCCCAATAAATCCGG
+
CCCCCGGGGGGGBFFFCFFGGGFFGGGFGFGGGGGGGDGGGGGGGCEFGAFGGGFFGGGGGGCDEGGGFGGGGGGGGGGGGCGE7==FC:?FFGFCFF<FGFAF,FEGGDGGGGGGGGGGG@9EEFGGGGGGAFFFGGGFFGGFFCGGGDB+6,D9,7==D@CFGGGGGFGFFGGFF=C6DFGGGGFGG7,:CCFF6DEF78,5B+**999=85=>FGGCFE6<=E2*-?4589**25EE58,)27+7*95
@M03364:276:000000000-BLYN8:1:1101:14555:6714 2:N:0:1
GGACTACTAGGGTTTCTAATCCTGTTTGCTCCCCACGCTTTCGCACCTGAGCGTCAGTCTTTGTCCAGGGGGCCGCCTTCGCCACCGGTATTCCTCCAGATCTCTACGCATTTCACCGCTCCACCTGGAATTCTACCCCCCTCTCCAAGACTCTAGCCTGCCAGTTTCGGATGCAGTTCCCAGGTTGAGCCCGGGGATTTCACATCCGACTTGACAGACCGCCTGCGTGCGCTTTACGCCCAGTAATTCCG
+
C9C<BDFFGGGFEGBGFA<FGGGGFGGGGGGF@FFGFGEGFGDGGGDFGGGGGGF7FFCFG9@FFGGG@CG7CGGEGGGGGGE=FCFGG=FGGGGGF<FFF8EFDGGGGGGGGGEFGGGG78AFF8FF,<FGFFGGGGDG8C>F,8>E,,@=8EFFE8BFGGGGGGG9E85CECA;FFGA:,?*FFGCEGGGGGDCEG89C7C@=9<C7CCGCF*39*3:>EB<?F>D?DB))9C96,28>)1)*:?>GC*
@M03364:276:000000000-BLYN8:1:1101:22499:6719 2:N:0:1
GGACTACCCGGGTATCTAATCCTGTTTGCTCCCCACGCTTTCGCACCTGAGCGTCAGTCTTTGTCCAGGGGGCCGCCTTCGCCACCGGTATTCCTCCAGATCTCTACGCATTTCACCGCTACACCTGGAATTCTACCCCCCTCTACAAGACTCTAGCCTGCCAGTTTCGGATGCAGTTCCCAGGTTGAGCCCGGGGATTTCACATCCGACTTGACAGACCGCCTGCGTGAGCTTTACGCCCAGTAATTCCG
+
CCCCCGGFGEE>FGEGGGGGFGFFGGGGGGF@F@A7FGGGGGGCFEEGGGGGGGEGGFFFFFGGGGGGGEGGGDG+@FGGGFGGFGGGGCFAFC9FEGGGFGAFFGGFGGFGGFDFGGGDFEFF@,C8EGGGCEF;EDF7>C8FFCCFF6EGGGGGGGGGDEFGGFDFGGEGGGGF9FC:FFFGFDFCCB,=:EEG5>CFFGGF+**:9DGGGCCF*4=575<?FF9DB).7*9:>?:C2C>00?C?A:7*
@M03364:276:000000000-BLYN8:1:1101:8748:6737 2:N:0:1
GGACTACACGGGTATCTAATCCTGTTTGCTCCCCACGCTTTCGCGCCTCAGTGTCAGTTACAGGCCAGAGAGCCGCTTTCGCCTCCGGTGTTCCTCCGTATATCTACGAATTTCACCGCTACACTTGGAATTCCACTCTCCTCTCCTGCACTCAAGTCTCCCAGTTTCAAATGCAGACAATGGTTGAGCCACTGCCTTTTACCTCAGACTTAAGAAACCACCTTCCCTCGCTTTACGCCCAATGAATTCGG
+
-CABCEE<FEGCC7EADFG9CCEA@EFC@@FFC;<6@EGCFAF,:C@FGGFAFF@,;FGD,,C,:C<D<E,@<FFG+:9,B=F==<FFGGEGGF,?<+4,4FF<EF<F?FFEA?FF<+=@@FGG9EFGAGGGFGG9,@4EFDBF,@DFFFGGE8,@D=F;DFG=@9EFD@=DA>,33=,,5E:>96,1@F,:,@C,<CFCF>,+*4*=DC9CF7@+;0@734*))*)4-)):98=86>BC*)6)1@1):**
@M03364:276:000000000-BLYN8:1:1101:16195:6776 2:N:0:1
GGACTACAGGGGTATGTAATCCTGTTTGCTCCCCACGCTTTCGCACCTGAGCGTCAGGCTTTGTTCAGGGGGCCGCCTTCGCCACCGGTAGTCCTCCAGATCTCTAAGCCTTTCACCGCTACACCTGGAATTCTACCCCCCTCTACAAGACTCTAGCCTGCCATTTTCGGACGCAGTTCCCAGGTTGAGCCCGGGGCTGTCACATCAGACTTGACAGACCGCCTGCGTGCGCTTTACGCCCAGTAATTCCG
+
9CCCCCDEEF@7F,6,6,;E<,;,-;,CC@C6:@E@@@@@<CF68C+;C,C@@@FGD,;CFE<C,696<8@7F7FEGG7,AF:,C<:=FF7ADG;CF,,C==4,9,,9B,,95C,BEEGC7C,A,6EFF=FFGDGFGGC+6@C8>FG98=>CF9@AC3EBF7,,,335@*3*111*45<,>B6*,68ACF?:C5EE*:*29;+;@6+;7D*+2**3;8C=@*)424;:1))0)9*-13*2:)()*2/)**2
@M03364:276:000000000-BLYN8:1:1101:19602:6827 2:N:0:1
GGACTACACGGGTTTCTAATCCTGTTTGCTCCCCACGCTTTCGAGCCTCAGCGTCAGTTATTGGCCAGAGGGCCGCCTTCGCCTCCGGTGTTCCTCCAGATATCTACGCATTTCACCGCTACACATGGAGTTCCACCCTCCTCTCCTTCACTCAAGCCTCCCAGTTTCCAATGCAGACAATGGTTGAACCCCTTGCTTTTCCATCACACTTAAGAAACCCCCTTCCCTCGCCTTACGCCCAATTAATTCGG
+
CCCCCGFG,FFGG,CFFFGGFGGGGGGGGG,FDFGFFD@FGGG,CC@FEDC,FCFGGF<<9,C9CFGG<,,BFFFG+B=FFFG,=FGGGGCGG9FFF<,CB9=FG?FFFCCFBE?BFFEECB,A,,CF@,AFF,C9,+3AEFGG8D9,,@EEEDC9,+>,8>8DC=E;<,E,9FC9,,,,5>D3=C8,4>>E>,,52?FF7*,=+***4;;2=:+=8DC*)=)(()0+-).)998@F;E**)/+;>F)::7
@M03364:276:000000000-BLYN8:1:1101:22761:6842 2:N:0:1
GGACTACAGGGGTTTCTAATCCTGTTTGCTCCCCACGCTTTCGAGCCTCAGTGTCAGTTACAGGCCAGAGAGCCGCTTTCGCCTCCGGTGTTCCTCCATATATCTACGCATTTCACCGCTACACATGGAATTCCACTCTCCTCTTCTGCACTCAAGTTTCCCAGTTTCCAATGACCCTCCCCGGTTGAGCCGGGGGCTTTCACATCAGACTTAAGAAACCGCCTGCGCTCGCTGTACGCCCAATAAATCCG
+
CCCCCF8DFFGG;FGFGGCFGGGGGGFGGGGGGGGGGGGGGGGGGDCFGEFEFFGGGGGGCFFFFGGGGFG7FGEG7FDFGGGGDGEGFCCFAE@CBFGCCFFFCEFGBCCCFFCFGGGG@CCAE4FDFEFGGGFGCF9C=EDFGGGGF;EFFC@FFF,>DDDFBCFFGGA>8DF6388EGE6EGGGFGGC>*:58=E5?FD,+=CC8=F<++;C7CCGGFGFFFA>>9B>BD*7>F?ECC51;476AG4)
@M03364:276:000000000-BLYN8:1:1101:16190:6922 2:N:0:1
GGACTACTGGGGTATCTAATCCTGTTCGCTACCCATGCTTTCGAGCCTCAGCGTCAGTTACAGACCAGACAGCCGCCTTCGCCACTGGTGTTCCTCCATATATCTACGCATTTCACCGCTACACATGGAATTCCACTCTCCTCTTCTGCACTCAAGTTTCCCAGTTTCCAATGACCCTCCCCGGTTGAGCCGGGGGCTTTCACATCAGACTTAAGAAACCGCCTGCGCTCGCTTTACGCCCAATAAATCCG
+
CCCCCGGGGGGGGGGGGGGGGGGGGGGGGGGGGGGGGGGGGGGGGGGGGGGGGGFGGGGGGGGGGGGGGGGGGGGGGGGGGGEGGGGGGGGGFGGGGGGGGGGGGGGG7CFEGGGGGGGGGGGGGGGGFFGGGGGGGGGGGGGGEGGGGGGGGGGGGGGGGGGGFGFGGGGAFGGGGGGGGGGGGGGGGGGGD>CGGGGGG8FFFGGGGGGFGGGGGGGGFGFFFFFFF::DDDD<FFGGDB:FG7@AGGC
@M03364:276:000000000-BLYN8:1:1101:24113:6987 2:N:0:1
GGACTACAAGGGTTTCTAATCCTGTTTGCTCCCCACGCTTTCGCACCTGAGCGTCAGTCTTCGTCCAGGGGGCCGCCTTCGCCACCGGTATTCCTCCAGATCTCTACGCATTTCACCGCTACACCTGGAATTCTACCCCCCTCTACAAGACTCTAGCCTGCCAGTTTCGGATGCAGTTCCCAGGTTGAGCCCGGGGATTTCACATCCGACTTGACCGACCGCCTGCGTGCGCTTTACGCCCAGTAATTCCC
+
CCCCCGGGGGGGFGGGGGGGGGGGGGGGGGGGGGGGGGGGGGGGGGGGGGGGGGGGGGGGGGGGGGGGG>F@FGGGGGGGGGGGGFGGGGGGGGGGG=EGGGGGGGGGGG7FGGGGGGG>FGGGDGGGGGGGGGGFGCBGGGGGGFG,>DG?E@CDFGGGGGGGC;EG5ECEGGCCFEGGGFFGGG6?,?B8E*:5*39=CFGGF<<CGDDDCD6*1/?EEGFFFFF<1BB>CD7AF:EGG)3<FGFAGG0
@M03364:276:000000000-BLYN8:1:1101:15737:6994 2:N:0:1
GGACTACAAGGGTTTCTAATCCTGTTTGCTCCCCACGCTTTCGAGCCTCAGTGTCAGTTACAGTCCAGAGAGCCGCTTTCGCCTCCGGTGTTCTGCCATATATCTACGCATTTCACCGCTACACATGGAATTCCACTCTCCTCTCCTGCACTCAAGTCTCCCAGTTTCCAATGCACACAATGGTTGAGCCTCTGCCTTTTACACCAGAATTAAGTAACCACCTGCGCTGGCTTTACGCCCAATAAATCTGG
+
CCCCCGGGFFEGGGGGEGFFGGGGGGGGFGGEFEEEGEGGCFGGGGECFFGFFG,ECFGGGGG,CAFG98FGFGEEEGFGEG,@:4@CGCBEE,,56,:<FFGGGF,AFGCFGGGGFFFGCFFCCBFCE,CEG9ECEG9FGED9BEFCCFDFFCEF@,=;=8D8F;D,DFCCFFGDFD8+9=,EF+,,=,,44DG,,@EA++<+3+7*0+28+5+55<,99CA):*:9)*36;8@*2(:EEFB)08+)++1
@M03364:276:000000000-BLYN8:1:1101:17241:7087 2:N:0:1
GGACTACTCGGGTATCTAATCCTGTTTGCTCCCCACGCTTTCGAGCCTCAGTGTCAGTTACAGGCCAGAGAGCCGCTTTCGCCACCGGTGTTCCTCCATATATCTACGCATTTCACCGCTACACATGGAATTCCACTCTCCTCTCCTGCACTCAAGTCTACCAGTTTCCAATGCATACAATGGTTGAGCCACTGCCTTTTACATCAGACTTAAGAAACCACCTGCGCTCGCTTTACGCCCAATAAATCCGG
+
CCCCCGGGGGGGGGGGGGGGGGGGGGGGGGGGGGGGGGGGGGGGGGGGGGGGGGGGGGGGGGGGGGGGGGGGGGGGGDFGGGGGGGGGGGGGGGGGGGGGGGGGGGGGGGGGGGGGGGGEEGGGGFGGGGGGGGGGGGGGGGGD=EGGGGGFFGGGGGGGGGGDFGGGGGGGFGGGAFF?CEDGGGCFFGCGF:DGGAFCCGDGFF*CFFF7G>8C9FGGFGFFD>@BA>?>F<F@EFGGE36)>FFFGGC
@M03364:276:000000000-BLYN8:1:1101:23335:7093 2:N:0:1
GGACTACTGGGGTATCTAATCCTGTTTGCTCCCCACGCTTTCGAGCCTCAGTGTCAGTTACAGGCCAGAGAGCCGCTTTCGCCTCCGGTGTTCCTCCATATATCTACGCATTTCACCGCTACACATGGAATTCCACTCTCCTCTCCTGCACTCAAGTCTCCCAGTTTCCAATGCACACAATGGTTGAGCCACTGCCTTTTACATCAGACTTAAGAAACCACCTGCGCTCGCTTTACGCCCAATAAATCCGG
+
CCCCCGGGGGGGCFFFFG9EFGGGGGGGGGGDGGGGGGGGGGGGGCFGGGGGGFGGGGGGGGDGGGGGGGGGGGGGCFGGDGGGGGFGG@FGGGGGGGCGGGGGGGGGGGGGGGGGFEGGGGGGGGGCFFFGGGGG;8=FGGGGGGG8ECGGGGFEGGFGGGGFFFDFFGGGFGGGGGGGGGGEGEEGG@FGGFGGCG@FGFC+BFCFFGFCFGCGFG>FFDF2=9AFA)?AG4@EEFGGE)6FFG+5>3:
@M03364:276:000000000-BLYN8:1:1101:4473:7096 2:N:0:1
GGACTACAAGGGTTTCTAATCCTGTTTGCTCCCCACGCTTTCGAGCCTCAGTGTCAGTTACAGGCCAGAGAGCCGCTTTCGCCTCCGGTGTTCCTCCATATATCTACGCATTTCACCGCTACACATGGAATTCCACTCTCCTCTCCTGCACTCAAGTCTCCCAGTTTCCAATGCACACAATGGTTGAGCCACTGCCTTTTACATCAGACTTAAGAAACCACCTGCGCTCGCTTTACGCCCAATAAATCCGG
+
CCCCCGGGGGGGGGGGGGGGGGGGGGGGGGGGGGGCGGGGGGGGGGGGGCGGGGGGGDFGGGGGGGGG8EGGGGGGGGGGDGGGGGGGFEFEGGGGG?FCFGGFGGFGGGGGFGGGGGECFEGGGGGGFCFGGGGGA==?EFGFGGGGGF8FGGGGCBFGGGG?CFGGGGGA8DCFGGEGEGDF98FDFGGGFGGGGEFGFGGF7<7>DCFFGGGGGGFE5CF:49@EFD:DC?7C)6E*::@AFF6)0:8
@M03364:276:000000000-BLYN8:1:1101:24991:7124 2:N:0:1
GGACTACTGGGGTTTCTAATCCTGTTTGCTCCCCACGCTTTCGCACCTGAGCGTCAGTCTTTGTCCAGGGGGCCGCCTTCGCCACCGGTATTCCTCCAGATCTCTACGCATTTCACCGCTACACCTGGAATTCTACCCCCCTCTACAAGACTCTAGCCTGCCAGTTTTGGATGCAGTTCCCAGGTTGAGCCCGGGGATTTCACATTCAACTTAACAAACCACCTACGCGCGCTTTACGCCCAGTAATTCCG
+
CCCC@DFGGGGGGGGGFGDDFEGGGGGGGGGGFGGGGEGGGGGDGGGGGGGGGGGGGGCFGGDFGCGGGGGGGGGGEGGGGG@FCGGGGGGFFEFGGGGAFFDAFDGGGGGGFF<EFG>EGCCGGFGGGEFGFFFCEFDGGECDFGG=EGGGCGGFGGCFCCEFC9BAFG69CCCCFFCF:9D*@DD7F@?FCEGGGGGC:DFGFC7>C;CFGGG>:*@FFCAFFFDFF>>>CDC4*4*?E@(0::6-77*
@M03364:276:000000000-BLYN8:1:1101:12257:7153 2:N:0:1
GGACTACTGGGGTTTCTAATCCTGTTTGCTCCCCACGCTTTCGCACCTGAGCGTCAGTCTTTGTCCAGGGGGCCGCCTTCGCCACCGGTATTCCTCCAGATCTCTACGCATTTCACCGCTACACCTGGAATTCTACCCCCCTCTACAAGACTCTAGCCTGCCAGTTTCGGATGCAGTTCCCAGGTTGAGCCCGGGGATTTCACATCCGACTTGACAGACCGCCTGCGTGCGCTTTACGCCCAGTAATTCCG
+
CCCCCGGGGGGGGGGGGGGGGGGGGGGGGGGGGGGGGGGGGGGGGGGGGGGGGGGGGGGGGGGGGGGGGGGGGGGGGGGGGGGCGGGGGGGGGGGGGGGGGGGGGGGGGGGGGGGGGGGGEGGGGGGGGGGGGGGGGGGGGGGGFGGGGGGGGGGGGGGGGGGGGGGGGGGGEDGGGGGGGGGGFGGGGGGGGEGDGGFFGGGGFGGGGGGGGCFFGGGGFGF?FFFFBFFFGGF<F?EGEDFFGGFADG2
@M03364:276:000000000-BLYN8:1:1101:3629:7186 2:N:0:1
GGACTACACGGGTTTCTAATCCTGTTTGCTCCCCACGCTTTCGCACCTGAGCGTCAGTCTTCGTCCAGGGGGCCGCCTTCGCCACCGGTATTCCTCCAGATCTCTACGCATTTCACCGCTCCACCTTGAATTCTACCCCCCTCTACGAGACTCAAGCTTGCCAGTTTCAAATGCAGTTCCCAGGTTGAGCCCGGGGCTTCCACCTCTGACTTAACAACCCGCCTGCGTGCGCTTTACGCCCAGTAATTCCG
+
CCCCCGGGGGGE@CEGGGFGGGGGG<EFGGFACGGGEGGDGFGGEEEGGGFFGGG7CFGFGGGGGEGGEG>CFFGGGD,CFD?F?FGGEGGGG9EFGGGGGFGGGCFDFE+CFGFCFCEE+4AFFG,EFFGGGGECFFFDECC?EGC:C8CFFGC6FFGGG?;ECFGGGGCGEFC?FGGG,?ECF9C6CDF5*=C:**3**2+*0;>7;CFGGFC@F*::55<:?FFFFFFFG3*)9:?:C>2?CC*6:C7
@M03364:276:000000000-BLYN8:1:1101:7028:7252 2:N:0:1
GGACTACAAGGGTTTCTAATCCTGTTCGCTACCCATGCTTTCGAGCCTCAGCGTCAGTTACAGACCAGACAGCCGCCTTCGCCACTGGTGTTCTTCCATATATCTACGCATTTCACCGCTACACATGGAATTCCACTCTCCTCTCCTGCACTCAAGTCTCCCAGTTTCCAATGCACACAATGGTTGAGCCACTGCCTTTTACATCAGACTTAAGAAACCACCTGCGCTCGCTTTACGCCCAATAAATCCGG
+
CCCCCGGGGGGGGGGGGGGGGGGGGGGGGGGGGGGGGGGGGGGGGGGGGGGGGCFEGGGGGGGGGGGGGEGGGGGGGGGFGGGGGGGGFFGGGGGGGGFGGGGGGGGGGGGGGGGGGGGDEGGGGGGGGFGGGGGGGGGGGGGGGGGGGGGGDGGGGGGGGGGGGGGGCD;@F8@AAGGGFGGGGGGGDCGGGGGGGGGGFFGGFFG9FGGGGGGFFGGGFEA>:B2?9@BEGGGFEFGEGFFFGDFFFDD
@M03364:276:000000000-BLYN8:1:1101:18543:7263 2:N:0:1
GGACTACTCGGGTATCTAATCCTGTTTGCTCCCCACGCTTTCGAGCCTCAGTGTCAGTTACAGGCCAGAGAGCCGCTTTCGCCTCCGGTGTTCCTCCATATATCTACGCATTTCACCGCTACACATGGAATTCCACTCTCCTCTCCTGCACTCAAGTCTCCCAGTTTCCAATGCACACAATGGTTGAGCCACTGCCTTTTACATCAGACTTAAGAAACCACCTGCGCTCGCTTTACGCCCAATAAATCCGG
+
CCCCCGGGGGGGGGGGGGGGGGGGGGGGGGGGGGGGGGGGGGGGFGGGGGGGGGGGGGGGGGGGGGGGGGFGGGGGDGGGGGGGGGGGGGGGGGGGGGGGGGGGGGGGGDGGGGGGGGGGGGGGGGGGGEFGGGGGGGGGGGGGGGGGGGGGGGGGGGGGGGGGGGFGGGGGGGGGGGGFFGGGGGGGGGGGGGGFGGGGFFFD9+;CFGG>F>@DCG,99EA2B>A5<DFFGGC=>@CEGFF4>F6CGC<
@M03364:276:000000000-BLYN8:1:1101:26526:7288 2:N:0:1
GGACTACCCGGGTATCTAATCCTGTTTGCTCCCCACGCTTTCGCACCTGAGCGTCAGTCTTCGTCCAGGGGGCCGCCTTCGCCACCGGTATTCCTCCAGCTCTCTACGCATTTCACCGCGACACCTGGAATTCTACCCCCCTCTACAAGACTCTAGCCTGCCAGTTTCGGATGCAGTTCCCAGGTTGAGCCCGGGGATTTCACATCCGGACTGACAGCCCGCCTGCGTGCGCTGTACGCCCAGCAATTCCG
+
CCCCCC<,CFGGG7CDFDEFG<FGE<,66,66,6C@:FC;DFFGCC@<EG8F@FF@:FGGF9FDFD,9CEGGGCGCFEEFFC=BFGGD+==FF,E9?<E<,A,94AEGG+?=DEFEFB++8>FFCFG?,,@:FFD=3DEECED?E>;6>4DFGGECGDFGCFFF3D,?8>C:EGC?;F7AFFG5<2:?FG6:5EGGGG8+;@@>FD4*)*)/17C=6*1A::)(-.-)(..77)1)1-2*271)*2=)*00
@M03364:276:000000000-BLYN8:1:1101:27909:7371 2:N:0:1
GGACTACAGGGGTTTCTAATCCTGTTTGCTCCCCACGCTTTCGAGCCTCAGTGTCAGTTACAGGCCAGAGAGCCGCTTTCGCCTCCGGTGTTCCTAAATATATCTACGCATTTCACCGCTACACACTGAATTTCACTCTTCTCTTCTCAACTCAAGTTTCACAGTTTCCGATGCACTTCTTCGGTTGATCCGAAGGCTTTCACAGCAGACTTAAGAACCCGCCTACGCTCGCTTTACACCCAATAAACCCG
+
C-AC,,CF@E7+@FG,CFC<6,,CFFGGG9,C<@CFDE:BFGGFFFG@,E<,CCFFDGEE<,6,,BCFC<8,69C7:,<FGGD7F@CFE:8BECA,,9CEAE,C,?94@F7+E<<?E+6@=C:,4+A?<9E,,5,94,6,6=,+,,,464,36,,68;>B@,==FC;,:>BE+6,@6,@D,@6=F+;4,,737EE5CEGFFDF++0*4974++8:@F*==?56(-)6)286)***98)32*.(07:A)0*2
@M03364:276:000000000-BLYN8:1:1101:21627:7394 2:N:0:1
GGACTACTGGGGTTTCTAATCCTGTTCGCTACCCATGCTTTCGAGCCTCAGCGTCAGTTACAGACCAGACAGCCGCCTTCGCCACTGGTGTTCCTCCATATATCTACGCATTTCACCGCTACACATGGAATTCCACTCTCCTCTTCTGCACTCAAGTCTCCCAGTTTCCAATGACCCTCCCCGGTTGAGCCGGGGGCTTTCCCATCAGACTTAAGAAACCGCCTGCGCTCGCTTTACGCCCAAGAAATCCG
+
CCCCCFFGDGGGGGGGGFCFGGGGGGGGGGDGGGFGGGGGGGGFGGGGGGGGGGG7CEG9FCFGGGGGFDDFFDGGFGGGGGGGGGGGGGGGGGFFGFGGGGCDB?FGF7BFGGAFGGGGGCCD>DF8FFGGGGGGGGGGGGGGGGGFB;EFFFGG=;,DFGGGFGGGGCDGGDG8==D>CG>EFEECFBC+@EG**:5C7+9:B??CC**BC;@775EG5CB;;51:>>BDGGG<F?CEG3,)2284:C)
@M03364:276:000000000-BLYN8:1:1101:17528:7452 2:N:0:1
GGACTACACGGGTATCTAATCCTGTTTGCTCCCCACGCTTTCGAGCCTCAGTGTCAGTTACAGGCCAGAGAGCCGCTTTCGCCTCCGGTGTTCCTCCATATATCTACGCATTTCACCGCTACACATGGAATTCCACTCTCCTCTTCTGCACTCAAGTCCTCCAGTTTCCAATGACCCTCCCCGGTTGAGCCGGGGGCTTTCACATCAGACTTAAAGAACCGCCTGCGCTCGCTTTACGCCCCATAAATCCG
+
CCCCCGGFGGGGGGGGGGGGGGGGGGGGGGGGGGGGGGGGGGGGGGGGGGGGGGGGGGGGGGGGGGGGGGGGGGGGGGGGGGGGGGGGGGGGGGGGGGGGGGGGFFGGGGGGGGGGGGGGGGGGGGGGFEFGGGGGGGFGGGGGGGGFGGGGGGFGGGGGGGGGFGGGGGFGGCFGFGGGDEGEFCGGGGGGGGGGGGGGGCGG6CCCCFGFGGGGGFFF>DA18FBFFFDFDFF<FBGEG)257F79CC/
@M03364:276:000000000-BLYN8:1:1101:5282:7460 2:N:0:1
GGACTACTAGGGTTTCTAATCCTGTTTGCTCCCCACGCTTTCGAGCCTCAGTGTCAGTTACAGGCCAGAGAGCCGCTTTCGCCTCCGGTGTTCCTCCATATATCTACGCATTTCACCGCTACACATGGAATTCCACTGTCCTCTTCTGCACTCAAGTCTCCCAGTTTCCAATGCACTTCTTCGGTTGAGCCGAAGGCTTTCACATTAGCCTTAAAAGACCGCCTGCGCTCGCTTTAAGCCCAATAAATCCG
+
CCCCCFFAFGGGEFGGGFFGGGGFEGGGAFFGGGGGGGDGC9:C6@FGGGGGGGGFFGGGGFFFFEG?FCFGGECCGFFBFGFFCGGDCGGGGFGAFGGFDC,CEEGGGD:FGGGFFCFGGGFGGGGDFGAFGC9FEGGFGGGFDBAFDAEDDF8,CDDFD8EGFD,>CFF9DFCFGFFC9;B>FE@D8D8+@>6@7D:9CDE7FG78*3<4;>G+:@6;@EB2(;5)()8;<C53+/<CFF(0*0;<792
@M03364:276:000000000-BLYN8:1:1101:4753:7465 2:N:0:1
GGACTACCGGGGTTTCTAATCCTGTTTGCTCCCCACGCTTTCGCACCTGAGCGTCAGTCTTCGTCCAGGGGGCCGCCTTCGCCACCGGTATTCCTCCAGATCTCTACGCATTTCACCGCTACACCTGGAATTCTACCCCCCTCTACAAGACTCTAGCCTGCCAGTTTCGGATGCAGTTCCCAGGTTGAGCCCGGGGATTTCACATCCGACTTGACAGACCGCCTGCGTGCGCTTTACGCCCAGTAATTCCG
+
CCCCCGGGGGGGGGGGGGGGGGGGGGGGGGGGGGGGGGGGGGGGGGGGGGGGGGGGGGGGGGGGGGGGGGDGGGGGGGGGFGGGGGGGGGGGGGGGGGGGGGGGGGFGGGGGGGGGGGGGGGGGGGGGGGGFGGGGGGGGGGGGGGGGGGGGGGGGGFGEGGGGGGGGGGEEGGGGFGGGGGGGGCCGFGFGGG5EEGG9CCEF689DGGGGGGDF=FF=BGFBBFFFFFFFGC>>F?GGGE0?FGF9FG9
@M03364:276:000000000-BLYN8:1:1101:21450:7474 2:N:0:1
GGACTACTCGGGTATCTAATCCTGTTTGCTCCCCACGCTTTCGAGCCTCAGTGTCAGTTACAGGCCAGAGAGCCGCTTTCGCCTCCGGTGTTCCTCCATATATCTACGCATTTCACCGCTACACATGGAATTCCACTCTCCTCTCCTGCACTCAAGTCTCCCAGTTTCCAATGCACACAATGGTTGAGCCACTGCCTTTTACATCAGACTTAAGAAACCACCTGCGCTCGCTTTACGCCCAATAAATCCGG
+
CCCCCGGGGGGGGGGGGFGGGGGGGGGGGGGGGGGDGGGGGGGGGGGGGGGGGGGGGGGGGGGGGGGGGGGGGGGGGGFGGGGDGGGGGGGGGGGGGGFGGGGGGGGFGGCGGGGGGGGGCGGGCEFGGGGGGGGGGGGGGGGGDGGGG?FFGGEFEFGGGC,3DGGG,,D@DFGGCFC6EFDDACFFGGDFGGGGCGGGFGGF+<*CFFG7CDGGGGGFFE>:4BBEAEA:?FG=EDECC>;FGFFFGG7
@M03364:276:000000000-BLYN8:1:1101:26728:7496 2:N:0:1
GGACTACCCGGGTATCTAATCCTGTTTGCTCCCCACGCTTTCGAGCCTCAGTGTCAGTTACAGGCCAGAGAGCCGCTTTCGCCTCCGGTGTTCCTCCATATATCTACGCATTTCACCGCTACACATGGAATTCCACTCTCCTCTCCTTCACTCAAGTCTCCCAGTTTCCAATGCACACAATGGTTGAGCCACTGCCTTTTACATCAGACTTAAGAAACCACCTGCGCTCGCTTTACGCCCAATAAATCCTG
+
<BCCCFG<FGGEGBFGGF9EADGGGGGGGGGGGGGGGGGDGGGGCGGGGFGGFGGGGGFFFGDFGGGD86@,C@FEGGGGGGGGGGE77CFGGGGGFFFAFEFGG9FGGGGGGGFGGGGGGGFGGGGGFEFGGGGGGGGFFGGGG8E,CFGF,,@8EGGGGFFGFDFGFG;EGGGGDGC?DDBECE6,<@8DGG9EGGGG7C:FF77*;FD78;+B>FGFFGF@:AAF=8;?CFD>B9>*1.66*;:<C+2
@M03364:276:000000000-BLYN8:1:1101:8729:7499 2:N:0:1
GGACTACCAGGGTTTCTAATCCTGTTTGCTCCCCACGCTTTCGCACCTGAGCGTCAGTCTTTGTCCAGGGGGCCGCCTTCGCCACCGGTATTCCTCCAGATCTCTACGCATTTCACCGCTACACCTGGAATTCTACCCCCCTCTACAAGACTCTAGCCTGCCAGTTTCGGATGCAGTTCCCAGGTTGAGCCCGGGGATTTCACATCCGACTTGACAGACCGCCTGCGTGCGCTTTACGCCCAGTAATTCCG
+
CCCCCGGFGGGGGGGGGGGGGGGGGGGGGGGGGGGGGGGGGGGGGGGFGEGFGGGGGGGGGGGGGGGGGGGGGEGGGGGGGGGDDGEGGGGGGGGGGGGGGGGGGGGGGGGGGGGGGGGGGGCGGGGGGGGGGGGGGGGGGGGCGGDFGD@FGGGEGGGGGGGFFFFGDE8>:ECGGGGGGGFGGG>?FGGGEGGDG5FGGGGGFGGGDGG<>>FDFFFGFDBB<4>B?EFF<DFAFFG:E>(9:7@9CF*
@M03364:276:000000000-BLYN8:1:1101:20779:7500 2:N:0:1
GGACTACTAGGGTATCTAATCCTGTTTGCTCCCCACGCTTTCGAGCCTCAGTGTCAGTTACAGGCCAGAGAGCCGCTTTCGCCTCCGGTGTTCCTCCATATATCTACGCATTTCACCGCTACACATGGAATTCCACTCTCCTCTCCTGCACTCAAGTCTCCCAGTTTCCAATGCACACAATGGTTGAGCCACTGCCTTTTACATCAGACTTAAGAAACCACCTGCGCTCGCTTTACGCCCAATAAATCCGG
+
CCCCCGGGGGFGGFGCGGGGGGGGGGGGFGGGGGGGGGDGGGGFGGGGFGGGGGGGGGGGGGG?EEGCEG8FGGGGFGGGGGFDEFGDCGGGGGGGGGGGGCGFGGGGGGEFFGFGGGGGGGGEEEFGGFGGGGGGGCDGFGGGFFGGGGGFDFFCGGGF>EGGGGCF8E;;EFEF8FCD9EGGF6E?C8,@7DCEGGGGC:C++52?CCG@F@FCCG@FFCAE)9=59BBBCF+842CEG)5A7C7765C
@M03364:276:000000000-BLYN8:1:1101:7815:7515 2:N:0:1
GGACTACAAGGGTTTCTAATCCTGTTTGCTCCCCACGCTTTCGAGCCTCAGCGTCAGTTACAGACCAGAGAGCCGCCTTCGCCACTGGTGTTCCTCCATATATCTACGCATTTCACCGCTACACATGGAATTCCACTCTCCTCTTCTGCACTCAAGTCCTCCAGTTTCCAATGACCCTCCCCGGTTGAGCCGGGGGCTTTCACATCAGACTTAAGAAACCGCCTGCGCTCGCTTTACGCCCAATAAATCCG
+
CCCCCGGGGGGGGGGGGGGGGGGGGGGGGGGGGGGGGGGGGGGGGGGGGGGGGGGGGGGGGGGEGGGGGGGGGGGGGGGGGGGGGGGGGGGGGGGGGGGGGGGGGGGGGGGGGGGGGGGGGGGGGGGGFGGGGGGGGGGGGGGGGGGGGGGGFGGFGGGGGGGFFEGGGGFGGGGGGGGGGGGGGGGGGGGGDGGGGGGGGGGGFGGF=FGGFDGGGGGGEGFFFF986BFECCC>F?GGGE()*2=BGGD
@M03364:276:000000000-BLYN8:1:1101:21648:7520 2:N:0:1
GGACTACAAGGGTTTCTAATCCTGTTTGCTCCCCACGCTTTCGAGCCTCAGTGTCAGTTACAGGCCAGAGAGCCGCTTTCGCCTCCGGTGTTCCTCCATATATCTACGCATTTCACCGCTACACATGGAATTCCACTCTCCTCTCCTGCACTCAAGTCTCCCAGTTTCCAATGCACACCATGGTTGAGCCACTGCCTTTTACATCAGACTTAAGAACCCCCCTGCGCTCCCTTTAAGCCCAATAAATCCGG
+
CCCCCGGGGGGGDFFGGGGGGGGGGGGGGGGGGGGGGGGGGGGCGEGGGGEEGGGGGGGGGFGCEFGGCCFEGFGG:FFGGGG7F,CFGGEFFGFGGDEGGCGGGGGGGGDGGGGGGGGGGGGG9:FDFFFGGG;FF8>EGFGGGGFC@DE8EGFGGGGGFGFGGGCGFGGGGDFC3A+3DDFFG63@9D6D68:,EDFG+;@;++92**?8+;+5*0@*/4*/)):BD4A6FF7*+*?F7AD;77+.87:
@M03364:276:000000000-BLYN8:1:1101:3335:7586 2:N:0:1
GGACTACTGGGGTATCTAATCCTGTTTGCTCCCCACGCTTTCGAGCCTCAGTGTCAGTTACAGGCCAGAGAGCCGCTTTCGCCTCCGGTGTTCCTCCATATATCTACGCATTTCACCGCTACACATGGAATTCCACTCTCCTCTCCTGCACTCAAGTCTCCCAGTTTCCAATGCACACAATGGTTGAGCCACTGCCTTTTACATCAGACTTAAGAAACCACCTGCGCTCGCTTTACGCCCAATAAATCCGG
+
CCCCCGGGGGGGGGGGGGGGGGGGGGGGGGGGGGGGGGGGGGGGGGGGGGGGGGGGGGGGGGGGG@FFGGGGGGGGGGGGFGGGGGGGGGGGGGGGGGGGGGGGGGGGGGGGGGGGGGGGDGGGGGGGFFGGGGCGGGGFGGGGGGGGGGGGGGGGGGGGGGGGGGGGFFFFGGDDFGGDGGFCFEG6C8BFGGFGGGGGGGGGF8CGFG78+<CFGGGFFCFBFBFE28?DGFG:A@CGGFFAD:;<FG<
@M03364:276:000000000-BLYN8:1:1101:25590:7593 2:N:0:1
GGACCACCAGGGTTCCTTATCCTGTTTGCTCCCCATGCTTTTTAACCTGAGCGTTAGTCTTTGTCCCGGGGGCCTCATTCGCCACCGGTATGCCTCTATATCTCTACGCGTTTGACCGCGACACCTGGACGTCTAGCGCCCTCGACAAGTCCATTGCCTGTCTGTTTCCGATACATTTCCCAGTTTGAGCCTGGGGTTAACCCATCCGGCTTGCATGACTGCCTGCGTCCGTAGTACGTCCACTACCTCTT
+
6<6A,6,,C6;-=;@C6,CCFF@<F6,;CF9,,66,C,C,C,,,C,C@,E,E@F7C@6,,6C,C@;,+++++@+,C,,,CF,8B,,++8+,,,CEF,,5,9<,,,5,+++8+6+C,,++++8>+@,3,:,+3+8=,,+@@:CG63B58,,7+,@,,,3,,362,75,,,**6*:,,,,5,,?4B<C,==@:,855*/**++***0;5*)2)1>***2:+06*0.)7(.()00**1)*4**/0)19*),***
@M03364:276:000000000-BLYN8:1:1101:25722:7595 2:N:0:1
GGACTACTCGGGTTTCTAATCCTGTTTGCTCCCCACGCTTTCGCACCTGAGCGTCAGTCTTTGTCCAGGGGGCCGCCTTCGCCACCGGTATTCCTCCAGATCTCTACGCATTTCACCGCTACACCTGGAATTCTACCCCCCTCTACAAGACTCTAGCCTGCCAGTTTCGGATGCAGTTCCCAGGTGGAGCCCGGGGATTTCACATCCGACTTGACAGACCGCCTGCGTGCGCTTTACGCCCAGTAATTCCG
+
-A@CCGFEFGGGG,C<C,;CFGGCFCFEDGGCFFD@FGGGGG:F@FGGGFGG7FEEG<F,CA,FFGAFGDCFEE7F+C:EFGGC==:FFDGGG<E<F8F,9=E?F,CFGE+?<F?FFGGEEEGG@,AEF<FFCDFED8@FG+CDGFFG9@C<FFCGEDCCE@,,8@EFC>56@,,755>:,,25?,*75DE55*:?CCF6;@9+;*;5*/>D*2;:8CFE>EFB<F9>(>B31*95?0*2:5:77:66:C*
@M03364:276:000000000-BLYN8:1:1101:26463:7613 2:N:0:1
GGACTACACGGGTTTCTAATCCTGTCTGCTCCCCACGCTTTCGAGCCTCAGTGTCAGTTCTATGCCAGAGAGCCGCTTGCGCCTCTGGAGTTCCTCCATATATCAACGCCTTTCACTGACATACATGGAATTCCAATCTCCCCTTCGCCACACAAGTCGCACAGTTTCCAATGACGCTCCCCGGTTGAGCCGCGGGCTCTCACATCTGACTTAAGACACCGCCTGAGCCCGCTTTACACCCAATAAACTCG
+
BCC9B8F,,B++6B,C@FG9E9FEF,6CCEAC<FGGG+BF@,89,;6BCF8EEF,;CEF,,6,;C@E<F,C6CC:F@C,,@@B4,,CF,6CF<F,C6,,,CFG9,54@+44:B<,5,,,,9,CFFC?,BFC:9,9,,9,A,4+6,,>+>+4+46@EE,+++8+=F9E@:E,E8,=3+@+@D+>8FC*,47:E***=EE*<?>:48D8=+3+;2;+;*6A5)2=((.()(05:1/5)9)@;2)-)0*9)*21
@M03364:276:000000000-BLYN8:1:1101:6663:7681 2:N:0:1
GGACTACACGGGTATCTAATCCTGTTTGCTCCCCACGCTTTCGAGCCTCAGTGTCAGTTACAGGCCAGAGAGCCGCTTTCGCCTCCGGTGTTCCTCCATATATCTACGCATTTCACCGCTACACATGGAATTCCACTCTCCTCTCCTGCACTCAAGTCTCCCAGTTTCCAATGCACACAATGGTTGAGCCACTGCCTTTTACATCAGACTTAAGAAACCCCCTGCGCTCGCTTTACGCCCAATAAATCCGG
+
CCCCCFGGGGG>FFFFGFGFGGGGGGGGGGGGGGGGGGGGGGGGGGGGGFGGFGFGFFGGGFGGGGGGGGCFGFEG@FFGGGGGGGGGGGFDGGG?FGEGGGGGFGGFGGGCFGGGGDGGEEGGCEGFFCGFGGGG;@EFEFFGGFDFEGGGGGGGEDAFEFGGFB9E8FFCGFGGAEG+,9@3CBEGGG,@7CFC?ED:CCE@F7FGFDCF7C>FGGD**4@4-*/)58;5?5B@E<G:CFF;FDCCFD9
@M03364:276:000000000-BLYN8:1:1101:21648:7693 2:N:0:1
GGACTACTAGGGTTTCTAATCCTGTTTGCTCCCCACGCTTTCGAGCCTCAGCGTCAGTTACAGACCAGAGAGCCGCCTTCGCCACTGGTGTTCCTCCATATATCTACGCATTTCACCGCTACACATGGAATTCCACTCTCCTCTCCTGCACTCAAGTCTCCCAGTTTCCAATGCACACAATGGTTTAGCCACTGCCTTTTACATCAGACTTAAGAAACCACCTGCGCTCGTCTTTCGCCCAATAAATTCGG
+
CCCCCGGGFFFGGGGGFDGFFFGGGGGGGGGFGGGGGGFGGGGC<;BFGGGGGGGDGFGF96C9FFEF6CEEGFCEFGGGFGCCF@FGG?FFFGGGFGG9<@EFGGGGGGGGGEAFG7CEGGGG?:BFGEGGE?BEAE,EFFGG8@9B8FFFG8ED,EF=D=DFGDE>:F,@=D9,,,63,7B,C88E88>E9EG6EGCG??F@+++9;>F+=+=B9>8:97A@=>2?4*2);C+*2/;C5):;::7)@*0
@M03364:276:000000000-BLYN8:1:1101:3586:7714 2:N:0:1
GGACTACTGGGGTTTCTAATCCTGTTTGCTCCCCACGCTTTCGCACCTGAGCGTCAGTCTTTGTCCAGGGGGCCGCCTTCGCCACCGGTATTCCTCCAGATCTCTACGCATTTCACCGCTACACCTGGAATTCTACCCCCCTCTACAAGACTCTAGCCTGCCAGTTTCGAATGCAGTTCCCAGGTTGAGCCCGGGGATTTCACATCCGACTTGACAGACCGCCTGCGTGCGCTTTACGCCCAGTAATTCCG
+
CCCCCGGGGGGGGGGGGGGGGFDFGGGGGGCFGGGGDDFEGFDCGGGGFFGGGGGGGGGGGGGGGFGGDFCFG@FFEFEGCEGECAFCGEGGGGGGGFGFGFGC,FEFGGG7FEECEGGGEGGGGGFGFGGFFFFFFG=FEGGGGGGGGGGFGGGGGGG8CGCFGEA@>CCFFFG77E@=,?CGGGC6EC6FEGGGEGC9CFCFFCDD*9CDCCGGG*@EEG)(44;E<DEDGGC<F?>C/)49C7/6DF*
@M03364:276:000000000-BLYN8:1:1101:17807:7733 2:N:0:1
GGACTACAGGGGTATCTAATCCTGTTTGCTCCCCACGCTTTCGCACCTGAGCGTCAGTCTTCGTCCAGGGGGCCGCCTTCGCCACCGGTATTCCTCCAGAACTCTACGCATTTCACCGCTACACCTGGAATTCTACCCCCCTCTACGAGACTCAAGCTTGCCCGTTTCAAATGCCGTTCCCAGGTTGAGCCCGCGGATTTCACATTCCAATTAACAAACCACCTTCGCGCGCTTTACGCCCAGTAATTCCG
+
@CC?<,,6EEEGGEFEA;C@C,;CC<FE,CCCDFGEE@CEGFGGGD7<A,E8@@FFGG6C@99C@,,C,@:+7C:7>F7,,?F=,,8C@FGACEE,AEFB,,,?E9,=@@7=CA,5EFGG+8?FFGGC8<F8FFGG9=BCCEGD9=3+83@?>8D6;B9:@,,>CD883EC,,,,;;=8D6,8*72,4<@?85*1?*:>6:;FGFFG+++1@3+++*;*2.*04)62)()7<C*9)*(2/:@?FC76)*:*
@M03364:276:000000000-BLYN8:1:1101:7198:7777 2:N:0:1
GGACTACTCGGGTTTCTAATCCTGTTTGCTCCCCACGCTTTCGCACCTGAGCGTCAGTCTTTGTCCAGGGGGCCGCCTTCGCCACCGGTATTCCTCCAGAGCTCTACGCATTTCACCGCTACGCCTGGAATTCTACCCCCCTCTACAAGCCACTACCCTGCCAGTTGCGGATGCAGTTCCCAGGTCGAGCCCGGGGATTTCACATCCCACTCGCCAGACCGCCTGCGTCCGCTTTACGCCCAGTAATTCCG
+
C@ABC6C<,6BCEGF9C<FFFE<AF<@6C9<,CF?FG7BCC@CE:++BF8ACFGG@@CAF<,CFCF9,6@@B7CFGCCF,B7FC=,44@+B<A9,5EE8,,9>F9,A=CF7+C,9,:@+@+8+@CC@FGC,,3@;,,68@++>+6353,,@+>D,,@6,@D,,8FC,,5***12,5>CD7DC,*7,***==:*:B=5*2<+2+1+***2*>**))19*;A>*)(40-)(0))*1*)0658*047**92>:D
@M03364:276:000000000-BLYN8:1:1101:19840:7792 2:N:0:1
GGACTACAAGGGTTTCTAATCCTGTTTGCTCCCCACGCTTTCGTGCATGAGCGTCAGTGTTATCCCAGGAGGCTGCCTTCGCCATCGGTGTTCCTCCGCATATCTACGCATTCCACCGCTACATGCGGAATTCCACCTCCCTCTGACACACTCTAGCCTTGCAGTCACCAATGCAGTTCCCAGGTTAAGCCCGGGGATTTCACATCGGTCTTGCAAAACCGCCTGCGCACTCTTTACGCCCAGTAATTCCG
+
CCCCCGGGGGGGGGGGGGGGGGGGGGGGGGGGGGGGGGGGGGGGGGGGGGGGGGGGGGGGGGGGGGGGGFGGGGGGGGGGGGGGGGGGGGGGGGGGGGGGGGGGGGFGGGGGGGGGGGGGGGGGGGGGGGGGGGFFGGGGGGGGFCFGGFGGGGGFGGGGGGGGGGGGGGGGGGGGGGGGGGGGGGGGGGGGGGGGGGFFFGGGFGGCGGGCFGGGFGGGFGEFFFFFFFFFGGGEFFGEDE;FFGFFGD9
@M03364:276:000000000-BLYN8:1:1101:23432:7798 2:N:0:1
GGACTACCAGGGTTTCTAATCCTGTTTGCTCCCCACGCTTTCGCACCTGAGCGTCAGTCTTTGTCCAGGGGGCCGCCTTCGCCACCGGTATTCCTCCAGATCTCTACGCATTTCACCGCTACACCTGGAATTCTACCCCCCTCTACAAGACTCTAGCCTGCCAGTTTCGGATGCAGTTCCCAGGTTGAGCCCGGGGATTTCACATCCGACTTGACAGACCGCCTGCGTGCGCTTTACGCCCAGTAATTCCG
+
CCCCCGGGGGGDFGGGGGGGGGGGGGGGGGGGGGGGGGGGGGGGGGGGGGGGGGGGGGGGGGGGGGGGGGGGGGGGGGGGGGGGGGGGGDDGGGGGGGGDGGGGGGGGGGGGGGC<FGGGEEGGGGGGGFFFGGGGGGGGGGGGGGFFCFGFGFGGGGGGGGGGGGGC8:CGGGGGEGCGGGGGGGGCCFGGGGGGGGGCFDGGFGGGGGGGGGGGFGGGFGB:?FFFFF3>DGFA=?GGGFFFGF?AGC6
@M03364:276:000000000-BLYN8:1:1101:27372:7876 2:N:0:1
GGACTACCAGGGTATCTAATCCTGTTTGCTCCCCACGCTTTCGCACCTGAGCGTCAGTCTTCGTCCAGGGGGCCGCCTTCGCCACCGGTATTCCTCCAGATCTCTACGCATTTCACCGCTACACCCGGAATTCTACCCCCATCTACGAGACTCAAGCCTGCCAGTATCAGATGCAGTTCCCGGGTTGAGCCCGGGGATTGCACATGTGACTTAACAGACCGCCCGCGTGCGCTGTACGCCCAGTAATTCCG
+
-CCC@<EGGGCGED8EDFFCGECFFG9FDFCEF,CCFC:C,CB@@FGCCFG?FFC7B@FG,F7,B@GGC:FGCFE+CF7FFFF:C,8=@FFECFCEE<8,CFCD9,?+>:FCC<,BA:F+4F=A4+=F@C@DFGGCGGCC7,@+@DF:>88C@,,@@FGGCCGG:=;DCFGFGGE7CE,=DE5:11/<<8CE5/:?E*2*2:?>:*1:1222@CC@FCFF:57(-0-01>D3>59:*(*:572)2*/6CF<
@M03364:276:000000000-BLYN8:1:1101:16528:7878 2:N:0:1
GGACTACTCGGGTTTCTAATCCTGTTTGCTCCCCACGCTTTCGCACCTGAGCGTCAGTCTTTGTCCAGGGGGCCGCCTTCGCCACCGGTATTCCTCCAGATCTCTACGCATTTCACCGCTACACCTGGAATTCTACCCCCCTCTACAGGACTCTAGCCTGCCAGTTTCGGATGCAGTTCCCAGGTTGAGCCCGGGGATTTCACATCTGACTTAACAAACCGCCTGCGTGCGCTTTACGCCCCGTAATTCCG
+
CCCCCGGGDFGGGGGGGGGGGGGGGGGGGGDGGG?@BFGGGGGGGGGGCFGCGGGDGGGGFEFEFGGGGGGGGGGGGGCGGGGGGGGGGDGGGGGGF8EFFFFGD,,?=?FGECFGGGGGEFFGGFGG8,FFGFGGGG?FGGGGGGF,8:DFGGGGGFF,@,3D@E9DCECCCED,D9A?A,>DFF@?FGFGGGGG/CC?CCG7+0::7CFCC+2;75CE>E5,,.1)-85BDG3A6:GEG)3777.)::*
@M03364:276:000000000-BLYN8:1:1101:11739:7883 2:N:0:1
GGACTACTGGGGTTTCTAATCCTGTTTGCTCCCCACGCTTTCGAGCCTCAGCGTCAGTTACAGACCAGAGAGCCGCCTTCGCCACTGGTGTTCCTCCATATATCTACGCATTTCACCGCTACACATGGAATTCCACTCTCCTCTTCTGCACTCAAGTCCTCCAGTTTCCAATGACCCTCCCCGGTTGAGCCGGGGGCTTTCACATCAGACTTAAAGAACCGCCTGCGCTCGCTTTACGCCCAATAAATCCG
+
CCCCCGGGGGGGGGGGGGGGGGGGGGGGGGGGGGGGGGGGGGGGGGGGGGGGGGGGGGGFGGGGGGGGGGGGGGGGGGGFGGGGGGGGGGGGGGGGGGGGGGGGGGGGGGGGGGGGGGGGGGGGGGGGFGGGCGGGGGGGFFGGGGGGGGGGGGGGGGGGGGGGGGGFFGGGGGFGGGGGGGGGGGGGGGGGGGGGGGGGGGGGFD>FFFGGC7:CFGGG):>@05>FFFFFGGG>@?GEGFBFGGFFFG>
@M03364:276:000000000-BLYN8:1:1101:13216:7892 2:N:0:1
GGACTACTGGGGTATCTAATCCTGTTCGCTACCCATGCTTTCGAGCCTCAGCGTCAGTTACAGACCAGACAGCCGCCTTCGCCACTGGTGTTCTTCCATATATCTACGCATTTCACCGCTACACATGGAGTTCCACTGTCCTCTTCTGCACTCAAGTCTCCCAGTTTCCAATGCACTTCTTCGGTTGAGCCGAAGGCTTTCACATTAGACTTAAAAGACCGCCTGCGCTCGCTTTACGCCCAATAAATCCG
+
CCCCCGGGGGGGGGGGGGGGGGGGGGGGGGGGGGGGGGGGGGGGGGGGFFGGGGGGGFFFFGGGGGGGGGGGGGGGGGGGGGGGGFGGGGGGGGGGGGGGG<FFGGGGGGGGGGGGGGGGGDGGGGGGGGGGFFGFCFGGGGGGGGGGGGGGGDGGGGGGGGGGGGGGGG;DGGGGGGGGGGGGGECGGGGGGDDEFGGGGGGGFFFGGGDFGGGGGGGGFGFFBFFE@A6:DGFEF7CEE>@FGGFCFG>
@M03364:276:000000000-BLYN8:1:1101:24903:7908 2:N:0:1
GGACTACCGGGGTTTCTAATCCTGTTTGCTCCCCACGCTTTCGCACCTGAGCGTCAGTCTTTGTCCAGGGGGCCGCCTTCGCTACCGGTATTCCTCCAGATCTCTACGCATTTCACCGCTACACCTGGAATTCTACCCCCCTCTACAAGACTCTAGCTGACCAGTTTCAAATGCAGTTCCCAAGTTAAGCTCGGGGATTTCACATCTGACTTGTCAGACCGCCGGCGTGCGCTTTACGCCCAGTAATTCCG
+
CCCCCDFFGGGGGGGGGGGGGGGGGGGGGGGGFGGEG7@FGGGGGEGGGCFGGGGDGEFFFGEFFGGGGCGGEGFC@GGGGG,BFFGGGG7FFGGGFGG9AE;@FGGGEGGGGGCFEGGCCEGGGGGG8=FGGGGGGG6F8>EFGEGGGGGD?;;DDFGGGGG57EGGFCBFF9@AFGFGGGGGGDEFGF9DEEGGG5F,2;C7ACDD7:DGF+27CCFF:=B(3595(5.79DG293CGE)3):*9<2?*
@M03364:276:000000000-BLYN8:1:1101:3061:7922 2:N:0:1
GGACTACTGGGGTTTCTAATCCTGTTTGCTCTCCACGCTTTCGAGCCTCAGTGTCAGTTACAGGCCAGAGAGCCGCTTTCGCCTCCGGTGTTCCTCCATATATCTACGCATTCCACCGCTACACATGGAATTCCACTCTCCTCTCCTGCACTCAAGTCTCCCAGTTTCCAATGCACACAATGGTTTAGCCACTGCCTTTTCCCTCAGACTCAAGAAACCACCTGCGCTCGCTTTAGGCCCAATAAATCCGG
+
<@<@CFGFE-C@FG>AFGGAA6FCCFGGFAE,,C6FFGDCGFGGF,@FC<FFGE,C@,@9EAF<FCE88F?FFGCCB@@<@::CFF++@7?C?FG,F,C<CFCCEFGG@CFE,5<FGGG>FECEDGGD?9,E9,EA;E9FB9DFGG,@E?F8DFE,8>;DCFG,8=FCFF,,88F8,,3+36,@F,3@=D@FFCF8E;>F9+,5AFDGFF*9*;*0*0@9@EA4:B4@9>5):?>*/.2*4)6;>715639
@M03364:276:000000000-BLYN8:1:1101:19312:7925 2:N:0:1
GGACTACCAGGGTTTCTAATCCTGTTTGCTCCCCACGCTTTCGAGCCTCAGTGTCAGTTACAGGCCAGAGAGCCGCTTTCGCCTCCGGTGTTCCTCCATATATCTACGCATTTCACCGCTACACATGGAATTCCACTCTCCTCTCCTGCACTCAAGTCTCCCAGTTTCCAATGCACACAATGGTTGAGCCACTGCCTTTTACATCAGACTTAAGAAACCACCTGCGCTCGCTTTACGCCCAATAAATCCGG
+
CCCCCGGGGGGGGGGGGGGGGGGGGGGGGGGGGGGGGGGGGGGGGGGGGFGGGGGGGGGGGGGGGGGGGGGGGGGGGGGGGGGGGGGGGGGGFGGGGGGGGGGFFA<FEDGGGGGFGGGGGGGG9FGGFFGGGGGGGGGGGGGGGGGGGGGGGGFGGGGGFFGGGGGGFGFGGFGFGGGGGGFEFEGGGGGGCEGGGGGGCFGFF>C>GGGGGG7B*;FGFGF24B2BFFFEGGFEF@GGE3=AF>AC>D>
@M03364:276:000000000-BLYN8:1:1101:12111:7964 2:N:0:1
GGACTACCGGGGTTTCTAATCCTGTTTGCTACCCATGCTTTCGAGCCTCAGCGTCAGTTACAGACCAGACAGCCGCCTTCGCCACTGGTGTTCTTCCATATATCTACGCATTTCACCGCTACACATGGAGTTCCACTGTCCTCTTCTGCACTCAAGTTTCCCAGTTTCCGATGCACTTCTTCGGTTGAGCCGAAGGCTTTCACATCAGACTTAAGAAACCGCCTGCGCTCGCTTTAGGCCCAATAAATCCG
+
CCCCCGGGGGGGGGGGGGGGGGGGGGGGGGGGGGGGGGGGGGGGGGGGGGGGGGGGGGGGGGGGGFGGGGGGGGGGGGGGGGGGGGGGGGGGFGGGGGGGGGGGGGFGGGGGFFGGGGGGGGGGGDGFBGGGGGFGGGGGGGGFDEFFGFCCGGGFEADGCFDDFDGGFGCEG8AFG?DFFGGGGGDFGGFED;EE5CGCDFFG>42;7CFDF>FGFFGF**65@F5)/0=8CG3)1)?FC.,.8FAC+8:
@M03364:276:000000000-BLYN8:1:1101:19092:7970 2:N:0:1
GGACTACTGGGGTATCTAATCCTGTTTGCTCCCCACGCTTTCGCACCTGAGCGTCAGTCTTTGTCCAGGGGGCCGCCTTCGCCACCGGTATTCCTCCAGATCTCTACGCATTTCACCGCTACACCTGGAATTCTACCCCCCTCTACAAGACTCTAGCCTGCCAGTTTCGGATGCAGTTCCCAGGTTGAGCCCGGGGATTTCACATCCGACTTGACAGACCGCCTGCGTGCGCTTTACGCCCAGTAATTCCG
+
CCCCCGGGGGGGGGGGGGGGFGGGGGGGGGGGGGGGGGGGGGGGDEGGGGGGGGGGGGGGGGGGGGGGGGGGGGGGGGGGGGGGGGGGGGGGGGGGGGGGGGGGGGGGGGGGGGGGGGGGCGGGGGGGGGGGGGFGGGGGGGGGFDGCFGGGGGGGGGGGGGGGGGGGGG>EGGGGGGGGGGGGGGGGGFGGEEGDGGGGGGGGFGGDCGGGGGGGGGGGFDBFFFFE1@BFGGGFFFGGGDFF7CFFGF6
@M03364:276:000000000-BLYN8:1:1101:5150:8027 2:N:0:1
GGACTACTCGGGTATCTAATCCTGTTTGCTCCCCACGCTTTCGCACCTGAGCGTCAGTCTTTGTCCAGGGGGCCGCCTTCGCCACCGGTATTCCTCCAGATCTCTACGCATTTCACCGCTACACCTGGAATTCTACCCCCCTCTACAAGACTCTAGCCTGCCAGTTTCGGATGCAGTTCCCAGGTTGAGCCCGGGGATTTCACATCCGACTTGACAGACCGCCTGCGTGCGCTTTACGCCCAGTAATTCCG
+
CCCCCGGFFGGGGGGGGGGGGGGGGGGGGGGGGGGGGGGGGGGEGGGGFGGGGGGGGGC<FFGGGGGGGGGGGGGGGGGGGGGGGFGGGGGGGGGGGGGGGGGGGDGGGGGGGGGGGGGGGGCFEGGGGGGGGFGGAEBFGGGGFGGCFFGGFFFGFEGFGGGGGGGGEGGD>EGCGGGF?FEGFGGDGGG*CCEGCCGG=7ACFFFDDD53*;CCCFGGFGFFBF>5(5<DGGG<FFGGG>1?:7@AGG7
@M03364:276:000000000-BLYN8:1:1101:15414:8050 2:N:0:1
GGACTACTAGGGTTTCTAATCCTGTTTGCTCCCCACGCTTTCGAGCCTCAGTGTCAGTTACAGGCCAGAGAGCCGCTTTCGCCTCCGGTGTTCCTCCATATATCTACGCATTTCACCGCTACACATGGAATTCCACTCTCCTCTCCTGCACTCAAGTCTCCCAGTTTCCAATGCACACAATGGTTGAGCCACTGCCTTTTACATCAGACTTAAGAAACCACCTGCGCTCGCTTTACGCCCAATAAATCAGG
+
CCCCCGGGGGGGGGGGGGDEAFGGGGGGGGGFFGGGGGGGGGGFGGGGFGGGGGGGGGGGGGGGGEGGGGGGGGEGGGFFGGDGCGGGGGGGFFFGGGGFGGGGGGGGCGGGGFGGGDGE+:AFGGGGGCFFFFGGGGFGGFFFG8DGGFGGFFCFEFGGGGGGFFFGAGGFGDFGFGG69FFD,+,=CCFDGGGFFFGGF7;9CFG**ACF:DFDGG>FF5?EDD)*-@56DGGEB=EGGFDF>CFC*>;
@M03364:276:000000000-BLYN8:1:1101:15129:8224 2:N:0:1
GGACTACAGGGGTTTCTAATCCTGTTTGCTCCCCACGCTTTCGCACCTGAGCGTCAGTCTTTGTCCAGGGGGCCGCCTTCGCCACCGGTATTCCTCCAGATCTCTACGCATTTCACCGCTACACCTGGAATTCTACCCCCCTCTACAAGACTCTAGCCTGCCAGTTTCGGATGCAGTTCCCAGGTTGAGCCCGGGGATTTCACATCCGACTTGACAGACCGCCTGCGTGCGCTTTACGCCCAGTAATTCCG
+
CCCCCGGGGGGGGGGGGGGGGGGGGGGGGGGGGGGGGGGGGGGGGGGGGGGGGGGGGGGGGGGGGGGGGGGGGGGGGGGGGGGGGGGDGGGGGGGGGGGGFGGGGGGGGGGEGGGGGGGG@FDFGFGGGGGGFDGGFGGGGGGGGG9FGGGFGGGGGGGGCFGCFGGGGD>EDGGGFEFF??FGFGGGGGGGE:EGGEBFGGGFFGF35DDGGFGCFFG=BDFFFFFFFFDECDFAF?E::>:6C>FBGF*
@M03364:276:000000000-BLYN8:1:1101:9028:8269 2:N:0:1
GGACTACCGGGGTTTCTAATCCTGTTTGCTCCCCACGCTTTCGAGCCTCAGTGTCAGTTACAGGCCAGAGAGCCGCTTTCGCCTCCGGTGTTCCTCCATATATCTACGCATTTCACCGCTACACATGGAATTCCACTCTCCTCTCCTGCACTCAAGTCTCCCAGTTTCCAATGCACACAATGGTTGAGCCACTGCCTTTTACATCAGACTTAAGAAACCACCTGCGCTCGCTTTACGCCCAATAAATCAGG
+
CCCCCGGGGGGGGGGGGGGGGGGGGGGGGGGGGGGGGGGGGGGGGGGGGGGGGGGGGGGGGGGGGGGGGGGGGGGGGGGGDGGGGGGGGGGGGGGGGGGGGGGGGGGGGGGGGGGGGGGGCGGGGGGGGFGGGGGGGGGGGGGGGGGGGGGFEGGGGGGGGGGGGGDFGGGGGGEGGGEFGGGGGGGGGGCGG69FGGGGCFGC6:79FGDGGGFFGF,AFCFEBE=6@A4:DFG<DDEGE:@FGGFF*>9
@M03364:276:000000000-BLYN8:1:1101:13721:8284 2:N:0:1
GGACTACTCGGGTATCTAATCCTGTTTGCTCCCCACGCTTTCGAGCCTCAGTGTCAGTTACAGGCCAGAGAGCCGCTTTCGCCTCCGGTGTTCCTCCATATATCTACGCATTTCACCGCTACACATGGAATTCCACTCTCCTCTCCTGCACTCAAGTCTCCCAGTTTCCAATGAACACAATGGTTGCGCCACTGCCTTGTACATCAGACTTAAGAAACCACCTCCGCTCGCTTTACCCCCAATAAATCCGG
+
?@CCCE<FFGGGF7<CFGFGGFFGGGGGGGGFGGGCGGGGGFEGFGEFECAGGFGGGGGGGGGFGFCGF@ECG8FEFGFGGGGGGGGGGGGG@F;:EFFFFF,AE<B7C7B@FB9FEGEGGGEFFGGGEAEFFFFF,@FGC=8=FFFG8FE888D=;3;@3=,83EDCFD9DD,37,=EC8E>EFG84C7+:9DB:@A,2<C799<CCFF7=<++2*3,,9**))*-)(/8)?C84*68C55167:@E4))
@M03364:276:000000000-BLYN8:1:1101:12106:8284 2:N:0:1
GGACTACTCGGGTTTCTAATCCTGTTCGCTACCCACGCTTTCGAGCCTCAGTGTCAGTTACAGACCAGAGAGCCGCTTTCGCCACCGGTGTTCCTCCATATATCTACGCATTTCACCGCTACACATGGAATTCCACTCTCCCCTTCTGCACTCAAGTTCGACAGTTTCCAATGCACACAATGGTTGAGCCACTGCCTTTTACATCAGACTTAAGAAACCACCTGCGCTCGCTTTACGCCCAATAAATCCGG
+
CCCCCGGGGGGGGGGFGGGGGGGGGGFGGGGFGGGGGGGGGGGGGGGGGGGGGGGGGGGGGGGGGGGGGGGGGGGGGGGGGGGGGGGGGGGGGGGGGGGGGGGGGGGGGGGGGGGGGGGGFCGGGGGGFFGGGFGGDCFGGFGGGGGGGGG?DGGGGFA8@EGEFGGGGGGGF89DGGGGGGGGFGFCEGGFEFGGGGGGFGFFFFFGGG>CDGGGCFGGFGFFDD>>@FF4DCCCA(::C:@FGF66DG9
@M03364:276:000000000-BLYN8:1:1101:28752:8294 2:N:0:1
GGACTACAGGGGTATCTAATCCTGTTTGCTCCCCACGCTTTCGAGCCTCAGTGTCAGTTACAGGCCAGAGAGCCGCTTTCGCCACCGGTGTTCCTCCATATATCTACGCATTTCACCGCTACACATGGAGTTCCACTGTCCTCTTCTGCACTCAAGTTTACCAGTTTCCGATGCACTTCTTCGGTTGAGCCGAAGGCTTTCACATCAGACTTAAGCAACCGCCTGCGCTCGCTTTACGCCCAATAAATCCG
+
CCCCCFGGGGGGGGGGGGFGGGGGGGGGGGEGGGGGGGGGGGGCEGGGGGGGGGGFGGGFGGG8FEEFCGFGG8FEFGGGGGG:8FFGCC@EGEGGGFFGGGG94E?FEGGGGGGFGEGEFGGGGG9F,=AEFFFGFFFGGGGGGGFF98EFE8@E3@C,C@FFGGGCFG>E@ED,,2@E=>=BFGEGFFFE+@:@FC8CCGGDFGF4FGGGCDC+=CFGEDB((25?2>>DDFGF=3EEGFFF47+7C4)
@M03364:276:000000000-BLYN8:1:1101:26215:8313 2:N:0:1
GGACTACTGGGGTATCTAATCCTGTTTGCTCCCCACGCTTTCGAGCCTCAGTGTCAGTTACAGGCCAGAGAGCCGCTTTCGCCTCCGGTGTTCCTCCATATATTTACGCATTTCACCGCTACACATTGAATTCTACTCTCCTCTCCTGCACTCAAGTCTCCCAGTTTCCAATGCACACACTGGTTGAGCCACTGCCGTTTACATCAGACTTAAGGAACCACCTGCTCTCGCTTTACGCCCAATAAATCCGG
+
C9CCCE,@FGGGCFEEFGCFFDFGGGEF,6CEFGGCFC,6CFCFGGDGGG8CEFGGGGGGGG<8D:,CFGF@CGGGDFFGGGGC:AF+6@CCF<EFFCFG<D9,9CE7:FEGG,A<,=CCF+==EE<FF99,9,9==8,=,@8=,8>=EDF88>,EEGDFGGFF<;ECDD>D?FF,=DA+39DFGGG?6:8FFF?:+@41<C,54295**<8B+**;C@FF?F5)*1==4@):78*)6E8*:(2>7:<;>:
@M03364:276:000000000-BLYN8:1:1101:5666:8314 2:N:0:1
GGACTACTCGGGTATCTAATCCTGTTTGCTCCCCACGCTTTCGAGCCTCAGTGTCAGTTACAGGCCAGAGAGCCGCTTTCGCCTCCGGTGTTCCTCCATATATCTACGCATTTCACCGCTACACATGGAATTCCACTCTCCTCTCCTGCACTCAAGTCTCCCAGTTTCCAATGCACACAATGGTTGAGCCACTGCCTTTTACATCAGACTTAAGAAACCACCTGCGCTCGCTTTACGCCCAATAAATCCGG
+
CCCCCGGGGGGGGGGGGGGGGGGGGGGGGGGGGGGGGGGGGGGGGGGGGGGGGGGGGGGGGGGGGGGGGGGGGGGGGGGGEGGGGGGGGGGGGGEGFGGGFGGGGGGGGGGGGGGGFEGGEGGGGGGGGGGGGGFFGGFCEFGGGGEGGFFGGGGGGGCFGGFGGGFG8F9EGGG8FGGCEDEFFCFGG73DCGCCGGGFGGDFCGG5CFCFGCGGGGGG>GFFBFA>255BFF=EE@CCE)3;>FFC*)2
@M03364:276:000000000-BLYN8:1:1101:6616:8337 2:N:0:1
GGACTACTGGGGTATCTAATCCTGTTTGCTCCCCACGCTTTCGAGCCTCAGTGTCAGTTACAGGCCAGAGAGCCGCTTTCGCCTCCGGTGTTCCTCCATATATCTACGCATTTCACCGCTACACATGGAATTCCACTCTCCTCTCCTGCACTCAAGTCTCCCAGTTTCCAATGCACACAATGGTTGAGCCACTGCCTTTTACATCAGACTTAAGAAACCACCTGCGCTCGCTTTACGCCCAATAAATCCGG
+
CCCCCGGGGGGGGGGGGGGGGGGGGGGGGGGGGGGGGGGGGGGGGGGGGGGFGGFGGGGGGGGGGGGGGGGGGGGGEGFFGGGGGGGGGGGGGGGGGGGGGDGCFGFGGGGGGGGGGGGGGGGGGGGGGGFGCFGGGGGGGGGGGGFGFGGGGGFGGGGGGGGGGGGGGGGGGFGDFGGFGGGDFEFGGGGGGGGGGGFCDCF@EF5FGG7CGGGGGCC5?EFFFFFDFFFEGC7@EFGCGA@AGFF5<<C
@M03364:276:000000000-BLYN8:1:1101:28829:8357 2:N:0:1
GGACTACTAGGGTATCTAATCCTGTTTGCTCCCCACGCTTTCGAGCCTCAGTGTCAGTTACAGGCCAGAGAGCCGCTTTCGCCTCCGGTGTTCCTCCATATATCTACGCATTTCACCGCTACACATGGAATTCCACTCTCCTCTCCTGCACTCAAGTCTCCCAGTTTCCAATGCACACAATGGTTGAGCCACTGCCTTTTACATCAGACTTAAGAAACCATCTGCGCTCGCTCTACGCCCAATCAATCCGG
+
CCCCC@FGGGCFG<8EEEFFFGGGGFGGGGDFGEEEG>FEGF:@FCGGGGGGGGDF9FEFFF@@@B@FCGGEFDEE@CDCGGEDGGGGGGEGGGFACFGGG<=<EGGGDGGGDFFG<+=CEGDFCBFFFEFGGFFGGGGGGFGCFFGFFGGGGGGGGGGGFG8?=FFCEGGGGFFGGGDG,E86,=E,2DF?,DDC6EC9@FG@C8CGGC2B7C7=>FGG*@9A*@BFAFFF*:+;A@EEC;3)0*1/;<3
@M03364:276:000000000-BLYN8:1:1101:3684:8412 2:N:0:1
GGACTACAGGGGTTTCTAATCCTGTTCGCTACCCATGCTTTCGAGCCTCAGCGTCAGTTACAGACCAGACAGCCGCCTTCGCCACTGGTGTTCTTCCATATATCTACGCATTTCACCGCTACACATGGAGTTCCACTGTCCTCTTCTGCACTCAAGTCTCCCAGTTTCCAATGCACTTCTTCGGTTGAGCCGAAGGCTTTCACATTAGACTTAAGAAACCGCCTGCGCTGGCTTTACGCCCAATAAATCCG
+
CCCCCGFGGGGGGGGFFGGGGGGGGGGFGGGGGGGGGGGGGGGGGGGGGGGFEGFGGEFEFGGGGGGGGGGGGFFGGDGGGGGGG?FGFG<:F<EGGFGGCFDF9EAB@FFGGGGFGF@CFGGGGGGGFGGFCEDFFF>9EDGGGGAFGGGGGGGGGD,>9D?DFFGG89=@FGGG88AE,@BEGGGGGGGGEGGGGGFFGGFGAFFFFFFFGGGGGFFGDEBDFF>4/)/2**8C+/81=B68C>A);CD
@M03364:276:000000000-BLYN8:1:1101:20871:8443 2:N:0:1
GGACTACTGGGGTATCTAATCCTGTTTGCTCCCCACGCTTTCGAGCCTCAGTGTCAGTTACAGGCCAGAGAGCCGCTTTCGCCACCGGTGTTCCTCCATATATCTACGCATTTCACCGCTACACATGGAATTCCACTCTCCTCTCCTGCACTCAAGTCTCCCAGTTTCCAATGCACACAATGGTTGATCCACTGCCTTTTACATCAGACTTAAGAAACCACCTGCGCTCGCTTTACGCCCAATAAATCCGG
+
CCC@CFDFFFCFGGGGGGGGGGGGGGGDGGCCFEFCFDFGGGGF?FEGFFGGGGEGFGGGGGGGGGDCFGGECEGDCFGGD7F@FFGGGGGEFFFGGEEEGGCEEF9FECBFGGDA<:FE=7F,9FGGFEC=FDC=FFF=EFFFGDF?EFGGG8D,@=F9BFCDFFGG=>FG,@ACGCCFGGGFFCG,@;DDECEGFGGGFGFFF+A*CCD@DCFGGG6>@GF4BBFBA)55CCFF>2C*=>(6:++1>7/
@M03364:276:000000000-BLYN8:1:1101:13035:8455 2:N:0:1
GGACTACTAGGGTTTCTAATCCTGTTTGCTCCCCACGCTTTCGCACCTCAGTGTCAGTATCAGTCCAGGTAGTCGCCTTCGCCACTGGTGTTCCTTCCTATATCTACGCATTTCACCGCTACACCTGGAATTCTACCCCCCTCTACAAGACTCTAGCCTGCCAGTTTCGGATGCAGTTCCCAGGTTGAGCCCGGGGATTTCACATCCGACTTGACAGACCGCCTGCGTGCGCTTTACGCCCAGTAATTCCG
+
CCCCCFFGGGGGGGGGGGGGGGGGGGGGGGGGGGGGGGGGGGGGCGGGGGGEFFGFGGGGGGGGGGGGGGGGGGGCFCEGGGGGGGGGGGGGGGGGGGCCFCFGGGGGGCFGGGGGGGGGGG9FGGGGFGGGGGGGGFFGGEDFCGG9EGGFGGDGGGGGGGGGGGGGDG6EGGE8DAFGGCGGGFGGCFFGGGDGGDGGGGGDFGGGGGDDGFGGCDFG>CADFFB>?E:BGD3>FDCGD3:/:7@AGG4
@M03364:276:000000000-BLYN8:1:1101:25072:8598 2:N:0:1
GGACTACCAGGGTTTCTAATCCTGTTTGCTACCCATGCTTTCGAGCCTCAGCGTCAGTTACAGACCAGACAGCCGCCTTCGCCACTGGTGTTCTTCCATATATCTACGCATTTCACCGCTACACATGGAGTTCCACTGTCCTCTTCTGCACTCAAGTTTCCCAGTTTCCGATGCACTTCTTCGGTTGAGCCGAAGGCTTTCACATCAGACTTAAGAAACCGCCTGCGCTCGCTTTACGCCCAATAAATCCG
+
CCCCCGEFCFGGGGGGGGFGGGGGGGGGGGEFGGGGGGGGGGGGGEGGGGGGGGGGGGGGGGGGGGGGG7FGGDFCEGGGC@FGGGGFFFGEGGGGF,EGGABDFGGGGDEFGGGFFFE>CFFGGGGGGDB?FFGGFGF,@DEFGGFCFCGGFFGGGGGGGGFFFFFAD8=BECDGGGFGGGFGGGEFGCGGGEGGGGFGGFGGFGGC5DGGGGFGCFF,**@==A=DB;AB5DFEFF>EE>(;CCAE:>:
@M03364:276:000000000-BLYN8:1:1101:14982:8639 2:N:0:1
GGACTACACGGGTTTCTAATCCTGTTTGCTCCCCACGCTTTCGAGCCTCAGTGTCAGTTACAGGCCAGAGAGCCGCTTTCGCCTCCGGTGTTCCTCCATATATCTACGCATTTCACCGCTACACATGGAATTCCACTCTCCTCTCCTGCACTCAAGTCTCCCAGTTTCCAATGCACACAATGGTTGAGCCACTGCCTTTTACATCAGACTTAAGAAACCACCTGCGCTCGCTTTACGCCCAATAAATCCGG
+
CCCCCGGGGGGGGGGGGGGGGGGGGGGGGGGGGGGGGGGGGGGGGGGGGGGGGGGGGGGGGGGGGGGGGGGGGGGGGGFGGGEGGGGGGGGGGGGGGGGGGCGGGGGGGGGGGGGGGGGEGGFGGGGGEFGGGGGGGGGGGFGGGGGGGGGGFFGGGGGGGGGGGGGGGGCGGGGGGGGDGGGGGGGGGGFGGGGGGGGGGFGCFDD>CG9CGGGDFGGG>GFF2BAEFFF>FGFFE@CEEF@FFGFE4CD
@M03364:276:000000000-BLYN8:1:1101:11156:8658 2:N:0:1
GGACTACTAGGGTTTCTAATCCTGTTCGCTACCCATGCTTTCGAGCCTCAGCGTCAGTTACAGACCAGACAGCCGCCTTCGCCACTGGTGTTCTTCCATATATCTACGCATTTCACCGCTACACATGGAATTCCACTCTCCTCTCCTGCACTCAAGTCTACCAGTTTCCAATGCATACAATGGTTGAGCCACTGCCTTTTACACCAGACTTAATAAACCACCTGCGCTCGCTTTACGCCCACTAAATCCGG
+
CCCCCGEFGGGGGGGGFFGGFDGGGGFGGGGGGGGGGGGGGGGGGGGGGGGGGGGGGGGGGGGGGGGGGGGGGGDGGGGGGGGGGGGGGGGGFGGGGGGGGGGGGFFFGGGGGGGGGDGGGGGGGGDFGGGGGGGGGGFCFDFGFGGGGDGDDD==EGGGGGGGGGGGGGGGGGGEECF3@=8EFGFG,DBFFFGGFEGGFFGGFGFCFF>FFCGCGG6EFGFF@4=BFFFECD7@D?EEG)5;DFFF>D:
@M03364:276:000000000-BLYN8:1:1101:12420:8672 2:N:0:1
GGACTACCAGGGTATCTAATCCTGTTTGCTCCCCACGCTTTCGCACCTGAGCGTCAGTCTTTTTCCAGGGGGCCGCCTTCGCCACTGGTGTTCTTCCCGATCTCTACGCTTTTCACCGCTACACCTGGAATTCTAACCCCCTCTCCACGACTCTAGCCTGCCAGTTTCGGATGCAGTTCCCAGGTTGAGCCAGGGGATTTCACATCTGACTTGACAAACCGCCTGCGTGCGCTTTACGCCCAGTGATTACG
+
C<<<@6,,;;,6C,;;C@CEGCFFEE@C<CE,C,CCF7F;FFGCEG:B6,;CCF@F:F,6FG,,,E,C8:++C:FCGGGGF=F,4B=CE<F@DGE,<4+?F+@,CA,D+++BAF<<FGC8:69,8:48E=,7,D,,8,3@+3>=,>F,++8=8;C,>D9:D7,@3@;3@B*@@FC9;E;E9CF1?,=,4D,,;88*/=<,48=+=*=:++28*0*@1*==5*.1(2:)/))09C<)1,*1:)(0*09:*0/
@M03364:276:000000000-BLYN8:1:1101:24686:8710 2:N:0:1
GGACTACTAGGGTTTCTAATCCTGTTTGCTCCCCACGCTTTCGCACCTGAGCGTCAGTCTTTGTCCAGGGGGCCGCCTTCGCCACCGGTATTCCTCCAGATCTCTACGCATTTCACCGCTACACCTGGAATTCTACCCCCCTCTACAAGACTCTAGCCTGCCAGTTTCGGATGCAGTTCCCAGGTTGAGCCCGGGGATTTCACATCCGACTTGACAGACCGCCTGCGTGCGCTTTACGCCCAGTAATTCCG
+
CCCCCGGGGGGGGGGGGGGGGGGGGGGGGGGGGGGGGGGGGGGGGGGGFFGGGGGGGGGGGGGGGGGGGGGGGGGGGGGGGGGGGGGGGGGGGGGGGGGGFFFGGGGGGCGGGGGGGGGEFGGGGGGGGGGGGGGGGGGGGGGGGGFFCFGGFGGGGGGGGGGFFGGFGGGGGGGGGGGGGGGGGGGGGGGGGGGGGDFFGGGGFGGGGGGGGGGFGDGGFGB:?FFFFEEFGGD>B?EEGFBFFGF<GG6
@M03364:276:000000000-BLYN8:1:1101:10852:8717 2:N:0:1
GGACTACTGGGGTTTCTAATCCTGTTTGCTCCCCACGCTTTCGCACCTGAGCGTCAGTCTTCTTCCAGGGGGCCGCCTTCGCCACCGGTATTCCTCCAGTTCTCTACGCATTTCACCGCTACACCTGGAATTCTACCCCCCTCTACAAGACTATAGCCTGCCAGTTTCGAATGCAGTTCCCATGTTGAGCCCGGGGATTTCACATCTGACTTGACAGACCGCCTGCGTGCGCTTTACGACCAGTTATTCCG
+
B-@<@F<FFG@:@@@CF9E<FFF<FFCF,CCEFE<:CGGGGA@,,C@E,CE<:@,BFF<@9,,696,6,C@@+87@+8BAFEFE,9@@F7=FG<EF4FA,5@EGDDGFD+CFGF,,E+68::=E,44?<BFA>9C;866++=CDGFD9,@,2,,8@;3E6D@CFG;;E**@34,7,5@CCG,,>@DFC?CFFE*:ECCGF++<+1<++;;7@F=F7>FEC::540)65(<B@/75)*4*:*0(9*2=-2:9
@M03364:276:000000000-BLYN8:1:1101:7305:8774 2:N:0:1
GGACTACTGGGGTATCTAATCCTGTTCGCTACCCATGCTTTCGAGCCTCAGCGTCAGTTACAGACCAGAGAGCCGCCTTCGCCACTGGTGTTCCTCCATATATCTACGCATTTCACCGCTACACATGGAATTCCACTCTCCTCTTCTGCACTCAAGTCCTCCAGTTTCCAATGCACTTCTTCGGTTGAGCCGAAGGCTTTCACATTAGACTTAAGAAACCACCTGCGCTCGCTTTACGCCCAATAAATCCG
+
CCCCCGGCDGGGGGGGGEGGF<<FFFD@FGDGGGFEGGGGGFEGCFEGGGGGEEFGGC,CFFGEGGGCFF8CFCFEFGGF,@FGGGGGG8F:@FFFGGFCGDGGE,<FFF:@?FCFFGGGGG9F=:FFFCECD9;FF,4FFGGGFGFCFGFFGF@?EDDDFGFCDCFFFFGFGGGDDEFFEF?EEGED6B,+:6@8:3>@DFGGF9<758@FF>FG+;FEAFF2)9)09BBD5?F=B@EGGE;FG7C)@6)
@M03364:276:000000000-BLYN8:1:1101:8039:8797 2:N:0:1
GGACTACAGGGGTATCTAATCCTGTTTGCTCCCCACGCTTTCGCACCTGAGCGTCAGTCTTTGTCCAGGGGGCCGCCTTCGCCACCGGTATTCCTCCAGATCTCTACGCATTTCACCGCTACACCTGGAATTCTACCCCCCTCTACAAGACTCTAGCCTGCCAGTTTCGGATGCAGTTCCCAGGTTGAGCCCGGGGATTTCACATCCGACTTGACAGACCGCCTGCGTGCGCTTTACGCCCAGTAATTCCG
+
CCCCCGGGGGGGGGGGGGFGFGGGGGGGGGGGGGGGGGGGGGGGGGGGGGGGDGGGGGGDGFGGGGGGGGGEGGGGGGGGGGGGGGGGGGGGGGGGGGGGGGGGGGGGGGGDGGGGGGGGGGGGGGGGGGGGGGGFGGFGGGGGFGFGGGGGGGGGGGGGGGGGGGGCEGGGGGGGGGGGGFEFGFFFFGFGGGGGCCEFDDG7AGGGGGGG>*;>CFGGFGB??FF:6BDFGDGFFFGGD>1FF7FBG>2
@M03364:276:000000000-BLYN8:1:1101:9436:8815 2:N:0:1
GGACTACTCGGGTTTCTAATCCTGTTTGCTCCCCACGCTTTCGCACCTGAGCGTCAGTCTTTGTCCAGGGGGCCGCCTTCGCCACCGGTATTCCTCCAGATCTCTACGCATTTCACCGCTACACCTGGAATTCTACCCCCCTCTACAAGACTCTAGCCTGCCAGTTTCGGATGCAGTTCCCAGGTTGAGCCCGGGGATTTCACATCCGACTTGACAGACCGCCTGCGTGCGCTTTACGCCCAGTAATTCCG
+
CCCCCGGGGGGGGGGGGGGGGGGGGGGGGGGGGGGGGGGGGGGGGGGGFGGGGGGGGGFGGGGGGGGGGGGGGGGGGGGGGGGGGGGGGDGGGGGGGGGGGGGGGGGGGGGGGGGGGGGGGGGGGGGGGGGGGGGGGGGGGGGGCFFGGGFFGGGCFGGFGGGGGFFGGG>GGGGGGGGG?DFFGGGGGGGGGGGGGGGGGGFDFGGGGGGGGFG7=CFD8CB:?F>FBDBEGGF24:EGGDB?7CFADG*
@M03364:276:000000000-BLYN8:1:1101:3394:8817 2:N:0:1
GGACTACTGGGGTATCTAATCCTGTTTGCTCCCCACGCTTTCGAGCCTCAGTGTCAGTTACAGGCCAGAGAGCCGCTTTCGCCTCCGGTGTTCCTCCATATATCTACGCATTTCACCGCTACACATGGAATTCCACTCTCCTCTCCTGCACTCAAGTCTCCCAGTTTCCAATGCACACAATGGTTGAGCCACTGCCTTTTACATCAGACTTAAGAAACCACCTGCGCTCGCTTTACGCCCAATAAATCCGG
+
CCCCCGGGGFGGGGGGGGGGGGGGGGGGGGGGGGGGGGGGGGGGGGGGGGGGGGGGGFFGGGGGGGGGGGGGGGGGGGGGGGGGFGGGGGGGGGGGCGGFGGGGGGGGGDGGGGFGGEFDCFGGGGGGFCGGGFDGGGGGGGGFGGGGFGGFD8EGGGE;FGGGGGGGGGGFGGCFGF68EGGGGD8CFE6DC@E6EFF,+:CFFFCCFGDGDFCF5CGFFEF=B?AFFFDADGGFFFGD75@FC773CDC
@M03364:276:000000000-BLYN8:1:1101:21234:8821 2:N:0:1
GGACTACTGGGGTTTCTAATCCTGTTTGCTACCCATGCTTTCGAGCCTCAGCGTCAGTTACAGGCCAGACAGCCGCCTTCGCCACTGGTGTTCTTCCATATATCTACGCATTTCACCGCTACACATGGAGTTCCACTGTCCTCTTCTGCACTCAAGTTTCCCAGTTTCCGATGCACTTCTTCGTTTGAGCCGAAGGCTTTCACATCCGACTTAAAAAACCGCCTGCGCCCGCTTTCCGCCCAATAAATCCG
+
CCCCCFFCGGGDGEEFGAC9FFFFFGFGGC<FGCF,EFFFFGCCFGGGGGGFEFGGCG,E@,C,CFEGFFFC@FGCEEFGFEF:FEGGFGGGE,@@A?DFFD;AFFGGGF?FEFFGF?@CFGF8>BGDE<EEEF,:E@FF8CFG,=>FG8FGFG8D,,7@DFF?ADFGFC8>ACFGDFFFFFC,=B6EFGCE7:CEF,>?FCFFF5*3*<73D++=?CCC9CBD=;9>2>8>DD*)06:@CE6.;CFEGG5
@M03364:276:000000000-BLYN8:1:1101:26710:8882 2:N:0:1
GGACTACCCGGGTATCTAATCCTGTTTGCTCCCCACGCTTTCGCGCCTCAGTGTCAGTTACAGGCCAGCTAGCCGCTTTCGCCTCTGGTGTTCCTCCATATATCTACGCATTTCACCGCTACACATGGAATTCCACTCTCCTCTCCTGCACTCCAGTCTCCCAGTTTCTACTCCACACCATCGTTGAGCCCCTGCCTTTTACATCATACTTAAGACACCACCTGTCCCCGCTTTTCTCCCAATAAATCCGG
+
@BCCCFG,EFGCGCFGGE<FGGFFGGG,FFEGDGFEGGGGGGG,8CFGGGGEFFGFFGGAFE,9FF@,,99,EFFGBEGGEGGCG,9E?BEFGFGDB,EDFAFGGFGGGGEGGGCFFEGGDGGG,?AAEEGEFGFFA,,A@F@@EGC,EDGGG,D,6,37>DGEGDGG,,36,6@,66+63,+@<,+5@F+@++@EGGFG+:,=FC++=CC98++**0D*9*;:**)*)//2CG**+0B6,06)*2;7D:)
@M03364:276:000000000-BLYN8:1:1101:20039:8925 2:N:0:1
GGACTACTGGGGTTTCTAATCCTGTTTGCTCCCCACGCTTTCGCACCTGAGCGTCAGTCTTTGTCCAGGGGGCCGCCTTCGCCACCGGTATTCCTCCAGATCTCTACGCATTTCACCGCTACACCTGGAATTCTACCCCCCTCTACAAGACTCTAGCCTGCCAGTTTCGGATGCAGTTCCCAGGTTGAGCCCGGGGATTTCACATCCGACTTGACAGACCGCCTGCGTGCGCTTTACGCCCAGTAATTCCG
+
CCCCCGGGGGGGGGGGGGGGGGGGGGGGGGGGGGGGGGGGGGGGGFGFGGGFGGFGGGFGGGGGGGGGGGGGGGGGGGGGGGGGGGGGGGGGGFGGGGGEFGFFGGGGGGGGGGGGGGGGGG@GGGGGCFGGGGGGGFFGGGGGGGGGFGGGGGGGGGGFGG8EFGFDE>EEECCCFF2DFGGGGGGGDGGGGGDEEGGFFFGGFGGDGGDDGFGDGGGFEGFFFFBFF7@FGGGFF:E85)4??FFF7C>
@M03364:276:000000000-BLYN8:1:1101:19620:8946 2:N:0:1
GGACTACACGGGTTTCTAATCCTGTTTGCTCCCCACGCTTTCGAGCCTCAGTGTCAGTTACAGGCCAGAGAGCCGCTTTCGCCTCCGGTGTTCCTCCATATATCTACGCATTTCACCGCTACACCTGGAATTCCACTCTCCTCTCCTGCACTCAAGGCTCCCAGTTTCCAATGCACACAATGGTTGAGCCACTGCCTTTTACATTCTACTTAAGAAACCAACTGCGCTCGCTTTTCGCCCCATCAATCCTG
+
CCCCCGGGGGDGGGGGGFEGGGGGGGGGGGGGGGGGGGGGGGE@DGGG<FGCFGFGGGFF<EE,CFFFCFAEGGGG7CFGGGGGGGGGGGGGGGGGGGGGGEDFGGGGGGGGGGGGGGGGGGFC,FEGFFGGGGGGFEA8EDCG=8,7EEGGG?DC,+@8BFFGGGFGFGAADCD96==+3;F>F:,<@D:D@89,<@EG+:E2++++5+8=@++570<,/=6)**):5)0)2:4/82>E*5();C=)*+2
@M03364:276:000000000-BLYN8:1:1101:24646:8950 2:N:0:1
GGACTACCGGGGTATCTAATCCTGTTTGCTCCCCACGCTTTCGCACCTGAGCGTCAGTCTTTGTCCAGGGGGCCGCCTTCGCCACCGGTATTCCTCCAGATCTCTACGCATTTCACCGCTACACCTGGAATTCTACCCCCCTCTACAAGACTCTAGCCTGCCAGTTTCGGATGCAGTTCCCAGGTTGAGCCCGGGGATTTCACATCCGACTTGACAGCCCGCCTGCGTGCGCTTTACGCCCAGTAATTCCG
+
CCCCCGGFGGGGGFGGGGGGGGGGGGGGGGGGGGGGGGGGGGGGGGGGGGGGGGGGGGGGGGGGGGGGG7CFGGGGGGGGGGGGGGGGG7FGGGGGFGGGGGGGGGGGGGGGGGGGGGGGGGGGGCFGFGGGGGGGGF>CEEGGFGCCCGGFGFGF;DCGGGGGFGGGDB8CGDFGFFCG?FGGGG68EGGFECEGEEFFCFGGFGGCDGDDGFD744/CBGD<BFBE()<:CDGAFB5EGF6?>CF>FF4
@M03364:276:000000000-BLYN8:1:1101:8599:9000 2:N:0:1
GGAGTGCTGGTGGTTGTAATCGTGTTGGCTCAGCACGCTTTGGAGGTTGAGCGTCTGGTACTGGCCAGAGGGGGGCTTGTGCCTGCGGGGTTGCTCGTGATAACTGCGCATTTGGCTGCTAGACATGGAATTGCCGTCTTCTCACGCGCACTCAAGTTTCCCAGTTTCCAATGCACACATTGGTTGGGCCCCTGCCTTTGACGTCAGGGCTTAGCAGCCACCAGCGCTCGCCTTACGCCCCGTCACACTGG
+
A-B-,,,;,-6-,,6,8C6E,,C,;,,,,6C6,CF,+@,6D,C,,,,,,,,,+8C6,,;,C,EFGG8,,,,,+++3@<+,8,,5,B+@+@+C<7D,**3,5,,,,,,>C1F7F,,3,61>2,,3,7?:<,?<,,,*4=2*+++++**=***)2*203+3A+<+<C++3@+<++++3<5:+++<0/*2*/**2***;++++*2*9)*1********0*2**0:)2:B>)(8>55CF>FF***)(0/1*(***
@M03364:276:000000000-BLYN8:1:1101:9382:9068 2:N:0:1
GGACTACTGGGGTATCTAATCCTGTTTGCTCCCCACGCTTTCGCACCTCAGTGTCAGTATCAGTCCAGGTAGTCGCCTTCGCCACTGGTGTTCCTTCCTATATCTACGCATTTCACCGCTACACATGGAATTCCACTCTCCTCTCCTGCACTCAAGTCTCCCAGTTTCCAATGCACACAATGGTTGAGCCACTGCCTTTTACATCAGACTTAAGAAACCACCTGCGCTCGCTTTACGCCCAATAAATCCGG
+
CCCCCGGGGGGGGGGGGGGGGGGGGGGGGGGGGGGGGGGGGGGGGGGGGGGGGGGGGGGGGGGGGFFGGGGGGGGGGGGGGGGGGGGGGGGGGGGGGGGGGGGGGGGGGGGGGGGGFFGGGGGGGGFGFFGGGGGGGGGGGGGGGGGGGGGGFGGGGGGGGGGGGGGGGGGGGGGGGGGGGGFGGGFFGFGGGGGFGFGGC?EFFFCDFGGGGGGGGGCFFEFBBEFF9?EFGGGFFFGECFFFDFFEGG:
@M03364:276:000000000-BLYN8:1:1101:2921:9073 2:N:0:1
GGACTACTCGGGTATCTAATCCTGTTTGCTCCCCACGCTTTCGCACCTGAGCGTCAGTCTTTGTCCAGGGGGCCGCCTTCGCCACCGGTATTCCTCCAGATCTCTACGCATTTCACCGCTACACCTGGAATTCTACCCCCCTCTACGAGACTCAAGCTTGCCAGTTTCAAATGCAGTTCCCAGGTTGAGCCCGGGGATTTCACATCTGACTTAACAAACCGCCTGCGTGCGCTTTACGCCCAGTAATTCCG
+
CCCCCGGGGGGCFEGGGGGGGGGGGGEFGGDGGGGGGGGGGGGGGGGFAEFGGFGGGEFDGGGGGGCGEFGFGGGGECFGGGE@BFGGGGGGGGFGGCGGEA,EEFGGGDGGGGGGGGDGGGFGGGGGGCFFGFGF9EBCE=CDADF6ECEGFD8DECGGG?,6>C93,@BFECCF<9AA9C:D7::79E,89CGC=E:+;@CG6FFGCDFGGGGF7;@78*:7;F>;?BE@DD3676/::)39:?6<GG2
@M03364:276:000000000-BLYN8:1:1101:20630:9073 2:N:0:1
GGACTACAAGGGTTTCTAATCCTGTTTGCTCCCCACGCTTTCGAGCCTCAGTGTCAGTTACAGGCCAGAGAGCCGCTTTCGCCTCCGGTGTTCCTCCATATATCTACGCATTTCACCGCTACACATGGAATTCCACTCTCCTCTCCTGCACTCAAGTCTCCCAGTTTCCAATGCACACAATGGTTGAGCCACTGCCTTTTACATCAGACTTAAGAAACCACCTGCGCTCGCTTTACGCCCAATAAATCCGG
+
CCCCCGGGGGGGGGGGGGGGGGGGGGGGGGGGGGGGGGGGGGGGGGGFEGGGGGFGGGGGGFGCCGGGEFGGGGGG:FGGDDGGGGGGGGGGGGGGGGGGGGGGGGGGGGGGGGGGGGGG+@=FGGGGGGGGGGGGGCAGGGGGGEEGGGGGGGGCBDEEFGGGGGFFC9FEGGGGGGG+@D8DG888?DDGGGGGFGGGFFFGFGD>FFG8DCDFGGGF>EF2BBBEDFFBGG7CF=E@5;;ACGFFFDG
@M03364:276:000000000-BLYN8:1:1101:20179:9124 2:N:0:1
GGACTACTAGGGTATCTAATCCTGTTTGCTCCCCACGCTTTCGCACCTGAGCGTCAGTCTTCGTCCAGGGGGCCGCCTTCGCCACCGGTATTCCTCCAGATCTCTACGCATTTCACCGCTACACCTGGAATTCTCCCCCCCTCTACGAGACTCAAGCTTGCCAGTTTCAAATGCAGTTCCCAGGTTGAGCCCGGGGATTTCACATCTGACTTAACAAACCGCCTGCGTGCGCTTTACGCCCAGTAATTCCG
+
CCCCCGGGAFGGG@DFFFFGGFGGGGGGGGGGGGGGGGGGGGGGE@EFGFFFGGGEEGFGFFGGGGGGDFGGGGGGCGGGFGDGDFGGGGGGGGGGG<FGEFFGGGGGGGGGGGEFCFGGGGGFGCFGE<FFFDDG@EGGEGGGFGCGEECFGFGFFCGC7DGGGGGC:>EGGFGGGGGGGGGFFGFGGGFGECEEGGGGGFC7CD7737>+:;FGGGGGFGDFF@;>0:)5CDGFFBG:>D?FF*=>GC2
@M03364:276:000000000-BLYN8:1:1101:12940:9160 2:N:0:1
GGACTACCGGGGTTTCTAATCCTGTTTGCTCCCCACGCTTTCGAGCCTCAGCGTCAGTTACAGACCAGAGAGCCGCCTTCGCCACTGGTGTTCCTCCATATATCACCGCATTTCACCGCTACACCTGGAATTCTACCCCCCTCTACAAGACTCTAGCCTGCCAGTTTCGGATGCAGTTCCCAGGTTGAGCCCGGGGATTTCACATCCGACTTGCCAGACCGCCTGCGTGCGCTTTACGCCCGGTAATTCCG
+
CCCCCEGGGGCFGEEFFFFGGFFFFGGEGGG8FGGDFGEGGGGGGCFFGGGGGGDGGFC9FGGGGGGGGGFEFFBFG:CFF=FG7E=EDEF@@BEDFFGGGC,F,,B:FF7BFGGGGGGGGGGGGGGFCF9FGGGEGGGGE=EFFAFGGCCFGCCFCFFFG@<CDDFCEEE>CFGFDFGFCFC8BCC9,?DFE>CC5CFDGGFGAGFGDCGG7+2;F**:8EEFDFFFF@DDG37<F:E?C)4;)196F77
@M03364:276:000000000-BLYN8:1:1101:23133:9228 2:N:0:1
GGACTACAGGGGTATCTAATCCTGTTTGCTCCCCACGCTTTCGCACCTGAGCGTCAGTCTTTGTCCAGGGGGCCGCCTTCGCCACCGGTATTCCTCCAGATCTCTACGCATTTCACCGCTACACATGGAATTCCACTCTCCTCTCCTGCACTCAAGTCTCCCAGTTTCCAATGCACACAATGGTTGAGCCACTGCCTTTTACATCAGACTTAAGAAACCACCTGCGCTCGCTTTACGCCCAATAAATCCGG
+
CCC@CGGGFGGGGGGFFGGGGGGFFFGGGCFF<FE@FFGGG@FGG@EF@FFFF@:@CFCFCFGFEGFEFD7@CEFGDGGGGDF7C84FG>=CEFEF@E@FGGGEDA,AEFGGGC<FDGGD:7,AE:F8B7?FFGFD,@==DDGGEG>,6DFDB8DDFFGF,D33@CE,,@FFFC9DCG:*<FFDGGDGC:8DFC9@9E?<C?EFFF7>C97:FCFGF<,:8:A2=)5A@:5>C7@<)6*1=38;7+;74DC
@M03364:276:000000000-BLYN8:1:1101:11099:9297 2:N:0:1
GGACTACACGGGTTTCTAATCCTGTTTGCTCCCCACGCTTTCGAGCCTCAGTGTCAGTTACAGGCCAGAGAGCCGCTTTCGCCTCCGGTGTTCCTCCATATATCTACGCATTTCACCGCTACACATGGAATTCCACTCTCCTCTCCTGCACTCAAGTCTCCCAGTTTCCAATGCACACAATGGTTGAGCCTCAAACTTTCACCGCTGACTTAATAAACCGCCTACGCACCCTTTAAACCCAATAAATCCGG
+
CCCCCGGGGGGGGGGGGGGGGGGGGGGGGGGGGGGGGGGGGGGGGGGGGGGGGGGGGGGGGGGGGGGGGGGGGGGGGGGGGGGGGGGGGGGGGGGGGGGGFGFGGGGGGGGGGGFFGFGGGGGGGGGGGGGGGG9FFFFGGGGGGFFGGGGGGGGGCEGGDFGGGGGGGGGGFGGGGGGCDF8FCEGCFCBEGG9@EGG,5<E9B??@;8<D=FGG7CGGDEB>DF>5@FEFGGGFAAGGG3@AFFA?>DC
@M03364:276:000000000-BLYN8:1:1101:18320:9309 2:N:0:1
GGACTACAAGGGTATCTAATCCTGTTTGCTCCCCACGCTTTCGCACCTGAGCGTCAGTCTTTGTCCAGGGGGCCGCCTTCGCCACCGGTATTCCTCCAGATCTCTACGCATTCCACCGCTACACCTGGAATTCTACCCCCCTCTACAAGACTCTAGCCTGCCAGTTTCGGATGCAGTTCCCAGGTTGAGCCCGGGGATTTCACATCCGACTTGACAGACCGCCTGCGTGCGCTTTACGCCCAGTAATTCCG
+
CCCCCGGGGGGGGGGGGGGGGGGGGGGGGGGGGGGGGGGGGGGGGGGGGGGGGGGGGGGGGGGGGGGGCFFGGGGGGGGGGGGGGGGGGDGGGAFGGGGGGGGGGGGGGGGG,CFGGGGGGGGGGGGG?@FGGGGGGFDGGGGGGGGFB?FFFGGEFB@>DFGFGGE;*5@EGGFGF7DF,9DBFGGGGGGFGC5C5CGGDFGGFG595DDD**;:4CFF>EFFBFFFFDEFGDFA*1CE=3:FCCFBGGC
@M03364:276:000000000-BLYN8:1:1101:13924:9316 2:N:0:1
GGACTACTGGGGTTTCTAATCCTGTTTGCTCCCCACGCTTTCGCACCTGAGCGTCAGTCTTCGTCCAGGGGGCCGCCTTCGCCACCGGTATTCCTCCAGATCTCTACGCATTTCACCGCTACACCTGGAATTCTACCCCCCTCTACGAGACTCAAGCTTGCCAGTTTCAAATGCAGTTCCCAGGTTGAGCCCGGGGATTTCACATCTGACTTAACAAACCGCCTGCGTGCGCTTTACGCCCAGTAATTCCG
+
CCCCCGGGGGGGGGGGGGGGGGGGGGGGGGGGGGGGGGGGGGGGGGGGGGGGGGGGGGGGGGGGGGGGGGGGGGGGGGGGGGGGGGGGGGGGGGGGGGGGGGGGGGGGGGGGGGGGGGGGGGGGGGGGGGGGGGGGGGGGGGGGGGGGGGGGGGGGGGGGGGGGGGFFFDGGGGGGGGGGGGGGGGFGGGGFEGGGGECFGGGGFGGFG7FCCCFGGCGGBEE<6:>F0BFBGGGBFBGGD:8@G7FBGG6
@M03364:276:000000000-BLYN8:1:1101:6112:9350 2:N:0:1
GGACTACTGGGGTATCTAATCCTGTTTGCTCCCCACGCTTTCGAGCCTCAGTGTCAGTTACAGGCCAGAGAGCCGCTTTCGCCTCCGGTGTTCCTCCATATATCTACGCATTTCACCGCTACACATGGAATTCCACTCTCCTCTCCTGCACTCAAGTCTCCCAGTTTCCAATGCACACAATGGTTGAGCCACTGCCTTTTACATCAGACTTAAGAAACCACCTGCGCTCGCTTTACGCCCACTAAATCCGG
+
CCCCCFGGGGGGGGGGGGGGGGGGGGGGGGGGGEGGGGGGGGGGFGDFGGGGGGGGGGGGGGGGGGGGGGGGGGGGGGGGGGGGGGGGGGCEGDGGGGGGGGGGGGGGGGGGFF@<FFGGGGGGGFFGGGGGGGFDFGFGGGFGGFGGGGGGGGGGGGGGFC,DGFGGGGGGGFGFFFE=EGCFFGGFG,@EGFF6@EGGGGGGFCF5DC5BFCG>GGCEFEA==E=DFFFECFCEEFGCE58F*;CEDGC
@M03364:276:000000000-BLYN8:1:1101:21503:9411 2:N:0:1
GGACTACTGGGGTTTCTAATCCTGTTTGCTCCCCACGCTTTCGCACCTGAGCGTCAGTCTTTGTCCAGGGGGCCGCCTTCGCCACCGGTATTCCTCCAGATCTCTACGCATTTCACCGCTACACCTGGAATTCTACCCCCCTCTACAAGACTCTAGCCTGCCAGTTTCGGATGCAGTTCCCAGGTTGAGCCCGGGGATTTCCCATCCGACTTGACAGACCGCCTGCGTGCGCTTTACGCCCAGTAATTCCG
+
CCCCCGGGGGGGGGGGGGGFGGGGGGGGGGGGGGGGGGGGGGGGEEGGGGGGGGGGGFFEGGEGGGFGGGDGGGGGGGGGGGGGGGGGGGGGGGGGGFGGFGGGGGGGGGGGGGGGGGGGGGGGGGGG@@FFGGGFGFGGGGGGGGF99EGFGGGGDEGGGGGGGGGGC>**@>EGGGG,D?CCFCGCGGGGGE5=7B<?:++0;>CCDGG37:CGDGGG>CDB?FFFFB)>CCFFF0CEG32/*:@AFF7
@M03364:276:000000000-BLYN8:1:1101:10787:9412 2:N:0:1
GGACTACTGGGGTTTCTAATCCTGTTTGCTCCCCACGCTTTCGCACCTGAGCGTCAGTCTTTGTCCAGGGGGCCGCCTTCGCCACCGGTATTCCTCCAGATCTCTACGCATTTCACCGCTACACCTGGAATTCTACCCCCCTCTACAAGACTCTAGCCTGCCAGTTTCGGATGCAGTTCCCAGGTTGAGCCCGGGGATTTCACATCCGACTTGACAGACCGCCTGCGTGCGCTTTACGCCCAGTAATTCCG
+
CCCCCGGGGGGGGGGGGGGGGGGGGGGGGGGGGGGGGGGGGGGGGGGGGGGGGGGGGGGGGGGGGGGGGGGGGGGGGGGGGGGGGGGGGGGGGGGGGGGGGGGGGGGGGGGGGGGGGDGGGGGGGGGGGGGGGGGGFGEFGGGGGGGGGDFCGGGGGGGFGGGGGGGF8CEDE6EDGGGGGFGGGGGGGGGGGGGGEGGGGGDGFG<D3DD<FDFFFFGD8EBBBFFF:DFBCDGFF?GGEDBFGGFFGG6
@M03364:276:000000000-BLYN8:1:1101:4940:9413 2:N:0:1
GGACTACCAGGGTATCTAATCCTGTTCGCTACCCATGCTTTCGAGCCTCAGCGTCAGTTGCAGACCAGACAGCCGCCTTCGCCACTGGTGTTCTTCCATATATCTACGCATTTCACCGCTACACATGGAATTCCACTCTCCTCTTCTGCACTCAAGTTTCCCAGTTTCCAATGACCCTCCCCGGTTGAGCCGGGGGCTTTCACATCAGACTTAAGAAACCGCCTGCGCTCGCTTTACGCCCAATAAATCCG
+
CCCCCGGGGGDGGGGFGGGGGGGGGGGGGGGGGGGGCFGGGGGGGGGGGGGGGGGGGGGEGGGGGGFCFGGGGFGGGGGGFGGGGGGCFDAFGGGGGGG9FGGGGGGGGD@FFFGGGGGGGGGGGCF8FGGGGGCGFG9DGFGGGGFGFFF8DFGGEGGGGGGGGFGG8,>E?FFGFGGGGGG6FCGGGFDG>E58CCGCFFE7:CGGGFGGCC=7:CGFBGE;84:A48)28>C:*(C>:@:FGG?AGG<
@M03364:276:000000000-BLYN8:1:1101:3869:9482 2:N:0:1
GGACTACAGGGGTATCTAATCCTGTTTGCTCCCCACGCTTTCGAGCCTCAGTGTCAGTTACAGGCCAGAGAGCCGCTTTCGCCTCCGGTGTTCCTCCATATATCTACGCATTTCACCGCTACACATGGAATTCCACTCTCCTCTCCTGCACTCAAGTCTCCCAGTTTCCAATGCACACAATGGTTGAGCCACTGCCTTTTACATCAGACTTAAGAAACCACCTGCGCTCGCTTTACGCCAAATAAATCCGG
+
CCCCCGGGGGGGGGGGGGGGGGGGGGGGGGGGGGGGGGGGGGGG8FGG8FFCFFGGEGGGG9EFFEGGGGGGGGGGGGGGGGGGEFGGGGGGGGGGGGGGGGGGFGGGGGGGGGGGGGGGGDGGGGGGFFFGFFGGGG9EFGGGGGGGGGGGGGG9EFGGGGGGGGGG:9FGFGFCGGD6DCFDDEF,@F8E?<9FGGGGCGGG>87C;9CC7FFDCCFCF5A;):>BDEB:FFGF:DG**=EFDGFECD3
@M03364:276:000000000-BLYN8:1:1101:10402:9487 2:N:0:1
GGACTACCAGGGTTTCTAATCCTGTTCGCTACCCATGCTTTCGAGCCTCAGCGTCAGTTACAGACCAGAGAGCCGCCTTCGCCACTGGTGTTCCTCCATATATCTACGCATTTCACCGCTACACATGGAGTTCCACTGTCCTCTTCTGCACTCAAGTTTCCCAGTTTCCGATGCACTTCTTCGGTTGAGCCGAAGGCTTTCACATCAGACTTAAGAAACCGCCTGCGCTCGCTTTACGCCCAATAAATCCG
+
CCCCCGGGGGGGGGGGGGGGGGGGGGGGGGGGGGGGGGGGGGGGGGGGGGGGGGGGGGGGGGGGGGGGGGGGGGGGGGGGGGGGGGGFFGGGGGGGGGGGGGGCGGGGGGGGGGGGGGGGGGGGGGGGGGGGGGFFFGGGFGGGGGGGGGGGGGFFGCFGGGGGGGGGGGGGGGGGGGFGFGGGGGE7FGGGGDEGGGGGGGGGFGGGGGGGGGGFGFCGEDBFFFFA@DDFGGGFFFGGGF?FGGAEDFC
@M03364:276:000000000-BLYN8:1:1101:24170:9525 2:N:0:1
GGACTACACGGGTTTCTAATCCTGTTTGCTCCCCACGCTTTCGAGCCTCAGTGTCAGTTACAGGCCAGAGAGCCGCTTTCGCCTCCGGTGTTCCTCCATATATCTACGCATTTCACCGCTACACATGGAGTTCCACTGTCCTCTTCTGCACTCAAGTCTCCCAGTTTCCAATGCACTTCTTCGGTTGAGCCGAAGGCTTTCACATTAGACTTAAAAGACCGCCTGCGCTCGCTTTACGCCCAATAAATCCG
+
CCCCCGGGGGGGGGGGGGGGGGGGGGGFGGGGGGGGGGGGGGGGCGGGGFGGGGGGGGGGGFDGGGGGGFGGGGGGGGGGGGGGGGGC>FGGGGGCGGG9FGGGGFGGGGDEGGGGGGGGGGGGGGFGDGGGGFGGGGGGGGGGGGGGGGFFGGGDGGGGGGGGGGGGGFAF?FFGGGGGGFCEFC6C?FG+@?GCGGGGGGGFFGFD>CFGGC+:+;6C4EB?>F2ABFEFGGGFF(3CG>1A4:6CGG)
@M03364:276:000000000-BLYN8:1:1101:25123:9578 2:N:0:1
GGACTACAGGGGGTTCTAATCCTGTTTGCTCCCCACGCTTTCGAGCCTCAGTGTCAGTTACAGGCCAGAGAGCCGCCTTCGCCACTGGTGTTCCTCCATATATCTACGCATTTCACCGCTACACATGGAATTCCACTCTCCTCTTCTGCACTCAAGTCCTCCAGTTTCCAATGACCCCCCCCGGTTGAGCCGGGGTCTTTCACATCAGACTTAAGCACCCACCTGCGCTCGCTTTACGCCCAATAAATCCG
+
CCCCCFGGGGGG+@FGGGCFGDEFFFGGGFFGGGGGGGGGGGFFGGDGGGG<FFGCE<FGGG<<<FFFCFGEF<FFDFEGGGGGGGGGG8FGGFGGFEFGGGGGGGGGGGEFGGGGF7FEGGGGGGFGE9CFFFGGGGGDFGGG9EF;FGF8FD@=DGGGGGGG<CFDDGGG8BA=@+3;CGGDGGGGGGFC=5:*==?CC;@+@6CFCC4:D7+++*3=85=33;,:1@>EGFG2?1EG55:@<>*57*)
@M03364:276:000000000-BLYN8:1:1101:4549:9628 2:N:0:1
GGACTACTCGGGTTTCTAATCCTGTTTGCTCCCCACGCTTTCGAGCCTCAGTGTCAGTTACAGGCCAGAGAGCCGCTTTCGCCTCCGGTGTTCCTCCATATATCTACGCATTTCACCGCTACACATGGAATTCCACTCTCCTCTCCTGCACTCAAGTCTCCCAGTTTCCAATGCACACAATGGTTGAGCCACTGCCTTTTACATCAGACTTAAGAAACCACCTGCGCTCGCTTTACGCCCAATAAATCCGG
+
CCCCCGGGGGGGGGGGGGGGGGGGGGGGGGGGGGGGGGGGGGGGGGGGGGGGGGGGGGGGGGGGGGGGGGGGGGGGGGGGGGGGGGDGGGGGGGGGGGGGGGGGGGGGGGGGGGGGGGGGGGGGGGGGEEFGFGGGGGFGGGGGGGGGGGGGGGCGDGFDEGGGGGFGGGGFFGGFGGGGGGGGGGGGGGGGGGFGGGDF7CFFF>5*9C>FFFCCFGCGFDFEFE29@BEADF74)5C@5>D;CCCC<C:
@M03364:276:000000000-BLYN8:1:1101:18755:9638 2:N:0:1
GGACTACAAGGGTATCTAATCCTGTTCGCTACCCATGCTTTCGAGCCTCAGCGTCAGTTACAGACCAGACAGCCGCCTTCGCCACTGGTGTTCTTCCATATATCTACGCATTTCACCGCTACACATGGAGTTCCACTGTCCTCTTCTGCACTCAAGTCTCCCAGTTTCCAATGACCCTCCCCGGTTGAGCCGGGGGCTTTCACATCAGACTTAAAGAACCGCCTGCGCTCGCTTTACGCCCAATAAATCCG
+
CCCCCGGGGGGGGGGGGGGGGGGGGGGGGGGGGGGGGGGGGGGGGGGGGGGGGGGGGEGFGGGGGGGGGGGGGGGGGGGGGGGGGGGGGGGGGGGGGGGGGGGGGGGGGGGGGGGGGGGEGGFGGGGGGGGGGGGGGGGGGGGGGGGGGGGGGGGGGGGGGGGGFGGGGGGGGGGGGGGGGGGGGGGGGGGGE85EEGGGGGGGFGGGGGFGGGF8BDG=AGFFFFBD;EFFGCGAFBGEEFF@GGFFGFD
@M03364:276:000000000-BLYN8:1:1101:18644:9677 2:N:0:1
GGACTACCAGGGTTTCTAATCCTGTTCGCTACCCATGCTTTCGAGCCTCAGCGTCAGTTACAGACCAGACAGCCGCCTTCGCCACTGGTGTTCTTCCATATATCTACGCATTTCACCGCTACACATGGAATTCCACTCTCCTCTCCTGCACTCAAGTCTCCCAGTTTCCAATGACCCTCCCCGGTTGAGCCGGGGGCTTTCACATCAGACTTAAGAAACCGCCTGCGCTCGCTTTACGCCCAATAAATCCG
+
CCCCCGGFGGGGGGGGGGGGGGGGGGGGGGGGGGGGGGGGGGGGGGGGGGGGGGGGGGGGGGGGGGGGGGGGGGGGDEGGGGGGGGGGGGGGGGGGGGGGGGGGGGGGGDFGGGGGGDGGGGDGGGCFFFFGGGGGGGGGGGGG?FGGGGGGGGGGGFDGGGGGGCEGGGGGGGGGGGGGGGGDGGCGGFGGGGGGGGGGGGFC@CGGGGGGGC8CFGGGFGFDFFFF;B>DDGGFFFGGGF?@FCFBGGD
@M03364:276:000000000-BLYN8:1:1101:5262:9732 2:N:0:1
GGACTACTGGGGTCTCTAATCCTATTTGCTCCCCACACTTTCGAGCCTCAGTGTCAGTTACAGGCCAGAGAGCCGCCTTCGCCACTGGTGTTCCTCCATATATCTACGCATTTCACCGCTACACATGGAATTCCACTCTCCTCTTCTGCACTCAAGTTTCCCAGTTTCCAATGACCCTCCCCGGTTGAGCCGGGGGCTTTCACATCAGACTTAAGAAACCGCCTGCGCTCGCTTTACGCCCAATAAATCCG
+
CCCCCGGGGGGGB,FFGGGGGGGGGGGGGGGGGGGGGGGGGGGGGGGGGGGGGGGGGGGGGGFGGEGGGFGGGGGGGGGGGGGGGGFGFGGGGGFGGGGGGGGFGGGGGGGGGGGGGGGGGGGGGGGGFFGFGGGGGGGGGGGGGGGGGGGGGG8FFFFGGGGGGGGGGGGGGGGGGGGGGGGGGGGGGGGGGGGGGGGGGGGGFGGGFGGFFGGFCFGGFGFFFFFF>EAEGGGFF<DGGFB>F7?D7FC
@M03364:276:000000000-BLYN8:1:1101:6263:9746 2:N:0:1
GGACTACTGGGGTTTCTAATCCTGTTTGCTCCCCACGCTTTCGAGCCTCAGTGTCAGTTACAGGCCAGAGAGCCGCTTTCGCCTCCGGTGTTCCTCCATATATCTACGCATTTCACCGCTACACATGGAATTCCACTCTCCTCTCCTGCACTCAAGTCTCCCAGTTTCCAATGCACACAATGGTTGAGCCACTGCCTTTTACATCAGACTTAAGAAACCACCTGCGCTCGCTTTACGCCCAATAAATCCGG
+
CCCCCGGGGGGGGGGGGGGGGGGGGGGGGGGGGGGGGGGGGGGGGGGGGGGFGGGGGGGGGGGGGGGGGGGGGGGGDGGGGDGGGGGGGGGGGGCFGGGGGGGGGGGGGGGGGGGGGGGGGGGGGGGGGGFGGGGGGGGGGGGGGGGGGGGGGGGGFGFGGGGGFG9EGGGGGGGGGGGGGGGGGGGGDFGGFGFGGEGGGGG7+=FGGGFCFGFGGGFGFCFEFE>9=BFEGDD;BDGEGFDFGC6?FDC
@M03364:276:000000000-BLYN8:1:1101:3727:9781 2:N:0:1
GGACTACAGGGGTATCTAATCCTGTTTGCTCCCCACGCTTTCGCACCTGAGCGTCAGTCTTTGTCCAGGGGGCCGCCTTCGCCACCGGTATTCCTCCAGATCTCTACGCATTTCACCGCTACACCTGGAATTCTACCCCCCTCTACAAGACTCTAGCCTGCCAGTTTCGGATGCAGTTCCCAGGTTGAGCCCGGGGATTTCACATCCGACTTGACAGACCGCCTGCGTGCGCTTTACGCCCAGTAATTCCG
+
CCCCCGGGGGGGGGGGGGGGGGGGGGGGGGGGGGGGGGGGGGGGGGGGGFGGGGGGFGGGGFGGGGGFGGGGGGGGGGGGGGEGGFGGGGFGEFECFGGGGGGGCCFDGGGGDGGGGGCG7FGEEECFFCCFGGGDFGGGGCG?CFED,@C<:EGGGGGGGGGGGGGFGGGGDFFGGGGG?FFFCCFFFFGGGG>CEGGGFFDG=GFGGGG:FGDFFFGGFGFB:FFB<DD737*-*48C*.8F7>F22><
@M03364:276:000000000-BLYN8:1:1101:4155:9801 2:N:0:1
GGACTACCGGGGTTTCTAATCCTGTTTGCTCCCCACGCTTTCGAGCCTCAGTGTCAGTTACAGGCCAGAGAGCCGCTTTCGCCTCCGGTGTTCCTCCATATATCTACGCATTTCACCGCTACACATGGAGTTCCACTGTCCTCTTCTGCACTCAAGTCTCCCAGTTTCCAATGCACACAATGGTTGAGCCACTGCCTTTTACATCAGACTTAAGAAACCACCTGCGCTCGCTTTACGCCCAATAAATCCGG
+
CCCCCGGGGGGGGGGGGGGGGGGFGGGGFGGGGGGGGGGGGGGGGGGDGGGGGGGGGGGGGGGGGGGGGGGGGGGGGGGGGGGGGGGGGGGGGGFGGGGGGGGGGGGGGGGGFGGGCCGGGGGGGGGGG8FFGGGGGGGGGGGGF9FFGFGGGGGDFGFGGGGGGGGGFGGGFFGGG?>C,@8EC6DFGFGGGGGG?;EG>FGFF>C>CGCCFF8CFGGGFEFFBEBD5):?CC@C:<E*/8=ACF=CFGD
@M03364:276:000000000-BLYN8:1:1101:16693:9817 2:N:0:1
GGACTACTCGGGTATCTAATCCTGTTCGCTACCCATGCTTTCGAGCCTCAGCGTCAGTTACAGACCAGACAGCCGCTTTCGCCTCCGGTGTTCCTCCATATATCTACGCATTTCACCGCTACACATGGAATTCCACTCTCCTCTCCTGCACTCAAGTCTCCCAGTTTCCAATGCACACAATGGTTGAGCCACTGCCTTTTACATCAGACTTAAGAAACCACCTGCGCTCGCTTTACGCCCAATAAATCCGG
+
CCCCCGGGGGGGGGGGGGGGGGGGGGGGGGGGGGGGGGGFGGGGGGGGGGGGGGGGGGGGGGGGGGGGGGGGGGGGGGGGGGGGGGGGGGGGGGGGGGGGGGGGGGGGGGGGGGGGGGGGGGGGGGGGGGGGGGGGGGGGGGGGGGGGGGGGGGGGCFGGFGGGGGGGFGGGGGGDFEGDFGGGFGGGGGCFGGGGGGGGCFGGFGGGG5>CGGGGGGGGFGFFFBFF?>D;FG7*6=GE5F1)>DF<<<C
@M03364:276:000000000-BLYN8:1:1101:20277:9881 2:N:0:1
GGACTACTGGGGTTTCTAATCCTGTTTGCTCCCCACGCTTTCGCACCTGAGCGTCAGTCTTTGTCCAGGGGGCCGCCTTCGCCACCGGTATTCCTCCAGATCTCTACGCATTTCACCGCTACACCTGGAATTCTACCCCCCTCTACAAGACTCTAGCCTGCCAGTTTCGGATGCAGTTCCCAGGTTGAGCCCGGGGATTTCACATCCGACTTGACAGACCGCCTGCGTGCGCTTTACGCCCAGTAATTCCG
+
CCCCCGGGGGFGGGGGGGGGGGGGGGGGGGGGGGGGGGGGGGGGGGGGGGGGGGGGGGGGGGGGGGEEGDGGDGGGGGGGGGGGGGGGEGGGGGGGGGEFFFGGGGGGGGCGGG9FF@FGGGGGGFGGGGGGGGGGGGGGGD>=EDGGGGGGGGGAFFGGGGGGGGGGGGGGGGFGFFFFGGGGGDG6FGFF=EGGGGGGGGGGFGGGGGGGGGGGGFGCAEEBFFFFF3)3CG3)71E>E>B?FD?>GG0
@M03364:276:000000000-BLYN8:1:1101:23717:9900 2:N:0:1
GGACTACTGGGGTATCTAATCCTGTTTGCTCCCCACGCTTTCGCACCTCAGTGTCAGTATCAGTCCAGGTAGTCGCCTTCGCCACTGGTGTTCCTTCCTATATCTACGCATTTCACCGCTACACAGGAAATTCCACTACCCTCTACCATACTCTAGCTTGCCAGTTTTGGATGCAGTTCCCAGGTTGAGCCCGGGGATTTCACATTAGACTTAAAAGACCGCCTGCGCTCGCTTTACGCCCAATAAATCCG
+
CCCCCGGGGGGGGGGGGGGGGGFFGGGGGGGGGGGGGGGG8CFGGGGGGGGGGGGGGGFGGGGGGGGGGGGGGGEGGDGGGGGGGGGGGFGGGGGGGAFDFFFGGGGGGGGGGGGGGGGGEGEGGGGGGGFFGFGFGGGGGFGGFFE8FFFGGGGGGGGF@E887=DFGGGGGGGGCAFDGGGGGGGFCGFDG6EEEGGFGFDCFC:CFGDGGGGFFGGGFDFFFFF>=BABGF3EFFDEE)6FGFFE>F5
@M03364:276:000000000-BLYN8:1:1101:12013:9913 2:N:0:1
GGACTACCGGGGTATCTAATCCTGTTTGCTCCCCACGCTTTCGCACCTGAGCGTCAGTCTCAGTCCAGGGGGCCGCCTTCGCCACCGGTATTCCTCCAGATCTCTACGCATTTCACCGCTACACCTGGAATTCTACCCCCCTCTACTAGACTCTAGCCTGCCAGTTTCGAATGCATTTCCCAGTTTGAGCCCGGGGATTCCCCATCCGACTTCACCGCCCGCCGCCGCCCGCTTTACGCCCATTAATCCCG
+
CCCCCGG87F:FC7EFEGGGGGGCEFDFFGCFGGGGGGGGFGE:,@CFCCGGGGEGGGGC,,CFFGFG8FGGGGGGGGGCFFGGG,:=C+FGGGGFGE@,5?EGGCFGGCFEDGGGF=@C@FFF,FDC<DCGGADF9=+@ECEC,=,@=FFGGFG7D?>:DF6@@,;E55@,=?,,5=,><DD8;;9,*6,=7EG**=8++*20.5/*9DGG++;*9)=*7>5((),)-).))9*)*-;GG),*209)?<*
@M03364:276:000000000-BLYN8:1:1101:28887:9931 2:N:0:1
GGACTACTCGGGTTTCTAATCCTGTTTGCTCCCCACGCTTTCGCACCTGAGCGTCAGTCTTTGTACAGGGGGCCGCCTTCGCCACCGGTATTCCTCCAGATCTCTACGCATTTCACCGCTACACCTGGAATTCTACCCCACTCTACAAGACTCTAGCTGACCAGTTTCAAATGCAGGTCCCACGTTAAGCTCGGGGATTTCACATCTGACTTAATCAACCGACTGCGTGCGCTTTACGCCCAGTAATACCG
+
ACC<@CCFC;FCE7F,CEGGFFGGGGGCEFCF87C+7C7CD<FE@@6,CCFFGCGGD@EDDFF<,<,C<BCEGEE+@?CGG:C:CGG>GCF?,:EFAFE?<,9FECFF+@C:<AEC5@F6F::?8A?AFGGA7EA9DEG+@DDFFGGCC8>+3,3@>;DD3DFFFC9C:,;>F,<E,@@6;B,3>8D*,9EF7=*4=BC0++=:1;>>:@FGDCFGFDFFB:>064;B;;55)2:<=?EEED:@DCF)0*7
@M03364:276:000000000-BLYN8:1:1101:21253:9981 2:N:0:1
GGACTACCCGGGTTTCTAATCCTGTTTGCTCCCCACGCTTTCGCACCTGAGCGTCAGTCTTTGTCCAGGGGGCCGCCTTCGCCACTGGTATTCCTCCAGATCTCTACGCATTTCACCGCTACACCTGGAATTCTACCCCCCTCTCCAAGACTCTAGCCTGCCAGTTTCGGATGCAGTTCCCAGGTTGAGCCCGGGGATTTCACATCCGACTTGACAGACCGCCTGCGTGCGCTTTACGCCCAGTAATTCCG
+
CCCCCCGC,@:FGGGGGF9CDFGFGGGGGFGGGGFGGGGGGGG7,@CF,CFGGGGGD,,,<CE<FDEE8,+8:FEGGGGFGGECF8EFF,E<FGGFG,FEAFEGF9?DFGCFGGCGFFFEGGFDGGE8EFFFFAFG,,@:>CED,,,,36DFG9E;;83@8>6>FFG98E5EGGGFAFEGGDGGGC>,<EE:CEG**8B9+:9@7D79CD3DGFD>6CGGEC>?(<67(70<DC54/3EGE@<67:=>FC7
@M03364:276:000000000-BLYN8:1:1101:9793:10013 2:N:0:1
GGACTACCAGGGTTTCTAATCCTGTTTGCTCCCCACGCTTTCGCACCTGAGCGTCAGTCTTTGTCCAGGGGGCCGCCTTCGCCACCGGTATTCCTCCAGATCTCTACGCATTTCACCGCTACACATGGAGTTCCACTGTCCTCTTCTGCACTCAAGTCTCCCAGTTTCCAATGCACTTCTTCGGTTAAGCCGAAGGCTTTCACATTAGACTTAAAAGACCGCCTGCGCTCGCTTTACGCCCAATAAATCCG
+
CCCCCGGGGGGGGGGGGGGGGGGGGGGGGGGGGGGGGGGGGGGGGGGGDGGGGGGGGGFFGGGGGFFG@CGGGGGGDGGEEGGGGEFGGGGGGGGGGGGGGGFGGGGGDGCEGGGGGGGGDGGGGGGG8FGGFGCFFGG9DFDCCFAFFF8DF8DGGFFFGGGGGDGGFFGGGGGGGGGGCEEEGGGGGGGCCCE:,>B7DFE9@CDCGGFCFF>CFCFG:E3064>D05>38C3668GGEE?FGGFDCF<
@M03364:276:000000000-BLYN8:1:1101:21533:10052 2:N:0:1
GGACTACTCGGGTTTCTAATCCTGTTTGCTCCCCACGCTTTCGCACCTGAGCGTCAGTCTTCGTCCAGGGGGCCGCCTTCGCCACCGGTATTCCTCCAGATCTCTACGCATTTCACCGCTACACCTGGAATTCTACCCCCCTCTCCGAGACTCAAGCCTGCCAGTATCAGATGCAGTTCCCGGGTTGAGCCCGGGGATTTCACATCTGACTTAACAGACCGCCTGCGTGCGTTTTACGCCAAGGAATTCCG
+
CCCCCGFCABFGGGGFGGGGGGFFGGFGGG<FGGG7C@CGGFGGG+FF,@FGGGGGGGG9<,CFGDGG@CCBCGEDGGDG@FFGG,FFGFFDFGGGG<EGFDFCFGGGGEEGFGFGGCF8FGFG83FFAFCGGA;FD83@CEGG,D66:CEGGG7EGCD6@DFFF,;ED>3;AGG?D:D:9CC5FC?40BCEE85C5ED9+:@FFG7;7+>7+3+;CCGF5ED0(7(.-)../>*6*4CC55()7202F72
@M03364:276:000000000-BLYN8:1:1101:19141:10059 2:N:0:1
GGACTACCCGGGTTTCTAATCCTGTTTGCTCCCCACGCTTTCGCACCTGAGCGTCAGTCTTTGTCCAGGGGGCCGCCTTCGCCACCGGTATTCCTCCAGATCTCTACGCATTTCACCGCTACACCTGGAATTCTACCCCCCTCTACAAGACTCTAGCTGACCAGTTTCAAATGCAGTTCCCAAGTTAAGCCCGGGGATTTCACATCTGACTTAATCAACCGCCTGCGTGCGCTTTACGCCCAGTAATTCCG
+
CCCCCCEEDFF@FECAFGGGGCFFFFCFFFEEFGGEGEGEGGGGFGCGFEFGGGGGGFGFFGDFGGFF8FGGGGFGGGGGGGCFEFGFEEFFCGGGGGDFGGFGG<EBFEEEEGCFCFEEEFFGFGGGGGGFGGGGFDEGGGGGAFGFDGEFFCF<F99:EEGGFGGGA;FCEEFC9<;DCCBGGGG@CG,;EEDG*C:<++CG6FG>7@C7++;@F*9=5C><@F@FFBFFCC5)18CCCB?F776):>*
@M03364:276:000000000-BLYN8:1:1101:5886:10089 2:N:0:1
GGACTACCAGGGTTTCTAATCCTGTTCGCTACCCATGCTTTCGAGCCTCAGCGTCAGTTACAGACCAGACAGCCGCCTTCGCCACTGGTGTTCTTCCATATATCTACGCATTTCACCGCTACACATGGAATTCCACTCTCCTCTCCTGCACTCAAGCCTCCCAGTTTCCAATGCACACAATGGTTGAGCCACTGCCTTTTACATCAGACTTAAGAAACCACCTGCGCTCGCTTTACGCCCAATAAATCCGG
+
CCCCCGG8FGGGGGGGGGGGGGGGGGFGGGGGGGGGGGGGGGGGGGGGFGGGGGGGGGGGCGGGGGGGGFGGGGGGGGGGGGGGGGGGGGGGGGGGGGGGGGGGGGGDGGGDGCFGFFGEGGGGGGGGGGGGGFGGFGDDCGGG=EFFCDGGGGGGGGG8FDGGGGGCEFGGGGGGFGGCFFFGGGFD<EFG66BF9EGG78C<FF*9CGDGCCFFCC<,9?FEFEFBDFF5CGC=>@8CEA()2:@5FDC
@M03364:276:000000000-BLYN8:1:1101:10178:10116 2:N:0:1
GGACTACTGGGGTTTCTAATCCTGTTTGCTCCCCACGCTTTCGCACCTCAGTGTCAGTATCAGTCCAGGTAGTCGCCTTCGCCACTGGTGTTCCTTCCTATATCTACGCATTTCACCGCTACACCTGGAATTCTACCCCCCTCTACAAGACTCTAGCCTGCCAGTTTCGAATGCAGTTCCCAGGTTGAGCCCGGGGATTTCACATCCGACTTGACAGACCGCCTGCGTGCGCTTTACGCCCAGTACTTCCG
+
CCCCCGFGGGGGGGGGGGGGGGGGGGGGGGGGGGGGGGGGGGGGGGGGGGGGGGGGGGGGGGGGGGGGGGGGGGGGGGGGGGGGGGGGAFFGGGGGCGGGGGGGGFGGGGGGGGGFGDEGGGGGGGGGGGGFGGGFGGGGGGGGGGGFC@FGGGGFGGGGGGGGGGGGGFGGGGGGGGGGGGGGGGGFGGGGGGGGGGGFGGGGFGFDDGCDGCCFGGF*:556@FBF<3558DGFC?C:=.4?>*9<DF/
@M03364:276:000000000-BLYN8:1:1101:15714:10123 2:N:0:1
GGACTACTGGGGTATCTAATCCTGTTTGCTCCCCACGCTTTCGCACCTCAGTGTCAGTATCAGTCCAGGTAGTCGCCTTCGCCACTGGTGTTCCTTCCTATATCTACGCATTTCACCGCTACACAGGAAATTCCACTCTCCTCTCCTGCACTCAAGTCTACCAGTTTCCAATGCATACAATGGTTGAGCCACTGCCTTTTACACCAGACTTAATAAACCACCTCCGCTCGCTTTACGCCCAATAAATCCGG
+
CCCCCGGGFFGGGGGGGGGGGFGGFGGGGFGGFGFGGGGGGGGGGGGGGGGGGGGGGGGFGGGGGGGGCFCGGGGGGGGGGGGGGGGGGGGGGGGGGGGGAFFGGGGDGGGGGGGGGGGGGGGGEGGFFEEFGFGGGF>FGGFGGFGFGGGGGGFGGGFGGGGGFCGGGGGGGGDGGGGGGGGFFGGGGGF?83DFGCFG7?:7*3D+7?2=+9FGGF?EFE>)1<9@=DA>DFFF?@EGGA=AFGF<*:9
@M03364:276:000000000-BLYN8:1:1101:14270:10133 2:N:0:1
GGACTACTGGGGTTTCTAATCCTGTTTGCTCCCCACGCTTTCGAGCCTCAGTGTCAGTTACAGGCCAGAGAGCCGCTTTCGCCTCCGGTGTTCCTCCATATATCTACGCATTTCACCGCTACACATGTAATTCCACTCTCCTCTCCTGCACTTAAGTCTCCCAGTTTCCAATGCACACAATGGTTGAGCCACTGCCTTTTACATCAGCCTTAAAAGACCGCCTGCGCTCGCTTTACGCCCAATAAACCGGG
+
CCCCCFGFGGGGFG;CFC6F<F9F<FFCFGCGGGFEFGCFGCEGGEEGGGGE,EEFEFFFGGGGDF8C<EFCCFFC@F,EF@F@FGDDBFFC9EE9,,?FFG,FFGFG+8BBCDGG,+=4:C,?EFF,C55,A,4,>,,,8=@86>EFFFDD,EEFFFAA,@FG8B>,,6DEECGFGGE?9DGGG>CDF3D?,,@,EBDC+8<;F8**4*49?+==*;E>5*344A=?2645FC7;>@GD*88)*:*(/))
@M03364:276:000000000-BLYN8:1:1101:7121:10175 2:N:0:1
GGACTACTAGGGTTTCTAATCCTGTTTGCTCCCCACGCTTTCGCACCTGAGCGTCAGTCTTTGTCCAGGGGGCCGCCTTCGCCACCGGTATTCCTCCAGATCTCTACGCATTTCACCGCTACACCTGGAATTCTACCCCCCTCTACAAGACTCTAGCCTGCCAGTTTCGGATGCAGTTCCCAGGTTGAGCCCGGGGATTTCACATCCGACTTGACAGACCGCCTGCGTGCGCTTTACGCCCAGTAATTCCG
+
CCCCCGFGGGGGGGDGFGGGGGGGGGGGGGGGGGGGDGGGGGGGEGGGGGGGGGGGGGGGGGGGGGGGG7BEGGGDEGGGGGGGGGGGGGGGGGGGGGGGCFFFGGGGGGGGGGGGGGGGGGGGFGGGCFGGGGGGGGGGGCEGGGGGGGGGGGGGGCGGGGFFGGGGGG>>EGFFGGGG6>FGGGFDGCGFGGGGGCFFFFFC87<CDGGGGFF:4*;FEC>:0F6>(5>B<DDAF?GEG>(0C7@4>D*
@M03364:276:000000000-BLYN8:1:1101:26022:10178 2:N:0:1
GGACTACTCGGGTTTCTAATCCTGTTCGCTACCCATGCTTTCGAGCCTCAGCGTCAGTTACAGACCAGACAGCCGCCTTCGCCACTGGTGTTCTTCCATATATCTACGCATTTCACCGCTACACATGGAGTTCCACTGTCCTCTTCTGCACTCAAGTCTCCCAGTTTCCAATGCACTTCTTCGGTTGAGCCGAAGGCTTTCACATTAGACTTAAAAGACCGCCTGCGCTCGCTTTACGCCCAATAAATCCG
+
CCCCCGGGCFGGGGGGGGGGGGGGGGFGGGEGGGGGGGGGGGGGGGGGGGGGGGGDFGGGGGGFGGGGGFGGGGGGGGGGGGGGGGGGGGGGGFGGGGGGGFGGGGGGGGGGGGGGGGGGDGFGGGGGGFGGGGGGGGGGGGGF@ECFCDFGEDFD@A,@DDEDFDGGGDGGGGGGGGG8@9D>FE>GGGGGGGGG?:EGGGGGFGGG7?8F@>C>F>F1@EF=2AFF@FFFGC54=(:B5>;5FFA?FGG
@M03364:276:000000000-BLYN8:1:1101:20102:10194 2:N:0:1
GGACTACACGGGTATCTAATCCTGTTTGCTCCCCACGCTTTCGAGCCTCAGCGTCAGTTACAGACCAGAGAGCCGCCTTCGCCACTGGTGTTCCTCCATATATCTACGCATTTCACCGCTACACATGGAATTCCACTCTCCTCTTCTGCACTCAAGTCCTCCAGTTTCCAATGACCCTCCCCGGTTGAGCCGGGGGCTTTCACATCAGACTTAAAGAACCGCCTGCGCTCGCTTTACGCCCAATAAATCCG
+
CCCCCGGGGGGGGGGGGGGGGGGGGGGGGGGGGGGGGGGGGGGGGGGGGGGGGGGGGGGGGGGGGGGGGGGGGGGGGGGGGGGGGGGGGGGGFGGGGGGGGGGGGGGGGGGGGGGGGGGGGEEGGGGGFFGGGGGGGGGGGGGGGCFCGGFGGGGGGGFFDEFGGGGGGGGGGGGGG?FGCCEGGCEGGFCC>CGGDGGGGGGGFGGGDGGGGGGCG<CFFGE12A@B15>5CG:AFBGGC;<FGGFBGDD
@M03364:276:000000000-BLYN8:1:1101:6965:10274 2:N:0:1
GGACTACAGGGGTTTCTAATCCTGTTTGCTCCCCACGCTTTCGCACCTGAGCGTCAGTCTTTGTCCAGGGGGCCGCCTTCGCCACCGGTATTCCTCCAGATCTCTACGCATTTCACCGCTACACATGGAATTCTACCCCCCTCTACAAGACTCTAGCCTGCCAGTTTCGGATGCAGTTCCCAGGTTGAGCCCGGGGATTTCACATCCGACTTGACAGACCGCCTGCGTGCGCTTTACGCCCAATAAATCCG
+
CCCCCFGAFF7FGGDFEGAFGFGFF@FEFDGGGGGG7FGFG<FGGEE<FD<F@FGG>CFCAFGCEEDFF7CFCFGGEEGGGGGGEFGGGEFGGGGGGGGGFGG9;<FGGGGGGA,EFF7@FFGFG,FFGGD,9FEFGGGG8EG?EFFCGCFGGFBAFEC,8D6D<BCFG:>87D9,2=DF9,D*7DFD6,>1*/:EE5*+;+:@+>FGCDGGD7<:C**2.:3((517(55><D148(;5:>()0096:C/
@M03364:276:000000000-BLYN8:1:1101:11547:10349 2:N:0:1
GGACTACTCGGGTATCTAATCCTGTTTGCTCCCCACGCTTTCGAGCCTCAGCGTCAGTTACAGACCAGACAGCCGCCTTCGCCACTGGTGTTCTTCCATATATCTACGCATTTCACCGCTACACATGGAGTTCCACTGTCCTCTTCTGCACTCAAGTCTCCCAGTTTCCAATGCACTTCTTCGGTTGAGCCGAAGGCTTTCACATTAGACTTAAGAAACCACCTGCGCTCGCTTTACGCCCAATAAATCCG
+
CCCCCGGGCGGGGGGGGGGGGGGGGGGGGFGGGGGGGGGGGGCFGGGGGGGGCFGGGFFGGGGGGGGGGGGGGFFGGGGGGGGGGGGGGGGGGGGGGGGGGGGGDGFGGGGGGGGGGGGDEGGGGGGGGCGFGGGGGGGGGGGG9BAFGDFGFGGGGAAFBDDEFGGGDGFA?FGGGFGGCFGGGGEGGGDEGEGGGGGGCFCDAE@DGGGGGFCGGGGFFGFDEF9?@?DFGGGFB<DCEB1=FG=CGGG
@M03364:276:000000000-BLYN8:1:1101:16601:10369 2:N:0:1
GGACTACAGGGGTTTCTAATCCTGTTTGCTCCCCACGCTTTCGCACCTCAGTGTCAGTATCAGTCCAGGTAGTCGCCTTCGCCACTGGTGTTCCTTCCTATATCTACGCATTTCACCGCTACACAGGAAATTCCACTACCCTCTACCATACTCTAGCTTGCCAGTTTTGGATGCAGTTCCCAGGTTGAGCCCGGGGATTTCACATTCAACTTAACAAACCACCTACGCGCGCTTTACGCCCAGTAATTCCC
+
CCCCCGGGGGGGGGGGGGGGGGGGGGGGGGGGGGGGGGGGGGGGEGGGGGGGGGGGGGGGGGGGGGGGGGGGGGDGGGGGGGGGGGGGGGGGGGGGGGGGGG9FEFGGGGGGGGCGGGGGGGGGGCFGFGGGGGGGGGGGGGGGGGGGGGGGGGGGGAFGGGFGFFFDGGDCFGGGGGGGGGFCCFEFFEEFGGGGGGGGGGGGFGGGGGGFGFGGGGGGAG5:4A?E@D55DCFEF6EEG3=FGGFFGF*
@M03364:276:000000000-BLYN8:1:1101:22000:10394 2:N:0:1
GGACTACTGGGGTTTCTAATCCTGTTTGCTCCCCACGCTTTCGAGCCTCAGTGTCAGTTACAGGCCAGAGAGCCGCTTTCGCCTCCGGTGTTCCTCCATATATCTACGCATTTCACCGCTACACATGGAATTCCACTCTCCTCTCCTGCACTCAAGTCTCCCAGTTTCCAATGCACTTCTTCGGTTGAGCCGAAGGCTTTCACATCAGACTTAAGAAACCGCCTGCGCTCGCTTTACGCCCAATAAATCCG
+
CCCCCGGGGGGGGGGGGGGGGGGGGGGGGGGGDGGGGGGGGGGGGGGGGFGGGGGGGGGGGGGGGGGEGGFGGGGGEGFGGGGGDG7FGECEGGFGGGGGGGGGGFGGEGGGGGGEGGGGGGGGGGGGFFFGGFFGGGGFFGGGFGFGGFFFFGGGGGGGGGGGGGGGGGFGGGGGGGGGGGGGGGGF9>EEDCG*CGGGFFGGFGGGGGGGFGGGGGGGB>D@=F@:@?DDGCFEF;ECEED402;?GF7
@M03364:276:000000000-BLYN8:1:1101:23021:10408 2:N:0:1
GGACTACAAGGGTATCTAATCCTGTTTGCTCCCCACGCTTTCGAGCCTCAGCGTCAGTTACAGACCAGAGAGCCGCCTTCGCCACTGGTGTTCCTCCATATATCTACGCATTTCACCGCTACACATGGAATTCCACTCTCCTCTCCTGCACTCAAGTCTCCCAGTTTCCAATGCACACAATGGTTGAGCCACTGCCTTTTACATCAGACTTAAGAAACCACCTGCGCTCGCTTTCCGCCCAATAAATCCGG
+
CCCCCGCGFGFGFEFF9EDGCGGGGGGGG9FGDGGDGCF>CGGGGCGGGFGGGGGGGFEFCDFGCEFFFG<FD,C@C7FFFF7FFAFFA=FGGF,:BFAEFGCFFFGGGG7BEGGGGGEGGGFGFCFGGC<FFCEGF8EFC9DDFF9DFGFGCEGGEFGAFC=DF9D>DEAEGGGG9FC89BF>CGFGGCFFCFF?CDF7EC:9CD5CFGGG>@FG57CEFGFEDFAFFDFBDF+*8@ECE>8;FFCCGGC
@M03364:276:000000000-BLYN8:1:1101:21859:10470 2:N:0:1
GGACTACTAGGGTTTCTAATCCTGTTTGCTCCCCACGCTTTCGCACCTGAGCGTCAGTCTTTGTCCAGGGGGCCGCCTTCGACACCGGTATTCCTCCAGATCTCTACGCATTTCACCGCTACACCTGGAATTCTACCCCCCTCTACAAGACTCTAGCCTGCCAGTTTCGGATGCAGTTCCCAGGTTGAGCCCGGGGCTTTCACATCCGACTTGACAGACCGCCTGCGTGCGCTTTACGCCCGGTAATTCCG
+
@C9C@,;6,;C@CE;,CCEECF9FGCEFECEEG>E@C:CEEEC@FGCAAFGGFGCF:CCFFFGEGAFCFCG7@@F:6,?A<,6?FFGDGCDC<,,5=E?F9E,FGD,A4:+B?EE?FC:8@F:,EFCEB=F@;<,79EF@E8BDF,@E9=DFGGGGGGFDG@D8,E;ECC5BC,;<35;:,?,>2,1,<8DF9:EG*:F?7++138573))*2:*1*0/:5E:18)->?)7)931)*2*:*)4)7D?<7**
@M03364:276:000000000-BLYN8:1:1101:9366:10471 2:N:0:1
GGACTACTGGGGTATCTAATCCTGTTTGCTCCCCACGCTTTCGCACCTGAGCGTCAGTCTTTGTCCAGGGGGCCGCCTTCGCCACCGGTATTCCTCCAGATCTCTACGCATTTCACCGCTACACATGGAATTCCACTCTCCTCTCCTGCACTCAAGTCTCCCAGTTTCCAATGCACACAATGGTTGAGCCACTGCCTTTTACATCAGACTTAAGAAACCACCTGCGCTCGCTTTACGCCCAATAAATCCGG
+
CCCCCGGGGGGGGGGGGGGGGGGGGGGGGGGFGEFGGGGGGGG7CGGGGGGGGGGGGGGGFGGGGGGGFDCGGGGGGGGGGGGGGGGGGGFGGGFGGGGFGGGGGGGGFGEGGGGGGGGGGGGG@FGFEFGGFGGGGGFFFFGGGGGCFGGGGGGGGGFGGGGGFFGGFFGGGGCAFGCFGGGGGE@FGGFFFF?EGGGGFGGGFFFGGGGGF7F8CF66?CA=B?>B;))=FFC<><EEGADF7DFFFD<
@M03364:276:000000000-BLYN8:1:1101:8218:10477 2:N:0:1
GGACTACTGGGGTTTCTAATCCTGTTTGCTCCCCACGCTTTCGAGCCTCAGCGTCAGTTACAGACCAGAGAGCCGCCTTCGCCACTGGTGTTCCTCCATATATCTACGCATTTCACCGCTACACATGGAATTCCACTCTCCTCTTCTGCACTCAAGTCCTCCAGTTTCCAATGACCCTCCCCGGTTGAGCCGGGGGCTTTCACATCAGACTTAAAGAACCGCCTGCGCTCGCTTTACGCCCAATAAATCCG
+
CCCCCGGGGGGGGGGGFGGGFGFGGGFGGGFGGGGGGGGGCFGFGGGGGGGGGGFEGGGGGGFFGGGGGFFGG?FGGGDGGGGGGGGGFFGGGGEFECFGGG9FGGGGGCFGFFCFGDFGEFGGFFGGFFFGGGAFGGGGGGGGGFGGGGG?DE@FGFCFEGGGAE;;DE,@@9=@CE6CGEGCFEEFEGCEEEG5*B8C?DC7FGGC=FFCFCGDF*<FFGFF<F>>2>EFGGCA?0EC/54FF>FBGFC
@M03364:276:000000000-BLYN8:1:1101:20565:10498 2:N:0:1
GGACTACCGGGGTTTCTAATCCTGTTTGCTCCCCACGCTTTCGAGCCTCAGTGTCAGTTACAGGCCAGAGAGCCGCTTTCGCCACCGGTGTTCCTCCATATATCTACGCATTTCACCGCTACACATGGAATTCCACTCTCCTCTCCTGCACTCAAGTCTCCCAGTTTCCAATGCACACCATGGTTGAGCCACTGCCTTTTACATCATACTTAAGAAACCACCTGTGCTCGCTTTACGCCCAATAAATCCGG
+
CCCCCDDCF7BFFEEEEEFEGFDEEFFGFGCEFFGEFGGGGGGGGEGGGGGE9FFGGGGGGGF8F:E7FCFCFAFGCFFA@FCE:9@FE>CEFAEFFFFDFDEGFFGGCEEDGGGDECF8>FFGEAGGG<FDGGGGDFCGGGGGGGGFGGGGGGFF@3EFDFCGFDF9=,@DDDAEF,+4,7DFG6DGGC,59,@DFGG:+;,+?++558CF8=FG4CFEF7AB*996>?>BFGC:AFGEC)6);:7?<:C
@M03364:276:000000000-BLYN8:1:1101:27188:10508 2:N:0:1
GGACTACTAGGGTTTCTAATCCTGTTTGCTCCCCACGCTTTCGAGCCTCAGTGTCAGTTACAGGCCAGAGAGCCGCTTTCGCCTCCGGTGTTCCTCCATATATCTACGCATTTCACCGCTACACATGGAGTTCCACTGTCCTCTTCTGCACTCAAGTCTCCCAGTTTCCAATGCACTTCTTCGGTTGAGCCGAAGGCTTTCACATTAGACTTAAAAGACCGCCTGCGCTCGCTTTACGCCCCATAAATCCG
+
<B6ACFGFGGFGFGG9FC9CFFE<FFG<EGGFF7DBFEGGGFEF<FFFGAFFGGGC9CFFGFGGGGGGD8EFGFEDFGGGEGFEEGDDB@FGFAEF<EFCE?;ECEEFF7FCGGCG?FDGGGGGCFEE<AFFGG9CEFFGGGGFDAGFDAE+=8EFFF9EFFC>,EEAFFGFG?EF@DD8DF6E=CEGGGGC+;C>,@89FFGGAFC8@C=CF:8C+;EGA*349)>B=?6?GFCC63CEE)8A8DFFGFD
@M03364:276:000000000-BLYN8:1:1101:26521:10530 2:N:0:1
GGACTACTGGGGTATCTAATCCTGTTTGCTCCCCACGCTTTCGAGCCTCAGTGTCAGTTACAGGCCAGAGAGCCGCTTTCGCCTCCGGTGTTCCTCCATATATCTACGCATTTCACCGCTACACATGGAATTCCACTCTCCTCTCCTGCACTCAAGTCTCCCAGTTTCCAATGCACTTCTTCGGTTGAGCCGAAGGCTTTCACATTAGAATTAAAAGACCGCCTGCGCTCGCTTTACGCCCAATAAATCCG
+
CCCCCGGGGGGGGGGGGGGGGGGGGGGGGGGGGGGGGGGGGGGGGGGCFDGGGGGGCFGGGGGGGGFGGGGGGGDGCGGGGGFGGFEGCEGGGGGGGEDFFGGGG9FGDGBFGGGG9:FGGGGGCFGF?CFEFGGGG8EGB9@=8FGGGFFDDFCFFG9EF@=DDFGGGGGGGFGEGGGFGGFGG>ECEGFGEEGGFFDC+2EDFGF7++?@F>CF7;DF9>55=FBF=DBFG3C9628EGB<4<C63CGD
@M03364:276:000000000-BLYN8:1:1101:24630:10538 2:N:0:1
GGACTACTGGGGTATCTAATCCTGTTTGCTCCCCACGCTTTCGAGCCTCAGTGTCAGTTACAGGCCAGAGAGCCGCTTTCGCCTCCGGTGTTCCTCCATATATCTACGCATTTCACCGCTACACAGGGAATTCCACTCTCCTCTCCTGCACTCAAGTCTCCCAGTTTCCAATGCACACAATGGTTGAGCCACTGCCTTTTACACCAGACATAAAATACCGCCTGCGCTCGCCTTTCGCCCAATAACACCGG
+
A9BCC8FFCAEGFGGFGGGFFCGGGGGGFGF@@@CC+@FFG9FCFGGGGGGGGGFGFGFDFGF,6F,C,EEFC@C@@CCEF:FF@8FGGGGGBF;<?<AFFEFCFGGGFGGEA55@CEGGGE9=9,AFFFFGG9@9>BAEDF,94EFE8FEGFCGC;;=DBFFGGCF,EEGGGDC=A1+36@,EE>6,9,3DF@,59;D:+;EGA**7**+2++5+<:2?B*3-/:2/(6))*1*).(::5)(;76*//1)
@M03364:276:000000000-BLYN8:1:1101:8026:10545 2:N:0:1
GGACTACCAGGGTATCTAATCCTGTTTGCTCCCCACGCTTTCGAGCCTCAGTGTCAGTTACAGGCCAGAGAGCCGCTTTCGCCTCCGGTGTTCCTCCATATATCTACGCATTTCACCGCTACACATGGAATTCCACTCTCCTCTCCTGCACTCAAGTCTCCCAGTTTCCAATGCACACAATGGTTGAGCCACTGCCTTTTACATCAGACTTAAGAAACCACCTGCGCCCGCTTTACGCCCAATAAATCCGG
+
CCCCCGGGGGGGGGGGGGGGGGGGGGGGGGGGGGGGGGGGGGGFGGGGGGGGGGGGGGGGGGGGGGGGGGGGGGGGGGGGGGGGEGGGCGGGDGGGGGGDGGDFGGGGGGGGGGGGGGGGGGGGGGGGGFGGGGGG;,@FFGGGGGFGFGGG8BFDGGFGGFDFGGGDAFAFGGCFCGGGGGCGFGFFGGCFF?9CFFGGGGF@FGGC9C<F><FG50:CF>F=BB=*-:BF<4+>D@E7E>@6CGFFFDD
@M03364:276:000000000-BLYN8:1:1101:19888:10545 2:N:0:1
GGACTACCAGGGTTTCTAATCCTGTTTGCTCCCCACGCTTTCGAGCCTCAGTGTCAGTTACAGGCCAGAGAGCCGCTTTCGCCTCCGGTGTTCCTCCATATATCTACGCATTTCACCGCTACACATGGAATTCCACCCTCCTCTCCTGCACTCAAGTCTCCCAGTTTCCAATGCACACCATGGTTGAGCCACTGCCTTTTACATCAGACTTAAGAAACCACCTGCGCTCGCTTTACGCCCCATAAATCCGG
+
CCCCCGGGGGGGGGGGGGGGGGGGGGGGGGGGGGGGGGGGGGGGGGGGGGGFGGGGGGGGGGGFFGGGDGFGGGGGEGFGGGGGGGGGGEEGGGGGGGDEGFGGGGGGGGGGGGGGGGGGGGGG@FGGGFGGGGFG,84DEGGGFG9,>?FGGGCFDG,@FGGGGFGGGG;EGGCAAF+D,@B,EED7<FBD98EGGFGCFG7=<79*97@D+5+<??G5FG4)4:5?=6?6CC+*26GG5B@)>CC5FC)
@M03364:276:000000000-BLYN8:1:1101:10710:10587 2:N:0:1
GGACTACTGGGGTTTCTAATCCTGTTTGCTCCCCACGCTTTCGCACCTGAGCGTCAGTCTTTGTCCAGGGGGCCGCCTTCGCCACCGGTATTCCTCCAGATCTCTACGCATTTCACCGCTACACCTGGAATTCTACCCCCCTCTACGAGACTCAAGCTTGCCAGTTTCAAATGCAGTTCCCAGGTTGAGCCCGGGGATTTCACATCTGACTTAACAAACCGCCTGCGTGCGCTTTACGCCCAGTAATTCCG
+
CCCCCGGGGGGGGGGGGGGGGGGGGGGGGGGGGGGGGGGGGGGGGGGGGGGGGGGGGGGGGGGGGGGGGGGGGGGGGGDGGGGGGGGGGGGGGGFGGGGGGGGGGGGGGGDGFGGGGGGGGGGFFGGGB@FGGGGGGGGGGGGGGGGGGGGGGGGGGGGGGGGGGGGGGGGGGGGGGGGGGGGGGCCGGGGGGGGGGGFCDGGGFFGGGGGGGGFCG4CCBGFF@49B:BE@GGGFFBGG5>?F>C?9FF2
@M03364:276:000000000-BLYN8:1:1101:8706:10612 2:N:0:1
GGACTACAGGGGTATCTAATCCTGTTTGCTCCCCACGCTTTCGAGCCTCAGTGTCAGTTACAGGCCAGAGAGCCGCTTTCGCCTCCGGTGTTCCTCCATATATCTACGCATTTCACCGCTACACATGGAATTCCACTCTCCTCTTCTGCACTCAAGTCCTCCAGTTTCCAATGACCCTCCCCGGTTGAGCCGGGGGCTTTCACATCAGACTTAAAGAACCGCCTGCGCTCGCTTTACGCCCAATAAATCCG
+
CCCCCGGGGGGGGGGGGGGGGGGGGGGGGGGGGGGGGGGGGGGGGGGGGGGGGGGGGGGGGGGGGGGGGGGGGGGGGGGGGGGGGGGGGGGGGGGGGGGGGGGGGGGGGGGGGGGGGGGGGGGGGGGGFFGFEGGGFCFFGGGGDFGGGGGGGGGGGGFDEFF?FFGGGGFGG9E=EGGGEGGDG>:CFFFEGGGGGGGGGGGG6*8CCDFFDGFFFFGGBCADD41>FDEBGCGBFFDEDDFFGGFBFC5
@M03364:276:000000000-BLYN8:1:1101:5586:10612 2:N:0:1
GGACTACAAGGGTATCTAATCCTGTTCGCTACCCATGCTTTCGAGCCTCAGCGTCAGTTACAGACCAGACAGCCGCCTTCGCCACTGGTGTTCTTCCATATATCTACGCATTTCACCGCTACACATGGAATTCCACTCTCCTCTCCTGCACTCAAGTCTCCCAGTTTCCAATGCACACAATGGTTGAGCCACTGCCTTTTACATCAGACTTAAGAAACCACCTGCTCTCGATTTACGCCCAATAAATCCGG
+
CCCCCGGGFGGGGCFGGGGGGGGGGGGGGGEEGGEFGGGDGDGGGGGGGGGGGFGECGGGGGGGGGGGGCFGGGGGGGGGGGGGGGGGGFGGGGGGGGGGGGFGGGGGGGGGFGFGGGGGDFGGFGGGGGGGGGGGGGGGG8DDEGFFGGGDFFCEFCEFGFGGGGGF8E=9D8@EGGG+=DEFDED,=BDD@FFFGGGFFGG+9DCFCC<:>7:>7F6?FGFFB4AEEF*3=7CE5@5BEF@;?D:C6<?
@M03364:276:000000000-BLYN8:1:1101:26136:10618 2:N:0:1
GGACTACAGGGGTTTCTAATCCTGTTTGCTACCCATGCTTTCGAGCCTCAGCGTCAGTTACAGACCAGACAGCCGCCTTCGCCACTGGTGTTCTTCCATATATCTACGCATTTCACCGCTACACATGGAGTTCCACTCTCCTCTCCTGCACTCAAGTCTCCCAGTTTCCAATGCACACAATGGTTGAGCCACTGCCTTTTACATCAGACTTAAGAAACCACCTGCGCTCGCTTTACGCCCAATAAATCCGG
+
CCCCCFGGGGEGEGEGGGGGFGGGGGGGGFGGGFGCCGGGFGGGGGGE8FGGGFGGDE9FGGGGGG<FFGGGGGGDGGGGGGFFEDFG6EEFGGFFEDFGGGF@EGGGDB,FGGGGGGGGGG?8EGFF<FEFEEE?@EAEC9FDFGGGGGGGFFD?EA;>=EGGGGGGGGFGDFDGFFEFGG8DFC,=E88FFDGGGDF,=DF@FD6+@F?DDFGGGG,AFEF@:5=BAF>EFD8=A@E7C5:FF+8?;DC
@M03364:276:000000000-BLYN8:1:1101:17889:10644 2:N:0:1
GGACTACTGGGGTATCTAATCCTGTTTGCTCCCCACGCTTTCGAGCCTCAGTGTCAGTTACAGGCCAGAGAGCCGCTTTCGCCTCCGGTGTTCCTCCAAATATCTACGCATTTCACCGCTACACAAGGAATTCCGCTTACCTCTCCTGCACTCAAGTCCTCCAGTTTCCAATGACGCTCCCGGGTTGAGCCCGGGAGTTTCACGTCAGACTTACGAAACCACCTGCGCTCGCTTTACGCCCAATAAATCCG
+
CCCCCGGDCCFGGGGGGFGGGGGGGGGGGFGGGGGGGGGGGGGGGEF<FF<<FFGGGGGACCE,DFGG8,CFGFFG:FEGGGG,C,CFCCG:FEGGG8,CEGGGFFFAFGFFGCDFFEGGGFGF,+AFFGEGGD,@4++AE8D?FG,DFFG8DDFG,,,@,DEFDD9EEGG,DB,++@AE3+5+3C*@CFG57CE**>F?9EE*@FGGF*?8++/1*2:F):83(=9E6))):C*.;:GGGE(5>C@<GF7
@M03364:276:000000000-BLYN8:1:1101:23073:10649 2:N:0:1
GGACTACACGGGTTTCTAATCCTGTTTGCTCCCCACGCTTTCGAGCCTCAGTGTCAGTTACAGGCCAGAGAGCCGCTTTCGCCTCCGGTGTTCCTCCATATATCTACGCATTTCACCGCTACACATGGAATTCCACTCTCCTCTCCTGCACTCAAGTCTCCCAGTTTCCAATGCACACAATGGTTGAGCCACTGCCTTTTACATCAGACTTAAGAAACAACCTGCGCTCGCTTTACGCCCAATAAATCCGG
+
CCCCCGGGGGGGGGGGGGGGGGGGGGGGGGGGGGGGGGGGGGGGGGGGGGGGGGGGGGGGGGGGGGGGGGGGGGDGGGCGGEGG@FGGGGGGGGFGGGGGGGGGGGGGGGGGGGGGGGGGGGGGG@DG?EBFGGGGFGGFGGGFCGFGGFGGGGGGGGGGCF?8ADCEFCEA?FGGGGGFGGGGFGGGFFGGGGGGGGGGGGGGFGGGGFFGGGGDFG,;>AF=BBADFFEED*BC:@E7EADAC>C3CCC
@M03364:276:000000000-BLYN8:1:1101:26620:10689 2:N:0:1
GGACTACCGGGGTTTCTAATCCTGTTTGCTCCCCACGCTTTCGAGCCTCAGTGTCAGTTACAGGCCAGAGAGCCGCTTTCGCCTCCGGTGGTCCTCCATATATCTACGCATTTCACCGCTACACATGGAATTCCACTCTCCTCTTCTGCACTCAAGTCCTCCAGTTTCCAATGACCCTCCCCGGTTGAGCCGGGGGCTTTCACATCAGACTTAAAGAACCGCCTGCGCTCGCTTTACGCCCACGAAATCCG
+
CCCCCCEGGGGECFGEFAFGGF9EFGGGGGGGFBF7F7,BCEFFGGGGGCGCEFGGF,@EFGGGGCGGGGGGGGGGCEFGGGGGGFEGFG+4C?EFGGEFFGF9AFG@CFEGGGGEG:FCGFGFFFGGFCCFGFGGGGGFGGGGGGGGGGG8=>GGE;EFCFGG=,@EFFGG,@DFF8D8E6E>FGEFCCFG5>8CEC,=C>9@7CD==C6@DGF7+*9CDGFF?FFE90.>DFG9B?DE=>()/7;BGG3
@M03364:276:000000000-BLYN8:1:1101:15835:10747 2:N:0:1
GGACTACTGGGGTATCTAATCCTGTTTGCTCCCCACGCTTTCGCACCTGAGCGTCAGTCTTTGTCCAGGGGGCCGCCTTCGCCACCGGTATTCCTCCAGATCTCTACGCATTTCACCGCTACACCTGGAATTCTACCCCCCTCTACAAGACTCTAGCCTGCCAGTTTCGGATGCAGTTCCCAGGTTGAGCCCGGGGATTTCACATCCGACTTGACAGACCGCCTGCGTGCGCTTTACGCCCAGTAATTCCG
+
CCCCCGGGGGGGGGGGGGGGGGGGGGGGGGGGGGGGGGGGGGGGGGGGFGGGGGGGGGGGGGGFGGFGC@FGGGGGGGGGGGGGGGGGGGGGGGGGGGGGGGFGGGGGGGGGGGGGGGGGGGGFGGGGGGGGGFGGFG8FGGGGGGGGGFGGGFGGGGGGGGGGGGGGGGGGGGGGGGGFFGGGGGCGGGFGGEGGCEEFGGGGFG4DDGGGG=FFCDGGFGF01@>EBFFFGGGAFFGGGDB?GFBBGGC
@M03364:276:000000000-BLYN8:1:1101:23478:10771 2:N:0:1
GGACTACAAGGGTTTCTAATCCTGTTTGCTCCCCACGCTTTCGCACCTGAGCGTCAGTCTTCGTCCAGGGGGCCGCCTTCGCCACCGGTATTCCTCCAGATCTCTACGCATTTCACCGCTACACCTGGAATTCTACCCCCCTCTACAAGACTCTAGCCTGCCAGTTTCGGATGCAGTTCCCAGGTTGAGCCCGGGGATTTCACATCCGACTTGACAGACCGCCTGCGTGCGCTTTACGCCCAGTAATTCCG
+
CCCCCGGGGGGGGGGGGGGGGGGGGGGGGGGGGGGGGGGGGGGGGGGGGGGGGGGGGGGGGGGGGGGGGGGGGGGGGGGGGGGGGFFGGGGGGGGGGGGGGGGGGGGGGGGGGGGGGGGGGGGGGGGGGGGGGGGGGGGGGGGGGGGGFGGGGFGGGGGGGGGGGGGGGGGGGGGGGECDGGGGCEF?FGGGGGGGEGGGFFGGFFFDGGCDGGGGG4*:BG>6?FBE?DEFGGGFFFGEEDF@GGFBCF7
@M03364:276:000000000-BLYN8:1:1101:20365:10789 2:N:0:1
GGACTACTGGGGTTTCTAATCCTGTTTGCTCCCCACGCTTTCGCACCTGAGCGTCAGTCTTTGTCCAGGGGGCCGCCTTCGCCACCGGTATTCCTCCAGATCTCTACGCATTTCACCGCTACACCTGGAATTCTACCCCCCTCTACAAGACTCTAGCCTGCCAGTTTCGGATGCAGTTCCCAGGTTGAGCCCGGGGATTTCACATCCGACTTGACAGACCGCCTGCGTGCGCTTTACGCCCAGTAATTCCG
+
CCCCCGGGGGGGGGGGGGGFGGGGGGGGGGGGGGGGGGGGGGGGGGGGGGGGGGGGGGGGGGGGGGGGGGGGGGGGGGGGGGGGGGGGGGGGGGGGGGGGGGGGGGGGGGGGGGGGFGGG:CFDFFGGGGGGGGGGGGGCEGGGGFDFGGGGFFGFGGGGGGGGGGGGGDEGEFGGGGGGGGGGGC6<6DFFGGGGGGGGGGGGFGGGD39C>FGGGFGFEDEF?F970<B3CDCAF?*?E>?):>6)*:2
@M03364:276:000000000-BLYN8:1:1101:24631:10792 2:N:0:1
GGACTACCGGGGTTTCTAATCCTGTTTGCTCCCCACGCTTTCGCACCTGAGCGTCAGTCTTTGTCCAGGGGGCCGCCTTCGCCACCGGTATTCCTCCAGATCTCTACGCATTTCACCGCTACACCTGGAATTCTACCCCCCTCTACAAGACTCTAGCCTGCCAGTTTCGGATGCAGTTCCCAGGTTGAGCCCGGGGATTTCACATCCGACTTGACAGACCGCCTGCGTGCGCTGTACGCCCAGTAATTCCG
+
CCCCCGGFGGGGGEGGGGGGGGGGGGFGGGGGGGGGGGGGGGGGGGGGGGGGGGGGGFFGGGGGFGAFGGGGGGGGGGGGGGGGGGGGGGGGGGGGGGGGGECGGGGGDGGGGGGGGGGGGGGGGGGGGGGGGGGFGGGGEGGGGGGCFCGGGGGAEGG>FGGGGGFCCECEGFCDCGGGGGGGFFGGGCF8EGGGEGGGGGGGFGGGDC)>7FGGGGGGFGFFFFFFB3BDG)9<FFEEE3()2C=<CG4
@M03364:276:000000000-BLYN8:1:1101:13800:10881 2:N:0:1
GGACTACCGGGGTATCTAATCCTGTTTGCTCCCCACGCTTTCGAGCCTCAGTGTCAGTTACAGGCCAGAGAGCCGCTTTCGCCTCCGGTGTTCCTCCATATATCTACGCATTTCACCGCTACACATGGAATTCCACTCTCCTCTCCTGCACTCAAGTCTCCCAGTTTCCAATGCACACAATGGTTGAGCCACTGCCTTTTACATCAGACTTAAGAAACCACCTGCGCTCGCTTTACGCCCAATAAATCCGG
+
CCCCCGGCGGGGGGGGGGGGGGGGGGGGGGGGGGGGGGGGGGGGGGGGGGGGGGGGGGGGGGGGGGGGGGGGGGGGDGGFGGGEGGGGGGDGGGGGGGGGGGGFGGGGGGGGGGGGGCEEGFGGGGGGFFAFG9EGAEBFGGFGGGGGGFGCEG8FEB,>EFFFFFGGGEGGGFAFGGGC7DGGGGFFGGGGCGGGGGGGGGGCACFGGGCGGGCFFG>59EFBFFBF=5?AC52>EFGGGFF)CGFFGDD
@M03364:276:000000000-BLYN8:1:1101:26550:10918 2:N:0:1
GGACTACTCGGGTATCTAATCCTGTTTGCTCCCCACGCTTTCGCACCTGAGCGTCAGTCTTTGTCCAGGGGGCCGCCTTCGCCACCGGTATTCCTCCAGATCTCTACGCATTTCACCGCTACACCTGGAATTCTACCCCCCTCTACGAGACTCTAGCCTGCCAGTTTCGGATGCAGTTCCCAGGTTGAGCCCGGGGATTTCACATCCGACTTGACAGACCGCCTGCGTGCGCTTTACGCCCAGTAATTCCG
+
CCCCCGGGEGGGGGGGGGGGGGGGGGGGGGGGGGGGGGGGGGGGGGGGFFGFGGFGGG9FGGGGGGGGGGGGGGGGGDGGGGGGGGGGGD7FGGFGGGGGGGGGGGGGGE:FGGGGGGGGGGGGGGGGGGGGGGFGGG?FGGGGGFGGG6EFGGGGGGFCFFFEGGFGGGCEGGG?FGFFCGGGGGGGGFCFGGGGG5FCGG@@A4CCGG3CF74:CFF=DGE1?FFFFBFFCC<9FFGG*5:FFFF>>F9
@M03364:276:000000000-BLYN8:1:1101:19631:10927 2:N:0:1
GGACTACAAGGGTATCTAATCCTGTTCGCTACCCATGCTTTCGAGCCTCAGCGTCAGTTACAGACCAGACAGCCGCCTTCGCCACTGGTGTTCTTCCATATATCTACGCATTTCACCGCTACACATGGAGTTCCACTGTCCTCTTCTGCACTCAAGTCTCCCAGTTTCCAATGACCCTCCCCGGTTGAGCCGGGGGCTTTCACATCAGACTTCAAGAACCGCCTGCGCTCGCTTTACGCCCAATAAATCCG
+
CCCCCGGGGGGGGFGGGGGGGGGGGGGGGGGGGGGFGGGGGGGGGGGGGGGGGGGGGCFFGGGGGGG@EFGGGGGGGGGGGGGGGGFGEGFGGGGGGGFFGGFFGGGGEDDGGGFEEFEGCF@?9EEAFGEGGGGGGGFGGGGGGFGCCFCGGGGEFFGGG?@FGGFFF9FC?FFFFFCGGGGGGGG?EGG6C8:57CGGGGGFFFGFGGCF7CC=7CFCBE:??FB>BFFFGGC2=<DGGFBFFF*<GC9
@M03364:276:000000000-BLYN8:1:1101:22990:10955 2:N:0:1
GGACTACTGGGGTTTCTAATCCTGTTTGCTCCCCACGCTTTCGCACCTGAGCGTCAGTCTTTGTCCAGGGGGCCGCCTTCGCCACCGGTATTCCTCCAGATCTCTACGCATTTCACCGCTACACCTGGAATTCTACCCCCCTCTACAAGACTCTAGCCTGCCAGTTTCGGATGCAGTTCCCAGGTTTAGCCCGGGGATTTCACATCCGACTTGACAGACCGCGTGCGTGCGCTTTACGCCCACTAATTCCG
+
CCCCCGGFGGGGGGGGGGGAFGGGGGGGFGGGGGGGGGGGGGGGGGGGGGGGGGGGGGGGGGGGF<CDFGG7F@BGGGGGGCCFEFGGFE@FFFGGEDBFFFFGFE<DFFGGGGGGGGGC+8EC8?FGGGGGGGGGGGGGCEGGGGFFDCFCG9ECGGGCGGECFCDFGE5CE6,@D?@,>DGGFG,,BFFFEDCCECG?DF7DFF5C3DDCC:;7F<F*>=)4(7>F:D3>C39>66E*:7()20*67>9
@M03364:276:000000000-BLYN8:1:1101:22561:10994 2:N:0:1
GGACTACTAGGGTTTCTAATCCTGTTCGCTACCCATGCTTTCGAGCCTCAGCGTCAGTTACAGACCAGACAGCCGCCTTCGCCACTGGTGTTCTTCCATATATCTACGCATTTCACCGCTACACATGGAGTTCCACTGTCCTCTTCTGCACTCAAGTCTCCCAGTTTCCAATGCACTTCTTCGGTTGAGCCGAAGGCTTTCACATTAGACTTAAAAGACCGCCTGCGCTCGCTTTACGCCCAATAAATCCG
+
CCCCCGGGGGGGGGGGGGGGGGGGGGEGGDGGGGGGGGGGGGGCDEGGFGGGGGGGGGGGGGFGGGGGE@FGGGGGGGGGGGGGGGFGGGFGGGCEFAFGGFGGGGGGGGGGGGGGGGGGGGCFGGGGGGGFGFGGGGGGGFGFGGGGGGGGGGGEFFGGFG8BFFGGGGGGDCDDEFGGGGFGGGG81D=6EEECFFGGGGGF6FFGFGF7=7CFGFGFB>DDDF=:@BEFGGGFFFGGGDFFGGFEGG5
@M03364:276:000000000-BLYN8:1:1101:16734:11131 2:N:0:1
GGACTACAGGGGTTTCTAATCCTGTTTGCTCCCCACGCTTTCGCACCTGAGCGTCAGTCTTTGTCCAGGGGGCCGCCTTCGCCACCGGTATTCCTCCGGATCTCTACGCATTTCACCGCTACACCCGGAATTCTATCCCCCTCTACAAGACTCTAGCCTTCCAGTCTCGGAGGCAGTTCCCAGGTTGAGCCCGGGGATTTCACCTCCGACTTGCAAGACCGCCTGCGTGCGCTTTACGCCCAGTAATTCCG
+
CCCCCGGGGGGGFGGDGGGGGGGGGGGGGGGDFEGGGGGGGGG7BF+EFGFGGCGFGGF<<@FFGGGG?GD7+6@FCFFFGGGG@F>FG7FEFGGGG::FF+C@EEFGGGDGA?FF,?FEGFFG,+8CFGGGF<D3CDGFGGEGGE,6,@3:,7ECCC,,,@ECC,37,*4**>CGGFFGGBCGG,4?FFG5CECE5CFFFF7**119):>DG+*1*28C5E@B:)()(.755*95@(;*:>?6:7F>FF*
@M03364:276:000000000-BLYN8:1:1101:8510:11141 2:N:0:1
GGACTACAAGGGTTTCTAATCCTGTTTGCTCCCCACGCTTTCGCACCTGAGCGTCAGTCTTTGTCCAGGGGGCCGCCTTCGCCACCGGTATTCCTCCAGATCTCTACGCATTTCACCGCTACACCTGGAATTCTACCCCCCTCTACAAGACTCTAGCCTGCCAGTTTCGGATGCAGTTCCCAGGTTGAGCCCGGGGATTTCACATCCGACTTGACAGACCGCCTGCGTGCGCTTTACGCCCAGTAATTCCG
+
CCCCCGGGGGGGGGGGGGGGGGGGGGGGGGGGGGGGGGGGGGGGGGGGFGGGGGGGGGGGGGGGGGGGGGDGGGGGGGGGGGGGGGGGGEGGGGFGGGGGGGGGGGGGGGGGGGGGGGGGGGGGGGGG@ECGGGGGGGFGGGGGGGFFDDGGGGGGGGGGGGGGGGGGGGGGGFDFGGGEFCFGGGGGCCFGGGGGGGGGGFGGFGGGGGGCGGGDFCF=>EFF<FBF0@EDGGG4FBDGGEFFGFFDGGC
@M03364:276:000000000-BLYN8:1:1101:25407:11199 2:N:0:1
GGACTACTCGGGTTTCTAATCCTGTTTGCTCCCCACGCTTTCGAGCCTCAGCGTCAGTTACAGACCAGAGAGCCGCCTTCGCCACTGGTGTTCCTCCATATATCTACGCATTTCACCGCTACACATGGAATTCCACTCTCCTCTTCTGCACTCAAGTCCTCCAGTTTCCAATGACCCTCCCCGGTTGAGCCGGGGGCTTTCACATCAGACTTAAAGAACCGCCTGCGCTCGCTTTACGCCCAATAAATCCG
+
CCCCCGGFGGGGGGGGGGGGGGGGGFGGGGGGGGGGGGGGGGGGGEGGGGGGGGGGGGGGGGGGGGGGGGGGGGGGGGGGGGGGGGGGGGGGGGGGGGGGGGGCFCDGGGGGGGAEFGGGGGGEDFGGFGFFEGGGFEDFGGGGDFGGGGGFGGGGG9EFGGGF,>DFGGG;,EEDFGFGGEGGCGGDF7DC5CEEGG5CGGGFFF746<8FGD1@@F=F>E>(2A@E1AAB7F:6?BEGEFFFDG62:C5
@M03364:276:000000000-BLYN8:1:1101:9497:11253 2:N:0:1
GGACTACCCGGGTTTCTAATCCTGTTTGCTCCCCACGCTTTCGCACCTGAGCGTCAGTCTTTGTCCAGGGGGCCGCCTTCGCCACCGGTATTTCTCCAGATCTCTACGCATTTCACCGCTACACCTGGAATTCTACCCCCCTCTACCAGACTCTAGCCTGCCAGTTTCGAATGCAGTCCCCAGGTTGAGCCCGGGGATTTCACATTCAACTTAACCAACCACCTACGCGCGCTTTACGCCCAGTAATTCCC
+
A@6BCFF8FCGDGGCGFA<@FFGG<C6<C6C<FBCFECECCGGEE+@@CCFF+CECE@EGDCECFCEFG7+C:FGCGBCEFCFG@FFEC=+E,A9FFF8AE=@EFFG<+4?CFGFGFBCEFGFGGC<DFFG8FFGGGCFFEGEFCF9:,,3@E99,>4,3>8C,733,*D:D,37,@,5484BC<B@6,>>85*:C*;8+++13:::+;>F77:+*9//=)A=3(;(0(8@EGGFAF?CE=>:?F7@FF*2
@M03364:276:000000000-BLYN8:1:1101:22908:11261 2:N:0:1
GGACTACCGGGGTTTCTAATCCTGTTTGCTCCCCACGCTTTCGCACCTCAGTGTCAGTATCAGTCCAGGTAGTCGCCTTCGCCACTGGTGTTCCTTCCTATATCTACGCATTTCACCGCTACACAGGAAATTCCACTACCCTCTACCATACTCTAGCTTGCCAGTTTTGGATGCAGTTCCCAGGTTGAGCCCGGGGATTTCACATTCAACTTAACAAACCACCTACGCGCGCTTTACGCCCAGTAATTCCG
+
CCCCCGGGGGGGGGGGGGGGGGGGGGGGGGGGGGGGGGGGGGGGGGGGFGGGGGGGGGFFGGFGGGGGGGGGGGGGGGGGGGGGGGGDFCFGGGFFGGGGGGGFFFGGGGGGGGGGGGGGGGGGGGGGGGGGFGGFGGGFGGGGGGGGGGGGGGGGGGFGGCDFGFGG8C?AF8FGGCCEE,,DFGFFFFGFGD>EEGG?F7==BFG7BF7>FFFFG4CGFFD:@A5;@BEEDDC3@?GGGDFAGDFDGG>
@M03364:276:000000000-BLYN8:1:1101:8559:11340 2:N:0:1
GGACTACCAGGGTATCTAATCCTGTTTGCTCCCCACGCTTTCGCACCTGAGCGTCAGTCTTTGTCCAGGGGGCCGCCTTCGCCACCGGTATTCCTCCAGATCTCTACGCATTTCACCGCTACACCTGGAATTCTACCCCCCTCTACAAGACTCTAGCCTGCCAGTTTCGGATGCAGTTCCCAGGTTGAGCCCGGGGATTTCACATCCGACTTGACAGACCGCCTGCGTGCGCTTTACGCCCAGTAATTCCG
+
CCCCCGGGGGGGGGGGGGGGGGGGGGGGGGGGGGGGGGGGGGGGGGGGGGGGGGGGGGGGGGGGGGGGGGGGGGGGGGGGGGGGGGGGGGGFGGDGGGGGGGGGGGDFGGGGGGGGGGGGGGGGFGGGGGGGGGGGGGFGGGGGGGGGGFGFGGGGGGFGGGGGGGGGGGGGGGGGGGGGGGGGGGGGGGGGGGGGGGGGGGGGFGGGGGGGGGGGGFG=5=B:6FFF<EFFGDGFFFGGGF??::?BF72
@M03364:276:000000000-BLYN8:1:1101:19128:11359 2:N:0:1
GGACTACTAGGGTTTCTAATCCTGTTTGCTCCCCACGCTTTCGCACCTGAGCGTCAGTCTTTGTCCAGGGGGCCGCCTTCGCCACCGGTATTCCTCCAGATCTCTACGCATTTCACCGCTACACCTGGAATTCTACCCCCCTCTACAAGACTCTAGCCTGCCAGTTTCGGATGCAGTTCCCAGGTTGAGCCCGGGGATTTCACATCCGACTTGACAGACCGCCTGCGTGCGCTTTACGCCCAGTAATTCCG
+
CCCCCGGGGGGGGGGGGGGGGGGGGGGGGGGGGGGGGGGGGGGGGGGGGGGGGGGGGGGGGGGGGGGGGGGGGGGGGGGGGGGGGGGGGDGGGGGGGGGGGGGGGGGGGGGGGGGGGGGGGGGGGGGGGGGGGGGGGGGGGGGGFGGGDGGFFGGGGGGGGGGGGGCFGGGGGGGGGGGGGGGGGFFGGGGGGGGGG5FFGFGGFGGGGGGGGGGGGGGGFGF<<FFFFFEFGGGFF?EEEEB@GGFBGF*
@M03364:276:000000000-BLYN8:1:1101:6267:11383 2:N:0:1
GGACTACCCGGGTTTCTAATCCTGTTTGCTCCCCACGCTTTCGCACCTGAGCGTCAGTCTTTGTCCAGGGGGCCGCCTTCGCCACCGGTATTCCTCCAGATCTCTACGCATTTCACCGCTACACCTGGAATTCTACCCCCCTCTACAAGACTCTAGCCTGCCAGTTTCGGATGCAGTTCCCAGGTTGAGCCCGGGGATTTCACATCCGACTTGACAGACCGCCTGCGTGCGCTTTACGCCCAGTAATTCCG
+
CCCCCGGFGGGGGGGGGGFGGGGGGGGGGGGGGGGGEGGGGFGDCGGGFGGGGGGGGGG9CEFGGGGGC7BCDFFGGGDFFGGGGDGGGEGFGGGGGCFGF<EFGGGGGGGGGGGGGGGGGGGGGGGGFCFGGGFG>D+@EEGGGGFFCCFGGGAG,DGGGGGGGCFAE>CEEGGGFGGC,,>5DDCEAFF*C5E55EGGGG?7CG<D7DGCF76+8DG:>E:<?F;53BF:3>CFF:EGGF?FGC*6D72
@M03364:276:000000000-BLYN8:1:1101:7005:11397 2:N:0:1
GGACTACCCGGGTTTCTAATCCTGTTTGCTCCCCACGCTTTCGGGCCTCAGCGTCAGGTACAGACCAGAGAGCCGCCTTCGCCACTGTTGTTCCTCCATCTATCTACGCATTTCACCGCTACACATGGACTGCCACTGTCCTCTACTGCCCTCACGTCTCCCAGTTTCCGTTGCACTTCATAGGTTGGACTGAAGGCTTTCACATCAAGCGTAAGAAACTCGCTGCGCGCGTTATCATCCCACTAACTCCG
+
A-AC86,CC66@@,86<,<6,C,EFG9FC6,;DC8@:+669,B+@B+@6EG,@F7C@,9F9@FFGC,@CC:8,CF++4B?<:B,FD,,,:,BCE;,,A,,5,4ACAFGC++85CFG9?7++8?4C,5AF,5,,,4CFGGA8,,36,7,,,@+>,,,,+7,@>,D=C;;E+,61@6,,AC,53E,8,4+,63,,,,,@6D,<72=B*;****;7/*+2*=4**255?@>93)2C*8/+/;+10();8))*27
@M03364:276:000000000-BLYN8:1:1101:8622:11402 2:N:0:1
GGACTACAGGGGTATCTAATCCTGTTTGCTCCCCACGCTTTCGCACCTGAGCGTCAGTCTTTGTCCAGGGGGCCGCCTTCGCCACCGGTATTCCTCCAGATCTCTACGCATTTCACCGCTACACCTGGAATTCTACCCCCCTCTACAAGACTCTAGCCTGCCAGTTTCGGATGCAGTTCCCAGGTTGAGCCCGGGGATTTCACATCCGACTTGACAGACCGCCTGCGTGCGCTTTACGCCCAGTAATTCCG
+
CCCCCGGGGGGGGGGGGGGGGGGGGGGGGGGGGGGGGGGGGGGEGGGG8FGGGGGGGGGGGGGGGGGGFEGGGGGGGGGGGGGGGGGGGGGGGGGGGFG9FFGGGGGGGGGGGGGGGGGGGGCGGGGGGGGGCFDDGGGGGGGD9=EG9EGFFFGGGFFCFCFEGGGFG>CEEGGGEGGDGFG>FGCGGGGCCEGGEEGGGGFGFG<C<CGCC*;DDCGFADB0,07D:DEFGG<<?0EGCD29**967*2
@M03364:276:000000000-BLYN8:1:1101:6110:11420 2:N:0:1
GGACTACCGGGGTTTCTAATCCTGTTTGCTCCCCACGCTTTCGCACCTCAGTGTCAGTATCAGTCCAGGTAGTCGCCTTCGCCACTGGTGTTCCTTCCTATATCTACGCATTTCACCGCTACACAGGAAATTCCACTACCCTCTACCATACTCTAGCTTGCCAGTTTTGGATGCAGTTCCCAGGTTGAGCCCGGGGATTTCACATTAAACTTAACAAACCACCTACGCGCGCTTTACGCCCAGTAATCCCG
+
<@6ACEEGEGGGGGGGFCFGGGGGEGFFCCGG?FGGGF:;C9@@CEE8DGECCFG9EGCCEFAFEDFGEFG@CFE7F,@F<CB7:8F8C<6BFGGFGDDFFGDFEAF?FEEEDFCFGDGG7FAEFGE<DG<AFFFEE8DEFGD=FGFGCGDFGGCFFGGF?BDBFGAFGG,@D8DF9,7EFDFCFDFGFGC8@@8EEGGF9C::9++2=C+:F:?DF9FGFGDB(2-:55.8<C3>6(BEE)(;C+@47>1
@M03364:276:000000000-BLYN8:1:1101:19274:11461 2:N:0:1
GGACTACTCGGGTATCTAATCCTGTTTGCTCCCCACGCTTTCGCACCTGAGCGTCAGTCTTCGTCCAGGGGGCCGCCTTCGCCACCGGTATTCCTCCAGATCTCTACGCATTTCACCGCTACACCTGGAATTCTACCCCCCTCTACAAGACTCTAGCCTGCCAGTTTCGGATGCAGTTCCCAGGTTGAGCCCGGGGATTTCACATCCGACTTGACAGACCGCCTGCGTGCGCTTTACGCCCAGTAATTCCG
+
CCCCCGGGGGGGGGGGGGGGGGGGGGGGGGGGGGGGGGGGGGGGGGGGGGGGGGGGGGFGGGGGGGGGGGGGGGGGGGGGGGGGGGGGGGGGGGGGGGGGGGFGGGGGGGGGGGGGGGGGGGGGGGGGFFGGGGGGGGGGGGGGFGGGGGGGGGGGGGGFGGFGGGGDGGDGGGGGFGGGGGGGGGGFGFGGGGGGGGGGGGGGFGGGGGDGF7DGGFGGFGFFB>9D<E>DG3FAFBEEG:?@CGFB7D7
@M03364:276:000000000-BLYN8:1:1101:5350:11474 2:N:0:1
GGACTACAGGGGTTTCTAATCCTGTTTGCTACCCATGCTTTCGAGCCTCAGCGTCAGTTACAGACCAGACAGCCGCCTTCGCCACTGGTGTTCTTCCATATATCTACGCATTTCACCGCTACACATGGAGTTCCACTGTCCTCTTCTGCACTCAAGTTTCCCAGTTTCCGATGCACTTCTTCGGTTGAGCCGAAGGCTTTCACATCAGACTTAAGAAACCGCCTGCGCTCGCTTTACGCCCAATAAATCCG
+
CCCCCGGEFGGDCCGGGGGGGGGGGFGGGGGGGGGGGGGGGGGGGGGGGFGGGGGCF<FEGGGGGGGGDGGGGGGGGGGGGGGGGGDEFGGEGGGGGGFDGECFGGGGGGCGFGGGGGGGGGGGGGGGGGGGGGGGFDGFFAFGGGGGGGGGFFFGGGAAEGG?FD9CFC=6AC,EEGGGG;DCFEGCCGGG6+:+7D@9+2@9@FFG**35BCGGGGGGFDFDF;-?@>>4CCF62:EEGEFFGGFFGCD
@M03364:276:000000000-BLYN8:1:1101:27968:11478 2:N:0:1
GGACTACAAGGGTTTCTAATCCTGTTTGCTCCCCACGCTTTCGAGCCTCAGTGTCAGTTACAGGCCAGAGAGCCGCTTTCGCCTCCGGTGTTCCTCCATATATCTACGCATTTCACCGCTACACATTGAATTCCACTGTCCTCTTCTGCACTCAAGTCTCCCAGTTTCCAATGCACTTCTTCGGTTGAGCCGAAGGCTTTCACATTAGACTTAAAAGACCGCCTGCGCTCGCTTTACGCCCAATAATTCCG
+
CCCCCGGFFCFGG8CGGGCEFGGGGFFGGGGGF@FGGGGGCFGF@CFFFAEFGGGG<EFDFGF,C@EDC8FEGDFEF:FFEGD:CD7@>FCGF9EFGFFGGDFFEAFGGCCCDFGGGE@CFGGGFEFFG,E,4EC:ECDFGGGGFGFBFFGGG,@FFC9,,@=DFFGGGGA,=DEFGGFDDFGEGEE,@8CE++@8?DDFG>FCF7@7BF8E78<+<48?9?A9(256(0):C*:>F75:CB;FGG+)+;7
@M03364:276:000000000-BLYN8:1:1101:23859:11480 2:N:0:1
GGACTACTGGGGTTTCTAATCCTGTTCGCTACCCATGCTTTCGAGCCTCAGCGTCAGTTACAGACCAGACAGCCGCCTTCGCCACTGGTGTTCCTCCATATATCTACGCATTTCACCGCTACACATGGAATTCCACTCTCCTCTCCTGCACTCAAGTCTCCCAGTTTCCAATGCACACAATGGTTGAGCCACTGCCTTTTACATCAGACTTAAGAAACCACCTGCGCTCGCTTTACGCCCAATAAATCCGG
+
CCCCCGGGGGGGGGGGGGGGGGGGGGGGGGGGGGGGGGGGGGGGGGGGGGGGGGGGGGGGGGGGGGGCFGGGGGGGGGGGGGGGGGGGGGGGGGGGGGGGGGCGGGGGGGGGGGGGGGGGGGGGGGGGGGGGGGGGGGGGGGGGGGFGGGGGGFGGGGFF=FGGGGGGGGDFGDFGGGDFEFGGGGGCAF669EGGGGG7CGGGFGGGGFFFDGGGGGGGFGFFDFADFA>BGGGFFFGGGFFFGGFEF<C
@M03364:276:000000000-BLYN8:1:1101:24231:11536 2:N:0:1
GGACTACCAGGGTATCTAATCCTGTTTGCTCCCCACGCTTTCGCACCTCAGTGTCAGTATCAGTCCAGGTAGTCGCCTTCGCCACTGGTGTTCCTCCTTATATCTACGCATTTCACCGCTACACAGGAAATTCCACTACCCTCTACCATACTCTAGCTTGCCAGTTTTGGATGCAGTTCCCAGGTTGAGCCCCGGGATTTCACATCCGACTTGCCAGACCGCCTGCGTTGCCTTTACGCCCAGTAAGTCCG
+
CCCCCGG<AFGGG,FGGGGGGGGGGGGGGGGGGGGGGGGGGGGC7FGGGGG<FFGGGGCE,,CEFFGG?CACFGGGGGGGGGGGGGGGGG8FGFF,F,BFGGGGG9FFFCDFGF,EFEEE7:EG@EF,EFFFGGFGG,,AD,DD,C9?9EFFGF,,,77DFFG?FFGC6+,,@FFGGADG89DGGGFFGGGF+=CD+@BFGGGGFG59CDG5*5;+3;F5*;DFBF@)())4=FG3F?EEEB@FD>;9CCC
@M03364:276:000000000-BLYN8:1:1101:9287:11551 2:N:0:1
GGACTACAGGGGTTTCTAATCCTGTTTGCTCCCCACGCTTTCGCACCTCAGTGTCAGTATCAGTCCAGGTAGTCGCCTTCGCCACTGGTGTTCCTTCCTATATCTACGCATTTCACCGCTACACAGGAAATTCCACTACCCTCTACCATACTCTAGCTTGCCAGTTTTGGATGCAGTTCCCAGGTTGAGCCCGGGGATTTCACATTCAACTTAACAAACCACCTACGCGCCCTTTACGCCCAGTAATTCCG
+
CCCCCGGGGGGGGGGGGGGGGGGGGGGGGGGGGGGGGGGGGGGGGGGGGGGGGGGGGGGGGGGGGGGGGGGGGGGGGGGGGGGGGGGGGGGGGGGFGGGGGGGGGGGGGGGGGGGGGGGGGGGGGGGGGFGGGGGGGGFGGGGGGGGGGGGGGGGGGGGGGGGGEGG=DEGFEGGGFGGFGGGFGGGGFGGGGGGGGGGGGGF>69?CFF@GGFCFGGGGFGF@4@5B@>)6CFDEF?GGGFDFGGF<CD2
@M03364:276:000000000-BLYN8:1:1101:13316:11562 2:N:0:1
GGACTACCCGGGTTTCTAATCCTGTTTGCTCCCCACGCTTTCGAGCCTCAGTGTCAGTTACAGGCCAGAGAGCCGCTTTCGCCTCCGGTGTTCCTCCATATATCTACGCATTTCACCGCTACACATGGAGTTCCACTGTCCTCTTCTGCACTCAAGTCTCCCAGTTTCCAATGCACTTCTTCGGTTGAGCCGAAGGCTTTCACATTAGACTTAAAAGACCGCCTGCGCTCGCTTTACGCCCAATAAATCCG
+
CCCCCGGGGGGGGGGGGGGGGGGGGGGGGGGGGGGGGGGGGGGGGGGGGGGGGGGGGGGGGGGGGGGGGGGGGGGGEFGGGGGGGGGGGGGGGGGGGGGGGGGGFGFGGGGGGG9?FGGGDGGGGGGGGEGGGGGGGGGGGGGGGGGGGGGGGGGGFGGGGGFGGGGGGGGGFGGGGGGGGGGGGGEEGGFGGEEGGGGGGFGF>FFGGFGGGGGGGGGGFGFFFF2A>FFFGGGFFFGGGF;AFGA<DGG
@M03364:276:000000000-BLYN8:1:1101:26889:11586 2:N:0:1
GGACTACCGGGGTATCTAATCCTGTTTGCTCCCCACGCTTTCGCACCTGAGCGTCAGTCTTTGTCCAGGGGGCCGCCTTCGCCACCGGTATTCCTCCAGATCTCTACGCATTTCACCGCTACACCTGGAATTCTACCCCCCTCTACAAGACTCTAGCCTGCCAGTTTCGGATGCAGTACCCAGGTTGAGCCCGGGGATTTCACATCCGACTTGACAGACCGCCTGCGTGCGCTTTACGCCCAGTAATTCCG
+
CCCCCGG8FGGGGGGGGGGGGGGEGGGGGGGGGGFCGGGGGGG>CEGGCFFGGGGGGEA9<FGGGEFFF@7:FGGGGGDEFC=CF<FFG@BFGF9F?,,5EC;FC<FGG7FCEGD<E?+8>CFFFC<8,AFGGGFB9>=BEE6=,E;,@4:CFFG,3,E,>DFGGGFF5CG>*>;9,,552,>8FF8,<62=7C=:58EE77ACFG49*/C5**;:*2:>5*0:(72B<33>DG*64:G51)27:?*)?C*
@M03364:276:000000000-BLYN8:1:1101:10519:11590 2:N:0:1
GGACTACAAGGGTATCTAATCCTGTTTGCTCCCCACGCTTTCGCACCTGAGCGTCAGTCTTCGTCCAGGGGGCCGCCTTCGCCACCGGTCTTCCTCCAGATCTCTACGCATTTCACCGCTACGCATGGAATTTTACCCCCCTCTATGAGCATCAAGCTTGCCAGTTTCAAATGCAGTTCCAAGGTTGAGCCCGGGGATTTCACATCTGACTTACCAAACCGCCTGCGTGCGCTGTACGCTCAGTAATTCCG
+
@@-8,6,C,CF;F,66C<CE,@<FGFF@AEC,D,CC@C66@CFGEG+BE<EFC:@,8C<CFGFFFE:E,BCGDCFFFEFEG,4B,4@:C+4<?A,:FE<9,4,?A<,4+8++C@AE?:F=C=+@++>FFEG,,76F,@3F+@EDB,79D,82>6,@,@3DCCFGGCAF:>9@FFCGAEGG,,?FF?D?C7:CEECEEC,<D:9+;;+::D7CC;*+9/3*.>30=F9E?@FEG)C)*-8*2047*:/)*02
@M03364:276:000000000-BLYN8:1:1101:25370:11593 2:N:0:1
GGACTACTGGGGTATCTAATACTGTTTGCTCCCCACGCTTTCGCACCTCAGTGTCAGTATCAGTCCAGGTAGTCGCCTTCGCCACTGGTGTTCCTTCCTATATCTACGCATTTCACCGCTACACAGGAAATTCCACTACCCTCTACCATACTCTAGCTTGCCAGTTTTGGAGGCAGTTCCCAGGTTGAGCCCGGGGATTTCACATCCGACTTGACAGACCGCCTGCGTGCGCTTTACGCCCAGTAACTCCG
+
CCCCCGGGGCFC@@FFCF,6,<FFGGGGGGFGFGGGGGDGCFGDEDGFFFC@EF<@EFDFGGEFGGCF<C<B:,@CFG7FGGFCFGGDFCEBDFEF<<BFGFE<=,CD@:FC9FGGGF:EFF,,,A<,E8AEFFFGGGGG89>DFGCF;9EF,>E8=FF,DFDFF9,@36,,1>8C89DEFFGG8DF8FGGGD>CE*>D,<DAC@CFDGGGGF*C:*9;?/*)/6A@;=B>3D554+/8C=)1/@D+7CF2
@M03364:276:000000000-BLYN8:1:1101:6440:11690 2:N:0:1
GGACTACTGGGGTTTCTAATCCTGTTTGCTCCCCACGCTTTCGCACCTCAGTGTCAGTATCAGTCCAGGTAGTCGCCTTCGCCACTGGTGTTCCTTCCTATATCTACGCATTTCACCGCTACACATGGAATTCCACTCTCCTCTTCTGCACTCAAGTCCTCCAGTTTCCAATGACCCTCCCCGGTTGAGCCGGGGGCTTTCACATCAGACTTAAAGAACCGCCTGCGCTCGCTTTCCGCCCAATAAATCCC
+
CCCCCGGGE9CBFFDGGEGGGEGGGGGGGGGFEFCFF7FGCFFE@C@FFGGFFFFFFGG<FFFGGGG8<FGGGGGGGGGGFGGGGGGFFG@FGFFG?FFCECGCBFGGGG@FGFGGGCEGGGG8FFGFFFFFFDG998=FGGGGGGGFGGGFDGC?FGGGGFFDEA9;DC;FEF8F8=DEEGG=++@=7EFGEGD***>CCGCC68CFFGFF:C1CCDFF?*82=0(06>D><5*.+(2*:71>CFF4DG*
@M03364:276:000000000-BLYN8:1:1101:27495:11725 2:N:0:1
GGACTACTCGGGTATCTAATCCTGTTTGCTCCCCACGCTTTCGAGCCTCAGTGTCAGTTACAGGCCAGAGAGCCGCTTTCGCCTTCGGTGTTCCTCCATATATCTACGCATTTCACCGCTACACATGGAGTTCCACTGTCCGCTTCGGCACTCAAGTTGCCCAGTTTCCGATGCACTTCTTCGGTTGAGCCGAAGGCTTTCACAACTGACTTAAGAAACCGCCTGCGCTCGCTTTACGCCCCATCAATCCG
+
CCCCCFGG@FGGGCGCEEFFFGGGFGFFGF,@DCFGE@FGGGCCFGEGGGAFFGDFGGGC9@F8@@<FEEFFG8CG7B<FG,,B75::8BFC@A9F?,,CEGCFGG9CCC,8C5?BCFCEGGFC,?<@,:9,9A,,@E,CE++0+>+6+@EGGEGF==,@EFGCDCF=AEEEE@EFGGGFA;ECGDCEGGFEC588ECD,5=:+*C*;:CG+CC7+B404//?==FFBBDB5C>7CF(8EC),.*9?AF4)
@M03364:276:000000000-BLYN8:1:1101:24323:11759 2:N:0:1
GGACTACAAGGGTTTCTAATCCTGTTTGCTCCCCACGCTTTCGAGCCTCAGTGTCAGTTACAGGCCAGAGAGCCGCTTTCGCCTCCGGTGTTCCTCCATATATCTACGCATTTCACCGCTACACATGGAATTCCACTCTCCTCTTCTGCACTCAAGTCTCCCAGTTTCCAATGACCCTCCCCGGTTGAGCCGGGGGCTTTCACATCAGACTTAAGAAACCGCCTGCGCTCGCTTTACGCCCAATAAATCCG
+
CCCCCGFGGGGGGGGGGGGGGGGGGGGGGGGGGGGGGGGGGGGGGGGGGGGGGGGGGGGGGGFGGGGGGGFGGGGGGGGGGGGGCFGGGGGGGGFGGGGFGGGGGGGGGGGGGGGGGGGGGGGGCGGGFFFGFDFGGGFCGGGCFFGDAFGGGGFGGGGG9EGGGGGGGGGGGGGGGGGGGGGGGGGGGGGGGGGGGGGGGGGGAFFCFGGGCGFGGF6CBC5;0A9)28>BDFG26-;?EDBFGFFAFF3
@M03364:276:000000000-BLYN8:1:1101:3176:11799 2:N:0:1
GGACTACTGGGGTTTCTAATCCTGTTTGCTCCCCACGCTTTCGCACCTGAGCGTCAGTCTTTGTCCAGGGGGCCGCCTTCGCCACCGGTATTCCTCCAGATCTCTACGCATTTCACCGCTACACCTGGAATTCTACCCCCCTCTACAAGACTCTAGCCTGCCAGTTTCGAATGCAGTTCCCAGGTTGCGCCCGGGGATTTCACATCCGACTTGACAGACCGCCTGCGTGCGCTTTACGCCCCGTAATTCCG
+
CCCCCGGGGGGGGGGGGGGGGGGGGGGGGGFGGGGGGGGGGGGGGGGGGGGGGGGGGGGGGEGGGGGGG,FGGGGGGGGGGGGGGGGGGDGGGGGGGGFCEFGGGDFGDCGGGGGGGDGGGGGGGFCDGCGGGFGGGFFGGGGGDGFF,@EGGGGGGGGFGGGGGGGGGGGGGGA,EFFGGCGFGGC,:EGG=EEGCEG6C7F7+;*:*/>D>FCC64CGFGFF?F0>?DE>DDCAF:EGE50573>)22*
@M03364:276:000000000-BLYN8:1:1101:12556:11804 2:N:0:1
GGACTACTAGGGTATCTAATCCTGTTTGCTCCCCACGCTTTCGCACCTGAGCGTCAGTCTTTGTCCAGGGGGCCGCCTTCGCCACCGGTATTCCTCCAGATCTCTACGCATTTCACCGCTACACCTGGAATTCTACCCCCCTCTACCATACTCTAGCTTGCCAGTTTTGGATGCAGTTCCCAGGTTGAGCCCGGGGATTTCACATTCAACTTAACAAACCACCTACGCGCGCTTTACGCCCAGTAATTCCG
+
CCCCCGGGGGGGGGGGGGGGGGGGGGGGGGGGGGGGGGGGGGGGGGFFGGGGGGGGGGGGGGGGGGGGGGGGGGGGGGGGGGGGGGGGGGGGGGGGGGGGGCFGGGGGGGGGGGGGGGGGGGGGGGGGFGGGGGGGGGGGGGGGGGGGGGGCEGGGGGFGDFGGFFGGEEFFGGGGGGGGDGG>DFFGFGGFCEGGGEGCGGGCFF@FFFFGGGGFGGGG45>33A?B@D:DDGGFFFGGGFFF7DB)>D6
@M03364:276:000000000-BLYN8:1:1101:6590:11854 2:N:0:1
GGACTACTCGGGTTTCTAATCCTGTTTGCTCCCCACGCTTTCGAGCCTCAGTGTCAGTTACAGGCCAGAGAGCCGCTTTCGCCTCCGGTGTTCCTCCATATATCTACGCATTTCACCGCTACACATGGAATTCCACTCTCCTCTCCTGCACTCAAGTCTCCCAGTTTCCAATGCACACAATGGTTGAGCCACTGCCTTTTACATCAGACTTAAGAAACCACCTGCGCTCGCTTTACGCCCAATAAATCCGG
+
CCCCCGGGGGGGGGGGGGGGGGGGGGGGGGGGGGGGGGGGGGGGGGGGGGGGGGGGGGGGGGGGGGGGGGFCGGGGGGGGGGGGGGGGGGGGGGGGGGGGGGGGGGGGGEGGGGGGGGGGGGGGGGGGF<EFGGGGGGGGGGGGGGGGGGGGGFGGGGGGGGGGFGGGGGGGGGGGGGGGGGFFGGGGGFFGGGFGGGFFGGFFAF?FGGFGGGCGGGGGFGFBB>AAAFFEGFGCFFEEE>(;>CCCFDC
@M03364:276:000000000-BLYN8:1:1101:10310:11897 2:N:0:1
GGACTACAGGGGTTTCTAATCCTGTTCGCTACCCATGCTTTCGAGCCTCAGCGTCAGTTGCAGACCAGACAGCCGCCTTCGCCACTGGTGTTCTTCCATATATCTACGCATTTCACCGCTACACATGGAGTTCCACTGTCCTCTTCTGCACTCAAGTCTCCCAGTTTCCAATGCACTTCTTCGGTTGAGCCGAAGGCTTTCACATTAGACTTAAAAGACCGCCTGCGCTCGCTTTACGCCCAATAAATCCG
+
CCCCCGGGGGGGGGGGGGGGGGGGGGGGGGGGGGGGGGGGGGGGGGGGGGGGGGGGGGGGGGGGGGGGGGGGGGGGGGGGGGGGGGGGGGGDGGGGGGGGFGGGGGGGGGGGGGGGGGGGGGGGGGGGGGGGGGGGGGGGGGGGGFGGGGGFCFGFEFFGGGF?FGFGCFGGGGGGGGGGCDFGGGGGGGGGDEEGGGGGGGGGFGGFGGGGFF:DGGGGFGFFBF2?@?EBGGG3A?EGGFFFGGFCGGD
@M03364:276:000000000-BLYN8:1:1101:19573:11903 2:N:0:1
GGACTACAGGGGTATCTAATCCTGTTTGCTCCCCACGCTTTCGAGCCTCAGTGTCAGTTACAGGCCAGAGAGCCGCTTTCGCCTCCGGTGTTCCTCCATATATCTACGCATTTCACCGCTACACATGGAATTCCACTCTCCTCTTCTGCACTCAAGTTTCCCAGTTTCCAATGACCCTCCCCGGTTGAGCCGGGGGCTTTCACATCAGACTTAAAGAACCGCCTGCGCTCGCTTTACGCCCAATAAATCCG
+
CCCCCGGGGGGGGGGGGGGGGGGGGGGGGGGGGGGGGGGGGGGCGGGGGGGFFGGGGGGGGGGGCGGGGGGGGGGGGGGGGGGGGGGGGGGGGGGGGGGGGGGGGGGGGGGGGGGGGGGGGGGGGGFGGFGGGGGGGGGGGGGGFFGGGGGGGGDFDFGFGGGGAFFGGEFFFEGGFGGGEGGGGD+CGGGGGD8CEGGGG=?CFGCCFGGGGGGGFGGGFGF@FFFFFFDFGGGFFBGDGDFFGGFFGG<
@M03364:276:000000000-BLYN8:1:1101:8327:11992 2:N:0:1
GGACTACTAGGGTATCTAATCCTGTTTGCTCCCCACGCTTTCGAGCCTCAGTGTCAGTTACAGGCCAGAGAGCCGCTTTCGCCTCCGGTGTTCCTCCATATATCTACGCATTTCACCGCTACACATGGAATTCCACTCTCCTCTCCTGCACTCAAGTCTCCCAGTTTCCAATGCACACAATGGTTGAGCCACTGCCTTTTACATCAGACTTAAGAAACCACCTGCGCTCGCTTTACGCCCAATAAATCCGG
+
CCCCCGGGGGGGGFFFGGGGFFGGGGGGFFEGFFFEGGGGFGGGCCFGGGGGGGFFFGFGFED<DFGGCEFGFGECEBFGEGCGG?FEGEGGGF@BEA9EDFFGGGED@FFGG?AAFFDCFEG8,AE@FACEGGGGGF,?FFGG,@EGGGGGCGF8;4;EFCFGFF,,,@FGGGGGDE6+,@,>DEFFCFGCF,3,4>DF?F,99=+=7CFD:2CFG9,,<1A2=B23-965<?CE>=GDG?@)2;6<*)1
@M03364:276:000000000-BLYN8:1:1101:14948:12035 2:N:0:1
GGACTACTCGGGTTTCTAATCCTGTTTGCTCCCCACGCTTTCGCACCTGAGCGTCAGTCTTTGTCCAGGGGGCCGCCTTCGCCACTGGTGTTCCTCCATATATCTACGCATTTCACCGCTACACATGGAATTCCACTCTCCTCTCCTGCACTCAAGTCTCCCAGTTTCCAATGCACACAATGGTTGAGCCACTGCCTTTTACATCAGACTTAAGAAACCACCTGCGCTCGCTTTACGCCCAATCACTCCGG
+
CCCCCGGGEFGGFGGGGGGGGGGGGGGFGGGGGGG7FGGGGGGEFGGGFFGGGGGGGGDFGFGGGFGGFGGGGGGGGGGGGGGGGGGGGGGGGGGGGGGGGGGGGGGGGGGGGGGGGFGGGGGGGFFGGGGGFFGFFFGDGGGGGGGGFFGGGFGGADDGF,DEFGGG8EFGCFGFF78FCFGGGEFGGGCFF?DDEE,ADFFC98FGFFCGF+=+;C8C>GFFFD@FF:BEDGGEEFGGG)3)0*37>D:
@M03364:276:000000000-BLYN8:1:1101:21895:12049 2:N:0:1
GGACTACAGGGGTTTCTAATCCTGTTTGCTCCCCACGCTTTCGCACCTGAGCGTCAGTCTTTGTCCAGGGGGCCGCCTTCGCCACCGGTATTCCTCCAGATCTCTACGCATTTCACCGCTACACCTGGAATTCTACCACCCTCTACAAGACTCTAGCCTGCCAGTTTCGGATGCAGTTCCCAGGTTGAGCCAGGGGATTTCACATCCGACTGGACAGACCGCCCGCGTGCGCTTTACGCCCAGTAATTCCG
+
CCCCCGGGFGGGFECFDCGGGFEGGFFGFGGGFEFE@FEGGDGEGGGFDFGGGECFGGEFGGGGFGD<A@7CGFGGGGGGGFEGGG:@FGGGGGGGFGGD9EFEGGGGGGGGGFGGGEGGGGGGFGGGGGGGGFFGG,@CC?FCCGG@EGFDCDFFA?DF7,43>9D@>C::EEGF,,3@EFCBAFFF7>8,1:EG5;CFD84+B?F4*:97CF**:585)::((8:>6@3755CA=2C5=@0)2:*.2:7
@M03364:276:000000000-BLYN8:1:1101:9186:12093 2:N:0:1
GGACACAGGGGTTTCTAATCCTGTTTGCTCCCCACGCTTTCGAGCCTCAGTGTCAGTTACAGGCCAGAGAGCCGCTTTCGCCTCCGGTGTTCCTCCATATATCTACGCATTTCACCGCTACACATGGAATTCCACTCTCCTCTCCTGCACTCAAGTCTCCCAGTTTCCAATGCACACAATGGTTGAGCCACTGCCTTTTACATCAGACTTAAGAAACCACCTGCGCTCGCTTTACGCCCAATAAATCCGG
+
CCCCCGGGGGGGGGGGGGGGGGGGGGFGGGGGGGGGGGGGGGGGGGF@FGFGGGGFFGGGGGGFGGFGGGGGGGGCFGGGGG@CGGDCEFGGGGGGFFGGGFGGGGGGGGCGGFGGGGGGGGGCFGGECAFFGGG;EFFGGGDFDFCGGGFGF8FAGGGGGGGGGCFGGFGFEFGGGCDCE?FFGFGFG7DFGFGGGGGGGFFC5**;FFFFCFCGGGGGFGF4@ABFBDFF7CFDF@GGCF@FF;:;D9
@M03364:276:000000000-BLYN8:1:1101:27691:12098 2:N:0:1
GGACTACCGGGGTTTTTAATCCTGTTTGCTCCCCACGCTTTCGCACCTGAGCTTCAGTCTTTGTCCGGGGGGCCGCCTTCGCCACCGTTATTCCTCCAGATCTCTACGCATTTCACCGCAACACCTGGAATTCTACCCCCCTCTACTAGATTCTAGCCAGCCAGTTTCGGATTCAGTTCCCAGATTGAGCCCTGGGTTTGCACATCCGACTCGACATACCGCTTTCGTGCGCTTTACTCTCCGACATTCCG
+
-A9C86CCFCD7@@E6F@@<6,,;EFGCC6FF@;,+++8FGF:,8@@F,C,,,9CEFC,<FC9CEF,++++@@C@E73@<DFE77BC3**3=3,33<F8<,55,;,,5>C:*7@CEAF****6=*<:*C,F7<,?298=:4:BC+<+23<+0<+<+0*+**;*;CF++*:*2*<9+++++2+3*3C99:C6;68*;*1;577+*1*9*//9***)*10<6):)--/45())7/7*4*)30+)())1)-0**
@M03364:276:000000000-BLYN8:1:1101:3416:12147 2:N:0:1
GGACTACAGGGGTATCTAATCCTGTTTGCTCCCCACGCTTTCGCGCCTGAGCGTCAGTCTTTGTCCAGGGGGCCGCCGTCGCCACCGGTGTTCCTCCAGATCTCTACGCATTTCACCGCTACACATGGAATTCCACTCTCCTCTTCTGCACTCAAGTCCGCCATTTTCCAGTGACGCTCCCCGGTTGAGCCGGTGGATTTCACATCAGACTTAAGAAACCGCCTGCCGTCGCTTTACGCCCAGTAATTCCG
+
CCBCCCFFGGEFE@E,6C<@CEFGGEEFCG<FG7F@++@8F<6,+6C:6F8<FC@,6<@CF@6C,6C,,@6@@FG7>4C>FGGDG8@CC+8B,FFGG8<<BFFGGCCFGG7F95AF<+C++3>F9D<35AD,FF9@9D,>FFGG,6,@CFGGGC>E;,@+:C5*@,@345,,,,@3CEEE51>E*1??CFGDE=B**++<++2139C**;6:+@F+;0<;BC)--5(.-<>)9FF9/8C5C:(02**)*2*
@M03364:276:000000000-BLYN8:1:1101:27791:12204 2:N:0:1
GGACTACTCGGGTATCTAATCCTGTTTGCTCCCCACGCTTTCGAGCCTCAGTGTCAGTTACAGGCCAGAGAGCCGCTTTCGCCTCCGGTGTTCCTCCATATATCTACGCATTTCAACGCTACACATGGAATTCCACTCTCCTCTACTGCACTCAAGTTGCCCAGTTTCCAATGACCACACTGGTTGAGCAACTGCCTTTTACATCAGACTTAAGAAACCACCTGCGCTCGCTTTACGCCCAATAAATACGG
+
CCACCCCFGDEDGEGFFF<9FFFFF9EGDF9ECFFGG@FCDFDDF7BCDFGGGGFCDCFGGAEFC@EEFG8FFCF7F:@FEE,B@<FE+>CCF,,5?<?FC,4?EGCFFFGG<5?,A6C8:>C=>EDCEFFGEGF,,4DFDFFG,8DFAD,D88=9C,376DDF<DED,@C@=,3==D8+3>EFF886C,,4C8,<FCG,C?F9A8D5D*?F+B++3*3:9*;:4ABFA)0:CF78?(4=7>1AC7:)+//
@M03364:276:000000000-BLYN8:1:1101:16972:12215 2:N:0:1
GGACTACAGGGGTTTCTAATCCTGTTTGCTCCCCACGCTTTCGAGCCTCAGCGTCAGTTACAGACCAGAGAGCCGCCTTCGCCACTGGTGTTCCTCCATATATCTACGCATTTCACCGCTACACATGGAATTCCACTCTCCTCTCCTGCACTCAAGTCTCCCAGTTTCCAATGCACTTCTTCGGTTGAGCCGAAGGCTTTCACATTAGACTTAAAAGACCGCCTGCGCTCGCTTTACGCCCAATAAATCCG
+
CCCCCGGGGGGGGEGGGGGGGGGGGGGGGGGGGGGGGGGGGGGGGGGGGGGGGGGGGGGGGGGGGGGGGGGGGGGGGGGGGGGGGGGGGGGGGGGGGGGGGGGGGGGGGGGGGGGGGGGGGGGGGGGGFFFGGGGGFGFGGGGGGGGGGGGDCEGGDFEFGGFGBEFGFGGGFGGGGGGGFGGGGGGGGGGGGGGGGGGGGGGFFG8><F>FGGGGGGGGFGE=2A@5>4ADGC<4CFDGGFDFF7A7FDC
@M03364:276:000000000-BLYN8:1:1101:25000:12245 2:N:0:1
GGACTACTCGGGTATCTAATCCTGTTTGCTCCCCACGCTTTCGCACCTGAGCGTCAGTCTTTGTCCAGGGGGCCGCCTTCGCCACCGGTATTCCTCCAGATCTCTACGCATTTCACCGCTACACCTGGAATTCTACCCCCCTCTACAAGACTCTAGCCTGCCAGTTTCGGATGCAGTTCCCAGGTTGAGCCCGGGGATTTCACATCCGACTTAACAAACCGCCGCCGTGCGCTTTACGCCCATTAATCCCG
+
CCCCCCF9CFGGF@FFGGGGGGGGGGEFGGCGGGG@FGGGGGG7F@BFC@@EFGEEGG9<<EF,C<CF8FDDCFGCDEG9DGGCFFGGG+AFGCFFF<8BFF,9CFGGG@FEGGGCFFG>EGGGCFGG8FFFE9D;,8>FC+@F9D,,,3@?D;@,,:9,:FFCFFCGC>C:CFECC;;F,?>8FB8?CG,D:**8*BCF:7@>8<7/<DDD++;:*8@5)C)1(0(5()757D*)628*:>(1*:=.*01
@M03364:276:000000000-BLYN8:1:1101:3720:12292 2:N:0:1
GGACTACAAGGGTTTCTAATCCTGTTTGCTCCCCACGCTTTCGAGCCTCAGTGTCAGTTACAGGCCAGAGAGCCGCTTTCGCCTCCGGTGTTCCTCCATATATCTACGCATTTCACCGCTACACATGGAATTCCACTCTCCTCTCCTGCACTCAAGTCTCCCAGTTTCCAATGCACACAATGGTTGAGCCACTGCCTTTTACATCAGACTTAAGAAACCACCTGCGCTCGCTTTACGCCCAAGAAATCCGG
+
CCCCCGGGGGGGGGGFGGGGGGGGGGGGGGGGGEGEGFGGGGGGGGGGGGGGGGGFGGGGGGGGGGGFFGFGGGGGFG@FGGGGGGGDFGGGGGGGGGGGGGGGGGFFGGGGGGGFGDFGGGGGGGGGGFDCGGCFGGF@FGGGGGGGGGGGGG@?EB;FGGFGFDCGGGGGEEFCEGEFGD8DDEFFG7BF,@DFGGGGGGC+1+7*9D9F7FGGFG8CCGFBFFBBFFE5<:7>)>>BC)(;<F=9DG<
@M03364:276:000000000-BLYN8:1:1101:23857:12339 2:N:0:1
GGACTACTGGGGTTTCTAATCCTGTTTGCTCCCCACGCTTTCGAGCCTCAGTGTCAGTTACAGGCCAGAGAGCCGCTTTCGCCTCCGGTGTTCCTCCATATATCTACGCATTTCACCGCTACACATGGAATTCCACTCTCCTCTCCTGCACTCAAGTCTCCCAGTTTCCGATGCACTTCTTCGGTTGAGCCGAAGGCTTTCACATCAGACTTAAGAAACCGCCTGCGCTCGCTTTACGCCCAATAAATCCG
+
CCCCCGGGGGGGGGGGGGGGGGGGGGGGGGGGGGGGGGGGGGGGGGGGGGGGGGGGGGGGGGGGGGGGGGGGCGGGGEGFGGG>FGEGGGGGGGGGGGGGFGEFGGGGGGEDGGGGGGGGGGGF9AFGF?EAEFEFGGGGGGGGFGGGGGGGFDGGFGFFGGGGGGGGGGGGGGGGGFFFGG?CGGGGGGF67**5CFFFGCFGFFDC7CGGFDFC>CFG>CA?FFFFFFFFGF3;F?GGGEDAFFC?FG<
@M03364:276:000000000-BLYN8:1:1101:17813:12376 2:N:0:1
GGACTACTCGGGTTTCTAATCCTGTTTGCTCCCCACGCTTTCGAGCCTCAGTGTCAGTTACAGGCCAGAGAGCCGCTTTCGCCTCCGGTGTTCCTCCATATATCTACGCATTTCACCGCTACACATGGAATTCCACTCCCCTCTCCTGCACTCAAGTCTCCCAGTTTCCAATGCCCACAATGGTTGAGCCACTGCCTTTTACATCAGACTTAAGAAACCACCTGCGCTCGCTTTACGCCCAATAAATCCGG
+
CCCCCFEFGEFGGCGDFGGGGGGGFFAFG9FGGGFEFCEFFGG8FGFGGGGGGGFFCFGFECFC@FFGG8FCFGCF@:@BFGGGGGED688?F9E9FCAFGF,EDEFFC=4CA,AFGGGE7FGFFFGGEAFCFGGGGF,8CDC8FFAD88FFGEGGDFD=3>DGGGGFEGE,=,,6DECC,3,,@+,<EFEEE8DGGFGDGGG@BF55?*+=:?:2;FGEFGFFDEFFDBEB<5>C4>::=F@47CFCCG>
@M03364:276:000000000-BLYN8:1:1101:26541:12432 2:N:0:1
GGACTACCAGGGTTTCTAATCCTGTTCGCTACCCATGCTTTCGAGCCTCAGCGTCAGTTACAGACCAGACAGCCGCCTTCGCCACTGGTGTACTTCCATATATCTACGCATTTCACCGCTACACATGGAGCTCCACTGTCCTCTTCTGCACTCAAGTCTCCCAGTTTCCAATGCACTTCTTCGGATGAGCCGAAGGCTTTCACATTAGACTTATAAGACCGCCTGCGCTTGCTTTACGCCCAATAAATCCG
+
@<BCCGDGGF;@6C7F,CFGC<C<CF,,@@88FFFGGGGGG9FGCF+4@FGGGGGCECC<FE@6;C,6,D6@F<@+6@:DDFGGE,CEC=F,C,@,<F<FF9D,,C,9+,,,9<AFFGDEFGGE9,,4BA,9=?E?E,,94@E9,,,4;D,=,@,D4@,,,8@=6C;BF9,@=8EEG=,,33+3+3=,,8@+7+++1,,@+5,53=8@9DC+2+52++,,3**:-)()5)))=C+/1(**/:/)2216+;2
@M03364:276:000000000-BLYN8:1:1101:16986:12513 2:N:0:1
GGACTACAGGGGTATCTAATCCTGTTTGCTCCCCACGCTTTCGAGCCTCAGTGTCAGTTACAGGCCAGAGAGCCGCTTTCGCCTCCGGTGTTCCTCCATATATCTACGCATTTCACCGCTACACATGGAATTCCACTCTCCTCTCCTGCACTCAAGTCTACCAGTTTCCAATGCACACAATGGTTGAGCCACTGCCTTTTACATCAGACTTAAGAAACCACCTGCGCTCGCTTTACGCCCAATAAATCCGG
+
CCCCCGGGGGGGGGGDGGGGFFGGGGGGGGGFGGGGGGGGGGGGGGGGGGGGGGFFGFFFGGFGGEGGGGGGGGGGGGGGGGEG7FFGGEFGGGGGGGGGFGGGGGGGGECE9<BEGEEEGDGGGGFFFFEFGEFGGGFGGFG==EFGGGGGGGG?FFGGGE8?CDFGGGGEEGDDGGCGGGFFEGFGDFCFGGGGGGG7CFGGFG**2;FFFDCGGCFGFG*)75>ADDFFDF+8A5885.(877:?68)
@M03364:276:000000000-BLYN8:1:1101:19719:12524 2:N:0:1
GGACTACAAGGGTTTCTAATCCTGTTTGCTCCCCACGCTTTCGAGCCTCAGTGTCAGTTACAGGCCAGAGAGCCGCTTTCGCCTCCGGTGTTCCTCCATATATCTACGCATTTCACCGCTACACATGGAATTCCACTCTCCTCTCCTGCACTCAAGTCTCCCAGTTTCCAATGCACACAATGGTTGAGCCACTGCCTTTTACATCAGACTTAAGAAACCACCTGCGCTCGCTTTACGCCCAATAAATCCGG
+
CCCCCGGGGGGGGGGGGGGGGGGGGGGGGGGGGGGGGGGGGGGGGGGGGGGGGGGGGGGGGGGGGGGGGGGGGGGGGGGGGGGGGGGGGGGGGGGGFGGGGGGGDFGGGGGGGGGGGGGGGGGGGGGGEFFGGGGGGGGGGGGGGGGGGGGGGDFFGGFGGGGGGGGGGGFGGGGGGGGGGGCGGGGGGG6CFGGDFGGGGGGGFGG>DFCFFFG8FGFEFGFFDFFFFEDFFCDE4(BBE5@FGFFFGDC
@M03364:276:000000000-BLYN8:1:1101:26548:12550 2:N:0:1
GGACTACTAGGGTTTCTAATCCTGTTCGCTACCCATGCTTTCGAGCCTCAGCGTCAGTTACAGACCAGACAGCCGCCTTCGCCACTGGTGTGCTTCCATATATCTACGCATTTCACCGCTACACATGGAGTTCCACTGTCCTCTTCTGCACTCAAGTCTCCCAGTTTCCAATGCACTTCTTCGGTTGAGCCGAAGGCTTTCACATTAGACTTAAACGACCGCCTGCGCTCGCTTTACGCCCAATAAATCCG
+
CCCCCGGFGGGGG8FFGGGFEGGGGGGGGE:FGFFFEEAEFGG@DGGGGGGFFECFFGFFFFGCFGGC<DEFGGEFEGG?@CCFGDGG?EF,EEFFGFEGCAFGGGGGGEEEGG<CFGDEGGGG98<@FFDFFACGGFDFFGGDGGGD9,E8EGFGAC;EFFFF=D,EA;9;@BEGGGGFCC+6+@8FFGG+9;CEFGF4<97+?+58B8CFFF>*7;:1/7A-5?=B@;)8559;A@GEG33)60+);*)
@M03364:276:000000000-BLYN8:1:1101:6803:12551 2:N:0:1
GGACTACCAGGGTATCTAATCCTGTTTGCTCCCCACGCTTTCGAGCCTCAGTGTCAGTTACAGGCCAGAGAGCCGCTTTCGCCTCCGGTGTTCCTCCATATATCTACGCATTTCACCGCTACACATGGAATTCCACTCTCCTCTCCTGCACTCAAGTCTCCCAGTTTCCAATGCACACAATGGTTGAGCCACTGCCTTTTACATCAGCCTTAAGAAACCACCTGCGCTCGCTTTACGCCCAATAAATCCGG
+
CCCCCGGGGGGGGGGGGGGGGGGGGGGGGGGGGGGGGGGGGGGGGGGGGGGGGGGGGGGGFFGGGGGGGGGGGGGGFGGGGGGGGGGGGGGGGGGGGGGGGGGGGGGGGGGGGGGGGGGGGGGGGFGGGGGGGEGGGGGGGGGGFGFFFGGGGGGGFGGFGGGGGGGGGGGGGGFFGFG8EDDGGG?FGGGFCGGGCFGG97;C++**4;?2:CDGG>FGFGFEBFBFFBFFD8+8/9E87>DFGGFF<CC
@M03364:276:000000000-BLYN8:1:1101:3849:12552 2:N:0:1
GGACTACTCGGGTTTCTAATCCTGTTTGCTCCCCACGCTTTCGAGCCTCAGTGTCAGTTACAGGCCAGAGAGCCGCTTTCGCCTCCGGTGTTCCTCCATATATCTACGCATTTCACCGCTACACATGGAATTCCACTCTCCTCTCCTGCACTCAAGTCTCCCAGTTTCCAATGCACACAATGGTTGACCCACTCCCTTTTACCTCAGACTTAAGAAACCACCTGCGCTCGCTTTACGCCCAATAAATCCGG
+
CCC<<FFGGG7:E6BFEFFGGGFFGGGGDCGGDG?GCC,BFGFFFGGFCEFGDC,,;CEEFGF8D@FCFG<8CF7F+8<FFCC@@<==FFBCEF;EFFAFFGGGFDF,7??7AFFGF?:EGGDCG,=EFGGA9,@FGE9<FFFFGEFDFGG?FGCD@FDG9E,,8EFFFGDF88D89D6EGGGD;E6,4>D+:,>,:932=C2+*0;8CF9C@>2=*?8,959::40/6>D):9C=B(8CEA;AGF=6*)1
@M03364:276:000000000-BLYN8:1:1101:3067:12570 2:N:0:1
GGACTACAGGGGTTTCTAATCCTGTTTGCTCCCCACGCTTTCGAGCCTCAGTGTCAGTTACAGGCCAGAGAGCCGCTTTCGCCTCCGGTGTTCCTCCATATATCTACGCATTTCACCGCTACACATGGAATTCCACTCTCCTCTCCTGCACTCAAGTCTCCCAGTTTCCAATGCACTTCTTCGGTTGAGCCGAAGGCTTTCACATTAGACTTAAAAGACCGCCTGCGCTCGCTTTACGCCCAATAAATCCG
+
CCCCCGGGGGGGGGGGGGGGGGGGGGGGGGGGGGGGDGGGGGGGGGGGFEFFGGGGGGGGGGGGFGCGGGGGGGGGGGGGGGGGGGGGGGGGGGGGGGGGGGDGGGGGGGGGGGGGFGGGGGGGGGGGFCGGFGGGGDFGGGGGGGGFGGGGGGG=EGGGFGG?FGGGGGGGGGFGGFFGGFG6F6+ACFGGGGGEFGECGGGGFGCF7FDFD7C:8*<CDGEDFF@D>EFFGGG<F7EGGBFFFFF<D*/
@M03364:276:000000000-BLYN8:1:1101:11059:12643 2:N:0:1
GGACTACTCGGGTATCTAATCCTGTTTGCTCCCCACGCTTTCGCACCTGAGCGTCAGTCTTTGTCCAGGGGGCCGCCTTCGCCACCGGTATTCCTCCAGATCTCTACGCATTTCACCGCTACACCTGGAATTCTACCCCCCTCTACAAGACTCTAGCCTGCCAGTTTCGGATGCAGTTCCCAGGTTGAGCCCGGGGATTTCACATCCGACTTGACAAACCACCTACGCGCGCTTTACGCCCAGTAATTCCC
+
CCCCCGGGGGGGGGGGGGGGGGGGGGGGGGGGGGGGGGFGFGGGGGGGDGGGGGGGGGGGGGGGGGGGGGGGGGGGGGGGGGGGGGGGGGGGGGGGGGFGGGGGGCFGGGGGFGGGGGGGGGGGGGGFGGGGGGGGCFGGGGGGFGGCFGGGGGFGGGGGGGGGGGGGGEGGGGGFFGGDGGGFGGGGGGFGGGGGGGGGFGFFFFGGGDD:DFGGGFGG5FA84A?3,7.<<<CAFBGGGE?@FCF>C:*
@M03364:276:000000000-BLYN8:1:1101:3624:12645 2:N:0:1
GGACTACTCGGGTTTCTAATCCTGTTTGCTCCCCACGCTTTCGAGCCTCAGCGTCAGTTACAGACCAGAGAGCCGCCTTCGCCACTGGTGTTCCTCCATATATCTACGCATTTCACCGCTACACATGGAATTCCACTCTCCTCTTCTGCACTCAAGTTTCCCAGTTTCCAATGACCCTCCCCGGTTGAGCCGGGGGCTTTCACATCAGACTTAAGAAACCGCCTGCGCTCGCTTTACGCCCAATAAATCCG
+
CCCCCGGGGGGGGGGGGGGGGGGGGGGGGGGGGGGGGGGGGGGGGGGGGGGGGGGGGGGGGGGGGGGGGGGGGFGGGGGGGGGGGGGGGGGGGGGGGGGFGGGGGGGGGGGGGGGGGGGGGGGGGGGFBCFGGGGGGGGGGGGGGGGGGGGGGGGGGCFGFGDGFGGGFGAFGGGGGGGGGGGEFGGGGGGGGGGGGGGGGGGDFGFCGC<CFDCFFGGGFGFFFFFF15BFGDGF@:GG=@BFFFF47FD
@M03364:276:000000000-BLYN8:1:1101:20035:12673 2:N:0:1
GGACTACTAGGGTTTCTAATCCTGTTTGCTCCCCACGCTTTCGAGCCTCAGTGTCAGTTACAGGCCAGAGAGCCGCTTTCGCCTCCGGTGTTCCTCCATATATCTACGCATTTCACCGCTACACATGGAGTTCCACTGTCCTCTTCTGCACTCAAGTCTCCCAGTTTCCAATGCACTTCTTCGGTTGAGCCGAAGGCTTTCACATTAGACTTAAGAAACCACCTGCGCTCGCTTTACGCCCAATAAATCCG
+
CCCCCGGGGGGGGGGGGGGGGGGGGGGGGGGGGGGGGGGGGGGGGGGGGGGGGGGGGGGGGGGGGGGGGGGGGGGGGGGGGGGGGGGGGGGGGGGGGGGGGGGGGGGGGGGGGGGGGGGCFEGGFFGGGGGGGGGFCFGCGGGGGGGGGGGGGGGGED=DGGGDAFC;DFGGGGGGGCGGFEFEGGGFGGGGGCGDGECFGGGFFG7FGGGGGGGGGGGGFFA2;FAAFFFFGGGFF28EGFFFF7:7+9:
@M03364:276:000000000-BLYN8:1:1101:17929:12677 2:N:0:1
GGACTACTGGGGTATCTAATCCTGTTTGCTCCCCACGCTTTCGAGCCTCAGTGTCAGTTACAGGCCAGAGAGCCGCTTTCGCCTCCGGTGTTCCTCCATATATCTACGCATTTCACCGCTACACCTGGAATTCTACCCCCCTCTACAAGACTCTAGCCTGCCAGTTTCGGATGCAGTTCCCAGGTTGAGCCCGGGGATTTCACATCCGACTTGACAGACCGCCTGCGTGCGCTTTACGCCCAGTAATTCCG
+
CCCCCGGGFGGGGGGGGGGGGGGGGGGGGGGGGGGGGGGGGGGGGGGGGGGFGGGGGGGGGGGGGGGGGGGGGGGGGGDGGGGGGGGGGGGGGGGGGGGGGGGGGGGGGGGGGFGGGGGGGGGGGGGGGGGGGGGGGGGGGGGGGGGGGGGGGGGGGGFGGGGGGGGGGGGGGGGGGGFF6EGGGGGGGGGGGGGGCCGGGGGGFGFGGGGGGGGGGCFGEG>8?A@D03>BDDGFFFGGGBB:FFB.?F*
@M03364:276:000000000-BLYN8:1:1101:3999:12695 2:N:0:1
GGACTACCAGGGTTTCTAATCCTGTTTGCTCCCCACGCTTTCGAGCCTCAGTGTCAGTTACAGGCCAGAGAGCCGCTTTCGCCTCCGGTGTTCCTCCATATATCTACGCATTTCACCGCTACACATGGAATTCCACTCTCCTCTCCTGCACTCAAGTCTCCCAGTTTCCAATGCACACAATGGTTGAGCCACTGCCTTTTACATCAGACTTAAGAAACCACCTGCGCTCGCTTTACGCCCAATAAATCCGG
+
CCCCCGGGGGGGGGGGGGGGGGGGGGGGGGGGGGGGGGGGGGGGGGGGGGGGGGGGGGGGGGGGGGFGGGGEGGEC@CFGFGGGGGGGGGGGGGFFFGGGGGAFFGGGG>@FGGGGGGGGGGGGGGGGFFGGGEGGCGGGFGGGGGGGGGGGDC8EGGGGGEFBAEFG:FGGGCGGGGGGFGGGFGCGGGGE?8BFGGGGGGGGFGG5DGDG+5=DFGFGFGABB5=?@BEFGGFEF@C@E>=A*;:?FD:
@M03364:276:000000000-BLYN8:1:1101:22763:12714 2:N:0:1
GGACTACTGGGGTTTCTAATCCTGTTTGCTCCCCACGCTTTTGCACCTGAGCGTCAGTCTTTGTCCAGGGGGCCGCCTTCGCCACCGGTATTCCTCCAGATCTCTACGCATTTCACCGCTACACCTGGAATTCTACCCCCCTCTACAAGACTCTAGCCTGCCAGTTTCGGATGCAGTTCCCAGGTTGAGCCCGGGGATTTCACATCCGACTTGACAGACCGCCTGCGTGCGCTTTACGCCCAGTAATTCCG
+
CCCCCGGGGGGGGGGGGGGGGGGGGGGGGGGGGGGGGGGGGGGGGFGGGGGGGGGGGGGFGGGGGGFGGGGGGGFGGGGGGGEBFGGGGGGGGGGGGGGGGGGGGGGGGGGEGGFGGDEDGGGFFGFGAEEGCFGFGF6FC>EFGGGGGGG=FFC7FFGGGGF8FFCFGGGC7FGGGGGGGAFGGGGGGFGDEGCCCCFGC8CDFFFDDGGGGFGCFFGFEGE(8>78?BB>GGCAF?>?=)(0:D@A7D<
@M03364:276:000000000-BLYN8:1:1101:21517:12740 2:N:0:1
GGACTACCCGGGTATCTAATCCTGTTTGCTCCCCACGCTTTCGCACCTCAGTGTCAGTATCAGTCCAGGTAGTCGCCTTCGCCACTGGTGTTCCTTCCTATATCTACGCATTTCACCGCTACACAGGAAATTCCACTACCCTCTACCATACTCTAGCTTGCCAGTTTCAAATGCAGTTCCCAGGTTGAGCCCGGGGATTTCACATCTGACTTAACAAACCGCCTGCGTGCGCTTTACGCCCAGTAATTCCG
+
@@CCCGGGGGGGGCGCFGGGGGGGGGGGGGGGGGGGGGGGGGGGGGGGFGGGGGGGGGGGGGGFGGGFGFGGGGGGGGGGGGF7FGGCFFEFFGGGGFGGGGGFGGGGGGEFFFGGEGF8CEFGGGGGGGGGGGGGGGGFGGGGGGGGGGGCGDGGGGGGGGGFGFC=3>FGGGGGG9FGGGGDF?D,=B8D68EGDCDEGCGGFGC72:CCGF>DG9D59CED=F(:9B>EC3CCF@GE:BFFFCCC>C*
@M03364:276:000000000-BLYN8:1:1101:9543:12776 2:N:0:1
GGACTACTGGGGTTTCTAATCCTGTTTGCTCCCCACGCTTTCGCACCTGAGCGTCAGTCTTTGTCCAGGGGGCCGCCTTCGCCACCGGTATTCCTCCAGATCTCTACGCATTTCACCGCTACACCTGGAATTCTACCCCCCTCTACAAGACTCTAGCCTGCCAGTTTCGGATGCAGTTCCCAGGTTGAGCCCGGGGATTTCACATCCGACTTGACAGACAGCCTGCGTGCGCTTTACGCCCAGTACTTCCG
+
@C<@@@C@@EGGGGGFG9C<FCGCC@FEEFFED@EGGGDGFGGGG:@FGA8CFFCC@6CEGEEEFF<C@@7:FC:F@E:FGFGGEGGDG@FFGF,FA?FE5<=5=5FF==:?FGFGGGGGGGGGG:E3BB<BEFGGGFC>EG>DGFGGGG7?DAGDGGGGGGF6FEFGGDBEG>CFC7FGGGFGGGGGFFFGCECEGGCFGGGD=CF<:C557CF7DCE*5553@=9>B5>:D39:@?EEEB??F*9):C*
@M03364:276:000000000-BLYN8:1:1101:17235:12913 2:N:0:1
GGACTACTGGGGTTTCTAATCCTGTTTGCTCCCCACGCTTTCGAGCCTCAGTGTCAGTTACAGGCCAGAGAGCCGCTTTCGCCTCCGGTGTTCCTCCATATATCTACGCATTTCACCGCTACACATGGAGTTCCACTCTCCTCTCCTGCACTCAAGTCTCCCAGTTTCCAATGCACACAATGGTTGAGCCACTGCCTTTTACATCAGACTTAAGAAACCACCTGCGCTCGCTTTACGCCCAATAAATCCGG
+
CCCCCGGGGGGGGGGFGGGGGGFGGGGGGGGGFGGGGGGGGGGGGDGGGGGGDGGGGGGGGGGGGFGGGGGGGGGGGEGGGGGGGDGGGGGEGGAFGGGFDFGGGDGGGGGGGGFGFGGGGGFGGG9FG<FGGGAF,EFFEGGFGGGGGGGGGGGFGGFFDFFGGGFFGGGDGGFFGGGCDFGGGDFGFCEGFEFFFFGG+*2?E>FGGDCGFGGGGG,AAEF22*:@@?E>9DGC>2CC5A(;CC+985>
@M03364:276:000000000-BLYN8:1:1101:8335:12923 2:N:0:1
GGACTACTGGGGTTTCTAATCCTGGTTGCTCCCCACGCTTTCGCACCTGAGCGTCAGTCTTTGGCCAGGGGGCCGCCTTCGCCACCGGTCTTCCTCCAGATCTCTACGCATGTAACCGCTACCCCTGGAATTCTACCCCCCTCTACAAGACTCGAGCCTGCCAGTTTCGGATGCAGTTCCCTGGTTGAGCCCGCGGATTCAGCATCCGCCTCGACAGACCGCCTGCGTGGTCTTTACGCCCACCAATTCCG
+
@@C6A,@FFGF@@:,CE9,CCF<E-=,8CA<EF;,@FGD;6CCFC@B<F,,CCF,:F@EAE,6,6C696BCC@FC7@=4C=B,B=8F7=+4AFF,,?,,:5A,,=,CFC+:+,,,<B:F+BE,A8+AD,,8=F9,CB@@FG8B6BC,,,DB7F+,***6:B,@@@D37*4**46<FFGGC9,64?BE<CD,*?*1*2:*++++2;F6***1**/9*95E*)7.,45()4))97*:4*4C*78()/1).0*2
@M03364:276:000000000-BLYN8:1:1101:16796:12926 2:N:0:1
GGACTACCGGGGTTTCTAATCCTGTTTGCTCCCCACGCTTTCGCACCTGAGCGTCAGTCTTTGTCCAGGGGGCCGCCTTCGCCACCGGTATTCCTCCAGATCTCTACGCATTTCACCGCTACACCTGGAATTCTACCCCCCTCTACAAGACTCTAGCCTGCCAGTTTCGGATGCAGTTCCCAGGTTGAGCCCGGGGATTTCACATCCGACTTGACAGACCGCCTGCGTGCGCTTTACGCCCAGTAATTCCG
+
CCCCCGGGGGGGGGGGGGGGGGGGGGGGGGGGGGGCGGGDFGGGGGGGGGGGGGGGGFGGGGGGGGGGGGGGGGGGGGGGGGGGGGGGGGFFCFDFFGGGGGGGGGGGGGGGGGGGGGGGGGFFGGGGGFDFGFGGE@FGGGGGGGF9;?@DGGGGGFGGGGCFGAFFEEC:CGCGFFGFEFGGGGFFFGGF58CEGCFDG7EGFFC3*85<>FF:C<FC>EFFFFFFBE:DGCFA8<5CE5(00:64:F7
@M03364:276:000000000-BLYN8:1:1101:10552:12937 2:N:0:1
GGACTACTGGGGTTTCTAATCCTGTTTGCTCCCCACGCTTTCGAGCCTCAGTGTCAGTTACAGGCCAGAGAGCCGCTTTCGCCTCCGGTGTTCCTCCATATATCTACGCATTTCACCGCTACACATGGAATTCCACTCTCCTCTCCTGCACTCAAGTCTCCCAGTTTCCAATGCACACAATGGTTGAGCCACTGCCTTTTACATCAGACTTAAGAAACCACCTGCGCTCGCTTTACGCCCAATAAATCCGG
+
CCCCCGGGGGGGGGGGGGGGGGGGGGGGGGGGGGGGGGGGGGGGGGGGGGGGGGGGGGGGGGGGGGGGGGGGGGGGGGGGGGGGEGGGGGGGGGGGGGGGGGFGGGGGGGGGGGGGGGGGGGGGGFGGFGGGFGFGEFFGGFCGGGGGGGGGGGCGFFFGGGGGGGGGGGGGGFGGFCEGGGGGGGGGGGGGGGGFGGGFGF7?<<?5>F7CFGGGGGCCFGF==FAB9A4ACCFFB=GGEFFF>FA36D>
@M03364:276:000000000-BLYN8:1:1101:10147:12951 2:N:0:1
GGACTACAGGGGTTTCTAATCCTGTTTGCTCCCCACGCTTTCGAGCCTCAGTGTCAGTTACAGGCCAGAGAGCCGCTTTCGCCTCCGGTGTTCCTCCATATATCTACGCATTTCACCGCTACACATGGAATTCCACTCTCCTCTCCTGCACTCAAGTCTCCCAGTTTCCAATGCACACAATGGTTGAGCCACTGCCTTTTACATCAGACTTAAGAAACCACCTGCGCTCGCTTTACGCCCAATAAATCCGG
+
CCCCCGGGGGGGGGGGGGGGGGGGGGGGGGGGFGGGGGGGGGGGGGGGGGGGGGGGGGGGGGGGGGGGFDGGGGGGGGGGGGGGFGGGGGGGGGGGGGGGGGGGGGGGGGGGGGGGFGGGGDAFDGFGGEFGGGGGGGFGFGGGGGGGGECDDFGGFGFGGGGGGGGGGGGGGFGGGGG+=EFGFGCFG83:,@EDGGGG7DGF9FF7FGGGGGF7DG8CFEABDF4*8;BDGGGFBFGCC.8;GGC.8D<
@M03364:276:000000000-BLYN8:1:1101:16334:12955 2:N:0:1
GGACTACCAGGGTTTCTAATCCTGTTTGCTCCCCACGCTTTCGAGCCTCAGTGTCAGTTACAGGCCAGAGAGCCGCTTTCGCCTCCGGTGTTCCTCCATATATCTACGCATTTCACCGCTACACATGGAATTCCACTCTCCTCTCCTGCACTCAAGTCTCCCAGTTTCCAATGCACACAATGGTTGAGCCACTGCCTTTTACATCAGACTTAAGAAACCACCTGCGCTCGCTTTACGCCCAATAAATCCGG
+
CCCCCGGGGGGGGGGGGGGGGGGGGGGGGGGGGGGGDGGGGGGGGGGGGGGGGGGGGGGGGGGGGGGGGGGGGGGGGGGGGGFEGGGGGGGGGGFGGGGGGGGGGGGGGGGGGGGGGGDEGGGGGGFGGGGGGGGGGGFGGGGGGGGGGGGG8F8DFGCEGGGGGGGGGFGGGGGFFGEGGGGGGGGGGGGFGGGGGGGGGGGGFGGGGGGGGGC8FGFGFGFEFFFFFFE>FGFED@GGGF@FGGFFGGD
@M03364:276:000000000-BLYN8:1:1101:19753:12966 2:N:0:1
GGACTACAGGGGTATCTAATCCTGTTTGCTCCCCACGCTTTCGAGCCTCAGTGTCAGTTACAGGCCAGAGAGCCGCTTTCGCCTCCGGTGTTCCTCCATATATCTACGCATTTCACCGCTACACATGGAATTCCACTCTCCTCTCCTGCACTCAAGTCTCCCAGTTTCCAATGCACACAATGGTTGAGCCACTGCCTTTTACATCAGACTTAAGAAACCACCTGCGCTCGCTTTACGCCCAATAAATCCGG
+
CCCCC@FGFGGGGCDG9E@DFGFFGFGFGGGGGGGEGDFEFCGGF@+<FEEGFGFFCGDFGG9CFCGGFGECFFFG7@,CBFGGFCGCGGCGGGGGGD<FC<;FFF9FGCFGFCEGGGGGGFFF,AFGGFCFFG=A,,=,8@>DFEFDF8EDFGDCGFF9EGFGFGCEGG;DGGGGGG+D9,8@FE67FG6EFCGGG;BFCFCEFFFCF5+2+?DFGC:E>GA=BB=4)085*?8:;=>BA3;FG785<5)
@M03364:276:000000000-BLYN8:1:1101:14303:13088 2:N:0:1
GGACTACTAGGGTATCTAATCCTGTTTGCTCCCCACGCTTTCGCACCTGAGCGTCAGTCTTTGTCCAGGGGGCCGCCTTCGCCACCGGTATTCCTCCAGATCTCTACGCATTTCACCGCTACACCTGGAATTCTACCCCCCTCTACAAGACTCTAGCCTGCCAGTTTCGGATGCAGTTCCCAGGTTGAGCCCGGGGATTTCACATCCGACTTGACAGACCGCCTGCGTGCGCTTTACGCCCAGTAATTCCG
+
CCCCCGGGGGGGGGGGGGGGGGGGGGGGGGGGGGGGGGGGGGGGGGGGGGGGGGGGGGGGGGGGGGGGGGGGGGGGGGGGGGGGGGGGGGGGGGGGGGGGGGGGGGGGGGGGGGGGGGGGGGGGGGGGGGGGGGGGGGGGGGGGGGGGGGGGGGGGGGGGGGGFGGGGGDEGGGGGGGGGGGGGFC67CFGGGGGGGGGGGGGCAFGDGGGGGGGGGGGGEDF?:F>FFFEFGGGFFFGGGD?FGGFAFG7
@M03364:276:000000000-BLYN8:1:1101:13894:13093 2:N:0:1
GGACTACCCGGGTATCTAATCCTGTTCGCTCCCCACGCTTTCGAGCCTCAGCGTCAGTTACAGACCAGAGAGCCGCCTTCGCCACTGGTGTTCCTCCATATATCTACGCATTTCACCGCTACACATGGAATTCCACTCTCCTCTTCTGCACTCAAGTCCTCCAGTTTCCAATGACCCTCCCCGGTTGAGCCGGGGGCTTTCACATCAGACTTAAAAGACCGCCTGCGCTCGCTTTACGCCCAATAAATCCG
+
CCCCCGGGGGGGGGGGGGGGGGGGGGGGGGGGGGGGGGGGGGGFGGGGGGGGGGGGGFGGGGGGGGGGGGFGGGGGGGGGGGGGGGGGGGFGGGGGGGGGGGGGGGGGECGGGGGGGGGGGGGGGGGGBEFFGGGGGGGGGGGGGGGGGGGGGGFCBFGFGGGGGGGGFGGGGGGGGGGGGGGGGGGGGGGGGGGGGGGFGGGGFGGGGGGGF=FCFGGGFGFFFFFFBEFFGFG)84EG5514*>FDGF<
@M03364:276:000000000-BLYN8:1:1101:12584:13145 2:N:0:1
GGACTACCAGGGTTTCTAATCCTGTTTGCTCCCCACGCTTTCGAGCCTCAGTGTCAGTTACAGGCCAGAGAGCCGCTTTCGCCTCCGGTGTTCCTCCATATATCTACGCATTTCACCGCTACACATGGAATTCCACTCTCCTCTCCTGCACTCAAGTCTCCCAGTTTCCAATGCACACAATGGTTGAGCCCCTGCCTTTTACATCAGACTTAAGAAACCACCTGCGCTCGCTTTACGCCCAATAAATCCGG
+
6ACBCCE@CFECFDC<C<FG,CEECC,EF@C@CF?F@BFBDEGFFG7FGFCEFEEF<CFFG9@F88EFDG@7F<F7:4,:BF@7FF=FGGCFEDEEDFGCF99EEF<A+8:C<,AA?FFE=B=FFFFFF<<FGGGFG8DF@E?FGGC=CGCCE8@A;>3@DF,DAD9@F9EF,DDAEGGG9D,@DC,A<D6::6CG,D9CCDG+;+9>C7=CGGGG>5:FFEFFDBF558AE:<C>D=:1>>;A>CC6<)>
@M03364:276:000000000-BLYN8:1:1101:28498:13158 2:N:0:1
GGACTACTAGGGTATCTAATCCTGTTTGCTCCCCACGCTTTCGCACCTGAGCGTCAGTCTTTGTCCAGGGGGCCGCCTTCGCCACCGGTATTCCTCCAGATCTCTACGCATTTCACGGCTACACCTGGAATTCTACCCCCCTCTACTAGACTCTACCCTGCCAGTTTCCGATGCACTTCCCAGGTTGAGCCCCGTGATTTCACATCCGACTTGACAGCCCGCCTGCGTCCGCTTCACGCCCAGTACTTCCG
+
CC@-A<E9,;@66,@CAFECE9C@<<9EFE9@FG8@CEE@DG@C:FFC8@,,@FFE@F9C<,<CEG9FDF7EE+@=6??FFGB:C<FDE@,,,:@<EG8<F8@F9A,DFF4:9,,5,+4+484AE:,<<48=,,,C@@8@CCE6,8,,89EDGGC,3,68DF?FGB9E,34*4@E,3,,@,,6*26<<?BF5*1***?,1BCF+88C4*9)9***+0**2.=>07A.5(.0.95*)0.;EC>0;D:*):D9
@M03364:276:000000000-BLYN8:1:1101:9510:13161 2:N:0:1
GGACTACCGGGGTATCTAATCCTGTTTGCTCCCCACGCTTTCGAGCCTCAGTGTCAGTTACAGGCCAGAGAGCCGCTTTCGCCTCCGGTGTTCCTCCATATATCTACGCATTTCACCGCTACACATGGAATTCCACTCTCCTCTCCTGCACTCAAGTCTCCCAGTTTCCAATGCACACAATGGTTGAGCCACTGCCTTTTACATCAGACTTAAGAAACCACCTGCGCTCGCTTTACGCCCAATACATCCGG
+
CCCCCGGGGGGGGGFGEGGGGGGGGGGGGGGGGGGGGGGDFGGFGGGGGGGGGGGGGGGGGGGGGGGGGGGGCGGGGEGGGGGGEGEGGGGGFFGGGG9FGF9FFGGGGGGFGGGGGGGGGGGGGGGGGGGGGGGGGGGFG9,=DFG8DDFGGGGGCD>EDC8D<EGGGGGG?DFFGGG8FFGGGECGGFCECEEFFFGC+*77@CD5CD9D87+83?6,:EFEFB=5>D:5CD>>;;GCE3=F*277**2
@M03364:276:000000000-BLYN8:1:1101:7813:13197 2:N:0:1
GGACTACCGGGGTTTCTAATCCTGTTTGCTCCCCACGCTTTCGCACCTGAGCGTCAGTCTTTGTCCAGGGGGCCGCCTTCGCCACCGGTATTCCTCCAGATCTCTACGCATTTCACCGCTACACCTGGAATTCTACCCCCCTCTACAAGACTCTAGCCTGCCAGTTTCGAATGCAGTTCCCAGGTTGAGCCCGGGGATTTCACATCCGACTTGACAGACCGCCTGCGTGCGCTTTACGCCCAGTAATTCCG
+
CCCCCGGGGGGGGGGGGGGGGGGGGGGGGGGFGGGGGGGGGGGGGGGGGGGGGGGGGGGGGGGGGGGGGGGGGGGGGGGGGGGGGGGGGGGGGGGGGGGGGGGFGGGGGGGGGGGDFGGGCGFGGGGGFGGFFGGGGGGGGGGGGGGFGGGG8FFGGGGGGGGGGGGGGDCDFGFGGGGGGGGGGGFGGGGGGGGGCEGGGFGGAF7CDGGDC0;C4DFCEGE1?FFF6B>EDCC>??CEGF0F=FFFGC9
@M03364:276:000000000-BLYN8:1:1101:9496:13203 2:N:0:1
GGACTAGCCGGGTTTCTAATCCTGTTTGCTCCCCACGCTTTCGAGCCTCAGTGTCAGTTACAGGCCAGAGAGCCGCTTTCGCCTCCGGTGTTCCTCCATATATCTACGCATTTCACCGCTACACATGGAATTCCACTCTCCTCTCCTGCACTCAAGTACCCCAGTTTCCAATGCACACACTGGTTGAGCCACTGCCCTTTCCATCAGACTTAAGAAACCACCTCCGTCCGCCTTACGCCCAATAAATCCGG
+
@CC@CE,CE6+@@FGGGDFEEFG9FF<EGGCFEF@FCFG>FG7,,;FCGFF;ECFFGE9F,,6;,BF@,C<FFCGGC:F9C@,B:,@=>FCFF:EE8BA@FCCG9<FFGC:FEF9AFGGEGGEFGCFCF=9EAEC,8,,8==D96E,4>?=?FD,9,,,,8+@38@=FE,EECF89,==+D9,>9>:<CD8@7,,3,33<+57C+2;>*;;+5+++**,1/;;))*()/)8)/*;>A08:*.3F*+8?<35
@M03364:276:000000000-BLYN8:1:1101:2908:13219 2:N:0:1
GGACTACTAGGGTTTCTAATCCTGTTTGCTCCCCACGCTTTCGCACCTGAGCGTCAGTCTTTGTCCAGGGGGCCGCCTTCGCCACCGGTATTCCTCCAGATCTCTACGCATTTCACCGCTACACCTGGAATTCTACCCCCCTCTACAAGACTCTAGCCTGCCAGTTTCGAATGCAGTTCCCAGGTTGAGCCCGGGGATTTCACATCCGACTTGACAGACCGCCTGCGTGCGCTTTACGCCCAGTAATTCCC
+
CCCCCGGFGGGGGGGGGGGGGGGGGGGGGGGFGGGGGGGGGGGGGEGGEGFECGGGGG9FF,FFGGGGG7FG@FFEGGGFGGGGG8EEG:FGGGGAFE<EGGFGGGEFGGEFFFGGGCGGDEGGFGG8FFGGG9EGG,>FEGGGGF9E,=FGGCGGF89CCGFGGGG;EFGGGGFGG9@EGGGGGGGGFGGGGGGGGGFGGGGG>6>5DDGGFGGC65FC37:?1:>51<D>GDGFF68EGF:FCFB9>7*
@M03364:276:000000000-BLYN8:1:1101:11554:13237 2:N:0:1
GGACTACCCGGGTTTCTAATCCTGTTTGCTCCCCACGCTTTCGAGCCTCAGTGTCAGTTACAGGCCAGAGAGCCGCTTTCGCCTCCGGTGTTCCTCCATATATCTACGCATTTCACCGCTACACATGGAATTCCACTCTCCTCTTCTGCACTCAAGTCCTCCAGTTTCCAATGACCCTCCCCGGTTGAGCCGGGGGCTTTCCCATCAGACTTAAGAAACCGCCTGCGCTCGCTTTACGCCCAATAAATCCG
+
CCCCCGGGDGGGGGGGGGFGGGGGGGGGFGGGGGGCGGGGGGGGGGGGFFGFGGGGGGGGGGGDFGGGGGGGGGGGEEFGGGEGGEFGGGGGGEGGGFDFGGGGGGFGGGGGGGGFGGGGGGGGGGGGGFGGGFGFDEDGGGGGGGGGGGGGGGGGFFAAFFFGGGGGGFFEC,E?@DCECEEGGGEC<CE?9EGECGFG+0,*10*;CGGGG77CG4CEDGD?DFBA9BEB5D<AF:EG5>?@GGFAFGD
@M03364:276:000000000-BLYN8:1:1101:27228:13282 2:N:0:1
GGACTACCCGGGTTTCTAATCCTGTTTGCTCCCCACGCTTTCGCACCTGAGCGTCAGTCTTTGTCCAGGGGGCCGCCTTCGCCACCGGTATTCCTCCAGATCTCTACGCATTTCACCGCTACACCTGGAATTCTACCCCCCTCTACGCGACTCAAGCTTGCCAGTTTCAAATGCAGTTCCCAGGTTGAGCCCGGGGATTGCACTCCGGACTTAACAAACCGCCTGCGTGCGCTTTACTCCCAGTAATTCCC
+
CCCCCGGGGGGFGCFGGGGGGGGGGGGGGGGFGGEGGGGGGGGCC@FG<FFFEGF@:E,E,EFGGGDFC:@FFFEGGG=EFGGGGGDGG+FFAFGGG8DAEFF9EFFGGGGGADAECCEEFCDFDC<BDDABG9DFDD8>E>+6,@:++3@*>,,DD8,,8:?:<DCDDDGFF?E,;5DEC?8EC9=C6,CGEGGGDEG=:7F+)**115920:C:7*;F>*)(,.30(7).)9C>*)0<C>)027*)2C*
@M03364:276:000000000-BLYN8:1:1101:7784:13350 2:N:0:1
GGACTACTGGGGTTTCTAATCCTGTTTGCTCCCCACGCTTTCGCACCTCAGTGTCAGTATCAGTCCAGGTAGTCGCCTTCGCCACTGGTGTTCCTTCCTATATCTACGCATTTCACCGCTACACAGGAAATTCCACTACCCTCTACCATACTCTAGCTTGCCAGTTTCAAATGCAGTTCCCAGGTTGAGCCCGGGGATTTCACATCTGACTTAAGAAACCACCTGCGCTCGCTTTACGCCCAATAAATCCG
+
CCCCCFGGGGGGGGGGGGGGGGGGGGGGGGGGGGGGGGGGGGGGGGGGGGGGGGGGGGGGGGGGGGGGGGGGGGGGGGGGGGGFGDFGGGGDGGGGGGGGGGGGGGFGGGGGGGGGGDGGGGGGGGGGEGGGFFGGGGD@8EFGGECFDDGGGGGGFFFGGGGGGGGFG9DFGFGGGGGGGF8FGGGGFGGGGGGC+BFGGGGGACFGFGGGGGCCGGGFFFBBEA@F>EDAGGGFF>EE=>1F<D=EG<>
@M03364:276:000000000-BLYN8:1:1101:9662:13383 2:N:0:1
GGACTACTGGGGTATCTAATCCTGTTTGCTCCCCACGCTTTCGAGCCTCAGCGTCAGTTACAGACCAGAGAGCCGCTTTCGCCACCGGTGTTCCTCCATATATCTACGCATTTCACCGCTACACATGGAATTCCACTCTCCTCTCCTGCACTCAAGTCTCCCAGTTTCCAATGCACACAATGGTTGAGCCACTGCCTTTTACATCAGACTTAAGAAACCACCTGCGCTCGCTTTACGCCCAATAAATCCGG
+
CCCCCGGGGGGGGCGGGGGGGGGGGG9FGGDGGGGGEGGGGGGGGGGGGGGGGGGDCGGFFGGFGGGGGGGGGGGGBGGGGGBFFFCGEFGGGFFCEGGBFGGGGGGGGGGGGGGGGGGGGGDGGGFGFFEFGGFGGGGGGF8=,@FG8ECFFGGGG;>CEFGGFGCCFFGGDDFAFFG6FGGGCB@E?DCFGCGFGGGGGGGFFGGFGG7@C+CCDGD>>96@BD>)(25;DFG>458BE3()*:C?<D:
@M03364:276:000000000-BLYN8:1:1101:21670:13391 2:N:0:1
GGACTACACGGGTATCTAATCCTGTTTGCTCCCCACGCTTTCGAGCCTCAGCGTCAGTTACAGACCAGAGAGCCGCCTTCGCCACTGGTGTTCCTCCATATATCTACGCATTTCACCGCTACACATGGAATTCCACTCTCCTCTTCTGCACTCAAGTCCTCCAGTTTCCAATGACCCTCCCCGGTTGAGCCGGGGGCTTTCACATCAGACTTAAGAAACCACCTGCGCTCGCTTTACGCCCAATAAATCCG
+
CCCCCGGGFGGGGGGGGGGGGGGGGGGGGGGGGGGGGGGGGGGGGGGGGGGGGGGGGGGGGGGGGGGGEGGGGGGGGGGGGGGGGGGGGGGGGGGGGGFGGGGGGGGGGGGGGGGGGGGGGGGGCEFDGGGGGGFGGGCGGGGGGGF;;EGGGGGGDFEF=DGGFGGGFFFEFGGDGFEGE8CGGGGGGGGG*CGGDGGGGGG+=D?CCFGG=:7+1*=CAGDFFF:;;E>EGGCAF6EGGF0FDG@<GG3
@M03364:276:000000000-BLYN8:1:1101:14772:13437 2:N:0:1
GGACTACACGGGTATCTAATCCTGTTTGCTCCCCACGCTTTCGCACCTCAGTGTCAGTATCAGTCCAGGTAGTCGCCTTCGCCACTGGTGTTCCTTCCTATATCTACGCATTTCACCGCTACACAGGAAATTCCACTACCCTCTACCATACTCTAGCTTGCCAGTTTTGGATGCAGTTCCCAGGTTGAGCCCGGGGATTTCACATCCGACTTGACAGACCGCCTGCGTGCGCTTTACGCCCAGTAATTCCG
+
CCCCCGGGGGGGGGGGGGGGGGGGGGGGGGGGGGGGGGGGGGGGGGGGGFGFGGGGGGGGGGGGGFCEEGGGGGGGGGGGGGGGGGGGGFGFFGGFGCDFFF9EFFGGGCFGFFECGGGGGGGGGGCEGFFGFGGGGGGGGGGGGGF,EDCFD,4EGGC,8>DDAF,@=CFAECFGEDDFGGGGGEGFGGFGG>EGCCGGGF7EFGGGCGGGG7*5*;DFFC4258@D@FFD<D*463CEG3=4+;+<CF*
@M03364:276:000000000-BLYN8:1:1101:13980:13464 2:N:0:1
GGACTACTGGGGTATCTAATCCTGTTTGCTCCCCACGCTTTCGAGCCTCAGTGTCAGTTACAGGCCAGAGAGCCGCTTTCGCCTCGGGTGTTCCTCCATATATCTACGCATTTCACCGCTACACATGGAATTCCACTCTCCTCTGCTGCACACAAGTCTCCCAGTTTCCAATCCACACAATGGTTCAGCCACTGCCTTTTACATCCAACTTAAGAAACAACCTCCCCTCGCTTTACGCCCAATAAATCCGG
+
@CC<B6,CEECE:BF9C<<@<EFG<<CFG9CGG@EC@76,CF76EECF@<EFGFGGGEEF6CCCFGGGDC<,,6+6@@@A@8,8@,BC6@F@F,CFE,C@FG9@;D<,CC7FDA<B<4>=EC?FCAE8B?5?,?,CFFDFGF8F,@,,C8E+6+=,CFA;DF?EGG9D3>=9,@,@,68=,@=3D,@A<FBCF3EEGGGGGF,=+**3;?=2+?28*0,43AA)<*5*)9?5*2+*08*1=?(00CF3*))
@M03364:276:000000000-BLYN8:1:1101:12863:13482 2:N:0:1
GGACTACCCGGGTATCTAATCCTGTTCGCTACCCATGCTTTCGAGCCTCAGCGTCAGTTACAGACCAGCCAGCCGCCTTCGCCACTGGTGTTCTTCCATATATCTACGCATTTCACCGCTACACATGGAGTTCCCCTGTCCTCTTCTGCACTCAAGTTTCCCAGTTTCCAATGCACTTCTTCGGTTGAGCCGAAGGCTTTCACATACGCCTTAAAAGACCGCCAGCGCTCGCTTTACCCCCAATAAATCCG
+
@CCCCGGFGGGGGFFGAFFGGGGGDGGGGDDGGGGFGGGFGGGDGGGGGGCFE:@F:F,CFGG9<D<F,6CAFGEGCEGFFEGGGEGGDDE:<F>DGFCEGG=AFFGFFFGGGGGBFGGGGGGG,,9=<<?ED5,A@7@=8E;8>E,@8,EFGGFFC,@@;99>A;;E,7=,,>DC,2EE9=>6CC6CEF?+938*;>,@>CC9E+***3;/*:@+2*1;556(-?(:0:3)2C*)1)?CCE;=CFF5;<C
@M03364:276:000000000-BLYN8:1:1101:28809:13518 2:N:0:1
GGACTACTGGGGTTTCTAATCCTGTTTGCTCCCCACGCTTTCGAGCCTCAGTGTCAGTTACAGGCCAGAGAGCCGCTTTCGCCTCCGGTGTTCCTCCATATATCTACGCATTTCACCGCTACACATGGAATTCCACTCTCCTCTCCTGCACTCAAGTCTCCCAGTTTCCAATGCACACAATGGTTGAGCCACTGCCTTTTACATCAGACTTAAGAAACCACCTGCGCTCGCTTTACGCCCAATAAATCCGG
+
CCCCCGGGGGDDFGGGFGGGGGGGGFGGGGGGGGGGGGGGGGGGGGGFFGGFGGGFGFFGGCGGGGGGGGGGGGGG@FCEGGGGDEGGGGGGGGGGGGDFGGGGGGCFGGGC9EGGGGGGGGGG9:FGGDGGGGG9CDDGGGGC4@E?FGFCFCFGGGFCFFGGGGGGDCFFGFFGGG88E9=E,@89AFF?9FEFGFGF7?FFFGCGGGFCF7F7CG>FFG622?AAD>>859CE>9*8C3@AFGCEC89
@M03364:276:000000000-BLYN8:1:1101:6390:13525 2:N:0:1
GGACTACCAGGGTTTCTAATCCTGTTTGCTCCCCACGCTTTCGCACCTGAGCGTCAGTCTTTGTCCAGGGGGCCGCCTTCGCCACCGGTATTCCTCCAGATCTCTACGCATTTCACCGCTACACCTGGAATTCTACCCCCCTCTACAAGACTCTAGCCTGCCAGTTTCGGATGCAGTTCCCAGTTTGAGCCCGGGGATTTCACATCCGACTTGACATACCGCCTGCGTGCGCTTTACGCCCAGTAATTCCG
+
BCCCCGGG8FDGGGGGFGGGGGFFFGFGGGGGGGGGGGGGGFGEGGCEFFCFGGGFCCC<F9CFGC9FG@FDDGGGGGEFGGGGGGGGGGGGGCEEEEG9?EEGG9DFGGGF9A9FGECEBFCFEFGCEDFFGGGGGFF7CEGGGGGG@FFCFFGGG,,,@DF,@@,7A8**@FGGEEGGCCG,DFGGGGG5*:CE7C:CC7F>76**:CGDDFF++:CC3*8:;FBF?B3BG3CA=0EGG)8/7776::9
@M03364:276:000000000-BLYN8:1:1101:23266:13576 2:N:0:1
GGACTACACGGGTTTCTAATCCTGTTTGCTCCCCACGCTTTCGCACCTGAGCGTCAGTCTTTGTCCAGGGGGCCGCCTTCGCCACCGGTATTCCTCCAGATCTCTACGCATTTCACCGCTACACCTGGAATTCTACCCCCCTCTACAAGACTCTAGCCTGCCAGTTTCGGATGCAGTTCCCAGGTTGAGCCCGGGGATTTCACATCCGACTTGACAGACCGCCTGCGTGCGCTTTCAGCCCAGTCATTCCG
+
@9CCCEFFCFCGGGGGGGAFFF<FGGG<EFFGGGGGGGGCFGGGGGGGDGGGGGGGGGGGGGGDFEEGGDCGGEEEEFGGGGDGGGGGGDFGGEFFGGGGGGGGGGGGGGEBEGGGGGGGEGGGGGGFDCFGGGGGG88FGGGGGGCC@88=F9,7;EFCBFFGGG;,*BCEGFF9EGFCG9EDCFF6?EGGGGGGGGFCG+<C:FGDDCDDGFG+><FFFG@(2>>F?FBB39C)/.@FEF:6*;F6DF0
@M03364:276:000000000-BLYN8:1:1101:13248:13611 2:N:0:1
GGACTACTAGGGTTTCTAATCCTGTTTGCTCCCCACGCTTTCGCACCTGAGCGTCAGTCTTTGTCCAGGGGGCCGCCTTCGCCACCGGTATTCCTCCAGATCTCTACGCATTTCACCGCTACACATGGAATTCCACTCTCCTCTCCTGCACTCAAGTCTCCCAGTTTCCAATGCACACAATGGTTGAGCCACTGCCTTTTACATCAGACTTAAGAAACCACCTGCGCTCGCTTTACGCCCAATAAATCCGG
+
CCCCCGGGGGGGGGGGGGGGGGGGGGGGGGGGGGGGGGGGGGGGGGGGGGGGGGGGGGGGGGGGGGGGGGGGGGGGGGGGGGGGGGGGGGGGGGGGGGGGGGGGGGGGGGGGGGGGGGGDDGGGG8EGFFFGFGGGFGGGGGFGGGGGGGGGGFFGGGGGGGGGGDGGGGFGGGGGGGGFGGGGGEG7<DFGGGFC6FGC9DFFAFD9CD@F>FFC48CGFEFBBF>FFFBDGFGFEFGGGFF6CGFFGGD
@M03364:276:000000000-BLYN8:1:1101:12560:13642 2:N:0:1
GGACTACTCGGGTTTCTAATCCTGTTTGCTCCCCACGCTTTCGCACCTGAGCGTCAGTCTTTGTCCAGGGGGCCGCCTTCGCCACCGGTATTCCTCCAGATCTCTACGCATTTCACCGCTACACCTGGAATTCTACCCCCCTCTACAATACTCTAGCCTGCCAGTTTCGAATGCAGTCCCCAGGTTGAGCCCGGGGATTTCACATCCGCCTTGACCGCCCGCCGGCGTCCCCTTTACGCCCAGTAATTCCG
+
CCCCCGGDGGGGGGGGGGGGGGGGGGGGGDGGGGGGGGGGGGGCEGGGFGFGGGGGGFC,6CFDFGGGDEG7@FGGGGGGFDGGGGGGGGFGGGFGG84FFGGGFGFGGGGGGGGGGFGGGGGFFFGFDGGFGG9F9D6@EGGGGGG,,=4;E;DADFG?EFFFGGCCC*@,?FFC9,4,4,>DF,,=1>DF7*5*4BC?CFF7+7;***23****/)=C5C7(-)-0(7)7922:?(8EG@<F7:7)7**
@M03364:276:000000000-BLYN8:1:1101:7593:13646 2:N:0:1
GGACTACTAGGGTTTCTAATCCTGTTCGCTACCCATGCTTTCGAGCCTCAGCGTCAGTTACAGACCAGACAGCCGCCTTCGCCACTGGTGTTCTTCCATATATCTACGCATTTCACCGCTACACATGGAGTTCCACTGTCCTCTTCTGCACTCAAGTCTCCCAGTTTCCAATGCACTTCTTCGGTTGAGCCGAAGGCTTTCACATTAGACTTAAAAGACCGCCTGCGCTCGCTTTACGCCCAATAAATCCG
+
CCCCCGGGGGGGGGGGGGGGGGGGGGGGGGGGGGGGGGGGGGGGGGGGGGGGGGGGGGGGGGGGGGGGGGGGGGGGGGGGGGGGGGGGGGGGGGGGGCGGGGGGGGGGGGGGGGGGG>FGGGGGGGFFGGGGFGGGGCGGGGGGGGGGGGGGGGGFGE;BEFGGDDFFGGGGGGGGGGGFABF6CEGGGGGD6@ECGGGGGFGGFGGG>DFGGGDGGDGG5CEDBFFFFFFFG:C9F;EEED?FG7FCF4:
@M03364:276:000000000-BLYN8:1:1101:15827:13673 2:N:0:1
GGACTACCAGGGTTTCTAATCCTGTTCGCTACCCATGCTTTCGAGCCTCAGCGTCAGTTACAGACCAGACAGCCGCCTTCGCCACTGGTGTTCTTCCATATATCTACGCATTTCACCGCTACACATGGAATTCCACTCTCCTCTCCTGCACTCAAGTCTCCCAGTTTCCAATGCACACAATGGTTGAGCCACTGCCTTTTACATCAGACTTAAGAAACCACCTGCGCCCGCTTTACGCCCAATAAATCCGG
+
CCCCCGGGGGGGGGGGGGGGGGGGGGGGGGGGGGGFGGGGGGGFGGGGGGGGGGGGGGGGGGGGGGGGGGGGGGGGGGGGGGGGGGGGFFGGGCFGG<FFGGFGGGGGG7FFGGGGGGGEGGGGECFGFFGGGGGGGGGGGGGFFGEEGGGGGGGFEA3>EGGFFGFGFE,DFFCEFF++==>FGGGGFD,@7<DCFCGE++2?C7=DFC>FC82B>F8,@EAEF4@*):A5DF>EF@E8:5;;CFFFGG2
@M03364:276:000000000-BLYN8:1:1101:10698:13704 2:N:0:1
GGACTACAAGGGTATCTAATCCTGTTTGCTCCCCACGCTTTCGAGCCTCAGTGTCAGTTACAGGCCAGAGAGCCGCTTTCGCCTCCGGTGTTCCTCCATATATCTACGCATTTCACCGCTACACATGGAATTCCACTCTCCTCTCCTGCACTCAAGTCTCCCAGTTTCCAATGCACACAATGGTTGAGCCACTGCCTTTTACATCAGACTTAAGAAACCACCTGCGCTCGCTTTACGCCCAATAAATCCGG
+
CCCCCFGGGGGGGGGGGGFGGGGGGGGGGGGGGGGGGGGGGGGGGGGDGGGFGGGGGGGGGGGGGGGGGGDGGGGGGGGGGGEFGGGGGGGGGGGFGGGGGG9F;FGFGFGGGGGGGGGEGDFFGGG,B9AEF?DFCFBEEFFGGGGCDFGG?,=EGGDFG8DGGGGA,9>,1=DFGGC?DE=FA6DDD3DFGGFG6,@A?C,CFC9FFG>DC7@@>C,C599:>EBFF5>EGF8;5>:EG3;)>+;6CDC
@M03364:276:000000000-BLYN8:1:1101:15454:13740 2:N:0:1
GGACTACCCGGGTTTCTAATCCTGTTTGCTCCCCACGCTTTCGAGCCTCAGTGTCAGTTACAGGCCAGAGAGCCGCTTTCGCCTCCGGTGTTCCTCCATATATCTACGCATTTCACCGCTACACATGGAATTCCACTCTCCTCTCCTGCACTCAAGTCTCCCAGTTTCCAATGCACACAATGGTTGAGCCACTGCCTTTTACATCAGACTTAAGAAACCACCTGCGCTCGCTTTACGCCCAATAAATCCGG
+
CCCCCGFFGGGGGGGGGGGGGGGGGGGGGGGGGGGGGGGGGGGGGGGGGGGGGGGGGGGGGGGGGGGGGGGGGGGGGGDGGGGGGFFGFGGGGGFGGGGGGFFGGGGGGGGGGGGGGGGGGGGGGGGGFEEFGGGGGGGGGGGGGGGGGGGD?8DGGGGGGGGGGGGGGGGFGGGGGGEGGGGGGEGGGGGGGGGGGGGGGGG@FGDFFCFG7CC7?FFGF*;=D>28:?>EGGFEF@EGGF@FFGFFG3D
@M03364:276:000000000-BLYN8:1:1101:23222:13786 2:N:0:1
GGACTACACGGGTTTCTAATCCTGTTTGCTCCCCACGCTTTCGCACCTGAGCGTCAGTCTTTGTCCAGGGGGCCGCCTTCGCCACCGGTATTCCTCCAGATCTCTACGCATTTCACCGCTACACCTGGAATTCTACCCCCCTCTACAAGACTCTAGCCTGCCAGTTTCGGATGCAGTTCCCAGGTTGAGCCCGTGGATTTCACATCCGACTTGACAGACCGCCTTCGTTCTCTTTACTCCCAGTAATGCTC
+
CCCC?DDG@;FEFC@<EE<9FFE<EFEFEFAC8@C:@FF@DG7FGGGG8@C66@FGEEFGFFGGCCD<6F+CCEGEGCFFFG:,8,@FGFEGGFG,BE?<,,9CEFFFGGBFFFAF<:C=FE@CFFD8BEBEG,CF96++3@EGFFF,@FGC,>>,@DCF7DG8FFA,*3@EDC9D@EDC9E6>D>:CGG?8E**?*?,4=11+=DGC35C3*06C=;*:)*0((9()(0)*02:26)+<*)./CF=)***
@M03364:276:000000000-BLYN8:1:1101:18938:13792 2:N:0:1
GGACTACCGGGGTATCTAATCCTGTTTGCTCCCCACGCTTTCGAGCCTCAGTGTCAGTTACAGGCCAGAGAGCCGCTTTCGCCTCCGGTGTTCCTCCATATATCTACGCATTTCACCGCTACACATGGAATTCCACTCTCCTCTCCTGCACTCAAGTCTCCCAGTTTCCAATGCACACAATGGTTGAGCCACTGCCTTTTACATCAGACTTAAGAAACCACCTGCGCTCGCTTTACGCCCAATAAATCCGG
+
CCCCCGGGGGGGGGGGGGGGGGGGGGGGGGGGGGGGGGGGGGGGGGGGGGGGGGGGGGGGGGGGGGGGGGGGGGGGGGGGGGGGGGGGFGGGGGGGGGGGGGGGGGGGGGGGGGGGGGGGGGGGGGGDFBFGFGGGFGGGGGGFEGGCFGGF?FFGGGGGGGGGGGGGGGFGGGGGGGG699DFGDDCFGGGGGGGGGGGFGGGFF59DG>CFFGGFGFGFDA:>6(89ADFGGGFFFCBEFDFCGAE;<5
@M03364:276:000000000-BLYN8:1:1101:9947:13808 2:N:0:1
GGACTACAAGGGTATCTAATCCTGTTTGCTCCCCACGCTTTCGAGCCTCAGTGTCAGTTACAGGCCAGAGAGCCGCTTTCGCCACCGGTGTTCCTCCATATATCTACGCATTTCACCGCTACACATGGAATTCCACTCTCCTCTCCTGCACTCAAGTCTCCCAGTTTCCAATGCACACAATGGTTGAGCCACTGCCTTTTACATCAGACTTAAGAAACCACCTGCGCTCGCTTTACGCCCAATAAATCCGG
+
CCCCCGGGGGGGGGGGGGGGGGGGGGGGGGGGGGGGGGGGGGGFGGGGGGGGGGGGGGGGGGGGGGGGGGGGGGGGGGGGGGGGGGGGEGGGGGGCGGGGGGFFDEFGGGGGGGGFGGGGGGGGGGGGFFGGCGGGGGGGEAFFCGGGGGGGGGGGGGGGFGGGFFFFCGGGFFGGGGG6@FCGGGGGGGGG,:ECFFCFGGFFFFGG>5+=CCF:DFCGFEFFBAB?>EEFFGFFE@GGGFFA;@@?6D7
@M03364:276:000000000-BLYN8:1:1101:14213:13832 2:N:0:1
GGACTACACGGGTTTCTAATCCTGTTTGCTCCCCACGCTTTCGCACCTGAGCGTCAGTCTTTGTCCAGGGGGCCGCCTTCGCCACCGGTATTCCTCCAGATCTCTACGCATTTCACCGCTACACCTGGAATTCTACCCCCCTCTACAAGACTCTAGCCTGCCAGTTTCAAATGCAGTTCCCAGGTTGAGCCCGGGGATTTCACATCCGACTTGACAGACCGCCTGCGTGCGCTTTACGCCCAGTAATTCCG
+
CCCCCGGGGGGGGGGGGGGGGGGGGGGGGGGGGGGGGGGGGGGGGGGGGGGGGGGGGGGGGGGGGGGGGGGGGGGGGGGGGGGGGGGGGGGGGGFGGGFGGGGGGGGGGGGGDFGGGGGGGGGGGGGGGGGGGGGGFGGGGGGFEGFG@FGGGCDEGGGGGGGGGGGGGGGGGGGGGGGGGGFGDDFGGGG>CDGGGGGEFGGGFGGGGGGDC:8:CCFFEGEFFFFF?DFFG<FAF1EGD:6?CC?<>CC
@M03364:276:000000000-BLYN8:1:1101:4021:13858 2:N:0:1
GGACTACTCGGGTTTCTAATCCTGTTTGCTCCCCACGCTTTCGAGCCTCAGTGTCAGTTACAGGCCAGAGAGCCGCTTTCGCCTCCGGTGTTCCTCCATATATCTACGCATTTCACCGCTACACATGGAATTCCACTCTCCTCTCCTGCACTCAAGTCTCCCAGTTTCCAATGCACACAATGGTTGAGCCACTGCCTTTTACATCAGACTTAAGAAACCACCTGCGCTCGCTTTACGCCCAATAAATCCGG
+
CCCCCGGGFGGGGGGGGGGGGGGGGGGGGGGGGGF@GGGGGFDFGGGGGGGGGGAFGGGGGGGGGGGGGGGGGGGGGGGGGGGGGGGGEEGGGGGGGGAFGDEGGAEFGGGGGGFGGGDGGGGGGCFFEDGGGGGGGG9EGGGGEGGCG8CDDEG?@=,@D8EFFFGGFGCD8>DFG,6DAFCFFDF<9B8CFGGFGGGG?+,?BD5CDF+5:2+=C7@>FGA)2/7550869C7*)6EEG3@FFFFFFD<
@M03364:276:000000000-BLYN8:1:1101:27951:13875 2:N:0:1
GGACTACTCGGGTATCTAATCCTGTTTGCTCCCCACGCTTTCGCACCTCAGTGTCAGTATCAGTCCAGGTAGTCGCCTTCGCCACTGGTGTTCCTCCCTATATCTACGCATTTCACCGCTACACAGGGAATTCCACTACCCTCTACCATACTCTAGCTCGCCAGTTTTGAATGCAGTTCCCAGGTTGAGCCCGGGGATTTCACATCCAACTTACCAAACCACCTACGCGCGCTTTACGCCCAGTAATTCCG
+
CCCCCGG,,CFEGCDGGGGGGGGGGAGGGG9CFGG7CGGGFGGE,FFGGGG@FGCFGG,,C@FCFGGGGCCEFG@@FGGGGE:FEFFGGGGFFGG9FGFGGGG9EFCGGGGGCFGEFGGGGGGG9EG+BDFC9EAFF8>FGCFF,@D,EFF?FAFGF,46+8@EGGFG8+@3=EF7DA,,63DDFGGGGGFG6:+@1@EGGGG;9*;7;CF8*+3+4*49*7?2=F=>(:):7CFEF(CE5>;F7@@?>C*
@M03364:276:000000000-BLYN8:1:1101:6258:13878 2:N:0:1
GGACTACTAGGGTTTCTAATCCTGTGTGCTCCCCACGCTTTCGAGCCTCAGTGTCAGTTACAGGCCAGAGAGCCGCTTTCGCCTCCGGTGTTCCTCCATATATCTACGCATTTCACCGCTACACATGGAGTTCTACTGGCCGCTCCTGCACTCAAGGCTCCCAGTTGCCAATGCACACAATGGTTAAGCCACTGCCTTTTACATCAGACCTAAGAAACAAACTGCGCTCGCTTTACGCCCAATAAATCCGG
+
6B@@<FC66CFECCC<FFFCGGFG<,6;FC<CF@FGC@@@,CF,ECGAF<F<;;6C,EE<CEFGG,C,6@C:,FGGG:C,BCF>@FFC@F?4FFE?FEAEFGFCFFCF7=FBFGF9FGC=E+?,>A===E=EF,,9E9,=8+@==44@EFCDCDDF,+6>E@FEB,,@=38=8,7@3A63<;833,,@,,@,@8@FFCE953,2?D>9;**2@F*B9C,=*,4..5()(?;?C5:>D@*=EF3=D>@)*2)
@M03364:276:000000000-BLYN8:1:1101:20046:13884 2:N:0:1
GGACTACTCGGGTTTCTAATCCTGTTTGCTCCCCACGCTTTCGCACCTCAGTGTCAGTATCAGTCCAGGTAGTCGCCTTCGCCACTGGTGTTCCTTCCTATATCTACGCATTTCACCGCTACACAGGAAATTCCACTACCCTCTACCATACTCTAGCTTGCCAGTTTTGGATGCAGTTCCCAGGTTGAGCCCGGGGATTTCACATTCAACTTAACAAACCACCTACGCGCGCTTTACGCCCAGTAATTCCG
+
CCCCCGGGGGGGGGGGGGGGGGGGGGGGGGGGGGGGGGGGGGGGGGGGGGGFGGGGGGGFGGGGGGGGGFFFFFGGGGGGGEFGGGGGFGGGGGGGGGGGGGFGFFFDGGGGGGGGGGGGGGGGGGGGGGGGGGGGGGGGGGGGFGGGG88DGDGAFCA,+@98BDFCEE?EFFFFGGFGFFCFGFGGGGGFDEGGEE6EFFGFCC>C9CGGGGFFG4C74>DB:A<4(?DEDGG9C;DGGFD67CCCGG7
@M03364:276:000000000-BLYN8:1:1101:22916:13892 2:N:0:1
GGACTACTAGGGTTTCTAATCCTGTTTGCTCCCCACGCTTTCGCACCTGAGCGTCAGTCTTTGTCCAGGGGGCCGCCTTCGCCACCGGTATTCCTCCAGATCTCTACGCATTTCACCGCTACACCTGGAATTCTACCCCCCTCTACAAGACTCTAGCCTGCCAGTTTCGGATGCAGTTCCCAGGTTGAGCCCGGGGATTTCACATCCGACTTGACAGACCGCCTGCGTGCGCTTTACGCCCAGTAATTCCG
+
CCCCCGGGGGGGGGGGGGGGGGGGGGGGGGGGGGGGGGGGGGGGGGGGCGGGGGGGGGGGGGGGGGGFGGGGDGGGGGGGGGGGGGGGGGGGGGGGGGGGGGGGGGGGGGGEGGGGGGGGGGGGGGGGGGGGGGGGGGGGGGGGGGGGGDGGGGGGDEFGGGGGGGGGEGGGGGFGDGGGGGGGGGGGCGGGDGGD5EGGGGGGFC>D<CDDG:7+7CFGEDB?FFFF?EF><C*681CEGF:FCGFAFC9
@M03364:276:000000000-BLYN8:1:1101:19519:13908 2:N:0:1
GGACTACTCGGGTTTCTAATCCTGTTCGCTACCCATGCTTTCGAGCCTCAGCGTCAGTTACAGACCAGACAGCCGCCTTCGCCACTGGTGTTCTTCCATATATCTACGCATTTCACCGCTACACATGGAGTTCCACTGTCCTCTTCTGCACTCAAGTCTCCCAGTTTCCAATGCACACAATGGTTGAGCCACTGCCTTTTACATCAGACTTAAGAAACCACCTGCGCTCGCTTTACGCCCAATAAATCCGG
+
CCCCCGGGGGGGGGGGGGGGGGGGGGGGGGGGGGGGGGGGGGGGGGGGGGGGGGGGGGGGGGGGGGGGGGGGGGGGGGGGGGGGGGGGGGFEGGGGEEGGGGGGGGGFGEGGGGGGGGGGCEGGGGGGFGGGGGGGGGGGGGGGFGGGGGGGGFGGFGGGDFGGGGGGGGGGGGGGGGGGGGGGGGFFGGFDFEFFGGGEGGDFFDFDGGFCDGFGGG@FFGABDDADDFFFDGFE>@GGGFFFGGFE*::
@M03364:276:000000000-BLYN8:1:1101:20926:13938 2:N:0:1
GGACTACACGGGTTTCTAATCCTGTTCGCTACCCATGCTTTCGAGCCTCAGCGTCAGTTACAGACCAGACAGCCGCCTTCGCCACTGGTGTTCTTCCATATATCTACGCATTTCACCGCTACACATGGAGTTCCACTGTCCTCTTCTGCACTCAAGTCTCCCAGTTTCCAATGCACTTCTTCGGTTGAGCCGAAGGCTTTCACATTAGACTTAAAAGACCGCCTGCGCTCGCTTTACGCCCAATAAATCCG
+
CCCCCGGGGGGGGGGGGGGGGGGGGGGGGGGGGGGGGGGGGGGGGGGGGGGGGGGGGGGGGGGGGGGGGGGGGGGGGGGGGGGGGGGGGGFGGGGGGGGGGGGGGGGGGGGGGGGGGGGGGGGGGGGGGGGGGGGGGGGGGGGGGGDEFGGGGGGGGGGGGGGGGGGGGGGGGGGGGFGFGGGGGGGGGGGGGEEGGGGGGGGGFGGDGGGG7>8CGGGG>GDFBF>FFFFFGFFCF?GG7A<;FCFFGF>
@M03364:276:000000000-BLYN8:1:1101:16867:13953 2:N:0:1
GGACTACAGGGGTTTCTAATCCTGTTTGCTCCCCACGCTTTCGCACCTGAGCGTCAGTCTTTGTCCAGGGGGCCGCCTTCGCCACCGGTATTCCTCCAGATCTCTACGCATTTCACCGCTACACCTGGAATTCTACCCCCCTCTACAAGACTCTAGCCTGCCAGTTTCGGATGCAGTTCCCAGGTTGAGCCCGGGGATTTCACATCCGACTTGACAGGCCGCCTGCGTGCGCTTTACGCCCAGTAATTCCG
+
CCCCCGGFGGGGGGGGGGGGGGGGGGGGGGGGGGGGGGGGGGGGGGGGGGGGGGGGGGGGGGGGGGGGGGGGGGGGGGGGGGGGGGGGGGGGGGGGGGGGGGGGFGGGGGGGGFGGGGGGGGGGGGGGGGGGGGGFGGGGGGGGFGGGGGGGGGG7EFGGGGGGGGGGGGGGGGGDFGGGGGFFFFEGGGGFEGGGDGFGGGG77F>DGGCGGGGGGD@EDGEFBF9B6DFEGCDDF0AEG>?6:>?4:C*
@M03364:276:000000000-BLYN8:1:1101:6251:13960 2:N:0:1
GGACTACCCGGGTTTCTAATCCTGTTTGCTCCCCACGCTTTCGCACCTGAGCGTCAGTCTTTGTCCAGGGGGCCGCCTTCGCCACCGGTATTCCTCCAGATCTCTACGCATTTCACCGCTACACCTGGAATTCTACCCCCCTCTACAAGACTCTAGCCTGCCAGTTTCGGATGCAGTTCCCAGGTTGAGCCCGGGGATTTCACATCCGACTTGACAGACCGCCTGCGTGCGCTTTACGCCCAGTAATTCCG
+
CCCCCGGGGGGGGGGGGGGGGGGGFGGGGGGGGGGGGGGGFGGGGGGGGGGGGGGGGGGGGGGDGGGGGGGGGGGGGGGGGGGDGGGGFGGGGGGGGGGGGFGGGGGGGGGGFGGGGGGGGGGGGGGGGGGGGGGGGGGGGGGGGGGGGGGGGGFCGGGGGGGGGG;CCCEGGGGGGGGGGGGGGGF?FGGGGGGGGEGGGDGGFGCDGDGGGCFFGFGGFGF?6FBFFEE>)97<FFGDGBBFFFFAGGD
@M03364:276:000000000-BLYN8:1:1101:4748:14017 2:N:0:1
GGACTACTCGGGTATCTAATCCTGTTTGCTCCCCACGCTTTCGCACCTGAGCGTCAGTCTTTGTCCAGGGGGCCGCCTTCGCCACCGGTATTCCTCCAGATCTCTACGCATTTCACCGCTACACCTGGAATTCTACCCCCCTCTACAAGACTCTAGCCTGCCAGTTTCGAATGCAGTTCCCAGGTTGAGCCCGGGGATTTCACATCCGACTTGACAGACCGCCTGCGTGCGCTTTACGCCCAGTAATTCCC
+
CCCCCGGGGGGGGGFGGGFGGFGFGGGGGGGGGGGGGGGDGGGGGGEGGGGGGGGGGGGGGGGGGGG8FGDGDGGGGGGF@GGGGGEGGGGGGGGGGF@FFGGGCDEFGE@FGGCFFGGGGGFGEFDF@8FGGEFGGCG@EGGGGGGEF6CGGGGFGFA8BCEFGGGFGFFC6EFGGGGGCADFGGFG6EGGGD>:**?CFCFFFGC**753**2@7<EGD*:??7>:()).1/9<6(;EC><?7DB<GG*
@M03364:276:000000000-BLYN8:1:1101:8156:14024 2:N:0:1
GGACTACCCGGGTTTCTAATCCTGTTTGCTCCCCACGCTTTCGAGCCTCAGTGTCAGTTACAGGCCAGAGAGCCGCTTTCGCCTCCGGTGTTCCTCCATATATCTACGCATTTCACCGCTACACATGGAATTCCACTCTCCTCTCCTGCACTCAAGTCTCCCAGTTTCCAATGCACACAATGGTTGAGCCACTGCCTTTTACATCAGACTTAAGAAACCACCTGCGTCCGCTTTACGCCCAATAAATCCGG
+
CCCCCGGFGGEEGGGGGGFGGGGDFGFGGFGGGGGGGGGGGGGF@FGFCFFDFGGGGGGDGGGGGGGGGGGGGGGE7@BFCFFGGGGGG7B@FGFGGGGGFGAE9<<7FGGDGGFGGGDEGEFDFGGGGGGCFAEG;F9FFDCFGF9DC,BDGGGFEC,E,@8D,=C;CCA;FGG,,,8+,@BE;ECGGGGCFGGGGFGGGGGCA8CFFFD>8C8899DGFD?2>E))02?ACCFEA2C7*266077)C58
@M03364:276:000000000-BLYN8:1:1101:25332:14043 2:N:0:1
GGACTACTGGGGTTTCTAATCCTGTTTGCTCCCCACGCTTTCGCACCTGAGCGTCAGTCTTCGTCCAGGGGGCCGCCTTCGCCACCGGTATTCCTCCAGATCTCTACGCATTTCACCGCTACACCTGGAATTCTACGCCCCTCTACAAGACTCTAGCCTGCCAGTTTCGTATGCAGTTCCCAGGTTGAGCCCGGGGTTTTCCCATCCGACTTGACAGACCGCCTGCGTGCGCTTTACGCGCAGTAGTTCCG
+
-<9BCDF9FCC@@E7EEF9,<9EFGF9@@FE@<FGECCFG@,BE,F@FEFGDG+:,BFAAFEFGDEFFG>@FCFGDGCCGF,?FG<FEB=FF?CECBE<,AFE,,55A:FEFFF,A56>CEE,4>BFF8DAEGGGG+3>F+8>DAGF=9,82DDCD9DAFFCF:>D,@:3,,4>:E9,:D@CG5,2:76,D*:C>E*4*4+*2*1;9>9)1>>FF7C5375*)80517<BE:9*9)/8:*/.370**.:7*
@M03364:276:000000000-BLYN8:1:1101:9988:14063 2:N:0:1
GGACTACACGGGTATCTAATCCTGTTTGCTCCCCACGCTTTCGAGCCTCAGTGTCAGTTACAGGCCAGAGAGCCGCTTTCGCCTCCGGTGTTCCTCCATATATCTACGCATTTCACCGCTACACATGGAATTCCACTCTCCTCTCCTGCACTCAAGTCTCCCAGTTTCCAATGCACACAATGGTTGAGCCACTGCCTTTTCCATCAGACTTAAGAAACCGCCTGCCCTCGCTTTACGCCCAATAAATCCGG
+
CCCCCFFFGEGGGGGGGGGGGGFFGGGGGGDFGGGGGGGGGGGFGGGGGFGGGFGGGFGGGGGFGGGGFDDDFGGG7FGGGGFEEFGGGGGGGGFDGGFGGGGGGGGGGGGGGGFGGGDEEGGGGDGCFFGGGG,C9,7AFFF@8EGGGGGFFG?FGFFG,@DFEGG>,3@EE?=A,@@FFF8B988C9>?F,ADGG9E7+;A@@579CGG7C7C+;CE?>GFFF*(/7?BA8C764@GGG>@A7CC?DDC
@M03364:276:000000000-BLYN8:1:1101:22119:14102 2:N:0:1
GGACTACCAGGGTTTCTAATCCTGTTTGCTCCCCACGCTTTCGCACCTCAGTGTCAGTATCAGTCCAGGTAGTCGCCTTCGCCACTGGTGTTCCTTCCTATATCTACGCATTTCACCGCTACACAGGAAATTCCACTACCCTCTACCATACTCTAGCTTGCCAGTTTTGGATGCAGTTCCCAGGTTGAGCCCGGGGATTTCACATTCAACTTAACAAACCACCTACGCGCGCTTTACGCCCAGTAATTCCG
+
CCCCCGGGGGGGGGGGGGGGGGGGGGGGGGGGGGGGGGGGGGGGEGGGGGGGGGGGGGGGGGGEGGGGGGGGGGGGGGGGGGGGGGGFFGFGGGGGGGGGGGCGGGGGGGGGGGGGGGGGGGGGGGGCFGGGGGGGGGGGGGGGGGGFGGGGGGGGGGGGGGGGGGFG8CFGEDGGGGGGG98FFFFGGGGDEGGGGGGGGGGFC9CFFGGGGGGGGGGGAFE:49AFFFFFG3CEF;GGG:6ACCC3@G;
@M03364:276:000000000-BLYN8:1:1101:21841:14125 2:N:0:1
GGACTACTAGGGTTTCTAATCCTGTTTGCTCCCCACGCTTTCGCACCTGAGCGTCAGTCTTTGTCCAGGGGGCCGCCTTCGCCACCGGTATTCCTCCAGATCTCTACGCATTTCACCGCTACACCTGGAATTCTACCCCCCTCTACAAGACTCTAGCCTGCCAGTTTCGGATGCAGTTCCCAGGGTGAGCCCGGGGATTTCACATCCGACTTGACAGACCGCCTGCGTGCGCTTTACGCCCAGTAATTCCC
+
<CACC,@C9CF96,6CFFFEEGGGGGGGGFGGGGGC7FEFGGGGGDFGGFAGGCDFGGFF@EFGGC<FGGDCG7CFGGEGGCGCGFGGEDFGGGGGCAEEC,EGGFCGEED+CECE?:CGCEFGDGFF@BFGGGGAA8DCGG>DDADDFFEFGFGC,4@DFGGC7@3;8>CCEFC9@;CAFFE>*>>FFFF1=:5:EGCCCF97+0*>*7CC7*7CF4*ABEE6(5(7(7>)/5<A*0?8E>:6*:/6*0*
@M03364:276:000000000-BLYN8:1:1101:7321:14152 2:N:0:1
GGACTACAGGGGTTTCTAATCCTGTTTGCTCCCCACGCTTTCGCACCTGAGCGTCAGTCTTTGTCCAGGGGGCCGCCTTCGCCACCGGTATTCCTCCAGATCTCTACGCATTTCACCGCTACACCTGGAATTCTACCCCCCTCTACAAGACTCTAGCTGACCAGTTTCAAATGCAGTTCCCAAGTTAAGCTCGGGGATTTCACATCTGACTTAATCAACCGCCTGCGTGCGCTTTACGCCCAGTAATTCCG
+
CCCCCGGGGGGGGGGGGGGGGGGGGGGGGGGGGGGGGGGGGGGGGGGGGGGGGGGGGGGGGGGGGFGGGGGGGGGGGGGGGGGGGGGGGGGGGGGGGGGGGGGGGGGGGGGGGGGGGGGGGGGGGGGGGGGGGGGGGGGGGGGGGGGGGGGGGGGGGGGGGGGGGGGGGGGGGGGFCGFFGGGFGGGGGGFFGGGGEGGGGDGFFFGGGGGGGFGGGFGGFGF@<F>:2BFFGGGBF0*?E>0@FC@<FF*
@M03364:276:000000000-BLYN8:1:1101:18894:14156 2:N:0:1
GGACTACCAGGGTTTCTAATCCTGTTTGCTCCCCACGCTTTCGCACCTGAGCGTCAGTCTTTGTCCAGGGGGCCGCCTTCGCCACCGGTATTCCTCCAGATCTCTACGCATTTCACCGCTACACCTGGAATTCTACCCCCCTCTACGAGACTCAAGCTTGCCAGTTTCAAATGCAGTTCCCAGGTTGAGCCCGGGGATTTCACATCTGACTTAACAAACCGCCTGCGTGCGCTTTACGCCCAGTAATTCCG
+
CCCCCGGGGGGGG8;FFGGGGGGGEFGFEF9CFGGGGGGGGGGB:F@FGGGGGGCG7FCF9AFFFFGGGGGGGDFGGGEFFF=FGFGGEEDAECEEFAFEGGFFGGGGCCG7FFFFGGGGGGGGEEFG8A<AFFFGGG+@C6CFDG6+8CG+,,8<96CFG:A:FFGGFGFGGGFGGF,D6DD5DDFFG@EDGEDE:*:EF7<C+*+1@7DCF7:7>8=:855<3;(),55>DC32*(:EG@BF7>6:*:0
@M03364:276:000000000-BLYN8:1:1101:24565:14164 2:N:0:1
GGACTACTGGGGTTTCTAATCCTGTTTGCTCCCCACGCTTTCGAGCCTCAGCGTCAGTTACAGACCAGAGAGCCGCCTTCGCCACTGGTGTTCCTCCATATATCTACGCATTTCACCGCTACACATGGAATTCCACTCTCCTCTCCTGCACTCAAGTCTCCCAGTTTCCAATGCACACAATGGTTGAGCCACTGCCTTTTACATCAGACTTAAGAAACCACCTGCGCTCGCTTTACGCCCAATAAATCCGG
+
CCCCCGGGGGGGGGGGGGGGFGGGGGGGGGGGGGGGGGGGGGGFFGGGGGGGGGGGGGGGGGGGGGGGGGFEGGEGGGGGGGGGGGGGGGGGGGGFGFFGGGGGGGGGGGGGGGGGGGGGGGGGF?EGFFFGGGCFGGEFGGGGGGGGGGGGGGFGFGGFFGGGGDGGGGGFFGGGAGE6DGC=FGFFFGCF?<>DFGGGDFCFFG*;F7DCGCGGFCCFF53.:@B9>BF49DDEF>EGD;86:CFCG37
@M03364:276:000000000-BLYN8:1:1101:10960:14169 2:N:0:1
GGACTACTCGGGTTTCTAATCCTGTTTGCTCCCCACGCTTTCGAGCCTCAGTGTCAGTTACAGGCCAGAGAGCCGCTTTCGCCTCCGGTGTTCCTCCATATATCTACGCATTTCACCGCTACACATGGAATTCCACTCTCCTCTCCTGCACTCAAGTCTCCCAGTTTCCAATGCACACAATGGTTGAGCCACTGCCTTTTACATCAGACTTAAGAAACCACCTGCGCTCGCTTTACGCCCAATAAATCCGG
+
CCCCCGGGFGGGGGGGFGGGGGGGGGGGGGGGGGGGGGGGGGGGGGGGGGGGGGGGGGGGGGG<FGGGGGGGGGGGGGGGGGGGGGGGGGGGGGGGGGGGGGGGGFFGGGGGGGGGGGGGGG9FGGGGGGGGGGGGGGCGGGGGGGGGGGGGGFGFGGGGGGGGGGGGGGGGGGGGGGDGGGGFGDGCFGGGGFF:FGGGD7FGFGGGFGGGGC=FGGGGF5@ED5):4A5?DF7>)98CE5@FGG7CCD:
@M03364:276:000000000-BLYN8:1:1101:16103:14186 2:N:0:1
GGACTACAAGGGTATCTAATCCTGTTCGCTACCCATGCTTTCGAGCCTCAGCGTCAGTTACAGACCAGACAGCCGCCTTCGCCACTGGTGTTCTTCCATATATCTACGCATTTCACCGCTACACATGGAGTTCCACTGTCCTCTTCTGCACTCAAGTCTCCCAGTTTCCAATGCACTTCTTCGGTTGAGCCGAAGGCTTTCACATTAGACTTAAAAGACCGCCTGCGCTCGCTTTACGCCCAATAAATCCG
+
CCCCCGGGGGGGGGGGGGGGGGGGGGGGGGGGGGGGGGGGGGGGGGGGGGGGGGGGGGGGGGGGGGGGGGGGGGGGGGGGGGGGGGGGFGGGGGGGGGGGGGGGGGGGGGGGGGGGGGGGGGGGGGGGGGGGGGGGGGGGGGGGGGGGGGGGGGGGGGFFGFGGFGGGGGGFGGGGGGGGGGGGGGEGFFGEGGGGGGGGFGGGFG>FGFGGGGGGGGGGAEDFBF@FFF5;DGGFF<GGGFDFGGFFGGD
@M03364:276:000000000-BLYN8:1:1101:28080:14198 2:N:0:1
GGACTACTCGGGTATCTAATCCTGTTTGCTCCCCACGCTTTCGCACCTCAGTGTCAGTATCAGTCCAGGTAGTCGCCTTCGCCACTGGTGTTCCTTCCTATATCTACGCATTTCACCGCTACACAGGAAATTCCACTACCCTCTACCATACTCTAGCTTGCCAGTTTCGAATGCAGTTCCCAGGTTGAGCCCGGGGATTGCACATCCGACTTGACAGACCGCCTGCGTGCGCTTTACGCCCAGTAATTCCG
+
CCCCCGFGFGGGGEFFFGGGGGGGGGGGGGGAFGGEDGDGGGGG@BFGFFGEGGF9FCEGGGAFFFEGFE<FF<CGGCGGFBF77EFFGGGCFGFFGGGCFGFF,@CFECGDGA9<FGEEGDEFEFDFGGEGCEFEDCFFG?DDD;DF9EFGG;,EFADGGGD?ECAD683=DCFDGFGF?E?EFGGGF88@EEG618D,C=989*9?D7C/C797A7;F95:(-)-?=A>B7*CCFDEE=:?83+;)12*
@M03364:276:000000000-BLYN8:1:1101:8401:14258 2:N:0:1
GGACTACCGGGGTTTCTAATCCTGTTTGCTCCCCACGCTTTCGAGCCTCAGTGTCAGTTACAGACCAGAGAGCCGCCTTCGCCACTGGTGTTCCTCCATATATCTACGCATTTCACCGCTACACATGGAATTCCACTCTCCTCTTCTGCACTCAAGTCCTCCAGTTTCCAATGACCCTCCCCGGTTGAGCCGGGGGCTTTCACATCAGACTTAAAGAACCGCCTGCGCTCGCTTTACGCCCAATAAATCCG
+
CCCCCGGGGGGGGGGGGGGGGGGGGGGGGGGGGGGGGGGGGGGGGGGGGGGFGGGGGGGGGGGGGFGGGGFGGGGGGGGGGGGGGGGGGGGGGGGGGGGGGGGGGGGGGGGGGGGGGGGGGGGGGGGGFEFGGGGGFGGGGGGGGGGGGGFDFGGGEDFGGGGGGGGGGGGGGDGFGGGGGGGGGGGFGGGGGGGGGGFFFFEDFGFGCGGGGG7FGFGCAGFF@FFFFFFFGGFAFBGGG>0>FCFBGGC
@M03364:276:000000000-BLYN8:1:1101:13974:14264 2:N:0:1
GGACTACTGGGGTTTCTAATCCTGTTTGCTCCCCACGCTTTCGCACCTGAGCGTCAGTCTTTGTCCAGGGGGCCGCCTTCCCCACCGGTATTCCTCCAGATCTCTACGCATTTCACCGCTACACCTGGAATTCCACCCCCCTCTCCAAGACTATAGCCCCCCAGTTTCGGATGCAGTTCCCAGGTTGAGCCCGGGGATTTCACATCCGCCTTGACAGACCCCCGCCGTCCCCTTTACCCCCAGCAATTCGG
+
CCCCCCF<CFGGCG;FAFG@FFCFGFE,C<FGGGDF@FGE<E>F,FFF@E,6@@FCCGCFC9ECFFFFG7@+CE@GGG,C,C=ECCGEEGF,E?,C::,,9,@E;E?<B::FEB9F?+>++64?>=F,B=BBC,3CE+@FE>CG,@>3,58+,,8@@8,+@:3*6@,@*1**1>E,>,DFF,C*?,,4,??@=CE5*390:79;+;75*2<*2*02**;5):;(()-),0)7<FG)/)38>@4.***.:*0
@M03364:276:000000000-BLYN8:1:1101:13234:14341 2:N:0:1
GGACTACCGGGGTATCTAATCCTGTTTGCTCCCCACGCTTTCGCACCTGAGCGTCAGTCTTTGTCCAGGGGGCCGCCTTCGCCACCGGTATTCCTCCAGATCTCTACGCATTTCACCGCTACACCTGGAATTCTACCCACCTCTACGAGACTCAAGCCTGCCAGTATCAGATGCAGTTCCCGGGTTGAGCCCTGGGATTTCACATCTGACTTAACAGACCGCCTGCGTGCGCTTTACGCCCAGTAATTCCG
+
CCCCCGGC:FGEGFCGGGGGFGGGGGFFGGGGGGGGGGGGGGG7BEF@<FFFGGGDEGGAF6FFGGGG8:+@FGGGGGCFFGGGG9CFE8DFF9BFFAEFGCEFFGDCDGFDDFGGGGGGGGGGGGFGGGGGGF=D63,@EGGGGGG++@CFGCC?F8,4DGGGGCEFFB9DFGGGFGGG6:BCF>>7CFFF,;FF6<FF8CGG+CCFDFGG7+;+*;;=>E.((.10(8)77DDA4(;8EE:9F7*6CF6
@M03364:276:000000000-BLYN8:1:1101:9199:14362 2:N:0:1
GGACTACAAGGGTATCTAATCCTGTTTGCTCCCCACGCTTTCGAGCCTAAGTGTCAGTTACAGGCCAGAGAGCCGCTTTCGCCTCCGGTGTTCCTCCATATATCTACGCATTTCACCGCTACACATGGAATTCCACTCTCCTCTCCTGCACTCAAGTCTCCCAGTTTCCAATGCACACAATGGTTGAGCCACTGCCTTTTACATCAGACTTAAGAAACCACCTGCGCTCGCTTTACGCCCAATAAATCCGG
+
CCCCCGGFGGGGGGGGGGGGGGGGGGGGGGGGGGGGDGGGGGGF<FEGFGG@EFGGGGGGGGGGGGGGGGFGGGGGGGGGGGGGGGGGGGGGGGGGGGGGGGFGGGGGGGCGGGFFGGGGGGGGGGGGEFFCGGGGCGAEGGGGGGAD@DGGGGGFEBFFGCGGD=EFG>CFGGGG=FE6EFGGFGC8?8,DFGGFGGGGCDGFCD9CFG>8CC8BFFGC9AF=@4=B>5?>CC@@:54:EF@FCC7<632
@M03364:276:000000000-BLYN8:1:1101:10315:14379 2:N:0:1
GGACTACTAGGGTATCTAATCCTGTTTGCTCCCCACGCTTTCGAGCCTCAGTGTCAGTTACAGGCCAGAGAGCCGCTTTCGCCTCCGGTGTTCCTCCATATATCTACGCATTTCACCGCTACACATGGAATTCCACTCTCCTCTCCTGCACTCAAGTCTCCCAGTTTCCAATGCACACAATGGTTGAGCCACTGCCTTTTACATCAGACTTAAGAAACCACCTGCGCTCGCTTTACGCCCAATAAATCCGG
+
CCCCCGGGGGGGGGGGGGGGGGGGGGGGGGGGGGGGGGGGGGGGGGGGGGGGGGGGGGGGGGGGGFGGGGGGGGGGGGGGDEGGGGGGGGGGGGGGFGGGGGGGGGGGDEFGGGGGGGGGGGGGGGGGEFGGGGDFGFCFGGGGGGGGGGGFFFGGFFGGGCGGGGGGGGGGGGFGGGGGGGGFGGGGGGGGGGGGF;FGGGGFF?66CFED>+BCGG6>FEFEFF297A>EF4CCE?G*A5;FFFFC7C:
@M03364:276:000000000-BLYN8:1:1101:21968:14394 2:N:0:1
GGACTACTGGGGTTTCTAATCCTGTTTGCTCCCCACGCTTTCGCACCTGAGCGTCAGTCTTTGTCCAGGGGGCCGCCTTCGCCACCGGTATTCCTCCAGATCTCTACGCATTTCACCGCTACACCTGGAATTCTACCCCCCTCTACAAGACTCTAGCCTGCCAGTTTCGGATGCAGTTCCCAGGTTGAGCCCGGGGATTTCACATCCGACTTGACAGACCGCCTGCGTGCGCTTTACGCCCAGTAATTCCC
+
CCCCCGGGGGGGGGGGGGGGGGGGGGGGGGGGGGGGGGGGGGGGGGGGGGGGGGGGGGGGGGGGGGGGGGGGGGGGGGGGGGGGGGGGGGGGGFGGGGGGGGGGGGGGGGGGGGGGGGGGFGGGGGGGG?FGGGCFGGGGGGGGGEFEFCFFFGGGGGGGGFCFGGFGEC:CEFFGGGGG,>FF>FGGGGGG=5CGGE6<DGGC6CFGC<DD>>>CFGGGDGBFFFB@?355CC*)@?GDGBF7:DF):D*
@M03364:276:000000000-BLYN8:1:1101:15637:14450 2:N:0:1
GGACTACTGGGGTTTCTAATCCTGTTTGCTCCCCACGCTTTCGAGCCTCAGTGTCAGTTACAGGCCAGAGAGCCGCTTTCGCCTCCGGTGTTCCTCCATATATCTACGCATTTCACCGCTACACATGGAATTCCACTCTCCTCTCCTGCACTCAAGTCTCCCAGTTTCCAATGCACACAATGGTTGAGCCACTGCCTTTTACATCAGACTTAAGAAACCACCTGCGCTCGCTTTACGCCCAATAAATCCGG
+
CCCCCGGGGGGGGGGGGGGGGGFGGGGGGGGGGGGGGGGGGEGCGGGGGGGEFGGGGGGGGGGGGGFFGGGDGGDGECDGCFGGGGEEFEGGGGGGGGDGGGGGGGGGGGDEGGGGFGGGGGGGGGFFGGGFGGGGGGEFGGGGGGGCGGGGGGGGDB;DDDEFGGGFGGCEGGGCAD+DAEFFF6,,@:DF?EFFGGGGGDF7<<**4@+BCFF8CFCEF59BB/-*56>84*BCA@88*)58FFF?FC9
@M03364:276:000000000-BLYN8:1:1101:18144:14517 2:N:0:1
GGACTACCCGGGTATCTAATCCTGTTTGCTCCCCACGCTTTCGCACCTGAGCGTCAGTCTTTGTCCAGGGGGCCGCCTTCGCCACCGGTATTCCTCCAGATCTCTACGCATTTCACCGCTACACCTGGAATTCTACCCCCCTCTACAAGACTCTAGCCTGCCAGTTTCGGATGCAGTTCCCAGGTTGAGCCCGGGGATTTCACATCCGACTTGACAGACCGCCTGCGTGCGCTTTACGCCCAGTAATTCCG
+
CCCCCGGGGGGGGGGGGGGGGGGGGGGGGGGGGGGGGGGGGGGGGGGGGGGGGGGGGGGGGGGGGGGGGGGGGGGGGGGGGGEEGGGGGEGGGGGGGGGGGGGGGGGGGGGGG9CGGGGGGGGGGGGFFGGGGGGGGFGGGGGGGGFDGGGGFCGGFFGGGGGGGGGFEEEGGGGGGFGGGGFGGGG?FGGGE?GGEG?FGFFCFGG<DGDGFFGF47EF:C>?B:3@:EF:)95AFFGGG:(/::@<*:2
@M03364:276:000000000-BLYN8:1:1101:3529:14553 2:N:0:1
GGACTACTGGGGTTTCTAATCCTGTTTGCTCCCCACGCTTTCGAGCCTCAGTGTCAGTTACAGGCCAGAGAGCCGCTTTCGCCACCGGTGTTCCTCCATATATCTACGCATTTCACCGCTACACATGGAATTCCACTCTCCTCTCCTGCACTCAAGTCTACCAGTTTCCAATGCATACAATGGTTGAGCCACTGCCTTTTACACCAGACTTCATAAACCACCTGCGCTCGCTTTACGCCCAATCAATCCCG
+
CCCCCGFGFGFGF:CFEFGGGGGGGGGGGGGGGGGGEGGGGGGG8FFFGGGGGGFGGGGGGDFGGEGGG8FGGGGGGGGGGGGGD<FEFFGGGGGGGGGGFCDFGGG7@F7FFGGGGFGGFGFGGG9FFGDFGGGGGGGGFGGGGGG8EFG8DDCFDFFGGGGGGGGGFFGGFFADEGFGGD,@>@DFF7:FGC9FFFGG77CF557*?FG+5?EFDCE>4EF)59@BD;5/?D>C>@DGG:;)6;CC4*2
@M03364:276:000000000-BLYN8:1:1101:16229:14578 2:N:0:1
GGACTACCGGGGTTTCTAATCCTGTTTGCTCCCCACGCTTTCGAGCCTCAGTGTCAGTTACAGGCCAGAGAGCCGCTTTCGCCTCCGGTGTTCCTCCATATATCTACGCATTTCACCGCTACACATGGAATTCCACTCTCCTCTCCTGCACTCAAGTCTCCCAGTTTCCAATGCACACAATGGTTGAGCCACTGCCTTTTACATCAGACTTAAGAAACCACCTGCGCTAGCTTTACGCCCAATAAATCCGG
+
CCCCCGFDFGGGGGGGGGGGGGGGGGGGGGGG@FFFGGGGGGGGGDEGGGGGGGGGGGGGGGGGGGGFFGFCEFGGEGGGEGGFBFEFGGGGFGGGGGGGGGGGGGGGGGGGGGGGFFGGCGGGGGGCFFEGEGGG;8BFGGFGGFFGGFGFGGGGGGGGGGFGFGGGD>ADFDEFGGGGGDFGGGGGGGCFFGGGGFF@7CFGF>9FFD7D@+=FCG,A5CAEFD2)())4=BCE>;ECE5();7A36C:
@M03364:276:000000000-BLYN8:1:1101:12587:14591 2:N:0:1
GGACTACCGGGGTTTCTAATCCTGTTTGCTCCCCACGCTTTCGAGCCTCAGTGTCAGTTACAGGCCAGAGAGCCGCTTTCGCCTCCGGTGTTCCTCCATATATCTACGCATTTCACCGCTACACATGGAATTCCACTCTCCTCTCCTGCACTCAAGTCTCCCAGTTTCCAATGCACACAATGGTTGAGCCACTGCCTTTTACATCAGACTTAAGAAACCACCTGCGCTCGCTTTACGCCCAATAAATCCGG
+
CCCCCGGDFGGGGGGGGGGGGGGGGGGGGGGGGGGGGGGGGGGGGGGGGGGGGGGGGGGGGGGGGDDFFGGGGGGGGGGGGGGGGGGGGGGGGGGGGGGGGGGGC<<DFDEGGGGGFGGGDFCG9FGGGGGGGGGGFGFGGGGGGGGGDGGGGGGGFGGGG8D8@EDFFGGGGGGGCFG8CEFGGEGFGGCDGF9DCFGFGD7C9<CCCFCG>8>+CD,,:CF;B)(25/?DDFFE>@GGG3;47DFFD3>
@M03364:276:000000000-BLYN8:1:1101:22123:14600 2:N:0:1
GGACTACCGGGGTATCTAATCCTGTTTGCTCCCCACGCTTTCGCACCTGAGCGTCAGTCTTCGTCCAGGGGGCCGCCTTCGCCACCGGTATTCCTCCAGATCTCTACGCATTTCACCGCTACACCTGGAATTCTACCCCCCTCTACGAGACTCAAGCTTGCCAGTTTCAAATGCAGTTCCCAGGTTGAGCCCGGGGATTTCACATCTGACTTAACAAACCGCCTGCGTGCGCTTTACGCCCAGTAATTCCG
+
CCCCCGFGGGGGGGGGGGGGGGGGGGGGGGGGGGGGGGGGGGGGGGGGGGGGGGGGGGGGGGGGGGGGGGGGGGGGGGGGGGGGGGGGGGGGGGGGGGGGGGGGGGGGGGGGGGGGGGGGGGGGGGGGGGGGGGGGGGGEEGGGFGGGGGGGGGGGGGGGGGGGGGGGGGGGGGGGGGGGGGGGGGGGGGGGDGGGG>FGGGGGFGGGGGGGG=DFGGGGFGFFBFFEFFFFGGDAFFGEGB:@FGFAFGF
@M03364:276:000000000-BLYN8:1:1101:3887:14672 2:N:0:1
GGACTACTGGGGTTTCTAATCCTGTTTGCTGCCCACGCTTTCGAGCCTCAGTGTCAGTTACAGGCCAGAGAGCCGCTTTCGCCTCCGGTGTTCTTCCAGATAGCTACGCATTTCACGGCTATACTTGGAATTCCACTCTCCTCTCCTGCACTCAAGTCTGCCAGTTGCGAATGCACACAATTGTTGAACCCCTGCCTTTTACATAACACTTAAGAAAACACCTTCGCTCGTTTTACGCCCAATGAATCAC
+
C<CC@FCG,=C@@BFG,,6,;,6,;C;C@F,,;;C@@6FB@,CGD7@BC,,;,;<;@CFFCC,6C@;<C,CFG8+++,4C,8,@,4+686BFF,95C<5BFG9E,?E,+84+,,C?,++6@,C?,4C59,9F,C@,C@DF8DCC,,@,,6@F8FB,6@;,,,6@F=,,++@+1@F,,@=DF,>>F6E,7+++++6,2@9F7::+++****+=C+27**5,/;*).*)85)/)1*+00(345:8)2++.+*
@M03364:276:000000000-BLYN8:1:1101:4445:14685 2:N:0:1
GGACTACTAGGGTTTCTAATCCTGTTTGCTCCCCACGCTTTCGCACCTGAGCGTCAGTCTTTGTCCAGGGGGCCGCCTTCGCCACCGGTATTCCTCCAGATCTCTACGCATTTCACCGCTACACCTGGAATTCTACCCCCCTCTACAAGACTCTAGCCTGCCAGTTTCGGATGCAGTTCCCAGGTTGAGCCCGGGGATTTCACATCCGACTTGACAGACCGCCTGCGTGCGCTTTACGCCCAGTAATTCCG
+
CCCCCGGFGGGGGGGGGGGGGGGGGGGGGG<FFGGCEFGGGGGC@FDFFGGGGGGGGGGGGGG9CFGGG7FC@FGGGGGGGGGGGFGDEFGGGGDFEFGGGGGGFGGGGEEFGGGFGGGGDEGF,,4FE<FFGFGG9,6CCGGGFGEGGGGGGCFF;,@,:EGFFGG94BEEEGGFGGG<FGF*?D8C68:=C*=?C8:FGGGGCC*>DGGG*;7C=FGCBGFFFF9@3BBFGGG97<5C5;2@FGF<CD6
@M03364:276:000000000-BLYN8:1:1101:25900:14733 2:N:0:1
GGACTACCAGGGTATCTAATCCTGTTTGCTCCCCACGCTTTCGAGCCTCAGCGTCAGTTACAGACCAGAGAGCCGCCTTCGCCACTGGTGTTCCTCCATATATCTACGCATTTCACCGCTACACATGGAATTCCACTCTCCTCTTCTGCACTCAAGTTTCCCAGTTTCCGATGCACTTCTTCGGTTGAGCCGAAGGCTTTCACATCAGACTTAAGAAACCGCCTGCGCTCGCTTTACGCCCAATAAATCCG
+
CCCCCGFGGGGGGGGGGGGGGGGGGGGGGGGGGGGGGGGGGGGGGGGGGGGGGGGGGGGGGGGGGGGGGGGGGGGGGGGCGGGGGGGGFGGGGGGGGGGGGGGGGGGGGGGGGGGGGDGGGGGGGGGGGGGGGGGGGGFGGGGGGGGGGGGGGFGGFGGGFGGGFFDFGGEGCBAADFFGGGCGGGDF6FGD6+CCCGGGGGGGFGGCFGGGGGGGFFFGFGFFDA@F>EFFGGGCA1=EGFFFGGFFGF5
@M03364:276:000000000-BLYN8:1:1101:13445:14744 2:N:0:1
GGACTACAGGGGTATCTAATCCTGTTTGCTCCCCACGCTTTCGAGCCTCAGTGTCAGTTACAGGCCAGAGAGCCGCTTTCGCCTCCGGTGTTCCTCCATATATCTACGCATTTCACCGCTACACATGGAATTCCACTCTCCTCTCCTGCACTCAAGTCTCCCAGTTTCCAATGCACACAATGGTTGAGCCACTGCCTTTTACATCAGACTTAAGAAACCACCTGCGCTCGCTTTACGCCCACTAAATCCGG
+
CCCCCGGGGGGGGGGGGGGGGGGGGGGGGGGGGGGGGGGGGGGGGGGGGGGGGGGGGGGGGGFGGGGGGGGGGGGGGGGGGGGGGGGGGDEGGGGGGGGGGGGGGGGGGGGGGGGGGGGGGGGGGFCGFEFGGD9F9EFFFDFDGGG8E=FDFGFFGGGGGGGFFCFGGGGGGGGGGGGGFG,DFEF?F@?EGGG?FGFA+A:C6CFCFGGG7DDG7?<FFEFEFFA>2886C5CE42C8E3@FGCAC<D9
@M03364:276:000000000-BLYN8:1:1101:16507:14762 2:N:0:1
GGACTACAGGGGTATCTAATCCTGTTTGCTCCCCACGCTTTCGAGCCTCAGTGTCAGTTACAGGCCAGACAGCCGCCTTCGCCACTGGTGTTCTTCCATATATCTACGCATTTCACCGCTACACATGGAGTTCCACTCTCCTCTCCTGCACTCAAGTCTCCCAGTTTCCAATGCACACAATGGTTGAGCCACTGCCTTTTACATCAGACTTAAGAAACCACCTGCGCTCGCTTTACGCCCAATAAATCCGG
+
CCCCCGGGGGGGGGGGGGGGGGGGGGGGGGGGGGGGGGGGGGGGGGGGGGGGGGGGGGFGGGGGGGGGGGGGGGGGGGGGGGGGGGGGCFGGGGGGGGGGFGFFGGGGGGCFGGGGGGGGGGGGGGCGCGFGGGGGGGGGGGGGGGGFG=E?>BEGGGGFGGGGGGGGGGGGGGGGGGGGGFFF9>EFGGGGGGFFGEGGGGGGFGGGGG=CCGG>>F:CACFFF?=E)9??F5+4AFEGG6@FGGFFFCC
@M03364:276:000000000-BLYN8:1:1101:24272:14788 2:N:0:1
GGACTACCGGGGTTTCTAATCCTGTTTGCTCCCCACGCTTTCGAGCCTCAGTGTCAGTTACAGGCCAGAGAGCCGCTTTCGCCTCCGGTGTTCCTCCATATATCTACGCATTTCACCGCTACACATGGAATTCCACTCTCCTCTCCTGCACTCAAGTCTCCCAGTTTCCAATGCACACAATGGTTGAGCCACTGCCTTTTACATCAGACTTAAGAAACCACCTGCGCTCGCTTTACGCCCAATAAATCCGG
+
CCCCCGGDFGGGGCGGGGGGGFGGGGFFGGFGGGGGGGGGGGGGGEGFGGG<FGGGGGGGGGGGGGGGGFGGGDEG@FFFGGGGGGGDGFGGGEEGFGFGGGGGGDEGGDEGFGGGGCEGGGGGGGGGGGGFGFGGG?=FGGGG8FCDGGGGGGGCG;>@EFGGGGGAF=FGDGGGGGG8D>EFC+@?E8B3@6EGGGEF7CE@9<FGFFGCFGCGGFGD>7F2-?28@B4>CF>>B;GGDFDFFGFFGGD
@M03364:276:000000000-BLYN8:1:1101:18062:14836 2:N:0:1
GGACTACACGGGTATCTAATCCTGTTTGCTCCCCACGCTTTCGCACCTGAGCGTCAGTCTTTGTCCAGGGGGCCGCCTTCGCCACCGGTATTCCTCCAGATCTCTACGCATTTCACCGCTACACCTGGAATTCTACCCCCCTCTACAAGACTCTAGCCTGCCAGTTTCGGATGCAGTTCCCAGGTTGAGCCCGGGGATTTCACATCCGACTTGACAGACCGCCTGCGTGCGCTTTACGCCCAGTAATTCCG
+
CCCCCGGGGGGGGGGGGGGGGGGGGGGGGGGGGGGGGGGGGGGGGGGGGGGGGGGGGFFGGGGGGGGGGGGGGGGGGGGGGGGGGGGGGGGGGFGGGGGGFGGGGGGGGGGGGGGGGFGGGGGGGGGGGGGGGGGDGGGGGGGGGGGFGGGGGGGGGGGGFGGGGGGGGGECGGGGGGGFGGGGGGGFGGGGGGGGGGGGGGGGFFGGGGGGGDGDFGGGFGFFBFFF?FEDGDC4@?G:CD?FGGFFGG<
@M03364:276:000000000-BLYN8:1:1101:21866:14854 2:N:0:1
GGACTACAGGGGTATCTAATCCTGTTTGCTCCCCACGCTTTCGCACCTGAGCGTCAGTCTTTGTCCAGGGGGCCGCCTTCGCCACCGGTATTCCTCCAGATCTCTACGCATTTCACCGCTACACCTGGAATTCTACCCCCCTCTACAAGACTCTAGCCTGCCAGTTTCGAATGCAGTTCCCAGGTTGAGCCCGGGGATTTCACATCCGACTTGACAGACCGCCTGCGTGCGCTTTACGCCCAGTAATTCCG
+
CCCCCGGDFGGGGGGGGGGGGGGGGGGGGGGFGGGGGGGGGGGGGGGGGGGGGGGGDFGGGGGGGGGGGGGGGGGGGGGGGG@@GGGGGGGGGEEFGG?EGGGGFEFFGCGGGFGGGGGGDGGGGGGGGGGGCFGDGG6FEDEGGGG?FFGGGGGGGFFGGGGGGGGGGGGGGGGGGFGGGGFGCGGGGGG5EGGDEGFGGGGC7CFGGGGGGGGGGGGGFEEFFF>D:EB@GGGFF?GGGB(/0094>C9
@M03364:276:000000000-BLYN8:1:1101:15635:14856 2:N:0:1
GGACTACTGGGGTTTCTAATCCTGTTTGCTCCCCACGCTTTCGCACCTGAGCGTCAGTCTTCGTCCAGGGGGCCGCCTTCGCCACCGGTATTCCTCCAGATCTCTACGCATTTCACCGCTACACCTGGAATTCTACCCCCCTCTACAAGACTCTAGCCTGCCAGTTTCGGATGCAGTTCCCAGGTTGAGCCCGGGGATTTCACATCCGACTTGACAGACCGCCTGCGTGCGCTTTACGCCCAGTAATTCCG
+
CCCCCGGGGGGGGGGGGFGGGGGGGGGGGGGGGGGGGGGGGGGGGGDGEGDGGGGGGGGGGGGFEGGGGGGGGGGGGGGGGGGGGGGGGGGGGGGGGGGGGGGGFGGGGGGGGDFG?CFGDGGGGGGGGGGGGGGGCFFGCGGGGGGG,:FFGGGGGFF6FGGGGGGGEBCEGGGGGFFGGGGGGGGGGGGGGGGGEGGGGGGD6DCGDGGGGGFFC5EGFGE<6F97:B;EGGGFFFGGGFF@CFFFGF6
@M03364:276:000000000-BLYN8:1:1101:21077:14970 2:N:0:1
GGACTACAGGGGTTTCTAATCCTGTTTGCTCCCCACGCTTTCGCACCTGAGCGTCAGTCTTTGTCCAGGGGGCCGCCTTCGCCACCGGTATTCCTCCAGATCTCTACGCATTTCACCGCTACACCTGGAATTCTACCCCCCTCTACAAGACTCTAGCCTGCCAGTTTCGAATGCAGTTCCCAGGTTGAGCCCGGGGATTTCACATCCGACTTGACAGACCGCCTGCGTGCGCTTTACGCCCAGTAATTCCG
+
CCCCCGGGGGGGGGGGGGGGGGGGGGGGGGGGGGGGGGGGGGGGGGGGGGGGGGGDFGGGGGGGGGGGGGGGGGGGGGGGGGGGGGGGGGGGGGGGFFGFGGGGGGGGGGGGGGGGGGGGGGGGGFFGGCFGGGGGGGFGGGGGGGGGFF7DGGGGGGGGGGGGGGGGDGGGGGGGGFGGGGGGGGGGGGGGGGGGGGG?FGGGFGGGGGGGF>FFFGGGFEFFFFFE05@DGGFFF<EGGFFFGG4<DG0
@M03364:276:000000000-BLYN8:1:1101:17659:14981 2:N:0:1
GGACTACAAGGGTTTCTAATCCTGTTTGCTCCCCACGCTTTCGAGCCTCAGTGTCAGTTACAGGCCAGAGAGCCGCTTTCGCCTCCGGTGTTCCTCCATATATCTACGCATTTCACCGCTACACATGGAATTCCACTCTCCTCTCCTGCACTCAAGTCTCCCAGTTTCCAATGCACACAATGGTTGAGCCACTGCCTTTTACATCAGACTTAAGAAACCACCTGCGCTCGCTTTACGCCCAATAAATCCGG
+
CCCCCGGGGGGGGGGGGGGGGGGGGGGGGGGGGGGGGGGGGGGGGGGGGGGGGGGGGGGGGGGGGGGGGGGGGGGGGEFGGGGGGGGGGGGGGGGGGGGGGGGGGGGGGGGGGGGGGGGGGGGGGGGGFFFGGGGGGGGGGGGGGGGGGGGFGGGGFGGGGGGGGGGGGGFGGGGGGGEDAFGGEEGGGGGGGGFGGGFGGGGGFGGFD>CCFGGGGGGGFG4>@E4@DDDFFD>:>2EGG)5;CGF?<CC
@M03364:276:000000000-BLYN8:1:1101:24117:14986 2:N:0:1
GGACTACAAGGGTTTCTAATCCTGTTTGCTCCCCACGCTTTCGCACCTGAGCGTCAGTCTTTGTCCAGGGGGCCGCCTTCGCCACCGGTATTCCTCCAGATCTCTACGCATTTCACCGCTACACCTGGAATTCTACCCCCCTCTACAAGACTCTAGCCTGCCAGTTTCGGATGCAGTTCCCAGGTTGAGCCCGGGGATTTCACATCCGACTTGACAGACCGCCTGCGTGCGCTTTACGCCCAGTAATTCCG
+
CCCCCFFGGGGGGGGGGGFGGGGGGGGGGGGGGGGGGGGGGGGGGGGGGGGGGGGGGGGGGGGGGGGGGGGGGGGGGGGGGGGGGGGGGGGGGGGGGGGGGGGGGGGGGGEGGGGGGGGGGGGGGGGG8EGGGGGFFFGGGGGGFGFDF?FGGGGGGGGGGGGGGGFGGGGGGGGGGGCGGGGGGFGGGGEGGGGEEEFFGFFGFGGGGGGGGFGFGG=FFGD??FFFFEFFG3<AF?DGC58F7:B>FG9
@M03364:276:000000000-BLYN8:1:1101:5353:15002 2:N:0:1
GGACTACTGGGGTTTCTAATCCTGTTTGCTCCCCACGCTTTCGCACCTGAGCGTCAGTCTTTGTCCAGGGGGCCGCCTTCGCCACCGGTATTCCTCCAGATCTCTACGCATTTCACCGCTACACCTGGAATTCTACCCCCCTCTACAAGACTCTAGCCTGCCAGTTTCGGATGCAGTTCCCAGGTTGAGCCCGGGGATTTCACATCCGACTTGACAGACCGCCGGCGTGCGCTTTACGCCCAGTAATTCCG
+
CCCCCGGGGGGGGGGGGGGGGGGGGGGGGGFGDGGGGGGGGGGGGGGGGGGGGGGGGFGGGGGGGGGFGGGGGGGGGGCFGFCFCFGGGGGGGGGFF4FFGGGGGFCCGGGGG9EGGCFGGGGGGGGGGGGGGCCFGFCFGGGGGGGGGGGGGFFFGGGGGGG?FGA;A>EEGECFGGGC:EFGGGFFEFG5CEGGGGGGGGG=6*2:CCDGFC6:8CFGE=B1(5,7(0<@DCF4B:E:>).6:774DF9
@M03364:276:000000000-BLYN8:1:1101:20987:15008 2:N:0:1
GGACTACCAGGGTATCTAATCCTGTTTGCTCCCCACGCTTTCGCACCTGAGCGTCAGTCTTTGTCCAGGGGGCCGCCTTCGCCACCGGTATTCCTCCAGATCTCTACGCATTTCACCGCTACACCTGGAATTCTACCCCCCTCTACAAGACTCTAGCCTGCCAGTTTCGGATGCAGTTCCCAGGTTGAGCCCGGGGATTTCACATCCGACTTGACAGACCGCCTGCGTGCGCTTTACGCCCAGTAATTCCG
+
CCCCCGGGGGGGGGGGGGGGGGGGGGGGGGGGGGGGGGGGGGGGGGGGGGGGGGGGGGGGGGGGGGGGGGGGGGGGGGGGGGGGGGGGGGGGGGGGGGGGGGGGGGGGGGGGGGGGGGGGGGGGGGGGGGGGGGGGGGGDEGGGGCGGG8EGGFGGGGGGGGFFGGGGGGGGGGGGGGGGGGGGGGGGFFGGGGGGGGGGGGFGFGGGGGGGGGGGDCF5)1<??F>E?FFFGGGFFFGGEF<6FGFFGG6
@M03364:276:000000000-BLYN8:1:1101:15783:15024 2:N:0:1
GGACTACACGGGTTTCTAATCCTGTTCGCTACCCATGCTTTCGAGCCTCAGCGTCAGTTGCAGACCAGACAGCCGCCTTCGCCACTGGTGTTCTTCCATATATCTACGCATTTCACCGCTACACATGGAATTCCACTCTCCTCTTCTGCACTCAAGTCCTCCAGTTTCCAATGACCCTCCCCGGTTGAGCCGGGGGCTTTCACATCAGACTTAAAGAACCGCCTGCGCTCGCTTTACGCCCAATAAATCCG
+
CCCCCGGGGGGGGGGGGGGGGGGGGGGGGGGGGGGGGGGGGGGGGGGGGGGGGGGGGGGGGGGGGGGGGGGGGGGGGGGGGGGGGGGGGGFEFGGGGGGGGGGGGGGGGGGGGGGGGGGDGGGGGGGGFGGGGGGGGGGGGGGGGGFGCGGGDFDGGFEFGGGGFGFGGFGGGGGGFDGGGGGGGGGGGGDG>E5EDGFFGGGGFGCDFGGGFGGGC4@CAGFF?4>F>EFFGGGFFFGGGE:FGGF9FG7
@M03364:276:000000000-BLYN8:1:1101:20461:15050 2:N:0:1
GGACTACAAGGGTTTCTAATCCTGTTTGCTCCCCACGCTTTCGCACCTGAGCGTCAGTCTTTGTCCAGGGGGCCGCCTTCGCCACCGGTATTCCTCCAGATCTCTACGCATTTCACCGCTACACCTGGAATTCTACCCCCCTCTACAAGACTCTAGCCTGCCAGTTTCGGATGCAGTTCCCAGGTTGAGCCCGGGGATTTCACATCCGACTTGACAGACCGCCTGCGTGCGCTTTACGCCCAGTAATTCCG
+
CCCCCFGGGGGGGGGGGGGGGGGGFGFGGGG<FGGGGGGGGGGGGGGGGGGCGGGGGGFGFGGGGCFGGDC@FGGGGGGGGGGGGGGGGDGGFG9FGGGGFGGGGGGGGGEEGGGGGDEEGGGGGGGGCFGGGGGGGGGGGGGFFGGGFGGGGGGGFFGGCCFGGGF9@**:1DAEEFACFF8:C?EG?FGDGGGG58:CGGGG@<F:<CGGGGGG4CFFECD??FF@?BFFCCD>FFEGGD2<7:4>GG7
@M03364:276:000000000-BLYN8:1:1101:20598:15069 2:N:0:1
GGACTACTGGGGTTTCTAATCCTGTTTGCTCCCCACGCTTTCGCACCTGAGCGTCAGTCTTTGTCCAGGGGGCCGCCTTCGCCACCGGTATTCCTCCAGATCTCTACGCATTTCACCGCTACACCTGGAATTCTACCCCCCTCTACAAGACTCTAGCCTGCCAGTTTCGGATGCAGTTCCCAGGTTGAGCCCGGGGATTTCACATCCGACTTGACAGACCGCCTGCGTGCGCTTTACGCCCAGTAATTCCG
+
CCCCCGGGGGGGGGGGGGGGGGGGGGGGGGGGGGGGGGGGGGGGGGGGGGGGGGGGGGGGGGGGGGGGGGGGGGGGGGGGGGGGGFEGGGGGFGGGGGGGFGGGGGGGGGGGGGGGGGGGGGGGGGGGGGFFDGGGGGGGGGGGGGGFGGGGGGGGGGGGGGGGGGGGGGGGDGFGGGGGGGGGGGFEGGFGGGGG**8CGFFGFFFGGGGGG76CCDGGFGFFFFFE:DFFGGGAF?>EGFF:DGFFGGC
@M03364:276:000000000-BLYN8:1:1101:27696:15099 2:N:0:1
GGACTACTCGGGTTTCTAATCCTGTGTGCTCCCCACGCTTTCGCACCTGAGCGTCAGTCTTTGTCCAGGGGGCCGCCTTCGCCACCGGTATGCCTCCCGATCTCTACGCATTTCACCGCTACACCTGGAATTCTACCCCCCTCTACAAGACTCTAGGCTGCCAGTTTCGGATGCAGTTCACAGGTTGAGCCCAGGGATTGCACATCCGACTTGACAGACCGCCTGCGTGCGCTTTACGCCCAGTAATTCCC
+
CC9B8FF<FGDGG,6CEAD9EGCFG,CFFFFEFG<+@7FEFFGGGCFF8E<FGG,BCC<FFGF,CFFFF@E77FFEG>CEG>=?C8FFEGF,5E=<=+>C++@EA?A@FCFE,FGCAE+=F=FFGFFF8F,>F,@AF8@:CC>:3BF,DDE@D;AC86@,*@C>@BEGG**19:D,55;,>;B>:9=8?CFC,:CE/<:,:CGFFGF*:5DGGGGG48ECBGF16FB81@)3933:=(227>??7C=4>F*
@M03364:276:000000000-BLYN8:1:1101:17870:15146 2:N:0:1
GGACTACTCGGGTTTCTAATCCTGTTTGCTCCCCACGCTTTCGCACCTGAGCGTCAGTCTTCGTCCAGGGGGCCGCCTTCGCCACCGGTATTCCTCCAGATCTCTACGCATTTCACCGCTACACCTGGAATTCTACCCCCCTCTACGAGACTCAAGCTTGCCAGTTTCAAATGCAGTTCCCAGGTTGAGCCCGGGGATTTCACATCTGACTTAACAAACCGCCTGCGTGCGCTTTACGCCCAGTAATTCCG
+
CCCCCGGGGGGGFGEGGGGGGGGGFGGGGGGGGGGGGGGGGGGGGGGGGGGGGGGGGGGGGGGGGGGGCFEGGGGGGGGGGGGGGGGGGGGGGGGGGGGGFGFGGGGGGGGGGGGGGGGGGGGGGGGGGGGGGGGGFGGGGGGGGGGGGGGGGGGGGGFFFGGGFGGGGFGGGGAFGGGGGGGGGGGGGGGGGGDGDGEGGCFDA<FFGGGGG77FF4EFBGFFFFFF0@DDGGGFF?GGGEBFGGFFGG*
@M03364:276:000000000-BLYN8:1:1101:14133:15185 2:N:0:1
GGACTACTGGGGTTTCTAATCCTGTTTGCTCCCCACGCTTTCGCACCTGAGCGTCAGTCTTTGTCCAGGGGGCCGCCTTCGCCACCGGTATTCCTCCAGATCTCTACGCATTTCACCGCTACACCTGGAATTCTACCCCCCTCTACAAGACTCTAGCCTGCCAGTTTCGGATGCAGTTCCCAGGTTGAGCCCGGGGATTTCACATCCGACTTGACAGACCGCCTGCGTGCGCTTTACGCCCAGTAATTCCG
+
CCCCCGGGGGGGGGGGGGGGGGGGGGGGGGGGGGGGGGGGGGGGGGGGGGGGGGGGGGGGGFGGGGGGGDGGGGGGGGGGGGGGGGGGGGGGGGGGGGGGFGGGGGGGGGGGGGGGGGGGGGGGGGGGGGGGGGGGGGFFGCECGGCDFFGGGGGGGGGGGGGGGGGGGGEGGGGEGGGGGGGFEEGGCGFCE=EGEEF9FGGGFGFG3DCCCGGFDFGFFGFF:>9@:>DFGGG<FFGGGFB?C7@<GG9
@M03364:276:000000000-BLYN8:1:1101:20021:15199 2:N:0:1
GGACTACTGGGGTTTCTAATCCTGTTTGCTCCCCACGCTTTCGCACCTGAGCGTCAGTCTTTGTCCAGGGGGCCGCCTTCGCCACCGGTATTCCTCCAGATCTCTACGCATTTCACCGCTACACCTGGAATTCTACCCCCCTCTACAAGACTCTAGCCTGCCAGTTTCGGATGCAGTTCCCAGGTTGAGCCCGGGGATTTCACATCCGACTTGACAGACCGCCTGCGTGCGCTTTACGCCCAGTAATTCCG
+
CCCCCGGGGGGGGGGGGGGGGGGGGGGGGGGGGGGGGGGGGGGGGGGGGGGGGGGGGFGGGGGGGGGGGGGGGGGGGGGGGGGGGFGGGGGGGGGGGGGGGGDFGGGGGG@GCFGGGGGGGGGGGGGGGGGGGGGGGFFEGGGGGGGGGGGGFFGGGGGGGGGGFFGGGGGGGGGC?FGGGGGGCGGFGGGGGGGGGGFGGGGGFFCGGG<DGGGFGGGGFGF:0>BE6B>ED3CFF<DEGB6?FFFFGGF
@M03364:276:000000000-BLYN8:1:1101:13715:15235 2:N:0:1
GGACTACCGGGGTATCTAATCCTGTTTGCTCCCCACGCTTTCGAGCCTCAGTGTTAGTTACAGGCCAGAGAGCCGCTTTCGCCTCCGGTGTTCCTCCATATATCTACGCATTTCACCGCTACACATGGAATTCCACTCTCCTCTCCTGCACTCAAGTCTCCCAGTTTCCAATGCACACAATGGTTGAGCCACTGCCTTTTACATCAGACTTAAGAAACCCCCTGCGCTCGCTTACCGCCCAATAAATCCGG
+
CCCCCGGGGGGGGGGGGGGGGGGGGGGGGGGGGGGGGGGGGGGGGGGGGGGGGGGGGGGGGGGGGGGGGGGGGGGGFGCFFGGGGGGGGGGEGGGGGGGGGGGGGGGGGGGGGGGGGGGGGGGGGGGGFGEGGGGGCCFFFGDFG?D8DGF88DEGADCFGGGGFDFFGGGFGFCFGGGGFDFGFEFGCC,@CFGGFF99CGGFFDC9*;FGC:CFGG,*/9?=28()/8?45**/).CCE>1=C>AEF<8
@M03364:276:000000000-BLYN8:1:1101:2814:15320 2:N:0:1
GGACTACGGGGGTTTCTAATCCTGTTTGCTCCCCACGCGTTCGCACCTCAGTGTCAGTATCAGTCCAGGTAGTCGCCTTCGCCACTGGGGTTCTTCCATATATCTACGCATTTCACCGCTACACAGGGAGTTCCACTGTCCTCTTCTGCACTCAAGTTTCCCAGTTTCCGATGCACTTCTTCGGTTGAGCCGAAGTCTTTCACATCAGACTGAAGAAACCGCCTGCGCCCGCTTTACGCCCAATAAATCCG
+
9CC<<FG,@BEECGG<E,6,CFEGFGFG9F,F@BGEC@+CFGF:FGGGGGG<EFEFGGGGC,6CE=FFGE,,CFFE7FF,FFE@BFGG,CFGCDEDE9F,EFGG;FGGG7FEFFGGFGGG7FDGF,FFF@@FCFFF9,@F8EFDFDFGFFG+@==EFG9E,8,@>,@,3+@EEDFG,69CDCF>FGGFDFFG*1>*1?C7+4=+12:2;*C*CF4BCCE65:>3<F9)(2=AGG*)13>E50-<F:96*99
@M03364:276:000000000-BLYN8:1:1101:2855:15344 2:N:0:1
GGACTACTAGGGTATCTAATCCTGTTTGCTCCCCACGCTTTCGCACCTCAGTGTCAGTATCAGTCCAGGTAGTCGCCTTCGCCACTGGTGTTCCTTCCTATATCTACGCATTTCACCGCTACACAGGAAATTCCACTACCCTCTACCATACTCTAGCTTGCCAGTTTTGGATGCAGTTCCCAGGTTGAGCCCGGGGATTTCACATTCAACTTAACAAACCACCTACGCGCGCTTTACGCCCAGTAATTCCG
+
CCCCCFGFFGGGGGGGGGGGGGGGGGGGGGGDF;FFCGGG8FGGGGGGGGGGGGGGEDGFGGGGFGGGGGGGFGGGGGGGGGGDGFF@CFGGDDEFFGCFGGGCAFGFFEFGGGFGGGGGGGEGFGGFFFFGFGGGGGGFGGDDGD,@EGGGGGGGGGDGGEFGGFDF@6@FGGGGFFDGFEFDFC88AFGGGEGGGEFGDGGF+B@CCFG<DCGGGDFFFFF@@FA*>>DF:5D363B8*57FGGF?GC;
@M03364:276:000000000-BLYN8:1:1101:12969:15433 2:N:0:1
GGACTACTGGGGTTTCTAATCCTGTTTGCTCCCCACGCTTTCGCACCTGAGCGTCAGTCTTTGTCCAGGGGGCCGCCTTCGCCACCGGTATTCCTCCAGATCTCTACGCATTTCACCGCTACACCTGGAATTCTACCCCCCTCTACAAGACTCTAGCCTGCCAGTTTCGAATGCAGTTCCCAGGTTGAGCCCGGGGATTTCACATCCGACTTGACAGACCGCCTGCGTGCGCTTTACGCCCAGTAATTCCG
+
CCCCCGGGGGGGGGGGGGGGGGGGGGGGGGGGGGGGGGGGGGGGGGGGGGGGGGGGGGGGGGGGGGGGGGGGGGGGGGGGGGGEGFGGGGGGGGGGGGGGGGGGGGGGGGGGGGGGF@FGGGGGGGGGGGGGGGGGGGGGGGGGGGGCFGGGGGGEGGGGGGGGGCGFGFGFGFF7EFFFGGFFGFCF,>ECGGDEECBFFGGGFGGC3CGGGGGFFFGFBED?FF>D:EEFDGFBFFGCGF?9C*94FF2
@M03364:276:000000000-BLYN8:1:1101:2972:15515 2:N:0:1
GGACTACTCGGGTATCTAATCCTGTTTGCTCCCCACGCTTTCGCACCTGAGCGTCAGTCTTTGTCCAGGGGGCCGCCTTCGCCACCGGTATTCCTCCAGATCTCTACGCATTTCACCGCTACACCTGGAATTCTACCCCCCTCTACAAGACTCTAGCCTGCCAGTTTCGGATGCAGTTCCCAGGTTGAGCCCGGGGATTTCACATCCGACTTGACAGACCGCCTGCGTGCGCTTTACGCCCAGTAATTCCG
+
CCCCCGGGGGGGGGGGGGGGGGGGGGGGGGGGGGGGGGGGGGGGGEGGGGGGGGGGGGGGGFGCFGGGGGGGGGGGGDGGGGFGGGGGGGGGGGGGGFGGG@EFGGGGGGCGGGGGGCFGGGGGGGGG8FGGGGGGGFGGGGGGGAFF9:EGGGGGGFFFFFGGGGGGDCEGEGCGGFGFGGGGCEFDDDGGEGEGCEGGGGGFFFGGDGG:>FDFGGGGFGFF<F0>?FFFGDG<FBGGGE:)CFFBG79
@M03364:276:000000000-BLYN8:1:1101:10311:15529 2:N:0:1
GGACTACCAGGGTTTCTAATCCTGTTTGCTCCCCACGCTTTCGCACCTGAGCGTCAGTCTTTGTCCAGGGGGCCGCCTTCGCCACCGGTATTCCTCCAGATCTCTACGCATTTCACCGCTACACATGGAATTCCACTCTCCTCTCCTGCACTCAAGTCTCCCAGTTTCCAATGCACACACTGGTTGAGCCACTGCCTTTTACATCAGACTTAAGAAACCACCTGCGCTCGCTTTACGCCCAATAAATCCGG
+
@C<CCGGGCECGECGGGGFFGGFCCFGGG<<EFGGEGGFCGGEFEFGGGCCE@C:@@CFF,E<<CFF<@@CC:CCFGFGGGDGGGE+FGCFAFCCCE,AFEFFEGGGGGDGGFGF9B6FCEGDFFDFGGG9FFGGD=DAFDCGGGGCC8,@=DG8A=B9DF88D<3@CE;F9@GGFGGE+:DB3,8E7AFD@4@9FDFGG7C?:AD**;9CC+:+=C6:CF:;=()0.8B>>*9+.)6E8>3@ACGF?99>
@M03364:276:000000000-BLYN8:1:1101:7435:15564 2:N:0:1
GGACTACTGGGGTATCTAATCCTGTTTGCTCCCCACGCTTTCGCACCTGAGCGTCAGTCTTTGTCCAGGGGGCCGCCTTCGCCACCGGTATTCCTCCAGATCTCTACGCATTTCACCGCTACACCTGGAATTCTACCCCCCTCTACAAGACTCTAGCCTGCCAGTTTCAAATGCAGTTCCCAGGTTGAGCCCGGGGATTTCACATCCGACTTGACAGACCGCCTGCGTGCGCTTTACGCCCAGTAATTCCG
+
CCCCCFGGGGGGGGGGGGGGGGGGGGGGGGGGGGGGGGGGGGGGGGGGGFGGGGGGGGGGGGGGGGGGGGGGGGGGGGGGGGGGGGGGGGGGGGGGGGGGGGGGGGGGGGGEGGGGGGGGGGGGGGGGGGGGGGGGGGGGGGGGGGGGGGGGGGGGGGGGGGGGGGGGGGGGGGFGGFGGCFGDGGGGGGGGGGGGGGFGGGGGFGGDCDGGGGGGGGFCD5:@FFFFF3>EDGGFFFGEEFFFCFFAGG7
@M03364:276:000000000-BLYN8:1:1101:23842:15607 2:N:0:1
GGACTACTAGGGTTTCTAATCCTGTTTGCTCCCCACGCTTTCGAGCCTCAGCGTCAGTTACAGACCAGAGAGCCGCCTTCGCCACTGGTGTTCCTCCATATATCTACGCATTTCACCGCTACACATGGAGTTCCACTGTCCTCTTCTGCACTCAAGTTTCCCAGTTTCCGATGCACTTCTTCGGTTGAGCCGAAGGCTTTCACATCAGACTTAAGAAACCGCCTGCGCTCGCTTTACGCCCAATAAATCCG
+
CCCCCGGGGGGGGGGGGGGGGGGGGGGGGGGGGGGGGGGGGGGGGGGGGGGGGGGDGGGFGGGGGGGGGGGGGGGGGGGGGGGGGGGGGGGGGGGGGGGGGGGGGGGGGGGGGGGGGGGGGGGGGGGGGCGGGGGGGGGGG8B@DEAFGGGGGGGGDFGGGGGGGGFGFEGGGGGGGGGGDGGCGGGGGGGGGGDEGGGGGGGGFGGGCGFGGGGGGGGGFGEFFABFFFEFGGFCFFDGGFDFGGA?F*:
@M03364:276:000000000-BLYN8:1:1101:6118:15609 2:N:0:1
GGACTACCAGGGTTTCTAATCCTGTTTGCTCCCCACGCTTTCGAGCCTCAGTGTCAGTTACAGGCCAGAGAGCCGCTTTCGCCTCCGGTGTTCCTCCATATATCTACGCATTTCACCGCTACACATGGAATTCCACTCTCCTCTCCTTCACTCAAGTCTCCCAGTTTCCAATGCACACAATGGTTGAGCCACTGCCTTTTACATCAGACTTAAGAAACCACCTGCGCTCGCTTTACGCCCAATAAATCCGG
+
CCCCCFGGGGGGGGGGGGGGGGGGGGGGGGGGGGGGDEGGGGGGCGGFGGGFGGGGGGGGFGGGGGGGG8CCGCCFGGFGGGGGGGFGFGFGGGGGGGGGGGGFGGGGGGGGGFGGGEFEFGGGGGGGGGFFGFGGGFFGFFF9DGD,8EE@EFEDEFFGF8DGGGFGGGFBD,3DFGEFGGCDEDFGGGGGFCFGGGGGG7EGFF5A>>C8+?CGD5@>CGFEFF2@AED:C*=@D9CB55=ACGFEGC9
@M03364:276:000000000-BLYN8:1:1101:17643:15611 2:N:0:1
GGACTACTCGGGTTTCTAATCCTGTTCGCTACCCATGCTTTCGAGCCTCAGCGTCAGTTACAGACCAGACAGCCGCCTTCGCCACTGGTGTTCTTCCATATATCTACGCATTTCACCGCTACACATGGAATTCCACTCTCCTCTCCTGCACTCAAGTCTCCCAGTTTCCAATGCACACAATGGTTGAGCCACTGCCTTTTACATCAGACTTAAGAAACCACCTGCGCTCGCTTTACGCCCAATAAATCCGG
+
CCCCCGGGGGGGFGGGGGGGGGGGGGFGGEGGGGGGGGGGGGGGGGGGGGGGGGGGGGGGGGGGGGGGGGGGGGGGGGGGGGGGGGGGGGGGGGGGGGGGGGGGGGGGGDGEGGGGGGGGGGGGGGGGGGGGGGGGGGGGGGGFGGGGGGGG8=EGGFGCGGDGGGGGGGAFDGGGFGDGGG,EFGCFGGGGGGGGGGGGGGGGFF*AGGF7:C7CCF@FF7AEFFFFDFFFDDFF>=BC553A:@FECD5
@M03364:276:000000000-BLYN8:1:1101:18684:15615 2:N:0:1
GGACTACACGGGTTTCTAATCCTGTTTGCTCCCCACGCTTTCGAGCCTCAGTGTCAGTTACAGGCCAGAGAGCCGCTTTCGCCACCGGTGTTCCTCCATATATCTACGCATTTCACCGCTACACATGGAATTCCACTCTCCTCTCCTGCACTCAAGTCTACCAGTTTCCAATGCATACAATGGTTGAGCCACTGCCTTTTACACCAGACTTAATAAACCACCTGCGCTCGCTTTACGCCCAATAAATCCGG
+
CCCCCGGGGGGGGGGGGGGGGGGGGGGGGGGGGGGGGGGGGGGGGGGGGGGGGGGGGGGGGGGFGGGGGGGGGGGGGGGFGGGGGGGGGGGGGGGGGGGGGGGGGGGGGGGGGGGGGGGGGGGGGGGGFFFGGGGGGGDFGGGCFFGGGGGGGGGGGGGGGFGGFGGGFGGGGCFGFGGGGGGGGGGGGFGGGGGGGFGGG8;CFFGGGGGGGFGCFG,9*CFFFFFD?DBDFGGFFDGGGFDF7:6?45>
@M03364:276:000000000-BLYN8:1:1101:22895:15701 2:N:0:1
GGACTACTAGGGTTTCTAATCCTGTTTGCTCCCCACGCTTTCGCACCTGAGCGTCAGTCTTTGTCCAGGGGGCCGCCTTCGCCACCGGTATTCCTCCAGATCTCTACGCATTTCACCGCTACACATGGAATTCCACTCTCCTCTTCTGCACTCAAGTTTCCCAGTTTCCAATGACCCTCCCCGGTTGAGCCGGGGGCTTTCACATCAGACTTAAGAAACCGCCTGCGCTCGCTTTACGCCCAATAAATCCG
+
CCCCCGGGGGGGGGGGGGGGGGGGGGGGGGGGGGGGGGEGFFGGGGGGGGGGGGGGGGFGGGGGGGGGGGGGGGGGDGGGGGGGGGGGEEFGFGGGGGGGGGGGFFGGGGGGGGGGGGGGGGGGGGGGFFGGGGGGGGDFFFGGGGGGGGGFGGGGGGGGFF8EFF9CGGGCGGGGGGGGCCCEGEGGGGG5EEEGGEG67:ECCFGDGGFCCGG+CFGEBGFFBF9@0BE@GGF4*,88EF:>FFF2CCC
@M03364:276:000000000-BLYN8:1:1101:12558:15809 2:N:0:1
GGACTACCGGGGTTTCTAATCCTGTTTGCTCCCCACGCTTTCGAGCCTCAGTGTCAGTTACAGGCCAGAGAGCCGCTTTCGCCTCCGGTGTTCCTCCATATATCTACGCATTTCACCGCTACACATGGAATTCCACTCTCCTCTCCTGCACTCAAGTCTCCCAGTTTCCAATGCACACAATGGTTGAGCCACTGCCTTTTACATCAGACTTAAGAAACCGCCTGCGCTCGCTTTACGCCCAATAAATCCGG
+
CCCCCGGGGGGGEGGGGGGGGGGGGGGGGGGGGGGGGGGGGGGGGGGGGGGGGGGGGGGGGGGFGGGGGGGGGGGGGGGGGGGGGGGGEGGGGGGGGGGGGGGGGGGGGGGGGGGGEEFEFGGGGGGC?CFFGGGGGGGGGGGFCEGGGGG8?FGDEGFGGFGGFFGGGGGGGGGFCGGCAFGGGEFGGFFGGGF69DCE9FCFF>?GGGGG7:FFGGFEAEF9=B>)64>AFGFCB;BCE31AFDA);C:
@M03364:276:000000000-BLYN8:1:1101:17720:15820 2:N:0:1
GGACTACTAGGGTTTCTAATCCTGTTTGCTCCCCACGCTTTCGAGCCTCAGTGTCAGTTACAGGCCAGAGAGCCGCTTTCGCCTCCGGTGTTCCTCCATATATCTACGCATTTCACCGCTACACAGGGAATTCCACTCTCCTCTCCTGCACTCAAGCCTCCCAGTTTCCAATGCACACACTGGTTGAGCCACTGCCTTTTACATCAGACCTAAGAAACCGCCTGCGGTCGCTTTAACCCCCATAAATCCGG
+
CCCCCGGDFGGGGCFGFGGGGGGGGGGGGGGGGGC@FGGGGGGCFGGGGGG<FGGGGGGG@<F<FGGG,C,BFGGGGGGGGGG@F@F:FFGGGGGGGF<FGGGGGGGFGGGGGGGGGGGGGGGG,,??FFGGG?EF,@,EEGFDG@,4=DCFGGDF,+,,3>DFGGGG,E,DFFAE8D>+,>DFGDE,,@8D7FC:,DEG7:FFC>**2*;?75;+7*=C>E95)0(25/:6CF+)+)38*03=DGF?FDC
@M03364:276:000000000-BLYN8:1:1101:18135:15846 2:N:0:1
GGACTACTCGGGTTTCTAATCCTGTTTGCTCCCCACGCTTTCGCGCCTCAGTGTCAGTTACCGTCCAGAGAGCCGCTTTCGCCACCGGTGTTCCTCCATATATCTACGCATTTCACCGCTACACATGGAATTCCACTCTCCTCTCCGACACTCAAGTATCCCAGTTTCAAATGCACACAATGGGTGAGGCCCTGCCTTTTACATCAGCATTAAGAGACCACCTGCGCTCGCCTTACCCCCAAGAAATCCCG
+
CCCCCGGGAFGGGGGGGGGGGGGGGGGGGGGGGGGGGGGGGGG,CFGGGGG6EFGGGGGG,,B9FGGF,,ECDFEG@@FFGGG7FEGGGGGGGGGGC,CFECGGGGGGGCGGGGGGGGGGGGGG,AFGGFGGGG;EGE@FEFGFGG++@CGGFGGGC,,38DFFFFGF,EGGGFG7;F++43@,D66@,@*@1@B86E>2225+45**++5+++:*;9:,)4)(02()/)0):C*().=EE3()271.**2
@M03364:276:000000000-BLYN8:1:1101:5586:15889 2:N:0:1
GGACTACCCGGGTTTCTAATCCTGTTTGCTCCCCACGCTTTCGAGCCTCAGCGTCAGTTACAGACCAGAGAGCCGCCTTCGCCACTGGTGTTCCTCCATATATCTACGCATTTCACCGCTACACATGGAATTCCACTCTCCTCTTCTGCACTCAAGTCTCCCAGTTTCCAATGCACACAATGGTTGAGCCACTGCCTTTTACATCAGACTTAAGAAACCACCTGCGCTCGCTTTACGCCCAATAAATCCGG
+
CCCCCGGGGGGGGGGEFDGG<F<FGFGGGGG@F@@FGFGGGGGGGGGGGFFGGGGGGAFGGGFEFGGGF6CFGFGGGGGGGFGGGGGFFDGDFDECGGFGGGGEEGGGCGCGFGGGGGGGGGGG?FGGFFGGGGGGGGCCFGGGGGGGA8E8>BFGGGAFGFEGEFGGAAF9DFGGGGDD8@8>C8CCFGGGGGGCFFBCFGGGFCGDGGCCG+=@>FEGFEF=)@=E=:B>FFG=EFE75>@6FCF?;35
@M03364:276:000000000-BLYN8:1:1101:7335:15901 2:N:0:1
GGACTACACGGGTTTCTAATCCTGTTTGCTCCCCACGCTTTCGAGCCTCAGTGTCAGTTACAGGCCAGAGAGCCGCTTTCGCCTCCGGTGTTCCTCCATATATCTACGCATTTCACCGCTACACATGGAATTCCACTCTCCTCTCCTGCACTCAAGTCTCCCAGTTTCCAATGCACACAATGGTTGAGCCACTGCCTTTTACATCAGACTTAAGAAACCACCTGCGCTCGCTTTACGCCCACTAAATCCGG
+
CCCCCGGGGGGGGGGGGGGGGGGGGGGGGGGGGGGGGGGGGGGGGGGGGGGGGGGGGGGGGGGGGGGGGGGECFGGGGGGGGGGGFEGG@FDGFCGGGGGGGGGGFGGGGGGGGGGGGGGGGGGGFFFFFGGGGGGFGGGGGGGGGGGGGGGGFGCFFGGEFGGFGGGEGGGGGGGGGDFGGGGGGDFGGGGFGGGGGGGCFEFFGFGG5CFFGG7DGGGFGFFFFF>?48BG*+>?=EGG33AFFFFGDC
@M03364:276:000000000-BLYN8:1:1101:22645:15916 2:N:0:1
GGACTACTGGGGTATCTAATCCTGTTTGCTCCCCACGCTTTCGAGCCTCAGTGTCAGTTACAGGCCAGAGAGCCGCTTTCGCCTCCGGTGTTCCTCCATATATCTACGCATTTCACCGCTACACATGGAATTCCACTGTCCTCTTCTGCACTCAAGTCTCCCAGTTTCCAATGCACTTCTTCGGTTGAGCCGAAGGCTTTCACATTAGACTTAAAAGACCGCCTGCGCTCGCTTTACGCCCAATAAATCCG
+
C@CCCGGFGFGG@FCFGGA<FFFEFFDFGGGEG;FFEDEEFG@@E7@@FFACEFGFDG9EEAGGGGGFFEGCDAFGECDFGCGGGGFG6@,BFE=FEF<FGAE<=FCFGGGC<FEGFC@4FGCFFFGGGGFGGGGGGGGGF;DD>F;;EFG8FDEGFC,@=@,=3>@;DFGFF899=DD=,EFGFCCGGGG>>>EEFGFGGFFFF<CFFF7BFGGFFFFG55@=DA>B=DE>D*>CC;GECE;4;DCFG6)
@M03364:276:000000000-BLYN8:1:1101:13835:15916 2:N:0:1
GGACTACTCGGGTATCTAATCCTGTTCGCTACCCATGCTTTCGAGCCTCAGCGTCAGTTACAGACCAGACAGCCGCCTTCGCCACTGGTGTTCCTCCATATATCTACGCATTTCACCGCTACACAGGAAATTCCACTACCCTCTACCATACTCTAGCTTGCCAGTTTTGGATGCAGTTCCCAGGTTGAGCCCGGGGATTTCACATTCAACTTAACAAACCACCTACGCGCGCTTTACGCCCAGTAATTCCG
+
CCCCCGGGFGGGGDGGGGGGGGGGGGGGGGGGGGGGGGGGGGGGGGGFGGGGGGGGGFGGCFGGGGGGGGGGGGGGGDCGFGGGGGGGFFGGGGGGGGGGGGGGGGGGGGGGGGGGGGGGEGGGCFGGFGGGGGGGGGGGGGGGGGGGGGGGGGGGGGFGFGGFDDGGG88>DFFFFGGG8FGGD9@C7EFGGGGG*CFFGCFB69B@F8CC>+=CCCF>AF4@:A2?2B>3CD87+:CEG3?AF@AEGG9
@M03364:276:000000000-BLYN8:1:1101:21610:16007 2:N:0:1
GGACTACTGGGGTTTCTAATCCTGTTTGCTCCCCACGCTTTCGCACCTGAGCGTCAGTCTTTGTCCAGGGGGCCGCCTTCGCCACCGGTATTCCTCCAGATCTCTACGCATTTCACCGCTACACCTGGAATTCTACCCCCCTCTACAAGACTCTAGCCTGCCAGTTTCGAATGCAGTTCCCAGGTTGAGCCCGGGGATTTCACATCCGACTTGACAGACCGCCTGCGTGCGCTTTACGCCCAGTAATTCCG
+
CCCCCGGGGGGGGGGGFGGGGGGGGGGGGGGGGGGGGGGGGGGGGGGGGGGGGGGGGGGGGGGGGGGGGGGGGGGGFFGGGGGDGGGGGGGGGGGDGGDGGGGGGGFDGGGGGGGGGGGGGGGGGGEFGGGGGGGGGGGGGGGGFGGGGGCFEEGGGGGGGGGGGGGGGGF6CGFEGGFGFF6>FGFGGGFG5:EGGGGGGGGGF<FDGGGGGGGCC55FEGFBFFBF?EFFGGG>FFGGG:(9D:=>GG7
@M03364:276:000000000-BLYN8:1:1101:10848:16017 2:N:0:1
GGACTACAGGGGTTTCTAATCCTGTTTGCTCCCCACGCTTTCGCACCTGAGCGTCAGTCTTTGTCCAGGGGGCCGCCTTCGCCACCGGTATTCCTCCAGATCTCTACGCATTTCACCGCTACACCTGGAATTCTACCCCCCTCTACAAGACTCTAGCCTGCCAGTTTCGGATGCAGTTCCCAGGTTGAGCCCGGGGATTTCACATCCGACTTGACAGACCGCCTGCGTGCGCTTTACGCCCAGTAATTCCG
+
CCCCCGGGGGGGGGGGGGGGGGGGGGGGFGFGGGGGGGGGGGGGGDGGGGGGGGGGGGGGGGGGGFGGGGGGGGGGGGFGGGEGGGGGGCGGGGGGF@F9FGGGFFGGGGGFFFGEFGGGDGFGGGGFGGGGGGGGDFEEGGGGGGGG??ED6BFFFGGFGGGGGGGFG5C>EGGGFGCFGGGGGGGGGGGGGDGGGGGGGGGGAGFDGGGGGGGFGFFGDG>?BF>>?EBBGGG9@:CGE3<FGF?AG*9
@M03364:276:000000000-BLYN8:1:1101:14615:16050 2:N:0:1
GGACTACAAGGGTTTCTAATCCTGTTTGCTCCCCACGCTTTCGAGCCTCAGTGTCAGTTACAGGCCAGAGAGCCGCTTTCGCCTCCGGTGTTCCTCCATATATCTACGCATTTCACCGCTACACATGGAATTCCACTCTCCTCTCCTGCACTCAAGTCTCCCAGTTTCCAATGCACACAATGGTTGAGCCACTGCCTTTTACATCAGACTTAAGAAACCACCTGCGCTCGCTTTACGCCCAATAAATCCGG
+
CCCCCGGGGGGGGGGGGGGGGGGGGGGGGGGGGGFEGGGGGGGGGGGGCFGGGGGGGGGGGGGGGGFGGGGGGGGGGGGGGDGGGGGGGGGGGGGGGFG<FFFGFFFGGGGGCEFFFGGDDFGGGGGGGGGGGGGGCFGGGGGGG8FD@DFGGGGGGGGFGFEGFDFGGGGGGGGGGGGGGFCGGGGFGGFFG69DGDGGGGGGFCF9DDDFC7CDGC,7@53)-9)@AFEEDCFC>=GEE)()*;A?;D3
@M03364:276:000000000-BLYN8:1:1101:20826:16071 2:N:0:1
GGACTACAGGGGTATCTAATCCTGTTTGCTCCCCACGCTTTCGAGCCTCAGTGTCAGTTACAGGCCAGAGAGCCGCTTTCGCCTCCGGTGTTCCTCCATATATCTACGCATTTCACCGCTACACATGGAATTCCACTCTCCTCTCCTGCACTCAAGTCTCCCAGTTTCCAATGCACACAATGGTTGAGCCACTGCCTTTTACATCAGACTTAAGAAACCACCTGCGCTCGCTTTACGCCCAATAAATCAGG
+
CCCCCGGGGGGGGGGGGGGGGFGGGGGGGGGFGEGGGGGGGGGGGGGGFFGGGGGGGGGGGFCGFDCGGGGGGGGGGGGGGGDCFGGGGGGGEE9FF?FDDG9FFFGFFGC7FAFGGCFGGGGGGGGGGGGGGGGFEFGG8DF?E@=BFGC8DGGDGGAAEF8CGGGGFGA=DFCA9DGGDG8@F>FGC7,DCFCGFFGGFDCFFGGCGGD877=@CGEFFEFF@D=>DEE54CGCB=88553=FCAC*;9
@M03364:276:000000000-BLYN8:1:1101:23169:16141 2:N:0:1
GGACTACTGGGGTTTCTAATCCTGTTTGCTCCCCACGCTTTCGCACCTGAGCGTCAGTCTTTGTCCAGGGGGCCGCCTTCGCCACCGGTATTCCTCCCGATCTCTACGCATTTCACCGCTACACCTTGAATTCTACCCCCCTCTACAAGACTCTAGCCTGCCAGTTTTGGATGCAGTTCCCAGGTTTAGCCCGGGGATTTCACATCCGACTTGACTCGCCGCCTGCGTTCCCTTTACGCCCAGTAATTCCG
+
CCCCCGGGDGGGFEFGGGGGGGGGGGGGGGAEGEFF+:F7DEECCGEF<FGGEGGGEF9@9CFE9FFF8:7F@CFGGG:FGGDEGA@CF7=,??EFG+:+>@EFAFGGDFGGGGAFGGGGGGGEGC5EGGFGFAA;>=+=8+@FBCFD,:CFFCC936D8,4@CGG9,55>EFGFGCCF,>>DE>:,=CGFG5*:8EG6+;CF@7*2*/759CC7++*=5>7>815>0())/*:C>63?EEBFFCFFFGD9
@M03364:276:000000000-BLYN8:1:1101:13245:16151 2:N:0:1
GGACTACCAGGGTATCTAATCCTGTTTGCTCCCCACGCTTTCGCACCTGAGCGTCAGTCTTTGTCCAGGGGGCCGCCTTCGCCACCGGTATTCCTCCAGATCTCTACGCATTTCACCGCTACACCTGGAATTCTACCCCCCTCTACAAGACTCTAGCCTGCCAGTTTCGGATGCAGTTCCCAGGTTGAGCCCGGGGATTTCACATCCGACTTGACAGACCGCCTGCGTGCGCTTTACGCCCAGTAATTCCG
+
CCCCCGGGGGGGGGGGGGGGGGFGGGGGGGGGGGGEGGGGGGGGGGGGFGGCFGGGGGGCEFGGGGGGCF@EFGGGGGGGGFFGGGGGGGGFGGGGGFEEGGGF9EEFFGDGGGGGGGGGGGGGGFGGGEGGFGFGFGGGGGGGAFF,8DEGGEFCFGGFCGGGGGFGCDGG>FAF,EGGFDFGGFFGGGGGGGGGC8B9C>E7AF4>5<DGF7F>C**=>=B?<@>@(8;DG*>A?1*1:800CCB4FG4
@M03364:276:000000000-BLYN8:1:1101:28266:16170 2:N:0:1
GGACTACCCGGGTATCTAATCCCGTTTGCTCCCCACGCTTTCGCACCTGAGCGTCAGTCTTTGTCCAGGGGGCCGCCTTCGCCACCGGTATTCCTCCAGATCTCTACGCATTTCACCGCTACACCTGGAATTCTACCCCCCTCTACAAGACTCCAGCCTGCCAGTTTCGGATGCAGTTCCCAGGTTGAGCCCGGGGATTTCACATCCGACTTGACAGACCGCCTGCGTGCGCTTTACGCCCAGTAATTCCG
+
CCCC<FGGGGGGGGGGGGGGGF,FGGGGGGGGGGFEGGGGGGGGGGGGGGGGGG7FEGGFGGGGGGGGGD>C@EFGGGGGGGGDGFFEEGGFG,EFGGGGGFGECGGGGGGGGFGGGGGGGGGGGGGGGGFCGFGGGF+@EGGGGGFG9DECFFGGGFGGGGGGGGGGGGEEEGFFGFDFDGGCFC88CFC=EG>ECEG9CFFG6<CDDDGD0>FG=58=BDEF?F>>?DFBD17404>?EDB@GC=):70
@M03364:276:000000000-BLYN8:1:1101:18353:16196 2:N:0:1
GGACTACCGGGGTTTCTAATCCTGTTTGCTCCCCACGCTTTCGCACCTGAGCGTCAGTCTTTGTCCAGGGGGCCGCCTTCGCCACCGGTATTCCTCCAGATCTCTACGCATTTCACCGCTACACCTGGAATTCTACCCCCCTCTACAAGACTCTAGCCTGCCAGTTTCGGATGCAGTTCCCAGGTTGAGCCCGGGGATTTCACATCCGACTTGACAGACCGCCTGCGTGCGCTTTACGCCCAGTAATTCCG
+
CCCCCFGGDGGGGGGGGGFGGGGGGGGGGGGGGGGGGGGGGGGGGGGGFGGGGGGGGFGGFGGGGGGGGEGGGGEGGGGGGGFGGGGGGDGFEGFGGGGGGFGFGFGGGGDFFGGGGGGG7FGGGFGGGGGGGGGGGGGGGGGDGGGCCGGGGGGGGGGGGGGGGGGGGGEGEGGGFGGGGGCGF,AFGGGGGGEE5CEFFCGFFFGGGGGGGFGGDF=CBGF??F>E0<B:DCF>F?ECGF?:*28:7:*
@M03364:276:000000000-BLYN8:1:1101:23186:16230 2:N:0:1
GGACTACAGGGGTTTCTAATCCTGTTTGCTCCCCACGCTTTCGCACCTGAGCGTCAGTCTTTGTCCAGGGGGCCGCCTTCGCCACCGGTATTCCTCCAGATCTCTACGCATTTCACCGCTACACCTGGAATTCTACCCCCCTCTACAAGACTCTAGCCTGCCAGTTTCGGATGCAGTTCCCAGGTTGAGCCCGGGGATTTCACATCCGACTTGACAGACCGCCTGCGTGCGCTTTACGCCCAGTAATTCCG
+
CCCCCGGCGGGEGGGGGFGGGGGGGGGGGGGGGGGDGGGGGGGGCGGGFFGCCGGGGGGGGGEGGGGGFGGGGGGDEGFGGGGGGGGGGGGGFGGGG8EFFGFFFGGGGGGGGG9FGGGGCCFGGGGGGGGGGGGFGGGGGGDFCFG9EGGGGGCAFGFFGGGGGGGFGD3>5DGGGGFF??G5FFGFGGGGGGCE=EGFGCF:7FF<DC)9:*2@FC5==E>BBFBFBBDFDGF946EE:::@>F@)CD*
@M03364:276:000000000-BLYN8:1:1101:24106:16280 2:N:0:1
GGACTACCCGGGTATCTAATCCTGTTTGCTCCCCACGCTTTCGAGCCTCAGTGTCAGTTACAGGCCAGAGAGCCGCTTTCGCCACTGGTGTTCTTCCATATATCTACGCATTTCACCGCTACACATGGAGTTCCACTGTCCTCTTCTGCACTCCAGCTTCCCAGTTTCCGATGCACTTCTTCGGTTGAGCCGAAGGCTTTCACATCCGACTTAACAAACCGCCTGCGCACGCTTTACTCCCAATAAATCCG
+
CCCCCGGGGDGFGCEGGGGGGGGGGGGGGGGCGGGGCGGGGGGGGGGGGGGFGGGF@FFFGFF8FGGG,C<FFGGG7BBFEGGGG8CFGFF=FGDGGGGGGGGFGGGGGEGGGGGGGGGGDFGGGFDFG<FFGFGGA8,CEEGG9E;DFGE8>,@8,=DFGG8B>FFCD>8CGGGDDGGFDGF6FG6FGGGCE88C>FFGFGGGFG**3;DD7F+=?FGC5:>D>F=)(0.5CGFCA);<AF15CG+)+>)
@M03364:276:000000000-BLYN8:1:1101:7619:16324 2:N:0:1
GGACTACTCGGGTTTCTAATCCTGTTTGCTCCCCACGCTTTCGCGCCTCAGTGTCAGTTACAGGCCAGAGAGCCGCTTTCGCCTCCGGTGTTCCTCCATATATCTACGCATTTCACCGCTACACATGGAATTCCACTCTCCTCTCCTGCACTCAAGTCTCCCAGTTTCCAATGCACACAATGGTTGATCCACTGCCTTTTACATCAGACTTAAGAAACCACCTTCGCTCTCTTTCCGCCCAAATAATCCGG
+
<CCC?CFGGGGGGGGFGEDFEFGGGGGFGG<FFE8FGEEFGGG7@EGGGEFGGGGGGGGGGGFEEGFFG8FFGGGGECFCFEGBFGGGGFGF<FFEFFGFAFGGFGGGGGCFGFGGGEE?C=?FCFGGF<EFGDDCEFGGGGGGGGG,8=DFF?F,6,,6E,,@FGGGDF,DD8AD,===63DDG+,,7D?8C8FGGGFC<C,+=897>AD+5++=9CC,3=F3B*:*(/*/41+5?@EG55(*;7@73))
@M03364:276:000000000-BLYN8:1:1101:7319:16352 2:N:0:1
GGACTACAAGGGTTTCTAATCCTGTTTGCTACCCATGCTTTCGAGCCTCAGCGTCAGTTACAGACCAGAGAGCCGCTTTCGCCTCCGGTGTTCCTCCATATATCTACGCATTTCACCGCTACACATGGAATTCTACCCCCCTCTACAAGACTCTAGCCTGCCAGTTTCGAATGCAGTTCCCAGGTTGAGCCCGGGGATTTCACATCCGACTTGACAGACCGCCTGCGTGCGCTTTACGCCCAGTAATTCCG
+
@CCCCGGGGGGGGGGGGGGGEFGGGGGGGG9FGGGGGGGGGGGGGGGGGFGGGGGGGGGGGFGFGGDGGG8EFGGGGGGGGGGGGGGGGGGGGGGGGGG,ECEGCFGFE7CCGFGGGGGGGGGGGFGG,=EGGDEFG8FGGGEDAFF3C,@AFGGGGGGGGGDFGGCFC6EGGGG,@EFEFF,DFDCFFFGGG5C*;EGGG+BFADF*;8<8D7?FF<E=?E>12A(:;A;51<F<F1E8E526C*/6DG*
@M03364:276:000000000-BLYN8:1:1101:18580:16433 2:N:0:1
CGACTACCAGGGTTTCTAATCCTGTTTGCTCCCCACGCTTTCGCGCCTCAGTGTCAGTTACAGGCCAGAGAGCCGCTTTCGCCTCCGGTGTTCCTCCATATATCTACGCATTTCACCGCTACACAGGGAATTCCACCCTACTCTCCTGCACTCAAGTCTCCCAGTTTCCAATGCACACCATGGTTGAGCCACTGCCTTTTACATCAGACTTAAGAAACCACCTGCGCTCGCTTTACGCCAAATAAATCCGG
+
-ABC,+;FCF7@;<,CCFCCFFFA-6,CF,FGD,,6@FF7F,B,@7@,@@FGGE<@<FFG@FEC,,EGF@,@,C:@8@B<@FF,6BF:88B,C?,?F@FEEEA,=,C,4FC+,:559448+4:AE,,?D?,4,ACE,+4,8=DF8E,>D8D+>,,=@@,@>FGG>,3,7=B;EE8,E8>?FEFG,3DF74,3@CFGGGFA7C;@++3C5*+5+5+23*41/;F2>;@)-)/:5C+9)1:*=).++++)*82
@M03364:276:000000000-BLYN8:1:1101:21951:16468 2:N:0:1
GGACTACAAGGGTTTCTAATCCTGTTTGCTCCCCACGCTTTCGCACCTGAGCGTCAGTCTTCGTCCAGGGGGCCGCCTTCGCCACCGGTATTCCTCCAGATCTCTACGCATTTCACCGCTACACCTGGAATTCTACCCCCCTCTACGAGACTCAAGCCTGCCAGTATCAGATGCAGTTCCCGGGTTGAGCCCGGGGATTTCACATCCGACTTGACAGACCGCCTGCGTGCGCTTTACGCCCAGTAATTCCG
+
CCCCCGGGGGGGGGGGGGGGGGGGGGGGGGGGGGGGGGGGGGGGGGGGGGGGGGGGGGGGGGGGGGGGGGGGGGGGGGGGGGGGGGGGGGGGGGGGGGGGGGGGGGGGGGGGGGGGGGGGGGGGGFGGGFGFGGGGGGGGGGGGFGGDGGGFFFGGGGGGG7EGGECG;DEGFGGGGGGGCEEEGGGGFFGGGGGGGGGGGGGGFGGGGGGGGGGGFGGGFGEB1@BD6DFFDDGAF?GGGBBFDFFFGF9
@M03364:276:000000000-BLYN8:1:1101:20358:16483 2:N:0:1
GGACTACCCGGGTATCTAATCCTGTTTGCTCCCCACGCTTTCGCACCTGAGCGTCAGTCTTCGTGCAGGGGGCCGCCTTCGCCACCGGTATTCCTCCAGATCTCTACGCATTTCACCGCTACACCTGGAATTCTACCCCCCTCTACAAGACTCTAGCCTGCCAGTTTCGAATGCAGTTCCCAGGTTGAGCCCGGGGATTTCACATCCGACTTGACAGACCGCCTGCGTGCGCTTTACGCCCAGTAATTCCG
+
CCCCCGGGGGGGGGGGGGGGGGGGFGGGGFGGGGGGGGEEGGGDGGGGGGGFEGFGGGGGGEGGFEFGGGGGGGGGGGEGGGGGGGGGGGGGGGGGGGG9AFGFGGGFEGGGGGGGGGGGGGGGGGGGGCFCGGGGGGGGEGGGGGGGGFFGGGGCFGGGGG8BBCFGC5,DFG7D@ECFFFGFGGFFG7CGGGGGGGGFGGGFFGGGGGDGGDGGGGGFFDBFFFFD0@>EGDFAFFGGE:?)7:@AF>0
@M03364:276:000000000-BLYN8:1:1101:14601:16508 2:N:0:1
GGACTACTAGGGTATCTAATCCTGTTTGCTCCCCACGCTTTCGAGCCTCAGTGTCAGTTACAGGCCAGAGAGCCGCTTTCGCCTCCGGTGTTCCTCCATATATCTACGCATTTCACCGCTACACATGGAATTCCACTCTCCTCTCCTGCACTCAAGTCTCCCAGTTTCCAATGCACACAATGGTTGAGCCACTGCCTTTTACATCAGACTTAAGAAACCACCTGCGCTCGCTTTACGCCCAATAAATCCGG
+
CCCCCGGFGGGGFFGGGGGEGGGGGGGGGGGGGGGGGGEGGFGGGGGGGGGFGGFGGFCGGGGGGGGGDDFEFGGGEFFGGGGGGGGGEGGGGGEFGGGGGGGGGGFGCFEGGGGGGEGGEFCGFGGFGGFGGFEEEGGGFFGGGGG8EGG8DF89EFFGGC=F>FGGF9;;88FFGGGGCADF,=@EGGGGCDEFCFCCGGGC+<F?DCBDFCF7CG8FACFBFFAA=EDFDCDEEFCEE?8;>>AECD>
@M03364:276:000000000-BLYN8:1:1101:24137:16531 2:N:0:1
GGACTACTGGGGTATCTAATCCTGTTTGCTACCCATGCTTTCGAGCCTCAGCGTCAGTTACAGACCAGACAGCCGCCTTCGCCACTGGTGTTCTTCCATATATCTACGCATTTCACCGCTACACATGGAGTTCCACTGTCCTCTTCTGCACTCAAGTTTCCCAGTTTCCGATGCACTTCTTCGGTTGAGCCGAAGGCTTTCACATCAGACTTAAGAAACCGCCTGCGCTCGCTTTACGCCCAATAAATCCG
+
BCCCCGGGGGFGGDGGGGGGGGGGGGGGGGGGGGGGGGGGGGEGGGGGDDFGGGGECGGGGGCFFGGGGGGGGG7FGGGGGGEGGGGGGGGGGGGGGGFFGGGGGGCGGGGGGGGGGGGGFGGGGGCFGDGFFGGGG@FGGGGGGGGGGGGGFGGFEGFGGGGDGGGGGGG==EFGGFFFGGGGGGEGGGGEG+BEFGGFCGGGFGGGGGGCC>8>CGGCBGFFFF@6@;BFGGCC6(BCGF@FD>AEGF<
@M03364:276:000000000-BLYN8:1:1101:20703:16537 2:N:0:1
GGACTACAAGGGTTTCTAATCCTGTTCGCTACCCATGCTTTCGAGCCTCAGCGTCAGTTACAGACCAGACAGCCGCCTTCGCCACTGGTGTTCTTCCATATATCTACGCATTTCACCGCTACACATGGAGTTCCACTGTCCTCTTCTGCACTCAAGTCTCCCAGTTTCCAATGCACTTCTTCGGTTGAGCCGAAGGCTTTCACATTAGACTTAAAAGACCGCCTGCGCTCGCTTTACGCCCAATAAATCCG
+
CCCCCFGGGGGGGGGGGGGGGGGGGGGGGGGGGGGGGGGGGGGGGGGGGGGGGGGGGFGGGGGGGGGGGGGGDFCFGGGGGGGGGGGGGGGGGGGGGGGFDGGGGGGGGGGEGGGGFGDGGGGGGGGGGGGGGGGGGGGFGGGGGGGGCFGGGGGGGGGGGFCGGGGGGGGGGGCGGFGGGGG6FEGGGGFGDEEGGGGGGGGGF>CFGFGGGGGGGGGCBGEFFFFFFDBEG3>>FFGEGE(86>AEG4>
@M03364:276:000000000-BLYN8:1:1101:5032:16592 2:N:0:1
GGACTACTCGGGTTGCTAATCCTGTTTGCTCCCCACGCTTTCGCACCTGAGCGTCAGTCTTCGTCCAGGGGGCCGCCTTCGCCACCGGTATTCCTCCAGATCTCTACGCATTTCACCGCTACACCTGGAATTCTACCCCCCTCTACAATACTCTAGCCTGCCAGTTTCGGATGCAGTTGCCAGGTTGAGCCCGGGGATTTCACATCCGACTTGACAGACCGCCTGCGTGCGCTTTACGCCCAGTACTCCCG
+
-ACC<FFGGGGDF;+CFGGG<EA9FFFGDA6CCEF+@+B;DFFC@C:EC<FFGGCEGFG99CFGGG:FF,+@BBCFFC4EF7F=FEGGEG@?FA;,?FE<54C,CFD++@F@F,AEEFEC++4FGGGFF8DGFGGGFFDFEE>DGGGG9AFFFCGGGCA6@8DC>>A,***3489?<=,>EEFFG9D?7@8=EDE::8BFGC?F8402<5)9>**+;4E5)5><<F;E,7.591*67<52:58?>**)*9/
@M03364:276:000000000-BLYN8:1:1101:8832:16602 2:N:0:1
GGACTACTGGGGTATCTAATCCTGTTTGCTCCCCACGCTTTCGCACCTCAGTGTCAGTATCAGTCCAGGTAGTCGCCTTCGCCACTGGTGTTCCTTCCTATATCTACGCATTTCACCGCTACACAGGAAATTCCACTACCCTCTACCATACTCTAGCTTGCCAGTTTCGGATGCAGTTCCCAGGTTGAGCCCGGGGATTTCACATCCGACTTGACAGACCGCCTGCGTGCGCTTTACGCCCAGTAATTCCG
+
CCCCCGGGGGGGGGGGGGGGGGCFFGGGGGGGGGGGGEEGGGGGGGGGGGGGGGGGGGGGGGGGGGGGGGGGGGGGGGGGGGGGGGGFFFFFGGGGGGGGGGGGGAGGGGGG,FFG<FGGGGGGGGFGGGFGGFDGFCGEFGGGFGGCEFFFGGGGFGGF?@EG<EAFGG>8CGFGFGGGF9=BDFGGGGGCGGGGDGGGGC:FFGGGGGDGGF47?4;18EA>9A(8@DFFGD538;>EG>=;C+8/@F*
@M03364:276:000000000-BLYN8:1:1101:15740:16633 2:N:0:1
GGACTACTAGGGTATCTAATCCTGTTTGCTCCCCACGCTTTCGAGCCTCAGTGTCAGTTACAGGCCAGAGAGCCGCTTTCGCCACCGGTGTTCCTCCATATATCTACGCATTTCACCGCTACACATGGAATTCCACTCTCCTCTCCTGCACTCAAGTCTCCCAGTTTCCAATGCACACAATGGTTGAGCCACTGCCTTTTACATCAGACTTAAGCAACCACCTGACCTCGCTTTCCGCCCAATAAATCCGG
+
CCCCCGGGGGGGGGGGGGGGGGGGFGGGGGGGFCFGGGGGGGGGGGGGGGFGGGGGGFGGGEFFGGGGGFGEFGGGGGGGCFGGGGGGFGGGGGGGGGGFGGDGGGFFGECGGGGGGEGEEGGGGGGGFFFFEFGGF==?E9DDGGGCDDFFGD88ECAFFCD=6=E,@DC;FGGFFGGGDFGCAC88DGC:,,@8CCFG?FGCFCC7C9;C>;8?5C>EF*6.)*::;BFFG7+88>CCEFDFFFF8*78
@M03364:276:000000000-BLYN8:1:1101:13966:16643 2:N:0:1
GGACTACTAGGGTTTCTAATCCTGTTTGCTCCCCACGCTTTCGAGCCTCAGTGTCAGTTACAGGCCAGAGAGCCGCTTTCGCCTCCGGTGTTCCTCCATATATCTACGCATTTCACCGCTACACATGGAGTTCCACTGTCCTCTTCTGCACTCAAGTCTCCCAGTTTCCAATGCACTTCTTCGGTTGAGCCGAAGGCTTTCACATTAGACTTAAGAAACCGCCTCCGCTCGCTTTACGCCCAATAAATCCG
+
CCC@CF8A,EFGGEGGGGGFGGGGGGGFECG8DF<FGDCFGGEFGGGFGGGFEF99EFG9CF@FGEGD@FGEGGGGG:79@@FCCFFC+CCC<<E,BFECEDCFGGE,@4B?AAFGGG:CFG@EGE9<FCEBFFCFGDBAEDB?FGGDEDG?FFEFGG,;DFDF<E@AF=,;,=@FF8DD8D6+8++6,D6:+5@8C8D9<CCFFGCC+:D>F7;D>?6,:E*));>8@D;)**17+0EE=A<);FF?G4:
@M03364:276:000000000-BLYN8:1:1101:14048:16692 2:N:0:1
GGACTACAGGGGTTTCTAATCCTGTTCGCTACCCATGCTTTCGAGCCTCAGCGTCAGTTGCAGACCAGACAGCCGCCTTCGCCACTGGTGTTCCTCCATATATCTACGCATTTCACCGCTACACATGGAATTCCACTCTCCTCTTCTGCACTCAAGTTTCCCAGTTTCCAATGACCCTCCCCGGTTGAGCCGGGGGCTTTCACATCAGACTTAAAGAACCGCCTGCGCTCGCTTTACGCCCAATAAATCCG
+
CCCCCGGGGGGGGGGGGGGGGGGGGGGGGGGGGGGGGGGGGGGGGGGGGGGGGGGGGGGGGGGGGGGGGGGGGGGGGGGGGGGGGGGGGGGGGGGGGGGGGGFGGGGGGCEGFGGGGGGGGGGGGGGGGGGGGGGGGGFGGGFGGGGGGGGGGGGGFGCFGGGGGGGGGGCFGGGGGGGGGGGGGGGGGGGGCEEGGGGGGGGG6*0;CFFGGG7:DCGGFGDF@FF>>FF><F<>FFGGGF<FGGFFGC9
@M03364:276:000000000-BLYN8:1:1101:12659:16695 2:N:0:1
GGACTACTGGGGTATCTAATCCTGTTTGCTCCCCACGCTTTCGCACCTGAGCGTCAGTCTTTGTCCAGGGGGCCGCCTTCGCCACCGGTATTCCTCCAGATCTCTACGCATTTCACCGCTACACCTGGAATTATACCCCCCTCTACAAGACTCTAGCCTGCCAGTTTCGGATGCAGTTCCCAGGTTGAGCCCGGGGATTTCACATACGACTTGACATACCGCCTTCGTGCGCTTTACGCCCAGTAATTCTG
+
CCCCCGGC<FGGGGGEFGGFFGGGGGFEGGA,68C:FGCGGAE@C@B<F<FEF:FCCGGGGFGE,C9CE@@CF+@FCG:=<BCCFGGDFGFE9F;B<,9:,9CA@E<F=BF7<?EFB@FE++848F=EEFF8,CEFGGGGD83=CB=99FGGB;9;,3E6@F6CF,E;*4*@:8937=,>9,?>F>@<?D,=EDEGCB897CC7++2;*):>C*7;+C9E)7;<0A(0-7<>5<FDF<C*1810**1)**2
@M03364:276:000000000-BLYN8:1:1101:14765:16731 2:N:0:1
GGACTACCGGGGTTTCTAATCCTGTTTGCTCCCCACGCTTTCGAGCCTCAGTGTCAGTTACAGGCCAGAGAGCCGCTTTCGCCTCCGGTGTTCCTCCATATATCTACGCATTTCACCGCTACACATGGAATTCCACTCTCCTCTCCTGCACTCAAGTCTCCCAGTTTCCAATGCACACAATGGTTGAGCCACTGCCTTTTACATCAGACTTAAGAAACCACCTGCGCTCGCTTTACGCCCAATAAATCCGG
+
CCCCCGGGGGGGGGGGFGGGGGGGGGGGGGGGGGGGGGGGGGGGGGGGGGGGGGGGGGGGGFGGGEFGGGGGGGGGGGGGGGGGGGGGGGGGGGGGGGGGGGGGGGGGGGGGGGGGGGGGGGGGGEGGECAFGGGGGGGGGGGGFGGGFCFFGGGGGGGGGGGGGGGGCCGGFGGGGGGGGGGGGGGGGFGGGGGFGGGGFGFGFG59FGGGGGGGGGGGF>6)(/5/5?;>CGGCA@EGG:@F>:F<DD:
@M03364:276:000000000-BLYN8:1:1101:3008:16734 2:N:0:1
GGACTACACGGGTATCTAATCCTGTTTGCTCCCCACGCTTTCGAGCCTCAGCGTCAGTTACAGACCAGAGAGCCGCCTTCGCCACTGGTGTTCCTCCATATATCTACGCATTTCACCGCTACACATGGAATTCCACTCTCCTCTTCTGCACTCAAGTTTCCCAGTTTCCAATGACCCTCCCCGGTTGAGCCGGGGGCTTTCACATCAGACTTAAGAAACCGCCTGCGCTCGCTTTACGCCCAATAAATCCG
+
CCCCCGGGGCGGGGGGGGGGGGGGGGGGGGF?FFGEGGGGGGGGCGGGGGF8CGGGGGFGFGGGGGGGDGFGFGGGGGGGGCFGGGGGGGGGGG=<?BEFGGF9,CEFGGG7EFGGGGGGGGGGGFGGFFGGG9@FEEEFFEGGGGGGGFCCFGEGCFGGGGGGFGGDGDDF=DFFGFGEGEE6F6:<CFGC7CCEGGGFFFC8CD+?6FGGCC7CDC?FBGF<FF9>:)=BDDGA6:ECGEF>G7BFGGC
@M03364:276:000000000-BLYN8:1:1101:20565:16737 2:N:0:1
GGACTACAAGGGTTTCTAATCCTGTTTGCTCCCCACGCTTTCGAGCCTCAGTGTCAGTTACAGGCCAGAGAGCCGCTTTCGCCTCCGGTGTTCCTCCATATATCTACGCATTTCACCGCTACACATGGAATTCCACTCTCCTCTCCTGCACTCAAGTCTCCCAGTTTCCAATGACCCTCCCCGGTTGAGCCGGGGGCTTTCACATCAGACTTAAAGAACCGCCTGCGCTCGCTTTACGACCAATAAATCCG
+
CCCCCGGGGGGGGGGGGGGGGGGGGGGGGGGGGGGGGGGGGGGGGGGGGGGGGGGGGGGGGGGGGGGGGGFGGFFGEFGGGGGGDGGG@CFGGAFGGGGGGGGGGGG@FGGGGGGGGGGGGGGGGGCGF=FGGGGGGGFGGGGGGGGGGGGGGGEGGGGGGGGGGGGGGGGGG;@?DGGDEGGECECC7FGEEEECGGFCGFGGFG7CCFGGGG7+;;FGFG>?;FFB(:>>DGG<*:*:EDBFFC?BGG9
@M03364:276:000000000-BLYN8:1:1101:14788:16763 2:N:0:1
GGACTACAGGGGTATCTAATCCTGTTTGCTCCCCACGCTTTCGAGCCTCAGTGTCAGTTACAGGCCAGAGAGCCGCTTTCGCCTCCGGTGTTCCTCCATATATATACGCATTTCACCGCTACACATGGAATTCCACTCTCCTCTCCTACACTCAAGCCTCCCAGTTTGCAATGCACACACTCGTTGAGCCACCGCCTTTTCCATCAGACTTAAGAAACCACCTTCGCTCGCTCTACGCACAATAAATCCGG
+
@<C-CGGG8EFGEGGGGGCFFCGAFG<AA@DGC7EF@DG78FFFFDF,CFEFEFFDCFAEGGGDFGF<,CF@@@FCF:DF:@BFCCFC@FGGD<EGDB<@,,C,CFAAGEF=B,FFE7@CCFF?BFGGG<,4C54,9=B<,7,6>,7,8@EF,633,+6>,6@BD,E,6=;=,,E9A=6+,,+33:+17,,3,3:4@:B7+*,5+9;C>C9C@:+:99,=9?*)0)(8()):*:C:F0*4/../:;6.0))
@M03364:276:000000000-BLYN8:1:1101:9925:16785 2:N:0:1
GGACTACAAGGGTATCTAATCCTGTTTGCTCCCCACGCTTTCGCACCTGAGCGTCAGTCTTTGTCCAGGGGGCCGCCTTCGCCACCGGTATTCCTCCAGATCTCTACGCATTTCACCGCTACACCTGGAATTCTACCCCCCTCTACAAGACTCTAGCCTGCCAGTTTCGGATGCAGTTCCCAGGTTGAGCCCGGGGATTTCACATCCGACTTGACAGACCGCCTGCGTGCGCTTTACGCCCAGTAATTCCG
+
CCCCCGGGGGGGGGGGGGGGGGGGGGGGGGGGGGGFGGGGGGGGGGGGGFFGGGGGGGFGGGGGFGGGGGGGGGGGGGGGGGGGGGCDGGGGGFGGFCFFGGGGGGGGECG@FGGG,FFGDGGGFGFGGFGGGGGGGFGGEGGGGGFG9ED8>FGFGFDFGGGFDFGEGG>CEFFGGGGCGGGGGGGG6EFFGEGGGBBCGGGFAFG35C5CFGGGGFG58E>BFF0),7BFGDG2FFGEGE?F7*7-?>9
@M03364:276:000000000-BLYN8:1:1101:20379:16807 2:N:0:1
GGACTACTAGGGTTTCTAATCCTGTTCGCTACCCATGCTTTCGAGCCTCAGCGTCAGTTACAGACCAGACAGCCGCCTTCGCCACTGGTGTTCTTCCATATATCTACGCATTTCACCGCTACACATGGAGTTCCACTGTCCTCTTCTGCACTCAAGTCTCCCAGTTTCCAATGCACTTCTTCGGTTGAGCCGAAGGCTTTCACATTAGACTTAAAAGACCGCCTGCGCTCGCTTTACGCCCAATAAATCCG
+
CCCCCGGGGGGGGGGGGGGFGGGGGGGGEGGEFGGGGGGGGGEDGGEFCFFCFGGG7FAC@CFGGGFGFGGGFDCBC@CFD@EFEEGFGGEFGFGFFGGGGGGGGGFFECCGFGG?FED8C@AFGD?E<==FECFAADCFGGCFBFG9FD8FGGGFEFF,CD,6A,=;,>DA,@8EDDFGCADCGGEF?FD>>EC>FFGGGG:CFC=<+;8F8+:FG5D>BG>ABF@D=DE;DF*9A6>C=DFFFGF?FF7
@M03364:276:000000000-BLYN8:1:1101:18391:16827 2:N:0:1
GGACTACAAGGGTATCTAATCCTGTTTGCTCCCCACGCTTTCGAGCCTCAGTGTCAGTTACAGGCCAGAGAGCCGCTTTCGCCTCCGGTGTTCCTCCATATATCTACGCATTTCACCGCTACACATGGAATTCCACTCTCCTCTCCTGCACTCAAGTCTCCCAGTTTCCAATGCACACAATGGTTGAGCCACTGCCTTTTACATCAGACTTAAGAAACCACCTGCGCTCGCTTTACGCCCAATAAATCCGG
+
CCCCCGGGGGGGGGGGGGGGGGGGGGGGGGGGGGGGGGGGGGGGGGGGGGGGGGGGGGGGGGGGGGGGGGGGGGGGGDGGGGGGGGGGGGGGGGGGGGGGGGFFGGGGGGGEGGGGGGGGGGGGGGGGFEGGGGGGGGGGGGGGGGGGGGGGGGD9,EFFGGFCFFGG8DD;AFFFFGGFGGDGGGGGGFCGGCFFGFFFGGGGFGGGC9<FCFGGGF8E?CF2>E9DDD>>GFGE4>C7=>;;*;@C>DC
@M03364:276:000000000-BLYN8:1:1101:25634:16838 2:N:0:1
GGACTACCCGGGTTTCTAATCCTGTTTGCTACCCATGCTTTCGAGCCTCAGCGTCAGTTACAGACCAGACAGCCGCCTTCGCCACTGGTGTTCTTCCATATATCTACGCATTTCACCGCTACACATGGAGTTCCACTGTCCTCTTCTGCACTCAAGTCTCCCAGTTTCCAATGCACTTCTTCGGTTGAGCCGAAGGCTTTCACATTAGACTTAAAAGACCGCCTGCGCTCGCTTTACGCCAAATACTCCGG
+
CCCCCGGGGGGGCCCFFGCFGGGGAFGGFEFGGGGFGGGGGGDFGGGGGCFEEGDGG<FGGGGGGGGGGGGGGCFGGG7FFEGGGGCFAFC7FFDGEFF9,CEFGCGGFG,?FGFGGGGGGGGGGGGGCFGGGGGGFFGGGFFGGGGGGGGGFF@==DEGDFGGGGFGGGGGFGGGAFEGFGGGGGGGFGGCECECCFBFFGGGFCF7@FFGFGGGGGGGFGFA>F=EB4AEGGD>F<GG*:(*;++/**2
@M03364:276:000000000-BLYN8:1:1101:20932:16839 2:N:0:1
GGACTACAGGGGTATCTAATCCTGTTTGCTCCCCACGCTTTCGCACCTGAGCGTCAGTCTTCGTCCAGGGGGCCGCCTTCGCCACCGGTATTCCTCCAGATCTCTACGCATTTCACCGCTACACCTGGAATTCTACCCCCCTCTACAAGACTCTAGCCTGCCAGTTTCGAATGCAGTTCCCAGGTTGAGCCCGGGGATTTCACATCCGACTTGACAGACCGCCTGCGTGCGCTTTACGCCCAGTAATTCCG
+
CCCCCGGGGGGGGGGGGGGGGGGGGGGGGGFFGGGGGGGGGGGGGGGGGGFGGGGGGGGGGGGGCCFFEGGGGGGGGGGGGGGGGGGGGGFGGAFFG@FCGGGGGF9DDEGGGGGGGDEGFGGGFFGFFGCGGF;F9EFG73CFFGGCFFGFFGGDGDGGGGG6DDEFEFGFGGFGG7FGCEEFFDFGGFGGGGGGG*:CFGGDFGFGGD>9CDFFGGGGFDFB<5171BBEGDG96?GGGEBFC>FDGGC
@M03364:276:000000000-BLYN8:1:1101:13674:16896 2:N:0:1
GGACTACTGGGGTTTCTAATCCTGTTTGCTCCCCACGCTTTCGAGCCTCAGTGTCAGTTACAGGCCAGAGAGCCGCTTTCGCCTCCGGTGTTCCTCCATATATCTACGCATTTCACCGCTACACATGGAATTCCACTCTCCTCTCCTGCACTCAAGTCTCCCAGTTTCCAATGCACAAAATGGTTGAGCCACTGCCTTTTACAAATGACTTAAACACACACCATCGCACGCTTACCGCCAAATAAATCCGG
+
CCCCCGGGGGGGGGEFFGGGGGGGGGFGGGGFGGECFFFGGGDFGFGGFGGGGGFGFGDCFGGGFEFGEEEFFGGDGGGGGGFFEEGGGGCEFGGEEFGGGGGGGGEDFCGGGGAFFFEEEEGGFGGGGFD@EFAFFE9FG=DFG?=,EGG+@FGG9B,@E@GFGGAEFFEDF?,63===@D@@,6@CFFGFFFCFFFGC7+,+0+=+;C7+++*2**@C>C**03)*-2/)**0.)(*4:)4@F+1)*))
@M03364:276:000000000-BLYN8:1:1101:28717:16918 2:N:0:1
GGACTACCCGGGTTTCTAATCCTGTTCGCTACCCATGCTTTCGAGCCTCAGCGTCAGTTGCAGACCAGACAGCCGCCTTCGCCACTGGTGTTCTTCCATATATCTACGCATTTCACCGCTACACATGGAATTCCACCCTCCTCTCCTGCACTCAAGTCTCCCAGTTTCCAATGCACACAATGGTTGAGCCACTGCCTTTTACATCAGACTTAAGAAACCACCTGCGCTCGCTTTACGCCCAATAAATCCGG
+
CCCCCGGGGGGGGGGGFGGGGGGGGGGGGGGGGFGGGGGGGGGGGGGGGGGGGGGGGGGGGGGGGGGGGGGFEFGGGGGF7FGGGGGG<FFGGFFGGGGGCE9FCFGGGDCGDFCDGGDGGF:EGFCCBA9F;DFD,@D<8DFGGGF8=,6AFGGF,;,@,@?FFAF9:D;FFFGFGGGEFG8DDEGGGGDFGFFDC@D<;CGGFCG5;C+=78CCGG69FEA2BBBFFFFB4/=8)2:8=F(;:CFCCC1
@M03364:276:000000000-BLYN8:1:1101:17485:16976 2:N:0:1
GGACTACAGGGGTATCTAATCCTGTTTGCTCCCCACGCTTTCGAGCCTCAGCGTCAGTTACAGACCAGAGAGCCGCCTTCGCCACTGGTGTTCCTCCATATATCTACGCATTTCACCGCTACACATGGAATTCCACTCTGCTCTTCTGCACTCAAGGTGCCCCGTTTCCAATGACCCTCCCCGGTTGAGCCGGGGGCTTCCACAGCGGACTTAAGAAACGGCCGGCGCTCGCTTTACGCCCAATAAATCCG
+
B@@C@FF8FAF7@@@,<<AAFGG9C@CEF@EFGGGGGGE,@EF8,8C@FCC,C@,B@F@EED@C<C<,6:@6<F6FE7@F7:B:6?EC,,:=FFE<FA,:<@,AE<?FGC4:?EAFGEEEFGEEFEF=<E,A4?9F=,4,,,@+,,@=EFD8>8,@,@,3,3+@FG86,=A,@9DF8,@E+BEEEGGC73341*1/4*;,2+4?)/)))9)2;+;7+*</:*0((043(..5/9F29:827<?F6:*):*/
@M03364:276:000000000-BLYN8:1:1101:28482:17001 2:N:0:1
GGACTACAGGGGTTTCTAATCCTGTTCGCTACCCATGCTTTCGAGCCTCAGCGTCAGTTACAGACCAGACAGCCGCCTTCGCCACTGGTGTTCTTCCATATATCTACGCATTTCACCGCTACACATGGAGTTCCACTGTCCTCTTCTGCACTCAAGTCTCCCAGTTTCCAATGCACTTCTTCGGTTGAGCCGAAGGCTTTCACATTAGACTGAAAAGACCGCCTGCGCTCGCTTTACGCCCAATAAATCCG
+
CCCCCGGGGGGGGGGGGGGGGGGGGGGGGGGGGGGGGGGGFGGGGDGGGGGGGCFGGGGGGGGGGGGGGGGGGGGGGGGGGGGGGGGGFG<@FFGGGGGGGGGFGGGGGGGGGFFFGEGGDGFGGGGGGGGGGGGGGGGFGFGGFGCDEGGGGD8D=;EFGFGGFCFFGGFGFGGGCFGGGGGEGGGGGGGGGC>8@6DGGGG7>FF>>7C*9;F>9DGDECA(:62?@DD>D:DFF;GG5>;)9;6.+*)
@M03364:276:000000000-BLYN8:1:1101:17606:17013 2:N:0:1
GGACTACTAGGGTTTCTAATCCTGTTCGCTCCCCATGCTTTCGAGCCTCAGCGTCAGTTGCAGACCAGACAGCCGCCTTCGCCACTGGTGTTCTTCCATATATCTACGCATTTCACCGCTACACATGGAGTTCCACTGTCCTCTCCTGCACTCAAGTCTCCCAGTTTCCAATGCACACAATGGTTGAGCCACTGCCTTTTACATCAGACTTAAGAAACCACCTGCGCTCGCTTTACGCCCAATAAATCCGG
+
CCCCCGGGGGGGGGGGGGGGGGGGGGFFGGGGGGGGGGGGGGGGGGGGGGGGGFFGGGGG9FGGFGFGGFFG8FGGGGGGGEGGGGGGGFGGFFGGGGGGGG=AEAFFFGGGGGGGGGDGCCGGGFGGGGFGGFFGG@FGGGDGGG9BEFGFGGFGGGCDAEFGGGCFGDGGGGGDFFG+DDD9FCG?8@EFGGGGGGFFGGCGCFGGGCFGFFGFGF6F5CF=BB)/:@EEFCC=>25CE4:FCGAE63<
@M03364:276:000000000-BLYN8:1:1101:3245:17023 2:N:0:1
GGACTACACGGGTATCTAATCCTGTTTGCTCCCCACGCTTTCGAGCCTCAGTGTCAGTTACAGGCCAGAGAGCCGCTTTCGCCTCCGGTGTTCCTCCATATATCTACGCATTTCACCGCTACACATGGAATTCCACTCTCCTCTCCTGCACTCAAGTCTCCCAGTTTCCAATGCACACAATGGTTGAGCCACTGCCTTTTACATCAGACTTAAGAAACCACCTGCGCTCGCTTTACGCCCAATAAATCCGG
+
B9@<CF@CGGGGCFFGFGGGGGGGFGFGGGGGGGGGGGGEDFGFEFGGGGGGGGGGFFFFFF@FFFGGGGGDGFGGGGFFG:FGGGGGGGGGGGCFGFGCFCFGGFCDGGE+@FFGGGGGGEFCEFGCFCFGFAEGGGFFGGGGGGD@@FEGDF,9DFGEGGGGGG,EGGG9@FGGGGGGGGEFAEFF?,@,7@98EGGFGGGGFC;FGC+25+8<9D8FFGFEDD>A=?;):*+>>=8=EF@)>FFECDC
@M03364:276:000000000-BLYN8:1:1101:11010:17077 2:N:0:1
GGACTACCAGGGTTTCTAATCCTGTTTGCTCCCCACGCTTTCGCACCTGAGCGTCAGTCTTTGTCCAGGGGGCCGCCTTCGCCACCGGTATTCCTCCAGATCTCTACGCATTTCACCGCTACACCTGGAATTCTACCCCCCTCTACAAGACTCTAGCCTGCCAGTTTCGGATGCAGTTCCCAGGTTGAGCCCGGGGATTTCACATTCAACTTAACAAACCACCTACGCGCGCTTTACGCCCAGTAATTCCG
+
CCCCCGGGGGGGGFGGGGGGGGGGFGGGGGGGGGGGGGGGGGGGGGGGGGGGGGGGGGGGGGGGFGGGGDGGGGGGGGGGGGGGGGGGGGGGEFEFEFFGGGGGGGGGGGGGGGGGGGGGGGGGGGGGGGGGGGGGFFGFEEGGGGGGGGGGGGGGGGGGGGGGCFEGGGC5CGGGGGG;DDGCDFCEFG6FGGGGEGGGFGGGF7DGGGGGGFFGGGGGFGE@@AFE0>BED35)@<GGGE:FGC6AGG>
@M03364:276:000000000-BLYN8:1:1101:24995:17170 2:N:0:1
GGACTACACGGGTTTCTAATCCTGTTTGCTCCCCACGCTTTCGCACCTGAGCGTCAGTCTTTGTCCAGGGGGCCGCCTTCGCCACCGGTATTCCTCCAGATCTCTACGCATTTCACCGCTACACCTGGAATTCTACCCCCCTCTACAAGACTCTAGCCTGCCAGTTTCGAATGCAGTTCCCAGGTTGAGCCCGGGGATTTCACATCAGACTTGACAGACCGCCTGCGTGCGCTTTACGCCCAGTAATTCCG
+
CCCCCF<A,CEGGEGAFFEFGGGGFEGGGGFGGGGGGGGGCGGCECC<FCEFGGGGGEFCFGG<ECFGGEDF+@F7CFGD<FEGGC:FCGFFGDGGFG8AEFCGFFFGGGE79?@FFEDEEEDFC:FGGFDEECGGA@8FGGGFFGGD9DDF6>=;CFECGGGFCCFGGG6,@,9AE7EFGGG5>CEFGG6**=EGGGG6FCF7A<+;;DG>FCC7*2=::=>(/<153>:35*C<8(8?E5:97>@:FGC
@M03364:276:000000000-BLYN8:1:1101:25982:17175 2:N:0:1
GGACTACAGGGGTATCTAATCCTGTTTGCTCCCCACGCTTTCGCACCTGAGCGTCAGTCTTTGTCCAGGGGGCCGCCTTCGCCACCGGTATTCCTCCAGATCTCTACGCATTTCACCGCTACACCTGGAATTCTACCCCCCTCTACAAGACTCTAGCCTGCCAGTTTCGGATGCAGTTCCCAGGTTGAGCCCGGGGATTTCACATCCGACTTGACAGACCGCCTGCGTGCGCTTTACGCCCAGTAATTCCG
+
CCCCCGGGGGGGGDGGGGGGGGGGGGGGGGGGFGGGGGGGGGGGGGGGGGGFGGGGGGGGGGGGGGGGGGGGGGGGGGGGGGGGEGGGGGGDFCFFGGGGGGGGGGGGGG=FCFFGGDGGGGGGGGGCFFFFFFGGGGGCGGGGGFGEFGGGFGGCFFCGGEG6FGFGGDGGGFGFCF?CGGGFBFF6CFFGGGDG5EGG>FGGFGGDGGGGGGGG=CFGEGE?FFFFFFFFDD34@1C:C>(9:CBFGG9
@M03364:276:000000000-BLYN8:1:1101:3879:17193 2:N:0:1
GGACTACTAGGGTTTCTAATCCTGTTTGCTCCCCACGCTTTCGAGCCTCAGTGTCAGTTACAGGCCAGAGAGCCGCTTTCGCCTCCGGTGTTCCTCCATATATCTACGCATTTCACCGCTACACATGGAATTCCACTCTCCTCTCCTGCACTCAAGTCTCCCAGTTTCCAATGCACACAATGGTTGAGCCACTGCCTTTTCCATCAGACTTAAGAAACCACCTGCGCTCGCATTACGCCCAATAAATCCGG
+
CCCCCGGCFGGFGDFGGGGGCFFG<FGGDGGFFGGEEGGGGGGGGGGGGGGFFGGGGGDGGGFGGGGGGGGGFFDG7BFCGCGGGGEGGGGEGGGGGGGGGGGGFAEGEEFEFFEFCCEEEGGGGGGFEBFFGGGF,@BFEFGGGGGG=DE?FGGGEG;FGF883@9EGGFBFD,@EGCFF9D,>8D=FGGG?CGG?,DC++,+=+3AFCFFD+=F5C6>FEF@@5):2*8)*:B:8@GGGA@FCC6?*12
@M03364:276:000000000-BLYN8:1:1101:14148:17225 2:N:0:1
GGACTACTCGGGTTTCTAATCCTGTTTGCTACCCATGCTTTCGAGCCTCAGCGTCAGTTACAGACCAGACAGCCGCCTTCGCCACTGGTGTTCTTCCATACATCTACGCATTTCACCGCTACACATGGAGTTCCACTGTCCTCTTCTGCACTCAAGTTTCCCAGTTTCCGATGCACTTCTTCGGTTGAGCCGAAGGCTTTCACATCAGACTTAAGAAACCGCCTGCGCTCGCTTTCCGCCCAATAAATCCG
+
CCCCCCDFGGGGGGGFFGFCGCFGGGGGGFGFGGGGGGGGFGGGGDGGGGGGGGFEGCEFGGGFEDFGGGGGGGEGFGGGGGGGGFGFFGFEFGFGGADFGGFAEFFGFGGGGEFGGGGEGGGGGGGGGGGGGGGGGDDGGGGGGGGCFGGGGGGGGE==DFGFGFDGGDGEEEGGGFEF9D+@FGC8DFGG6@C6:FGFD9:C99?77FFGCC78@CEC>GFA4)6B2?;DD<3)+/CEGF0=FGFEGG3
@M03364:276:000000000-BLYN8:1:1101:15514:17263 2:N:0:1
GGACTACTGGGGTATCTAATCCTGTTTGCTCCCCACGCTTTCGCACCTGAGCGTCAGTCTTTGTCCAGGGGGCCGCCTTCGCCACCGGTATTCCTCCAGATCTCTACGCATTTCACCGCTACACCTGGAATTCTACCCCCCTCTACACGACTCTAGCCTGCCAGTTTCGGATGCAGTTCCCAGGTTGAGCCCGGGGATTTCACATCCGACTTGACCGACCGCCTGCGTGCGCTTTACGCCCAGTCATTCCG
+
@C-ACFEFGGGGEDGFFFFFDFFGGFFFGGGG@CFEGC@F8FG@EGDFEFEFC:CGGFGGGGDFGFG8FGGCFEFFGGGGEEEGGFFGCFDEEFADFEF?,,9<EFF7::BFFBAEEFGCCG:=EFGDF8BA,CFFFGFE>=E?EEB,>:BD+@BDCCCFFGFGGGGGGGG5*2,2>CFGFGDCGFDFCCGGGGG==BB<:+:7CDFG3D<CFG2*9)/>DC3(4>0887)7/9*-135**)47*0/4C>*
@M03364:276:000000000-BLYN8:1:1101:4463:17287 2:N:0:1
GGACTACAGGGGTTTCTAATCCTGTTTGCTCCCCACGCTTTCGAGCCTCAGCGTCAGTTACAGACCAGAGAGCCGCCTTCGCCACTGTTGTTCCTCCATATATCTACGCATTTCACCGCTACACATGGAATTCCACTCTCCTCTTCTGCACTCAAGTCTCCCATTTTCCAATGCACACAATGGTTTATCCACTGCCTTTTACATCAGACTTAAGAAACCACCTGCGCTCGCTTTACGCCCAATAAATCCGG
+
ACCCCFFFFFCFF7BFFEEGFGGGGGGGGDFAFFFEEGGGGGDF<CFCE?CFGGGE,EDAFG@FFGGFFFGGG@@FDCCFFGGDGGG6C<E<FF9FFGFG9F,,:F,,@=+?@,FAGDC6CFFFE8EFFEFEGGGGG89EFFFGGGGGG88=DB=F=3,>DFF9F;,=E;=D=FEFG86@,,,E=,3,2>D?<3,:@;ED+;C21+***32<C+B+;9:,31344*/*5?;B?C@:)6EB5)3;078?6/2
@M03364:276:000000000-BLYN8:1:1101:14682:17365 2:N:0:1
GGACTACCAGGGTTTCTAATCCTGTTTGCTCCCCACGCTTTCGCACCTGAGCGTCAGTCTTTGTCCAGGGGGCCGCCTTCGCCACCGGTATTCCTCCAGATCTCTACGCATTTCACCGCTACACCTGGAATTCTACCCCCCTCTACAAGACTCCAGCCTGCCAGTTTCGAATGCAGTTCCCAGGTTGAGCCCGGGGATTTCACATCCGACTTGACAGACCGCCTGCGTGCGCTTTACGCCCAGTAATTCCG
+
CCCCCFFFGGGGGGGGGGGGGGGGGGGGGGGGGGGGGGGGGGGGGGGGGGGGGGGGGGGFGGGGGGGGGGGGGGGGGGGGFGFEDFGGGGGGGGGGFGGGGGGGGGGGGGGFGGGGFGGDGEGGFGGGGGGGDGGGGGGGGGGGGGFGGGGGFGGGGGGGGGGGGGGCEGGGGGGGGDFGFGGGGCCCGEGCEGDGG>F6+CGFFFFDGGDGGGFGGFGDBG>?BF>FFDFFGDG<@2;CEFF):C?2CC0
@M03364:276:000000000-BLYN8:1:1101:5435:17434 2:N:0:1
GGACTACTGGGGTATCTAATCCTGTTTGCTCCCCACGCTTTCGAGCCTCAGTGTCAGTTACAGGCCAGAGAGCCGCTTTCGCCTCCGGTGTTCCTCCATATATCTACGCATTTCACCGCTACACATGGAATTCCACTCTCCTCTCCTGCACTCAAGTCTCCCAGTTTCCAATGCACACAATGGTTGAGCCACTGCCTTTTACATCAGACTTAAGAAACCACCTGCGCTCGCTTTACGCCCAATAAATCCGG
+
CCCCCGFGGGGDGCFGGFGGFGGGGGGGGGGGGG8@FGGGGGGGGGGGGGGGGGGGGFDGGAGGG>EGGGGGGGFGGEGGGGGGEGGGGGGGGGGGGGGGGGEECFFFGGDFFDGAEG>?EFFGCFGGGDFFEEFGGGGGGGGGGFGGGGGGGFFGGGGGGG,@FGGGGGDFGGGGFEC6ADGG,@8<9EDGGGGFGGGG+=FGFFGCGGCFGGCG*;81*=A:2995)?>DCGCEFFDE7F@AFGF37CC
@M03364:276:000000000-BLYN8:1:1101:23221:17439 2:N:0:1
GGACTACTGGGGTTTCTAATCCTGTTCGCTCCCCACGCTTTCGAGCCTCAGCGTCAGTTACAGACCAGAGAGCCGCCTTCGCCACTGGTGTTCCTCCATATATCTACGCATTTCACCGCTACACATGGAATTCCACTCTCCTCTTCTGCACTCAAGTCTCCCAGTTTCCAATGACCCTCCCCGGTTGAGCCGGGGGCTTTCACATCAGACTTAAGAAACCGCCTGCGCTCGCTTTACGCCCAATAAATCCG
+
CCCCCGGGGGGGGGGGGGGGGGGGGGGGGGGGGGGGGGGGGGGFGGGFGGGEGGGGGGGGGGGGFGGGGFFGGFGGGGGGGGGEGGGGGGGGGGGGGGGGFDGGGGGGGGGGGGGGGGGGGGGGGGFFFFGGFFGFGGGGGGGGGGGGGGGGGGD?@EFF9@?FFFGGGGGDFDGFGGGCGGGGFEGFGFGGDGGDGCFCC7BFFG8FFGGDCC77><FC>GED649DF5@DDG3AFFGECE:@F7BFG47
@M03364:276:000000000-BLYN8:1:1101:10539:17479 2:N:0:1
GGACTACCGGGGTATCTAATCCTGTTTGCTACCCATGCTTTCGAGCCTCAGCGTCAGTTACAGACCAGACAGCCGCCTTCGCCACTGGTGTTCTTCCATATATCTACGCATTTCACCGCTACACATGGAATTCAACTCTCCTCTCCTGCACTCAAGTCTCCCAGTTTCCAATGCACACAATGGTTGAGCCACTGCCTTTTACATCAGACTTAAGAAACCACCTGCGCTTGCTTTACGCCCACTAAATCCGG
+
CCCCCDFFG7F@FGGGGGGGDCGGGGGGGFEGGGGGGGGGFFG<E;FFDGGGGGGGGGGGFGGGGCF,CCFECFG7FEG9EECGDFEEGGGGGFDFFGGFGFGCFF9<EGGCFGGGC@FDCC:E@EGGEFGFF,4CE9;=EF8D8>FGGGGFGG89CFEFEFGGGGF9DC9F88EFGGGGFFDDACCCC,@?<:E6<FGGGGGCF8*5*92<8F>F*;:CF56):5=4):58::8>B?8*C)8F6<FF;7:
@M03364:276:000000000-BLYN8:1:1101:23374:17533 2:N:0:1
GGACTACCCGGGTATCTAATCCTGTTTGCTCCCCACGCTTTCGAGCCTCAGCGTCAGTTACAGACCAGAGAGCCGCCTTCGCCACTGGTGTTCCTCCATATATCTACGCATTTCACCGCTACACATGGAATTCCACTCTCCTCTTCTGCACTCAAGTCTCCCAGTTTCCAATGACCCTCCCCGGTTGAGCCGAGGGCTTTCACATCAGACTTAAGAAACCGCCTGCGCTCGCTTTACGCCCACTAAATCCG
+
CCCCCGG8FCCEFGGCFGGGGGGGGGGGGGFGGCDFCGGEGGGGG,CGFFGGGGGGGGGCFGGGGFGG@,CFGEECCFC?FCFGGGFGEGGGEEGGGGGC<CFECFG,CC=CEFFGGCGG@BF<ECAFCFCFCFGGF,4?=FFGFFFGGGD?CCG8C@FGFF8BAFGG8@FE8,,@3@F=?C+BF++,,,DC*5@*;BFCDF,=AC72;?CCD7+=@C::?G;@FF>A0A;3DF<;A;EEEE0)0>65D91
@M03364:276:000000000-BLYN8:1:1101:5387:17627 2:N:0:1
GGACTACTGGGGTTTCTAATCCTGTTTGCTCCCCACGCTTTCGCACCTGAGCGTCAGTCTTTGTCCAGGGGGCCGCCTTCGCCACCGGTATTCCTCCAGATCTCTACGCATTTCACCGCTACACCTGGAATTCTACCCCCCTCTACAAGACTCTAGCTGACCAGTTTCAAATGCAGTTCCCAAGTTAAGCTCGGGGATTTCACATCTGACTTAATCAACCGCCTGCGTGCGCTTTACGCCCAGTAATTCCG
+
CCCCCGGGGGGGGGGGGGGFFGGGGGGGGGGGGGGGDGGGGGGGGGGFFGGGGGFGGFGGGGGGGGGGG>FGGGGDFDEGGGGGGGGGFGGFFFGGGGGCFGFGF9FGGGGGGFGGGGGGGGGGGGGGGGGGGGGGGGFGGGGGGGGGFGGCFFGGGGFGGGGFFGGGGFEFGFFGGGGGGGGGGFCGFF;<CGGGC:CCFGGG6CGGGGGGFFFGGGFF)CB?;=>=()8BCGGAF?EGE3:?>CF9D>7
@M03364:276:000000000-BLYN8:1:1101:11491:17651 2:N:0:1
GGACTACACGGGTATCTAATCCTGTTTGCTCCCCACGCTTTCGCACCTGAGCGTCAGTCTTTGTCCAGGGGGCCGCCTTCGCCACCGGTATTCCTCCAGATCTCTACGCATTTCACCGCTACACCTGGAATTCTACCCCCCTCTACAAGACTCTAGCCTGCCAGTTTCGGATGCAGTTCCCAGGTTGAGCCCGGGGATTTCACATCCGACTTGACAGACCGCCTGCGTGCGCTTTACGCCCAGTACTTCCG
+
CCCCCGGGGGGGGGGGGGGGGGGGGGGGGGGGGGGGGGGGGGGGGGGGGGGGGGGGGFGGGGGGGGGGGGGGGGGGGGGGGGGGGGDGGGGGGGGGGGGGGGFGGGGGGGGGGGGGGGGGGGGGFGFGFFGGGGGGGGFGGGGGGGGGGGFGGGCFGFGGGFFGGGGGGGGGGFCFGGG?FFGGGGGFFFFGGGGEGGGGGGGGCCFGGGGDGGGCGGGGEG:<BF>FFFFEGGC<B<EGC7?6D*95FF<
@M03364:276:000000000-BLYN8:1:1101:20956:17653 2:N:0:1
GGACTACAGGGGTTTCTAATCCTGTTTGCTCCCCACGCTTTCGAGCCTCAGCGTCAGTTACAGACCAGAGAGCCGCCTTCGCCACTGGTGTTCCTCCATATATCTACGCATTTCACCGCTACACATGGAATTCCACTCTCCTCTTCTGCACTCAAGTCCTCCAGTTTCCAATGACCCTCCCCGGTTGAGCCGGGGGCTTTCACATCAGACTTAAAGAACCGCCTGCGCTCGCTTTACGCCCAATAAATCCG
+
CCCCCGGGGGGGGGGGGGGGGGGGGGGGGGGGGGGGGGGGGGGGGGGGGGGGGGGGGGGGGGGGGGGGGGGGGGGGGGGGGGGGGGGGGEFGGGGGGGGGGFGGDGFGGGGGGGGGGGGGGGGGGGGGEAFGGGGGGGGGGGGGDEEGGGGGGFGGGGGGGGGGFFGGFFE=DFFGGGGGGEC6FCEGGGGGGGGGG>C,;CFG>FCF4CFGGGGGGGGGEEBF@FBD95>DDFG44:CEGD?FFF=<FGC
@M03364:276:000000000-BLYN8:1:1101:6946:17658 2:N:0:1
GGACTACTCGGGTTTCTAATCCTGTTTGCTCCCCACGCTTTCGAGCCTCAGTGTCAGTTACAGGCCAGAGAGCCGCTTTCGCCTCCGGTGTTCCTCCATATATCTACGCATTTCACCGCTACACATTGACTTCCCCTCTCCTCTCCTGCACTCAAGTCTCCCAGTTTCCAATGCACACAATGGTTGAGCCACCGCCTTTTACATCAGACTTAAGAAACCACCTGCGCTCCCTTTACGCCCAATAAATCCGG
+
A6--A<@@,FE@6B@FF<9ECFGCEFFGGGACFEGDGCCE@9CFECE@FFFEGGGF9FEEA@6C8C,CEFEFGG@F@FFDF>CE7,8+6@84,C;EF<<?A9EG;5B?CFE:FFEGD7:@:FFFDB@FC,9AAF,,>8FFFA4+@>9DE88=D?BA3,=EFC,8F;9FGGC,@8A,,@=8,6,7,>,,,83@,5:C>CEE7DDFFFDGFD;8+++5*;DCF*;45)842)?6CFFE6@8*C)3)*:+.2):
@M03364:276:000000000-BLYN8:1:1101:8920:17680 2:N:0:1
GGACTACTCGGGTATCTAATCCTGTTTGCTCCCCACGCTTTCGAGCCTCAGTGTCAGTTACAGGCCAGAGAGCCGCTTTCGCCTCCGGTGTTCCTCCATATATCTACGCATTTCACCGCTACACATGGAATTCCACTCTCCTCTCTTGCACTCAAGTCCCCCAGTTTCCAATGCACACAATGGTTTAGCCACTGCCTTTTACATCAGCCTTAAGAAACCACCTTCGCCCTCTTTACGCCCAATAAATCCGG
+
CCCCCFFFCFGGGGGGFGGGGGGGAGGGDGGGGGGGGGGGFGGGGGGGGGGAFGDFGEGGFCD,CFGGE,CFGGGGGGDFFCEGGGG>CFFGGAEF8F?FGGFEEEFG>FFGGGGGEFDEGGGG@8FCE<ECFFGGFGGGFA8+@,46EDGGGGFD@D,,@CC>FFG9F>=;DFGFDGGGE9D>C,@EG,@CC3@,2>D,?DA99>?**0**2+8=?F,19*4))*/*));ACCCC82::E456::1<FG>
@M03364:276:000000000-BLYN8:1:1101:7978:17688 2:N:0:1
GGACTACAAGGGTATCTAATCCTGTTTGCTCCCCACGCTTTCGCACCTGAGCGTCAGTCTTTGTCCAGGGGGCCGCCTTCGCCACCGGTATTCCTCCAGATCTCTACGCATTTCACCGCTACACCTGGAATTCTACCCCCCTCTACAAGACTCTAGCTTGCCAGTTTTGGATGCAGTTCCCAGGTTGAGCCCGGGGCTTTCACATCCGACTTGCCAGACCGCCTGCGTCCGCTTTACGCCCAGTAATTCCG
+
A@CCCEFGFFGGGGGGFGGGGGGGCFGGGDGFGGGGGGGEGGGGGDGGGCEGGFEFCFE9EFGGGGFGGGDCGDEFFGC,BCGGGGGGGDFGGFGGGDGF=FGC@FFGGGG@FCGFGGGGGGFGGFFFCGCFGFAFCFFGGGD89EEGGGGGGGGFGGFFFGGDGFCA,@,@76DFFGGDC98CG9FGGGGGGDEC*=CFGGGGFGGGGGCC0+;C*5C:5C:??FF>(7@>**16*4A:*02?7C*-:**
@M03364:276:000000000-BLYN8:1:1101:25096:17695 2:N:0:1
GGACTACAAGGGTTTCTAATCCTGTTTGCTCCCCACGCTTTCGAGCCTCAGTGTCAGTTACAGGCCAGAGAGCCGCTTTCGCCTCCGGTGTTCCTCCATATATCTACGCATTTCACCGCTACACATGGAATTCCACTCTCCTCTCCTGCACTCAAGTCTCCCAGTTTCCAATTCACACAATGGTTGAGCCACTGCCTTTTACATCAGACTTAAGAAACCACCTGCGCTCGCTTTACGCCCAATAAATCCGG
+
CCCCCGGGGCG;FGGGGGGGGGGGGGGGCGGGGGGGGGGGGGGGGGGGGGGGGGGGGGFEGGGGGGGGGGGGGGGGDGGGGGGGGGGGGCFGGGGGGGGGGGFFFGGGGGGDFDGEFGGGGGGGGGEF?CFGGGGGGGFFGGGCDGA88=FGGCFG@=>DFGCGGGGGGFE;,@FGGGD88EF9F+,=DBFE4@F6?FGGGGF+++49>C@<8+B:F5:CFEFFBF2A@4??5C8C4@GGGF@4>FA?7)2
@M03364:276:000000000-BLYN8:1:1101:21387:17723 2:N:0:1
GGGGTAATAGGGTTTTTTATCCTGTTTGCTCCCCCCGCTTTTGCACCTTGGCGTCAGGCTTTGTTCAGGGGGCCCGCTTCTGCACCGGGATTTCTCCCGATCTCCACGGAGTTTCCCGCTACACCCGGGATTTTACCCCCCTCCACAAAACTCTTACCTGCCAGTTTTCGGTGGCATTCCCCTGTTGAGCCCCGGGATTTCACATTCGGCTTGACAGACCGGCCTGCTGCGCTTTTACGCCCGCTAATCCC
+
@C--8,,=,-CE;;B,,6C,,C,;CFE<,@6@FF:@+@@F@,,,,CE8,,,;:@6,,,69CF,9,6,,CFGE7C++@+?,,,<EEF7>++7,,:4?A,444+@,,7:+++8B=,,<C+66+3CDF++++8<<,E,,8DG7E53*33,66829D?,,26;,4D,,7>=2,**4/*,,,<,B9**=,<C+++5=*=E8*1?<++408*::*1*19*9*6*;E)*)(,.())*05)**,*)*;5)())1).*0*
@M03364:276:000000000-BLYN8:1:1101:15957:17727 2:N:0:1
GGACTACTGGGGTTTCTAATCCTGTTTGCTCCCCACGCTTTCGCACCTGAGCGTCAGTCTTTGTCCAGGGGGCCGCCTTCGCCACCGGTATTCCTCCAGATCTCTACGCATTTCACCGCTACACCTGGAATTCTACCCCCCTCTACAAGACTCTAGCCTGCCAGTTTCGGATGCAGTTCCCAGGTTGAGCCCGGGGATTTCACATCCGACTTGACAGACCGCCGGCGTGCGCTTTACGCCCAGTAATTCCG
+
CCCCCCEEEFGGGGGGGGGGGGGGGGGGGFCFGGGGGGGGGGGFGGGGFGGGGGGGGGGGGGGGGGGGGGGGGGGDGGGGGGGGEGGGFGGGFGEGGGGD@8EGGGGGGGG:FGGGGGGGDGGGGGGGGGGF>@EDFEGEEGGGGGGGG6DFFA>AFCF8EFGGCFGDCEDECFCGGGF7DBEGGGGFCBC@C=EGGDEFDGGGFGFDDCD<F777C4EGEGF(450>9@>>C**-14C*>)8F7794CG<
@M03364:276:000000000-BLYN8:1:1101:24441:17762 2:N:0:1
GGACTACAGGGGTATCTAATCCTGTTTGCTCCCCACGCTTTCGCACCTCAGTGTCAGTATCAGTCCAGGTAGTCGCCTTCGCCACTGGTGTTCCTTCCTATATCTACGCATTTCACCGCTACACCTGGAATTCTACCCCCCTCTACAAGACTCTAGCCTGCCAGTTTCGGATGCAGTTCCCAGGTTGAGCCCGGGGATTTCACATCCGACTTGACAGACCGCCTGCGTGCGCTTTACGCCCAGTAATTCCG
+
CCCCCGFGGFDFGGGGGEFGGGGGGGGGGGGGGGGGGGGGGGGGGCGGGFFGGGGGGGGGFDGGGGGGGGGFFGGGGDGGGGGGGGGGGGECEFEFGCFEFFEFGFC,+?FF9EFGGGCCFGCFFGGGFGGGGGGGCFGGEGGGA;>D9=@DDGB,EFGGGFCFFGGFCEBECDDDGG8D=C6FFGGDEFFF:5CG@EGGGFDDFGFD7CC<D798CCFC>ED?DF3>0A>5DD3;=?C8C)89C7F>CF9
@M03364:276:000000000-BLYN8:1:1101:24763:17843 2:N:0:1
GGACTACCCGGGTTTCTAATCCTGTTTGCTCCCCACGCTTTCGCACCTGAGCGTCAGTCTTTGTCCAGGGGGCCGCCTTCGCCACCGTTATTCCTCCAGATCTCTACGAATTTCACCGCTACACCTGGAATTCTACCTCCCTCTACAAGACTCTAGCCTGCCAGTTTCGAATGCAGTTCCCAGGTTAAGCACTGGGATTTCACATCCGACTTGACAGACCGCCTGCGTTCGCTTTACGCCAAGTAATTGCG
+
CCCCCGDAFGDCGGGAFGAC<EFFGGGGDE<<D;FDCCGGFFECCF+BCFGG7FCFCE<EFGFG,CC<EFC+:6@>FFECEDB7:<F4BFFFF<=FFG<,E8EEEFDF+A<@FGGGGEGGD=FGDCGG?FGEFGGA,393@@CFGF,@@,>A@9>,C,@8,@3DFGGFE:,,4EC3EGDF,@33@9,2,93@,>B5=DG6=+=FBC9CC<CGGG4>*6,*.2::2..)(0.;*9CEF<5E*)4@GFF2*:*
@M03364:276:000000000-BLYN8:1:1101:27070:17915 2:N:0:1
GGACTACTCGGGTATCTAATCCTGTTTGCTCCCCACGCTTTCGAGCCTCAGTGTCAGTTACAGGCCAGAGAGCCGCTTTCGCCTCCGGTGTTCCTCCATATATCTACGCATTTCACCGCTACACATGGAATTCCACTCTCCTCTCCTGCACTCAAGTCTCCCAGTTTCCAATGCACACAATGGTTGAGCCACTGCCTTTTACATCAGACTTAAGAAACCACCTGCGCTCGCTTTACGCCCAATAAATCCGG
+
CCCCCGFGGGGGGGGGGGGGGGGGGGGFGGGGGGGG>FGGGGGGGGGGGGGEGGGGGGGGGFGGGGGCGGGFG<FE7EFGGGGG7EGGGDGGFGGGGGFFGGFGGGGGGGGGGGGGGGGGGGFGGGGGGGGGGGGGFGF8FFGGGCFCEDFCFBDD@=EE9D8,FFGGGGGGGGFFGGE6E=,7CC8A7@FCGFFFFGCCFGGF@CCF>5;CF88B5;,A>9A;@FFAA>D):9=*82EGG:;);CCCFDD
@M03364:276:000000000-BLYN8:1:1101:9842:17916 2:N:0:1
GGACTACAGGGGTTTCTAATCCTGTTTGCTCCCCACGCTTTCGCACCTGAGCGTCAGTCTTTGTCCAGGGGGCCGCCTTCGCCACCGGTATTCCTCCAGATCTCTACGCATTTCACCGCTACACCTGGAATTCTACCCCCCTCTACAAGACTCTAGCCTGCCAGTTTCGGATGCAGTTCCCAGGTTGAGCCCGGGGATTTCACATCCGACTTGACAGACCGCCTGCGTTCGCTTTACTCCCAGTAATTCCG
+
CCCCCGGGGGGGEGGGGGGGGGGGGGGGGGGFGGGGGGGGGGGGGGGGGGGGDGCEEG@FGFGFGGGEGGGGGGGGGGDGFGGGGGGDGFFGGFGGGGGGGGGGAFGCGEGGGGGGBFGE=FFGFGGGGGGFFGGGEGDFGGGGFGGFGFDFDEGFFFG88DCGGGGGG>>CGD,>DCGGGCF>FDFFGGGGCE>C58CFFGGGFF4CDD<CF7<FG*8:55)3<F>0(88BG*7:F)@8CFFFG776CC2
@M03364:276:000000000-BLYN8:1:1101:10483:17917 2:N:0:1
GGACTACACGGGTATCTAATCCTGTTTGCTCCCCACGCTTTCGCACCTGAGCGTCAGTCTTTGTCCAGGGGGCCGCCTTCGCCACCGGTATTCCTCCAGATCTCTACGCATTTCACCGCTACACCTGGAATTCTACCCCCCTCTACAAGACTCTAGCCTGCCAGTTTCGGATGCAGTTCCCAGGTTGAGCCCGGGGATTTCACATCCGACTTGACAGACCGCCTGCGTGTGCTTTACGCCCCGTACTTCCG
+
CCCCCGGGGGGGEEGGGGGGGGGGGGGGGFGEDEFE@EGGFGDGGGGGCG8EFEECCCEFEF9FGFG@F:EEDEDEGGGGG7CF@FGGFEGGGDFFF8FCDGCFFEAD@CEEGGC<E=FEFG:FFFGD8BFCCEFFA@E7@?EGFGFGFFG7EGGA9DFGGGGGCFGFCEC59>EGCFFFDGGFFF6<<;FEC?EC=EEGCFFGFG5C*)11:>83CGGFEE>6<F>DB)8FCFF>?BG8*),.)*7<FF/
@M03364:276:000000000-BLYN8:1:1101:16821:17922 2:N:0:1
GGACTACTCGGGTTTCTAATCCTGTTTGCTCCCCACGCTTTCGCACCTGAGCGTCAGTCTTTGTCCAGGGGGCCGCCTTCGCCACCGGTATTCCTCCAGATCTCTACGCATTTCACCGCTACACCTGGAATTCTACCCCCCTCTACAAGACTCTAGCCTGCCAGTTTCGGATGCAGTTCCCAGGTTGAGCCCGGGGATTTCACATCCGACTTGACAGACCGCCTGCGTGCGCGTTACGCCCAGTAATTCCG
+
CCCCCGGGGGGGFGGGGGGGGGGGGGGGGGGGGGGGGGGGGGGGGFGGGGGGGGGGGGGGGGGGCGGGGGGGGGEGGGGGGGGGGGGGGGGGGFFGGDGGGG9FGGGGGGGGGGGGGGGG@FFGGFGFFGGGGGGGGGGGGGGGGGGGGGGGGFGGGGGGGGGGFFGCEEEGGGGGGFGGGGG5FG>CFGFCEGGGGGGGGGGG=FFGGC5DGGGDCFGFEEFFFFFE:EE3)9D?BBEEE><67D*6CF*
@M03364:276:000000000-BLYN8:1:1101:15426:17923 2:N:0:1
GGACTACACGGGTTTCTAATCCTGTTTGCTCCCCACGCTTTCGAGCCTCAGTGTCAGTTACAGGCCAGAGAGCCGCTTTCGCCTCCGGTGTTCCTCCATATATCTACGCATTTCACCGCTACACATGGAGTTCCACTGTCCTCTTCTGCACTCAAGTCTCCCAGTTTCCAATGCACTTCTTCGGTTGAGCCGAAGGCTTTCACATTAGACTTAAAAGACCGCCTGCGCTCGCTTTACGCCCAATAAATCCG
+
CCCCCGGGAGEGGGGGGGGGGGGGGGGGGGGGGGGGGGGGGGGGGGGGGGGCGGGGGGGGGGG8FGGGFDGDFGGGCGGGGGGDG=FEFEGGGGGGGFGGGGGGGGGGGGGGGGGGGGGGGGGGGCFCE,AEDGGGG8FFGGGGFGGGGGGGGGGG@,3@9DFGGGGGGGGFFGFGGGCF=EF6FG>GFCF+48EEDGGGGGGFFF8C>FGCCF>DFGGGFGFFDF555A5=DGG<6?GGGD?FFGFCCGD
@M03364:276:000000000-BLYN8:1:1101:13989:17975 2:N:0:1
GGACTACTGGGGTATCTAATCCTGTTTGCTCCCCACGCTTTCGCACCTGAGCGTCAGTCTTTGTCCAGGGGGCCGCCTTCGCCACCGGTATTCCTCCAGATCTCTACGCATTTCACCGCTACACCTGGAATTCTACCCCCCTCTACAAGACTCTAGCTGACCAGTTTCAAATGCAGTTCCCAAGTTAAGCTCGGGGATTTCACATCTGACTTAATCAACCGCCTGCGTGCGCTTTACGCCCAGTAATTCCG
+
CCCCCGGGGGGGGGGGGGGGGGGGGGGGGGGG<FGGGGGGGGGGGGGFGGFGGGGGGGGGGGGGFGGGFGEGGGGGGGEBFGGGGGGGGGFGFGGGGGGGGGGGC9EFGGCFFFGGGGGGGGGGGGGFFGG?GGGGFFGGGGGGGGGCDGGFGGE9FFC9FGGGGGGFGGGGFFGGGGGGFG6FGAEFGGGGGGGDGGDC8CFGF<7FFCDDD87CFFG=>G><;A6>DDFFGGGFFFGCE<<9D76:FD9
@M03364:276:000000000-BLYN8:1:1101:18847:17989 2:N:0:1
GGACTACTGGGGTTTCTAATCCTGTTTGCTCCCCACGCTTTCGAGCCTCAGTGTCAGTTACAGGCCAGAGAGCCGCTTTCGCCTCCGGTGTTCCTCCATATATCTACGCATTTCACCGCTACACATGGAATTCCACTCTCCTCTCCTGCACTCAAGTCTCCCAGTTTCCAATGCACACAATGGTTGAGCCACTGCCTTTTACATCAGACTTAAGAAACCACCTGCGCTCGCTTTACGCCCATTAAATCCGG
+
CCCCCGGGGGGGGGGGGGGGGGGGGGGGGGGGGGGGGGGGGGGGFGGGGGGGGGGGGGGGGGFGGGGGFGGGGGGGGGGGEGGGGGGGGGGGGGGGGGGGGGGGGGGGDCFGGFGGCFGGGCFGFGGGG9FGGGGGFFDGEEGGFGGGGGGG8FGGGGGGGGGGGGGGGGGGGFGC=FGGGG8>FEGFGGGGFFF6F;FFGGCFFF5CFCFGDGGGCG,=FEFFFDFFAEEFFGD4?@CGG).;:78CCC>
@M03364:276:000000000-BLYN8:1:1101:8261:18055 2:N:0:1
GGACTACCGGGGTTTCTAATCCTGTTTGCTCCCCACGCTTTCGAGCCTCAGCGTCAGTTACAGACCAGAGAGCCGCCTTCGCCACTGGTGTTCCTCCATATATCTACGCATTTCACCGCTACACCTGGAATTCCACTCTCCTCTTCTGCACTCAAGTCTCCCAGTTTCCAATGACCCTCCCCGGTTGAGCCGGGGGCTTTCACATCAGACTTAAGAAACCGCCTGCGCTCGCTTTACGCCCAATAAATCCG
+
CCCCCGGGDGGGGGGGGGGGGGGGGGGGGGGGGGGGEGGGGGGGGGGGGGGGGGGGGFGGEGG9FGGGFFFGFGEGGGGGFGGGGGGGGGGGGGGGGD<EFGGGFGGFGGGGEFGGGGGGGGCG,4FFFFGGGGCGCF9F8DGG>E=ADCCFFGGGC9,,>DGGGGFA,D>FG,3,@:F6::CEFGCCGGGD5CGGDEGGGGGC6C+6*7<@C7:F+*<FEGFFDF>>,<)7C5CAF0>E55(7D76<FF3
@M03364:276:000000000-BLYN8:1:1101:6778:18127 2:N:0:1
GGACTACAGGGGTTTCTAATCCTGTTTGCTCCCCACGCTTTCGAGCCTCAGTGTCAGTTACAGGCCAGAGAGCCGCTTTCGCCTCCGGTGTTCCTCCATATATCTACGCATTTCACCGCTACACATGGAATTCCACTCTCCTCTCCTGCACTCAAGTCTCCCAGTTTCCAATGCACACAATGGTTGAGCCACTGCCTTTTACCTCAGACTTAAGAAACCACCTGCGCTCGCTTTACGCCCAATAAATCCGG
+
CCCCCGGGGGGGGGGGGGGGGGGGGGGGGGFGGGGGGGGGGGGGGGGFGGGGGGGGGGGGGGGGGGGGGFGGGGGGGGGGGGGGGGGGGGGGGGGGGGGGGGGFGGGGGGGGGAEFGGGGGGGGGGGGGFGGGGFGGGAAFGGGFGDEF8>DGGGGGGCGDGGGGGGGDFFG8?9FFGGFAEFGGGGGGGGGFAC6CFFG+2,=CFGFD9EG>+=@FFF,9EA:D>AB2))/:7CEEFGEE33):7+9>CC
@M03364:276:000000000-BLYN8:1:1101:13941:18141 2:N:0:1
GGACTACTCGGGTTTCTAATCCTGTTTGCTCCCCACGCTTTCGCACCTGAGCGTCAGTCTTCGTCCAGGGGGCCGCCTTCGCCACCGGTATTCCTCCAGATCTCTACGCATTTCACCGCTACACCTGGAATTCTACCCCCCTCTACAAGACTCTAGCCTGCCAGTTTCGGATGCAGTTCCCAGGTTGAGCCCGGGGATTTCACTTCCGACTTGACAGCCCGCCTGCGTTCCCTTTACGCCCAGTACTTCCG
+
CCCCCGGD<FFGGEFGGGGGGGGGGGGGGGCGGGGGGGGGGGGCFGDGAFGGGGGGGGGC9,CCFEGGCBFGGGGGGGGGGGGGGAFGG@FGGGGGGDF9FGGGGGGDGGGGGGAFGGGGGGGGGCGGGGFGGFFGG,+@CGGG9FF9,@CGGACGGG9E@EGCFGGGG5::CC<EGFFGC9DCFGFGGGGGECEE5BFFCFF+17D<DDGDD*0+*28=>E:(-79>15.7C7CA?1EEG32):**6>D*
@M03364:276:000000000-BLYN8:1:1101:19188:18178 2:N:0:1
GGACTACTCGGGTTTCTAATCCTGTTTGCTCCCCACGCTTTCGCACCTGAGCGTCAGTCTTTGTCCAGGGGGCCGCCTTCGCCACCGGTATTCCTCCAGATCTCTACGCATTTCACCGCTACACCTGGAATTCTACCCCCCTCTACAAGACTCTAGCCTGCCAGTTTCGGATGCAGTTCCCAGGTTGAGCCCGGGGATTTCACATCCGACTTGACAGACCGCCTGCGTGCGCTTTACGCCCAGTAATTCCG
+
CCCCCGGGGGGGGGGGGGGGGGGGGGGGGGGGGGGGGGGGGGGGGGGGFGGGGGGGGGGGGGGGGGGGGGGGGGGGGGGGGGGGGDGGGGGGGGGGGFGGGGGGGGGGGGGGGGGGGGGGGGGGGGGGGGGGGGGGGGGGGGDGGFDEEGGFGGGGGGGGGGGGGGGGGGC>1@AFGFGGCFD:FDGFFGGGGGGGEGGGCGGGFGCD35C<>:>CGGC5;G>:B>053>7>DG:<F0EGGD?@>FFFGFD
@M03364:276:000000000-BLYN8:1:1101:18210:18275 2:N:0:1
GGACTACTGGGGTTTCTAATCCTGTTTGCTCCCCACGCTTTCGCACCTGAGCGTCAGTCTTTGTCCAGGGGGCCGCCTTCGCCACCGGTATTCCTCCAGATCTCTACGCATTTCACCGCTACACCTGGAATTCTACCCCCCTCTACAAGACTCTAGCCTGCCAGTTTCGGATGCAGTTCCCAGGTTGAGCCCGGGGATTTCACATCTGACTTGACAGACCGCCTGCGTGCGCTTTACGCCCAGTAATTCCG
+
CCCCCGGGGGGGGGGGGGGGG<FGGGGGGGGGGGGGGGGGGGGGGGGGGGGGGGGGDFGGGGGGGFGGGGGGGGGGGGGGGGGGGGGGGGGGGGGGGGGGGGGGGGGGCCFGGGGGGGGGGGGGGGGGGGGGGGGFGGGGGDGGFGG9DGGGFGGGGGGFGG:?FFGGGGGGEGGGGFFFGFCGGG6FCGGCGEEE5CGGGGGGFG+@FGGGFC4:C9;C;*821>95()8BDD327:EEEE:?F7=<CF9
@M03364:276:000000000-BLYN8:1:1101:16335:18295 2:N:0:1
GGACTACCGGGGTATCTAATCCTGTTTGCTCCCCACGCTTTCGCACCTGAGCGTCAGTCTTTGTCCAGGGGGCCGCCTTCGCCACCGGTATTCCTCCAGATCTCTACGCATTTCACCGCTACACCTGGAATTCTACCCCCCTCTACAAGACTCTAGCCTGCCAGTTTCGGATGCAGTTCCCAGGTTGAGCCCGGGGATTTCCACTCCGACTTGACAGACCGCCTGCGTGCGCTTTACGCCCGGTAATTCCG
+
CCCCCGFFGGEGFGGGGGGGGGGGGGGGGGFCGGGGGGGGGGGGGGGFGGGDEGGGGGGGG@6CEFGGGGGGGGGGGG@FGGGGGGGGGGGGGFGGGFFEEGGGCFGGGGCEGGFFGEGGGGGFDFGGGFGDGGGGGGGGGEGGGCG?EFCFEFBFC89DFFGGE=EF5*>>9DGFFFFDFGGGFF=AC8<;?EGG:EG6@++++;CC5DDDC>C7=>FF7EE?:@;EFDB3>D5<FBEGD)2559@-:7*
@M03364:276:000000000-BLYN8:1:1101:9789:18323 2:N:0:1
GGACTACTGGGGTTTCTAATCCTGTTCGCTCCCCACGCTTTCGAGCCTCAGCGTCAGTTACAGACCAGAGAGCCGCCTTCGCCACTGGTGTTCCTCCATATCTCTACGCATTTCACCGCTACACATGGAATTCCACCCTCCTCTCCGGCACTCAAGTCTCCCAGTTTCCAATGCAACCAACGGTTGAGCCACTGCCTTTTCCATCAGACTTAAGCAACCACCTACGCGCGCCTTACGCCCCATAAATTCGG
+
CCCCCGGAEGGGGGGGGGGGGGGGGGFGGGGGGGGGGGGGGGGC<FGGCFGGDGGGGG9@@,@,FGGGCF@FGGGGGGGGGGGGGFGGGDGGGFGGGG,FG9@FECCEGGGGGGGGGGDGGDGG9FFGGGFGG9EF8=+AEGGGDC+38@EGGGDG6,@,>DGGC;DF:,;EF6A,,,+3+34*@*3,@@,@CF,<,?FF9*,+32**33BFF=+;8*A555)((/(27>>):D*4)/:C=B(06CF):32
@M03364:276:000000000-BLYN8:1:1101:23092:18351 2:N:0:1
GGACTACTCGGGTATCTAATCCTGTTTGCTCCCCACGCTTTCGAGCCTCAGTGTCAGTTACAGGCCAGAGAGCCGCTTTCGCCTCCGGTGTTCCTCCATATATCTACGCATTTCACCGCTACACATGGAGTTCCACTGTCCTCTTCTGCACTCAAGTTTCCCAGTTTCCGATGCACTTCTTCGGTTGAGCCGAAGGCTTTCACATCAGACTTAAGCAACCGCCTGCGCTCGCTTTACGCCCAATAAATCCG
+
CCBCC<<FF7@FFFGGFGGCEFGGGGGGGGGFGGGCGGGGGGGGF,CEGGGGGF@EGGGGGFF8CFCEEFGFGGG7@FFDG7FGFGGG@FFG<5EGF4E9?FCFC9,A+,4CFFDFGGGEGGGGFFF8BFFC,EFGGGD<EFDFGFF,CFGG=8,@C;DF9EFFDEC,,CGGDG8DGGDGFF?>GGEFECEC6@C>9FFFG>C>F5C7;99BC+D+:7D,:ED@2;(/2;>AD5CC=;E8>=(.;*;C7C<
@M03364:276:000000000-BLYN8:1:1101:10637:18356 2:N:0:1
GGACTACTGGGGTATCTAATCCTGTTCGCTACCCATGCTTTCGAGCCTCAGCGTCAGTTACAGACCAGACAGCCGCCTTCGCCACTGGTGTTCTTCCATATATCTACGCATTTCACCGCTACACATGGAGTTCCACTGTCCTCTTCTGCACTCAAGTTTCCCAGTTTCCGATGCACTTCTTCGGTTGAGCCGAAGGCTTTCACATCAGACTTAAGAAACCGCCTGCGCTCGCTTTACGCCCAATAAATCCG
+
CCCCCGGGGGGGGGGGGGGGDGGGGGFGGGGGGGGGGGGGGGGGFDGGGGGGGGGGGFGGGGGGGGGGGFGGGGGGGGGGGGGGGGGGECFGGFGDFGGGGGGGGFGFGGGGGGGGGFGGDEGGFGGGDFGGGGGGGGFAEFGFDCFGGGGGGGGGGGGEFGGGGGGFGGEDEDFFFE8DCFDGGGGFC@FGCC+@FGGG>+EF@7>C*;CFGGGG79D>>CEDD45>>EDAC>FFFDEEE>@FGGFFG<7
@M03364:276:000000000-BLYN8:1:1101:8123:18389 2:N:0:1
GGACTACCAGGGTTTCTAATCCTGTTTGCTCCCCACGCTTTCGAGCCTCAGTGTCAGTTACAGACCAGAGAGCCGCTTTCGCCTCCGGTGTTCCTCCATATATCTACGCATTTCACCGCTACACATGGAATTCCACTCTCCTCTCCTGCACTCAAGTCTCCCAGTTTCCAATGCACACAATGGTTGAGCCCCTGCCTTTTCCATCAGACTTAAGAAACCACCTGCGCTTCCTTTACGCCCAATAAATCCGG
+
CCCCCGFE,CFGFGGAF9EGGGGGGGDFGF@FGEFCEGGGGGGGGGGGGGGFGGC@FGF,CFG,CFGGGDGGGGGG7FFGGGGGGGGGGGGGG9EFGGGGGFFFGGGGGGGG9FFGGGGGG7F@FGGFF,CFGGFGFGGGGGGF,=,=@DGFFGFFGA,,3>EGFFAFAEFGEFC,=F6@=@DF=+,62D+453B@,@AC++2+4;CCGC++:++297,1959>=5)*))24=B>=)6EEC48;:F76*)2
@M03364:276:000000000-BLYN8:1:1101:20245:18391 2:N:0:1
GGACTACCAGGGTTTCTAATCCTGTTTGCTCCCCACGCTTTCGCACCTCAGTGTCAGTATCAGTCCAGGTAGTCGCCTTCGCCACTGGTGTTCCTTCCTATATCTACGCATTTCACCGCTACACAGGAAATTCCACTACCCTCTACCATACTCTAGCTTGCCAGTTTTGGATGCAGTTCCCAGGTTGAGCCCGGGGATTTCACATCTGACTTAACAAACCGCCTGCGTGCGCTTTACGCCCAGTAATTCCG
+
CCCCCFFFGGGGGGGGGGGGGGGGGGGGGGGGGGGGGGGGGGGGGGGGGGGGGGGGGGGGGGGGGGGGGGGGGGGGGGGGGGGGGGGGGGFGFGGGGGGGGGGGGGGGGDGGGGGGGGGGGGGGGGGGGGFGGGFGGGFGGGGGGGGGGGGFFGGGGGGGGGGGGCGG@EGGGGGGGDGGGGGGGGGFGGGGGDGGEEGGDFFGFGGGDFFC8FCD>FFFD5@AFA@EFFFFGGGFF;5BEDDFGGFFGG7
@M03364:276:000000000-BLYN8:1:1101:23580:18480 2:N:0:1
GGACTACTCGGGTTTCTAATCCTGTTCGCTACCCATGCTTTCGAGCCTCAGCGTCAGTTACAGACCAGACAGCCGCCTTCGCCACTGGTGTTCTTCCATATATCTACGCATTTCACCGCTACACATGGAGTTCCACTGTCCTCTTCTGCACTCAAGTCTCCCAGTTTCCAATGCACTTCTTCGGTTGAGCCGAAGGCTTTCACATCAGACTTAAAAGACCGCCTGCGCTCGCTTTACGCCCAATAAATCCG
+
CCCCCGGGFGGGGCGGGGGGDFGGGGFGGGEGGGGCGGGGGGGFGGGGGGDGGGGGGGG9EDGFGGGG@<FFGGGGGGGGGGGGGGGGGGGGGGGGGGGGGGGGGGGGGGGGGGGGGGG>FGGGGGGGGFFCFFCGG@DEFGGGCGFGCGFGGGGGAA,,=8DFGGGG8DBFFGGFFGDF@DF+=C88EGE6@CCE6DGGG>FGF7:9CGGGG>7:C>FCEEF@>F2B2AAFG<FEFFDG283AGGFFGCC
@M03364:276:000000000-BLYN8:1:1101:24805:18505 2:N:0:1
GGACTACTCGGGTTTCTAATCCTGTTTGCTCCCCACGCTTTCGAGCCTCAGCGTCAGTTACAGACCAGAGAGCCGCCTTCGCCACTGGTGTTCCTCCATATATCTACGCATTTCACCGCTACACATGGAATTCCACTCTCCTCTTCTGCACTCAAGTCCTCCAGTTTCCAATGACCCTCCCCGGTTGAGCCGGGGGCTTTCACATCAGACTTAAAGAACCGCCTGCGCTCGCTTTACGCCCAATAAATCCG
+
CCCCCGGGGGGGGGGGGFGGGGGGGGGGGGGGGGGGGGGGGGFGGGGGGGGGGGGGGGGGGGGAFFFGF<FGGGGGGGGGGGGGGGGGGGGGGGGGGGGGGGGGGGFGGGGGGGGGGGGGGGGGGFFFFAFGGFGGGDGGGGGGDCFGGGGFGGG8CDGGGGFGGGGGEE,ECFF8DEGGDCGGGEGFFGGDEGGGGEGGGGFC8DDC4?F@FGGC7CFFDE>F?ABF6B>ED3FA?4EEG3(>6FF<FF5
@M03364:276:000000000-BLYN8:1:1101:10138:18526 2:N:0:1
GGACTACTCGGGTATCTAATCCTGTTTGCTCCCCACGCTTTCGCACCTGAGCGTCAGTCTTCGTCCAGGGGGCCGCCTTCGCCACCGGTATTCCTCCAGATCTCTACGCATTTCACCGCTACACATGGAGTTCCACTGTCCTCTTCTGCACTCAAGTCTCCCAGTTTCCAATGCACTTCTTCGGTTGAGCCGAAGGCTTTCACATTAGACTTAAAAGACCGCCTGCGCTCGCTTTACGCCCAATAAATCCG
+
CCCCCGGGGGGGGGGGGGGGGGGGFGGGGFGGGGGGDGGGGGGGGGGGEGGGGGGGGGGGGFGGGGGGGGGGGGGGGGGGGGGGGGGGGGGGGGGGGGGFGGGFFGFGDGGFGGGGGEEGGCFGGFDFFGGGGGFGGGFGGGGGGGGGGGGGGGGG;BFCD8DGGGGGGGGGGGDGFCFGFFCEGEGGGGGDEEGCFGGGGCFCFFGD+?D1:DGFGGGGAEFFFF(:(5ADGGGE?BGGC>B5CF?AGC5
@M03364:276:000000000-BLYN8:1:1101:7496:18568 2:N:0:1
GGACTACTGGGGTTTCTAATCCTGTTTGCTCCCCACGCTTTCGCACCTCAGTGTCAGTATCAGTCCAGGTAGTCGCCTTCGCCACTGGTGTTCCTCCGGATATCTACGCATTTCACCGCTACACCCGGAATTCCGCTTCCCTCTCCCGAACTCAAGCCCGTCAGTTTCCCGTGCCATTCCTCAGTTGAGCCGAGGGATTTCACACGGGACTTATCGGACCGCCTACGCGCCCTTTACGCCCAGTAATTCCG
+
CCCCCGGGGGGGGGGGGGFGGGGGGGGGGGGGGGGGGGGGGGGGGGGGGGGGGGGGGGGGGGGGGGGGGGGGGGGGGGGGGGGGGGGGGGGGGGGGGGGGGGGGGGGGGGGGGGGGGGGGGGGGGGGGCGGGGFEGGGGGGGFFGGGGGGGGGGGGGGGGGGGGGGGGGGGG>EGGGGGGGGGFG9CCFGGGGDGE5DFGGGCGFDGDGGGG7:7><CCEFGF?DA6=6@EE5DC2@?GGG3:FGGB<FG*
@M03364:276:000000000-BLYN8:1:1101:12606:18631 2:N:0:1
GGACACTGGGGTTTCTAATCCTGTTTGCTACCCATGCTTTCGAGCCTCAGCGTCAGTTACAGACCAGACAGCCGCCTTCGCCACTGGTGTTCTTCCATATATCTACGCATTTCACCGCTACACATGGAGTTCCACTGTCCTCTTCTGCACTCAAGTTTCCCAGTTTCCGATGCACTTCTTCGGTTGAGCCGGGGGCTTTCACATCAGACTTAAGAAACCACCTGCGCTCGCTTTACGCCCATTAAATCCGG
+
CCCCCGGGGGGGGGGGGGGGGGGGGGGGGGGGGGGGGGGGGGGGGGGGGGGGGGGGFGGGGGGGGGGGGGFGGGGGGGGGGGGGGGGGGGGGGGGGGGGGGGGAEDGGDGFFGGGGGGGE:EFFGGGGGGEGGGFFGGGCGGFGGGFGGGDFGCEGFGFBF9DGGFGGGGEEGGGGGGGGGGGGGGGGFEGGGGEGGFGG7FGGFCGGGGCF7CFFCD,CFGF15895(5>EDFF<D6ECC)49FF?AFDC
@M03364:276:000000000-BLYN8:1:1101:10146:18631 2:N:0:1
GGACTACTGGGGTTTCTAATCCTGTTTGCTCCCCACGCTTTCGAGCCTCAGTGTCAGTTACAGGCCAGAGAGCCGCTTTCGCCTCCGGTGTTCCTCCATATATCTACGCATTTCACCGCTACACATGGAATTCCACTCTCCTCTCCTGCACTCAAGTCTCACAGTTTCCAATGCACACAATGGTTGAGCCACTGCCTTTTACATCAGACTAAAGAAACAACCTGCGCTCGCTTTACGCCCAATAAATCCGG
+
CCC9@EFGGGGGFGEGGGGCFGGGGGGGFGEGGDFFGGGGGGGGG7:BFFGGGFGGGFGGGGGFGGGGF<FDFGGDFD7FCFGGGFEGCFFFGGFGGGGFFG9<BEFB:F7FFFG9CFC=F7A8EEFCAFEFGGGGFFGGGGG9E,4>EDFDGGGFFGCF9DFCBADF=EFCE?ECAD>?9D8FFE?CF8D:CE9<C>9A+3EF6:77>9**;*:C5;,:A>F:-*5*45)::C@CB55452/);7@?C)2
@M03364:276:000000000-BLYN8:1:1101:24525:18661 2:N:0:1
GGACTACAAGGGTTTCTAATCCTGTTTGCTCCCCACGCTTTCGAGCCTCAGCGTCAGTTACAGACCAGAGAGCCGCCTTCGCCACTGGTGTTCCTCCATATATCTACGCATTTCACCGCTACACATGGAATTCCACTCTCCTCTTCTGCACTCAAGTTTCCCAGTTTCCGAGGCACTTCTTCGGTTGAGCCGAAGGCTTTCACATCAGACTTAAGAAACCGCCGGCGCTCGCTTTACTCCCAATAAATCCG
+
CCCCCGGGGGGGGGDFFGGGGGGGGGGGGGGGGGFGGGGGGGG8EGGGGGGFGFGDCGGGGGGGG7EFGFG>DEFGF:FGGGGGGGGGGGGGGGGGGGGGGFEFC9FC7?FFDA,ECC@EGEGGGGG,BCFFGFFG9@9FEFGGDFGGG,@AFGDEBF=DE@A8FGGGC++++@E=FGGGGG66>B@1@8,@*:B?,@DF:+5:B7C**@FGD7+==CG96C5(.5::(2>3<3*6+)<:=>159>@9F<C
@M03364:276:000000000-BLYN8:1:1101:22366:18741 2:N:0:1
GGACTACCGGGGTATCTAATCCTGTTTGCTCCCCACGCTTTCGAGCCTCAGTGTCAGTTACAGGCCAGAGAGCCGCTTTCGCCTCCGGTGTTCCTCCATATATCTACGCATTTCACCGCTACACATGGAATTCCACTCTCCTCTCCTGCACTCAAGTCTCCCAGTTTCCAATGCACACAATGGTTGAGCCACTGCCTTTTACATCAGACTTAAGAAACCACCTGCGCTCGCTTTACGCCCAATAAATCCGG
+
CCCCCGGGGGGGGGGGGGGGGGGGGGGGGGGGGGGGGGGGGGGGGGGGGGGGGGGGGGGGGGGGGGGGGGGGGGGGEGGGGGGGEFGGGGGGGGGGGGGGGGGGGGGGGGGGGGGGGGGGGGGGGGGGGGGGGGGGGGGGGGGGGGGGGGG?EGGGGGGGGFGGFGGGGGGGGGGGGGGFGGGFGEGGFCEFFFGGGFGGFFFCAFGGGGFGGFGDGGCFFGFFDE9)6ABDCCFEFFGEE58A>FFCDDC
@M03364:276:000000000-BLYN8:1:1101:20984:18746 2:N:0:1
GGACTACTAGGGTTTCTAATCCTGTTTGCTCCCCACGCTTTCGCACCTGAGCGTCAGTCTTTGTCCAGGGGGCCGCCTTCGCCACCGGTATTCCTCCAGATCTCTACGCATTTCACCGCTACACCTGGAATTCTACCCCCCTCTACAAGACTCTAGCCTGCCAGTTTCGGATGCAGTTCCCAGGTTGAGCCCGGGGATTTCACATCCGACTTGACAGACCGCCTGCGTGCGCTTTACGCCCAGTAATTCCC
+
CCCCCGGGGGGGGFGGGGGGGGGGGGG<FGGGGGGGGGGGGGGGGGGGFFCFFGGG7FFGGDGGGFGFGGGGGGGGFEE=FC=7=EEGC@FFGGFGG=8<AFFGDFFFGFGGGGGGGGGGGGGGGGGGGGGGGFGGGGCFEEGFGGE9EFGGGGGAFFGFFFGGGGGFGEGEEGGF@FGGGGGDC9DGGCGGGGGGGGCFGCCCFGGGGDDG:CDDFGGGAGFFFF>E:3>>DDF)@6EEG)2@D:FAFG*
@M03364:276:000000000-BLYN8:1:1101:27534:18787 2:N:0:1
GGACTACTAGGGTTTCTAATCCTGTTTGCTCCCCACGCTTTCGAGCCTCAGTGTCAGTTACAGGCCAGAGAGCCGCCTTCGCCACCGGTGTTCCTTCATATATCTACGCATTTCACCGCTACACATGGAATGCCACTATCCTCTACTGCACTCAAGTCACCCAGTTTGAAATGCACACCCTGGTTGAACCACTGCCTTTTACAATCTACTTTAAAAACCAACGTCCCTCCGCTTACGCCCAAGAAAGTCCG
+
CCCC?GF9FAEGGF7CEDGGGFGF@,CEG9FGFCFGGGGGGCG8,8CFFGGFFGA@,;,6CF,C@CFF,CCFF<B:+CFA@@B,B,@+8=CFG9E,ACE<F?EFFCGGGGFGGGGGGG@EEGGGFDE4BF<,;<BB88,EEFGG,E;,,,@?F8F9E>;9>@DEGGD,,7DC8FC8@,+++,+6@+,2,3,@,5,,,>DF+8,++3+++2=+D+++;;;C*;*:)*)4-/))21*)2(=:*2/);*))23:
@M03364:276:000000000-BLYN8:1:1101:25331:18790 2:N:0:1
GGACTACTAGGGTTTCTAATCCTGTTTGCTCCCCACGCTTTCGCACCTGAGCGTCAGTCTTTGTCCAGGGGGCCGCCTTCGCCACCGGTATTCCTCCAGATCTCTACGCATTTCACCGCTACACCTGGAATTCTACCCCCCTCTACAAGACTCTAGCCTGCCAGTTTCGGATGCAGTTCCCAGGGTGAGCCCGGGGATTTCACATCCGACTTGACAGACCGCCTGCGTGCGCTTTACGCCCAGTAATTCCG
+
CCCCCGGGGGGGGGGGGGGGGGFGGGGGGGGGGGGGGGGGGGGGGGGGFGGGGGGGGGGGGGGGFFGGGGGGEEGGCGGGGGFFGGGGEGGGGGGGGGGGEEFFGGGGGGGGGDFGFGGGGGGGEFFG8EGGGGGGAEFGGGGDFGG,CDGGG9EAFGGFGGGEGEECC5CEGGFFFGFGGGC>*>;C5CFG*5:C*6,=CD?C:8;C55CDFG4@*8EFA=>?:FBFBFDEDDD2*:EEG52?F7?)>FD
@M03364:276:000000000-BLYN8:1:1101:28429:18792 2:N:0:1
GGACTACCGGGGTATCTAATCCTGTTTGCTCCCCACGCTTTCGCACCTGAGCGTCAGTCTTTGTCCAGGGGGCCGCCTTCGCCACCGGTATTCCTCCAGATCTCTACGCATTTCACCGCTACACCTGGAATTCTACCCCCCTCTACAAGACTCTAGCCTGCCAGTTTCGGATGCAGTTCCCAGGTTGAGCCCGGGGATTTCACATCCGACTTGACAGACCGCCTGCGTGCGCTTTACGCCCAGTAATTCCG
+
CCCCCGGFGGGGGGGGGGGGGGGGGGGGGGGGGGGGGGGGGGGGGGGGFGGGGGGGGFFG9CF6FFGGG,@FGGCGEFGGGGGGGGGCCFCFGGGGGFFGGGGGGGGGGGGGGGDFFGGGGGGGGFFGGGGGGGGFGFGGGGGGGGGGCFGGGGGFGGGDGFFGGGG9ECGGDGGGGGGGGC,DFFG6CFG5C51:5B6CGGC7CCGDDC)2>CFGFCE=>G322F9B(;<37*9A?:EGC519*??)*>*
@M03364:276:000000000-BLYN8:1:1101:4927:18860 2:N:0:1
GGACTACTGGGGTTTCTAATCCTGTTTGCTCCCCACGCTTTCGCACCTGAGCGTCAGTCTTTGTCCAGGGGGCCGCCTTCGCCACCGGTATTCCTCCAGATCTCTACGCATTTCACCGCTACACCTGGAATTCTACCCCCCTCTACAAGACTCTAGCCTGCCAGTTTCGGATGCAGTTCCCAGGTTGAGCCCGGGGATTTCACATCCGACTTGACAGACCGCCTGCGTGCGCTTTACGCCCAGTAATTCCG
+
CCCCCGGGGGGGFGGGGGGGGGGGGGGGGGGGGGGGGGGGGGGGGGGGGGGGGGGGGGGGGGGGDFFGFGGGGGGDGGGGGGGGGGGGGGGGGGGGGGGGGGGGGGGGGDGG9FFGGGGGGGGGGGGGGGFFCDFDGGGGGGGGGGGFFGGGGGGGGGGGGGGGGG;ECEEGEG79DGGFGGGGGGGGGGGGGGGDEGG++;EGFGFGCD9<>FFDGCGDDGFFFF>E:B@BGGGFF2>E*7:FG=@<F*2
@M03364:276:000000000-BLYN8:1:1101:17247:18882 2:N:0:1
GGACTACCAGGATATCTAATCCTGTTTGCTCCCCACGCTTTCGCACCTGAGCGTCAGTCTTTGTCCAGGGGGCCGCCGTCGCCACCGCTATTCCTCCAGATCTCTACGCATTTCACCGCTACACCTGGAATTCTACCCCCCTCTACAAGACTCTAGCCTGCCAGTTTCGGATGCAGTTCCCAGGTTGAGCCCGGGGATTTCACATCCGACTTGACAGACCGCCTGCGTGCGCTTTACGCCCAGTAACTCCG
+
C@CC@EE,;C@9E<FFCCFFFCFFEECFDAFCGGGGGGGCFC@F@FFF@ECF7CFFGGGGGGGGGG,<8FEG+F:=>+@F7+8BCFC++4:FF9EFF<B,:EFFAF<FEECEGFCF,F:ECEEADDCFF8FCFGGA@8>FC+@=9=A,,<@CDC;9BF9E@E8?GFGA8*B31>9,<:AEFF68@?FCFDFGGG5**C*31@CD+727<C<>**;+;*/*):781515(8B3<*/)/48*>),0:*/.:F*
@M03364:276:000000000-BLYN8:1:1101:5008:18920 2:N:0:1
GGACTACTGGGGTTTCTAATCCTGTTTGCTCCCCACGCTTTCGAGCCTCAGTGTCAGTTACAGGCCAGAGAGCCGCTTTCGCCTCCGGTGTTCCTCCATATATCTACGCATTTCACCGCTACACATGGAATTCCACTCTCCTCTCCTGCACTCAAGCCTCCCAGTTTCCAATGCACACAATGGTTGAGCCACTGCCTTTTACATCAGACTTAAGAAACCACCTGCGCTCGCTTTACGCCCAATAAATCCGG
+
CCCCCFGG9FFEFFGGGGGDFFG<FFGGFGGFGGFGGGG;EGGF<@CFEFGEGGGGGGGGGGDFG7F@F@87,EFG:@FEGFGEEEGGGDFEGFGGFGGFGBEFGGGGGEGEFGGGDCGGGGFGFGGGGGFGFGFF946FGDEDGGGFGGGGD>FG,33@C>EFFFGGGD9EFG8=EF6+99DGGEGGG>8DFGG6@FF,9A:7BD>5;9B+=C@C*;DCFGFFF4@06>B5CG+1?2=CE3=F7DACCDD
@M03364:276:000000000-BLYN8:1:1101:5905:18923 2:N:0:1
GGACTACAAGGGTTTCTAATCCTGTTCGCTCCCCACGCTTTCGAGCCTCAGCGTCAGTTACAGACCAGAGAGCCGCCTTCGCCACTGGTGTTCCTCCATATATCTACGCATTTCACCGCTACACATGGAATTCCACTCTCCTCTTCTGCACTCAAGTTTCCCAGTTTCCAATGACCTTCCCCGGTTGAGCCGGGGGCTTTCACATCAGACTTAAGAAACCGCCTGCGCGCGCTTTACGCCCAATAAATCCG
+
CCCCCGFGGGGGGGGGGGGGGGGGGGFGGGFEGGCGGGGGFGGFFGGGGFGGDGGGGGGGF9FFGGGGGGGGGGGGGC:EFGGGGGGGAAEGFGGGGGFFCGGGFGGGGGGDGGGFGGGGCEGGFEGGF@FCFGGGGGEGGGFGEFGGFGFCFGGG8@=F9DEGF;;==DF;?DFD,,@=FFEGGEGGGGGD*:CEEG>688EG6?8FFGGCG7:C+;FFEGFF1AB)())87DDAB:8EG>0.*>6:FD5
@M03364:276:000000000-BLYN8:1:1101:13511:18941 2:N:0:1
GGACTACAAGGGTTTCTAATCCTGTTTGCTCCCCACGCTTTCGAGCCTCAGTGTCAGTTACAGGCCAGAGAGCCGCTTTCGCCTCCGGTGTTCCTCCATATATCTACGCATTTCACCGCTACACATGGAATTCCACTCTCCTCTCCTGCACTCAAGTCTCCCAGTTTCCAATGCACACAATGGTTGAGCCACTGCCTTTTACATCAGACTTAAGAAACCACCTGCGCTCGCTTTACGCCCAATAAATCCGG
+
CCCCCGGGGFGGGGGGGGGGGGGFFFGGGGGGFGGCG7BGGGGGGGGGGCFFGGGGGGGGGGGGG7FFGGGGGGGGDED9@C@7F@CFCECFFFFGFFGGGFGGGAEFGGGGGGGGGGEGDGGGGGGGB=CEFFGF,@EFFG=9,E9BEGGGF86@@,,3>FFFGGGGE9>EGGGG9?EFD=,7;@8DFC8FGCG6CDCCCFFCF+;;FC+=8+=FGG,9>>*5>?AAAE))2C788==8C:(AFGA<FD>
@M03364:276:000000000-BLYN8:1:1101:5578:18964 2:N:0:1
GGACTACAGGGGTATCTAATCCTGTTTGCTCCCCACGCTTTCGAGCCTCAGCGTCAGTTACAGACCAGAGAGCCGCCTTCGCCACTGGTGTTCCTCCATATATCTACGCATTTCACCGCTACACATGGAATTCCACTCTCCTCTTCTGCACTCAAGTTTCCCAGTTTCCAATGACCCTCCCCGGTTGAGCCGGGGGCTTTCACATCAGCCTTAAGAAACCGCCGGCGCTCGCTTTACGCCCAATAAATCCG
+
CCCCCGGFGFEGGGGGGGGGGGGGGGGGGGGGFGGGEGGGGGGGGGGGFGGGGGGGGGGGGGGGGCEFGGGGGGGGGGGGGGGGGGGGGGGGGGGGGFGGGGGGGGGGGGGGGGGGGGGGGGGGGGGGGFGGGGGGGGGGGGFGGGGGGGFFGGGGGGGGGG8EGGCFGGGGGFDFGGGGGGGGGEGGGGGGGGGGGGGGGC78+;CF*2?FGCGGG*9FB58((237(7<BGGD<4(8CE>0)9:?9DC5
@M03364:276:000000000-BLYN8:1:1101:3858:18972 2:N:0:1
GGACTACAGGGGTTTCTAATCCTGTTTGCTCCCCACGCTTTCGCACCTGAGCGTCAGTCTTTGTCCAGGGGGCCGCCTTCGCCACCGGTATTCCTCCAGATCTCTACGCATTTCACCGCTACACCTGGAATTCTACCCCCCTCTACAAGACTCTAGCCTGCCAGTTTCGGATGCAGTTCCCAGGTTGAGCCCCGGGATTTCACATCCGACTTGACAGACCGCCTGCGTGCGCTTTAAGCCCATTAATTCCG
+
CCCCCGGGGGGGGGEGGFGGGGGGGGGGGFF<CFFG:@FG@FG>GGCBEEFGFGFG7<,CFFGGGFF8F,:CFFGGEGGGGGGGGGGDGD=FGDEG?EFFGGGGGGGGCE7:F9FBFGGEFFGGGFF8FGCC;7EEF,D@@@EGC9DEGGFGGCEFF6,,D,88FF;;85BCE,,<DF@:AD>DFC,14DE**4*4:*?C:+AC748*25CC*0*+;5C5):512>1.8)00)1><*6::57(**2=B>7C
@M03364:276:000000000-BLYN8:1:1101:9196:18988 2:N:0:1
GGACTACTCGGGTATCTAATCCTGTTTGCTCCCCACGCTTTCGAGCCTCAGTGTCAGTTACAGGCCAGAGAGCCGCTTTCGCCACCGGTGTTCCTCCATATATCTACGCATTTCACCGCTACACATGGAATTCCACTCTCCTCTCCTGCACTCAAGTCTACCAGTTTCCAATGCATACAATGGTTGAGCCACTGCCTTTTACATCAGACTTAAGAAACCGCCTGCGCTCGCTTTACGCCCAATAAATCCGG
+
CCCCCGGGGGGGGGFGGGGGGGGGGGGGGGGGGGGGDGGGGGGGFGGGGGG<FGGGGGGGGFC8FGGGGGGGGGGGGGGGGGGGGGGGGDGGFGGFGGGGGFGGGGGGGGGGGGGGGGGGGGGGGGGGGGGGGGGGGGGGGGGGGGGGGFFGGFFGGGGGGCDFFGFGGGGGGD8EFGGGGGGGGDE8DFCGGCDEEGGGGGGGFGCD5CC:>?CFGGF>>7*):@>>DFFBGGGEEFGG=FDAFD+9*7:
@M03364:276:000000000-BLYN8:1:1101:10279:18990 2:N:0:1
GGACTACTGGGGTTTCTAATCCTGTTTGCTCCCCACGCTTTCGCACCTGAGCGTCAGTCTTTGTCCAGGGGGCCGCCTTCGCCACCGGTATTCCTCCAGATCTCTACGCATTTCACCGCTACACCTGGAATTCTACCCCCTTCTACAAGACTCTAGCCTGCCAGTTTCGAATGCAGTTCCCAGGTTGAGCCCGGGGATTTCACATCCGACTTGACAGACCGCCTGCGTGCGCTTTACGCCCAGTAATTCCG
+
CCCCCGGGGGGGGGGGGGGGGGGGGGGGGGGGGGGGGGGGGGGGGGGGGGGGGGGGGGGGGGGGGGGGGGGGGGGGGGGGFDDEGGEGGGGGGGGGGGGDDGGGGGGGGGGGGGGGGGGGGGGGGGFGGCGFFGGGGFGE+DEGFGG?FGGGGFGGGGGCFFGGGGFGGFGGGGGFFGGG6,BDFGGGGGGGGGGGEGG9CGGGFGCGGGGGFGGGFGGFFDFD?FFE?B>EGGDBFF>CGFFFF=BAGG>
@M03364:276:000000000-BLYN8:1:1101:9095:18994 2:N:0:1
GGACTACTGGGGTTTCTAATCCTGGTTGCTCCCCACGCTTTCGCACCTGAGCGTCAGTCTTTGTCCAGGGGGCCGCCTTCGCCACCGGTATTCCTGTAGATCTCTACGCATCTCACCGCTACACAGGAAATTCCACTACCCTCTACTATACTCTAGCTTGCCAGGTTCGGATGAAGTTCCCAGGTTGAGCCCGGGGATTTCACATCCGACTTGACAGACCGCCTGCGTTCGTCTTACTCCCAGTATTTCCC
+
<C9BCG@C9FC:@+@CCEF<6,C6-=CFC9<FCBE6@CB;D,,,8:@<,@<F+@@:,C,CC9ECCC<@,,+6+8@@>,4,B7,B4=CFG7=<F9;,,:5BC,9<,,C=7?C+?<?5??CE+8AFD,,AFECB,<BFD8B,,@=AFG,>C:E7E=D9DG;3+,,,+8,,@E8*4,733,,33>,>D,,,4,?;**4:*CF6+=,=+0**:8)>:**20*AC3*)(,)4)(000**15=)<+CF))**1)0:*
@M03364:276:000000000-BLYN8:1:1101:8693:19010 2:N:0:1
GGACTACTGGGGTATCTAATCCTGTTTGCTCCCCACGCTTTCGAGCCTCAGTGTCAGTTACAGGCCAGAGAGCCGCTTTCGCCTCCGGTGTTCCTCCATATATCTACGCATTTCACCGCTACACATGGAATTCCACTCTCCTCTCCTGCACTCAAATCTCCCAGTTTCCAATGCACACAATGGTTGAGCCACTGCCTTTTACATCAGACTTAAGAAACCACCTGCGCTCGCTTTACGCCCACTAAATCCGG
+
CCCCCGGGGGFEGGGGGGGGGGGGGGGGGGGGGGGGGGGGGGGFFGCFEFFFGFGGFGGGGGFFGFGGGGFGGGFEF>FGGGG@FEFGGDGGGGFGGGGGGGGGGGGGGGGGGGF<FEFEGGGGGFGFGGAFGAFGAC>FFEFDBFEBFCCCGFGGFGGGDGG8F>;>EFFGGGCCCDC+3BEG;>@?FG6@CCFCFGGGFGGFFFFFCFF>C@@F>D6,*=AF@*7*):A>F5+>6(==C)6660@C6>>
@M03364:276:000000000-BLYN8:1:1101:3460:19015 2:N:0:1
GGACTACAGGGGTTTCTAATCCTGTTTGCTCCCCACGCTTTCGAGCCTCAGTGTCAGTTACAGGCCAGAGAGCCGCTTTCGCCTCCGGTGTTCCTCCATATATCTACGCATTTCACCGCTACACATGGAATTCCACTCTCCTCTTCTGCACTCAAGTCCTCCAGTTTCCAATGACCCTCCCCGGTTGAGCCGGGGGCTTTCACATCAGACTTAAAGAACCGCCTGCGCTCTCTTTACGCCCAATAAATCCG
+
CCCCCGGGGGGGGGGGGGGGGGGGGGGCGGGGGGGEGGGGGGDGFEGFGGFDGGFFFGGEFEEEFEGFGGDGGG7FFGFGG7FEGGGGGGGGGAEFGGGGCF9E9FFGG7+BFGGGGGGECF?EEFFFF=F@EFEFGCGGGGGFGGGGG8EDFGGGGGC;F88BFGCGGGGGGCFGGF6EGGDGCEGG6,3@*@CEC5EC;FG7+8>86FFGGFGCG;F5:CDD@FFEF3);DGFAF?GGG3:@DCFDF43
@M03364:276:000000000-BLYN8:1:1101:27346:19109 2:N:0:1
GGACTACCAGGGTTTCTAATCCTGTTTGCTACCCATGCTTTCGAGCCTCAGCGTCCGTTACAGACCAGACAGCCGCCTTCGCCACTGGTGTTCTTCCATCTATCTACGCATTTCACCGCTCCACATGGAGTTCCACTGTCCTCTTCTGCACTCCAGTTTCCCAGTTTCCGATGCACTTCTTCGGTTGACCCGAAGGCTTTCACATCAGACTTAAGTACCCGCTTGCGCTCGCTTTACGCCCAATAAACGCG
+
--8-ACC,CE;BC86ECF9FE@@FFFGG9<CEFA9<A8F9EA,D<@:EG,CFF:,+6;EFG9F<F8CC8<F<EFGGGGGGGGEEEGGG,,CBFFF,?,5,:@4AE,9,+4BCFGG,A?78+@F,=:A,,A4F9C,A9,,94,9+@E;FG,>+6,=,4@D9;=A,A=7BEG+@=>@==DEG8E=B>6;C,E:4+3@EGF,,D;E79772;F77@BC+59AF9C>))6=)(264C**)6,**2.,);>:)*))
@M03364:276:000000000-BLYN8:1:1101:13773:19114 2:N:0:1
GGACTACCGGGGTATCTAATCCTGTTTGCTCCCCACGCTTTCGAGCCTCAGTGTCAGTTACAGGCCAGAGAGCCGCTTTCGCCTCCGGTGTTCCTCCATATATCTACGCATTTCACCGCTACACATGGAATTCCACTCTCCTCTCCTGCACTCAAGTCTCCCAGTTTCCAATGCACACAATGGTTGAGCCACTGCCTTTTACATCAGACTTAAGAAACCACCTGCGCCTGCTTTACGCCCAATAAATCCGG
+
CCCCCGGGGGGGGGGGGGFGGGGGGGGGGGGGGGGGDGGGGGGGGGGGGGGGGGGGGGGGFGGGGGGGGGGGGGGGGGGEFGGGGGGGGEGGAFGGGGGGGGGGGGGDFE:=FGGGGGGGGGGGG?AEFEFFGC99EGGEE=DFGGGGGEFGGGGGGG9E,@@EFGGGGGFFGGGGGGGGFG6@,BEFG8,@7EC3ECCA>DF7AD>7*97:::FF>C:CFCAB@A@)(0/?@+=9BFGDGF@FDC@3738
@M03364:276:000000000-BLYN8:1:1101:12666:19127 2:N:0:1
GGACTACACGGGTTTCTAATCCTGTTTGCTCCCCACGCTTTCGCACCTGAGCGTCAGTCTTTGTCCAGGGGGCCGCCTTCGCCACCGGTATTCCTCCAGATCTCTACGCATTTCACCGCTACACCTGGAATTCTACTCCCCTCTACAAGACTCCAGCCTGCCAGTTTCGACTGCAGTTCCCAGGTTGAGCCCGGGGATTTCACCTCGGACTTGACAGACCGCCTGCGTGCGCTTCACGCCCAGTAATTCCG
+
8BC-A<FCFGEG:;,EECDFEFAEEEAFEFFE<FE+@+889<C7:FEBCFFGEFCC7F<C@<@99FA<<:+@FGC@FC,,4BF=CFF@EF<?FF;FFAA,?FE<EFF=FC+4,CFFGFGG7FAFFFGG?BAFGAEC,@DACE>F=FA,,6>?E8>3DEF68:,4<;9;+3*41,,35@;AF,3*@9=,<?D;C*:CEG8CF71*****)/)9:*0;*28/./56;>()4755C3*6*(;CE)4F>C?)2:2
@M03364:276:000000000-BLYN8:1:1101:6853:19132 2:N:0:1
GGACTACTCGGGTATCTAATCCTGTTTGCTCCCCACGCTTTCGAGCCTCAGTGTCAGTTACAGGCCAGAGAGCCGCTTTCGCCTCCGGTGTTCCTCCATATATCTACGCATTTCACCGCTACACATGGAATTCCACTCTCCTCTCCTGCACTCAAGTCTCCCAGTTTCCAATGACCCTCCCCGGTTGAGCCGGGGGCTTTCACATCAGACTTAAGAAACCACCTGCGCTCGCTTTACGCCCAATAAATCCG
+
CCCCCGGGGDGGGGGGGGGGGGGGGGGGGGGG?FGGGGGGGGGGGGGGGGGFFGGGGGGGGGGGGDFGFGFBF8FFGGGGGGGGGGDCEEFGGGGGGGGGGGGGFFFFEGGGFGGGGCGDEDGGGGGFFEFGGGGGGGGGFGGCFGGGGGGGGGCDEGFGCFE8AEEGDFGGGGGCECCEGGGGGGCFGGGG5;CECBFGG7CFAGFGD4CCGGGGG5EF4FF;(A>FFFFEGGG2*4EEG5<4<:F>FGC
@M03364:276:000000000-BLYN8:1:1101:17685:19149 2:N:0:1
GGACTACCAGGGTTTCTAATCCTGTTTGCTCCCCACGCTTTCGAGCCTCAGTGTCAGTTACAGGCCAGAGAGCCGCTTTCGCCTCCGGTGTTCCTCCATATATCTACGCATTTCACCGCTACACATGGAATTCCACTCACCTCTCCTGCACTCAAGTCTCCCAGTTTCCAACGCACACCATGGTTGAGCCCCTGCGTTTTACATCAGACTTAAGAAACCACCTGCGCTCGCTTTACGCCCAATAAATCCGG
+
CCCCCGFEFFGGDEGGGGGGGGFGGGGGGGCFGGDFFDEGGGG9FGFFCEF@<FCFEGFFGACEDEFG@<DFGFFC+BFE7CF:FGGD=FGGCFGEGFAFD9EFGFGGE7FGCFGGCCGGGGFGCGCCGFGGAD,C=4,8EFFFGDAF8=E?D4DFGG,@9@EFFGGEGDF,@EGE>D++,5@DAC8FGG63+:8*4@BC>FCCF:**32=D7:7@DDE7FCF(0)86-?EF2:C3.6CEGF@47@7<FC5
@M03364:276:000000000-BLYN8:1:1101:20569:19180 2:N:0:1
GGACTACCAGGGTTTCTAATCCTGTTTGCTCCCCACGCTTTCGAGCCTCAGCGTCAGTTACAGACCAGAGAGCCGCCTTCGCCACTGGTGTTCCTCCATATATCTACGCATTTCACCGCTACACATGGAATTCCACTCTCCTCTTCTGCACTCAAGTCTCCCAGTTTCCAATGACCCTCCCCGGTTGAGCCGGGGGCTTTCACATCAGACTTAAGAAACCGCCTGCGCTCGCTTTACGCCCAATAAATCCG
+
CCCCCGGGGGGGGGGGGGGGGGGGGGGGGGGGGGGGGGGGGGEGGGGGGGGGGGGGGGGGGGGGGFGGGGGGGGGGGGEGGGGGGGGGGFEGGGFGGGGGGGCGFGGGGGGGGGGGGGGGGGGGGGGGFFECGFGGFGEGGGGGGGGFGGG8DGGGGG;CEGGGFGGGFFGGGGGGGGGEEGDEFEEGGGC>CGEGDEFC:+1BAFGGGGGGFGCGGFFD5C:<1;6DFE3557FAFFGGGFF:FG?>GGC
@M03364:276:000000000-BLYN8:1:1101:20275:19208 2:N:0:1
GGACTACCGGGGTTTCTAATCCTGTTCGCTACCCATGCTTTCGAGCCTCAGCGTCAGTTACAGACCAGACAGCCGCCTTCGCCACTGGTGTTCTTCCATATATCTACGCATTTCACCGCTACACATGGAGTTCCACTGTCCTCTTCTGCACTCAAGTTTCCCAGTTTCCGATGCACTTCTTCGGTTGAGCCGAAGGCTTTCACATCAGACTTAAGAAACCGCCTGCGCTCGCTTTACGCCCAATAAATCCG
+
CCCCCGGGGGGGGGGGGGGGGGGGGGGGGGGGGGGGGGGGGGGGGGGGGGGGGGGGGGGGGGGGGGGGGGGFGGGGGGGGGGGGGGGGGGGGGGGGGGGGGGGGGGGGGGGGGGGGGGGGGEGGFCFF<FGGGGGGGGGGFGGGGGGGGGGGGGGGFGGGGGCGGGGGGGGCCGGGGGGGGD:EGCEGGGGGG>EEGGGGGGGGF>7**34CGGFGGFGFDG4@>45;;DFEGF*.:;EEED;FGGF?FF9
@M03364:276:000000000-BLYN8:1:1101:23849:19210 2:N:0:1
GGACTACAAGGGTTTCTAATCCTGTTTGCTCCCCACGCTTTCGCACCTGAGCGTCAGTCTTTGTCCAGGGGGCCGCCTTCGCCACCGGTATTCCTCCAGATCTCTACGCATTTCACCGCTACACCTGGAATTCTACCCCCCTCTACGAGACTCAAGCTTGCCAGTTTCAAATGCAGTTCCCAGGTTGAGCCCGGGGAGTGCACATCTGACTTAACAAACCGCCTGCGTGCGATTTACGCCCAGTAATTCCG
+
C99ABEE@E@EGDFCCFD<FEFFGFDEGGGGCG>AFG>,BDEEG@7@F<<6CFCGEGGGGGGDFFF<FF,@B@FDGGCFGFGG74AFCF+FFA<=EEEBGFF4<,CEDCF=B9FGGFGG8C=,AECFC<<CDEF9DABC+B8@DFGGD=:B:>DCFEG96DFAG>DFCG,,@;FF,,@E7DA,>>,:,<D,D*/*=?*=*+:EF;*+37@CF7DC+:5F/27)(/57)4>>)**79@?*8=>?6*0=4**9
@M03364:276:000000000-BLYN8:1:1101:24379:19297 2:N:0:1
GGACTACTAGGGTTTCTAATCCTGTTTGCTCCCCACGCTTTCGCACCTGAGCGTCAGTCTTTGTCCAGGGGGCCGCCTTCGCCACCGGTATTCCTCCAGATCTCTACGCATTTCACCGCTACACCTGGAATTCTACCCCCCTCTACAAGACTCTAGCCTGCCAGTTTCGGATGCAGTTCCCAGGTTGAGCCCGGGGATTTCACATCCGACTTGACAGACCGCCTGCGTGCGCTTTACGCCCAGTAATTCCG
+
CCCCCGGGGGGGGGGGGGGGGGGGGGGGGGGGGGGGGGGGGGGGGGGGGGGGGGGGGGGGGGGGGGGDGGGGGGGGGGGGGGEFEGGGGGGGGGFGGGGGFGGGGGGGGG7FEGGFGGGGGGGGGGGGGGGGGGGGGGGGGCGFGGG9DGGGGGGAA:EEGGGGGGGC*>EGGGGGGGGGGFGGGGGGGGFGGGGG5EGFFGGFFFFCDCDGGGFCCFGGEDDF?FF@?DEFGDFA?<C?EFF:>>F<GF>
@M03364:276:000000000-BLYN8:1:1101:27521:19326 2:N:0:1
GGACTACTCGGGTATCTAATCCTGTTTGCTCCCCACGCTTTCGAGCCTCAGTGTCAGTTACAGGCCAGAGATCCGCTTTCGCCTCCGGTGTTCCTCCATATATCTACGCATTTCACCGCTACACATGGAATTCCACTCTCCTCTCCTGCACTCAAGTCTCCCAGTTTCCAATGCACACAATGGTTGAGCCACTGCCTTTTACATCAGACTTAAGAAACCACCTGCGCTCGCTTTACGCCCAATAAATCCGG
+
CCCC,EEFDGGCGGGGGD<EF,@FFGC@EGEGDCF@GFFGGGGFGFGGGGGGFFCDGFAFGG@FFGGGCF8,CFG@C7DAFGECF8FFEEGEGGD9<CFDGGFF;FFDCCFCGGGGA@FEGCGGFC=EE,,49AA99>AB8DG+B,@DD?E8,,@4@=,;C=,>FFGGGAFEFG8DC@+@DFFGG68=E,=:6<9C6E,@@CC9FFCFF52D8CF8CFEE5*;>45-*/*))*218;(1B5)=AF76?FC7
@M03364:276:000000000-BLYN8:1:1101:27917:19340 2:N:0:1
GGACTACTAGGGTTTCTAATCCTGTTTGCTCCCCACGCTTTCGAGCCTCAGTGTCAGTTACAGGCCAGAGAGCCGCTTTCGCCTCCGGTGTTCCTCCATATATCTACGCATTTCACCGCTACACATGGAATTCCACTCTCCTCTCCTGCACTCAAGTCTCCCAGTTTCCAATGCACACAATGGTTGAGCCACTGCCTTTTACATCAGACTTAAGAAACCACCTGCGCTCGCTTTACGCCCAATCAATCCGG
+
CCCCCGGFFGGCEFGGGEGGEGGGGGGGGFGGGGGG7FGGGGGGGGGGGGGGGGGGGGGFGGFGGEGCFGGGFGGGGGFFGGGCCD@7FGGGGGGG?EE9<EFGGGGGGGGG<FDF<BF6FFGGGFGG?,CFFFGEGGGGGCGGGGGGGGGGGGGGGGDGGGCFFFGCEFFD8EEFFGDEFFGGGGFGGF:?FGGGG9EA=FGGFGGGGG+B8CC89F<EF7?=BF2?@DDDGGD8:2*4*08)82+CGG<
@M03364:276:000000000-BLYN8:1:1101:21163:19362 2:N:0:1
GGACTACTCGGGTATCTAATCCTGTTTGCTCCCCACGCTTTCGCACCTGAGCGTCAGTCTTTGTCCAGGGGGCCGCCTTCGCCACCGGTATTCCTCCAGATCTCTACGCATTTCACCGCTACACCTGGAATTCTACCCCCCTCTACAAGACTCTAGCCTGCCAGTTTCGGATGCAGTTCCCAGGTTGAGCCCGGGGATTTCACCTCCGACTTGACAGACCGCCTGCGTGCGCTTTACGCCCAGTAATTCCG
+
CCCCCGGGGGGGGGGGFFGGGGFDGFFGGGGGGGGGGGGGGGGGGGGGEEDFCEGGGGGGGGGGGGGACEE:7FFEGGEFCGEGGGG=FEFGFFGGFGFGFFDGGAEFG@EFGGGF<BF+FEFGGGGFC<FFGGGGDD?CEEBDCGGFFD3:D9EADFEGGGFEBF9FCG5CEFFCFGGFFGGCDC8EFF8D=5:?E*B6;CC*;<85>C8DC>CDGCFGFGB::F9D0>))7CFAF?GGEF:9C79>FF*
@M03364:276:000000000-BLYN8:1:1101:26140:19364 2:N:0:1
GGACTACGAGGGTTTCTAATACTGGCTGCTCCCCACGCTTTCGAGCCTCAGCGTCAGTTACAGACCAGGGCGCCGCTCTCGACTCCCGTGTTCCTCCATATAACTACGCATTTCACCGCTACACATGTAATTCCACGCTCCTCTCCTGCACACAAGCCCGCCAGTTTCCACTGCACACACTGGATGAGCCACTGCCTCTTACATCACTCTCAAGAAACCACCCGCGCCCGCTTTACGCCCAATCAATCCGG
+
-9688C,,,6@C;,B,66,,,6CC-,,6@;6FG7@FF7,,6@,,C,@@FE8,CB@@F@,,,,<,9CFF,,8@C+6>@+,:=,+,4,,8CC44C<,,F8B<A,,94,=+@:++5EDD,4>6FCBF,,,,:,74;E,C+++@B@ED,@3,,,3+333D,=3+8@@8@B5D,,,5,3;C,A*3,7,,,4,9,>8DAD9,=,,0+1:+8;*+00*4+****2,2:*0.3).)(.8)***))(2:*)4)09*)959
@M03364:276:000000000-BLYN8:1:1101:23837:19368 2:N:0:1
GGACTACACGGGTTTCTAATCCTGTTTGCTCCCCACGCTTTCGAGCCTCAGTGTCAGTTACAGGCCAGAGAGCCGCTTTCGCCTCCGGTGTTCCTCCATATATCTACGCATTTCACCGCTACACATGGAATTCCACTCTCCTCTCCTGCACTCAAGTCTCCCAGTTTCCAATGCACACAATGGTTGAGCCACTGCCTTTTACATCAGACTTAAGAAACCACCTGCGCTCGCTTTACGCCCAATAAATCCGG
+
CCCCCGGGGGGGGGGGGGGGGGGGEGGGGGFGGGCFGGGGGGGGGGGGGGGGGGGGGGGGGGGGGGGGGGGEFFEG@FCFGGG7CFGGFGGGGGGG@FGGGGGFGGGGGGCFGGFGGGGGGFFGFDFGB:EFGGGGF@EFFGFD8FCGGGGGDD8=CDFGCFFFGD;9EFGGGGGFAFD@CF8@DC8EGGFGGGGF?DCCGGG@6<5CFCFFGGFF*9EGFGFEFA=*():?*7=C49GGGFFFC>FC7>C
@M03364:276:000000000-BLYN8:1:1101:19442:19425 2:N:0:1
GGACTACCCGGGTATCTAATCCTGTTTGCTCCCCACGCTTTCGAGCCTCAGTGTCAGTTACAGGCCAGAGAGCCGCTTTCGCCACCGGTGTTCCTCCATATATCTACGCTTTTCACCGCTACACATGGAATTCCACTCGCCTCTCCTGCACTCAAGTCTACCAGTTTCCAATGCATACAATGGTTGAGCCACTGCCTTTTACACCAGACCTAATAAACCACCTGCGCTCGCTTTACGCCCAATAAATCCGG
+
CCCCCGGGEFGGFGFGGFGFGGGGGGGGGGGGGGGEGGGGGGGFGGGGGGGEGGGGGGCFGFG?FGGDFGCEGGGGF7FFGGCFEDCCC=B=EFFG8FF9FGCEGGFGGECGGGGGGEEEGCGGFGGGFDE8EFFGAF+CBCB=>DDFED836,D36@EEG988CEA>8>,;DDFDDA=@EEFGC68<EE6CFGGGFGGFDFC7F>FC5**;*2BC>C8CFC*7>4>//85/*:CC3;ECC88):7AEFD9
@M03364:276:000000000-BLYN8:1:1101:8669:19507 2:N:0:1
GGACTACTGGGGTTTCTAATCCTGTTTGCTCCCCACGCTTTCGCACCTGAGCGTCAGTCTTCGTCCAGGGGGCCGCCTTCGCCACCGGTATTCCTCCAGATCTCTACGCATTTCACCGCTACACCTGGAATTCTACCCCCCTCTACAAGACTCTAGCCTGACAGTTTCGGATGCAGTTCCCAGGTTGAGCCCGGGGATTTCACCTCTGTCTTGCATAACCGCCTGCGCACCCTTTACGCCCAGTAATTCCG
+
CCCCCGGGGGGGGEFGGGGGGGGGGGGGGGGGGGGGGGGGGGG@@FGG,EGGGGGGGGCCCCF<F:FG?EGGGGGGGDFGGFGGGGGDGCFGGGGGGD,FCFCGGGGGGGGGGGGGGGGGGGGGGGGGGGGGGGGGFF+@GEGG@FBE@GFGF9DFDEFF,@CFGGGGC3>>CGGGGGG7<DF5FGG?EG?F5CEDEGGGC7F*2*9C++:@FFGFCGGC)==;(7(:;>3.>>7<B3EGG::7C*=<FC*
@M03364:276:000000000-BLYN8:1:1101:15959:19516 2:N:0:1
GGACTACTAGGGTATCTAATCCTGTTTGCTCCCCACGCTTTCGCACCTGAGCGTCAGTCTTTGTCCAGGGGGCCGCCTTCGCCACCGGTATTCCTCCAGATCTCTACGCATTTCACCGCTACACCTGGAATTCTACCCCCCTCTACAAGACTCTAGCCTGCCAGTTTCGGATGCAGTTCCCAGGTTGAGCCCGGGGATTTCACATCCGACTTGACAGACCGCCTGCGTGCGCTTTACGCCCAGTAATTCCG
+
CCCCCGGGGGGGGGFGGGGGGGGGGGGGGGGGGGGGGGGGGGGGGGGGGGGGGGGGGGGGGGGGEFGGGGGGGFGGGECCFGGGGGGEFCFGGGGGGFFGGGGGGGGGGEEGGGGEFGCEFGGGFDEGGGGGGGGGGGGGGGGGGFF,C?FGGGA,,@FCGGGGGGGGGG:EGFFGGFGFFGGFFGCFCFGDECEEGGGDGGG:+8CGG<DGGGGDCCE:8CE?BFB>BD>@CCFA7:EGC5:F:CFAGD<
@M03364:276:000000000-BLYN8:1:1101:8266:19522 2:N:0:1
GGACTACAGGGGTTTCTAATCCTGTTTGCTCCCCACGCTTTCGAGCCTCAGTGTCAGTTACAGGCCAGAGAGCCGCCTTCGCCTCCGGTGTTCCTCCTTATATCTACGCATTTCACCGCTACACATGGAATTCCACTCTCCTCTTCTGCACTCAAGTCCTCCAGTTTCCAATGCACTTCCCCGGTTGAGCCGGGGGCTTTCACATCAGACTCAAAAGACCGCCTGCGCTCGCTTTACGCCCAATAAATCCG
+
CCCCCGGCEFCGGC@CFGGFGGGDFGFGGGAGGGGCGGG7FFC@FEGEFGG6CC@FFGGGDFG?CGFF<,EEFGGG+@FFFGG,F,@CFD=FCDFGG,<FGGGFGGGGGGGGGACGFGDDFG@C9FGGD,F:EAAFC>DFGFFC=ADEEFE?FF8FF9B=,@DFGGGGFFGGG,,3,@DG3=CGG>EFGGGG7EGECEC67:E8B*8C4CD*002;C<FFDD:,:59D9B>>355<FFCGG:?4DGFBG4>
@M03364:276:000000000-BLYN8:1:1101:25690:19523 2:N:0:1
GGACTACCCGGGTTTCTAATCCTGTTTGCTCCCCACGCTTTCGAGCCTCAGTGTCAGTTACAGGCCAGAGAGCCGCTTTCGCCTCCGGTGTTCCTCCATATATCTACGCATTTCACCGCTACACAGGGAGTTCCACTGTCCTCTTCTGCACTCAAGTGTCCCAGTTTCCGATGCACTTCTGCGGTTGAGCCGAAGGCTTTCACATCAGACTTAACAAACCACCTGCGCTCGCTTTACGCCCAATAAATCCG
+
CCCCCGFDFFGGG7FGFGGGGGCGGGGGGGFFGCAFGGGG8FFFG7@EFEGGG<FCFFE@CFGFGGDFFG,BCFFGGGG?,,B=FCFE>CFEFGG<F8BGGGDGFFF7=C:FFCFFEE@ECEGGF,,?F+CC9EFFF=@FG8DF@FAECDCFF8>,:,7D9BEEFF;,,+3@63=EGFGG,ECC<8EGFGGDEC*;>EGCFD?D9C:9CF>77C7+;4CCFGFF9)/83A28*CDEF;BED>7A**19:D<
@M03364:276:000000000-BLYN8:1:1101:20786:19544 2:N:0:1
GGACTACTAGGGTTTCTAATCCTGTTCGCTACCCATGCTTTCGAGCCTCAGCGTCAGTTACAGACCAGACAGCCGCCTTCGCCACTGGTGTTCTTCCATATATCTACGCATTTCACCGCTACACATGGAATTCCACTCTCCTCTTCTGCACTCAAGTCCTCCAGTTTCCAATGACCCTCCCCGGTTGAGCCGGGGGCTTTCACATCAGACTTAAAGAACCGCCTGCGCTCGCTTTACGCCCAATAAATCCG
+
CCCCCGGGGGGGGGGGGGGGGGGGGGGGGGGGGGGGGGGGGGGGGGGGGGGGGGGGGFGFGGGGGGGGGGGGGGGGGGGGGGGGGGGGGGGGGGFGGGGGGGGGGGGGGGDEFGGEGG=CEGGGGGGGFECFGGGGGFGGGGGGGFGFGGGDDFCF;FG9FGDDFGCFGGGCFGGGGDFGE=E8FECGGGGGEGGGGGFGFGGG=6:CFGGGGDFFGGFFEGF?6FFEBFDE:FFA=?GGG>0)9:FFGGC
@M03364:276:000000000-BLYN8:1:1101:18696:19551 2:N:0:1
GGACTACCGGGGTTTCTAATCCTGTTTGCTCCCCACGCTTTCGAGCCTCAGTGTCAGTTACAGTCCAGAGAGCCGCTTTCGCCTCCGGTGTTCCTCCATATATCTACGCATTTCACCGCTACACATGGAATTCCACTCTCCTCTTCTGCACTCAAGTCTACCAGTTTCCAATGACCCTCCCCGGTTGAGCCGGGGGATTTCACATCAGACTTAAGAATCCGCCTGCGCTCCCTTTACACCCAATAAATCCG
+
CCCCCGF<FGGGGGGGGGGGFGGGGGGGGGGGGGGGGGGGGGGGGGGGGGF,CFFGGGGGF<F6CFGG,6CCFCGG@FCAFEG>E<FFGGGGGGGGG?CGGGGGGGGGGGGGGGFGGEGEDCGFEEGGFGFFAFGGGD,AFCDF=F>9DF8FF?DA6,,7CFGGGGGGGAEGGGGC=8E>+3>CFG5CFCD8**:5*1BFGFGGFGC4*;6FCC+;7+>CDF:<DFFD9B):FF:9F)<8CF?47F=2DG)
@M03364:276:000000000-BLYN8:1:1101:12864:19553 2:N:0:1
GGACTACAGGGGTTTCTAATCCTGTTTGCTCCCCACGCTTTCGAGCCTCAGTGTCAGTTACAGGCCAGAGAGCCGCTTTCGCCTCCGGTGTTCCTCCATATATCTACGCATTTCACCGCTACACATGGAATTCCACTCTCCTCTCCTGCACTCAAGTCTCCCAGTTTCCAATGCACACAATGGTTGCGCCACTGCCTTTTACATCAGACTTAAGAAACCACCTGCGCTCGCTTTACGCCCAATAAATCCGG
+
CCCCCGGGGGGGGGGFGGGGGFGCGGGGGGGGGGFGDGGEEGGFGGGGGGGGGGGGGGGGGGFGGDGGGGGGGGGFGGFGCGGGGGGGGGGGEFGGGGGGFG9EEFFFGGDFGEFGGGGGGGGGGGGGGGGGGGGGGGFACEFG?FDFGGGDGGCEBF=EFFFGGGGGGFGGFFGGFG6DCCGFFG,@EGGGGFFCFGGGFFG9<<97**5BC8D+*;:>F=?=5A@)0/):C?:<)3CC/8@FGCC79<8
@M03364:276:000000000-BLYN8:1:1101:25712:19554 2:N:0:1
GGACTACAGGGGTATCTAATCCTGTTTGCTCCCCACGCTTTCGAGCCTCAGTGTCAGTTACAGGCCAGAGAGCCGCTTTCGCCTCCGGTGTTCCTCCATATATCTACGCATTTCACCGCTACACATGGAATTCCACTCTCCTCTCCTGCACTCAAGTCTACCAGTTTCCAATGCATACAATGGTTGAGCCACTGCCTTTTACACCAGACTTAATAAACCACCTGCGCTCGCTTTACGCCCAATAAATCCGG
+
CCCCCGGFGGGGGGGGGGGGGGGGGGGGGGGGGGGGGGGGGGGGGGGGGGGGGGGGGGGGGGGFGGGGGDGGGGGGGC@EGGGGGGGGGGGGGGGGGFGGGGGAFDGGGCEGGGGGGGGGGGGGG8FFFFGGGGGGGGGGGGGGGG9,EFFGGFGGGGFCEEGGDFGG8;EG=DFDEGGDAFGGGGFFF?CGGGGFGGGGGGGGAGD5FFF>DCCGDC8FFEFEBBBFFE>BGC7C8(:7C58FF>A?*9:
@M03364:276:000000000-BLYN8:1:1101:12418:19579 2:N:0:1
GGACTACCGGGGTTTCTAATCCTGTTTGCTCCCCACGCTTTCGAGCCTCAGTGTCAGTTACAGGCCAGAGAGCCGCTTTCGCCTCCGGTGTTCCTCCATATATCTACGCATTTCACCGCTACACATGGAATTCCACTCTCCTCTCCTGCACTCAAGTCTCCCAGTTTCCAATGCACACAATGGTTGAGCCACTGCCTTTTACATCAGACTTAAGAAACAACCTGCGCTCGCTTTACGCCCAATAAATCCGG
+
CCCCCGGGGGGGGGGGGGGGGGGGGGGGGGGGGGGGGGGGGGGGGGGGGGGGGGGGGGGEGGGGGGGGGGGGGGGGGGGGGGGGGGGGGGGGGGGGGGGGGGGGGGGGGGGGGGGGG@FEGGGGGGGGFFFFGGGGGGGGGGGGFGGGGGGGGGGGGGFGGGGEFFGGGGGG8DDGDFGGFCDGGGDFGGFGGGGGGGGGGGGFFGG5CFCFFFGGFF,;FEFFBA=?DFEE*:+;B<ECGFDFGGFFGDD
@M03364:276:000000000-BLYN8:1:1101:19817:19610 2:N:0:1
GGAATACTCGGGGTTCTAATCCTGTTTGCTCCCCACGCTTTCGAGCCTCAGCGTCAGTTACCGGCCAGACGGCGGCGTTCGCGTCCGGCGTTCCTCAAAACACCTACGAATTTGACCGCTACAGATTGACTTCAGGTCTGCTCGTATGCACTCAAGACCACCAGTCTCCAATCACCCTCCTCGGTTGAGCGGGGGGCTTGTACATCAGACTTAAAGAACCGCCTGCGCGCCCTTTCCGCCCAATAAATCCG
+
6---,,,,;-,6+666C,,6,C@FFC,C,,;,:667666,,;B@FGC8<FE,+B@F7<,C,6B+@6+,,,+,7+8++48+?F++@F+++@++3B,,,:,,,6,+8=DG+,8B,,CF<@:+F>@,@B,@F,3,,,,,73@,,,,*1*,,,2?2,,,4,>,,=1,=>,6;C?6>,,>0,=****=*=*:26+**128*:*;***<**2:907*:*0:D7*A5)/.4380:(8.)1*<)1,**/)44CDF):0)
@M03364:276:000000000-BLYN8:1:1101:10489:19629 2:N:0:1
GGACTACCGGGGTTTCTAATCCTGTTTGCTCCCCACGCTTTCGCGCTCCAGCGTCAGTTACAGGCCAGAGAGCCGCTTTCGCCTCCGGTGTTCCTCCATAGATCTACGCATGTCACCGCTACACATGGAATTCCACCCTCCTCCCCTGCACTCAAGTCTCCCAGTTTCCAATGCACACACTGGTTGAGCCACTGCCCTTTACATCAGACTTAAGAAACCACCTGCGCGCGCTTTACGCCCAATAACTCCGG
+
<--86C,;++@@8@,6CAE,,,6C;66,6F,CF@66+@BBFFG7+@+,7@E,@6@6FF9C<FE,C@CFC<@@F8=:+4??CCB:C4CE4F=B55=B4,5C,,,9C<F+C7?4EE9,5+6>FG@A9,?,B=<A=FA9,6+8+=,0B8,@,,,2=D,EGG,;EG?3>F;93@B,,,3;EF*5,@8B::6E7@,=4,,1,:D,=C?+=+288*81B7B+;D,/)4?48D9)(85./*147(2*:7./07/)917
@M03364:276:000000000-BLYN8:1:1101:5818:19644 2:N:0:1
GGACTACAGGGGTATCTAATCCTGTATGCTCCCCACGCTTTCGAGCCTCAGTGTCAGTTACAGGCCAGAGAGCCGCTTTCGCCACCGGTGTTCCTCCCTATATCTACGCATTTCACCGTTACACATGGAATTCCACTCTCCTCTCCTGCACTCAATTCTACCAGTTTCCAATGCATACAATGGTTGAGCCACTTCCTGTTACACCAGACTTAATAAACCAACTGCTCTCGTTTTCTGCCCACTAAATCCGG
+
C9@CC,C@CFEGEGFFFGCEFEFC6FFEADFCDF<+@:@7DFE@C@@<8FFGECFECE,@C<@8,BEED,,@FEGGG:D,4,8BF<7@F+CC,,9,:,:?A<@F=EEEGECGG,<FAC,@:+AF9F,A9,5=C?@EECE=,@=+@8DG8?>3,4@,3@FAF=,@AFEF8DDGGFF8DE663=D>;>FGG8,,1,@EC,7722,8*==0;7+=++5?C8,,*1;46+:9***3;D7*1:9,=)-)*21**7)
@M03364:276:000000000-BLYN8:1:1101:17790:19652 2:N:0:1
GGACTACAAGGGTTTCTAATCCTGTTTGCTCCCCACGCTTTCGAGCCTCAGCGTCAGTTACAGACCAGAGAGCCGCCTTCGCCACTGGTGTTCCTCCATATATCTACGCATTTCACCGCTACACATGGAATTCCACTCTCCTCTTCTGCACTCAAGTCCTCCAGTTTCCAATGACCCTCCCCGGTTGAGCCGGGGGCTTTCACATCAGACTTAAAGAACCGCCTGCGCTCGCTTTACGCCCAATAAATCCG
+
CCCCCGGGGGGGGGGGGGGGGGGGGGGGGGGGGGGGGGGFGGGGGGGGFGGGGGGGGFGGGGGGGGGGGGGGGGGGGGGGGGGGGGGGGGGGGGGGGGGGGFEFGGGGGGGGGGGFGGGGGGGGGGGGFFGFGFGGGGGGGGGGFGGGGGGGGGGGGGFGGGGGFGGG=DGGGGGGGGGGG8E>FEGC6DFGG5CGGGGGGGGF6<FDFGGGGGGGG4FGEGFFDFFEFFFFGGC<B:EGGFBFGGFBGCC
@M03364:276:000000000-BLYN8:1:1101:13891:19692 2:N:0:1
GGACTACAGGGGTTTCTAATCCTGTTTGCTCCCCACGCTTTCGCACCTCAGTGTCAGTTACAGGCCAGAGAGCCGCTTTCGCCTCCGGTGTTCCTCCATATATCTACGCATTTCACCGCTACACATGGAATTCCACTCTCCTCTCCTGCACTAAAGTCTCCCAGGTTCCAATGCACACAATTGTTGAGCCACTGCCTTTTACATCAGACTTAAGAAACCACCTGCGCTCGCTTTACGCCCAATAAATCCGG
+
<-A6<,FGD-,+88;C,E@,<6C@FGGE@FC,6,CF@F@CFEFGCG7,6C66FGEG9FC,6<6,,89,FEFE7FFD+@BEE@BF@GEC+68,@,4,BE,CAF9FCDG?7?C=,CFFGEEGC:,?EA=FF@<FGGG99>9,EF?DG8E8EGF8,,@,36,@>E?8+@9>=;9,8>,=E@===,6@3DCF6>,:,34<FFGCG7:C;+9D5C>C+;:=>D,,/=>)55-5-))?/8C4B(**258F7+1);)1
@M03364:276:000000000-BLYN8:1:1101:7600:19699 2:N:0:1
GGACTACAAGGGTATCTAATCCTGTTTGCTCCCCACGCTTTCGAGCCTCAGTGTCAGTTACAGGCCAGAGAGCCGCTTTCGCCTCCGGTGTTCCTCCATATATCTACGCATTTCACCTCTACACATGGAATTCCACTCTCCTCTCCTTAACTCAAGTCTACCATTTTCCAAGGCATACAATGGTTGAGCGCCTGCCTTTTACACCAGACTTAGTAACCCACCTGCGCTCGCTCTACGCCCAAGAAAGTCTG
+
CCCCCGEFGGC@F@CCEG@<F<66-CCF<F<E<;E+@@FGC,,6,,6B,6FC,,,;6;66@F,,,6,666E@666++:F,C:@FF<F+8CFE@@@5E<AAF,C?,F,A+6C:5CBA<9,94C;==:F,AFG8E<,:>=EFGG8+>E,,,7864,,@@;BAF98,7,,7,,,,++3,3@,E89,EF@,,6++6;+,D9EFFC87:AD+**3+++5?<+*@@5446)*0*0*0?*:+>)2:8CF1;CF6)++3
@M03364:276:000000000-BLYN8:1:1101:20690:19709 2:N:0:1
GGACTACTGGGGTATCTAATCCTGTTTGCTCCCCACGCTTTCGAGCCTCAGTGTCAGTTACAGGCCAGAGAGCCGCCTTCGCCACTGGTGTTCCTCCATATATCTACGCATTTCACCGCTACACATGGAATTCCACTCTCCTCTTCTGCACTCAAGTTTCCCAGTTTCCAATGACCCTCCCCGGTTGAGCCGGGGGCTTTCACATCAGACTTAAAGAACCGCCTGCGCTCGCTTTACGCCCAATAAATCCG
+
CCCCCGGGGGGGGGGGGGGCGGGGGGGGGGGGGGGGGGGGGGGGGGGGGGGGGGGGGGGGGGGGGGGGGFGGGGGGGGGGGGGGGGGGGGGGGGGGGGGGGGGGGGGGGGFGGGGGGGGGGGGGGGGGGGGGGGGGGGGGGGGGGGGGGGGGGGGGEFGFGGGGGGGFGGCFCFGGGGGCGGGGGGGGFGFG>EGGED88CGGGFGGGGGGGGG8FGGGCDGB7?FBFFFFFGFG<F?EGEDFFFFBAGGC
@M03364:276:000000000-BLYN8:1:1101:11415:19758 2:N:0:1
GGACTACCAGGGTTTCTAATCCTGTTTGCTCCCCACGCTTTCGAGCCTCAGTGTCAGTTACAGGCCAGAGAGCCGCTTTCGCCTCCGGTGTTCCTCCATATATCTACGCATTTCACCGCTACACATGGAATTCCACTCTCCTCTCCTGCACTCAAGTCTCCCAGTTTCCAATGCACACAATGGTTGAGCCACTGCCTTTTACATCAGACTTAAGAAACCACCTGCGCTCGCTTTACGCCCAATAAATCCGG
+
CCCCCGGGGGGGGGGGGGGGGGGGGGGGGGGGGGGGGGGGGGGGGGGGFGGFGGGGGGGGGGGFGGGFFGGGGGGGGFGGGGGGGGGGGGGGGGDGFFGEGGGGGGGGGGDFGGGGGGGGGGGGGGGGGFE8FFEGGGGGGGGGGFGGGGFGGGGGCFGGGGGGGGGGGGGGFGGGGGGGGGGGGGGGG7FFGC9FFGGEFGFCFGGG57<@@DDDGG:FFGFFFE2*)2)?CFGFFDD>CF@FFGCE;CD
@M03364:276:000000000-BLYN8:1:1101:27161:19786 2:N:0:1
GGACTACAAGGGTTTCTAATCCTGTTTGCTCCCCACGCTTTCGCACCTGAGCGTCAGTCTTTGTCCAGGGGGCCGCCTTCGCCACCGGTATTCCTCCAGATCTCTACGCATTTCACCGCTACACATGGAATTCCACTCTCCTCTCCTGCACTCAAGTCTCCCAGTTTCCAATGCACACAATGGTTGAGCCACTGCCTGTTACATCAGACTTAAGAAACCACCTGCGCTCGCTTTACGCCCAATAAATCCGG
+
B<@@B<A@9FGGGGGGFCF9,,CFFGGGGGGGCFFGEGGGCFGG7@+@CCFDGCGGGGGFGDGEFAFGCG:+6FFGGEGGGGFCCFGG>F7?9FEFDFGCFGGGGGFGEGC:5A9AEFC+@CFGB8EFGCFGGGFGFFFGGG8=88>>F8FGD,,@CFGGGFGGFEFGGFFGG899EG>FGFDGGE<69,,578FGG,?CFFFCA>CF*;=BDCF+;CFGFGFFFE@E()8)8:;;A0ECEF1;*;:7*91
@M03364:276:000000000-BLYN8:1:1101:18808:19899 2:N:0:1
GGACTACCAGGGTATCTAATCCTGTTTGCTCCCCACGCTTTCGCACCTGAGCGTCAGTCTTTGTCCAGGGGGCCGCCTTCGCCACCGGTATTCCTCCAGATCTCTACGCATTTCACCGCTACACCTGGAATTCTACCCCCCTCTACAAGACTCTAGCCTGCCAGTTTCGAATGCAGTTCCCAGGTTGAGCCCGGGGATTTCACATCCGACTTGACAGACCGCCTGCGTGCGCTTTACGCCCAGTAATTCCG
+
CCCCCGGGGFGDGDGGGGGGGGGGGGGGGGGGGGGGGGGGGGGGGGGGFGGGGGGGCGGGGGGGGFFFGDGDEGGGGGGEFGGGGGGGGGGGGDCGGG8BGGFGGGGGGGGEGGGGGDDGGGGGGFFFFGGDGGGCFFGGCEEGAFGCDFFGGGGCFF>CFFGGGGGG>GCC?GGGGFGCEFGGGGC6?FGFE8EEEGGGGGGGFCDGDGGGGGGGGGGGFG>@FFBF0.<@G39AB0>:=@??D:*6FG9
@M03364:276:000000000-BLYN8:1:1101:16922:19935 2:N:0:1
GGACTGCTGGGGTTTCTAATCCTGTTTGCTCCCCACGCTTTCGAGCCTCAGTGTCAGTTACAGGCCAGAGAGCCGCTTTCGCCTCCGGTGTTCCTCCATATATCTACGCATTTCACCGCTACACATGGAATTCCACTCTCCTCTCCTGCACTCAAGTCTCCCAGTTTCCAATGCACACAATGGTTGAGCCACTGCCTTTTACATCAGACTTAAGAAACCACCTGCGCTCGCTTTACGCCCAATAAATCCGG
+
CCCCCGGGGGGGGGGGGGGGGGGGGGGGGGGGGGGGGGGGGGGGDGGGGGGGGGGGGGGGGGGGGGGGGGGGGGGGEGGGGGGGEGGGGGGGGGGGGGFGGFGGGGGGGD:FGGGGGGGGGGGGGGGGGGFGGGGGGGGGGGGGGGGGGGGGGFGGFFGGGGGGGGGGGGGGGGGF@FE69EGGGCE?CF,D7ECCCGFG?DAC@C9C?CCFDC+=DFGD?G>@FDB525?4FCGF;@GGGF;FGGFEGDD
@M03364:276:000000000-BLYN8:1:1101:6240:19951 2:N:0:1
GGACTACTGGGGTATCTAATCCTGTTTGCTCCCCACGCTTTCGCACCTGAGCGTCAGTCTTTGTCCAGGGGGCCGCCTTCGCCACCGGTATGCCTCCAGATCTCTACGCATTTCACCGCTACACCTGGAATTCTACCCCCCTCTACAAGACTCTAGCCTGCCAGTTTCGGATGCAGTTCCCAGGTTGAGCCCGGGGATTTCACATCCGACTTGACAGACCGCCTTCGTGGGCTTTACGCCCAGTAATTCCG
+
CCCCCFFGGGGGGGGFGGGGGGGGGGGGGFFGGGGGGGGGGGGGGGGGGGGGGEGGGGG,EFGGFFGGGGGGGGFEEFGGGGFEGGGGCFF,B,,BEEFF@FBFGDFFGGGCAFEFGGGDGGGGGGGGFD?CDAFFGFGGGCB8FFG9DGF?F99=EGGFFFCDGACACEEGD><9,5DF,>DFGG6EFG?CCEEGCECCC>C>ACGDDG:DGFC7CFGG>EEB(94<()0<C*949:E52)(0:>F>F79
@M03364:276:000000000-BLYN8:1:1101:25276:19968 2:N:0:1
GGACTACTAGGGTTTCTAATCCTGTTTGCTCCCCACGCTTTCGCACCTGAGCGTCAGTCTTTGTCCAGGGGGCCGCCTTCGCCACCGGTATTCCTCCAGATCTCTACGCATTTCACCGCTACACCTGGAATTCTACCCCCCTCTACAAGACTCTAGCCTGCCAGTTTCGGATGCAGTTCCCAGGTTGAGCCCGGGGATTTCACATCCGACTTGACAGACCGCCTGCGTGCGCTTTACGCCCAGTAATTCCG
+
CCCCCGGGGGGGGGEGGGGGGGGGGGGGGGGGGGGGGGGGGGGGGGGFFGGGGGCFGGGGGGGFGGGFG@DGGGDCEGGGGEEGGGGGGGGGGGGFGGGGGGGGGGGGGDEDFGGGGGGDGG,?8FGGFGGGGGGGGG?GCCEGGGGG,@>AC>EGGGGFCGGFFGDFEGCCEGGFECEGDCG>FFGGGGGGGCBG5*6<B+9CCGFC37582*;CDG575C:??F6<63:>D9C<=0CEGD:)>>*4?>*
@M03364:276:000000000-BLYN8:1:1101:20260:20034 2:N:0:1
GGACTACCCGGGTTTCTAATCCTGTTTGCTACCCATGCTTTCGAGCCTCAGCGTCAGTTACAGACCAGACAGCCGCCTTCGCCACTGGTGTTCTTCCATATATCTACGCATTTCACCGCTACACATGGAGTTCCACTGTCCTCTTCTGCACTCAAGTCTCCCAGTTTCCAATGCACACAATGGTTGAGCCACTGCCTTTTACATCAGACTTAAGAAACCACCTGCGCTCGCTTTACGCCCAATAAATCCGG
+
CCC<CGGFGGGGGGGGGGGGGGGGGGGGGGGGGGGGFGGGGGGGGGGGGGGGGGGGGGGGGGGGGGGGGGGGGGGGGGGGGGGGGGFGFFCBFGFFGGGGGGGGGGGGG>=FFFGGGGGGGGGGGFFFGFGGGGGGGGGGGGGGGGGGFFGGGFGF=E>>DEFGBGACDFDFGGGGGGGGGF,E,+@8DGGGGGGGGFG9CGGDAGGGGGGGGGDGGGGGF*;)7>@F9DFB<GFEEFGGE)5;;DFCF<7
@M03364:276:000000000-BLYN8:1:1101:22972:20251 2:N:0:1
GGACTACATGGGTATCTAATCCTGTTTGCTCCCCACGCTTTCGAGCCTCAGCGTCAGTTACAGGCCAGAGAGCCGCCTTCGCCTCCGGTGTTCCTCCATATATCTACGCATTTCACCGCTACACATGGAATTCCACCCTCCTCTCCTGCACTCAAGTCGCCCAGTTTCCAATGCACACAACGGTGGAGCCCCTGCCTTTCACATCAGACTTAAGAAACCACCTGCCCTCGCCTCACGCCCAATAAATCCCG
+
66@C@FGF,FFGGG8FG9C,EFGGG6EFFGCFGED:B@:6,6CF8B@,@CE,@FFGGEFFC,,@<F,6CEFDFECC+BF=<E:,897CF:,FFGGGGGG,C,@EA?F7FFGD,AACEC@=>:,:94EEE=E8FE9F,86DEGB+46@DD?D=@CB=@=+B@C?EFFCEF;,36,3@DF+4+5:E+5*,@8**@*8E6AC,2=,5*8*3**++5++209F6?E)7()()/)527**68=F@5A=AC>:?<**
@M03364:276:000000000-BLYN8:1:1101:9603:20258 2:N:0:1
GGACTACCAGGGTTTCTAATCCTGTTTGCTCCCCACGCTCTCGAGCCTCAGTGTCAGTTACAGGCCAGAGAGCCGCTTTCGCCTCCGGTGTTCCTCCATATATCTACGCATTTCACCGCTACCCATGGAATTCCACTCTCCTCTCCTGCACTCAAGTCTCCCAGTTTCCAATGCACACAATGGTTGAGCCACTGCCTTTTACATCAGCCTTAAGAAACCACCTGCGCTCGCTTTACGCCCAATAAATCGGG
+
@9668@FEF9FGGG,,CC9,CF<F;C<AC,6,@F@C@FE,,,,CFFEGGG8EFFFAA@@FFGGGFGEFCF8CFGGCC,BFC@C:FGDGCEF:@<;?B=E?<,CEGF<,:BC?,AEEF7@+8F,4,,A,AF,,FD9FA=D==DDCEGD8,4@?FG>F;FGFFG8>FGEFDA>;,6@ECD++EBFF,@:6C7,8,3D@9BF9++2+;82*;02;+?:+;A5,*4;)):=*5?5?44C4;2:EE5=4*27)**2
@M03364:276:000000000-BLYN8:1:1101:6890:20369 2:N:0:1
GGACTACTGGGGTATCTAATCCTGTTTGCTCCCCACGCTTTCGAGCCTCAGTGTCAGTTACAGGCCAGAGAGCCGCTTTCGCCTCCGGTGTTCCTCCATATATCTACGCATTTCACCGCTACACATGGAATTCCACTCTCCTCTCCTGCACTCAAGTCTCCCAGTTTCCAATGCACACAATGGTTGAGCCACTGCCTTTTACATCAGACTTAAGAAACCACCTGCGCTCGCTTTACGCCCAATAAATCCGG
+
CCCCCGGGGFFGGGGGGGGGGGGGFGGGGGGGGGGGGGGGGGGGGGGGGGGGGGGGGGGGGGGGGGGGGGGGGGGG+B@9FGGGGGDE=FGGGGGGFFACCAEFGGGGGGGDGGGGGGGGGGGGGFEGE<EFGGGFDGGGGGGGFGG,=EGGGGGGGGFFFGGGGDFC:;DFGGGFGGGD89EGGGGGGGFFCCG,@DFCFFFGFGGFGFGGGG:8*CDGFC>=B>>*>BE;FGGE4(B8*>@FF>C);<:
@M03364:276:000000000-BLYN8:1:1101:21500:20372 2:N:0:1
GGACTACAAGGGTTTCTAATCCTGTTTGCTCCCCACGCTTTCGAGCCTCAGCGTCAGTTACAGGCCAGAGAGCCGCCTTCGCCACCGGTATTCCTCCAGATCTCTACGCATTTCACCGCTACACAGGAAATTCCACTACCCTCTACCATACTCAAGCATGCCAGTTTTGGATGCAGTTCCCAGGTTGAGCCCGGGGATTTCACATTCAACTTAACAAACCACCTACGCGCCCTTTACGCCCAGTAATTCCG
+
CCCCCFGCFGFGFCGFFGGGGGFGGGFGGADFGGGGEEDFGFC<FGGFGG8,6FFGGGGGGGF,CFFGG<FGCGGG+@CFFGF,C=FCF+CFFGGGG,,?F,4@EEFFGGEG9?EFFDEC@FEF9?FEEFGGGFGGGG,FFEDG,E9,39DGG9DFC3;98@AFGGGG@E?BCFGGDGFGF,34@EFCGGG85>CE*>DFFGGF=CDF7:FFC72+*7CC;5?(;F2?0>):DD6CC2EGEB@=D7CCCD*
@M03364:276:000000000-BLYN8:1:1101:12692:20377 2:N:0:1
GGACTACTAGGGTTTCTAATCCTGTTTGCTCCCCACGCTTTCGCACCTGAGCGTCAGTCTTTGTCCAGGGGGCCGCCTTCGCCACCGGTATTCCTCCAGATCTCTACGCATTTCACCGCTACACCTGGAATTCTACCCCCCTCTACAAGACTCTAGCCTGCCAGTTTCGGATGCAGTTCCCAGGTTGAGCCCGGGGATTTCACATCCGACTTGACAGACCGCCTGCGTGCGCTTTACGCCCAGTAATTCCG
+
CCCCCGGGGGGGGGGGGGGGGGGGGGGGGGGGGGGGGGGGGGGGGGFGFGGGGGGGGGGGGGGGGFGGGGGGGGGGGGGGGGGGGGGGGGGGGGGGGGGGGGGGGGGGGGGGGGGGGGGGGGGGGFGGGGGGGGGGGGGGDE>FGGGGFFGGGGFFGGFGGGGGCGGGGGE:CGFFF9FGGGGGGFD66DDFDGGC*;C?CGFFFG457CDDGFGF*CFC3>>2?F;BFB3<35C28(*:EB?:GGFAFC9
@M03364:276:000000000-BLYN8:1:1101:21499:20411 2:N:0:1
GGACTACCGGGGTATCTAATCCTGTTTGCTACCCATGCTTTCGAGCCTCAGCGTCAGTTACAGACCAGACAGCCGCCTTCGCCACTGGTGTTCTTCCATATATCTACGCATTTCACCGCTACACATGGAATTCCACTCTCCTCTTCTGCACTCAAGTTTCCCAGTTTCCAATGACCCTCCCCGGTTGAGCCGGGGGCTTTCACATCAGACTTAAGAAACCGCCTGCGCTCGCTTTACGCCCAATAAATCCG
+
CCCCCGGGGGGGGGGGGGGGGGGGGGGGGGGGGGGGGGGGGGGGGGGGGGGGGGGGGGGGGGGGGGGGGGGGGGGGGGGGFGGGGGGGGGGGGGGGGGGGGGGGGGGGGGGGGGGGGGGGGGGFGGGGFFFGGGGGGGEFGGGGGGGGGGGGGGGGGGGGGGGGGGAFGFGGGGGGGGGDGGGDGGDFGGGGDGGEEGFGGGGGFGGFFGFFCGGGGGGGFGFF;F9EFFFFGFGF@0;EGFFFGGFFGD9
@M03364:276:000000000-BLYN8:1:1101:14347:20418 2:N:0:1
GGACTACTGGGGTTTCTAATCCTGTTTGCTCCCCACGCTTTCGAGCCTCAGTGTCAGTTACAGGCCAGAGAGCCGCTTTCGCCTCCGGTGTTCCTCCATATATCTACGCATTTCACCGCTACACATGGAGTTCCACTGTCCTCTTCTGCACTCAAGTCTCCCAGTTTCCAATGCACACAATGGTTTAGCCACTGCCTTTTACATCAGACTTAAGAAACCACCTGCGCTCGCTTTACGCCCAATAAATCCGG
+
CCCCCGGGEGGGGGGGGGFGGGGGGGGGGGGGGGGGGGGGGGGGGGGGGGGGGGGGGGGGGGGGGGGGGGGGGGGGEGGGGGG>FGGEFFGGGFFFGGFFGGGGG9FGGGGDFGGGGGGGGGGGGGE8F<FGGGCFFCFGGGFDFGD,@FGGGGGGDFGFGGGFGEDFGGDG8EDFGGGGGDEGD,=,BCFGGDGGGGGFGGG?C>*799FFGGGGCFCE5CFBF>B4AED>4<:C>>GGGF;FCCFEFC<
@M03364:276:000000000-BLYN8:1:1101:24532:20460 2:N:0:1
GGACTACAGGGGTATCTAATCCTGTTTGCTCCCCACGCTTTCGCACCTGAGCGTCAGTCTTTGTCCAGGGGGCCGCCTTCGCCACCGGTATTCCTCCAGATCTCTACGCATTTCACCGCTACACATGGAATTCCACTCTCCTCTTCTGCACTCAAGTCCTCCAGTTTCCAATGACCCTCCCCGGTTGAGCCGGGGGCTTTCACATCAGACTTAAAGAACCGCCTGCGCTCGCTTTACGCCCACTAAATCCG
+
CCCCCGGCFFGGGGGGGGGGGGGGGGGGGGGGFEGGGGGGGGGGGGGGGGGGFFEGGGCGGGGGGFFCFFEGGGGDGGGGGG@FFGGGGGGDGGGGGFCGFGGGGGGGGGGGGEDGAEEGGGGGGGGFFFGFFGGGGCEGDGCGGGGGGGGGGGG8=FGGGGGFFGFGGGGFCFGGGGGGEGGE@E?C,2?EEGDE7*8CFGGFFGGGGGGCFGGG+;6=DG@1049@F@B>DGG9F?GGG5(09*94769
@M03364:276:000000000-BLYN8:1:1101:25209:20495 2:N:0:1
GGACTACTGGGGTTTCTAATCCTGTTCGCTACCCATGCTTTCGAGCCTCAGCGTCAGTTACAGACCAGACAGCCGCCTTCGCCACTGGTGTTCTTCCATATATCTACGCATTTCACCGCTACACATGGAGTTCCACTGTCCTCTTCTGCACTCAAGTTTCCCAGTTTCCGATGCACTTCTTCGGTTGAGCCGAAGGCTTTCACATCAGACTTAAGAAACCGCCTGCGCTCGCTTTACGCCCAATAAATCCG
+
CCCCCGGGGGGCEGGFGGGGGGGAFGEFGGFGFGCFGGGEGGGGGGGGGGEFEGGG,EFFGGGGFFFGGFGFGFCFECGGCCGDF@FGF8=CGFFDFGG9FGGGGFGGGCFGGGGGGGEE7FFGCF?=BFGFEFGGGFGGEFCF9E=,@CEFFGGFAFFCBFGGAEEF8=83CEFGGGGFFF8+@EEE68CEEGGGFGGG7+@9+CFCCGFFGGGGC7D7?>DFFFFA5B;D5<C6A;EGGFFFFGFE7C5
@M03364:276:000000000-BLYN8:1:1101:13469:20535 2:N:0:1
GGACTACAGGGGTTTCTAATCCTGTTTGCTCCCCACGCTTTCGAGCCTCAGTGTCAGTTACAGGCCAGAGAGCCGCTTTCGCCTCCGGTGTTCCTCCATATATCTACGCATTTCACCGCTACACATGGAATTCCACTCTCCTCTCCTGCACTCAAGTCTCCCAGTTTCCAATGCACACAATGGTTGAGCCACTGCCTTTTACATCAGACTTAAGAAACCACCTGCGCTCGCTTTACGCCCAATAAATCCGG
+
CCCCCGGGGGGGGGGFGGGGGGGGFGGGGGGGGGGGCGGGGGGGGGGFGGGGGGGGGGGGGGGGGGGGFCFGFGCGEEGGGGGGGGGGBFGGGGGGGGGGGGGGGG9FCCDGFGGGFEFEGGGGGGGGFGGGG9EGFGGEGGGGGGGGGGGGGGGGGGAFEFGFGDFGGGGGGGGGGFE6=B=EGGGGGGGGGC9DFG9CFGD7+C9C79;CGGDCFGEGFEF@D>2*-05A7C:8A?E8=F@FCGFC4D3
@M03364:276:000000000-BLYN8:1:1101:23187:20565 2:N:0:1
GGACTACTCGGGTTTCTAATCCTGTTTGCTCCCCACGCTTTCGAGCCTCAGTGTCAGTTACAGGCCAGAGAGCCGCTTTCGCCTCCGGTGTTCCTCCATATACCTCCGCATTTCACCGCTACACATGGAATTCCACTCTCCGCTCCTGCCCTCAAGCCTCCGCGTTTCCAATGCACACAATGGTGGAGCCACTGCCTTTTACATCAGACTTAAGAAACCATCTGCGCGCGCTTTCCTCCCAATAAATCCGG
+
8@8-@@FEFGCCGECFF,<CCE,,;<9666C@DEDGGG7C<F:DGGGCEEF@FGG9,C;@@C,FFGGG<FE@@8FF+8,CBCFCEFGGCC:,CF@FFEG55A,5=,44B+4+,A,,A:F+BEGG,,:FE=,AFFG9EGDC8+6=CCCG8,86D>>99@=FF++6+8B,@;>,,7,5,:@C7B8,,**4:686C8DECDE?CFGC9+4;4*5+52+128F=*4=*9B=)(8).5C+.+9:CFF16*;6<47)
@M03364:276:000000000-BLYN8:1:1101:11747:20593 2:N:0:1
GGACTACTCGGGTATCTAATCCTGTTTGCTCCCCACGCTTTCGCACCTGAGCGTCAGTCTTTGTCCAGGGGGCCGCCTTCGCCACCGGTATTCCTCCAGATCTCTACGCCTTTCACCGCTACACCTGGAATTCTACCCCCCTCTACAAGACTCTAGCCTGCCAGTTTCGGATGCAGTTCCCAGGTTGAGCCCGGGGATTTCACACCCGACTTGACAGACCGCCTGCGTGCGCTTTACGCCCAGTAATTCCG
+
CCCCCGGGGGGEFGGGGGGGGGGGGFGGGGGGGGGGCG:FGGEGGGGGGGCFCFEEFGGGGAFFGGAEFCGGGECEEGGGGGGDGGEGC@+5FFEGG8,BF8;F,<EEF7,B,5BFGGG>EEDDCGFGCGCFDGGGGGFGGGDF9==FEGGGGFGC9FGGGGCEFF9D@>E*@F99FGGGGGGDGGGGGGGGGDEE=>C6@>FC)9)/1)22;>CC7CFA:EFF6F0)-00>D5*)18C::510*:*6*?*
@M03364:276:000000000-BLYN8:1:1101:12031:20624 2:N:0:1
GGACTACTCGGGTATCTAATCCTGTTTGCTCCCCACGCTTTCGCACCTGAGCGTCAGTCTTAGTCCAGGTGGCCGCCTTCGCCACCGGTATTCCTCCAGATCTCTACGCATTTCACCGCTACACCTGGAATTCTACCCCCCTCTACCAGACTCTAGCCTCCCAGTTTCGGATGCAGTTCCCAGGTTGAGCCCGGGGATTTCACATCCGACTTGACAGACCGCCTGCGTGCGCTTTACGCCCAGTAATTCCG
+
CC?CCGGGCFFEGGGGGGGGGGGGGG9AFFGGGGGGDDGGGGGECGGG,CFGEGGGGFCE96E6CFFGG6:BFFGGGGGGGG:FGFEDGGGFGBFGGGFCEFGFGGFGGGGGFFGGGGGGGGEC=FGGGGGGG9EFAFFGGEG6A;,36,@?D,,@DG9,8@D8FF,E+@3>CG9<9<EDC,@:FF8C7FFE9;BCC*6=FFGG+60:CCC5*28700A=DGF;3:(:(=>BG3<)9:GDEF66*:*5CG9
@M03364:276:000000000-BLYN8:1:1101:10620:20644 2:N:0:1
GGACTACTCGGGTATCTAATCCTGTTTGCTCCCCACGCTTTCGAGCCTCAGTGTCAGTTACAGGCCAGAGAGCCGCTTTCGCCTCCGGTGTTCCTCCATATATCTACGCATTTCACCGCTACACATGGAATTCCACTCTCCTCTCCTGCACTCAAGTCTCCCAGTTTCCAATGCACACAATGGTTGAGCCACTGCCTTTTACATCAGACTTAAGAAACCACCTGCGCTCGCTTTACGCCCAATCAATCCGG
+
CCCCCGGGGGGGGGCGGGGGGGGGGGGGGGGGGGGGGGGGGGGGGGGGGGGGGGGGGGGGGGGGGGGGGDGGGGGGDFFGGGFFEGGGEEGGGGGGGFCFGGGGGGGGGGGDDGGGGEGGGGGGFFEFFFFGCCFGGGFGGGGGF89DFGFGGGGGGGGEF@EBBBEF=EFF?DC9ECEGGDFGGEGGGGFF6@CGGGGEFGGFACC5>AGG>7CCC5DEFDF)7/:*))/8C7+@)>EEC=(0;DFEC>C
@M03364:276:000000000-BLYN8:1:1101:20902:20650 2:N:0:1
GGACTACTCGGGTTTCTAATCCTGTTTGCTCCCCACGCTTTCGAGCCTCAGTGTCAGTTACAGGCCAGAGAGCCGCTTTCGCCTCCGGTGTTCCTCCATATATCTACGCATTTCACCGCTACACATGGAATTCCACTCTCCTCTCCTGCACTCAAGTCTCCCAGTTTCCAATGCACCCAATGGTTGAGCCACTGCCTTTTACATCAGACTTAAGAAACCACCTTCGCTCGCTTTACGCCCAATAAATCCGG
+
CCCCCEGGGGGGGGGGGGGGGGGGGGCGGGFGGGGGGGGGGGGG@CGGGGGGGGACEGGGGF@EFFGGCFGGGGGGEEFGGGGGDGEEFGGGGGGGGGGGGGDFGGGGGDGG<,,C,:FEDGGGFFGCEC9EDFGGDEDFGGGFFGGCCDGGGFFFGGGGGFFGFCFGGFGFFGGF,@FECFCAAEGF6E6D,:BFFF,E9:FGFF5*9DGCDDG>FGCCFEF003<A9?D;:CDC)55CC:3F*@7?<D:
@M03364:276:000000000-BLYN8:1:1101:15966:20651 2:N:0:1
GGACTACCAGGGTATCTAATCCTGTTTGCTCCCCACGCTTTCGAGCCTCAGTGTCAGTTACAGGCCAGAGAGCCGCTTTCGCCTCCGGTGTTCCTCCATATATCTACGCATTTCACCGCTACACATGGAATTCCACTCTCCTCTCCTGCACTCAAGTCTCCCAGTTTCCAATGCACACAATGGTTGAGCCACTGCCTTTTACATCAGACTTAAGAAACCACCTGCGCTCGCTTTACGCCCAATAAATCCGG
+
CCCCCGGGGGGGGGGGGGGGGGFGGGGGGGGGGGGGGGGGGGGGGGGGGGGFGGGGGGGGGGFGGGGGGGGDFFGGGF7FGGGGGGGGGGGGGGGGGGGGGGGEGFGGGGGGGGGGGGGGGGGGGGC,BEBFGCGG4>,AEFFCDGGGFGGGGGF?E=9ECFDGGGGGGGGGGGGGGFGFAFF>E68DGGGGFCD,@AFFGGD7EFD7F5;<CDGGFG,@?CA449492@DE4DGEE=ECE>@FCF7?2CD
@M03364:276:000000000-BLYN8:1:1101:24873:20708 2:N:0:1
GGACTACTCGGGTATCTAATCCTGTTCGCTCCCCACGCTTTCGAGCCTCAGCGTCAGTTACAGACCAGAGAGCCGCCTTCGCCACTGGTGTTCCTCCATATATCTACGCATTTCACCGCTACACATGGAATTCCACTCTCCTCTTCTGCACTCAAGTCTCCCAGTTTCCAATGACCCTCCCCGGTTGAGCCGGGGGCTTTCACATCAGACTTAAGAAACCGCCTGCGCTCGCTTTACGCCCAATAAATCCG
+
CCCCCGFGGGGGFGGGGGGGGGGGGGGGGGGGGGGGGGGEGGGGFGGGGGGGGGG>EFCGGGGGGGGGGGGDFEGGGGGGFGGGFGGGGGFGGGGGGGGGGGGFCGGGGGGGGGGGGGGGGD?FF@C@EFGGGGGGGGGGGGG?FGGCEGGFGGGFDFGFBDFGDECEEF9=,EF,@EFGGGGD+B86<EG5CEGGECFGGF,BFDG44FGCGFC7:FCCEG>@FFB)(=BDDDFDF:58ED(;<FB2*>5
@M03364:276:000000000-BLYN8:1:1101:13223:20710 2:N:0:1
GGACTACAGGGGTATCTAATCCTGTTTGCTCCCCACGCTTTCGAGCCTCAGCGTCAGTTACAGACCAGAGAGTCGCCTTCGCCACTGGTGTTCCTCCATATATCTACGCATTTCACCGCTACACATGGAATTCCACTCTCCTCTTCTGCACTCAAGTCCTCCAGTTTCCAATGACCCTCCCCGGTTGAGCCGGGGGCTTTCACATCAGACTTAAGAAACCACCTGCGCTCGCTTTACGCCCAATAAATCCG
+
CCCCCGGGGGGGGGGGGGGGGGGGGGGGGGGGGGGGGGGGGGEGGGGGGGGGGGGGGGGGGGFGGGGGGCGGFFEGGGGGGGGGGGGGGGGGGGGGGGGGGGGGGGGGGGGEFGGGGGGGGGGGGGFGF@FGFGGGGGCGGGGGGDDDFFGGGFGGAFGGGFGG<=FG8DF9DFGGCGFGGEEE>CEFFFGGGGGDCGGFFGFCFG+;C<CCGG8>FGGGAFFFFFBA(8AEDFFFC0E5CE?F4D=AGG7
@M03364:276:000000000-BLYN8:1:1101:22126:20861 2:N:0:1
GCGCTACCAGTTTGTTCAATCCTGTTCGCGAGCCCTGCTTAGCCGCCACAGCGGCAGTTGCACACCAAACAGCCGCCTTCGCGCCTGGGGCTCTTCCACATCTCTACGCATCCCACCGCTACACATGTTGTTTCAGCCTCCCCTCCTGCACTCAGACCTCCCAATTCCCACCTCCCTTGCTCCGTCATTCCGCAGCATTCCACATTCGCCTTAAAACAACGCCTGCCAGCGCACGACCCCCAACAACTCCT
+
----,+=,6-;;,,C,,C,FFG9,-CF,++++6@,;,,;,6,,,@++4B,6;7+@6+9,CEE,668,,,9666,@FC,4C,,++@8+:++++:,,:FA,,,,>,4A,+@F+4,,5B:FG>FG:,3,E,,CA,,8,3,,,6@++A+4,,4,@<,,,,,6,,3@E,D,5,@3,3,,11=7,,,;,>C,*,,@=4/?E5,,61:8C6/12+*1***2+3*2**)25((8())07D3/),5(2;5)-)**),*9*
@M03364:276:000000000-BLYN8:1:1101:17508:20871 2:N:0:1
GGACTACAAGGGTTTCTAATCCTGTTTGCTCCCCACGCTTTCGAGCCTCAGTGTCAGTTACAGGCCAGAGAGCCGCTTTCGCCTCCGGTGTTCCTCCATATATCTACGCATTTCACCGCTACACATGGAATTCCACTCTCCTCTTCTGCACTCAAGTCCTCCAGTTTCCAATGACCCTCCCCGGTTGAGCCGGGGGCTTTCACATCAGACTTAAAGAACCGCCTGCGCTCGCTTTACGCCCAATAAATCCG
+
CCCCCGGGGGGGGGGGGGGGGGGGGGGGGGGGGGGGGGGGGGGGGGGGGGGGGGGGGGGGGGCFGGGGGGGGGGGGCGGGEGGGGGGGGGGGGGGGGGGGGFGGGGGEFGFEGFGGGGGGGGGGGGFDEFFGGGGGFFEGGGGGGGGGGFGGGGGGFFF,C>3DFGGGGGGG8FGGGGGGGEE6@E+@CGGECGGGGGGGGGGG=C?CCFGF7CDFGGGGFGFFDF>EBFFFGCDAFFGGGFFFGGF):*)
@M03364:276:000000000-BLYN8:1:1101:23587:20885 2:N:0:1
GGACTACTCGGGTTTCTAATCCTGTTTGCTCCCCACGCTTTCGAGCCTCAGCGTCAGTTACAGACCAGAGAGCCGCCTTCGCCACTGGTGTTCCTCCATATATCTACGCATTTCACCGCTACACATGGAATTCCACTCTCCTCTTCTGCACTCAAGTCCTCCAGTTTCCAATGACCCTCCCCGGTTGAGCCGGGGGCTTTCACATCAGACTTAAAGAACCGCCTGCGCTCGCTTTACGCCCAATAAATCCG
+
CCCCCGGGFGGGFFEGGGGGGGGGGGGGGGGGGGFGGFEGGGGGGGGGGGGGGGGGGGFGGGCFGGGGFFGGGGEGGGGGGGGGG8FGFGGGGGGGGGAGGGGGFGDGGGGGGGGGGGEEEGGGFGGGFGGGGGGGFGAFFGGGGFDGADE8DGGFDGAEGGGG<E;DFGEF8BEGFGFGGE6EGGGGGGGGEGGGGGGGGFGGCGD6=GCDFCC:C8=FEGFFDF>DBFFBGCGBF2EGED:)6CFFGG7
@M03364:276:000000000-BLYN8:1:1101:11631:20915 2:N:0:1
GGACTACTAGGGTTTCTAATCCTGTTTGCTCCCCACGCTTTCGCACCTCAGTGTCAGTATCAGTCCAGGTAGTCGCCTTCGCCACTGGTGTTCCTTCCTATATCTACGCATTTCACCGCTACACAGGAAATTCCACTACCCTCTACCATACTCTAGCTTGCCAGTTTTGGATGCAGTTCCCAGGTTGAGCCCGGGGATTTCACATTCAACTTAACAAACCACCTACGCGCGCTTTACGCCCAGTAATTCCG
+
CCCCCGGGGGGGGGGGGGGGGGGGGGGGGGGGGGGGGGGGGGGGGGGGGGGGGGGGGGGGGGGGGGGGAFGCGGGGGGGGGGGGGGGGGGGGGGGGGGAFFGGGGGGGGGGDDGFGGGGGGGGGGGGGGGGGGGGGGGG<EGGGGGGGGGGGGGGFGFGEGGGG=FGBDGGG?FGGGGGGGGGGGGFGGGGGGGDE6CFGGGGGAFGGFFG7CGGGGGGGFGAF=A2>@DEDGGGFFFGGGFFFGDF?GG7
@M03364:276:000000000-BLYN8:1:1101:13188:20969 2:N:0:1
GGACTACAGGGGTTTCTAATCCTGTTTGCTCCCCACGCTTTCGAGCCTCAGTGTCAGTTACAGGCCAGAGAGCCGCTTTCGCCTCCGGTGTTCCTCCATATATCTACGCATTTCACCGCTACACATGGAATTCCACTCTCCTCTCCTGCACTCAAGTCTCCCAGTTTCCAATGCACTTCTTCGGTTGAGCCGAAGGCTTTCACATCAGACTTAAGAAACCGCCTGCGCTCGCTTTACGCCCAATAAATCCG
+
CCCCCGGGGGGGGGGGGGGGGGGGFGGGGGGFGGGGGGGGGGGGGGGGGGGGGGGGGGGGGGGGGGGGFGGGGGGGGEFGDGFGGGGGGGEFGFGGGFGFGC9FGGCGGGFEGGCGGGGGGGGGGGGGEFFGGGGGEFDFGGGGGGGGGFGGGGD=@=CF,@?DEAF;8,,>?89DEFGG8DFC@CEF,>DGGGC*@6DCFGGGFGDC*2A9:+=CCDGCAGA=2A95-?.:DGGCF;EGGF;5*26)1*)
@M03364:276:000000000-BLYN8:1:1101:6690:21061 2:N:0:1
GGACTACTCGGGTTTCTAATCCTGTTTGCTCCCCACGCTTTCGAGCCTGAGTGTCAGTTACAGGCCAGAGAGCCGCTTTCGCCACCGGTGTTCCTCCATATATCTACGCATTTCACCGCTACACATGGAGTTCCACTGTCCTCTGCTGCACTCCAGTTTCCCAGTTTCCAATGACCCTCCCCGGTTGAGCCGGGGGCTTTCACATCAGACTTAAAGAACCGCCTGCGCTCGCTTTACGCCCAATAAATCCG
+
CCCCCGGGGGGGGGGGGGGGGGFGGGGGGGGGGGGGGGGGGFGFFGGG,FGEGGGGGGGDE@F<FGGG<FCCGGGGGGGGGGG,BFGGFCGGDGFFGGGGGAFGGGGGDFGGGGGGGGGGDDFGCEGFGFGDGCFF;,@FFGFF,C,@EGGGF8EF=,@DG9A@A@EFF;FCF;E,,6D>ECEGGGGDGFG>EGGG55BFGGGGFG7CD6DDGGGG+;E5BG32;A;)1553C93)94CEG@(8DG*:FG3
@M03364:276:000000000-BLYN8:1:1101:16007:21063 2:N:0:1
GGACTACTCGGGTATCTAATCCTGTTTGCTCCCCACGCTTTCGAGCCTCAGTGTCAGTTACAGGCCAGAGAGCCGCTTTCGCCTCCGGTGTTCCTCCATATATCTACGCATTTCACCGCTACACATGGAATTCCACTCTCCTCTCCTGCACTCAAGTCTCCCAGTTTCCAATGCACACAATGGTTGAGCCACTGCCTTTTACATCAGACTTAAGAAACCACCTGCGCTCGCTTTACGCCCAATAAATCCGG
+
CCCCCGGGGGGGGGGGGGGGGGGGGGGGGGGGGGFFGGGGGGGGFGGGGGGFFEGG<EFGGGGGGGGCFGGGGGGGGFGFFGGGGGGGEGGGFFGFGCAFGGFDGFDDFGEGGGGGGGGGEGDFFGGFEFCFGG;FGDGGGGGGGGCFGGF?FGFCEE;E9DD?DD,@EFGGFGFGGGG6EE8>;6CCC>FFF?CGFFGGCGG@+:C5DGCC@<C@*9DF>GAE=AB>=EFFGG+48@E8:>DF>FAEFG7
@M03364:276:000000000-BLYN8:1:1101:16419:21074 2:N:0:1
GGACTACACGGGTATCTAATCCTGTTTGCTCCCCACGCTTTCGCACCTGAGCGTCAGTCTTTGTCCAGGGGGCCGCCTTCGCCACCGGTATTCCTCCAGATCTCTACGCATTTCACCGCTACACCTGGAATTCTACCCCCCTCTACAAGACTCTAGCCTGCCAGTTTCGGATGCAGTTCCCAGGTTGAGCCCGGGGATTTCACATCCGACTTGACAGACCGCCTGCTTGCGCTTTACGCCCAGTAATTCCG
+
CCCCCGGGGGGGGGGGGGGGGGGGGGGGGGGGGGGGGGGGGGGGEGGGFGGGGGGGGGGGGFGGFGGGGEGGGGEGGGGGGGGGGGGG@FGGGGFGGGGGGFGGGGFGGGGGGGGGGGGGEGGGGGGGGFGGFGGGGGGGGDGDDFFCFGG??,EFGFCEGGGFGFGF*@>ECC7FFCCGGGGGGGFGGGGGEGGGGGGC>CF>@FFGGGD:;DDGD8FC8EFB?4(@<F>DDGFBF2EGGFF6*7*6CG7
@M03364:276:000000000-BLYN8:1:1101:10555:21075 2:N:0:1
GGACTACAGGGGTATCTAATCCTGTTTGCTCCCCACGCTTTCGAGCCTCAGTGTCAGTTACAGGCCAGAGAGCCGCTTTCGCCTCCGGTGTTCCTCCATATATCTACGCATTTCACCGCTACACATGGAATTCCACTCTCCTCTCCTGCCCTCAAGTCTCCCAGTTTCCAATGCACACAATGGTTGAGCCACTGCCTTTTACATCAGACTTAAGAAACCACCTGCGCTCGCTTTACGCCCAATAAATCCGG
+
CCCCCFGGGGGGG@FF<FGGGGGGGGFGGGGGGGGGGGGGGGCFGGFGGGGGGGGGGFGGGFGFFGGGGGGGGGGGDG7EGGGGEGGCF@BFEFGGFGFGGF=FFFGG=:7F9FE@EGEGGGFFG,==B?<FCFC:DF9EEEFCFGGE8,@0>DCFF;9EFGDEF9FGFADDFGGGGGGGGG8@,@C,AFDFGC,@@,@,?C75?<D5DF=FGF>DGGGGF;@5)3)/78B>FFCEE@BCE516;773<D<
@M03364:276:000000000-BLYN8:1:1101:18402:21129 2:N:0:1
GGACTACAGGGGTTTCTAATCCTGTTTGCTCCCCACGCTTTCGAGCCTCAGTGTCAGTTACAGGCCAGAGAGCCGCTTTCGCCTCCGGTGTTCCTCCATATATCTACGCATTTCACCGCTACACATGGAATTCCACTCTCCTCTCCTGCACTCAAGTCTCCCAGTTTCCAATGCACACAAGGGTTGAGCCACTGCCTTTTACATCAGACTTAAGAAACCACCTGCGCTCGCTTTACGCCCAATAAATCCGG
+
CCCCCGGGG?FGFGGGG9CFFGGGGGGGGFGGGGGGGGGGGGGFGGGGGGG<FGGGGEFCFGF8DGGEFFGGGGGG+8BFGGGCE,>CCFCFGGGGFF,EEF9@EFGFGGGGEGGGGEGGGGFG98F,?FFGGFEFFFDFEEDF?F98EFGDGFG86E,@9DFFGGEDEGD@FGGACEE6,@+3@+5<CC8D,<D62,EF+=AEFC97DC@FDF>@*;F,3=34-?>6=BE):7@@)6:C5:56F17<>C:
@M03364:276:000000000-BLYN8:1:1101:7766:21140 2:N:0:1
GGACTACCCGGGTATCTAATCCTGTTCGCTACCCATGCTTTCGAGCCTCAGCGTCAGTTACAGACCAGACAGCCGCCTTCGCCACTGGTGTTCTTCCATATATCTACGCATTTCACCGCTACACATGGAGTTCCACTGTCCTCTTCTGCACTCAAGTCTCCCAGTTTCCGATGCACACAATGGTTGAGCCACTGCCTTTTACATCAGACCTAAGAAACCACCTGCGCTCGCTTTACGCCCAATAAATCCGG
+
CCCCBF,6FGEGGGGFFEFFGGGGGGGGGGGGGGGGFGGGGFGFGGGFFFGFGGGGGE<EFFGAGDGFGGGGGGGGGEGGGGGGGGGGFFFGF9EFCF?FGGFGFFGG7FFGGGGGGGGGGGGGGGGGGEEFGGGGGGGGGFGDAFGGGGGGGFDFE,@BFF8FGGGGFG88CCDF,==8==83>EG?CGGG,3>@FCDEFGEFFGGFC***49;87FF5*;;>2?-26?EFGC7*66::E36;CFFEFDC
@M03364:276:000000000-BLYN8:1:1101:8428:21150 2:N:0:1
GGACTACTAGGGTATCTAATCCTGTTTGCTCCCCACGCTTTCGCACCTGAGCGTCAGTCTTTGTCCAGGGGGCCGCCTTCGCCACCGGTATTCCTCCAGATCTCTACGCATTTCACCGCTACACCTGGAATTCTACCCCCCTCTACAAGACTCTAGCCTGCCAGTTTCGGATGCAGTTCCCAGGTTGAGCCCGGGGATTTCACATCCGACTTGACAGACCGCCTGCGTGCGCTTTACGCCCAGTAATTCCG
+
CCCCCGGGGGGGGGGGGGGGGGGGGGGGGGGGGGGGGGGGGGGGGGDFFFGGGGGGEFGGGGFGGGGGGGGGGGGGGGGGGGGGGGGGGGGGGGGGGGGGGGGGADFGGGGFGGGGGGGGGGGFFFGGFGGFGGGGGGGGG6EGGFGGGGGGGGGGGGGGGGGFFFGGGDEGE>FGGGGGGGGG<FGGGGG>EDEEGG?FGGGGFFGD3DDDFFGCD5CC3CB?FFB:(..7C<C<=6EC=72?C794CD0
@M03364:276:000000000-BLYN8:1:1101:25506:21157 2:N:0:1
GGACTTCACGGGTTTCTAATCCTGTTTGCTCCCCACGCTTTCGCACCTGAGCGTCAGTCTTCGTCCAGGGGGCCGCCTTCGCCACCGGTATTCCTCCAGATCTCTACGCATTTCACCGCTACACCTGGAATTCTACCCCCCTCTACAAGACTCTAGCCTGCCAGTTTCGGATGCAGTTCCCAGGTTGAGCCCGGGGATTTCACATCCGACTTGACAGACCGCCTGCGTGCGCTTTACGCCCAGTAATTCCG
+
CCCCC,EFGGGGGGGGGGGGGFGGGGGGGGGGGGGGGGGGGGGGGGGGGGFGGGGGGGGFGGGGGGGGGGGFCGGGGDGFGGFGGGGGGGGGGGCFGGGGGGGGGFGGGGGDCGDGG+>CCCFGGGGFGDGGGGGGGEF@8>EFGGGFEFG7EGFFGGGFGFFCFFGGGGDG>FFFA:FGGGGDFFFCFGCFEGGGCEGGGGGFAGGD358CC7CGCCCG>EFFFFFB0@BFD5*691CC5)4@F7=AFG9
@M03364:276:000000000-BLYN8:1:1101:13304:21217 2:N:0:1
GGACTACTAGGGTATCTAATCCTGTTTGCTCCCCACGCTTTCGCACCTGAGCGTCAGTCTTTGTCCAGGGGGCCGCCTTCGCCACCGGTATTCCTCCAGATCTCTACGCATTTCACCGCTACACCTGGAATTCTACCCCCCTCTACAAGACTCTAGCCTGCCAGTTTCGGATGCAGTTCCCAGGTTGAGCCCGGGGATTTCACATCCGACTTGACAGACCGCCTGCGTGCGCTTTACGCCCAGTAATTCCG
+
CCCCCGGGGGGGGGGGGGEGGGFFGGGGGGGGGGGGGGG@FGGGGGGGCGGGGGGGGGGGGGGGGGGGGGGGEECFEGGGGGFGGGGGGFFGGGGGGCDDGGFFCGGGGGGDGGGGGGGGGGGGGGGGGGGFGGGGGFFGGGGGFGGCFFGCF@EFGCGCFFGGGFGGEEE8CEGCCEGGGGGGCGEC?FGFCEG5CE8?CFGGFCC37<55:FGGG4@5AC:(-71.(7>DDGG270EG5<()2C=BGG9
@M03364:276:000000000-BLYN8:1:1101:11629:21226 2:N:0:1
GGACTACTAGGGTTTCTAATCCTGTTTGCTCCCCACGCTTTCGAGCCTCAGCGTCAGTTACAGACCAGAGAGCCGCCTTCGCCACTGGTGTTCCTCCATATATCTACGCATTTCACCGCTACACATGGAATTCCACTCTCCTCTTCTGCACTCAAGTTTCCCAGTTTCCAATGACCCTCCCCGGTTGAGCCGGGGGCTTTCACATCAGACTTAAGAAACCGCCTGCGCCCGCTTTACGCCCAATAAATCCG
+
CBCCCGFGGGGGGGGGGGGCGGEFEFFGGGGGGGGGGGCGCFFEGGGFGGGGDGGGGGGFGGGGFFEGFGGDGGGGGGGGFGGEGGGGEFFFGGGGGGAF9AEFDGGGGGGCCFGGGGGDFGGGGGGGGFFGFGFGFGDCECFF9EFFGGGDFGGGGF9EGGGC<;;DFGFA?;A@=@DE8E=CCC>?,@8CGG5CD:5CF:CCAC7=DC4CFCFCC<E6BGE0=F63,:3)C5><F0>ECE:FF*65CG)
@M03364:276:000000000-BLYN8:1:1101:23733:21255 2:N:0:1
GGACTACAGGGGTATCTAATCCTGTTTGCTCCCCACGCTTTCGAGCCTCAGTGTCAGTTACAGGCCAGAGAGCCGCTTTCGCCTCCGGTGTTCCTCCATATATCTACGCATTTCACCGCTACACATGGAATTCCACTCTCCTCTCCTGCACTCAAGTCTCCCAGTTTCCAATGCACACAATGGTTGAGCCACTGCCTTTTACATCAGACTTAAGAAACCACCTGCGCCCGCTTTACGCCCAATAAATCCGG
+
C@CCCGGGGGEGEDFGGGGGFFAFEGGGFGGGGGFGGECCFFGDGD@EGGGGGFGGFGGFFG@CFCC<FFGFGGGGC@FFGGC76FFCFDCFCE9FFFAFGGEGGGGGGD:BFGFFGGGD7CFF@:BGFAE8=?=FFFGF8DDFFGGGGGFDGG?FFGBFFF8DA;DDDEFGGGGGGGCGDGFBFC@67BFGFCDG6;9EFCGFFGD>FGG>DFGGFFFGFGA2>:=*)8?;D2CC:>GCEF@67CFE425
@M03364:276:000000000-BLYN8:1:1101:13596:21269 2:N:0:1
GGACTACCGGGGTTTCTAATCCTGTTTGCTACCCATGCTTTCGAGCCTCAGCGTCAGTTACAGACCAGACAGCCGCCTTCGCCACTGGTGTTCTTCCATATATCTACGCATTTCACCGCTACACATGGAATTCCACTCTCCTCTCCTGCACTCAAGTCTCCCAGTTTCCAATGCACTTCTTCGGTTGAGCCGAAGGCTTTCACATTAGACTTAAAAGACCGCCTGCGCTCGCTTTACGCCCAATAAATCCG
+
ACCCCFGEFGGGGCGGGGFGGGGGGGGGGGGGGGGGGGGGGGGGGGGGGGGGGGGGGGGGGGGGGGGGGGGGGGGGGGGGGGGGGGGGGGGGGFFFGGGGGGGFFFGGGGGGGGGGGGGGGGGGC8FGGGGGGDFGFFCFGGGGGGGGGGGGGG89CBAEGGFFGGGG=D;FC88DAFCF8>FCGGEFCGFE6CE5?FGG7@;;BFFCCGGGG::FC?C?*?A2(?950?5=DDC)@;EECE(02;C.:;5
@M03364:276:000000000-BLYN8:1:1101:8250:21366 2:N:0:1
GGACTACTAGGGTATCTAATCCTGTTTGCTCCCCACGCTTTCGCGCCTCAGTGTCAGTTACAGGCCAGAGAGCCGCTTTCGCCTCCGGTGTTCCTCCATATATCTACCCATTTCACCGCTACACCTGGACTTCCACTCCCCTCTCCTGCCCTCCAGTCTCCCAGTCTCCATTGCCCCCAACGGTTTACCCCCTGCGCTTTACCTCACCCCTCCCCATCCCCCTGCCCCCCCTTTCCCCCCCCCTACTCCCC
+
@9BCCCEFG<,@C,CFGGC@CFGFCFG8FGGGGG<FCDFCGGC,@BFCGGG@FFGDFFGFGEF,D7C<,,6,CE+FF,BF4FF@FGE@F>BCFFAE=,5C<<,9@,C,B,B59E,FFCG>+8EF8=AEA,AAEA>E=F,ECFGFGG9,4,@=F=,,,@,@EF=,8,7D=,,,,7,6+16++43+3+,,583@1*6**36*+59+;*3;977******2=,8*//6;(56)0)26+/05E>*),)***594/
@M03364:276:000000000-BLYN8:1:1101:7957:21464 2:N:0:1
GGACTACTGGGGTATCTAATCCTGTTTGCTCCCCACGCTTTCGCACCTGAGCGTCAGTCTTTGTCCAGTGGGCCGCCTTCGCCACCGGTATTCCTCCAGATCTCTACGCATTTCACCGCTACACCTGGAATTCTACCCCCCTCTACGAGACTCAAGCTTGCCAGTTTCAAATGCAGTTCCAAGGTTGCGCCCGGGTATTTCACATCTGACTTAACAAACCGCCTCCGTGCGCTTTACGCCCAGTAATTCCG
+
@-6-AFEFFGGGGDGGCFGGGG<FC<FCFGCFFGGGGGGGGGGGGGGG88,CFFC7@F,CFGFGGG,E,:6FCE+@@F@EFEGEFGGBCCFGGF9<?,BF,,,C4,<D7FFEDACEFFGC7F9,>F<FAFGGAFGA9FEFCE8=DDDGD6E7D8DC9CBFC8@CF,>C:,>E@959<<AA,,6>73,,4BEEGGG8=8CC@CF7+;4C7C8CF+;+**::):.((;(:6).89C*)61EE=)(/**95:C0
@M03364:276:000000000-BLYN8:1:1101:19059:21511 2:N:0:1
GGACTACCAGGGTTTCTAATCCTGTTTGCTCCCCACGCTTTCGAGCCTCAGCGTCAGTTACAGACCAGAGAGCCGCCTTCGCCACTGGTGTTCCTCCATATATCTACGCATTTCACCGCTACACATGGAATTCCACTCTCCTCTCCTGCACTCAAGTCTCCCAGTTTCCAATGCACACAATGGTTGAGCCACTGCCTTTTACATCAGACTTAAGAAACCACCTGCGCTCGCTTTACGCCCAATAAATCCGG
+
CCCCCGGGGGGDFGGGGGGGGGGGGGGGGGGFGFGGGGGGGGGGGGGGFFGGGGGGGAFCGFGFGGGGGGGGGGGGGDFGGGEGGGGGGGGGGGGGGGGGGG,FF<,DCFG+EFGFGGGDGGGGGFGGFFG8FFFGABFGFGGGG8DFGFECFFC,CDFGCGECFFFGGFGF8CCEGGGCEGGGACDCFCGGGGG8@FCFCCGGFGGGG5+=C>FGGG>CF>6>2@25)?BECGFEFFDEC>;A0:C50:8
@M03364:276:000000000-BLYN8:1:1101:20402:21512 2:N:0:1
GGACTACACGGGTTTCTAATCCTGTTTGCTCCCCACGCTTTCGAGCCTCAGCGTCAGTTACAGACCAGAGAGCCGCCTTCGCCACTGGTGTTCCTCCATATATCTACGCATTTCACCGCTACACATGGAATTCCACTCTCCTCTCCTGCACTCAAGTCTCCCAGTTTCCAATGCACACAATGGTTGAGCCACTGCCTTTTACATCAGACTTAAGAAACAACCTGCGCTCGCTTTACGCCCAATAAATCCGG
+
@CCCCGGGGGGGGGGGGGGGGGGGGGGGGGGGGGGGGGGGGGGGGGGGGGGGGGGGGGGGGGGGGGGFGGFGGGGGGGGGGGGGGGFGGGGGGGGGGGGGGGGFGGGGDGGGGGGGGGGECGGGGGCEGFGFGGGGGGGGGGGGGGGGGGGGGGG8FGC;FDF?FFFGGGGGGG8EFGGGGGCFCEGGG8EGGFGFGFFFCGFGFFCGGGGGFGGFGF,4@EFFFF=?@FEBGGCCE9CEGA@F*;:C<DD
@M03364:276:000000000-BLYN8:1:1101:21359:21519 2:N:0:1
TGACTACTAGGGTGTCTAATCCTGTTTGCTACCCATGCTTTCGAGCCTCAGCGTCAGTTACAGACCAGACAGCCGCCTTCGCCACTGGTGTTCTTCCATATATCGACGATTTTCACCGTTACACATGGAGTGCCACTGTCCTTTTCTGCACGCAAGTTTCCAAGTGTCCGATTCACTTCCTCGGTTGAGCCGAAGGCTTTCACATCAAACTTAAGAAACCGCCTGCGCTCGCTTTACGCCCACTAAATCCG
+
-8-6BC<6,C,6C,@CE,CFG<CC6C6CE@EEECFFF@DF@<C,6FFE@CF8FBFGGC6,,,6C<9,6,,6B<CCG@,CD@:BC@<FCF<=:5A=FG9<AAAEF7B+++,,9,C?@,@,+@44A,,5AFGG,A<,,9EFA4@,+,9;,,7E+@8+486;3E,@?<,,>DB6>+,@8@9?,7@CE:+4,@@D8+4**5>>98FD>F5+*5A*=7=:+2*4;?E:25;=BBEAE**:);;*85)4)2067C*1
@M03364:276:000000000-BLYN8:1:1101:6809:21539 2:N:0:1
GGACTACAAGGGTTTCTAATCCTGTTTGCTACCCACGCTTTCGCACCTCAGCGTCAGTCGTTGTACAGGAGGCCGCCTTCGCCATCGGTATTCTTCGTAATCTCTAAGCATTTCACCGCTACACCTCGAATTCCACCCACTTCCCCCGCACTCTAGTAGGACAGTTTCAGCTGCAATTCCCAAGTCAAGCCCCGCGCTGTCACAACGGACTTCACAGTCCGCCTACGCGCGCTTTACACCCAGTAAATCCG
+
C?CC@FG,CEG;,,BFFFFFGGGGGG,@,C,;EFEGGFGG?6F,,@:F8EG,8@CCFG,696:8@FFG,6BCG,CCGG7FF:=C,BF?C,9BF<;B,,4:D5;AEG<EFFDE9,EFEFE>CFFD,,,@:AEFF9,:E++@,,@+,@+3+6CDG,=,87,,,8=DFG=E7,,,5DF,@<EF?EC:D,@,9C:*1@5**4*:88CC*2//*17*++2++*5+.::((.35(:)8971)*)3;CF(67C8):C/
@M03364:276:000000000-BLYN8:1:1101:9563:21541 2:N:0:1
GGACTACAAGGGTATCTAATCCTGTTTGCTCCCCACGCTTTCGAGCCTCAGTGTCAGTTACAGGCCAGAGAGCCGCTTTCGCCTCCGGTGTTCCTCCATATATCTACGCATTTCACCGCTACACAGGAAATTCCACTACCCTCTACCATACTCTAGCTTGCCAGTTTTGGAGGCAGTTCCCAGGTTGAGCCCGGGGATTTCACATTCAACTTAACAAACCACCTACGCGCGCTTTACGCCCAGTAATTCCG
+
CCCCCGGD@@FGDFDF<DFGCFCFFGGGGGFF<BF@E7FGCGGGG7FFGGGFFCCCFGDAECCF86CCFGGDGCEFGGGGGGGDBFGGGGGG?FGA=FFGFFGAE<,ACFE7F95A,4=4+8CF9F8FABEFFAFFFC8,E98=>;D,@DF8DFGGCAFFG8D,>C;D,@8,@EC8=D:F?9D6D9,@6>CFGGGDGG?<@C:C6@CG7FGGG>@9:*,*;A>BEF508>>3DGF<FFC7C5()229)**0
@M03364:276:000000000-BLYN8:1:1101:21819:21545 2:N:0:1
GGACTACTGGGGTATCTAATCCTGTTTGCTCCCCACGCTTTCGAGCCTCAGTGTCAGTTACAGACCAGAGAGCCGCTTTCGCCTCCGGTGTTCCTCCATATATCTACGCATTTCACCGCTACACATGGAATTCCACTCTCCTCTCCCGCACTCAAGTCTCCCAGTTTCCAATGTACACAATGGTTGAGCCACTGCCTTTTACATCAGACTTAAGAAACCACCTGCGCTCGCGTTACGCCCAAGATATCCGG
+
-B@CC8CE@-CFGGGFDFEFGGGFGCFGGG<FFFGGGGECFFCGGGG?FFDGGGGEFGGGGDG@FGCGFGGGGGGG+C,ECEGEFFGGGCFGG<9?FG<E,@EGGFGGGGG@9F<EEF7@:BF<9:,<EFGGGGGG9E9FEFFGGF,+CCC66>,@3@>EFC,DFEGC=DD9=,,@=D=@=3=EAC6FFFDD<8:FFFF<9FGC6<CFF2=@:DGG>*=CFGF=B59A28A)2?C15(=858(5*3;9CCD
@M03364:276:000000000-BLYN8:1:1101:19943:21558 2:N:0:1
GGACTACACGGGTATCTAATCCTGTTTGCTCCCCACGCTTTCGAGCCTCAGTGTCAGTTACAGGCCAGAGAGCCGCGTTCGCCTCCGGGGTTCCTCCATATATCTACGCATTTCACCGCTACACGTGGAATTCCACTCTCCTCTTCTTCACTCAAGTCTCCCAGTTTCCAATGCACACAATGTTTGAGCCACTGCCTTTTACATCAGACTTAAGAAACCATCTGTGCTCGCTTTTCGCCCATTAAATCCGC
+
@CCCC@EGCDFGGGG<FEGCFGFGGFFEFCGF,6FFG>FB<AF<<FEGFEE,;CEC<FFCFEF<DFGG,<CB@8FC+@FC,7?FCECF+@CFEFE?,,?F?,4AEC,9FFFGG,A5AFFCC7,A+84@CFF@F,@FE,>,@DD+,8@,6,>93,,,@E9,6,D8@3;,=C;DFGF73,C6,,7,@EF*,3@CFCC:EE97+;C:B+32;CF+:+5=**,4*411*44=C8):1***:;EEE;;67++1*)*
@M03364:276:000000000-BLYN8:1:1101:25036:21562 2:N:0:1
GGACTACAGGGGTATCTAATCCTGTTTGCTCCCCACGCTTTCGCACCTGAGCGTCAGTCTTTGTCCAGGGGGCCGCCTTCGCCACCGGTATTCCTCCAGATCTCTACGCATTTCACCGCTACACCTGGAATTCTACCCCCCTCTACAAGACTCTAGCCTGCCAGTTTCGGATGCAGTTCCCAGGTTGAGCCCGGGGATTTCACATCCGACTTGACAGACCGCCTGCGTGCGCTTTACGCCCAGTAATTCCG
+
CCCCCFGGGGGGG>CFFFEGAFAFFGGGGGGGGGDGGCGGGGGGGGGGGGGGGGGGGGGGGGGGGGGGGGGGGGDGGGEGCEGGGFGGGGGGGGGGGGGGGGGGGCAAFFGDEFFGDGEEGGGGGGGGCFFFFFGGCGFGGGGGGGGDFCGGGGGGGGGGG@FGGGFG5EEGGGFCFCFGGGGGGGGGGFGGEGGCEGG9CD?FACGDDGDGGFGGG4CC:C>BFF6DFFF5CGC9FBCEGFFFGGFFGG7
@M03364:276:000000000-BLYN8:1:1101:25071:21563 2:N:0:1
GGACTACTGGGGTTTCTAATCCTGTTTGCTACCCATGCTTTCGAGCCTCAGCGTCAGTTACAGACCAGACAGCCGCCTTCGCCACTGGTGTTCTTCCATATATCTACGCATTTCACCGCTACACATGGAGTTCCACTGTCCTCTTCTGCACTCAAGTCTCCCAGTTTCAAATGCACTTCTTCTGTTGAGCCGAAGGCTTTCACATTAGACTTAAAAGACCGCCTGCGCTCGCTTTACGCCCAATAAATCCG
+
CCCCCG,FGGGGGGGGG<6C,6EFFEGFFGFG,C<CFC<,CF7D<7@EF<FDEGC:FFGFEGGEF@FF@CC@<CCEFDBFFGGG,FFGGCCFG9;C<EFFF9E?EF9D+@,8E<@E,=CE:C@FFFFF,:A=A<ECF8@,4@BCAED=9E@8CFG?F,,,,>F?ADGG,3ED8@EC8,63=;37CFD88>D8@6@C,@C,<+ECFGD+;??>++5=+0:7*C>:>45*:)0?785:B2BE5)6)**+/30)
@M03364:276:000000000-BLYN8:1:1101:19696:21581 2:N:0:1
GGACTACTCGGGTTTCTAATCCTGTTTGCTCCCCACGCTTTCGAGCCTCAGTGTCAGTTACAGGCCAGAGAGCCGCTTTCGCCTCCGGTGTTCCTCCATATATCTACGCATTTCACCGCTACACATGGAATTCCACTCTCCTCTCCTGCACTCAAGTCTCCCAGTTTCCAATGCACACAATGGTTGAGACACTGCCTTTTACATCAGACTTAAGAAACCACCTGCGCTCGCTTTACGCCCAATAAATCCGG
+
CCCCCFGGGGGGGGGGGGGGGGGGGGGGGGGGGGGGGGGGGGGGFEGGGGGGGGGAFGGFGGGGGGGGGGGGGFGG:FBFGGGEGGGFGGGGGGGGGGGGGGGGGGFGGGGGFFGGDGGGGGFFGG9FFFGGFCGGGGGGGGGGGGGFGGC8FG88CD;;FGGGGGGGGGCFGGGGGGGCDGGGGGGGGGGGGGGGGGGGGFG@B+;9FGCDGFCFGGCC4CFEBB=B=54?FGF*:=:EEA1FDGFC4DC
@M03364:276:000000000-BLYN8:1:1101:7529:21584 2:N:0:1
GGACTACTCGGGTTTCTAATCCTGTTTGCTCCCCACGCTTTCGAGCCTCAGCGTCAGTTACAGACCAGAGAGCCGCCTTCGCCACTGGTGTTCCTCCATATATCTACGCATTTCACCGCTACACATGGAATTCCACTCTCCTCTCCTGCACTCAAGTCTCCCAGTTTCCAATGCACACAATGGTTGAGCCACTGCCTTTTACATCAGACTTAAGAAACCACCTGCGCTCGCTTTACGCACAATAAATCCGG
+
BCCCCGGGGGGGGGGGGGGGGGGGGGGGGGFGGGGGGGGGGGGGGGGFGGGGGGGCEFGGGGGGGGGGGGFCFGGGFCFFGGGGGGGGGGGGGFGGFFGGCGGGGGGGGEDGGGGFGGGEECGFCDFGFFFGGDFFGGFFGGGGGFGGFGGGGGCFGFFGGFFGGGGFFCFGGFFEGGGGFGC>FD8CF@CFGGFGGC9F@FFF;<CFGGDC2CFGGG>FFC>)):)3<>BFGF7>;@*==)/87D6)2:C
@M03364:276:000000000-BLYN8:1:1101:10837:21663 2:N:0:1
GGACTACTAGGGTTTCTAATCCTGTTTGCTCCCTACGCTTTCGAGCCTCAGCGTCAGTTACAGAACAGAGAGCCGCCTTCGCCACTGGTGTTCCTCCATATATCTCCGCATTGCACAGCTACACATGGAATTCCACTCTCCTCTTCTGCACTCAAGGCTCCCAGTTTCTAATGCACACAATGGTTGAGCGACTGCCTTTTACATCAGACTAAAGAAACCACCTGCGCTCGCTTTACGCCAACTAAATCCGG
+
ACB@,CFF@FFF@8BCEF,CCEC<@@<FFFCAE,;C7FGEGGDDF7@F<@<,@FC@@F@E,;,<,;6C<C@,6CC>F,@FB@@CFD8<EF,BFFFG,,A@,9,,C5CF,+48,,,:,4A,,:,:4,:E<=<=E5;?EEG,49,=FFDC9FCA8@8,,48DC=?,A,7@,,,@BEDDFGC+EF8F,8=DE+@;CCGC?D,,+5=++5;797*;*2+7*5DGF*;425:/):))5*B6)5B*=)6)86C?45)
@M03364:276:000000000-BLYN8:1:1101:11450:21665 2:N:0:1
GGACTACCCGGGTTTCTAATCCTGTTTGCTCCCCACGCTTTCGCACCTGAGCGTCAGTCTTTGTCCAGGGGGCCGCCTTCGCCACCGGTATTCCTCCAGATCTCTACGCATTTCACCGCTACACCTGGAATTCTACCCCCCTCTACAAGACTCTAGCCTGCCAGTTTCGGATGCAGTTCCCAGGTTGAGCCCGGGGATTTCACATCCGTCTTGACAGACCGCCTGCGGGCGCTTTACGCCCCGTAATTCCC
+
CCCCCGGGGGGDGG7FCCFGGGGFFGFGGECCFGGEGFCEGGGGEGGF,<CCFFEEEFA<EAEFCGFGGGDCGGGGFEEF@?FCGG7FF7FDFF9CFG,EFGAFGAEDDE+8<,CFGGECBFEG@8,ABFDGF?DF>EEEEGG?9ECEFGFFC9D,,>;>DD88<7@EG8*37DC?E7D:FFGGC,6,<BFFE=E*:*5=C7:@+;>D**1>CCCCCCCGFGEFFF3),)7@G*>272E*:)(.1/.4C7*
@M03364:276:000000000-BLYN8:1:1101:19584:21722 2:N:0:1
GGACTACTAGGGTATCTAATCCTGTTTGCTCCCCACGCTTTCGAGCCTCAGTGTCAGTTACAGGCCAGAGAGCCGCTTTCGCCTCCGGTGTTCCTCCATATATCTACGCATTTCACCGCTACACATGGAATTCCACTCTCCTCTCCTGCACTCAAGTCTCCCAGTTTCCAATGCACACAATGGTTGAGCCACTGCCTTTTACATCAGACTTAAGAAACCACCTGCGCTCGCTTTACGCCCAATAAATCCGG
+
CCCCCGGGGGG@FGGGGGGGGGGGGGGGGGGGGGGGGGGGGGGGGGGGGGGGGGGGGGGGGGGGGGGGGGGGGGGGGGGGGGGGGGGGGEGGGGGGGGGFGGFFGGGGDGGGGFFFGEGGGGFEFDG,BCEFFGGGGGGGGGGGGGGGGGFFGGG?=D;EGDDEFFGGGGGGGGFGGGGFFGGGGGFGG,35@??FGGCFGGGGFFCGGG+<>CGFCG,15CFEF*59ABBFFF+1?2:BE>8F7DFECGG
@M03364:276:000000000-BLYN8:1:1101:11628:21763 2:N:0:1
GGACTACAAGGGTTTCTAATCCTGTTTGCTCCCCACGCTTTCGCACCTGAGCGTCAGTCTTTGTCCAGGGGGCCGCCTTCGCCACCGGTATTCCTCCAGATCTCTACGCATTTCACCGCTACACCTGGAATTCTACCCCCCTCTACAAGACTCTAGCCTGCCAGTTTCGGATGCAGTTCCCAGGTTGAGCCCGGGGATTTCACATCCGACTTGACAGACCGCCTGCGTGCGCTTTACGCCCAGTAATTCCG
+
CCCCCGGGGGGGGGGGFGGGGGGGFGGGGGGGGGGGGGGGGGGGGGGGGGGGGGGGGGGGGGGGGFGGG>CEGGGGGGGGGGGGGGGGGGGFGGGGGGGFDFEEEGGFGGGGF9FFGGGGGGGGGFGGGGGGGGGGA@FDGGGFDEECEFGGGGE7@DGGGGGGCFGCEC8EEGGFFFGFEGGGGFFFFGGDE*==*;B<@:+:A6DCCDG3*:CCFDGGEDB??FBE?>@FG:3>*3*/5),/:>6<>>2
@M03364:276:000000000-BLYN8:1:1101:20148:21802 2:N:0:1
GGACTACTGGGGTATCTAATCCTGTTTGCTCCCCACGCTTTCGAGCCTCAGTGTCAGTTACAGGCCAGAGAGCCGCGTTCGCCTCCGGTGTTCCTCCATATATCTACGCATTTCACCGCTACACATGGAATTCCACTCTCCTCTCCTGCACTCAAGTCTCCCAGTTTCCAATGCACACAATGGTTTGGCCACTGCCTTTTACATCAGACTTAAGAAACCACCTGCGCTCGCTTTTCGCCCACTACATCCGG
+
CCCCCFGFFFGGFCEFFFFFGFFGEGGGGFGGFGGGGGGCFGG<EGFGGGGG9EFGGGGGGGG<F,CFGGG@<CFE+@@FGGGEC<FGG>F7FCEFGGGGG9EEFFFFF7FCACDFGGEGEEFGF@FGFFF8=F;BEG9E>DDD,@D88=8+,=8?DEAFGGFFGGGGFG9=D8DEDEEFACF;F,+4<C?67CEE6342=?,5B7*?CF+=+2C@*;@,:?424?5)56?5C**18(3*:)6=*2@35//
@M03364:276:000000000-BLYN8:1:1101:24348:21851 2:N:0:1
GGACTACTAGGGTTTCTAATCCTGTTTGCTCCCCACGCTTTCGAGCCTCAGTGTCAGTTACAGGCCAGAGAGCCGCTTTCGCCACCGGTGTTCCTCCATATATCTACGCATTTCACCGCTACACATGGAATTCCACTCTCCTCTCCTGCACTCAAGTCTACCAGTTTCCAATGCATACAATGGTTTAGCCACTGCCTTTTACATCAGACTTAAGAAACCACCTGCGCTCGCTTTACGCCCAATAAATCCGG
+
CCCCCGGGGGGGGGGGGGGGGGGGGGGGGGGGGDFEGGGGGGGGGGGGGGGGGGGGGGGGGGG8FGGGF8FCGGGGEEGGGGGGGFEGGGGGGGGGG<FFGGEFGFFGGGCFFGGGGGGGGGGGGFGDFFDGGGGGGGDFGD?FFGGGCFGGGGDGFGFFGGDGGFEGE,ECGGGG89,,9@F;F,6,@D9?7D?D9DFGFG7+1:2692?88;++?FGF>70))3:*)3:?C*:@65EC=8@4FGFEFGD
@M03364:276:000000000-BLYN8:1:1101:6340:21872 2:N:0:1
GGACTACCGGGGTTTCTAATCCTGTTCGCTACCCATGCTTTCGAGCCTCAGTGTCAGTTACAGACCAGACAGCCGCCTTCGCCACTGGTGTTCTTCCATATATCTACGCATTTCACCTCTACACATGGAGTTCCACTTTCCTCTTCTGCACTCAAGTCTCCCAGTTTCAAATGCAGTTCTTCGGTTGAGCCGAAGGCTTTCACTTTAGACTGAATAAACTGCCTACGCTCGTTTTACGCCCAATAAATCCG
+
CCCCCGGCFGGGGGGGFGGGFAFEGG9F:FFEFGCCFGFDGGGGFCFGG<F,CF9,@C<FCAC<EFFC8<<B8F7CGEEFGGCGGGGCC?FGFG9CB,,:AFFFED9FEGEGGG9BA,ADGGGGFGGFGFEGGEGGF,><E,@B9EDD9;,674=,8E;,,8D,AD=E,@,,@FG,7@FFDGGCC>E8,@,++4@C?EFGF+7+4=C8C8C*3:9;8+>,49?*/92?AB))27C48(:E:A284:6?@FG
@M03364:276:000000000-BLYN8:1:1101:7818:21887 2:N:0:1
GGACTACTAGGGTTTCTAATCCTGTTCGCTACCCATGCTTTCGAGCCTCAGCGTCAGTTACAGACCAGACAGCCGCCTTCGCCACTGGTGTTCTTCCATATATCTACGCATTTCACCGCTACACATGGAGTTCCACTGTCCTCTTCTGCACTCAAGTCTCCCAGTTTCCAATGCACTTCTTCGGTTGAGCCGAAGGCTTTCACATTAGACTTAAAAGACCGCCTGCGCTCGCTTTACGCCCAATAAATCCG
+
CCCCCGGGGGGGGGGGGGGGGGGGGGGGGGEGGGGGGGGGGGEGGGGGGGGGGGGGGGGG@FGGGGGGGGGGGGGGCCFGGGFCCFGGGCEFGGA?F<A,AFGGGG<FGG,FFGGGGGGEFGGGGGGGGGGGGFCFGCFGFEGGFGGAFGFDECFGGD;EFFFGFGGCFE,3,>EGGFGGFGGGGEGGGGGG>CGGGGGGGGGGFBFFGFG>:CDF7FFGAEFAFFF>>EFFGGGFFDG=:A?FF>C<FG7
@M03364:276:000000000-BLYN8:1:1101:13907:21898 2:N:0:1
GGACTACAAGGGTATCTAATCCTGTTTGCTCCCACGCTTTCGCACCTGAGCGTCAGTCTTTGTCCAGGGGGCCGCCTTCGCCACCGGTATTCCTCCAGATCTCTACGCATTTCACCGCTACACCTGGAATTCTACCCCCCTCTACAAGACTCTAGCCTGCCAGTTTCGGATGCAGTTCCCAGGTTGAGCCCGGGGATTTCACATCCGACTTGACAGACCGCCTGCGTGCGCTTTACGCCCAGCAATTCCG
+
CCCCCGFGGGGGGGGGGGGFGCFFGGGGGGFGGGGGGGGGGEGEG@EFGGGDGGGGGGGGGGGGGFFGFGGDFGGGGGGGGGGGGEEFGGGAEFGCFGGGG9EFGGGGEGGFGGGGGGGGDGGGGGGFCDFFFGGFGCEGEGGDGGFGCDFDFGCFEGGGGGCFGGGGGGGGGGFGGGAFGFGGFGGCFGGDGEEEGFG?1@FFFFGDD5*;DGGF5CFGFGF?FF4)(5;>3<76B?GGGF(8*;=9:6
@M03364:276:000000000-BLYN8:1:1101:7024:22048 2:N:0:1
GGACTACTCGGGTATCTAATCCTGTTTGCTCCCCACGCTTTCGCACCTGAGCGTCAGTCTTTGTCCAGGGGGCCGCCTTCGCCACCGGTATTCCCCCTGATCTCTACGCATTTCACCGCTACACCTGGAATTCTACCCCCCTCTACAAGACTCTAGCCTGCCAGTTTTGGATGCAGTTCCCAGGTTGAGCCCGGGGATTTCACATCCGACTTGACAGCCCGCCGTCGTGCGCTTTACGCCCAGTAATCTCC
+
CCCCCC<FFGGEF:@FFFF<FFGFFGF?FFGGCGGGGEEGGGC@E:FEFGDEGGG7FEF9FFGGGFFE@C7F:@CEGFGGG7F@EEF7@CEFFF,BC+4?,AEGAFGGCC+B9??DB+@>=FFG8ADF=@FBF,,@C8DG73@D9>;,3:@CF;=A9BB,,,5:F;37@5EEFDFGAEF?FCC*7D,<?GDDCG5E=E?6@;FG+;*/:))*2*2;F*3==5B02>;7:3.)93C4@081:>(9*09)*2*
@M03364:276:000000000-BLYN8:1:1101:19082:22099 2:N:0:1
GGACTACACGGGTTTCTAATCCTGTTTGCTCCCCACGCTTTCGAGCCTCAGTGTCAGTTACAGGCCAGAGAGCCGCTTTCGCCTCCGGTGTTCCTCCATATATCTACGCATTTCACCGCTACACATGGAATTCCACTCTCCTCTCCTGCACTCAAGTCTCCCAGTTTCCAATGCACACAATGGTTGAGCAACTGCCTTTTACATCAGACTTAAGAAACCACCTGCGCTCGCTTTACGCCCAATAAATCCGG
+
CCCCCGGGGGGGGGGGGGGGGGCGGGGGGGGGGGFFGGGGGGGGGGGGGGGGGGGGGGGGGGGGGGGG<FFGGGGGDGCFGGGGGGGGGGGGGGFGGGGGGFDFGFGGGGGGGGGGGDGEGGGGCFGGGGGGDFGGEGFGCFDDGCGGGGF?FFCFEFGGGGGGF=FGGGGGDEGFGGG6,EFGGGGGG,:D,DFFFEFGGGGGC<5*;C=CCCFGFGFDF>;7B?AEFFFFGGDFFDGGGF@FGGF?CC:
@M03364:276:000000000-BLYN8:1:1101:19357:22108 2:N:0:1
GGACTACCCGGGTTTCTAATCCTGTTTGCTCCCCACGCTTTCGCACCTGAGCGTCAGTCTTTGTCCAGGGGGCCGCCTTCGCCACCGGTATTCCTCCAGATCTCTACGCATTTCACCGCTACACCTGGAATTCTACCCCCCTCTACAAGACTCTAGCCTGCCAGTTTCGGATGCAGTTCCCAGGTTGAGCCCGGGGATTTCACATCCGACTTGACAGACCGCCTGCGTTCGCTTTATGCCCAGTAATTCCG
+
<CCBBFGDFGGGGGGGGGGGFFGGGGFGCGGEFGFCFGEGGGGGGFGG<EGFDF:,CFGGGFDGFFDFGDCFE:C:FC@F?FGGGFGGGGGGFFGFGFGA9F;EC<A<E?CFF<<,,@C>FFD6DDGFGCBFFGG=DCFGECGFCGGGCGGGGGGGGGGFGFGGGGGGGG*>CCCG?EF?9D?FGFFGGGFCEE*:*;*<:FF73058CG3877FC78AC):51<:()(05>DCF2*.+27)(?FF96:F*
@M03364:276:000000000-BLYN8:1:1101:11557:22131 2:N:0:1
GGACTACAAGGGTTTCTAATCCTGTTTGCTCCCCACGCTTTCGCACCTGAGCGTCAGTCTTTGTCCAGGGGGCCGCCTTCGCCACCGGTATTCCTCCAGATCTCTACGCATTTCACCGCTACACCTGGAATTCTACCTCCCTCTACAAGACTCTAGCCTGCCAGTTTCGAATGCAGTTCCCAGGTTGAGCCCGGGGATTTCACATCCGACTTGACAGACCGCCTGCGTGCGCTTTACGCCCAGTAATTCCG
+
CCC@CGGGGGCFGGFGGFCDGGGGDFGGGGGDDGGEGGGDFGDEDGGGCD8FGGGGFGGGGCFGGGGGC7@FGGGGGG=E@FGGGCFCBFGGCFAFGGFGGFFGEFGGDCEGAFGGGGG67FF8E==ECFGGFGGGG,@A@EGGGCCEEFFD?9DCFDFGGGF6@CCCEFGGF9=9EFGFGGGGFGGFC,:8*:C8:EGCFGGFFGD5*/?DFFGD75CFD5:?@F;8(:))1/7<F:E>=)3FF*/-:C<
@M03364:276:000000000-BLYN8:1:1101:25750:22156 2:N:0:1
GGACTACCGGGGTTTCTAATCCTGTTTGCTCCCCACGCTTTCGCGCCTCAGTGTCAGTTACAGGCCAGAGAGCCGCCTTCGCCTCCGGTGTTCCTCCATATATCTACGCATTTCACCGCTACACCTGGAATTCCACCCTCCTCTCCTGCACTCAAGTTTCCCAGTTTCCAATGCACACAATGGTTGAGCCACTGCGTTTTACATCCTACTTAAGAAAACACCTGCGCTCGCTTTACGTCCAATAAATCCGG
+
CCCCCGGGEG7FCFDGGGGGGGGGGGGGGGGGGGGGGGGGGGG,:BFGCFGGGGGGGGD@9,C8FGGFFGGGGGGG+FFCGEGCFGDEC7FGGGGGFF9FF<ECFGFGGGGEFGGGGDGGGGGF,AFCGFGGG,@F,@8FGGCD,3=8>DFGFGGGE,3DEGGGG;FGAFFGGGGFA,;+3,3>@C:79@DFFFC**>B9+*,2+**5*;F@>C+BC*@6)*).2)(8(5;>FG743(==C+69CFF57D9
@M03364:276:000000000-BLYN8:1:1101:20155:22184 2:N:0:1
GGACTACTCGGGTTTCTAATCCTGTTTGCTCCCCACGCTTTCGAGCCTCAGTGTCAGTTACAGGCCAGAGAGCCGCTTTCGCCTCCGGTGTTCCTCCATATATCTACGCATTTCACCGCTACACATGGAATTCCACTCTCATCTCCTGCACTCAAGTCTCCCAGTTTCCAATGCACACAATGGTTGAGCCACTGCCTTTTACATCAGACTTAAGAAACCAACTGCGCTCGCTTTACGCCCAATAAATCCGG
+
CCCCCGGEDEGGGEGF9DCFGGGGGGGGGGGGGGGGEGDGGGGGGGGGCCAFEF9EFFFGGGGDFCGFGGGGGGGG7C,FFGGCGBCF=FGGGGGFGGGFFFF9;FFFEG7FGCE<FD:CFEGGFFF@EFE:,C=E=FFB,@EFDGCDFGFC,@DE=EAFGFFF=D=FGGFGGGGFD?CFAC8@F6?FGGGGGGFGGFCEGGGC;<@C>9B:+=D=GD,C*;9>EDFEA44:5CD=D?=CE5@FFGCE;DD
@M03364:276:000000000-BLYN8:1:1101:10657:22359 2:N:0:1
GGACTACTCGGGTTTCTAATCCTGTTTGCTCCCCACGCTTTCGAGCCTCAGTGTCAGTTACAGGCCAGAGAGCCGCTTTCGCCTCCGGTGTTCCTCCATATATCTACGCATTTCACCGCTACACATGGAATTTCACTCCCCTCTCCTGCACTCAAGTCTCCCTGTGTCCAATGCACACAATGGTTGAGCCACTGCCTTTTACATCAGACTGAAGAAACCACGTGCGTTCGTTTTCCGCCTAATCAAACCGG
+
CCCC8E@FGGGC<CFGGGGCAE9FFG9FG6,,C6EC@FEEF<FCF7@CFFEE@CC@@@9CC,C,6:F,,:<,,CFGGFFFC:FFBEDEG7C@,C@,:AF9EAAA;FFDCCE:,9A,BCCCEF,:9AF,,,A,9CEFFF,A+4B+,,948D,DF?,@@BAAD@,@D,,,33,78D9,,,66D>D,,3,92D,3,3,3,,@:>C:<++;*;>5?DDC77C,93*3/)*-/55))22+0)/B*/;)*+*+./82
@M03364:276:000000000-BLYN8:1:1101:21917:22367 2:N:0:1
GGACTACTAGGGTTTCTAATCCTGTTTGCTCCCCACGCTTTCGCACCTGAGCGTCAGTCTTTGTCCAGGGGGCCGCCTTCGCCACCGGTATTCCTCCAGATCTCTACGCATTTCACCGCTACACCTGGAATTCTACCCCCCTCTACCATACTCTAGCTTGCCAGTTTCGGATGCAGTTCCCAGGTTGAGCCCGGGGATTTCACATCCGACTTGACAGACCGCCTGCGTGCGCTTTACGCCCAGTAATTCCG
+
CCCCCGGGGGGGFGGFFGGGCDFGGGGGGGGGGEGGGGGCGGGGEGGGFGGGDEEFGGGFF@CFGGGGFD:EGGECCGGGGFGG7BFEFGEFFEGGGGGAFGFFFGGGGCCGFGGGG=@ECFFDGGGGG8FABDCGEF8FG>E?>EF8CD8=6>,AFGGGG7AB,@@F>EE**,@EFCGF:DFFDGGGGGF:CEEGE:C,+==:7<9CDGDGGGDFFFC5B5:<1)(7(5@3317:6(;8E)29*:@<DD<
@M03364:276:000000000-BLYN8:1:1101:20181:22439 2:N:0:1
GGACTACAGGGGTATCTAATCCTGTTCGCTACCCATGCTTTCGAGCCTCAGCGTCAGTTACAGACCAGACAGCCGCCTTCGCCACTGGTGTTCTTCCATATATCTACGCATTTCACCGCTACACATGGAGTTCCACTGTCCTCTTCTGCACTCAAGTCTCCCAGTTTCCAATGCACTTCTTCGGTTGAGCCGAAGGCTTTCACATTAGACTTAAAAGACCGCCTGCGCTCGCTTTACGCCCAATAAATCCG
+
CCCCCGGGGGGGGGGGGGGGGGGGGGGEGGGGGGGGGGGGGGGGGGGGGGGGGGGGGGGGGGGGGGGGGGGGGGGGGGGGGGGGGGGGGGGGGGGGGFGGGFGGGGD?FDGGGGGGGGGGGGGGCFFFFGGGGGGGGGGDFFGGGGGGGGGGGGGGFGGGFGGFFFGA:EGGGGGGGGGGGGGGGGGGGGGCGEEGFF8EGDGGFGGGFGGFGG>FCDFGEG>D=A@A>488*7F9C@GGGFFFFGFEGFD
@M03364:276:000000000-BLYN8:1:1101:23333:22505 2:N:0:1
GGACTACACGGGTTTCTAATCCTGTTTGCTCCCCACGCTTTCGAGCCTCAGTGTCAGTTACAGGCCAGAGAGCCGCTTTCGCCTCCGGTGTTCCTCCATATATCTACGCATTTCACCGCTACACATGGAATTCCACTCTCCTCTCCTGCACTCAAGTCGCCCAGTTTCCAATGCACACAATGGTTGAGCCACTGCCTTTTACATCAGACTTAAGAAACCACCTGCGCTCGCTTTACGCCCAATAAATCCGG
+
CCCCCGGGCGGGGEGGGGGGGGGGGGGGGGGGFGGFGGGGGGGGGDDGGGGGGGGGGGGGGGGGGGCFFFGGGDGD:FFGGGGD@FGGGGGGGFGGFFGGGGGGGGGGGGD@FGGGGGGGC7EFFGGGEFG=EFFGGGGGGGGGFGGGGG,=DEGGGG+>EEEGFEFEDFGFGGCDFGGFGGGGFGG,@>?E,D?CGFCF>FD@A>FFF7+2+:+@DGCFFGFBDFFE(:88FGFE5?CEGFFFCGFF*99
@M03364:276:000000000-BLYN8:1:1101:12750:22559 2:N:0:1
GGACTACAGGGGTATCTAATCCTGTTTGCTCCCCACGCTTTCGAGCCTCAGTGTCAGTTACAGGCCAGAGAGCCGCTTTCGCCTCCGGTGTTCCTCCATATATCTACGCATTTCACCGCTACACATGGAATTCCACTCTCCTCTCCTGCACTCAAGTCTCCCAGTTTCCAATGCACACAATGGTTGAGCCACTGCCTTTTACATCAGACTTAAGAAACCACCTTCGCTTGCTTTACGCCCAATAAAATCGG
+
CCCCCGGGFEGCF,CFGGGFGGGGGGGGGGGGGGGGGGGGGGGGGGGGGGGFGGGGGGGGGGGFGGGGFF8@FF+F+BFDGGG:FFCGGGGGGGFGD<E<FFGGGGGGGGD7?FGGAFGGGGEGFBEFFFEFF9=FE,7=D,4DD898FF88@8FC@E;,>8=FCGGGCGFG8EC,3@+8,6D>BE?FCC,8@@9<9EFC+?ECF87F>7;+258+4@,@@EA))3/*)*34+4+*)0:BCA(8:FA)*/2
@M03364:276:000000000-BLYN8:1:1101:14156:22618 2:N:0:1
GGACTACAGGGGTTTCTAATCCTGTTTGCTCCCCACGCTTTCGCACCTGAGCGTCAGTCTTTGTCCAGGGGGCCGCCTTCGCCACCGGTATTCCTCCAGATCTCTACGCATTTCACCGCTACACCTGGAATTCTACCCCCCTCTACAAGACTCTAGCCTGCCAGTTTCGGATGCAGTTCCCAGGTTGAGCCCGGGGATTTCACATCCGACTTGACAGACCGCCTGCGGGCGCTTTACGCCCAGTAATTCCG
+
CCCCCGGGGGGGFGGGGGGGGCGGGGGGGGGGGGGG>FGFGGGGGGGGGGGGGGGGEAFFGGGGGGGGFGG@:FEGGGGGGGGGGGGDFDG9EEEGFGGGGGGGGGGGGG7:FDF9FFDGGGGGGFGCGGGGGGGGGGGDB?EGCFCDEGDFG9C7DFC,DGGGGGGFCD**;FFCGFFGG9CFG98?FC885=EGD*?6;C?7707DGG37:FFC6CC*.*76?7()4<>E)994@B8C:B:9CC46FG7
@M03364:276:000000000-BLYN8:1:1101:14301:22618 2:N:0:1
GGACTACTGGGGTATCTAATCCTGTTTGCTCCCCACGCTTTCGCACCTGAGCGTCAGTCTTTGTCCAGGGGGCCGCCTTCGCCACCGGTATTCCTCCAGATCTCTACGCATTTCACCGCTACACCTGGAATTCTACACCCCTCTACAAGACTCTAGCTGACCAGTTTCAAATGCAGTTCCCAAGTTAAGCTCGGGGATTTCACATCCGCCTTGACAGACCGCCTGAGTGCGCTTTACGCCCAGTACTTCCG
+
CCCCCGGGGGGGGCDGGGGGGFCEFFGCDGGGGDFGCEFGGGGECFGFGGFCFEG>FGGGGGGDFAEFG,@F+CEFC@FGGCECFGDGGEG9FFG,B<BFGGGCE99<6+4:<ED<BBE6+FFF,AEE8F9,3C=F,@BFGCECFGGC,DE+@,@@EAB9:DFG<BF9=FGCFGGG@@,5,E6D:;DC9D;ECGGGGDGCFDGFA*;***9***;88CE55*:1()/+76):<C*)24*1>:?672*67*1
@M03364:276:000000000-BLYN8:1:1101:21378:22622 2:N:0:1
GGACTACTAGGGTTTCTAATCCTGTTTGCTCCCCACGCTTTCGAGCCTCAGCGTCAGTTACAGACCAGAGAGCCGCCTTCGCCACTGGTGTTCCTCCATATATCTACGCATTTCACCGCTACACATGGAATTCCACTCTCCTCTTCTGCACTCAAGTCCTCCAGTTTCCAATGACCCTCCCCGGTTGAGCCGGGGGCTTTCACATCAGACTTAAAGAACCGCCTGCGCTCGCTTTACGCCCAATAAATCCG
+
CCCCCGGGGGGGGGGGGGGGGGGGGGGGGGGGGGGGGGGGGGGGGGGGGGGGDGGGGGGDFGGGGGGGGGGGGGGGGGGGGGGGGGGGGGCFGGGGGGGGGFEF;AFGGGGGGGGGGGGGGGGGGGGGBCFCFGGGGGGGFGGCFCFCGGGFGGF?BFFGFFFGGGCFFGGGGGF=EDGGEGEGGCGGGGGGGDGGGGG6CGGGFFFGGGGFFD>FGG=*>GFDFF186BFF5DC2=8;CEEFFGFF<FGD
@M03364:276:000000000-BLYN8:1:1101:20353:22634 2:N:0:1
GGACTACTAGGGTATCTAATCCTGTTTGCTCCCCACGCTTTCGAGCCTCAGTGTCAGTTACAGGCCAGAGAGCCGCTTTCGCCTCCGGGGTTCCTCAATATATCTACGCATTTCACCGCTACACATGGAATTCCACTCTCCTCTCCTGCACTCAAGTCTCCCAGTTTCCAATGAACACAATGGTTGAGCCACTGCCTTTTACATCATACTTAAGAAACCACCTGCGCGCGCTGTACGCCAAATAAATCCGG
+
CCCCCGGEAEFCFFAFFGG9E<,@CFEEGGGGGGF>FFGGCCECFGGGGGFGGGGFGFCEAFGFFFE<AA8FGFFFDGGE::@CC@F@+@8CE4,C9:EFG<EGAFFFCGEEGGGF<=FCCFAEEEG@FGDFGAF,,4>,@DF=8=EEFFC?C83EGGDCCFGF<,;,6@93=,,,@AEFDDFF9>:C68>?,,@:6EC7FGC76++55+?@CCFGC5,,:7A=)9>*(2:6)2;)52B*:5);>FF52>>
@M03364:276:000000000-BLYN8:1:1101:23220:22658 2:N:0:1
GGACTACAAGGGTATCTAATCCTGTTTGCTCCCCACGCTTTCGAGCCTCAGTGTCAGTTACAGGCCAGAGAGCCGCTTTCGCCTCCGGTGTTCCTCCATATATCTACGCATTTCACCGCTACACATGGAATTCCACTCTCCTCTCCTGCACTCAAGTCTACCAGTTTCCAATGCACACCATGGTTTAGCCACTGGCTTTTACATCCGACCTAAGAAACCACCTGCGCTCGCTTTACCCCCAATAAATTCGG
+
CCCCCGG86CFGG,EFGGGGGGGGGGGGGGGGGGGGGGGGGGG,@FGGGGGGGGGGGGGGGGGFFGGGG?CCDGGG+CFGGGG@F,@CFFGGFGGFG<EFGGGGGGGGGEFCFFGG,CCGGGGGFCFGGFGGFGGG;>>FGGGG=894@D8D8>FFFED,>EFFF=;FDCGCGG999?+6,@8,3,69,66<,<,,,@@F?C<=++3*<*<*;3*=**19*:65-/-/-2)):F7**.4:55;2C7A9C*;
@M03364:276:000000000-BLYN8:1:1101:25505:22662 2:N:0:1
GGACTACCCGGGTTTCTAATCCTGTTTGCTCCCCACGCTTTCGAGCCTCAGTGTCAGTTACAGGCCAGATAGCCGCTTTCGCCTCCGGTGTTCCTCCATATATCTACGCATTTCACCGCTACACATGGAATTCCACTCTCCTCTCCTGCACTCAAGTCTCCCAGTTTCCAATGCACACAATGGTTGAGCCACTGCCTTTTACATCAGACTTAAGAAACCACCTGCGCTTGCTTTACGCCCAATAAATCCGG
+
CCBCCGFFF7BFGDGGGC,ECFGFGGAEFFGFG7EEGGGEG@CG8F@DFFF@<FEGDFCFGG?FCGDFG9<EAFEGGGGGG@@F:EFFGGGGB:;BBFFFDFAE99EF@EF8C,9FF::CGGFFDEF@FEGGGFGFGGFG8,,+64ED@8,?@88=FFGGFDF,FD,@EF,,=DDGFGGCGD8,C@EFCC,@A@9@<EG9;:@9185*;DDGGFFGDC6C9EAB=B=/())+++4*82:*=63A*:+)2:8
@M03364:276:000000000-BLYN8:1:1101:13515:22674 2:N:0:1
GGACTACTGGGGTTTCTAATCCTGTTTGCTCCCCACGCTTTCGAGCCTCAGTGTCAGTTACAGGCCAGAGAGCCGCTTTCGCCTCCGGTGTTCCTCCATATATCTACGCATTTCACCGCTACACATGGAATTCCACTCTCCTCTCTTGCACTCAAGTCTCCCAGTTTCCAATGCACACAATGGTTGAGCCACTGCCTTTTACATCAGACTTAAGAAACCACCTGCGCTCGCTTTACGCCCAATAAATCCGG
+
CCCCCGGGGGGGGGGGGGGGGGGGGGGGGGFGGGGGGGGGGGDGGGGGGGGGGGAFFGGGGGGCDFFGGCF@FCGGGGGGGGGGGGGGGGGGGG;F,EFFFEFGGGGFEEGGGFGGGG:CFGGGGFGGEFGGG9F,EFGGGG8=8,,6E=EGFGGGGFFG9>DGGGGGCCFGF8D=EFGGGFGBFCCFFFFCC8CGGGGGGGC7B8@F>F++5<C7DFE7A:F=BF9*:?EFDG+;)65C58=F>@+/09:
@M03364:276:000000000-BLYN8:1:1101:23033:22716 2:N:0:1
GGACTACTAGGGTTTCTAATCCCGTTTGCTCCCCACGCTTTCGAGCCTCAGTGTCAGTTACAGGCCAGCGAGCCGCTTTCGCCTCCGGTGTTCCTCCATATATCTACGCGTTTCACCGCTACACATGGAACTCCACTCTCCTTGCCTGCACTAAAGTCTACCAGTTTCCAATGCACTCAATGGTTAAGCAAATGCCTTTTACATCAGACTTCAGAAACAACCTGAGCTAGCTTAACTCCCACTAAATCCGG
+
666-86,,,6;9F<FFEA,<,,,8;CCC<FAF6@<+@666FD@,E;+4EDFFACCFFG9E<,C,C,,D7@C++7F7@F<F7,B=,9@7CC,8,,,9,99,@E@?@@F+++48:AEGEC7++:FAGG9AF,,AC5@E9,,53,33,@D,3@,+6,@EFF;,38,=3E;,3@E,,,,,3,44,3@,8,,,,,D6,5;:E;;,+;A99+;7*;+2+++=;C,,3;;5);>F*/;B>+=*+8,,4)08D6+1*)/
@M03364:276:000000000-BLYN8:1:1101:7785:22750 2:N:0:1
GGACTACTAGGGTTTCTAATCCTGTTCGCTACCCATGCTTTCGAGCCTCAGCGTCAGTTACAGACCAGACAGCCGCCTTCGCCACTGGTGTTCTTCCATATATCTACGCATTTCACCGCTACACATGGAGTTCCACTGTCCTCTTCTGCACTCAAGTCTCCCAGTTTCCAATGCACTTCTGCGGTTGAGCCGAAGGCTTTCACATTAGACTTACACAACCGCCTACGCTCGCTTTACGCCCAATAAATCCG
+
CCCCCGG9,CFGG,CFGGGGGGGGGG<FGGGGGGGFGGGGGGCFGGGGGGC<FGGDGGGFG<F9FGGG,,CFCFGGGGGGGGGDEGFGFCC@F9@FE?5FC9EFGGGFGGGGGGGGGGGE>CGG@A,ACAFC=AFGG,9CEDFF,>;ECFG8?,@D@4,,6DEEFFFDF>D3=E8,@8DE,@+@F>@8DFGDG+>8EGFCC+2+=2=@C?CCD8C***=79*9((29>?FEFG:3>62E8C3,84>AEGD:
@M03364:276:000000000-BLYN8:1:1101:24384:22751 2:N:0:1
GGACTACCGGGGCTTCTAATCCTGTTCGCTCCCCATGCTTCCGAGCCTCAGCGTCAGTTACAGACCAGACAGCCGCCTGCGCCACTGGCGTTCTTCGATATATCTACCCATTTCACCGCTACACATGGAGTTCCACTGTCCTCTTCTGCACTCCAGTTTCCCAGTGTTCCATGACCCTCCCCGCTTGAGCCGGGGGCTTTCACAGCAGACTTAAGAAACCACCTGCCCTCGCTTTATGCCCAATACATCCC
+
BCCA,,;;@+++67@<FF,E<,C,666;:,,+66CF8F,6,C,,6@7,66CF+8B:F6,,@,:,:9,,9C6:CF77=C=<F:,4B,C8,78+BDE9+45,79,949,,BEF,@5,,:@+@+446,8,:,,AFFD9,,,75,33+,,,@E3D76,8,3@E;,>,@F,>,<,@;,6@,8,++4+3**4@7,3,?5**:*:*6+;:7+*;**;4@7+11+*:7):.63)()()0)*//5*.+3A427**14*>/
@M03364:276:000000000-BLYN8:1:1101:7709:22849 2:N:0:1
GGACTACAAGGGTTTCTAATCCTGTTTGCTCCCCACGCTTTCGCACCTGAGCGTCAGTCTTTGTCCAGGGGGCCGCCTTCGCCACCGGTATTCCTCCAGATCTCTACGCATTTCACCGCTACACCTGGAATTCTACCCCCCTCTACAAGACTCTAGCCTGCCAGTTTCGAATGCAGTTCCCAGGTTGAGCCCGGGGATTTCACATCCGACTTGACAGACCGCCTGCGTGCGCTTTACGCCCAGTAATTCCG
+
CCCCCGGFGFGGG@FEFGFGGGGGGGGGGGGFFGGEGGGGGGGGGG7FCFFGDGFGCGE9EEFFFGGGGGCGGGGGGGG@FDCBB8C+@CGCGGGGGCFEG,@FGFGGGGD:FFGGGDF>FF@FE8EEGFGGGGGGF>@3B>CD,E9,C@FGGGGG9D9@7D<:@>;FC8FF7,999,,@E9>*7DD6<F6;*:CC:EGGG77+;*0*1>DDGG47C*=CEGE0(5351)..75D262C**)1):C4>FC7
@M03364:276:000000000-BLYN8:1:1101:25606:22886 2:N:0:1
GGACTACTGGGGTTTCTAATCCTGTTTGCTCCCCACGCTTTCGCACCTGAGCGTCAGTCTTCGTCCAGGGGGCCGCCTTCGCCACCGGTATTCCTCCAGATCTCTACGCATTTCACCGCTACACCTGGAATTCTACCCCACTCTACAAGACTCTAGCCTGCCAGTTTCGGATGCAGTTCCCAGGTTGAGCACGGGGATTTCACATACGACTGGAAAGACCGCCTGCGTGCGCTTTACGCCCGGTGATTCCG
+
C<CCCFCCFDFCF+F@FC9C9CC6;@C@FFGF@@CGGEGEF@CCECF<FA8CC@@,86CCF,DFGDGGG7F+C+8F@=7<FG?FCF+@4=FFE9B<=4BA,=@FCBFFCCE+AF9,5?444+8E>8,A<=A==96A,@D++6BD9EFGGFDD?,D7,,@4:DGGGFCA+833;>EGCC,3@BF5?2:,A@,D*4**/4,4BFECF+84CDC)/9*:59E*=CB28A9B?@3;)93<*3/CE)10)*/)*:*
@M03364:276:000000000-BLYN8:1:1101:21070:23018 2:N:0:1
GGACTACAGGGGTTTCTAATCCTGTTTGCTCCCCACGCTTTCGAGCCTCAGCGTCAGTTACAGACCAGAGAGCCGCCTTCGCCACTGGTGTTCCTCCATATATCTACGCATTTCACCGCTACACATGGAATTCCACTCTCCTCTCCTGCACTCAAGTCTCCCAGTTTCCAATGCACACAATGTTTGAGCCACTGCCTTTTACATCAGACTTAAGAAACCACCTGCGCTCGCTTTACGCCCAATAAATCCGG
+
CCCCCGGGGGGGGGGGGGGFFGFGGGGGGGGGGGGGGGGGGGGGGGGGGGGGGG7FGFGFGGGGGGGGGGGGGGGGGGGGGGGGDFGFFGFGGFGGGGGGGGGGGGGGGDGEAFGGGDBCFGGG@FGGEFEFGGGGGGF?EA?DEDCD@DGGGGGFDFGGGGGGGA9DFG9,,,79==EGAF6EC8DGFC?F9AF69EEGGFF73=?FDD+BCFFGCG8CFCFF2>29>DEDGF78A2CEG)3AFF3.27:
@M03364:276:000000000-BLYN8:1:1101:14535:23056 2:N:0:1
GGACTACTAGGGTATCTAATCCTGTTTGCTACCCATGCTTTCGAGCCTCAGCGTCAGTTACAGACCAGACAGCCGCCTTCGCCACTGGTGTTCTTCCATATATCTACGCATTTCACCGCTACACATGGAGTTCCACTGTCCTCTTCTGCACTCAAGTTTCCCAGTTTCCGATGCACTTCTTCGGTTGAGCCGAAGGCTTTCACATCAGACTTAAGAAACCGCCTGCGCTCGCTTTACGCCCAATAAATCCG
+
CCCCCGGFFFGGGGGGGGGGGGGGGGGGGGGGGGGGGGGGGGGGGGGGGGGDFGGGGFGGGGGGGGGGFGFGGGGGGGGGGGGGGGGGGGGGGFGGGGAFGGGGGGGDCGGGGGGGGGG6CFFGGFGGGGGGGF9:FCGGGGGG9EGFCGGGGGG?@EFCCFGGGCGGDE6CGGFFGGGGGGGEGEGG8F=EEG+:?FGGGFGFAGFC55DGGG7>@*,@?E*:)AA;(8?D4F/4C;E7C>()87A?CFC
@M03364:276:000000000-BLYN8:1:1101:24876:23058 2:N:0:1
GGACTACCAGGGTTTCTAATCCTGTTTGCTCCCCACGCTTTCGAGCCTCAGTGTCAGTTACAGGCCAGAGAGCCGCTTTCGCCACCGGTGTTCCTCCATATATCTACGCATTTCACCGCTACACATGGAATTCCACTCTCCTCTCCTGCACTCAAGTCTACCAGTTTCCAATGCATACAATGGTTGAGCCACTGCCTTTTACACCAGACTGAATAAACCACCTGCGGCCGCTTTACGCCCAATAAATCCGG
+
CCCCCGGFCFGGFGGGGGGGGGFFGGGFCFCGGDGGGGGGGGD<EFCGGCGGGGGGGGGGGGGC@6CF?CEGGGFG@FDGGE:@:EFC@FFGGEFGG,CEFGGGGFFDCEGGGGGGGGGGGGGC=A<EFFG@FGAB@8>=@DFG,EDF,=EFGGGG,,=EEGGGD9FG8F,=FGFG:=99AFGFCCCEC,,5,@CDEGEFGG7DF79C77**4<CF7CC5*CAB)*)*-?D4DF+*22CCEFDAFF+587:
@M03364:276:000000000-BLYN8:1:1101:11159:23108 2:N:0:1
GGACTACTAGGGTATCTAATCCTGTTTGCTCCCCACGCTTTCGAGCCTCAGCGTCAGTTACAGACCAGAGAGCCGCCTTCGCCACTGGTGTTCCTCCATATATCTACGCATTTCACCGCTACACATGGAATTCCACTCTCCGCTTCTGCACTCAAGTCCTCCAGTTTCCAATGACCCTCCCCGGTTGAGCCGGGGGCTTTCACATTAGACTTAAAAGACCGCCTGCGCTCGCTTTACTCCCAATAAATCCG
+
CCCCCGGG9FA-C@FFGGCFGFFCEGGFFGGGGGGGGGEGGG:EFGFGGGGGGGECFGGGGF?EFGGD@FF:DF+86,89B@FFGGDFGDEGGGFGFFF<?E=A,@EFGDGBEFEE?=FEFFGGGGFCF9FFFF9EFGGGG+@8ECDFFFGGGGFDFBDFG,,DF;F9EECCFGF8,,@+@+8BC>+@773@EGGG=:F,;7=8ABGFCF7CDGFF>CEF3E:(/;(.(0).*9CA/)+2:)2<<**.0*)
@M03364:276:000000000-BLYN8:1:1101:23572:23161 2:N:0:1
GGACTACTCGGGTTTCTAATCCTGTTTGCTCCCCACGCTTTCGCACCTGAGCGTCAGTCTTTGTCCAGGGGGCCGCCTTCGCCACCGGTATTCCTCCAGATCTCTACGCATTTCACCGCTACACCTGGAATTCTACCCTCCTCTACAAGACTCTAGCCTGCCAGTTTCGGATGCAGTTCCCAGGTTGAGCCCGGGGATTTCACATCCGACTTGACAGACCGCCTGCGCGCGCTTTACGCCCAGTAATTCCG
+
CCCCCGGG8FGGFCEGGGGGGGGGGGGGFGCGGGGGGGGGGGGGGGGF<FGFGGGGGGC<@EGFFGGGFDEF+FFGGGGGGGGGGCGGGGGGGGGGGGGFFFGGGFGFGGGGGGGGGGGGGGGFGGGGGFG@FAEG9B,DEGGGGG,6CEFGGGFFCFGGGGGGGGGFG+CEG>3<AFGGF,DFFBEFFGGFEGEE5CCGGGFF+CCC<C<CFGGFG7FE>C>;64()4>@FDD<<F0;>E58?7FFAGF2
@M03364:276:000000000-BLYN8:1:1101:21869:23162 2:N:0:1
GGACTACCAGGGTATCTAATCCTGTTTGCTCCCCACGCTTTCGCACCTGAGCGTCAGTCTTTGTCCAGGGGGCCGCCTTCGCCACCGGTATTCCTCCAGATCTCTACGCATTTCACCGCTACACCTGGAATTCTACTCCCCTCTACAAGACTCTAGCCTGCCAGTTTCGGATGCAGTTCCCAGGTAGAGCCCGGGGTTTTCACATCCACCTTGAACGACCGCCTGCGTCCTCTTTACGCCCAGTAATTCCG
+
CCCCCGG,6EGGGGGFGGGGGGGGGGGGGGGGGGCEGGGGGGGD:FGG<8FFGFGGGG,CECGGGGGG,,+@FGGG+FEGGGGGG,CFGCCEFEFGG,?FGDFGFGGGGFGEFGGGGGGGGGGGE:FFFCFEFDEF;8,ABFGGAED?=DFFCEFFG8=38DFFFGGGE>++;:,@5,@;44:DG,,@,@FGG8*:*=BC7:7B>F8*2222+****2?55CA7?F050))/:CF40(;EC>16*772CF*
@M03364:276:000000000-BLYN8:1:1101:15786:23170 2:N:0:1
GGACTACTGGGGTTTCTAATCCTGTTTGCTCCCCACGCTTTCGAGCCTCAGTGTCAGTTACAGGCCAGAGAGCCGCTTTCGCCTCCGGTGTTCCTCCATATATCTACGCATTTCACCGCTACACATGGAATTCCACTCTCCTCTCCTGCACTCAAGTCTCCCAGTTTCCAATGCACACAATGGTTGAGCCACTGCCTTTTACATCAAACTTAAGAAACCACCTTCGCTCGCTTTACGCCCAATAAATCCGG
+
CCCCCGGGGGGGGGGGGGGGGGGGGGGCFGGGGGGGDGGGGGGGGGGGGGGFGGGGFGGGGGGGGFGGGFFCGDGGGGFGGGFCCGG>FFCFFGGGFGGGFFDCGGGGDGGFAFADFGEGDCGF9EEFAEFFG5CE9@GGGGB+,@E8ECE+,D,,CDCDGGDGGGFFCFGGCFGDFFGFF9D;>@C?ECFF6DC,,7D,+3,2++*+3?8FF++=DG,CAG9):F2599?;C*+*258C58,/:7ACC<9
@M03364:276:000000000-BLYN8:1:1101:24664:23179 2:N:0:1
GGACTACCGGGGTTTCTAATCCTGTTTGCTCCCCACGCTTTCGCACCTGAGCGTCAGTCTTCGTCCAGGGGGCCGCCTTCGCCACCGGTATTCCTCCAGATCTCTACGCATTTCACCGCTACACCTGGAATTCTACCCCCCTCTACAAGACTCTAGCCTGCCAGTTTCGGATGCAGTTCCCAGGTTGAGCCCGGGGATTTCACATCCGACTTGACAGACCGCCTGCGTGCGCTTTACGCCCAGTAATTCCG
+
CCCCCGGGGGGG@FFGGGGGGGGGGGGGGGGGGGGGGGGGGGGGGGGFGGGGGGGGGGGGGGGGGGGGGGGGGGGGGGGFGDEGGGGGEGGGGFCFGGFFFGFFGGGGGGD?FCFGGGGGGGGGGFGGEFGGGGGDGGFGGGGGCEGC3<FGGGGGGGGGGGGGGGGGGDDGGGGGGGFGFFCGGGGG?F?=EGGEGG*=CCF7CFC3<CDD>*CFFFFGFEEB?F>>(8>39DF9FF5>CB<:0C647?*
@M03364:276:000000000-BLYN8:1:1101:18104:23206 2:N:0:1
GGACTACTCGGGTATCTAATCCTGTTTGCTACCCATGCTTTCGAGCCTCAGCGTCAGTTACAGACCAGACAGCCGCCTTCGCCACTGGTGTTCTTCCATATATCTACGCATTTCACCGCTACACATGGAGTTCCACTGTCCTCTTCTGCACTCAAGTTTCCCAGTTTCCGATGCACTTCTTCGGTTGAGCCGAAGGCTTTCACATCAGACTTAAGAAACCGCCTGCGCTCGCTTTACGCCCAATAAATCCG
+
CCCCCGGGGGGGGGGGGGGFGGGGGGGGGGGGGGGGGGGGGGGGGDGGGGGGGGGGGGGGGGDFGGGGGFGGGGGGGGGGGGGGGGGGFGGGGGGGGGGGGGGGGGGGGGGGGGGGGGGGGGFGGGGGF8AF9CFGGGGGGGGCDFGGGGGGFFDCEDFFG9DFFGGGFGGGEEAAADGG9EFCGGEGGGGGGGGGGGF?FFGGFGGGGGGGGGGGGGG7/;DFFF>EF>>DCFFFFFGGDB75DFA<7<C
@M03364:276:000000000-BLYN8:1:1101:21786:23246 2:N:0:1
GGACTACAGGGGTATCTAATCCTGTTTGCTCCCCACGCTTTCGCACCTGAGCGTCAGTCTTTGTCCAGGGGGCCGCCTTCGCCACCGGTATTCCTCCAGACCGCTACGCAGTTCACCGCTACACCTGGAATTCTACCCCCCTCTACAAGACTCTAGCCTGCCAGTTGCGAATGCAGTTCCCAGGTTGAGCCCGGGGATTTCACATCCGACTGGACATACCGCCTGCGTCCGCTTGACGCCCAGTAATTCCG
+
CCCCCEGFFGGGCGGFGGGGGFFGGGGFGFGGFGDFGGE;FGGGGGGGGG8FEFFGF,FAEFFFGGCFGGG7:CFGGCFGGGGG7FDGCEDCFGAFFGGG+:+@8FGGGG+=FGGGGCCEDDGGGGGA88DFFGGFF86F768?9EFFG?CFC9DCGGG6FFGG<B,@@EEGGGGG7C?DGFFFG,,866?CCGEEDC*+33=>FF**25))1>D4**+25E@<1)4.(08>GC*,92*/*0(0?>94DC0
@M03364:276:000000000-BLYN8:1:1101:18299:23422 2:N:0:1
GGACTACTGGGGTTTCTAATCCTGTTTGCTCCCCACGCTTTCGAGCCTCAGCGTCAGTTACAGACCAGAGAGCCGCCTTCGCCACTGGTGTTCCTCCATATATCTACGCATTTCACCGCTACACATGGAATTACACTCTCCTCTTCTGCACTCAAGTCTCCCAGTTTCCAATGACCCTCCCCGGTTGAGCCGGGGGCTTTCACATCAGACTTAAAGAACCGCCTGCGCTCGCTTTACGCCCAATAAATCCG
+
CCCCCGGFGGGGGGCFDFGGGGGGGGGGGGGGGGGGGGEGGGDGEFGGGGGGGGGGGGGEFGGFFCFFGGDFFGGG7@BFDGGGGFGGGGGGGG9EEGGFG,@@EC9DEGGEFGGGGGGGEGGEFGFCEFFF,EEGGFGGFGFFFGDDFFE8DDD8EE9@FDGGFFCFFGGGGGGDGGGGGGGCGGGFGGDCE5CCEGGCFGGGFGC9CCF+:CD7F**;)5533AFF9>3DGGC202>EGB4)7:F<DF9
@M03364:276:000000000-BLYN8:1:1101:7703:23466 2:N:0:1
GGACTACTGGGGTATCTAATCCTGTTTGCTCCCCACGCTTTCGCACCTGAGCGTCAGTCTTTGTCCAGGGGGCCGCCTTCGCCACCGGTATTCCTCCAGATCTCTACGCATTTCACCGCTACACCTGGAATTCTACCCCCCTCTACAAGACTCTAGCCTGCCAGTTTCGGATGCAGTTCCCAGGTTGAGCCCGGGGATTTCACACCCGACTTGACAGACCGCCGGCGTGCGCTTTACGCCCAGGAATTCCG
+
CCCCCGFGGGGGGGFF9FFFGGFF@FGDGGFGGGGGEFGGGGGECGGGGCFGFGGGG9FGGFDGGGGGGGGGGGGGGDGGGGGGGGGGGEGGGEGGCECGGGGGGFFE7:BFF<F<AGEGGGFFFCE@DAF@DGGGGDD=EECFECDB98DGF9E7;89DFFGGG9FFEGD>CCC9DFG::CGGEGGGGCCFGGCDEDGGGCE+)/2:3)9CC7CCC*=1;EE((.3<08>)9C3<40*8C3()/9F)7*2
@M03364:276:000000000-BLYN8:1:1101:24734:23503 2:N:0:1
GGACTACTCGGGTTTCTAATCCTGTTTGCTCCCCACGCTTTCGAGCCTCAGTGTCAGTTACAGGCCAGAGAGCCGCTTTCGCCTCCGGTGTTCCTCCATATATCTACGCATTTCACCGCTACACATGGAGTTCCACTGTCCTCTTCTGCACTCAAGTCTCCCAGTTTCCAATGCACTTCTTCGGTTGAGCCGAAGGCTTTCACATTAGACTTAAAAGACCGCCTGCGCTCGCTTTACGCCCAATAAATCCG
+
CCCCCGGGGGGGGGGGGGGGGGFGGGGGGGGGGGEEGGGGGGGFGGFGGGGGGGG<DGFGGGGGFCGFFF8FFGGGGGGGGGEFGGGGFFGGGGGGGCFDGGGGFFGCEGG+FFGGGGGGCEGGGGGGFGFFGGGGFEGGGGGGGGGGGFGGGGGGGGGGFGFGGGGGGGCDFF8DFGGGFGGEGC8FDGGGGGGGC>FD7@GCFG7++;<;FG+=8/,4@E49BFF4(8?>DGGCA?EBCD6FGG=CGGD
@M03364:276:000000000-BLYN8:1:1101:20909:23633 2:N:0:1
GGACTACACGGGTTTCTAATCCTGTTTGCTCCCCACGCTTTCGCACCTGAGCGTCAGTCTTCGTCCAGGGGGCCGCCTTCGCCACCGGTATTCCTCCAGATCTCTACGCATTTCACCGCTACACCTGGAATTCTACCCCCCTCTACAAGACTCTAGCCTGCCAGTTTCGGATGCAGCTCCCAGGTTGAGCCCGGGGATTTCACATCCGACTTGCCCGACCGCCTCCGTGCGCGTTACGCCCCGTAATTCCG
+
CCCCCGGGGGGGFG>FGFGGGF9FF<FGGGGGGGGGGGGGGGGGGGGFFFGGGGGGGGGGGGGGGGGGGGGGGGGGGGGFFGGGGGGGEGGGGG@FF8=FFGGGGGGFEECFCFFAFGG>EGGFFFG,BDF:FFCFCFGGE=ECFGF,8::8CEF@9>CCFGFDFFGF>>3:7DC,,4>DFCFFC9EFCFFCEEGE58*=C+2:FC9DDGC<7+*21)?:7>@B(.0<457))1987(*2/)-8717<F:6
@M03364:276:000000000-BLYN8:1:1101:6846:23689 2:N:0:1
GGACTACTGGGGTATCTAATCCTGTTTGCTCCCCACGCTTTCGAGCCTCAGTGTCAGTTACAGGCCAGAGAGCCGCATTCGCCTCCGGTGTTCCTCCATATATCTACGCATTTCACCGCTACACATGGAATTCCACTCGCCTCTCCTACACTCAAGTCTCCCAGTTTCCAATGCACTAAATGGGTTAGCCACGGCCGTTTCCAGCAGACTTTAGAAACCACCCGCGCGCGCTTTAATCCCACTAAATGCTG
+
CCCCC8FA<DEFFGGFFFGFGGFGFAEFDACFFG?FEGGGGAFFGGGFFEFEEEFECGC,<6CFDFFE8:EFC@C@+B@FGE@EE8FCB@CCEFFGGGGGGGG?@EE,=B4=FFF<<:+=:FFA,4,4F9?F;<EEC4+8CCEF8,=,8=6@FFGED,36,>E8D,>FGD;DDDF3,2,6@D,@:+34,,6@+5*3*@BC*5<+3*;**4++5+;+=CGF4:)(()().:))/*+)+15+3)(/9CF)*2*
@M03364:276:000000000-BLYN8:1:1101:11415:23777 2:N:0:1
GGACTACTCGGGTATCTAATCCTGTTCGCTACCCATGCTTTCGAGCCTCAGCGTCAGTTACAGACCAGACAGCCGCCTTCGCCACTGGTGTTCTGCCATATATCTACGCATTTCACCGCTACACATGGAGTTCCACTGTCCTCTTCTGCACTCAAGTCTCCCAGTTTCCAATGCACTTCTTCGGTTGAGCCGAAGGCTTTCACATTAGACTTAACAGACCGCCTGCGCGCGCTTTACGCCCAATAAATCCG
+
CCCCCGFFGGGGGGFFCFAFGGFCEFFGGGGGGGFEGFG,CFE<E7CFCGGEEGGGGFCFGFGEGFFFEEADDG@FFDG9CF:CFFEE?F=F<F,EDAEFGD@EGGGGEGEFGEFGGG7CFEEFC==,B,A,AF=BEEGGGDC=9DED=DEDFFE=,3,@EF,=DBDEAEFA,,@EE,37,7@>+>=??ECEGE>+@,>,+=BF+DFCFF7+=8+24AD;9C5(562?2)5:DC:)+6ECC5<;CFFFGCD
@M03364:276:000000000-BLYN8:1:1101:13904:23837 2:N:0:1
GGACTACCGGGGTATCTAATCCTGTTTGCTCCCCACGCTTTCGCACCTGAGCGTCAGTCTTTGTCCAGGGGGCCGCCTTCGCCACCGGTATTCCTCCAGATCTCTACGCATTTCACCGCTACACCTGGAATTCTACCCCCCTCTACAAGACTCTAGCTGACCAGTTTCAAATGCAGTTCCCAAGTTAAGCCCGGGGAGTTCACATCTGACTTAATCAACCGCCTGCGTGCGCTTTACGCCCAGTAATTCCG
+
CCCCCGGGGGGGGGGGGGFGGGGGGGGGGGGGGGGGGGDGGDGGGGGGGGFGGGGGGF9FGAGFEFGGCEGGGGGDGEGGGGGGGGG>FGFGGAFGGGG<,EEGGGGGGGGG9<FFGGGGGGGGCDFEGFFCGGGGEGEGDDGGDFFDGD??DFFGGA9>D@A5ECFGGGGGCFF7>,5DFFCGEFFC:>,=5:GDD*BEFGGDFDFGGGGFGGC7>6F=>E328F07?EFBG5/)*-/::),<::7:7?<
@M03364:276:000000000-BLYN8:1:1101:21709:23850 2:N:0:1
GGACTACCGGGGTTTCTAATCCTGTTTGCTCCCCACGCTTTCGCACCTGAGCGTCAGTCTTTGTCCAGGGGGCCGCCTTCGCCACCGGTATTCCTCCAGATCTCGACGCATTTCACCGCTACACCTGGAATTCTACCCCCCTCTACAATACTCTAGCCTGCCAGTTTCGGATGCAGTTCCCAGGTTGAGCCCGGGGATTTCACATCCGACTTGACAGACCGCCTGCGTGCGATTTACGCCCAGTAATTCCC
+
CCCCCGFGGGGGGC@DFGGGGG9FGFGGGGGGGGF@EGEGGGGDGGGGGGGGGGGGFGGGG9,CEGFGGGEFCEGDEGDGFG@F7FFGGDGFGG,?,E<AFGA<,9@@CEGDGGFGGGGGCCFFGFGEGGC=BFFGD,+68@EGGGGC,,;CC,EFGGGFGGCCF,D9EDGGGDEDEFFA6981?:@?C@EDEGGG*;?FFG727*;C<3CDG7<7*7EC)28<0F(<B::0*1156082><6FC:=4*0*
@M03364:276:000000000-BLYN8:1:1101:18186:23887 2:N:0:1
GGACTACTAGGGTATCTAATCCTGTTTGCTCCCCACGCTTTCGAGCCTCAGTGTCAGTTACAGGCCAGAGAGCCGCTTTCGCCTCCGGTGTTCCTCCATATATCTACGCATTTCACCGCTACACATGGAATTCCACTCTCCTCTCCTGCACTCAAGTCTCCCAGTTTCCAATGCACACAATGGTTGAGCCACTGCCTTTTACATCAGACTTAAGAAACCACCTGCGCTCGCTTTACGCCCAATAAATCCGG
+
CCCCCGGGGFGGFGGGGGGGGGGGGGGGGGGGGGGGGGGGGGGGGGGGGGGGGGGGGGGGGGGFGGGGGCFFGGGGGGGGGGGGFGGGGGG>AEEFGG9A9E;FAFGCFEGGCFFGGGGGGGGGCGGGFGGGFG9FECFFFFGGGGGGGGGGGDGFAEGGGFDGGGGGAFGDCGGGGGG6=E8,>8FGGGGGFCFF,>DCFGGGF7CGGC;FCF8@C5CGFEFEB@=BFFF>DGGFE@GEG45ADC@?FD5
@M03364:276:000000000-BLYN8:1:1101:18311:23889 2:N:0:1
GGACTACCGGGGTATCTAATCCTGTTTGCTCCCCACGCTTTCGCACCTGAGCGTCAGTCTTTGTCCAGGGGGCCGCCTTCGCCACCGGTATTCCTCCAGATCTCTACGCATTTCACCGCTACACCTGGAATTCTACCCCCCTCTACAAGACTCTAGCCTGCCAGTTTCGGATGCAGTTCCCAGGTTGAGCCCGGGGATTTCACATCTGACTTAACAGACCGCCTGCGTGCGCTTTACGCCCAGTAATTCCG
+
CCCCCGGGGGGGGGGGGGFCFGGGGGGFGGGGGGGGGGGGGGGGGGGGGGGGGGGGGGGGGGGGGGGGGGGGGGGG@CFD<FFEGGGGGGGGGGGGGFGEEFGG9FGGGEGGGGGGGGGGGGGGGGGGGGFGGGFFGGGDG6EGGGGGGFGGGGGFGGGGGFGFFFFF8>*BEFGF<EFGGGGFFGFEGGCFEGGGC8EC7:::3*;7:7DF2+2:CFGGEGE1(71B?:5:5*9<?<E*/<:@>08):7*
@M03364:276:000000000-BLYN8:1:1101:6851:23902 2:N:0:1
GGACTACCCGGGTTTCTAATCCTGTTTGCTCCCCACGCTTTCGCACCTGAGCGTCAGTCTTTGTCCAGGGGGCCGCCTTCGCCACCGGTATTCCTCCAGAGCTCTACGCATTTCACCGCTACACCTGGAATTCTACCCCCCTCTACAAGACTCCAGCCTGCCAGTTTCGAATGCAGTTCCCAGGTTGAGCCCGGGGATTTCACATCCGACTTGACAGACCGCCTGCGTGCGCTTTACGCCCAGTAATTCCG
+
CCCCCCF8CFGEGG,FGGGGFFFGFEGGGFFCFDFGCFEF<EF,CF7EEFDFDGGGECEAFFCFFGAEFGGGGGDEGDDGGGGDFE7FF7FEG9EDFFGG<DFCADEDCGG>FGGFGDEEEGGGD,ADGFGGFDEDG>@=BEGFGGGG9,8AG6;:DGG>F@,DFG;@;3DFFF7E?@FGGCCEF,,<7@FGGGCC5CCC7>FG7<DGDGD<F7FFF4=C85>?::>50>EFDG56F6*:57:?7?B.:C6
@M03364:276:000000000-BLYN8:1:1101:16555:23905 2:N:0:1
GGACTACACGGGTTTCTAATCCTGTTTGCTACCCATGCTTTCGAGCCTCAGCGTCAGTTACAGACCAGACAGCCGCCTTCGCCACTGGTGTTCTTCCATATATCTACGCATTTCACCGCTACACATGGAGTTCCACTGTCCTCTCCTTCACTCAAGTCTCCCAGTTTCCAATGCACACAATGGTTGAGCCACTGCCTTTTACATCAGACTTAAGAAACCACCTGCGCTCGCTTTACTCCCAATCAATCCGG
+
CCCCCGGGGGDCFGGGGGGGGGGGFGFFGFEGGGGGGGGDGGGGGGGGGGGFF@FEFFGFGGGGGGGGGGGGGGGGFGGGGGCCGGCFCFGGGGEFGFGGGGGFFAF?GG7:FFAEFFC8F7EFDFF,BEEFFEEGGGGGEFG?F8@,EAFFGDC8EECFGGGGGGGCF;,E?,EFGGDFFFGF,+@8EBGFF?9:E9,@CF7;1++=CCF7887:*ACF?C5354=BDE>E5*+/18?8A)5);*=:;7)
@M03364:276:000000000-BLYN8:1:1101:13735:23916 2:N:0:1
GGACTACTCGGGTTTCTAATCCTGTTTGCTCCCCACGCTTTCGAGCCTCAGTGTCAGTTACAGGCCAGAGAGCCGCTTTCGCCTCCGGTGTTCCTCCATATATCTACGCATTTCACCGCTACACATGGAATTCCACTCTCCTCTCCTGCACTCAAGTCTCCCAGTTTCCAATGCACACAATGGTTGAGCCACTGCCTTTTACATCAGACTTAAGAAACCACCTGCGCTCGCTTTACGCCAAATAAATCCGG
+
CCCCCGFGFGGGGGGGGGGGGGGGGGGGGGGGGGGGGGGGGGGGGGGFGGGGGGGGGGFCFGGGCGGGGGGGDCFGFCFFGGGDGGGGGGGGGGGGGGGGGGGGGFGGGC,CFFGGGDFGGGFFD,=DFCGGGEFGGGGGGDFGCFGD@DFGGGGGGCFGGGE8FFFCFGG=DF8EGGCDFD=,C>EFCB,3C8ECF@9:7=,=E?*3A5+5=+2:7DFC>>A4>B=57>A?DF88;(***2/@F@6)CD)
@M03364:276:000000000-BLYN8:1:1101:24532:23958 2:N:0:1
GGACTACACGGGTTTCTAATCCTGTTTGCTACCCATGCTTTCGAGCCTCAGCGTCAGTTACAGACCAGACAGCCGCCTTCGCCACTGGTGTTCTTCCATATATCTACGCATTTCACCGCTACACATGGAGTTCCACTGTCCTCTTCTGCACTCAAGTTTCCCAGTTTCCGATGCACTTCTTCGGTTTAGCCGAAGGCTTTCACATCAGACTTAAGAAACCGCCTGCGCTCGCTTTACGCCCAGTAAATCCG
+
CCCCCEEGFGEGGEF9FGFGGCFGGGGGGGGGGGGGG?FFGGGGGGGGGGCCGGGGGGGGGGGFFGGG8,CFGGFEEG:F7FGGEFEFF@CFFFFGGF<<FGGGGGGGCC:FGGGFGC:EGCFGFDGGF=FGGGGDF@,C8;D@,@@DCDGF88>=E;@>8,@FGGGGGEGCCGGGA?GEGEGGG6+@CFCEG:>8,8D?F>FDFGFC5C?FGFD7=*,=9>45=F>DBD)69<3763CCE56=@++1@C)
@M03364:276:000000000-BLYN8:1:1101:16112:23994 2:N:0:1
GGACTACCGGGGTATCTAATCCTGTTTGCTCCCCACGCTTTCGAGCCTCAGTGTCAGTTACAGACCAGAGAGCCGCCTTCGCCACTGGTGTTCCTCCATATATCTACGCATTTCACCGCTACACATGGAATTCCACTCTCCTCTCCTGCACTCAAGTCTCCCAGTTTCCAATGCACACAATGGTTGAGCCACTGCCTTTTACATCAGACTTAAGAAACCACCTGCGCCCGCTTTACGCCCAATAAATCCGG
+
CCCCCGGGGGGGGGGGGGGGFEGGGGFGGGGGGGGGGGGGGGGGGGGGGGGGGGGGGGGGGGGGGGGGGGGGGGGGGGGGGGGGGGFFFGGEFF9FGGGGGDFGCAGGGGGGGFGGGGGGGGGGGGGGGGFGGGGFCFGGGGCDGDDFGGGFGGFEGGGGGFGGGGGGGGDGGGGGGGGDGGD@C8FC6EGGCFFGGGGGGGG@FG>57DCF7>FCCG6;F=A=DEF)(:?D7/BE>9>EEA@6C71.29C
@M03364:276:000000000-BLYN8:1:1101:22935:24130 2:N:0:1
GGACTACAAGGGTTTCTAATCCTGTTTGCTCCCCACGCTTTCGAGCCTCAGTGTCAGTTACAGGCCAGAGAGCCGCTTTCGCCTCCGGTGTTCCTCCATATATCTACGCATTTCACCGCTACACATGGAATTCCACTCTCCTCTCCTGCACTCAAGTCTCCCAGTTTCCAATGCACACAATGGTTGAGCCACTGCCTTTTACATCAGACTTAAGAAACAACCTGCGCTCGCTTTACGCCCAATAAATCCGG
+
CCCCCFGGGGGGGGGGGGG<FGFGGEGGGGGGGGGFGGGGGDGFGGGGGGGGGGGGGFGGGGGGGGGGGGGDDFCG@@DAFGEGEGGGFFFEFGDGGFGGGGCCFGGFGGGGFCCGGGDGGGGGGFGC??<FAFGGGFBFGGGGGGGFFGGGGGGGFGGGEEFGG9AFFFFGGGGGGGG6DFDEFGGGGB,DCFGGGGGGFGGGFGGGGGGFF7CD?F67F**0)*5:55>BG1B:)2::E>@AF:8CFG<
@M03364:276:000000000-BLYN8:1:1101:24404:24148 2:N:0:1
GGACTACTGGGGTTTCTAATCCTGTTTGCTCCCCACGCTTTCGAGCCTCAGCGTCAGTTACAGACCAGAGAGCCGCCTTCGCCACTGGTGTTCCTCCATATATCTACGCATTTCACCGCTACACATGGAATTCCACTCTCCTCTCCTGCACTCAAGTCTCCCAGTTTCCAATGCACACAATGGTTGAGCCACTGCCTTTTACATCAGCCTTAAGAAACAACCTGCGCTCGCTTTACGCCCAATAAATCCGG
+
CCCC<<FECGFGGGDCFGGGFFCGGGGCFF<<F7EFGGGGFGGGGCFCFGG?FGFGG9<FFGFCAFFFFGFGG8@FCE@FGG:CEFGGEFGGAEGGDFGDGGCFFEF7BEEFFGGGBFCCFCFFGFFCEAFFGGGFEFFGGGFGGGG?GGEFGFGGCDDFFGGGGG,@EEFGGCEA9@>6@DFF98F6C8DCE?C8CFC9CF:;BCD*3;*9:>CFF5,,*=ABBEBBD4A?<7+96=E75>8F>++9;DD
@M03364:276:000000000-BLYN8:1:1101:22060:24491 2:N:0:1
GGACTACAGGTGTTTCTAATCCTGTTTGCTCCCCACGCTTTCGCACCTGAGCGTCAGTCTTTGTCCAGGGGGCCGCCTTCGCCACCGGTATTCCTCCAGATCTCTACGCATTTCACCGCTACACCTGGAATTCTACCCCCCTCTACAATACTCTAGTCTGCCAGTTTCGGATGCAGTTCCCAGTTGAAGCCCGGGGATTTAACACCCGGCTTGGCAGACCGCCTGCTGTCGGTTTCACGCGATGTATTTCC
+
CCCCCGFCFC6CFGFFFFGFFF<FEFGGGGCEFFFGDDF@FFECFECEEF,66@CFGE,CE,,E,CFFCFEFGGGG>FGGC=CF:BF+CCFG@FEEFC8,:AE,CFG7444B,,CEE:FEEC=E8FC8<A9>,@99,@++86==D,,@,,=+EACF,,@,;>D>@E;,3@334,,,,7;34ED3,,,,,,>5*?1:CE60++=B)*2/)):>D**2***:5C>::)(0)*)0/1*)/)***)-)*01-*:*
@M03364:276:000000000-BLYN8:1:1101:16359:24555 2:N:0:1
GGACTACAGGGGTATCTAATCCTGTTTGCTCCCCACGCTTTCGCACCTGAGCGTCAGTCTTTGTCCAGGGGGCCGCCTTCGCCACCGGTATTCCTCCAGATCTCTACGCATTTCACCGCTACACCTGGAATTCTACCCCCCTCGACAAGACTCTAGCCTGCCAGTTTCGGATGCAGTTCCCAGGTTGATCCCGGGGATTTTACATCCGACTTGACAGACCGCCTGCTTGCGCTTTACGCCCATTAATTCCG
+
CCCCCFCGCFGGGDGGFCFFGE66FD@EFGGFFGGGGGG7CEFGGGE8FFFCCFFGGCGGFFGFFAFF?C7C:FCGGGGEG>F@GFEC=>FFDGGG8EFE<<EDFFFGGG7@E9?CFEGGECFGF?B,,AFA;FCDGDCGG+=+@C>EGGF8EFF7E?FD,,@8F,5@@B8**4;<;9D,<FGC:DFF,;CEED5?=**2++=:;:78*/)8>7CDF45*0C3:::(82@);97<4?(*2*8(*2**.:22
@M03364:276:000000000-BLYN8:1:1101:22115:24596 2:N:0:1
GGACTACTAGGGTATCTAATCCTGTTTGCTCCCCACGCTTTCGAGCCTCAGCGTCAGTTACAGACCAGAGAGCCGCCTTCGCCACTGGTGTTCCTCCATATATCTACGCATTTCACCGCTACACATGGAATTCCACTCTCCTCTTCTGCACTCAAGTCTCCCAGTTTCCAATGACCCTCCCCGGTTGAGCCGGGGGCTTTCACATCAGACTTAAGAAACCGCCTGCGCTCGCTTTACGCCCAATAAATCCG
+
CCCCCGFFGA8FFGGGGGGGGGGFGDFGFGGGGGGGGG>FGFCFFGGGGGFFGGGGGGGFEFGGGGFFFFFDGFGE@FEGGGGGGGGF6EFEAFFGGFA?<EGGGEGGCEEEEFGGFGCCDECFFGGGBEFDDFGG9EEAFGCFGFGCFGG8BFEGGF9ED@=D8BDFA,>DDBFFD@DC+CEGCGGGGF>CC88EG>>,;DF7=CD6;0;@FGF:FFF=BEED;:(0258B3C*6=:GEED:F9C44;9/
@M03364:276:000000000-BLYN8:1:1101:17799:24728 2:N:0:1
GGACTACCGGGGTTTCTAATCCTGTTTGCTCCCCACGCTTTCGCACCTGAGCGTCAGTCTTTGTCCAGGGGGCCGCCTTAGCCACCGGTATTCCTCCAGATCTCTACGCATTTCACCGCTACACCTGGAATTCTACCCCCCTCTACAAGACTCTAGCCTGCCAGTTTCGGATGCAGTTCCCAGGTTGAGCCCGGGGATTTCACATCCGACTTGCAGGACCGCCTGCGTGCGCTGTACGCCCAGGAATTACG
+
CCCCCFGGGGGGGGGFGGGFFGGGGGGGGGGGGEEFEGG;EFGGGGGGGGGGGGGGECFFAEGGGGDGFEEGGFCGGGCFFGFFF,8FGGGGGG9EFGGGGGGGGCGFDG@GFGGGGGEDGGGFEGG8=<A,EFGGGFEGGGE?CDGG>FDF8,E7EEFGGGGGFGCFGCC>>DEGFEGFCDF*,?FFGGGFGC:85**+1CE7CFFCDD>DD77*255CBG:(45(8:EEBG)748<*8C0()1*9)*21
@M03364:276:000000000-BLYN8:1:1101:8048:24907 2:N:0:1
GGACTACCCGGGTATCTAATCCTGTTTGCTCCCCACGCTTTCGAGCCTCAGCGTCAGTTACAGACCAGAGAGCTGCCTTCGCCACTGGTGTTCCTCCATATATCTACGAATTTCACCGCTACACATGGAATTCCAATCCCCTCTTCTGCACTCAAGTCTTCCAGTTTCCAATGACCCTCGCCGGTTGAGCCGGGGGCTTTCCCATCAGACTTAAGAAACCACCGTCGCTCGCTGTACTCCCCATAAATCCG
+
CCCCCGF@CEGG++6EFEF9AF9CE<EEFFGFF,ECEGGGFG7FFD@8CEEEEGEFGC<@,CFF<FAE8EE7F,B@<FGGGEC,,,C=<FCFDF;E,=9FEEEFGFGF,AE=?EFF<BFCEEAFCEFDF9F8A?4,9@,,@8@FCECF,4,?D,,,,7,3,,7EG,3,,7,,8E==EDF+36BCGG+,5@D**3B4:BB6+4=8=<9*0087+++12CF6AC32,=(:()85//14827+/),094*)009
@M03364:276:000000000-BLYN8:1:1102:21946:1223 2:N:0:1
TGACTACTGGGGTATCTACTCCTGTTTGCTCCCCACGCTTTCGAGCCTCAGTGTCAGTTATAGGCCAGAGAGCCGCTTTCGCCTCCGGTGTCCCTCCATATATCTACGCATTTCACCGCTACACATGGAATTACCCTCTCCTCTCCTGCACTCACGTCTCCCATTTTCCAATGCACACAATGGTTGAGCTACTTCCTTTTACATCAGACTTAAGAAATCGCCTGCGCTCGCTGTACGCCAAATAAATACGG
+
6-8A,<66<E8F@,C,6C,,<6EEC,CC9,C,C,,@@78B8E@F,@FFE<AGGFCADCEF99F9,66@EFE:<@+@B7,@7,66@E@C6F?,CF?,,,:FF9C5F,,4C,BB,?A?E:FC+8C84,5AFC9,,5,,4+,A84@@,@@8:D86,7,>A6,6CDC,,8636DE,1,6=D=+336,@FG,@C,;@,,,@<,;,2;<FFFGG**2@<8C,*+,*9C>@2C>D2C>)/*48/)1*2)210+;.:3/
@M03364:276:000000000-BLYN8:1:1102:11133:1237 2:N:0:1
GGACTACCCGGGTTTCTAATCCTGTTTGCTCCCCACGCTTTCGCACCTGAGCGTCAGTCTTTGTCCAGGGGGCCGCCTTCGCCACCGGTATTCCTCCAGATCTCTACGCATTTCACCGCTACACCTGGAATTCTACCCCCCTCTACAAGCCTCTAGCCTGCCAGTTTCGAATGCAGTTCCCAGGTTGAGCCCGGGGATTTCCCATCCGACCTGACAGACCGCCTGCGTGCGCTTTACGCCCCTCACTTCCT
+
[truncated: 23,106,890 more chars]
