# Supplementary material for: Captivity causes taxonomic and functional convergence of gut microbial communities in bats
Source: PeerJ. 2019 Apr 30;7:e6844. doi: 10.7717/peerj.6844 (PMC6499062; doi:10.7717/peerj.6844)
Supplement: Data S4 — raw data of FHa2. [file peerj-07-6844-s009.gz › D8j5374-FHa2_R1.fq]

@M03364:276:000000000-BLYN8:1:1101:17942:1280 1:N:0:1
ACTCCTACGGGAGGCAGCAGTGGGGAATATTGCACAATGGGCGCAAGCCTGATGCAGCCATGCCGCGTGTATGAAGAAGGCCTTCGGGTTGTAAAGTACTTTCAGCGAGGAGGAAGGCGTTGTGGTTAATAACCTTAGTGATTGACGTTACTCGCAGAAGAAGCACCGGCTAACTCCGTGCCAGCAGCCGCGGTAATACGGAGGGTGCAAGCGTTAATCGGAATTACTGGGCGTAAAGCGCACG
+
GGGGGGGGGGGGGGGGGGGGGGGGGGGGGGGGGGGGGGGGGGGGGGGGGGGGGGGGGGGGGGGGGGGGGGGGGGGGGGGGGGGGGGGGGGGGGGGGGGGGGGGGGGGGGGGGGGGGGGGGGGGGGGGGGGGGGGGGGGGGGGGGGGGGGGGGGGGGGGGGGGFGGGGEGGGGGGGGGGGGGGGGGGGGGDEGGGGGCGGGGEEEGGDGFGGGGGGDGGGGGGGGGGGGG?FGD75C5?FGGGG<
@M03364:276:000000000-BLYN8:1:1101:20658:1306 1:N:0:1
ACTCCTACGGGAGGCAGCAGTAGGGAATCTTCGGCAATGGACGAAAGTCTGACCGAGCAACGCCGCGTGAGTGAAGAAGGTTTTCGGATCGTAAAACTCTGTTGGTAGAGAAGAACGTTGGTGAGAGTGGAAAGCTCATCAAGTGACGGTAACTACCCAGAAAGGGACGGCTAACTACGTGCCAGCAGCCGCGGTAATACGTAGGGCCCGAGCGTTGTCCGGATTTATTGGGCGTAAAGCGAGG
+
GG9FGGGGGDGGGGGEGGGGGGGGGGGGGGGGGDGGGGGGGGGGGGDFGGGGGGGGCEDDC@FGEGEF@EFGGFGCGGGF,EFFGECEGGGGGGGGGGGGEFGGG:EEFGF?<CFGGAB<FGGGGGFGFDDFFFDGGGG<EF@FAB97>FFEGGDFDFFGFGEGCFDFF>FEEE7?>BCEGGGF7;CCC>5B>EGCGGFFFGGF719=>EG88E88C=CDGGE**<+2<<EFD)/:<>0:)75)
@M03364:276:000000000-BLYN8:1:1101:9778:1389 1:N:0:1
ACTCCTACGGGAGGCAGCAGTAGGGAATCTTCGGCAATGGGGGCAACCCTGACCGAGCAACGCCGCGTGAGTGAAGAAGGTTTTCGGATCGTAAAACTCTGTTGTTAGAGAAGAACGTTAAGTAGAGTGGAAAGTTACTTAAGTGACGGTAACTTACCAGAAAGGGACGGCTAACTACGTGCCAGCAGCCGCGGTAATACGTAGGTCCCGAGCGTTGTCCGGATTTATTGGGCGTAAAGCGAGC
+
GGDGGGGGGGGGGGGGGGGGGGFGGGFFGFFGGGGGGGGFGGGGGGGGGGGGGGGGGGGGGGGGGGGEGGGCGGGGGGGGGGGGGGGGEGGGGGGGGGGGGGGGGFFFGGGGGGGGGGFGGGGGFGFGGGGGGGGGGGGGGGFAFGGGE@GEGGCFGGGGFGGGCFGDFDEGGGFCCBFGGGGGGGGGGGGGGGGDCGGFFFGGGGGGGGGGGGGEEGGGEE8=E?0CF7E5FD==D7FCCCD)
@M03364:276:000000000-BLYN8:1:1101:13739:1396 1:N:0:1
ACTCCTACGGGAGGCAGCAGTAGGGAATCTTCGGCAATGGGGGCAACCTTGACCGAGCAACGCCGCGTGAGTGAAGAAGGTTTTCGGATCGTAAAACTCTGTTGTTAGAGAAGAACGTTAAGTAGAGTGGAAAGTTACTTAAGTGACGGTATCTAACCAGAAAGGGACGGCTAACTACGTGCCAGCAGCCGCGGTAATACGTAGGTCCCAAGCGTTGTCCGGATTTATTGGGCGTAAAGCGAGC
+
GGGGGGGGGGGGGGGGGGGGGGGGGGGGGGGGGGGGGGGGGGGGGGGGGGGGFGGGGGGGGGGGGGGGGGDGGGGGGGGGGGGGGGGGGGGGGGGGFGGGGGGGFGGGGGGGGGGGG>FGGGGFFFGFGGGGGGGGGGGAFFGGFFGDD@FGGGGGFBFGGGGGGGGGGGGGGGGGGGGGGGDCFGGFGGGGGGCEEFGGGGGGGGGGGGGGGEEGGGGGGGEEEGGGGGGGGGGECCFGGGG)
@M03364:276:000000000-BLYN8:1:1101:16759:1398 1:N:0:1
ACTCCTACGGGAGGCAGCAGTAGGGAATCTTCGGCAATGGGGGCAACCCTGACCGAGCAACGCCGCGTGAGTGAAGAAGGTTTTCGGATCGTAAAACTCTGTTGTTAGAGAAGAACGTTAAGTAGAGTGGAAAATTACTTAAGTGACGGTATCTAACCAGAAAGGGACGGCTAACTACGTGCCAGCAGCCGCGGTAATACGTAGGTCCCAAGCGTTGTCCGGATTTATTGGGCGTAAAGCGAGC
+
GGGGGGGGGGGGGGGGGGGGGGGGGGGGGGGGGGGGGGGGGGGGGGGGGGGGGGGGGGGGGGGGGGGGGGGGGGGGGGGGGGGGGGGGCGGGGGGGGGGGGGGGFGGGGGGGGGGFGFFGGGGGGGGFGFGGGGGGGDFFFGGGGGGGGGGGGGGGGGFFGGFDFGGGGGGGGGGGGGGGGGGGGGGGGGGGGGGGGGGGGGGFGF?FGGGGFDGGGCFGGGCEG6<CGGGFGGGGGFGGCDD)
@M03364:276:000000000-BLYN8:1:1101:11023:1444 1:N:0:1
ACTCCTACGGGAGGCAGCAGTAGGGAATCTTCGGCAATGGGGGCAACCCTGACCGAGCAACGCCGCGTGAGTGAAGAAGGTTTTCGGATCGTAAAACTCTGTTGTTAGAGAAGAACGTTAAGTAGAGTGGAAAATTACTTAAGTGACGGTATCTAACCAGAAAGGGACGGCTAACTACGTGCCAGCAGCCGCGGTAATACGTAGGTCCCAAGCGTTGTCCGGATTTATTGGGCGTAAAGCGAGC
+
GGGGGGGGGGGGGGGGGGGGGGFGGFFGGGGGGGGGGGGGGGGGGGGGGGGGGGGGGGGGGGGGGGGGGGE<FGGGGGGGFGGGGGGGGGGGGGCGFGGGFGGGGGGGGGGGGGGGGGGGGGCFGGGFEFGFGFFGFGGFFEGFCEFGGGGGGGGGAFFCFFGFGDGGDGGCEFEGGGGGGGGGGGGGGGGGGGGGGGGGGGGGGGGGGGGGGGGEEEGGECCE8@9EC9FGG5*:DFFGDGG9
@M03364:276:000000000-BLYN8:1:1101:12070:1536 1:N:0:1
ACTCCTACGGGAGGCAGCAGTAGGGAATCTTCGGCAATGGGGGCAACCCTGACCGAGCAACGCCGCGTGAGTGAAGAAGGTTTTCGGATCGTAAAACTCTGTTGTTAGAGAAGAACGTTAAGTAGAGTGGAAAGTTACTTAAGTGACGGTATCTAACCAGAAAGGGACGGCTAACTACGTGCCAGCAGCCGCGGGAATACGTAGGTCCCAAGCGTTGTCCGGATGTATTGGGCGTAAAGCGATC
+
GGGG@FGGGGGGEEDCGGFGGCFFGGGGFCF@<FFGG8EFFGGGGGDGGGGGFGGG:CGGGGGGGGGGGGD,CFE?CFFFGGAFGGGGEGGGFCFGFFFGF@FC8<ECFGGF<DABFF?E=D5959BFGGF<<,CFC@FGGGGEFG9C<F<CFGDCF>FFFD:C7:>*>C@CFGFGGG7FFF7CCFF@7,=CE**4=*?FFC9/;CC0/:@F=C;8E*++2*;:*<:E9EC54>EE5C>:7***
@M03364:276:000000000-BLYN8:1:1101:17077:1559 1:N:0:1
ACTCCTACGGGAGGCAGCAGTAGGGAATCTTCGGCAATGGACGAAAGTCTGACCGAGCAACGCCGCGTGAGTGAAGAAGGTTTTCGGATCGTAAAACTCTGTTGTTAGAGAAGAACAAGGATGAGAGTAAAACGTTCATCCCTTGACGGTATCTAACCAGAAAGGGACGGCTAACTACGTGCCAGCAGCCGCGGTAATACGTAGGTCCCAAGCGTTGTCCGGATTTATTGGGCGTAAAGCGAGC
+
GGGGGGGGGGGGGGGGGGGGGGGGGGGGGGGGGGGGGGGGGGGGGGGGGGGGGGGGGGGGGGGGGGCCGGGGGGGGGGGGDGGGGGGGGGGGGGGGGGGGGGGGGGGG9FFGGGGGGGGGGGGGGGG=?DGGGGDFGGGEFGGGGGGGGGGGGGGGFGGGGGGFFGGGGGGGGGGGGGGGGGFG@FGFGGGGGGGGGGGGGGGGGGGGGGFE5CAGGGGGGGEEGGGGGGGFGGGGGGGGGD73
@M03364:276:000000000-BLYN8:1:1101:13262:1560 1:N:0:1
ACTCCTACGGGAGGCAGCAGTAGGGAATCTTCGGCAATGGGGGCAACCCTGACCGAGCAACGCCGCGTGAGTGAAGAAGGTTTTCGGATCGTAAAACTCTGTTGTTAGAGAAGAACGTTAAGTAGAGTGGAAAGTTACTTAAGTGACGGTATCTAACCAGAAAGGGACGGCTAACTACGTGCCAGCAGCCGCGGTAATACGTAGGTCCCAAGCGTTGTCCGGATTTATTGGGCGTAAAGCGAGC
+
GGGGGGGGGGGGGGGGGGGGGGGGGGGGGGGGGGGEGGGGGGGGGGGGGGGGGGGGGGGGGGGGGGGGGGGGGGGGGGGGGGGGGGGGGGGGGGGGGGGGGGGGGGGGGGGGGGGGGGGGGGGGGGGGGGGGGGGGGGGGGGGGGGGGGGGGGGGGGGGGGGGGGGGGGGGGGGGGGGGGGGFFGGGGGGGGGGGGGFGGGGFGGGGGGGGGGGGGGGGGGGDEGFGGGGGGGGGGGGGGGGG3
@M03364:276:000000000-BLYN8:1:1101:22246:1640 1:N:0:1
ACTCCTACGGGAGGCAGCAGTGGGGAATATTGCACAATGGGCGCAAGCCTGATGCAGCCATGCCGCGTGTATGAAGAAGGCCTTCGGGTTGTAAAGTACTTTCAGCGAGGAGGAAGGCGTTGTGGTTAATAACCGCAGCGATTGACGTTACTCGCAGAAGAAGCACCGGCTAACTCCGTGCCAGCAGCCGCGGTAATACGGAGGGTGCAAGCGTTAATCGGAATTACTGGGCGTAAAGCGCACG
+
GGGGGGGGGGGGGGGDGGGGGGGGGEFGFGGGGGGGGFGGGGGGGGGGGGFGGGGGGGGGGGGGGGGGGGGGGGGGGGGGGGFGGGGGGGGGGGGGGGGGGFGGGGGGGGGGDFGGFFFFGGGGGFGGGGCFDFFGGGGGGGGGGGGFFEGGEECEEFEFGGGGGGGGGGGGGFFGGGFGGGGGGGGGGGEGGGGGG9BFEEGGGGGGGGGGGGGGFDGGGGGGGGGGGGGGDDGDGG7DGDDC
@M03364:276:000000000-BLYN8:1:1101:10173:1693 1:N:0:1
ACTCCTACGGGAGGCAGCAGTAGGGAATCTTCGGCAATGGGGGCAACCCTGACCGAGCAACGCCGCGTGAGTGAAGAAGGTTTTCGGATCGTAAAACTCTGTTGTTAGAGAAGAACGTTAAGTAGAGTGGAAAGTTACTTAAGTGACGGTATCTAACCAGAAAGGGACGGCTAACTACGTGCCAGCAGCCGCGGTAATACGTAGGTCCCAAGCGTTGTCCGGATTTATTGGGCGTAAAGCGAGC
+
GGGGGGGGGGGGGGGGGGGGGGGGGGGGGGGGGGGGGGGGGGGGGGGGGGGGGGGGGGGGGGGGGGGGGGGGGGGGGGGGFGGGGGGGGGGGGGGGGGGGGGGGGGGGGGGGGGGGGFGGGGGGGGGFGGGGGGGGGGGGGGGGGGGGGGGGGGGGGGGGGGFFGGGGGGGGGGGGGGGGGGGGGGGGGGGGGGGGGGGGGGFGGGGGGGGGGGGEGGFFGGGGGF?FFFGGGGGGGGGGDDG3
@M03364:276:000000000-BLYN8:1:1101:9939:1737 1:N:0:1
ACTCCTACGGGAGGCAGCAGTAGGGAATCTTCGGCAATGGGGGCAACCCTGACCGAGCAACGCCGCGTGAGTGAAGAAGGTTTTCGGATCGTAAAACTCTGTTGTTAGAGAAGAACGTTAAGTAGAGTGGAAAATTACTTAAGTGACGGTATCTAACCAGAAAGGGACGGCTAACTACGTGCCAGCAGCCGCGGTAATACGTAGGTCCCAAGCGTTGTCCGGATTTATTGGGCGTAAAGCGAGC
+
GGGGGGGGGGGGGGGGGGGGGGGGGGGGGGGGGGGGGGGGGGGGGGGFGGGGGGGGGGGGGGGGGGGGGGGGGGGGGGGGG9FGGGGGGGGGGGGGGGGGGGGGGGGGGGGGGGGGGFGGGGGGGCFFGGGGGGFGGGFGFAFFE9FFGGFGGGGGGGGGGGGGF7FFGDGGGGFGGGGGGGGGGGGFCFEGGGCEEGGFGGGFEFGCFGFGFEGGGGGGGCEEEFFFGCGFF)2:DGGFC79)
@M03364:276:000000000-BLYN8:1:1101:8415:1739 1:N:0:1
ACTCCTACGGGAGGCAGCAGTAGGGAATCTTCGGCAATGGACGAAAGTCTGACCGAGCAACGCCGCGTGAGTGAAGAAGGTTTTCGGATCGTAAAACTCTGTTGGTAGAGAAGAACGTTGGTGAGAGTGGAAAGCTCATCAAGTGACGGTAACTACCCAGAAAGGGACGGCTAACTACGTGCCAGCAGCCGCGGTAATACGTAGGTCCCGAGCGTTGTCCGGATTTATTGGGCGTAAAGCGAGC
+
GGGGGGGGGGGGGGGGGGGGGGGGGGGGGGGGGGGGGGGGGFGGEGGGGGGGAFGGGGGGGGGGGGGEGGGGGGGGGGGGGGGGGGGGGGGGGGGGGGGGGGGGGGGGAFGGGGGGGGGFGGGGGGGFFGGGGGGGGDGFGFGGGG9FGGFGGGGGGGGGGGGGGGFGGGGGGG7DGGGGGCGFGFGGFFE5CEEEEGCEFF9CGGF9C8AEGEECEEFFEGEEGC:FGFGFGG*/>FFF3*9)
@M03364:276:000000000-BLYN8:1:1101:21683:1759 1:N:0:1
ACTCCTACGGGAGGCAGCAGTGGGGAATATTGCACAATGGGCGCAAGCCTGATGCAGCCATGCCGCGTGTATGAAGAAGGCCTTCGGGTTGTAAAGTACTTTCAGCGAGGAGGAAGGCATTAAGGTTAATAACCTTAGTGATTGACGTTACTCGCAGAAGAAGCACCGGCTAACTACGTGCCAGCAGCCGCGGTAATACGTAGGTCCCAAGCGTTGTCCGGATTTATTGGGCGTAAAGCGAGCG
+
GGGGGGGGGGGGDGGGGGGGGGGGGGGGGGGGGG<FGGGGGDGGGEFGGGGGGGGGGGGGGGGGGGGEGGGGGGGGGGGGGGGGGGGGGGGGG9FCGCGGGGGGGGGGGGGGF7FFG8AFGGGGGGGGGGGGGGGGFFGGGFEFEGGGGGGGGGGGGGG7FFGFGGFGGGGGGGF=FEGGFGGGGGGFGGGGGEGGGGGG9?FGF<CGGGGGGGGGGGDEGCEEDGFGEGGGGGGGFGFDCDG)
@M03364:276:000000000-BLYN8:1:1101:10830:1779 1:N:0:1
ACTCCTACGGGAGGCAGCAGTGGGGAATATTGCACAATGGGCGCAAGCCTGATGCAGCCATGCCGCGTGTATGAAGAAGGCCTTCGGGTTGTAAAGTACTTTCAGCGAGGAGGAAGGTGTTGTGGTTAATAACCGCAGCAATTGACGTTACTCGCAGAAGAAGCACCGGCTAACTCCGTGCCAGCAGCCGCGGTAATACGGAGGGTGCAAGCGTTAATCGGAATTACTGGGCGTAAAGCGCACG
+
GGGGGGGGGGDGGGGGGGGGGFGFFGGGGGGGGGGGGGGGGGGGGGGGFGGGGGGGGGGGGGGGGGGGGGGGFGGGGGFGGGGGGFGDGGGGFEGFEFGGGEGGGGG@FGDGFG<EGFGFGEFGGGGGGGGGGFGDGGGGGGFGGEGGGGGGGGGGGGGGGGGGGGGGGGGGGFGG?CFGGGG,:<CG@BCC5CE@FFGG>8EGG58CFCCCEG:CFFGGGGDFC9:F97CD3):5<::9)5<)
@M03364:276:000000000-BLYN8:1:1101:22295:1795 1:N:0:1
ACTCCTACGGGAGGCAGCAGTAGGGAATCTTCCACAATGGACGAAAGTCTGATGGAGCAACGCCGCGTGAGTGAAGAAGGTTTTCGGATCGTAAAACTCTGTTGTTGGAGAAGAACGTATTTGATAGTAACTGATCAGGTAGTGACGGTATCCAACCAGAAAGCCACGGCTAACTACGTGCCAGCAGCCGCGGTAATACGTAGGTGGCAAGCGTTGTCCGGATTTATTGGGCGTAAAGCGAGCG
+
FGGGGGGGGGGFGGCCFDGDGGGGGDGGGGGG<FGGGGGGGFGGCGFGGGGGGGGGGGGGGGFEGGGGFCFFFGFFGGGGFGADFGGGGGGGGGGGGGFCDGGGGGGGGGGGGGEGGFG9FGFF9FGFFGGDFFGGGGGGGGGGGGGGGGGFGGGGGGGG8FGGFGGGGGGGGGGGGGGFGGGG7DFFFEGECCGGGGGGEFF:EGGGGFC5CECC=:CEECCCGFGGGGGGGCEEGGGGGGGD
@M03364:276:000000000-BLYN8:1:1101:19358:1798 1:N:0:1
ACTCCTACGGGAGGCAGCAGTAGGGAATCTTCGGCAATGGGGGCAACCCTGACCGAGCAACGCCGCGTGAGTGAAGAAGGTTTTCGGATCGTAAAACTCTGTTGTTAGAGAAGAACGTTAAGTAGAGTGGAAAATTACTTAAGTGACGGTATCTAACCAGAAAGGGACGGCTAACTACGTGCCAGCAGCCGCGGTAATACGTAGGTCCCAAGCGTTGTCCGGATTTATTGGGCGTAAAGCGAGC
+
GGGGGGGGGGGGGGGGGGGGGGGGGGGGGGGGGGGGGGGGGGGGGGGGGGGGGGGGGGGGGGGGGGGGGGGGGGGGGGGGGCACFGGGGGGGGGGGGGGGGGGG<FGGGGGGGGGGGGGGGGGGGGGGGGGGGFGGGGGFGGGGGGGGGGGGGGGGGGGGGGGGGGGGGGGGGGCGGGGGFGGGGGGGDGGGGGGGGGGFGGDG@CGFCFGGGGGGGGGGGDCGG6FFGGGGGGGGGGGFGGG)
@M03364:276:000000000-BLYN8:1:1101:19913:1807 1:N:0:1
ACTCCTACGGGAGGCAGCAGTAGGGAATCTTCGGCAATGGACGAAAGTCTGACCGAGCAACGCCGCGTGAGTGAAGAAGGTTTTCGGATCGTAAAACTCTGTTGTCAGAGAAGAACAAGGGTGAGAGTGGAAAGTTCACCCCTTGACGGTATCTGACCAGAAAGCCACGGCTAACTACGTGCCAGCAGCCGCGGTAATACGTAGGTGGCAAGCGTTGTCCGGATTTATTGGGCGTAAAGCGAGC
+
GGGGGGGGGGGGGGGGGGGGGGGGGGGGGGGGGGGGGGGGGGGGCGEFFGGGGGGGGGGGGGGGGGGGGGGGGGGGGGGGGGGGGGCGGGGGGGGGGGGGGGGFGGGGGGGGGGGGGGGGGGGGGGGGGGGGGGGGGG9FGGGGGGGGGGGGGGGGGGGGGGFFGGGGGGGGGGGGGGGGGGGGGGGFGGGGGGGGGGGGGGGGGGGGGGGGGGGGGEGGGGEGEFGGGFFCDGGGGGGGD<D9
@M03364:276:000000000-BLYN8:1:1101:18557:1822 1:N:0:1
ACTCCTACGGGAGGCAGCAGTGGGGAATATTGGACAATGGGCGAAAGCCTGATCCAGCCATGCCGCGTGTGTGAAGAAGGTCTTCGGATTGTAAAGCACTTTAAGTTGGGAGGAAGGGCATTAACCTAATACGTTAGTGCTTTGACGTTACCGACAGAATAAGCACCGGCTAACTCTGTGCCAGCAGCCGCGGTAATACAGAGGGTGCAAGCGTTAATCGGAATTACTGGGCGTAAAGCGCGCG
+
GGGGGGGGGGGGEGGGGGGGGGGGGGGGGGGGGGGGGGGGGGGGGGGGGGGGGGGG9FGGGGGGGGGEEGGGGGGGGGGGGGGGGGGGGGGGGGFGGGGGGGGGGGFGGGGGDFGGGEFGGGEFGGGGGGGGGGGGGGGGGGGGGGGGGGGGGGGGGGGGFGGGGGGDGGGGGGGGGGC;AEDCFFGGGGGGGGEGGGGGCF8BBGGGGGGGGGGGGGGGGGGGGGGGGGGGDGGGGGGGGGGG
@M03364:276:000000000-BLYN8:1:1101:8934:1831 1:N:0:1
ACTCCTACGGGAGGCAGCAGTGGGGAATATTGCACAATGGGCGCAAGCCTGATGCAGCCATGCCGCGTGTATGAAGAAGGCCTTCGGGTTGTAAAGTACTTTCAGCGAGGAGGACGTCATTAAGGTTAATAACCTTAGTGATTGACGTTACTCGCAGAAGAAGCACCGGCTAACTCCGTGCCAGCAGCCGCGGTAATACGGAGGGTGCAAGCGTTAATCGTAATTACTGGGCGTAAAGCGCACG
+
FGGGGGGGGGGGGGGGGGGFFFFGGEGGFCFFFFGFFGGGFFFGGGDGGGGGGCGGGGCGGGGGGGGGGEG9,CF?<FFCGGGGFGGCEFGGGFFGFGGGFEFFGGGFFGEG7F+@4?7AB9FGF,CCA,FGGGFGGGGGGGGGGG+@FF:CFEGDCFGFFGGGGGG@7FCCFCCF>CFFGGFEGGG>8CCG*=58;;+:CE>CEGGCCE<@=**/7+<F:=CEGCCF:6;7CDE57CFD<<<1
@M03364:276:000000000-BLYN8:1:1101:10476:1869 1:N:0:1
ACTCCTACGGGAGGCAGCAGTAGGGAATCTTCGGCAATGGGGGCAACCCTGACCGAGCAACGCCGCGTGAGTGAAGAAGGTTTTCGGATCGTAAAACTCTGTTGTTAGAGAAGAACGTTAAGTAGAGTGGAAAGTTACTTAAGTGACGGTATCTAACCAGAAAGGGACGGCTAACTACGTGCCAGCAGCCGCGGTAATACGTAGGTCCCAAGCGTTGTCCGGATTTATTGGGCGTAAAGGGTGC
+
GGGGGGGGGGGGGGGGGGGGGGGGGGGGGGGGGGGGGGGGGGGGGGGGGGGGGGGGGGGGGGGGGGGFGGGGGGGGGGGGGGGGGGGGGGGGFGGGGGGGGGGGFGGGGGGGGGGGGFGGGGGGGGGGGGGGGGGGGGGGGGGGGGGGGGGGGGGGFFGGFGGGGDG*@FGDGGGGGGGFGGGGGGGGGGGGGGEGGGGGGGGGGGFFGGGGGGGGGGGFGGGCE6:CFFFGGGCEG3>FDCD*
@M03364:276:000000000-BLYN8:1:1101:11316:1874 1:N:0:1
ACTCCTACGGGAGGCAGCAGTGGGGAATATTGGACAATGGGCGAAAGCCTGATCCAGCCATGCCGCGTGTGTGAAGAAGGTCTTCGGATTGTAAAGCACTTTAAGTTGGGAGGAAGGGCATTAACCTAATACGTTAGTGCTTTGACGTTACCGACAGAATAAGCACCGGCTAACTCTGTGCCAGCAGCCGCGGTAATACAGAGGGTGCAAGCGTTAATCGGAATTACTGGGCGTAAAGCGCGCG
+
GGGGGGGGGGGGGGGGGGGGGGGGGGGGGGGGGGGGGGGGGGGGGGGGGGGGGGGGGGGGGGGGGGGGGGGGGGGGGGGGGGGGGGGGGGGGGGGGGGGGGGGGGGFGGGGGGGFGGGGGGGGGGGGGCGGGGGGGGGGGGGGGGGGGGGGGGGGDGGGGGGGFGGGGGGGGGGEFFGGGGGGGGGGGGGGGGGCEGGFGGDGGGGGGGGGGGGEDFGFGGGGGFDFFFGFGGGGDC7>5CCGD
@M03364:276:000000000-BLYN8:1:1101:13594:1894 1:N:0:1
ACTCCTACGGGAGGCAGCAGTGGGGAATATTGCACAATGGGCGCAAGCCTGATGCAGCCATGCCGCGTGTATGAAGAAGGCCTTCGGGTTGTAAAGTACTTTCAGCGAGGAGGAAGGCATTAAGGTTAATAACCTTAGTGATTGACGTTACTCGCCGAAGAAGCACCGGCTAACTCCGTGCCAGCAGCCGCGGTAATACGGAGGGTGCAAGCGTTAATCGGAATTACTGGGCGTAAAGCGCACG
+
FGGGGGGGGGGGDGGGGGGGGGGGGGFGFGGGGFGGGFGGD<FGEFDDGGGGGGGGGGGGCFGGGGGFGE,CEEFGGGGGGFGGGG@C<FFGGGGGG9FF<FCDGG@+@FFEGGC,FDFGFG?F<EFGCEF9,F??FGEA?FAF9FC6@,@3@+++@FGGG?FGCF7FGDGGF:@2<E1>FFFGDGFDFEC5E8E7CCC*888:E*18BFFGECEGFCCCEEG=C@CGGCFDDG*27FFGG<75
@M03364:276:000000000-BLYN8:1:1101:19932:1916 1:N:0:1
ACTCCTACGGGAGGCAGCAGTGGGGAATATTGCACAATGGGCGCAAGCCTGATGCAGCCATGCCGCGTGTATGAAGAAGGCCTTCGGGTTGTAAAGTACTTTCAGCGAGGAGGAAGGCATTAAGGTTAATAACCTTGGTGATTGACGTTACTCGCAGAAGAAGCACCGGCTAACTCCGTGCCAGCAGCCGCGGTAATACGGAGGGTGCAAGCGTTAATCGGAATTACTGGGCGAAAAGCGCACG
+
GGGGFGGGGGGGGGGGGGGGGGGGGGGGGGGGGGGGGGGGGGGGGGGGGGGGGGGGGGGGGGGGGGGGGGFGGGGGGGGGFGGGGGGGGGGGGGGFGGGGGGFDFDGEGGGGGGFFGGGCDFGGGGFAFGGGD<FFFGGGG9FGGDE+@DCFC=BEECFFGFGGGGCGGGGGGGGGGEGFGFBCEGEFFGGGDBEECFGC>8EGGGGGGECCEG=EG7CGE5ECFCEDEGGGG)*2/CFDDDC5
@M03364:276:000000000-BLYN8:1:1101:20711:1921 1:N:0:1
ACTCCTACGGGAGGCAGCAGTGGGGAATATTGCACAATGGGCGCAAGCCTGATGCAGCCATGCCGCGTGTATGAAGAAGGCCTTCGGGTTGTAAAGTACTTTCAGCGAGGAGGAAGGCGTTGTGGTTAATAACCGCAGCGATTGACGTTACTCGCAGAAGAAGCACCGGCTAACTCCGTGCCAGCAGCCGCGGTAATACGGAGGGTGCAAGCGTTAATCGGAATTACTGGGCGTAAAGCGCACG
+
GGFGGGGGG>FEFGGGGGGGFFGGGEEGGGGFGGGGGFGFGGGGGGGGGGGGGFGGGGCFGFFFGGGGGEGFGGGCFGGGGGGFGGGGFFEGDFGFGFEFFFGGGGGGGDEEEGF<FFFBFGCGDFGGGFEGEGGGDGGGGCGGFEFGDGGGGGFGG@>DFGGGGGGDGGGG7BFGGGGFDGGGGGGCFGCBEGGDGCF5BBCEG*A8CGGGCEGGFCFGGG=EFCFGGEGFDGCGGGGGGGD<
@M03364:276:000000000-BLYN8:1:1101:14213:1955 1:N:0:1
ACTCCTACGGGAGGCAGCAGTAGGGAATCTTCGGCAATGGGGGCAACCCTGACCGAGCAACGCCGCGTGAGTGAAGAAGGTTTTCGGATCGTAAAACTCTGTTGTTAGAGAAGAACGTTAAGTAGAGTGGAAAGTTACTTAAGTGACGGTATCTAACCAGAAAGGGACGGCTAACTACGTGCCAGCAGCCGCGGTAATACGTAGGTGGCAAGCGTTATCCGGATTTATTGGGCGTAAAGCGAGC
+
GGGGGGGGGGGGGGGGGGGGGGGGGGGGGGGGGGGGGGGGGGGFGFGEFFFGFFGGGGGGGGGGGGGGGEGGGGGGGGGCFGFFGGGGGGGEFFGFGGGGGGGGGGGGGG9FFGGFCGGGGCFGGGGFGGGG9FDDEGGGGGFFGDGGGGGFFGFFGDGGCGBFFFGGFFGGG?FFGGGGGGFGGFEGGFGGCCGGGFGFG99CECFF68>FFEGGDCFC7EGGCFC?EG+:CDE=/>FFDDG)
@M03364:276:000000000-BLYN8:1:1101:15826:1998 1:N:0:1
ACTCCTACGGGAGGCAGCAGTAGGGAATCTTCGGCAATGGGGGCAACCCTGACCGAGCAACGCCGCGTGAGTGAAGAAGGTTTTCGGATCGTAAAACTCTGTTGTTAGAGAAGAACGTTAAGTAGAGTGGAAAATTACTTAAGTGACGGTATCTAACCAGAAAGGGACGGCTAACTACGTGCCAGCAGCCGCGGTAATACGTAGGTCCCAAGCGTTGTCCGGATTTATTGGGCGTAAAGCGAGC
+
GGDFGCEFEGGGGGGGGGGGGGGGGFGGGGEGFGGCFFFGGGGDEFD@FGGGGCEEGGGGGEGGGGG@FFGGGGFFFGGGCFFGAFGGGDFEGGFDFAFGGGFFGFFCGGGFGGGGGFFGFDFAFGGADDFDFG9DEFGADEA@==C<EFGGFGGCGCFDCFFFGGGGGGGGGGGGGGG:CG7;BCFFG,=EEEGCE;CCF+?CEC9+*+<C8E5?EGGGE5*::C?CF7FFGGCCDDDGG3DC
@M03364:276:000000000-BLYN8:1:1101:7510:1998 1:N:0:1
ACTCCTACGGGAGGCAGCAGTAGGGAATCTTCCACAATGGACGAAAGTCTGATGGAGCAACGCCGCGTGAGTGAAGAAGGTTTTCGGATCGTAAAACTCTGTTGGTAGAGAAGAACGTTGGTGAGAGTGGAAAGCTCATCAAGTGACGGTAACTACCCAGAAAGGGACGGCTAACTACGTGCCAGCAGCCGCGGTAATACGTAGGTCCCGAGCGTTGTCCGGATTTATTGGGCGTAAAGCGAGC
+
GGGGGGGGGGGGGGGGGGGGGGGGGGGGGGGGGGGGGGGGGGGGGEGFGFFGGFGGGGGGGGGGGGGGGDFFGGGGFFGGGGGGGGGGGGGGGGGGGGGGGGGGGGGGGFGGGGGGGGGGGGGGG<EFFDGDGGGGGGGFGFGGGGGGGGGGFFGGGGGGGGCFGFGGFGGGGGGGGGCFFFFGDGGGGGGEGGEGGGGGFGGGGGGGGE5ECEGEGGGGGG558?CF?FDFGDCCDFCGGGG)
@M03364:276:000000000-BLYN8:1:1101:14669:2126 1:N:0:1
ACTCCTACGGGAGGCAGCAGTGGGGAATATTGCACAATGGGCGCAAGCCTGATGCAGCCATGCCGCGTGTATGAAGAAGGCCTTCGGGTTGTAAAGTACTTTCAGCGAGGAGGAAGGCGTTAAGGTTAATAACCTTGGCGATTGACGTTACTCGCAGAAGAAGCACCGGCTAACTCCGTGCCAGCAGCCGCGGTAATACGGAGGGTGCAAGCGTTAATCGGAATTACTGGGCGTAAAGCGCACG
+
GGGGGGGGGGGGGGGGGGFGFGGGGGGGGGGGGGGGGGGGGGGGGGGGGFGGGGGDFGFDFGGGGGG:BFGGCGGGFGGGGGGGGGGGGGGGGGFFGGGGGGGGGGGEFGGGGGGGGGGGGGGGGGGFGGGGDFGGGGGGGGGDCGGGGGGGCGGGGGGGFCAFFGGGGGGGGGGGGGFG@FGGGGGC@EGGGGGGGGGGGECEGGEEFCFGGGEGFGGGGDGGFGGGGGDGGGGGGGGGGG</
@M03364:276:000000000-BLYN8:1:1101:19579:2160 1:N:0:1
ACTCCTACGGGAGGCAGCAGTGGGGAATATTGCACAATGGGCGCAAGCCTGATGCAGCCATGCCGCGTGTATGAAGAAGGCCTTCGGGTTGTAAAGTACTTTCAGCGAGGAGGAAGGCGTTGTGGTTAATAACCGCAGCGATTGACGTTACTCGCAGAAGAAGCACCGGCTAACTCCGTGCCAGCAGCCGCGGTAATACGGAGGGTGCAAGCGTTAATCGGAATTACTGGGCGTAAAGCGCACG
+
GGGGGGGGGGDGGGGGGGGGGGGGGGGGGGGGGGGGGGGGGGGGGGGGGGGGGGGGFGGGGGGGGGG+CFGGGGGCFGEGGGGGGGGGGDGGGGGGEGFFGGGGGGGGGGGGGGGGEGGFFGGDGGGGGGGFGGDGDGGGGGGGGGGFFGGGGGGGGGGGGGGGGGDEGGEEGCCFFGGGGGGGGECFFGGGGGGCBEFFDE5CCCEEGGFGGGGGG9EFEGEGGGGGGGGGGGGGGGFDDCD7
@M03364:276:000000000-BLYN8:1:1101:10661:2168 1:N:0:1
ACTCCTACGGGAGGCAGCAGTGGGGAATATTGGACAATGGGCGAAAGCCTGATCCAGCCATGCCGCGTGTGTGAAGAAGGTCTTCGGGTTGTAAAGCACTTTAAGTGGGGAGGAAGGGCATTAACCTAATACGTTAGTGTTTTGACGTTACCGACAGAATAAGCACCGGCTAACTCCGTGCCAGCAGCCGCGGTAATACGGAGGGTGCACGCGTTAATCGGAATTACTGGGCGTAAAGCGCACC
+
CFGGGGGGGGGGGGGGGGG<CC-,@@FFDFGFG,CF<FEGGDGGC@@FEEAFGDFFFGFG<CA,@@78>,CFGG9<,=CD=EFG<=?+:=74<CC5AEFBEF,5CC,F<=C>++4A+:7=A<EE<?F<<5@DBA,335E<,>=,CFEFGGG93C+@C,,,3,3,:F@@<:CC:FG?FG>:FEG,:CFG,:EE:BCECFGGB*=C@8EEG+/:8C887?FGECCF+<EC97CC))7:>*:DGGG)
@M03364:276:000000000-BLYN8:1:1101:10244:2175 1:N:0:1
ACTCCTACGGGAGGCAGCAGTGGGGAATCTTCCACAATGGACGAAAGTCTGATGGAGCAACGCCGCGTGAGTGAAGAAGGTTTTCGGGTTGTAAAACTCTGTTGTTGGGGAAGAACGGATTGGATAGTAACTGATCAGGTAGGGACGGTATCCAACCAGAAAGCCACGGCTAACTACGTTCCAGCAGCCGCGGTAATACGTAGGTTGCAAGCGTTGTCCGGATTTATTGGGCGTAAAGCGAGCG
+
@FEGGGGGGGGGGCGGGGGGG,FFGDEGGGGEG9FEFGGGGGFECGGFGFGGFD?EEGFGDEGGGGGGGGGGGG,EF=FG,,CFGEG:F+@FGGG9FFGGGG95E,BF+@FEFGG<F+4BB,,>D,BEFA,:,,,:DAC?,<++36@B>CCFGCCF++,5<F>37,3@F@EDCFC9<:F,>D@;DB>CCEDCE58EFGDC<9EG@+=8BF7*=CE52+<AEEE=F?E?:?C7)/:=CF7><7D7
@M03364:276:000000000-BLYN8:1:1101:15984:2192 1:N:0:1
ACTCCTACGGGAGGCAGCAGTGGGGAATATTGCACAATGGGCGCAAGCCTGATGCAGCCATGCCGCGTGTATGAAGAAGGCCTTCGGGTTGTAAAGTACTTTCAGCGAGGAGGAAGGCATTAAGGTTAATAACCTTAGTGATTGACGTTACTCGCAGAAGAAGCACCGGCTAACTCCGTGCCAGCAGCCGCGGTAATACGGAGGGTGCAAGCGGTAATCGGAATTACTGGGCGTAAAGCGCACG
+
GGGGGGGGGGGGGGGGGGGGGGGGGGGGFGGGGGGGGGGGGGGEGGGGGGGGGGGGCG8FCFGGGGGGGBEGGGGGGGGGCEFGGGGEGGGGGFGGF<FG,FFF<?44CC@CFGGGGFFFF<EAD?FAFAFD@>FFC9ADFFFFGFDEGFF=FGGGCGFFGGCF7FFGGGG@FGE9<EC*>8;?*8:>FC**=B>C99CCG58CCEE5CGF=E*=E5CGGGD=FGDFFGGGGGGG=1C*C<CC/
@M03364:276:000000000-BLYN8:1:1101:10519:2230 1:N:0:1
ACTCCTACGGGAGGCAGCAGTGGGGAATATTGCACAATGGGCGCAAGCCTGATCCAGCCATGCCGCGTGTGTGAAGAAGGTCTTCGGATTGTAAAGCACTTTAAGTTGGGAGGAAGGGCATTAACCTAATACGTTAGTGTTTTGACGTTACCGACAGAATAAGCACCGGCTAACTCTGTGCCAGCAGCCGCGGTAATACAGAGGGTGCAAGCGTTAATCGGAATTACTGGGCGTAAAGCGCGCG
+
GGGGGGGGGGGGGGGGGGGGGGGGGGGGGGGGFGGGGGGGGGGGGGGGGGGGGFEGGGGGGGGGGGGGGGGGGGGGGGGGGGGGGGG>FGGGGGGGGGGCGGGGGGGEGGGGEGGGGGGGGGGGGGGGGGGGGGGGGGGGFGGGGGGGGGGGGGGGGGGGGGGFGGGGGDGGFGGGCGGGGGGGGGGGGGGGGGGGGGGGGFGGGGGGGGGGGGGGGDFGDEEF@FG?CGGGGGC5DFGGDCGD
@M03364:276:000000000-BLYN8:1:1101:24320:2291 1:N:0:1
ACTCCTACGGGAGGCAGCAGTAGGGAATCTTCGGCAATGGGGGCAACCCTGACCGAGCAACGCCTCGTGTGTGAAGAAGGTTTTCGGATCGTAAAATACTTTTGTTAGAGAAGAACGTAAAGTAGTGTGGAAAGTTACTCAAGTGCCGTACTCTAACCAGAAAGGCACGGCAAATACCGTCCCAGAACCCGCGGAAATCCGTAGGTCCAAAGCGTGGTCGGGATTTATTGGCGTCAATGCCACC
+
FG,FFGGGGDGGGGGGDEFFGCGGGGFGFFGCC,CFFFGGCFG@CF,,B6F@,<+7@FC,,@FC,B@FE6,CFFF?FCFG,?FDFGG+88+BAFF,,,C,,C5AFCAA9BB,ABF,CD,,+,5,,,8,8+:,5,C<7CC5A<,,,7,@+6++7@,FA,@FGC7,:,3,@3*3@,,,33*1*4*6,,,,61**B***12++11*4;C9F?F+**:=*1:0*:*2>F++A+3A0)1*2>**20C**
@M03364:276:000000000-BLYN8:1:1101:15457:2298 1:N:0:1
ACTCCTACGGGAGGCAGCAGTGGGGAATATTGCACAATGGGCGCAAGCCTGATGCAGCCATGCCGCGTGTATGAAGAAGGCCTTCGGGTTGTAAAGTACTTTCAGCGAGGAGGAAGGCGTTAAGGTTAATAACCGCAGCGATTGACGTTACTCGCAGAAGAAGCACCGGCTAACTCCGTGCCAGCAGCCGCGGTAATACGGAGGGTGCAAGCGTTAATCGGAATTACTGGGCGTAAAGCGCACG
+
GGGGGGGGGGGGGGGGGGGGGGGGGGGGGGGGGGGGGGGGGGGGGGGGGGGGGGGGGGGGGGGGGGGFGGGGGGGGGGGGFGGGGGGGGGGGGGGGGGGGGGCFEGGCFGGGGGGGGGGCFEGGGGGFGGGGFDEGGGGGGGGGGGGGGGGGGGGGGGGGGGGGGGGGGGGGGGF9FEE@@FGGGGGGGGCGGGGGGGGGGDGGGEGEGGFCEEGEGGGGGDGGGGGGGGGGGGGGGGGGGGGC
@M03364:276:000000000-BLYN8:1:1101:13492:2338 1:N:0:1
ACTCCTACGGGAGGCAGCAGTGGGGAATATTGCACAATGGGCGCAAGCCTGATGCAGCCATGCCGCGTGTATGAAGAAGGCCTTCGGGTTGTAAAGTACTTTCAGCGAGGAGGAAGGCATTAAGGTTAATAACCTTAGTGATTGACGTTACTCGCAGAAGAAGCACCGGCTAACTCCGTGCCAGCAGCCGCGGTAATACGGAGGGTGCAAGCGTTAATCGGAATTACTGGGGGTAAAGCGCACG
+
GGGGGGGGGGGGGGGGGGGGGGGGGGGGGGGGGGGGGGGGGGGGGGGGGGGGGGGGGGFFGGGGGGGGGGGGGGGGGGGGGGGGGGGGGGGGGGGGGGGGGGGGGCFFGGGGGGGGGGGGGGGGGGGGGGGGGGGGGGGGGGGGDGGGGGGGGEEGGGGGGGGGGGGGGGGGGGGGGGGGGGFFGGGGGGGEGGGDFGGGGGGGGGGGGFFGGGGGGGGGGGGGGGGFGGGGGDCC7:FGGGG5
@M03364:276:000000000-BLYN8:1:1101:18107:2356 1:N:0:1
ACTCCTACGGGAGGCAGCAGTGGGGAATATTGCACAATGGGCGCAAGCCTGATGCAGCCATGCCGCGTGTATGAAGAAGGCCTTCGGGTTGTAAAGTACTTTCAGCGAGGAGGAAGGTGTTGTGGTTAATAACCGCAGCAATTGACGTTACTCGCAGAAGAAGCACCGGCTAACTCCGTGCCAGCAGCCGCGGTAATACGGAGGGTGCAAGCGTTAATCGGAATTACTGGGCGTAAAGCGCACG
+
FGGGGGGGGGGGGGGGGGGGGGGGGGGGGGGGGGGGGGGGGGGGGGGGGFGGGGGGGGGGGGGGGGGGGGGGGGGGGGGGGGGGGGGGGGGGGGGGGGGGGGGGGGGGGGGGGCFGGFGGGGGGGGGGGGGGGGGGGGG8AFFGGGGGGGGGGGGGGGFGGGGGFFFGFGGDGGGGGGGGGGFGGGGGGGGGGGGCFFGGGGGGGGGGGGGGE8EGFGGGGGGFFFFGGGGGGGGG3C>G)9C5
@M03364:276:000000000-BLYN8:1:1101:15640:2368 1:N:0:1
ACTCCTACGGGAGGCAGCAGTGGGGAATATTGCACAATGGGCGCAAGCCTGATGCAGCCATGCCGCGTGTATGAAGAAGGCCTTCGGGTTGTAAAGTACTTTCAGCGAGGAGGAAGGCGTTGTGGTTAATAACCGCAGCGATTGACGTTACTCGCAGAAGAAGCACCGGCTAACTCCGTGCCAGCAGCCGCGGTAATACGGAGGGTGCAAGCGTTAATCGGAATTACTGGGCGTAAAGCGCACG
+
GGGGGGGGGGGGGGGGGGGGGGGGGGGGGGGGGGGGGGGGGGGGGGGGGGGGGGGGGGGGGGGGGGGGGGGGFGGGGGGGGGGGGGGGGGGGGGGGGGGGGGGGGGGGGGGGGGGGGGGGGGGGGGGGGGGGGGGGGG7FCGGGGGGGGGGGGGGGEEFGGCFGGGGGDGGGGGGGGGGGGGGGGGGGGGGGGGGGGGGGGGGGGEGGGGGGGGGGGGGGGGGGCFGGGGGGGCGGGGGGGGGC
@M03364:276:000000000-BLYN8:1:1101:21935:2376 1:N:0:1
ACTCCTACGGGAGGCAGCAGTGGGGAATATTGCACAATGGGCGCAAGCCTGATGCAGCCATGCCGCGTGTATGAAGAAGGCCTTCGGGTTGTAAAGTACTTTCAGCGAGGAGGAAGGTGTTGTAGTTAATAGCTGCAGCAATTGACGTTACTCGCAGAAGAAGCACCGGCTAACTCCGTGCCAGCAGCCGCGGTAATACGGAGGGTGCAAGCGTTAATCGGAATTACTGGGCGGAAAGCGCACG
+
GGGGGGGGGGGGGGGGGGGGGGGGGGGGGGGGFFEGGGGGGGGGGGGGGGGGGGGGGGGGGGGGGGGDGGGGGGFGGGGGGCFEEFEGEFGGGGGGGGGGGGGGFFFCFGDGE:FFGFGFFGFGGGGGGGGFGGFECEFGGG9FCFD=FGEGGGGG7>FCEGCFGGGGGEGGGGGGGGBBCCEFGGFGC*:CCCEEGGGGE8EEGGGGFGGDGEEGGGFDD5/:<CFGEF8FG)*:CDGDDGG3
@M03364:276:000000000-BLYN8:1:1101:23319:2379 1:N:0:1
ACTCCTACGGGAGGCAGCAGTAGGGAATCTTCGGCAATGGGGGCAACCCTGACCGAGCAACGCCGCGTGAGTGAAGAAGGTTTTCGGATCGTAAAACTCTGTTGTTAGAGAAGAACGTTAAGTAGAGTGGAAAATTACTTAAGTGACGGTATCTAACCAGAAAGGGACGGCTAACTACGTGCCAGCAGCCGCGGTAATACGTAGGTCCCAAGCGTTGTCCGGATTTATTGGGCGTAAAGCGAGC
+
EFCFGGGGGGDGGGGGGGGGGGGGDGGGEGGFFDGGGGGGGGGGGGGCFGGGGF@F+C@FAFCGFEGFGGEGGGGGFGGF4,FFGGCGGGFGGGGCGGGGFGFEABEGFGGGGFFFGGDC@9C9,,:CF7D9DFGGGGDCFAFAF<AC:FFGGFA,ECFFG:,@3@FGGGGGGGDCFGGEGDGGGGGFC5ED>B=8CGFFB?FGCFGCEGGG@?*2=>F9=ECC5??FGEG57<7=5FFG5<31
@M03364:276:000000000-BLYN8:1:1101:24123:2386 1:N:0:1
ACTCCTACGGGAGGCAGCAGTGGGGAATATTGGACAATGGGCGAAAGCCTGATCCAGCCATGCCGCGTGTGTGAAGAAGGTCTTCGGATTGTAAAGCACTTTAAGTTGGGAGGAAGGGCATTAACCTAATACGTTAGTGCTTTGACGTTACCGACAGAATAAGCACCGGCTAACTCTGTGCCAGCAGCCGCGGTAATACAGAGGGTGCAAGCGTTAATCGGAATTACTGGGCGTAAAGCGCGCG
+
FGGGGGFGGGGGGGD@;FFFG8FAFGCFDGGFGGGGGGG8EG@7FGG8EFGGGFGGGGFFEGGGGGGFGFGGGFGGGGG@FGGGGG7FGG<FFFA9FCGGGGFEFFBFFGGGGDFGGGDCFFEGCEGGGGGGGGGGGFFGGGGCFGGCFGDFGD@FGFGEFFGFC,@:CCFECCG9FFFF97D7>F:F@5EECGCDGGFG,BEG7=8EGGGGDGCC=FGFGGGFFFFGGFF5DDEEF7CC:C39
@M03364:276:000000000-BLYN8:1:1101:17711:2396 1:N:0:1
ACTCCTACGGGAGGCAGCAGTGGGGAATCTTCGGCAATGGGGGCAACCCTGACCGAGCAACGCCGCGTGAGTGAAGAAGGTTTTCGGATCGTAAAACTCTGTTGTTAGAGAAGAACGTTAAGTAGAGTGGAAAGTTACTTAAGTGACGGTATCTAACCAGAAAGGGACGGCTAACTACGTGCCAGCAGCCGCGGTAATACGTAGGTCCCAAGCGTTGTCCGGATTTATTGGGCGTAAAGCGAGC
+
GGGGGGGGGGGGGGGGGGGGGGGGGGGGGGGGGGGGGGGGGGGGGGGGGGGGGGGGGGGGGGGGGGGGGGGGGGFGGGGGGGFFGGGGGGGGGGGGGGGGGGGGGGGGGGGGGGGGG<FGFGGGGGGGGGGGGGGGGGGGGGGGGGGGGGGGGGGGGGGGGGGG>FGGGGGGGGGGGGGGGGGGGGGFDGGGGGGGDGGGGGGGGGGGGGGGGGGGGGGGGGGGGGGGGGGGGGGGGGGGGGG<
@M03364:276:000000000-BLYN8:1:1101:8895:2413 1:N:0:1
ACTCCTACGGGAGGCAGCAGTGGGGAATATTGGACAATGGGCGAAAGCCTGATCCAGCCATGCCGCGTGTGTGAAGAAGGTCTTCGGATTGTAAAGCACTTTAAGTTGGGAGGAAGGGCATTAACCTAATACGTTAGTGTTTTGACGTTACCGACAGAATAAGCACCGGCTAACTCTGTGCCAGCAGCCGCGGTAATACAGAGGGTGCAAGCGTTAATCGGAATTACTGGGCGTAAAGCGCGCG
+
GGGGGGGGGGGGGGGGGGGGGGGGGGGGGGGGGGGGGGGGGGGGGGGGGGGGGGGGGGGGGGGGGGGGGGGGGGGGGGGGGGGGGGGGGGGGGGGGGGGGGGFFGFEFFGGGGGGGGGGGGGGGFGGGGGGGGGEGGGGGFGGGGGGGGGGGDGGGGGGGGGAFFGGGGGGEGGGGGGGGGGGGGGGGGGGGGGGGGFFGGGGGEGGGGGGGGGGDFGGFGGEGGGGGGGGGGGGGGGGGGGGD
@M03364:276:000000000-BLYN8:1:1101:7805:2420 1:N:0:1
ACTCCTACGGGAGGCAGCAGTAGGGAATCTTCGGCAATGGGGGCAACCCTGACCGAGCAACGCCGCGTGAGTGAAGAAGGTTTTCGGATCGTAAAACTCTGTTGTTAGAGAAGAACGTTAAGTAGAGTGGAAAGTTACTTAAGTGACGGTATCTAACCAGAAAGGGACGGCTAACTACGTGCCAGCAGCCGCGGTAATACGTAGGTCCCAAGCGTTGTCCGGATTTATTGGGCGTAAAGCGAGC
+
GGGGGGGGGGGGGGGGGGGGGGGGGGGGGGGGGGGGGGGGGGGGGGGGGGGGGGGGGGGGGGGGGGGGGGGGGGGGGGGGGGGFGGGGGGGGGGGGGGGGGGGGGFGGGGGGGGGGGGGGGGGGGGGGGGGGGGGGGGGFGGGGGGGGGGGGGGGGGGGGGGGGFEGGDBFGGGGGGGGGFGGGGF?FGFGGGGGGGGGGGGGGGGGGGGGGGEGDEEGGGGGGGGGGGGFCFDGGGGGGGGG3
@M03364:276:000000000-BLYN8:1:1101:23381:2465 1:N:0:1
ACTCCTACGGGAGGCAGCAGTGGGGAATATTGCACAATGGGCGCAAGCCTGATGCAGCCATGCCGCGTGTATGAAGAAGGCCTTCGGGTTGTAAAGTACTTTCAGCGAGGAGGAAGGCATTAAGGTTAATAACCTTAGTGATTGACGTTACTCGCAGAAGAAGCACCGGCTAACTCTGTGCCAGCAGCCGCGGTAATACAGAGGGTGCAAGCGTTAATCGGAATTACTGGGCGTAAAGCGCACG
+
FGFFGFFGGDGEGEGGG7FGGGGGGGGGFG6F9FGGGGGDFGGGCFEGG8@FGGGFFCFGGGGGGCGCEGFGGGGGGGGGGGGFFGGGEFCFEFFG?FFCGGDF9A@C+CCFC:FFGGFFGC<9BAFFGG9CFGFEFFFCE<<EGFFF=FGGGGCFG7<FDGGGGFFG@FFFFGF9FFFGGGG@FFG78:CEDGEGGGG;ECGFGGGGGFFGGE5CFGGGCEGG89CC<6AFGDGGGGFGG:C9
@M03364:276:000000000-BLYN8:1:1101:21981:2470 1:N:0:1
ACTCCTACGGGAGGCAGCAGTGGGGAATATTGGACAATGGGCGAAAGCCTGATCCAGCCATGCCGCGTGTGTGAAGAAGGTCTTCGGATTGTAAAGCACTTTAAGTTGGGAGGAAGGGCATTAACCTAATACGTTAGTGTTTTGACGTTACCGACAGAATAAGCACCGGCTAACTCTGTGCCAGCAGCCGCGGTAATACAGAGGGTGCAAGCGTTAATCGGAATTACTGGGCGTAAAGCGCGCG
+
GGGGGGGGGGGGGGGGGGGGGGGGGGGGGGGGGGGGGGGGGGGGGGGGGGGGGGGGGGGGGGGGGGGGGGGGGGGGGGGGGGGGGGGGGGGGGGGGGGGGGGGGGG9FGGGGGGGGGGGGFGGGDFDFGGGGGFFGGGGGGGGFGGGGGGCFEGGGGGGGGGGGGFEEGGGGGGGGGGGGGGGGGGGGGGGGGGGGGGGFGGGFGGGGGGGGGGDGGGGGGGGGGGGGGGGCDGGEFGGG3DCD
@M03364:276:000000000-BLYN8:1:1101:15801:2481 1:N:0:1
ACTCCTACGGGAGGCAGCAGTAGGGAATCTTCGGCAATGGGGGCAACCCTGACCGAGCAACGCCGCGTGAGTGAAGAAGGTTTTCGGATCGTAAAACTCTGTTGTTAGAGAAGAACGTTAAGTAGAGTGGAAAGTTACTTAAGTGACGGTATCTAACCAGAAAGGGACGGCTAACTACGTGCCAGCAGCCGCGGTAATACGTAGGTCTCAAGCGTTGTCCGGATTTATTGGGCGTAAAGCGAGC
+
FGGGGGGGGGGGFFGGGGGFFDGGGGFGGGGGG@GEGGGGGGG7@FGGGGGF<FCGGGEGGGGGGGGGGCF?ECCGGGGGFFGGGGEGB@FFDFGGGFGGGGGGFGGGGGGGGGGGGGGGCFGGF9BFFGGGGGGFF<FFGFFFGGCGEGGGGGFGCFFFFGGGFGGGGGGGGGGGGFGGGFGGGGGGGFG5CCEEGGCCCEECCCG+3;?96C*;>CFF5EG**<7<<7AC435:DFCD<C3)
@M03364:276:000000000-BLYN8:1:1101:8874:2570 1:N:0:1
ACTCCTACGGGAGGCAGCAGTGGGGAATATTGCACAATGGGCGCAAGCCTGATGCAGCCATGCCGCGTGTATGAAGAAGGCCTTCGGGTTGTAAAGTACTTTCAGCGAGGAGGAAGGTGTTGTGGTTAATAACCTTAGTGATTGACGTTACTCGCAGAAGAAGCACCGGCTAACTCCGTGCCAGCAGCCGCGGTAATACGGAGGGTGCAAGCGTTAATCGGAATTACTGGGCGTAAAGCGCACG
+
GGGGGGGGGGGGGGGGGGGGGGGGGGGGGGGGGGGGGGGGFGGGGGGGGGGGGGGGGFCFFGGGGGGGGGGFGGGGGGGGGGGGGGGGGGGGGFGGEGGGGGGGGGGEFGGGDGGGGFF,CFGGGGGGGGGGGFGGGFGGFGGGGGGGFDFFFGGGGGG@ED7FFFGGGGGGGGGGGGGGGG?FGFFGGGGGGGGGGGGGGCEGGGGGGGGFCE5:>FGGGDGGGGFGGGGGDCEGFG=CGGC)
@M03364:276:000000000-BLYN8:1:1101:15853:2572 1:N:0:1
ACTCCTACGGGAGGCAGCAGTAGGGAATCTTCGGCAATGGGGGCAACCCTGACCGAGCAACGCCGCGTGAGTGAAGAAGGTTTTCGGATCGTAAAACTCTGTTGTTAGAGAAGAACGTTAAGTAGAGTGGAAAGTTACTTAAGTGACGGTATCTAACCAGAAAGGGACGGCTAACTACGTGCCAGCAGCCGCGGTAATACGTAGGTCCCAAGCGTTGTCCGGATTTATTGGGCGTAAAGCGAGC
+
GGGGGGGGGGGGGGGGGGGGGGGGGGGGGGGGGGGGGFGGGGGGGGGGGGGGGGGGGGDGGCGGGGGFGGGGGGGGGGGGFGGGGGGGGGGGGGGGGGGGGGGGGGGGFGGGGGGGGFGGGGGGGGGGGGGGGGGGGGGGGGGGGGGGGGGGGGGGGGGGGGGGGGGGGEGFGGGGGG>FGGGGGGGGGGGGGGGDGGGGGFGGGGGGGGGGGGGGGGGGGG==EFGGGG6CFGGGGF:7DCG3
@M03364:276:000000000-BLYN8:1:1101:15462:2587 1:N:0:1
ACTCCTACGGGAGGCAGCAGTGGGGAATATTGCACAATGGGCGCAAGCCTGATGCAGCCATGCCGCGTGTATGAAGAAGGCCTTCGGGTTGTAAAGTACTTTCAGCGAGGAGGAAGGTGTTGTGGTTAATAACCGCAGCAATTGACGTTACTCGCAGAAGAAGCACCGGCTAACTCCGTGCCAGCAGCCGCGGTAATACGGAGGGTGCAAGCGTTAATCGGAATTACTGGGCGTAAAGCGCACG
+
GGGGGGGGGGGGGGGGGGGGGGGGGGGGGGGGGGGGGGGGGGGGGGGGGGGGGGGGGGGGGGGGGGGGGGGGGGGGGGGGGGGGGGGGGGGGGGGGGGGGGGGGGGGGGGGGGGGGGGGGGGGGGGGGGGGGGGGGGGGGGGGGGGGGGGGGGGGGGGGGGGGGGGGGGGGGGGGGGGGGGGGGGGGGGGGGGGDGGGGGGEGGGGGGGGGGGGGGGGGGGGGGGGGGGGGGGGGGGGGGGGG<
@M03364:276:000000000-BLYN8:1:1101:19675:2616 1:N:0:1
ACTCCTACGGGAGGCAGCAGTAGGGAATCTTCGGCAATGGGGGCAACCCTGACCGAGCAACGCCGCGTGAGTGAAGAAGGTTTTCGGATCGTAAAACTCTGTTGTTAGAGAAGAACGTTAAGTAGAGTGGAAAGTTACTTAAGTGACGGTATCTAACCAGAAAGGGACGGCTAACTACGTGCCAGCAGCCGCGGTAATACGTAGGTCCCAAGCGTTGTCCGGATTTATTGGGCGTAAAGCGAGC
+
GGGGGGGGGGGGGGGGGGGGGGGGGGGGGGGGGGGGGGGGGGGGGGGGGGGGGGGDGGDGCFGGGGGGGEFFGGGGGGGGGFFGGGGGGGGGGGGGGGGGGGGGGGFGGGGGGGFDGGGGGFDGGGGGGFGDGGGGGGGFG,FGFFGGGGCFGGGGGGGGGGGGGGFGGGGGGGGGGGGGGGGGGGGGGGGGGGEGCGGGGGGGGGFEFGGGGGGGGGGGGGGGD6+<CFGGGGGGGGGFDCG)
@M03364:276:000000000-BLYN8:1:1101:21283:2637 1:N:0:1
ACTCCTACGGGAGGCAGCAGTGGGGAATATTGCACAATGGGCGCAAGCCTGATGCAGCCATGCCGCGTGTATGAAGAAGGCCTTCGGGTTGTAAAGTACTTTCAGCGAGGAGGAAGGTGTTGTGGTTAATAACCACAGCAATTGACGTTACTCGCAGAAGAAGCACCGGCTAACTCCGTGCCAGCAGCCGCGGTAATACGGAGGGTGCAAGCGTTAATCGGAATTACTGGGCGTAAAGCGCACG
+
GGGGGGGGGGGGGGGGGGGGGGGGGGGGGGFGGGGGGGGGGGGGGGGGGGGGGGGGGGGGGGGGGGGGGGGGGGGGGGGGGGGGGGGGGGGGGGGGGGGGGGGGGGGDGGCFGGFFF?FGGGGEGGGDGGGGGGGGGGGGGGGGGGGGGGGGGGGGGGGGGGGDGGFGGGGDGFGGGGGGGGGGGGGGGGGGGGGGGGGGGGGGGGGGGGGFEEGDGGGGGGDGGCF?FGGGGDEGGGGDGGD5
@M03364:276:000000000-BLYN8:1:1101:6886:2638 1:N:0:1
ACTCCTACGGGAGGCAGCAGTAGGGAATCTTCCACAATGGACGAAAGTCTGATGGAGCAACGCCGCGTGAGTGAAGAAGGGTTTCGGCTCGTAAAGCTCTGTTGTTAAAGAAGAACGTGGGTGAGAGTAACTGTTCACCCAGTGACGGTATTTAACCAGAAAGCCACGGCTAACTACGTGCCAGCAGCCGCGGTAATACGTAGGTGGCAAGCGTTATCCGGATTTATTGGGCGTAAAGCGAGCG
+
FGGGGGGGGGGGGGGGGGGGGCGGGGGGGGGG9FFGGGGGGGG@FGGEFGGGGACFGGCFFGGGGGGGG@F<FG9EFGGGGGGGGGGGGDFGGGGE<,BFEFGGG=FEFGGFGGGFGDGEG>FFF9=BD?CFGBF,CEFADGGGGGGGGGGGGGGGFGGFGGGGFAFGGGGGCGGGGGGGGGGGGGGGGGGGGGGGGGGFFGGDC+=C>GGGGGGGECEEGD=EGCE:CGG=DGGEFCGG3DGC
@M03364:276:000000000-BLYN8:1:1101:13199:2658 1:N:0:1
GGAAGTAAAAGTCGTAACAAGGTCTCCGTAGGTGAACCTGCGGAGGGATCATTAATGAATGGCCATCTGTGGCCTTCGACCCTTCAAACTCCGTGGAGGCAAAGTGTGCTTCGGTGCTTCGGCGCCGCCTTTATGCTTTAGAGTCTGTGTCTGAATCCAAAATATAGTCTAAAACTTTCAACAAAGGATCTCTTGGCTCTCGCATCGATGAAGAACGCAGC
+
G@:F:FGAAFFFFFDGAFGE@FE,EEA+CE;FGG@FD@<FFGGGGDEB<,9EFGGGGGGGGGGGE8CFGFGGEEFGG@F:FGFGGFCFGGFEFC<FCFGCBECDGF?FFCFFG:FGGFFC7CCECCEGDGGGGGGGGGFFG<,@FGFFAF9<<ADDFCCFGGGCFDF@=BFFFCFFGBEAFGGGGGG>DGG;;FGGFGGCDC>>CCGGFCF?9CCGGGECC
@M03364:276:000000000-BLYN8:1:1101:6547:2663 1:N:0:1
ACTCCTACGGGAGGCAGCAGTGGGGAATATTGCACAATGGGCGCAAGCCTGATGCAGCCATGCCGCGTGTATGAAGAAGGCCTTCGGGTTGTAAAGTACTTTCAGCGAGGAGGAAGGCGTTGTGGTTAATAACCGCAGCGATTGACGTTACTCGCAGAAGAAGCACCGGCTAACTCCGTGCCAGCAGCCGCGGTAATACGGAGGGTGCAAGCGTTAATCGGAATTACTGGGCGTAAAGCGCACG
+
GGGGGGGGGGGGGGGGGGGGGGGGGGGGGGGGGGGGGGGGGGGGGDGGGGGGGGGGGGGCGGGGGGGFGFFFGGGGFFG8FGGGGGGGGGGGGGGGGGGGGGGGGGGGGGGGGGGGGGGGEEFEGGGGGGGGGGGGGGGGD8FFFGGGGGGGFGGGGGGGGGGGGGGGGGGGGGGGGGGGGGGGGGGGGGDEGGCEGFGGGDEGGEGGGGGGGGDGGGGGGGGGGGGGGGGGGGGGGGGGGGG<
@M03364:276:000000000-BLYN8:1:1101:7396:2680 1:N:0:1
ACTCCTACGGGAGGCAGCAGTAGGGAATCTTCGGCAATGGGGGCAACCCTGACCGAGCAACGCCGCGTGAGTGAAGAAGGTTTTCGGATCGTAAAACTCTGTTGTTAGAGAAGAACGTTAAGTAGAGTGGAAAGTTACTTAAGTGACGGTATCTAACCAGAAAGGGACGGCTAACTACGTGCCAGCAGCCGCGGTAATACGTAGGTCCCAAGCGTTGTCCGGATTTATTGGGCGTAAAGCGAGC
+
GGGGGGGGGGGGGGGGGGGGGGGGGGGGGGGGGGGGGGGGGGGGGGGGGGGGFGGGGGGGGGGGGGGGGDGGGGGGGGGGEGGGGG7FGDCFGGGGGGGGGGGGGGGGGGGGGGGGGGFGGGEFGGGGGGGGGFGGGGGFGEGFGGFEGGGGGGGGGGGGGFCGCGGGGGGEEGFGGDGGCECCFCFGGGGGGGGGGGGGGGGG@FGGGGGFG>EE5CFGECC=EGGGGGGGGC5EDCCFGGG3
@M03364:276:000000000-BLYN8:1:1101:8674:2694 1:N:0:1
ACTCCTACGGGAGGCAGCAGTGGGGAATATTGCACAATGGGCGCAAGCCTGATGCAGCCATGCCGCGTGTGTGAAGAAGGCCTTAGGGTTGTAAAGCACTTTCAGTTGGGAGGAAGGTGTTGTGGTTAATAACCGCGACAATTGACGTTACCAACAGAAGAAGCACCGGCTAACTCCGTGCCAGCAGCCGCGGTAATACGGAGGGTGCAAGCGTTAATCGGAATTACTGGGCGTAAAGCGCACG
+
GGGGGGGGGGGGGGGGGGGGGGGGGGGGGGGGGGGGGGGGGGGGGGGGGGGGGGGGGGGGGGGGGGGGGGGGGGGDGGGGGGGGGGGGGGGGGGGGGGGGGGGGGGGGGGGGGGCFGGGGGGGGGGGGGGGGGGGGGGGGGGGGGGGGGGGGGGGGGGGGGGGGGGGGGGGGGGGGGGGGGGGGGGGGGGGGGEGGGGGGGCGGGG>EFFGGGGGGGFDFEGGGGGGGGGGGGGGGGGGGGGDC
@M03364:276:000000000-BLYN8:1:1101:20446:2726 1:N:0:1
ACTCCTACGGGAGGCAGCAGTGGGGAATATTGCACAATGGGCGCAAGCCTGATGCAGCCATGCCGCGTGTATGAAGAAGGCCTTCGGGTTGTAAAGTACTTTCAGCGAGGAGGAAGGCATTAAGGTTAATAACCTTAGTGATTGACGTTACTCGCAGAAGAAGCACCGGCTAACTCCGTGCCAGCAGCCGCGGTAATACGGCGGGTGCAAGCGTTAATCGGAATGACTGGGCGTAAAGCGCACG
+
CGGGGGDCEGGGGGGEEGGGGG9FECCEFGFEFGGGGGACC,@@FGFFFGFGFFGFEF@FGGGFFGG@F7FFGGGGGCGGCGCEFEGGGGGGC9@EFFDFFGGGGG7:FGEDGEGGDFFGGGGGGGE99FFFGGGGG9::,:,5<?FFCFGGA@F+F@C77@D>BC<<FC:CCFAFFC<@EBCDFGGG>B>5CEB*?BCD5*1:ECEGC9F=EGECCFC7/5:5+<9++**:79==<FFC37C3
@M03364:276:000000000-BLYN8:1:1101:12611:2766 1:N:0:1
ACTCCTACGGGAGGCAGCAGTGGGGAATATTGGACAATGGGCGAAAGCCTGATCCAGCCATGCCGCGTGTGTGAAGAAGGTCTTCGGATTGTAAAGCACTTTAAGTTGGGAGGAAGGGCATTAACCTAATACGTTAGTGCTTTGACGTTACCGACAGAATAAGCACCGGCTAACTCTGTGCCAGCAGCCGCGGTAATACAGAGGGTGCAAGCGTTAATCGGAATTACTGGGCGTAAAGCGCGCG
+
GGGGGGGGGGGGGGGGGGGGGGGGGGGGGGGGGGGGGGGGGGGGGGGGGGGGGGGGGGGGGGGGGGGGGGGGGGGGGGGGGGGGGGGGGGGGGGGGGGGGGGGGGGGGGGGGGGGGGGGGGGGGGGGGFGGGGGGGGGGGGGGFGGGGGGGGGGGGGGGGGGGGGGGGGGGGGGGGFFGGGGGGGGGGGGGGGGGGGGGGGGGGGGGGGGDGGGGGGGGGGGGGGGGGGGDGGGGGDFGDGDCC
@M03364:276:000000000-BLYN8:1:1101:18408:2810 1:N:0:1
ACTCCTACGGGAGGCAGCAGTGGGGAATATTGGACAATGGGCGAAAGCCTGATCCAGCCATGCCGCGTGTGTGAAGAAGGTCTTCGGATTGTAAAGCACTTTAAGTTGGGAGGAAGGGCATTAACCTAATACGTTAGTGCTTTGACGTTACCGACAGAATAAGCACCGGCTAACTCTGTGCCAGCAGCCGCGGTAATACGGAGGGTGCAAGCGTTAATCGGAATTACTGGGCGTAAAGCGCACG
+
GGGGGGGGGGGGGGGGGGGGGGGGGGGGGGGGGGGGGGGGGGGGGGGGGGGGGGGGGGGGGGGGGGGGGGGGGGGGGGGGGGGGGGGGGGGGGGGGGGGGGGGGGGGGGGGGGGGGGGGGGGGGGGGGGGGGGGGGGGGGGGGGGGGGGGGGGGGGGGGGGGGGGGGGGGGGGGGGGGGGGGGGGGGGGGGGGGGGGGGGGGGGGGGGGGGGGGGGGGGGGGGGGGGGGGGGGGDGGGGGGGGD
@M03364:276:000000000-BLYN8:1:1101:23150:2835 1:N:0:1
ACTCCTACGGGAGGCAGCAGTGGGGAAGATTGCACAATGGGCGCAAGCCTGATGCAGCCATGCCGCGTGTATGAAGAAGGCCTTCGGGTTGTAAAGTACTTTCAGCGAGGAGGAAGGCGTTGTGGTTAATAACCGCAGCGATTGACGTTACTCGCAGAAGAAGCACCGGCTAACTCCGTGCCAGCAGCCGCGGTAATACGGAGGGTGCAAGCGTTAATCGGAATTACTGGGCGTAAAGCGCACG
+
ECEFGEGFGGGGGGGGGGD<FEFGGGG,CF@FGGGGGGAE@F7EEGGGG,FEAFFG<@A8C8AF:FGGGGGGGFFFEDF,FC=<FCB:,?@CFE9BFEEEGFDGGGG+CCFF7CCFGGGGDGCEGG7A9FG9FGGG+@FFGC<EGGGGGGGGGG7FGD<>:CGGCEFFEGGCFGGFCEGCEFF7E8CCFGDCE:E8?2<8EGDGEEGGCCDC=AEEGG:=GG*AFGFFCG55CGGG*?FD5D77
@M03364:276:000000000-BLYN8:1:1101:23556:2837 1:N:0:1
ACTCCTACGGGAGGCAGCAGTGGGGAATATTGGACAATGGGCGAAAGCCTGATCCAGCCATGCCGCGTGTGTGAAGAAGGTCTTCGGATTGTAAAGCACTTTAAGTTGGGAGGAAGGGCATTAACCTAATACGTTAGTGTTTTGACGTTACCGACAGAATAAGCACCGGCTAACTCTGTGCCAGCAGCCGCGGTAATACAGAGGGTGCAAGCGTTAATCGGAATTACTGGGCGTAAAGCGCGCG
+
EGGGGGFGGGGGGGGGGGGGGGGGGGGGGGGGGFGGGGGGGGGGGEGGGGGGGCFGGGGGGGGGGGGGGGGGGGGGGGGGCFGGGGG7FGGGGEGG9FFGGGFGG5CFGGGGGEGGGGGFFFGGF?FFGGGFFGGFG@FFEFGGGGGGGGFGC+BFFGGCGFFGGGGGGGGGGGFG@FGGGGGGGGGGGGGGGGGGGGG9FGGGGGGGGGFGGGGGGGGGGGGGGGGGGGGGDC=EGGGGG<C9
@M03364:276:000000000-BLYN8:1:1101:11521:2840 1:N:0:1
ACTCCTACGGGAGGCAGCAGTGGGGAATATTGGACAATGGGCGAAAGCCTGATCCAGCCATGCCGCGTGTGTGAAGAAGGTCTTCGGATTGTAAAGCACTTTAAGTTGGGAGGAAGGGCATTAACCTAATACGTTAGTGTTTTGACGTTACCGACAGAATAAGCACCGGCTAACTCTGTGCCAGCAGCCGCGGTAATACAGAGGGTGCAAGCGTTAATCGGAATTACTGGGCGTAAAGCGCGCG
+
GGGGGGGGGGGGEGGGGGGGGGGGGGGGGGGGGGGGGGGGGGGGGGGGGGGGGGGGGGGGGGGGGGGGGGGGGGGGGGGGGGGGGGGGGGGGGGGGGGGGGGGGGGGGGGGGGGFGGGGGGGGGGGGGGGGFGGGGGGGGFGGGGGGGGGGGGGGGGGGGGGGGGGGGGGGGGGGGGGGGGGGGGGGGGGGGEGGGGGGGGFGGGGGGGGFGGGGGGGGGGGGGGGGGGGGGGGGGGGGGGGGG
@M03364:276:000000000-BLYN8:1:1101:12757:2842 1:N:0:1
ACTCCTACGGGAGGCAGCAGTAGGGAATCTTCGGCAATGGACGAAAGTCTGACCGAGCAACGCCGCGTGAGTGAAGAAGGTTTTCGGATTGTAAAACTCTGTTGTTAGAGAAGAACAAGGATGAGAGTAAAACGTTCATCCCTTGACGGTATCTAACCAGAAAGCCACGGCTAACTACGTGCCAGCAGCCGCGGTCATACGTAGGTGGCAAGCGGTGTCCGGATCTATTGGGCGTAAAGCGAGG
+
FGGGGGGGGGGGGGGGGGGGG@FGGGGG<FG<FGGGGGGG9FFCGGG@FFGGGGEGGGGGGGGGGGGGGGG?FGGGGGGGCFGGGGG@C+BFDGG<,EFGAGG9B8EF,CFGGGCFGBE<,:,,B,:B,A5C,@=>,A5,CFABF=FCF>FF==,,7D:,,,@AFG7FGDGGGF>D987>C:*,>8EGGG8*=BE*32;+3CECECFG699*8B*;CC6::=E5*3++<??757:575CCDGD)
@M03364:276:000000000-BLYN8:1:1101:6333:2849 1:N:0:1
ACTCCTACGGGAGGCAGCAGTAGGGAATCTTCGGCAATGGACGAAAGTCTGACCGAGCAACGCCGCGTGAGTGAAGAAGGTTTTCGGATCGTAAAACTCTGTTGTCAGAGAAGAACAAGGGTGAGAGTGGAAAGTTCACCCCTTGACGGTATCTGACCAGAAAGCCACGGCTAACTACGTGCCAGCAGCCGCGGTAATACGTAGGTCCCGAGCGTTGTCCGGATTTATTGGGCGTAAAGCGAGC
+
GGGGGGGFEGGGGGGGGGDGGFGGGGGGGGGGGGGGGGGGGGGGGGGCEGGGGGGGGGGGGGGGGGGGGGFGGGGFGGGGGGGGGGGGGGGGGGGGGGGGGGGFGGGGGGGGGGGGFDGDGFGGGGGFGGGGGFFGGGGGGGGGGGGGGGGCFGGGGGGGGD:FGGGGGGGGGGGGGGGGGGGGFGGGGGGGGGGG>FGGGF?FEG9CB=EGGGG55AFFGDEGEFEEGGGGGDGGGGGFGDC)
@M03364:276:000000000-BLYN8:1:1101:21475:2880 1:N:0:1
ACTCCTACGGGAGGCAGCAGTAGGGAATCTTCGGCAATGGACGAAAGTCTGACCGAGCAACGCCGCGTGAGTGAAGAAGGTTTTCGGATCGTAAAACTCTGTTGTCAGAGAAGAACAAGGGTGAGAGTGGAAAGTTCACCCCTTGACGGTATCTGACCAGAAAGCCACGGCTAACTACGTGCCAGCAGCCGCGGTAATACGTAGGTGGCAAGCGTTGTCCGGATTTATTGGGCGTAAAGCGAGC
+
GGGGGGGGGGGGGGGGGGGFGGGGGGGGGGGGGGGGGGGGGGGGGGEGGGGGGGGGGGGGGGGGGGGGGDGGGGGGGGGGFGGGGGGGGGGGGCFCGGGGGGGGGGGGGGGGGGGGGGGGGGGGGGGGGGGFFFGGGGGGFEFGFGGGGGGGGGGDFGGGGGGGGGGGGGGGDEGGGFEGGGFGGGGDGGGGGGGGGGF9E99FCC+CFC9FFGGGGGGGGGGGCG7FFGGGG3EGGFGGGGGC
@M03364:276:000000000-BLYN8:1:1101:23473:2883 1:N:0:1
ACTCCTACGGGAGGCAGCAGTAGGGAATCTTCGGCAATGGGGGCAACCCTGACCGAGCAACGCCGCGTGAGTGAAGAAGGTTTTCGGATCGTAAAACTCTGTTGTCAGAGAAGAACAAGGGTGAGAGTGGAAAGTTCACCCCTTGACGGTATCTAACCAGAAAGCCACGGCTAACTACGTGCCAGCAGCCGCGGTAATACGTAGGTGGCAAGCGTTGTCCGGATTTATTGGGCGTAAAGCGAGC
+
GGGFGGGGCCGGGGGGGDFCEFGGGGGGDGGGCCEGGGGGGGDGGGGFCFFFFFGGG7@FCCEGGGD@:?FE?AFFFGGFGGGGGGEGCGGG887F5:8EFG?FG<FC9FFGEFFG?E<DFBFF,,,:D<,8,,C<,CF,=B@,<CCCCC@@FBCCFGGGGGCCFFCFGDGE7DGGGGG<,*:2<@6::25***:*3+5?;:C7EEG*2=9@GEG*/:C7*****<<<?EF=GC**9*2*15C1
@M03364:276:000000000-BLYN8:1:1101:11101:2886 1:N:0:1
ACTCCTACGGGAGGCAGCAGTAGGGAATCTTCGGCAATGGGGGCAACCTTGACCGAGCAACGCCGCGTGAGTGAAGAAGGTTTTCGGATCGTAAAACTCTGTTGTTAGAGAAGAACGTTAAGTAGAGTGGAAAATTACTTAAGTGACGGTATCTAACCAGAAAGGGACGGCTAACTACGTGCCAGCAGCCGCGGTAATACGTAGGTCCCAAGCGTTGTCCGGATTTATTGGGCGTAAAGCGCAC
+
GGGGGGGGGGGGGGGEGGGGGGGGGFGGGGGGGGGGGGGGGGGGGGGGGGGGGGGGCFFGGGDGGGGGGGGGFGGGGGGGGGGGFGGGGGGGGGGGGFGGGGGGGGEGGGGGGFGGGGGGFGGGGGGGGGF?DDFGDGGGGGGGGGGGGGGGGGG9FFFGFCBFGG:*@FEGGGGFF@>FGFGCFFGGG;CDEGEGGGGGCFGGGGFCFGFGGGGCEGGGG=8>EGFGGGGCCGGGGDDGDGD5
@M03364:276:000000000-BLYN8:1:1101:13370:2894 1:N:0:1
ACTCCTACGGGAGGCAGCAGTAGGGAATCTTCGGCAATGGGGGCAACCCTGACCGAGCAACGCCGCGTGAGTGAAGAAGGTTTTCGGATCGTAAAACTCTGTTGTTAGAGAAGAACGTTAAGTAGAGTGGAAAGTTACTTAAGGGCCGGTATCTAACCAGAAAGGGACGGCTAACTACGTGCCAGCAGCCGCGGTAATACGTAGGTCCCAAGCGTTGTCCGGATTTATTGGGCGTAAGGCGAGG
+
GGGC@E<E@CCGEGCFGGFFF,FFE@AEEFC<FFGGCFGDCE@FFDFD7CF<C8FFE7@C9C7:6>F4@?49AFGGAEF<4CF+,>F+B:FGDEC9EGGG9<FF?AFFFADF<F<DEEFCDD9,B@?:C>FDDFAFG<<@<3C,<+53>F:@FACA=:FFGGC7F@C1>*><4F:CCFFCA*=<7*,=C2:CE538>2BFF:+=ECCGFE**/;;:7:++1/1:E6:C7CF=FDECC***)9)1
@M03364:276:000000000-BLYN8:1:1101:24534:2916 1:N:0:1
ACTCCTACGGGAGGCAGCAGTGGGGAATATTGCACAATGGGCGCAAGCCTGATGCAGCCATGCCGCGTGTATGAAGAAGGCCTTCGGGTTGTAAAGTACTTTCAGCGAGGAGGAAGGCGTTAAGGGTAATAACCTTGGCGATTGACGATACTCGCAGAAGAAGCACCGGCTAACTCCGTGCCAGCAGCCGCGGTAATACGGAGGGTGAAAGCGTTAATCGGAATTACTTGGCGTAAAGCGCACG
+
GGGGFGGGGGGEGGFG>GGGGGGGDD;FFFGFGGG<FAC8<,C7F7EEF8@,C9FFFFGGGGGGGDFF@GGG9A<FG<,EEFGG@C7FFEGGFGGGFGGG?B<EFFGGGC++CFG<:,CBFCFG98BFCFFC,3,CFFG=F@F7,:++CF+,3<::+@:@<F:>:FF*<*>EG7,,7BFFC7CC*BFE:C*B8C889<C5*8*1*3**<<FGC**/1::=75;A0<++++3+)*2:*?>))>7/
@M03364:276:000000000-BLYN8:1:1101:20274:2960 1:N:0:1
ACTCCTACGGGAGGCAGCAGTGGGGAATATTGGACAATGGGCGAAAGCCTGATCCAGCCATGCCGCGTGTGTGAAGAAGGTCTTCGGATTGTAAAGCACTTTAAGTTGGGAGGAAGGGCATTAACCTAATACGTTAGTGTTTTGACGTTACCGACAGAATAAGCACCGGCTAACTCTGTGCCAGCAGCCGCGGTAATACAGAGGGTGCAAGCGTTAATCGGAATTACTGGGCGTAAAGCGCGCG
+
GGGGGGGGGGGGGGGGGGGGFGGGGDGGGGGGGGGGGGGGGGGGGGGFFGGGGGGGFGGGGGGGGGGGGGGGGGGG9FFGGGGGGGGGGGGGGGGGGGGFFFGGGFFGGGGGGGFFF7CFFGGGGGGGGGGGGGGGGGGGGGGGDGFGGGGFEECEGFGFGGGGGGGCEGDGGGGGGGGGGGFGGGGGGGGGGGGEFGGGGGGGGGGGFGGGGGGDFGGGDDGGGGGGGGGGGGEC7FGGGGGD
@M03364:276:000000000-BLYN8:1:1101:16522:2970 1:N:0:1
ACTCCTACGGGAGGCAGCAGTGGGGAATATTGGACAATGGGCGAAAGCCTGATCCAGCCATGCCGCGTGTGTGAAGAAGGTCTTCGGATTGTAAAGCACTTTAAGTTGGGAGGAAGGGCATTAACCTAATACGTTAGTGCTTTGACGTTACCGACAGAATAAGCACCGGCTAACTCTGTGCCAGCAGCCGCGGTAATACAGAGGGTGCAAGCGTTAATCGGAATTACTGGGCGTAAAGCGCGCG
+
EFGGGGGGGGGGGGGGGGGGGGGGGGGGFGGGGGGFGGGGG@FCFG+CFGGGGGGGGG7FFGGGGGGGGGGGGGGGGGGGDFGGGGGFFGGGGGGGGGGGGG9,,,,CFCG@GGG@FED<F,,,,CFGGGG,453B+,,,,,CF,CF@FFGGG>FCFFCFGGCDDEFEGGGGGGGA=EGGGGGGGFEGGGGGGE5CFGG9,BCGGGGG8CFFEGGG:EGFGGGGGGGGG6CFGGDEF7DG3CGG
@M03364:276:000000000-BLYN8:1:1101:15666:2982 1:N:0:1
ACTCCTACGGGAGGCAGCAGTAGGGAATCTTCGGCAATGGGGGCAACCTTGACCGAGCAACGCCGCGTGAGTGAAGAAGGTTTTCGGATCGTAAAACTCTGTTGTTAGAGAAGAACGTTAAGTAGAGTGGAAAGTTACTTAAGTGACGGTATCTAACCAGAAAGGGACGGCTAACTACGTGCCAGCAGCCGCGGTAATACGTAGGTCCCAAGCGTTGTCCGGATTTATTGGGCGTAAAGCGAGC
+
FGGGGGFEFEGGGGGGGGGGGFGGGCFGGGGFGDGGG8FDGGEGEGGGFFGGGGGGGDGGGGGGGGGGGBFGGGGGEFGG,C9+FGGGGGGFF<DFEFGDGG9E==EFAFGGGGDFE3FCFFBDGAFFFFGFCFFFGGEGGGGGFFFGGGCFGGGGFGGGGF<FGGGGGGGGGGGGFG:FFFGGGGFGGGGDGECEGF?CGBGEECFGCECEFGECGGGGEG5:8<CCFCGGFGG=DFGFDGG3
@M03364:276:000000000-BLYN8:1:1101:18507:3067 1:N:0:1
ACTCCTACGGGAGGCAGCAGTAGGGAATCTTCGGCAATGGACGAAAGTCTGACCGAGCAACGCCGCGTGAGTGAAGAAGGTTTTCGGATCGTAAAACTCTGTTGTCAGAGAAGAACAAGGGTGAGAGTGGAAAGTTCACCCCTTGACGGTATCTGACCAGAAAGGGACGGCTAACTACGTGCCAGCAGCCGCGGTAATACGTAGGTCCCAAGCGTTGTCCGGATTTATTGGGCGTAAAGCGAGC
+
GGGFGGFGGGGGGGGGGGGGGGGGGGGGGGGGGGGFGGGGGGGGGGGGGGFGGGGGGGGGGCGEFFGGGDGGGGGGGFCFGGGGGGGGGGEGGGGGGGGGFFGGGGGFFGGGFGGGDFEFGFGGGGGGGGGGGGGGGFGAFGGGGGGGGGGGGGGCFCFFGGFGGGGGG7EGGGFGFGGGGGGGGGBFGGGGGGGEGC;CFBFFGGGGGGGGGGGD=EEGEGCCEEFFD+9=75:CCCFFCGG3
@M03364:276:000000000-BLYN8:1:1101:12129:3175 1:N:0:1
ACTCCTACGGGAGGCAGCAGTAGGGAATCTTCCACAATGGACGAAAGTCTGATGGAGCAACGCCGCGTGAGTGAAGAAGGTTTTCGGATCGTAAAACTCTGTTGTTAGAGAAGAACGTTAAGTAGAGTGGAAAGTTACTTAAGTGACGGTATCTAACCAGAAAGGGACGGCTAACTACGTGCCAGCAGCCGCGGTAATACGTAGGTCCCAAGCGTTGTCCGGATTTATTGGGCGTAAAGCGAGC
+
GGGGGGGGGGGGGGGGGGGGGGGGGGGGGGGGGGGGGGGGGGGGGGGGGGGGGGGGGGGGGGGGGGGGGGGGGGGGGGGGGGGGGGGGGGGGGGGGGGGGGGGGGGGGGGGGGGGGGGG?FGFGGGGGGGGGGGGGGGGGGGGGGGGGGGGGGGGGGGGGGGGGGGGGGGGGGGGGFGGGGGGGGGGGGGGGGGEGGGGGGGGGGGGGGGGGGGGGG5?FEGEEGGDCGGGGGGGGGDFFDDD<
@M03364:276:000000000-BLYN8:1:1101:9589:3177 1:N:0:1
ACTCCTACGGGAGGCAGCAGTGGGGAATATTGCACAATGGGCGCAAGCCTGATGCAGCAATGCCGCGTGTGTGAAGAAGGCCTTAGGGTTGTAAAGCACTGTCAGTAGGGAGGAAGGTGTTGTGGTTAATAACCTTGACAATTGACGTTTACGAAAGAAGAAGCACCGGCTAACTCTGTTCCAGCAGCCGCGGTAATTCAGAGGGTCCAAGGGTTAATCGGGATTAATGGGCGTAAAGAGGACG
+
EFGGGGGGGGGGGFEEFGGCF<CFEEGF,CF@,EFGFA<,E,@CGG+FFGCF@<,9EEEEAFGGGGGFG?FGGGGFFGCF,CFF9FE@CEFFDFC,E,BF,C,,<C,?,=BFFGGBCF,?4B?+B8+CB,8C545,:?,,C,5,,CC:=,+,3+,83<D,@>5,,<D7F+:>F7,,7EC9,@,3,,2,>5*1B**12,,,2,4BE;*3+>+**3=C+A9=5*3=*++5+3A*)9:=57**/011
@M03364:276:000000000-BLYN8:1:1101:12246:3218 1:N:0:1
ACTCCTACGGGAGGCAGCAGTAGGGAATCTTCGGCAATGGGGGCAACCCTGACCGAGCAACGCCGCGTGAGTGAAGAAGGTTTTCGGATCGTAAAACTCTGTTGTTAGAGAAGAACAAGGGTGAGAGTGGAAAGTTCACCCCTTGACGGTATCTGACCAGAAAGCCACGGCTAACTACGTGCCAGCAGCCGCGGTAATACGTAGGTGGCAAGCGTTGTCCGGATTTATTGGGCGTAAAGCGAGC
+
GGGGGGGGGGGGGGGGGGGGGGGGGGGGGGGGGGGGGGGGGGGGGGGGGGGGGGGGGGGGGGGGGGGGGGGGGGGGGFGGGGGGGGGGGGGGGGGGGGGGGGGGGGGGGFGGGGGGGGGGGGGGGGGGGGGGGGGGGGGGGGGGGFGGGGGGGGGGGGGGGGGGGGGGGGGGGGGGGGGGGGGGFGGGGGGGGGGGGGGGGGGGEGGGGGGGGGGGGGGGGGGGGGGGGGGGGGGGGGGCGGD5
@M03364:276:000000000-BLYN8:1:1101:20219:3235 1:N:0:1
ACTCCTACGGGAGGCAGCAGTGGGGAATATTGCACAATGGGCGCAAGCCTGATGCAGCCATGCCGCGTGTATGAAGAAGGCCTTCGGGTTGTAAAGTACTTTCAGCGAGGAGGAAGGCATTAAGGTTAATAACCTTAGTGATTGACGTTACTCGCAGAAGAAGCACCGGCTAACTCCGTGCCAGCAGCCGCGGTAATACGGAGGGTGCAAGCGTTAATCGGAATTACTGGGCGTAAAGCGCACG
+
GGEGGGGGFGGDGDFGGGFEFCFGGCGGGGGGGGGGGGGGGGGGGGEDGGGGGGFG<<FFFGFGFCCCFGGGGGFGGGGEGGGGFGGGGCFEFFGGGGGGCGGG,FF7FE7FGCG8F8FEGFCB9CF?FFGGFGFGGGDFGGFCGFGGGFCFGEEGGGGGGGGGGGGGGGGGGGGGGDGGGGFFGGGGGDGGDGDGGGGGGDGGDGGDGFCEEGGGGGGGGGCFGFGG?EGGG)*17CFGCD3)
@M03364:276:000000000-BLYN8:1:1101:14880:3247 1:N:0:1
ACTCCTACGGGAGGCAGCAGTAGGGAATCTTCGGCAATGGACGAAAGTCTGACCGAGCAACGCCGCGTGAGTGAAGAAGGTTTTCGGATCGTAAAACTCTGTTGTCAGAGAAGAACAAGGGTGAGAGTGGAAAGTTACTTAAGTGACGGTATCTAACCAGAAAGGGACGGCTAACTACGTGCCAGCAGCCGCGGTAATACGTAGGTCCCAAGCGTGGTCCGGATTTATTGGGCGTAAAGCGAGC
+
GGGGGGGGGGGGGGGGGGGGGGGGGGGGGGGGGGGGGGGGGGGGGGGGGGGGGFGGGGCFGGGGGGGGGGGGGGGGGGGGGGGGGGGGEGGGGGGGGGGGGGGGGGGGGGGGGGGGGGGGGFGFFGGGGGGGGGGGGGGGGGGGGGGGGGGGGGGGGGGGGGGGGGGGGGGGGGGGGGGGGGGGGGGFFGGGGGGGGGGGGGGFGFGGGGGGGGG**AFGGGDE5CFGGGGGGGGGGGGGGDG5
@M03364:276:000000000-BLYN8:1:1101:9433:3350 1:N:0:1
ACTCCTACGGGAGGCAGCAGTGGGGAATATTGGACAATGGGCGAAAGCCTGATCCAGCCATGCCGCGTGTGTGAAGAAGGTCTTCGGATTGTAAAGCACTTTAAGTTGGGAGGAAGGGCATTAACCTAATACGTTAGTGCTTTGACGTTACCGACAGAATAAGCACCGGCTAACTCTGTGCCAGCAGCCGCGGTAATACAGAGGGTGCAAGCGTTAATCGGAATTACTGGGCGTAAAGCGCACG
+
GGGGGGGGGGGGGGGGGGGGGGGGGGGGGGGGGGGGGGGGGGGGGGGGGGGGGGGGGGGGGGGGGGGGGGGGGGGGGGGGGGGGGGGGGGGGGGGGGGGGGGGGGGGGGGGGGGGGGGGGGGGGGGGGGGGGGGGGGGGGGGGCGGGGGGGGGGGGGG?FGGGGGGGGGGGGGGGGGGGGGGGGGGGGGGGGGGGGGGGGGGGGGGGGGGGGGGGGGGGGGGGGGGGGGGGGGGGGGFGGGGGC
@M03364:276:000000000-BLYN8:1:1101:10720:3390 1:N:0:1
ACTCCTACGGGAGGCAGCAGTGGGGAATATTGCACAATGGGCGCAAGCCTGATGCAGCCATGCCGCGTGTATGAAGAAGGCCTTCGGGTTGTAAAGTACTTTCAGCGAGGAGGAAGGCATTAAGGTTAATAACCTTAGTGATTGACGTTACTCGCAGAAGAAGCACCGGCTAACTCCGTGCCAGCAGCCGCGGTAATACGGAGGGTGCAAGCGTTAATCGGAATTACTGGGCGTAAAGCGCACG
+
GGGGGGGGGGGGGGGGGGGGGGGGGGGGGGGGGGGGGGGGGGGGGGGGGGGGGGGGGGGGFGGGGGGGGGGGGGGGGGGGGGGGGGGGGGGGGGGGGGGGGGGGGGGGGGFGGDFGGGGGGGGGGGGFGGGGFGGGGGGGGGGGFGGGGGGGGGGGGGGGGGGGGGGGGGGGGGGGGGGGGGGGGGGGFGGGGGCGGGGGGGGEEGEGGGGGGGGGGGCC5CEGGGGGFGGGGGEGGGG:DDGC
@M03364:276:000000000-BLYN8:1:1101:11487:3523 1:N:0:1
ACTCCTACGGGAGGCAGCAGTGGGGAATATTGCACAATGGGCGCAAGCCTGATGCAGCCATGCCGCGTGTATGAAGAAGGCCTTCGGGTTGTAAAGTACTTTCAGCGAGGAGGAAGGCGTTGTGGTTAATAACCGCAGCGATTGACGTTACTCGCAGAAGAAGCACCGGCTAACTCCGTGCCAGCAGCCGCGGTAATACGGAGGGTGCAAGCGTTAATCGGAATTACTGGGCGTAAAGCGCACG
+
GGGGGGGGGGGGGGGGGGGGGGGGGGGGGGGGGGGGGGGGGGGGGGGGGGGGGGGGGGGGGGGGGGGGGGGGGGGGGGGGGGGGGGGGGGGGGGGGGGGGGGGGGGGGGGGGGGGGGGGGGGGGGGGGGGGGGGGGGGGGGGGGGGGGGGGGGGGGGGGGGGGGGGGGGGGGGGGGGGGGGGGGGGGGGGGGGGGGGGGGGGGGGGGGGGGGGGGGGGGGGGGGGFDFFGGGGGGGGGGGGGG5
@M03364:276:000000000-BLYN8:1:1101:18327:3531 1:N:0:1
ACTCCTACGGGAGGCAGCAGTAGGGAATCTTCGGCAATGGGGGCAACCCTGACCGAGCAACGCCGCGTGAGTGAAGAAGGTTTTCGGATCGTAAAACTCTGTTGTTAGAGAAGAACGTTAAGTAGAGTGGAAAGTTACTTAAGTGACGGTATCTAACCAGAAAGGGACGGCTAACTACGTGCCAGCAGCCGCGGTAATACGTAGGTCCCAAGCGTTGTCCGGATTTATTGGGCGTAAAGCGAGC
+
GGGGGGGGGGGGGGGGGGGGGGGGGGGGGGGGGGGGGGGGGGGGGGGGGGGGGGGGGGGGGGGGGGGGGGGGGGGGGGGCEGGFFFGGGGGGGGGFGGFGGGGGGGGGGGGGFGGGGGGGGGGGGGGGGGGGGGGGGGGGGGGGGGGGGGGGGGGGGGGGGFGGGGGGGDEBFGGGGGGGGGGGGGGDG>EGGGGGGGGGGGF7EGGGGGCFGEGGGGGGGGGEGDFGG7E=FGGGGG:FDGGC
@M03364:276:000000000-BLYN8:1:1101:25591:3546 1:N:0:1
ACTCCTACGGGAGGCAGCAGTGGGGAATATTGCACAATGGGCGCAAGCCTGATGCAGCCATGCCGCGTGTATGAAGAAGGCCTTCGGGTTGTAAAGTACTTTCAGCGAGGAGGAAGGCGTTGTGGTTAATAACCGCAGCGATTGACGTTACTCGCAGAAGAAGCACCGGCTAACTCCGTGCCAGCAGCAGCGGTAATACGGAGGGTGCAAGCGTTAATCGGAATTACTGGGCGTAAAGCGCACG
+
FFFGGFGGGGC@F>BFCEGCC@FC@CCFDCFGGGGGGGGFGGGEGGGGGGFFFGGGGGFGG8,,@ECCCCEGGGGGGGGG?ECFGFGGGEEFGGGGGCEDGAFGGG@CCCGGDEG=:F4CFGGGEF=F<FFFGFEFFE+:@FCFGGGCGF@FGGDFGDFDG:AFGGFEEECFGGEFFGG@C8C8CGFF2:CGDEEEFFGFD>EC@CEDGFFF52;*7<FFEGCCFGFGGCGG<C5CD>D3CDD3
@M03364:276:000000000-BLYN8:1:1101:14622:3550 1:N:0:1
ACTCCTACGGGAGGCAGCAGTAGGGAATCTTCGGCAATGGGGGCAACCCTGACCGAGCAACGCCGCGTGAGTGAAGAAGGTTTTCGGATCGTAAAACTCTGTTGGTAGAGAAGAACGTTGGTGAGAGTGGAAAGCTCATCAAGTGACGGTAACTACCCAGAAAGGGACGGCTAACTACGTGCCAGCAGCCGCGGTAATACGTAGGTGGCAAGCGTTGTCCGGATTTATTGGGCGTAAAGCGAGC
+
GGGGGGGGGGGGGGGGGGGGGGGGGGGGGGGGGGGGGGGGGGGGGGGGGGGGGGGGGGGGGGGGGGGGGGGGGGGGGGGGGGGGGGGGGGGGGGGGGGGGGGGGGGGGGGGGGGGGGGGGGGGGGEGGGGGGEGGGGGGGGGGGGGGGGGGGGGGGGGGGGGGGGGGGGGGGGGGGGGGGGGDGFGGGGGGDGGGGGGGFEGGGGGGGGGGGGGGEEGFGEEDGG6FGGGGFGGGGGGCFDGG)
@M03364:276:000000000-BLYN8:1:1101:12702:3555 1:N:0:1
ACTCCTACGGGAGGCAGCAGTGGGGAATATTGGACAATGGGCGAAAGCCTGATCCAGCCATGCCGCGTGTGTGAAGAAGGTCTTCGGATTGTAAAGCACTTTAAGTTGGGAGGAAGGGCATTAACCTAATACGTTAGTGTTTTGACGTTACCGACAGAATAAGCACCGGCTAACTCTGTGCCAGCAGCCGCGGTAATACAGAGGGTGCAAGCGTTAATCGGAATTACTGGGCGTAAAGCGCGCG
+
GGGGGGGGGGGGGGGGGGGGGGGGGGGGGGGGGGGGGGGGGGGGGGGGGGGGGGGGGGGGGGGGGGGGGGGGGGGGGGGGGGGGGGGEGGGGGGGGGGGGGGGGGGGGGGGGGGGGGGGGGGGGGGGGGGGGGGGGGGGGGGGGGGGGGGGGGGGGGGGGGGGGGGGGGGGGGGGGGGGGGGGFGGGGFGGGGGGGGGGGGFGGGGGGGGGGGGGGGGGGGGDGGGGGGGGDGGCEFGFGGGDD
@M03364:276:000000000-BLYN8:1:1101:24326:3591 1:N:0:1
ACTCCTACGGGAGGCAGCAGTGGGGAATATTGGACAATGGGCGAAAGCCTGATCCAGCCATGCCGCGTGTGTGAAGAAGGTCTTCGGATTGTAAAGCATTTTAAGTTGGGAGGAAGGGCATTAACCTAATACGTTAGTGTTTTGACGTTACCGACAGAATAAGCACCGGATAACTCTGTGCCAGCAGCCGCGGTAATACAGCGGGTGCAAGCGTTAATCGGAATTACTGGGCGTAAAGCGCACG
+
GGGGGGGGGGGGDCGGGGFGGGGGGDGGGGGG?GGGGGGGGFGGEGCCGGGGCFGGGGGGFEGGGGGGC?FFGGGFGGGGF?FGGGG,,BFGGGGGGFGG9FCFFCBEFGFDGGGGGDCFF?EG,?BFFFCE<CFGGGGCC>FFG<>CFGEFGE++3DFFGGCGFEFG7*6>FC>D>BCFCCCDDFGE>B8E8ECGFFG;C,8CGGGGGF7C81CEDCE55;E=C?9E<CGGG<EEGG7CGD)5
@M03364:276:000000000-BLYN8:1:1101:19622:3597 1:N:0:1
ACTCCTACGGGAGGCAGCAGTAGGGAATCTTCGGCAATGGGGGCAACCCTGACCGAGCAACGCCGCGTGAGTGAAGAAGGTTTTCGGATCGTAAAACTCTGTTGTTAGAGAAGAACGTTAAGTAGAGTGGAAAATTACTTAAGTGACGGTATCTAACCAGAAAGGGACGGCTAACTACGTGCCAGCAGCCGCGGTAATACGTAGGTCCCAAGCGTTGTCCGGATTTATTGGGCGTAAAGCGAGC
+
GGGGGGGGGGGGGGGGGGGGGGGGGGGGGGGGGGGGGGGGGGGGGGGGGGGGGGGGGGGGGGGGGGGGG>EFGGGGGGGGGGGGFGGGGGGGGGGGGGGGGGGGGGCGGGGGGGGGGGGGGGGGGFGGGGGGGGGGGGGGGGGGGGGGGGGGGGGGGGGGGGGGGGGGGGGGGGGGGGGGFFGGGGGGGCEEGGGGGGGGGGGGGGGGGGGGGGCGGGGGGGCEGFGGGGG=FGGGGGGGGGG3
@M03364:276:000000000-BLYN8:1:1101:11382:3604 1:N:0:1
ACTCCTACGGGAGGCAGCAGTGGGGAATATTGGACAATGGGCGAAAGCCTGATCCAGCCATGCCGCGTGTGTGAAGAAGGTCTTCGGATTGTAAAGCACTTTAAGTTGGGAGGAAGGGCATTAACCTAATACGTTAGTGCTTTGACGTTACCGACAGAATAAGCACCGGCTAACTCTGTGCCAGCAGCCGCGGTAATACAGAGGGTGCAAGCGTTAATCGGAATTACTGGGCGTAAAGCGCGCG
+
GGGGGGGGGGGGGGGGGGGGGGGGGGGGGGGGGGGGGGGGGGGGGGGGGGGGGGGGGGGGGGGGGGGGGGGGGGGGGGGGGGGGGGGGGGGGGGGGGGGGGGGGGGGGGGGGGGGGGGGGGGGGGGGGGGGGGGGGGGGGGGGGGGGGGGGGGGGGGGGGGGGGGGGGGGGGGGGGGGGGGGGGGGGGGGGGGGGGGDF9CGGGGGGGGGGGGGEDGGGGGGGGGGGGGGGGGGCEFGGGGGCD
@M03364:276:000000000-BLYN8:1:1101:23411:3671 1:N:0:1
ACTCCTACGGGAGGCAGCAGTAGGGAATCTTCGGCAATGGGGGCAACCCTGACCGAGCAACGCCGCGTGAGTGAAGAAGGTTTTCGGATCGTAAAACTCTGTTGTTAGAGAAGACCGTTAAGTAGAGTGGAAAGTTACTTAAGTGACGGTATCTAACCAGAAAGGGACGGCTAACTACGTGCCAGCAGCCGCGGTAATACGTAGGTCCCAAGCGTTGTCCGGATTTATTGGGCGTAAAGCGAGC
+
EFCFFF<CBCG;CEF@CF9FGFGGGCF@FFGAC;@FCFE8FBEGE<FFECGFGG@FGGEDF@FGGGGEF7=CE<FF9=F?FCAFG:F=7FFEGCGGC<FCGGFGEGC<FGG8<F,8C>B>+BFFF9FFFC=9BDDFDDFGGFE<@FDB>FGGGACFC7<<:F>,DFGGGGGGDC:FFCFGFCFGCF?B7CCEDEGGGGCCBEGGGGBFGGF558;5EGGF=C*:=C70C7@CCC*:93**1>)1
@M03364:276:000000000-BLYN8:1:1101:19526:3720 1:N:0:1
ACTCCTACGGGAGGCAGCAGTGGGGAATATTGGACAATGGGCGAAAGCCTGATCCAGCCATGCCGCGTGTGTGAAGAAGGTCTTCGGATTGTAAAGCACTTTAAGTTGGGAGGAAGGGCATTAACCTAATACGTTAGTGCTTTGACGTTACCGACAGAATAAGCACCGGCTAACTCTGTGCCAGCAGCCGCGGTAATACAGAGGGTGCAAGCGTTAATCGGAATTACTGGGCGTAAAGCGCGCG
+
GGFGGGGGGDEFGGDFGGFGFE@FGG;FAFGFFGGGGGGGGGGDG>GGGGGF@FFFGGCFGGGGGGG:BGGGF9?CEFGGGGDGGGGGGG=FEFGGF@FGGD<FFAFGG7,BCF<FDGGGGGGGFGGGGGGGGGGF@FGGFGGGGGGGGGG9CEFFFGGG99<FFGGGGCFGGGDGGFFFCF,>>DGF8ECEB*B8CGGCFGGDEGGGGG7:CGGGFGGGDGGFFGGFFF=CDD5CFCDGD<DD
@M03364:276:000000000-BLYN8:1:1101:17019:3729 1:N:0:1
ACTCCTACGGGAGGCAGCAGTGGGGAATATTGGACAATGGGCGAAAGCCTGATCCAGCCATGCCGCGTGTGTGAAGAAGGTCTTCGGATTGTAAAGCACTTTAAGTTGGGAGGAAGGGCATTAACCTAATACGTTAGTGTTTTGACGTTACCGACAGAATAAGCACCGGCTAACTCTGTGCCAGCAGCCGCGGTAATACGGAGGGTGCAAGCGTTAATCGGAATTACTGGGCGTAAAGCGCACG
+
GGGGGGGGGGGGGGGGGGGGGGFGGGGGGGGGGGGGGGGGGGGGGGGGGGGFGGGGGGGGGGGGGGGGGGGGGGGGGGGGGGGGGGGGGGGGGGGGGGFFGGFFGGGGGGGGGGGGGGGGGGGGGGGGGGGGFFCCEGGGGGFFGGGGGGG9FGGGGGGGGGGGGGGGGGGGGGGGFFGFCFGGGGGGGDGEECEGGGGGGDGEGGGGFCFGDEGGGGDGEGDGGGFGGGGGGGGGGGGGGGG<
@M03364:276:000000000-BLYN8:1:1101:8331:3760 1:N:0:1
ACTCCTACGGGAGGCAGCAGTAGGGAATCTTCGGCAATGGGGGCAACCCTGACCGAGCAACGCCGCGTGAGTGAAGAAGGTTTTCGGATCGTAAAACTCTGTTGTTAGAGAAGAACGTTAAGTAGAGTGGAAAGTTACTTAAGTGACGGTATCTAACCAGAAAGGGACGGCTAACTACGTGCCAGCAGCCGCGGTAATACGTAGGTCCCAAGCGTTGTCCGGATTTATTGGGCGTAAAGCGAGG
+
GGGGGGFGGGGGGGGGGGGGGGGGGGGGGGGGGGGGGGGGGGGGGGGGGGGGGGGGGGGGGGDGGGGFGEGGGGGGGGGGGGGGGGGGGGGGGGGGGGGGGGGGGGGGGGGGGGGGGGGGGGGGGGGGGGGGGGGGGGGDGGGDEGCFGGGGGGGGGGCFEGGGGGGGGGDFGGGGGGGGGE=FGGGFFGDGGGGGGG9CGGGGGFGFFGGGGGGGGGGGGGC=EGGFFFFFFGGGGC>FGGG)
@M03364:276:000000000-BLYN8:1:1101:16820:3803 1:N:0:1
ACTCCTACGGGAGGCAGCAGTGGGGAATATTGCACAATGGGCGCAAGCCTGATGCAGCCATGCCGCGTGTATGAAGAAGGCCTTCGGGTTGTAAAGTACTTTCAGCGCGGAGGAAGGCATTAAGGTTAATAACCTTAGTGATTGACGTTACTCGCAGAAGAAGCACCGGCTAACTCCGTGCCAGCAGCCGCGGTAATACGGAGGGTGCAAGCGTTAATCGGAATTACTGGGCGTAAAGCGCACG
+
C<@FFCCDC7F;FGGFEG9EFCFGE6;@FGGGGFGGGFCCFG@FEGGGGGF6C,<@EEGGGCFG7+@=F7FEF9AF9<EDGGDECFCEC@ECFEAFE9FFFCEFDFE+6C>C+8EFFF8FF9?<FF?D,CADFF9=FGGG99@>C<F33<FGGCE@33<<:FEGFFFG@@<CFGG9FC<FCE@FCFFGF5E*:3CEFCCFC*=*=EE>F9EFGE5;50AGD5*:8+<CG6:5CDE*5:CDGGD)
@M03364:276:000000000-BLYN8:1:1101:17249:3819 1:N:0:1
ACTCCTACGGGAGGCAGCAGTGGGGAATATTGCACAATGGGCGCAAGCCTGATGCAGCCATGCCGCGTGTATGAAGAAGGCCTTCGGGTTGTAAAGTACTTTCAGCGAGGAGGAAGGTGTTGTGGTTAATAACCGCAGCAATTGACGTTACTCGCAGAAGAAGCACCGGCTAACTCCGTGCCAGCAGCCGCGGTAATACGGAGGGTGCAAGCGTTAATCGGAATTACTGGGCGTAAAGCGCACG
+
GGGGGGGGGGGGGGGGGGGGGGGGGGGGGGGGGGGGGGGGGGGGGGGGGGGGGGGGGGGGGGGGGGGGGGGGGGGGGGGGGGGGGGGGGGGGGGGGGGGGGGGGGGGGGGGGGDGGGGGGGGGGGGGGGGGGGGGGGGGGGGGGGGGGGGGGGGGGGGGGGGGGGGGGGGGGGGGGGGGGGGGGGGGGGGGGGGGGGGGGGDGGGGGGGGGGGGGGGGGGGGGGGGGGEFFGGGGGGFGGGGG<
@M03364:276:000000000-BLYN8:1:1101:19912:3827 1:N:0:1
ACTCCTACGGGAGGCAGCAGTGGGGAATATTGCACAATGGGCGCAAGCCTGATGCAGCCATGCCGCGTGTATGAAGAAGGCCTTCGGGTTGTAAAGTACTTTCAGCGAGGAGGAAGGCATTAAGGTTAATAACCTTAGTGATTGACGTTACTCGCAGAAGAAGCACCGGCTAACTCCGTGCCAGCAGCCGCGGTAATACGGAGGGTGCAAGCGTTAATCGGAATTACTGGGCGTAAAGCGCACG
+
GGGGGGGGGGGGGGGGGGGGGGGGGGGGGGGGGGGGGGGGGGGGGGGGGGGGGGGGGGGGGGGGGGGBGGGGFGGGGGGGGGGGGGGGGGGGGGGGGGGGGGGGGGGFGGCFGGGCGGGGGDGGGGGEFGGFGGGGGGGGFGGGDGGGGGGGGGGGGEFGGGGGGGGGGGGD7EGCGGGGG@EGFGGGGGDGGGGGGGGGGCECGGGGGGGGGGGGGGGGGGDGGGGGFGGFDD5CGGGGDGG3
@M03364:276:000000000-BLYN8:1:1101:24193:3829 1:N:0:1
ACTCCTACGGGAGGCAGCAGTGGGGAATATTGCACAATGGGCGCAAGCCTGATGCAGCCATGCCGCGTGTATGAAGAAGGCCTTCGGGTTGTAAAGTACTTTCAGCGAGGAGGAAGGCATTAAGGTTAATAACCTTAGTGATTGACGTTACTCGCAGAAGAAGCACCGGCTAACTCCGTGCCAGCAGCCGCGGTAATACGGAGGGTGCAAGCGTTAATCGGAATTACTGGGCGTAAAGCGCACG
+
GGGDGGGGGDGGGGG7;FGGGGGGD;FCFFFGGGGGGGFCCGGGEGGGGGFFFFGGCFGGGGGGDGGCFFCEFCFG9CFFGGGE94:FF@FFEFGGGFGGGGGGGGGGGGGCDCDFEGGGFEGF<FGGFGF9F<F,?5,5:@FFGGGGGGGGGGGGGCEGGGGGGGGGGGGGGFGGGDGGGCGGGGFGGGGGDGGGGG?FG5>@EEGGGGGF8CEEGGGCG5EFGGFGG?CCDGGGFFC<DCD)
@M03364:276:000000000-BLYN8:1:1101:8369:3848 1:N:0:1
ACTCCTACGGGAGGCAGCAGTAGGGAATCTTCGGCAATGGGGGCAACCCTGACCGAGCAACGCCGCGTGAGTGAAGAAGGTTTTCGGATCGTAAAACTCTGTTGTTAGAGAAGAACGTTAAGTAGAGTGGAAAGTTACTTAAGTGACGGTATCTAACCAGAAAGGGACGGCTAACTACGTGCCAGCAGCCGCGGTAATACGTAGGTCCCAAGCGTTGTCCGGATTTATTGGGCGTAAAGCGAGC
+
GGGGGGGGGGGGGGGGGGGGGGGGGGGGGGGGGGGGGGGGGGGGGGGGGGGGGGGGGGGGGGGGGGGGGGGGGGGGGGGGGGGGGGGGGGGGGGGGGGGGGGGGGGGGGGGGGGGGGGGGGGGGGFGGGGGGGGGGGGGGGGGGGGGGGGGGGGGGGGGGGGGGGGGGGGDGGGGGGGGGGGGGGGGGGGGGGGGGGGGCGGFGGGGGGGGGGDGGGGGGE=;EGGGGGGGGGGGGGGGGGGG)
@M03364:276:000000000-BLYN8:1:1101:5396:3861 1:N:0:1
ACTCCTACGGGAGGCAGCAGTGGGGAATATTGCACAATGGGCGCAAGCCTGATGCAGCCATGCCGCGTGTATGAAGAAGGCCTTCGGGTTGTAAAGTACTTTCAGCGAGGAGGAAGGCATTAAGGTTAATAACCTTGGTGTTTGAGGTTACTCGCAGAAGAAGCACCGCCTAACTCCGTGCCAGCAGCCGCGGTAATACGGAGGGTGCAAGCGTTAATCGGAATTACTGGGCGTAAAGCGCACG
+
EEFFG9FGFGGGGGGGGGGGGGG?EGGGGGFFFEEFFAE@FFGCFCEGGGGGF<CF<F,EFGGGGGEGGDCF,?FGEGFF8FFGAD@+:8:C<FGFEFGG9ECGFGE7FEEEGC@F7FE<?FCFFFGGFFGG@<D<F@E>,+3>?+,:@F@,>@:BEGF>@B@7FE:B*<*>FFGFFGF:FGGGFGGGCC8=CEEC9<<FG*=4C;EGG7?EEC*A*:?===*2<ECFEFC*9955CF:D<<<<
@M03364:276:000000000-BLYN8:1:1101:24160:3887 1:N:0:1
ACTCCTACGGGAGGCAGCAGTGGGGAATATTGGACAATGGGCGAAAGCCTGATCCAGCCATGCCGCGTGTGTGAAGAAGGTCTTCGGATTGTAAAGCACTTTAAGTTGGGAGGAAGGGCATTAACCTAATACGTTAGTGCTTTCACGTTACCGACAGAATAAGCACCGGCTAACTCTGTGCCAGCAGCCGCGGTAATACAGAGGGTGCAAGCGTTAATCGGAATTACTGGGCGTAAAGCGCGCG
+
GFFFGFGFE@FFFFFEEGGFFFFGGBBDGFFFGFGFGGFGFGGCFFCF8DFGFGG9<EFGGF8FGGGGGGFEFFCF9=FGGGGGGGGGG@FFFCEDF@F8EG9,?<FAFCAFC:<FD@F7FFFDCFFG8F?E@EF@+FFGGDF,CFCGGGGGGGECF8FCD;FGGGGGGGGDFFEFG,@CGGFFGG,>FGGGGG*=;BF;?FFFEGEG?FFGGGGGCEFGG5*=@;F?+<5=DC:E5>C7<C3)
@M03364:276:000000000-BLYN8:1:1101:18997:3907 1:N:0:1
ACTCCTACGGGAGGCAGCAGTGGGGAATATTGGACAATGGGCGAAAGCCTGATCCAGCCATGCCGCGTGTGTGAAGAAGGTCTTCGGATTGTAAAGCACTTTAAGTTGGGAGGAAGGGCATTAACCTAATACGTTAGTGCTTTGACGTTACCGACAGAATAAGCACCGGCTAACTCTGTGCCAGCAGCCGCGGTAATACAGAGGGTGCAAGCGTTAATCGGAATTACTGGGCGTAAAGCGCGCG
+
GGGGGGGGGGGGGGGGGGFGGGGGGGGGGGGGGGGGGGGGGGGGGGGGGG@GGGGGGGGGGGGGGGGCFGGGGGGGGGGGGGGGGGEGGGFGGGGFGGGGGGGGGGGGGGFDEGGGGGGGGGGGGGGGGGGGGGGGGGGGGGGGGGGGGGGGGGGGGGGGGGGGGGGGEEGGGGGGGGGGGGGGGGFGGGGGGGGGGFGFGGGGGEEGFGGGGGEGGGGGCEGGGGGGGGGGGGGGCFGDGGGG
@M03364:276:000000000-BLYN8:1:1101:14814:3928 1:N:0:1
ACTCCTACGGGAGGCAGCAGTGGGGAATATTGCACAATGGGCGCAAGCCTGATGCAGCCATGCCGCGTGTATGAAGAAGGCCTTCGGGTTGTAAAGTACTTTCAGCGAGGAGGAAGGCATTAAGGTTAATAACCTTAGTGATTGACGTTACTCGCAGAAGAAGCACCGGCTAACTCCGTGCCAGCAGCCGCGGTAATACGGAGGGTGCAAGCGTTAATCGGAATTACTGGGCGTAAAGCGCACG
+
GGGGGGGGGGGGGGGGGGGGGGGGGGGGGGGGGGGGGGGGGGGGGGGGGGGGGGGGGGGGGGGGGGGGGGGGGGGGGGGGGGGGGGGGGGGGGGGGGGGGGGGGGGGGGGGGGGGGGGGGGGGGGGGGGGFGGGGGGGGGGGGGGGGGGGGGFGGGGGGGGGGGGGGGGGGGGGGGGGGGGGGGGGGGGGGGGGGGGGGGGGGGGGGGGGGGGGGGGGGGGGGGGGGGGGGGGGGGGGGGGGGD
@M03364:276:000000000-BLYN8:1:1101:13630:3979 1:N:0:1
ACTCCTACGGGAGGCAGCAGTGGGGAATATTGCACAATGGGCGCAAGCCTGATGCAGCCATGCCGCGTGTATGAAGAAGGCCTTCGGGTTGTAAAGTACTTTCAGCGAGGAGGAAGGTATTAAGGTTAATAACCTTAGTGATTGACGTTACTCGCAGAAGAAGCACCGGCTAACTCCGTGCCAGCAGCCGCGGTAATACGGAGGGTGCAAGCGTTAATCGGAATTACTGGGCGTAAAGCGCACG
+
G<DFDFGEE7EC7@FGG@@CFE@F7;BFFFE9FEEF,FCGGG@@CCF<EGC,CEA<@FFCGGGFEGGGGGCFCGGGGGGCGGCC5F7:FBCCFGFCG9@A,??F,,@:F=CFF7,AC,5@FFGFGGGGGGGFCBD<,5CFFFGF,7>FG@FGCF+FCEGGG:FFG@FF@@F7>7A,7:@CDFFFCDDFCGEEC:8EFFGGGGGGG5B*25+*:CCEFFFCGC5ACFFGGGGCD)>ECCF73>>9
@M03364:276:000000000-BLYN8:1:1101:17761:3985 1:N:0:1
ACTCCTACGGGAGGCAGCAGTGGGGAATATTGCACAATGGGCGCAAGCCTGATGCAGCCATGCCGCGTGTATGAAGAAGGCCTTCGGGTTGTAAAGTACTTTCAGCGAGGAGGAAGGCGTTGTGGTTAATAACCGCAGCGATTGACGTTACTCGCAGAAGAAGCACCGGCTAACTCCGTGCCAGCAGCCGCGGTAATACGGAGGGTGCAAGCGTTAATCGGAATTACTGGGCGTAAAGCGCACG
+
GGGGGGGGGGGGGGGGGGGGGGGGGGGGGGGGGGGGGGGGGGGGGGGGGGGGGGGGGGGGGGGGGGGGGGGGGGGGGGGGGGGGGGGGGGGGGGGGGGGGGGGGGGGDGGGGGGGGGGGGGGGGGGGGGGGGGGGGGGGGGGGGGGGFGGGGGGGGGGGGGGGGGGGGGGGGGGGGGGGGGGGGGGGGGGGGGGGGGGGGGGGDGGGGGGGGGEGGGGGEEGGGFGFGGGGGGGGGGGGGGDD7
@M03364:276:000000000-BLYN8:1:1101:22740:4003 1:N:0:1
ACTCCTACGGGAGGCAGCAGTAGGGAATCTTCGGCAATGGGGGCAACCCTGACCGAGCAACGCCGCGTGAGTGAAGAAGGTTTTCGGATCGTAAAACTCTGTTGTTAGAGAAGAACGTTAAGTAGAGTGGAAAGTTACTTAAGTGACGGTATCTAACCAGAAAGGGACGGCTAACTACGTGCCAGCAGCCGCGGTAATACGTAGGTCCCAAGCGTTGTCCGGATTTATTGGGCGTAAAGCGAGC
+
C<CFFFD<F;CECF7;CCGFGCFFFFFGCFD@DC+@FFGC@F7FEFFEFGG,CFFGEC:FCBFC::==7CF<EFG<,<FFBFC<FE@CFGGGG8EDDFFFEF<AE@FG,C,EFF88CFDGCEF,??DEGGG,BFFF99CFAEFDGFG7CEFGFGFF9<<7FF,@FC,@FEGGGGCC,?FFDGFFC7CECBECE*38=<5?8CGFGG9<*+03;C8CEC::CEDC*3+3+CFCC5C:<5CCC*/1
@M03364:276:000000000-BLYN8:1:1101:17045:4005 1:N:0:1
ACTCCTACGGGAGGCAGCAGTGGGGAATATTGGACAATGGGCGAAAGCCTGATCCAGCCATGCCGCGTGTGTGAAGAAGGTCTTCGGATTGTAAAGCACTTTAAGTTGGGAGGAAGGGCATTAACCTAATACGTTAGTGTTTTGACGTTACCGACAGAATAAGCACCGGCTAACTCTGTGCCAGCAGCCGCGGTAATACAGAGGGTGCAAGCGTTAATCGGAATTACTGGGCGTAAAGCGCGCG
+
GGGGGGGGGGGGGGGGGGGFGGGGGGGGGGGGGGGGGGGGGGGGGGGGGGGGGGGGGGGGGGGGGGGGGGGGGGGGGGGGGGGGGGGGGGGGGGGGGGGGGGFEFFEFGEGGGGGGGGGGGGGGGGF8FGGGGGGGGGGEFGGGGGGGGGGGGGGGGGGFFGGGGGGGFGGGGGGGGGGGGFGGGGGGGGGGGGDGGGGGGGGGGGGDGGGGGGG5CFGGGD5CEGGGGGGGGGCGG>CDDDGD
@M03364:276:000000000-BLYN8:1:1101:17182:4022 1:N:0:1
ACTCCTACGGGAGGCAGCAGTGGGGAATATTGCACAATGGGCGCAAGCCTGATGCAGCCATGCCGCGTGTATGAAGAAGGCCTTCGGGTTGGAAAGTACTTTCAGCGAGGAGGAAGGCATTAAGGTTAATAACCTTAGTGATTGACGTTACTTGCAGAAGAAGCACCGGCTAACTCCGTGCCAGCAGCCGCGGTAATACGGAGGGTGCAAGCGTTAATCGGAATTACTGGGCGTAAACCGCAGG
+
GFFF<EFCF;FE@FGGG7CEFG9FFCCFEDGG@,;CECAFFGC@FEGGCCEC<<FF,CF8,C8FGEGFD?FFGG,CC,FFGFD,9DFGFFG+B,CDE,C?EGEFFFG++@CFG:,E@,<=F?,EFEFE9CFD<FGG,CEF9<EFFD>BDAE<,3>D9,@DBCF,@<F++>@<,D=9FEGFD:@EB8>F:CD>EEC7,?2=C1:*:*;B?<;8A:EC599EEGDCC7?+<?E*9D5*7*293<)1
@M03364:276:000000000-BLYN8:1:1101:9514:4043 1:N:0:1
ACTCCTACGGGAGGCAGCAGTAGGGAATCTTCGGCAATGGACGAAAGTCTGACCGAGCAACGCCGCGTGAGTGAAGAAGGTTTTCGGATCGTAAAACTCTGTTGTTAGAGAAGAACAAGGATGAGAGTAGAACGTTCATCCCTTGACGGTATCTAACCAGAAAGCCACGGCTAACTACGTGCCAGCAGCCGCGGTAATACGTAGGTGGCAAGCGTTGTCCGGATTTATTGGGCGTAAAGCGAGC
+
GGGGGGGGGGGGGGGGGGGGGGGGGGGGGGGGGGGGGGGGGGGGGGGGGGGGGGGGGGGGGGGGGGGGGGGGGGGGGGGGGGGGGGGGGGGGGGGGGGGGGGGGGGGGGGGGGGGGGGGGGGGGGGGGGGGGGGGGGGGGGGGGGGGGGGGGGGGGGGGGGGGGGGGGGGGGGGGGGGGGGGGGGGGGGGGGGGGGGGGGGGGGGGGGGFGGGGGGGGGCEEEG=EGGGGGGFDGGGGGGCDG7
@M03364:276:000000000-BLYN8:1:1101:12676:4053 1:N:0:1
ACTCCTACGGGAGGCAGCAGTGGGGAATATTGGACAATGGGCGAAAGCCTGATCCAGCCATGCCGCGTGTGTGAAGAAGGTCTTCGGATTGTAAAGCACTTTAAGTTGGGAGGAAGGGCATTAACCTAATACGTTAGTGTTTTGACGTTACCGACAGAATAAGCACCGGCTAACTCTGTGCCAGCAGCCGCGGTAATACAGAGGGTGCAAGCGTTAATCGGAATTACTGGGCGTAAAGCGCGCG
+
GGGGGGGGGGGGGGGGGGGGGGGGG7CFGGGGGGGGGGGGGGGGGGGGGGGGGFGGGGGGGGGGGGGGFGGGGGFGGGGGGGGGGGGGGGGGGGGGGGGGGGGGGGFGGGFGGGGGGGGGFGGGGGGGGGGGGGGGGFGGGGGG@FGGGGGGGGGGGGGGGGGGGGGGGGGEGGGGGGGGGGGGGGGFFGGGGGDGGGG?CGCFGGDCCFGGGGGGFGGGGGGGGGFGFGFGGGD=CFGGGGGG
@M03364:276:000000000-BLYN8:1:1101:11837:4058 1:N:0:1
ACTCCTACGGGAGGCAGCAGTAGGGAATCTTCGGCAATGGACGAAAGTCTGACCGAGCAACGCCGCGTGAGTGAAGAAGGTTTTCGGATCGTAAAACTCTGTTGTCAGAGAAGAACAAGGGTGAGAGTGGAAAGTTCACCCCTTGACGGTATCTGACCAGAAAGCCACGGCTAACTACGTGCCAGCAGCCGCGGTAATACGTAGGTGGCAAGCGTTGTCCGGATTTATTGGGCGTAAAGCGAGC
+
GGGGGGGGGGGGGGGGGGGGGGGGGGGGGGGGGGGGGGGGGGGGGGGGGGGGGGGGGGGGGGGGGGGGGGGGGGGGGGGGGGGGGGGGGGGGGGGGGGGGGGGGGGGGGGGGGGGGGGGGGGGGGGGGGGGGGGGGGGGGFGGGGGGGGGGGGGGGGGGGGGGFDGGGGGGGGGGGGGGGGGFFGGGGGGGGGGGGGGGGGGGGGGGGGGGGGGGGGGGGGGCGGGGGGGGGGGGDGGGGGGG3
@M03364:276:000000000-BLYN8:1:1101:10848:4063 1:N:0:1
ACTCCTACGGGAGGCAGCAGTAGGGAATCTTCCACAATGGACGAAAGTCTGATGGAGCAACGCCGCGTGAGTGAAGAAGGGTTTCGGCTCGTAAAGCTCTGTTGTTAAAGAAGAACGTGGGTGAGAGTAACTGTTCACCCAGTGACGGTATTTAACCAGAAAGCCACGGCTAACTACGTGCCAGCAGCCGCGGTAATACGTAGGTGGCAAGCGTTATCCGGATTTATTGGGCGTAAAGCGAGCG
+
GGGGGGGFGGDEGEEGGGGGGGGGGGGGGGGGGFFGGGGGGGGGGCFFGGGGGGGGFGGFEFGEEEGGGGGGFGGGGGGGGGGGGFGCFGGGGGGGGGGFGGGGFGGGGGGGGGG8FFGGGEFGGGGFGGGGGGGADD<FBFGGGFGEGGGGGGGGGGGGGGGGGFGGDCFGGGCCFGFGGFFFFFGGGGGGGEEGGGGGFFGEFGG66@FFGGGGGGGEC8CEFDGFEFGDGGGGGF>DGDGD
@M03364:276:000000000-BLYN8:1:1101:7456:4185 1:N:0:1
ACTCCTACGGGAGGCAGCAGTGGGGAATATTGCACAATGGGCGCAAGCCTGATGCAGCCATGCCGCGTGTATGAAGAAGGCCTTCGGGTTGTAAAGTACTTTCAGCGAGGAGGAAGGCGTTGTGGTTAATAACCGCAGCGATTGACGTTACTCGCAGAAGAAGCACCGGCTAACTCCGTGCCAGCAGCCGCGGTAATACGGAGGGTGCAAGCGTTAATCGGAATTACTGGGCGTAAAGCGCACG
+
GGGGGGGGGGGGGGGGGGGGGGGGGGGGGGGGGGGGGGGFGGGGGGGGGGGGGGGGGGGGGGGGGGGGGGGGGGGGGGGGGGGGGGGGGGGGGGGGGGGGGDFGGGG7BFFGGGGGFDGGGGGGGGFGGGGGGGGGEEGGGGGGGGGGGGGGGG>CEGGGGGGGGGGGGDFGC@FFGGGCGGGGGGGGDEGGGGGGGGGGGCECGGGGGGGGEGGGGFFFEGGGG7CDFGG=CCEGGGG395>5
@M03364:276:000000000-BLYN8:1:1101:7938:4199 1:N:0:1
ACTCCTACGGGAGGCAGCAGTGGGGAATATTGGACAATGGGCGAAAGCCTGATCCAGCCATGCCGCGTGTGTGAAGAAGGTCTTCGGATTGTAAAGCACTTTAAGTTGGGAGGAAGGGCATTAACCTAATACGTTAGTGCTTTGACGTTACCGACAGAATAAGCACCGGCTAACTCTGTGCCAGCAGCCGCGGTAATACAGAGGGTGCAAGCGTTAATCGGAATTACTGGGCGTAAAGCGCGCG
+
GGGGGGGGGGGGDGGGGGFGGGGGGGGGGGGGGGGGGGGFFGGGGGGGGGGGGGGGGGGGGGGGGGGGGGGGGGGGGGGGGGGGGGGGGGGGGGGGGGGGGGGGGGGGGGFGGGGGGGGGGGGGGFGGGGGGGGGGGGGGGGGGGGDGGGGGGGGGGGGGGGGGGGGGDGGDGGDGGGGGGGGGGGDGGGGGGGDGGGGGGGGGGCEGGGFGGGGGGGGGGGGGGGDGGGGCCGGDGFGGGGGD
@M03364:276:000000000-BLYN8:1:1101:20996:4202 1:N:0:1
ACTCCTACGGGAGGCAGCAGTGGGGAATATTGCACAATGGGCGCAAGCCTGATGCAGCCATGCCGCGTGTATGAAGAAGGCCTTCGGGTTGTAAAGTACTTTCAGCGAGGAGGAAGGCATTAAGGTTAATAACCTTAGTGATTGACGTTACTCGCAGAAGAAGCACCGGCTAACTCCGTGCCAGCAGCCGCGGTAATACGGAGGGTGCAAGCGTTAATCGGAATTACTGGGCGTAAAGCGCACG
+
GGGGGGGGGEGGGGGGGGGGGGGGGGGGGGGGGGGGGGGGGGGGGGGGGGGGGGGGGGGGGGGGGGGGGGGGGGGCFGGGGGGGGGGGGGGGGGGGGGGGGGGGGGG7CGGGDGFGGGGGGGGGGGGGGGGGGGGGGGGGAFGGGGGGGGGGFGGGGGGGGGGGGGGGGGGGGGGGFGGGGGGGGGGGDGGGGGDGGFCFGEGGCEEGGGGGGGGGCGGGGGGGGGGGGFFGGGGGGGGGGGG3
@M03364:276:000000000-BLYN8:1:1101:13632:4314 1:N:0:1
ACTCCTACGGGAGGCAGCAGTAGGGAATCTTCCACAATGGACGAAAGTCTGATGGAGCAACGCCGCGTGAGTGAAGAAGGTTTTCGGATCGTAAAACTCTGTTGTTGGAGAAGAACGTATTTGATAGTAACTGATCAGGTAGTGACGGTATCCAACCAGAAAGCCACGGCTAACTACGTGCCAGCAGCCGCGGTAATACGTAGGTGCAAGCGTTGTCCGGATTTATTGGGCGTAAAGCGAGCGC
+
GGGGGGGGGGGGGGGGGGGGGGGGGGGGGGGGGGGGGGGGGGGGGGGGGGGGGGGGGGGGGGGGGGGGGGGGGGGGGGGGFGGGGGGGGGGGGGGGGGGGGGGGGGGGFGGGGGGGGGGGGGGGGGGGGGGGGGGGGG@EFGGGGGGGGGGGGGGGGFGGGGGFGGGGGGGEGCEFGGGGGGGGGGGGGGGGGGGGGGFGCGGGGGGGGGGGEEGGGCEG5EGGGGGGDEFE<<CFGGGGGCGD
@M03364:276:000000000-BLYN8:1:1101:18171:4379 1:N:0:1
ACTCCTACGGGAGGCAGCAGTGGGGAATATTGCACAATGGGCGCAAGCCTGATGCAGCCATGCCGCGTGTATGAAGAAGGCCTTCGGGTTGTAAAGTACTTTCAGCGAGGAGGAAGGCATTAGGGTTAATAACCTTAGTGATTGACGTTACTCGCAGAATAAGCACCGGCTAACTCTGTGCCAGCAGCCGCGGTAATACAGAGGGTGCAAGCGTTAATCGGAATTACTGGGCGTAAAGCGCACG
+
GGGGGGGGGGGGGGGGGGGGGGGGGFGGGGGGFGGEGGGGGGGGGGGGGGGGGGGGGGGGGGGFGGGGGGGGGGGGGGGGGGGGFGGGFGGGGGGGGGGGGGGGGCF@FEGGDBEFDGGGGCFAFGGGGGGGGCGGGGGGGGGGGGGGGGGGGGGGGGEGFGFGGGGDGGGDFFFFFAFGGGGGG7EDGEEGGEGGGGFFFBCGGGGGGGGGGGGGGGGGGGGGFGGGGFFGGDGGGD>DDDG5
@M03364:276:000000000-BLYN8:1:1101:8265:4384 1:N:0:1
ACTCCTACGGGAGGCAGCAGTAGGGAATCTTCGGCAATGGGGGCAACCCTGACCGAGCAACGCCGCGTGAGTGAAGAAGGTTTTCGGATCGTAAAACTCTGTTGTTAGAGAAGAACGTTAAGTAGAGTGGAAAGTTACTTAAGTGACGGTATCTAACCAGAAAGGGACGGCTAACTACGTGCCAGCAGCCGCGGTAATACGTAGGTGGCAAGCGTTGTCCGGATTTATTGGGCGTAAAGCGAGC
+
GGGGGGGGGGGGGGGGGGGGGGGGGGGGGGGGGGGGGGGGGGGGGGGGGGGGGGGGGGGGGGGGGGGGGGGGGGGGGGGGFGGGGGGGGGGGGGGGGGGGGGGGGGGGGGGGGGGGGFGGGGGDGGGFGFGGGGGGGGGGGGGGGGGGGGGGGGGGGGGGGGGGGGGGGGGGDGGGGGGGGFDFGGGGGGGGGGGGGGGGGGGGGGGGGGGGGGGGGGGDG=*AEGGGGGGGGGEGGFGGG391
@M03364:276:000000000-BLYN8:1:1101:24570:4389 1:N:0:1
ACTCCTACGGGAGGCAGCAGTGGGGAATATTGCACAATGGGCGCAAGCCTGATGCAGCCATGCCGCGTGTATGAAGAAGGCCTTCGGGTTGTAAAGTACTTTCAGCGAGGAGGAAGGCATTAAGGTTAATAACCTTAGTGATTGACGTTACTCGCAGAAGAAGCACCGTCTAACTCCGTGCCAGCAGCCGCGGTAATACAGAGGGTGCAAGCGTTAATCGGAATTACTGGGCGTAAAGCGCGCG
+
FGFGGGGGGGGGGGGGGGGG<FFGDGGGGGGGGGGGGGFFEFGGGGGGGD,EFFGFEGGGGGGGGEGGGGGGFGDFFEE?EGFGGGCFFGGGDEGGGGGGEEFGFFGGGGE7FGCFGGGGGGFGFGGGGGGGGFGG9FFGABEFEGGGGGGGGCFGGGFGDGGGGGGG,@FFGGGDFGGGGGGGGGGF,BEDEEG>;FGGFD:CEEEGGGFGGEC=*=CFGGGFFCFFF+@E<<EEGCFG3CGD
@M03364:276:000000000-BLYN8:1:1101:6263:4398 1:N:0:1
ACTCCTACGGGAGGCAGCAGTAGGGAATCTTCGGCAATGGACGAAAGTCTGACCGAGCAACGCCGCGTGAGTGAAGAAGGTTTTCGGATCGTAAAACTCTGTTGTTAGAGAAGAACATGGGTGAGAGTAACTGTTCACCCCTTGACGGTATCTAACCAGAAAGCCACGGCTAACTACGTGCCAGCAGCCGCGGTAATACGTAGGTGGCAAGCGTTGTCCGGATTTATTGGGCGTAAAGCGAGCG
+
GGFGGGGGGGGGGGDGGGGGGGGGGGGGGGGGGGGGGGGGGFGGGCCGGGGGGGGGGGGGGGGGEGGFFGGGGGGGFGGGGCGGGGGGEGGGGGGGGGGGAFGGGGGGGGGGGGGGGGGGG=FGEDFGGGGGGFGFGG,@FFFGGGGGDEFADEFGGFGGGGGG,FGGDEFCFFGGGGGDFDFGGGGGFEGGGGEGGGGGGGGGFGGGF?F:58CEE7CGGE?GFC<CGGFCDDGGFCGG<CC5
@M03364:276:000000000-BLYN8:1:1101:15165:4404 1:N:0:1
ACTCCTACGGGAGGCAGCAGTGGGGAATATTGGACAATGGGCGAAAGCCTGATCCAGCCATGCCGCGTGTGTGAAGAAGGTCTTCGGATTGTAAAGCACTTTAAGTTGGGAGGAAGGGCATTAACCTAATACGTTAGTGCTTTGACGTTACCGACAGAATAAGCACCGGCTAACTCTGTGCCAGCAGCCGCGGTAATACAGAGGGTGCAAGCGTTAATCGGAATTACTGGGCGTAAAGCGCGCG
+
GGGGGGGGGGGGGGGGGGGGGGGGGGGGGGGGGGGGGGFGGGGGGGGGGGGFGGGGGGGGGGGGGGGGGGGGGGGGGGGGGGGGGGGGGGGGEFGFGGGGGGGGGGGGGGGGGGGGGGGGGGGGGGGGGGGGGGGGGGGGGGGGGGCGGGGGGCEGGGGGGGGFGGGDGGGGGGGFGGGGFGGGGGGGGGGGGGDEGGGGGGGGGGGGGGGGGGG55CFGGCEGGGGGGGGGGGGEGGFGDGGG
@M03364:276:000000000-BLYN8:1:1101:11279:4409 1:N:0:1
ACTCCTACGGGAGGCAGCAGTAGGGAATCTTCGGCAATGGGGGCAACCCTGACCGAGCAACGCCGCGTGAGTGAAGAAGGTTTTCGGATCGTAAAACTCTGTTGTTAGAGAAGAACGTTAAGTAGAGTGGAAAGTTACTTAAGTGACGGTATCTAACCAGAAAGGGACGGCTAACTACGTGCCAGCAGCCGCGGTAATACGTAGGTCCCAAGCGTTGTCCGGATTTATTGGGCGTAAAGCGAGC
+
GGGGGGGGGGGGGGGGGGGGGGGGGGGGGGGGGGGGGGGGGGGGGGGGGGGGGGGGGGGGGGGGGGGGGGGGGGGGGGGGGGGGGGGGGGGGGGGGGGGGGGGGGGGGGFGGGGGGGGGGGGGGGGGGGGGGGGGGGGGGGGGGGGGGGGGGGGGGGGGGGGGGGGGGDGGGGGGGFFGGGGGGGGGGGGGEEGGGGGGGGEGCEFGGGGGGGGGGGEGGGGGGGGGGGGFGGD5CDGGFGGG3
@M03364:276:000000000-BLYN8:1:1101:17833:4443 1:N:0:1
ACTCCTACGGGAGGCAGCAGTAGGGAATCTTCGGCAATGGACGAAAGTCTGACCGAGCAACGCCGCGTGAGTGAAGAAGGTTTTCGGATCGTAAAACTCTGTTGTCAGAGAAGAACAAGGGTGAGAGTGGAAAGTTCACCCCTTGACGGTATCTGACCAGAAAGCCACGGCTAACTACGTGCCAGCAGCCGCGGTAATACGTAGGTGGCAAGCGTTATCCGGATTTATTGGGCGTAAAGCGAGC
+
GGGGGGGGGGGGGGGGGGGGGGGGGGGGGGGGGGGGGGGGGGGGGGGGGGGGGFGGGGGGGGGGGGGGGGGGGGGGGGGGGGGGGGGGGGGGGGGGGGGGGGGGGGGGGGGGGGGGGGGGGGGGGGGGGGGGFGGGGGGGGGGGGGGGGGGGGGGGGGGGGGGGGGGGGGGGGGGGGGGGGGGGGGCGFGGGGGGGGGFGGGGGGGGGGGGGGGGGGGGGGGGGGGFGGGGFGGGGGGFFGGGC
@M03364:276:000000000-BLYN8:1:1101:16845:4481 1:N:0:1
ACTCCTACGGGAGGCAGCAGTGGGGAATATTGCACAATGGGCGCAAGCCTGATGCAGCCATGCCGCGTGTATGAAGAAGGCCTTCGGGTTGTAAAGTACTTTCAGCGAGGAGGAAGGCGTTGTGGTTAATAACCGCAGCGATTGACGTTACTCGCAGAAGAAGCACCGGCTAACTCCGTGCCAGCAGCCGCGGTAATACGGAGGGTGCAAGCGTTAATCGGAATTACTGGGCGTAAAGCGCACG
+
AFGGGGGGGGGGGDGDEGGGFGGGGEGGG9FCGGGGFGFGGFEGGDGGGFGGGGGGGGGGGGGGDGGGGC<FGGGGFCFGFGFGGGGEGCFCEDGGGGGGGGFGAAEF7>FGGCFEC,@?CFGGGGGGGGGGGFEGGFGG7DFGGGGGGGGGGGCFEEGEGCFGGGGDGGGGCFGCFCCFCFGGGGGGGGGGGG58EFFDECCEDGGDF7@FGCGDGGGGC8EG?+:@FGGCDGDDFCGDC<<)
@M03364:276:000000000-BLYN8:1:1101:10664:4505 1:N:0:1
ACTCCTACGGGAGGCAGCAGTGGGGAATATTGCACAATGGGCGCAAGCCTGATGCAGCCATGCCGCGTGTATGAAGAAGGCCTTCGGGTTGTAAAGTACTTTCAGCGAGGAGGAAGGCATTAAGGTTAATAACCTTGGTGATTGACGTTACTCGCAGAAGAAGCACCGGCTAACTCCGTGCCAGCAGCCGCGGTAATACGGAGGGTGCAAGCGTTAATCGGAATTACTGGGCGTAAAGCGCACG
+
GGGGGGGGGGGGGGGGGGGGGGGGGGGGGGGGGGGGGGGGGGGGGGGGGGGGGGGGGGGGGGGGGGGGGGGGGFFGDFGGFGGGGGGGGGGGGGGGGGGGGGGFGGGDFFGFGFGGGGFGGFGGGGGGGGCGGFGGGGGGGGGGGGGGGGGGFGDGGDCFGGGGFGG>FGGGGGFGBEGGGGGC@CEGDGGGGGGGGGGGGGGGGGGGGFGGGGG5CF?CEGEGGGGG+A8=DGD=77CGGD71
@M03364:276:000000000-BLYN8:1:1101:21179:4508 1:N:0:1
ACTCCTACGGGAGGCAGCAGTGGGGAATATTGCACAATGGGCGCAAGCCTGATGCAGCCATGCCGCGTGTATGAAGAAGGCCTTCGGGTTGTAAAGTACTTTCAGCGAGGAGGAAGGTGTTGTGGTTAATAACCGCAGCAATTGACGTTACTCGCAGAAGAAGCACCGGCTAACTCCGTGCCAGCAGCCGCGGTAATACGGAGGGTGCAAGCGTTAATCGGAATTACTGGGCGTAAAGCGCACG
+
GGGGGGGGGGGGGGGGGGGGGGGGGGGGDFGGGGGGGGGGGGGGGGGGGGCFGCFGGGFFGFFFGGGFGGGGGGDGGGGGGGGGGFEGFGGGFGGGGGGGGGGGFGGGGGGGGDGGGGGGGGGGEGGGGGGGGGGGGGGGGGGGGGGGGGGGFE>BE>FGGGGGFFBFG7CGGGGGGGGGDCFGG7CG@C>EEGGGGGEFG5>EECG5CCC58CEEGGFGGG?C@CEG9FCGD)1:<FGGGGG<
@M03364:276:000000000-BLYN8:1:1101:15098:4515 1:N:0:1
ACTCCTACGGGAGGCAGCAGTAGGGAATCTTCGGCAATGGGGGCAACCCTGACCGAGCAACGCCGCGTGAGTGAAGAAGGTTTTCGGATCGTAAAACTCTGTTGTTAGAGAAGAACGTTAAGTAGAGTGGAAAATTACTTAAGTGACGGTATCTAACCAGAAAGGGACGGCTAACTACGTGCCAGCAGCCGCGGTAATACGTAGGTCCCAAGCGTTGTCCGGATTTATTGGGCGTAAAGCGAGC
+
GGGGGGGGGGGGGGGGGGGGGGGGGGGGGGGGGGGGGGGGGGGGGGGGGGGGGGGGGGGGGGGGGGGGGGGGGGGGGGGGGGGGGGGGGGGGGGGGGGGGGGGGGGGGGGGGGGGGGFGGGGGGGGGGGGGGGFFGGGGFGGGGGGGGGGGGGGGGGGGGFGGGGGGGGGGGGGGG@FGFGGGGGGGGGGGGGGEGDGGGGGGGGGGGGGGGGGGGGGGGGGDGGGGGCCFCGDGGDGGGGGGC
@M03364:276:000000000-BLYN8:1:1101:17541:4542 1:N:0:1
ACTCCTACGGGAGGCAGCAGTGGGGAATATTGCACAATGGGCGCAAGCCTGATGCAGCCATGCCGCGTGTATGAAGAAGGCCTTCGGGTTGTAAAGTACTTTCAGCGAGGAGGAAGGCGTTGTGGTTAATAACCGCAGCGATTGACGTTACTCGCAGAAGAAGCACCGGCTAACTCCGTGCCAGCAGCCGCGGTAATACGGAGGGTGCAAGCGTTAATCGGAATTACTGGGCGTAAAGCGCGCG
+
GGGGGGGGGGGGGGGGGGGGGGGGGGGGFGGGGCFFGGGGGGGGGGGGGGGGAEGGGGCGFGGGGGGGGFFGGGFGGGGGGEGGGGGGGGGGGGGGGGGGGGCFGCF7:FEEGGE8FBGCE7CGEGG9FF,C<<>C777F+:+3,75><FEGEC7FFEGG:DC7>FD*>:FCFFFG@8F:=EFFF7,<FEE>EEE8C99;B**?>CEDC?9=CEC**<C>E*;7@CFEGGD5C<EE<*:/)/9C
@M03364:276:000000000-BLYN8:1:1101:14153:4554 1:N:0:1
ACTCCTACGGGAGGCAGCAGTAGGGAATCTTCGGCAATGGACGAAAGTCTGACCGAGCAACGCCGCGTGAGTGAAGAAGGTTTTCGGATCGTAAAACTCTGTTGTTAGAGAAGAACAAGGATGAGAGTAAAACGTTCATCCCTTGACGGTATCTAACCAGAAAGCCACGGCTAACTACGTGCCAGCAGCCGCGGTAATACGTAGGTGGCAAGCGTTGTCCGGATTTATTGGGCGTAAAGCGAGC
+
GGGGGGGGGGGGGGGGGGGGGGGGGGGGGGGGGGGGGGGGGGGGGGGGGGGGGGGGGGGGGGGGGGGGGGGGGGGGGGGGGGGGGGGGGGGGGGGGGGGGGGGGGGGGGGGGGGGGGGGGGGGGGGGGGGGGGGGGGGGGGGGGGGGGGGGGGGGGGGGGGGGGGFGGGGGGGGGGGFCFEGGGFGGGGGGGGGGGGGGGGGGGGGGGGGGGGGGGGGGGGGGEGGGGGGGGGGGGGFFGGGG3
@M03364:276:000000000-BLYN8:1:1101:7470:4588 1:N:0:1
ACTCCTACGGGAGGCAGCAGTAGGGAATCTTCGGCAATGGGGGCAACCCTGACCGAGCAACGCCGCGTGAGTGAAGAAGGTTTTCGGATCGTAAAACTCTGTTGTTAGAGATGAACGTTAAGTAGAGTGGAAAGTTACTTAAGTGACGGTATCTAACCAGAAAGGGACGGCTAACTACGTGCCAGCAGCCGCGGTAATACGTAGGTCCCAAGCGTTATCCGGATTTATTGGGCGTAAAGCGAGG
+
CAFGGGGGGGGGGGGGGGGGGGGGGGGGGGFFGGGGGGFCFGGDGFFGGGGFG@FEGGGG8FGDGGE@FFEGG9FGGGGGGG9FGGGEEFEFGFGGGGGGGGGGFGGGGGGGGGGGGGGG?GGFGGGFCCGGGGDFCDGGGFFFGACEGCFGGFFGGF@C<FFGGGFGEGGCFGGGCFGEGFFGFC?,,B>CEGE7CBEFGFEFCBFGCGFFGGEE5CFFGGCG59?CF?FGFDGGD3C*)CD)
@M03364:276:000000000-BLYN8:1:1101:10284:4591 1:N:0:1
ACTCCTACGGGAGGCAGCAGTGGGGAATATTGCACAATGGGCGCAAGCCTGATGCAGCCATGCCGCGTGTATGAAGAAGGCCTTCGGGTTGTAAAGTACTTTCAGCGAGGAGGAAGGTGTTGTGGTTAATAACCGCAGCAATTGACGTTACTCGCAGAAGAAGCACCGGCTAACTCCGTGCCAGCAGCCGCGGTAATACGGAGGGTGCAAGCGTTAATCGGAATTACTGGGCGTAAAGCGCACG
+
GGGGGGGGGGGEGGGGGGGGGGGGGGGGGGGGGGGGGGGGGGGGGGGGGGGGGGGGGGGGGGGGGGGGGGGGGGGGGGGGGGGGGGGGGGGGGGGGGGGGGGGGGFEGGGGGGGGGGGGGGGGGGGGGGGGGGGGGGGGGGGGGFFGGGGGGGGGGGGGGGGGGGGFGGGGGGGGGGGGGGGGGGGGGGGGGDGEGGGGGGCEGGGGGGGGGGGGGGFGGGGGG??FGGGGGGGDGGGGGG3C5
@M03364:276:000000000-BLYN8:1:1101:19073:4611 1:N:0:1
ACTCCTACGGGAGGCAGCAGTGGGGAATATTGCACAATGGGCGCAAGCCTGATGCAGCCATGCCGCGTGTATGAAGAAGGCCTTCGGGTTGTAAAGTACTTTCAGCGAGGAGGAAGGCATTAAGGTTAATAACCTTAGTGATTGACGTTACTCGCAGAAGAAGCACCGGCTAACTCCGTGCCAGCAGCCGCGGTAATACGGAGGGTGCAAGCGTTAATCGGAATTACTGGGCGTAAAGCGCACG
+
GGGGGGGGGGGGGGGGGGGGGGGGGGGGGGGGGGGGGGGGGGGDGGGGGGGGGGGGGGGGGGGGGGGGGGGGGGGGGGGGGGGGGGGGGGGGGGGGGGGGGGGGGGGFGGGGGGGGGGGGGGFGGGGGGGGGGGGGGGGGGGGGGGGGGGGGGGGGGGGGGGGGGGGGGGGGGGGGGGGGGGGGGGGGGDGGGGGGGFGGGEGGGGGGGGGGGGGDGGGGGGGGGGGGGGGGGGCEGGGGGDG3
@M03364:276:000000000-BLYN8:1:1101:8978:4661 1:N:0:1
ACTCCTACGGGAGGCAGCAGTGGGGAATATTGCACAATGGGCGCAAGCCTGATGCAGCCATGCCGCGTGTATGAAGAAGGCCTTCGGGTTGTAAAGTACTTTCAGCGAGGAGGAAGGGGATGTGGTTAATAACCGCATTCATTGACGTTACTCGCAGAAGAAGCACCGGCTAACTCCGTGCCAGCAGCCGCGGTAATACGGAGGGTGCAAGCGTTAATCGGAATTACTGGGCGTAAAGCGCACG
+
GGGGGGGGGGGEGGGGGGGFGGGGGGGGGGGGGGGGGGGGGGGGGGGGGFGGGGGGGGGEFGGGGGGGGGGGGGFGGGGGGGGGGGGGGGGGGGGGGGGGGGGGGGGGGGGGGGCFEGDCGGGGGFGGGGGGGGGCEGGGGGGGGGGGGGGGFEGGEGGGG?FGGGGGGDGGGGGGGGGFGGGGGGGGGGGGGGDGGG?CDEEGGGGGFFGCEGCEFGFGGGGGFGGGGFEGGGGGFFGGDGG<
@M03364:276:000000000-BLYN8:1:1101:13326:4690 1:N:0:1
ACTCCTACGGGAGGCAGCAGTGGGGAATATTGGACAATGGGCGAAAGCCTGATCCAGCCATGCCGCGTGTGTGAAGAAGGTCTTCGGATTGTAAAGCACTTTAAGTTGGGAGGAAGGGCATTAACCTAATACGTTAGTGCTTTGACGTTACCGACAGAATAAGCACCGGCTAACTCTGTGCCAGCAGCCGCGGTAATACAGAGGGTGCAAGCGTTAATCGGAATTACTGGGCGTAAAGCGCGCG
+
GGFGGGGGGGGGGGGGGGGGGGGGGGGGGGGGGFFGGGGGGGGGGGGGGGGGGGGGGFGGGGGGGDGFEFGGGGGGGGGGGGGGGGGEGGGGFEGGFFGGGFGFFFFGGGGGGGGGGGGGGGGGCFGFGGGGGFGGGGGGGGFGCDGGGGGGGGGGEFGGGGGGC@FGGGGGFGGGGGGGGGGGFGGFGGGGGGGGGGGCGFFGGGGGF?CEEGGEEE7CEGEFCCFFFGCG3DEEGF=DDG>D
@M03364:276:000000000-BLYN8:1:1101:19102:4737 1:N:0:1
ACTCCTACGGGAGGCAGCAGTGGGGAATATTGCACAATGGGCGCAAGCCTGATGCAGCCATGCCGCGTGTATGAAGAAGGCCTTCGGGTTGTAAAGTACTTTCAGCGAGGAGGAAGGCATTAAGGTTAATAACCTTAGTGATTGACGTTACTCGCAGAAGAAGCACCGGCTAACTCCGTGCCAGCAGCCGCGGTAATACGGAGGGTGCAAGCGTTAATCGGAATTACTGGGCGTAAAGCGCACG
+
GGGGGGGGGGGGGGGGGGGGGGGGGG7FGGGGGGGGGGGGGGGGGGGGGGGGGGGGGGGGGDFGGGGGGGGGGFFGGGGGGFGGGGGGGGGGGGGGGGGGGGGGGGGDGGGGGGGGGGGGGGGGGGGGGGGGGGGGGGGGGGGGGGGGGGGGGGGEGGGCGFGFGGFGGGGGGGGGGGGGGGGGECGGGGGGGGGGGGGGGGGGGEGGGGGGGGDEFGGGGGGGDGGGGFFDGG575DDGGGGC
@M03364:276:000000000-BLYN8:1:1101:20407:4758 1:N:0:1
ACTCCTACGGGAGGCAGCAGTAGGGAATCTTCGGCAATGGGGGCAACCCTGACCGAGCAACGCCGCGTGAGTGAAGAAGGTTTTCGGATCGTAAAACTCTGTTGTTAGAGAAGAACGTTAAGTAGAGTGGAAAGTTACTTAAGTGACGGTATCTAACCAGAAAGGGACGGCTAACTACGTGCCAGCAGCCGCGGTAATACGTAGGTCCCAAGCGTTGTCCGGATTTATTGGGCGTAAAGCGAGC
+
GGGGGGGGGGGGGGGGGGGGGGGGGGGGGGGGGGGGGGGGGGGGGGGGGGGGGGGGGGGGGGGGGGGGGGGGGGGGGGGGGGGGGGGGGGGGGGFGGGGGGGGGGGGGGGGGGGGGGGGGGGGGGGGGGGGGGGGGGGGGGGGGGGGGGGGGGGGGGGGGGGGGGGGGGGGGGGGGGGGGGGGGGGGGGGEGGGGGDGGFGGGGGGGFGGGGGGGGGGDGGGDGGGGGGGGGFGGGGGGGGGG)
@M03364:276:000000000-BLYN8:1:1101:17797:4796 1:N:0:1
ACTCCTACGGGAGGCAGCAGTAGGGAATCTTCGGCAATGGACGAAAGTCTGACCGAGCAACGCCGCGTGAGTGAAGAAGGTTTTCGGATCGTAAAACTCTGTTGGTAGAGAAGAACGTTGGTGAGAGTGGAAAGCTCATCAAGTGACGGTAACTACCCAGAAAGGGACGGCTAACTACGTGCCAGCAGCCGCGGTAATACGTAGGTCCCAAGCGTTGTCCGGATTTATTGGGCGTAAAGCGAGC
+
GGGGGGGGGGGGGGGGGGGGGGGGGGGGGGGGGGGGGGGGGGGGGGGGGGGGGGGGGGGGGGGGGGGGGGGGGGGGG?FGGGGGGGGGGGGGGFGGGGGGGGGGGGGGGG?FGGGGGGGGGGGGGGGGGGGGGGGGGGGGGGGGGGGGGGGGGGGGGGGGGGFFGGGGGGGGGGGGGGGGGGGGGGGGGGGGGG:*CFGGGGGGGGG9CFGGGGGGGGGGGGECGGGGGGGGGGGGDGGG3DG)
@M03364:276:000000000-BLYN8:1:1101:7937:4801 1:N:0:1
ACTCCTACGGGAGGCAGCAGTAGGGAATCTTCGGCAATGGGGGCAACCCTGACCGAGCAACGCCGCGTGAGTGAAGAAGGTTTTCGGATCGTAAAACTCTGTTGTTAGAGAAGAACGTTAAGTAGAGTGGAAAGTTACTTAAGTGACGGTATCTAACCAGAAAGGGACGGCTAACTACGTGCCAGCAGCCGCGGTAATACGTAGGTCCCAAGCGTTGTCCGGATTTATTGGGCGTAAAGCGAGC
+
GGGGGGGGGGGGGGGGGGGGGGGGGGGGGGGGGGGGGGGGGGGGGGGGGGGGGGGGGGGGGGGGGGGGGGGGGGGGGGGGGGGGGGGGGGGGGGGGGGGGGGGGFGCFGGGGGGGGGGGGGGDFGGGGGGGDGGGGGGGGGGGGFGFGGGGGGGFGGFFGGGGGFFGGGGGGGGGGGGGGGGGCGFGGGGGGGGGGGGGGGGGGGGGGGGGGGGGDEGGFEEG7ECGGGGG57CGGGF=CDGG3
@M03364:276:000000000-BLYN8:1:1101:20140:4802 1:N:0:1
ACTCCTACGGGAGGCAGCAGTGGGGAATATTGCACAATGGGCGCAAGCCTGATGCAGCCATGCCGCGTGTATGAAGAAGGCCTTCGGGTTGTAAAGTACTTTCAGCGAGGAGGAAGGCATTAAGGTTAATAACCTTGGTGATTGACGTTACTCGCAGAAGAAGCACCGGCTAACTCCGTGCCAGCAGCCGCGGTAATACGGAGGGTGCAAGCGTTAATCGGAATTACTGGGCGTAAAGCGCACG
+
GGGGGGGGGGGGGGGGGGGGGGGGGGGGGGGGGGGGGGGGGGGGGGGGGGGGGGGGGGGGGGGGGGGGGGGGGGGGGGGGGGGGGGGGGGGGGGGGGGGGGGGGGGDFGGGGGGGGGGGGGGGGGGGGGGGGGGGGGGGGGGGGGFGGGGGGGGGGGGGGGGGGGGGGGGGGGGGGFGGGGGGGFGGGGGGGGGGGGGGGGGGGGGGGGGGGGGGGGGGGGGGGGGGGGDCGDGGEFDGGGGGC
@M03364:276:000000000-BLYN8:1:1101:17832:4807 1:N:0:1
ACTCCTACGGGAGGCAGCAGTGGGGAATATTGGACAATGGGCGAAAGCCTGATCCAGCCATGCCGCGTGAGTGAAGAAGGTTTTCGGATCGTAAAACTCTGTTGTCAGAGAAGAACAAGGGTGAGAGTGGAAAGTTCACCCCTTGACGGTATCTGACCAGAAAGCCACGGCTAACTACGTGCCAGCAGCCGCGGTAATACGTAGGTGGCAAGCGTTGTCCGGATTTATTGGGCGTAAAGCGAGC
+
GGGGGGGGGGGGGGGGGGGGGGGGGGGGGGGGGGGGGGGGGGGGGGGGGGGGGGGGGGGGGGGGGGGGGGGGGGGGCFGGGGGGGGGGGGGGGGGGGGGGGGGGGGGGGGGGGGGGGGGGGGGGGGGFGGGGGGGGGGGFFGGGGGGGGGGGGGGGGGGGGGGGGGGGGGGGGGGGGGGGGGGGGFGGGGGGGGGGDGGGGGGGCEFGGGGGGGGGGGGCEGGGGGFGGGGGGGGDDGGGGGG3
@M03364:276:000000000-BLYN8:1:1101:21917:4816 1:N:0:1
ACTCCTACGGGAGGCAGCAGTAGGGAATCTTCGGCAATGGGGGCAACCCTGACCGAGCAACGCCGCGTGAGTGAAGAAGGTTTTCGGATCGTAAAACTCTGTTGTTAGAGAAGAACGTTAAGTAGAGTGGAAAGTTACTTAAGTGACGGTATCTAACCAGAAAGGGACGGCTAACTACGTGCCAGCAGCCGCGGTAATACGTAGGTCCCAAGCGTTGTCCGGAATTACTGGGCGTAAAGCGCAC
+
GGGGGGGGGGGGGGGGGGGGGGGGGGGGGGGGGGGGGGGGGGGGGGGGGGGGGGGGGGGGGGFGGGGGGGGGGGGGGGGGGGGGGGGGGGGGGGGGGGGGGGGGGGGGGGGGGGGGGGGGGGGGGGGGGGGGGGGGGGGGGGGGGGGGGGGGGGGGGGGGGGGGGGGGGGGGGGGGDCGGGGGFGGGFGGGGGGGGGGGGGGGGGGGGGGGGGGGGGGGGGGGEFGGDGGGGGGGGGGGGCDC)
@M03364:276:000000000-BLYN8:1:1101:16101:4820 1:N:0:1
ACTCCTACGGGAGGCAGCAGTGGGGAATATTGGACAATGGGCGAAAGCCTGATCCAGCCATGCCGCGTGTGTGAAGAAGGTCTTCGGATTGTAAAGCACTTTAAGTTGGGCGGAAGGGCATTAACCTAATACGTTAGTGCTTTGACGTTACCGACAGAATAAGCACCGGCTAACTCTGTGCCAGCAGCCGCGGTAATACAGAGGGTGCAAGCGTTAATCGGAATTACTGGGCGTAAAGCGCGCG
+
GGGGGGGGGGGGGEGEGGGGGFEGEE;FGGGGGCFCFGGGGGGGGGGGGGGGGGGFGFFFGGGGGGGEGEGGGGGGEFFFGCFGFFGGGDGGF9FGGGGGFGCFGGDGGG,FFECEGGGCFGGGGGGGFGGGGGGGCGGG,EACFFGGGGEDBFGEFGGGGGGGGGGGEEGEGGGFGGGGGGC8CBFGGGGGGGGG9CEGFFFFGDGGGD95EEG55ECGGGEGGDEFF+*1>)*2>DGGGD3C
@M03364:276:000000000-BLYN8:1:1101:11913:4826 1:N:0:1
ACTCCTACGGGAGGCAGCAGTGGGGAATATTGCACAATGGGCGCAAGCCTGATGCAGCCATGCCGCGTGTATGAAGAAGGCCTTCGGGTTGTAAAGTACTTTCAGCGAGGAGGAAGGCGTTGTGGTTAATAACCGCAGCGATTGACGTTACTCGCAGAAGAAGCACCGGCTAACTCCGTGCCAGCAGCCGCGGTAATACGGAGGGTGCAAGCGTTAATCGGAATTACTGGGCGTAAAGCGCACG
+
GGGGGGFGGEGGGGGGGGGGGGGGGGGGGGGFGFGGGGGGGGFGGGGGGGGGGGGGGGGGGGGGGGGGGGGGGGGGGFGGGGGFGGGGGGGGGGGGGGGGGGGGGGG>FGGGGDDFGGGGGGGGGGG9FGGGGBFFEGDG@GCGGGGEGGGGGGGGGGGGGGGGGGGGDDGGGGGGGGGGGGGFGGFGEGEEEGDGGCCFE5EGGGGGG?EGE8?EGGFG=EGEGCGFGGGFDDGGGGGGGDDC
@M03364:276:000000000-BLYN8:1:1101:10360:4837 1:N:0:1
ACTCCTACGGGAGGCAGCAGTAGGGAATCTTCGGCAATGGGGGCAACCCTGACCGAGCAACGCCGCGTGAGTGAAGAAGGTTTTCGGATCGTAAAACTCTGTTGTTAGAGAAGAACGTTAAGTAGAGTGGAAAGTTACTTAAGTGACGGTATCTAACCAGAAAGGGACGGCTAACTACGTGCCAGCAGCCGCGGTAATACGTAGGTCCCAAGCGTTGTCCGGATTTATTGGGCGTAAAGCGAGC
+
GGGGGGGGGGGGGGGGGGGGGGGGGGGGGGGGGGGGGGGGGGGGGGGGGGGGGGGGGGGGGGGGGGGGGEGGGGGGGGGGGGGGGGGGGGGGGGGGGGGGGGGGGGGGGGGGGGGGGFGFGGGGGFGGGGGGFGFGGGGGGGGGGGGGGGGGGGGGGGGGGGGGGGGGGGDEGGGGFGGGDGGCFGGGFCGGGGGGEGFGGF97CGC?CCEGGGGGEE9CEGGGGGGFDFGFGGGGGGFFDGG7
@M03364:276:000000000-BLYN8:1:1101:13325:4849 1:N:0:1
ACTCCTACGGGAGGCAGCAGTGGGGAATATTGCACAATGGGCGCAAGCCTGATGCAGCCATGCCGCGTGTATGAAGAAGGCCTTCGGGTTGTAAAGTACTTTCAGCGAGGAGGAAGGTGTTGTGGTTAATAACCGCAGCAATTGACGTTACTCGCAGAAGAAGCACCGGCTAACTCCTTGCCAGCAGCCGCGGTAATACGGAGGGTGCAAGCGTTAATCGGAATTACTGGGCGTAAAGCGCACG
+
FGECCE<FC7FEFGGCFECFEFGGGD7FEEGG9,C9EFGGA8F@FGGC@EFEFF@EAC@FAF86:BBCCFGEGCEACFGGGFDFFGFFFGD?,C<EFAAFGFFFF9>BF@@FD+9?CFGGGGGDGGGG9<D,B,>>@CFF8BFGFGEGGGGGGG7FE77FC,@BAF:F:7F<BFECF,>FFG9CF8:E8:5CC58*<9;C=:>EEEGGE9988;EE*+<CEGEFFF+++3;77DC=CF77)11)
@M03364:276:000000000-BLYN8:1:1101:6404:4877 1:N:0:1
ACTCCTACGGGAGGCAGCAGTGGGGAATATTGGACAATGGGCGAAAGCCTGATCCAGCCTTGCCGCGTGTGTGAAGAAGGTCTTCGGATTGTAAAGCACTTTAAGTTGGGAGGAAGGGCATTAACCTAATACGTTAGTGCTTTGACGTTACCGACAGAATAAGCACCGGCTAACTCTGTGCCAGCAGCCGCGGTAATACAGAGGGTGCAAGCGTTAATCGGAATTACTGGGCGTAAAGCGCGCG
+
GGGGGGGGGGGGGGGGGGGGGGGGGGGGGGGGGGGGGGGGGGGGDGGGGGGGGGGGGGGGGGGFGGG@FGGGGGGGGGGGGGGGGGGGGGGGGGGGGFGGGGFFFFCEFGFGGFGGCGDFFGGGGFGGFGGGGGGGGGGGGFGGGGGGGGGGD>FCFGGGCGGGGGGGGE:FGGGGGGGGGFFCG@EFGGDGGGGGGGGGGFFFDEG5C9EFEC8*5CGGCDGGGDFFGG5CCCEE*:FDDGGC
@M03364:276:000000000-BLYN8:1:1101:23700:4897 1:N:0:1
ACTCCTACGGGAGGCAGCAGTGGGGAATATTGCACAATGGGCGCAAGCCTGATGCAGCCATGCCGCGTGTATGAAGAAGGCCTTCGGGTTGTAAAGTACTTTCAGCGAGGAGGAAGGCATTAAGGTTAATAACCTTAGTGATTGACGTTACCGACAGAATAAGCACCGGCTAACTCTGTGCCAGCAGCCGCGGTAATACAGAGGGTGCAAGCGTTAATCGGAATTACTGGGCGTAAAGCGCGCG
+
FGGGGGGGGGGGGGGGGGGGGGGGGGGGGGGGGGGGFGGFGGGGGGGGGGGGGGGGGGGGFGGGGGGGGGGFGGCGGFGGGGGGGGGGG7FGGGGGGGGGGGFGDGG7FGDFGGGGDCDGGA?E@FDGG9FGGGFGGGGDGGGGGGGGE8:FC:+>CEGGGGGGGGGGGGGGGGGGGGGGG9DFGGFFFGGGDC>;CGGCC?FGGGGGG998EE=EGCCFCCEEFGGGGGGG<CGDFFG:DDGG
@M03364:276:000000000-BLYN8:1:1101:18509:4909 1:N:0:1
ACTCCTACGGGAGGCAGCAGTAGGGAATCTTCGGCAATGGGGGCAACCTTGACCGAGCAACGCCGCGTGAGTGAAGAAGGTTTTCGGATCGTAAAACTCTGTTGTTAGAGAAGAACGTTAAGTAGAGTGGAAAATTACTTAAGTGACGGTATCTAACCAGAAAGGGACGGCTAACTACGTGCCAGCAGCCGCGGTAATACGTAGGTCCCAAGCGTTGTCCGGATTTATTGGGCGTAAAGCGAGC
+
GGGGGGGGGGGGGGGGGGGGGGGGGGGFGGGGGGGGGGGGGGGGGGGGGGGGGGGGGGGGGGGGGGGGGGGGGGGGGGGGFGGGGGGGGGGGGGGGGGGGGGFGGGGGGGGGGGGGGGGGGGGGGGGGGGGGGGGGGGGGGGGGGGGGGGGGGGGGGGGGGGGGGGGFEGDGGGGGGGGGGGGGGGGGGGGGGEGGGGGGGGGGGGGGGGGGGGGGGGGGGGDGGGGGGEGGGC=EGFFGGGG5
@M03364:276:000000000-BLYN8:1:1101:13004:4915 1:N:0:1
ACTCCTACGGGAGGCAGCAGTGGGGAATATTGCACAATGGGCGCAAGCCTGATGCAGCCATGCCGCGTGTATGAAGAAGGCCTTCGGGTTGTAAAGTACTTTCAGCGAGGAGGAAGGTGTTGTGGTTAATAACCGCAGCAATTGACGTTACTCGCAGAAGAAGCACCGGCTAACTCCGTGCCAGCAGCCGCGGTAATACGGAGGGTGCAAGCGTTAATCGGAATTACTGGGCGTAAAGCGCACG
+
GGGGGGGGGGGGGGGGGGGGGGGGGGGGFGGCGGGGFGGGGGGGGGGGGGGCFGGGDGFGGGGGGGGGGGGGGGCGGGGGGGGGGGGGGGGGGGGGGGGGGGGGGGGCFGGGGGGGGGGGGGGGGGGGGGGFGFFGGEGGFGGGAFEGGGEGGGGGGGGGGGGGCFFFGGFEFGGGGGGGGCFGGFGG=CGGGGGGGGFFD8CEGGGDGGGFEE55A?FFEEGGGGGGFG5*79:5>FFGGCD5
@M03364:276:000000000-BLYN8:1:1101:12196:4918 1:N:0:1
ACTCCTACGGGAGGCAGCAGTAGGGAATCTTCGGCAATGGGGGCAACCCTGACCGAGCAACGCCGCGTGAGTGAAGAAGGTTTTCGGATCGTAAAACTCTGTTGTTAGAGAAGAACGTTAAGTAGAGTGGAAAGTTACTTAAGTGACGGTATCTAACCAGAAAGGGACGGCTAACTACGTGCCAGCAGCCGCGGTAATACGTAGGTCCCAAGCGTTGTCCGGATTTATTGGGCGTAAAGCGAGC
+
GGGGGGGGGGGGGGGGGGGGGGGGGGGGGGGGGGGGGGGGGGGGGGGGGGGGGGGGGGGGGGGGGGGGGGGGGGGGGGGGGGGGGGGGGGGGGGGGGGGGGGGGGGGGGGGGGGGGGGGGGGGGGGGGGGGGGGGGGGGGGGGGGGGGGGGGGGGGGGGGGGGGGGGGGGGGGGGGGGGGGGGGGGGGGGGGGGGGGGFGGGGGGGGGGGGGGGGGGGGGGGEEGGGGGGGGFGGGGGGGGGG)
@M03364:276:000000000-BLYN8:1:1101:6195:4920 1:N:0:1
ACTCCTACGGGAGGCAGCAGTAGGGAATCTTCGGCAATGGGGGCAACCCTGACCGAGCAACGCCGCGTGAGTGAAGAAGGTTTTCGGATCGTAAAACTCTGTTGTTAGAGAAGAACGTTAAGTAGAGTGGAAAGTTACTTAAGTGACGGTATCTAACCAGAAAGGGACGGCTAACTACGTGCCAGCAGCCGCGGTAATACGTAGGTCCCAAGCGTTGTCCGGATTTATTGGGCGTAAAGCGAGC
+
GGGGGGGGGGGGGGGGGGGGGGGGGGGGGGGGGGGGGGGGGGGGGGGGGGGGGEFGGGGGGGGGGGG=FGGGGGGGGGGGGGGGGGGGGGGGGGGGGGGGGGGGGGGGGGGGGGGGGGGGGGFGGGGGFGFFGGGGGGGGFFGGGGGGGGGGGGAFGGGGGGGGGGGGGDGGGGGGGGGGGGGGGGGGFGGGGGGDEGGGGGFGGGCCFGGGGEGGGGGGGGGGGGGGGGGGGGG5CFDGGGGC
@M03364:276:000000000-BLYN8:1:1101:19625:4956 1:N:0:1
ACTCCTACGGGAGGCAGCAGTGGGGAATATTGGACAATGGGCGAAAGCCTGATCCAGCCATGCCGCGTGTGTGAAGAAGGTCTTCGGATTGTAAAGCACTTTAAGTTGGGAGGAAGGGCATTAACCTAATACGTTAGTGTTTTGACGTTACCGACAGAATAAGCACCGGCTAACTCTGTGCCAGCAGCCGCGGTAATACAGAGGGTGCAAGCGTTAATCGGAATTACTGGGCGTAAAGCGCACG
+
GGGGGGGGGDGGGGGGGGGGGGGGGGGGGGGGGGGGGGGGGGGGGGGGGGGGGGGGGGGGGGGGGGGGGGGFGGGGGGGGGGFGGGGGGGGGGGGGGGGGGGCGGFGGGGGGGGFE:FGGGGGGGGGCGGGGGFGGDFGFGGGGEFEFGGGFEGGGGGGGGGGGGGFEFGGGGGFGGGGGGGCFFGE:EGGGGGD>FCFGGGGGCGGGGGFCGGEEGGGGGGGGGDGGCEFGGDGGCDGGGGGC
@M03364:276:000000000-BLYN8:1:1101:5530:5007 1:N:0:1
ACTCCTACGGGAGGCAGCAGTAGGGAATCTTCGGCAATGGGGGCAACCCTGACCGAGCAACGCCGCGTGAGTGAAGAAGGTTTTCGGATCGTAAAACTCTGTTGTTAGAGAAGAACGTTAAGTAGAGTGGAAAGTTACTTAAGTGACGGTATCTAACCAGAAAGGGACGGCTAACTACGTGCCAGCAGCCGCGGTAATACGTAGGTCCCAAGCGTTGTCCGGATTTATTGGGCGTAAAGCGAGC
+
GGGGEGGGGGGGGGGGGGGGGGGGGGGGGGGGGGGGGGGGGGGGGGGGGGGGGGGGGGGGGGGGGGGGGGGGGGGGGGGGGGGGGGGGGGGGGGGGGGGGGGGGGGGGGGGGGGFGGGGGGGGGGGGGGGGGGGGGGGGGGGGGGGGGGGGGGGGGGGGGGGGGFGGGGGGGCFGGGGGGGGGGGGGGGGGGGGGGGGGGGGGGGGGGFGGGGGGGGGGGGGGGGGGGGGGGGGGGGGGGGGG3
@M03364:276:000000000-BLYN8:1:1101:22390:5040 1:N:0:1
ACTCCTACGGGAGGCAGCAGTGGGGAATATTGGACAATGGGCGAAAGCCTGATCCAGCCATGCCGCGTGTGTGAAGAAGGTCTTCGGATTGTAAAGCACTTTAAGTTGGGAGGAAGGGCATTAACCTAATACGTTAGTGCTTTGACGTTACCGACAGAATAAGCACCGGCTAACTCTGTGCCAGCAGCCGCGGTAATACAGAGGGTGCAAGCGTTAATCGGAATTACTGGGCGTAAAGCGCGCG
+
GGGGGGGGGGGGGGGGGGGGGGGGGGGGGGGGGGGGGGGGGGGGGGGGGGGGGGFGGGGGGGGGGGGGGGGGGGGGGGGGGGGGGGGGGGGGGGGGGGGGGGGGGGGGGGGGGGGGGGGGGFGGFDGGGGGCGGGGGGDFGGGGGGGGGGG9CFGEFGGGGGGCFGGGGGGGGGGGGFGFGGGGFGGGGGGGGGGGGGGGGGGGGCEGGGFGGGGDGGGGGGGGGFGFGGGGGGG=<CGGGGGD
@M03364:276:000000000-BLYN8:1:1101:10657:5041 1:N:0:1
ACTCCTACGGGAGGCAGCAGTGGGGAATATTGGACAATGGGCGCAAGCCTGATGCAGCCATGCCGCGTGTATGAAGAAGGCCTTCGGGTTGTAAAGCACTTTCAGCAGGGAGGAAGAGATGACGGTTAATACCCGTTGTTGTGACGTTACCTGCAGAAGAAGCACCGGCTAACTCCGTGCCAGCAGCCGCGGTAATACGGAGGGTGCGAGCGTTATTCGGAATTACTGGGCGTAAAGCGCACGC
+
GGGGGGGGGGGGGGGGGGGGGGGGGGGGGGGGGGGGGGGGGGGGGGGGGGGGGGGGGGGGGGGGGGGGGGGGGGGGGGGGGGGGGGGGGGGGGGGGGGGGGGGGGGGGGGGGGGGGGGGGGGGGGGGGGGGGGFGGGGGGGGGGGGGGGGGGGGF7CGGFFFGGGGEEGGGFGGGGGGGGGGGGGGGGGGGGGGGGGGGGGGGGGGEGEGEGGGGGGGGGGEGGGGG?FFGGGGGGGGGGDDG)
@M03364:276:000000000-BLYN8:1:1101:21808:5045 1:N:0:1
ACTCCTACGGGAGGCAGCAGTAGGGAATCTTCGGCAATGGGGGCAACCCTGACCGAGCAACGCCGCGTGTGTGAAGAAGGTTTTCGGATCGTAAAACTCTGTTGTTAGAGAAGAACGTTAAGTAGAGTGGAAAATTACTTAAGTGACGGTATCTAACCAGAAAGGGACGGCTAACTACGTGCCAGCAGCCGCGGTAATACGTAGGTTCCAAGCGTTGTCCGGCTTTATTGGGCGTTAATCGAGG
+
FGFGCFG@FGGEE:C@C@CFGGGGGGGCFEGGGGG@@EEFCFGC:C,CFFGGDEFEFGDFFFGGCF@C>,=EAAED<?EDB9,9F@CG=CFFGGGGFGGFGAEGGGGGGFGCFGCGGEFG<FF<B5D?D<=9<FFFA9,,,:CCFGCGGG<F9E@FG3>F<F7FCCBFC*>BFFGCGC@FGFCFC7CCE,BE5CEGD9+CG2+=E9+5:@F@FG*;C:CGGG***29:A997CDC**1*27<C)
@M03364:276:000000000-BLYN8:1:1101:15768:5058 1:N:0:1
ACTCCTACGGGAGGCAGCAGTGGGGAATATTGCACAATGGGCGCAAGCCTGATGCAGCCATGCCGCGTGTATGAAGAAGGCCTTCGGGTTGTAAAGTACTTTCAGCGAGGAGGAAGGCATTAAGGTTAATAACCTTAGTGATTGACGTTACTCGCAGAAGAAGCACCGGCTAACTCCGTGCCAGCAGCCGCGGTAATACGGAGGGTGCAAGCGTTAATCGGAATTACTGGGCGTAAAGCGCACG
+
GGGGGGGGGGGGGGGGGGGGGGGGGGGGGGGGGGGGGGGGGGGGGGGGGGGGGGGGGGGGGGGGGGGGGGGGGGGGGGGGGGGGGGGGGGGGGGGGGGGGGGGGGGGEGGGGGGGGGGGGGFGGGGGGGGGGGFGGGGGGGGGGFGGGGGGGGGGGGGFGGGGGGGGEFGGGGGGGGGGGGGGGGGGGGGGGGGGGGGGFGEEDGGGDGGGGGGGGGGGGGGGGGGGGGGFGGDGGDGFDGDGC
@M03364:276:000000000-BLYN8:1:1101:17008:5120 1:N:0:1
ACTCCTACGGGAGGCAGCAGTGGGGAATATTGGACAATGGGCGCAAGCCTGATGCAGCCATGCCGCGTGTATGAAGAAGGCCTTCGGGTTGTAAAGTACTTTCAGCGAGGAGGAAGGCATTAAGGTTAATAACCTTAGTGATTGACGTTACTCGCAGAAGAAGCACCGGCTAACTCCGTGCCAGCAGCCGCGGTAATACGGAGGGTGCAAGCGTTAATCGGAATTACTGGGCGTAAAGCGCACG
+
GGGGGFGGGGGEDGGGGGFGFGGGGGDF<F9ECEGGGGGCCFEEGGEFG@FFG9FGGGGGG<FFEDEFCGGGGFGGGGFGGEFFGGGGGEGGGGGGGGGGGGCEF9CB>FGGGGCGG8=FFFE<DFGDGGFGGGFGGFGCAFFGFFFGGGGGDFDFEEGFG:FGGGGGDDGCFFGACCFFGG?EFGF7>E5C>EEGFFGFGGGGGGG>FGGGGGEGGGGG588EEE9CFCDFDDGGGGGD<>DC
@M03364:276:000000000-BLYN8:1:1101:22894:5136 1:N:0:1
ACTCCTACGGGAGGCAGCAGTGGGGAATATTGGACAATGGGCGAAAGCCTGATCCAGCCATGCCGCGTGTGTGAAGAAGGTCTTCGGATTGTAAAGCACTTTAAGTTGGGAGGAAGGGCATTAACCTAATACGTTAGTGTTTTGACGTTACCGACAGAATAAGCACCGGCTAACTCTGTGCCAGCAGCCGCGGTAATACAGAGGGTGCAAGCGTTAATCGGAATTACTGGGCGTAAAGCGCGCG
+
GGGGGGGGGGCECGGGGGGGGGGGGGGGGGGGGGGGGGGGGGGGGGGGGGGGGGGGGGGGGFGGGGEGCFGGGGGGGGGGGGGGGGGGGGGGGGGGGGGGGGGEGFFGGG8FGGFFGGGGGGGEGGGFGGDGGGGGGGGGGGGGGGGGGGGGCFGGDCFGGGGGGGFCEGGGGGGGGGGCFGFGFGGCF*BCGGGGGG9CFCBCGGGDEFGFGG5=C?CGGCEGCFGGGEFGGGGGGGGCDGG>
@M03364:276:000000000-BLYN8:1:1101:14025:5141 1:N:0:1
ACTCCTACGGGAGGCAGCAGTGGGGAATATTGCACAATGGGCGCAAGCCTGATGCAGCCATGCCGCGTGTATGAAGAAGGCCTTCGGGTTGTAAAGTACTTTCAGCGAGGAGGAAGGCGTTAAGGTTAATAACCTTGGCGATTGACGTTACTCGCAGAAGAAGCACCGGCTAACTCCGTGCCAGCAGCCGCGGTAATACGGAGGGTGCAAGCGTTAATCGGAATTACTGGGCGTAAAGCGCACG
+
GGGGGGGGGGGGGGGGGGGGGGGGGGGGGGGGGGGGGGGGGGGGGGGGGGGGGGGGGGGGGGGGGGGGGGGGGGGGGGGGGGGGGGGGGGGGGGGGGGGGGGGGGGGGGGEGGEFFGGGGGGGGGGGGGGGGGGGGGDGGGGGGGGGGGGGGGGGGGGGGGGGGGGGGGGGGGGGGGGGGGGGGGGGGGGGGGGGGGGGGGGGGDGGGGGGGGGGDGGGGGGGGGGGGGGGGCGE5CGGGGGGD
@M03364:276:000000000-BLYN8:1:1101:4580:5145 1:N:0:1
ACTCCTACGGGAGGCAGCAGTGGGGAATATTGGACAATGGGCGAAAGCCTGATCCAGCCATGCCGCGTGTGTGAAGAAGGTCTTCGGATTGTAAAGCACTTTAAGTTGGGAGGAAGGGCATTAACCTAATACGTTAGTGTTTTGACGTTACCGACAGAATAAGCACCGGCTAACTCTGTGCCAGCAGCCGCGGTAATACAGAGGGTGCAAGCGTTAATCGGAATTACTGGGCGTAAAGCGCGCG
+
GGGGCFGGGGGGGGGGGGGGGGGGGGGGGGGGGGGGGGGFGGGGGGGGGGGGGGGGGGGGGGGGGGGFGFGGGGGGGGGGGGGGGGGGGGGGGGGFGGGGGEGGGGEGGGGGGGGGGGGGGGGFGGGGGGGCFFGGGGGGDFFGGGGGGGGGGFGGEFFGGFGFGFGGGDGGGGFGCFFGGGGGGGFGFGDGGGGGFFF9EFGGGGGDFGGGGGGGFGDFGGDGGGG7CFF5CGCACCCD:D:<
@M03364:276:000000000-BLYN8:1:1101:20861:5156 1:N:0:1
ACTCCTACGGGAGGCAGCAGTAGGGAATCTTCGGCAATGGGGGGAACCCTGACCGAGCAACGCCGCGTGAGTGAAGAAGGTTTTCGGATCGTAAAGCTCTGTTGTTAATCAAGAACGTTGAGAAGAGTGGAAAGTTTCTCAAGTGACGGTAATTAACCAGAAAGGGACGGCTAACTACGTGCCAGCAGCCGCGGTAATACGTAGGTCCCGAGCGTTGTCCGGATTTATTGGGCGTAAAGCGAGC
+
GGGGGGGGGGGGGGGGGGGGGGGGGGGGGGGGGGGGGGGGGGGGGGFGGGGGGGGGGGGGGGGGGGGGGGGGGGGGGGGGGGGGGGGGGGGGGGGGGGGGGGGGGGGGGGGGGGFFGGGGGGFGGFGFFGGGGGGGGGGGGGGGGGGGGGGGGGGGGGFF7FGGGGGGGGGGGGGGGGGGGGGGGGGFGGGGEEGEGGFGFCDGGGGGGGCCCC8CECEGCG=EEGGGGFGGFGEEDFGGDDD)
@M03364:276:000000000-BLYN8:1:1101:19654:5181 1:N:0:1
ACTCCTACGGGAGGCAGCAGTAGGGAATCTTCGGCAATGGGGGCAACCCTGACCGAGCAACGCCGCGTGAGTGAAGAAGGTTTTCGGATCGTAAAACTCTGTTGTTAGAGAAGAACGTTAAGTAGAGTGGAAAATTACTTAAGTGACGGTATCTAACCAGAAAGGGACGGCTAACTACGTGCCAGCAGCCGCGGTAATACGTAGGTGGCAAGCGTTGTCCGGATTTATTGGGCGTAAAGCGAGC
+
GGGGGGGGGGGGGGGGGGGGGGGGGGGGGGGGGGGGGGGGGEGGGGGGGGGGGGGGGGGGGGGGGGGGGGGGGGGGGGGGGGGGGGGGGGGGGGGGGGGGGGGGGGGGGGGGGGGGGFGGGGGDGGCFCGDDFCEFGDFGCGFGFF,:CFGGGGGGGCFFGGBGGGGGFCCEG7>FCFEFCGG@EFGGG,=8CDEGGF?CFFEGGGGGFGGFEDGGGGG?ED5AEGGC7CEFFDGGDGGFGGG)
@M03364:276:000000000-BLYN8:1:1101:10710:5254 1:N:0:1
ACTCCTACGGGAGGCAGCAGTGGGGAATATTGCACAATGGGCGCAAGCCTGATGCAGCCATGCCGCGTGTATGAAGAAGGCCTTCGGGTTGTAAAGTACTTTCAGCGAGGAGGAAGGTGTTGTGGTTAATAACCGCAGCAATTGACGTTACTCGCAGAAGAAGCACCGGCTAACTCCGTGCCAGCAGCCGCGGTAATACGGAGGGTGCAAGCGTTAATCGGAATTACTGGGCGTAAAGCGCACG
+
GGGGGGGGGGGGGGGGGGGGGGGGGGGGGGGGGGGGGGGGGGGGGGGGGGGGGGGGGGGGGGGGGGGGGGGGGGGGGGGGGGGGCFGGGGGGGGGGGGGGGGGGGGGCFGFGGEFFGGGGGGGGGGGFGFFGDFFDEFFFGGGGGFGGGGGGFEGGGGGGGGGFG7FGGGGGGGGGGGGBEFGGGGGFGGDEEEEGGDFGGGGGGGGGGGGFGGGDGGGGGGGGGGGGGGGGGGGGGGFGCDG5
@M03364:276:000000000-BLYN8:1:1101:12789:5257 1:N:0:1
ACTCCTACGGGAGGCAGCAGTGGGGAATATTGCACAATGGGCGCAAGCCTGATGCAGCCATGCCGCGTGTATGAAGAAGGCCTTCGGGTTGTAAAGTACTTTCAGCGAGGAGGAAGGCGTTGTGGTTAATAACCGCAGCGATTGACGTTACTCGCAGAAGAAGCACCGGCTAACTCCGTGCCAGCAGCCGCGGTAATACGGAGGGTGCAAGCGTTAATCGGAATTACTGGGCGTAAAGCGCACG
+
GGGGGGGGGGGGGGGGGGGGGGGGGGGGGGGGGGGGGGGGGGGGGGGGGGGGGGGGGGGGGGGGGEGGGGGGGGGGGGGGGGGGGGGGGGGGGGGGGGGGGGGGGGGGGG7FGGGGGCGGGGGGGGGGGGGGGGGGEGGFGGGGGGGGGGGGGGGGGGGGGGGGGDGGGGGGGGGGGGGGGGGFF?FGGGGGGGGGGFGGGGGGGGGGGGGGGGGGGGGGGGGGGGFGGGGGGGGGGGGGGGG:
@M03364:276:000000000-BLYN8:1:1101:13818:5277 1:N:0:1
ACTCCTACGGGAGGCAGCAGTAGGGAATCTTCCACAATGGACGAAAGTCTGATGGAGCAACGCCGCGTGAGCGAAGAAGGTTTTCGGATCGTAAAACTCTGTTGTTGGAGAAGAACGTATTTGAGAGTAACTGATCAGGTAGTGACGGTATCCAACCAGAAAGCCACGGCTAACTACGTGCCAGCAGCCGCGGTAATACGTAGGTGGCAAGCGTTGTCCGGATTTATTGGGCGTAAAGCGAGCG
+
FFFGGGCEGGGGGGGGGGGGGDFFGGDGAEGGA@EFCFGGDFFF:FF<CEFDGAFGAFDFGD76@FCFGGGCFEEEG8FGC<?FFFCFGCFGGGGGGGGGGFEA<E@F,EFFGCDGGGFFEF<,+:BDD9,B<C?B?,,FFFG8@<FFE=F3EC<F+3:F<7DF,@CG>*@C::B;:EGGDF;@7,>:7>BE8C*6CB9C++3=4>8B*+3/3=**:3=55*2:93<CCCGGGG*/C>>3*7C)
@M03364:276:000000000-BLYN8:1:1101:26123:5292 1:N:0:1
ACTCCTACGGGAGGCAGCAGTAGGGAATCTTCCACAATGGACGAAAGTCTGATGCAGCCACGCCGCGTGAGTGAAGAAGGCTTTCGGCTCGTAAAGCTCTGTTGTTAAAGAAGAACGTGGGTGAGAGTAACTGTTCACCCAGTGACGGTATTTAACCAGAAAGCCCCGGCTAACTACGTGCCAGCAGCCGCGGTAATACGTAGGTGGCAAGCGTTATCCGGATTTATTGGGCGTAAAGCGAGCG
+
GGGGGGGGGGGGGGGGDGGGGFGGGGGG9FGFFGFGGGGG9FG7CFG,CFGGGG,EAC,C,@FGFGGGG77CFFGGGGFG,CEFGGG+D,CFFGGG,,EF9FA9B,?<5?FFEGG8CFF7+68+B,,8E:,5::5DF,?<FAFFFGC7FF<F93C,<D>,@FFG,+@:CEFEFGG;DEFFGGGFFGGGGGGGGGGGGGGGGGGEG?>>GFFFGGGECGGCCGE=FGGGCFCFDCEGGCFCGDDC
@M03364:276:000000000-BLYN8:1:1101:23728:5352 1:N:0:1
ACTCCTACGGGAGGCAGCAGTAGGGAATCTTCGGCAATGGACGAAAGTCTGACCGAGCAACGCCGCGTGAGTGAAGAAGGTTTTCGGATCGTAAAACTCTGTTGTCAGAGAAGAACAAGGGTGAGAGTGGAAAGTTCACCCCTTGACGGTATCTGACCAGAAAGCCACGGCTAACTACGTGCCAGCAGCCGCGGTAATACGTAGGTGGCAAGCGTTGTCCGGATTTATTGGGCGTAAAGCGAGC
+
GGGGGGGGGEEGDGGGGGGGGGGGGGGGGGGGGGGGGGGGGGGGGGGGGGGGGGGGGGGGGGGGGGGEGGGGGGGGGGGGGFGGGGGGGGGFGGGGGGGGFGGGGFGGGGGGGGGFGGGGGGGGGGGGGGGGGGGGGGGCGGGFGGGGGGGFGGGGGFFGGGGGGGGGGGDGGGGGGGGGGGFGFGGGGGGGDGEGGGFGFGGGGGGGGGGGGDCEGGFFGEE=ECCGFFFFFGGGGGGGGDD)
@M03364:276:000000000-BLYN8:1:1101:13604:5358 1:N:0:1
ACTCCTACGGGAGGCAGCAGTAGGGAATCTTCGGCAATGGGGGCAACCCTGACCGAGCAACGCCGCGTGAGTGAAGAAGGTTTTCGGATCGTAAAACTCTGTTGTTAGAGAAGAACGTTAAGTAGAGTGGAAAGTTACTTAAGTGACGGTATCTAACCAGAAAGGGACGGCTAACTACGTGCCAGCAGCCGCGGTAATACGTAGGTCCCAAGCGTTGTCCGGATTTATTGGGCGTAAAGCGAGC
+
GGGGGGGGGGGGGGGGGGGGGGGGGGGGGGGGGGGGGGGGGGGGGGGGGGGGGGGGGGGGGGGGGGGGGGGGGGGGGGGGGGGGGGGGGGGGGGGGGGGGGGGGGGGGFGGGGGGGGGFDGGGGDFGGGGFGGGGGGGGGGAFGGGFGEGGGDFGGGGGGGGGGGG@FF7FFGFFGGGGGGFGGGGGCCCGGGGEGGGGGGGGGGGFFCGGGGGGDGEGGGGEGG+AFGGGGGGGGGGGFGCC)
@M03364:276:000000000-BLYN8:1:1101:21701:5390 1:N:0:1
ACTCCTACGGGATGCAGCAGTAGGGAATCTTCGGCAATGGGGGCAACCCTGACCGAGCAACGCCGCGTGAGTGAAGAAGGTTTTCGGCTCGTAACACTCTGTTGTTAGAGAAGAACGTTAAGTAGAGTGGAAAGTTACTTAAGTGACGGTATCTAACCAGAAAGGGACGGCTAACTACGTGCCAGCAGCCGCGGTAATACGTAGGTCCCAAGCGTTGTCCGGATTTATTGGGCGTAAAGCGAGC
+
FGGAEE@F;@@@+BF<FA-;CCFGCEDFEDE@C,CBFFGGC@@C:FC8FCFFC878FE+69+6=6+7@FCE9E?,CE,<FB?<4C7++B?FC:84??FD9EFGGEFA,,EE<FGCGGEF,BF?@FCG9,<,3FGFGEGGDGDADC,@CECF@,FFDFG9,5>F@BFCF:FC@:D8D?DCFGFFFEC8,8C*:CECE5;9EF9CEGFGGGGEF*CEEEGC?EGCED+0<<99EC3==C<FGGC<9
@M03364:276:000000000-BLYN8:1:1101:9961:5393 1:N:0:1
ACTCCTACGGGAGGCAGCAGTGGGGAATATTGGACAATGGGCGAAAGCCTGATCCAGCCATGCCGCGTGTGTGAAGAAGGTCTTCGGATTGTAAAGCACTTTAAGTTGGGAGGAAGGGCATTAACCTAATACGTTAGTGTTTTGACGTTACCGACAGAATAAGCACCGGCTAACTCTGTGCCAGCAGCCGCGGTAATACAGAGGGTGCAAGCGTTAATCGGAATTACTGGGCGTAAAGCGCGCG
+
FGFFFFDFFDFE:CCF,BFGFCGGGCCFGFGFGFGF,CFDFFGGGDFGFFGEEGC9CFGFGGGFGGGGGGGGGCEGG88EFGGGGGGEGEFG,CEFFBGG,?FFGGGGDFFFGGGFGEGGGGGFC?FF@FFFGGGGGGGFFGGDCDFGGFGG:CGGGGGFFFGGFG,CFGGGGGGFGCF9FFCGCGGFGGGGGGCBFGGFC+?F*C888+>CCEGDC<4AC5AFG?9<FC5CCDEE*?F)7C35
@M03364:276:000000000-BLYN8:1:1101:22492:5397 1:N:0:1
ACTCCTACGGGAGGCAGCAGTGGGGAATATTGGACAATGGGCGAAAGCCTGATCCAGCCATGCCGCGTGTGTGAAGAAGGTCTTCGGATTGTAAAGCACTTTAAGTTGGGAGGAAGGGCATTAACCTAATACGTTAGTGCTTTGACGTTACCGACAGAATAAGCACCGGCTAACTCTGTGCCAGCAGCCGCGGTAATACAGAGGGTGCAAGCGTTAATCGGAATTACTGGGCGTAAAGCGCGCG
+
FGGGGGGGGGGGGGGGGGGGGGGGGFGGGGGGGGGGGGGGGGGGGGGGGGGGGGGGGGGGGGGGGGGGGGGGGGGGGGGGGGGGFDGGGGGGFGGGGFGGGGGGGGGFGGGGGGGGGGGGFGGGGFGGGGGGGGGGGGGGGGGGGGGGGGGG@@CE@FGGFGGFFFFGGGGGGGGGGGGGGGGGGGGGGGGGGGEE;?FFGGGGGGGGGGGGGGGGGGCFGGGGGGGGGGGGGGGGG>7C5C35
@M03364:276:000000000-BLYN8:1:1101:20978:5424 1:N:0:1
ACTCCTACGGGAGGCAGCAGTGGGGAATATTGCACAATGGGCGCAAGCCTGATGCAGCCATGCCGCGTGTATGAAGAAGGCCTTCGGGTTGTAAAGTACTTTCAGCGAGGAGGAAGGCATTAAGGTTAATAACCTTAGTGATTGACGTTACTCGCAGAAGAAGCACCGGCTAACTCCGTGCCAGCAGCCGCGGTAATACGGAGGGTGCAAGCGTTAATCGGAATTACTGGGCGTAAAGCGCACG
+
GGGGGGGGGGGGGGGGGGGGGGGGGGGGGGGGGGGGGGGGGGGGGGGFGGGGGGGGGGFFFFFGGGGGGFFFFGGCFGGGF@FGGGGGGGGGGFGGGGGGGGFGGGGGCGGGGEGGGGGGGGGGGGGGFGGGFGDGGGGGGGGGGGGGGGFGFGGECG?FGFGGC?FF@EGGGFGGGGGGGGGGGGGGGG>EGGGGGFFFGGEGGGGGGDGFGEEGFGGGGGDFCGGGGFC5DD55DGGGGDD>
@M03364:276:000000000-BLYN8:1:1101:11120:5443 1:N:0:1
ACTCCTACGGGAGGCAGCAGTAGGGAATCTTCGGCAATGGACGAAAGTCTGACCGAGCAACGCCGCGTGAGTGAAGAAGGTTTTCGGATCGTAAAACTCTGTTGTCAGAGAAGAACAAGGGTGAGAGTGGAAAGCTCACCCCTTGACGGTATCTGACCAGAAAGCCACGGCTAACTACGTGCCAGCAGCCGCGGTAATACGTAGGTGGCAAGCGTTGTCCGGATTTATTGGGCGTAAAGCGAGC
+
GGGGGGGGGGGGGGGGGGGGGGGGGGGGGGGGGGGGGGGGGGGFGGGGGGGGGGGGGGGGGGGGGGGGGGGGGGGGGGGGGGGGGGGGGGGGGGGGGGGGGGGGGGGGGGGGGGGGGGGGGGGGGGGGGGGGGGGGGGGFGGGGGGGGGGGGGGGGGGGGGCGGGDGGGGGGGGGGFGGGGGGGGGGGGGGGGGGCGGGGGGDGGGGGGGGGGGGGGGGFGGGGDE?FGGFGGGGGGGGFGGG9
@M03364:276:000000000-BLYN8:1:1101:10437:5462 1:N:0:1
ACTCCTACGGGAGGCAGCAGTAGGGAATCTTCGGCAATGGACGAAAGTCTGACCGAGCAACGCCGCGTGAGTGAAGAAGGTTTTCGGATCGTAAAACTCTGTTGTCAGAGAAGAACAAGGGTGAGAGTGGAAAGTTCACCCCTTGACGGTATCTGACCAGAAAGCCACGGCTAACTACGTGCCAGCAGCCGCGGTAATACGTAGGTGGCAAGCGTTGTCCGGATTTATTGGGCGTAAAGCGAGC
+
GGGGGGGGGGGGGGGGGGGGGFGGGGGGGGGFGGGGGGGGGGGGGDGEGGGGGGGGGGGGGGGGGGGGGDFGGGGGFGGGGFGGGGGDGGGGGGGGFGGGGGGGGGGFCFGGGGGGGGGGGGGGFFGGGGGFGGGGGGGEGGFGGGGGGGGGFGGGGGGGGGGGGGGGEGGGGGGGGGEGGGFGGGGGGDGEEGGDCGGGGGCCGGGGGGGGGGGGGGGGEEC7ED7EFGGGGGGEGCFCGGG)
@M03364:276:000000000-BLYN8:1:1101:8581:5485 1:N:0:1
ACTCCTACGGGAGGCAGCAGTGGGGAATATTGCACAATGGGCGCAAGCCTGATGCAGCCATGCCGCGTGTATGAAGAAGGCCTTCGGGTTGTAAAGTACTTTCAGCGAGGAGGAAGGTGTTGTGGTTAATAACCGCAGCAATTGACGTTACTCGCAGAAGAAGCACCGGCTAACTCCGTGCCAGCAGCCGCGGTAATACGGAGGGTGCAAGCGTTAATCGGAATTACTGGGCGTAAAGCGCACG
+
GGGGGGFGGGGGGGGGGGGGGGGGGGGGFGGGGGGGGGGGGGGGGGGGGGGGGGGGGGGGFGGGGGGGGGGGGGGGGGGGFEFGGGGDGGGGGGGGGCGGEF9<FAFFGGFCGGGGEGGGGF?BCEFAFFDGGCFGGGFGGGGGGGGGGGGCFEC<@EEFEGGGGGGGGGGGGGGGGGGGGGFGGGGGFGGGGEDEFGGGGCEGGGGGGGGFEGCC5AFGGG5CFCC?+CGGGGEEGGGGGDGD
@M03364:276:000000000-BLYN8:1:1101:22363:5498 1:N:0:1
ACTCCTACGGGAGGCAGCAGTAGGGAATCTTCGGCAATGGACGAAAGTCTGACCGAGCAACGCCGCGTGAGTGAAGAAGGTTTTCGGATCGTAAAACTCTGTTGTTAGAGAAGAACAAGGATGAGAGTAAAACGTTCATCCCTTGACGGTATCTAACCAGAAAGCCACGGCTAACTACGTGCCAGCAGCCGCGGTAATACGTAGGTGGCAAGCGTTGTCCGGATTTATTGGGCGTAAAGCGAGG
+
GGGGGGGGGGGGGGGEGGGGGGGGGGGGGFGFGDGGGGGGGGGGGGGGGGGGGGGGGGGGGGGGGGGGDGGGGGFGGGGGGGGGGGGGGEBFGGGGGGGGGGGGGGGGFGGFGGGGGGGGGGGGGFGGGFFGGGGG@FFFFFGG8FGGGGGGGGFGGGGGGGGGGDBEGDGGGGGGFGFGCGGGGGGGGCEGGGGEGGGCCFGGGGGD>EGGGGGGGGGGGGDGAFDFCFFGGGGGDGGGGGG)
@M03364:276:000000000-BLYN8:1:1101:20849:5603 1:N:0:1
ACTCCTACGGGAGGCAGCAGTAGGGAATCTTCCACAATGGACGAAAGTCTGATGGAGCAACGCCGCGTGAGTGAAGAAGGTTTTCGGATCGTAAAACTCTGTTGTTGGAGAAGAATGTATCTGATAGTAACTGATCAGGTAGTGACGGTATCCAACCAGAAAGCCACGGCTAACTACGTGCCAGCAGCCGCGGTAATACGTAGGTGGCAAGCGTTGTCCGGATTTATTGGGCGTAAAGCGAGCG
+
GGGGGGGGGGCGGGGGGGGGGGGGGGGGGGGGGGGGGGGGEFGGBGGCFGGGGGGFFCDFGGGGGGGGGDFFFFGFGGGGGFF7EGGCFCFGGGGAAFGGGGGGFGGGBFFCFGFD9?EAAEC,F@EGG,CFFFFEFGGGFGCFGFFEGGGGDGCBFGGGCGFC>DFGGGGDGGFFCCFCFFEEFFGGGEG>EGEC9;C5?9CCECCFF5CE*38*=9AGE?*2+5@FGGGFGGDGDCFGCGC)
@M03364:276:000000000-BLYN8:1:1101:21126:5667 1:N:0:1
ACTCCTACGGGAGGCAGCAGTGGGGAATATTGCACAATGGGCGCAAGCCTGATGCAGCCATGCCGCGTGTATGAAGAAGGCCTTCGGGTTGTAAAGTACTTTCAGCGAGGAGGAAGGCATTAAGGTTAATAACCTTAGTGATTGACGTTACTCGCAGAAGAAGCACCGGCTAACTCCGTGCCAGCAGCCGCGGTAATACAGAGGGTGCAAGCGTTAATCGGAATTACTGGGCGTAAAGCGCGCG
+
GGGGGGGGGGGGGGGGGGGGGGGGGGGGGGGGGGGGGGGGGGGGGGGGGGGGGGGGGGGGGGGGGGGGGGGGGGGGGGGGGGGGGGGEGGGGGGGGGGGGGGGGGGGGGGGGGGGGGGGGGGGGGGGGGGGGGFGGGGFFCFGGGGGGGGGGGGGGGGGGGGGGGGGGGGGGGGGGGGGGGGGGFGGFGGGGGEGGGGGGGFGGGGGGGGGGGGGEGGGGGGGGGGGGG?EGGGEGGGGDGDDC
@M03364:276:000000000-BLYN8:1:1101:11097:5690 1:N:0:1
ACTCCTACGGGAGGCAGCAGTAGGGAATCTTCGGCAATGGACGAAAGTCTGACCGAGCAACGCCGCGTGAGTGAAGAAGGTTTTCGGATCGTAAAACTCTGTTGTTAGAGAAGAACAAGGATGAGAGTAAAATGTTCATCCCTTGACGGTATCTAACCAGAAAGCCACGGCTAACTACGTGCCAGCAGCCGCGGTAATACGTAGGTCCCAAGCGTTGTCCGGATTTATTGGGCGTAAAGCGAGC
+
GGGGGGGGGGGGGGGGGGGGGGGGGGGGGGGGGGGGGGGGGGGEEGGGGGGGGGGGGGGGGGGGGGGGGGGGGGGGGGGGEGGGGGGGGGGGGGGGGGGGGGGGGGGGGGGFF<FFGGGGFGGFGGGGGGGGGGGGCFFGGGGGGGGGGGCGGGGGFGGGGGGGGGGGGGGGGGGGGGGGGGGGGGGGFGGGGGGGGFGGGGFGGGGGGGGGGGEEGGGFEGGGGGGGGGGGGGGEGGGGGGG)
@M03364:276:000000000-BLYN8:1:1101:10166:5695 1:N:0:1
ACTCCTACGGGAGGCAGCAGTGGGGAATATTGCACAATGGGCGCAAGCCTGATGCAGCCATGCCGCGTGTATGAAGAAGGCCTTCGGGTTGTAAAGTACTTTCAGCGAGGAGGAAGGCATTAAGGTTAATAACCTTGGTGATTGACGTTACTCGCAGAAGAAGCACCGGCTAACTCCGTGCCAGCAGCCGCGGTAATACGGAGGGTGCAAGCGTTAATCGGAATTACTGGGCGTAAAGCGCACG
+
FGGGGGGGGGGFGGDFGGGGGGGGGGGGGGGGGGFGGGGGGGGGGGGFGGGGGGGGGFGGGGFGGGGGGGGGGGGGGGGGCGGGGFGEGGGGGGGGGGGGGGGGGGDECGGGGGCFE8DFGFGFGGGFDFFGGGGGGGBFFGGGFGGFGGCDC=FFGEGGGGF<FGGDGGGGGGGFGGGGGGGGGGGGGEGGGGGGGGFGGEEGDEGC8EGCCGGDFGGGGGCGDF?C7<F*>DG5CC7CDGG3
@M03364:276:000000000-BLYN8:1:1101:8179:5697 1:N:0:1
ACTCCTACGGGAGGCAGCAGTAGGGAATCTTCGGCAATGGGGGCAACCCTGACCGAGCAACGCCGCGTGAGTGAAGAAGGTTTTCGGATCGTAAAACTCTGTTGTTAGAGAAGAACGTTAAGTAGAGTGGAAAGTTACTTAAGTGACGGTATCTAACCAGAAAGGGACGGCTAACTACGTGCCAGCAGCCGCGGTAATACGTAGGTCCCAAGCGTTGTCCGGATTTATTGGGCGTAAAGCGAGC
+
GGGGGGGGGGGGGGGGGGGGGGGGGGGGGGGGGGGGGGGGGGGCGGFFGGGGGGGGGGGGGGGGGGGGGGGGGGGGGGGGGGGFGGGGGGGGGGGGGGGGGGGGGGGFGGGGGGGGG=FEGGGGGGGGGGGGGGFGGGGGGGGGGGFGGGGGGGGGGGGGGGGGFGFGGGGGEGGGGGGGGGGGGGGFGGGGEEGGGG?FGGGGGGFGGGGGGDCE=CFFEE55CCFGGGGGGGEEDFGGGGG7
@M03364:276:000000000-BLYN8:1:1101:5751:5698 1:N:0:1
ACTCCTACGGGAGGCAGCAGTAGGGAATCTTCGGCAATGGGGGCAACCCTGACCGAGCAACGCCGCGTGAGTGAAGAAGGTTTTCGGATCGTAAAACTCTGTTGTTAGAGAAGAACGTTAAGTAGAGTGGAAAGTTACTTAAGTGACGGTATCTAACCAGAAAGGGACGGCTAACTACGTGCCAGCAGCCGCGGTAATACGTAGGTCCCAAGCGTTGTCCGGATTTATTGGGCGTAAAGCGAGC
+
GGGGFGGGGGGGGGGGGGGGGGGGGGGGGGGGGGGGGGGGGGGGGGGGGGGGGGGGGGGGGGGGGGGGGGGGGGGGGGGGGGGGGGGGGGGGGGFGGGGGGGGGGGGGGGGGGGGGGGGGFFFGGGGGGGGGGGGGGGGCG>FGGGGGGGGGGGGGGGGGGGGGGGGGGGGGGGGGGGGFGGGFGGGFGCGGGGGG5CEGGFGGGGGGGGGGGDEEGGGGGGGEEGDGGGGGGDEGGFGFGGGD
@M03364:276:000000000-BLYN8:1:1101:16613:5716 1:N:0:1
ACTCCTACGGGAGGCAGCAGTAGGGAATCTTCGGCAATGGGGGCAACCCTGACCGAGCAACGCCGCGTGAGTGAAGAAGGTTTTCGGATCGTAAAACTCTGTTGTTAGAGAAGAACGTTAAGTAGAGTGGAAAGTTACTTAAGTGACGGTATCTAACCAGAAAGGGACGGCTAACTACGTGCCAGCAGCCGCGGTAATACGTAGGTCCCAAGCGTTGTCCGGATTTATTGGGCGTAAAGCGAGC
+
GGGGGGGGGGGGGGGGGGGGGGGGGGGGGGGGGGGGGGGGGGGGGCGGGGGGGGGGGGDGGGGGGGGGGGGGGGGFGGGGGGGGGGGGCFGGFGFGGGFGGFGGGGGGGGGGGFGEFFGGEGGGG@FGDGFGGGGGGFGGGGGGGGGGGGGGGGGGGGGGCFGGGDGGGGGGGGGFGGGGGGGGGFGGFCGGGGGGGGFGGGDFGGGGGGGFGGGEECEGGGEECE?FFGGGGDEGGGG=DGG)
@M03364:276:000000000-BLYN8:1:1101:17408:5734 1:N:0:1
ACTCCTACGGGAGGCAGCAGTGGGGAATATTGCACAATGGGCGCAAGCCTGATGCAGCCATGCCGCGTGTATGAAGAAGGCCTTCGGGTTGTAAAGTACTTTCAGCGAGGAGGAAGGTGTTGTGGTTAATAACCGCAGCAATTGACGTTACTCGCAGAAGAAGCACCGGCTAACTCCGTGCCAGCAGCCGCGGTAATACGGAGGGTGCAAGCGTTAATCGGAATTACTGGGCGTAAAGCGCACG
+
FGGGGGGGGGGGGGGGGGGGFGGGGGGGGGGGGFGGGGGGGGGGGGGGGGGGGGGGGGCFGGGGGGGGGGGGGGFGGGGFGFGGGGGGGGGGGGGGGGGGGGFDFGCCFCE@GEGGEEGGGGGGGGGGFFCCFDG::FGFFDFF<=CFFGGGGGC:FF7FCGGC7FDFGEGGGFGGGEGGGCCFGG>EFGG5CECGFFGFECCGGGGGFF<FGG=CEECFGGGGGGG7CC=FDGG5>2CDCGDD
@M03364:276:000000000-BLYN8:1:1101:14024:5737 1:N:0:1
ACTCCTACGGGAGGCAGCAGTGGGGAATATTGGACAATGGGCGAAAGCCTGATCCAGCCATGCCGCGTGTGTGAAGAAGGTCTTCGGATTGTAAAGCACTTTAAGTTGGGAGGAAGGGCATTAACCTAATACGTTAGTGCTTTGACGTTACCGACAGAATAAGCACCGGCTAACTCTGTGCCAGCAGCCGCGGTAATACAGAGGGTGCAAGCGTTAATCGGAATTACTGGGCGTAAAGCGCGCG
+
FGGFGDGGGGGGGGGGGGFF<FGFGGGGFGGGGGGGGGGGFGGGGGGGGGGGGGGGGCGGGGFGGCEFGGGGGGGGA=FEGDFGGGGGGGGGGEFFGGGGFGFAFEFFEGBCEEFGGGGGFGFGGFGGGFFGGGGGGGGGFGGGFFEGGDF=F7FGF7,EFGGGG@CCGGGGF@G9DFGFGCGGGGGGGDEDGGGGG@FF;B?CGEGGCGGGGGG8=FFFEC=FGGFEGGGGGGGCF7CDDDCC
@M03364:276:000000000-BLYN8:1:1101:10455:5772 1:N:0:1
ACTCCTACGGGAGGCAGCAGTGGGGAATATTGCACAATGGGCGCAAGCCTGATGCAGCCATGCCGCGTGTATGAAGAAGGCCTTCGGGTTGTAAAGTACTTTCAGCGAGGAGGAAGGTGTTGTGGTTAATAACCGCAGCAATTGACGTTACCGACAGAATAAGCACCGGCTAACTCTGTGCCAGCAGCCGCGGTAATACAGAGGGTGCAAGCGTTAATCGGAATTACTGGGCGTAAAGCGCGCG
+
GGGGGGGGGGGGGGGGGGGGGGGGGGGGGGGGGGGGGGGFGGGGGGGGGGGGGGGGGGGGGGGGGGGGGGGGGGGGGGGGGGGGGGGGGGGGGGGGGGGGGGGGGGGEGGFGGGCFGGGGGGGGGGGGGGGEGGGGGGGGGGGGGGGGGGGGGGGGGFGGGGGGGGGGGGGGGGGGGGGGGGGGGGGGGGGGGGGGGGGGGGGGGGGGGGGGGGEGGGGGEGCFGGGGGGGGGGEEGGGDGDGG
@M03364:276:000000000-BLYN8:1:1101:10912:5789 1:N:0:1
ACTCCTACGGGAGGCAGCAGTAGGGAATCTTCGGCAATGGACGAAAGTCTGACCGAGCAACGCCGCGTGAGTGAAGAAGGTTTTCGGATCGTAAAACTCTGTTGTCAGAGAAGAACAAGGGTGAGAGTGGAAAGTTCACCCCTTGACGGTATCTGACCAGAAAGCCACGGCTAACTACGTGCCAGCAGCCGCGGTAATACGTAGGTGGCAAGCGTTGTCCGGATTTATTGGGCGTAAAGCGAGC
+
GGGGGGGGGGGGGGGGGGGGGGGGGGGGGGGGGGGGGGGGGGGFFGGGGGGGGGGGGGGGGGGGGGGCEGGGGGGGGGGGGGGGGGGGGGGGGGGGGGGGGGGGGGGGGGGGGGGGGGGGGGGFGGGGGGGGGGGGCFGGFGGGGGGGGGGGGGGDGGGGG7FGGFGGGGGGGGGGADGFGGB@FGGGGGGGGGGGGGGGGGGGGGGGGGGGGGGGGGGCEGDGGGGGGGGGGDGDGDGFGGG7
@M03364:276:000000000-BLYN8:1:1101:26221:5796 1:N:0:1
ACTCCTACGGGAGGCAGCAGTGGGGAATATTGCACAATGGGCGCAAGCCTGATGCAGCCATGCCGCGTGTATGAAGAAGGCCTTCGGGTTGTAAAGTACTTTCAGCGAGGAGGAAGGCGTTGTGGTTAATAACCGCAGCGATTGACGTTACTCGCAGAAGAAGCACCGGCTAACTCCGTGCCAGCAGCCGCGGTAATATGGAGGGTGCAAGCGTTAATCGGAATTACTGGGCGTAAAGCGCACG
+
CE9FGGGGGGGGGGGGGGGGGGGGGGGGGGGGCEFGGGGGDGGGGGGFGGGGFFGGGFGGGGGGGGGGG:FGGGGGGFFGGGFGGGGGGGGGGGEGGGFGGGGGFFGGGGGGGGGAE8F==FFE7B7C<,FEFGCCFGGGDE7FF<F@@>:EFCC7FEGGGC>CFF@F*>>>BCFG?E@FGCEFGFGGB185>C5:;<+><9CEG>88++08AC5CE?CFGGD/+3+9+2;F<C77CFFDDCCC
@M03364:276:000000000-BLYN8:1:1101:16024:5811 1:N:0:1
ACTCCTACGGGAGGCAGCAGTGGGGAATATTGCACAATGGGCGCAAGCCTGATGCAGCCATGCCGCGTGTATGAAGAAGGCCTTCGGGTTGTAAAGCACTTTAAGTTGGGAGGAAGGGCAGTAAGTTAATACCTTGCTGTTTTGACGTTACCAACAGAATAAGCACCGGCTAACTTCGTGCCAGCAGCCGCGGTAATACGAAGGGTGCAAGCGTTAATCGGAATTACTGGGCGTAAAGCGCGCG
+
GGGGGGGGGGGGGGGGGGGGGGGGGGFGGGGGGGGGGGGGGGGGGGGGGGGGGGGGGGGGGGGGGGGGGGGGGGGGGGGGFFFGFGGGGGDGGFGGGFGGEFGGFGGFGGGGGGGGGGGGGGGGGGGGGGGGGGGGGGGGGGGGGGGGGGFGGGGGFGGDGGGFGGGGGEF@FGGGDGGGGGGGGGGGGGGGGGGGG9FGFDGEGFGGGGCCGGGEGGFGD=EGGGGGGGGGGG5CGGGGGGGG
@M03364:276:000000000-BLYN8:1:1101:9250:5822 1:N:0:1
ACTCCTACGGGAGGCAGCAGTGGGGAATATTGCACAATGGGCGCAAGCCTGATGCAGCCATGCCGCGTGTATGAAGAAGGCCTTCGGGTTGTAAAGTACTTTCAGCGAGGAGGAAGGCATTAAGGTTAATAACCTTAGTGATTGACGTTACTCGCAGAAGAAGCACCGGCTAACTCCGTGCCAGCAGCCGCGGTAATACGGAGGGTGCAAGCGTTAATCGGAATTACTGGGCGTAAAGCGCGCG
+
GGGGGGGGGGGGGGGGGGGGGGGGGGGGGGGGGGGGGGGGGGGGGGGGGGGGGGGGGGGGGGGGGGGGGGGGGGGGGGGGGGGGGGGGGGGGGGGGGGGGGGGGGGGGGGGGGGGGGGGGGGGGGGGGFGGGGGGGGGFGGGGGGGGGGGGGFEGGGGGGGGGGGGGGGGGGGGGGGGGGGGGGGGGGGGGGGGGGGGGGGCEGGGGGGGGGGGGGGGGGGGDFGGGGGGGGGGDEGGGGGGGG
@M03364:276:000000000-BLYN8:1:1101:5501:5823 1:N:0:1
ACTCCTACGGGAGGCAGCAGTGGGGAATATTGCACAATGGGCGCAAGCCTGATGCAGCCATGCCGCGTGTATGAAGAAGGCCTTCGGGTTGTAAAGTACTTTCAGCGAGGAGGAAGGCATTAAGGTTAATAACCTTAGTGATTGACGTTACTCGCAGAAGAAGCACCGGCTAACTCCGTGCCAGCAGCCGCGGTAATACGGAGGGTGCAAGCGTTAATCGGAATTACTGGGCGTAAAGCGCACG
+
GGGGGGGGGGGGGGGGGGGGGGGGGGGGGGGGGGGGGGGGGGGGGGGGGGGGGGGGGGGGGGGGGGGGGGGGGGGGGGGGGGGGGGGGGGGGGGGGGGGGGGGGGGGFGGGGGDGGGGGGGGGGGGGGGGGGGGGGGGGGGGGGGGGGGGGGGGGGGGGGGGGGGGGGGGGGGGGGGGGGGGGGGGGGGGDGGGGGGGGGGEGGGGGGGFGGGGGGGGGGGGGGGGGGGGGGDCGGGGGGGGGC
@M03364:276:000000000-BLYN8:1:1101:25024:5856 1:N:0:1
ACTCCTACGGGAGGCAGCAGTGGGGAATATTGCACAATGGGCGCAAGCCTGATGCAGCCATGCCGCGTGTATGAAGAAGGCCTTCGGGTTGTAAAGTACTTTCAGCGAGGAGGAAGGCGTTGTGGTTAATAACCGCAGCGATTGACGTTACTCGCAGAAGAAGCACCGGCTAACTCCGTGCCAGCAGCCGCGGTAATACGGAGGGTGCAAGCGTTAATCGGAATTATTGGGCGTAAAGCGCACG
+
GGGGGGGGGGGGGGGGGGGGGGGGGGGEGGGGGGGGGGGGGGGEGGGGGGGGGGGGGGGGAEGGGGGGG8EFFGGGGGGGFGGGGGGGG@FGGGGGFGGGGGGF9F@FGGFFGG@FCDGGDGGCEAFA9?CEGFGGGGGGDF7@<,@@FE@@FGD:FG7DFEFGGGAFGGF<FG9BCGGGCFFF7<CFC*8BEGE:CGGFG>C>EEC*ACC8E8=:FCCFG8EFF9+<<0**91::CGFGD3)1
@M03364:276:000000000-BLYN8:1:1101:15386:5865 1:N:0:1
ACTCCTACGGGAGGCAGCAGTGGGGAATATTGGACAATGGGCGAAAGCCTGATCCAGCCATGCCGCGTGTGTGAAGAAGGTCTTCGGATTGTAAAGCACTTTAAGTTGGGAGGAAGGGCATTAACCTAATACGTTAGTGCTTTGACGTTACCGACAGAATAAGCACCGGCTAACTCTGTGCCAGCAGCCGCGGTAATACAGAGGGTGCAAGCGTTAATCGGAATTACTGGGCGTAAAGCGCACG
+
GGGGGGGGGGGGGGGGGGGGGGGGGEGGGGGFGGGGGGGGGGGGGGGGGGGGGGFGGGGGGGGGGCGGGGGGGGGGFGGGGGGGFGGGGGGGEFGGGGGGFGFGFFFGGGGGG7EFDGGGGGGGGGGFGFGGGGGGGGGGGGGGGFEGGGGGGEGGGGGFCFGFGGGGGGGEFGGGFGGGGFGGGGGGGGGGGGGGGDF9CEFGGGGGGGFGEGGGGGGGGGGGGGGGGGGGGGGGGGGGGGGC
@M03364:276:000000000-BLYN8:1:1101:12309:5868 1:N:0:1
ACTCCTACGGGAGGCAGCAGTGGGGAATATTGCACAATGGGCGCAAGCCTGATGCAGCCATGCCGCGTGTATGAAGAAGGCCTTCGGGTTGTAAAGTACTTTCAGCGAGGAGGAAGGCATTAAGGTTAATAACCTTAGTGATTGACGTTACTCGCAGAAGAAGCACCGGCTAACTCCGTGCCAGCAGCCGCGGTAATACGGAGGGTGCAAGCGTTAATCGGAATTACTGGGCGTAAAGCGCACG
+
GGGGGGGGGGGGGGGGGGGGGGGGGDGGGGGGGGGGGGGGGGGGGGGGGGGGGGGGGGGGGGGGGEGGGGGGGGGGGGGGGGGGGGGGGGGGGGGGGGGGGGGGGGGGGGGGGGGGGGGGGGGGGGGGGGGGGGGGGGFGCGGGGGGGGGGGGGGGGGGGFGGGGGGGGGGGGGGGGGGGGGGFGGGGGGGGGGDGGGGGG>EGGGGGGGGCEGGGGGGGGDGGGGGGGGGGGGEGFGGGDGC7
@M03364:276:000000000-BLYN8:1:1101:11515:5889 1:N:0:1
ACTCCTACGGGAGGCAGCAGTGGGGAATATTGCACAATGGGCGCAAGCCTGATGCAGCCATGCCGCGTGTATGAAGAAGGCCTTCGGGTTGTAAAGTACTTTCAGCGAGGAGGAAGGCGTTGTGGTTAATAACCGCAGCGATTGACGTTACTCGCAGAAGAAGCACCGGCTAACTCCGTGCCAGCAGCCGCGGTAATACGGAGGGTGCAAGCGTTAATCGGAATTACTGGGCGTAAAGCGCACG
+
GGGGGGGGGGGGGGGGGGGGGGGGGGGGGGGGGGGGGGGGGGGGGGGGGGGGGGGGGGGGGGGGGGGGGGGGGGGGGGGGGGGGGGGGGGGGGGGGGGGGGGGGGGGGGGGGGGGGGGGGGGGGGGGGGGGGGGGGGGGGGGGGGGGGGGGGGGGGGGGGGGGGGGFGGGGGGGGGGGGGGGGGGGGGGGGGGGGGGGGGGEGGGGGGGGGFGGGGGGGGGGGGGGGGGCCGGDGGGGGGGGGD
@M03364:276:000000000-BLYN8:1:1101:23192:5910 1:N:0:1
ACTCCTACGGGAGGCAGCAGTAGGGAATCTTCGGCAATGGGGGCAACCCTGACCGAGCAACGCCGCGTGAGTGAAGAAGGTTTTCGGATCGTAAAACTCTGTTGTTAGAGAAGAACGTTAAGTAGAGTGGAAAGTTACTTAAGTGACGGTATCTAACCAGAAAGGGACGGCTAACTACGTGCCAGCAGCCGCGGTAATACGTAGGTCCCAAGCGTTGTCCGGATTTATTGGGCGTAAAGCGAGC
+
GGFGGGGGGGGGGGGGGGGGGFFFEGGGGCFFDEGGGGGGGGGGGGGFGGGGGFDGGGGGFGGEF@FEGGGGGCFGGGGGFGGGGGFCFFEGGGFFFFGGA?DGEGGGCFGGFGGGGGGGDGCD?DEFG7FGG@FFGFGGGGF=FDGG>CFGGGGGGFFDCABFCGF@FBCFGF7FGG*=FFGGF8CCFFEEE*3:C?9+B5C@EGCEGFCCFGEC5EG:CE=EG?FC7?GFG<CE377?CCD5
@M03364:276:000000000-BLYN8:1:1101:6210:5911 1:N:0:1
ACTCCTACGGGAGGCAGCAGTGGGGAATATTGGACAATGGGCGAAAGCCTGATCCAGCCATGCCGCGTGTGTGAAGAAGGTCTTCGGATTGTAAAGCACTTTAAGTTGGGAGGAAGGGCATTAACCTAATACGTTAGTGTTTTGACGTTACCGACAGAATAAGCACCGGCTAACTCTGTGCCAGCAGCCGCGGTAATACGTAGGTGGCAAGCGTTGTCCGGATTTATTGGGCGTAAAGCGAGCG
+
GGGGGGGGGGGGGGGGGEDFCFGGGGEDGGFGGGGGGGGGGGGGGGGGFGFGGFGEFEFGGGFGFEGGGGGGGGGGGGGGGDFGGGGFGDGGGGGGGGGGGGGGGFEFGGFGGGFFGGDGGGGGGGGGGGGGGFFBFGGGGGGGGGGGFFEGGGECGGGGGFGGGGGGGGGGGGGGGGGGG9FFGGGGGGCEGGGGG9CC9CFEFGGFCFGGGGGGGFFG53AECGFGGGGGGGGGGGGGGGGG
@M03364:276:000000000-BLYN8:1:1101:5889:5977 1:N:0:1
ACTCCTACGGGAGGCAGCAGTGGGGAATATTGCACAATGGGCGCAAGCCTGATGCAGCCATGCCGCGTGTATGAAGAAGGCCTTCGGGTTGTAAAGTACTTTCAGCGAGGAGGAAGGTGTTGTAGTTAATAGCTGCAGCAATTGACGTTACTCGCAGAAGAAGCACCGGCTAACTCCGTGCCAGCAGCCGCGGTAATACGGAGGGTGCAAGCGTTAATCGGAATTACTGGGCGTAAAGCGCACG
+
GGGGGGGGGGGGGGGGGGGGGGGGGGGGGGGGGGGGGCGGGGGGDGGGGFGGGGGGGGFFGGGGGGGCFGGGGGGGGGGGGGEGGGGGGGGGGGGGGGGGFGGGGGGGGGGGEFE@FGGFGFGGGGGGGGGGGGGFFD@BFFGGGGGGFGGGGGGGGGFGFGGGGFGGDG7CCFGFGG@7C@EGGGGGGCGCGG>EEFFGGGEGGGGGGGGFGGGCCEGGGGGF6CGGFGGGGGGEF>GGDGC/
@M03364:276:000000000-BLYN8:1:1101:14874:5997 1:N:0:1
ACTCCTACGGGAGGCAGCAGTAGGGAATCTTCGGCAATGGGGGCAACCCTGACCGAGCAACGCCGCGTGAGTGAAGAAGGTTTTCGGATCGTAAAACTCTGTTGTTAGAGAAGAACGTTAAGTAGAGTGGAAAGTTACTTAAGTGACGGTATCTAACCAGAAAGGGACGGCTAACTACGTGCCAGCAGCCGCGGTAATACGTAGGTCCCAAGCGTTGTCCGGATTTATTGGGCGTAAAGCGAGC
+
GGGGGGGGGGGGGGGGGGGGGGGGGGGGGGGGGGGGGGGGGGGGGGGGGGGGGGGGGGGGGGGGGGGFFGGFFGGGGGGGFEEFGGGGGGGGGGGGGGGGGGGGGFGGGGGGGGGGGGGGGGFGGGGFGGGGGGGFGGFGGGGFGGGGGGGGGGGGGGGGGGGGGGGGGGGGGGGGGGGGGGGGGGGGGGGGGGEGGGGGGFGGGGGGDFGGGGGGGGGGEGG5E6<FGFFFGGEGGGGGDGG)
@M03364:276:000000000-BLYN8:1:1101:3789:6014 1:N:0:1
ACTCCTACGGGAGGCAGCAGTAGGGAATCTTCGGCAATGGGGGCAACCCTGACCGAGCAACGCCGCGTGAGTGAAGAAGGTTTTCGGATCGTAAAACTCTGTTGTTAGAGAAGAACGTGAAGGAGAGTGGAAAGTTACTTAAGGGACGGTATCTAACCAGAAAGGGACGGCTAAGTACGGGCCAGCAGCCGCGGGAATACGTAGGGCCCAAGGGGTGTCCGGAGTGATTGGGCGTAAAGCGAGG
+
GGGGGGGGGGGGGGGGGGGGGFGGGFFGEGGD<@FGGGGGGGGCFGGGGGGGC<@FFG+EFGGGGGGGG:BCEFGGGGGGGGGGGGGGG@FGGGGG@<FGGGGGFGGG,EFAFGC,+D+BFG8,BC7FE<BFGGFBF,C,3>E,>7+:+@F*>D@FGG,,6,@FF*2****1CG,BF;F7<:EG8@FG7;BC88**:;0<@@<EG***2;C8*;*2::+<CE=*/*<<AAFF47*/7/>:)/))
@M03364:276:000000000-BLYN8:1:1101:25867:6017 1:N:0:1
ACTCCTACGGGAGGCAGCAGTAGGGAATCTTCGGCAATGGGGGCAACCCTGACCGAGCAACGCCGCGTGAGTGAAGAAGGTTTTCGGATCGGAAAACTCTGTTGTTAGAGAAGAACGTTAAGTAGAGTGGAAAGTTACTTAAGTGACGGTATCTAACCAGAAAGGGACGGCTAACTACGTGCCAGCAGCCGCGGTAATACGTAGGTCCCGAGCGTTGTCCGGATTTATTGGGCGTAAAGCGAGC
+
GGGGGGGGGGGGGGGGGGGGGGGGGGGGGGGGGGGFGGGGGGGGGFEFGGGGFFGGGGGGGGGGGGGFGDGGGGGGGGGGFAFFGGGGEGG+CFGGFF@FEFCEFEEFGGGGGFGGGFFGGGDGFGGGGGGGGGFGEFG9@DGFEGGGGGFFGGGGGGGGGFCFGGGGGGGEGGGCFGEFGGGGGGGFGGE>EGGEGFCGGFGGGGFCFGGGGG*8CEFGEGGE5+<9:FFFFDCCDGGGDGG5
@M03364:276:000000000-BLYN8:1:1101:8738:6039 1:N:0:1
ACTCCTACGGGAGGCAGCAGTGGGGAATATTGCACAATGGGCGCAAGCCTGATGCAGCCATGCCGCGTGTATGAAGAAGGCCTTCGGGTTGTAAAGTACTTTCAGCGAGGAGGAAGGCATTAAGGTTAATAACCTTGGTGATTGACGTTACTCGCAGAAGAAGCACCGGCTAACTCCGTGCCAGCAGCCGCGGTAATACGGAGGGTGCAAGCGTTAATCGGAATTACTGGGCGTAAAGCGCGCG
+
GGGGFGGGGGGGGGGGGGGGGGGGGFGGGGGGGGGFFFFGGGGGEGGGGEFGGGFGGGGGGGGGGGGFGFGDGGGFGGFGGGGEFFGGEEFGEGGGGFGFGGGGGGGGGFFCFGFFGGGFDFGGGFGGGGGGGGFGFG5DGAFGCFGECFGGGEE7@FGGEGGGGGCGGGGEGGCDFE:FEC;ECCFFFGCEE=EDCFGGGGGGEEEC69@EGGGEG7EGG5?FCEGFEFG>7<E597:DDDCD
@M03364:276:000000000-BLYN8:1:1101:12060:6045 1:N:0:1
ACTCCTACGGGAGGCAGCAGTAGGGAATCTTCGGCAATGGACGAAAGTCTGACCGAGCAACGCCGCGTGAGTGAAGAAGGTTTTCGGATCGTAAAACTCTGTTGTTAGAGAAGAACGACGAGGAGAGTGGAAAGCTCCTCGTGTGACGGTATCTAACCAGAAAGGGACGGCTAACTACGTGCCAGCAGCCGCGGTAATACGTAGGTCCCGAGCGTTGTCCGGATTTATTGGGCGTAAAGCGAGC
+
GGGGGGGGGGGGGGGGGGGGGGGGGGGGGGGGGGGGGGGGGGGGGGGCFGFFGGGGGGGGGGGGGGGGGDGGGGGGGGGGFGCGGGGEGGGGGGGGGGGGGGGGGCGGGGGGGGGGG7FFFGGFEFGGFGGGGGDFGGGGFFGFFFGGGCFGGGGGGFFGGFGGGEFGGGGGGGGGGGFFFGGGGGGGGFGGEGGGGGGFGGFGGGGGGGDECEEEGGGGEGEGDFGGGGECFG5CDGGGGDD)
@M03364:276:000000000-BLYN8:1:1101:19863:6062 1:N:0:1
ACTCCTACGGGAGGCAGCAGTAGGGAATCTTCCACAATGGACGAAAGTCTGATGGAGCAACGCCGCGTGAGTGAAGAAGGGTTTCGGCTCGTAAAGCTCTGTTGTGAAAGAAGAACGTGGGTGAGAGTAACTGTTCACCCAGTGACGGTATTTAACCAGAAAGCCACGGCTAACTACGTGCCAGCAGCCGCGGTAATACGTAGGTCCCAAGCGTTGTCCGGATTTATTGAGCGTAAAGCGAGCG
+
GGGGGGGGGGGGGGDGGGGGGGGGGGGGEFFGCFFFG<CDFECFEEFFFFGEFGGFGF@FGGFFEEF:>:CFFAFGFFFGGF8?EGGBDECF@EFGG,EEEE?F8+CEFGGGGFG8FDDED=??FFGGGDEFEC9FFFGGEG8FBFCDF7B,@FCC9CFFFGGF:BFBC:<CFF9>EEFFFFCFGCFFCG5EG8:EGGCEBCFEF9+:C*:;?*=:=<+1:?:23<FC?7<6<5ECCCCDDG35
@M03364:276:000000000-BLYN8:1:1101:21640:6120 1:N:0:1
ACTCCTACGGGAGGCAGCAGTGGGGAATATTGCACAATGGGCGCAAGCCTGATGCAGCCATGCCGCGTGTATGAAGAAGGCCTTCGGGTTGTAAAGTACTTTCAGCGAGGAGGAAGGCATTGTGGTTAATAACCGCAGTGATTGACGTTACTCGCAGAAGAAGCACCGGCTAACTCCGTGCCAGCAGCCGCGGTAATACGGAGGGTGCAAGCGTTAATCGGAATAACTGGGCGTAAAGCGCGCG
+
FDGFFGGGGDGGCGGGGG9FGFGGGDEGGGGGGGGGGGFFGGGGGGGGG@FCGG9EEC@EGEDFGGGGGGFFFEFEEGDGGEC<FFGGCGEEGFFC@FG9BE<FEBF7CFGEGF<FF8B855:EF=FFGGCG<DF@@CEFGGGFB<FF7<F,F>FGGCFGGGGCF7FCGGGFFCFFGEFGCEGEBFGGGGGGGE*CFCFC>C>EC*:CFFGFEE:8:CFGGGGGCCC7<<;=DDGG3C*>)9DD
@M03364:276:000000000-BLYN8:1:1101:6644:6126 1:N:0:1
ACTCCTACGGGAGGCAGCAGTGGGGAATATTGCACAATGGGCGCAAGCCTGATGCAGCCATGCCGCGTGTATGAAGAAGGCCTTCGGGTTGTAAAGTACTTTCAGCGAGGAGGAAGGCATTAAGGTTAATAACCTTAGTGATTGACGTTACTCGCAGAAGAAGCACCGGCTAACTCCGTGCCAGCAGCCGCGGTAATACGGAGGGTGCAAGCGTTAATCGGAATTACTGGGCGTAAAGCGCACG
+
GGGGGGGGGGGGGGGGGGGGGGGGGGGGGGGGGGGGGGGGGGGGGGGGGGGGGGGGGGGGGGGGGGGFGGGGFGGGGGGGGGGFGGGGGGGGGGGGGGGGGGGGGGGCGGGGGD@FEFGGGGGGGGGGGGGGGGGGGFFFGGAFGGGGGGGGGGGGGGGGGGGGGGGGGGEGGGGGGGGGGGGG7DFGGGGGGGGGGGGCE5CEEGG5EGGGDGGGGFFGGECGGGGGGGGGGGGGGGGGGGGC
@M03364:276:000000000-BLYN8:1:1101:22850:6128 1:N:0:1
ACTCCTACGGGAGGCAGCAGTAGGGAATCTTCGGCAATGGGGGCAACCCTGACCGAGCAACGCCGCGTGAGTGAAGAAGGTTTTCGGATCGTAAAACTCTGTTGTTAGAGAAGAACGTTAAGTAGAGTGGAAAGTTACTTAAGTGACGGTATCTAACCAGAAAGGGACGGCTAACTACGTGCCAGCAGCCGCGGTAATACGTAGGTCCCAAGCGTTGTCCGGATTTATTGGGCGTAAAGCGAGC
+
GGGGGGGGGGGGGGGGGGGGGGGGGGGGGGGGGGGGGGGGGGGGGGGGGGGGGGGGGGGGGGGGGGGGGGGFGGGGGGGGGGG@FGGGGGGGGGGGGGGGGGGGGGGGGGGGGGGGGFGGGG<FGGGAFGGGGGGGGGFGGGGGGGGGGGGGGGGGFGFGFFFGGEEGGGG@FGGGGGGGGGGGGGGGGGGGGGEGEGGGEFCEEFGCFFGFGGGGGGGFGGGGGGGGGGFGGGGEDFFGGDC)
@M03364:276:000000000-BLYN8:1:1101:7765:6136 1:N:0:1
ACTCCTACGGGAGGCAGCAGTAGGGAATCTTCGGCAATGGGGGCAACCCTGACCGAGCAACGCCGCGTGAGTGAAGAAGGTTTTCGGATCGTAAAACTCTGTTGTTAGAGAAGAACGTTAAGTAGAGTGGAAAGTTACTTAAGTGACGGTATCTAACCAGAAAGGGACGGCTAACTACGTGCCAGCAGCCGCGGTAATACGTAGGTCCCAAGCGTTGTCCGGATTTATTGGGCGTAAAGCGAGC
+
GGGGGGGGGGGGGGGGGGGGGGGGGGGGGGGGGGGGGGGGGGGGGGGGGGGGGGGGGGGGGGGGGGGGGGGGGGCGGGGGGGGGGGGGGGGGFGGGGGGGGGGGGGGGAFGGGGGGGGGGGGGGGGGGGGGGGGGGGGGGGGGGGGGGGGGGGGGGGGGGGGGGGGGGGGGGGGGGGGGGGGGGGGGGGGGGGGGGGGGGGGGGDFGGGGGGGGGGGGGEEDEAEGGGGGGGGDGGGGGGGGG5
@M03364:276:000000000-BLYN8:1:1101:16900:6166 1:N:0:1
ACTCCTACGGGAGGCAGCAGTAGGGAATCTTCGGCAATGGGGGCAACCCTGACCGAGCAACGCCGCGTGAGTGAAGAAGGTTTTCGGATCGTAAAACTCTGTTGTTAGAGAAGAACGTTAAGTAGAGTGGAAAGTTACTTAAGTGACGGTATCTAACCAGAAAGGGACGGCTAACTACGTGCCAGCAGCCGCGGTAATACGTAGGTCCCAAGCGTTGTCCGGATTTATTGGGCGTAAAGCGAGC
+
GGGGGGGGGGGGGGGGGGGGGGGGGGGGGGGGGGGGGGGGGGGGGGGGGG<FGGGGGGGGGGGGGGGGGGGGGGGGGGGGGGGGGGGGGGGGGGGGGGGGGGGGGGGGGGGGGGGGGFGGGGGGGGGGGGGGGGGGGFGGGGGGGGGGGGGGGGGGGGGGGGGGFGGGGGGGGGGGGGGGGGGGGGGGGGGGGGGGGGGGGFGGGGGGGGGGFGEEGGGGGGGGGDCCFGGFGGGGGGGGGDG3
@M03364:276:000000000-BLYN8:1:1101:6783:6170 1:N:0:1
ACTCCTACGGGAGGCAGCAGTAGGGAATCTTCGGCAATGGGGGCAACCCTGACCGAGCAACGCCGCGTGAGTGAAGAAGGTTTTCGGATCGTAAAACTCTGTTGTTAGAGAAGAACGTTAAGTAGAGTGGAAAGTTACTTAAGTGACGGTATCTAACCAGAAAGGGACGGCTAACTACGTGCCAGCAGCCGCGGTAATACGTAGGTCCCAAGCGTTGTCCGGATTTATTGGGCGTAAAGCGAGC
+
GGGGGGGGGGGGGGGGGGGGGGGGGGGGGGGGGGGGGGGGGGGGGGGGGGGGGGGGGGGGGGGGGGGGGGGGGGGGGGGGFGGGGGGGGGGGGGGGGGGGGGGGGGGGGGGGDGGGGGGGGGDFGGGGGGGGGGGGGGGGGGGGGGGGGGGGGGGGGGGGGGGGGGGGGGGGGGGGGGGGGGGGGGGGGGGGGGGGGGGGGFGGGGGGGGGGGGGGGGGGGGGEGFGGGGGGGGGGGGGGGGG)
@M03364:276:000000000-BLYN8:1:1101:5885:6176 1:N:0:1
ACTCCTACGGGAGGCAGCAGTGGGGAATATTGCACAATGGGCGCAAGCCTGATGCAGCCATGCCGCGTGTATGAAGAAGGCCTTCGGGTTGTAAAGTACTTTCAGCGAGGAGGAAGGCATTAAGGTTAATAACCTTGGTGATTGACGTTACTCGCAGAAGAAGCACCGGCTAACTCCGTGCCAGCAGCCGCGGTAATACGGAGGGTGCAAGCGTTAATCGGAATTACTGGGCGTAAAGCGCACG
+
GGGGGGGGGGGGGGGGGGGGGGGGGGGGGGGGGGGGGGGGGGGGGGGGGGGGGGGGGGGGGGGGGGGGGGGGGGGGGGGGGGGGGGGGGGGGGGGGGGGGGGGGGGGGGGGGGGGGGGGGGGGGGGGGGGGGGGGGGGGGGGGGGGGGGGGGGGGGGGGGGGGGGGGGGGGGGGGGGGGGGGFGGGGGGGGGGGGGGGGGGGGGGGGGGGGGGGGGGGGGGGGGGGFGGGGGGGGGGGGGGGGD
@M03364:276:000000000-BLYN8:1:1101:19723:6182 1:N:0:1
ACTCCTACGGGAGGCAGCAGTGGGGAATATTGCACAATGGGCGCAAGCCTGATGCAGCCATGCCGCGTGTATGAAGAAGGCCTTCGGGTTGTAAAGTACTTTCAGCGAGGAGGAAGGCATTAAGGTTAATAACCTTAGTGATTGACGTTACTCGCAGAAGAAGCACCGGCTAACTCCGTGCCAGCAGCCGCGGTAATACGGAGGGTGCAAGCGTTAATCGGAATTACTGGGCGTAAAGCGCACG
+
GGGGGGGGGGGGGGGGGGGGGGGGGGGGGGGGGGGGGGGGGGGGGGGGGGGGGGGGGGGGGGGGGGGGGGGGGGGGGGGGGGGGGGGGGGGGGGGGGGGGGGGGGGGGGGCGGGGGGGGGGCGGGGGGGGDGGGGGGGGGGGGGGGGGGGGGGGGGGGGGGGGGGGGGGGGGGGGGGGGGGGGGGGGGGGGGGGGGGGGGGGGGGGGGGGGGDCE?FGGGGGGGGGGGGGGGGGGGGGGGDGG<
@M03364:276:000000000-BLYN8:1:1101:4965:6214 1:N:0:1
ACTCCTACGGGAGGCAGCAGTAGGGAATCTTCGGCAATGGGGGCAACCCTGACCGAGCAACGCCGCGTGAGTGAAGAAGGTTTTCGGATCGTAAAACTCTGTTGTTAGAGAAGAACGTTAAGTAGAGTGGAAAATTACTTAAGTGACGGTATCTAACCAGAAAGGGACGGCTAACTACGTGCCAGCAGCCGCGGTAATACGTAGGTCCCAAGCGTTGTCCGGATTTATTGGGCGTAAAGCGAGC
+
GGGGGGGGGGGGGGGGGGGGGGGGGGGGGGGGGGGGGGGGGGGGGGGGGGGGGGGGGGGGGGGGGGGFGFGGGGGGGGGGGGGGGGGGGGGGGGGFFGGGGGGGGGGGGGGGGGGGGGGGGGGGGCGGGGFGGGGGGGGGGGGGGGGGGGGGGGGGGGGGGGGGGGGGGGGGGGGGGGGGGGGGGGGGGGGGGGGGGGGGGGGGGGGGGGGGGGGGGGGGGDGG5CGGGGGFGGGGGGGGGGG5
@M03364:276:000000000-BLYN8:1:1101:26108:6243 1:N:0:1
ACTCCTACGGGAGGCAGCAGTGGGGAATATTGGACAATGGGCGAAAGCCTGATCCAGCCATGCCGCGTGTGTGAAGAAGGTCTTCGGATTGTAAAGCACTTTAAGTTGGGAGGAAGGGCATTAACCTAATACGTTAGTGTTTTGACGTTACCGACAGAATAAGCACCGGCTAACTTCGTGCCAGCAGCCGCGGTAATACGAAGGGTGCAAGCGTTAATCGGAATAACTGGGCGTAAAGCGCGCG
+
GGDGGGGGD7EGGDGGGGGGGGGGGEGGGGAEFGGGGGADFGGGGGEGGGGGGGGGGGGGGGGGGGGGGGGGGGGGGGGGGFEGGGGDGGGGGGGCECFCF,CFFGCFGGGGGGGGDFGGGGEFGFGG?GGGGE>FFGDCFGGGGGGFGGGGG>@FGGGFFEFGGGGGGGGGGGG9=EGFGGGGGGGGGGGGGGGGFGGGGGDEGGG>BECDEE5EGCFGGCGGGCFGG6CFGDGEGGGGCCDC
@M03364:276:000000000-BLYN8:1:1101:4609:6245 1:N:0:1
ACTCCTACGGGAGGCAGCAGTAGGGAATCTTCGGCAATGGACGAAAGTCTGACCGAGCAACGCCGCGTGAGTGAAGAAGGTTTTCGGATCGTAAAACTCTGTTGTTAGAGAAGAACGACGAGGAGAGTGGAAAGCTCCTCGTGTGACGGTATCTAACCAGAAAGGGACGGCTAACTACGTGCCAGCAGCCGCGGTAATACGTAGGTCCCGAGCGTTGTCCGGATTTATTGGGCGTAAAGCGAGC
+
GGGGGGGGGGGGGGGGGGGGGGGGGGGGGGGGGGGGGGGGGGGGGGGGGGGGDGGGGGGGGGGGGGGGGFGFGGGGGGGGGGGGGGGGGGGGGGG<EGGGGGGGGGGGGGGGFGGGGGGGGGGGGGGGGGGGGFGGGFGGGGGGGGGGEGFGGGGGGGFGGGGGGGGGGGGGGG@EFGGG:ECCFFGGGGGGGGG7BGGCCGFGGFDFG8EGGDCCEGFGGEC:CD?CFFFCFGGG3DFGCCG)
@M03364:276:000000000-BLYN8:1:1101:17682:6280 1:N:0:1
ACTCCTACGGGAGGCAGCAGTGGGGAATATTGGACAATGGGCGCAAGCCTGATGCAGCCATGCCGCGTGTATGAAGAAGGCCTTCGGGTTGTAAAGTACTTTCAGCGAGGAGGAAGGCATTAAGGTTAATAACCTTGGTGATTGACGTTACTCGCAGAAGAAGCACCGGCTAACTCCGTGCCAGCAGCCGCGGTAATACGGAGGGTGCAAGCGTTAATCGGAATTACTGGGCGTAAAGCGCGCG
+
GGGGGGGGGGGGGGGGGGGGGGGGGGGGDGGFGEGGGGGGGGGGGGGGGGFGGGGFGGGGGGGGGGGGGGGGGEGGGGFGGGGGGGGGGGGGFFGGGFGGGGGFGGGDGGGGGCGGGGFGF?EGGGCDFEFGGGGCGFFGGGGGGGGEGGGF,BFGGGGGGGGGGGGGGGGGGGGGGGFGGGGGGGGGGGGGEGGEGGGGGGGGGGGGGFD5EEGGGCCGGGGGGGGGGGC5CDGG5:DDCDDG
@M03364:276:000000000-BLYN8:1:1101:3875:6298 1:N:0:1
ACTCCTACGGGAGGCAGCAGTGGGGAATATTGGACAATGGGCGAAAGCCTGATCCAGCCATGCCGCTTGTGTGAAGAAGGTCTTCGGATTGTAAAGCACTTTAAGTTGGGAGGAGGGGCATTAACCTAATACGTTAGTGTTTTGACGTTACCGACAGAATAAGCACCGTCTAACGCTGTGCCAGCAGCCGCGGTAATACGGAGGGTGCAAGCGTTAATCGGAAGTACTGGGCGTAAAGCGCGCG
+
FFFGFFEGFFGEGGGECFGDCCEFFGGGE@F<DFG@CF9CF<@BG::EF8C<@FGFGG@C@@<F@F+,6F,CF<<??,C=C6C?,9B,8,4CC,,EF849=?,@<C<BFFAF++++8@+6B,EA,,5,,A@,B5<,@<F<FC8A+E>6+=B93+++@>7><78<,@>@><:3,3*>5>@@F@D,*2>F@EGEC8C1,<F*=*88ECCC8<FGGBC8=9<*:8**<+<CEFFGGD5/CF7)))5>
@M03364:276:000000000-BLYN8:1:1101:15973:6328 1:N:0:1
ACTCCTACGGGAGGCAGCAGTAGGGAATCTTCGGCAATGGACGAAAGTCTGACCGAGCAACGCCGCGTGAGTGAAGAAGGTTTTCGGATCGTAAAACTCTGTTGTTAGAGAAGAACGTTAAGTAGAGTGGAAAATTACTTAAGTGACGGTATCTAACCAGAAAGGGACGGCTAACTACGTGCCAGCAGCCGCGGTAATACGTAGGTCCCAAGCGTTGTCCGGATTTATTGGGCGTAAAGCGAGC
+
GGGGGGGGGGGGGGGGGGGGGGGGGGGGGGGGFGGGGGGGGGGG@FGGGGGGGGGGGGGGGGGGGGGGGCEFGGGGGGGGFGGGGGGGGDGGGGFGGGGCGGGGGGGGGGGGFGGGGDFGGGGGGDGGGGF@FGGGGCGFFGGGGGGDGGGGGGGGGGFGGGGGFGGGGGGGGGGGGGGGCGGFGGGGFGGGGGGGCGFGGGGGGGGGGGGGGGEC=GGFEGECEFFGGCGGCCEGGGFGGGDG
@M03364:276:000000000-BLYN8:1:1101:14769:6331 1:N:0:1
ACTCCTACGGGAGGCAGCAGTGGGGAATATTGGACAATGGGCGAAAGCCTGATCCAGCCATGCCGCGTGTGTGAAGAAGGTCTTCGGATTGTAAAGCACTTTAAGTTGGGAGGAAGGGCATTAACCTAATACGTTAGTGTTTTGACGTTACCGACAGAATAAGCACCGGCTAACTCTGTGCCAGCAGCCGCGGTAATACAGAGGGTGCAAGCGTTAATCGGAATTACTGGGCGTAAAGCGCGCG
+
GGGGGGGGGGGGGGGGGGGGGGGGGGGGGGGGGGGGGGGGGGGGGGGGGGGGGGGGGGGGGGGGGGGGGGGGGGGGGGGGGGGGGGGGGGGGGDFGGGGGGGGGGGGGGGGGGGGGGGGGGGFGGGGGGGGGGFGGGGGGGGGGGGGGGGGGGGGGGGGGGGGGGGGGGGGDGGGGGGGGGGGGGGGGDEEGGGGEGGCGFFGGGGGGGGGGGGGGGGGGGGGGGGGGGGGFDDGDFGGDGGGG
@M03364:276:000000000-BLYN8:1:1101:20847:6341 1:N:0:1
ACTCCTACGGGAGGCAGCAGTGGGGAATATTGCACAATGGGCGCAAGCCTGATGCAGCCATGCCGCGTGTATGAAGAAGGCCTTCGGGTTGTAAAGTACTTTCAGCGAGGAGGAAGGCGTTAAGGTTAATAACCTTGGCGATTGACGTTACTCGCAGAAGAAGCACCGGCTAACTCCGTGCCAGCAGCCGCGGTAATACGGAGGGTGCAAGCGTTAATCGGAATTACTGGGCGTAAAGCGCACG
+
GGGGGGGGGGGGGGEGGGGGGGGGGGGGGGGGGGGGGGGGGGGGGGGGGGGGGGGGGGGGGGGGGGGGGGGGGGGGGGGGGGGGGGGGGGGGGGGGGGGGGGGGGGGGGGGGGGGGGGGGGGGGGGGGGGGGGGGGGGGGGGGGGGGGGGGGGGGGGGGGGGGGGGGGGGGGGGGGGGCFEGGGGGGGGGGGDGGC9+3C5:CEEGCCE9<*/;AEFFFF7A*:AFFGGGGCDDEGG77>3D5)
@M03364:276:000000000-BLYN8:1:1101:9788:6388 1:N:0:1
ACTCCTACGGGAGGCAGCAGTGGGGAATATTGCACAATGGGCGCAAGCCTGATGCAGCCATGCCGCGTGTATGAAGAAGGCCTTCGGGTTGTAAAGTACTTTCAGCGAGGAGGAAGGTGTTGTGGTTAATAACCGCAGCACTTGACGTTACTCGCAGAAGAAGCACCGGCTAACTCCGTTCCAGCAGCCGCGGTAATACGGAGGGTGCAAGCGTTAATCGGAATTACTGGGCGTAAAGCGCACG
+
AFGGGGEGGDGDGEG7FC-CC,@@F@FECC<AFCFGFCF@CAEFFC@FGGGGGCGGGGFGGGFGGDG+@CF?FFGGCE6EFF89FFGGFCCFGFABFFFGGDFFGFFCFE7F@7,A:FF<CFFD:4FFF9DDG8CG7C+,,@<9FGE:DFEGFGGE@+@C<FBC@FCF7CCFFAFGGE>,?:C,<EGGGGGGGGGGGC9FC5*BCB**?0<;CCC*A7+::A**09?C:?EFGGEEFG7CC3C>
@M03364:276:000000000-BLYN8:1:1101:21039:6401 1:N:0:1
ACTCCTACGGGAGGCAGCAGTAGGGAATCTTCGGCAATGGGGGCAACCCTGACCGAGCAACGCCGCGTGAGTGAAGAAGGTTTTCGGATCGTAAAACTCTGTTGTTAGAGAAGAACGTTAAGTAGAGTGGAAAGTTACTTAAGTGACGGTATCTAACCAGAAAGGGACGGCTAACTACGTGCCAGCAGCCGCGGTAATACGTAGGTCCCAAGCGTTGTCCGGATTTATTGGGCGTAAAGCGAGC
+
GGGGGGGGGGGGGGGGGGGGGGGGGGGGGGGGGGGGGGGGGGGGGGGGGGGGGGGGGGGGGGGGGGGGGGGGGGGGGGGGGGGGGGGGGGGGGGGGGGGGGGGGGGGGGGGGGGGGGDFGGGFGGGGDFGGGGGGGGGGGGGGGGGGGGGGGGGGGGGGGGCGGGGGGGCCFEGGGGGGGFGGGGGGGGGGGGGGGGGGGGCCFGCCCFGGECEEGGGGGGGGG*A7CG9C5DGGGGFGGGGG5
@M03364:276:000000000-BLYN8:1:1101:22362:6444 1:N:0:1
ACTCCTACGGGAGGCAGCAGTAGGGAATCTTCGGCAATGGGGGCAACCCTGACCGAGCAACGCCGCGTGAGTGAAGAAGGTTTTCGGATCGTAAAACTCTGTTGTTAGAGAAGAACGTTAAGTAGAGTGGAAAGTTACTTAAGTGACGGTATCTAACCAGAAAGGGACGGCTAACTACGTGCCAGCAGCCGCGGTAATACGTAGGTCCCAAGCGTTGTCCGGATTTATTGGGCGTAAAGCGAGC
+
GGGGGGGGGGGGGGGGGGGGGCFGGGGGGGGGGGGGGGGGGGGGGGGGGGGGGGGGGGGGFGGGGGGGGEGGGGGGGGGGGGGGGGGGGGGGGGGGGGFGGGGGFGFGFGGGGGGGGGGGFGFGFFFFGGGGGGGGGGGAFGGFGGGGGGGGGGCGGGGGGGGGGFGGGGGGGGGGGGGGGGFGGGGGGGGDEDBEDF9?FGGGGGGGGGC5C>EEGGGGGGDEEF?GGGGGGGGGGGGFGGG3
@M03364:276:000000000-BLYN8:1:1101:24271:6477 1:N:0:1
ACTCCTACGGGAGGCAGCAGTGGGGAATATTGGACAATGGGCGAAAGCCTGATCCAGCCATGCCGCGTGTGTGAAGAAGGTCTTCGGATTGTAAAGCACTTTAAGTTGGGAGGAAGGGCATTAACCTAATACGTTAGTGTTTTGACGTTACCGACAGAAGAAGCACCGGCTAACTACGTGCCAGCAGCCGCGGTAATACGTAGGTCCCAAGCGTTGTCCGGATTTATTGGGCGTAAAGCGAGCG
+
GGGGGGGGGGGGGGGGGGGGGGGGGGGGFGGGGGGGGGGGGGGGGGCFGGGGGGGGGGGGFFGFEFGGGGGGCEGGGGFFFFGFFGGGGGGFEGGGGGGGGGDGGFGFGCAFDGFGGGGGGCGGGDGGGGGGGFGGGGGGACFGGGFGGGEECFGGGDGGGGFGGGB<FFGGGFGGGGGDFFGEGGGG7CEGEGGGGGGGFFGGGCCGGGGGGGGGGGFEG8EEGGFGGFGGGCGGFGGGDGD>
@M03364:276:000000000-BLYN8:1:1101:8371:6563 1:N:0:1
ACTCCTACGGGAGGCAGCAGTAGGGAATCTTCGGCAATGGGGGCAACCCTGACCGAGCAACGCCGCGTGAGTGAAGAAGGTTTTCGGATCGTAAAACTCTGTTGTTAGAGAAGAACGTTAAGTAGAGTGGAAAATTACTTAAGTGACGGTATCTAACCAGAAAGGGACGGCTAACTACGTGCCAGCAGCCGCGGTAATACGTAGGTCCCAAGCGTTGTCCGGATTTATTGGGCGTAAAGCGAGC
+
GGGGGGGGGGGGGGGGGGGGGEGGGGGGGGGGGEGGGGGGGGGGGGGGGGGGGGGGGGGGGGGGGGGGGGGGGGGGGGGGFGGGGGGGGGGGGGGGGGGGGGGGGGGGGGGFGGGGGFGGGGGGGFGGGFGGGFGFFGGGGGGGGGGGGGGGGGGGGFFFGGGGGGGGGGGGGGGGGGGGGFGGGGGGGGGGGD:ECGGGFGGGGGGGGCEFGEEGGGGGCCGGGDFGF9FFGCCGGGGGGGG3
@M03364:276:000000000-BLYN8:1:1101:24219:6577 1:N:0:1
ACTCCTACGGGAGGCAGCAGTAGGGAATCTTCGGCAATGGGGGCAACCCTGACCGAGCAACGCCGCGTGAGTGAAGAAGGTTTTCGGATCGTAAAACTCTGTTGTTAGAGAAGAACGTTAAGTAGAGTGGAAAGTTACTTAAGTGACGGTATCTAACCAGAAAGGGACGGCTAACTACGTGCCAGCAGCCGCGGTAATACGTAGGTCCCAAGCGTTGTCCGGATTTATTGGGCGTAAAGCGAGC
+
GGGGGGGGGGGGGGGGGGGGGGGGGGGGGGFAFGGGGGGGGGDGGFGGGGGGGGGGGGGGGGGGGGGFEGEGGGGGGGGGGGGGGGGDDGGGGGGGGGGGGGGGGGGGGGGGGGGGDGGFGGGGGGGFFGGCEGGGGGGGGFFGGGGGGGGGGGGGGGGGGGGGFEFGGGGGGGGGGGGGGGGGGGGCFGGDGGGGGGGGGGGGGFFGGGGGGG8?CEGGGG=EEFGGGG6C<DGGGCGGGGG7
@M03364:276:000000000-BLYN8:1:1101:10890:6619 1:N:0:1
ACTCCTACGGGAGGCAGCAGTAGGGAATCTTCGGCAATGGACGAAAGTCTGACCGAGCAACGCCGCGTGAGTGAAGAAGGTTTTCGGATCGTAAAACTCTGTTGTTAGAGAAGAACAAGGATGAGAGTAAAATGTTCATCCCTTGACGGTATCTAACCAGAAAGCCACGGCTAACTACGTGCCAGCAGCCGCGGTAATACGTAGGTGGCAAGCGTTGTCCGGATTTATTGGGCGTAAAGCGAGC
+
GGGGGGGGGGGGGGGGGGFGGFGGGGGGGGGGGGGGGGGGGFGGGGGFGGGGGGGGGGGGGGGGGGGGGGGGGGGGGGGGGGGGGGGGGGGGGGFFGFGGGGFGGGGGGGGGGGGGGGGGGGGGGFGGGGGGGGGGGGGGGGGGGGGGGGGGGGGGGGGFGGFGGGGGGGGGGGGGGGGGGGGGGGGGGFEDGGGEGGGGGGGGGGGGGGGGGGGGGGFFGGGEGGGGGGGFGDGDDFGGGGG7
@M03364:276:000000000-BLYN8:1:1101:4954:6632 1:N:0:1
ACTCCTACGGGAGGCAGCAGTAGGGAATCTTCCACAATGGACGAAAGTCTGATGGAGCAACGCCGCGTGAGTGAAGAAGGTTTTCGGATCGTAAAACTCTGTTGTTGGAGAAGAACGTATTTGATAGTAACTGATCAGGTAGTGACGGTATCCAACCAGAAAGCCACGGCTAACTACGTGCCAGCAGCCGCGGTAATACGTAGGTGGCAAGCGTTGTCCGGATTTATTGGGCGTAAAGCGAGCG
+
GGGGGGGGGGGGGGGGGGGGGGGGGGGGGGGGGGGGGGGGGGGGGGGGGGGGGGGGGGGGGGGGGGGGGGGGGGGGGGGGGGGGGGGGGGGGGGGGGGGGGGGGGGGGGGGGGGGGGGGGGGGGFCGGGGGGGFGFGGGGGFGGGGG>FGFGGG?FEGGGGGGGFGGGGGGGGGGGGGGGGGGGGGGGGGGGGGGDGGGG,<CEGGGGGGGGGGGEECFGGDGGFGGGGGGGGGGGDFGGGDG5
@M03364:276:000000000-BLYN8:1:1101:13384:6654 1:N:0:1
ACTCCTACGGGAGGCAGCAGTGGGGAATATTGCACAATGGGCGCAAGCCTGATGCAGCCATGCCGCGTGTATGAAGAAGGCCTTCGGGTTGTAAAGTACTTTCAGCGAGGAGGAAGGCGTTGTGGTTAATAACCGCAGCGATTGACGTTACTCGCAGAAGAAGCACCGGCTAACTCCGTGCCAGCAGCCGCGGTAATACGGAGGGTGCAAGCGTTAATCGGAATTACTGGGCGTAAAGCGCACG
+
GGGGGGCGGGGGGGGGGGGGGGGGGGGGGGGGGGGGGGGGGGGGGGGGGGGGGGGGGGGGGGGGGGGGGGGGGGGGGGGGGGGGGGGGGGGGGGGGGGGGGGGGGGGEGGGGGGGGGGGGGGGGGGGGGFGGGFGEGGGGGGGGGGGGGGGGGGGGGGGGGGGGGGGGGDEEGGGGGGGGGGGGGGGGGGGGGGGGGGGGGGGGGGGGGFGGGGEGGGGGDEGGFFGGGGGGGGGGGGGGGGGD
@M03364:276:000000000-BLYN8:1:1101:18668:6669 1:N:0:1
ACTCCTACGGGAGGCAGCAGTGGGGAATATTGGACAATGGGCGAAAGCCTGATCCAGCCATGCCGCGTGTGTGAAGAAGGTCTTCGGATTGTAAAGCACTTTAAGTTGGGAGGAAGGGCAGTAAGTTAATACCTTGCTGTTTTGACGTTACCAACAGAATAAGCACCGGCTAACTTCGTGCCAGCAGCCGCGGTAATACGAAGGGTGCAAGCGTTAATCGGAATTACTGGGCGTAAAGCGAGCG
+
FGGGGGEGGGGGGDGGGG@@EFEFEGGG<FFFFFGGGGGGGGGGGGGGGFFGDFFFGGGDFGGGGGGGEGGGFGGFFDEGGEGGGGG@FCEEFC@EFGGGFFFGGGGFDGG@FCFFDGDFEFCCGGGFGGGFGGGCFGEFFAFFGGG:DFE<A<CEFGGG=FGGFGGEDGGBDFGFFGFFCGGGGGFGGGGGG58CGGFFG8CEGGGGGFGFEGDECFGGGG*AFGGFCF5EDG*:FCCCCDGD
@M03364:276:000000000-BLYN8:1:1101:10512:6672 1:N:0:1
ACTCCTACGGGAGGCAGCAGTAGGGAATCTTCGGCAATGGGGGCAACCTTGACCGAGCAACGCCGCGTGAGTGAAGAAGGTTTTCGGATCGTAAAACTCTGTTGTTAGAGAAGAACGTTAAGTAGAGTGGAAAGTTACTTAAGTGACGGTATCTAACCAGAAAGGGACGGCTAACTACGTGCCAGCAGCCGCGGTAATACGTAGGTCCCAAGCGTTGTCCGGATTTATTGGGCGTAAAGCGAGC
+
GGGGGGGGGGGGGGGGGGGGGGGGGGGGGGGGGGGGGGGGGGGGGGGGGGGGGGGGGGGGGGGGGGGGGGGGGGGGGGGGGGGGGGGGGGGGGGGGGGGGGGGGGGGGGGGGGGGGGGGGGGGGGGGGGGGGGGGGGGGGGGGGGGGGGGGGGGGGGGGGFGGGGGGGGGGGGGGGGGGGGGGGGGGGGGDGGGGGGGGGGFGGGGGGGGGGGGGGGGGGGGGGGGGGGGGGGGGGGGGGGGG3
@M03364:276:000000000-BLYN8:1:1101:21117:6683 1:N:0:1
ACTCCTACGGGAGGCAGCAGTGGGGAATATTGGACAATGGGCGAAAGCCTGATCCAGCCATGCCGCGTGTGTGAAGAAGGTCTTCGGATTGTAAAGCACTTTAAGTTGGGAGGAAGGGCATTAACCTAATACGTTAGTGTTTTGACGTTACCGACAGAATAAGCACCGGCTAACTCTGTGCCAGCAGCCGCGGTAATACGTAGGTCCCAAGCGTTGTCCGGATTTATTGGGCGTAAAGCGAGCG
+
GGGGGCFGGGFFGGGGFGCGGCFFDDFF@GGECFEFFGGGGGGGCEGGGCDEFFGFGGGGGGGDGGGF=FGFGGGGGGGGGFCEFFGGDGFE<FAECEFFEFGEFFFGGEGEGGGGCFGG?FEGGGGG?FGGGGGF:FGFFFFFEGGFGFGGGGBFEFFCGGGGGG?@CCCFFGGFGGGGGGGGFGGFFGGGGEGDFGC5F?F7BE2CGGGFGE8CEGFCE8==EEG?76C:3>EEG7CDGGD9
@M03364:276:000000000-BLYN8:1:1101:16487:6689 1:N:0:1
ACTCCTACGGGAGGCAGCAGTGGGGAATATTGCACAATGGGCGCAAGCCTGATGCAGCCATGCCGCGTGTATGAAGAAGGCCTTCGGGTTGTAAAGTACTTTCAGCGAGGAGGAAGGTGTTGTGGTTAATAACCACAGCAATTGACGTTACTCGCAGAAGAAGCACCGGCTAACTCCGTGCCAGCAGCCGCGGTAATACGTAGGTGGCAAGCGTTGTCCGGATTTATTGGGCGTAAAGCGAGCG
+
GGGGGGGGGGGGGGGGGGGGGGGGGGGGGGGGGGGGGGGGGGGGGGGGGGGGGGGGGGGGGGGGGGGGGGFGGGGGGGGGGGGGGGGGGGGGGGGGGGGGGGGGGGGGGGGGGGGGGGGGGGGGGGGGGGGGGGGGGGGGGGGGGGGGGGGGGGGGGGFGGGGGGGGGGGGGGGGGGGGGGGGGGGGGFGGGDG5CFGGGFGGGGGGGGGGGDGGGGGGGGGGGGGGGGGGCGD7EGGGGGGGG
@M03364:276:000000000-BLYN8:1:1101:12085:6695 1:N:0:1
ACTCCTACGGGAGGCAGCAGTAGGGAATCTTCGGCAATGGGGGCAACCCTGACCGAGCAACGCCGCGTGAGTGAAGAAGGTTTTCGGATCGTAAAACTCTGTTGTTAGAGAAGAACGTTAAGTAGAGTGGAAAATTACTTAAGTGACGGTATCTAACCAGAAAGGGACGGCTAACTACGTGCCAGCAGCCGCGGTAATACGTAGGTCCCAAGCGTTGTCCGGATTTATTGGGCGTAAAGCGAGC
+
GGGGGGGGGGGGGGGGGGFGGGGGGGGGGGGGGGGGGGGGGCEGGGGGGGFGGGCFGGGFGGGGGGG@CCEGGGGGGFGFFEFGGGGGGGGGDFFFGFCFGFFFGGGGGGFGGGGGD>CFGGDFGF?5EFFGGGGGFGGGAFGGGGGGGGGGGGGGGGGGGAGGGCDFEGGFGGFGGGGGGFGFGGGGGGGGGGCGGGGGGCGGGGEFGGG8C>CEEGCFEGC7E+0CFGG5FD5:CCF7>GG3
@M03364:276:000000000-BLYN8:1:1101:20972:6717 1:N:0:1
ACTCCTACGGGAGGCAGCAGTAGGGAATCTTCGGCAATGGGGGCAACCTTGACCGAGCAACGCCGCGTGAGTGAAGAAGGTTTTCGGATCGTAAAACTCTGTTGTTAGAGAAGAACGTTAAGTAGAGTGGAAAGTTACTTAAGTGACGGTATCTAACCAGAAAGGGACGGCTAACTACGTGCCAGCAGCCGCGGTAATACGTAGGTCCCAAGCGTTGTCCGGATTTATTGGGCGTAAAGCGAGC
+
GGGGGGGGGGGGGGGGGGGGGGGGGGGGGGGGGGGGGGGGGGGGGGGGGGGGGGGGGGGGGGGGGGGGGGGGGGGGGGGGGGGGGGGGGGGGGGGGGGGGGGGGGGGGGGGGGGGGGGGGGGGGGGGGGGFGGGGGGFGFGGGGGGGGGGGGGGGGGGGGGGGGGDFGGGGGGGFGGGGGGGGGGGGGGGGGGG8C8FGGFGGGGGGGGGGGGGEECEGG5EGG=FGGGGGGGGEGGGGGGGG)
@M03364:276:000000000-BLYN8:1:1101:5444:6724 1:N:0:1
ACTCCTACGGGAGGCAGCAGTGGGGAATATTGCACAATGGGCGCAAGCCTGATGCAGCCATGCCGCGTGTATGAAGAAGGCCTTCGGGTTGTAAAGTACTTTCAGCGAGGAGGAAGGCGTTGTGGTTAATAACCGCAGCGATTGACGTTACTCGCAGAAGAAGCACCGGCTAACTCCGTGCCAGCAGCCGCGGTAATACGGAGGGTGCAAGCGTTAATCGGAATTACTGGGCGTAAAGCGCGCG
+
GGGGGGGGGGGGGGGGGGGGGGGGGGGGGGGGGGGGGGGGGGGGGDGGGGGGGGGGGGGGGGGGGGGGGGGGGGGGGGGGGFGGGGGGGGGGGGGGGGGGGGGGGGGGGGGGGGGGGGFGGGGGGFGGGGGGGGGDFEGGGGGGGGGGGGEFGGGGGGGGDFFGGGGGGGGGGGGGGGGGGGGGGGGECGGGGEGGGGGGGCEEGGGGGGGC8/?85F:FEGGGGC7?FGGFGGDG3:FGGGC<
@M03364:276:000000000-BLYN8:1:1101:10027:6784 1:N:0:1
ACTCCTACGGGAGGCAGCAGTGGGGAATATTGCACAATGGGCGCAAGCCTGATGCAGCCATGCCGCGTGTATGAAGAAGGCCTTCGGGTTGTAAAGTACTTTCAGCGAGGAGGAAGGCATTAAGGTTAATAACCTTAGTGATTGACGTTACTCGCAGAAGAAGCACCGGCTAACTCCGTGCCAGCAGCCGCGGTAATACGGAGGGTGCAAGCGTTAATCGGAATTACTGGGCGTAAAGCGCACG
+
GGGGGGGGGGGGGGGGGGGGGGGGGGGGGGGGGGGGGGGGGGGGGGGGGGGGGGGGGGGGGGGGGGGGGGGGGGGGGGGGGGGGGGGGGGGGGGGGGGGGGGGGGGGFGGGGGGGGGGGGGGGGGGGGGGGGGGGGGGGGGGGGGGGGGGGGGGGGGGGGDFGGGGGGGGGGGGFGGGGGGGGGGGGGFGDEGGGEGGGGGC>EGGEGGGGGGGGGGGGGGEGGGGGGGGGGGGGGGGGGDGG3
@M03364:276:000000000-BLYN8:1:1101:4810:6791 1:N:0:1
ACTCCTACGGGAGGCAGCAGTAGGGAATCTTCGGCAATGGGGGCAACCCTGACCGAGCAACGCCGCGTGAGTGAAGAAGGTTTTCGGATCGTAAAACTCTGTTGTTAGAGAAGAACGTTAAGTAGAGTGGAAAGTTACTTAAGTGACGGTATCTAACCAGAAAGGGACGGCTAACTACGTGCCAGCAGCCGCGGTAATACGTAGGTCCCAAGCGTTGTCCGGATTTATTGGGCGTAAAGCGAGC
+
GGGGGGGGGGGGGGGGGGGGGGGGGGGGGGGGGGGGGGGGGGGGGGGGGGGGGGGGGGGGGGGGGGGGGGGGGGGGGGGGGGGGGGGGGGGGGGGGGGGGGGGGGGGGGGGGGGGGGGGGGGFGGGGGGGCFGGGGGGGGGCFGGGGGGGGGGGGGGGFGGGGGGDGGGGGGEGGGGGGGGGGGGGGGGGGGGGGGGGGGGFGGGGGGGG?FCEGGGGGFEGEEGGGGGGGGGGGGGGGGGDG3
@M03364:276:000000000-BLYN8:1:1101:7624:6796 1:N:0:1
ACTCCTACGGGAGGCAGCAGTGGGGAATATTGCACAATGGGCGCAAGCCTGATGCAGCCATGCCGCGTGTATGAAGAAGGCCTTCGGGTTGTAAAGTACTTTCAGCGAGGAGGAAGGCATTAAGGTTAATAACCTTAGTGATTGACGTTACTCGCAGAAGAAGCACCGGCTAACTCCGTGCCAGCAGCCGCGGTAATACGGAGGGTGCAAGCGTTAATCGGAATTACTGGGCGTAAAGCGCACG
+
GGGGGGGGGGGGGGGGGGGGGGGGGGGGGGGGGGGGGGGGGGGGGGGGGGGGGGGGGGGGGGGGGGGGGGGGGGGGGGGGGGGGGGGGGGGGGGGGGGGGGGGGGGGGGGGGGGGGGGGGGGGGGGGGGGGGGGGGGGGGGGGGGGGGGGGGGGGGGGGGGGGGGGGGGGGGGGGGGGGGGGGGFGGGGGGGGGGGGGGGGGGGGGGGGGGGGGGGGGGGGEGGGGGGGGGGGGEGGGGGGGGD
@M03364:276:000000000-BLYN8:1:1101:17586:6801 1:N:0:1
ACTCCTACGGGAGGCAGCAGTGGGGAATATTGCACAATGGGCGCAAGCCTGATGCAGCCATGCCGCGTGTATGAAGAAGGCCTTCGGGTTGTAAAGTACTTTCAGCGAGGAGGAAGGTGTTGTGGTTAATAACCGCAGCAATTGACGTTACTCGCAGAAGAAGCACCGGCTAACTCCGTGCCAGCAGCCGCGGTAATACGGAGGGTGCAAGCGTTCATCGGAATGACTGGGCGTAAAGCGCACG
+
GGGGGGGGGEGGGGGGGGFGGGGFECEFDGGGGG?ECFGGGGGGGGEGGGFGGGGGCGGGGGGGGGCGGEFFG9FCF=FGGGGGGGGEGGGGFCFFFFGFFFEEEFCFGGCEGF,BFG,AF@?+F<F?FGCDFFFGDGGGFGGGGFGGGFGFGGE@FFFG:DFGF:CFBF7>FFFBF>FGGGGGGGGGG:1:EEGCCEFGG5EEEGDE6@CCEEC*<00<ECEF+<<F?FFGGC=CF7:C<)))
@M03364:276:000000000-BLYN8:1:1101:20914:6811 1:N:0:1
ACTCCTACGGGAGGCAGCAGTGGGGAATATTGGACAATGGGCGAAAGCCTGATCCAGCCATGCCGCGTGTGTGAAGAAGGTCTTCGGATTGTAAAGCACTTTAAGTTGGGAGGAAGGGCATTAACCTAATACGTTAGTGCTTTGACGTTACCGACAGAATAAGCACCGGCTAACTCTGTGCCAGCAGCCGCGGTAATACAGAGGGTGCAAGCGTTAATCGGAATTACTGGGCGTAAAGCGCGCG
+
GGGGGGGGGGGGGGGGGGGGGGGGGGGGGGGGGGGGGGGGGGGGGGGGGGGGGGGGGGGGGGGGGGGGGGGGGGGGGGGGGGGGGGGGGGGFGFGGGGGGGGGGGFGGGGGGGGGGGGGGGGGGGGGGGGGGGGGGGGGGGGGGGGGGGGGGGGGGGGGGGGGGGGGGGGGGGGGGGGGGGGGGGGGGGGGGGGGGGGGGGFGGGGGGGGGGGGGGGGGGGGGGGGGGGGGGGGGGGGGGGGGG
@M03364:276:000000000-BLYN8:1:1101:8025:6818 1:N:0:1
ACTCCTACGGGAGGCAGCAGTAGGGAATCTTCGGCAATGGGGGCAACCCTGACCGAGCAACGCCGCGTGAGTGAAGAAGGTTTTCGGATCGTAAAACTCTGTTGTTAGAGAAGAACGTTAAGTAGAGTGGAAAGTTACTTAAGTGACGGTATCTAACCAGAAAGGGACGGCTAACTACGTGCCAGCAGCCGCGGTAATACGTAGGTCCCAAGCGTTGTCCGGATTTATTGGGCGTAAAGCGAGC
+
GGGGGGGGGGGGGGGGGGGGGGGGGGGGGGGGGGGGGGGGGGGGGGGGGGGGGGGGGGGGGGGGGGGGGGGGGGGGGGGGGGGGGGGGGGGGGGGGGGGGGGGGGGFGGGGGGGFFGGGFGGCFGEC?FGEGGGGGGGGGGGGGGGGGGGGGGGFGGFGGFGGGGGGGGGGGGGGGGFEFGGGGGGGGGGGGGGGGGGGGFGGGGGGFGGGGGGGEDGGGGGECEFFGGFGGGGGDGGGGG*C)
@M03364:276:000000000-BLYN8:1:1101:20614:6916 1:N:0:1
ACTCCTACGGGAGGCAGCAGTAGGGAATCTTCGGCAATGGACGAAAGTCTGACCGAGCAACGCCGCGTGAGTGAAGAAGGTTTTCGGATCGTAAAACTCTGTTGTTAGAGAAGAACGTTAAGTAGAGTGGAAAGTTACTTAAGTGACGGTATCTAACCAGAAAGGGACGGCTAACTACGTGCCAGCAGCCGCGGTAATACGTAGGTCCCAAGCGTTGTCCGGATTTATTGGGCGTAAAGCGAGC
+
GGGGGGGGGGGGGGGGGGGGGGGGGGGGGGGGGGGGGGGGFGGGGGGGGGGGGGGGGGGGGGGGGGGGGGGGGGGGGGGGGGGGGGGGGGGGGGGGGGGGGGGGGGGGGGGGGGGGGGGGGGGGGGGGGGGGGGGGGGGGGGGGGGGGGGGGGGGGGGGGGFGGGGGGGGGGGGGGGGGGGGGGGGGFGGGGGGGGGGGGGGGGGGEGGGGGGGEEGGGGGGEGGGDGGGGGGGGED3DFDGG5
@M03364:276:000000000-BLYN8:1:1101:11019:6923 1:N:0:1
ACTCCTACGGGAGGCAGCAGTGGGGAATATTGGACAATGGGCGAAAGCCTGATCCAGCCATGCCGCGTGTGTGAAGAAGGTCTTCGGATTGTAAAGCACTTTAAGTTGGGAGGAAGGGCATTAACCTAATACGTTAGTGTTTTGACGTTACCGACAGAATAAGCACCGGCTAACTCTGTGCCAGCAGCCGCGGTAATACAGAGGGTGCAAGCGTTAATCGGAATTACTGGGCGTAAAGCGCGCG
+
GGGGGGGGGGGGGGGGGGGGGGGGGGGGGGGGGGGGGGGGGGGGGGGGGGGGGGGGGGGGGGGGGGGGGGGGGGGGGGGGGGGGGGGGGGGGGGGGGGGGGGGGGGGGGGGGGGGGGGGGGGGGGGGGGGGGGFGGGGGGGGGGGGGGGGGGGGGGGGGGGGGGGGGGGGGGGGGGGGGGGGGGGGGGFGGGGGGGGGGGGGGGGGGGGGGGGGGGGGGGGGGGGGGGGGGGGGGGGGGGGGGG
@M03364:276:000000000-BLYN8:1:1101:14127:6929 1:N:0:1
ACTCCTACGGGAGGCAGCAGTGGGGAATATTGCACAATGGGCGCAAGCCTGATGCAGCCATGCCGCGTGTATGAAGAAGGCCTTCGGGTTGTAAAGTACTTTCAGCGAGGAGGAAGGCATTAAGGTTAATAACCTTGGTGATTGACGTTACTCGCAGAAGAAGCACCGGCTAACTCCGTGCCAGCAGCCGCGGTAATACGGAGGGTGCAAGCGTTAATCGGAATTACTGGGCGTAAAGCGCACG
+
GGGGGGGGGGGEEGGGGGDGFFGGGGGGEGGFGFGGGGGGGGGGGGFGGGGGFFGGGFGGGGGGGGGFFGGGGGFDFFFGGGGGGGGGEGGGGFFGGGGGGGGGGGGGGG@FEGGGGGGFGGFGGGGGCGGFFFGGGGGGFDFDCGGGGGGGGGGGGG,>FGGFFCFGDGGGGGGGGGGGGGGGGGGGGGDCGGGCCGGG8CEE8EEGG7EC=GGGFGCGGEEGGFCGGGF=DGDEFGGGGDG3
@M03364:276:000000000-BLYN8:1:1101:9288:6948 1:N:0:1
ACTCCTACGGGAGGCAGCAGTGGGGAATATTGGACAATGGGCGAAAGCCTGATCCAGCCATGCCGCGTGTGTGAAGAAGGTCTTCGGATTGTAAAGCACTTTAAGTTGGGAGGAAGGGCATTAACCTAATACGTTAGTGTTTTGACGTTACCGACAGAATAAGCACCGGCTAACTCTGTGCCAGCAGCCGCGGTAATACAGAGGGTGCAAGCGTTAATCGGAATTACTGGGCGTAAAGCGCGCG
+
GGGGGGGGGGGGGGGGGGGGGGGGGGGGGGGGGGGGGGGGGGGGGGGGGGGGGGGGGGGGGGGGGGGFGGGGGGGGGGGGGGGGGGGGGGGGGGDGGGGGGGGGGDGGGGDGGGGGGGGGGGGGGGGGGGGGGGGGGGGGGGGGGGGGGGGGGGGGGGGGGGGGGGGGGGGGGGGGGGGGGGGGGGGGGGGGGGGGGFFGFFGGGGGGGGGGGGGGGGGGGGGGGGGGGGGGDGGGGGGGGGGG
@M03364:276:000000000-BLYN8:1:1101:12859:6949 1:N:0:1
ACTCCTACGGGAGGCAGCAGTGGGGAATATTGCACAATGGGCGCAAGCCTGATGCAGCCATGCCGCGTGTATGAAGAAGGCCTTCGGGTTGTAAAGTACTTTCAGCGAGGAGGAAGGCATTAAGGTTAATAACCTTGGTGATTGACGTTACTCGCAGAAGAAGCACCGGCTAACTCCGTGCCAGCAGCCGCGGTAATACGTAGGTCCCAAGCGTTGTCCGGATTTATTGGGCGTAAAGCGAGCG
+
GGGGGGGGGGGGGGGGGGGGGGGGGGGFFGGGGGGGGGFGGGGGGGGGGGGGGGDGGGGGGGGFGGGFFCFGGFGGGGGGGGGGGGGGGGGGFFGGG9FFGGGGGGGFGGFGEBFFGGG?GGGGGGGGGGGDFGGGGGDF<?FFGGGGGGGGGGGDF7DGFGGGGGGGGGGGFGGGGGGGGGGGGGGGFGCEGG>EFFFGGGGGFECGGFGCEEEEGGGGGECECFGGGGCEGGGDGGGGGGG)
@M03364:276:000000000-BLYN8:1:1101:19147:6953 1:N:0:1
ACTCCTACGGGAGGCAGCAGTGGGGAATATTGCACAATGGGCGCAAGCCTGATGCAGCCATGCCGCGTGTATGAAGAAGGCCTTCGGGTTGTAAAGTACTTTCAGCGAGGAGGAAGGCATTAAGGTTAATAACCTTGGTGATTGACGTTACTCGCAGAAGAAGCACCGGCTAACTCCGTGCCAGCAGCCGCGGTAATACGGAGGGTGCAAGCGTTAATCGGAATTACTGGGCGTAAAGCGCACG
+
GGGGGGGGGGGGGGGGGGGGGGGGGGGGGGGGGGGGGGGGGGGGGGGGGGGGGGGGGGGGGGGGGGGGGGGGGGGGGGGGGGGGGGGGGGGGGGGGGGGGGGGGGGGEGGGGGGGGGGGGGGGGGGGGGGGGGFGGGGGGGGGGGGGGGGGGGGGGGGGGGGGGGGGDGGGGGGGFGGGGGGGGGGGGGGGGGGGGGGGGGGGGGGGGGGGCEGGGGGGGGGGGGGGGGGGGGGGDDGDDGGGC
@M03364:276:000000000-BLYN8:1:1101:14350:6976 1:N:0:1
ACTCCTACGGGAGGCAGCAGTAGGGAATCTTCGGCAATGGGGGCAACCCTGACCGAGCAACGCCGCGTGAGTGAAGAAGGTTTTCGGATCGTAAAACTCTGTTGTTAGAGAAGAACGACGAGGAGAGTGGAAAGCTCCTCGTGTGACGGTATCTAACCAGAAAGGGACGGCTAACTACGTGCCAGCAGCCGCGGTAATACGTAGGTCCCGAGCGTTGTCCGGATTTATTGGGCGTAAAGCGAGC
+
GGGGGGGGGGGGGGGGGGGGGFGGGGGGGGGGGGGGGGGGGGGGGGGGGGGGGGGGGGGGGGGGGGGGGGGGGGGGGGGGGGGGGGGGGGGGGGFGGGGGGGGGGGGGGGGGGGGGGGGGGGGGGGGGGGGGGGGGDFGGGGGGGGGGGGGGGGGGGGGGFFGGGCFGFGGGGGGGGGGGGGGGGGGGGGGGGGGGGGGGGGFGECGDEGGCGGEGCEFF5CEC8CEGFGGGGGGGGGGGD<7/
@M03364:276:000000000-BLYN8:1:1101:21458:6983 1:N:0:1
ACTCCTACGGGAGGCAGCAGTGGGGAATATTGCACAATGGGCGCAAGCCTGATGCAGCCATGCCGCGTGTATGAAGAAGGCCTTCGGATTGTAAAGCACTTTAAGTTGGGAGGAAGGGCATTAACCTAATACGTTAGTGCTTTGACGTTACCGACAGAATAAGCACCGGCTAACTCTGTGCCAGCAGCCGCGGTAATACAGAGGGTGCAAGCGTTAATCGGAATTACTGGGCGTAAAGCGCGCG
+
GGGGGGGGGGGGGGGGGGGGGGGGGGGGGGGGGGGGGGGGDFGGEFGGGGGGGGGGFGGGGGGGGGGGGGGGGGDGGGGGGGGGGGGGGGFGGFFEAFGFFFFFFFEFGGEGDEGGGGGGGFFGGFFFFGFFGFFGGGGFEFFDFFGGGFGCFCEDCGGGGF9FG@FGGGGGGGGFDFGGGGGGGGGD:EDEDEGEEFGGG9FGDEGGEGCFE1;CFGGGEGCCFGGGFEFGGGGDG7FGCGDD
@M03364:276:000000000-BLYN8:1:1101:7521:6984 1:N:0:1
ACTCCTACGGGAGGCAGCAGTAGGGAATCTTCGGCAATGGGGGCAACCCTGACCGAGCAACGCCGCGTGAGTGAAGAAGGTTTTCGGATCGTAAAACTCTGTTGTTAGAGAAGAACGTTAAGTAGAGTGGAAAGTTACTTAAGTGACGGTATCTAACCAGAAAGGGACGGCTAACTACGTGCCAGCAGCCGCGGTAATACGTAGGTCCCAAGCGTTGTCCGGATTTATTGGGCGTAAAGCGAGC
+
GGGGGGGGGGGGGGGGGGGGGGGGGGGGGGGGGGGGGGGGGGGGGGGGGGGGGGGGGGGGGGGGGGGGGGGGGGGGGGGGFGGGGGGGGGGGGGGGGGGGGGGGGGGGGGGGGGGGGGGGGFGGGGGGGFGGGGGFGGGGGGGFGGGGGGGGGGGGGGGGGGGGGGGGGGGGGGGGGGGGGGGGGGGGGGGGGGGGGGGGFEGGGGGGGGGGGGGGGGGGECE5CEGGGGGFGGCGCFGDGDG9
@M03364:276:000000000-BLYN8:1:1101:5817:6984 1:N:0:1
ACTCCTACGGGAGGCAGCAGTGGGGAATATCGGACAATGGGCGAAAGCCTGATCCAGCCATGCCGCGTGTGTGAAGAAGGTCTTCGGATTGTAATGCACTTTAAGTTGGGAGGAAGGGCATTAACCTAATACGTTAGTGTTTTGACGTTACCGACAGAATAAGCACCGGCTAACTCTGTGCCAGCAGCCGCGGTAATACAGAGGGTGCAAGCGTTAATCGGAATTACTGGGCGTAAAGCGCGCG
+
GGGGGGGGGGGGGGGGGGGGGGGGGGGGGGECGGGGGGGGGGGGGEGGGGGGGGGGGGFGGGGGGGGGGGGGGGCGGGGGGFGGGGGGGGGGGFGGGFGG<FGFFFEFGGGCGGGGGGGGFFCFFFGFFGGGG=FGECDFGGGFGCGEGGGGGDGCEFGGGGGGGGGGGGGDGGGGGGGGGGGGGGGGGDEGGGGGGGGGGCFGGGGGGGGGG8C?FFGGGGGGFG9CFGGGGGGGGGFGDGGG
@M03364:276:000000000-BLYN8:1:1101:25404:6987 1:N:0:1
ACTCCTACGGGAGGCAGCAGTGGGGAATATTGGACAATGGGCGAAAGCCTGATCCAGCCATGCCGCGTGTGTGAAGAAGGTCTTCGGATTGTAAAGCACTTTAAGTTGGGAGGAAGGGCATTAACCTAATACGTTAGTGCTTTGACGTTACCGACAGAATAAGCACCGGCTAACTCTGTGCCAGCAGCCGCGGTAATACAGAGGGTGCAAGCGTTAATCGGAATTACTGGGCGTAAAGCGCGCG
+
GGGGGGGGGGGGGGGGGGGGGGGGGGGGGGGGGGGGGGGGFGGGGGGGGGGGGGGGGGGGGGGGGGGFDFGGGGGGFFFFGGGGGGGGGGGGGGGGGGGDFGGGGGGGGGGFGGFGDGGGGGGGGGGGGGGFGGGGGGGGGGGGGFEGGGGGGFGGGGGFGGFGGGGGGGGGGGGFFFGGGGGGGGGGGGGDGGGGGGGGGFGGGCGGFGGDGGEGGGGGGGGGGGGGG?FDDGGGGFDGCCC<
@M03364:276:000000000-BLYN8:1:1101:12855:6997 1:N:0:1
ACTCCTACGGGAGGCAGCAGTGGGGAATATTGCACAATGGGCGCAAGCCTGATGCAGCCATGCCGCGTGTATGAAGAAGGCCTTCGGGTTGTAAAGTACTTTCAGCGAGGAGGAAGGTGTTGTGGTTAATAACCACAGCAATTGACGTTACTCGCAGAAGAAGCACCGGCTAACTCCGTGCCAGCAGCCGCGGTAATACGGAGGGTGCAAGCGTTAATCGGAATTACTGGGCGTAAAGCGCACG
+
GGGGGGGGGGGGGGGGGGGGGGGGGGGGGGGGGGGGGGGGGGGGGGGGGGGGGGGGGGGGGGGGGGGGGGGGGFGGGGGGGGGGGGGGGGGGGGGGGGGGGGGGGGGEGGGGGGGGGGGGGGGGGGGGGGGGGGGGGGG@FGGGGGGGGGGGGGGGGGGGGGGGGGGGGGGGGGFFGGGGGGGGGDGFGGDGGGDGGGGGE>EGGGEGGGGGGGGGGGGGGDGGGGGCFCF5CGGGGG>DGGGC
@M03364:276:000000000-BLYN8:1:1101:16917:7015 1:N:0:1
ACTCCTACGGGAGGCAGCAGTGGGGAATATTGCACAATGGGCGCAAGCCTGATGCAGCCATGCCGCGTGTATGAAGAAGGCCTTCGGGTTGTAAAGTACTTTCAGCGAGGAGGAAGGCATTAAGGTTAATAACCTTAGTGATTGACGTTACTCGCAGAAGAAGCACCGGCTAACTCCGTGCCAGCAGCCGCGGTAATACGGAGGGTGCAAGCGTTAATCGGAATTACTGGGCGTAAAGCGCACG
+
GGGGGGGGGGGGGGGGGGGGGGGGGGGGGGGGGGGGGGGGGGGGGGGGGGGGGGGGGGGGGGGGGGGGGGGGGGGGGGGGGGGGGGGGGGGGGGGGGGGGGGGGGGGGGGGGGGGGGGGGGGGGGGGGFGGGGGGGGGGGGGGGGGGGGGGGGGGGGGGGGGGGGGGGGGGGGGGGGGGGGGGGGGGGGGGGGGGGGGGGGGGGGGGGGFGGGGGGGGGGGGGGGGGGGGGGGGGEGFFGGDGC
@M03364:276:000000000-BLYN8:1:1101:28172:7047 1:N:0:1
ACTCCTACGGGAGGCAGCAGTGGGGAATATTGGACAATGGGCGAAAGCCTGATCCAGCCATGCCGCGTGTGTGAAGAAGGTCTTCGGATTGTAAAGCACTTTAAGTTGGGAGGAAGGGCATTAACCTAATACGTTAGTGTTTTGACGTTACCGACAGAATAAGCACCGGCTAACTCTGTGCCAGCAGTCGCGGAAATACAGAGGGTGCAAGCGTTAATCGGAATTCCTGGGCGTAAAGCGCGCC
+
FFGGGGFEG>FFEGGGGGFGFGCFG,FFGGGF9CFFGGEFFGGEC+@FFGF8,CEFG,CF<FC<CFDGDBFGDGDFGFGGGG9<?DF@CFFGGGGGCFE=,:,CAE,BBF<B@ECF>+?+?ECCE9<EC5CE@FD@@F9CFF,,+:+86@@3+>F+<F7F,,3@E7BCF7CE,,7@BFFD?,5>B,:,,4*=**1*,?CFF9:C@:8*?<+**;/8*92:E?*:8++<96*/9<5=FCCD:)))
@M03364:276:000000000-BLYN8:1:1101:8890:7054 1:N:0:1
ACTCCTACGGGAGGCAGCAGTAGGGAATCTTCGGCAATGGACGAAAGTCTGACCGAGCAACGCCGCGTGAGTGAAGAAGGTTTTCGGATCGTAAAACTCTGTTGGTAGAGAAGAACGTTGGTGAGAGTGGAAAGCTCATCAAGTGACGGTAACTACCCAGAAAGGGACGGCTAACTACGTGCCAGCAGCCGCGGTAATACGTAGGTCCCGAGCGTTGTCCGGATTTATTGGGCGTAAAGCGAGC
+
GGGGGGGGGGGGGGGGGGGGGGGGGGGGGGGEGGGGGFGFEFGGGEGGGGGGGGGGGGGGGGGGGGGCFFGGFGGGGGGGGGGGGGGEGGGFGFGFGFGGGGGGGEGGB<FDFGFFGDFFGGDFGGGGGGGGGGGGGGGFGGGGGGGGDGGGGGFGGGFEFGGGGGGGGGGGGGGGFFGGGFGGGGGGGGGGGGE>EFC?>BFFGC<EFGGGCEGDGGGGE5;2A<7290CCCDCEGGCFC33/
@M03364:276:000000000-BLYN8:1:1101:27655:7076 1:N:0:1
ACTCCTACGGGAGGCAGCAGTAGGGAATCTTCGGCAATGGGGGCAACCCTGACCGAGCAACGCCGCGTGAGTGAAGAAGGTTTTCGGATCGTAAAACTCTGTTGTTAGAGAAGAACGTTAAGTAGAGTGGAAAGTTACTTAAGTGACGGTATCTAACCAGAAAGGGACGGCTAACTACGTGCCAGCAGCCGCGGTAATCCGTAGGTCCCAAGCGTTGTCCGGATTTATTGGGCGTAAAGCGAGC
+
GGD<FFFG@EC-@FGF;CCFGFAEEFC@FCFFG@+8@FGGGGGGGGFG@EFGGF+:CCFFCGG7FFGFC8CFCBD9F<B<E<EF,FFG++BFAF=F9EE9FA8B,B<B5FE?FFF<:=FF@FF9<AFFEF9,3>B<CFFG<FFFF<FCE>FGGGG<,C9F7AFGGC3FFDGGEFCCCGE<CFFGFGGG7CGDDC:CEG++31=EGG;?2>EGGE=E5EECE8=5=6CF7CF/*)*:<CF7D<<3
@M03364:276:000000000-BLYN8:1:1101:9990:7097 1:N:0:1
ACTCCTACGGGAGGCAGCAGTGGGGAATATTGGACAATGGGCGAAAGCCTGATCCAGCCATGCCGCGTGTGTGAAGAAGGTCTTCGGATTGTAAAGCACTTTAAGTTGGGAGGAAGGGCATTAACCTAATACGTTAGTGCTTTGACGTTACCGACAGAATAAGCACCGGCTAACTCTGTGCCAGCAGCCGCGGTAATACAGAGGGTGCAAGCGTTAATCGGAATTACTGGGCGTAAAGCGCACG
+
GGGGGGGGGGGGGGGGGGGGGGGGGGGGGGGGGGGGGGGGGGGGGGGGGGGGGGGGGGGGGGGGGGGGGGGGGGGGGGGGGGGGGGGGGGGGGGGGFGGGGGGGGGGGGGGGGGGGGGGGGGGGGGGFEFGGGGGGGGGGGGGGGGGGGGGGGGGGGGGGGGGGGGGGGGGGGGGGGGGGGGGGGGGGGGGGGGGGFGGGGGGGGGGGGGGGDGGDGGFGGGGGGGGGGGGGGDDGFGFGDDG<
@M03364:276:000000000-BLYN8:1:1101:12007:7114 1:N:0:1
ACTCCTACGGGAGGCAGCAGTGGGGAATATTGCACAATGGGCGCAAGCCTGATGCAGCCATGCCGCGTGTATGAAGAAGGCCTTCGGGTTGTAAAGTACTTTCAGCGAGGAGGAAGGCATTAAGGTTAATAACCTTAGTGATTGACGTTACTCGCAGAAGAAGCACCGGCTAACTCCGTGCCAGCAGCCGCGGTAATACGGAGGGTGCAAGCGTTAATCGGAATTACTGGGCGTAAAGCGCACG
+
GGGGGGGGGGGGGGGGGGGGGGGGGDEGFGGGGGGGGGGGGGGGGGGGGGGGGGGGGGGGGGGGGGGGGGGGGGGGGGGGGGGGGGGGGGGGGGGGGGGGGGGGGFGFGGGGGGGGGGGGGGGGGGGGGGGGGGGGGGGGCGGFDFGGGGGGFGGGGGGGGGGGGGGGGGGGGGGGGEGGGGGGGGGGGGEEGGGGGFGGGGGGGGGGGGGGGGGGGGGGGGGGGGGDFCGCDDGGGGGGGGG3
@M03364:276:000000000-BLYN8:1:1101:10995:7125 1:N:0:1
ACTCCTACGGGAGGCAGCAGTAGGGAATCTTCGGCAATGGGGGCAACCCTGACCGAGCAACGCCGCGTGAGTGAAGAAGGTTTTCGGATCGTAAAACTCTGTTGTTAGAGAAGAACGTTAAGTAGAGTGGAAAGTTACTTAAGTGACGGTATCTAACCAGAAAGGGACGGCTAACTACGTGCCAGCAGCCGCGGTAATACGTAGGTCCCAAGCGTTGTCCGGATTTATTGGGCGTAAAGCGAGC
+
GGGGGGGGGGGGGGGGGGGGGGGGGGGGGGGGGGGGGGGGGGGGGGGGGGGGGGGGGGGGGGGGGGGFGEGFFGGGGGGGGGGGGGGGGGGGGGGGGGGGGGFGGGGGGGGGGGGGGGGGGGGGGGGGGGGGGGGGGGGGGGGGGGGGGGGGGGGFGGGGGGGGGGGGGGGCFFGGGGGCGGGGFGGGGGGGGGGGGGGGGFGGGF9EFGFFGGGEGGGGGGGGGCED:FGGFGGGGGGGGGG<
@M03364:276:000000000-BLYN8:1:1101:13046:7136 1:N:0:1
ACTCCTACGGGAGGCAGCAGTGGGGAATATTGCACAATGGGCGCAAGCCTGATGCAGCCATGCCGCGTGTATGAAGAAGGCCTTCGGGTTGTAAAGTACTTTCAGCGAGGAGGAAGGTGTTGTAGTTAATAGCTGCAGCAATTGACGTTACTCGCAGAAGAAGCACCGGCTAACTCCGTGCCAGCAGCCGCGGTAATACGGAGGGTGCAAGCGTTAATCGGAATTACTGGGCGTAAAGCGCACG
+
GGGGGGGGGGGGGGGGGGGGGGGGGGGGGGGGGGGGGGGGGGGGGGGGGGGGGGGGGGGGGGGGGGGGGGGGGGGGGGGGGGGGGGGGGGGGGGGGGGGGGGGGGGGCFGGGGGGGGGGGGGGGGGGGGGGGGGGGGGGGDGGGGGGGGGGGGGGGGGGGGGGGGGGGGGGGGGGGGGGGGGGGGGGGGGGGGGGDGGFGGGGGGGGGGGGGGGGDGGGGGGGGGGGGCGGGGGGEFFGGGGG5
@M03364:276:000000000-BLYN8:1:1101:28309:7138 1:N:0:1
ACTCCTACGGGAGGCAGCAGTAGGGAATCTTCCACAATGGACGCAAGTCTGATGGAGCAACGCCGCGTGAGTGAAGAAGGGTTTCGGCTCGTAAAGCTCTGTTGTTAAAGAAGAAGGCGAGTGAGAGTAACTGTTCACCCAGTGACGGTATTTAACCAGAAAGCCACGGCTAACTACGTGCCAGCAGCCGCGGTAATACGTAGGTGGCAAGCGTTATCCGGATTTATTGGGCGTAAAGCGAGCG
+
GGGDFGGGGGEGGEDGCCFFC@@FGCGF9FC,FFGFGAFA,CF>FGG@<EFGDFEFG8FGGFGBFGGGC@CEFFEEGGDE,:CFGGGDFCEGGGGG,5=EBFF<49?EFFDFFGG,B,=4+6BFF9,5C?C,5:C55<A,D<FFGFG7:F3@,,@3,E<8FG@G,,DF>EGGGGGGGGGGG8DGDF6BFE*:CECEGGEG+BFD<9CGGFFGGEEGFFF==A*79E+CCFGCDGGG5DDD3>))
@M03364:276:000000000-BLYN8:1:1101:6768:7155 1:N:0:1
ACTCCTACGGGAGGCAGCAGTAGGGAATCTTCCACAATGGACGAAAGTCTGATGGAGCAACGCCGCGTGAGTGAAGAAGGTTTTCGGATCGTAAAACTCTGTTGTTGGAGAAGAATGTATTTGATAGTAACTGATCAAGTAGTGACGGTATCCAACCAGAAAGCCACGGCTAACTACGTGCCAGCAGCCGCGGTAATACGTAGGTGGCAAGCGTTGTCCGGATTTATTGGGCGTAAAGCGAGCG
+
GGGGGGGGGGGGGGGGGGGGGGGGGGGGAGGGGGGGGGGGGGGGEGGGGGGGGGFGGGGGGGGGGGGGGGGFGGGGGGGGGGGGGGGGGGGGGGGGGGGGGGFGGGGGFFGGGGGGFGGGGAGGGGFFGGGGFGGGGGCFFCFGGGGGGGFGGGFGGGGFGGGGGEGGGEGGFGCFFGGD7FC@EGFGGGGGGGEGGCCF?9EEFGGFGE58;B=C>FCEE=C5CF<CGGGDDDGGGGCDG)99
@M03364:276:000000000-BLYN8:1:1101:19449:7161 1:N:0:1
ACTCCTACGGGAGGCAGCAGTGGGGAATATTGGACAATGGGCGAAAGCCTGATCCAGCCATGCCGCGTGTGTGAAGAAGGTCTTCGGATTGTAAAGCACTTTAAGTTGGGAGGAAGGGCATTAACCTAATACGTTAGTGCTTTGACGTTACCGACAGAATAAGCACCGGCTAACTCTGTGCCAGCAGCCGCGGTAATACAGAGGGTGCAAGCGTTAATCGGAATTACTGGGCGTAAAGCGCACG
+
GGGGGGGGGGGGGGGGGGGGGGGGGGGGGGGGGGGGGGGGGGGGGGGGGGGGGGGGGGGGGGGGGGGGGFGGGGGGGGGGGGGGGGGGGGGGGFGGGGGGGGGGGGGGGGGGGGGGGGGGGGGGGGGGGGGGGGGGGGGGGGGGGGGGGGGGGGGGGGGGGGGGGGGGGGGGGGGGGGGGGGGGGGGGGGGGGGGGGGGGGGFDEEGGGGGGGGGGGGGGGGGGGGGGGGGGGGGGGGGGGGG3
@M03364:276:000000000-BLYN8:1:1101:4076:7172 1:N:0:1
ACTCCTACGGGAGGCAGCAGTAGGGAATCTTCGGCAATGGGGGCAACCCTGACCGAGCAACGCCGCGTGAGTGAAGAAGGTTTTCGGATCGTAAAACTCTGTTGTTAGAGAAGAACGTTAAGTAGAGTGGAAAGTTACTTAAGTGACGGCATCTAACCAGAAAGGGACGGCTAACTACGTGCCAGCAGCCGCGGTAATACGTAGGTCCCGAGCGTTGTCCGGATTTATTGGGCGTAAAGCGAGC
+
GGGGGGGGGGGGGGGGGGGGGGGGGGGGGGGGGDGGGGGGGGGGGGGGGGGGGGGGGGGGGGGGGGGGGGGGGGGGGGGGGGGGGGGGEGGGGGGGGGGGGGGGGGGGGGGGGGGGGGGGGFFGGGGGGGGGGGGGGGGGGGGGGGGDFCGGGGGGGGGGFFDCGGGGGGGGGGGGGGG:ACFFEGGGGGGGGGGGGGGGGGGGGGGGGGGGGGGG=EGGGGGG=FGFFFFFGDEGGGGGGGG5
@M03364:276:000000000-BLYN8:1:1101:11365:7175 1:N:0:1
ACTCCTACGGGAGGCAGCAGTGGGGAATATTGCACAATGGGCGCAAGCCTGATGCAGCCATGCCGCGTGTATGAAGAAGGCCTTCGGGTTGTAAAGTACTTTCAGCGAGGAGGAAGGCATTAAGGTTAATAACCTTAGTGATTGACGTTACTCGCAGAAGAAGCACCGGCTAACTCTGTGCCAGCAGCCGCGGTAATACAGAGGGTGCAAGCGTTAATCGGAATTACTGGGCGTAAAGCGCGCG
+
GGGGGGEGG@G>FFFGGDCGGGDGG7FGGFGGGGGGGGGGGGGGGGGGGDGGGGGGGGGGGDAFEGGCFFFFGFFGGGFGFFFGGGGECFGEFFGG9FDA?FGGG<FFFGGDGGFFEGG8F9EF@EFDEFFG@DCFFFGFFGGGGGGEFGEGAFGGDECEGGGGF,<FE@<>CDFGGGG9AEFGGGDG78EGEEGGGGGFFGGGECC:FGGGEGGGCFGGGG5CEGGGGFC:7DG*<C?<5DGD
@M03364:276:000000000-BLYN8:1:1101:11151:7181 1:N:0:1
ACTCCTACGGGAGGCAGCAGTGGGGAATATTGGACAATGGGCGAAAGCCTGATCCAGCCATGCCGCGTGTGTGAAGAAGGTCTTCGGATTGTAAAGCACTTTAAGTTGGGAGGAAGGGCATTAACCTAATACGTTAGTGCTTTGACGTTACCGACAGAATAAGCACCGGCTAACTCTGTGCCAGCAGCCGCGGTAATACAGAGGGTGCAAGCGTTAATCGGAATTACTGGGCGTAAAGCGCGCG
+
GGGGGGGGGGGGGGGGGGGGGGGGGGGGGGGGGGGGGGGGGGGGGGGGGGGGGGGGGGGGGGGGGGGGGGGGGGGGGGGGGGGGGGGGGGGGFGGGGGGGGGGGGFGGGGGGGGGGGGGGGGGGGGGGGGGGGGGGGGGGGGGGGGGGGGGFGGGGGGGGGGGGGGGGGGGGGGGGGGGGGCFGGGGFGGGGGGGGGGGGFGFGGGGGGGGGGGGGGGGGGGGGGGGGFGGGGGGGGGGGGGGD
@M03364:276:000000000-BLYN8:1:1101:8979:7182 1:N:0:1
ACTCCTACGGGAGGCAGCAGTAGGGAATCTTCGGCAATGGGGGCAACCCTGACCGAGCAACGCCGCGTGAGTGAAGAAGGTTTTCGGATCGTAAAACTCTGTTGTTAGAGAAGAACGTTAAGTAGAGTGGAAAGTTACTTAAGTGACGGTATCTAACCAGAAAGGGACGGCTAACTACGTGCCAGCAGCCGCGGTAATACGTAGGTCCCAAGCGTTGTCCGGATTTATTGGGCGTAAAGCGAGC
+
GGGGGGGGGGGGGGGGGGGGGGGGGGGGGGGGGGGGGGGGGGGGGGGGGGGGGGGGGGGGGGGGGGGGGGGGGGGGGGGGGGGGGGGGGGGGGGGGGGGGGGGGGGGGGGGGGGGGGGGGGGGGGGGGGGGGGGGGGGGGGGGGGGGGGGGGGGGGGGGGGGGGGGGGGGGGGGGGGGGGGGGGGGGGGGGGGGGGGGGGGFFGGGGGGGGGGGGDGGGGGGEGGGGGGGGGGGGGGGGGGGG5
@M03364:276:000000000-BLYN8:1:1101:14038:7186 1:N:0:1
ACTCCTACGGGAGGCAGCAGTGGGGAATATTGCACAATGGGCGCAAGCCTGATGCAGCCATGCCGCGTGTATGAAGAAGGCCTTCGGGTTGTAAAGTACTTTCAGCGAGGAGGAAGGCATTAAGGTTAATAACCTTAGTGATTGACGTTACTCGCAGAAGAAGCACCGGCTAACTCCGTGCCAGCAGCCGCGGTAATACGGAGGGTGCAAGCGTTAATCGGAATTACTGGGCGTAAAGCGCACG
+
GGGGGGGGGGGGGGGGGGGGGGGGGGGGGGGGGGGGGGG<EGGGGGGGGGGGGGGGGGGGGGGGGGGGGGGGGGGGGGGGGGGGGGGGGGGGGGGGGGGGGGGGGGGGFGGGGGGGGGGGGGGGGGGGGGAGGGGGGGGGGGGGGGGGGGGGGGGGGGGGGGGGGGGGGGGGGGGGGGGGGGGGGGGGGGGGGGGGGGGGGGGGGGGGGGGGGGGGGGGGDGGGGGGGGGGGGGGGGGGGDGG3
@M03364:276:000000000-BLYN8:1:1101:6549:7189 1:N:0:1
ACTCCTACGGGAGGCAGCAGTAGGGAATCTTCGGCAATGGGGGCAACCCTGACCGAGCAACGCCGCGTGAGTGAAGAAGGTTTTCGGATCGTAAAACTCTGTTGTTAGAGAAGAACGTTAAGTAGAGTGGAAAGTTACTTAAGTGACGGTATCTAACCAGAAAGGGACGGCTAACTACGTGCCAGCAGCCGCGGTAATACGTAGGTCCCAAGCGTTGTCCGGATTTATTGGGCGTAAAGCGAGC
+
GGGGGGGGGGGGGGGGGGGGGGGGGGGGGGGGGGGGGGGGGGGGGGGGGGGGGGGGGGGGGGGGGGGGGGGGGGGGGGGGGGGGGGGGGGGGGGGGGGGGGGGGGGGGGGGGGGGGGGGGGGGGGGGGGGGGGFGGGGGGGGGGGGGGGGGGGGGGGGGGGFGGGGFGGGGGGGGGGGGGGGGGGGGGGGGGGGEGGGGGGEFGGGGFGGGGGGGGGGGGGGGGGGGGGGGGGGGGG:CFGGG3
@M03364:276:000000000-BLYN8:1:1101:3539:7196 1:N:0:1
ACTCCTACGGGAGGCAGCAGTGGGGAATATTGCACAATGGGCGCAAGCCTGATGCAGCCATGCCGCGTGTATGAAGAAGGCCTTCGGGTTGTAAAGTACTTTCAGCGAGGAGGAAGGCGTTGTGGTTAATAACCTTGGTGATTGACGTTACTCGCAGAAGAAGCACCGGCTAACTCCGTGCCAGCAGCCGCGGTAATACGGAGGGTGCAAGCGTTAATCGGAATTACTGGGCGTAAAGCGCACG
+
GGGGGGGGGGGGGGGGGGGGGGGGGGGGGGGGGGGGGGFGGGGGGGGGGGGGGGGGGGGGGGGGGGGGGGGGGGGGGGGGGGGGGGGGGGGGGGGGGGGGGGGGGGGCGGGG7CFGGGGGGEGGGGGGDCFGGGGGGG9FGGGFGGGGGGGGG@GGGDFF?FGGDGGGGGGGGGGGGGGGGGGGGDGGGGGCGGGGGGDGGGGGGGGGFGGGGEGGGGGGGGGGGGGGGGGGGC=CFGGG3DG5
@M03364:276:000000000-BLYN8:1:1101:20138:7200 1:N:0:1
ACTCCTACGGGAGGCAGCAGTGGGGAATATTGCACAATGGGCGCAAGCCTGATGCAGCCATGCCGCGTGTATGAAGAAGGCCTTCGGGTTGTAAAGTACTTTCAGCGAGGAGGAAGGCATTAAGGTTAATAACCTTAGTGATTGACGTTACTCGCAGAAGAAGCACCGGCTAACTCCGTGCCAGCAGCCGCGGTAATACGGAGGGTGCAAGCGTTAATCGGAATTACTGGGCGTAAAGCGCACG
+
GGGGGGGGGGGGGG>FGGGGGGGGGGGGGGGGGGGGGGGFGGDGGGGGGGGGGGGGGGGGGGGGGGGGGGGGGGGGGGGGGGGGGGGDGGGGGG,@FGGGGGGGGGGFGGEGGFGGGGGGGFFGGGGGGGGGGGGGGGGGFGGGGGGGGGGGGGGGCFGGGGGGGGGEGGGGFGGGFCEFGGGGGGGGGDGGGGGGGGGGGGGGGGGGGCGGGGDGGGGGGGGGGFGGGDGGGGGGGGGGDGG)
@M03364:276:000000000-BLYN8:1:1101:4990:7203 1:N:0:1
ACTCCTACGGGAGGCAGCAGTAGGGAATCTTCGGCAATGGGGGCAACCCTGACCGAGCAACGCCGCGTGAGGGAAGAAGGGTTTCGGATCGTAAAACTCTGTTGTTAGAGAAGAACGTTAAGTAGAGTGGAAAGTTACTTAAGTGACGGTATCTAACCAGAAAGGGACGGCTAACTACGTGCCAGCAGCCGCGGTAATACGTAGGTCGCAAGCGTTGTGCGGATTTATTGGGCGTAAAGCGAGG
+
EFFGFGGGGGGFE:FGEGGGFFEFGCFD<EE6,B@FCEDFDGFGGFGGG<FGGE6@F@BEGGG>CGECC7,,8C?F8BBE+BECGCFFFGGGDFDF9EFF<E,5EFCF,:<FAF<8B>FGGGB,3,8CD=F9,3ECF<,@F,@383F++@C@FFG9B7:,DD,,@*,*>7>CF7CFDDGG7EFECCG7B5=*131B8BF9C:FFGGD**/*:8>;:*:*0:CEC*<+<++<59C7EDF>C)5C)
@M03364:276:000000000-BLYN8:1:1101:21520:7242 1:N:0:1
ACTCCTACGGGAGGCAGCAGTGGGGAATATTGCACAATGGGCGCAAGCCTGATGCAGCCATGCCGCGTGTATTAAGAAGGCCTTCGGGTTGTAAAGTACTTTCAGCGAGGAGGAAGGCATTAAGGTTAATAACCTTGGTGATTGACGTTACTCGCAGAAGAAGCACCGGCTAACTCCGTGCCAGCAGCCGCGGTAATACGGAGGGTGCAAGCGTTAATCGGAATTACTGGGCGTAAAGCGCACG
+
GGGGGGGGGGGGGGGGGGGGGGGGGGGGGGGGGGGGGGGGGGGGGGGGGGGGGGGGGGGGGGGGGGGGGGGGGGGGGGGGGGGGGGGGGGGGGGGGGGGGGGGGGGGDGGGGGGGGGGGGGGGGGGGGGGGGGGGGGGFFGGGGGGGGGGGGGGGGGGGGGGGGGGGGGGGGGGGGGGGGGGGGGGGGGGGGGGGGGGGGG>EGGGGGGCFGGGGGGGGGGGGGGGGGGGGGGG5EFFGGGGG9
@M03364:276:000000000-BLYN8:1:1101:6858:7282 1:N:0:1
ACTCCTACGGGAGGCAGCAGTGGGGAATATTGGACAATGGGCGAAAGCCTGATCCAGCCATGCCGCGTGTGTGAAGAAGGTCTTCGGATTGTAAAGCACTTTAAGTTGGGAGGAAGGGCATTAACCTAATACGTTAGTGCTTTGACGTTACCGACAGAATAAGCACCGGCTAACTCTGTGCCAGCAGCCGCGGTAATACAGAGGGTGCAAGCGTTAATCGGAATTACTGGGCGTAAAGCGCGCG
+
GGGGGGGGGGGGGGGGGGGGGGGGGGGGGGGGGGGGGGGFGGGGGGDGGGGGGGGGGGGGGGGGGGGGGGGGGGGGGGGGGFGGG<FGGGGFGGGGGFGGDGFGGFGGGGGGGGGGGGDGGGGGGGGGGGGBDEDFGGGGAFDBGGGGGGFFGGEGGGFFGGGGFG?EGGGGFEGFFGGGG9>CGG6FFEEGGE8CFFFFF,+8EEGGGGGFEGGGGGFFE8EGCFGF9CGG:5:EF77>C3)>
@M03364:276:000000000-BLYN8:1:1101:13110:7304 1:N:0:1
ACTCCTACGGGAGGCAGCAGTAGGGAATCTTCGGCAATGGGGGCAACCCTGACCGAGCAACGCCGCGTGAGTGAAGAAGGTTTTCGGATCGTAAAACTCTGTTGTTAGAGAAGAACGTTAAGTAGAGTGGAAAATTACTTAAGTGACGGTATCTAACCAGAAAGGGACGGCTAACTACGTGCCAGCAGCCGCGGTAATACGTAGGTCCCAAGCGTTGTCCGGATTTATTGGGCGTAAAGCGAGC
+
GGGGGGGGGGGGGGGGGGGGGGGGGGGGGGGGGGGGGGGGGGGGGGGGGGGGGGGGGGGGGGGGGGGGGGGGGGGGGGGGFGGGGGGGGGGGFGGGGGGGGGGGGGGGGGGGGGGGGGGGGGGGGGGGGGFGGGGGGGGGGGGGGGGGGGGGGGGGGGGGGGGGGGGGGGGGGGGGGGGGGGGGGGGGGGGGGGEEEGGGGGFGGGGGGGGGGGGGGGGGGG8EE+9?CGGGGGGGGGGGGGG)
@M03364:276:000000000-BLYN8:1:1101:22520:7310 1:N:0:1
ACTCCTACGGGAGGCAGCAGTGGGGAATATTGCACAATGGGCGCAAGCCTGATGCAGCCATGCCGCGTGTATGAAGAAGGCCTTCGGGTTGTAAAGTACTTTCAGCGAGGAGGAAGGCGTTGTGGTTAATAACCGCAGCGATTGACGTTACTCGCAGAATAAGCACCGGCTAACTCTGTGCCAGCAGCCGCGGTAATACAGAGGGTGCAAGCGTTAATCGGAATTACTGGGCGTAAAGCGCGCG
+
GGGGGGGGGGGEGGGGGGGGGGGGGGGGGGGFFGGGGGGGGGGGGGGGGGGGGGGGGGGGGGGGGGGGGGGGGGGGGGGGGGGGGGGGGGGGFGFGGGGGGGGGGGGGGGGGGGFGGGGGGGGGGCFFFGGGGGGGGGGGGGGGGGGGGGGGGGC:FGCFGGGGGGGF>FGGGGCFGGGFGGGGGGFGGDDGGGGGCFGFGGGGGGGGG?EGGGGGGFFGGGGGGEFGFGFGDGCC<CGCDGGG
@M03364:276:000000000-BLYN8:1:1101:3522:7313 1:N:0:1
ACTCCTACGGGAGGCAGCAGTGGGGAATATTGCACAATGGGCGCAAGCCTGATGCAGCCATGCCGCGTGTATGAAGAAGGCCTTCGGGTTGTAAAGTACTTTCAGCGAGGAGGAAGGTGTTGTGGTTAATAACCGCAGCAATTGACGTTACTCGCAGAAGAAGCACCGGCTAACTCCGTGCCAGCAGCCGCGGTAATACGGAGGGTGCAAGCGTTAATCGGCATTACTGGGCGTGAAGCTCACG
+
A<EGGGGEGGFEGGEG7F<FCFFGDG7EDFG<F<FFAF9FFGGEC:FGGFGCCFCFGGGGGG?FEG@GE@FFA,,6?CFCGGCDAFFGGGGG,E,CE5FA<AFCEGG@CC+++=FD:=FE=FE:=8A5,D,?5<3+8@+@,CFD9,836,38,@F+8@,,<>,:,3<@:7*5<F92FC>*>C9BFCC>FEE5EG**?++*3*3:1=5*<:C8A888:?CF5*/:CF+0A68:7D**1>C*0*21
@M03364:276:000000000-BLYN8:1:1101:16818:7319 1:N:0:1
ACTCCTACGGGAGGCAGCAGTGGGGAATATTGCACAATGGGCGCAAGCCTGATGCAGCCATGCCGCGTGTATGAAGAAGGCCTTCGGGTTGTAAAGTACTTTCAGCGAGGAGGAAGGCGTTAAGGTTAATAACCTTGGCGATTGACGTTACTCGCAGAAGAAGCACCGGCTAACTCCGTGCCAGCAGCCGCGGTAATACGGAGGGTGCAAGCGTTAATCGGAATTACTGGGCGTAAAGCGCACG
+
GGGGGGGGGGGEGGGGGGGGGGGGGGEFGGGGGGGGGGGGGGGGGGGGGGGFGGGGGGGGGGGGGGGGGGGGGCGFGGGGGGGGGGGGGGGGGGGGGGGGGGGGGGGGGGGGGEGGGGGGGEGGGGGGGGGGGGGGGGGECGGGDGFGGFGGGGGGGEGGGGGGGGGGGGGGC@FFCEGGDFGGGGGGGGGGDGGGGGGGGGGGGGGGGGCGGGGGCGGGGEGGGGGGFGGGDDG:<FGGGGDC
@M03364:276:000000000-BLYN8:1:1101:18737:7333 1:N:0:1
ACTCCTACGGGAGGCAGCAGTGGGGAATATTGGACAATGGGCGAAAGCCTGATCCAGCCATGCCGCGTGTGTGAAGAAGGTCTTCGGATTGTAAAGCACTTTAAGTTGGGAGGAAGGGCATTAACCTAATACGTTAGTGCTTTGACGTTACCGACAGAATAAGCACCGGCTAACTCTGTGCCAGCAGCCGCGGTAATACAGAGGGTGCAAGCGTTAATCGGAATTACTGGGCGTAAAGCGCGCG
+
GGGGGGFGGGGGGGGGGGGGGGGGGCGFGGGGGGGGGGGGGGGGGGGGGGGGGGGCGGGFGGGGGGDGGGGGGGGGGGGGGGGGGGGDGGGGFGGFFFFGGGCDGFFFFGGGGGGFGGGGGGGGGGGGGGGGGGGGGGFGGGGGGGGGGGGGGCGGGFGGGGGGGGCEGGGGGGGGGGGGGGGGGGGGGGGGGG5BFGGGGGGGGGGGGGFGEGGDGGGGGGEFFFGGGGGDGGG5CC7DGGDC
@M03364:276:000000000-BLYN8:1:1101:4312:7340 1:N:0:1
ACTCCTACGGGAGGCAGCAGTGGGGAATATTGGACAATGGGCGAAAGCCTGATCCAGCCATGCCGCGTGTGTGAAGAAGGTCTTCGGATTGTAAAGCACTTTAAGTTGGGAGGAAGGGCATTAACCTAATACGTTAGTGCTTTGACGTTACCGACAGAATAAGCACCGGCTAACTCTGTGCCAGCAGCCGCGGTAATACGGAGGGTGCAAGCGTTAATCGGAATTACTGGGCGTAAAGCGCACG
+
GGFGGGGGGGGDGGGGGGGGGGGGGGGGGGGGGGFGFFGGFGGGECE<FGGGFGFGGGGGGGGGE>EFCGDEGGFGAEF8FEFGDD7@EGGFFGGGGGGFFGFEF<9<<+<:C:EEEG+BEFGGCFGGGGFGGG8FFGGGAFFFAGGGFCFGG:CCEEGGFE9=FFFGGCGGGGACFCGGECD87>>DFEGDEE*BEFGCC*BEEGEE?EG85;?CGF?FGGGGGGG:+<@FGGCCG7D<))77
@M03364:276:000000000-BLYN8:1:1101:5584:7343 1:N:0:1
ACTCCTACGGGAGGCAGCAGTGGGGAATATTGCACAATGGGCGCAAGCCTGATGCAGCCATGCCGCGTGTATGAAGAAGGCCTTCGGGTTGTAAAGTACTTTCAGCGAGGAGGAAGGTGTTGTGGTTAATAACCGCAGCAATTGACGTTACTCGCAGAAGAAGCACCGGCTAACTCCGTGCCAGCAGCCGCGGTAATACGGAGGGTGCAAGCGTTAATCGGAATTACTGGGCGTAAAGCGCACG
+
GGGGGGGGGGGGGGGGGGGGGGGGGGGGGGGGGGGGGGFGGGGGGGGGGGGGGGGGGGGGGGGGGGGGGGGGGGGGGGGGGGGGGGGGGGGGGGGGGGGGGGGGGGGGGGGGGGGGGGGGGGGGGGGGGGGGGGGGGGGGGGGGGGGEGGGCFGDFGGGGGGGGGGGGGGGGGGGGGGGGGGF7FFGGGGGGGGGGGGCEGCGGGGGGGGDGGGGGGGGGGC5=F?CC9FFGGGGGGGF53DDD
@M03364:276:000000000-BLYN8:1:1101:19383:7350 1:N:0:1
ACTCCTACGGGAGGCAGCAGTAGGGAATCTTCGGCAATGGGGGCAACCCTGACCGAGCAACGCCGCGTGAGTGAAGAAGGTTTTCGGATCGTAAAACTCTGTTGTTAGAGAAGAACGTTAAGTAGAGTGGAAAGTTACTTAAGTGACGGTATCTAACCAGAAAGGGACGGCTAACTACGTGCCAGCAGCCGCGGTAATACGTAGGTCCCAAGCGTTGTCCGGATTTATTGGGCGTAAAGCGAGC
+
GGGGGGGGGGGGGGGGGGGGGGGGGGGGGGGGGGGGGGGGGGGGGGGGGGGGGGGGGGGGGGGGGGGGGGGGGGGGGGGGGGGGGGGGGGGGGGGGGFGGGGGGGGGGGFGGGGGGGFGGGGFGGGGGGGGGGGGGGGGGGGGGGGGGGGGGFFGGGGGGGGGGGGGGGCGGGGGGGGGGGGGGGGGGGGGGGGGGDGGGFFGGGGGGGGFFFGGGGGGGGGGDGGGGGGGGGDGGGGFFGDG5
@M03364:276:000000000-BLYN8:1:1101:23211:7366 1:N:0:1
ACTCCTACGGGAGGCAGCAGTAGGGAATCTTCGGCAATGGGGGCAACCCTGACCGAGCAACGCCGCGTGAGTGAAGAAGGTTTTCGGATCGTAAAACTCTGTTGTTAGAGAAGAACGTTAAGTAGAGTGGAAAGTTACTTAAGTGACGGTATCTACCAAGAAAGGGACGGCTAACTCTGTGCCAGCAGCCGCGGTAATACGTAGGTCCCAAGCGTTGTCCGGATTTATTGGGCGTAAAGCGAGC
+
FGGGGGGGGGGGGGGGGGGGGGGGGGGGGGGGGGGGGGGG@CFGGGGECGGGGFFGGGGGGGGGGGGGGGGGGGGGGGGGGGGGGGGGGEGGGGGGGGGGGGGGGGGGGGGGGGGGGDB8=55CFFGGFGFD>,EDGFGD=<,3,@=F+@FF,@F,F,7,DFFFF7FFFB7>C,4,@9,72?;C8;:CGFC>E*38C;++35BC*59C*>8AG*=:*:C7CC8EGC+<<FGGG)/:<<CC)*19
@M03364:276:000000000-BLYN8:1:1101:15465:7376 1:N:0:1
ACTCCTACGGGAGGCAGCAGTGGGGAATATTGCACAATGGGCGCAAGCCTGATGCAGCCATGCCGCGTGTATGAAGAAGGCCTTCGGGTTGTAAAGTACTTTCAGCGAGGAGGAAGGTGTTGTGGTTAATAACCGCAGCAATTGACGTTACTCGCAGAAGAAGCACCGGCTAACTCCGTGCCAGCAGCCGCGGTAATACGGAGGGTGCGAGCGTTAATCGGAATTACTGGGCGTAAAGCGCACG
+
GGGGGGGGGGGGGGGGGGGGGGGGGGGGGGGGGGGGGGGGGGGGGGGGGGGGGGGGGGGGGGGGGGGGGGGGGGGGGGGGGGGGGGGGGGGGGGGGGGGGGGGGGGGGGGGGGGGFGGGGGGGGGGGGGGGGGGGGGGGGGGGGGGGGGGGGGGGGGGGGGGGGGGGGGGGGGGGGGGGGGGGGGGGGGGGGGGGGGGGGGGGGGGGGGGGGGGGGGGGGGGGGGGGGGGGGGGGGGGGGGGGC
@M03364:276:000000000-BLYN8:1:1101:21194:7380 1:N:0:1
ACTCCTACGGGAGGCAGCAGTAGGGAATCTTCGGCAATGGGGGCAACCCTGACCGAGCAACGCCGCGTGAGTGAAGAAGGTTTTCGGATCGTAAAACTCTGTTGTCAGAGAAGAACAAGGGTGAGAGTGGAAAGTTCACCCCTTGACGGTATCTGACCAGAAAGCCACGGCTAACTACGTGCCAGCAGCCGCGGTAATACGTAGGTGGCAAGCGTTGTCCGGATATATTGGGCGTAAAGCGAGC
+
GGGGGGGGGGGGGGGEGGGGGGGGGGGGGGGGGGGFGGGGGGEEGDEFGGGGGGGGCFGGGGGEGGGGGGGFFDGGFGGGGGDGGGDGGGB<FGGGGGGGGGFGGA<BFGGGGFFGGD<CGGGCGFFFGGGG<FFFFFGFGGGFEG@FGGFGFGGGGGGGFCFGGCCFGGGGCFFGGFEGG7CFGC8CFFDEEEEGGGGGGGGGGFG5EGGD=EGG5C:?C55E*<EGGGCCCDGGD<F=D3D<
@M03364:276:000000000-BLYN8:1:1101:11968:7380 1:N:0:1
ACTCCTACGGGAGGCAGCAGTAGGGAATCTTCCACAATGGGCGAAAGCCTGATGGAGCAACGCCGCGTGTGTGATGAAGGCTTTCGGGTCGTAAAGCACTGTTGTATGGGAAGAACAGCTAGAATAGGGAATGATTTTAGTTTGACGGTACCATACCAGAAAGGGACGGCTAAATACGTGCCAGCAGCCGCGGTAATACGTATGTCCCGAGCGTTATCCGGATTTATTGGGCGTAAAGCGAGCG
+
GGGGGGGGGGGGGGGGGGGGGGGGGGGGGGGGGGGGGGGGGGGGGGGGGGGGGGGGGGGGGGGGGGGGGFGGGGGGGGGGGGGGGGGGGGGGGGGGGGGGGGGGGGGGGGGGGGGGGGGGCGEGGGGGGFGGGGGGGGGGGGGGGGGGGGGGGGGFGGGGGGGGGGGGD@FGGGGGGGGFCEGGGGGGGGGGGGGGGGGGGGGGGGGGGGGGGGGDGGGGGGEDGFFFGFGGGGGGGGGDGGD<
@M03364:276:000000000-BLYN8:1:1101:7943:7404 1:N:0:1
ACTCCTACGGGAGGCAGCAGTAGGGAATCTTCGGCAATGGGGGCAACCCTGACCGAGCAACGCCGCGTGAGTGAAGAAGGTTTTCGGATCGTAAAACTCTGTTGTTAGAGAAGAACGTTAAGTAGAGTGGAAAGTTACTTAAGTGACGGTGTCTAACCAGAAAGGGACGGCTAACTACGTGCCAGCAGCCGCGGTAATACGTAGGTCCCAAGCGTTGTCCGGATTTATTGGGCGTAAAGCGAGC
+
GGGGGGGGGGGGGGGGGGGGGGGGGGGGGFGFGGGGGGGGGGGGGGGGGGGGGGDGGGGGGGGGGGGGG7FFFGGGGGGGEEGGGGGEGGGGGGGGGGGGGGFGGAFF9FGGGGG<FGGGCF@AFA<:EFGGGFGGCDFCGGGGFGCGDCFGGG,DFCFFGGG:<FC7FC7FC<DCGF@,,8C;CCEFGGGDGGCGGCG9C:BFGG9<FF88*;;8EGGGEEGEC+0@9FG5<)1*C*:CD37)
@M03364:276:000000000-BLYN8:1:1101:16978:7412 1:N:0:1
ACTCCTACGGGAGGCAGCAGTGGGGAATATTGGACAATGGGCGAAAGCCTGATCCAGCCATGCCGCGTGTGTGAAGAAGGTCTTCGGATTGTAAAGCACTTTAAGTTGGGAGGAAGGGCATTAACCTAATACGTTAGTGTTTTGACGTTACCGACAGAATAAGCACCGGCTAACTCTGTGCCAGCAGCCGCGGTAATACAGAGGGTGCAAGCGTTAATCGGAATTACTGGGCGTAAAGCGCGCG
+
GGGGGGGGGGGGGGGGGGGGGGGGGGGGGGGGGGGGGGGGGGGGGGGGGGGGGGGGGGGGGGGGGGGGGGGGGGGGGGGGGGGGGGGGGGGGGGGGGGGGGGGGGFGGGGGGGGGGGGGGGGGGGGGGGGGGGFGFFGGGGGGGGGGGGGGGGGGGGGGGGGGGGGGGGGGGGGGGGGGGGGGGGGGGGGGGGGGGGGGGGGGGGGGGGGGGGGGGGGGGGGGGGGGGGGGGGGG5DFGGGGGD
@M03364:276:000000000-BLYN8:1:1101:12575:7456 1:N:0:1
ACTCCTACGGGAGGCAGCAGTAGGGAATCTTCCACAATGGACGAAAGTCTGATGGAGCAACGCCGCGTGAGTGAAGAAGGGTTTCGGCTCGTAAAGCTCTGTTGTTAAAGAAGAACGTGGGTGAGAGTAACTGTTCACCCAGTGACGGTATTTAACCAGAAAGCCACGGCTAACTACGTGCCAGCAGCCGCGGTAATACGTAGGTCCCAAGCGTTGTCCGGATTTATTGGGCGTAAAGCGAGCG
+
GGGGGGGGGGGGGGGGGGGGGGGGGGGGGGGGGGGGGGGGGGGGGGGGGGGGGGGGGGGGGGGGGGGGGGGGGGGGGGGGDGGGGGGGGGGGGGGGGGGGGGGGGGGGGGGGGGGGGGGGGGGGGGGGGGGGGGGGGGGGGGGGGGGGGGGGGGGGGGGGGGGGGGGGGGGEGGGGGGGGGGGGGGGGGGGGGGGGGFGGGGGGGGGGGGGGGGGGGGGGGGEGGGGGGGFGDDGGGGGGGGGD
@M03364:276:000000000-BLYN8:1:1101:21686:7511 1:N:0:1
ACTCCTACGGGAGGCAGCAGTGGGGAATATTGCACAATGGGCGCAAGCCTGATGCAGCCATGCCGCGTGTATGAAGAAGGCCTTCGGGTTGTAAAGTACTTTCAGCGAGGAGGAAGGCGTTGTGGTTAATAACCGCAGCGATTGACGTTACTCGCAGAAGAAGCACCGGCTAACTCCGTGCCAGCAGCCGCGGTAATACGGAGGGTGCAAGCGTTAATCGGAATTACTGGGCGTAAAGCGCACG
+
GGGGGGGGGGGGGGGGGGGFGGGGGGG<FGGGGGGGFFGGGGGGGGGGGGGGGGGGGGGGGGGGGCFCFGGGGGGGGGGGGGGGFGGGGGGGFGGGGGGGGGGGGGGGGEEGGGGGGGGGGGGGEGGGGGGFGGGGGDGGGGGGGGGEFFGGFGGGG7F::DAF:DFGGGGEGFEGEGGGGFGGGGGFGEEBEGGGGFCEG8:>EGGGGGFGGGGDGFFCE=8C+C?FFFFGGDC5*CCGGG3/
@M03364:276:000000000-BLYN8:1:1101:9516:7578 1:N:0:1
ACTCCTACGGGAGGCAGCGGTAGGGAATCTTCGGCAATGGGGGCAACCCTGACCGAGCAACGCCGCGTGAGTGAAGAAGGTTTTCGGATCGTAAAACTCTGTTGTTAGAGAAGAACGTTAAGTAGAGTGGAAAGTTACTTAAGTGACGGTATCTAACCAGAAAGGGACGGCTAACTACGTGCCAGCAGCCGCGGTAATACGTAGGTCCCAAGCGTTGTCCGGATTTATTGGGCGTAAAGCGAGC
+
GGGGGGGGGGGGGGGGGGCGGFGGGGGGGGGGGGGGGGGGGGGGGGGGGGGGGGGGGGGGGGGGGGGGGGFGGGGGGGGGFGGGGGGGGEFGGGGGGGGGGGEFFFCGGGGGGGGGGGGDEFFDBDFFFGGGGGGGGGGFFGFGGGGGGGFGGGGGGGGGGGDFFGFGGDGCGFGGGGGGFGGGGGGFCEGDGGCCEGGGGBEGG?FFDGGGFGGGGCFFCEEGGGGGGGGGGDGGGFGGDCD3
@M03364:276:000000000-BLYN8:1:1101:15867:7619 1:N:0:1
ACTCCTACGGGAGGCAGCAGTGGGGAATATTGGACAATGGGCGAAAGCCTGATCCAGCCATGCCGCGTGTATGAAGAAGGCCTTCGGGTTGTAAAGTACTTTCAGCGAGGAGGAAGGCATTAAGGTTAATAACCTTAGTGATTGACGTTACTCGCAGAATAAGCACCGGCTAACTCTGTGCCAGCAGCCGCGGTAATACAGAGGGTGCAAGCGTTAATCGGAATTACTGGGCGTAAAGCGCACG
+
GGGGGGGGGGGGGGGGGGGGGGGGGGGGGGGGGGGGGGGGGGGGGGGGGGGGGGGGGGGGGGGGGGGGGGGGGGFFFGGGGGGGGGGGFGGGGGGGGGGGGGGGGGGCFGGGGGGGGGGGGGGGGGGGGGGGGGGGGGGGGGGGGGGGGGGGGGGGGGGGGGGGGGGGGGGGGGGGGGGGGGGGGGGGGGGGGGGGGFFCGGGGGGGGGGGGGGGGGGGGGDEGGFGGGGGFDDEEGGGGGGGC
@M03364:276:000000000-BLYN8:1:1101:22995:7644 1:N:0:1
ACTCCTACGGGAGGCAGCAGTGGGGAATATTGCACAATGGGCGCAAGCCTGATGCAGCCATGCCGCGTGTGTGAAGAAGGCCTTAGGGTTGTAAAGCACTTTCAGTTGGGAGGAAGGTGTTGCGGTTAATAACCGCGACAATTGACGTTACCAACAGAAGAAGCACCGGCTAACTCCGTGCCAGCAGCCGCGGTAATACGGAGGGTGCAAGCGTTAATCGGAATTACTGGGCGTAAAGCGCACG
+
GGGGGGGGGGGGGGGGGGGGGGGGGEGGGGGGGGGGGGGGGGGGGGGGGGGGGGGGGGGGGGGGGGGGGGGGGGGGGGGGGGGGGGGGGGGGGFGGGGGGGGGGGFFGGGGGGGGGGGGGGGGGGGGGGGGGGFEGGGGGGGGGGGGGGGGGGGGGFFFGGGGGGGGGGGGGGGGGGGGGGGGGGGGGGGGGGEGGGGGGGGGGGGGGGGGGGGGGGGGGGGGGGGGGGGGCDGGGDFFGGGG3
@M03364:276:000000000-BLYN8:1:1101:15026:7648 1:N:0:1
ACTCCTACGGGAGGCAGCAGTAGGGAATCTTCGGCAATGGACGAAAGTCTGACCGAGCAACGCCGCGTGAGTGAAGAAGGTTTTCGGATCGTAAAACTCTGTTGGTAGAGAAGAACGTTGGTGAGAGTGGAAAGCTCATCAAGTGACGGTAACTACCCAGAAAGGGACGGCTAACTACGTGCCAGCAGCCGCGGTAATACGTAGGTCCCGAGCGTTGTCCGGATTTATTGGGCGTAAAGCGAGC
+
GGGGGGGGGGGGGGGGGGGGGGGGGGGGGGGGGGGGGGGGGGGGGGGGGGGGGGGGGGGGGGGGGGGGGGGFGGGGGGGGGGGGGGGGGGGGGGGGGGGGGGGGGGGGGGGGGGGGGFGGGGGGGGGGGGGGGGGGGGGGGGGGGGGGGGGGGGGGGGGGGGGGGGGGGGGGGGGGGGGGGGGGGGGGGGGGGGGGGGGGGGGGGGGGGGGGGGGGGGGGGEEGGGGGGGGGDGGGGFFGGGG3
@M03364:276:000000000-BLYN8:1:1101:9947:7678 1:N:0:1
ACTCCTACGGGAGGCAGCAGTGGGGAATATTGCACAATGGGCGCAAGCCTGATGCAGCCATGCCGCGTGTATGAAGAAGGCCTTCGGGTTGTAAAGTACTTTCAGCGAGGAGGAAGGCATTAAGGTTAATAACCTTGGTGATTGACGTTACTCGCAGAAGAAGCACCGGCTAACTCCGTGCCAGCAGCCGCGGTAATACGGAGGGTGCAAGCGTTAATCGGAATTACTGGGCGTAAAGCGCACG
+
GGGGGGGGGGGGGGGGGGGGGGGGGGGGGGGGGGGGGGGGGGGGGGGGGGGGGGGGGGGGGGGGGGGGGGGGGGGGGGGGGGGGGGGGGGGGGGGGGGGGGGGGGGGGGGGGGEGGGGGGGGGGGGGGGGGGGGGGGGGGGGGGGGGGGGGGGGGGGGGGGGGGGGGEFGGGGGGGGGGGGGGGGGGGGGGGGGGGGGGGGEGGGGGGGGGGGGGGGGGGGGGGGGGGGFGGGGGGGGGGGGG<
@M03364:276:000000000-BLYN8:1:1101:11663:7689 1:N:0:1
ACTCCTACGGGAGGCAGCAGTAGGGAATCTTCCACAATGGACGAAAGTCTGATGGAGCAACGCCGCGTGAGTGAAGAAGGTTTTCGGATCGTAAAACTCTGTTGTTGGAGAAGAACGTATTTGATAGTAACTGATCAGGTAGTGACGGTATCCAACCAGAAAGCCACGGCTAACTACGTGCCAGCAGCCGCGGTAATACGTAGGTCCCAAGCGTTGTCCGGATTTATTGGGCGTAAAGCGAGCG
+
GGGGGGGGGGGGGGGGGGGGGFGGGGGG@FG@FFGGGGGGE,CFFFC6FGGGGG<FGGFFGGGGGGGGGGGGGGGGGGGG<FFGGGGFCCFFFGGCGGGGFGAEFFEF<FGGGGG8=B=<A,C<<,BF9FEFFAF9EE>:,5:AA?+@:FDE9=>FGGFGG?@G@FCGG:<CCFFFGG>C>8,@D8DC8E:8CG5:,B,6::,=C,4=98**=B*C:C75:5?CC99C?<E5711:CGDD5>)9
@M03364:276:000000000-BLYN8:1:1101:4279:7699 1:N:0:1
ACTCCTACGGGAGGCAGCAGTGGGGAATATTGCACAATGGGCGCAAGCCTGATGCAGCCATGCCGCGTGTATGAAGAAGGCCTTCGGGTTGTAAAGTACTTTCAGCGAGGAGGAAGGCGTTGTGGTTAATAACCGCAGCGATTGACGTTACTCGCAGAAGAAGCACCGGCTAACTCCGTGCCAGCAGCCGCGGTAATACGGAGGGTGCAAGCGTTAATCGGAATTACTGGGCGTAAAGCGCACG
+
GGGGGGGGGGDGCGGGGDGGGGGGGGGGGGGGGGGGGGGGCFGGGGGCDFGGGGGFFFGFGGGGGGEGGGGGGGGGGGGGGGFGGGGGGGGGCEGGGGGGGGGGGGGGCGGGGFFFEGGCEEFGGGFGGFGFFFEE7CGEDECFGGGEFGGGGGGGGGGGCCGGE7<FFDCFCGGGFDFG>EDGGGGFCGEEEGGDFGGGCCEGGGGCGGGGGGGEGGGGGCEF+2<ECC=FGCCCFFGGD<D7
@M03364:276:000000000-BLYN8:1:1101:25092:7724 1:N:0:1
ACTCCTACGGGAGGCAGCAGTGGGGAATATTGCACAATGGGCGCAAGCCTGATGCAGCCATGCCGCGTGTATGAAGAAGGCCTTCGGGTTGTAAAGTACTTTCAGCGAGGAGGAAGGTGTTGTGGTTAATAACCGCAGCAATTGACGTTACTCGCAGAAGAAGCACCGGCTAACTCCGTGCCAGCAGCCGCGGTAATACGGAGGGTGCAAGCGTTAATCGGAATTACTGGGCGTAAAGCGCACG
+
EGFGGGFFEGGGEGGGDFFFFF-@BCGC,CAFGEGDFE,EEGDGD@@6C@F<CDF9FDCCCFC8@FGEEEFCF9CEA,,C=FG8CFFC=:=B??CFFG95E,FE9E@C47@BE@,=+:FF:FFF>,BAAD9FFACD=FGC8D<,@<BCFCCFGGD7F+@,@F7:FFGGCC*6F7DEGGFFGF9EFFGF:CEE5E8EG+?>B>EG73B8++:@CCGDGCFGDG=CF9C?CDCFG):/1:F3CD<3
@M03364:276:000000000-BLYN8:1:1101:22511:7732 1:N:0:1
ACTCCTACGGGAGGCAGCAGTGGGGAATATTGGACAATGGGCGAAAGCCTGATCCAGCCATGCCGCGTGTGTGAAGAAGGTCTTCGGATTGTAAAGCACTTTAAGTTGGGAGGAAGGGCATTAACCTAATACGTTAGTGCTTTGACGTTACCGACAGAATAAGCACCGGCTAACTCTGTGCCAGCAGCCGCGGTAATACAGAGGGTGCAAGCGTTAATCGGAATTACTGGGCGTAAAGCGCGCG
+
GGGGGGGGGGGGGGGGGGGGFGGGGGGGGGGGGGGGGGGGGGGGGGGGGGGGGGGGGGGGGGGGGGGGGGGGGFGGGGGGGGGGGGGGGGGGGGGFDGGGGGGGGGGGGGGGGGGGGGGGGGGGGGGGGGGGGGGGGFGGGGGGGGGGGGGGGDGGGGGGGFGGGGGGGGGGGGGGGGGGGGGGGGGGGGGGGCCEGCC,2;EGDGGGGGGGGGGGGGGG=EGGGGGGGF=GDDGGFGGGDDGG
@M03364:276:000000000-BLYN8:1:1101:19255:7743 1:N:0:1
ACTCCTACGGGAGGCAGCAGTGGGGAATATTGGACAATGGGCGAAAGCCTGATCCAGCCATGCCGCGTGTGTGAAGAAGGTCTTCGGATTGTAAAGCACTTTAAGTTGGGAGGAAGGGCATTAACCTAATACGTTAGTGCTTTGACGTTACCGACAGAATAAGCACCGGCTAACTCTGTGCCAGCAGCCGCGGTAATACGTAGGTCCCAAGCGTTGTCCGGATTTATTGGGCGTAAAGCGAGCG
+
GGGGGGGGGGGGGGGGGGGGGGGGGGGGGGGGGGGGGGGGGGGGGGGGGGGGGFGGGGGGGGGGGGGGGGGGGGGGGGGGGGGGGGGGGGGGGGGGGGGGGFAFGFGGFDFGGGGGGGGGGGGGGGGGFGGGGGGGGGGGGGGGGGGGGGGFEEGCFG?FGGGGGGGGGGDGAFGGGGGGGGGGGGGGGGGGGGGGFFGFFCFGGGGGGGGGGGGGGGGGGD=EFGGFEFGGDGGGGCFDDGGD
@M03364:276:000000000-BLYN8:1:1101:19411:7744 1:N:0:1
ACTCCTACGGGAGGCAGCAGTAGGGAATCTTCCACAATGGACGAAAGTCTGATGGAGCAACGCCGCGTGAGTGAAGAAGGTTTTCGGATCGTAAAACTCTGTTGTTGGAGAAGAACGTATTTGATAGTAACTGATCAAGTAGTGACGGTATCCAACCAGAAAGCCACGGCTAACTACGTGCCAGCAGCCGCGGTAATACGTAGGTGGCAAGCGTTGTCCGGATTTATTGGGCGTAAAGCGAGCG
+
GGGGGGGGGGGGGGGGGGGGGFFGGGGGGGGGGGGGGGGGGGGGGGGGGGGGGGGGGGGDFGGGGGGGGDEFGGGGGGGFEFGGGGGGCFFGGGGGGGGGGGDGGFFGCEFGGGGGGGFGGGGDGGGGGGGGGGGGGGGGGGGGFFGGGGGFFGGGGGGGGGFGGGGGDGGGGGF9FGGGGGGGGGGFGGGGGGGE9EFGGFCE,?*9BFGGGGGGGGGGG=5C699CF?FGGGCEGGGDGGGD
@M03364:276:000000000-BLYN8:1:1101:15153:7751 1:N:0:1
ACTCCTACGGGAGGCAGCAGTAGGGAATCTTCGGCAATGGGGGCAACCCTGACCGAGCAACGCCGCGTGAGTGAAGAAGGTTTTCGGATCGTAAAACTCTGTTGTTAGAGAAGAACGTTAAGTAGAGTGGAAAGTTACTTAAGTGACGGTATCTAACCAGAAAGGGACGGCTAACTACGTGCCAGCAGCCGCGGTAATACGTAGGTCCCAAGCGTTGTCCGGATTTATTGGGCGTAAAGCGAGC
+
GGGGGGGGGGGGGGGGGGGGGGGGGGGGGGGGGGGGGGGGGGGGGGGGGGGGGGGGGGGGGGGGGGGGGGGGGGGGGGGGGGGGGGGGGGGGGGGGGGGGGGGGGGGGGGGGGGGGGGGGGGGGGGGGGGGGGGGGGGGGGGGGGGGGGGGGGGGGGFGGGGGGGGGGGGGGGGGGGGGGGGGFGGGGFFEEGGGGGGGGGGGGGG+?FGGGGGGGGEGGGGECEGCEGGGGGGGCDGGGGGG7
@M03364:276:000000000-BLYN8:1:1101:17544:7757 1:N:0:1
ACTCCTACGGGAGGCAGCAGTAGGGAATCTTCGGCAATGGGGGCAACCCTGACCGAGCAACGCCGCGTGAGTGAAGAAGGTTTTCGGATCGTAAAACTCTGTTGTTAGAGAAGAACGTTAAGTAGAGTGGAAAGTTACTTAAGTGACGGTATCTAACCAGAAAGGGACGGCTAACTACGTGCCAGCAGCCGCGGTAATACGTAGGTCCCAAGCGTTGTCCGGATTTATTGGGCGTAAAGCGAGC
+
GGGGGGGGGGGGGGGGGGGGGGGGGGGGGGGGGGGGGGGGGGGGGGGGGGGGGGGGGGGGGGGGGGGGGGGGGGGGGGGGGGGGGGGGGGGGGGFGGGGGGGGGGGGGGGGGGGGGGGGGDGGGGGGGGGFGGGGGGGGGGGGGGGGGGGGGCFGGGGGGGGGGGDGGGGGGGGGGGFGGFFGG?FGGGGGDGGGGGGGGGGGGGGGGGGGGGGGCEGGGGG8=GGGGGGGGGGEGGGGGGGD5
@M03364:276:000000000-BLYN8:1:1101:5957:7823 1:N:0:1
ACTCCTACGGGAGGCAGCAGTGGGGAATATTGCACAATGGGCGCAAGCCTGATGCAGCCATGCCGCGTGTATGAAGAAGGCCTTCGGGTTGTAAAGTACTTTCAGCGAGGAGGAAGGCATTAAGGTTAATAACCTTAGTGATTGACGTTACTCGCAGAAGAAGCACCGGCTAACTCCGTGCCAGCAGCCGCGGTAATACGGAGGGTGCAAGCGTTAATCGGAATTACTGGGCGTAAAGCGCACG
+
GGGGGGGGGGGGGDGGGGGGGGGGGGGGGGGGGGGGGGGGGGGGGGGGGGGGGGGGGGDGGGGGGGGGGFGGGGGGGGGGFGGGGGGGGGGGGGGGGGGGFGGGGGGGGGGGGGGGDGGGFCGGCFFGGGFC,ADFGGGGGGGGGGGFFGGGGGGEGGFFGGGGGFGGGGGGGGGGC*FGEC9DFCFGEEDEGGGG9;FGGGCEGEG5?EFGCEGGGGGGGGGG?CCFGFGCDGGGFGGGDGD<
@M03364:276:000000000-BLYN8:1:1101:20829:7855 1:N:0:1
ACTCCTACGGGAGGCAGCAGTGGGGAATATTGCACAATGGGCGCAAGCCTGATGCAGCCATGCCGCGTGTATGAAGAAGGCCTTCGGGTTGTAAAGTACTTTCAGCGAGGAGGAAGGCATTAAGGTTAATAACCTTAGTGATTGACGTTACTCGCAGAAGAAGCACCGGCTAACTCCGTGCCAGCAGCCGCGGTAATACGGAGGGTGCAAGCGTTAATCGGAATTACTGGGCGTAAAGCGCACG
+
GGGGGGGGGGGGGGGGGGGGGGGGGGGGGGGGGGGGGGGGGGGGGGGGGGGGGGGGGGGGGGGGGGGGGGGGGGGGGGGGGGGGGGGGGEEGGGGGGGGGGGGGGGGGGGGFDGGFGGGGGFGGGGGGFGFGGGGGFGGGGGGGGFEGGGGGGGGGGGFGG?EGGGGGGGGGFGGGGGGGGGGGGGGGGGGGGGGGG?FGGGGGDGGGGGGGGGGGGGGGGGGFGGGGGGGGGGEC5CGGGGG<
@M03364:276:000000000-BLYN8:1:1101:25275:7855 1:N:0:1
ACTCCTACGGGAGGCAGCAGTGGGGAATATTGGACAATGGGGGAAACCCTGATCCAGCCATGCCGCGTGTGTGAAGAAGGTCTTCGGATTGTAAAGCACTTTAAGTTGGGAGGAAGGGGTGAAGTAACGACTCACCTTTGACGTTACCAACAGAATAAGCACCGGCTAACTCTGTGCCAGCAGCCGCGGTAATACAGAGGGTGCAAGCGTTAATCGGAATTACTGGGCGTAAAGCGCGCGTAGG
+
GGGGGGGGGGGGGGGGGGGGGGGGGGGGGFGGGGGGGGGGGGDGGGGGGGGGGGGGGGGGGGGGGGGGGGGGGFGGGGFGGGGGGFGGGGGGGGGGGFGFGGGGGFCFGGGGGGGGGGGGGGGGGGGGGGGGGGGGGGGFGGGEGGGGGGGGGGGGGGGGGG7FGGGGGGGGGGGGGGGGGGGGGGGGGG5EFFGGGGGGGGGGGGCDEC8CGGGGEDEGGFGC<E=FGGGCFGGGGGGGGGDG
@M03364:276:000000000-BLYN8:1:1101:19059:7864 1:N:0:1
ACTCCTACGGGAGGCAGCAGTGGGGAATATTGCACAATGGGCGCAAGCCTGATGCAGCCATGCCGCGTGTATGAAGAAGGCCTTCGGGTTGTAAAGTACTTTCAGCGAGGAGGAAGGCGTTGTGGTTAATAACCGCAGCGATTGACGTTACTCGCAGAAGAAGCACCGGCTAACTCCGTGCCAGCAGCCGCGGTAATACGGAGGGCGCAAGCGTTAATCGGAATTACTGGGCGTAAAGCGCACG
+
GGGGGGGGGGGGGGCGGGGGGGGGGGGGGGGGGGGGGGGGGGGGGGGGGGGGGGGGGGGGGGGGGGGGGGGGGGGGGGGGGGGGGGGGGGGGGGGGGGGGGGGGGGGEGGEGGGFGGGGGGGGGGGGGGGGGGGGGGGGGEGGGGGGGGGGGGGGGGGGGGGGGGGGGGGGGGGCFGGGGGGCGGGGGGGGGGGGEGGGGGCGGECGGGGEFGGGCFFGGGGGGGGGGGDGGGDGGGGGGDGG)
@M03364:276:000000000-BLYN8:1:1101:4969:7869 1:N:0:1
ACTCCTACGGGAGGCAGCAGTAGGGAATCTTCGGCAATGGACGAAAGTCTGACCGAGCAACGCCGCGTGAGTGAAGAAGGTTTTCGGATCGTAAAACTCTGTTGTCAGAGAAGAACAAGGGTGAGAGTGGAAAGTTCACCCCTTGACGGTATCTGACCAGAAAGCCACGGCTAACTACGTGCCAGCAGCCGCGGTAATACGTAGGTGGCAAGCGTTGTCCGGATTTATTGGGCGTAAAGCGAGC
+
GGGGGGGGGGGGGGGGGGGGGGGGGGGGGGGGGGGGGGGGGGGGGGGGGGGGGGGGGGGGGGGGGGGGGGGGGGGGGGGGGGGGGGGGGGGGGGGGGGGGGGGGGGGGGGGGGGGGGGGGGGGGFFFGGGGGGGGGGGGGCGGGGGGGGGGGGGGGGGGGGGGGGGGGGGGGGGGGGFGGGGGGGGGGGGGGGGGGGFGGGGGGGGGGGGGGGGGGGGGDEGGGEGFGGGGGGGGGGGGGGDC)
@M03364:276:000000000-BLYN8:1:1101:17699:7891 1:N:0:1
ACTCCTACGGGAGGCAGCAGTGGGGAATATTGGACAATGGGCGAAAGCCTGATCCAGCCATGCCGCGTGTGTGAAGAAGGTCTTCGGATTGTAAAGCACTTTAAGTTGGGAGGAAGGGCATTAACCTAATACGTTAGTGCTTTGACGTTACCGACAGAATAAGCACCGGCTAACTCTGTGCCAGCAGCCGCGGTAATACAGAGGGTGCAAGCGTTAATCGGAATTACTGGGCGTAAAGCGCGCG
+
GGGGGGGGGGGGGGGGGGGGGGGGGGGGGGGGGGGGGGGGGGGGGGGGGGGGGGGGGGGGGGGGGGGGGGGGGGGGGGGGGGGGGGGGGGGFFAEGGGGGGGGGGFGGGGFEFGGGGGGGGGGGGGGGGGGGFGGGEGGGGGGGGGGGGGGGGGGGGGGGGGGGGGGGGGGGGGGGGGGGGGGGGGGGGGGGGGGGGC?FGGGGGGGGGGGGGGGGGGGGGGGGGGGGGGGGGGDGGFGGGGGG
@M03364:276:000000000-BLYN8:1:1101:22784:7906 1:N:0:1
ACTCCTACGGGAGGCAGCAGTGGGGAATATTGCACAATGGGCGCAAGCCTGATGCAGCCATGCCGCGTGTATGAAGAAGGCCTTCGGGTTGTAAAGTACTTTCAGCGAGGAGGAAGGCATTAAGGTTAATAACCTTAGTGATTGACGTTACTCGCAGAAGAAGCACCGGCTAACTCCGTGCCAGCAGCCGCGGTAATACGGAGGGTGCAAGCGTTAATCGGAATTACTGGGCGTAAAGCGCACG
+
GGGGGGGGGGGGGGGGGGGGGGGGGGGGGGGGGGGGGGGGGGGGGGGGGGGGGGGGGGGGGGGGGGGGGGGGGGGGGGGGGGGGGGGGGGGGGGGFFFGGGGGGGGGGGGGGGGGGGGGGGGGGGGGGGGGGGGGGGGGGGGGGGGGGGGGGGGGGGGGGGGGGGGGGGGGEGCGFGGGFGGGGGFFGGGGGGGGGGGGGGEGDEGGGGGGFGGGGGFGGGGDGGGGGFFEFG7EE7CFDCCD5
@M03364:276:000000000-BLYN8:1:1101:10693:7908 1:N:0:1
ACTCCTACGGGAGGCAGCAGTGGGGAATATTGGACAATGGGCGAAAGCCTGATCCAGCCATGCCGCGTGTGTGAAGAAGGTCTTCGGATTGTAAAGCACTTTAAGTTGGGAGGAAGGGCATTAACCTAATACGTTAGTGCTTTGACGTTACCGACAGAATAAGCACCGGCTAACTCTGTGCCAGCAGCCGCGGTAATACAGAGGGTGCAAGCGTTAATCGGAATTACTGGGCGTAAAGCGCGCG
+
GGGGGGGGGGGGGGGGGGGGGGGGGGGGGGGGGGGGGGGGGGGGGGGGGGGGGGGGGGGGGGGGGGGGGGGGGGGGGGGGGGGGGGGGGGGGGFGGGGGGGGGDGGGGGGGGGGGGGGGFFGGGGGGGGGGGGGGGGGGGGGGGGGGGGGGGGGGGGGGGGGGGGGGGGGGGGGGGGGGGGFFGGGGGCGGGGGDGGGGDFFGGGGGGGGGGGGGDFGGGGGGGGGFFGGGGGGGGFFGDCGGG
@M03364:276:000000000-BLYN8:1:1101:25417:7932 1:N:0:1
ACTCCTACGGGAGGCAGCAGTAGGGAATCTTCGGCAATGGACGAAAGTCTGACCGAGCAACGCCGCGTGAGTGAAGAAGGTTTTCGGATCGTAAAACTCTGTTGTTAGAGAAGAACGTTAAGTAGAGTGGAAAGTTACTTAAGTGACGGTATCTAACCAGAAAGGGACGGCTAACTACGTGCCAGCAGCCGCGGTAATACGTAGGTCCCAAGCGTTGTCCGGATTTATTGGGCGTAAAGCGAGC
+
GGGGGGGGGGGGGGGGGGGGGGGGGGGGGGGGGGGGGGGGGGGGGDGGGGGGGGGGGGGGGGDGEGGGGGGGGGGGGGGGGGGGGGGGGGGGGGGGGGGGGGGGGGGGGGGGGGGGGGGGGGGGGGEFGDGFGCGGGFGGGGGGGGGGGGGGGGGGGGGGGGGGGGGGGGD:FGGGGGGGGGGGGGGGGGGGGGGGGGGGGGGGDFGGGGGGGGGGGGGGGGDGGDGGFGGGGGEGGGGGGGG<
@M03364:276:000000000-BLYN8:1:1101:16159:7938 1:N:0:1
ACTCCTACGGGAGGCAGCAGTGGGGAATATTGGACAATGGGCGAAAGCCTGATCCAGCCATGCCGCGTGTGTGAAGAAGGTCTTCGGATTGTAAAGCACTTTAAGTTGGGAGGAAGGTCATTAACCTAATACGTTAGTGCTTTGACGTTACCGACAGAATAAGCACCGGCTAACTCTGTGCCAGCAGCCGCGGTAATACAGAGGGTGCAAGCGTTAATCGGAATTACTGGGCGTAAAGCGCACG
+
GGGGGGGGGGGGGGGGGGGGGGGGGGGGGGGGGGGGGGGGGGGGGGGGGGGGGGGGGGGGGGGGGGGGGGGGGGGGGGGGGGGGGGGGGGGGFFGGGGGGGGGGGGGGGGGGGGGGGGGGGGGGGGGGGGGGGGGGGGGGGGGGGGGGGGGGGGGGGGGFFGGGGGGGGGGGGGGGGGGGGGGGGGGGGGGGGGGGGGGGGCGGGGGGGGGGGGG=CGGGGDEGGGGGGGGGGGGGGGGGGGG<
@M03364:276:000000000-BLYN8:1:1101:20974:7960 1:N:0:1
ACTCCTACGGGAGGCAGCAGTAGGGAATCTTCGGCAATGGGGGCAACCCTGACCGAGCAACGCCGCGTGAGTGAAGAAGGTTTTCGGATCGTAAAACTCTGTTGTTAGAGAAGAACGTTAAGTAGAGTGGAAAATTACTTAAGTGACGGTATCTAACCAGAAAGGGACGGCTAACTACGTGCCAGCAGCCGCGGTAATACGTAGGTCCCAAGCGTTGTCCGGATTTATTGGGCGTAAAGCGAGC
+
GGGGGGGGGGGGGGGGGGGGGGGGGGGGGGGGGGGGGGGGGGGGGGGGGGGGGGGGGGGGGGGGGGGGGGGGGGGGGGGGGGGGGGGGGGGGGGGGGGGGGGGGGGGGFGGGGGGGGGGGGGFGGGGGGGGGGGGGGGGGGGGGGGGGGGGGGGGGGGGGGGGGGGGGGGGGGGGGGGGGGGGGGGGFGFGEGGGGGGGGGGGGGGFGGGGGGGGGGGGGGEEEGGGGGGGGGGGGGGGGGGG<
@M03364:276:000000000-BLYN8:1:1101:3918:7970 1:N:0:1
ACTCCTACGGGAGGCAGCAGTGGGGAATATTGCACAATGGGCGCAAGCCTGATGCAGCCATGCCGCGTGTATGAAGAAGGCCTTCGGGTTGTAAAGTACTTTCAGCGAGGAGGAAGGCATTAAGGTTAATAACCTTAGTGATTGACGTTACTCGCAGAAGAAGCACCGGCTAACTCCGTGCCAGCAGCCGCGGTAATACGGAGGGTGCAAGCGTTAATCGGAATTACTGGGCGTAAAGCGCACC
+
FFAFGG?CC@+@@@C7FCFFFFGGGGEFGGA<9,E<F,C,EFCFGEFG7@FCC<,CCFG8FGFFDGGEDG8CGG9FAACFCD8=,=7C,BFC?EC9AFFFC5FFGEEC@FCFE:=FDFGFFE<E,5E?9?E9ACFFB,:?F,@?=DE7=FFCFFCF7FC7,@F,5@,<CF7C:,,DFEFFGGFGFCGDGGE8*=8:+395888183BCGFGGGCC8EFGGG5EGGGFGGCEGGGDGFGG:)15)
@M03364:276:000000000-BLYN8:1:1101:8412:8012 1:N:0:1
ACTCCTACGGGAGGCAGCAGTGGGGAATATTGCACAATGGGCGCAAGCCTGATGCAGCCATGCCGCGTGTATGAAGAAGGCCTTCGGGTTGTAAAGTACTTTCAGCGAGGAGGAAGGCATTAAGGTTAATAACCTTAGTGATTGACGTTACTCGCAGAAGAAGCACCGGCTAACTCCGTGCCAGCAGCCGCGGTAATACGGAGGGTGCAAGCGTTAATCGGAATTACTGGGCGTAAAGCGCACG
+
GGGGGGGGGGGGGGGGGGGGGGGGGGGGGGGGGGGGGGGGGGGEGGGGGGGGGGGGGGGGGGGGGGGGGGGGGGGGGGGGGGGGGGGGGGGGGGGGGGGGGGGGGFG=FGCFE=EE7FFGGGFFCFGGGGEF=BFFFGGGGGGGFGGGGGGGFFGGGGGGGFFFGGGGGGGGGGGGGGGGGGGGGGGGGGGGGGGGGFFGC>EGGGGGGGGGGEEEC9CFGGEGGGCFGGGGGGGGGGGGGDGD
@M03364:276:000000000-BLYN8:1:1101:16478:8021 1:N:0:1
ACTCCTACGGGAGGCAGCAGTGGGGAATATTGCACAATGGGCGCAAGCCTGATGCAGCCATGCCGCGTGTATGAAGAAGGCCTTCGGGTTGTAAAGTACTTTCAGCGAGGAGGAAGGCATTAAGGTTAATAACCTTAGTGATTGACGTTACTCGCAGAAGAAGCACCGGCTAACTCCGTGCCAGCAGCCGCGGTAATACGGAGGGTGCAAGCGTTAATCGGAATTACTGGGCGTAAAGCGCACG
+
GGGGGGGGGGGGGGGGGGGGGGGGGGGGFGGGGGGGGGGGGGGGGGGGGGGGGGGGGGGGGGGGGGGGGGGGGGGGGGGGGGGGGGGGGGGGGGGGGGGGGGFGGGGGGGGGGGGGGGGGGDGGDGGGGFFGGGGGEFGGGGGGGGGFGFGGGGGGGGGGGGGGGGGGGGGGGGGGGGGGGGGGGGGGGGGGGGGGGFGGGGGGGGGGGGGGGGGGGGGGGGGGGGGGCGFGGGGGGGGGGGC5
@M03364:276:000000000-BLYN8:1:1101:28654:8080 1:N:0:1
ACTCCTACGGGAGGCAGCAGTAGGGAATCTTCCACAATGGACGAAAGTCTGATGCAGCCATGCCGCGTGTATGAAGAAGGCCTTCGGGTTGTAAAGCACTTTCAGCGAGGAGGAAGGCATTAAGGTTAATAACCTTAGTGATTGACGTTACTCGCAGAAGAAGCACCGGCTAACTCCGTGCCAGCAGCCGCGGTAATACGGAGGGTGCAAGCGTTAATCGGAATTACTGGGCGTAAAGCGCACG
+
<FGGGGGGGGGG>FGGGCGCFFGGGGFFFFGG9FGGDFFFEGGCEGDGGGGGGGGGCGGGDECFGGGGGE,EFGGGGGGGFGGGGGGGF7=CDGGF9=EFFGGFFGGCFGCFGGG8FGCFFA<FG9FEGGAE9BF9EEFA:CDGGGEEGEGGGG7FC7FCGFDDGGFFGDDGGGGGFGGGGGGFGFGGGGDE5BCGGGCF*BCGC1BEFFFGGGGGCFGC=CGGFDCC7CFGGGGGGGGGG<<)
@M03364:276:000000000-BLYN8:1:1101:8993:8155 1:N:0:1
ACTCCTACGGGAGGCAGCAGTGGGGAATATTGCACAATGGGCGCAAGCCTGATGCAGCCATGCCGCGTGTGTGAAGAAGGTCTTCGGATTGTAAAGCACTTTAAGTTGGGAGGAAGGGCATTAACCTAATACGTTAGTGTTTTGACGTTACCGACAGAATAAGCACCGGCTAACTCTGTGCCAGCAGCCGCGGTAATACAGAGGGTGCAAGCGTTAATCGGAATTACTGGGCGTAAAGCGCGCG
+
FGGGGGGGEGGDGGGGGGGGGGGFGEGGGGFGGGGGGGGGGEEEEGGGGFFFGDGGGGGEGGGFGGGGGGGGCGGGFFFGGGGGGGGGGGGGGDEDGFGGGGG9EEGGGGEFGDFGEGGGGGGFGGGFFGFGGE?8FGGGGGGGGGGGGGGGEEFGGGGGGGFFGGGGGGGGGFGGGGGAACEFFGGGGGGGC::EGF?CGGGGGGEGGFGDEGGEGGGGDEGGGFFGGC8CDDGGFFGGDDGG
@M03364:276:000000000-BLYN8:1:1101:27390:8163 1:N:0:1
ACTCCTACGGGAGGCAGCAGTGGGGAATATTGCAAAATGGGCGCAAGCCTGATGCAGCCATGCCGCGTGTATGAAGAAGGCCTTCGGGTTGTAAAGTACTTTCAGCGAGGAGGAAGGCGTTGTGGTTAATAACCGCAGCGATTGACGTTACTCGCAGAAGAAGCACCGGCTAACTCTGTGCCAGCAGCCGCGGTAATACGGAGGGTGCAAGCGTTAATCGGAATTACTGGGCGTAAAGCGCACG
+
CFCFFG,F@FECGCGG;FGGFE9E+BFGCA,F,;,EFF9@FG@FGDFG@EE8FEACFGF<FD6C+@@@>=ECFGF9EE<FCFCF<,CC=:B?E5,5E9B,CEFGGGE::>:@B+4?FGGE7F83+:DCFDEF@,>7>F7F:<+>3,58<B+<F<7FEEF@>FF,6FFGGGG::F,C,>FGFGGFF:BFGGGCGE5=>++;*1=CDECCGFC*1/*;5:9E*88CF++<9?=F5)/>FFG35<D1
@M03364:276:000000000-BLYN8:1:1101:5217:8174 1:N:0:1
ACTCCTACGGGAGGCAGCAGTAGGGAATCTTCGGCAATGGGGGCAACCCTGACCGAGCAACGCCGCGTGAGTGAAGAAGGTTTTCGGATCGTAAAACTCTGTTGTTAGAGAAGAACGTTAAGTAGAGTGGAAAGTTACTTAAGTGACGGTATTTAACCAGAAAGCCACGGCTAACTACGTGCCAGCAGCCGCGGTAATACGTAGGTGGCAAGCGTTATCCGGATTTATTGGGCGTAAAGCGAGC
+
GGGGGGGGGGGGGGGGGGGGGGGGGGGGGGGGGGGGGGGGGGGGGGGGGGGGGGGGGGGGGGGGGGGGGGGFFGGGGGGGFGGGGGGGGGGGGGGGGGGGGGGGGGGGGGGGGGGGGGGGGGFGGGGGGGGGGGGGGGGGGGGGGGGGGGGGGGGGGGGGGGGGGGGGGGGGGGGGGGGGGGGGGGGGGGGGGGGGGGGGGGGGGGGGGGGGGGGGGGGGGGGGGGGGGGGGGGGGGGGGGGG3
@M03364:276:000000000-BLYN8:1:1101:9677:8188 1:N:0:1
ACTCCTACGGGAGGCAGCAGTGGGGAATATTGCACAATGGGCGCAAGCCTGATGCAGCCATGCCGCGTGTATGAAGAAGGCCTTCGGGTTGTAAAGTACTTTCAGCGAGGAGGAAGGTGTTGTGGTTAATAACCGCAGCAATTGACGTTACTCGCAGAAGAAGCACCGGCTAACTCCGTGCCAGCAGCCGCGGTAATACGGAGGGTGCAAGCGTTAATCGGAATTACTGGGCGTAAAGCGCACG
+
GGGGGGGGGGGGGGGGGGGGGGGGGGGGGGGGGGGGGGGGGGGGGGGGGGGGGGGGGFGGGGFGGGGGGGGGGGGGGGGGGGGGGGGGGCGGGGGGGGGGGGGGGGGGGGDEGGFGGGGGGGGGGFGGFGCFGGGFDGEGGGGGGGGGGGGGFGGGGGGGGGGGGGFGGGDGGGGGGGGFDGFGGGGGGDGGGGGGGGGGGCEGGGGG?CF5CGEGDFGGGEGFCGGGGGGGGGGDGG75CDG5
@M03364:276:000000000-BLYN8:1:1101:17476:8190 1:N:0:1
ACTCCTACGGGAGGCAGCAGTAGGGAATCTTCGGCAATGGGGGCAACCCTGACCGAGCAACGCCGCGTGAGTGAAGAAGGTTTTCGGATCGTAAAACTCTGTTGTTAGAGAAGAACGTTAAGTAGAGTGGAAAGTTACTTAAGTGACGGTATCTAACCAGAAAGGGACGGCTAACTACGTGCCAGCAGCCGCGGTAATACGTAGGTCCCAAGCGTTGTCCGGATTTATTGGGCGTAAAGCGAGC
+
GGGGGGGGGGGGGGGGGGGGGGGGGGGGGGGGGGGGGGGGGGGGGGGGGGGGGGGGGGGGGGGGGGGFGGGFGGCGGFGGGGGGGGGCFCGGCGGGFGGGGGGGGGGGGGFFFFGGEGGGGFFFFGFFGGD9FFFGAFFFGGFFFCAFGGCEFFDFDCCEGGFDGEGCFGGEFGGGGFG<<F7BFCEGGGDEEGEE>9+9CF9E@EFGF7FF=EEEGGCCEG5C=9FGCAE5*92>C>FGGDD)
@M03364:276:000000000-BLYN8:1:1101:8986:8191 1:N:0:1
ACTCCTACGGGAGGCAGCAGTGGGGAATATTGCACAATGGGCGCAAGCCTGATGCAGCCATGCCGCGTGTATGAAGAAGGCCTTCGGGTTGTAAAGTACTTTCAGCGAGGAGGAAGGCATTAAGGTTAATAACCTTAGTGATTGACGTTACTCGCAGAAGAAGCACCGGCTAACTCCGTGCCAGCAGCCGCGGTAATACGGAGGGTGCAAGCGTTAATCGGAATTACTGGGCGTAAAGCGCACG
+
GGGGGGGGGGGGGGGGGGGGGGGGGGGGGGGGGGGGGGGGGGGGGGGGGGGGGGGGGGGGGGGGGGGGGGGGGGGGGGGGGGGGGGGGGGGGGGGGGGGGGGGGGGGDGGDGGGGGGGGGGGGGGGGGGGGGGGGGGGGGGGGGGGGGGGGGGGGGGGGGGGGFGGGGGGGGGGGGGGGGGGGGGGGGGGGGGGGGGGGGGGGGGGGGGGGGGGGGGGGGGGGGGGGGGGGGGGGGGGGGDGG5
@M03364:276:000000000-BLYN8:1:1101:16534:8229 1:N:0:1
ACTCCTACGGGAGGCAGCAGTAGGGAATCTTCGGCAATGGGGGCAACCCTGACCGAGCAACGCCGCGTGAGTGAAGAAGGTTTTCGGATCGTAAAACTCTGTTGTTAGAGAAGAACGTTAAGTAGAGTGGAAAGTTACTTAAGTGACGGTATCTAACCAGAAAGGGACGGCTAACTACGTGCCAGCAGCCGCGGTAATACGTAGGTCCCAAGCGTTGTCCGGATTTATTGGGCGTAAAGCGAGC
+
GGGGGGGGGGG@FGGGGGGGGGGGGGGGGGGGGGGGGGGGGGGGGGGGGGGGGGGGGGGGGGGGGGGGGGGGGGGGGGGGGGGGGGGGGGGGGGGGGGGGGGGGGFGGGGGGGGGGGGGGFGGGGGGGGGGGGGGGGGGGFGFGGDFGGFGGGGGGGGGGGDFGGGGGDGGGGGGGGGGGGGGGGGGGGGGGGGGGGGGGGGFGGGGCEFGGGGGGGEGEEGCCGGGGGGGF:3CECCFGGDG)
@M03364:276:000000000-BLYN8:1:1101:24705:8270 1:N:0:1
ACTCCTACGGGAGGCAGCAGTGGGGAATATTGCACAATGGGCGCAAGCCTGATGCAGCCATGCCGCGTGTATGAAGAAGGCCTTCGGGTTGTAAAGTACTTTCAGCGAGGAGGAAGGCATTAAGGTTAATAACCTTAGTGATTGACGTTACTCGCAGAAGAAGCACCGGCTAACTCCGTGCCAGCAGCCGCGGTAATACGGAGGGTGCAAGCGTTAATCGGAATTACTGGGCGTAAAGCGCACG
+
GGGGGGFGGGGGGGGGGGFGGGGGGGGGGGGGGGGGGGGGGFGGGDGG7FE8FGGGGGGGGGGGGGGGGBFFGFCFFGGGGGGGGFDGGGGGGGGGGGGGFGGGGFGEFGFGGGFFGGGFGGGGGGGGFGGG?G9F?DFF9FGGGFGFGFEGFBFGGGGFFCFGGFGGGGGGGGGEGGGGGGGGGGDFGGGGGGDCFGGGGEGGG>E>8FGFGCG*=CCFGE8FGEFF?FFGGCECDFFCGGGC
@M03364:276:000000000-BLYN8:1:1101:9181:8275 1:N:0:1
ACTCCTACGGGAGGCAGCAGTAGGGAATCTTCGGCAATGGGGGCAACCCTGACCGAGCAACGCCGCGTGAGTGAAGAAGGTTTTCGGATCGTAAAACTCTGTTGTTAGAGAAGAACGTTAAGTAGAGTGGAAAGTTACTTAAGTGACGGTATCTAACCAGAAAGGGACGGCTAACTACGTGCCAGCAGCCGCGGTAATACGTAGGTCCCAAGCGTTGTCCGGATTTATTGGGCGTAAAGCGAGC
+
GGGGGGGGGGGGGGGGGGGGGGGGGGGGGGGGGGGGGGGGGGGGGGGGGGGGGGGGGGGGGGGGGGGGGEGGGGGGGGGGGGGGGGGGFGGGGGGGGGGGGGGGGGGGGGGGGGGGGGGGGGGGGGGGGGGGGGGGGGGGGGGGGGGGGGGGGGGGGGGGGGFGGGGGGGGGGGGGGGGGGGGGGGGGGGGGGGGGGGGGGGGGGGGGGGGGGGGGGGGFEGGGGGGGGGGGGDGGGGGGGGGD
@M03364:276:000000000-BLYN8:1:1101:15390:8322 1:N:0:1
ACTCCTACGGGAGGCAGCAGTGGGGAATATTGGACAATGGGCGAAAGCCTGATCCAGCCATGCCGCGTGTGTGAAGAAGGTCTTCGGATTGTAAAGCACTTTAAGTTGGGAGGAAGGGCATTAACCTAATACGTTAGTGCTTTGACGTTACCGACAGAATAAGCACCGGCTAACTCTGTGCCAGCAGCCGCGGTAATACGGAGGGTGCAAGCGTTAATCGGAATTACTGGGCGTAAAGCGCACG
+
GGGGGGGGGGGGGGGGGGGGGGGGGGGGGGGGFGGGGGGGGGGGGGGGGGGGGGGGGGGGGGGGGGGGGGGGGGGGGGGGGGGGGGGGGGGGFFGGGGGGGGGGGGGGGGGGGGGGGGGGGGGGGGGGGGGGGGGGGGGGGGGGGGGGGGGGGGGGGFFGGGGGGGGGGGGGGGGGGGGGGGGGGGGFFGGGGGGGGGGGEEGGGGGGGGGGGGGGGGGGGGGGGGGGGGGGGGGGGFCDDGG<
@M03364:276:000000000-BLYN8:1:1101:4814:8339 1:N:0:1
ACTCCTACGGGAGGCAGCAGTGGGGAATATTGCACAATGGGCGCAAGCCTGATGCAGCCATGCCGCGTGTATGAAGAAGGCCTTCGGGTTGTAAAGTACTTTCAGCGAGGAGGAAGGCATTAAGGTTAATAACCTTGGTGATTGACGTTACTCGCAGAAGAAGCACCGGCTAACTCCGTGCCAGCAGCCGCGGTAATACGGAGGGTGCAAGCGTTAATCGGAATTACTGGGCGTAAAGCGCACG
+
GGGGGGGGGGGGGGGGGGGGGGGGGGGGGGGGGGGGGGGGGGGGGGGGGGGGGGGGGGGGGGGGGGGGGGGGGGGGGGGGGGGGGGGGGGGGGGGGGGGGGGGGGGGGGGGGGGGGGGGGGGGGGGGCFGGGGFGGGGFGGGGGGGGGGGGGGGGGGGGGGGGGGGGGGGGGGFFGGGFGGGGGFCF7EGGGGGEDFGGGEGGGGGGGGGFFGGGDGFFCEEGGGGGGGFFGDGGGGGGGC5C5
@M03364:276:000000000-BLYN8:1:1101:11875:8348 1:N:0:1
ACTCCTACGGGAGGCAGCAGTGGGGAATATTGCACAATGGGCGCAAGCCTGATGCAGCCATGCCGCGTGTATGAAGAAGGCCTTCGGGTTGTAAAGTACTTTCAGCGAGGAGGAAGGCATTAAGGTTAATAACCTTAGTGATTGACGTTACTCGCAGAAGAAGCACCGGCTAACTCCGTGCCAGCAGCCGCGGTAATACGGAGGGTGCAAGCGTTAATCGGAATTACTGGGCGTAAAGCGCACG
+
GGGGGGGGGGGGGGGGGGGGGGGGGGGGGGGGGGGGGGGGGGGGGGGGGGGGGGGGGGGGGGGGGGGGGGGGGGGGGGGGGGGGGGGGGGGGGGGGGGGGFGGGGGGDGGGGGGGGGGGGGGGGGGGGGGGGGFGGGGGGGGGGGGGGGGGGGGGGGGGGGGGGGGGGGGGGGGGGGGGGGGGGGGGGGGGGGGDGGGGGGEGGGGGDGGGGGGGGGGGGGGGGGGGGGGGGGDGGGGGGDDGC
@M03364:276:000000000-BLYN8:1:1101:3072:8361 1:N:0:1
ACTCCTACGGGAGGCAGCAGTGGGGAATATTGCACAATGGGCGCAAGCCTGATGCAGCCATGCCGCGTGTATGAAGAAGGCCTTCGGGTTGTAAAGTACTTTCAGCGAGGAGGAAGGCGTTGTGGTTAATAACCGCAACGATTGACGTTACTCGCAGAAGAAGCACCGGCTAACTCCGTGCGAGCAGCCGCGGTAATACGGAGGGTGCAAGCGTTAATCGGAATTACTGGGCGTAAAGCGCACG
+
GGGGGGGGGGGGGGGGGGGGGGGGGGGGGGGGGGGGGGGGGFGGGGCGGFGGGGGGGFGGGGGGGGGGGGG9FGGGGGGECEC8FGG7FBFGGGGGGGGGGGGGGFG+@ECFGGFDFGC4>FFGGCGGFDFGDGGDEEG7>+>CFFFCFF@CCCCBFEG?7:FFBGGGGGGGGGFF,;FGC*4::@ECFGC>58EEF9BBE?CGEEGE02CCE8*;C+<EE5:=?F7FEGGGGD7=FGGD3/>5
@M03364:276:000000000-BLYN8:1:1101:24087:8361 1:N:0:1
ACTCCTACGGGAGGCAGCAGTGGGGAATATTGGACAATGGGCGAAAGCCTGATCCAGCCATGCCGCGTGTGTGAAGAAGGTTTTCGGATTGTAAAGCTCTATGTTGGGGGAAGAAGGATTAACATAATACAATATTGTGTTTATGTCAGCCACAGACTAGAAACAGCCTCAAACTGTGTTACCAGCAGCGGCACTACAGAGGGTGTACGCGCGTATCTCGAGATTTCTGCGTAAAAAGCGCGCG
+
FGFGGGGGEGD@::FEGGGGG@FGDGGGGGG9F9FGGGGGGFGDGG@FGGGGDC<FEG@F<FFGGGGGG:<,,,C,,,:,C,5,97+,844CF,<<FFEG,5,,<,,>+6=F+4,448,8,,8,,8,5,,,,,,58?57F,,,,8,,,,,,,8,,8,,8,,,@<,5,3,8<,383533,,,33@;D,>@C****6?2,,,?**1=4,,*4**3**/*12*+***11++0+221**+*197C7))
@M03364:276:000000000-BLYN8:1:1101:7287:8362 1:N:0:1
ACTCCTACGGGAGGCAGCAGTAGGGAATCTTCGGCAATGGACGAAAGTCTGACCGAGCAACGCCGCGTGAGTGAAGAAGGTTTTCGGATCGTAAAACTCTGTTGTTAGAGAAGAACAAGGATGAGAGTAAAAAGTTCATCCCTTGACGGTATCTAACCAGAAAGCCACGGCTAACTACGTGCCAGCAGCCGCGGTAATACGTAGGTGGCAAGCGTTGTCCGGATTTATTGGGCGTAAAGCGAGC
+
GGGGGGGGGGGGGGGGGGGGGGGGGGGGGGGGGGGGGGGGGGGGGGGGGGGGGGGGGGGGGGGGGGGGGGGGGGGGGGGGGGGGGGGGGGGGGGGGGGGGGGGGGGGGGGGGGGGGGGGGGGGGGGGGGGGGGGGGGGGGGGGGGGGGGGGGGGGGGGGGGGGGGGCGGGGGGGGGGGGGGGGGGGGFGFGGGGGGGGGGGGGGGGFGGGGFGGEGEGGGGGGGGGGGGGGGGGEGGGGGGGG<
@M03364:276:000000000-BLYN8:1:1101:26662:8369 1:N:0:1
ACTCCTACGGGAGGCAGCAGTGGGGAATATTGGACAATGGGCGAAAGCCTGATCCAGCCATGCCGCGTGTGTGAAGAAGGTCTTCGGATTGTAAAGCACTTTAAGTTGGGAGGAAGGGCATTAACCTAATACGTTAGTGCTTTGACGTTACCGACAGAATAAGCACCGGCTAACTCTGTGCCAGCAGCCGCGGTAATACAGAGGGTGCAAGCGTTAATCGGAATTACTGGGCGTAAAGCGCGCG
+
GGGGGGGGF7FFGGGGGGD8F,E@:@FG@FG9FFFFDGFDDFDEGGCGGGGG9FGFGGGGGGFGGGGFGE@FGGGCFFGGGGF?EFGGGGGGGGGGGGGGFFFGGBFGDGFEGGGFGGGFEGGGGGGGGGGGGGGGGGGGGGDCFGDFGGGFGGGGG@EGGGGGGFGGGGGEGFGGGGGGGGGGGGCGGGGGGGGGGGGGGGGGCCEGGGGFGG5EGGGGDGGGGFGGGG5=3CGEFFCDCGDD
@M03364:276:000000000-BLYN8:1:1101:12455:8371 1:N:0:1
ACTCCTACGGGAGGCAGCAGTGGGGAATATTGCACAATGGGCGCAAGCCTGATGCAGCCATGCCGCGTGTATGAAGAAGGCCTTCGGGTTGTAAAGTACTTTCAGCGAGGAGGAAGGCGTTGTGGTTAATAACCGCAGCGATTGACGTTACTCGCAGAAGAAGCACCGGCTAACTCCGTGCCAGCAGCCGCGGTAATACGGAGGGTGCAAGCGTTAATCGGAATTACTGGGCGTAAAGCGCACG
+
GGGGGGGCFGGGGCGGGGGGGGGGGGGGGGGGGFFGGGGGGGGDCGGGGGGGGGGGGGGGGGGGGGGEGGFGGGAGG?FFGFGGGGGGGGGGGGGGGGGGGGFFGGGFGGEGGGDGGGGGGGGGGFFGGGGGG=@FEEGGDFGFGCFGGGGGGGGFECFGCDGGGGGEEGGDGFEGGGGFGGGGGGGGGGGGGGEGGGGGGEGGGGGDGGGGGGD8FGGGGGGGGGGGGGGGGGEE7FGGDCD3
@M03364:276:000000000-BLYN8:1:1101:7594:8372 1:N:0:1
ACTCCTACGGGAGGCAGCAGTGGGGAATATTGCACAATGGGCGCAAGCCTGATGCAGCCATGCCGCGTGTATGAAGAAGACCTTCGGGTTGTAAAGTACTTTCAGCGAGGAGGAAGGCGTTGTGGTTAATAACCGCAGCGATTGACGTTACTCGCAGAAGAAGCACCGGCTAACTCCGTGCCAGCAGCCGCGGTAATACGGAGGGTGCAAGCGTTAATCGGAATTACTGGGCGTAAAGCGCACG
+
GGGGGGGGGGGGGGGGGGGGGGGGGGGGGGGGGGGGGGGGGGGGGGGGGGGGGGGGGGGGGGGGGGGGGGGGGGGGGGG,FFGGGGGGGGGGGGGGGGGGGGGGGGGGGGGGGDGGGGGGGGGGGGGGGGGGFGGGGGGGGGGGGGGGGGGFGGGGGGGGGGGGGGFGGGGGGGGGGGGGGGGGGFFGGGGECGDGGFGGGGGGGGGGGGGGGGGGGGGGGGGGGGGGGGGGGGGGGGFGG:D9
@M03364:276:000000000-BLYN8:1:1101:16562:8379 1:N:0:1
ACTCCTACGGGAGGCAGCAGTGGGGAATATTGCACAATGGGCGCAAGCCTGATGCAGCCATGCCGCGTGTATGAAGAAGGCCTTCGGGTTGTAAAGTACTTTCAGCGAGGAGGAAGGCGTTGTGGTTAATAACCGCAGCGATTGACGTTACTCGCAGAAGAAGCACCGGCTAACTCCGTGCCAGCAGCCGCGGTAATACGGAGGGTGCAAGCGTTAATCGGAATTACTGGGCGTAAAGCGCACG
+
GGGGGGGGGGGGGGGGGGGGGGGGGEGGGGGGGGGGGGGGGGGGGGGGGGGGGGGGGGCGGGGGGGGGGGGGGGGGGGGGFFGGGGGGGGGGGGGGGAFGGGGGCDF7CFFGGGGGGGGGGGFGGGGGGGFGGGGGGDGEDDFGFGGGGGGGGG>@CF<BFEBFGGFGECFEFGGGGGFGCFDFG?E7;EEGGG8;CGCGGGGGGGGGFCEGECCEDCFG5A;F6@:C:FFC)1/:9FGGGD3C
@M03364:276:000000000-BLYN8:1:1101:27492:8384 1:N:0:1
ACTCCTACGGGAGGCAGCAGTAGGGAATCTTCGGCAATGGGGGCAACCCTGACCGAGCAACGCCGCGTGAGTGAAGAAGGTTTTCGGATCGTAAAACTCTGTTGTTAGAGAAGAACGTTAAGTAGAGTGGAAAGTTACTTAAGTGACGGTATCTAACCAGAAAGGGACGGCTAACTACGTGCCAGCAGCCGCGGTAATACGTAGGTCCCAAGCGTTGTCCGGATTTATTGGGCGTAAAGCGAGC
+
GGGGGFGGGGGGGGGGGGGGGGGGGGGGGGGGGGGGGGGGGGGGEFFGGGGGGGGGGDGGGEGGGGGFGGGGGGGGGGGGFGGGGGGDGGGGGGGGGFGGGGGGGGGGGGGGGGGGGDGGGGBFGFGGGGGGGFGGFGGGGGGGFFGGDGGFFGGFEFGFGGGGF:FCGCFEGGGGGG7<:E7;CCEFFGGDE*1:ECFFGBFGGGFGGGGGGGGGGGGGG=;E=CCGE9FGGGGGGGGGG33)
@M03364:276:000000000-BLYN8:1:1101:23151:8402 1:N:0:1
ACTCCTACGGGAGGCAGCAGTGGGGAATATTGCACAATGGGCGCAAGCCTGATGCAGCCATGCCGCGTGTATGAAGAAGGCCTTCGGGTTGTAAAGTACTTTCAGCGAGGAGGAAGGCATTAAGGTTAATAACCTTGGTGATTGACGTTACTCGCAGAAGAAGCACCGGCTAACTCCGTGCCAGCAGCCGCGGTAATACGAAGGGTGCAAGCGTTAATCGGAATTACTGGGCGTAAAGCGCACG
+
GGGGGGGGGGGGGGGGGGGGGGGGGGGGGGGGGGGGGGGGGGGGGGGGGGGGGGGGGGGGGGGGGGGEGGGGGGGGGGGGGGGGGGGGAFGGCFGGGGGGGGGGGGG:FDGGGGGGGGFEGGGGFGGGGGGGGGGGGGGGFGGFGGGGGGGGGGGGDGFGFGGGGGGGGGGGGGGGGGGGGGGGGGGGGGGGGGGGGGGG58CGCFGGGGGGGEGGGGGGGDGGGGGGF?=FGDGGGGGGGGG3
@M03364:276:000000000-BLYN8:1:1101:21094:8415 1:N:0:1
ACTCCTACGGGAGGCAGCAGTAGGGAATCTTCGGCAATGGGGGCAACCCTGACCGAGCAACGCCGCGTGAGTGAAGAAGGTTTTCGGATCGTAAAACTCTGTTGTTAGAGAAGAACGTTAAGTAGAGTGGAAAGTTACTTAAGTGACGGTATCTAACCAGAAAGGGACGGCTAACTACGTGCCAGCAGCCGCGGTAATACGTAGGTCCCAAGCGTTGTCCGGATTTATTGGGCGTAAAGCGAGC
+
GGGGGGGGGGGGGGGGGGGGGGGGGGGGGGGGGGGGGGGGGGGGGGGGGGGGGGGGGGGGGGGGGGGGGGGGGGGGGGGGGGGGGGGGGGGGGGGGGGGGGGGGGGGGGGGGGGGGGGGGGGDFGFGGGGGGGGGGGGGGGGGGFGGCGGGGGGGGGGFGGFGGGGGGGGGGGCFGGGGGGGGGGGGGGGGGGGGDGGGGGGGGGGGGGGGGGGGGGGGGGGEGEGGFGGGGGDGDGFGGGCC9
@M03364:276:000000000-BLYN8:1:1101:20988:8427 1:N:0:1
ACTCCTACGGGAGGCAGCAGTAGGGAATCTTCCACAATGGACGAAAGTCTGATGGAGCAACGCCGCGTGAGTGAAGAAGGTTTTCGGATCGTAAAACTCTGTTGTTAGAGAAGAACGTTAAGTAGAGTGGAAAGTTACTTAAGTGACGGTATCTAACCAGAAAGGGACGGCTAACTACGTGCCAGCAGCCGCGGTAATACGTAGGTCCCAAGCGTTGTCCGGATTTATTGGGCGTAAAGCGAGC
+
GGGGGGGGGGGGGGGGGGGGGGGGGGGGGGGGGGGGGGGGGGGGGGGGGGGGGGGGGGGGGGGGGGGGGGGGGGGGGGGGGFGGGGGGGGGGGGGGGGGGGGGGGGGGGGGGGGGFGGGGGGGGGGGGGGGGGGFFGFGGGGGGGGGGGGGGGGGDGGGGGGGGGGGGGGGGGGGGGGGGDCGGGGGGGGGGGGGGGGGGGGGGGGGGGGGGGGGGGGGGDGGEGEFFGGGGGGCGGGGGGGD)
@M03364:276:000000000-BLYN8:1:1101:16978:8427 1:N:0:1
ACTCCTACGGGAGGCAGCAGTAGGGAATCTTCCACAATGGACGAAAGTCTGATGGAGCAACGCCGCGTGAGTGAAGAAGGTTTTCGGATCGTAAAACTCTGTTGTTGGAGAAGAATGTATCTGATAGTAACTGATCAGGTAGTGACGGTATCCAACCAGAAAGCCACGGCTAACTACGTGCCAGCAGCCGCGGTAATACGTAGGTGGCAAGCGTTGTCCGGATTTATTGGGCGTAAAGCGAGCG
+
GGGGGGGGGGGGGGGGGGGGGGGGGGGGGGGGGGGGGGGGGGGGGGGGGGGGGGGGGGGGGGGGGGGGGCFFGGGGGGGGGGGGGGGGGGGGGGGGGGGGGGGGGFGGGGGGGFFGGGGGGGGGGGGGGGGGGGGFGGGGGGGGGGGGGGGGGGGGGGGGGGGGGGGGGGGGGGGGFGGGGGGGGGGGFEGGGGGGGGGGGGGGGGGGGGGGGGGGGGGGGGGCFFGGGGGGGGGGGGGGGGG<
@M03364:276:000000000-BLYN8:1:1101:12009:8430 1:N:0:1
ACTCCTACGGGAGGCAGCAGTGGGGAATATTGCACAATGGGCGCAAGCCTGATGCAGCCATGCCGCGTGTATGAAGAAGGCCTTCGGGTTGTAAAGTACTTTCAGCGAGGAGGAAGGCGTTGTGGTTAATAACCGCAGCGATTGACGTTACTCGCAGAAGAAGCACCGGCTAACTCCGTGCCAGCAGCCGCGGTAATACGGAGGGTGCAAGCGTTAATCGGAATTACTGGGCGTAAAGCGCACG
+
GGGGGGGGGGGGGGGGGGGGGGGGGGGGGGGGGGGGGGGGGGGGGGGGGGGGGGGGGGGGGGGGGGGGGGGGGGGGGGGGGGGGGGGGGGGGGGGGGGGGGGGGGGGGGGFGGGGGGGGGGGGGGGGGGGGGGGGGGGGGGGGGGGGGGGGGGGGGGGGGGGGGGGGGGGGGGGGGGGGGGGGGGGGGGGGGGGGGGGGGGEGGGGGGGGGGGGGGGGFGGGGGGGGGCCCFGGGGGGFGGG35
@M03364:276:000000000-BLYN8:1:1101:6436:8464 1:N:0:1
ACTCCTACGGGAGGCAGCAGTGGGGAATATTGGACAATGGGCGAAAGCCTGATCCAGCCATGCCGCGTGTGTGAAGAAGGTCTTCGGATTGTAAAGCACTTTAAGTTGGGAGGAAGGGCATTAACCTAATACGTTAGTGCTTTGACGTTACCGACAGAATAAGCACCGGCTAACTCCGTGCCAGCAGCCGCGGTAATACGGAGGGTGCAAGCGTTAATCGGAATTACTGGGCGTAAAGCGCACG
+
GGGGGGGGGGGGGGGGGGGGGGGGGGGGFGGGGGGGGGGGGGGGGGGGGGGGGGGGGGGGGGGGGGGGGGGGGGGGGGGGGGGGGGGGGGGGGGGGGGGGGGGGGGGGGGGGGGGGCFGGGGGGGGGGGGGGGCGGGGGFGGG<EGGGGGGGGGGGGGGGGGGGGGFGGGGGGGGGGGGGGFGGGGGGGDGGGGGGGGGGGGCEGGGGGGGGGGEE5:FGGCGGGGFG?CGGGGGGG77DDCC<
@M03364:276:000000000-BLYN8:1:1101:14409:8467 1:N:0:1
ACTCCTACGGGAGGCAGCAGTGGGGAATATTGCACAATGGGCGCAAGCCTGATGCAGCCATGCCGCGTGTATGAAGAAGGCCTTCGGGTTGTAAAGTACTTTCAGCGAGGAGGAAGGCATTAAGGTTAATAACCTTAGTGATTGACGTTACTCGCAGAAGAAGCACCGGCTAACTCCGTGCCAGCAGCCGCGGTAATACGGAGGGTGCAAGCGTTAATCGGAATTACTGGGCGTAAAGCGCACG
+
GGGGGGGGGGGGGGGGGGGGGGGGGGGGGGGGGGGGGGGGGGGGGGGGGGGGGGGGGGGGGGGGGGGGGGGGGGGGGGGGGGGGGGGGGGGGGGGGGGGGGGGGGGGGGGGGGGFGGGGGGGGGGGGGGGGGGGGGGGGGGGGGGGGGGGGGGGGGFGGGGGGGGGGGGGGGGGGGGGGGGGGGGGGGGGGGGGGGGGGGGCGGGGGGGGGGGGGGGGGGGEGGGGGGGGGGGGGGGGGGGGGC
@M03364:276:000000000-BLYN8:1:1101:9608:8475 1:N:0:1
ACTCCTACGGGAGGCAGCAGTGGGGAATATTGCACAATGGGCGCAAGCCTGATGCAGCCATGCCGCGTGTATGAAGAAGGCCTTCGGGTTGTAAAGTACTTTCAGCGAGGAGGAAGGCATTAAGGTTAATAACCTTGGTGATTGACGTTACTCGCAGAAGAAGCACCGGCTAACTCCGTGCCAGCAGCCGCGGTAATACGGAGGGTGCAAGCGTTAATCGGAATTACTGGGCGTAAAGCGCACG
+
GGGFGGFGGGGEGGGGGGGG<@EFFCCFGGGGGGGCFFGFCGGGGGGGGDFFFGFDGG@CCFGGGECFGGGDEGFGGDFGEE<FFFGEGGGGFGCGG9?FGFGGGEF7CG@FGEGGGGCEGEGGGGG<EFDADDEDG8?F9FCAFAFGGGGGGGGEGGFGGGGFGCCFFGGGFGFA@CC7FGGF*?CGE>5:E:C@FCGEE*B*8CE5EFGGGGCCF99::CGGGEGGFEFGGGG*1C>DGDD)
@M03364:276:000000000-BLYN8:1:1101:22370:8485 1:N:0:1
ACTCCTACGGGAGGCAGCAGTGGGGAATATTGCACAATGGGCGCAAGCCTGATGCAGCCATGCCGCGTGTATGAAGAAGGCCTTCGGGTTGTAAAGTACTTTCAGCGAGGAGGAAGGCATTAGGGTTAATAACCTTAGTGATTGACGTTACTCGCAGAAGAAGCACCGGCTAACTCCGTGCCAGCAGCCGCGGTAATACGGAGGGTGCAAGCGTTAATCGGAATTACTGGGCGTAAAGCGCACG
+
GGGGDFFFGGGGEFGGGGFGGGGGGGGGFFGGFGGGGGGGEGGGGEGGGGGCFGGGGGGGGGGGGGGEGEFFGGGGFGFFEFGGGGGGFGGGCAEGGGGGGGGGGEFDGGGGGGFFEFGGGFGGGGGFGGGGCFGGGGGGGGFG9<FFGGGGGEGGGDDGGGGDDDFGDGGGGGGDFGFFGGGGG@FGFGGGGGDEGGG8E*:77B>CGGFGGGGEGGGGGG8CC@7EGGCGGGGGGGGCDGG)
@M03364:276:000000000-BLYN8:1:1101:27639:8485 1:N:0:1
ACTCCTACGGGAGGCAGCAGTGGGGAATATTGGACAATGGGCGAAAGCCTGATCCAGCCATGCCGCGTGTGTGAAGAAGGTCTTCGGATTGTAAAGCACTTTAAGTTGGGAGGAAGGGCATTAACCTAATACGTTAGTGCTTTGACGTTACCGACAGAATAAGCACCGGCTAACTCTGTGCCAGCAGCCGCGGTAATACAGAGGGTGCAAGCGTTAATCGGAATTACTGGGCGTAAAGCGCGCG
+
GACAFFGGD;@FFGDG7CCFED@GGGGCFGFGFEGGDGGGGFBFEGGGEGGFGFEFD,DFGD<FEEGGCFGGC,?F9FGGGGGGFFCFEECFFGA<FEF<FGFGFGGFG7<C:+BFFCFGGGGGGGGGCFGGGDCDEEFGGCEGFGDFGGEGGGFG=<<FGFFFGCFGGGGG@FC9FFGGGGGFG88F>EGGGEGGGGGG?GFCCCCE?FFGD:E5CGGGCC*CGFGGF?FFCDC=CD*9CDGC
@M03364:276:000000000-BLYN8:1:1101:18910:8495 1:N:0:1
ACTCCTACGGGAGGCAGCAGTAGGGAATCTTCGGCAATGGACGAAAGTCTGACCGAGCAACGCCGCGTGAGTGAAGAAGGTTTTCGGATCGTAAAGCTCTGTTGTAAGAGAAGAATGTGTGTGAGAGTGGAAAGTTCACACAATGACGGTAACTTACCAGAAAGGGACGGCTAACTACGTGCCAGCAGCCGCGGTAATACGTAGGTCCCAAGCGTTGTCCGGATTTATTGGGCGTAAAGCGAGC
+
GGGGGGGGGGGGGGGGGGGGGGGGGGGGGGGGGGGGGGGGGGGGGGGGGGGGGGGGGGDGGGGGGGGGGGGGGGGGGGGGGGGGGGGGGGGGGGGGGGGGGGGGGGGGGGGGGGGGGGGGGGGFGGGGGGGGGGGGGGGGGGGGGGGGGGGGGGGGGGGGGGGGGGGGGGGGGGGGGGGGGGGGGGGGGGGGGGGGGGGGGGFGGGGFGGGGGGGGGGGGGGEDGGGGGGGFFG5=DFGGGDG)
@M03364:276:000000000-BLYN8:1:1101:4068:8565 1:N:0:1
ACTCCTACGGGAGGCAGCAGTGGGGAATATTGCACAATGGGCGCAAGCCTGATGCAGCCATGCCGCGTGTATGAAGAAGGCCTTCGGGTTGTAAAGTACTTTCAGCGAGGAGGAAGGCATTAAGGTTAATAACCTCAGCAATTGACGTTACTCGCAGAAGAAGCACCGGCTAACTCCGTGCCAGCAGCCGCGGTAATACGGAGGGTGCAAGCGTTAATCGGAATTACTGGGCGTAAAGCGCACG
+
GGGGGGGGGGGGGGGGGGGGGGGGGGGGGGGGGGGGGGGGGGGGGGGGGGGGGGGGGGGGGGGGGGGGGEFGGGGGGGGGGGGGGGGG<FGFFGGGGGGGGGGGGGGGGGGGGGGGEGGGGGGGGGGGGGGGGGCFGGGGGGFFGGGE?FFGGDGGFGGGGGGGGFCFGGGGGGGGGGGGDGGGGGGGGGGGGGGGGGGGG>EGGEGGFFGGGGGGGGCFGGGGGF?<?+:C35:=DCFGGGG5
@M03364:276:000000000-BLYN8:1:1101:9196:8588 1:N:0:1
ACTCCTACGGGAGGCAGCAGTAGGGAATCTTCGGCAATGGGGGCAACCTTGACCGAGCAACGCCGCGTGAGTGAAGAAGGTTTTCGGATCGTAAAACTCTGTTGTTAGAGAAGAACGTTAAGTAGAGTGGAAAATTACTTAAGTGACGGTATCTAACCAGAAAGGGACGGCTAACTACGTGCCAGCAGCCGCGGTAATACGTAGGTCCCAAGCGTTGTCCGGATTTATTGGGCGTAAAGCGAGC
+
GGGGGGGGGGGGGGGGGGGGGGGGGGGGGGGGGGGGGGGGGGGGGGGGGGGGGGGGGGGGGGGGGGGGGGGGGGGGGGGGGGGGGGGGGGGGGGGGGGGGGGGGGGGGGGGGGGGGGGGGGGGGGGGGGGGGGGGGGGGGGGGGGGGGGGGGGGGGGGGGGGGGGGGGGGDGGGGGGGGGGGGGGGGGGGGGGGEGGGGGGGGGGGGGGGGGGGGDGGGGGGGGGGCFGFGFGDGGGFGGGGG3
@M03364:276:000000000-BLYN8:1:1101:17959:8597 1:N:0:1
ACTCCTACGGGAGGCAGCAGTAGGGAATCTTCGGCAATGGACGAAAGTCTGACCGAGCAACGCCGCGTGAGTGAAGAAGGTTTTCGGATCGTAAAACTCTGTTGTTAGAGAAGAACAAGGATGAGAGTAAAACGTTCATCCCTTGACGGTATCTAACCAGAAAGCCACGGCTAACTACGTGCCAGCAGCCGCGGTAATACGTAGGTGGCAAGCGTTGTCCGGATTTATTGGGCGTAAAGCGATC
+
GGGGGGGGGGGGGGGGGGGGGGGGGGGGFGGGGGGGGGGGGGGGGGGGGGGGGFGGGGGGCGGGGGGGGDGGGGGGGEFGFGGGGDGGGDGGGGGGGGGGGGGGGGFGGGFGGGGGGGGGFGGGGDFGGFGGGGGGGGGFGGFGFGGGGGGGGFFGGGGGGGGGFGGFGGGGGGGGGGDGGGGEGGGGGF*8:8CBGGCGGGGGEGGGGGGFFG?=5EFFECEGEGGGGGGGGGGGDGGFG:79
@M03364:276:000000000-BLYN8:1:1101:10312:8603 1:N:0:1
ACTCCTACGGGAGGCAGCAGTAGGGAATCTTCGGCAATGGTGGCAACCCTGACCGAGCAACGCCGCGTGAGTGAAGAAGGTTTTCGGATCGTAAAACTCTGTTGTTAGAGAAGAACGTTAAGTAGAGTGGAAAGTTACTTAAGTGACGGTATCTAACCAGAAAGGGACGGCTAACTACGTGCCAGCAGCCGCGGTAATACGTAGGTCCCAAGCGTTGTCCGGATTTATTGGGCGTAAAGCGAGC
+
GGFGGGDDGCCEEGGGGGGGDFFFGGFGGGGGGGGGGGGGFGGGGGCFGGGGFGGGGGGGGGGGGGGCFGGGGGCDF<FGEGGGGGG4FGGGGGGEGGGFGGGGEGEFAFF=FFGFGEGGGG<,FADDFGGGGGGGFGGCFDGGFFDGEGGGGGFFGGGG@C7FGGFGFGGGG?CFGGGGGG7,DFG7@ECEGGGEEFFEF>CFGCGGGGGFFGCEGCCCEGGG=E+AEGFCDDEDDGGGDDD5
@M03364:276:000000000-BLYN8:1:1101:28427:8609 1:N:0:1
ACTCCTACGGGAGGCAGCAGTAGGGAATCTTCGGCAATGGACGAAAGTCTGACCGAGCAACGCCGCGTGAGTGAAGAAGGTTTTCGGATCGTAAAACTCTGTTGGTAGAGAAGAACGTTGGTGAGAGTGGAAAGCTCATCAAGTGACGGTAACTACCCAGAAAGGGACGGCTAACTACGTGCCAGCAGCCGCGGTAATACGTAGGTCCCGAGCGTTGTCCGGATTTATTGGGCGTAAAGCGAGC
+
GGGGFGGGGGGGGEGEFGGGGGGGGGGGGGGGGGGGGGGGGGGGGGGGFGGGCCFFEGGGGGGGGGGGGGGGGGGGGGGGFFGGGGG@:+CFGGGGGGFGGGGGGGGGFGFC8@<BFFEBFCG?@,<DFFGGGFGG8FGFGGGGGGGGDGGGGGFGGFGFFFGGGGDGD@FGGGGGGGGGFDFGDGGGE8CEEGGGGGF9FGGGGF9B;C=E:?*2:AFFEEG55+ACG9EA*12:DDG739C)
@M03364:276:000000000-BLYN8:1:1101:17864:8635 1:N:0:1
ACTCCTACGGGAGGCAGCAGTAGGGAATCTTCGGCAATGGGGGCAACCCTGACCGAGCAACGCCGCGTGAGTGAAGAAGGTTTTCGGATCGTAAAACTCTGTTGTTAGAGAAGAACGTTAAGTAGAGTGGAAAGTTATTTAAGTGACGGTATCTAACCAGAAAGGGACGGCTAACTACGTGCCAGCAGCCGCGGTAATACGTAGGTCCCAAGCGTTGTCCGGATGTATTGGGCGTAAAGCGAGG
+
FGFFGGGGDEGGGEGCGGCFF9FGGGGGEFGFGFFFDGFGFGGGGGGGGGGDGGGGGF+C,CFGEGGGGECEFFBEG8=FE<?FCGGCGGGGDG@EGFFGAFGGGFAGGGDAFEFEDEA,:C8ED<DE9@C,,,:DF,C<FDEGG,CF+8FCFGGFF@,D:FFGGCGGEGGGEGGG@7CFG>FCCF?EG5EGECED5CCGFG9FECFGCGG*CGGEGEE9CGGG*<FFFG9C:7CCD77775D3
@M03364:276:000000000-BLYN8:1:1101:15487:8671 1:N:0:1
ACTCCTACGGGAGGCAGCAGTAGGGAATCTTCGGCAATGGACGAAAGTCTGACCGAGCAACGCCGCGTGAGTGAAGAAGGTTTTCGGATCGTAAAACTCTGTTGTCAGAGAAGAACAAGGGTGAGAGTGGAAAGTTCACCCCTTGACGGTATCTGACCAGAAAGCCACGGCTAACTACGTGCCAGCAGCCGCGGTAATACGTAGGTGGCAAGCGTTGTCCGGATTTATTGGGCGTAAAGCGAGC
+
GGGGGGGGGGGGGGGGGGGGGGGGGGGGGGGGGGGGGGGGGGGGGGGGGGGGGGGGGGGGGGGGGGGGGGGGGGGGGGGGGGGGGGGGGGGGGGGGGGGGGGGGGGGGGGGGGGGGGGGGGGGGGFGGGGGFEGGGGGGGGGGGGGGGGGGGGGGGGGGGGGGGGGGGGGGGGGGGGGGGGGGGGGGGGGGCGGGDEGGGGGGGGGGGGGDGGGGGGGGGGGGGEGGGGGGGGGGGGCGGDDG5
@M03364:276:000000000-BLYN8:1:1101:17672:8673 1:N:0:1
ACTCCTACGGGAGGCAGCAGTGGGGAATATTGCACAATGGGCGCAAGCCTGATGCAGCCATGCCGCGTGTATGAAGAAGGCCTTCGGGTTGTAAAGTACTTTCAGCGAGGAGGAAGGTGTTGTGGTTAATAACCTTAGTGATTGACGTTACTCGCAGAAGAAGCACCGGCTAACTCCGTGCCAGCAGCCGCGGTAATACGGAGGGTGCAAGCGTTAATCGGAATTACTGGGCGTAAAGCGCACG
+
GGGGGGGGGGG>CFGGGGGGFFFGGGGGFGGFCGGGFFFGFGGGGGGGGGGGGEFFGGGFGGGGGCGFFGGGCGFCEFEDDFGFGGGCFGGFGFGGFGGGFGGGFDCFEFFEGE?FGFCECEGGGGGGGGGGGGGGGGGGGGGGGGGGFGGGGGGGGGGGGGGFGGCFGGGGGGGGGGGGGGGGGGGGGGGGGGGGGGGGGGGGGGGGGGGGGGGGFGGGGGGGGGFGGGGGGGGGGGGGGGGC
@M03364:276:000000000-BLYN8:1:1101:17320:8679 1:N:0:1
ACTCCTACGGGAGGCAGCAGTGGGGAATATTGGACAATGGGCGAAAGCCTGATCCAGCCATGCCGCGTGTGTGAAGAAGGTCTTCGGATTGTAAAGCACTTTAAGTTGGGAGGAAGGGCATTAACCTAATACGTTAGTGTTTTGACGTTACCGACAGAATAAGCACCGGCTAACTCTGTGCCAGCAGCCGCGGTAATACAGAGGGTGCAAGCGTTAATCGGAATTACTGGGCGTAAAGCGCGCG
+
GGGGGGGGGGGDEEEFGGEEGGGGGGEGFGGGGGGFGFGGEGGGGDFGGGGGGFFGFGGGGGGGEGGGGGGGGGGGDFFGGGGGGGGCFEGFBFF?FECFGGFGGFEFGGFEEGGGGGGGEG9FFFGFFF9FGGG8FFFFGGGGGGGGGGGGGCGDEG7F9CFFCFFGGGGGGGFCFGGGEFGGGGGGGGGGGE5CGGGGGCCFCGECF?EGGGGD5FGGGDC=CGGGGGGFDD7:<>*73)))
@M03364:276:000000000-BLYN8:1:1101:26244:8682 1:N:0:1
ACTCCTACGGGAGGCAGCAGTGGGGAATATTGCACAATGGGCGCAAGCCTGATGCAGCCATGCCGCGTGTATGAAGAAGGCCTTCGGGTTGTAAAGTACTTTCAGCGAGGAGGAAGGTGTTGTGGTTAATAACTGCAGCAATTGACGTTACTCGCAGAAGAAGCACCGGCTAACTCCGTGCCAGCAGCCGCGGTAATACGGAGGGTGCAAGCGTTAATCGGAATTACTGGGCGTAAAGCGCACG
+
GGGGGGGGGGGGGGGGGGEFFGGGGGGGGFGGGGGGGGGGGGGGGGGCFGGGGGGAFGGGGGGGGDFFGGGFGGGGGFFGGGGGGFEGFGGGGFGGGGGGGGGGGGGGGGGGGCDFGGFFGGGGGGGGGGGGGGGGGGFGGFD<>DEFGFEFGGGGGEGGGGGGGFGGGGGGGGGGFGGGGGGGGGGGGGDGEGGGGGGGGGGEEE>EGCFFGGECEGGFGDCGGGCFGGGCDDEEGGFCGG39
@M03364:276:000000000-BLYN8:1:1101:12196:8712 1:N:0:1
ACTCCTACGGGAGGCAGCAGTAGGGAATCTTCGGCAATGGGGGCAACCCTGACCGAGCAACGCCGCGTGAGTGAAGAAGGTTTTCGGATCGTAAAACTCTGTTGTTAGAGAAGAACGTTAAGTAGAGAGGAAAGTTACTTAAGTGACGGTATCTAACCAGAAAGGGACGGCTAACTACGTGCCAGCAGCAGCGGTAATACGTAGGTCCCAAGCGTTGTCCGGATTTATTGGGCGTAAAGCGAGC
+
GFGGGGGGGGGGGGGGGGGGGGGGGGGGGGGGGGGGBFFGGGGEFGGGGGGGGGGEGGGGGGGGGGGEGFEGGGFGGCFGFFFFGGGEGGGGGGGGGGGGEGFFFFGGEFGGGGGGGGGCDFBDFGG,B7FEFGGEGAFGGFF@BFEFGGGGGGGGGFFGFGFGFGGGGGGGDGGGFCFFGFFGGGGGG,BCEGGGGGGGGF9:E<<9CC?:CCEACE<CEGCG5+<<FFDFFDG5DCDFG3C)
@M03364:276:000000000-BLYN8:1:1101:20074:8734 1:N:0:1
ACTCCTACGGGAGGCAGCAGTGGGGAATATTGCACAATGGGCGCAAGCCTGATGCAGCCATGCCGCGTGTATGAAGAAGGCCTTCGGGTTGTAAAGTACTTTCAGCGAGGAGGAAGGCATTAAGGTTAATAACCTTAGTGATTGACGTTACTCGCAGAAGAAGCACCGGCTAACTCCGTGCCAGCAGCCGCGGTAATACGGAGGGTGCAAGCGTTAATCGGAATTACTGGGCGTAAAGCGCACG
+
GGGGGGGGGGGGGGGGGGGGGGGGGGGGGGGGGGGGDGGGGGGGGGGGGGGGGGGGGGGGGGGGGGGGGGGGGGGGGGGGGGGGGGGGEFGGGGGGGGGGGGGGGGGGGGGGGG8EFGGGGGGGGGGFGGGGGFGGGGGGGGGGGGGGGGGGGGGGGGGGGFGGGGGGGGGGDEGGGGGGGCGGGGGG@CEGGGGGGGGGG>EGGGGGGGFF88CGGFGGGGDGGGCEGGGGGGGGGGGGGGD7
@M03364:276:000000000-BLYN8:1:1101:15439:8753 1:N:0:1
ACTCCTACGGGAGGCAGCAGTGGGGAATATTGCACAATGGGCGCAAGCCTGATGCAGCCATGCCGCGTGTATGAAGAAGGCCTTCGGGTTGTAAAGTACTTTCAGCGAGGAGGAAGGCGTTGTGGTTAATAACCGCAGCGATTGACGTTACTCGCAGAAGAAGCACCGGCTAACTCCGTGCCAGCAGCCGCGGTAATACGGAGGGTGCAAGCGTTAATCGGAATTACTGGGCGTAAAGCGCACG
+
GGGGGGGGGGGGGGGGGGGGGGGGGGGGGGGGGGGGGGGGGGGGGGGGGGGGGGGGGGGGGGGGGGGGGGGGGGGGGGGGGGGGGGGGGGGGGGGGGGGGGGGGGGGGGGGGGGGGGGGGGGGGGGGGGGGGGGGGGGGGGGGGGGGGGGGGGGGGGGGGGGGGGGGGGGFGGGGGGGGGGGGGGGGGFGGGGGGGGGGGGDECGGG>FFGFGGGGGGGGGGGGGGGGGGGGGGDGC7FGDDG5
@M03364:276:000000000-BLYN8:1:1101:5929:8784 1:N:0:1
ACTCCTACGGGAGGCAGCAGTGGGGAATATTGCACAATGGGCGCAAGCCTGATGCAGCCATGCCGCGTGTATGAAGAAGGCCTTCGGGTTGTAAAGTACTTTCAGCGAGGAGGAAGGCGTTGTGGTTAATAACCGCAGCGATTGACGTTACTCGCAGAAGAAGCACCGGCTAACTCCGTGCCAGCAGCCGCGGTAATACGTAGGTGGCAAGCGTTATCCGGATTTATTGGGCGTAAAGCGAGCG
+
GGGGGGGGGGGGGGGGGGGGGGGGGGGGGGGGGGGGGGGGGGGGGGGGGGGGGGGGGGGGGGGGGGGGGGGGGGGGGGGGGGGGGGGGGGGGGGGGGGGGGGGGGGGGGGGGGGGGEGGEGGGGGFFFGGGGGGDGGGGGGG?EGGGGGGGGGGGGGGDGCFGGGGGGGGGGGGGGGGGGGGFGGGGGGGGGDEGBFGGGGGGGGGGGGGGGEGGGGGGGGGC=FFFF:FGGGGGGGGGGGC)9
@M03364:276:000000000-BLYN8:1:1101:4485:8789 1:N:0:1
ACTCCTACGGGAGGCAGCAGTGGGGAATATTGCACAATGGGCGCAAGCCTGATGCAGCCATGCCGCGTGTATGAAGAAGGCCTTCGGGTTGTAAAGTACTTTCAGCGAGGAGGAAGGGGATGTGGTTAATAACCGCATTCATTGACGTTACTCGCAGAAGAAGCACCGGCTAACTCCGTGCCAGCAGCCGCGGTAATACGGAGGGTGCAAGCGTTAATCGGAATTACTGGGCGTAAAGCGCACG
+
GGGGGGGGGGGGGGGGGGGGGGGGGGGGGGGGGGGGGGGGGGGGGGGGGGGGGGGGGGGGGGGGGGGGGGGGGGGGGGGGGGGGGGGGGGGGGGGGGGGGGGGGGGGGGGGGGGGGGGGEEGGGGGGGGGGGGFGGGGGGDGFFGGGGGGGGGGGGGGGGGGGGGGGGGGGGGGGGGGGGGGGGGGGGFGGGCEGGGGGGGGGGGGGGGGGGGGGGGGGGEGGGGDGGGGGGDDEGGGGGGGG5
@M03364:276:000000000-BLYN8:1:1101:2662:8824 1:N:0:1
ACTCCTACGGGAGGCAGCAGTAGGGAATCTTCGGCAATGGGGGAAACCCTGATGCAGCAACGCCGCGTGAAGGAAGACGGTTTTCGGATTGTAAACTTCTGTTCTTAGTGAAGATAGTGACGGTAGCTAAGGAGCAAGCCACGGCTAACTACGTGCCAGCAGCCGCGGTAATACGTAGGTGGCAAGCGTTGTCCGGAATTACTGGGTGTAAAGGGAGCGCAGGCGGGAAGCCAAGTCAGCTGTG
+
GGGGFFGGGGGGGGGDGGGGGGGGGGGGGGGGGGGGGGGGGGGGGGGGGGGGGGGGGGGGGGGGGGGGGGGGGGGGGGGGGGGGGGGDEGGGGGGGGGGGGGGGGGGGGFFECFGGGGGGGGGGGGGGGGGGGGFGGGGGGGGGGGGGGGGGGGGGGGGGGGGGGGGGGGGGGGGGGGDFF>@FGGGGG5CEGGGGGGGGCBFGGGGGBFGGGGEGGGC5::5:=EEGGGGGG<AEDF77:FG4
@M03364:276:000000000-BLYN8:1:1101:5132:8829 1:N:0:1
ACTCCTACGGGAGGCAGCAGTAGGGAATCTTCGGCAATGGGGGCAACCTTGACCGAGCAACGCCGCGTGAGTGAAGAAGGTTTTCGGATCGTAAAACTCTGTTGTTAGAGAAGAACGTTAAGTAGAGTGGAAAATTACTTAAGTGACGGTATCTAACCAGAAAGGGACGGCTAACTACGTGCCAGCAGCCGCGGTAATACGTAGGTCCCAAGCGTTTTCCGGATTTATTGGGCGTAAAGCGAGG
+
CFGGGGGGGGGGGGGEGGFGGFFGGGGGGGGGEEGGGGGGGGGDGGGG@FGGF@FGGGEGGGGGGGGEGFCEGGFGGGGGFCFFFGGCCEGGGGGGGGEFFG?EFGDGBFGFFGGGDFGGFFBE@,:EF?F9=FFFF,C9D9ECFFGGGCGG9EFF9FFFG,>FEE:3<>*>CFFGGGGD7::EC8,BCGGBEE*CEFGFB:BCEFFGGGF=FG:C*2<0:E8**2CFGGGG*9EGC3FF79D)
@M03364:276:000000000-BLYN8:1:1101:27980:8832 1:N:0:1
ACTCCTACGGGAGGCAGCAGTAGGGAATCTTCGGCAATGGGGGCAACCCTGACCGAGCAACGCCGCGTGAGTGAAGAAGGTTTTCGGATCGTAAAACTCTGTTGTTAGAGAAGAACGTATTTGATAGTAACTGATCAGGTAGTGACGGTATCTAACCAGAAAGGGACGGCTAACTACGTGCCAGCAGCCGCGGTAATACGTAGGTCCCAAGCGTTGTCCGGATTTATTGGGCGTAAAGCCAGCG
+
CGGFFEFGGGCG7@;7@FGGGE9FGGFFGGEC<@:FGF9F@@FGC<<E,EFFGGGGGDFGFEG==ECG+4,CECFFFEDDEFF7<>:FCFCFFG<<B?FCEF<FG?,EEFGGGGGG=D@,BAFFFD9BBDFGGFCF=D=>D@,@@=FFGCFGGCFGGGCDGFGFGFFD::CFGGGGFE721B,?E2CCFCE58=58CCC8EF88EFC3<**=CECCE9CEG*A*9+<FFFCGDD*>77D*9*7C
@M03364:276:000000000-BLYN8:1:1101:4771:8844 1:N:0:1
ACTCCTACGGGAGGCAGCAGTGGGGAATATTGCACAATGGGCGCAAGCCTGATGCAGCCATGCCGCGTGTATGAAGAAGGCCTTCGGGTTGTAAAGTACTTTCAGCGAGGAGGAAGGCATTAAGGTTAATAACCTTAGTGATTGACGTTACTCGCAGAAGAAGCACCGGCTAACTCCGTGCCAGCAGCCGCGGTAATACGGAGGGTGCAAGCGTTAATCGGAATTACTGGGCGTAAAGCGCACG
+
GGGGGGGGGGGGGGGGGGGGGGGGGGGGGGGGGGGGGGGFFGEDEGEGGGGGGGGGGGGGFGGGGGGGGGGGGGCFGGGGGGGEGGGGFGGGGGGGGGGGGGGGGFGGGGGDGGGGGGGGGGGGDGGGAFFFFFGGGGFEGG9DDFEGGGGGGGGGDGGGGGGGGGGGGDGGGGGGGGGGGGGGGFGGGDCGGGG>FGGGECGGDEC*BFGGGGGDFE97EGGGGCCCG+:C5)>EFFFCCDGC
@M03364:276:000000000-BLYN8:1:1101:14536:8866 1:N:0:1
ACTCCTACGGGAGGCAGCAGTGGGGAATATTGCACAATGGGCGCAAGCCTGATGCAGCCATGCCGCGTGTATGAAGAAGGCCTTCGGGTTGTAAAGTACTTTCAGCGAGGAGGAAGGCGTTGTGGTTAATAACCGCAGCGATTGACGTTACTCGCAGAAGAAGCACCGGCTAACTCCGTGCCAGCAGCCGCGGTAATACGGAGGGTGCAAGCGTTAATCGGAATTACTGGGCGTAAAGCGCACG
+
GGGGGGGGGGGGGGGGGGGGGGGGGGGGGGGGGGGGGGGGGGGGGGGGGGGGGGGGGGGGGGGGGGGGGGGGGGGGGGGGGGGGGGGGGGGGGGGGGGGGGGGGGGGEFGGGGGGGGFGGGGGGGGGGFGGGGGGGGGDGGGFFFFFFFGGFFGGGC:FGGFGGGGFGGGGGGGGGGGGFDGGGGGGCFGDGGEEGGGGGGEGEGGGEGFFGGGGEGCFFEGGGGGGGGFGGGGGGGGGGGGG3
@M03364:276:000000000-BLYN8:1:1101:5703:8869 1:N:0:1
ACTCCTACGGGAGGCAGCAGTAGGGAATCTTCGGCAATGGGGGCAACCCTGACCGAGCAACGCCGCGTGAGTGAAGAAGGTTTTCGGATCGTAAAACTCTGTTGTTAGAGAAGAACGTTAAGTAGAGTGGAAAGTTACTTAAGTGACGGTATCTAACCAGAAAGGGACGGCTAACTACGTGCCAGCAGCCGCGGTAATACGTAGGTCCCAAGCGTTGTCCGGATTTATTGGGCGTAAAGCGAGC
+
GGGGGGGGGGGGGGGGGGGGGGGGGGGGGGGGGGGGGGGGGGGGGGGGGGGGGGGGGGGGGGGGGGGFGEEGGGGGGGGGGEGGGGGGGDGGGGGGGGGGGGGGGGGGGGGGGGGGGGGGGGGGGGGGGGGGGGGGGGGGGGGGGGGGGGGGGGGGFGGGGGGGGGGGGGGGGGGGGGGGGGGGGGGGGGGGGGGGGGGGGGGGGGGGGGGGGGEEGGFFGGEGDFGGGGGGGGGEGGGGGGG<
@M03364:276:000000000-BLYN8:1:1101:24712:8886 1:N:0:1
ACTCCTACGGGAGGCAGCAGTAGGGAATCTTCGGCAATGGGGGCAACCCTGACCGAGCAACGCCGCGTGAGTGAAGAAGGTTTTCGGATCGTAAAACTCTGTTGTTAGAGAAGAACGTTAAGTAGAGTGGAAAGTTACTTAAGTGACGGTATCTAACCAGAAAGGGACGGCTAACTACGTGCCAGCAGCCGCGGTAATACGTAGGTCCCGAGCGTTGTCCGGATTTATTGGGCGTAAAGCGAGC
+
GGGGGGGGGGGGGEGGGGGGGGFFGGGGGGGGFGGGGGGGGGGGGGGGGGGGGGGGGGEGGGGGGGGFGGGGGGGFGGGDFFGGGGGDE@GGGCD9<AFGGGGGGGGGGGGGGGGGGGGGGGGGFGGGGGC<CFFGGAFGGDDFGEGEGGGGDGGGGGGGG:@FGGGGE:>FEFGGGF:FFGGGGGF7BEGGGGGGGGGGGG?FGGGFFCGG=EEGGGFGGGGGGCFFGGGGGGGG3CDFGGD/
@M03364:276:000000000-BLYN8:1:1101:12456:8890 1:N:0:1
ACTCCTACGGGAGGCAGCAGTAGGGAATCTTCGGCAATGGGGGCAACCCTGACCGAGCAACGCCGCGTGAGTGAAGAAGGTTTTCGGATCGTAAAACTCTGTTGTTAGAGAAGAACGTTAAGTAGAGTGGAAAGTTACTTAAGTGACGGTATCTAACCAGAAAGGGACGGCTAACTACGTGCCAGCAGCCGCGGTAATACGTAGGTCCCAAGCGTTGTCCGGATTTATTGGGCGTAAAGCGAGC
+
GGGGGGGGEGGCGGGGGGGGGGGGGGGGGGGGGGGCFGGGGEGDFGGGGGGGFGGGGGGGFGCEGGGGGGGGGGGGGGGGFEFFCFDGGGGGCFFFFFDGFGGGFGGGGGGGFGGGGDEFFEBFF9DGGGFFGGGGGGGGGGGEFGGGGGCFFGGGGGGGGGGGGGGGGGGGGGGCCFGGGGGGGGGGGGGGGGGGGGFEGEGFDG9FF?F5CCGG=A?FCECE=9CCFGCGGGGE77DDDGC3
@M03364:276:000000000-BLYN8:1:1101:27466:8903 1:N:0:1
ACTCCTACGGGAGGCAGCAGTAGGGAATCTTGGGCAATGGGGGCAACCTTGACCGAGCAACGCCGCGTGAGTGAAGAAGGTTTTCGGATCGTAAAACTCTGTTGTCAGAGAAGAACGTTAAGTAGAGTGGAAAATTAATTAAGTGACGGTATCTAACCAGAAAGGGACGGCTAACTACGTGCCAGCAGCCGCGGCAATACGTAGGTCCCAAGCGTTGTCCGGATTTAGTGGGCGAAAATCGAGC
+
EDGGGFFGGGGGGGGGGGGGG,FGGGGF,EF,6CFGGGGGFGC>FFG8,@FAF9+@C7FDFEFE:FFFCC:<CCACFFFGGDFGCBGCG7FDEEC<?FFG,CFFG9FG,8E8E4F,688:8?,,5@,@<B,C<<,33,C@,3>@<FA++@+@FF@<>FE@,,3@3@7@CE7**<DF;,>FG8*,6;FGG>G*:B***5B+353;*++5=5<8*;2*:CFGCEG*/C7+398*5C**1/*9/*1*
@M03364:276:000000000-BLYN8:1:1101:26580:8910 1:N:0:1
ACTCCTACGGGAGGCAGCAGTGGGGAATATTGCACAATGGGCGCAAGCCTGATGCAGCCATGCCGCGTGTATGAAGAAGGCCTTCGGGTTGTAAAGTACTTTCAGCGAGGAGGAAGGCGTTGTGGTTAATAACCGCAGCGATTGACGTTACTCGCAGAAGAAGCACCGGCTAACTCCGTGCCAGCAGCCGCGGTAATACGGAGGGTGCAAGCGTTAATCGGAATTACTGGGCGTAAAGCGCACG
+
FGGGGGGGGGGGGGGGGGGGGGGGGGGGGGGGGGGGGGGGGGGDGGFGGGGGGFGGGGGGGGGGGGGGGGGGGGGGGGGGFGFGGGGGGEGGGGGGFGFFDFGGGGGGGGGGGGGGGGGE=>FEFFGFGGFGG<ED@FGGGFCFGGGGDGGGEGGGGGGGGGGGGGGGDDEGFFGGGGGGG>FFFGGGEECEGGGGGCGF>8C>EGGC:EFFGGGGC795CGD=EGGGGGGGGDGGGGGD3DD5
@M03364:276:000000000-BLYN8:1:1101:8737:8920 1:N:0:1
ACTCCTACGGGAGGCAGCAGTGGGGAATATTGGACAATGGGCGAAAGCCTGATCCAGCCATGCCGCGTGTGTGAAGAAGGTCTTCGGATTGTAAAGCACTTTAAGTTGGGAGGAAGGGCATTAACCTAATACGTTAGTGTTTTGACGTTACCGACAGAATAAGCACCGGCTAACTCTGTGCCAGCAGCCGCGGTAATACAGAGGGTGCAAGCGTTAATCGGAATTACTGGGCGTAAAGCGCGGG
+
FGGGGGGGGGGGGGGGGGGGGGGGGFGGGGGGGEGGGGGGGGG7FGGGGGGGGGGFGGGGGGGGGGGGGGGGGGCFGGGGGFGGFGGEGGGGGGGGGGGGGGGGFGEFGGGGGDGFGGGFFGGFGGGFEFFGGED@FFGFFGGGGGGGGGGGGGDEG@BGGGFGGGGGGCG@FGGGGFFGFGGFGCFFFCC8E8BBFC9CFFFGGGGGFGGGGGGGGGGGEE5:CFFFGC8F3>55FDFD3D)7
@M03364:276:000000000-BLYN8:1:1101:16607:8926 1:N:0:1
ACTCCTACGGGAGGCAGCGGTGGGGAATATTGGACAATGGGCGAAAGCCTGATCCAGCCATGCCGCGTGTGTGAAGAAGGTCTTCGGATTGTAAAGCACTTTAAGTTGGGAGGAAGGGCATTAACCTAATACGTTAGTGTTTTGACGTTACCGACAGAATAAGCACCGGCTAACTCTGTGCCAGCAGCCGCGGTAATACAGAGGGTGCAAGCGTTAATCGGAATTACTGGGCGTAAAGCGCGCG
+
GGGGGGGGGGGGGGGGGG@FGGGGGGGGGGGGGGGGGGGGGGGGGGGGGGGGGGGGGGGGGGGGGGGGGGGGGGGGGGGGGGGGGGGGGGGGGGGGGCFGGGGGGGGGGGGGGFGGGGGGGGGGGGGGGGGGGGGGGGGGGGGGGGGGGGGFGGGGGGFGGGGGGGGGGGGGDEGGGGGGGGGG78EF>:EEEGGGGGGGGDEEEGEEC<7*=CEGGGGGGGGGGF7AEFGCCGGGGGGGGD)9
@M03364:276:000000000-BLYN8:1:1101:8605:8935 1:N:0:1
ACTCCTACGGGAGGCAGCAGTAGGGAATCTTCGGCAATGGGGGCAACCCTGACCGAGCAACGCCGCGTGAGTGAAGAAGGTTTTCGGATCGTAAAACTCTGTTGTTAGAGAAGAACGTTAAGTAGAGTGGAAAGTTACTTAAGTGACGGTATCTAACCAGAAAGGGACGGCTAACTACGTGCCAGCAGCCGCGGTAATACGTAGGTCCCAAGCGTTGTCCGGATTTATTGGGCGTAAAGCGAGC
+
GGGGGGGGGGGGGGGGGGGFGFGGGGGGGGGGGGGGGGGGGGGGGGGGGGGGGGGGGGGGGGGGGGGGGFGGGGFGGGGGGGGGGGGGGGGGGGGGGGGGGGGGGGGGAFGGGGGFEGGFFFFFGGGGGGGGGGGGGGGGGGGGGGGGGGGGDFGGGGGGGGGEFGGGGGGGEGGGGGGGGGGGGGGGGFGGGGBCEGGGGGFGGGGGGGGGGGGGGGGGGG5*AFGFGGGGGGGGGGGGGCG3
@M03364:276:000000000-BLYN8:1:1101:6542:8953 1:N:0:1
ACTCCTACGGGAGGCAGCAGTAGGGAATCTTCCACAATGGACGAAAGTCTGATGGAGCAACGCCGCGTGAGTGAAGAAGGTTTTCGGATCGTAAAACTCTGTTGTTGGAGAAGAACGTATTTGATAGTAACTGATCAGGTAGTGACGGTATCCAACCAGAAAGCCACGGCTAACTACGTGCCAGCAGCCGCGGTAATACGTAGGTGGCAAGCGTTGTCCGGATTTATTGGGCGTAAAGCGAGCG
+
GGGGGGGGGGGGGGGGGGGGGGGGGGGGGGGGGGGGGGGGGGGGGGGGGGGGGGGGGGGGGGGGGGGGGGGGGGGGGGGGGGGGGGGGGGGGGEFEGGGGGGGGGGGGGFGFGGGGGGGGGGGCGGGGGGGGGGGGGGGGGFGGGGGCGGGGDGGGGGGGGGFCGGGGGGGGGGGGGGGGGGGGGGGGGGGGGGGDGGGGGGFGGFGGGGG/AEGGEG?EGG5CCFGGGGGGGDEGGGFGGG:/
@M03364:276:000000000-BLYN8:1:1101:6448:8966 1:N:0:1
ACTCCTACGGGAGGCAGCAGTAGGGAATCTTCCACAATGGACGAAAGTCTGATGGAGCAACGCCGCGTGAGTGAAGAAGGTTTTCGGATCGTAAAACTCTGTTGTTGGAGAAGAACGTATTTGATAGTAACTGATCAGGTAGTGACGGTATCCAACCAGAAAGCCACGGCTAACTACGTGCCAGCAGCCGCGGTAATACGTAGGTGGCAAGCGTTGTCCGGATTTATTGGGCGTAAAGCGAGCG
+
GGGGGGGGGGGGGGGGGGGGGGGGGGGGGGGGGGGGGGGGGGGGGGGGGGGGGGGGGGGGGGGGGGGGGGGFGGGGGGGGGGGFGGGGGGGGGGGGGGGGGGGGGGGGGGGGGGGGGFGGGGGGGGGGGGGGGGGGGGGFDFGGGGGGGGGGGGGGGGGGGGGGGGGGGGGGGGGGGGGGG7DFGGGGGGGGGE*;9=>8:CEGGGGGFFGGGECCEGFC5CEGFGGGCFGGGGGGGGGGGGGC
@M03364:276:000000000-BLYN8:1:1101:8367:8978 1:N:0:1
ACTCCTACGGGAGGCAGCAGTGGGGAATATTGCACAATGGGCGCAAGCCTGATGCAGCCATGCCGCGTGTATGAAGAAGGCCTTCGGGTTGTAAAGTACTTTCAGCGAGGAGGAAGGCGTTGTGGTTAATAACCGCAGCGATTGACGTTACTCGCAGAAGAAGCACCGGCTAACTCCGTGCCAGCAGCCGCGGTAATACGGAGGGTGCAAGCGTTAATCGGAATTACTGGGCGTAAAGCGCACG
+
GGGGGGGGGGGGGGGGGGGGGGGGGGGGGGGGGGGGGGGGGGGGGGGGGGGGGGGGGGGGGGGGGGGGGGGGGGGGGGGGGGGGGGGGGGGGGGGGGGGGGGGGGGGGGGGGGGGGGGGGGGGGGGGGGGGGGGGGGGGGGGGGGGGGGGGGGGGGGGGGGGGG?GGGGGGGGGGGGGGGGFGFGGGGGGGGGGGGGGGGGGGGGGGGGGGGGGGGGGGGGGGGGGGGGGGGGGGGGGCDDDG5
@M03364:276:000000000-BLYN8:1:1101:14143:8987 1:N:0:1
ACTCCTACGGGAGGCAGCAGTGGGGAATATTGCACAATGGGCGCAAGCCTGATGCAGCCATGCCGCGTGTATGAAGAAGGCCTTCGGGTTGTAAAGTACTTTCAGCGAGGAGGAAGGCATTAAGGTTAATAACCTTAGTGATTGACGTTACTCGCAGAATAAGCACCGGCTAACTCTGTGCCAGCAGCCGCGGTAATACAGAGGGTGCAAGCGTTAATCGGAATTACTGGGCGTAAAGCGCGCG
+
GGGGGGGGGGGGGGGGGGGGGGGGGGGGFGGGGGGGGGGGGGGGGGGGGGGGGGGGGGGGGGGGGGGGGGGGGGGGGGGGGGGGGGGGGGGGGGGGGGGGGGGGGGGGGGGGGGGGGGFGGGGGGGGGGGGGGGGGGGGGGGGGGGGGGGGGGGGGGGFGGGGGGGGGGGGGGGGGGGGGGGGGGGGGGGGGGGGGGGGGGGGGGGGEGGGGGGGGEGGGGGGGGGGGGGGFGGGGGGGGGGGG
@M03364:276:000000000-BLYN8:1:1101:19237:8995 1:N:0:1
ACTCCTACGGGAGGCAGCAGTAGGGAATCTTCGGCAATGGGGGCAACCCTGACCGAGCAACGCCGCGTGAGTGAAGAAGGTTTTCGGATCGTAAAACTCTGTTGTTAGAGAAGAACGTTAAGTAGAGTGGAAAGTTACTTAAGTGACGGTATCTAACCAGAAAGGGACGGCTAACTACGTGCCAGCAGCCGCGGTAATACGTAGGTCCCAAGCGTTGTCCGGATTTATTGGGCGTAAAGCGAGC
+
GGGGFGGF@FC@EGGEFC9EEFCFEGGFGGGFGGGGGGGGGGEGGFFFCGDGCGGEECECEFGGGGGGEGGGGGGFGGGGGGGGFGDEGGGGGC7EFFGGGGGEGGDFFFFGDGGGGFGFCFFEFCEFDCFAFDFGGGGGGGGFGGGGGGGGGGFGGGGFCFGGGCFGGGGG>F7DCCC<,8ECFGGGGGGCCEEGGGGGG<?CEFGFEFEFGCGGGGGGEG*:CFGEGDC*CGEEDGFGGCC5
@M03364:276:000000000-BLYN8:1:1101:14026:9019 1:N:0:1
ACTCCTACGGGAGGCAGCAGTGGGGAATATTGGACAATGGGCGAAAGCCTGATCCAGCCATGCCGCGTGTGTGAAGAAGGTCTTCGGATTGTAAAGCACTTTAAGTTGGGAGGAAGGGCATTAACCTAATACGTTAGTGCTTTGACGTTACCGACAGAATAAGCACCGGCTAACTCTGTGCCAGCAGCCGCGGTAATACAGAGGGTGCAAGCGTTAATCGGAATTACTGGGCGTAAAGCGCGCG
+
GGGGGGGGGGGGGGGGGGGGGGGGGGGGGGGGGGGGGGGGGGGGGGGGGGGGGGGGGGGGGGGGGGGGGGGGGGGGGGGGGGGGGGGGGGGGGFGGGGGGGGGGGGGGGGGGGGGGGGGGGGGGGFGGGGGGGGGGGGGGGGGGGGGGGGGGGGGGGGGGGGGGGGGGGGGGGGGGGGGGGGGGGGGGGGGGGGGGGGGGGGGGGGGGGGGGGGGGCFGGGGGGGGGGGGGGGGGGGGGGGGGG
@M03364:276:000000000-BLYN8:1:1101:20575:9022 1:N:0:1
ACTCCTACGGGAGGCAGCAGTAGGGAATCTTCGGCAATGGACGAAAGTCTGACCGAGCAACGCCGCGTGAGTGAAGAAGGTTTTCGGATCGTAAAACTCTGTTGTTGGAGAAGAACGTATCTAATAGTAACTGATTAGGTAGTGACGGTATCCAACCAGAAAGCCACGGCTAACTACGTGCCAGCAGCCGCGGTAATACGTAGGTGGCAAGCGTTATCCGGATTTATTGGGCGTAAAGCGAGTG
+
GGGGGGGGGGGGGGGGGGGGGGGGGGGGGGGGGGGGGGGGGGGGGGGGGGGGGGGGGGGGGGGGGGGGGGGGGGGGGGGGGGGGGGGGGGGGGGGGGGGGGGGGGGGGGGGGGGGGGGGGGGGGGGGGGGGGGGGGGGGGGGGGGGGGGGGGGGGGGGGGGGGGGGGGGGGGGGGGGGGGGGGGGGGGGGGGGGGGGGGGGGGGGGGGGGGGGGGGGGGGGEGGGGGGGGGGGGGGGGGGGGDG
@M03364:276:000000000-BLYN8:1:1101:19673:9028 1:N:0:1
ACTCCTACGGGAGGCAGCAGTAGGGAATCTTCGGCAATGGGGGCAACCCTGACCGAGCAACGCCGCGTGAGTGAAGAAGGTTTTCGGATCGTAAAACTCTGTTGTTAGAGAAGAACGTTAAGTAGAGTGGAAAGTTACTTAAGTGACGGTATCTAACCAGAAAGGGACGGCTAACTACGTGCCAGCAGCCGCGGTAATACGTAGGTCCCAAGCGTTGTCCGGATTTATTGGGCGTAAAGCGAGC
+
GGGGGGGGGGGGGGGGGGGGGGGGGGGGGGGGGGGGGGGGGGGGGGGGGGGGGGGGGGGGGGGGGGGFGGGGGGGGGGGGGGGGGGGGGGGGGGGGGGGGGGGGGGGGGGGGGGGGGFGGGGGGGFGGGGGGGGGGGGGGGGGGGFGGGGGGGGGGGGGGGGGGGGGGGGGGGGGGGGGGGGGGGGGGGGGGGGGGGGGGGGGFGGGFGGGGGGGGGGGGGGEGGGGGGGGGCDGGGGGGGGG3
@M03364:276:000000000-BLYN8:1:1101:26411:9044 1:N:0:1
ACTCCTACGGGAGGCAGCAGTAGGGAATCTTCGGCAATGGACGAAAGTCTGACCGAGCAACGCCGCGTGAGTGAAGAAGGTTTTCGGATCGTAAAACTCTGTTGTTAGAGAAGAACAAGGATGAGAGTAAAAAGTTCATCCCTTGACGGTATCTAACCAGAAAGGGACGGCTAACTACGTGCCAGCAGCCGCGGTAATACGTAGGTCCCAAGCGTTGTCCGGAATTATTGGGCGTAAAGCGAGC
+
GGCDFGGG;@EGDGGGGGCGGGGFEDGFGGG9<FEGFFCD9<FDGGDCCFGG9<FEB:@C<@FEE7FG:CCFGGGAFECCC9F<FEDE=FDEF8BEGGGGGF9<F8<EGGGGGF?FFC<=8,BBF9C<DFGCGGGA9FFBDFD,>CDFE+><3@CCBDBCFF<FG*3@CEFFE7B,,2>CFFCEC7C8C:CGG51=*+BF5EBCGGGGGG9FFGGEE7?7CG8*28CEEGGC45*:C<77DCC)
@M03364:276:000000000-BLYN8:1:1101:24377:9066 1:N:0:1
ACTCCTACGGGAGGCAGCAGTAGGGAATCTTCCACAATGGACGAAAGTCTGATGGAGCAACGCCGCGTGAGTGAAGAAGGTTTTCGGATCGTAAAACTCTGTTGTTGGAGAAGAATGTATCTGATAGTAACTGATCAGGTAGTGACGGTATCCAACCAGAAAGCCACGGCTAACTACGTGCCAGCAGCCGCGGTAATACGTAGGTGGCAAGCGTTGTCCGGATTTATTGGGCGTAAAGCGAGCG
+
GGGGGGGGGGGGGGGGGGGGGGGGGGGGGGGGGGGGGGGGGGGGGGGGGGGGGGGGGGGGGGGGGGGGGGGGGGGGGGGGFGGGGGGGGGGGGGGGGGGGGGGGGFFFAFGGGGGGGGGGGGGGGGGGGGGGGGFGGA@CFFGGGGGGGG7<@DFGGGGGGGG8DFGGGGGGGGGGGGGGGGGGGGGGGGGGGGGGGGGGGGGGGGGGGGGGGGGGGGGGGEE5CFDG9FGGGGGGGGGGGGCD
@M03364:276:000000000-BLYN8:1:1101:24547:9079 1:N:0:1
ACTCCTACGGGAGGCAGCAGTGGGGAATATTGCACAATGGGCGCAAGCCTGATGCAGCCATGCCGCGTGTATGAAGAAGGCCTTCGGGTTGTAAAGTACTTTCAGCGAGGAGGAAGGCGTTGTAGTTAATAACTGCAGCGATTGACGTTACTCGCAGAAGAAGCACCGGCTAACTCCGTGCCAGCAGCCGCGGTAATACGGAGGGTGCAAGCGTTAATCGGAATTACTGGGCGTAAAGCGCACG
+
GGGGGGGGGGGGGGGGGGGGGGGGGGGGGGGGGGGGGGGGGGGGGGGGGGGGGGGGGGGGGGGGGGGGGGGGGGGGFFFGGGGGGGGGGGGGGGGGGGGGGGGGGGGFGGGGGGGGGGGGGGGGGGGGGGGGGGGGGGGGGGGGGGGGGGGGGGGGGGGGGGGGGGGGGGGGGGGGGGGGGFGGGGGGGGGGGEGGGECFGGGGGGGGGFGGGGGGFGGGGGGGGG?FF<FGGCCGGGGGGGGD
@M03364:276:000000000-BLYN8:1:1101:18722:9084 1:N:0:1
ACTCCTACGGGAGGCAGCAGTAGGGAATCTTCGGCAATGGGGGCAACCCTGACCGAGCAACGCCGCGTGAGTGAAGAAGGTTTTCGGATCGTAAAACTCTGTTGTTAGAGAAGAACGTTAAGTAGAGTGGAAAATTACTTAAGTGACGGTATCTAACCAGAAAGGGACGGCTAACTACGTGCCAGCAGCCGCGGTAATACGTAGGTCCCAAGCGTTGTCCGGATTTATTGGGCGTAAAGCGAGC
+
GGGGGGGGGGGGGGGGGGGGGGGGGGGGGGGGGGGGGGGGGGGGGGGGGGGGGGGGGGGGGGGGGGGGGGGGGGGGFGGGGGGGGGGGGEGGGGGGGGFGGGGGGGGGGGGGGGGGGGGGGGGGGGGGGGGFGGGGGFGGGGGGGGGGGGGGGGGGGGGGGGGGGGGGGGGGGGGGGGGGGGGGGFFGGGGGGGEECGGGGGGGGG?EGGGGGGEEEGGGGGGGGGFFGGGGGGGGGGGGGGG<
@M03364:276:000000000-BLYN8:1:1101:10560:9100 1:N:0:1
ACTCCTACGGGAGGCAGCAGTAGGGAATCTTCGGCAATGGGGGCAACCCTGACCGAGCAACGCCGCGTGAGTGAAGAAGGTTTTCGGATCGTAAAACTCTGTTGTTAGAGAAGAACGTTAAGTAGAGTGGAAAGTTACTTAAGTGACGGTATCTAACCAGAAAGGGACGGCTAACTACGTGCCAGCAGCCGCGGTAATACGTAGGTCCCAAGCGTTGTCCGGATTTATTGGGCGTAAAGCGAGC
+
GGGGFGGGGGGGGGGGGGGGGGGGGGGGGGGGGGGGGGGGGGGGGGGGGGGGGGGGGGGGGGGGGGGFGGFFGGGGGGGGGGGGGGGEGGGGFGGGGGGGGGGGGGGGFGGGGGGGGGFEFGFGGGGGGGGGGGGGGGGGGFGGGGGFGGGGGFFGGFGGGGGGGGGGGGGGGGGGGGGGGGGGGGGGGGGGGGGDEFBCFGGGGGGGGFFGGGGGGGGGGGGGGGGGGGGGGGGGDFFGGDG7
@M03364:276:000000000-BLYN8:1:1101:5269:9143 1:N:0:1
ACTCCTACGGGAGGCAGCAGTAGGGAATCTTCGGCAATGGACGAAAGTCTGACCGAGCAACGCCGCGTGAGTGAAGAAGGTTTTCGGATCGTAAAACTCTGTTGTCAGAGAAGAACAAGGGTGAGAGTGGAAAGTTCACCCCTTGACGGTATCTGACCAGAAAGCCACGGCTAACTACGTGCCAGCAGCCGCGGTAATACAGAGGGTGCAAGCGTTAATCGGAATTACTGGGCGTAAAGCGCAC
+
GGGGGGGGGGGGGGGGGGGGGGGGGGGGGGGGGGGGGGGGGGGGGGGGGGGGGGGGGGGGGGGGGGGGGGGGGGGGGGGGGGGGGGGGGGGGGGGGGGGGGGGFFGGGFGGGGGGGGGFGGCGGGCGGGGGGGGGGGGGGGGGGGGGGGGGGGGGGGGGGGGGGGGGGG:EGGGFGGGGGGGGGGGGGGGGGGGGGGGGGGFFGGGGGGGFGFGGGGCGCFEGGGGGGFFFFFDGGGGFCGGGD
@M03364:276:000000000-BLYN8:1:1101:28944:9147 1:N:0:1
ACTCCTACGGGAGGCAGCAGTGGGGAATATTGCACAATGGGCGCAAGCCTGATGCAGCCATGCCGCGTGTATGAAGAAGGCCTTCGGGTTGTAAAGTACTTTCAGCGAGGAGGGAGGCATTAAGGTTAATAACCTTAGTGATTGACGTTACTAGCAGAAGAAGCACCGGCTAACGCCGTGCCAGCAGCCGCGGTAATACGTAGGTCCCAAGCGTTGTCCGGATTTATTGGGCGTAAAGCGAGCG
+
<<EFGGGGEGECFG@7FFC,6C<<C;CFC,<@9FFFCC<FFG@7B@+C<F6C,C<CACCFC@8,@CB8=,66,66,?6,,C,5<FDDEGGGGGGFGGGAE@,CFFGG@C77CE+?@F++BEFGFFGC9EFFD98DEFFGGADGGGGDCFGC9,C@FF6DEFG<CGG<FCEGGGF*4>:FGG8;>EC>BC588*38*BEFE:B>8<2?>+=8FGC*:EFFEE5;A6C9CCCFGD<55CFGGG7CD
@M03364:276:000000000-BLYN8:1:1101:21800:9152 1:N:0:1
ACTCCTACGGGAGGCAGCAGTGGGGAATATTGGACAATGGGCGAAAGCCTGATCCAGCCATGCCGCGTGTGTGAAGAAGGTCTTCGGATTGTAAAGCACTTTAAGTTGGGAGGAAGGGCATTAACCTAATACGTTAGTGTTTTGACGTTACCGACAGAATAAGCACCGGCTAACTCTGTGCCAGCAGCCGCGGTAATACGGAGGGTGCAAGCGTTAATCGGAATTACTGGGCGTAAAGCGCACG
+
GGGGGGGGGGGG7FGGGGGGGGGGGGGGGGGGFGGGGGGGGGGGGGGGGGGGGGGGGGGGGGGGGGGGGGGGGGGGGFGGGGGGGGGGGGGGGGGGGGGGGGGGFGGGGGGDGGGGGGGGGGGGDCFFGGFG7FGFFGG,EBEFGFGEGGGGGCFGC<FFGGFGGGGGGGGGGGGGGGGDF?>DFGGGGGGGGGGCGGGGGGGGGGEGGGGGGGGGGGGGGGGGGGGGCFFGG)*:DGGDCDGD
@M03364:276:000000000-BLYN8:1:1101:5324:9153 1:N:0:1
ACTCCTACGGGAGGCAGCAGTGGGGAATATTGCACAATGGGCGCAAGCCTGATGCAGCCATGCCGCGTGTATGAAGAAGGCCTTCGGGTTGTAAAGTACTTTCAGCGAGGAGGAAGGCGTTGTGGTTAATAACCGCAGCGATTGACGTTACTCGCAGAAGAAGCACCGGCTAACTCCGTGCCAGCAGCCGCGGTAATACGGAGGGTGCAAGCGTTAATCGGAATTACTGGGCGTAAAGCGCACG
+
GGGGGGGGGGGGGGGGGGGGGGGGGGGGGGGGGGGGGGGGGGGGGGGGGGGGGGGGGGGGGGGGGGGGGGGGGGGGGGGGGGGGGGGGGGGGGFGGGGGGGGGGGGGGGGGGGGGGGGGGGGGGGFGGGGGGGGGGGGGGGGGGGGGGGGGGGGGGGGGGGGGGGGGGGGGGGGGGGGGGGGGGGGGGCGGGGGGGGGGGGGGDGGGGGGGGGGGGGGGGGGGGGGGGGGGFGGGGGGCCGGGC
@M03364:276:000000000-BLYN8:1:1101:22779:9175 1:N:0:1
ACTCCTACGGGAGGCAGCAGTGGGGAATATTGCACAATGGGCGCAAGCCTGATGCAGCCATGCCGCGTGTATGAAGAAGGCCTTCGGGTTGTAAAGTACTTTCAGCGAGGAGGAAGGCGTTGTGGTTAATAACCGCAGCGATTGACGTTACTCGCAGAAGAAGCACCGGCTAACTCCGTGCCAGCAGCCGCGGTAATACGGAGGGTGCAAGCGTTAATCGGAATTACTGGGCGTAAAGCGCACG
+
FGGGGGGGGGG7C:FGGFFFGGDCEGGFGGGGGGGGGGDFFGGGGGGFGGGGGGGGGGFGGFEGDEGGGGGGGGGGGGGGGGGGGGGGGGGGFGGGGGGBFGGGGFDEDGGGGFGFCFEGGGFGECFGGGGFFEEGGGGGFFFGFGD:FDFGGGGGEEGGGGFGGC<FFGFGF@EFGDFFGGGGGGGGGDEGEGEGGGE8*BEDEGGGD9EFGCE*A:F=EGGGGGD70?CCCDEGGFGGCDD)
@M03364:276:000000000-BLYN8:1:1101:8800:9226 1:N:0:1
ACTCCTACGGGAGGCAGCAGTAGGGAATCTTCGGCAATGGGGGCAACCCTGACCGAGCAACGCCGCGTGAGTGAAGAAGGTTTTCGGATCGTAAAACTCTGTTGTTAGAGAAGAACGTTAAGTAGAGTGGAAAGTTACTTAAGTGACGGTATCTAACCAGAAAGGGACGGCTAACTACGTGCCAGCAGCCGCGGTAATACGTAGGTCCCAAGCGTTGTCCGGATTTATTGGGCGTAAAGCGAGC
+
GGGGGGGGGGGGGGGGGGGGGGGGGGGGGGGGGGGGGGGGGGGGGGGGGGGGGGGGGGGGGGGGGGGGGGGFGGGGGGGGFFGGGGGGDGGGGGGGGGGGGGGGGGGGGFGGGGGGGFGGGGFFGGGGGGGGGGGGGGGGGGGFGGGGGGGGGGGGGGGGGGGGGGGGGGGGGGGGGFGGGGGGGGGGGGGGGGCGGGGGGFGGDGGGGGGGGGGGGGGGGGGEG6FGGGGGGGGGGGGGDGG7
@M03364:276:000000000-BLYN8:1:1101:17261:9271 1:N:0:1
ACTCCTACGGGAGGCAGCAGTGGGGAATATTGCACAATGGGCGCAAGCCTGATGCAGCCATGCCGCGTGTATGAAGAAGGCCTTCGGGTTGTAAAGTACTTTCAGCGAGGAGGAAGGCGTTGTGGTTAATAACCGCAGCGATTGACGTTACTCGCAGAAGAAGCACCGGCTAACTCCGTGCCAGCAGCCGCGGTAATACGTAGGTCCCAAGCGTTGTCCGGATTTATTGGGCGTAAAGCGAGCG
+
GGGGGGGGGGGGGGGGGGGGGGGGGGGGGGGGGGGGGGGGGGGGGGGGGGGGGGGGGGGGGGGGGGGGGGGGGGGGGGGGGGGGGGGGGGGGGGGGGGGGGGGGGGGGGGGGGGGGGGGGGGGGGGGGGGGGGGGGGGGGGGGGGGGGGGGGGGGGGGGGGGGGGGGGGGGGGGGGGGGGGGGGFGGGGGGGGGGGGGGGGGGGGGGGGGFGGGGDGGGGGGEGGGGGGGGGGGGGGGGGGGGD
@M03364:276:000000000-BLYN8:1:1101:13252:9293 1:N:0:1
ACTCCTACGGGAGGCAGCAGTAGGGAATCTTCGGCAATGGGGGCAACCCTGACCGAGCAACGCCGCGTGAGTGAAGAAGGTTTTCGGATCGTAAAACTCTGTTGTCAGAGAAGAACAAGGGTGAGAGTGGAAAGTTCACCCCTTGACGGTATCTGACCAGAAAGCCACGGCTAACTACGTGCCAGCAGCCGCGGTAATACGTAGGTGGCAAGCGTTGTCCGGATTTATTGGGCGTAAAGCGAGC
+
GGGGGGGGGGGGGGGGGGGGGGGGGGGGGGGGGGGGGGGGGGGGGGGGGGGGGGGGGGGGGGGGGGGGGGGGGGGGGGGGGGGGGGGGGGGGGGGGGGGGGGGGGGGGFGGGGGGGGGGGGGGGGFGGGGGGGGGGGGGGGGGGGGGGGGGGGGGGGGGGGGGGGGGGGGGGGGGGGGGGGGGGGGGGGGGGGGGGGGGGGGGGGCFGGGGGGGGGGGGGGGGEGGGGGGGGGGGGGGGGGGG7
@M03364:276:000000000-BLYN8:1:1101:8750:9312 1:N:0:1
ACTCCTACGGGAGGCAGCAGTAGGGAATCTTCGGCAATGGGGGCAACCTTGACCGAGCAACGCCGCGTGAGTGAAGAAGGTTTTCGGATCGTAAAACTCTGTTGTTAGAGAAGAACGTTAAGTAGAGTGGAAAATTACTTAAGTGACGGTATCTAACCAGAAAGGGACGGCTAACTACGTGCCAGCAGCCGCGGTAATACGTAGGTCCCAAGCGTTGTCCGGATTTATTGGGCGTAAAGCGAGC
+
GGGGGGGGGGGGGGGGGGGGGGGGGGGGGGGGGGGGGGGGGGGGGGGGGGGGGGGGGGGGGGGGGGGGGGGGGGGGGGGGGGGGGGGGGGGGGGGGGGGGGGGGGGGGGGGGGGGGGGGGGGGGGGGGGGGGGGGGGGGGGGGGGGGGGGGGGGGGGGGGGGGGGGGGGGGGGGGGGGGGGGGGGGGGGGGGGGGGGGGGGGGGGGGGGGGGGGGGGGGGEEGGGGFFGGGGGGGGGFGGGGG)
@M03364:276:000000000-BLYN8:1:1101:12577:9317 1:N:0:1
ACTCCTACAGGAGGCAGCAGTAGGGAATCTTCCACAATGGACGAAAGTCTGATGGAGCAACGCCGCGTGAGTGAAGAAGGGTTTCGGCTCGTAAAGCTCTGTTGTTAAAGAAGAACGTGGGTGAGAGTAACTGTTCACCCAGTGACGGTATTTAACCAGAAAGCCACGGCTAACTACGTGCCAGCAGCCGCGGTAATACGTAGGTGGCAAGCGTTATCCGGATTTATTGGGCGTAAAGCGAGCG
+
GGGGGGGGGGGGGGGGGGGGGGGGGGGGGGGGGGGGGGGGGGGGGGGGGGGGGGGGGGGGGGGGGGGGGGGGGGGGGGGGGGGGGGGGGGGGGGGGGGGGGGGGGGGGGGGGGGGGGGGGGGGGGFGGGGGGGGGGGGGGGGGGGGGGGGGGGGGGGGGGGGGG@FGGGGGGGGGGGGFGGGGGFCGGGGGGGGGGFGGGGGGGGGGGGFGGGGGEGGGGGDGGGGGGGGGGGGGGGGGGGGGD
@M03364:276:000000000-BLYN8:1:1101:26225:9330 1:N:0:1
ACTCCTACGGGAGGCAGCAGTAGGGAATCTTCCACAATGGACGAAAGTCTGATGGAGCAACGCCGCGTGAGTGAAGAAGGTTTTCGGATCGTAAAACTCTGTTGTTGGAGAAGAACGTATTTGATAGTAACTGATCAGGTAGTGACGGTATCCAACCAGAAAGCCACGGCTAACTACGTGCCAGCAGCCGCGGTAATACGTAGGTGGCAAGCGTTGTCCGGATTTATTGGGCGTAAAGCGAGCG
+
<FFFFGGFGGGGGGGGGGFGGDFGEGGGGGGGGGGFGGGGFGGCFGGFFEG9EGGGGGDGFEEG7FGGGEGGGGGGGGGGGGGFGGGGGGGGGGGGGG9FFDFGFFGGEFFGGGFFGF,,EFFFGGGG9EGGGA9DFFFEDFDFFGGGGGGGCFFFEEGEGFG8FCBFGG@FGFGGGGGGGGGGGGGGGGGGGCEDFCFGGGFG,9CGGFFFC*;?*21CGE?5@FFFGGGGGGGGFG:5CD3/
@M03364:276:000000000-BLYN8:1:1101:18259:9353 1:N:0:1
ACTCCTACGGGAGGCAGCAGTAGGGAATCTTCGGCAATGGGGGCAACCTTGACCGAGCAACGCCGCGTGAGTGAAGAAGGTTTTCGGATCGTAAAACTCTGTTGTTAGAGAAGAACGTTAAGTAGAGTGGAAAATTACTTAAGTGACGGTATCTAACCAGAAAGGGACGGCTAACTACGTGCCAGCAGCCGCGGTAATACGTAGGTCCCAAGCGTTGTCCGGATTTATTGGGCGTAAAGCGAGC
+
GGGGGGGGGGGGGGGGGGGGGGGGGGGGGGGGGGGGGGGGGGGGGGGGGGGGGGGGGGGGGGGGGGGGGGGGGGGGGGGGGGGGGGGGGGGGGGEFGGGGGGGGGGGGGGGGGGGGGGGGGGGGGGGGGGGGGGGGGGGGGGGGGGGGGGGGGGGGGGGGGGGGGGGGGGGGGGGGGGGGGGGGGGGFGGGGGGGGGGGGGGGGGGGGGGGGGGCEGGGGGGGGGGGGGGGGGDEDGGGGGGGD
@M03364:276:000000000-BLYN8:1:1101:19538:9390 1:N:0:1
ACTCCTACGGGAGGCAGCAGTGGGGAATATTGGACAATGGGCGAAAGCCTGATCCAGCCATGCCGCGTGTGTGAAGAAGGTCTTCGGATTGTAAAGCACTTTAAGTTGGGAGGAAGGGCATTAACCTAATACGTTAGTGCTTTGACGTTACCGACAGAATAAGCACCGGCTAACTCTGTGCCAGCAGCCGCGGTAATACAGAGGGTGCAAGCGTTAATCGGAATTACTGGGCGTAAAGCGCGCG
+
GGGGGGGGGGGGGGGGGGGGGGGGGGGGGGGGGGGGGGGGGGGGGGGGGGGGGGGGGGGGGGGGGGGGGGGGGGGGGGGGGGGGGGGGGGGGGGGGGGGGGGGGGGGGGGGGGGGGGGGGGGGGGGGGGGGGGGGGGGGGGGGGGGGGGGGGGGGGGGGGGGGGGGGGGGGGFGGGGGGGGGGGGGGGGGGGGGGGGGGGGGGGGGGGGFGGGGGGGGGGGGGGGGGGGGGGGGGGGGGGGGGG
@M03364:276:000000000-BLYN8:1:1101:12841:9396 1:N:0:1
ACTCCTACGGGAGGCAGCAGTAGGGAATCTTCGGCAATGGACGAAAGTCTGACCGAGCAACGCCGCGTGAGTGAAGAAGGTTTTCGGATCGTAAAACTCTGTTGTCAGAGAAGAACAAGGGTGAGAGTGGAAAGTTCACCCCTTGACGGTATCTGACCAGAAAGCCACGGCTAACTACGTGCCAGCAGCCGCGGTAATACGTAGGTGGCAAGCGTTGTCCGGATTTATTGGGCGTAAAGCGAGC
+
GGGGGGGGDGGGGGGGGGGGGGGGGGGGGGGGGGGGGGGGGGGGGGGGGGGGGGGGGGGGGGGGFGGGGGGGGFGGGGGGGGGGGGGGGGGGGGGGGGGGGGGGGFGGGGGGGGGGGGGFDDFGGGGFGGGGGGGGGGGGGGGGFFGGGGGGGGGGGGGGGGGGGGGGDGGGGGGGGGDGGGGGFFGGGGGGGGGGGFGGFGGGGGGGFGGGGGGGGGGGGG5EGEGG<?FDGGGGGCGGGDGC
@M03364:276:000000000-BLYN8:1:1101:19031:9406 1:N:0:1
ACTCCTACGGGAGGCAGCAGTGGGGAATATTGCACAATGGGCGCAAGCCTGATGCAGCCATGCCGCGTGTATGAAGAAGGCCTTCGGGTTGTAAAGTACTTTCAGCGAGGAGGAAGGCATTAAGGTTAATAACCTTAGTGATTGACGTTACTCGCAGAAGAAGCACCGGCTAACTCCGTGCCAGCAGCCGCGGTAATACGGAGGGTGCAAGCGTTAATTGGAATTACTGGGCGTAAAGCGCACG
+
GGGGGGGGGGGGGGGGGGGGGGGGGGGGGGGGGFGGGGGGGGGGGGGGGGGGGGGGGGGGGGFGGGGGGEGGGG9FFGGGFFFGGCGGEGC8EFGGEG9?FGFCGDG+FC7FFCGGGAFFFAFGFEFFFFBADFFF9?DEGGGGCFGCFGGG9C:F=C,@7<FGG<FFE7F:CEEGGEGFEGC,:2DF,>C>EC8:CEEFECEG**BEECEFGGGECFGFF6CCFEFFFAECDGGC*:D7CDG5
@M03364:276:000000000-BLYN8:1:1101:18147:9406 1:N:0:1
ACTCCTACGGGAGGCAGCAGTGGGGAATATTGCACAATGGGCGCAAGCCTGATGCAGCCATGCCGCGTGTATGAAGAAGGCCTTCGGGTTGTAAAGTACTTTCAGCGAGGAGGAAGGCATTAAGGTTAATAACCTTAGTGATTGACGTTACTCGCAGAAGAAGCACCGGCTAACTCCGTGCCAGCAGCCGCGGTAATACGGAGGGTGCAAGCGTTAATCGGAATTACTGGGCGTAAAGCGCACG
+
GGGGGGGGGGGGGGGGGGGGGGGGGGGGGGGGGGGGGGGGGGGGGGGGGGGGGGGGGGGGGGGGGGGGGGGGGGGGGGGGGGGGGGGGGGGGGGGGGGGGGGGGGGGGGGGGGGGGGGGGGFGGGGGGGGGGGGGGGGGGGFDFGGGGGGGGGEGGGGGGGGGGGGGGGGGGGGGFGGGGGGGGGGGGGGGEGEGGGGGGGGGGGGGGGGGGGGGGGGGGGGGGGGGGFGGGG<EGGGGGGGG5
@M03364:276:000000000-BLYN8:1:1101:12942:9424 1:N:0:1
ACTCCTACGGGAGGCAGCAGTGGGGAATATTGCACAATGGGCGCAAGCCTGATGCAGCCATGCCGCGTGTGTGAAGAAGGCCTTCGGGTTGTAAAGCACTTTCAGCGGGGAGGAAGGCGATAAGGTTAATAACCTTGTCGATTGACGTTACCCGCAGAAGAAGCACCGGCTAACTCCGTGCCAGCAGCCGCGGTAATACGGAGGGTGCAAGCGTTAATCGGAATTACTGGGCGTAAAGCGCACG
+
GGGGGGGGGGGGGGGGGGGGGGGGGGGGGGGGGGGGGGGGGGGGGGGGGGGGGGGGGGGGGGGGGGGGGGGGGGGGGGGGGGGGGGGGGGGGGGGGGGGGGGGGGGGGGGGGGGGGGGGGGGGGGGGGGGGGGGGGGGGGGGGGGGGGGGGGGGGGGGGGGGGGGGGGGGGGGGGGGGGGGGGGGGGGFEGGGGEGGGGGGGGGGGGGGGGGGGGGGGGGGGGGGGGGCGGGDCEGDC>DGGGC
@M03364:276:000000000-BLYN8:1:1101:9707:9443 1:N:0:1
ACTCCTACGGGAGGCAGCAGTGGGGAATATTGCACAATGGGCGCAAGCCTGATGCAGCCATGCCGCGTGTATGAAGAAGGCCTTCGGGTTGTAAAGTACTTTCAGCGAGGAGGAAGGTGTTGTGGTTAATAACCGCAGCAATTGACGTTACCTGCAGAAGAAGCACCGGCTAACTCCGTGCCAGCAGCCGCGGTAATACGGAGGGTGCAAGCGTTAATCGGAATTACTGGGCGTAAAGCGCACG
+
GGGGGGGGGGGGGGGGGGGGGGGGGGGGFGGGGGGGGGGGGGGGGGGGGGGGGGFGGGGGGGGGGGGGGGGGGGGGGGGGGFGGGGGEGGGGGGGGGGGGGGGGGGGGGGGGGGGGGGGGGGGGGGGGGGGGFFGEGGGGGGGGGFGGGC7BGGGGGGGGGGGGGGGGGGGGGGGFGGGGGGGFD@CGFEGGGEEGGGEGEEEEGGGGGCFGGGEGGGFGGGGGGGGFGGFC)1>CCFCGD<D3
@M03364:276:000000000-BLYN8:1:1101:15187:9453 1:N:0:1
ACTCCTACGGGAGGCAGCAGTAGGGAATCTTCGGCAATGGGGGCAACCCTGACCGAGCAACGCCGCGTGAGTGAAGAAGGTTTTCGGATCGTAAAACTCTGTTGTTAGAGAAGAACGTTAAGTAGAGTGGAAAGTTACTTAAGTGACGGTATCTAACCAGAAAGGGACGGCTAACTACGTGCCAGCAGCCGCGGTAATACGTAGGTCCCAAGCGTTGTCCGGATTTATTGGGCGTAAAGCGAGC
+
GGGGGGGGGGGGGGGGGGGGGGGGGGGGGGGGGGGGGGGGGGGGGGGGGGGGGGGGGGGGGGGGGGGGGGGGGGGGGGGGGGGGGGGGGGGGGGGGGGGGGGGGGGGGGGGGGGGGGGGGGGGGGDGGGGGGGGGGGGGGGGGGGGGGGGGGGGGGGEGGGGGGGEGGGGGGGGGGGGGFCGGGGGGGGGGGGGEEEGFGGGGGGGGDGGGGFGCGGGGGGGGGGFFGGGGFGGGGGGGGGGG)
@M03364:276:000000000-BLYN8:1:1101:3524:9464 1:N:0:1
ACTCCTACGGGAGGCAGCAGTGGGGAATATTGCACAATGGGCGCAAGCCTGATGCAGCCATGCCGCGTGTATGAAGAAGGCCTTCGGGTTGTAAAGTACTTTCAGCGAGGAGGAAGGCATTAAGGTTAATAACCTTAGTGATTGACGTTACTCGCAGAAGAAGCACCGGCTAACTCCGTGCCAGCAGCCGCGGTAATACGGAGGGTGCAAGCGTTAATCGGAATTACTGGGCGTAAAGCGCACG
+
FFGGGGGGGGGGGGGGGGGGGGGGGGGGGGGGGGGGGGGGGFGGGGEGGGGGGGGGGGGG<FGGGGGGGCGGGGGGGGGGGGGGGGGGFGGGGGGGGGGGGGGGGGGFFGGGGGGGGGGGAD<EDFFADGGGGGDGGGDFGGAFGGGGGGGGGGGGGGGGGGGGGGGGGGGDFGGGGGF>E@;FFGGCDGGGEECEGC?FG>EDGEGGGFFGEE8C5?9*:EDE6CFFCFGGDD=CDCCDD<CC
@M03364:276:000000000-BLYN8:1:1101:25825:9480 1:N:0:1
ACTCCTACGGGAGGCAGCAGTGGGGAATATTGGACAATGGGCGAAAGCCTGATCCAGCCATGCCGCGTGTGTGAAGAAGGTCTTCGGATTGTAAAGCACTTTAAGTTGGGAGGAAGGGCATTAACCTAATACGTTAGTGCTTTGACGTTACCGACAGAATAAGCACCGGCTAACTCTGTGCCAGCAGCCGCGGTAATACAGAGGGTGCAAGCGTTAATCGGAATTACTGGGCGTAAAGCGCGCG
+
FGGFGGCGGGGEGGGGGGGGGGGGGGGGGGGGGGGGGGGGGGGGGGGGGGGGGGGGGFGGGGGGGGGGGBFGGGAFFGCGGGGFFDFGDGGGGFGGGCEDGGGFGGGGGGGGGEFGGGGGGGGGGGFGGGGGGGGGGGGGGGGCFGCFGG7DDCCFGGGGGGCFGGGEGGE<CFFGFGGGFFGGG7DFBEECEECEFGDFC?CGGGGGGGG=ECEGGGDCG=EGGGFGF7E5DCGGF>FGDDD7
@M03364:276:000000000-BLYN8:1:1101:6016:9483 1:N:0:1
ACTCCTACGGGAGGCAGCAGTAGGGAATCTTCGGCAATGGGGGCAACCCTGACCGAGCAACGCCGCGTGAGTGAAGAAGGTTTTCGGATCGTAAAACTCTGTTGTTAGAGAAGAACGTTAAGTAGAGTGGAAAGTTACTTAAGTGACGGTATCTAACCAGAAAGGGACGGCTAACTACGTGCCAGCAGCCGCGGTAATACGTAGGTCCCAAGCGTTGTCCGGATTTATTGGGCGTAAAGCGAGC
+
GGFGGGGGGGGGGGGGGGGGGGGGGGGGGGGGGGGGGGGGGGGGGGGGGGGGGGGGGGGGGGGGGGGGGGGGGGGGGGGGGGGGGGGGGGGGGGGGGGGGGGGGGGGGGGGGGGGGGGGGGGGGGGGGGGGGGGGGGGGGGGGGGGGGGGGGGGGGGGGGGGGGGGGGGGGGGGGGGGGGGGGGGGGGGGGGGGGGGGGGGGGGGGGGGGGGGGGGGGGGGGGEGGGGGGGGGGGGGGGGGGG<
@M03364:276:000000000-BLYN8:1:1101:7461:9493 1:N:0:1
ACTCCTACGGGAGGCAGCAGTAGGGAATCTTCGGCAATGGGGGCAACCCTGACCGAGCAACGCCGCGTGAGTGAAGAAGGTTTTCGGATCGTAAAACTCTGTTGTTGGAGAAGAATGTATCTGATAGTAACTGATCAGGTAGTGACGGTATCCAACCAGAAAGCCACGGCTAACTACGTGCCAGCAGCCGCGGTAATACGTAGGTGGCAAGCGTTGTCCGGATTTATTGGGCGTAAAGCGAGCG
+
GGGGGGGGGGGGGGGGGGGGGGGGGGGGGGGGGGGGGGGGGGGGGGGGGGGGFGGGGGGGGGGGGGGGGEGGGGGGGGGGFFGGGGGGGGGGGGGGGGGGGGGGGGGGGGGGGGGGGGGGFGFGCFGFFFFGFGGGGGGGGGGGGGGGGGGGGGGGGGGGGGGGGFGGGGGGGGGGGGGGGGGGGGGGGGGGGGGGGGGGFGGGEFGGGGGGGGGGGGGGGGCEGGCFGGGGGGGGGDGGGGG7
@M03364:276:000000000-BLYN8:1:1101:14855:9494 1:N:0:1
ACTCCTACGGGAGGCAGCAGTGGGGAATATTGGACAATGGGCGAAAGCCTGATCCAGCCATGCCGCGTGTGTGAAGAAGGTCTTCGGATTGTAAAGCACTTTAAGTTGGGAGGAAGGGCATTAACCTAATACGTTAGTGCTTTGACGTTACCGACAGAATAAGCACCGGCTAACTCTGTGCCAGCAGCCGCGGTAATACAGAGGGTGCAAGCGTTAATCGGAATTACTGGGCGTAAAGCGCACG
+
GGGGGGGGGGGGGGGGGGGGGGGGGGGGGGGGGGGGGGGGGGGGGGGGGGGGGGGGGGGGGGGGGGGEGGGGGGGGGGGGGGGGGGGGGGGGGGGGGGGGGGGGGGFFGGGGGGGGGGDGGGGGGGGGGGGGGGGGGGGGFGFGGGGGGGGGGGGGGGGGGGGGGGGGGGGGGGGGAEGGGGGGGGFFFEGGGGGGGGGGGGGGGGGGGGGGGGCGGGGGGGGGGGGGGGGGGGGCCCDGGGG>
@M03364:276:000000000-BLYN8:1:1101:16070:9495 1:N:0:1
ACTCCTACGGGAGGCAGCAGTAGGGAATCTTCCACAATGGACGAAAGTCTGATGGAGCAACGCCGCGTGAGTGAAGAAGGGTTTCGGCTCGTAAAGCTCTGTTGTTAAAGAAGAACGTGGGTGAGAGTAACTGTTCACCCAGTGACGGTATTTAACCAGAAAGCCACGGCTAACTACGTGCCAGCAGCCGCGGTAATACGTAGGTGGCAAGCGTTATCCGGATTTATTGGGCGTAAAGCGAGCG
+
GGGGGGGGGGGGGGGGGGGGGGGGGGGGGGGGGGGGGGGGGGGGGGGGGGGGGGGGGGGGGGGGGGGGGGGGGGGGGGGGGGGGGGGGDFGGGGGGGGGGGGGGDFFGFFGGGGGGGGGGGGGGGGGGGGGGGGGFGFFGGGGGGGGGGGGGGGGGGGGGFGGGGGGGGGGGGGGGGGGGGGGDGGGGGGGGGGGGGGGGFGCEFG>CGGGGGGGCEGGGGG5EGGGGGFGGGGGGGGGGGGGD
@M03364:276:000000000-BLYN8:1:1101:23231:9495 1:N:0:1
ACTCCTACGGGAGGCAGCAGTGGGGAATATTGCACAATGGGCGCAAGCCTGATGCAGCCATGCCGCGTGTATGAAGAAGGCCTTCGGGTTGTAAAGTACTTTCAGCGAGGAGGAAGGCGTTGTGGTTAATAACCGCAGCGATTGACGTTACTCGCAGAAGAAGCACCGGCTAACTCCGTGCCAGCAGCCGCGGTAATACAGAGGGTGCAAGCGTTAATCGGAATTACTGGGCGTAAAGCGCGCG
+
GGGGGGGGGGGGGGGGGGGGGGGGGGGGGGGGGGGGGGGGGGGEGEEGGGGGGFFGGGGGGGGGGGGGGGGFGGGGGGGGGGGGGGGGGGGGGGGGGGGGGGGGGGGFGGGGGGGGGGGGGGGGG<@DGGGGGGGEGGGGGFGGFFGGGGGGDGGGGGGGCC:CGGGGGGGGGFGFGGGGGGGGFFGGGGGGGGGGGGGGFFGGGGGE?F9FE8EGGGGGGE5FGFGGGDF=DGGG3CDD3CCG
@M03364:276:000000000-BLYN8:1:1101:15627:9505 1:N:0:1
ACTCCTACGGGAGGCAGCAGTGGGGAATATTGCACAATGGGCGCAAGCCTGATGCAGCCATGCCGCGTGTATGAAGAAGGCCTTCGGGTTGTAAAGTACTTTCAGCGAGGAGGAAGGCGTTAAGGTTAATAACCTTGGCGATTGACGTTACTCGCAGAAGAAGCACCGGCTAACTCCGTGCCAGCAGCCGCGGTAATACGGAGGGTGCAAGCGTTAATCGGAATTACTGGGCGTAAAGCGCACG
+
GGGGGGGGGGGGGGGGGGGGGGGGGGGGGGGGGGGGGGGGGGGGGGGGGGGGGGGGGGGGGGGGGGGGGGGGGGGGGGGGGGGGGGGGGGGGGGGGGGGGGGGGGGGGGGGGGGGGGGGGGGGGGGGGGGGGGGGGGGGGGGGGGGGGGGGGGGGGGGGGGGGGGGGGGGGGGGGGGGGGGGGGGGGGGGGGGGGGGGGGGGGGGGGGGGGGGGGGGGGGGDGGGGGGGGGGGGGGGGGGGGG3
@M03364:276:000000000-BLYN8:1:1101:7546:9507 1:N:0:1
ACTCCTACGGGAGGCAGCAGTGGGGAATATTGCACAATGGGCGCAAGCCTGATGCAGCCATGCCGCGTGTATGAAGAAGGCCTTCGGGTTGTAAAGTACTTTCAGCGAGGAGGAAGGCATTAAGGTTAATAACCTTAGTGATTGACGTTACTCGCAGAAGAAGCACCGGCTAACTCCGTGCCAGCAGCCGCGGTAATACAGAGGGTGCAAGCGTTAATCGGAATTACTGGGCGTAAAGCGCGCG
+
GGGGGGGGGGGGGGGGGGGGGGGGGGGGGGGGGGGGGGGGGGGGGGGGGGGGGGGGGGGGGGGGGGGGGGFGGGGGGGGGGGGGGGGGGGGGGGGGGGGGGGGGGGGDFGGGGGGGGGGGGGGGGGGGGGGGGGGGGGGGGGGGGGGGGGGGGGGGGGGGGGGGGGGGGGGGGGGGGGGGGGGGGGGGGGGGGGGGGGGGGGGGDGGGGGGGGGGGGGGGGGGGGGGGFGGGGGGEGGGGGGDG
@M03364:276:000000000-BLYN8:1:1101:2961:9522 1:N:0:1
ACTCCTACGGGAGGCAGCAGTAGGGAATCTTCGGCAATGGACGAAAGTCTGACCGAGCAACGCCGCGTGAGTGAAGAAGGTTTTCGGATCGTAAAACTCTGTTGTCAGAGAAGAACAAGGGTGAGAGTGGAAAGTTCACCCCTTGACGGTATCTGACCAGAAAGCCACGGCTAACTACGTGCCAGCAGCCGCGGTAATACGTAGGTGGCAAGCGTTATCCGGATTTATTGGGCGTAAAGCGAGG
+
GGGGDGGGGGGGGGGGGGGGGFGGGGGGGGGGGGGGFGGGFGGGGGGGGGGGGGGGDGGGGGGGGGGGGGGGGGGGGGG8FGGGGGGFCGGGGGGGGGFFFGGGGGGGGGGGGGGGGGGGGGGGGGGFGGGGGGGGGFGFGGGGGGGGGGGGGGGGGGGFGGGGGGGGGGGGGGGGGGGGGGGGGGGGGGGEGEE8EGFCFGGGGFGFDCCFGGGEE5?FEEE/*<FG:FFCFGGGGCGGDGG3
@M03364:276:000000000-BLYN8:1:1101:24482:9533 1:N:0:1
ACTCCTACGGGAGGCAGCAGTAGGGAATCTTCGGCAATGGGGGCAACCCTGACCGAGCAACGCCGCGTGAGTGAAGAAGGTTTTCGGATCGTAAAACTCTGTTGTTAGAGAAGAACGTTAAGTAGAGTGGAAAGTTACTTAAGTGACGGTATCTAACCAGAAAGGGACGGCTAACTACGTGCCAGCAGCCGCGGTAATACGTAGGTCCCAAGCGTTGTCCGGATTTATTGGGCGTAAAGCGAGC
+
GGGGGGGGGGGGGGGGGGGGGGGGGGGGGGGGGGGGGGGGGGGGGGGGGGGGGGGGGGGGFGGGGEGGGGGGGGGGGGGGGGGGGGGGGGGGGGGGGGGGGGGGFGGGGGGGGGDGGGGGGGGGGGGGGGGGGGGGGGGGGGGGFGGGGGGFGGGGGGGGGGGGGDGGGGGGGGGGGGGGGG7CGGGGGGGGGGGGGGGGGEGGGGGG>FGGGGEGGGGGGGCCECGFGGCFCGGGGGGGGGG<
@M03364:276:000000000-BLYN8:1:1101:20735:9544 1:N:0:1
ACTCCTACGGGAGGCAGCAGTAGGGAATCTTCGGCAATGGACGAAAGTCTGACCGAGCAACGCCGCGTGAGTGAAGAAGGTTTTCGGATCGTAAAACTCTGTTGTTAGAGAAGAACGACGAGGAGAGTGGAAAGCTCCTCGTGTGACGGTATCTAACCAGAAAGGGACGGCTAACTACATGCCAGCAGCCGCGGTAATACGTAGGTCCCGAGCGTTGTCCGGATTTATTGGGCGTAAAGCGAGC
+
GGGGGGGGGGGGGGGGGGGGGGGGGGGGGGGGGGGGGGGGGGGGGGGGGGGGGGGGGGGGGGGGGGGGGGGGGGGGGGGGGGGGGGGGGGGGGGGGGGGGGGGGGGGGGGGGGGGGGGGGGGGGGGGGGGGGGGGGGGGGGGFGGGGGGGGGGGGGGGGGGGGGGGGGGGGGGGGGGGGGGGGGGGGGGGGGGGGGGGGGGGFGGGGFGGGGGGGGCEFGGGGEGFEGGFGGGGGEGGGGGGG)
@M03364:276:000000000-BLYN8:1:1101:9904:9573 1:N:0:1
ACTCCTACGGGAGGCAGCAGTAGGGAATCTTCGGCAATGGGGGCAACCCTGACCGAGCAACGCCGCGTGAGTGAAGAAGGTTTTCGGATCGTAAAACTCTGTTGTTAGAGAAGAACGTTAAGTAGAGTGGAAAGTTACTTAAGTGACGGTATCTAACCAGAAAGGGACGGCTAACTACGTGCCAGCAGCCGCGGTAATACGTAGGTCCCAAGCGTTGTCCGGATTTATTGGGCGTAAAGCGAGC
+
GGGGGGGGGGGGGGGGGGGGGGGGGGGGGGGGGGGGGGGGGGGGGGGGGGGGGGGGGGGGGGGGGGGGGGGGGGGGGGGGGGGGGGGGGGGGGGGGGGGGGGGGGGGGGGGGGGGGGGGGGGGGGGGGGGGGGGGGGGGGGGGGGGGGGGGGGGGGGGGGGGGGGGGGGGGGGGGGGGGGGGGGGGGGGGGGGGEDEGGGGGGGGGGGGGGGGGEGDGFCEGGGGDGGGCGGGGGGGGGGGGGC
@M03364:276:000000000-BLYN8:1:1101:25353:9585 1:N:0:1
ACTCCTACGGGAGGCAGCAGTGGGGAATATTGCACAATGGGCGCAAGCCTGATGCAGCCATGCCGCGTGTATGAAGAAGGCCTTCGGGTTGTAAAGTACTTTCAGCGAGGAGGAAGGCATTAAGGTTAATAACCTTGGTGATTGACGTTACTCGCAGAAGAAGCACCGGCTAACTCCGTGCCAGCAGCCGCGGTAATACGGAGGGTGCAAGCGTTAATCGGAATTACTGGGCGTAAAGCGCACG
+
GGGGGGGGGGGGGGGGGGGGGGGGGGGGGGGGGGGGGGGGGGGGGGGGGGGGGGGGGGGGGGGGGGGGGGGGFFGFGGGGGFGGGGGGGGGGGCGFGGGGGGGGGGGGGGGGGGGGGFGFGGGGGGGGGGGGGGADFGGGGGGGGGGCFDGGFEGGGGGGGGGGFGGGEEEGGGGGGGGDEGGGGGFG8EGGEGDCGGGGGGDCEGGGGCCFGGCGFGGGC8E=FGGGFF57DGGG37CDGGG5
@M03364:276:000000000-BLYN8:1:1101:26621:9595 1:N:0:1
ACTCCTACGGGAGGCAGCAGTAGGGAATCTTCGGCAATGGGGGCAACCCTGACCGAGCAACGCCGCGTGAGTGAAGAAGGTTTTCGGATCGTAAAACTCTGTTGTTAGAGAAGAACGTTAAGTAGAGTGGAAAGTTACTTAAGTGACGGTATCTAACCAGAAAGGGACGGCTAACTACGTGCCAGCAGCCGCGGTAATACGTAGGTCCCAAGCGTTGTCCGGACTGATTGGGCGTAAAGCGAGC
+
FGDFDCEFFFEE@+B@CF<FFFFGDGGGGDD<CFGGE,F<F@FBCFGG@CCCEFDGGGG?FGGGEGGFG@F9<EEGEGFFFCF+BFG74:?AFFGGGFGCGFFGGGGBGGDGF<<AFFF>BFDF9C9DFGF@,B:FFG,,C<D,3@FGGGF7BFCC=FCC:>,,@F:FFDFC7FFGBFC@,=BFGGGGGCGCEGCCCC9;CB9B8FFCFCF*8E8*:7:+CEG*:8?9CC8C*):5537?CD39
@M03364:276:000000000-BLYN8:1:1101:25520:9605 1:N:0:1
ACTCCTACGGGAGGCAGCAGTGGGGAATATTGCACAATGGGCGCAAGTCTGATGCAGCCATGCCGCGTGTATGAAGAAGGCCTTCGGGTTGTAAAGTACTTTCAGCTAGGAGGAAGGCGTAGTGGTTAATATCCGCAGCGAGTGACGTTACTCGCAGAAGAAGCACCGGCTAACTCCGTGCCCGCAGCCGCGGTAATACGGAGGGTGCAAGCGTAAATCGGAATTACTGGGCGTAAAGCGCACG
+
FGGGEGEEF7FGE@FGCC@<F,CC@FFG@FGFF<CCECF?,CCFCF+6:EFFFGGFAD@FCF<<FC7FG,C<FG,6?CEFFF<CEEC>F7@FG9F@@EAFFFGCFC,?,4,AB:EB+,@F6+B,4:DE?F<,C<B7++8>:+8@DB386=3,98:+CGD,5,,>>F@G*3>*@FC@,>FG@*,6:*48;**=8E*;C++3**=8@*;EFE+;12**20:752;CFC<<+28/9C557**))/1/
@M03364:276:000000000-BLYN8:1:1101:4927:9607 1:N:0:1
ACTCCTACGGGAGGCAGCAGTGGGGAATATTGCACAATGGGCGCAAGCCTGATGCAGCCATGCCGCGTGTATGAAGAAGGCCTTCGGGTTGTAAAGTACTTTCAGCGAGGAGGAAGGCATTAAGGTTAATAACCTTAGTGATTGACGTTACTCGCAGAAGAAGCACCGGCTAACTCCGTGCCAGCAGCCGCGGTAATACGGAGGGTGCAAGCGTTAATCGGAATTACTGGGCGTAAAGCGCACG
+
GGGGGGGGGGGGGGGGGGGGFGGGGGGGGGGGGGGGGGGGGGGGGGGGGGGGGGGGGGGGGGGGGGGGGGGGGGGGGGGGGGGGGGGGGGGGFGGGGGGGGGGGGFGGGGGGGGGGGGGGGGGGGGGGGGGGGGGGGGGGGGGGGGGGGGGGGGGDGGGFFFGGGGGGDDGGGGGGGGGGGGGFGFGGGGGGGGGGGGGGGDGGEECEFF9CGGEEGFGCEGCFFGGGFGGFDGCEFGGGGGGC
@M03364:276:000000000-BLYN8:1:1101:18231:9612 1:N:0:1
ACTCCTACGGGAGGCAGCAGTGGGGAATATTGCACAATGGGCGCAAGCCTGATGCAGCCATGCCGCGTGTATGAAGAAGGCCTTCGGGTTGTAAAGTACTTTCAGCGAGGAGGAAGGCATTAAGGTTAATAACCTTAGTGATTGACGTTACTCGCAGAAGAAGCACCGGCTAACTCCGTGCCAGCAGCCGCGGTAATACGTAGGTCCCAAGCGTTGTCCGGATTTATTGGGCGTAAAGCGAGCG
+
FGFGGGGGGDGGGGGGGGGGFGGGGGGGGGGGGGGGGGGGFGGGDGEGFGGGGGGGGGGGFFGGGGGGGGGGGGGCFDFGGGGDFGEGGDFEEFGGCCGGGGGGGCC8FFGGG:EFGEFCFFGCDEFDGGGGG8BDDDFGGEDFGGGGGGGGGDGGGGGGGGGGGFFGEGGGGGFGFDGGDGGGGGGGGGGGGGGG9FGGCCBCGGBBCFGGGG=C:<==:=*:CG?FCFFG5CEDG=FD*5C<
@M03364:276:000000000-BLYN8:1:1101:6727:9619 1:N:0:1
ACTCCTACGGGAGGCAGCAGTAGGGAATCTTCGGCAATGGGGGCAACCCTGACCGAGCAACGCCGCGTGAGTGAAGAAGGTTTTCGGATCGTAAAACTCTGTTGTTAGAGAAGAACGTTAAGTAGAGTGGAAAGTTACTTAAGTGACGGTATCTAACCAGAAAGGGACGGCTAACTACGTGCCAGCAGCCGCGGTAATACGTAGGTCCCAAGCGTTGTCCGGATTTATTGGGCGTAAAGCGAGC
+
GGGGGGGGGGGGGGGGGGGGGGGGGGGGGGGGGGGGGGGGGGGGGGGGGGGGGGGGGGGGGGGGGGGGGGGGGGGGGGGGGGGGGGGGGGGGGGGGGGGGGGGGGGGGGGGGGGGGGFGGGGGGGGGFFGGGGGGGGGGGGGGGGGGGGGGGGGGGGGGGGGGGGGGGGGGGGGGGGGGGGGGGGGGFGGGEGGGGGGGGGGGGGGGGGGGGGGECEGFGEECCEGGGGGGGGGGGDCCFGGG3
@M03364:276:000000000-BLYN8:1:1101:5680:9620 1:N:0:1
ACTCCTACGGGAGGCAGCAGTGGGGAATATTGCACAATGGGCGCAAGCCTGATGCAGCCATGCCGCGTGTATGAAGAAGGCCTTCGGGTTGTAAAGTACTTTCAGCGAGGAGGAAGGCGTTGTGGTTAATAACCGCAGCGATTGACGTTACTCGCAGAAGAAGCACCGGCTAACTCCGTGCCAGCAGCCGCGGTAATACGGAGGGTGCAAGCGTTAATCGGAATTACTGGGCGTAAAGCGCACG
+
GGGGGGGGGGGGGGGGGGGG<FFFGEGGGGGGGGGGFGGFGGGDCGGGGGFCEFGGGGEFGCGFGGGGGGFGFFFGFGGGGGGGGGGDGGGGGFFGGGGGAFGGGDCFGG4CCDGGGGGGGDGGEGGAFDGFGFGGDGGGGGFFGGG7FFGGGGECFCBFFCGCFFGGEGGGFFGGD7CFG7;CFGCFBEEE8*18CFGGG5EGGGGEG+<5EGDGGGGGD=EGCEGF?FGFGGGGGD>CDGD5
@M03364:276:000000000-BLYN8:1:1101:7565:9642 1:N:0:1
ACTCCTACGGGAGGCAGCAGTGGGGAATCTTCGGCAATGGGGGCAACCCTGACCGAGCAACGCCGCGTGAGTGAAGAAGGTTTTCGGATCGTAAAACTCTGTTGTTAGAGAAGAACGTTAAGTAGAGTGGAAAGTTACTTAAGTGACGGTATCTAACCAGAAAGGGACGGCTAACTACGTGCCAGCAGCCGCGGTAATACGTAGGTCCCAAGCGTTGTCCGGATTTATTGGGCGTAAAGCGAGC
+
GGGGGGGGGGGGGGGGGGGGGGGGGGGGGGGGGGGGGGGGGGGGGGGGGGGGGGGGGGGGGGDGGGGGGGGFGGGGGGGGGGGGGGGGGGGGGGGGGGGGGGGGGGGGFGGGGGGGGGGGGGGGGGGGGGGFFGGGGGGFGGGGGGGGGGGGGGGGGGGGGGGGFGGGGGGGEFFGGGGFFFGGGGGGFGEGGGGGGGGGGCGGGGFGGGGGGGGGDGGGGGGGGFFFFFGGGGGGGG:FGGD)
@M03364:276:000000000-BLYN8:1:1101:13997:9678 1:N:0:1
ACTCCTACGGGAGGCAGCAGTGGGGAATATTGCACAATGGGCGCAAGCCTGATGCAGCCATGCCGCGTGTATGAAGAAGGCCTTCGGGTTGTAAAGTACTTTCAGCGAGGAGGAAGGCATTAAGGTTAATAACCTTAGTGATTGACGTTACCCGCAGAAGAAGCACCGGCTAACTCCGTGCCAGCAGCCGCGGTAATACGGAGGGTGCAAGCGTTAATCGGAATTACTGGGCGTAAAGCGCACG
+
GGGGGGGGGGGGGGGGGGGGGGGGGFGGGGGGGGGGGGGGGGGGGGGGGGGGGGGGGGGGGFGGGGGGGGEGGGGGGGGGGGGGGGGGGGGGGGGFFGGGGGGGGGGGGGGGGGGGGGGGGGGFGGGGGGGGGGGGGGFGGGGGGGGGGGGGGGGGGGGGFGGGGGGGGGGGGGGGGGGGGGGGGGFFGGGGGGGGGGGGGGGGGGGGGGGGGGEDFGGGGGGGGGDGGGGGGGGGGGGGDDG5
@M03364:276:000000000-BLYN8:1:1101:17371:9719 1:N:0:1
ACTCCTACGGGAGGCAGCAGTGGGGAATATTGCACAATGGGCGCAAGCCTGATGCAGCCATGCCGCGTGTATGAAGAAGGCCTTCGGGTTGTAAAGTACTTTCAGCGAGGAGGAAGGCATTAAGGTTAATAACCTTAGTGATTGACGTTACTCGCAGAAGAAGCACCGGCTAACTCCGTGCCAGCAGCCGCGGTAATACGGAGGGTGCAAGCGTTAATCGGAATTACTGGGCGTAAAGCGCACG
+
GGGGGGGGGGGGGGGGGGGGGGGGGGGGGGGGGGGGGGGGGGGGGGGGGGGGGGGGGGGGGGGGGGGGGGGGGGGGGGGGGGGGGGGGGGGGGGGGGGGGGGGGGGGEGGGGGGGGGGGGGFGGGGGGGGFGGGGGGGGGGGGGGGGGGGGGGGGGGFGGGGGGGGGGGGGGGGGGGGGGGGGGGGGGGGGGGGGGGGGGGGGGGGGGGGGGGEGGGGGGGGGGGGGGGGFGGGGGGGFGGGGC
@M03364:276:000000000-BLYN8:1:1101:2275:9733 1:N:0:1
ACTCCTACGGGAGGCAGCAGTAGGGAATCTTCCACAATGGACGAAAGTCTGATGGAGCAACGCCGCGTGAGTGAAGAAGGGTTTCGGCTCGTAAAGCTCTGTTGTTAAAGAAGAACGTGGGTGAGAGTAACTGATCAGGTAGTGACGGTATCCAACCAGAAAGCCACGGCTAACTACGTGCCAGCAGCCGCGGGAATACGTAGGTGGCAAGCGTTGTCCGGATTTATTGGGCGTAAAGCGAGCG
+
GGGGFGGGGGGGGGGGGGGGGGGGGGGGGGGGGGGGFFGGGGGGGEGGGGGFGFFGGG?EAFFGGGGFFFGGGGGGGGFGFFGGF7CCFFFFCC<FFEFGFF,9?FFGDCEFGGGFGFFCFCF7FGGGGGG,EDFFFFGGGGGGGGGGGF+CFG@FCEGFGFGDGFGGGDGGGGGCFGC>*1DFEFGG,>88>*3:BFGG99;BEFGGGGGF=*=ECF+7788*+0<EGCFCDG5CDGGGGGGC
@M03364:276:000000000-BLYN8:1:1101:3911:9733 1:N:0:1
ACTCCTACGGGAGGCAGCAGTGGGGAATATTGCACAATGGGCGCAAGCCTGATGCAGCCATGCCGCGTGTATGAAGAAGGCCTTCGGGTTGTAAAGTACTTTCAGCGAGGAGGAAGGGGATGTGGTTAATAACCGCATTCATTGACGTTACTCGCAGAAGAAGCACCGGCTAACTCCGTGCCAGCAGCCGCGGTAATACGGAGGGTGCAAGCGTTAATCGGAATTACTGGGCGTAAAGCGCACG
+
GGGGGGGGGGGGGGGGGGGGGGGGGGGGGGGGGGGGGGGGGGGGGGGGGGGGGGGGGGGGGGGGGGGGGGGGGGGGGGGGGGGGGGGGGGGGGGGGGGGGGGGGGGGGGGGGGGGGGGGGGGGGGGGGGGGGGGGGGGGFGGGGGGGGGGGGGGGGGGGFGGGGGGGGGGGGGGGGGGGGGGGGGGGGGGGGGGGGGGGGGDGGEGGGGGGGGEGGGGGGGGGGGGGGGGGGGGGGGGGGGGGD
@M03364:276:000000000-BLYN8:1:1101:27602:9756 1:N:0:1
ACTCCTACGGGAGGCAGCAGTAGGGAATCTTCCACAATGGACGAAAGTCTGATGGAGCAACGCCGCGTGAGTGAAGAAGGTTTTCGGATCGTAAAACTCTGTTGTTGGAGAAGAACGTATTTGATAGTAACTGATCAGGTAGTGACGGTATCTAACCAGAAAGGGACGGCTAACTACGTGCCAGCAGCCGCGGTAATACGTAGGTCCCAAGCGTTGTCCGGATTTATTGGGCGTAAAGCGAGCG
+
GGGGGGGGGGGGGGGGGGGGGGGGGGGGFGGEFFFGGGGGGGGGGGGGGGGGGGGGGGGGGGGGGGGGGGGGGGGGGGGFCECCGGGDF@FFGGGGGGGGFGGGGGGGFGGGGGFFGFF,EFGGFGGGGGGGEGFAFGGDF@FDEFC7FG7FGGGGGFGCDFGGDFGGGDGGGGGG78DFG@FGGFFFFEGDGGG7B@>C99CEFF9CGCG5C=8CGGG=EC*=+1CGGGGGGDGGGGGDCGDC
@M03364:276:000000000-BLYN8:1:1101:2853:9772 1:N:0:1
ACTCCTACGGGAGGCAGCAGTGGGGAATATTGCACAATGGGCGCAAGCCTGATGCAGCCATGCCGCGTGTATGAAGAAGGCCTTCGGGTTGTAAAGTACTTTCAGCGAGGAGGAAGGGGATGTGGTTAATAACCGCATTCATTGACGTTACTCGCAGAAGAAGCACCGGCTAACTCCGTGCCAGCAGCCGCGGTAATACGTAGGTCCCAAGCGTTGTCCGGATTTATTGGGCGTAAAGCGAGCG
+
GGGGFFGGGGGGGGGGGGGGGGGGGGGGGGGGGGGGGGGGGGGGGGGGGGGGGGGGGGGGGGGGGGGGGGGGGGGGGGGGGGGGGGGGGGGGGGGGGGGGGGGGGGGGGGGGGGGGGGGGGGGGGGGGGGGGGGDGGGGGGGGGGGGGGGGGGGGGGGGFGGGGGGGGGGGGGGGGGGGGGFGGGGFGGGGGGGGGGGGGGGGGGGGGGGGGGGGGGGFGGG:CFGGGG6FGGGGGGGGGGCG<
@M03364:276:000000000-BLYN8:1:1101:16572:9772 1:N:0:1
ACTCCTACGGGAGGCAGCAGTAGGGAATCTTCGGCAATGGGGGCAACCCTGACCGAGCAACGCCGCGTGAGTGAAGAAGGTTTTCGGATCGTAAAACTCTGTTGTTAGAGAAGAACGTTAAGTAGAGTGGAAAGTTACTTAAGTGACGGTATCTAACCAGAAAGGGACGGCTAACTACGTGCCAGCAGCCGCGGTAATACGTAGGTCCCAAGCGTTGTCCGGATTTATTGGGCGTAAAGCGAGC
+
GGGGGGGGGGGGGGGGGGGGGGGGGGGGGGGGGGGGGGGGGGGGGGGGGGGGGGGGGGGGGGGGGGGGGGGGGGGGGGGGGGGGGGGGGGGGGGGGGGGGGGGGGGGGGGGGGGGGGGGGGGFGGGGGGGGGGGGGGGGGGGGGGGGGGGGGGGGGGGGGGGGGGCGGGGGGGGGGGGGGGGGGGGGGGFGGGGGGGGFFGGGGGGGGGGGGGGEEGGGFEC=EGGGGGGGGGGGGGGGGGGG)
@M03364:276:000000000-BLYN8:1:1101:4264:9784 1:N:0:1
ACTCCTACGGGAGGCAGCAGTGGGGAATATTGCACAATAGGCGCAAGCCTGATGCAGCAATGCCGCGTGTATGAAGAAGGCCTTCGGGTGGTAAAGTACTTTCAGCGAGGAGGAAAGCATTAAGGTTAATAACCTGATTGATTGACGTTACGCGCAGAAGAAGCACCGGCGAACTCCGTGCCAGCAGCCGGGGTAATACGGAGGGTGCAAGCGTTAATCGGAATTACTGGGCGTAATGCGCACC
+
C-CFGFEGEGEFGFED@@F8CCEGFC6C6,C<C@F,<F,<,EF+FG:<CEDC,CF9<E,C9<,CCFG@F6,CF?,,C66,<=,CFDG7F++8CFG?CFFF<E?F<?+@=C6FFCF8=,:EF<?,E<CFBF<@F,:,,,,:D,@A<F:FF=@+3C:5F:FGGG7:DG,CGC**><=22:<<:*;CF7,+41*13B*++32B8B****2*++<CE:/87?+C7?*:CC70++/*11CC*::)/>D/
@M03364:276:000000000-BLYN8:1:1101:9917:9819 1:N:0:1
ACTCCTACGGGAGGCAGCAGTGGGGAATATTGGACAATGGAGGTAACTCTGATCCAGCAATTCTGTGTGCACGACGAAGGTCTTCGGATTGTAAAGTGCTTTAAGTTGGGAAGAAAAAAATGACGGTACCAACAGAATAAGCGACGGCTAAATACGTGCCAGCAGCCGCGGTAATACGTATGTCGCAAGCGTTATCCGGAATTATTGGGCATAAAGGGCATCTAGGCGGGGTTTCAAGTCGACG
+
GGGGGGGGGGGGGGGGGGGGFGGGCEGGGGFGGDFGGGGGFFEEFFGGGGFFGFCFGGGGGGGFFGGGGGGGGGGGGEGGGGGGGGGCEEGGGGGGGGDFGGGEAE9FFGGGGGGGFGGGGGFGGGGGGGFGGFGAEGGFGGGGGGGGFGFGGGGGCEG:DFCAFFCGGGGGGGGGEFFFFFFGGFE8CFEGCEFGFGG5:FF;EGGCCFCFFCCDFGG5FG7FF96=EDC:5D<7CCCFD37D
@M03364:276:000000000-BLYN8:1:1101:7398:9834 1:N:0:1
ACTCCTACGGGAGGCAGCAGTGGGGAATATTGCACAATGGGCGCAAGCCTGATGCAGCCATGCCGCGTGTATGAAGAAGGCCTTCGGGTTGTAAAGTACTTTCAGCGAGGAGGAAGGCATTAAGGTTAATAACCTTGGTGATTGACGTTACTCGCAGAAGAAGCACCGGCTAACTCCGTGCCAGCAGCCGCGGTAATACGGAGGGTGCAAGCGTTAATCGGAATTACTGGGCGTAAAGCGCACG
+
FFGGGGGGGGGGGGFFGGGGGGGGGGGGGGGFDEFFFGGGGGGGGGGFGGGGGGGGGEGGGGGGDGG@CFFFFFFGGGGGFFGGGGGGGGGGGGGGGGGGGGGGGGGGGGGDFEGGGGGFFGGFGFGGGGGGD<<FGF?FFFGFFFFF=FGFFGDGFEFFGGGGEGC>F@FFGCGGGC:FECEDGGG8DBCCEBEEGGFGGGEGGGEEGGGFGGG=FFGGGDGGGFG+<<;F<DGGD*CDDCGG
@M03364:276:000000000-BLYN8:1:1101:23526:9842 1:N:0:1
ACTCCTACGGGAGGCAGCAGTAGGGAATCTTCGGCAATGGGGGCAACCCTGACCGAGCAACGCCGCGTGAGTGAAGAAGGTTTTCGGATCGTAAAACTCTGTTGTTAGAGAAGAACGTTAAGTAGAGTGGAAAGTTACTTAAGTGACGGTATCTAACCAGAAAGGGACGGCTAACTACGTGCCAGCAGCCGCGGTAATACGTAGGTCCCAAGCGTTGTCCGGATTTATTGGGCGTAAAGCGAGC
+
GGGGGGGGGGGGGG@FGGGGGGGGGGGGGGGGGGGGGGGGGGGGGGGGGGGFGGEEGGGGGGGGGGGGGCFDGGGGGGGGGFGGGGGGGGGGFGBFGFGGGGGGGGGGFGGGGGGGGGGGGGGGGGGGGGGGFGGGGGGGDEGGGGGGGGGFFGAFGGGGGGGGGGGGGGGGEFGGGGGFFGGGGGGFGGGGGGG@GGGGGGGGGGGGGGEGFGGGGGGGGGG7EGGGGGGFGGGED3C>DDG)
@M03364:276:000000000-BLYN8:1:1101:16681:9857 1:N:0:1
ACTCCTACGGGAGGCAGCAGTGGGGAATATTGCACAATGGGCGCAAGCCTGATGCAGCCATGCCGCGTGTATGAAGAAGGCCTTCGGGTTGTAAAGTACTTTCAGCGAGGAGGAAGGCGTTGTGGTTAATAACCGCAGCGATTGACGTTACTCGCAGAAGAAGCACCGGCTAACTCCGTGCCAGCAGCCGCGGTAATACGGAGGGTGCAAGCGTTAATCGGAATTACTGGGCGTAAAGCGCACG
+
GGGGGGGGGGGGGGGGGGGGGGGGGGGGGGGGGGGGGGGGGGGGGGGGGGGGGGGGGGGGGGGGGGGGGGGGGGGGGGGGGGGGGGGGGGGGGGGGGGGGGGGGGGFGGGGGGGGGGGGGGGGGGGGDFGGGGGGGGGGGGGGFFGGGGGGFGGGGGGGGGGGGGGGGGGGGGGGGGGGGGGGGGGGGGGGGGGGGGGGGG8CEGGGGGGGGGGGGGGGGGGGGGGGGGGGFGGGGGGGGGGD<
@M03364:276:000000000-BLYN8:1:1101:20270:9910 1:N:0:1
ACTCCTACGGGAGGCAGCAGTGGGGAATATTGCACAATGGGCGCAAGCCTGATGCAGCCATGCCGCATGTATGAAGAAGGCCTTCGGGTTGTAAAGTACTTTCAGCGAGGAGGAAGGCATTAGGGTTAATAACCTTAGTGATTGACGTTACTCGCAGAAGAAGCACCGGCTAACTCCGTGCCAGCAGCCGCGGTAATACGGAGGGTGCAAGCGTTAATCGGAATTACTGGGCGTAAAGCGCACG
+
GGGGGGGGGGDEGGGGGGGGGGGGGGGGGGGGGGGGGGGGDFGGGGGGGGGGGFGGGGGGGGGGGGEGGFGGGGFGGGGGGGGGDFGGGGGGGGGGGGGGGFGGGGGGGGGGGDGGCFFFGGGGGGGGFFGGCEDGGGGGGGGGFGGGGGGGGGGGGGGFGGGGCCGCFGGGCAFFGEFGGGGGGGG@EE5CCGGGGG9CEEGDGGGGGCFFGGGGGGGGGGC58CFFFFFGGD5EFFGGGGG<
@M03364:276:000000000-BLYN8:1:1101:13638:9919 1:N:0:1
ACTCCTACGGGAGGCAGCAGTGGGGAATATTGCACAATGGGCGCAAGCCTGATGCAGCCATGCCGCGTGTATGAAGAAGGCCTTCGGGTTGTAAAGTACTTTCAGCGAGGAGGAAGGTGTTGTGGTTAATAACCTTGGTGATTGACGTTACTCGCAGAAGAAGCACCGGCTAACTCCGTGCCAGCAGCCGCGGTAATACGGAGGGTGCAAGCGTTAATCGGAATTACTGGGCGTAAAGCGCACG
+
GGGGGGGGGGGGGGGGGGGGGGGGGGGGGGGGGGGGGGGGGGGGGGGGGGGGGGGGGGGGGGGGGGGGGGGGGGGGGGGGGGGGGGGGGGGGGGGGGGGGGGGGGGGGGGGGGGCAFEGFGGGGGGGGGGGGGGGGGGGGGGGGGGGGGGGGGGGGGGGGGGGGGGGGGGGGGGGGGGGGGGGGGGGGGGCEGGGGGGFGGGGGGGGGGGGGGGGGGGGGGGGGGGGGGGGGGDEGGFGGD395
@M03364:276:000000000-BLYN8:1:1101:21222:9930 1:N:0:1
ACTCCTACGGGAGGCAGCAGTGGGGAATATTGCACAATGGGCGCAAGCCTGATGCAGCCATGCCGCGTGTATGAAGAGGGCCTTCGGGTTGTAAAGTACTTTCAGCGAGGAGGAAGGCATTAAGGTTAATAACCTTAGTGATTACGTTACTCGCAGAAGAAGCACCGGCTAACTCCGTGCCAGCAGCCGCGGTAATACGGAGGGTGCAAGCGTTAATCGGAATTACTGGGCGTAAAGCGCACGC
+
GGGGGGGGGGGGGGGGGGGGGGGGGGGGGGGGGGGGGGGGGGGGGGGGGGGGGGGGGGGGGGGGGGGGGGGGGGGGG8FGGGGGGGGGGGGGGGGGGGGGGGGGGGGGGGGGGGGGGGGGGGGGGGGGGGGGGGGGGGFGGGGGGGGGGGGGGCGGGGGGGGGGGGGGGGGGGGFFGGGDFGFGGGGGGGGGGGGFGGGGGGGGGGGGGGGGGGGGGGGG5CGGFGGGFFGGGGGGGGGGGGG>
@M03364:276:000000000-BLYN8:1:1101:14882:9991 1:N:0:1
ACTCCTACGGGAGGCAGCAGTAGGGAATCTTCGGCAATGGACGAAAGTCTGACCGAGCAACGCCGCGTGAGTGAAGAAGGTTTTCGGATCGTAAAACTCTGTTGTTAGAGAAGAACGACGAGGAGAGTGGAAAGCTCCTCGTGTGACGGTATCTAACCAGAAAGGGACGGCTAACTACGTGCCAGCAGCCGCGGGAATACGTAGGTCCCAAGCGTTGTCCGGATTTATTGGGCGTAAAGCGAGC
+
GGGGGGGGGGGGGGGGGGGGGGGGGGGGGGGGGGGGGGGGCGGGGGGGGGGGDFGGGGGGGGGGGGGGGGGGGGGGGGGGGFGGGGGGGGGGGGGGGGGGGGGGGGGGGGGGGFGGGGGGGGGDGGGBDFGGGGFGG7FFGGCEGFGGGGGGGGGGGGGGCFFBGDFCFDDGGGGFFGGFGGGGGGGGGFGGGD*8:FFGGFGGGECGGGGGGGEEGGGGGG57=C7CC+<:FGCCDDDGGGG)
@M03364:276:000000000-BLYN8:1:1101:27695:10026 1:N:0:1
ACTCCTACGGGAGGCAGCAGTAGGGAATCTTCGGCAATGGGGGCAACCCTGACCGAGCAACGCCGCGTGAGTGAAGAAGGTTTTCGGATCGTAAAACTCTGTTGTCAGAGAAGAACAAGGGTGAGAGTGGAAAGTTACTTAAGTGACGGTATCTAACCAGAAAGGGACGGCTAACTACGTGCCAGCAGCCGCGGTAATACGTAGGTGGCAAGCGTTATCCGGATTTATTGGGCGTAAAGCGAGC
+
GGGGGGGGGGGGGGGGGGGGGGGGGGGGGGGGGGGGGGGGGGGGGGGFGGGGGGGGGGGGGGGGGGGGGGGGGGGGGGGGGCGGGGGGGGGGGGGGGGGGGGGGGGGGGGGGGGGGGFGGGGGGGGGGGGGFGGGFDGFGGFGGGFGGGGGGFFGGGGGGGGGGGGGGGGGCGGGGGGEGGGGGDFGGFGGEGGGGGGCCFEGGE9FGGFFFGGGGGGGFEGGGGGGGGFGFGGECDCGGCDG3
@M03364:276:000000000-BLYN8:1:1101:20297:10027 1:N:0:1
ACTCCTACGGGAGGCAGCAGTGGGGAATATTGCACAATGGGCGCAAGCCTGATGCAGCCATGCCGCGTGTGTGAAGAAGGCCTTAGGGTTGTAAAGCACTTTCAGTCGGGAGGAAGGTGGTGAATTTAATACATTCACCAATTAACGTTACCGACAGAAGAAGCACCGGCTAACTCCGTGCCAGCAGCCGCGGTAATACGGAGGGTGCAAGCGTTAATCGGAATTACTGGGCGTAAAGCGCACG
+
GGGGGGGGGGGGGGGFGGGGGGGGGGGGGGGGGGGGGGGGGGGGGGGGGGGGGGGGGGGGGGGGGGGGGGGGGGGGGGGGGGGGFGGGGGGGFFGGGFGGGGGGGFGGGGFGGGGGGGGGGGGFFGGGGGGGGDFGGGGGGGGGGGGGGGGGGGGEGGGGGGGGGGGGGGGEGGGGGGGGGGGGGGGGGGGGGGGGGGGGGGGGGGGGGFGFEGGGGGGGDGGGGGFGFGFGGGGEGCF3DGGD
@M03364:276:000000000-BLYN8:1:1101:19068:10032 1:N:0:1
ACTCCTACGGGAGGCAGCAGTAGGGAATCTTCGGCAATGGGGGCAACCCTGACCGAGCAACGCCGCGTGAGTGAAGAAGGTTTTCGGATCGTAAAACTCTGTTGTTAGAGAAGAACGTTAAGTAGAGTGGAAAGTTACTTAAGTGACGGTATCTAACCAGAAAGGGACGGCTAACTACGTGCCAGCAGCCGCGGTAATACGTAGGTCCCAAGCGTTGTCCGGATTTATTGGGCGTAAAGCGAGC
+
GGGGGGGGGGGGGGGGGGGGGGGGGGGGGGGGGGGGGGGGGGGGGGGFGGGGGGGGGGGGGGGGGGGEGGGGGGGGGGGGGGGGGGGGEGGGGGGGGGGGGGGGGGGGGGGGGGGGGGGGGGGGGGGGGGGGFFGFGGGGGGGGGGFGGGGGGFGGGGGGGGGGGEGGGGGGGGFGGGGGCFGGGGGGGGGEEGGGGGGGGEFGGGGCFGGGGGGGG=FGGGE5EEFGGGGGGGGEGGFGGGG)
@M03364:276:000000000-BLYN8:1:1101:13954:10043 1:N:0:1
ACTCCTACGGGAGGCAGCAGTGGGGAATATTGCACAATGGGCGCAAGCCTGATGCAGCCATGCCGCGTGTATGAAGAAGGCCTTCGGGTTGTAAAGTACTTTCAGCGAGGAGGAAGGCGTTGTGGTTAATAACCGCAGCGATTGACGTTACTCGCAGAAGAAGCACCGGCTAACTCCGTGCCAGCAGCCGCGGTAATACGGAGGGTGCAAGCGTTAATCGGAATTACTGGGCGTAAAGCGCACG
+
GGFGGGGGGGGGGDFGGGGGGGGGGGGGGGGGGDGGGGGGGGGGGGGGGGGGGGGGGGGGGGGGGGGGGGGGGG9FGGGGGGGGGGGGGGGGGGGGGGGGGGGGGGGGGGGGGGGGGGGGGGEGGGGGGGGGGGGGGGGGGGCFGDFGGGGGFGGGDGGGGGGGGFGDGGGGGGE@FECGDGGGGGGGFGGGGGGGEGFGGEGDECEEGGGFDEE=FGGGGGDFGGGGGG=CGCEGGGGDGGG3
@M03364:276:000000000-BLYN8:1:1101:17728:10053 1:N:0:1
ACTCCTACGGGAGGCAGCAGTGGGGAATATTGCACAATGGGCGCAAGCCTGATGCAGCCATGCCGCGTGTATGAAGAAGGCCTTCGGGTTGTAAAGTACTTTCAGCGAGGAGGAAGGCGCTGTAGTTAATAGCTGCAGCGATTGACGTTACTCGCAGAAGAAGCACCGGCTAACTCCGTGCCAGCAGCCGCGGTAATACGGAGGGTGCAAGCGTTAATCGGAATTACTGGGCGTAAAGCGCACG
+
GGGGGGGGGGGGGGGGGGGGGGGGGGGGGGGGGGGGGGGGGGGGGGGGGGGGGGGGGGFGGGGGGFGGGGGGGGGGGGGGGGGGGGGGGGGGGGGGGGGGGGGGGGGGGGGGEFGGEFGGGGGGGGGGGGGGGGGGGGGGGDGGGGGGGGGGGGGGGGGEGGGGGGGGGGGGGGGGGGGFGFGGGGGGGGGGGGEGGGGGGGGGGGGGGGGGGGGGFGGGGGGGGGGGGGGGGD5CGDGDGGG<
@M03364:276:000000000-BLYN8:1:1101:16638:10064 1:N:0:1
ACTCCTACGGGAGGCAGCAGTGGGGAATATTGGACAATGGGCGAAAGCCTGATCCAGCCATGCCGCGTGTGTGAAGAAGGTCTTCGGATTGTAAAGCACTTTAAGTTGGGAGGAAGGGCATTAACCTAATACGTTAGTGTTTTGACGTTACCGACAGAATAAGCACCGGCTAACTCTGTGCCAGCAGCCGCGGTAATACAGAGGGTGCAAGCGTTAATCGGAATTACTGGGCGTAAAGCGCGCG
+
GGGGGGGGGGGGGGGGGGGGGGGGGGGGGGGGGGGGGGGGGGGGGCGGGGGGGGGGGGGGGGGGGGGGGGGGGGGGGGGGGGGGGGGGGGGGGGGGGGGGGGGCFFGGGGGGGGGGGGGGGGGGGGGGFGGGGFGGGGGGGGGGGGGGGGGGGGGGGGFGGGGGGGGGGGGGGGGGGGGGGGGGGGGGGGGGGGDGGGGCGGCGGGGGGFGGGGGGGGGGGDGGGGGGGG5C3CEG3DFG3DGD
@M03364:276:000000000-BLYN8:1:1101:25756:10077 1:N:0:1
ACTCCTACGGGAGGCAGCAGTGGGGAATATTGGACAATGGGCGAAAGCCTGATCCAGCCATGCCGCGTGTGTGAAGAAGTTCTTCGGATTGTAAAGCACTTTAAGTTGGGAGGAAGGGCATTAACCTAATACGTTAGTGTTTTGATGTTACCGACAGAATAAGCACCGGCTAACTCTGTGCCAGCAGCCGCGGTAATACAGAGGGTGCAAGCGTTAATCGGAATTACTGGGCGTAAAGCGCGCG
+
GGGGGGGGDCFEE7FDFG@@EF9FEEGG@FGGFGGGGGGG8FC7FGGGGGGGGG9CFCFGGFGDEEGFFGFG<FGADCF,CCE9ECCEGGGGGGBFCGGGFGGFGF9FFDD7:BFFGG:FFAFGCFFCEFFFCEFGGGGFFGGGG,CFA,5CF7=BFC:FFF9FFGGGGGECFGFGCEA,F;CGFFGGGGGGEEGDEGGGGGGGGGDDGGGGD8CEGC7=*C8ECFFFFCECDDE*>FCDC3C<
@M03364:276:000000000-BLYN8:1:1101:2952:10086 1:N:0:1
ACTCCTACGGGAGGCAGCAGTGGGGAATATTGCACAATGGGCGCAAGCCTGATGCAGCCATGCCGCGTGTATGAAGAAGGCCTTCGGGTTGTAAAGTACTTTCAGCGAGGAGGAAGGCATTAAGGTTAATAACCTTAGTGATTGACGTTACTCGCAGAAGAAGCACCGGCTAACTCCGTGCCAGCAGCCGCGGTAATACGGAGGGTGCAAGCGTTAATCGGAATTACTGGGCGTAAAGCGCACG
+
GGGGGGGGGGGGDGGGGGGGGFGGGGEGGGGDGGGGGGGGGGGGGGFGGGGGGGGGGGGGGGGGGGGGGGGGGGGGGG,CCFFGGFCGFBFFG<EGGGGGGGGGGGGGGGGGGBFGGGGGGGGGGGGGGGFGGGGGGGGGGGFGGGGGGGGGFGGGCEG?CGGGGGGGGGGGGGGGGGGGGGGGGGGGGGGGGGGGGGGGGDEGGGGGGGGGGGGGGGGG5CGGGDCGFGCCDGGGGGGGGGG<
@M03364:276:000000000-BLYN8:1:1101:12220:10100 1:N:0:1
ACTCCTACGGGAGGCAGCAGTGGGGAATATTGCACAATGGGCGCAAGCCTGATGCAGCCATGCCGCGTGTATGAAGAAGGCCTTCGGGTTGTAAAGTACTTTCAGCGAGGAGGAAGGTGTTGTGGTTAATAACCGCAGCAATTGACGTTACTCGCAGAAGAAGCACCGGCTAACTCCGTGCCAGCAGCCGCGGTAATACGGAGGGTGCAAGCGTTAATCGGAATTACTGGGCGTAAAGCGCACG
+
GFFGGGGGGGGGGGGGGGGGGGGGGGGGGGGGGGGGGGGGGGGGGGGFGGGGGGGGGGFGGGGGGGGGGGGGFGGGGGGGGFGGGGDGGGGGGGGGGGGGGGGGGF>FGGFGGGGGGGGGGGGGDFGGGGGGGGGGGGGGGGGDDGGCGGGGGGGGGGGGGGGGGGGGGGGGGGGGGGFGGGGGFFFGGGGGGGGGGGGGGCEGGGGGGEGGGGGGGGFGGGGGGGGGGGFGGGGGGGGDDGG7
@M03364:276:000000000-BLYN8:1:1101:24606:10100 1:N:0:1
ACTCCTACGGGAGGCAGCAGTAGGGAATCTTCGGCAATGGGGGCAACCCTGACCGAGCAACGCCGCGTGAGTGAAGAAGGTTTTCGGATCGTAAAACTCTGTTGTTAGAGAAGAACGTTAAGTAGAGTGGAAAATTACTTAAGTGACGGTATCTAACCAGAAAGGGACGGCTAACTACGTGCCAGCAGCCGCGGTAATACGTAGGTCCCAAGCGTTGTCCGGATTTATTGGGCGTAAAGCGAGC
+
GGGGGGGGGGGGGGGGGGGGGGGGGGGGGGGGGGGGGGGGGGGGGGGGGGGGGGGGGGGGGGGGGGGEGGGGGGGGGGGGAFGGGGGGGGGGGGGGGGGGGGGGGGGGGGGGGGGGGGGGGGGGGGGGGGGGGGGGGGGGGGGGGGGGGGGGGGGGGGGGGGGGGGGGGGGGGGGGGGGGGGGFGGGGGGGGGGGGGCGGGGGGGGGGGGGGGGGGGGGGGGEGGGGGGGGGGGGGGGGGGGGD
@M03364:276:000000000-BLYN8:1:1101:29054:10102 1:N:0:1
ACTCCTACGGGAGGCAGCAGTAGGGAATCTTCGGCAATGGGGGCAACCCTGACCGAGCAACGCCGCGTGAGTGAAGAAGGTTTTCGGATCGTAAAACTCTGTTGTTAGAGAAGAACGTTAAGTAGAGTGGAAAGTTACTTAAGTGACGGTATCTAACCAGAAAGGGACGGCTAACTACGTGCCAGCAGCCGCGGTAATACAGAGGGTGCAAGCGTTAATCGGAATTACTGGGCGTAAAGCGCGC
+
CFFGEFFGGGGG>FGGGGGGGGGGGGGFFGGGGDGGGGGGGGG7FGFGDGGFGGGGDEEDGG>FGGGGGEGCGGGGGFGGGGGGGGGG=FFGGGGGGGFFEFGF=FFFCFGGFFGFGDFEBFFGGGFGGC3,D@FGGGGGGGG,73>CFFGGGGCGG?CFGGGGFCGGEECGG7DEC7*6C*62<7:8CCE>BE8EEGCCCFGFGDGGGGGGGGC=CF7+:EG*;8?+AE+5*9:EC3C:77D3
@M03364:276:000000000-BLYN8:1:1101:14401:10102 1:N:0:1
ACTCCTACGGGAGGCAGCAGTGGGGAATATTGGACAATGGGCGAAAGCCTGATCCAGCCATGCCGCGTGTGTGAAGAAGGTCTTCGGATTGTAAAGCACTTTAAGTTGGGAGGAAGGGCATTAACCTAATACGTTAGTGCTTTGACGTTACTCGCAGAAGAAGCACCGGCTAACTCCGTGCCAGCAGCCGCGGTAATACGGAGGGTGCAAGCGTTAATCGGAATTACTGGGCGTAAAGCGCACG
+
GGGGGGGGGGGGGGGGGGGGGGGGGGGGGGGGGGGGGGGGGGGGGGGGGGGGGGGGGGGGGGGGGGGGGGGGGGGGGGGGGGGGGGGGGGGGGGGGGGGGGGGGGGGGGGGGGGGGGGGGGGGGGGGGGGGGGGGGGGGGGGGFGGGGGGGGGGGGGGGFGGGGGGGGGGGGGGGGGGGGGGGGGGGFFGGGGGGGGGGGGGGGGGGGGGGGGGGGGGGGGGGGGGGGGGGGGGDE<FGGGGDC
@M03364:276:000000000-BLYN8:1:1101:15087:10110 1:N:0:1
ACTCCTACGGGAGGCAGCAGTGGGGAATATTGCACAATGGGCGCAAGCCTGATGCAGCCATGCCGCGTGTATGAAGAAGGCCTTCGGATTGTAAAGTACTTTCAGCGAGGAGGCAGGCATTAAGTTTAATAACCTTGGCGAGTGACGTTACTCGCAGAAGAAGCACCGGCTAACTCCGTGCCAGCAGCCTCGGTAATACGGAGGGAGCAAGCGTTAATCGGATTTACTGGGCGTAAAGCGCCCG
+
@@;6CCF@6F:@++B@6;6FFGFG7FCE,<@,E@FE@ACFG8@++@7C<CC<C<CAC6:,:F@66666>C,,9E<EE,==F<FFF7F7?,FCC@@E@BF<A<FEF<++@F>@?4BF:+E8?E<F5,5B?55@>FC<,=,+8+3@F3CF<,8,9++333,,@AGGG@FG:*5>FGCCA**><E;FF8,:,,,*6=BE;E;EE587***11**;8**;*+2A***:<<+<EG55C):*1>CGG)/)
@M03364:276:000000000-BLYN8:1:1101:23647:10120 1:N:0:1
ACTCCTACGGGAGGCAGCAGTAGGGAATCTTCCGCAATGGGCGAAAGCCTGACGGAGCAACGCCGCGTGAGTGATGAAGGGTTTCGGCTCGTAAAACTCTGTTATTAGGGAAGAACATATGTGTAAGTAACTGTGCACATCTTGACGGTACCTAATCAGAAAGCCACGGCTAACTACGTGCCAGCAGCCGCGGTAATACGTAGGTGGCAAGCGTTATCCGGAATTATTGGGCGTAAAGCGCGCG
+
GGGGGGGGGGGGGGGGGGGGGGGGGGGGGGGGGGGGGGGGGGGGGGGGGGGGGGGGGGGGGGGGGGGGGGGGGGGGGGGGGGGGGGGGGGGGGGGGGGGGGGGGGGGGGGGGGGGGGGGGGGGGGGGGGGGGGGGGGGGFGGGGGGGGGGGGGGGGGGFGFGGGGGGGGGGGGGGGGGGGGGGGGGGGGGGGGGGGGGGGGGGGGGGGGGGGGEGGGGGGGGGGGGGGGGGGGGGGGGGGGDGD
@M03364:276:000000000-BLYN8:1:1101:28344:10143 1:N:0:1
ACTCCTACGGGAGGCAGCAGTGGGGAATATTGCACAATGGGCGCAAGCCTGATGCAGCCATGCCGCGTGTATGAAGAAGGCCTTCGGGTTGTAAAGTACTTTCAGCGAGGAGGAAGGCATTGTGGTTAATAACCGCAGTGATTGACGTTACTCGCAGAAGAAGCACCGGCTAACTCCGTGCCAGCAGCCGCGGTAATACGGAGGGTGCAAGCGTTAATCGGAATTACTGGGCGTAAAGCGCACG
+
GGFGGGGFGGGGGGGGGGDGGGGGGGGGGGFFGFGGGGGGGGGGGGGGCFCFGGGGGGGGFGGGGGDFEEGGGFGGGGFGFGGGGGGG,BFGDGEFGGGGGGGGGGEGGGGGDGGGGGGGGAFGGGGFGFFGDCGGGDFGGFGF9<CFGGGGGECFFDGGGGGG@@FGGGGGCCFFGGGGDGDCFGGCGDGGEEGGCECFG*=CGGE5BFCEGEEGGGGG5=EGGGGGFF5FGGGGFGGGGGG9
@M03364:276:000000000-BLYN8:1:1101:11262:10228 1:N:0:1
ACTCCTACGGGAGGCAGCAGTGGGGAATATTGCACAATGGGCGCAAGCCTGATGCAGCCATGCCGCGTGTATGAAGAAGGCCTTCGGGTTGTAAAGTACTTTCAGCGAGGAGGAAGGTGTTGTGGTTAATAACCACAGCAATTGACGTTACTCGCAGAAGAAGCACCGGCTAACTCCGTGCCAGCAGCCGCGGTAATACGGAGGGTGCAAGCGTTAATCGGAATTACTGGGCGTAAAGCGCACG
+
GGGGGGGGGGGGGGGGGGGGGGGGGGGGGGGGGGGGGGGGGGGGGGGGGGGGGGGGGGGGGGGGGGGGGGGGGGGGGGGGGGGGGGGGGGGGGGGGGGGGGGGGGGGGGGGGGGGGGGGGGGGGGGGGGGGGGFGGGGGGGGGGGGGGGGGGGGGGGGGGGGGGGGGGGGGGGGGGGGGGGGGGGGGGGGGGGGGGGGGGGGGGGGGGGGGGGGGGGGGGGGGGGGGGGGGGGGGCGGGGGGGD
@M03364:276:000000000-BLYN8:1:1101:4037:10231 1:N:0:1
ACTCCTACGGGAGGCAGCAGTGGGGAATATTGGACAATGGGCGAAAGCCTGATCCAGCCATGCCGCGTGTGTGAAGAAGGTCTTCGGATTGTAAAGCACTTTAAGTTGGGAGGAAGGGCATTAACCTAATACGTTAGTGTTTTGACGTTACCGACAGAATAAGCACCGGCTAACTCTGTGCCAGCAGCCGCGGTAATACAGAGGGTGCAAGCGTTAATCGGAATTACTGGGCGTAAAGCGCGCG
+
GGGGGGGGGGGGGGGGGGGGGGGGGGGGGGGGGGGGGGGGGGGGGGGGGGGGGGGGGGGGGGGGGGGGGGGGGGGGGGGGGGGGGGGGGGGGGGGGF@FGGFGGGGGGGGGGGGGGGGGGGGGGGGGGGGGGGFGGGGGGGGGCGGGGGGGGGGGGGDGGGGGGGGGGGGGDGDAEFGGGGGGGGGGGGGGGGGGGGGGGGGGGGGGGGGGGDGGGGCFGGGGGGGGGGGGGGGCEG7CGGGGG
@M03364:276:000000000-BLYN8:1:1101:14418:10274 1:N:0:1
ACTCCTACGGGAGGCAGCAGTAGGGAATCTTCGGCAATGGGGGCAACCCTGACCGAGCAACGCCGCGTGAGTGAAGAAGGTTTTCGGATCGTAAAACTCTGTTGTTAGAGAAGAACGTTAAGTAGAGTGGAAAGTTACTTAAGTGACGGTATCTAACCAGAAAGGGACGGCTAACTACGTGCCAGCAGCCGCGGTAATACGTAGGTCCCAAGCGTTGTCCGGATTTATTGGGCGTAAAGCGAGC
+
GGGGGFFGGGGGGGGGGGGGGGFGGFAFGFGGGGGGGGCEGE@EGGCGGGGGGFEGGGGGGGGGGGGGGGG<FFFFGGGGGGDGCFGGGGGGGGGGGF,BFC@FGGGGGGEGGGGGGFFFF9FFGADCCFGGGGGGFEGFFDF<DEGGGGGFGGFGGFGGCFC7DFCFCECFEGGGFCGGGGGGGFF@FFG>EG=EEGGGGGGDG<CGGGD8@GGCEGCF=CEC59:<FFGC5<EEDGFFDDD5
@M03364:276:000000000-BLYN8:1:1101:14639:10326 1:N:0:1
ACTCCTACGGGAGGCAGCAGTGGGGAATATTGGACAATGGGCGAAAGCCTGATCCAGCCATGCCGCGTGTGTGAAGAAGGTCTTCGGATTGTAAAGCACTTTAAGTTGGGAGGAAGGGCATTAACCTAATACGTTAGTGCTTTGACGTTACCGACAGAATAAGCACCGGCTAACTCTGTGCCAGCAGCCGCGGTAATACAGAGGGTGCAAGCGTTAATCGGAATTACTGGGCGTAAAGCGCGCG
+
GGGGGGGGGGGGGGGGGGGGGGGGGGGGGGGGGGGGGGGGGGGGGGGGGGGGGGGGGGGGGGGGGGGGGGGGGGGGGGGGGGGGGGGGGGGGGGGGGGGGGGGGGGGGGGGGGGGGGGGGGGGGGGGGGGGGGGGGGGGGGGGGGGGGGGGGGGGGGGGGGGGGGGGEEDGGGGGGGGGGGGGGGGGGGGGGGGGGGGGGGGGGGGGGGGGGGGGGGFGGGGGGGGGGFGGGGGGGFFGDCGDD
@M03364:276:000000000-BLYN8:1:1101:4527:10327 1:N:0:1
ACTCCTACGGGAGGCAGCAGTAGGGAATCTTCGGCAATGGGGGCAACCCTGACCGAGCAACGCCGCGTGAGTGAAGAAGGTTTTCGGATCGTAAAACTCTGTTGTTAGAGAAGAACGTTAAGTAGAGTGGAAAGTTACTTAAGTGACGGTATCTAACCAGAAAGGGACGGCTAACTACGTGCCAGCAGCCGCGGTAATACGTAGGTCCCAAGCGTTGTCCGGATTTATTGGGCGTAAAGCGAGC
+
GAGCC<EFGG7;FGFGGGGFGCFGDGGGGGGGG7@F:FGG<@BCEGD<@F@EC@CEECGGGGGCE+CCFGDFFDGGDGGGGGGGACCGDEGG@F7DBFFGCFGCFDFGAFF@FCE8>FFC7F:?FAFGGGGGGGFFFCFGCFFGCF9C:CGFGFFGCFCC<:FAEB7FEGGGGFFDG,FFGCBFGG6CGGG5B8BEGGGGGGGG>CG<8F?F*;CC5EGGGD*2*<C0A+<F*>>5<D77C3))
@M03364:276:000000000-BLYN8:1:1101:23131:10328 1:N:0:1
ACTCCTACGGGAGGCAGCAGTGGGGAATATTGCACAATGGGCGCAAGCCTGATGCAGCCATGCCGCGTGTATGAAGAAGGCCTTCGGGTTGTAAAGTACTTTCAGCGAGGAGGAAGGCATTAAGGTTAATAACCTTAGTGATTGACGTTACTCGCAGAAGAAGCACCGGCTAACTCCGTGCCAGCAGCCGCGGTAATACGGAGGGTGCAAGCGTTAATCGGAATTACTGGGCGTAAAGCGCACG
+
GGGFGGCGGGG-FFGECBFGGGGGGGGGDFFGGGGGGGGFGFGGEFGGGGGGGGGDFGGFFFEGGGGGGGFGG<FGGGGGGGGCFGGGGGGGDFEGGGGGGGEFFAG>F@FFGGGGGGGGFFGGFGGFGGFGGGGG9FFGGGGGFGGEDGGGGGDGDCCGFFGGGGGGGGD7F7ADFEFFGGCGFGGGGGGGEGCCGGGGCEEGGGGGGGGGGGGGC?CCGGGGGGGGF+8EGGGG3CFDGGGC
@M03364:276:000000000-BLYN8:1:1101:25798:10341 1:N:0:1
ACTCCTACGGGAGGCAGCAGTAGGGAATCTTCGGCAATGGGGGCAACCCTGACCGAGCAACGCCGCGTGAGTGAAGAAGGTTTTCGGATCGTAAAACTCTGTTGTTAGAGAAGAACGTTAAGTAGAGTGGAAAGTTACTTAAGTGACGGTATCTAACCAGAAAGGGACGGCTAACTACGTGCCAGCAGCCGCGGTAATACGTAGGTCCCAAGCGTTGTCCGGATTTATTGGGCGTAAAGCGAGC
+
GGGGGGGGGDGGGGGGGGGGGGGGCGGGGGGGGGGGGGGGGGGGGGGGGGGGGCEDGGGGGGGGGGGGGGGFGGGGGGGGGFGGGGGGGGGGGGGGGGGGGGGGGGGG<FGGGG@FGGCFGGFEFFFGGCFGGGDEFFGGGGGGGGGCEGGFFGGGGGGFGGGC7:FGGGEGEFFFGFGGDGGG8B,<EFCEEC87CFBCGFFF7;<+=FCF5?CCEE9CGG?7CE???:CC4CGGG3CGD<D)
@M03364:276:000000000-BLYN8:1:1101:8830:10373 1:N:0:1
ACTCCTACGGGAGGCAGCAGTAGGGAATCTTCGGCAATGGGGGCAACCCTGACCGAGCAACGCCGCGTGAGTGAAGAAGGTTTTCGGATCGTAAAACTCTGTTGTTAGAGAAGAACGTTAAGTAGAGTGGAAAATTACTTAAGTGACGGTATCTAACCAGAAAGGGACGGCTAACTACGTGCCAGCAGCCGCGGTAATACGTAGGTCCCAAGCGTTGTCCGGATTTATTGGGCGTAAAGCGAGC
+
GGGGGGGGGGGGGGGGGGGGGGGGGGGGGGGGGGGGGGGGGGGGGGGGGGGGGGGGGGGGGGGGGGGGGGGFGGGGGGGGGGGGGGGGGGGGGGGGGGGGGGGGGGGGGGGGGGGGGFFGGGGGGGGGGGGGGGGGGGGGGGGGGGGGGGGGGGGGGGGGGGGGGGGGGGGGGGGGGGGGGGGGGGGGGGGGDGGGGGGGGGGGEGGGGGGGGGGEEGFGGGEG=9EEGGFGGGGDDDFGDGG)
@M03364:276:000000000-BLYN8:1:1101:25402:10390 1:N:0:1
ACTCCTACGGGAGGCAGCAGTGGGGAATATTGCACAATGGGCGCAAGCCTGATGCAGCCATGCCGCGTGTATGAAGAAGGCCTTCGGGTTGTAAAGTACTTTCAGCGAGGAGGAAGGCGTTGTGGTTAATAACCGCAGCGATTGACGTTACTCGCAGAAGAAGCACCGGCTAACTCCGTGCCAGCAGCCGCGGTAATACGGAGGGTGCAAGCGTTAATCGGAATTACTGGGCGTAAAGCGCACG
+
GGGGGGGGGGEGGGG7FGGGGGGGGDGGGGCGGFGGGGGGGGGGGCFFFFCFAGGGGGGGGGGGGGG@CFGGGGDFFGGGGGGGGFGGEGGE9BDEFGGGGGGGGGGCFFEGGEGGEGGEGGEGGGFECGGGGGGG@FGGEBCGGGGGGGGGGGDFGGGGGGGGGGEGCFGGCFGGGGGGGGGGE88CFGGDG8CEGGGGECEGDECGGGFGGGGGGFEDGGCE<EFGFG*:DDEGCGGGDGD3
@M03364:276:000000000-BLYN8:1:1101:2411:10391 1:N:0:1
ACTCCTACGGGAGGCAGCAGTGGGGAATATTGCACAAGGGGCGCAAGCCTGATGCAGCCATGCCGCGTGTATGAAGAAGGCCTTCGGGTTGTAAAGTACTTTCAGCGAGGAGGAAGGCATTAAGGTTAATAACCTTAGTGATTGACGTTACTCGCAGAAGAAGCACCGGCTAACTCCGTGCCAGCAGCCGCGGTAATACGGAGGGTGCAAGCGTTAATCGGAATTACTGGGCGTAAAGCGCACG
+
GFGGGGGFGGGGDGGC@FGGGGGGGFGGGGFFCF@FG,FEC@F@FGEF7<FGFGGGFG8EGECEFFGFFGGGGGDCGGFGEGG8,BF@4FGGGFFGEFGGGG<EFGF=@B@C@FGGFFAFGGFFGGG9?DGCCFGG<FFEGGFFGGFCFG@CFG>FFGGGGGGGGGFGC7F:FFGGC@GGGF<CCCGF@EGGGGGDF9EGG5BCCEEDF?3@E:CEGGGGGG8CCFEFFCG599CEFFCC<D59
@M03364:276:000000000-BLYN8:1:1101:3622:10412 1:N:0:1
ACTCCTACGGGAGGCAGCAGTAGGGAATCTTCCACAATGGACGAAAGTCTGATGGAGCAACGCCGCGTGAGTGAAGAAGGGTTTCGGCTCGTAAAGCTCTGTTGTTAAAGAAGAACGTGGGTGAGAGTAACTGTTCACCCAGTGACGGTATTTAACCAGAAAGCCACGGCTAACTACGTGCCAGCAGCCGCGGTAATACGTAGGTGGCAAGCGTTATCCGGATTTATTGGGCGTAAAGCGAGCG
+
GGGGGGGGGGGGGGGGGGGGGGGGGGGEGGGGGGGGGGGGGGGG7FGGGGGGGGGGGFGGGGGGGGGFGGGGGGGGGGGGGGGGGFGGGGGGGGGGGGGGGGGGGGGGGGGGGGGGGGGGGFGGGGGFGGGGGGGGGGGGGGGGGGGGGGGGGGGGGGGDGGGGGGGGGGGGGGGGGEGGGGGGGGGGGGGGGGGEFFGGGGGCGGGGGGFFGGGD7CFEGGGDGFGGGGGGGGGGGGCDGGG5
@M03364:276:000000000-BLYN8:1:1101:13973:10423 1:N:0:1
ACTCCTACGGGAGGCAGCAGTGGGGAATATTGCACAATGGGCGCAAGCCTGATGCAGCCATGCCGCGTGTATGAAGAAGGCCTTCGGGTTGTAAAGTACTTTCAGCGAGGAGGAAGGTGTTGTAGTTAATAGCTGCAGCAATTGACGTTACTCGCAGAAGAAGCACCGGCTAACTCCGTGCCAGCAGCCGCGGTAATACGGAGGGTGCAAGCGTTAATCGGAATTACTGGGCGTAAAGCGCACG
+
GGGGGGGGGGGGGGGGGGGGGGGGGGGGGGGGGGGGGGGGGGGGGGGGGGGGGGGGGGGGGGGGGGGGGGGGGGGGGGGGGGGGGGGGGGGGGGGGGGGGGGGGGGGGGGGGGGGGGGGGGGGGGGGGGGGGGGFGGGGGGGGGGGGGGGGGGGGGGGGGGGGGGGGGGGGGGGGGGGGGGGGGGGGGGGGGGGGGGGGGGGGGGGGGGGGGGGGGGGGGGGGGGGGGGGGGGDGGGGGGGDG<
@M03364:276:000000000-BLYN8:1:1101:2895:10450 1:N:0:1
ACTCCTACGGGAGGCAGCAGTAGGGAATCTTCGGCAATGGGGGCAACCCTGACCGAGCAACGCCGCGTGAGTGAAGAAGGTTTTCGGATCGTAAAACTCTGTTGTTAGAGAAGAACGTTAAGTAGAGTGGAAAGTTACTTAAGTGACGGTATCTAACCAGAAAGGGACGGCTAACTACGTGCCAGCAGCCGCGGTAATACGTAGGTCCCAAGCGTTGTCCGGATTTATTGGGCGTAAAGCGAGC
+
GGGGGGG9FFGGGGGGGGGGGGGCECFFGGGGFFGFCEFGFCEGGGGGGGGGGGEG@FEGGGGGGDGGD7FGDFGFGGGGG<FFGECGGGGG@FCGGGGGGFGGGG<FAEAE<FFGGFFC@FFFGFFGC+CFGCGGCF9FGGFGGDFEGGGGFFGF,>FCD@EC7:CFDGGDGGF;>F>6CEFE,;6EF88:C*3:BFGGGG98;92B8?CEFCGG5EGGG*;:CGFGFCCF*1:EDF7CDC3)
@M03364:276:000000000-BLYN8:1:1101:4811:10470 1:N:0:1
ACTCCTACGGGAGGCAGCAGTGGGGAATATTGCACAATGGGCGCAAGCCTGATGCAGCCATGCCGCGTGTATGAAGAAGGCCTTCGGGTTGTAAAGTACTTTCAGCGAGGAGGAAGGCGTTGTGGTTAATAACCGCAGCGATTGACGTTACTCGCAGAAGAAGCACCGGCTAACTCCGTGCCAGCAGCCGCGGTAATACGGAGGGTGCAAGCGTTAATCGGAATTACTGGGCGTAAAGCGCACG
+
GGGGGGGGGGGGGGGGGGGGGGGGGGGGGGGGGGGGGGGGGGGGGGGGGGGGGGGGGGGGGGGGGGGGGGGGGGGGGGGFGFGGGGGGGGGGGGGGGGGGGGGGDGGGGGGGGGGGGFGGGGGGGGGFGGGGGGGDGGGGGGGGCGGGFGDGGGGGGGGGGGGGGFCFGGGGGGGGGEGGGGGGGGGGGGGGGGDGGFGFGGGGC*AGGGGGGGD8EGGGGGGGGGGGGGGGGGGGGGFGDGGC
@M03364:276:000000000-BLYN8:1:1101:15251:10528 1:N:0:1
ACTCCTACGGGAGGCAGCAGTGGGGAATATTGGACAATGGGCGAAAGCCTGATCCAGCCATGCCGCGTGTGTGAAGAAGGTCTTCGGATTGTAAAGCACTTTAAGTTGGGAGGAAGGGCATTAACCTAATACGTTAGTGCTTTGACGTTACCGACAGAATAAGCACCGGCTAACTCTGTGCCAGCAGCCGCGGTAATACAGAGGGTGCAAGCGTTAATCGGAATTACTGGGCGTAAAGCGCGCG
+
GGGGGGGGGGGGGGGGGGGGGGGGGGGGGGGGGGGGGGGGGGGGGGGGGGGGGGGGGGGGGGGGGGGGGGGGGGGGGGGGGGGGGGGGGGGGGGGGGGGGGGGGGGGGGGGGGGGGGGGGGGGGGGGGGGGGGGGGGGGGFGGGGGGGGGGFGGGGGGGGGGGGGGGGGGGGGGGGGGGGGGGGGGGGGGGGGGGGFGFGGGGGGGGGGGGGECEGGGGGGGGGGGGGGGGGGGDDFCGGGGGG
@M03364:276:000000000-BLYN8:1:1101:20264:10538 1:N:0:1
ACTCCTACGGGAGGCAGCAGTGGGGAATATTGGACAATGGGCGAAAGCCTGATCCAGCCATGCCGCGTGTGTGAAGAAGGTCTTCGGATTGTAAAGCACTTTAAGTTGGGAGGAAGGGCATTAACCTAATACGTTAGTGCTTTGACGTTACCGACAGAATAAGCACCGGCTAACTCTGTGCCAGCAGCCGCGGTAATACAGAGGGTGCAAGCGTTAATCGGAATTACTGGGCGTAAAGCGCGCG
+
FGGGGGGGGGGGGGGGGGGGGDG<FGGGFGGDFDGGGGGGGGGGGGGGGGGGGCFFGG<FEGGGGGGFF=FFGGFGGGGGGGGGGGGGGGGGGGGGFEGGGGFGGGGGGGGCFGGGGDDFGCDEA?FFGFCE@BFEFF9FGGGGGGGGGGGDFGGFG<DCFEFFGGGGGGGG?D>B;DD9ACFCFGEGFG>CC8CEFG?9CCFFCEECFCCFEGGGE<+CCE?CEG:EGG5:<CGECGFCDGGG
@M03364:276:000000000-BLYN8:1:1101:16688:10546 1:N:0:1
ACTCCTACGGGAGGCAGCAGTAGGGAATCTTCGGCAATGGGGGCAACCCTGACCGAGCAACGCCGCGTGAGTGAAGAAGGTTTTCGGATCGTAAAACTCTGTTGTTAGAGAAGAACGTTAAGTAGAGTGGAAAATTACTTAAGTGACGGTATCTAACCAGAAAGGGACGGCTAACTACGTGCCAGCAGCCGCGGTAATACGTAGGTCCCAAGCGTTGTCCGGATTTATTGGGCGTAAAGCGAGC
+
GGFGGGGGGGGGGGGGGGGGGGGGGGGGGGGGGGGGDDGGGEGG@FGCGGGGGGGGGEG<CFGFGGGGGGGGGGGGGGGG<BFGEFDEGGGGGECGGGGGGEFGGGDGGGGGGGGGG=FFGG<DAFF5FGAFGFGGFADDF=FGEFGGGGGGGGGGGGGGGGGCEEGGGGGGGGGGGGGGFFGGGGGGF>EGGGGGGFGFGGGGGGGGGGGGGGGGGGGGDEGGGGGGDEGFCCEEGFGFGCG5
@M03364:276:000000000-BLYN8:1:1101:19798:10550 1:N:0:1
ACTCCTACGGGAGGCAGCAGTGGGGAATATTGGACAATGGGCGAAAGCCTGATCCAGCCATGCCGCGTGTGTGAAGAAGGTCTTCGGATTGTAAAGCACTTTAAGTTGGGAGGAAGGGCATTAACCTAATACGTTAGTGCTTTGACGTTACCGACAGAATAAGCACCGGCTAACTCTGTGCCAGCAGCCGCGGTAATACAGAGGGTGCAAGCGTTAATCGGAATTACTGGGCGTAAAGCGCGCG
+
GGGGGGGGGGGGGGGGGGGGGGGGGGGGGGGGGGGGGGGGGGGGGGGGGGGGGGGGGGGGGGGGGGGGGFGGGGGGGGGGGGGGGGGGGGGGGGFGGGGGGGGGGFFGGGGGGGGGGGGGGGGGGGGGGGGGGGGGGGGGGGGGGGGGGGGGGGGGGGGGGGGGGGGGGGGGGGGGGGGGGGGGGGGGGGGGGGGGGGGGGGGGGGGGGGGGGGGGGGGGGGGGGGGGGGGGGGGGGGDDGGDG
@M03364:276:000000000-BLYN8:1:1101:25604:10579 1:N:0:1
ACTCCTACGGGAGGCAGCAGTAGGGAATCTTCGGCAATGGGGGCAACCCTGACCGAGCAACGCCGCGTGAGTGAAGAAGGTTTTCGGATCGTAAAACTCTGTTGTTAGAGAAGAACGTTAAGTAGAGTGGAAAATTACTTAAGTGACGGTATCTAACCAGAAAGGGACGGCTAACTACGTGCCAGCAGCCGCGGTAATACGTAGGTCCCAAGCGTTGTCCGGATTTATTGGGCGTAAAGCGAGC
+
EFGGGFGGGGGGGGGGEGGGGGGGGGGGEFFFEEGGGGGGGGGGGGFGGEFGGAEDFGGGGGGGGGGGG=FFFGFFCGGGFGGGGGGGGGGGGGGFFAFGFFGFGGCA,FGGGGGGGFFFFFFFFGGGFC<D<B<DDFG=FFFFCFGGDGGGGFFCFFFGGGGG7C7FGDGGGGGFFGGGGGFGGGGGGFEEGGGGGGGGGDCFGFF+=FGGGGEGGGFDGGG5EFFGGCF5<<=EGGGGGCD5
@M03364:276:000000000-BLYN8:1:1101:16822:10581 1:N:0:1
ACTCCTACGGGAGGCAGCAGTAGGGAATCTTCGGCAATGGGGGCAACCCTGACCGAGCAACGCCGCGTGAGTGAAGAAGGTTTTCGGATCGTAAAACTCTGTTGTTAGAGAAGAACGTTAAGTAGAGTGGAAAGTTACTTAAGTGACGGTATCTAACCAGAAAGGGACGGCTAACTACGTGCCAGCAGCCGCGGTAATACGTAGGTCCCAAGCTTTGTCCGGATTTATTGGGCGTAAAGGGAGC
+
GGFGGGGGGGGGGGGGGGGGGDGGGGGGGGGGGEGGGGGGFGGCFGGFFFGGGGGGGGGGGGGGGGEFFGGGGEGGGGGGEFGGGGGGEGGGGGGGGGGFGGGGFFGGGFGGGGGGGGGCBFFCFFCGGGEGGFFGGGGGGA9FFGGGDGGFCEG9B,@DC>B:C*@B@C>FG,2,FGGFGGGGGGGGFFGEGD=EEF++;CFG*<CF8@C:*0<:CEGEEEC*:CFCFFFECGGDGG7*97<)
@M03364:276:000000000-BLYN8:1:1101:25442:10595 1:N:0:1
ACTCCTACGGGAGGCAGCAGTGGGGAATATTGCACAATGGGCGCAAGCCTGATGCAGCCATGCCGCGTGTATGAAGAAGGCCTTCGGGTTGTAAAGTACTTTCAGCGAGGAGGAAGGCATTAAGGTTAATAACCTTAGTGATTGACGTTACTCGCAGAAGAAGCACCGGCTAACTCCGTGCCAGCAGCCGCGGTAATACGGAGGGTGCAAGCGTTAATCGGAATTACTGGGCGTAAAGCGCACG
+
GGGGGGGGGGGGGGGDGGGGGGGGGGGGGGGGGGGGGGFFGGGGGGGGGGGGFGGGFGFGFGDFGGGGGGGGGGGGGGGGGGGGGGGGFFEGGGGGGGGGGGGGGGG>FGGGGGFGGGGGGGGGFGFGGGGFFFGGGGGGGGGGGGGGGGGFFC@FEGFGGGCFFGFDGGGGGGGDFGFGGGGGGGGGGGDGGGGEGGGGEGGDGGGGGGGGE>5CGGGDDGGGGGGGGGFFGGDEGFGGGGGC
@M03364:276:000000000-BLYN8:1:1101:24904:10606 1:N:0:1
ACTCCTACGGGAGGCAGCAGTAGGGAATCTTCGGCAATGGGGGCAACCCTGACCGAGCAACGCCGCGTGAGTGAAGAAGGTTTTCGGATCGTAAAACTCTGTTGTTAGAGAAGAACGTTAAGTAGAGTGGAAAGTTACTTAAGTGACGGTATCTAACCAGAAAGGGACGGCTAACTACGTGCCAGCAGCCGCGGTAATACGTAGGTCCCAAGCGTTGTCCGGATTTATTGGGCGTAAAGCGAGC
+
GGGGGGGGGGGGGGEGGGGFGFGGGGG@FFGGGGGGGGGGDCFECFEFGG<@FFGGC@FGGGFGGEGGGGGFFFEFGFG8???DFEGCFGFEGFFEG,?EGGGGGGGFGEFGGGGGGGGGGGGFEFFGGFFFGGGFGCFFGGGGGCDFGGGGGGF9<FEGGGGGGGCBEGFGGGGGFFGGGFGGG7,,66:CCCGGCFBFFGGGGGGCC7@CGG=CCEF<EECE5+<EFFFFCDGGDFG7DGD7
@M03364:276:000000000-BLYN8:1:1101:20478:10616 1:N:0:1
ACTCCTACGGGAGGCAGCAGTAGGGAATCTTCCACAATGGACGCAAGTCTGATGGAGCAACGCCGCGTGAGTGAAGAAGGGTTTCGGCTCGTAAAGCTCTGTTGTTAAAGAAGAACGTGGGTAAGAGTAACTGTTTACCCAGTGACGGTATTTAACCAGAAAGCCACGGCTAACTACGTGCCAGCAGCCGCGGTAATACGTAGGTGGCAAGCGTTATCCGGATTTATTGGGCGTAAAGCGAGCG
+
GFGGGGFGDFGGDGGGGGGFGGGFFGEFFGFFGGDFGGGGCEEGGGGAAEGGGGFGGGCGGGGGGGGEGDGFFAFGGGGGGGGGGGGEEFFFEFGGGFGFGGFGFFFGGGEGGGGFGGGGDGGGGGFECGGGGGGGGGAGA=ABFGGFGGFF9FADFFGGFGGGGEGE@FEGFGGGGGGGGGGGGGGGFCEGGGG7;EG>F9FGFGFFG6FGGCGE5FECGGGDGGGGGGDFGGGGDGFGDGG3
@M03364:276:000000000-BLYN8:1:1101:11797:10648 1:N:0:1
ACTCCTACGGGAGGCAGCAGTGGGGAATATTGCACAATGGGCGCAAGCCTGATGCAGCCATGCCGCGTGTATGAAGAAGGCCCTCGGGTTGTAAAGTACTTTCAGCGAGGAGGAAGGCATTAAGGTTAATAACCTTGGCGATTGACGTTACTCGCAGAAGAAGCACCGGCTAACTCCGTGCCAGCAGCCGCGGTAATACGGAGGGTGCAAGCGTTAATCGGAATTACTGGGCGTAAAGCGCACG
+
GGGGGGGGGGGGGGGGGGGGGGGGGGGGGGGGGGGGGGGGGGGGGGGGGGGGGGGGGGGGGGGGGGGGGGGGGGGGGGGGGGGGGGGGGGGGGGGGGGGGGGGGGGGGGGGGGGGGGGGGGGGGGGGGGGGGGGGGGGGGGGGGGGGGGGGGGGGGGGGGGGGGGGGGGGGGGGGGGGGGGGGGGGGGFGGGGGGGGGGGGGGGGGGGGGGGGGGGGGGGGGGGFGGGGGGGDGGGGGGGGGG<
@M03364:276:000000000-BLYN8:1:1101:11536:10686 1:N:0:1
ACTCCTACGGGAGGCAGCAGTAGGGAATCTTCGGCAATGGGGGCAACCCTGACCGAGCAACGCCGCGTGAGTGAAGAAGGTTTTCGGATCGTAAAACTCTGTTGTTAGAGAAGAACGTTAAGTAGAGTGGAAAGTTACTTAAGTGACGGTATCTAACCAGAAAGGGACGGCTAACTACGTGCCAGCAGCCGCGGTAATACGTAGGTCCCAAGCGTTGTCAGGATTTATTGGGCGTAAAGCGAGG
+
GFFFGGGFGGD6::CFCGFGD<CAFGFFGGG9CFG@FGGGGGG7CFGGGGFFGGGGGEEFGGGGGDGFFECFGGGFCEGG?FGGGGGGDCFGGGGGGEGFFGCDGFFGFFGGGGGEFFGG7FFFF,?CBFDFFEAD=DF<9=,CCFFGGGGCFGC>F,><F:FFEEDFG>7:F7>D,2>FGGGGCC,=75EG*C>EEF9BEGGGGGE:BCFCGGG*1A93:8<?F6EFG+9**>EE/***7*9)
@M03364:276:000000000-BLYN8:1:1101:6151:10690 1:N:0:1
ACTCCTACGGGAGGCAGCAGTAGGGAATCTTCCACAATGGACGAAAGTCTGATGGAGCAACGCCGCGTGAGTGAAGAAGGTTTTCGGATCGTAAAGCTCTGTTGTAAGAGAAGAATGTGTGTGAGAGTGGAAAGTTCACACAATGACGGTAACTTACCAGAAAGGGACGGCTAACTACGTGCCAGCAGCCGCGGTAATACGTAGGTCCCGAGCGTTGTCCGGATTTATTGGGCGTAAAGCGAGG
+
GGGGFGGGGGGGGGGGGGGGGGGGGGGGGGGGGGGGGGGGGGGGGCEGGGGGGGGGGGGGGGGGGGGGGGGGGGGGFGGGGGGGGGGGGGGGGFGGGGGGGGGGGGGGGGGGGGGGGGGGGGGGGGFGGGGGGGGFGGGGGGGGGGGGE:FFGGGGGGGGGGFGGGFFFGGGGGGGGGGGGGFGGGGGGGGDGGGGGGGGGGGGGFGGGGDGDEG5>=EFEG=AEGGGGFGGGGGGGFGGGGG)
@M03364:276:000000000-BLYN8:1:1101:11393:10709 1:N:0:1
ACTCCTACGGGAGGCAGCAGTGGGGAATATTGGACAATGGGCGAAAGCCTGATCCAGCCATGCCGCGTGTGTGAAGAAGGTCTTCGGATTGTAAAGCACTTTAAGTTGGGAGGAAGGGCATTAACCTAATACGTTAGTGCTTTGACGTTACCGACAGAATAAGCACCGGCTAACTCTGTGCCAGCAGCCGCGGTAATACAGAGGGTGCAAGCGTTAATCGGAATTACTGGGCGTAAAGCGCACG
+
GGGGGGGGGGGGGGGGGGGGGGGGGGGGGGGGGGGGGGGGGGGEGGGGGGGGGGGGGGGGGGGGGGGGGFGGGGGGGGGGGGGGGGGGGGGGGCFGGGGGGGGGFGGGGEFEGGGGDGGDGFGGGGGGGGGGGGGGGGGGGGGGGGGGGGGGGGGGGGGGGGGGGGGGGCEGGGGFGGGGGGGGGGGGGGGGGGGGG9=>FGC7CEGGGFGFGGGGGGGGGGGGGFGGFG5=CCEECGDDGGGD
@M03364:276:000000000-BLYN8:1:1101:7647:10737 1:N:0:1
ACTCCTACGGGAGGCAGCAGTGGGGAATATTGCACAATGGGCGCAAGCCTGATGCAGCCATGCCGCGTGTATGAAGAAGGCCTTCGGGTTGTAAAGTACTTTCAGCGAGGAGGAAGGCGTTGTGGTTAATAACCGCAGCGATTGACGTTACTCGCAGAAGAAGCACCGGCTAACTCCGTGCCAGCAGCCGCGGTAATACGGAGGGTGCAAGCGTTAATCGGAATTACTGGGCGTAAAGCGCACG
+
GGGGGGGGGGGGGGGGGGGGGGGGGGGGGGGGGGGGGGGGGGGGGGGGGGGGGGGGGGGGGGGGGGGGGGGGGGGGGGGGGGGGGGGGFFGGGGGGGGGGGGFGGGGGGGGGGGGGGGGGGGGGGGGGGGGGGGGGGGGGGGGGGGGFGGGGGGGGGGGGGGGGGGGDGGGGGGGGGGGGGGGGGGGGGGGGGGGGGGFFGGGGGGGGGGGGGGGGGGGGGGGGGGGGGGGGGGGGGGGGGGG9
@M03364:276:000000000-BLYN8:1:1101:24473:10752 1:N:0:1
ACTCCTACGGGAGGCAGCAGTAGGGAATCTTCGGCAATGGGGGCAACCCTGACCGAGCAACGCCGCGTGAGTGAAGAAGGTTTTCGGATCGTAAAACTCTGTTGTCAGAGAAGAACAAGGGTGAGAGTGGAAAGTTCACCCCTTGACGGTATCTAACCAGAAAGGGACGGCTAACTACGTGCCAGCAGCCGCGGTAATACGTAGGTCCCAAGCGTTGTCCGGATTTATTGGGCGTAAAGCGAGC
+
GGGGGGFGGGGGGGGGGGGEFGFFGGGGGGGCFGGGG@FGFEGGGFGGGGGGGGDC7FGGGGGEGGGGGGGGGGGGGGGGGGGGGGGGGGGEFFGGGGGGGGGGGGGFFFFGGGFGGGGGGGGGFGGGGFFFGGGGFGFGFDGGGGGGGGGGGGGGGG@@:FFFGDGGGCEEFGFGGGGGFFGGGGCGFDGGDEEGDGGGGFDFGG9>;FGGGGGGE=9FEG=CE9FGGGEFGGGGD<7:><DC
@M03364:276:000000000-BLYN8:1:1101:2874:10759 1:N:0:1
ACTCCTACGGGAGGCAGCAGTGGGGAATATTGCACAATGGGCGCAAGCCTGATGCAGCCATGCCGCGTGTATGAAGAAGGCCTTCGGGTTGTAAAGTACTTTCAGCGAGGAGGAAGGCGTTGTGGTTAATAACCGCAGCGATTGACGTTACTCGCAGAAGAAGCACCGGCTAACTCCGTGCCAGCAGCCGCGGTAATACGGAGGGTGCAAGCGTTAATCGGAATTACTGGGCGTAAAGCGCACG
+
GGGG8FGGGGGGGGGGGGCFGGGGGGGGGGGGGGGGGGGGGGGGGGGGGGGGGGGGGGGFGGGGGGGGEFFFGFCGGDFGGGGGGGGEGGGGGGGFGGGGGGGGGGGCGCEGGGGGGGGGGGGGGDFCFGDFGAEGGGGGGDCFEGGGFGGGCGDFCGGGGGGGGGGGGGGGGGDFFGGGEGGGGGGGFGGGCE8ECGGGDEEGGGGGFFGGG8CGGGGGGGDGCFF7F?FGGG5:*>FGGG<5
@M03364:276:000000000-BLYN8:1:1101:21192:10771 1:N:0:1
ACTCCTACGGGAGGCAGCAGTAGGGAATCTTCGGCAATGGGGGCAACCCTGACCGAGCAACGCCGCGTGAGTGAAGAAGGTTTTCGGATCGTAAAACTCTGTTGTTAGAGAAGAACGTTAAGTAGAGTGGAAAGTTACTTAAGTGACGGTATCTAACCAGAAAGGGACGGCTAACTACGTGCCAGCAGCCGCGGTAATACGTAGGTCCCAAGCGTTGTCCGGATTTATTGGGCGTAAAGCGAGC
+
GGGGGGGGGGGGGGGGGGGGGGGGGGGGGGGGGGGGGGGGGGGGGGGGGGGGGGGGGGGGGGGGGGGGGGGGGGGGGGGGGGGGGGGGGGGGGGGGGGGGGGGGGGGGGGGGGGGGGFGGGGGGGFGGGGGGGGGGGGGGGGGGFGGGGGGGGGGGG7FFGGGGFGGGGGGGGGGGGGGFGGGGGGGGGGDGGGGGGGGGGGFCGGFGGGGGGGGCEGGFGGGEGFGGGGGGGGDGG<FGGGG)
@M03364:276:000000000-BLYN8:1:1101:20589:10810 1:N:0:1
ACTCCTACGGGAGGCAGCAGTAGGGAATCTTCGGCAATGGGGGCAACCCTGACCGAGCAACGCCGCGTGAGTGAAGAAGGTTTTCGGATCGTAAAACTCTGTTGTTAGAGAAGAACAAGGATGAGAGTAGAACGTTCATCCCTTGACGGTATCTAACCAGAAAGCCACGGCTAACTACGTGCCAGCAGCCGCGGTAATACGTAGGTGGCAAGCGTTGTCCGGATTTATTGGGCGTAAAGCGAGC
+
GGGGGGGGGGGGGGGGGGGGGGGGGGGGGGGGGGGGGGGGGGGGGGGGGGGGGGGGGGGGGGGGGGGGGGGGGGGGGGGGGGGGGGGGGGGGGGGGGGGGGGGGGGGGGGGGGGGGGGGGFGGGGGGGGGGGGGGGGGGGFGGGGGGGGGGGGGGGGGGGGGGGGGGGGGGGGGGGGGGGGGGGGGGGGGGEGGGGGGGGGEFGGGGGGGGGGGGGGGGGGGGGGGGGGGGGGGGGGGGGGGG5
@M03364:276:000000000-BLYN8:1:1101:8191:10812 1:N:0:1
ACTCCTACGGGAGGCAGCAGTAGGGAATCTTCGGCAATGGGGGCAACCCTGACCGAGCAACGCCGCGTGAGTGAAGAAGGTTTTCGGATCGTAAAACTCTGTTGTTAGAGAAGAACGTTAAGTAGAGTGGAAAATTACTTAAGTGACGGTATCTAACCAGAAAGGGACGGCTAACTACGTGCCAGCAGCCGCGGTAATACGTAGGTCCCAAGCGTTGTCCGGATTTATTGGGCGTAAAGCGAGC
+
CC<FG9CFEGEGGD@CFCGCF9FGCEAFEEA9@FGECFCEC:FBFGF<CECFD@@@FFGGCC@FEGG@F=F?FDFFC=<B??EFGGGGGCFEFGGFGFGFGFGGGGGG<FDBECFCEGGDGGGGGGG<DCA,BF<BBF9<FFGGGABFGCFG9F<<D7DFFGCGFCFCFGEFGFGCFFF<EE@9CFGGGCE**=E8B?998EFGGFB92>9E58E8:C+0::5=8C9CEFE=CD*>DCFFD<3)
@M03364:276:000000000-BLYN8:1:1101:23884:10833 1:N:0:1
ACTCCTACGGGAGGCAGCAGTAGGGAATCTTCCACAATGGACGAAAGTCTGATGGAGCAACGCCGCGTGAGTGAAGAAGGTTTTCGGATCGTAAAACTCTGTTGTTGGAGAAGAATGTATCTGATAGTAACTGATCAGGTAGTGACGGTATCCAACCAGAAAGCCACGGCTAACTACGTGCCAGCAGCCGCGGTAATACGTAGGTCCCAAGCGTTGTCCGGATTTATTGGGCGTAAAGCGAGCG
+
GGGGGGGGGGGGGGGGGGGGGGGGGGGGGGGFGGGGGGGGGGGGGGGGGGGGGGGGGGGGGGGGGGGGGGGGGGGGGGGGGGGGGGGGGGGGGGGGGGGGGGGGGGGGGGGGGGGGGGGGGGGFGGGGGGGGGGGGGGGGFGGGGGGGGGGGGGGGGGGGGGGGFFGEGGGGGGGGGGGGGGGGGGGGGGCGGGGGGGGGGGGGGGGGGGGFEEGDGGGGGGGGGGGFFGGGGGGGGGGGGGGC
@M03364:276:000000000-BLYN8:1:1101:18408:10852 1:N:0:1
ACTCCTACGGGAGGCAGCAGTAGGGAATCTTCCACAATGGACGAAAGTCTGATGGAGCAACGCCGCGTGAGTGAAGAAGGTTTTCGGATCGTAAAACTCTGTTGTTGGAGAAGAACGTATTTGATAGTAACTGATCAGGTAGTGACGGTATCCAACCAGAAAGCCACGGCTAACTACGTGCCAGCAGCCGCGGTAATACGTAGGTGGCAAGCGTTGTCCGGATTTATTGGGCGTAAAGCGAGCG
+
GGGGGGGGGGGGGGGGGGGGGGGGGGGGGGGGGGGGGGGGGGGGGGGGGGGGGGGGGGGGGGGGGGGFFGGGGGGGGGGGGGGGGGGGGGGGGGGGGGGGGGGGGGCGGGGGGGGGGGGGGGGGGGGGGGGGGGGGGGGGGFGGGGGGGGGGGGGGGGGGGGGGGGGGEGGGGGGGGGGGGGGGGGGGGGGGGGGGGGGGGGGGGGGGGGGGGGGEGGGGGGGGFGGGGGGGGGGGGDGGGGDC
@M03364:276:000000000-BLYN8:1:1101:10693:10866 1:N:0:1
ACTCCTACGGGAGGCAGCAGTGGGGAATATTGGACAATGGGCGAAAGCCTGATCCAGCCATGCCGCGTGTGTGAAGAAGGCCTTCGGGTTGTAAAGTACTTTCAGCGAGGAGGAAGGTGTTGTGGTTAATAACCGCAGCAATTGACGTTACTCGCAGAAGAAGCACCGGCTAACTCCGTGCCAGCAGCCGCGGTAATACGGAGGGTGCAAGCGTTAATCGGAATTACTGGGCGTAAAGCGCACG
+
GGGGGGGGGGGGGGGGGGGGGGGGGGGGGGGFFFGGGGGGGGGGGGEGGGGGGGGGGGCGFGGGGGGGGGGGGGGGGGGFGCFGGGGGGGGGGGGGGGGGGGGGGGGGGGGGDGGGGGGGGGGGGDGCFFGDD=F>=FGGGGGGGGGEGGEGGGGGEGFGGGGGGGGGGGGGGGG@FGGGGGGGGFGGEGGGDGGGGGGGGGGGGGGD8C?FGGGGDCGGDEGGGGGGGGGGDCGGGGGG3CDG
@M03364:276:000000000-BLYN8:1:1101:8591:10870 1:N:0:1
ACTCCTACGGGAGGCAGCAGTAGGGAATCTTCGGCAATGGACGAAAGTCTGACCGAGCAACGCCGCGTGAGTGAAGAAGGTTTTCGGATCGTAAAACTCTGTTGTTAGAGAAGAATAAGGATGAGAGTAAAATGTTCATCCCTTGACGGTATCTAACCAGAAAGCCACGGCTAACTACGTGCCAGCAGCCGCGGTAATACGTAGGTCCCAAGCGTTGTCCGGATTTATTGGGCGTAAAGCGAGC
+
FGGGGGGGGGGGGGGGGGGGGGGGGGGGGGGGGGGGGGGGD,C@FGEEFGGGGGGGGGGGGGGGGGGGGGGGGGGGGGGGGGGGGGGGGGGGGGGGGGGGGGGGGGGGGGGGGGG9??E9F,FFGGGGA?DGCGGGA@FD<A=FGGGGGGGGGGGGGGGGGGGGGGGGGGGGGGGGGGGGGGGGGGGGGGGGGGGGGGGGGGGGGG+2CGGGGGGGGGGGGGEGGGGGGGGGGGGGGGGGGGG3
@M03364:276:000000000-BLYN8:1:1101:22151:10912 1:N:0:1
ACTCCTACGGGAGGCAGCAGTAGGGAATCTTCGGCAATGGGGGCAACCCTGACCGAGCAACGCCGCGTGAGTGAAGAAGGTTTTCGGATCGTAAAACTCTGTTGTTAGAGAAGAACGTTAAGTAGAGTGGAAAGTTACTTAAGTGACGGTATCTAACCAGAAAGGGACGGCTAACTACGTGCCAGCAGCCGCGGTAATACGTAGGTCCCAAGCGTTGTCCGGATTTATTGGGCGTAAAGCGAGC
+
GGGGGGGGGGGGGGGGGEGGGGGGGGGGGGGGGGGGGFGFFGGGGGGGGGGEEEGEEGGGAEEGGCFFFG7FGGGGGGEFFFGCFGGD@=?FGGFFFFGFGGGGGGGGGGGGFFG8FEFGGGGGGFGFGFCFDGFGGGGGGAFEFAGGFEGGGGGGGGGGGFCEFGGGDGFGGGGFGGD:FFGGDFF::FGDEGBC>FGGGGGGDEEFFGEGGGCGGGGGEC?:EE:C:FFGFGEGDGGGGGG5
@M03364:276:000000000-BLYN8:1:1101:14109:10950 1:N:0:1
ACTCCTACGGGAGGCAGCAGTGGGGAATATTGGACAATGGGCGAAAGCCTGATCCAGCCATGCCGCGTGTGTGAAGAAGGTCTTCGGATTGTAAAGCACTTTAAGTTGGGAGGAAGGGCATTAACCTAATACGTTAGTGCTTTGACGTTACCGACAGAATAAGCACCGGCTAACTCTGTGCCAGCAGCCGCGGTAATACAGAGGGTGCAAGCGTTAATCGGAATTACTGGGCGTAAAGCGCGCG
+
GGGGGGGGGGGGGGGGGGGGGGGGGGGGGGGGGGGGGGGGGGGGGGGGGGGGGGGGGGGGGGGGGGGGGGGGGGGGGGGGGGGGGGGGGGGGGGGGGGGGGGGGGGGGGGGGGGGGGGGGGGGGGGGGGGGGGGGGGGGGGGGGGGGGGGGGGGGGGGGGGGGGGGGGGGGGGGGGGGGGGGGGGGGGGGGGGGGGGGGGGGGGGGGGGGGGGGGGGGGGDGGGGGGGGGGGDGDEFGGGGDGD
@M03364:276:000000000-BLYN8:1:1101:15272:10954 1:N:0:1
ACTCCTACGGGAGGCAGCAGTAGGGAATCTTCGGCAATGGACGAAAGTCTGACCGAGCAACGCCGCGTGAGTGAAGAAGGTTTTCGGATCGTAAAACTCTGTTGTTAGAGAAGAACGACGAGGAGAGTGGAAAGCTCCTCGTGTGACGGTATCTAACCAGAAAGGGACGGCTAACTACGTGCCAGCAGCCGCGGTAATACGTAGGTCCCAAGCGTTGTCCGGATTTATTGGGCGTAAAGCGAGC
+
GGGGGGGGGGGGGGGGGGGGGGGGGGGGGGGGGGGGGGGGGGGGGGGGGGGGGGGGGGGGGGGGGGGGGGGGGGGGGGGGFGGGGGGGGGGGGGGGGGGGGGGGGGGGGGGGGGGFGGGGGGGDGGGGFGGGGGGGGGGGGFGGGGGGGGGGGG;FGGGGGGGGGEFFGGGDCGGGGGGGGGGGGGGGGGGGGGEGEGGGGGGGGGFFEFFFGGCGGGGGGGGGGGGGGGGGGG=CDGGGGGGC
@M03364:276:000000000-BLYN8:1:1101:23434:10954 1:N:0:1
ACTCCTACGGGAGGCAGCAGTAGGGAATCTTCGGCAATGGACGAAAGTCTGACCGAGCAACGCCGCGTGAGTGAAGAAGGTTTTCGGATCGTAAAACTCTGTTGTTAGAGAAGAACGTTAAGTAGAGTGGAAAGTTACTTAAGTGACGGTATCTAACCAGAAAGGGACGGCTAACTACGTGCCAGCAGCCGCGGTAATACGTAGGTCCCAAGCGTTGTCCGGATTTATTGGGCGTAAAGCGAGC
+
GGGGFGGGGGGGGGGGGGGGGGGGGGGGGGGFGCFGGGGGFGGEGGGGGGGGGFFGGGCG@FCEFGGGGGGFFGEGGCGGGAEFFGGDDFEGGFFFFGGGCGFGFGGGAEFFFGGFEGGGFGGAFFFFGGCBFCFFDF<FFGGGGGGCG@BFGFFFFFFFGCFG@FGCFGG>FD?DECFGGFFFGGFGGC::C>1=CFF?FCG@EF9<8;@=FC//1CF7:88:*9CFC:C:FGDEC3F*9DG5
@M03364:276:000000000-BLYN8:1:1101:11584:10957 1:N:0:1
ACTCCTACGGGAGGCAGCAGTGGGGAATATTGGACAATGGGCGAAAGCCTGATCCAGCCATGCCGCGTGTGTGAAGAAGGTCTTCGGATTGTAAAGCACTTTAAGTTGGGAGGAAGGGCATTAACCTAATACGTTAGTGCTTTGACGTTACCGACAGAATAAGCACCGGCTAACTCTGTGCCAGCAGCCGCGGTAATACAGAGGGTGCAAGCGTTAATCGGAATTACTGGGCGTAAAGCGCACG
+
GGGGGGGGGGGGGGGGGGGGGGGGGGGGGGGGGGGGGGGGGGGGGGGGGGGGGGGGGGGGGGGGGGGGGGGGGGGGGGGGGGGGGGGGGGGGGGGGGGGGGGGGFGGGGGGGGGDFGGGGGGGGGGGGGGGGGGGFGGGGGGGGGGGGGGGGGGGGGGGGGGGGCFGGGGGGGGGGGGGGGGGGGGGGGGGGGGGGGGGGGGGGGGGGGGGGGGGGGCFGGGGGGGGGGGFGGGGGGGGGGGGD
@M03364:276:000000000-BLYN8:1:1101:24379:10958 1:N:0:1
ACTCCTACGGGAGGCAGCAGTAGGGAATCTTCGGCAATGGACGAAAGTCTGACCGAGCAACGCCGCGTGAGTGAAGAAGGTTTTCGGATCGTAAAACTCTGTTGTTAGAGAAGAACAAGGATGAGAGTAAAACGTTCATCCCTTGACGGTATCTAACCAGAAAGCCACGGCTAACTCTGTGCCAGCAGCCGCGGTAATACAGAGGGTGCAAGCGTTAATCGGAATTACTGGGCGTAAAGCGCAC
+
GGGGGGGGGGGGGGGGGGGGGGGGGGGGGGGGGGGGGGGGGGGGGGGGGGGGGGGGGGGGGGGGGGGGGGGGGGGGGGGGGGGGGGGGGGGGGGGGGGGGGGGGGGGGGGGGGGGGGGGGCGGGGGGGGGGGGGGGFGGGGGGGGGGGGEGGGGGGGGGGGGGGGFGGGGGGGGGGGGGGGGGGGGGGGGGGGGDEGGGGGGGGGGGGGGGGGGGGGGGGGGDGGGGGGGGGGGGGGGGGG3<)
@M03364:276:000000000-BLYN8:1:1101:20517:10965 1:N:0:1
ACTCCTACGGGAGGCAGCAGTGGGGAATATTGGACAATGGGCGAAAGCCTGATCCAGCCATGCCGCGTGTGTGAAGAAGGTCTTCGGATTGTAAAGCACTTTAAGTTGGGAGGAAGGGCATTAACCTAATACGTTAGTGCTTTGACGTTACCGACAGAATAAGCACCGGCTAACTCTGTGCCAGCAGCCGCGGTAATACAGAGGGTGCAAGCGTTAATCGGAATTACTGGGCGTAAAGCGCGCG
+
GGGGGGGGGGGGGGGGGGGGGGGGGGGGGGGGGGGGGGGGGGGGGGGGGGGGGGGGGGGGGGGGGGGGGCFGGGGGGGGGGCFGGGGGGGGGGGGGGGGGGGFGG?FGGGGGGGGGGGGGDFFCEFGECFDAFGGGGGGGGFGFF9FFFGGGGDEGEGCGGGGGGGGGGGGGGGDGGGGGGGGFGGGGFGGGECEGGGFGGFGGGGEEGGGFGGGGFFGGGGGFFGGGF6FGDGGCGGGDGGGG
@M03364:276:000000000-BLYN8:1:1101:3874:10969 1:N:0:1
ACTCCTACGGGAGGCAGCAGTAGGGAATCTTCGGCAATGGACGAAAGTCTGACCGAGCAACGCCGCGTGAGTGAAGAAGGTTTTCGGATCGTAAAACTCTGTTGTCAGAGAAGAACAAGGGTGAGAGTGGAAAGTTCACCCCTTGACGGTATCTGACCAGAAAGCCACGGCTAACTACGTGCCAGCAGCCGCGGTAATACGTAGGTGGCAAGCGTTGTCCGGATTTATTGGGCGTAAAGCTAGG
+
GGGGGGGGGGGEFGGGGGGGGGFFDGGGGGGGGGGGGGGFGGGGD@FGGFGGGGGGGGGGGGGGGGGCFFGGGGGGGGFFDFGGGGGGGGGFFGGGGGDFGGGGFGGGCFGGGGGGGGGGDGGGGCF<FFGGGGFGDGGGGGGGGFGECFGGGGGGFCFGGGFGGFGFGGGDFGGGGGGGCFEFGFGGGFGCCGCCEGG9B<+BEEGFGFGGG>C8EGGCEEEEEFGGGGGGGGGG3<77*0**
@M03364:276:000000000-BLYN8:1:1101:5307:10993 1:N:0:1
ACTCCTACGGGAGGCAGCAGTGGGGAATATTGCACAATGGGCGCAAGCCTGATGCAGCCATGCCGCGTGTATGAAGAAGGCCTTCGGGTTGTAAAGTACTTTCAGCGAGGAGGAAGGTGCTGAGGTTAATAACCTCAGCAATTGACGTTACTCGCAGAAGAAGCACCGGCTAACTCCGTGCCAGCAGCCGCGGTAATACGGAGGGTGCAAGCGTTAATCGGAATTACTGGGCGTAAAGCGCACG
+
GGGGGGGGGGGGGGGGGGGGGGGGGGGGGGGGGGGGGGGGGGGGGGGGGGGGGGGGGGGGGGGGGGGGGGGGGGGGGGGGGGGGGGGGGGGGGGGGGGGGGGGGGGGGGGGGGGGFGGGGGGGGGGGGGGGGGGGGGGFGGGGGGGGGGGGGGGGGGGGGGGGGGGGGGGGGGGGGGGGGGGGGGGGGGGGGGGGGGGGGGCEGGGGGGGGGGGGGGGGGGGGGGGGGGGGGG<EGGGGGGGGC
@M03364:276:000000000-BLYN8:1:1101:12336:11018 1:N:0:1
ACTCCTACGGGAGGCAGCAGTGGGGAATATTGCACAATGGGCGCAAGCCTGATGCAGCCATGCCGCGTGTATGAAGAAGGCCTTCGGGTTGTAAAGTACTTTCAGCGAGGAGGAAGGCGTTGTGGTTAATAACCGCAGCGATTGACGTTACTCGCAGAAGAAGCACCGGCTAACTCCGTGCCAGCAGCCGCGGTAATACGGAGGGTGCAAGCGTTAATCGGAATTACTGGGCGTAAAGCGCACG
+
GGGGGGGGGGGGGGGGGGGGGGGGGGGGGGGGGGGGGGGGGGGGGGGGGGGGGGGGGGGGGGGGGGGGGGGGGGGGGGGGGGGGGGGGGGGGGGGGGGGGGGGGGGGGGGGGGGGGGGGGGGGGGGGGGGGGGGGGGGGGGGGGGGGGGGGGGGGGGGGGGGGGGGGGGGGGGGGGGGGGGGGGGGGGGGGGGGGGGGGGGGGGGGGGGGGGGGGGGGGGGGGGGGGGGGGGGDGGGGGGGGGD
@M03364:276:000000000-BLYN8:1:1101:8752:11023 1:N:0:1
ACTCCTACGGGAGGCAGCAGTGGGGAATATTGCACAATGGGCGCAAGCCTGATGCAGCCATGCCGCGTGTATGAAGAAGGCCTTCGGGTTGTAAAGTACTTTCAGCGAGGAGGAAGGCGTTGTGGTTAATAACCGCAGCGATTGACGTTACTCGCAGAAGAAGCACCGGCTAACTCCGTGCCAGCAGCCGCGGTAATACGGAGGGTGCAAGCGTTAATCGGAATTACTGGGCGTAAAGCGCACG
+
GGGGGGGGGGGGGGGGGGFFFGGGGGGGGGGGGGGGGGGGGGGGGGGGGGGGGGGGGGGGGGGGGGGGGGGGGGGGGGGGGGGGFGGGGGGGGGGGGGGGGGGGGGGGGGGGGGGGGGGGGGGGGGGGGGGGGGGGGGGDGGCBDFGEGGGGGGGGGGGGGGGGGGGGDGGDDGGG?EGGGGGGGGGGGGGGGGGGGGGGGGGEEGGGGGGGGGGGGGGGGGGGGGGGGGGGGDGGGGFGGGGD
@M03364:276:000000000-BLYN8:1:1101:24686:11062 1:N:0:1
ACTCCTACGGGAGGCAGCAGTGGGGAATATTGCACAATGGGCGCAAGCCTGATGCAGCCATGCCGCGTGTATGAAGAAGGCCTTCGGGTTGTAAAGTACTTTCAGCGAGGAGGAAGGCATTAAGGTTAATAACCTTAGTGATTGACGTTACTCGCAGAAGAAGCACCGGCTAACTCCGTGCCAGCAGCCGCGGTAATACGGAGGGTGCAAGCGTTAATCGGAATTACTGGGCGTAAAGCGCACG
+
GGGGGGGGGGGGGGGGGGGGGGGGGGGGGGGGGGGGGGGGGGGGGGGGGGGGGGGGGGGGGGGGGGGGGGGGGGGGGGGGGGGGGGGGGGGGGGGGGGGGGGGGGGGGGGGGGGGGGGGGGGGGGGGGGGGGGGGGGGGGGGGGGGGGGGGGGGGEGGFGGGGGGGGGGGGGGGGGFGGGGGGGGGGGGGGGGGGGGGGGGGDGGGGGGC7FGGGDGGGGEGCGGGGGGGGGGGGGGGGGDDG5
@M03364:276:000000000-BLYN8:1:1101:11224:11062 1:N:0:1
ACTCCTACGGGAGGCAGCAGTGGGGAATATTGCACAATGGGCGCAAGCCTGATGCAGCCATGCCGCGTGTATGAAGAAGGCCTTCGGGTTGTAAAGTACTTTCAGCGAGGAGGAAGGTGTTGTAGTTAATAGCTGCAGCAATTGACGTTACTCGCAGAAGAAGCACCGGCTAACTCCGTGCCAGCAGCCGCGGTAATACGGAGGGTGCAAGCGTTAATCGGAATTACTGGGCGTAAAGCGCGCG
+
GGGGGGGGGGGGGGGGGGGGGGGGGGGGGGGGGGGGGGGGGGGGGGGGGGGGGGGGGGGGGGGGGGGGGEGGGGGGGGGGGGGGGGGGGGGGGGGGGGGGGGGGGGGFGGGGGEGFGFGGGGGGGGGGGGGGGGGFGEFGGGGGGGGGGGGGGGGECFGGGGGCFGGGGGGGGGGGGGGGGGGGGGGGGGGGGGGGGGGGGGGGGGGGGFGGGGGGGGGGGGD=FGGG?GGGDGEGFDDDGGGG
@M03364:276:000000000-BLYN8:1:1101:9721:11146 1:N:0:1
ACTCCTACGGGAGGCAGCAGTGGGGAATATTGCACAATGGGCGCAAGCCTGATGCAGCCATGCCGCGTGTATGAAGAAGGCCTTCGGGTTGTAAAGTACTTTCAGCGAGGAGGAAGGCGTTGTGGTTAATAACCGCAGCGATTGACGTTACTCGCAGAAGAAGCACCGGCTAACTCCGTGCCAGCAGCCGCGGTAATACGGAGGGTGCAAGCGTTAATCGGAATTACTGGGCGTAAAGCGCACG
+
GGGGGGGGGGGGGGGGGGGGGGGGGGGGGGGGGGGGGGGGGGGGGGGGGGGGGGGGGGGGGGGGGGGGGGGGGGGGGGGGGGGGGGGGGGGGGGGGGGGGGGGGGGGFGGGGGGGGGGGGGGGGGGGGGGGGGGGGGGGGGGGGGGGGGGGGGGGGGDGGGGGGGGGGGGGGGGGGGGGGGGGGGGGGGGGGGG5EGGGGGDGGGGGGGGGGGGGGGGGGGGGGGGGGGGGGGGGGCFFGGGG3
@M03364:276:000000000-BLYN8:1:1101:18876:11163 1:N:0:1
ACTCCTACGGGAGGCAGCAGTAGGGAATCTTCGGCAATGGGGGCAACCCTGACCGAGCAACGCCGCGTGAGTGAAGAAGGTTTTCGGATCGTAAAACTCTGTTGTTAGAGAAGAACGTTAAGTAGAGTGGAAAGTTACTTAAGTGACGGTATCTAACCAGAAAGGGACGGCTAACTACGTGCCAGCAGCCGCGGTAATACGGAGGGTGCAAGCGTTAATCGGAATTACTGGGCGTAAAGCGCAC
+
GGGGGGGGGGGGGGGGGGGGGGGGGGGGGGGGGGGGGGGGGGGGGGGGGGGGGGGGGGGGGGGGGGGGGGGGGGGGGGGGGGGGGGGGGGGGGGGGGGGGGGGGGGGGGGGGGGGFGFGGGGGGGGGGGGGGGGGGGGGGGGGGGGGGGGGGGGGGGGGGGGGGGGGGGGGGGGGGGGGGGGGGGGGGGGGGGGGGGGGGFGGGGGGGGGGFFGGGGGGGGGGEGGGGGGFGFGGDGGFFGGG3
@M03364:276:000000000-BLYN8:1:1101:26440:11195 1:N:0:1
ACTCCTACGGGAGGCAGCAGTGGGGAATATTGGACAATGGGCGAAAGCCTGATCCAGCCATGCCGCGTGTGTGAAGAAGGTCTTCGGATTGTAAAGCACTTTAAGTTGGGAGGAAGGGCGTTAATCTAAGACGTTAGTGCTTTGACGTTACCGACAGAATAAGCACCGGCTAACTACGTGCCAGCAGCGGCGGTAATACGTAGGTGGCAAGCGTTATCCGGAGTTAGTGGGCGTAAAGCGAGCG
+
FFFGFGFGGG@@FEGGGGGGGDGGGGGGGGGG@CGGGGGGC<FEGE@EGGGGGEGFG8@FFGGGGGGCFCDCFGGGGGGGGGGGFDFFGGGDFGGG,AF@FFCF?B,CEGFEGEGGEF@:=+BB,BAAF,C9F7DFDFFG<<=FEFGF@DE9+7>7CDF,@FFF:>:FG>*>:7;;CCCFCC9DCFGG*BC8B*:8?CCC<CFG;FFF>+1*/;**:+<E5C*1*++3:58*9>E=F:CGGD>7
@M03364:276:000000000-BLYN8:1:1101:25503:11195 1:N:0:1
ACTCCTACGGGAGGCAGCAGTAGGGAATCTTCGGCAATGGGGGCAACCCTGACCGAGCAACGCCGCGTGAGTGAAGAAGGTTTTCGGATCGTAAAACTCTGTTGTTAGAGAAGAACGTTAAGTAGAGTGGAAAGTTACTTAAGTGACGGTATCTAACCAGAAAGGGACGGCTAACTACGTGCCAGCAGCCGCGGTAATACAGAGGGTGCAAGCGTTAATCGGAATTACTGGGCGTAAAGCGCGC
+
GGGGGGGGGGGGGGGGGGGGGGGGGGGGGGGGGGGGGGGGGGGGGGGGGGGGFGGGGGGGGGGGGGG@FEGGGGGGGGGGGGCFGGGDGGGGGGGGGGGGGGGGFFGGGGGGGGGGGFFGGGFGGGGFFGGGGGGGGFGGFFGGGGFGGGGGGGGGGGGGGGGGGGEGGGGGGGGGGGGGGGGGGCFGGCCEEGEGGGGGCCGGGGEGGGGGGGEGCFGGGGGGG?FGGGGGGGEEDGGFD)>)
@M03364:276:000000000-BLYN8:1:1101:13939:11216 1:N:0:1
ACTCCTACGGGAGGCAGCAGTAGGGAATCTTCGGCAATGGGGGCAACCCTGACCGAGCAACGCCGCGTGAGTGAAGAAGGTTTTCGGATCGTAAAACTCTGTTGTTAGAGAAGAACGTTAAGTAGAGTGGAAAGTTACTTAAGTGACGGTATCTAACCAGAAAGGGACGGCTAACTACGTGCCAGCAGCCGCGGTAATACGTAGGTCCCAAGCGTTGTCCGGATTTATTGGGCGTAAAGCGAGC
+
GGGGGGGGGGGGGGGGGGGGGGGGGGGGGGGGGGGGGGGGGGGGGGGGGGGGGGGGGGGGGGGGGGGGGGGGGGGGGGGGGGGGGGGGGGGGGGGGGGGGGGGGGGGGGGGGGGGGGGGGGFFFGGGGGGGGGGGGGGGGGGGGGGGGGGGGGGGGGGGGGGGGGDGGGGGGGGGGGGGGGGGGGGGFGGDEGGGGGGGGGFGFGGGGFGGGGGGG=EGGGGGGDGGGGCGCGDGGGGGGGGD3
@M03364:276:000000000-BLYN8:1:1101:18908:11225 1:N:0:1
ACTCCTACGGGAGGCAGCAGTGGGGAATATTGGACAATGGGCGAAAGCCTGATCCAGCCATGCCGCGTGTGTGAAGAAGGTCTTCGGATTGTAAAGCACTTTAAGTTGGGAGGAAGGGCATTAACCTAATACGTTAGTGCTTTGACGTTACCGACAGAATAAGCACCGGCTAACTCTGTGCCAGCAGCCGCGGTAATACAGAGGGTGCAAGCGTTAATCGGAATTACTGGGCGTAAAGCGCGCG
+
GGGGGGGGGGGGGGGGGGGGGGGGGGGGGGGGGGGGGGGGGGGGGGGGGGGGGGGGGGGGGGGGGGGGGGGGGGGGGGGGGGGGGGGGGGGGGGGGGGGGGGGGGGGGGGGGGGGGGGGGGGGGGFGFGGGGGGGGGGGGGGGGGGGGGGGGGGGGGGGGGGGGGGGGGGGGGGGGGGGGGGGFGGGGGGGGGGGGGGGGGGGGGGGGGGGGGGGGGGGGGGGGGGGGGGFGCDEEGGGGGGGD
@M03364:276:000000000-BLYN8:1:1101:11366:11227 1:N:0:1
ACTCCTACGGGAGGCAGCAGTAGGGAATCTTCGGCAATGGGGGCAACCCTGACCGAGCAACGCCGCGTGAGTGAAGAAGGTTTTCGGATCGTAAAACTCTGTTGTTAGAGAAGAACGTTAAGTAGAGTGGAAAGTTACTTAAGTGACGGTATCTAACCAGAAAGGGACGGCTAACTACGTGCCAGCAGCCGCGGTAATACGTAGGTCCCAAGCGTTGTCCGGATTTATTGGGCGTAAAGCGAGC
+
GGGGGGGGGGGGGGGGGGGGGGGGGGGGGGGGGGGGGGGGGGGGGGGGGGGGGGGGGFGGGGGGGGGGGGGGGGGGGGGGGGGGGGGGGGGGGGGGGGGGGGGGGGGGGGGGGGGGGGGGGGGGGGGGFFGGGGGGGGGGGGGGGGGGGGGGGGGGGGGGGGGGGEFGGGGGGGGGGGGGGGGGGGGGGGEGGGCGGGGGGGGGGGGGGGGGGGGDEGGFEGGGGGGGGGGFGGGGGGGGGGD/
@M03364:276:000000000-BLYN8:1:1101:24838:11247 1:N:0:1
ACTCCTACGGGAGGCAGCAGTGGGGAATATTGCACAATGGGCGCAAGCCTGATGCAGCCATGCCGCGTGTATGAAGAAGGCCTTCGGGTTGTAAAGTACTTTCAGCGAGGAGGAAGGCATTAAGGTTAATAACCTTAGTGATTGACGTTACTCGCAGAAGAAGCACCGGCTAACTCCGTGCCAGCAGCCGCGGTAATACGGAGGGTGCAAGCGTTAATCGGAATTACTGGGCGTAAAGCGCACG
+
GGGGGGGGGGGGGGGGGGGGGGGGGGGGGGGGGGGGGGGGGGGGGGGGFGGGGGGGGGGGGGGGGGGGGFGGGGGGGGGGGGGFGGGGEFGGFFGGGGGGGGGGGGGGGGGGGGGGDGGGGGGGGGGGGGGGGGGGGFFFGGGFGGGGGGGGGGGGGGGGGGGGGGGGGGGGGGGGGGGGGGCGGFGGGGGGGGDB9FGGGGGDGGGGGGGGGGCEFFGFGGGGFGGGGGEGGGGGGGGGGGGD
@M03364:276:000000000-BLYN8:1:1101:8489:11254 1:N:0:1
ACTCCTACGGGAGGCAGCAGTGGGGAATATTGCACAATGGGCGCAAGCCTGATGCAGCCATGCCGCGTGTATGAAGAAGGCCTTCGGGTTGTAAAGTACTTTCAGCGAGGAGGAAGGTGTTGTGGTTAATAACCGCAGCAATTGACGTTACTCGCAGAAGAAGCACCGGCTAACTCCGTGCCAGCAGCCGCGGTAATACGGAGGGTGCAAGCGTTAATCGGAATTACTGGGCGTAAAGCGCACG
+
FGGGFGGGGDGGGGGGGGGGGGGCFEGFGGGGGAFGFGGGG<FFGEGCFECDFFGAFGCFEFFEF@CGG=FF9CEFFF,FFAFGGGGDGDEFEFGGFFFGGGGG<FGGDGF7FEFGGGGGGGGCE=FD<DFCGFFG7FD<<FFDFGG>FGGGBCF>FBF,CF,>AFGGCEC::CCGGGGGGGGGG@FF7BGG5:EGCFFF5>EC*B:BA9C5C8CE5:C=EEG5CFF??CFCCDGDFFFGGC35
@M03364:276:000000000-BLYN8:1:1101:5869:11256 1:N:0:1
ACTCCTACGGGAGGCAGCAGTGGGGAATATTGCACAATGGGCGCAAGCCTGATGCAGCCATGCCGCGTGTATGAAGAAGGCCTTCGGGTTGTAAAGTACTTTCAGCGAGGAGGAAGGCATTAAGGTTAATAACCTAGTGATTGACGTTACTCGCAGAAGAAGCACCGGCTAACTCCGTGCCAGCAGCCGCGGTAATACGGAGGGTGCAAGCGTTAATCGGAATTACTGGGCGTAAAGCGCACGC
+
GGGGGGGGGGGGGGGGGGGGGGGGGGGGGGGGGGGGGGGGGGGGGGGGGGGGGGGGGGGGGGGGGGGGGGG9FGGGGGGGGGGGGGGGGGGGGGGGGGGGGGGGGGGGGGGGGGGGGGGGGGGGGGGGGGGGGGG8A5A,@FFC<>3DD37<:=CC=F::F<@F<F<F:**@335DFFF<F;;>82>ED*1=1*=@++:C;1CGEGE6F78?/=/=<:CECEFC:@C9?F8CC<EGF7CDGGG3
@M03364:276:000000000-BLYN8:1:1101:4913:11277 1:N:0:1
ACTCCTACGGGAGGCAGCAGTAGGGAATCTTCGGCAATGGGGGCAACCCTGACCGAGCAACGCCGCGTGAGTGAAGAAGGTTTTCGGATCGTAAAACTCTGTTGTTAGAGAAGAACGTTAAGTAGAGTGGAAAGTTACTTAAGTGACGGTATCTAACCAGAAAGGGACGGCTAACTACGTGCCAGCAGCCGCGGTAATACGTAGGTCCCAAGCGTTGTCCGGATTTATTGGGCGTAAAGCGAGC
+
GGGGGGGGGGGGGGGGGGGGGFGGGGGGGGGGGGGGGGGGGGGGGGFGGGGGGGGGGGGGGGGGGGG=FFGCFGGGGGGGFGGGGGGGGGGGGGGFGGGCFGEGEGGGGGGGGGGGGGGFGGDDCFGGGGGGGGGGGGGGGGGGGGGGGGGGGGGGGGGGGGFGGGGGGGC@ECGGGGGGGGGGGGGDGGGGGGGGDFFGGGGGGEGGGGGGGGGGGGGGGGGGCGGGGGGGGGCEGGGGGGG5
@M03364:276:000000000-BLYN8:1:1101:20376:11280 1:N:0:1
ACTCCTACGGGAGGCAGCAGTAGGGAATCTTCCACAATGGACGAAAGTCTGATGGAGCAACGCCGCGTGAGTGAAGAAGGTTTTCGGATCGTAAAACTCTGTTGTTGGAGAAGAACGTATTTGATAGTAACTGATCAAGTAGTGACGGTATCCAACCAGAAAGCCACGGCTAACTACGTGCCAGCAGCCGCGGTAATACGTAGGTGGCAAGCGTTGTCCGGATTTATTGGGCGTAAAGCGAGCG
+
GGGGGGGGGGGFGGFFGG<EGGAFE<EGGFF@CCFGFFGF<EC@FBFCAAFEGFFGGGFGGGGGGC:8CGGCFGGGGGGG4CFCFFGCCFGECDFGEFFGDFBDFEFGG@ECFFFCGF<?FDGFGGFFGFFFFGFEEGF<FFGFAFGGGFGDAFFB+=>FGGGFGCFE@FGGFGGDFEGCFFFDFGGFGGEGGGGGGGCFFFFE;CCFCCFFEE:CEGGEGEE5@CGFFDGG7CCEF77C<DG5
@M03364:276:000000000-BLYN8:1:1101:26528:11316 1:N:0:1
ACTCCTACGGGAGGCAGCAGTGGGGAATATTGCACAATGGGCGCAAGCCTGATGCAGCCATGCCGCGTGTATGAAGAAGGCCTTCGGGTTGTAAAGTACTTTCAGCGAGGAGGAAGGCGTTGTGGTTAATAACCGCAGCGATTGACGTTACTCGCAGAAGAAGCACCGGCTAACTCCGTGCCAGCAGCCGCGGTAATACGGAGGGTGCAAGCGTTAATCGGAATTACTGGGCGTAAAGCGCACG
+
GGGGGGGGGGGGGGGGGGGGGGGGGGGGGGGGGGGGGGGGGGGGGGGGGGGGGGGGGGGGGGGGGGGGGGGGGGGGGGGGGGGGGGGGGGGGGGGGGGGGGGGGGGGFEGGGGGGGECF8CFGGGDFGGFGGGEGCGGGEGFFGGGGGGGGGGGGGEEFGGBFGGGGGGGDEFGG9CGFCGBFGGGGGGGGGGDGEGGGGDCEGG>EGGGGGGC5EGFGCEDEGCCEFG6AFGGGGFGFGGGGG
@M03364:276:000000000-BLYN8:1:1101:25265:11339 1:N:0:1
ACTCCTACGGGAGGCAGCAGTGGGGAATATTGCACAATGGGCGCAAGCCTGATGCAGCCATGCCGCGTGTATGAAGAAGGCCTTCGGGTTGTAAAGTACTTTCAGCGAGGAGGAAGGTGTTGTGGTTAATAACCGCAGCAATTGACGTTACTCGCAGAAGAAGCACCGGCTAACTCCGTGCCAGCAGCCGCGGTAATACGGAGGGTGCAAGCGTTAATCGGAATTACTGGGCGTAAAGCGCACG
+
GGFGGGGGCGGFG@@FGDFGC@FGCGGGGGGGGGEEGFFEFFGGG@FCFFCGGGGGFCFCAEFGGC7FG:<FGGGFFGFGGGGGGDFCGCEF<F9FGGFG,EEGGFFFFEGGGGEGGGFFCFECFGGFCDGADFEDGE:FCFFGGG=@FGGFGGG7<+3@FGFFGG,FC@CE:DFFFDFGGCFGGGGGGGCEDEGG9BEF>***=;88CC:C5C8CGGGEG5ACCFFFFCF*9):A5*:9CDD7
@M03364:276:000000000-BLYN8:1:1101:8875:11361 1:N:0:1
ACTCCTACGGGAGGCAGCAGTGGGGAATATTGCACAATGGGCGCAAGCCTGATGCAGCCATGCCGCGTGTATGAAGAAGGCCTTCGGGTTGTAAAGTACTTTCAGCGAGGAGGAAGGCATTAAGGTTAATAACCTTAGTGATTGACGTTACTCGCAGAAGAAGCACCGGCTAACTCCGTGCCAGCAGCCGCGGTAATACGGAGGGTGCAAGCGTTAATCGGAATTACTGGGCGTAAAGCGCACG
+
GGGGGGGGGGGGGGGGGGGGGGGGGGGGGGGGGGGGGGGGGGGGGGGGGFGGGGGGGGGGGGGGGGG=FGGGGGGGGGGGFGGGGGGGGGGGGGGGGFGGGGGGFGGDGGGGGGGGGGGGGGGGGGGGGGGGGGGGGGGGGGGGGGGGGGGGGGGGGGGGGGGGFGGGGGGGGGGGGGGGGGGGGGGGGGGEDGGGGGGGGGGGGGGGGFGGGGGGGGGGGGGFGGGGFGGGGGGGGGGGG331
@M03364:276:000000000-BLYN8:1:1101:5344:11370 1:N:0:1
ACTCCTACGGGAGGCAGCAGTGGGGAATATTGCACAATGGGCGCAAGCCTGATGCAGCCATGCCGCGTGTATGAAGAAGGCCTTCGGGTTGTAAAGTACTTTCAGCGAGGAGGAAGGGGATGTGGTTAATAACCGCATTCATTGACGTTACTCGCAGAAGAAGCACCGGCTAACTCCGTGCCAGCAGCCGCGGTAATACGGAGGGTGCAAGCGTTAATCGGAATTACTGGGCGTAAAGCGCACG
+
GG@FGGFGGGGC:EEB@@FF<CFFGGGGGFDGGGGGE,CFFFFGGGGGGGGFGGGGGGGGG@EFFFGGEFFGGDC?C@FGFGFCEFGDFFEFCDEFGGGGGFEEGG>@CD@FFCFFFEFEGGGGGGGGAFEFGG7:FC@FFFGFFAFGFFGGGG7CFGGGGFGGGGGGGGGGFGFFFEFFGGGGFFGGCGGEGGGGGGFCEGGDGGGGGGGFEEGGGGGGDCEDCF?9FFGEG>ECDFFDDDC)
@M03364:276:000000000-BLYN8:1:1101:22556:11382 1:N:0:1
ACTCCTACGGGAGGCAGCAGTAGGGAATCTTCGGCAATGGACGAAAGTCTGACCGAGCAACGCCGCGTGAGTGAAGAAGGTTTTCGGATCTTAAAACTCTGTTGGTAGAGAAGAACGTTGGTGAGAGTGGAAAGCTCATCAAGTGACGGTAACTACCCAGAAAGGGACGGCTAACTACGTGCCAGCAGCCGCGGTAATACGTAGGTCCCGAGCGTTGTCCGGATTTATTGGGCGTAAAGCGAGC
+
GGGGGGGGGGGGGGGGGGGGGGGGGGGGGGGGGGGGGGGGGGGGGGGGGGGGGGDGGGGGGGGGGGGGGGGFGGGGGGGGGGGGGGGGGGGGGGGGGGGGGGGGGGGGGGGGGGGGGFFGGGGGGCGGFFFGGGGGGGGGGGGGGGGGGGGEDGGGGGGGGGGGGGGGGGGGGGGGGGGGGGGGGGGGGFGGGGGGGGGGGGGGGGFGFEGGGGGGGGGGGGGGGGGGGGGGGGGDGGGGGGG<
@M03364:276:000000000-BLYN8:1:1101:16803:11392 1:N:0:1
ACTCCTACGGGAGGCAGCAGTAGGGAATCTTCGGCAATGGGGGCAACCCTGACCGAGCAACGCCGCGTGAGTGAAGAAGGTTTTCGGATCGTAAAACTCTGTTGTTAGAGAAGAACGTTAAGTAGAGTGGAAAGTTACTTAAGTGACGGTATCTAACCAGAAAGGGACGGCTAACTACGTGCCAGCAGCCGCGGTAATACGTAGGTCCCGAGCGTTGTCCGGATTTATTGGGCGTAAAGCGAGC
+
GGGGGGGGGGGGGGGGGGGGGGGGGGGGGGGGGGGGGGGGGGGGGGGGGGGGGGGGGGGGGGGGGGGFGGGGGGGGGGGGGGGGGGGGGGGGGGGGGGGGGGGGGGFGGGGGGGGCFGGGGGGGGGGGGGGGGGGGGGFGGGGGGGGGGGGGGGGGGCGGGGGGGGGGGGGGGGGGGFGGGGGDGGGGGGGGGDGGGGDGGFGGGGDFGGGCEGGGGGGGGGG5=FFGDCCGGDGGGGGGDGG)
@M03364:276:000000000-BLYN8:1:1101:24489:11398 1:N:0:1
ACTCCTACGGGAGGCAGCAGTAGGGAATCTTCGGCAATGGACGAAAGTCTGACCGAGCAACGCCGCGTGAGTGAAGAAGGTTTTCGGATCGTAAAACTCTGTTGTTAGAGAAGAACGTTAAGTAGAGCGGAAAGTTACTTAAGTGACGGTATCTAACCAGAAAGGGACGGCTAACTACGTGCCAGCAGCCGCGGTAATACGTAGGTCCCAAGCGTTGTCCGGACTTATTGGGCGTAAAGTGAGC
+
FF<@FF<CFGGGDCEBEC6F@@FFGEEFGCGGDFGC:F<C,,@7:@FE<@FEDCF+@7:ECFG:C:=>>CCFGA,CFGGFC<A?FE+::FFFF=@AFFG?FECEF=FA?FF8EF<,@8EF+F?A@@C,8CF:FFDFDGDFFCGFFFAFFCC<<9CFFFFEC<:FCDFGGG@*>FC;F,F<<:;;?F,=C;EGEG8:EC+>1?<BEG9CCGGFCG8*/*29*2**2+<99?+C57:E<C>0:099
@M03364:276:000000000-BLYN8:1:1101:22242:11405 1:N:0:1
ACTCCTACGGGAGGCAGCAGTGGGGAATATTGCACAATGGGCGCAAGCCTGATGCAGCCATGCCGCGTGTATGAAGAAGGCCTTCGGGTTGTAAAGTACTTTCAGCGAGGAGGAAGGCATTAAGGTTAATAACCTTAGTGATTGACGTTACTCGCAGAAGAAGCACCGGCTAACTCCGTGCCAGCAGCCGCGGTAATACGGAGGGTGCAAGCGTTAATCGGAATTACTGGGCGTAAAGCGCACG
+
GGGGGGGGGGGGGGGGGGGGGGGGGGGGGGGGGGGGGGGGGGGGGEGGGGGGGGGGGGGGGGGGGGGGGGGGGGGGGGGGGGGGGGGGGGGGGGGGGGCGGGGGGGGGGGGFGDGGGGGGGGCGGGGGGGGGGGGGGGGGGFGGGGGGGGGGGGGGEGGGGGGGGGGGGGGGGGGGGGGGGGGGGGFGGEGGEGGGGGGGGGGGGGGGG77CEEGGGGGGGGGFFGGGFGGGGGGEFGGGGDD7
@M03364:276:000000000-BLYN8:1:1101:12465:11410 1:N:0:1
ACTCCTACGGGAGGCAGCAGTGGGGAATATTGCACAATGGGCGCAAGCCTGATGCAGCCATGCCGCGTGTATGAAGAAGGCCTTCGGGTTGTAAAGTACTTTCAGCGAGGAGGAAGGCGTTGTGGTTAATAACCGCAGCGATTGACGTTACTCGCAGAAGAAGCACCGGCTAACTCCGTGCCAGCAGCCGCGGTAATACGGAGGGTGCAAGCGTTAATCGGAATTACTGGGCGTAAAGCGTGCG
+
GGGGGGGGGGGGGGGGGGGGGGGGGGGGGGGGGGGGGGGGGGGGGGGGGGGGGGGGGGGGGGGGGGGGGGGGGGGGGGGGGGGGGGGGGGGGGGGGGGGGGGGGGGGGGGGGGGGGGGGGEGGGGGGGGGGGGGGGGGGGGGGGGGGGGGEGFGGGGGGFGGGGGCGGGGEFGGGGGGGGGGGGGGGGGGGGGGGGGGGGGGGGGGGGGGFFGGGGGGGGGGGCGGFFGGGGDGGGGGFGDDDG
@M03364:276:000000000-BLYN8:1:1101:19299:11439 1:N:0:1
ACTCCTACGGGAGGCAGCAGTAGGGAATCTTCGGCAATGGGGGCAACCCTGACCGAGCAACGCCGCGTGAGTGAAGAAGGTTTTCGGATCGTAAAACTCTGTTGTTAGAGAAGAACGTTAAGTAGAGTGGAAAGTTACTTAAGTGACGGTATCTAACCAGAAAGGGACGGCTAACTACGTGCCAGCAGCCGCGGTAATACGTAGGTCCCAAGCGTTGTCCGGATTTATTGGGCGTAAAGCGAGC
+
GGGGGGGGGGGGGGGGGGGGGGGGGGGGGGGGGGGGGGGGGGGGGGGGGGGGGGGGGGGGGGGGGGGGGGGGGGGGGGGGGFGGGGGGGGGGGGGGGGGGGGGGGGGGGGGGGGGGGGGGFGGGGGGGFGGGGGGGGGGGGGGGGGGGGGGGGGGGGGGGGGGGGGGGGGGGGGGGGGGGGGGGGGGGGGGGGGGGGGGGGGGGGGGCFGGGGGGGGGGGGGGGGGGGGFDFGGGGGGGGGGG5
@M03364:276:000000000-BLYN8:1:1101:9825:11461 1:N:0:1
ACTCCTACGGGAGGCAGCAGTAGGGAATCTTCCACAATGGACGAAAGTCTGATGGAGCAACGCCGCGTGAGTGAAGAAGGTTTTCGGATCGTAAAACTCTGTTGTTGGAGAAGAACGTATTTGATAGTAACTGATCAGGTAGTGACGGTATCCAACCAGAAAGCCACGGCTAACTACGTGCCAGCAGCCGCGGTAATACGTAGGTGGCAAGCGTTGTCCGGATTTATTGGGCGTAAAGCGAGCG
+
GGGGGGGGGGGGGGGGGGGGGGGGGGGGGGGGGGGGGGGGGGGGEGGGGGGGGGGGGGGGGGGGGGGGGGGGGGGGGGGGEGGGGGGGGGGGGGGGGGGGGGGGGGGGGGGGGGGGGGGGGGGGGGGGGGGGGGGGGGGGGGGGGGGGGGGGGGGGGGGGGFGGGGGGGGEGGGGGGGGGGGGGGGGGGGGGGGGGGGGGGGGGGGGGGGGGGGDDEGGGGGEGGGGGGGGGGGGGGGGGGGGD
@M03364:276:000000000-BLYN8:1:1101:22414:11491 1:N:0:1
ACTCCTACGGGAGGCAGCAGTGGGGAATATTGCACAATGGGCGCAAGCCTGATGCAGCCATGCCGCGTGTATGAAGAAGGCCTTCGGGTTGTAAAGTACTTTCAGCGAGGAGGAAGGCGTTGTGGTTAATAACCGCAGCGATTGACGTTACTCGCAGAAGAAGCACCGGCTAACTCCGTGCCAGCAGCCGCGGTAATACGGAGGGTGCAAGCGTTAATCGGAATTACTGGGCGTAAAGCGCACG
+
GGGGGGGGGGGGGGGGEGGGGGGGGGGGGGGGFGGGGGAGGGGGGGGGGGGGGGGGGGGGGFGGGGGGGGGGGGGGGGGCEGFGGGGGGGGGGGGGGGGGGGGGGGG7FGDGCFGGGGGGGGGGGFFDGFFGGGGGGGGGGGGGGGGGGGGGGGGGGDFFGGGGGGGGGGGGGGGGGGGFGGGGGGGDGGGGGGEGGGGGDGGGGGGGGGFDEAEGGGGGDEEGGGGFGGGCDGGGGFCDDGG5
@M03364:276:000000000-BLYN8:1:1101:26406:11501 1:N:0:1
ACTCCTACGGGAGGCAGCAGTGGGGAATATTGGACAATGGGCGAAAGCCTGATCCAGCCATGCCGCGTGTGTGAAGAAGGTCTTCGGATTGTAAAGCACTTTAAGTTGGGAGGAAGGGCATTAACCTAATACGTTAGTGCTTTGACGTTACCGACAGAATAAGCACCGGCTAACTCTGTGCCAGCAGCCGCGGTAATACAGAGGGTGCAAGCGTTAATCGGAATTACTGGGCGTAAAGCGCGCG
+
FFGGGFCGGGGGGGGGGGGGGCFGEGGGGCGFC@FFFGAFFFFDFGEFGGCFGGGG9<DFGCGFGGGFGGGGGGFGFGDGDGGGGFDCEGGGGCGFG=F,?EFFFEDC8F@?:FFFGGGGE,CFFGGCGGGGDE88F?,FA<FDFFFGG@FFCECCEFGCGGGFCGF7:CGEGGGG9EGGGGG7CCF8>CEEECGGGGGFC?CF7EGGFFGFGEGCGGGGED5FGC9CFCFGGDE5DCFGGGDC
@M03364:276:000000000-BLYN8:1:1101:2389:11503 1:N:0:1
ACTCCTACGGGAGGCAGCAGTAGGGAATCTTCGGCAATGGGGGCAACCCTGACCGAGCAACGCCGCGTGAGTGAAGAAGGTTTTCGGATCGTAAAACTCTGTTGTTAGAGAAGAACGTTAAGTAGAGTGGAAAGCTCATCAAGTGACGGTAACTACCCAGAAAGGGACGGCTAACTACGTGCCAGCAGCCGCGGTAATACGTAGGTCCCGAGCGTTGTCCGGATTTATTGGGCGTAAAGCGAGG
+
GGGGGGGGGGGGGGEGGGGGGGGGGGGGFFGGEEFGGGGGGGGGGGGGGGGGEFEGEGGG?FGGGGGGGFGGGGGGGGGGGCGGGGGEFGGGGGGGGGGFGGGGGGGGFGGGGGGGG<FFCFGGFGFFFGBFGGFFFFGGGGGGGGGGGGGGGFGFG7@F7AFGGGGGFDG7CFGGGEFGGFGBCFGGGFGGGEEGGGGGGGGEGF9<E=EGGEC5C*:+AECCE+CF7?ECGDGGG*:>DDD)
@M03364:276:000000000-BLYN8:1:1101:21037:11505 1:N:0:1
ACTCCTACGGGAGGCAGCAGTAGGGAATCTTCGGCAATGGGGGCAACCCTGACCGAGCAACGCCGCGTGAGTGAAGAAGGTTTTCGGATCGTAAAACTCTGTTGTTAGAGAAGAACGTTAAGTAGAGTGGAAAGTTACTTAAGTGACGGTATCTAACCAGAAAGGGACGGCTAACTACGTGCCAGCAGCCGCGGTAATACGTAGGTCCCAAGCGTTGTCCGGATTTATTGGGCGTAAAGCGAGC
+
GGGGGGGGGGGGGGGGGGGGGGGGGGGGGGGGGGGGGGGGGGGGGGGGGGGGGGGGGGGGGGGGGGGFGGGGGGGGGGGGGGGGGGGGGGGGGGGGGGGGGGGGGGGGGGGGGGGGGGGGGGFGGGGEFFFGGGGGGGGGGGGGGFGGGGGGGGGGGGFGGGGGGGGGGGGGGGGGGGGGGGGGGGGGGGGGGGGGGGGGGGGGGGFGGGGGFGGEEGGFGGEEGGGGGGGGGGGDDGCGGGGD
@M03364:276:000000000-BLYN8:1:1101:7601:11521 1:N:0:1
ACTCCTACGGGAGGCAGCAGTAGGGAATCTTCGGCAATGGGGGCAACCCTGACCGAGCAACGCCGCGTGAGTGAAGAAGGTTTTCGGATCGTAAAACTCTGTTGTTAGAGAAGAACGTTAAGTAGAGTGGAAAGTTACTTAAGTGACGGTATCTAACCAGAAAGGGACGGCTAACTACGTGCCAGCAGCCGCGGTAATACGTAGGTCCCAAGCGTTGTCCGGATTTATTGGGCGTAAAGCGAGC
+
GGGGGGGGGGGGGGGGGGGGGGGGGGGGGGGGGGGGGGGGGGGGGGGGGGGGGGGGGGGGGGGGGGGGGGGFGGGGGGGGGGGGGDGGGGFGGGGGGGGGGGGGGGGGGGGFGGGGGGGG7FFGGFGGGGGGGGGGGGGGGGGGGGGGGGGGGGGGGGGGGGGGGGGGGGGGGFFGGGGGGGGGGGGGGFGGGGGGGGGGGGGGEGGGGGG=CGEEEGGGGGDEEGGGGGGGGGGGGGGGGGG3
@M03364:276:000000000-BLYN8:1:1101:2283:11534 1:N:0:1
ACTCCTACGGGAGGCAGCAGTAGGGAATCTTCGGCAATGGGGGCAACCCTGACCGAGCAACGCCGCGTGAGTGAAGAAGGTTTTCGGATCGTAAAACTCTGTTGTTAGAGAAGAACGTTAAGTAGAGTGGAAAGTTACTTAAGTGACGGTATCTAACCAGAAAGGGACGGCTAACTACGTGCCAGCAGCCGCGGTAATACGTAGGTGGCAAGCGTTGTCCGGATTTATTGGGCGTAAAGCGAGC
+
GGGGGGGGGGGGGGGGGGGGGGGGGGGGGGGGGGGGGGGGGGGGGGGGGGGGGGGGGGGGGGGGGGGGGGGGGGGGGGGGGGGGGGGGGGGGGGGGGGGGGGGGFGGGGGGGGGGGGGGGGGFCGGGGGGGGGGGGGGGGGGGGGFFGGGGCFGGGGGGGGFGGGGGGGGGGGGGFDGEGFGGGGGGGGGGGGGGGGGGGGGGGGGGGGGGGGGGGGGGGGGGGEGGG+:FGGGGGGGGGGDG7
@M03364:276:000000000-BLYN8:1:1101:26606:11537 1:N:0:1
ACTCCTACGGGAGGCAGCAGTGGGGAATATTGGACAATGGGCGAAAGCCTGATCCAGCCATGCCGCGTGTGTGAAGAAGGTCTTCGGATTGTAAAGCACTTTAAGTTGGGAGGAAGGGCATTAACCTAATACGTTAGTGTTTTGACGTTACCGACAGAATAAGCACCGGCTAACTCTGTGCCGGCAGCCGCGGTAATACAGAGGGTGCAAGCGTTAATCGGAATTACTGGGCGTAAAGCGCGCG
+
CGGGGGGGGGGGGGGGGGGGGGGGGGGGGGGGGGGGGGGGGGGGGGGGGGGFGGGGGGGGGGGGGGGGGGGGGGGGGGGGGGGGGFGGGGGGGGGGGGGCFGGGGEGCFEGGGGGGGGGGFFGGFGGGGGGDGGGFGFGGGGGFGGGFFGGGGGGGGGGGGFDGGGGEEGGGGGGGFGGGGG*B8E5CGGEGGEGGGGFGGGGGGGGG8EEGGGECGGGG5CEGGGGGGCF5CDGGGGGGGGC7
@M03364:276:000000000-BLYN8:1:1101:25770:11543 1:N:0:1
ACTCCTACGGGAGGCAGCAGTGGGGAATATTGCACAATGGGCGCAAGCCTGATGCAGCCATGCCGCGTGTGTGAAGAAGGCCTTCGGGTTGTAAAGCACTTTAAGTTGGGAGGAAGGGCATTAACCTAATACGTTAGTGTTTTGACGTTACCGACAGAATAAGCACCGGCTAACTCTGTGCCAGCAGCCGCGGTAATACAGAGGGTGCAAGCGTTAATCGGAATTACTGGGCGTAAAGCGCGCG
+
GGGGGGGGGGGGGGGGGGGGGGGGGGGGGGGGGGGGGGGGGGGGGGGGGGGGGGGGGGGGGGGGGGGGGGGGGGGGGGGGGGGGGGGGGGGGGGGGGGGGFGGGGFGGGGGGGGGGGGGGGGGGGGGGEFGGGFGGGGGGFFGGGFGGGGGGGGGGGGGGGGGGGGGGGGGGGGGGGGGAEGGGGGGGFGGGGGGGGGFFG?FG7EGGGGGFGGGGGGGGGGGGGGGGFGFGGGGGGGGGGGGG
@M03364:276:000000000-BLYN8:1:1101:16550:11546 1:N:0:1
ACTCCTACGGGAGGCAGCAGTGGGGAATATTGCACAATGGGCGCAAGCCTGATGCAGCCATGCCGCGTGTATGAAGAAGGCCTTCGGGTTGTAAAGTACTTTCAGCGAGGAGGAAGGCATTAAGGTTAATAACCTTAGTGATTGACGTTACTCGCAGAAGAAGCACCGGCTAACTCCGTGCCAGCAGCCGCGGTAATACGGAGGGTGCAAGCGTTAATCGGAATTACTGGGCGTAAAGCGCACG
+
GGGGGGGGGGGGGGGGGGGGGGGGGGGGGGGGGGGGGGGGGGGGGGGGGGGGGGGGFGGGGGGGGGGGGGGGGGGGGGGGGGGGGGGGFGGGGGGGGGGGGGGGGGGGGGGGGGGGGGGGGGGGGGGGGGGGGGGGGGGGGGGGGGGCFGGGDGGGGGGGGGEGFGGGGGGGGGGGGGGGGGGGGGGGGGGGGGGGFGGGGGGGCGGGGGGGGGGGGGGGGGDGGGGGGGGDG5EGGGGGGGG<
@M03364:276:000000000-BLYN8:1:1101:5136:11555 1:N:0:1
ACTCCTACGGGAGGCAGCAGTAGGGAATCTTCGGCAATGGACGAAAGTCTGACCGAGCAACGCCGCGTGAGTGAAGAAGGTTTTCGGATCGTAAAACTCTGTTGGTAGAGAAGAACGTTGGTGAGAGTGGAAAGCTCATCAAGTGACGGTAACTACCCAGAAAGGGACGGCTAACTACGTGCCAGCAGCCGCGGTAATACGTAGGTCCCGAGCGTTGTCCGGATTTATTGGGCGTAAAGCGAGC
+
GGGGGGGGGGGGGGGGGGGGGGGGGGGGGGGGGGGGGGGGGGGGGDGGGGGGGGGGGGGGGGGGGGGGGGGGGGGGGGGGGGGGGGGGGGGGGGGGGGGGGGGGGGGGGGGGGGGGG@FGGGGGGGGCGGGGGGGGGGGGGGGGGGGGGGGGGGGGGGGGGGGGGGGGGGGGGGGGGGGGGG@FGGGGFGGGGGGGGGGGGGGGGGGDGGGGGGGGGGGGGGCGDFGGGGGGGGGGGGGGCCG5
@M03364:276:000000000-BLYN8:1:1101:15377:11592 1:N:0:1
ACTCCTACGGGAGGCAGCAGTAGGGAATCTTCGGCAATGGGGGCAACCCTGACCGAGCAACGCCGCGTGAGTGAAGAAGGTTTTCGGATCGTAAAACTCTGTTGTTAGAGAAGAACAAGGATGAGAGTAGAACGTTCATCCCTTGACGGTATCTAACCAGAAAGCCACGGCTAACTACGTGCCAGCAGCCGCGGTAATACGTAGGTGGCAAGCGTTGTCCGGATTTATTGGGCGTAAAGCGAGG
+
GGGGGGGGGGGGGGGGGGGGGGGGGGGGGGGGGGGGGGGGGGGGGGGGGGGGGGGGGGGGGGGGGGGGGGGGGGGGGGGGGGGGGGGGGGGGGGGGGGGGGGGGGGGGGGGGGGGGGGGF<CFFGGGGGGGGGGGGFGGGGGGGGGGGGGGGGGGGGGGGGGGGCFGGGGGGGGGGGGGGGGGGGGGGGGGGGGGGGGGGGGGGGGGGGGFCGGGGGGGGGGG5??CCGGGGGGGGGGGGGGD)
@M03364:276:000000000-BLYN8:1:1101:15980:11616 1:N:0:1
ACTCCTACGGGAGGCAGCAGTAGGGAATCTTCGGCAATGGGGGCAACCCTGACCGAGCAACGCCGCGTGAGTGAAGAAGGTTTTCGGATCGTAAAACTCTGTTGTTAGAGAAGAACGTTAAGTAGAGTGGAAAGTTACTTAAGTGACGGTATCTAACCAGAAAGGGACGGCTAACTACGTGCCAGCAGCCGCGGTAATACGTAGGTCCCAAGCGTTGTCCGGATTTATTGGGCGTAAAGCGAGC
+
GGGGGGGGGGGGGGGGGGGGGGGGGGGGGGGGGGGGGGGGGGGGGGGGGGGGGGGGGGGGGGGGGGGGGGGGGGGGGGGGGGGGGGGGGGGGGGGGGGGGGGGGGGGGGGGGGGGGGGGGGGGGGFGGGGGGGGGGGGGGGGGGGGGDGGGFCFGGGGGGGGGGGGGGGGGGGGGGGGGGGGGFGGGFCFGGGGGGGGGGGGGGGGFCFGGGDCGGGGGDE=ECEDCFFGFGGGGDCFGGGGGC
@M03364:276:000000000-BLYN8:1:1101:11346:11618 1:N:0:1
ACTCCTACGGGAGGCAGCAGTGGGGAATATTGGACAATGGGCGAAAGCCTGATCCAGCCATGCCGCGTGTGTGAAGAAGGTCTTCGGATTGTAAAGCACTTTAAGTTGGGAGGAAGGGCATTAACCTAATACGTTAGTGCTTTGACGTTACCGACAGAATAAGCACCGGCTAACTCTGTGCCAGCAGCCGCGGTAATACAGAGGGTGCAAGCGTTAATCGGAATTACTGGGCGTAAAGCGCGCG
+
GGGGGGGGGGGGGGGGGGGGGGGGGGGGGGGGGGGGGGGGGGGGGGGGGGGGGGGGGGGGGGGGGGGGGGGGGGGGGGGGGGGGGGGGGGGGGGGGGGGGGGGGGFGGGGGGGGGGGGGGGGGGGGGGGGGGGGGGGGGGFGGGGGGGGGGGGGGGGGGGGGGGGGFFGGGGGGGGGGGGGGGGGGGGGGGGGGGGGFECGGGGGEGGGGGGGGGGGGGGGGGGGGGGGGGGGGGGGGGGGGGG
@M03364:276:000000000-BLYN8:1:1101:15709:11620 1:N:0:1
ACTCCTACGGGAGGCAGCAGTAGGGAATCTTCGGCAATGGACGAAAGTCTGACCGAGCAACGCCGCGTGAGTGAAGAAGGTTTTCGGATCGTAAAACTCTGTTGTCAGAGAAGAACAAGGGTGAGAGTGGAAAGTTCACCCCTTGACGGTATCTAACCAGAAAGCCACGGCTAACTACGTGCCAGCAGCCGCGGTAATACGTAGGTGGCAAGCGTTGTCCGGATTTATTGGGCGTAAAGCGAGC
+
GGGGGGGGGGGGGGGGGGGGGGGGGGGGGGGGGGGGGGGGGGGGGGGGGGGGGGGGGGGGGGGGGGGGGGGGGGGGGGGGGGGGGGGGGGGGGGGGGGGGGGGGGGGGGGGGGGGFGGGGGFCGGGGGGGGGGGFGFGGGGGGGGGGGGGGFFCFCFGGGGGGGGGGGGGDEGGGGGGGFGGFGGF6:FFGGGGEDEF9CCCFFG9?EGGGFGGE=EGGCGGEGG?FGGGGCGGGGGGGFDGG3
@M03364:276:000000000-BLYN8:1:1101:12448:11649 1:N:0:1
ACTCCTACGGGAGGCAGCAGTAGGGAATCTTCCACAATGGACGAAAGTCTGATGGAGCAACGCCGCGTGAGTGAAGAAGGGTTTCGGCTCGTAAAGCTCTGTTGTTAAAGAAGAACGTGGGTGAGAGTAACTGTTCACCCAGTGACGGTATTTAACCAGAAAGCCACGGCTAACTACGTGCCAGCAGCCGCGGTAATACGTAGGTGGCAAGCGTTATCCGGATTTATTGGGCGTAAAGCGAGCG
+
GGGGGGGGGGGGGGGGGGGGGGGGGGGGGGGGGGGGGGGGGGGGGGGGGGGGGGGGGGGGGGGEGGGGGGGGGGGGGGGGGGGGGGGGGGGGGGGGGGGGDGGG<FFGFFGGGGGGGCGGGEEEGGGFGGGGGGGGGGGFFGGGGGGGGGFFFGGGDFGGGFGGGGGGGDGG7@ACF@7DFFGFCFGGGGGGGGGDGGGGGGGG@EGGGGFCGGGG5C+:C=EGGFFCEGGCGGGGGGGGDGGG
@M03364:276:000000000-BLYN8:1:1101:19427:11658 1:N:0:1
ACTCCTACGGGAGGCAGCAGTGGGGAATATTGCACAATGGGCGCAAGCCTGATGCAGCCATGCCGCGTTTATGAAGAAGGCCTTCGGGTTGTAAAGTACTTTCAGCGAGGAGGAAGGCGTTGTGGTTAATAACCGCAGCGATTGACCTTACTCGCAGAAGAAGCACCGGCTAACTCCGTGCCAGCAGCCGCGGTAATACGGAGGGTGCAAGCGTTAATCGGAATTACTGGGCGTAAAGCGCACG
+
GGGGGGGGGGGGGGGGGGGGGGGGGGGGGGGGGGGGGGGGGGGGGGGGGGGGGGGGGGGGGGGGGGGGEGGGGGGGGGGGGGGGGGGGGGGGGGGGGGGGGGGGGGGGGGGGGGGGGGGGGGGGGGGGGGGGGGGGGGGGGGGGGGCGGGGGGGGGGGGGGGGGGGGGGGGGGGGGGGGGGGGGGFFGGGGGGGGGFGGGGGGGDGGDGGGGGGGGGGGGGGGGGGGGGGGGGGGGGGGGGDGC
@M03364:276:000000000-BLYN8:1:1101:16366:11662 1:N:0:1
ACTCCTACGGGAGGCAGCAGTGGGGAATATTGCACAATGGGCGCAAGCCTGATGCAGCCATGCCGCGTGTATGAAGAAGGCCTTCGGGTTGTAAAGTACTTTCAGCGAGGAGGAAGGCGTTGTGGTTAATAACCACAGCAATTGACGTTACTCGCAGAAGAAGCACCGGCTAACTCCGTGCCAGCAGCCGCGGTAATACGGAGGGTGCAAGCGTTAATCGGAATTACTGGGCGTAAAGCGCACG
+
EEFFGFGGB7FDGFGGEFGFECFAF;FFFEEDFEC,6<C,C6@7@@F,D<F?E,@EA,EFGGGF7FC@>?FDCE<FF<8=FFE,CFGCA4C8E9AEE?FFFGFDGFD>CFFGCFF=7FGC@FCCGB><CD@<<AFF<FF8,C@==FFF=FBF9CCC<7D:FFA,5BE:7::FFF9>CC**>8C78::CFC:C>:EEFFGF88EC@B8CCC+::;E8FGF=5?87C+++:0AFGDCC3**7CDD3
@M03364:276:000000000-BLYN8:1:1101:13585:11663 1:N:0:1
ACTCCTACGGGAGGCAGCAGTAGGGAATCTTCGGCAATGGGGGCAACCCTGACCGAGCAACGCCGCGTGAGTGAAGAAGGTTTTCGGATCGTAAAACTCTGTTGTTAGAGAAGAACGTTAAGTAGAGTGGAAAGTTACTTAAGTGACGGTATCTAACCAGAAAGGGACGGCTAACTACGTGCCAGCAGCCGCGGTAATACGTAGGTCCCAAGCGTTGTCCGGATTTCTTGGGCGTAAAGCGAGC
+
FGGGGGGGGGGGGGGGGGGGGCCFGGGGGGGGGGGGGGGGGEEGGGGGGGGGFFGCFFGGGGGGGG@FGGFGGGGCGGGC<FFEFGDFC+CFGGG<<AFGFGFEFGGGAFFFDGGGG>DGGGA,FFGGC7<FF83@FAFFGG9@FGEED>FGCACF=CFG@>ECCECGGGGGEGGFGCFFGGECFFE7F58CE518:FCFFCFGGGGFC9@88*;;CGF:C*8:C?+<<7CFC)2>7<77CGG)
@M03364:276:000000000-BLYN8:1:1101:25262:11679 1:N:0:1
ACTCCTACGGGAGGCAGCAGTAGGGAATCTTCGGCAATGGGGGCAACCCTGACCGAGCAACGCCGCGTGAGTGAAGAAGGTTTTCGGATCGTAAAACTCTGTTGTTAGAGAAGAACGTTAAGTAGAGTGGAAAGTTACTTAAGTGACGGTATCTAACCAGAAAGGGACGGCTAACTACGTGCCAGCAGCCGCGGTAATACGTAGGTCCCAAGCGTTGTCCGGATTTATTGGGCGTAAAGCGAGC
+
GGGGGGGGGGGGGGGGGGGGGGGGGGGGGGGGGGGGGGGGGGGGGGGGGGGGGGGGGGGGGGGGGGGGGGGGGGGGGGGGGGGGGGGGEGGGGGGGGGGGGGGGGGGGGGGGGGGGGGGGGGGGGGGGGGGGGGGGGGGGGGGGGGGGGGGGGGGGGGGGGGGGGGGGGGGGGGGGGGGGGGGGGGGGGGGGGGEGGGGGGGGGGGGGGGGGGGEGGGGGGGGEGGGGGGGFGGEGGGGDGGG5
@M03364:276:000000000-BLYN8:1:1101:13286:11685 1:N:0:1
ACTCCTACGGGAGGCAGCAGTAGGGAATCTTCGGCAATGGGGGCAACCCTGACCGAGCAACGCCGCGTGAGTGAAGAAGGTTTTCGGATCGTAAAACTCTGTTGTTAGAGAAGAACGTTAAGTAGAGTGGAAAATTACTTAAGTGACGGTATCTAACCAGAAAGGGACGGCTAACTACGTGCCAGCAGCCGCGGTAATACGTAGGTCCCAAGCGTTGTCCGGATTTATTGGGCGTAAAGCGAGC
+
GGGGGGGGGGGGGGGGGGGGGFGGGGGGGGGGGGGGGGGGGGGGGGGGGGGGGFGGGGGGGGGGGGGGGGGGGGGGGGGGGGGFGGGGGGGGGGGGGGGGGGGGGGGGGGGGGGGGGGGGGGGGGGGGGGGGGGGGGGGFGGGGGGGGGGGGGGGGGGGGGGGGGGGGGGGGGGGGGGGGGGGGGGGGGGGGGGGGGGGGGGGGGGGGGGGGGGCEGGGGGG5:C?EGGGGGGGGGGFFGGGG3
@M03364:276:000000000-BLYN8:1:1101:6058:11714 1:N:0:1
ACTCCTACGGGAGGCAGCAGTGGGGAATATTGCACAATGGGCGCAAGCCTGATGCAGCCATGCCGCGTGTATGAAGAAGGCCTTCGGGTTGTAAAGTACTTTCAGCGAGGAGGAAGGCATTAAGGTTAATAACCTTAGTGATTGACGTTACTCGCAGAAGAAGCACCGGCTAACTCCGTGCCAGCAGCCGCGGTAATACGGAGGGTGCAAGCGTTAATCGGAATTACTGGGCGTAAAGCGCACG
+
GGGGGGGGGGGGGGGGGGGGGGGGGGGGGGGGGGGGGGGGGGGGGGGGGGGGGGGGGGGGGGGGGGGGGGGGGGGGGGGGGGGGGGGDFGGGGGGGGGGGGGGGGGGCFGGGGGGFGGGGGGGGGGGFGGGGGGGDFGGGGGGGGGGGGGGGGGGGGGGGGGGGGGGGGCFGGGGGGGGGGGGGGGGGGGGGGGGGGGGGGEGGECEGFFFGGGGGGGGGGGGGGGGGGGCGGGGGGGGGGGC)
@M03364:276:000000000-BLYN8:1:1101:24929:11717 1:N:0:1
ACTCCTACGGGAGGCAGCAGTAGGGAATCTTCGGCAATGGGGGCAACCCTGACCGAGCAACGCCGCGTGGGTGAAGAAGGTTTTCGGATCGTAAAACTCTGTTGTTAGAGAAGAACGACGAGGAGAGCGGAAAGCTCCTCGTGTGGCGGTATCTAACCAGAAAGGGACGGCTAACTACGTGCCAGCAGCCGCGGTAATACGCAGGTCCCAAGCGTGCTCCGGACTTATTGGGAGTAAAGCCAGC
+
C@CFGFFGDGEGGG@@CEGGGEFFFE@FGCC,CFG+@EFFE,C:FFFGGF<@EA@@6F@FEC:FGGE>C+@FGC,,?F<8,??FF>E:@FEFGGG,?8B,,C<AF=FC??F<DFFGE7CB+8FCFFD++FCCFG?=<:,DFGGF:*<F@CC*3,@,,,2FB,<3*4:BFEF7*,+27:*4=**+?8CE85?8//:*;:+01*;8**+<*+0;5*;***+<:5**1++++2+**/26*C:**09*
@M03364:276:000000000-BLYN8:1:1101:2788:11722 1:N:0:1
ACTCCTACGGGAGGCAGCAGTAGGGAATCTTCGGCAATGGGGGCAACCCTGACCGAGCAACGCCGCGTGAGTGAAGAAGGTTTTCGGATCGTAAAACTCTGTTGTTAGAGAAGAACGTTAAGTAGAGTGGAAAGTTACTTAAGTGACGGTATCTAACCAGAAAGGGACGGCTAACTACGTGCCAGCAGCCGCGGTAATACGTAGGTCCCAAGCGTTGTCCGGATTTATTGGGCGTAAAGCGAGC
+
GGGGGGGGGFGGGGGGGGGGGGGGGGGGGGGGGGGGGGGGGGGGGGGGGGGGGGGGGGGGGGGGGGGGGGGGGGGGGGGGGEGGGGGGGGGGGGGGGGGGGGGGFGGGGGGGGGGGGGGGFGGGGGGGGGGGGGGGFFFGGFGGGGGGGGGGGGGGGGGGGFGGGGGGGGGGGGGGGGGGGCGGGGGGGFGGGGGEEGGGGGGG7<EGGGFGGGG=EGGFDGEEEGGGGGGGGGGGGGGGGCG<
@M03364:276:000000000-BLYN8:1:1101:29436:11722 1:N:0:1
ACTCCTACGGGAGGCAGCAGTAGGGAATCTTCGGCAATGGGGGCAACCCTGACCGAGCAACGCCGCGTGAGTGAAGAAGGTTTTCGGATCGTAAAACTCTGTTGTTAGAGAAGAACGTTAAGTAGAGTGGAAAGTTACTTAAGTGACGGTATCTAACCAGAAAGGGACGGCTAACTACGTGCCAGCAGCCGCGGTAATACGTAGGTCCCAAGCGTTGTCCGGATTTATTGGGCGTAAAGCGAGC
+
GFGGGGGGGGGGGGGGGGGGGGGGGGGGGGGGGGGGGFGGGGGGGGGGGCFG?FGGGGGGCFGEEGGGG7FGECFGGGGGGGGGGGGGGGGGGGGGGGGGGGGGGGGGGGGGGGGGGFFG@F?FGGGFFGGGGGFFGFGGGGGGGGGGGGGGGGGFFGGFCFGG@EGGGGGGGGFFGGGGGDEFFFFGGGGGG5:C5+BECCCGGGFGGG*3C>EEEGGGGGCEEFGGFCFGGDGGGD>:CDD)
@M03364:276:000000000-BLYN8:1:1101:19143:11753 1:N:0:1
ACTCCTACGGGAGGCAGCAGTGGGGAATATTGCACAATGGGCGCAAGCCTGATGCAGCCATGCCGCGTGTATGAAGAAGGCCTTCGGGTTGTAAAGTACTTTCAGCGAGGAGGAAGGCATTAAGGTTAATAACCTTAGTGATTGACGTTACTCGCAGAAGAAGCACCGGCTAACTCCGTGCCAGCAGCCGCGGTAATACGGAGGGTGCAAGCGTTAATCGGAATTACTGGGCGTAAAGCGCACG
+
GGGGGGGGGGGGGGGGGGGGGGGGGGGGGGGGGGGGGGGGGGGGGGGGGGGGGGGGGGGGGGGGGGGGGGGGGGGGGGGGGGGGGGGGGGGGGGGGGGGGFGGGGGFGGGGGGGGGGGGGGGGGGGGGGGFFBGGGGGGGGGGGGGGGGFGGGGGGGGGGGGGGGGGGGGGGGGGGGGGGGGGGGGGCFGD>BEEGGGGGGCEGGGGGGGGGGEGGGFFGGGEGGGGGDFGGGGGGGGGGGDDC
@M03364:276:000000000-BLYN8:1:1101:13548:11790 1:N:0:1
ACTCCTACGGGAGGCAGCAGTAGGGAATCTTCGGCAATGGGGGCAACCCTGACCGAGCAACGCCGCGTGAGTGAAGAAGGTTTTCGGATCGTAAAACTCTGTTGTTAGAGAAGAACGTTAAGTAGAGTGGAAAATTACTTAAGTGACGGTATCTAACCAGAAAGGGACGGCTAACTACGTGCCAGCAGCCGCGGTAATACGTAGGTCCCAAGCGTTGTCCGGATTTATTGGGCGTAAAGCGAGC
+
GGGGGGGGGGGGGGGGGGGGGGGGGGGGGGGGGGGGGGGGDFGGGGGGGGGGGGGGGGGGGGGGGGGGGGGGGGGGGGGGGGFGGGGGGGGGGGGGGGGGGGGGGGCFFFGGGGGDGFFFFGFDGCFFGGGGAEFGGGGGGGGGGGGEGGFGGGGGGFCFGGGFGDGGGGGEGGFFGGGEGGFGGFGGGGGCEGEGGGFGGGGGGFGGCFGFGGGGCCFFGEEEGGGGGGGFCDEEG<F7<DG9
@M03364:276:000000000-BLYN8:1:1101:9304:11802 1:N:0:1
ACTCCTACGGGAGGCAGCAGTGGGGAATATTGCACAATGGGCGCAAGCCTGATGCAGCCATGCCGCGTGTATGAAGAAGGCCTTCGGGTTGTAAAGTACTTTCAGCGAGGAGGAAGGCGTTGTGGTTAATAACCGCAGCGATTGACGTTACTCGCAGAAGAAGCACCGGCTAACTCCGTGCCAGCAGCCGCGGTAATACGGAGGGTGCAAGCGTTAATCGGAATTACTGGGCGTAAAGCGCACG
+
GGGGGGGGGGGGGGGGGGGGGGGGGGGGGGGGGGGGGGGGGGGGGGGGGGGGGGGGGGGGGGGGGGGEGGGGGGGGGGGGGGGGGGGGGGGGGGGGGGGGGGGGGGGGGGGGGGGGGGGGGGGGGGGGGGGGGGGGGGGGEFGGGGGGGGGGGGGGGGGGGGGGGGGGGGGGGGGGGGGGGGGGGGGGGGGGGGGGGGGGGGGGGGGGGGGGGEGCFGGGGGGGGGGGGGGGGGGGGGGGDGG5
@M03364:276:000000000-BLYN8:1:1101:24716:11803 1:N:0:1
ACTCCTACGGGAGGCAGCAGTGGGGAATATTGCACAATGGGCGCAAGCCTGATGCAGCCATGCCGCGTGTATGAAGAAGGCCTTCGGGTTGTAAAGTACTTTCAGCGAGGAGGAAGGCATTAAGGTTAATAACCTTAGTGATTGACGTTACTCGCAGAAGAAGCACCGGCTAACTCCGTGCCAGCAGCCGCGGTAATACGGAGGGTGCAAGCGTTAATCGGAATTACTGGGCGTAAAGCGCACG
+
GGGGGGFGGGGGGGGGGGGGGGGGEEFGGGGGGFGFGGGGCGGGGGGGGGGGGGGGGGGGGGGGGGGGG@EGGGGGGGGGGGGGGGGGGGGGGGGGGGGGGFGGFFGC:CGGGGDGCDF<FGGGGGGGFFDFGGGGGGBECDGFFGGFGFCFGGGGDD7FGFGGGGGGGGGGFGGFGGGGG7ECGGGFGGEGGEGECFGGGGEGGGEGGGGGGGCEFFGGDEEGGGGGGGGGGGGGGFGGGG35
@M03364:276:000000000-BLYN8:1:1101:17136:11809 1:N:0:1
ACTCCTACGGGAGGCAGCAGTGGGGAATATTGCACAATGGGCGCAAGCCTGATGCAGCCATGCCGCGTGTATGAAGAAGGCCTTCGGGTTGTAAAGTACTTTCAGCGAGGAGGAAGGCGTTGTGGTTAATAACCGCAGCGATTGACGTTACTCGCAGAAGAAGCACCGGCTAACTCCGTGCCAGCAGCCGCGGTAATACGGAGGGTGCAAGCGTTAATCGGAATTACTGGGCGTAAAGCGCGCG
+
GGGGGGGGGGGGGGGGGGGGGGGGGGGGGGGGGGGGGGGGGGGGGGGGGGGGGGGGGGGGGGGGGGGGGGGGGGGGGGGGGGGGGGGGGGGGGGGGGGGGGGGGGGGGGGGGGGFFDGGGGGGGGGGAFGGGGFEGGGGGFGGGGGGGGGGGGGEGGGGGGGGFGGGGGGGGGGGGGGGGGGGFGGGGGGGGGGGGGGGGGGGDDCEGGGGGGGGGDGGGGGGGCGGFGCC55CEGGGGGDGGD
@M03364:276:000000000-BLYN8:1:1101:4031:11810 1:N:0:1
ACTCCTACGGGAGGCAGCAGTGGGGAATATTGCACAATGGGCGCAAGCCTGATGCAGCCATGCCGCGTGTATGAAGAAGGCCTTCGGGTTGTAAAGTACTTTCAGCGAGGAGGAAGGCATTAAGGTTAATAACCTTAGTGATTGACGTTACTCGCAGAAGAAGCACCGGCTAACTCCGTGCCAGCAGCCGCGGTAATACGTAGGTGGCAAGCGTTGTCCGGATTTATTGGGCGTAAAGCGAGCG
+
GGGGGGGGGGGGGGGGGGGGGGGGGGGGGGGGGGGGGGGGGGGGGGGGGGGGGGGGGGGGGGFGGGGGGGGGGGGGGGGGGGGGGGGGGGGGGGGGGGGGGGGGGGGCGGCGGGGGGGGGGGFGGGGGGGGGGGGGGGGGFGGGGGGGGGGGGGGGGCFFGGGGGGGGGGGGGGGGGGGGGGGGGGGGGGGGDGGGGFGGGGGGGGGGGGGGGGGGGGGGGGG5@FCGGGGGGGGGGGGGGGGC
@M03364:276:000000000-BLYN8:1:1101:6710:11811 1:N:0:1
ACTCCTACGGGAGGCAGCAGTGGGGAATATTGCACAATGGGCGCAAGCCTGATGCAGCCATGCCGCGTGTATGAAGAAGGCCTTCGGGTTGTAAAGTACTTTCAGCGAGGAGGAAGGCATTAAGGTTAATAACCTTGGTGATTGACGTTACTCGCAGAAGAAGCACCGGCTAACTCCGTGCCAGCAGCCGCGGTAATACGGAGGGTGCAAGCGTTAATCGGAATTACTGGGCGTAAAGCGCACG
+
GGGGGGGGGGGGGGGGGGGGGGGGGGGGGGGGGGGGGGGGGGGGGGGGGGGGGGGGGGGGGGGGGGGGGGGGGGGGGGGGGGGGGGGGGGGGGGGGGGGGGGGGGGGFGGGGGGGGGGGGGGGGGGGGGGGGGGFGGGGGGGGGGGGGGGGGGGGGGGGGGGGGGGGGGGGGGGGGGGGGDGGGGGGGGGGGGGGEECGGGGGGGGDGGGGGEGGGGGGGGGEGFGGFFGGGGDGEFGGDGG<5
@M03364:276:000000000-BLYN8:1:1101:9581:11814 1:N:0:1
ACTCCTACGGGAGGCAGCAGTAGGGAATCTTCGGCAATGGGGGCAACCCTGACCGAGCAACGCCGCGTGAGTGAAGAAGGTTTTCGGATCGTAAAACTCTGTTGTTAGAGAAGAACGTTAAGTAGAGTGGAAAGTTACTTAAGTGACGGTATCTAACCAGAAAGGGACGGCTAACTACGTGCCAGCAGCCGCGGTAATACGTAGGTCCCAAGCGTTGTCCGGATTTATTGGGCGTAAAGCGAGC
+
GGGGGGFGGGGGGGGGGGGGGGGGGGGGGGGGGGGGGGGGGGGGGFFFGGGGGGGGGGGGGGGGGGGGGGGGGGGGGGGGGFGGGGGGGGGGGGGGGGGGGGGGGGGGGGGGGGGGGGGGGGGGGGGGGGGFGGGGGGGGGGGGGGGGGGGGGGGGGGGGGGGGGGGGGGGGGGGGGGGFCCGGGGGGGGGGEGGGGGGGGGGGGGGGGGGGGGGGGGGGGGCCEGGGFGGGGGGGGGFFDDG3
@M03364:276:000000000-BLYN8:1:1101:25936:11831 1:N:0:1
ACTCCTACGGGAGGCAGCAGTAGGGAATCTTCGGCAATGGGGGCAACCCTGACCGAGCAACGCCGCGTGAGTGAAGAAGGTTTTCGGATCGTAAAACTCTGTTGTTAGAGAAGAACGTTAAGTAGAGTGGAAAGTTACTTAAGTGACGGTATCTAACCAGAAAGGGACGGCTAACTACGTGCCAGCAGCCGCGGTAATACGTAGGTCCCAAGCGTTGTCCGGATTTATTGGGCGTAAAGCGAGC
+
GGGGGGGGGGGGGCGGGGFGGGGGGGGGGGDA<EG7CEGGGGGGGGGGGGGGGGGGGGDFFGGGEGGGGDGGEFGGGFGGGGGGGGGGGGGGGGGGEGGFEGGGGGFFFGFGGGGGGGGCEEBFGGGDFF9FFGGGGG9<BFGGGADGGGGFFFCGAF:CF7FGGGGGGDCFFGGGGGGGG@EGGGGGF585BGCEEGGGFGFGG9FFFGGGGGGEEG7CCGE=ECFGGCDC4D5:DGGG:CG5
@M03364:276:000000000-BLYN8:1:1101:12597:11836 1:N:0:1
ACTCCTACGGGAGGCAGCAGTGGGGAATATTGCACAATGGGCGCAAGCCTGATGCAGCCATGCCGCGTGTATGAAGAAGGCCTTCGGGTTGTAAAGTACTTTCAGCGAGGAGGAAGGCATTAAGGTTAATAACCTTGGTGATTGACGTTACTCGCAGAAGAAGCACCGGCTAACTCCGTGCCAGCAGCCGCGGTAATACGGAGGGTGCAAGCGTTAATCGGAATTACTGGGCGTAAAGCGCACG
+
GGGGGGGGGGGGGGGGGGGGFGGGGGGGGGGGGGGGGGGGGGGEGGGGGGGGGGGGGGGGGGGGGGGGGEGGGGFGGGGGGGGGGGGGGGGGGGGGGGGGGGFGGGGGGGGGGGGGGFGGGGGGGGFGGGGGGGGAFGGEFCFGGGGGGGGGGGGGGGGFGGGGGGGGGGGGGGGCGGGGGGGGGGGGGGGGGGGGF?FG>EEBEEGGGGGGGGGGGGGGCEGGFGGGFGGGGGDGFGGGGCGD
@M03364:276:000000000-BLYN8:1:1101:26445:11869 1:N:0:1
ACTCCTACGGGAGGCAGCAGTGGGGAATATTGCACAATGGGCGCAAGCCTGATGCAGCCATGCCGCGTGTATGAAGAAGGCCTTCGGGTTGTAAAGTACTTTCAGCGAGGAGGAAGGCATTAAGGTTAATAACCTTAGTGATTGACGTTACTCGCAGAAGAAGCACCGGCTAACTCCGTGCCAGCAGCCGCGGTAATACGGAGGGTGCAAGACTTAATCGGAATTACTGGGCGTAAAGCGCACG
+
FFGAEEFGG@FFFGDGGGC@FFFEGGDD@DDF9<@EEFFFFGGEE@CGGGFGGGGGF,C,:CFDEG@CE:<FCA?EFGGGGCFCFCEEGEGGGFGF?<<F?AFGGF:C::7?FFFGE8B,5AEFDFGFGGGGDD9F<FFGFFGGGFGFEECFGC@ECEF7<:D@CBFF@F*:>FGGDEGGE8DBFGC7>>B:EEGGB<CGC5*:=1C88C9@*?+9CCG*5;CFCEF+9CEGGGGECF75C)9)
@M03364:276:000000000-BLYN8:1:1101:18637:11871 1:N:0:1
ACTCCTACGGGGGGCAGCAGTGGGGAATATTGCACAATGGGCGCAAGCCTGATGCAGCCATGCCGCGTGTATGAAGAAGGCCTTCGGGTTGTAAAGTACTTTCAGCGAGGAGGAAGGCATTAAGGTTAATAACCTTAGTGATTGACGTTACTCGCAGAAGAAGCACCGGCTAACTCCGTGCCAGCAGCCGCGGTAATACGGAGGGTGCAAGCGTTAATCGGAATTACTGGGCGTAAAGCGCACG
+
GGGGGGGGGGGGGGGGGGGGGGGGGGGGGGGGGGGGGGGGFGGGGGGGGGGGGGGGGGGGGFGGGGGGGGGGGGGGGGGGGGGGGGGGGGGGGGFGGGGGGGGGGGGDGGGGGGGGGGGGGGGGGGGGGGGGGGGGGGGGGGGGGGGGGGGGGGGGGGGGGGGDFGGGGGGGGGGGGGGFGGGFFGGGGGGGGEGGGGGGGGGGGGGGGGGGG8CGGGGGGGGGGGGGGGGGGGGGGDFDGGG5
@M03364:276:000000000-BLYN8:1:1101:27846:11905 1:N:0:1
ACTCCTACGGGAGGCAGCAGTAGGGAATCTTCGGCAATGGGGGCAACCCTGACCGAGCAACGCCGCGTGAGTGAAGAAGGTTTTCGGATCGTAAAACTCTGTTGTTAGAGAAGAACGTTAAGTAGAGTGGAAAGTTACTTAAGTGACGGTATCTAACCAGAAAGGGACGGCTAACTACGTGCCAGCAGCCGCGGTAATACGTAGGTCCCAAGCGTTGTCCGGATTTATTGGGCGTAAAGCGAGC
+
GGGGGAFFGGGGGGGGDGFGGGGGGGGGGGGGGGGGCFGGGGGCFGCFFFGGGGGGGGGGGGGGGGGGFCFGGGGGFEGGGGGFGGGGGGGGFGFGGGG9EFGGGGGGGGGGFGGGGFGFGGFGGGGGFGFGFGGFGGFFFGGGGGGGGGGGDFGFGGGGGGGGGGFGGGGGGGGGGCFGGGGFGGGGGGGGGGGGGFDGGGGGGGGG>FGGGGGGGGGGGGGGGG?FFFGGGGGGGFDCDGGD
@M03364:276:000000000-BLYN8:1:1101:15255:11915 1:N:0:1
ACTCCTACGGGAGGCAGCAGTAGGGAATCTTCGGCAATGGGGGCAACCCTGACCGAGCAACGCCGCGTGAGTGAAGAAGGTTTTCGGATCGTAAAACTCTGTTGTTAGAGAAGAACGTTAAGTAGAGTGGAAAGTTACTTAAGTGACGGTATCTAACCAGAAAGGGACGGCTAACTACGTGCCAGCAGCCGCGGTAATACGTAGGTCCCAAGCGTTGTCCGGATTTATTGGGCGTAAAGCGAGC
+
GGGGGGGGGGGGGGGGGGGGGGGGGGGGGGGGGGGGGGGGGGGGGGGGGGGGGGGGGGGGGGGGGGGGGGGGGGGGGGGGGDGGGGGGGGGGGGGGGGGGGGGGGGGGGGGGGGGGGGGGGGGGGGGGGGGGGGGGGGGGGGGGGGGGGGGGGGGGGGGGGGGGGGGGGGGGGGGGGGGGGGGGGGGGGGGGGGGGGGG?FGGGGGGGGGGGGGGGGGGGGGGGGGGGGGGGGGGGGGGGGGG5
@M03364:276:000000000-BLYN8:1:1101:28111:11936 1:N:0:1
ACTCCTACGGGAGGCAGCAGTGGGGAATATTGCACAATGGGCGCAAGCCTGATGCAGCCATGCCGCGTGTATGAAGAAGGCCTTCGGGTTGTAAAGTACTTTCAGCGAGGAGGAAGGTGTTGTGGTTAATAACCGCAGCAATTGACGTTACTCGCAGAAGAAGCACCGGCTAACTCCGTGCCAGCAGCCGCGGTAATACGGAGGGTGCAAGCGTTAATCGGAATTACTGGGCGTAAAGCGCACG
+
GGGGGFGGGGGGGGGGGGGGGGGGGGGG@FFFGFFEGGGFGEFFGGGGFGGGGGGGGG8FDEFGGGGGGBCGGGFGGGGGFGGGGGGGGEFGGGGGGGGGGGGGGGGEGGGGGGCGG:=EF8?F:=DF?FFGFFFCF77@<9CECGCCFFGCGG77@>CFEFGGC:FGGCEGCFG?C*16>E@FFGGCBEE8EG5C?FGGCGGDDGEGF<C88;EC=CFGC5CFCF+0<+AFGDG57*:9<<)1
@M03364:276:000000000-BLYN8:1:1101:4170:11942 1:N:0:1
ACTCCTACGGGAGGCAGCAGTGGGGAATATTGCACAATGGGCGCAAGCCTGATGCAGCCATGCCGCGTGTATGAAGAAGGCCTTCGGGTTGTAAAGTACTTTCAGCGAGGAGGAAGGCATTAAGGTTAATAACCTTAGTGATTGACGTTACTCGCAGAAGAAGCACCGGCTAACTCCGTGCCAGCAGCCGCGGTAATACGGAGGGTGCAAGCGTTAATCGGAATTACTGGGCGTAAAGCGCACG
+
GGGGGFGGGGGDGGGGGGGGGGGGGGGGGGGGGGGGGGGGGGGGGGGGGGGGGEFGGGGGGGGGGGGGGGGGGGGGFGGGGGGGGGGGGGGGDGGGGGGGGGGGGGGGGE7FEGGGGGGGGDGGFGGGGGGGGGGGFGGGGGGGGGGGGGGGGGGGGGGGGGGGGGGGGGGGGGGGCEGGGGGBFGGGGGGGGGGGGGGGDEEGGGGGG7EGGEEEGGGGGG=CCFC?C?FGGGDEG7FD3CD3
@M03364:276:000000000-BLYN8:1:1101:18657:11955 1:N:0:1
ACTCCTACGGGAGGCAGCAGTGGGGAATATTGGACAATGGGCGAAAGCCTGATCCAGCCATGCCGCGTGTGTGAAGAAGGTCTTCGGATTGTAAAGCACTTTAAGTTGGGAGGAAGGGCATTAACCTAATACGTTAGTGCTTTGACGTTACCGACAGAATAAGCACCGGCTAACTCTGTGCCAGCAGCCGCGGTAATACAGAGGGTGCAAGCGTTAATCGGAATTACTGGGCGTACAGCGCGCG
+
AECFGFCGGGC;F@@FGGGFCEFACEDGFFFGGGGGGGFFFFGGGDCFFGGF<FG,,CFEGFFGGDFFGEFGGFGCFFGC<EFFFGGEGG8FGGGGGGGGF<FD?FGADFGGE?=,BFGGGGAFGGGFFGFGFE@EGFFG,CFGFFGGGGGDGEGGGGGFGGC9BFC:F7:F@<EFFFGGFFGGGGGDGDE>E::8FGFBFGE@CEEEFGGGDEEG5@FCG*AFG9CC?EEGGGG5>FC)CDGD
@M03364:276:000000000-BLYN8:1:1101:19522:11976 1:N:0:1
ACTCCTACGGGAGGCAGCAGTAGGGAATCTTCGGCAATGGGGGCAACCCTGACCGAGCAACGCCGCGTGAGTGAAGAAGGTTTTCGGATCGTAAAACTCTGTTGTTAGAGAAGAACGTTAAGTAGAGTGGAAAGTTACTTAAGTGACGGTATCTAACCAGAAAGGGACGGCTAACTACGTGCCAGCAGCCGCGGTAATACGTAGGTCCCAAGCGTTGTCCGGATTTATTGGGCGTAAAGCGAGC
+
GGFGGGGGGGGGGGGGGGGGGGGGGGGGGGGGGGG7FGGFGDGGGGGGGGGGFGGGGGGGGGGGGGGGGGGDFGGGGCGGEFEFGGGDGGGGGFGGGGGGGGGGFGGFGGGGGGGGGFGGGGFGGGGFE?FGFGFGFGGGGFGGGGGGGGGGGGGGGGGDGGGGGGGFGGDCCCGGFGEFGGGGGGGGFFGG>EGDGGGGGECGGGGGGFGFGGE=E7CEEEGEEFFGGGGGGGGGGGGGGGG)
@M03364:276:000000000-BLYN8:1:1101:23237:11988 1:N:0:1
ACTCCTACGGGAGGCAGCAGTGGGGAATATTGGACAATGGGCGAAAGCCTGATCCAGCCATGCCGCGTGTGTGAAGAAGGTCTTCGGATTGTAAAGCACTTTAAGTTGGGAGGAAGGGCATTAACCTAATACGTTAGTGCTTTGACGTTACCGACAGAATAAGCACCGGCTAACTCTGTGCCAGCAGCCGCGGTAATACAGAGGGTGCAAGCGTTAATCGGAATTACTGGGCGTAAAGCGCGCG
+
GGGGGGGGGGGGGGGGGGGGGGGGGGGGGGGGGFGGGGGGGGGGG@GGGGGGGGGGGGGGGGGGGGGGGFGGGGGGGGGGGGGGF@GFGGFGGGGGGCFGGGGFFFFGGGEFGGGGGGGGGF9<FGGGCGGGFEFFGGGGGGDFCGGGGGGFEGGGGGGGGGGGGGGGGGGGGGGDFGGGGGGGGGCGCEEGGGDGGGCFFCFFG8EGF7<FGGEEGGGDGCEFCFFGGGGGGGGDGGGGGGDG
@M03364:276:000000000-BLYN8:1:1101:21406:11993 1:N:0:1
ACTCCTACGGGAGGCAGCAGTAGGGAATCTTCGGCAATGGGGGCAACCCTGACCGAGCAACGCCGCGTGAGTGAAGAAGGTTTTCGGATCGTAAAACTCTGTTGTTAGAGAAGAACGTTAAGTAGAGTGGAAAGTTACTTAAGTGACGGTATCTAACCAGAAAGGGACGGCTAACTACGTGCCAGCAGCCGCAGTAATACGTAGGTCCCAAGCGTTGTCCGGATTTATTGGGCGTAAAGCGAGC
+
GGGGGGGGGGGGGGGGGGGGGGGGGGGGGGGGGGGGGGGGGGGGGGGGGGGGGGGGGGGGGGGGGGGGGGGFGGGGGGGGGGGGGGGGGGGGGGGGGGGGGGGGGGGGGGGGGGGGDGGGGGGGGGGGGDGGGGGGG9FEGFGGGGGGGGGGGGGGGGGGGGGFGDGGGGGGEGGGGGGFFGGGGGGGGGGG*BEGGGGGG9CGGGFCFGGGGGEGEEGGDEE7EFFGGGGGCGCGGGGGDDG7
@M03364:276:000000000-BLYN8:1:1101:14017:12014 1:N:0:1
ACTCCTACGGGAGGCAGCAGTAGGGAATCTTCGGCAATGGACGAAAGTCTGACCGAGCAACGCCGCGTGAGTGAAGAAGGTTTTCGGATCGTAAAACTCTGTTGTTAGAGAAGAACAAGGATGAGAGTAAAACGTTCATCCCTTGACGGTATCTAACCAGAAAGCCACGGCTAACTACGTGCCAGCAGCCGCGGTAATACGTAGGTCCCAAGCGTTGTCCGGATTTATTGGGCGTAAAGCGAGC
+
GGGGCGGGGGGGGGGGGGGGGFGGGGGGGGGGGDGGGGGGGGGGGGGGGGGGGGGGGGDGGGGGGGGGGFGGGGGGGGGGFFGGGDGGGGGGGGG9FAFGGGGGGGGGGGGGGGGGGFFGGGGGGGGGGGGGDGEGEFGGGGGGGDFFGGGGGGGCGFGGGGGGGGGGG7@FGFCGGGGGGFGGGGGGGGGGCEEGGGGGGFGGDGCCFGGCFGGGDECFGGGCEFFF?FGGGGGGGGGGDG3)
@M03364:276:000000000-BLYN8:1:1101:4593:12023 1:N:0:1
ACTCCTACGGGAGGCAGCAGTAGGGAATCTTCGGCAATGGGGGCAACCCTGACCGAGCAACGCCGCGTGAGTGAAGAAGGTTTTCGGATCGTAAAACTCTGTTGTTAGAGAAGAACGTTAAGTAGAGTGGAAAGTTACTTAAGTGACGGTATCTAACCAGAAAGCCACGGCTAACTACGTGCCAGCAGCCGCGGTAATACGTAGGTGGCAAGCGTTATCCGGATTTATTGGGCGTAAAGCGAGC
+
GGGGGGGGGGGGGGGGGGGGGGGGGGGGGGGGGGGGGGGGGGGGGGGGGGGGGGGGGGGGGGGGGGGGFFGGGGGGGGGGGFGGGGGGGGGGGGGGGGGGGGGGGGGGGGGGGGGGGGGFGGGDFCFGFFFGFGGGGGGFGGGGCFFDGGGGGGGFGGFGGGGGGFGGGGGGCFFGGGGGGGGGGGGGGFEGGGGGGGGFGGDFGGFGGGGGGGGGGGGGGGGGGGGGGGGGGGGGGGGGGGG<
@M03364:276:000000000-BLYN8:1:1101:15601:12037 1:N:0:1
ACTCCTACGGGAGGCAGCAGTGGGGAATATTGCACAATGGGCGCAAGCCTGATGCAGCCATGCCGCGTGTGTGAAGAAGGCCTTCGGGTTGTAAAGTACTTTCAGCGAGGAGGAAGGTGTTGTGATTAATAACCGCAGCAATGGACGTTACTCGCAGAAGAAGCACCGGCTAACTCAGTGCCAGCAGCTGCGGCAATACGGAGGGTGCAAACGTTAATCGGGATTACTTGGCGTATAGGGAACG
+
CFFGAFGGGGGGGDDGGGGGGGGGGGGGGGGGGGGGGGFGG8@+@F:FFCFGGGGDGGGGFGCGGGCGGB,CFEFFGGGC,EFGEFEDFGGEGFGGAEEFEFGGGF77=CFCFGGFCFG<+FD+5:,,5@<C,8CCFGG8==,@<>3+@,3,7<::7><,@>FFCD,>**1*?F99,?@E9,,,*6,<,6B:5*388BB**3*=C8**5++*3*2**00/**/**0++3<<?)1**9**9**>*
@M03364:276:000000000-BLYN8:1:1101:18499:12046 1:N:0:1
ACTCCTACGGGAGGCAGCAGTAGGGAATCTTCGGCAATGGGGGCAACCCTGACCGAGCAACGCCGCGTGAGTGAAGAAGGTTTTCGGATCGTAAAACTCTGTTGTTAGAGAAGAACGTTAAGTAGAGTGGAAAGTTACTTAAGTGACGGTATCTAACCAGAAAGGGACGGCTAACTACGTGCCAGCAGCCGCGGTAATACGTAGGTCCCAAGCGTTGTCCGGATTTATTGGGCGTAAAGGGAGC
+
GGGGGGGFGGGGGGGGGGGGGGGGGGGGGGGGGCGGGGGGGGGCFGCGGGGGFGGGGGFGGGGGGGGGGCFGGGGGGGGGFFGGGGG7CFGGGGGGGGGGGGGFGFGGFGGGGGG8@FFGFFFGGFCFFFFGFGGGGFGGGFGGGFGGGGGGGGFGGCAFGGGGGBF:7FEGGGGGGGG:F7FCFGGGGGGDEGGGGG9CEFFFGGGCFFGG5818:EF?=CC58<7CG+<EFGCEDC:*1**)
@M03364:276:000000000-BLYN8:1:1101:3903:12051 1:N:0:1
ACTCCTACGGGAGGCAGCAGTAGGGAATCTTCGGCAATGGGGGCAACCCTGACCGAGCAACGCCGCGTGAGTGTAGAAGGTTTTCGGATCGTAAAACTCTGTTGTTAGAGAAGAACGTTAAGTAGAGTGGAAAGTTACTTAAGTGACGGTATCTAACCAGAAAGGGACGGCTAACTACGTGCCAGCAGCCGCGGTAATACGTAGGTCCCAAGCGTTGTCCGGATTTATTGGGCGTAAAGCGAGC
+
GGGGGGGGGGGGGGGGGGGGGGGGGGGGGGGGGGGGGGGGGGGGGGGGGGGGGGGGGGGGGGGGGGGGGGGGGDGGGGGGFGGGGGGGGGGGGGGGGGGGGGGGGGGGGGGGGGGGGGGEFGGGGGG?FFGGFGGGGGGGGGGGAGGEFFGGGGGGGGGGGGGGCECGGGGGGGGGGGGGGGGGGGGGGGEGGGEGGGFGGGGGE+?CFGGGGGGGGGGGGGGGGGGGGGGFFGEGGFFGGGG5
@M03364:276:000000000-BLYN8:1:1101:6266:12079 1:N:0:1
ACTCCTACGGGAGGCAGCAGTAGGGAATCTTCCACAATGGACGAAAGTCTGATGGAGCAACGCCGCGTGAGTGAAGAAGGGTTTCGGCTCGTAAAGCTCTGTTGTTAAAGAAGAACGTGGGTGAGAGTAACTGTTCACCCAGTGACGGTATTTAACCAGAAAGCCACGGCTAACTACGTGCCAGCAGCCGCGGTAATACGTAGGTGGCAAGCGTTATCCGGATTTATTGGGCGTAAAGCGAGCG
+
GGGGGGGGGGGGGGGGGGGGGGGGGGGGGGGGGGGGGGGGGGGEGGGGGGGGGGGGGGGGGGGGGGGGGGGGGGGGGGGGGGGGGGGGGGGGGGGGGGGGGGGGGGGGGGGGGGGGGGGGG=CFGGGGGGGGCFGFGGGGGGGGGGGGGGGGCFGGGGGGGGGDCFGGGGGGGGGGGGGGGGGGGGGGGGGGGEGGFGGG2?FGGFFGGGGCEGGGFCFEECC5CFFCGGGGGDGGGGGDGDDD
@M03364:276:000000000-BLYN8:1:1101:10697:12081 1:N:0:1
ACTCCTACGGGAGGCAGCAGTGGGGAATATTGCACAATGGGCGCAAGCCTGATGCAGCCATGCCGCGTGTATGAAGAAGGCCTTCGGGTTGTAAAGTACTTTCAGCGAGGAGGAAGGCATTAAGGTTAATAACCTTGGTGATTGACGTTACTCGCAGAAGAAGCACCGGCTAACTCCGTGCCAGCAGCCGCGGTAATACGGAGGGTGCAAGCGTTAATCGGAATTACTGGGCGTAAAGCGCACG
+
GGGGGGGGGGGGGGGGGGGGGGGGGGGGGGGGGGGGGGGGGGGGGGGGGGGGGGGGGGGGGGGGGGGGGGGGGGGGGGGGGGGGGGGGGGGGGGGGGGGGGGGGGGGGGGGGGGGGGGGFGGGGGGGFGGGGGGGGGGGGGGGGGGGGGGGGGGGGGGGGGGGGGGGGGGGGGGGGGGGGGGGGGGGGGGGGGGGGGGGGGCC@EGGGGGGFGGDGGGGGDGGGGGGGGGGGGGGGGGGGDDD5
@M03364:276:000000000-BLYN8:1:1101:6586:12085 1:N:0:1
ACTCCTACGGGAGGCAGCAGTAGGGAATCTTCCACAATGGACGAAAGTCTGATGGAGCAACGCCGCGTGAGTGAAGAAGGTTTTCGGATCGTAAAACTCTGTTGTTGGAGAAGAACGTATTTGATAGTAACTGATCAGGTAGTGACGGTATCCAACCAGAAAGCCACGGCTAACTACGTGCCAGCAGCCGCGGTAATACGTAGGTGGCAAGCGTTGTCCGGATTTATTGGGCGTAAAGCGAGCG
+
GGGGGGGGGGGGGGGGGGGGGGGGGGGGGGGGGGGGGGGGCGGGGGGGGGGGGGGGGGGGGGGGGGGGGGGGGGGGFGGGGGGGGGGGGEEFGGG<FGGGGGGGGGGFFGGGGGGGGGGGGGGGGGGGGGGFGGGGFFGGFFFFGGGGGGGDFGGGCGGFCGGFGGGEFGGEFCGGGGFEGGGGGGGGCEDGGGGEGGGGECE7;BGGFFGGDEEGEGGGGG85<CFFGG=FGGECC777DGD5
@M03364:276:000000000-BLYN8:1:1101:10590:12098 1:N:0:1
ACTCCTACGGGAGGCAGCAGTAGGGAATCTTCGGCAATGGGGGCAACCCTGACCGAGCAACGCCGCGTGAGTGAAGAAGGTTTTCGGATCGTAAAACTCTGTTGTTAGAGAAGAACGTTAAGTAGAGTGGAAAGTTACTTAAGTGACGGTATCTAACCAGAAAGGGACGGCTAACTACGTGCCAGCAGCCGCGGTAATACGTAGGTCCCAAGCGTTGTCCGGATTTATTGGGCGTAAAGCGAGC
+
GGGGGGGGGGGGGGGGGGGGGGGGGGGGGGGGGGGGGGGGGGGGGGGGGGGGGGGGGGGGGGGGGGGGGGGGGGGGGGGGGGGGGGGGGGGGFGGGGGGGGGGGGGGGGGGGGGGGGGGGGGGGGGGGGGGGGGGGGGGGGGGGGGGGGGGGGGGGGGGGGGGGGGGGGGGGGGGGGGDGGFGFGGFGG;EGGGGGGGGGGGGGGGGGGGGFGGGGGGGGGGEGGFFGGGGGGGGGGGGGGGG<
@M03364:276:000000000-BLYN8:1:1101:16871:12139 1:N:0:1
ACTCCTACGGGAGGCAGCAGTGGGGAATATTGCACAATGGGCGCAAGCCTGATGCAGCCATGCCGCGTGTATGAAGAAGGCCTTCGGGTTGTAAAGTACTTTCAGCGAGGAGGAAGGCATTAAGGTTAATAACCTTAGTGATTGACGTTACTCGCAGAAGAAGCACCGGCTAACTCCGTGCCAGCAGCCGCGGTAATACGGAGGGTGCAAGCGTTAATCGGAATTACTGGGCGTAAAGCGCACG
+
GGGGGGGGGGGGGGGGGGGGGGGGGGGGGGGGGGGGGGGGGGGGGGGGGGGGGGGGGGGGGGGGGGGFGGGGGGGGGGGGGGGGGGGGFGGGGGGGGGGGGGFFGGGGGGGGGGGGGGGGGD9FGGGGGGGGGGGGGGGGGGGGGGGEGGGGGGGGEGGGGGGGEGGCGGGGGGCAFGFGGGGGGGGGGGGGEEGGGGGGEGGGGCGCFFFGG>EECCGGDCEGGG?FCFC:9DGGCFGGGDD7
@M03364:276:000000000-BLYN8:1:1101:1814:12148 1:N:0:1
ACTCCTACGGGAGGCAGCAGTGGGGAATATTGCACAATGGGCGCAAGCCTGATGCAGCCATGCCGCGTGTATGAAGAAGGCCTTCGGGTTGTAAAGTACTTTCAGCGAGGAGGAAGGCATTAAGGTTAATAACCTTAGTGATTGACGTTACTCGCAGAAGAAGCACCGGCTAACTCCGTGCCAGCAGCCGCGGTAATACGGAGGGTGCAAGCGTTAATCGGAATTACTGGGCGTAAAGCGCACG
+
GGGGGGGGGGGGGGFGGGGGGGGGGGGGGGGGGGGGGGGGGGGGGGGFGGGGGGGGGGGGGGGGFFGFGGGGGGGGGGGG?FCGFGGGGGGGGGGGGGGGGGGGGGGGGGGGGGGGGGGGGGGGGGGGGGGFFBFFGFGGGGFCDFFFGGFGFGGECFGGGGGGGGCFEGGGGGGGGGFGGGFGFFFGGEGGGGEGGGFFGEGGEGGGGGGGGEGGGFGGGGGGGGGGGGGFGDEGGGGGGG>5
@M03364:276:000000000-BLYN8:1:1101:20823:12165 1:N:0:1
ACTCCTACGGGAGGCAGCAGTAGGGAATCTTCGGCAATGGACGAAAGTCTGACCGAGCAACGCCGCGTGAGTGAAGAAGGTTTTCGGATCGTAAAACTCTGTTGTTAGAGAAGAACAAGGATGAGAGTAAAACGTTCATCCCTTGACGGTATCTAACCAGAAAGCCACGGCTAACTACGTGCCAGCAGCCGCGGTAATACGTAGGTGGCAAGCGTTGTCCGGATTTATTGGGCGTAAAGCGAGC
+
GFFGGFFGGGGEGGGGGCFGGAAFGGGGGGGGFGGGGGGGGGGEEGEGGGDFFFGEGGGGFEFG@FGGGEEC?FFGGGFGGEGFGGGGDGGGGGGFGGGGGGEFFFGFFEFGGFGGGGGGGGGFGFGFC?D9DEGGGDFFFFGGGGGEGGGFGGCCCFCFGGGGFCGCFCEGGGGGGGGGGGGFFFGG@CEGGDEECF9+:<FFGGGGGC<85EE=CECCED=E*9<?CFFFFGC5CC>DDG39
@M03364:276:000000000-BLYN8:1:1101:8865:12175 1:N:0:1
ACTCCTACGGGAGGCAGCAGTGGGGAATATTGGACAATGGGCGAAAGCCTGATCCAGCCATGCCGCGTGTGTGAAGAAGGTCTTCGGATTGTAAAGCACTTTAAGTTGGGAGGAAGGGCATTAACCTAATACGTTAGTGCTTTGACGTTACCGACAGAATAAGCACCGGCTAACTCTGTGCCAGCAGCCGCGGTAATACAGAGGGTGCAAGCGTTAATCGGAATTACTGGGCGTAAAGCGCGCG
+
GGGGGGGGGGGGGGGGGGGGGGGGGGGGGGGGGGGGGGGGGGGGGGGGGGGGGGGGGGGGGGGGGGGGGGGGGGGGGGGGGGGGGGGGGGGGGGGGGGGGGGGGGFGGGGGGGGGGGGGGGFGGGGFGGGGGGGGGGGGGGGGGGGGGGGGGGGGGGGGGGGGGGGGGGGGEGGGGGGGGGGGGGGGGGGGGDEGGGGGCFGGGGGGGGGGGGGGGGCGGGGGGGGGGGGFGGGGDGGGGGGGG
@M03364:276:000000000-BLYN8:1:1101:15626:12176 1:N:0:1
ACTCCTACGGGAGGCAGCAGTAGGGAATCTTCGGCAATGGACGAAAGTCTGACCGAGCAACGCCGCGTGAGTGAAGAAGGTTTTCGGATCGTAAAACTCTGTTGTTAGAGAAGAACAAGGATGAGAGTAAAATGTTCATCCCTTGACGGTATCTAACCAGAAAGCCACGGCTAACTACGTGCCAGCAGCCGCGGTAATACGTAGGTGGCAAGCGTTGTCCGGATTTATTGGGCGTAAAGCGAGC
+
GGGGGGGGGGGGGGGGGGGGGGFGGGGGGGGGGGGGGGGGGGDGGGGFGGGGGGGGGGGGGGGGGGGGGGGGGGGGGGGGGGGGGGGGFGFGGGFGGGGGGGGGGGGGFGFGGGGGGGGGFGFGGGGGGGGGGDGGGGGGGGGGGGGFGGGGGGFGGGGGGGGGCFGGGGGGECGGGGCFGGGGGGGGGGGGGGGGGGGGGGGGGGGGGFGGGGGGGGGFEGGCCCEGGGGGGGGGGGGGGGD9
@M03364:276:000000000-BLYN8:1:1101:12378:12177 1:N:0:1
ACTCCTACGGGAGGCAGCAGTGGGGAATATTGCACAATGGGCGCAAGCCTGATGCAGCCATGCCGCGTGTATGAAGAAGGCCTTCGGGTTGTAAAGTACTTTCAGCGAGGAGGAAGGCATTAAGGTTAATAACCTTAGTGATTGACGTTACTCGCAGAAGAAGCACCGGCTAACTCCGTGCCAGCAGCCGCGGTAATACGGAGGGTGCAAGCGTTAATCGGAATTACTGGGCGTAAAGCGCACG
+
GGGGGGGGGGGGGGGGGGGGGGGGGGGGGGGGGGGGGGGGGGGGGGGGGGGFGGGGGGGGGGGGGGGGGGGGGGGGGGGGGGGGGGGGGGGGGGGGGGGGGGGGGGGCFGGGGGGGGGGGGGGGCGGGGGGGGGGGGGGGGGGGGGGGGGGGGGGGGGGGGGGGGGGGGGGGGGGGGGGGGGGGGGGGGGGGGGGGGGGGGDGGGGGGGGC5EGGGGGGGGGGGGGGGGGGGGDEGGGGD:C75
@M03364:276:000000000-BLYN8:1:1101:8241:12179 1:N:0:1
ACTCCTACGGGAGGCAGCAGTAGGGAATCTTCGGCAATGGGGGCAACCCTGACCGAGCAACGCCGCGTGAGTGAAGAAGGTTTTCGGATCGTAAAACTCTGTTGTTAGAGAAGAACGTTAAGTAGAGTGGAAAATTACTTAAGTGACGGTATCTAACCAGAAAGGGACGGCTAACTACGTGCCAGCAGCCGCGGTAATACGTAGGTCCCAAGCGTTGTCCGGATGTATTGGGCGTAAAGCGAGC
+
FCEEGGFDCFEGE@C76@EGFFDD;A<<FDFCFFE+@EGC<FCFCCFFGGGEF@FFFF+<,+6@=FGGC:FEEFDDF,BFEFGGGGGC7F@FA<F<BE9B<F?<BB?5FCFG<FGGGG3:+5888,CF9D<<3D9FG9=@FCFFF9@C+@><FD@FFFE73:FEEC7FEEGGGGGGFEG<C>79,:8,,2::C5:C*<+?;++=CC+2=+C888;CC:CF*:;**3<@FCF5CC:EG*:CDGC)
@M03364:276:000000000-BLYN8:1:1101:6951:12207 1:N:0:1
ACTCCTACGGGAGGCAGCAGTGGGGAATATTGCACAATGGGCGCAAGCCTGATGCAGCCATGCCGCGTGTATGAAGAAGGCCTTCGGGTTGTAAAGTACTTTCAGCGAGGAGGAAGGCATTAAGGTTAATAACCTTAGTGATTGACGTTACTCGCAGAAGAAGCACCGGCTAACTCCGTGCCAGCAGCCGCGGTAATACGGAGGGTGCAAGCGTTAATCGGAATTACTGGGCGTAAAGCGCACG
+
GGGGGGGGGGGGGGGGGGGGGGGGGGGGGGGGGGGGGGGGGGEGG7CGGGGGFCGGGGGGGFGGGGGGGGGGGGGGGGGGGGGGGGGGGGGGGGGGGGGGGGGGGGGC@FFGGGGGGGGGGGGGG9F?EFGGGGGGGGGGGGFGFGGGGGFGGGDEDEFGDFGGGGFCGGGDFCC=FGGGGCFEFFGFGGGGGGGGGGFGGDGC8B>CGGGGGGG8=FGGGGGGCGD9+<AFGGGGGFCCCD))
@M03364:276:000000000-BLYN8:1:1101:20478:12208 1:N:0:1
ACTCCTACGGGAGGCAGCAGTGGGGAATATTGCACAATGGGCGCAAGCCTGATGCAGCCATGCCGCGTGTATGAAGAAGGCCTTCGGGTTGTAAAGTACTTTCAGCGAGGAGGAAGGTGTTGTGGTTAATAACCGCAGCAATTGACGTTACTCGCAGAAGAAGCACCGGCTAACTCCGTGCCAGCAGCCGCGGTAATACGTAGGTCCCAAGCGTTGTCCGGATTTATTGGGCGTAAAGCGAGCG
+
FGGGGGGGGGGGGGGGGGGGGGGGGGGGGGGGGGGGGGGGGGGGGDGGGGGGGGGGGGGGGGGGGGGGGGGGGGGGGGGGGGGGGGGGGGGGGGGGGGGGGGGGGGGCGGGGGGGGGGGEEFGGGGGGGGGGGGGGGGGGGGGGGGGGGGGGGGGGGGGCFFGGGGGGGGEFGGGGGGGGDGGGGGDGFGGGGCEGGGFGGDGDCFFGGGGGGGGGGCFGGDEGFFGF+CFGGCEDCCFDG<D9
@M03364:276:000000000-BLYN8:1:1101:25016:12215 1:N:0:1
ACTCCTACGGGAGGCAGCAGTAGGGAATCTTCGGCAATGGGGGCAACCCTGACCGAGCAACGCCGCGTGAGTGAAGAAGGTTTTCGGATCGTAAAACTCTGTTGTTAGAGAAGAACGTTAAGTAGAGTGGAAAGTTACTTAAGTGACGGTATCTAACCAGAAAGGGACGGCTAACTACGGGCCAGCAGCCGCGGTAATACGTAGGGCCCAAGCGTTGTCCGGATTTATTGGGCGTAAAGCGAGC
+
EDEGGC@FEG@CFC;CCEGEFFGGEFGGGGC<FGGGDF@CECGFGGFC@FCF<,F:FCFGGGGCF:FGGDGGGGFFFGG8?E?FGGGGGGGGGDGCGGGCFFFFGGGGGGAEEAFCEGGFG<,ADFG:FEFC<FFGFGGGFGGGGC<CGFFGCADF9>:FFGGGGGGGFE>F:CFGFCE**1CEGFB:CFEGG5**3BFGG?FCE*;/:CFCGGE87CF7EGEG/9<CCFFGFDEC<DGGGGC/
@M03364:276:000000000-BLYN8:1:1101:13071:12222 1:N:0:1
ACTCCTACGGGAGGCAGCAGTAGGGAATCTTCGGCAATGGGGGCAACCCTGACCGAGCAACGCCGCGTGAGTGAAGAAGGTTTTCGGATCGTAAAACTCTGTTGTTAGAGAAGAACGTTAAGTAGAGTGGAAAGTTACTTAAGTGACGGTATCTAACCAGAAAGGGACGGCTAACTACGTGCCAGCAGCCGCGGTAATACGTAGGTCCCAAGCGTTGTCCGGATTTATTGGGCGTAAAGCGAGC
+
EFGGGGGGCCGGGGGGGGGGGGFGGFGGGGGGFGGEGGGGGGGGGGGGGGGGGGGGGGGGGGDGEGGGGGG<FGAFGCCGAFGEEGGECFFGGGGGFFFAFFFGFGGGGGGGGGGGGFGGGC<D<AFE<=DFFFFGGGAFCE<3FFD:CCGFEFGD9<F7:>FGFEEFCDGC@,>@EGGGF8CFFDFFFGGGDEBCCEFGG9EDE?FCFGG8=?EC57<CEGCE*0<EGGD=CD=759>FGGG3
@M03364:276:000000000-BLYN8:1:1101:24707:12251 1:N:0:1
ACTCCTACGGGAGGCAGCAGTAGGGAATCTTCGGCAATGGGGGCAACCCTGACCGAGCAACGCCGCGTGAGTGAAGAAGGTTTTCGGATCGTAAAACTCTGTTGTTAGAGAAGAACGTTAAGTAGAGTGGAAAGTTACTTAAGTGACGGTATCTAACCAGAAAGGGACGGCTAACTACGTGCCAGCAGCCGCGGTAATACGTAGGTCCCAAGCGTTGTCCGGATTTATTGGGCGTAAAGCGAGC
+
GGGGGGGGGGGGGGGGGGGGGGGGGGGGGGGGGGGGGGGGGGGGGGGGGGGGGGGGGGGGGGGGGGGGGGGGGGGGGGGGGGGGGGGGGGGGGGGGGGGGGGGGGGGGGGGGGGGGGGGGGGGGGGGGGGFGGGGGGGGGGGGGGGGGGGGGGGGGGGGGGGGGGGGGGGGGGGGGCGGGGGGGGGGGGGGGGEGCEGGGGGGGGGGGDFGGGGGGGGGGGGGDGCGGGGGDGGGGGGGGDGG7
@M03364:276:000000000-BLYN8:1:1101:29579:12261 1:N:0:1
ACTCCTACGGGAGGCAGCAGTGGGGAATATTGGACAATGGGCGAAAGCCTGATCCAGCCATGCCGCGTGTGTGAAGAAGGTCTTCGGATTGTAAAGCACTTTAAGTTGGGAGGAAGGGCATTAACCTAATACGTTAGTGCTTTGACGTTACCGACAGAATAAGCACCGGCTAACTCTGTGCCAGCAGCCGCGGTAATACAGAGGGTGCAAGCGTTAATCGGAATTACTGGGCGTAAAGCGCGCG
+
<EDFGGGGGGG@FFGGGDGCEFGGGBFGGFE9<FGGGGGDGGGGGGGF,CFEFGGGG<<CFC@FGGGGGCDE8FCFFFGF<CCFG?EGF>,EFFGBFCF,BFE?F?,,BFFEE:B,?FGGGGGGGFG@FFFEGEFCFFC9FGGGGFFC+D=FBC7=:BFGGGDAF,@BF@:FAFFAFGB;,5;D7DG7DE5*B::EGGFB?98878CEF99FCCG55C+1/8A5CCGGG6CCC77**2>CDCGC
@M03364:276:000000000-BLYN8:1:1101:29033:12280 1:N:0:1
ACTCCTACGGGAGGCAGCAGTAGGGAATCTTCGGCAATGGGGGCAACCCTGACCGAGCAACGCCGCGTGAGTGAAGAAGGTTTTCGGATCGTAAAACTCTGTTGTTAGAGAAGAACGTTAAGTAGAGTGGAAAATTACTTAAGTGACGGTATCTAACCAGAAAGGGACGGCTAACTACGTGCCAGCAGCCGCGGTAATACGTAGGTCCCAAGCGTTGTCCGGATTTATTGGGCGTAAAGCGAGC
+
GGGGGGGGGGGEGGGGGGGGGGGGGGGGGGGGGGGGGGGGGGGGGGGGGGGGGGDGGGGGGGGGGGGGGGGGGGGGGFGGFGGGGGGGGGGGGGGGGGGGGGGGGGGGGGGGGGGGG=FFFGGGGCGEFFGGCFGGGDFGFGGGFCFGDFG7=FFAEFFGGGGGGC7C@ECFGGC99;CFGGCDFFFGFGGGGD=CECC<C<FGGGFFGGGGGGGGCEGGEE?EEGGGDGGCC7CEGGGG:C>1
@M03364:276:000000000-BLYN8:1:1101:9452:12292 1:N:0:1
ACTCCTACGGGAGGCAGCAGTGGGGAATATTGCACAATGGGCGCAAGCCTGATGCAGCCATGCCGCGTGTATGAAGAAGGCCTTCGGGTTGTAAAGTACTTTCAGCGAGGAGGAAGGCATTAAGGTTAATAACCTTAGTGATTGACGTTACTCGCAGAAGAAGCACCGGCTAACTCCGTGCCAGCAGCCGCGGTAATACGGAGGGTGCAAGCGTTAATCGGAATTACTGGGCGTAAAGCGCACG
+
GGGGGGGGGGGGGGGGGGGGGGGGGDGGGGGGGFFGGGGGGGGGGDGGGGGGGGGGGFGGGGGGGGGGGEGGGGGGGGDGGGGGGGGGGGGGGGGGGGGGGGGGGGGGGDGGGGFGGGGGGGGGGGGGGGGGGGFGGGGGFGGGGGGGGGGGACCGGGGGGGFGGGCFGGGGGGGGGGGGGGGGGGGGGGGGGGGGG?GGGGGGGGGGGD;=CEEGGGGGGDGGFGGGDC*:DGGG3FGDCCD5
@M03364:276:000000000-BLYN8:1:1101:23413:12302 1:N:0:1
ACTCCTACGGGAGGCAGCAGTGGGGAATATTGCACAATGGGCGCAAGCCTGATGCAGCCATGCCGCGTGTATGAAGAAGGCCTTCGGGTTGTAAAGTACTTTCAGCGAGGAGGAAGGCATTAAGGTTAATAACCTTGGTGATTGACGTTACTCGCAGAAGAAGCACCGGCTAACTCCGTGCCAGCAGCCGCGGTAATACGGAGGGTGCAAGCGTTAATCGGAATTACTGGGCGTAAAGCGCACG
+
EFGFGGGGGGEECG;BFGFGFFGGG;@ECEEFFGGGGF<<CF@FCGGGGGGDEGA<FFGGCFEGEECBCCFACAEF?=CEEDEGEFGECFGGFDAFFDF<@@CFEFGGG>+?7F=EFGECE9?,C?F<<AEF=F??FCAFF,:BFAFFDFC<FFEF3BFC,DGGG7,3>F:C:FCGEECFCFGCEFGGFGGGGGGGGFF>CGGG>CGGGE?=*B*::CF=EEGC<:7@F?FGDG*7>CCGD553
@M03364:276:000000000-BLYN8:1:1101:19925:12303 1:N:0:1
ACTCCTACGGGAGGCAGCAGTGGGGAATATTGCACAATGGGCGCAAGCCTGATGCAGCCATGCCGCGTGTATGAAGAAGGCCTTCGGGTTGTAAAGTACTTTCAGCGAGGAGGAAGGCGTTGTGGTTAATAACCGCAGCGATTGACGTTACTCGCAGAAGAAGCACCGGCTAACTCCGTGCCAGCAGCCGCGGTAATACGGAGGGTGCAAGCGTTAATCGGAATTACTGGGCGTAAAGCGCACG
+
GGGGGGGGGGGGGGGGGGGGGGGGGGGGGGGGGGGGGGGGGGGGGGGGGGGGGGGGGGGGGGGGGGGGGGGGGGGGGGGGGGGGGGGGGGGGGGGGGGGGGGGGGGGGGGGGGGGGGGGDFGGGGGGGGGGGGGGGGGGGGGGGGGGGGGGGGGGGGGGGGGGGGGGGGGGGGGGGGGGGGGGGFFGGGGGGGGGGGGGGGGGGGGGGGGGGGGGGGGGGGGCGGGGGGFGGGGGGGGGGGGG3
@M03364:276:000000000-BLYN8:1:1101:28366:12309 1:N:0:1
ACTCCTACGGGAGGCAGCAGTAGGGAATCTTCCACAATGGACGAAAGTCTGATGGAGCAACGCCGCGTGAGTGAAGAAGGTTGTCGGATCGTAAAACTCTGTTGTTGGAGAAGAACGTATTTGATAGTAACTGATCAGGTAGTGACGGTATCCAACCAGAAAGCCACGGCTAACTACGTGCCAGCAGCCGCGGTAATACGTAGGTGGCAAGCGTTGCCCGGATTTATTGGGCGTAAAGCGAGCG
+
FFFGGGFGDGGEFFECFGGCAFGGGGGGGGGGGGGGGFG@EDGFGGGFFGGGDGGG<EFFGGEGGGGCFCFGGGG9FGFFEF,BFGGBBEGGGGGGGEC9EFFFGG@CF?FGFG88C4<BFEGGAFEFFEFGF,CE?DCA,,CADFGCCF7B==FA+6@FGGDFGGCGGCFE@F9=EEGCF@,BC,2>>:5EEG87<CECC?2*6BF>BFCCC:8C*=?CECE5@E<;C?FFGG5/7CFDGGC5
@M03364:276:000000000-BLYN8:1:1101:18504:12309 1:N:0:1
ACTCCTACGGGAGGCAGCAGTAGGGAATCTTCGGCAATGGGGGCAACCCTGACCGAGCAACGCCGCGTGAGTGAAGAAGGTTTTCGGATCGTAAAACTCTGTTGTTAGAGAAGAACGTTAAGTAGAGTGGAAAGTTACTTAAGTGACGGTATCTAACCAGAAAGGGACGGCTAACTACGTGCCAGCAGCCGCGGTAATACGTAGGTCCCAAGCGTTGTCCGGATTTATTGGGCGTAAAGCGAGC
+
FGFFFGGGGGGEGGGGGGGGGFGGGGGGGFGGGGGGDGFGGGDGGGGGGGFGGGGCE@FFFGFGGGGFFEGFFCFFGGGGF,<D9@FC=FGGGGGGGD<FGGCFFGGGFFGGGGGGGDFFFFDFG<FDEDGFGGGGGGGFGGGFFGGGGGGGGGGGGGGGGGGGFEGGGGGGGGGGGGGFFG7EFFGGGCCEGGGGGGGF>CFGGGFCFFFFGGEGGGGFEGGGGFEGFFGGGGGEGGGGGGG5
@M03364:276:000000000-BLYN8:1:1101:6253:12325 1:N:0:1
ACTCCTACGGGAGGCAGCAGTAGGGAATCTTCGGCAATGGGGGCAACCCTGACCGAGCAACGCCGCGTGAGTGAAGAAGGTTTTCGGATCGTAAAACTCTGTTGTTAGAGAAGAACGTTAAGTAGAGTGGAAAGTTACTTAAGTGACGGTATCTAACCAGAAAGGGACGGCTAACTACGTGCCAGCAGCCGCGGTAATACGTAGGTGGCAAGCGTTGTCCGGATTTATTGGGCGTAAAGCGAGC
+
GGGGGGGGGGGGGGGGGGGGGGGGGGGGGGFGGGGGGGGGD:FGGGGGGCFGGGEFGGGGGGDEGEGFGCGGGGFFGGGGEFGGGGGEBCFGFFGGGGGGGGFGGFGGGGGGFFGGGFGGGGGGGGGFFFE9DCGGFFF<E@FGFFFFGGFDFCFCCCFFGF:BFCC:>7EGEFGFCFGFGGCG<BEFGGE*BECEEGGGG9CFG9CFCCCFFG*?E:C::C*2;EFEFFC=5D*:CFF=DGG)
@M03364:276:000000000-BLYN8:1:1101:17817:12325 1:N:0:1
ACTCCTACGGGAGGCAGCAGTGGGGAATATTGCACAATGGGCGCAAGCCTGATGCAGCCATGCCGCGTGTATGAAGAAGGCCTTCGGGTTGTAAAGTACTTTCAGCGAGGAGGAAGGCGTTGTGGTTAATAACCGCAGCGATTGACGTTACTCGCAGAAGAAGCACCGGCTAACTCCGTGCCAGCAGCCGCGGTAATACGGAGGGTGCAAGCGTTAATCGGAATTACTGGGCGTAAAGCGCACG
+
GGGGGGGGGGGGGGGGGGGGGGGGGGGGGGGGGGGGGGGGGGDGGGGGGGGGGGGGFGGGGGGGGGGGGGGGGGGGGGGGGGGGGGGGGGGGGGGGGGGGFGGGGGGCFGGGGGGGGFGGGGGGDGGFFFGGGFGFFGGGGGGGFDEGGGGGGGDGFEGGGCC7AFGGDGCGGGGGGGGG7FGFCGGGGGGCDGGGGGGGGGGGGGGGGGGGGGGGGGGGGGEGGGGGFGGGGDCGGGCDGC<C
@M03364:276:000000000-BLYN8:1:1101:17558:12336 1:N:0:1
ACTCCTACGGGAGGCAGCAGTGGGGAATATTGCACAATGGGCGCAAGCCTGATGCAGCCATGCCGCGTGTATGAAGAAGGCCTTCGGGTTGTAAAGTACTTTCAGCGAGGAGGAAGGCGTTGTGGTTAATAACCGCAGCGATTGACGTTACTCGCAGAAGAAGCACCGGCTAACTCCGTGCCAGCAGCCGCGGTAATACGGAGGGTGCAAGCGTTAATCGGAATTACTGGGCGTAAAGCGCACG
+
GGGGGGGGDGGGGGGGGGFGGGGGGGGGGGGGGGGGGGGGGFGGGGDGGGGGGGDDFGGGGGGGGGGGGEGGGGGGGGGGGGGGGGGGGGGGFCFGGGGGGGGGGGE>FEGGGDGDEFCGDGFGGGGFGGGFGFGGGGGGGGGG<FCFFGGGGGGDG:F:CAFGGGGGGGGDDGFDCBFCCC@FDGGGGEGGDGEGGGDCE5CEEGGGGGGFGGGGDGFFG88EFCFFFFGGGGCC*::CDG3)
@M03364:276:000000000-BLYN8:1:1101:15355:12341 1:N:0:1
ACTCCTACGGGAGGCAGCAGTGGGGAATATTGGACAATGGGCGAAAGCCTGATCCAGCCATGCCGCGTGTGTGAAGAAGGTCTTCGGATTGTAAAGCACTTTAAGTTGGGAGGAAGGGCATTAACCTAATACGTTAGTGTTTTGACGTTACCGACAGAATAAGCACCGGCTAACTCTGTGCCAGCAGCCGCGGTAATACAGAGGGTGCAAGCGTTAATCGGAATTACTGGGCGTAAAGCGCGCG
+
GGGGGGGGGGGGGGGGGGGGGGGGGGGGGGGGGGGGGGGGGGGGGGGGGGGGGGGGGGGGGGGGGGGGGGGGGGGGGGGGGGGGGGGGGGGGGGGGGGGGGGGGGGFGGGGGGGGGGGGGGGGGGGGGGGGGGEFGGGGGGGGGGGGGGGGGGGGGGGGGGGGGGGGGGGGGGGGGGGGGGGGGGGGGGGGGGGGGGGGGGGGGGGGGGGGGGGGGGGGGGGGGGGGGGGGFGGGGGGGGGGGD
@M03364:276:000000000-BLYN8:1:1101:8845:12384 1:N:0:1
ACTCCTACGGGAGGCAGCAGTGGGGAATATTGGACAATGGGCGAAAGCCTGATCCAGCCATGCCGCGTGTGTGAAGAAGGCCTTCGGGTTGTAAAGTACTTTCAGCGAGGAGGAAGGCGTTGTGGTTAATAACCGCAGCGATTGACGTTACTCGCAGAAGAAGCACCGGCTAACTCCGTGCCAGCAGCCGCGGTAATACGGAGGGTGCAAGCGTTAATCGGAATTACTGGGCGTAAAGCGCACG
+
GGGGGGGGGGGGGGGGGGGGGGGGGGGGGGGGGGGGGGGGGGGGGGGGGGGGGGGGGGGGFGGGGGGGGGGGGGGGGGGGGGGGGGGGGGGGGGGGGGGGGGGGGGGGGGGGGGGGGGGGGGGGGGGGGGGGGGGGGGGGGGGGGGGGGGGGGGGGGGGGGGGGGGCGGGGGGGGGG8BCEGGGGGGGGGGGGGGGGGGGGGGGGGGGGGGGGGGGGGGGGGGGGGGGGGGGGGGGFGGGGGGC
@M03364:276:000000000-BLYN8:1:1101:6228:12387 1:N:0:1
ACTCCTACGGGAGGCAGCAGTAGGGAATCTTCGGCAATGGGGGCAACCCTGACCGAGCAACGCCGCGTGAGTGAAGAAGGTTTTCGGATCGTAAAACTCTGTTGTTAGAGAAGAACGTTAAGTAGAGTGGAAAGTTACTTAAGTGACGGTATCTAACCAGAAAGGGACGGCTAACTACGTGCCAGCAGCCGCGGTAATACGTAGGTCCCAAGCGTTGTCCGGATTTATTGGGCGTAAAGCGAGC
+
GGGGGGGGGGGGGGGGGGGGGGGGGGGGGGGGGGGGGGGGGGGGGGGGGGGGGGGGGGGGGGGGGGGGGGGGGGGGGGGGGGGGGGGGGGGGGGGGGGGGGGGGF8FGGGGGGGGFGFGGGGFGGGGGGGGGGGGGGCGFGGGGGGGGGGGCGGFCG>FGFGGGGGGGGGGGGGGGGGGGFGGGGDFGGGGGGGCEGGGGGGGGG?9FFGGFGGGDGGGGGGGGGGCEC:CCFCCEGGGDDDG<
@M03364:276:000000000-BLYN8:1:1101:1978:12397 1:N:0:1
ACTCCTACGGGAGGCAGCAGTAGGGAATCTTCGGCAATGGGGGCAACCCTGACCGAGCAACGCCGCGTGAGTGAAGAAGGTTTTCGGATCGTAAAACTCTGTTGTTAGAGAAGAACGTTAAGTAGAGTGGAAAATTACTTAAGTGACGGTATCTAACCAGAAAGGGACGGCTAACTACGTGCCAGCAGCCGCGGTAATACGTAGGTCCCAAGCGTTGTCCGGATTTATTGGGCGTAAAGCGAGG
+
DFGGGGGGGGGGGGCGGGGGGGGGGGGGGGGGGGBFFGGGGGGGGGGFGGFGF?FFGGGGGGFGGBF@F@FCFFFGGGFGFGGDFGGFGGFGGGGGGGGGGGGGGGGGGGGGGFGFG7>CFFC9D9DFCFB<=8FFGFCGFAFFFFFFE@<DCFCEFDFFFFGEGGGGC<>CF@?EFFFGGGCFFCEGG5::EGGG8CFFC?CFGGG?8CFGGGAEEEGFCEGGG6C9CGGE49:CG3>775C)
@M03364:276:000000000-BLYN8:1:1101:11054:12412 1:N:0:1
ACTCCTACGGGAGGCAGCAGTGGGGAATATTGGACAATGGGCGAAAGCCTGATCCAGCCATGCCGCGTGTGTGAAGAAGGTCTTCGGATTGTAAAGCACTTTAAGTTGGGAGGAAGGGCATTAACCTAATACGTTAGTGTTTTGACGTTACCGACAGAATAAGCACCGGCTAACTCTGTGCCAGCAGCCGCGGTAATACAGAGGGTGCAAGCGTTAATCGGAATTACTGGGCGTAAAGCGCGCG
+
GGGGGGGGGGGGGGGGGGGGGGGGGGGGGGGGGGGGGGGFGGGGGGGGGGGGGFGGGGGGGGGGGGGGGGGGGGGGGGGGGGGGGGGGGGGGGGGGGEGGGGGFGFGGGGGFGGGGG7CFFGGGFCGG8FFFGGGGGGGGGGGGEFGFGGCFGGEGGGFGGGGGGGDGGGGGEGGEFGGGGGGGGFDF@>CEDEEGGGGFCFFFGGGGGGCGGGGGG7CFC8CCGDFGDGCGG7:CCFCGDDCD
@M03364:276:000000000-BLYN8:1:1101:29119:12417 1:N:0:1
ACTCCTACGGGAGGCAGCAGTAGGGAATCTTCGGCAATGGGGGCAACCCTGACCGAGCAACGCCGCGTGAGTGAAGAAGGTTTTCGGATCGTAAAACTCTGTTGTTAGAGAAGAACGTTAAGTAGAGTGGAAAGTTACTTAAGTGACGGTATCTAACCAGAAAGGGACGGCTAACTACGTGCCAGCAGCCGCGGTAATACGTAGTTCCCAAGCGTTGTCCGGATTTATTGGGCGTAAAGCGAGC
+
FGFG<FGGGGGGGGGGGGGGGGFGGGGGGGGGGGGGGGGGGGGGGGG@FGGGGFEGGEGFGGGGGGGGGGGGGGGGGGGGFGG<FGGDGGGGGGGGGGGGEG,EFFGGGGGGGGGFG>DGGGGGGEFDFFGFD<3@BFGFAFGCGD<FE>FCGGGGGGGGGGFECEC7FGGGECFFGGCGGGGGGFGGGFEGGGGGDCFEFFGC*?9B:@FGGGGGEEGGGE8*A?FG+09:5DEGGGGCDDGD
@M03364:276:000000000-BLYN8:1:1101:19920:12418 1:N:0:1
ACTCCTACGGGAGGCAGCAGTGGGGAATATTGCACAATGGGCGCAAGCCTGATGCAGCCATGCCGCGTGTATGAAGAAGGCCTTCGGGTTGTAAAGTACTTTCAGCGAGGAGGAAGGCATTAAGGTTAATAACCTTGGTGATTGACGTTACTCGCAGAAGAAGCACCGGCTAACTCCGTGCCAGCAGCCGCGGTAATACGGAGGGTGCAAGCGTTAATCGGAATTACTGGGCGTAAAGCGCACG
+
GGGGGGGGGGGGGGGGGGGGGGGGGGGGGGGGGGGGGGGGGGGGGGGGGGGGGGGGGGGGGGGGGGGGGGGGGGGGGGGGGGGGGGGGGGGGGGGGGGGGGGGGGGGGGGGGGGGGGGGGGGGGGGGGFGGGGGGGGGFGCGGGGGGGGGGGGGGGGDGGGGGGGGGGGGGGGGGGGGFGDGFGGGGGGGGGGGGGCFGFEGGGGGGGGGGGGGGGGGGGGGGGGGGG?FGGGGGGGCGGCDD/
@M03364:276:000000000-BLYN8:1:1101:20867:12434 1:N:0:1
ACTCCTACGGGAGGCAGCAGTAGGGAATCTTCCACAATGGACGCAAGTCTGATGGAGCAACGCCGCGTGAGTGAAGAAGGTTTTCGGATCGTAAAACTCTGTTGTTGGAGAAGAACGTATTTGATAGTAACTGATCAGGTAGTGACGGTATCCAACCAGAAAGCCACGGCTAACTACGTGCCAGCAGCCGCGGTAATACGTAGGTGGCAAGCGTTGTCCGGATTTATTGGGCGTAAAGCGAGCG
+
GGGGGGGGGGGGGGGGGGGGGGGGGGGGGGGGGGGGGGGGGGGGGEGFFGGGGGGGGGGGGGGGGGEFGGGGFGGGGGGGGGGGGGGGGGGGGGFFGGGGGGFGGGGGGGGGGGGGGGGGGGGGGGGGGGGGGGGGGGFFGGGGFGGGGGGGGGGGGGGGGGGGGGGGGGGGGGGGGGGGGGGGGGGGGGGGGGCEGGGGGGGGGGGGGGGGGGGGGGGGGGGGFGGGGGGDDGGGGGGGGGGD
@M03364:276:000000000-BLYN8:1:1101:20440:12436 1:N:0:1
ACTCCTACGGGAGGCAGCAGTGGGGAATATTGCACAATGGGCGCAAGCCTGATGCAGCCATGCCGCGTGTATGAAGAAGGCCTTCGGGTTGTAAAGTACTTTCAGCGAGGAGGAAGGCATTAAGGTTAATAACCTTAGTGATTGACGTTACTCGCAGAAGAAGCACCGGCTAACTCCGTGCCAGCAGCCGCGGTAATACGGAGGGTGCAAGCGTTAATCGGAATTACTGGGCGTAAAGCGCACG
+
GGGGGGGGGGGGGGGGGGGGGGGGGGGGGGGGGGGGGGGGGGGGGGGGGGGFFGGGGGGGGGGGGGGGGGGGGGGGGFGGGGGFGFGGGGGGGGGGGGGGGGGGGGGGGGEEGGGGGGGGEFGGGGGGGGGGGGGGGGGGGGGGGGGGGGGGGGGGGGGGGGGGGGEEGGGGGGGGGGGGGGGGGGGGFEGGEGGGGGGGEGGGGGGGGGGGGGGGGGGGGEEFGGGGCCC=DGG5<FFGGG)9
@M03364:276:000000000-BLYN8:1:1101:24344:12470 1:N:0:1
ACTCCTACGGGAGGCAGCAGTGGGGAATATTGCACAATGGGCGCAAGCCTGATGCAGCCATGCCGCGTGTATGAAGAAGGCCTTCGGGTTGTAAAGTACTTTCAGCGAGGAGGAAGGCATTAAGGTTAATAACCTTAGTGATTGACGTTACTCGCAGAAGAAGCACCGGCTAACTCCGTGCCAGCATCCGCGGTAATACGGAGGGTGCAAGCGTTAATCGGAATTACTGGGCGTAAAGCGCACG
+
EGFFFGGFEGFBFGGGGGFGFAFGGEEGCGGGGFFAFDGEGGGGDEGGFFFEFGGGFGGGGGGGGGGGGCEGFDGGFGGGGGGGGGEGFGGGFCGGGGGGGGFFFGG>FGBGC+94?EFGGCEGGGGCGFEGGGFFGFFFFGCGGGGGGGGDFGG7F@CFCGGGGGCGGGGEFAGFGGGG>>CFGGGG8CGGGEGGFGGGEEEEGGGGGFGGGGCEGGGGDC8CFG9CF<EGD<EE5>CDGDG7
@M03364:276:000000000-BLYN8:1:1101:11151:12497 1:N:0:1
ACTCCTACGGGAGGCAGCAGTGGGGAATATTGCACAATGGGCGCAAGCCTGATGCAGCCATGCCGCGTGTATGAAGAAGGCCTTCGGGTTGTAAAGTACTTTCAGCGAGGAGGAAGGCATTAAGGTTAATAACCTTAGTGATTGACGTTACTCGCAGAAGAAGCACCGGCTAACTCCGTGCCAGCAGCCGCGGTAATACGGAGGGTGCAAGCGTTAATCGGAATTACTGGGCGTAAAGCGCACG
+
GGGGGGGGGGGGGGGGGGGGGGGGGGGGGGGGGGGGGGGGGGGGGGGGGGGGGGGGGGGGGGGGGGGGGGGGGGGGGGGGGGGGGGGGGGGGGGGGFGGGGGGGGGGGGGGGGGGGGGGGGG9FFGGGGGGGGGDGFGGGGGGGGGGGGGGGGGGGGGGGGGGFGGGGGGGGGGGGGGGGGGGFCGGGGGDGGGGGGGGFGGEGGGGGGGGGGGGGGGGGGGGGGGGDGGGGGGGGGGGGGGD3
@M03364:276:000000000-BLYN8:1:1101:23638:12499 1:N:0:1
ACTCCTACGGGAGGCAGCAGTGGGGAATATTGCACAATGGGCGCAAGCCTGATGCAGCCATGCCGCGTGTATGAAGAAGGCCTTCGGGTTGTAAAGTACTTTCAGCGAGGAGGAAGGGGATGTGGTTAATAACCGCATTCATTGACGTTACTCGCAGAAGAAGCACCGGCTAACTCCGTGCCAGCAGCCGCGGTAATACGGAGGGTGCAAGCGTTAATCGGAATTACTGGGCGTAAAGCGCACG
+
GGGGGGGGGGGGGGGGGGGGGGGGGGGGGGGGGGGGGGGGGGGGGGGGGGGGGGGGGGGGGGGGGGGGGGGGGGFGGGGGGGGGGGGGGGGGGGGGGGGGFGGGGGGGGGFGGGGGGGGGGGGGGGGGGGGGGGGGGGGGGGGGGGGGGGGGGGGGGGGGGGGGGGGGGGGGGGGGGGGGGGFGGGGGGGGGGGGGGGGG>CGGGGGEGGFFEGGGGGGGGGGGGGGGGGGGGGGGGF75<DG5
@M03364:276:000000000-BLYN8:1:1101:2494:12508 1:N:0:1
ACTCCTACGGGAGGCAGCAGTAGGGAATCTTCGGCAATGGGGGCAACCCTGACCGAGCAACGCCGCGTGAGTGAAGAAGGTTTTCGGATCGTAAAACTCTGTTGTTAGAGAAGAACGTTAAGTAGAGTGGAAAGTTACTTAAGTGACGGTATCTAACCAGAAAGGGACGGCTAACTACGTGCCAGCAGCCGCGGTAATACGTAGGTCCCAAGCGTTGTCCGGATTTATTGGGCGTAAAGCGAGC
+
GGGGGGGGGDEGGGGGGGGGGGGGGGGGGGGGGGGGGGGGGGGDEGGGGGDFFGGGGGGGGGGGGGGFEGGFFGGGGGGGFGGGGGGGGGGGGGGGGGGGGGGGGGGGGGGFGGGGGGGGGGGGFGGGGGGGGGGGGGGFGGGGFGGGGGGGGGGGGGGGFGGG7FGGGGGGGGGGGGGGGGGGGGGGGGGGGGGGGGGGGGGGGGGDFGGGGGGGGGGGGEC*;+CGGCF5CCEGGGGGDDGD
@M03364:276:000000000-BLYN8:1:1101:5689:12509 1:N:0:1
ACTCCTACGGGAGGCAGCAGTGGGGAATATTGCACAATGGGCGCAAGCCTGATGCAGCCATGCCGCGTGTATGAAGAAGGCCTTCGGGTTGTAAAGTACTTTCAGCGAGGAGGAAGGCATTAAGGTTAATAACCTTGGTGATTGACGTTACTCGCAGAAGAAGCACCGGCTAACTCCGTGCCAGCAGCCGCGGTAATACGGAGGGTGCAAGCGTTAATCGGAATTACTGGGCGTAAAGCGCACG
+
GGGGGGGGGGGGGGGGGGGGGGGGGGGGGGGGGGGGGGGGGGGGGGGGGGGGGGGGGGGGGGGGGGGGGGGGGGGGGGGGGGGGGGGGGGGGGGGGGGGGGGGGGGGGGGGGGGGGGGGGGGGGGGGGGGGGGGGGGGGGGGGFGGGGGGGGGGGGGGGGGGGGGGGGGGGGGGGGGGGGGGGGGGGGGGGGGGGGGGGGGGGGGGGGGGGGGGGGGGGGGGGGGGGGGGGGGGGGGGGGGGGD
@M03364:276:000000000-BLYN8:1:1101:10748:12521 1:N:0:1
ACTCCTACGGGAGGCAGCAGTGGGGAATATTGCACAATGGGCGCAAGCCTGATGCAGCCATGCCGCGTGTATGAAGAAGGCCTTCGGGTTGTAAAGTACTTTCAGCGAGGAGGAAGGCATTAAGGTTAATAACCTTAGTGATTGACGTTACTCGCAGAAGAAGCACCGGCTAACTCCGTGCCAGCAGCCGCGGTAATACGGAGGGTGCAAGCGTTAATCGGAATTACTGGGCGTAAAGCGCACG
+
GGGGGGGGGGGGGGGGGGGGGGGGGGGGGGGGGGGGGGGGGGGDGGGGGGGGGGGGGGGGGGGGGGGGGGGGGGGGGGGGGGGGGGGGFGGGGGGGGGGGGGGGGGGFGGGEGGGGGGGFGGGGGGGFGGGGGGGGGGFFGGGGGGGGGGGGGGGGGGGGGGGGGGGGGGGGGGGGGGFGGGGGGGGGGGDGGGGGGGGGGGGGGGGGGFGGGEGDFGGGGGEGGGGGGGGGGGGG<GGGGGGC
@M03364:276:000000000-BLYN8:1:1101:19488:12525 1:N:0:1
ACTCCTACGGGAGGCAGCAGTAGGGAATCTTCGGCAATGGGGGCAACCTTGACCGAGCAACGCCGCGTGAGTGAAGAAGGTTTTCGGATCGTAAAACTCTGTTGTTAGAGAAGAACGTTAAGTAGAGTGGAAAATTACTTAAGTGACGGTATCTAACCAGAAAGGGACGGCTAACTACGTGCCAGCAGCCGCGGTAATACGTAGGTCCCAAGCGTTGTCCGGATTTATTGGGCGTAAAGCGAGC
+
GGGGGGGGGGGGGGGGGGGGGGGGGGGGGGGGGGGGGGGGGGGGGGGGGGGGGGGGGGGGGGGGGGGGGGGGGGGGGFGGGGGGGGGGGGGGGF7FFGGGGGGGGGGGGGGGGGGGGGGGGGGGGCGGGGGGGGGGGGGGGGGGDGGGGGGGGGGGGGGGFFGGGGFGGGGGGGGGGGGGGGGGFGGGGGGGGG>EGGGGGFGGGGGGGGGFGGGGGGGGGGEE5A7EGGGGGGGGGGGFGGG3
@M03364:276:000000000-BLYN8:1:1101:10871:12538 1:N:0:1
ACTCCTACGGGAGGCAGCAGTAGGGAATCTTCGGCAATGGGGGCAACCCTGACCGAGCAACGCCGCGTGAGTGAAGAAGGTTTTCGGATCGTAAAACTCTGTTGTTAGAGAAGAACGTTAAGTAGAGTGGAAAGTTACTTAAGTGACGGTATCTAACCAGAAAGGGACGGCTAACTACGTGCCAGCAGCCGCGGTAATACGTAGGTCCCAAGCGTTGTCCGGATTTATTGGGCGTAAAGCGAGC
+
GGGGGGGGGGGGGGGGGGGGGGGGGGGGGGGGGGGGGGGCGGGGGGGGGGGGGGGGGGDGGGGGGGGGGGGDEGGGGGGGGGEGGGGGGGGGGGGFGGGGGGGGGGGGGGGGGGGGGGGGGGGGFCGGGGGGGGGGGGGGGGGGGGGGDFGGGGGGGCFFGGGGFGGGGGGGGGGGGGGGGGGGGGGFGFGGGGGGGGGGGFGGGGGGGGGGGGGGGGGGGGGEEGGGCFGGGGGGGGGCC7D<
@M03364:276:000000000-BLYN8:1:1101:8648:12539 1:N:0:1
ACTCCTACGGGAGGCAGCAGTGGGGAATATTGGACAATGGGCGAAAGCCTGATCCAGCCATGCCGCGTGTGTGAAGAAGGTCTTCGGATTGTAAAGCACTTTAAGTTGGGAGGAAGGGCATTAACCTAATACGTTAGTGCTTTGACGTTACCGACAGAATAAGCACCGGCTAACTCTGTGCCAGCAGCCGCGGTAATACAGAGGGTGCAAGCGTTAATCGGAATTACTGGGCGTAAAGCGCGCG
+
GGGGGGGGGGGGGGGGGGGGGGGGGGGGGGGGGGGGGGGGGGGGGGGGGGGGGGGGGGGGGGGGGGGGGGGGGGGGGGGGGGGGGGGGGGGGGGGGGGGGGGGGGGGGGGGGGGGGGGGGGGGGFGGGFFGGGGGGGGGGGGGGGGGGGGGGGGGGGGGGGGGGGGGGGGGGGGGGGGGGGGGGGGGGDGGGGGGGGGGGGGGGGGGGGGGGGGGGGGGGGGGGGGGGGGGCGDCEGGGGGGGG
@M03364:276:000000000-BLYN8:1:1101:12219:12566 1:N:0:1
ACTCCTACGGGAGGCAGCAGTAGGGAATCTTCGGCAATGGACGAAAGTCTGACCGAGCAACGCCGCGTGAGTGAAGAAGGTTTTCGGATCGTAAAACTCTGTTGTCAGAGAAGAACAAGGGTGAGAGTGGAAAGTTCACCCCTTGACGGTATCTGACCAGAAAGCCACGGCTAACTACGTGCCAGCAGCCGCGGTAATACGTAGGTCCCAAGCGTTGTCCGGATTTATTGGGCGTAAAGCGAGC
+
GGGGGGGGGGGGGGGGGGGGGGGGGGGGGGGGGGGGGGGGGGGGGGGGGGGGGGGGGGGGGGGGGGGGGGGGGGGGGGGGGGGGGGGGGGGGGGGGGGGGGGGGGGGGGGGGGGGGGGGGGGGGGGGGGGGGGGGGFEGGGGGGGGGGGGGGGGGGGFGGGGGGGCGGGGCGGGGGGGDC:CFGGGGGF5EGGGGGGGGGGEGGGGGGGFFGGGGGGGGFGGGGGFFGGGGFG<EGGGFFGGG5
@M03364:276:000000000-BLYN8:1:1101:9589:12582 1:N:0:1
ACTCCTACGGGAGGCAGCAGTAGGGAATCTTCGGCAATGGGGGCAACCCTGACCGAGCAACGCCGCGTGAGTGAAGAAGGTTTTCGGATCGTAAAACTCTGTTGTTAGAGAAGAACGTTAAGTAGAGTGGAAAGTTACTTAAGTGACGGTATCTAACCAGAAAGGGACGGCTAACTACGTGCCAGCAGCCGCGGTAATACGTAGGTCCCAAGCGTTGTCCGGATTTATTGGGCGTAAAGCGAGC
+
GGGGGGGGGGGGGGGGGGGGGGGGGGGGGGGGGGGGGGGGGGGGGGGGGGGGGGGGGGGGGGGGGGGGGGGGGGGGGGGGGGGGGGGGGGGGGGGGGGGGGGGGGGGGGGGGGGGGGGGGFGFGGGGGGGGGGGGGGGGGGGGGGGGGGGGGGGGGGGGGGGGGGGGGGGGGGGGFGGGGGGGGGGGGGGGGGGGGGGGGGGGGGGGGGGGGFGGGGGFGGGGGCGGGGGGGGDGGGGGGGDG7
@M03364:276:000000000-BLYN8:1:1101:12841:12606 1:N:0:1
ACTCCTACGGGAGGCAGCAGTGGGGAATATTGCACAATGGGCGCAAGCCTGATGCAGCCATGCCGCGTGTATGAAGAAGGCCTTCGGGTTGTAAAGTACTTTCAGCGAGGAGGAAGGCATTAAGGTTAATAACCTTGGTGATTGACGTTACTCGCAGAAGAAGCACCGGCTAACTCCGTGCCAGCAGCCGCGGTAATACGGAGGGTGCAAGCGTTAATCGGAATTACTGGGCGTAAAGCGCACG
+
GGGGGGGGGGGGGGGGGGGGGGGGGGGGGGGGGGGGGGGGGGGGGGGGGGGGGGGGGGGGGGGGGGGFGGGGGGGGGGGGGGGFGGGGGGGGGGGGGGGGGGGGGGGGGGGGGGGGGGGGGGGGGGGGGGGGCFFGGGFGGGGGGGGGGGGGGGGGGGGGGGGGGGGGDGGGGGGGGGGGGGGFGGGGGGGGGGCGFGGGGGGGGGGGGGGGGGG=FGGGGGGGGGGGGGFGGGGGGGGGGGGD
@M03364:276:000000000-BLYN8:1:1101:29219:12622 1:N:0:1
ACTCCTACGGGAGGCAGCAGTGGGGAATATTGCACAATGGGCGCAAGCCTGATGCAGCCATGCCGCGTGTATGAAGAAGGCCTTCGGGTTGTAAAGTACTTTCAGCGAGGAGGAAGGCATTAAGGTTAATAACCTTAGTGATTGACGTTACTCGCAGAAGAAGCACCGGCTAACTCCGTGCCAGCAGCCGCGGTAATACGGAGGGTGCAAGCGTTAATCGGAATTACTGGGCGTAAAGCGCACG
+
FGGGGGFGGGCFGGGG@FEGGGGGDGGFGGGGGGG9FFFGCFCGGGGGGGFGG9FGDFGFFFGFGGGGGGGGGGFGGGGGGGGGGFGFGGEGGGGGGGGGGGDGGGGG:CEEGGGGGGFGGGCDGEFGGGGGG@AGGGGFGFDAFGGG@CFFGGGGGGGGGGGGFFGGGGGGGGGF7EGGDFFGGGGGFGGDEGGGGGFFE>>EGGDEGGGGGG=EGGDFGGGGGGGGGFGDDC5CFGG<DGG3
@M03364:276:000000000-BLYN8:1:1101:10053:12628 1:N:0:1
ACTCCTACGGGAGGCAGCAGTAGGGAATCTTCCACAATGGACGAAAGTCTGATGGAGCAACGCCGCGTGAGTGAAGAAGGGTTTCGGCTCGTAAAGCTCTGTTGTTAAAGAAGAACGTGGGTGAGAGTAACTGTTCACCCAGTGACGGTATTTAACCAGAAAGCCACGGCTAACTACGTGCCAGCAGCCGCGGTAATACGTAGGTGGCAAGCGTTATCCGGATTTATTGGGCGTAAAGCGAGCG
+
GGGGGGGGGGGGGGGGGGGGGGGGGGGGGGGGGGGGGGGGGGGGGGGGGFGGGGGGGGGGGGGGGGGGGGGFGGGGGGGGGGGGGGGGGGGGGGGGGGGGGGGGGGGGGGGGGGGGGGGGGCEGGGGGGGGGGGCFFFAFFGGGFGGGGGGGGGGGFGGGGGGGGGGGGGGG7FGGGGGGGGGGCDGGGGGGGGGGGGGGGGG>FFGGGGFGGGEGGGGGGGCEF7EGGCGGGGEGCGGDDGGG
@M03364:276:000000000-BLYN8:1:1101:15283:12639 1:N:0:1
ACTCCTACGGGAGGCAGCAGTGGGGAATATTGCACAATGGGCGCAAGCCTGATGCAGCCATGCCGCGTGTATGAAGAAGGCCTTCGGGTTGTAAAGTACTTTCAGCGAGGAGGAAGGCGTTGTGGTTAATAACCGCAGCGATTGACGTTACTCGCAGAAGAAGCACCGGCTAACTCCGTGCCAGCAGCCGCGGTAATACGGAGGGTGCAAGCGTTAATCGGAATTACTGGGCGTAAAGCGCACG
+
GGGGGGGGGGGGGGGGGGGGGGGGGGGGGGGGGGGGGGGGGGGGGGGGGGGGGGGGGGGGGGGGGGGGGGGGGGGGGGGGGGGGGGGGGGGGGGGGGGGGGGGGGGGGGGGGGGGGGGGGGGGGGGGGGGGGGGGGGGGGGGGGGGGGGGGGGGGGGGGGGGGGGGGGGGGGGGGGGGGGGGGGGGGGGGGGGGGGGGGGGGGGGGGGGGGGGGGGGGGGGGEGGFFGGGGGGGGGGGGGGGGC
@M03364:276:000000000-BLYN8:1:1101:29424:12643 1:N:0:1
ACTCCTACGGGAGGCAGCAGTAGGGAATCTTCGGCAATGGGGGCAACCCTGACCGAGCAACGCCGCGTGAGTGAAGAAGGTTTTCGGATCGTAAAACTCTGTTGTTAGAGAAGAACGTTAAGTAGAGTGGAAAATTACTTAAGTGACGGTATCTAACTAGAAAGGGACGGCTAACTACGTGCCAGCAGCCGCGGTAATACGTAGGTCCCAAGCGTTGTCCGGAGTTATTGGGCGTAAAGCGAGC
+
GFFGGCEFGGGGGGGGGGGGFGADFGGGGCFEG@FGEGGGF@F:FGD,BE@F@F@FCGDGGGE:FFGGGGEDFG<FFF8FF,BFEEGGG++BFGFGGGCFDGGG=FGF,CED4>F3>=DGE,:,8,ACF+33,BFGGAFEF9DD<9F<C<<<@D<F,,8CB,3F,@F*F7F:FE8FGCC:2==;@D6@@,4***=8;CFGG9:F*?9989FEFB*12:A+7?C*;C9FG79*7C:E/*2?CDGC
@M03364:276:000000000-BLYN8:1:1101:21875:12662 1:N:0:1
ACTCCTACGGGAGGCAGCAGTGGGGAATATTGCACAATGGGCGCAAGCCTGATGCAGCCATGCCGCGTGTATGAAGAAGGCCTTCGGGTTGTAAAGTACTTTCAGCGAGGAGGAAGGCATTAAGGTTAATAACCTTAGTGATTGACGTTACTCGCAGAAGAAGCACCGGCTAACTCCGTGCCAGCAGCCGCGGTAATACGGAGGGTGCAAGCGTTAATCGGAATTACTGGGCGTAAAGCGCACG
+
GGGGGGGGGGGGGGGGGGGGGGGGGGGGGGGGGGGGGGGGGGGGGGGGGGGGGGGGGGGGGGGGGGGGGGGGGGGGGGGGGGGGGGGGGGGGGGGGFGGGGGGGGGGGGGGGGGGGGGGGGGGGGGGFGGGGGGGGGGGGGGGGGGGGGGGGGGGEEGGDGGGGGGGGGGGGGGGGFGGGGGGGGGGGGGGGGGGGGGGGGGGGGGGGGGGGDGGGGGGGGGECEGGFCGGGGGGGGGGGGDD5
@M03364:276:000000000-BLYN8:1:1101:3775:12719 1:N:0:1
ACTCCTACGGGAGGCAGCAGTAGGGAATCTTCGGCAATGGGGGCAACCTTGACCGAGCAACGCCGCGTGAGTGAAGAAGGTTTTCGGATCGTAAAACTCTGTTGTTAGAGAAGAACGTTAAGTAGAGTGGAAAATTACTTAAGTGACGGTATCTAACCAGAAAGGGACGGCTAACTACGTGCCAGCAGCCGCGGTAATACGTAGGTCCCAAGCGTTGTCCGGATTTATTGGGCGTAAAGCGAGC
+
GGGGGGGGGGGGGGGGGGGGGGGGGGGGGGGGGGGGGGGGGDGGGGGGGGGGGGGGGGGGGGGGGGGGGGGGGGGGGGGGGGGGGGGGGGGGGGGGGGGGGGGGGGGGGGGGGGGGGGGGGGGGGGGFFGGFGGGGGGGFGGGGGGGGGGGGGGGGGGGGGGGGGGGGGGGGGGGGGGCFFGGGGGGGGGGGGGGGCEGGGGGGGGGGGGGGGGGGGGGGGGGGGGGGFD6FGDEEGFGGGGD5
@M03364:276:000000000-BLYN8:1:1101:13926:12726 1:N:0:1
ACTCCTACGGGAGGCAGCAGTGGGGAATATTGCACAATGGGCGCAAGCCTGATGCAGCCATGCCGCGTGTATGAAGAAGGCCTTCGGGTTGTAAAGTACTTTCAGCGAGGAGGAAGGCATTAAGGTTAATAACCTTAGTGATTGACGTTACTCGCAGAAGAAGCACCGGCTAACTCCGTGCCAGCAGCCGCGGTAATACGGAGGGTGCAAGCGTTAATCGGAATTACTGGGCGTAAAGCGCACG
+
GGGGGGGGGGGGGGGGGGGGGGGGGGGGGGGGGGGGGGGGGGGGGGGGGGGGGGGGFGGGGGGGGGGGGGGGGGGGGGGGGGGGGGGGGGGGGGGGGGGGGGGGGGGGGGGGGGGGGGGGGGGGGGGGGGGGGGGGGGGGGGGGGGGGGGGGGGGGGGGGGGGGGGGGGGGGGGGGGGGGGGGGGGGGGGGGGGGGGGGGGGGGGGGGGGGGGGGGGGGGDGGGGGGGGGGGGGGGGGGGGGGC
@M03364:276:000000000-BLYN8:1:1101:25439:12728 1:N:0:1
ACTCCTACGGGAGGCAGCAGTGGGGAATATTGGACAATGGGCGAAAGCCTGATCCAGCCATGCCGCGTGTGTGAAGAAGGTCTTCGGATTGTAAAGCACTTTAAGTTGGGAGGAAGGGCATTAACCTAATACGTTAGTGCTTTGACGTTACCGACAGAATAAGCACCGGCTAACTCTGTGCCAGCAGCCGCGGTAATACAGAGGGTGCAAGCGTTAATCGGAATTACTGGGCGTAAAGCGCGCG
+
GGGGGGGGGGGGGGGGGGGGGGGGGGGGGGGGGGGGGFGGGGGGGGGGGGGGGGGGGGGGGGGGGGGGGGGGGGGGGGGGGGGGGGGGGGGGGGGGGGGGGGGGGGFGGGGGGDGCFGGDGFGGGGGGGGGGGGFGEGGGCEFGGGGEGGGFGGGGGGGGGGFGGGGGGGGGGGGFFGGGGGGGGGGFGGGGGEGGGGGGGGGGGGGGGFGGGGDGGGGGGGGGGGGGGGCFGGGGFFGGGGDD
@M03364:276:000000000-BLYN8:1:1101:29070:12746 1:N:0:1
ACTCCTACGGGAGGCAGCAGTAGGGAATCTTCGGCAATGGGGGCAACCCTGACCGAGCAACGCCGCGTGAGTGAAGAAGGTTTTCGGATCGTAAAACTCTGTTGTTAAAGAAGAACGTTAAGTAGAGTGGAAAGTTACTTAAGTGACGGTATCTAAACAGAAAGGGACGGCTAACTACGTGCCAGCAGCCGCGGTAATACGTAGGTCCCAAGCGTTGTCCGGATTTATTGGGCGTAAAGCGAGC
+
GGGGGGGGGGGGGGGGGGGGGGGGGGGGGGGGGGGGGGGGGGGGGGGGGGGGGGGEGGGGGGGEGGGFFDGGGGGGGGGGGFGGGGGDGGFFGFGGGGDGGGGGGCFADGGGGCFGDFGGFF<FFFFEFGGGGGGGGGGGGGGFFCAEGFFFFGGG,@FFGCFGGGGFGG*CFGFFFGGGGFGC8BCFFGGGGGEEEGGGGGGGGGFG>C9F*CCGGGC7CC=EGFGGGGGFGGEE<FFGDGG)
@M03364:276:000000000-BLYN8:1:1101:27569:12746 1:N:0:1
ACTCCTACGGGAGGCAGCAGTAGGGAATCTTCGGCAATGGACGAAAGTCTGACCGAGCAACGCCGCGTGAGTGAAGAAGGTTTTCGGATCGTAAAACTCTGTTGTCAGAGAAGAACAAGGGTGAGAGTGGAAAGTTCACCCCTTGACGGTATCTGACCAGAAAGCCACGGCTAACTACGTGCCAGCAGCCGCGGTAATACGTAGGTGGCAAGCGTTGTCCGGATTTATTGGGCGTAAAGCGAGC
+
GGGGGGGGGGGGGGGGGGGGFGGGGGGGGGGGGGGGGGGGGGGGGGGGGGGGGGGGGGGGGGGFEGGFFGGGGGGGGGGGFGGGGGGGGGGFEDCGGGGGGGGGGGGGGGGGGFGGGGGGGGGGFGGGGGGGGGGGGGGFGGGGGGGGGGGGGGFGGGGGGGGGGGGGGGGGGFGGGFFFFGGGGGGGGGGGGGGGGGGCGGGFDGGGGGFGGGGGGGGGGG=CG6EGGGG5DGGC<FGCDGG)
@M03364:276:000000000-BLYN8:1:1101:26476:12755 1:N:0:1
ACTCCTACGGGAGGCAGCAGTAGGGAATCTTCGGCAATGGGGGCAACCCTGACCGAGCAACGCCGCGTGAGTGAAGAAGGTTTTCGGATCGTAAAACTCTGTTGTTAGAGAAGAACGTTAAGTAGAGTGGAAAGTTACTTAAGTGACGGTATCTAACCAGAAAGGGACGGCTAACTACGTGCCAGCAGCCGCGGTAATACGTAGGTCCCAAGCGTTGTCCGGAGTTATGGGGCGTAAAGCGAGC
+
FGF,ECFGEGG;++6CCFFFFCGGGFGGDFGGGGGEEFGGCFGGDFGCFCFGFGGGGGEEGE7FGGC:BCGGGGAFG@AF<F?<FGEG7EGGEFGGGGG9A,BFGFGG9FG?FFFGG3DFFCFFDGFDDDFFFGFGC<FFFCD7@<,@CBFCFGGCGGGFGGC6,@FGCFGGGGG9<8@BFGCE77?8BFGGGGCGGGGGGFFFGG;<*<C85CEAEGGGGE**;:EC+6EE3D=EDFCCCCG)
@M03364:276:000000000-BLYN8:1:1101:26427:12791 1:N:0:1
ACTCCTACGGGAGGCAGCAGTAGGGAATCTTCGGCAATGGACGAAAGTCTGACCGAGCAACGCCGCGTGAGTGAAGAAGGTTTTCGGATCGTAAAACTCTGTTGTTAGAGAAGAACGACGAGGAGAGTGGAAAGCTCCTCGTGTGACGGTATCTAACCAGAAAGGGACGGCTAACTACGTGCCAGCAGCCGCGGTAATACGTAGGTCCCGAGCGTTGTCCGGATTTATTGGGCGTAAAGCGAGC
+
GGGGGGGGGGGGGEGGGGGGGGGGGFGGGGGGGGGGGGGGGGGGGGGGGGGGGGGGGGGGGGGGGGGGGFGGGGGGGGFGDGGGGGGGGGGGGGGFGGGGGGGGGGGGFGGGFFGFGGGGEGGGGGGGGGGGGFFGGGGGDGGGEGGGGGGFFFGGGGGGGGGGGGGGGGG:EGGGGGGGGGGGGGGGFFE5EGEE:CECGGGGGC+:CDCGGGE57CFCEGEG5EFGGGEGFGCED3:C<DG<
@M03364:276:000000000-BLYN8:1:1101:15306:12800 1:N:0:1
ACTCCTACGGGAGGCAGCAGTAGGGAATCTTCGGCAATGGGGGCAACCCTGACCGAGCAACGCCGCGTGAGTGAAGAAGGTTTTCGGATCGTAAAACTCTGTTGTTAGAGAAGAACGTTAAGTAGAGTGGAAAGTTACTTAAGTGACGGTATCTAACCAGAAAGGGACGGCTAACTACGTGCCAGCAGCCGCGGTAATACGTAGGTCCCAAGCGTTGTCCGGATTTATTGGGCGTAAAGCGAGC
+
GGGGGGGGGGGGGGGGGGGGGGGGGGGGGGGGGGGGGGGGGGGGGGGGGGGGGGGGGGGGGGGGGGGGGGGGGGGGGGGGGGGGGGGGGGGGGGGGGGGGGGGGGGGGGGGGGGGGGGGGGGGGGGGGGGGGGGGGGGGGGGGGGGGGGGGGGGGGGGGGGGGGGGGGGGGGGGGGGGGGGGGGGGGGGGGGGGEGDGGGGFGGGFGGGGGGGGEGGGGGGGEEE6CFGGGGGGGGGGGGGGG)
@M03364:276:000000000-BLYN8:1:1101:17561:12804 1:N:0:1
ACTCCTACGGGAGGCAGCAGTGGGGAATATTGCACAATGGGCGCAAGCCTGATGCAGCCATGCCGCGTGTATGAAGAAGGCCTTCGGGTTGTAAAGTACTTTCAGCGAGGAGGAAGGGGATGTGGTTAATAACCGCATTCATTGACGTTACTCGCAGAAGAAGCACCGGCTAACTCCGTGCCAGCAGCCGCGGTAATACGGAGGGTGCAAGCGTTAATCGGACTTACTGGGCGTAAAGCGCACC
+
GGGGGGGGGGGGGGGGGGGGGGGGGGGGGGGGGGGGGGGGGGGGGGGGGGGGGGGGGGGGGGGGGGGGGGGGGGGGGGGGGGFGGGGGGGGGGGGGGGGGGGFGFFGFFGGCGEGFEGEFECEG,:B,<F,,CFFGGEBF,C=E<@C>@FGAFGGC7+3>D>FCFGGGEFE<AF;FFEDDFFF,BF8FG>EEC:*=+2B8:*:BC*:EG+<F*;*/*<AC=C*:CGGDG6AA79=C5:FDGGG)
@M03364:276:000000000-BLYN8:1:1101:10779:12806 1:N:0:1
ACTCCTACGGGAGGCAGCAGTGGGGAATATTGCTCAATGGGCGCAAGCCTGATGCAGCCATGCCGCGTGTATGAAGAAGGCCTTCGGGTTGTAAAGTACTTTCAGCGAGGAGGAAGGCATTAAGGTTAATAACCTTAGTGATTGACGTTACTCGCAGAAGAAGCACCGGCTAACTCCGTGCCAGCAGCCGCGGTAATACGGAGGGTGCAAGCGTTAATCGGAATTACTGGGCGTAAAGCGCACG
+
GGGGGGGGGGGGGGGGGGGGGGGGGGGGGGGGGGGGGGGGGGGGGGGGGGGGGGGGGGGGGGGGGGGGGEGGGGGGGGGGGGGGGGGGGGGGGGGGGGGGGGGGGGGGGGGGGGGGGGGGGGGGGGGFGGGGGGGGGGGGGGGGGGGGGGGGGGGGGGGGGGGGGGGGGGDEGGGGGGGGGGGGGGGCGGGGGGGGGGGGGGGGGGGGGGGGGGGGGGGGGGGGGGGGGGGGGGGGGGGGGGD5
@M03364:276:000000000-BLYN8:1:1101:6156:12807 1:N:0:1
ACTCCTACGGGAGGCAGCAGTAGGGAATCTTCGGCAATGGGGGCAACCCTGACCGAGCAACGCCGCGTGAGTGAAGAAGGTTTTCGGATCGTAAAACTCTGTTGTTAGAGAAGAACGTTAAGTAGAGTGGAAAGTTACTTAAGTGACGGTATCTAACCAGAAAGGGACGGCTAACTACGTGCCAGCAGCCGCGGTAATACGTAGGTCCCAAGCGTTGTCCGGATTTATTGGGCGTAAAGCGAGC
+
GGGGGGGGGGGGGGGGGGGGGGGGGGGGGGGGGGGGGGGGGGGGGGGGGGGGGGGGGGGGGGGGGGGGGGGGGGGGGGGGGGGGGGGGGGGGGGGGGGGGGGGGGGGGGGGGGGGGGEFFGGGGGGGGGGGGGGGGGGGGGGGGGGGGGGGGGGGGGGGGGGGGGGGGGGGGGGGGGGGFGGGGGGGGGGGGGGGGGGGGGFGGGGFGGFGFGGCGGGGFECEGGGGGFGGGGGGGDGGGGGG)
@M03364:276:000000000-BLYN8:1:1101:26003:12815 1:N:0:1
ACTCCTACGGGAGGCAGCAGTGGGGAATATTGCACAATGGGCGAAAGCCTGATCCAGCCATGCCGCGTGTGTGAAGAAGGTCTTCGGATTGTAAAGCACTTTAAGTTGGGAGGAAGGGCATTAACCTAATACGTTAGTGCTTTGACGTTACCGACAGAATAAGCACCGGCTAACTCTGTGCCAGCAGCCGCGGTAATACAGAGGGTGCAAGCGTTAATCGGAATTACTGGGCGTAAAGCGCGCG
+
FFFFGGGGGDFCFGGGGGGGGFGGGGGGFGGGGFGGGGGGGGGGGGGGGGFGGGFGGGGF9FDFGGGGG7DEFGDFFFGG=FFGFGGGGGGGG9EFGGGGGFGGFE<BFGEFGEFGGCCECGGCGGGFFFGGGFFGGGGGGFFFGGGGGGDCEGDFGGGGGEGFG7FFG7BFFFFGF;@FGFGGGG8DDEGGGGGCCC<CFGG>EEGDGC?FGGCEGFFGG=C7EGG7A68*5DG:CDFGGGDD
@M03364:276:000000000-BLYN8:1:1101:18824:12824 1:N:0:1
ACTCCTACGGGAGGCAGCAGTAGGGAATCTTCGGCAATGGACGAAAGTCTGACCGAGCAACGCCGCGTGAGTGAAGAAGGTTTTCGGATCGTAAAACTCTGTTGTCAGAGAAGAACAAGGGTGAGAGTGGAAAGTTCACCCCTTGACGGTATCTGACCAGAAAGCCACGGCTAACTACGTGCCAGCAGCCGCGGTAATACGTAGGTGGCAAGCGTTGTCCGGATTTATTGGGCGTAAAGCGAGC
+
GGGGGGGGGGGGGGGGGGGGGGGGGGGGGGGGGGGGGGGGGGGGGGGGGGGGGGGGGGGGGGGGGGGGGGGGGGGGGGGGGGGGGGGGGGGGGGGGGGGGGGGGGFGGGGGGGGGGGGGGGGGGGGGGGGGGGGGGGGGGGGGGGGGGGGGGGGGGGGGGGGGGGGGGGGGEGGGGGGGGFGGGGGGGGGGGGGGGGGGGGEGGGGGGGGGGGGGGGGGGGGGEGGGGFGGCDDECGGGGGGG9
@M03364:276:000000000-BLYN8:1:1101:22329:12837 1:N:0:1
ACTCCTACGGGAGGCAGCAGTAGGGAATCTTCGGCAATGGGGGCAACCCTGACCGAGCAACGCCGCGTGAGTGAAGAAGGTTTTCGGATCGTAAAACTCTGTTGTTAGAGAAGAACGTTAAGTAGAGTGGAAAATTACTTAAGTGACGGTATCTAACCAGAAAGGGACGGCTAACTACGTGCCAGCAGCCGCGGTAATACGTAGGTCCCAAGCGTTGTCCGGATTTATTGGGCGTAAAGCGAGC
+
GGGGGGGGGGGGGGGGGGGGGGGGGGGGGGGGGGGEGGGGGGGGGFDFGGGGGGGGGGGGGGGECCFFGGCEAEGGGAFGGGGDGGCEGGEFFFFGGGGGGGGGGFFGGGGFGGGCFFGGGGGDG<F@=E<DFDDFGG9FEGGGGGGEGGGGGGGGGGFFGGGGCECGGFFGEFGGGGFGFGGGFGGGGGEGGGEGGGFFF>9BEE+BFCFEGCCGG=CFDCEEEGGCEFGGGG=EGGF>C*7)
@M03364:276:000000000-BLYN8:1:1101:24328:12864 1:N:0:1
ACTCCTACGGGAGGCAGCAGTGGGGAATATTGGACAATGGGCGAAAGCCTGATCCAGCCATGCCGCGTGTGTGAAGAAGGTCTTCGGATTGTAAAGCACTTTAAGTTGGGAGGAAGGGCATTAACCTAATACGTTAGTGCTTTGACGTTACCGACAGAATAAGCACCGGCTAACTCTGTGCCAGCAGCCGCGGTAATACAGAGGGTGCAAGCGTTAATCGGAATTACTGGGCGTAAAGCGCGCG
+
GGGGGGGGGGGGGGGGGGGGGGGGGGGGGGGGGGGGGGGGGGGGGGGGGGGGGGGGGGGGGGGGGGGGGGGGGGGGFFGGGGGGGGGGGGGGGFFGGFGGGGGGGFGGGGGGGGGGGGGGGGGGGGGGGGGGGGGGGGGGGGGGGGGGGGEGGGGGGGCFGGGGGGGGGGGGGGGGGGGGGGGGGGGGGGGGGEGGGGGGGGGGEGGGFFGFGGGGGGGGGDGGGGGGGGGCDGDEGGGGDGGG
@M03364:276:000000000-BLYN8:1:1101:22102:12864 1:N:0:1
ACTCCTACGGGAGGCAGCAGTAGGGAATCTTCGGCAATGGGGGCAACCTTGACCGAGCAACGCCGCGTGAGTGAAGAAGGTTTTCGGATCGTAAAACTCTGTTGTTAGAGAAGAACGTTAAGTAGAGTGGAAAGTTACTTAAGTGACGGTATCTAACCAGAAAGGGACGGCTAACTACGTGCCAGCAGCCGCGGTAATACGTAGGTCCCAAGCGTTGTCCGGAGTTATTGGGCGTAAAGCGAGC
+
GGGGGGGGGGGGGGGGGGGGGGGGGGGGGGGGGGGGGGGGGGGGGGGGFGGGGGGGGGGGGGGGGGGCFGGGGGGGGGGGGGGGGGGGGGGGGGGG9FGGGGGGGGGGGGGGGGGGGDGFGGAFGGCCGGGGGGGGGGFGGGGGFDFGGGGGGGGGGGGGGGGGGGGGGGGGGGGGGGGGGGGGGGGGGGGGGGGGEGGFGGFCEFGGGGGGGG:EEGFGGGD*;@EFCCEFGGGGGFGGGGG3
@M03364:276:000000000-BLYN8:1:1101:19166:12876 1:N:0:1
ACTCCTACGGGAGGCAGCAGTGGGGAATATTGCACAATGGGCGCAAGCCTGATGCAGCCATGCCGCGTGTATGAAGAAGGCCTTCGGGTTGTAAAGTACTTTCAGCGAGGAGGAAGGTGTTGTGGTTAATAACCGCAGCAATTGACGTTACTCGCAGAAGAAGCACCGGCTAACTCCGTGCCAGCAGCCGCGGTAATACGGAGGGTGCAAGCGTTAATCGGAATTACTGGGCGTAAAGCGCACG
+
GGGGGGGGGGGGGGGGGGGGGGGGGEGGGGGGGGGGGGGGGGGGGGGGGGGGGGGGGGGGDGGGGGGGGGGGGGGGGGGFFFGGGGGGGGGGGGGGGGGGGGGGGGG7FGFGGGGGGGGGGGGGGGFFDFGGGFGGGGCEFFCFFGGGGGGGGGGGGGGGF7CGGGFGGG*CFGGFEGGGGF@CFGFGGGDGEEGGGCGFGGGGGEE5EFFGG;EG5E9CCEGGFF73CFGGDC=E3:DGGC))
@M03364:276:000000000-BLYN8:1:1101:23982:12879 1:N:0:1
ACTCCTACGGGAGGCAGCAGTGGGGAATATTGGACAATGGGCGAAAGCCTGATCCAGCCATGCCGCGTGTGTGAAGAAGGTCTTCGGATTGTAAAGCACTTTAAGTTGGGAGGAAGGGCATTAACCTAATACGTTAGTGTTTTGACGTTACCGACAGAATAAGCACCGGCTAACTCTGTGCCAGCAGCCGCGGTAATACAGAGGGTGCAAGCGTTAATCGGAATTACTGGGCGTAAAGCGCGCG
+
GGGGGGGGGGGGGGGGGGFGGGGGGGGGGGGGGGGGGFGGGGGGGGGGGGGGGGGGFGGGGGGGGGGEGGGGGGFGGGGGGGGGFGGGGGGGGGGGGGGGGGGGGDCCFGGGGGGGGGGFGGFGFGGGGGGGGAFDGGGFGGGGGGGGGGGGGEBFGGGGGGGGGGGGGGGGGFGGGGGCGGFGGGGGGGGGGGGGGFFFGFEFGCCECFGFEGGCFGGGGGGGGGGGGGGGGGGCGFGGGGGG
@M03364:276:000000000-BLYN8:1:1101:22461:12896 1:N:0:1
ACTCCTACGGGAGGCAGCAGTGGGGAATATTGCACAATGGGCGCAAGCCTGATGCAGCCATGCCGCGTGTATGAAGAAGGCCTTCGGGTTGTAAAGTACTTTCAGCGAGGAGGAAGGTGTTGTGGTTAATAACCACAGCAATTGACGTTACTCGCAGAAGAAGCACCGGCTAACTCCGTGCCAGCAGCCGCGGTAATACGGAGGGTGCAAGCGTTAATCGGAATTACTGGGCGTAAAGCGCACG
+
GGGGGGGGGGGCFGGGGGGGGGGGGGGGGGGGGGGGGGGGGGGGGGGGGGGGGGGGGGGGGGGFGGGGGGGGGGGGGGGGFGGGGGGGFGCGGGGGGGGGGGGFGGGGEG=FGGFGGGGGGGGGGEGFCFGGGGGGGGGFGGGGGGGGFGGGGGGEGFGGGGGGGGGGGGDGGGGGCEGGGGGGGGGFGGGGGGGGDGGGGGGGGEGGGGGGGGDGGG?=C=EGGGGGGGGGGGGGGGGGDDD5
@M03364:276:000000000-BLYN8:1:1101:5347:12897 1:N:0:1
ACTCCTACGGGAGGCAGCAGTAGGGAATCTTCGGCAATGGGGGCAACCCTGACCGAGCAACGCCGCGTGAGTGAAGAAGGTTTTCGGATCGTAAAACTCTGTTGTTAGAGAAGAACGTTAAGTAGAGTGGAAAGTTACTTAAGTGACGGTATCTAACCAGAAAGGGACGGCTAACTACGTGCCAGCAGCCGCGGTAATACGTAGGTCCCAAGCGTTGTCCGGATTTATTGGGCGTAAAGCGAGC
+
GGGFGGGGGGGGGGDGEGGGEGEDECFGFGGGGGGGEFFGGGGGGGGGGGGGGGGGGGGGCEGGCDGGGGGFEFGCGGGGGGCFGGGGGGGGFG@FEFFFFGGGGGCFCFGGFGGGG=F@CF<AFAF?DFAADGDEFGFCFFFGGGGGGGFFGGG<DFGGFG@AFGGGFFGGEFFFCFCFGGGFGFCFGCCGGCC@EG?GGGGFEGGBFCFGDCEEGE?A=?8AE6FF?+A**9:CCFGFD<D)
@M03364:276:000000000-BLYN8:1:1101:22556:12908 1:N:0:1
ACTCCTACGGGAGGCAGCAGTGGGGAATATTGGACAATGGGCGAAAGCCTGATCCAGCCATGCCGCGTGTGTGAAGAAGGTCTTCGGATTGTAAAGCACTTTAAGTTGGGAGGAAGGGCATTAACCTAATACGTTAGTGTTTTGACGTTACCGACAGAATAAGCACCGGCTAACTCTGTGCCAGCAGCCGCGGTAATACAGAGGGTGCAAGCGTTAATCGGAATTACTGGGCGTAAAGCGCGCG
+
GGGGGGGGGGGGGGGGGGGGGGGGGGGGGGGGGGGGGGGGGGGGGGGGGGGGGGGGGGGGGGGGGGGGGGGGGGGGGGGGGGGGGGGGGGGGGGGGGGGGGGGGGGGGGGGGGGGGGGGGGGGGGGGGGGGGGGGGGGGGGGGGGGGGGGGGGGGGGGGGGGGGGGGGGGGGGGGGGGGGGGGGGGGGGGGGGGDGGGGGGGGGGGGGGGGGGGGGGGGGG5EGGGGFGFGFGGGGGGFDGDGD
@M03364:276:000000000-BLYN8:1:1101:17347:12922 1:N:0:1
ACTCCTACGGGAGGCAGCAGTGGGGAATATTGCACAATAGGCGCAAGCCTGATGCAGCCATGCCGCGTGTATGAAGAAGGCCTTCGGGTTGTAAAGTACTTTCAGCGAGGAGGAAGGCATTAGGGTTAATAACCTTAGTGATTGACGTTACTCGCAGAAGAAGCACCGGCTAACTCCGTGCCAGCAGCCGCGGTAATACGGAGGGTGCAAGCGTTAATCGGAATTACTGGGCGTAAAGCGCACG
+
GGGGGGGGGGGGGGGGGGGGGGGGGGGGGGGGGGGGGGGGGGGGGGGGGGGGGGGGGGGGGGGGGGGGGGGGGGGGGGGGGGGGGGGGGGGGGGGGGGGGGGGGGGGGGGGDGGGFGGGGGGGGGGGGGGCGGGFGGGGFFGGGGGG7FFFCFGGGGGGGGGGGGGGGGGGGGGGFGGGGGFGGGGGGCGDEGGGGGGGGDEEGDEGGFFGGGGGGGGGGGGGFGCFGCFGGGGGEDFGGDGG)
@M03364:276:000000000-BLYN8:1:1101:10709:12941 1:N:0:1
ACTCCTACGGGAGGCAGCAGTAGGGAATCTTCGGCAATGGGGGCAACCCTGACCGAGCAACGCCGCGTGAGTGAAGAAGGTTTTCGGATCGTAAAACTCTGTTGTTAGAGAAGAACGTTAAGTAGAGTGGAAAGTTACTTAAGTGACGGTATCTAACCAGAAAGGGACGGCTAACTACGTGCCAGCAGCCGCGGTAATACGTAGGTCCCAAGCGTTGTCCGGATTTATTGGGCGTAAAGCGAGC
+
GGGGGGGGGGGGGGGGGGGGGGGGGGGGGGGGGGGGGGGGGGGGGGGGGGGGGGGGGGGGGGGGGGGGGGGGGGGGGGGGGGGGGGGGGGGGCFGGGGGGGGGGGGGGGGGGGGGGGGGGGFFGGGGFGGGGGGGGGGGGGGGGGGGGGGGGGGGGGGGCGGGGGEGGDGGGGGGGGGGFGGGGGGGGGGGGGEEGGGGGGGGGGGGGGGFGFDGEEGGGGGGGE@EFFF?FGGGGGGGGC5D)
@M03364:276:000000000-BLYN8:1:1101:16800:12954 1:N:0:1
ACTCCTACGGGAGGCAGCAGTGGGGAATATTGCACAATGGGCGCAAGCCTGATGCAGCCATGCCGCGTGTATGAAGAAGGCCTTCGGGTTGTAAAGTACTTTCAGCGAGGAGGAAGGTGTTGTGGTTAATAACCACAGCAATTGACGTTACTCGCAGAAGAAGCACCGGCTAACTCCGTGCCAGCAGCCGCGGTAATACGGCGGGTGCAAGCGTTAATCGGAATTACTGGGCGTAAAGCGCACG
+
FGFFFEGFGEGCEGGGGGCGFGECF;;EEFG<<CEEF<FG8@@FBF@@@CC,9E,@,<E<@FDE+@:F:?=?<CFFEE==CCCCFG@:4B@BF9EGE?FA?5AE?FGF:=EBEG<BCGGD7?EGGBD9D<A<D=DA,,=83533,E:3+8F33+:+3@:>B3,,@FFG:F7>,D@FG*61<D@D8:EGB8CGDGE@B+?EG*3:*:CEE:+;;888CEG5EC*2<EF++<8CCD553:CD7CD9
@M03364:276:000000000-BLYN8:1:1101:21317:12978 1:N:0:1
ACTCCTACGGGAGGCAGCAGTAGGGAATCTTCGGCAATGGGGGCAACCCTGACCGAGCAACGCCGCGTGAGTGAAGAAGGTTTTCGGATCGTAAAACTCTGTTGTTAGAGAAGAACGTTAAGTAGAGTGGAAAATTACTTAAGTGACGGTATCTAACCAGAAAGGGACGGCTAACTACGTGCCAGCAGCCGCGGTAATACGTAGGTCCCAAGCGTTGTCCGGATTTATTGGGCGTAAAGCGAGC
+
GGGGGGGGGGGGGGGGGGGGGGGGGGGGGGGGGGGGGGGGGGGGGGGGGGGGGGGGGGGGGGGGGGGEGGGGGGGGGGGGGGGGGGGGGGGGGGGGGGGGGGGGFGGGGGGGGGGGGDFGGFFDGGFFGGGGGGGGGGGGGGGGGGGGGGGFGGGGGGGGGGGGGGGGGGGGGGFGGFGGGGGGGGGGGGGGGGEGGGGFGFGGGGGGGGDGGGEGGEGGGGGEDFGGGGGGGGEGGGGFGGC/
@M03364:276:000000000-BLYN8:1:1101:6493:12983 1:N:0:1
ACTCCTACGGGAGGCAGCAGTGGGGAATATTGGACAATGGGCGAAAGCCTGATCCAGCCATGCCGCGTGTGTGAAGAAGGTCTTCGGATTGTAAAGCACTTTAAGTTGGGAGGAAGGGCATTAACCTAATACGTTAGTGCTTTGACGTTACCGACAGAATAAGCACCGGCTAACTCTGTGCCAGCAGCCGCGGTAATACGGAGGGTGCAAGCGTTAATCGGAATTACTGGGCGTAAAGCGCGCG
+
GGGGGGGGGGGGGGGGGGGGGGGGGGGGGGGGGGGGGGGGGGGGGGGGGGGGGGGGGGGGGGGGGGGGGFGGGGGGGGGGGGGGGGGGGGGGGGGGGGGGGGGGGFFGGGDGGGGGGGGGGGGGGGGGGGGGGGGGGGGGGGGGGGGGGGGGGGGGGGGGGGGGGGGGGGGGGGGGGGGGGGGGGGGGGGGGGGGGGGG5BEGGGGGGGGGGGGGGGGGGGGGGGGGGGGG=DGGEGFGGDGGG
@M03364:276:000000000-BLYN8:1:1101:4679:12991 1:N:0:1
ACTCCTACGGGAGGCAGCAGTAGGGAATCTTCGGCAATGGGGGCAACCCTGACCGAGCAACGCCGCGTGAGTGAAGAAGGTTTTCGGATCGTAAAACTCTGTTGTTAGAGAAGAACGTTAAGTAGAGTGGAAAGTTACTTAAGTGACGGTATCTAACCAGAAAGGGACGGCTAACTACGTGCCAGCAGCCGCGGTAATACGTAGGTCCCAAGCGTTGTCCGGATTTATTGGGCGTAAAGCGAGC
+
GGGGGGGGGGGGGGGGDGGGGGGGGGGGGGGGFDGGGGGGGGGGGGGGGGGGFCCGGGGGGGGGGGGGGGGGGGDGGDFGGGGGGGGDGGGGFGGGGG<FGGGGGGGGGGGGGGGCE=BDGF<FEGGGFGCFGGGGGDAFABFAFFGCCC<FGGGGGGGGGGGGGGGCEC*>>CFFFFGGFDFCFFE8=:>E55ECEGFGGE:FCFF9B>EGGGEGGGGFEE?=;69CEEDF*9EG39CF<GG3
@M03364:276:000000000-BLYN8:1:1101:28994:12996 1:N:0:1
ACTCCTACAGGAGGCAGCAGTAGGGAATCTTCGGCAATGGGGGCAACCCTGACCGAGCAACGCCGCGTGAGTGAAGAAGGTTTTCGGATCGTAAAACTCTGTTGTTAGAGAAGAACGTTAAGTAGAGTGGAAAGTTACTTAAGTGACGGTATCTAACCAGAAAGGGACGGCTAACTACGTGCCAGCAGCCGCTGTAATACGTAGGTCCCAAGCGTTGTCCGGATTTATTGGGCGTAAAGCGAGC
+
CEEGGGGFGGGGGGGGGGGGG9FGGGGGGGGEEBEGGGGFFFGGGGGGGFFGG<FGGDFGGGGGGGGFGGGGGGCFGFFGGFGFGEGGEGFGG8FEGGGFFGGGGGGFGGGGGGE,C=FF7BFGGDDDGGDDGGADEC=FFABFFEDGEGDFCFCGGAFGFGGGGGGGGD@FGGGG@;FFGGGDFFCG,=BE*1;?;<BF8FFGGGG+8C?FDC:CEE:C5C;5?6CGGC6C4CE=D<*?DDG5
@M03364:276:000000000-BLYN8:1:1101:23639:13006 1:N:0:1
ACTCCTACGGGAGGCAGCAGTAGGGAATCTTCGGCAATGGGGGCAACCCTGACCGAGCAACGCCGCGTGAGTGAAGAAGGTTTTCGGATCGTAAAACTCTGTTGTTAGAGAAGAACGTTAAGTAGAGTGGAAAGTTACTTAAGTGACGGTATCTAACCAGAAAGGGACGGCTAACTACGTGCCAGCAGCCGCGGTAATACGTAGGTCCCAAGCGTTGTCCGGATTTATTGGGCGTAAAGCGAGC
+
GGGGGGGGGGGGGGGEGGGGGGGGGGGGGGGGGGGGGGGGGDDGGGGGGGGGGGGGGGGGGGGGGGGGGGGGGGGGGGGGGGGGGGGGGGGGGFGGGGGGFGGGGGGGGGGGGGFGGGGGGGGGGGGGGGGGGGGGGGGGGGGGGGGGGGGGGGGGGGGGGGGFGGGGGGGGGGGGGGGGGGGGGGGGGGGGGGGGGGGGGGGGGGGGGGGGGGEGGGGGGGGGGGFGGGGGGGGGGFGC<DD7
@M03364:276:000000000-BLYN8:1:1101:19666:13008 1:N:0:1
ACTCCTACGGGAGGCAGCAGTGGGGAATATTGGACAATGGGCGAAAGCCTGATCCAGCCATGCCGCGTGTGTGAAGAAGGTCTTCGGATTGTAAAGCACTTTAAGTTGGGAGGAAGGGCATTAACCTAATACGTTAGTGTTTTGACGTTACCGACAGAATAAGCACCGGCTAACTCTGTGCCAGCAGCCGCGGTAATACAGAGGGTGCAAGCGTTAATCGGAATTACTGGGCGTAAAGCGCGCG
+
GGGGGGGGGGGGGGGGGGCGGGGGGGGGGGGGGGGGGGGGGGGGGGGGGGGGGGGGGGGGGGGGGGGGGGGGGGGGGGGGGGGGGGGGGGGGFFGGGGGGGGFFGGGGGGGGGGGFEEGGGGGGGGGGGGGGGGGGGGGGGGG?EGGGGFGGGGGGGGGGGGGGGGGGEGGGGGGGC9CFGGGGGGGGGDEGGCGGGGGFCEGGGCEGFGGGGGGGGGGGGGGGGGGGGGFFGGGGGGGGDGGG
@M03364:276:000000000-BLYN8:1:1101:17956:13013 1:N:0:1
ACTCCTACGGGAGGCAGCAGTAGGGAATCTTCCACAATGGACGAAAGTCTGATGGAGCAACGCCGCGTGAGTGAAGAAGGTTTTCGGATCGTAAAACTCTGTTGTTGGAGAAGAACGTATTTGATAGTAACTGATCAGGTAGTGACGGTATCTGACCAGAAAGCCACGGCTAACTACGTGCCAGCAGCCGCGGTAATACGTAGGTGGCAAGCGTTGTCCGGATTTATTGGGCGTAAAGCGAGCG
+
GGGGGGGGGGGGGGGGGGGGGGGGGGGGGGGGGGGGGGGGGGGGGGGGGGGGGGGGGGGGGGGGGGGGGGGGGGGGGGGGFGGGGGGGGGGGGGGGGGGGGGGGGGGGGGGGGGGGGGGGGGGGGGGGGGGGGGGGGGGGGGGGGGGGGGFGGGGGGGGGGGGGGCEGGGGGGGGGGGGGGGGGGGGGGGGGDGGGFFGGGGGGGGGGGGFFEGGGGGFGGEG5CFGFGGFGDDGEGGGGGGGG
@M03364:276:000000000-BLYN8:1:1101:21171:13021 1:N:0:1
ACTCCTACGGGAGGCAGCAGTAGGGAATCTTCGGCAATGGACGAAAGTCTGACCGAGCAACGCCGCGTGAGTGAAGAAGGTTTTCGGATCGTAAAACTCTGTTGGTAGAGAAGAACGTTGGTGAGAGTGGAAAGCTCATCAAGTGACGGTAACTACCCAGAAAGGGACGGCTAACTACGTGCCAGCAGCCGCGGTAATACGTAGGTCCCGAGCGTTGTCCGGATTTATTGGGCGTAAAGCGAGC
+
GGGGGGGGGGGGGGGGGGGGGGGGGGGGGGGGGEGGGGGGFGGGGGGFGGGGGGEGGGGGGGGGGGGGGGGFGGGGGGGGGCFGGGGGGGGGGGGGGGGGGGGGGGGGGGGGGGGGGDCFGGGGGGGFFGGGGGGGGGGGGGFEFGFGEGFGGGGGFFGGFDFEFG>FE>EBEEFFGGDFGCCFGGGGGGDEGDEGEGGGGGFFGGGCGDEGGGGGGGGGGGGC5AGGGGGGGGGGC<CFDC35
@M03364:276:000000000-BLYN8:1:1101:20494:13026 1:N:0:1
ACTCCTACGGGAGGCAGCAGTAGGGAATCTTCCACAATGGACGCAAGTCTGATGGAGCAACGCCGCGTGAGTGAAGAAGGGTTTCGGCTCGTAAAGCTCTGTTGTTAAAGAAGAACGTGGGTAAGAGTAACTGTTTACCCAGTGACGGTATTTAACCAGAAAGCCACGGCTAACTACGTGCCAGCAGCCGCGGTAATACGTAGGTGGCAAGCGTTATCCGGATTTATTGGGCGTAAAGCGAGCG
+
GGGGGGGGGGGGGGGGGGGGGGGGGGGGGGGGGGGGGGGGGGGGGGGGGGGGGGGGGGGGGGGGGGGGGGGGGGGGGGGFFGGGGGGGGGGGGGGGGGGGGGGGFGGGGGGGGGGGGFGGGEGGGGGGGGGGGGGGGGGGGFFGGGGGGGGGGGGCFGFGGGGGGGGGGGGGGGGGGDGGGGGCFGFCFGGGGGGGGGGGGGGGGFFGCFCFGGGGGGGGG=EEGFGGGGGGGGGGGGGCGGGC
@M03364:276:000000000-BLYN8:1:1101:6183:13069 1:N:0:1
ACTCCTACGGGAGGCAGCAGTGGGGAATATTGCACAATGGGCGCAAGCCTGATGCAGCCATGCCGCGTGTATGAAGAAGGCCTTCGGGTTGTAAAGTACTTTCAGCGAGGAGGAAGGCGTTGTGGTTAATAACCGCAGCGATTGACGTTACTCGCAGAAGAAGCACCGGCTAACTCCGTGCCAGCAGCCGCGGTAATACGGAGGGTGCAAGCGTTAATCGGAATTACTGGGCGTAAAGCGCACG
+
GGGGGGGGGGGGGGGGGGGGGGGGGGGGGGGGGGGGGGGGGGGGGGGGGGGGGGGGGGGGGGGGGGGGGGGGGGGGGGGGGGGGGGGGGGGGGGGGGGGGGGGGGGGCGGCGGGGGGGGGGGGGGGGGGGGGGGGGGGGGGGGGGGGGGGGGFGGGGGFFGGGGGGGGGGGGGGGGGGGGGGGGGGGGGGGGGGGGGGGGGGGGGGGGGGGGGGGDFGGGGGGGGGGGGGGGGGGGGGGGGGGC
@M03364:276:000000000-BLYN8:1:1101:7791:13072 1:N:0:1
ACTCCTACGGGAGGCAGCAGTGGGGAATATTGCGCAATGGGGGCAACCCTGACGCAGCCATGCCGCGTGAATGAAGAAGGCCTTCGGGTTGTAAAGTTCTTTCGGTAGCGAGGAAGGCATTTAGTTTAATAGACTAGGTGATTGACGTTAACTACAGAAGAAGCACCGGCTAACTCCGTGCCAGCAGCCGCGGTAATACGGAGGGTGCGAGCGTTAATCGGAATAACTGGGCGTAAAGGGCACG
+
GGCEGGGGGGGGGGGGGGGFFGGGGGGFFGFGCEGGGGGGGGGGGGGGGGGGGGDGFGGGGGGGGGGBEGFGGGGGGGGGGGGGGGGGGGGGGGGGGGGGDEEGCGEFGGDGGG8DEF@FFGGGGGGGGGGGGFCFGGDGDFDGGFFG<F<EGGGGFGGGGGGGFGCFFEG7CFFGGGGGDGGGFGGGFDEEGGGGFCCCGGGGEGGGG8EGG?EEGGGGGGCGGCFFFF=C<D=EC7C*CCD<
@M03364:276:000000000-BLYN8:1:1101:12045:13080 1:N:0:1
ACTCCTACGGGAGGCAGCAGTAGGGAATCTTCGGCAATGGGGGCAACCCTGACCGAGCAACGCCGCGTGAGTGAAGAAGGTTTTCGGATCGTAAAACTCTGTTGTTAGAGAAGAACGTTAAGTAGAGTGGAAAGTTACTTAAGTGACGGTATCTAACCAGAAAGGGACGGCTAACTACGTGCCAGCAGCCGCGGTAATACGTAGGTCCCAAGCGTTGTCCGGATTTATTGGGCGTAAAGCGAGC
+
GGGGGGGGGGGFEEGGGGGGGGGGGGGGGGGGGGGGGGGFGGGGGGGGGGGGGGGGGGGGGGGGGGGGGGGGGGGGGGFGGGGGGGGGGGGGGGGGGGGGGGGGGGGGGGGGGGGGEFGGGGGGGGGGGGGFFFGGGGGGGGGGGGGGGGGGGGGGGGGGGGGGGGGGGGGGDEGFGGGGFGFGGGGGGGGGGGCEGGFGCFGGDGFGGGGGGGGGGGGGGECEDFGGGDGGGGCEGFFGGCD1
@M03364:276:000000000-BLYN8:1:1101:2037:13083 1:N:0:1
ACTCCTACGGGAGGCAGCAGTGGGGAATATTGGACAATGGGCGAAAGCCTGATCCAGCCATGCCGCGTGTGTGAAGAAGGTCTTCGGATTGTAAAGCACTTTAAGTTGGGAGGAAGGGCATTAACCTAATACGTTAGTGTTTTGACGTTACCGACAGAATAAGCACCGGCTAACTCTGTGCCAGCAGCCGCGGTAATACAGAGGGTGCAAGCGTTAATCGGAATTACTGGGCGTAAAGCGCGCG
+
GGGGGGGGGGGGGGGGEGGGGGGGGGGGGGGGGFFGGGGGGGGGGGGGGGGGD,EEGFDGGGGGGCFGGGGGGGGGFGF8F9FFGGGGGGGGGGGGGGGGFGGFFFFFGGCFGEGGGGGGGGGGGGGGGGGAFFFFGFGGACFGGGGCFGGGDFGDGFGGGGGGFG,CFDCFEGGGGGGGGFCDDCGGFEGGGGGGFGGGGCFGGEECFFFGEGGGGGGGGCCFFGGGFGG5DCEGFF79)95>
@M03364:276:000000000-BLYN8:1:1101:21752:13092 1:N:0:1
ACTCCTACGGGAGGCAGCAGTAGGGAATCTTCGGCAATGGGGGCAACCCTGACCGAGCAACGCCGCGTGAGTGAAGAAGGTTTTCGGATCGTAAAACTCTGTTGTTAGAGAAGAACGTTAAGTAGAGTGGAAAGTTACTTAAGTGACGGTATCTAACCAGAAAGGGACGGCTAACTACGTGCCAGCAGCCGCGGTAATACGTAGGTCCCAAGCGTTGTCCGGATTTATTGGGCGTAAAGCGAGC
+
GGGGGGGGGGGGGGGGGGGGGGGGGGGGGGGGGGGGGGGGGGGGGGGGGGGGGGGGGGGGGGGGGGGGGGGGGGGGGGGGGGGGGGGGGGGGGGFFFGGFGGGGGGGGGGGGGGGFGGGFFGFGGGGDGGGGGGGGGGGGGGGGGGGGGGGGGGGGGGGGGGGGGCFFGGGGGGGGGGGGGFFGGGGGGDEGGGGGGGGDGGGGGGGGGGGGGEEEEGGGGGGGGGGGFGGGGDE5DGGGGGG3
@M03364:276:000000000-BLYN8:1:1101:3762:13113 1:N:0:1
ACTCCTACGGGAGGCAGCAGTGGGGAATATTGGACAATGGGCGAAAGCCTGATCCAGCCATGCCGCGTGTGTGAAGAAGGTCTTCGGATTGTAAAGCACTTTAAGTTGGGAGGAAGGGCATTAACCTAATACGTTAGTGCTTTGACGTTACCGACAGAATAAGCACCGGCTAACTCTGTGCCAGCAGCCGCGGTAATACAGAGGGTGCAAGCGTTAATCGGAATTACTGGGCGTAAAGCGCGCG
+
GGGGGGGGGGGGGGGGGGGGGGGGGGGGGGGGGGGGGGGGGGGGGGGGGGGGGGGGGGGGGGGGGGGGGGGGGGGGGGGGGGGGGGGGGGGFGGGGGGGGGGGGGGGGGGGGGGGGGDGGGGGGGFGGGGGGGGGG=FGGGGGGGGGGGGGGGGGGGGGGGGGGGGFGGGGGGGGGGGGFGGGGGGGGGGGGGGGGGGFFDD6CEGGEGGGGGGGGGGGGGCGGGGGGGGGG:DGGFGGGGGGG
@M03364:276:000000000-BLYN8:1:1101:23900:13121 1:N:0:1
ACTCCTACGGGAGGCAGCAGTGGGGAATATTGCACAATGGGCGCAAGCCTGATGCAGCCATGCCGCGTGTGTGAAGAAGGCCTTAGGGTTGTAAAGCACTTTCAGTTGGGAGGAAGGTGTTGCGGTTAATAACCGCGACAATTGACGTTACCAACAGAAGAAGCACCGGCTAACTCCGTGCCAGCAGCCGCGGTAATACGGAGGGTGCAAGCGTTAATCGGAATTACTGGGCGTAAAGCGCACG
+
GGGGGGGGGGGGGGGGGGGGGGGGGCFGGGGGGGGGGGGGGGGGGGGGGGGGGGGGGGGGGGGGGGGGGGCFGGGGGGGGGGFGGFGG<FGGGGGGGGGGGGGFGGGFGGGGGDGGGGFFGGGDGGGGGGGGGGGFGGE7FFF<FGGGGGGEGGGGGGFGGFGGGCCFCGEEGGCFFGGDEGFFGGDDCEDGGGGGGGGGGGGGDGGDFGGGGGDGGGGGGGGGGFGGGFGGGGDGGGCDGGGC
@M03364:276:000000000-BLYN8:1:1101:17913:13138 1:N:0:1
ACTCCTACGGGAGGCAGCAGTAGGGAATCTTCGGCAATGGGGGCAACCCTGACCGAGCAACGCCGCGTGAGTGAAGAAGGTTTTCGGATCGTAAAACTCTGTTGTTAGAGAAGAACGTTAAGTAGAGTGGAAAGTTACTTAAGTGACGGTATCTAACCAGAAAGGGACGGCTAACTACGTGCCAGCAGCCGCGGTAATACGTAGGTCCCAAGCGTTGTCCGGATTTATTGGGCGTAAAGCGAGC
+
GGGGGGGGGGGGGGGGGGGGGGGGGGGGGGGGGGGGGGGGGGGGGGGGGGGGGGGGGGGGGGGGGGGGGGGGGGGGGGGGGGGGGGGGGGGGGGGGGGGGGGGGGGGGGGGGGGGGGFGGGGGGGGGGGGGGGGGGGGGGGGGGGGGGGGGGGGGGGGGGGGGGGGGGGGGGGGGGGGGGGGGGGGGGGGGGGGGGGGGGGGGGCGGGGGGGGGGGGGGGGGC5ECGGGCFGGGEGGGGGGGG5
@M03364:276:000000000-BLYN8:1:1101:16945:13146 1:N:0:1
ACTCCTACGGGAGGCAGCAGTGGGGAATATTGCACAATGGGCGCAAGCCTGATGCAGCCATGCCGCGTGTATGAAGAAGGCCTTCGGGTTGTAAAGTACTTTCAGCGAGGAGGAAGGCATTAAGGTTAATAACCTTGGTGATTGACGTTACTCGCAGAAGAAGCACCGGCTAACTCCGTGCCAGCAGCCGCGGTAATACGGAGGGTGCAAGCGTTAATCGGAATTACTGGGCGTAAAGCGCACG
+
GGGGGGGGGGGGGGGGGGGGGGGGGGGGGGGGGGGGGGGGGGGGGGGGGGGGGGGGFGGGGGGGGGGGGGGFGGGGGGGGGGGGGGGGFGGGGGGGGGGGGGGGGGGGGGGGGGGGGGGGGGGGGGGGGGGGGGGGFGGFE@FGGGGGGGGGGEDEGGGGGGGGGGGDGGGGGGGGGGGGGGGGGGGGFGGGEGGGGGGGGDGEEEGGGGGFEEGGGGGGGGGGGGGGGGGGGDEGGGDDGGG<
@M03364:276:000000000-BLYN8:1:1101:21615:13178 1:N:0:1
ACTCCTACGGGAGGCAGCAGTGGGGAATATTGGACAATGGGCGAAAGCCTGATCCAGCCATGCCGCGTGTGTGAAGAAGGTCTTCGGATTGTAAAGCACTTTAAGTTGGGAGGAAGGGCATTAACCTAATACGTTAGTGCTTTGACGTTACCGTCAGAATAAGCACCGGCTAACTCTGTGCCAGCAGCCGCGGTAATACAGAGGGTGCAAGCGTTAATCTGAATTACTGTGCGTAAAGCGCGCG
+
FGGGGGGGGGGGGGGGGGGGGGGGGGGGGGGGGGGGGGGGGGGGGGGGGGGGGGGGGGGGGGGGGGGGGFGGGGFFGGGGGGCFCGG>FGGGFCGGGFGGGGAEGEFFFGGGGGGFC:FFFAECDFFGFDFAD<FG:CFGGGEGFD>@<=>FGDBFCFDGFCAFAFDGEFEGGF9=>EFGGFDGGGGGCEEDE*46,;C9B,:EGGGGFEC5=3ACFGE+<A@E9CEFF+>79>EE5DFCGG)9
@M03364:276:000000000-BLYN8:1:1101:11895:13180 1:N:0:1
ACTCCTACGGGAGGCAGCAGTAGGGAATCTTCGGCAATGGGGGCAACCCTGACCGAGCAACGCCGCGTGAGTGAAGAAGGTTTTCGGATCGTAAAACTCTGTTGTTAGAGAAGAACGTTAAGTAGAGTGGAAAGTTACTTAAGTGACGGTATCTAACCAGAAAGGGACGGCTAACTACGTGCCAGCAGCCGCGGTAATACGTAGGTCCCAAGCGTTGTCCGGATTTATTGGGCGTAAAGCGAGC
+
GGGGGGGGGGGEGGGGGGFGGDEFGFFGGGGGGGGGGGGGGGGGGGFFGGGGEGGGGGGGFFGGGGGGGGGGGGGGGCEDEFFFGGGGEGGGGGGGGGGGGGGGEEAFCEDGGGGFGBFGCFFFFGG9BFC=FGFGGGFGGFGFGGGDGGGFGGFGGGGGFFGGGGFGGEGGDCFGGGGGGFGGFGGGGGCGGGG@EG9FG9FFCFCFCFF85CE5EC7CGDD:CFFGGCFGG3CCDF>DGGD3
@M03364:276:000000000-BLYN8:1:1101:4811:13190 1:N:0:1
ACTCCTACGGGAGGCAGCAGTAGGGAATCTTCCACAATGGACGAAAGTCTGATGGAGCAACGCCGCGTGAGTGAAGAAGGTTTTCGGATCGTAAAACTCTGTTGTTGGAGAAGAATGTATCTGATAGTAACTGATTAGGTAGTGACGGTATCCAACCAGAAAGCCACGGCTAACTACGTGCCAGCAGCCGCGGTAATACGTAGGTGGCAAGCGTTAATCGGAATTACTGGGCGTAAAGCGCACG
+
GGGGGGGGGGGGGGGGGGGGGGGGGGGGGGGGGGGGGGGGGGGGG>GGGGGGGGGGGGGGGGGGGGGGGGGGGGGGGGGGFGGGGEGGGGGGGGGGGGGEFGGGFGGGGGGGGGGGGGGGGGGGGGGGFGGFFGGGGGGGGGGGGGGGGGGGGGGGGGGGGGGGGGGGGGGGGGGGGGGGGGGGGGGGFGGGGGGGG9CGFGGGGGGGGGGGGGEGFGGGGGG=C?CGGGGGG<EGGGFGGDGD
@M03364:276:000000000-BLYN8:1:1101:10131:13190 1:N:0:1
ACTCCTACGGGAGGCAGCAGTGGGGAATATTGGACAATGGGCGAAAGCCTGATCCAGCCATGCCGCGTGTGTGAAGAAGGTCTTCGGATTGTAAAGCACTTTAAGTTGGGAGGAAGGGCATTAACCTAATACGTTAGTGCTTTGACGTTACCGACAGAATAAGCACCGGCTAACTCTGTGCCAGCAGCCGCGGTAATACAGAGGGTGCAAGCGTTAATCGGAATTACTGGGCGTAAAGCGCGCG
+
GGGGGGGGGGGGGGGGGGGGGGGGGGGGGGGGGGGGGGGGGGGGGGGGGGGGGGGGGGGGGGGGGGGGGGGGGGGGGGGGGGGGGGGGGGFGGGGGGGGGGGGGGGGGGGGGGGGGGGGGGGGGGGGGGGGGGGGGGGGGGGGGGGGGGGGGGGGGGGGGGGGGGGGGGGGGGGGGGGGGGGGGGGGGFGGGGGGGGGGGGGGGGGGGGGG=EGGGGGGGGGGGGGGGGGGG)9=EGC7DGGCG
@M03364:276:000000000-BLYN8:1:1101:9190:13194 1:N:0:1
ACTCCTACGGGAGGCAGCAGTGGGGAATATTGGACAATGGGCGAAAGCCTGATCCAGCCATGCCGCGTGTGTGAAGAAGGTCTTCGGATTGTAAAGCACTTTAAGTTGGGAGGAAGGGCATTAACCTAATACGTTAGTGCTTTGACGTTACCGACAGAATAAGCACCGGCTAACTCTGTGCCAGCAGCCGCGGTAATACAGAGGGTGCAAGCGTTAATCGGAATTACTGGGCGTAAAGCGCGCG
+
GGGGGGGGGGGGGGGGGEGGG<FGECEGGFGCGGFGGGGGGGGGG7FGGGGFFGGGGG@FECFGFGGGGGDGGFEGGGGGGGFFGGGGGGGGGGGFFGGGFGGGGGFGGG@=FEG,8:FGGDAFF9BEFF?<=FGGGGC,<FGGGGG7DFGGGGGGEGDCFGFGF7FG7::FFFGGGGGGGGGFGGGGGDEGGGGDGGGGCGGGEGGGGGCGGCEGGGGGGGGGGGGGG?FFDGGG3FFG>DDG
@M03364:276:000000000-BLYN8:1:1101:4000:13195 1:N:0:1
ACTCCTACGGGAGGCAGCAGTAGGGAATCTTCGGCAATGGGGGCAACCCTGACCGAGCAACGCCGCGTGAGTGAAGAAGGTTTTCGGATCGTAAAACTCTGTTGTTAGAGAAGAACGTTAAGTAGAGTGGAAAATTACTTAAGTGACGGTATCTAACCAGAAAGGGACGGCTAACTACGTGCCAGCAGCCGCGGTAATACGTAGGTCCCAAGCGTTGTCCGGATTTATTGGGCGTAAAGCGAGC
+
GGGGGGGGGGGGGGGGGGGGGGGGGGGGGGGGGGGGGGGGGGGGGGGGGGGGGGGGGGGGGGGGGGGGGGGGGGGGGGGGFGGGGGGGGGGGGGGGGGGGFGGGGGGGGGGGGGGGGGGGGGGGGGGFFGGGGGGGGGGGFDDGGGFGGGGGGGGGGGFGGFFGGGGGGGGGGGGGGGGGGGGGGGGGCFGGGGGGGGGGGG?FGGGGGEEGGGGGGGGGGGDEGGGGGGGGGGGGGDGGGDD5
@M03364:276:000000000-BLYN8:1:1101:2167:13216 1:N:0:1
ACTCCTACGGGAGGCAGCAGTGGGGAATATTGCACAATGGGCGCAAGCCTGATGCAGCCATGCCGCGTGTATGAAGAAGGCCTTCGGGTTGTAAAGTACTTTCAGCGAGGAGGAAGGCGTTGTGGTTAATAACCGCAGCGATTGACGTTACTCGCAGAAGAAGCACCGGCTAACTCCGTGCCAGCAGCCGCGGTAATACGGAGGGTGCAAGCGTTAATCGGAATTACTGGGCGTAAAGCGCACG
+
GGGGGGGGGGGGGGGGGGGGGGGGGGGGGGGGGGGGGGGGGGGDGGGGGGGGGGGGGGFGGGGGGGGGEGGGGGGGGGGGGGGGGGGGGGGGGGGGGGGGGFGGGDGGGGGGGGGGGGGGGGGGGGGGGGGGGGGGGG>FCDGGGGGGGGGFGGGGGGGGGGFFGGGGGGGGFFGGGGG>GCFGGF>GCCECEEGGFFFFEGGGGGGGGGGGGGGGFGGGGGGGGGGGG68/>DEGGF7CGGD7
@M03364:276:000000000-BLYN8:1:1101:9355:13239 1:N:0:1
ACTCCTACGGGAGGCAGCAGTAGGGAATCTTCGGCAATGGACGAAAGTCTGACCGAGCAACGCCGCGTGAGTGAAGAAGGTTTTCGGATCGTAAAACTCTGTTGTCAGAGAAGAACAAGGGTGAGAGTGGAAAGTTCACCCCTTGACGGTATCTGACCAGAAAGCCACGGCTAACTACGTGCCAGCAGCCGCGGTAATACGTAGGTGGCAAGCGTTGTCCGGATTTATTGGGCGTAAAGCGAGG
+
GGGGGGGGGGGGGGGGGGGGGGGGGGGGGGGGGGGGGGGGGGGGGGGGGGGGGGGGGGGGGGGGGGGGGGGGGGGGGGGGDGGGGGGGGGGGGGGGGGGGGGGGGGGGGGGGGGFFGGGGGFEGGGGGGGGGGGGGGGGGGGGGGGGGGGGGGGGGGGGGGGGGGGGGGGGGGGGGGGGGGFFGGGGGGGGGGDEGGGGGGGFGGGGGGGGGGGGGGGGGGGGGGGGGGGFFGGCEGCGCDDG)
@M03364:276:000000000-BLYN8:1:1101:18875:13243 1:N:0:1
ACTCCTACGGGAGGCAGCAGTAGGGAATCTTCGGCAATGGACGAAAGTCTGACCGAGCAACGCCGCGTGAGTGAAGAAGGTTTTCGGATCGTAAAACTCTGTTGTTAGAGAAGAACAAGGGTGAGAGTGGAAAGTTCACCCCTTGACGGTATCTAACCAGAAAGGGACGGCTAACTACGTGCCAGCAGCCGCGGTAATACGTAGGTCCCAAGCGTTGTCCGGATTTATTGGGCGTAAAGCGAGC
+
GGGGGGGGGGGGGGGGGGGGGGGGGGGGGGGGGGGGGFGGGGGCGDGEFCFGGGGGGGGGGGGGEFGGGCFGGGGGGGGGGFFGGGGGGGGGGGGGGGGGGGGGFGGGGFGGGGGGGGFFGDFFFCF>BFGFGGGGGGGCFGGGGGGGEGGGGGGGGFGG7<FFFGGGGGGEGGGGGGGGFGFGGGGFFGGGGGGGGGFGGGGDGGGGGGGGFC=EEGGGGGEGGGGGGGGGFDEGCFGGDDG<
@M03364:276:000000000-BLYN8:1:1101:3405:13280 1:N:0:1
ACTCCTACGGGAGGCAGCAGTGGGGAATATTGGACAATGGGCGAAAGCCTGATCCAGCCATGCCGCGTGTGTGAAGAAGGTCTTCGGATTGTAAAGCACTTTAAGTTGGGAGGAAGGGCATTAACCTAATACGTTAGTGCTTTGACGTTACCGACAGAATAAGCACCGGCTAACTCTGTGCCAGCAGCCGCGGTAATACAGAGGGTGCAAGCGTTAATCGGAATTACTGGGCGTAAAGCGCGCG
+
GGGGGGGGGDGGGGGGGGGGGGGGGGGGGGGGGGGGGGGGGGGGGGGGGGGGGGGGGGGGGGGGGGGGGGGGGGGGGGGGGGGGGGGGGGGGGGGGGGGGGGGDGGGFFGGG7EGGGGGGGGGGGGGGGGGFGGGGGGGFGGGCFGGGGGGGGGGDGGGEACGGGGGGGGGGGGFGGGGGGC@F>FCGGGGGGE>CEGGGGGFFGEGDFFFGGGE5CCFFGGGGGGGGGFGGGDE=CGGGGGGG
@M03364:276:000000000-BLYN8:1:1101:11556:13282 1:N:0:1
ACTCCTACGGGAGGCAGCAGTGGGGAATATTGCACAATGGGCGCAAGCCTGATGCAGCCATGCCGCGTGTATGAAGAAGGCCTTCGGGTTGTAAAGTACTTTCAGCGAGGAGGAAGGCGTTAAGGTTAATAACCTTGGCGATTGACGTTACTCGCAGAAGAAGCACCGGCTAACTCCGTGCCAGCAGCCGCGGTAATACGGAGGGTGCAAGCGTTAATCGGAATTACTGGGCGTAAAGCGCACG
+
GGGGGGGGGGGGGGGGGGGGGGGGGGGGGGGGGGGGGGGGGGGGGGGGGGGGGGGGGGGGGGGGGGGGGGGGGGGGGGGGGGGGGGGGGGGGGGGGGGGGGGGGGGGGGGGGGGGGGGGGGGGGGFGGGGGGGGGGGGGGGGGGGGGGGGGGGGGGGGGGGGGGGGGGGGGGGGGFGGGGGGGGGGGGGGGEGGGGGGFGD5BCEGGGGGGGGGGGG?CGGGGGGGGGGGGGGGGGGGGGGGG<
@M03364:276:000000000-BLYN8:1:1101:23751:13291 1:N:0:1
ACTCCTACGGGAGGCAGCAGTGGGGAATATTGCACAATGGGCGCAAGCCTGATGCAGCCATGCCGCGTGTATGAAGAAGGCCTTCGGGTTGTAAAGTACTTTCAGCGAGGAGGAAGGCGTTGTGGTTAATAACCGCAGCGATTGACGTTACCGACAGAATAAGCACCGGCTAACTCTGTGCCAGCAGCCGCGGTAATACGGAGGGTGCAAGCGTTAATCGGAATTACTGGGCGTAAAGCGCGCG
+
GGGGGGGGGGGGGGGGGGGGGGGGGGGGGGGGGGGGGGGGGGGGGGGGGGGGGGGGGGGGGGGGGGGGGGGGGGGGGGGGGGGGGGGGGGGGGGGGGGGGGGGGGGGGGGGGGGGGGGGGGGGGGGGGGGGGGGGGGGGGGGGGGGGGGGGGGGGGGGGGGGGGGGGGGGGGGGGGGGGGGGGGGGGGGGGGGEGGGGGGGGGGGGGGGGFFGGGGGGGGGDGGGGGGGFGGGGGGGGGGGGGD
@M03364:276:000000000-BLYN8:1:1101:12799:13296 1:N:0:1
ACTCCTACGGGAGGCAGCAGTGGGGAATATTGCACAATGGGCGCAAGCCTGATGCAGCCATGCCGCGTGTATGAAGAAGGCCTTCGGGTTGTAAAGTACTTTCAGCGAGGAGGAAGGCGTTGTGGTTAATAACCGCAGCGATTGACGTTACTCGCAGAAGAAGCACCGGCTAACTCCGTGCCAGCAGCCGCGGTAATACGGAGGGTGCAAGCGTTAATCGGAATTACTGGGCGTAAAGCGCACG
+
GGGGGGGGGGGGGGGGGGGGGGGGGGGGGGGGGGGGGGGGGGGGGGGGGGGGGGGGGGGGGGGGGGGGGGGGGGGGGGGGGGGGGGGGGGGGGGGGGGGGGGGGGGGGGGGGGGGGGGGGGGGGGGGGGGGGGGGGGGGGGGGGGGGGGGGGGGGGGGGGGGGGGGGGGGGGGGGGGGGGGGGGGGGGGGGGGGGEGGGGGGGGGGGGGGGGGGGGGGGGGGGGGGGGFGFGDCGGGGGGGGG<
@M03364:276:000000000-BLYN8:1:1101:25653:13315 1:N:0:1
ACTCCTACGGGAGGCAGCAGTGGGGAATATTGCACAATGGGCGCAAGCCTGATGCAGCCATGCCGCGTGTATGAAGAAGGCCTTCGGGTTGTAAAGTACTTTCAGCGAGGAGGAAGGCATTAAGGTTAATAACCTTAGTGATTGACGTTACTCGCAGAAGAAGCACCGGCTAACTCCGTGCCAGCAGCCGCGGTAATACGTAGGTGGCAAGCGTTGTCCGGATTTATTGGGCGTAAAGCGAGCG
+
GGGGGGFGGGGGFGGGGGGGFGGGGEGGGGGGGGGGGGGGGGGGGGGGGGGGGGGGGGGGGGGGGGGGEFFGGGGFGGGGGGFFGGGGFDFGGGGGGGGGGGGGGGGGGGGGGGGGGGGFGGGGGGGGGGGGGGGAFGGGGGGCGGGEGGGGGGGGGGGGGGGGGGGGGGGGGGGGG>FCGGGGGGGFDCEGGGGGGDGGBFFEGGGGGGGGGGEGGGGGGGG5CF?FGGGGGGGGGGGGDDD<
@M03364:276:000000000-BLYN8:1:1101:27928:13347 1:N:0:1
ACTCCTACGGGAGGCAGCAGTGGGGAATATTGCACAATGGGCGCAAGCCTGATGCAGCCATGCCGCGTGTATGAAGAAGGCCTTCGGGTTGTAAAGTACTTTCAGCGAGGAGGAAGGCGTTGTGGTTAATAACCTTAGTGATTGACGTTACTCGCAGAAGAAGCACCGGCTAACTCCGTGCCAGCAGCCGCGGTAATACGGAGGGTGCAAGCGTTAATCGGAATTACTGGGCGTAAAGCGCACG
+
FGGGGGGGGGGGGGGGGGGGGGGGGGGGGGGCFGGGGGGGGGGGGGGGGGGGGGGGFG@EGGGGGGGGGFFFGGGGGGGGGGGGGG7CFFEFGG9FFGGGGGGGGGE+@@FGEGDGCCFEFGGGGGGGGGGGEGGGFA?DFFFFAF7@@FFGGGGDGG:FCGGGGGGGDGFG?FGFGGGGGGGG78C@GC5EGGEGGGGGGEEDGGCEFFGGGGGGGGDF55CC@FGFGGGGGGGGGGGGD)C9
@M03364:276:000000000-BLYN8:1:1101:15640:13351 1:N:0:1
ACTCCTACGGGAGGCAGCAGTGGGGAATATTGCACAATGGGCGCAAGCCTGATGCAGCCATGCCGCGTGTATGAAGAAGGCCTTCGGGTTGTAAAGTACTTTCAGCGAGGAGGAAGGCATTAAGGTTAATAACCTTAGTGATTGACGTTACTCGCAGAATAAGCACCGGCTAACTCTGTGCCAGCAGCCGCGGTAATACAGAGGGTGCAAGCGTTAATCGGAATTACTGGGCGTAAAGCGCGCG
+
GGGGGGGGGGGGGGGGGGGGGGGGGGGGGGGGGGGGGGGGGGGGGGGGGGGGGGGGGGGGGGFGGGGGGGGGGGGGGGGGGGGGGGGGGGGGGGGGGGGGGGGGGGGGGGGEGGGGGFGGEFGFGGGGGGGGGGFGGFGGGGGGGGGFGGEFGGGDGGGGGGGGGGGGEGGGGGGGGGGGGGFCFGGGGGGGGGGGGGGGGFGGGGGGGGGGGGGGGGGFGGGFGCCFFGE55>EEFGGG)9)>
@M03364:276:000000000-BLYN8:1:1101:23525:13358 1:N:0:1
ACTCCTACGGGAGGCAGCAGTAGGGAATCTTCGGCAATGGACGAAAGTCTGACCGAGCAACGCCGCGTGAGTGAAGAAGGTTTTCGGATCGTAAAACTCTGTTGTCAGAGAAGAACAAGGGTGAGAGTGGAAAGTTCACCCCTTGACGGTATCTGAACAGAAAGCCACGGCTAACTACGTGCCAGCAGCCGCGGTAATACGTAGGTGGCAAGCGTTGTCCGGATTTATTGGGCGTAAAGCGAGC
+
GGGGGGGGGGGGGGGGGGGGGAFGGGGGGGGFGGGGGGGGGGGGGGGGGGGGGGEGGGDGGGGGGGGGG>FCFGGGGGGGGGGGGGGGGGGGGGGGGGGGGGGGGGGFEGGGGGDGGGGGGBFGGGGFFGGGFCFGGGFGGGGFG<>FFEFFGCCGGGGGFGFGGFFFGEG>@FGGGGGGGGGGCC:<FFCGGGGGDCCGGCCFGGGFGGGGFGGEDGGEGEC5ED9CFGGGGGGGGFFGGGG<
@M03364:276:000000000-BLYN8:1:1101:17912:13375 1:N:0:1
ACTCCTACGGGAGGCAGCAGTAGGGAATCTTCCACAATGGACGAAAGTCTGATGGAGCAACGCCGCGTGAGTGAAGAAGGTTTTCGGATCGTAAAACTCTGTTGTTGGAGAAGAACGTATTTGATAGTAACTGATCAGGTAGTGACGGTATCCAACCAGAAAGCCACGGCTAACTACGTGCCAGCAGCCGCGGTAATACGTAGGTGGCAAGCGTTGTCCGGATTTATTGGGCGTAAAGCGAGCG
+
GGGGGGGGGGGGGGGGGGGGGGGGGGGGGGGGGGGGGGGGGGGGGGGGGGGGGGGGGGGGGGGGGGGGGGGGGGGGGGGGGGGGGGGGGGGGGGGGGGGGGGGGGGGGGGGGGGGGGGGGGGGFGFGGGGGGFGGGGGGFGDGGGGGGGGGGGGGGGGGGGGGGGGGGGGGGGGGGGGGGGGGGGGGGGGGGGGGGGGGGCCGGGGGGGGGGGGGGGGGGGCCEFGGGGGGGGGGGGGGGGGG<
@M03364:276:000000000-BLYN8:1:1101:21726:13392 1:N:0:1
ACTCCTACGGGAGGCAGCAGTGGGGAATATTGCACAATGGGCGCAAGCCTGATGCAGCCATGCCGCGTGTATGAAGAAGGCCTTCGGGTTGTAAAGTACTTTCAGCGAGGAGGAAGGCATTAAGGTTAATAACCTTGGTGATTGACGTTACTCGCAGAAGAAGCACCGGCTAACTCCGTGCCAGCAGCCGCGGTAATACGGAGGGTGCAAGCGTTAATCGGAATTACTGGGCGTAAAGCGCA
+
FGGGGGGGGGGGGGGGGGGGGGGGGGGGGGGGGGGGGGGGGGGGGGEGGGGGGGGGGGGGFGGGGGGGG=EFGGGGGGGGCEFFGGGGGGGGGGGFFCGGDGGFFCF@FGGCGGF8?FFEG<DCGAFGEFDF<=DDDG9A<D<FGBF>FF:@=BFEGC7DGFG7>FFGGDEGGFGCGGGFED9D@E8FCCCGDGE@C;BBE5888EG>CFDFECE87?CGGGDF8<FCFEDFCC*CC7C<)/
@M03364:276:000000000-BLYN8:1:1101:16697:13395 1:N:0:1
ACTCCTACGGGAGGCAGCAGTAGGGAATCTTCGGCAATGGGGGCAACCCTGACCGAGCAACGCCGCGTGAGTGAAGAAGGTTTTCGGATCGTAAAACTCTGTTGTTAGAGAAGAACGTTAAGTAGAGTGGAAAGTTACTTAAGTGACGGTATCTAACAAGAAAGGGACGGCTAACTACGTGCCAGCAGCCGCGGTAATACGTAGGTCCCAAGCGTTGTCCGGATTTATTGGGCGTAAAGCGAGC
+
GGGGGGGGGGGGGGGGGGEFFGAFEGGG9FGGCEGEGGGFGGCCGGGFGGFCCCEFGGCFGGGGGGGGC@FFGGGGFGGG<FGGGGGCGGGGGGGGGEGGGGDEGGGFGGGCCFF8FDFFGGGGFAFA9<FGGGGGG9@@FBF=,<>B>+@FFCCF<,@FFAC7<@>FF>C<FFC;9;CCFG7@8CFGGGDGC5*=C?CCC?9EGG2?CC6CFE=*:C:+A8CE5CCF77+19DEGC7:CDGG3
@M03364:276:000000000-BLYN8:1:1101:9133:13405 1:N:0:1
ACTCCTACGGGAGGCAGCAGTGGGGAATATTGCACAATGGGCGCAAGCCTGATGCAGCCATGCCGCGTGTATGAAGAAGGCCTTCGGGTTGTAAAGTACTTTCAGCGAGGAGGAAGGCGTTAAGGTTAATAACCTTGGCGATTGACGTTACTCGCAGAAGAAGCACCGGCTAACTCCGTGCCAGCAGCCGCGGTAATACGGAGGGTGCAAGCGTTAATCGGAATTACTGGGCGTAAAGCGCACG
+
GGGGGGGGGGGGGGGGGGGGGGGGGGGGGGGGGGGGGGGGGGGGGGGGGGGGGGGGGGGGGGGGGGGGGGGGGGGGGGGGGGGGGGGGGGGGGGGGGGGGGGGGGGGGGGGGGGGGGGGGGGGGGGGGGGGGGGGGGGGGGGGGGGGGGGGGGGGGGGGGGGGGGGGGGGGGGGGGGGGGGGGGGGGGGGGGGGGGGGGGGEGGGGGGGGGGGGGGGGGGGGGGGGGGGGGGGGGGGGGGGGC3
@M03364:276:000000000-BLYN8:1:1101:22146:13463 1:N:0:1
ACTCCTACGGGAGGCAGCAGTGGGGAATATTGCACAATGGGCGCAAGCCTGATGCAGCCATGCCGCGTGTATGAAGAAGGCCTTCGGGTTGTAAAGTACTTTCAGCGAGGAGGAAGGGGATGTGGTTAATAACCGCATTCATTGACGTTACTCGCAGAAGAAGCACCGGCTAACTCCGTGCCAGCAGCCGCGGTAATACGGAGGGTGCAAGCGCTAATCGGAATTACTGGGCGTAAAGCGCACG
+
GGGGGGFGGGGGGGGGGGGG@EFGGGFGFFGFGGGAEEGCFFGCGEDGFG8@FGGGG?FGCEFCCGDGGEGGGGFGGFFFFCFEGG@FECFGC5C<FFGGCAFFGFECF@=BFCFGGG777BFEE<<FDEB<93@BEGGFCFFFCFGDEFGFFEEG:CCEGCFF7<CGDGG*<FE9FEGGGGGFGFCG>8:E8EBE?FFG5*1=CCEG+0<FE*;:CFC5CEEGFGC9CEFFGCC5<C7DD5<5
@M03364:276:000000000-BLYN8:1:1101:20877:13469 1:N:0:1
ACTCCTACGGGAGGCAGCAGTAGGGAATCTTCGGCAATGGGGGCAACCCTGACCGAGCAACGCCGCGTGAGTGAAGAAGGTTTTCGGATCGTAAAACTCTGTTGTTAGAGAAGAACGTTAAGTAGAGTGGAAAGTTACTTAAGTGACGGTATCTAACCAGAAAGGGACGGCTAACTACGTGCCAGCAGCCGCGGTAATACGTAGGTCCCAAGCGTTGTCCGGATTTATTGGGCGTAAAGCGAGC
+
FFFGFGCFGCGCGGECGG-CFG<9FFGGGEGGGDFGEGFGF>FGGFGFEGG8FFEGC@FGGECFFC:4>FEGCG9FGFEF=,FGGG>C@C@EFFGGGG9??FFCFF<EA,C<EEFGG7<F@D@,CF,E=C9D>A>DBFG,3:C@D=FBCGF7CDGGG<BF73@>FGGFC7>CCFGFCFE<<*8C:CG8CCCEEG5CEF+2BF?8;?++8<FGGG8/>EFGG5C*1<CC999EFGGG7**2CDD)
@M03364:276:000000000-BLYN8:1:1101:19670:13488 1:N:0:1
ACTCCTACGGGAGGCAGCAGTGGGGAATATTGCACAATGGGCGCAAGCCTGATGCAGCCATGCCGCGTGTATGAAGAAGGCCTTCGGGTTGTAAAGTACTTTCAGCGAGGAGGAAGGCGTTGTGGTTAATAACCGCAGCGATTGACGTTACTCGCAGAAGAAGCACCGGCTAACTCCGTGCCAGCAGCCGCGGTAATACGGAGGGTGCAAGCGTTAATCGGAATTACTGGGCGTAAAGCGCACG
+
GGGGGGGGGGGGGGGGGGGGGGGGGGGGGGGGGGGGGGGGGGGGGGGGGGGGGGGGGGGGGGGGGGGGGGGGGGGGGGGGGGGGGGGGGGGGGGGGGGGGGGGGGGGGGGGGGGGGGGGGGGGGGGGGGGGGGGGGGGGGGGGGGGGGGGGGGGGGGGGGGGGGGGCFGGGGGGGGGGGGGGGGGGGGGGEGGGGGGGGGGGGGGGEDGGGGGGGGGFGGGGGFGGGGGEGGGGGEDFFGDDG5
@M03364:276:000000000-BLYN8:1:1101:11006:13495 1:N:0:1
ACTCCTACGGGAGGCAGCAGTGGGGAATATTGCACAATGGGCGCAAGCCTGATGCAGCCATGCCGCGTGTATGAAGAAGGCCTTCGGGTTGTAAAGTACTTTCAGCGAGGAGGAAGGTGTTGTGGTTAATAACCACAGCAATTGACGTTACTCGCAGAAGAAGCACCGGCTAACTCCGTGCCAGCAGCCGCGGTAATACGGAGGGTGCAAGCGTTAATCGGAATTACTGGGCGTAAAGCGCGCG
+
GGGGGGGGGGGGGGGGGGGGGGGGGGGGGGGGGGGGGGGGGGGGGGGGGGGGGGGGGGGGGGGGGGGGGGGGGGGGGGGGGGGGGGGGGGGGGGGGGGGGGGGGGGGFGGGGGEGGGGGGGGGGGGGGGGGGGFGGGGGGGGGGGGGGGGGGGGGGGGGGGGGGGGGGGGGGGGGGGGGGGGGGGGGGGGGGGEGGGGGGGGGGGGGGGGGGGGGGGGGGGGGGGGGGGGGGGGGGCFGGGGGG
@M03364:276:000000000-BLYN8:1:1101:14302:13520 1:N:0:1
ACTCCTACGGGAGGCAGCAGTGGGGAATATTGCACAATGGGCGCAAGCCTGATGCAGCCATGCCGCGTGTATGAAGAAGGCCTTCGGGTTGTAAAGTACTTTCAGCGAGGAGGAAGGCATTAAGGTTAATAACCTTAGTGATTGACGTTACTCGCAGAAGAAGCACCGGCTAACTCCGTGCCAGCAGCCGCGGTAATACGGAGGGTGCAAGCGTTAATCGGAATTACTGGGCGTAAAGCGCACG
+
GGGGGGGGGGGGGGGGGGGGGGGGGGGGGGGGGGGGGGGGGGGGGGGGGGGGGGGGGGGGGGGGGGGGGGGGGGGGGGGGGGGGGGGGGGGGGGGGGGGGGGGGGGGDGGGGGGGGGGGGGGGGGGGGGGGGGGGGGGGGGGFGGGGGGGGGGGGGGGGGGGGGGGGGGGGGGGGGGGGGGGGGGGGGGGGGGGEDFGGGGEBCEGGGGGGGGGGGGGGGGGGGGGGGGGGCDGDEGGCCDGG<
@M03364:276:000000000-BLYN8:1:1101:9163:13530 1:N:0:1
ACTCCTACGGGAGGCAGCAGTGGGGAATATTGGACAATGGGCGAAAGCCTGATCCAGCCATGCCGCGTGTGTGAAGAAGGTCTTCGGATTGTAAAGCACTTTAAGTTGGGAGGAAGGGCATTAACCTAATACGTTAGTGTTTTGACGTTACCGACAGAATAAGCACCGGCTAACTCTGTGCCAGCAGCCGCGGTAATACAGAGGGTGCAAGCGTTAATCGGAATTACTGGGCGTAAAGCGCGCG
+
GGGGGGGGGGGGGGGGGGGGGGGGGGGGGGGGGGGGGGGGGGGGGGGGGGGGGGGGGGGGGGGGGGGGGGGGGGGGGGGGGGGGGGGGGGGGGGGGGGGGGGGGGGFGGGGGGGGGGGGGGGGGGGGGGGGGGGGGGGGGGGGGGGGGGGGGGGGGGGGGGGGGGGGGGGGGGGGGGGGGGGGGGGGGGGGGGGGGGGGGGGGGGGGGGGGGGGGGGGGGGDEGGGGGGFGGGGGGGGGGGDDD
@M03364:276:000000000-BLYN8:1:1101:7292:13569 1:N:0:1
ACTCCTACGGGAGGCAGCAGTAGGGAATCTTCCACAATGGACGAAAGTCTGATGGAGCAACGCCGCGTGAGTGAAGAAGGGTTTCGGCTCGTAAAGCTCTGTTGTTAAAGAAGAACGTGGGTGAGAGTAACTGTTCACCCAGTGACGGTATTTAACCAGAAAGCCACGGCTAACTACGTGCCAGCAGCCGCGGTAATACGTAGGTGGCAAGCGTTATCCGGATTTATTGGGCGTAAAGCGAGCG
+
GGGGGGGGGGGGGGGGGGGGGGGGGGGGFGFGGGGGGGGGGGGGGGDGGGGGGG<FGGGFGGGGGGGGGGGGGGGGGGGGDCFFGGGCGFGGGGG<AFGGGGGGG8E,CFC<FGGF@FFDCFG7FCGGFGGGGGGFGFGGG83DFF:F+>C,FFGAGGGGGGGGFFGGEEGEGGGGGGGGGGGCC@>>@E88:CEGGGG5C9EECFGGGGFCEECEFGFGGEGC??FEFGGFDG=7CFGD<C3)
@M03364:276:000000000-BLYN8:1:1101:13720:13586 1:N:0:1
ACTCCTACGGGAGGCAGCAGTAGGGAATCTTCGGCAATGGACGAAAGTCTGACCGAGCAACGCCGCGTGAGTGAAGAAGGTTTTCGGATCGTAAAACTCTGTTGTCAGAGAAGAACAAGGGTGAGAGTGGAAAGTTCACCCCTTGACGGTATCTGACCAGAAAGCCACGGCTAACTACGTGCCAGCAGCCGCGGTAATACGTAGGTGGCAAGCGTTGTCCGGATTTATTGGGCGTAAAGCGAGC
+
GGGGGGGGGGGGGGGGGGGGGGGGGGGGGGGGGGGGGGGGGGGGGGGCFGGGGGGGGGGGGGGGGGGGGGGGGGGGGGGGGGGGGGGGGGGGGGGGGGGGGGGGGGGGGGGGGGGGGGGFGGGGGGGGGGGGGGGGGGGGGGGGGGGGGGGGGGFFGFGGGGGGGGGFFFDGGGGGGGEGGGGGGGGGGGEEEGEGGGGGGGGGGGGGFGGCFEGDGGGFGGGGGFCGGGGGGGGGGFGGGGG)
@M03364:276:000000000-BLYN8:1:1101:28472:13591 1:N:0:1
ACTCCTACGGGAGGCAGCAGTAGGGAATCTTCGGCAATGGGGGCAACCCTGACCGAGCAACGCCGCGTGAGTGAAGAAGGTTTTCGGATCGTAAAACTCTGTTGTTAGAGAAGAACGTTAAGTAGAGTGGAAAGTTACTTAAGTGACGGTATCTAACCAGAAAGGGACGGCTAACTACGTGCCAGCAGCCGCGGTAATACGTAGGTCCCAAGCGTTGTCCGGATTTATTGGGCGTAAAGCGAGC
+
GGGGGGGGGGGGGGGGGGGGGGGGGGGGGGGGGGDEGGGGGGGGGGGGGGGGGGGGGGGGGGGGGGGFEFGGGDFGGGGGGGGGGGGDGGGGGGGGGFGFGGGGAFGGGGGGGGGGGGGGGGGGGGGFGGFGGGGGDFFFFGGFEFBCGGFGGGGGGGGGG?FGGGGGGGGGGGGGGGGGGD@FG7FFC8CCEDBEGG?+CGGGDBF9*9@E5CECEEGGGGEEGGGG9?FGGDGGGGGGGCG>
@M03364:276:000000000-BLYN8:1:1101:6492:13607 1:N:0:1
ACTCCTACGGGAGGCAGCAGTGGGGAATATTGCACAATGGGCGCAAGCCTGATGCAGCCATGCCGCGTGTATGAAGAAGGCCTTCGGGTTGTAAAGTACTTTCAGCGAGGAGGAAGGCGTTGTGGTTAATAACCGCAGCGATTGACGTTACTCGCAGAAGAAGCACCGGCTAACTCCGTGCCAGCAGCCGCGGTAATACGGAGGGTGCAAGCGTTAATCGGAATTACTGGGCGTAAAGCGCACG
+
GGGGGGGGGGGGGGGGGGGGGGGGGGGGGGGGGGGGGGGGGGGGGGGGGGGGGGGGGGGGGGGGGGGGGGGGGGGGGGGGGGGGGGGGGGGGGGGGGGGGGGDGGGGCFEGGGGGGGGGGGGGGGGGGGGGGGGGGGGGGGGGGGGGGGGGGGGGGGGGGGGGGGGGDGGGGGGGGGGGGGGGGGGGGGGGGGGGGGGGGGGGGGGGGGGGGGGGGGGGGGGGGGGGGGGGGGGGEGGGGGGGD
@M03364:276:000000000-BLYN8:1:1101:5801:13615 1:N:0:1
ACTCCTACGGGAGGCAGCAGTGGGGAATATTGCACAATGGGCGCAAGCCTGATGCAGCCATGCCGCGTGTATGAAGAAGGCCTTCGGGTTGTAAAGTACTTTCAGCGAGGAGGAAGGTGTTGTGGTTAATAACCGCAGCAATTGACGTTACTCGCAGAAGAAGCACCGGCTAACTCCGTGCCAGCAGCCGCGGTAATACGGAGGGTGCAAGCGTTAATCGGAATTACTGGGCGTAAAGCGCACG
+
GGGGGGGGGGGGGGGGGGGGGGGGGGGGGGGGGGGGGGGGGGGGGGGGGGGGGGGGGGGGGGFGGGGGGGGGGGGGGGGGGGGGGGGGGGGGGGGGGGGGGGGGGGGFGGGGGGGGGGGGGGGGGGGGGGGFGGGGGGGGGGGGGGGGGGGGGGGGGGGGGGGGGGGGGGGGGGGGGGGGGGGGGGGGGGGGGGGGGGGGGEGGGGGGGGGGGGGGGGGGGGEFGGGGGGGGGGGGGGGGGGGD
@M03364:276:000000000-BLYN8:1:1101:2739:13619 1:N:0:1
ACTCCTACGGGAGGCAGCAGTAGGGAATCTTCGGCAATGGGGGCAACCCTGACCGAGCAACGCCGCGTGAGTGAAGAAGGTTTTCGGATCGTAAAACTCTGTTGTTAGAGAAGAACGTTAAGTAGAGTGGAAAGTTACTTAAGTGACGGTATCTAACCAGAAAGGGACGGCTAACTACGTGCCAGCAGCCGCGGTAATACGTAGGTCCCAAGCGTTGTCCGGATTTATTGGGCGTAAAGCGAGC
+
GGGGGGGGGGGGGGGGGGGGFGGGGGGGGGGGGGGGGGGGGCGGGGGGGGCGGFGGGGEGGGGGGGGGDGGGGGGGGGGGGGGGGGGGEGFGGGGGGFGGFFFGGGGDAFGGFGGGGGG@FFEFG9AFFFEFCFFFGGGGGFGFFFFGGFGGFCEFGG?FGGFFGGDFGGGDECDE<DC:CFFECCFGGGCGEGEGGFDCEEGCDFFFGCFGGGGDGGGFCGG5?9CFGGG545=ED3>F<<3)
@M03364:276:000000000-BLYN8:1:1101:15924:13625 1:N:0:1
ACTCCTACGGGAGGCAGCAGTAGGGAATCTTCGGCAATGGGGGCAACCCTGACCGAGCAACGCCGCGTGAGTGAAGAAGGTTTTCGGATCGTAAAACTCTGTTGTTAGAGAAGAACGTTAAGTAGAGTGGAAAGTTACTTAAGTGACGGTATCTAACCAGAAAGGGACGGCTAACTACGTGCCAGCAGCCGCGGTAATACGTAGGTCCCAAGCGTTGTCCGGATTTATTGGGCGTAAAGCGAGC
+
GGGGGGGGGGGGGGGGGGGGGGGGGGGGGGGGGGGGGGGGGGGGGGGGGGGGGGGGGGGGGGGGGGGGGGGGGGGGGGGGGGGGGGGGGGGGGGGGGGGGGGGGGGGGGGGGGGGGGGGGGGGGGGGGGGFGGFGGGGGGGGGGGGGGGGGGGGGGGGGGGGGGGGGGGGGGGGGGGGGGGGGGGGGGGGGGGGEGGGGGGGGGGGGGGGGGGGGGGGGGGGGCGFFGGGGGGGGGGGGGGGG<
@M03364:276:000000000-BLYN8:1:1101:25677:13627 1:N:0:1
ACTCCTACGGGAGGCAGCAGTGGGGAATATTGGACAATGGGCGAAAGCCTGATCCAGCCATGCCGCGTGTGTGAAGAAGGTCTTCGGATTGTAAAGCACTTTAAGTTGGGAGGAAGGGCATTAACCTAATACGTTAGTGCTTTGACGTTACCGACAGAATAAGCACCGGCTAACTCTGTGCCAGCAGCCGCGGTAATACAGAGGGTGCAAGCGTTAATCGGAATTACTGGGCGTAAAGCGCACG
+
GGGGGGGGGGGGGGGGGGGGGGGGGGGGGGGGGGGGGGGGGGGGGGGGGGGGGGGGGGGGGGGGGGGGGGGGGGGGGGGGGGGGGGGGGGGGGGGGGGGGGGGGGGFGFEGGGEGGGGGGGGGGGGGGGGGGGGGGGGGGGGFGGGGGGGGFGEGGGGGGGGGGGGFGGGGGGGGGGGGGGGGGGGGGGGGGGCEGGGGGGGGGDGGGGGGGDGGCFGGGGGGGGGGGGGCGGGGGGGGDDGG5
@M03364:276:000000000-BLYN8:1:1101:22923:13676 1:N:0:1
ACTCCTACGGGAGGCAGCAGTGGGGAATATTGCACAATGGGCGCAAGCCTGATGCAGCCATGCCGCGTGTATGAAGAAGGCCTTCGGGTTGTAAAGTACTTTCAGCGAGGAGGAAGGCGTTGTGGTTAATAACCGCAGCGATTGACGTTACTCGCAGAAGAAGCACCGGCTAACTCCGTGCCAGCAGCCGCGGTAATACGGAGGGTGCAAGCGTTAATCGGAATTACTGGGCGTAAAGCGCACG
+
FGGGGFGGGGGGGGGGGGFFFFGGGGGFDEGGGGGFGGGFGGGCFFCGGGGFGGGFGGGGGFGGE@FFFFGGGGGAEFGGGGFEEGGGGCEFFGGG<FGGGDFDGFEGGD:FEGFGGGGGEGGEEABF?ACFFFEF@FGE7DEFGDEFGGG9FGE7CGFCD:FFEFGGGDEFF,;EGGGGCBFGGGGG>EE>5CEEGGGGGGGDGECEDFFGGE=8E7CF=EEGFG99?EG5<DE5FCGGGDD3
@M03364:276:000000000-BLYN8:1:1101:9516:13726 1:N:0:1
ACTCCTACGGGAGGCAGCAGTGGGGAATATTGCACAATGGGCGCAAGCCTGATGCAGCCATGCCGCGTGTATGAAGAAGGCCTTCGGGTTGTAAAGTACTTTCAGCGAGGAGGAAGGCGTTGTGGTTAATAACCGCAGCGATTGACGTTACCGACAGAATAAGCACCGGCTAACTCTGTGCCAGCAGCCGCGGTAATACAGAGGGTGCAAGCGTTAATCGGAATTACTGGGCGTAAAGCGCGCG
+
GGGGGGGGGGGGGGGGGGGGGGGGGGGGGGGGGGGGGGGGGGGGGGGGGGGGGGGGFGGGGGGGGGGGGGGGGGGGGGGGGGGGGGGGCFGGGGGGGGGGGGGGGGGGGGGGGGGGGGGGGGGGGGGGGGGGGGGGGGGGGGGGGGGGGGGGGFGGGGGGGGGGGGGGGGGGGGGGGGGGGGGGGGGGGGGGGCEEGCFFGGGGGGGGGGFC?:CCFGGGGGGGGGGGGGGGGC=CDFCDDDDG
@M03364:276:000000000-BLYN8:1:1101:9585:13762 1:N:0:1
ACTCCTACGGGAGGCAGCAGTGGGGAATATTGGACAATGGGCGAAAGCCTGATCCAGCCATGCCGCGTGTGTGAAGAAGGTCTTCGGATTGTAAAGCACTTTAAGTTGGGAGGAAGGGCATTAACCTAATACGTTAGTGTTTTGACGTTACCGACAGAATAAGCACCGGCTAACTCTGTGCCAGCAGCCGCGGTAATACAGAGGGTGCAAGCGTTAATCGGAATTACTGGGCGTAAAGCGCGCG
+
GGGGGGGGGGGGEGGGGGGGGGGGGGGGGGGGGGGGGGGGGGGGGGGGGGGGGGGGGGGGGGGGGGGGGGGGGGGGGGGGGFGGGGGGGGGGGGGGGGGGFGGGGGGGGGGGGGGGGGGGGGGGGGGGGGGGGFGGGGFGGGGGGGGGGGGGGGGGGGGGGGGGGGFGGGGGGGGGGGGGGGGGGGGGGGDEGGGGGGGGGGGGGGGGGGGGGGGGGGGGGGGGGGGGGGGGGGGGGGGGGGGG
@M03364:276:000000000-BLYN8:1:1101:6230:13781 1:N:0:1
ACTCCTACGGGAGGCAGCAGTGGGGAATATTGCACAATGGGCGCAAGCCTGATGCAGCCATGCCGCGTGTATGAAGAAGGCCTTCGGGTTGTAAAGTACTTTCAGCGAGGAGGAAGGCATTAAGGTTAATAACCTTGGTGATTGACGTTACTCGCAGAAGAAGCACCGGCTAACTCCGTGCCAGCAGCCGCGGTAATACGGAGGGTGCAAGCGTTAATCGGAATTACTGGGCGTAAAGCGCACG
+
GGGGGGGGGGGGGGGGGGGGGGGGGGGGGGGGGGGGGGGGGGGGGGGGGGGGGGGGGGGGGGGGGGGFFFDFGGGGGGGGFFGGGGGGGGGGGGGGGGGGGGGGGFGDFGGGGGGGGGGGGGGFGGGGGDGGCAFFBF<FADFDDFGBGGEGGGGGGGGGGGF<FFFGCFGGGGGFGGGGGEGGGFGGFGGGGEGGFGGGGEGDDCEDGGGFECECCGGFGEEDFGGGGGGGCDGGGG=DG<D7
@M03364:276:000000000-BLYN8:1:1101:9078:13791 1:N:0:1
ACTCCTACGGGAGGCAGCAGTGGGGAATATTGGACAATGGGCGAAAGCCTGATCCAGCCATGCCGCGTGTGTGAAGAAGGTCTTCGGATTGTAAAGCACTTTAAGTTGGGAGGAAGGGCATTAACCTAATACGTTAGTGCTTTGACGTTACCGACAGAATAAGCACCGGCTAACTCTGTGCCAGCAGCCGCGGTAATACGGAGGGTGCAAGCGTTAATCGGAATTACTGGGCGTAAAGCGCACG
+
GGGGGGGGGGGGGGGGGGGGGGGGGGGGGGGGGGGGGGGGGGGGGGGGGGGGFGGGGGGGGGGGGGGGGGGGGGGGGGGGGGGGGGGGGGGGGGGGGGGGGGGGGFFGGGGGGGGGGDGGGGGGGGGGGGGGGGGGGGGGFGGGGGGGGGGGGGGGGGGGGGGGGGGGGGGGGGGGGGGGGGGGGGGGGGGGGGGGGGGGGGGGGGGGGGGGGCGGGGFGDGGGGGGGGGGGGGGGGGGDDGDC
@M03364:276:000000000-BLYN8:1:1101:29490:13797 1:N:0:1
ACTCCTACGGGAGGCAGCAGTGGGGAATATTGGACAATGGGCGCAAGCCTGATGCAGCCATGCCGCGTGTATGAAGAAGGCCTTCGGGTTGTAAAGTACTTTCAGCGAGGAGGAAGGCATTAAGGTTAATAACCTTGGTGATTGACGTTACTCGCAGAAGAAGCACCGGCTAACTCTGTGCCAGCAGCCGCGGTAATACAGAGGGTGCAAGCGTTAATCGGAATTACTGGGCGTAAAGCGCGCG
+
GGGGFFAFGGGGGGGGGGGGGGGGGGGGGGFCDFGGGGGGGGGEGGGGGFDFFGGGGGGGGGGGGGGGGCFGGGGGGGGGGGGFGEGE,BFGGGGGGGGGGGGGG9FEGGGGG:FDFFECGFGDF<EFGGGGGDGCGFG7D:EFGFEFDGGGAC@=@FGAFFFGFGGDEGG7FFEGGGGGGGGGGGCFCEGD5:EGF;FCFFGGCGGGFEGCGGGG=FFG=;CFFGGGGCFGDDGCCFGGGGGD
@M03364:276:000000000-BLYN8:1:1101:3621:13827 1:N:0:1
ACTCCTACGGGAGGCAGCAGTAGGGAATCTTCGGCAATGGGGGCAACCCTGACCGAGCAACGCCGCGTGAGTGAAGAAGGTTTTCGGATCGTAAAACTCTGTTGTTAGAGAAGAACGTTAAGTAGAGTGGAAAGTTACTTAAGTGACGGTATCTAACCAGAAAGGGACGGCTAACTACGTGCCAGCAGCCGCGGTAATACGTAGGTCCCAAGCGTTGTCCGGATTTATTGGGCGTAAAGCGAGG
+
GGGGGGGGGGGGGGGGGGGGGGGGGGGGGGGGGGGGGGGGGEGGGGGFGGGGGGGGGGGGGGGGGDGGGGGGGGGGGGGGGGGGGGGGGGGGGGGGGGGGGGGGGGGGGGGFGGGGGGGGGGGGGGGGGGGFCFGGGFGGGFGGFFGGGGFGGGFFGGGGGGGBGGFFEGGGGGGGGFFGGGGGGGGGGGGGGDGGGGFFGGGGGGGGFGGGGGGGGGGGGGEGGGGGGGG=FGGGGGC7<DD)
@M03364:276:000000000-BLYN8:1:1101:8560:13841 1:N:0:1
ACTCCTACGGGAGGCAGCAGTAGGGAATCTTCGGCAATGGACGAAAGTCTGACCGAGCAACGCCGCGTGAGTGAAGAAGGTTTTCGGATTGTAAAGCACTTTAAGTTGGGAGGAAGGGCATTAACCTAATACGTTAGTGCTTTGACGTTACCGACAGAATGAGCACCGGCTAACTCTGTGCCAGCAGCCGCGGTAATACAGAGGGTGCAAGCGTTAATCGGAATTACTGGGCGTAAAGCGCGCG
+
GGGGGGGGGGGGGGGGGGGGGGGGGGGGGGGGGGGGGGGGGGGGGGGGGGGGGGGGGGGGGGGGGGGGGGGGGGGGGGGGGGGGGGGGGGFGGGGGGGGGGGGGGGGGGGGGGGGGGGGGGGGGGGGGGGGGGGGGGGGGGGGGGGGGGGGGGGGGGGGGGGGGGGGGDGGGGGGGGGGGGGGGGGGGGGGGGGGGGFGGGFGGGGGGGGGGGGGGFGGGGGGGGGGGGGGGGGGGGGGGGGGG
@M03364:276:000000000-BLYN8:1:1101:29630:13873 1:N:0:1
ACTCCTACGGGAGGCAGCAGTAGGGAATCTTCGGCAATGGGGGCAACCCTGACCGAGCAACGCCGCGTGAGTGAAGAAGGTTTTCGGATCGTAAAACTCTGTTGTTAGAGAAGAACGTTAAGTAGAGTGGAAAGTTACTTAAGTGACGGTATCTAACCAGAAAGCAACGGCTAACTACGTGCCAGCAGCCGCGGTAATACGTAGGTGGTAAGCGTTATCCGGATTTATTTGGCGTAAAGCGAGG
+
EAFGG,6CFCFGDCCCF>6CEC-<,,,CE<6EFE:B+6CE8C7@BE7FEFFF@<7++++CE:CFGGGGGG,C<A?F9E,B,FFFGGG@F7?FG8:C?F9C,CFEGGGFADGGFGCGG>FFGGCF@<9,C7BF,DFFFD,C9>F@,,C7FCFCB3EGF,,@FCG75,6<BC*:*>:;C,:2,*:B2*,6,6*:B88*8<B983+=*5<8*5++53385=++:?=C5C9+<+3+95:*97DF<DG9
@M03364:276:000000000-BLYN8:1:1101:19543:13884 1:N:0:1
ACTCCTACGGGAGGCAGCAGTGGGGAATATTGCACAATGGGCGCAAGCCTGATGCAGCCATGCCGCGTGTATGAAGAAGGCCTTCGGGTTGTAAAGTACTTTCAGCGAGGAGGAAGGCGTTGTGGTTAATAACCGCAGCGATTGACGTTACTCGCAGAAGAAGCACCGGCTAACTCCGTGCCAGCAGCCGCGGTAATACGGAGGGTGCAAGCGTTAATCGGAATTACTGGGCGTAAAGCGCACG
+
GGGGGGGGGGGGGGGGGGGGFGGGGGGGGGGGGGGGGGGGGGGGGGGGGGGGGGGGGGGGGGGGGGGGGGGGGGGGGGGGGGGGGGGGGGGGGGGGGGGGGGGGGGGGGGGGGGGGGGGGGGGGGGGGGGGGGGGGGGGGGGGGGGGFGGGGGGGGGGGGGGGGGGGGGGGGGGGGGGGGGGGGGGGGGGGGGGGGGGGGEGGGGGGGGGGGGGGGGGGGGGGGGGFFCEGGGDGGGGGGGGGD
@M03364:276:000000000-BLYN8:1:1101:1790:13887 1:N:0:1
ACTCCTACGGGAGGCAGCAGTGGGGAATATTGCACAATGGGCGCAAGCCTGATGCAGCCATGCCGCGTGTATGAAGAAGGCCTTCGGGTTGTAAAGTACTTTCAGCGAGGAGGAAGGCGTTGTGGTTAATAACCGCAGCGATTGACGTTACTCGCAGAAGAAGCACCGGCTAACTCCGTGCCAGCAGCCGCGGTAATACGGAGGGTGCAAGCGTTAATCGGAATTACTGGGCGTAAAGCGCACG
+
DGFFGGGGGGGGGGGGGGGGGGCFGGGGFGGGGGGGGGGFFFGGGGGGGFFGGGGGFGGFGGGGGGGGGGGGGGGGGFGFGGGGGFGGGEFGGFFGGGGGGGFFGGGEGGGEGGGGGGGEGGDGGFFDFGGGGGGGEGGGDFGGGGGGGGCEGEGGGEGGGGGGGGGGGGDGGGGGGDFFGGGGGGGGGGGGGGGGGGGGGGGGG88ACF9FG>EGFGGGGEGGGCGGGFFGGGEEGGCD7))7
@M03364:276:000000000-BLYN8:1:1101:11564:13926 1:N:0:1
ACTCCTACGGGAGGCAGCAGTAGGGAATCTTCGGCAATGGGGGCAACCCTGACCGAGCAACGCCGCGTGAGTGAAGAAGGTTTTCGGATCGTAAAACTCTGTTGTTAGAGAAGAACGTTAAGTAGAGTGGAAAGTTACTTAAGTGACGGTATCTAACCAGAAAGGGACGGCTAACTACGTGCCAGCAGCCGCGGTAATACGTAGGTCCCAAGCGTTGTCCGGATTTATTGGGCGTAAAGCGAGC
+
FGFGFFGGGGEGGGCCFGGCC@EFGGFGFF@<FGGGGFGGDCFGGGFGGE8AFG@7:EGGDFBFGGGFGGGCFCFAFBFFGCGGG:EEGCGGGG@FGEBFCECFFEFGDGGGGGGGGFCEFGGFGGDFGGCFFFGF<FFFFFGGGGGGGGGGGGGGGGGFGFFFCCGGG7FGGFG?FGGCFGFGFGGGGGGDGDE7CGEFC<:@@FGGGGFCGGGGGCC<*:C:*ACCC+@CCD>5*7:DG7</
@M03364:276:000000000-BLYN8:1:1101:10894:13948 1:N:0:1
ACTCCTACGGGAGGCAGCAGTAGGGAATCTTCGGCAATGGGGGCAACCCTGACCGAGCAACGCCGCGTGAGTGAAGAAGGTTTTCGGATCGTAAAACTCTGTTGTTAGAGAAGAACGTTAAGTAGAGTGGAAAGTTACTTAAGTGACGGTATCTAACCAGAAAGGGACGGCTAACTACGTGCCAGCAGCCGCGGTAATACGTAGGTCCCAAGCGTTGTCCGGATTTATTGGGCGTAAAGCGAGC
+
GGGGGGGGGGGGGGGGGGGGGGGGGGGGGGGGGGGGGGGGGGGGGGGGGGGGGGGGGGGGGGGGGGGGGGGFGGGGGGGGFFGGGGGGGGGGGGGGGGGGGGGGGGGGGGGGGGGGGGGGGGFGGGFGGGGGGGGGGGGGGGGGGGGGGGGGGGGGGGGGGGGGFGGGGGGGGGGFGGGGGGGGGGGGGGGGGGGGGGGGGGGGGFFFGGGGGGGGGGGGGGC=EGGGGGGGGGDEGGGGGGG)
@M03364:276:000000000-BLYN8:1:1101:13104:13958 1:N:0:1
ACTCCTACGGGAGGCAGCAGTAGGGAATCTTCGGCAATGGACGAAAGTCTGACCGAGCAACGCCGCGTGAGTGAAGAAGGTTTTCGGATCGTAAAACTCTGTTGTCAGAGAAGAACAAGGGTGAGAGTGGAAAGTTCACCCCTTGACGGTATCTGACCAGAAAGCCACGGCTAACTACGTGCCAGCAGCCGCGGTAATACGTAGGTCCCAAGCGTTGTCCGGATTTATTGGGCGTAAAGCGAGC
+
GGGGGGGGGGGGGGGGGGGGGGGGGGGGGGGGGGGGGGGGGGGGGGGGGGGGGGGGGGGGGGGGGGGGGGGGGGGGGGGGGGGGGGGGGGGGGGGGGGGGGGGGGGGGGGGGGGGGGGGGGGGGGGGGGGGGGGGGGGGGGGGGGGGGGGGGGGGGGGGGGGGGGGGGGGGGGGGGGGGGGGGGGGGGGGGGGGEGGGGGGGGGGGGGGGGGGGGGGGGGGGGGGGGGGGGGGGGGGGGGGGG<
@M03364:276:000000000-BLYN8:1:1101:20632:13964 1:N:0:1
ACTCCTACGGGAGGCAGCAGTAGGGAATCTTCGGCAATGGGGGCAACCCTGACCGAGCAACGCCGCGTGAGTGAAGAAGGTTTTCGGATCGTAAAACTCTGTTGTTAGAGAAGAACGTTAAGTAGAGTGGAAAGTTACTTAAGTGACGGTATCTAACCAGAAAGGGACGGCTAACTACGTGCCAGCAGCCGCGGTAATACGTAGGTCCCAAGCGTTGTCCGGATTTATTGGGCGTAAAGCGAGC
+
GGGGGGGGGGGGGGGGGGGGGGGGGGGGGGGGGGGGGGGGGGGGGGGGGGGGGGGGGGGGGGGGGGGGGGGGGGGGGGGGGGGGGGGGGGGGGGGGGGGGGGGGGGGGGGGGGGFGGFGGGFFGGGGGGGFGGGGGGGGGGGGGGCGGGGGGGGGGGGGGGGGGGGGGGGGGGGGGGGGGGGGGGGGGGGGGGDGDGGGGGGGFGGGFGGGGGGDCGGGFGDCE5@CGFGGGGGGGGGGGGGD7
@M03364:276:000000000-BLYN8:1:1101:15215:13964 1:N:0:1
ACTCCTACGGGAGGCAGCAGTAGGGAATCTTCCACAATGGACGAAAGTCTGATGGAGCAACGCCGCGTGAGTGAAGAAGGTTTTCGGATCGTAAAACTCTGTTGTTGGCGAAGAACGTATTTGATAGTAACTGATCAAGTAGTGACGGTATCCAACCAGAAAGCCACGGCTAACTACGTGCCAGCAGCCGCGGTAATACGTAGGTGGCAAGCGTTGTACGGATTTATTGGGCGTAAAGCGAGCG
+
GGGC,CF@CDCFEGGDGG@FGFGGEGGGGGG<CFDFFEEEG8CGGCC<CCFGGGCEEGGGD@77FFE=C8CEEFC<F8EFCCC<5CC@:C@FFCFGGEEEGEEAFEE<,8@CFFGGG+B?,BFGFGFFGGGC<DFGG,<EFDF<?DEGGD@AC=F,+>C@FEGEFFG>GGGGGGA9FEDFDGGFFGGF7>C588BGGGG5>CFB2?CE9@E*A=/?=+=*:C;EGC9C++A:CDGGGGGG3<3)
@M03364:276:000000000-BLYN8:1:1101:3989:13968 1:N:0:1
ACTCCTACGGGAGGCAGCAGTGGGGAATATTGCACAATGGGCGCAAGCCTGATGCAGCCATGCCGCGTGTATGAAGAAGGCCTTCGGGTTGTAAAGTACTTTCAGCGAGGAGGAAGGCATTAAGGTTAATAACCTTGGTGATTGACGTTACTCGCAGAAGAAGCACCGGCTAACTCCGTGCCAGCAGCCGCGGTAATACGGAGGGTGCAAGCGTTAATCGGAATTACTGGGCGTAAAGCGCGCG
+
GGGGGGGGGGGGGGGGGGGGGGGGGGGGGGGGGGGGGGGGGGGGGGGGGGGGGGGGGGGGGGGGGGGGGGGGGGGGGGFGGGGGGGGGGGGGGGGGGGGGGGGGGGGGGGGGGGFGGFGFGFGGGGGGGGGGGGGGGGGGGGGGGGGGGGGGGGGGGGGGGGGGGGGGGGGGGGGGGGGGGGFFGGGGGGGGGGGGGFGGDEGGGGGGGGGGGGGGGFGFGGEGGGFGGGGGGGGGGCFDCC3C
@M03364:276:000000000-BLYN8:1:1101:29194:13998 1:N:0:1
[truncated: 27,121,045 more chars]
