# Supplementary material for: Captivity causes taxonomic and functional convergence of gut microbial communities in bats
Source: PeerJ. 2019 Apr 30;7:e6844. doi: 10.7717/peerj.6844 (PMC6499062; doi:10.7717/peerj.6844)
Supplement: Data S5 — raw data of FHa2. [file peerj-07-6844-s010.gz › D8j5374-FHa2_R2.fq]

@M03364:276:000000000-BLYN8:1:1101:17942:1280 2:N:0:1
GGACTACTAGGGTATCTAATCCTGTTTGCTCCCCACGCTTTCGCACCTCAGTGTCAGTATCAGTCCAGGTAGTCGCCTTCGCCACTGGTGTTCCTTCCTATATCTACGCATTTCACCGCTACACAGGAAATTCCACTACCCTCTACCATACTCTAGCCTGCCAGTTTCGGATGCAGTTCCCAGGTTGAGCCCGGGGATTTCACATCCGACTTGACAGACCGCCTGCGTGCGCTTTACGCCCATTAATTCCG
+
CCCCCGGGGGGGGGGGGGGGGGGGGGGGGGGGGGGG>FGGGGGGGGGGGGGGFGGGGGGGGGGGGGGGGGGGGGGGGGDEGGGGGGGGFFFGGGGGFGGGGGGGFGGGGDFGGGGGGDEDEGGGGGFGGGDFG9EFGGGGGGGGGGGGGGGFGGFGGGGGGFGFGFGGCEGGEGF8@BFGDGGGGGGF?EFGEGCCEGGGGCF>>FF>DGGG8FGC49EF>GFF98>D(?5BD<D);3BE*)(02++/;C;
@M03364:276:000000000-BLYN8:1:1101:20658:1306 2:N:0:1
GGACTACCAGGGTTTCTAATCCTGTTTGCTCCCCACGCTTTCGAGCCTCAGTGTCAGTTACAGGCCAGAGAGCCGCTTTCGCCACCGGTGTTCCTCCATATATCTACGCATTTCACCGCTACACATGGAATTCCACTCTCCTCTCCTGCACTCAAGTCTACCAGTTTCCAATGCATACAATGGTTTAGCCACTGCCTTTTACACAAGACTTAATAAACCACCTACGCTCTCTTTACGCCCAATAAATCCGG
+
CCCCCF@8FGGGFDE9E@FFG,FFFFEEFFFFFEFGD7BFFFGGGGGFGFGGGGGGGFDEFGF8FGGGGFGDDE@CE@@D,C,C6A7=CFC@FGGGGFFFFGFCAGFGGGG+9ADFGCCE@+F@D,CCFE,?4?EDE8ED,@,=44E8EFCD=EDCFGGFCDGG,C,7,7CEFGGDFGG,,3,,C83@D@FFFF93@EFAF+2:*=6**5+=@;EFGG,;?A?)0*/9)*39=9B6)>>*=/:F=>67*)1
@M03364:276:000000000-BLYN8:1:1101:9778:1389 2:N:0:1
GGACTACCAGGGTTTCTAATCCTGTTTGCTCCCCACGCTTTCGAGCCTCAGTGTCAGTTACAGGCCAGAGAGCCGCTTTCGCCTCCGGTGTTCCTCCATATATCTACGCATTTCACCGCTACACATGGAATTCCACTCTCCCCTTCTGCACTCAAGTTCGACAGTTTCCAAAGCATACTATGGTTGAGCCACAGCCTTTAACTTCAGACTTATCAAACCACCTGCGCTCGCTTTACGCCCAATACATCCGG
+
CCCCCGGGGGGGGGGAFGGGGGGGGGGFFGGGGGGGGGGGGGGGGGGGGGGGGGGGGGGGFGFFFGGEFGGGGGGGGGGGGGGGFGFFFGGDAFGGGGGGGGGEEDFGF>7FGFG9FGDCEGGGFGGGGFGGGGGGGGECG@BGGGCGGGEDGGF?FFFE8++BFGGGGGGG8EEFGGFDEFEDFEGGG7EECGGGGEGGFCEC;B++C99CCCGDFG*,9EFFF9@>2?DECGGEEFG7=33A*;;?DD5
@M03364:276:000000000-BLYN8:1:1101:13739:1396 2:N:0:1
GGACTACACGGGTTTCTAATCCTGTTTGCTCCCCACGCTTTCGAGCCTCAGTGTCAGTTACAGGCCAGAGAGCCGCTTTCGCCACCGGTGTTCCTCCATATATCTACGCATTTCACCGCTACACATGGAATTCCACTCTCCTCTCCTGCACTCAAGTCTACCAGTTTCCAATGCACACAATGGTTGAGCCACTGCCTTTTACATCAGACTTAAGAAACCACCTGCGCTCGCTTTACGCCCAATAAATCCGG
+
CCCCCFGGGGGGGGGGGGGGGGGGGGGGGGGGGGGGGGGGGGGGGGGGGGGGGGGGGGGGGGAFGGGGGGGGGGGGDGGGGGGGGGGGEGGGGGCGGGGGCGGGGGGGGGGDEFGGGGGGGEGGGGGGFGGGGGGGGGGGGGGGGGA8EFFGGGFGFFGGGEGGGGGGGGGGGGGGGGGGGGGG9E?GG7,DCFFGDFGGGGGGFGGGFFFCB+DGFGCCFGFBF4AA@>A5C984?@8EGFDFFDFCG5C
@M03364:276:000000000-BLYN8:1:1101:16759:1398 2:N:0:1
GGACTACCGGGGTTTCTAATCCTGTTTGCTACCCACACTTTCGAGCCTCAACGTCAGTTACAGTCCAGTAAGCCGCCTTCGCCACTGGTGTTCTTCCATATATCTACGCATTTCACCGCTACACATGGAATTCCACTCTCCTCTCCTGCACTCAAGTCTCCCAGTTTCCAATGCACACAATGGTTGAGCCACTGCCTTTTACATCAGACTTAAGAAACCACCTGCGCTCGCTTTACGCCCAATAAATCCGG
+
CCCCCGGFFGGGGGGGGGGGGGGGGGGGGGGGGGGGGGGGGGGGGGGGGGGGGGGDGGGGGGGGFGGGGGGGGGGGGGGGGGGGGGGGGGGGGGFGFGGGGGGGFGGGGGGGGGGGGGGGGGGGGCFGFGGGGGGGGGGGFGGGGGGGGGGGGGGGGGCGFGGGGGGGGGGGGG8DFGGGFGGGFE8@EFGGGFGGGGGGGFFGFGGGGFCFFGGGGGG>AGFEFD=EAED;<DFEFFCCEFDFGGFEFDC
@M03364:276:000000000-BLYN8:1:1101:11023:1444 2:N:0:1
GGACTACAGGGGTTTCTAATCCTGTTCGCTACCCACGCTTTCGAGCCTCAGTGTCAGTTACAGGCCAGAGAGCCGCTTTCGCCTCCGGTGTTCCTCCATATATCTACGCATTTCACCGCTACACATGGAATTCCACTCTCCTCTCCTGCACTCAAGTCTCCCAGTTTCCAATGCACACACTGGTTGAGCCACTGCCTTTTACATCAGACTTAAGAAACCACCTGCGCTCGCTTTACGCCCAATAAATCCGG
+
CCCCCGGGGGGGGGGGGGGGGGGGGGGGGGGGGGGGGGGGGGGFFGGGGGGFGGGGGGGGG@FFDBFFFGGGGGGG@FGGGGGGGGGGGGGFGGGGGFGGGFCFGGGGGGGGGGGGGGGGGGGG@DGGGFGGGFCA,6EFFGGGGGGF8?DA>DBCFGFFGGGGGGGGGGGGFGGGGGG+DFEGG+<7FCCF6AC@FAGGCFGGFF5;FFGFCGGGGGFGFG64BAFF?FFFGGCC>?GGG)39;C;7F3:
@M03364:276:000000000-BLYN8:1:1101:12070:1536 2:N:0:1
GGACTACCCGGGTTTCTAATCCTGTTTGCTCCCCACGCTTTCGAGCCTCAGTGTCAGTTACAGGCCAGATGGCCGCTTTCGCCTCCGGTGTTCTTCCATATATCTACGCATTTCACCGCTACATATGGAATTCCACTCTCCTCTCCTTCACTCAAGTCTCCCAGTTTCCAATGCACCCATTGGTTGTGCCACAGCCTTTTCCATCTGACTTAAGAAACAACCTGCGCGCGCTTACCGCCCAATAAATCCGG
+
<A@BC8<@<F7FBF7EFACF<FFGG,<C<9FFCEFE+7@CFC:FD7BFD<@CFE,C9E<FEEF?F,<DF,,,:6@C+BF,@,BCFFE+6C6BF,,,?A?:,,EF=B,AF7FFG9EF<++@:+C,9=B,CF9E,?;FEF,?E,@@@B,44=,6>88DD99D9>,3A,>,,3,E88,,,@=,,,6EF++4@,,:,,6+,7,4+2@9B78C<C9B+<+=9?,,/*3--9))/)2:D*0/:011=>;FCFCE*C7
@M03364:276:000000000-BLYN8:1:1101:17077:1559 2:N:0:1
GGACTACTAGGGTTTCTAATCCTGTTTGCTCCCCACGCTTTCGAGCCTCAGTGTCAGTTACAGGCCAGAGAGCCGCTTTCGCCTCCGGTGTTCCTCCATATATCTACGCATTTCACCGCTACACATGGAATTCCACTCTCCTCTCCTGCACTCAAGTCTCCCAGTTTCCAATGCACACAATGGTTGAGCCACTGCCTTTTACATCAGACTTAAGAAACCACCTGCGCTCGCTTTACGCCCAATAAATCCGG
+
CCCCCGGGGGGGGGGGGGGGGGGGGGGGGGGGGGGGGGGEFGGGAFGGGGGGGGGGGGDFFGGGGGGGGGGGGGGGGGGGGGGGGGGG>FGGGGGGG?FGGGGGFGFFGDGGGGGGGGGGGGGGFGFGFGDGGFFGGGFGGEFGGGGFGGGGCD8FGGGGGCGCGFGGGCGEGCGGFGGCFFGG=+DCFD6EFGGGGGGG?DG7;7CFGGGG>7:DGGCFFDA=B5AEFFFFGG7CE@G*C>@FGGFEF87
@M03364:276:000000000-BLYN8:1:1101:13262:1560 2:N:0:1
GGACTACCGGGGTATCTAATCCTGTTTGCTCCCCACGCTTTCGAGCCTCAGTGTCAGTTACAGGCCAGAGAGCCGCTTTCGCCTCCGGTGTTCCTCCATATATCTACGCATTTCACCGCTACACATGGAATTCCACTCTCCTCTCCTGCACTCAAGTCTCCCAGTTTCCAATGCACACAATGGTTGAGCCACTGCCTTTTACATCAGACTTAAGAAACCACCTGCGCTCGCTTTACGCCCAATAAATCCGG
+
CCCCCGGGGGGGGGGGGGGGGGGGGGGGGGGGGGGGGGGGGGGGGGGGGGGGFGGGGGGGGGGGGGGGGGGGGGGGGGGGGGGGGGFGGG?FGGGGGGGGGGGGGGGGGGGGGGGGGGGGGGGGGGGGGGGGGGGGGGFFGGFFGGGGGGGGGGGFFGGGGGGGGGGGGGGGGGGGGGGGGGCFGGGGFFFGFGC8?FGFFFGGFGFGGGFGFGGGGGGGFGA>=?@D2:AEG4+;>@GCE55FFGFEDC5
@M03364:276:000000000-BLYN8:1:1101:22246:1640 2:N:0:1
GGACTACTCGGGTATCTAATCCTGTTTGCTCCCCACGCTTTCGCACCTCAGTGTCAGTATCAGTCCAGGTAGTCGCCTTCGCCACTGGTGTTCCTTCCTATATCTACGCATTTCACCGCTACACAGGAAATTCCACTACCCTCTACCATACTCTAGCTTGCCAGTTTCGGATGCAGTTCCCAGGTTGAGCCCGGGGATTTCACATCCGACTTGACAGACCGCCTGCGTGCGCTTTACGCCCAGTAATTCCG
+
CCCCCCCFEFGGGDFEGGFGCFGGEGGGGGGGFFGDGEGFGDGGGCFGGGGEFDFFCFGGFGGGGGGGGGGGGGGGGGGGGGGEEGGGFFGCFFGGFGGGGGGCFGFGGGGDGGGGCFGGGGFDGGFFGGGF=AFFGGGGGFGGGGGGGGGGGGGGGGGGGGGGFGGGE+@+=FGGFFGGGGF6BF=EFDEFECEE5E?,2@FF>GG59DCD8:?7**=CF5?((25A;>DEGCCEF7:CE3(/:CF?F7<
@M03364:276:000000000-BLYN8:1:1101:10173:1693 2:N:0:1
GGACTACTGGGGTTTCTAATCCTGTTCGCTACCCACGCTTTCGAGCCTCAGTGTCAGTTACAGACCAGAGAGCCGCTTTCGCCACCGGTGTTCCTCCATATATCTACGCATTTCACCGCTACACATGGAATTCCACTCTCCTCTCCTGCACTCAAGTCTCCCAGTTTCCAATGCACACAATGGTTGAGCCACTGCCTTTTACATCAGACTTAAGAAACCACCTGCGCTCGCTTTACGCCCAATAAATCCGG
+
CCCCCGGGGGGGGGGGGGGGGGGGGGGGGGGGGGGGGGGGGGGGGGEGGGGGGGGGGGGGGGGGGGGFGFGGGGGGGGGGGGGGGGGGGGGGGGGGGGGGGGGGGGGGGGGGGGGGGGGGGGGGGGGGFFGGGGGGGGGGGGFFCGGFGGGGGGGGEGGGGGGGGGFGFGFFCFGGGGDDGGGGFGGGGGGGGEEGGGGGCFGGFGGGGGFGFFFGFGFGFGFBBDFFFEFFGGGF>?CEG>@A:FF?4CC
@M03364:276:000000000-BLYN8:1:1101:9939:1737 2:N:0:1
GGACTACTGGGGTTTCTAATCCTGTTTGCTCCCCACGCTTTCGAGCCTCAGTGTCAGTTACAGGCCAGAGAGCCGCTTTCGCCTCCGGTGTTCCTCCATATATCTACGCATTTCACCGCTACACATGGAATTCCACTCTCCTCTCCTGCACTCAAGTCTCCCAGTTTCCAATGCACACAATGGTTGCGCCACTGCCTTTTACATCAGACTTAAGAAACCACCTGCGCTCGCTTTACCCCCAATAAATCCGG
+
CCCCCGFGGGGGGGGCFFGGDGGEFFGGGGGFGGGGGGGDGGGGGCFGGFGGGGGGCFGGGGGGGGGGGGGGGGGGGE@FCFFCFFGGG@FGGGGGGFFGFDFGGGGGGGCFGGGGGGDCECEGGCFFFFGGGEGGFGGCG8DFFFGG8,@DFFGGFGEEDGGGFGG9EED,AECF8EGGFFGGGD,@@+C8CF?FDFDC+CFG6A**;>@>FF8:77,:F7*0)?2AF;4?C<C4*/=EGA8ADG667C:
@M03364:276:000000000-BLYN8:1:1101:8415:1739 2:N:0:1
GGACTACTGGGGTTTCTAATCCTGTTTGCTCCCCACGCTTTCGAGCCTCAGTGTCAGTTACAGGCCAGAGAGCCGCTTTCGCCACCGGTGTTCCTCCATATATCTACGCATTTCACCGCTACACATGGAATTCCACTCTCCTCTCCTGCACTCAAGTCTACCAGTTTCCAATGCATACAATGGTTGAGCCACTGCCTTTTACACTAGACTTAATAAACCACCTGCGCTCGCTTTACGCCCAATAAATCCGG
+
CCCCCGGGFGGGGGGGGGGGFFGGGGCFGGGGGGGFGGGGGGGGGFGEGGGGGGGGGGGGGGGGGGGGGGGGGFGGGGGGGGGGGGGGFCEFGGGGGGFGGGGGGGGGGGGGGGGGGGDGGGGGGGGGGGGGGGGA,4>EGGGG8CF?EEF?FGGFEEAFFGGGGGGGGFFFGF8=EG@FGGCFDG?FCFGGGGE?9>;AFGGG+;9>FGGG@;;D@C6C57A:BB2?A)))*::@5@E**8=F>FFE6/9
@M03364:276:000000000-BLYN8:1:1101:21683:1759 2:N:0:1
GGACTACAGGGGTTTCTAATCCTGTTTGCTCCCCACGCTTTCGAGCCTCAGTGTCAGTTACAGTCCAGAGAGCCGCTTTCGCCTCCGGTGTTCCTCCATATATCTACGCATTTCACCGCTACACATGGAATTCCACTCTCCTCTCCTGCACTCAAGTCTCCCAGTTTCCAATGCACACAATGGTTGAGCCACTGCCTTTTACATCAGACTTAAGAAACCACCTGCGCTCGCTTTACGCCCAATAAATCCGG
+
CCCCCGFFGGGGGDGGFGGGFGGGGGGGGGGGGFECEEGGGGDDFGGGGGGFEGFGGGFEEGG,CAFFFGCEGGGG::DFBDEDGGGGGGGGGAFFCFFFEFGGFEFGGGGGGGCGFGGGEGGGGFD?FCAFGGDFEE,FEGGD8EAFFGF8DDGGCAF;E@EGGDFD,;;DEGGGFG6F868@D>DFF@6@<FF89BEGFGG@BFF>>7CGGGGFC5DC>EA24*/59;?BFGG*:@CE7:=AD7@56<5
@M03364:276:000000000-BLYN8:1:1101:10830:1779 2:N:0:1
GGACTACCGGGGTTTCTAATCCTGTTTGCTCCCCACGCTTTCGCACCTGAGCGTCAGTCTTTGTCCAGGGGGCCGCCTTCGCCACCGGTATTCCTCCAGATCTCTACGCATTTCACCGCTACACCTGGAATTCTACCCCCCTCTACAAGACTCTAGCCTGCCAGTTTCGGATGCAGTTCCCAGGTTGAGCCCGGGGATTTCACATCCGACTTGACAGACCGCCTGCGTGCGCTTTACCCCCAGTAATTCCT
+
@CCCCFGEFGGGGGGGGGDFFGFGGGGGGGGFFGGGGGGGFGGFGGGFFGGGGGGGGEGFGGDGGGF8FCC7FEGGGGGGFGFGGGG7FGGGGGFGGGGCFED<EAFGEDFEGGGGGCGDGGGGGGGCFGGFFGGGGGFGCEGGGG9CFFFFGCGAE?G6DEGGGGGGC**>EDG7>?GDFCCG:94<AFGGEE>?5CF?>FGGFGG7*):9C>F@45CF:552()(0:@755CF2*)32/700*2=)*2*
@M03364:276:000000000-BLYN8:1:1101:22295:1795 2:N:0:1
GGACTACTGGGGTTTCTAATCCTGTTCGCTACCCATGCTTTCGAGCCTCAGCGTCAGTTACAGACCAGACAGCCGCCTTCGCCACTGGTGTTCTTCCATATATCTACGCATTTCACCGCTACACATGGAGTTCCACTGTCCTCTTCTGCACTCAAGTTTCCCATTTTCCGATGCACTTCTTCGGTTGAGCCGAAGGCTTTCACATCAGACTTAAGAAACCGCCTGCGCTCGATTTACGCCCAATAAATCCG
+
CCCCCG?FGGFGFGGGCGE6C@FFGGFGGF:FF<EFGFFF9E@DFC@B8AFDGGGGGGGGFAFDEFGFGGGG,9FE+FFFCCG7?EFFEFAFEFFF,9?F,EA,EFBFEC7CEGDG<:BCCCE=EGGGC?AFBFGGFFGF@FF9,4@D;D=DFGEFGF,3=DD,8C9FDEG>CEGGGGGGFFGDEE>FGFGG6@CCGDF?<+,;;CFGFGGCGGGCD>6C?>4(5A=A=)2);7<7;05CGB(;70:9+*2
@M03364:276:000000000-BLYN8:1:1101:19358:1798 2:N:0:1
GGACTACACGGGTATCTAATCCTGTTTGCTCCCCACGCTTTCGAGCCTCAGTGTCAGTTACAGGCCAGAGAGCCGCTTTCGCCTCCGGTGTTCCTCCATATATCTACGCATTTCACCGCTACACATGGAATTCCACTCTCCTCTCCTGCACTCAAGTCTCCCAGTTTCCAATGCACACAATGGTTGAGCCACTGCCTTTTACATCAGACTTAAGAAACCACCTGCGCTCGCTTTACGCCCAATACATCCGG
+
CCCCCGGGGGGGGGGGGGGGGGGGGGGGGGGGGGGGGGGGGGGGGGGGGGGGGGGGGFGGGGGGGGGGFGGCGGGGGGGGGGCFFFGGEGCFGGGGGGGGGGGFGGGGGGGGGGGGGGGGGGGGFG?FFFCFCGGGGGGGFGGGFFGFFGGC?CDGGFCCAEF?FFGGGFDGGGGGGGGGC9BFGEGGGGGGGGFGGGGGGGFFFFGGGGGGCFFFGGCGFC?ED>ABFBA4DGDEE@8CE356*;A?C*7
@M03364:276:000000000-BLYN8:1:1101:19913:1807 2:N:0:1
GGACTACTAGGGTTTCTAATCCTGTTCGCTACCCATGCTTTCGAGCCTCAGCGTCAGTTACAGACCAGACAGCCGCCTTCGCCACTGGTGTTCTTCCATATATCTACGCATTTCACCGCTACACATGGAGTTCCACTGTCCTCTTCTGCACTCAAGTCTCCCAGTTTCCAATGACCCTCCCCGGTTGAGCCGGGGGCTTTCACATCAGACTTAAAGAACCGCCTGCGCTCGCTTTACGCCCAATAAATCCG
+
CCCCCGGGGGGGGGGGGGGGGGGGGGGGGGGGGGGGFGGGGGGGGGGGGGGGGEGDEFGGGGGGGGGGGGGGGGGGGGGGFCFGGGGGGGGGGGGGGGGGGFEFFGFFCGEGGGGGGGGGGGGGCGGGFFFFGDFGGGGCGGGFCEGGGGGFFFGGE9FCFGGGAEDFCFFGFD=DFCGEECGGGDGGGGCEDGGEEGGFFGCCFGDFFGGGG8C>8CFGED>?FFFFBFEFDG357:5C=><FGC6AGG>
@M03364:276:000000000-BLYN8:1:1101:18557:1822 2:N:0:1
GGACTACTGGGGTATCTAATCCTGTTTGCTCCCCACGCTTTCGCACCTCAGTGTCAGTATCAGTCCAGGTAGTCGCCTTCGCCACTGGTGTTCCTTCCTATATCTACGCATTTCACCGCTACACAGGAAATTCCACTACCCTCTACCATACTCTAGCTTGCCAGTTTTGGATGCAGTTCCCAGGTTGAGCCCGGGGATTTCACATTCAACTTAACAAACCACCTACGCGCGCTTTACGCCCAGTAATTCCG
+
CCCCCGGFFGGGGGGGGGFGGGGFFGGGGGGGGEFGCGEEFGGDGGGGGGGGGGGGGGGGFGGGGGGGGGGGGGGGGGGGGGCFGGGGFFGGGGGGGGGCFG9FFGGGGGGGGGGGGGGGDGGGGFFGGGGGFGGGGFDGFGGGAEFGGDFGGGGGGGCEGG8DFGFCDEDFEFA,E9DCFFCFDGFFFFG8EGGG6CCGGFFFFFGGFG7FDF7;FGGGFC9:)9@F=>>>):>461E8C>?FGCFEGG4
@M03364:276:000000000-BLYN8:1:1101:8934:1831 2:N:0:1
GGACTACCAGGGTTTCTAATCCTTTTTGCTCCCCACGCTTTCGCACCTGAGCGTCAGTCTTTTTCCAGGGGGCCGCCTTCGCCACCGGTATTCCTCCAGATCTCTACGCATTTCACCGCTACACCTGGAATTCTACCCCCCTCTACAAGACTCTAGCCTGCCAGTTTCGGATGCAGTTCCCAGGGTGAGCCCTGGGATTTCACATCCGACTTGTCAGACCGCCTGGGTGCTCTTTACGCCACGTAATTCCG
+
6ACCCG@EFGGGGGC,<E<ECEE,-;CBEFG,CBC8@@,@F,@;@@FD@,E,6@6:,66CC<,C,EFA,C6@FEBFEGCF7@FG@C=+@@FFGF9?BF,,:<CE,5<D7FFGEGGGA:F+>+,AECAFFCFGGFGA,>+@CCCFA=9,8@7C,EC,3@D,D>:>DG,,434*:6;9EG7:FDD57DCEFC8:,=5:FG?,BD71=*9C<D<<C+011?6=>E3813(06)**2::-6(A5*04:DFF::>0
@M03364:276:000000000-BLYN8:1:1101:10476:1869 2:N:0:1
GGACTACAGGGGTTTCTAATCCTGTTTGCTACCCATGCTTTCGAGCCTCAGCGTCAGTTACAGACCAGACAGCCGCCTTCGCCACTGGTGTTCTTCCATATATCTACGCATTTCACCGCTACACATGGAGTTCCACTGTCCTCTTCTGCACTCAAGTTTCTCAGTTTCAAAAGCTTACTACGGTTGAGCCGTAGCCTTTCACTTCTGACTTAAAAAACCACCTACGCACCCTTTACGCCCAATAAATCCGG
+
CCCCCGGGGGGGEGGGGGFGGGGGGGGGGGGFGGGGGGGGGGGGGGGGGGGGGGGGGFAGGGGFGCDGCDFFGGGGGGGFGFEEFFGGGGGGGGGGGGCFGGGGGGFFGGGGGGGGGGGGGCGGCGGGE<AFGGGGGGGGG8FFFGGGDGGGD?FG=EB9EFGGCGGFFAFGCFGFFGGFGGEGGGCFFGGE6CBF7DF:@FG7?CGFGGG@DCGFDD*,@EF@29>BBFFFGC7:;=GGGF;6DFFCFD9
@M03364:276:000000000-BLYN8:1:1101:11316:1874 2:N:0:1
GGACTACCGGGTTTCTAATCCTGTTTGCTCCCCACGCTTTCGCACCTCAGTGTCAGTATCAGTCCAGGTAGTCGCCTTCGCCACTGGTGTTCCTTCCTATATCTACGCATTTCACCGCTACACAGGAAATTCCACTACCCTCTACCATACTCTAGCTTGCCAGTTTTGGATGCAGTTCCCAGGTTGAGCCCGGGGATTTCACATTCAACTTAACAAACCACCTACGCGCGCTTTACGCCCAGTAATTCCGC
+
CCCCCGGGGGGFGGGGGGGGGGGGGGGGGGGGGGGGGGGGCGDEGGDGGGGGGGGGGGGGCGGGGGGGGGGGGDG@FFGFFGGGGGGGGGGGGGGGGGGGGGDGGGGDG7FFGGGGGD:EGGGFGFGGGGGGFFFGGGGGGGGGGGGGFGGGGGGGGGFGGGGGCCF?8BFFFCEEFFGGGGGGFEGFCGFG>EGEEGGG9EFGFGCGGGGG78F7*;;7AEA=4A@)0):8DG77A;CE58317@:):>*
@M03364:276:000000000-BLYN8:1:1101:13594:1894 2:N:0:1
GGACTACTAGGGTATCTAATCCTGTTTGCTCCCCACGCTTTCGCACCTGAGCGTCAGACTTTGTCCAGGGGGCCGCCTTCGCCACCGGTGTTCCTCCAGATCTCTACGCATTTCACCGCTACACCTGGAATTCTACCCACCTCTACAAGACTCAAGCTTACCAGTTTCCAATGCACTTCCCAATTTAACCCCGGCGATTACACATCGGCCTTAATCAACCGCCTGCGTGCCCTTCACCCCCAGTAATTCCG
+
C@CCCDF,,CC-C<C<C<EFGGADADCEFGGFGGC+@CCF<EFGGEFG,6CEEFEEF,C,66FEFFFF,87@CFFDGGEFEGGGG<C=F+BFAEEEE<=EFFCEFFGGGE+:FFGFGGGD:FCG,4FFFGFFFFCG=D,@E,@F9D9398>8B,@3C,,3>,E6DGGG:E9,@CD,,43@6E,,3>:B,@>EGE*8*:4*4+,*2;/5):***+2120A*:7>((;()(0)02C*)6-CEGBB6:**)*:*
@M03364:276:000000000-BLYN8:1:1101:19932:1916 2:N:0:1
GGACTACACGGGTTTCTAATCCTGTTTGCTCCCCACGCTTTCGCACCTGAGCGTCAGTCTTCGTCCAGGGGGCCGCCTTCGCCACCGGTATTCCTCCAGATCTCTACGCATTTCACCGCTACACCTGGAATTCTACCCCCCTCTACAAGACTCTAGCCTGCCAGTTTCGGATGCAGTTCCCAGGTTGAGCCCGGGGATTTCACATCCGACTTGACAGACCGCCTGCGTGCGCTTTACGCCCAGTAATTCCC
+
CCCCCGG<CFGCFGGGGGFFGGGEFFFGGFEGG>DCCFFEFGGDEFGG,CFGGGGGEF9CFF,,BCGFC@FECEGDGGCFGGGGDDGGGGFCFFFFG?EFGE;AFFGGG7?F,EFGGEGGGGGGGGGGCFGGGFFGGD6FEGGGCFGGGGGGGFF,>EFFGGGFFCCDE5CC76C,<CGFGG?*72<,4:BFG5>EEDGGGGGCFCD**:DGF7C7CDFG>EFFBFFD0BDB3**:7(2:E@?@GGF2*:*
@M03364:276:000000000-BLYN8:1:1101:20711:1921 2:N:0:1
GGACTACTGGGGTTTCTAATCCTGTTTGCTCCCCACGCTTTCGCACCTCAGTGTCAGTATCAGTCCAGGTAGTCGCCTTCGCCACTGGTGTTCCTTCCTATATCTACGCATTTCACCGCTACACAGGAAATTCCACTACCCTCTACCATAATCTAGCTTGCCAGTTTTGGATGCAGTTCCCAGGTTGAGCCCGGGGATTTCACATATGACTTAACAAACCGCCTGCGTGCGCTTTACGCCCAGTAATCCCG
+
CCCCC<FGFEGGGGGFGDEFFFGGGGGGGGGGGGGGGGGGGGGGGG@<CF@FGGD<CFAGGGFGGGGFGGGDFG7FGFG?FGE:FFD<FFGGGGFFCEFFGDGEEF,A+FFCEF,CFFEGGFGGGGGGG?FGFGGGGF>F@CFF,CEFGG,+E,=AEDG88EFD>9,>CE8DECCADFCFGGFC3>8?,,>@EGGG>E>F;ECF6+;9+C<@F>>@FCFC>EDF(6(0/?8AC*9>6(=8>:2A+;A):>*
@M03364:276:000000000-BLYN8:1:1101:14213:1955 2:N:0:1
GGACTACAGGGGTTTCTAATCCTGTTTGCTACCCATGCTTTCGAGCCTCAGCGTCAGTTACAGACCAGACAGCCGCCTTCGCCACTGGTGTTCTTCCATATATCTACGCATTTCACCGCTACACATGGAGTTCCACTGTCCTCTTCTGCACTCAAGTTTCCCAGTTTCCGATGCACTTCTTCGGTTGAGCCGAAGGCTTTCACATCAGACTTAAAAGACCGCCTGCGCTCGCTTTACGCCCAATAAATCCG
+
CCCCCGGGGGGGGGGGGGGGFGGGGGGGGGFGGGGGGGGGGGG8FGGGGGGEGGGGGGGGFGGGGGGGG7CFG7FCEFGGGGGGCFGGGGGGGGGGGFEFGGGGGGGGGGGGGGGGGGGGGGGGDGGGGGFFGAFGGCDFGGGGFF9EFEFGG?FFFEDGGGGGGFGGGGGGGGGGGGGGGGGGGGGGGG?C>8EGEGGGGGGGFGFGGGGGGG7FFDEG4EBDBFF;5;?5DGG<F@GGGF;5DDFCGFD
@M03364:276:000000000-BLYN8:1:1101:15826:1998 2:N:0:1
GGACTACTGGGGTTTCTAATCCTGTTTGCTCCCCACGCTTTCGCACCTGAGCGTCAGTCTTCGTCCAGGGGGCCGCCTTCGCCACCGGTATTCCTCCAGATCTCTACGCATTTCACCGCTACACATGGAATTCCACTCTCCTCTCCTGCACTCAAGTCTCCCAGTTTCCAATGCACACAATGGTTTAGCCACTGCCTTTTACATCCGACCTAAGAAACCCCCTTCGCTCGCTTTACGTCCAATAAATCCGG
+
CCCCCGGGGGGGGEFFGFGGGGCEFGGGGFFFGGGGGGGGGGECGGGGGGGGGGGGGFFGG<FFGGGGG77FGGGDGGGGGGGGGGGGGGGGGGGGGGFFGCFGGGGFGGGG9FFFGGGGEEGG9FFFFFGDCA,A,D=FGGGGFGGFEDFCF8FFCDEEG,:FGFGB7@DGFFFFCC583,DCF,,22@DGFFC8?BD<EF?+:*;*1)9;6**22CC*07:,()8>=)))9<+9)(:BGFB4D*/-9)1
@M03364:276:000000000-BLYN8:1:1101:7510:1998 2:N:0:1
GGAGTACTAGGGTATTTAATCCTGTTCGCCACCCAAGCTTTTGAAGCTCAGCGTCTGTTGCCGACCAGACAACCCGCTTTGCCACTGGTGTTTTTCCTTCTATTCACGCATTTCACCCCTACACATGGAGTTCTCCTGTCCTCTTCTGCACTTAATCTCCCCAGTTTTCAAATCCCTTTTTTCGTTTCGGCCAAGGCTCTTCCCTTAGACTTAAAAGACCGCCTCGGCTCGCTTTACGCCCAATAAATACC
+
B@--,66E,6<D6,6,<6CE,,;,6;,,+,,,;8@,;CEFF,66,,,;;;CC@::,,;6,,,+6+8+,6,:,:B,+8+4,5,6,:,6C,<,4,,9BE,:,,5,,,,,94+,8ED5<B8++9?,A,9=F5?<:45,4,,,9@,99@=9>BDE8,,4,,,,,,@,+8,7,7,,,7,8,,3,,3+,66@+=+3@++5,D+>,,*+@0<F*;<*++5+=++3,49:A(()(2-2))**/)1(1=7)(.;7+)+0*
@M03364:276:000000000-BLYN8:1:1101:14669:2126 2:N:0:1
GGACTACAGGGGTTTCTAATCCTGTTTGCTCCCCACGCTTTCGCACCTGAGCGTCAGTCTTTGTCCAGGGGGCCGCCTTCGCCACCGGTATTCCTCCAGATCTCTACGCATTTCACCGCTACACCTGGAATTCTACCCCCCTCTACAAGACTCTAGCCTGCCAGTTTCGAATGCAGTTCCCAGGTTGAGCCCGGGGATTTCACATCCGACTTGACAGACCGCCTGCGTGCGCTTTACGCCCAGTAATTCCG
+
CCCCCGGGGFGGGGGGGGDFGGGGGGGGGGGGGGGGGGGGGGGGGGGFGGGGGGGGGGGGGGGGGFGGGGGGGGGGGGGGFGGGF?FFGGGGGGGGGFFEGGGGGGGGGGGCFGGFGGGGGGGFGGGGGGGGGGGCF@?FGGGGGG93@DGGFGGFGE98CDGEDDFGC5D6CEGFFFGFFCFGGFC67F>FGEGGDDGFGGGDFGGGGGDDGFGGGGFGBC@<<F1><:BEGC5<?(;/C@?/::*)?C*
@M03364:276:000000000-BLYN8:1:1101:19579:2160 2:N:0:1
GGACTACTCGGGTTTCTAATCCTGTTTGCTCCCCACGCTTTCGCACCTGAGCGTCAGTCTTTGTCCAGGGGGCCGCCTTCGCCACCGGTATTCCTCCAGATCTCTACGCATTTCACCGCTACACCTGGAATTCTACCCCCCTCTACAAGACTCTAGCCTGCCAGTTTCGAATGCAGTTCCCAGGTTGAGCCCGGGGATTTCACGTCTGACTTAATCAACCGCCTGCGTTCGCTTTACGCCCAGTAATTCCG
+
CCCCCGGGGGGGGGGGGGGFGGGGGGGGGGFGGGG@FGGGGGGGGGGGAFGGGGGGGGFDGGGGGGGFGCCCEGGGGGGGGGGGEFGGGGGGGGGGGGCFGFGGGGGGCCFEGGDGFGGGGGGGGGGGFFBFGFGFGDCFGGGGFGGDCCFFFF9CFGB6,DGFCEFGGGGGGGG7<EFEDGGGFFGGGFFGGDGGEGGGGFC*;C<D++:@C7C@C6@EDGF;6F9.(555C*546:ECEB:F>C9):>2
@M03364:276:000000000-BLYN8:1:1101:10661:2168 2:N:0:1
GGACTACTCGGGTATCTAATCCTGTTTGCTCCCCACGCTTTCGCACCTGAGGGTCAGTCTTTGTCCAGGGGGCCGCCTTCGCCATCGGTATTCCTCCTGATCTCTACGCATTTCACCGCTACACCTGGAATTCTACCCCCCTCTACAAGCCTCTATCCTGCCAGTTTTGGATGCAGTTCCTAGGTTGAGCCCGGGGATTTCACATCCGGCTCACCTGACCGCCTGCGGGCGCTTTACGCCCAGTAATGCCG
+
CCCCCGGC8FFGG:FG<CC<@,,6CFFFCF9,D@<@+CFCF,F;,@FF,CC,88F<@FGE,,6CFGGF,,86++@FBFF<D6F@,FEE,8C?B,4A<,EFA?E?4<,9+4=:,,:F9+CE:>,:EGGCEFE8;,C4EF6@==>=E,@EC88?B,@,,,,@,@DGFC;,38>,@>7DC7AAAE5D@951=8>CCEGGC*C?DC::8**/)2/**+***0+=>5>(()2)(0.)/*9-918C/7:)0*/)*79
@M03364:276:000000000-BLYN8:1:1101:10244:2175 2:N:0:1
GGACTACTGGGGTTTCTAATCCTGTTTGCTCCCCACGCTTTCGAGCCTCAGGGTCAGTTACAGCCCAGAGGGCCGCCTTCGCCACTGGTGTTCCTCCCTATATCTACGCATTTCACCGCTACACCGGGAGTTCCGCTGTCCTCTTCTGCACTCAAGTTACCCAGTTTCCGATGCAGTTCTTGGGTTGAGCCGAAGGCTTTCACTTCCGACTTAAGCAACCGCCTGCGCTCGCTTTACGCCCAATAAATCCG
+
CCCCCGGGGGGGGCFCFG9FGFCFGGGGGGDFGGGG7FGGGCGCEFFECFG,6FFGFGC<C<G,CCEE,6,BCFFG+B@FGGF7F,C=FFFFFFC?,4,,A?EFGGCDDCCF9<?AFFCE++?E,+>F+>CDG9+@=73CDFGG,8;>,@@=8@8A87>33@@8F9D,,3>8CE7,7,@<,,@8*>@,4;D**4>E5D6C7CF++***2:D5+++2+*=05:8108(.,>ABCGF2*(*:*)(00>*4CC9
@M03364:276:000000000-BLYN8:1:1101:15984:2192 2:N:0:1
GGACTACCGGGGTTTCTAATCCTGTTTGCTCCCCACGCTTTCGCACCTGAGCGTCAGTCTTTGTCCAGGGGGCCGCCTTCGCCACCGGTATTCCTCCAGATCTCTACGCATTTCACCGCTACACCTGGAATTCTACCCCCCTCTACAAGACTCTAGCCTGCCAGTTTCGGCTGCAGTTCCCAGGTGGAGCCCGGGGATTTCACATCCGACTTGACAGCCCCCCTGCGTCCCCTTTACGCCCAGAATTTCCG
+
CCCCCGG@@FGGGGGGGGGGGGGGGGGGGGFGGGGFGGGGGGGG7CFG8FGGGGGGGGECDAFEGGGGG77@FGGGGGGGFGGGGFGGG>FGGGGGF<EFG@EFGGGGGGGGGGGGGDGGGGEF8FFFGDFGG9CFFD3FGGGGFC>D;@DFG9D7,>;EGGF6FGGGG5*>CEFEDFFEGGGFF,8??CEGG*::*;ECF+9@FC**/))**;*20*;C):5(()-805).0>4)1(1:E5()2*1.:*9
@M03364:276:000000000-BLYN8:1:1101:10519:2230 2:N:0:1
GGACTACCGGGGTTTCTAATCCTGTTTGCTCCCCACGCTTTTGCACCTGAGCGTCAGTCTTTGTCCAGGGGGCCGCCTTCGCCACCGGTATTCCTCCAGATCTCTACGCATTTCACCGCTACACAGGAAATTCCACTACCCTCTACCATACTCTAGCTTGCCAGTTTTGGATGCAGTTCCCAGGTTGAGCCCGGGGAGTTCACATTCAACTTAACAAACCACCTACGCGCGCTTTACGCCCAGTAATTCCG
+
CCCCCGGGGGGGEGGDGGGGGFCGGGGGGGGGGGGGGG7FFGGGGGGGGGGCGGEEGGGGGGGGGGGGGDEGGGGGGEEGGGGGGGGGGGGGGGGGGFGGGFDGFFDCFEEEGGGGGEGEEGGGGGGGEFFGGGGGGGGGGEFGGGFGGG,=FFFGGE;EFGGD@F,@8CC4@67DFFCFGGGDECGGGFFFGGDDG*;C8CFFFGGFGGGFGGGGCGG*55;(5A@FBE)<C<C9FBGG=B1F7>@BGG4
@M03364:276:000000000-BLYN8:1:1101:24320:2291 2:N:0:1
GGACTACTGGGGTTTCTAATCTTGTTTTCTCCCCACCCTTCCGCCCCCCAGGTTGTTGCTTACGCCACGGGCCCCCCTTCTCCTCCCGCGTTCCCCCACCTCTCAACTCCTTTCTCCCCTCCACCTGCAATCTCACCCCCTCCCCCCCTCTCCCACGCGCCCCTTTGCCCATCCCCTCCCTGTGTGTCGCCCTCGCCTTTTCCTCCGACTTAAAAAACCACCCATGTCGCCTTTTCCTCCCAAATCCCCCC
+
6C-8CCFA99E7CF;9,,,6C,,,-6C,<;6FFD8B,86C,,,866@+6@,,:<,,,,,9,,6:@++,67++++7@++:,,,:,:B:=++@:7FC?B+++,,,,,,:,BA5,C5,<,?+@FC,,8=,,:C,,,,,3,3@=+++++8+**3,3,4>:****48**,622,2,,2=*=*=***+++293+/8BC5:8/:*8+*:0***/)1)*0****/***)1)(().1()0)*20)*)<*1)()**))*/1
@M03364:276:000000000-BLYN8:1:1101:15457:2298 2:N:0:1
GGACTACCAGGGTATCTAATCCTGTTTGCTCCCCACGCTTTCGCACCTGAGCGTCAGTCTTCGTCCAGGGGGCCGCCTTCGCCACCGGTATTCCTCCAGATCTCTACGCATTTCACCGCTACACCTGGAATTCTACCCCCCTCTACGAGACTCAAGCTTGCCAGTATCAGATGCAGTTCCCAGGTTGAGCCCGGGGATTTCACATCTGACTTAACAAACCGCCTGCGTGCGCTTTACGCCCAGTAATTCCG
+
CCCCCGGGGGGGGGGGGGGGGGGGGGFGGGGGGGGGGGGGGGGGGGGGFGGGGGGGGGGGGGGFGGEGGGGGGGGGGGGGGGGGGGDGGGDGGGGGGGGGGGGGGFGFEGGGGGGGGGGE@FGFGGGGFFGGGGGFGGGGGGGGGGGGE8:8BECEEGGGGGGGGGGCDGGGGGFGGGGGGGGFGGGGFEGGGGGGDEB+:DGGF<FGFGGGCFGGGCFFEGB;046>2D>DGC>>FFG5EEF@GGF<FF7
@M03364:276:000000000-BLYN8:1:1101:13492:2338 2:N:0:1
GGACTACCGGGGTTTCTAATCCTGTTTGCTCCCCACGCTTTCGCACCTGAGCGTCAGTCTTTGTCCAGGGGGCCGCCTTCGCCACCGGTATTCCTCCAGATCTCTACGCATTTCACCGCTACACCTGGAATTCTACCCCCCTCTACAAGACTCTAGCCTGCCAGTTTCGGATGCAGTTCCCAGGTTGAGCCCGGGGATTTCACATCCGACTTGACAGACCGCCTGCGTGCGCTTTACCCCCAGTAATTCCC
+
CCCCCGGGGGGGGGGGGGGGGGGGGGGFGGGGGGGGGGGGGGGDGGGGFGGGGGGGGGGGGGGGGGGGGGGGGGGGGGGGGFGGGGGCEGGFGGGGGGGFGGGGDGGGGG7FGGGGGGGGGGGGDGGGGGGGFGGGGGGGGGEGGGGGGFGGGGFFGGGFFGGGGFFFE>EGGGG7DCDFF9>>2CGGGGCGGGGE5BFGGGGGFCGGC<5DGDD7C55:BGD?<)3>2.>BGGGFF2@FG31FDFFFGG*
@M03364:276:000000000-BLYN8:1:1101:18107:2356 2:N:0:1
GGACTACTCGGGTTTCTAATCCTGTTTGCTCCCCACGCTTTCGCACCTGAGCGTCAGTCTTTGTCCAGGGGGCCGCCTTCGCCACCGGTATTCCTCCAGATCTCTACGCATTTCACCGCTACACCTGGAATTCTACCCCCCTCTACAAGACTCTAGCCTGCCAGTTTCCGATGCAGTTCCCAGGTTAAGCCCGGGGATTTCACATCCGACTTGACCGACCGCCTGCGTGCGCTTTACGCCCAGTAATTCCC
+
CCCCCGGECFFGGGGGGGGGGGGGGGGGGGGGGGGGGGGGGGGCFG7FGGGGGGGGGGAEFA,<FFGGGGGGGCGGGGGGGGGG@FDEGGGGGGGGGGCFGGGGGGGGGGGGGGGGCEGEGGGG8FFGGGGGGGGGDEGGGGGGA>,@3:DFGGGFGGGFCGCFG9;E7>EEEGGAFGGGDFG>FG,=CGGF58ECEG6?>CDFFG59*:<DFCC*8<GGEGFF?F;@0>DFGGGA?<E5>DBF70=<FG*
@M03364:276:000000000-BLYN8:1:1101:15640:2368 2:N:0:1
GGACTACACGGGTATCTAATCCTGTTTGCTCCCCACGCTTTCGCACCTGAGCGTCAGTCTTCGTCCAGGGGGCCGCCTTCGCCACCGGTATTCCTCCAGATCTCTACGCATTTCACCGCTACACCTGGAATTCTACCCCCCTCTACGAGACTCAAGCTTGCCAGTTTCGAATGCAGTTCCCAGGTTGAGCCCGGGGATTTCACATCCGACTTGACAGACCGCCTGCGTGCGCTTTACGCCCAGTAATTCCG
+
CCCCCGGGGGGGGGGGGGGGGGGGGGGGDGGGGGGGGGGGGGGGGGGGGGGGEGCFGGGGGGGGGGEGGDGGGGGGGGGGGGFCEFGGGGGGGGGGGGGGGGGGGGGGGGGG,FFGGGGEFGGGGGGGGGGGGGGGGDGCEGGGGGGGG8E8FGGGGGGGGGGEGG9DCGFFGGGGGG?F6DFFF?8CFFGGGEE55;86:DFGFGG35CD*:CC7DFGGEGDFFF17?>3>CD3:=?G>EF6?CC?>GC2
@M03364:276:000000000-BLYN8:1:1101:21935:2376 2:N:0:1
GGACTACTCGGGTTTCTAATCCTGTTTGCTCCCCACGCTTTCGCACCTGAGCGTCAGTCTTTGTCCAGGGGGCCGCCTTCGCCACCGGTATTCCTCCAGATCTCTACGCATTTCACCGCTACACCTGGAATTCTACCCCCCTCTACAAGACTCTAGCCTGCCAGTTTCGAATGCAGTTCCCAGGTTGAGCCCGGGGATTTCACATCCGACTTGACAGACCGCCTGCGTGCGCTTTACGCCCAGTAATTCCG
+
C<C@CFGGGGGGE@FCFAFEGGGGGGGGGG<FGEFGGGGGGGDGEC7FGGGGEGEC7@FFGGFGGGGF,CFGGGDGGGFGFEEGCCGGGGGGGFGGGGGGGCEA;FEDBFFB<EFE,@BE@FEFGCEFFGGGGFAAEFGGGGG?FFG9,@@=?CGAAFCEFEFFGG,,3>@CCFGGFECCEFGGGGCC=7B8CGGEC5BC8CF7CFFGGGG3FGG:DFG55CB((04@:DFEDC<28<EGG>:FF>7<7DC
@M03364:276:000000000-BLYN8:1:1101:23319:2379 2:N:0:1
GGACTACCGGGGTTTCTAATCCTGTTTGCTCCCCACGCTTTCGAGCCTCAGTGTCAGTTACAGGCCAGAGAGCCGCTTTCGCCTCCGGTGTTCCTCCATATATCTACGCATTTCACCGCTACACATGGAATTCCACTCTCCTCTCCTGCACTCAAGTCTCCCAGTTTCCAATGCACACAATGGTTGAGCCACTGCCTTTTACATCAGACTTAAGAAACCACCTGCGCTCGCTTTACGCCCAATAAATCCGG
+
CCCCCGGGEEDGGGGGGGGGGGGGGGGDFGGGGGGEGGGGGG,,CFEGCEGDFGGFG,,CFGGDFGGGD<FGGGGG7F@FGGGGGGGDGGFFGGGGGF9FGCGGGGGGGGGGGGFGFGGGGGFG9FFGF@FFGGGGAFFGDGGGGGDFGGGGFF@GFFGG,>EGGDFFGGGGGF8,8,35,,@FD6E6CC?><,::9>9EFDC@F>**34DF7@CD7FCFFGFFB)>B>BBEG5:4>?GG53/)0;AEGG<
@M03364:276:000000000-BLYN8:1:1101:24123:2386 2:N:0:1
GGACTACACGGGTTTCTAATCCTGTTTGCTCCCCACGCTTTCGCACCTCAGTGTCAGTATCAGTCCAGGTAGTCGCCTTCGCCACTGGTGTTCCTTCCTATATCTACGCATTTCACCGCTACACAGGAAATTCCACTACCCTCTACCATACTCTAGCTTGCCAGTTTTGGATGCAGTTCCCAGGTTGAGCCCGGGGATTTCACATTCAACTTAACAAACCACCTACGCGCGCTTTACGCCCAGTAATTCCG
+
-ACCCGGEAEGEGGDGGGGGGGGGGGGGFGGGGGGGEFGGGGGGDCBFGFF9C<FGGGGGGGFFGGGGFFFGGFDGGGGFGGGDCFGCE8CFFGF9F<EFGDGGGGGGGGGGFGGGGGGGDGGGFFCBFEFFGGGG,@8FEFGGCF9DGFG8EGGGGFGBFG8DFAF@,=DFGGGGGGFD,9D+@D,@EGDC788EC88?EFA7B+?<?=7:FC+:8DGFAG>DFA24(:8><C9;+(8=:5;FG:+1;;*
@M03364:276:000000000-BLYN8:1:1101:17711:2396 2:N:0:1
GGACTACAGGGGTTTCTAATCCTGTTTGCTCCCCACGCTTTCGAGCCTCAGTGTCAGTTACAGGCCAGAGAGCCGCTTTCGCCTCCGGTGTTCCTCCATATATCTACGCATTTCACCGCTACACATGGAATTCCACTCTCCTCTCCTGCACTCAAGTCTCCCAGTTTCCAATGCACACAATGGTTGAGCCACTGCCTTTTACATCAGACTTAAGAAACCACCTGCGCTCGCTTTACGCCCAATAAATCCGG
+
CCCCCFGGGGGGGGGGGGGGFGGGGGGGGGGGGGGGGGGGGGGGFGGGGGGGGGGGGGGGGGGGGGGFGGGGGGGGGGGGGGGGGGGGGGGGGGGGGGGGFCFFGGGGGGGGGFGGGGFEGEGGFCGGGGFFFGFGGGGGGGD=EFGGGGGGGGGGGGGGGGGGGGGGFGGGFCEGFGGGFAFGGGGGGGGGGGGGGFFCFFGCBGFFGFGGGGGFCDGGFGFBF>@BDEBDGF+9DDGEGFFFDGFF;):
@M03364:276:000000000-BLYN8:1:1101:8895:2413 2:N:0:1
GGACTACCCGGGTTTCTAATCCTGTTTGCTCCCCACGCTTTCGCACCTCAGTGTCAGTATCAGTCCAGGTAGTCGCCTTCGCCACTGGTGTTCCTTCCTATATCTACGCATTTCACCGCTACACAGGAAATTCCACTACCCTCTACCATACTCTAGCTTGCCAGTTTTGGATGCAGTTCCCAGGTTGAGCCCGGGGATTTCACATTCAACTTAACAAACCACCTACGCGCGCTTTACGCCCAGTAATTCCG
+
CCCCCGGGGGGGGGGGGGGGGGGGGGGGGGGGGGGGGGGGGGGGGGGGGGGGGGGGGGGGGGGGGGGGGGGGGGGGGGGGGGGGGGGGGGGGFEEGGDCFGGGGCFFGGGGGGGGGGGGGGGGGGGGFGGGGGGGGC@DGGGGGGGFGGGGGGGGGGGGGGGDGFGGGDEFDFFFFGGGGGGGGFFFGGGGGEGGGGGGGGGGGF7D@EGGFGGFDC9FEFGFFFFFFBE5BGGGEF0EGGDFFGGF6CC;
@M03364:276:000000000-BLYN8:1:1101:7805:2420 2:N:0:1
GGACTACCGGGGTATCTAATCCTGTTTGCTACCCATGCTTTCGAGCCTCAGCGTCAGTTACAGACCAGACAGCCGCCTTCGCCACTGGTGTTCTTCCATATATCTACGCATTTCACCGCTACACATGGAATTCCACTCTCCTCTCCTGCACTCAAGTCTCCCAGTTTCCAATGCACACAATGGTTGAGCCACGGCCTTTTACATCAGACTTAAGAAACCACCTGCGCTCGCTTTACGCCCAATAAATCCGG
+
CCCCCGGGGGGGGGGGGGGGGGGGGGGGGGGGGGGGGGGGGGGGGGGGGGGGGGGGGGGGGGGGGGGGGFGGGGGGGGGGGGGGGGGGGGGGGGGGGGGGGFF?EGGGGGGGDFGGGGGGGGGGGGGGGGGGGAGGGFGGGGGGDGGGGGGGGFGGGGGGCGGDGGGGFGGGGGFEGGGGEG?GGGGGFGC8+@EEGGGGGFG76<**;CCC+:@:*CDFF>AEFDF>>DB?7<+;31CGG:@F7DA3*88
@M03364:276:000000000-BLYN8:1:1101:23381:2465 2:N:0:1
GGACTACTCGGGTATCTAATCCTGTTTGCTCCCCACGCTTTCGCACCTGAGCGTCAGTCTTCGTCCAGGTGGCCGCCTTCGCCACCGGTATCCCTCCACATCTCTACGCATTTCACCGCTACACCTGGAATTCTACCCCCCTCTACGAGACTCAAGCTTGCCAGTTTCAAATGCAGTTCCCAGGTTGAGCCCGGGGAGATCACACCTGACTTAACAAACCGCCAGCGTGCCCTTTACGCCCAGTATGTCCC
+
<@C@CC@@FFGG@FEAA,EFFFGGD9,C9,@FDEDGCE:FEGGGDGFGEF,CFCC::;CDFDGE,@FF8CF@DFGG>C,CDFG7F8FCFEE::99E:E,,A?;?AFGFG:?B9F9FF7@=CFG8EF@<F<?AFFEDGEFE7=B03,D8CEE+>F8@9DG6C:D,@F,>CF9EFEEE5,=<@9DFFGG6C,6:=?*4***,2*,0)**2*;+;@;>FFC*1075((87.,3))*206B08?CB(00*/)2**
@M03364:276:000000000-BLYN8:1:1101:21981:2470 2:N:0:1
GGACTACAGGGGTTTCTAATCCTGTTTGCTCCCCACGCTTTCGCACCTGAGCGTCAGTCTTTGTCCAGGGGGCCGCCTTCGCCACCGGTATTCCTCCAGATCTCTACGCATTTCACCGCTACACCTGGAATTCTACCCCCCTCTACAAGACTCTAGCCTGCCAGTTTCGGATGCAGTTCCCAGGTTGAGCCCGGGGATTTCACATTCCACTTAACAAACCACCTACGCGCGCTTTACGCCCAGTAATTCCG
+
CCCCCFEFGGGGGGGGGGGGGGGGGGGGGGGGGDGGGGGGGGGGGGGGGGGGGGGGGGGGGGGGGGCGDGGGGGGGGGGGGGGGGGGGGGGGGGGGGGGGG<FGDCFGGGGGGGGD<FGEGGGGGGGGGGEFFGGG=FEGGGGGFGGFEGGFGGGGGGG6FGGGGGFGEGGGGGG7FFGGFGGFDFGGGCFGGDGG5ECCCFGGFF7+3>FGFGGGGGGGFFFF@A@FFF@D7DF9F?GEED<FFD?<D7*
@M03364:276:000000000-BLYN8:1:1101:15801:2481 2:N:0:1
GGACTACAGGGGTTTCTAATCCTGTTTGCTCCCCACGCTTTCGAGCCTCAGTGTCAGTTACAGGCCAGAGAGCCGCTTTCGCCTCCGGTGTTCCTCCATAGATCTACGCATTTCACCGCTACACATGGAATTCCACTCTCCTCTCCTGCACTCAAGTCTCCCAGTTTCCAATGCCAACAATGTTTTAGCCAATGCCTTTTACATAAGACTTACGAAACCACTTGTGCTCGCTTTACGCCACATAAATCCGG
+
CCCCCG8FEGGGGDC<C<EEGFGGGGGF<<EFFG8@@FFGGGGFGGDGEFFF<@E<FDFCFGDCFGFGGG8CCFGG+B<5@78,8BFG:FCFEAFFF,AE,AE,4,?B++BC9?CFFGC8CD@8BEFFGGFF;<;BE,@=C98DFE>=E8E8DFD,EE9B,@D?F9>F,@;D83,@8D+,99,@F?,:EG,,4:>8BCF,9+2++5?+CCF8+3*;CG>54,+.**.1:5?D7/:@>2B**).+:FA?FD5
@M03364:276:000000000-BLYN8:1:1101:8874:2570 2:N:0:1
GGACTACACGGGTATCTAATCCTGTTTGCTCCCCACGCTTTCGCACCTGAGCGTCAGTCTTTGTCCAGGGGGCCGCCTTCGCCACCGGTATTCCTCCAGATCTCTACGCATTTCACCGCTACACCTGGAATTCTACTCCCCTCTCCAAGACTCTAGCCTGCCAGTTTCTGATGCAGTTCCCAGGTTGAGCCCGGGGATTGCACATCCGACTTGACAGCCCGCCTGCGTGCGCTTTACGCCCAGTAATTCCG
+
CCCCCGGGGGGGGGGGGGGGGGGGGGGGGGGGGGGGGGGGGGGGGGEFEFGGGEGGGGFFFFGFGGGGCGGGGGGGGGGGGGGGGFGGGFGGGGGGGGGFGGGGEDFBECEGGGEGGGGGGGGGFGGGGCFGGGGG,@>FEFEF,DAEEFGGGCEEDFGGGFGGGFFG:;3;EFGGGGDF,EFG<96?7F?FGGGG5BE,*+,+42?DDGGGGG6+2**==CE;7:9E1>5:C<D291EE5536CCFAGF9
@M03364:276:000000000-BLYN8:1:1101:15853:2572 2:N:0:1
GGACTACCAGGGTTTCTAATCCTGTTTGCTCCCCACGCTTTCGCACCTGAGCGTCAGTCTTTGTCCAGGGGGCCGCTTTCGCCTCCGGTGTTCCTCCATATATCTACGCATTTCACCGCTACACATGGAATTCCACTCTCCTCTCCTGCACTCAAGTCTCCCAGTTTCCAATGCACACAATGGTTGAGCCACTGCCTTTTACATCAGACTTAAGAAACCACCTGCGCTCGCTTTACGCCCAATAAATCCGG
+
CCCCCCFFGGGGGGCFGGCFGGGGGGGGGGGGGGGDGGGGGGGGGGGFFFGGGGGGGGFGGGGGGGGGGGGGGGGGGDFDGGGGGGGGGGGGGGGGGGGCFFGGGGGGDCCEFFFFFGGGGEGGGGGGGGGGGDEGGGGGFGFGGFGGGGGGGFG8,EDFAGEFGGGGGGGGFGGFFGGDGGGFGGGGGGGGGGGGG?F9BC@FF7CCF>CCFGGGFGG5?GFFB5=E6B3:CFCED?EEC3@4DFACCGG
@M03364:276:000000000-BLYN8:1:1101:15462:2587 2:N:0:1
GGACTACAGGGGTTTCTAATCCTGTTTGCTCCCCACGCTTTCGCACCTGAGCGTCAGTCTTTGTCCAGGGGGCCGCCTTCGCCACCGGTATTCCTCCAGATCTCTACGCATTTCACCGCTACACCTGGAATTCTACCCCCCTCTACAAGACTCTAGCCTGCCAGTTTCGGATGCAGTTCCCAGGTTGAGCCCGGGGATTTCACATCCGACTTGACAGACCGCCTGCGTGCGCTTTACGCCCAGTAATTCCG
+
CCCCCGGGGGGGGGGGGGGGGGGGGGGGGGGGGGGGGGGGGGGGGGGGGGGGGGGGGGGGGGGGGGGGGGGGGGGGGGGGGGGGGGGGGGGGGGGGGGFGGGGGGGGGGGGGGGGGGGGGGGGGGGGGDGGGGGGGGGGGGGGGGGGGGGGGGGGGGGGGGGGGGGGGGGCEGGGGGGGGGGGGGGGFECFCGGGGEGGGGGGGFF5CCDCCFFFGGGGGFGEFFFF>0>BFGGFFF?EGG>??F>F>FF<
@M03364:276:000000000-BLYN8:1:1101:19675:2616 2:N:0:1
GGACTACCGGGGTTTCTAATCCTGTTTGCTCCCCACGCTTTCGAGCCTCAGTGTCAGTTACAGGCCAGAGAGCCGCTTTCGCCTCCGGTGTTCCTCCATATATCTACGCATTTCACCGCTACACATGGAATTCCACTCTCCTCTCCTGCACTCAAGTCTCCCAGTTTCCAATGCACACAATGGTTGAGCCACTGCCTTTTACATCAGACTTAAGAAACCACCTGCGCTCGCTTTACGCCCAATAAATCCGG
+
CCCCCGGGGGGGFGGGGEFGGGGGGGGGGGGFGGGGGGGGGGGGGGGGGGGGGGGGDGGGGG9DFGGGGFFGGFFGGGGGGGGGGGEGGGC@EFGGGGCFGGGGGGGGGGGGGGGG<EEEGGFGECGGFGGGGGGGFF,AFGFGGFE,@DFFDDFGGGGGA>F8>ECFAFFGFDFAFFEC9BDGGGG6CEGFCFC,4EGGFFG@FG5CCFFCFD7FGG:FFGFFFB>;26A:<F=.)2CEE)(6C:@?FGC
@M03364:276:000000000-BLYN8:1:1101:21283:2637 2:N:0:1
GGACTACCAGGGTATCTAATCCTGTTTGCTCCCCACGCTTTCGCACCTGAGCGTCAGTCTTTGTCCAGGGGGCCGCCTTCGCCACCGGTATTCCTCCAGATCTCTACGCATTTCACCGCTACACCTGGAATTCTACCCCCCTCTACAAGACTCTAGCCTGCCAGTTTCGGATGCAGTTCCCAGGTTGAGCCCGGGGATTTCACATCCGACTTGACAGACCGCCTGCGTGCGCTTTACGCCCAGTAATTCCG
+
CCCCCGGGGGGGGGGGGGGGGGFGFGGGGGGGGGGGGGGGGGGGGGGGFGFGGGGGGGGGGGGGGGGGGGGGGGGGFGGGGGCCGGGGG>FFGGAFFFGGGG;FGGFG>EFDFGFGGGFEGFFEGGGCGFGGGGFGGGGGGGGGDBACC8@DGGGCGGGGGFFF,@EGGGCCEFFGGGGGGFC5DCDGFFGGGGEGECGGFCGGFGFG*):CGGGFGGGGFGF?BFF@?@FFGGF4*(;:=)(0:>76CG<
@M03364:276:000000000-BLYN8:1:1101:6886:2638 2:N:0:1
GGACTACCAGGGTTTCTAATCCTGTTCGCTACCCATGCTTTCGAGCCTCAGCGTCAGTTACAGACCAGACAGCCGCCTTCGCCACTGGTGTTCTTCCATATATCTACGCATTTCACCGCTACACATGGAGTTCCACTGTCCTCTTCTGCACTCAAGTCTCCCAGTTTCCAATGCACTTCTTCGGTTGAGCCGAAGGCTTTCACATTAGACTTAAAAGACCGCCTGCCCTCGCTTTACGCCCAATAAATCCG
+
CCCCCGG8FGGGEFGGGGGGGGGDFGAFGGGGGGGGFGGGGGGFFGGG8FGGGGGGGFA<FG<EGGGGDDFFF,@FBFGGGGGGGFGGFGGGBFGGAF?@FGGGGGGGGGGGGGGGGGG=FFGGFFDFFGDEFGGGGEDFGGBDGGGGA=FF8>4@;,,@@FDCDF;>:=,@=DCC@@F:9E6CFE6D8DF67CGGGGGGFGGC>C>+2*<CC77++3=E*9@)26().??BDGGFF?ECE>()*;@378)
@M03364:276:000000000-BLYN8:1:1101:13199:2658 2:N:0:1
GCTGCGTTCTTCATCGATGCGAGAGCCAAGAGATCCTTTGTTGAAAGTTTTAGACTATATTTTGGATTCAGACACAGACTCTAAAGCATAAAGGCGGCGCCGAAGCACCGAAGCACACTTTGCCTCCACGGAGTTTGAAGGGTCGAAGGCCACAGATGGCCATTCATTAATGATCCCTCCGCAGGTTCACCTACGGAGACCTTGTTACGACTTTTACTTCCGACTCTGAGATCTGACGAGCGTCGTGTCGG
+
CCCCCGGGGFGGGGG8,CFEEGGGGCGFCGGCGGEF,EFFF8FFGCAFE@E9FAFFFGGGGGGGGD<EFGFGGGDEFGGFCFDGGGF@FDE@9ACECCF@=F7+>@FFF:BCCFDC8=,@:9AFGGGGGG>:FF,3EDC9>+DDEGFDD6D?CFCDGGGGGGGC;FG;F9,5@;7E?7CE5:B>:EF??EGDFGGC?5:??*04B87;:D3CCF77CD9E*/.,6>EF)+;1;+34*4C8C59>GC:4*9C
@M03364:276:000000000-BLYN8:1:1101:6547:2663 2:N:0:1
GGACTACTGGGGTATCTAATCCTGTTTGCTCCCCACGCTTTCGCACCTCAGTGTCAGTATCAGTCCAGGTAGTCGCCTTCGCCACTGGTGTTCCTTCCTATATCTACGCATTTCACCGCTACACAGGAAATTCCACTACCCTCTACCATACTCTAGCTTGCCAGTTTTGGATGCAGTTCCCAGGTTGAGCCCGGGGTTTTCACATCCGACTTGAAAGACCGCCTGCGTGCGCTTTACTCCCAGTAATTCCG
+
CCCCCGGGGGGGGGGGFGGGGGDGGGGGGGGFFGGGGGGGGGGGGGCFGGGEFGGGGFGGGGFGFGDFGGGGFDFGEEEGFGFGGGGGGFFEE<E?AEFGGFFGGGGGGGGGGGGFFGDGEGDFEDFEF8EA;FFGGDGGGG?FGGGGF8ED9@>DFGGFGGGGGC>AFE8F8DEAECAF8DF6@,@DCGGF=CEE+>EFFFD7<C>7;CGDD2*+2CF=/*:59A@)(8)8CDCC=/?CF5;F77@)2+0
@M03364:276:000000000-BLYN8:1:1101:7396:2680 2:N:0:1
GGACTACTCGGGTTTCTAATCCTGTTTGCTCCCCACGCTTTCGAGCCTCAGTGTCAGTTACAGGCCAGAGAGCCGCTTTCGCCTCCGGTGTTCCTCCATATATCTACGCATTTCACCGCTACACATGGAATTCCACTCTCCTCTCCTGCACTCAAGTCTCCCAGTTTCCAATGCACACAATGGTTGAGCCACTGCCTTTTACATCAGACTTAAGAAACCACCTGCGCTCGCTTTCCGCCCAATAAATCGGG
+
CCCCCGGGGGGGFGGGGGGGGGGGGGGGGGGGGGGGGGGGGGGGGGGGGGGGGGFGGGGGGGGFFGGGGGGGGGGGGDGGGGDGEFEGG>FGGGFGGFFFGGGFGC9,7@FGFGGGEFEGGG,9@FGFFEFGGGGGCFGGGGG@GGGGGFGGFGG8DECFEGGGGGGGFG=;=>8,@EEGGG8EGGG6FDGEFCCFE9EFDF;;@>FDDC9BDGGG5CEGF7@))*-95?BFC*+08>E8CF3;7CFC*:3
@M03364:276:000000000-BLYN8:1:1101:8674:2694 2:N:0:1
GGACTACACGGGTATCTAATCCTGTTTGCTCCCCACGCTTTCGCACCTGAGCGTCAGTCTTCGTCCAGGGGGCCGCCTTCGCCACCGGTATTCCTCCACATCTCTACGCATTTCACCGCTACACGTGGAATTCTACCCCCCTCTACGAGACTCTAGCTGACCAGTCTTGAATGCAGTTCCCAGGTTAAGCCCGGGGATTTCACATCCAACTTAATCAACCGCCTGCGTGCGCTTTACGCCCAGTAATTCCG
+
CCCCCGGGGGGGGGGGGGGGGGGGGGGGGGGGGGGGGGGGGGGGGGGGGGGGGGGGGGGGGGGGGGGGGGGGCFGGGGGGGGGGGGGGGGGGGGGGGGGGGGFGGGGGGGGGGGGGGGGGGGGGGGGGGGGGGGGGGGGGGGGGGGGGGGGGGGCGFFGGGGGGGGGGGCGGGGGFGFGGFGGGGFGGGGGGGGGE*;EGGGGGFFCGGGGGGGG7CFGGBG3:25>F:@FFGGGFFFGGGFFFGGFFGG9
@M03364:276:000000000-BLYN8:1:1101:20446:2726 2:N:0:1
GGACTACACGGGTATCTAATCCTGTGTGCTCCCCACGCTTTCGCACCTGAGCGTCAGTCTTTGTCCAGGGGGCCGCCTTCGCCACCGGTATTCCTCCTGATCTCTACGCATTTCACCGCTACACCTGGAATTCTACCCCCCTCTACAAGACTCTAGCCGGCCAGTTTCGGATGCAGTTCCCAGGTTGACCCCGGGGATTTACCATCCGCCTTGACAGACCGCCTGCGTGCCCTTTACGCCCAGTAATTACG
+
C9C9<EFECGEE@@,E<,CFF,CEF,C@FCFGDGG:FGCCCFBCEGBF@FFGGFG,@F9<C,CFFCFF87@FGGEGGG79FFEDGFGG:++C<<=EE,,:CE;FGGAFEGE@EADEF+C+::E8@AA8B>A8F<,@93=>>CC+=;;?98>7DEFEC8:+@7@*7,,,44>**6>ADEGFDFG>F?CC,6B8CC58*12+3+3:6*5:*1****2+2**C:C@12F><<)0)29928?EEG:?F*0*)*21
@M03364:276:000000000-BLYN8:1:1101:12611:2766 2:N:0:1
GGACTACCGGGGTATCTAATCCTGTTTGCTCCCCACGCTTTCGCACCTCAGTGTCAGTATCAGTCCAGGTAGTCGCCTTCGCCACTGGTGTTCCTTCCTATATCTACGCATTTCACCGCTACACAGGAAATTCCACTACCCTCTACCATACTCTAGCTTGCCAGTTTTGGATGCAGTTCCCAGGTTGAGCCCGGGGATTTCACATTCAACTTAACAAACAACCTACGCGCGCTTTACGCCCAGTAATTCCG
+
CCCCCGGGGGGGGGGGGGGGGGGGGGGGGGGGGGGGGGGGGGGGGGGGGGGGGGGGGGGGGGGGGGGGGGGGGGGGGGGGGGGGGGGGGGGGGGGCGGGGGGGGGGGGGG>EGGGGGGGGGG?AEGGGGGGGGFGGGCGFGGGGGGGGGGGGGGGGGGGGGGGGFGGEFG8=DCGFGGGGDFDFGC8CFFFGCEEGCEGGGGFDF>CFFFCFGGGGFGG,/;?EFFDB>>;BGGGEFFGGG)=FG:A)7D2
@M03364:276:000000000-BLYN8:1:1101:18408:2810 2:N:0:1
GGACTACAGGGGTATCTAATCCTGTTTGCTCCCCACGCTTTCGCACCTGAGCGTCAGTCTTTGTCCAGGGGGCCGCCTTCGCCACCGGTATTCCTCCAGATCTCTACGCATTTCACCGCTACACCTGGAATTCTACCCCCCTCTACAAGACTCTAGCCTGCCAGTTTCGAATGCAGTTCCCAGGTTGAGCCCGGGGATTTCACATCCGACTTGACAGACCGCCTGCGTGCGCTTTACGCCCAGTAATTCCG
+
CCCCCGGGGGGGGGGGGGGGGGGGGGGGGGGGGGGFGGGGGGGGGGGGGGGGGGGGGGFFGGGGGGGGGGGGGGGGGGGGGGGGGGGGGGGGGGGGGGGGGGGGGGGGGGGGGGGGGGGCGGGGGGGGGFGGGGGDEGEGGGGGGGGGGGGFGGGGGGGGGGGGGFGGGGGGGGGGGGGGGGGGGGGGGFGGEEGGDGGGGGGGFGGDDGGGGGGG=DFGFGEFFFFFFEFFGGFAFFGGGFFFGGFAFG*
@M03364:276:000000000-BLYN8:1:1101:23150:2835 2:N:0:1
GGACTACCGGGGTTTCTAATCCTGTTTGCTCCCCACGCTTTCGCACCTGAGCGTCAGTCTTTGTCCAGGGGGCCGCCTTCGCCACCGGTATTCCTCCAGATCTCTACGCATTTCACCGCTACACCTGGAATTCTACCCCCCTCTACAAGACTCTAGCCTGCCAGTTGCGAATGCAGTTCCCAGGTTGAGCCCGTGGATTTCACATCCGACTTGACAGACCGCCTGCGTGCGCTTTACGCCCAGTAACTCCC
+
@CCCC8CFF@FGGD@FECCCCFGGGG9FEDE,<CE:F:C@<FGGGDEF8<EFGGGCFFE<@FFGGGFFG7@+7+8FEG:=FDCFGEEGCFF,E,,C?@F,9AEGF9ABCBBFBBFE9CBC:CFFFF@F<<F8BF;D,DFG+@C0E9E,;CFCF9D3,@BEDEFGFD,,@**4,?9@FCDF6BFCFGFGDG?@C:E5*+2++;CD17C3<7)20*6@DGC*8>>B(52><D:>CDC.7:E5C517CF*):6*
@M03364:276:000000000-BLYN8:1:1101:23556:2837 2:N:0:1
GACTACTGGGGGTTCTAATCCTGTTTGCTCCCCACGCTTTCGCACCTCAGTGTCAGTATCAGTCCAGGTAGTCGCCTTCGCCACCGGTGTTCCTTCCTATATCTACGCATTTCACCGCTACACAGGAAATTCCACTACCCTCTACCATACTCTAGCCTGCCAGTTTTGGATGCAGTTCCCAGGTTGAGCCCGGGGATTTCACATTCAACTTAACAAACCACCTACGCGCGCTTTACGCCCAGTAATTCCG
+
CABCC<C@DCG+@F<C,FE,F9@CFGDFGFEGGGG>7,@F,B78+@FF@@FFE,CFGGAF@FG9FFGGC<FAF7CE:F<D:C??,+@7+68BF<EGGG9EEAEBEF?GG?CFEF<FEGCEGGG@8,AFGGGGDE>,>EGG,6==9EE3==CF9EEC,7,6D@A,>,3@??,61,E3=,3D,3:>:,,<?8:@E*B8=DC7+:@7BC+:8+2:CFDFF:FCFG;>=A@D9>D)*CC))/8C558FDC?-:C
@M03364:276:000000000-BLYN8:1:1101:11521:2840 2:N:0:1
GGACTACTCGGGTATCTAATCCTGTTTGCTCCCCACGCTTTCGAGCCTCAGTGTCAGTTACAGGCCAGAGAGCCGCTTTCGCCTCCGGTGTTCCTCCATATATCTACGCATTTCACCGCTACACAGGAAATTCCACTACCCTCTACCATACTCTAGCTTGCCAGTTTTGGATGCAGTTCCCAGGCTGAGCCCGGGGATTTCACATTCAACTTAACAAACCACCTACGCGCGCTGTACGCCCAGTAATTCCC
+
CCCCCFFGGGGGGGFFGGGGGGGGGGGGGGGFGGAEEFGGGFFCEGGGGGFGGGGFEFFDG9FFGGGGGGCEGGGEGGGGCFEGGFGEFG:B9FDFEFFGFFFFGA,DEGGGGFGGGGGG+@EFFGFGCDF?EE,,94,FFG+6>EFF;,4=@FF8ECEFGD8D=B,>?+,,@FGCD9,:DB,@+>DFCEG6?CEE53DC:CGFFG7CCFF>8CFGG*,:6?)(5?9)(>))8):3+(=:CA()0296F=*
@M03364:276:000000000-BLYN8:1:1101:12757:2842 2:N:0:1
GGACTACTGGGGTTTCTAATCCTGTTTGCTCCCCACGCTTTCGAGCCTCAGCGTCAGTTATCGACCAGAGAGCCGCCTTCGCCACTGGTGTTCCTCCTTATATCTACGCATTTCACCGCTACACATGGAATTCCACTTTCCTCTTCTGCACTCAAGTTTCCCAGTTTCCAATGCCCCTCCCCGGTTGAGCCGGCGGCTTTCACATCAGACTTAAGAAACCGCCTGCGCTCGCTTTACGCCCAATAAATCCG
+
CCCCCGGGGGGGGGGGGGGGGGGGGGGGGGGGGGGG:FGGGGG<FGGGGGCFGGGGGGGG9,C9FGGG,6C:FGGGGFEGGGGGGGGGGGGGGGGGG,5CFGGGGGGGGGGGGGGGGGGGGFEGE8EFGGGGGGEAF,@FGGFF9EDAF;86,,@F;DD;FFGGFFCGEGFEG88,6ACE68CCGECFFCDE*:E=*BEGGFGD>F+;7FGG+17:F5CFFGA@6).=3<)75<CBF2EEGF056*9:DC9
@M03364:276:000000000-BLYN8:1:1101:6333:2849 2:N:0:1
GGACTACACGGGTTTCTAATCCTGTTTGCTCCCCACGCTTTCGAGCCTCAGTGTCAGTTACAGGCCAGAGAGCCGCTTTCGCCTCCGGTGTTCCTCCATATATCTACGCATTTCACCGCTACACATGGAATTCCACTCTCCTCTCCTGCACTCAAGTCTCCCAGTTTCCAATGCATACAATGGTTGAGCCACTGCCTTTTACACCAGACTTAATAAACCACCTGCGCCCGCTTTACGCCCAATAAATCCGG
+
CCCCCFGFFGGGGGGGGFGEFFFGAFGFGGGGGGGGEGGGGGGFFFGGGGGGGGAFDGGGFGFFGC69CCFEFGGGGEF<@CCFBFGCFFGGFGFGDGGG9FF9@?FFF7?FGFFGFECEGFGF,,CFF,CFGGGGF8FGGDF8EF,4E?=DFG8@F9@D>DC8BFGA8,@DA,D=DF88,>DFGEFGFFFCGFF89DC,+=CG>97CGCDCDFFCC>6CFEAE5B2*5?B>DF8@)2:EC)36>F=?;D:
@M03364:276:000000000-BLYN8:1:1101:21475:2880 2:N:0:1
GGACTACCAGGGTTTCTAATCCTGTTTGCTCCCCACGCTTTCGAGCCTCAGTGTCAGTTACAGGCCAGAGAGCCGCTTTCGCCTCCGGTGTTCCTCCATATATCTACGCATTTCACCGCTACACATGGAATTCCACTCTCCTCTTCTGCACTCAAGTCCTCCAGTTTCCAATGACCCTCCCCGGTTGAGCCGGGGGCTTTCACATCAGACTTAAAGAACCGCCTGCGCTCGCTTTACGCCCAATAAATCCG
+
CCCCCGFDFGGGGGGGDGGGGGGGGGFGGGGGGGFGGGG7FFGGGGGGGGGEFFDFGCFGGGGGGGGGGFGEGGGGGEFGGGEGGGGGDGCCFGFGGFGGGGGGFGGGGGGGGGGGGGGGGGFEGEGGGFAFGGGGEGGGGFB+>@E9FGGGGGGFGGDCECFGDE;DGCF9,;FCGGGEGGGGGGGGD?EG5CEEDEG?;8CDFG7FGGD7F+8@FFGCDG>D?FBEFEABDD54@?GGGFF4CFFBGC7
@M03364:276:000000000-BLYN8:1:1101:23473:2883 2:N:0:1
GGACTACACGGGTTTCTAATCCTGTTTGCTCCCCACGCTTTCGAGCCTCAGTGTCAGTTACAGGCCAGAGAGCCGCTTTCGCCTCCGGTGTTCCTCCATATATCTACGCATTTCACCGCTACACATGGAATTCCACTCTCCCCTTCTGCACTCAAGTCCTCCAGTTTTCAATGACCCTCCCCGGTTGAGCCGGGGGCTTTCACACTAGACTTAAGAAACCGCCTGCGCTCGCTTTACGCCCACTAAATCCC
+
C<C@CCGFGGGGCFFDGGGGGFGFFEFCGGEFGGGGGGGEDC@,CFEGG,66CFGGGGFFEE@,C@8C,,CCD8@E+4<AB:@CC<>EF+?FF,4BF,5?BBFFG<EGEDCEGGFG94+@=FFG98?,:5CA=BFC=>9A>,@?,,@@FE>8DFG9@E9,>@=>9@E,EDFGGGA=,@+C+@8:F66?98D?>8C85CFED1CF)**2+;DCCFC:FDEG>EA60A@).)05C3C27(8:C3(0*9@9F94
@M03364:276:000000000-BLYN8:1:1101:11101:2886 2:N:0:1
GGACTACAGGGGTATCTAATCCTGTTTGCTCCCCACGCTTTCGCACCTCAGTGTCAGTATCAGTCCAGGTAGTCGCCTTCGCCACTGGTGTTCCTTCCTATATCTACGCATTTCACCGCTACACAGGAAATTCCACTACCCTCTACCATACTCTAGCTTGCCAGTTTCGGATGCAGTTCCCAGGTTGAGCCCGGGGATTTCACATCCGACTTGACAGACCGCCTGCGTGCGCTTTACGCCCAATAAATCCG
+
CCCCCGGGGGGGGEGGGCCDGFCFEGGGGGGFEGGGGFEEGGGGGEGGGGGGGGGGFGGGDDFFFCEGGGCGGGEGGGGGGGGEEGGDGCFGFFA@EEFGG9E<EFGGFGG@FGGGGCEGGDFA9:<<FFFE,A4FEFG@FFC8DGGFGGGCFGGGC;F8FGGDFFDGGE>8+DGGGGGGGCCCGGGGGGGGGCECEDFC77@CFFCDDGGGGGGGGC8;6*82>)6??5)27CGFF?E@*=,;CDFE779
@M03364:276:000000000-BLYN8:1:1101:13370:2894 2:N:0:1
GGACTACCCGGGTTTCTAATCCTGTTGGCTAGCCACGCTTTGGAGCCTCAGTGTCGGTTATAGACCAGAGGGCCGCTATCGCCACCGGTGTTCATCCATATATCTACGCACTGCACCGCTACTAATGGAATTCCACTCTCGTCTCATGCACTCAGGTCTCCTAGTTTCCAATGCACCCAAGGGTTGAACCACGGCCTTTTACGTTAGACTTAAGAAAGGAACGGCGCTCGCTTTTCCCCTAATAATTCCGG
+
AC9<AD,;;@FF@6,C<,,CC@6CFA,,C,@,,;CC+::C<,C,,;BBC;;6,C6,+@6C,,<EFE<C,,,B@CFB@+BFECG,8<:FFC=F,,,BFE<?5,4@=C,4+++8,CCF<>C64=,54?EGGG9FFBE,=B95+36=,,,7,,,?=8,6CDBFG9@;>,3,7>,,,4D,4+++,3@>553,4>@D**@5769<=**3*4*+*=8C+++20*,,),/53>()(2;.1:*)*)**/))*2*1)**/
@M03364:276:000000000-BLYN8:1:1101:24534:2916 2:N:0:1
GGACTACTAGGGTTTCTAATCCTGTTTGCTCCCCACGCTTTCGCACCTCAGCGTCAGTCTTTGTCCAGGGGGCCGCCTTCGCCACCGGTATTCCTCCAGATCTCTACGCATTTCACCGCTACACCTGGAATTCTACTCCCCTCTACAAGACTCTAGCCTGCCAGTTTCGGATGCAGGTCCCAGGTTGAGCCCGGGGATTTCACATCCGACTTGACAGACCGCCTGCGTGTGCTTTACGCCCAGTAATTCCG
+
CCCCCEG,@-C@CFFFFCD@FFFGGGEGGFF@@BEC+@:CFCGC,6@@,6CFCFGG,,6CCFC<EEC<<@@+@:F>=CCFGG7,C==EFGGG9<C,=AA?5,@@A,B=FFE=,?EFGG7EB:EA,AE,B<CEGGG99D8FGGGGDA,66=B+D,36,,@@FCE6DC9@86+++>D,34,,3,>DBFCF,488CC::?EG98+1=+029*1)207*:>***.553(;35())****.7,8:C3()*:0:>**
@M03364:276:000000000-BLYN8:1:1101:20274:2960 2:N:0:1
GGACTACTGGGGTTTCTAATCCTGTTTGCTCCCCACGCTTTCGCACCTCAGTGTCAGTATCAGTCCAGGTAGTCGCCTTCGCCACTGGTGTTCCTTCCTATATCTACGCATTTCACCGCTACACAGGAAATTCCACTACCCTCTACCATACTCTAGCTTGCCAGTCTTGGATGCAGTTCCCAGGTTGAGCCCGGGGATTTCACATTCAACTTAACAAACCACCTACGCGCGCTGTACGCCCAGTAATTCCG
+
CCCCCGFFCFGGEGGFGGGGFGGFGGGGGGGGGG<:C:FFGFGGGGGGGGCECFFFGGGGGGGGEEDEGGGGGGGGGGDFFGC@FFGG<FFCEGC,FFGGGGFFFGGGGCEEFFFGGGG64=ECF:AFFFFGFFGGGGGGFDFFGGGFFGGGFGFFGDGCFF,88,7EGGGG?FFGGFDG89FGFD8@DGFGG6EEEEG6=@E>F7CGGGGG>CF+;CFFFGE5)*)36?54D):4:?GGEA()::=)31*
@M03364:276:000000000-BLYN8:1:1101:16522:2970 2:N:0:1
GGACTACAGGGGTTTCTAATCCTGTTTGCTCCCCACGCTTTCGCACCTGAGCGTCAGTCTTTGTCCAGGGGGCCGCCTTCGCCACCGGTATTCCTCCACATCTCTACGCATTTCACCGCTACACCCGGAATTCTACCCCCCTCTACAATACTCTAGCTTGCCAGTTCCGAAAGCAGTTCCCAGGTTGAGCCCGGGGATTTCACATCCGACTTGACAAACCACCTACGCGCGCTTTACGCCCAGTAATTCCG
+
CCCCCGGGGGGGGGGGGGCFGGGGGGGGGGGGGGGGGGGGGGD,,@+EEC<FDGGGDGCE,CEGGGGFF@F:+@FEGGGGGGGGG8+CF@FGGFGGG8,EF5EGGD9FGGGEGEEG,CGGGGGG,+8FFGGGG9D@DD+@CEGFFFB,3@7?FCGGGE,,3:@DGD,,**4*9DC?D9:DD>FFEFC6CFGGECEE*BGFGGF+;60**19<7*0++;:E):).(9?F>3;3971.81CEE)8?*:1.*:*
@M03364:276:000000000-BLYN8:1:1101:15666:2982 2:N:0:1
GGACTACAAGGGTATCTAATCCTGTTTGCTCCCCACGCTTTCGAGCCTCAGCGTCAGTTACAGACCAGAGAGCCGCCTTCGCCACTGGTGTTCCTCCATATATCTACGCATTTCACCGCTACACATGGACTTCCACCCTCCTCTTCTTCACTCAAGTTTCCCAGTTTCCAATGACCCTCCCCGGTTGAGCCGGGGGCTTTCCCCTCAGACTTAAAGAACCGCCTCCGCTGCGTTTACGCCCAATAAATCCC
+
CCC@B<FF9F,BFDGEGGGGFFGFECDEECC<FGGGGGEGGD@,CFGFEF8E@C@:BECAF,C@FF8DCFDCGGGEFGDGC:FE:,EE:E<FGEGGF8,C<,,AEFGGGDGGGC,ECFFEGGFF@EG8A,CEFEEF,@DFGGDFDED,@@EDD8B,:@=FGFCD>C=;DD,61,E@F,8CGCCC38@4,>DGGGC>C>5,++,*;CFC:;DGD+:>@C@C)=83(8(./)0)*11(94EEGF?5CD8-:9*
@M03364:276:000000000-BLYN8:1:1101:18507:3067 2:N:0:1
GGACTACCGGGGTATCTAATCCTGTTTGCTCCCCACGCTTTCGAGCCTCAGTGTCAGTTACAGGCCAGAGAGCCGCTTTCGCCTCCGGTGTTCCTCCATATATCTACGCATTTCACCGCTACACATGGAATTCCACTCTCCTCTCCTGCACTCAAGTCTCCCAGTTTCCAATGCACACAATGGTTGAGCCACTGCCTTTTACATCAGACTTAAGAAACCACCTGCGCTCGCTTTACGCCCAATAAATCCGG
+
C@CCCGG8FGGGGGGGGGGGDFGGGGGGGGGGGGFGGGGGGGGG8FGGGGGGFGCCFGGGGGGFGFGGGGGDGGGEFGGFGG:FGGGGFGGGGGGGGGGFGGGGGGGG>F@FGFGGCFG6>FGGGFGFFGGCFGFGE8FGGGFFFDGGDCEDDFGGGGFGD@@DFFFDFCFGGFGGGGGGGGGEGGGC,,8D6CFEFGGC7C:+;+C57?;@8FGGGG,=@;A4452)-8467DGFA6E:EFD;>D6C;D)
@M03364:276:000000000-BLYN8:1:1101:12129:3175 2:N:0:1
GGACTACCCGGGTTTCTAATCCTGTTTGCTCCCCACGCTTTCGAGCCTCAGTGTCAGTTACAGGCCAGAGAGCCGCTTTCGCCTCCGGTGTTCCTCCATATATCTACGCATTTCACCGCTACACATGGAATTCCACTCTCCTCTCCTGCACTCAAGTCTCCCAGTTTCCAATGCACACAATGGTTGAGCCACTGCCTTTTACATCAGACTTAAGAAACCACCTGCGCTCGCTTTACGCCCACTAAATCCGG
+
CCCCCFFGGGGGGGGGGGGGGGGGGGGGGGGGGGGGGGGFGGGFGGGGGGGGGGGGGGGGGGGGGGGGDEGGGGGGGGGGGGGEGGGGGGGGGGGGGGGGGGGGGGGCGGGGGGGGGGGGGGGGFGGGGGGGGGGGGGGGGGGGGGFFFGGFGGGGEFEGGGGGGGGGACFGGGGGGG6DFGGGGGGGGFBEGGFGGGFEFGGG6:7FGGGG+;2DFF@:FCF)5?A>2?;DGFGEB<:==)/;C4A3CC:
@M03364:276:000000000-BLYN8:1:1101:9589:3177 2:N:0:1
GGACTACAAGGGTTTCTAATACTGTTTGCTCCCCACGCTTTCGCACCTGAGCGTCAGTTTCTGTCCAGAGGGCCGCCTTCGCCACCGGTATTCCTCCAGATCTCTACGCATTTCACCGCTACACATTGAATTCTACACTCCTCTACAACACTCTAGCCTGCCAGTTCCAGATGACGATCCCAGGTTGAGCCCGGGGATTTCACATTCAACTTAACAAACCACCTACGATCGCTTTACTCCCAGTAAATCCC
+
B@CCCG@,,;C7CCFFEF<A,<C6FFGGDFGG<C<CFFFGG9:CEGGG,,C,@FGGEF,C,,C<CFGG<CC@EE@7+BFGFCCFEFE+@7DEFEED=?,,AAEF9E?D+:BFFG9@E@+@FGE,,9,9<FFE;5;=,E=F@8DF,EF,,@>ADDGG,>EDF,3>83,3,,7=9;,=+@D+@8@?3D:A<;:F*@8CCBCC7BC96++++5:8?++=?;=E:58(;F(.(;8)/9<9C)+2=A)013+9+>*
@M03364:276:000000000-BLYN8:1:1101:12246:3218 2:N:0:1
CCAGTGGACCTGGAGGCGTAGACCTGTGTATTGCCGTCGGGTCTTCTATGCTTTGTTCTTCTCTTTTCTCCTCACGACTCTTCACTCCGCCTCCAGTAATACTTCAGCGTAGCGCTCTCTCCACACCTTTGCTTTTGTATACCTTCTCATCTCACCCCTCCACATCTAATACACCCCTCCTCCTCTCACCTCCCTGTCCCCCGCTTCCCATTACCCGTCACCCGTCTGCTGTCGCACCTCGCTCCCACCC
+
A9-A<EA,,6,-,,,,,+,++,,,-,,,C,,,66,7,+7+667;,,,,,,,,,;,;6,,,<,:,,C,<66,,,,9:,+,,,6,:9,,6,,,,894,,:,,,,9,>E,,7,4+,+++449,4:9,,++,,,9,,,,4,49:,,,6,8>E,,4+,,,,,+6+>,,,,3,,36,;,,,++1+@,,,,,5,,5:EG,5,3,3,,*34*/*3*0*++++2***/*/,0((2/)11)3***(),*4*.(;3*)(*/
@M03364:276:000000000-BLYN8:1:1101:20219:3235 2:N:0:1
GGACTACACGGGTTTCTAATCCTGTTTGCTCCCCACGCTTTCGCACCTGAGCGTCAGTCTTTGTCCAGGGGGCCGCCTTCGCCACCGGTATTCCTCCAGATCTCTACGCATTTCACCGCTACACCTGGAATTCTACCCCCCTCTACGAGACTCAAGCTTGCCAGTTTCAAATGCAGTTCCCAGGTTGAGCCCGGGGATTTCACATCTGACTTAACAAACCGCCTGCGTGCGCTTTACGCCCAGTAATTCCG
+
CCCCCGGGGGGGGGGGGFGGGGGGGGGGGGGGGFCEEGGGGGGGCEGGGGGGFFGGGGFGGGGGGGGGGCCEEGGGGGGGFDGGGGCGGGFGGGFGGGGDCEGGFEFGGD=CFGFGGGEEGGGGGGGGGGGGGGGGCFGGGGGGGGGGGGDGCE7FFGGGCDGFGGFAAD;DCCCC9:;;EGG5FGGFFGGGGGEC5CGGGFGDCFGDGGGGGGGGG4;EEGEDFF>F:FEDDDCBF6>EGBFFF7@9FG*
@M03364:276:000000000-BLYN8:1:1101:14880:3247 2:N:0:1
GGACTACCCGGGTATCTAATCCTGTTTGCTCCCCACGCTTTCGAGCCTCAGTGTCAGTTACAGGCCAGAGAGCCGCTTTCGCCTCCGGTGTTCCTCCATATATCTACGCATTTCACCGCTACACATGGAATTCCACTCTCCTCTCCTGCACTCAAGTCTCCCAGTTTCCAATGCACACAATGGTTGAGCCACTGCCTTTTACATCAGACTTAAGAAACCACCTGCGCTCGCTTTACGCCCAATAAATCCGG
+
CCCCCGGGGGGGGGGGGGGGGGGGGGGGGGGGGGGGGGGGGGGGGGGGGGGGGGGGGGGGGGGGGGGGFGFGGGGGGGGGGEGDGGGGGGGGGFGGGFGFDFEFGGFGGGGGGGGGFGGGGGGGGGGGGGGGGGGGFGGGGGGGGGCFGGGGDFGGFGGGCDFGGGGGGGGGGG8,@D=?AE6ECC6FGDFGGGGGFGGGGGGGFFFGGGGGGGGFGG65@EF=)@5?@EFFGGGC?>E*=836:F658D<
@M03364:276:000000000-BLYN8:1:1101:9433:3350 2:N:0:1
GGACTACTGGGGTTTCTAATCCTGTTTGCTCCCCACGCTTTCGCACCTCAGTGTCAGTATCAGTCCAGGTAGTCGCCTTCGCCACTGGTGTTCCTTCCTATATCTACGCATTTCACCGCTACACCTGGAATTCTACCCCCCTCTACAAGACTCTAGCCTGCCAGTTTCGAATGCAGTTCCCAGGTTGAGCCCGGGGATTTCACATCCGACTTGACAGACCGCCTGCGTGCGCTTTACGCCCAGTAATTCCG
+
CCCCCGGGGGGGGGGGGGGGGGGGGGGGGGGGGGGGGGGGGGGGGGGGGGGGGGGGGGGGGGGGGGGGGGGGGGGGGGGGGGGGGGGGGGGGGGGGGGGFGGFEFFGGGGGGGGGGGGGGGGGGGGGGGCFGGF9@EFFGCGEFFGGGGGGGGGGGGGGGGGGFGGGGGGGGGGGGGGGGGAGGGGGGGGGGGGGE5CFGGGGGFGFDDGGGGGF+9FGGFGEFFFBFFF:DGGC6@DEGDDFFGG?<FG*
@M03364:276:000000000-BLYN8:1:1101:10720:3390 2:N:0:1
GGACTACAAGGGTTTCTAATCCTGTTTGCTCCCCACGCTTTCGCACCTGAGCGTCAGTCTTCGTCCAGGGGGCCGCCTTCGCCACCGGTATTCCTCCAGATCTCTACGCATTTCACCGCTACACCTGGAATTCTACCCCCCTCTACAAGACTCTAGCCTGCCAGTTTCGAATGCAGTTCCCAGGTTGAGCCCGGGGATTTCACATCCGACTTGACAGACCGCCTGCGTGCGCTTTACGCCCAGTAATTCCG
+
CCCCCGFFGGGGGGGGGGGGFEFFGGGGGGGFGGGGGGGGGGGGGGGFFGGGGGGGGGFGGGGGGGGGGGGGGGGGGGGGGGGGDGGGGGGGGGFGAFGGGGGGGGGGGGGGGDGGGGGGGGGDFGFF8DDFGFDFFGGGGGGGFGGGGCGDGGGGGGGGGGGGGGGGGGGGGG7FGGGGF9DFFGGGGGDGCEGGGGGFGGFGFGGGGGGCFCDFGFCEDGFFFF0BBFD:GCF<FBCGEE:FCFF>GC>
@M03364:276:000000000-BLYN8:1:1101:11487:3523 2:N:0:1
GGACTACTGGGGTTTCTAATCCTGTTTGCTCCCCACGCTTTCGCACCTGAGCGTCAGTCTTTGTCCAGGGGGCCGCCTTCGCCACCGGTATTCCTCCAGATCTCTACGCATTTCACCGCTACACCTGGAATTCTACCCCCCTCTACGAGACTCAAGCTTGCCAGTTTCAAATGCAGTTCCCAGGTTGAGCCCGGGGATTTCACATCTGACTTAACAAACCGCCTGCGTGCGCTTTACGCCCAGTAATTCCG
+
CCCCCGGGGGGGGGGGGGGGGGGGGGGGGGGGGGGGGGGGGGGGGGGGGDGGGGGGGGGGGGGGGGFGGGGGGGGGGGFGGGGGGGGGGCGGGGFGGGGGGGGGGGGGGGGCFGGGGGGGGGGGGGGGGGGGGGGGGGGGGDGGGGGEGCGGGCFGGGGFGGGGGGGGGCEGGGGGGGGFGGGCFGGC6EDFGGGGDGF9:@FF6FGGCCFGGGGGFGGGFGFFFF>FBE:>GDFFFBGCE319DGFADF*
@M03364:276:000000000-BLYN8:1:1101:18327:3531 2:N:0:1
GGACTACTGGGGTTTCTAATCCTGTTTGCTCCCCACGCTTTCGAGCCTCAGTGTCAGTTACAGGCCAGAGAGCCGCTTTCGCCTCCGGTGTTCCTCCATATATCTACGCATTTCACCGCTACACATGGAATTCCACTCTCCTCTCCTGCACTCAAGTCTCCCAGTTTCCAATGCACACAATGGTTGAGCCACTCCCTTTTACATCAGACTTAAGAAACAACCTGCGCTCGCTTTACGCCCAATAAATCCGG
+
CCCCCFGGGGGGGGGGGGGGGGGGGGGGGGGGGGGGGGFGFGGGCGGFGGGGGGGGGGGGGG9FGGGDGGCGGGGGGGGGGGCCFGGGGGGGFGGGGGGGGGGGGGGGGGGGGGGG,?@EFGCGC8?FFEFFAFGGGGGGFGGGBBFD8DGFGGGFGCDGGGG?FFFFAEGGGGGGGGCG8DCFGDFFF88EG,8@CCCAF7FGACFCCF9BCFGGGG,:6CFBF*>A?BEEGG+10(BEEFFFC777C:C
@M03364:276:000000000-BLYN8:1:1101:25591:3546 2:N:0:1
GGACTACCCGGGTTTCTAATCCTGTTTGCTCCCCACGCTTTCGCACCTGAGCGTCAGTCTTTGTCCAGGGGGCCGCCTTCGCCACCGGTATTCCTCCAGATCTCTACGCATTTCACCGCTACACCTGGAATTCTACCCCCCTCTACAAGACTCTAGCCTGCCAGTTTCAAATGCAGTTCCCAGGTTGAGCCCGGGGATTTCACACCTGACTTAACAAACCGCCTGCGTGCGCTTTACGCCCAGAAATTCCG
+
CCCCCGGGGGGGBCEGFGFGGGGGGGGGGGGGGGGGGGGGGGGGGGGGGGGGGGGGGGGGGGGGFFGGG7BCGGGGGGGGFGGGFGGGG>FFGCGGGGGGGGGGEGGGGGGDFGG9F7FC:CFFGGGGFCGGGGGFDG6@BE6FFGFFCCGFF5B7BEFGGGGGGGGG7;DFFGGADE,,5DFGGC6CCFC@EE*?*;<C7+<C):FCGFGGGD+:CGG*5=>@@A(7:55)9D7>B:EG*),)00@>C:2
@M03364:276:000000000-BLYN8:1:1101:14622:3550 2:N:0:1
GGACTACTGGGGTTTCTAATCCTGTTTGCTCCCCACGCTTTCGAGCCTCAGTGTCAGTTACAGGCCAGAGAGCCGCTTTCGCCTCCGGTGTTCCTCCATATATCTACGCATTTCACCGCTACACATGGAATTCCACTGTCCTCTTCTGCACTCAAGTTTCCCAGTTTCCGATGCACTTCTTCGGTTGAGCCGAAGGCTTTCACATCAGACTTAAGAAACCGCCTGCGCTCGCTTTACGCCCAATAAATCCG
+
CCCCCFGGGGGGGGGGGGDGGGGGGGGGGGGGGGGGGGGGGGGGGGGGGGGGGGFFGGGGGGGGFEGGGGGGGGGGGGGGGGGGGGGGGGEGGGGGGGGGGGGGGGGGGGGGGGFGGGGGDE9EFFFFGFGFFAEGGGGGGGGDGCG9FCGFGFGF;FFGGGGGGGGGGGC+8C8EFG6@ECCEEGG<E78;CCC>CFGGGGGFFGF7*;DGG=CGCFFG>E)/-8>D@>BFGFF>6@GGD);ACF67FG)
@M03364:276:000000000-BLYN8:1:1101:12702:3555 2:N:0:1
GGACTACCGGGGTTTCTAATCCTGTTTGCTCCCCACGCTTTCGAGCCTCAGTGTCAGTTACAGGCCAGAGAGCCGCTTTCGCCTCCGGTGTTCCTCCATATATCTACGCATTTCACCGCTACACAGGAAATTCCACTACCCTCTACCATACTCTAGCTTGCCAGTTTTGGATGCAGTTCCCAGGTTGAGCCCGGGGATTTCACATTCAACTTAACAAACCACCTACGCGCGCTTTACGCCCAGTAATTCCG
+
CCCCCGFGGGGGGGGGGGGGGGGGGGGGGGGGGEGGGGGGGGGGGGGGGDFGGGGGGGGGGGGGGGGGGGGGGGGGGGGGGGGFFGGGGGGGGGGGGGGGGGFGGGGGGGGGFFGGGG7EEEGGGGG<FGGGGGGGGGGGFCFGGGGF==DDGGGDGGFGGGFFGF9EFGGGDFGGGGGGEGG6@D?@@7DFGCEEGGGGGGGGFGGGGGGG=DGGGCGFFD?B(;;B>EFFGDF<ADECG::/:>@<FG*
@M03364:276:000000000-BLYN8:1:1101:24326:3591 2:N:0:1
GGACTACTGGGGTATCTAATCCTGTTTGCTCCCCACGCTTTCGCACCTCAGTGTCAGTATCAGTCCAGGTAGTCGCCTTCGCCACTGGTGTTCCTTCCTATATCTACGCATTTCACCGCTACACCTGGAATGCTACCTCCCTCTACAAGCCTCTAGCCTGCCAGTTTCGGATGCAGTTCCCAGGTTGAGCCCGGGGATTTCACCTCCGACTTGACAGACCGCCTGCGTGCGCTTTACGCCCAGTAATTCCG
+
CCCCCGGGDFGGGGGGGGGGFGFFGGFGGGGGGGGGGGCFGGGC,CFGGGG@FFGGDGGAEDCFC8EFGEFGFFDEGGGDFGFGGGDGFGGEFGGCGD,@AAFGG9FGGGGGG9EFDEGGGGGG8EFGGFG8ECEE,,,A+@EG,>EB@,+=8@BEG,=D@D,>AFCC>+@6@DFCGCGFF>E?FFC?FCCFEEGGGEC,;@@**;**;*C*=*2:2*,:?5?2-6:)/85>CCFF6;CGC34;;C+97:2
@M03364:276:000000000-BLYN8:1:1101:19622:3597 2:N:0:1
GGACTACTAGGGTTTCTAATCCTGTTTGCTCCCCACGCTTTCGAGCCTCAGTGTCAGTTACAGGCCAGAGAGCCGCTTTCGCCTCCGGTGTTCCTCCATATATCTACGCATTTCACCGCTACACATGGAATTCCACTCTCCTCTTCTGCACTCAAGTTTCCCAGTTTCCAATGACCCTCCCCGGTTGAGCCGGGGGCTTTCACATCAGACTTAAGAAACCACCTACGCTCGCTTTACGCCCAATAAATCCG
+
CCCCCGGGGGGGGGGGGGGGGGGGGGGGGGGGGGGGGGGGGGGGGGGGGGGGGGGGGGGGGGGGGGGGGGGGGGGDGGGGGGEGGGGGGEGGFFFFEEFGG@;<EFFFGGGDGGGGGGGDGGGGGGGGF9A:;FFGGGGGGGGGGEFAFDGGDGGGGGGGFGGGGGGGGGFFGFFCGFGGGDGDGGGGGGGGGGGGGGGGGGGGCCCFDF<++4=775C*)=5;1A@3:>>FDFGEFDGGGE2:6>?2CFD
@M03364:276:000000000-BLYN8:1:1101:11382:3604 2:N:0:1
GGACTACTGGGGTTTCTAATCCTGTTTGCTCCCCACGCTTTCGCACCTCAGTGTCAGTATCAGTCCAGGTAGTCGCCTTCGCCACTGGTGTTCCTTCCTATATCTACGCATTTCACCGCTACACAGGAAATTCCACTACCCTCTACCATACTCTAGCTTGCCAGTTTTGGATGCAGTTCCCAGGTTGAGCCCGGGGATTTCACATTCAACTTAACAAACCACCTACGCGCGCTTTACGCCCAGTAATTCCG
+
CCCCCGGGGGGGGGGGGGGGFGGGGGGGGGGGGGGGGGGGGGGGGGGGGGGGGGGGGGGFGGGGGGGGGGGGGGGGGGGCFGGGGGGGFEFEGFGGGGGFFCGGGGFGGGGGGFGGGGGGCFGGGGGGGGGGGGGGGFGGGGGGGGGGGGFGGGGGGGGGGDGGGFFCEGGCEGGGGGGG@DF?>FGFDE?FEEDE;CDF@FFGFFGFFDFGDGGF>FGCA>DBBFAE>?AA<DGEFDGG>3=FFGFEGC>
@M03364:276:000000000-BLYN8:1:1101:23411:3671 2:N:0:1
GGACTACTGGGGTTTCTAATCGTGTTTGCTCCCCACGTTTTCGAGCCTCAGTGTCAGTTACAGGCCAGAGAGCCGCTTTCGCTTCCGGTGTTCCTCCATATATCTACGCATTTGACCGCTACACATGGAATTCCACTCTCCTCTCCTGCACTCAAGTCTCCCAGCTTCCACTCCACACAATGGTTGAGCCACCGCCTTTTACATCAGACTTAAGAAACCACCTCCGCTCGCTTTACTCCCAATACCTCCGC
+
A-6B<EE,C-8+76BFFC<CA,;;C,;,;6CFFC87F<F,C9+8@,+B,6<FGGG99,6CEF,;C,,C<6CBFDFG::,E@F,BCE7FF+B,B<,,BFFGGA,C;F<FF:C+@,5C,+++:FEF9,CFG,9ACFFE,@E<EAF=8E=,8,66@D=,8@,@E3,,3@=DGC9=,3,=D>>@99,D,+:,@@8@,+>*:*42?:,5?+;*43+++=82*9,,3*9-(054/)20*119+1?CEA3F6*1.58*
@M03364:276:000000000-BLYN8:1:1101:19526:3720 2:N:0:1
GGACTACAGGGGTATCTAATCCTGTTTGCTCCCCACGCTTTCGCACCTCAGTGTCAGTATCAGTCCAGGTAGTCGCCTTCGCCACTGGTGTTCCTTCCTATATCTACGCATTTCACCGCTACACAGGAAATTCCACTACCCTCTACCATACTCTAGCTTGCCAGTTTTGGATGCAGTTCCCAGGTTGAGCCCGGGGATTTTACATGCACCTTAACAAACCACCTCCGCGCGCTTTACGCCCAGTAATTCCG
+
-C9CC8F<@DEG@C@9,EFD6CF<CF@FAF<FG;FFGEC,C<B;::FF@FA,CFCFGAGGG,FC,6;FEG,EF9+7BF@@F:FGEAA@,,,4C?@56A?,:?EGAB<=BF7B5@B<<4B88+9A,9=9,F,A;<@,EFFF@EG=DF=FCFF+6@>,,4E=F,9,73,3,3,6@,3=D,=,637+3,6,,,7+6:6@+>>,+5@?B;95**;9CFG7F>=CAE472*(20):)/15>C?B8C)1)3@697+0
@M03364:276:000000000-BLYN8:1:1101:17019:3729 2:N:0:1
GGACTACAAGGGTTTCTAATCCTGTTTGCTCCCCACGCTTTCGCACCTCAGTGTCAGTATCAGTCCAGGTAGTCGCCTTCGCCACTGGTGTTCCTTCCTATATCTACGCATTTCACCGCTACACAGGAAATTCCACTACCCTCTACCATACTCTAGCTTGCCAGTTTTGGATGCAGTTCCCAGGTTGAGCCCGGGGATTTCACATCCGACTTGACAGACCGCCTGCGTGCGCTTTACGCCCAGTAATTCCG
+
CCCCCGGGGGGGGGGGGGGGGGGGGGGGGGGGFGEGGGGGGGGE>FGGFGGCFGCFGGCGGGGGGGGGGGGGGGGGGGGGGGGGGGFGGGGGGGGGGGGGGGGGGGGGGGGGGGGGGFCECEFFF4EEFEFGGDGGGGGGCFGGGGGGGGGGGFFGGC,>DEGGGGGFCEGFDGFFEAEGEGGGGGGGGGGGC>EGGGGFGGGGFGGDG>DCCGC8*3=FBGD==ABB@B>EGG7CF<5C>>DFCFFFC7*
@M03364:276:000000000-BLYN8:1:1101:8331:3760 2:N:0:1
GGACTACCGGGGTTTCTAATCCTGTTTGCTCCCCACGCTTTCGAGCCTCAGTGTCAGTTACAGGCCAGAGAGCCGCTTTCGCCTCCGGTGTTCCTCCATATATCTACGCATTTCACCGCTACACATGGAATTCCACTCTCCTCTCCTGCACTCAAGTCTCCCAGTTTCCAATGCACACAATGGTTGAGCCACTGCCTTTTACATCAGACTTAAGAAACCACCTGCGCTCGCTTTACGCCCAATAAATCCGG
+
CCCCCGGGGGGGGGGGGGGGGGGGGGGGGGGGGGGGGGGGGGGGGGGGGGGFGGGGGGGGGGGGGGGGGGGGGGGGGGGGGGGGGGGGGDGGGFFGGGGGGC;EEFCFGGGGGGGGGGGGGGFGGGFGGGGGGGGGGGGGGGGGGGGFG?DCFG@=DGGFGFGGGGGGGC;FDFGG8,++@;ECF68,@D?@E:BFFGGGGDA9B7FFGGGCF8:C>4:9@EF@:;=)8?DECD:C),CGGFFFGG77CG>
@M03364:276:000000000-BLYN8:1:1101:16820:3803 2:N:0:1
GGACTACTAGGGTATCTAATCCTGTTTGCTCCCCACGCTTTCGCACCGGAGCGTCAGTCTTTGTCCAGGGGGCCGCCTTCGCCACCGGTCTTCCTCCACACCTCGACGCGTTTCACCGCTACACCCGGAATTCTACCCCCCTCTACACCACTCTAGCCTGCCAGTTTCGCATGCAGTCCCCCGGTTCAGCCCGGGGCTTTCACATCCGCAGTGACAGGCCGCCTGCGTGCGCTTTACGCCCAGTAATTCCC
+
--A9B8<<,CF<F<FFG<,CFFCE<@<<CE<F<CACCF7;,;FE,@@+66@F78@:@CF9F9FFFFEDFD++8+7F7=FF,8BCFF+C4+8C<F,C<<,,++99++@CC+++3A,BFGG>7FGF@++>B<<,>=@,@B8C*@C5>EF,2;D92,6,>,,,6,2,72=;8*1**<:E;,1,=*1:13*++22C5C:**2/+7*20*229*))19*2***1:>:>8:F>705.57**.*(1*:)(0***)22*
@M03364:276:000000000-BLYN8:1:1101:17249:3819 2:N:0:1
GGACTACAGGGGTTTCTAATCCTGTTTGCTCCCCACGCTTTCGCACCTGAGCGTCAGTCTTCGTCCAGGGGGCCGCCTTCGCCACCGGTATTCCTCCAGATCTCTACGCATTTCACCGCTACACCTGGAATTCTACCCCCCTCTACAAGACTCTAGCCTGCCAGTTTCGGATGCAGTTCCCAGGTTGAGCCCGGGGATTTCACATCCGACTTGACAGACCGCCTGCGTGCGCTTTACGCCCAGTAATTCCG
+
CCCCCGGGGGGGGGGGGFGGGGGGGGGGGGGGGGGGGGGGGGGGGGGGGGGGGGGGGGGGGGGGGGGGGGGGGGGGGGEGGGGGFGGGGDGGGGGGGGG9FFGGGGGGGGGGGGGGGGGEDGGGGGGFFGGGGGGGGGGDEGGGGGGGGGGGGGGGGGGGGE6EGGGGGG>BEFG?FFFGGGGGGGGGGGFGGGGG=EFGF7=7ACCGGGD5>GGGF4:F@GB6(7650>EEGG<<B1:8E54FC>?<C7*
@M03364:276:000000000-BLYN8:1:1101:19912:3827 2:N:0:1
GGACTACAGGGGTTTCTAATCCTGTTTGCTCCCCACGCTTTCGCACCTGAGCGTCAGTCTTCGTCCAGGGGGCCGCCTTCGCCACCGGTATTCCTCCAGATCTCTACGCATTTCACCGCTACACCTGGAATTCTACCCCCCTCTACGAGACTCAAGCTTGCCAGTTTCAAATGCAGTTCCCAGGTTGAGCCCGGGGATTTCACATCTGACTTAACAAACCGCCTGCGTGCGCTTTACGCCCAGTAATTCCG
+
CCCCCGGGGGGGGGGGGGGGGGGGGGGGGGFFGGGGGGGGGGGGGGGGGGGGGGGGGGGGGGFGGGGGGGGGGFGGGGGGGGGGEGGGGGGGGGFFC@DFGGGGGGGGGGGDGGGFGGGGGGGGGFGFE@GGGGGGAFCEGEGGGGCEGGGGGGGGGFGDGFGGGGGGGGGGCGFGGGGC:D8DD9E6<8:CGGDGGDG6C@EFFGGGFGGCGGGGFFGGECDDFF0<(8>3CD*4@BGGGF:?F>B4:F6
@M03364:276:000000000-BLYN8:1:1101:24193:3829 2:N:0:1
GGACTACTCGGGTTTCTAATCCTGTTTGCTCCCCACGCTTTCGCACCTGAGCGTCAGTCTTCGTCCAGGGGGCCGCCTTCGCCACCTGTATTCCTCCAGATCTCTACGCATTTCACCGCTACGCCTGGAATTTTACCCCCCTCTACGAGACTCAAGCTCGGCAGTTGCAAATGCAGTTCCCAGGTTGAGCCCGGGGATTTCACATCTTACTTAACAAACCGCCTGCGTGCGCTCTACTCCCAGTACTTCCG
+
-6@C<EFG,-@+C,,CE<<EFGG<FFGGGGEGCFF@FEEC@E,F:F:FE8<E@C,BCFGGGF<FFC:@8CECFGF:@7BF7:FEB<,9:CF<,C,FEGG?9AFGGA,<>=CGFG<5F=7EE@+8CCBF8=?,,5@,6D>>++3==3>E78B+@>>9E:,**6:*37,,3;,,,6,5D7::9;:F,?66,66=EC58CCF++197ADF7+2+1:+;:78E:)CD((8,763<3)*1-9)+3*05?**0)*01
@M03364:276:000000000-BLYN8:1:1101:8369:3848 2:N:0:1
GGACTACCAGGGTTTCTAATCCTGTTCGCTACCCATGCTTTCGAGCCTCAGCGTCAGTTACAGACCAGACAGCCGCTTTCGCCTCCGGTGTTCCTCCATATATCTACGCATTTCACCGCTACACATGGAGTTCCACTGTCCTCTTCTGCACTCAAGTTTCCCAGTTTCCGATGCACTTCTTCGGTTGAGCCGAAGGCTTTCACATCAGACTTAAAAAACCACCTGCGCTCGCTTTACGCCCAATAAATCCG
+
CCCCCGGGGGGGGGGGGGGGGGGGGGGGGGEGGGGGGGGGGGGGGGGGGGGGGGGGGGGGGGGGGGGGGGGGGGGGGGGGGGGGGGGG=FGGGGGGGGGGGDGGGGGGGDEGGGGGGGGGGGGGGGGGGGGGGGGGGGGGGFEFFFFGGGGGGGGGGG9EFGG8FGGGGGGGGGGFGGFGGEGGGGGGGGGGCEGGGGGGFGGGFG>DC7DFFFFGFGG=)=ABEFBEFDEEGFC38;EDGF<FGG=?DF9
@M03364:276:000000000-BLYN8:1:1101:5396:3861 2:N:0:1
GGACTACAGGGGTATCTAATCCTGTTTGCTCCCCACGCTTTCGCACCTGATCGTCAGTCTTCGTCCAGGGGGCCGCCTTCGCCACCGGTATTCCTCCAGATATCTACGCATTTCACCGCGACACCTGGAATTCTACCCCCCTCTCCTGTACTCAAGCTTGCCAGTTGCAAATGCAGTCCGCGGGGTGAGCCCGGGGATTTCACATCTGACTTAACAAACCGCCTGCGTGCCCGTTACTCCCAGCAATCCCC
+
BCCCCFD8<FF:B6EF9E9FEF,CC;,6C@6,CFFCGD7@,,B7FFG@A8,<6CF<@F;<<C<,6B:CEF@+@+:B=B@,4C:?FFG7@>F,CF,?F,,5,,:AE<EFEB++9AE5C+@6@@:F7,DF,<,:>CE;B,@FE+@+,8,,,,8+@@,,@D9,*@,:F;,@,357:9,,5,5*4*4=*3=*:7BC5?*?CEF+0*+*/*220?**:0:*2*;77:)4:<1>8)))/9*47)<85)))2*0)96*
@M03364:276:000000000-BLYN8:1:1101:24160:3887 2:N:0:1
GGACTACACGGGTTTCTAATCCTGTTTGCTCCCCACGCTTTCGCACCTCAGTGTCAGTATCAGTCCAGGTAGTCGCCTTCGCCACTGGTGTTCCTTCCTATATCTACGCCTTTCACCGCTACACAGGAAATTCCACTACCCTCTACCATACTCTAGCTTGCCAGTTTTGCATGCAGTTCCCAGGTTGAGCCCGGGGATTTCACATTCAACTTAACAAACCACCTACGCGCGCTTTACGCCCAGCAATTCCC
+
CCCCCCGDGGGDGGDGGA,CFGGGGGGGGGGGDFEFGGGEEFDGDGGGGFGGGFEGGG<F<EAFFFCCCF9BC<FGGGGGGGGFEEGCCBF?FGGCGFGG9AEGGDGF@+BFGCEGGDGG:BEFCEC8FCFFG9CF,@DEFFGGFFC?A,@FFFFCF;C8DFC,A=AFF,D@,@9DFGGFFFCCFGG,,@=D7?+:5CF6+@CFF7D9CDCF*+++=9CFFFAF=A):(/:5C5C)+3C8CA<);8B4CC*
@M03364:276:000000000-BLYN8:1:1101:18997:3907 2:N:0:1
GGACTACACGGGTTTCTAATCCTGTTTGCTCCCCACGCTTTCGCACCTCAGTGTCAGTATCAGTCCAGGTAGTCGCCTTCGCCACTGGTGTTCCTTCCTATATCTACGCATTTCACCGCTACACAGGAAATTCCACTACCCTCTACCATACTCTAGCTTGCCAGTTTTGGATGCAGTTCCCAGGTTGAGCCCGGGGATTTCACATTCAACTTAACAAACCACCTACGCGCGCTTTACGCCCAGTAATTCCC
+
CCCCCGFGGGGGGGGGGFGGGGGGGGGGGGGGGGGEGEGGGFEGGGGGGGGGGGFGGGGGGGGGGGGGGGGGGGGEGGDGGGGGGGGGGGFGGGGGGGGFFGGGGGGGGGGGGGGGGGGGGGGGGGGDFFFFFFFGGGGG@FFFCGGGGGGGGGGGGGGGGGG?<FD9EGGGGGFGGDEGGGGGFCGGFBFGEGGGEC?6CGGGFF>+=+BFD7+=?DGCF7ABFF?F2?)8CCGCFFG7:)=67+;77>*
@M03364:276:000000000-BLYN8:1:1101:14814:3928 2:N:0:1
GGACTACTCGGGTATCTAATCCTGTTTGCTCCCCACGCTTTCGCACCTGAGCGTCAGTCTTTGTCCAGGGGGCCGCCTTCGCCACCGGTATTCCTCCAGATCTCTACGCATTTCACCGCTACACCTGGAATTCTACCCCCCTCTACAAGACTCTAGCCTGCCAGTTTCGGATGCAGTTCCCAGGTTGAGCCCGGGGATTTCACATCCGACTTGACAGACCGCCTGCGTGCGCTTTACGCCCAGTAATTCCG
+
CCCCCGGGGGGGGGGGGGGGGGGGGGGGGGGGGGGGGGGGGGGGGGGGGGGGGGFGGGGGGGGGGGGGGGGGGGGGGGGGGDGGGGGGGGGGGGGGGGGGGGGGGGGGGGGGGGGGGGGGGGGGGGGGGGGGGGGGGGDEGDGFFGGGGGGGGGGGGGGGGGGGGGEFGGGGGGGGGGGGGGGFFGGFGGGGGDEGDGGGGGGGFGGC3>DDG7D7F5FC5EFFFFFFF@EFGGF<FFGGG@?FFDFAGG4
@M03364:276:000000000-BLYN8:1:1101:13630:3979 2:N:0:1
GGACTACTCGGGTTTCTAATCCTGTTTGCTCCCCACGCTTTCGCACCTGAGCGTCAGTCTTTGTCCAGGGGGCCGCCTTCGCCACCGGTATTCCTCCAGATCTCTACGCATTTCACCGCTACACCTGGAATTCTACCCCCCTCTACAAGACTATAGCCTGCCAGTTTCGGATGCAGTTCCCAGGTTGAGCCCGGGGATTTCACATCCGACTTGACAGACCGCCTGCGTTTGCTTTACGCCCGGTAATTCCG
+
C<A@CCFGEEGGFG;FF<,C@F,<EFGGCFCCFEG@FEBFDEECEGGF<EFGDFGGGEFCFGFEE,CFGGDFF@F@:FGGF>=7FGGGE7FFG?E<F<F9FFF,E<F=@CGCGFGGC=@CCCCB>EDGC3CFDDFCFFFFGGGGD9D9EEFC,@;7E,EE,34,7,@ECB5>;ECFEGGFGCBDGFGGGGGCCEGG5:C9@>FC109<1/5CFG*+848EAE:?:F6>()./:*26*2:**)()//*)2:2
@M03364:276:000000000-BLYN8:1:1101:17761:3985 2:N:0:1
GGACTACAGGGGTTTCTAATCCTGTTTGCTCCCCACGCTTTCGCACCTGAGCGTCAGTCTTTGTCCAGGGGGCCGCCTTCGCCACCGGTATTCCTCCAGATCTCTACGCATTTCACCGCTACACCTGGAATTCTACCCCCCTCTACAAGACTCTAGCCTGCCAGTTTCGGATGCAGTTCCCAGGTTGAGCCCGGGGATTTCACATCCGACTTGACAGACCGCCTGCGTGCGCTTTAAGCCCAGTACTTCCG
+
CCCCCGGGFGGGGGGGGGGGGGGGGGGGGGGGGGGGGGGGCGGGGGGGGGGGGGGGGGFGGGGGGGGGGGGGGGFGGGGGGGGGEDGGFDGGFGGGGGGGGEFCEFFDDGGGGGGGGDGGGGGGF8F8FGGGGGGGGGGGGGGGGFFGF?FGGAGGGGFGFGGGFGGGGDEGGFFED@DF?EDGG9@EFGGGGGGGGGGGGFGGFGFD<DDCG=FGGGGGFG@(1;(.85>39CGA*)3<A::F7*=)2:*
@M03364:276:000000000-BLYN8:1:1101:22740:4003 2:N:0:1
GGAGTACCGGGGGTTCTAATCCTGTTTGCTCCCCACGCTTTCGAGCCTCGGTGTCAGTTACAGGCCCAAGAGCGGCTTTCGCTTCCGGTGTTCCTCCATCTATCTACGCATTTCATCGCTACACATGGAATTCTCGTCTCCTCACCTGCACTCAAGTCTCCCAGTTTCCACTTCACACAATGGTTGAGACCAGACCTTTGTCATCACACCTAAGAAACCACCTGCGTTCGCTTTACGCCCAATAAAACCGG
+
@--6A,,C;++7+@FGG9,C6CFFEECC,C@,96FF7@,6C<F,C@+F,,,B:8,,C6<,,,9C:,,,,::,66:7@FF9CF+4+:?CFEBB,,CE84,,,:9,4<?=4+8?FFG5B,8,:@DF@3A,B=FD,,,++8,,C@8+6,,@8@,+4>D?;;,,,@86>>AAFG,,,,7:3@*:,,:DD:8C,?*,,,=;8,B,++,++102;**0***+2*=*):=.3)()/>DE**:)22?2*).)***,*/)
@M03364:276:000000000-BLYN8:1:1101:17045:4005 2:N:0:1
GGACTACAGGGGTTTCTAATCCTGTTTGCTCCCCACGCTTTCGCACCTCAGTGTCAGTATCAGTCCAGGTAGTCGCCTTCGCCACTGGTGTTCCTTCCTATATCTACGCATTTCACCGCTACACAGGAAATTCCACTACCCTCTACCATACTCTAGCTTGCCAGTTTTGGATGCAGTTCCCAGGTTGAGCCCGGGGATTTCACATTCAACTTAACAAACCACCTACGCGCGCTTTACGCCCAGTAATTCCG
+
CCCCCGGGGGGGGGGGGGGGGGGGGGGGGGGGGGGGGGGGFGGGGEGGFGGGCGGGGGGGF9EGFGGGGFFGGGCEGEGGGG7,B<FGGFGCFFFEEFGGG9EGFGGGGGDGGGFCEGGCFCFGGEGGGFFGG5EF@EDGGGCF9>FGCFGDGGGGGGGEGGDGD9;=DECAEGGGGAEG8DFFD?8DGFGGGGDGEE6CF@A+1<5+28CD*B++*CFGF5?44A?49BE>GDC4:;EEG3=F@FF6+C*
@M03364:276:000000000-BLYN8:1:1101:17182:4022 2:N:0:1
GGACTACACGGGTTTCTAATCCTGTTTGCTCCCCACGCTTTCGCACCTGAGCGTCAGTCATTGTCCAGGGGGCCGCCTTCGCAACCGGTATTCCTCCAGATCTCTACGCATTTCACCGCTACACCAGGAATTCTACCCCCCTCTACAAGACTCAAGCCTACCAGTCTCGGCTGCAGTTCCCAGGTTGAGCCCGGGGCTTTCACATCCGACTTGACCGACCGCCTGCGTGCGCTTTACGCCCAGTAATTCCG
+
A@6ACEF,,B+@86BFFFGGGFECFGC@CC9FGGGGDE77DFG76F7EC8CF7@FFFF,,<,CEFGGG8C+CE+=FEGGGGG,=4EFGF@EFF,@F,,B?FFFFGFDFGDGGGGFGGGGEGGGGG+3@F8=DFAAFF8+@BEGGFC,73DDDG,@FFG?3@FCFG,@A8>>FGGF?>:D,9,,BFFGGGGGCGC8**3BC>FGF70*:CD<*****:):CEGFFFF00(.)8</*)82E>EE160:6)?72
@M03364:276:000000000-BLYN8:1:1101:9514:4043 2:N:0:1
GGACTACTAGGGTTTCTAATCCTGTTCGCTCCCCACGCTTTCGAGCCTCAGCGTCAGTTACAGACCAGAGAGCCGCCTTCGCCACTGGTGTTCCTCCATATATCTACGCATTTCACCGCTACACATGGAATTCCACTCTCCTCTTCTGCACTCAAGTCTCCCAGTTTCCAATGACCCTCCCCGGTTGAGCCGGGGGCTTTCACATCAGACTTAAGAAACCGCCTGCGCTCGCTTTACGCCCAATAAATCCG
+
CCCCCGGGGGGGGGGGGGGGGGGGGGGGGGGGGGGGGGGGGGGGGGGGGGGGGGGGGGGGGGGGGGGGGGGGGGGGGGGGGGGGGGGGGGGGGGGGGGGGGGGGGFGGGGGGGGGGGGGGGGGGGGGGGFGGGGGGGGGGGGGFFGCFFGF=EGEFGFGGGGGGGGGGGGGGGCGCFGGGGGGGGGGGGGGGGGGGGGGGFCGGFGGGGGGGGGGFDGFFFGFFFF@FFF>BGGFFF:EEGE::FCFFGGG
@M03364:276:000000000-BLYN8:1:1101:12676:4053 2:N:0:1
GGACTACCAGGGTATCTAATCCTGTTTGCTCCCCACGCTTTCGCACCTCAGTGTCGGTATCAGTCCAGGTAGTCGCCTTCGCCACTGGTGTTCCTTCCTATATCTACGCATTTCACCGCTACACAGGAAATTCCACTACCCTCTACCATACTCTAGCTTGCCAGTTTTGGATGCAGTTCCCAGGTTGAGCCCGGGGCTTTCACATTCAACTTAACAAACCACCTACGCGCGCTTTACGCCCAGTAATTCCG
+
CCCCCGGGGGGGGGGGGGGGGGGGGGGGGGGGGGGGGGGGGGGFECGGGGGFGGGGGGGGGGGGGGGGGGGGGGGGGGGGGGGGDFGGGGGGGCGGGGGGGGGGFEBDFGGGGGGGGGGGGGGCGGEGGGGGCGGGGGFFFGGGFFFGDFGGGFCF9FFFGFGFFGF9FG?FGGGGGFDF=DGC=>8=8BFFCGGD*@FFGGGFC>79CDGGGDFGGCG>*ABF@FDE@B>BGGG3@<EGGF?AF+ACFFC
@M03364:276:000000000-BLYN8:1:1101:11837:4058 2:N:0:1
GGACTACCCGGGTTTCTAATCCTGTTTGCTCCCCACGCTTTCGAGCCTCAGTGTCAGTTACAGGCCAGAGAGCCGCCTTCGCCACTGGTGTTCCTCCATATATCTACGCATTTCACCGCTACACATGGAATTCCACTCTCCTCTTCTGCACTCAAGTCCTCCAGTTTCCAATGACCCTCCCCGGTTGAGCCGGGGGCTTTCACATCAGACTTAAAGAACCGCCTGCGCTCGCTTTACGCCCAATAAATCCG
+
CCCCCGGGGGGGGGGGGGFGGGGGGGGGGGGGGGGGGGGGGGGGGGGGGGGGGGGGGGGFGGGGGGGGFGFGGGGGGGGGGGGGGGGGGGGGGGGGGGGGGGGGGGCFGGFGGGGGGGGGGGGGGGGGGFFGGGGGGGGGGGGGGAFGFGGGGGGGGGFFGGGGGGGGGGCGGFGGGGGGCEEDC866CGFGGGGGEEGGGGFFFF8C6CGDGGGGG*<7BGBD<A>3,.:@G3<>=?GGED05<F?<FCD
@M03364:276:000000000-BLYN8:1:1101:10848:4063 2:N:0:1
GGACTACCGGGGTATCTAATCCTGTTCGCTACCCATGCTTTCGAGCCTCAGCGTCAGTTACAGACCAGACAGCCGCCTTCGCCACTGGTGTTCTTCCATATATCTACGCATTTCACCGCTACACATGGAGTTCCACTGTCCTCTTCTGCACTCAAGTCTCCCAGTTTCCAATGCACTTCTTCGGTTGAGCCGAAGGCTTTCACATTAGACTTAAAAGACCGCCTGCTCTCGCTTTACGCCCAATAAATCCG
+
CCCCCFFAFCGGG7EFFFGGGGGGGGGGGC@CFFGGGGGGGGGGGG@FGGFGGGEGGGGGGFGFFDFFFGFGFFF7FGGE<:FGGGGGFEFEFGGG9FFGGFGGCFFGFCGGGGGEFEEGDGFGFFEG8AFFFFCFF8DGGGGGGGGG9=,===E,CDFGFDDFGGGGFGFFGGGGGGGGGGGGGG>AFGGG5CEGGGGGGGGGFGC8@FFD8F7CGC89BG)59?(07FF4CCF9:;E=EFFFCDC3+0:
@M03364:276:000000000-BLYN8:1:1101:7456:4185 2:N:0:1
GGACTACCGGGGTTTCTAATCCTGTTTGCTCCCCACGCTTTCGCACCTCAGTGTCAGTATCAGTCCAGGTAGTCGCCTTCGCCACTGGTGTTCCTTCCTATATCTACGCATTTCACCGCTACACAGGAAATTCCACTACCCTCTACCATACTCTAGCTTGCCAGTTTTGGATGCAGTTCCCAGGTTGAGCCCGGGGATTTCACATCCGACTTGACAGACCGCCTGCGTGCGCTTTACGCCCAGTAATTCCG
+
CCCCCGGFGGGGGGGGGGGGGGGGGGGGGGGFGGGGGGGGGGGDCFGGGGGGGGGGGGGGGGGGGGGGGGGGFFEDGGGGGGGGGGGGGGGGGGGCCGGGGFFFGFGGGGGGGGGGGGGGGGGG?FEEFGGGGG9FFFFFGGGGGGGGG8EDDCFCCGG8DFFGGGGFF6,>AFGFGGFGGGGGGFGGGGFC+;*@@EGGCDCFAF7DDGDC8:C78FGC;*5@?F0B7>5:GDCCFDEEE3=F7C=<CG*
@M03364:276:000000000-BLYN8:1:1101:7938:4199 2:N:0:1
GGACTACAGGGGTATCTAATCCTGTTCGCTACCCATGCTTTCGAGCCTCAGCGTCAGTTGCAGACCAGACAGCCGCCTTCGCCACTGGTGTTCTTCCATATATCTACGCATTTCACCGCTACACAGGAAATTCCACTACCCTCTACCATACTCTAGCTTGCCAGTTTTGGATGCAGTTCCCAGGTTGAGCCCGGGGATTTCACATTCAACTTAACAAACCACCTACGCGCGCTTTACGCCCAGTAATTCCG
+
CCCCCGGGGGGGGDGGGGGGFGGGGFGDGGGGGGGGGGGGGGGGGGGFFGFGGGGGGGGGGGGGGGGGGGGGGGGGGGGGGGGGGGGGFGGGGGFFGGGFGGGAE5,DFEGGGGGGGGGGGGGGGFGCFGGGGEFGEFG8EFFGFGGGGCGGGGGGGGGGGDAFFFGFFD?BFGGFDFGGGFGCDCFCGG?:EEDGGGGGF7FF1CC9C7:DGCCCGGGGFG4(>F9B@BD:D59)+/84CB?FGGF?CF2
@M03364:276:000000000-BLYN8:1:1101:20996:4202 2:N:0:1
GGACTACCCGGGTTTCTAATCCTGTTTGCTCCCCACGCTTTCGCACCTGAGCGTCAGTCTTTGTCCAGGGGGCCGCCTTCGCCACCGGTATTCCTCCAGATCTCTACGCATTTCACCGCTACACCTGGAATTCTACCCCCCTCTACAAGACTCTAGCCTGCCAGTTTCGGATGCAGTTCCCAGGTTGAGCCCGGGGATTTCACATCCGACTTGACAGACCGCCTGCGTGCGCTTTACGCCCAGTAATTCCG
+
CCCCCGFFGGGGGGGFFFGGGGGGGGGGGGGGGGGGDGGGGGGGGGGGGGGGGGGGGGGGGGGGFFGGGGGGGGGGGGGGGGFGGGGGGGGGGGGGGGGGGGGGGDGGGGGGCGGGGEGGGGDGGGGGGFFFGGGGGGGFGGG+ECF?EGCGGGGGGGGGFCFGGGGGGDGGCC<CDFGGGGGCFFGGFGGGDDGGE>C6@DDGCDGG355DGFFFFCFG@EE<<>>BBFFFGD35BBGEEB?FFF?):0*
@M03364:276:000000000-BLYN8:1:1101:13632:4314 2:N:0:1
GGACTACTCGGGTATCTAATCCTGTTTGCTACCCATGCTTTCGAGCCTCAGCGTCAGTTACAGACCAGACAGCCGCCTTCGCCACTGGTGTTCTTCCATATATCTACGCATTTCACCGCTACACATGGAGTTCCACTGTCCTCTTCTGCACTCAAGTTTCCCAGTTTCCGATGCACTTCTTCGGTTGAGCCGAAGGCTTTCACATCAGACTTAAGAAACCGCCTGCGCTCGCTTTACGCCCAATAAATCCG
+
CCCCCGFGGGGGGGGGGFGGGGGGGGGGGGGGGGGGGGGGGGGGFGGGGGGGDGGGGGGGGGGFGGGGFGGGGFGGGGGGGGGGGGGGGGGGGGGGGGGFGGGGGGFGGEEFAFAGGGGGGCDFGGGGGFFGGGGGG8=FGFGGGGGFGGGGGGFFGGGFAFGGGGGGGE=EEGGGGG=EFDFEFGGGDGGG6@EGGGGGGCEGFGFCF5@FGFDFDCFGEGFA2?54>BEFGGGCF7GEEF?FGGFEGG)
@M03364:276:000000000-BLYN8:1:1101:18171:4379 2:N:0:1
GGACTACAGGGGTATCTAATCCTGTTTGCTCCCCACGCTTTCGCACCTGAGCGTCAGTCTTCGTCCAGGGGGCCGCCTTCGCCACCGGTATTCCTCCAGATCTCTACGCATTTCACCGCTACACCTGGAATTCTACCCCCCTCTACAAGACTCTAGCCTGCCAGTTTCGGATGCAGTTCCCAGGTTGAGCCCGGGGATTTCACATCCGACTTGACAGACCGCCTGCGTGCGCTTTACGCCCAGTAATTCCG
+
CCCCCG@CFGGGGGGGGGGGGGGGGGGGGFGGGGGGGGGGGGGCCGGGGGGGGGGGGGGGGGGGGGGGDEDGGGGGGGGGGGCGEFGGGGGGGGGGFGA<9FGGDGGGGGDFGFGGFEGGDCFGGGGFDGFGGGGGGGFGDGGGGGF:>,:DFFGDEGG,DDDCG@EFGGGGGGGGGGGGC9DFGGGGGEGGGGDC55CCGGGG+0;CCDDDDD4:C4CGAEF?146D?BFF3936FFEEC>167:?)2:2
@M03364:276:000000000-BLYN8:1:1101:8265:4384 2:N:0:1
GGGCTACTAGGGTTTCTAATTCTGTTTGCTACCCACGCTTTCGAGCCTCAGTGTCAGGTACAGACCAGAGAGCCGCCTTTGCCACCGGGGTTCCTCCATATATCTACGCATTTTACCGCTACCCATGGAATTCCACTCTCCTCTTCTTCACTCAATACCTCCCATTTCCAATGACCCCCCCCCGTTTAGCCCGGGGCTTTCACATCAGACTTAAAGAACCGCCTGCCCTCGCTTTACGCCCAATAAAACCG
+
BC9-AFC<9<CF@EC@F,<,,=6,C@,,6@,@CE,C@B@EG,6,68@@8C<@DC@,,,C<,6,,CF86,6,,9C+@+BF9<9E<GF7C7FBF,:@EGD<,@,=<E9F,+@CFE,,AF:F647,4,9,A,C<,AF,9,@,7E983>9=,@,,37,4,,37,8@+,,,@@:,@,@ADF@6=8CE**5,,*,,,,4::?**2C:CF7+*+*9;2:++2;79*A)>>?(558(00)1*9)61?CC@()7:*)*1)
@M03364:276:000000000-BLYN8:1:1101:24570:4389 2:N:0:1
GGACTACACGGGTATCTAATCCTGTTTGCTCCCCACGCTTTCGCACCTCAGTGTCAGTATCAGTCCAGGTAGTCGCCTTCTCCACTGGTGTTCCTTCCTATATCTACGCATTTCACCGCTACACAGGAAATTCCACTACCCTCTACCATACTCTAGCTTGCCAGTTTGGGATGCAGTCCCCAGTTTGAGCCCGGGGATTTCACATTCAACTTAACAAACCACCTACGCGCCCTTTACGCCCAGTAATTCCG
+
CCCCCGGFFGGGGGGGGG9AEGGCFG<FGGGGGGGDGCFGGGDGEFGFGGGEGGGFEFFFGGCFEGGG8FCGGGGGGGGG<F,FGGGGFGGGGFGFGCGGG<E?FGFGGGC,@FFCG,@@GGGFECGGGGEE,FEGAGGGFGGGGEF8;8EDFDDF9,>88FAFADF,+B8DCCGCA,==D,83CDD=DEDDCE6@+@@,==C7=F7CC;5CF+<CD*=**CBBEA26(8))2;*;F0BEGAD;>DA)7:*
@M03364:276:000000000-BLYN8:1:1101:6263:4398 2:N:0:1
GGACTACTGGGGTATCTAATCCTGTTTGCTCCCCACGCTTTCGAGCCTCAGTGTCAGTTACAGGCCAGAGAGCCGCTTTCGCCTCCGGTGTTCCTCCATATATCTACGCATTTCACCGCTACACATGGAATTCCACTCTCCTCTTCTGCACTCAAGTCTCCCAGTTTCCAATGACCCTCCCCGGTTGAGCCGGGGGCTGTCACATCAGACTTAAGAAACCGCCTGAGCTCGCTTTACGCCCAATAAATCCG
+
B@@A@EFCGGGEGGGFGGCFAEFFGGGGGFCFF7EFCEEBDFGFF@:FFGFCEFFGGGGGGGGGF7EFAFGG@FFEEFGGGGEGGFGGFGFE,EECEGGCGGGGFB,ACFGGGCE<EFFEGGGGGFGGFFFFC<,AECGAFGGGD,,4CDEGGGEFGGCCFGGF>DD,:C;DCGG,D?@E>BCCFGGCGGGGGGDC5:*=FC9@F;CFFGG=>+:CF5C=BDD0()/6>)8;5574*:C8C@67<FF2**1
@M03364:276:000000000-BLYN8:1:1101:15165:4404 2:N:0:1
GGACTACCGGGGTTTCTAATCCTGTTTGCTCCCCACGCTTTCGCACCTCAGTGTCAGTATCAGTCCAGGTAGTCGCCTTCGCCACTGGTGTTCCTTCCTATATCTACGCATTTCACCGCTACACAGGAAATTCCACTACCCTCTACCATACTCTAGCTTGCCAGTTTTGGATGCAGTTCCCAGGTTGAGCCCGGGGATTTCACATTCAACTTAACAAACCACCTACGCGCGCTTTACGCCCAGTAATTCCG
+
CCCCCFGFGGGGFGGGGGGGGGGGGGGGGGGGGGGGGGGEGGGGGGGGGGGGGGFGGGFGFEGGGGGGGGGGGGGGGGGFGGFGEGGGDGDGFFGGGGFFGGGGGAFGGFGGGAFEFFGGGGGGGGGGGGGGGGGDG,@FFG88>ED>@D@?DFG8BGGGGGFGFFGGGGGGGGGGGGGGGGFFF?CCFGDCG6CEE>F62BC@EF@CF>>FGFGGG48*6FE23)5)-055<DGEFDGGEB;9C:A<F?2
@M03364:276:000000000-BLYN8:1:1101:11279:4409 2:N:0:1
GGACTACTGGGGTTTCTAATCCTGTTTGCTCCCCACGCTTTCGAGCCTCAGTGTCAGTTACAGGCCAGAGAGCCGCTTTCGCCTCCGGTGTTCCTCCATATATCTACGCATTTCACCGCTACACATGGAATTCCACTCTCCTCTCCTGCACTCAAGTCTCCCAGTTTCCAATGCACACAATGGTTGAGCCACTGCCTTTTACATCAGACTTAAGAAACCACCTGCGCTCGCTTTACGCCCAATAAATCCGG
+
CCCCCGGGGGGGGGGGFEGGGGGGGGGGGGGGGGGGGGGGGGGGGGGGGGGGGGGGGGGGGGGGGEGGGGGGGGGGGGFGGFGGEGGEGGGGGGGGGGGGGFGGGGGG>FEGGGGGGGGGGGGGGGFFFGGGGGGGGGGGGG8DFFGGGGGGGGGGGGGGGGGGGGGAFGGGGGGF9=CFFFCDCC8?ECGGG,:8EBFGGGGGF85**37<C@C>CD8CFCFBBDAEAAABGG=4)2::E>;AFF639<:
@M03364:276:000000000-BLYN8:1:1101:17833:4443 2:N:0:1
GGACTACAGGGGTATCTAATCCTGTTTGCTCCCCACGCTTTCGAGCCTCAGCGTCAGTTACAGACCAGAGAGCCGCCTTCGCCACTGGTGTTCCTCCATATATCTACGCATTTCACCGCTACACATGGAATTCCACTGTCCTCTTCTGCACTCAAGTCTCCCAGTTTCCAATGCACTTCTTCGGTTGAGCCGAAGGCTTTCACATTAGACTTAAAAGACCGCCTGCGCTCGCTTTACGCCCAATAAATCCG
+
CCCCCGGGGGGGGGGGGGGGGGGGGGGGGGGGGGGGGGGGGGGGGGGGGGGGGGGGGGGGGGGGGGGFFFGGGGGGGGGGFGGGGGGGGGFFGGGGGGGGGGGGFGGGE7=FGGGGGGGGGGGGGGGGGGGGGGGGGGGGGFFGGCFGGFC8DFFFGGGGGFGG3CFGGFDGGGGGGGGGGDEGGGG?FGGGGGGGGGFFFFFCFDFFFFFGGGCFCGGGFCDDBFBFFFEEDFDFFFGGGF<FFGFEFGG
@M03364:276:000000000-BLYN8:1:1101:16845:4481 2:N:0:1
GGACTACCAGGGTTTCTAATCCTGTTTGCTCCCCACGCTTTCGCACCTGAGCGTCAGTCTTTGTCCAGGGGGCCGCCTTCGCCACCGGTATTCCTCCAGATCTCTACGCATTTCACCGCTACACCTGGAATTCTACCCCCCTCTACAAGACTCTAGCCTGCCAGTTTCGGATGCAGTTCCCAGGTTTAGCCCGGGGATTTCACATCCGACTTGACAGACCGCCTGCGTGCGCTTTACGCCCAGTAATTCCG
+
CCCCCGD8EDFCGGGGGGCFEFEEFGGGGGEFEGGFGGE7DFFGCFGEEFCFGFEEB,,CDFFGGG9@FEGGG7:F=FFGGGFC:FEGEGGGDEF,B,4?FFF,@FFGGC+4CF??5CFEGGD@,AFCEGFGGGF938DFECCC,@3@,8EDGGGA=?937DEGGGEEED>8CFDCFGGGGG,>F,,4=EGGG=C*?EFCGF:766CC*CD/0*0+;9FF>5:3:57)(075)954@:C::08@7*7)2:0
@M03364:276:000000000-BLYN8:1:1101:10664:4505 2:N:0:1
GGACTACTAGGGTATCTAATCCTGTTTGCTCCCCACGCTTTCGCACCTGAGCGTCAGTCTTTGTCCAGGGGGCCGCCTTCGCCACCGGTATTCCTCCAGATCTCTACGCATTTCACCGCTACACCTGGAATTCTACCCCCCTCTACAAGACTCTAGCCTGCCAGTTTCGGATGCAGTTCCCAGGTTGAGCCCGGGGATTTCACATCCGACTTGACAGACCGCCTGCGTGCGCTTTACGCCCAGTAATTCCG
+
CCCCCGGGGGGGGGGGGGGGGGGGGGGGGGGGGGGEGGGGGGGGGGGFFGGGGGEGGGAFGGGG9FFGGGDGGGGGGGGGGGGGGGFGGGGGGEGGGGGGGGGGGGGGGGGGFGGGGGCEEGGFGGGGECGFGGGGGGGGDEGGFAADFGGGGGGGG6D?CGGGGGGG6CCGGGGGGGGG6EFFGDFCFGGGGGGGGGGGFGGGFGDDGGGGG=4@=FGGFGFFFF0>?FFEGGGFFB8E55:FCFFAGG4
@M03364:276:000000000-BLYN8:1:1101:21179:4508 2:N:0:1
GGACTACAGGGGTTTCTAATCCTGTTTGCTCCCCACGCTTTCGCACCTGAGCGTCAGTCTTTGTCCAGGGGGCCGCCTTCGCCACCGGTATTCCTCCAGATCTCTACGCATTTCACCGCTACACCTGGAATTCTACCCCCCTCTACAAGACTCTAGCCTGCCAGTTTCGGATGCAGTTCCCAGGTTGAGCCCGGGGATTGCACATCCGACTTGACAGACCGCCTGCGTGCGCTTTACGCCCAGTAATTCCG
+
CCCCCGGGGGGGFEGGGGGGGGGGGGGGGGGGGGGEGG>GGGGGGGGGGCFCFCEFG,EFGGGGGGGGGGGGEGFGGGGGGGGGGGGGGDFFF9=EFFGGGCFEBFGGGGGCFFCFGGGEGCFGGGCGGGGGGGGFGG?FGDGGC;D9,,@88,@9FCDGFCFFCFAFGCGGGCFFFF@FCGGFG9C?EBCCCECGGDB*;@?7AC<<C)>CFCGGGGGGFG::?:>;?@D>3<3>F0ACE54/:;@4*22
@M03364:276:000000000-BLYN8:1:1101:15098:4515 2:N:0:1
GGACTACACGGGTATCTAATCCTGTTTGCTCCCCACGCTTTCGAGCCTCAGTGTCAGTTACAGGCCAGAGAGCCGCTTTCGCCTCCGGTGTTCCTCCATATATCTACGCATTTCACCGCTACACATGGAATTCCACTCTCCTCTCCTGCACTCAAGTCTCCCAGTTTCCAATGCACACAATGGTTGAGCCACTGCCTTTTACATCAGACTTAAGAAACCACCTGCGCTCGCTTTACGCCCAATAAATCCGG
+
CCCCCGGGGGGGGGGGGGGGGGGGGGGGGGGGGGGGGGGGGGGGGGGFGGGGGGFGGGGGGGGGGGGGGGGGGGGGGGGGGGGGGGGGEGGGGFFEFFGGGGGGGGGFGGGGGGGGGGGGGGGG?FGFGGFGGGGGGGFGGGGGGGFGGGGCBDFGGGGGGGGGGFGGGG9DDFGG,AEFGGCFDEDFGGGF68:FGGGGGGGGFGC7CFCGGFGGGGGGF545BDBE9BEE48CCB@EEG33AGG6);8:
@M03364:276:000000000-BLYN8:1:1101:17541:4542 2:N:0:1
GGACTACAAGGGTTTCTAATCCTGTTTGCTCCCCACGCTTTCGCACCTCAGTGTCAGTATCAGTCCAGGTAGTCGCCTTCGCCACTGGTGTTCCTTCCTATATCTACGCATTTCACCGCTACACAGGAAATTCCACTACCCTCTACCATACTCTAGCTTGCCAGTTTTGGATGCAGTTCCCAGGTTGAGCCCGGGGATTTCACATTCAACTTAACAAACCACCTTCGCGCGCTTTACGCCCAGTAATTCCG
+
CCCCCGG8,FGGGGGGGGGGGGGGGGCGGGGGGGGGGGEGGGGGGGGGGGGEFDFGGF@@FAGGGGGG8CFGFGGGGGGGGGGGGGGGGFDFGGG5FAEGGGGGGGGGGGGGGGGGGGGGGGGGC:F,EEGGGGFFGE8FFGGG,C9@@FFGG,E;FGCG8FFFEF,=333,@E,=EEGDD,DFF9=@8EGGDEGGGGGGGFF7B+??9@FFC77;:*4C9C>4)*:@9))?CGFF=1EGGF(0@7+.;:2
@M03364:276:000000000-BLYN8:1:1101:14153:4554 2:N:0:1
GGACTACCGGGGTTTCTAATCCTGTTTGCTCCCCACGCTTTCGAGCCTCAGCGTCAGTTACAGACCAGAGAGCCGCCTTCGCCACTGGTGTTCCTCCATATATCTACGCATTTCACCGCTACACATGGAATTCCACTCTCCTCTTCTGCACTCAAGTTTCCCAGTTTCCAATGACCCTCCCCGGTTGAGCCGGGGGCTTTCACATCAGACTTAAGAAACCGCCTGCGCTCGCTTTACGCCCAATAAATCCG
+
CCCCCGGGGGGGGGGGGGGGGGGGGGGGGGGGGGGGGGGGGGGGGGGGGFGGGGGGGGGGGGGFGGGGGFGGGGGGDGGGGGGGGGGGGGGGGGGGGGGGGGGGGGGGGGGGGGGGGGGECFFGGGGGGGGGGGGGGGGGGGGFGFGGGGGGGGGGGGGGGFCGGDGFDGGG?FGGFFGGGEGDEEG?GGGGGGGGGGGGGGGFCFGG=;>DFGGGGGGGFGDF0;>EFFF>CFG)*-ACEB(8FGFFGGG
@M03364:276:000000000-BLYN8:1:1101:7470:4588 2:N:0:1
GGACTACTGGGGTTTCTAATCCTGTTTGCTCCCCACGCTTTCGAGCCTCAGTGTCAGTTACAGGCCAGAGAGCCGCTTTCGCCTCCGGTGTTCCTCCATATATCTACGCATTTCACCGCTACACATGGAATTCCACTCTCCTCTCCTGCACTCAAGTCTCCCAGTTTCCACTGCACACAATGGTTGAGCCACTGCCTTTTACATCAGACTTAAGAAACCACCTGCTCTAGCTTTACGCCCAATCAATACGG
+
CCC<<AFAEFGGEEE<@E<,CEFGFFGGF9FCF@AFEGGGGGGGGGGGFGFFGFGFF@FCFFGGD7FC<CF@<EFG@,DAEGGFGFC>FGC@F<,AFFF9EFFFFDFGE7:+,EEF9FC8FFG<4,:AB,<=?<,EEEFFGGF=DEFGGDGDFG@EFA>AAFCG=C,6,=,@E9DFG8=DF9EF>CGFCFEG,@FCF;9@++@B65C2**?7+?FGCGCCF5;)-*83*339@FCE:@GGC436?C+*;*9
@M03364:276:000000000-BLYN8:1:1101:10284:4591 2:N:0:1
GGACTACTAGGGTTTCTAATCCTGTTTGCTCCCCACGCTTTCGCACCTCAGTGTCAGTATCAGTCCAGGTAGTCGCCTTCGCCACTGGTGTTCCTTCCTATATCTACGCATTTCACCGCTACACAGGAAATTCCACTACCCTCTACCATACTCTAGCTTGCCAGTTTTGGATGCAGTTCCCAGGTTGAGCCCGGGGATTTCACATCCGACTTGACAGACCGCCTGCGTGCGCTTTACGCCCAGTAATTCCG
+
CCCCCGGGGGGGGGGGGGGGGGGGGGGGGGGGGGGGGGGGGGGGGGGGGGGGCFGFGGGGGGGGGGGGGGGFGFFGGGEGGDGGGGD?FFGGGGGGGFGGGFGGAFGGGGGGGGGGGGGGEFGGGGGGFFFEFGFCGCGGGGGGGGGCF9ED=>F;EFGGGGGGGFGGGG?EDGGGGGGFEGGGGDFGGGGGGGGG6CGGGFFGFGGGG>CDGCCFFGGGBGFFFFFFFE355CGFF;EEE57ADFFEGG7
@M03364:276:000000000-BLYN8:1:1101:19073:4611 2:N:0:1
GGACTACAGGGGTTTCTAATCCTGTTTGCTCCCCACGCTTTCGCACCTGAGCGTCAGTCTTTGTCCAGGGGGCCGCCTTCGCCACCGGTATTCCTCCAGATCTCTACGCATTTCACCGCTACACAGGAAATTCCACTACCCTCTACCATACTCTAGCTTGCCAGTTTTGGATGCAGTTCCCAGGTTGAGCCCGGGGATTTCACATCTGACTTAACAAACCGCCTGCGTGCGCTTTACGCCCAGTAATTCCG
+
CCCCCGGGGGGGGGGGGGGGGGGGGGGGGGGGGGGGGGGGGGGGGGFGGGGGGGGFGGGGGGGGGFGGGGGGDGGGGGGGGGGGGGGGGGGGGFGGGGGGGGGGGFFGGGGGGGGGGCGGGGGGGGGGGGGGGGGGGGGGGGGGGGF?DFFGGGGGGGGGGGGGGGGFFG,>6CEGGGFGGGFGGGGGGGGGGGGGGGFG8CF>CFFGGGG8CCGFGGGGFGEF6F0A;EF3<DGAF:EEGBB?G76:FC*
@M03364:276:000000000-BLYN8:1:1101:8978:4661 2:N:0:1
GGACTACCCGGGTATCTAATCCTGTTTGCTCCCCACGCTTTCGCACCTGAGCGTCAGTCTTCGTCCAGGGGGCCGCCTTCGCCACCGGTATTCCTCCAGATCTCTACGCATTTCACCGCTACACCTGGAATTCTACCCCCCTCTACAAGACTCTAGCCTGCCAGTTTCGGATGCAGTTCCCAGGTTGAGCCCGGGGATTTCACATCCGACTTGACAGACCGCCTGCGTTCGCTTTACGCCCAGTAATTCCG
+
CCCCCGGGGGGG@CCFGFGGGGGGGGGFGGGGFD@CFGGGGGGCCFGFACFG@FE,CFGGGGGGGECFFDGGGG@>:FFFFGGCFGGGGGFGDF;E8FEF@F;FGEFGCGG7,?FBEBFGFGGGGGGGFGCFDGGGF88F@>EFFGE,>FGGGGFFGCFGGGF?@D9D:8*4;FFGEFG>ECCGGGC6AFG5CGGCCEG?FGGGFGCD<CD3>*>:C;FGF:@BFFFE(.<B<DG9*(;::7?;*:FAFG*
@M03364:276:000000000-BLYN8:1:1101:13326:4690 2:N:0:1
GGACTACAGGGGTATCTAATCCTGTTTGCTCCCCACGCTTTCGCACCTCAGTGTCAGTATCAGTCCAGGTAGTCGCCTTCGCCACTGGTGTTCCTTCCTATATCTACGCATTTCACCGCTACACAGGAAATTCCACTACCCTCTACCATACTCTAGCTTGCCAGTTTTGGATGCAGTTCCCAGGTTGAGCCCGGGGATTTCACATTCAACTTAACAAACCACCTACGCGCGCTTTCCGCCCAGTAATTCCG
+
CCCCCGGGGGGGGDGGGGGG9FFGGGFCFFFGGFGFGDGGGGGG7FGGGFGFFFCFGGGGGGGGGGFFGGCGGGGEGGGCEEGGGGGGE8FCFFGGGCFCGCAEGFD7CC7CGF9CFEGCFCGGGG?=B=CFGFA:FFGGFGGDFGG?FGGGGGGGFGGFF@=,AD=FFG8BFFAEGGAEGFGGGFFGDD?+=CEG6*,,7B:+<@D@+?ECF7FD8*=??FF4>AA;286BDDD3A?GGC)4AGF6<GC*
@M03364:276:000000000-BLYN8:1:1101:19102:4737 2:N:0:1
GGACTACCAGGGTTTCTAATCCTGTTTGCTCCCCACGCTTTCGCACCTGAGCGTCAGTCTTTGTCCAGGGGGCCGCCTTCGCCACCGGTATTCCTCCAGATCTCTACGCATTTCACCGCTACACCTGGAATTCTACCCCCCTCTACAAGACTCTAGCCTGCCAGTTTCGAATGCAGTTCCCAGGTTGAGCCCGGGGATTTCACATCCGACTTGACAGACCGCCTGCGTGCGCTGTACGCCCAGTAATTCCG
+
CCC9BCEFEGGGGGGGGFEFEEGGGGGGGGGFGGGCCEGGGGGGGG7FGF@CDFEG:CFFFGGGDFG@FFGGGGGGGDFG@GFGGGGGGGFGGAFGFCD9FFGGG<F@FGGGGGGGGGGGGGDGFGFC=AFFFFFGFGGGGGGGFAC?,,@?FFG7=8FEGCFGFGGGGF:@AE,<;FCCFGGGGGG6?E8FEDG55CG6=8:=CF<D3DGGF>F+;<*/8EB6:5176)7>G)958<?EG5(/0*9)2?7
@M03364:276:000000000-BLYN8:1:1101:20407:4758 2:N:0:1
GGACTACTAGGGTTTCTAATCCTGTTCGCTACCCATGCTTTCGAGCCTCAGCGTCAGTTACAGACCAGACAGCCGCCTTCGCCACTGGTGTTCTTCCATATATCTACGCATTTCACCGCTACACATGGAATTCCACTCTCCTCTCCTGCACTCAAGTCTCCCAGTTTCCAATGCACACAATGGTTGAGCCACTGCCTTTTACATCAGACTTAAGAAACCACCTGCGCTCGCTTTACGCCCAATAAATCCGG
+
CCCCCGGGGCFFGGGGGGGGGGGGGGGGGGGGGGGFGGGEGGGGGGDGGFFGGGGGGGGGGGGGGGGGGGGGGGGGGGGGFGGGEGGGGGGGGGGGEFGGGGGGGGGGGGGGGGGGGGGGGGGGGGGGGGGGEFFGGGGGGGFGGGGFGGGG8CDGGGGGGGGGGGGGGGGFDGGGGGGFDGGFFE?FG,DFGFGFGGF:FGGCFFD?FGBF8F7DDD6>F:FB245@DFFFG4+8??=CEFB67@F?CD:
@M03364:276:000000000-BLYN8:1:1101:17797:4796 2:N:0:1
GGACTACACGGGTTTCTAATCCTGTTTGCTCCCCACGCTTTCGAGCCTCAGTGTCAGTTACAGGCCAGAGAGCCGCTTTCGCCTCCGGTGTTCCTCCATATATCTACGCATTTCACCGCTACACATGGAATTCCACTCTCCTCTCCTGCACTCAAGTCTCCCAGTTTCCAATGCACACAATGGTTGAGCCACTGCCTTTTACATCAGCATTAAGAAACCACCTGCGCTCGCTTTACGCCCAATAAATCCGG
+
CCCCCGDFGGGGFEGGGGGGFGGGGGGGGGFC@FGGEGGGGGGGGG>FFFFGGFGFFCFGGGFFGGGGGGGGGGGGGGGFGGBFEG>FGGGGGGGGGGGDGGGFGGGGG>GFGGFEFGGCFFCFGGDGFFCF9FGGGGGGGGC+4,@8FGGGGFFG3,7E>EGGGGGFGGGGGFGGF8C+EECDFC8<EEGGGGGGG9DGGFFGFGG*+55=8878778C>E*:=>AFF>:5DCCEDFGGG5=A>@FC7C:
@M03364:276:000000000-BLYN8:1:1101:7937:4801 2:N:0:1
GGACTACTAGGGTTTCTAATCCTGTTTGCTCCCCACGCTTTCGAGCCTCAGTGTCAGTTACAGGCCAGAGAGCCGCTTTCGCCTCCGGTGTTCCTCCATATATCTACGCATTTCACCGCTACACATGGAATTCCACTCTCCTCTCCTGCACTCAAGTCTCCCAGTTTCCAATGCACACAATGGTTGAGCCACTGCCTTTTACATCAGACTTAAGAAACCACCTGCGCTCGCTTTACGCCCAATAAATCCGG
+
@CCCCGGGGGGGGGGGGGGGGGGGGGGGGGGGGGGGGGGGGGGCFGGDFGGGFFGGGGGGG9DFGGGGGGGGGGGGGGGGGGGGGGGGGGGGGGGGGGGGGFGGFGEGGGGCEFGGGGGCGFGGGDGGGGGGGFC:EFDFGFGGFGFDEGGCFGGGFGGGGFGGGGGGCEGGFGDAFDEFGGGGGGGGGGGGGGGGFAEFG?F7ECFCFCGGGGFGGGC,9@ABD49?AFFDCC8>5@GB=FFFGGF?0C1
@M03364:276:000000000-BLYN8:1:1101:20140:4802 2:N:0:1
GGACTACCGGGGTTTCTAATCCTGTTTGCTCCCCACGCTTTCGCACCTGAGCGTCAGTCTTTGTCCAGGGGGCCGCCTTCGCCACCGGTATTCCTCCAGATCTCTACGCATTTCACCGCTACACCTGGAATTCTACCCCCCTCTACAAGACTCTAGCCTGCCAGTTTCGGATGCAGTTCCCAGGTTGAGCCCGGGGATTTCACATCCGACTTGACAGACCGCCTGCGTGCGCTTTACGCCCAGTAATTCCG
+
CCCCCGFFGGGGGGGGGGGGGGGGGGGGGGGGGGGFGGGGGGGGGGGGGGGGGGGGGGGGGGGGGGGGGGGGGGGGGGGGGGGGGGGGGGGCGFGEGGFFGGGFFFGGGDEGGGGGGGGEFFFFGGGGGGGGGGGGGGFGGGGGGGGGGFGFCCGAFGGGGGGGGFGGGGEDEGG7ECFGGFGGGGGGFGGDDE5CCCGCFGGGFGDGC<DGG:67CCCGBEEBBFFFFB3))9CA=?GEG::FF*=<::0
@M03364:276:000000000-BLYN8:1:1101:17832:4807 2:N:0:1
GGACTACAGGGGTTTCTAATCCTGTTTGCTCCCCACGCTTTCGAGCCTCAGCGTCAGTTACAGACCAGAGAGCCGCTTTCGCCTCCGGTGTTCCTCCATATATCTACGCATTTCACCGCTACACATGGAATTCCACTCTCCTCTCCTGCACTCAAGTCCTCCAGTTTCCAATGACCCTCCCCGGTTGAGCCGGGGGCTTTCACATCAGACTTAAAGAACCGCCTGCGCTCGCTTTACGCCCAATAAATCCG
+
CCCCCFGGGGGGGGGGGGGGGGGGGGGGGGGGGGGGGGGGGGGGGGGGGGGGGGGGGGGGGGGGGGGGGGFGGGGGGGGGGGGGGGDGGGGGGGGGGGGGGGGGGDGGGGGGGGGGGGGGGDGGGFFGGGGGGGGGGGG@EGGGGGGGGGGFDEFGGGGGGGGGGGGGGGGFGGGGGGGGGGE8F>EGGGGGGEGGGEGGGGGGFG=C=DFGGGCCC5CGFGFFFFFD>EFE:FCAFFGGCB?F:FF>CGD
@M03364:276:000000000-BLYN8:1:1101:21917:4816 2:N:0:1
GGACTACCAGGGTTTCTAATCCTGTTTGCTCCCCACGCTTTCGCACCTGAGCGTCAGTCTTTGTCCAGGGGGCCGCCTTCGCCACCGGTATTCCTCCAGATCTCTACGCATTTCACCGCTACACCTGGAATTCTACCCCCCTCTACAAGACTCTAGCCTGCCAGTTTCGGATGCAGTTCCCAGGTTGAGCCCGGGGATTTCACATCCGACTTGACAGACCGCCTGCGTGCGCTTTACGCCCAGTAATTCCG
+
CCCCCFGGFGGGGGGGGGGGGGGGGGGGGGGGGGGGGGGGGD@FG7FFFGGGGGGGGGGGGGGGFGGGFGGGGGGGGGGGGGCEGGGGGGGGGGGGGGGGGGGGGFFGGGEGGGGGGGGGGGGGGGGGGGGCGGGFGGGFGGGGGGGDFFFFFF;CFGGGCGGGGGGC:CEEGGGGCFEGGGFGGGGGC7,DCGGGGG6FGGGGFFC<3CGGFGGGGGGGDDD:?FB:(8>BGD3<F:EEC)():*9)*:9
@M03364:276:000000000-BLYN8:1:1101:16101:4820 2:N:0:1
GGACACAGGGGTTTCTAATCCTGTTTGCTCCCCACGCTTTCGCACCTCAGTGTCAGTATCAGTCCAGGTAGTCGCCTTCGCCACTGGTGTTCCTTCCTATATCTACGCATTTCACCGCTACACAGGAAATTCCACTACCCTCTACCATACTCTAGCTTGCCAGTTTTGTATGCAGTTCCCCGGTTGAGCCCGGGGATTTGCCATTCAACTTAACAAACCACCTACGCGCGCTTTACGCCAAGTAATTCCGC
+
CCC@C,<CFCGGCC9C<FF<@CEFFAFGCGGFGECGGCEFFGE7CFFGAFFGFF<EGEEFGAF@E@<,6@FFGGGGGCG<:C@FFEEEFFGFDFEFGFGGGFGG,A=E@FGD9FFE7FFGG9:AE,9E=FG;FEFG8@8EEFGFG>@ED?EFCGFCE;,@>,6,C@D>,3@,,7,=@8AF,+BEC>,,@@DCEDEDEG9,+25BAFG7+=CC:C2;7FF5?C?(8:@;9D>57*+7);C*2).++31)*2*
@M03364:276:000000000-BLYN8:1:1101:11913:4826 2:N:0:1
GGACTACACGGGTATCTAATCCTGTTTGCTCCCCACGCTTTCGCACCTGAGCGTCAGTCTTTGTCCAGGGGGCCGCCTTCGCCACCGGTATTCCTCCAGATCTCTACGCATTTCACCGCTACACCTGGAATTCTACCCCCCTCTACAAGACTCTAGCCTGCCAGTTTCGGATGCAGTTCCCAGGTTGAGCCCGGGGATTTCACATCCGACTTGACAGACCGCCTGCGTGCGCTTTACGCCCAGTAATTCCC
+
CCCCCGGGGGGGGGGGGGGGGFGGGFGGGGGGGGGGGGGGFGGGGGGGGFGGGGGGGGGGGGGGGGGGGGGGEGEGGGGFGEFGGGFGGGGGCCGGE8FECEFCEGGGGDGGGGGGGEGGGGGFGGGCFFGGGGGGGGGGGGEGGGGGGCGGGCF;FGGGGGGD>>CFGEGGEEGGGGDCCFFGFFGGGGGGGCEGDGGFGGGFF<4/*>DGFFGD44CFB*58BFFFF@BF<DG)9<EGGBFF>*9<GF*
@M03364:276:000000000-BLYN8:1:1101:10360:4837 2:N:0:1
GGACTACTGGGGTATCTAATCCTGTTTGCTCCCCACGCTTTCGAGCCTCAGTGTCAGTTACAGGCCAGAGAGCCGCTTTCGCCTCCGGTGTTCCTCCATATATCTACGCATTTCACCGCTACACATGGAATTCCACTCTCCTCTCCTGCACTCAAGTCTCCCAGTTTCCAATGCACACAATGGTTGAGCCACTGCCTTTTACATCAGACTTAAGAAACCACCTGCGCTCGCTTTACGCCCAATAAATCCGG
+
CCC?CDGGGGGGGGGGGGGGGGGGGGGGFFGGGGFGGGGGFCFGFDGGGGGGGGGGGGGGGGGGGGGGGGGGGGGGGGGGGGFEEFGGGGGGGGGGGGGGGGGGGGGGC:FGGFFGGEEEEGGGGFGGGCEGGGDDFGGGGGGFFGF8,4EDD,@9=EGGGGFGGGGGDAFGGFAAA@ECFF>E@CE?G@EGGGGFCFGGGC:EFCC*;CD7=BFFGG>CFDFFFA29AF48?FC=;>CEGF@FFGFEDGD
@M03364:276:000000000-BLYN8:1:1101:13325:4849 2:N:0:1
GGACTACTAGGGTTTCTAATCCTGTTTGCTCCCCACGCTTTCGCACCTGAGCGTCAGTCTTTGTCCAGGGGGCCGCCTTCGCCACCGGTATTCCTCCAGATCTCTACGTATTTCACCGCTACACCTGGAATTCTACCCCCCTCTACAAGACTCTAGCCTGTCAGTTTCGGTTGCAGTTCCAAGGTTGCGCACGGGGATTTCACATCCGACTTGAGAGACCGCCTGGGTGCGCTTTACGCCCAGTAATCCCG
+
AC<@<F8EAFC9EECFGA9<6,EFEFGGCC<<6B,@B7C;C,8FC@7<8,,C@C7:@FFCD<9CF,<,CBC+CF7F:8?FF7C=FBFGGGGFF<@BFGGE<,EF,C?<4CB,CFFC<FFEB+7A,6?,?,CFDFFFC,6+63=@9>,@,=,6@,33,,E,,37,8,,>>>3@CE?CFFGG7F,6@9@,*:*47**=*;<<=7+:7295DCDGGG*5*9**)*),,)4??:@7)/*67(**:;39:*9)29*
@M03364:276:000000000-BLYN8:1:1101:6404:4877 2:N:0:1
GGACTACTCGGGTTTCTAATCCTGTTTGCTCCCCACGCTTTCGCACCTCAGTGTCAGTATCAGTCCAGGTAGTCGCCTTCGCCACTGGTGTTCCTTCCTATATCTACGCATTTCACCGCTACACAGGAAATACCACTACCCTCTACCATACTCTAGCTTGCCAGTTTTGGATGCAGTTCCCAGGTTGAGCCCGGGGCTTTCACATTCAACTTAACAAACCACCTACCCGCGCTTTACGCCCAGTAATTCCG
+
BC?@CGEGGDGDGGGGGGGFFGGGGFGFGGGGGGGGGGGGGGGGGGGGGGGGGGG9FGGGGFGGGFGDGGGGGGGGFEFFGGGFGGGGGGGGGFFGGGG9FGGGFAD7E>FEFGGFGGGG>FGGCAFGG8EFGFEFEGGGGGGGCEGCECGDGEFFGD7,DCGGG9C;@C,32DAFDFDG?9E6>F8,@DDFEE>+*3@CDGGGF+?EG8<CF++5C7:CAF44<4(/65)?D3>>F0BB=:(2C+3);;*
@M03364:276:000000000-BLYN8:1:1101:23700:4897 2:N:0:1
GGACTACCGGGGTATCTAATCCTGTTTGCTCCCCACGCTTTCGCACCTCAGTGTCAGTATCAGTCCAGGTAGTCGCCTTCGCCACTGGTGTTCCTTCCTATATCTACGCATTTCACCGCTACACAGGAAATTCCACTACCCTCTACCATACTCTAGCTTGCCAGTTTTGGATGCAGTTCCCAGGTTGAGCCCGGGGATTTCACATTCAACTTAACAAACCACCTACGCGCGCTTTACGCCCAGTAATTCCG
+
CCCCCEG@F:FEGCFFGFCF@FFFGGGGGGGGGGFDGGGDGGGGDEGGGGFEFGGGGFDFGGGFGGGFCFAFGGGGCFEGGGGGGGFDG@FGGGGGGGAEFFCGGGGGGGDEGGGGGCGGGGGFFGG8FFFGGGDGGGGCCDFG9DG8EF8DFCFGFFGFFD8@=,3=@B3=2DC8EGFGGGFF=DFGGF6876CD*@F6BCCC@@C@++2=CFFC*?FG>CDBEADD>FBFG:C<F@EBCE?FFC+)1:*
@M03364:276:000000000-BLYN8:1:1101:18509:4909 2:N:0:1
GGACTACCGGGGTTTCTAATCCTGTTTGCTCCCCACGCTTTCGAGCCTCAGTGTCAGTTACAGGCCAGAGAGCCGCTTTCGCCTCCGGTGTTCCTCCATATATCTACGCATTTCACCGCTACACATGGAATTCCACTCTCCTCTCCTGCACTCAAGTCTCCCAGTTTCCAATGCACACAATGGTTGAGCCACTGCCTTTTACATCAGACTTAAGAAACCACCTGCGCTCGCTTTACGCCCAATAAATCCGG
+
CCCCCGGGGGGGGGGGGGGGGGGGGGGGGGGFFGGGGGGGGGGGGGGGGGGGGGFGGGGGGGGGGGGGGGGGGGGGGGGGGGGGGGGGGGGGGFGGGGGGGGGGGGGGGGGGGGGGGGGGGGCFF8,EFGDFGGGGGGGGGGGGGGGFFGGGGFGGGGGFGGGGGGGGGGGFGGGGGGGFGGFGGGGGGGGGCFGGDFGGGGFGFGG5DDCCDC:CDGGGF>ABDEFFFFFFGCCC3;EGG:;F7DFCGDD
@M03364:276:000000000-BLYN8:1:1101:13004:4915 2:N:0:1
GGACTACTAGGGTATCTAATCCTGTTTGCTCCCCACGCTTTCGCACCTGAGCGTCAGTCTTCGTCCAGGGGGCCGCCTTCGCCACCGGTATTCCTCCAGATCTCTACGCATTTCACCGCTACACCTGGAATTCTACCCCCCTCTACGAGACTCAAGCTTGCCAGTTTCAAATGCAGTTCCCAGGTTGAGCCCGGGGATTTCACATCTGACTTAACAAACCGCCTGCGTTCGCTTTACGCCCAGTAATTCCG
+
@CCCCGCGEGGGGFGGGGGGGFCFGFGGGGGGGGGGGGGGGGG7FCCFCFGFFGGGGDDAFFGGGGGFFFDEGGGGGGGGGGGGGGGGCFFFGFGGGDGGFGGGGGGGGCGGGGGGGGGGGGGGGGGGFFGFFGGGAFFFEEGGEFGGGDGGGDFGFFGG7FGDFFGG7DEFGGDGFGGCFFFGFF6<FGGGGGGGEGGGG==C=F+13@FG7:77FCGGFG>;059),77;C5C<B6EG5):@FFF4:F2
@M03364:276:000000000-BLYN8:1:1101:12196:4918 2:N:0:1
GGACTACCGGGGTTTCTAATCCTGTTTGCTCCCCACGCTTTCGAGCCTCAGCGTCAGTTACAGACCAGAGAGCCGCCTTCGCCACTGGTGTTCCTCCATATATCTACGCATTTCACCGCTACACATGGAATTCCACTCTCCTCTCCTGCACTCAAGTCTCCCAGTTTCCAATGCACACAATGGTTGAGCCACTGCCTTTTACATCAGACTTAAGAAACCACCTGCGCTCGCTTTACGCCCAATAAATCCGG
+
CCCCCGGGGGGGGGGGGGGGGGGGGGGGGGGGGGGGGGGGGGGGGGGGGGGGGGGGGGGGGGGFGGGGFFGGGGGGGGGGGGGGGGGGGGGGGGGGGGGGGGGGGGGGGGGGGGGGGGGGGGGGGGGGFFGGGGGGGGGGGGGGGGGGGGGGGGGFGGFGFGGGGGGGGGDFFGGGGGGGGGGGFGGGGGC>CFGGGGGGFGFDFDF5>FCD+5=C>FFGFGFEDE=BFFFFGF7;:?GGG)3AC7A?4<:
@M03364:276:000000000-BLYN8:1:1101:6195:4920 2:N:0:1
GGACTACACGGGTTTCTAATCCTGTTTGCTACCCATGCTTTCGAGCCTCAGCGTCAGTTACAGACCAGACAGCCGCCTTCGCCACTGGTGTTCTTCCATATATCTACGCATTTCACCGCTACACATGGAGTTCCACTGTCCTCTCCTGCACTCAAGTCTCCCAGTTTCCAATGCACACAATGGTTGAGCCACTGCCTTTTACATCAGACTTAAGAAACCACCTGCGCTCGCTTTACGCCCAATAAATCCGG
+
CCCCCGGGFGGGGGGGGGGGGGGGGGGGGGGGGGGGGGGGGGGGGGGGGGGGCFFFGFGGGGGGGFGGFGGGGGGGGGGGGGGGGGGGFGFEGFFGGGFGGGGGGGGGGGGGDEGGGDGG>@FGGFGGFGGFGAE:ECFGGGGGGFDFFFGGDGFDFGFGGGGCFEGGFGGGGGCFGGG8FF=FGEDDGFGF<FFGFGGGGGGGFGC6?FCFGC+=7D>FF5*1):@BDFB?GFGCE2==:)8;FC=37D:
@M03364:276:000000000-BLYN8:1:1101:19625:4956 2:N:0:1
GGACTACAAGGGTTTCTAATCCTGTTTGCTCCCCACGCTTTCGCACCTGAGCGTCAGTCTTTGTCCAGGGGGCCGCCTTCGCCACCGGTATTCCTCCAGATCTCTACGCATTTCACCGCTACACCTGGAATTCTACCCCCCTCTACGAGACTCAAGCTTGCCAGGTTCGGATGCAGTTCCCTGGTTGAGCCCGGGGATTTCACATCCGACTTGACAGACCGCATGCGTGCGCTTTACGCCCAGGACTTCCG
+
CCCCCG8FGGGGGG7CFFCGFGFGFGGGGGGGGGGGGD:B<FGGGGGGFGGGGGCFD@EEFGFCEF<F,CFGGGGGGGGGGGGGGFGGGGDFGFGFFGF9EE;<EG9DFDF@,EFFFF7?@C9EFGGD88FEFFG=98D+@?EGFFCEGEGGGGGG@?FGGCFF*>:>;EBCEGFGDCDEG,>:6?EGGGCGGGGGGEC+1;9;:<7CC3CGG7*:C4818:)((66>65>@)95<F:;*/543<*9)::1
@M03364:276:000000000-BLYN8:1:1101:5530:5007 2:N:0:1
GGACTACCGGGGTTTCTAATCCTGTTTGCTCCCCACGCTTTCGAGCCTCAGTGTCAGTTACAGGCCAGAGAGCCGCTTTCGCCTCCGGTGTTCCTCCATATATCTACGCATTTCACCGCTACACATGGAATTCCACTCTCCTCTCCTGCACTCAAGTCTCCCAGTTTCCAATGCACACACTGGTTGAGCCACTGCCTTTTACATCAGACTTAAGAAACCACCTGCGCTCGCTTTACGCCCAATAAATCCGG
+
<@CCCGGGGGGGGGGGGGGGGGGGGGGGGGGGGGGGGGGGGGGGGGGGGGGGGGGGGGGFGGGGGGGGGGGGGGGGGGFGGGGGGGGEGGGGGGGGGGGGGFFGGGGGGGGGGGGGGGGGGGGGGGGGFGGGGGFC;EFGGGGGGGGCGGF88DFFEFGGGGGGGGGGGGGGGGGGGGG+@ECFFEC?F@88,:EGGGGG>FGGF+?CFGFGFGF:FG8E>EF2BE28@AFFFFC;);EGEFF):++9832
@M03364:276:000000000-BLYN8:1:1101:22390:5040 2:N:0:1
GGACTACTGGGGTTTCTAATCCTGTTTGCTCCCCACGCTTTCGCACCTCAGTGTCAGTATCAGTCCAGGTAGTCGCCTTCGCCACTGGTGTTCCTTCCTATATCTACGCATTTCACCGCTACACAGGAAATTCCACTACCCTCTACCATCCTCTAGCTTGCCAGTTTTGGATGCAGTTCCCAGGTTGAGCCCGGGGATTTCACATTCAACTTAACAAACCACCTACGCGCGCTTTACGCCCAGTAATTCCG
+
CCCCCGCFGGGGGGGGGGGGDGGGGGGGGGGGFC<7CFGGGGGGGGGGGGGGGGGGGGGECFFGG8FGGFGGGGGGGFGGGGF7FGGFC<FDGGGGFGGGGECEFGGGGDGBFDFGGGGDFGGGGGGGGGGGFGGCGGGCEAECDFFGE,,?DGFFGFFFGGGGGGGG?ECDGFF9DFGF9=DCDF@FDD8DECEGC>FGGFFFFGCFFGGGGD8CF4,967?B4*-0-2))15C<;<GEGFFFFFFEGG6
@M03364:276:000000000-BLYN8:1:1101:10657:5041 2:N:0:1
GGACTACTCGGGTTTCTAATCCTGTTTGCTACCCACGCTTTCGCACATGAGCGTCAGTATTGCCCCAGAAGGCTGCCTTCGCCATCGGTGTTCCTTCCAATATCTACGCATTTCACTGCTACACTGGAAATTCCGCCTTCCTCTAACATACTCTAGCTGCCCAGTTTCAAATGCAGTTCCCAGGTTAAGCCCGGGGCTTTCACATCTGACTTAAACAGCCGCCTGCGTGCGCTTTACGCCCAGTAATTCCG
+
CCCCCGFGGFDGGGGGGDFGGGGGGGGGGGGGGGGGGGGGGGGGGGGFFGGGGGGGGFGGGGGGGGGGGFGGGGGGGGGGGGDGGGGGEGGGGGGGGFGGGFGGGGFFGGGGGGGGGGGGGGGD>FGGGEFGGGGGGGGGGGGGGGGFEEFGGGGGGGFDFGGGGGGFDFFGGGFEDAEFDEGGGGGGGCFFDCGGEGGGGGGGF7DGGGDDGFFC89DFFGFFFF2?2?485D3C+(==EA@FGD7.3;0
@M03364:276:000000000-BLYN8:1:1101:21808:5045 2:N:0:1
GGACTACAAGGGTACCTAATCATGTTTGATCCCCACGCTTTCGAGCCTCAGTGTCAGTTACAGGCCAGAGAGCCGCTTTCGCCTCCGGTGTTCCTCCAGATATCTACGCATTTCACGCCTACACTTGGAATTCCACTCTCCTCTCCTCCATTCAAGTCTCCCAGTTTCCAATGCACACAATGGTTGAGCCACGGCCTTTTACATCTGACTTACGAGACCACCTGCGCTCGCTTTACGCCCAATAAATCCGG
+
<CCCC<<FCDF@C@,,,,;,;,6,;=,C,CCF8DC+@:@FGGGG<,6,,;C;CCFEEEDFF9E6C6,6,6,,C,CC+8,C@C@C7F@C6@C,??,<AF,,C,,,9CFEF,C?AF:F,,9=4EFF,=9,,C?A?EFCE,@FF,,+@,@,8@83ED9,CB,=9EE8FA;D:,E;,,3@=D++,363,>@,,3,,+58C>,@,+=C<@8F7++5=+0C*<CD63**)-9:)>5B4*/+1?(1=/)/)0:6)097
@M03364:276:000000000-BLYN8:1:1101:15768:5058 2:N:0:1
GGACTACCAGGGTTTCTAATCCTGTTTGCTCCCCACGCTTTCGCACCTGAGCGTCAGTCTTTGTCCAGGGGGCCGCCTTCGCCACCGGTATTCCTCCAGATCTCTACGCATTTCACCGCTACACCTGGAATTCTACCCCCCTCTACAAGACTCTAGCCTGCCAGTTTCGGATGCAGTTCCCAGGTTGAGCCCGGGGATTTCACATCCGACTTGACAGACCGCCTGCGTGCGCTTTACGCCCAGTAATTCCG
+
CCCCCGGGGGGGGGGGGGGGGGGGGGGGGGGGGGGGGGGGGGGGGGGGGGGGGGGGGGGGGGGGGGGGGGGGGGGGGGGGGGGGGGGGGGGGGFGGGGGGGFGGFGGGGGGGGGGGGGGGGGGGFGGFFGGGGGGGEGGFDGGDDGGGGGGGGGGGGGGGCFFGGGGGGD*BCCFFGGEGGGGGGGGGCFFGGGGGGGGGGGGGFFF3*5DG*2;CGGGFBGFFFFFF?FF3><FA?0EEE>17CFFBGGC
@M03364:276:000000000-BLYN8:1:1101:17008:5120 2:N:0:1
GGACTACCGGGGTATCTAATCCTGTTTGCTCCCCACGCTTTCGCACCTGAGCGTCAGTCTTTGTCCAGGGGGCCGCCTTCGCCACCGGTATTCCTCCAGATCTCTACGCATTTCACCGCTACACCTGGAATTCTACCCCCCTCTACAAGACTCTAGCCTGCCAGTTTCGAATGCAGTTCCCATGTTGAGCCCGGGGATTTCACATCCGACTTGACAGACCGCATGCGTTCGCTTTACCCCCAGTAATTCCG
+
CCCCCGGGGGGGGGGEFGGGCFGGGGGFGGGGGCGGGGGGGGGGGGGGDGGGGGGGGGGGGGGGFGGGGGDDDEGGGF@FF7BCFGEGGGFC9BFF88B<FGGFFAFGDGGGGGGGGGGDGGGGGGGGCFGGFF9DGF+C@EGC>D93E88CCFGFGFGFGF?FGGFG>*:D??;7>@FCFC,>FFG7?FGGGC8E5E??7:E@8;C555DD*76;*;;5AE)4:?9B(>7>D37<4)2;7)()**/.;77
@M03364:276:000000000-BLYN8:1:1101:22894:5136 2:N:0:1
GGACTACCAGGGTATCTAATCCTGTTTGCTCCCCACGCTTTCGCACCTGAGCGTCAGTCTTTGTCCAGGGGGCCGCCTTCGCCACCGGTATTCCTCCAGATCTCTACGCATTTCACCGCTACACCTGGAATTCTACCCCCCTCTACGAGACTCAAGCTTGCCAGTTTCAAATGCAGTTCCCAGGTTGAGCCCGGGGATTTCACATTCAACTTAACAAACCACCTACGCGCGCTTTACGCCCAGTAATTCCG
+
C?CCC8<FEFGGGGGGGGFFG9@EFFAFFGGFCEFGGG,BF9FGGC@FGGGCGEDGCFGGGGGGG9FFGCFGGG>=FEGGFC=FEGGGGGGGFFGFGAFEFGG,C99DGGGGGGGGFCGEE>:F,4AF<EE8BFGF98B7CGGFGGCEGD8CFCF9DCGFGCFGFFGGG9EFGGGGGGGGFFEC@?,=?F,DE>EGGGCFGGGG6;:+2@C7:;DG75F=AG:DEFF3:3)8CDGA40EEGB6@F7@)2:0
@M03364:276:000000000-BLYN8:1:1101:14025:5141 2:N:0:1
GGACTACTGGGGTTTCTAATCCTGTTTGCTCCCCACGCTTTCGAGCCTCAGTGTCAGTTACAGGCCAGAGAGCCGCTTTCGCCTCCGGTGTTCCTCCAGATCTCTACGCATTTCACCGCTACACCTGGAATTCTACCCCCCTCTACAAGACTCTAGCTGACCAGTTTCAAATGCAGTTCCCAAGTTAAGCTCGGGGATTTCACATCTGACTTAATCAACCGCCTGCGTGCGCTTTACGCCCAGTAATTCCG
+
CCCCCFGGGGGGGGGGGGGGGGGGGGGGGGGGGGGGGGGGGGGGGGGGGGGGGGGGGGGGGGGGGGGGGGGGGGGGGGFGGGGGGGGGGGGGGGFGGGGGGGGGGGGGGDGGGGGGGGGEGGGFGGGGGFGGGGGGGEGGGGGGGGGFGGGGDGGGGGGGGGGGGGGGGGGGGGGGGGFGGGGGGGGGGGFGGGGGGGGGGGGFFGGGFFGGG7CFFGGEFGBFBF>>?EFFGDGFF@GCEF08::?20C9
@M03364:276:000000000-BLYN8:1:1101:4580:5145 2:N:0:1
GGACTACACGGGTTTCTAATCCTGTTTGCTCCCCACGCTTTCGCACCTCAGTGTCAGTATCAGTCCAGGTAGTCGCCTTCGCCACTGGTGTTCCTTCCTATATCTACGCATTTCACCGCTACACAGGAAATTCCACTACCCTCTACCATACTCTAGCTTGCCAGTTTTGGATGCAGTTCCCAGGTTGAGCCCGGGGATTTCACATTCAACTTAACAAACCACCTACGCGCGCTTTACGCCCAGTAATTCCG
+
CCCCCGGGGGGGGGGGGGGGGGGGGGGGGGGGGGGFGGGGGGGGGGGGGGGGGGGGGGGGGGGGGFGGGGGGGGGGGGG?FGGGGGGGGGFGGFGFGFFGGGGGGGGGGGGDFGGGGGGDCGGGGGGGGFGGGGGGGGFGGGGFGFGGGGECGGGGGGGFGGGGFFA;3@DFFGFGFGGGGGGGGGGFG8FGDEGGGGG6=97<BDDGG89CGF89DCFF*=?B=FDE@EDFGGFEFFGGGB?FCFC<FFF
@M03364:276:000000000-BLYN8:1:1101:20861:5156 2:N:0:1
GGACTACCGGGGTATCTAATCCTGTTCGCTACCCACGCTTTCGAGCCTCAGCGTCAGTTACAGACCAGAGAGCCGCTTTCGCCACCGGTGTTCCTCCATATATCTACGCATTTCACCGCTACACATGGAATTCCACTCTCCCCTTCTGCACTCAAGTTCTACAGTTTCCAAAGCATACTATGGTTAAGCCACAGCCTTTCACTTCAGACTTATAAAACAGCCTGCGCTCGCTTTACGCCCAATAAATCCGG
+
CCCCCGGGGGGGGGGGGGGGGGGGGGGGGGGGFGGGGGGGGGGGGGGGGGGGGGGGGGGGGGGGGGGGGGGGGGGGGGGGGGGGGGGGGGGGGGFCFAFCGGGGGGGGEGGGGGGGGFGGGGGGGGGGFFGGGEGGGGGFGGGGG8EGGGF?8DFFGGGGD,@DFGFF8BCGGGGGFFG7:@FFGGFGFFFGGGGGFC9EFGGGFFGDFGGG>EGGGDF7A58BDB9525B>CF77A(=BEA@FCFF3<D>
@M03364:276:000000000-BLYN8:1:1101:19654:5181 2:N:0:1
GGACTACCGGGGTTTCTAATCCTGTTTGCTCCCCACGCTTTCGAGCCTCAGCGTCAGTTACAGACCAGAGAGCCGCCTTCGCCACTGGTGTTCCTCCATATATCTACGCATTTCACCGCTACACATGGAATTCCACTCTCCTCTTCTGCACTCAAGTCCTCCAGTTTCCAATGACCCTCCCCGGTTGAGCCGGGGGCTTTCACATCAGACTTAAAGAACCGCCTGCGCTCGCTTTACGCCCAATAAATCCG
+
CCCCCGGGEGGGGGGGGGGGGGGGGGGGGGGGGGGGFGGGGGGEGGDGGGGGGGGGGGGGGGGFGGGGCGGGGGGGGGGGGGGGGGGGGEGFGGGGGDFGGGGGGGGGGGGGGGGGGGGG7+9AFGGGFFGGCFFG;EFFGGGGGGGGGGGGDFFFGGE;AGGGGGGGGGGGFFGF8F8EEDEEGCEGGGGCCGCEGGGGD>9:AF>CFGGGFG7:CGGCBGFFDFFF9EFFGGG>@08C=3357CB4></
@M03364:276:000000000-BLYN8:1:1101:10710:5254 2:N:0:1
GGACTACTGGGGTTTCTAATCCTGTTTGCTCCCCACGCTTTCGCACCTGAGCGTCAGTCTTTGTCCAGGGGGCCGCCTTCGCCACCGGTATTCCTCCAGATCTCTACGCATTTCACCGCTACACCTGGAATTCTACCCCCCTCTACGAGACTCAAGCTTGCCAGTTTCAAATGCAGTTCCCAGGTTGAGCCCGGGGATTTCACATCTGACTTAACAAACCGCCTGCGTGCGCTTTACGCCCAGTAATTCCG
+
CCCCCFGGGGGGGGGFGGGGGGGGGGGGGGGGGGGGGGGGGGGGGGGFGEGFEGGGEGGFFGGGGGGGGGGGGGGGGGGGGGGGGGGGGGGGDFGGGGCFGFGGFGGGGGGGGGGGGGGDGDGGGGGG8EFGGGGFDFFEGGEFFGGGGGDGD6EGGGGGGGFFGGGGGGGGGGGFGGGGGGFCFGGGGGFCEEGGGGGGGGGGCGGGGGGGFFGGGGGGBGEDFF9E:B@EDGGDF?8?C>:9*:@FGGC
@M03364:276:000000000-BLYN8:1:1101:12789:5257 2:N:0:1
GGACTACTGGGGTATCTAATCCTGTTTGCTCCCCACGCTTTCGCACCTCAGTGTCAGTATCAGTCCAGGTAGTCGCCTTCGCCACTGGTGTTCCTTCCTATATCTACGCATTTCACCGCTACACAGGAAATTCCACTACCCTCTACCATACTCTAGCCTGCCAGTTTCGGATGCAGTTCCCAGGTTGAGCCCGGGGATTTCACATCCGACTTGACAGACCGCCTGCGTGCGCTTTACGCCCAGTAATTCCG
+
CCCCCFGGGGGGGGGGGGGGGGGGGGGGGGGGGGGGGGGGGGGGGGGGGGGGGGGGGGGGGGGGGGGGGGGGGGGGGGGGGGGGGGGGGGGFFFGGGGGFGGDGFGGGGGGGGGGGGGGGEFGGGGGGFGGGGGGGGGGGGGGGGGF?E8EDBFGFGGGG8EFGGGGFGGEGDFGGGGGGGGGGGGGGGGGGGGGGDEGGGFGGFGGDGGGGGGGGGGFGFGEDBF@DF:DFD<CEF?GGGEFFG>FFGF6
@M03364:276:000000000-BLYN8:1:1101:13818:5277 2:N:0:1
GGACTACTAGGGTTTCTAATCCTGTTTGCTCCCCACGCTTTCGAGCCTCAGTGTCAGTTACAGGCCAGAGAGCCGCTTTCGCCTCCGGTGTTCCTCCATATATCTACGCATTTCACCGCTACACATGGAATTCCACTCTCCTCTCCTGCACTAAAGTCTCTCACTTTCCAATGCACACAATGGTTGAGCCACTGCCTTTTAAATCAGACTTAAGCAACAACCTGCCCTACCCTATCGCCCAATAAATCCGG
+
CCC<BFFC9@@FFE76@FFG<F<CFFAGCFA6C;FFFDF@FAFGCC:EC6@C<FF<EFGAFGF<F7@,EGEGDGGGCEF?FGG7CFGGG7F=EFG9FC9BEFFFGGF<+?FFGGGGFGDC7CF@,,9A?FC8FF;FE,@AC8DC8ECEGCD8,6E,4@E,,CE,,6>,@>EAF?FEE=6+@98E;6DECD,,549,@ECD@+,+12:72*++<++5;0,,34/))*)*)**/;***2(88A?(;:F+9*2/
@M03364:276:000000000-BLYN8:1:1101:26123:5292 2:N:0:1
GGACTACTAGGGTATCTAATCCTGTTCGCTACCCATGCTTTCGAGCCTCAGCGTCAGTTACAGACCAGACAGCCGCCTTCGCCACTGGTGTTCTTCCATATATCTACGCATTTCACCGCTACACATGGAGTTCCACGTTCCTCTTCTGCACTCAAGTCTCCCAGTTTCCAATGCCCTTCTTCGGTTGAGCCGACGGCTTTCCCATTAGCCTTAAAGAACCGCCTCCGCTCGCTTTACGCCCAATAAACC
+
CCCCCGG<,C8<F,FFGGGGGGGGGG,BEF,CFGGFGCGGGGFGGGDGGFGGGGGGGFFGGGG<C8FFC,CECFG7FFGGGGEGGGGGEFEGGGGGGGGGGGGGGGGGGGEGGGGGGGGG=FGGGFEDEFFFFFGG+9@FCFGGGGGFGGGGFGF=EG9@AF?DFECGGCFGF,6=,AC9,@E8CE+,1BFGC+:CC5@1++,*++55*25:DCF++*=7/??((;(?2>A:GG3)2,=7C:()*2+);
@M03364:276:000000000-BLYN8:1:1101:23728:5352 2:N:0:1
GGACTACACGGGTTTCTAATCCTGTTTGCTCCCCACGCTTTCGAGCCTCAGTGTCAGTTACAGGCCAGAGAGCCGCCTTCGCCACTGGTGTTCCTCCATATATCTACGCATTTCACCGCTACACATGGAATTCCACTCTCCTCTTCTGCACTCAAGTCCTCCAGTTTCCAATGACCCTCCCCGGTTGAGCCGGGGGCTTTCACATCAGACTTAAAGAACCGCCTGCGCTCGCTTTACGCCCAATAAATCCG
+
CCCCCGGGGGGG@FGGGFFFGGGGGGGGGGGGGGFFGGGGGGDGGGGGGGGGGGGGGGGGGGGGGDGGGDGGGGGGGGGGGEGFGGGGGGGGGGGGGDCGGGGGGGDGGCGGGGGGGGGGGECFGGGGGGGGGGGGGGFG@DGGGG,;EFGFFDFGFGGGGGGGEGC,C=EGGGGD@DCGGGG6@EGDGCFEGGGDGEGGFFCCFDFFGGGD8F=7CCCG:C5,25>39BFE55C4*(/:>EBFGF?ADG9
@M03364:276:000000000-BLYN8:1:1101:13604:5358 2:N:0:1
GGACTACAGGGGTTTCTAATCCTGTTTGCTCCCCACGCTTTCGAGCCTCAGTGTCAGTTACAGGCCAGAGAGCCGCTTTCGCCTCCGGTGTTCCTCCATATATCTACGCATTTCACCGCTACACATGGAATTCCACTCTCCTCTCCTGCACTCAAGTCTCCCAGTTTCCAATGCACACAATGGTTGAGCCACTGCCTTTTACATCAGACTTAAGAAACCACCTGCGCTCGCTTTACGCCCAATAAATCCGG
+
CCCCCGGGGGGGGGGGGGGGGGGGGGGGGGGGGGGGGGGGGGGGFGGGGGGFGGGGGGGGG9CFGGGGFFGGGGGGFGFGGGGDGDGGGGGGFGGFFFGGGGGFFEGGGGGGGGGGGGGGGGGGDFGGF?FGGGGGGGFGGGGGGFGGGGGGGGGGGGFFFGFFFGGGGGGGGFGFEG>6EGGGGGGGGG6FGGGFFGGGDFGGF<CDGFGCCDGCG>DCFCF=)/5*22)/?FCEF>EGGA@A=@67DGD
@M03364:276:000000000-BLYN8:1:1101:21701:5390 2:N:0:1
TGTTCCCACGGGAATCTAATCCTGTTTGCTCCCCACGCCTTCCAGCCTCAGTGTCAGTTACAGGCCTTAGAGCGGCTTTCGCCTCCGATGTTCCGCCATATACCTGCGGATTTCAACGCTAGACATGGAATTCCACTCTCATCTCGTCCACTCAGGTCTACCAGCTCCAAATGCATACAATGGTTGAGCCACTGCCTTTTACATCAGACTTAAGAAACCACCTGCGCTCGCTTGACGCCCAATAATTCCGG
+
----6,6;EC+@,+,,6,66C,,,6;,,,,,,:,;+8@,,6,,,,,C@F,,<,<<,CC@<<,,6,B,,6C,EF@:7FCGFC,,,8,++,89AF5,8B+,,@,,C,,:++@++,:,,BC:C=+A5,,:,5EFF;,47,44A,,,6>,@+3+>3>F,6EDA3E3,,,33@,,@99;DGCGFC9,,@;C,<6,3@6,@6CAA,2*,+?+3*4*25::++**47*1;7B5=42/)?715;378*/)6A*+1.@6)
@M03364:276:000000000-BLYN8:1:1101:9961:5393 2:N:0:1
GGACTACTGGGGTTTCTAATCCTGTTTGCTCCCCACGCTTTCGCACCTCAGTGTCATTATCAGTCCAGGTAGTCGCCTTCGCCACTGGTGTTCCTTCCTATATCTACGCATTTCACCGCTACACAGGAAATTCCACTCCCCTCTACCATACTCTAGCTTGCCAGTTTTGGATGCAGTTCCCATGTTGAGCCCGGGGATTTCACATTAAACTTACCATACCACCTACGGGAGCTTTACGCCCATTAATACCG
+
BC9<,;C,C<C+@CFEGF9<6,,;;CFCEAEGF,C:CEGFF9CCEFE,C,C@CFEF,6EE9,CFAFDFGGCE@F7@C@:ED7FCC,C@F,C,F99964B?EFFAFGFCFGE=FF,EECFC@CFG9FFFE,A,,9,94,=94,@6,@@8E8=DFFG;,E;8FC,8AEADDC8@DFGE=,@=,,36,@6C?,,=@8CE*>,4?FF++552?;BFF+;8+;,;97*:>6-*/)))26=*+5;:*)(+3::)2**
@M03364:276:000000000-BLYN8:1:1101:22492:5397 2:N:0:1
GGACTACTAGGGTTTCTAATCCTGTTTGCTCCCCACGCTTTCGCACCTCAGTGTCAGTATCAGTCCAGGTAGTCGCCTTCGCCACTGGTGTTCCTTCCTATATCTACGCATTTCACCGCTACACAGGAAATTCCACTACCCTCTACCATACTCTAGCTTGCCAGTTTTGGATGCAGTTCCCAGGTTGAGCCCGGGGATTTCACATTCAACTTAACAAACCACCTACGCGCGCTTTACGCCCAGTAATTCCG
+
CCCCCGGGGGGGFGGGGGGGFGGGGGGGGGGGGGGCFDGGGGGEGEDFGGGGEFFGGGGGCFFFGGGGGGFEGGED@FGGDG7,B@FGGEF,5@ECFFGGGCEFGGFC@CGGGFFABCCCFF?E9=F<E?FFGE9=EFF88=@DDGGGG88=BFFGFGG,@E8EFF,@DBFGFGG8EFFGGGGGGGECGG8DEEGEE>CEFGG99=@;7CGGGGGGG5FC49A@2@A425??3DF3:<EE7.:0@+;.:>2
@M03364:276:000000000-BLYN8:1:1101:20978:5424 2:N:0:1
GGACTACTAGGGTTTCTAATCCTGTTTGCTCCCCACGCTTTCGCACCTGAGCGTCAGTCTTTGTCCAGGGGGCCGCCTTCGCCACCGGTATTCCTCCAGATCTCTACGCATTTCACCGCTACACCTGGAATTCTACCCCCCTCTACAAGACTCTAGCCTGCCAGTTTCGGATGCAGTTCCCAGGTTGAGCGCGGGGATTTCACATCCGACTTGACAGACCGCCTGCGTGCGCTTTACGCCAAGTAATTCCC
+
CCCC<FFFGGGGGGGGGGGGGAFFGGGGGGGGGFEEGGGGGGGGEDGGGGGGGGGGGGEEGGGGGGGGGGGGG:BFGGGFFGGGGFGGGEFGEFFFG?FFFGGGGGGGGGGCFGGGGDGGGCFGGGGGDFAFCEGGAFDGGGGGAFD9=DFGGFFEFGGGFFFF@8@8AC>GE,ECDGGC99EFGGFFFG*4=88=C8EFGFGG660:8DD<CFFFFC5C@D>6?FBFFED:3CGFB?G>*),*029):0*
@M03364:276:000000000-BLYN8:1:1101:11120:5443 2:N:0:1
GGACTACTGGGGTTTCTAATCCTGTTTGCTCCCCACGCTTTCGAGCCTCAGTGTCAGTTACAGGCCAGAGAGCCGCCTTCGCCACTGGTGTTCCTCCATATATCTACGCATTTCACCGCTACACATGGAATTCCACTCTCCTCTTCTGCACTCAAGTCCTCCAGTTTCCAATGACCCTCCCCGGTTGAGCCGGGGGCTTTCACATCAGACTTAAAGAACCGCCTGCGCTCGCTTTACGCCCAATAAATCCG
+
CCCCCGGGGGGGGGGGGGGGGGGGGGGGGGGGFGGGGGGGGGGGGGGGGFGGGGFGGGGGGGGGGGGGGGFGGGGGGGGGGGGGGGGGFGGGGGFGGGGGGG9FEDGGGDGGGGGGGGGGGGGGGGGGGGGGGGGGGGGGGGGGGGGGGGGGFGGGGG9DFGGFGGGGGGGGGGFG8DFGGC>CCGG6CGGGGGGGGGGGFDFFFGGG44CC>DFC:4=F>EFD1:6AB:B3<FF5F:E5=>0:9CF<795
@M03364:276:000000000-BLYN8:1:1101:10437:5462 2:N:0:1
GGACTACTCGGGTTTCTAATCCTGTTTGCTACCCACGCTTTCGAGCCTCAGCGTCAGTTACAGACCAGAGAGCCGCCTTCGCCACTGGTGTTCCTCCATATATCTACGCATTTCACCGCTACACATGGAATTCCACTCTCCTCTTCTGCACTCAAGTCCTCCAGTTTCCAATGACCCTCCCCGGTTGAGCCGGGGGCTTTCACATCAGACTTAAAGAACCGCCTGCGCTCGCTTTACGCCCAATAAATCCG
+
CCCCCGGGGGGGGGGGGGGGGGGGGGFFGGGGGGGGGGGGGGGGGGGGG@FGGGGDDGFFGGGFGGGG@FFG7FGGGGGGGGGGGGGGGGGGGGGGGFGFGDFGGGGGGGGGGFEGGGGGFGFGGGGGGGGGFGGGCEFGGGGGGGFGGGGDFDGGDCAFGF8FFDADFFGGGGE8?FGGG6CGGGG??FB8ECEGGGGGGDGGFGGGGGGFGGGF@C=5>*=<(ABF(:AEGG3AFBGCE@6>C7=AGF5
@M03364:276:000000000-BLYN8:1:1101:8581:5485 2:N:0:1
GGACTACTCGGGTTTCTAATCCTGTTTGCTCCCCACGCTTTCGCACCTGAGCGTCAGTCTTTGTCCAGGGGGCCGCCTTCGCCACCGGTATTCCTCCAGATCTCTACGCATTTCACCGCTACACCTGGAATTCTACCCCCCTCTACAAGACTCTAGCCTGCCAGTTTCGAATGCAGTTCCCAGGTTGAGCCCGGGGATTTCACATCTGACTTAACAAACCTCCTGCGTGCGCTTTACGCCCAGTAATTCCG
+
CCCCCGGGFFGGGGGGGGGGGGGGGGGGGGFGGGA+@FGGGGGF,FFGFGGGGGGGGG9CFGGGGGGGGGGGGGGGGGGGGGGGGFGGGEGGGAEGFGGGGCFGGDGGGCGGGGGGGGGGEGGGGGGGGGGGGGCFDDFGEGGGDDA,@3D8FFF9E8FCFGGGFGGGGFGGGFGGGFGFGGFGGGGGGF?CE:CG*;EFGFGGF6:D7CFDG+2;D5CF)?FFE4>;(>B3CDFAF?EDGF:FCG?<FG6
@M03364:276:000000000-BLYN8:1:1101:22363:5498 2:N:0:1
GGACTACTGGGGTTTCTAATCCTGTTTGCTCCCCACGCTTTCGAGCCTCAGTGTCAGTTACAGGCCAGAGAGCCGCTTTCGCCTCCGGTGTTCCTCCATATATCTACGCATTTCACCGCTACACATGGAATTCCACTCTCCTCTCCTGCACTCAAGTCCCCCAGTTTCCAATGCACACCATGGTTGAGCCACTGCCTTTTACATCAGACTTAAGAAACCGCCTGCGCTCGCTTTACGCCCAATAAATCCGG
+
CCCCCFGG9FGEFGG,CFFGGGGGGGGGGGGCGGE@FEGGGEGGGGEFGGGFEGFGGGGGGGGGGGGGGCFFGGGGGEFFGGDF6FFGGGGGGGCFFGDCFE;<@CBACGGGGFE<?F@E7FFFGFGFF@EFEGGC>84,=EF9F,@DF,=DFG,=C,,6,>6@AEGDA;@D8,@8DF8EDF:E,34,@B6DCFFF6D9ECFCDFGFF2;@8++2=>9:CDGF9B>>89BFBGGGFF;E7=)6AFGACDD:
@M03364:276:000000000-BLYN8:1:1101:20849:5603 2:N:0:1
GGACTACTGGGGTTTCTAATCCTGTTCGCTACCCATGCTTTCGAGCCTCAGCGTCAGTTACAGACCAGACAGCCGCCTTCGCCACTGGTGTTCTTCCATATATCTACGCATTTCACCGCTACACATGGAGTTCCACTGTCCTCTTCTGCACTCAAGTCTCCCAGTTTCCAATGCACTTCTTCGGTTGAGCCGAAGGCTTTCACATTAGACTTAAGAAACCGCCTGCGCTCGCTTTACGCCCAATAAATCCG
+
CCCCCGGGDFGGGGGGGGFGGGGGGGDGGGGGGGGGGGGFFGG8FGGGGGGGGGG7FFGFGDGEEFFGFDEGGGGGGGGGGD:CGGCGGGFCGGFFGFCCFGGGGGGGG>FGGGGGGGGGDGGGGC9=FGFGFFECFGGGGGGGGGGG9,EDGGEF;DDF9DFGCGFGFF9E8FFGFG?,=@?EEEEFFGD61;CCCFCFC7CFE@C8CCCFCFFF>>DGDGD=9F@D@FDFDGGEFFG*:5;;FGFF7C)
@M03364:276:000000000-BLYN8:1:1101:21126:5667 2:N:0:1
GGACTACCGGGGTATCTAATCCTGTTTGCTCCCCACGCTTTCGCACCTCAGTGTCAGTATCAGTCCAGGTAGTCGCCTTCGCCACTGGTGTTCCTTCCTATATCTACGCATTTCACCGCTACACAGGAAATTCCACTACCCTCTACCATACTCTAGCTTGCCAGTTTTGGATGCAGTTCCCAGGTTGAGCCCGGGGATTTCACATTCAACTTAACAAACCACCTACGCGCGCTTTACGCCCAGTAATTCCG
+
CCCCCGGGGGGGGGGGGGGGGGGGGGGGGGGGGGGGGGGGGGGGGGGGGGGGGGGGGGGGGGGGGGGGFGGGGGGGGGGGGGGGGGGGGGGGGGFDFGGGGFGGGFGGGGGGGFGGGGGGD@FFCFGGGGGGGGGGGGFFGGGGGFFDGGGGGGFGGGDDFGGGFFGGGGGFGGGFGGGGGGGGDFFGGGGGGDGGGGGGGGGGFGGGGGGGGGGF7FGGFGFFFF2)6DDECC<CF0>EGFDFGCFFGGD
@M03364:276:000000000-BLYN8:1:1101:11097:5690 2:N:0:1
GGACTACCGGGGTTTCTAATCCTGTTTGCTCCCCACGCTTTCGAGCCTCAGTGTCAGTTACAGGCCAGAGAGCCGCTTTCGCCTCCGGTGTTCCTCCATATATCTACGCATTTCACCGCTACACATGGAATTCCACTCTCCTCTCCTGCACTCAAGTCTCCCAGTTTCCAATGCACACAATGGTTGAGCCACTGCCTTTTACATCAGACTTAAGAAACAACCTGCGCTCGCTTTACGCCCAATAAATACGG
+
CCCCCGGGGGGGGGGGGGGGGGGGGGGGDGFDGGGGGGGGGGGGGGDGGGGDFFFGGGGGGGGGGGGGGGGGGGGGGGGGGGGGGGGGGGGGGCGGGGGGGGGGCEDFGGGGGGGGFFGEGE,A>FGFFAFGGGAFED,,EFFG?D=DDGDD88DFGGGGCE8DAFGGFEEDGB9=9,@8EFGGCEFGGFGGGGFGFEGG7:EFF7F5942=BFFGCF,1@79)<?2?DF>)8:7))(=*5)66CCF):C<
@M03364:276:000000000-BLYN8:1:1101:10166:5695 2:N:0:1
GGACTACTGGGGTTTCTAATCCTGTTTGCTCCCCACGCTTTCGCACCTGAGCGTCAGTCTTTGTCCAGGGGGCCGCCTTCGCCACCGGTATTCCTCCAGATCTCAACGCATTTCACCGCTACACCTGGAATTCTACCCCCCTCTACAAGACTCTAGCCTGCCAGTTTCGGATGCAGTTCCCAGGTTGAGCCCGGGGATTTCACATCCGACTTGACAGACCGCCTGCGTGCGCTTTACGCCCAGTAATTCCG
+
CC@BCACFE<<CFGGEEFFGGG9,@FE8<F,C@FFGGGGGGFG7FF@EEFD8+CFC:E9CEF,E,6@E8@B:+@FGEFGCFEBCCE@F=@BEBC,B<FGF9<;5,,4?>FGEGACF,8+=FFFF8FGG,6?BAEGG93DB768+>3EC>CFCF9=<BCE?74@DFFEE?8*CE8D9DC,5,2,*DF,<6?,=C?C***?9C+=7C9<D*5C5>>*@*7C*85048>6<-5))/1>-/4;**.2;C>FBGF2
@M03364:276:000000000-BLYN8:1:1101:8179:5697 2:N:0:1
GGACTACCGGGGTATCTAATCCTGTTTGCTCCCCACGCTTTCGAGCCTCAGTGTCAGTTACAGGCCAGAGAGCCGCTTTCGCCTCCGGTGTTCCTCCATATATCTACGCATTTCACCGCTACACATGGAATTCCACTCTCCTCTCCTGCACTCAAGTCTCCCAGTTTCCAATGCACACAATGGTTGAGCCACTGCCTTTTACATCAGACTTAAGCAACCACCGGCGCTCGCTTTACGCCCAATAAATCCGG
+
CCCCCGGFGGGGGGGGGGGGGGGGGGGGGGGGGGGGGGGGGGGDFGGDGGG,EEGGGGGGGGG?FGGGGGGGGGGGGEFFEGGGGGDGGEGGGGGGGGGGGGGGA9EFGGGGGGGGGGGGGGG@,EE8FFFGGGCGEFGGGGGC8BAFGGFGFGGG9EFGGGF?>D9EFFFF?CD==8ACGGGG9+:C?F6@,@FGFF9EFCFGFGF*;?F++++53?69A**/5?>B?BFD*5;>5;G:*0,)>FFE479
@M03364:276:000000000-BLYN8:1:1101:5751:5698 2:N:0:1
GGACTACACGGGTATCTAATCCTGTTTGCTCCCCACGCTTTCGAGCCTCAGTGTCAGTTACAGGCCAGAGAGCCGCTTTCGCCTCCGGTGTTCCTCCATATATCTACGCATTTCACCGCTACACATGGAATTCCACTCTCCTCTCCTGCACTCAAGTCTCCCAGTTTCCAATGCACACAATGGTTGAGCCACTGCCTTTTACATCAGACTTAAGAACCCACCTGCGCTCGCTTTACGCCCAATAAATCCGG
+
CCCCCGGGGGGGGDFGGGGGFGGGGGGGGGGGGEGGGGGGGGGGGGEGGGGGGGGGGGGGGGGGGGGGGGGGGFDFGGDGGGGGGGGGCF?FGGCFGGGGGGFGEFGGGGGGGGGGGGDGGGGGG8AFFFEFGFGGCGCFGGGFGGGGGFFFGCFFFG9DFEGGGGGGGG9FFGGGGGGCCFFFFEFEG,,:CEG69BGF7C7BFFG>CD5BFGFF*01CEGFB2@=8>)8?<C+/)9>EE:(9C7F5FG<
@M03364:276:000000000-BLYN8:1:1101:16613:5716 2:N:0:1
GGACTACTCGGGTTTCTAATCCTGTTTGCTCCCCACGCTTTCGAGCCTCAGTGTCAGTTACAGGCCAGAGAGCCGCTTTCGCCTCCGGTGTTCCTCCATATATCTACGCATTTCACCGCTACACATGGAATTCCACTCTCCTCTCCTGCACTCAAGTCTCCCAGTTTCCAATGCACACAATGGTTGAGCCACTGCCTTTTACATCAGACTTAAGAAACCACCTGCGCTCGCTTTACGCCCAATAAATCCGG
+
C<CCCGGEFGGGGGGGGGGGGGGGGGGGGGGGGGGDGGGGGGGGFGGGGGFGGGGGGGGGGGFFGGGGDGGGDGGGGEFGGD@CFGGCCFEFGGAFGGGCFDGGGGGGGGGGG@FGGGGGGFFGFFGCFGGGGGGGGGG?EGGG8FFGGGGG8FCFGFCFGGGGDDFGFGGGGGF,,@C6EDGGGGFFGFFGGGGGGGGGGGGGFC>FFGGCCFFGGGGGFCAE=A=5A?>ACFGF>?ECC5@AFGFFF39
@M03364:276:000000000-BLYN8:1:1101:17408:5734 2:N:0:1
GGACTACCGGGGTTTCTAATCCTGTTTGCTCCCCACGCTTTCGCACCTGAGCGTCAGTCTATGTCCAGGGGGCCGCCTTCGCCACCGGTATTCCTCCAGATCTCTACGCATTTCACCGCTACACCTGGAATTCTACCCCCCTCTACAAGACTCTAGCCTGCCAGTTTCGGATGCAGTTCCCAGGTTGAGCCCGGGGATTTCACATCTGACTTAACAAACCGCCTGCGTGCGCTTTACGCCCAGTAATTCCG
+
CCCCCGGGGGGGGGGGGGGGGGGGGGGGGGGGGGGGGGGGGGGFCFGGGGGGGGGGGGFGGGFGGGGGGEECGEGGGGGFGGGGGCGGGCFGGGGGG@FGGFFGGGGGGGGGGFGGGGGGFGGGGGGGGGGGGGGGD@DGGEGG9FEGFGGFGGGGG@DGGGGGGGGG>CGGGGGDFDG2D?F>FGFFF:CG=EGGEGGGGGG7:CFGFGGGGGGGG:CGEEB??>>E:B@DDGGFFFG2>@6FGGF<GCC
@M03364:276:000000000-BLYN8:1:1101:14024:5737 2:N:0:1
GGACTACCAGGGTTTCTAATCCTGTTTGCTCCCCACGCTTTCGCACCTCAGTGTCAGTATCAGTCCAGGTAGTCGCCTTCGCCACTGGTGTTCCTTCCTATATCTACGCATTTCACCGCTACACAGGAAATTCCACTACCCTCTCCCATACTTTAGCTTGCCAGTGTTGGGTGCAGTTCCCAGATTGAGCCTGGGGGTTTCAGATTCAATTTAAAAAAACACCTACGCGCGCTTTACGCCACGTATTTCCG
+
BA@@B8;,6CCGCEEEEC@CF<FFFGGGFEGCCCFEF+BCF<FGDFGFEG@FFG,66EDFC@@FF<CFEECCF9BGGEE=FEEGCFFGG?,C,E@<E<,<F9=,EGAFBCFFFEEFEFE87@F,9?<,4AE,A?,4;,>A8DGG,,4,,6>+,48,,=,=+E,@F,@,,,+38C89=@==8,3,,,68=CF8@+8:+@*4++,+4+5=++?<@C7:C4*:6=2:5A=)(..)8C*)1(*8*)()0*)-0:9
@M03364:276:000000000-BLYN8:1:1101:10455:5772 2:N:0:1
GGACTACCCGGGTTTCTAATCCTGTTTGCTCCCCACGCTTTCGCACCTGAGCGTCAGTCTTTGTCCAGGGGGCCGCCTTCGCCACCGGTATTCCTCCAGATCTCTACGCATTTCACCGCTACACAGGAAATTCCACTACCCTCTACCATACTCTAGCTTGCCAGTTTTGGATGCAGTTCCCAGGTTGAGCCCGGGGATTTCACATTCAACTTAACAAACCACCTACGCGCGCTTTACGCCCAGTAATTCCG
+
CCCCCGGGGGGGGGGGGGGGGGGGGGGGGGGGGGFGGGGGGGGGGGGGGGGGGGGGGGGGGGGGGGGGGGGGGGGGGGGGFGGGGGGGGGGGGGGGGGGGFGGFFFFDGGGGGGGGGGGGGEGGGGGGFCFGGGDGGGGGGGGGFFGGFGFDGGGCFFGGGGGF<DD,@CFGGGGGGGGGGGGGFFFGDFGGEEGEDEGGFFFGFGGGGGGGG7DDC*=EA5>@8F@FFFFFGGGFFFGCED6)*:@AFD7
@M03364:276:000000000-BLYN8:1:1101:10912:5789 2:N:0:1
GGACTACTGGGGTTTCTAATCCTGTTCGCTACCCATGCTTTCGAGCCTCAGCGTCAGTTACAGACCAGACAGCCGCCTTCGCCACTGGTGTTCTTCCATATATCTACGCATTTCACCGCTACACATGGAGTTCCACTGTCCTCTTCTGCACTCAAGTCTCCCAGTTTCCAATGCACTTCTTCGGTTGAGCCGAAGGCTTTCACATTAGACTTAAAAGACCGCCTGCGCTCGCTTTACGCCCAATAAATCCG
+
CCCCCGGGGGGGGGGGGGGGGGGGGGCGGGGGGGGGGGGGGGGGGGGGGGGGGGGGGFGGGGGGGGGGGGGGGGGGGGGGGGGGGGGGGGGGGGGGGFCCGGGGGGGGGGGGGGGGGGGGGGGGGGGG@FFFCFFFFFGFGGGGGFGGGGGGGCGDG9DGGGGGGGGGFGFGFEFGGGGG=;8CGGGGGGGGCCEGFFGCC>CGFFGGGGGGGGFFGGGGEG>95A@4566)><FEC6EGGE05DDFEFGD
@M03364:276:000000000-BLYN8:1:1101:26221:5796 2:N:0:1
GGACTACCAGGGTTTCTAATCCTGTTTGCTCCCCACGCTTTCGCACCTGAGCGTCAGTCTTTGTCCAGGGGGCCGCCTTCGCCACCGGTATTCCTCCAGATCTCTACGCATTTCACCGCTACACCTGGAATTCTACCCCCCTCTACAAGACTCTAGCCTGCCAGTTTCTGATGCAGTTCCCAGGTTGAGCCCGGGGATTTCACATCCGACTTGACAGACCGCCTGCGTGCGCTTTACGCCCAGTAATTCCC
+
CCCCCGGGDGEGG,FFFFGGGGGGGGGGGGGGGGGGGGGGGGGGGGFGC<FGGGGDGGCAFFGCGGGGFECEGGGGGGGGGGGGG<FFGGGGF9E9FDF,<EEGCCFGGGDGGGGGGEGGGGGG@=FGGGGGGGFF9>+@CGGG,CE9@EECDGCAF:9,@E?EB;;E,@CA9FAEFGG7C,@8EBEFF7>DE5:E5*?CF:FGCFC<37<DDCFFD4E5)/5:?FBEFEDF>3F<@1*:E)2?*:B9::*
@M03364:276:000000000-BLYN8:1:1101:16024:5811 2:N:0:1
GGACTACTAGGGTTTCTAATCCTGTTTGCTCCCCACGCTTTCGCACCTCAGTGTCAGTATCAGTCCAGGTAGTCGCCTTCGCCACTGGTGTTCCTTCCTATATCTACGCATTTCACCGCTACACAGGAAATTCCACTACCCTCTACCATACTCTAGCTTGCCAGTTTTGGATGCAGTTCCCAGGTTGAGCCCGGGGATTTCACATCCAACTTGCTGCACCACCTACGCGCGCTTTACGCCCAGTAATTCCG
+
CCCCC<FGGGGGGGGGGGGGGGGGGDGGGGGFGGGEGGGGGGGGGEGGGGGGGGGGGGGGGGGGGGDFCFDGGGGGGGGGGGFFGGGGGGGGGGFGGGGFFFGGGGGGGDGGGEDGFECEFGGCGGGGEGCFGFGGGGGGFGFFDG=,CFGG94EFGFFCGGD8FCFG?ECFFEFCDFEDDGGFDDC88@DDCCCC+4@6=CG9BF5CFGGGGFGG*;DG>5@>)354(28B)7C;A@CGGFF)73+7DF0
@M03364:276:000000000-BLYN8:1:1101:9250:5822 2:N:0:1
GGACTACAAGGGTTTCTAATCCTGTTTGCTCCCCACGCTTTCGCACCTCAGTGTCAGTATCAGTCCAGGTAGTCGCCTTCGCCACTGGTGTTCCTTCCTATATCTACGCATTTCACCGCTACACAGGAAATTCCACTACCCTCTACCATACTCTAGCTTGCCAGTTTTGGATGCAGTTCCCAGGTTGAGCCCGGGGATTTCACATTCAACTTAACAAACCACCTACGCGCGCTTTACGCCCAGTAATTCCG
+
CCCCCGGGGGGGGGGGGGGGGGGGGGGGGGGFG@FGGGGGGGGGGFGGFFGGGGGGGGGGGGGGGGGGGGGGGGGGGGGGGGGEGGGGFGGGGGGGGGGCFGGGGFFCEEEGGGGGGGGGGGGGGGGGGGGGGGGGFGGGGGGGGGGGFFGC?GGGGGGG7EGGGFDFGDFGGGGGGGGFFGCFGGGGEFGEEDEGE6EFGGG>FFCFGGGGGGFG>GG>AF>5>>ADBFDEGDGEFFGGGA?FFF7CGC2
@M03364:276:000000000-BLYN8:1:1101:5501:5823 2:N:0:1
GGACTACCCGGGTTTCTAATCCTGTTTGCTCCCCACGCTTTCGCACCTGAGCGTCAGTCTTTGTCCAGGGGGCCGCCTTCGCCACCGGTATTCCTCCAGATCTCTACGCATTTCACCGCTACACCTGGAATTCTACCCCCCTCTACAAGACTCTAGCCTGCCAGTTTCGGATGCAGTTCCCAGGTTGAGCCCGGGGATTTCACATCCGACTTGACAGACCGCCTGCGTGCGCTTTACGCCCAGTAATTCCG
+
CCCCCGGGGGGGGGGGGGGGGGGGGGGGGGGGGGGGGGGGGGGGGGGGGFGGGGGGGGGGGGGGGGGGGGGGGGGGGGGGGGGGGGGGGGGGGFFGGGGGGGGGGGGGGGGGGGGGGGGGGGGGGGGGGGGGGGGGGG?FEGGGGGGFDFGGDGGGGF>:EFGGGGGGEG>CGGGFFGGGEGGGGCGFGFBE5CEEEGGDFFGGFFGDCDGDGFFD=FGF>CBFFFFE0355)95<F<GGE5():?FAGG7
@M03364:276:000000000-BLYN8:1:1101:25024:5856 2:N:0:1
GGACTACAAGGGTTTCTAATCCTGTTTGCTCCCCACGCTTTCGCACCTCAGTGTCAGTATCAGTCCAGGTAGTCGCCTTCGCCACTGGTGTTCCTTCCTATATCTACGCATTTCACCGCTACACAGGAAATTCCACTACCCTCTACCATACTCTAGCTTGCCAGTTTTGGATGCAGTTCCCAGGTTGGCCCCGGGGATTTCACTTCCGACTTGACAGTCAGCCTGCGTCCGCTTTACGCCCATCAATTCCG
+
CCCCCGGGFGGGG<FFFFFGGFGGGGGGGGGGGGGGGGGGGGG,BCFGGGGGDCFGFGD9FGGGFFGGFCFEFFCEGGGGGE,BFGFGGFFGGGG,CA?FF<@FEFCGGCEEGGFFFCGGGGGGE,=4EFFGGGGGF=9A8EEG9E=8@9EDEAFEDGG?EGGCGGGGE>8ED>,67@D,=,@6@FE+,88@CE8>*6@@CGG+1*4;5;CD7;9FG*>,+<)(-)-2(:68DGD<6(*=52(0;:;6FF;
@M03364:276:000000000-BLYN8:1:1101:15386:5865 2:N:0:1
GGACTACCAGGGTTTCTAATCCTGTTTGCTCCCCACGCTTCGCACCTGAGCGTCAGTCTTTGTCCAGGGGGCCGCCTTCGCCACCGGTATTCCTCCAGATCTCTACGCATTTCACCGCTACACCTGGAATTCTACCCCCCTCTACAAGACTCTAGCCTGCCAGTTTCGGATGCAGTTCCCAGGTTGAGCCCGGGGATTTCAGATCCGACTTGACAGCCCGCCTGCGTCCGCTTTACGCCCAGTAATTCCG
+
CCCCCFGGFGGGGGGGGGFGGGGFGGDGGGFFGGGGGGGGCCGEGGGGFG,@FC:FF9FFGGFDFEFGDDECGGCCFDFFGGDFFGDGGGGCFFACEDFGGGGFGGGGCFGGGCFF@@7@@<F@8FG8>FFGG9ED,3>@B@D+E;DFFDGG9;EFGGF68;FGGFA5C8E>:9DFFFGGEG*DBEFC?CEE*C8=5B?F++23;8D<D5DG:6DG*:EGF5@B?EB)(05)95:<3-?E=4:FF>FB>C
@M03364:276:000000000-BLYN8:1:1101:12309:5868 2:N:0:1
GGACTACAAGGGTTTCTAATCCTGTTTGCTCCCCACGCTTTCGCACCTGAGCGTCAGTCTTTGTCCAGGGGGCCGCCTTCGCCACCGGTATTCCTCCAGATCTCTACGCATTTCACCGCTACACCTGGAATTCTACCCCCCTCTACGAGACTCAAGCTTGCCAGTTTCAAATGCAGTTCCCAGGTTGAGCCCGGGGATTTCACATCTGACTTAACAAACCGCCTGCGTGCGCTTTACGCCCAGTAATTCCG
+
CCCCCGGGGGGGGGGGGGGGGGGGGGGGGGGGGGGGGGGGGGGGGGGGGGGGGGGGGGGGGGGGGGGGGGGGGGFGGGGGGGGGGFGGGGGGGGFGGGFGGGGGGGGGGGCGGGGGGGGG:FFGGGGGGGFGGGFDFGGGGEGGFFGDCGGGGGGGGGGGCGGGGGGGGGCFGFGGGGGGCGGGGFGCFGDCGGGGGGGGFCCDFGGGGGGGG7>DGFFGEGEDDF@B?FFFGGG>FBGEGF?FGGFFCGC
@M03364:276:000000000-BLYN8:1:1101:11515:5889 2:N:0:1
GGACTACTAGGGTATCTAATCCTGTTTGCTCCCCACGCTTTCGCACCTGAGCGTCAGTCTTCGTCCAGGGGGCCGCCTTCGCCACCGGTATTCCTCCAGATCTCTACGCATTTCACCGCTACACCTGGAATTCTACCCCCCTCTACAAGACTCTAGCCTGCCAGTTTCGGATGCAGTTCCCAGGTTGAGCCCGGGGATTTCACATCCGACTTGACAGACCGCCTGCGTGCGCTTTACGCCCAGTAATTCCG
+
CCCCCGGGGGGGGGGGGGGGGGGGGGGGGGGGGGGGGGGGGGGGGGGGFGGGGGGGGGFGGGGGGGGGGGGGGGGGGGGGGGGGGGGGGGGGGFGGGFGCFGGGGGGGGGGGGGFGGGGGGGGGCCGGGGGGGGGGGFGGGGGGGGGGFGGGGGGFGGGGGGGGGGGGGGGGGGGGGGGGGGGGGGGGGGGGGGGGGGGGGCC7FFFGDGGGG*7CFFGC>CEF?F6)3DEFGGGFFFGGGB:@GGFFGC7
@M03364:276:000000000-BLYN8:1:1101:23192:5910 2:N:0:1
GGACTACAGGGGTTTCTAATCCTGTTTGCTCCCCACGCTTTCGAGCCTCAGTGTCAGTTACAGGCCAGAGAGCCGCTTTCGCCTCCGGTGTTCCTCCATATATCTACGCATTTCACCGCTACACATGGAATTCCACTCTCCTCTCCTGCACTCAAGTCTCCCAGTTTCCAATGCACACAATGGTTGAGCCACTGCCTTTTACATCAGACTTAAGAAACCACCTGCGCTCGCTTTACTCCCAATAAATCCGG
+
CCCCCEFEGFGGGGGGGGGGGGGGGGGGGGGGGGGGFGGGGGGD@FGGGGGGGGGGGGGGGGFFGGGGGFCCFGGGCGGGGGCFGGDGGGFBFAFFGGGFG9EFFFGGGC@:FFGGGGGGEGGGFGGGF9ECF<FA,EEFGGGGGGC@8EGGGFG?C3EFGGEFG>EFAFFCGGGGDC+D99=DF6@F?BF@CGGFCFEGFCFFF77*?CC8F?F8**4AFE@)0*7:>5;AGGC4+*?FGFDF7F7?F<1
@M03364:276:000000000-BLYN8:1:1101:6210:5911 2:N:0:1
GGACTACTGGGGTTTCTAATCCTGTTTGCTACCCATGCTTTCGAGCCTCAGCGTCAGTTACAGACCAGACAGCCGCCTTCGCCACTGGTGTTCTTCCATATATCTACGCATTTCACCGCTACACATGGAGTTCCACTGTCCTCTTCTGCACTCAAGTTTCCCAGTTTCCGATGCACTTCTTCGGTTGAGCCGAAGGCTTTCACATCAGACTTAAGAAACCGCCTGCGCTCGCTTCACGCCCAATAAATCCG
+
CCCCCGGGGGGGGGGGGGCGGGGGGGGGGGFCGGGGGGGGGGGGFCFCGGGGGFGFGFFGGGGGGGGGGGGGGGGDGGGGGGGGGGGGGGGGGGFGGGGGGEFGGGGC@FFFFGGFGGGGGGGGGGG8FFAFGGGGGGGFEFACGGDFFFE+8D,,C;EGG9=@A9;@FG8E>EFGGGGGDGGGFEEGGGGGC+>EGCC<C>CF+2+;7*;<@7<CCGGC>ED)0A2>B4AB9C*7=?FF=B0)2>A?F45
@M03364:276:000000000-BLYN8:1:1101:5889:5977 2:N:0:1
GGACTACTCGGGTTTCTAATCCTGTTTGCTCCCCACGCTTTCGCACCTGAGCGTCAGTCTTTGTCCAGGGGGCCGCCTTCGCCACCGGTATTCCTCCAGATCTCTACGCATTTCACCGCTACACCTGGAATTCTACCCCCCTCTACAAGACTCTAGCTGACCAGTTTCAAATGCAGTTCCCAAGTTAAGCTCGGGGATTTCACATCCGACTTGACAGACCGCCTGCGTGCGCTTTACGCCCAGTAATTCCG
+
CCCCCFFEGDGGEF7FGGFAG<FEFFGGGGFGGGGEGG>FGGGGGGGGFGGGGEGGGGGGA9EFGFFFGGDEFEGEDCEGGCFEGFEGEFGGGGGGGGGGGGGGGFGGGG@7FCFCFGGGDCFFGGGGDFF8=AEGFDFGEGGGGFE96,,5DDF9FGF9BDFG,@@;E,EBGGFGFFE:FFGGGGGGFE;6>>5:?5:?7CFCAGG<CCDGFGF:**==)=>@(815(7DD<CFFF?GEC>?FC>=AGGF
@M03364:276:000000000-BLYN8:1:1101:14874:5997 2:N:0:1
GGACTACCGGGGTATCTAATCCTGTTTGCTCCCCACGCTTTCGAGCCTCAGTGTCAGTTACAGGCCAGAGAGCCGCTTTCGCCTCCGGTGTTCCTCCATATATCTACGCATTTCACCGCTACACATGGAATTCCACTCTCCTCTCCTGCACTCAAGTCTCCCAGTTTCCAATGCACACAATGGTTGAGCCACGGCCTTTTACATCAGACTTAAGAAACCACCTGCGCTCGCTTTACGCCCAATAAATCCGG
+
CCCCCEFCGGGGGGGFGGGGGGGEFAFGGEFGGGGDFGGGGGGGG@FGGGGGGGGGGFGGGGFGGEGFFGGGGGGGEGEGFGGDCGGGGGGGGFDFGGFFGG,EFCGFEGFGFGGGGGGGCFGGGGGGFEFACEEFGGGGGGGGGGGGGFGGGGGGGGGGGGGGGFFGGGGFGGGDFGGGADFCC>?CCDE?*3@EGCAE@FGGFGGGG>=FGGGGDG,A)=A>DD@EFFFFGCCC>@=CE518F>73*>>
@M03364:276:000000000-BLYN8:1:1101:3789:6014 2:N:0:1
GGACTACTGGGGTTTCTAATCCTGTTTGCTCCCCACGCTTTCGAGCCTCAGTGTCAGTTACAGGCCAGAGAGCCGCCTTCGCCTCCGGTGTTCCTCCATATATCTACGCATTTCACCGCTACACATGGAATTCCACCCTCCTCTGCTGCACTCAAGTCTCGCAGTTTCCAATGCAATCAATGGGTGAGCCCCTTAGTTTTACATCAGACTTAGCAAACCAGCTGGCCTCCCTTTACGCCCAATAAATCCGG
+
CCCCCCFGAGGGGCFFGGGGGGGGGGGGGGCFFGG@FDFFGGGGGGGGGGGCFGGGGGG9,,CCFGGG8C6B,CFG7FFGGGGCF@FGEGGGGGGGGE?FAFFGGGGGGGEEECFGCFFEGEGFFBFFGGGGGGFG,++ACDGG8ED@@EGGGFGGDE6>,=?GGFGB@EG;@?A,,,@,@;C,@:+,,4+5+,,,7E;:+*5?F+*;7*2+++++*9*,*1/)))02-)0)4*+*:5ED5886CCFC<5C
@M03364:276:000000000-BLYN8:1:1101:25867:6017 2:N:0:1
GGACTACTAGGGTTTCTAATCCTGTTTGCTCCCCACGCTTTCGAGCCTCAGTGTCAGTTACAGGCCAGAGAGCCGCTTTCGCCTCCGGTGTTCCTCCATATATCTACGCATTTCACCGCTACACATGGAATTCCACTCTCCTCTCCTGCACTCAAGTCCCCCAGTTTCCAATGCATACAATGGTTGAGCCACTGCCTTGTACACCAGACTTAATAAACCACCTGCGCTCGCTTTACGCCCAATAAATCCGG
+
CCCCCD,CFGGGGFGGGGGGFGFGGGGFGGGGG7FDGGCFEGGFG7@FGGGGGGGGGFGGGFGGGGGGGGGG7FG7+B9FGGG7F8FGFF64?DEFGGGGGGGDAFGFFGGGGGF<FGGCB:EFE,EFFFGGFGFGGCGGGGGF,@E?EGCF?EDF;E,@@EG=D>EFGGGGFCDDFFFEFGFDCEGG9>FF?FFGGG6=CGFGAC7DFC?=89CCDG8@?C*<)?A>7A;)*9CEE=EBCF@;C+@);CC
@M03364:276:000000000-BLYN8:1:1101:8738:6039 2:N:0:1
GGACTACTAGGGTTTCTAATCCTGTTTGCTCCCCACGCTTTCGCACCTCAGTGTCAGTATCAGTCCAGGTAGTCGCCTTCGCCACTGGTGTTCCTTCCTATATCTACGCATTTCACCGCTAAACAGGAAATTCCACTACCCTCTACCATACTCTAGCTTGCCAGTTTGGGATGCAGTTCCCAGGTTGAGCCCGGGGATTTCACATTCAACTTAACAAACCACCTACGCGCGCTTTAGGCCCAGTAATTCCG
+
<B@BCDFEFGFFC,;EEEG<<@@FF6CC9CFGGCCECGFGGFGFCCFBFGF@FCFDFFFGFECFGFFGGGAFGGGCCFGGGGGGGGGG@BC@@<C5?=EAFF,EF9FG7?,FFGA,5,4@C+:,,AE=F8F9FGG9;EEEGCFDCF,>EDC3>D9D=ECGD,,@A;@,+>6@CF8DFACDG98?A9D?DGGG@EGGGGCF+@CFA=<22;=CF+:@7*,;?FA2)@AA(8AB53C7+.8?=)6;D7A)@C4
@M03364:276:000000000-BLYN8:1:1101:12060:6045 2:N:0:1
GGACTACTCGGGTTTCTAATCCTGTTTGCTCCCCACGCTTTCGAGCCTCAGTGTCAGTTACAGGCCAGAGAGCCGCTTTCGCCTCCGGTGTTCCTCCATATATCTACGCATTTCACCGCTACACATGGAATTCCACTCTCCTCTCCTGCACTCAAGTCTACCAGTTTCCAATGCATACAATGGTTGAGCCACTGCCTTTTACACCAGACTTAATAAACCACCTGCGCTCGCTTTACGCCCAATAAATCCGG
+
CCCCCGGGGFGGFGGGGGGGGGGGGGGGGGGGGGGEGGGGGGGGGFGGGGGGGGFFGGGGGGGGGGGGGGGGGGGGGGGGGGGGFGFGGGGGGGGGGGFGGGGGFGGDFGGGFGFFAFEEGDGF@BFFGGGFGFFGGGGGDDFF8EFFFFGGGGGGDEFGGDCFADFF,@BGGGGFGGGD3ECE;>?DG7,,@DGFGFGGGGGG5FCGF5CFC@F>8CF>F59BB>B4<?DBGGDEFDG@CF3AFGFFDDC
@M03364:276:000000000-BLYN8:1:1101:19863:6062 2:N:0:1
GGACTACCGGGGGATCGAATCCTGTTTGCTCCCCACGCTTGCGAGCCTCAGGGTCAGTTACAGGCCAGAGAGCCGCTTTCGCCTCCGGCGTTCCTCCATATATCTACGCATTTCACCGCTACACATGGAATTCCACTCTCCTCTCCTGCACTCAAGTCTCCGAGGTGCCAATGCACACAATGGGTGAGCCACGGCCTTTTACATCAGACTTAAGAAACCACGTGCGCTCGCTGTACGCTCAATAAATCCGG
+
AC<<CG8<FEDG+@7,,8CCCF,CF9CFFG9;,@FCFF:F<FFFGCEE8CE,E@A<F<CF9?DGGC8D@FFG<FGDCC7?C:C7?AFF+>=>BBAFF=,C<<;,,7?CC7+B,5CDE>FC@=FFE:FGGDDCF,,,CE9BDDC7:>ED,5><CF@9@EEEE*@C*>*21;B,ACF79C*:7B:,6:*=8,8858E8C+?CFCGFF7CCCC+7@CD74C8:>*03(5(0-75;*1:2>9;>==)9*21-*7C
@M03364:276:000000000-BLYN8:1:1101:21640:6120 2:N:0:1
GGACTACAGGGGTTTCTAATCCTGTTTGCTCCCCACGCTTTCGCACCTCAGTGTCAGTATCAGTCCAGTTAGTCGCCTTCGCCACTGGTGTTCCTTCCTATATCTACGCATTTCACCGCTACACAGGAAATTCCACTAACCTCTACTGTACTCTAGTCAGTCAGTTTTGGATGCAGTTCCCAGGTTGAGCCCGGGGATTTCACATCCAACTTGACAAACCACCTACGCGCGCTTTACGCCCAGTTATTCCG
+
CCCCCGFCFGGGFCGEC,@EFGGGEAAFFG9FFFF7CED@<FCF7@@BCAF6EFGGGFFFGDFC9FGFF<CEC<@F,FGGGGCFGFFFCF<:E9E9?=9?E,,9@EFCC7F7EFDGGGDGEGGG,,A8E=A9EBFFFGGF8DGGFCGFEABGC,@FGF@9EEGD,,44=E,,@DF9@A8=FCFF@EE?D@FD>E@C+3,22<E>AF**3;*=D8C@+9EE4>A@EFA9@AE>)1*9A?D:7A@FCFF3FGC
@M03364:276:000000000-BLYN8:1:1101:6644:6126 2:N:0:1
GGACTACTAGGGTATCTAATCCTGTTTGCTCCCCACGCTTTCGCACCTGAGCGTCAGTCTTCGTCCAGGGGGCCGCCTTCGCCACCGGTATTCCTCCAGATCTCTACGCATTTCACCGCTACACCTGGAATTCTACCCCCCTCTACGAGACTCAAGCTTGCCAGTTTCAAATGCAGTTCCCAGGTTGAGCCCGGGGATTTCACATCTGCCTTAACAAACCGCCTGCGTGCGCTTTACGCCCAGTAATTCCG
+
CCCCCGGGGGGGGGGGGGGGGGGGGGGGFFFFFGGGGGGGGGGGGGGFFGGDGGGGGGFGGFFGGG,F<7:CEGEGGGGGGGGEDGGGGEGGGFE<?FFCEFGGAFGGGGG+?FGGGGGGGGGFGGGFGFGGFGFDFFDGGGGFFGGECEGGGGGFGFF8FGC,3@AEFFGGGGGFGGGGG?FFGGF,A8FF7:EGC8F?+1=DFGG7+2;D=CFF7>FEEGFFFF95:>BEDDGA?BC>E38F*7?)::9
@M03364:276:000000000-BLYN8:1:1101:22850:6128 2:N:0:1
GGACTACTGGGGTATCTAATCCTGTTTGCTCCCCACGCTTTCGAGCCTCAGCGTCAGTTACAGACCAGACAGCCGCCTTCGCCACTGGTGTTCTTCCATATATCTACGCATTTCACCGCTACACATGGAGTTCCACTGTCCTCTTCTGCACTCAAGTTTCCCAGTTTCCGATGCACTTCTTCGGTTGAGCCGAAGGCTTTCACATCAGACTTAAGAAACCGCCTGCGCTCGCTTTACGCCCAATAAATCCG
+
CCCCCGGGGGGGGGGGGGGGGGGGGGGGGGGGGGGGGGGGGGGFGEGGCFGFGGGGGGGGGGGGGGGGGGGGGGGGGGGGGGDFGGGGEFCCGAFGFFGGGGGGGGGGGGG7FGGGGGGDGGGGGGGGDF8EEFGGGFGFGGG?FFGGFFG?FGGGGGFGAFGDDGCFGGEGGGGFGGGGGGGGGGGCFGGGGGECF6EGGGDCFGFFFGFGGGGFFGGD>EEF=4@BF443>35>FFDDGEFFGGF3FGC
@M03364:276:000000000-BLYN8:1:1101:7765:6136 2:N:0:1
GGACTACCAGGGTTTCTAATCCTGTTTGCTCCCCACGCTTTCGAGCCTCAGTGTCAGTTACAGGCCAGAGAGCCGCTTTCGCCTCCGGTGTTCCTCCATATATCTACGCATTTCACCGCTACACATGGAATTCCACTCTCCTCTCCTGCACTCAAGTCTCCCAGTTTCCAATGCACACAATGGTTGAGCCACTGCCTTTTACATCAGACTTAAGAAACCACCTGCGCTCGCTTTACGCCCAATAAATCCGG
+
CCCCCGGGGGGGGGGGGGGGGGGGGGGGGGGGGGGGGGGGGGGGGGGGGGGGGGGGGGGGGGGGGGGGGGGGGGGGGGFFGGGGGGGG=FEGGGGGGGGGGGAFFGGFGGGGGGGGGGGGGGFEGGGGGFGGGGGGGGGGGGGGCGGGFGGGGGGGGGGGGGGGGGGGGGGGGGFGFGGC=F=DDE8FGFFCFFGCFGGC+?FC7<C7FGC7FGDGFF:>F*94>>AAFFFAD:CCDFECEA867@FEGG<
@M03364:276:000000000-BLYN8:1:1101:16900:6166 2:N:0:1
GGACTACTGGGGTTTCTAATCCTGTTTGCTCCCCACGCTTTCGAGCCTCAGTGTCAGTTACAGGCCAGAGAGCCGCTTTCGCCTCCGGTGTTCCTCCATATATCTACGCATTTCACCGCTACACATGGAATTCCACTCTCCTCTCCTGCACTCAAGTCTCCCAGTTTCCAATGCACACAATGGTTGAGCCACTGCCTTTTACATCAGACTTAAGAAACCACCTGCGCTCGCTTTACGCCCAATAAATCCGG
+
CCCCCGGGGGGGGGGGGAFGGGGGGGGGGGGG<FGGGGGGGGGFGGGGGGGGGGGGGGGGGGGGGGGGGGGGGGGGGGGGGGGGGGGGGGGGGGGGGGGGGGFFGEGGGGGGGGGGGGGGGGGGGGGGGGGGGGGGGGGGGGGFF>DFGGGDFGGGGGGGGGGDFGGGFGGGGGGGGGGFGGCAFGGGGG6FCFEFGEGFGGGGFGF>FDGGGFGGGG6;?CFFFBBDAFFFGGG;82CEGF;ACFFFGD:
@M03364:276:000000000-BLYN8:1:1101:6783:6170 2:N:0:1
GGACTACAGGGGTTTCTAATCCTGTTTGCTCCCCACGCTTTCGAGCCTCAGTGTCAGTTACAGGCCAGAGAGCCGCTTTCGCCTCCGGTGTTCCTCCATATATCTACGCATTTCACCGCTACACATGGAATTCCACTCTCCTCTCCTGCACTCAAGTCTCCCAGTTTCCAATGCACACAATGGTTGAGCCACTGCCTTTTACATCAGACTTAAGAAACCACCTGCGCTCGCTTTACGCCCAATAAATCCGG
+
CCCCCFGGGGGGGGGGGGGGGGGGGGGGGGGGGGGGGGGGGGGGGGGGGGGGGGGGGGGGGGGGGGGGGGGGGGGGGGGGGGGGGGGDGGGGGGGGGGGGGGFGGGGGGGGGGGGGGGGGGGGGFGGGGCFFGGGGGGGGGGGGGGGGGGGGGGGGGGGGGGGGGGFFGGGGGGGGFGGGGG8E;CCFFD?FEF9CGFGFGGGFFGCFGCF7CFGCCC>FFGFF@BAB@F:8CGGFFFEEE5@A>FACGDC
@M03364:276:000000000-BLYN8:1:1101:5885:6176 2:N:0:1
GGACTACTCGGGTTTCTAATCCTGTTTGCTCCCCACGCTTTCGCACCTGAGCGTCAGTCTTTGTCCAGGGGGCCGCCTTCGCCACCGGTATTCCTCCAGATCTCTACGCATTTCACCGCTACACCTGGAATTCTACCCCCCTCTACAAGACTCTAGCCTGCCAGTTTCGGATGCAGTTCCCAGGTTGAGCCCGGGGATTTCACATCCGACTTGACAGACCGCCTGCGTGCGCTTTACGCCCAGTAATTCCG
+
CCCCCGGGGGGGGGGGGGGGGGGGGGGGGGGGGGGGGGGGGGDGGGGGFGGGGGGGGGGGGGGGFGGGGGGGGGGGGGGGGGGDGGGGGGGGGGGGGGGFEGGGGGGFGGGGGGGGGGGGGGGGGGGGGGGGGGGGGGFEGGGGFGGGG6DCFFGFFGGGGGGGGGGGGGGGEGFGGGGGCCGGGGGGFGFDEGEG5CFFGGGGFGGDCDGGGCFDC48EFGDB:>9E?:>DG3C4@BGGG5<FCFFBGG*
@M03364:276:000000000-BLYN8:1:1101:19723:6182 2:N:0:1
GGACTACAGGGGTTTCTAATCCTGTTTGCTCCCCACGCTTTCGCACCTGAGCGTCAGTCTTTGTCCAGGGGGCCGCCTTCGCCACCGGTATTCCTCCAGATCTCTACGCATTTCACCGCTACACCTGGAATTCTACCCCCCTCTACAAGACTCTAGCCTGCCAGTTTCGGATGCAGTTCCCAGGTTGAGCCCGGGGATTTCACATCCGACTTTACAGACCGCCTGCGTGCGCTTTACGCCCAGTAATTCCG
+
CCCCCGGGGGGGGGGGGGGGGGGGGGGGGGGGGGGGGGGGGGGGGGGGGGGGGGGGGGGGGGGGGGGGGGGGGGGGGGGGGGGGGGGGGGGGGGGGGFGGGGGGGGGGGGGGGGGGGGGGGGF@FFGGGGGGGFGEGGFGGGGGGGFFG?FFGFBEGGFGGGGGGFGGEE:EGGFFDFFGGG8EFFGGGGGG=E5CCEGFFDFGFGCDDDG3+:C7CFGGFG318<171>DDGGG9FFGGCB??G**6CF*
@M03364:276:000000000-BLYN8:1:1101:4965:6214 2:N:0:1
GGACTACCAGGGTTTCTAATCCTGTTTGCTCCCCACGCTTTCGAGCCTCAGTGTCAGTTACAGGCCAGAGAGCCGCTTTCGCCTCCGGTGTTCCTCCATATATCTACGCATTTCACCGCTACACATGGAATTCCACTCTCCTCTCCTGCACTCAAGTCTCCCAGTTTCCAATGCACACAATGGTTGAGCCACTGCCTTTTACATCAGACTTAAGAAACCACCTGCGCTCGCTTTACGCCCATTAAATCCGG
+
CCCCCGGGGGGGGGGGGGGGGGGGGGGGGGGFGDFGGGGEGGGFGGGGGGGGGGGFGGGFGG<FGGGGGGGGGGGGGGGGGGGGGGCFGGGGFFGGGGGGFDEGGGGFEGGGGGGGFGDCGCFGGFGGGFGGGFBFGGFFGGGGGCFGGGGGGGGGGDGGGGGGFGGGGC9FGG8A==C+@EGGAEG8FG6EFCFGGGGGGGACF>FGGGD+=>FG?F6C*1;;BB@EFFE>GG+9):C7E)/;7@FEFG<
@M03364:276:000000000-BLYN8:1:1101:26108:6243 2:N:0:1
GGACTACAGGGGTTTCTAATCCTGTTTGCTCCCCACGCTTTCGCACCTCAGTGTCAGTATCAGTCCAGGTAGTCGCCTTCGCCACTGGTGTTCCTTCCTATATCTACGCATTTCACCGCTACACAGGAAATTCCACTACCCTCTACCATACTCTAGCTTGCCAGTTTTGGATGCAGTTCCCAGGTTGAGCCCGGGGATTTCACATCCAACTTGACAAACCACCTACGCTCGCTTTACGCCCAGTTATTCCC
+
CCCCCGGFGGGGGGFFFFFGGGGGGGGGF<CGDCCFEGGGGGGG@FGGGGGGGGGCFFFFGFFFFGFGECE@EECGGGFGGG7@CFG?ECFGGGCFGGGGGGEFGGFDE??FGG9FGGG8>CGE9:FCFFFE;E9FEEDFGGGFGGCF@=EGGGFFAFG8D8EG<D;FG6,EDGGGGFGFF98DDC,68=DC+:+8*>,ECCCD@C5;5CCC+3*8:;F>47545A=4(6/:4756A;E85>(03;CEG+*
@M03364:276:000000000-BLYN8:1:1101:4609:6245 2:N:0:1
GGACTACTGGGGTTTCTAATCCTGTTTGCTCCCCACGCTTTCGAGCCTCAGTGTCAGTTACAGGCCAGAGAGCCGCTTTCGCCACCGGTGTTCCTCCATATATCTACGCATTTCACCGCTACACATGGAATTCCACTCTCCTCTCCTGCACTCAAGTCTACCAGTTTCCAATGCATACAATGGTTGAGCCACTGCCTTTTACACCAGACTTAATAAACCACCTGCGCTCGCTTTACGCCCAATAAATCCTG
+
CCCCCFGGGGGGGGGGGGGGGGGGGGGGGGGGGGGGGGGGGGGGGGGGGGGFGGGGGGGGGGGGGGGFGGGGGGGG>FGGGFEGGGGGEGGGGGGGGGGGGGFGGGGGGGGGGFEGGGGGGGFG9FCGGGGGGGGGGFGFDGGGCGGCFGGFGGGGGGGF;FFCFGG;EGADCDCDACFGGG,EE6,DF@,@FGGGCEECD7CFF*;>CCDGG;;CCF8EFGF=BB9?DEFFGGGE>2C85>;6:+3)*+2
@M03364:276:000000000-BLYN8:1:1101:17682:6280 2:N:0:1
GGACTACCGGGGTTTCTAATCCTGTTTGCTCCCCACGCTTTCGCACCTGAGCGTCAGTCTTTGTCCAGGGGGCCGCCTTCGCCACCGGTATTCCTCCAGATCTCTACGCATTTCACCGCTACACCTGGAATTCTACCCCCCTCTACAAGACTCTAGCTTGCCAGTTTTGGATGCAGTTCCCAGGTTGAGCCCGGGGATTTCACATTCAACTTAACCAACCACCTACGCGCGCTTTACGCCCACTCATTACC
+
CCCCCGGFFEGGFEEGGGFGGGGGGGGGGGGGGGDGGGGGGGGG>F>@@<FEEFFEFGGGGFFEFADFGGGGGGGCGFFEFGEFGGGGG>FEFGGFAE=DFAAEFFFGF7CEGGGGGGGGDGGGGGGFAFCCGGGGGGDGGGEFFGGGGFGGGGCFGGCEGGGGDEFGCC6,,>,<DCFF,,>F>E86CFFGEDCGGGGGG++3;FGCFDFG*CF*2CE755>544-)4BBE3DGFFBG>C>()7<F)020
@M03364:276:000000000-BLYN8:1:1101:3875:6298 2:N:0:1
GGACTCCTGGGGTTTCTAATCCTGTTTGCTCCCCACGCTTTCGCACCTGAGCGTCAGTCTTTGTCCAGGGTGCCGCCTTCGCCACCGGTATTCCTCCAGATCTCTGCGCATTTCACCGCTACACCTGGAATTCTACCCCCCTCTACAAGACTCTAGCCTGCCAGTTTCGGATGCAGTTCTCAGGTTGAGCCCGGGGATTTCACATTCACCTTAACAAACCACCTACGCGCGCTTTACGCCCAGTAATTCCG
+
C66-8,=C,66+@:;F9@,CFG9,-;,;EFE,C,,6++8B,,8,,@6E;,,CCFGGC@6CE@F@F<C6,,,6BF@7+8,C@C:,696@@@<?EGE,9,,,:EAF9,5+@7++,5:@B+48>69EF:FG,AF,?FFGF8>F8+6A=FG9D8DDFCF8D6@DFFF?<,5,@>C69FF7@AF,5,,@39C74D4*=CEEE5B,=:,4+1+2+*2*4:+=C*:CAFD((0/59DFF3/5)*4CEE32/?7*):>*
@M03364:276:000000000-BLYN8:1:1101:15973:6328 2:N:0:1
GGACTACCCGGGTTTCTAATCCTGTTTGCTCCCCACGCTTTCGCACCTCAGTGTCAGTATCAGTCCAGGTGGTCGCCTTCGCCACTGGTGTTCCTTCCTATATCTACGCATTTCACCGCTACACATGGAATTCCACTCTCCTCTTCTGCACTCAAGTCTCCCAGTTTCCAATGCACACAATGGTTGAGCCACTGCCTTTTACATCAGACTTAAGAAACCACCTGCGCTCGCTTTACGCCCAATAAATCCGG
+
CCCCCGGGGGGGGGGGGFGGGGGGGGGGGGGGGGGGGGGGGGGGDGGCEFGGGGGGGGGGGGGGGGGGGGGGGGGGGGEGGGGGGGG8FFGGGGGGGGGC9FEF9FFGGCFGGGGFFGEGCGGG@FGGGGFGGGGGGGEEFF=DGGGDF;B?FGEFBFCGGGFGGGGCFG9F8EGFGGG?DF?EFEF8EFGGGFFGGEFG7FCFFFD+2C7D:8@CFC8@>A95=BA>D>;88?FC;@*BEF:FFGFFGD:
@M03364:276:000000000-BLYN8:1:1101:14769:6331 2:N:0:1
GGACTACAAGGGTATCTAATCCTGTTTGCTCCCCACGCTTTCGCACCTGAGCGTCAGTCTTTGTCCAGGGGGCCGCCTTCGCCACCGGTGTTCCTCCATATATCTACGCATTTCACCGCTACACCTGGAATTCTACCCCCCTCTACAAGACTCTAGCCTGCCAGTTTCGAATGCAGTTCCCAGGTTGAGCCCGGGGATTTCACATTCAACTTAACAAACCACCTACGCGCGCTTTACGCCCAGTACTTCCG
+
CCCCCGGGGGGGGGGGGGGG9CFGGGGGFGGFEGGGGGGGGGGGGGGGFFGGGGGGGGGGGGGGGFFFFGGEEGGGGGGGGGGDFFGGGGGGGFGGGGGGGFFGD<FFFFGG9EFDACFEEFCCFGGGFFGDFGGFFGGGGGGFCGGGGGGGGGGGGFGGCE6F<EFFGB>FFGGGFGGGFDFGGGGGGCDEDCGGCE2AFFF7BDCDGGGGGG7CC7CGFGF;(/(:6>>BGGDFFBGGG)8@F*=ACF*
@M03364:276:000000000-BLYN8:1:1101:20847:6341 2:N:0:1
GGACTACTAGGGTTTCTAATCCTGTTTGCTCCCCACGCTTTCGCACCTGAGCGTCAGTCTTTGTCCAGGGGGCCGCCTTCGCCACCGGTATTCCTCCAGATCTCTACGCATTTCACCGCTACACCTGGAATTCTACCCCCCTCTACAAGACTCTAGCCTGCCAGTTTCGAATGCAGTTCCCAGGTTGAGCCCGGGGATTTCACATCCGACTTGACAGACCGCCTGCGTGCGCTTTACGCCCAGTAATTCCG
+
CCCCCGGGGGGGGGGGGGGGGGGGGGGGGGGGGGGGGGGGGGGGGGGFFGGGGGGGGGGGGGGGGGGGGGGGGGGGGGGGGGGGGGGGGEGGGGGGGGGGGGGGGGGGDGGGGGGGGGGGGGGGGGGGGGGGGGGFGGGGGGGGGGGGGGGGGFGGGGGGFGGGGGGGGFDFGGGGGGGGGGGFFGGGG8FGGGDGGGG?GGGGFGGGGGGGGGGGGGGGFGFFFFFFFFDEDDDFFFGGG3197C*6D:>
@M03364:276:000000000-BLYN8:1:1101:9788:6388 2:N:0:1
GGACTACAGGGGTTTCTAATCCTGTTTGCTCCCCACGCTTTCGCACCTGAGCGTCAGTCTTTGTCCAGGGGGCCGCCTTCGCCACCGGTATTCCTCCAGATCTCTACGCATTTCACCGCTACACCTGGAATTCTACCCTCCTCTACAAGACTCTAGCCTGCCAGTTTCGGAAGCAGTTCCCAGGTTGAGCCCGGGGATTTCACATCAGACTTGCCAGACCGCCTGCGTGCGCTTTACGCCCAGTTATCCCC
+
@@@@C@E@,@B7@6BECFCAEF<FF9ECD<F8,@FC:FG;FAF;,@6BFCFF@+66,CCCE9CFGGC6,BB7+++@BF,C7BGGGD74@+BB,,9EEA?,=,9A=EFFEGG:EA<FF7@@C=EFD=<<=FFFE<AAC=,A83D?6;6,,,3=DAD8D8,,@D,6@,@D+@C+1D@CG7,;@;?B,@,=,,>*14>8CEGGF+,++2+028*;C+2+0>==;EE?6)(0,)0;3/948:>EC3(97**)22/
@M03364:276:000000000-BLYN8:1:1101:21039:6401 2:N:0:1
GGACTACCCGGGTTTCTAATCCTGTTTGCTCCCCACGCTTTCGAGCCTCAGTGTCAGTTACAGGCCAGAGAGCCGCTTTCGCCTCCGGTGTTCCTCCATATATCTACGCATTTCACCGCTACACATGGAATTCCACTCTCCTCTCCTGCACTCAAGTCTCCCAGTTTCCAATGCACACAATGGTTGAGCCACTGCCTTTTACATCAGACTTAAGAAACCACCTGCGCTCGCTTTACGCCCAATAAATCCGG
+
CCCCCFFGGGGGGGGGGGGGGGGGGGGGGGFGGGGGEEGGGGGGGGGGGGGGFFGGGGGGGGGGFGGGGGFGGGGGCGGGGEFGGGGGEGGGGGGGGGGGFFEFGGGGGGGGGGGGGGDGGGGGGGGGGGGEDFGGGGGGGGGFGGGGGDFFFD8FGGGGGGGFDGGGGGGGGDFGGGGFFFGGGGGGGGGGGF:E?FGGGGF@;8CFGFDFGGGGGGEGF*A=BFB>68:BFG8CE;CCE3=/CF=6;C>
@M03364:276:000000000-BLYN8:1:1101:22362:6444 2:N:0:1
GGACTACCAGGGTTTCTAATCCTGTTTGCTCCCCACGCTTTCGAGCCTCAGTGTCAGTTACAGGCCAGAGAGCCGCTTTCGCCTCCGGTGTTCCTCCATATATCTACGCATTTCACCGCTACACATGGAATTCCACTCTCCTCTCCTGCACTCAAGTCTCCCAGTTTCCAATGCACACAATGGTTGAGCCACTGCCTTTTACATCAGACTTAAGAAACCACCTGCGCTCGCTTTACGCCCAATAAATCCGG
+
CCCCCGGGGGGGGGGGGGGGGGGGGGGGGGGGGGGGGGFFGGGCFEGGFGFGGGGGGGGGGFGGGGGGGGFFGGGGGGGGGGGGGGGGFFGGGGGGGFGGGGGGGFGGGDGCFGFGGGGGEGGGFFGGGGGGGGGGGGGGGGGGFGFGGGGGGGGGEFGEGGGG8BDFF9DFGGA@DGG6EFC;FEGF7DGGFFGGGGGGGGGGCCGCDFGGGGGGGGGFFGAEBB4@=E:89DCC;(=:=>8ACFF?C5C
@M03364:276:000000000-BLYN8:1:1101:24271:6477 2:N:0:1
GGACTACTGGGGTTTCTAATCCTGTTTGCTCCCCACGCTTTCGAGCCTCAGTGTCAGTTACAGGCCAGAGAGCCGCTTTCGCCTCCGGTGTTCCTCCATATATCTACGCATTTCACCGCTACACATGGAATTCCACTCTCCTCTCCTGCACTCAAGTCTCCCAGTTTCCAATGCACACAATGGTTGAGCCACTGCCTTTTACATCAGACTTAAGAAACCACCTGCGCTCGCTTTACGCCCAATAAATCCGG
+
CCCCCEFFGGGGGDGF<FCFGGFAF<@FCGFGGEGGGGGG@9,CFGGFF,FEDGGA<F<FGG<FGCEFFFGGGGGDEF,AFC,BFFGGE=FFGGGDFBFGFGFB9<?FGC7=FGCAFGGGGBEFGGGCGGGF,CFFGGG8@F,+4@DCFCE+@DD?FGFGG@=DDFGGGD9D,8D=FCE6DF8@F>D6CCFFGFDEEEFFGDCCCGGGGC9GGGGD**:A>C>@BEBFFFE;9CG=B?G*AFFAFGFFGCC
@M03364:276:000000000-BLYN8:1:1101:8371:6563 2:N:0:1
GGACTACAAGGGTTTCTAATCCTGTTTGCTCCCCACGCTTTCGAGCCTCAGTGTCAGTTACAGGCCAGAGAGCCGCTTTCGCCTCCGGTGTTCCTCCATATATCTACGCATTTCACCGCTACACATGGAATTCCACTCTCCTCTCCTGCACTCAAGTCTCCCAGTTTCCAATGCACACAATGGTTGAGCCACTGCCTTTTACATCAGACTTAAGAAACCACCTGCGCTCGCTTTACGCCCAATAAATCCGG
+
CCCCCFGGGGGGGGGGFGGGGGGGGGGGGGGGGGGGGGGGGGGGGGGGCFGGGGGGGGGGGGGFGGGGGGGGGGGGGGGGGGGCGGGGGGGGGGGGGGG<FGGGGGGFFGGGGGGGGGGGGGGGGGGGGGGGGEFGGGGGGGGGGGDFGFGFGGCE=,@@FFGGGGGGGFFGGGFDD?=8,3DGGE8?CC8D,@CFEGGEGGDCFCDGGFGFGFFGFFCFFE*7>?BD5;A?CCFE>FGGG5367CF7D39
@M03364:276:000000000-BLYN8:1:1101:24219:6577 2:N:0:1
GGACTACCAGGGTTTCTAATCCTGTTTGCTCCCCACGCTTTCGAGCCTCAGTGTCAGTTACAGGCCAGAGAGCCGCTTTCGCCTCCGGTGTTCCTCCATATATCTACGCATTTCACCGCTACACATGGAATTCCACTCTCCTCTCCTGCACTCAAGTCTCCCAGTTTCCAATGCACACAATGGTTGAGCCACTGCCTTTTACATCAGACTTAAGAAACCACCTGCGCTCGCTTTACGCCCAATAAATCCGG
+
CCCCCGGCGFGGGGGGGFFGGGGGGGGGGGGGGGGGGGGGGGCGGDGGGGGGFGGFGGGGGGGFGGGGGFGGGGGGGGGGGGGGGGGG>FFFGFGGGGGGGGGFA<DGGDEGGGGGD:FCGGGGGGGGGFGGGGCFGGGGGGGGFGGGGGGGGCFDGF9;,@EFGGGFCGFGCGGCEEG69FDFGGGFF?,,,:9DGGAFDGGFFGGGGG7FGG+BFFCGFCAEF4):46;?GDFE5>EGGFFFF77?4>3
@M03364:276:000000000-BLYN8:1:1101:10890:6619 2:N:0:1
GGACTACACGGGTTTCTAATCCTGTTTGCTCCCCACGCTTTCGAGCCTCAGTGTCAGTTACAGGCCAGAGAGCCGCTTTCGCCTCCGGTGTTCCTCCATATATCTACGCATTTCACCGCTACACATGGAATTCCACTCTCCTCTCCTGCACTCAAGTCTCCCAGTTTCCAATGCACACAATGGTTGAGCCACTGCCTTTTACATCAGACTTAAGAAACCGCCTGCGCTCGCTTTACGCCCATTAAATCCGG
+
CCCCCGFGGGGGGGGGGGGGGGGGGGGGGGGEFGGGGGGGGGGFEFGGGGGGGFGEFGGGGGGGGGGGGGG>FGGGGGGFGGGGGDGEGGCGGGGGGGGGGGGGGGGGCCFGGGGGGGGGEC,=4AFGFFFGGFDF;EFGGG8@FGFFFGF+33>D@EFGGGGGGGFGGG9D8?98ED=+6@,ECG6@9E8DFGG?FGGG7879BD92AC+5+<CFCFFE>EFFFFBB@?)8*9+9)6C*:)787;FE271
@M03364:276:000000000-BLYN8:1:1101:4954:6632 2:N:0:1
GGACTACTGGGGTTTCTAATCCTGTTCGCTACCCATGCTTTCGAGCCTCAGCGTCAGTTACAGACCAGACAGCCGCCTTCGCCACTGGTGTTCTTCCATATATCTACGCATTTCACCGCTACACATGGAGTTCCACTGTCCTCTTCTGCACTCAAGTTTCCCAGTTTCCGATGCACTTCTTCGGTTGAGCCGAAGGCTTTCACATCAGACTTAAGAAACCGCCTGCGCTCGCTTTACGCCCAATAAATCCG
+
CCCCCGGGGGGGGGGGGGGGGGGGGGGGGGGGGGGGGGGGGGGGGGGGFGGGGGGGGGGGGGGCGGGGGGFFGGGGGGGGGGGGGGGGGGGGGGGGG9FAFGGGGGGGGGGGGGGGGGGGGEFG@FGGGGGGGAEGGFGGGFGFFGGGGGGGGGDFGGGGGGGFFFGGGGC8EEGGG8EGFG68FGGGGGGGGGGGFGG9:CGGFFGFGGGGFC@+CCG6*@BFF:=428A:DCFEFFGGGF;FFGFEGG)
@M03364:276:000000000-BLYN8:1:1101:13384:6654 2:N:0:1
GGACTACTAGGGTTTCTAATCCTGTTTGCTCCCCACGCTTTCGCACCTGAGCGTCAGTCTTTGTCCAGGGGGCCGCCTTCGCCACCGGTATTCCTCCAGATCTCTACGCATTTCACCGCTACACCTGGAATTCTACCCCCCTCTACAAGACTCTAGCCTGCCAGTTTCGGATGCAGTTCCCAGGTTGAGCCCGGGGATTTCACATCCGACTTGACAGACCGCCTGCGTGCGCTTTACGCCCAGTACTTCCG
+
CCCCCGGGGGGGGGGGGGGGGGGGGGGGGGGGGGGGGGGGGGGGGGGGGGGGGGGGGGGGGGGGGGGGGGGGGGGGGGGGGEFGGGGGGGGGGGGGGGGGFFGGGFGGGGGGGGGGDGGGGGGGEFGGGGGGGGGGAFGGGGGFGGFFD=EFG9D@FFGGGC6:BFFFGGGGDBFFGGGGGCGGGEGGFGGGGGDGEEGGGGGGFGGGGGGGGCGF45CF>GF??F>FBDFFGGGAFFGGG>?FG*@>FG5
@M03364:276:000000000-BLYN8:1:1101:18668:6669 2:N:0:1
GGACTACTAGGGTTTCTAATCCTGTTTGCTCCCCACGCTTTCGAGCCTCAGCGTCAGTTACAGACCAGAGAGCCGCCTTCGCCACTGGTGTTCCTCCATATATCTACGCATTTCACCGCTACACATGGAATTCCACTCTCCTCTTCTGCACTCAAGTCCTCCGGTTTCCAATGACCCTCCCCGGTTGAGCCGGGGGCTTTCACATCAGACTTATAGAACCGCCTGCGCTCGCTTTACGCCCAGTAATTCCG
+
CC9CC@FGDEGFED@ACEC<EFEGEFEGGEGFC@DFGG,BFCG,CCFECEFF:BBE@6C@EEF9CFD8AFFGGGGFGGG9FEFGGGG=CFGGAADFFG9???,9,AFF7?CFGGGFEECE::EFCFFFGFGC=E9AE>4=E=ED9FBDEDFFF=EGGGDFG=+@6>>EEFAE=;9,@A=@EEGD+>E76,6C*;EDEG=C8C98BD+8*;DFG++;;7;CBG>(6:6A1:).*1CA7(8:*)40**12029
@M03364:276:000000000-BLYN8:1:1101:10512:6672 2:N:0:1
GGACTACTGGGGTTTCTAATCCTGTTTGCTCCCCACGCTTTCGCACCTGAGCGTCAGTCTTTGTCCAGGGGGCCGCCTTCGCCTCCGGTGTTCCTCCATATATCTACGCATTTCACCGCTACACATGGAATTCCACTCTCCTCTCCTGCACTCAAGTCTCCCAGTTTCCAATGCACACAATGGTTGAGCCACTGCCTTTTACATCAGACTTAAGAAACCACCTGCGCTCGCTTTACGCCCAATAAATCCGG
+
CCCCCGGGGGGGGGGGGGGGGGGGGGGGGGGGGGGGGGGGGGGGGGGGGGGGGGGGGGGGGGGGGGGGGGGGGGGGGGGGGGGEGGDGFGGGGGGGGGGGGFGGGGGGGGGGGGGGGGGGGGGGGGGGGGGGGGGGGGFGGFE@DFGGGGGGFCFFF9@EFG6CGGGGGGFGGGGGCGGDEF8FGEG?FGGGGGG:FD9ECFGGFGGCFFGGGFFGDF8EFCFEFFFFFFE>G<7;>;GGDAF;FGFCGD9
@M03364:276:000000000-BLYN8:1:1101:21117:6683 2:N:0:1
GGACTACTCGGGTTTCTAATCCTGTTTGCTCCCCACGCTTTCGAGCCTCAGTGTCAGTTACAGGCCAGAGAGCCGCTTTCGCCACTGGTGTTCTTCCATATATCTACGCATTTCACCGCTACACATGGAATTCCACTCTCCTCTCCTGCACTCAAGTCTCCCAGTTTCCAATGCACACAATGGTTGAGCCACTGCCTTTTACATCAGACTTAAGAAACCACCTGCGCTCGCTTTACGCCCAATAAATCCGG
+
<@CCCEFGFDDGFEGGGGGGGGFGGGGDGGGGGGFEGGGGGGGGGGGFGGFGGGGGGGFFFGFGGBCFGCCEGFGGEGGGEEGDB@EGDCFFGGGGGGGGGCEC9F<FFCEFFGGGE+7CF:F,EFFGFFGAFF;:FGDFEG8D=EGGGGGG8,E9FFCAEGGGGGGG:;F91>EFCE68AADGD+888>8FC?9E,EFGFGFFF?9FFDD<DD+CCC6FF@A85A>>DE>)*71>):E*=/5A>CFC63)
@M03364:276:000000000-BLYN8:1:1101:16487:6689 2:N:0:1
GGACTACACGGGTATCTAATCCTGTTTGCTCCCCACGCTTTCGCACCTCAGTGTCAGTATCAGTCCAGGTAGTCGCCTTCGCCACTGGTGTTCCTTCCTATATCTACGCATTTCACCGCTACACATGGAATTCCACTCTCCTCTTCTGCACTCAAGTCCTCCAGTTTCCAATGACCCTCCCCGGTTGAGCCGGGGGCTTTCACATCAGACTTAAAGAACCGCCTTCGCTCGCTTTACGCCCAATAAATCCG
+
CCCCCGGGGGGGGGGGGGGGGGGGGGGGGGGGGGGGGDGGGGGGGGGGGGGGGGGFGGGFGGGGGGGGGGGGGGGGGGGGGGGGGGGGGGGGGGGGGAFGGFFGGGGGGGGGGGGGGGGGGGGGFGGGGGDGGFGGGFGGGGGGFCEEGGGGGGGGGGGGGGGGGFGFFD,@8DFDD8DGGGGCGGG66BFEEEEE7CGFD+@F>6+8*;;=CF>8:<FFBGB6(1=3(2.2>GG3AFGEE>:>GGFFGGD
@M03364:276:000000000-BLYN8:1:1101:12085:6695 2:N:0:1
GGACTACTCGGGTTTCTAATCCTGTTTGCTCCCCACGCTTTCGAGCCTCAGTGTCAGTTACAGGCCAGAGAGCCGCTTTCGCCTCCGGTGTTCCTCCATATATCTACGCATTTCACCGCTACACATGGAATTCCACTCTCCTCTCCTGCACTCAAGTCTCCCAGTTTCCAATGCACACAATGGTTGAGCCACTGCCTTTTACATCAGACTTAAGAAACCACCTGCGCTCGCTTTACGCCCAATAAATCCGG
+
CCCCCGGGGGGGFGGGGGGGGGGGGGGGGGGGGGG7CFGGGGGGGGGGGGGFGGG<FGGGGGGGGGGCFGGGGDGGDEGGGGGGEGGGGGGGGGGGGGGFFECGEFGGGFGGGEFFFGGGGCCFFGFFFFFFFFFA9EDFGG8FFDFGGGGCDD8=D=;EFFFEFFGFCFDFGD,=DFG?9DDDBEGFGGGGGGGGGGCF9DGDFFF5C;+<=;C:?F3@F7A2=?A>28AE5CF4)(=8C5@4DD7)289
@M03364:276:000000000-BLYN8:1:1101:20972:6717 2:N:0:1
GGACTACCGGGGTTTCTAATCCTGTTTGCTCCCCACGCTTTCGAGCCTCAGTGTCAGTTACAGGCCAGAGAGCCGCTTTCGCCTCCGGTGTTCCTCCATATATCTACGCATTTCACCGCTACACATGGAATTCCACTCTCCTCTCCTGCACTCAAGTCTCCCAGTTTCCAATGCACACAATGGTTGAGCCACTGCCTTTTACATCAGACTTAAGAAACCACCTGCGCTCGCTTTACGCCCAATAAATCCGG
+
CCCCCGGGGGGGGGGGGGCGGGGGGGGGGGGGGGGGGGGGGGGGGCGGGGGGGGGGFGEGGGCEFGGGGGGGGGGGGGFGGDGGGGGGGGGGEFGGGCFGFFFGGGGGGGGGDFGGGGGGGGGGEFGGGGFFGFAGGGGGGGFGGGGGGGGGGGFGDGGGGGGGG9EGGGGGGGGGGGEGGGGGGEGGG,@FGGGFFFGG+:FEAC>GFDEFGDDGF>>FFGFEB>=;@A>F:FC;5;E:C5@)>77);>:
@M03364:276:000000000-BLYN8:1:1101:5444:6724 2:N:0:1
GGACTACACGGGTATCTAATCCCGTTTGCTCCCCACGCTTTCGCACCTCAGTGTCAGTATCAGTCCAGGTAGTCGCCTTCGCCACTGGTGTTCCTTCCTATATCTACGCATTTCACCGCTACACAGGAAATTCCACTACCCTCTACCATACTCTAGCTTGCCAGTTTTGGATGCAGTTCCCAGGTTGAGCCCGGGGATTTCACATTCAACTTAACAAACCACCTACGCGCGCTTTACGCCCAGTAATTCCG
+
CCCCCGGGGGGGEGGGGGGGGGGGGGGGGGGGGGGGDGGGGGGGGGGGFGGFGGGGGGGGGGGGGGGGGGGGGGGEEGGGGGGGGGGGGGGGGGGGGGGGGGGGGGGGGGGGFGFFGGGGGGGGGFFF8EFGGGGFCEE,=DFFGFGGGGGGCBEFGGF8EGDGFFFGFGFFFGFGGGFGFFFFDFGCE8FGGDGGGGGD9CC9BEGGF7FGGGG9FCDFF*:@B4-5268;7DGFFDGDG38F>>A31C*
@M03364:276:000000000-BLYN8:1:1101:10027:6784 2:N:0:1
GGACTACTGGGGTTTCTAATCCTGTTTGCTCCCCACGCTTTCGCACCTGAGCGTCAGTCTTTGTCCAGGGGGCCGCCTTCGCCACCGGTATTCCTCCAGATCTCTACGCATTTCACCGCTACACCTGGAATTCTACCCCCCTCTACAAGACTCTAGCCTGCCAGTTTCGAATGCAGTTCCCAGGTTGAGCCCGGGGATTTCACATCCGACTTGCCAGACCGCCTGCGGGCGCTTTACGCCCAGTAATTCCG
+
CCCCCGGGGGGGGGGGGGGGGGGGGGGGGGGGGGGGGGGGGGGGGGGFGEFFGGGGGGGGGGGGGGGGGGGGGGGGGGGGGGGGGFGGGGGGGFGGGGG9FGG9@EGGGGGGGGGGFGGGFGGGGGGGEGG:FFFGGGGGGEEGAFC9EFC78EGGFFGGGGGFGFCACECFC,,@EEGGFC?BFGGGGCGGCEGEGGGGGGGGFGFGGGGGG+2;<CG=5C@B:F()-7)09CC9?6EGCB?@FFF)2C9
@M03364:276:000000000-BLYN8:1:1101:4810:6791 2:N:0:1
GGACTACTGGGGTTTCTAATCCTGTTTGCTCCCCACGCTTTCGAGCCTCAGTGTCAGTTACAGGCCAGAGAGCCGCTTTCGCCACCGGTGTTCCTCCATATATCTACGCATTTCACCGCTACACATGGAATTCCACTCTCCTCTCCTGCACTCAAGTCTACCAGTTTCCAATGCACACAATGGTTGAGCCACTGCCTTTTACATCAGACTTAAGAAACCACCTGCGCTCGCTTTACGCCCAATAAATCCGG
+
CCCCCGGGGGGGGGGGGGFGGGGGGGGGGGGGGGGGGGGGGGGGGGGGGGGGGGGGGGGGGGGGGGGGGGGGGGGGGEDEFGGGGGGGGGGGGGGGGGGFGGFGGFFGGGGGGGCGGGGDGGGGGGGGFFGGFFAGGGGGGGGGGGGGFDFGGGGGGGGGGGGCAFGGGGGFCFGGGGGGGGGGGGGGF>:D?FGGGFCE?GFGFCGCFFCFGGGD5F,:FEABDEFBFFFE8589B2=:E>@4CCF?FG8
@M03364:276:000000000-BLYN8:1:1101:7624:6796 2:N:0:1
GGACTACTGGGGTTTCTAATCCTGTTTGCTCCCCACGCTTTCGCACCTCAGTGTCAGTATCAGTCCAGGTAGTCGCCTTCGCCACTGGTGTTCCTTCCTATATCTACGCATTTCACCGCTACACAGGAAATTCCACTACCCTCTACCATACTCTAGCTTGCCAGTTTTGGATGCAGTTCCCAGGTTGAGCCCGGGGATTTCACATCCGACTTGACAGACCGCCTGCGTGCGCTTTACGCCCAGTAATTCCG
+
CCCCCGGGGGGGGGGGGGGGGGGGGGGGGGGGGGFGGGGGGGGGGGGGGGGGGGGGGGGGGGGGGGGGGGGGGGGGGGGGGGGGGGGGGGGGGGGGGGGGGGGGGGGGGGGGGGGGFFGGGGGGGGGGGGGGGGGGG8DFGFGFEGCFGGGGGGFFGGGGGGGGGGGGFGGFGGGGGGGGGGGGGGGGGGGGGGGCGGGGFFCGFGDGGGGGGDCFGGGGFGF29A>E@FEFGGGFFFGGEFFFFGAEGG*
@M03364:276:000000000-BLYN8:1:1101:17586:6801 2:N:0:1
GGACTGCCGGGGTTTCTAATCCTGTTTGCTCCCCACGCTTTCGCACCTGAGCGTCAGTCTTTGTCCAGGGGGTCGCCTTCGCCACCGGTATTCCTCGCGATCTCTCCGCCTTTCACCGCTACAGCTGGAATTCTACCCCCCTCTACAAGACTCTAGCCTGCCAGTTTCGACTGCAGCTCGCAGGTGGAGCCCGGGGATCTCACAACCCACCCGACAGACGGCCGGCGTCGTCTTTACCCCCCCTCATCCCC
+
AB9<@,CF+F+@FCEC6CE9<AFA@,C,CFFFF;,@FGEE<EF7C:+,@,6,:@7@,F,CCFG@,,@<8:@B66>FG,,54,CF7,++48=,,9;B+>4@+AE<;,:=F+B48<55C+++3+,,87,@,,8,>CBDFC6FE;EG,>;,@,@>3,,7=EFF8,8,7,2?>:*11?D6,0A*:1:*6,*2=+***/:=/1*++;CD*1***9**9C//70A*)10((),0())091:4*)+1*),)1**)01*
@M03364:276:000000000-BLYN8:1:1101:20914:6811 2:N:0:1
GGACTACAGGGGTTTCTAATCCTGTTTGCTCCCCACGCTTTCGCACCTCAGTGTCAGTATCAGTCCAGGTAGTCGCCTTCGCCACTGGTGTTCCTTCCTATATCTACGCATTTCACCGCTACACAGGAAATTCCACTACCCTCTACCATACTCTAGCTTGCCAGTTTTGGATGCAGTTCCCAGGTTGAGCCCGGGGATTTCACATTCAACTTAACAAACCACCTACGCGCGCTTTACGCCCAGTAATTCCG
+
CCCCCGGGGGGGGGGGGGGGGGGGGGGGGGGGGGGGGGGGGGGGGGGGGGGGGGGGGGGGGGGGGGGGGGGGGGGGGGGGGGGGGGGGGGGGGGGGGGGGGGGGGGGGGGGGGGGGGGGGGGGGGGGGGGFGGGGGGGGDFGGGGGGGGGGGGGGGGGGGGGFFF9A=8C=FFFGGGGGFGGFFGFGF8FFGGGGGGGGGGGGGFDFGGGGGGGGGGGGGFFBD:FFABFFFGGGFFFGGGFFFGC=CFG9
@M03364:276:000000000-BLYN8:1:1101:8025:6818 2:N:0:1
GGACTACAGGGGTTTCTAATCCTGTTTGCTCCCCACGCTTTCGAGCCTCAGTGTCAGTTACAGGCCAGAGAGCCGCTTTCGCCTCCGGTGTTCCTCCATATATCTACGCATTTCACCGCTACACATGGAATTCCACTCTCCTCTCCTGCACTCAAGTCTCCCAGTTTCCAATGCACACAATGGTTGAGCCACTGCCTTTTACATCAGACTTAAGAAACCACCTGCGCTCGCTTTACGCCCAATAAATCCGG
+
CCCCCGGGFGGGGGGGGGGGGGGGGGGGGGGEGGGGGGGGGGGGGGGFGGGGGGGGGGGGGGGCGGGGGFGGGGGGCGGGGGGGG@GG=FGGFFFGGGGGGDGFGFFDFFGGGGFDFGGGDGGGCGGGGFGGGGGGC8EGGGGGGGGG?=EGGGBFGGGGGG8D<EAFGG9DFCE89=>DFGGGGGGGGF8FGFFD6FFG+CC=A8F9DFGGF8@8CG@EFEA@BEB?@?A5FGC=D@GCCFF4>7@EGD:
@M03364:276:000000000-BLYN8:1:1101:20614:6916 2:N:0:1
GGACTACTGGGGTTTCTAATCCTGTTTGCTCCCCACGCTTTCGAGCCTCAGTGTCAGTTACAGGCCAGAGAGCCGCTTTCGCCTCCGGTGTTCCTCCATATATCTACGCATTTCACCGCTACACATGGAATTCCACTCTCCTCTCCTGCACTCAAGTCTCCCAGTTTCCAATGCACACAATGGTTGAGCCACTGCCTTTTACATCAGACTTAAGAAACAACCTGCGCTCGCTTTACGCCCAATAAATCCGG
+
CC9CCCGGGGGGGGGGGGGGGGGGGGGGGGGGGGGGGGGEFGDEFFGGGGGGGGGGGGGGGGGGGGGGGGDGGGGGCFGGGGGGGGGGGGGGGGGGGGGGFGGGGGGGGGFFFEGGACFEGGGGGGGGFFFGGGGFEFFGGGGDG,EFGGGD8DFG;;;=FF8,DEGCEFCFFCDFDFGGGFCFCGGG6DB,,5BE,>DEF?EC6:9F7;CC>C7>FF,=*=FD=>AFA8ABGFFFD=C77:;FGDFEGG:
@M03364:276:000000000-BLYN8:1:1101:11019:6923 2:N:0:1
GGACTACAAGGGTTTCTAATCCTGTTTGCTCCCCACGCTTTCGCACCTCAGTGTCAGTATCAGTCCAGGTAGTCGCCTTCGCCACTGGTGTTCCTTCCTATATCTACGCATTTCACCGCTACACAGGAAATTCCACTACCCTCTACCATACTCTAGCTTGCCAGTTTTGGATGCAGTTCCCAGGTTGAGCCCGGGGATTTCACATTCAACTTAACAAACCACCTACGCGCGCTTTACGCCCAGTAATTCCG
+
CCCCCGGGGGGGGGGGGGGGGGGGGGGGGGGGGGGGGGGGGGGGGGGGGGGGGGGGGGGGGGGGGGGGGGFGGGGGGGGGGGGDGGGGGGGGGGGGGGGGGGGGGGGGGGGGGGGGGGGEGGGGGGGGGGGGGGGGGGGGGGFGGGGGGDFGGGGGGGGGGGGGFGCFGDGGFGGGGGGGGGGFFGFGGGGGGGGGGGGGGGGGFGGGCFGGC7:=F>FGAF>=<6AFFFEFGGGFFFGGGBFFFGFCFC;
@M03364:276:000000000-BLYN8:1:1101:14127:6929 2:N:0:1
GGACTACCAGGGTATCTAATCCTGTTTGCTCCCCACGCTTTCGCACCTGAGCGTCAGTCTTTGTCCAGGGGGCCGCCTTCGCCACCGGTATTCCTCCAGATCTCTACGCATTTCACCGCTACACCTGGAATTCTACCCCCCTCTACAAGACTCTAGCTGACCAGTTTCAAATGCAGTTCCCAAGTTAAGCTCGGGGATTTCACATCTGACTTAATCAACCGCCTGCGTGCGCTTTACGCCCAGTAATTCCG
+
ACCCC<EFFFGDFDFGFFGFFFGDFGGGG9FFGGFGDGEGGGGGD@FFFFGFEFGCCFFGGGGGGEAFFGGG@FGGGDGGGGCFGCFEFGGGFA=AFEB??FEEFFFFFGGGFGFFGCFCCGFEFGGGGGCFFGGC9B>CE8CFBFGF@==FGG=FGGG?FDFG<CCACF9DC99EFGGGGFFGCEFFC9,:AEG541:=FFCF8C7@C::>FC7DDCC6>EBF@FBFFEF3D5FDF:EEG54F774<FF9
@M03364:276:000000000-BLYN8:1:1101:9288:6948 2:N:0:1
GGACTACACGGGTTTCTAATCCTGTTTGCTCCCCACGCTTTCGCACCTCAGTGTCAGTATCAGTCCAGGTAGTCGCCTTCGCCACTGGTGTTCCTTCCTATATCTACGCATTTCACCGCTACACAGGAAATTCCACTACCCTCTACCATACTCTAGCTTGCCAGTTTTGGATGCAGTTCCCAGGTTGAGCCCGGGGATTTCACATTCAACTTAACAAACCACCTACGCGCGCTTTACGCCCAGTAATTCCG
+
CCCCCGGGGGGGGGGGGGGGGGGGGGGGGGGGGGGGGGGGGGGGGGGGGGGGGGGGGGGGGGGGGEGGGGGGGGGGGGGGGGGGGGGGGGGGDDFGGGFGGGGGGGGGGGGGGGGGGGGGGGFGGGGGGGFGGGFGGFGGGGGFDGGGGGGGGGGGGGGGGGGGFGGGGGEFGGGGGGGGGGGFFGGG8DFGGDGGGD?FGGF7BCG7BFFFG7CGD>DCAGFFEFFFFFAED<CFFDGEEFFFD7FEGG7
@M03364:276:000000000-BLYN8:1:1101:12859:6949 2:N:0:1
GGACTACAGGGTATCTAATCCTGTTTGCTCCCCACGCTTTCGAGCCTCAGTGTCAGTTACAGGCCAGAGAGCCGCTTTCGCCTCCGGTGTTCCTCCATATATCTACGCATTTCACCGCTACACATGGAATTCAACTCTCCTCTCCTGCACTCAAGTCTCCCAGTTTCCAATGCACACAATGGTTGAGCCCCTGCCTTTTACATCAGACTTAAGAAACCCCCTGCGCTCGCTTTACGCCCAATAAATCCGG
+
@@6@BC@@FFCCFGDFFE<FGFGGGCGGGFFFGDFEEGDGFGGCGEGGFFCAE<AFGCEFGGGGEFFGCFGGAC@6@DCC,C@7@F7+=FFDF<FFGFFGGAEF9FD7CFC5AFGGCFGEGFGFFGGDFFFF,C=49>D=CD4=BABD8DDFGG9=4@EGGGFD<EFGGFG8DG8,=+D9A8D=FGCFF++89DGGACCCGFD7?*CC>FGG>>+0;**@?CFFBEA:5?)071=@)9CE:;;A++;(99
@M03364:276:000000000-BLYN8:1:1101:19147:6953 2:N:0:1
GGACTACTGGGGTTTCTAATCCTGTTTGCTCCCCACGCTTTCGCACCTGAGCGTCAGTCTTTGTCCAGGGGGCCGCCTTCGCCACCGGTATTCCTCCAGATCTCTACGCATTTCACCGCTACACCTGGAATTCTACCCCCCTCTACAAGACTCTAGCCTGCCAGTTTCGGATGCAGTTCCCAGGTTGAGCCCGGGGATTTCACATCCGACTTGACAGACCGCCTGCGTGCGCTTTCCGCCCAGTAATTCCG
+
CCCCCGGGGGGGGGGGGGGGGGGGGGGGGGGGGGGGGGGGGGGGGDGGGGGGGGGGGGGGGGGGGGGGFFGGGGGGGGGGGGGGGFGGGGGGGGGGGGGCGGGGGGGGGGGGGGGGGGGGGGGGGGGGGGGGGGGGGGGGGGGGGG>FG6EFGGGGGGGGGGGGGGGGGGDGGGGGGGGGGGGDFFGGCCFGGGGGGGGGGGGGFGGGCGGDGFCCFDGGFGFF049E:B>BGGG)9:CCED07CFF<GCC
@M03364:276:000000000-BLYN8:1:1101:14350:6976 2:N:0:1
GGACTACCGGGGTTTCTAATCCTGTTTGCTACCCATGCTTTCGAGCCTCAGCGTCAGTTACAGACCAGACAGCCGCCTTCGCCACTGGTGTTCTTCCATATATCTACGCATTTCACCGCTACACATGGAGTTCCACTGTCCTCTTCTGCACTCAAGTTTCCCAGTTTCCGATGCACTTCTTCGGTTGAGCCGAAGGCTTTCACATCAGACTTAAGAAACCGCCTGCGCTCGCTTTACGCCCAATAAATCCG
+
CCCCCFGGGGGGGGGGGGGGGGGGGGGGGGGGGGGGGGGGGGGGGGGGGGGGGGGGGGGGGGFGGGGGGGGGGGGGGGGGGGGGGGGGGGGGFGGGGGGGGGFEFGGGGGGGGGGGGGGGGCFGGGGFGFGGFGGFFEGGFGGGGGGAFGGGGGGGGFFGGGGGGGFFDCCEED,=EGGG8FG>FGGDGGGDC@BEFGGFGGGG;*:C9CF7+:BCFGG6?CEDBFFE>EFFG<<<F@GGC>(5*:ACFC9
@M03364:276:000000000-BLYN8:1:1101:21458:6983 2:N:0:1
GGACTACTGGGGTTTCTAATCCTGTTTGCTCCCCACGCTTTCGCACCTCAGTGTCAGTATCAGTCCAGGTAGTCGCCTTCGCCACTGGTGTTCCTTCCTATATCTACGCATTTCACCGCTACACAGGAAATTCCACTACCCTCTACCATACTCTAGCTGGCCAGTTTTGGATTCAGTTCCCAGTTTGAGCCCGGGGATTTCACATTCAACTTAACACACCACCTACGCGCGCTTTACGCCCAGTAATTCC
+
CC9A@FCEDFCCFEEGGGEGGDFFFGGGGGGFFGGCFC@FFDFGFEDFGEGGGFFFDCDFF9CFDCAFFFGGGGGG@FFGG:,BFCD@FGFEAFGFE,ABFEFCFGEFEGGGFCFF<=@>+:=<FEDFG=,9ED,CEEE<EDFG>99,8,@FD9B;C>=,=E8==DF;8C=B,6EA:::,=9E,39=,6@8++@6C>E6E@@<CFD+5;DFCC8?F*;EC*49>EF9;2??:)1*7A<8=CEDFG7:77;
@M03364:276:000000000-BLYN8:1:1101:7521:6984 2:N:0:1
GGACTACACGGGTATCTAATCCTGTTTGCTCCCCACGCTTTCGAGCCTCAGTGTCAGTTACAGGCCAGAGAGCCGCTTTCGCCTCCGGTGTTCCTCCATATATCTACGCATTTCACCGCTACACATGGAATTCCACTCTCCTCTCCTGCACTCAAGTCTCCCAGTTTCCAATGCACACAATGGTTGAGCCCCTGCCTTTTACATCAGACTTAAGAAACCACCTGCGCTCGCTTTACGCCCAATAAATCCGG
+
CCCCCGGGGGGGGGGGGGGGGGGGGGGGGGGGGGGGGGGGGGGGGGGGGGGGGGGGGGGGGGGGGGGGGFGGGGGG@FGGGGGGGGGGGGGGGGGGGGGGGGGGGFGGDGGGGFGGGGGGGGGF9FFGFGGGGGFGGGGFGFFDGGG?FDFGGFGFDFGGGGGGGGGGCFGGGGGAFGGGGGDGGGFGG,+@C6?CFGCGFFFFFFGGGGGCFFGGFGG5?EFFFFB?9;BBFGGFFFG8:;86>@A)9:>
@M03364:276:000000000-BLYN8:1:1101:5817:6984 2:N:0:1
GGACTACACGGGTTTCTAATCCTGTTTGCTCCCCACGCTTTCGCACCTCAGTGTCAGTATCAGTCCAGGTAGTCGCCTTCGCCACTGGTGTTCCTTCCTATATCTACGCATTTCACCGCTACACAGGAAATTCCACTACCCTCTACCATACTCTAGCTTGCCAGTTTTGGATGCAGTTCCCAGGTTGAGCCCGGGGATTTCACATTCAACTTAACAAACCACCTACGCGCGCTTTACGCCCAGTAATTCCG
+
CCCCCGGGGGGGGGGGGGGGGGGGGGGGGGGGGGGEEGGGGGGDFGGGGGGGGGGGGGFFGGGGGGGGGGGGGGGGDGGGGGFFGGGGGGGGGGG9EFGGGGGGGGGGGGGGGGGGGEGGGGGGGCGFGGGGGGGGG@FGGFGF9G9D,DFCG9EF,,@BEGGGGGGFDCGGFGA,EDAD8=8=FGFGCGFGGGGGGGGGGCFFFGCF+5C7*=FGG7;9>GADBF2;24655DF<F@CGCE;6CDFCG>2
@M03364:276:000000000-BLYN8:1:1101:25404:6987 2:N:0:1
GGACTACTCGGGTATCTAATCCTGTTTGCTCCCCACGCTTTCGCACCTCAGTGTCAGTATCAGTCCAGGTAGTCGCCTTCGCCACTGGTGTTCCTTCCTATATCTACGCATTTCACCGCTACACAGGAAATTCCACTACCCTCTACCATACTCTAGCTTGCCAGTTTTGGATGCAGTTCCCAGGTTGAGCCCGGGGATTTCACATTCAACTTAACAAACCACCTACGCGCGCTTTACGCCCAGTAATTCCG
+
CCCCCGGGGGGGGGGGGGGGGGGGGGGGG9EGGGGGGGGGGGGGGGCGGGFGGGGGGGGGGGGGGGGGGGGGGGDG7FGEFGGGGCGGGGGGGGGGGGGGGGG9EGGGGGGGGAFGGGGGDFCFFGG?AFGAE?FGGGGGGGFGGG98EECFGGGGGGGGGGGGA;E9FGGF8FFGGG=DGFFFFGGGGCFG6EGGGGGGDFCFFGGGGGGGGGFGCFF>?FBDFFFFFFF3DG<CFFDCEE@FCGFEGD0
@M03364:276:000000000-BLYN8:1:1101:12855:6997 2:N:0:1
GGACTACTGGGGTTTCTAATCCTGTTTGCTCCCCACGCTTTCGCACCTGAGCGTCAGTCTTTGTCCAGGGGGCCGCCTTCGCCACCGGTATTCCTCCAGATCTCTACGCATTTCACCGCTACACCTGGAATGCTACCCCCCTCTACAAGACTCTAGCCTGCCAGTTTCGGATGCAGTTCCCAGGTTGAGCCCGGGGATTTCACATCCGACTTGACAGACCGCCTGCGTGCGCTTTACGCCCAGGAATTCCG
+
CCCCCGGGGGGGGGGGGGFGGGGGGGGGGGGGGGGGFGGGGGGGGGGGGGGGGGGEGGGGGGGGGGGGGGGGGGGGDCFGGGGGGGGGGGGGGGGGGGGGGGGGGGGGGFGGGGGGGGGGGGGGGFGGFGG,CFFGGG6CEGGGDGGCGGFDFGGGGGFEFEF8BEFGGGEGCFF,<<CFC?BFGGFGGGGGGGDD5;FGFGCCFFGCDDDGGGGGGGGGFDE?<46>?BBFDGGB4:GGGB:)/*/)::*
@M03364:276:000000000-BLYN8:1:1101:16917:7015 2:N:0:1
GGACTACTAGGGTTTCTAATCCTGTTTGCTCCCCACGCTTTCGCACCTGAGCGTCAGTCTCTGTCCAGGGGGCCGCCTTCGCCACCGGTATTCCTCCAGATCTCTACGCATTTCACCGCTACACCTGGAATTCTACCCCCCTCTACAAGACTCTAGCCTGCCAGTTTCGGATGCAGTTCCCAGGTTGAGCCCGGGGATTTCACATCCGACTTGACAGACCGCCTGCGTGCGCTTTACGCCCAGTAATTCCG
+
CCCCCGGGGGGGGGGFGFGGGGGGGGGGGGGGGGGGGGGGGGGGGGGGGGGGGGGGGGGGGGGGGGGGGGCGGGGGGGGGGGGGGGGGGGGGGGGGGGGGFGGGGGGGGGGGGGGGGDDGEGGGGGGGGGGGGGGGGGGGGGGGGGG9EFGGGGGGGGGGGGGGGGGGGGGGGGFFGGGGDFFGGGGGFGGGDGGGGCGGGGGFFGF<GDDGGGGC67@FEEFFFFFE<FEFGGGF?<CGG3<FGGF<FD*
@M03364:276:000000000-BLYN8:1:1101:28172:7047 2:N:0:1
GGACTACTCGGGTATCTAATCCTGTTTGCTCCCCATGCTTTCGTACCTCCGCGTCAGTTTTAGGCCAGATGGCTGCCTTCGCCATCGGTATGCCCCCAGACCTCTACGCATTTCACCGCTACACTGGGAATTTTACCATCCTCTCCCATACTCTAGCTCAGCAGTAGCGAATGCAATTCCCATGTTAAGCTCGGGGATTTCCCATCCTGCTTACAAGGCCGCCTACACGCCCTGGACACCCAGTAATGCCG
+
C9CCCFA;,@@@FCF@FF,,FA<FG,C;FEGGGECF@CFGFGGEA@,C@,@FE@@FGG,@9CE,@E,:,,CB,,:,C@BF@F:7,,8:?EF,CC,:C=F<,,,A,9BBCED7E:AE<::8C:A,,,,4,A,,,544>>,AEC96@@,@4=6+@@>,33,,,8@DDB,33CC88=@,,,7@9F,63;@C7,5,1+:**3@65+,21C*****+=9>7**:18C)((2(;2))0:**,8)3:=:0;:++)+*)
@M03364:276:000000000-BLYN8:1:1101:8890:7054 2:N:0:1
GGACTACTAGGGTTTCTAATCCTGTTTGCTCCCCACGCTTTCGAGCCTCAGTGTCAGTTACAGGCCAGAGAGCCGCTTTCGCCTCCGGTGTTCCTCCATCTATCTACGCATTTCACCGCTACACATGGAATTCCACTCTCCTCTCCTGCACTCAAGTCCCCCAGTTTCCAATTCACACACTGGTTGAGCCACTGCCTTTTACATCAGACTTAAGAAACCACCTGCGCTCGCTTTACGCCCAATAAATCCGG
+
C@A@CCGC@C@FFG@CFG@EFCFGFEFFGAAEFGCEEGB@CFEDFGGFEC<FAC6CEFEEEA,CFGFGE<6@:CFGEEGGGE@FFDCE+=BC,9@<EFF,A,@FFCG@FGC,AE<F?7FCEC,A,9<ECE<A;,,C9@FF=88+@,@BFE,64,,6,3,@38@>FD,7E9=E,,,=:==+,,67CC6<C:8DA,>4,@,,+A7+=F5975+:C8<D*9EFFG4>75742)6?<*:@56CEE)5;*++1;C5
@M03364:276:000000000-BLYN8:1:1101:27655:7076 2:N:0:1
GGACTACTAGGGTATCTAATCCTGTTTGCTCCCCACGCTTTCGAGCCTCAGTGTCAGTTACAGGCCAGAGAGCCGCTTTCGCCTCCGGTGTTTCTCAATATATCTACGCATTTCACCGGTACACATGGAATTGCACCCTCCTCTCCTGCATCCACGTCCCCCAGTTTCCAATGCACACAATGGTTGAGCCACTGCCTTTTACATCCTACTTAAGAAACCACCTGCGCTCGCTTTACGCCCAATAAATACCG
+
@C@CCCCE<F8FGAF<<F,,CE,CFC9EC<<C,,CFCFGEDFF@,,@BED<,CCFF@@,@CCEGG7CFFFFGCGE7:,D,CFC@F,C7@F8,,5,C,,C,?59,@?5?CCECEAFEGG+4@+C,,AFFF,?:,C;9,>++=8>DE,>8,@,+6@,336+3@=>>A3,@DFDF88==EGCFGD8>@:6CFCFGFFE?CCDGGGFF9**+39?C7=<+*;4=?7>@B>>>2?))**49)3*4=):;C77)2*2
@M03364:276:000000000-BLYN8:1:1101:9990:7097 2:N:0:1
GGACTACACGGGTTTCTAATCCTGTTTGCTCCCCACGCTTTCGCACCTCAGTGTCAGTATCAGTCCAGGTAGTCGCCTTCGCCACTGGTGTTCCTTCCTATATCTACGCATTTCACCGCTACACAGGAAATTCCACTACCCTCTACCATACTCTAGCTTGCCAGTTTTGGATGCAGTTCCCAGGTTGAGCCCGGGGATTTCACATCCGACTTGACAGACCGCCTGCGTGCGCTTTACGCCCAGTAATTCCG
+
CCCCCGGGGGGGGGGGGGGGGGGGGGGGGGGGGGGGGGGGGGGGGGGGGGGGGGGGGGGGGGGGGGGGGGGGGGGGGGGGGGGGGGGGGGGGGFEFFFGFGFGGGA9DFGGGGGGGGGGGGGGGGGGGFFEFGGGGGGGGGGGGGGGGGGGGGGGGGGGFGGGGGGGGGGDGGGGGGGGGGGGFGFDGGGGGGGDGEGGGGGECFGGGGGGDGFFFGGGGFGD?FF>A(5AACDD<FFGGGF;AC177>@;
@M03364:276:000000000-BLYN8:1:1101:12007:7114 2:N:0:1
GGACTACAGGGGTTTCTAATCCTGTTTGCTCCCCACGCTTTCGCACCTGAGCGTCAGTCTTTGTCCAGGGGGCCGCCTTCGCCACGGGTATTCCTCCAGATCTCTACGCATTTAACCGCTACCCCTGGAATCCTCCCCCCCTCTACAAGCCTCTAACCTGCCAGTTTCGGATGCAGTTCCCAGGTTGAGCCCGGGGATTTCACATCCGCCTTGACAGACCGCCTGCGTGCGCTTTACGCCCAGTAATTCCG
+
CCCCCGGGGGGGGGGGGGGGGGGGGGGGGGGGGGGGGGGGGGGGGGGGGGGGGGGGGGGGGGGGGGGGGGGGG:6FBFCBBFDCF+=+87E@FA,C=A<<5495,9<?6+BF9,,C5+44+>=F8+D<F3E,,93AEGGGGGGGAFFG9,806>,,7>,6@>DDFGF@C5>*;>?FE7ACGCF5FFG8,BE@EGG55EE?CGGGAG<:**2:60;79*C*5C.((0->0)>@G<C>63>EG)()2*9.D>*
@M03364:276:000000000-BLYN8:1:1101:10995:7125 2:N:0:1
GGACTACTGGGGTATCTAATCCTGTTTGCTCCCCACGCTTTCGAGCCTCAGTGTCAGTTACAGGCCAGAGAGCCGCTTTCGCCTCCGGTGTTCCTCCATATATCTACGCATTTCACCGCTACACATGGAATTCCACTCTCCTCTCCTGCACTCAAGTCTCCCAGTTTCCAATGCACACAATGGTTGAGCCCCTGCCTTTTACATCAGACTTAAGAAACCACCTGCGCTCGCTTTACGCCCAATAAATCCGG
+
CCCCCGGGGGGGGGGDGG<FGGGGGGGGGGGGGGGGGGGGGGGFGGGGFGGGDCGGGGGGGGGCFGGGGGF>FFGGBCFGGGGGCGDEBFGGEGEFGFGGGAFFGAFGGGEGGFFGGGGGDGGFDGGCFDFGGFFGGGFGGGG8DGDGGGGGGB>DDFGGCFFGGFGGGGGFFGFDFDE=EACB=BF,9D+;9@DF,;EF78,<B+A7CFDGGFC77CCFF5@4<5)*(:?8CFGF>(=BE3;4C18?*)2
@M03364:276:000000000-BLYN8:1:1101:13046:7136 2:N:0:1
GGACTACTGGGGTATCTAATCCTGTTTGCTCCCCACGCTTTCGCACCTGAGCGTCAGTCTTCGTCCAGGGGGCCGCCTTCGCCACCGGTATTCCTCCAGATCTCTACGCATTTCACCGCTACACCTGGAATTCTACCCCCCTCTACAAGACTCTAGCCTGCCAGTTTCGAATGCAGTTCCCAGGTTGAGCCCGGGGATTTCACATCCGACTTGACAGACCGCCTGCGTGCGCTTTACGCCCAGTAATTCCC
+
CCCCCGGGGGGGGDGGGGGGGGGGGGGGGGGGGGGGGGGGGGGGGGGGGGGGGGGGGGGGGGGGGGGGGGGGGGGGGGGGGGFGGGGGGGGGGGGGGGFGGGGGGGGGGGGGGGGGGGGGGGGGGGGGGGGFGGGGGGGGGGGGGGGGGFGFFDGFGGGGGGGGGGGGGGGGG9CGGFGGGF6EGGGGGGGFGEGGGGGGGFGFFGDD<DGGGGFDC4FGFGFFFFFDBFFFG3C2@BEGGD09C:@:CF*
@M03364:276:000000000-BLYN8:1:1101:28309:7138 2:N:0:1
GGACTACCGGGGTGTCTAATCCTGTTCGCTACCCATGCTTTCGAGCCTCAGCGTCAGTTACAGACCAGACAGCCGCCTTCGCCACCGGTGTTCTTCCATATATCTACGCATTTCACCGCTACCCATGGAGTTCCACTGTCCTCTTCTGCACTCAAGTCTCCCAGTTTCCAATGAAATTCTTCGGTTGAGCCTAGGGATTTCACATTAGACTTAAAAGACCGCCTGCGCTCGCTTTACGCCCATTAACTCCG
+
CCCCCGEGDCE:F+@EFFGFFCCFFF,@CEFGGGGFEFGGGFGF,FGGCCFGGGG7@FGG@6EEDGFE8C<BEDEEGGGGGGGEG8CEE7FGG,@<FD9<FFGGFACFGDGGCDCGDEGEEC,A,AFEFE,EF9;A>,3ADFF+,6,3@CFGG88EBE9DFGFGGGFFC;DE73,3,275,3DEGGGG,DF,,,@D,6D6EFFGFF>CFFFC+C8+BCCGA=BF=F>57BD>389<=(*BEF(++;+/C</
@M03364:276:000000000-BLYN8:1:1101:6768:7155 2:N:0:1
GGACTACACGGGTTTCTAATCCTGTTTGCTACCCATGCTTTCGAGCCTCAGCGTCAGTTACAGACCAGACAGCCGCCTTCGCCACTGGTGTTCTTCCATATATCTACGCATTTCACCGCTACACATGGAGTTCCACTGTCCTCTTCTGCACTCAAGTTTCCCAGTTTCCGATGCACTTCTTCGGTTGAGCCGAAGGCTTTCACATCAGACTTAAGAAACCGCCTGCGCTCGCTTTACGCCCAATAAATCCG
+
CCCCCGGGGGGGGGGGGGGGGGGGGGGGGGGGGGGGGGGGGGGGGGGGGGGGGGGGGGGGGGGGGFGGFGGGGGGGGGGGFGGGGGGGGGGGGGGGGGGGGGGGGGGGDGGGGGGGGGGGGGGG9FGFFEGGGGGGGFFGGGGGFGGCGGGGGGGGE,;BEGGFGGGGFEGGGG9DFFFGDEGGGGGGGG?:73:CGGGGGGC>BCFCGFFGG>CFG>C::@:>(/(:9D):DGC4@<EGDFD5CFF3C<5
@M03364:276:000000000-BLYN8:1:1101:19449:7161 2:N:0:1
GGACTACAGGGGTTTCTAATCCTGTTTGCTCCCCACGCTTTCGCACCTGAGCGTCAGTCTTTGTCCAGGGGGCCGCCTTCGCCACCGGTATTCCTCCAGATCTCTACGCATTTCACCGCTACACCTGGAATTCTACCCCCCTCTACAAGACTCTAGCCTGCCAGTTTCGGATGCAGTTCCCAGGTTGAGCCCGGGGATTTCACATCCGACTTGACAGACCGCCTGCGTGCGCTTTACGCCCAGTAATTCCG
+
CCCCCGGGGGGGGGGGGGGGGGGGGGGGGGGGGGGGGGGGGGGGGGGGGGGGGGGGGGGGGGGGGGGGGGGGGGGGGGGGGGGGGGGGGGGGFGGGGGGGGGGGGGGGGGGGGGGGGGGG>CGGGGGGGGGGGGGGGGGGGGEGGGGG?FGGGGGGGGGGGGGFGGGGGGGGGGFGGGFFGFGGGGGCFGGGGGGGGE6FGGGGFFGDD3DGFGGGGGGGEG;18)6D?FFFGGDDFFGEG3<67CFFGG>
@M03364:276:000000000-BLYN8:1:1101:4076:7172 2:N:0:1
GGACTACCCGGGTATCTAATCCTGTTTGCTCCCCACGCTTTCGAGCCTCAGTGTCAGTTACAGGCCAGAGAGCCGCTTTCGCCTCCGGTGTTCCTCCATATATCTACGCATTTCACCGCTACACATGGAATTCCACTCTCCTCTCCTGCACTCAAGTCTCCCAGTTTCCAATGCACACAATGGTTGAGCCACTGCCTTTTACATCAGACTAAAGAAACAACCTGCGCTCGCTTTACGCCCAATAAATCCGG
+
ACCCCGGFGGGGGGGGGGGGGGGGGGGGGGGGGGFGGGGGGGEGGGGGGGFEGGGGGGGGGGCFGFGGGGFGGGGGCFFGGGEGGGGGGGGGGAFGGGGFGGGDEGGGGGCGEGCEGGGGGGGF9FGGGCFGGGFGGGFGGFFGGDFDGGGGGGGGGGGGGG?8FEGG,,>EFGGCFGG8DEGCG>6FGF?E?6,,5>F7+*:=+=FGG?*;7:CG4C,4;CADFBBBF488FFF=?05CE>=FDFF?<8C
@M03364:276:000000000-BLYN8:1:1101:11365:7175 2:N:0:1
GGACTACCAGGGTTTCTAATCCTGTTTGCTCCCCACGCTTTCGCACCTCAGTGTCAGTATCAGTCCAGGTAGTCGCCTTCGCCACTGGTGTTCCTTCCTATATCTACGCATTTCACCGCTACACAGGCAATTCCACTACCCTCTACCATACTCTAGCTTGCCAGTTTTGGATGCAGTTCCCAGGTTGAGCCCGGGGATTTCACCTTCAACTTAACAAACCACCTACGCGCGCTTTACGCCCAGGAATTCCG
+
CCCCCFGCGGDGEFFGGFFFGDDGGGFCFFGGDGGGGGGGGAFB6BFEGFFEFGGGGGFDGGGGGD<FGGGGFGGEGCGGGCEEGGFGAFGGGDEBEFCG<?@A@EFFGGGGE<?FFCFECG98,AF+B==FGGEFFEDFGGCGFFCE@,,6@4>FDFGFGG9DFDFCD+3=DEGF,,3=?=DFDEFFGGGGCGECE5EFCCG7*24;>CFD>7D9=@EGFG>D2A=B=46>DDF)+,=1*)/)1;9@GD>
@M03364:276:000000000-BLYN8:1:1101:11151:7181 2:N:0:1
GGACTACTGGGGTATCTAATCCTGTTTGCTCCCCACGCTTTCGCACCTCAGTGTCAGTATCAGTCCAGTTAGTCGCCTTCGCCACTGGTGTTCCTTCCTATATCTACGCATTTCACCGCTACACAGGAAATTCCACTAACCTCTACTGTACTCTAGTCAGTCAGTTTTGGATGCAGTTCCCAGGTTGAGCCCGGGGATTTCACATTCAACTTAACAAACCACCTACGCGCGCTTTACGCCCAGTAATTCCG
+
CCCCCGGGGGGGGDGGGGGGFGGGGGGGGGGGGGGGGGGGGCGGGGFGGGGGGGGFGGGGFFGGGGGGGGFGGGGGGGGGGFGGGGFDEEFGGGEFEBF,AEGGEFFGEGGGGGGGGGGDFEFGCGEFFGFGFGGFGGFGGGGGGGGGGGGGGGGGGGAFF4EFAECFDG,E8?8DDEGG@,>EGGGGCFEFGDEG>EGFGGGGFGGF2B+?8DF>>9FF6:B5);@>A?/:D<*98(:B=ADAF:ACFCC
@M03364:276:000000000-BLYN8:1:1101:8979:7182 2:N:0:1
GGACTACCGGGGTTTCTAATCCTGTTTGCTCCCCACGCTTTCGAGCCTCAGTGTCAGTTACAGGCCAGAGAGCCGCTTTCGCCTCCGGTGTTCCTCCATATATCTACGCATTTCACCGCTACACATGGAATTCCACTCTCCTCTCCTGCACTCAAGTCTCCCAGTTTCCAATGCACACAATGGTTGAGCCACTGCCTTTTACATCAGACTTAAGAAACCACCTGCGCTCGCTTTACGCCCAATAAATCCGG
+
CCCCCGGGGGGGFGGGGGGGGGGGGGGGGGGGGGGGGGGGGGGGGGGGGGGGGGGGGGGGGGGGGGGFFGGGGGGGGGGGGGGGGGGGGGGGGGGGGGGGGGGGDGGGGGGDGGGGGGGGDGGGCEGGGGGGGGGGGGFGGGGFGGGGGGGGGGGGGGFGGGCCFFEFDFGGGFGGGGEFGGGGGGGGGGGGGGGFF9DCGGGGFGG5FF@8CFG8DGGGFGFFFF@;@FFDGGGFF@*:*>DFF7AC9C9
@M03364:276:000000000-BLYN8:1:1101:14038:7186 2:N:0:1
GGACTACTGGGGTTTCTAATCCTGTTTGCTCCCCACGCTTTCGCACCTGAGCGTCAGTCTCTGTCCAGGGGGCCGCCTTCGCCACCGGTATTCCTCCAGATCTCTACGCATTTCACCGCTACACCTGGAATTCTACCCCCCTCTACAAGACTCTAGCCTGCCAGTTTCGGATGCAGTTCCCAGGTTGAGCCCGGGGATTTCACATCCGACTTGACAGACCGCCTGCGTGCGCTTTACGCCCAGTAATTCCG
+
CCCCCGGGGGGGGGGGGGGGGGGGGGGGGGGGGGGGGGGGGGGGGGGGGGGGGGGGGGGGGGFGGGGGGGGGGGGGGGGGGGGGGGGGGGGGGGGGGGGGFGGGGGGGGGGGGGGGGGGGEGFGGGGGGGGGGGGGGGGGGGGGCCFGGGGGGGGGGCGGGFGGGGGGEGEGGGGGGGGGGFGGGGGCCDGGGGGGECFGGGGGFGCG<DD3*;6+08EGFGF?FFFFFFFFGGFAFBEEE>::FF?ADF6
@M03364:276:000000000-BLYN8:1:1101:6549:7189 2:N:0:1
GGACTACTGGGGTTTCTAATCCTGTTTGCTCCCCACGCTTTCGAGCCTCAGTGTCAGTTACAGGCCAGAGAGCCGCTTTCGCCTCCGGTGTTCCTCCATATATCTACGCATTTCACCGCTACACATGGAATTCCACTCTCCTCTGCTGCACTCAAGTCTCCCAGTTTCCAATGCACACAATGGTTGAGCCACTGCCTTTTACATCAGACTTAAGAAACCACCTGCGCTCGCTTTACGCCCAATAAATCCGG
+
CCCCCGGGGGGGGGGGGGGGGGGGGGGGGGGGGGGGGGGGGGGGGGGGGGGGGGGGGGGGGGGGGGGGGGGGGGGGGGGGGGGGGGGGGGGGGGFGGGGGGGGGGGGGGGGGGDAFFGGGGGGGGGGGGGGGGGGGGGGGGGGGGGGGGGGGGGGGFFGGGGGGGGGGGGDFGGGGGGGGGGGEFEGGGG8CFFFGGGGGGGGDFFCFFGFC7CGGGG@CFEFFFEA4>D:BGGGC>DGGGA@;FD;CGG<
@M03364:276:000000000-BLYN8:1:1101:3539:7196 2:N:0:1
GGACTACCAGGGTTTCTAATCCTGTTTGCTCCCCACGCTTTCGCACCTCAGTGTCAGTATCAGTCCAGGTAGTCGCCTTCGCCACTGGTGTTCCTTCCTATATCTACGCATTTCACCGCTACACAGGAAATTCCACTACCCTCTACCATACTCTAGCTTGCCAGTTTTGGATGCAGTTCCCAGGTTGCGCCCGGGGATTTCACATCCGACTTTACAGACCGCCTGCGTGCGCTTTACGCCCAGTAATTCCG
+
CCCCCGGFFGGGGFGGGGGGGGFGGGGGGGGGGGFEEEGGGGGGGGGGGGGGGGGGG<FGGGGGGGCG8FGGGCCFFGGE@FFGGGFGFFG:FGGGGGGDFFFGC<FGGGGGGGGGDCC=FFGGGGFGGFGGFFG9EFGGGGGGEGGGGGGGFFGFGGGGGFGGG9FE?+DCCFGGFFGCFFGGGGF,8CEGGED6>EGGGGGFFGCDDGGG7=C77:EGBGD@FA28(55AD**)16CEG:7FFFF?FC*
@M03364:276:000000000-BLYN8:1:1101:20138:7200 2:N:0:1
GGACTACCAGGGTTTCTAATCCTGTTTGCTCCCCACGCTTTCGCACCTGAGCGTCAGTCTTTGTCCAGGGGGCCGCCTTCGCCACCGGTATTCCTCCAGATCTCTACGCATTTCACCGCTACACAGGAAATTCCACTACCCTCTACCATACTCTAGCTTGCCAGTTTTGGATGCAGTTCCCAGGTTGAGCCCGGGGATTTCACATCCGCCTTGACAGACCGCCTGCGTGCGCTTTACGCCCAGTAATTCCG
+
CCCCCGGGGGEGEFCFFGFFFGGGFGGGGGFEGGGGGGGGGGGGGGDEFEDGGGCFGGGGCGGGEFGFGGEGGGGGEGEE=FGGGGGEGCFGGGGGGGGFCFGDFGFDDGGEFGFFGDGG:FFGGGFDGGGFCABFFEGEFFDFFFD8FFGFFGGFGGFG7C8,8,>E3+:>EFFEEGAACAFFFFF9@FCEGGCCEEGCGCGG8*0***1:*:CC=DEFBEA0(),>(;BDC3C2*-;C5<29C*/42?0
@M03364:276:000000000-BLYN8:1:1101:4990:7203 2:N:0:1
GGACTACTAGGGTTTCTAATCCTGTTTGCTCCCCACGCTTTCGAGCCTCAGTGTCTTTTACAGGCCAGAGGGCGGCTTTCGCCTCCTGTGTTGCTCCATATATCTACGCATTTCGCCGCTACACATGGAAGTCCTCTCTCCTCTCCTGCACTCAATTGCCCCCGTTTCCAATTCACACAAGGGTTGAGCCACGGCGTTTTACATCAGACTTAATAAGCCACCTGCGCTGGACTTACGCCCAATAAATCCGG
+
A9C-@8@FD9E-=,B9CF9F,6C,;C<C,6,=,BF76:@CF,B@,,+BF,,<CCE,,,;6C,C<E7,:,,,66+6::@,9,8,,,B,95:5B,,CEE,?,EF,,4,,+7+48CF,?F++4@4=E,E9,,?,8A5,3@>BFGG,=3,@,,=8+@BF3,,,@@F++8,,@,@,,25E9,,@*,,*3@:,1,4,=**4*/:14+;,==+00*0++121++0>6;/81=A9)()).2*1).-*//70)0**67))
@M03364:276:000000000-BLYN8:1:1101:21520:7242 2:N:0:1
GGACTACTAGGGTTTCTAATCCTGTTTGCTCCCCACGCTTTCGCACCTGAGCGTCAGTCTTCGTCCAGGGGGCCGCCTTCGCCACCGGTATTCCTCCAGATCTCTACGCATTTCACCGCTACACCTGGAATTCTACCCCCCTCTACGAGACTCAAGCTTGCCAGTTTCAAATGCAGTTCCCAGGTTGAGCCCGGGGATTTCACATCTGACTTAACAAACCGCCTGCGTGCGCTTTACGCCCAGTAATTCCG
+
CCCCCFGGGGGGGGGGGGGGGGGGGGGGGGGFGGFGGGGGGGGGGGGGGGGGGGGGGGGGGGGGGGGGGGGGGGGGGGGGGGGGGGGGGGGGGGGGGGGGGGGGGGGGGGGFF9FFFFGG>FGGGGGGFGGGGDCFGFGGGGGGGGGGGEGGGFFGGGFGGGGG>FDFGDCAFFGGFGGGGF?E79,ECGFGGGEEEG6FGGGCFGGFDGGCD7>FGGGFFGFFFFF52BEFG<<AFBGGGFBFG*94:D2
@M03364:276:000000000-BLYN8:1:1101:6858:7282 2:N:0:1
GGACTACTAGGGTATCTAATCCTGTTTGCTCCCCACGCTTTCGCACCTCAGTGTCAGTATCAGTCCAGGTAGTCGCCTTCGCCACTGGTGTTCCTTCCTATATCTACGCATTTCACCGCTACACAGGAAATTCCACTACCCTCTACCATACTCTAGCTTGCCAGTTTTGGATGCAGTTCCCAGGTTGAGCCCGGGGATTTCACATTCAACTTAACAAACCACCTACGCGCGCTTTACGCCCAGTAATCCCG
+
CCCCCGGGDGGGGGGGGGGGGGGGGGGGGGGGGGGGDGGGGGGGGGGGGGGGGGGGGGGDGGGGGGGGGCFGFFFGGGGGGGGGGGGFGGGGGGGFGAGGGGGGGGGGGGGGGFGGGGGGGGGGGGGGGGGGGGGGGGGGGGGGGGCDEFGGGFGAEGGGGGGGGGEFGE?FEGGGGC:FFFGGF9=F8EGGGGC>+@FGG7:B=?CECCF>FF>B7>>FFGB=4A79(6)8>>D3C?G7C>(67FF);C/
@M03364:276:000000000-BLYN8:1:1101:13110:7304 2:N:0:1
GGACTACTGGGGTTTCTAATCCTGTTTGCTCCCCACGCTTTCGAGCCTCAGTGTCAGTTACAGGCCAGAGAGCCGCTTTCGCCTCCGGTGTTCCTCCATATATCTACGCATTTCACCGCTACACATGGAATTCCACTCTCCTCTCCTGCACTCAAGTCTCCCAGTTTCCAATGCACACAATGGTTGAGCCACTGCCTTTTACATCAGACTTAAGAAACCACCTGCCCTCGCTTTACGCCCAATAAATCCGG
+
CCCCCGGGGGGGGGGGG<FGGCEGGGGGGGGGFGGGGGGGGGGGGGGGGDGGGGGGGGGGGCF?FEGGGGGGGGGGGGGGGGGEGGDGEGGGEGGGGGGGGGGGGFGGGGGGGFGGGGGDGGGG,EFGGGGGGGGG,,7AFGGGGGGGGGGF??8D=>,;>F8FFFGGGGGG?FDGDFEGGGGGGEFFDDCFD:CFGGGGFGF=F+97*;+==FGGGGFCFGFEF*:94466CFGFF>447?2)0;6)*8:
@M03364:276:000000000-BLYN8:1:1101:22520:7310 2:N:0:1
GGACTACACGGGTTTCTAATCCTGTTTGCTCCCCACGCTTTCGCACCTCAGTGTCAGTATCAGTCCAGGTAGTCGCCTTCGCCACTGGTGTTCCTTCCTATATCTACGCATTTCACCGCTACACAGGAAATTCCACTACCCTCTCCCATACTCTAGCTTGCCAGTTTTGGATGCAGTTCCCAGGTTGAGCCCGGGGATTTCACATTCAACTTAACAAACCACCTACGCGCGCTTTACGCCCAGTAATTCCG
+
CCCCCFGGFGGGFDGGGGGGGGGGGGGGGFGGGFGGGGGGGGGGG:@FGGGGGGGGGGGGGGCFFGGGGGDCGGGGGGGGFGGDGGFFFFGGFGGGGGF,EFFEEGF=FCG,CFGADCEGGFGGGGGFCFGGGGGFF8DFFFEG,>FFBCC@DFGGGGGGGGGDDF;DDE=9=DFGGCCG8@D=,3,@?FF?9@6:7BGCFGGGF+<BFG7DFGGG>4FGAF?B9;=:@BEFG3CEFDGEG)3)1:A6772
@M03364:276:000000000-BLYN8:1:1101:3522:7313 2:N:0:1
GGACTACTCGGGTTTCTAATCCTGTTGGCTCCCCACGCTTTCGCACCTGAGCGTCAGTCTTTGTCCAGGGGGCCGCCTTCGCCATCGGTATTCCGGCAGATCTCTACGCATTTCACCGCTACACCTGGAATTCTACCCCCCTCGACAAGACTCTAGCCTGCCAGTTTCGAATGCAGTTCCGAGGTTGAGCCCGCGGATTTGACATCCGACGTGTCAGACTGCCTGCGGTCGCTTTAGGCCCAGTAATGCCG
+
CCCB@F<CF@FCC@FGC@C6CF9FF9,;FDFGG@E++@:@C6FF@B+;,;C8@+FCEF6CFFEGGFGG,C@+7FCCFECDD?F,,98CBEB9@A8+@>:+,,E,,C,A8C74,EFFGC7@>FFF@F=,3<F,C<,CE,8++3@+3@++8:D+3,3=;6;:33,@<EGGGF,?C;D,>,>D****6:@,AD2:**38*8;C+3=@6C5>5C)/**02:*C+9E48<F>)4.7.9/*)*4<+2)49C>@97C1
@M03364:276:000000000-BLYN8:1:1101:16818:7319 2:N:0:1
GGACTACTAGGGTTTCTAATCCTGTTTGCTCCCCACGCTTTCGCACCTGAGCGTCAGTCTTCGTCCAGGGGGCCGCCTTCGCCACCGGTATTCCTCCAGATCTCTACGCATTTCACCGCTACACCTGGAATTCTACCCCCCTCTACAAGACTCTAGCCTGCCAGTTTCGAATGCAGTTCCCAGGTTGAGCCCGGGGATTTCACATCCGACTTGACAGACCGCCTGCGTGCGCTTTACGCCCAGTAATTCCG
+
CCCCCFFGGGGGGGGGGFFFGGGGGGGGGGGGGGGGGGDGGGGGGGGGGGGGGGFEGFDGGGGGFGGGGGGGGGGGDGFGGGGGGGDGGEGGGFGGGGGCFFCGGGGFEDFGGGGGGGGGGGGGGGGGGGF8DGFDFGGGDCCFGGGGGGGGGGGFGGGCFGGGGGGGG8FGGFFF,E:A?ECDCFFFFCFFGCEGGGGCGCCDFGFCDDG<FGGGGGGFEGD:BFBFFFFFGGF<BBGCEBFFGGFFGG4
@M03364:276:000000000-BLYN8:1:1101:18737:7333 2:N:0:1
GGACTACTGGGGTTTCTAATCCTGTTTGCTCCCCACGCTTTCGCACCTCAGTGTCAGTATCAGTCCAGGTAGTCGCCTTCGCCACTGGTGTTCCTTCCTATATCTACGCATTTCACCGCTACACAGGAAATTCCACTACCCTCTACCATACTCTAGCTTGCAAGTTTTGGATGCAGTTCCCATGTTGAGCCCGGGGATTTCACATTCAACTTAACAAAACACCTACGCGCGCTTTACGCCCAGTAATTCCC
+
CCCCCFFGGGGGGGGAFGDGGGGGGGGGGGGGGGGGGGGGGGGGGEGGGGGGGFGGGFGGGGDEFFGGGGFGGGEFFEGGGGGDCFG8CFFGGGG<EFEEFFCE;,BDFGGGGGGGGGGGGGGGGGGGCFFGGGGGGFDGGGFFFGCGGGGDBFCGGG9,@,@=CAD9?CEGGGGGGGFF?,,@D;DADDF@ECCGGGG?F7<71CFG>+?C8CFGG*,43:>25A4*//?A<35>A6EGGF(AF@F?DF*
@M03364:276:000000000-BLYN8:1:1101:4312:7340 2:N:0:1
GGACTACCCGGGTTTCTAATCCTGTTTGCTCCCCACGCTTTCGCACCTGAGCGTCAGTCTTTGTCCAGGGGGCCGCCTTCGCCACCGGTATTCCTCCAGATCTCGACGCATTTCACCGCTACACCTGGAATTCTACCCCCCTCTACAAGACTCTAGCCTGCCAGTTTCGTATGCAGTTCCCAGGTTGAGCCCGGGGATTTCACATCCGACTTGACAGACCGCCTGCGTTCTCTTTACGCCCAGTCAATCCG
+
ACC-,;C8F+@CCGGGGFGAFG@EG9C8@F,@C;F::7FFGGGG@C:<CF8<:@FDFFFFEEFCEFG<@B7@FCFBEGG9,4,CC=F:FGFF,,;B?ECE9<,C,A:F++:B,EFFFEFGCGGGE=33A8FF;3ED,36>>@+;@FCC9<E8>>=ECFDGGG,,@B,>A,2:E9@EDF7799>5F>CFF7:C58*=CGGGGGGD+;*27)85;7*1;4;57:BF1)4<:5)90*:.*,***.29*:*.**)
@M03364:276:000000000-BLYN8:1:1101:5584:7343 2:N:0:1
GGACTACAGGGGTTTCTAATCCTGTTTGCTCCCCACGCTTTCGCACCTGAGCGTCAGTCTTTGTCCAGGGGGCCGCCTTCGCCACCGGTATTCCTCCAGATCTCTACGCATTTCACCGCTACACCTGGAATTCTACCCCCCTCTACGAGACTCAAGCTTGCCAGTTTCAAATGCAGTTCCCAGGTTGAGCCCGGGGATTTCACATCTGACTTAACAAACCGCCTGCGTGCGCTGTACGCCCAGTAATGCCG
+
CCCCCGGGGGGGGGGGGGGGGGGGGGGGGGGFFGGGGGGGFCDGDFEFGGGGGFGGGGGGGGFFGFDGGFGGGGGGGGGGGGGGGGGGGGGGGGGGGFFFFGFGFCFFFGEGGGGGGGGECGGGGGGGGGGGGGGGGFFFGGDGGGCEGGEGGGGGGGGGGGGGGGA;EFFBFGFFGFGGGGG>::>FGGGGG5B87CCFGDFGFGFG7CD+;+:C:CF:AEED?F(03>EFG)9<B(://)4?CC@):21
@M03364:276:000000000-BLYN8:1:1101:19383:7350 2:N:0:1
GGACTACTCGGGTTTCTAATCCTGTTTGCTCCCCACGCTTTCGAGCCTCAGTGTCAGTTACAGGCCAGAGAGCCGCTTTCGCCTCCGGTGTTCCTCCATATATCTACGCATTTCACCGCTACACATGGAATTCCACTCTCCTCTCCTGCACTCAAGTCTCCCAGTTTCCAATGCACACAATGGTTGAGCCACTGCCTTTTACATCAGACTTAAGAAACCACCTGCGCTCGCTTTACGCCCAATAAATCCGG
+
CCCCCGFGGGGGGGGFGGGGGGGGGGGGGGGGGGGGGEFGGGGGGGGGGGGGGGGGGGGGGGGGGGFGGGGGGGGGGGGGGGGGGGGGGGGGGGGGGGGFGGGGGGGGGGDGGGGGGGGGGGGGGGGGGFGGADFGGGCGFFGGGDFGGGGGEGGGFGGGFGFFGGGGFGGCGFFGGGDDFG8@FGFGGD6DGG?FGGGGGGFF92;CFGFGFFGFFCGGFEFFFEFFDFFFFGFFFFGGGFF):FFEGGG
@M03364:276:000000000-BLYN8:1:1101:23211:7366 2:N:0:1
GGACTACCGGGGTTTCTAATCCTGTTTGCTCCCCACGCTTTCGAGCCTAAGTGTCAGTTACAGGCCAGAGAGCCGCTTTCGCCTCCGGTGTTCCTCCATATATCTACGCATTTCACCGCTACACATGGAATTCCACTCTCCTCTCCTGCACTCAAGTCTCCCAGTTTCCAATGCACACACTGGTTGAGCCACTGCCTTTTACATCAGACTTAAGAAACCACCTGCGCTCGCTTTACGCCCAATAAATCCGG
+
CCCCCGG8@FGGGFGGGGGGGGGGGGGGGGGGGGGGGGGGGGGGGGGGEGF@CFGGGGGGGGGCFGGGGGGGGGDG:FFGGGG=F<FGEGGGGGGGGGGGGGGGGGGGGGGGGGGGGGGDEGGGGGGGF=<FFGGGGGGGGGGG8DFGGGGGFGFFGGGGFGGGFGGGGGFGGGGG,4+33,,3@4@CFF::,@@42EGG7?E@9+;CDDG7B:C>>FF>AGF)55@B5;>4CG+4>1EGG)()>>AC<)2
@M03364:276:000000000-BLYN8:1:1101:15465:7376 2:N:0:1
GGACTACTAGGGTTTCTAATCCTGTTTGCTCCCCACGCTTTCGCACCTGAGCGTCAGTCTTTGTCCAGGGGGCCGCCTTCGCCACCGGTATTCCTCCAGATCTCTACGCATTTCACCGCTACACCTGGAATTCTACCCCCCTCTACAAGACTCTAGCCTGCCAGTTTCGAATGCAGTTCCCAGGTTGAGCCCGGGGATTTCACATCCGACTTGACAGACCGCCTGCGTGCGCTTTACGCCCAGTAATTCCG
+
CCCCCGGGGGGGGGGGGGGGGGGGGGGGGGGGGGGGGGGGGGGGGGGGGGGGGGGGGGGGGGGGGGGGGGGGGGGGGGGGGGGGGGGGGGGGGGGGGGGFGGGGFGGGGGGGGGGGGGGGGGGGGGGGGGGGGGGGGGGGGGGGGGGGGGGGGGGGGGGGGGGGGGGGDGGGGGGGGGFGGGGGGGGGGGGGGEGGEGGGCFGGFGGGGGC5CFC74CF5=EBDF:;>2>)7DGG>FFGGGFFFGFFFGG6
@M03364:276:000000000-BLYN8:1:1101:21194:7380 2:N:0:1
GGACTACTGGGGTATCTAATCCTGTTTGCTCCCCACGCTTTCGAGCCTCAGCGTCAGTTACAGACCAGAGAGCCGCCTTCGCCACTGGTGTTCCTCCATATATCTACGCATTTCACCGCTACACATGGAATTCCAATCTCCTCTTCTGCACTCAAGTCCTCCAGTTTCCAATGACCCTCCCCGGTTGAGCCGGCGGCTTTCACATCAGACTTAAAGAACCGCCCGCGCTCGCTTTACGCCCAATAAATCCG
+
CCCC8@@FFF@FCG8<FCFFCFGG<FGGAFGGFGEF@@FGGFC<DCFFC<FFCGF7FEDFEFCE,CDCFDCCGGGGGECFFFCDGGFGGGFGAF@EFGGGGFEDAEGD7:CCFABEG7:8FEGGF85ABEFGD,,,C=45@8>94;DCFFGGG?,4C>BA,3@8FFBCFGFEFGF,DGG6+>+3++5<@7::C*485*4C?7C>=C?GFG6CC7@F+9:5)*.((.0)9575>F*)*(2*:5:FCC?-00)
@M03364:276:000000000-BLYN8:1:1101:11968:7380 2:N:0:1
GGACTACTGGGGTTTCTAATCCTGTTTGCTACCCACACTTTCGAGCCTCAACGTCAGTTACAGTCCAGTAAGCCGCCTTCGCCACTGGTGTTCTTCCATATATCTACGCATTCCACCGCTACACATGGAGTTCCACTTACCTCTACTGCACTCAAGTTAACCAGTTTCCAATGCCATTCCGGAGTTGAGCTCCGGGCTTTCACATCAGCCTTAATCAACCGTCTGCGCTCGCTTTACGCCCACTAAATCCG
+
CCCCCGGGGGGGFGGGGGGGGGGGGGGGGGGGGGGGGGFGCGEGGGGGGGGGGGGEGGGFGGGGGGGGGFFGGFGGGGGGGGGGGGGGFGGGGGGGGGG<FGGFGGGGGGGGGFGGGGGCFGFGGGGGFGGGGAGGFGGGGGGGGGF?D8EFGGGGGF9;EFF8CDFGDCB;DC8,EGGDFEGEGGCE8FFFEGGGGGEF?9C;EGC>*;>;D7CD7CCFA9BFFC=5(:>BGCF*B@GEGD(=6CFFGG5
@M03364:276:000000000-BLYN8:1:1101:7943:7404 2:N:0:1
GGACTACCAGGGTATCTAATCCTGTTTGCTCCCCACGCTTTCGAGCCTCAGTGTCAGTTACAGGCCAGAGAGCCGCTTTCGCCTCCGGTGTTCCTCCATATATCTACGCATTTCACCGCTACACATGGAATTCCACTCTCCTCTCCTGCACTCAAGTCTCCCAGTTTCCAATGCACACAATGGTTGAGCCACTGCCTTTTACATCACACCTAAGAAACCACCTGCGCTCGCTTTACCCCCAATAAATCCGG
+
CCCCCGGGEGGGGGGGGGGGGGGGGGGGGGFGGGGGGGGGGGGFGGGGGGG,FFGGFGFCF,ECEGGGGGGGFGGG:FFGGGGDGGGGGGGGFGGGGGDGGGAFFFGGEGGGGGGGGGGGGGGG9AFFGGGDFGEAFGBEFDFGCF98=EFGGFFF=EGGF@,@F@DGGGGGGGGGFD==,6@@EC8DEC,D9?CDFFD:9C,?;?****;>79F7*0@79E6)<:=AF4)/CC+@*(;E5>86CFF<GC>
@M03364:276:000000000-BLYN8:1:1101:16978:7412 2:N:0:1
GGACTACAAGGGTATCTAATCCTGTTTGCTCCCCACGCTTTCGCACCTCAGTGTCAGTATCAGTCCAGGTAGTCGCCTTCGCCACTGGTGTTCCTTCCTATATCTACGCATTTCACCGCTACACAGGAAATTCCACTACCCTCTACCATACTCTAGCTTGCCAGTTTTGGATGCAGTTCCCAGGTTGAGCCCGGGGATTTCACATTCAACTTAACAAACCACCTACGCGCGCTTTACGCCCAGTAATTCCG
+
CCCCCGGGGGGGGGGGGGGGGGGGGGGGGGGGGGGGGGGGGGGGGGGGGGGGGGGGGGGGGGGGGGGGGGGGGGGGGGGGGGGGGGGGGGGGGGGGGGGGGFGGGGGGGGEGGGGGGGGGGGGGGGEC@FFGGGGGGGGGGGGGFFGGGGGFGGGGFGGGG@9DFGGG8GGGGGGGDCFGGGGGGGGGFGGGGGGGGGGGGGGGFGGGFGGGGGGFGFGGFGFFFFFEFFFFGGGFF?GGGF;FC>FFDF*
@M03364:276:000000000-BLYN8:1:1101:12575:7456 2:N:0:1
GGACTACTGGGGTTTCTAATCCTGTTTGCTCCCCACGCTTTCGAGCCTCAGTGTCAGTTACAGGCCAGAGAGCCGCTTTCGCCTCCGGTGTTCCTCCATATATCTACGCATTTCACCGCTACACATGGAATTCCACTCTCCTCTCCTGCACTCAAGTCTCCCAGTTTCCAATGCACACAATGGTTGAGCCACTGCCTTTTACATCAGACTTAAGAAACCACCTGCGCTCGCTTTACGCCCAATAAATCCGG
+
CCCCCGGGGGGGGGGGGGGGGGGGGGGGGGGGGGGGGGGGGGGGGGGGGGGGGGGGGGGGGGGGGGGGGGG>FGGGGGGGGGFFGGGGGGGGGGGGFDFGGGGGGGGGGGGGGGGGGGGEGG:FGGFCGGGGGGGDEGGGGGGGG?FFGFFGF8FFFFFGCFCFGGGGGGGGG?CGGCECDFEADGGGGG6FFGGGGGGGGGGGF>FGGGGGGGCF*7DFFEFBB5>>=FFFGG+9?@EGC:@4FFC)8>C
@M03364:276:000000000-BLYN8:1:1101:21686:7511 2:N:0:1
GGACTACTGGGGTTTCTAATCCTGTTTGCTCCCCACGCTTTCGCACCTGAGCGTCAGTCTTCGTCCAGGGGGCCGCCTTCGCCACCGGTATTCCTCCAGATCTCTACGCATTTCACCGCTACACCTGGAATTCTACCCCCCTCTACGAGACTCAAGCTTGCCAGTTTCAAATGCATTTCCCCGGTGTAGCCCGGGGATTTCACATCTGACTTAACAAACCGCCTGCGCGCGCTTTACGCCCAGTACTTCCT
+
CCCCCCGGGGGGFEGGGGGGGGCFFF@EFEEFGGG@FGGGGGGGGGG8FCGGDEGDGF9FGGGGGGG?CF7@FEGDCGEGGGGCF,CF+:FAGGGGGG??9A@ECAE@EEGD,CF<<BFC7FFG>FF<FFFGFCE9E,+8=8CFGGGGE8ECFF8@FFFFGFAEFFFE7AF;CAF,,=2>,,*:F**=722,=CCCCC897@FGAC>FFF>GGFF+2*/7>:B?(4()(07BCDGA?BE5:)19>*9<F7*
@M03364:276:000000000-BLYN8:1:1101:9516:7578 2:N:0:1
GGACTACTGGGGTTTCTAATCCTGTTTGCTCCCCACGCTTTCGAGCCTCAGCGTCAGTTACAGACCAGAGAGCCGCCTTCGCCACTGGTGTTCCTCCATATATCTACGCATTTCACCGCTACACATGGAATTCCACTCTCCTCTTCTGCACTCAAGTTTCCCAGTTTCCAAGGCACACCATGGTTGAGCCACTGCCTTTTACATCAGACTTAAGAAACCACCTGCGCTCGCTTTACGCCCAATAAATCCGG
+
CCCCCGGGGGGGGGGGGGGGGGGGGGGGGGGGGGGGGGGGGGGGGGGGGGGGGGGGGGGGGFGGGGGGGGGGGGGGGGGGGGGGGGGGFFGGGGGGGGGFFAFGGGGGGGGGGGGGGGEGGGGG9FGGFGGGGGGGEE9FGGGGG;EFCAGGGGFC@;FFFGGG<EED8E;,6=8,3,++,@DFGCCCCF,@ACFGGGGG7;F9=+29CF@<CFGGFFECFGF4-*)*45?A8C7@F=GG5>;F*;6?F):
@M03364:276:000000000-BLYN8:1:1101:15867:7619 2:N:0:1
GGACTACTAGGGTATCTAATCCTGTTTGCTCCCCACGCTTTCGCACCTGAGCGTCAGTCTTTGTCCAGGGGGCCGCCTTCGCCACCGGTATTCCTCCAGATCTCTACGCATTTCACCGCTACACCTGGAATTCTACCCCCCTCTACAAGACTCCAGCCTGCCAGTTTCGAATGCAGTTCCCAGGTTGAGCCCGGGGATTTCACATCCGACTTGACAGACCGCCTGCGTGCGCTTTACGCCCAGTAATTCCG
+
CCCCCGGGGGGGGGGGGGGGGGGGGGGGGGGGGGGGGGGGGGGGGGGGFGGGGGGGGGGGGGGGGGGGGGGGGGGGGGGGGGGGGGGGGGGGGGGGGGGGGGGGGGGGGGGGGGGGGGGGGGGGGGGGFGGGGGGFGGGGGGGGGGGGFGGGGDGGGGGGGGGDFFFGDGFFCAECCFGGFDFGGGGGGGGGGGGG=EDGFGGGFGGGGGCDFGGGGGGGDGFFFFF3(<:BC*>A=2EGG>:6>FB<FC0
@M03364:276:000000000-BLYN8:1:1101:22995:7644 2:N:0:1
GGACTACCGGGGTATCTAATCCTGTTTGCTCCCCACGCTTTCGCACCTGAGCGTCAGTCTTCGTCCAGGGGGCCGCCTTCGCCACCGGTATTCCTCCACATCTCTACGCATTTCACCGCTACACGTGGAATTCTACCCCCCTCTACGAGACTCTAGCTGACCAGTCTTGAATGCAGTTCCCAGGTTAAGCCCGGGGATTTCACATCCAACTTAATCAACCGCCTGCGTGCGCTTTACGCCCAGTAATTCCG
+
CCCCCGGGGGGGGGGGGGGGGGGGGGGGGGGGGGGDGGGGGGGGGGGGG8FCFGGEGGGGGGGGEGGGGGGGGGGGGGCFGGGGGG:CFGFGGGCDFGGGGGGGGGGGGGGGGGCFFGGGGGGGGFGDEA<DFGGFDFGGGGGGGGGBBEGFGGFFGGCFGGFGGGFG?9DFGGGGFGGFC9EF,?9EGG6FGDGG5CFFGFFGFGDGG*;CGFGGFFFGEDFFFF2>08;@CD*6?BGGGD6<7CF22:*
@M03364:276:000000000-BLYN8:1:1101:15026:7648 2:N:0:1
GGACTACAAGGGTTTCTAATCCTGTTTGCTACCCATGCTTTCGAGCCTCAGCGTCAGTTACAGACCAGACAGCCGCCTTCGCCACTGGTGTTCTTCCATATATCTACGCATTTCACCGCTACACATGGAGTTCCACTGTCCTCTTCTGCACTCAAGTTTCCCAGTTTCCGATGCACTTCTTCGGTTGAGCCGAAGGCTTTCACATCAGACTTAAGAAACCGCCTGCGCTCGCTTTACGCCCAATAAATCCG
+
CCCCCGGGGGGGGGGGGGGGGGGGGGGGGGGGGGGGGGGGGGGGGGGGGGGGGGGGGGGGGGGGGFGGGGGGGGGGGGGGGGGGGGGGGGGGGGGGGGGGGGGGGGGGGGGGGGGCGGGGGGGGGGFGGFGFGGGGGGGGGGGGGGGFGGGGGGGGGGGGAFFGGGGGFCEGG>DGGFEGDEFGGGCEFFFGGGGGGGCFGGGCFFFGGGGGGGGDGFGFEGEFD49;28?EGGGFF@GE7>(;FGFFFGD
@M03364:276:000000000-BLYN8:1:1101:9947:7678 2:N:0:1
GGACTACAAGGGTATCTAATCCTGTTTGCTCCCCACGCTTTCGCACCTGAGCGTCAGTCTTTGTCCAGGGGGCCGCCTTCGCCACCGGTATTCCTCCAGATCTCTACGCATTTCACCGCTACACCTGGAATTCTACCCCCCTCTACAAGACTCTAGCCTGCCAGTTTCGGATGCAGTTCCCAGGTTGAGCCCGGGGATTTCACATCCGACTTGACAGACCGCCTGCGTGCGCTTTACGCCCAGTAATTCCG
+
CCCCCGGGGGGGGGGGGGGGGGGGGGGGGGGGGGGGGGGGGGGGGGGFFGGGGGGGGGGGGGGGGGGGFGGGGEFGGGGGGGGGGGGGGGGGGGGGGGGGGGGGGGGGGGGGGGGGGGGGGGGGGGGGGGGGGGGGGGGGGGGGGGGGGGGGGFFEFGGGGGGGGGGGGGDGGGFCGGGGGGGGGGFFGGGGGGGGGGFGGGGGF;CDGGGGG*0CDFGGFGEBF;1>:FFDGGC9FFDGGD10CDF<FF*
@M03364:276:000000000-BLYN8:1:1101:11663:7689 2:N:0:1
GGACTACACGGGTTTCTAATCCTGTTTGCTCCCCACGCTTTCGAGCCTCAGTGTCAGTTACAGTCCAGTGAGCCGCTTTCGCCTCCGGTGTTCCTCCATATATCTACGCATTTCACCGCTACACCTGGAATTCCACTCTCCTCTCCTGCACTCAAGTCTACCAGTTTCCAATGCACACACTGGTTGAGCCACTGCCTTTTACATCCGACTTAAGTACCCACTTGCGCTCGCTTTACCACCACTAAATCCGG
+
CCCCCGGGCGGGGGGGGGGGGGGGGGGGGGGGGGGDGGGGGGGGGGGGGGD<FGFFGGGGGDG,EFGG6,CFGGGG+FGGGGG,C,@CGGGGGGGGG<9FFGGGGGGGGGGGGGGGGGEGGGGG8:FGGGGGGGAFG,,A8EGFFFAFFGGGGCGGCFC9,>DDDEGGFGG9=8@,,@=+,3>DFD87<C,8,3@89@EC7C,C+***3;D+2++5+:E,@,4*934*/)88CD+44*?C=)(/;*+/282
@M03364:276:000000000-BLYN8:1:1101:4279:7699 2:N:0:1
GGACTACCGGGGTTTCTAATCCTGTTTGCTCCCCACGCTTTCGCACCTGAGCGTCAGTCTTTGTCCAGGGGGCCGCCTTCGCCACCGGTATTCCTCCAGATCTCTACGCATTTCACCGCTACACCTGGAATTCTACCCCCCTCTACAAGACTCTAGCCAACCAGTTTCAGATGCAATTACCAAGTTACGCTCGGGGCGTTCACATCTGACTTAATTGACCGCCTGCGTGCGCTTTACGCCCAGTAATTCCG
+
CCCCCGGGFFGG@@EE,,C@EFFGFCEFFEFGGGGGGGGGGGDEGEEF<C8CFGGGGFGCE<FFGGGGF@EG:+CFGGGGFF=CGGDFE7FACGGABAE<AEEFEAEFGC77ECEGCFE6BB9FECD8,FFD97ECD8F:EEGG9C9>9@FGFAFC9DFFGGC5@EE9:D9?CD7ECC,>>?EF:FE,=76=?C*?**=CCFF7:C;CFDFDDCCF7>C6;5<?0)480>)<9CFDB6CC*880:76)7:2
@M03364:276:000000000-BLYN8:1:1101:25092:7724 2:N:0:1
GGACTACTCGGGTTTCTAATCCTGTTTGCTCCCCACGCTTTCGCACCTGAGCGTCAGTCTTCGTCCAGGGGGCCGCCTTCGCCACCGGTATTCCTCCAGATCTCTACGCATTTCACCGCTACACCTGGAATTCTACCCCCCTCTACAAGACTCTAGCCTGCCAGTTTCGGCTGCAGTTCCCAGGTTGAGCCCGGGGATTTCACATCCGACTTGACAGACCGCCTGCGTGCGCTTTACGCCCAGTAATGCCG
+
BC-AA6@<C;76,B6;6C,CF<9@=C<CF9FFGGEGGCC@<F@CGFEGCE<FG6,6,CFFGFCFGG7CFF@7C@>@:FCFFGG,:F@ECE+FCGFAEFGAFG,<EE?<:8CFEFB<FF>C+=A=,6A<B<F,CD;@,8+@C3B=E>B9C,@CB,,7@:D>8,,@F3@D?E***>EF@FDFGG6*:,4,1>BFCECE5*3<;+=7+6;C*987:FFC6*=C)*03149)8DFFCD3)*48E*),0**9-*0)
@M03364:276:000000000-BLYN8:1:1101:22511:7732 2:N:0:1
GGACTACTGGGGTATCTAATCCTGTTTGCTCCCCACGCTTTCGCACCTCAGTGTCAGTATCAGTCCAGGTAGTCGCCTTCGCCACTGGTGTTCCTTCCTATATCTACGCATTTCACCGCTACACAGGAAATTCCACTACCCTCTACCATACTCTAGCTTGCCAGTTTTGGATGCAGTTCCCAGGTTGAGCCCGGGGATTTCACATTCAACTTAACAAACCACCTACGCGCGCTGTACGCCCAGTAATTCCG
+
CCCCCGGGGGGDGGGGGGGGGGGGGGGGGGGFGEGCGGGGGGDGGFGGGGGGGGGFGGFGCFGGGGGGFGGGGGEFEGGGGGGGGGGGGGGGGGDEFFGGGGGGGDFGD,?FFGGCGGGGGGGGGGGGGGFGG<EFGFFFFFGFFFGGGFFGFCDEGGCG?F=DFDGGGGCAFGGFGGGGGG8E@FC8FFGGE6CGGGGGGGG7;;CCFGFG8DFF8C>CA*:@EFFF>BAEG)9CF@GEGEFF7;8C>F;
@M03364:276:000000000-BLYN8:1:1101:19255:7743 2:N:0:1
GGACTACCGGGGTTTCTAATCCTGTTTGCTCCCCACGCTTTCGAGCCTCAGTGTCAGTTACAGGCCAGAGAGCCGCTTTCGCCTCCGGTGTTCCTCCATATATCTACGCATTTCACCGCTACACATGGAATTCCACTCTCCTCTCCTGCACTCAAGTCTCCCAGTTTCCAATGCACACAATGTTTGAGCCACTGCCTTTTACATCAGACTTAAGAAACCACCTGCGCTCGCTTTACGCCCAATAAATCCGG
+
CCCCCGEGGGGGGGGGGGFGGGGGGGGGGGGGGGGGGGGGGGGGGDGGGGGGGGDGGFGGGGGGGGFFGGGGGGGGCF@FGGCFDGGGGGGGEGGGGGGGFEECFGGGCFGGGGGGGGGGGD?FGGDFGCGFFGGGGGDEFGFGGGGEFFGGGGGGFFEGGGGFGGGGGFFGGFGCDGGCCE3@FGCFCE6FFE9FFGFGCGFGFGD5CC@+:FFC>F<,913))6=A>D>5D5CE)68*:58;>C65CDC
@M03364:276:000000000-BLYN8:1:1101:19411:7744 2:N:0:1
GGACTACAGGGGTTTCTAATCCTGTTTGCTCCCCACGCTTTCGAGCCTCAGCGTCAGTTACAGACCAGACAGCCGCCTTCGCCACTGGTGTTCTTCCATATATCTACGCATTTCACCGCTACACATGGGGTTCCACTGTCCTCTTCTGCACTCAAGTTTCCCAGTTTCCGATGCACTTCTTCGGTTGAGCCGAAGGCTTTCACATCAGACTTAAGAAACCGCCTGCGCTCGCTTTACGCCCAATAAATCCG
+
CCCCCFGFGGGGGCFFFGCFFGCFF@FGGGGGGGGEFC:FFGGGGFFGFFFGGGGCFFFGGGGGGGGFECCFFGGGGFCFFGFFGCDGFGEGFDGGGGGGG9ECFE,FFGEGGGFGGGGGEGFF9FDABFFGFCGGGFE<8EAD>CFGECFGF88,6@EFDFGGGGGGGG++669DFGFGGGFDGGGFGGGG*;EGFGG6+22=C48CCFD7++=:89::)*82@42?0=AA<CCCF6EEGDFAFGFCCGC
@M03364:276:000000000-BLYN8:1:1101:15153:7751 2:N:0:1
GGACTACTGGGGTTTCTAATCCTGTTTGCTCCCCACGCTTTCGCACCTCAGTGTCAGTATCAGTCCAGGTAGTCGCCTTCGCCACTGGTGTTCCTCCATATATCTACGCATTTCACCGCTACACATGGAATTCCACTCTCCTCTCCTGCACTCAAGTCTCCCAGTTTCCAATGCACACAATGGTTGAGCCACTGCCTTTTACATCAGACTTAAGAAACCACCTGCGCTCGCTTTACGCCCAATAAATCCGG
+
CCCCCGGGGGGGGGGGGGGGGGGGGGGGGGFGGGGGGGGGGGGDGGGGGGGGGGFGGGGGGGGGGGGGGGGGGGGGGGGGGGGGGFGGGFGEGGGGGGGGCDGGGGFGGGDGGGGGGGGGGGGGCGGFGGFFGGGGGGGGGGGGGGGFGGGGGGGFGF9EGGGGGGGGGGGGFGFFFCGFFF8E,+@,A@8=?8DFGGGG98FGA+@FGFFGGGGGGG6FF508@575<?>DGF7/52EC=AB);C@?2/8
@M03364:276:000000000-BLYN8:1:1101:17544:7757 2:N:0:1
GGACTACCGGGGTATCTAATCCTGTTTGCTCCCCACGCTTTCGAGCCTCAGTGTCAGTTACAGGCCAGAGAGCCGCTTTCGCCTCCGGTGTTCCTCCATATATCTACGCATTTCACCGCTACACATGGAATTCCACTCTCCTCTCCTGCACTCAAGTCTCCCAGTTTCCAATGCACACAATGGTTGAGCCACTGCCTTTTACATCAGACTTAAGAAACCACCTGCGCTCGCTTTACGCCCAATAAATCCGG
+
CCCCCGGGGGGGGGGGGGGGGGGGGGGGGGGGGGGGGGGGGGGGGGGGGGGGGGGGGGGGGGGGGGGGGGGGGGGEEGGGGGGDGGGGGGGGGGGGGGGGFGGFGGFGGEGGGGGGGGGGGGGGGGGGFGGGGGFGGGGGGGGGGGGGGGGGGGGGGGGGFGGEGGGGDFGGDGGGGGGGGG?FGGGGC8,DFFGFGGGF7CG7;DDFGFFGGG7CFG>FFEF2@AB??EEFGGCCF?GEE>@ADFC?FDD
@M03364:276:000000000-BLYN8:1:1101:5957:7823 2:N:0:1
GGACTACTGGGGTTTCTAATCCTGTTTGCTCCCCACGCTTTCGCACCTGAGCGTCAGTCTTTGTCCAGGGGGCCGCCTTCGCCACCGGTATTCCTCCAGATCTCTACGCATTTCACCGCTACACCTGGAATTCTACCCCCCTCTACAAGACTCTAGCCTGCCAGTTTCGGATGCAGTTCCCAGGTTGAGCCCGGGGATTTCACATCCGACTTGACAGACCGCCTGCGTGCGCTTTACGCCCAGTAATTCCG
+
CCCCCGGGGGFGGGGGGGDGGGGGGGGGGGGGGGGGDGGGGGGGGGGFF@EFGGGGGG9EEDGGGGDFFGGGGGGGGGGGGGFFCEFEEEGGG,CBFFGGGGFGGGGGGGGGGGGGGGGGGGGGGGGCGGGGGGG9ECGGGGGG9DEFCEFGGGGGFFGFGF6BFGGGEGGGCCCGGGFGGGGGGGGGGGEFG5C**8FGGG?CFF2>CDGGGF>FFGF5555325>D(5:>DG<BF?CE*)8FGF=6C77
@M03364:276:000000000-BLYN8:1:1101:20829:7855 2:N:0:1
GGACTACCGGGGTTTCTAATCCTGTTTGCTCCCCACGCTTTCGCACCTGAGCGTCAGTCTTTGTCCAGGGGGCCGCCTTCGCCACCGGTATTCCTCCAGATCTCTACGCATTTCACCGCTACACCTGGAATTCTACCCCCCTCTACAAGACTCTAGCCTGCCAGTTTCGGATGCAGTTCCCAGGTTGAGCCCGGGGATTTCACATCCGACTTGACAGACCGCCTGCGTGCGCTTTACGCCCAGTAATTCCG
+
CCCCCFFFGGGGGGGGGGGGGGGGGGGGGGGGGGGGGGGGGGGGGGGGGGGGGGGGGGGGGGGGGGGGGGGGGGGGGGGGGGGGGGGGGGGGGGAFFGGGFFGGGGGGGGGGGGGGGGGGGGGGGGGGGGGGGGFGGGGGGGGGGGGGGFGGGGGGGGACGGGGGFGGGGGCCFFGGGGGGGGGGGGFFFFFGGGEGCFGGDGF6FCG7>CDGGGGGDGDFDF?(>>>6BFBGDF<F?GGG>6677B2***
@M03364:276:000000000-BLYN8:1:1101:25275:7855 2:N:0:1
GGACTACCGGGGTTTCTAATCCTGTTTGCTCCCCACGCTTTCGCACCTCAGTGTCAGTATCAGTCCAGGTAGTCGCCTTCGCCACTGGTGTTCCTTCCTATATCTACGCATTTCACCGCTACACAGGAAATTCCACTACCCTCTACCATACTCTAGCTTGCCAGTTTTGGATGCAGTTCCCAGGTTGAGCCCGGGGATTTCACATTCAACTTAACAAACCACCTACGCGCGCTGTACGCCCAGTAATTCCG
+
CCCCCCDEGGGGGEGGGFGGEGGGGGGGGGGGGGGGGGGGGGGGGGG?FEFFGGFFGGGGGGGGGG<F8FEGGGGGGGGGGGGGGGGGCFGGGG9?FGGFGGGFGF?FGGGGFGEFFECCGGGGGGGD8,C=;FGGGGGG8DCFGFGFEDGGGFGGGGDGGGC8A;DGE6,,@FCFGGGGGFFG3@EFGGGCEGDDCEG?EGG9EFFGFGC+:DG>>CGGFC4:BF25=DDDD):3@;8CGF@6:*=):F2
@M03364:276:000000000-BLYN8:1:1101:19059:7864 2:N:0:1
GGACTACCAGGGTTTCTAATCCTGTTTGCTCCCCACGCTTTCGCACCTGAGCGTCAGTCTTTGTCCAGGGGGCCGCCTTCGCCACCGGTATTCCTCCAGATCTCTACGCATTTCACCGCTACACCTGGAATTCTACCCCCCTCTACAAGACTCTAGCCTGCCAGTTTCGAATGCAGTTCCCAGGTTGAGCCCGGGGATTTCACATCCGACTTGACAGACCGCCTGCGTGCGCTTTACGCCCAGTAATTCCG
+
CCCCCGGGGGGGGGGGGGGGGGGGGGGGGGGGGGGGGGGGGGGGGGGGGGGGGGGGGGGGGGGGGGGGGGGGGGGGGGGGGGGGGGGGGGGFFEEDGFGGGGGGGGGGGDGGGG9BFGGGGG9B8FGGGCFGGGAFFGGGGGGGGGGCDGFGGGGFGGGGGGG6FGFGEG>FFFG7EFGCGG?5>>@FGGGGDGGGCEGGGGGDFFGGCGGDGGGCCCFF5=A@FF;F0:>B<GGBF0?CG32/:*8-;:2
@M03364:276:000000000-BLYN8:1:1101:4969:7869 2:N:0:1
GGACTACAGGGGTATCTAATCCTGTTTGCTCCCCACGCTTTCGCACCTCAGTGTCAGTATCAGTCCAGGTAGTCGCCTTCGCCACTGGTGTTCCTTCCTATATCTACGCATTTCACCGCTACACATGGAATTCCACTCTCCTCTTCTGCACTCAAGTCCTCCAGTTTCCAATGACCCTCCCCGGTTGAGCCGGGGGCTTTCACATCAGACTTAAAGAACCGCCTGCGCTCGCTTTACGCCCAATAAATCCG
+
CCCCCGGGGGGGGGGGGGGGGGFGGGGGGGGGGGGGGGGGGGGGGGGGGGGGGGGGGGGGGGGGGGGGGGGGGGGGGGGGGGGGGGGGGGGGGGGGGGGGGGGGGGGGGGGGGGGGGGGGGGFFFGGGFFGGGGGGGGGGGGGGGGGGGGGGFGFFGGGFGFGGFGGGGGGGGGGGGGGGGGGDGGGC1DFGGGGGGGGFFFFFAFFGDGGGGGCFFGGGFGF@0A1B9>BD5GGEA<GGGE(<FFF<CD9
@M03364:276:000000000-BLYN8:1:1101:17699:7891 2:N:0:1
GGACTACTCGGGTTTCTAATCCTGTTTGCTCCCCACGCTTTCGCACCTCAGTGTCAGTATCAGTCCAGGTAGTCGCCTTCGCCACTGGTGTTCCTTCCTATATCTACGCATTTCACCGCTACACAGGAAATTCCACTACCCTCTACCATACTCTAGCTTGCCAGTTTTGGATGCAGTTCCCAGGTTGAGCCCGGGGATTTCACATTCAACTTAACAAACCACCTACGCGCGCTTTACGCCCAGTAATTCCG
+
CCCCCGGGGGGGGGGGGGGGGGGGGGGGGGGGGGGGGGGGGGGGGGGGGGGGGGGGGGGGGGGGGGGGGGGGGGGGGGGGGGGGGGGGGGGGGGGGGGGGGGGGGGGGGGGGGGGGGGGGGGGGFGGFGGGGGGGGGGGGGFGGGGGGGFFCCGFGGGGGFGGGGFDFGDBFDGGGGGGFFFGGGGGGGGGGGGGGDG?F7;ECFGGGGGGGGFGCFGGGFGFBEFDFFEFEGDGCFDCGE>@FGGFFGG8
@M03364:276:000000000-BLYN8:1:1101:22784:7906 2:N:0:1
GGACTACTAGGGTATCTAATCCTGTTTGCTCCCCACGCTTTCGCACCTGAGCGTCAGTCTTTGTCCAGGGGGCCGCCTTCGCCACCGGTATTCCTCCAGATCTCTACGCATTTCCCCGCTACACCTGGAATTCTACCCCCCTCTACAAGACTCTAGCCTGCCAGTTTCGGATGCAGTTCCCAGGTTGAGCCCGGGGATTTCACATCCGACTTGACAGACCGCCTGCGTGCGCTTTACGCCCAGTAATTCCG
+
CCCCCGGGFFGGGGGGGGGGGGGGGGGGGGGGGGGGGGGGGGGGFGGGFGGGGGGGGGGGGGGGGGGGGGCGGGGGGGGGGGG7FGGGGGGGFFGGGGGGFEFGGFGDGEGGGGBFGGGGGGGGGGGGGGFGFGGBDGFGGGGG9BDGFGFFGGGFGGGGGGGGFDGGGGGGGDGGGGGGGFDGGGFGGFGGGGGGCEGGGGGGFGGGGGGGGC4+2;5=>E>?FFFB?F>BCGFAFFGGGF10:>?<GG*
@M03364:276:000000000-BLYN8:1:1101:10693:7908 2:N:0:1
GGACTACTGGGGTATCTAATCCTGTTTGCTCCCCACGCTTTCGCACCTCAGTGTCAGTATCAGTCCAGGTAGTCGCCTTCGCCACTGGTGTTCCTTCCTATATCTACGCATTTCACCGCTACACAGGAAATTCCACTACCCTCTACCATACTCTAGCTTGCCAGTTTTGGATGCAGTTCCCAGGTTGAGCCCGGGGATTTCACATTCAACTTAACAAACCACCTACGCGCGCTTTACGCCCAGTAATTCCG
+
CCCCCGGGGGGGGGGGGGGGGGGGGGGGGGGGGGGGGGGGGGGGGGGGGGGGGGGGGGGGGGGGGFGGGGGGGGDGGGGGGGDEGGGGGGGGGGGGGGGGGGGFGGGGGGEGGGACGDGGGGGGGGEFGGFFGGGGGG?FGGGGGGC=E8EDDDGGGFFDGE8DFFGD?E?FDECFGGGG99DFGDG8DFGGDE6CEEGGGFGGCCF@7@FFF@FG>*1;AGFDFFFF=B4ACGF<FFGGG>?8:@A5CF0
@M03364:276:000000000-BLYN8:1:1101:25417:7932 2:N:0:1
GGACTACCCGGGTTTCTAATCCTGTTTGCTCCCCACGCTTTCGAGCCTCAGTGTCAGTTACAGGCCAGAGAGCCGCTTTCGCCACCGGTGTTCCTCCATATATCTACGCATTTCACCGCTACACATGGAATTCCACTCTCCTCTCCTGCACTCAAGTCTCCCAGTTTCCAATGCACACAATGGTTGAGCCACTGCCTTTTACATCAGACTTAAGAAACCACCTGCGCTCGCTTTACGCCCAATAAATCCGG
+
CCCCCGFGGGGGGGGGGF@FGGGGGGGGGGGGGGGGGGGGGGGFFGGGGGGGGGGFGGGGGGGGGGGFGGCFGGGGGGGGGGGGGGGGFGGEGGGGGGGGGGGGGGGGGGGGGGGGGGGDGGGGG?EGGGGGFFGGGGFGGGGGGCF?FGGC8EGDDF;DFGGGGC@EFCFGGGGGGGGCGF?GCEFGGCFFGEFGGCCFCFA7++*;FD>8@CD+;FEGFEFFFFFF?>86?DC=;@GGGF18D7@?FGD
@M03364:276:000000000-BLYN8:1:1101:16159:7938 2:N:0:1
GGACTACCCGGGTTTCTAATCCTGTTTGCTCCCCACGCTTTCGCACCTGAGCGTCAGTCTTTGTCCAGGGGGCCGCCTTCGCCACCGGTATTCCTCCAGATCTCTACGCATTTCACCGCTACACCTGGAATTCTACCCCCCTCTACAAGACTCTAGCCTGCCAGTTTCGAATGCAGTTCCCAGGTTGAGCCCGGGGATTTCACATCCGACTTGACAGACCGCCTGCGTGCGCTTTACGCCCAGTAATTCCG
+
CCCCCGGFGGGGGGGGGGFGGGGGGGGGGGGGGGGGGGGGGGGGGGGGGGGGGGGGGGGGGGGGGGGGGGGGGGGGFFEGGGGGGGGGGGGGGGGGGGGGGGAFGGGGGGGGGGGGGGGGGGGGGGGGGGGGGGGGGGGGGGEGGF;DFGGGGGGGGGGGGGGD>FGACGDFGGGGGGGFGGGFGCGGGGGGGGGGDGGGGGGGFGGG:CDDF7<CCCGGEG::643<?FEFGGCBFFGGG3()2:=>CC*
@M03364:276:000000000-BLYN8:1:1101:20974:7960 2:N:0:1
GGACTACCGGGGTTTCTAATCCTGTTTGCTCCCCACGCTTTCGAGCCTCAGTGTCAGTTACAGGCCAGAGAGCCGCTTTCGCCTCCGGTGTTCCTCCATATATCTACGCATTTCACCGCTACACATGGAATTCCACTCTCCTCTCCTGCACTCAAGTCTCCCAGTTTCCAATGCACACAATGGTTGAGCCACTGCCTTTTACATCAGACTTAAGAAACCACCTGCGCTCGCTTTACGCCCAATAAATCCGG
+
CCCCCGGGGGGGGGGGGGGGGGGGGGGGGGGGGGGGGGGGGGGGGGGGGGGGGGGGGGGGGGGGGGGGGGGGGGGGGGGGGGGGGGGGGGGGGGGGGGGGGDGGGGGGGGGGGGGGGCGGGGGGFGGGGGGGGGGGGGGGGGGGGGGDGGGGGG,=@FDFGGGGGGGGFFGGGGGGGGGGGFEGGGGGGGGGGGGGGGGGGFGGFGDGGGGGGGGGGGGGFGFFDFBEDEDDFGFFFDGGEFFFGGFFGGD
@M03364:276:000000000-BLYN8:1:1101:3918:7970 2:N:0:1
GGACTACCAGGGTTTCTAATCCTGTTTGCGCCCCACTCTTTCGCACCTGAGCGTCCGTCTTTGTCCAGGGGGCCGCCTTCGCCACCGGTATTCCTCCAGATCTCTACGCATTTCACCGCTACGCCTGGAATTCTACCCCCCTCTACAAGACTCTAGCCTGCCAATTTCGGAGGCCGTTCCCAGGTTGAGCCCGGGGACCTCACAGTCGCCTTGACAACCCTCCTCCGGTCGACTTCGTCCCAGTAATTCCG
+
CCCCC8<<,;7CFDCG9,E,@C@<FG,CA++B+@F76EF6CF7,B:F@,C<8:@7++:CCF<FFC@,,,B:@C:FEG:F<BF,CFGGGEF7B?9EF8==,,:9@@,FF7F++FD9FG+46+8+8BFG+,67,3,C@>DFCEEG?@3;E@?C+@CFCGFC6:,:,,@,>6****6**4*0,,,,6?E:,<CG**81*5******2+*2/7*9C4*9*****)2).()()47>))9<))(*27940*2*6F7*
@M03364:276:000000000-BLYN8:1:1101:8412:8012 2:N:0:1
GGACTACAGGGGTTTCTAATCCTGTTTGCTCCCCACGCTTTCGCACCTGAGCGTCAGTCTTTGTCCAGGGGGCCGCCTTCGCCACCGGTATTCCTCCAGATCTCTACGCATTTCACCGCTACACCTGGAATTCTACCCCCCTCTACAAGACTCTAGCCTGCCAGTTTCGAATGCAGTTCCCAGGTTGAGCCCGGGGATTTCACATCCGACTTGACAGACCGCCTGCGTGCGCTTTACGCCCAGTAATTCCG
+
CCCCCGFGGGGGGGGGGGGGGGGGGGGGGGGGGGGGGGGGGGGGGGGGGGFGGGFGGGFFCFGGGGGGGGDDCFGGGGGGGGDGG8FFGDGGGGGGGG<FGGGFGGGGFDGGGGGGGGGGGGGGGGGGCDGGGGGGCF+FGEGGFGD@F?CFGGFGCFGGFGGGGGGGGFGFGFAF;7EEC9CFGGGFFFGFGGGGEGGGGGFF=FCD5CDGGG47;DGGFGEF3F;7:@EDCC<A??EEG>66:C6>F72
@M03364:276:000000000-BLYN8:1:1101:16478:8021 2:N:0:1
GGACTACTGGGGTTTCTAATCCTGTTTGCTCCCCACGCTTTCGCACCTGAGCGTCAGTCTTTGTCCAGGGGGCCGCCTTCGCCACCGGTATTCCTCCAGATCTCTACGCATTTCACCGCTACACCTGGAATTCTACCCCCCTCTACAAGACTCTAGCTGACCAGTTTCAAATGCAGTTCCCAAGTTAAGCTCGGGGATTTCACATCTGACTTAATCAACCGCCTGCGTGCGCTTTACGCCCAGTAATTCCG
+
CCCCCGGGGGGGGGGGGGGGGGGGGGGGGGGGGGCFGGGGGGGGEEGGGGGGGGGGGGGGGGGGGGGGFGGGGGGGGGGGGGGGGGGGGGGGGGGGGFGFGGGGGGGGGGGGGGGGFDGGGGDDFGEGGGGGGGGGGGGGGGGGCGG9@FGGGGGGGGGFGGGGGGGGGFAC,>AFGGGGCB?CFGGGGDEGGEGGGGGGGGGGFF>8=FFGGCGGG*CCEGFFFFFF6BBDGGGFF6EEGFFFD*=4DD0
@M03364:276:000000000-BLYN8:1:1101:28654:8080 2:N:0:1
GGACTACCAGGGTATCTAATCCTGTTTGCTCCCCACGCTTTCGCACCTGAGCGTCAGTCTTTGTCCAGGGGGCCGCCTTCGCCACCGGTATTCCTCCAGATCTCTACGCATTTCACCGCTACACCTGGAATTCTACCCCCCTCTACAAGACTCTAGCCTGCCAGTTTCGAATGCAGTTCCCAGGTTGAGCCCGGGGATTTCACATCCGACTTGACAGACCGCCTGCGCGCGCTTTACGCCCAGTAATTCCC
+
C9@CCGG<<FEGGFAFGFFGGGDGGGGGGFGGGGGG7FCGGGGGDGGGGAFGGGGGGDCFG9FFGFEGGGE@CBCECCFGFGE@,?FEG+BE<FGGGGECA<EGFGGGDECFGFFG,@CEEFFF8FGFG8BEGGGGCG?>E8EFCEAEG?GGGGGCGCCBFD68F,@DCCFG,ED,,2@E69:DFF@E?CCC>5*?E>CGGFG>6*;C577CD77+2CFG>EFFDF6)-5;)75<9??8CEE1?>D79FF*
@M03364:276:000000000-BLYN8:1:1101:8993:8155 2:N:0:1
TAATCCTGTTTGCTCCCCACGCTTTCGCACCTGAGCGTCAGTCTTTGTCCAGGGGGCCGCCTTCGCCACCGGTATTCCTCCAGATCTCTACGCATTTCACCGCTACACAGGAAATTCCACTACCCTCTACCATACTCTAGCTTGCCAGTTTTGGATGCAGTTCCCAGGTTGAGCCCGGGGATTTCACATTCAACTTAACAAACCACCTACGCGCGCTTTACGCCCAGTAATTCCGATTAACGCTTGCACCC
+
C9@<B<CEFEDGGCCFC@EFGGGCFAFEGCFFGF8EFGCCGFFGGGGGEAFGGGCGGGGGGGE,FFGCGGGGG7FFGEGGGGF<FEFGGGFFCFG7FFGFGGE7CGGGGF8D8AFFG9AEFGG<EDB=EEDGGF@FFGGC;E;88DEFD=@DEEBDGGFGECGFGCFGCEGGGFF?:58*@5>DGGGGGEGFC9CEFGG,87C7ADDFC4<DD587C5F9A::90387.7*6C?CBE689?)4)5*7<CGD
@M03364:276:000000000-BLYN8:1:1101:27390:8163 2:N:0:1
GGACTACTGGGGTATCTACTACTGTTTGCTCCCCACGCTCTCGCACCTGAGCGTCAGCCTTTGTCCCGGGGGCCGCCTTCGCCACCGGTATTCCTCCAGATCTCTACGCATTTCACCGCGACACCTGGAATTCTACCCCCCCCTACAAGACTCTAGCCTGCCCGTTTCGGATGCAGTTCTCAGGTCGACCCCGGGGATTTCACCTCCGACTTGACAGACCGCCTGAGTGCGCTTTACGCGCTGTAATTCGG
+
-6-86C8=;CF@6B,,CC,,,6C,6,,;@F<<CFFGD+@,:,8BF+6@<ACC:F@@F,CC:6<E,,,7@+:6@+C:CE:FFE4C7<++@@F,5E@FC,4,54,,@@,=C@B+,5C<8>>++8@+3,>@B>E,3@BF,,@+5***4:>,,=6;,?>74B,<,2,*4=CFC*B5=8+><A?+5+3?F+*2**3*//*//;:<**0*9*17CCGCFF4CF*2/0C5<()(15@5))/C28:***)-8*7=AG39
@M03364:276:000000000-BLYN8:1:1101:5217:8174 2:N:0:1
GGACTACCGGGGTTTCTAATCCTGTTCGCTACCCATGCTTTCGAGCCTCAGCGTCAGTTGCAGACCAGACAGCCGCCTTCGCCACTGGTGTTCTTCCATATATCTACGCATTTCACCGCTACACATGGAGTTCCACTGTCCTCTTCTGCACTCAAGTCTCCCAGTTTCCAATGCACTTCTTCGGTTGAGCCGAAGGCTTTCACATTAGACTTAAAAGACCGCCTGCGCTCGCTTTACGCCCAATAAATCCG
+
CCCCCGGGGGGGGGGGGGGGGGGGGGGGGGGGGGGGGGGGGGGGGGGGGGGGGGGGGGGCGGGGGGGGGGGGGGGGGGGGGGGGGGGGGGGGGGGGGGGGGGGGGGGGGGGGGGGGGGGGGGGGGGGGGCGGGGGGGGGGGGGGGGGGGGGGGGGFFGGGGGFDGGGGGGGGGGFGFE?FGGFCFCCGGGFEGCGEFCFGGGGGFFFGFGGGGGG8CCFGDDF2BFFA>DDFGG3;F@GGGFFFGGFFGGG
@M03364:276:000000000-BLYN8:1:1101:9677:8188 2:N:0:1
GGACTACCGGGGTTTCTAATCCTGTTTGCTCCCCACGCTTTCGAGCCTCAGCGTCAGTTACAGACCAGAGAGCCGCCTTCGCCACTGGTGTTCCTCCATATATCTACGCATTTCACCGCTACACCTGGAATTCTACCCCCCTCTACAAGAATCTAGCCTGCCAGTTTCGGATGCAGTTCCCAGGTTGAGCCCGGGGATTTCACATCCGCCTTGACAGACCGCCTGCGTGCGCTTTACGCCCAGTAATTCCG
+
CCCCCGGGGGGDGDGGGGGGGFGGGGGGGFFGGGFGGGGGGGGG@FGGGGFAFGGGGFGGGDEGGGGGGFEFGGGGE?F9FEFDGGGCCEGGFGGGGGGGFGGGDFGGEC:CFFFFGEGGG=FG?FGGGGGGGFCFEDFCGEDDFCCGD?,=9EGG9,E8,DC6D;CFGC8CEGGGGFC,DFE8<EFGFGGGGCGG5ECFFGFFF<F4*/>9F><1>58=>>>?0AFF@E>FDGG29<CEDB:6>7=)2:2
@M03364:276:000000000-BLYN8:1:1101:17476:8190 2:N:0:1
GGACTACAGGGGTTTCTAATCCTGTTTGCTCCCCACGCTTTCGAGCCTCAGTGTCAGTTACAGACCAGAGAGCCGCCTTCGCCACTGGTGTTCCTCCATATATCTACGCATTTCACCGCTACACAAGGAATTCCACTCTCCTCTTCTGCACTCAAGTCATCCAGTTTCCAATGACCCTCCCCGGTTGAGCCGGGGGCTTTCACATCAGACTTAAGAAACCACCTGCGCTCGCTTTACGCCCAATAAATCCG
+
CCCCCDDFFFFDGCFCGGGFGGGGGGGGGG<FGGGGDGGG@FGFGGCBFGG,EF9CDFFDFGGGGGDF8CEFGEFGGGGGFEGCFFGGGGGGGE,CAE,FAFFGGGGGDGGGFAFCFFGGGC:<=+,9B<FEGGDGDGFGFEFGEFGCCFGGGGFGGA,6@EGFEFGGFG9BFFFGGGGEGGGGG6?FCFGG>8>EE>F?:B@FF<8CDCGCF+1=1;F=FCBF;53;@E>BGFCEF0E8ED(<FGBAF:<
@M03364:276:000000000-BLYN8:1:1101:8986:8191 2:N:0:1
GGACTACCCGGGTTTCTAATCCTGTTTGCTCCCCACGCTTTCGCACCTGAGCGTCAGTCTTTGTCCAGGGGGCCGCCTTCGCCACCGGTATTCCTCCAGATCTCTACGCATTTCACCGCTACACCTGGAATTCTACCCCCCTCTACAAGACTCTAGCCTGCCAGTTTCGGATGCAGTTCCCAGGTTGAGCCCGGGGATTTCACATCCGACTTGACAGACCGCCTGCGTGCGCTTTACGCCCAGTAATTCCG
+
CCCCCGFGGGGGGGGGGGGGGGGGGGGGGGGGGGGGGGGGGGGGGGGFGGGGGGGGGGGGGGGGFGGGFGGGGGGGGGGGGGGGGGGGGGGGGFGGGGG9@DCGGFGGFGGGGGGGFGGGGGGGGGGGGGGGGGGGAFDGEGGGGGGFCE@FGGGFFGGGGGGGGGGGGGDEGGGGGGGFGGFF@FGGGGGGGGGG=EGGGGGGFGFGCCDDFCFGGGFGDGFF?49D?B@ECGGFFFGGGFFFFCB4F:9
@M03364:276:000000000-BLYN8:1:1101:16534:8229 2:N:0:1
GGACTACAGGGGTTTCTAATCCTGTTTGCTCCCCACGCTTTCGAGCCTCAGTGTCAGTTACAGGCCAGAGAGCCGCTTTCGCCTCCGGTGTTCCTCCATATATCTACGCATTTCACCGCTACACATGGAATTCCACTCTCCTCTCCTGCACTCAAGTCTCCCAGTTTCCAATGCACACAATGGTTGAGCCACTGCCTTTTACATCAGACTTAAGAAACCACCTGCGCTCGCTTTACGCCCAATCAATCCGG
+
CCCCCFGGGGGGGGGGGGGGGGGGGGGGGGGFGGGEFGGEGGGFEFGFFFGFGGGGGGGGGGGGGGGFGGFEGGGGEGDECGGGGGGGGGGGFGGFF8DFGGAFGGGGGGGGGGGGGFGE:FCGFFFGGFGGGGFGGGGGGGGGGGGGGGGGGGGGFG,@DGGGGGFGGGGFFFGGCEDCDDFFGGGGGGCFGGG6EFGGCCA@CGGCFFCFGGG8*7:,:CFEDFFE2):5CFGEB/:CEA@)7C8);5C
@M03364:276:000000000-BLYN8:1:1101:24705:8270 2:N:0:1
GGACTACCGGGGTATCTAATCCTGTTTGCTCCCCACGCTTTCGCACCTGAGCGTCAGTCTTTGTCCAGGGGGCCGCCTTCGCCACCGGTATTCCTCCAGATCTCTACGCATTTCACCGCTACACCTGGAATTCTACCCCCCTCTACAAGACTCTAGCTGACCAGTTTCAAATGCAGTTCCCAAGTTAAGCTCGGGGATTGCACATCTGACTTAATCAACCGCCTGCGTGCGCTTTACGCCCAGTAATTCCG
+
<CCCCCFGGGCGGCFDCFFFGFGDFFGGCACFGGGGGGGEGGCCGGGGGGGGGGGEGFGGGGG9FFAEFGGD+@FGGGGGGGCF:FGGE7FGG<;EEBFCF,@FCEFG@G@FGEGGFGE64@FF8FFFFGGGGGGCGGDFGGCFABC,@:,<B9,=DCG?EDFGGCFFFG;EFFFGGGGDGGGGGGG7CEFGDGDD=*C,;B9++;:@7++3:;;F>FF=:CBD(80705;B<*94=?GGGB?FD*8<FF4
@M03364:276:000000000-BLYN8:1:1101:9181:8275 2:N:0:1
GGACTACAGGGGTTTCTAATCCTGTTTGCTCCCCACGCTTTCGAGCCTCAGTGTCAGTTACAGGCCAGAGAGCCGCTTTCGCCTCCGGTGTTCCTCCATATATCTACGCATTTCACCGCTACACATGGAATTCCACTCTCCTCTCCTGCACTCAAGTCTCCCAGTTTCCAATGCACACAATGGTTGAGCCACTGCCTTTTACATCAGACTTAAGAAACAACCTGCGCTCGCTTTACGCCCAATAAATCCGG
+
CCCCCGGGGGGGGGGGGGGGGGGGGGGGGGGGFGGGGGGGGGGGGGGGGGGGGGGGGGGGGGGGGGGGGGGGGGGGGGGGDFCGGGGGGGGGGGGGGGGGGGGGGGFGGGGGGGGGGGGGGGGFGGGGGGGGGGGGGGGGGGGGGFGGGGGGDFGGGGGGFGGGGGGFGGGGGGGGGGGGGGGGGGFGGGGGGGGGGGGG9CAFFGF>CF;FDFGFFG,9?;A=@FFF2)):9*+1//:*503ACFFE451
@M03364:276:000000000-BLYN8:1:1101:15390:8322 2:N:0:1
GGACTACTCGGGTTTCTAATCCTGTTTGCTCCCCACGCTTTCGCACCTGAGCGTCAGTCTTTGTCCAGGGGGCCGCCTTCGCCACCGGTATTCCTCCAGATCTCTACGCATTTCACCGCTACACCTGGAATTCTACCCCCCTCTACAAGACTCTAGCTTGCCAGTTTTGGATGCAGTTCCCAGGTTGAGCCCGGGGATTTCACATCCGACTTGACAGACCGCCTGCGTGCGCTTTACGCCCAGTAATTCCG
+
CCCCCGGGGGGGGGGGGGGGGGGGGGGGGGFGGGGGGGGGGGGGGGGGGGGGGGGGGGGGGGGGFFGGGGGGGGGGGGGGGGGGGGGGGGGGFGGGFGGGGGGGGGGGGGGGGGGGGGGGGGGGGGGGGGGGGGGGGGGGGGGGGGGGGGGGGGGGGGGCGDGGGGGGGGFGGGGGGGGGFDFEGGGCFGFGGGDGGGGFGGGGFFCCDGGGGCGGGDGGEGEFBFFF<33)9C*5F?GGGEBFFF=<CGC
@M03364:276:000000000-BLYN8:1:1101:4814:8339 2:N:0:1
GGACTACCGGGGTTTCTAATCCTGTTTGCCCCCCACGCTTTCGCACCTGAGCGTCAGTCTTTGTCCAGGGGGCCGCCTTCGCCACCGGTATTCCTCCAGATCTCTACGCATTTCACCGCTACACCTGGAATTCTACCCCCCTCTACAAGACTCTAGCCTGCCAGTTTCGGATGCAGTTCCCAGGTTGAGCCCGGGGATTTCACATCTGACTGGACAGACCGCCTGCGGTCGCTTTACGCCCAGTAATTCCG
+
CCCCCGFGGGGGGGGGGGFGGGGGFGGGGFGFGGGEGGFGGFGGGGGG<FGGGGGGGGGGGGGGGGGFFEDGGGGGGGGGDGCFGGG>GGGGFGGGGGGGGGGGFFCGDEECGGGGGGEEGEGGGGGGGGFFCFFF=DFGGE>;@FFEGGGFFGFGCDGGGGGFFFFGGDDCCFGFGGGGGDG5FFGGGGGEDDGGEEGG7CF7;C++37;+9*99C7CCDGD:,79)()08C3<9F?GGGD()*096>F6
@M03364:276:000000000-BLYN8:1:1101:11875:8348 2:N:0:1
GGACTACTAGGGTTTCTAATCCTGTTTGCTCCCCACGCTTTCGCACCTGAGCGTCAGTCTTTGTCCAGGGGGCCGCCTTCGCCACCGGTATTCCTCCAGATCTCTACGCATTTCACCGCTACACCTGGAATTCTACCCCCCTCTACGAGACTCAAGCTTGCCAGTTTCAAATGCAGTTCCCAGGTTGAGCCCGGGGATTTCACATCTGACTTGACAGACCGCCTGCGTGCGCTTTACGCCCAGTAATTCCG
+
CCCCCGGGGGGGGGGGGGGGGGGGGGGGGGGGGGGGGGGGGGGGGGGGGFGGGGGGGGGGGGGGGGGGGGGGGGGGGGGGGGEGGGGGGGGGGGGGGGGGGGGGGGGGGGGGGGGGGGGGGGGGGGGGDGGGGGGGGFGGGGGGGGFGGGGGGGGGGGGGGGFGGGGGGGGGGGGGFGGGGGGGGGGGGGFGGEEDD>FGGGGGFGGGFFGGGGGGGGFDDGFFFFFF3:@BGCFAB:C?E>?FF?FFCF7
@M03364:276:000000000-BLYN8:1:1101:3072:8361 2:N:0:1
GGACTACTCGGGTTTCTAATCCTGTTTGCTCCCCACGCTTTCGCACCTGAGCGTCAGTCTTTGTCCAGGGGGCCGCCCTCGCCACCGGTATTCCTCCAGATCTCTACGCATTTCACCGCTACACCTGGAATTCTACCCCCCTCTACAAGACTCTAGCCTGCCAGTTTCGGATGCAGTTCCCAGGTTGAGCCCGGGGATTTCACATCCGACTTGCCACACCGCCTGCGTTCGCTTTACGCCCAGTAATTCCG
+
CCCCCGGCFGGGGGGGGGEFGGGGGGGGGGGGFGGGGGGGGGGGGGGGCEFFGGGGGGFGGGGGGFGG8,+BFGGGFGGGGGCFEBFGG7FGGGGGGFCGGFGGFFGFGGGGGGGGGGGGEGGGG,AEEFFFG<DFA8@CEEGGCGG,3D@CFGCDCBF8DGC8FFGF5@E>CCFCG7FF:9?DFGC6FFGGEEGC*1:CGGG+;4555DG<F+*+**327:334@9)(05@DFFAF6EGG32?CC6AFG>
@M03364:276:000000000-BLYN8:1:1101:24087:8361 2:N:0:1
GGACTACACGGGTATCTAATCCTGTTTGCTCCCCACGCTTTCGCACCTCAGTGTCAGTATCAGTCCAGGTAGTCGCCTTCGCCACTGGTGTTCCTTCCTATATCTACGCATTTCACCGCTACACAGGAAATTCCACTACCCTCTACCATACTCTAGCTTGCCAGTTTTGGAAGCAGTTCCCAGGTTAAGCCCGGGGATTTCACACTCACCTTAAAAAACGACCTACCCGCGCTTTCCCCCCAGTAATCCCG
+
CCCCCGG8CEGGF>FFGEFGGGGGGGFGGGGGGGGFFGGGCFC,,@FFGGGEGGFEEGECFGF<EFFG?FEFC@CF8CFGCGF@GAGFE=FGGGGAF<FGGG;FGGGFGGGGGGGGGGGDEGGGG,=:BBFGFGFGGG?FE9D8,C9@8=EGGFFDCFFFFFDG<;336+63@D=,,,,7,6@@F9,6=E,8:+4+*4D,+=,+*0*7*0;9++++3CE*)=6-*)()-85):**)2)*=*50)2:*)***
@M03364:276:000000000-BLYN8:1:1101:7287:8362 2:N:0:1
GGACTACCAGGGTATCTAATCCTGTTTGCTCCCCACGCTTTCGAGCCTCAGTGTCAGTTACAGGCCAGAGAGCCGCTTTCGCCTCCGGTGTTCCTCCATATATCTACGCATTTCACCGCTACACATGGAATTCCACTCTCCTCTCCTGCACTCAAGTCTCCCAGTTTCCAATGCACACAATGGTTGAGCCACTGCCTTTTACATCAGACTTAAGAAACCACCTGCGCTCGCTTTACGCCCAATAAATCCGG
+
CCCCCGGGGGGGGGGGGGGGGGGGGGGGGGGFFGGGGGGGGGGGFGGGGGGGGGGFGGGGGGGGGGGGGGGGGGGGGGFFGGFFFGEGGGGGGGGGGGGGGGGGGGGGGEGGGGGGGGGGGGFGGGGGFFGFGGGGGGGFGGGFGGGGGGGGGGGD@FDGGFGGGGFGGGGGGGGCGGGFGGGGGGGFGFCDCGFGGGGGGGGGACGFGGFFG8=8CCCCFCFE=>>EF*):<*=>AFEEGFFFDFFFGGC
@M03364:276:000000000-BLYN8:1:1101:26662:8369 2:N:0:1
GGACTACAAGGGTTTCTAATCCTGTTTGCTCCCCACGCTTTCGCACCTCAGTGTCAGTATCAGTCCAGGTAGTCGCCTTCGCCACTGGTGTTCCTTCCTATATCTACGCATTTCACCGCTACACAGGAAATTCCACTACCCTCTACCATACTCTAGCTTGCCAGTTGTGGATGCAGTTCCCAGGTTGAGCCCGGGGATTTCACATTCAAATTAACAAACCACCTACGCTCGCTTTACGCCCAGTAATTCCG
+
CCCCCCGFGGAF<F;<FE9EFGGF<F<DFCF,CFGED+8F,@CFGECGGGGFF6;CF<C6CCEGFGG@FCEFGGGE6,4EGDGGGCFE<@FFA9;AEGGG<<@,C<AFCFCB,@EG9FEEG@:F=EEGCEA;E<EA;@BE@F6DFC9=9D899=E,;E,,4@,@A,7>3@,,2@@FGGEDAF,D@,,1=D,6=CEE7:,,;E<DA28FF++B:+:@D*89AFD2:9>>)/8?***1+0*47A0/777?C72
@M03364:276:000000000-BLYN8:1:1101:12455:8371 2:N:0:1
GGACTACAAGGGTATCTAATCCTGTTTGCTCCCCACGCTTTCGCACCTGAGCGTCAGTCTTTGTCCAGGGGGCCGCCTTCGCCACCGGTATTCCTCCAGATCTCTACGCATTTCACCGCTACACATGGCATTCTACCCCCCTCTACGAGACTCAAGCTTGCCATTTTCAAATGCAGTTCCCAGGTTGAGCCCGGGGATTTCACATCTGACTTAACAAACCGCCTGCGTGCGCTTTACGCCCAGTAATTCCG
+
CCCCCGGFGFGGGFGFDFGFG9FFGGGGFFFGGDGFECGGGGGGGGGFCCFFGGFGGGGGGGFGGFGGGGDGGGGG+CFEFDEFGFECFGGGCGGFGDGGFGGFAFCDGEFG9?EFGGGGGGGGGFGG,4FEFGDGGGG@EGEFGGGGGDECFFDF9DGGGG7DFGGGGFAFGGGGFGGFGGGGGGGGGGFG9CCGCB86CCEFFCFDGCC:F>FDD**CDG:6;A280@DE<GFAF:>E5).<7:=>FF7
@M03364:276:000000000-BLYN8:1:1101:7594:8372 2:N:0:1
GGACTACCGGGGTTTCTAATCCTGTTTGCTCCCCACGCTTTCGCACCTGAGCGTCAGTCTTTGTCCAGGGGGCCGCCTTCGCCACCGGTATTCCTCCAGATCTCTACGCATTTCACCGCTACACCTGGAATTCTACCCCCCTCTACAAGACTCTAGCCTGCCAGTTTCGGATGCAGTTCCCAGGTTGAGCCCGGGGATTTCACATCCGACTTGACAGCCCGCCTGCGTGCGCTTTACGCCCAGTAATTCCG
+
CCCCCGGGGGGGGGGGGGGGGGGGGGGGGGGGGGGGGGGGGGGGGGGFFGFGGGGGGGGGGGGGGGGFGGGGGGGGGGGGGGGGGGGGGDGGFGGGGAFAGGGGGGGGGGGGGGGGGGGGGGGGGGGGGGGFGGGCFGEFGEEDGGGCGGGFFGFFCECBFFGGEFGC5EGGGGGGGGGGGFGGGGGGGGGF?ECE5EFFG=FCCG4D<5>*0*8:=*:E@E31689B<:7>D<F9@?DEE38?FDF2FC*
@M03364:276:000000000-BLYN8:1:1101:16562:8379 2:N:0:1
GGACTACAGGGGTTTCTAATCCTGTTTGCTCCCCACGCTTTCGCACCTGAGCGTCAGTCTTTGTCCAGGGGGCCGCCTTCGCCACCGGTATTCCTCCCGATCTCTACGCATTTCACCGCTACACCTGGAATTCTACCCCCCTCTACAAGACTCTAGCCTGACAGTTTCGGATGCAGTTCCCAGGTTGAGCCCGGGGATTTCACATCCGACTTGACAGACGGCCTGCGTGCGCTTTACGCCCAGTAATTCCG
+
CCCCCGGFGGGGGGGGGGGGGGGGGGGGGGCFGGF@GGGGGGG7,FEFFDGGGGGGGGF<FGGEGGGGG7FGGGGGGGGGGGGGGGGGG7FFGGGGG+@FGGGCFFGGGGGGCGGGGGGGGGGGGDFG8FFGFDFCG,DFGGGGCFFCFGEFG9FGFGC8,D9DGFFBCCG>CCF7FFG::2EFGFFFGGGGGDGG7EEFGGG@CDGCGGGGG*CC67C*)5>?65271>.8D5<AF6ECC>6<CC7>GC*
@M03364:276:000000000-BLYN8:1:1101:27492:8384 2:N:0:1
GGACTACCGGGGTTTCTAATCCTGTTTGCTCCCCACGCTTTCGCACCTGAGCGTCAGTCTTTGTCCAGGGGGCCGCCTTCGCCACCGGTATTCCTCCAGATCTCTACGCATTTCACCGCTACACATGGAATTCCACTCTCCTCTCCTTCACTCAAGTCTCCCAGTTTCCAATGCACACAATGGTTGAGCCACTGCCTTTTACATCAGACTTAAGAAACCACCTGCGCTCGCTTTACGCCCAATAAATCCGG
+
CCCCCGGFDGGGB+CFGGFGGGGGGGG@FFGGGGGDGGGGFGG7CGEGGGGFGGGGGFFCDFGGGDFDFFGGGGGG7FCGGG,?FEGGDGGGGFGG8EGFGFGGFCEFGG>F<FGGG@FDFFGGG8DBFFGGG9FGGCFGGGGFFFC,@EGG9CDDFGCFGGGGEGGFGGGC?FFFGGGGGFEGGGG?FFFC,2>DCDFGGFCDA>=66C8D7+1=FF6CFEFEDE9=?DBEGC7>3;5EE324D>@:*C5
@M03364:276:000000000-BLYN8:1:1101:23151:8402 2:N:0:1
GGACTACAGGGGTTTCTAATCCTGTTTGCTCCCCACGCTTTCGCACCTGAGCGTCAGTCTTTGTCCAGGGGGCCGCCTTCGCCACCGGTATTCCTCCAGATCTCTACGCATTTCACCGCTACACCTGGAATTCTACCCCCCTCTACAAGACTCTAGCCTGCCAGTTTCGGATGCAGTTCCCAGGTTGAGCCCGGGGATTTCACATCCGACTTGACAGACCGCCTGCGTGCGCTTTACGCCCAGTAATTCCG
+
CCCCCGGGGGGGGGGGGFFGGGGGGGGGGGGGGGGGGGGGGGGGGGGGGFGGGGGGGGDFGGGGGGGGGGEGGGGG>FGGGGGGGGGGGGGGFFGGGGG,,AEGGGGGGGGGGGGGGGGGGG?FFFFGGGGGGGGGGGGGGGGGGGGGGGGFGGGDGGFGGGGGGGGGGCCGGGAFGGGGGGFFFGGFGCFF=5EGGGGGGGG7AGFG5)>DGCGFGG5AA=@01)(71BE@C5C9??GCC).)::640:*
@M03364:276:000000000-BLYN8:1:1101:21094:8415 2:N:0:1
GGACTACTAGGGTTTCTAATCCTGTTTGCTCCCCACGCTTTCGAGCCTCAGTGTCAGTTACAGGCCAGAGAGCCGCTTTCGCCTCCGGTGTTCCTCCATATATCTACGCATTTCACCGCTACACATGGAATTCCACTCTCCTCTCCTGCACTCAAGTCTCCCAGTTTCCAATGCACACAATGGTTGAGCCACTGCCTTTTACATCAGACTTAAGAAACCACCTGCGCTCGCTTTACGCCCAATAAATCCGG
+
CCCCCFFGGGGGGGGGGGGGGGGGGGGGGGGGGGGGGGGGGGGGGGGGGGGGGGGGGGGGGGGGGGGGGGGGGGGGGEGGGGGGGGGGGGGGGGGGGGGGGGGGGGGGGGGGGGGGGGGGGG9FFGGGGFGGGGFGGFGGGGGGGGGGGGGGGGCGGFGGGGGFFGGGADGGGF9FGGG6DFGGGGGGGGDGGGGGGGGGGGGCA7C>FGCCFFGG>F6FFAFEFFBEFBDFGG+>4>EGG):4>>FEFDC
@M03364:276:000000000-BLYN8:1:1101:20988:8427 2:N:0:1
GGACTACTCGGGTATCTAATCCTGTTTGCTCCCCACGCTTTCGAGCCTCAGTGTCAGTTACAGGCCAGAGAGCCGCTTTCGCCTCCGGTGTTCCTCCATATATCTACGCATTTCACCGCTACACATGGAATTCCACTCTCCTCTCCTGCACTCAAGTCTCCCAGTTTCCAATGCACACAATGGTTGAGCCACTGCCTTTTACATCAGACTTAAGAAACCACCTGCGCTCGCTTTACGCCCAATAAATCCGG
+
CCCCCGGGGGGGGGGGGGGGGGGGGGGGGGGGGGGGGGGGGGGGGGGGGGGGGGGGGGGGGGGGGGGGGGGGGGGGGGGGGGGGGGGGGGGGGGGGGGGGGGGGGGGGGGGGGGGGGGGEEGGGCFFFGGGGGGGGGGGGGGGGGGGGGGGGGGGGGGGGGGGGGGGGGGGGGGGGGGCGFFG>FEGGFGCGDFFGGGGG7CFC68*;9CFG727=CGFF>EFBBBFA@?BAFG==6(CEG>;)CFF?GG>
@M03364:276:000000000-BLYN8:1:1101:16978:8427 2:N:0:1
GGACTACTGGGGTTTCTAATCCTGTTTGCTACCCATGCTTTCGAGCCTCAGCGTCAGTTACAGACCAGACAGCCGCCTTCGCCACCGGTGTTCTTCCATATATCTACGCATTTCACCGCTACACATGGAGTTCCACTGTCCTCTTCTGCACTCAAGTTTCCCAGTTTCCGATGCACTTCTTCGGTTGAGCCGAAGGCTTTCACATCAGACTTAAGAAACCGCCTGCGTTCGCTTTACGCCCAATAAATCCG
+
CCCCCGGGGGGGGGGGGGGGGGGGGGGGGGGGGGGGGGGGGGGGGGGGGGGGGGGGGGGFGGGGGGGGGGGGGGGGGGGGGGGGGGGGGGGGGGGGGGGGGGGGGGGGGGGGGGGGGGGGGGGGGGGGGGGGGGGGGGGGEGGGGGFGGGGGGGGGGGGGG9DBGFGGFGGGGGGGGGFGGGDEFE:CFGGGGCEGFGGGGGFGFGGGGGGGGFGG77D6@G;(8FB/(06:DGGEF;CGGFDAFFA?GFC
@M03364:276:000000000-BLYN8:1:1101:12009:8430 2:N:0:1
GGACTACCAGGGTTTCTAATCCTGTTTGCTCCCCGCGCTTTCGCACCTGAGCGTCAGTCTTTGTCCAGGGGGCCGCCTTCGCCACCGGTATTCCTCCAGATCTCTACGCATTTCACCGCTACACCTGGAATTCTACCCCCCTCTACAAGACTCTAGCCTGCCAGTTTCGGATGCAGTTCCCAGGTTGAGCCCGGGGATTTCACATCCGACTTGACAGACCGCCTGCGTGCGCTTTACGCCCAGTAATTCCG
+
CCCCCGGGGGGGGGGGGGGGGGGGGGGGGGGGGGGGGGGGGGGGGGGGGGGGGGGGGGGGGGGGGGGGGGGGGGGGGGGGGGGGGGGGGGGGGGGGGGGFDGGGGGGGGGGGGGGGGGGGGGGGGGGGGGGGGGGGGGGGGGGGGGFFFFGGFGGGGFGGGGGGGGGGGEGEEGGGGGGGGGGGGGGGGGGGGDGGEGGGD7<D=4CDDDDDCFGGF5:C>GB085>>2>DDG7DBB0CEGFFFGFFFGG4
@M03364:276:000000000-BLYN8:1:1101:6436:8464 2:N:0:1
GGACTACAGGGGTTTCTAATCCTGTTTGCTCCCCACGCTTTCGCACCTGAGCGTCAGTCTTTGTCCAGGGGGCCGCCTTCGCCACCGGTATTCCTCCAGATCTCTACGCATTTCACCGCTACACCTGGAATTCTACCCCCCTCTACAAGACTCTAGCCTGCCAGTTTCGGATGCAGTTCCCAGGTTGAGCCCGGGGATTTCACATCCGACTTGACAGACCGCCTGCGTGCGCTTTACGCCCAGTAATTCCG
+
CCCCCGGGGGGGGGGGGGGGGGGGGGGGGGGGGGGGGGGGGGGGGGGGGGGGGGGGGGGGGGGGGGGGGGGGGGGGGGGGGGGGGGGGGGGGGGGGGGGGGGGGGGGGGDGGGGGGGGGGGGGGFFFDGFGFGGGGGGGGGGGGFGGGGGGGGGGGGFGFGGGGGGDFECCGEGGGGGGGDGGGGGGGGG?FGGGEDCCCGCFFFGGGDGDCFFFGGCGC>CB?,)482>DFG3<29:GCC:?FDC=-CD2
@M03364:276:000000000-BLYN8:1:1101:14409:8467 2:N:0:1
GGACTACTCGGGTTTCTAATCCTGTTTGCTCCCCACGCTTTCGCACCTGAGCGTCAGTCTTTGTCCAGGGGGCCGCCTTCGCCACCGGTATTCCTCCAGATCTCTACGCATTTCACCGCTACACCTGGAATTCTACCCCCCTCTACAAGACTCTAGCCTGCCAGTTTCGGATGCAGTTCCCAGGTTGAGCCCGGGGATTTCACATCCGACTTGACAGCCCGCCTGCGTGCGCTTTACGCCCAGTAATTCCG
+
CCCCCGGGGGGGGGGGGGGGGGGGGGGGGGGGGGGGGGGGGGGGGGGGFFGGGGGEGGGGGGGGGGGGGGGGFGGGGGGGGGGGGGGGGGGGGFGGGGGGGGFGGGGGGGGGGGGFGGGGGGGGGGGGGFGGGGGFGFEECGGGEGGGDGGFFGGGGFGGGGGGGGGGGGGGGGGGGGGCF9F*@EFGFGF5*?CGGCCGGC++;CFGGCC*;*;7=*/:8C>0(04;,07<DCG9F?GGC>06>CFBGF*
@M03364:276:000000000-BLYN8:1:1101:9608:8475 2:N:0:1
GGACTACTCGGGTTTCTAATCCTGTTTGCTCCCCACGCTTTCGCACCTGAGCGTCAGTCTTTGTCCAGCGGGCCGCCTTCGCCACTGGTATTCCTCCAGATCTCTACGCATTTCACCGCTACACCTGGAATTCTACCCCCCTCTACAAGAGTCTAGCCTGCCAGTTTCGCATGCAGTTCCCAGGTTGAGCCCGGGGCTTTCACATCCGAATTGATAGACCGCCTGCGTTCGCTTTCCGAACAGTTATTCAC
+
<@<B<FGFF@6+;6B6E@9EFFCGGFFF,C,C68,8@@BBFGE;6+84C<<FC@B,CEFCF,ECE,E,,67@+@7=:FCF7,?BF,=CCBFE?,E5B<AC@EGG,9F7>:CCF55,,4C@+8,:E@4,B,A,7,6C,3+:C+>+,C,,,,,2,53,>49>7,3,@>CC6*3C*@:DFGAFG,,6?E6,,2,***=4*88E+BF+1*2*****2:+13+96>CB23A>>()0)*/>)*,**1)(9*:*.:**
@M03364:276:000000000-BLYN8:1:1101:22370:8485 2:N:0:1
GGACTACAGGGGTTTCTAATCCTGTTTGCTCCCCACGCTTTCGCACCTGAGCGTCAGTCTTTGTCCAGGGGGCCGCCTTCGCCACCGGTATTCCTCCAGATCTCTACGCATTTCACCGCTACACCTGGAATTCTACCCCCCTCTACAAGACTCTAGCCTGCCAGTTTCGAATGCAGTTCCCAGGTTGAGCCCGGGGATTTCACATCCGACTTGACAGACCGCCTGCGTGCGCTTTACGCCCAGTAATTCCG
+
CCCCCFGGEGEGGGCGGDCEGFFFDFEFF<FFFEGGEC@CCEFCCFGGFGGGCFCGEFGGCFAFGFCFFGFDGEFGGGEFGGE7F@=CGFGGGAEFFEE9F8FGF,FGGGE>FGGGGC7=FE:FGFGGC8FCDFD;=>?FGGCFEFD9D?@C6DF,@?F?:DF,73>ECB3,1@FDFFGG69BE>D699,6=CE>E*:CFFF+@88C55CDG>C6CF*3::EE00;1765BECDG29-22:),/::*:7**
@M03364:276:000000000-BLYN8:1:1101:27639:8485 2:N:0:1
GGACTACTAGGGTTTCTAATCCTGTTTGCTCCCCACGCTTTCGCACCTCAGTGTCAGTATCAGTCCAGGTAGTCGCCTTCGCCACTGGTGTTCCTTCCTATATCTACGCATTTCACCGCTACACAGGAAATTCAACTACCCGCTACCATACTCTAGCTTGCCAGTTTTGGATGCAGTTCCCAGGTTGCGCCCGGGGATTTCACATTCAACTTAACAAACCACCTACGCGCGCTTTACGCCCCGTAATTCCG
+
CCCCCDFGCEDF,EFCFGDCAAF<F96<<EFGG@FBEGGEGFGDGDDFGCFEEFCFFGGGGGF;<,CFEF,FFGEF,B@A@@F:C9CFG?,BFGFGGE?@<EEGGFCFGGC7?EFGFC>8:C98EE8EAB,CE949,@EGG+@DE8?8EDFFGEGADGFFF8,,8,@3,@8,6@83@8D,EEDFGF888+4;7CEC;C?F72=EAFF7=BC7CGFCD*:;9C?5(166>>A85DFEF7C1>)6>)1).::*
@M03364:276:000000000-BLYN8:1:1101:18910:8495 2:N:0:1
GGACTACCCGGGTTTCTAATCCTGTTTGCTCCCCACGCTTTCGAGCCTCAGTGTCAGTTACAGGCCAGAGAGCCGCTTTCGCCTCCGGTGTTCCTCCATATATCTACGCATTTCACCGCTACACATGGAATTCCACTCTCCTCTCCTGCACTCAAGTCTCCCAGTTTCCAATGCACACAATGGTTGAGCCACTGCCTTTTACATCAGACTTAAGAAACCACCTGCGCTCGCTTTACGCCCAATAAATCCGG
+
CCCCCGGGFGGGGGGGGGGGGGGGGGGGGGGGGGGGGEGGGGGGGGGGGGGGGGGGGGGGGGGGGGGGGGGGGGGGGGGGGGGGGGGGGGGGGGGGGGGGGGGGGGGGGGGGGGGGGGGGGGGGGGGGGGGGGGGGGGGGGGGDGGGGGGGDGGFGGGGGGGGGGGGGGGGGGGGGGGG6EF?DG8EEFG6D?F?C@FFG7>CF6:5*;C@+85B7CGF,*=94BDB?2?5/?C7CE7CEGF@)CGF);):
@M03364:276:000000000-BLYN8:1:1101:4068:8565 2:N:0:1
GGACTACAGGGGTATCTAATCCTGTTTGCTCCCCACGCTTTCGCACCTGAGCGTCAGTCTTTGTCCAGGGGGCCGCCTTCGCCACCGGTATTCCTCCAGATCTCTACGCATTTCACCGCTACACCTGGAATTCTACCCCCCTCTACAAGACTCTAGCCTGCCAGTTTCGGATGCAGTTCCCAGGTTGAGCCCGGGGATTTCACATCCGACTTGACAGACCGCCTGCGTGCGCTTTACGCCCAGTAATTCCG
+
A-@CCFGGGGGGGGGGGGGGGGGGGGGGGFGGGGGGGGGGGGGGGGGGEFGGGGGGGFFGGGGGGGGGGCFGGDGGGGGGGGGGEDFEGGGGGGGGGFGGGGFGEEGGGGDCFAEECFDEGGGGGEFGCFG>AFGGGGDCEGGGGG;FFFGGGGGFFGGGFGFEF;;CEG*@CFGGFGGFFGCFFFGFG?FDCEGG58*=CGGGFGFGGGGC>FGFFDEGFGB:?F>E<:DE)91)94GEG347>>FBFD6
@M03364:276:000000000-BLYN8:1:1101:9196:8588 2:N:0:1
GGACTACAAGGGTATCTAATCCTGTTTGCTCCCCACGCTTTCGAGCCTCAGTGTCAGTTACAGGCCAGAGAGCCGCTTTCGCCTCCGGTGTTCCTCCATATATCTACGCATTTCACCGCTACACATGGAATTCCACTCTCCTCTCCTGCACTCAAGTCTCCCAGTTTCCAATGCACACAATGGTTGAGCCACTGCCTTTTACATCAGACTTAAGAAACCACCTGCGCTCGCTTTACGCCCAATAAATCCGG
+
CCCCCGGGGGGGGGGGGGGGGGGGGGGGGGGGGGGGGGGGGGGGGGGGGGGGGGGGGGGGGGGGGGGGGGGGGGGGDGGGGGGGGGGGGGGGGGGGGGGFGGGGGGGGGGGGGGGGGGGGGGGGGGGGGGGGGGGGGGGGGGGGFGGGGGGGEBFGGGGGGGGGGGGGGGGGGGGGGGG?CFFGGGGGGGGGGGGGGGGGGGGGFGGGGGGGGFG+?DGGFGFFFEFADFF;FGGF:DECEFFFDGFF4DD
@M03364:276:000000000-BLYN8:1:1101:17959:8597 2:N:0:1
GGACTACTCGGGTATCTAATCCTGTTTGCTCCCCACGCTTTCGAGCCTCAGCGTCAGTTACAGACCAGAGAGCCGCCTTCGCCACTGGTGTTCCTCCATATATCTACGCATTTCACCGCTACACATGGAATTCCACTCTCCTCTTCTGCACTCAAGTTTCCCAGTTTCCAATGACCCTCCCCGGTTGAGCCGGGGGCTTTCACATCAGACTTAAGAAACCGCCTGCGCTCGCTTTACGCCCAATAAATCCG
+
C<@<CDDGDFGEGGGGGGGFCFFGGGGGGGCGGEEC@FEGGFGGGGGDFFGGGGGGGGGFGGGGGGGGGGGGGGGGGGGGGGCFEGFGGGGGGFFFGFGGGGGGFGGGFEGGGGGGGGGGGGGGGGGGEFFGGFFFGFFCFDGGGGGGGGGGFGGFDGGG@FFGGGGG8FGGGGGG?FGGGGG+CBEF6EF>EEEGEE>CFFGFFGG*8?FGGGFCFGG*:E):1.1>6>BBGCF9F:GGGF?>FG64:C9
@M03364:276:000000000-BLYN8:1:1101:10312:8603 2:N:0:1
GGACTACTGGGGTTTCTAATCCTGTTTGCTCCCCACGCTTTCGAGCCTCAGTGTCAGTTACAGGCCAGAGAGCCGCTTTCGCCGCCGGTGTTCCTCCATATATCTACGCATTTCACCGCTACACATGGAATTCCACTCTCCTCTCCTGCACTCAAGTCTCCCAGTTTCCAATGCACACACTGGTTGAGCCACTGCCTTTTACATCAGAATAAAGAAACCACCTGCGCTCGCTTTACGCCCACTAACTCCGG
+
<CCCCGFGFF@FGE@,CCECE9,CEFGG<9F<8FFGGGGGFGGFFF:<FFEFGGGGA<@FFEE6C,6DF?,C<CFGDGGGCFC++7FFGG@:GGCGGFF95AFDD@FCF:BCEF9FGEGCGGGG@:=<BEFDCE9,,4@AF9@=FFGFFF8=,>8=,,,@EGDEF@>DF9A,AF,@;,5+,@D933,1@,,:@D9@CFAF98E@A=?952+=+2=C*;8CAE?;@)5?9)0.2*;/)2C7C)(/6*;;*19
@M03364:276:000000000-BLYN8:1:1101:28427:8609 2:N:0:1
GGACTACAAGGGTTTCTAATCCTGTTTGCTCCCCACGCTTTCGAGCCTCAGTGTCAGTTACAGGCCAGAGAGCCGCTTTCGCCTCCGGTGTTCCTCCATATATCTACGCATTTCACCGCTACACATGGAATTCCACTCTCCTCTCCTGCACTCAAGTCTCCCAGTTTCCAATGCACACAATGGTTGAGCCACTGCCTTTTACATCAGACTTAATAAACCACCTGCGCTCGCTTTACGCCCAATAAATCCGG
+
CCCCCGG<FGGGFGG9FFGF9FDFFFEFGGFE@FFCFGGGGGEGGDGGGGEFEGGGGGGGGG<,DFFFF,,,,CFG7FD9:FGGE8@7FEFGF9;,6,9:?FGF9EFD@::=AAFGGCGGGGFFFFFGGGGFGGGFC@9FEFFDGGF?FGGGGGFF@EE;CFE8FDF9D9@D=8==8DA=FCBFD3=8?,>DCE9DFGGGCFGG77995;F7@;;+52@E>C6@=*-*0/?)5718?=**=>(62;76>)1
@M03364:276:000000000-BLYN8:1:1101:17864:8635 2:N:0:1
GGACTACTGGGGTTTCTAATCCTGTTTGCTCCCCACGCTTTCGAGCCTCAGTGTCAGTTACAGGCCAGACCGCCGCTTTCGCCTCCGGTGTTCCTCCATATATCTACGCATTTCACCGCTACACATGGAATTCCACTCTCCTCTCCTGCACTCAAGACTCCCAGTTTCCACTGCACACAAAGGTTGAGCCACTGCCTTTTCCATCCGAATTAAGAACCCAACTGCGCCCGCTTTACGCCCAATCAATCCGG
+
<C@-BE8F@@F7F+@FE96C<FEGDGCFGG<CFGGCGGG@DGDD<FCFG@,@6CE9FAFAFA,,,8EE8,,8@B@C+,:?FGGGG<::@74BEFDFFCE9AACEBA,<:?=7EGFED@4=FB,494AEFC,AFG99,4@=,@@+@>FE>FDGFDFF,,,,88,6@EFEGGC989,:,,++,33@C3,4@,,5,596<EDC7*,2+*3*/*35=:87**4*)420:/()/)::<C+).,=E=F1);6+90):
@M03364:276:000000000-BLYN8:1:1101:15487:8671 2:N:0:1
GGACTACAGGGGTTTCTAATCCTGTTTGCTCCCCACGCTTTCGCACCTGAGCGTCAGTCTTTGTCCAGGGGGCCGCCTTCGCCACCGGTATTCCTCCAGATCTCTACGCATTTCACCGCTACACCTGGAATTCTACCCCCCTCTACAAGACTCTAGCCTGCCAGTTTCGGATGCAGTTCCCAGGTTGAGCCCGGGGATTTCACATCAGACTTAAAGAACCGCCTGCGCTCGCTTTACGCCCAATAAATCCG
+
CCCCCGGGGGGGGGGGGGGGGGGGGGGGGGGGGGGGGGGGGGGGGGGGGGGFGGGGGGGGGGGGGGGGGGGGGGGGGGGGGGGGGGGGGGGGGGGGGGGGGGGGGGGGGGGGGGGGGGGGGGGGGGGGGGGGGGGGGGGGGGGGFFGCGGGGGGGGGFGGGGGGGGGGGGEGGGGGGGGGGGGFF>FGGGFGCGGCEGFFGFGGFGGFDFGGGGGGGFG:;E37<>>FFFF>GF<AFFDEEEFFGGFBFDC
@M03364:276:000000000-BLYN8:1:1101:17672:8673 2:N:0:1
GGACTACCAGGGTTTCTAATCCTGTTTGCTCCCCACGCTTTCGCACCTCAGTGTCAGTATCAGTCCAGGTAGTCGCCTTCGCCACTGGTGTTCCTTCCTATATCTACGCATTTCACCGCTACACCTGGAATTCTACCCCCCTCTACAAGACTCTAGCCTGCCAGTTTCGGATGCAGTTCCCAGGTTGAGCCCGGGGATTTCACATCCGACTTGACAGACCGCCTGCGTGCGCTTTACGCCCAGTAATTCCG
+
6@<B@,;6,;FEGFEGGF<@FFEDFFGGFFGFFCEEFC@CFCFGG7FFC,;E<FF<FFECFC<FEFGGGFF@FECEE@FGG:F7CEGEGGF@DC;?F8?AEFFA@EFG@77FFGEGGGGCCGGG8F@@FGGGGEFGAF?CGGEFGFG9EFGGGGFGFFG8EFFGGFGFEEEEEGFFEFGGGGGGG9:FGGFGCGGGEGGF:@,=EGG4*77:FFFC44@FFGDF6F(.(8:35C<)1;BE5)6FG7@BC:*
@M03364:276:000000000-BLYN8:1:1101:17320:8679 2:N:0:1
GGACTACAGGGGTTTCTAATCCTGTTTGCTCCCCACGCTTTCGCACCTCAGTGTCAGTATCAGTCCAGGTAGTCGCCTTCGCCACTGGTGTTCCTTCCTATATCTACGCATTTCACCGCTACACAGGAACTTCCACTACCCTCTACCATACTCTAGCTTGCCAGTTTTGGATGCAGTTCCCAGGTTGAGCCCGGGGATTTCACATTCAACTTAACAAACCCCCTACGCGCCCTTTACGCCCAGTACTTCCG
+
<AC@CGGGGGGGGGGGGFFGGGGGCA<FFGGGGGGEFGGGGGFCFEGFCFECEFGGGGCAFF<EDGG<AFAFFDDFGGC,FCGCF<FFGFGGGEDFFGGAFFGGF,B?FFGDGGGCFGGGCC9<=FGGG,EEGGGDF8=FEG??DGG?=,@@FDGGGGGDGG8D==DFGGD>,@FFFGCE?3D?>E?8@8@F>>EDE86@<CFFF97+?=<C:CFG7/=**4972A@F9?))2*;7;;GGG51A7+;<@>*
@M03364:276:000000000-BLYN8:1:1101:26244:8682 2:N:0:1
GGACTACAAGGGTATCTAATCCTGTTTGCTCCCCACGCTTTCGCACCTGAGCGTCAGTCTTTGTCCAGGGGGCCGCCTTCGCCACCGGTATTCCTCCAGATCTCTACGCATTTCACCGCTACACCTGGAATTCTACCCCCCTCTACAAGACTCTAGCCTGCCAGTTTCGGATGCAGTTCCCAGGTTGAGCCCGGGGATTTCACATCCGACTTGACAGACCGCCTGCGTGCGCTTTACGCCCAGTAATTCCG
+
CCCCCECEFGGGGFGFGFGGGGGG9FGGGGGGGGGGG>FGGGGGGFGGGGGGGFFGDFAFGFFGGGGGGGGGGGGGGGGGGGDDFG>FGGGGGGFFCFGGGGGGGGGGGGGGGGGGGGGEGGG<E@FG<FFGGGGGFGGEGGGGEDFDDGGFCCFEFGGGFGFCFFE>ECEGEEFGGGGCCGGGGGG6ECGGGEGGG:CECCFGFFFGG:>3CFFFC<CFA5=?(5(04@@)5C3<*(*:5><?>GFBG*2
@M03364:276:000000000-BLYN8:1:1101:12196:8712 2:N:0:1
GGACTACCGGGGTTTCTAATCCTGTTTGCTCCCCACGCTTTCGAGCCTCAGTGTCAGTTACAGGCCAGAGAGCCGCTTTCGCCTCCGGTGTTCCTCCATATATCTACGCATTTCACCGCTACACATGGAATTCCACTCTCCTCTCCTGCACTCAAGTCTCCCAGTTTCCAATGCACACATTGGTTGAGCCACTGCCTTTTACATCTGTCTTAAGAAACCACCTGCGCCCGCTTTACGCCCAATAAATCCGG
+
CCCCCGGGGGGGGGGCFFFFFGGFFGFGGG,FDGGCGDGGGGG<ECFFGFFCFCGGGGGGGGF@GGGCC@E@FGGGEEFGGGGC:EFGFCFGGGGDGGGGGGGGFGGFEGGGGGGGGGGGGGG8,ECGG9FGFGFDFEEG@=86,@FGGGGGFGGFG9B;FGGFFFGG=BCFCGGGD?@,7,37D68CCG,<?,,@<FGG+=EFF++5+5:+2+2:;*D:9734@5@)8))8DFFC8(=8*8=4>FFFFGD
@M03364:276:000000000-BLYN8:1:1101:20074:8734 2:N:0:1
GGACTACTCGGGTTTCTAATCCTGTTTGCTCCCCACGCTTTCGCACCTGAGCGTCAGTCTTTGTCCAGGGGGCCGCCTTCGCCACCGGTATTCCTCCAGATCTCTACGCATTTCACCGCTACACCTGGAATTCTACCCCCCTCTACAAGACTCTAGCCTGCCAGTTTCGGATGCAGTTCCCAGGTTGAGCCCGGGGATTTCACATCCGACTTGACAGACCGCCTGCGTGCGCTTTACGCCCAGTAATTCCG
+
CCCCCGGGGGGGGGGGGCEFGGGGGGGGGGFGGGGGGGGGGGGGDGGGGGGGGGGGGGCGGGGGDGGGGDGDGGGGGGGGFGGGFGGGGEGGGFFGGCDFD=EFGGGGGGGGGGGGGGGGGG9FFFGGF=FEFGA;>FGFGGGDFBDFFGGGGGGD9DFGGGGGFFCGD5:8CGGGGGGGGGEEGC:7<DFGGGGGGGGFFGFGFGGGGGGGGGGFGGGGEGFF:>>D(.7DCGC2*4:*>::F7*@<*:7
@M03364:276:000000000-BLYN8:1:1101:15439:8753 2:N:0:1
GGACTACTAGGGTTTCTAATCCTGTTTGCTCCCCACGCTTTCGCACCTGAGCGTCAGTCTTTGTCCAGGGGGCCGCCTTCGCCACCGGTATTCCTCCAGATCTCTACGCATTTCACCGCTACACCTGGAATTCTACCCCCCTCTACAAGACTCTAGCCTGCCAGTTTCGAATGCAGTTCCCAGGTTGAGCCCGGGGATTTCACATCCGACTTGACAGACCGCCTGCGTGCGCTTTACGCCCAGTAATTCCG
+
CCCCCGGGGGGGGGGGGGGGGGGGGGGGGGGGGGGGGGGGGGGGGGGGGFGEEGGGGGGGGGGGGGGGGGGGGGGGGGGGGGGGGGGGGGGGGGGGGCFGGGGGGGGGGEGGGGGGGDGGEGGGGGGGGGGGGGGGGGFDGGGGGGGCFCFFFGCFGGGGGGGGGGGGGGFFGGGGGGGFCGFGGGGGGGFFGEGGGGFFGFGGFGDDGGGDGDFC6<FGFGFFFFFFFFFFGCC461C?>54?77@BCF0
@M03364:276:000000000-BLYN8:1:1101:5929:8784 2:N:0:1
GGACTACTGGGGTTTCTAATCCTGTTTGCTACCCATGCTTTCGAGCCTCAGCGTCAGTTACAGACCAGACAGCCGCCTTCGCCACTGGTGTTCTTCCATATATCTACGCATTTCACCGCTACACATGGAGTTCCACTGTCCTCTTCTGCACTCAAGTCTCCCAGTTTCCAATGCACTTCTTCGGTTGAGCCGAAGGCTTTCACATTAGACTTAAAAGACCGCCTGCGCTCGCTTTACGCCCAATAAATCCG
+
CCCCCFGGGGGGGGGGGGGGGGGGGGGGGGGGGGGGGGGGGGGGGGGGGGGGGGGGGFFDGGGGGGGGGGGGGGGGGGGGGGGGGGGGGGGGGGGGGGGGGGGGGGGGGGGGGGGGGGGGGGGGGGGGDGGGGGGGGGGGGGGGGGGGGGFGGGGGGGGGGGGGGGGGGGGGGGGGGFDGGGGGG+3=FGFGGCEGGGGFGGGGFGGGGGGGGGGCFGGGFGFABFFFFAD559<CFFGGGFFFGGFEDGD
@M03364:276:000000000-BLYN8:1:1101:4485:8789 2:N:0:1
GGACTACCGGGGTTTCTAATCCTGTTTGCTCCCCACGCTTTCGCACCTGAGCGTCAGTCTTCGTCCAGGGGGCCGCCTTCGCCACCGGTATTCCTCCAGATCTCTACGCATTTCACCGCTACACCTGGAATTCTACCCCCCTCTACGAGACTCAAGCTTGCCAGTTTCAAATGCAGTTCCCAGGTTGAGCCCGGGGATTTCACATCCGACTTGACAGACCGCCTGCGTGCGCTTTACGCCCAGTAATTCCG
+
CCCCCGGGGGGGGGGGGGGGGGGGGGGGGGGGGGGGGGGGGGGGGGGGGGGGGGGGGGGGGGGGGGGGGGGGGGGGGGGGGGGGGGGGGGGGGGGGGGGGGGGGGGGGGGEGGGGGGEGGGGGGGBFFGGGGGGGGGGGGGGGGFGGGGGGGGGGGGGFGGGG8DCFGGGFGGCFGGGGGGGGGGGFGGGCFG5CEGGGCGGFGFGFGGGG3***3>CFGFGFFBFFF:BFFGGFAF?EGGFFFGGFFGG<
@M03364:276:000000000-BLYN8:1:1101:2662:8824 2:N:0:1
GGACTACCGGGGTATCTAATCCTGTTTGCTCCCCACGCTTTCGAGCCTCAACGTCAGTTACTGTCCAGTAAGCCGCCTTCGCCACTGGTGTTCCTCCGAATATCTACGCATTTCACCGCTACACTCGGAATTCCGCCAACCTCTACTTCACTCAAGAAAACCAGTTTCAACTGCAGTCTACAAGTTAAGCCTGTAGTTTTCACAGCTGACTTGGCTTGCCGCCTGCGCTCCCTTTACACCCAGTAATTCCG
+
CCCCCFFGGGGGGGGGGGGGGGGGGGGGGGFGGGGGGGGGGGGGGGGGGGGGDDFGEEFFGGGGDGGGFGGGGFEGGDEGGDCFGGGGFGGGDFGGC4FCGGGGGGGGGEGGGGGGGC:8CBFGGFG@F:FGGGGGGGEDGGGGFGFFGGGGGGGGCFFGGGGCGGGFAFG999DFGGGAFG,@DEAC7B8,CEGD@EGF++,=A>49FGGGGGFFF*;9?GE?BFFF6=DFGGGCFFG8EFD;CCFC7;;
@M03364:276:000000000-BLYN8:1:1101:5132:8829 2:N:0:1
GGACTACCGGGGTTTCTAATCCTGTTTGCTCCCCACGCTTTCGAGCCTCAGTGTCAGTTACAGGCCAGAGAGCCGCTTTCGCCTCCGGTGTTCCTCCAGATATCTACGCATTTCACCGCTACACAGGGAATTCCACTCTCCTCTCCTGCACTCAAGTCCCCCAGTTTCCAATGCACACAATGGTTGAGCCACTGCCTTTTACATCAGACCTAAGAGACCACCTGCGCTCCCTTTACGCCCAATAAATCCGG
+
CCCCCGGGGGGGG>FGGGGGGGGGGGGGGEGFGGCFEGGGGDGDGGGGGCC@FFGGGFEAGFF?FGGGGGG7DFFG+CFGGGF:BFEEFCFFG<ECF=,EEFGGGDFGDFGGGGGGGFGECEFG9,4@FGGGGGFFEC@FGFGGGGDFF,@DGGCD@;,63@6=>FGGGGGFFGGECE8+@EF,@:CED7,@,@D<@F99<*,+4=;*9>94;0:*33CF45)(()-/().)2;:<5,CE588/:F75<79
@M03364:276:000000000-BLYN8:1:1101:27980:8832 2:N:0:1
GGACTACAGGTGTTTCTAATCCTGTTTGCTCCCCACGCTTTCGAGCCTCAGTGTCAGTTACAGGCCAGAGAGCCGCTTTCGCCTCCGGTGTTCCTCCATATATCGACGCATTTCACCGCTACACATGGAATTCCACTCTCCTCTCCTGCACTTAACTCTACCAGTTTTCAATGCACACAATGGTTTATCCACTGCCATTTACATCAGACTTAAGCAACCACCTGCGCTCGCTTTACGCCCAATAAATACGG
+
CCC<C8<CE<,CEEFC@F,@<CEEE9FEF@CD@@F6+B:FFEF<C7@4C,C66CF9FFFEF9FDFGGG8F@@<C+@CG<FC:,BCCCCBF7F?FGGEEEFE5,A,94CC:FFDFEC,@F6+44A,FFGFCFC;,@F,@9,@EB+DFFFG88+,63,8,@,@A,@D>E,7,>A,,3,=D=+@9>@9,,,@BFG96,<,3E,2;:C+<*D7FCD+2+5**@*@5955*792?;4757*:2***0()7@+):/*
@M03364:276:000000000-BLYN8:1:1101:4771:8844 2:N:0:1
GGACTACTGGGGTTTCTAATCCTGTTTGCTCCCCACGCTTTCGCACCTGAGCGTCAGTCTTTGTCCAGGGGGCCGCCTTCGCCACCGGTATTCCTCCAGATCTCTACGCATTTCACCGCTACACCTGGAATTCTACCCCCCTCTACAAGACTCTAGCCTGCCAGTTTCGGATGCAGTTCCCAGGTTGAGCCCGGGGATTTCACATCCGACTTGACAGACCGCCTGCGTGCGCTTTACGCCCAGTAATTCCG
+
CCCCCGGGGGGGGGGGGGGGGGCFGGGGGGGFGGGFGGGGGGGDEGGGDFGGGGGGGGGGGGGGGGFGGGGGDGGGGGGGFFCFGGGGGGGGGF9DFAFFGGGGGGGGCF@7FGGGGDGGGGFGGGGDGGGFGGG9DFFGDE6DCFGDGDGGGGF7EEGF7F86FGFFGDGG*>DGGFGFFCEFGFFGGGGFDG>C=CFGGGGGFGG**):5C7CF6;F*8:>2<FFF:BBF7CGFFF5CEEBF*776CD*
@M03364:276:000000000-BLYN8:1:1101:14536:8866 2:N:0:1
GGACTACCCGGGTTTCTAATCCTGTTTGCTCCCCACGCTTTCGCACCTCAGTGTCAGTATCAGTCCAGGTAGTCGCCTTCGCCACTGGTGTTCCTTCCTATATCTACGCATTTCACCGCTACACAGGAAATTCCACTACCCTCTACCATACTCTAGCTTGCCAGTTTTGGATGCAGTTCCCAGGTTGAGCCCGGGGATTTCACATCTGACTTAACAAACCGCCTGCGTGCGCTTTACGCCCAGTAATTCCG
+
CCCCCGGGGFGGGGGGGGGGGGGGGGGGGGGGGGGGGGGGGGGGEGGFGGGCFGGGGGFFGGGGGGGF@FECFGGGGFGGGGGGGGGFGGGGGFEEFFGGGGFGGCGGGGGGGGDFGGGGGGGG9E<<FFGGGGDGGGGGFFGGDFBEGGGGFFGGFGGGFGFEGGGFFECGF89FGGGGGGGFEGGFGGGGGGGGEGGGFC@>FGGG>CDF8:CCC>FGDDBDDFFB(68)9<FEA1BEG:?FG>@<F>>
@M03364:276:000000000-BLYN8:1:1101:5703:8869 2:N:0:1
GGACTACAAGGGTATCTAATCCTGTTTGCTCCCCACGCTTTCGAGCCTCAGTGTCAGTTACAGGCCAGAGAGCCGCTTTCGCCTCCGGTGTTCCTCCATATATCTACGCATTTCACCGCTACACATGGAATTCCACTCTCCTCTCCTGCACTCAAGTCTCCCAGTTTCCAATGCACACAATGGTTGAGCCACTGCCTTTTACATCAGACTTAAGAAACCACCTGCGCTCGCTTTACGCCCAATAAATCCGG
+
CCCCCGGGGGGGGGGGGGGGGGGGGGGGGGGGGGGGGGGGGGGGGGGGGGGGGGGGGGGGGGGGGGGGFGGGGGGGGGGGGGGGGGGGGGGGGGGGGGGGGGGGGGGGGGGGGGGFGDGGGGGGGFFGFGGGGAAFGGGGEGFGGGGGGGGGG?FEFG9;CFFCDFGGGGGGGGDGGFGGFGGGGGFFGGD@CFGGGGGGGGGGFGF5;F<B:+=:9FGCFGFEBF=DA>>EGFF=4(=:E36;*@ACC<C
@M03364:276:000000000-BLYN8:1:1101:24712:8886 2:N:0:1
GGACTACAGGGGTTTCTAATCCTGTTTGCTCCCCACGCTTTCGAGCCTCAGCGTCAGTTACAGACCAGAGAGCCGCCTTCGCCACTGGTGTTCCTCCATATATCTACGCATTTCACCGCTACACATGGAATTCCACTCTCCTCTTCTGCACTCAAGTCCTCCAGTTTCCAATGACCCTCCCCGGTTGAGCCGGGGGCTTTCACATCAGACTTAAAGAACCGCCTGCGCTCGCTTTACGCCCAATAAATCCG
+
CCCCCFFGGGGGCFGGGCAFGGGGFGGGGGGGGGGGGGGGGGGGCEEGGGGGGGGEGFFGGGGGGGGFG8AEGGGGG>FGGGGGGGEFFFEGGFGGGGGGCFCAEGGGDBFGFGGGGGGGGGGGCGGCEAFFFEEGGCGFGGFGGAA;FFFDC8EG,@BFFGGFFFAFAGGGF,,6DFCE>EGGEGEFCFGGDDE8E*BEGFGGFGCFGDFFFG=@7C@ABGF6@FF>2;>EGF3<FBDC5:<F4:FAF4)
@M03364:276:000000000-BLYN8:1:1101:12456:8890 2:N:0:1
GGACTACTAGGGTTTCTAATCCTGTTTGCTCCCCACGCTTTCGAGCCTCAGTGTCAGTTACAGGCCAGAGAGCCGCTTTCGCCTCCGGTGTTCCTCCATATATCTACGCATTTCACCGCTACACATGGAATTCCACTCTCCTCTCCTGCACTCAAGTCTCCCAGTTTCCAATGCACACAATGGTTGAGCCACTGCCTTTTACACCAGACTTAAGAAACCACCTGCGCTCGCTTTACGCCCAATAAATCCGG
+
CCC-AFAFGFGGFFGGCFGGECDCGGGGGCG8@CFEEGEBFEF8FCFCGGGF<FGGFGFF9F,CCC@FFFEGGGG7:FGCFGECBF7=C:CFGGGGGGGGFGGFCGCA:CGECEGGG7=>FGDF9:EFEFFFGGGG9=EFCFGG8EFECFGD?,@DAF@=DFGGDDFFGC3EFDCEFGG?DCDDF>@FFCFGD:9:EGGGGGG+3<7@FFFG+C8DFG6799A)29)/:DE;CCF=D=E**.5);FFFGG5
@M03364:276:000000000-BLYN8:1:1101:27466:8903 2:N:0:1
GGACTACTAGGGTTTCTAATCCTGTTTGCTCCCCACGCTTTCGCACCTGAGCGTCAGTCTTTGTCCAGGGGGCCGCCTTCGCCACCGGTATTCCTCCAGATCTCTACGCATTTCACCGCTACACATGGAATTCCACTCTCCTCTCCTGCACTCAAGTCACACAGTTTCCAATGCACACCATGATTGAGCCACTGCCTTTTCTCTCAGACTTAAGCATCCACCTGCGCTCGCTTTACCCCCAATAAATCCGC
+
CCCCCGGGGGGGFF7FF,CFGGGGGGFFFGGCFGGGGGGGF@FC7FFGFDE<@FCG7F<9,,<CEGGF,,+++8C7+8BFGGFFF<C7F7CFGGGGD889,:CFC?FBECGGAE@FFDG>FGG,,4CCFFFGGGFD,89FFFGFFFGFGGFFCBF?F,,@8@E8F;;E:@EFG,3E7,+5@;,,7>999,6:9D9:A9@,+2,+3*+2**5++5+5+;CFF6)6()()():):8+/*(*:7>6):CFC<5*
@M03364:276:000000000-BLYN8:1:1101:26580:8910 2:N:0:1
GGACTACAGGGGTTTCTAATCCTGTTTGCTCCCCACGCTTTCGCACCTGAGCGTCAGTCTCTGTCCAGGGGGCCGCCTTCGCCACCGGTATTCCTCCAGATCTCTACGCATTTCACCGCTACACCTGGAATTCTACCCCCCTCTACAAGACTCTAGCCTGCCAGTTTCGGATGCAGTTCCCAGGTTGAGCCCGGGGATTTCACATCCGACTTGACAGACCGCCTGCGTGCGCTTTACGCCCAGTAATTCCG
+
CCCCCGGGGGGGGGGGGGGGGGGGGGGGGGGGGGGGGGGGGFCFFEGGFGGGGGGGGGGGGGGFGGGGGEEGGGGGGGGGFGDGGGGGGDGFEDFGGGGFD8,EACGGGGCF<EFGGGGGGGGDFGGGGGGGGGGGFFDFGGGGGGGGGGGGGGGGFFGGFGGFGGGGC8*398EEGFCC9>CFGG>CGGDFGCEG=GGCFGGGFGGGGDD7C>FGGFGG>GFF:F>FFFFEGGF>=?EGGD09:*9AFFC
@M03364:276:000000000-BLYN8:1:1101:8737:8920 2:N:0:1
GGACTACTCGGGTTTCTAATCCTGTTTGCTCCCCACGCTTTCGCACCTCAGTGTCAGTATCAGTCCAGGTAGTCGCCTTCGCCACTGGTGTTCCTTCCTATATCTACGCATTTCACCGCTACACAGGAAATTCCACTACCCTCTACCATACTCTAGCTTGCCAGTTTTGGATGCAGTTCCCAGGTTGAGCCCGGGGATTTCACATTCAACTTACCAAACCACCTACGCGCGCTTTACGCCCAGTAATTCCG
+
CCCCCGGGGGGGGGGGGGGGGGGGGGGGGGEGGGFFGGGGGGG7,FFGGGG@FGFCFGCEEEFEEFFGGGGGG<FGCGEGGGDCBFGGGFGGGGGGGGGFF<EGGGGGFGGGGGGGGDGGGE9A,AFGGCFEEE;=E4,ECEF89E9DFD,B@DEGEEFG7FFGDGGCDE83@,,@EGF=9,>D=EG=@DFFGG>G7B@C>FE+?+55+29:C:;FF4EFFGEB467B@E>FCDFEF(=8*)6;7:A6@12
@M03364:276:000000000-BLYN8:1:1101:16607:8926 2:N:0:1
GGACTACTGGGGTTTCTAATCCTGTTTGCTCCCCACGCTTTCGCACCTCAGTGTCAGTATCAGTCCAGGTAGTCGCCTTCGCCACTGGTGTTCCTTCCTATATCTACGCATTTCACCGCTACACAGGAAATTCCACTACCCTCTACCATACTCTAGCTTGCCAGTTTTGGATGCAGTTCCCAGGTTGAGCCCGGGGATTTCACATTCAACTTAACAAACCACCTACGCGCGCTTTACGCCCAGTAATTCCG
+
CCCCCFGGGGGGGGGGGGGGGGGGGGGGGGGGGGGGGGGGGGGGGGGGGGGGGGGGGGGGGGGGGGGGGGGGGGGGGGGGGGGGGGGGGCGGFGGGGGGGGGGGGGGGGGGGGGGFCGDG7CAFFGCFGGGGGFFDE88FGFFFFFDFGGGGGGGGGGDGDGGGGGCFFGFGGGGGGFCFGD88DFFFFGGEED>CC>FFGGGGFGGGGCGGGGGGG48EA5A@FF>E@BFBCC3<F;8EG>?=@;C?7C*
@M03364:276:000000000-BLYN8:1:1101:8605:8935 2:N:0:1
GGACTACTAGGGTTTCTAATCCTGTTTGCTCCCCACGCTTTCGAGCCTCAGTGTCAGTTACAGGCCAGAGAGCCGCTTTCGCCTCCGGTGTTCCTCCATATATCTACGCATTTCACCGCTACACATGGAATTCCACTCTCCTCTTCTGCACTCAAGTCCTCCAGTTTCCAATGACCCTCCCCGGTTGAGCCGGGGGCTTTCACATCAGACTTAAGAAACCACCCGCGCTCGCTTTACGCCCCATAAATCCG
+
CCCCCGFDFG8FFGGFGGFFGC9CFGGFG9CEFDFEFGEFFFGCFCEFGCF<FFGGGGFGCFGGGGGFD,,BF@FECGF<CCFE:,@:CCGEG9@EC=FGDC,F,9?DF:FGGDGGGECCE:FFCCFGFBFFEFFCF8EF8@8@D>E;BCGGGGC=EFDFG,8DA,3ED9DDGC88=EGGDGGGGGG6E7CECCE5CCFGCFD8=*+6**2:8==@7*=*=*)(.53.(0=>7<>)*(2:*)37C46)**1
@M03364:276:000000000-BLYN8:1:1101:6542:8953 2:N:0:1
GGACTACAGGGGTTTCTAATCCTGTTTGCTCCCCACGCTTTCGAGCCTCAGTGTCAGTTACAGGCCAGAGAGCCGCTTTCGCCTCCGGTGTTCCTCCATATATCTACGCATTTCACCGCTACACATGGAGTTCCACTGTCCTCTTCTGCACTCAAGTCTCCCAGTTTCCAATGCACTTCTTCGGTTGAGCCGAAGGCTTTCACATCAGACTTAAGAAACCGCCTGCGCTCGCTTTACGCCCAATAAATCCG
+
CCCCCGGGGGGGGGGGGGGGGGGGGGGGGGGGGGGGGGGGGGGGGGGGGGGFGGGGGGGGGGFGGGGGGGGGGGGGGGGGGGGGGGGGGGCGGGGGGGGGGGGGGGFGGGGGGGGGGGGGGGGGGGGGGGGGGFGGGGGGGGGGGGCCFGGGGGGGGFA9EFGGGGDGCCGGGGCFGGGGGGGGGG>?7EFGGCGGFGDEFGGGFGGG>CCCFFFG>FG,*=B2-8=E@FDEGGGEFFBCEF1AGG6?FGC
@M03364:276:000000000-BLYN8:1:1101:6448:8966 2:N:0:1
GGACTACACGGGTTTCTAATCCTGTTTGCTACCCATGCTTTCGAGCCTCAGCGTCAGTTACAGACCAGACAGCCGCCTTCGCCACTGGTGTTCTTCCATATATCTACGCATTTCACCGCTACACATGGAGTTCCACTGTCCTCTTCTGCACTCAAGTTTCCCAGTTTCCGATGCACTTCTTCGGTTGAGCCGAAGGCTTTCACATCAGACTTAAGAAACCGCCTGCGCTCGCTTTACGCCCAATAAATCCG
+
CCCCCGGGGGGGGGGGGGGGGGGGGGGGGGGGGGGGGGGGGGGGGGGGGGGGGGGGGGGGGGGGGGGGGGGGGGGGGGGGGGGGGGGGGGGGGGGGFFGGGGGGGFGGGGGGGGGGFGGGGGGGGFGGGGGFGGGG;EDGGFFFGGGDGGGGGGGGFGGFEFGGGGFFFC8CGDGGGGGGGFDGGGDCGGGGEGGGGGGGDGFFFFGC>CF7:8BCFDFFEGFFFFFE@EEDDF*>F6EGGFFFCG=)32)
@M03364:276:000000000-BLYN8:1:1101:8367:8978 2:N:0:1
GGACTACTCGGGTTTCTAATCCTGTTTGCTCCCCACGCTTTCGCACCTGAGCGTCAGTCTTTGTCCAGGGGGCCGCCTTCGCCACCGGTATTCCTCCAGATCTCTACGCATTTCACCGCTACACCTGGAATTCTACCCCCCTCTACAAGACTCTAGCCTGCCAGTTTCGAATGCAGTTCCCAGGTTGAGCCCGGGGATTTCACATCCGACTTGACAGACCGCCTGCGTGCGCTTTACGCCCAGTAATTCCG
+
CCCCCGGGGGGGGGGGGGGGGGGGGGGGGGGGGGGGGGGGGGGGGGGGGGGGGGGGGGGGGGGGGGGGGDGGGGGGGGGG<FGEGGGFGGGGGGGGGGGFEGGFGGGGGGGDFAFGGGGGGGGGGGFGDGFGGGGGGGGGGGGGCEGGGGGGGGGGGGGGGGGGGGG9@D8C?FGGGGFGGGGGGGGGGGGGCEEC*BCEFFGGFGGDDCGGGGGCFGFC3EFFFFFEFEF:77D2@?GEGE?FCFFAGG9
@M03364:276:000000000-BLYN8:1:1101:14143:8987 2:N:0:1
GGACTACTGGGGTTTCTAATCCTGTTTGCTCCCCACGCTTTCGCACCTCAGTGTCAGTATCAGTCCAGGTAGTCGCCTTCGCCACTGGTGTTCCTTCCTATATCTACGCATTTCACCGCTACACAGGAAATTCCACTACCCTCTACCATACTCTAGCTTGCCAGTTTTGGATGCAGTTCCCAGGTTGAGCCCGGGGATTTCACATTCAACTTAACAAACCACCTACGCGCGCTTTACGCCCAGTAATTCCG
+
CCCCCFGGGGGGGGGGGGGGGGGGGGGGGGGGGGGGGGGGGGGGGGGGGGGFGGGGGGGGGGGGGGGGGGGGFGGEGGGGGGGGGGGGGGGGGGGGGGCFGGGGGGGGGGGGGFFGFGGGGGGGGGGGGGGGGGGGGGCEEGGGFFGGGGGGGGGGGGGFGGGGGGCFGDGGFDFGGGGGGGGGGGGGGGGGGGGGGGGGGGFCAFGGGGGGGGGGGFF>6C9@)6586BDEDGGFFDGGGF6AFFFC7C2
@M03364:276:000000000-BLYN8:1:1101:19237:8995 2:N:0:1
GGACTACTAGGGTATCTAATCCTGTTTGCTCCCCACGCTTTCGAGCCTCAGTGTCAGTTACAGGCCAGAGAGCCGCTTTCGCCTCCGGTGTTCCTCCATCTATCTACGCATTTCACCGCTACACATGGAATTCCACTCTCCTCTCCTGCACTCAAGTCTCCCAGTTTCCAATGCACACAATGGTTGAGCCACTGCCTTTTACATCAGCCTTACGAAACCACCTGCGCTCGCTTTACGCCCAATAAATCCGG
+
@C9<BEFGGGGCEE@FE9FEDFFFFGGCEFGDDE@FGGGGG<@FEGGEG<FFFFGGDCFEEFFFFFAE8E<,DFGGGDFGGGGCCFEC+FFGFGGGGGG,??EFFFGGGEEGGG9<EF7@C@FG9B@FGFGFCE9AE>,EEAFGGFGGGGGGG?FCEGFGDB,@CB=EGGGAF?C8=?6=,9,@=E8DFDFCFFGCFGGAC8=FFFF*CFGG***30;@5@C652*)9@B>DGGF8)::==8@4*;:9CCC
@M03364:276:000000000-BLYN8:1:1101:14026:9019 2:N:0:1
GGACTACCGGGGTTTCTAATCCTGTTTGCTCCCCACGCTTTCGCACCTCAGTGTCAGTATCAGTCCAGGTAGTCGCCTTCGCCACTGGTGTTCCTTCCTATATCTACGCATTTCACCGCTACACAGGAAATTCCACTACCCTCTACCATACTCTAGCTTGCCAGTTTTGGATGCAGTTCCCAGGTTGAGCCCGGGGATTTCACATTCAACTTAACAAACCACCTACGCGCGCTTTACGCCCAGTAATTCCG
+
CCCCCGGGGGGGGGGGGGGGGGGGGGGGGGGGGGGGGGGGGGGGGGGGGGGGGGGFGGGGGGGGGGGGGGGGGGGGGGGGGGGGGGGGGGGGGGGGGGGGGGGGGGGGGGGGGGGGGGGGGGGGGGGGGGGGGGGGGGGGGGGGGGGGGGGGFGGGGGGGGGGGGGFGCGDEFFFFGGGFDGGGEFGGFFGGGGGGGEGGGFGFFGGFGGGGGGGGGGGGFFEBEFFFF:.:CDFCFDGGGEFFGDFAGG9
@M03364:276:000000000-BLYN8:1:1101:20575:9022 2:N:0:1
GGACTACTCGGGTATCTAATCCTGTTTGCTACCCATACTTTCGAGCCTCAGCGTCAGTAACAGACCAGAGAGCCGCCTTCGCCACTGGTGTTCTTCCATATATCTACGCATTCCACCGCTACACATGGAGTTCCACTCTCCTCTTCTGCACTCAAGTTAACCAGTTTCCGATGCACTTCCTCGGTTGAGCCGAGGGCTTTCACATCAGACTTAATTAACCGCCTGCACTCGCTTTACGCCCAATAAATCCG
+
CCCCCFGGGGGGGGGGGGGGGGGGGGGGGGGGGGGGGGGGGGGGGGGGGGGGGEGGGGGGGGGGGGGGGF@FGGGGGFGGGGGGGGGGGGGGGGGGGGGGGGGGGGGGDGGGGGGGGGGGGFGGGGGGGGGGGGGGGGGGGGGGFGGGGGGGGGGGGGGGGGGGGGFGGGGGCGGGGGGGGGGGGGGGGGGDDGGGGGGGGFFGFFCG7CGF:DGGGGGGF5?DFFFF>4?>DG3);;GGGFFFGGFEFF8
@M03364:276:000000000-BLYN8:1:1101:19673:9028 2:N:0:1
GGACTACTAGGGTTTCTAATCCTGTTTGCTCCCCACGCTTTCGAGCCTCAGTGTCAGTTACAGGCCAGAGAGCCGCTTTCGCCTCCGGTGTTCCTCCATATATCTACGCATTTCACCGCTACACATGGAATTCCACTCTCCTCTCCTGCACTCAAGTCTCCCAGTTTCCAATGCACACAATGGTTGAGCCACTGCCTTTTACATCAGACTTAAGAAACCACCTGCGCTCGCTTTACGCCCAATAAATCCGG
+
CCCCCGGGGGGGGGGGGGGGGGGGGGGGGGGGGGGGGGGGGGGGGGEGGGGGGGGFGGGGGGGFGGGGGFGGGGGGEFGGCGGGGGGGFGGGGGGGGGGFGGGGGFGGG>FGFCFGGGGEFGFF>FGGGGGGGFGGGGGGGGGGGCFGFFFFGFEDFFGGCGGGGGGGCDGFGGCF=EGFGGGGGGGG?8?FFGGGGGGGGFGC@=9CFFFFCDGGGG@FFEFF=D=*4?EECFF4ADG8E>@6C7A?FDC
@M03364:276:000000000-BLYN8:1:1101:26411:9044 2:N:0:1
GGACTACACGGGTTTCTAAGCCTGTTTGCTCCCCACGCTTTCGAGCCTCAGTGTCAGTTACAGGCCAGAGAGCCGCTGTCGCCTCCGGTGTTCCTCCATATATCTACGCATTTCACCGCTACACAGGGAATTCCACTCTCCTCTCCTGCACTCAAGTCCCCCAGTTTCCAATGCACACAATGGTTGTACCACTGCCTTTCACATCAGACTTAACAAACCACCTTCCCTCGCTTGACGCCCAATAAATCCGG
+
CCB<CD,C,BCF@FEFE9C,CCFFEGCDCC,FF@,FB@F,CFGGGGG@8C@6CCEFGC6@E,CCCFE,CA<7DFCCF:@A,CCFCFEG++8C??9FF@9F<,=AE,BD++BFDGGG,=+@@F9FC8<?BF8,EFGA;EDG,DD+@@=,,,@D?DDED,,,683+8,ECD,6@8,@39,+5<F,@;C+,7=,57:F:6CC9;?2<9+**;*BFF+2ADGC5?EA):)(+82??4*26A(:7=)//7:F3C<)
@M03364:276:000000000-BLYN8:1:1101:24377:9066 2:N:0:1
GGACTACTAGGGTTTCTAATCCTGTTTGCTCCCCACGCTTTCGAGCCTCAGCGTCAGTTACAGACCAGAGAGCCGCCTTCGCCACTGGTGTTCCTCCATATATCTACGCATTTCACCGCTACACATGGAGTTCCACTGTCCTCTTCTGCACTCAAGTTTCCCAGTTTCCGATGCACTTCTTCGGTTGAGCCGAAGGCTTTCACATCAGACTTAAGAAACCGCCTGCGCTCGCTTTACGCCCAATAAATCCG
+
CCCCCGGGCGGGGGGGGGGGGGGGGGGGGGFGGGGCFGGGGGGGGGGGGGGGGGGGGGGGGGGGGGGGGGGGGGGGGGGGGGGGGFGGGGGGGEFGGGGGGGGGGGGGGGGGGGGGGGGGGGGGGGGGGGGGGGGGGGGGGGGGGGGGGGGGGFGGGGFDGGFGGGGG@>EG6CD,@DGGCGFGGGGGGCEC>8CCCGGG87ADFDFG5CGDF++5:CCFDGFFFF=A@FFFGGG3FDGEGE?FGG69;F)
@M03364:276:000000000-BLYN8:1:1101:24547:9079 2:N:0:1
GGACTACAGGGGTTTCTAATCCTGTTTGCTCCCCACGCTTTCGCACCTCAGTGTCAGTATCAGTCCAGGTAGTCGCCTTCGCCACTGGTGTTCCTTCCTATATCTACGCATTTCACCGCTACACAGGAAATTCCACTACCCTCTACCATACTCTAGCTTGCCAGTTTTGGATGCAGTTCCCAGGTTGAGCCCGGGGATTTCACATCCGACTTGACAGACCGCCTGCGTGCGCTTTACGCCCAGTAATTCCG
+
CCCCCGGGGGGGGGGGGGGGGGGGGGGGGGGGGGGGGGGGFGGGGGGGGGGGGGGGGGGGGGGGGGGGGGGGGGGGGGGGGGGGGGGGGGGGGGGGGGGGGGGGGGGGGGGGGGGGGGGGEFGGGGGGGGFFGGGGGGGGGGFGGGGGGGGFGGGGGGGGGGGCDEFGGGGGGGGGGFGFGGGGGGDFGGGGGGGD>E:CFGGGFGGDGGGGGFFGGGGG>G;>=;@DDBDFG:DCFDDGGF<FGCFFGG4
@M03364:276:000000000-BLYN8:1:1101:18722:9084 2:N:0:1
GGACTACTAGGGTTTCTAATCCTGTTTGCTCCCCACGCTTTCGCACCTCAGTGTCAGTATCAGTCCAGGTAGTCGCCTTCGCCACTGGTGTTCCTTCCTATATCTACGCATTTCACCGCTACACATGGAATTCCACTCTCCTCTCCTGCACTCAAGTCTCCCAGTTTCCAATGCACACAATGGTTGAGCCACTGCCTTTTACATCAGACTTAAGAACCCACCTGCGCTCGCTTTACGCCCAATAAATCCGG
+
CCC<CFFGGGGGGGGFGGFGGGGGFFGGGGGGGGGGGGGGGGGGGGGGGGGGGGGGGGGGGF<FFGGGGGGGGGGFDFGGGGGGGGGGGGGGDGFFGGGGGGABEGFFFGGGGGGGGGGGGGGGGGGGGGFFFFGGGGGFGFFFGFGFCGGFFFFGGGGF9>?FFGGFGCFGGGGGGGGGCFDDFEDGGGGGG8D8FG=FGGGGFDG?DFGGGGGG+;CGFEFEDFFF>EEFGGGEBFECE>>;?CFE453
@M03364:276:000000000-BLYN8:1:1101:10560:9100 2:N:0:1
GGACTACCCGGGTTTCTAATCCTGTTTGCTCCCCACGCTTTCGAGCCTCAGTGTCAGTTACAGGCCAGAGAGCCGCTTTCGCCTCCGGTGTTCCTCCATATATCTACGCATTTCACCGCTACACATGGAATTCCACTCTCCTCTACTGCACTCAAGTCTAACAGTTTCCAATGCACACAATGGTTGAGCCACTGCCTTTTACATCAGACTTATTAAACCACCTGCGCTCGCTTTACGCCCAATAAATCCGG
+
CCCCCGGGGGGGGGGGGCGGGGGGGGGGGGGGGGGGGGGGGGGGGGGGGGGGGGGGGGGGGGGGGGGGGGGGGGGGGGGGGGGGGGGGGGGGFFFGGGGFGGGGGFFGGGDGGGGGGGGGGGGGGGGGGGGGGGGFGGGGGGGGGGGGGGGF,,>=EGGGGGGGGFGFFGGGGGGGF8C=FGDEDEFGG,4DFFGGGGGGC8EFFGC9FCF+@FFF>GDGFGFFFE29=BDFG4:CE?G1/)/A77;?6):
@M03364:276:000000000-BLYN8:1:1101:5269:9143 2:N:0:1
GGACTACTCGGGTTTCTAATCCTGTTTGCTCCCCACGCTTTCGCACCTGAGCGTCAGTCTTTGTCCAGGGGGCCGCCTTCGCCACCGGTATTCCTCCAGATCTCTACGCATTTCACCGCTACACCTGGAATTCTACCCCCCTCTACAAGACTCTAGCCTGCCAGTTTCGGATGCAGTTCCCAGGTTGAGCCCGGGGATTTCACATCCGACTTGACAGACCGCCTGCGTGCGCTTTACGCCCAGTAATTCCG
+
CCCCCGGGGGGGGGGGGGFGGGGGGGGGGGGGGGFGGGGGGGGGEEGGDFGGGGGGGGGGGGGGGGGGGGGGGGGGGDGGGGGGGGGGEGGGGGGGGFFGFFGGGGGGGGGGGGGGGGGGGGGGF@EGGGGGGGGGGGFCGGGGGGGFFGGGGGGGGGCGGGGGGGG9CEGGGFGGGGGGGGGGGGGGGGGEEGGE5EGEGGGFFGGGGDDDDF4:FGGGFGFFFF9>(.8<GGGFF<GCG>:FG7@<GG7
@M03364:276:000000000-BLYN8:1:1101:28944:9147 2:N:0:1
GGACTACAGGGGTATCTAATCCTGTTTGCTCCCCATGCTTTCGAGCCTCCGTGTCAGTTACAGGCCAGAGAGCCGCGTTCGCCTCCGGTGTTCCTCCATATATCTACGCATTTCACCGCTACACATGGAATTCCACTCTCCTCTTCTGCACTCAAGTCTCCCAGTTTCCAATGCACGCAATGGGTGAGACACTGCCTTTTACATTAGAATTAAGAAACCACCTGCGCTCGCTTTACGCCCAATAAATCCGG
+
@CCCCGGD8FGGGCGGGGFGGGDGGCDFGG,EFGF,CCGGDGGG8,@@F,CFDFGDEFDGGGG8<FFCG<ECFG7CCBFFEEGG7,@CGGFFG9EBFFC<<EGGGGFG>7=FFG,59CDGDGGFFFGFC,AFGGGCE,488ED8,8>EFFFGGG8DGFDEFFGGGGGDFACDD8=EF++@CF6,D>DF,D63,@9D6>EFFFC++5+2+55:++:8>GC,*99@D6@49856**;63(::E5;AF++)2/9
@M03364:276:000000000-BLYN8:1:1101:21800:9152 2:N:0:1
GGACTACAAGGGTTTCTAATCCTGTTTGCTCCCCACGCTTTCGCACCTGAGCGTCAGTCTTTGTCCAGGGGGCCGCCTTCGCCACCGGTATTCCTCCAGATCTCTACGCATTTCACCGCTACACCTGGAATTCTACCCCCCTCTACAAGACTCTAGCTGACCAGTTTCAAATGCAGTTCCCAAGTTAAGCTCGGGGATTTCACATCTGACTTAATCAACCGCCTGCGTGCGCTTTACGCCCAGTAATTCCG
+
CCCCCFGGGGGGGGGGGGGGGGGGGGGGGGGDGGGGGGGGGGGGGGGFFGGGGGGGGGGGGGGGGGGGGGECGDFGGGGGGGGGGGGGGGG9?BFGFFGF@FGFGGGCGGGGGGA?FGGGGGGGGEGGFGGGFGGGG8EGGDEFGGGGG?FFGGFGFFGGGGEFFGGGDGGGGGGGEFFGFDFGFFGGFGGCEGCEEGG6+=18BGG::>FGGGGGFFGGFG>@6A6BDBFEG5*:?(:?CBFFGC=AGGF
@M03364:276:000000000-BLYN8:1:1101:5324:9153 2:N:0:1
GGACTACACGGGTTTCTAATCCTGTTTGCTCCCCACGCTTTCGCACCTGAGCGTCAGTCTTTGTCCAGGGGGCCGCCTTCGCCACCGGTATTCCTCCAGATCTCTACGCATTTCACCGCTACACCTGGAATTCTACCCCCCTCTACAAGACTCTAGCCTGCCAGTTTCGGATGCAGTTCCCAGGTTGAGCCCGGGGATTTCACATCCGACTTGACAGACCGCCGGCGTGCGCTTTACGCCCAGTAATTCCG
+
CCCCCGGGGGGGGGGGGGGGGGGGGGGGGGGGGGGGGGGGGCCFGGGGGGGGGGGGGFGGGGGCFGGGGGGGGGGGGGGGGGGGGFGGEGGGDFFFGGGGGGGGGCFGGGCFGGGGGGGDGGGGGGGGFGFGGGGGG@BFGCGGCDFEGFGFDGF<E?EFGFCGGGCFGGD5EDGGFGGDGF:>F?>CFCCF5E>?=EC9DC1+;C57>C35DGGFF4FF>G:(-87)4:@E<55<7<E>E5,9:FB<FG4
@M03364:276:000000000-BLYN8:1:1101:22779:9175 2:N:0:1
GGACTACCAGGGTTTCTAATCCTGTTTGCTCCCCACGCTTTCGCACCTGAGCGTCAGTCTTTGTCCAGGGGGCCGCCTTCGCCACCGGTATTCCTCCAGATCTCTACGCATTTCACCGCTACACCTGGAATTCTACCCCCCTCTACAAGACTCTAGCCTGCCAGTTTCGGATGCAGTTCCCAGGTTGAGCCCGGGGATTTCACATCCGACTTGACACACCGCCTGCGTGCGCTTTACGCCCAGTACTTCCG
+
CCCCCGGFGGDGFGCFFGGDFF9@FFGGGGEFGEGGGGGDFGGGG7@FFFGGGFGGGGGGGGGGGGGGGG7FC@C:B:FFGDFGCFECC@DBAEG9F@@FGFAFGGEFGCG7FFAFFCGGGGFFGG8FEFFFGGGGCC?C7CGFGCGGGFF?DG;AFF>CC7D8>>CGGD:EE6@,3@A@EFF5F?:67888CCGG*:C+::C+@6FGGDGDFG6:*0=C55>:BF;3().5)1*.938*:D16F*7)2:>
@M03364:276:000000000-BLYN8:1:1101:8800:9226 2:N:0:1
GGACTACCGGGGTTTCTAATCCTGTTTGCTCCCCACGCTTTCGAGCCTCAGTGTCAGTTACAGGCCAGAGAGCCGCTTTCGCCTCCGGTGTTCCTCCATATATCTACGCATTTCACCGCTACACATGGAATTCCACTCTCCTCCCCTGCACTCAAGTCTCCCAGTTTCCAATGCACACAATGGTTGAGCCACTGCCTTTTACATCAGACTTAAGAAACCACCTGCGCTCGCTTTACGCCCAATAAATCCGG
+
CCCCCGGGGGGGGFGGGGGGFGGGGGGGGGGGGGGEEGGGGGDGGGGGGGGGGGGGGGFGGGGGGGGGGFFGGGGGE7DECGFGCFGGFGGCGGAFGGDFEFAFGFFDEGCEAFFFFGCCCFGGGFGGFFFGGGGGFD9FFGF+@@@FFGGGGGG@EF,@EGGFDFFFEFGFGG,3<9CF79:E9CCFFE,,1@BFGGFFFGGGFGGDFGGFFFFG4C8C59?EDD@;=5ADC*+;B1EB58@6>1+9*::
@M03364:276:000000000-BLYN8:1:1101:17261:9271 2:N:0:1
GGACTACTGGGGTTTCTAATCCTGTTTGCTCCCCACGCTTTCGAGCCTCAGCGTCAGTTACAGACCAGAGAGCCGCCTTCGCCACTGGTGTTCCTCCATATATCTACGCATTTCACCGCTACACATGGAATTCCACTCTCCTCTTCTGCACTCAAGTTTCCCAGTTTCCAATGACCCTCCCCGGTTGAGCCGAAGGCTTTCACATCAGACTTAAAAAACCGCCTGCGCTCGCTTTACGCCCAATAAATCCG
+
CCCCCGGGGGGGGGGGGGGGGGGGGGGGGGGGGGGGGGGGGGGGGGGGGGGGGGGGGGGGGGGGGGGGGGGGGGGGGGGGGGGGGGGGGGGGGGGGGGGGGGGGGGGGGGGGGGGGGGGGGGGF9FFFFFGGGGFGEGFGGGGGGFGGGGGGGGGGFGFGGFGGGGGGGGGGGGGFGFGGGGGGGGDGDFGGGEEGGCGGF7CDFGFFDGGGGGGGGGG=?GF@>F>B6BEFGCCEFFGGGF;4CCFB>F3
@M03364:276:000000000-BLYN8:1:1101:13252:9293 2:N:0:1
GGACTACACGGGTTTCTAATCCTGTTTGCTCCCCACGCTTTCGAGCCTCAGTGTCAGTTACAGGCCAGAGAGCCGCTTTCGCCTCCGGTGTTCCTCCATATATCTACGCATTTCACCGCTACACATGGAGTTCCACTGTCCTCTTCTGCACTCAAGTTTCCCAGTTTCCGATGCACTTCTTCGGTTGAGCCGAAGGCTTTCACATCAGACTTAAGAAACCGCCTGCGCTCGCTTTACGCCCAATAAATCCG
+
CCCCCGGGGGGGGGGGGGGGGGGGGGGGGGGGGGGGGGGGGGGGGGGGGGGGGGGGGGGGGGGGGGGGGGGGGGGGGGGGGGGGGGGGGGGGGGGGGGGGGGGGGGGGGGGGGGGGGGGGGGGGGGGGGGGGGGGGGGGGGCGGGFGGGGGGGGGGGGGGGGGGGGGGGGGGGGGGGGGGGGGGGGGGGGGGEEGGGGGGGFGGFCCGGGGGFFGGGGGGFGF@BFFFBFFFGGF3A?GGGFDFGFFFGG<
@M03364:276:000000000-BLYN8:1:1101:8750:9312 2:N:0:1
GGACTACTCGGGTTTCTAATCCTGTTTGCTCCCCACGCTTTCGAGCCTCAGTGTCAGTTACAGGCCAGAGAGCCGCTTTCGCCTCCGGTGTTCCTCCATATATCTACGCATTTCACCGCTACACATGGAATTCCACTCTCCTCTCCTGCACTCAAGTCTCCCAGTTTCCAATGCACACAATGGTTGAGCCACTGCCTTTTACATCAGACTTAAGAAACTACCTGCGCTCGCTTTACGCCCAATAAATCCGG
+
CCCCCGGGGGGGGGGGGGGGGGGGGGGGGGGGGGGGGGGGGGGGGGGGGGGGGGGGGGGGGGGGGGGGGGGGGGGGFGGGGGGGGGGGGGGGGGGGGGGGGGGGGGGGGGGGGGGGGGGGGGGGGGGGGGGGGGGGGGGGGGGGGGGGGGGGGFFGGGFGGGGGGFGGGGGFGGGGFGEGGGGGGGGGGGGG?CG?CGGGC?E@AFG5CGCCCDGGCCAFFFFE@9)3<BFFG4>CB=ECC8@;FC6?8C>
@M03364:276:000000000-BLYN8:1:1101:12577:9317 2:N:0:1
GGACTACTCGGGTTTCTAATCCTGTTTGCTCCCCACGCTTTCGCACCTGAGCGTCAGTCTTTGTCCAGGGGGCCGCCTTCGCCACCGGTATTCCTCCAGATCTCTACGCATTTCACCGCTACACATGGAATTCCACTCTCCTCTCCTGCACTCAAGTCTCCCAGTTTCCAATGCACACAATGGTTGAGCCACTGCCTTTTACATCAGACTTAAGAAACCACCTGCGCTCGCTTTACGCCCAATAAATCCGG
+
CCCCCGGGGGGGGGGGGGGGGGGGGGGGGGGGGGGGGGGGGGGGGGGGGGGGGGGGGGGGGGGGGGGGGGGGGGGGGGGGGGGGGGGGGGGGGGGGGGGGGGGGGGGGGGGGGGGGGGGGGGGGGDFGGGGGGGGGGGGGGGGGGGGGGGGFFFGFGGDFGGGGGGGGGGGGGFEACFGGGFGGGGFGGGGGCGGGGGGG7CCFFGGFGGGGFFGGGGGGFCFFF?B>08>EGGGFFFEGGFFFGGFEFGG
@M03364:276:000000000-BLYN8:1:1101:26225:9330 2:N:0:1
GGACTACAAGGGTTTCTAATCCTGTTTGCTACCCATGCTTTCGAGCCTCAGCGTCAGTTACAGACCAGACAGCCGCCTTCGCCACTGGTGTTCTTCCATATATCTACGCATTTCACCGCTACACATGGAGTTCCACTGTCCTCTTCTGCACTCAAGTTTCCCAGTTTCCGATGCACTTCTTCGGTTGAGCCGAAGGCTTTCACATCAGACTTAAGAAACCGCCTGCGCTCGCTTTACGCCCAATAACTCCG
+
C@CCCFGFFFGC@,BEFCGGFGGGGGGGGFGGFED<FCF<FGEE<CBFDFFCFFGGEFFFFFGEFGGGG@EFGGG77:@<FGFEGCGGGGG:FGCC<DA<EA=FGFGG7,BC?F9FGEGGCGFAFFFF<AF8FFEGGGGGCF9D,C,>E48=F>D?,,DDFEEFFEA9EECEGGFA8=FEGCF=@CEF8DGG6@EEF?D,=CF9FFFGGFGGG7@8=75;BEE=BF=D=5?DDGFEF(C8CD;)2>*)2C9
@M03364:276:000000000-BLYN8:1:1101:18259:9353 2:N:0:1
GGACTACAGGGGTTTCTAATCCTGTTTGCTCCCCACGCTTTCGAGCCTCAGTGTCAGTTACAGGCCAGAGAGCCGCTTTCGCCTCCGGTGTTCCTCCATATATCTACGCATTTCACCGCTACACATGGAATTCCACTCTCCTCTCCTGCACTCAAGTCTCCCAGTTTCCAATGCACACAATGGTTGAGCCACTGCCTTTTACATCAGACTTAAGAAACCACCTGCGCTCGCTTTACGCCCAATAAATCCGG
+
CCCCCGGGGGGGGGGFGGGGGGGGGGGGGGGGGGGGGGGGGGGGGGGGGGGGGGFGGGGGGGGGGGGGFGGGGGGGDGGGGGGGDFGFFGCGGGGGGGGGGGGGGGGGGGGGGGFGGGGGGGGGGGGCFFFFGGGFFFGGGGGGFGGGGFGGGGGGGGGGGFGGGGGGGGG9DGGGGFGFGGGGGGDFG::D<CGGGGGGGFF7A<C5C>9:CCFGGG6AFEAEBE25@BEFFGCC?@GGGFFFCD6?*::
@M03364:276:000000000-BLYN8:1:1101:19538:9390 2:N:0:1
GGACTACTGGGGTTTCTAATCCTGTTTGCTCCCCACGCTTTCGCACCTCAGTGTCAGTATCAGTCCAGGTAGTCGCCTTCGCCACTGGTGTTCCTTCCTATATCTACGCATTTCACCGCTACACAGGAAATTCCACTACCCTCTACCATACTCTAGCTTGCCAGTTTTGGATGCAGTTCCCAGGTTGAGCCCGGGGATTTCACATTCAACTTAACAAACCACCTACGCGCGCTTTACGCCCAGTAATTCCG
+
CCCCCGGGGGGGGGGGGGGGGGGGGGGGGGGGGGGGGGGGGGGGGGGGGGGFGGGGGGGGGGGGGGGGGGGGGGGGGGGGGGGGGGGGGGGGGGGFGFGGGGGGGGGGGGGGGFAFGGGGGGGGGGGGGGGGGGGGGGGGGGGGF=EFGGGGGGGGGGGGCGGGA=FEDGGGGGGGGGGGGGGGEGGGGGGGGDGGGGFGGGGGFGGGGGGGGGGGGGGCFG4<EFDFFFFFGGD<FDGGGFFFG=CEFF;
@M03364:276:000000000-BLYN8:1:1101:12841:9396 2:N:0:1
GGACTACTAGGGTTTCTAATCCTGTTTGCTCCCCACGCTTTCGAGCCTCAGTGTCAGTTACAGGCCAGAGAGCCGCTTTCGCCTCCGGTGTTCCTCCATATATCTACGCATTTCACCGCTACACATGGAATTCCACTCTCCTCTTCCGCACTCAAGTCCTCCAGTTTCCAATGACCCTCCCCGGTTGAGCCGGGGGCTTTCACATCCGACTTAAAGAACCGCCTGCGCCCGCTTTCCGCCCAATAAATCCG
+
C@CCCEECFGGGGGGFGGGFCEFCEFFFFDFC@FFGGGGGGFGFGGGGGG8FGGGGG<FFGGFC8FEGFFGGGGGG7FFECFCFFGGC@CCFGAD?FGGGGF,AE<?FFGGGGGGGGGGGGEDGEFFGGGDFFGCFCEFGGFDFFGG+6@CDGC8,6EGGGGCFAFEGGFF9DFGGGGG@CEGBF6>C6B8@>EDDEE86;BCD620*:CCDGG+;+CGGF=>@<A9>()009<54??EEEF6@GF@-:>5
@M03364:276:000000000-BLYN8:1:1101:19031:9406 2:N:0:1
GGACTACTCGGGTATCTAATCCTGTTTGCTCCCCACGCTTTCGCACCTGAGCGTCAGTCTTTGTCCAGGGGGCCGCCTTCGCCACCGGTATTCCTCCAGATCTCTACGCATTTCACCGCTACACCTGGAATTCTACCCCCCTCTACAAGACTCTAGCCTGCCAGTTTCAAATGCAGTTCCCAGGTTGAGCCCGGGGATTTCACATCTGACTTAACAAACCGCCTGCGTGCGCTTTACGCCCAGTAATTCC
+
CCCCCGGGGGGGGEGGGGGGGGGGGGGGGGAFGGGGGGGGGGGGGGGGAGGGGGGGGGGGFGGGGCCGF7FFGGGGGGGGGGGG@EGGGGGGGFA,EG<FGGGGGGCFGGGGGGGGGGGGGGGGGGGFDEGGGCDGG@BFGGGDFDCEEDCFGFGA93>,@DFFGE;ECGAB,@AC;FGA@9D>CC>6?FCF>88:5CFGF8CGACG>:+>:DCFCD5@:AG:1?F0.3>>)1C>>F0CEEFF?G7B):F
@M03364:276:000000000-BLYN8:1:1101:18147:9406 2:N:0:1
GGACTACTCGGGTTTCTAATCCTGTTTGCTCCCCACGCTTTCGCACCTGAGCGTCAGTCTTTGTCCAGGGGGCCGCCTTCGCCACCGGTATTCCTCCAGATCTCTACGCATTTCACCGCTACACCTGGAATTCTACCCCCCTCTACAAGACTCTAGCCTGCCAGTTTCGAATGCAGTTCCCAGGTTGAGCCCGGGGATTTCACATCCGACTTGACAGACCGCCTGCGTGCGCTTTACGCCCAGTAATTCCG
+
CCCCCGGGGGGGGGGGGGGGGGGGGGGGGGGGGGGGGGGGGGGGGGGGFGGGGGGGGGGGGGGFGGGGGGEGGGGGGGGGGGGGGGGGEDGGGGGGGGGGGGGGGGGGGGGGGGGGGGGGGGGGGFGGCGGGGGGGFFGGGGGGEGDGFGGGGFGGGGGGGGGGEGFF>8>CFGGEFEGGG9FGAFEFFGGG>C8CCGGGG717C45CDGGGGFGFGGGGFGFFBFFFFEFFGDF<F?GGDDFFF*6)C>9
@M03364:276:000000000-BLYN8:1:1101:12942:9424 2:N:0:1
GGACTACCAGGGTTTCTAATCCTGTTTGCTCCCCACGCTTTCGCACCTGAGCGTCAGTCTTTGTCCAGGGGGCCGCCTTCGCCACCGGTATTCCTCCAGATCTCTACGCATTTCACCGCTACACCTGGAATTCTACCCCCCTCTACAAGACTCTAGCCTGCCAGTTTCGAATGCAGTTCCCAGGTTGAGCCCGGGGATTTCACATCCGACTTGACAGACCGCCTGCGTGCGCTTTACGCCCAGTAATTCCG
+
CCCCCGGFGGGGGGGGGGGGGGGGGGGGGGGGGGGGGGGGGGGGGGGGGGGGGGGGGGGGGGGGGGGGGGGGGGGGGGGGGGGGGGGGGGGGGGGGGGGGGGGFGFGGGGGGGGGGGGGGEGGGGGGGGGGGGFGGGFFFGGGGGGGGGGGFGGDFGGGGGGGGGGFGGGGGGGGGGGGGGGGGGGGCFGFFGDED*BCF>CFGFGGGGGGG7*;C=FFGBGFF?FFF0@>BGGGAFFGGGDFFF*76C>*
@M03364:276:000000000-BLYN8:1:1101:9707:9443 2:N:0:1
GGACTACAGGGGTATCTAATCCTGTTTGCTCCCCACGCTTTCGCACCTGAGCGTCAGTCTTTGTCCAGGGGGCCGCCTTCGCCACCGGTATTCCTCCAGATCTCTACGCATTTCACCGCTACACCTGGAATTCTACCCCCCTCTACAAGACTCTAGCCTGCCAGTTTCGGATGCAGTTCCCAGGTTGAGCCCGGGGATTTCACATCCGACTTGACAGACCGCCTGCGTGCGCTTTACGCCCAGTAATTCCG
+
CCCCCGGGGGGGGGGGGGGGGFGFFGGGGGGGGGGGGGGGGGGGGGDFFGGGGGGGGGGFGGGGGEFDFGDFGGGGGGGGGGGGGEGGGGGGGGGGGGG9FFFGGGGGDGGGGGGGGGGGGFGFFGGGGGGGGFGG9FFGGGDFGGGFG?FGEEGGGGGGGGEGGGGGGG>CGGGFGGGGFGFGG9FGGGGCGGGG=;CF7:CGA<CD3)>DGG41;DGFEGEFFFFF<37DDGC<F?GCE@:6>FF47>*
@M03364:276:000000000-BLYN8:1:1101:15187:9453 2:N:0:1
GGACTACTAGGGTTTCTAATCCTGTTTGCTCCCCACGCTTTCGAGCCTCAGTGTCAGTTACAGGCCAGAGAGCCGCTTTCGCCTCCGGTGTTCCTCCATATATCTACGCATTTCACCGCTACACATGGAATTCCACTCTCCTCTCCTGCACTCAAGTCTCCCAGTTTCCAATGCACACAATGGTTGAGCAACTGCCTTTTACATCATACTTAAGAAACCACCTGCGCTCGCTTAACGCCCATTAAATCCGG
+
CCCCCGGGGFGGGGGGGGGGGGFGGGFGGGGGGGGGEGGGGFGDGGGGGGGFGGGFGGGGGGGGGGGGD8DCFGGDGGGGGGGGGFGGGGGGGGGGGGGGGGGGFDGGGGEG9EAFFGGGGGGGGGGGFGEGGGCFGEFGGGGDGGGGGCEDF8>FEGEFGGGGGGGGCFGG8DGC,=88EEBEFDGCF,,:@FFCDCFF9CACFC+;CD7@<BCD>C:CF5;BFE=99>>5C*+0?(::C).;7:F<6<3
@M03364:276:000000000-BLYN8:1:1101:3524:9464 2:N:0:1
GGACTACAAGGGTTTCTAATCCTGTTTGCTCCCCACGCTTTCGCACCTGAGCGTCAGTCTTTGTCCAGGGGGCCGCCTTCGCCACCGGTATTCCTCCAGATCTCTACGCATTTCACCGCTACACCTGGAATTCTACCCCCCTCTACAAGACTCTAGCCTGCCAGTTTCGGATGCAGTTCCCAGGTTGAGCCCGGGGATTTCACATCCGACTTGACAGACCGCCTGCGTGCGCTTTACGCCCAGTAATTCCG
+
CCCCCGGGGGGGGGGGGGGGGGGGGGGGGGGGGGGGGGGGGGGGCGGGEFGFGGGGGGF9CFFFFACFGG@FGFGGGGGGGGGGGFGGGCDGGFGG@?<FG8CFGGDFGGGEGGGGGGGG>FGG88EGFGGGGGFGGGCEEGGDFGEDCCBCFFCGGEF8D@CCFGGGC>>CGGGFGGGGCFGGGGGGGGGGGCC=*;CGGGGC69;<5DDGGCGG*;CGBEEF?FF>05535CF<F0EGGFF/::?<G7*
@M03364:276:000000000-BLYN8:1:1101:25825:9480 2:N:0:1
GGACTACTAGGGTTTCTAATCCTGTTTGCTCCCCACGCTTTCGAGCCTCAGTGTCAGTTACAGGCCAGAGAGCCGCTTTCGCCTCCGGTGTTCCTTCCTATATCTACGCATTTCACCGCTACACAGGAAATTCCACTACCCTCTACCACACTCTAGCTTGCCAGTTTTGGATGCAGTTCTCAGGTTGAGCCCGGGGATTTCACATTCAACTTAACAAACCACCTACGCGCGCTTTACGCCCAGTAATTCCG
+
CCCCCGGGGGGGGGGGGGGGGGGGGGGGGGFGGGGGDGGGGGGGCCEGFC<FFGFGAFD9FG,@F7<C@,@FGECCFGGGEE:C,BFGCEGGGGECB=FECEFFGGGGGGG=EEEG<CGGGGF8>8,4E,EFGGGGCEDE@EFDBC,>,@BFG,>DEG>8DDFFFAFGGG,=EEG9EFG,3,36C>8CGGG898CC*:DFF+,?BF87=@:DCFDGG4E5A*?BE?5A2)):)9>C6;8EEA7FF7+.+:2
@M03364:276:000000000-BLYN8:1:1101:6016:9483 2:N:0:1
GGACTACCGGGGTTTCTAATCCTGTTTGCTCCCCACGCTTTCGAGCCTCAGTGTCAGTTACAGGCCAGAGAGCCGCTTTCGCCACCGGTGTTCCTCCATATATCTACGCATTTCACCGCTACACATGGAATTCCACTCTCCTCTCCTGCACTCAAGTCTACCAGTTTCCAATGCATACAATGGTTGAGCCACTGCCTTTTACACCAGACTTAAGAAACCACCTGCGCTCGCTTTACGCCCAATAAATCCGG
+
CCCCCGGGGGGGGGGGGGGGGGGGGGGGGGFGGGFGGGGGGGGFGGGGGGGGGGGGGGGGFGGGGGGGGGGGGGGD@FGGGEGGGGEGGGGGGGGGGGGFDFGFGGGGGGGGGGGGGGGGGGGGGGGGGGGGGGGGGFFGGGFGGGG?CFGGG8DFFGGGGGDGGGGFFFEGGGGGGGGGGGCFACF,@FDGGGFGFGBFFGGGFCF0@CGGFGFFGGGGFGFFFFF49ABEFDCCBFDGD>FFGFF36C:
@M03364:276:000000000-BLYN8:1:1101:7461:9493 2:N:0:1
GGACTACCAGGGTTTCTAATCCTGTTTGCTACCCATGCTTTCGAGCCTCAGCGTCAGTTACAGACCAGACAGCCGCCTTCGCCACCGGTGTTCTTCCATATATCTACGCATTTCACCGCTACACATGGAGTTCCACTGTCCTCTTCTGCACTCAAGTTTCCCAGTTTCCGATGCACTTCTTCGGTTGAGCCGAAGGCTTTCACATCAGACTTAAGAAACCGCCTGCGCTCGCTTTACGCCCAATAAATCCG
+
CCCCCGGFFGGGGGGGGGGGGGGGGGGGGGGGFGGGGGGGGGGGGGGGGGGGGGGGGGFFFGGGGGGGGGGGGGGGGGGGGGGGGGGGGGGGGGGGGGGGGGGGGGGGGGGGGGGGGGGGGGGGFGGGGGGGGFFGGFDFGGGGGGGGEDGGGGGC=>F9FFGGGGGGGGGGGGFCGGGGGGGGGGGGGGGGGGGGGGFGFGGGFCC5?FGGFGGGGFGCBGFFFF@45?BDGDGEFDDCCE?FGGFFGG5
@M03364:276:000000000-BLYN8:1:1101:14855:9494 2:N:0:1
GGACTACAGGGGTTTCTAATCCTGTTTGCTCCCCACGCTTTCGCACCTGAGCGTCAGTCTTTGTCCAGGGGGCCGCCTTCGCCACCGGTATTCCTCCAGATCTCTACGCATTTCACCGCTACACCTGGAATTCTACCCCCCTCTACAAGACTCTAGCCTGCCAGTTTCGGATGCAGTTCCCAGGTTGAGCCCGGGGATTTCACATCCGACTTGACAGACCGCCTGCGTGCGCTTTACGCCCAGTAATTCCG
+
CCCCCGGGGGGGGGGGGGGGGGGGGGGGGGGGGGGGGGGGGGGGGGGGGGGDFGGGGGGGGGGGGGGGGGGGGGGGGGGGGGGGGGGGGGGGGGGGGGGGGGGGGGGGGGGEGGGGGGGGGGGGGGGGGGGGGGGGGGGGGGGFFCDFGGGGGGGGGGGGGGGFGGGGGGGGGGGGGGGGGGGGGFGGGGGGGGGGGEFGGGGDFFGDDGGDGGGGG4F=BGBB?FFFFFFFG<FAB?GGGB??FGFBDG9
@M03364:276:000000000-BLYN8:1:1101:16070:9495 2:N:0:1
GGACTACCGGGGTTTCTAATCCTGTTCGCTACCCATGCTTTCGAGCCTCAGCGTCAGTTACAGACCAGACAGCCGCCTTCGCCACTGGTGTTCTTCCATATATCTACGCATTTCACCGCTACACATGGAGTTCCACTGTCCTCTTCTGCACTCAAGTCTCCCAGTTTCCAATGCACTTCTTCGGTTGAGCCGAAGGCTTTCACATTAGACTTAAAAGACCGCCTGCGCTCGCTTTACGCCCAATAAATCCG
+
CCCCCGGGGGGGGGGGGGGGGGGGGGGGGGGGGGGGGGGGGGGGGGGGGGGGGGGGGFGGGGGGGGGGGGGGGGGGGGGGGGGGGGGGFGGGGGGGGGGGGGGGGGGGGGGGGGGGGGGGGGGGGGGGGEGFFGGGGGFGFGGGGGGGGGGGGGGGGGGGGGGGFGGGFGDGGGGGGGEFGGGGGGGGGGGGGGGGGGGG>FGGFGGCFFGGGGGGDFGGFGFFBFFB@EAEDF5)+3EGEE0AGGFFFFC
@M03364:276:000000000-BLYN8:1:1101:23231:9495 2:N:0:1
GGACTACTAGGGTATCTAATCCTGTTTGCTCCCCACGCTTTCGCACCTGAGCGTCAGTCTTCGTCCAGGGGGCCGCCTTCGCCACCGGTATTCCTCCAGATCTCTACGCATTTCACCGCTACACCTGGAATTCTACCCCCCTCTACGAGACTCAAGCTTGCCAGTTTCAAATGCAGTTCCCAGGTTGAGCCCGGGGATTGCACATTCAACTTAACAAACCACCTACGCGCGCTTTACGCCCAGTAATTCCG
+
CCCCCFFGDGGGGGGGGGCFDGGGGFCEFGFGGGGGGGGGGGGGEGGGG<8FG@CFGGGGAD<ECGGGFE7CGGGGGGGCF@GG@F=FFEFDAFGDFFGFFGGGGFGFGGCEFGGGG@@EGGFFFGGGGCGGGGFF9DFGDEEGGGGDEGGCF8FFGGGGGGGGA;ECEC,,@EFGGGGG9EGGGGGFF@E>*=EGEG:,*:CC67C7>D7>7CFG*CFGFFB@E4(39@DBCC*4?6E5C>6?GGFFGC4
@M03364:276:000000000-BLYN8:1:1101:15627:9505 2:N:0:1
GGACTACTAGGGTTTCTAATCCTGTTTGCTCCCCACGCTTTCGCACCTGAGCGTCAGTCTTTGTCCAGGGGGCCGCCTTCGCCACCGGTATTCCTCCAGATCTCTACGCATTTCACCGCTACACCTGGAATTCTACCCCCCTCTACAAGACTCTAGCCTGCCAGTTTCGAATGCAGTTCCCAGGTTGAGCCCGGGGATTTCACATCCGACTTGACAGACCGCCTGCGTGCGCTTTACGCCCAGTAATTCCG
+
CCCCCGGGGGGGGGGGGGGGGGGGGGGGGGGGGGGGGGGGGGGGGGGGFGGGGGGGGGGGGGGGGGGGGGGGGGGGGGGGGGGGGGGGGGGGGGGGGGGGGGGGGGGGGGGGGGGGGGGGGGGGGGGGGGGGGGGGGGFGGGGGFGGFGGGGGGGGGGGGGGGGGGGGGGGEFFGFGGGGGGGGGGGGGGGGGEGGGGGGGGGGFGGGGGGGGGFGGGGFBGFFFFFFB@EFCGFFFFGGGF?F7:BAGG7
@M03364:276:000000000-BLYN8:1:1101:7546:9507 2:N:0:1
GGACTACTAGGGTTTCTAATCCTGTTTGCTCCCCACGCTTTCGCACCTCAGTGTCAGTATCAGTCCAGGTAGTCGCCTTCGCCACTGGTGTTCCTTCCTATATCTACGCATTTCACCGCTACACAGGAAATTCCACTACCCTCTACCATACTCTAGCTTGCCAGTTTTGGATGCAGTTCCCAGGTTGAGCCCGGGGATTTCACATTCAACTTAACAAACCACCTACGCGCGCTTTACGCCCAGTAATTCCG
+
CCCCCGGGGGGGGGGGGGGGGGGGGGGGGGGGGGGGGGGGGGGGGGGGGGGGGGGGGGGGGGGGGGGGGGGGGGGGGGGGGGGGGGGGGGGGGGFGGGGGGGFFGGGGGGGGGGGGGGGGGDGGGGCFGGGGGGDCFGGGGGDGGGGFGGGGGGGGGGGGGGGGGGGGGGDGFFFGGGGGGGGGFGFGFGGGGGGGGGGFFGFGFGGGGFG7FDGGGGGGFGFDFF)35?EFGGGFFDGGGFFFGGF?FC*
@M03364:276:000000000-BLYN8:1:1101:2961:9522 2:N:0:1
GGACTACAAGGGTTTCTAATCCTGTTTGCTCCCCACGCTTTCGAGCCTCAGTGTCAGTTACAGGCCAGAGAGCCGCTTTCGCCACCGGTGTTCCTCCATATATCTACGCATTTCACCGCTACACATGGAGTTCCACTGTCCTCTTCTGCACTCAAGTCTCCCAGTTTCCAATGCACTTCTTCGGTTGAGCCGAAGGCTTTCACATTAGACTTAAAAGACCGCCTGCGCTCGCTTTACGCCCAATAAATCCG
+
CCCCCGGGGGGGGGGGGGGGGGGGGGGGGGGGGGGGGGFEGFGGGGGGGGGGFGGGGGGGGGGGGGGGGGFGGGGGGGGGGGGGGGGGEGGGGGGGGEFFEFGGGGGGGGGGGGGGG>@EGGGGGGGGGFFFCGGGGGGGFFGGB>FGGGGGGGGGGGFGGGGGGGGGFC9EEGGFGGG:@DFGGGGGGGGGGCEGGGFGGGF>AFF8DGFFFG+++;DGDCFFBF@F=DE>DGCEFFGGG>DA6CAEGG<
@M03364:276:000000000-BLYN8:1:1101:24482:9533 2:N:0:1
GGACTACCGGGGTTTCTAATCCTGTTTGCTCCCCACGCTTTCGAGCCTCAGTGTCAGTTACAGGCCAGAGAGCCGCTTTCGCCTCCGGTGTTCCTCCATATATCTACGCATTTCACCGCTACACATGGAATTCCACTCTCCTCTCCTGCACTCAAGTCTCCCAGTTTCCAATGCATACAATGGTTGAGCCACTGCCTTTTACACCAGACTTAATAAACCACCTGCGCTCGCTTTACGCCCAATAAATCCGG
+
CCCCCGGGGGGGGGGGGGGGGGGGGGGGGGGGGGGGGGGGGGGGGGGGGGGGGGGFGGGGGGGGG:FFGGGGGGGGGGGGGGGGGGGGGGGGGGGGGGGGGGGGGGGGGGGGGGGGGGGGDEFGGGFGGGGGGGGGGGGFGEGGGGGGGFD?@DGFFCDFGGGGG9EGGGFDEGGGGGG6CFEGF+DF7:,:EG9@FGCA9DFG**;9DGCFGGGGG7@G>CFEFABFFFB>FFFF3;8EG336C7:)99:
@M03364:276:000000000-BLYN8:1:1101:20735:9544 2:N:0:1
GGACTACCGGGGTTTCTAATCCTGTTCGCTACCCATGCTTTCGAGCCTCAGCGTCAGTTACAGACCAGACAGCCGCCTTCGCCACTGGTGTTCTTCCATATATCTACGCATTTCACCGCTACACATGGAGTTCCACTGTCCTCTTCTGCACTCAAGTCTCCCAGTTTCCAATGCACTTCTTCGGTTGAGCCGAAGGCTTTCACATTAGACTTAAAAGACCGCCTGCGCTCGCTTTACGCCCAATAAATCCG
+
CCCCCGGGGGGGGGGGGFGGGGGGFGFGGGGGGGEGFGGGGFEFGGGGGGGGGDGFGDGGGGGGGGGGGGGGG@FGGGGGGGGGGGGFFFGGGGFGGGGGGCEGGGDDGGGGFEFGGGGGGGGGGGGF?DGGGFAF9@GGFCFFDFCADFGGGGGFGGFGGGGGGGGGFFFFGGFGGGGGCGGDFGEFEF,:EGGDCGGGGGGGFF8FGCCF>FDGGGGG4C42>65;9>BD<5C4;;CCG>1AGGFEGCD
@M03364:276:000000000-BLYN8:1:1101:9904:9573 2:N:0:1
GGACTACTCGGGTTTCTAATCCTGTTTGCTCCCCACGCTTTCGAGCCTCAGTGTCAGTTACAGGCCAGAGAGCCGCTTTCGCCTCCGGTGTTCCTCCATATATCTACGCATTTCACCGCTACACATGGAATTCCACTCTCCTCTCCTGCACTCAAGTCTCCCAGTTTCCAATGCACACAATGGTTGAGCCACTGCCTTTTACATCAGACTTAAGAAACCACCTGCGCTCGCTTTACGCCCAATAAATCCGG
+
CCCCCGGGGGGGGGGGGGGGGGGGGGGGGGGGGGGGGGGGGGGGGEGGGGGGGGGGGGGGGGGGGGGGGGGGGGGGGGGGGGGGGGGGGGGGGGGGGGGGGGGGGGGGGGFEGGGGGGGGGGGGGGGGGFGGGGGGEGGGGGGGGGGGGGGGGGGGGGGGGGGGGGGGGGGGGGGGGGGFGGFGGGFGGGGGGGGGGGGGGGGGFDFGGGFGGF+BGGGGF:A==BAB9;):948@>2EEGFFFGFFEGGC
@M03364:276:000000000-BLYN8:1:1101:25353:9585 2:N:0:1
GGACTACTCGGGTATCTAATCCTGTTTGCTCCCCACGCTTTCGCACCTGAGCGTCAGTCTTTGTCCAGGGGGCCGCCTTCGCCACCGGTATTCCTCCAGATCTCTACGCATTTCACCGCTACACCTGGAATTCTACCCCCCTCTACAAGACTCTAGCCTGCCAGTTTCGGATGCAGTTCCCAGGTTGAGCCCGGGGATTTCACATCCGACTTGACAGACCGCCTGCGTGCGCTTTACGCCCAGTAATTCCG
+
CCCCCGGGGGGGGGGGGGGGGGGGGGGGGGGGGGGGGGGGGGGCGGGGFFFGGGGGGGGGGGGGGGGFGGGGGGGGGGGEGGGGGGGGGGGGGGGGGGGDGGGGGGFFGEGGGFGGGGGGGGGGGGGFFGGGGGFFGDDEGGGGDFGGCGGGGGFFGFFFC@FGGGGCEEC8;FFFGGG,DFGGGGGGGFGGGCCC=E8CD><7CC**/<)CFGGGC<8C>GE:?@>@?FFFDC5:F(;8=B6?7**-::9
@M03364:276:000000000-BLYN8:1:1101:26621:9595 2:N:0:1
CGACTACCCGGGTTTCTAATCCTGTGTGCTCCACACGCTTTCGAGCCTCAGTGTCAGTTACAGGCTAGAGAGCCGCTATCGCCTCCGGTGTTCCGCCATATATCTACGCATTTCCCCGCTACACATGGAATTCCACGCTCGTCTCCTGCAGCCAAGCCTCCAATTCTCCCATGCACACAACGGCGGAGCCACTGCCTTGTACATCGGACTGAAGAAACCACCTGCGCTCGCTGTACGCCCAATAAATCCGG
+
-8@C@:E,C@+:@;,CE9FF,C,@;,;,66C,,C<,86,,:,8FFCEFFGGE<<FF9F9E,<F,6,6,:C,8,6C@++,:,@FBEG>F@F:,55,,4@7ECE4,C9<F4?B?,:,,,6+64+,AE:FDAF,4E,4C46+@6@8DGGGC@E,+,,8,+@,@=,,,8,7,@,47,,,4@F5*3@4**>**:*,4,>:@FG6<++:CF*/219/*2;78*C0:8C;(/59B:>B3***-)42*2)(9*26)*91
@M03364:276:000000000-BLYN8:1:1101:25520:9605 2:N:0:1
GGACTACCAGGGTTTCTAATCCTGTTTGCTCCCCACGCTTTCGCACCTGAGCGTCAGTCTTTGTCCAGGGAGCCGCCTTCTCCATCGGTATTAGTCCAGATCTCTACGCATTTCCACGGTACACTTGGAATTCTACCCTCCTCTACAACACTCTAGACTTACAGTTTCGTATGCAGTATTCTGGTTGAGCTCGGGGATTTCACATCCGACTTGACAAACCGCCTGCGTTGAGTTTAAGCCCAGTAATTCCC
+
-AC-,,,6C<6C6C,CCCAFC@,EGEFGGC,;6@F+6C:;,,,BC@+B,E,FEE,@@E,@,6CCFCEC,8,B+6++@,BA,,:,,5B,?,C,,5,,<C,,5,45,,<<:F=?,,,5CF+4++4C,,,ABE5?,9494,,+@,6?C;EF,@+=@FG=4>D,,,3,5,6,33@,6,,,@=,,,,6,363,68,31;++@CFG2+7+1*0*??CGF**+2;=>*/)/()(2()))1++1879<E)(=++;?7+*
@M03364:276:000000000-BLYN8:1:1101:4927:9607 2:N:0:1
GGACTACTCGGGTTTCTAATCCTGTTTGCTCCCCACGCTTTCGCACCTCAGTGTCAGTATCAGTCCAGGTAGTCGCCTTCGCCACTGGTGTTCCTTCCTATATCTACGCATTTCACCGCTACACAGGAAATTCCACTACCCTCTACCATACTCTAGCTTGCCAGTTTCGGATGCAGTTCCCAGGTTGAGCCCGGGGATTTCACATCCGACTTGACAGACCGCCTGCGTGCGCTTTACGCCCAGTAATTCCG
+
CCCCCGGGGGDGCFGGGGGGGGGGGGGGGGGFGGGGGGGGGGGGGGGGGGGAFGGGGGGGGGGGGGFGCGGGGGGGGGGGFGEFGGGGGGGGGGGFDFGGGFGGGGGGD:FGFGGGGGGGD7:FGGGFGGGFGGGGGGFGCGGGGGGGFDGFDFG;AFGFCCG,D=FGCEGG+8DFDFGFFGDCF9E,6@,DCED6CEBECC7?+;CDC39C7CG89FC5?EF@9A>51A3>DCGCFFGGG57=CFCEFF2
@M03364:276:000000000-BLYN8:1:1101:18231:9612 2:N:0:1
GGACTACAAGGGTTTCTAATCCTGTTTGCTCCCCACGCTTTCGAGCCTCAGTGTCAGTTACAGGCCAGAGAGCCGCTTTCGCCTCCGGTGTTCCTCCATATATCTACGCATTTCACCGCTACACATGGAATTCCACTCTCCTCTCCTGCACTCAAGTCTCCCAGTTTCCAATGCACACAATGGTTGAGCCACTGCCTTTTACATCAGACTTAAGCAACCACCTGCGCTCGCTTTACCCCCAATAAATCCGG
+
C<C<CFFE,E@FFGEFFG<CC,FGGGGDEEC,@@<BFD7CFFF<F@F<CFCEFFFFGGAFGGCAFGGE<<EF7EF@+8DFGDCF@@FCFFFGCEGFC@FE,<;AEA9?CF@,9A@<CFGDCD:F4AE85AFFG?;?CF95E9BF,8>DGGG8?8FC@;>DFCFF<@DFGE=DFFFGFC>6=9>@;+=6@B,57@B<E,3A;D:?<:797*52=>+299FEFE9):*:5)/))9*+0*(=178,)*28);5C
@M03364:276:000000000-BLYN8:1:1101:6727:9619 2:N:0:1
GGACTACTGGGGTTTCTAATCCTGTTTGCTCCCCACGCTTTCGAGCCTCAGTGTCAGTTACAGGCCAGAGAGCCGCTTTCGCCTCCGGTGTTCCTCCATATATCTACGCATTTCACCGCTACACATGGAATTCCACTCTCCTCTCCTGCACTCAAGTCTCCCAGTTTCCAATGCACACAATGGTTGAGCCACTGCCTTTTACATCAGACTTAAGAAACCACCTGCGCTCGCTTTACGCCCAATAAATCCGG
+
CCCCCGGGGGGGGGGGGGGGGGGGGGGGGGGGGGGGGGGGGGGGGGGGGGGGGGGGGGGGGGGGGGGGGGGGGGGGGGGGGGGGGGGGGGGGGGGGGGFGGGFGGGGGGGGGFFGGGGGGGGGGGGGGFFFGGGGGGGFCEGGGGFEFGGGFFCCGAFFGGGF?A;;DFAFGGGD9DFCDFFFEEEFEFFCCCFCFGFFGFGGGFGGGGGGGGGGGGFGGFGFFFBBFFEFFGG=CB>EEGF@FGFFEFGC
@M03364:276:000000000-BLYN8:1:1101:5680:9620 2:N:0:1
GGACTACTGGGGTATCTAATCCTGTTTGCTCCCCACGCTTTCGCACCTGAGCGTCAGTCTTTGTCCAGGGGGCCGCCTTCGCCACCGGTATTCCTCCAGATCTCTACGCATTTCACCGCTACACCTGGAATTCTACCCCCCTCTACAAGACTCTAGCCTGCCAGTTTCGGATGCAGTTCCCAGGTTGAGCCCGGGGATTTCACATCCGACTTGACAGACCGACTGCGTGCGCTTTACGCCCCGTAAGTCCG
+
CCCCC,FFGGGGGGGFFGGECFGGGFGFFFGCGGGDGGGGGGGGGGGFDGGFGGGGEGGFFAFF9EFGGGGGG@@FGGGFGGFGDGEEGGGGF9EE=<B?FGGGGFGEGGGCFGGGGGGGGGGGGGGG8DF:FFGFFF@FGGGGG9,@9FGGGGGE98A:EFGGGGFF>5:CCCFGGFAAFFFDFF8?78?DEEGGCEG++CCDAFF75DG<**;7*8CC5*8>94?:1:7)973<9-A8>)(0)9)-**1
@M03364:276:000000000-BLYN8:1:1101:7565:9642 2:N:0:1
GGACTACCCGGGTTTCTAATCCTGTTTGCTCCCCACGCTTTCGAGCCTCAGTGTCAGTTACAGGCCAGAGAGCCGCTTTCGCCTCCGGTGTTCCTCCATATATCTACGCATTTCACCGCTACACATGGAATTCCACTCTCCTCTCCTGCACTCAAGTCTCCCAGTTTCCAATGCACACAATGGTTGAGCCACTGCCTTTTACATCAGACTTAAGAAACCACCTGCGCTAGCTTTACGCCCAATAAATCCGG
+
CCCCCGGGGGFGEGGGGGGGGGGGGGGGFFGGGGGGGGGGGGGGGGGGGGGGGGGGGGGGGGGFGEGGGGFFGGGGGGGGGGGGGGGGGGEEGGGGEFGGGGDGEEFFGGGGGGGGGGGGGGGFGGGGGGGGGGAFAFFGGGGGGGGGGGGGGGFGGGDED@FGGGGGGCD,,,,3@=ED9D6EFGF69,6<7EGEGGFG>FFFFCD>FGGGGGG>FGCGFEFFD45A(8AFGC+@BFGEGFFFGCA?FD<
@M03364:276:000000000-BLYN8:1:1101:13997:9678 2:N:0:1
GGACTACAAGGGTATCTAATCCTGTTTGCTCCACACGCTTTCGCACCTGAGCGTCAGTCTTCGTCCAGGGGGCCGCCTTCGCCACCGGTATTCCTCCAGATCTCTACGCATTTCACCGCTACACCTGGAATTCTACCCCCCTCTACAAGACTCCAGCCTGCCAGTTTCGAATGCAGTTCCCAGGTTGAGCCCGGGGATTTCACATCCGACTTGACAGACCGCCTGCGTGCGCTTTACGCCCAGTACTTCCG
+
CCCCCGGGGGGGGGGGGGGGGGGGGGGGGGGG8FFCFGGGGGGGGGGGGGGGGGGGGGGGGGGGGFGGGGGGEGGGGGGGGGDGGGGGGGGGGGGGGGGGGGFGGCFGGGCEGGGGGGGGFGFFGGGGCFGGGGGGGGGGGGGGGGGGGGG88:FFGGGCFGGFFEFGGGDFGGGGGAGFGGGGGG8FGGGCEEEG55BEFFFGF<FGCDGD>**CFGG=52>?FFFFBFEEG5F>?0;EE)2)0**6C>1
@M03364:276:000000000-BLYN8:1:1101:17371:9719 2:N:0:1
GGACTACCCGGGTTTCTAATCCTGTTTGCTCCCCACGCTTTCGCACCTGAGCGTCAGTCTTTGTCCAGGGGGCCGCCTTCGCCACCGGTATTCCTCCAGATCTCTACGCATTTCACCGCTACACCTGGAATTCTACCCCCCTCTACAAGACTCTAGCCTGCCAGTTTCGGATGCAGTTCCCAGGTTGAGCCCGGGGATTTCACATCCGACTTGACAGACCGCCTGCGGGCCATTTACGCCCAGTAAGTCCG
+
CCCCCGFFGGGGGGGGGGGGGGGGGGGGGGGGGGGGGGGGGGGGGGGGFGGGGGGGGGGGGGGGGGGGGGGGGGGGGGGGGGGGGGGGGGGGGGGGGGGGGGGGGGGGGGGGFEFGGEGCFFFFGGGFGGGGCDGGCEFGEEDDFGD93@EGGGGGFGGGGGGGGGGGG>CEGGGDGC;C9,:DD>DCFGCGGGGG*:BFGGGGFFFDGGGGGGGFFGGGF5>1152)(0))*:?<*(8CCB?FFF*6CG7
@M03364:276:000000000-BLYN8:1:1101:2275:9733 2:N:0:1
GGACTACACGGGTTTCTAATCCTGTTTGCTACCCATGCTTTCGAGCCTCAGCGTCAGTTACAGACCAGACAGCCGCCTTCGCCACTGGTGTTCTTCCATATATCTACGCATTTCACCGCTACACATGGAGTTCCACTGTCCTCTTCTGCACTCAAGTTTCCCAGTTTCCGATGCACTTCTTCGGTTGAGCCGAAGGCTTTCACATCAGACTTAAGAAACCGCCTGCGCTCGCTTTACGCCCAATAAATCCG
+
9CBCCGGFGCGG:BCFADFAEFEGG,FGFFGGGDGG8EE<FGGFGGG8@FFFEGG7CFFGAC,CEFDDFEGG8FC@@FFGGGGEGD8FEEF,:BAEF?FGAADG9EFG@FC:AFFGEGGGGCFGFCGGGGG@EG;EDF4<E,>3>>EFG;EFGGFGGFFFGCACFCFCFDCEGD8=FD=AFFGEEEGFCCFG+3@>@FGF?7F++?@FFFDFFF7+=;C=BC?99A@:(:ABCF56A;18C3(20:83:>3
@M03364:276:000000000-BLYN8:1:1101:3911:9733 2:N:0:1
GGACTACCAGGGTTTCTAATCCTGTTTGCTCCCCACGCTTTCGCACCTGAGCGTCAGTCTTTGTCCAGGGGGCCGCCTTCGCCACCGGTATTCCTCCAGATCTCTACGCATTTCACCGCTACACCTGGAATTCTACCCCCCTCTACAAGACTCTAGCCTGCCAGTTTCGGATGCAGTTCCCAGGTTGAGCCCGGGGATTTCACATCCGACTTGACAGACCGCCTGCGTGCGCTTTACGCCCAGTAATTCCG
+
CCCCCGGGGGGGGGGGGGGGGGGGGGGGGGGGGGGGGGGGGGGGGGGGGGGGGGGGGGGGGGGGGGGGGGGGGGGGGGGGFGGGGGGGGGGGGGGGGGGFGGGGGGGGDGGGGG9FGGGGCGGGGGGGGGGGGGFGGGGGGGGGGGGGGGGGGGGGGGGGGGGGGGGGGGGGGGGGGGGGGFFGGGGGGGGGGCEGGGGGGGGGFGGGGGGGGGGDG4FGBGF:BF6B?BFFGGGFF(CEEB<6D>BAGGF
@M03364:276:000000000-BLYN8:1:1101:27602:9756 2:N:0:1
GGACTACTGGGGTTTCTAATCCTGTTTGCTCCCCACGCTTTCGAGCCTCAGTGTCAGTTACAGGCCAGAGAGCCGCTTTCGCCTCCGGTGTTCCTCCATATATCTACGCATTTCACCGCTACACATGGAATTCCACTCTCCTCTCCTGCACTCAAGTCTCCCAGTTTCCAATGCACACAATGGTTGAGCCACTGCCTTTTACATCAGACTTAAGAAACCACCTGCGCTCGCTTTACGCCCAATAAATCCGG
+
CCCCCGGEFGGGGGGFGGFGGGFFFGGGGGGGGGG7FFGGGGGDGDGCFGFFFGGFGGGGGGGGGGFGGGFGGGGGDCDAFDCCFGGGGGGGGCCGGFGFGCEFDF<FCFGGFGFGFF>>CFGGGGGC?CFFG5=F44EFGFG?@8FFC88AFCFD;;,@A,=DDEDFDFFADDEF8D=+3=DEGGGD?7,D@:9DGGGGGFGGFGDCGGCGGD@+0;,=>EFBBF=5=44?GC7*)(4==5167@+.*8C
@M03364:276:000000000-BLYN8:1:1101:2853:9772 2:N:0:1
GGACTACTAGGGTATCTAATCCTGTTTGCTACCCATGCTTTCGAGCCTCAGCGTCAGTTACAGACCAGACAGCCGCCTTCGCCACTGGTGTTCTTCCATATATCTACGCATTTCACCGCTACACATGGAGTTCCACTGTCCTCTTCTGCACTCAAGTCTCCCAGTTTCCAATGCACTTCTTCGGTTGAGCCGAAGGCTTTCACATTAGACTTAAAAGACCGCCTGCGCTCGCTTTACGCCCAATAAATCCG
+
CCCCCGGGGGGGGGGGGGGGGGGGGGFGGGGGGGGGGGGGGGGFGGGGGGGGGGGGGGGGGGGGGGGGGGGGGGGGGGGGGGGGGGGGGGGEGGGGGGGGGGGGGGGGGGGGFGGGGGGGGGFGGGGC5FGGGGGGGGGGDFGGGGGGGGGGGGFGGGCGFGGFFECFF;;@DFDFGGGGGGGGGGGCGGGG6EGEGGGGGGGGFC:@7CGGGGCGGGCGEGFADFAEFFBFGGFEA=EEG=(;CGAEGC5
@M03364:276:000000000-BLYN8:1:1101:16572:9772 2:N:0:1
GGACTACTGGGGTTTCTAATCCTGTTTGCTCCCCACGCTTTCGAGCCTCAGTGTCAGTTACAGGCCAGAGAGCCGCTTTCGCCTCCGGTGTTCCTCCATATATCTACGCATTTCACCGCTACACATGGAATTCCACTCTCCTCTCCTGCACTCAAGTCTCCCAGTTTCCAATGCACACAATGGTTGAGCCACTGCCTTTTACATCAGACTTAAGAAACCACCTGCGCTCGCTTTACGCCCAATAAATCCGG
+
CCCCCGGGGGGGGGGGGGGGGGGGGGGGGGGGGGGGGGGGGGGGGGGGGGGGGGGGGGGGGGGGGGGGGGGGGGGGGGGGGGGGGGGGGGGGGGGGGGGGGGGGGGGGGGGGGGGGGGGGGGGGGGGGGGGGGGGGGGGGGGGGGGGGGGGGGGGGGGCGGGFGGGGGGGGGGGGGGGEGGGCG=CCGGG6CEGGEGGGGFGFDAC5*;CC7FGFGGGFFFGFF@BFEA6;8FD7@A@GGGF@4FGF<FDG
@M03364:276:000000000-BLYN8:1:1101:4264:9784 2:N:0:1
GGACTACTCGGGTTTCTAATCCTGTTTGCTCCCCACGCTTTCGCACCTGAGCGTCAGTCTTTGTCCAGGGGGCCGCCTTCGCCACCGGTATTCCTCCAGATCTCTACGCATTTCACCGCTACACCTGGAATTCTACCCCCCTCTACAAGACTCTAGCTTGCCAGTTTCGGATGCAGTTCCCAGGTTAAGCCCGGGGATTTCACATCTGACTTGACAAACCGCCGGCGTGCGCTTTACGCCCAGTAATTCCG
+
CCCCCGGGGGGGGGGGGGGGGGGGGGGGGGGGGGGGGGGGGGGGGGGGGGGGGGGGGGGGGGGGGGGGGGGGGGGGGGGGGGGGGGGGGGGGGGGGGGGGGGGGGGGGGGGGGGGGFGGGGGGGGGGGGGGGGGGGGGGGGGGGGFGGGGGGGGGFF,>6D7CGGGGG**6@EGGCFCFG,B,DFF,=E@,::EGGGG?FGGGGFG>CFFGC**8F+8FCDC3,,;;E>D:DDGF)1:EGGFFFGC69FGC
@M03364:276:000000000-BLYN8:1:1101:9917:9819 2:N:0:1
GGACTACAAGGGTTTCTAATCCTGTTTGCTCCCCTAGCTTTCGCACTTCAGCGTCAGTTTTTGTCCAGTGAGCTACCTTCGTCATCGGCATTCCTACATTTATCTACGAATTTCACCTCTACTCATGTAGTTCCGCCCACCTTTCCAATACTCTAGAATTTCAGTTTCGTCGGCAAGCTAATGGTTGAGCCACTAGTTTTCACCGTCGACTTGACACCCAGCCTAGCTCCCCTTTATGCCCAATACTTACG
+
C<<<CF?,EF?FGGGAFGCAF9FEC,6EE9CFFGFFGFGGFFEGFEEGGGGAC@C@CFD,C6@CA9,,EF9A<CAFFEEF@6,46,9:++@FG<4,?EE,,:,,@A9?4E,FEF?FGEG,4,4=>B,C<<FEGFGGGCEGCDD+E4>9==,+>,,,,,4,4,,,,448+666CGEGGFFFD9D9D,3@,@,,,3>@;@,5?9@DADD757<**4*=79C*61/5)9)=*;/3C79;A*,6:AB;9*+*++2
@M03364:276:000000000-BLYN8:1:1101:7398:9834 2:N:0:1
GGACTACCCGGGTATCTAATCCTGTTTGCTCCCCACGCTTTCGCACCTGAGCGTCAGTCTTTGTCCAGGGGGCCGCCTTCGCCACCGGTATTCCTCCAGATCTCTACGCATTTCACCGCTACACCTGGAATTCTACCCCCCTCTACAAGACTCTAGCCTTCCAGTTTCGGATGCAGTTCCCAGGTTGAGCCCGGGGATTTCACATCCGACTTGACAGACCGCCTGCGTGCGCTTTACGCCCAGTAATTCCG
+
B@B<BFEDCFGGGC<FFGGF<EFCGGGGGGF@CCFGGGGGGGGGGCFGGGGFGGEGGG9CEGGGFEFGFGD7::FE+BCGFDCEC,>FGEGGG<FEDF,CEDFFGGFF7C:@EEFE?:>EC+4:@FDFFFGG;B;CC>8>@CEGGFGFD?FFB>FCCGF,@:7>FGGCE>B>E6DGGGGGFBEGGG>67DF8C?>C*=FGGGGGF629*:CDG=*1*2==.*52(7(82>)7C*9)/2*C=@?F72*.*:0
@M03364:276:000000000-BLYN8:1:1101:23526:9842 2:N:0:1
GGACTACTGGGGTATCTAATCCTGTTTGCTCCCCACGCTTTCGAGCCTCAGTGTCAGTTACAGGCCAGAGAGCCGCTTTCGCCTCCGGTGTTCCTCCATATATCTACGCATTTCACCGCTACACATGGAATTCCACTCTCCTCTCCTGCACTCAAGTCTCCCAGTTTCCAATGCACACAATGGTGGAGCCACTGCCTTTTACATCAGACTTAAGAAACCACCTGCGCTCGCTTTACGCCCAATAAATCCGG
+
CCCCCGGGGGGGGGGCFGGDFFFGGGEGGGGGGGGGGGGCGGGGGGGGGFFAFFGGCGGGGGFFFGGGGFGCGGGG:FFFGDFEFFCGFFGGGGGDFF9FGCFGGFGG:FFGFGG<FEEC=F:=E8FFGGGGGC,A4>EGGGGGGGG?FGFG?,8E;BEF>DFCDE=D=,,EFGGGGGEGFGGG,@DFG7BCFCFFCEC:+=FGFCGDGGG>FD7=7>C7F5A@BFF>=BBAG9+>>2C75:(97CC?DD5
@M03364:276:000000000-BLYN8:1:1101:16681:9857 2:N:0:1
GGACTACTAGGGTTTCTAATCCTGTTTGCTCCCCACGCTTTCGCACCTGAGCGTCAGTCTTCGTCCAGGGGGCCGCCTTCGCCACCGGTATTCCTCCAGATCTCTACGCATTTCACCGCTACACCTGGAATTCTACCCCCCTCTACGAGACTCAAGCTTGCCAGTTTCAAATGCAGTTCCCAGGTTGAGCCCGGGGATTTCACATCTGACTTAACAAACCGCCTGCGTGCGCTTTACGCCCAGTAATTCCG
+
CCCCCGGGGGGGGGGGGGGGGGGGGGGGGGGGGGGGGGGGGGGGGGGGGGGGGGGGGGCGGGGGGGGGGGDGGGGGGGGGGGGGGGGGGGGGGGGGGG?BFGGGGGGGGGGGCGGGFGGD:CFGGGGGFGGGGGGGGGGGGGGGGGGGEGCFCGGGGGGGGGGCGGGGFDCFACGFCEFCGGGFFFGFFGGGGDDGGGFFG71@6CFDFGGG+@FCCDGG:=><<FBF?FEE:DGDB?G?C)47:76<CD7
@M03364:276:000000000-BLYN8:1:1101:20270:9910 2:N:0:1
GGACTACCGGGGTATCTAATCCTGTTTGCTCCCCACGCTTTCGCACCTCAGTGTCAGTATCAGTCCAGGTAGTCGCCTTCGCCACTGGTGTTCCTTCCTATATCTACGCATTTCACCGCTACACCTGGAATTCTACCCCCCTCTACAAGACTCTAGCCTGCCAGTTTCGAATGCAGTTCCCAGGTTGAGCCCGGGGATTTCACATCCGACTTGACAGACCGCCTGCGTGCGCTTTACGCCCAGTCATTCCG
+
B@@CCGGGGG@FGFGGGGGGGGGGGGCFGGGGGGGCFGGGGGGG76CFG8A,CFF@FGGGADGGGAAFDGGGC@FCGGGGGG,8FEGD:FFBFGG???B@FDAEF<<FC7,BFFFFCFGGGGGG88=EGEFGGGGFGGD:@C60,@=3@?FF,3,=;@ECFFC8F,>D8D@>8DECDF:D<EEDEC:FFCF>CGCC;B,<EGFF6CDDDD4DGFC>4*4:)>>?()()(.:5)**);18::.(0*204770
@M03364:276:000000000-BLYN8:1:1101:13638:9919 2:N:0:1
GGACTACCGGGGTTTCTAATCCTGTTTGCTCCCCACGCTTTCGCACCTGAGCGTCAGTCTTTGTCCAGGGGGCCGCCTTCGCCACCGGTATTCCTCCAGATCTCTACGCATTTCACCGCTACACCTGGAATTCTACCCCCCTCTACAAGACTCTAGCCTGCCAGTTTCGAATGCAGTTCCCAGGTTGAGCCCGGGGATTTCACATCCGACTTGACAGACCGCCTGCGTGCGCTTTACGCCCCGTACTTCCG
+
CCCCCGGGGGGGGGGGGGGGGGGGGGGGGGGGGGGGGGGGGGGGGGGGGGGGGGGGEGGGGGGGGGGGGDGGGGGGGGGGGGGGGGGGGGGGGGGGGGGGGGGGFFGGGGGGGGGGGGGGGGGGGGGGCFGGGFGGGGGGGGG?FGGFFGGGGGFDGGGGGCCFGGGFGGGGGGG7DFGGFGGGGGGGGGGCGGGGGGCGGGGFCDC5<):>C>F:4<C*;EFF?FFE6>DB7<CA7?EEG:2@G35<GG*
@M03364:276:000000000-BLYN8:1:1101:21222:9930 2:N:0:1
GGACTACACGGGTTTCTAATCCTGTTTGCTCCCCACGCTTTCGAGCCTCAGTGTCAGTTACAGGCCAGAGAGCCGCTTTCGCCTCCGGTGTTCCTCCATATATCTACGCATTTCACCGCTACACCTGGAATTCTACCCCCCTCTACAAGACTCTAGCCTGCCAGTTTCGAATGCAGTTCCCAGGTTGAGCCCGGGGATTTCACATCCGACTTGACAGACCGCCTGCGTGCGCTTTACGCCCAGTAATTCCG
+
CCCCCGGGGGGGGGGGGGGGGGGGGGGGGGGGGGGGGGGGGGGGGGGGGGGGGGGGGGGGGGGGFGGGGGGGGGGGGGGGGGGGGGGGGGGGGGGGGGGGGFGGGGGGGGGGGCFG<FGGGGGGGGGGGGGFGGGGFGGGGGGGGGGGGGGGGGGGGGGGCGGGFFGGEGGGGGFGCEGGFGGGFGGCE@GGGGGGGGGGGGGGFGGGGGGGDGGGGGGGDG:1;A;EFFFBCDGDFBG8CBFFFFFFGG9
@M03364:276:000000000-BLYN8:1:1101:14882:9991 2:N:0:1
GGACTACAGGGGTATCTAATCCTGTTTGCTCCCCACGCTTTCGAGCCTCAGTGTCAGTTACAGGCCAGAGAGCCGCTTTCGCCTCCGGTGTTCCTCCATATATCTACGCATTTCACCGCTACACATGGAATTCCACTCTCCTCTCCTGCACTCAAGTCTCCCAGTTTCCAATGCACACAATGGTTGAGCCACTGCCTTTTACATCAGACTTAAGAAACCACCTGCGCTCGCTTTACGCCCAATAAATCCGG
+
CCCCCGGCGGGGGCGGGGGGGGGGGGGGGGGGGGGGGGGGGGGGGGGGGGGGGGGGGGGGGGGGGGGGCFEGGCFGGGGGGGGECGDGGGGGGGGGGGGGGCFGGGGGGGGGGGGGGGGGGGGGCCFAFFGGGGG9449FEFGG?FCFFFDGGFGGD;BDC8DFFFFGGGGFGGGGG?C+=E?GGGGG?@,@E:DGGGGG++@?B?>975?CGCC=FGGCFE;)</)/4)0):7+>82CEDF;4:785<5:
@M03364:276:000000000-BLYN8:1:1101:27695:10026 2:N:0:1
GGACTACCAGGGTTTCTAATCCTGTTTGCTCCCCACGCTTTCGAGCCTCAGTGTCAGTTACAGGCCAGAGAGCCGCTTTCGCCTCCGGTGTTCCTCCATATATCTACGCATTTCACCGCTACACATGGAGTTCCACTGTCCTCTTCTGCACTCAAGTCTCCCAGTTTCCAATGCACTTCTTCGGTTGAGCCGAAGGCTTTCACATTAGACTTAAAAGACCGCCTGCGCTCGCTTTACGCCCAATAAATCCG
+
CCCCCGFFFGDGGGGGGGGGGGGGGGGGGGGGGGGGGGDGGGGGFGG@FFGGGGGGGGGGGGGGGGFFFDFCFFGGGGGGCGGGGGGGGGGDGGGGGGGGGFGGGGGGGEFGGGGGGDGEGGGGECGGC<FFGGDGGFFGGGGDGGG9;;EFGGFFGF9=EFGC<EFFFCFFCFGGGGGGDGGC:EEC,>B8@6@CFGGG>CC>FG::92B>>FFGC4:C>GF@FA9BBFFFGGGFF6CCC:1;FCFCG*)
@M03364:276:000000000-BLYN8:1:1101:20297:10027 2:N:0:1
GGACTACTAGGGTTTCTAATCCTGTTTGCTCCCCACGCTTTCGCACCTGAGCGTCAGTCTTCGTCCAGGGGGCCGCCTTCGCCACCGGTATTCCTCCACATCTCTACGCATTTCACCGCTACACGTGGAATTCTACCCCCCTCTACGAGACTCTAGCTAACCAGTCTTGAATGCAGTTCCCAGGTTAAGCCCGGGGATTTCACATCCAACTTAATTAACCGCCTGCGTGCGCTTTACGCCCAGTAATTCCG
+
CCCCCGGGGGGGGGGGGGGGGGGGGGGGGAFGGGGGGDGDGFGGGGGGEFCGGGGGGGGGGGGGGGDGGGDGGGGG7FCFGGFFGFGGGDGGGGGGGE,<FFGGGFGGEDGGGGCGGGGGGGGGGGGGGGAFFGGFFFFGGGGGGGGGGGGFGC>AEDFCFFGGG9FE;FGGGGGGGG?E@FFGGG7CFCCFGGGDEGGFGGGGFDF**;<>;FC;::CE>GE;0)-7?BFEGGG<F0CEE>:FGGFA::6
@M03364:276:000000000-BLYN8:1:1101:19068:10032 2:N:0:1
GGACTACTGGGGTATCTAATCCTGTTTGCTCCCCACGCTTTCGAGCCTCAGTGTCAGTTACAGGCCAGAGAGCCGCTTTCGCCTCCGGTGTTCCTCCATATATCTACGCATTTCACCGCTACACATGGAATTCCACTCTCCTCTCCTGCACTCAAGTCTCCCAGTTTCCAATGCACACAATGGTTGAGCCACTGCCTTTTACATCAGACTTAAGAAACCACCTGCGCTCGCTTTACGCCCAATAAATCCGG
+
CCCCCGGGGGGGECGGGEGGGGGGGGGGGGFGFGGGGGGGGGGGGGGGGGFEGGGGGGGGGGGGGDGFFFFGGGGGGGGCFGEGC@FGGGGGGGCFGGFFGGGGDFGFG@EEGGGGG@FEGGGGGEGGFGGGGFGFGGGGGAED?@D?GGGF?FEGGGGFG@EFGG;EFFGFGGGADD>FGGFEGGDECC?DCFFGFFGGGGGGFGGGGFGFF+BFFGGGFDFEDABADE4?C<FF:@DGGFF4C775FGG
@M03364:276:000000000-BLYN8:1:1101:13954:10043 2:N:0:1
GGACTACTGGGGTTTCTAATCCTGTTTGCTCCCCACGCTTTCGCACCTGAGCGTCAGTCTTCGTCCAGGGGGCCGCCTTCGCCACCGGTATTCCTCCAGATCTCTACGCATTTCACCGCTACACCTGGAATTCTACCCCCCTCTACAAGACTCTAGCCTGCCAGTTTCGGATGCAGTTCCAAGGTTCAGCCCGGGGATTTCACATCCGACTTGACAGACCGCCTGCGTGCGCTTTACGCCCAGTCCTTCCG
+
CCCCCGFE9FFE@FGGGAE9EEGECF@FC9EEGGGGEEG>FGGCEGGFFFGGB:FFGGG9FEFGGGGGGGGGG:FCEG@FGECFEGGGGGGGGFGGGGGGCFCFDFGDG+B@DE<FGFFGECGGFGGGFGGGGCEFFGFEE>EDFGGFC88<DEFF9DGFC7FCFCF33@::C89DF,DF,?,*?F9:,6DEC:*=C*?CCGG=A*7CG<CD*2>C4CFGACE?:427,))77DD9F05:C3(/*0*-:F*
@M03364:276:000000000-BLYN8:1:1101:17728:10053 2:N:0:1
GGACTACACGGGTTTCTAATCCTGTTTGCTCCCCACGCTTTCGCACCTGAGCGTCAGTCTTTGTCCAGGGGGCCGCCTTCGCCACCGGTATTCCTCCAGATCTCTACGCATTTCACCGCTACACCTGGAATTCTACCCCCCTCTACAAGACTCTAGCCTGCCAGTTTCGAATGCAGTTCCCAGGTTGAGCCCGGGGATTTCACATCCGACTTGACAGACCGCCTGCGTGCGCTTTACGCCCAGTAATTCCG
+
CCCCCGGGGGGGGGGGGGGGGGGGGGGGGGG@FGGGGCGGGGGGGGGGGGGFGGGGGFFGGGGGGGGGGGGGGGGGGGGGGGGGGGCFGGGGGGGGGGGGGFFGGGGGGGGGGGGFGGGGGGGGGGFGGGGGGGGFCDGGGGGGGGGGG:FFFGFGF?FGGGGGGFFGGGGGGFGFAFA:FGGGAFGGGDFGGGGGEGGGDGGGFCF5DDGG7:;@4CFGBEEFBFFF?:BF:7<<F?G>C>16**06CG6
@M03364:276:000000000-BLYN8:1:1101:16638:10064 2:N:0:1
GGACTACCCGGGTTTCTAATCCTGTTTGCTCCCCACGCTTTCGCACCTGAGCGTCAGTCTTCGTCCAGGGGGCCGCCTTCGCCACCGGTATTCCTCCAGATCTCTACGCATTTCACCGCTACACCTGGAATTCTACCCCCCTCTACGAGACTCAAGCTTGCCAGTTTCAAATGCAGTTCCCAGGTTGAGCCCGGGGATTTCACATCTGACTTAACAAACCACCTACGCGCGCTTTACGCCCCGTAATTCCG
+
CCCCCGGGGGGGGGDGGGGGGGFGGGGGGGGGGGGGGGGGGGGGGGGFFGGGGGGGGGGGGGGGGGGGGGGGGGGGGGGGGGGGFGGGDEGGGGGGGGGFGGGGGGGGGGGGGGGGGGGGDEFGFGGG<DGCGGCGEGFFGGGGGGGGEGGGGGGGGGFGGGCGGCCGGFECCGGCCFFFCEFFFFCFFGGGEGEEEGGGG79>FGGFFGFFFC>7CGGGFG:3@F<>1)<>D*94B(?E=)9>3>@)7?6
@M03364:276:000000000-BLYN8:1:1101:25756:10077 2:N:0:1
GGACTACTGGGGTTTCTAATCCTGTTTGCTCCCCACGCTTTCGCACCTCAGTGTCAGTATCAGTCCAGGTAGTCGCCTTCGCCACTGGTGTGCCTTCCTATATCTACGCATTTCACCGCTACCCAGGAAATTCCACTACCCTCTACCATACTCTAGCTTGCCAGTTTTGGATGCAGTTCCCAGGTCGAGCCCGGGGATTTCACATTCAACTTAACAAACCACCTACGCGCGCTTTACGCCCAGTCATTCCG
+
CCCCB,CCCFA7+8,C<C,@,EEEE,@EC@EA<CF@6CFG,C,C:CF@FCFGG<FGG9EFAEGGAC<E<<FFECCFG:CF7@GDBE,,,6:,CFEG9FDEAC,FFCFFC?E,9CEFEGG>CB,9EFFGG8?FGCEBEFDFG8D=DGGF,EFD9@E=CE7,>E8D,>>@8=8,6,==@FF8E98@F?88=+@3+8:@9*@,D@;9A7:++2=DCGGDFG5CFC?BEF2)5).))29.A0C4>B?;4CC)7:9
@M03364:276:000000000-BLYN8:1:1101:2952:10086 2:N:0:1
GGACTACAGGGGTTTCTAATCCTGTTTGCTCCCCACGCTTTCGCACCTGAGCGTCAGTCTTTGTCCAGGGGGCCGCCTTCGCCACCGGTATTCCTCCAGATCTCTACGCATTTCACCGCTACACCTGGAATTCTACCCCCCTCTACAAGACTCTAGCCTGCCAGTTTCGGATGCAGTTCCCAGGTTGAGCCCGGGGATTTCACATCCGACTTGACAGACCGCCTGCGTTCGCTTTACGCCCAGTAATTCCG
+
CCCCCGGGGGGGFGGGGGGGGGGGGGGGGGGFGGGGGGGGGGGG@FGGGGGGGGGGGGGGGGFGGGGGGGGGGGGGGGGGGGGGGGGGGDFFGGGGGGGGFFF9EGGGGCCEGGGGGDGGGGFGGGGFGGFFGGGGGEDCEGGGGGGGGGGGGGGGFGGGGFGFFFAC5EBCCCEEGGCG6DEGGGGG?DCEEEG=5EF?GGGGFGG39C<5*><D*;E=5EBFFF17()07CFG<BFGGGD??:C@6CF*
@M03364:276:000000000-BLYN8:1:1101:12220:10100 2:N:0:1
GGACTACAAGGGTTTCTAATCCTGTTTGCTCCCCACGCTTTCGAGCCTCAGTGTCAGTTACAGGCCAGAGAGCCGCTTTCGCCTCCGGTGTTCCTCCATATATCTACGCATTTCACCGCTACACCTGGAATTCTACCCCCCTCTACAAGACTCTAGCCTGCCAGTTTCGAATGCAGTTCCCAGGTTGAGCCCGGGGATTTCACATCCGACTTGACAGACCGCCTGCGTGCGCTTTACGCCCAGTAATTCCG
+
CCCCCFFGFGGEGGGGGGGFGGGGGGGGGGFFCGGCCGGGGGGFGGGGGGGGGGGGGGGGGGGGGGGGGGGGGFGEEC@FGDECGDCEGE?FFGGGGGGGGG;FECDF@FEGGGFAE@FEGGGGG,?<FFFFFFDGGGGGGGGGGGGGGGGGGGGGCGGGGFFGCDFACD>>DGFGGGGFGGGGFGGFGFF5CGGGGEFGFGGGFGGGDDGGDGGFGGC:3=D@;F6E?EE5DGC)+(*:=5:FGGF<F79
@M03364:276:000000000-BLYN8:1:1101:24606:10100 2:N:0:1
GGACTACCGGGGTATCTAATCCTGTTTGCTCCCCACGCTTTCGCACCTGAGCGTCAGTCTTTGTCCAGAGAGCCGCTTTCGCCTCCGGTGTTCCTCCATATATCTACGCATTTCACCGCTACACATGGAATTCCACTCTCCTCTCCTGCACTCAAGTCTCCCAGTTTCCAATGCACACAATGGTTGAGCCACTGCCTTTTACATCAGACTTAAGAAACCACCTGCGCTCGCTTTACGCCCAATAACTCCGG
+
CCCCCCFGGGG7F7EFFG9FGGGFGGGFGFGGGGDGGGGGGC7CFGGFFGGGEGEEEFGFGFFGGFGGGGGGFGGDGGGGDGEGGGGGFFGEGFAEFGGCFGGFGFGFG>FECFFGGGDC@EGGGGGGG<AFG9@FFFDFDADDGGGGG?DDFFFC@DCGGGG@DGCGGGGGFGFAAFGCCFFEDC:CECFGGGGGGGGGGGGFFFFDFF+C=CFCDGGGFGF3=E=B>BFFGF7C>?GCE3;;C*;<*>1
@M03364:276:000000000-BLYN8:1:1101:29054:10102 2:N:0:1
GGACTACTGGGGTTTCTAATCCTGTTTGCTCCCCACGCTTTCGCACCTCAGTGTCAGTATCAGTCCAGGTAGTCGCCTTCGCCACTGGTGTTCCTTCCTATATCTACGCATTTCACCGCTACACAGGAAATTCCACTACCCTCTACCATACTCTAGCTTGCCAGTTTTGGATGCAGGTCCCAGGTTGAGCCCGGGGATTTCACATTCAACTTAACAAACCGCCTACGCGCGCTTTACGCCCAGCAATTCCG
+
CCCCCFGGGGGGE7FGAFCGGGGGFFGGGGGFFGEGGGGGGGE7B:FFGFGCFFGDA<@EFEF,FFFFFGFG,6CFCGGGGGFGGGGG,EFGGGG<FFGFGE,,CF<BCEFCFFGGFEGGGCE@FEE<FFGGFGGGGBDGGGF6,ECDCDF@9=@ECE=FF8,@D@;388,@=>AC,@===,,+>,@=8FGG>8B8*@E6FFCB6C+5BFDF>@?+:C@5**:5@F?42)5:C<*9;1EGGF;);5=2DC*
@M03364:276:000000000-BLYN8:1:1101:14401:10102 2:N:0:1
GGACTACTAGGGTTTCTAATCCTGTTTGCTCCCCACGCTTTCGCACCTGAGCGTCAGTCTTCGTCCAGGGGGCCGCCTTCGCCACCGGTATTCCTCCAGATCTCTACGCATTTCACCGCTACACCTGGAATTCTACCCCCCTCTACGAGACTCAAGCTTGCCAGTTTCAAATGCAGTTCCCAGGTTGAGCCCGGGGATTTCACATCTGACTTAACAAACCGCCTGCGTGCGCTTTACGCCCAGTAATTCCG
+
CCCCCGGGGGGGGGGGGGFGGGGGGGGGGGGGGGGGEGGGGGGGGGGGGGGGGGDGGGFGFFGGGGGGGGGGGGGGGGGGGGGEEGGDGGGGGGGCFFGGGGGGDFGGGGGGGGGGGGDG:F@FGGGGGGGGGGGGGGGGGGGGCGGCGGGGGGGGGGGGGGGGGGFGGGGGGDG7EFGG?EEGFGFGGGGGGGGGGGFGGGGGADGGDGGGG=7FFDGFFGFFFF>EFFFFGGGDF:GEG>69**=AGGC
@M03364:276:000000000-BLYN8:1:1101:15087:10110 2:N:0:1
GGACTCCTGGGGGTTCTAAGACTGTTTACTCCACACGCTTTTGGCCCTCAGCGTCAGTCTTTGTCCAGGAGGCCGCCTTCGCGACCGGTATTTCTAAAGATGTCGACGCAATTCACCGCTACACCTGGAACTCTACGCGCCTCTACAAGACTCCAGGTGACCAGTTTCAAATGCAGATCCCAAATTACACCCGGGGATTTCAGTTCACATTTAATCAAGCCCATCCGTGCTCTGTACCCCCAGTAATTCCG
+
-A8-,,6;,-C@6++C,,C,,,,,;<C,C@F,,,,,8F76,,6+,6CB,,C;68C,,6CFF,6CF<,C,,B,,C+++8B,AF++774+7+:,,5,,,C,55,9C,4CF+++8,,5B,@F+@+,,8=,,BF8,3,3,+++@+@EC9E,:,3,5D,;,,6@EG,,@=,7,,6>,=BGG,,12<C?,,,1,,4,**=***3*0@7+13;++++++3++3+*+3)15(,;6>1))***:5*)0/5>(9*21):C7
@M03364:276:000000000-BLYN8:1:1101:23647:10120 2:N:0:1
GGACTACACGGGTTTCTAATCCTGTTTGCTCCCCACGCTTTCGAGCCTCAGTGTCAGTTACAGGCCAGAGAGCCGCTTTCGCCTCCGGTGTTCCTCCATATATCTACGCATTTCACCGCTACACATGGAATTCCACTTTCCTCTTCTGCACTCAAGTTTCCCAGTTTCCAATGACCCTCCACGGTTGAGCCGTGGGCTTTCACATCAGACTTAAGAAACCGCCTACGCGCGCTTTACGCCCAATAATTCCG
+
CCCCCGGGGGGGGGGGGGGGGGGGGGGGGGGGGGGGGGGGGGGGFGGGGGFGGGGGGGGGGGGGGFFGGGFGGGGGGGGGGGGGGGGGGGGGGGGGGGGGGGGGGGGGGGGGFFGGGGGGGGFFFFGGGGGGGGFGGGGGGGFDAFGGGGGGGDGFCFGGGGGGFGEGFGCC8EGGGGGGGGGGFGGGGGGGGEDGGGGGGGGGFGGGGFGGCFDCFGGGFG;(>FFD2>EAG3C<FDGCCE@FFGF27>7
@M03364:276:000000000-BLYN8:1:1101:28344:10143 2:N:0:1
GGACTACCAGGGTATCTAATCCTGTTTGCTCCCCACGCTTTCGAGCCTCAGTGTCAGTTACAGGCCAGAGAGCCGCTTTCGCCACCGGTATTCCTCCAGATCTCTACGCATTTCACCGCTACACCTGGAATTCTACCCCCCTCTACAAGACTCTAGCTGACCAGTTTCAAATGCAGTTCCCAAGTTAAGCTCGGGGATTTCACATCTGACTTAATAAACCGCCTGCGTGCGCTTTACGCCCAGTAATTCCG
+
9CCCCGCFAFGG<CFGGGGGGGGGGGFCFGGGCEFGCEGGGCFFGGGGEGGGGGGGGGGGGGGGG:FGGGFCEGEEGFFFGGGGGGGG+CFBFFGFEBFFCFGFFGGGG,,BEEFFB?CEGGGCFGGFFGG8=A;FAFGFG>B89,7EDGFGG9=9BD9D>@,@C,@,EFDFGCFGGDA;:@:83@EFA9;8AEDG5@6CGGCCCCFFF>FGFG@+:CGG>GA=>)5?5A>:D3*980*87)()++1)2;8
@M03364:276:000000000-BLYN8:1:1101:11262:10228 2:N:0:1
GGACTACCGGGGTATCTAATCCTGTTTGCTCCCCACGCTTTCGCACCTGAGCGTCAGTCTTTGTCCAGGGGGCCGCCTTCGCCACCGGTATTCCTCCAGATCTCTACGCATTTCACCGCTACACCTGGAATTCTACCCCCCTCTACAAGACTCTAGCCTGCCAGTTTCGGATGCAGTTCCCAGGTTGAGCCCGGGGATTTCACATCCGACTTGACAGACCGCCTGCGTGCGCTTTACGCCCAGTAATTCCG
+
CCCCCGGGGGGGGGGGGGGGGGGGGGGGGGGGGGGGGGGGGGGGGGGGGGGGGGFEGGGGGGGGGGGGGGGGGGGGGGGGGGGGGGGGGGGGGGGGGGGGGGGGGGGGGGGGGGGGGGGGEGGGGGGGGGGGGGGFGGCFGGGGCFFGGGFGGGGGGGGGGGGGGFGDCGGGGF7DDFGGF9DFGGGGGGGGGGGG:EGG7DGGFGGC3DDGFFGGGC5>375<<@BF:5<BGGG9FFGGGFFFG7=AGF7
@M03364:276:000000000-BLYN8:1:1101:4037:10231 2:N:0:1
GGACTACCGGGGTTTCTAATCCTGTTTGCTCCCCACGCTTTCGCACCTCAGTGTCAGTATCAGTCCAGGTAGTCGCCTTCGCCACTGGTGTTCCTTCCTATATCTACGCATTTCACCGCTACACAGGAAATTCCACTACCCTCTACCATACTCTAGCTTGCCAGTTTTGGATGCAGTTCCCAGGTTGAGCCCGGGGATTTCACATTCAACTTAACAAACCACCTACGCGCGCTTGACGCCCAGTAATTCCG
+
CCCCCGGFGGGGGGGGFFGGGGGGGGGGGGGGFCFGGEGGGGGGGGGGGGGGGGGGFFGGGGGGG8EF8CFGGGGGGGGGGGGGGGGGGGGGGGFGGGGGGGGGGGGFGGDBFGGGGGDGGGGGGGGGGGGCFGGGCFGGGGGGGFGGG?FFGCFFGGGGGGCFBD;EF6EFGGGGGGCGGGGFGF:CGGGGGG5>CCGGGCFCFFGCCFGFG+87;*4*;FA=BF>E(58=DD*(6;EEE>0;F*0.;D0
@M03364:276:000000000-BLYN8:1:1101:14418:10274 2:N:0:1
GGACTACCGGGGTTTCTAATCCTGTTTGCTACCCATGCTTTCGAGCCTCAGCGTCAGTTACAGACCAGACAGCCGCCTTCGCCACTGGTGTTATTCCATATATCTACGCATTTCACCGCTACACATGGAGTTCCTCTGTCCTCTACTGCACTCAAGTCTCCCAGTTTCCAATGCACACAATGGTTGAGCCACTACCTTTTACACCACACTTAAGAAACCACCTCCGCTCGCTATACACCCAATAAATCCGG
+
CC9ACDF?@CFG+@FGF,EFEFGG9C<F<FFG8EFE<CFFGG>EGFBE8ED,@CCFG<EFCF9<@@@ECGFC@EEC+,B,,=FG@CAF9FF,,:EAFDD,EAEFG,9ACEEC9EAEEB+@FGC,,A<<@FFFCB,CEF;A,,73,C@,,,466@,@@;,7>@,,A@3>=>DE=8F=E,=+,@8EFGG,7,,5,,6DFGFADC,*3**;7*++52+2;*,,:9;):AA5>55)//29+3<8=)6/*:+.*))
@M03364:276:000000000-BLYN8:1:1101:14639:10326 2:N:0:1
GGACTACAGGGGTATCTAATCCTGTTTGCTCCCCACGCTTTCGCACCTCAGTGTCAGTATCAGTCCAGGTAGTCGCCTTCGCCACTGGTGTTCCTTCCTATATCTACGCATTTCACCGCTACACAGGAAATTCCACTACCCTCTACCATACTCTAGCTTGCCAGTTTTGGATGCAGTTCCCAGGTTGAGCCCGGGGATTTCACATTCAACTTAACAAACCACCTACGCGCGCTTTACGCCCAGTAATTCCG
+
CCCCCFGGGGGGGGGGGGGGGGGGGGGGGGGGGGGGGGGGGGGGGEGGGGGGGGGGGGGGGGGGGGFGGGGGGGGGGGGGGGGGGGGGGGGGGGGGGGGGGGGGGGGGCGGGGGGGGGGGGGGGGGGGGGGGGGGGFGFFC?FDFGGEEFGGGGGGGGC8EFGGGG;DGGGGGGGGFGGGFFG6@FF?FGG?=+BCECFFGFGFFGGFCGG::CFDCCG*;F4>EFD;@DDBDGFEF@GGGB;AFC677:2
@M03364:276:000000000-BLYN8:1:1101:4527:10327 2:N:0:1
GGACTACACGGGTTTCTAATCCTGTTTGCTCCCCACGCTTTCGAGCCTCAGTGTCAGTTACAGGCAAGAGAGCCGCTTTCGCCTCCGGTGTTCCTCCATATATCTACGCATTTCACCGCTACACATGGAATTCCACTCACATCTCCTGCACTCAAGTCTCCCCGTTTCCAATGCACACAATGGTTGAGCCACTGCCTTTTACATCAGACTTAATAAACCACCTGCGCTCGCTTTACGCCCAATAAATCAGG
+
@CCC8FDGFF@:+@FFGGGGGE9A6@FGGGE8,F@EGGGGG9,,66CFE<FDEFEGGGFDGG,6D,C:@<F6FFC@@F49:C,@,:>7@784CF;FAF,:A<E?E<9,@C=CD9EBF776F=AEGCCEF9EFF<E44,,8,@DGD9@88@E?FFF8EB,,3@++@,@B,@7>,,,@D?E6F9,37@,,9@F8,,33EC99>7@C?F**3;+<+++2:*1;?4*7)*)/()))/2+8)(8*=8=A7::?:;*
@M03364:276:000000000-BLYN8:1:1101:23131:10328 2:N:0:1
GGACTACAAGGGTATCTAATCCTGTTTGCTCCCCACGCTTTCGCACCTGAGCGTCAGTCTTTGTCCAGGGGGCCGCCTTCGCCACCGGTATTCCTCCAGCTCTCTACGCATTTCACCGCTACACCTGGAATTCTACCCCCCTCTACAAGACTCTCGCCTGCCAGTTTCGGATGCAGTTCCCAGGTTGAGCCTGGGGATTTCACATCCGACTTGACAGACCGCCTGCGTGCGCTTTACGCCCAGTAATTCCG
+
6@C<C8CFEFFGGDEFF,,<ECFFEFFGGGFFCEFGGGGGGGG@@F7BEC@<:FGCGCFFFFFGGGDFEF7++CFFDEFE@FCCCFGGGECFFG9EB8F,A<;A9E<AB+BBFEF9FG7@@CF,@FF8DF,AADD=BFGGGGG?9>,,6,,=>F,+@BECD,5@DA;>CDCEE,,<>BFF?FFCFECFGFB,=FGGCEGGGGFG+*;C58C3F7DC=FF=B55,4A38?@DDCGF)9:CC*)49D7=AG>*
@M03364:276:000000000-BLYN8:1:1101:25798:10341 2:N:0:1
GGACTACTGGGGTTTCTAATCCTGTTTGCTACCCATGCTTTCGAGCCTCAGCGTCAGTTACAGACCAGACAGCCGCTTTCGCCTCCGGTGTTCCTCCATATATCTACGCATTTCACCGCTACACATGGAATTCCACTCTCCTCTCCTGCACTCAAGTCTCCCAGTTTCCAATGCACACAATGGTTGAGCCACTTCCTTTTACATCAGACTTAAGACACCACCTGCGCTCGCTTTACGCCCAATAAATCCGG
+
CCCCCGFFGGFGGGGGGGCFGGGGGGFCGGGGGGGGFFFGGGGGFGGGGGGGGFFGGGGGGGGGGGGGFGG<FGEFFGCFDGFGGDGGGGGGGGG9FFGGGGDEFGFGFFGGGG9FCFGGGEGGFGGDE?FFGFA:;@EEGFGFFDFFFCGFGFFGG9DFGFC8FDEFFEFDFGGF8FGGGG,EAE?DFG?61,7;EFF7CFGGFDFGGGGD+?>*?FGGFGFFFA254888*/=4?@CEE83):@AC<CC
@M03364:276:000000000-BLYN8:1:1101:8830:10373 2:N:0:1
GGACTACCGGGGTTTCTAATCCTGTTTGCTCCCCACGCTTTCGAGCCTCAGTGTCAGTTACAGGCCAGAGAGCCGCTTTCGCCTCCGGTGTTCCTCCATATATCTACGCATTTCACCGCTACACATGGAATTCCACTCTCCTCTCCTGCACTCAAGTCTCCCAGTTTCCAATGCACACAATGGTTGAGCCACTGCCTTTTACATCAGACTTAAGAAACCACCTGCGCTCGCTTTACGCCCAATAAATCCGG
+
CCCCCGGGGGGEGGGGGGGGGGGGGGGGGGGGGGGGGGGGGGGGGGGGGGGGGGGGGGGGGGGGGGGGGGGGGGGGGGCFGGGGGFGGEGGGGGGGGGCGFFEGGGGGGGGGGGGGGGGCGFGGGGGGFFGGGGGGFGGGGGGGGGGGGGGCFGGGGE;EEFGFGGGGGGFEDEGGGGGFGFCDFEGGGFEGFCCGGFGCGGGGFCCCF>9FGGCF*CFGFGFED:@8@EFF:CFFFFGEG);6C>FCFGD
@M03364:276:000000000-BLYN8:1:1101:25402:10390 2:N:0:1
GGACTACTGGGGTATCTTATCCTGTTTGCTCCCCACGCTTTCGAGCCTCAGTGTCAGGTACAGGCCAGAGAGCCGCTTTCGCCTCCGGTGTTCCTCCATATATCTACGCATTTCACCGCTACACATGGAATTCTACCCCCCTCTACAAGACTCTAGCCTGCCAGTTTCGAATGCAGTTCCCAGGTTGAGCCCGGGGATTTCACATCCGACTTGACAGACCGCCTGCGTGCGCCTTACGCCCAGTAATTCCG
+
CCCCCFFGGFGEGFEFC,C@ACEFG9FGEFFGGGFEDGEG?CFC,@:EFFFFFFFGG,CEFGGGGC,FFFCFGFGG@@9FEEFECFGD=7BFEF=?FEFEEC;FCCED@?:FEGD?F@C+C=4EG,5AD@?:EECED8D7=@E?,@;EF,,?D99=9,DDDE?,7C>FGFG,6,3D,@,@FGG+,@,,5DECEGDGE8F,79C7@FFG47C<FFCD**,*8*8,6)(.1885*99)9,*:C>66CC9)2*0
@M03364:276:000000000-BLYN8:1:1101:2411:10391 2:N:0:1
GGACTACAGGGGTTTCTAATCCTGTTTGCTCCCCACGCTTTCGCACCTGAGCGTCAGTCTTTGTCCAGGGGGCCGCCTTCGCCACCGGTATTCCTCCAGATCTCTACGCATTTCACCGCTACACCTGGAATTCTACCCCCCTCTACAAGACTCTAGCCTGCCAGTTTCGGATGCAGTTCCCAGGTTGAGCCCGGGGATTTCACATCCGACTGTACAGACCGCCTGCGTGCGCGTTACGCCAAGTAATTCCG
+
C9CCCGGCGGGGGGGGCFF9F9FFGFGGD9FG8FFGDGDGG9CGGGGGGGGGGGGGGEFCFFEGGGCFFGGGCCF>CFFGGECFGFFGGE7EGCFD<FCAEGFGCGGDGGG:EFFF<+86CCEFG,EFFGE?>DCF9,>@EC>+EGGGGGGGFCBC9CEF,@FEFG;;:B83*,5DFCDD,2,*2><F6F6CEEE5=8B<DD7730<<C5D)*11:11AFE=5:059DF)0.9CC0>(/8*.87::@>F**
@M03364:276:000000000-BLYN8:1:1101:3622:10412 2:N:0:1
GGACTACTGGGGTTTCTAATCCTGTTCGCTACCCATGCTTTCGAGCCTCAGCGTCAGTTACAGACCAGACAGCCGCCTTCGCCACTGGTGTTCTTCCATATATCTACGCATTTCACCGCTACACATGGAGTTCCACTGTCCTCTTCTGCACTCAAGTCTCCCAGTTTCCAATGCACTTCTTCGGTTGAGCCGAAGGCTTTCACATTAGACTTAAAAGACCGCCTGCGCTCGCTTTACGCCCAATAAATCCG
+
CCCCCGGGGGGGGGGGGGGGGGGGGGGGGGGGGGGGGGGGGGGGGGGGGGGGGGGGGFGGGGGGGGGGGGGGGGGGGGGGGGGGGGGGGGGDFGGGGGGGGGGGGGGGGDGGGGGGGGGGGGGGFGFFGGGGGGAFAEFFGGGGGCFGGGGGGGGGGFGGGGGGFGGGGGGGGGGDADGFFGGGGGGGGGGGGDC>GGFGFFGGFGGFGGGGG>CCGFGGAGFFFFBEFFFFGGGFFFGGGB04DGFEGG3
@M03364:276:000000000-BLYN8:1:1101:13973:10423 2:N:0:1
GGACTACTGGGGTATCTAATCCTGTTTGCTCCCCACGCTTTCGCACCTGAGCGTCAGTCTTTGTCCAGGGGGCCGCCTTCGCCACCGGTATTCCTCCAGATCTCTACGCATTTCACCGCTACACCTGGAATTCTACCCCCCTCTACAAGACTCTAGCCTGCCAGTTTCGAATGCAGTTCCCAGGTTGAGCCCGGGGATTTCACATCCGACTTGACAGACCGCCTGCGTGCGCTTTACGCCCAGTAATTCCG
+
CCCCCGGGGGGGGGGGGGGGGGGGGGGGGGGGGGGGGGGGGGGGEGGGGGGGGGGGGCFGGGGGGGGGGGGGGGGGGGGGGGGGGGGGGGGGGGGGGGGGGGGGGGGGGGGGGGGGGGGGGGGGGGGGGGGGGGGGGGGGGGGGGGGGGGGGGGFAFGGGFGGGGFGGGGGGGGGGGGGGFGGFGGGGGGGGGGGDDCFE>+<CFGGGC5DDFG<FC88C5CA?6FFFFFF@)<FAFBGGE3677FF<7D0
@M03364:276:000000000-BLYN8:1:1101:2895:10450 2:N:0:1
GGACTACCCGGGTTTCTAATCCTGTTTGCTCCCCACGCTTTCGAGCCTCAGTGTCAGTTACAGGCCAGAGAGCCGCTTTCGCCGCCGGTGTTCCTCCATATATCTACGCATTTCACCGCTACCCATGGAATTCCACTCCCCTCTCCTGCACTCAATTCTCCCAGTTTCCAATGCAACCAATGGTTGAGCCACTGCCTTTTACATCACACTTAAGAAACAACCTCCGCTCGCTTTACGCCCAATACATCGGG
+
@-8AA<CC@+:FFGCDD,EEED@EEGGDFDFEDE<:FEEEGE@,CF+BEFGGGG9,,<CECC,CD:6CF8,CDFG@+@FEF,,++4+@@@BC,:,C4:95,5=?;F??FFEGGA9?F:EC:4,,,8F,BFF8,5,,33,A>D8FDEF8,@36@8,,,@9ED8@FFA>CDC@D7,,7,5;+@D,@,:@CE3,5@6C8@;BCFC,2++*3;F+B2:++?F0,2*6-5)5?5)..**1.)6*17)(0**+)**)
@M03364:276:000000000-BLYN8:1:1101:4811:10470 2:N:0:1
GGACTACTGGGGTTTCTAATCCTGTTTGCTCCCCACGCTTTCGCACCTGAGCGTCAGTCTTTGTCCAGGGGGCCGCCTTCGCCACCGGTATTCCTCCAGATCTCTACGCATTTCACCGCTACACCTGGAATTCTACCCCCCTCTACAAGACTCCAGCCTGCCAGTTTCAAATGCAGTTCCCAGGTTGAGCCCGGGGATTTCACATCTGACTTAACAAACCGCCTGCGTGCGCTTTACGCCCAGTAATTCCG
+
CCCCCGGGGGGGGFGFGGGGGGGGGGGGGGGFGGGGGGCGGGGGGGGGGGGGGGGGGGGGGGGGFFGGGGGGGGGGGGGDGGGGGFEGGGGGGGGGGGGGGGGGGGGGGGEEFGGGGGGGEDGFGGGCGGGGGGGGFFCFGGGGGGFGGGGGGFFCGFGGGGGFGGFGGFECGGGGGGGGFFFECFDGGGGGG5BECEGFGGGFFGGGGGG1CGGCFFGGBGFDFF@F6:>BGGC<F<EEG3(0CCF:CD2
@M03364:276:000000000-BLYN8:1:1101:15251:10528 2:N:0:1
GGACTACCGGGGTTTCTAATCCTGTTTGCTCCCCACGCTTTCGAGCCTCAGTGTCAGTTACAGGCCAGAGAGCCGCTTTCGCCTCCGGTGTTCCTCCATATATCTACGCATTTCACCGCTACACAGGAAATTCCACTACCCTCTACCATACTCTAGCTTGCCAGTTTTGGATGCAGTTCCCAGGTTGAGCCCGGGGATTTCACATTCAACTTAACAAACCACCTACGCGCGCTTTACGCCCAGTAATTCCG
+
CCCCCGFGGEGGGGGGGGGGGGGGGGGGGGGGGGGGGGGGGGGGGGGGGGGGGGGGGFGGGGGGGGGGGGGGGGGGFFFGGGGGGGGGGGGGGGGGGGGGGGGGGGGGGGGGGGGGGGGGGGGGGFGGGGGGGGGGGFFFGEGGGGGGGGGGGGDFGGGGGGGGGCF,=BDFGGGGGGGGGGGFGGGGFFGGGDEEGGGFG@,2=FGFGFFGCFGGGGGCAFAFFF036A=DGGGFF;EGGD6FGGF5DC0
@M03364:276:000000000-BLYN8:1:1101:20264:10538 2:N:0:1
GGACTACTCGGGTTTCTAATCCTGTTTGCTCCCCACGCTTTCGCACCTGAGCGTCAGTCTTTGTCCAGGGGGCCGCCTTCGCCACCGGTATTCCTCCAGATCTCTACGCATTTCACCGCTACACAGGAAATTCCACTACCCTCTACCATCCTCTAGCTTGCCAGTTTTGGATGCAGTTCCCAGGTTGAGCCCGGGGATTTCACATTCAACTTAACAAACCACCTACGCGCGCTTTACGCCCAGTAATTCCG
+
CCCCCGGD<FGGGGGGGGGGGGGGGGGGGGGGGGGGGGGGGGGC@F+BEFFGGGFGGGFGFFGEGGGGAF7BCEFGGGGGGGGDF<CCGDGGGGFGCFGGGGGGGGGGGG:FGGGGAFGGGGGG,?,=FDGGGGGGGF@FFFGGGGF?G,@FGEDGF;>,DFCFFEF9DEFGE?DFGGFG?CEGGFFFGG6EEGCCEGFFGGFD68C8@FGDG888>4A:AGF1=FF3,88@CGG204EGGF0/:>6<7D6
@M03364:276:000000000-BLYN8:1:1101:16688:10546 2:N:0:1
GGACTACCCGGGTTTCTAATCCTGTTTGCTCCCCACGCTTTCGAGCCTCAGTGTCAGTTACAGGCCAGAGAGCCGCTTTCGCCTCGGGTGTTCCTCCATATATCTACGCATTTCACCTCTACACATGGAATTCCACTCTCCTCTCCTGCACTCAAGTCTCCCAGTTTCCAATGCACACAATGGTTGAGCCACTGCCTTTTACATCATACTTAACAAACCACCTGCTCTCGCTTTACGCCCAATAAATACGG
+
--68AFFDE@F@F7@F<FEFA@EC<<F@CCE,6B,@F77F<<C<D;FGG8@F<C,CFE9<EA<,C@<F8@<,CEF@7@,54BCFG,C:CFFFG<EG,,EEF<=,4FDF+4BCE,,,5,49,CB<E=<FF,,FCF,4@=D=EC8+D8E8FGGFDFFE;D=,3DFCFDDEGGDF,>DGFDGF6933C8,@,>?613>6?,>A+:EDC<+DGGD9C+B7*;*C5**00**4**:5977*)-=CC6(9?8+*47*
@M03364:276:000000000-BLYN8:1:1101:19798:10550 2:N:0:1
GGACTACTAGGGTATCTAATCCTGTTTGCTCCCCACGCTTTCGCACCTCAGTGTCAGTATCAGTCCAGGTAGTCGCCTTCGCCACTGGTGTTCCTTCCTATATCTACGCATTTCACCGCTACACAGGAAATTCCACTACCCTCTACCATACTCTAGCTTGCCAGTTTTGGATGCAGTTCCCAGGTTGAGCCCGGGGATTTCACATTCAACTTAACAAACCACCTACGCGCGCTTTACGCCCAGTAATTCCG
+
CCCCCFGGGGGGGGGGGGGGFGGGGGGGGGGGGGGGGGGGGGGGGGGGGFGGGGGGGGGGGGGGGGGGGGGGGGGGGGGGGGGGGGGGFGGGGGGGGGGGGGGGGGGGGGGGGCGGGGGGFGGGGGCGGGGGGGGGGGGBEFGFGGDFGGEGGGGGGFGGGFGGGGGGGDEFFFGGGGGGGGGGGGG8FGGGGG6E9EFEGGG>FGGGGFGFGGGGGGGFFGF@BFAFFFFFG3>CF?8CGA@FG+8?GG;
@M03364:276:000000000-BLYN8:1:1101:25604:10579 2:N:0:1
GGACTACCAGGGTTTCTAATCCTGTTTGCTCCCCACGCTTTCGAGCCTCAGTGTCAGTTACAGGCCAGAGAGCCGCCTTCGCCTCCGGTGTTCCTCCATATATCTACGCATTTCACCGCTACACATGGAATTCCACTCTCCTCTCCTGCACTCAAGCCCCCCAGTTTCCAATGCACACAATGGTTGAGCCACTGCCTTTTACATCAGACTTAAGAAACCACCTGCGCTCGCTTTACGCCCAATAAATTCGG
+
CCCCCGGAFGGGGGGGGGFGGGFGGGGGGGGGGGGEGGGGGGGDEGGGGGGGGGGGGGF@FGG8FGGGGG<FGFGC+BFGDCGEGGGGGGGGGGGDG,?FCGGGGGGGGGGDGGGFGGGGGGFFBFGGFFGGGGGG,44AEGGG8FBE8=FGG,>9,@336@6CEFGGF,ED?DECFCCF9>DGG68@EG6D?E,@CFGGFG:EFC9FG7B:FG+=>C>C>GF:@8>:>BE:8FG3=0CED:@ADDF)3*2
@M03364:276:000000000-BLYN8:1:1101:16822:10581 2:N:0:1
GGACTACACGGGTTTCTAATCCTGTTCGCTACCCATGCTTTCGAGCCTCAGCGTCAGTTACAGACCAGACAGCCGCCTTCGCCACTGGTGTTCTTCCATATATCTACGCATTTCACCGCTACACATGGACTTCCACTCTCCTCTCCTGCACTCAAGTCTCCCAGTTTCCGATGCACACAATGGTTGAGCCACTGCCTTTTACATCAGACTTAAGAAACCACCTGCGCTCGCCTTACGCCCCACAAATCCGG
+
@CCCCG,,,87@@,B@<C96;<6,C6,,@F:@FF<<<<C,;,6D6CFF<F@C:FCCC@;@FCA@FFEFG7<<FE+@@:@F<@CCFFGGC694:,,55,CC?,,A=<FCC@7?,C?F?FG++6=B9:<FF,94CF;=E8,5@,D+>,@8FDFFGG8ACEEEFG8FCEEF=+@>=+,,,=+@,3,33@3,,@8@,@:,,>BA97;CF>**3*2=CCFF4FFCFA30)/)2(8B)?D*7F(*B*.()1/+7*)2
@M03364:276:000000000-BLYN8:1:1101:25442:10595 2:N:0:1
GGACTACCCGGGTATCTAATCCTGTTTGCTCCCCACGCTTTCGCACCTGAGCGTCAGTCTTTGTCCAGGGGGCCGCCTTCGCCACCGGTATTCCTCCAGATCTCTACGCATTTCACCGCTACACCTGGAATTCTACCCCCCTCTACAAGACTCTAGCCTGCCAGTTTCGGATGCAGTTCCCAGGTTGAGCCCGGGGATTTCACATCCGACTTGACAGACCGCCTGCGTGCGCTTTACGCCCAGTAATTCCG
+
CCCCCCF@CFGEGGDGGEEGGGGGGGGGGGGGGGGEGGGGGGG>F@FFGGFGEGGEGEGGGGGGGFGGGGGGGE>=FECDGGFG:EFEGDFGGGFE8,FCFFGAFGFFFEGCGFGGGG7CGGFGECGFCEEFGFGCDF?FE>EG,>>E,DF7DGGCG6BFFCFGGGGGE**@CE,<;D?>DF:F7>8FE72@?5585CCFGGFF;45<<D3DGGFC;FG>.:7??72>B>D>3*/-9:CEE33)0:@)2:2
@M03364:276:000000000-BLYN8:1:1101:24904:10606 2:N:0:1
GGACTACAAGGGTTTCTAATCCTGTTTGCTCCCCACGCTTTCGAGCCTCAGTGTCAGTTACAGGCCAGAGAGCCGCTTTCGCCTCCGGTGTTCCTCCATATATCTACGCATTTCACCGCTACACATGGAATTCCACTCTCCTCTCCTGCACTCAAGTCTCCCAGTTTCCAATGCACACAATGGTTTAGCCACTGCCTTTTACATCAGACTTAAGAAACCACCTGCGCTCGCTTTACGCCCAATAAATCCGG
+
CCCCCDGGFGGGCEFFGCFGGGGGGGGFCEFGG7FBFCFGGCECFGEGGGGGGGGF9FFGEAF8<FFGGGGGGGGG7FFGGGGG7FF@BFC:AFF9EFGGDGGGG9FGEGGGFGGGFED+@FGGF@EFFFFGF?EF,E>AEFGD8EDDGGGGEFGCDGGGFGGGCFFGFF9,=8,3=DE6=9D@F,,7BC?@ECGGG,@2=?A++5;*79@<+2=+3*@C*@ABB5)*)9?D*?CE)58CG>3AFG6<*>9
@M03364:276:000000000-BLYN8:1:1101:20478:10616 2:N:0:1
GAACTACCCGGGTTTCTAATCCTGTTTGCTCCCCACGCTTTCGAGCCTCAGTGTCAGTTACAGGCCAGAGAGCCGCTTTCGCCTCCGGTGTTCCTCCATATATCTACGCATTTCACCGCTACACATGGAATTCCACTGTCCTCTTCTGCACTCAAGTCTCCCAGTTTCCAATGCACTTCTTCGGTTGAGCCGAAGGCTTTCACATTAGACTTAAAAGACCGCCTGCGCTCGCTTTACGCCCAATAAATCCG
+
6-8@B@EFGGEGFC;,CE,C9CEGGGGGGGF<DCCCFGECFDGDGG@<FGGFFGGGFFCC;,ECFCCCC,C6@CF@:@FE:FBBFFF@+@FBE<,EFF9A?E@FCFFGCF@FFDGFEG@CFF:<=D@FG?AFGCDFGFG9D=,===EG;,E8=?FDFFGGGGFF,CECFGGD,@DDEDDFGGGGGGEDGGF>++:C5DFGCCCFFGGCDDGGCFC>8CFC@GA@2625@;5339CCF?GGGFFAGGFCCG3
@M03364:276:000000000-BLYN8:1:1101:11797:10648 2:N:0:1
GGACTACCAGGGTTTCTAATCCTGTTTGCTCCCCACGCTTTCGCACCTGAGCGTCAGTCTTTGTCCAGGGGGCCGCCTTCGCCACCGGTATTCCTCCAGATCTCTACGCATTTCACCGCTACACCTGGAATTCTACCCCCCTCTACAAGACTCTAGCCTGCCAGTTTCGAATGCAGTTCCCAGGTTGAGCCCGGGGATTTCACATCCGACTTGACAGACCGCCTGCGTGCGCTTTACGCCCAGTAATTCCG
+
CCCCCGGGGGGGGGGGGGGGGGGGGGGGGGGGGGGGGGGGGGGGGGGGGGGGGGGGGGGGGGGGGGGGGGGGGGGGGGGGGGGGGGGGGGGGGGGGGGFFFGGGGEGGGGGGGGGGGGGGGGGGGGGGGGGGGGGGGGGGGGGGGGGGGGGGFGGGGGGGGGGGGGGGGGDGGGGGGGGGGGGGGGDGGGGGGGGGGGGGGGGGFGGGDDDDGGGGGGGGFGFFBFBF2>EFGGGFFFEGG>?FGG?:FG9
@M03364:276:000000000-BLYN8:1:1101:11536:10686 2:N:0:1
GGACTACACGGGTTTCTAATCCTGTTTGCTCCCCACGCTTTCGAGCCTCAGCGTCAGTTACAGGCCAGAGAGCCGCTTTCGCCACCGGTGTTCCTCCATATATCTACGCATTTCACCGCTACACCTGGAATTCCACTCTCCTCTCCTGCACTCAAGTCTACCAGTTTCCAACGCACACACTGGTTTAGGCACTGCCTTTTACATCAGACTTAAGAAACCCCCTGCGCTCGCTTTACGTCCAATCAATCCGG
+
6@ACC@FF,BFGG7CGF@FFFGGFGGFEFFGGDFEEGGGGGFCFGDGGGGG,@BFEFGG9FAC,FFG7FCE6FFGG+4BFEGGEGC:CBFFEEG9EF8,@EFAFAFGF>??CFG9EFFFCG7AF,9EFFGFGGG9AE,,AEFFGGGCFGGGGC@DFFC;BDF8DFCFFGGF,1@34;C:+,7,>F,,,,3,@9@DDFEGFGF:@>5*7C4C++2++33D*/*)-(:-2:DE3CG7>)(3=5+/87CA)22/
@M03364:276:000000000-BLYN8:1:1101:6151:10690 2:N:0:1
GGACTACTGGGGTTTCTAATCCTGTTCGCTACCCACGCTTTCGAGCCTCAGTGTCAGTTACAGACCAGAGAGCCGCTTTCGCCACCGGTGTTCCTCCATATATCTACGCATTTCACCGCTACACATGGAATTCCACTCTCCCCTTCTGCACTCAAGTTCGACAGTTTCCAAAGCATACTATGGTTGAGCCACAGCCTTTAACTTCAGACTTATCAAACCACCTGCGCTCGCTTTACGCCCAATAAATCCGG
+
CCCCCG@GFGGGGGGGGGGGGGGGGGGGGGCFFGGDGGGGGGGGFGGGGGCGGGGGGGGGGGGGGGGGFGGEGCFGEEFGGDEGEFFDFEFGDFFEGGGFGG;FG,CDEGEFGFEDE@FGDGGGCCFGFEEFGFGA=>BDG,@DFGGGGG88D8C?EEGGDEEEECCFFCGFCDGGGGG7EGCCGC69@F6F6FGFCEEG7DCC+?BCDGC@9CFFGG8:?;?0:B@A@?)?DGG@B?8*C:DAFGFCF35
@M03364:276:000000000-BLYN8:1:1101:11393:10709 2:N:0:1
GGACTACTAGGGTTTCTAATCCTGTTTGCTCCCCACGCTTTCGCACCTGAGCGTCAGTCTTCGTCCAGGGGGCCGCCTTCGCCACCGGTATTCCTCCAGATCTCTACGCATTTCACCGCTACACCTGGAATTCTACCCCCCTCTACAAGACTCTAGCCTGCCAGTTTCGAATGCAGTTCCCAGGTTGAGCCCGGGGATTTCACATCCGACTTGACAGACCGCCTGCGTGCGCTTTACGCCCAGTAATTCCG
+
CCCCCGGGGGGGGGGGFGGGGGGFGGGGGGGGGGGGGGGGGGGGEFGGFFGGGGGEGGGGFFFGGGGGGDEEFFGGGGGGGGGGGFGGGGGGGGGFFGGGGFGGGGGGGGGGGGGGGGGGGGGGCGGGGGGGGGGGGGGGCEEGGGGGGE@CFGGGGGGGGGGFFEGFEGGGGGGGGGGGGFFGGGGGGG>>CECE5EFGGGGGFGG*9CDD:*;7CCEEEEFFFFFE?EFFGCFBB?GEE)4@C:=AGGC
@M03364:276:000000000-BLYN8:1:1101:7647:10737 2:N:0:1
GGACTACTAGGGTTTCTAATCCTGTTTGCTCCCCACGCTTTCGCACCTGAGCGTCAGTCTTTGTCCAGGGGGCCGCCTTCGCCACCGGTATTCCTCCAGATCTCTACGCATTTCACCGCTACACCTGGAATTCTACCCCCCTCTACAAGACTCTAGCCTGCCAGTTTCGAATGCAGTTCCCAGGTTGAGCCCGGGGATTTCACATCCGACTTGACAGACCGCCTGCGTGCGCTTTACGCCCAGTAATTCCG
+
CCCCCGGGGGGGGGGGGGGGGGGGGGGGGGGGGGGGGGGGGGGGGGGGGGGGGGGGGGGGGGGGGGGGFGGDDGGGGEGGGGGGGGGDGGGCGFEGGGFFGGGGGFFGGGG>FGGGGGGGGGGGGGGGGGGGGGGGFGGGGGGFGGGDGCFFGGFCGFCCFGGGGGGCCFD?E;DCFGGGFFFCB9:EGGGGGGGG5CFFDGGGFGFDDD55DFGFGGGGFD>D?>9EFF@E<DFDFBGGE>:?::=9DF>
@M03364:276:000000000-BLYN8:1:1101:24473:10752 2:N:0:1
GGACTAAAGGGTATCTAATCCTGTTTGCTCCCCACGCTTTCGAGCCTCAGTGTCAGTTACAGGCCAGAGAGCCGCTTTCGCCTCCGGTGTTCCTCCATATATCTACGCATTTCACCGCTACACATGGAATTCCACTCTCCTCTCCTGCACTCAAGTCTCCCAGTTTCCAATGCACACAATGGTTGAGCCACTGCCTTTTACATCAGACTTAAGAACCCACCTGCGCTCGCTTTACGCACAATAAATCCGT
+
CC9C8,EDFEFC,EFCCFGFF9EEGFGGFD8@F@FGDG7FECGFCFCFCFGFGG<AFFFGGGFFFGC<FFFFCFGGGGGGGCFE@CG@FCFG9<EGGGGDCAC9,,BFFC?AE<<F@EGEGFGGCGDF<?EE;<=FEGFDFGF6EGG8,4CDD8EG,@EFGCGGAF;DEDFFGGGGGGGGGGED@DGFG@EGGGCGC9EFFGFGFG6>7FGFFCC*938EAG4@AB>4:DB;FDF?A(=8AB9F71+4C*
@M03364:276:000000000-BLYN8:1:1101:2874:10759 2:N:0:1
GGACTACTAGGGTATCTAATCCTGTTTGCTCCCCACGCTTTCGCACCTGAGCGTCAGTCTTTGTCCAGGGGGCCGCCTTCGCCACCGGTATTCCTCCAGATCTCTACGCATTTCACCGCTACACCTGGAATTCTACCCCCCTCTACAAGACTCTAGCCTGCCAGTTTCGGATGCAGTTCCCAGGTTGAGCCCGGGGATTTCACATCCGACTTGACAGACCGCCTGCGTGCGCTTTACGCCCAGTAATCCCG
+
CCCCCGGGGFFGGGGFFFGGGGFGGGCGGGGFCF8FGGG7FGGGGGGGGGGGGGGCGFGGCFFGGGFFGGDCECF7==FGCGG,=FG=C:CF<?FGFCFABFEE,AFGEFC@CGFDGFFEGCFGGDFGF8FFFFF9EFF:8=+=EFGGDGG?FEGGGGA,:@6:>EEF8>C:EFFFCFFFGG6CF9@C,>DGGEGG5EGC@CFCFDGGG7CGDCF:85CCE=B?(775()0)9*9<B<EGEF?FC76)*91
@M03364:276:000000000-BLYN8:1:1101:21192:10771 2:N:0:1
GGACTACCGGGGTTTCTAATCCTGTTTGCTCCCCACGCTTTCGAGCCTCAGTGTCAGTTACAGGCCAGAGAGCCGCTTTCGCCTCCGGTGTTCCTCCATATATCTACGCATTTCACCGCTACACATGGAATTCCACTCTCCTCTCCTGCACTCAAGTCTCCCAGTTTCCAATGCACACAATGGTTGAGCCACTGCCTTTTACATCAGACTTAAGAAACCACCTGCGCTCGCTTTACGCCCAATAAATCCGG
+
CCCCCGGGGGFGCGGFGGGGFFGGGGGGGGGFGGGGGGECGGGGGGGGFGGGGGGGGGGGGGGGGGGGDGGGGGGGECFFEFCFCFEGGGGGFGGGGGGGFGGGGGGGGDEFDFGGDCEGGGGGGFFGFEFGGGGGFCAGGGGGGGGGGGGGGGF8EDC=,,@FAB;>CDFFCGFFFFG@CFFGGDGGGCFGGCFGGGGGFFGFFGGGGCE8CFFCF7CFFEF>DF=?@BAD<CGFFFGCE>;FCFC34C:
@M03364:276:000000000-BLYN8:1:1101:20589:10810 2:N:0:1
GGACTACTCGGGTATCTAATCCTGTTCGCTACCCATGCTTTCGAGCCTCAGCGTCAGTTACAGACCAGACAGCCGCCTTCGCCACTGGTGTTCTTCCATATATCTACGCATTTCACCGCTACACATGGAGTTCCACTGTCCTCTTCTGCACTCAAGTCTCCCAGTTTCCAATGCACTTCTTCGGTTGAGCCGAAGGCTTTCACATTAGACTTAAAAGACCGCCTGCGCTCGCTTTACGCCCAATAAATCCG
+
CCCCCGGGGGGGGGGGGGGGGGGGGGGGGGGGGGGGGGGGGGGGGGGGGGGGGGGGGGGFGGGGGGGGGGGFGGGGGGGGGGGGGGGGGGGGGGGGGGGGGGGGGGGGGGGGGGGGGGGGGGGGGGGGGGGGGGFGGGGGGGGGFFFFGFGFGGGGGGGGGGGGGGFGGGCFGGGGGGFGGGGGGGGGGGGGGGDGGFGGGGGFAFGGGGGGGGGGGFGCEGB@BFFFFFFFGGGFFFGEGFFFGGFFGG7
@M03364:276:000000000-BLYN8:1:1101:8191:10812 2:N:0:1
GGACTACAGGGGTTTCTAATCCTGTTTGCTCCCCACGCTTTCGAGCCTCAGTGTCAGTTACAGGCCAGAGAGCCGCTTTCGCCTCCGGTGTTCCTCCATATATCTACGCATTTCACCGCTACACATGGAATTCCACTCTCCTCTCCTGCACTCAAGTCTCCCAGTTTCCAATGCACACAATGGTTGAGCCCCTGCCTTTTACATCAGACTTAAGAAACCACCTGCGCTCGCTTTACGCCCACTAAATCCGG
+
CCCCCGGGFGGGGGGGGGGGGGGGGGGGGGGGGGGGGGGGGGG<FGGGEGGCFGGGGGE,C<F8DFGGDFEGGGGGBFGGEGG7FGGGGEGGGGGGGGFGGGGGGGGGGGGGGGGGGGGGGGGGCDFGGGGGGDFG;@,EFGGG?FF?@DFGG88E;EFGFGGGGGGG8BFGGGGG,=++@DG6@+347C+51DEDFFGF>8@CF?FCFCGC>F@:9CGDF=*.7?25:8>AGGGFFFGEE),;66FCCG9
@M03364:276:000000000-BLYN8:1:1101:23884:10833 2:N:0:1
GGACTACACGGGTTTCTAATCCTGTTTGCTCCCCACGCTTTCGAGCCTCAGTGTCAGTTACAGGCCAGAGAGCCGCTTTCGCCTCCGGTGTTCCTCCATATATCTACGCATTTCACCGCTACACATGGAATTCCACTCTCCTCTCCTGCACTCAAGTCTCCCAGTTTCCAATGCACACAATGGTTGAGCCACTGCCTTTTACATCAGACTTAAGAAACCACCTGCGCTCGCTTTACGCCCAATAAATCCGG
+
CCCCCFGGGGGGGGGGGGGGGGGGGGGGGGGGGGGGGGGGGGGGGGGGGGGGGGGGGGGGGGGGGGGGGGGGGGGGGGGGDGFGGGDDGGGGGGGGGGGGGGFGGGGGDGGGGGGGGCGGGGGGGGGCGGGGGGGGGGGGGGGGGGGGGGGGGGD9EFGGGGGFFEFGGGFGGGGGGGEEFG8EFGGGGGFGGCGGGGFGGGEFFFGFFGFGGGGGGG6?FGFBB?AFDEBEGG7CDFGEEF@;FGF<C5:
@M03364:276:000000000-BLYN8:1:1101:18408:10852 2:N:0:1
GGACTACTGGGGTTTCTAATCCTGTTTGCTCCCCACGCTTTCGCACCTGAGCGTCAGTCTTTGTCCAGGGGGCCGCCTTCGCCACCGGTATTCCTCCAGATCTCTACGCATTTCACCGCTACACATGGAGTTCCACTGTCCTCTTCTGCACTCAAGTTTCCCAGTTTCCGATGCACTTCTTCGGTTGAGCCGAAGGCTTTCACATCAGACTTAAGAAACCGCCTGCGCTCGCTTTACGCCCAATAAATCCG
+
CCCCCGGGGGGGGGGGGGGGGGGGGGGGGGGGGGGGGGGGGGGGGGGGGGGGGGGGGGGGGGGGGGGGGGGGGGGGGGGGGGGGGGGGGGGGGGGGGGGGGGGGGGGGGGGGGGGGGGGGGGGGGGGGGGGGGGGGGGGGGGGGGGGGGGGGGFGGFG9EFGGGGGGGGGGGGGFFGGGGGGGGGGEG6DFCGCGGFFEFGGGGFF+8DGGGGGGFGFGGFGFFFFFFBFFFGGGFFBGGGEFFDGFFFG<
@M03364:276:000000000-BLYN8:1:1101:10693:10866 2:N:0:1
GGACTACTGGGGTTTCTAATCCTGTTTGCTCCCCACGCTTTCGCACCTGAGCGTCAGTCTTTGTCCAGGGGGCCGCCTTCGCCACCGGTATTCCTCCAGATCTCTACGCATTTCACCGCTACACCTGGAATTCTACCCCCCTCTACAAGACTCTAGCCTGCCAGTTTCGGATGCAGTTCCCAGGTTGAGCCCGGGGATTTCACATCCGACTTGACAGACAGCCTGCGTGCGCTTTACGCCCAGTAATTCCG
+
CCCCCGGFGGGGFGGGGFGGGGGGGGGGGGGGGGGGGGGGGGGE@FGGGGGGGGGGGGFAFEFDFGGGC@CCEGGGGGGGGGGGGFGGG@EGGGGGGGCFC,CFFGGGGGGGEEGFGGEEGGGG8FGGGGGGGGGGD,6CCCGG9D>D9CFFFGGGDDDF8FFGGFAFEG>8CFGGF7ECFFGGGGGGGG,;::58:EFFGFGGFD*:5<DGCGFGGGG*0:A@(;9545@EG<FAF?GEEFF?GGFAGD6
@M03364:276:000000000-BLYN8:1:1101:8591:10870 2:N:0:1
GGACTACAGGGGTTTCTAATCCTGTTTGCTCCCCACGCTTTCGAGCCTCAGTGTCAGTTACAGACCAGAGAGCCGCTTTCGCCACCGGTGTTCCTCCATATATCTACGCATTTCACCGCTACACATGGAATTCCACTCTCCCCTTCTGCACTCAAGTTCGACAGTTTCCAAAGCATACTATGGTTTAGCCCCAGCCTTTAACTTCAGACTTATCAAACCCCCTTCCCTCGCTTTACGCCCAATAAATCCGG
+
CCCCCGGCEGGGGGGGGGGGGGGGGGGGGG<FGGG@FGGGGGGGGGGGGGGEFGGGGGGGGGGGGGGGGGGGGGGG+BFGGGGGGFGGGGGGGCFGGGGGGGGGGGGGGGGGGGGGGGGGGGGGGGGGG9FFGGGGG8FGG8EGGGGGGGGGGGGGFG;+6CEGGGGGGGGFGGGA9=337@FEE,,5<F,+ACG6>FD,+<,5BC8CDCFC+8;FGGF*9C5))*0+05?;FG+*)0=755=AFF+9>12
@M03364:276:000000000-BLYN8:1:1101:22151:10912 2:N:0:1
GGACTACTAGGGTTTCTAATCCTGTTTGCTCCCCACGCTTTCGAGCCTCAGTGTCAGTTACAGGCCAGAGAGCCGCTTTCGCCTCCGGTGTTCCTCCATATATCTACGCATTTCACCGCTACACATGGAATTCCACTCTCCTCTCCTGCACTCAAGTCTCCCAGTTTCCAATCCACACAATGTTTGAGCCACTGCCTTTTACATCCGACTTAAGAAACCACCTGCGCTCGCTCTACTCCCAATACACCGCG
+
<CC<,@FDFF@EEE66CFGACFDFGC,C<CCFC@F7F:@@<C6,C;@@F<8CFFGCGGAE<,@,CF<FGGG7C@FG7,9:,66CF,CEEFB:<EF?F@AF,5@FD9<?CB@,CA?FACE+@CCA,,54BECE;FGG9EDG8EFFFED8E=EFECDFFAC>,DE83,3,@,@3,36,,@+3=@,38D=D2D7,AFF:@CF,9;@C++3*3*0+=+250*,,97*:)*-35/:5*/+91.E7=4()*2)())/
@M03364:276:000000000-BLYN8:1:1101:14109:10950 2:N:0:1
GGACTACAAGGGTATCTAATCCTGTTTGCTCCCCACGCTTTCGCACCTCAGTGTCAGTATCAGTCCAGGTAGTCGCCTTCGCCACTGGTGTTCCTTCCTATATCTACGCATTTCACCGCTACACAGGAAATTCCACTACCCTCTACCATAATCTAGCTTGCCAGTTTTGGATGCAGTTCCCAGGTTGAGCCCGGGGATTTCACATTCAACTTAACAAACCACCTACGCGCGCTTTACGCCCAGTAATTCCG
+
CCCCCGGGGGGGGFGGGGGGGGGGGGGGGGGGGGGGGGGGGGGGGGGGGGGGGGGGGGGGGGGGGGGGGGGGGGGGGGGGGGGGGGGGFFFGGGFGGGFFFGGGGGGGGGGGGGGGGGGGGGGGGGGGGGGGGGGGGGGFGGGGGGGGCFFGGGGGGFGFFF=DFFGGGGGGGGGGGGADGFGGGGGGGGGFGGGGGGFFGGFFF787CGGGGGGGG>ECAFEBEFFEBFBFGDGEFFGGGFF6FGFCGF2
@M03364:276:000000000-BLYN8:1:1101:15272:10954 2:N:0:1
GGACTACAGGGGTTTCTAATCCTGTTTGCTCCCCACGCTTTCGAGCCTCAGTGTCAGTTACAGGCCAGAGAGCCGCTTTCGCCTCCGGTGTTCCTCCATATATCTACGCATTTCACCGCTACACATGGAATTCCACTCTCCTCTCCTGCACTCAAGTCTCCCAGTTTCCAATGCACACAATGGTTGAGCCACTGCCTTTTACATCAGACTTAAGAAACCACCTGCGCTCGCTTTACGCCCAATAAATCCGG
+
CCCCCGGGGGGGGGGGGGGGGGGGGGGGGGGGGGGGGGGGGGDFGGGGGGGGGGGGGGGGGFGGGCFFDGGGGGGGEEGGGGGGGGGGGGEGGGGGGGGGGGGGGGGGGGGGGGGGFDGGGEGGEGGGFFFGGGGGFGFGGAFGGGGDGGGGD8FG@D;DFGGGGG9AFGG;@FGGCGECFGGGGGGGGG?E?C,8CEGAFGGCC8*7;7@FGCGGGGFFFGFE29=?@;EBGFGF4@GGCAFFFGFFG58
@M03364:276:000000000-BLYN8:1:1101:23434:10954 2:N:0:1
GGACTACACGGGTTTCTAATCCTGTTCGCTCCCCACGCTTTCGAGCCTCAGCGTCAGTTACAGACCAGAGAGCCGCTTTCGCCTCCGGTGTTCCTCCATATATCTACGCATTTCACCGCTACACACGGAATTCCACTCTCCTCTCCTGCACTCAAGTCTCCAGTTTCCAATGCACACAATGGTTGAGCCCCTGCCTTTTCCATCAGACTTAAGAAACAACATGCGCTCGCTCTACGCCCAATAAATCCGC
+
CCCCCGGG8FFCGGCGF9@FCFGDF96B+B,@<FFC6FDGGGEFFE@FF8FFD@CEFGGGGG,E8CFECDD,@,@F@CEFC6,=,BCF+=FGG,;?B<,C95,,9AE7=FGGFG,9<:CC=CFGG+>8+C@FF<;,,6,A8E>DF,EC,=DD,>,6CEGC,8,73CC9=,,,,@,@DE+,43,>+@,@7*3@58@6<3,,255:A79;*2=+=7=C>*;A462)-?2B2)))9:C(:01**0.8@783)*
@M03364:276:000000000-BLYN8:1:1101:11584:10957 2:N:0:1
GGACTACAGGGGTTTCTAATCCTGTTTGCTCCCCACGCTTTCGCACCTGAGCGTCAGTCTTTGTCCAGGGGGCCGCCTTCGCCACCGGTATTCCTCCAGATCTCTACGCATTTCACCGCTACACCTGGAATTCTACCCCCCTCTACAAGACTCTAGCCTGCCAGTTTCGAATGCAGTTCCCAGGTTGAGCCCGGGGATTTCACATCCGACTTGACAGACCGCCTGCGTGCGCTTTACGCCCAGTAATTCCG
+
CCCCCGGGGGGGGGGGGGGGGGGGGGGGGGGGGGGGGGGGGGGGGGGGGGFGGGGGGGGGGGGGGGGGGGGGGGGGGGGGGGGGGGGGGGGGGGGGGGG9<FGGGGGGGGGGGGGGGGGGGGGGGGGGGGGGGCFGGGGGGGGDDFGGG?CCGFFC;FFEFGFCFGGG5>EGGGGGGGGGGGGGGGGFGGG@EEGGEGGGGGGFAFGGDGGGGGGGGGGGFGF:BFB@:EFFGGCAF?EGGFFFC7@AGF7
@M03364:276:000000000-BLYN8:1:1101:24379:10958 2:N:0:1
GGACTACAGGGGTATCTAATCCTGTTTGCTCCCCACGCTTTCGCACCTGAGCGTCAGTCTTCGTCCAGGGGGCCGCCTTCGCCACCGGTATTCCTCCAGATCTCTACGCATTTCACCGCTACACCTGGAATTCTACCCCCCTCTACGAGACTCAAGCTTGCCAGTTTCAAATGCAGTTCCCAGGTTGAGCCCGGGGATTTCACATCTGACTTAACAAACCGCCTGCGTGCGCTTTACGCCCAGTAATTCCG
+
CCCCCFFGGGGGGGGGGGGGGGGGGGGGGGGFGGGGGGGGGGGGGGGGGGGGGGGGGGGGGGGGGGGGGGGGGGGGGGGGGGGGGFGDGEGGFGGGGGGGGGGGGFGGGDGGGGGGGGGGFGGGGGGGGGGGGGGGGGGGGGGDGFGGGGGGGGGGGGGGGGGGGGGGGGGFCCFGFGDGGGGFGGGGGGGGGGGG=CFGFDC7ACGDCGGGGGFFGGGGFGFFFFFFFFFFGGGFFFGEE><FGG?AGFC
@M03364:276:000000000-BLYN8:1:1101:20517:10965 2:N:0:1
GGACTACTGGGGTTTCTAATCCTGTTTGCTCCCCACGCTTTCGCACCTCAGTGTCAGTATCAGTCCAGGTAGTCGCCTTCGCCACTGGTGTTCCTTCCTATATCTACGCATTTCACCGCTACACAGGAAATTCCACTACCCTCTACCATACTCTAGCTTGCCAGTTTTGGATGCAGTTCCCAGGTTGAGCCCGGGGATTTCACATTCAACTTAACAAACCACCTACGCGCGCTTTACGCCCAGTAATTCCG
+
CCCCCGGGGGGGGGGGGGGGGGGGGGGGGGGGFGGGFGGGGGG>FGGGGGGEFGGGGGGGG9FFFGGGFG9FFGGGGGGGGGGGGGGGGGGDEA;?F<A<FFGGGGGGGGGGGGGGGGGGGGEGGGGGGGGGGGGGG8FFFGFGGGFCEFF@DDFGGFGDFFFGGC9;D6,9DGGGGGGGGDGGGGGGGGGGGGGGEGGFGCGFF+++5BCC:>CCCDGGFGA:BFFA=FFFGDFFF<GEE>=FG7C?FF;
@M03364:276:000000000-BLYN8:1:1101:3874:10969 2:N:0:1
GGACTACCCGGGTTTCTAATCCTGTTTGCTACCCATGCTTTCGAGCCTCAGCGTCAGTTACAGACCAGACAGCCGCCTTCGCCACTGGTGTTCTTCCATATATCTACGCATTTCACCGCTACACATGGAGTTCCACTGTCCTCTTCTGCACTCAAGTTTCCCAGTTTCCGATGCACTTCTTCGGGTGAGCCGGGGGCTTTCACATCAGACTTAAAGAACCGCCTGCGCTCGCTTTACGCCCACTAAATCCG
+
CCCCCFGECFF@FFGFGFGFGGFFGF<FCFGA<FGDEFFFG@@D,@FFGFF8BFFGGECEGGGGGFC@FGGGGDEEEEGGGGGG7F8CCFE:FFGGGGDFEFGFG?FF:::BAFFGGC@EG=:FEGGCFEG8FFG:EFFEBA9=EECCEFCFGGGGGG9D,BEDGFFGACC8EEGFF?D,@9>++6@C7F,:+;85EB>CDCFGF<+C8<GGD>F88FG58:;?;F9>@ABFGF5>4:E>*.(0*2)-*9)
@M03364:276:000000000-BLYN8:1:1101:5307:10993 2:N:0:1
GGACTACTCGGGTTTCTAATCCTGTTTGCTCCCCACGCTTTCGCACCTGAGCGTCAGTCTTTGTCCAGGGGGCCGCCTTCGCCACCGGTATTCCTCCAGATCTCTACGCATTTCACCGCTACACCTGGAATTCTACCCCCCTCTACAAGACTCTAGCCTGCCAGTTTCGGATGCAGTTCCCAGGTTGAGCCCGGGGATTTCACATCCGACTTGACAGACCGCCTGCGTGCGCTTTACGCCCAGTAATTCCG
+
CCCCCGGGGGGGGGGGGGGGGGGGGGGGGGGGGGGGGGGGGGGGGGGGGGGGGGGGGGGGGGGGGGGGGGGGEGGGGGGGGGGGGGGGGGGGGGGGGGGGGGGGGGGGGGGGGGGGGGGGGGGGGGGGGGGGGGGGGGGGGGGGGGGFGGGGGGGGGGGGGGGGGGGFGGGGGGGGGGGGGGGGGGGGGGGGGGGG5CGGCFGGFGFGDC<DGGGGGGGGFGF6:FFFBFFFGGG>F:EGG>?FGC?AFG<
@M03364:276:000000000-BLYN8:1:1101:12336:11018 2:N:0:1
GGACTACAGGGGTATCTAATCCTGTTTGCTCCCCACGCTTTCGCACCTGAGCGTCAGTCTTTGTCCAGGGGGCCGCCTTCGCCACCGGTATTCCTCCAGATCTCTACGCATTTCACCGCTACACCTGGAATTCTACCCCCCTCTACAAGACTCTAGCCTGCCAGTTTCGGATGCAGTTCCCAGGTTGAGCCCGGGGATTTCACATCCGACTTGACAGACCGCCTGCGTGCGCTTTACGCCCAGTAATTCCG
+
CCCCCGGGGGGGGGGGGGGGGGGGGGGGGGGGGGGGGGGGGGGGGGGGGGGGGGGGGGGGGGGGGGGGGGGGGGGGGGGGGGGGGGGGGGGGGGGGGGGGGGCGGGGGGGGGGGGGGGGGGGGGCFGGGGGGGGGFGGGGGGGGGGGGGGGDGCFFGGGGGGGFGGGGGGDGEGGFGGCGGGGGGGGGGGDFGGGGEEGGGGGGFGGGGGGGGGGGGGFGFG@2<F>F:EDFGGGBFFCCEEBFGG?<DD0
@M03364:276:000000000-BLYN8:1:1101:8752:11023 2:N:0:1
GGACTACCGGGGTTTCTAATCCTGTTTGCTCCCCACGCTTTCGCACCTGAGCGTCAGTCTTTGTCCAGGGGGCCGCCTTCGCCACCGGTATTCCTCCAGATCTCTACGCATTTCACCGCTACACCTGGAATTCTACCCCCCTCTACAAGACTCTAGCCTGCCAGTTTCGGATGCAGTTCCCAGGTTGAGCCCGGGGATTTCACATCCGACTTGATAGACCGCCTGCGTGCGCTTTACGCCCAGTAATTCCG
+
CCCCCGFGGGGGGGGGGGGGGGGGGGGGGGGGGGGGGGGGGGGEGGGGGGGGGGGGGGGGGGGGGGGGGGGCGGGGGGGGGGGGGGGGGGGGGGGGGGGGGGGGGGGGGGGGGGGGGGGGGGGGGGGGDGGGGGGGGGGGGGGGGGGFFGGGGFDGGFGGGGGGGGGGGGDEGGGGGGGFGGGGFFFGFGGGGDB5*=EEFGECAGFDGGCCFFGGGGFC)>5?BF;E<.<>G<GAFFGGG3(<7:BAGF0
@M03364:276:000000000-BLYN8:1:1101:24686:11062 2:N:0:1
GGACTACAAGGGTATCTAATCCTGTTTGCTCCCCACGCTTTCGCACCTGAGCGTCAGTCTTTGTCCAGGGGGCCGCCTTCGCCACCGGTATTCCTCCAGATCTCTACGCATTTCACCGCTACACCTGGAATTCTACCCCCCTCTACAAGACTCTAGCCTGCCAGTTTCGAATGCAGTTCCCAGGTTGAGCCCGGGGATTTCACATCCGACTTGACAGACCGCCTGCGTGCGCTTTACGCCCAGTAATTCCG
+
CCCCCGGFGGGGGFFGGFFGGGGGGGGGGGGGEGGGGGGGGGGGGGGGCFGGGGGGGGGGGGGGDGGGDGGGGGGGGGGGGGFGGGEGEGGGGGGFEGEGGGGCGGGGGG=FGGDGGCGGFEGFFGGGGGGGGGGGGGDGGGGDGGGGGGGGFGF@CGGGGGGGGGFGGGGGGFGGGGGFGG,:DF>EG7>EGCGCECFGG8@FFGGGGGDDFGGGCGGGFGFFFFFFF3@E39C9FBE:CDFFG=4<F>0
@M03364:276:000000000-BLYN8:1:1101:11224:11062 2:N:0:1
GGACTACAAGGGTTTCTAATCCTGTTTGCTCCCCACGCTTTCGCACCTCAGTGTCAGTATCAGTCCAGGTAGTCGCCTTCGCCACTGGTGTTCCTTCCTATATCTACGCATTTCACCGCTACACAGGAAATTCCACTACCCTCTACCATACTCTAGCTTGCCAGTTTTGGATGCAGTTCCCAGGTTGAGCCCGGGGATTTCACGTTCAACTTAACAAACCACCTACGCGCGCTTTACGCCCAGTAATTCCG
+
CCCCCGGFFGGGGGGGGGGGGGGGGGGGGGGGGGGGGGGGGGGGGGGGGGGFGGGGGGGGECFGGGGGFEFGEFFGGGGGGGGGGGGGGGGGGGF<F,FGGGGGGGGGGGGGGGGGGGGGGGGGGGGFGGGGGGGGGE?FGGGGGGA?BFGGFDFFGCFF78DGFGGFFE8@@CDFGGEF9>DGGGGGGGGGDGGEGGGCGGE*3;;7<DFF>CDF7*DFAGFFFF25@F>EGGGFF0EGGD()+;@CFFD
@M03364:276:000000000-BLYN8:1:1101:9721:11146 2:N:0:1
GGACTACTCGGGTTTCTAATCCTGTTTGCTCCCCACGCTTTCGCACCTGAGCGTCAGTCTTTGTCCAGGGGGCCGCCTTCGCCACCGGTATTCCTCCAGATCTCTACGCATTTCACCGCTACACCTGGAATTCTACCCCCCTCTACAAGACTCTAGCCTGCCAGTTTCGGATGCAGTTCCCAGGTTGAGCCCGGGGATTTCACATCCGACTTGACAGACCGCCTGCGTGCGCTTTACGCCCAGTAATTCCG
+
CCCCCGGGGGGGGGGGGGGGGGGGGGGGGGGGGGGGGGGGGGGGGGGGGGGGDGGDGGGGGGGGGGGGGC@CGGGGGGGGGGGGGGGGGGGFGGGGGGGFGGGGGGGGGG@FFGGGGGGG@FFGGFFGGGGGGGGGFCDFGGEF9ECGD,:CGGD9FGGGGFFGGGFGC>ECEGDGG?EGF?FGGGGGGGGG*CGG5CGFGFCFFGGGGGGDGGG>FFG55EFFFF65(.)8D/3-62EGGBFF=>F>GG6
@M03364:276:000000000-BLYN8:1:1101:18876:11163 2:N:0:1
GGACTACTGGGGTTTCTAATCCTGTTTGCTCCCCACGCTTTCGCACCTGAGCGTCAGTCTTTGTCCAGGGGGCCGCCTTCGCCACCGGTATTCCTCCAGATCTCTACGCATTTCACCGCTACACCTGGAATTCTACCCCCCTCTACAAGACTCTAGCCTGCCAGTTTCGAATGCAGTTCCCAGGTTGAGCCCGGGGATTTCACATCCGACTTGACAGACCGCCTGCGTGCGCTTTACGCCCAGTAATTCCG
+
CCCCCFGGGGGGGGGGGGGGGGGGGGGGGGGGGGGGGGGGGG@EFGGGFGGGGGGGGGGGGGGGGGGGGGDDGGGGGGGGGGGGGGGGGGFGGGGGGGGGGGFFGGGGGDDGGGGGGGGDGGGGGGGGGGGGGGFGGGGGGGGFGGGGGGGGGGGGFGGGGGGGGGGGGGFGGGFFFCGGGGGDBFGGGGFGGGGGEGGFGFGFFGGD<DGGGGGGGGG55:>8?@>D:5>D57<AFFGG:@89>>=)2C*
@M03364:276:000000000-BLYN8:1:1101:26440:11195 2:N:0:1
GGACTACAGGGGTTTCTAATCCTGTTCGCTCCCCACGCTTTCGAGCCTCAGCGTCAGTTACAGACCAGAGAGCCGCCTTCGCCACTGGTGTTCCTCCAAATATCTACGCATTTCACCGCTACACAAGGAGTTCCACTGACCTCTCCTGCACTCAAGTCTCCCAGCTTCCAATGCACTTCTCCGGTTGAGCCGAAGGCTGTCACATTAGACTTAAAAGACCGCCTGCGCACGCTTTACGCCCAATAAATCCG
+
CCCCCGGCFFFGF7;FGFFGGGAFFGFF7,@CFCEGGDD@DA@DFGG<FG8EFCFGEFFFG9F,CD<F8,C6FFFGGFGGGGCCG88EFG,CFGGGG8:CEC=F9FGGEFFEGGGGGGDDGGFG@4E@F,AECFCGF@,A8EFG,D,@,6>=E,,6,76;>8@,38@EG;D,=>,6@,@;,,538>+@AFC5@*@>FF24?7,+=+=:97+5=C:::?F,?=?D9)6>.)):*7>C6(BEC>()97BBG*9
@M03364:276:000000000-BLYN8:1:1101:25503:11195 2:N:0:1
GGATACTGGGGTTTCTAATCCTGTTTGCTCCCCACGCTTTCGCACCTGAGCGTCAGTCTTCGTCCAGGGGGCCGCCTTCGCCACCGGTATTCCTCCAGATCTCTACGCATTTCACCGCTACACAGGAAATTCCACTACCCTCTACCATACTCTAGCTTGCCAGTTTTGGATGCAGTTCCCAGGTTGAGCCCGGGGATTTCACATTCAACTTAACAAACCACCTACGCGCGCTTTACGCCCAGTAATTCCG
+
CCCCCEGGGGGFGGGGFFDGGFDGGGGGGCFGGGGGGEGGGGGGGGGFGGGGGGEGGGFFDGGGFEGGGGGGGGGGGGGGDFGDFGGGGGGFGGGGGGGGGFGFGGGGGG7FGGEFG>=EGFGGGGGGGGFDAFGGGD?DDFGGFCDGGF9?FGGGGCGGEF8DF9;FC?,@EFGGGGACGGGGFEFGGCFGGGGGEF,<CCF8BDCFG>DDFFC75>FGFG;;8)0>;EF>DCCAD::*:<7?2:FAGC
@M03364:276:000000000-BLYN8:1:1101:13939:11216 2:N:0:1
GGACTACAGGGGTTTCTAATCCTGTTTGCTCCCCACGCTTTCGAGCCTCAGTGTCAGTTACAGGCCAGAGAGCCGCTTTCGCCTCCGGTGTTCCTCCATATATCTACGCATTTCACCGCTACACATGGAATTCCACTCTCCTCTCCTGCACTCAAGTCTCCCAGTTTCCAATGCACACAATGGTTGAGCCACTGCCTTTTACATCAGACTTAAGAAACCACCTGCGCTCGCTTTACGCCCAATAAATCCGG
+
CCCCCGGGGGGGGGGGGGGGGGGGGGGGGGGGGGGGGGGGGGGGGGGGGGGGGGGGGGGGGGGGGGGGGGGEFGGGGGGGEGGGGGGGGGEGGGGGGGGGGGGGGGGGGGGGGGGGGGDGGGGGGGGGFGGFGGGFEGDFGGF9FFFFGFGGGGGGGGBFGFGGGGGGGGGGGGGDGGGGGGGGGGGCF8>D@:DCEGGGFGGG6:75>CBFFFFCDGCF>EF2>BFEFF4;98==B=GBCFDFGGFEFC)
@M03364:276:000000000-BLYN8:1:1101:18908:11225 2:N:0:1
GGACTACAAGGGTATCTAATCCTGTTTGCTCCCCACGCTTTCGCACCTCAGTGTCAGTATCAGTCCAGGTAGTCGCCTTCGCCACTGGTGTTCCTTCCTATATCTACGCATTTCACCGCTACACAGGAAATTCCACTACCCTCTACCATACTCTAGCTTGCCAGTTTTGGATGCAGTTCCCAGGTTGAGCCCGGGGATTTCACATTCAACTTAACAAACCACCTACGCGCGCTTTACGCCCAGTAATTCCG
+
CCCCCGGGGGGGGGGGGGGGGGGGGGGGGGGGFGGGGGGGGGGGGGGGGGGGGGGGGGGGGGGGGGGGGGGGGGGGGGGGGGGGGGGGFGGGGGGFGGGGGGGGGGGGGDGGGGGGGGGGGGGGGGGGGFGGGGGGGFFGGGGGGGGGGGGGFFGGGGGGGGGFFGGGGCFAAFGGFGG8DDFGGGGGGG8DEGGGGGDGGGFGF;<FCFFFGFFFFDGFFGEFFFA>2BFFGGGFFFGGDEFFGCACGG2
@M03364:276:000000000-BLYN8:1:1101:11366:11227 2:N:0:1
GGACTACCGGGGTTTCTAATCCTGTTTGCTCCCCACGCTTTCGAGCCTCAGTGTCAGTTACAGGCCAGAGAGCCGCTTTCGCCTCCGGTGTTCCTCCATATATCTACGCATTTCACCGCTACACATGGAATTCCACTCTCCTCTCCTGCACTCAAGTCTCCCAGTTTCCAATGCACACAATGGTTGAGCCACTGCCTTTTACATCAGACTTAAGAAACCACCTGCGCTCGCTTTACGCCCAATAAATCCGG
+
CCCCCFEEGGGGGGGGGGGGGGGGGGGGGGGGGGGGGGGGGGGGGGGGGGGGGGGGGGGGGGGGGGGGGGGGFFGGCGCFEGEGGGGGCGGGGGFCFGGGGGGGGGFGGEEGGGGGGGGGGGG8=EFFGGGGFGGGGGGGGGFGGGGGGGGGEGGGFGGGGGFGGGGGGGGFGGGGGGGGGGGGGGDFGCGF6EFGGGGGGGFCC+;9DGFGD+2BGGGGF>FFB>>;28?EGFGEDFGGC8;FGD+.*:>
@M03364:276:000000000-BLYN8:1:1101:24838:11247 2:N:0:1
GGACTACTCGGGTATCTAATCCTGTTTGCTCCCCACGCTTTCGCACCTGAGCGTCAGTCTTTGTCCAGGGGGCCGCCTTCGCCACCGGTATTCCTCCAGATCTCTACGCATTTCACCGCTACACCTGGAATTCTACCCCCCTCTACAAGACTCTAGCCTGCCAGTTTCGAATGCAGTTCCCAGGTTGAGCCCGGGGATTTCACATCCGACTTGACAGACCGCCTGCGTGCGCTTTACGCCCAGTAATTCCG
+
CCCCCGGGGGGGGGGGGGGGGGGGGGGGGGGGGGGGGGGGGGGGGGGGGGGGGGGGGFGFGGGGGGGGGEE7FGDGGGGGGGGGGGGGGGGGGGGGGGDGCCGGGGGGGGGGG9FGGGGGGGGGGGGGGGGGGGGGFGDGGGGGGGGGGGG7FGGGGGGGGCFGGG9EGGGGGFGGGCDFGGGD>F@6<CFGGGGGGDF9BDFFFGGGGGC5FFGGGGGCDCE:6FFD?FB3D35AF?CEGFFFFGF)::2
@M03364:276:000000000-BLYN8:1:1101:8489:11254 2:N:0:1
GGACTACCGGGGTTTCTAATCCTGTTTGCTCCCCCCGCTGTCGAACCTGAGCGTCAGTCTTTGTCCAGGGGGCCGCCTTCGCCACCGGTATTCCTCCAGATCTCTACGCATTTCACCGCTACACCTGGAATTCTACCCCCCTCTACACCACTCTAGCCTGCCAGTTTCGCATGCCGTTCCCAGGTTGAGCCCGGGGATTTCACATCCGACTTGACAGCCCGCCTGCGTGCGCTTTACGCCCAGTAATTCCG
+
CCCCCDEFCGDCCG;CC,C6E,6CC@<<@F,CCC+@F:F+BCF,C8:F@<,6@@@@FG9,EFDC<F<F8,@+F=FEGGGGCEEE@,=CCEDF,C,BF<4FEFGFG9FF@CFGCG9CEFCEC:=A8DDD@<9D,C;;9,++>CCC,>C,,539DE9ECF9,4DE?F9D@C*1:AE,:;586,>?C<,:ECG6*2*=E5839@+<78*297>CDF7D77*;:5553(89BBF@BGGC)9(;CE)4/0**)229
@M03364:276:000000000-BLYN8:1:1101:5869:11256 2:N:0:1
GGACTACTAGGGTTTCTAATCCTGTTTGCTCCCCACGCTTTCGCACCTGAGCGTCAGTCTTTGTCCAGGGGGCCGCCTTCGCCACCGGTATTCCTCCAGATCTCTACGCATTTCACCGCTACACCTGGAATTCTACCCCCCTCTACAAGACTCTAGCCTGCCAGTTTCGGATGCAGTTCCCAGGTTGAGCCCGGGGATTTCACATCCGACTTGACAGACCGCCTGCGTGCGCTTTACGCCCAGTAATTCCG
+
CCCCCGGGGGGGGGGGGGGGGGGGGGGGGGGGGGGDGGGGGGGGGGGGFGGGGGGGGGGGGGGGGGGGGGGGGGGGGGGGGGGGGGGGGGGGFGGGGGGGGGGGGGGGGGGGGGGGGGGGGGGGGGGGGGGGGGGGGGFFGGGGGGGCD@FFGGGGGGGGGGGGGGGGGGGGGGGGGGGGGGGGGGCFGGGGGGGGGGGGGGGGFCCGGGGDCFGC*8C:>EAFB@>EFFFFGGGFFBGEGEBFGGFFGG9
@M03364:276:000000000-BLYN8:1:1101:4913:11277 2:N:0:1
GGACTACAGGGGTATCTAATCCTGTTTGCTCCCCACGCTTTCGAGCCTCAGTGTCAGTTACAGGCCAGAGAGCCGCTTTCGCCACCGGTGTTCCTCCATATATCTACGCATTTCACCGCTACACATGGAATTCCACTCTCCTCTCCTGCACTCAAGTCTCCCAGTTTCCAATGCACACAATGGTTGAGCCACTGCCTTTTACATCAGACTTAAGAAACCACCTGCGCTCGCTTTACGCCCAATAAATCCGG
+
CCCCCGGGGGGGGGFGGGGGGGGGEGGGG<FFGGGGGGGGGGGGGGDGFGCEFGGGGFEFECFFGGGGGGGGGGGGEGGCFEGGGGGG7FFCFGGGGGGGC<EFGFGGGGGG9FFGGDEEGGGGBFCGF,9FGE@FFGCEGGDCCFGGGGGFGGGFFFFGGFGF=ECFGGDFGGGFGGGGDDEE,BEGG7DDCFGEGEFFGFFGFGGGFG7+8?CGGG,;?7A6):A>=>AF<DCCD@CCGA@AGGACF3C
@M03364:276:000000000-BLYN8:1:1101:20376:11280 2:N:0:1
GGACTACTGGGGTTTCTAATCCTGTTTGCTACCCATGCTTTCGAGCCTCCGCGTCAGTTACAGACCAGACAGCCGCCTTCGCCCCTGGTGTTCTTCCATATATCTACGCATTTCACCGCTACACATGGAGTTCCACTGTCCTCTTCTGCACTCAAGTTTCCCAGTTTCCGATGCACTTCTTCGGTTGAGCCGAAGGCTTTCACATCAGACTTAAGAAACCGCCTGCGCTCGCTTTACGCCCAATAAATCCG
+
CCCCC<@CC<F@F:@FDAGGGFCEG9FFFCFGGGG<CF9<C@@FACGGF<FE7@@BFFAEFCF9<FAEEFGGFCCF@:@FGGG,@BFF,:CCFFFEFFE?EFFG@FFGGG4BFGGF,?>CEGFG9EFFGGEGGGCCEFF9=DDDGGGGGF88ED@EF,>FG9@DFG9B=EGD>E9,@8FGF;BCFE+1CF8EEEGCCFF?CCE2B77?>FDCDGC7@FGGFGF2BA@BB>>5*:7);<;EGD()9CA5D4)
@M03364:276:000000000-BLYN8:1:1101:26528:11316 2:N:0:1
GGACTACAGGGGTTTCTAATCCTGTTTGCTCCCCACGCTTTCGCACCTGAGCGTCAGTCTTTGTCCAGGGGGCCGCCTTCGCCACCGGTATTCCTCCAGATCTCTACGCATTTCACCGCTACACCTGGAATTCTACCCCCCTCTACAAGACTCTAGCCTGCCAGTTTCGGATGCAGTTCCCAGGTTGAGCCCGGGGATTTCACATCCGACTTGACAGACCGCCTGCATGCGCTTTACGCCCAGTAATTCCG
+
CCCCCGGGGGGGGGGGGGGGGGGGGGGGGGGGGGGGGGFGGGGGGGGGDEGGGGGGGGFGGGGGGGGG8BFGGGGGGGGGGGGGGGGGGGGFFGGFGGGGGGGGGGGGGGGGGGGGGEGGCFDGGGGGGGGGGGGGFG6FGEGGFGCE@CFCF9BFFB@,@EFCFGGF>*:EGGGG7@DFFEFGGFGG6CBFCCEEGGG+7@FGFGDGGCC9>0C;F**:>GFF?F(*)0.7DCC6@(;?C::FGGFAGG>
@M03364:276:000000000-BLYN8:1:1101:25265:11339 2:N:0:1
GGACTACAGGGGTTTCTAATCCTGTTTGCTCCCCACGCTTTCGCACCTGAGCGTCAGTCTTTGTCCAGGGGGCCGCCTTCGCCACCGGTATTCCTCCAGATCTCTACGCATTTCACCGCTACACCTGGAATTCTACCCCCCTCTACAAGACTCTAGCCTGCCAGTTTCGGATGCAGTTCCCAGGGTGAGACCGGGGATTTCACATCCGACTGGACAGACCGCCTGCGTGCGCTTTACGCCCAGTAATTCCG
+
CCCCC8FFGGGFEGGGFCCFAGFGGGFGGGGCF7FFEG@FFG@@BF7<FGGGEGGGEEFGGGDGFF9FFCGDDCFGCGGGGGECFFFGGEGGFFF<FFGCF8@F,<AFFCCC9,AFGC7+@7=4=FBD@FFGGF;,C83=78EGGD9>>DF8EC;;;:BCDCFGGFG9*5:C1@,DGGG769E5*61*A,>C5*=C**?+;C?CFGFD:DG)*7D4558:@D>:28(),)57C5><F<*:=31/2*9-*;2
@M03364:276:000000000-BLYN8:1:1101:8875:11361 2:N:0:1
GGACTACCGGGGTTTCTAATCCTGTTTGCTCCCCACGCTTTCGCACCTGAGCGTCAGTCTTTGTCCAGGGGGCCGCCTTCGCCACCGGTATTCCTCCAGATCTCTACGCATTTCACCGCTACACCTGGAATTCTACCCCCCTCTACAAGACTCTAGCCTGCCAGTTTCGGATGCAGTTCCCAGGTTGAGCCCGGGGATTTCACATCCGACTTGACAGACCGCCTGCGTGCGCTTTACGCCCAGTAATTCCG
+
CCCCCGGGGGGGGGGGGGGGGGGGGGGGGGGGGGGGGGGGGGGGGGGGGGGGFGGGGGGGGGGGGGGGGGGGGGGGGGGGGGGCGGGGGGGGGGGGGGGGGGGGFFGGGGGGGGGGGGGGGGGGGGGFGGGCFDEGGDFGG6EGCFFDEGFGGGFDCFGGGGGGGGGG>CGCGGGGGGGGGGGFGFGGGGGGGGGGEGGFC+<CCFGCGGGGG=FF4<FGDGFFFF980BEDGGGDFFGGGF09CD64CG7
@M03364:276:000000000-BLYN8:1:1101:5344:11370 2:N:0:1
GGACTACTGGGGTTTCTAATCCTGTTTGCTCCCCACGCTTTCGCACCTGAGCGTCATTCTTTGTCCAGGGGGCCGCCTTCGCCACCGTTATTCCTCCAGATCTCTACGCATTTCACCGCTACACCTGGAATTCTACCCCCCTCTACAATACTCTAGCCTGCCAGTTTCGGATGCAGTTCCCAGGTTGAGCCCGGGGATTTCACATCCTACTTGACAGACCGCCTGCGTGCGCTTTACGCCCGGTAATCCCG
+
<CCCC@F@CC,+8@BFGG<,CFGGCG<FFFEFGGE@@F:,CFGCGGGGGGFCE@@C,CE@<E,<@EEFEE7@7:BFC@,<B=F:,FE448FC<ED<B<FFA?DG9EF<C+++C<EFFB74@FA<FGAFEGG:F9,FCD=FECC8>;,,,6==B,@7>,3,>D,>D;ECC:***@,;E;,<:9,>:B611>8:CG>C51,02+2+;<502;*:1*8+2*;*)2:<2)..8>).//7<*(/*>)())*1)*0*
@M03364:276:000000000-BLYN8:1:1101:22556:11382 2:N:0:1
GGACTACAGGGGTTTCTAATCCTGTTTGCTCCCCACGCTTTCGAGCCTCAGTGTCAGTTACAGGCCAGAGAGCCGCTTTCGCCACCGGTGTTCCTCCATATATCTACGCATTTCACCGCTACACATGGAATTCCACTCTCCTCTCCTGCACTCAAGTCTCCCAGTTTCCAATGCATACAATGGTTGAGCCACTGCCTTTTACACCAGACTTAATAAACACCCTGCGCTCGCTTTACGCCCAATAAATCCGG
+
CCCCCGGGGGGGGGGGGGGGGGGGGGGGGGGGGGGGGGGGGGGFGGGGGGGGGGGGGGGGGGGGGGGGGGGGGGGGGGGGGGGGDGGGGGFGGGGGGGGGGGGGGGGFGGGGGFDGFEGGGGGGFGGGGFG@FGFGFFFGGGGFGGGGGGGCGGFGGGFC9@,@AEGGDGGGGGFCGGFFGG?DFE:9FEGGGGGGGGGCFC7D5DGCG>>DDF>EDF,1*=/7=@B4@)?6CFF:4>E7C38FGG63CDC
@M03364:276:000000000-BLYN8:1:1101:16803:11392 2:N:0:1
GGACTACACGGGTTTCTAATCCTGTTTGCTCCCCACGCTTTCGAGCCTCAGCGTCAGTTACAGACCAGAGAGCCGCCTTCGCCACTGGTGTTCCTCCATATATCTACGCATTTCACCGCTACACATGGAATTCCACTCTCCTCTTCTGCACTAAAGTTTCCCAGTTTCCAATGACCCTCCCCGGTTGAGCCGGGGGCTTTCACATCAGACTTAAAGAACCGCCTGCGCTCGCTTTACGCCCAATAAATCCG
+
CCCCCGFGGGGGGGGDGGGGGGGGGGGGGEGGGFGDFGGGGFGGGGGFGGGGGGGGGGGGFGGFGGGGGGGGGGGGGGGGGGGGEFGFEGGGGGAEEEAGGCGFGGGGDGG>FGGGGGGGGGGGFGGGFGGDFGFFGGFGGGGGGGGGGGGF,D@DEFGCDDGGG,@EGGGGGGGF8EGGGDGGGGGGFCGGGDGECG>EGGGGFFCCGFF7FGGCCFCFFGDD?;:E>EFFGCD<=:EEC@6)*:F<C49
@M03364:276:000000000-BLYN8:1:1101:24489:11398 2:N:0:1
GGACTACTGGGGTTTCTAATCCTGTTTGCTCCCCACGCTTTCGAGCCTCAGCGTCAGTTACAGGCTAGAGAGCCGCTTTCGCCTCCGGTGTTCCTCCGTATACCTACGCATTTCACCGCTACCCATGGAATTCCACTCTCCTCTCCTGCACTCAAGTCTCCCAGTTTCCAATGCACACAAGGTTTGATCGACTTCCTTTTACATCGGACTTAAGAAAGCACCTTCGCTCGCTTTACGCCCATTAAATCCGG
+
BB<-,66CF9<C6CEEG9,66E<6;6<F6<FCFG8:FCF@D@C8F,@@,;6,8BFC7;FFGG,@F,,CEFGGFC7CC,<5,,@:CC7>F+BFG9FBF+B<=<,,99?@E4+899C?F7:=+8,9,4,,,,8,C547CE,AE8,=D,3DF,8+D8,3=6CEC33=333@DC,3,,73AF++,,6>,+,2@3+4**,@,7E,+22+3*3;C*;+2:C59*<9)6)..25//55:<*36A?*BC))+3++.081
@M03364:276:000000000-BLYN8:1:1101:22242:11405 2:N:0:1
GGACTACAAGGGTTTCTAATCCTGTTTGCTCCCCACGCTTTCGCACCTGAGCGTCAGTCTTTGTCCAGGGGGCCGCCTTCGCCACCGGTATTCCTCCAGATCTCTACGCATTTCACCGCTACACCTGGAATTCTACCCCCCTCTACAAGACTCTAGCCTGCCAGTTTCGGATGCAGTTCCCAGGTTGAGCCCGGGGATTTCACATCCGACTTGACAGACCGCCTGCGTGCGCTTTACGCCCAGTAATTCCG
+
CCCCCGGFGGGGGGGGGGGGGGGGGGGGGGGGGGGGGGGGGGGGGGGGGGGGGGGGGGGGGAFEGGGGGGGGGGGGGGGGGGGGGGGGGGGGGGGGGGGFGGGGGGGGGGGGGGGGGGGGGGGGGGGG?GFGGGCFGGGGGGGGGGCGGGGGGFGGFFGGGGGGFFGGC5CGEGGGGGGFGFFFGGGGGGG>E8EGCCFGGGGGFGCGDDCDCCGGF4CG>G>1<F9>?D35DDFDF:CEEBFFGGFBGGD
@M03364:276:000000000-BLYN8:1:1101:12465:11410 2:N:0:1
GGACTACTCGGGTTTCTAATCCTGTTTGCTCCCCACGCTTTCGAGCCTCAGTGTCAGTTACAGGCCAGAGAGCCGCTTTCGCCTCCGGTGTTCCTCCATATATCTACGCATTTCACCGCTACACCGGGAATTCCGCCATCCTCTACCGCACTCTAGCCTCCCAGTATCCATCGCCATTCCCAGGTTGAGCCCAGGGCTTTCACGACCGACTTAAGAAACCACCTACGCACGCTTTACGCCCAGTAATTCCG
+
CCCCCGGGGGGGGGDGGGGGGGGGGGGGGGGGGGGGGGGGGGGGGGGGGGGGGDFGGGGGGGGGGGGGGGGGGGGGFGGGGGGGGGGGGGGGGGGGGGGGGGGGGGFGGGGGGGGGGEEEGCGGGGGGGGGGGGGGCGGF@DFGGGGGGGGGGGGGGGGGGGGGGG;;;DGGDEGEE,7EGGGFGGGC6DFFG8E8EFGFFGGGFGC<DGGDCCFGGCFGAGFF3=23;EBA7DGB=(*:EF0)2:?<F:2
@M03364:276:000000000-BLYN8:1:1101:19299:11439 2:N:0:1
GGACTACCGGGGTTTCTAATCCTGTTTGCTCCCCACGCTTTCGAGCCTCAGTGTCAGTTACAGGCCAGAGAGCCGCTTTCGCCTCCGGTGTTCCTCCATATATCTACGCATTTCACCGCTACACATGGAATTCCACTCTCCTCTCCTGCACTCAAGTCTCCCAGTTTCCAATGCACACAATGGTTGAGCCACTGCCTTTTACATCAGACTTAAGAAACCACCTGCGCTCGCTTTACGCCCAATAAATCCGG
+
CCCCCGGGGGGGGGGGGGGGGGGGGGGGGGGGGGGGGGGGGGGGGGGGGGGGGGGGGGGGGGGGGGGGGGGGGGGGGGGGGGGGGGGGGGGGGGGGGGGGGGGGGGGGGGGGGGGGGGGDGGGGGGGGDEFGGFGGGGGGGGGGGGGGGGCFGGCFGGGGFGGGGGGFFGGGGGGGFDGGGGFGGGGGGGGF689FDFGFGGA+?FG>DDDGGCFGCC>CFGFEBAFEFFFDF3>EFFGGG>@FGFF?GGD
@M03364:276:000000000-BLYN8:1:1101:9825:11461 2:N:0:1
GGACTACCCGGGTTTCTAATCCTGTTTGCTACCCATGCTTTCGAGCCTCAGCGTCAGTTACAGACCAGACAGCCGCCTTCGCCACTGGTGTTCTTCCATATATCTACGCATTTCACCGCTACACATGGAGTTCCACTGTCCTCTTCTGCACTCAAGTTTCCAGGTTTCGATGCCACTCTTCGGTTTAGCCGAAGGCCTTCACAACAGACTTTAGAAAACCCCTTGCGTCCCTTTTACCCCCAAAAAACCGG
+
CCCCCGGGFGGGGGGFGGGGGGGGGGGGGGGGGGGGGGGGGGGGGGGGGGGGGGGEGECFGGGGGGGGGGGGGFGGGGGGGGGGGGGGGGGGGGGGGGGGGGGGGFGGGGGGGGGGFEGGGGGGGGCGFGGGG<=EFGGGGGFGGGGGGGGGGGGGFGGGGG,,8=,7=+3,+63,6=9=9663F+6,,@++++>5,6>,**,*******?+?+*+=0,**=*-)3()())422*//*6::>0)2>),:):
@M03364:276:000000000-BLYN8:1:1101:22414:11491 2:N:0:1
GGACTACAGGGGTTTCTAATCCTGTTTGCTCCCCACGCTTTCGCACCTGAGCGTCAGTCTTCGTCCAGGGGGCCGCCTTCGCCACCGGTATTCCTCCAGCTCTCTACGCATTTCACCGCTACACCTGGAATTCTACCCCCCTCTACGAGACTCAAGCTTGCCAGTTTCAAATGCAGTTCCCAGGTTGAGCCCTGGGATTCCACATCTGACTTAACAAACCGCCTGCGTGCGCTTTACGCCCAGTACTTCCG
+
@CCBCF,CEEE@BC@CFAC@F9FCE9F89,CDEFF:C:FE8EFGDFEGFGGGGECCGEEFGGG@CGG,6BFEGGEGDE:EDEE:@B++8@FGGGGGG@F,<<@9CEGCGGGDAFFEFE@EE7:A@FFFCFGFF<D3,888@8BG9EFGE6@?G6DFC8;3>D3D<EEF7@E,E9D7,,>2A?,>FG6<CEC8,=>5,6C,8:C892=@>FG7:++3:<E5528,382:155)97<AFBG57369***.C:*
@M03364:276:000000000-BLYN8:1:1101:26406:11501 2:N:0:1
GGACTACAGGGGTTTCTAATCCTGTTTGCTCCCCACGCTTTCGCACCTCAGTGTCAGTATCAGTCCAGGTAGTCGCCTTCCCCACTGGTGTTCCTTCCTATATCTACGCATTTCACCGCTACACAGGAAATTCCACTACCCTCTACCATACTCTAGCTTGCCAGTTTTGGATGCAGTTCCCAGGTTGAGCCCGGGGATTTCACATTCAACTTAACAAACCACCTACGCGCGCTTGACTCCCAGTAATCCCG
+
8B<CC@C,6E86BFCF9<@FGGACE<,E9,,;C,E@+:@,9;FFFFC;C8FFFGGA<@@,CEF<F6C@<FF@@F+:FF,,,,:9CCE<,@C=?9=CFFE?@,,59<FFGEE,?FFEF>:@:FD,,9,AE,,CCF,9C>DFFFFGGD98@EE=F,EFE,7644=BFAC9@C,,6@AEEGA,==8+3@,,6>8=8+@+4:69++=99?>DFGG+*52B:C:*9C?2:95A548>D**());<*./;++;/+22
@M03364:276:000000000-BLYN8:1:1101:2389:11503 2:N:0:1
GGACTACCGGGGTTTCTAATCCTGTTTGCTCCCCACGCTTTCGAGCCTCAGTGTCAGTTACAGGCCAGAGAGCCGCTTTCGCCACCGGTGTTCCTCCATATATCTACGCATTTCACCGCTACACATGGAATTCCACTCTCCTCTCCTGCACTCAAGTCTACCAGTTTCCAATGCATACAATGGTTGAGCCACTGCCTTTTACACCAGACTTAATAAACCACCTGCGCCCGCTTTACGCCCACTAAATCCGG
+
-ACCCEFECGGGGGGGGGGGGGGGGGGGGGGFGGGGGGGGCGG8FFGGGGGFGGGGGGGFD6C8FEGGGGCFGFGGEGD<FGG>F8FGGGFGFFFFFGGGGGGGGFECFGGGCFGGGGGGGGGGGCGGFGFFCF9EB89FGGFGGFFBDGGGGFGEBFFCFGC8FEFD:EF9,6EFD8DFGGFF9+@7,@,@9E?FFFGG7>,**0097*+:+99:8>CGFD4E28()-))):CD3:1>CE)3);<F5<D<
@M03364:276:000000000-BLYN8:1:1101:21037:11505 2:N:0:1
GGACTACAGGGGTTTCTAATCCTGTTTGCTCCCCACGCTTTCGAGCCTCAGTGTCAGTTACAGGCCAGAGAGCCGCTTTCGCCTCCGGTGTTCCTCCATATATCTACGCATTTCACCGCTACACATGGAATTCCACTCTCCTCTCCTGCACTCAAGTCTCCCAGTTTCCAATGCACACAATGGTTGAGCCACTGCCTTTTACATCAGACTTAAGAAACCACCTGCGCTCGCTTTACGCCCAATAAATCCGG
+
CCCCCGGGGGGGGGGGGGGGGGGGGGGGGGGGGGGGGGGGGGGGGGGGGGGGGGGGGGGGGGGGGGGGGGGGGGGGGGGGGGGDGGGGGGGGGGGGGGGGGGGGGGGDGGGGGGGGGGGGGGGGGGGGFAFGGGGGGGGGGGGGGGGGGGGGGGGGGGGGAFGGGGFGGGCFGGGGGGGGGGGGGGCGGGGGGGGGGGGGGGGGFGF5>7CFGGGGGGGGFCA=FFAFDFFFGCFEF>EDE)6FFC=EFG<
@M03364:276:000000000-BLYN8:1:1101:7601:11521 2:N:0:1
GGACTACCGGGGTTTCTAATCCTGTTTGCTCCCCACGCTTTCGAGCCTCAGTGTCAGTTACAGGCCAGAGAGCCGCTTTCGCCTCCGGTGTTCCTCCATATATCTACGCATTTCACCGCTACACATGGAATTCCACTCTCCTCTCCTGCACTCAAGTCTCCCAGTTTCCAATGCACACAATGGTTGAGCCACTGCCTTTTACATCAGACTTAAGAAACCACCTGCGCTCGCTTTACGCCCAATAAATCCGG
+
CCCCCGFGGGGGGGGGGGGGFGGGGGGGGGFGGGGGGGGGGGGGGGGGCFGFGGECFGGGFDGGGGFFFGGGGFGGCGFGGGGGGGGGGDEGEFAFGGGGGGGGGGGGGGGCFGGGGGGGGEGGGGGGFGGGGFFFGGGGGGGFGGGGGGDFGGGDFGFDFGGGDFGGGGGGGGGGGGGGFGFGGGFGFFGFEGGGGGGGGGC@>>5>GG>7:CFFGGGGFGFEFBF?26AEF37>E@ECEFDFGFFEFC<
@M03364:276:000000000-BLYN8:1:1101:2283:11534 2:N:0:1
GGACTACAGGGGTTTCTAATCCTGTTCGCTCCCCACGCTTTCGAGCCTCAGCGTCAGTTACAGACCAGAGAGCCGCCTTCGCCACTGGTGTTCCTCCATATATCTACGCATTTCACCGCTACACATGGAATTCCACTCTCCTCTTCTGCACTCAAGTCTCCCAGTTTCCAATGACCCTCCCCGGTTGAGCCGGGGGCTTTCACATCAGACTTAAGAAACCGCCTGCGCTCGCTTTACGCCCAATAAATCCG
+
CCCCCGGGGGGGGGGFGGGGGGGGGGGGGGGGGGGGGGGGGGGGGGGGGGFGGGGGGCFEGGDGGGGGGGGGGGGGGGGGGGGE@FFDFGGGFGGGGGGGGGAEGFGGGDFFGGGGDBGGGGGGGGGGDAFFGGGGCFEEGGGGAFGGGFFGGDE9EEGGEF8>3@DA:DADGGGGDGGGGGG>@C>ECGFECCEDGGGGGFG7+97>CCGDGFCCFFGCDGF@@FBE;@FEGDFBFBGGCDFFGGF2D6C
@M03364:276:000000000-BLYN8:1:1101:26606:11537 2:N:0:1
GGACTACTAGGGTTTCTAATCCTGTTTGCTCCCCACGCTTTCGCACCTGAGCGTCAGTCTTTGTCCAGGGGGCCGCCTTCGCCACCGGTATTCCTCCAGATCTCTACGCATTTCACCGCTACACCTGGAATTCTACCCCCCTCTACAAGACTCTAGCTTGCCAGTTTTGGATGCAGTTCCCAGGTTGAGCCCGTGGATTTCACATTCAACTTAACAAACCACCTACGCGCGCTTTACGCCCAGTAATTCCG
+
CCCCCGGGGGGGGFGGGGFGGGFGGGGGGGCFGGGGGDFGGGGGGGGGGGGGGGGGGGGGGGGGGGFGGGGGDGGGGGGGGGGGGDGGGGGGGGGGGGGGGGGGGGGFGGGGGGGGGDGGGGGGGGFGFFGGGGGGGGGGGGGGFFG,C8EFGFGFDFGGFGG?>E;CFE6@FFCFGGG:FGGGGGGGFGFGE*>E52B9B8FFFGGGGGGG7DGGGFFCFG)(;A@:@>DF59<6F0?C:>:7CCF:FF0
@M03364:276:000000000-BLYN8:1:1101:25770:11543 2:N:0:1
GGACTACCGGGGTTTCTAATCCTGTTTGCTCCCCACGCTTTCGCACCTCAGTGTCAGTATCAGTCCAGGTAGTCGCCTTCGCCACTGGTGTTCCTTCCTATATCTACGCATTTCACCGCTACACAGGAAATTCCACTACCCTCTACCATACTCTAGCTTGCCAGTTTTGGATGCAGTTCCCAGGTTGAGCCCGGGGATTTCACATTCAACTTAACAAACCACCTACGCGCGCTTTACGCCCAGTAATTCCG
+
CCCCCGGGGGGGGDGGGGGGGGGGGGGGGGGGGGGGGDGGGGGGGGGGGGGGGGGGGGGGGGGGFGGGGGGFGGGGGGGGGGGGGGGGFGGGGGGGGGGGGGGGGGGGGGGGGGGGGGGGGGGFGGFGGGGGGGFGGGGGGGGGDGEDEGCDEGGGGG9DGGGGGGGFFGFFDGGGGGGGGFGGFFFFGFGGGDGGE>FFGGGDFGGGGGGCGGGGGGGGFE?=EFFFF:A3>37;F@EEGFDFFDCBFG9
@M03364:276:000000000-BLYN8:1:1101:16550:11546 2:N:0:1
GGACTACTAGGGTTTCTAATCCTGTTTGCTCCCCACGCTTTCGCACCTGAGCGTCAGTCTTTGTCCAGGGGGCCGCCTTCGCCACCGGTATTCCTCCAGATCTCTACGCATTTCACCGCTACACCTGGAATTCTACCCCCCTCTACAAGACTCTAGCCTGCCAGTTTCGGATGCAGTTCCCAGGTTGAGCCCGGGGATTTCACATCCGACTTGACAGACCGCCTGCGTGCGCTTTACGCCCAGCAATTCCC
+
CCCCCGGGGGGGGGGGGGGGGGGGGGGGGGGGGGGGGGGGGGGGGGGGGGGGGGGGGGGGGGGGGGGGGGGEGGGGGGGGGGGGGGGGGEFFGGGGGGG,CFEFFEGFG@FCFGGGGGGGGGGGGGFGGFFFFFGGGCGGGGGFGGFFF,8+D;DAEG;8BFG6@D;DEGGEGGCAF,EGG?FCFCFGGGGGGEGCCBFCFCGF6DGGDGDDCGGGG4CFBEBB(.451@)77>79F(;EE><)7<4):C*
@M03364:276:000000000-BLYN8:1:1101:5136:11555 2:N:0:1
GGACTACCAGGGTATCTAATCCTGTTTGCTCCCCACGCTTTCGAGCCTCAGTGTCAGTTACAGGCCAGAGAGCCGCTTTCGCCTCCGGTGTTCCTCCATATATCTACGCATTTCACCGCTACACATGGAATTCCACTCTCCTCTCCTGCACTCAAGTCTCCCAGTTTCCAATGCACACAATGGTTGAGCCACTGCCTTTTACATCAGACTTAAGAAACCACCTGCGCTCGCTTTACGCCCAATAAATCCGG
+
CCCCCGGGGGGGGGGGGGGGGGGGGGGGGGGGGGGGGGGGGGGGGDGGGGGGGGGGGGGGGGFGGGGGGGGGGGGGGGFGGGGGGFGGGGFGGGGGGGGGGGFGGGGGGGGGGGGGGGGGGGGGGGGGGGGGGGGGGGGFFFGGGGGGGGG?EGEGFGFFGGGGGGFGGGGGFFGGGGDGGGGGGGGGGGFECFCGGGGGFFCFFGGGCFCGCCFGFF6@>EA:BB=BDBFFG48CE?EEGFDFGGFFCG<
@M03364:276:000000000-BLYN8:1:1101:15377:11592 2:N:0:1
GGACTACTGGGTTTCTAATCCTGTTCGCTCCCCACGCTTTCGAGCCTCAGCGTCAGTTACAGACCAGAGAGCCGCCTTCGCCACTGGTGTTCCTCCATATATCTACGCATTTCACCGCTACACATGGAATTCCACTCTCCTCTTCTGCACTCAAGTCTCCCAGTTTCCAATGACCCTCCCCGGTTGAGCCGGGGGCTTTCACATCAGACTTAAGACACCGCCTGCGCTCGCTTTACGCCCAATAAATCCGG
+
CCCCCGGGGGGFFE@FGFFGFFGGGGGEGCGGGGGEEGGGGGGFEGGGGGGGGGCFFGGGAFFFGFGFFFEGGGGGGEFFBGGGFGGFGGGFFGGGGGGGGGGFFGGGGGGGGGGGGGGGGGGFFFEFF<FAFFGB,=EEECF8DE9DGGGGGDF=DAFCF,@DFEA@DAFFGGGGCGGGGECEGGG?7FDECCECEEFG7CC86CCCFF:F7+7*>FCEFG38@D;>;A3)57CA)3EEE:1:7:7AFGG
@M03364:276:000000000-BLYN8:1:1101:15980:11616 2:N:0:1
GGACTACAAGGGTTTCTAATCCTGTTTGCTCCCCACGCTTTCGAGCCTCAGTGTCAGTTACAGGCCAGAGAGCCGCTTTCGCCTCCGGTGTTCCTCCATATATCTACGCATTTCACCGCTACACATGGAATTCCACTCTCCTCTCCTGCACTCAAGTCTCCCAGTTTCCAATGCACACAATGGTTGAGCCACTGCCTTTTACATCAGACTTAAGAAACCACCTGCGCTCGCTTTACGCCCACTAAATCCGG
+
CCCCCGGGGGGGGGGGGGGGGGGGGGGDFGGGGGGGGGGGGGGGGGGGGGGGGGGGGGGGGGGGGGGGGGGGGGGGGGGGGGGGGGGGGGGGGGGGGGCGGGGGGGGGGGGGGGAFGGGGGGGGDFGGGFGGGGGFGGGGGGGGGGGGGFGGGG8EGGGGFFGFFGAEFGFGGGGGGGD6AFGGGGGGGGGGFFGGGFGFGGFGFGFDGGGG>CGGGGGGFDF=DFBDFF;:C<>E>@EEG)3AGGF5C32
@M03364:276:000000000-BLYN8:1:1101:11346:11618 2:N:0:1
GGACTACCAGGGTATCTAATCCTGTTTGCTCCCCACGCTTTCGCACCTCAGTGTCAGTATCAGTCCAGGTAGTCGCCTTCGCCACTGGTGTTCCTTCCTATATCTACGCATTTCACCGCTACACAGGAAATTCCACTACCCTCTACCATACTCTAGCTTGCCAGTTTTGGATGCAGTTCCCAGGTTGAGCCCGGGGATTTCACATTCAACTTAACAAACCACCTACGCGCGCTTTACGCCCAGTAATTCCG
+
CCCCCGGGGGGGGGGGGGGGGGGGGGGGFFGGGGGGGGGGGGGGGGGGGGGGGGGGGGGGDGGGGGGGGGGGGGGGGEGGGGGGGGGGGGGCFGGEFGFGGGGGGGGGC@GGGGGGGGGGGGGGFGGGGGGGGGGGGGGDFCFGGGGGGGGCGGGGGGGGGEGGFGCEGGFFGGGGGGFGGGGE=FCGGGGGGGGGGGGGGGFCFFCFFGGGGGGGGGGFFGFFFFF59AFAG:5CFFGGE5=AFDCC@:;
@M03364:276:000000000-BLYN8:1:1101:15709:11620 2:N:0:1
GGACTACAGGGGTATCTAATCCTGTTTGCTACCCATGCTTTCGAGCCTCAGCGTCAGTTACAGACCAGACAGCCGCCTTCGCCACTGGTGTTCTTCCATATATCTACGCATTTCACCGCTACACATGGAGTTCCACTGTCCTCTTCTGCACTCAAGTTTCCCAGTTTCCGATGCACTTCTTCGGTTGAGCCGAAGGCTTTCACATCAGACTTAAGAAACCGCCTGCGCTCGCTTTACGCCCAATAAATCCG
+
CCCCCGGGGFGGEGGGAFFGGGGGGGGGGGEGGGGGGFGGGGGCFGGFGFGFFGGGGGGGGGGCGGFGFDFFGGGGGGGGGGFGCFFGGGGGGGGGGGGGDFGGGGGGGGEGC<<FFGGG>CFEEGCGGGGGGCEGGGGGGDAFGGGCGGGGCFGGGAFGGGGGGGDGFGGGEGGGFGGG9DFDGGG,DF66@EGDEGGFGGGGF5?DGGGDC@FCFF??BG>A=4>D9?BEGGGFFD88:=2ACC6CF<C
@M03364:276:000000000-BLYN8:1:1101:12448:11649 2:N:0:1
GGACTACCCGGGTTTCTAATCCTGTTCGCTACCCATGCTTTCGAGCCTCAGCGTCAGTTACAGACCAGACAGCCGCCTTCGCCACTGGTGTTCTTCCATATATCTACGCATTTCACCGCTACACATGGAGTTCCACTGTCCTCTTCTGCACTCAAGTCTCCCAGTTTCCAATGCACTTCTTCGGTTGAGCCGAAGGCTTTCACATTAGACTTAAAAGACCGCCTGCGCTCGCTTTACGCCCAATAAATCCG
+
CCCCCGGGGGGGGGGGGGGGGGGGGGGGGGDFGGGGGGGGGGGGFGGGGGGGGGGGGGFFGGGGGGFFGGGGGGCFGGGGGGGGGGGFGFGEGGGGGGCGGGFGGGGGGGGGGGGGGGGGDGGGGGGGGGGFFGGE9,EFFFGFGE9FFGF8EFFGGGFGGGGGGGGGGGGGGGDGFF?E8DEGF>E67CGGGCEGCFEGFFCFFGGGF>CDFFC=@CFGEDE92F@DFFFEGGFCA1=EGFDFFGC5+6>
@M03364:276:000000000-BLYN8:1:1101:19427:11658 2:N:0:1
GGACTACAGGGGTTTCTAATCCTGTTTGCTCCCCACGCTTTCGCACCTGAGCGTCAGTCTTTGTCCAGGGGGCCGCCTTCGCCACCGGTATTCCTCCAGATCTCTACGCATTTCACCGCTACACCTGGAATTCTACCCCCCTCTACAAGACTCTAGCCTGCCAGTTTCGGATGCAGTTCCCAGGTTGAGCCCGGGGATTTCACATCCGACTTGACAGACCGCCTGCGTGCGCTTTACGCCCAGTAATTCCG
+
CCCCCGGGGGGGGGGGGGGGGGGGGGGGGGGGGGGGGGGGGGGGGGGGGGGGGGGGGGGGGGGGGGGGGGGGGGGGGGGGGGGGGGGDGGGFFGCGGGGGGGGGGGGGGGGGCGGGGGGGGGGFGGGGGGGGGGGGGGGGGGGFGGGGGGGFGGGGGGGFGGGGCFCDEEEGGGGGGGGGGGGGGGGGGGFGGGGGCEGGGFGFF<FGGGGD7CFGGGGFDCE??FFEFDFFCDGFF:8C=>26?D=AGF7
@M03364:276:000000000-BLYN8:1:1101:16366:11662 2:N:0:1
AGACTACTGGGGGTTCTAATCCTGTTTGATCCCCACGCTTTCGCACCTGAGCGTCACGCTTTGCCCCGCGGGCCGCCTACGCCACCGCTCTTCCTGCGGTTCTCTACGCATTTCACCGCTACCCGTGGAATGTTACGTCCCTCGCCAACTCTCTAGCCTGCCAGGTTCGGATGCAGTTCCCAGGTTTAGCCCGGGGAACACACATTCAACTTGACAGACCGCCTGCGTGAGCGTTACGCCCAGTATTTCCG
+
-8-AA,66E-@:+7@C<C,6,C,,6,C,,,C,C<,7+66,,;,86@+@FAE8F7FG7,CC:9,,66,@+@C++7@F:++9?F+>4?C+++:,,A>,B+>3+@FAE,C=F7+B9F,,,38+8+3@+@<@+@=,3,,7*,,6*,4**4*4*,4=,62;C,?:,,,4*,2?EE;*:8+9<99C?9:E<9++++?CCC>EG***2/:597****2*:***29*:5>71<F>F<)8))/9(78:8*)(/0*14***
@M03364:276:000000000-BLYN8:1:1101:13585:11663 2:N:0:1
GGACTACAGGGGTATCTAATCCTGTTTGCTCCCCACGCTTTCGAGCCTCAGTGTCAGTTACAGGCCAGAGAGCCGCTTTCGCCTCCGGTGTTCCTCCATATATCTACGCATTTCACCGCTACACATGGAATTCCACTCTCCTCTCCTGCACCCAACTCTCCCAGTTTCCAATGCACACAATGGGTGAGCCCCTGCCTTTTACATCAGCCTTAAGAAACCACCTGCGCCCGCTTTACGCCCAATAAATCCGG
+
AC@CCFGGCFEDF8CFDFFFGGDGEGGGGCFFGGGGGGGFGG@C@FDEEEF,6FFFE@EGFFFEFGE7C<,8CF@F7CDE:F::CGGG7:BCFG;EE8?,5AEFGGGGCEBFFG?FF7:?FFEGC,,<E9EFEEFGGGCFG98@FGFGG,8+@E++8,>,>DFDFCBFFGA,,@FG9D68=,D,>>6@CD+3+5@FFF9<>CGFA>F*?*:C++=+;C8AFEFEB*()(/:6**+8)4EGGF3A>>:?77)
@M03364:276:000000000-BLYN8:1:1101:25262:11679 2:N:0:1
GGACTACACGGGTTTCTAATCCTGTTTGCTCCCCACGCTTTCGAGCCTCAGTGTCAGTTACAGGCCAGAGAGCCGCTTTCGCCTCCGGTGTTCCTCCATATATCTACGCATTTCACCGCTACACATGGAGTTCCACTGTCCTCTTCTGCACTCAAGTTTCCCAGTTTCCGATGCACTTCTTCGGTTGAGCCGAAGGCTTTCACATCAGACTTAAGAAACCACCTGCGCTCGCTTTACGCCCAATAAATCCG
+
CCCCCGGGGGGGGGEGGGGGGGGGGGGGGGGGGGGGGGGGGGGGGGGGGGGGGGGGGGGGGGGGGGGGGGGGGGGGG:DGGGGGGGGGGGGGGGGGGGGGGGGGGGGGGGGGGGGGGGGGGGGGFGGGGGGGGGGGGGGFGGGGGGGGDCFFFFGGEGGGGGGGGGGGGGGGGGGGGGGGGGGDFGGGGGGGGGGGDFFGGGGGFGFF4FG7CFFGGGFGFGFFFFFB@DFFGGDCCFGGGB0;DDFFFG9
@M03364:276:000000000-BLYN8:1:1101:13286:11685 2:N:0:1
GGACTACTCGGGTTTCTAATCCTGTTTGCTCCCCACGCTTTCGAGCCTCAGTGTCAGTTACAGGCCAGAGAGCCGCTTTCGCCTCCGGTGTTCCTCCATATATCTACGCATTTCACCGCTACACATGGAATTCCACTCTCCTCTCCTGCACTCAAGTCTCCCAGTTTCCAATGCACACACTGGTTGAGCCACTGCCTTTTACATCAGACTTAAGAAACCACCTGCGCTCGCTTTACGCCCAATAAATCCGG
+
CCCCCGGGGGGGEGGGGGGGFGGGGGGGGFGGGGGGGGGGGGGGGDGEGGGFGGGGGGFGFGGDGFGGGGFFGGGE:F<FGGGGFGGGGGGGGGGGGGGGGGGGGGGGDGDDFFCFGGGGGGGGGGGCFFFFGGGGEF9EGGD9EC=DFDGFC8DGFGDEE8@DGGGGGGGGGG9FFGE+DGFGCCFGGC8D,,@?CCFFGGGGFGC*?9>7:C7DCDC79C*4=>@AD;DEGGCEE=C@EFFFGGFFGGC
@M03364:276:000000000-BLYN8:1:1101:6058:11714 2:N:0:1
GGACTACCGGGGTTTCTAATCCTGTTTGCTCCCCACGCTTTCGCACCTGAGCGTCAGTCTTCGTCCAGGGGGCCGCCTTCGCCACCGGTATTCCTCCAGATCTCTACGCATTTCACCGCTACACCTGGAATTCTACCCCCCTCTACGAGACTCAAGCTTGCCAGTTTCAAATGCAGTTCCCAGGTTGAGCCCGGGGATTTCACATCTGACTTAACAAACCGCCTGCGTGCGCTTTACGCCCAGTAATTCCG
+
CCCCCGGGGGGGGGGGGGGGGGGGGGGGGGGGGGGGGGGGGGGGGGGGGGGGGGGGEGGGGGGGGGGGGGDGGGGGGGGGGGGGGGGGGGGGGGGGGGGGFGFGGGGGGGGGGGGGGGGGGGGGGGGGGGGGGGGGGGFEGGGGFGGGGGGGGGFGGFCCCFGGGGGCFFGGGGCCECG?FFGCGGDDC7:CGGGG=EGCFGGGFCFGGGGGGGFGGCFGECDFFF>E?EDFGDFAFB>:>B<FD>?ACF9
@M03364:276:000000000-BLYN8:1:1101:24929:11717 2:N:0:1
GGACTACAGGGGTTTCTAATCCTGTTTGCTCCCCACGCTTTCGAGCCTCAGTGTCAGTTACAGGCCAGAGAGCCGCTTTCGCCTCCGGTGTTCCTCCATATATCTACGCATTTCACCGCTACACATGGAATTCCACTCTCCTCTCCTGCACTCAAGTCTCCCAGCTTCCAATGCATACAATGGTTGAGCCACTGCCTTTTACACCAGACTTAAGAAACCACCTGCGCTCGCTTTACGCCCAATAAATCCGG
+
CCCCCGG,CFCGG:FGGGGCGGGGGGGGGGGGGGGGGGEFGGGGGGGGGGGGGFGCFGFDFGGGGGGGGGGGGGFGGCFGCGC,C<7B@=FGGGDGGGG9FFGFFFGGGGCFEECFFGEGFGGGCAF@EFFGGGGGGFCCF8DFGGGFGGFFGFGG,>D,EDGG8DFCGGCGGGF,@8==DCGFFGGFE78EGGGC6;C:ECC*97C**22=++=8*9,,:EF.0/285B5):::C45ECEF@4C+@ECGG
@M03364:276:000000000-BLYN8:1:1101:2788:11722 2:N:0:1
GGACTACCGGGGTATCTAATCCTGTTTGCTCCCCACGCTTTCGAGCCTCAGTGTCAGTTACAGGCCAGAGAGCCGCTTTCGCCTCCGGTGTTCCTCCATATATCTACGCATTTCACCGCTACACATGGAATTCCACTCTCCTCTCCTGCACTCAAGTCTCCCAGTTTCCAATGCACACAATGGTTGAGCCACTGCCTTTTACATCAGACTTAAGAAACCACCTGCGCTCGCTTTACGCCCAATAAATCCGG
+
CCCCCCFGGGGGGGGGGGGGGGGGGGGGGGGGGGGEGGGGGGGGGGGGGGGGGCFGGGGGGGGGGGGGGGGEFGGGG@FGGGGGGGGGGGGGGGFGGGGGGGGGGGGGGGGDGGGGGGCGGGGEFFGGFDFGGGGGDEAFFGGGGDGGGGGGGGGGGGDEEFGBDEGFFG9EDFGG8?:8EGGGGGGGGCFF<FGGGGGCGGFFC>97CC5CFG7CCF>C?>A2=4=AFFFF991;DFDGGF;;FGFFDCC
@M03364:276:000000000-BLYN8:1:1101:29436:11722 2:N:0:1
GGACTACTGGGGTTTCTAATCCTGTTTGCTCCCCACGCTTTCGAGCCTCAGTGTCAGTTACAGGCCAGAGAGCCGCTTTCGCCTCCGGTGTTCCTCCATATATCTACGCATTTCACCGCTACACATGGAATTCCACTCTCCTCTCCTGCACTCAAGTCTCCCAGTTTCCAATGCACACAATGGTTGAGCCACTGCCTTTTACATCAGACTTAAGCAACCACCTGCGCTCGCTTTACGCCCAATAAATCCGG
+
CCCCCGGGGGGGGFCGG9FFGFGFEFGGGGGGGGGGGGGGGGE@EGGFECFFGGGGGGGDEAFFFGFGGGFGGGGD7FEFGGGGGDGG=FGGGGGFCFDGGGGGGGG,C7?FGGGGGGGGD@FFEGGGGCCGFGGG9E>FGGG9D>@FEFGCFGGGGGGGGGG?,@FF,,7;8DFADFE?AAFGFE,<?DE?6DGFGFGGCFCCFGG5C>C8D++=CGGGFGFF=>9E94?EGG84)(:BEFFFGGF?GGC
@M03364:276:000000000-BLYN8:1:1101:19143:11753 2:N:0:1
GGACTACACGGGTTTCTAATCCTGTTCGCTCCCCACGCTTTCGAGCCTCAGCGTCAGTTACAGACCAGAGAGCCGCCTTCGCCACTGGTGTTCCTCCATATATCTACGCATTTCACCGCTACACATGGAATTCCACTCTCCTCTTCTGCACTCAAGTCTCCCAGTTTCCAATGACCCTCCCCGGTTGAGCCGGGGGCTTTCACATCAGACTTAACAAACCGCCTGCGTGCGCTTTACGCCCAGTAATTCCC
+
CCCCCGGGGGGGGGGGGGGGGGGGGGGGGGGGGGGGGGGGGGGGGGGGGGFGGGGGGGGGGGGGGGGGFCEGGGGGGGGGGGGGGGGGGGGGGGGGGGGGGGGGGGGFGGGGGGGGGFGGGGGGGGGGGGGGGGGGGGGGGFGGFGGGGFCGFGDGGGAAEFGFFGEGGGGGGCF8D@EGGGGGGGDGGGG8CEGGGEGGGFGFFGGGD46CDGGGFCFFEGFF0=;5(77>CDGFF(8ED310:D4:CG*
@M03364:276:000000000-BLYN8:1:1101:13548:11790 2:N:0:1
GGACTACACGGGTTTCTAATCCTGTTTGCTCCCCACGCTTTCGAGCCTCAGTGTCAGTTACAGGCCAGAGAGCCGCTTTCGCCTCCGGTGTTCCTCCATATATCTACGCATTTCACCGCTACACATGGAATTCCACTCTCCTCTCCTGCACTCAAGTCTCCCAGTTTCCAATGCACACAATGGTTGAGCCACTGCCTTTTACATCAGACTTAAGAAACCACCTGCGCTCGCTTTACTCCCAATAAATCCGG
+
CCCCCGGGGGGGGGGGGGGGGGGGGGGGGGGFGGCGGGGGGGGGGGGGGGGGGGGGGGG9FGGGGGGGGGGGGGGGGGFDF@GDGGDGGGGGGGEFGDFGGGGGGGGBCFEGGCFEFFGGGGGGGGFGFEFGGGGGGGGGFFGGGGGGGGGGDGDGDBF,CFGGFGGGGGFFGGGCFGE==D?DFGGFGCCDFGCFGGGGGGGG+<2;;CDGGGGCFF,:>EF24ABBFBFB78FC+9E8EF@FF7ACCC>
@M03364:276:000000000-BLYN8:1:1101:9304:11802 2:N:0:1
GGACTACTAGGGTATCTAATCCTGTTTGCTCCCCACGCTTTCGCACCTGAGCGTCAGTCTTTGTCCAGGGGGCCGCCTTCGCCACCGGTATTCCTCCAGATCTCTACGCATTTCACCGCTACACCTGGAATTCTACCCCCCTCTACAAGACTCTAGCCTGCCAGTTTCGGATGCAGTTCCCAGGTTGAGCCCGGGGATTTCACATCCGACTTGACAGACCGCCTGCGTGCGCTTTACGCCCAGTAATTCCG
+
CCCCCGGGGGGGGGFGGGGGGGGGGGGGGGGGGGGGGGGGGGGGGGGGGGGGGGGGGGGGGGGGGGGGGGGGGGGGGGGGGGGGGGGGGGGGGGGGGGGGGGGGGGGGGGEGGGGGGGGGGGGGGGGGGGGGGGGGGGGGGEGGGGGFFGGGGGGGGGGFGGGGFGFGGGGGGGFEFGFFGGG5DGGFGGGGGGGGGGGGGGGGFGFDGGGGGCCCCFGGEGF:27;EFBEF:CC<B:EEGFFFGGFAGG*
@M03364:276:000000000-BLYN8:1:1101:24716:11803 2:N:0:1
GGACTACAGGGGTTTCTAATCCTGTTTGCTCCCCACGCTTTCGCACCTGAGCGTCAGTCTTTGTCCAGGGGGCCGCCTTCGCCACCGGTATTCCTCCAGATCTCTACGCATTTCACCGCTACACCTGGAATTCTACCCCCCTCTACAAGACTCTAGCCTGCCAGTTTCGGATGCAGTTCCCATGTTGAGCCCGGGGATTTCACATCCGACTTGACAGACCGCCTGCGTGCGCTTTACGCCCCGTAATTCCG
+
CCCCCFGGGGEGGGGGGGFGGGGGGGGGGFGFGEFGGGCCDFGGDCCDCEAFGDE@FFGGGGAFC@FGGGDGGGGGGFGGGEE:FCFCFFBEGFFGC,?FFFDGGGFBEGGGGGGGGGGGGGGDFFGGFGGFFFGGAFFCEGG?=BF99DFCFAFCGGFFGGGF:3,D:*@897@FFCF?FD,:F;DFFGGGC5B=**C9+;EFF<<DC55*7*;:*0=*:E:6:5;F1@>7)979B6*:/0()9/)-::9
@M03364:276:000000000-BLYN8:1:1101:17136:11809 2:N:0:1
GGACTACCCGGGTTTCTAATCCTGTTTGCTCCCCACGCTTTCGCACCTCAGTGTCAGTATCAGTCCAGGTAGTCGCCTTCGCCACTGGTGTTCCTTCCTATATCTACGCATTTCACCGCTACACAGGAAATTCCACTACCCTCTACCATACTCTAGCTTGCCAGTTTTGGATGCAGTTCCCAGGTTGAGCCCGGGGATTTCACATTCAACTTAACAAACCACCTACGCGCGCTTTACGCCCAGTAATTCCC
+
CCCCCGGGGGGGGGGGGGGGGGGGGGGGGGGGGGGGGGGGGGGGGGGGGGGFGGGGGGGGGAFGGGGGCFFGGGGGGGGGGGGGGFGGGGGGGGGGGGGGGGFGGGGGGGGGGGGGGGGGGGFGGCEGGGGGGGGGGGGGGGGGFGGFGF@FFECAFGFGGGGGFF93@C?FF8,===FGGGGDFGGCE8?EEGGEGGGGGGG>ACGGFGGGGGGGFGGFFG52>FDF9;3>DGGE64CG*):;CC7CFF*
@M03364:276:000000000-BLYN8:1:1101:4031:11810 2:N:0:1
GGACTACAAGGGTATCTAATCCTGTTTGCTCCCCACGCTTTCGAGCCTCAGTGTCAGTTACAGGCCAGAGAGCCGCTTTCGCCACCGGTGTTCCTCCATATATCTACGCATTTCACCGCTACACATGGAGTTCCACTGTCCTCTTCTGCACTCAAGTTTCCCAGTTTCCGATGCACTTCTTCGGTTGAGCCGAAGGCTTTCACATCAGACTTAAGAAACCGCCTGCGCTCGCTTTACGCCCAATAAATCCG
+
CCCCCGGGGGGGGGGGGGGGGGGGGGGGGGGGGGGGGGGGGGGGGGGGGGGGGGGGGGGGGGGGGGGGGGGGGGGGGDGGEGGGGGGGGEGGGGGGGGGGGAFGGGGGGGGGGGGGGGGGGGGGGGGGFGGGGFGGGGGGGGGGGGGGGGGGGGGGEEGGGGGGGGGGGGGGGGGGGGGGGGGGGGGGGGGGDEEGGGGEF9FCFCG5FFGGGGCDF4DEFGFF=A2?BFFFGGG<CDGGGFFFGF63>C<
@M03364:276:000000000-BLYN8:1:1101:6710:11811 2:N:0:1
GGACTACTGGGGTTTCTAATCCTGTTTGCTCCCCACGCTTTCGCACCTGAGCGTCAGTCTTTGTCCAGGGGGCCGCCTTCGCCACCGGTATTCCTCCAGATCTCTACGCATTTCACCGCTACACCTGGAATTCTACCCCCCTCTACAAGACTCTAGCCTGCCAGTTTCGAATGCAGTTCCCAGGTTGAGCCCGGGGATTTCACATCCGACTTGACAGACCGCCTGCGTGCGCTTTACGCCCAGTAATTCCG
+
CCCCCGGGGGGGGGGGGGGGGGGGGGGGGGGGGGGGGGGGGGGGGGGGGGGGGGGGGGGGGGGGGGGGGGGGGGGGGGGGGGFFGGGGGGGGGGGGGCGDGGGGGGFEGGGGGGGGGGGGGGGGGGGGGFGGGGGGGGGGGGGGGGGGGGGGGGGCGGGDGGGGGGGGGF6CGGGDFFGGGGGGGCCGGGGGGDED=CFGGGGGFGGGDDGGGGGDDGGGFGFFFF>BBFFFDDGFFBDEGEFFDFBAGG7
@M03364:276:000000000-BLYN8:1:1101:9581:11814 2:N:0:1
GGACTACACGGGTATCTAATCCTGTTTGCTCCCCACGCTTTCGAGCCTCAGTGTCAGTTACAGGCCAGAGAGCCGCTTTCGCCTCCGGTGTTCCTCCATATATCTACGCATTTCACCGCTACACATGGAATTCCACTCTCCTCTCCTGCACTCAAGTCTCCCAGTTTCCAATGCACACAATGGTTGAGCCACTGCCTTTTACATCAGACTTAAGAAACCACCTGCGCTCGCTTTACGCCCAATAAATCCGG
+
CCCCCFGGGGGGGGGGGGGGGGGGGGGGGGGGGGGGGGGGGGGGGGGGGGGGGGGGGGGGGGGFGGGGGGGGGGGG7FFGGGGGGGGGGGEGGGGGGGGGGGGGGGGGGGGDGGGGGGGGGGGGCFGGGGGGGGGGGGGGGGGGGGGGGGGGGGGGGGGGGGGGFFGG8FGGEGGGGGG?A9?FGGGGGGGGGGGGGGGGGFGFFGCDGFDFFCFGDFFF?GFFFEBFFFEAFGGFDDGGE5;ACCFFGDD
@M03364:276:000000000-BLYN8:1:1101:25936:11831 2:N:0:1
GGACTACCAGGGTTTCTAATCCTGTTTGCTCCCCCCGCTTTCGATCCTCAGTGTCAGTTACAGGCCAGAGAGCCGCTTTCCCCTCCGGTGTTCCTCCATATACCTACGCATTTCACCGCTACACATGGAATTCCACTCCCCTCTCCTGCCCTCAAGTCTCCCCGTTTCCAATGCACCCAATGGTTGAGCCACATCCTTTGACAGCTGACGTAAGAAACAACCTGCCCTCGCTTTACGCCCAATAAATTCTG
+
B8C<B,CEE@7;FFEFCCCFF9,6C@F,;EFDC;+@@EG7FGGF9@B@E9@E<FEG,CFFGFFFCE8@<@<FFEFG+@D,,CF<?F:@FFF,FGGFG85A,A,AEAAF@@FFCFBC,@BECG,9,4AEE<FEE,,4,,48B,8?GGGFG,@=DF8EFGGGGG++8D8BA@E9D8CC,++@8:@@B+,49D,:,,3D6E@,+5,*;*3*;*;3**8+;C,,)=)00)(2/)8.977>A638CF3)CCF);+;
@M03364:276:000000000-BLYN8:1:1101:12597:11836 2:N:0:1
GGACTACCGGGGTTTCTAATCCTGTTTGCTCCCCACGCTTTCGCACCTGAGCGTCAGTCTTTGTCCAGGGGGCCGCCTTCGCCACCGGTATTCCTCCAGATCTCTACGCATTTCACCGCTACACCTGGAATTCTACCCCCCTCTACAAGACTCCAGCCTGCCAGTTTCGAATGCAGTTCCCAGGTTGAGCCCGGGGATTTCACATCCGACTTGACAGACCGCCTGCGTGCGCTTTACGCCCAGTAATTCCG
+
CCCCCGGGGGGGGGEGGGGGGGGGGGGGGFGGGGGDGGGGGGGGGGGGGGGGGGGGGGGGGGGGADEDGGGD@FGGG>FEFGFGGGGGGEGGGGGGGGGDFFGGFGGGGGGGFGGGF:FEFGGGFGGGFGFFGGGFF@FEECEGCCFFGGGGGGGFGGGCFGGCF@@EEGGGGGC?9CCFGGGGGFC8678ECDCCCGGCDFGGCCFD3))/CFGCCG@EDGF:6@97:>B37<7:@BGGGB,7:264DC<
@M03364:276:000000000-BLYN8:1:1101:26445:11869 2:N:0:1
GGACTACACGGGTATCTAATCCTGTTTGCTCCCTCCGCTTTCGCACCTGAGCGTCAGTCTCTGTCCAGGGGGCCGCTTTCGCCACCGGTATTCCTCCAGATCTCTACGCATTTCACCGCTACACCCGGAATTCTACCCCCCTCTACAAGCCTCTAGCCTGCCAGTTTCGGAGGCAGTTCCCAGGTTGATCCCGGGGATTACACGTCCGACTTGCAAGCCCGCCTGCACGCGCTTTACGCCCAGTAATTCCG
+
@---ACEEGGG+8+C@@F<69CFF;,@FE9,66,,,8B@C,CCG:CF<CC<<@+@B,<,9CE,C@E,9CBGG7+>+6,,58B,8,47@>>4,:C=,,,,,9AE?E9B+@F::,AEC??>6+C,=F+8++@7C;7,C@BECC8>C9>,,,,83,,8,8:E,,4,4FA,;***14>C>1,>D,9C=F9,0,6CG5**8:**+2232.1>37C330+****1/0:<0()()()0)99*.9(/?*.4@C>*.:*0
@M03364:276:000000000-BLYN8:1:1101:18637:11871 2:N:0:1
GGACTACCCGGGTTTCTAATCCTGTTTGCTCCCCACGCTTTCGCACCTGAGCGTCAGTCTTTGTCCAGGGGGCCGCCTTCGCCACCGGTATTCCTCCAGATCTCTACGCATTTCACCGCTACACCTGGAATTCTACCCCCCTCTACAAGACTCTAGCCTGCCAGTTTCGGATGCAGTTCCCAGGTTGAGCCCGGGGATTTCACATCCGACTTGACAGACCGCCTGCGTGCGCTTTACGCCCAGTAATTCCC
+
CCCCCGGGGGGGGGGGGGGGGGGGGGGGGGGGFFGGGGFGGGGGGGGGGGGGGGGGEGGGGGGGGFGGGGGGGGDGGGGGGGGGGGGGGGGGGFFGGGGGFGGFGGGGGGGGGGGGGFGGGGFGGGGGGGGFGGGFGGGEGGEGFGFBCFFFGGGDGGGGGDGGGGGGEGGGDFG7D9EGGGD>FFFECFG8::CDCEG6@79DFGDGDDG7FGGGGFGF:EBF159>FFF3><FFF0CGG:86*:F4CD0
@M03364:276:000000000-BLYN8:1:1101:27846:11905 2:N:0:1
GGACTACCAGGGTTTCTAATCCTGTTTGCTCCCCACGCTTTCGAGCCTCAGTGTCAGTTACAGGCCAGAGAGCCGCTTTCGCCTCCGGTGTTCCTCCATATATCTACGCATTTCACCGCTACACATGGAATTCCACTCTCCTCTCCTGCACTCAAGTCTCCCAGTTTCCAATGCACACAATGGTTGAGCCACTGCCTTTTACATCAGACTTAAGAAACCACCTGCGCTCGCTTTACGCCAAATAAATCGGG
+
CCCCCGGGCGFDAFGGGGGGGGGGGGGGGGGFFGGGGGGFGDFGGGGGGGGGGGGGGGGGGGG,D,C<EFGGGGGGGG,ECFGGGGGGGGGGF?FGGFGGGGGFFGFFCGGGGGGGGGGE>FFGGGGGFGGG9FGGGGGGFGFGGGGGGGDGG?EGGG9>=@EGGGGCD=CEFG8EFFEDA9D=B8EGFGGGGF?FCECCFGGGFCGD7A9DGCCCCCECFCF)7>A>DBEEG4DC>DE*=A<F771.**2
@M03364:276:000000000-BLYN8:1:1101:15255:11915 2:N:0:1
GGACTACACGGGTATCTAATCCTGTTTGCTCCCCACGCTTTCGAGCCTCAGTGTCAGTTACAGGCCAGAGAGCCGCTTTCGCCTCCGGTGTTCCTCCATATATCTACGCATTTCACCGCTACACATGGAATTCCACTCTCCTCTCCTGCACTCAAGTCTCCCAGTTTCCAATGCACACAATGGTTGAGCCACTGCCTTTTACATCAGACTTAAGAAACCACCTGCGCTCGCTTTACGCCCAATAAATCCGG
+
CCCCCGGGFGGGGGGGGGGGGGGGGGGGGGGGGGGGGGGGGGGGGGGGGGGGGGGGGGGGGGGGGGGGGGGGGGGGGGGGGGGEGGGEGGGGGGGGGGGGGGGGGGGGGGGGGGGGGGGGGGGGGGGGGFGGGGGGGGGGGGGGGDGGGGGGGGGGGGGGGGGGGGGGGGGGGGGGGGGGGGGGGGGFGGGGGGGGGGGGGGGGFDF7CFDFGGFGGF>FF>AEFFFFFFFBGGGFFFG7C>@FFFAEFC:
@M03364:276:000000000-BLYN8:1:1101:28111:11936 2:N:0:1
GGACTACCCGGGTTTCTAATCCTGTTCGCTACCCACGCTTTCGAGCCTCAGCGTCAGTTACAGACCAGAGAGCCGCCTTCGCCACTGGTGTTCCTCCATATATCTACGCATTTCACCGCTACACAGGAAATTCCACTACCCTCTACCATACTCTAGCTTGCCAGTTTTGGATGCAGTTCCCAGGTTGAGCCCGGGGATTTCACATCCGACTTGACAGACCGCCTGCGTGCGCTTTACTCCCAGTAATTCCG
+
CCCCCGGGFEGGGGGGGGGGGFFGFFGGGG@FEF,,CFGGGGG8FEC8FGGGGGGGGGF,EDF,F<FCFGGGGGGGCGDGGGEFC<EDEFEFCF;FFCFFGACFFFGGGECFGGGDGCFEGGGF4FC<4<A8EE;FE@888ADGGAF?FGGFG9E8EFGDCF,@@FGCD+8DF8,9E7C39;EEFG6<F78DCE>*98:99FFCCC**//9:D*;@DF8=;EB?(;:EDBE35<F4;)2AC>>FC>44CF9
@M03364:276:000000000-BLYN8:1:1101:4170:11942 2:N:0:1
GGACTACTAGGGTTTCTAATCCTGTTTGCTCCCCACGCTTTCGCACCTGAGCGTCAGTCTTTGTCCAGGGGGCCGCCTTCGCCACCGGTATTCCTCCAGATCTCTACGCATTTCACCGCTACACCTGGAATTCTACCCCCCTCTACAAGACTCTAGCCTGCCAGTTTCGAATGCAGCTCCCAGGTTGAGCCCGGGGATTTCACATCCGACTTGACAGACCGCCTGCGTGCGCTTTACGCCCAGTAATTCCG
+
CCCCCGGGGGGGGGGGGGGGGGGGGGGGGGGGFGGGEGGGGGGGGGGGGGGGGGGGGGGGGGGGFGFGGGGCGGGGGGGFGGGGGGGGGGGGGGGFFFGGGGGGGGGGGGGGGFGGGEGGGGGGGGGGCGFFGFGGD@DGGGGGFFFCFGG7DG9=EFDCFG6CGGGGGEF8CFGGFGGFGGFGGGE,<EFGGGGDEGFGGGFGFGCDDDGGG=429;CCDEFFFFFFBEDD3*92@??CGB(6*:@)*;2
@M03364:276:000000000-BLYN8:1:1101:18657:11955 2:N:0:1
GGACTACTGGGGTATCTAATCCTGTTTGCTCCCCACGCTTTCGCACCTCAGTGTCAGTAGCAGTCCAGGTAGTCGCCTTCGCCACTGGTGTTCCTTCCTATATCTACGCATTTCACCGCTACACAGGAAATTCCACTACCCTCTACCATACTCTAGCTTGCCAGTTTTGGATGCAGTTCCCAGGTTGAGCCCGGGGATTTCACATTCAACTTAACAAACCACCTACGCGCGCTTTACGCCCAGTAATTCCG
+
CCCCCGGGFGGGGGGGGGGGGGGGGGEGGGGGGGD@FGGGGGG7B@FFFGGFGCFGGGG,CFGGGGGFGGGGGGGGGDFGGGFGGGGGGGGGGECCF,EFGGGGGFFGGGGGFGGGGGGGGGGGG@<EFGFEFDGGGGGGGGGGDGFDFGC9DAFGGGGGGGFFGGGA@EGGGGG8EFG:==EGDDCCEFDFEDGCECFFGGGGFF>+?CF7*5+=C;FD9FAB9F7>>DAEGGGFFFGGG>@6FFFCDGG
@M03364:276:000000000-BLYN8:1:1101:19522:11976 2:N:0:1
GGACTACTAGGGTATCTAATCCTGTTTGCTCCCCACGCTTTCGAGCCTCAGTGTCAGTTACAGACCAGAGAGCCGCTTTCGCCTCCGGTGTTCCTCCATATATCTACGCATTTCACCGCTACACATGGAATTCCACTCTCCTCTCCTGCACTCAAGTCTCCCAGTTTCCAATGCACACAATGGTTGAGCCACTGCCTTTTACATCAGACTTAAGACACCACCTGCGCTCGCTTTACGCCCAATAAATCCGG
+
CCC@CGGCGF<EFE,CEFGFAFFGGGFFDDFGGCFGGGGGGGGG@FGFGGGGGG<<AFGCG<<,;FFGGGFGGFFFE@DBFDFGGGCFFCFEF,,BFFGEFCEFD,,A@@,,CEAEGGGGGGGFFEG@FFGGGFFFGGGGGGGFFGADE8EFGC=AEG,EDFFGGG9B8EFGFGGFGGECAEDEGDF8AD8D6CFGGC9,??:;CFG+;FFGGGG*;FDEFG64=DBAA>557?8;)-::=?@FFGFFGGD
@M03364:276:000000000-BLYN8:1:1101:23237:11988 2:N:0:1
GGACTACTAGGGTTTCTAATCCTGTTTGCTCCCCACGCTTTCGCACCTCAGTGTCAGTATCAGTCCAGGTAGTCGCCTTCGCCACTGGTGTTCCTTCCTATATCTACGCATTTCACCGCTACACAGGAAATTCCACTACCCTCTACCATACTCTAGCTTGCCAGTTTTGGATGCAGTTCCCAGGTTGAGCCCGGGGATTTCACATTCAACTTAACAAACCACCTACGCGCGCTTTACGCCCAGTAATTCCG
+
CCCCCGGGGGGGGGGGGGGGGGGGGGEFGGGGGGGGGGGGGGGGDGGGGGGCFGGGGGGGGFFGGGGGGGGGCFGGGGGGGGGGGFGGFGGGGGG9FEDGGFGGGGGGGGGGGGGGGGGGGGGG?F=FFGGGGGGGGG8FGGGGCFGFAEGGGGGGGF9DGGGGG;F,=88EDC,EDDGGGGEFGGDGFG?FG>EEEGFGGGGG>CFGGGGCDGFF7>FGFFFFEA)*>B)):CGEC@GGGFFAGFF3CC7
@M03364:276:000000000-BLYN8:1:1101:21406:11993 2:N:0:1
GGACTACCGGGGTTTCTAATCCTGTTTGCTCCCCACGCTTTCGAGCCTCAGTGTCAGTTACAGGCCAGAGAGCCGCTTTCGCCTCCGGTGTTCCTCCATATATCTACGCATTTCACCGCTACACATGGAATTCCACTCTCCTCTCCTGCACTCAAGTCTCCCAGTTTCCAATGCACACAATGGTTGAGCCACTGCCTTTTACATCAGACTTAAGAAACCACCTGCGCTCGCTTAACGCCCAATAAATCCGG
+
CCCCCGGFGGGGGGGGGGGGGGGGFGGGGGGGGGGGGGGGGGGFFCFAFGGGGGFGGGGGGFGCFFEFGCEGFGGGGEGF:F7BFGGECCFF<EFGCFGFEFGGGGFGGGGEFGGGGGD=CF,AFG9FEFFGGGFGGGFFGGGGFCDFGGDDGG@=DFFD8DFDFCFB=EFGEGGFC:8FFF6DA6@?CCE,9<6DGGG7CCGGFCC5*C7CF8CCDF>79;6@DF9B9:??<*1)8(C8C3@FGCCCC39
@M03364:276:000000000-BLYN8:1:1101:14017:12014 2:N:0:1
GGACTACTAGGGTTTCTAATCCTGTTTGCTCCCCACGCTTTCGAGCCTCAGTGTCAGTTACAGGCCAGAGAGCCGCTTTCGCCTCCGGTGTTCCTCCATATATCTACGCATTTCACCGCTACACATGGAATTCCACTCTCCTCTCCTGCACTCAAGTCTCCCAGTTTCCAATGCACACAATGGTTGACCCACTGCCTTTTCCATCAGACTTAAGAAACCACCTGCCCTAGCTTTACGCCCAAGAAATCCGG
+
CCCCCGGGGGGGGGGGGGGGGGGGGGGGGGGGGGGGGGGGGGGGGGGGGGGGFGFFGGGGFFFCFGGFGFEGGGEGBFFF@F@@B@FGGGGGGGCGFFFCFFFGGGFGGGG7FEFGGGGGGGFG@EFFBFFGGGGGCFDF@FGGGGG?FDF8@FGG,@,,C>DGFGADCFFGFG8=,=?89EF>F8@,,@8CCGD@CCFF+22<=+;57;+++5B+**@C@:?5)*7/)*;925+1)5EG5)()268*0)1
@M03364:276:000000000-BLYN8:1:1101:4593:12023 2:N:0:1
GGACTACCGGGGTTTCTAATCCTGTTTGCTCCCCACGCTTTCGAGCCTCAGTGTCAGTTACAGGCCAGAGAGCCGCTTTCGCCTCCGGTGTTCCTCCATATATCTACGCATTTCACCGCTACACATGGAATTCCACTCTCCTCTCCTGCACTCAAGTCTCCCAGTTTCCAATGCACACAATGGTTGAGCCACTGCCTTTTACATCAGACTTAAGAAACCACCTGCGCTCGCTTTACGCCCAATAAATCCGG
+
CCCCCGGGGGGGGGGGGGGGGGGGGGGGGGGGGGFDGDGGGGGGGGGGGGGGGGGGGGCFGGGFGGGCFGFGGGGGGGGGGGGGGGGGGGGGGFGGGGFGEFGGF<9DECCGGGGGDFEEGGGGGGGFFGCEGGGGGCFFGGFGF@FGGDFGGG@F,@>FADFEFGDE:;FCFFGCFGGGGF8DFECGF8DF68FFGAFGCF,?FG52?C+:+=CCDGGGFGF)06@>@>EDCF76><G7CF8FGDF?4C>
@M03364:276:000000000-BLYN8:1:1101:15601:12037 2:N:0:1
GGACTACCGGGGTTTCTAATCCTGTTTGCTCCCCACGCTTTCGAACCTGAGCGTCAGTCATTGTCCAGCGGGCCGCCTTCGCCACTGGTATTCCTCCCGATCTCTACGCATTTCACCGCTACACCTGGAATTCCACCCCCCTCTACAACACTCCAGCCTTCCAGTTTCGAATGCAGTTCCCAGGTTGAGCCCCGGGCTTTCCCATCAGACTTGCCATGCCGCCTGCGTTCGCTTTACGCCCAGTAATTCCG
+
CCCCCGG<CFGEC7FFEGC@EGFGFF@EDFFF8BF:@EGGGGB66@BECE@<:F:F:6:,6C,FFGGG,+6@FGGEGCEGFEGDE,<BF9FGF?FFF7+BF7EFDGCG@@FEFFFGBFF6CFFD8=<DGGGGG9@F,+36@C>CGG9,,@@DF,DD,*@,3>=FFF9D*>D:?9=,<CGC,2,:>BC<6C:E*=CE*8*AF+0*2;29;67D7+90+2@EB5;1(.1)-))8DGF4/(/:CBB67C4<CD7
@M03364:276:000000000-BLYN8:1:1101:18499:12046 2:N:0:1
GGACTACCGGGGTATCTAATCCTGTTTGCTCCCCACGCTTTCGAGCCTCAGTGTCAGTTACAGGCCAGAGAGCCGCTTTCGCCTCCGGTGTTCCTCCATATATCTACGCATTTCACCGCTACACATGGAATTCCACTCTCCTCTCCTGCACTCAAGTCTCCCAGTTTCCAATGCACACAATGGTTGAGCCACTGCCTTTTACATCAGACTTAAGAAACCACCTGCGCTCGCTTTACGCCCAATAAATCCGG
+
CCCCCGGDGGGGGCGGGGGGGGGGGGFGGGGGGGGGGGGGGGGGFFFGGGGFGGGGGFFGGGGGGGGGGGGGFFDDCCFDGGGGGBFGCFGGGGGGGDFGGGGGGGGGEEGGGFFGGGGD:CEGCFGFFFFFFGGFG,@FGGFDEEGGGGGGGFCFFDFGDFE8FFGGGGGGGGGFFF+4,@CFGGGGGG6DFFEFFGGEGGA+BCDFGDF+:+2=>FG>>EF=:?=A@B4AFG>CBFGGGFDF=CC<7CD
@M03364:276:000000000-BLYN8:1:1101:3903:12051 2:N:0:1
GGACTACCAGGGTATCTAATCCTGTTTGCTCCCCACGCTTTCGAGCCTCAGTGTCAGTTACAGGCCAGAGAGCCGCTTTCGCCTCCGGTGTTCCTCCATATATCTACGCATTTCACCGCTACACATGGAATTCCACTCTCCTCTCCTGCACTCAAGTCTCCCAGTTTCCAATGCACACAATGGTTGAGCCACTGCCTTTTACATCAGACTTAAGAAACCACCTGCGCTCGCTTTACGCCCAATAAATCCGG
+
CCCCCGGGGGGGGGGGGGGGGGGGGGGGGGGGGGGGGGGFGGGFGGGGGGGGGGGGGGGGGGGFGGGGGGGDGGGGFEGFGGGGGGGDGCGGGGGGGGGGGGGGGGGGGGGGGGGFGCGEGGGGGGCFFDFGGGFG=EGGGGG?FGGGFFF?D?FGGGGGGCCFFGFFEGGFGGAFGGD?8DBDCCFGFCDC,,@:FFFG98C7CGCDGF5BCFC7CFC>FEAE2?5*)*05C18@?@EEGF@F7;=<6C9
@M03364:276:000000000-BLYN8:1:1101:6266:12079 2:N:0:1
GGACTACCAGGGTTTCTAATCCTGTTTGCTACCCATGCTTTCGAGCCTCAGCGTCAGTTACAGACCAGACAGCCGCCTTCGCCACTGGTGTTCTTCCATATATCTACGCATTTCACCGCTACACATGGAGTTCCACTGTCCTCTTCTGCACTCAAGTTTCCCAGTTTCCGATGCACTTCTTCGGTTGAGCCGAAGGCTTTCACATCAGACTTAAGAAACCGCCTGCGCTCGCTTTACGCCCAATAAATCCG
+
CCCCCGGGGGGGGGGGGGGGGGGGGGGGGGGGGGGGGGGGGGGGGGGGGGGGGGGGGGGGGGGGGGGGGGGGGGGGGGGGGGGGGGGGFGGGGGGGGGGGGGDGGGGGGGGGGGGGGGGGGGGGGGGG?FGGGGGGGGGGGGGGGGGDGGGGGGGGFGGGGGGFGGGGGGGGGGFGGFGFFEF6FEGGEFGC>EGC?GGGGGGG>FG>*;>FGDC:CGGGBGF4<A@D>5:?7F4;:;CGGFDFGGFEGG<
@M03364:276:000000000-BLYN8:1:1101:10697:12081 2:N:0:1
GGACTACCGGGGTATCTAATCCTGTTTGCTCCCCACGCTTTCGCACCTGAGCGTCAGTCTTTGTCCAGGGGGCCGCCTTCGCCACCGGTATTCCTCCAGATCTCTACGCATTTCACCGCTACACCTGGAATTCTACCCCCCTCTACAAGACTCTAGCCTGCCAGTTTCGGATGCAGTTCCCAGGTTGAGCCCGGGGATTTCACATCCGACTTGACAGACCGCCTGCGTGCGCTTTACGCCCAGTAATTCCG
+
CCCCCGGGGGGGGGGGGGGGGGGGGGGGGGGGGGGGGGGGGGGGGGGGGGGGGGGGGGGGGGGGGGGGGGGGGGGGGGGGGGGGGGGGGGGGGGGGGGGGGGGGGGGGGGGGGGGGFGGGDEGGGFGGGGGGGGGGGGGGGGGGFFGEG8FCFGGGGGGGGFGGGGGGGGEGEGGGGGGG69EC<FGFGGGGDGGG=EGFGGGFFGGG5CDDG7FGF*CF@GE6:F>)(75;<DD26(*?EE:?CF4-:C6
@M03364:276:000000000-BLYN8:1:1101:6586:12085 2:N:0:1
GGACTACCAGGGTTTCTAATCCTGTTTGCTACCCATGCTTTCGAGCCTCAGCGTCAGTTACAGACCAGACAGCCGCCTTCGCCACTGGTGTTCTTCCATATATCTACGCATTTCACCGCTACACATGGAGTTCCACTGTCCTCTTCTGCACTCAAGTTTCCCAGTTTCCGATGCACTTCTTCGGTTGAGCCGAAGGCTTTCACATCAGACTTAAGAAACCGCCTGCGCTCGCTTTACGCCCAATAAATCCG
+
CCCCCGGGGGGGGGGGGGGGGGGGGGGGGGGGGGCFGGGGGGGGGGGGGGGGGGGGGGGFGGG9FGGGGFGGGGGGGGGGGGGGGGGGGGGGGGGGGG9FGGGGGGGGGGGGGGGGGGGGGGGG@8?F<FFGGGGGGEGGGGGGFGGGGGGGGGDGEADGGFF?EFGGGGGGGGGGG8=:=DF>FCCCDGGG7:CDFGGGGGGGFG7DDFFFG@FCCFGGDGFFDFBB2B:?DGFCF<GGGFFFGG@EFG5
@M03364:276:000000000-BLYN8:1:1101:10590:12098 2:N:0:1
GGACTACAAGGGTTTCTAATCCTGTTTGCTCCCCACGCTTTCGAGCCTCAGTGTCAGTTACAGGCCAGAGAGCCGCTTTCGCCTCCGGTGTTCCTCCATATATCTACGCATTTCACCGCTACACATGGAATTCCACTCTCCTCTCCTGCACTCAAGTCTCCCAGTTTCCAATGCACACAATGGTTGAGCCACTGCCTTTTACATCAGACTTAAGAAACCACCTGCGCTCGCTTTACGCCCAATAAATCCGG
+
CCCCCGGGGGGGGGGGGGGGGFGGGGGGGGGGGGGGGGGGGGGGGGGGGGGGGGGGGGGGGGGGGGGCAFGGGGGGGGGGGGGGGGGGGGGGGGGGGGGGGFCGGGGGGGGGGGGGGGGGGGGGGGGGFEGGGGGGGGGGGGGGGGGGGGGGGGGGEGECFGGGGGGGFGGGFGGGGGGGGGGFFGGGGFGFGFFFGGGFC?7FFGGGGGCGGGDGCFFGFGFEBEBEAFFFGGGEE?E*7>@;DF6C8<:
@M03364:276:000000000-BLYN8:1:1101:16871:12139 2:N:0:1
GGACTACAAGGGTATCTAATCCTGTTTGCTCCCCACGCTTTCGCACCTGAGCGTCAGTCTTTGTCCAGGGGGCCGCCTTCGCCACCGGTATTCCTCCAGATCTCTACGCATTTCACCGCTACACCTGGAATTCTACCCCCCTCTACAAGACTCTAGCCTGCCAGTTTCGAATGCAGTTCCCAGGTTGAGCCCGGGGATTTCACATCCGACTTGACAGACCGCCTGCGTGCGCTTTACGCCCAGTAATTCCG
+
CCCCCGGGGGGGGGGGGGGGGGGGGGGGGGGGGGGGGGGGGGGGGGGGGGGGGGGGGGFFGGGGGGGGGEEFGGGGGGGGGDGGG=>FGCG9F<4CFFGBGFGGGGGGGGGDGGGGGGGGGGGGGGGGGGGGGFFEGGGGGGGGGGFG@FG789EGG?FGGFGFEGGG58:FEFGFGEGGFCFFGGGGGGG>7CGCEEG6DFFG>FGDCGGGFG4@8CG=>EDF;>;>1:3:<<GFFFGGG::?F=44:C7
@M03364:276:000000000-BLYN8:1:1101:1814:12148 2:N:0:1
GGACTACCCGGGTATCTAATCCTGTTTGCTCCCCACGCTTTCGCACCTCAGTGTCAGTATCAGTCCAGGTAGTCGCCTTCGCCACTGGTGTTCCTTCCTATATCTACGCATTTCACCGCTACACAGGAAATTCCACTACCCTCTACCATACTCTAGCTTGCCAGTTTTGGATGCAGTTCCCAGGTTGAGCCCGGGGATTTCACATCCGACTTGACAGACCGCCTGCGTGCGCTTTACGCCCAGTAATTCCG
+
CCCCCGGGGGGGGGGGGGGGGGGGGGGGGGGGGGGGGGGGGGGGCBC8EFGGGGGGGGGEFFGFGGGGGGGGGFFGEGEGGGGGGGGGGGFGGFD9F8?EEGGGGGFD:FGEGFGGGGGGGGG=FGGGGFFFGFEAEEGFGGGGF9F=EFFGGGG8EFGGGEDCAF,@DBDGGGFGFGGFFA=DFGGGGGGGGGGG78CGDDGGFGGGDC4CFGGC9CFF?EDFFFFFFAFEGGFCFD5*C5==F:AE+32
@M03364:276:000000000-BLYN8:1:1101:20823:12165 2:N:0:1
GGACTACCAGGGTATCTAATCCTGTTTGCTCCCCACGCTTTCGAGCCTCAGCGTCAGTTACAGACCAGAGAGCCGCCTTCGCCACTGGTGTTCCTCCATATATCTACGCATTTCACCGCTACACATGGAATTCCACTCTCCTCTTCTGCACTCAAGTTTCCCAGTTTCCAATGACCCTCCCCGGTTGAGCCGGGGGCTTTCACATCAGACTTAAGATACCGCCTGCGCTCGCTTTACGCCCAATAAATCCG
+
CCCCCGGFFGGEGCFGGGGGGGGGGGGGGGGGGGGECFGGGG>@FGGGGGGGEE:CBF<CFEGCGFGGDECGF@FFGGGGGG:FGGGGGFGGGGFEGGGGGEDFG9?=:FGGCFGGFFG6F>AFEEGGGGGGGFGFEF>FG8=6>ECBC8EFF8EFG9BDGGGGAGFEGFGGF,=DEFGGG6EEFGG6?FGD5CC**BFGGFG8CF89CF<FDDDC+;CC::>;0A78;AA:D*>B@1:?CEFFGGFFG:)
@M03364:276:000000000-BLYN8:1:1101:8865:12175 2:N:0:1
GGACTACCGGGGTATCTAATCCTGTTTGCTCCCCACGCTTTCGCACCTCAGTGTCAGTATCAGTCCAGGTAGTCGCCTTCGCCACTGGTGTTCCTTCCTATATCTACGCATTTCACCGCTACACAGGAAATTCCACTACCCTCTACCATACTCTAGCTTGCCAGTTTTGGATGCAGTTCCCAGGTTGAGCCCGGGGATTTCACATTCAACTTAACAAACCACCTACGCGCGCTTTACGCCCAGTAATTCCG
+
CCCCCGGGGGGGGGGGGGGGGGGGGGGGGGGGGGGGGGGGGGGGGGGGGGGGGGGGGGGGGGGGGGGGGGGGGGGGGGGGGGGGGGGGGGGGGGGGGGGGGGGGGGFFCCBFGGGGGGGGGGGGGGGGFGGFGGGGGGGGGGGGGGGGGGGGGGGGGFGGGGFGGFFGGDFGGGGGGGGGFGG6,3=EEGGGGGGGC>E6BCGGF7CFGD@DFGFFGFGC>5BDFA555DBB<CDCF7GG5>DAC;@):C0
@M03364:276:000000000-BLYN8:1:1101:15626:12176 2:N:0:1
GGACTACAAGGGTTTCTAATCCTGTTTGCTACCCATGCTTTCGAGCCTCAGCGTCAGTTACAGACCAGACAGCCGCCTTCGCCACTGGTGTTCTTCCATATATCTACGCATTTCACCGCTACACATGGAGTTCCACTGTCCTCTTCTGCACTCAAGTTTCCCAGTTTCCAATGACCCTCCCCGGTTGAGCCGGGGGCTTTCACATCAGACTTAAGAAACCGCCTGCGCTCGCTTTACGCCCAATAAATCCG
+
CCCCCGGGGGGGGGGGGGGGGGGGGGGGGGFGGGGGGGGGGGGGGGGGGGGGGGCCGGGGGGGGFGGGCCFFGGGGGGGGGFGGGGGGEGGDGCFGGGGGGGACEGGGGGE,?AFFGGGGGCGGGGGGGGGGGGGGGGGGGGGGGGGGGGGGGGFGGGGGDEAFEGGDGGEGFGGC=DFGGDE>FEGGGEGGGGCGCGGGGFFFF<8CFDFDG:>:CDGFDD:@FFB31>BDG3<CF?GGGD0@<C*<GG9
@M03364:276:000000000-BLYN8:1:1101:12378:12177 2:N:0:1
GGACTACTAGGGTTTCTAATCCTGTTTGCTCCCCACGCTTTCGCACCTGAGCGTCAGTCTTTGTCCAGGGGGCCGCCTTCGCCACCGGTATTCCTCCAGATCTCTACGCATTTCACCGCTACACCTGGAATTCTACCCCCCTCTACAAGACTCTAGCCTGCCAGTTTCGGATGCAGTTCCCAGGTTGAGCCCGGGGATTTCACATCCGACTTGACAGACCGCCTGCGTGCGCTTTACGCCCAGTAATTCCG
+
CCCCCGGGGGGGGGGGGGGGGGGGGGGGGGGGGGGGGGGGGGGGGGGGGGGGGGGGGGFGGGGGGGGGGGGGGGGGGGGGGGGEGGGGGGGGGGGGGGGGGGGGGGGGGGGGGGGGGGGGGGGGGGGGGGGFFGFGGG6FGGGGFGGGGGGFGCFFGGFFFGGGGGGCCGCGEGGFGGGGG?GGFEFGFFGGGDGG55:FGC?>CFGDCD<DFCGGGGGGFGFFFF>EFFFB7D3<?3EEC>2FF*@27:*
@M03364:276:000000000-BLYN8:1:1101:8241:12179 2:N:0:1
GCACTACAGGGGTTTCTCATCCTGTTTGATCCCTACGTTTTCGAGCCTCAGTGTCAGTTACACGCCAGAGATCCGCCTTTGCCTCCGGTGTTCCTCTTTATAATTACGCATGTCACCGCTACCGATGGAGTTCCACTCTCCTCTCCAGCACTGCAGTCTCCCAGTTTCCAATGCACACAACGGTTTGGCCACTACTTTGATCATCACGCGCAAGCAGCCCCCTGCCCTCGCTTTATGCCCAATAAATCCGG
+
@-8A,,,,,;B+BC7,,,6<6,C,;,EF,CEF<C,EF@C,BF@,C8+;@FCC,@FEG@E,6<,8+,++,:,,6CBC:,B,C,:AF,@7CC6:,E@?,,9,,,9,4,C<,,8,CA@,?FEG74,++@@:,,A:A,=A9,@EGF888E,@=,4+,,4,,,6,,36>F9,,@,7DF8,,3@+@+6>+>+++,@F8,,377D,,+?,+4+*3***399*208@*)=62(/-/6)83/8:)11C++)/)2++)021
@M03364:276:000000000-BLYN8:1:1101:6951:12207 2:N:0:1
GGACTACACGGGTTTCTAATCCTGTTTGCTCCCCACGCTTTCGCACCTGAGCGTCAGTCTTTGTCCAGGGGGCCGCCTTCGCCACCGGTATTCCTCCAGATCTCTACGCATTTCACCGCTACACCTGGAATTCTACCCCCCTCTACAAGACTCTAGCTGACCAGTTTCAAATGCAGTTCCCAAGTTAAGCTCGGGGATTTCACATCTGACTTAATCAACCGCCTGCGTGCGCTTTACGCCCAGTCATTCCG
+
CCCCCGGGGGGGGGGGGGGGGGGGGGGGGGGGGGGGGFGGGGG@FEGGGGGGGGGGGGGGGGGGGGGGGGGCGGEGGGGGGGGGGGGGGGGFFGFGGGGAFGFFGFGGGGGDFGFGGEGGGGGGGGGGGFGGGGCGGG?FGGGGGGF?9FGG?@EGCGF?8EFGGGGCGCCGGGGCFC;ECAFGGGGFGGG,ACGG58CDGDFGFG:CFGDFGFC7FGGF:E>DDF>A1AD>DGC46<EGGEBF*:FBGG7
@M03364:276:000000000-BLYN8:1:1101:20478:12208 2:N:0:1
GGACTACAAGGGTATCTAATCCTGTTTGCTCCCCACGCTTTCGAGCCTCAGTGTCAGTTACAGGCCAGAGAGCCGCTTTCGCCTCCGGTGTTCCTCCATATATCTACGCATTTCACCGCTACACATGGAATTCCACTCTCCTCTCCTGCACTCAAGTCTCCCAGTTTCCAATGCACACAATGGTTGAGCCACTGCCTTTTACATCAGACTTAAGAAACCACCTGCGCTCGCTTTACGCCCAATAAATCCGG
+
CCCCCGEFGGGGGGGGGGGGGGGGFGFGGFGFDGGGGGGGGGGFGGGGGFFGGGGGGGGGGGDF?FGGGG?GF<FDEG<FGGGGGGGGGEFCGGAFFGCGGGFGAFGGG7EGGGGGGGGGEEFGGGCFGGGGCFEGFGDGGGGGGGG?EFFFGF8FEFGEEGGGDD,@EDEGGGGFGC=DEFGGG688?ECD@8CFGCCA+=EGFCF5?FFFGGGGCCFGFGFEBFF5AEEAD<>;B?ECGFFA*:+.8DD
@M03364:276:000000000-BLYN8:1:1101:25016:12215 2:N:0:1
GGACTACTGGGGTTTCTAATCCTGTTTGCTCCCCACGCTTTCGAGCCTCAGTGTCAGTTACAGGCCAGAGAGCCGCTTTCGCCTCCGGTGTTCCTCCATATATCTACGCATTTCACCGCTACACATGGAATTCCACTCTCCTCTCCTGCACTCAAGTCTCCCAGTTTCCAATGCACACAATGGTTGAGCCACTGCCTTTTACATCAGACTTAAGAAACCACCTGCGCTCGCTTTACGCCCAATAAATCCGG
+
CCCCCGGGGGGGGGGGGGGGGGGGGGGGGGFGGGGGGGGGGGGGF>FFGGGGGGGGGGGGGG<FGGGGGGGGGFCGFGGGGGGDFFFGGEGGGGGGGGGGGGGGGGGGGGGGFGGGGGGGGGGF9FGGGGGGGGGAD8EDFFGGGGFFGG8DEGGGGGGG9D8BF>EFG99=,@EADEG6=DFGE=C,<@8D9C9FCCFGFGGG6+2;DCEC>FGGFDF>FC6B4>9924AF5<8@)9EGG>16:@+)*//
@M03364:276:000000000-BLYN8:1:1101:13071:12222 2:N:0:1
GGACTACCCGGGTTTCTAATCCTGTTTGCTCCCCACGCTTTCGAGCCTCAGTGTCAGTTACAGGCCAGAGAGCCGCTTTCGCCTCCGGTGTCCCTCCCTATATCTACGCATTTCACCGCTACACATGGAATTCCACTCTCCTCTCCTGCACTCAAGTCTCCCAGTTTCCAATGCACACAATGGTTGAGCCCCTGCCTTTCACACCAGACTTAAGAAACCGCCTGCGCTCGCTCTACGCCCAATACATCCGG
+
6<@8BC@FGG>CCCCGGGFAEF9<CFFCCDEFDF8F+@@FCF@<ECGDFFF@<6FDFCDFEE,,F@FFF<AFG8FG7@,A:FG7FCF@C+B,5,C,?,BF,9@<,AEFED7?5EFG,?FC@EGG9,,,B?EFAEFA,@,F89D+4E98D,=3>8,,6@EFCFFF,E,>=;,,@?FD,=C+;F8,,+5,,3+@++@@699=+<E*<99*;*+2+2=+;>>5??/6BBF:2)))**+1:::EC)(2*;+1;5)
@M03364:276:000000000-BLYN8:1:1101:24707:12251 2:N:0:1
GGACTACTCGGGTATCTAATCCTGTTTGCTCCCCACGCTTTCGAGCCTCAGTGTCAGTTACAGGCCAGAGAGCCGCTTTCGCCTCCGGTGTTCCTCCATATATCTACGCATTTCACCGCTACACATGGAATTCCACTCTCCTCTCCTGCACTCAAGTCTCCCAGTTTCCAATGCACACAATGGTTGAGCCACTGCCTTTTACATCAGACTTAAGAAACCACCTGCGCTCGCTTTACGCCCAATAAATCCGG
+
CCCCCGGGGGGGGGGGGGGGGGGGGFGGGGGGGGGGGGGGGGGFGGGGGGGGGGGGGGGGGGDGGGGGGGGGGGGGGGGFGGGGGGGGGGGGGGGGGGGGGGGGGGGFGGGGGGGGGGGGGGFFFFGGGGEFGGGGGGGGGGFGGGGFEFGGGGGGFGGGFGGGFFFGGGGGDGGGGGGFGGGGGG6FFGGGGGGGGGGGGGGD6?CFGFFGGFGFCFFGFGFFFEBFFFFFGGGFE>>*=>@FFGFEGGC
@M03364:276:000000000-BLYN8:1:1101:29579:12261 2:N:0:1
GGACTACCAGGGTATCTAATCCTGTTTGCTCCCCACGCTTTCGCACCTGAGCGTCAGTCTTTGTCCAGGGGGCCGCCTTCGCCACCGGTATTCCTCCATATATCTACGCATTTCACCGCTACACAGGAAATTCCACTACCCTCTACCATACTCTAGCTTGCCAGTTTTGGATGCAGTTCCCAGTTTGAGCCCGGGGATTCCACATTCAACTTAACAAACCAACAACGACCGCTTTACGCCCAGTAATTCGG
+
CCCCCGGEEFGGGGGGGGGGGGGGGGFFFFGGGGGGGGGGGFGGC7FFGGFFGGGGGG<,C<FFEFCE@::F7CFGEC?F@F7CFDGGGGGGGFGGGGGGGFGGGGGFFFGGFFEFGD7+=4AFGCEEFGGGG<A,CF>D@E?DDF9FFFG7D;BFGG,@78DEFCC33+>EFEC9@@5,,@,3,@@:1;,*1*1;CGG,+8C8)=++4:CF8888?*8*=*:(,.(),.::<3<F=1EG:@?4:7@):*2
@M03364:276:000000000-BLYN8:1:1101:29033:12280 2:N:0:1
GGACTACTGGGGTATCTAATCCTGTTTGCTCCCCACGCTTTCGAGCCTCAGTGTCAGTTACAGGCCAGAGAGCCGCTTTCGCCTCCGGTGTTCCTCCATATATCTACGCATTTCACCGCTACACATGGAATTCCACTCTCCTCTCCTGCACTCAAGTCTCCCAGTTTCCAATGCACACAATGGTTGAGCCACTGCCTTTTACATCAGACTTAAGAAACCACCTGCGCTCGCTTTACGCCCAATAAATCCGG
+
CCCCCGGGGGGGGGGGGGGGGECGFFFFGGGGGGGGGGGEGFGFGGGDFGGGGGGGGGGFGGFG8FGGGFGGGGGGG7@F:EFCF@FGGGGGFFGGGGGGFGEGGGCFGGDGGG9FGECC@=FEF:BEFCFE9FFF,BDEFFGFF,@FCFGGC?DDFEGGGG,@FFFFF9FGDGFGGGG6=96@F6DFCCDF?FE@,;>,<FGFFC*2**5BD+:79D,,5;*))@299D>575@CDFGEC5@A>D6?7C<
@M03364:276:000000000-BLYN8:1:1101:9452:12292 2:N:0:1
GGACTACCAGGGTATCTAATCCTGTTTGCTCCCCACGCTTTCGCACCTGAGCGTCAGTCTTTGTCCAGGGGGCCGCCTTCGCCACCGGTATTCCTCCAGATCTCTACGCATTTCACCGCTACACCTGGAATTCTACCCCCCTCTACAAGACTCTAGCCTGCCAGTTTCGGATGCAGTTCCCAGGTTGAGCCCGGGGATTTCACATCCGACTTGACAGACCGCCTGCGTGCGCTTTACGCCCAGTAATTCCG
+
CCCCCGGGGGGGGGGGGGGGGGGGGGGGGGGGGGGGGGGGGGGGGGGGFGGGGGGGGGGGGFGGGGGGGGGGGGGGGGGGGGGGGFGGGGGGGGGGGF<<EGGGGAGGGGGGGGGGGGGGGGGGGGGGFGGGFGGGGFGGGGGGGFFD@CE7DFGFAFFFG?C:FBCGE@BEGFFFGGEEFCF5FDCCGGGGGGDGGGGEGGFGCG;C3CDGG7<FC<CCAE33(<651))59C34*38E5)4;*:@AG70
@M03364:276:000000000-BLYN8:1:1101:23413:12302 2:N:0:1
GGACTACCGGGGTTTCTAATCCTGTTTGCTCCCCACGCTTTCGCACCTGAGCGTCAGTCTTTGTCCATGGGGCCGCCTCCGCCACCGGTATTCCTCCAGATCTCTACGCATTTCACCGCTCCACCTGGAATTCTACCCCCCTCTACACGACGCTAGCCTGCCAGTTTCGGATGCAGTTCCCAGGTTGCGCCCGGGGGTTTCCCATCCGACTTGACAGACCGCCTGCGTGCGCTTACCGCCCAGTAATTCCC
+
-A@CC,F<::F7FFGGDC,@CFCE<FF<F9CFFBF:6@7;CE@@6@+B6C@C@7@C@CEFA<EFGD,,,CD7BCF7F7,9:F:FCGECEGF<FG9F<A,,:,494CCEGD4C,C<FF?F8++8,8,A4:,CFG9;FDGG7BEE?,8,,+@3+3+6@8CF6DG,DFEGGC:*B7DDC,=D>,2217<C,*=:**:*8*21:7*<CBFDDDDDDC*007*8:.>0((09D(5>)//*)0(:*:386CD*.:>*
@M03364:276:000000000-BLYN8:1:1101:19925:12303 2:N:0:1
GGACTACCAGGGTATCTAATCCTGTTTGCTCCCCACGCTTTCGCACCTGAGCGTCAGTCTTTGTCCAGGGGGCCGCCTTCGCCACCGGTATTCCTCCAGATCTCTACGCATTTCACCGCTACACCTGGAATTCTACCCCCCTCTACAAGACTCTAGCCTGCCAGTTTCGGATGCAGTTCCCAGGTTGAGCCCGGGGATTTCACATCCGACTTGACAGACCGCCTGCGTGCGCTTTACGCCCAGTAATTCCG
+
CCCCCGGGGGGGGGGGGGGGGGGGGGGGGGGGGGGGGGGGGGGGGGGGGGGGGGGGGGGGGGGGGGGGGGGGGGGGGGGGGGGGGGGGGGGGGGGGGGGGGGGGGGGGGGGGGGGGGGGGEGGGGGGFGGGGGGGFGFGGGGGGCFGGGGGFGGGGGGGGGGGGGFAF5CEGEGGGFGGEGFGGGFGGGGGDCEGGGGGCFGGGCGGGGGGG>7DGFDGGFGFFFF>EFE>)9>FAF?GED@:9CCF>GG*
@M03364:276:000000000-BLYN8:1:1101:28366:12309 2:N:0:1
GGACTACACGGGTATCTAATCCTGTTTGCTCCCCACGCTTTCGAGCCTCAGTGTCAGTTACAGGCCAGAGAGCCGCTTTCGCCTCCGGTGTTCCTCCATATATCTACGCATTTCACCGCTACACATGGAGTTCCACTGTCCTCTTCTGCACTCAAGTTTCCCAGTTTCCGATGCACTTCTTCGGTTGAGCCGAAGGCTTTCACATCAGACTTAAGAAAACGCCTGCGCTCGCTTTACGCCCAATAAATCCC
+
CCCCCGG<EEGGGGGFFC<FGGGGGGGGFGGCGGGGGGGGGGGGGEEGGFFEGFFGCGGGGGFGGGGGGGGGGGGGGGGGGGECEFGGGGGGAFFGGGGEGGGGFGGGGGGGGGGGFFECGGGGFGFGG@FGCGFGG,4FEGFFGGGFGGGGGFGG;@FGCDFGFFD;FE>8@EFA3@=@EC8CFDEG,>3;+*>@5BDCFDFD>*:9>7DFG7++2;,=*:;-9F>F9AF5D527+(;EGA(.2>@)+2*
@M03364:276:000000000-BLYN8:1:1101:18504:12309 2:N:0:1
GGACTACTGGGGTTTCTAATCCTGTTTGCTCCCCACGCTTTCGAGCCTCAGTGTCAGTTAGAGGCCAGAGAGCCGCTTTCGCCTACGGGGTTCCTCCATATATCTAAGCATTTCACCGCTACACATGGAATTCCACTCTCCTCTCCTGCACTCAAGTCTCCCAGTTTCCAATGCACACAATGGTTGAGCCACTGCCTTTTACATCAGACTTAAGAAACCACCTGCGCTCGCTTTACGCCCAATAAATCCGG
+
6A<8,;,C<@FGC+BF@,C6EFGGG@<F9FFC,F<+@+,8,,B,,6@E,6ECEFF96CF,,<<FCG<7,C,6,:@:7,<5@,,,,:6C++64,,,,44,,,54599,,,9?AE9,,?4>E7F9,@:F8F,54,5E,94@=@9=?E,@88D8D,=,@==3,DD??DDFGFG9AE8=9=FEDFGGGCBFFGGF8,,@,,,,,5=:9<CG>797+=7:29CDCAE9=BEFF24?B<?FEF=BEC>(A;C=E68C
@M03364:276:000000000-BLYN8:1:1101:6253:12325 2:N:0:1
GGACTACACGGGTTTCTAATCCTGTTTGCTACCCATGCTTTCGAGCCTCAGCGTCAGTTACAGACCAGACAGCCGCCTTCGCCACTGGTGTTCTTCCAGATATCTACGCATTTCACCGCTACACATGGAGTTCCACTGTCCTCTTCTGCACTCAAGCTTCCCAGTTTCCGATGCACTTCTCCGGTTGAGCCGAAGGCTTTCACATCAGACTTAAGAAACCGCCTGCGCTCGCTTTACGCCAAATAAATCCG
+
CCCCCGGGCGGGCFEGGGGGGGGGGFFFFGFGGGGFFGCFGGGFGGGGCFGGGGG@FCC<,CF9FFFG@FDFGGGGGGGGFGGGGEFGFFFEF9EGGF,CFAFFCDGGGDEGFGFDGEGGCGCA9FFGCAGGGGGG98DDGGGGE9=D;DGC=?FF,@DCGGGGFDEG8C>6>E9,,@ED,,+3FB4@FG3:+35@5ECFGGFG+;CC7DGGFF8BF4DC558((;94>5>BCFCEC15C*5(;D7:?FD<
@M03364:276:000000000-BLYN8:1:1101:17817:12325 2:N:0:1
GGACTACCGGGGTTTCTAATCCTGTTTGCTCCCCACGCTTTCGCACCTGAGCGTCAGTCTTTGTCCAGGGGGCCGCCTTCGCCACCGGTATTCCTCCAGATCTCTACGCATTTCACCGCTACACCTGGAATTCTACCCCCCTCTACAAGACTCTAGCCTGCCAGTTTCGAATGCAGTTCCCAGGTTGAGCCCGGGGATTTCACATCCGACTTGACAGACCGCCTGCGTGCGCTTTACGCCCAGTAATTCCG
+
CCCCCGFGGGGGGGGGGGGGGGGGGGGGGGGGGGD@EGGGGG>FGGGGGGGGGGGGGGGFFGGGGGFGGGGGGGGGGGEGGGGGGGGDEGGGGFGGGFCEGGGFCFDGGGGGGDCFGDEEGGGGGGGGGGGGGGC@DD6FGGGGGGGGGFGG8@FDFFGGGGGDFFFCEGFGGGGGGCDGGGGDGFCFGGGFG8EE=EFG+1AC=8CC*2CGG*6;4CFG)58<:79D4>5)9CFF?(CEGF?67*9<CC*
@M03364:276:000000000-BLYN8:1:1101:17558:12336 2:N:0:1
GGACTACTAGGGTATCTAATCCTGTTTGCTCCCCACGCTTTCGCACCTGAGCGTCAGTCTTCGTCCAGGGGGCCGCCTTCGCCACCGGTATTCCTCCAGATCTCTACGCATTTCACCGCTACACCTGGAATTCTACCCCCCTCTACGAGACTCAAGCTTGCCAGTTTCAAATGCAGTTCCCAGGTTGAGCCCGGGGATTTCACATCTGACTTAACAAACCGCCTGCGTGCGCTTTCCGCCCAGTAATTCCG
+
CCCCCFG,<CEGG@FGGGGFDGFGGGGGGCGGGGGEGGG@FGGDDGGGFFGGGEGFBFCCCFFCFGGG,BBBCFGGGGGGGGFGGGGGEGFGFGGGGGGGGGGGEFFGGGG>CGGGFFDGGGGDE:EFCGGCFFGG9>FG@EGGGGFEEGEGFGFGFGGGGGGGGGGGFGGAEA9EDADGGCCFG,,4<CB:>?E=EE,=CG@7;CC7CFGGG7C>DFG58E>(6A0B(>DD<DC)*-AEE>?)2:@5777
@M03364:276:000000000-BLYN8:1:1101:15355:12341 2:N:0:1
GGACTACCAGGGTTTCTAATCCTGTTTGCTCCCCACGCTTTCGCACCTCAGTGTCAGTATCAGTCCAGGTAGTCGCCTTCGCCACTGGTGTTCCTTCCTATATCTACGCATTTCACCGCTACACAGGAAATTCCACTACCCTCTACCATACTCTAGCTTGCCAGTTTTGGATGCAGTTCCCAGGTTGAGCCCGGGGATTTCACATTCAACTTAACAAACCACCTACGCGCGCTTTACGCCCAGTAATTCCG
+
CCCCCGGGGGGGGGGGGGGGGGGGGGGGGGGGGGGGGGGGGGGGGGGGGGGGGGGGGGGGGGGGGGGGGGGGGGGGGGGGGGGGGGGGGGGGGGGEFGGGGGGGGGGGGGGGGGGGGGGGGGGGGGGGGGGGGGGGGGGGFGGGGGGGGGGGGGGGFFGGGGGGGFFGGGDGDFGGGGGGGGGFCEFGGGFGGGGGGGGGC@FFFGFGGGCFGC?EF*@?FGEFFFDDBFBFDDGFFFGGC:?FFCF)@GC
@M03364:276:000000000-BLYN8:1:1101:8845:12384 2:N:0:1
GGACTACACGGGTTTCTAATCCTGTTTGCTCCCCACGCTTTCGCACCTGAGCGTCAGTCTTTGTCCAGGGGGCCGCCTTCGCCACCGGTATTCCTCCAGATCTCTACGCATTTCACCGCTACACCTGGAATTCTACCCCCCTCTACAAGACTCTAGCCTGCCAGTTTCGAATGCAGTTCCCAGGTTGAGCCCGGGGATTTCACATCCGACTTGACAGACCGCCTGCGTGCGCTTTACGCCCAGTAATTCCG
+
CCCCCGGGGGGGGGGGGGGGGGGGGGGGGGGGGGGGGGGGGGGGGGGGGGGGGGGGGGGGGGGFGFGGGDGECFGGDGGGFGGGGGGGEGGGGGFGGGGGGGGGGGGGGGGGGGGGGGGGGGGGGGGGGGGGGGGGGGGCEGGGGGDF?EECFFGGGGGGGGGGCFDEDCFGGGGGGGGGGGGFCFEEGGGGGGGGGGGGC79CCGF:3<C3CFFCFGF5=>D??FFF?FFEDC597(;ED).0*:*4*?7
@M03364:276:000000000-BLYN8:1:1101:6228:12387 2:N:0:1
GGACTACCAGGGTATCTAATCCTGTTCGCTACCCATGCTTTCGAGCCTCAGCGTCAGTTACAGACCAGACAGCCGCCTTCGCCACTGGTGTTCTTCCATATATCTACGCATTTCACCGCTACACATGGAGTTCCACTGTCCTCTTCTGCACTCAAGTCTCCCAGTTTCCAATGCACTTCTTCGGTTGAGCCGAAGGCTTTCACATTAGACTTAAAAGACCGCCTGCGCTCGCTTTACGCCCAATAAATCCG
+
CCCCCGGGGGGGFGGGGGGGGGGGGGGGGGGGGGGGGGD,EFGGGGGGGGGGGGEGGGGGFFGGGGGGGGGGGGGGGGGGGGGGGGGGEFFGG9EGFGGGGGGGGGGGGGGCFGCFGGGGGCGGGGGGGGGGGGGG9EFG>EFFF9AFGG8DDDGFGGFGGGGGGFGGGGGGGGCGFFGGCGGGG8=CCFGGD>E>CFFGGGGFFGGGGGFGGDCCDGGF*9@AFF@E@4?)CGGFFFGGDFFAFD6378>
@M03364:276:000000000-BLYN8:1:1101:1978:12397 2:N:0:1
GGACTACTAGGGTTTCTAATCCTGTTTGCTCCCCACGCTTTCGCACCTCAGTGTCAGTATCAGTCCAGGGAGTCGCCTTCGCCACTGGTGTTCCTTCATATATCTACGCATTTCACCGCTACACATGGAATTCCACTCTCCTCTCCTGCACTCAAGTCTCCCAGTTTCCAATGCACACAATGGTTGAGCCACTGCCTTTTACATCAGACTTAAGAAACAACCTGCGCTCGCTTTACGCCCAATAAATCCGG
+
CCCCCEEFEFGFGGEGDAFDFGGGGGGGGGGFGGGGGGGE8FGE@FGGGGFC<FEGGGDFGGGGGGCF8,CF6CFG7CFGGFGG:BDFGGGDGGG,C,CB9EF9EFFD:FG7EFGFFGG>EGFFGDGGFFFGFGGGGGGFFF,+D,,@FDF8@CCCEECG9EEFFGDDDF;EGGGGGGDFGGGGGGGD?,==8DE8EBDFFDFCCFFFGF5++2=<>D,,;*;@=AFFDAD?F*2682CCCFFACCFE07C
@M03364:276:000000000-BLYN8:1:1101:11054:12412 2:N:0:1
GGACTACTGGGGTTTCTAATCCTGTTTGCTCCCCACGCTTTCGCACCTCAGTGTCAGTATCAGTCCAGGTAGTCGCCTTCGCCACTGGTGTTCCTTCCTATATCTACGCATTTCACCGCTACACAGGAAATTCCACTACCCTCTACCATACTCTAGCTTGCCAGTTTTGGATGCAGTTCCCAGGTTGAGCCCGGGGATTTCACATTCAACTTAACAAACCACCTACGCGCCCTTTACGCCCAGTAATTCCG
+
CCCCCGGGGGGGEGGGGGGGGGGGGGGGGGDGGGGGGGGGGGG7@FGGGGGEFGGGGGAEGGGFGGGGGGGGEFGGGGGGGGGGGGGGGGGGGCF,BAFDGGGFFFGGGGGGGGGGGGGGGGGGGCFBFGGGGGFGGGGGGGGGCG9D4=FGG,=EFG,@FFGGFGG=88DGGGG,EGG8DGG6FC@EDFGF8CGC7CEGGFF7@++5=BDGFGGG>9D>>FEFEFA>54)0?FG<A;EGE:6AGGF7DC2
@M03364:276:000000000-BLYN8:1:1101:29119:12417 2:N:0:1
GGACTACTAGGGTATCTAATCCTGTTTGCTCCCCACGCTTTCGAGCCTCAGTGTCAGTTACAGGCCAGAGAGCCGCTTTCGCCTCCGGTGTTCCTCCATATATCTACGCATTTCACCGCTACACATGGAATTCCACTCTCCTCTCCTGCACTCAAGTCTCCCAGTTTCCAATGCACACAATGGTTGAGACACTGCCTTTTACATCAGACTTAAGAAACCACCTGCGCTCGCTTTACTCCCAATAAATCCCG
+
CCCCCCGGFGGFCCEGGGGGGGGGGGGGGGFFGGE:FGGGGGGGGGDGGGFFGGGGGGFGGGGGFGGGGGGG@F@CCGCCFGFGGGEGEGGGFFGGF@GGG<EFFCFC:EGCFGF,?FEEGGFFGGCFFFFGE<;A;EGC=E8B8EE,>D,=FGGF;F,@=FD8>D>EDGGGC?AAAFDGGGGGGDFF,8DCEEFEFFGGD7:+1<FGGG7CGFCD*9@C>*@BDA55@>>B9?DE+9F:;4()2=B4**/
@M03364:276:000000000-BLYN8:1:1101:19920:12418 2:N:0:1
GGACTACTGGGGTATCTAATCCTGTTTGCTCCCCACGCTTTCGCACCTGAGCGTCAGTCTTTGTCCAGGGGGCCGCCTTCGCCACCGGTATTCCTCCAGATCTCTACGCATTTCACCGCTACACCTGGAATTCTACCCCCCTCTACAAGACTCTAGCCTGCCAGTTTCGGATGCAGTTCCCAGGTTGAGCCCGGGGATTTCACATCCGACTTGACAGACCGCCTGCGTGCGCTTTACGCCCAGTAATTCCG
+
CCCCCFGGGGGGGGGGGGGGFGGGGGGGGGGGGGGGGGGGGGGGGGGGGGFGGGGGGGGGGGGGGGGGGGGEG:CGGGGGGGCFGGGGGGGGGGGGGFGG,A@EFGGGGGDFFGGGGGGDGGGGGGGFGGGGFGGFGGGGGGGGGGG99=DFGGGGGGGGGGGGGGGGGGGGDGGGFGGGGCCEG?>EGGGGGGGCCGC?CCFGFGGGDDCCF><D848E>E@:1:>B:EBD7CFA4(?EGFF@*:66CC2
@M03364:276:000000000-BLYN8:1:1101:20867:12434 2:N:0:1
GGACTACAGGGGTTTCTAATCCTGTTTGCTCCCCACGCTTTCGAGCCTCAGTGTCAGTTACAGGCCAGAGAGCCGCTTTCGCCTCCGGTGTTCCTCCATATATCTACGCATTTCACCGCTACACATGGAGTTCCACTGTCCTCTTCTGCACTCAAGTTTCCCAGTTTCCGATGCACTTCTTCGGTTGAGCCGAAGGCTTTCACATCAGACTTAAGAAACCGCCTGCGCTCGCTTTACGCCCAATAAATCCG
+
CCCCCGGGGGGGGGGGGGFGGG<FFGGGGGGGGGGGFFGGFGGGGGGFEGGFGGGGGGFFGGGGFFGGCGGEG@EGGGFGGGGGGGGG@FGEGGGGGGGGGDFFFFGGGGGGFCGGGGGGGGGGGGGGGFFGGGGGGGGGGGGGGGGGFFGGGGGGDFGGGGGGGGGGGGGEGGGGGFGFGGGGGGGGDGFECECE7DFFGGGGFGGGGGGGGGGGGGCGFGFDFFFEFDEDGFGEF6ECE:;FGG6CG*2
@M03364:276:000000000-BLYN8:1:1101:20440:12436 2:N:0:1
GGACTACCGGGGTTTCTAATCCTGTTTGCTCCCCACGCTTTCGCACCTGAGCGTCAGTCTTTGTCCAGGGGGCCGCCTTCGCCACCGGTATTCCTCCAGATCTCTACGCATTTCACCGCTACACCTGGAATTCTACCCCCCTCTACAAGACTCTAGCCTGCCAGTTTCGGATGCAGTTCCCAGGTTGAGCCCGGGGATTTCACATCCGACTTGACAGACCGCCTGCGTGCGCTTTACGCCCAGTAATTCCG
+
CCCCCGGGGGGGGGGGGGGGGAFGGGGGGGGGDGGGGGGGGGGGGGGGGGGGGGGGGGGGFFGFGGGGGGGGGGGGGGGGGGGGFGGGGGGGGCGFGGC?F@EFGGGGGGGGGGGGG:FGCFGGGGGFGGGGGGGGGGGGDGGGGGGGCCC:FFFGFFGGCDF6FGGGGCECEGGGGFGGDGGGGGGGGGGGGGGGGGGFGGGGFG4CDD38C;6+6CGA@GF<?FB>0:5@>*9)=:5>EB19C:76*:*
@M03364:276:000000000-BLYN8:1:1101:24344:12470 2:N:0:1
GGACTACTCGGGTATCTAATCCTGTTTGCTCCCCACGCTTTCGCACCTGAGCGTCAGTCTTTGTCCAGGGGGCCGCCTTCGCCACCGGTATTCCTCCAGATCTCTACGCATTTCACCGCTACACCTGGAATTCTACCCCCCTCTACACGACTCTAGCCTGCCAGTTTCGAATGCAGTTCCCAGGTTGAGCCCGGGGATTTCACATCCGACTTGACAGACCGCCTGCGTGCGCTTTACGCCCAGCAATACCC
+
@BCC<,CF<FCCFC@C<@FF,CCCFDGFGG9ECB@BFGFGGFGGG@G?<<<FCF:,B<CEFF<FF@@F@@:FGGGGE7C@FGF,FEFEGCDG<EGGFC8,?AEEEF<FGGFCD<?FF@FE+@AFFGCCG<FFFGGAFEEGGGGGFFD3+@>+BDA,9>C?8DGFFACFG*@@@;;@D=:DF;8F::,96CEC5CEE*=F+@CGGFDF3>58**2>@6;==8*),-09>3;:>CGC4B:E::>?)9CB)6D*
@M03364:276:000000000-BLYN8:1:1101:11151:12497 2:N:0:1
GGACTACAAGGGTTTCTAATCCTGTTTGCTCCCCACGCTTTCGCACCTGAGCGTCAGTCTTTGTCCAGGGGGCCGCCTTCGCCACCGGTATTCCTCCAGATCTCTACGCATTTCACCGCTACACCTGGAATTCTACCCCCCTCTACAAGACTCTAGCTGACCAGTTTCAAATGCAGTTCCCAAGTTAAGCTCGGGGATTTCACATCTGACTTAATCAACCGCCTGCGTGCGCTTTACGCCCAGTAATTCCG
+
CCCCCGGFGGGGGGGGGGGGGGGGGGGGGGGGGGGGGGGGGGGGGGGFFGGFEGGDGGGGGFGGGGGGGGGGGGGGGGGGGGGEGGGGGGGGGGGGGGGFGGFGGGGGGGGGCEGGGGGGGGGGGGGGGGGGGGGGCGFGGGGGGGFGGGCCGG9FGGGGGGGGFCGCCFGGGGGFGGGGGFCGGGGGGG,4CEGDGG?EFGGGFFGGGGGGGGGGGGGGFG:;<F9D@>AFGDC<??GGGF??>>F>GG*
@M03364:276:000000000-BLYN8:1:1101:23638:12499 2:N:0:1
GGACTACCGGGGTTTCTAATCCTGTTTGCTCCCCACGCTTTCGCACCTGAGCGTCAGTCTTTGTCCAGGGGGCCGCCTTCGCCACCGGTATTCCTCCAGATCTCTACGCATTTCACCGCTACACCTGGAATTCTACCCCCCTCTACAAGACTCTAGCCTGCCAGTTTCGGATGCAGTTCCCAGGTTGAGCCCGGGGATTTCACATCCGACTTGACAGACCGCCTGCGTGCGCTTTACGCCCCGTAATTCCG
+
CCCCCGGGGGGGGGGGGGGGGGGGGGGGGGGGGGGGGGGGGGGGGGGGGGGGGGGGGGGGGGGGGGGGGGGGGGGGGGGGGGGGGGGGGGGGGGGGGGGFGGGGGGGGGGGGGGGGGGGGGGGGGGGGFGGGGGGGFGGGGGGGGGGFGGGFGGGGGGGFDFFDCGGGGGGGGGGGDEGGCCCDFFGGGGF8CGGG5EFGGGGGFGGDDGGGGGGFGGGGFGFFF>>F?:33<9FDFFGGG)35C<>4FF7
@M03364:276:000000000-BLYN8:1:1101:2494:12508 2:N:0:1
GGACTACTAGGGTTTCTAATCCTGTTTGCTCCCCACGCTTTCGCACCTGAGCGTCAGTCTTTGTCCAGGGGGCCGCCTTCGCCACCGGTATTCCTCCAGATCTCTACGCATTTCACCGCTACACATGGAATTCCACTCTCCTCTCCTGCACTCAAGTCTCCCAGTTTCCAATGCACACAATGGTTGAGCCACTGCCTTTTACATCAGACTTAAGAAACCACCTGCGCTCGCTTTACGCCCAATAAATCCGG
+
CCCCCGGGFGGGGGEGGFGGGFFGGGGGFFGGGGGGGGGGGGGGGGDFG<<FFGCCGGFFEGFEGGG<ECCCGGGGGGGFFGGGGGG7FGGGGFFGGGFEG@FGDGGGGG:@FGGGGGGGGGGG9FGDFFD8AFFD9=3<FGC8D@BEGCEGGGG8DA,=DG8DDEGGEFFB,DCAAFGC;DD;DEFFCFFGFGGFGCEFCD?FFCC44;@8=++:*0@7;CA:2A2)65555FGC51EEE)(2CC6CF59
@M03364:276:000000000-BLYN8:1:1101:5689:12509 2:N:0:1
GGACTACACGGGTTTCTAATCCTGTTTGCTCCCCACGCTTTCGCACCTGAGCGTCAGTCTCTGTCCAGGGGGCCGCCTTCGCCACCGGTATTCCTCCAGATCTCTACGCATTTCACCGCTACACCTGGAATTCTACCCCCCTCTACAAGACTCTAGCCTGCCAGTTTCGGATGCAGTTCCCAGGTTGAGCCCGGGGATTTCACATCCGACTTGACAGACCGCCTGCGTGCGCTTTACGCCCAGTAATTCCG
+
CCCCCGGGGGGGGGGGGGGGGGGGGGGGGGGGGGGGGGGGGGGGGGGGGGGGGGGGGGGGGGGGGGGGGGGGGGGGGGGGGGGGGGGGGGGGGGGGGFGFGFGGGGGGGGGGFGGGGGGGGGGGGGGGGGGGGGDGDGG7EGGGGGCGGGCCFFFCGGGGGGGFFGGFGGGGGDCGFGGGGGGGG?C?FDGGGGGGGGGGGGGFFFFGGGGDDFC7**C=BGFB?FFF0BFEDGGAFFEEGFFFGF?AGC9
@M03364:276:000000000-BLYN8:1:1101:10748:12521 2:N:0:1
GGACTACCCGGGTTTCTAATCCTGTTTGCTCCCCACGCTTTCGAGCCTCAGTGTCAGTTACAGGCCAGAGAGCCGCTTTCGCCTCCGGTGTTCCTCCATATATCTACGCATTTCACCGCTACACCTGGAATTCTACCCCCCTCTACAAGACTCTAGCCTGCCAGTTTCGGATGCAGTTCCCAGGTTGAGCCCGGGGATTTCACATCCGACTTGACAGACCGCCTGCGTGCGCTTTACGCCCAGTAATTCCG
+
CCCCCGGGGGGGGGGGGGGGGGGGGGGGGGGGGGGGGGGGGGGGGGGGGGGGGGGGGGGGGFGGGEGGGGGGGGGG@FFFGEGGGGGGGGGGFGGGGGDFFFFGGGGFGGCEFFGGGEGGGGGGEDDGEGGGGGGGCEFGGGGD9DCFDGGGGFGGGGGGGDDFFFGFGGEGGGGFGGGGGGGFGGGGGGGGGGGG*CGGGGG7=DFDDCGGGCF7=*:>D7B??:9ADF33C734B?EGGFF:7CFADF*
@M03364:276:000000000-BLYN8:1:1101:19488:12525 2:N:0:1
GGACTACTCGGGTTTCTAATCCTGTTTGCTCCCCACGCTTTCGAGCCTCAGCGTCAGTTACAGACCAGAGAGCCGCCTTCGCCACTGGTGTTCCTCCATATATCTACGCATTTCACCGCTACACATGGAATTCCACTCTCCTCTCCTGCACTCAAGTCTCCCAGTTTCCAATGCACACAATGGTTGAGCCACTGCCTTTTACATCAGACTTAAGAAACCACCTGCGCTCGCTTTACGCCCAATAAATCCGG
+
CCCCCGGGGGGGFEFGGGDFFGGGGGGFGFGFGGGGGGGGGGGGGGGGGGGGGGGGGEFGGFGGGFGGCE@FFGGGGGGFFGGGGGGFEFGGGGGG8FGFGGGGGGGGGGGDFFGFGGGDGGGGGGFGGGGGGGGGFGGDGG?FGGGGGGGGGFF?DECFGGGGGAFGGGDC=DFGGGEFGGGGGDGFGC8D?CFGGGCFFFGGFCGGGGG>7<FGFD,7@?F@>>>?>;DE4<@:AD8C=3=FCFF3CDC
@M03364:276:000000000-BLYN8:1:1101:10871:12538 2:N:0:1
GGACTACCGGGGTATCTAATCCTGTTTGCTCCCCACGCTTTCGAGCCTCAGTGTCAGTTACAGGCCAGAGAGCCGCTTTCGCCTCCGGTGTTCCTCCATATATCTACGCATTTCACCGCTACACATGGAATTCCACTCCCCTCTCCTGCACTCAAGTCTCCCAGTTTCCAATGCACACAATGGTTGAGCCACTGCCTTTTACATCAGACTTAAGAAACCACCTGCGCTCGCTTTCCGCCCAATAAATCCGG
+
CCCCCFGGGGGGGGGGGGGGAFGFGGGGGGGFGGFGGGGGGF:FGGGGG8EFGGGGGGGGFGEFGGFGGFFCGGGGGGGFBFCEGGD@FFGGGGFCGGGGGG9FFFFGGGGGGGGGFCE=FF:FGGFGEECEAFAFGD,A@F>?GEFFBFFGD?FFG=;9B>=8FGDG,,@EED,,EFGGFFC>;8@FFFC:@6:CFCGGGGG+?:7747:=:C7DCF,459FE=?96>>B4C7+):;B@E)6)::AC4))
@M03364:276:000000000-BLYN8:1:1101:8648:12539 2:N:0:1
GGACTACAGGGGTATCTAATCCTGTTTGCTCCCCACGCTTTCGCACCTCAGTGTCAGTATCAGTCCAGGTAGTCGCCTTCGCCACTGGTGTTCCTTCCTATATCTACGCATTTCACCGCTACACAGGAAATTCCACTACCCTCTACCATACTCTAGCTTGCCAGTTTTGGATGCAGTTCCCAGGTTGAGCCCGGGGATTTCACATTCAACTTAACAAACCACCTACGCGCGCTTTACGCCCAGTAATTCCG
+
CCCCCGGGGGGGGGGGGGGGGGGGGGGGGGGGGGGGGGGGGGGGGGGGGGGGGGGGGGGGGGGGGGGGCGGGGGGGGGGGGGGGGGGGGGGGGGGGGGGGGGGGGGFGGGGGGGGGCFGGGGGGGGGGGGGGGGGGGGGGGGGGGGCGGGGGGGGGGGGGGGGGFGGGGGDGFGGGGGGGGGFFFEFG8@DFGGGGEEGGGGGFF>=FGGGC7FGGGFGGFGDFFFAEBFFFGGGFF?GGGFFFGGFCG;*
@M03364:276:000000000-BLYN8:1:1101:12219:12566 2:N:0:1
GGACTACTGGGGTTTCTAATCCTGTTTGCTCCCCACGCTTTCGAGCCTCAGTGTCAGTTACAGGCCAGAGAGCCGCTTTCGCCTCCGGTGTTCCTCCATATATCTACGCATTTCACCGCTACACATGGAATTCCACTCTCCTCTCCTGCACTCAAGTCTCCCAGTTTCCAATGCACACAATGGTTGAGCCACTGCCTTTTACATCAGACTTAAGAAACCACCTGCGCTCGCTTTACGCCCAATAAATCCGG
+
CCCCCGGGGGGGGGGGGGGGGGGGGGGGGGGGGGGGGGGGGGGGGGGGGGGGGGGGGGFGGGFGGGGGFGGDGGGGGGGEFEGGGFGGGGGGGGGGGGGGGFFGGGGGGGGGGGGGDEGGGGGGGGCGBAFGFGGGGGGGGGGFCBFFGGGF?E=EFGGGGFDGGGGGGGGGGFFGGGE8DFFGGGGGGG,:,:EGGFGFCFA9;<*9>CFFFCFG79@73=A=2/:?AF>;7?88ADDEDF8)>@8);9>
@M03364:276:000000000-BLYN8:1:1101:9589:12582 2:N:0:1
GGACTACCCGGGTATCTAATCCTGTTTGCTCCCCACGCTTTCGAGCCTCAGTGTCAGTTACAGGCCAGAGAGCCGCTTTCGCCTCCGGTGTTCCTCCATATATCTACGCATTTCACCGCTACACATGGAATTCCACTCTCCTCTCCTGCACTCAAGTCTCCCAGTTTCCAATGCACACAATGGTTGAGCCACTGCCTTTTACATCAGACTTAAGAAACCACCTGCGCTCGCTTTCCGCCCAATAAATCCGG
+
CCCCCGGGGGGGGGGGGGGGGGGGGGGGGGGGGEFGGGGGGGGGGGDGGGGGGGGGGGGGGGGGGGGGGGGGGGGGGGGGGGGGGGG7FGGGGGGGGGGGGGGGGGGGGEGEGGGGGGDGGGGGGGGGGFGGGGGGGGGGGGGFGGGCFCDGGGGGEFGGGGGGGFGGGGGGGFGGGGGGGGGGGG,9<DEFGGGGFGGGFCFFFF55CFFGGFDG>F6FFE65@>9A=//?FC+8?<CEGA@FG>FC4C<
@M03364:276:000000000-BLYN8:1:1101:12841:12606 2:N:0:1
GGACTACTAGGGTATCTAATCCTGTTTGCTCCCCACGCTTTCGCACCTGAGCGTCAGTCTTTGTCCAGGGGGCCGCCTTCGCCACCGGTATTCCTCCAGATCTCTACGCATTTCACCGCTACACCTGGAATTCTACCCCCCTCTACAAGACTCTAGCCTGCCAGTTTCGGATGCAGTTCCCAGGTTGAGCCCGGGGATTTCACATCCGACTTGACAGACCGCCTGCGTGCGCTTTACGCCCAGTAATTCCG
+
CCCCCGGAFGGGGCFGGGGGGGGGGGGGGGGGGGGGGGGGGGGGGGGGGFGGGGGGGGGGGGGGGGGFFGGDGGGGGGGGGGG:FGGGGGDGGGGGGFGGCFGGGGGGGGGGGGGGGEGEGGGGGGGGGGGGGGGGGGGGGDGGGGGGGGGGGGGGGGGGGGGGGAFGGEDGEGGGGGGGGGGGGGGGGGGGGGGGCEGGGGGGFFGGGDGG=CGCCFGGEED?FFFF<>BF)5<<??EEEE?:7C=AGG4
@M03364:276:000000000-BLYN8:1:1101:29219:12622 2:N:0:1
GGACTACTCGGGTATCTAATCCTGTTTGCTCCCCACGCTTTCGCACCTGAGCGTCAGTCTTCGTCCAGGGGGCCGCCTTCGCCACCGGTATTCCTCCAGATCTCTACGCATTTCACCGCTACACCTGGAATTCTACCCCCCTCTACAAGACTCTAGCCTGCCAGTTTCGGATGCAGTTCCCAGGTTGAGCCCGGGGATTTCACATCCGACTTGACAGACCGCCTGCGTGCGCTTTACGCCCAGTAATTCCG
+
CCCCCGGEGGGDGDGGGGGGGGGGGGGGGGGDFGGFGGGDGGGGGGGGGGGGGGGEGFAF<FGFDGGGFDGGGGGGGGGGGGGGGGGGGGGGGGFFFGFGFFGGFGGGD7F+FFFFGGGGGGFGGGGGGGGFGGD,>DF7CGGGGGGFGFEFGGFFG8CFGGGFFFG,*::31>,;DFGG6CFFGCDFGGD*7CBCCGG+:++:@CDCDGDG*;DFF4C=>E@:?71>?>BDC*5>FFDEGF?7DGFD=C7
@M03364:276:000000000-BLYN8:1:1101:10053:12628 2:N:0:1
GGACTACTCGGGTTTCTAATCCTGTTCGCTACCCATGCTTTCGAGCCTCAGCGTCAGTTACAGACCAGACAGCCGCCTTCGCCACTGGTGTTCTTCCATATATCTACGCATTTCACCGCTACACATGGAGTTCCACTGTCCTCTTCTGCACTCAAGTCTCCCAGTTTCCAATGCACTTCTTCGGTTGAGCCGAAGGCTTTCACATTAGACTTAAAAGACCGCCTGCGCTCGCTTTACGCCCAATAAATCCG
+
CCCCCGGGGGGGGGGGGFGGFGGGGGGGGGGGGGGGGGGGGGGGGGGGGGGGGGGGGGGGGGGGGGGGGGGGGGGGGGGGGGGGGGGGGGGGG9EFEFGGGGGGGGGFGGGGGGGGGDGG7FGGGGGFFCGGGGFCECEGGGGGDGFGGGGGGGGGGF;9DFGFGGGD@DGGGGGGGGGG,@BEGGCFEGGGD>BEGGGGC+=76+:C9D7;FB>CCGGGFGFF>A25>EFFCCCEFFG7EB?4CFF?7F:
@M03364:276:000000000-BLYN8:1:1101:15283:12639 2:N:0:1
GGACTACTAGGGTTTCTAATCCTGTTTGCTCCCCACGCTTTCGCACCTGAGCGTCAGTCTTTGTCCAGGGGGCCGCCTTCGCCACCGGTATTCCTCCAGATCTCTACGCATTTCACCGCTACACCTGGAATTCTACCCCCCTCTACAAGACTCTAGCCTGCCAGTTTCGGATGCAGTTCCCAGGTTGAGCCCGGGGATTTCACATCCGACTTGACAGACCGCCTGCGTGCGCTTTACGCCCAGTAATTCCG
+
CCCCCGGGGGGGGGGGGGGGGGGGGGGGGGGGGGGGGGGGGGGGGGGGGGGGGGGGGGGGGGGGGGGGGGGDGGGGGGGGGGGGGGGGGGGGGGGGGGGGGGGGGGGGGGGGGGGGGGGGGGGGGGGGGGGGGGGGFGGGGGGGGGGGGGGFGGGGFGGGGFGFFGDFGG>>C>FDCFGGFGGFGGG6CGGFGGGGGGGGGFGGFGGGGGGGFGGC4CFF:ED6:49BBFB@5DGDFFGGGF?6CDFAGF2
@M03364:276:000000000-BLYN8:1:1101:29424:12643 2:N:0:1
GGACTACTGGGGTTTCTAATCCTGTTTGCTCCCCACGCTTTCGAGCCTCAGTGTCAGTTACAGTCCAGAGAGCCGCTTTCGCCTTCGGTGTTCCTCCATATATCTACGCATTTCACCGCTACACATGGAATTCCACTCTCCTCTCCTGCACTCAAGTCTCCCAGTTTCAAATGCACACAATGGTTGAGCCACTGCCTTTTACATCCGACTTAAGAAACCACCTGCGCTCGCTTTACGCCCAATAAATCCGG
+
CCCCCGGGEGGGGGD,EFCFFGGGGCFF6C,E@;ECCFFE@6B@@C+F<F<FEFCD9FECFAF,EFCG9@DGG8FFCC7EFG,4,:DGFFGCE?9BB9BFFFE<EAEBFCCFGFAFGDCGG+CFEE<EFFGGG9@FFGA,8E?DC8E,@FGDBGFF@FGDE,3@FGGD,>,;EFE,,66@9D,>F68FD8@:<?C:,@;CC:,5++339;D>DF7CFFC>*A6@)9)95B;)?<+*2(BEGFFF7C@?GGD
@M03364:276:000000000-BLYN8:1:1101:21875:12662 2:N:0:1
GGACTACAAGGGTTTCTAATCCTGTTTGCTCCCCACGCTTTCGCACCTGAGCGTCAGTCTTTGTCCAGGGGGCCGCCTTCGCCACCGGTATTCCTCCAGATCTCTACGCATTTCACCGCTACACCTGGAATTCTACCCCCCTCTACAAGACTCTAGCCTGCCAGTTTCGGATGCAGTTCCCAGGTTGAGCCCGGGGATTTCACATCCGACTTGACAGACCGCCTGCGTGCGCTTTACGCCCAGTAATTCCG
+
CCCCCGGGGGGGGGGGGGGGGGGGGGGGGGGGGGGGGGGGGGGGGGGGGGGGGGFGGGGGGGGGFFGGGGGGGGGGGGGGGGGGGGEGGGGGGGGGGGGGGGGGGGGGGGGGGGGGGGGGGGGGGGGGGGGGGGGGGGGGGGGGGFGEGGGFGGGA>D@FGGGGGGGGGGGGGFGGGFGGGFGGGCFFGGFGG5EG5CGGFGGGFGGDGGGDGFGGGGFCE5@FFF9B?E3><CFFF0;CG3.<FFF>FC7
@M03364:276:000000000-BLYN8:1:1101:3775:12719 2:N:0:1
GGACTACACGGGTTTCTAATCCTGTTTGCTCCCCACGCTTTCGAGCCTCAGTGTCAGTTACAGGCCAGAGAGCCGCTTTCGCCTCCGGTGTTCCTCCATATATCTACGCATTTCACCGCTACACATGGAATTCCACTCTCCTCTCCTGCACTCAAGTCTCCCAGTTTCCAATGCACACAATGGTTGAGCCACTGCCTTTTACATCAGACTTAAGAAACCACCTGCGCTCGCTTTACGCCCAATAAATCCGG
+
CCCCCGGGGGGGGGGGGGGGGGGGGGGGGGGGGGGGGGGGGGGGGGGGGGGGGGGGGGGGGGFGGGGGGGGEGGGGGGGGGGGGGGGDGFGGGGGGGGGGGGGFGGGGGGGGGGGGGGGGGGGGGGGGGGGGGGGGGGGGGGGGGGGGGGGGGGFGGGGGGGGFGGFGGGGGDGAEFGG?FGEGF66CC,8EFGGGGGGGGGGGFG*7;?CGF7C>DFDFF*?5BF=>25)?FDCCB=G*AA8A>FFF9C/
@M03364:276:000000000-BLYN8:1:1101:13926:12726 2:N:0:1
GGACTACTAGGGTTTCTAATCCTGTTTGCTCCCCACGCTTTCGCACCTGAGCGTCAGTCTTTGTCCAGGGGGCCGCCTTCGCCACCGGTATTCCTCCAGATCTCTACGCATTTCACCGCTACACCTGGAATTCTACCCCCCTCTACAAGACTCTAGCCTGCCAGTTTCGGATGCAGTTCCCAGGTTGAGCCCGGGGATTTCACATCCGACTTGACAGACCGCCTGCGTGCGCTTTACGCCCAGTAATTCCG
+
CCCCCGGGGGGGGGGGGGGGGGGGGGGGGGGGGGGGGGGGGGGGGGGGGGGGGGGGGGGGGGGGGGEGGGGGGGGGGDGGGGGGGGGGGGGFFGGGGGGFFFGGGGGGGGGGGGGGGGGGGGGGGGGGGGGGGGGGGGGGGGGFDFGGGGGGGGGCGGGGGGGGGGGGGGGGGGGGGGGGGGG>DFGGGGGGGGGG5>FGGGGGFGGGD<><DGFGGGFGBE>6:4()(05>DGGFFFGGG>?FGGF)0?2
@M03364:276:000000000-BLYN8:1:1101:25439:12728 2:N:0:1
GGACTACCGGGGTTTCTAATCCTGTTTGCTCCCCACGCTTTCGCACCTCAGTGTCAGTATCAGTCCAGGTAGTCGCCTTCGCCACTGGTGTTCCTTCCTATATCTACGCATTTCACCGCTACACAGGAAATTCCACTACCCTCTACCATACTCTAGCTTGCCAGTGTTGGAGGCAGTTCCCAGGTTGAGCCCGGGGATTTCACAGTCAACTTAACAAACCACCTACGCGCGCTTTACGCCCAGTAATTCCG
+
CCCCCGGGGGGGGEGGGGGGGGGGGGGGGGGGGGGGGGGGGAF@GGDG,@FFGGGGGG9CFCEFDDGGG@FFFEFGCF@C<CGGGGGGEGGGGGGCF=FGGGGGGGGGGGGGFGFFGGDC=FFGG@FFGGGGGFGG9EFFGGGGD=FGGFDFFFGFEF9D@GGGF,@F@CF,@EGCDEFGGFCGGFCCFGGGGDEGGGGFGG?C+=*;BDGG*:?FD4,:67ABB4(6:AAFGGGC83*4C51<7:*)7F9
@M03364:276:000000000-BLYN8:1:1101:29070:12746 2:N:0:1
GGACTACTGGGGTTTCTAATCCTGTTTGCTCCCCACGCTTTCGAGCCTCAGTGTCAGTTACAGGCCAGAGAGCCGCTTTCGCCTCCGGTGTTCCTCCATATATCTACGCATTTCACCGCTACACATGGAATTCCACTCTCCTCTCCTGCACTCAAGTCTCCCAGTTTCAAATGCACACAATGGTTGAGCCACTGCCTTTTACATCAGACTTAAGAAACCACCTGCGCTCGCTTTACGCCCAATAAATCCGG
+
CCCCCGGGFGGGGGGGGGGGGGGGGGGGGGGFFFF6CDGEGGGGGFFFGGGGGGFGGGGGGGGGGGFGFFGDFGEDGEG9@CFECGEGEDFCFGGGGGGGGEF,,FDEFFEGGGGEF:@C@=FDEFF8FCE89CE9EGGGGFGGFFCFFGGF8>DFGDFFGGGG<FAD,EDGGGGGGGG?EGFF;6CGF@D8C:9DFGFGGGGGFFG7C>;2+?BFGGGFFDF)>4=BAFFFGGGEA?5BC>@F7++1*:2
@M03364:276:000000000-BLYN8:1:1101:27569:12746 2:N:0:1
GGACTACTGGGGTTTCTAATCCTGTTTGCTCCCCACGCTTTCGAGCCTCAGTGTCAGTTACAGGCCAGAGAGCCGCTTTCGCCTCCGGTGTTCCTCCATATATCTACGCATTTCACCGCTACACATGGAATTCCACTCTCCTCTTCTGCACTCAAGTCCTCCAGTTTCCAATGACCCTCCCCGGTTGAGCCGGGGGCTTTCACATCAGACTTAAAGAACCGCCTGCGCTCGCTTTACGCCCAATAAATCCG
+
CCCCCDFGGGGGGGEGGGGGGGGGGGGGGGGGGGFFFGGGGGGGGGGGGGGGGGGGGGGGGGGGGGGGGGGGCFGGGDFGGGGG@EGGGGEGFGGGGGGGGGFGGGGGGGGGGGGGGGGDFEFGFGGGGGGGGGGGGGGGFGGGGGGFGGGGGGGGGGGGGGGGGGGCDEFGGGGGCGGGGGGGGGE?@F6*@8C>=:=6?>FG=6CGFFGG7CCGCFG=:E58@A089BADGCC)@:8EEE?:D>69F47
@M03364:276:000000000-BLYN8:1:1101:26476:12755 2:N:0:1
GGACTACCGGGGTATCTAATCCTGTTTGCTCCCCACGCTTTCGAGCCTCAGTGTCAGTTACAGGCCAGAGAGCCGCTTTCGCCGCCTGTGTTCCTCCATATATGTGCGCATTTCACCGCTACCCATGGAATTCCACTCTCCTCTCCTGCACTCAAGTCTCCCAGTTTCCAATGGACACAATGGTTGAGCCACTGCCTTTTACACCAGACGTAAGAAACCACCTGCGCTCGCTTTAGGCTCAACAACGCCGG
+
C@-AC<F<CFGGG7FDAC,F@FGG@E9EAFF@F7F@F@CFGD,9FC@@@ECFA6C<C6@<,<,CFCEDCFFFG87CF@,CB6F+=F:CCF<E,CEFFGFEAD9,9,<:FGF7@<<9F+>8FG,F9=FAE9?,AE9,4E9EE9EC,>D?FD3A83,33,,73>8=>,EA8DF9,,3@6;,+@DDE9C,,7DE8,,>DF,345CF*9;DC7**/CF+=**4;?E?=:6(/(8:3C3+)06+2=6(1>*),>D)
@M03364:276:000000000-BLYN8:1:1101:26427:12791 2:N:0:1
GGACTACAGGGGTTTCTAATCCTGTTCGCTACCCATGCTTTCGAGCCTCAGCGTCAGTTACAGACCAGACAGCCGCCTTCGCCACTGGTGTTCTTCCATATATCTACGCATTTCACCGCTACACATGGAGTTCCACTGTCCTCTTCTGCACTCAAGTCTCCCAGTTTCCAATGCACACAATGTTTGAGCCACTGCCTTTTACACCCGACTTAAGAAACCACCTGCGCTCGCTTTACGCCCAATAAATCCGG
+
CCCCCFGGGGGGGGGGGGGGGGCGGGFGGGGGGGGGGGGGGGCFFGGGCGGFFBCEGGFGGGFEFGGGGGGGGGGGGGGGGGGGGGGGGGF7FCFGGGGFGG,EFFGGGGECFFFGFGCGDGGGGGGCF<,AFFGGGGGGGFGFAEGGFFGGGFFD:@EFFGFFGGFFCB;EEGGGGGGDGF,6=DF=D@:@FDB:F;EAFCC+**3<DD5CGGGFGFFGF5AE@B2)2??5/2+>?D>EGF;A>FFECD5
@M03364:276:000000000-BLYN8:1:1101:15306:12800 2:N:0:1
GGACTACTGGGGTATCTAATCCTGTTTGCTCCCCACGCTTTCGAGCCTCAGTGTCAGTTACAGGCCAGAGAGCCGCTTTCGCCTCCGGTGTTCCTCCATATATCTACGCATTTCACCGCTACACATGGAATTCCACTCTCCTCTCCTGCACTCAAGTCTCCCAGTTTCCAATGCATACAATGGTTGAGCCACTGCCTTTTACACCAGACTTAATAAACCACCTGCGCTCGCTTTACGCCCAATAAATCCGG
+
CCCCCGGGGGGGGGGGGGGGGGGGGGGGGGGGGGGGGGGGGGGFGGGFGGGGGGGGGGGGGGGGGGGGGGGFGGGGGGGGGGGGGFGGGGGGGGFDGCGGGGDE;FCGGGEGGGGCFGGGGDGGGGGGFCFGGGGGGFFGGDGGGGGGGGGGGGGGFGGGGGGGFDFFGDGGCDGGGGG?AEDGGE8?EDEGGFFFGGGGGFGG??C**C+@CCG+=F:EFCA4B?>45?BBGF8>F@DEG>@AGGF?GD9
@M03364:276:000000000-BLYN8:1:1101:17561:12804 2:N:0:1
GGACTACTGGGGTTTCTAATCCTGTTTGCTCCCCACGCTTTCGCACCTGAGCGTCAGTCTTCGTCCCGGGGGCCGCCTTCGCCACCGGTATTCCTCCAGATCTCTACGCATTTCACCGCTACACCTGGAATTCTACCCCCCTCTACAAGACTCTAGCCTGCCAGTTTCGCATGCAGTTCCCAGGTTGAGCCCGGGGATTTCACATCCGACTTGACACACCGCCTCCGTGCGCTTTACGCCCAGTAATTCCC
+
@@CCCGGGFEFGGGDFGFCFGGFFGCGGGGGGGG@GGGGGGGDGGGGGF@FFFGGCEGFFCFGGGF,@B7BCFGGGGGGGGGGDGGGGFGGGGGEGGG<,AFGGGGGGGGCEFGGGGGGDEGGGGGDFGADFG,CAFGGGGGGGGGG9>:DF69;=CDGFFGG6DCFGE*>BEGF,;BFGG9CB<C:C8FGF5?C8C5<9CDF++;C>CGCD7*>C*0AE@GF2()(0,5)79DC4@6EGGB00::@9F7*
@M03364:276:000000000-BLYN8:1:1101:10779:12806 2:N:0:1
GGACTACCGGGGTATCTAATCCTGTTTGCTCCCCACGCTTTCGCACCTGAGCGTCAGTCTTTGTCCAGGGGGCCGCCTTCGCCACCGGTATTCCTCCAGATCTCTACGCATTTCACCGCTACACCTGGAATTCTACCCCCCTCTACAAGACTCTAGCCTGCCAGTTTCGGATGCAGTTCCCAGGTTGAGCCCGGGGATTTCACATCCGACTTGACAGACCGCCTGCGTGCGCTTTACGCCCAGTAATTCCG
+
CCCCCGGGGGGGGGGGGGGGGGGGGGGGGGGGGGGGGGGGGGGGGGGGGGGFCFGGGGFFGGGGGGGGGGGGGGGGGGGGGGGGGGGGGGGFGGGGGGGGGGFGGGGGGGGGGGGGGGGGGGCGGC>FCGGDFFGFGGGGGG>7ADG9;3DDG9EGGGFFGGGGGGGGG5CEEGFFGGGGGGGGGFGGFGGGGC58/BGGG+:>=4<DDDG3DGFFG5CEBG@BBF0<?EEEDDG>B?GGG3(9CF?<FG9
@M03364:276:000000000-BLYN8:1:1101:6156:12807 2:N:0:1
GGACTACAGGGGTTTCTAATCCTGTTTGCTCCCCACGCTTTCGAGCCTCAGTGTCAGTTACAGGCCAGAGAGCCGCTTTCGCCTCCGGTGTTCCTCCATATATCTACGCATTTCACCGCTACACATGGAATTCCACTCTCCTCTCCTGCACTCAAGTCTCCCAGTTTCCAATGCACACAATGGTTGAGCCACTGCCTTTTACATCAGACTTAAGAAACCACCTGCGCTCGCTTTACGCCCAATAAATCCGG
+
CCCCCGGGGGGGGGGGGGGGGGGGGGGGGGGGGGGGGGGGGGGDGGGGGGGGGGGGGGGGGGGGGGGGGGGGGGGGGGGGGGGGGGGGGGGGGGGGGGGGGFGGGGGGGEGGGGGGGGGGGGFDGFCGFFGGGGGGGGGG@DGGGGGGGGGGGGDFFFGDEGGGGGGGFFCDGGGFGGGGGG?FEEFG?::CFGGGGGGGCFGGFGC9DF>F>FFGGGFGFCFBDEFFFFEFGG=CE2BEE3;FGCFF9<C
@M03364:276:000000000-BLYN8:1:1101:26003:12815 2:N:0:1
GGACTACACGGGTTTCTAATCCTGTTTGCTCCCCACGCTTTCGCACCTCAGTGTCAGTATCAGTCCAGGTAGTCGCCTTCGCCACTGGTGTTCCTTCCTATATCTACGCATTTCACCGCTACACAGGAAATTCCACTACCCTCTACCATACTCTAGCTCGCCATCTTTGGAGGCAGTTCCCAGGTTGAGCCCGGGGATTGCACATTCACCTTAACAAACCACCTACGCGCGCTTTACGACCAGTAATTCCG
+
CCCCCFEGGGGGGGEGGGFFF9EEDCEFG9FFFFEGGG@FFACGGGCEFGGGGGGGGCEFC9EFEFGGGF9F9FFG7@,EFG,8BEFEC=<@FCEE?EC,AE99@EAFDGCCAEF5E@@=BFFGGGG8EFGF;EFGGGGCF?FGF>EGFFGGC,ECGA,>3CC83,@B,,,,6B>EC,=8=D8EFGF?F7,@EGDGDGG,;;FF+=CC+*3C>>FC>CFFFG;3BF2BBE8BGCF<A(*1/)39D>?4C72
@M03364:276:000000000-BLYN8:1:1101:18824:12824 2:N:0:1
GGACTACTGGGGTATCTAATCCTGTTTGCTCCCCACGCTTTCGAGCCTCAGCGTCAGTTACAGACCAGAGAGCCGCCTTCGCCACTGGTGTTCCTCCATATATCTACGCATTTCACCGCTACACATGGAATTCCACTCTCCTCTTCTGCACTCAAGTCCTCCAGTTTCCAATGACCCTCCCCGGTTGAGCCGGGGGCTTTCACATCAGACTTAAAGAACCGCCTGCGCTCGCTTTACGCCCAATAAATCCG
+
CCCCCGGGGGGGGGGGGGGGGGGGGGGGGGGGGGGGGGGGGGGGGDGGGGGGGGGGGGGGGGGGGFGGGGGGGGGGGGEGGGGGGGGGGGGGGGGGGGGGGGGGGGGGGGGGGGGGGGGEGFGGGGGGBFG@=E;FGGAFGGGGGGGDFG8+>BF9@FC9EFEGFGGFGEGGFGG8DEGGGGGEFG><@DFEGGGGG>E?FFG7BCDG=CGFF>GGGFCFFEF<1A6348>@DGGFFFGGGFF@GGFAFGC
@M03364:276:000000000-BLYN8:1:1101:22329:12837 2:N:0:1
GGACTACCCGGGTTTCTAATCCTGTTTGCTCCCCACGCTTTCGAGCCTCAGTGTCAGTTACAGGCCAGAGAGCCGCTTTCGCCTCCGGTGTTCCTCCATATATCTACGCCTTTCACCGCTACACATGGAATTCCACTCTCCTCTCCTGCACTCAAGTCTCCCAGTTTCCAATGCACACAATGGTTGAGCCACTGCCTTTTACATCCGACTTAAGAAACAACCTGCGCTCGCTTTACGCCCACTCAATCCGG
+
C9@BCGGGGGGGCE,FFAEFCFGGAFF@FGGFFFFGGC:CCFFF<CGFGFFF<FFFGGCEFFFEFFFFFFGFGEFEGD<FFE@FCFCEFFCFFGGFF8FCF,C@,@?C=+BBGGGGGG>>4CFGFGE8FE9:4EF9>,,EEGGFDFF?EGC8@BD9CDFGFF8B8BA>F,3EFD,@=6CDGCD;CC?CCFDEFGGD9EFCCF;<?*;*<CGGGG>8;A,,31/:58=A2;ABF>+>B?:CE.();DA4759
@M03364:276:000000000-BLYN8:1:1101:24328:12864 2:N:0:1
GGACTACCGGGGTTTCTAATCCTGTTTGCTCCCCACGCTTTCGCACCTGAGCGTCAGTCTTTGTCCAGGGGGCCGCCTTCGCCACCGGTATTCCTCCAGATCTCTACGCATTTCACCGCTACACCTGGAATTCTACCCCCCTCTACAAGACTCTAGCCTGCCAGTTTCGAATGCAGTTCCCAGGTTGAGCCCGGGGATTTCACATTCAACTTAACAAACCACCTACGCGCGCTTTACGCCCAGTAATTCCG
+
CCCCCGFGGGGGGGGGGGGGGGGGGGGGGGGFGGGGGGGGDGGGGGGGGGGGGGGGGGGGGGGGGGGFGGGGGGGGGGGGGGDDGGGGGGGGGGGGGCGFGGGGGGGGGGGGGGFGGGGGGGGGGGGGGFGGGGGGGGFEGGGGGGGGGGGGGGGGGFGGGGGG@F9EC>CFFGGGGGGGGFF5?CF?FGFGGDGG=EGGGGFCFGGGGGGGGGCC*;CGAFF@;A6D>DDFGG*)9:GGG:??F=4-*:*
@M03364:276:000000000-BLYN8:1:1101:22102:12864 2:N:0:1
GGACTACCGGGGTTTCTAATCCTGTTTGCTCCCCACGCTTTCGAGCCTCAGTGTCAGTTACAGGCCAGTGAGCCGCTTTCGCCTCCGGTGTTCCTCCATATATCTACGCATTTCACCGCTACACATGGAATTCCACTCTCCTCTCCTGCACTCAAGTCTCCCAGTTTCCAATGCACACAATGGTTGAGCCACTGCCTTTTACATCAGACTTAAGAAACCACCTGCGCTCGCTTTACGCCCAATAAATCCGG
+
CCCCCGGGGGGGGGGGGGGGGGGGGGGGGGGGGGGGGGGGGGG@FFGGGGGGGGGGGGGGGGGGGGGGGGGGGGGGGGFGGGGGEGGGGGGGGGGGGGGGGGGGGGGGGGGGGGGGGGGGGGGGGGGGGGGGGGGGGGGGGGGGGFGCFGGGGGGGGGGGBFFCFGDGAFGFGGGGGGG6@EGGGGGGC@CECGGGGCGG;DC7B+4*3CCGF8CCCF6EF=AEFFF;266BCFGEF@GEEF@F7CFCC59
@M03364:276:000000000-BLYN8:1:1101:19166:12876 2:N:0:1
GGACTACAAGGGTTTCTAATCCTGTTTGCTCCCCACGCTTTCGCACCTGAGCGTCAGTCTTTGTCCAGGGGGCCGCCTTCGCCACCGGTATTCCTCCAGATCTCTACGCATTTCACCGCTACACCTGGAATTCTACCCCCCTCTACAAGACTCTAGCCTGCCAGTTTCGGATGCAGTTCCCAGGTTGAGCCCGGGGATTTCACATCCGACTTGACAGACCGCCTGCGTGCGCTTTACGCCCAGTAATTCCG
+
CCCCCGGGFGGGGGGGGGGGGFGGGGGGGGGGGGGGGGGGGGGGGGGGFGGGGGGGGGGGGCGGGGGGGGCFGGGGGGGGGGGGEFDGGGGGGGGGGGFGGGGGGGGGGGGGGGGGGGGGGGGGGGGFGGGGGCFGG=DFGGGGGGE?D8CCFGGGGGGGFGGGGGGGGDGGGGFGGGGG,,?FGGEFDFDFG=EGEGGGGFGGFG55DDDGFC>77<FGEGB<6F>EFE:BDDG9FFGGGB:FFG?AGG9
@M03364:276:000000000-BLYN8:1:1101:23982:12879 2:N:0:1
GGACTACTCGGGTTTCTAATCCTGTTTGCTCCCCACGCTTTCGCACCTCAGTGTCAGTATCAGTCCAGGTAGTCGCCTTCGCCACTGGTGTTCCTTCCTATATCTACGCATTTCACCGCTACACAGGAAATTCCACTACCCTCTACCATACTCTAGCTTGCCAGTTTTGGATGCAGTTCCCAGGTTGAGCCCGGGGATTTCACATTCAACTTAACAAACCACCTACGCGCGCTTTACGCCCAGTAATTCCG
+
CCCCCGGGEFGGGEGGGGGGGGGGGGGGGGGGGGGGGGGGGGGGGGGGGGGFGGGGGGGGGGGGGGGG8FFFCEGGGDGGGGGGGCFFGGGGGGG,FFGGGGGGGGGGGGGGGGGGGEEGGGGGGEG8EEFFDGGG,E>FGFGFDGGGCFGGGDGGGGDGGGGGGCC,6BDFFGFD,@FG9DFGGCCDFGGGEEGGGDDFGGGGF7C@@CGGGGGGFFGFFGFFFFFF=EDEDDF3A@GGGFFFGGFCGG0
@M03364:276:000000000-BLYN8:1:1101:22461:12896 2:N:0:1
GGACTACTCGGGTTTCTAATCCTGTTTGCTCCCCACGCTTTCGAGCCTCAGTGTCAGTTACAGGCCAGAGAGCCGCTTTCGCCTCCGGTGTTCCTCCATATATCTACGCATTTCACCGCTACACCTGGAATTCTACCCCCCTCTACAAGACTCTAGCCTGCCAGTTTCGGATGCAGTTCCCAGGTTGAGCCCGGGGATTTCACATCCGACTTGATAGACCGCCTGCGTTCGCTTTACGCCCAGTAATTCCG
+
CCCCCGGGGFGDFGCFGGGGGGGGGGGGGGGCGGGGGGECFGGGGGGGGFGGFFAFFGGGGGGDGGGGGGCEGFEGCFDGCFGGGGGGGCFGGGGGGGGGGGGEEEFFCC?:EEGFFDGGFGCF8E<AFGGGGGGGG8DGGGGGGGCFDDFFGFGCFGCFFGFFGG9,@C>EEDCC7BDCFGGFG98E6>>@C8CC5>EC7=@C86*CDD488C+4=:<CB58<;A>8(2>AG<F;F:?5>B()2:=)*02
@M03364:276:000000000-BLYN8:1:1101:5347:12897 2:N:0:1
GGACTACCAGGGTTTCTAATCCTGTTTGCTCCCCACGCTTTCGAGCCTCAGTGTCAGTTACAGGCCAGAGAGCCGCTTTCGCCTCCGGTGTTCCTCCATATATCTACGCATTTCACCGCTACACATGGAATTCCACTCTCCTCTCCTGCACTCAAGTCTCCCAGTTTCCAATGCACACACTGGTTGAGCCACTGCCTTTTACAGCAGACTTAAGAAACCACCTGCGCTCGCTTTACGCCCAATAAATCCGG
+
@CCCCFGG8CCGFEFCA@FE<FFFGGGGGGGGGGFGGGGEFGDFGGGGFGGGGGGFGGGFGGF@FGGGCFF7FFGEGGGGGDGGCEGGGCFFGGCFEFEEE?EB=,E=F?CGDFAFCB:@=FGGGFG,AFGGEFD9;FFGEFEDDGG8FFFGFFFDGGFGDG8EGGEFDEG9DFDGGGE>EGGGFEGGGGFGGGGGDGDFFGF*6;0?FG+8+?8<0CFGFCAE:54?D>BFC7@/)6EEG:;6F>CE0:8
@M03364:276:000000000-BLYN8:1:1101:22556:12908 2:N:0:1
GGACTACCGGGGTTTCTAATCCTGTTTGCTCCCCACGCTTTCGCACCTCAGTGTCAGTATCAGTCCAGGTAGTCGCCTTCGCCACTGGTGTTCCTTCCTATATCTACGCATTTCACCGCTACACAGGAAATTCCACTACCCTCTACCATACTCTAGCTTGCCAGTTTTGGATGCAGTTCCCAGGTTGAGCCCGGGGATTTCACATTCAACTTAACAAACCACCTACGCGCGCTTTACGCCCAGTAATTCCG
+
CCCCCGGFGGGGGGGGGGGGGGGGGGGGGGGGGGGGGGGGGGGGGGGGGGGGGGGGGGGGGGGGGGGGGGGGGGGGGGGGGGGGGGGGFGGGGGGGGGGGGGEFGGGGGGGGGGGGGGGGGGGGGGGGGGGGGGGGGGGGGGFFGGGGGGGGGGGGGGGGGFGF<F9AFGGGGGGFFFFEGCFFG9?EECFGGGGGDEFFGGGFFGGGGGGF82;FFFGGFGFFEFFF@EFFGGGFFFGGEAFFGCFDGF6
@M03364:276:000000000-BLYN8:1:1101:17347:12922 2:N:0:1
GGACTACTGGGGTTTCTAATCCTGTTTGCTCCCCACGCTTTCGCACCTGAGCGTCAGTCTTTGTCCAGGGGGCCGCCTTCGCCACCGGTATTCCTCCAGATCTCTACGCATTTCACCGCTACACCTGGAATTCTACCCCCCTCTACAAGACTCTAGCCTGCCAGTTTCGGATGCAGTTCCCAGGTTGAGCCCGGGGATTTCACATCCGACTTGACAGACCGCCTGCGTTCGCTTTACGCCCAGTAATTCCG
+
CBCCCGGCFGGGGGGGFGGGFCGGGGGGGGGGFGGDGGGGGGGGGGFGDGFGGGGGGGGGGGGGGGGGGGGGGGGGGDCGGGGFFFGGGGGGCFDEFGGGGGGGGGGGGGDGGGFGGCE6+FEFGGCFDGGAFGGFDGGGGGGG9DGGGGGGGGFGGFFGFFCCGGGGGGGEEGFFGGGGGGGFFF6EGCE:5CEEE>FCFGGGFGGGG<CGG7CFDGGC5E@?FF3<()0><FG293EGG3.0;D44CF*
@M03364:276:000000000-BLYN8:1:1101:10709:12941 2:N:0:1
GGACTACTGGGGTATCTAATCCTGTTTGCTCCCCACGCTTTCGAGCCTCAGTGTCAGTTACAGGCCAGAGAGCCGCTTTCGCCTCCGGTGTTCCTCCATATATCTACGCATTTCACCGCTACACATGGAATTCCACTCTCCTCTCCTGCACTCAAGTCTCCCAGTTTCCAATGCACACAATGGTTGAGCCACTGCCTTTTACATCAGACTTAAGAAACCACCTGCGCTCGCTTTACGCCCAATAAATCCGG
+
CCCCCGGGGGGGGGGGGGGGGGFFGGGGGGGGGGGGGGGGGGGGGGGGFFGGGGGGGGGGGGGGGDGGGGGGGGGGGGGGGGGGGGGGGGGGGGGGGGGGGGGGEEFGGDGGGGFGGGGGGGGGGGGGGGGGGGGGGGGGGGGGGGGGGGFGGGGGFGGGGGGFDFGGGGGGGGGGGGGCFFFGCG8CCEGGGFFGGFGGGGGGFGF77*+2B8FGGGGGFGF=BE)9<5?BGGGFF?GGE:@FFFA?C5C
@M03364:276:000000000-BLYN8:1:1101:16800:12954 2:N:0:1
GGACTACCGGGGTATCTAAGCCCGTTTGCTCCCCACGCTTTCGAACCTGACCGTCAGTCCTTGTCCAGGGGGCCGCCTCCGCCACCGCTATGCCACCAGATCTCTACGCATTTCACCGCTACACCTGGAATTCTACCCCCCTCTACACGACTCTAGCCTGCCCGTTTCGGATGCCGTTCCCAGCTTGTGCCCGGGGATTTCACATCCGACTTGCCAGACGGCCTGCGTGCGCGTTCGGCCCGGTGATTCCC
+
---6A6F@++++6,,<,,,,;6,+8F,C@,E,6BF@6C,,66,,,;+BF6,C78CFG<F,C,66CFG88@6CFCGE=F,4+BB:+:>++8459F,A8,,,,A4,C,<FG7+4,7A,,+@+++7A3,,,,6,,C7,,,@+34@++4,3,63*<>,,,36>2DC,*>2,?E>E*=F,*4*,<:22,,+**+5+****3***++1+++25**1/*2*9**21*)/80,5071>>:39/,)(1/:)-.)/*.02*
@M03364:276:000000000-BLYN8:1:1101:21317:12978 2:N:0:1
GGACTACACGGGTTTCTAATCCTGTTTGCTCCCCACGCTTTCGAGCCTCAGTGTCAGTTACAGGCCAGAGAGCCGCTTTCGCCTCCGGTGTTCCTCCATATATCTACGCATTTCACCGCTACACATGGAATTCCACTCTCCTCTCCTGCACTCAAGTCTCCCAGTTTCCAATGCACACAATGGTTGAGCCACTGCCTTTTACATCAGACTTAAGAAACCACCTGCGCTCGCTTTACGCCCAATAAATCCGG
+
CCCCCGGGGGGGGDDGGGGGGFGGGGGGGGGGGGGGGGGGGGGGGGGGGGGGGGFGGGGGGGGGGGGGGGGGGGGGFGEGGFGGEGGGGGFGGGGGGGGGGGGGFGGGGGGGFDEGCFCCGGGGGGGGGGGFGGGGGGGCFGGGGGGGGGGFGGFFFGFGGGGDFFGGGGGGGGDFFGG69EGGGGGGGGGGGGFFFF9FFGGGFGGGGFFGFGGGFFCEF5A4BF95=A>DGFCEF2CEG>DFGC=CCDC
@M03364:276:000000000-BLYN8:1:1101:6493:12983 2:N:0:1
GGACTACTGGGGTTTCTAATCCTGTTTGCTCCCCACGCTTTCGCACCTCAGTGTCAGTATCAGTCCAGGTAGTCGCCTTCGCCACTGGTGTTCCTTCCTATATCTACGCATTTCACCGCTACACAGGAAATTCCACTACCCTCTACCATACTCTAGCTTGCCAGTTTTGGATGCAGTTCCCAGGTTGAGCCCGGGGATTTCACATTCAACTTAACAAACCACCTACGCGCGCTTTACGCCCAGTAATTCCG
+
CCCCCGGGGGGGGGGGGGGGGGGGGGGGGGGGGGGGGGGGGGGGGGGGGGGGGGGGGGGGGGGGGGGGGGGGGGGGGGGGGGGGGGGGGGGGGGGGGGGGGGGGGGGGGGGGGGGGGGGGGGGGGGGGGGGGGGGGGCEFGDGGGGGGGFGGGDFGGGEGDGGGFCDFGGGFGGFFEGGGGGG6FDFCGGGGGGG>@GGEFGGDFGGG7DFGCFCD>4DFFCD9@A=?=4)=CDGEF?GEC32AFCA<CC0
@M03364:276:000000000-BLYN8:1:1101:4679:12991 2:N:0:1
GGACTACTGGGGTTTCTAATCCTGTTTGCTCCCCACGCTTTCGAGCCTCAGTGTCAGTTACAGGCCAGAGAGCCGCTTTCGCCTCCGGTGTTCCTCCATATATCTACGCATTTCACCGCTACACATGGAATTCCACTCTCCTCTCCTGCACTCAAGTATCCCAGTTTCCAATGCACACAATGGTTGAGCCACTGCCTTTTACATCAGACTTAAGAAACCACTTGAGCTCGCTTTACGCCCAATAAATCAGG
+
CCCCCGGFGGGGGDGGGGGGGGGGGGGGGGGGFFGGCGEG8FG@FGGGGGGCFGGGGGGGGGEGGGGGG?EE<FGGDFGGGGGGGGGGFFGGGGGGFFFGGGGFFGGCC@FGGGEDGGGGGGGF9EFGGGGGGGGGFGDFGGFGGFDDGGF+>DFG;,,@EFGFGGGFCCD>1,@FG8>6D9=E;831,@BF,4EFFGGE?C7CF>C2AC++=+++*;8CF,+1**.+0*:/99=4)(=:E)(/:C7C*02
@M03364:276:000000000-BLYN8:1:1101:28994:12996 2:N:0:1
GGACTACAGGGGTTTCTAATCCTGTTTGCTCCCCACGCTTTCGAGCCTCAGTGTCAGTTACAGGCCAGAGAGCCGCTTTCGCCTCCGGTGTTCCTCCATATATCTACGCATTTCACCGCTACACATGGAATTCCACTTTCCTCTCCTGCACTCATGTATCCCAGTTCACAATGCACACAATGGTTGAGCCACTGCCTTTTACATCCGACTTAAGAAACCACCTGCGCACGCTTTACGCCCAATAAATCCGG
+
A-@CCFFGFGGGGGGFGGGGGGGCFCEFGGD@CFGE@@,BFFG8F,FFGGFFF6FCFFFGD9CCGGGGC@F@@FEECE<FCFGG@CCGCFCFGGGFG8AFG9FGGGGF@FEC@FGGGD7EG:EFE,E@EEGFFGGGC9D9EGGFGE9D,DDF,>,@@,3@=88EAD,>AB9,28=,==++3,33CCF,@>D,@DFFF9B97;<?E*<*<*3++?=CCCG;9EF):A=)-86>4CC=F0EEGF36*:+.*:/
@M03364:276:000000000-BLYN8:1:1101:23639:13006 2:N:0:1
GGACTACAAGGGTATCTAATCCTGTTTGCTCCCCACGCTTTCGAGCCTCAGTGTCAGTTACAGGCCAGAGAGCCGCTTTCGCCTCCGGTGTTCCTCCATATATCTACGCATTTCACCGCTACACATGGAATTCCACTCTCCTCTCCTGCACTCAAGTCTCCCAGTTTCCAATGCACACAATGGTTGAGCCACTGCCTTTTACATCAGACTTAAGAAACCACCTGAGCTCGCTTTACGCCCAATAAATCCGG
+
CCCCCGGGGGGGFGGGGGGGGGGGGGGGGFGGCGGGEGGGFGGFGGGGGGGGGGGGGGGGGGGGGGFFFFG:DFGGDGGGGGGGGGGGGGGCFGGGGGGGGGGGGGGGGGGDFG9F?FGGGGGGGGGFFGGGG9EGFGGGGGGFFEFFGC=DFFGGGGGGGGGGGGGGGGFGGFF8GFGGGGGFGGGGGE8DF89FGGGGGGACAGC57CD>F>CGCCCGFGF@)/)+>?>?GGC@BDE:EFDFGGFC6<3
@M03364:276:000000000-BLYN8:1:1101:19666:13008 2:N:0:1
GGACTACTGGGGTATCTAATCCTGTTTGCTCCCCACGCTTTCGAGCCTCAGTGTCAGTTACAGGCCAGAGAGCCGCTTTCGCCTCCGGTGTTCCTCCATATATCTACGCATTTCACCGCTACACAGGAAATTCCACTACCCTCTACCATACTCTAGCTTGCCAGTTTTGGATGCAGTTCCCAGGTTGAGACCGGGGATTTCACATTCAACTTAACAAACCACCTACGCGCGCTTTACGCCCAGTAATTCCG
+
CCCCCGGGGGGEEGGFGGGGGGGGGGGGGGGGGGGGGGGGGGGGGGCFGGGGGGGGGGGGGGGGGGGGGGGGGGFGGCEGGGGECEFGBF=FGGFGDEFGGGGDGGGGGGGGGGGGFGGGGGGGGCCGFFFGGGGGGFGGGCGGCEGGFFEFFCGGGGGFGGGGGGGGGGDE=FFFGFGGGFFGGGFCGGCGE+@CCGGC7C,=9==775=FFFGG*;AF45?239@E=DE:73C):1CE=><67>9)?>C
@M03364:276:000000000-BLYN8:1:1101:17956:13013 2:N:0:1
GGACTACTGGGGTTTCTAATCCTGTTTGCTCCCCACGCTTTCGAGCCTCAGCGTCAGTTACAGACCAGAGAGCCGCCTTCGCCACTGGTGTTCCTCCATATATCTACGCATTTCACCGCTACACATGGAATTCCACTCTCCTCTTCTGCACTCAAGTCCTCCAGTTTCCAATGACCCTCCCCGGTTGAGCCGGGGGCTTTCACATCAGACTTAAAGAACCGCCTGCGCTCGCTTTACGCCCAATAAATCCG
+
CCCCCGGGGGGGGGGFGGGGGGGGGGGGGGGGGGFGCGGCGGGGGGGGGGGGGGGGGGGGGGGGGGGGGGGGGGGGGGGGGGGGGGGGGGGGGGGGGGGGGGGGGGGGGGGGGGGFGGDCFFFFGGGGFFGGGGGGGGGGGGGGGGGDFGEFEF?8EEGEGGGGFFGGGGGGFDGGGGGDECGGGGEGGGGGGGGGGGGGFDFFF6FGCFGGGG+:7DFGFGFDFF@B9A>DGGGDFFDGC>?FGG=>GF7
@M03364:276:000000000-BLYN8:1:1101:21171:13021 2:N:0:1
GGACTACTGGGGTATCTAATCCTGTTTGCTCCCCACGCTTTCGAGCCTCAGTGTCAGTTACAGGCCAGAGAGCCGCTTTCGCCACCGGTGTTCCTCCATATATCTACGCATTTCACCGCTACACATGGAATTCCACTCTCCTCTCCTGCACTCAAGTCTACCAGTTTCCAATGCATACAATGGTTGAGCCACTGCCTTTTACACCAGACTTAATAAACCACCTGCGCTCGCTTTACGCCCAATAAATCCGG
+
CCCCCGGGGGGGGGGGFGGGGGFGGGGGGGGGGGGGGGGGGGGGGGGGGGGGGGGGGGGGGGG8FGGGGDCGGFEGGEGGGGGGGGEGGGGGGGGGGF?EGGGGFGGGGGGGGGGGFGGEGGCEF@FGGGGGGGGFF8>FGGGGGGG?EG8DGGGFGGCGGD,@FGGGGGGA8ED,=AEGGGGGGGGGGG,@FFDCGFGGGGGGFF5CFGGGDF9?DG:CFEF@BEFFFFFF:DGCE@:C=83A>+ACGG5
@M03364:276:000000000-BLYN8:1:1101:20494:13026 2:N:0:1
GGACTACCAGGGTATCTAATCCTGTTTGCTCCCCACGCTTTCGCACCTGAGCGTCAGTCTTCGTCCAGGGGGCCGCCTTCGCCACCGGTATTCCTCCAGATCTCTACGCATTTCACCGCTACACATGGAGTTCCACTGTCCTCTTCTGCACTCAAGTCTCCCAGTTTCCAATGCACTTCTTCGGTTGAGCCGAAGGCTTTCACATTAGACTTAAAAGACCGCCTGCGCTCGCTTTACGCCCAATAAATCCG
+
CCCCCGGGGGGGGGGGGGGGGGGGGGGGGGGGGGGGGGGEGGGGGGGGGGGGGGGGGGGGGGGGGGGGGGGGGGGGGDGGGGGGGGDGGEGGGGFGGGGGGGGGGGGGGGGGGGGGGGGGDGGGCFGGGFGGGGGGG8DGGGGGGGCGGFFGGGGGDEFGFGDCFGGGGGGGGGGGGGGGGGGGGGGGGGG>EEEGGGG?CCGGFGFCFGGGGD>FFGGGFG>@FFFEF3>>CCGFF@GGGFFFDCF<FC7
@M03364:276:000000000-BLYN8:1:1101:6183:13069 2:N:0:1
GGACTACCGGGGTATCTAATCCTGTTTGCTCCCCACGCTTTCGCACCTGAGCGTCAGTCTTCGTCCAGGGGGCCGCCTTCGCCACCGGTATTCCTCCAGATCTCTACGCATTTCACCGCTACACCTGGAATTCTACCCCCCTCTACGAGACTCAAGCTTGCCAGTTTCAAATGCAGTTCCCAGGTTGAGCCCGGGGATTTCACATCTGACTTAACAAACCGCCTGCGTGCGCTTTACGCCCAGTAATTCCG
+
CCCCCFGGGGGGGGGGGGGGGGGGGGGGGGGGGGGGGGGGGGGGGGGGGGGGGGGGGGGGGGGGGGGGGGGGGGGGGGGGGGGGGGDGGGGGGGGGGGGGGGFGCFGGGGGGGGGGGGGGGGGGGGGGGGGGGGGGGGGGGGGFGGGGGGGGGGF9CFGGGGGGGGGGGGEFGGGGGGGGCCGFGGG6FGGGGGGEEGGGGGGGFGGGGGGGGGGFGGDGFGFFFFFFFFFFGGFFFFGEG::FDC=AGC9
@M03364:276:000000000-BLYN8:1:1101:7791:13072 2:N:0:1
GGACTACAGGGGTATCTAATCCTGTTTGCTCCCCACGCTTTCGCACATGAGCGTCAGTACATTCCCAAGGGGCTGCCTTCGCCTTCGGTATTCCTCCACATCTCTACGCATTTCACCGCTACACGTGGAATTCTACCCCTCCCTAAAGTACTCTAGCGACCCAGTATGAAATGCAATTCCCAGGTTAAGCCCGGGGCTTTCACACCTCACTTAAGTCACCGCCTGCGTGCCCTTTACGCCCAGTTATTCCG
+
CCCCCFFGGFGDGGGGGGGFGGGGGGGGGGFGFCFGGDGGGGGGDECC@EFGGGGGGGGGGFCCA9FGFFGC>CBFGGGGGGECGGGGGGGGGGGGFF8FEFGGGGGGGGGGFFGFGGGEFFGFGGGGGGGDADGGD8DFGCCDE89>EFGFGF9DEEEG@EFGFAFCFFFAEFFFFCC<:CGDECGGGCD5EGED5E>F++=C/3;6CC81=+:D+1BCBG>@;F687>FF*;*4@DEGC:00;+;<7:9
@M03364:276:000000000-BLYN8:1:1101:12045:13080 2:N:0:1
GGACTACAAGGGTTTCTAATCCTGTTTGCTCCCCACGCTTTCGCACCTCAGTGTCAGTATCAGTCCAGGTAGTCGCCTTCGCCACTGGTGTTCCTTCCTATATCTACGCATTTCACCGCTACACATGGAATTCCACTCTCCTCTCCTGCACTCAAGTCTCCCAGTTTCCAATGCACACAATGGTTGAGCCACTGCCTTTTACATCAGACTTAAGAAACCACCTGCGCTCGCTTTACCCCCAATAAATCCGG
+
CCCCCGGGFGGGGGGGGGGGGGGGGGGGGGGGGGGGGGGGGGGGGGGGGGGGGGGGGGGGGGGGGGGGGGGGGGEGGGGGGGFGGGGGGCFCGGGGGGFGGGCGGGGGGGDGGGGGFGGGGGGG99,:BEBFGFGGGGEGFFFGGGFGGFEFGGGGC9>=EGGGGFGGDCDGGGGDGGGCFGG;;=FFGDFGGGFFGFFG+?E99?7?F7+=F?C8FGCGFC*:80=B=?>DGCFA*(=84/768CB4C57
@M03364:276:000000000-BLYN8:1:1101:2037:13083 2:N:0:1
GGACTACACGGGTATCTAATCCTGTTTGCTCCCCACGCTTTCGCACCTCAGTGTCAGTATCAGTCCAGGTAGTCGCCTTCGCCACTGGTGTTCCTTCCTATATCTACGCATTTCACCGCTACACAGGAAATTCCACTACCCTCTACCATACTCTAGCTTGCCAGTTTTGGATGCAGTTCCCAGGTTGAGCCCGGGGATTTCAGATTCAACTTAACAAACCACCTACGCGGGCTTTACGCCCAGTACTTCCG
+
CCCCCFDFGGGGGGGFFGGGFGGFGGFGC,CEFEGGGG>EGFGFGEGFGCCFG,EF<EAEGCFG9FGGGEEEFGGGGFC9BC@FFFGG,EFGDGGEF:AACAEFGFCFGGGD9FCFGGG8F+EFFFFCFFFFFFBECGEGGGGFFG=D9DFFGCDFGGC87FD,8C,ECE8,@D=DFGFF?AC+36@DG888@EGGDE6,BC,?B9C;+?7+2829:CGGAGBDFFFF2))5)767C03CEE()1+:<FC9
@M03364:276:000000000-BLYN8:1:1101:21752:13092 2:N:0:1
GGACTACTGGGGTTTCTAATCCTGTTTGCTCCCCACGCTTTCGAGCCTCAGTGTCAGTTACAGGCCAGAGAGCCGCTTTCGCCTCCGGTGTTCCTCCATATATCTACGCATTTCACCGCTACACATGGAATTCCACTCTCCTCTCCTGCACTCAAGTCTACCAGTTTCCAATGCATACAATGGTTGAGCCACTGCCTTTTACACCAGACTTAAGAAACCACCTGCGCTCGCTTTACGCCCAATAAATCCGG
+
CCCCCGGGGGGGGGGGGGEGGGFGGGGGGGGGGGGGGGGGGGGGGGGGGGGGGGGGGGGGGGGGGGGGGGGGGGGGGGGGGGGGGGGGGGGGGGGGGGGGGGGGGGGGGGGDFGGGGGGGGGGGGGGGF<EFGGGGCEGGGCFGFGG8EGGGGGGGGGGFADFF5EFGGGGGGDGGGGGFGGGEFEGGFGGGGGGGFFBFGGGGF>5;DFGGGGG79FGGFEFEFDB5@FFFCDFE:2EEEFF4>FFFCGD
@M03364:276:000000000-BLYN8:1:1101:3762:13113 2:N:0:1
GGACTACTGGGGTTTCTAATCCTGTTTGCTCCCCACGCTTTCGCACCTCAGTGTCAGTATCAGTCCAGGTAGTCGCCTTCGCCACTGGTGTTCCTTCCTATATCTACGCATTTCACCGCTACACAGGAAATTCCACTACCCTCTACCATACTCTAGCTTGCCAGTTTTGGATGCAGTTCCCAGGTTGAGCCCGGGGATTTCACATTCAACTTAACAAACCACCTACGCGCGCTTTACGCCCAGTAATTCCG
+
CCCCCGGGGGGGGEGGGGGGGGGGGGGGGGGGGGGGGGGGGGGGGGGGGGGGGGGGGGGGGGGGGGGGGGGGGGGGGGGGGGGGGGGGGGGGGGGFGGGGGGGGFGGGGEGGGGGGGGGGGGGGGGGFFGGGGGGGGGGFGGGGGGGCFGFDDFGGGGGGGGGGFG=FGCFCGGGGGFGGGGGCG?FG?E?GGGDECEGGGGGGC>DFFG7FGGGGFGGGFG4=EFFFF?EFDCFFF;GEGFFFGCFCCF9
@M03364:276:000000000-BLYN8:1:1101:23900:13121 2:N:0:1
GGACTACAGGGGTATCTAATCCTGTTTGCTCCCCACGCTTTCGCACCTGAGCGTCAGTCTTTGTCCAGGGGGCCGCCTTCGCCACCGGTATTCCTCCAGATCTCTACGCATTTCACCGCTACACCTGGAATTCTACCCCCCTCTACAAGACTCTAGCCTGCCAGTTTCGGATGCAGTTCCCAGGTTGAGCCCGGGGATTTCACATCCGACTTGACAGACCGCCTGCGTGCGCTTTACGCCCAGTAATTCCC
+
CCCCCGGEGGGGGGGGGGGGGGGGGGGGGGGGGGGGGGGGGGGGGGGGGGG?GGGGGGGGGGGGGEEFFGGGGGGGGCGGGGGDCFE7=FFGGGGGGGGGGDFGGGGGGGGGGGGGGDEGEGGFGFEGGGGGGGGGFFEGEGGGGGFG,DFGGGCGCFF?FGGGGFGGEE5CGGG7FG,>D9FFGFGGGGGGGGEGEEGGGGGGCG7DDGDCFCF+7;EGEGFF?@9D?FE@D<<4B:G>E56FC>?BGF*
@M03364:276:000000000-BLYN8:1:1101:17913:13138 2:N:0:1
GGACTACTAGGGTATCTAATCCTGTTTGCTCCCCACGCTTTCGAGCCTCAGTGTCAGTTACAGGCCAGAGAGCCGCTTTCGCCTCCGGTGTTCCTCCATATATCTACGCATTTCACCGCTACACATGGAATTCCACTCTCCTCTCCTGCACTCAAGTCTCCCAGTTTCCAATGCACACAATGGTTGAGCCACTGCCTTTTACATCAGACTTAAGAAACCACCTGCGCTCGCTTTACGCCCAATAAATCCGG
+
CCCCCCGGGGGGGGGGGGGGGFGGGGGGGGGGGGGGGGGGGGGGGGGGGGGGGGGGGGGGGGGGGGGGGGGGGGGGGGGGGGGDGGGGGGGGGGGGGGGGGGGGGGGGGGGGGGGGGGGGGGGGGGGGGGGGGGGGGGGGGGGGGGGGGFFGGGGGGGGGGFCFGGGGGGGGCGGGGGEGGGGGGCE88DGGGGGGFGGGGGGGAFGFFFGGGG7DFGGGFGF2BFBDFFFFGGGFFFGDGFFA:C@);5:
@M03364:276:000000000-BLYN8:1:1101:16945:13146 2:N:0:1
GGACTACAGGGGTTTCTAATCCTGTTTGCTCCCCACGCTTTCGCACCTGAGCGTCAGTCTTCGTCCAGGGGGCCGCCTTCGCCACCGGTATTCCTCCAGATCTCTACGCATTTCACCGCTACACCTGGAATTCTACCCCCCTCTACGAGACTCAAGCTTGCCAGTTTCAAATGCAGTTCCCAGGTTGAGCCCGGGGATTTCACATCTGAATTGACAGACCGCCTGCGGTCGCTTTACGCCCCGTAATTCCC
+
CCCCCGGGGGGGGGGGGGGFGGCEFGF<FFEFGGGDEGGEGFCGGGGGFGGGGGGGGFAEGGGGGGGGGGGGGGEECEGGGGGGGGGGGGGGGFFGGGGFEFGFGGFGGDGGFFFGCCFEGEGGGGGGGFG:FGGGGGGGGGGGFGG:7CGGFFG?EFCDGGGGGGGCEF;92?99>@FFCCF>CF:??FGGGGEGGGGF>>1;7*CC>+;@F=CFFCGF:C:?BF;)()))9DDFF0/C*)45)5>4C7*
@M03364:276:000000000-BLYN8:1:1101:21615:13178 2:N:0:1
GGACTACTGGGGTTTCTAATCCTGTTTGCTCCCCACGCTTTCGCACCTCAGTGTCAGTATCAGTCCAGGTAGTCGCCTTCGCCACTGGTGTTCCTTCCTATATCTACGCATTTCACCGCTACACAGGAAATTCCACTACCCTCTACCATACTCTAGCTTGCCAGTTTTGGATGCAGTTCCCAGGTTGAGCCCGGGGATTTCACATTCAACTTAACAAACCACCTACGCGCGCTTTACGCCCAGTAATTCCG
+
CCCCCGGGEGGGGGGGGGGGGGGGGGGGGGGGGGGGGGGGGGGGGGGGGGGFGGGGGGGFDAFGGGGG<@EF@F7FGGGGGGGGGGFGGGGGGGGAF<5EFEGGGGGG:FGGGGGGG7FGGGGG9:F4EAFEF?EGG@,AEEFGFGGGGGGGGGGGA,@=DGGGG,ED,@FDAFDCFCGG9,DFGF8CEGGGEGGGGGGGCCFD@E;?CGGGGGGD;7EF45@D@FF59D>FDGG3;88EEB6FGFAEFG2
@M03364:276:000000000-BLYN8:1:1101:11895:13180 2:N:0:1
GGACTACAGGGGTTTCTAATCCTGTTTGCTCCCCACGCTTTCGAGCCTCAGTGTCAGTTACAGGCCAGAGAGCCGCTTTCGCCTCCGGTGTTCCTCCATATATCTACGCATTTCACCGCTACCCATGGAATTCCACTCCCCTCTCCTGCACTCAAGTCTCCCAGTATCCAATGCACACAATGGTTGAGCCTCTGCCTTTTACATCCGACTTAAGAAACCACCTTCGCCTCCTTTTCGCCCAATAAATCCGG
+
<C@@CCD8,F@FF7@<FE@E<@<@C@<FGFF<F@E@FCGGFGFEG@:B<CFGGGA@EFGEFCCEGGGGGC8FGCF@6@BAFCE,:,@++7CEGFFE=4?@FG;<,9?DGG?FAEA5CFEEEG,49E<<AE<EAF;:E8,466+=D,,,8DDD8>D,==E;,@D?=,73,,@3@>ED,A88,=DFC6@,,3,,,4>,2;B2+;E++0***03=C:F7?*,,*4*)756)()2):C*/658EG3367:+)29)
@M03364:276:000000000-BLYN8:1:1101:4811:13190 2:N:0:1
GGACTACTGGGGTTTCTAATCCTGTTTGCTCCCCACGCTTTCGCACCTGAGCGTCAGTCTTTGTCCAGGGGGCCGCCTTCGCCACCGGTATTCCTCCAGATCTCTACGCATTTCACCGCTACACCTGGAATTCTACCCCCCTCTACAAGACTCTAGCCTGCCAGTTTCGAATGCAGTTCCCAGGTTGAGCCCGGGGATTTCACATCCGACTTGACAGACCGCCTGCGTGCGCTTTACGCCCAGTAATTCCG
+
CCCCCGGGGGGGGGGGGGGGGGGGGGFGGGGGGGGGGGGGGGGGGGGGGGGGGGDEGGGGGDF<FGGFGGGGGGGGGGGGGGGGGGGGGCFDGGAFGD@EGGGGGGGGGGGGGGGGGGGEEFGGGGGFGGGGGGGGGGCCGDGFFFGGGGGC?FGGGGGFGFGGFGCGGGGGFGGGGGGG6,>DG9ECGGGGGGGGE:F,8DFF6F455CC*;FFFGCGC)=>?:>>FFEFFG:*691??5569CDF4CF7
@M03364:276:000000000-BLYN8:1:1101:10131:13190 2:N:0:1
GGACTACCGGGGTTTCTAATCCTGTTTGCTCCCCACGCTTTCGCACCTCAGTGTCAGTATCAGTCCAGGTAGTCGCCTTCGCCACTGGTGTTCCTTCCTATATCTACGCATTTCACCGCTACACAGGAAATTCCACTACCCTCTACCATACTCTAGCTTGCCAGTTTTGGATGCAGTTCCCAGGTTGAGCCCGGGGATTTCACATTCAACTTAACAAACCACCTACGCGCGCTTTACGCCCAGTAATTCCG
+
CCCCCGGGGGGGGGGGGGGGGGGGGGGGGGGGGGGGGGGGGGGGGGGGGGGGGGGGGGGGGGGGGEGGGGFGGGGGGGGGGGGGGGGGGGGGGAEFGFGGGGGGGGGGGGGGGGGGGGGGGGGGGGGGFGGGGGGGFGGGGGGGGGFGGGGGGGGGGFFGGFGGGGGGGGGGFCFGGGGG?9D=FDFGFGGGGEGGGGGGGGGGFGFGGGFFDCFGGGG>FFFFEFFB@FFFGGFFF6EGGFFF=+;AGG6
@M03364:276:000000000-BLYN8:1:1101:9190:13194 2:N:0:1
GGACTACTAGGGTTTCTAATCCTGTTTGCTCCCCACGCTTTCGCACCTGAGCGTCAGTCTTTGTCCAGGGGGCCGCCTTCGCCACCGGTATTCCTCCAGATCTCTACGCATTTCACCGCTCCACCTGGAATTCTACCCCCCTCTACAAGACTCTAGCCTGCCAGTTTCGAATGCAGTTCCCAGGTTGAGCCCGGGGCTTCCACATTCAACTTAACAAACCCCCTACGCGCGCTTTACGCCCAGTAATTCCG
+
CCCCCGGAAFDGGGGGGG9FEGGCC<EGGFGFFGFGGGEC<FGGDEEFFFAECCGGGE9CE9EFGGGFFGGGEGGGGGEGFCCFEG@+FFGGGGAFFC=?EFCF=DDFGGGGGECEF+>C+@AE8=FGGGGGG9DDAFFGGGGGGE,@3=DDFGGGGGGFD8<,83DFCF>BCF,@@F;;DFFFC6491,>@CCG5/:F,;8=CF+@F+C+00+;2**;=)=53(A:D17.)/955=1CC*86?>7=<GCC
@M03364:276:000000000-BLYN8:1:1101:4000:13195 2:N:0:1
GGACTACAAGGGTTTCTAATCCTGTTTGCTCCCCACGCTTTCGAGCCTCAGTGTCAGTTACAGGCCAGAGAGCCGCTTTCGCCTCCGGTGTTCCTCCATATATCTACGCATTTCACCGCTACACATGGAATTCCACTCTCCTCTCCTGCACTCAAGTCTCCCAGTTTCCAATGCACACAATGGTTGAGCCACTGCCTTTTACATCAGACTTAAGAAACCACCTGCGCTCGCTTTACGCCCAATAAATCCGG
+
CCCCCGGFGGGGGGGGGGGGGGGFFGGGGGGGGDFCFGGEGGGFFGFGGGGGGGGGGGFEFEGFGEGGFEGGGGGCBFGGGGGGGGGGCEGGGGGGGGGGGGGFFGGGGGGGGGFFGGGGEGGGFGGFFFGFGGGGGGGGFGGGGE9,=FGFFGFGFGGGFFGG=ECFGCCE8BAE8FEFGF8EF6,=,@CF6D9FFFE:CFCFC>5CDC7DFF8+;F>7C:9::544:5?>C<C@/9EEG>3FDGFFG59
@M03364:276:000000000-BLYN8:1:1101:2167:13216 2:N:0:1
GGACTACAGGGGTTTCTAATCCTGTTTGCTCCCCACGCTTTCGCACCTGAGCGTCAGTCTTTGTCCAGGGGGCCGCCTTCGCCACCGGTATTCCTCCAGATCTCTCCGCATTTCACCGCTACACCTGGAATTCTACCCCCCTCTACAAGACTCTAGCCTGCCAGTTTCGGATGCAGTTCCCAGGTTGAGCCCGGGGATTTCACATCCTACTTGACAGACCGCCTGCGTGCGCTTTACGCCCAGTAATTCCG
+
CCCCCGGGGGGGGGGGGGGGGGGGGGGGGGGGGGGGGGFGGGGGGGGGGGGDEGGGEGGGFFFGGGGGFCGCGGGGCFFGGGGGGGGGGGGGGGGG@F<FFGGGCFCCEFGG,EFFGGG+CFEFCFGG8CFFGGGGDDFEGE889EF?,<DGGGGDDBEGFGGGGGGGGCEG5>DEFCGGGFFCFGGGGGGFDGGD=5CGGG7:AC**396CGFDFD5=EEG314@>F?EFEDGFAFFGGGB6;CDFAGF*
@M03364:276:000000000-BLYN8:1:1101:9355:13239 2:N:0:1
GGACTACAGGGGTTTCTAATCCTGTTTGCTCCCCACGCTTTCGAGCCTCAGTGTCAGTTACAGGCCAGAGAGCCGCTTTCGCCTCCGGTGTTCCTCCATATATCTACGCATTTCACCGCTACACATGGAATTCCACTCTCCTCTCCTGCACTCAAGTCTCCCAGTTTCCAATGCACACAATGGTTGAGCCACTGCCTTTTACATCAGACTTAAGAAACCACCTGCGCTCGCTTTACGCCCAATAAATCCGG
+
CCCCCGGGGGGGGGGGGGGGGGGGGGGGGGGGGGGGGGGGGGGGGGGGGGGGGGGGGGGGGGGGGGGGGGGGGGGGCGGFGGGGGGGGGGGGGGGGGGGGGFGGGGGGGGGGGGGGGGGGGGGGGFGGGGGGGGGGGGBFFGGGGGGGGGGGGGGGFFGGGGGGGGGGGGGGGGGGGGG6DD,@FGCFGGGGGGGGGFGGCGGFFD*7FFCFFCDFGG87FGFFFF=9@AB4CDCC;@CGGFFF7@AEDC9
@M03364:276:000000000-BLYN8:1:1101:18875:13243 2:N:0:1
GGACTACTGGGGTTTCTAATCCTGTTTGCTCCCCACGCTTTCGAGCCTCAGTGTCAGTTACAGGCCAGAGAGCCGCTTTCGCCTCCGGTGTTCCTCCATATATCTACGCATTTCACCGCTACACATGGAATTCCACTCTCCTCTCCTGCACTCAAGTCTCCCAGTTTCCAATGCACACAATGGTTGAGCCACTGCCTTTTACATCAGACTTAAGAAACCACCTGCGCTCGCTTTACGCCCACTAAATCCGG
+
@CCCCFGGGGGGGCFGGGGFGGGGFFGGGFCFGGDGGGGGGGGGGGEFGFGGGGGEF<FGGGG,DFFGGGG7FFDG:7@F:CGFGGGDCGFGGGGGGGGFCF,?EEGGGGCFGGCFGGGGGGGGDFGGG<F8=EGD4EEFFEFGGCF,==,=,,@F9;DC9EFFFGCD8FEGGGGGGGEGF9,@EE6FGFGG6<,DFCGGC:A9<:27C2+CFBCBCF,;@E*)0:AB=/4:7C+4?D*BC)();*A?FG8
@M03364:276:000000000-BLYN8:1:1101:3405:13280 2:N:0:1
GGACTACAAGGGTTTCTAATCCTGTTTGCTCCCCACGCTTTCGCACCTCAGTGTCAGTATCAGTCCAGGTAGTCGCCTTCGCCACTGGTGTTCCTTCCTATATCTACGCATTTCACCGCTACACAGGAAATTCCACTACCCTCTACCATACTCTAGCTTGCCAGTTTTGGATGCAGTTCCCAGGTTGAGCCCGGGGATTTCACATTCAACTTAACAAACCACCTACGCGCGCTTTACGCCCAGTAATTCCG
+
CCCCC8FGGGGGGGDFGGFFGGGGGGGGGGGGGGCGGGGGGGGGGGGGGGGGGGGGGGGGGGGGGGGGGGGGGGGGGGGGGGGGGGGFFGFGGGGGGFFGGGGGGGGGGGGGGGGCFGGGCGGGGGFGGGGGGGC:EFDFFFEFCEFCGGGGGFGGGGGFGFCFFGDF8CCFGGFEGGGGGGFF@DDC8EGGECEG7:B?CFFFFGFC9CF+;FGGG>EFFF>>EFFFBEEFGDGFFFGG=>(9:::CGG*
@M03364:276:000000000-BLYN8:1:1101:11556:13282 2:N:0:1
GGACTACAGGGGTTTCTAATCCTGTTTGCTCCCCACGCTTTCGCACCTCAGTGTCAGTATCAGTCCAGTTAGTCGCCTTCGCCACTGGTGTTCCTTCCTATATCTGCGCATTTCACCGCTACACCTGGAATTCTACCCCCCTCTACAAGACTCTAGCCTGCCAGTTTCGAATGCAGTTCCCAGGTTGAGCCCGGGGATTTCACATCCGACTTGACAGACCGCCTGCGTGCGCTTTACGCCCAGTAATTCCG
+
CCCCCGGGGGGGGGGGGGGGGGGGGGGGGGGGGGGGGGGGGGGGGGGGGGGGGGGGGGGGGGGGGCFFGGGGGGGGGGGGGDGGGGGGGGGGDFFFGGGGGGGGG<ABFGGGGGGGGGGGGGGGFFGGFGGGGGGGG@DCGEGGGGGGGGGFGFGFGGGGGFGGGGCFGFGGGGGGGGGGGGGGGGGGGGGGGGGGGGGGFGGGFFDGDGGDGGGFGDGFDDB@?F@EFBDFGGCEF;EEEBBF*:BBGGC
@M03364:276:000000000-BLYN8:1:1101:23751:13291 2:N:0:1
GGACTACTCGGGTTTCTAATCCTGTTTGCTCCCCACGCTTTCGCACCTCAGTGTCAGTATCAGTCCAGGTAGTCGCCTTCGCCACTGGTGTTCCTTCCTATATCTACGCATTTCACCGCTACACAGGAAATTCCACTACCCTCTACCATACTCTAGCTTGCCAGTTTTGGATGCAGTTCCCAGGTTGAGCCCGGGGATTTCACATTCAACTTAACAAACCACCTACGCGCGCTTTACGCCCAGTAATTCCG
+
CCCCCGGGGGGGGGGGGGGGGGGGGGGGGGGGGGGGGGGGGGGGGGGGGGGGGGGGGFGGGGGGGGGGGGGGGGGGGGGGGGGGGFFGGGGGFFFEFGGGGFCFGFGGGGGGGGGGGGGGGGGGGGGDGFGGGGGGGGGGGGGGGGGCFGGGGGGGGFGGGGGGGF;DEEFFFGGGGGGGGGGGGGGF?FGGEGGGGGCFFFGGFDGGGGGGGGGGGGGGFGFFFFFF@DFBGGGEFDGGGB@AF=A71@*
@M03364:276:000000000-BLYN8:1:1101:12799:13296 2:N:0:1
GGACTACTAGGGTTTCTAATCCTGTTTGCTCCCCACGCTTTCGCACCTGAGCGTCAGTCTTTGTCCAGGGGGCCGCCTTCGCCACCGGTATTCCTCCAGATCTCTACGCATTTCACCGCTACACCTGGAATTCTACCCCCCTCTACAAGACTCTAGCCTGCCAGTTTCGGATGCAGTTCCCAGGTTGAGCCCGGGGATTTCACATCCGACTTGACAGACCGCCTGCGTGCGCTTTACGCCCAGTAATTCCG
+
CCCCCGGGGGGGGGGGGGGGGGGGGGGGGGGGGGGGGGGGGGGGGGGGGGFGGGGGGGGGGGGGGGGGGGGGGGGGGGGGGGGGGGGGGGGGGGGGGGGGGGGGGFGGGGGGGGGGGGGGGGGFGGGGGGGGGGGGGGGGGGGGGGGGGGGGGGGGGGGGGGGGGGGGGGEGEGGGGGGGGGCF>FCFGGFGGDGGGGGGGGGGFGGGGDDDFFFCGCFGFDE?6)(7(8>>GGGF?6EGGF?97?@AGG7
@M03364:276:000000000-BLYN8:1:1101:25653:13315 2:N:0:1
GGACTACTGGGGTATCTAATCCTGTTTGCTCCCCACGCTTTCGCACCTCAGTGTCAGTATCAGTCCAGGTAGTCGCCTTCGCCACTGGTGTTCCTTCCTATATCTACGCATTTCACCGCTACACATGGAATTCCACTCTCCTCTTCTGCACTCAAGTTTCCCAGTTTCCAATGACCCTCCCCGGTTGAGCCGGGGGCTTTCACATCAGACTTAAGAAACCGCCTCCGCTCGCTTTACGCCCAATAAACCCG
+
CCCCCGGGCFGCGGGFCFGGGGGGGGGGGGFFGG,CFGGGGGGGGGDGGGFGGGGFFFFGGGGGGFD<FGG?FFEDEE7FGGGGGGCGGGCCF<EGFGG9FAEFFGDGGGEEGA?<FGDEGG,AFDEG,EEF;FCGGGGFFAEGGE9BFE,+66=FFGDFFGGGFFGFFDDFG;3,8D?EGGECFE68=8@EEGEE9:><C:E9=?864CG>C>DGFGGGD5B1(;6B<:.579C)8<CEEE(.>>*)*9C
@M03364:276:000000000-BLYN8:1:1101:27928:13347 2:N:0:1
GGACTACAAGGGTTTCTAATCCTGTTTGCTCCCCACGCTTTCGCACCTGAGCGTCAGTCTTCGTCCAGGGGGCCGCCTTCGCCACCGGTATTCCTCCAGATCTCTACGCATTTCACCGCTACACCTGGAATTCTACCCCCCTCTACAAGACTCTAGCCTGCCAGTTTCGAATGCAGTTCCCAGGTTTAGCCCGGGGATTTCACATCCGACTTGCCAGACCGCCTGCGTGCGCTTTACGCCCAGTAATTCCG
+
CCCCCGGGFGGGFACFFGFEGGGGGGGGGGGGGGCGEGGGGGGGGGGGFFFGGGGGGGFGGCF<C@F@@FCCG:FGGGGGFGEGGFFGGGGGGFGGEFGGGGGGGGFGGGGGGGGGGGGGGGGG8:FFCDF=FGGG9E?EGEGG9BDEFEGGGCGGGGC,8FDFGFFF?DE,@FFCECFGFCF*7>,1=FCF78EGGGF6BCGF7CCDCCDDG7;7978=)*=?0527:E35CD*4??;CEF?F7F@2FG7
@M03364:276:000000000-BLYN8:1:1101:15640:13351 2:N:0:1
GGACTACAGGGGTTTCTAATCCTGTTTGCTCCCCACGCTTTCGCACCTCAGTGTCAGTATCAGTCCAGGTAGTCGCCTTCGCCACTGGTGTTCCTTCCTATATCTACGCATTTCACCGCTACACAGGAAATTCCACTACCCTCTACCATACTCTAGCTTGCCAGTTTTGGATGCAGTTCCCAGGTTGAGCCCGGGGATTTCACATTCAACTTAACAAACCACCTACGCGCGCTTTACGCCCAGTAATTCCG
+
CCCCCGGGGGGGGGGGGGGGGGGGGGGGGGGGGGGGGGGGGGGDFEGGGGGFFGGGGGGGGGGGGGGGDCGGCFGGGGGFGEGGGGGGGDGGGGGD94??FFFFGGGGGGGGGGGGGGEEGCFDGGGACGGGFCGGGFGGG=FGFGGFEEGGGGGGGGCFGDEFGGGE8BFD8FGGFDDE9FFGGDFCFFF?EGGEGGGGGFGDF+22;FFG78DGGF5EFFFB=ADF>EF>DDGEF6CGE>@FGFFEG7*
@M03364:276:000000000-BLYN8:1:1101:23525:13358 2:N:0:1
GGACTACTCGGGTTTCTAATCCTGTTTGCTCCCCACGCTTTCGAGCCTCAGCGTCAGTTACAGACCAGAGAGCCGCCTTCGCCACTGGTGTTCCTCCATATATCTACGCATTTCACCGCTACACATGGAATTCCACTCTCCTCTTCTGCACTCAAGTCCTCCAGTTTCCAATGACCCTCCCCGGTTGAGCCGGGGGCTTTCCCATCAGACTTCAAGAACCGCCTGCGCTCGCTTTACCCCCAATAAATCCG
+
CCCC8CEEEGGGGGGGGGFGGGGGGGFGGGGGGG8ECEGGFGG@CFGDGGCF:FGF:FC9EE9,CFFEFGFEGGGG7B@A,FBFGGF8FFFGGGFGGFGF<@,CECACGCGGFGGGGE@E+FGGGGGCFEGFGEAF4>9EF8D9,C7,@,8=BFD=DDGCD8,3CDECAF9E8BFDFD?CGEE>FC669DE:@3*=EC;6;+<:89****;@++2:**=CB>)//50)(:).>F<2*)3@ED1>*;/5>F5
@M03364:276:000000000-BLYN8:1:1101:17912:13375 2:N:0:1
GGACTACAGGGGTATCTAATCCTGTTTGCTACCCATGCTTTCGAGCCTCAGCGTCAGTTACAGACCAGACAGCCGCCTTCGCCACTGGTGTTCTTCCATATATCTACGCATTTCACCGCTACACATGGAGTTCCACTGTCCTCTTCTGCACTCAAGTTTCCCAGTTTCCGATGCACTTCTTCGGTTGAGCCGAAGGCTTTCACATCAGACTTAAGAAACCGCCTGCGCTCGCTTTACGCCCAATAAATCCG
+
CCCCCGGGGGGGGGGGGGFGGGGGGGGGGGGGGGGGGGGGGGGGGGGGGGGGGGGGGGGGGGGGFGGGGGGGGGGGGGGGGGGGGGGGGGDGGGGGGGGGGGGGGGGGGGGGGGGGGGGGGGGGGGGGGGGGGD9EFFGGGGGGGGGGGGGGGGGEFGGGGGGGGGCGFEEECGGGGGGGGGGGGGGGGGGD6>68CGGGGFGGFG>FDGFGGGGCGGGGFGFFDFFFFFFFGFFCF0ECG:@48CFEGGD
@M03364:276:000000000-BLYN8:1:1101:21726:13392 2:N:0:1
GGACTACAGGGGTTTCTAATCCTGTTTGCTCCCCACGCTTTCGCACCTGAGCGTCAGTCTTTGTCCAGGGGGCCGCCTTCGCCACCGGTATTCCTCCTGATCTCTACGCATTTCACCGCTACACCTGGAATTCTACCCACCTCTACCATACTCTAGCTTGCCAGTTTCTGATGCAGTTCCCAGGTTGAGCCCTGGGATTTCACATCCGACTTGACAGACCGCCTGCGTACTCTTTACGCCCAGTAATTCCG
+
CCCCCGGCGGGGGGGGGGGGGGGGGGGGGGFGGGGGGGGGGGGCCEGG<FFGGGGGGGCGD<FGGGGGD,:F7FGFGGGGGGGGG<FGGGGGGGGGG,<FGCFGGGGGGGGGGGGGGGGGGGGG,4FFEFGGGFFG,>,@BDFGFG=8EFFGGGGGDGF?+@FGGGFG,@CGGGGAC9<E6>383EDC,>:F,8>DAEGGGF7=@F9C*?GD;:2:D8CCEGF<6A(.(:)8CGG)+8EGGD?)CFFFFGD
@M03364:276:000000000-BLYN8:1:1101:16697:13395 2:N:0:1
GGACTACTGGGGTTTCTAATCCTGTTCGCTACCCACGCTTTCGAGCCTCAGTGTCAGTTACAGACCAGAGAGCCGCTTTCGCCACCGGTGTTCCTCCATATATCTACGCATTTCACCGCTACACATGGAATTCCACTCTCCTCTACTTCACTCAAGTCTACCAGTTTCCAATTCATACAATGGTTGAGCCACTGCCTTTTACACCAGACTTAAGAAACCACCTGCGCTCGCTTTACGCCCAATAAATCCGG
+
CCCCCFGACGGGGGGGGGGGGGGGGGCFGGGFFGGGGGGGGGGC@FGGFGG<EGGGGG9EFDF<EGGGGGGGGGGG@FGGGGGGGGGGGGGGGGGGGG,@FGGGGGFG:CFGGGGGGGGGGGGG9ABFGDFGGFGG,@@=FGGG9EE9=EDFBF>83ECFFFGGGGFG,EEF,3=EF====3DEF68,2D,DEGG6CEFG7+@8699CCDGCC8:CF>8,97*))/75(:?8DGF>42CG5>@F7C=<C<5
@M03364:276:000000000-BLYN8:1:1101:9133:13405 2:N:0:1
GGACTACTGGGGTATCTAATCCTGTTTGCTCCCCACGCTTTCGCACCTGAGCGTCAGTCTTTGTCCAGGGGGCCGCCTTCGCCACCGGTATTCCTCCAGATCTCTACGCATTTCACCGCTACACCTGGAATTCTACCCCCCTCTACAAGACTCTAGCCTGCCAGTTTCGAATGCAGTTCCCAGGTTGAGCCCGGGGATTTCACATCCGACTTGACAGACCGCCTGCGTGCGCTTTACGCCCAGTAATTCCG
+
CCCCCGGGGGGGGGGGGGGGGGGGGGGGGGGGGGGGGGGGGGGGGGGGGGGGGGGGGGGGGGGGGGGGGGGGGGGGGGGGGGGGGGGGGGGGGGGGGGGGGGGGFGGGGGGGGGGGGGGGGGGGGGFGGGGFGGGGGGGGGGGGGGGFFFGGGGGGGGGGGGGFGGGGGGGGCCGGGFGGGFFGGGGGGGGGGGDECGGFDFGGCGFDGGGGGFFGCFGFFGFFFFFFFFFFDDFFFFGGGBFFGGFFGG>
@M03364:276:000000000-BLYN8:1:1101:22146:13463 2:N:0:1
GGACTACGGGTTTCTAATCCTGTTTGCTCCCCACGCTTTCGCACCTGAGCGTCAGTCTTTGTCCAGGGGGCCGCCTTCGCCACCGGTATTCCTCCAGATCTCTACGCATGTCACCGCTACACCTGGAATTCTACCCCCCTCTACAAGACTCTAGCCTGCCAGTTTCGGATGCAGTTCCCAGGCTGAGCCCCGGGATTTCACATCCGACTTGACAGACCGCCTGCGTGCGGTATACGCCCAGTAATTCCGAT
+
-8@BAFDGGF+;;<FFF@,CFGGAFFG<,CCFD@@7F:F<@,CB@@FFC8@6,BFEFGGA@EAE@FA,@:EF7:CGDF<7CGGDBC:F+9,5,,44B,,,5FFEE<+6B+5,?FCCEG78,B:=4AA,<A,3C5E,+8BFG8FDE9>88EFGG,3DFCEC,BDG,=CC5EG,9EFGF,>>:**,>ECGCG5=C5*:C9++;:CC57*/:**0;>CC<<87;*7(47,),)0)*22(.(2*:0-*0*1567C
@M03364:276:000000000-BLYN8:1:1101:20877:13469 2:N:0:1
GGACTACAGGGGTTTCTAATCCTGTTTGCTCCCCACGCTTTCGAGCCTCAGTGTTAGTTACAGGCCAGAGAGCCGCTTTCGCCCCCATTGTTCCTCCGTATACGTACGCGTTTCACCGCTACACATGGAAATTCACCCTCCTCTCCTCCACTCCCGTCTCCCTCTTTCCAATGCAGATAGTGGTTTAGCCACTGCCTCTGACATCCGACTTAAGAAACCACCTGCGCCCGCTCTACGCCCAATAACACCGG
+
CC@<,@@CC-F@FCCFFFGFAFGGG9,,C,CF<@@@6+,,:@,:@F@@,;C,,<,C,C;E@,;6CBE<<EF>@<+@F7F?:C,,+8+,,,<,5CFF,+:,,5,,9,B+@+87+:,CE7>@::EF9=F@A5,97C,;,@+?C,>=3@B,>,@?,,,@,3,@C,,,3@>>,@DFD:,,@,<,,3,78,,,<7,@,,439,,4+2,59*;*/39F@C7@68:56=4(:42)4):5)/;>)::1:5=/;4*/*11
@M03364:276:000000000-BLYN8:1:1101:19670:13488 2:N:0:1
GGACTACACGGGTTTCTAATCCTGTTTGCTCCCCACGCTTTCGCACCTGAGCGTCAGTCTTCGTCCAGGGGGCCGCCTTCGCCACCGGTATTCCTCCAGATCTCTACGCATTTCACCGCTACACCTGGAATTCTACCCCCCTCTACGAGACTCTAGCCTGCCAGTTTCGGATGCAGTTCCCAGGTTGAGCCCGGGGATTTCACATCCGACTTGACAGACCGCCTGCGTGCGCTTTACGCCCAGTAATTCCG
+
CCCCCGGGGGGGGGGGGGGGGGGGGGGGGGGGGGGGGGGGGGGGGGGGFGGGGGGGGGGGGGGGGFDFGGGGGGGGGGGGGGGEGGGGGGGGGGGGGDFGGGGGGGGGGGGGGGGGGGGGGGGGGGGGGGGGGGGGFG?FGGGGAFGGGGEGFGGGGGGGGGGGGGGGGGGGGGGGGGGGGGGFGGGGGGGGGGGGGEFFGGGGAGGGGG)>CFFF45E:5:>BBFFF:BFEGDFBFFGGGFFFGDF<GG6
@M03364:276:000000000-BLYN8:1:1101:11006:13495 2:N:0:1
GGACTACTGGGGTTTCTAATCCTGTTTGCTCCCCACGCTTTCGCACCTCAGTGTCAGTATCAGTCCAGGTAGTCGCCTTCGCCACTGGTGTTCCTTCCTATATCTACGCATTTCACCGCTACACAGGAAATTCCACTACCCTCTACCATACTCTAGCTTGCCAGTTTTGGATGCAGTTCCCAGGTTGAGCCCGGGGATTTCACATTCAACTTAACAAACCACCTACGCGCGCTTTACGCCCAGTAATTCCG
+
CCCCCGGGGGGGGGGGGGGGGGGGGGGGGGGGGGGGGGGGGGGGGGGGGGGGGGGGGGGGGGGGGGGGGGGGGGGGGGGGGGGGGCGGGGGGGGGGGGGGGGGGGGGGGGGGGGGGGGGEECGGGGFGGGGGGGGGGGGGGGGGGGGGGGGGGCFGGGGFGDFGGGGGGGG9DGGGGGGGGGGFFFDFGGDGGGGGGGGGGGGGFGGGGGGFGFFFGFGGAGFFFFD>BFFFGGF4;;>EGB@8C7A<FG;
@M03364:276:000000000-BLYN8:1:1101:14302:13520 2:N:0:1
GGACTACTGGGGTTTCTAATCCTGTTTGCTCCCCACGCTTTCGCACCTGAGCGTCAGTCTTTGTCCAGGGGGCCGCCTTCGCCACCGGTATTCCTCCAGATCTCTACGCATTTCACCGCTACACCTGGAATTCTACCCCCCTCTACAAGACTCTAGCCTGCCAGTTTCGGATGCAGTTCCCAGGTTGAGCCCGGGGATTTCACATCCGACTTGACAGACCGCCTGCGTGCGCTTTACGCCCAGTAATTCCG
+
CCCCCGGGGGGGGGGGGGGGGGGGGGGGGGGGGGGGGGGGGGGGGGGGGGGGGGGGGGGGGFGGGGGGGGGGGGGGGGGGGGGGGGGGGGGGGGGGGGGGGGGGGGGGFFGGGGGGEGGGGGGGGGGGGGGGGGGGGGGGGGGGGGGGGCG8?DFFFGGGGGGGGGGGGGDCEGFFGDGGGFC>CGGFFDGGGGGGEEGGGFGGFGFCDDDDGC4@FGGGFG;:BF>@?DEBGDFFFFGGE>6?7C?):C9
@M03364:276:000000000-BLYN8:1:1101:9163:13530 2:N:0:1
GGACTACTGGGGTTTCTAATCCTGTTTGCTCCCCACGCTTTCGCACCTCAGTGTCAGTATCAGTCCAGGTAGTCGCCTTCGCCACTGGTGTTCCTTCCTATATCTACGCATTTCACCGCTACACAGGAAATTCCACTACCCTCTACCATACTCTAGCTTGCCAGTTTTGGATGCAGTTCCCAGGTTGAGCCCGGGGATTTCACATTCAACTTAACAAACCACCTACGCGCGCTTTACGCCCAGTAATTCCG
+
CCCCCGGGGGGDGGGGGGGGGGGGGGGGGGGGGGGGGGGGGGGGGGGGGGGGGGGGGFGGGGGGGGGGGGGGGGGGGGGGGGGGEGGGGGGGGGFGGGCGGGGGGGGGGGGGGGGGGGGGGGGGGFGGGGGGGGGGGGFGFGGGGGGGGFGGGGGGGGGGGGGGGGGGGEGGGGGGGGGGGGGCFGEGGGGGGGGGDGFGGFGGFGGGGGGCCBFGG9F9>>?:=F2A9B5DGDG<A6GEGB0;7DF5DG4
@M03364:276:000000000-BLYN8:1:1101:7292:13569 2:N:0:1
GGACTACTAGGGTATCTAATCCTGTTCGCTACCCATGCTTTCGAGCCTCAGCGTCAGTTACAGACCAGACAGCCGCCTTCGCCACTGGTGTTCTTCCATATATCTACGCATTTCACCGCTACACATGGAGTTCCACTTTCCTCTTCTGCACTCAAGTCTCCCAGTTTCGAATGCACTTCTTCGGTTGAGCCGAAGGCTTTCACATTAGACTTACAAGACCGCCTGCGCTCGCTTTACGCCCAATAAATCCG
+
CCCCCGGGGGGGGGGFGGFGGGGGGG9C@FGGGGGEDGGGGGGGGGDG@@FG>FGFGDFFG,FAFGGGEFFGGGGEBFFGGGGGGGGGFCDEGDAFGEFGGGBFGGGF>=BF<E5EGGEEGGGG9EFFAEFGGGCA=,4CDFE?BA4,@EFFFFCE;;EE>=?G<D=,+36,=F86,@FEECDEG++1,DF8+3++@DFGGFFCF+5=>FGFF8+<9CF6ACB=9A=D=55?DFFFFDDBE)(.C78?74:
@M03364:276:000000000-BLYN8:1:1101:13720:13586 2:N:0:1
GGACTACTAGGGTATCTAATCCTGTTTGCTCCCCACGCTTTCGAGCCTCAGTGTCAGTTACAGTCCAGAGAGCCGCTTTCGCCTCCGGTGTTCCTCCATATATCTACGCATTTCACCGCTACACATGGAATTCCACTCTCCTCTCCTGCACTCAAGTCTCCCAGTTTCCAATGCACACAATGGTTGAGCCACTGCCTTTTACATCAGGCTTAAAGAACCGCCTGCGCTCGCTTTACGCCCAATAAATCCGG
+
CCCCCGGGGGGGGGGGGGGGGGGGGGGGGGGGFGGFGGGGGGGFGGGGGGGGGGGGGGGGGGGGGGGFDGGDGGGGC@F9FGGGGGG7FEEGGGGGGG9FFGGGGGGGGGCEGGGGGGGCEGGG9FEFBCFFGFFFBE9FCEGFFGGGGGGDFFGCE9@@FGGGGFC@F9FC,D,,=DE89FFFGGGFGG?8@,3<9CCE+@:;=+=DFGCFFCDFFGGCBE4):/5*))2?F*=C;@EDC)647C:CC9C
@M03364:276:000000000-BLYN8:1:1101:28472:13591 2:N:0:1
GGACTACCAGGGTTTCTAATCCTGTTTGCTCCCCACGCTTTCGAGCCTCAGTGTCAGTTACAGGCCAGAGAGCCGCTTTCGCCTCCGGTGTTCCTCCATATATCTACGCATTTCACCGCTACACATGGAATTCCACTCTCCTCTCCTGCACTCAAGTCTCCCAGTTTCCAATGCACACAATGGTTGAGCCACTGCCTTTTACATCAGACTTAAGAAACCACCTTCGCTCGCTTTACGCCCAATAAATCCGG
+
CCCCCGEGFGGGGGFFGGDEFGGGG,EFFFFEGGGDGGDGGGEG<FGGFFFFGGGGGEFGGGGGGGGCFGGGGGEGGGGGGGGGGFFEFEFCFA@EFFGGGG@FEEGG@FGGFGDFGCFEGGCFCFGGGFEGGG9FEE=FFAC=4@ED8DGCF8FGFFFFF@FFGGGADG=EFFAFGGDGFFGFGEFGF,@:6:DFCGGGGFC7F8F7C;?=FGC>C;8E5E*):?ADD454?518;>C*/)=F*+;99<9
@M03364:276:000000000-BLYN8:1:1101:6492:13607 2:N:0:1
GGACTACACGGGTTTCTAATCCTGTTTGCTCCCCACGCTTTCGCACCTCAGTGTCAGTATCAGTCCAGGTAGTCGCCTTCGCCACTGGTGTTCCTTCCTATATCTACGCATTTCACCGCTACACAGGAAATTCCACTACCCTCTACCATACTCTAGCTTGCCAGTTTTGGATGCAGTTCCCAGGTTGAGCCCGGGGATTTCACATCCGACTTGACAGACCGCCTGCGTGCGCTTTACGCCCAGTAATTCCG
+
CCCCCGGGGGGGGGGGGGGGGGGGGGGGGGGGGGGGGGGGGGGGGGGGGGGGGGGGGGGFGGGGGGGGGGGGGGGGGGGGGGGGGGGGGGGGGGGGGGGGGGGGGGGGGGGGGGGGGGGGGGGGGGGFCFGGGGGGGGGGGGGGGGGGGFGGGFGGGGGFGGGGGGGGFCDFGGGGGGGG89EGGGGGGG?FGCEGDGGGGGGGFGFGGGGDFGGFFGG*8EFFFF=??FEFGGGFFFGGGFF;CDAEFGC
@M03364:276:000000000-BLYN8:1:1101:5801:13615 2:N:0:1
GGACTACCCGGGTTTCTAATTCTGTTTGCTCCCCACGCTTTCGCACCTGAGCGTCAGTCTTTGTCCAGGGGGCCGCCTTCGCCACCGGTATTCCTCCAGATCTCTACGCATTTCACCGCTACACCTGGAATTCTACCCCCCTCTACAAGACTCTAGCCTGCCATTTTCGAATGCAGTTCCCAGGTTGAGCCCGGGGATTTCACATCCGACTTGACAGACCGCCTGCGTGCGCTTTACGCCCAGTAATTCCG
+
CCCCCGGGGGGGGGGGGGGGGGGGGGGGGGGGGGGGGGGGGGGGGGGGGGGGGGGGGGGGGGGGGGGGGGGGGGGGGGGGGGGGGGGGGGGGGGFGGGGGGGGGFDGFGEGGGGGGGGGGDGGGGGGGGGGGGGGGCEFGGGGGGGGGGGFD8FFCGGGCFGC,>EAEEFCCCFGGGGGGGGGFGFFGGGGFGGG5=CFGGGGFAFCDD33<FCFD=5EFDGFFFF9F:DB3CGG9?6EGG@:;D7@AGG*
@M03364:276:000000000-BLYN8:1:1101:2739:13619 2:N:0:1
GGACTACAAGGGTTTCTAATCCTGTTTGCTCCCCACGCTTTCGAGCCTCAGTGTCAGTTACAGGCCAGAGAGCCGCTTTCGCCTCCGGTGTTCTTCCATATATCTACGCATTTCACCGCTACACATGGAGTTCCACTTTCCTCTTCTGCACTCAAGTTTCCCAGTTTCCGATGCACTTCTTCGGTTGAGCCGAAGGCTTTCACATCAGACTTAAGAAACCACCTGCGCTCGCTTTACGCCCAATAAATCCG
+
CCCCCGGGGGGGGGGGGGGGGGGGGGGGGGGGGGGGGGGFGGGGGGGGGGGFGFGGGGGGGGEFGGGGFFGGGGGGC@FGGGGGGG:FEGGEGGFFFFGGGDE9EFGGGGGGGFGGGDGGDFGGGGGGGGGCFGCGG,,AEGGGBGG>9DEFGGGF@DFG9EE?FGGGGGGGDGGEFGGGGFFCFEEGGG?>E8BCGGGGGDFGF><FFGGC:+=@84FGFGB));(?2BFFGCGCF6EGGF(;<CCCFF9
@M03364:276:000000000-BLYN8:1:1101:15924:13625 2:N:0:1
GGACTACTAGGGTTTCTAATCCTGTTTGCTCCCCACGCTTTCGAGCCTCAGTGTCAGTTACAGGCCAGAGAGCCGCTTTCGCCTCCGGTGTTCCTCCATATATCTACGCATTTCACCGCTACACATGGAATTCCACTCTCCTCTCCTGCACTCAAGTCTCCCAGTTTCCAATGCACACAATGGTTGAGCCACTGCCTTTTACATCAGACTTAAGAAACCACCTGCGCTCGCTTTACGCCCAATAAATCCGG
+
CCCCCGGGGGGGGGGGGGGGGGGGGGGGGGGGGGGGGGGGGGGGGGGGGGGGGGGGGGGGGGGGGGGGGGGGGGGGGGGGGGGGGGGGGGGGGGGGGGGGGGGGGGGGGGGGGGGGGGGEGGGGFGGGGGGGGGGGGGGGGGGGGGGGGGGGFFGGGGGDFGFFFGGGGGGGGGGGGGGGGGGGGGGGGFGGGGGGGGGFFGFGFFCDGGECG>C>FGGGFEF=BE=/<BFFGGGFFFGGGFFAGGFFFGC
@M03364:276:000000000-BLYN8:1:1101:25677:13627 2:N:0:1
[truncated: 27,824,661 more chars]
