# Supplementary material for: Captivity causes taxonomic and functional convergence of gut microbial communities in bats
Source: PeerJ. 2019 Apr 30;7:e6844. doi: 10.7717/peerj.6844 (PMC6499062; doi:10.7717/peerj.6844)
Supplement: Data S7 — raw data of FHa3. [file peerj-07-6844-s012.gz › D8j5375-FHa3_R2.fq]

@M03364:276:000000000-BLYN8:1:1101:9743:1213 2:N:0:1
GGACTACTAGGGTATCTAATCCTGTTTGCTCCCCACGCTTTCGCACCTGAGCGTCAGTCTTTGTCCAGGGGGCCGCCTTCGCCACCGGTATTCCTCCAGATCTCTACGCATTTCACCGCTACACCTGGAATTCTACCCACCTCTACACGCCTCTAACCTGCCAGGTTCGGATGCAGTTCCCAGGTTGAGCCCGTGGATTTCACCTCCGACTTGACAGACCGCCTGCGTGCCCTTTACGCCCAGTAATTCCT
+
CCCCCGGGFGG-C,C@AFGGGGFFGGGCFFCFGGG@FGGGGGC,8@CE,CEF76BEF@96,CE<<FFG8,+6@FEGGG7E?FDEE<CFFB<FGCGGG8,FFDB?AECDE@=CFFDFFC=@:FFGG8F8BF<FGD;9=B9FGGEG9EF,3+3=C?9,,=D8D8EF+@E>:38>*,;9;,@,<938F9:7,>DG5*6*C,,4=7C*?F6<7CD3:*;+**3*>D>(,=9)(8)06CC2702?::?F=FF4FF*
@M03364:276:000000000-BLYN8:1:1101:9959:1219 2:N:0:1
GGACTACAGGGGTTTCTAATCCTGTTTGCTCCCCACGCTTTCGCACCTGAGCGTCAGTCTTTGTCCAGGGGGCCGCCTTCGCCACCGGTATTCCTCCAGATCTCTACGCATTTCACCGCTACACCTGGAATTCTACCCCCCTCTACAAGACTCTAGCCTGCCAGTTTCGGATGCAGTTCCCAGGTTGAGCCCGGGGATTTCACATCCGACTTGACAGACCGCCTGCGTGCGCTTTACGCCCAGTAATTCCG
+
CCCCCGGGGGGGGGGGGGGGGGGGGGGGGGGFGGFFGGGGGGGGGGGGFFGGGGGEGCFFGGGGGGGGGGGGGGGGGGGGFGGCFGGC:7FGGGGFGFGGGGGGFCGGG7BFGGGGGGGGGC:FGGGFFDFCGGFFGGFGGGGGGGG>9DFFFC=DEFGGGBFGGGC;CCGGDGGGGFGFFFGCGGDC,DFGGGE5EC?FFGGCFCFC3<DGGGGC**=>:E;03F>5(7;7<DCAFBGG=:0/*:66FC7
@M03364:276:000000000-BLYN8:1:1101:13444:1291 2:N:0:1
GGACTACCCGGGTTTCTAATCCTGTTTGCTCCCCACGCTTTCGAGCCTCAGCGTCAGTTACAGACCAGAGAGCCGCCTTCGCCACTGGTGTTCCTCCATATATCTACGCATTTCACCGCTACACATGGAATTCCACTCTCCTCTTCTGCACTCAAGTTTCCCAGTTTCCAATGACCCTCCCCGGTTGAGCCGGGGGCTTTCACATCAGACTTAAGAAACCACCTGCGCTCGCTTTACGCCCAATAAATCCG
+
BCCCCEGFFGGGGG@EFGGGGGGGGGGGGGDGDEGGGGGGGGGGGDGFGGGGGGDGGGFGGDGGGFGGGGGCFGGGGEGGGGECGCFFGGGG9EEEFEGGFDEF=FEGGGGGFGGGGGGDEGGGGGGFEF?FFDGGGCEGCDFDEEFCECGFGGGGEGD@FDGGGGCFEDBFGCFGGGGGGEEEF8CGGGGGC*@:CEGGGGGFAFGF4<F+;7C+@FGGFGB@35>D9EFECC><F2*?GE:>DFFAGG9
@M03364:276:000000000-BLYN8:1:1101:22496:1359 2:N:0:1
GGACTACTGGGGTATCTAATCCTGTTTGCTCCCCACGCTTTCGAGCCTCAGTGTCAGTTACAGGCCAGAGAGCCGCTTTCGCCTCCGGTGTTCCTCCATATATCTACGCATTGCACCGCCACACATGGAATTCCACTCTCCTCTCCTGCACTCAAGTCTCCCAGTTTCCAATGCACACAATGGTTGAGCCACTGCCTTTGACATCAGACTTAAGACACCACCTGCGCTCGCTTTACGCCCAATAAATCCGG
+
@<<BCCEACFG76@CA9C<,CFF<EFGGFG@<FFGEC7:@F<E<FEGEGCE<<FEFGFDAFCF<F:FCEECF,68F+8,,4B,8BFC:+7,4@F,<EEDE9,,,,AEFG7,4,?,,,8++64=FB?BEEEAECG,8EF9FE9>9EEFGFF@+,6@E@FD,9>=D8;3;:@FCC>EGF8+6@FFGCE8C7,3:?FDD,3,,+=A9*<>>5*?CC@F7DG*74C?4>?>B=)8:**=85>8ED3,8*;C70/9
@M03364:276:000000000-BLYN8:1:1101:15254:1460 2:N:0:1
GGACTACTCGGGTATCTAATCCTGTTTGCTCCCCACGCTTTCGCACCTGAGCGTCAGTCTTTGTCCAGGGGGCCGCCTTCGCCACCGGTATTCCTCCAGATCTCTACGCATTTCACCGCTACACCTGGAATTCTACCCCCCTCTACAAGACTCTAGCTGACCAGTTTCAAATGCAGTTCCCAGGTTGAGCCCGGGGATTTCACATCCGACTTGACAGACCGCCTGCGTGCGCTTTACGCCCAGTAATTCCG
+
CCCCCGGGGEGGGGGGGGGGGGGGGGGGGGGGGGGGGGGGGGGGGGGGGGGGGGGEFGGGGGGGGGGGFGGEEGGGGGGGGGGGGGGGGGGGGGFGGGGGGGGGGGGGGGGGGGGGGGGGDGGGGGGGGGGGGGGGGFGGGGGGGGGFF,DDFGC=FF9FGFGGGGGGGGGGGGF,@;FGGGFCFGGEFFFGGGGGC5CGGD,=BFGGGGDCGCCFFGFFEGFFDF>D:EFFGGF266EGGF09C77>CF0
@M03364:276:000000000-BLYN8:1:1101:20235:1481 2:N:0:1
GGACTACAAGGGTATCTAATCCTGTTTGCTCCCCACGCTTTCGCACCTGAGCGTCAGTCTTTGTCCAGGGGGCCGCCTTCGCCACCGGTATTCCTCCAGATCTCTACGCATTTCACCGCTACACCTGGAATTCTACCCCCCTCTACACGACTCTAGCCTGCCAGTTTCGGATGCAGTTCCCAGGTTGAGCCCGGGGATTTAACATTCAACTTAACAAACCACCTACGCGCGCTTTACGCCCAGTAATTCCC
+
CCCCCGGF@DCEDGDFFGGGFGGGGGGGFGGGFGGGGGF7D@@F@FFFFF,CFGDFGEA@EGCFGFAF<C@CE@@ECFGFGG@?FGGGB@GFGGFGGGGGFFGED,CDGDECCFG9FGGGGFC<E8EC,,5D9A,3C=EGCECFFFG8>=EC:DFC9DECBC6DAEFG:C5C>,3><=;F:D,*7?@<,8DEE5BECC*++39+1:++;7CFG+2+;CF*)2:5;F0=953:C3><F:E*:5(0*:@2?>0
@M03364:276:000000000-BLYN8:1:1101:20669:1499 2:N:0:1
GGACTACAGGGGTTTCTAATCCTGTTTGCTCCCCACGCTTTCGAGCCTCAGTGTCAGTTACAGGCCAGAGAGCCGCTTTCGCCTCCGGTGTTCCTCCATATATCTACGCATTTCACCGCTACACATGGAATTCCACTCTCCTCTCCTGCACTCAAGTCTCCCAGTTTCCAATGCACACAATGGTTGAGCCACTGCCTTTTACATCAGACTTAAGAAACCACCTGCGCTCGCTTTACGCCCAATAAATCCGG
+
CCCCCGGGGGGGGGGGGGGGGGGGEGGGGGGCFGGGGGGGGGGGGGGGGGGGGGGGGGFGGCF@FFGFFGGGGGGGGGGGGGDGGGGGGGDGGFGGGFGGGGGGGFGGGGGGGGGGGGGGFGGGGGG8BFFGGGC:EGCFGGGGGGFGGGGGGGDF=DDFFGFGFGGG:DFGGFGGGGGGGFGGGEGGGGGGGGGGGFGGGGFGFGGFFGGGGGFCDGC?FGA)2*/@@DE5CDF>82CCE)(8FGAE;D<
@M03364:276:000000000-BLYN8:1:1101:10133:1548 2:N:0:1
GGACTACACGGGGTTCTAATCCTGTTTGCTCCCCACGCTTTCGCACCTGAGCGTCAGTCTTTGTCCAGGGGGCCGCCTTCGCCACCGGTATTCCTCCAGATCGCTACGCATTTCACCGCTACACCTGGAATTCTACCCCCCTCTACAAGACTCTAGCCTGCCAGTTTCGGATGCAGTTCCCAGGTTGAGCCCGGGGACTTCACATCCGACTTGACAGACCGCCGTCGTGCGCTTTACGCCCAGTAATTCCG
+
CCCCCGGF<;C:+6@FEACDECE@FFFGGGEGF@FEGG>E,C@BCEGFEEAEFGD:FFE9E,EEFFGGGGG7FEGGEG:?FCGGGF:CFCDECA@9F,,5<F+C84C7::CCFEFGGGGGDEGGF:>FGGG8FCFEFF+@>+>?9FG9E,,+6,D;,3DC8CC>:=3>A**B;D7,,=DDGF,:>C,<8BE=*:1=2*30;+=+;<<DDGC*0**32>FFFE>(,.47(0.719*.=:>*:BF6>**<C7*
@M03364:276:000000000-BLYN8:1:1101:11430:1572 2:N:0:1
GGACTACTCGGCTTGCTAATCCTCTTTGCTCCCCACGCTTTCGCACCTCAGCGTCAGTCTTTGTCCAGGGGGCCGCCTTCGCCACCGGTATTCCTCCAGAGCTCTACGCATTTCACCGCTACACCTGGAATTCTACCCCCCTCTACACGACGCTAGCCTGCCAGTTTCGACTGCAGTTCCCAGGTTGAGCCCGGGGATTGCACATCCGACTCGACAGCCCGCCTTCGTGCTCTTTGCGGCCAGTAATTCCC
+
9CC<<EFDD7C-9++C,,,,;C,,CCFCA,,E@6@F6:@@,C,,BC@F,,,CCB:,C<FEDCC@9C,CFGGDGG+@F,8<B@FCE=+8>>+CC,,CF<,A,<E@;,<FF7+F,5A,?:=6C@9F=F,><,?8F,CF,86@+C>D>D9,+@++@@CE,@@4,6<:@;,5;D5>@8,><:::DCG*,,=8CGFA**85*3**;1<+:8*1*)/*1*1*9*;EB5;2(93.33.90*:)/(*22)47706):D*
@M03364:276:000000000-BLYN8:1:1101:19131:1585 2:N:0:1
GGACTACTGGGGTTTCTAATCCTGTTTGCTCCCCACGCTTTCGAGCCTCAGTGTCAGTTACAGGCCAGAGAGCCGCTTTCGCCTCCGGTGTTCCTCCATATATCTACGCATTTCACCGCTACACATGGAATTCCACTCTCCTCTCCTGCACTCAAGTCTCCCAGTTTCCAATTCACACAATGGTTGAGCCACTGCCTTTTACATCAGACTTAAGAAACCACCTGCGCTCGCTTTACGCCCAATAAATCCGG
+
CCCCCGFGFGGGFGGDGGGGGFGFFGGGGGGGGGGEBFGGFGGGFDGGGGGGCGGGGGGGGDGGGGGGGGFGFGGFEDFGGGGGFGGGGGGGGGGFGGGGGGGGGGGGGGGGGFGFFGGGGGFFGG9FFCFEGAAFGEFGGGE8BDGGGGGGFGFDGGGGFGGGBEEFGEGG,EGGFGG=FD8FFGGGG8DDFGGGFCDCGGF@9>C5D>9:DDFCFGGCFEFBBD>?=>>B<FFE>>E7AFDFGFAC*9/
@M03364:276:000000000-BLYN8:1:1101:8458:1593 2:N:0:1
GGACTACTGGGGTTTCTAATCCTGTTTGCTCCCCACGCTTTCGAGCCTCAGTGTCAGTTACAGGCCAGAGAGCCGCTTTCGCCACCGGTGTTCCTCCATATATCTACGCATTTCACCGCTACACATGGAATTCCACTCTCCTCTCCTGCACTCAAGTCTACCAGTTTCCAATGCATACAATGGTTGAGCCACTGCCTTTTACACCAGACTTAATAAACCACCTGCGCTCGCTTTACGCCCAATAAATCCGG
+
CCCCCGGGGGGGGGGGGGGGGGGGGGGGGGGGGGGGFGGGGGGGGGGGGGGGGGGGGGGGGGGFGGFGGGGGGGGGFGGGGGGGGGGGGGGGGFFFGFGGGGFGFGGCGG7FFFGGCGGGGGGGCAEFFFFGFGGGGGFF@DEFGFGGGGGGGFGGGGCEGGGGGGGGGGGGEGGCGGCCGGGGFGGGG7D:<:FGGCEECDF7ADF5>CFGGGGGGGFGFEFFDD2?A?>E4CCEFFEEC>@FGGFFC3>
@M03364:276:000000000-BLYN8:1:1101:14131:1613 2:N:0:1
GGACTACTAGGGTATCTAATCCTGTTTGCTCCCCACGCTTTCGCACCTGAGCGTCAGTCTTTGTCCAGGGGGCCGCCTTCGCCACCGGTATTCCTCCAGATCTCTACGCATTTCACCGCTACACCTGGAATTCTACCCCCCTCTACAAGACTCTAGCCTGCCAGTTTCGAATGCAGTTCCCAGGTTGAGCCCGGGGATTTCACATCCGACTGGACAGACCGCCTGCGTGCGCTTTACGCCCAGTAATGCCG
+
CCCCCGGGGGGGGGGGGGDGGGGGGGGGGGGGGGGGGGGGGGGGGGDGFGGGGGGGGGGGGGGGGGGGGGGGGGGGGGGGGGGGGGGGGGGGGGGGGGGFFGGGGGGFGGGGGGFGFGGDEGGGGGGGGGGGGGGGGGGGGGGGGGGGGFGGGGG7DFGGGFGGCGGFEC6EGGGGGGGGGCGFFGFGGGGGGGGGGG80=CDGFF<3<CD3*;5*1>C5::BD<:;F())0>5CAF?EEEB:9D78)06)
@M03364:276:000000000-BLYN8:1:1101:15013:1618 2:N:0:1
GGACTACTGGGGTTTCTAATCCTGTTTGCTCCCCACGCTTTCGCACCTGAGCGTCAGTCTTTGTCCAGGGGGCCGCCTTCGCCACCGGTATTCCTCCAGATCTCTACGCATTTCACCGCTACACCTGGAATTCTACCCCCCCCTACAAGACTCTAGCCTGCCAGTTTCGGATGCAGTTCTCAGGTTGAGCCCGTGGATTTCACATCCGACTTGACAGACCGCCTTCGTGCGCTTTACGCCCAGTCATGCCG
+
BAB<@CDFECFECFGGGGFGGGCFCFCAFEDFGGGGCD@FCG>CFCEFFE<EFF@@@EEEFGGGGGFGGGCBCEF@CGGEG@CFGEE7C><@FEF9=4F<EGFGGFGDB7==FFFEDCEEG>FF8FGG8F<=BDFF9F6FB+@9+>8@>::C6DFDD8E888<CFECCE>:EEGGGGE7,5BCB,?C?6B,;E:B8C9B9++:C+0*1*:7>70;+25@C)*5:(*(),))0/9*)*-A:=54<*2@)**1
@M03364:276:000000000-BLYN8:1:1101:11421:1630 2:N:0:1
GGACTACCAGGGTATCTAATCCTGTTTGCTCCCCACGCTTTCGAGCCTCAGTGTCAGTTACAGGCCAGAGAGCCGCTTTCGCCTCCGGTGTTCCTCCATATATCTACGCATTTCACCGCTACACATGGAATTCCACTCTCCTCTCCTGCACTCAAGTCTCCCAGTTTCCAATGCACACAATGGTTGAGCCACTGCCTTTTACATCAGACTTAAGAAACCACCTGCGCTCGCTTTACGCCCAATAAATCCGG
+
CCCCCGGGGGGEGGGGGGGGGGGGGGGGGGGGGGGGGGGGGGGGGGGGGGGGGGGGGGGGGGGGGEGGGGGGGGGGGGGFEGGGGGGGGGGDFFGGGGGGGGGGGGGGGGGGGGGGGGGGGGGGGG9=BCEFGGFGGFFFGGGGGGGGGCFFGGFGDC=FGGGGFGGGGGGGGGGGGGGGGGGGGC=CFFGGGFFFGGFGGFFFFGGGGGCCCFGGFG>FCEFE@>@/:9D?FFGCF>=7CF@FFFF?CD<
@M03364:276:000000000-BLYN8:1:1101:12772:1671 2:N:0:1
GGACTACAGGGGTTTCTAATCCTGTTTGCTCCCCACGCTTTCGAGCCTCAGTGTCAGTTACAGGCCAGAGAGCCGCTTTCGCCACCGGTGTTCCTCCATATATCTACGCATTTCACCGCTACACATGGAATTCCACTCTCCTCTCCTGCACTCAAGTCTACCAGTTTCCAATGCATACAATGGTTGAGCCACTGCCTTTTACACCAGACTTAATAAACAACCTGCGCTCGCTTTACGCCCAATAAATCCGG
+
CCCCCGGGGGGGGGGGGGGGGGGGGGGGGGGGGGGGGGGGGGGGGEGGGGGGGGGGGGGGGGGGGGGGGGFGGGGGGGGGGGGGGGGGGGGGGGGGGGFGGGGGGGGGGGGGGGGGGGCGGGGGGGGGFFFFGGFGGGGGGGGGFGGGGGGGGGGGGGGGGFGGGGGGGGGEGGGCGGG89FFAEEGCFFFC?DE6@EGGGGGG>FGFFGFCFGDG>D,,@EF@BF=9485?FG7/)5CCEF@FGGFCFDD
@M03364:276:000000000-BLYN8:1:1101:15232:1712 2:N:0:1
GGACTACACGGGTATCTAAGCCTGTTTGCTCCCCACGCTTTCGTACCTCAGTGTCAGTATCAGTCCAGGTAGTCTCCTTCGCCACTGGTGTGCTTTCCTATAGCTACGCATTTCACCGCCACACAGGAAATTCCACTACCCTCTACCATACTCTAGCTTGCTCGTTTCGCATTCAGTTCCCAGGTTGAGCCCGGGGCTTGCAAAGCCGACGCGACAGACCGACTGCGTGCGCTTCACGCCCTGCAATACCG
+
CCCCC<F,<B::C6C,C,<,;C,;;6CFF,,C@,,6@E:,:CC,,,@,CF<FEF,,FDF,C<,C6CC,C@9,CE,C<F<F<7,B:@,F@8,4<,,,@E?<A5,AEF@77,,,,,,9,@7++=A+4,=EFF,,,?,:,4DE8,@+>CE,;@BF?=,,,4644,464@+6=++++7=EAD=D?,,@,,3,6D86@6+@*43@**,5*34/;7;*9))))0;:5*0,(83)(:)8>*/.*,:8:.,)2**)20*
@M03364:276:000000000-BLYN8:1:1101:10047:1724 2:N:0:1
GGACTACCAGGGTTTCTAATCCTGTTTGCTCCCCACGCTTTCGCACCTGAGCGTCAGTCTTTGTCCAGGGGGCCGCCTTCGCCACCGGTATTCCTCCAGATCTCTACGCATTTCACCGCTACACCTGGAATTCTACCCCCCTCTACAAGACTCTAGCCTGCCAGTTTCGAATGCAGTTCCCAGGTTGAGCCCGGGGATTTCACATCCGACTTGACAGACCGCCTGCGTGCGCTTTACGCCCAGTAATTCCG
+
CCC<CEF8CFGGGG7FGGFGFGGGGGGFGGGFEGGFGCEGGGGGGGFGFFGGCGGGGGGGGG<EA<@FF>CEEGGGG7F<@@?CCFGEEGGGCFGGGGGG9F;FFC?FC7@:,?EEF7FC::FGBEFGGDGDFGF3C@@FGDEFEFG,E8EG69EAFGGGCDGG>E9DEGG6CFGG,,@;@DF*?,<4A,,=EG>EGGF,=@EFF;5DG>CCGGF==5C=DCE@BF0D15>@77*)76E2:5(00*947:9
@M03364:276:000000000-BLYN8:1:1101:10305:1738 2:N:0:1
GGACTACCAGGGTATCTAATCCTGTTTGCTCCCCACGCTTTCGCACCTGAGCGTCAGTCTTTGTCCAGGGGGCCGCCTTCGCCACCGGTATTCCTCCAGATCTCTACGCATTTCACCGCTACACCTGGAATTCTACCCCCCTCTACAAGACTCTAGCCTGCCAGTTTCGAATGCACTTCCCCGGTTGAGCCCGGGGATTTCACATCCGACTTGACAGACCGCCTCCGTTCCCTTTAAGCCCAGTAATTCCG
+
CCCCCGGCCFGGGGGGGGGGGGGGGGGG<F9CFGGE7@EGGGG;BFGG8FE<FFGGGG@<FDFAC<FG8@FEG:FGGGGGGG,C,BFE7>@FG,CD4,B?F,EGFG9FCDFFGGGGF@CEGGGEGAFGCEFGGFDFG,6CCEG=DGF@9,=DFBFGEGGCGGGGFAEG5DEGGGC,<?A33,>CFEGGGGG*=:*8>GGGFGGG6>5CCCDD7FF7**=E)>34(.27)))12*79*.AGF>(7>7*6CG2
@M03364:276:000000000-BLYN8:1:1101:16005:1752 2:N:0:1
GGACTACCGGGGTTTCTAATCCTGTTTGCTCCCCACGCTTTCGAGCCTCAGTGTCAGTTACAGGCCAGAGAGCCGCTTTCGCCTCCGGTGTTCCTCCATATATCTACGCATTTCACCGCTACACATGGAATTCCACTCTCCTCTCCTGCACTCAAGTCTCCCAGTTTCCAATGCACACAATGGTTGAGCCACTGCCTTTTACATCAGACTTAAGAAACCACCTTCGCTCTCTTTACGCCCAATAAATCCGG
+
CCCCBFG?FGGGGCEGGGFGC,EFGGGGGGGG8FFEGGGG8F7FD7FEGGF<FEGFCEEFGFFGGEGGGGGG7FGG7FBAFCCEGGGEFFG><FFGGFFAF,@FGGDF:FC7FFGCA+@8>:FF@FGGFFEGCGG:EEDE8ADGEFFB8DGGG8FFFGF99D88>BCDF;DDDF=,,45:9>F;;8D<C33D,,@DG,>:EFC;?7CFGG+=CGFGGGF>979))//:>)66@8CC?5B*C:;4C@F?<5C
@M03364:276:000000000-BLYN8:1:1101:12122:1856 2:N:0:1
GGACTACTCGGGTTTCTAATCCTGTTTGCTCCCCACGCTTTCGCACCTGAGCGTCAGTCTTTGTCCAGGGGGCCGCCTTCGCCACCGGTATTCCTCCAGATCTCTACGCATTTCACCGCTACACCTGGAATTCTACCCCCCTCTACAAGACTCTAGCCTGCCAGTTTCGGATGCAGTTCCCAGGTTGAGCCCGGGGATTTCACATCCGACTCGACAGACCGCCTGCGTGCGCGTTACGCCCACTAATTCCT
+
CCCCCFFGDGF>FGCFGGGGGGGFGGGGGFFGGGEFGGGGGGGGFGGGFEFGGGGGG,<@CEEEEGDEFCE>EGGGGGFFGG7:FGCCFGGGGGGGGG8<FFEGFGGGGGGGG,?FF@FDCGGGGGGCD=?FGDFDFFGGGCGFFFC9=FGGGCGGGGGFGEFFFFFGGG5*4@EFA7DF?9D*7?@7C@DGGGD8EGFGF+=CAF5*8/1*9*CCC*C5:EE6-74@05>))/14B:EEG@(.>**)***
@M03364:276:000000000-BLYN8:1:1101:9735:1874 2:N:0:1
GGACTACAGGGGTATCTAATCCTGTTTGCTCCCCACGCTTTCGAGCCTCAGTGTCAGTTACAGGCCAGAGAGCCGCTTTCGCCTCCGGTGTTCCTCCATATATCTACGCATTTCACCGCTACACATGGAATTCCACTCTCCTCTCCTGCACTCAAGTCTACCAGTTTCCAATGCATACAATGGTTGAGCCACTGCCTTTTACACCAGACTTAATAAACCACCTGCGCTCGCTTTACGCCCAATAAATCCGG
+
CCCCCFGGGGGGGGGGGGGGGGGGGGGGGGGGGGGGGGGGGGGGGGGGFFGGGGGGGGGGGGGGGGGGGGGCGGGGGGGGGGGGGGGGGGGGGGGGGGGGGGGGGFGGGGGGGFGGGGCEFGGGGGGGF,?=A9EBFGGGGFGGGGGGG@8DDGGGEGGGGGGGGFGGGGGGGGGGGGGFFDFGG68DG:,:FGGGGGFGGGGG6*;CGG>FGFCCFFEG>EFFBE>BAB5?FGGFFFGGGFFFGGFEFCC
@M03364:276:000000000-BLYN8:1:1101:22332:1910 2:N:0:1
GGACTACTCGGGTATCTAATCCTGTTTGCTCCCCACGCTTTCGCACCTGAGCGTCAGTCTTTGTCCAGGGGGCCGCCTTCGCCACCGGTATTCCTCCAGATCTCTACGCATTTCACCGCTACACCTGGAATTCTACCCCCCTCTACAAGACTCTAGCCCGCCAGTTTCGGATTCAGTTCCCAGGTTGAGCCCGGGGATTGCACATCCGACTTGACAGACCGCCTGCGTGCGCTTTACGCCCAGTAATTCCG
+
CCCCCGG9FE;7C7,<CFD9E<<FFFFGGFGEC7E76FBCFF,@@BFF8<EA@FE@FGEG9D,FCGGGG7F7@C:FE>FFGGE:C,>>@>F9FCC9?FDC<EFE,CDFGGGDA<EFA=++8CFGG8E<,<,7,?D;EG8+@=C6E,@93,,+,3@=3D,+@@CBFF@D3:>8*2=DG,>>,4252,:<?CFG5*=:=>F77@FFA4**//18F78+*;E/7C7((<>73)001*/46(8C571FGD*6C:*
@M03364:276:000000000-BLYN8:1:1101:15559:1930 2:N:0:1
GGACTACTGGGGTTTCTAATCCTGTTTGCTCCCCACGCTTTCGCACCTGAGCGTCAGTCTTTGTCCAGGGGGCCGCCTTCGCCACCGGTATTCCTCCAGATCTCTACGCATTTCACCTCTACACCTGGAATTCTACCCCCCTCTACAAGACTCTAGCCTGCCAGTTTCGGATGCAGTTCCCAGGTTGAGCCCGGGGATTTCACATCCGACTTGACAGACCGCCTGCGTGCGCTTTACGCCCAGTAATTCCC
+
CCCCCFG<EGDGGGGGGGGGFFCFGGGGGGGGGGGGGGGGGGDGGGGGFFGGGEGGGFCGGFGGGGGGGGGEFGGGEGGGFGGGGGGGGGFGG9EGGGGCFGGGGGGGGGE7FCFDEGG?GDGGGGGGGGGGGGGGG,>++6B=,,@,8DDDGGGFGGGGC7<:FCGG>*CEGGGFGAA,@FE5D,:CF76@7E>E5:FGF@EF=CGDGDCC7*;7DCAFAGFF?>>>:5>DDCFDB(1::78?G>FBFC*
@M03364:276:000000000-BLYN8:1:1101:13279:1930 2:N:0:1
GGACTACAGGGGTTTCTAATCCTGTTTGCTCCCCACGCTTTCGCACCTGAGCGTCAGTCTTTGTCCAGGGGGCCGCCTTCGCCACCGGTATTCCTCCAGATCTCTACGCATTTCACCGCTACACCTGGAATTCTACCCCCCTCTACAAGACTCTAGCTGACCAGTTTCAAATGCAGTTCCCAAGTTAAGCTCGGGGATTTCACATCTGACTTAATCAACCGCCTGCGTGCGCTTGACGCCCAGTAATTCCG
+
CCCCCFG8FAFC;FEGGGGGFEGGCFGGGDFEFGGFG@CCFFGGGGGGGFCGGFGGGGCGCFDEGGGGGGDEGF+FCFFGD@,=FFCFBFFFFCFF<BF,EF=9@EA=C+CCFGFCFCF@C>FG?EFGFEGFGFDF9DFFEECF9;=9,@DFF9FGCGFD7>6:FEAGFAB3ECFC<CFG@CFFC;::CF?>?*CC=E,A+B:C6CDCF>F7+31+;6:FDEFFFF>A1>>>7C*(<:5EGF?6:0*:CF7
@M03364:276:000000000-BLYN8:1:1101:11044:1937 2:N:0:1
GGACTACCAGGGTATCTAATCCTGTTTGCTCCCCACGCTTTCGAGCCTCAGTGTCAGTTACAGGCCAGAGAGCCGCTTTCGCCTCCGGTGTTCCTCCATATATCTACGCATTTCACCGCTACACATGGAATTCCACTCTCCTCTCCTGCACTCAAGTCTCCCAGTTTCCAATGCACACAATGGTTTAGCCACTGCCTTTTACATCAGACTTAAGAAACCACCTGCGCTCGCTTTACGCCCAATAAATCCGG
+
CCCCCGG<EFGGGGGGGGGGGGGGFGGGGGGGGGGGGGGGGGGGDEGGGGGGGGGGGFGGGGGFGGGGFGGGGGGGGGFGGGFGGGCGGGGGGGGEE8EDEAFEFGGGGGGGGGGGGGGGGEGGGGGGFFGGGGGGGGGGGGGD8FFFFFGGGCEGDFF=BFEFGGGGCFGACG893,6+6ECFG8===E9EFGGG9DFG;CCCC+=9;9?CCF8BCGGGF>454?A4=*86FF>=DF>CC>54*186082
@M03364:276:000000000-BLYN8:1:1101:18853:1971 2:N:0:1
GGACTACTAGGGTTTCTAATCCTGTTTGCTCCCCACGCTTTCGCACCTGAGCGTCAGTCTTTGTCCAGGGGGCCGCCTTCGCCACCGGTATTCCTCCAGATCTCTACGCATTTCACCGCTACACCTGGAATTCTACCCCCCTCTACAAGACTCTAGCCTGCCAGTTTCGGATGCAGTTCCCAGGTTGAGCCCGGGGATTTCACATCCGACTTGACAGACCGCCTGCGTGCGCTTTACGCCCAGTAATTCCG
+
CCCCCGGGGGGGGGGGGGFGGGGGGGGGGFGGGGGDGGGGGGCGGGGGFFGGGGGDGGGDGGGGGGGGGGGGGGGGGGGGGGGGGGGGGDGEFGGGGGGGGGGGGFGGGEGGGGGGGGGGDGGGGGGGGFFFFGGG=FGGGGGGFGGGCFGGGGG7FFD,DFGGGDFGECE57DFGGGGG9,?5FD6AFGGGGGGGC5FGGGFGFGGGGCDDFGFDFFGGBEB:8>(.1:>DDD3)9:EGG::::D=:>F*
@M03364:276:000000000-BLYN8:1:1101:16932:2057 2:N:0:1
GGACTACTGGGGTATCTAATCCTGTTTGCTCCCCACGCTTTCGCACCTGAGCGTCAGTCTTTGTCCAGGGTGCCGCCTTCGCCACCGGTATTCCTCCAGATCTCTACGCATTTCACCGCTACACCTGGAATTCTACCCCCCTCTACAAGACTCTAGCCTGCCAGTTTCGTATGCAGTTCCCAGGTTGAGCCCGGGGATTTCACATCCGACTTGACAGACCGCCTGCGTGCGCTTTACGCCCAGTAATCCCG
+
<BBC,E@C6FCFG6;@@<@<9C9E<CDEC<;6C;@@@EGCFGG7FGGCF<FFC@,BFE<,C@C@A@@F<:,BBEFCFFFGFG=,CA>CEFFGGGCGFDECGGAFFEFGCFC+A,@FB6+@=F:E8FFGF,<FFFGCFGFGDGGGGGGGFGGG?9,@EFGG8FGGGG>,@,,>CFGGG7AFFCFGBFF7@FFC5;EGG5BCGGGCFFFD*/)?FFD:47@5DG>71)1)(05>)1*6@?GGGFFF**9):**
@M03364:276:000000000-BLYN8:1:1101:11647:2069 2:N:0:1
GGACTACAAGGGTTTCTAATCCTGTTTGCTCCCCACGCTTTCGCACCTGAGCGTCAGTCTTCGTCCAGGGGGCCGCCTTCGCCACCGGTATTCCTCCAGATCTCTACGCATTTCACCGCTACACCTGGAATTCTACCCCCCTCTACAAGACTCTAGCCTGCCAGTTTCGGATGCAGTTCCCAGGTTGAGCCCGGGGATTTCACATCCGACTTGACAGACCGCCTGCGTGCGCTTTACGCCCAGTAATTCCG
+
CCCCCFGEGGGDFGGGGGFDGGGGFCDFFGGFGGGCFGGGGGGGGGGFGFGGGGGGGGGGGGGDG@CGGGDGGGGGGGFGGDGGGGGGGDFFGGGGGGGF9EFGGGGGGGEGGGGGEFEECGGGFGGGGGFFDGGFGGGFGEG?ABEDFG7DCEGEGGF8CGGGGGGFCCEEGGGGGGGCC?CFGF8FGG8:/?EE:C6CFFEGAGFGDGG3:FCFG;@78*>??F9E?>:3DGFAFFEGGE?@FFF)*:7
@M03364:276:000000000-BLYN8:1:1101:10703:2103 2:N:0:1
GGACTACTAGGGTTTCTAATCCTGTTTGCTCCCCACGCTTTCGCACCTGAGCGTCAGTCTTTGTCCAGGGGGCCGCCTTCGCCACCGGTATTCCTCCAGATCTCTACGCATTTCACCGCTACACAGGAAATTCCACTACCCTCTACCATACTCTAGCTTGCCAGTTTCGGATGCAGTTCCCAGGTTGAGCCCGGGGATTTCACATCCGACTTGACAGGCCGCCTGCGTGCGCTTTACGCCCAGTAATTCCG
+
CCCCCGFGGGGGFGGGGGGGGGGGGGGGGGGEGGGEGGGGGGGGGGGGGGGFGGGGGGFGGGGGFGGGGGGGGGGGGGGFGGFFGGGGGGGGGGGGFGGGGGGGGGGGGGGCFGGGGGGGGGGGGGGGGGGGGGGGFFGGGGGGD;AFGGGGGGGGGGGGGGF@EFGGDEGCEGFGGGGGGGGFGGG6FFBFEGGGGGGFGG?FFFFGGGGGGGGFCDGEBGEFD:(:4)<BC55<B:GEE::;G>=4:?*
@M03364:276:000000000-BLYN8:1:1101:19929:2110 2:N:0:1
GGACTACAGGGGTTTCTAATCCTGTTTGCTCCCCACGCTTTCGAGCCTCAGTGTCAGTTACAGGCCAGAGAGCCGCTTTCGCCTCCGGTGTTCCTCCATATATCTACGCATTTCACCGCTACACATGGAATTCCACTCTCCTCTCCTGCACTCAAGTCTCCCAGTTTCCAATGCACACAATGGTTGAGCCACTGCCTTTTACATCAGACTTAAGAAGCCACCTGCGCTCGCTTTATGCCCAATAAATCCGG
+
CCCCCGGGGGGGGGGGGGGGGGGGGGGGGGGGGGGGGGGGGGGGGGGGGGGGGGGGGCGGGGGGGGGG8@DGGGGGEGGGGGGGGGGGFGGGGGGGGGGGGGGGGGGGGGGFGGGGFCFGGGGGGGGGFFGFGGFGGGFFDGGGFGGGGG,+@?FGGF=;,@DE3D,@=CFGFGGGGGGGGFFGD>FCGCEFE???CCFGGGGGFFFGGDGGG7FG9C:EF>A@FEBFA;4):<G*BCF7C)(6FG=7FG8
@M03364:276:000000000-BLYN8:1:1101:16354:2115 2:N:0:1
GGACTACTCGGGTTTCTAATCCTGTTTGCTCCCCACGCTTTCGAGCCTCAGTGTCAGTTACAGGCCAGAGAGCCGCTTTCGCCTCCGGTGTTCCTCCATATATCTACGCATTTCACCGCTACACATGGAATTCCACTCTCCTCTCCTGCACTCAAGTCTCCCAGTTTCCAATGCACACAATGGTTGAGCCACTGCCTTTTCCATACGACTTAAGAAACCACCTGCGCTCGCTTTACGACCAATAAATCCGG
+
CCCCCGGGDGGGGGGGGGGGGGFFGGGGGGGGGGGGGGGGGGGGGGGGGGFFGGGGGGGGGCGFFGG<@9EC@FGG+FEFGGG@GGGGGGFGGGGGG8?,CAEGFFGGGGGEGGGGGGG6FGGG99,AFGCF9<4EFF9EFGG8FGF=88EFGFFG@;,E=DFFDGFGFFGGGGGGG8+=9FDFGC6<EE?E63@<E3EF++52+4****3++22=*3<,/;/)0*08@5?4FDC*)(=BCF));711>):
@M03364:276:000000000-BLYN8:1:1101:20609:2139 2:N:0:1
GGACTACCCGGGTTTCTAATCCTGTTTGCTCCCCACGCTTTCGAGCCTCAGTGTCAGTTACAGACCAGACAGCCGCCTTCGCCACTGGTGTTCTTCCATATATCTACGCATTTCACCGCTACACATGGAGTTCCACTGTCCTCTTCTGCACTCAAGTTTCCCAGTTTCCGATGCACTTCTTCGGTTGAGCCGAAGGCTTTCACATCAGACTTAAGAAACCGCCTGCGCTCGCTTTACGCCCAATAAATCCG
+
CCCCCGGGGGGGGGEGGGGGGGGGGGGGGGGGGGGGGGGGGGGGGGGGGGGFFGGGFGGGGGGGGGGCGGGGGGGGGGGGGGGGGGGGGGGFGGFGGGGGGGGGGGGGGGGGFGGGGGGGGGGGGGGGGGGGGGFGGGGGGGGGGCFFFC@?FFGGGGGFGGGGGGFCGGGGGGDFGFGGGGG+CEEF?DFGECECDEGGGGGGA5<CFGGGGGG>CGGGED)(5FB>>?BFG3C9F;EG=A?AFG=<C*/
@M03364:276:000000000-BLYN8:1:1101:13717:2216 2:N:0:1
GGACTACTGGGGTTTCTAATCCTGTTTGCTCCCCACGCTTTCGCACCTCAGTGTCAGTATCAGTCCAGGTAGTCGCCTTCGCCACTGGTGTTCCTTCCTATATCTACGCATTTCACCGCTACACAGGAAATTCCACTACCCTCTACCATACTCTAGCTTGCCAGTTTTGGATGCAGTTCCCAGGTTGAGCCCGGGGATTTCACATTCAACTTAACAAACCACCTGCGCTCGCTTTACGCCCAATAAATCCG
+
CCCCCGGGGGGGGGGGGGGGFGGGFGGGGGGGGGGEGGGGGGGGGGGGGGGGGGGGGGGGGGGGGGGGGCGGGGGGGGGGGGGGGGGGGCEEGGGGGGGGGGGFGGGGGGGGGGGGGGGGGGGGGGGD?DGGGGGGGCG?E9EGGGGGDGGGGGEFFG;DFGGE=CD,D>?CFGGFGGGGGGGCGGGF?FF?E>EGGGGFGGGFF+;CDGGGG7?FC7EGFGA-5?=D=FBFG48>C8EGGEFFGG69>F>
@M03364:276:000000000-BLYN8:1:1101:21867:2299 2:N:0:1
GGACTACAGGGGTTTCTAATCCTGTTTGCTCCCCACGCTTTCGAGCCTCAGTGTCAGTTACAGGCCAGAGAGCCGCTTTCGCCTCCGGTGTTCCTCCATATATCTACGCATTTCACCGCTACACATGGAATTCCACTCTCCTCTCCTGCACTCAAGTCTACCAGTTTCCAATGCATACAATGGTTGAGCCACTGCCTTTTACACCAGACTTAATAAACCACCTGCGCTCGCTTTACGCCCAATAAATCCGG
+
CCCCCFGGG9FGGGGGGGGGGGGGGGGGGGGGGGGGGGGGGAFGGGGGGGGGGGGGGGGGGGGGGGGGGGGGGGGGGCFG:FGGCDGGEGGGGFCGGDFGGGGGGDDGCFFGGGFGGGGGGGFGGGGGFFGEFFFGGGGGGGGGGFGGGGGGGGGGGGGGGFGFEBFECGGGGGGGGGF8FFGGGEGFFGGGGGGGGC9EGGG?FDGGGGGFDDGGGGEGFGFFFAAE=5?BDG+//:CEGFFADGFEGGD
@M03364:276:000000000-BLYN8:1:1101:10299:2336 2:N:0:1
GGACTACACGGGTTTCTAATCCTGTTTGCTCCCCACGCTTTCGCACCTGAGCGTCAGTCTTTGTCCAGGGGGCCGCCTTCGCCACCGGTATTCCTCCAGATCTCTACGCATTTCACCGCTACACCTGGAATTCTACCCCCCTCTACAAGACTCTAGCCTGCCAGTTTCGGATGCGGTTCCCAGGTTGAGCCCGGGGATTTCACATCCGACTTGACAGACCGCCTGCGTGCGCTTTACGCCCAGTAATTCCG
+
CCCCCGGGFGGGGGGGGGGGGGGGGGGGGGGGGGGGGGGGGGG;CFGGEDGGGGGGGGDFGGG@FGGG8CCECFDGGGGGFGGGG<FGGGGGGGGGGG8EG<EFGGDEGGGGGGGGGGGGGGGG?FFCGGGFGFGG9DFGGGGGFCF:9@ECC@DGGCEFGGGFGFFGE>EEE6:41;CFGFFGGGGGGGGC5=EE=CFCFGEFFG*9DGGC*:<DDC5:7=B??@9>(>BDD<FFFBGE*5,7CF4-:F*
@M03364:276:000000000-BLYN8:1:1101:7787:2351 2:N:0:1
GGACTACTAGGGTTTCTAATCCTGTTTGCTCCCCACGCTTTCGCACCTGAGCGTCAGTCTTTGTCCAGGGGGCCGCCTTCGCCACCGGTATTCCTCCAGATCTCTACGCATTTCACCGCTACACCTGGAATTCTACCCCCCTCTACAAGACTCTAGCCTGCCAGTTTCGGATGCAGTTCCCAGGTTGAGCCCGGGGATTTCACATCCGACTTGACAGACCGCCTGCGTGCGCTTTACGCCCAGTAATTCCG
+
CCCCCGGGGGGGGGGGGGGGGGGGGGGGGGGGGGGGGGGGGGGGGGGGGGGGGGGGGGGGGGGGGGGGGGGGGGGGGGGGGGGGGGGGGGGGGGGGGCF?FGGGGGGGGGGGGEFGGEEGGGGGCFGG@ABFGFGGD8@=EGGGGGGFGGGCGGGGGFGGGGGGGGGGGC8EGDFGGGGFGGGGGDGGGGFGGGGGGCGGFFGCFFGDGDCC>FGFDFGGFDFFFFFFFFFFDCFA?:>EEFBFGDFADG7
@M03364:276:000000000-BLYN8:1:1101:10213:2396 2:N:0:1
GGACTACCAGGGTTTCTAATCCTGTTTGCTCCCCACGCTTTCGCACCTGAGCGTCAGTCTTTGTCCAGGGGGCCGCCTTCGCCACCGGTATTCCTCCAGATCTCTACGCATTTCACCGCTACACCTGGAATTCTACCCCCCTCTACAAGACTCTAGCCTGCCAGTTTCGGATGCAGTTCCCAGGTTGAGCCCGGGGATTTCACATCCGACTTGACAGACCGCCTGCGTGCGCTTTACGCCCAGTAATTCCG
+
CCCCCGGFGGGGGGGGGGGGGGGGGGGGGGGGGGGCFGGEGGGGGGGGGGGGGGGGGAGGGGGGGGGGGGGGGGGGGGGGGGGGGG=FCFGGGGDGGCAFGGGGGGE7@F7FGCGGFGGGGGGGGGGGGGGGGGGGFG6FEGGFGGGC9=BD,EFGGGGGGGGFGFFGECEECFDFCFGFG9EFFB>EC7>FCC>CECGGDGF@78CD>DCDGCFD*2/CDGFF<>650375<5CAB:EGED?6*:@9*:2
@M03364:276:000000000-BLYN8:1:1101:21192:2406 2:N:0:1
GGACTACTGGGGTATCTAATCCTGTTTGCTCCCCACGCTTTCGAGCCTCAGTGTCAGTTACAGGCCAGAGAGCCGCTTTCGCCTCCGGTGTTCCTCCATATATCTACGCATTTCACCGCTACACATGGAATTCCACTCTCCTCTCCTGCACTCAAGTCTCCCAGTTTCCAATGCACACAATGGTTGAGCCACTGCCTTTTACATCAGACTTAAGAAACCACCTGCGCTCGCTTTACGCCCAATAAATCCGG
+
CCCCCGGGFGGGGGGGGGGGGGGGGGGGGGGGGGGGGGGGGGGGGGGGGGGGGGGGGGGGGGGGGGGFGGGGGGGGGGFGGG@FEGEGFEFFDGGGGGGGGGGGGGCFEGGFEFGGFGGGGGGGC8FFGGGGGGFGFG9<EEGFGGGGG,,?D8DDGGGG=FGGGGGGFDGGG?EGDGDFEG8FGDGGFGFE6:DCGGFFGGGFFCCCCD<<DDCDC08C>E*)-94*7B>>GGGC45CEGFFF77@EFDD
@M03364:276:000000000-BLYN8:1:1101:16951:2456 2:N:0:1
GGACTACAAGGGTTTCTAATCCTGTTTGCTCCCCACGCTTTCGAGCCTCAGTGTCAGTTACAGGCCAGAGAGCCGCTTTCGCCTCCGGTGTTCCTCCATATATCTACGCATTTCACCGCTACACATGGAATTCCACTCTCCTCTCCTGCACTCAAGTCTCCCAGTTTCCAATGCACACAATGGTTGAGCCACTGCCTTTTACATCAGACTTAAGAAACCACCTGCGCTCGCTTTACGCCCAATAAATCCGG
+
CCCCCGGGGGGGGGGGGGGGGGFGGGGGGGGGGGGGGGGGGGGGFEGGGGGGGGGGGGGGGGGGGGGGDFFGGGGG:FDFCFFGEGGGGGGGGGGCCFDFGGGGGGGGGD>FFGGGGGGGGGGG9FGGGGGGGGGGGGGFGGGGGGGGGFGGGCGG;B=E9DEGGGGF8DDGGGGGGGE6D,D=F6DFFCCEGDFGDFGDF8FG++2AFFGFDF+=9CDC?EFBDA9*)?>BDGG:ADCEG)()>7@?GGC
@M03364:276:000000000-BLYN8:1:1101:11889:2490 2:N:0:1
GGACTACAGGGGTTTCTAATCCTGTTTGCTCCCCACGCTTTCGCACCTGAGCGTCAGTCTTTGTCCAGGGGGCCGCCTTCGCCACCGGTATTCCTCCAGATCTCTACGCATTTCACCGCTACACCTGGAATTCTACCCCACTCTACAAGACTCTAGCTGACCAGTTTCAAATGCAGTCCCTAGGTTAAGCTCGGGGATTTCACATCTGACTTATTCAACCGCCTGCGTGCGCTTAACGCCCAGTAATTCCG
+
<C<C8<FGGGCC87@F9<CDFGGGGCCFGGGGFGFEGGGGGGGGGG7FD@ADGGEEEFGFCGGFG9@F,@FGGGGGG7BCF=CC:=CFFBEEDDEFG@EC=8EFD<CFCG7FFFGFECG>>+4?EACF,AA>;FDF9>=+8=3=>=E,,6@8DDECD9,>,@C8@E>FFDEGFFC7<,@D,,,4E,,,2>,59;ED**,4:7CD+;DFFGG41++1=D1,5C:06ABF?F0.)1*)*(*2/.4/::@AGD7
@M03364:276:000000000-BLYN8:1:1101:17428:2504 2:N:0:1
GGACTACAGGGGTTTCTAATCCTGTTTGCTCCCCACGCTTTCGAGCCTCAGTGTCAGTTACAGGCCAGAGAGCCGCTTTCGCCTCCGGTGTTCCTCCATATATCTACGCATTTCACCGCTACACATGGAATTCCACTCTCCTCTCCTGCACTCAAGTCTCCCAGTTTCCAATGCACACAATGGTTGAGCCACTGCCTTTTACATCAGACTTAAGAAACCACCTGCGCTCGCTTTACGCCCAATCAATCCGG
+
CCCCCGGGGGGGGGGGGCCFFGGGGG<FGGGGFGGGGGGGGGGGFCFFGGGGFGCCGAFGGFCEFBFGGGFGGGGGCCFGGGD7FGGGECGGECEGFGFGFGGFCAFF>,+BEGFGGGGGCG@FE=FDF<FEDG=:>FFFGG89DEFC@=EFGGGGDG,@3DD?3;,EFEFECF,3,@C8DA?;>>6A<FEG,8>6@,,@2ACC=DF57*++5+2=7C87@7;0:*::@E;B**=@ADE:5AD4>C+7CG3
@M03364:276:000000000-BLYN8:1:1101:10951:2526 2:N:0:1
GGACTACTCGGGTATCTAATCCTGTTTGCTCCCCACGCTTTCGCACCTGAGCGTCAGTCTCTGTCCAGGGGGCCGCCTTCGCCACCGGTATTCCTCCAGATCTCTACGCATTTCACCGCTACACCTGGAATTCTACCCCCCTCTACAATACTCTAGCCAGGCAGTTTCGAATGCAGTTCCGAGGTTGAGCCCGGGGATTTCACATCTGACTTGAAAGACCGCCTGCGTGCCCTTTACGCCCAGTAATTCCG
+
CCCCCGGG8FGGGFFGFGGGGGGGGGGGGGGGGGGGGGGGGGG,,@FGCFG8FGGGGG9,CEFGGGGGF:FEEGGGGGGGFGGGGDGGG+FFGGGGGGEEF,C<EGFGGGGGGGGGGEDEEGGG8=FFGGGFGEFGG,+@BEEGFGG,,@FGGGGGGD,,+8DGGGGFDEFGGGGGAFGG8*BEFFEFGFCFCC8**8<FFGGGFG+1:DG7C**++2=F5E>?1>;5:>35C*9:F6CEGD0<>C*.:*2
@M03364:276:000000000-BLYN8:1:1101:19975:2532 2:N:0:1
GGACTACCCGGGTTTCTAATCCTGTTTGCTCCCCACGCTTTCGCACCTGAGCGTCAGTCTTTGTCCAGGGGGCCGCCTTCGCCACCGGTATTCCTCCAGATCTCTACGCATTTCACCGCTACACCTGGAATTCTACCCCCCTCTACAAGACTCTAGCCTGCCAGTTTCGAATGCAGTTCCCAGGTTGAGCCCGGGGATTTCACATCCGACTTGACAGACCGCCTGCGTGCGCTTTACGCCCAGTAATTCCG
+
CCCCCGFF8FFGGGGGGEGGGGGGGGGGGGGGGGGGGGGGGGGGDGGGFFGGGGGGGEFG9FGGFFGGGEFCFGGGGGGGGGFEFFFGGGGGFABFGGDCAFFGGGEBFG7FFGGGGGGEGGCE8EGGGGGGGE9;9=EFGGGG,EC,@:@DF@=CEEE,,@@CFFFGDGGFGFGGDFG,,>:FG,:FGGGFD5EGC*?6C:CCAGCDDGGGG77DC*:5:5B<<@6@?@BE<DDAF?EEC),?FFB<7F*
@M03364:276:000000000-BLYN8:1:1101:10183:2538 2:N:0:1
GGACTACAGGGGTTTCTAATCCTGTTTGCTCCCCACGCTTTCGCACCTGAGCGTCAGTCTTTGTCCAGGGGGCCGCCTTCGCCACCGGTATTCCTCCAGATCTCTACGCATTTCACCGCTACACCTGGAATTCTACCCCCCTCTACAAGACTCTAGCTGACCAGTTTCAAATGCAGTTCCCAAGTTAAGCTCGGGGATTTCACATCTGACTTAACAAACCGCCTGCGTGCGCTTTACGCCCAGTAATTCCG
+
CCCCCFFGDFCEFGEFFDGFFGGGGGDFGGGCGGGGGGGGGFE7CFGGGGFGEGEGGF<FEGFFCGFGDDGGGEGDEEGGDGEFCDFEGGGFGFFGGFF9DFGGGGGGGEGCFFCFGDEEEGGGGGGGCGGGFGG,@F?CEEGGFGG9@6>FDFGF,@99:8:BFGGFGGGGDAFF7FFFFCFGFC@FGGFEGDE=E8FE7:BCC;=C788CCFDGGFFGBGB;089=;=>BC*764:E8CE:7D:FFF>>
@M03364:276:000000000-BLYN8:1:1101:20981:2556 2:N:0:1
GGACTACGCGGGTTTCTAGTCCTGTTTGCCCCCCACGCTTTTGCACCTGAGCGTCAGTCTTTCGCCAGGGGGCCGCCTTCGCCACCGGTATTCCTCCGGATCTCTACGCATTTCACCGCTACCCCTGGAATTCTACCCCGCTCTCCAAGACTCTAGCCTGCCAGTTTCGGATGCAGGTCCCAGGCTGAGCCCGGGGATTTCACAGCCGACTTGACAGACCGCAGGCGTGCGCTGTACGCCCCGTAATTCCG
+
-8866;;,@@F@+,BEC9,;6<CCCC9FA,EF7:+@+C@6C,,,<<@E,9,,@:F,,<9EDC,,,,,+9,+8CGD>:+B<B?:CF8++8@F<@,=BF+@+=>DG,5,8F+88,?,8BFGCBC,>@FBEC<B:FFFCF@>3>EED,3,:21D+,26;,4?BB7,?7?;;*C**=CFC,/>98<6C**3*2+5;>5:C*;8<7*<**7CD))9*:*2745*27E)(()4B28>E3)*.*2*25)4)9*5-:C*
@M03364:276:000000000-BLYN8:1:1101:9829:2556 2:N:0:1
GGACTACTGGGGTTTCTAATCCTGTTTGCTCCCCACGCTTTCGAGCCTCAGTGTCAGTTACAGGCCAGAGAGCCGCTTTCGCCTCCGGTGTTCCTCCATATATCTACGCATTTCACCGCTACACATGGAATTCCACTCTCCTCTCCTGCACTCAAGTCTCCCAGTTTCCAATGCACACAATGGTTGAGCCACTGCCTTTTACATCAGACTTAAGAAACCACCTGCGCTCGCTTTACGCCCAATAAATCCGG
+
CCCCCGGGGGGGGCGGGGGGGGGGGFGGGGGGGGFEEEGEGGGGDGGGGFGGFGGGG<FGGGGGGGGGFGGCFGDECGFGGGGG>BGDFEEGGAABFGGFGGDFEGFGGGGGGGGGGDFGGGGGGGGGGGGGGGFGGG,AEFGGDFG?CFCDDDEGGAEG9FCFG9;;EGGFGGGGCGD=A9,ECEFGC@CCFFFGGGGGGDFGF>9CFDDG+BCGGG:5/?A)-5)9>5?>FCG=?@GGCA@AFGFEC<)
@M03364:276:000000000-BLYN8:1:1101:24700:2569 2:N:0:1
GGACTACCAGGGTTTCTAATCCTGTTTGCTCCCCACGCTTTAGCACCTGAGCGTCAGTCTTTGTCCAGGGGGCCGCCTTCGCCACCGGTATTCCTCCAGATCTCTACGCATTTCACCGCTACACCTGGAATTCTACCCCCCTCTACAAGACTCTAGCCTGCCAGTTTCGGATGCAGTTCCCAGGTTGAGCCCGGGGATTTCACATCCGACTTGACAGACCGCCGGCGTGAGCTTTACGCCCAGTAATTCCT
+
CCCCCGFGGFDD@FEG,CE,C@FCFCGGFG,CFFGGC7@@<,CCEAFGCCEFGC@,CEEFFGGFD@CCF@@FFGC+@BF9F=F,?4@=F:<EEFFE8E,59==?,@5+7=BBEE<,?=@EC@F=EE8EBFFF;B@,3,6+>@6DD>A>E?FFCFD=DDCF,8,:BC9>CCC*1@7A<;E,@E6*7,,,,6,8@**:?>,?+=,+=7451>)10**1*2*=>GD((<6)()))29*6*(8*:)46::8<*00
@M03364:276:000000000-BLYN8:1:1101:18795:2594 2:N:0:1
GGACTACTGGGGTATCTAATCCTGTTTGCTCCCCACGCTTTCGCACCTGAGCGTCAGTCTTTGTCCAGGGGGCCGCCTTCGCCACCGGTATTCCTCCAGATCTCTACGCATTTCACCGCTACACCTGGAATTCTACCCCCCTCTACAAGACTCTAGCCTGCCAGTTTCGGATGCAGTTCCCAGGTTGAGCCCGGGGATTTCACATCCGACTTGACAGACCGCCTGCGTGCGCTTTACGCCCAGTAATTCCT
+
CCCCCGGGGGGDGGGDFCFGGGGGGGGGGGFGGGGGGGGGGGGGEFGGDFGGGCGGGFGGGGGGDFGGGG7FFGGGDGGGGGGDGGGGGGGGGGFGGCF<EEEGFFGGGED@FGGGGGGGGGGG8FFEFDGGFGGGGGFEGGGGGGG?DFGFGGGFGGGGGGGGGGGF5CEGCFC<FC7CGGGGGF><<EFCGG>E*6<C:>FGFC*C*/9>CFGGGC8E:ED((59@(5<5C5CD63:8>::/>CF6:F*
@M03364:276:000000000-BLYN8:1:1101:20835:2609 2:N:0:1
GGACTACTAGGGTTTCTAATCCTGTTTGCTCCCCACGCTTTCGCACCTGAGCGTCAGTCTTTGTCCAGGGGGCCGCCTTCGCCACCGGTATTCCTCCAGATCTCTACGCATTTCACCGCTACACCTGGAATTCTACCCCCCTCTACAAGACTGTAGCCTGCCAGTTTCGGATGCAGTTCCCAGGTTGAGCCCGGGGATTTCACATCCGACTTGACAGACCGCCTGCGTGCGCTTTACGCCCAGTAATTCCC
+
CCCCCFFGGGGG<FGGGGGGGFGGGGGFGFFFGEGGGGGGG9CGEFGGEGGGGGGGGGGGFGGGCGD8EFEEGGGG=CEGGG:CFF:7FGGGGGFGFGGGGGFGGEGGEGGEGGGGGDG>7FFFD@FGGGGFGGG;FCFGG>C8EDA@DFGFEGFCFGAFGGGGGGFGGD:CE8FGGGG7EFC5FF66CFC>7CEG=CD64:CF=4DCGGDG>7>FG*/5;GE2:FFFFFF>7<*:=:5C55:FF:*-CC*
@M03364:276:000000000-BLYN8:1:1101:15634:2641 2:N:0:1
GGACTACAGGGGTTTCTAATCCTGTTTGCTCCCCACGCTTTCGCACCTGAGCGTCAGTCTTTGTCCAGGGGGCCGCCTTCGCCACCGGTATTCCTCCAGATCTCTACGCATTTCACCGCTACACCTGGAATTCTACCCCCCTCTACACGACTCTAGCCTGCCAGTTTCGGATGCAGTTCCCAGGTTGAGCCCGGGGATTTCACATCCGACTTGACAGACCGCCTGCGCGCGCTTTACGCCCATTAATTCCG
+
CCCCCGGGGGGGGGGGGGGGGGGGGGFGGGGGGGGGGGGGGGGDFGGG@EGFGGGGGGFDCFFGGGGGDG7:FGGGGGGGGGGGGCFGG:FGF5EGGGGFG8EFGGGGGGGGGGGGGGGGCEFFGGGGGEGFG,DA=BEGGGGG9ED,3;79EDFG9:,>BFFGFGGG5CBE5FFGG?CFGFDFGGGEFFF:=CEG=EFFFDG;AFDDGGGGC7*;*5CF>5>6?F6)(0.8CDD2=?G5CD(*:**):>6
@M03364:276:000000000-BLYN8:1:1101:8920:2642 2:N:0:1
GGACACCAGGGTTTCTAATCCTGTTTGCTCCCCACGCTTTCGCACCTGAGCGTCAGTCTTTGTCCAGGGGGCCGCCTTCGCCACCGGTATTCCTCCAGATCTCTACGCATTTCACCGCTACACCTGGAATTCTACCCCCCTCTACAAGACTCTAGCCTGCCAGTTTCGGATGCAGTTCCCAGGTTGAGCCCGGGGATTTCACATCCGACTTGACAGACCGCCTGCGTGCGCTTTACGCCCAGTAATTCCG
+
CCCCCFGGGGGGGGGGGGGGGGGGGGGGGGGGGGGGGGGGGGGGGGGGGGGGGGGGGGGGGDGGGGGGGGGGGGGGGGGGGGDGGGGGGGGCFFGGGGGGGGGDAFGGGGDGGEGGC7FEGFFCFGGGGGGFGFGGGFEGEEFGFADC@,3=DFFGGG6C>>CBFADCEC>8FF7ECA:D,D5DF6?EGFCGG*::AFGGGF:@;7DD9DDC*8:F*7;=A=)31@?8:EFDCCC>FBDDC5:4*:*:F4
@M03364:276:000000000-BLYN8:1:1101:9337:2681 2:N:0:1
GGACTACTAGGGTTTCTAATCCTGTTTGCTCCCCACGCTTTCGAGCCTCAGTGTCAGTTACAGGCCAGAGAGCCGCTTTCGCCTCCGGTGTTCCTCCATATATCTACGCATTTCACCGCTACACATGGAATTCCACTCTCCTCTCCTGCACTCAAGTCTCCCAGTTTCCAATGCACACAATGGTTGAGCCACTGCCTTTTACATCAGACTTAAGAAACCACCTGCGCTCGCTTTACGCCCAATAAATCCGG
+
CCCCCGDGGGGGGGGGGGGGGGGGGGGGGGGGGGGGGGGGGGGGFGGGGGGGGGGGGGGGGGGGGGGGGGGGGGGGGGGGGGGDGGGGGGGGGGGGGCGGGGFGFGGGGGGGGGGGGGGGCC@CEFGGGFFFFGGGGGGGGGGGGGGGGGGGFGFGFFGGFE8FGGGG,>>EGGGGGGGGGGFDFDFFGFFGFGFFCGGGFGC9AC?>DGFGFCFGFGFFFG947@=>@D>EFFFEED>EE3=FGGF<CD<
@M03364:276:000000000-BLYN8:1:1101:21573:2728 2:N:0:1
GGACTACAAGGGTTTCTAATCCTGTTTGCTCCCCACGCTTTCGAGCCTCAGTGTCAGTTACAGGCCAGAGAGCCGCTTTCGCCTCCGGTGTTCCTCCATATATCTACGCATTTCACCGCTACACATGGAATTCCACTCTCCTCTTCTGCACTCAAGTTTCCCAGTTTCCAATGACCCTCCCCGGTTGAGCCGGGGGCTTTCACATCAGACTTAAGAAACCGCCTGCTCTCGCTTTACGCCCAATAAATCCG
+
-ACCCDFFFGGGGFFEEFCEGCFCFCFFGGGGGGGGGGGGGGGGGGGGF8FGFC9FC<@FEAFCGFCFGFGG@FGG7:4A@,BFF8BB8>FFG9EAE<A9EGG9=EC@E7?BAFDFGGG8F>F<@,A,9CF8E?DEDECFGGG?@ACCCDF?EDFGG,,@DDGGDG9,,,=>DGF8=8FC83B8@C86C7D>:E5EEEG6F797BG>6DCF>C+=:@<F=)=3,6A(8?A5ACF:CF?E>ED6>*0/<79)
@M03364:276:000000000-BLYN8:1:1101:10789:2777 2:N:0:1
GGACTACCAGGGTATCTAATCCTGTTTGCTCCCCACGCTTTCGAGCCTCAGTGTCAGTTACAGGCCAGAGAGCCGCTTTCGCCTCCGGTGTTCCTCCATATATCTACGCATTTCACCGCTACACATGGAATTCCACTCTCCTCTCCTGCACTCAAGTCTCCCAGTTTCCAATGCACACAATGGTTGAGCCACTGCCTTTTACATCAGACTTAAGAAACCACCTGCGCTCGCTTTACGCCCAATAAATCCGG
+
CCCCCGG@FGGGGGFGGGFFGGGGGGGGGGGFGEGGGGGGGGGGGGGFCFGGGGGFGGGGGGGGGGGGGGGGGFGGGCEGGGGGGGED>:FGGGGFGGGGGGFGGEEFGGGGGGGGGGFGGGFGGGGGGGGGGGGGFGGGFDFGFGFGFCB=8FFGGGGFFGGGG,@;EGFFGGGG88>EDFFGGD,=E@DFCFFGGGGG+=CF7<959;D7++::CGF55CABDFF>5?AEDF>:B@DGG3;AFFFCFG<
@M03364:276:000000000-BLYN8:1:1101:23933:2788 2:N:0:1
GGACTACACGGGTTTCTAATCCTGTTTGCTCCCCACGCGTTCGAGCCTCAGTGTCAGTAACAGGCCAGAGAGCCGCTTTCGCCTCCGGTGTGCCTCCATATATCTTCGCATTTCACCGCTCCACATGGACTTCCACTCGCCTCTCCTGCACTCACGTCCCCCAGCTTCCAATGACCCGCCCCGGTTGAGCCGGGGGCTTCCACATCAGACTTAAGAAACCCCCTGCGCTCGCTTTGCGCCCACTATAGCCC
+
C<@C<DF8E;FG6@,CEDE6CE<F<EE@,CAFGGGC@@+CCFD,6,@,C,CF6<CE,6,6CF6F?C8,C<@B7F7:+4,,?7F,6:++7@F,,:>FG8<<F?,C9,<ACE7+@<,5F+++++4,,,9,B,<F;E,,4@+>++=636,6@,3+6,,68++38+6@7,>,@D;,43@@:4*34>8C<>C6,,,4/8*85****+39);C66;2+*:0**0;2)*0,,>9B9>BB***)*4>E/7,)6**):2*
@M03364:276:000000000-BLYN8:1:1101:14052:2800 2:N:0:1
GGACTGCTGGGGTTTCTAATCCTGTTTGCTCCCCACGCTTTCGCACCTGAGCGTCAGTCTTTGTCCAGGGGGCCGCCTTCGCCACCGGTATTCCTCCAGATCTCTACGCATTTCACCGCTACACCTGGAATTCTACCCCCCTCTACAAGACTCTAGCCTGCCAGTTTCGAATGCAGTTCCCAGGTTGAGCCCGGGGAGTTCACATCCGACTTGACAGACCGCCTGCGTGCGCTTTACGCCCAGTATGTCCG
+
@CC@C,6EF<F@::B6C@,CE@9EEEFC<CCCC,<@@@FCF9,8FC+BGF,,@@@C@,CF@F<C<FAFG7+7::::CC:EA@CF,,8:F@FG,,C?B4?EFF9<EEGGG:FFEGGF<FFGG:FDCF<A,<FGF<FBF,63=+C==,3@3@8<D9>D9,,44DD>F;@DC*>:@@DGCAC3:9BF,DCE,,88:55C**3=+:7++;8>3C)*;:67;2=5):.4(5954BDFGGF)*(*2*).0>**)22*
@M03364:276:000000000-BLYN8:1:1101:14932:2810 2:N:0:1
GGACTACAAGGGTATCTAATCCTGTTTGCTCCCCACGCTTTCGCACCTGAGCGTCAGTCTTCGTCCAGGGGGCCGCCTTCGCCACCGGTATTCCTCCAGATCTCTACGCATTTCACCGCTACACCTGGAATTCTACCCCCCTCTACAAGACTCTAGCCTGCCAGTTTCGAATGCAGTTCCCAGGTTGAGCCCGGGGATTTCACATCCGACTTGACAGACCGCCTGCGTGCGCTTTACGCCCAGTAATTCCG
+
CCCCCGGGFGGGGGGGGGGGGGGGGGGGGGFGGGGGGGGGGGGGGGGGGGGGDGGGGGGGGGGGGGEEFEGGGGGGGGGGGGGGGGGGGCFFFFFGGGGC@EGGGCGGGGGGGGGGGGGGGGGGGGGGGGGGGGGGGGGGGGCGGGGFGGG?FGFEGGGGGC?F:FGF8>FGFGGACFFGCFGGGEGGGGGGEEGGGGGGGCGGFGFGGGGCFFGGGGGFFGFFFF6047BDGGGFFFGGE;09C:?<GGC
@M03364:276:000000000-BLYN8:1:1101:7018:2831 2:N:0:1
GGACTACAGGGGTTTCTAATCCTGTTTGCTCCCCACGCTTTCGAGCCTCAGTGTCAGTTACAGGCCAGAGAGCCGCTTTCGCCACCGGTGTTCCTCCATATATCTACGCATTTCACCGCTACACATGGAATTCCACTCTCCTCTCCTGCACTCAAGTCTACCAGTTTCCAATGCATACAATGGTTGAGCCACTGCCTTTTACACCAGACTTAATAAACCACCTGCGCTCGCTTTACGCCCACTAAATCCGG
+
CCCCCGGGGGGGGGGGGGGGGGGGGGGGGGGGGGGGGGGGGGGGGGGGGGGGGGGGGGGGGGGGGGGGGGGGGGGGGGGGGGGGGGGGDGGGGGGGFFGGGGGGGGGGGGGGFCGGGDGGGGGGGGGGFFFDCFEGG8EGFGGGGGGGGGFGGG8FFE;FAGGGGFGGCFFFFFFGGGGFGG?FGGGGGEFGC,DEG;EFFFGGFFFFGCCC:FGGG8:FF>94@AAB>FB;F<DCA=EC=.=F69@5CD:
@M03364:276:000000000-BLYN8:1:1101:12826:2843 2:N:0:1
GGACTACTGGGGTTTCTAATCCTGTTTGCTCCCCACGCTTTCGAGCCTCAGCGTCAGTTACAGACCAGAGAGCCGCCTTCGCCACTGGTGTTCCTCCATATATCTACGCATTTCACCGCTACACATGGAATTCCACTCCCCTCTTCTGCACTCAAGTTTCCCAGTTTCCAATGACCCTCCCCGGTTGAGCCGCGGGCTTTCACATCAGACTTAATAAACCGCCTGCGCTCGCTTTACGCCCAATAAATCCG
+
CCCCCCGGCGGGGEGGGFFGGGGGGGFGFGCGGFDEEEGFFGGFGC@GGFGGGGDGDFGDGFG9FGGG,9,BDE7FGE@FGGEECFGGEFGGGCEF@=9BFG9FEE97F7?F9EDGGGGE7@FGGF?AF<EFGF9FE,4A@DC8@E;9ECEDFGEFCF;;DFEGCFECGGD;=@EE,,3@+@EEG+5<CG@:*3>;5ECC8CF==;+868?:FC+12CCFFG3?7F9>>D>BCD:A?:EGGF0;*:*-CF<
@M03364:276:000000000-BLYN8:1:1101:8605:2856 2:N:0:1
GGACTACCCGGGTTTCTAATCCTGTTTGCTCCCCACGCTTTCGCACCTCAGTGTCAGTATCAGTCCAGGTAGTCGCCTTCGCCACTGGTGTTCCTTCCTATATCTACGCATTTCACCGCTACACAGGAAATTCCACTACCCTCTACCATACTCTAGCTTGCCAGTTTTGGATGCAGTTCCCAGGTTGAGCCCGGGGATTTCACATCCGACTTGACAGACCGCCTGCGTGCGCTTTACGCCCAGTAATTCCG
+
CCCCCGFGGGGGGGGFFGGGGGGGGGGGGGGGGGGDGGGGGGGGGGGGGGGGFGFFFFFGGGGGGGGGGGGGGGGGGGCGGGCGGGGGGGGGGGFGGGGGFCFFGGGGGGGGGGGGGGGGGFECC8FFGFGGAFGGGGGGGGGGFGGGFFEFGGGGGGGGGCEDFEFCEEGGFFFFGGA8EFFFFG,8=EG6C8CEECGGCGGGFG*77CGGGFF=7CFGEG8@=A2>;A:DGGG3;?GEG:<4+@=7FG*
@M03364:276:000000000-BLYN8:1:1101:19967:2876 2:N:0:1
GGACTACAAGGGTTTCTAATCCTGTTTGCTCCCCACGCTTTCGCACCTGAGCGTCAGTCTTTGTCCAGGGGGCCGCCTTCGCCACCGGTATTCCTCCAGATCTCTACGCATTTCACCGCTACACCTGGAATTCTACCCCCCTCTACAAGACTCTAGCCTGCCAGTTTCGAATGCAGTTCCCAGGTTGAGCCCGGGGATTTCACATCCGACTTGACAGACCGCCTGCGTGCGCTTTACGCCCAGTAATTCCG
+
CCCCCGGFDFGDEFEFCDGFCFCEFC6CEEFGGEG>FFCFGDCGGEFFEGGFGGGDCCEFGFFFGCF,EFCEGGGGGGGGGGGDEACC>C@ADFFGGFFGG?E<C<<FFFCF,EDF<:BEGD9FGEFGGFACFGFF98DF7=C89D;,E8><C9FFFFEB7EFGGFFD5DD:CGEGGGG7ECFF::EFD7EGGGDEEE49CCC+:>C3DGD3*;CFF;5CEGD2:>B>(7;>3/*.9(8?EE66**/6CF6
@M03364:276:000000000-BLYN8:1:1101:18410:2894 2:N:0:1
GGACTACCGGGGTTTCTAATCCTGTTTGCTCCCCACGCTTTCGCACCTCAGTGTCAGTATCAGTCCAGGTAGTCGCCTTCGCCACTGGTGTTCCTTCCTATATCTACGCATTTCACCGCTACACAGGAAATTCCACTACCCTCTACCATACTCTAGCTTGCCAGTTTTGGATGCAGTTCCCAGGTTGAGCCCGGGGATTTCACATTCAACTTAACAAACCACCTACGCGCGCTTTACGCCCAGTAATTCCG
+
CCCCCGGGGGDGGGGGGGGGGGGGGGGGGGGGGGGGGGGGGGGGGGGGGGGFGGGGGGGGGGGGGGGGGGGGGFEGGGGGGGGGGGGGGGFFGFGGFGGAEGGGGGGGGDCGGGGGGGGGGGFGGGGCFGGGGGGGGGGGGGGGGGGFGGGGGGGGGGGGGGGGGGGGGGGGGFDFGGGGGGG?:E6FFFGG>EEGGGF,BCCFFGGGGGGGFFGCCGGG:C>BFFDFFFFFGDFCF6EEGFDFGFFBFG2
@M03364:276:000000000-BLYN8:1:1101:24928:2914 2:N:0:1
GGACTACTGGGGTATCTAATCCTGTTTGCTCCCCACGCTTTCGCACCTGAGCGTCAGTCTTTGTCCAGGGGGCCGCCTTCGCCACCGGTATTCCTCCAGATCTCTACGCATTTCACCGCTCCACCTGGAATTCTACCCACCTCTACAAGACTCTAGCCTTCAGTTTCGGATGCAGTTCCCAGGTTGAGCCCGGGGATTTCACATTCGACTTGACAGACCGCCTGCGTGCGCTTTACGCCCAGTACTTCCGT
+
<B-AC,EC@EEGEFCC<CC@ADF@6EE8,,;,C@FEGFFGGGGGGGGFEF<EGGGG:FGGGFDGFGG8EC@+CF:>C@@<<B4F?CG>FEFFGC,BB,FE,EED@FEFGDD@,E,C5@F8++44@8A4F,CE9DFGFF,@8?@DGGCD=88A,@,,;DD,@,3@,@FCEBC8EE,,@;;EFF*@F>FDF7:C5C5=C8?,:CG++2+=CGGC*>:D*;=7:CD??E65(807><F9@1:*:).720*4*9*
@M03364:276:000000000-BLYN8:1:1101:22180:2958 2:N:0:1
GGACTACCGGGGTTTCTAATCCTGTTTGCTCCCCACGCTTTCGCACCTGAGCGTCAGTCTTTGTCCAGGGGGCCGCCTTCGCCACCGGTATTCCTCCAGATCTCTACGCATTTCACCGCTACACCTGGAATTCTACCCCCCTCTACAAGACTCTAGCCTGCCAGTTTCGGATGCAGTTCCCAGGTTGAGCCCGGGGATTTCACATCCGACTTGACAGACCGCCTGCGTGCGCTTTACGCCCAGTAATTCCG
+
CCCCCEAEGGGGGGGGFGGGGGGGGGGGGGFFGGGGGGGGGGGGG:FGGGGGGGGGGGGGGGGGGGGGGCFGGDFGFFGGGGGEFFGGGGGGGGGGGGGGGGFGFFGGGGGGCGGGGGGGFB:FGGGGGGGCFGGGF?+F8CEFFGGFFCFGGF9,E8DFFFFGFGCE>EEGGGGGDCC;DCGGGGFFGGFGGCCDCCF9DC7CFG;CDDGGGGFGGCFDBGDFBFFF?FBFGD3:64*8>)3?GCFFC:9
@M03364:276:000000000-BLYN8:1:1101:23536:2967 2:N:0:1
GGACTACTAGGGTTTCTAATCCTGTTTGCTCCCCACGCTTTCGAGCCTCAGTGTCAGTTACAGTCCAGAGAGCCGCTTTCGCCACCGGTGTTCCTCCATATATCTACGCATTTCACCGCTACACATGGAATTCCAATCTCCTCTCCTGCACTCAAGTCTTCCAGTTTCCAATGCACACCATGGTTGAGCCACTGCCTTTTACCACAGTATTAAGAAACCACCTTCGCCCGCTTCAACACCAATAAATCCGG
+
CCCCCGGF<CEFEC@FGFDFAFCFGFGFGGGGF;@FEEFEGGG<8C:DFEFGGGGGGFEFF9C,CA@FC,C,CFGG74BFGCFDGGE7CF=FGGGGG,B<FGFGGFGGGGGGGFGFF+4CFGGFF:,ADFGCEF;,CE;9EA>@DG,6EDFGDFFFE,,46CD;?B,,6DFFFDD89D+863@,3+6,6,6DDAFGDCE9C8,+*+5+52+22+5+3;<:CG5)8*)*)*3*;::*+0=C5A=6CC+*;))
@M03364:276:000000000-BLYN8:1:1101:8245:2970 2:N:0:1
GGACTACCGGGGTTTCTAATCCTGTTTGCTCCCCACGCTTTCGAGCCTCAGTGTCAGTTACAGGCCAGAGAGCCGCTTTCGCCTCCGGTGTTCCTCCATATATCTACGCATTTCACCGCTACACATGGAATTCCACTCTCCTCTCCTGCACTCAAGTCTCCCAGTTTCCAATGCACACAATGGTTGAGCCACTGCCTTTTACATCAGACTTAAGAAACAACCTGCGCTCGCTTTACGCCCAATAAATCCGG
+
CCCCCGGGGGGGGGGGGGGGGGGGGGGGGGGGGGGGGGGGGGGGGGGGGGGGGGGGGGGGGGGGGGGCFGFEFGGGGGGGGGGGGGGGGGGGGGGGGGGGGGGGGGFGGGGGGGGGGGGGGGGGGGGGGGGGGGGGGGGGGGGGGFGGGGGGGFFGCFGGGDDFFGEGGGGGGGGGGGGGGGCGGEGFGFGGG6FGCFGGGGGGFF55CC+BCDGGGG,=AEFDFFBFFFFFGF+7:;CCEF@F>DFE4<>
@M03364:276:000000000-BLYN8:1:1101:22604:3010 2:N:0:1
GGACTACAGGGGTTTCTAATCCTGTTTGCTACCCATGCTTTCGAGCCTCAGCGTCAGTTACAGACCAGACAGCCGCCTTCGCCACTGGTGTTCTTCCATATATCTACGCATTTCACCGCTACACATGGAGTTCCACTGTCCTCTTCTGCACTCAAGTTTCCCAGTTTCCGATGCACTTCTTCGGTTGAGCCGAAGGCTTTCACATCAGACTTACGAAACCGCCTGCGCTCGCTTTACGCCCAATAAATCCG
+
CCCCCGGGGGGG;FEGGGGFFGGGGGGGGGGGGFGGGGGGGFGGGGGGGG<CFGEGGFFGGGGGGGGGGGG<FFGGGGGGFGGGGGGGEFFEGGFGFGGGGGDGGGGGGGGGGGGFGGGGGGFGFGGGGCGEGGGGGGGGCFCGGCEGGGEFGGGGGFD;FGCGGGDGFGGGDEFGGGDFGGGDGDGDG,D:E6ECFGGGGGC9B;D*;?F9@+@>FCGGFG>9@F2694)8CFCCF;GGE>@FCFFCFF3
@M03364:276:000000000-BLYN8:1:1101:23817:3048 2:N:0:1
GGACTACCGGGGTATCTAATCCTGTTTGCTCCCCACGCTTTCGCACCTGAGCGTCAGTCTTTGTCCAGGGGGCCGCCTTCGCCACCGGTATTCCTCCAGATTTCTACGCATGTCACCGCTACACCTGGAATTCTACTCCCCTCTACAAGACTCTAGCCTGCCAGTTTCGGACGCAGTTCCCAGGTTTAGCCCCGGGATTTCACATCCGACTTGCCAGACCGCCTGCGTGCGCTGTACGCCACGGAATTCCG
+
--BCCEFGCGGGFGFFGEFEAEFFGDFD<FGEFFGFC7CB6@:@FE:E8@E<FFFCFECCFGGGEFCE<E7FECFC+CF9D,BCFGEGGGFFG,,CEE=FF,4A,5BA@@??F,:E,448FE:<8FGGGGGFCADA6,>,@8EFAFFF9@DGCA=,,79,DB?>>FAF55>**41:CF7,49E>BB,09B,<*/BGEE6<:7+:;;5DD)7<7+77;*3*)2)4()47455:<5CAF6***)(7)*8:D*7
@M03364:276:000000000-BLYN8:1:1101:13846:3125 2:N:0:1
GGACTACTAGGGTTTCTAATCCTGTTTGCTCCCCACGCTTTCGCACCTGAGCGTCAGTCTTTGTCCAGGGGGCCGCCTTCGCCACCGGTATTCCTCCAGATCTCTACGCATTTCACCGCTACACCTGGAATTCTACCCCCCTCTACAAGACTCTAGCCTGCCAGTTTCGAATGCAGTTCCCAGGTTGAGCCCGGGGATTTCACATCCGACTTGACAGACCGCCTGCGTGCGCTTTACGCCCAGTAATTCCG
+
CCCCCGGGGGGGGGGGGGGGGGGGGGGFGGFGGGGGGGGGGGDGGGGGF8FGGGGGGGGGGGGGGGFGGGGGGGGGGGGGGGGGGGEGGGGGDFGGGGDGGFGFCGGGGEDFEFFAECFDEEGFGFGGEFGGGGGFDDFCEGGD9=FFFGGGDFGGGGGDCEGGGFDC*:DGEFGGGFGGFG?DF,8CEFG>9EEG*;FGGGGGFF>DCDDCF77CDGGGBEF;?>BDF373CDG2@:EEGB89C:9<G:9
@M03364:276:000000000-BLYN8:1:1101:6470:3173 2:N:0:1
GGACTACTAGGGTTTCTAATCCTGTTTGCTCCCCACGCTTTCGAGCCTCAGTGTCAGTATCAGTCCAGGTAGTCGCCTTCGCCACTGGTGTTCCTTCCTATATCTACGCATTTCACCGCTACACCTGGAATTCTACCCCCCTCTACAAGACTCTAGCCTGCCAGTTTCGGATGCAGTTCCCAGGTTGAGCCCGGGGATTTCACATCTGACTTAATCAACCGCCTGCGTGCGCTTTACGCCCAGTAATTCCG
+
CCCCCGGGGGGGGGGGGGGGGGGGGGGGGGGGGGGGGGGGGGGGGGGGGGGGGGGGGGGGGGGGGGGGGGGGGGGGGGGGGGGGGGGGGGGGGGGFFGGGGGGGFFGGFGGGGGGGGGGGEGGGGGGGF8FGGGGGGGGFGGGGGGGCFFFFGGGGGGFGGGGGGGGGGGGC>EGFGFCEFGGGGGGGDFGGGGGGGGGGGGGGFGGGGGGGGFGGGCFFFGEFFFFF<DFFGGFEFDEGGA69FG6)::2
@M03364:276:000000000-BLYN8:1:1101:21178:3204 2:N:0:1
GGACTACTCGGGTTTCTAATCCTGTTTGCTCCCCACGCTTTCGAGCCTCAGTGTCAGTTACAGGCCAGAGAGCCGCTTTCGCCTCCGGTGTTCCTCCATATATCTACGCATTTCACCGCTACACATGGAGTTCCACTGTCCTCTTCTGCACTCAAGTTTCCCAGTTTCCGATGCACTTCTTCGGTTGAGCCGAAGGCTTTCACATCAGCCTTAAGAAACCGCCTGCGCTCCCTTTCCGCCCAATAAACCCG
+
CC@CCGGGGGGGF@;FFFGGGGGGAFGGGGGGGGFGGGGGGGECFGDFGGFCFGGGGGGGGGFGFGADFGGGGGEGEFGGGGGGCGFC+>FGGFGGCEEFFDFFGGGGGDGGGGCFGDEGGGEGFEDGG,AFFGEGG,@FFGGGFFGGGGGGGGGGF,3EBFGGFCE9:++++>DGA8=F=6=+>34@EFC@+***@BEGGGG71;+2*3;89F+=C08C9=?92;24().)2;*)+/=85B3=CFF)87<
@M03364:276:000000000-BLYN8:1:1101:24387:3206 2:N:0:1
GGACTACAGGGGTTTCTAATCCTGTTTGCTCCCCACGCTTTCGAGCCTCAGTGTCAGTTACAGGCCAGAGAGCCGCTTTCGCCTCCGGTGTTCCTCCATATATCTACGCATTTCACCGCTACACATGGAATTCCACTCTCCTCCCCTGCACTCAAGTCTCCCAGTTTCCAATGCACACAATGGTTGAGCCACTGCCTTTTACACCAGACTGAAGAAACCACCTGCGCTCGCTTTACGCCCAATAAATCCGG
+
CCCCCGFEFDCEFFGGGFFFGG9@FFGFFF,FFGFGEGGGFGFGGEE<F8@FGGGCFGFGGGG<F7ECEFGGFFCB::DEEGF:?FECGECCAEFGFGGCGG9ECFGGGGG+EFFEDEGEGFDFGGDC=EFFGGGA,E=FFFC+6>=FFCDGG8F,@DDEEFGC,@CFCECBDFFGCFEFG=D>,>F6?C>ECCFF9,9EFFF*;?79?F**498>FGFFF16<:B>5()8)8*+9>?GGG8(AF>83832
@M03364:276:000000000-BLYN8:1:1101:18669:3263 2:N:0:1
GGACTACTGGGGTATCTAATCCTGTTTGCTCCCCACGCTTTCGCACCTGAGCGTCAGTCTTCGTCCAGGGGGCCGCCTTCGCCACCGGTATTCCTCCAGATCTCTACGCATTTCACCGCTACACCTGGAATTCTACCCCCCTCTACAAGACTCTAGCCTGCCAGTTTCGAATGCAGTTCCCAGGTTGAGCCCGGGGATTTCACATCCGACTTGACAGACCGCCTGCGTGCGCTTTACGCCCAGTAATTCCG
+
CCCCCGGGGGGGGGGGGGGGGGGGGGGGGGGGFGGGGGGGGGGGDGGGGGGGGGGGGGGGGGGGGGGGGGDGGGGGGGGGGDEGGGGGGGGGGGGGGGGGFGCGGGGGGGGGGGGFGGGGGGGGGGGGFGGGGGFFGGGGGGGGGGGGCCGGGGGCGFGGGGGGGGGG8:FGGGGGGGGGGGDCFFFFGDGFGGGGGGGGGGFDACFGCDGGGGGFGGGGFDFF<FFD(.<>GC3<F?GCEBB:*:=4>F9
@M03364:276:000000000-BLYN8:1:1101:9918:3295 2:N:0:1
GGACTACAGGGGTTTCTAATCCTGTTTGCTCCCCACGCTTTCGCACCTGAGCGTCAGTCTTTGTCCAGGGGGCCGCCTTCGCCACCGGTATTCCTCCAGATCTCTACGCATTTCACCGCTACACCTGGAATTCTACCCCCCTCTACAAGACTCTAGCCTGCCAGTTTCGGATGCAGTTCCCAGGTTGAGCCCGGGGATTTCACATCCGACTTGACAGACCGCCTGCGTGCGCTTTACGCCCAGTAATTCCG
+
CCCCCGGGGGGGGGGGGGGGGGGGGGGGGGGGGGGGGGGGGGGGGGGGGGGGGGGGGGGGGGGGGGGGGGGGGGGGGGGGGGEEGGGGGGGGGGGGGGGGGGFGGGGGGGGGGGGGGGGGGGGGFGGGGGGGGGFFGGGGGGGGGGGGGFGGGGGFGFGCG@FFFGGGGGGGGGGGGGGGGGGGGGGCFFGGCCGEGGFGGGGGAG<C7CDDFCG7=<EGFGF6053BB>5:3DGAF(8EG33FC7@AFC6
@M03364:276:000000000-BLYN8:1:1101:16238:3316 2:N:0:1
GGACTACAAGGGTATCTAATCCTGTTTGCTCCCCACGCTTTCGCACCTGAGCGTCAGTCTTTGTCCAGGGGGCCGCCTTCGCCACCGGTATTCCTCCAGATCTCTACGCATTTCACCGCTACACCTGGAATTCTACTCCCCTCTACAAGACTCTAGCCTGCCAGTTTCCGATGCAGTTCCCAGGTTGAGCCCGGGGATTTCACATCAGACTTGACAGACCGCCTACGTGCGCTTTACGCCCAGTAATTCCG
+
CCCCCGGG@FGGGEFGGGGGGGGGGGGGGGGGGGGGGGGGGGG7@FGGCGFGGGGGGGF@EEFGGGGG868FGGGGGGGGGGGGG<FGG>FGGGFGG<?DG,CFGGGGGGGGGGGGGGGGGGGGCCFGGGGGGG;F,3,AEGGF,E@=,@FFB=FFGDBF>EGFGGGG,+BBEGG7DFGE,@?FGGFGGGGG*;CG5CFGGGG71;+2?GGGC7CC**=C>5B?(;7=(:)=CGFBF1EEG@BFG>F>FG7
@M03364:276:000000000-BLYN8:1:1101:11067:3328 2:N:0:1
GGACTACTCGGGTTTCTAATCCTGTTTGCTCCCCACGCTTTCGAGCCTCAGTGTCAGTTACAGGCCAGAGAGCCGCTTTCGCCTCCGGTGTTCCTCCATATATCTACGCATTTCACCGCTACACATGGAATTCCACTCTCCTCTCCTGCACTCAAGTCTCCCAGTTTCCAATGCACACAATGGTTGAGCCACTGCCTTTTACATCAGACTTAAGAAACCACCTTCGCTCGCTTTACGCCCAATAAATCCGG
+
CCCCCGGGFEGEGGGGGGGGGGGGGGGGGGGGFGGGGGGGGGGGGGGGGGGGGGGGGGGFGGGGCGGGDGGGFGGGGGGGDGGGGFGGGGGGGGGGGGGGGGGGGFGGGGGGGGEGGGGGEFFFDEGGGGGGF9,CEGFGFFDFF8EGGGGCFDGGGGGAFGGFFFGFAEGGFFGFGFGFGG8EAC,C7,6DFCEFFEEF97,?9C*3;D7C8@7D>FGC>49)7*:@BEFFGGDEB@EED>@4CC6<;D5
@M03364:276:000000000-BLYN8:1:1101:14899:3341 2:N:0:1
GGACTACCAAGGGTATCTAATCCTGTTTGCTCCCCACGCTTTCGAGCCTCAGCGTCGGTTACAGCCCAGAGAGCCGCCTTCGCCACTGGTGTTCCTCCATATATCTACGCATTTCACCGCTCCACATGGAATTCCACTCTCCTCTTCTGCACTCAATTTTCCCAGTTTCCAATGACCCTCCCCGGTTGAGCCGGGGCCTTTCCAATCAGACTAAAGAAACCACCTGCGCTCGCTTTACCCCAAATAAATCC
+
CCCCCGGG<@FF;FD86CFCAF9F-ED<<AAGGGGF+@+CF@,8<CCF<<C@8@B@++8:@,,6,CF@FF,E:F<7C7C:,CFC,4:C<?8F:@;FGFE?,AE,EB<?46BF+?F9B,4@=++,,9AA8F?D=F;E,C@,EEEGB9DC>9,07>F8,>B9EDF=>FF;AAF;,,7AEFD@AED::C>7933D@CCE**6=2B,+++*****8*2**=6EGFCFD;)3)()))2:D1+)+5=335*:6):72
@M03364:276:000000000-BLYN8:1:1101:9458:3348 2:N:0:1
GGACTACAAGGGTATCTAATCCTGTTTGCTCCCCACGCTTTCGCACCTCAGTGTCAGTATCAGTCCAGGTAGTCGCCTTCGCCACTGGTGTTCCTTCCTATATCTACGCATTTCACCGCTACACAGGAAATTCCACTACCCTCTACCATACTCTAGCTTGCCAGTTTTGGATGCAGTTCCCAGGTTGAGCCCGGGGATTTCACATTCAACTTAACAAACCACCTACGCGCGCTTTACGCCCATTAATTCCG
+
CCCCCGGCCGGGGGGGGGGGGGGGGGGGGGGGGGGGGGGGGGGGGGGGGGFFGGGGGGGGGGGGGGGGGGGGGGGDGGGGGGGGGGGGGGGGGGGGGGFGGCFGGCFGGGGGGGGGGGGGDGGGCGFGGGGGGGFFGCBGGFGGDFEFFGGGGGGFGGA8FGF?AEFD8C89D?EF8=DFEBFGG9DFCFG6EEGECEGGD7B9E+;C7CGGG7F>C>FF4;?@FFFF=??ADDD<F;EE=)(1;FAEGF8
@M03364:276:000000000-BLYN8:1:1101:12406:3359 2:N:0:1
GGACTACTCGGGTTTCTAATCCTGTTTGCTACCCATGCTTTCGAGCCTCAGCGTCAGTTACAGACCAGACAGCCGCCTTCGCCACTGGTGTTCTTCCATATATCTACGCATTTCACCGCTACACATGGGATTCCACTCTCCTCTCCTGCACTCAAGTCTCCCAGTTTCCAATGCACACAATGGTTGAGCCACTGCCTTTTACATCAGACTTAAGAAACCACCTGCGCTCGCTTTACGCCCAATAAATCCGG
+
CCCCCGGGGGGGGGGGGGGGGGGGGGGGGGGGGGGGGGGGGGGGGGGGGGGGGGGGGGGGDFGGGGGGGGGGGGGGGGGGGGGGGGGGGGGGGGGGGGGGGG9FGGGGGGGGGGGGGGGGGGGGGGGGGFGGGFGGGGGGGGGGGGGGGGGGGGGGGGGGGGGGGGGGGGGGGGGGGGGFGGGFGGGGGGGFDGGGGDFACFGGCFFFGGCDCDGGFFFGFGF:@B29@E>>CFGEF==:E?>FFGFECG<
@M03364:276:000000000-BLYN8:1:1101:11464:3368 2:N:0:1
GGACTACTGGGGTTTCTAATCCTGTTTGCTCCCCACGCTTTCGCACCTGAGCGTCAGTCTTTGTCCAGGGGGCCGCCTTCGCCACCGGTATTCCTCCAGATCTCTACGCATTTCACCGCTACACCTGGAATTCTACCCCCCTCTACAAGACTCTAGCCTGCCAGTTTCGGATGCAGTTCCCAGGTTGAGCCCGGGGATTTCACATCCGACTTGACAGACCGCCTGCGTGCGCTTTACGCCCAGTAATTCCG
+
CCCCCGGGGGGGGGGGGGGFGFGGGGGGGGGGGGGGGGGGGFGGGGGGGGGGGGFGGGGFGGGGGGGFGGGGGGGGGGGGGGGGGGFGGGGGGDFGGGGGCFAEEFFGEDGGGGGFGGGGCFGGFGGGGGGGGAFAGGGGGCGGGGGGGGFFGGGGGGGGGGGGGGGGGDEGGGGGGFFGFFE5FFFGGDG55CGG5EGGFFGGF4D3C<D3CFGGFDFF3EE??F9>?EFFGGGF41EEGD?FC7@ADG6
@M03364:276:000000000-BLYN8:1:1101:6692:3407 2:N:0:1
GGACTACACGGGTTTCTAATCCTGTTTGCTCCCCACGCTTTCGCACCTGAGCGTCAGTCTTTGTCCAGGGGGCCGCCTTCGCCACCGGTATTCCTCCAGATCTCTACGCATTTCACCGCTACACCTGGAATTCTACCCCCCTCTACAAGACTCTAGCTGACCAGTTTCAAATGCAGTTCCCAAGTTAAGCTCGGGGATTTCACATCTGACTTAATCAACCGCCTGCGTGCGCTTTACGCCCAGTAATTCCG
+
CCCCCGGGGGGGGFGGGGGGGGGGGGGGGGGGGGGGGGGGGGGGGGGGGGGFGGGGGGCFGFGGDGGGGGGGGGGGGGGGGGGGGCCFEGGGGGGFGGGGGGGGFGGGCGGGGGGFGGGGFGGGGGGFFGGGGGGGA@8:EGGGFDF99@EF8;EFGGGGGGGFGGG9DGCEFFGAFFGGF9BEFGGGEFGF>CGGGGGFGGGGFGGG>CGGGDDGGGFF>EFF;F(:2DFF3<GAF?CCCDFF7C4)*77
@M03364:276:000000000-BLYN8:1:1101:14727:3512 2:N:0:1
GGACTACCGGGGTTTCTAATCCTGTTTGCTCCCCACGCTTTCGAGCCTCAGTGTCAGTTACAGGCCAGAGAGCCGCTTTCGCCTCCGGTGTTCCTCCATATATCTACGCATTTCACCGCTACACATGGAATTCCACTCTCCTCTCCTGCACTCAAGTCTCCCAGTTTCCAATGCACACAATGGTTGAGCCACTGCCTTTTACATCAGACTTAAGAAACCACCTGCGCTCGCTTTACGCCCATTAAATCCGG
+
CCCCCGGGGGGGGGGGGGGGGGGGGGGGGGGCFFGGGGGGGGEFEEGGGGGGGGGGGGGGGGGGGFGG?FGGFGGGGGGGGGGGGGGGGGGGGGGGGGGGFFGGGGGGGGGGGGFFFGDGFGDGGGGGGGGGGGGGGFFGGGGGGGGGC@FGGGGGGGGGGGCFFCGGAD,EFGFCFD8EG,,@9@:798>C,,DCF,DF7CGGF>DGDFGGGC7D498CFGFFFE@>():?FC7CDFEG=))+3;@EDC3
@M03364:276:000000000-BLYN8:1:1101:21511:3523 2:N:0:1
GGACTACCGGGGTTTCTAATCCTGTGTGCTCCCCACGCTTTCGAGCCTCAGTGTCAGTTACAGGCCAGAGAGCCGCTTTCGCCTCCGGTGTTCCTCCATATATCTACGCATTTCACCGCTACACATGGAATTCCACTCTCCTCTCCTGCACTCAAGTCTCCCAGTTTCCAATTCACACAATGGTTGAGCCACTGCCTTTTACATCAGACTTAAGAAACCACCTGAGCTCGCTTTACGCCCAATAAATCCGG
+
BCCCCGFEFGGEFGGGGF@FDGFGG,EFFGAEFG,@@BFG<E:D@,6BFGFGGGFG9EFGGGG8@FFCCFEFG<FC7BFFFC7?FFE74@FEGDEFGCFDGEFGGA,AFEDG,FCFCEGGGDFF,AF8FFC:F<A?,,77>=DFGCDF8D8FGDFGGG9;9@DBC,@=8EAE9=86,88+@;D@F>FGGGDF6A,:,E92+?AG>CF>**=F8BCF**4C>*9;)/8+3:):8?+9528@E>,87+@CFD3
@M03364:276:000000000-BLYN8:1:1101:12101:3537 2:N:0:1
GGACTACCGGGGTTTCTAATCCTGTTTGCTCCCCACGCTTTCGCACCTCAGTGTCAGTATCAGTCCAGGTAGTCGCCTTCGCCACTGGTGTTCCTTCCTATATCTACGCATTTCACCGCTACACAGGAAATTCCACTACCCTCTACCATACTCTAGCTTGCCAGTTTTGGATGCAGTTCCCAGGTTGAGCCCGGGGATTTCACATTCAACTTAACAAACCACCTACGCGCGCTTTACGCCCAGTAATTCCG
+
CCCCCGGGGGGGGGGGGGGGGGCDFGFFGGGGGGGGGGGGGGGGGGGGGGGGFGGFGGGGGGGGGGGGGGFGGGGGFBFFGGGEGFGGGGGGGGFCGGGFGGGCGGGGGGGGGGGGGGGEGGGGGFGG8FGCFGGGGGCFGGGGGGGGGGGGGADFGGEGGGGGFGGGCEDGGDDGGGGGGFGFGD?7CGFGGGEG5EFGG7::B@C+==FGGFGGGGG>AGED()/)55AEDDGFF8EC75(8@CA<F>*
@M03364:276:000000000-BLYN8:1:1101:6208:3552 2:N:0:1
GGACTACCCGGGTTTCTAATCCTGTTTGCTCCCCACGCTTTCGAGCCTCAGTGTCAGTTACAGGCCAGAGAGCCGCTTTCGCCTCCGGTGTTCCTCCATATATCTACGCATTTCACCGCTACACATGGAATTCCACTCTCCTCTCCTGCACTCAAGTCTCCCAGTTTCCAATGCACACAATGGTTGAGCCACTGCCTTTTACATCAGACTTAAGAAACCACCTGCGCTCGCTTTACGCCCAATAAATCCGG
+
CCCCCGGGGGGGFG;FGFDEFGFGGGGFFGGGGGGGGGGGFFGCFGGGGGFEGGGFGFFCFFE8FF8D@CGGGGDFCG<FGGCGGGGGEEBBFGGGGGGGGG9FCFFGF7FGDFFFFEGCFEGGEGGDGGGG9FEFGGBFEFG8DEGFG?FFD8E?D>,@=>DGFG9;=DCF?DF9EDE@,@,EFEF<?EEC@8EFGGGG>C7++<DGG5+=CCD@CFCF**34@>5)/)0/?58>>@GC=F8AGGFF<)9
@M03364:276:000000000-BLYN8:1:1101:14119:3556 2:N:0:1
GGACTACTGGGGTATCTAATCCTGTTTGCTCCCCACGCTTTCGCACCTGAGCGTCAGTCTTTGTCCAGGGGGCCGCCTTCGCCACCGGTATTCCTCCAGATCTCTACGCATTTCACCGCTACACCTGGAATTCTACCCCCCTCTACAAGACTCTAGCCTGCCAGTTTCGAATGCAGTTCCCAGGTTGAGCCCGGGGATTTCACATCTGACTTAACAGACCGCCTGCGTGCGCTTTACGCCCAGTAATTCCG
+
BCCCCFGGGGGGGGGGGGGGFGFGGGGGGGGGGGGGGGGGGGGGGGGGGGGGGGGGGFGGFGGGGGCGGGGGGGGGGGGGGGGGGGGGGGGGGGGGGGGCFGGGGGGGFGGGGGFFGGGG@@FGGGGFEEGGGGGGGGGGGGGGGGGGGGGCFGFGGFFFGFFGGGGGEGCFGGDFFGGGGGGGGGGG?>FGEGGGGCFGGGGGFFFF>FGGGGGF>CGEDGF;14156BE)/1>)78EGD>09>C@)7D<
@M03364:276:000000000-BLYN8:1:1101:25603:3563 2:N:0:1
GGACTACAAGGGTTTCTAATCCTGTTTGCTCCCCACGCTTTCGCACCTGAGCGTCAGTCTTTGTCCAGGGGGCCGCCTTCGCCACCGGTATTCCTCCAGATCTCTACGCATTTCACCGCTACACCTGGAATTCTACCCCCCTCTACAAGACTCTAGCCTGCCAGTTTCGGATGCAGTTCCCAGGTTGAGCCCGGGGATCTCACATCCGACTTGACAGACCGCCTGCGTGCGCTTTACGCCCAGTAATTCCG
+
CCCCCGGFGGGGCEFGGCF96@FFGGGGGGGFGGG@FGG;FFGGGGGG8FGGGGGGGGGGGGGGGGGGFDEGGGGGDGFDEEEGGGEFEGGGEGGGCFGGFFCAECFGGEFGGGCCFFGGG7=FFGGGGGGGGGGGGGFCEGGGGGGG@,@=FGGGGDFGF@EFFG9;C8:E5C7E@FCGGFDC<D8CF,6=CCC5CG*:DFGGFGFG35CCDDFFGGGGFDF03@9>BEFFD*9<60;8E@66*?=9*:2
@M03364:276:000000000-BLYN8:1:1101:7658:3565 2:N:0:1
GGACTACCAGGGTTTCTAATCCTGTTTGCTCCCCACGCTTTCGAGCCTCAGTGTCAGTTACAGGCCAGAGAGCCGCTTTCGCCTCCGGTGTTCCTCCATATATCTACGCATTTCACCGCTACACATGGAATTCCACTCTCCTCTCCTGCACTCAAGTCTCCCAGTTTCCAATGCACACAATGGTTGAGCCACTGCCTTTTACATCAGACTTAAGAAACAACCTGCGCTCGCTTTACGCCCAATAAATCCGG
+
CCCCCGGGFGGGFGGGGG9DFFGGGGGGGGGGGGGGGGGGGGGGGGGGGGGGGGFGFGGGGGGGGGGGGGGGGGGGGGGGGGGGGDGGGGGGGGGGEGGGGGGGGGGGGGGGGGGGGGGG:FGGGGGGGCGGGGGGFEFGGGG?E,@FGGGGF8EGEF=FGGGGGGGGFGAFFGGGFGCGFGGGF+3=FGF8,5EEECEGDGCFF<F*99FFGGGG5D:,3=9>2>9B@?ADFDDE;?G*A33);CA)7C>
@M03364:276:000000000-BLYN8:1:1101:20367:3591 2:N:0:1
GGACTACTGGGGTTTCTAATCCTGTTTGCTCCCCACGCTTTCGCACCTGAGCGTCAGTCTTTGTCCAGGGGGCCGCCTTCGCCACCGGTATTCCTCCAGATCTCTACGCATTTCACCGCTACACCTGGAATTCTACCCCCCTCTACAAGACTCTAGCCTGCCAGTTTCGGATGCAGTTCCCAGGTTGAGCCCGGGGATTTCACATCCGACTTGACAGACCGCCTGCGTGCGCTTTACGCCCAGTAATTCCG
+
CCCCCGGGGGGDGGGGGGGGGGGGGGGGGGGGGGGGGGGGGGGGGGGGGGGGGGDGEGGGFGGGGGGGGGGGGGGGGGEFGGGGGGGGGGGGGGGGGGGA9EEFFGGFGFGGAFGGGGDEDEGGGGGGGGG8CFGGDFGGGGGGGFFGGGGGGEGFFGGGGGGGGGGGG>EEDECGGGG?FGGG:C:6CGGGDGGGECFEGGGGFGGGDDDDFFDCFCF=:EBF0<>EBD@FC7FFF6GDEF:F*:B<FD*
@M03364:276:000000000-BLYN8:1:1101:10521:3596 2:N:0:1
GGACTACTGGGGTTTCTAATCCTGTTTGCTCCCCACGCTTTCGCACCTGAGCGTCAGTCTTTGTCCAGGGGGCCGCCTTCGCCACCGGTATTCCTCCAGATCTCTACGCATTTCACCGCTACACCTGGAATTCTACCCCCCTCTACAAGACTCTAGCCTGCCAGTTTCGGATGCAGTTCCCAGGTTGAGCCCGGGGATTTCACATCCGACTTGACAGACCGCCTGCGTGCGCTTTACGCCCAGTAATTCCG
+
CCCCCFGGGGGGGEGGGGGGGGGGGGFGGGAGGGGEGGGGGGGGGGGGGGGGGGGGGGGFFGGG9FFFD7@@FGGGGGGGGFGDEGE+4>FGCF@?F<E<FFFGGGGF@EFEGGGCGG:ECEGGGGGGFGGGFDDAEFGGDEGFGGGC9@FDGGGA96>:EDFGGGGGGGGGGGFGGGGGGGG>FD>ECFGFG5CGEGGGGDF>:CG*375C**CC40AEBGF?()-7(<>D<3C2/,*2>58:FFF<>:0
@M03364:276:000000000-BLYN8:1:1101:6806:3600 2:N:0:1
GGACTACAAGGGTTTCTAATCCTGTTTGCTCCCCACGCTTTCGAGCCTCAGTGTCAGTTACAGGCCAGAGAGCCGCTTTCGCCTCCGGTGTTCCTCCATATATCTACGCATTTCACCGCTACACATGGAATTCCACTCTCCTCTCCTGCACTCAAGTCTCCCAGTTTCCAATGCACACAATGGTTGAGCCACTGCCTTTTACATCAGACTTAAGAAACCGCCTGCGCTCGCTTTACGCCCAATAAATCCGG
+
CCCCCGGGGGGGGGGGGGGGGGGGGGGGGGGGGGGGGGGGGGGGGGGCFGGGGGGGGGGGGGGFFGGGGGGGGGGGGGGGGGGGFGGGFFGGGGGGGGGGGGGGGGGGGGGGGGGGGGGGGGGGGGGGFFGGGGGGGGGGGGGGGFGGGGGGEDFGGGGGGGGGGGGGGGGGGGGGGGGGGGFGGGGGGDGGFEGCGGGGGGGGFGFFGGCGDFFGGGGGFEFDFFADFFFDGGG>>@EEG>@FDGF<>DC
@M03364:276:000000000-BLYN8:1:1101:20830:3617 2:N:0:1
GGACTACTCGGGTTTCTAATCCTGTTTGCTCCCCACGCTTTCGAGCCTCAGCGTCAGTTACAGACCAGAGAGCCGCCTTCGCCACTGGTGTTCCTCCATATATCTACGCATTTCACCGCTACACATGGAATTCCACTCTCCTCTCCTGCACTCAAGTCTCCCAGTTTCCAATGCACACAATGGTTGAGCCACTGCCTTTTACATCAGACTTAAGAAACCACCTGCGCTCGCTTTACGCCCAATAAATCCGG
+
CCCCCGGGGGGGGGGGGGGGGGGGGGGGGGGGGGGGGGGGGGGFGGGGGGGGGGGGGDGGGGGGGGGGGGGEGGGGGGGGGGGGDGGGGGGGGGGGGGGGGGGGGGAGGGGGGGGGGGGEGGGGGF?CFFFFGGGGGGGGFE8DGGG8FCGFGFGGGFFGFGGGGGDEGDFGGGGGCCG8FFGGGECGGFGGGGGGGGGGDFGGFCDDFGGGGGGGGGEGFGFFFEFFFFFEG4>CFFEC5>8F*;AFGGD
@M03364:276:000000000-BLYN8:1:1101:9985:3665 2:N:0:1
GGACTACTCGGGTTTCTAATCCTGTTTGCTCCCCACGCTTTCGCACCTGAGCGTCAGTCTTTGTCCAGGGGGCCGCCTTCGCCACCGGTATTCCTCCATATATCTACGCATTTCACCGCTACACATGGAATTCCACTCTCCTCTCCTGCACTCAAGTCTCCCAGTTTCCAATGCACACAATGGTTGAGCCACTGCCTTTTACATCAGCCTTAAGAAACCACCTGCGCTCGCTTTACGCCCAATAAATCCGG
+
CCCCCGGGGGGGGGGGGGGGGGGGGGGGGGGGGGGGGGGGGGGGGGGGGGGGGGGGEFGGGGGGGGGGGGGGGGGGGGGGGGDEGGGGGGGGGFGGGGGFGGGGGGGGGGGGGGGGGGGGGGGGGGGGFFGGGGGG;@EFGGGGGGGGGGGGGGDFGGGGGGGGGGGGGGEGE@EGCGGGFGGGF>FCFBFFCFGGGGGGFGD@FG4*;CDGGG8CCF648:F@BF257>BFGCGFEFGGCFF;D7ACFG<
@M03364:276:000000000-BLYN8:1:1101:13826:3672 2:N:0:1
GGACTACAAGGGTATCTAATCCTGTTCGCTCCCCACGCTTTCGAGCCTCAGCGTCAGTTACAGACCAGAGAGCCGCCTTCGCCACTGGTGTTCCTCCATATATCTACGCATTTCACCGCTACACATGGAATTCCACTCTCCTCTCCTGCACTCAAGTCTCCCAGTTTCCAATGCACACAATGGTTGAGCCACTGCCTTTTACATCAGACTTAAGAAACCACCTGCGCTCGCTTTACGCCCAATAAATCCGG
+
CCCCCGGGGGGGGGGGGGGGGGGGGGGGGGGGGGGGGGGGGGGGGGGGGFGGGGGGGGGGGGGGGGGGCGGGGGGGGGGGGGGGGGGGGGGGGGGGGGGGGEGGGGGGGGGGGGGGGGGGGGGGGGGGGGGGGGGGGGGGGGGGGGGGGFFG?FCDDFFDFGFGEGGGGGGGGGGGGGGFGGGGGGGGGGGGGGFGGGGGGGFGFDFGG5CF7+:CFGEGFEA<BBBFFFFFGGGFFF:BG>(6CGFEGG9
@M03364:276:000000000-BLYN8:1:1101:15929:3673 2:N:0:1
GGACTACAAGGGTTTCTAATCCTGTTTGCTCCCCACGCTTTCGAGCCTCAGTGTCAGTTACAGGCCAGAGAGCCGCTTTCGCCTCCGGTGTTCCTCCATATATCTACGCATTTCACCGCTACACATGGAATTCCACTCTCCTCTCCTGCACTCAAGTCTCCCAGTTTCCAATGCACACAATGGTTGAGCCACTGCCTTTTACATCAGACTTAAGAAACCACCTGCGCTCGCTTTACGCCCAATAAATCCGG
+
CCCCCGGGGGGGGGGGGFGGGGGGGGGGGGGGGGGGGGGGGGGGGGGGGGGGGGGGGGGGGGGGGGGGGGGDGGGGGGGGGGGGGGGGGGGGGGGGEFGCFGGGGGGGDGGGGFCGFDGEFGGGGGGGGCGGGGG9E8EFFGGGGGGCEFF?=FFGGGGGFGGGGGGEAAFFFGGGGGGGGDGFGGFCFG,<EDGGGGGC7CE@9+*7?5>CFDD+;9@7?EF:B>252?;AGFFCB@EGG>@F>CFFCGC
@M03364:276:000000000-BLYN8:1:1101:12302:3682 2:N:0:1
GGACTACTCGGGTTTCTAATCCTGTTTGCTCCCCACGCTTTCGCACCTGAGCGTCAGTCTTTGTCCAGGGGGCCGCCTTCGCCACCGGTATTCCTCCAGATCTCTACGCATTTCACCGCTACACCTGGAATTCTACCCCCCTCTACAAGACTCTAGCCTGCCAGTTTCGGATGCAGTTCCCAGGTTGAGCCCGGGGATTTCACATCCGACTTGACAGACCGCCTGCGTGCGCTTTACGCCCCGTAATTCCG
+
CCCCCGGGGGGGGGGGGFGGGGGGGGGGGGGGGGGGGGGGGGGGGGGGGGGGGGGGGGGGGGGGGCFGGGEGGGGGGGGGGGGGGGGGGGGGGGGEGDFA?FCGGDGGGGGGGGGGGGG>FEGGGGGGFFFGGGGGGGGGGGGGGGGCGGGFFGGF;@FGGGGGGGGGGD8CEFGGFEGGGF8CFGECEFFFGGGG=BCFGGGGC4C<>CGD7:*+;DGGEGF6(<9B?>:7CCFAFBG5C)47)*))2:2
@M03364:276:000000000-BLYN8:1:1101:17416:3695 2:N:0:1
GGACTACACGGGTTTCTAATCCTGTTTGCTCCCCACGCTTTCGCACCTGAGCGTCAGTCTTTGTCCAGGGGGCCGCCTTCGCCACCGGTATTCCTCCAGATCTCTACGCATTTCACCGCTACACCTGGAATTCTACCCCCCTCTACAAGACTCTAGCCTGCCAGTTTCGGATGCAGTTCCCAGGTTGAGCCCGGGGATTTCACATCCGACTTGACAGACCGCCTGCGTGCGCTTTACGCCCAGTAATTCCG
+
CCCCCFGGGGGGGGGGGGGGGGGGGGGGGGGGGGGEGGGGGGGGGGDGGGDFGGGGGGGGGGGGGGGGGGGGGGGGGGGGGGGGGGGGGGGGGGGGGGGFGGGGGFGGEGGGGGGGGGGGGGFGGGEGGGGGGGGGGGGGGG68EGFEFF@CFGCGGGGFFGGGGGGGG5@EEFGGGGGGGGGC,>DCFFGFGDGGGDGGFGFGFGFD3C3DG=FG4*=:DD>?B@;FFDFFG*75@?EGGB1FGGF4C>7
@M03364:276:000000000-BLYN8:1:1101:25595:3698 2:N:0:1
GGACTACACGGGTTTCTAATGCTGGTTGCTCCCCACGCTTTTGAGCCTCAGGGTCAGTTACAGGCCAGAGAGCCGCTGTCGCCTCCGGGGTTCCGCCATATATCTACGCGTTTCACCGCGTCACATGGAATTCTACCCTCCGCTCCGGCACTCATGTCTCCCAGGTTCCAATGCACACAATGGTTGAGCTACTGCCTCTTACATCAGCAGTAAGAAACCACCTGCGCTCGCGTGACGCCCAATAACTCGGG
+
C9C<@,,6C7+@+B,6,,,<,CEA-C,B8,;,C8@BF+CFE,CFG,;@FFF,<,,;CFCE@FFG77EDFF@6,C6@C+,9B,648E+=++4+49,,8>=F,,,C,F9FE+@@=AD9E?:448?+64,A<,C,,,,,3>6A8+@8+@+@7@E7,:,=@D;C,@,,*6,@@,,7,@333CE5226>,>DC7,,,0<9:,,,,1=,=++0*+*4118714C8:5*;;3>;3?EE)))1(81::EFB4:9F9*/9
@M03364:276:000000000-BLYN8:1:1101:19348:3713 2:N:0:1
GGACTACTGGGGTATCTAATCCTGTTTGCTCCCCACGCTTTCGCACCTGAGCGTCAGTCTTTGTCCAGGGGGCCGCCTTCGCCACCGGTATTCCTCCAGATCTCTACGCATTTCACCGCTACACCTGGAATTCTACCCCCCTCTACAAGACTCTAGCCTGCCAGTTGCGGATGCAGTTCCCAGGTTGAGCCGGGGGATTTCACATCCGACTTGACAGCCCGCCTGCGTGCGCTTTACTCCCAGTAATTCCG
+
@CC@CGGF@FFGG7<FGGGGDEGGGGGFGGGGGGGGC7FGGGGCGEGFCCAFGGGGEG<CD<FFGFG8<CCFEGG=FFFEGCGGE<FFDFG9BGGGFCFCD<;FFFGGGG@CGGFCF@7CEFGG8E<AFGGFDGGGF8@BECEF>E>D9DFCE9EFG69B8BFGGD,,5*5B>BCCDGG76988FGGG7@C8*4*55CCF:FFGCCFDGDGD7DFGC*8:BGFF:FB>(083>C3-9)+3A)4?DD?)::*
@M03364:276:000000000-BLYN8:1:1101:21325:3742 2:N:0:1
GGACTACTGGGGTTTCTAATCCTGTTTGCTACCCATGCTTTCGAGCCTCAGCGTCAGTTACAGACCAGACAGCCGCCTTCGCCACTGGTGTTCTTCCATATATCTACGCATTTCACCGCTACACATGGAATTCCACTCTCCTCTCCTGCACTCAAGTCTCCCAGTTTCCAATGCACACAATGGTTGAGCCACTGCCTTTTACATCAGACTTAAGAAACCACCTGCGCTCGCTTTACGCCCAATAAATCCGG
+
CCCCCGGGGGGGGGDGGGGGCGGGGGGGGGGGGGGGGGGGGGGGGGGGGFFGGGGGGGGGGGGGGGGGAFGG?FGGGGGGGGGGGGGGGGGGGGGGGGGGGGGGGGGGG@FDGGGGGGGGGGGGFGGGGGFCFGGGGGGGCFFGBFFGGGGFEGFGGGGGFGGGGGGGFGGGGGGFCFGFGGGFFEGGGGCFGGFGFGFGGFGCC7??C6CDC>FDFCC>FEFE5ABFFDFFG4B@E>D*:?BF7C8<2>9
@M03364:276:000000000-BLYN8:1:1101:22635:3794 2:N:0:1
GGACTACAGGGGTTTCTAATCCTGTTTGCTCCCCACGCTTTCGCACCTCAGTGTCAGTATCAGTCCAGGTAGTCGCCTTCGCCACTGGTGTTCCTTCCTATATCTACGCATTTCACCGCTACACAGGAAATTCCACTACCCTCTACCATACTCTAGCTTGCCAGTTTTGGATGCAGTTCCCAGGTTGAGCCCGGGGCTTTCACATTCAACTTAACAAACCACCTACGCGCGCTTTACGCCCAGTAATTCCG
+
CCCCCFGGGGGGEGGGGGGGGGGGGGGGGGFFGGGDEGGGGGGGGGGDFGGGGGGGGGGEFGGGGGGGGGGGGFEGGGGGGGGGGGFGGGGGFGGCEGGFFGC<=,EF@C7FGFCFFGGGGGGG9FCFFFEE9FE,EEGGGGFGGFECFDFGFAA=DGFGC8=DFGDG?EGEFFCFAFGGGAEF@>8EF8@8>EGG*8,@+9;;BFGGG7>7:DFC>*;CAFFF24(8(:5>GG*66<EC55?A7C=)+:2
@M03364:276:000000000-BLYN8:1:1101:6972:3816 2:N:0:1
GGACTACTAGGGTTTCTAATCCTGTTTGCTCCCCACGCTTTCGAGCCTCAGTGTCAGTTACAGGCCAGAGAGCCGCTTTCGCCTCCGGTGTTCCTCCATATATCTACGCATTTCACCGCTACACATGGAATTCCACTCTCCTCTCCTGCACTCAAGTCTCCCAGTTTCCAATGCACACAATGGTTGAGCCACTGCCTTTTACATCAGACTTAAGAACCCACCTGCGCTCGCTTTACGCCCAATAAATCCGG
+
CCCCCGGGGGGGGGGGGGGGGGGGGGGGGGGGGGGGGGGGGGGGGGGGGGGGGFFGGGGGGGGFGGG8EFFEGGGGGGGGGGGGGGGDFFEFGGGGGGGGGGGAFFGGGGGGGGGGGGGGGGGGGGGGGCAEFCEGGD9FGGGGEFGGFGGGGGGGEECF=F?,FDDGAC;FD8FGGFDEDFGGC68?DGDGFGG8EGGCGFFGFD+5*2=@DFF>*939>7A6299*)8;?FC+6?@G*A>86D+:?6DC
@M03364:276:000000000-BLYN8:1:1101:21020:3835 2:N:0:1
GGACTACAGGGGTTTCTAATCCTGTTTGCTCCCCACGCTTTCGAGCCTCAGTGTCAGTTACAGGCCAGAGAGCCGCTTTCGCCTCCGGTGTTCCTCCATATATCTACGCATTTCACCGCTACACATGGAATTCCACTCTCCTCTCCTGCACTCAAGTCTCCCAGTTTCCAATGCACACAATGGTTGAGCCACTTCCTTTTACATCAGACTTAAGAAACCACCTGCGCTTGCCTTACGCCCAATAAATCCGG
+
ACCCCGGDCGGGEGGGFADGGFGEFFA,<FEFGGG@C@FDFFGC8FEFGFFFGGGFGGGGGFG,C,EFEFGGGGGGGFGGGGGFGFEGEGCGGGGFFFGCDGGFFFFGCE=CFFGAFGCEGG,F9FFGF9?FFCBEG@AFGGG?=EGDG8E=FGGGGFFGC8DFFDFF8E,@DFDEDFGGGGGFGCE?,@EF?,>CCF,<+=:B>C5C>*?+B@+:**@?*=*6>@9*()))4:*()0*:C>;)>@86C)2
@M03364:276:000000000-BLYN8:1:1101:16496:3856 2:N:0:1
GGACTACTGGGGTATCTAATCCTGTTTGCTCCCCACGCTTTCGAGCCTCAGTGTCAGTTACAGGCCAGAGAGCCGCTTTCGCCTCCGGTGTTCCTCCATATATCTACGCATTTCACCGCTACACATGGAATTCCACTCTCCTCTCCTGCACTCAAGTCTCCCAGTTTTCAATGCACACCCTGGTTGAACCCCTGCCTTTTACATCTGACTTAAGCAACCAGCTGCGCTCGCTTTACGCCCCATTAATTCGG
+
CC--CFGGG<AEF,CFG<FFGGGGGGEEGGGGDBCFDGGGGFF8CEGFGGGDFGGGGGGFF,6,C7,CE@,8,CFFGGDFGGG7:FGGGGGGFGGFG8?,@,,AEBFGGGGGGGFF,@FEFGFF9FGCF?FF=FFGF8,?E8==,=EBFGGGD=FG,@DA9=8DFFC,,,,7=E,33,6+@,@>F>,,2++51@6,@EDF9A;?;+252+?+25+2**=4*49))3:*-/0)1?+/)-:8/:@+;+;)+/2
@M03364:276:000000000-BLYN8:1:1101:25999:3858 2:N:0:1
GGACTACTGGGGTTTCTAATCCTGTTTGCTCCCCACGCTTTCGCACCTGAGCGTCAGTCTTTGTCCAGGGGGCCGCCTTCGCCACCGGTATTCCTCCAGATCTCTACGCATTTCACCGCTACACCTGGAATTCTACCCCCCTCTACGAGACTCAAGCTTGCCAGTTTCCAATGCAGTTCCCAGTTTGAGCCCGGGGATTTCACATCTGACTTAACAAACCTCCTGCGTGCGCTTTACGCCCAGGAATTCCG
+
CCCCCGGGFGGGG+BFFGGCGFGGGGAFGGCGGGFGGGGGGGG>FFEFGGGGGGGGGFFFGGGGGGGGGGEF:@@FGGEGGGCEFFGGG@FGGDCFGGGDGGCF;<FFGG:F9FFFFGGGGGGGGGGGFDF@9,CF,=D7CEGGGCCC>8+2,,8:E,56*D,@@FFG7@DCA8,,@BF;EDF?D@,,4?,=9C*=*86?C+AGF*:7+:CG@>7@**3*.=)()2(./5.09*/)/(2:CB0)90?0:77
@M03364:276:000000000-BLYN8:1:1101:25160:3884 2:N:0:1
GGACTACCGGGGTTTCTAATCCTGTTTGCTCCCCACGCTTTCGCACCTGAGCGTCAGTCTTTGTCCAGGGGGCCCCCTTCGCAATCGGTATTCTTCCAGATCTCTACGCATTTCACCGCTCCACCTGGAATTCTACCCCCCTTTACAGGACTCTAGCCTGCCAGTTTCGAAGGCATTCCCCGGGTTGAGCCCGGGGATTTCACATCCGCCTTGACCGCCCCCTCGCGTGCGTTTTACGCCCGTCATTTCCC
+
C@9CCGGGEEGGGEGGGGGGGGGFFGFGFGGGGGGGGGEFF9C7CFGGEGGGGGGGGEAEFFG<FFCFFC77:++@FF8,9F,+,,:,B,B9F,9E,,9??=;9=<,=C?CFCEFFG>@E7+,A8,4,:,C8E,,CE@+C@3,67EA,,,+3@,,3>8@,@:,,@9;>E*,**,5,5,>D8*>*5;*44?FCEEGE5EF9+3+1+;***/938>6*))?*):)(,.,)-)).*91)*(2:*)()/*1):**
@M03364:276:000000000-BLYN8:1:1101:15953:3957 2:N:0:1
GGACTACAGGGGTTTCTAATCCTGTTTGCTCCCCACGCTTTCGCACCTGAGCGTCAGTCTTTGTCCAGGGGGCCGCCTTCGCCACCGGTATTCCTCCAGATCTCTACGCATTTCACCGCTACACCTGGAATTCTACCCCCCTCTACAAGACTCTAGCCTGCCAGTTTCGGATGCAGTTCCCAGGTTGAGCCCGGGGATTTCACATCCGACTTGACAGACCGCCTGCGTGCGCTTTACGCCCAGCAATTCCG
+
CCCCCGGFGGGGGGGGGFEFGGGGGGGGGGFGGGGEGGGGGGGGGGGGGGGGGGGGGCCFFGGGGGGGGGGGGGGGGGGGGGFGGGGGGGGGFFFGGGGDGFGAEEGGGGGGGFAGGGGGGGGGGGGFGGGGGGGGAFCGGGGGGGG,3:DDGGFGDFGGGFFFGGF@:53BECGGGCF@D,?DF9<EGFD*?5CGEGGGGF7FFG;<DDDG7*>FC4CFBE311)3@1>>:GC5<8(*/C51)2*/):79
@M03364:276:000000000-BLYN8:1:1101:17123:4036 2:N:0:1
GGACTACAGGGGTTTCTAATCCTGTTTGCTCCCCACGCTTTCGAGCCTCAGTGTTAGTTACAGGCCAGAGAGCCGCTTTCGCCTCCGGTGTTCCTCCATATATCTACGCATTTCACCGCTACACATGGAATTCCACTCTCCTCTCCTGCACTCAAGTCTCCCAGTTTCCAATGCACACAATGGTTGAGCCACTGCCTTTTACATCAGACTTAAGAAACCACCTGCGCTCGCTTTACGCCCAATAAATCCGG
+
CCCCCGGGGGGGGGGFGGFGGGGGGGGGGGGGGGGGGGGGGGGGGGGGGGGFGGGGGGGGGGGGGGGCFGGGGGGGGGGGGGEGGGGGGDGGGGGGGGGGGGFFGGGGGGGGGGGGGGGGGGGGFGFGGGGGGGGGGGGGGGGCBFGGGFGGGG8@EFGG988FFGGGF,EFGGGGGGGGFG8FGGFFGGGGGGGGGGGGCFGFFFFGGD9DGGGGGCFGFEFFF>AFFFFFGC8>DF>EGA@4*@A37CD
@M03364:276:000000000-BLYN8:1:1101:21254:4050 2:N:0:1
GGACTACAAGGGTTTCTAATCCTGTTTGCTCCCCACGCTTTCGAGCCTCAGTGTCAGTTACAGGCAAGAGAGCCGCTTTCGCCTCCGGTGTTCATCCATATATCTACGCATTTCACCGCTACACATGGAATTCCACTCTCCTCTCCTGCACTCAAGTCTCCCAGTTTCCAATGCACACAATGGTTGAGCCACTGCCTTTTACATCAGCCTTAAGAAACCACCTGCGCCCGCTTTACGCCCAACACATCCGG
+
CCCCC8FGECEE;@@ECFGGGGGCFFGGDCFF?CEGGGD7,@F6,BFGE@FFCFGGFGFFGAEFC,;D,C<:,:@CC:@,BF@::,@CFCEGG<,<FFGFCEC?=FFF:C:,,ECFGG@=CC:F@EBEBCDB9E9A,E>E,=4DEEFF88,67@=94@EFB@FGD,D9@DDF8,@=FGG?=DF3DE@FD3DC7DGEF,,4??CFFFC*;C*9:7:8;D8791*))/-*)3?>*/+*26E*:)(0*1;3C57
@M03364:276:000000000-BLYN8:1:1101:9105:4074 2:N:0:1
GGACTACCAGGGTTTCTAATCCTGTTTGCTCCCCACGCTTTCGAGCCTCAGTGTCAGTTACAGGCCAGAGAGCCGCTTTCGCCACCGGTGTTCCTCCATATATCTACGCATTTCACCGCTACACATGGAATTCCACTCTCCTCTCCTGCACTCAAGTCTCCCAGTTTCCAATGCACACAATGGTTGAGCCACTGCCTTTTACATCAGACTTAAGAAACCACCTGCGCTCGCTTTACGCCCAATAAATCCGG
+
CCC@CGGGGGGGGGGGGGGGGGGGFGGGGGGGGFFECFGGGGGGGGGGGGGGGGGGGGGGGGEGGGGGFD8EFGGGGEGFCGGGCFGGGC:??EFFCFGGGGGGGGGGG7FEGGGG9F>EGGGCFFGFGFFGDGEGGGFGGGGGGGGGCDFD8FFDDFGFGGFGGF;D8ADGGGGGFGGGGCD;FGFGFGFFFCCFGGGGF8;C>:CDGGGF7CFD>C6C*=*):*:5<>D?DF==5>8*=:1)2++7C83
@M03364:276:000000000-BLYN8:1:1101:21999:4137 2:N:0:1
GGACTACTGGGGTTTCTAATCCTGTTTGCTCCCCACGCTTTCGAGCCTCAGTGTCAGTTACAGGCCAGAGAGCCGCTTTCGCCTCCGGTGTTCCTCCATATATCTACGCATTTCACCGCTACACATGGAATTCCACTCTCCTCTCCTGCACTCAAGTCTCCCAGTTTCCAATGCACACAATGGTTTAGTCACTGCCTTTTACATCAGACTTAAGAAACCACCTGCGCTCGCTTTACGCCCAATAAATCCGG
+
CCCCCDEFEGGG:FECE<CEEFGGFGGGFF<FGCF:FEEDFGG8FGGGDD8EDGFFFGGFGGDFFGGC8CF,DC@F88AEFGECFGE=FGGFFGDFGDG,<E=EFGGGEGGGEA,FGEGCGG9FF,,A=5<FGGGG;EAFGGGGCEF?FDEGGGGG9EC99DFGGGF9:,3@=DEFGEGF8DFD;,@;E,3@AFCCGGGCGGGGCF5;CCC>C8+<;DF>?EFFD>A>=?EEGC7CB@:CEF;ACFF<49>
@M03364:276:000000000-BLYN8:1:1101:6113:4155 2:N:0:1
GGACTACTGGGGTTTCTAATCCTGTTTGCTCCCCACGCTTTCGAGCCTCAGCGTCAGTTACAGACCAGAGAGCCGCCTTCGCCACTGGTGTTCCTCCATATATCTACGCATTTCACCGCTACACATGGAATTCCACTCTCCTCTCCTGCACTCAAGTCTCCCAGTTTCCAATGCACACAATGGTTGAGCCACTGCCTTTTACATCAGACTTAAGAAACCACCTGCGCTCGCTTTACGCCCAATAAATCCGG
+
CCCCCFGGGGGGGGGGGGGGGGGGGGGGGGGGGGGGGGGGGGGGGGGGGGGGGGGGGGGGGGGGGFGGGGGGGGGGGGGGGGGGGGGGGGGGGGGGGGGGGGFGFGGGGGGGGGGGGGGGGGGGGGGGBCAFGGFGGGDGGGGGGFFGGGGGGGDFGGGGGCGGGGGGCGGFGFGGCGGCFGGGGGGGF@FGGGGGDFGGGDCFFGG5FGCF7CGFGFFGFDFEBEAF25?DGGF@;@GGG:@A7DFC9<8
@M03364:276:000000000-BLYN8:1:1101:24953:4155 2:N:0:1
GGACTACCGGGGTTTCTAATACTGTCTGCTCCCCACGCTTTCGAGCCTCAGTGTCAGTTACAGGCCAGAGAGCCGCTTGCGCCTCCGGCGGTCCTCCATCTATCTACGTATGTCACCGCTACACAGGAAATTCCACTACCCTCTATCATACTCTAGCTTGCCAGTTGTTGATGCAGTTCCCAGGTTGAGCCCGGGGATTTCACATTCAACGTAACAAACCACCTACGCGCGCCTTACGCCCAGTAACTCCG
+
CC@CCC,CFGGGGGG9D9;E<C<,<,,<CEAGD;EC7F7@CC:FF>+4;EFDFC@9F@CF@F,@,:@,CF,CCE@FC,,A:>FE,,@++>+8@4><<<E<9EAFCGFC,,B,,AA,5:C=FC:8=3BA,3,A;?DGGG3,@=F+>86,DFA9B,39A9,6@DE,333@,63,@E9<3=3@E,@*,3@A7,,4*;BEC8,,=CF8+=8+21*2*28C**/252>((23>1A)7)/*.9(5?E>(9:D*6C**
@M03364:276:000000000-BLYN8:1:1101:5975:4173 2:N:0:1
GGACTACAGGGGTATCTAATCCTGTTTGCTCCCCACGCTTTCGAGCCTCAGTGTCAGTTACAGGCCAGAGAGCCGCTTTCGCCTCCGGTGTTCCTCCATATATCTACGCATTTCACCGCTACACATGGAATTCCACTCTCCTCTCCTGCACTCAAGTCTCCCAGTTTCCAATGCACACAATGGTTGAGCCACTGCCTTTTACATCAGACTTAAGAAACCACCTGCGCTCGCTTTACGCCCAATAAATCCGG
+
CCCCCGGGGGGGGGGGGGGGGGGGGGGGGDFFGGGGGGGGGGGGGGGGGGGGGGGGGEGGGGFGGGGGGGGGGGGGGGCGGGGGGGGGEGGGGGFGGGGFFGAEFGGGGCGGGGGGGGGGGGGGGFGGFDFGGGGDGGGGGGGGGGGGGGCDFGGGGGGGFECGGGGCC,@EFDGGGG6FGGFGGGCGGGGGCGFGGGGGGGF@;<7>CGG8778CCF:9AEFFDFBFDEFA<?CEF?EE5AD;FG=);<:
@M03364:276:000000000-BLYN8:1:1101:9955:4184 2:N:0:1
GGACTACTGGGGTTTCTAATCCTGTTTGCTCCCCACGCTTTCGAGCCTCAGTGTCAGTTACAGGCCAGAGAGCCGCTTTCGCCTCCGGTGTTCCTCCATATATCTACGCATTTCACCGCTACACATGGAATTCCACTCTCCTCTCCTGCACTCAAGTCTCCCAGTTTCCAATGCACACAATGGTTGAGCCACTGCCTTTTACATCAGACTTAAGAAACCGCCTGCGCTCGCTTTACGCCCAATAAATCCGG
+
CCCCCGGGGGGGGGGGGGGGGFGGGGGGFGGGGGGGGGGGGGGGGGGGGGGEGGGGGGGGGGGGGGGGGGGGGGGGGGGGGGGEGDGGGEGGGGGGGGGGGFGGGGGGGGGGGGGFGGGGGGGGEFFGGGGCGCFFEFGGGGGGGGGGGGGGGDGGFGCGGCFFFGGGGGGGFDGFGGGFEFGGGGCFE8DFFGDFGDGGGGCCF7FGGGFCCFG+CFGGFGFFFF@D9DFFGGCC:@E8E>;FGGFC6<C
@M03364:276:000000000-BLYN8:1:1101:14565:4195 2:N:0:1
GGACTACTCGGGTATCTAATCCTGTTCGCTACCCATGCTTTCGAGCCTCAGCGTCAGTTACAGACCAGACAGCCGCCTTCGCCACTGGTGTTCTTCCATATATCTACGCATTTCACCGCTACACATGGAGTTCCACTGTCCTCTTCTGCACTCAAGTCTCCCAGTTTCCAATGCACTTCTTCGGTTGAGCCGAAGGCTTTCACATTAGACTTAAAAGACCGCCTGCGCTCGCTTTACGCCCAATAAATCCG
+
CCCCCGGGGGGGGGGGGGGGGGGGGGGGGGGGGGFGGGGGGGGGGGGFGGGGG@FGGGGGGGGGGGGGGGGGGGGGGGGGGGGGGGGGGGGGGGGGGFGFGG,FGGFGGGGGGGGGGGGGGGGGGGFGFGGGCGGGGFGGGGGGGGGGGGGGGGGGGGGDCGGGDGFGGGG;D8=FGGGGGGG6>C8ECFGGECCCGGGGGDCDFG7B7DCCFDG7BDGCEGFF>4=?9;BFGFF36(8EEDDF;D+)+7/
@M03364:276:000000000-BLYN8:1:1101:6183:4218 2:N:0:1
GGACTACCGGGGTATCTAATCCTGTTTGCTACCCATGCTTTCGAGCCTCAGCGTCAGTTACAGACCAGACAGCCGCCTTCGCCACTGGTGTTCTTCCATATATCTACGCATTTCACCGCTACACATGGAATTCCACTCTCCTCTCCTGCACTCAAGTCTCCCAGTTTCCAATGCACACAATGGTTGAGCCACTGCCTTTTACATCAGACTTAAGAAACCACCTGCGCTCGCTTTACGCCCAATAAATCGGG
+
CCCCCFGGGGGGGGGGGGGGGGGGGGGGGGGGGGGGGGGGGGGCFGGGGGGGGGGGGGGGGGGGGGGGGGGGGGDGGGGGGGGGGGGGCFGGGGGGGGGGGGGGGGGGGGGGGGGGG7FEGGGGGGGFFFGGGFGGGGDFGGGGGGEDFEEGFFFGGGGGGGGGGGGGCECA=FFF8FGGGGGGA>FGGGGGGFFGGGGGGFD@ACFDFGGG++=CGG>EFGF@BDBF9?A>C<88A@E87>8FF+;<*2:
@M03364:276:000000000-BLYN8:1:1101:6059:4229 2:N:0:1
GGACTACCAGGGTTTCTAATCCTGTTTGCTCCCCACGCTTTCGAGCCTCAGTGTCAGTTACAGGCCAGAGAGCCGCTTTCGCCACCGGTGTTCCTCCAGATCTCTACGCATTTCACCGCTACACCTGGAATTCTACCCCCCTCTACAAGACTCTAGCTGACCAGTTTCAAATGCAGTTCCCAAGTTAAGCTCGGGGATTTCACATCGGACTTGACAGACCGCCTGCGTGCGCTTTACGCCCCGTAATTCCG
+
CCCCCGGAFGGGGGGGGGGGGGGGGGFF9FFGGGGG7FGGGGGCFGGGGGGGGGGGGGFFGGGGGGGFFGGGGGGGGGGGGGGGGGGGGDGDGGEFGG?EFGCC,AEF>FCEGGGEGDGGDFFGFDGGCFFFFGGFD8>FGG>GFGCE9DGCG>FCGFC9D8DFGGGGFGDDF==DEGGFGGCCFFGGGGGGCEGG5EG,:@F>B?*;DGG*87CCCC==4EA1:49A?3):DCF<ADEEE)2>DC76CDC
@M03364:276:000000000-BLYN8:1:1101:25795:4251 2:N:0:1
GGACTACAGGGGTTTCTAATCCTGTTTGCTCCCCACGCTTTCGAGCCTCAGTGTCAGTTACAGGCCAGAGAGCCGCTTTCGCCTCCGGTGTTCCTCCATATATCTACGCATTTCACCGCTACACATGGAATTCCACTCTCCTCTCCTGCACTCAAGTCTACCAGTTTCCAATGCACACAATGGTTGAGCCACTGCCTTTTACACCAGACTTAATAAACCACCTGCGCTCGCTTTACGCCCACTAAATACGG
+
CCCCCGGFGGGGGGCFGGGDFGGGFEFFGFGFGGGEGCFGGCEFGGGGG,EFCFFGGGGDAFGGG,EFG@<7FEFEGGFBBFG:=FC=8@FCGFGGGCDG,@4EE<?DCCEBEFGGGGDEGGCDEF9BEFGGGGCEFGC8EFGFDG,,4,E88DB?3>FGGGG,9@EEAFGGGD8,,@C?ABFGFECC7>,,@<FGG,@FF7E8*<DC7*2=<FG7CG,7/*9==4)3:E>585+@?9:C=)/8F<+)2*2
@M03364:276:000000000-BLYN8:1:1101:5323:4273 2:N:0:1
GGACTACAGGGGTTTCTAATCCTGTTTGCTCCCCACGCTTTCGAGCCTCAGTGTCAGTTACAGGCCAGAGAGCCGCTTTCGCCTCCGGTGTTCCTCCATATATCTACGCATTTCACCGCTACACATGGAATTCCACTCTCCTCTCCTGCACTCAAGTCTCCCAGTTTCCAATGCACACAATGGTTGAGCCACTGCCTTTTACATCAGACTTAAGAAACCACCTGCGCTCGCTTTACGCCCAATAAATCCGG
+
CCCCCGGGGGGGGGGGGGGGGGGGGGGGGGGGGGGGGGGGGGGGGGGGGGGGGGGGGGGGGGGGGGGGGGGGGGGGEGGGGGGGGGGGGGGGGGGFGGGGGGGGGGGGGGGFGGGGGGGGGGGGGFGGFFFFGGFGGFGFGGGGGFFGGGGD8>EFGGGGGGGGFGGGFGGGGGGGGGCFGGGGGCEGGGGGGGGGGGGGFDFGFGGGGFDGFFCFFGFGFGF=BFABF>F8CCGFEFGGEFFFF>7CFGG
@M03364:276:000000000-BLYN8:1:1101:25634:4280 2:N:0:1
GGACTACTGGGGTTTCTAATCCTGTTTGCTCCCCACGCTTTCGAGCCTCAGCGTCAGTTACAGGCCAGAGAGCCGCCTTCGCCACCGGTGTTCCTCCAGATATCTACGCATTTCACCGCTACACCTGGAATTCCACCCTCCTCTTCTGCACTCAAGCCTCCCAGTTTCCAATGACCCTCCCCGGTTGAGCCCGGGGCTTTCACATCCGACTTAACAAACCACCTGCGCGCGCTTTACCCCCAATAAATCCG
+
<ACCCGGG,EFGGFGGGGGGGGGGGGGGGGGGGGGGGGGGGGG8@FGFCFFFGGGGCG9,C,C,CFFG@E,BFFGGBFGGFGG7FGEGGGGGGGDFGC,CFFEFFGGFGGGGGFFGGGGEGGGG8:FGFGGGCFGG,@=DGGGG9D,73@EGFDDF>FDF8CGGFGCFGFG9D,,5,@DCGG>EGGGGFGG*=5:EDCGF>89=CC*7CDG7@+:+**=55:>DFFF:()7>DD*)*)3;EF<@70*6FG9
@M03364:276:000000000-BLYN8:1:1101:18337:4282 2:N:0:1
GGACTACACGGGTTTCTAATCCTGTTTGCTCCCCACGCTTTCGCACCTCAGTGTCAGTATCAGTCCAGGTAGTCGCCTTCGCCACTGGTGTTCCTTCCTATATCTACGCATTTCACCGCTACACAGGAAATTCCACTACCCTCTACCATACTCTAGCTTGCCAGTTTTGGATGCAGTTCCCAGGTTGAGCCCGGGGATTTCACATTCAACTTAACAAACCACCTACGCGCGCTTTACGCCCAGTAATTCCG
+
CCCCCGCFFGGGF@EGFGGGGGGGGGEGGGGGFGG@FGGGGGGFCGGGGGGFFGGGGGF@FEGGGGGGEDFFEGGGGGGGGGGGEGGGGGGGGFECF<DFEFGGGFGGGGGDFGGGGGGGGGGGGFGCEEFGGFDFGD4FGFFGAE,@=DFDDFGGGGF8BGGGEGG,@3BEFGGFFGGAEFECFGGGFFGFCEGGGCC?=@FDFCGGCGGGGFGG7>GG>CEB2AFFFFEFGGC4FFGGGB?FC++9@D7
@M03364:276:000000000-BLYN8:1:1101:22150:4309 2:N:0:1
GGACTACAGGGGTTTCTAATCCTGTTTGCTCCCCACGCTTTCGCACCTGAGCGTCAGTCTTTGTCCAGGGGGCCGCCTTCGCCACCGGTATTCCTCCAGATCTCTACGCATTTCACCGCTACACCTGGAATTCTACCCCCCTCTACAAGACTCTAGCCTGCCAGTTTCGAATGCAGTTCCCAGGTTGAGCCCGGGGATTTCACATCCGACTTGACAGACCGCCTGCGTGCGCTTTACGCCCAGTAATTCCG
+
CCCCCGFGGGGDFGGFGGGGGFGGGGGGGGGGGCGGGGGGGGGGGGGGGFGGGGGGGGGGGGGGGG<@FGGGGGGGGGGFFEBCGGGGGGGGGGGFGGGGGGFFGGGGG@GFGGGGGFGDGGGGGGGGGGGGGGGGFGFF7@EGGA99EFFCFFEEGGGDFG@FFGGGGG6DGGF9FGGGGGGGGDFF6BFDEGGD7;F?CCDGFGCDGGGGF=CCCFGGF=:??F>F6@3>D<GA=6C?E><F7*9-CC*
@M03364:276:000000000-BLYN8:1:1101:14057:4311 2:N:0:1
GGACTACTGGGGTATCTAATCCTGTTTGCTCCCCACGCTTTCGCACCTGAGCGTCAGTCTTTGTCCAGGGGGCCGCCTTCGCCACCGGTATTCCTCCAGATCTCTACGCATTTCACCGCTACACCTGGAATTCTACCCCCCTCTACAAGACTCTAGCTGACCAGTTTCAAATGCAGTTCCCAAGTTAAGCTCGGGGATTTCACATCTGACTCGACAGACCGCCTGCGTTCGCTTTACGCCCCGTAATTCCG
+
CCCCCGGGGGGGGGGGGGGGFGGGGGGGGGGGGGGGGGGGGGGGGGGGGGGGGGGGGGGGGFGGFGGGGGGGGGG7FGGGGGGEFFGGEFGGFGGFGGFGGGGCADFFGGGGGGGGFECCFG9?EFGGGGDGGA,CDGCGGGGGGGFFG,:<DGC7;CGCFGGGGGGFGCGGGFFFFGFACGGGGF@EFGFCEGGEEECFFGG7+;CDGGFGGGD*8CGGDD:;DF>E0:55*CFAF?5>E56B)*84FC6
@M03364:276:000000000-BLYN8:1:1101:18562:4327 2:N:0:1
GGACTACTCGGGTATCTAATCCTGTTTGCTCCCCACGCTTTCGCACCTGAGCGTCAGTCTTTGTCCAGGGGGCCGCCTTCGCCACCGGTATTCCTCCAGATCTCTACGCATTTCACCGCTACACCTGGAATTCTACCCCCCTCTACAAGACTCTAGCCTGCCAGTTTCGGATGCAGTTCCCAGGTTGAGCCCGGGGATTTCACATCCGACTTGACAGACCGCCTGCGTGCGCTTTACGCCCAGTAATTCCC
+
C9BCCGGDFCCFFGGA<E<EFCGGGDGGGGE,CFEFE:FGGFGCEFFEEEFFGEE7F@<FFGGGG96<F7BFC@FGGGGGG@@FGGGGGGFGGDE9EFGFGGE<EAE<>@:BCCGGGGGCGGFGGFFG@BD,A?F@ED+>C@8DEFA9DFFGGGGGFFG?,34:D;>C**3BEFC7EGGF6CD*7D69C8FC75BCC>FFF1=CF<*9DDDDC;9FC4C*)7)46:25:)<BG3/66:EC=)49**/)::*
@M03364:276:000000000-BLYN8:1:1101:21656:4341 2:N:0:1
GGACTACTAGGGTATCTAATCCTGTTTGCTCCCCATGCTTTCGCACCTGAGCGTCAGTTTTTGTCCAGTGGGCCGCCTTCGCCACCGGTATTCCTCCAGATCTCTACGCATTTCACCGCTACACCTGGAATTCTACCCCCCTCTACATGACTCTAGCCTGCCAGTTTCGACTGCAGTTTCCAGGTTGAGCCCGGGGATTTCACCTCCGACTTGACAGACCACCTGCGCCCGCTTTACGCCCAGTAAATCCG
+
CCCCCGA<=FGGG8EFGFAFFGGFGGGGFGDFGGG<F8FGGFC,,7FEEFGGGGEGDG,6EFFAEGGG,<EFGGGGGGGGFGG:F<FCGGFGGGGGGDEFA<EEGGGGGGGGGGGGGG7>CGG@F8FC8FFEFDEFD=8FGGGGC;9,,@BFF9D,6@9>CG?FGFGCCE+>9DFGG7,75>@D@B,,,>DF;C*=*BD6:@:**9*85989F7F>C8@C)5833;;),08>D5<>F?EEEF(9DFFFCC)
@M03364:276:000000000-BLYN8:1:1101:6526:4354 2:N:0:1
GGACTACAGGGGTTTCTAATCCTGTTTGCTCCCCACGCTTTCGCACCTGAGCGTCAGTCTTTGTCCAGGGGGCCGCCTTCGCCACCGGTATTCCTCCAGATCTCTACGCATTTCACCGCTACACCTGGAATTCTACCCCCCTCTACAAGACTCTAGCCTGCCAGTTTCGGATGCAGTTCCCAGGTTGAGCCCGGGGATTTCACTTCCGACTTGACAGACCGCCTGCGTGCGCTTTACGCCCATTAATTCCG
+
CCCCCGGGGGGGGGGGGGGGGGGGGGGGGGGGGGGGGGGGGGGGGGGGGGGGGGGGGGGGGGGGGGGGGGGGGGGGGGGGGGGGGGGGGGGGGGGGGGGFGGGGGGGGGGGGGGGGGGGGGGGGGGGGGGGGGGGGGGGG7+@FDGGC,:88DCCEFBFCFG@8FGGCE8*3*8@,>FGGC;D5DC>?,;>@EEG?=EG6CFC++;*73CDDC**+82=:5E:(4590,5>)7CC<=<EG*.,9:*96?:2
@M03364:276:000000000-BLYN8:1:1101:5980:4439 2:N:0:1
GGACTACTCGGGTTTCTAATCCTGTTTGCTCCCCACGCTTTCGCACCTGAGCGTCAGTCTTTGTCCAGGGGGCCGCCTTCGCCACCGGTATTCCTCCAGATCTCTACGCATTTCACCGCTACACCTGGAATTCTACCCCCCTCTACAAGACTCTAGCCTGCCAGTTTCGGATGCAGTTCCCAGGTTGAGCCCGGGGATTTCACATCCGACTTGACAGACCGCCTGCGTGCGCTTTACGCCCAGTACTTCCG
+
CCCCCFEGGGGGGGGGGGGGGGGGGGGGGGGGGGGGGGGGGGGGGGGGGGGGGGGGGGGGGGGGDGGGGGGGGGGDGGGGGGGDGGGGGG@FFGGGGG8E=FGGGGGDCEGGGGGGGGGGGGGGGGGGGGGGGGGGGGGGGGGDFGFDFCDFFFGFGFGGGGGGGGGGGGGGGGGFGGGGC9DCDGEGFFGGGGCECEGGGGGGFGFGGGGGGGGGFGGGFGDF?>07:7:@<D5:F1>CC:002*/)2:1
@M03364:276:000000000-BLYN8:1:1101:15780:4456 2:N:0:1
GGACTACCGGGGTATCTAATCCTGTTTGCTCCCCACGCTTTCGAGCCTCAGTGTCAGTTACAGGCCAGAGAGCCGCTTTCGCCTCCGGTGTTCCTCCATATATCTACGCATTTCACCGCTACACATGGAATTCCACTCTCCTCTCCTGCACTCAAGTCTCCCAGTTTCCAATGCACACAATGGTTGAGCCACTGCCTTTTACATCAGACTTAAGAAACCACCTGCGCTCGCTTTACGCCCAATAAATCCGG
+
CCCCCGFGEGGGGGGGGGGGFAGGGGGGGGGGGGGGGEGGGGGGGDCFGGGGGGGGGFGGGGGGGGGGGGGGGGGGDGCFGGGGGGGGFGFGGGGGGFFAFGC9@FGGECEGGGGGGGGGGGGFDEGGF=FGGGGGGGGGGGFFEFFGGGGGF8DGGGGGCFGGGGCFGFGGGGGGGGEGFGBB9@8?F,,@689FGG9C+CF;6+**7C2:8D>8CF,,:CAFFABFFEEA4977ADGGG:@4:::CDDC
@M03364:276:000000000-BLYN8:1:1101:15175:4479 2:N:0:1
GGACTACAAGGGTATCTAATCCTGTTTGCTCCCCACGCTTTCGCACCTGAGCGTCAGTCTTTGTCCAGGGGGCCGCCTTCGCCACCGGTATTCCTCCAGATCTCTACGCATTTCACCGCTACACCTGGAATTCTACCCCCCTCTACAAGACTCTAGCCTGCCAGTTTCGGATGCAGTTCCCAGGTTGAGCCCGGGGATTTCACATCCGACTTGACAGACCGCCTGCGTGCGCTTTACGCCCAGTAATTCCG
+
CCCCCFGGGGGGGGGFFGDGGFGGGGGGGGGGGGGGGGGFGGGGGGGGDFFGGGGGGGFFGGGGGGCFGGGGGGGGGGGGGGFFGGGGGGGGFFGGGGGFFGGGG9FGGEEGGGA<EFGDGGGGGGGGFFGGGGGGGG?FGEEDFGGGGFGFFGGGGCFGG@CBFEGCCE*B7FFAFGGGGCFFFGGFFGFG5EGG=EFFGGGG+<5<DDDCFG77CFGFFGBFFF>D?>>@DCD<BBG>=D:?G7@<CC*
@M03364:276:000000000-BLYN8:1:1101:9315:4482 2:N:0:1
GGACTACTGGGGTTTCTAATCCTGTTTGCTCCCCACGCTTTCGCACCTGAGCGTCAGTCTTTGTCCAGGGGGCCGCCTTCGCCACCGGTATTCCTCCAGATCTCTACGCATTTCACCGCTACACCTGGAATTCTACCCCCCTCTACAAGACTCTAGCCTGCCAGTTTCGGATGCAGTTCCCAGGTTGAGCCCGGGGATTTCACATCCGACTTGACAGACCGCCTGCGTGCGCTTTACGCCCAGTAATTCCG
+
CCCCCGGGGGGGGGGGGGGGGFGGGGGGGGGGGGGGGGGGGGCEGGGGFGGGGGGGGGGGGGGGGGGGGGGGGDGGGGGGGGGGGGGDGGGGGGFGFDGGGGGGGGGFGGGCFFFGGGGGGGFGCFGGGFGGFGGGGGGGGGGGFGGFF?FDCFGGGGGDGGGCGGGGGGGGGGGGGEGG6?BFFC>?,DFFGGGGCGDCC7CDCF**2>CCD>FFGCCFEGF?BF1@:8<>DGGFFFCEEF69>:=AGC2
@M03364:276:000000000-BLYN8:1:1101:6276:4504 2:N:0:1
GGACTACCCGGGTTTCTAATCCTGTTTGCTCCCCACGCTTTCGAGCCTCAGTGTCAGTTACAGGCCAGAGAGCCGCTTTCGCCACCGGTGTTCCTCCATATATCTACGCATTTCACCGCTACACATGGAATTCCACTCTCCTCTCCTGCACTCAAGTCTACCAGTTTCCAATGCATACAATGGTTGAGCCACTGCCTTTTACACCAGACTTAATAAACCACCTGCGCTCGCTTTACGCCCAATAAATCCGG
+
CCCCCGGGGGGGGGDGFGGCFFGGFGGGGGFGGGGGGGGG<FGGGGGGGGGGGGGGGGGGGGFGGGGGFGFGGGGGGEEAFGGGGGGG>FGGGGGGGGGGGGGGGGGGGGGCDDEGFF>>FEGFFEEGG@FGFGGGGGFGGGGGGGGGGGGGGFFEEFFGGGCGFF9EDFGGGFGGGFFGEF8E;CGFG?DFGGGCC99A@FC>*97CCF=8DCGG88E797A==>AF@EB4*?>=AFD*AF@;>;A?4C<
@M03364:276:000000000-BLYN8:1:1101:15786:4520 2:N:0:1
GGACTACAAGGGTTTCTAATCCTGTTTGCTCCCCACGCTTTCGCACCTGAGCGTCAGTCTTTGTCCAGGGGGCCGCCTTCGCCACCGGTATTCCTCCAGATCTCTACGCATTTCACCGCTACACCTGGAATTCTACCCCCCTCTACAAGACTCTAGCCTGCCAGTTTCGAATGCAGTTCCCAGGTTGAGCCCGGGGATTTCACATCCGACTTGACAGACCGCCTGCGTGCGCTTTACGCCCAGTAATTCCG
+
CCCCCGGGGGGGGGGGGGGGGGGGGGGGGGGGGGFGGGGGGGGGGGGGGGFGGGGGGGGGGGGGGGGGGGGGGGGGGGGGGGGGEGGGGDGGGGGGFGGDFGGGGGGGGGGGGGGGGGGG>GGGGGGGFGGGGGGGGGGGGGGGGGADC?FDGGFEGCGGGFFGGGGGDGGGGFGFFFGGGGGCGGDG,DGGDECEDEGGGGGGFGDDCGDGF7F@4CFC>GFFFF9D6DFFG5>)9:GCCD?6:*=<GG6
@M03364:276:000000000-BLYN8:1:1101:19174:4527 2:N:0:1
GGACTACTGGGGTATCTAATCCTGTTTGCTACCCATGCTTTCGAGCCTCAGCGTCAGTTACAGACCAGACAGCCGCCTTCGCCACTGGTGTTCTTCCATATATCTACGCATTTCACCGCTACACATGGAGTTCCACTGTCCTCTTCTGCACTCAAGTTTCCCAGTTTCCGATGCACTTCTTCGGTTGAGCCGAAGGCTTTCACATCAGACTTCAGAAACCGCCTGCGCTCGCTTTACGCCCACTAAATCCG
+
CCCCCGGGGGGGGFGGGGGGGGGGGGGGGGGGGGGFGGGGGGGGGGGGGGGGGGGGGGGGGGGGGGGGGGGGGGGGGGGGFGGGGGGGFGGGGGGFFDGGGGGGGGGGGEECGGGGGGGGDGGGFFGGFFGFFGFGGDGGGGGGGGGGGGFCGGGGGGFCEFFGGGGGG6@8EEFDEFGGGF8CFGGGGGGGEEE>FGFFGGGGFGGGGDGG+<<CDFGFEG49B>2BFFFFGGGFF@8C5>05CGFCF*:
@M03364:276:000000000-BLYN8:1:1101:19604:4573 2:N:0:1
GGACTACCGGGGTTTCTAATCCTGTTCGCTACCCATGCTTTCGAGCCTCAGCGTCAGTTACAGACCAGACAGCCGCCTTCGCCACTGGTGTTCTTCCATATATCTACGCATTTCACCGCTACACATGGAATTCCACTCTCCTCTCCTGCACTCAAGTCTCCCAGTTTCCAATGCACACAATGGTTGAGCCACTGCCTTTTACATCAGACTTAAGAAACCGCCTGCGCTCGCTTTACGCCCAATAAATCCGG
+
CCCCCFFGFGGGGGGGGGGGGGGGGGGGGGGGGGGGGGGGGGGGGGGGGGGGGGGGDFGGGGGGGGGGGGGGGFGGGGGGGGGGGGGGFGGGGGGGGGGGGGGGGGGGGGGGGGGGGGDEGGGGGFFFFFGGFGGGGGGGGGFGGFGFGFGGGGGGGGGGGGGGGGGGGGGGGGGGGGG6CFGGGG6CGFGGGGGGGFGFGGGFFFGCFGFGGGGGGGFGFEFFFFF>=EFFFGFED<88EFFFGGFFGGG
@M03364:276:000000000-BLYN8:1:1101:18500:4583 2:N:0:1
GGACTACCAGGGTATCTAATCCTGTTTGCTCCCCACGCTTTCGCACCTGAGCGTCAGTCTTTGTCCAGGGGGCCGCCTTCGCCACCGGTATTCCTCCAGATCTCTACGCATTTCACCGCTACACCTGGAATTCTACCCCCCTCTACAAGACTCTAGCCTGCCAGTTTCGGATGCAGTTCCCAGGTTGAGCCCGGGGATTTCACATCCGACTTGACAGACCGCCTGCGTGCGCTTTACGCCCAGTAATTCCG
+
CCCCCGGGGGGGGGGGGGGGGGGGGGGGGGGGFGGGGGGGGGGGGGGGGFGGGGGGGGGGFGGGGGGGGEGGGGGGGGGGGGGGGGGGGGGFFGFGGGDGECEGGGGGGGGDFFFGGGGEEFGGGGGGFGGGGGGGGGFGG>EFGFGGGGGFGCCAFFDFGGFGFFGGGDEECFGGFGFFGGGEGGGGG7DGGGGGGGGGGFFGFFFDGD7C:CGGGGFCEG:?BFFFFE>:DGD-8?EEEFBFGGF>C**
@M03364:276:000000000-BLYN8:1:1101:6270:4586 2:N:0:1
GGACTACAGGGGTATCTAATCCTGTTTGCTCCCCACGCTTTCGAGCCTCAGTGTCAGTTACAGGCCAGAGAGCCGCTTTCGCCTCCGGTGTTCCTCCATATATCTACGCATTTCACCGCTACACATGGAATTCCACTCTCCTCTCCTGCACTCAAGTCTCCCAGTTTCCAATGCACACAATGGTTGAGCCACTGCCTTTTACATCAGACTTAAGAAACCACCTGCGCTCGCTTTACGCCCAATAAATCCGG
+
CCCCCGGGGGGGGGGGGGGGGGGGGGGGGGGGGGGGGGGGGFGGGGGGGGGGGGGGGGGGGGGGGGGGGGGGGGGGGC<FGEGGGGGGEGGGGGGGGGCGGGEFGGGGGGGGFGGGGGGGGGGGGGGGGGGGGGGFDDGGGCF9FEFGGGGGGGGGFGFFGGGGFFGGGGGGGGGGGGGFCFFGEGDGFGGGGGGGG;F:7:CFFGGGGCD:CGFGGG@FFEFFFFFD2?E?DF74?@CCGFFFGG7?FG9
@M03364:276:000000000-BLYN8:1:1101:12559:4618 2:N:0:1
GGACTACTCGGGTTTCTAATCCTGTTTGCTCCCCACGCTTTCGCACCTCAGTGTCAGTATCAGTCCAGGTAGTCGCCTTCGCCACTGGTGTTCCTTCCTATATCTACGCATTTCACCGCTACACAGGAAATTCCACTACCCTCTACCATACTCTAGCTTGCCAGTTTTGGATGCAGTTCCCAGGTTGAGCCCGGGGATTTCACATTCAACTTAACAAACCACCTACGCGCGCTTTACGCCCAGTAATTCCG
+
CCCCCFFGGGGGGGGGFGGGGGGGGGGGGGGFGGGGGGGGGGGGGGGGGGGGGGGGGGGGGGGGGGGGGGGGGGGGGGGGGGFGGGGGGGGGGGGGGGGGGGGGGGGGGGGGGGGGGGGGGGGGGGFCFGGGGGGGGFGGGGGGGGGGGGGGFGGGGGGGGGGGGGGFGGGGGGGGGGGGFGGCFGGGGGGGEGGGGGGGGGGFFGFGGGGGGGGGGFGGFGFD2FAFFFFEGGG<6;GGG>?FGGF3@F<
@M03364:276:000000000-BLYN8:1:1101:10493:4620 2:N:0:1
GGACTACTAGGGTTTCTAATCCTGTTTGCTCCCCACGCTTTCGAGCCTCAGCGTCAGTTACAGACCAGAGAGCCGCCTTCGCCACTGGTGTTCCTCCATATATCTACGCATTTCACCGCTACACATGGAATTCCACTCTCCTCTCCTGCACTCAAGTCTCCCAGTTTCCAATGCCCACAATGGTTGAGCCACTGCCTTTTCCATCCGACTTAAGAAACCACCTGCGCTCGCTTTACGCCCAATAAATCCGG
+
CCCCCGFGGGGGGGGAEEFGFGGGGGGGFGGEGGGGF@FFGGGFGGGGGDFGGGGGGFGGFGGGGGGGGGGGGGGGGCFFGGGGCFFGEFGGGGGGGFGGGCFCEFGGGCGGGEEGGEGGD79FF8FGGFGGFGFE,4>EFFFDG@FFGGEFCF8DGFDGGGG,FC9EEGGGGG,,,=AFCFCE,@8ACFD87<FGGGFE++,?77***<7C8;:DCCC1:79<=DBAD>B;5586;=C@:>@4*;A96>)
@M03364:276:000000000-BLYN8:1:1101:5334:4664 2:N:0:1
GGACTACTAGGGTTTCTAATCCTGTTTGCTCCCCACGCTTTCGAGCCTCAGCGTCAGTTACAGACCAGAGAGCCGCCTTCGCCACTGGTGTTCCTCCATATATCTACGCATTTCACCGCTACACATGGAATTCCACTCTCCTCTTCTGCACTCAAGTCCTCCAGTTTCCAATGACCCTCCCCGGTTGAGCCGGGGGCTTTCACATCAGACTTAATAAACCACCTGCGCTCGCTTTACGCCCAATAAATCCG
+
CCCCCGGGGGGGGGGGGGFGGFGGGGGGGGGGGGGGGGGGGCGGGGGGGGGGEGGGGGDFGGGGGGGGGGGEGGGGGGGGGGGGGGGGGGGGGGGGGGGGGGGGGGGGGGGGGGGGGGGGGGGGGGGFFFFFGGGGGGCFGGGGGFGGGGGFEFGEGGGGGG,DFGGGCFEFGFGGGGGGGGGGGGGFCGGE+@EEEEGGGGGGFGGGGGGGGGGGGGFFFGFFE47:>3)8DGC);2CCGF:FFDFFGG<
@M03364:276:000000000-BLYN8:1:1101:17324:4665 2:N:0:1
GGACTACCGGGGTTTCTAATCCTGTTTGCTCCCCACGCTTTCGAGCCTCAGTGTCAGTTACAGGCCAGAGAGCCGCTTTCGCCTCCGGTGTTCCTCCATATATCTACGCATTTCACCGCTACACATGGAATTCCACTCTCCTCTCCTGCACTCAACTCTCCCAGTTTCAAATTCACACAATGGTTGAGCCACTGCCTTTTACATCAGACTTAAGAAACCACCTGCGCTCGCTTTATGCCCAATAAATCGGG
+
CC9CCEGGGDGE6@FA@E<FGGFFEFEEFFGDFGDEGDGGFGG8FGGFFEEF9CFF<EGDFFGFDGGGDFCGCGGCC@FACB?4BFEE@=:C,5@EEGFDGEGG=<FF=CFGGGGG,4@ED74A=9AEF<E8?<,CEGF,EF8=>@DFG?DGGGC,@BDD,DF8FFAF,,7@,EDA,@@EGGGAF:8ACE,:,<E6EGGC=CAFF87*29=FF>:+@DCCFCFEBE()(0:5F5+)+.550516DFFC*/2
@M03364:276:000000000-BLYN8:1:1101:19865:4691 2:N:0:1
GGACTACCCGGGTTTCTAATCCTGTTTGCTCCCCACGCTTTCGAGCCTCAGTGTCAGTTACAGGCCAGAGAGCCGCTTTCGCCTCCGGTGTTCCTCCATATATCTACGCATTTCACCGCTACACATGGAATTCCACTCTCCTCTCCTGCACTCAAGTCTCCCAGTTTCCAATGCACACAATGGTTGAGCCACTGCCTTTTACATCAGACTTAAGAAACCACCTGCGCTCGCTTTACGCCCAATAAATCCGG
+
CCCCCGGGGGGGGGGGGGGGGGGGGGGGGGFGGGFGDEGGGGGGGGGGGGGGGGGGGGGFGGGFGGGGDGGGGGGGGGGGGGGGGGGGFGGGGGGGGGGFGGGGGGGFGGGGEGGGFGGGGGGG9EFGGGGGGGGGGGGGGGGDGFFFCGGGGFDGGGF;FGGGGGGFG9FA?GGGGGGGGFGGGGGGFFFF?89DFGGGGGG9<FF5F5;@FD+BFCDFFGFF=DFE(8>??CDEE0EEC53;CFF<D):
@M03364:276:000000000-BLYN8:1:1101:11998:4692 2:N:0:1
GGACTACAGGGGTTTCTAATCCTGTTTGCTCCCCACGCTTTCGAGCCTCAGTGTCAGTTACAGGCCAGAGAGCCGCTTTCGCCTCCGGTGTTCCTCCATATATCTACGCATTTCACCGCTACACATGGAATTCCACTCTCCTCTCCTGCACTCAAGTCTCCCAGTTTCCAATGCACACAATGGTTGAGCCACTGCCTTTTACATCAGACTTAAGAAACCACCTGCGCTCGCTTTACGCCCAATAAATCCGG
+
CCCCCGGGGGGGGGGGGFGGGGGGGGGGGGGGGGGGGGGGGGGGGGGGGGGGGGGGGGGGGGGGGGGGGGGGGGGGGGGGGGGGGGGGGGGGGGGGGGGGGGGGGGGGGGGGGGFGFEGGGGGFDGGGGGGGGFDGGFFGGGGGGGGGGGGGGGGGAFGGGFGFGGGGGGGGGGGGGGGGGGGGDEGGGGGGEGGGGGD9CGGFFDGCFGFGGGGGGGCFFGFBB>BEFFEBGGF4BFEEGF@4CFFFGCD
@M03364:276:000000000-BLYN8:1:1101:7463:4713 2:N:0:1
GGACTACCGGGGTTTCTAATCCTGTTTGCTCCCCACGCTTTCGCACCTCAGTGTCAGTATCAGTCCAGGTAGTCGCCTTCGCCACTGGTGTTCCTTCCTATATCTACGCATTTCACCGCTACACAGGAAATTCCACTACCCTCTACCATACTCTAGCTTGCCAGTTTTGGATGCAGTTCCCAGGTTGAGCCCGGGGATTTCACATTCAACTTAACAAACCACCTACGCGCGCTTTACGCCCAGTAATTCCG
+
CCCCCGGGGGGGGGGGGGGGGGGGGGGGGGGGGGGGGGGGGGGGGDGGGGGGGGGGGGGGGGGGGGGGGGGGGGDGGGGGGGGGGGGGGGGGGGGGGGGGGGGGGGGGGGGGGGGGGGGGGGGGFGGFGGGGGGFGGGGGGGGGGGGGGFGGGGGGGFGGGGGGDDDGGGGGGFGGGGGGGGC6,EFGGGGC9EGGGEGGGC7@ADFGFCGDFGGCGC,CFFFFFFFEFFFEGGGFF;EEGBDFGGF<FG9
@M03364:276:000000000-BLYN8:1:1101:22028:4727 2:N:0:1
GGACTACTAGGGTTTCTAATCCTGTTTGCTCCCCACGCTTTCGCACCTGAGCGTCAGTCTTTGTCCAGGGGGCCGCCTTCGCCACCGGTATTCCTCCAGATCTCTACGCATTTCACCGCTACACCTGGAATTCTACCCCCCTCTACAAGACTCTAGCCTGCCAGTTTCGGATGCAGTTCCCAGGTTGAGCCCTGGGATTTCACATCTGACTTAACAAACCGCCTGCGTGCCCTTTACGCCCAGTAATTCCC
+
C@CCCGG,@FCEC<B<FF9EFGGGGGGGGDGFGGGGDGGGGGG;,CFFEE,CFCCGGGC9EGGFF<<CD7@7@FCFEFCFGGGEGGE>FC7FF@E<F@EF94E?EFDFGGGDGCFGGGDEGEFGFFCEG<FFGG;@=EF+>38DAFCGFGF8D,@3;8;C,@C,D9>,A***1DAD9=ACCGD5D?CF6DF*,:8/;BF?F+4C88C7:D7BC7:>0>8=)/017)2>08)87**.;188CB(/0*/5CD2
@M03364:276:000000000-BLYN8:1:1101:12947:4734 2:N:0:1
GGACTACCGGGGTTTCTAATCCTGTTTGCTCCCCACGCTTTCGCACCTGAGCGTCAGTCTTTGTCCAGGGGGCCGCCTTCGCCACCGGTATTCCTCCAGATCTCTACGCATTTCACCGCTACACCTGGAATTCTACCCCCCTCTACAAGACTCTAGCCTGCCAGTTTCGGATGCAGTTCCCAGGTTGAGCCCGGGGATTTCACATCCGACTTGACAGACCGCCTGCGTGCGCTTTACGCCCAGTAATTCCG
+
CCCCCGGGGGGGGGGGGGGGGGGGGGGGGGGGGGGGGGGGGGGGGGGGGGGGGGGGGGGGGGGGGGGGGGGGGGGGGGGGGGGGGGGGGGGGGGGGGGGFFFGGGFFGGGGGGFFGGGGE@FGGGFGGGGGGGGGGGGGGGGGFAFGFGGGCDEGCGGGFFFDGGGGGGGGGGGGGGGGGGGCFGGGGFCFFECGDCGGGGGGCCFGG3C<CC*679FGGFGE6:F;BFEBFGGFAF?GGGF?FF*=<FG0
@M03364:276:000000000-BLYN8:1:1101:18951:4760 2:N:0:1
GGACTACCGGGGTATCTAATCCTGTTTGCTCCCCACGCTTTCGAGCCTCAGTGTCAGTTACAGGCCAGAGAGCCGCTTTCGCCTCCGGTGTTCCTCCATATATCTACGCATTTCACCGCTACACATGGAATTCCACTCTCCTCTCCTGCACTCAAGTCTCCCAGTTTCCAATGCACACAATGGTTGAGCCACTGCCTTTTCCATCAGACTTAAGAAACCACCTGCGCTCGCTTTACGCCCAATAAATCCGG
+
CCCCCG@AFFGGEGFGGGGGGFGGGGGGFGFGGCEFGGGGGGGGGGGGGCFGGGFFGFGFFGGD<FGGGGFGFGGGCGCCE?FGGF7FG>CEGGGFGGGGDG9EGFGGGGGDGGGGGEGECFFGGGGGF:,AFFFGGGGCF=8DDDFFF8FFEBDF,DFAFGCFFCDB8FFGGDF9=D8FFE6@,BFGGGFGGGGGGGG7+=;+=99D9DBFCC7+;C8CFE4@)?988BDF5*19>6C@E>8A77+7*CC
@M03364:276:000000000-BLYN8:1:1101:10033:4805 2:N:0:1
GGACTACAGGGGTTTCTAATCCTGTTTGCTCCCCACGCTTTCGCACCTGAGCGTCAGTCTTTGTCCAGGGGGCCGCCTTCGCCACCGGTATTCCTCCAGATCTCTACGCATTTCACCGCTACACCTGGAATTCTACCTCCCTCTACAGGACTCTAGCTGACCAGTTTCAAATGCAGTTCCCATGTTAAGCTCGGGGGTTTCACATCTGACTTAATCAACCTCCTGAGTGCGCTTTACGCCCAGTCATTCCG
+
CC@CCGDFFGGDCGGFGGGGFGGFGGGGGGGFGGGGGEGGGGG7,@@FGG8CCF@FGGCEFFEFD<CF<C7FGGEFGGGGD:FGG,CEF7FF<AEDF@EFF<FGGGFEDCGGGFFCGEDGECFG,FFG<FFEC9@DF,@>BCCD,;3,>8+=D9@9=E9:>8DFBC;DFGGD7B9AFG:A39,@FC:,,,3,48>>*4*7@FF+AGGGCC:7;@C7DC?*025,;+(+.;).9DGFF?GG573)*:8)770
@M03364:276:000000000-BLYN8:1:1101:11382:4806 2:N:0:1
GGACTACCGGGGTTTCTAATCCTGTTTGCTCCCCACGCTTTCGAGCCTCAGTGTCAGTTACAGGCCAGAGAGCCGCTTTAGCCACCGGTGTTCCTCCATATATCTACGCATTTCACCGCTACACATGGAATTCCAGTCTCTTCTCCTGCACTCAAGTCTCCCAGTTTCCAATGCACACAATGGTTGAGCCACTGCCTTTTACATCAGACTTAAGAAACCACCTGCGCTCGCTTTACGCCCAATAAAACCGG
+
AC@<AEFEEDGFF@F<FC@,F<EFG,6;<E;;CFF:@78;D9@CFC:FGGGGGGG9@6CCFFGGD,66CEF:C@CB:,B5CECF<FEEGCB:E<BGGECGG9,CEGFFGBEGF9FF9F==C+F@9==AE<EFCF9,88EF,;B+@9D,48,+,@DF;7@33DFGFF9@,36>D8=,@?889EF;C>899@C?FG9:?9,45*@EACF**;D++?+=9;,1974):*-:5B45**+1:1:*/)(;*:+.>C)
@M03364:276:000000000-BLYN8:1:1101:18837:4860 2:N:0:1
GGACTACCGGGGTTTCTAATCCTGTTTGCTCCCCACGCTTTCGCACCTGAGCGTCAGTCTTTGTCCAGGGGGCCGCCTTCGCCACCGGTATTCCTCCAGATCTCTACGCATTTCACCGCTACACCTGGAATTCTACCCCCCTCTACAAGACTCTAGCCTGCCAGTTTCGGATGCAGTTCCCAGGTTGAGCCCGGGGATTTCACATCCGACTTGACAGACCGCCTGCGTGCGCTTTACGCCCAGTAAGTCCG
+
CCCCCGGEFGGGGGGGGGGGFGGGGGGGGGGGGGGGGDFCGGGGGGGGGFFEGGGGEFFGGFGGGG9FFGGGEGGGGGGGGGGGDFGGGCGFEGGGGGGGFGGGGFGGDFGGGGGGGGG6FGEGGGFGF,EFGCGFGG6FGGGGGGFCC?FC?ACCCDGGGG?CFFGDEEEGGGGFCFF,<BEGGEFCFGGGGCG8=EGFGFGGF<FDCDGGGCFGFDFEDGFF6:95(7<@CD3<FFG*:)4<***-2:*
@M03364:276:000000000-BLYN8:1:1101:13178:4936 2:N:0:1
GGACTACAGGGGTTTCTAATCCTGTTTGCTCCCCACGCTTTCGCACCTGAGCGTCAGTCTTTGTCCAGGGGGCCGCCTTCGCCACCGGTATTCCTCCAGATCTCTACGCATTTCACCGCTACACCTGGAATTCTACCCCCCTCTACAAGACTCTAGCCTGCCAGTTTCGGATGCAGTTCCCAGGTTGAGCCCGGGGATTTCACATCCGACTTGACAGACCGCCTGCGTGCGCTTTACGCCCAGTAATTCCG
+
CCCCCGGGGGGGGGGGGGGGGGGGGGGGGGGEFGCGGGGGGGGGGGGFGGGGGGGGGGGFGGGG9FGGGGGGGGGGGGGGGGGGGGDGGGGGFGCFGGFGGGGGGGGGGGEGGGGGGGGGGGGGFGGGGGGGGGGGGGGGGGDFGGGGGGGGGFGGFFCCEFD8FGGGGGCGGF9EFFGGGGDGGGGGGGGGGGGG5EGGCFGGF4CDCDDDFFFGGGGDBCD6:F>:(<BD5CGAFF>>C)4):*74*:9
@M03364:276:000000000-BLYN8:1:1101:18239:4956 2:N:0:1
GGACTACACGGGTTTCTAATCCTGTTTGCTCCCCACGCTTTCGCACCTGAGCGTCAGTCTTTGTCCAGGGGGCCGCCTTCGCCACCGGTATTCCTCCAGATCTCTACGCATTTCACCGCTACACCTGGAATTCTACCCCCCTCTACAAGACTCTAGCCTGCCAGTTTCGGATGCAGTTCCCAGGTTGAGCCCGGGGATTTCACATCCGACTTGACAGACCGCCTGCGTGCGCTTTACGCCCAGTAATTCCG
+
CCCCCGGEGGGGGGGGGGGGGGGGGGGGGF<FGGGGGGGGGGGGGGGG8CFGGGGGGFFEGGGGGGFG8CCFGGGGGGGGGGGGGAEGGFGGGGGGG@EGE,@FGGGGGGGGGGGGGGGGGGGG8FGG8FFGG<CEFDFGGGGDDG9:,@EFGGCF9D>EFCEGFGG;EC887DCF<EF,DGGGFGG9,,DCE*:E5EG?CFFFAFG759D3*0;:7*=C>E5(4:3B(>D5<DG2*-CEG>06*099FF7
@M03364:276:000000000-BLYN8:1:1101:10107:4987 2:N:0:1
GGACTACTGGGGTTTCTAATCCTGTTTGCTCCCCACGCTTTCGCACCTGAGCGTCAGTCTTTGTCCAGGGGGCCGCCTTCGCCACCGGTATTCCTCCAGATCTCTACGCATTTCACCGCTACACCTGGAATTCTACCTCCCTCTACAAGACTCTAGCCTGCCAGTTTCGAATGCAGTTCCCAGGTTGAGCCCGGGGATTTCACATCCGACTTGACATACCGCCTGCGTGCGCTTTACGCCCAGTAATTCCG
+
CCCCCGGGGGGGG:FGGGGGGGGGGGGGGGDFGGGG7FEGGGGC:FFF<FGGGGGGGG@F9FGEFGGGD:FCFGGGGGGGGGGGGGFGG+BFGGGGG8FE,,CF;FGGGGDEEEFGFGGGGGGGG?FGG8FGE99FG,,ABFGG9EG9==D=FAFG9FB8BFGGGGF3;?C8CGGGGGC73@8C<FGFCFFDEEEGEGG?C+,+4;C*C58D7*>;++>CEEFDFAB:7B5BDDGFFFGGGDBFCFB27C*
@M03364:276:000000000-BLYN8:1:1101:10277:5022 2:N:0:1
GGACTACTAGGGTTTCTAATCCTGTTTGCTCCCCACGCTTTCGCGCCTCAGTGTCAGTTACAGGCCAGAGAGCCGCTTTCGCCTCCGGTGTTCCTCCATATATCTACGCATTTCACCGCTACACATGGAATTCCACTCTCCTCTCCTGCACTCAAGTCTCCCAGTTTCCAATGCAATCAATGGTTGAGCCCCTCCCTTTTACATCAGACTTTAGAAACCACCTGCGCTCGCTTTACGCCCAATAAATCCGG
+
CCCCCGGA<FGGGCFGGGGGGGGGGGGGGG<FGGGGGGGGGFG7FGFECAF<FFGGGGGADCGCGGGGFGGEFFECEGFF>EE7:FFCCFFCGGGFGGGGGFGGGGGGE7BFGGGGGGGEEGGG9FGGG,EFGGGGGFDFFGGF?E9E@CEDG,>DGE;>=FGEEFFFFFFEDGG,,6,6:=,=A6@?CC8+;3++5@>E9*,?BDC5>9C+++*5+3DCFGF))*)2-??)/5:@62CC5F;;C++.;<2
@M03364:276:000000000-BLYN8:1:1101:19579:5063 2:N:0:1
GGACTACAGGGGTTTCTAATCCTGTTTGCTCCCCACGCTTTCGAGCCTCAGTGTCAGTTACAGGCCAGAGAGCCGCTTTCGCCTCCGGTGTTCCTCCATATATCTACGCATTTCACCGCTACACATGGAATTCCACTCTCCTCTCCTGCACTCAAGTCTCCCAGTTTCCAATGCACACAATGGTTGAGCCACTGCCTTTTCCATCAGACTTAAGAAACCACCTGCGCTCGCTTTACGCCCAATAAATCCGG
+
CCCCCGGGGGGGGGGGGGGGGGGGGGGGGGGFGGGGGGGGGGGGGGGGGGGGGGGFGGGGGGGGGGGGGFFGGGGGGGGGGGGGGGGGGCGGGGGGGGGGGGGFGGGGGGGGGGGGGGGEFGDG?:FGGGGGGGGGAEFFGGGGGGGGGCEFGF@FFFCFGGGGFGGGGDGGGF9898>FAFGGGGFCFD8DFFGFGGGC+3,?B7*AFFGGGFFGFGGGFG*)<AFFFFFFGGC>>2E@CF8ACDAEGGG
@M03364:276:000000000-BLYN8:1:1101:16093:5093 2:N:0:1
GGACTACTGGGGTTTCTAATCCTGTTTGCTCCCCACGCTTTCGCACCTGAGCGTCAATCTTTGTCCAGGGGGCCGCCTTCGCCACCGGTATTCCTCCAGATCTCTACGCATTTCACCGCTACACATGGAATTCCACTCTCCTCTCCTGCACTCAAGTCTCCCAGTTTCCAATGCACACAATGGTTGAGCCACTGCCTTTTACATCAGACTTAAGAAACCACCTGCGCTCGCTTTACGCCCAATAAATCCGG
+
CCCCCGGGGGGGGGGGGGGGGGGGGGGGGGGGGGGGGGGGGGGGGGGGGGGGGGGGFGGGGGGGGGGGGGGGGGGGGGGGGGGGGGGGGGGGGGGGGGGFGFGGGGGGGCEGGGGGGGGGGGGGGGGGFFGGGGGGGGGGGGGGGGGGGGGGGFGGGAFGFGGGGGGGGGGGGGGGGGGGGGGGGGGGGGGGGGGGGGGGGFGGFDG4CGCFBC7DGGCFFGFFFF9>DEFFG<FEFFC8E>3FDGFF4C9
@M03364:276:000000000-BLYN8:1:1101:6113:5123 2:N:0:1
GGACTACAGGGGTTTCTAATCCTGTTTGCTCCCCACGCTTTCGAGCCTCAGTGTCAGTTACAGGCCAGAGAGCCGCTTTCGCCTCCGGTGTTCCTCCATATATCTACGCATTTCACCGCTACACATGGAATTCCACTCTCCTCTCCTGCACTCAAGTCTCCCAGTTTCCAATGCACACAATGGTTGAGCCACTGCCTTTTACATCAGACTTAATAAACCACCTTCGCTCGCTTTACGCCCAATAAATCCGG
+
CCCCCGGGGGGGGGGGGGGGGGGGGGGGGGGGGGGGGGGGGGGGGGGGFGGGFGGGGGGGGGGGGGGGGGGGGGGGGFGGGGGGGGGGGGGGGGGGGGFGGGFFGGGGGGGGGFFGGGGGGGGGFGDGFECFGGGGGGGGGGFFGG>>FFGGGCF@FGEDEGGGG=FGGG,,=E8=9@C+DFFFFEGGFGGGGGGFFGFGCGGDFGF>FG>F8FF7@F6,/CA)4?5>>D;DGDDE>2E7E.=F*;AEDGC
@M03364:276:000000000-BLYN8:1:1101:12683:5174 2:N:0:1
GGACTACCGGGGTTTCTAATCCTGTTTGCTCCCCACGCTTTCGAGCCTCAGTGTCAGTTACAGGCCAGAGAGCCGCTTTCGCCTCCGGTGTTCCTCCATATATCTACGCATTTCACCGCTACACATGGAATTCCACTCTCCTCTCCTGCACTCAAGTCTCCCAGTTTCCAATGCACACAATGGTTGAGCCACTGCCTTTTACATCAGACTTACGAAACAACCGGCGCTCGCTTTCCGCCCAATAAATCCGG
+
CCCCCFEEGGGGGGGEGFFFGGGGGGGGGGFFGGGGGFFGGGGGFFGGGEGGGGGGGGGGGGFGFGGGFGGGGGGFGEFGGGFFCGGGGGGGGEGFEGGGGCCFGDGGGDGGGFGFGGDCFGCFGCFF?ACF=?;FCFGGGGGFFFFGGGFDGFGFGG=;@DDFFGGGGFGG?,D89CE6<9EBFC:C<@4@<,D:FAFFFFCC9+***;=F+/7C7D,,3*)(6?;DD>DFFG07>?5*A:@)**9A439
@M03364:276:000000000-BLYN8:1:1101:15986:5229 2:N:0:1
GGACTACAGGGGTTTCTAATCCTGTTTGCTCCCCACGCTTTCGCACCTGAGCGTCAGTCTTTGTCCAGGGGGCCGCCTTCGCCACCGGTATTCCTCCAGATCTCTACGCATTTCACCGCTACACCTGGAATTCTACCCCCCTCTACAAGACTCTAGCCTGCCAGTTTCGGATGCAGTTCCCAGGTTGAGCCCGGGGATTTCACATCCGACTTGACAGACCGCCTGCGTGCGCTTTACGCCCAGTAATTCCG
+
CCCCCGGGGGGGGGGGGGGGGGGGGGGGGGGGGGGGGDGGGGGGGGGGGGGGGGGGDGGGGGDGGFFFGGGGGGGGGGGGGGCFEFGCGGGGCEEGGGGA=AFGFGGGGGGGGGGGGGGGGGGGGGGGGGGGFGGG9DFFGGGFGGGGGGGGGGFFGGGFGGGGGGFFGDCEGGGGGGGGG9FGGGG6FFGFDCEG=EGFG>1+AFGGG3:DGGGFG;FFEDD0<F9B05>@GCG<?:G5CDF7:?FAFD9
@M03364:276:000000000-BLYN8:1:1101:7550:5230 2:N:0:1
GGACTACCCGGGTATCTAATCCTGTTTGCTCCCCACGCTTTCGCACCTGAGCGTCAGTCTTTGTCCAGGGGGCCGCCTTCGCCACCGGTATTCCTCCAGATCTCTACGCATTTCACCGCTACACCTGGAATTCTACCCCCCTCTACAAGACTCTAGCCTGCCAGTTTCGAATGCAGTTCCCAGGTTGAGCCCGGGGATTTCACATCCGACTTGACAGACCGCCTGCGTGCGCTTTACGCCCAGTAATTCCG
+
CCCCCGFGGGGGGGGGGGGGGGGGGGGGGGGGGGGGGGGGGGGGGGGGGGGGEGGGGGGGGGGGFGGGGGGGGGGGGGGGDGGGGGGGGGGGGGGGGGGGGFGGGGGGGGGDGFGGGGGGGGGGGFGFGFGGGGGGGDGGGGGGGGGFGGGGGGGGGGGGGGFGGGFGEFFF6CFFGGGGGGGGGGGFGGGGGGGGGGGGGGG=AFGCDDGDGFCFGGGFDGD?FFFFFFEFGGGFF<EGG::?FGFDGG9
@M03364:276:000000000-BLYN8:1:1101:12073:5237 2:N:0:1
GGACTACCGGGGTATCTAATCCTGTTTGCTACCCATGCTTTCGAGCCTCAGCGTCAGTTACAGACCAGACAGCCGCCTTCGCCACTGGTGTTCTTCCATATATCTACGCATTTCACCGCTACACATGGAGTTCCACTGTCCTCTTCTGCACTCAAGTTTCCCAGTTTCCGATGCACTTCTTCGGTTGAGCCGAAGGCTTTCACATCAGACTTAAGAAACCGCCTGCGCTCGCTTTACGCCCAATAAATCCG
+
CCCCCGDFGGGEGDGGGGGGGGGGGGGGGGGGGGGGGGGGGGGGGGGGGGGGGGGGGGGGGGGGGGGFGGGGGGGGGGGGGGGGGGGGGGGGGGGGGGGGGGEFGGGGGDGGGGGGGDGGFGGGGGGGFFGGDGGDEGGEFGGGGGGGGGGGGGGGGGGGGGGGGFGGGGCGGGFGGGGGGCG6FEG?FGGGGCEGGGGGGGGGFGGF4CGGFGGGDFGGFGFFFFFEFBEBGGGFF;GCEFFFGGFEFG>
@M03364:276:000000000-BLYN8:1:1101:19540:5242 2:N:0:1
GGACTACCAGGGTTTCTAATCCTGTTTGCTCCCCACGCTTTCGAGCCTCAGTGTCAGTTACAGGCCAGAGAGCCGCTTTCGCCTCCGGTGTTCCTCCATATATCTACGCATTTCACCGCTACACATGGAAGTCCACTCTCCTCCCCTGTACTCACGTCTCCCAGTTCCCAATGCACCCAATGGTTGGGCCACCGCCTTTTCCATCAGACTCAAGAAACCACCTGCGCCCGCTTTGCGGCCCATAAATCCGG
+
@CAC@CFC@<FCCFE<C,<C<F<CC@,C@<FGGCEEG>FGGG7CEFB,;C,<C6CFE9FCCFF,CFGC,,CFF8@7+,B<8FF@FGCC+@6BBA,A,,,:,,,,C,,A>F,8CE,<,@F8+CEFFC=DGC,A,A=FC8,EEG8+++4+,7@?,,,3@>B=DEFGFD,,6@,@8DD9,@++68,3=8+198+@,@CC78,@+C:2+*2*49*2*;*9*4DF:C/((2()(/:)*2*/0(:C/0,58++)8))
@M03364:276:000000000-BLYN8:1:1101:20912:5260 2:N:0:1
GGACTACTGGGGTTTCTAATCCTGTTTGCTCCCCACGCTTTCGAGCCTCAGTGTCAGTTACAGGCCAGAGAGCCGCTTTCGCCTCCGGTGTTCCTCCATATATCTACGCATTTCACCGCTACACATGGAATTCCACTCTCCTCTCCTGCACTCAAGTCTCCCAGTTTCCAATGCACACAATGGTTGAGCCACTGCCTTTTACATCAGACTTAAGAACCCACCTGCGCTCGCTTTACGCCCAATAAATCCGG
+
CCCCCGGGGGGGGGGGGGGGGGGGGGGGGGGGGGGGGGGGGGGGGGGGGGGGGGGGGGGGGGGGGGGGGGGGGGGGGDGFGGGGEFEGCCFFFGGGGGGFGGGGGGGGGGEGGFGGGGGGEEGGGGGGGGGGGGGGGGFCEGFFG8FGG?CGGGG8FGGGGGFF=FGGGGGGGFFGGGGFGG,@CEG6@@EFGFFGGGGFGGFGFGFFFGGGGFC:*41?DGFEB@AF=B>D?FDEEF>:CF;AG7;CFG9
@M03364:276:000000000-BLYN8:1:1101:6243:5325 2:N:0:1
GGACTACTGGGGTTTCTAATCCTGTTTGCTCCCCACGCTTTCGCACCTGAGCGTCAGTCTTTGTCCAGGGGGCCGCCTTCGCCACCGGTATTCCTCCAGATCTCTACGCATTTCACCGCTACACCTGGAATTCTACCCCCCTCTACAAGACTCTAGCCTGCCAGTTTCGAATGCAGTTCCCAGGTTGAGCCCGGGGATTTCACATCCGACTTGACAGACCGCCTGCGTGCGCTTTACGCCCAGTAATTCCG
+
CCCCCGGFGGGGFGGGFGGGGGFGGG@EEFEFGECFGGGGFGGEGGGGGGCFGGGGGFFEGGGGFFGGGGGGGGCFF>@EFGGGGGGGGGGAEFCFGGGGGG,EFGGGGGGEFGGG,@FEGGGGG8FFCCFDFFFGFGGGG6EGGGGGGGGGGDGGGGGGGGGGGGGFCG6?FFCFFGGGGGCFCFFGGGGF5EGG5C,<@CE7=6753DG3FFCFC<CFF58:BFFB?BF>DDG<7:CEGF6)C>/6D>*
@M03364:276:000000000-BLYN8:1:1101:6737:5327 2:N:0:1
GGACTACCGGGGTTTCTAATCCTGTTTGCTCCCCACGCTTTCGCACCTGAGCGTCAGTCTTTGTCCAGGGGGCCGCCTTCGCCACCGGTATTCCTCCAGATCTCTACGCATTTCACCGCTACACCTGGAATTCTACCCCCCTCTACAAGACTCTAGCCTGCCAGTTTCGGATGCAGTTCCCAGGTTGAGCCCGGGGATTTCACATCCGACTTGACAGACCGCCTGCGTGCGCTTTACGCCCAGTAATTCCG
+
-ABCCEFCEEGGGGEFFCGGGGGGGGGCFCGFF@FEGGGGFGECFC@<C@FC@FGGEGGGGGDGGFGC@EEGGGDG+BFGGGDGGEGEG@FAFCFG@FFFFGGGFFFGCGGGGGC9FEFGECDFFFGDE<?:AFFAF8DFGDC?F>A,@EFFGCG79DAFG7AFFGGGGEGEGGGGGCCEGGFFFF6E?CFGGDGGGG*+;7<;AD*9>DG3::F77*;C>57(459D37:><<72@0E5=>?7>*9):>*
@M03364:276:000000000-BLYN8:1:1101:14302:5405 2:N:0:1
GGACTACCGGGGTTTCTAATCCTGTTTGCTCCCCACGCTTTCGAGCCTCAGTGTCAGTTACAGGCCAGAGAGCCGCTTTCGCCTCCGGTGTTCCTCCATATATCTACGCATTTCACCGCTACACATGGAATTCCACTCTCCTCTCCTGCACTCAAGTCTCCCAGTTTCCAATGCACACAATGGTTGAGCCACTGCCTTTTACATCAGACTTAAGAAACCACCTGCGCTCGCTTTACGCCCAATAAACCCGG
+
CCCCCGFGGGGGGGGGGFGGGGGGGGGGGGGGGGGGGGGGGGGGEGGFGGGGGGFGGGGGGGGGGGGGGGGGFGGGGGGGGGEGEFGGGGGGGGGGGGGGGFGFGEFFGGGGGGFGGGGGGGGGFGGGGGGGGCEGGFFFGG8DGGGGGGGGGFGGGFFGGGGGGGGGFGFFGFFGGGG6,@DGGGGGG7,8<FFCEGGE7DFF;FG5CFCFC7>F7><7*:64@DBEFB>EF<FFF@G@E3@4FF*(:C8
@M03364:276:000000000-BLYN8:1:1101:21811:5420 2:N:0:1
GGACTACACGGGTTTCTAATCCTGTTTGCTCCCCACGCTTTCGAGCCTCAGTGTCAGTTACAGGCCAGAGAGCCGCTTTCGCCTCCGGTGTTCCTCCATATATCTACGCATTTCACCGCTACACCTGGAATTCCACTCTCCTCTCCTGCACTCAAGTCTCCCAGTTTCCAATGCACACAATGGTTGAGCCACTGCCTTTTACATCAGACTTAAGAAACCACCTGCGCTCGCTTTACGCCCACTAAATCCGG
+
CCC@CA@F@FFECGG9EFC,,EFFEFGGGFGGGGFGF:FGFFGGGBCFE@EGGFGFAFGGGDGGGGGCF8EFG8BEEFDGGGGGG,@FFF:FC9EF88FFGDFDF9FF:BGFFFCF,CCEGF:=,,AFB8<?B?EEGDECBEFGGEF?EDFDGFFCFGFFFGG8=EEAFFGFFFACFD=6EGFECG6CFFFF?,>8CFFGF>:@6+7*;C;D8++:77@,@EF2-99D?BEF4?DCB=EGG)6=4CFC4C)
@M03364:276:000000000-BLYN8:1:1101:16540:5426 2:N:0:1
GGACTACAAGGGTTTCTAATCCTGTTTGCTCCCCACGCTTTCGAGCCTCAGTGTCAGTTACAGGCCAGAGAGCCGCTTTCGCCTCCGGTGTTCCTCCATATATCTACGCATTTCACCGCTACACATGGAATTCCACTCTCCTCTCCTGCACTCAAGTCTCCCAGTTTCCAATGCACACAATGGTTGAGCCACTGCCTTTTACATCAGACTTAATAAACCACCTGCGCTCGCTTTACGCCCAATAAATCCGG
+
CCCCCGGGFGGGGGGGFGGGGGGGGGGGGGGGGGGGGGGGGGGGGGGGGGGGGGGGGGGGGGGGGGGGGGFGGGGGGGGGGGFFGGDGGGGGGGGGGGGGGGGGGGGGGGGGGGGGGGEGCFGGGGGGGGGGGGDGGGFGFGGGGGGFGGGGGFFGGFDFEGGGFGGGGGCFGCFEFGGGFGGGFGFGGC6DGG?CFGGGGCGGFGGGFGCFCFG>88EGFGFFBBFEFEFFFGGFD@GGGFFFGGFEGGD
@M03364:276:000000000-BLYN8:1:1101:15699:5475 2:N:0:1
GGACTACACGGGTTTCTAATCCTGTTTGCTCCCCACGCTTTCGCACCTCCGCGTCAGTCTTTGTCCAGGGGGCCGCCTTCGCCACCGGTCTTCCGCCGGATCTCTACGCCTTTCACCGCTACACCGGCAATTCTACCCCCCTCTACACGCCTCCAGCCTGCCAGTTTTGAACGCTCTTTCCAGGTTGAGCCCGGGGATTCTACATCCGACTTGACAGGCCGCCTGCGTTCGCTTTACGCCCAGTAATTCCC
+
-B6BC<6,CB::7BF<EFF@,6CFG9,CCCCFDGDG++B@9,66C6@E6,+BFCFFED9FFGC,666C@,6@76FGG:,:FCFEEFF77++9:E++4+467=EGD9?DG+B+,:A,EFC3=FGFG=F+@+3,@B,EF,6<@?*3,DE,>*6@G8><EF,BCB,?7BC,,;,,=***33+++32*2:*+++BF58*/*10+*0+0/:CD*)7CF*0***/187)3(09@-5..*97)*(*25),9:D*-:**
@M03364:276:000000000-BLYN8:1:1101:9793:5476 2:N:0:1
GGACTACCCGGGTTTCTAATCCTGTTTGCTCCCCACGCTTTCGAGCCTCAGTGTCAGTTACAGGCCAGAGAGCCGCTTTCGCCTCCGGTGTTCCTCCATATATCTACGCATTTCACCGCTACACATGGAATTCCACTCTCCTCTCCTGCACTCAAGTCTCCCAGTTTCCAATGCACACAATGGTTGAGCCACTGCCTTTTACATCAGACTTAAGAAACCACCTGCGCTCGCTTTACGCCCAATAAATCCGG
+
CCCCCGGGFGGGGGGFGGGGGGGGGGGGGGGGGGGGGGGGGGGGGGGGGGGGGGGGGGGGGGGGD7FGGGGGGFGEGGFGGGGGFGGGGGGGGGGGGGGGGGGGGFFGGEGGGGGGGGGGEGGGCGGGFFFGGFGGGGGGGGGGGGGFGGGGFGGGGGGGGF8DGGGCDFGGGG88AGGGGGGGGGGFF?EFGFGEFGGGF*@DFGG5FGGGGGGGFGGGFCFFFD=EFFFF5FGFF0*=7==FFGFFGG<
@M03364:276:000000000-BLYN8:1:1101:6305:5481 2:N:0:1
GGACTACCGGGGTTTCTAATCCTGTTTGCTCCCCACGCTTTCGAGCCTCAGTGTCAGTTACAGGCCAGAGAGCCGCTTTCGCCACCGGTGTTCCTCCATATATCTACGCATTTCACCGCTACACATGGAATTCCACTCTCCTCTCCTGCACTCAAGTCTACCAGTTTCCAATGCACACAATGGTTGAGCCACTGCCTTTTACATCAGACTTAAGAAACCACCTGCGCTCGCTTTACGCCCAATAAATCCGG
+
CCCCCGGFGGGGGGGGGGGGGGGGGGGGGGGGGGGGGGGGGGGGGGGGGGGGGGGGGGGGGGGGGGGGGGGGGGGGGEGGGGGEFGFGGGGGGGGGGGGGGGFGGGGGGGGGGFFGFGGGGGGGGGGGEFGGGGGGGGGGGFGFFGGGGGGGGGGFGGGGCFGFFGFGDGFEGGDGGGCFGGGGGGGCGGGGFGGGGGGGFFGGFGGGGF@GC+CFFGDGAEFEFF@4(:;BFCGEADGGGF@AFFA?<C8
@M03364:276:000000000-BLYN8:1:1101:15126:5513 2:N:0:1
GGACTACCGGGGTTTCTAATCCTGTTTGCTCCCCACGCTTTCGCACCTGAGCGTCAGTCTTTGTCCAGGGGGCCGCCTTCGCCACCGGTATTCCTCCAGATCTCTACGCATTTCACCGCTACACCTGGAATTCTACCCCCCTCTACAAGACTCTAGCCTGCCAGTTTCGGATGCAGTTCCCAGGTTGAGCCCGGGGATTTCACATCCGACTTGACAGACCGCCTGCGTGCGCTTTACGCCCAGTAATTCCG
+
CCCCCEFFGGGGGGGGGGGGGGGGGGGGGGGGGGGGGGGGGGGGGGGGGGGGGGGGGGGGGGGGGGGGGGGGGGGGGGGGGGGGGGGGGGGGGGGGGGG9EFGGGGGGGGGGGGGGGGGGDGGGGGGGGGGGGGGFDGGGGGGGGGG9FGGGGGGGGGGGGGGGGGGGGGGGGGGGGGGGG9EGGGGGDGGGGGGGCGEFFFF7CCGGC3>777CCGCGGEGDFFFFF1>EFGGG29<GGGFFF7CFFGF9
@M03364:276:000000000-BLYN8:1:1101:21862:5534 2:N:0:1
GGACTACAGGGGTTTCTAATCCTGTTTGCTCCCCACGCTTTCGAGACTCAGTGTCAGTTACATGCCAGAGATCCGCTTTCGCCTCCGGTGTTCCTCCATATATCTAAGCATTTCACCGCTACACATGGACTTCCACTCTCCTCTTCTGCACTCAAGTCTCCCAGTTTCCAATGCACACAATGGTTGATCCACTGCCTTTTCAATCAGACTTAAGAAACCACCTGCGCTCGCTTTACGCCCAATAAATCCG
+
-BBCCC<ECGCGBCCCEFGAF<CCFGGFDGG8@,;@C@BFFFE8F,8;CE<FGGEGGCE9,C,<,C,C<CE,9,6,B,,5BBCCC8@FEFFCE,C5=,F?E@FGGA5,BF99<AE?9F76BC9FCEFFE,=F=F;DDEFA48,=,,>=ED8=D>EFF>6D>,4@AE;@=9EF?GGF9@@@99,D,+,,789@E?,@ECDC++5?F?FFGG<CC;DCCC,;9**):5@D4:>5C>+6251=7:2;*++/8)
@M03364:276:000000000-BLYN8:1:1101:23450:5551 2:N:0:1
GGACTACAGGGGTTTCTAATCCTGTTTGCTCCCTACGCTTTCGAGCCTCAGCGTCAGTTACAGACCAGAGATCCGCCTTCGCCACTGGTGTTCCTCCATATATCTACGCATTTCACCGCTACACATGGAATGCCACTCTCCTCTTCTGTACTCAAGTTCTCCAGTTTCCAATCACCCTCTCTGGTGTAGCCGGGGGCTTTCACTGCATTCCTAAAGAACCGCCTTCGCTCCCGTGTCGCCAAATTAATTCG
+
-8-CC8CCFF,@6@FGCEC,CECEE,6,CFFGG,C,6CCF8FE@8,+AE,EFE:BF:CFA6,6<DGCFE,,,,:6F:44E,BF@F:<,CFF:FADAD,??EFG9;F5D=:BFAFFGFC@++49EGA<8BCF,C<E9,,@=EGFDGA=9@=F84>B?;46,C,4=9@=;3,,@,@8=,+@@3,@,9,,,,@E+@++*;>FFF+,+423++++2+5**2*8:?GF(/86)(2).)/*(261;*:=F+CFC+:1
@M03364:276:000000000-BLYN8:1:1101:14965:5559 2:N:0:1
GGACTACTGGGGTTTCTAATCCTGTTTGCTACCCACGCTTTCGCGCCTCAGTGTCAGTTACAGTCCAGAGAGGCGCTTTCGCCTCCGGTGTTCCTCCATATACCTACGCATTTCACCGCTACACATGGAATTCCGCCCTCCTCTCCTGCACTCAAGTCTCCCAGTGTTCAATGCACACCATGGTTGAGCCACCGCGTTTTCCCTCCCACCTTATAAACCACCATCGCCCGCTTTACGCCCAATAAATCCGG
+
CC@<C<FFEGGGG7BD,C,@CF,@FCCFFF,CCF,,@@CGGGC8++CFFFE<FFFGGF,@FFGEFGF8,C,B,B6@CB@AFGG7F=F:=FGGG9EFEG9ECA,E=FBEEEFG<EFGGGGC:8C@,,CECECG9F6@+>>DGGGG3D9=,@DFF,8D@,3=,@DFG,3,6,,8@CCF7,+34,3,@C:14,,8,*5*44>;+44+*/*3**2*++++=8:,?=)*0)(),2.):C74)(=C55(/*2=)2)9
@M03364:276:000000000-BLYN8:1:1101:18359:5565 2:N:0:1
GGACTACCCGGGTTTCTAATCCTGTTTGCTCCCCACGCTTTCGCACCTGAGCGTCAGTCTTTGTCCAGGGGGCCGCCTTCGCCACCGGTATTCCTCCAGATCTCTACGCATTTCACCGCTACACCTGGAATTCTACCCCCCTCTACAAGACTCTAGCCTGCCAGTTTCGAATGCAGTTCCCAGGTTGAGCCCGGGGATTTCACATCCGACTTGACAGACCGCCTGCGTGCGCTTTACGCCCAGTAATTCCG
+
CCCCCGGGGGGGGGGGGGGGGGGGGGGGGGGGGGGGGGGGGGGGGGGGGGGGGGGGGGGFGGGGGGGGGGGGGEGEGGGGGGGGGFEGGEGGGGGGGGGGGGDFFFGGGGGGGGGFGGGGEGGGGGGGGGGGGGGGCDEFGGGGGGGGGGGGGFGGGGGGGGGGGGFGGGFGGGGGGGGGGGGGGGGGFGEGEGGE*BEGGGGGFGFGGGDGGGGGGGGGB5>?FFFF?FFFGGGFFFGGGFBFGFFFGG>
@M03364:276:000000000-BLYN8:1:1101:15085:5640 2:N:0:1
GGACTACTAGGGTTTCTAATCCTGTTTGCTCCCCACGCTTTCGAGCCTCAGTGTCAGTTACAGGCCAGAGAGCCGCTTTCGCCTCCGGTGTTCCTCCATATATCTACGCATTTCACCGCTACACATGGAATTCCACTCTCCTCTCCTGCACTCAAGTCTCCCAGTTTCCAATGCACACAATGGTTGAGCCACTGCCTTTTACATCAGACTTAAGAAACCACCTGCGCTCGCTTTACGCCCAATAAATCCGG
+
CCCCCGGGGGGGGGGGGGGGGGGGGGGGGGGGGGGGGGGGGGGGGGGGGGGGGGGGGGGGGGGGGGGGGGEGGGGGGGGGGGGGGGGGEGDFFFGGGGGCFFGGGGGGG7FGGGGGGGGGGGGGGGGGGFGGGGGGGGGGGGFGGGGGGGGGGFFGGGGGGGGGGGGGGGGGGGGGGGGGGG?FGGG?F88EGGGGGGGGGGGFFDFFGGGGCCGGGF:EFEFFDF=9AEBEGGGFB@GGGFFFGGFFGG>
@M03364:276:000000000-BLYN8:1:1101:26234:5665 2:N:0:1
GGACTACCGGGGTTTCTAATCCTGTTTGCTCCCCACGCTTTCGAGCCTCAGTGTCAGTTACAGGCCAGAGAGCCGCTTTCGCCTCCGGTGTTCCTCCATATATCTACGCATTTCACCGCTACACATGGAATTCCACTCTCTTCTCCTGCACTCAAGTCTCCCAGTTTCCAATGCAAACAATGGTTGAGCCACTGCCTTTTACATCAGACTTAAGAAACCACCTACGGTCGCTTTACGCCCAATAAATTCGG
+
CCCCCFGGCF7FFFEFF,CFEAEFEGGG9EEECFEGDGGGGGGCGGGGGGGGGFF9FGGGGD<EFGGD,CFGGGG7@F7FGGFFG,C:@CFFGCFFGGGGGFGF9FEE7:BFGCGAFEDEGF,ECA=FF9FGAEEGG,,E,4@+DABEGD8=DB@83,@EGGG8BEF=DGDEFFG98DCEFEF;C+5,,@E<<8,@9;E,2ACCA:7C75;88+2B*3<19?A)0)(2(??)*9+/518CEA()2C+);32
@M03364:276:000000000-BLYN8:1:1101:25937:5687 2:N:0:1
GGACTACTAGGGTATCTAATCCTGTTCGCTACCCATGCTTTCGAGCCTCAGCGTCAGTTACAGACCAGACAGCCGCCTTCGCCACTGGTGTTCTTCCATATATCTACGCATTTCACCGCTACACATGGAGTTCCACTGTCCTCTTCTGCACTCAAGTCTCCCAGTTTCCAATGCACTTCTTCGGTTGAGCCGAAGGCTTTCACATTAGACTTAAAAGACCGCCTGCGCTCGCTTTACGCCCAATAAATCCG
+
CCCCCGGGGGGGGGGGGGGGGGGGGGGGGGGGGGGGGGGGGGGGGGCFGFFGGGGGGFFEGGGEGGGGGGGGGGGGGGGGGGGGGGGGGGGGGFFGGGGGGGDFFGGGCGGGGGGFGGGGGGCGGGGGGGGGGFFGF@FGGGGCFGGFD,@FGFF9FGGGGGD8DFGGGGGGGFGGFGGGFGG6@EGC,DGDEGCEFCE,CGGFFGG7C>=@CFGFGGFEEGFFFFFF=5BDGFF9A;G:EA05CCFEGF9
@M03364:276:000000000-BLYN8:1:1101:5210:5703 2:N:0:1
GGACTACACGGGTTTCTAATCCTGTTTGCTCCCCACGCTTTCGCACCTGGGCGTCAGGCTTGTGCCAGGGGGCCGCCGTCGCCACCGGTATTCCTCCAGATCTCTACGCATTTCACCGCTACACCTGGAATTCTACCCACCTCTACAAGACTCCAGCCTGGTAGTTTCGAATGCCGCTCCAAGGTGGAGCCCGGGGGTTTCACATCCGACTTTACAGACCGCCTGGTGGTGCTTGGCGCCCGCGAATCCCC
+
<A9CCFEEGGFGEE7<@E6C@F<FFEC,@F<FGG?FDE@6@CF7@@C,C,,;C66,F,CEF+,,,<,:FFGEEEFGG77>F+B=4?:FCCBF5<EF8FG9,A4FCGA?FE+8@EFA?FC++C,6>,,6,,38C,8D9D,8C8@FBFE,3,3=DC@,@*DE*,,37,,3@D,,<>4C*1>E,62;2,**/2=**::**3**:>9:/9**>))***:74**:<5>?B),)1)0****()(**/)()1))(2*/
@M03364:276:000000000-BLYN8:1:1101:15107:5713 2:N:0:1
GGACTACAGGGGTTTCTAATCCTGTTTGCTCCCCACGCTTTCGAGCCTCAGTGTCAGTTACAGGCCAGAGAGCCGCTTTCGCCTCCGGTGTTCCTCCATATATCTACGCATTTCACCGCTACACATGGAATTCCACTCTCCTCTTCTGCACTCAAGTCCTCCAGTTTCCAATGACCCTCCCCGGTTGAGCCGGGGGCTTTCACATCAGACTTAAAGAACCGCCTGCGCTCGCTTTACGCCCAATAAATCCG
+
CCCCCGGGGGGGGGGGGGGGGGGGGGGGGGGGGGFGGGGGGGGGGGGGGGGGGGGGGGGGGGGGGGGGGGGGGGGGGGGGGGGGGGGGGGFFGGGGGGGGGGGGGGGGGGGGGGGGGGGGGGGGGGGGGFGGGGGFGGGGGGGGGGGGGGGGGFEFGGGGGGCFFGGCFGCFGGGGGGGDGGGGGCECCFGGGGGGGGFGGGGGFC:F?FCFGG7FFFGGAGFFFF>B@FFFGGGBFFGGGFF:CDBBGGD
@M03364:276:000000000-BLYN8:1:1101:4715:5718 2:N:0:1
GGACTACAGGGGTATCTAATCCTGTTTGCTCCCCACGCTTTCGAGCCTCAGTGTCAGTTACAGGCCAGAGAGCCGCTTTCGCCTCCGGTGTTCCTCCATATATCTACGCATTTCACCGCTACACATGGAATTCCACTCTCCTCTCCTGCACTCAAGTCTCCCAGTTTCCAATGCACACAATGGTTGAGCCACTGCCTTTTACATCAGACTTAAGAAACCACCTGCGCTCGCTTTACGCCCAATAAATCCGG
+
CCCCCGGGGGGGDEGGGGGGGGGGGGGGGGGGGGGGGGGGGGGGGGGGGGGGGGGGGFGGGGGGGGGGGGGGGGDGGGGGGGGGGGGGFGGGGGGGGGGGGGGGCFGGGGEGGGGGFEGGGGGGGFGGGGGGGGGGGGGGGGGGGGGGGGGGGFG8;EFGGGGGFFCF8DFFD>DGGGGGGGGGGGGGCFFGGGFCGGGGDFFD6C99>FGGGCGCD7FF>EFF@DAAF>>EFFGEF@CCEF;FGGFCCGD
@M03364:276:000000000-BLYN8:1:1101:16640:5725 2:N:0:1
GGACTACTAGGGTTTCTAATCCTGTTTGCTCCCCACGCTTTCGAGCCTCAGTGTCAGTTACAGGCCAGAGAGCCGCTTTCGCCTCCGGTGTTCCTCCATATATCTACGCATTTCACCGCTACACATGGAATTCCACTCTCCTCTCCTGCACTCAAGTCTCCCAGTTTCCAATGCACACAATGGTTGAGCCACTGCCTTTTACATCAGACTTAAAGAACCGCCTGCGCTCGCTTTACGCCCAATAAATCCGG
+
CCCCCGGGGGGGGGGGGGGGGGGGGGGGGGGGGGGGGGGGGGGGGGGGGGGGGGGGGGGGGGGGGGGGGGGGGGGGGGGFGGGGGGGGGGGGGGGGGGGGGGGGGGGGGGGGGGGGGGGGGGGGGGGGGGGGFFFGGGGGFFGGGGGGGGGFGFGGGGGGGGGGGGGGFFFGGGGGGGGFFGGGGGGGGFFGGGGCFGGFGGGGFFGFGGGGGGGGGGFCBGE=BBBF@D45?FFED?8CGF@FGGFCFGD
@M03364:276:000000000-BLYN8:1:1101:7270:5734 2:N:0:1
GGACTACCAGGGTTTCTAATCCTGTTTGCTCCCCACGCTTTCGAGCCTCAGTGTCAGTTACAGGCCAGAGAGCCGCTTTCGCCTCCGGTGTTCCTCCATATATCTACGCATTTCACCGCTACACATGGAATTCCACTCTCCTCTCCTGCACTCAAGTCTACCAGTTTCCAATGCATACAATGGTTGAGCCACTGCCTTTTACACCAGACTTAATAAACCACCTGCGCTCGCTTTACGCCCAATAAATCCGG
+
CCCCCGG8EGGGGGGGGGGGGGGGGGGGGGGGGGGGGGGGGGGGGGGGGGGGGGGGGGGGGGGGGGGGGGGGGGGGGEFGGGGGGGGGGGGGGGGGGFGGGGFFGGGGGCFGGGGGGGGGGGGGGGGGGFFGGGGGGGGGGGGGGGGGGGGGGG8DEGGDFGF8DFGGGGGGFGFGGFG8@EFGGCFGDFFGFGG:,EFGCFA8C?70CFF>C@FFCFFF>GF:BB=425689<F:BDGGGFFAGFCC6):
@M03364:276:000000000-BLYN8:1:1101:10225:5743 2:N:0:1
GGACTACCGGGGTTTCTAATCCTGTTTGCTCCCCACGCTTTCGCACCTCAGTGTCAGTATCAGTCCAGGTAGTCGCCTTCGCCACTGGTGTTCCTTCCTATATCTACGCATTTCACCGCTACACAGGAAATTCCACTACCCTCTACCATACTCTAGCTTGCCAGTTTTGGATGCAGTTCCCAGGTTGAGCCCGGGGATTTCACATTCAACTTGACAGACCGCCTGCGTGCGCTTTACGCCCAGTCATTCCG
+
CCCCCGGGGGGGGGGGGGGGGGGGGGFGGGGGGGGGGGGGGGGGGGGGGGGGGGGFGGGGGGGGFFFGGGGGGGGGGGGGGGFGGGGGFGGGGFGGGGGGGGGGGGGGGGGGGGGGGGGGGGGGGGG8<FFGGGGGGGGGGGGGGGFDFFFFGGGGGGGGGGGGGGGGCCFGGGFGGGG8AFGGGGGGFCCFGGGE*@E@FFGDACC@CFGFG:;C4?FGEG>>DF@EDFFFGDGFF;=CGEDF*7A3DF7
@M03364:276:000000000-BLYN8:1:1101:26403:5828 2:N:0:1
GGACTACAGGGGTATCTAATCCTGTTTGCTCCCCACGCTTTCGCACCTGAGCGTCAGTCTTTGTCCAGGGGGCCGCCTTCGCCACCGGTATTCCTCCAGATCTCTACGCATTTCACCGCTACACCTGGAATTCTACCCCCCTCTACAAGACTCTAGCCTGCCAGTTTCGGATGCAGTTCCCAGGTTGAGCCCGGGGATTTCACATCCGACTTGACAGACCGCCTGCGTGCGCTTTACGCCCAGTAATTCCG
+
CCCCCGGGGGGGGGGGDGGFGGGFGGGGGGGGGGGGGGGGGGGDGGGG8FAFEGGDCGGGFFGGGGGGGGGGGGECEGGGGGGG@E>FFEGGGGGGEFGFGGFGGFDCGGGGGGGGGCCGE@EGGCEFGGGGGGGGGGDGGGGGCEFF9FGGCFGGFB,8FGDGGCFGCE>EGGCCGFC@6,DFG98AFGFFGGGG=EGGGGGGFG4DD<5<7CGFFCGG3CD?6>9B(<>BDG*4928CGFF6CCBAGF7
@M03364:276:000000000-BLYN8:1:1101:5946:5905 2:N:0:1
GGACTACTAGGGTATCTAATCCTGTTTGCTCCCCACGCTTTCGCACCTGAGCGTCAGTCTTTGTCCAGGGGGCCGCCTTCGCCACCGGTATTCCTCCAGATCTCTACGCATTTCACCGCTACACCTGGAATTCTACCCCCCTCTACAAGACTCCAGCCTGCCAGTTTCGAATGCAGTTCCCAGGTTGAGCCCGGGGATTTCACATCCGACTTGACAGACCGCCTGCGTGCGCTTTACGCCCAGTAATTCCG
+
CCCCCGGGGGGGGGGGGGGGGGGGGGGGGGGGGGGGGGGGGGGGGGGGGGGGDGGGGGGGGGGGGGGGGGGGGGGGGGGGGGGGGGGGGGGGGGGGGGGGGGGGGGGGGGGGGGGGGGGGGGGGGGGGGFGGGGGGGGGGGGGGGGGGGGGGDFGGGGGGGGGGGGFGEC8CFGGGGGGGGGGGGBF?FG?FGEGGGGGGGFGGFGGGGGGGGGG=CFGGA5A@@F>F<EEEDGGFF0CEGFFFDDFBCFC
@M03364:276:000000000-BLYN8:1:1101:4924:5916 2:N:0:1
GGACTACACGGGTTTCTAATCCTGTTTGCTCCCCACGCTTTCGCACCTGAGCGTCAGTCTTTGTCCAGGGGGCCGCCTTCGCCACCGGTATTCCTCCAGATCTCTACGCATTTCACCGCTACACCTGGAATTCTACCCCCCTCTACAAGACTCTAGCCTGCCAGTTTCGGATGCAGTTCCCAGGTTGAGCCCGGGGATTTCACATCCGACTTGACAGGCCGCCTGCGTGCGCTTTACGCCCACTAATTCCG
+
CCCCCFGGGGGGGGGGGGGGGGGGGGGGGGGGGGGGGGGGGGGGGGGGFEFFGGGEGGGGGGGGGGGGGGDGGGDGGGGGGGGGGGGGGGGGGG9FGGG9FFGGGGGGGGGGFGGGGGGGGGGGGFFFFGGGGGGGGGGGGDGGGGGCDFECFGG7FGGEFGFFGDGGGE5C*:DFDFG:EDC5>EF?FGG*4C8E5E??7:CCFG4CCGGGDGGGCDF55E@(,<6;?FFF3CFA4<CCG>(.>FB<FGG
@M03364:276:000000000-BLYN8:1:1101:24732:5922 2:N:0:1
GGACTACTAGGGTTTCTAATCCTGTTTGCTCCCCACGCTTTCGAGCCTCAGTGTCAGTTACAGGCCAGAGAGCCGCTTTCGCCACCGGTGTTCCTCCATATATCTACGCATTTCACCGCTACACATGGAATTCCACTCTCCTCTTCTGCACTCAAGTCCTCCAGTTTCCAATGACCCTCCCCGGTTGAGCCGGGGGCTTTCACATCAGACTTAAGAAACCGCCTGCGCTCGCTTTACGCCCAATAAATCCG
+
CCCCCEFGFF?FGGGGGGGGGGGGGGGGGGGGGGGGGDEFFGFDFDGGDFGEGGG,CFGGGGFGGG?F@FGGGGFDGGFGDGGG:E@FCCGGGGGGGGGGGGGFGGFGGGGGGGFGGGGGBC:E@F,<B<AFGGGGGFGGGGGFFGGGGF,678E9EGCDGFGGDGGFFGGGGGG8DFG8CGGDGE8EGGGEEEG>ECEFGGGGF48C**;@FDGGGFGD>C>03F(5;BAEDFC<B0CEE>?F<0=9FG9
@M03364:276:000000000-BLYN8:1:1101:19758:5949 2:N:0:1
GGACTACTGGGGTATCTAATCCTGTTTGCTACCCATGCTTTCGAGCCTCAGCGTCAGTTACAGACCAGACAGCCGCCTTCACCACTGGTGTTCTTCCATATATCTACGCATTTCACCGCTACACATGGAGTTCCACTGTCCTCTTCTGCACTCAAGTTTCCCAGTTTCCGATGCACTTCTTCGGTTGAGCCGAAGGCTTTCACATCAGACTTAAGAAACCACCTGCGCTCGCTTTACGCCCAATAAATCCG
+
CCCCCFGGFFGGGEFGGF9<FGGGGGGGGFFDFGGFFFGGGGG8<FGGGGGGGGGGGGGGFFEEGGGGFFCEFFGFGGGG9@FEFGGGFFGGGGGGGGGFA9EDFGGGGGGGFGGGGGGGGGGG9DFG@FGGGFGGFGGGGFGGGGFFFGGGFGCDCDGGGFFGGGGFGD6EC6EEFGGGGFEGGDC8E8EEEGGDFG6FFFFGFGCC59FG7=@FG5C6FG*5>F44>@EEG<<C:@DGGD?FCC=?FGC
@M03364:276:000000000-BLYN8:1:1101:8783:5960 2:N:0:1
GGACTACACGGGTTTCTAATCCTGTTTGCTCCCCACGCTTTCGAGCCTCAGTGTCAGTTACAGGCCAGAGAGCCGCTTTCGCCTCCGGTGTTCCTCCATATATCTACGCATTTCACCGCTACACATGGAATTCCACTCTCCTCTCCTGCACTCAAGTCTCCCAGTTTCCAATGCACACAATGGTTGAGCCACTGCCTTTTACATCAGACTTAAGAAACCACCTGCGCTCGCTTTACGCCCAATAAATCCGG
+
CCCCCGGGGGGGGGGGGGFGCGGGGGGGGGGFFGGGGGGCFGGGFGGGGGGGGF@FFGEFGFFGGGGGFGCF?FEBFFDE7FEGDFGGGGGGGGGFGGGGGFE,@EGGGGGGGGGGGC:CFGGD9:EGGGGGGGGG=EGG8DGG48BD?FGFG?FFDCEC6DECFFGG8CBEDFFGCF68E>EG98DFFFE8C?DFCFGECF,;B8?577BF>=D+**4AFGFFFFFD=848CFCEE9ECE5=ACFFCCDD
@M03364:276:000000000-BLYN8:1:1101:14271:5963 2:N:0:1
GGACTACACGGGTATCTAATCCTGTTTGCTCCCCACGCTTTCGAGCCTCAGTGTCAGTTACAGGCCAGAGAGCCGCTTTCGCCTCCGGTGTTCCTCCATATATCTACGCATTTCACCGCTACACATGGAATTCCACTCTCCTCGCCTGCACTCAAGTCTCCCAGTTTCCAATGCACACAATGGTTGAGCCACTGCCTTTTACATCAGACTTAAGAAACCACCTGCGCTCGCTTTACGCCCAATAAATCCGG
+
CCCCCGGG@FGGGCCGGGGGGGGGFGGGGGGGFGGGGGGGGGGGGGGFGGGGGGGGGGGFFCEGGGGGFEGGGFEGGGGGGGGGEF>FFEGGGGCFAFFFGCFCAE9?FDEGC,EFGFGE7C:F?8EFFEFGGGGGGFGGGGG++>CCFGGFGG83@=E;DEDFGGGGFGDGGGGGGGG?DFFGGGFGGF?FFFGFGGGFFF79@C?FFGGG88>7*;FFFGF=))(8@B>8?CC>;@GEEADFG+;6;82
@M03364:276:000000000-BLYN8:1:1101:8722:5996 2:N:0:1
GGACTACCGGGGTTTCTAATCCTGTTTGCTCCCCACGCTTTCGCACCTGAGCGTCAGTCTTTGTCCAGGGGGCCGCCTTCGCCACCGGTATTCCTCCAGATCTCTACGCATTTCACCGCTACACCTGGAATTCTACCCCCCTCTACAAGACTCTAGCTGACCAGTTTCAAATGCAGTTCCCAAGTTAAGCTCGGGGATTTCACATCTGACTTAATCAACCGCCTGCGTGCGCTTTACGCCCAGTAATTCCG
+
CCCCCGFFFGGGGGGGGGGGGGGGFGGGGGGGGGGGGGGGGGGGGGGGGGGGGGGGGGGGGGGGGGGGGGGGGGGGGGGGGGGGGGFGGGGGGGGGGGFGGGGGGGGGGGGCFGGGGGGGGGGGGGGGGGGFCGGFDGGGGGGGGGGGGGFFGGGGFGGGGGFGGGFGGGGFDGGFGFFFEGGGGGGGFGGGEGGGEDGGGGGGA<>FGGGGGGGGFGCGFGE;@F>31;>>CGF9BBCC5),?FC6AGG>
@M03364:276:000000000-BLYN8:1:1101:16358:6023 2:N:0:1
GGACTACCCGGGTTTCTAATCCTGTTTGCTCCCCACGCTTTCGCACCTGAGCGTCAGTCTTTGTCCAGGGGGCCGCCTTCGCCACCGGTATTCCTCCAGATCTCTACGCATTTCACCGCTACACCTGGAATTCTACCCCCCTCTACAAGACTCTAGCCTGCCAGTTTCGGATGCAGTTCCCAGGTTGAGCCCGGGGATTTCACATCCGACTTGACAGACCGCCTGCGTGCACTTTACGCCCAGTAATTCCG
+
CCCCCGGFEFGGGFDGGGGGGGGGGGGGGGGGGGGGGGGGGGGGGGGGGGGGGGGGGFEFGGGGDFGGGGGGGGGGGGGGGGGGEFGGGECGFGGDFFGGGGGGGGGGGGG>FGGGGGGEGGGGGCFFGFGGGGGGGFDGEGGGGGCFFFG7F,@FGFGGGGGGFFBGGGGGGFCD@CEGFCGGFFGFFGGGEGGGDECFFGGFFG*<DGCDFCCCC<FGEEE?6F><:DFFGF>AFFEGGD6<7F8AF29
@M03364:276:000000000-BLYN8:1:1101:26428:6052 2:N:0:1
GGACTACTAGGGTATCTAATCCTGTTTGCTCCCCACGCTTTCGAGCCTCAGTGTCAGTTACAGGCCAGAGAGCCGCTTTCGCCTCCGGTGTTCCTCCATATATCTACGCATTTCACCGCTACACATGGAATTCCACTCTCCTCTCCTGAACTCAAGTCTCCCAGTTTCGAATGCACACAATGGTTGAGGCACTGCCTTTTACATCAGACTTAAGAAACCACCTGAGCTCGCTTTACGCCCAATAAATCCGG
+
CCCCC@EECGGG@FG,CFE,CFEFE@<FGFGGFEF+@F7@FGGGFEE,CAFECF9EFCEEEFG8F:FGDGFFFCC++@,CF7F7@8F7:CCE,?9,EEFGCGAGGGEFEEFGGFGGGGEE@CEDDCFFGGCFG9E==EEF@FF??8ED,6EDFGEE4@B;=EFFAE;E+6@DGD9,7@C@EFDD9C,,,@8D9D9@F;A,?FAE;>F9CF7FCB8@79D7>1*))3697?BF*5168(8*=?():=>C4CD
@M03364:276:000000000-BLYN8:1:1101:20587:6073 2:N:0:1
GGACTACAGGGGTAGCTAATGCTGTTTGCGCGCCAAGCTTTCGAGCCTCAGTGTCAGGTACAGCCTAGAGAGCCGCCTGCGCCACTGGTGTATCTCCATATGTCTACGCATTTCACCGCTAAACATGGAAGTGCACTCTCGTCTCTTGCACTCAAGGCTCACAGTTGGCAATGCACACAATGGTGGGGCCACTGCCGTTGACATCAGACTAAAGAAACCACCTGAGATCGCTGTAAGCAGAATCAATCCGG
+
8C<-8;6,CFC:BC,,,C@,<@EG6,,6,78+8C++;,6;,68C6,+,;CCCEF,CE,F@,<C,,,:,6CFF,C777,B,>+8C=8FDF,C,,99,A5F<5,@,,9E,+44B<,:<,@C4@+CEF9E,?,,9=?E,,6,A++++,,,6CCFC,>8D8FFG,,,7,8,,@@,,,6,3@DE+EB6E,6+1@E8@7,35*3**9C7+*2;?9C*;2==;9;8?44).-)*+8?);/1;)+)++*/)+2*1)01)
@M03364:276:000000000-BLYN8:1:1101:21858:6093 2:N:0:1
GGACTACCAGGGTATCTAATCCTGTTTGCTCCCCACGCTTTCGCACCTGAGCGTCAGTCTTTGTCCAGGGGGCCGCCTTCGCCACCGGTATTCCTCCAGATCTCTACGCATTTCACCGCTACACCTGGAATTCTACCCCCCTCTACAAGACTCTAGCCTGCCAGTTTCGGATGCAGTTCCCAGGTTGAGCCCGGGGATTTCACATCCGACTTGACAGACCGCCTGCGTGCGCTTTACGCCCAGTAATTCCG
+
CCCCCGF,6CFGGFGGGGGGFGEFGGGGGFGGGGGGFGGGGGGFCFGGGGGFGEGGGC,CF,C<C9EFCFDGGEFGFG>FGGGGGGGGGGGGGGGGGGGGG,@F9EGGGGCCFGGGGEFGEGFGGDDGGGGFGGGGDG?FEGGGGGDD=DGFC9>FGCFC7DFGCC;FE8CEGGGG7@D7CCFGGFD<<B,=7ECECGF6::?+:297DDG****;CGG58E72()-7:3;BGC<2*,AEGDBF>>*)002
@M03364:276:000000000-BLYN8:1:1101:15652:6094 2:N:0:1
GGACTACTGGGGTATCTAATCCTGTTTGCTCCCCACGCTTTCGCACCTGAGCGTCAGTCTTTGTCCAGGGGGCCGCCTTCGCCACCGGTATTCCTCCAGATCTCTACGCATTTCACCGCTACACCTGGAATTCTACCCCCCTCTACAAGACTCTAGCCTGCCAGTTTCGGATGCAGTTCCCAGGTTGAGCCCGGGGATTTCACATCCGACTTGACAGACCGCCTGCGTGCGCTTTACGCCCAGTAATTCCG
+
CCCCCCGGGGGGGGGGGGGGGGGFFGGFGGGGGGGGGFEGGGGGGGGGGGFFGGGGGEFGGGGFGGGGGGGGGGGGGGGGGGGGGGGGGGGFFDGFGDFGFFFGFGGGGGDEFGGGGGGGGGGGGGFGFGFGGGGGGGGDEEGFFGG?GGGGGGFGGGGGGGGF@DGGGGCCEGGFGGGFGGGGFFGGGFF5CEGG=5CEDFFGFGGGGD37C7D@CDG=>=@0?FF.4;>:3/C9F?G8=@1/:7*6CC6
@M03364:276:000000000-BLYN8:1:1101:5763:6112 2:N:0:1
GGACTACCGGGGTTTAGAATCCTGTTTGCGGCGCAGGCTTTCGATCCTCAGTGTCAGTTACAGGACAGAGAGCCTAGTTTGCCAATGAAGTTCTTCGTGATATCTACGCATTTCACCGCCATACATTGAATTCACTTCTTCGCTTGTGCACTCAAGTCGAGCGGGTTCCACTTCACAGAGTGTTTTAGTGAGTACCTATTAAAAGATACTTAAGAAATCACCCGAGCTCTCTGTACTGTCAATGAACCGGG
+
CCCC@8CE+@+6@6@,;,C<ADF,CCF,,+++++++7FF,,,C,6,,5C,CE9FFGGF,,9CE,,:,C6C,B,,,6,:,::???,,:,,,C5,,9,94,:A?E9CA,+++8F@,,A<F+4++9=,;,:A<,C;,,,,4@,44+6++36,@D8,,8EC9+6+33+++3,5,,,,,,5,,,,3@3,@,@7,,,,55,,55?<++,+4**+2+144=+4*+1,)0)/-),))1/;++371)22+:CFC7+()21
@M03364:276:000000000-BLYN8:1:1101:5514:6118 2:N:0:1
GGACTACTCGGGTTTCTAATCCTGTTTGCTCCCCACGCTTTCGCACCTGAGCGTCAGTCTTTGTCCAGGGGGCCGCCTTCGCCACCGGTATTCCTCCAGATCTCTACGCATTTCACCGCTACACCTGGAATTCTACCCCCCTCTACAAGACTCTAGCCTGCCAGTTTCGGATGCAGTTCCCAGGTTGAGCCCGGGGATTTCACATCCGACTTGACAGACCGCCTGCGTGCGCTTTACGCCCAGTAATTCCG
+
CCCCCGGGGGGGGGGGGGGGGGGGGGGGGGGGGGGGGGGGGGGGGGGGFGGDFGGGGGGGGFGGGCFGGGGGGGDGGGGDEEGGDGGGGGGGG@FGGGGGGGGGGGGGGEGGGGGGGGGEGGGGGGGGGGGGGGGDGGFGGGGG=DE9DGGGGGGGGGGGGGGGFGGGGGGGDGGGG7DCCGGGGGGF<DDFEGGGEGGGGGGGFGGD38DGGGGFGFGGEGFFFFF5:BEF5CFA*3CCE:86::*6:>9
@M03364:276:000000000-BLYN8:1:1101:11540:6124 2:N:0:1
GGACTACAGGGGTTTCTAATCCTGTTTGCTCCCCACGCTTTCGAGCCTCAGTGTCAGTTACAGGCCAGAGAGCCGCTTTCGCCTCCGGTGTTCCTCCATATATCTACGCATTTCACCGCTACACATGGAATTCCACTCTCCTCTCCTGCACTCAAGTCTCCCAGGTTCCAATGCACACAATGGTTGAGCCACTGCCTTTTACATCAGACTTAAGAAACCACCTGCGCTCGCTTTACGTCCAATAAATCCGG
+
C9<BCFGGFFFGGGGGGGE<CEFFFGGG9EEFG;FCGGEGGGGC@FEEDGG96EEE<FGGFF9CFGGGGGC@@6@F@FDEG7FEGGEG@CC75FDGGDFGFGGFEFFDG,?C?FEFAB7@+:FGFDC<9,?E,EFAE=EF==89EG94@?,+@8D?@EF9ADE,+@,,,@,@=D,,@8CF,@8>FB,9<833,@E6<>;<F7,++53?C9+=C88+;?1,**3>BB)29;A):?=6?(=C=/9)0;+)2>5
@M03364:276:000000000-BLYN8:1:1101:11143:6163 2:N:0:1
GGACTACCAGGGTTTCTAATCCTGTTTGCTCCCCACGCTTTCGCACCTGAGCGTCAGTCTTTGTCCAGGGGGCCGCCTTCGCCACCGGTATTCCTCCAGATCTCTACGCATTTCACCGCTACACCTGGAATTCTACCCCCCTCTACAAGACTCTAGCCTGCCAGTTTCGGATGCAGTTCCCAGGTTGAGCCCGGGGATTTCACATCCGACTTGACAGACCGCCTGCGTGCGCTTTACGCCCAGTAATTCCG
+
CCCCCGFGEFGGGGGGGFGGGGGGGGGGGGFGGGGGGGGGGGGGGGGGGGGGGGGGGGGGGGGGGGGGGGCG7FGGGGGGGFEGGGGGGDGGGFGGGGGGGGGGGGGGGGGGGGGGGGGEGGGGGGGGCFFGGGGGGGGGGCEDFGGFGGGDGGGGGGGGGGGGGGGGGGGGGGGAFGGGGGGGGGGGGGGFCGGEDCCEGFF7ADCCCGGGFGF@C5CE:55(45(.3<7BDGGAF(;>G>B97*94>77
@M03364:276:000000000-BLYN8:1:1101:19074:6173 2:N:0:1
GGACTACTGGGGTATCTAATCCTGTTTGCTCCCCACGCTTTCGCACCTGAGCGTCAGTCTTTGTCCAGGGGGCCGCCTTCGCCACCGGTATTCCTCCAGATCTCTACGCATTTCACCGCTACACCTGGAATTCTACCCCCCTCTACAAGACTCTAGCCTGCCAGTTTCGGATGCAGTTCCCAGGTTGAGCCCGGGGATTTCACATCCGACTTGACAGGCCGCCTGCGTGCGCTTTACGCCCAGTAATTCCG
+
CCCCCGGGGGGGGGGGGGGGFGGGGGGGGGGGGGGGGGGGGGGGGGGGGGGGGGGGGFFFGGGGGGGGGDGGGGGGGGGGGGGGGGGGGGGGGGGGGGGGGGGGGGGGGGGGGGGGGGGGGGGGGGGGGGGGGGGGGDFGGGGGGGGCGGGGGGGGGGGGGGGGGGCCGGGGGGG7EFGGGGGGFFDGGGGGG5EGGECFGCG7=DCGDDGGG7FGGGGGFGFFBF>D0553C3DDFFGGG@<FF7B>FG6
@M03364:276:000000000-BLYN8:1:1101:15976:6209 2:N:0:1
GGACTACAGGGGTTTCTAATCCTGTTTGCTCCCCACGCTTTCGCACCTGAGCGTCAGTCTTTGTCCAGGGGGCCGCCTTCGCCACCGGTATTCCTCCAGATCTCTACGCATTTCACCGCTACACCTGGAATTCTACCCCCCTCTACAAGACTCTAGCCTGCCAGTTTCGGATGCAGTTCCCAGGTTGAGCCCGGGGATTTCACATCCGACTTGACAGACCGCCTGCGTGCGCTTTACGCCCAGTAATTCCG
+
CCCCCGEFGGGGGGGGGGGGGGGGGGGGGGGGDGGGGGGGGGGGGGGGGFGGGGGGGGGGGGGGGGGGGGGGGGGGGGGGGGGGGGGGGGGGGEFGGGGCGGGGGGGGGGGGGGGGGGGCCFGGGGGGGFFGGGGGFGGGGGGGGGGGGGGDFGGGGGGFGGGGGGGGGDGGGGGGGGGGGFGGGGGGGGGGGCEGGGGGGGGFFGCGGGGGFGGGG4CCDDF6:FBF6BFFGDFAF1ECEFBFG7=>CFG
@M03364:276:000000000-BLYN8:1:1101:15072:6222 2:N:0:1
GGACTACTAGGGTTTCTAATCCTGTTTGCTCCCCACGCTTTCGAGCCTCAGCGTCAGTTACAGACCAGAGAGCCGCCTTCGCCACTGGTGTTCCTCCATATATCTACGCATTTCACCGCTACACATGGAATTCCACTCTCCTCTTCTGCACTCAAGTCTCCCAGTTTCCAATGACCCTCCCCGGTTGAGCCGGGGGCTTTCACATCAGACTTAAGAAACCGCCTGCGCTCGCTTTACGCCCAATAAATCCG
+
CCCCCGGGGGGGGGGGGGGGGGGGGGGGGGGGGGGGGGGGGGGGGGGGGGGGEGGGGGGGGGGFGGGGG?FGGGGGGGFGGGGGGGEGGGFGGGGGGGGGGGGGGGGGGGGGGGGGGGGGGGFGGGGGFGFGGG9FBGGGFFCFFGGGGGGGGC@?FFDFGFGGGGGGG9CFFFGG8,D8@B8>F6CCCFF+5CGGGDGGF8C>>4C*29C>CF7CC4FGBE)1483>>:8>DGF<7:EGGF<5D*8<GF<
@M03364:276:000000000-BLYN8:1:1101:9195:6237 2:N:0:1
GGACTACTGGGGTTTCTAATCCTGTTTGCTCCCCACGCTTTCGAGCCTCAGTGTCAGTTACAGGCCAGAGAGCCGCTTTCGCCACCGGTGTTCCTCCATATATCTACGCATTTCACCGCTACACATGGAATTCCACTCTCCTCTCCTGCACTCCAGTCTACCAGTTTCCAATGCACACAATGGTTGAGCCACTGCCTTTTACATCAGACTTAAGAAACCACCTGCGCTCGCTTTACGCCCAATAAATCCGG
+
CCCCCGGGGGGGGGGGFGGGGGGGGGGGGGGGGGGGGGGGGGGGGGGGGGGFGGGGFGGGGGGDGGGGGGGGGGGGGGGGGGGGGGGGGDGGGGGGGGGGGGGGGGGGGGGGGGGGGGGGFEGGGGGGGGGGGGGGGGGGGGGGG@FGGF8=,,@DDGGGGGGGGEG;DFGFGGGGGGGDEF8FCEGGGFGG66CFGGGGFCACFGGGGG>+BCGDFGGGFGFFFFF?@FFFGC:=)2EDGA@FFGF39D9
@M03364:276:000000000-BLYN8:1:1101:13837:6245 2:N:0:1
GGACTACTAGGGTATCTAATCCTGTTTGCTCCCCACGCTTTCGAGCCTCAGTGTCAGTTACAGGCCAGAGAGCCGCTTTCGCCTCCGGTGTTCCTCCATATATCTACGCATTTCACCGCTACACATGGAATTCCACTCTCCTCTTCTGCACTCAAGTCCTCCAGTTTCCAATGACCCTCCCCGGTTGAGCCGGGGGCTTTCACATCAGACTTAAAGAACCGCCTGCGCTCGCTTTCCGCCCAATAAATCCG
+
CCCCCGGGGGGGGGGGGGGGGFGGGGGGGGGGGGGGGGGGGGGGGGGGGGGGGGGGGGFGGGGGGGGGCGGEGGGEGGGGGGGGGGGGGGGGGGGGGGGGGGFFGGGGGGGGGGGGGGGGGGGGGGGGFGGGGGF:=EGGGGGGGGGGGGGGG8FGGGDFGGGGGGGGGG,E=DEGFFFGGEEEGGDGFGGGGGC8*:CFGDFDFFG6CFFF8D>8FGDGEGFF@F:53>BAGCF4?:GGC@:@G>FDGD9
@M03364:276:000000000-BLYN8:1:1101:11244:6252 2:N:0:1
GGACTACTAGGGTTTCTAATCCTGTTTGCTCCCCACGCTTTCGCACCTGAGCGTCAGTCTTTGTCCAGGGGGCCGCCTTCGCCACCGGTATTCCTCCAGATCTCTACGCATTTCACCGCTACACCTGGAATTCTACCCCCCTCTACAAGACTCTAGCCTGCCAGTTTCGAATGCAGTTCCCAGGTTGAGCCCGGGGATTTCACATCCGACTTGACAGACCGCCTGCGTGCGCTTTACGCCCAGTAATTCCG
+
CCCCCGGGGGGGGGGGGGGGGGGGGGGGGGGGGGGGGGGGGGGGGGGFFGGGGGGGGGGGGGGGGGGGGGGGGGGGGGGGGGGGGGGGGGGGFGGFGGGGGGAFGFFFGGGGGGGGGGEGGGGGGGGGGGGGGGGGGG?FGGGGGGGGGGGG?FGGGGGGGGGGGGGGGGGGGGFCEFGGCF?GGGGGGGGFEEGCGGGGGGGGFGGGGGDGGFGDG4=EBGF@FFBF:BD@5DFF?0AEE@?):CFA=C*
@M03364:276:000000000-BLYN8:1:1101:13185:6264 2:N:0:1
GGACTACCAGGGTTTCTAATCCTGTTTGCTCCCCACGCTTTCGCACCTGAGCGTCAGTCTTTGTCCAGGGGGCCGCCTTCGCCACCGGTATTCCTCCAGATCTCTACGCATTTCACCGCTACACCTGGAATTCTACCCCCCTCTACAAGACTCTAGCCTGCCAGTTTCGAATGCAGTTCCCAGGTTGAGCCCGGGGATTTCACCTTCAACTTAACAAACCACCTACGCGCGCTTTACGCCCAGTAATTCCG
+
CCCCCCEEDGGEFFGGGFFEDFGDGGGGGEGFGGGGGGGGGGGGGGGGGGGGGGGEDFGGGGGGGFDFGGGGFGCCFGEGGGGCFEEGGGGCFEGGGGDEFGFGGFGGGCGGFGGGGGGGEGGGFGBFFGGGGG9FGGGEEGEGGGGGGGGGGGGGGGFFEF?FFGGGGG,>C9EGFGDG69D>B>D6CF8DE?>ECEF9@89**2*21;CCC7:C>CFGA=E@;FF3955BDCFAFFGGC)89C*9<FG*
@M03364:276:000000000-BLYN8:1:1101:15634:6282 2:N:0:1
GGACTACCCGGGTTTCTAATCCTGTTTGCTCCCCACGCTTTCGCACCTGAGCGTCAGTCTTTGTCCAGGGGGCCGCCTTCGCCACCGGTATTCCTCCAGATCTCTACGCATTTCACCGCTACACCTGGAATTCTACCCCCCTCTACAAGACTCTAGCCTGCCAGTTTCGGATGCAGTTCCCAGGTTGAGCCCGGGGATTTCACATCCGACTTGACAGACCGCCTGCGTGCGCTTTACGCCCAGTAATTCCG
+
CCCCCGGFGGGGGGGGGGFGFGGGGGGGGGGGGGGGGGGGGGGGGGGGGGGGGGGGGGGGGGGGGGGGGEGGGGGGEFGGGGGGDFGGGGGGGGGGGGGGGFGGGGGGGGGGFDGGGGGGGGGGGGGG8FGGGGGGDGFGGDGGGGGGGGGGGGGGCGGGCGGGGGGGGGGGGGGDFGGGGGCGGGGGGCFGGCEG=CGGGGGGFGGGDDGDGFGGG<ECBEFFF>FE<FFFGGGFFFGGG3<@F*9<FF*
@M03364:276:000000000-BLYN8:1:1101:23034:6296 2:N:0:1
GGACTACCGGGGTATCTAATCCTGTTTGCTCCCCACGCTTTCGAGCCTCAGTGTCAGTTACAGGCCAGAGAGCCGCTTTCGCCTCCGGTGTTCCTCCATATATCTACGCATTTCACCGCTACACATGGAATTCCACTCTCCTCTCCTGCACTCAAGTCTCCCAGTTTCCAATGCACACAATGGTTGAGCCACTGCCTTTTACATCAGACTTAAGAAACCACCTGCGCTCGCTTTACGCCCAATAAATCCGG
+
CCCCCGGGGGGGGGGGGGGGGGGGGGGGGGGGGGGGGGGGGGGGGGGGGGGFGGGGGGGGGGGFGGGGGGGGGGGG@FGGGGGGGGGGEGGGGGGGGGGGGGGGGGGGGGGGGGGGGGGGGGGG?8FFFE<EFGGGGGGGGGGGGGGGGGGGGGGF;EDFGGCGGGGGGGGGGGGGGGG8CG6;FEGGGG?ECGGGGGGGGGGF>+;D>*=FFF7CCGGGFGF@=D>EFF>?FCG<ADGGG3=AFGF?FD>
@M03364:276:000000000-BLYN8:1:1101:24366:6312 2:N:0:1
GGACTACCGGCGTTTCTAATCCTGTTTGCTCCCCACGCTTTCGAGCCTCAGTGTCACTTACAGGCCAGAGAGCCGCTTGCGCCTCCGGTGTTCCTCCATATATCTACGCATTTCCCCCCTACACATGGAAATCCCCTCTCCTCTCCTGCACTCAAGTGCCCCAGTTTCCAATGCACACAATGGTTGAGCCACTGCCTTTTACATCAGACTCAAGAACCCACCTGCGCTCGCTTTACGCCCAATAACTCCGG
+
8-8BCECFGG7@FCGGF9E<9,,66;,<C<C,CCEB:7@,<,6C@:7,C<<<,<<C,,,@FACF,B<,E@@,CFGGG7<77FFCE8CFGG:BE9,EFFF9F,9EE<A+FF84EF?<F+++44,AE:,,B?,,8,,A336,D=8==>DE8D8?83B9@,,7,4+@BC;BC,@E,D;9DE*@3>,,,3,@C,3@6DCFG,,=+2B+3+;799**0*48*;5?BE05:51=?BF3**+.:884733)**1<7D5
@M03364:276:000000000-BLYN8:1:1101:22012:6335 2:N:0:1
GGACTACCAGGGTATCTAATCCTGTTTGCTCCCCACGCTTTCGAGCCTCAGCGTCAGTTACAGACCAGAGAGCCGCCTTCGCCACTGGTGTTCCTCCATATATCTACGCATTTCACCGCTACACATGGAATTCCACTCTCCTCTTCTGCACTCAAGTCCTCCAGTTTCCAATGACCCTCCCCGGTTGAGCCGGGGGCTTTCACATCAGACTTAAAGAACCGCCTGCGCTCGCTTTACGCCCAATAAATCCG
+
CCCCCGFGGGGGGGGGGGGFFGGGGGGGGGGGGGGGGGGGGGGGGGGGFFFFGGGGGGGFGGGGGGGGGGGGGGGGGGGGGGGGGGGGGGGGGGGGGFGDFFFGFGGGGGDGGGGAEGGGGE,<EGFGEEAEFGGGFGGGFFGGGFGGGGGGGGGGGGGGGGCFGGGEFGC9=DFCGEFECEGGGGGDFFFEGGGGGGGGGGCCFDGF6FCCFGCCCGGGFG>D<A>DB>3>CC<5@?GGG>1FFGFFGGG
@M03364:276:000000000-BLYN8:1:1101:8990:6364 2:N:0:1
GGACTACTAGGGTTTCTAATCCTGTTCGCTACCCATGCTTTCGAGCCTCAGCGTCAGTTACAGACCAGACAGCCGCCTTCGCCACTGGTGTTCTTCCATATATCTACGCATTTCACCGCTACACCTGGAATTCTACCCCCCTCTACAAGACTCTAGCCTGCCAGTTTCGGATGCAGTTCCCAGGTTGAGCCCGGGGATTTCACATCCGACTTGACAGACCGCCTGCGTGCGCTTTACGCCCAGTAATTCCG
+
CCCCCGGGGGGGGGGGGGGGGGGGGGGGGGGGGGGGGGGGGGGGGGGGCGGGGGGGGEFFGGGGGGGGGGGGG@FGGGGGGGGGGGGGGGGGGGFGFFGGGGGGGGGGGGGGGFGGGGGGGGGGGGGDCFGGGGGGG8DGGGGGGGGGGGGFGGGFGGGGGGGFGGGGGGGGGGGGGGGGGGGGFEGGGGGGGGGEGGFCDFG>FGFD<DGDFCGGGFGF:EE?1F052BFFGGFFF6>8E)(/:*8>GF9
@M03364:276:000000000-BLYN8:1:1101:11254:6398 2:N:0:1
GGACTACTAGGGTTTCTAATCCTGTTTGCTCCCCACGCTTTCGCACCTGAGCGTCAGTCTTTGTCCAGGGGGCCGCCTTCGCCACCGGTATTCCTCCAGATCTCTACGCATTTCACCGCTACACCTGGAATTCTACCCCCCTCTACAAGACTCTAGCCTGCCAGTTTCGGATGCAGTTCCCAGGTTGAGCCCGGGGATTTCACATCCGACTTGACAGACCGCCTGCGTGCGCTTTACGCCCAGTAATTCCG
+
CCCCCGGGGGGGGGGGGGGGGGGGGGGGGG<FGGGEGGGGGGGEGGGGGGGGGGGGGGGGGGGGGGGGGGGGGGGGGGGGGGGGGGGGGGGGFFGGGGFGGGGGGGGGGEGGGGGGGGGGGGGFFGGGGGGGGGGGGG8FECGGGGFDFFGGGGFG98FDFFGGGGGGGEGDEG7DEFGGGGGCGGGG?GG5EEGGDGGGGGGGFGFGGGGGFFFFGFGFEGFBFF97(8>EGGGFFFGGGFFF>FFBGD>
@M03364:276:000000000-BLYN8:1:1101:16125:6458 2:N:0:1
GGACTACACGGGTATCTAATCCTGTTTGCTCCCCACGCTTTCGAGCCTCAGTGTCAGTTACAGGCCAGAGAGCCGCTTTCGCCTCCGGTGTTCCTCCATATATCTACGCATTTCACCGCTACACATGGAATTCCACTCTCCTCTCCTGCACTCAAGTCTCCCAGTTTCCAATGCACACAATGGTTGAGCCACTGCCTTTTACATCAGACTTAAGAAACCACCTGCGCTCGCTTTACGCCCAATAAATCCGG
+
CCCCCGGGGGGGGGGGGGGGGGGGGGGGGGGGGGGGGGGGGGGGGGGGGGGGGGGGGGGGGGGGGGGGGGGGGGGGGGGGGGGGGGGGDGGGGGGGGGGGGGGFFGGGGDGGGGGGGGGGGGGGGGGGGGGGGGGGGGGGGFGGGGGGGGGGGGGGGGGGGGGGGGGGGFDGGGGGDGCFGGGGGGGFGGFGGGGGGGGGGGGGF>C7CDFGGGGGGGGF4CF6BD=A9DFEGGGFFFGEEFFFFFFCGGG
@M03364:276:000000000-BLYN8:1:1101:22184:6470 2:N:0:1
GGACTACTCGGGTTTCTAATCCTGTTTGCTCCCCACGCTTTCGCACCTGAGCGTCAGTCTTTGTCCAGGGGGCCGCCTTCGCCACCGGTATTCCTCCAGATCTCTACGCATTTCACCGCTACACCTGGAATTCTACCCCCCTCTACAAGACTCTAGCCTGCCAGTTTCGAATGCAGTTCCCAGGTTGAGCCCGGGGATTTCACATCCGACTTGACAGACCGCCTGCGTGCGCTTTACGCCCAGTAATTCCG
+
CCCCCGGGFGGGGGGGGGGGFEFGGGGGFGFEEEFGGGGGGFGGGGGGGGGGGGGFGGAGGGGGGFGGGGGGGGGGGGGGGEEEGGGGGDG9EGGGF?FAGGAFGGGGGGDGGGGFGGGGGGGGGGGGGFCFFGGGFGFEGGGGCGG9FCF+@CFDFGGGGGGDCGGGDGGDGGFGAGGGFGGGGGGGG?F8;EGGGCF?D@7@FGFC<57CFFGGCC5CDDE0252>()0>C**6=?G?:B?FD*@:77*
@M03364:276:000000000-BLYN8:1:1101:24109:6477 2:N:0:1
GGACTACCAGGGTTTCTAATCCTGTTTGCTCCCCACGCTTTCGCACCTCAGTGTCAGTATCAGTCCAGGTAGTCGCCTTCGCCACTGGTGTTCCTTCCTATATCTACGCATTTCACCGCTACACAGGAAATTCCACTACCCTCTACCATACTCTAGCTTGCCAGTTTTGGATGCAGTTCCCAGGTTGAGCCCGGGGATTTCACATTCAACTTAACAAACCACCTACGCGCGCTTTACGCCCAGTAATTCCG
+
CCCCCGGGGGGGGGGGGGGGGGGGGGGGGGGGGGGGGGGGGGGGGGGGGGGGGGGGGFGGGGGFGGGGGGGGGGGGGGGGGGGGGGGGFFGGGGGGGGGGGGGGCFGDGGGGGGGGGGGGGGGGGGGGGGGGGGGGDEFGGGGGGGGGGFFGGGGGGGGGGGFGAE;EFGGADFGGGFF8DGGG>FGGCFDFGGGGGGFFGGGGFCGGGGGGGGGCFGGGFGFDBFDF2?DFGDFEFFDGGFFFGCF<>F7
@M03364:276:000000000-BLYN8:1:1101:10367:6489 2:N:0:1
GGACTACAGGGGTATCTAATCCTGTTTGCTCCCCACGCTTTCGCACCTGAGCGTCAGTCTTTGTCCAGGGGGCCGCCTTCGCCACCGGTATTCCTCCAGATCTCTACGCATTTCACCGCTACACCTGGAATTCTACCCCCCTCTACAAGACTCTAGCCTGCCAGTTTCGGATGCAGTTCCCAGGTTGAGCCCGGGGATTTCACATCCGACTTGACAGACCGCCTGCGTGCGCTTTACGCCCAGTAATTCCG
+
CCCCCFGGGGGGGGGGGGGGGGGGGGGGGGGGGGGGGGGGGGGGGGGGGGGGGGGGGGGGGGGGGGGGDGGGGGGGGGGGGGGGGGGGGGGGGGGGGGGGGGGGGGGGGGGGGGGGFGGDGGGGGGGGGGGGGGGFGGGGGGGGFGGGGGGGGGGGGFGGGGGGGGGGGGGGGGGGGGGFGFGGGFGGGGGGGGG5*BFGG=CFFGGG3>DGGGGFF*:EFD@0141>1>DBGGGBF6EEC53?7C=AGG<
@M03364:276:000000000-BLYN8:1:1101:12168:6499 2:N:0:1
GGACTACCAGGGTTTCTAATCCTGTTTGCTCCCCACGCTTTCGCACCTGAGCGTCAGTCTTTGTCCAGGGGGCCGCCTTCGCCACCGGTATTCCTCCAGATCTCTACGCATTTCACCGCTACACCTGGAATTCTACCCCCCTCTACAAGACTCTAGCCTGCCAGTTTCGAATGCAGTTCCCAGGTTGAGCCCGGGGATTTCACATCCGACTTGACAGACCGCCTGCGTGCGCTTTACGCCCAGTAATGCCG
+
CCCCCGFGGGGGGGGGGGGGGGGGGGGGGGGGGGGGGGGGGGGGGGGGGGGGGGGGGGGGGGGGGGGGGGGGGGGGGGGGGGEGGGGGGGGGGGGGGGF9FGGGGFGGGGGGGGGGGGDGGGGGGGGGGGGGGGGGGGGGDEGF,EFGGGGGGGGEFFGFGGGGGFEFCGGGGGGCGGGGGGGGFFGF976DEGEGCGGGFGGFFFGG:DDGGGGGGGGFBEBFBFBB:>DFGDC>6:5?CD?F7>9)299
@M03364:276:000000000-BLYN8:1:1101:21497:6503 2:N:0:1
GGACTACCGGGGTTTCTAATCCTGTTTGCTCCCCACGCTTTCGCACCTCAGTGTCAGTATCAGTCCAGGTAGTCGCCTTCGCCACTGGTGTTCCTTCCTATATCTACGCATTTCACCGCTACACAGGAAATTCCACTACCCTCTACCATACTCTAGCTTGCCAGTTTTGGATGCAGTTCCCAGGTTGAGCCCGGGGATTTCACCTTCAACTTAACAAACCACCTACGCGCGCTTTACGCCCACTCATTCCG
+
CCCCC8FE:FG@@FE<FF<EFGEFG,CEDCEC@FGGEF,BCFEF:FGCFFG@FCEEECFCCADGFGFG@EAFEF::FEEDFGG,=B<EAFC:FGD,AAFGC9EDFAFGGFC@EGCFFBF46=,AFGFGGFA;FE;FFGG8EG6D9FGCEFFGG9EGFC;>FGGF>,,@DEG9=DGG=BDGGC?FF=8CCC@DECCC7B:,92D*33;@FC7C*=+C*91:FFD:2A@6=AEB7DCEF;BC5)/)009<CF*
@M03364:276:000000000-BLYN8:1:1101:12534:6523 2:N:0:1
GGACTACTAGGGTTTCTAATCCTGTTTGCTCCCCACGCTTTCGAGCCTCAGTGTCAGTTACAGGCCAGAGAGCCGCTTTCGCCTCCGGTGTTCCTCCATATATCTACGCATTTCACCGCTACACATGGAATTCCACTCTCCTCTCCTGCACTCAAGTCTCCCAGTTTCCAATGCACACAATGGTTGAGCCACTGCCTTTTACATCAGACTTAAGAAACCACCTGCGCTCGCTTTACGCCCAATAAATCCGG
+
CCCCCGGGGGGFGGGFGFGGGGGGGGGGGGGGGGGGGGGGGGGGGGGGGGGGGGGGGGGGGGFGGGFGGGGGGGGGGGGGGGGGGGGGGGGGGGGGGGGGGGGGGGGGGGGGGGGGGGGGGDGGGGGGF,AFGGGGFGGG8FGFGFCGGFGGGGGGGGDFGGGGGGGFCFFGGGGDGGGGFGGGGGGGGGGGGFGFGGGGGG7?FFGGGG7FG7+=DGCCFGFEFA>>4A?BGGGCE=E:C>@FFFCC6D<
@M03364:276:000000000-BLYN8:1:1101:14192:6530 2:N:0:1
GGACTACTGGGGTATCTAATCCTGTTTGCTCCCCACGCTTTCGCACCTGAGCGTCAGTCTTTGTCCAGGGGGCCGCCTTCGCCACCGGTATTCCTCCAGATCTCTACGCATTTCACCGCTACACCTGGAATTCTACCCCCCTCTACAAGACTCTAGCCTGCCAGTTTCGGATGCAGTTCCCAGGTTGAGCCCGGGGATTTCACATCCGACTTGACAGACCGCCTGCGTGCGCTTTACGCCCAGTAATTCCG
+
CCCCCGGGGGGGGGGGGGGGGGGGGGGGGGGGGGGGGGGGGGGGGGGGCFGGGGGGGGCEFFGGGGGGGCFGGGGGGGGGGGGGGFGGGCFFGGGGG?ECFEGGGGGGGGEGGGGGGGGGGGGGGGGGGGGGGFFGG@FGGGGGDFFD9DFFGGGFGGGGGGFFGGGGEGCEEGGGGGGGD9D8FFFCGFGGGGGGEGBCGGG=6CGC*:CDDFGCFFGGEGE:BF9>4@>EGGG4F(;CGB?FF76<FC7
@M03364:276:000000000-BLYN8:1:1101:10095:6544 2:N:0:1
GGACTACTCGGGTTTCTAATCCTGTTTGCTCCCCACGCTTTCGCACCTGAGCGTCAGTCTTTGTCCAGGGGGCCGCCTTCGCCACCGGTATTCCTCCAGATCTCTACGCATTTCACCGCTACACCTGGAATTCTACCCCCCTCTACAAGACTCTAGCCTGCCAGTTTCGGATGCAGTTCCCAGGTTGAGCCCGGGGATTTCACATCCGACTTGACAGACCGCCTGCGTGCGCTTTACGCCCAGTAATTCCG
+
CCCCCGGGGGGGGGGGGGGGGGGGGGGGGGGGGGGGGGGGGGGGGGGGFGFGGGGGGGGGGGGGGGGGGGGGGGDGGGGGGGGGGGGGGGGGGGFGGGGGGGGGGGGFGDGGGFGGGGGGGGGGGGGGFFGGGGGGGGFGGDEGGGGFGCCDGGGGEGGGGGGGGGGGGGGGGGGGG?FCFFGGG?CGGGGGGGGG=GFGGGGFFGGG3DDDFFG7CFFGEG)2:F>F?DBFDD76F?GEGFBFFGF2DC*
@M03364:276:000000000-BLYN8:1:1101:9820:6544 2:N:0:1
GGACTACCCGGGTTTCTAATCCTGTTTGCTCCCCACGCTTTCGAGCCTCAGTGTCAGTTACAGGCCAGAGAGCCGCTTTCGCCTCCGGTGTTCCTCCATATATCTACGCATTTCACCGCTACACATGGAATTCCACTCTCCTCTCCTGCACTCAAGTCTACCAGTTTCCAATGCATACAATGGTTGAGCCACTGCCTTTTACACCAGACTTAATAAACCACCTGCGCTCGCTTTACGCCCAATAAATCCGG
+
CCCCCGGGGGGGGGGGGGGGGGGGGGGGGGGGGGGGGGGGGGGGGGGGGGGGGGGGFGGGGGEGGEFGGGGGGGGGGGGGEFGGGGGGGGGGGF@EFGGGGGGGGGGGGGGGGFFGGGEGGGGGGGGGGGGGGGGGGGGGDGGGGCFGGGGGGFGGGGGGGGGGGGGGGGGGGFFGFGGGGG8EGGGCF7,4@EECCFFGGGGGFGFFGGG+=EGGGG8EFGABF4=B>BDDFCFCBFG>C3@;*;AE4<:
@M03364:276:000000000-BLYN8:1:1101:16715:6576 2:N:0:1
GGACTACCGGGGGTTCTAATCCTGTTTGCTCCCCACGCTTTCGCACCTGAGCGTCAGTCTTTGTCCAGGGGGCCGCCTTCGCCACCGGTATTCCTCCAGATCTCTACGCATTTCACCGCTACACCTGGAATTCTACCCCCCTCTACAAGACTCTAGCCTGCCAGTTTCGTATGCAGTTCCCAGGTTGCGCCCGGGGATTTCACATCCGACTTGACAGACCGCCTGCGTGCGCTTTACGCCCAGTAAGTCCC
+
CCCCC@;,@B@7+@BEGG9FC,6<EFFGADFAFEF:FDCFF<FGCFC@F8<FFGGEGFF9FDCFCC6,C:@F:FGCCFECGE7CECGG>7DE,BECFDFFEFFFFGF7F++=FGFFF7CE7@DF,DFGAGFGGGC,3@DFG5CC9@;,4DFGDFG7D,>DFC?FF,?FE2,2=C@,C,,><;25FGG5=EEGG5CGE8*3*00299>D35)1:CC7***27=31::6>?3<>5**)9:5:C:,0:78:7:*
@M03364:276:000000000-BLYN8:1:1101:10226:6577 2:N:0:1
GGACACTAGGGTTTCTAATCCTGTTTGCTCCCCACGCTTTCGCACCTGAGCGTCAGTCTTTGTCCAGGGGGCCGCCTTCGCCACCGGTATTCCTCCAGATCTCTACGCATTTCACCGCTACACCTGGAATTCTACCCCCCTCTACAAGACTCTAGCCTGCCAGTTTCGGATGCAGTTCCCAGGTTGAGCCCGGGGATTTCACATCCGACTTGACAGACCGCCTGCGTGCGCTTTACGCCCAGTAATTCCG
+
CCCCCGGGGGG@FFGGCGGGGGGGGGGGGGGGGGGGGGGGGGGGGGGGGFGGG@7BFGGGGGGGGGGGGGGGGGGGGGGGDGDGGGGGGGGGGGGGGGGFGGGGFGGG=FEGGGFGGGG6CEFGGGGFGGGGGGGGGG>FGGGGGCDGFGGFGGFFGGGGGDGGGGGDGGEGGGDFGGGDF>BFGF?FFGGGGGGEGGGGGGFFFDDD3<DFGD:CGFFE3E@?FEBEBFF>CF7)8?885@BF7CFAGG
@M03364:276:000000000-BLYN8:1:1101:6521:6605 2:N:0:1
GGACCACAAGGGTATCTAATCCTGTTTGCTCCCCACCCTTTCGCGCCCCAGTTTCCGTTACACGCCAGAGAGCCGCTGTCGCCTCCGGTGTTCCTCCATATCTCTACGCATTTCACCGCTACACATGGACTTCCCCCCTCCTCTCCTGCACTCAAGTCTCCCAGTTTCCCATGCACACACTGGTTGAGCCACTACCATTTACATCAGACTAAAGAAACCACCTGCGCTCGCTTTACGCCCAATAACCCGGC
+
B-AA,,9<,6,-;6,6,C,EFC,,6,;,;,C,DFG7,B,,C@F,+7+7+,,;,,<,BC8@C,,8:6@6,:9,C6++8+49,:=:=E+44@4B5,EBG,9,5,,9,5?FF@?4@55<EFCC7+C=,FF8B,EFGF,,+@+@ED?+=3=BF8@8D?>=DA,63D,,D=;CC,,,,,5@<CE*,,,7,*3CFDCF,,4<,,,29C:=65*29*42;*+**00,2C43@E95(8BA*::7;;8*A23/**)()1/
@M03364:276:000000000-BLYN8:1:1101:6058:6616 2:N:0:1
GGACTACTGGGGTATCTAATCCTGTTTGCTCCCCACGCTTTCGCACCTGAGCGTCAGTCTTTGTCCAGGGGGCCGCCTTCGCCACCGGTATTCCTCCAGATCTCTACGCATTTCACCGCTACACCTGGAATTCCACTCTCCTCTCCTGCACTCAAGTCTCCCAGTTTCCAATGCACACAATGGTTGAGCCACTGCCTTTTACATCAGACTTAAGAAACCACCTGCGCTCGCTTTACGCCCAATAAATCCGG
+
CCCCCGGGGGGGGGGGGGGGGGGGGGGGGGGGGGGGGGGGGGGGGGGGGGGGGGGGGGGGGGGGGGGGGGGGGGGGGGGGGGGGGGGGGGGGGGGGGGGFGGGGGGGGGGGGGGGGGGGGCEGGGGGGFGGGGGGGGGFFGGFGG=EGGGGFC?FGGGGGGGGGGGGGCGFCFG,DFGGGGG6EFGGGCGFC7@FGGGGGGGGDA>>9FFFGGFFGGGCGF5;EBEBF?EEFGGF;E?BB5>DF7CF?*99
@M03364:276:000000000-BLYN8:1:1101:17021:6625 2:N:0:1
GGACTACCAGGGTATCTAATCCTGTTTGCTCCCCACGCTTTCGAGCCTCAGTGTCAGTTACAGGCCAGAGAGCCGCTTTCGCCACCGGTGTTCCTCCATATATCTACGCATTTCACCGCTACACATGGAATTCCACTCTCCTCTCCTGCACTCAAGTCTACCAGTTTCCAATGCATACAATGGTTGAGCCACTGCCTTTTACACCAGACTTAATAAACCACCTGCGCTCGCTTTACGCCCAATAAATCCGG
+
CCCCCGFFGGGGGGGGGGGGGGGGGGGGGGGGGGGGGGGGGGGGGGGGGGGGGGGGGGGGGGGGGGGGGGGGGGGGGGGGGGGGGGGGGGGGFGGGGGGGGGGGGGGGGGGGGGGGGGGGGGGGGGGGFCFGGFGGGGGGGGGGGGGGGGGGGGFFGGGGGGGGGFGGGGGGFGGEGGGGGG8>FCFGGGGGGGGGGFGG++7C6DGFFCCCCFCF>FCFFGFEFFFFFFFBFG8>>5EDE>DAF7CC>DD
@M03364:276:000000000-BLYN8:1:1101:6464:6638 2:N:0:1
GGACTACACGGGTATCTACTCCTGTTTGCTCCCCACGCGTTCGCACCTGAGCGTCAGTCTTTGTCCAGGGGGCCGCCTTCGCCACCGGTATTCCTCCAGATCTCTACGCATTTCACCGCTACACGTGGAATTCTACCCACCTCTACAAGACTCTAGCATGCCAGTTTCGGATGCAGTTCCCAGGTTCAGCCCGGGGATTTCACATCCGACTTGACAGACCGCCTGCGTGCGCTTTCCGCCCAGTAATTCCG
+
6BBCCFGGGGGGGGC@<F,<F<FFE9CFGFGGFGC@C7+@FBCF,+64@,CFCFEB@CFCFFFFGGG@F>CBFG@FGGEFDCCE=447@>+@EGA,,,45?AFEFFFD77+BFAECF+>CC:DE88CCE95AC=E9DE,>33,+@A>F;6,<BCF7,9>,>@D8D9D>**33439C;ECC?;,>>D,5B9D*:**4*=CCDDD7+C*>D3890>D777C*0>),45(),87>DD5)908;=@:/*:64:**
@M03364:276:000000000-BLYN8:1:1101:18890:6673 2:N:0:1
GGACTACCCGGGTTTCTAATCCTGTTTGCTCCCCACGCTTTCGAGCCTCAGTGTCAGTTACAGGCCAGAGAGCCGCTTTCGCCTCCGGTGTTCCTCCATATATCTACGCATTTCACCGCTACACATGGAATTCCACTCTCCTCTCCTGCACTCAAGTCTCCCAGTTTCCAATGCACACAATGGTTGAGCCACTGCCTTTTACATCAGACTTAAGAAACCACCTGCGCTCGCTTTACGCCCAATAAATCCGG
+
CCCCCGGGGGGGGGGGGFGGGGGGGGGGGGGGGGGGGGGGGGGGGEGGGGGGGGGGGGGGGGGGGGGFGGGGGGGGGGGGGGGGGGGGGGGGGGCGFGGGGGGGGGGGGEGGGGGGGEGGGGGGGGGGGGGGGGGGGGFGGGGGFGGGFGGGGGGGGGCCFF8EGGGGGGGGGGGGGGGFGGGGGGGGGBFGF6CGDFF7CFGCCGGFFFF>C8+=DGGGFEF=BA>FFAEEG4:CEFCGE3=FFG=7D3D
@M03364:276:000000000-BLYN8:1:1101:7503:6691 2:N:0:1
GGACTACTCGGGTTTCTAATCCTGTTTGCTCCCCACGCTTTCGCACCTGAGCGTCAGTCTTTGTCCAGGGGGCCGCCTTCGCCACCGGTATTCCTCCAGATCTCTACGCATTTCACCGCTACACCTGGAATTCTACCCCCCTCTACAAGACTCTAGCCTGCCAGTTTCGAATGCAGTTCCCAGGTTGAGCCCGGGGATTTCACATCCGACTTGACCGCCCGCCTGCGTGCGCTTTACGCCCAGGACTTCCG
+
CCCCCFG9FFGDGGGGGGGGGGGGGGGGGEFFGGGGGGGGGFE@FGGFFGFGGGGGGGGGGGGGEFEEGGGDGGGGGDGGGGCFGCFGGDCAEB,EF@FGFGGGFGGGGGFGGGGGFGGCGGGG8AFGFGGDFGGGGGGDEGD6FGFG9:B<C;F7EFFEGFGGGGGGC5CEF9;DEA<D@>D>D9=CGGGGGEGC:CEFF+4;AC4**/>DC***))328578<F()(7.09C*:=2EG*)4)**),;>9
@M03364:276:000000000-BLYN8:1:1101:5522:6732 2:N:0:1
GGACTACCAGGGTTTCTAATCCTGTTTGCTCCCCACGCTTTCGCACCTCAGTGTCAGTATCAGTCCAGGTAGTCGCCTTCGCCACTGGTGTTCCTTCCTATATCTACGCATTTCACCGCTACACAGGAAATTCCACTACCCTCTACCATACTCTAGCTTGCCAGTTTTGGATGCAGTTCCCAGGTTGAGCCCGGGGATTTCACATTCAACTTAACAAACCACCTACGCGCGCTTTACGCCCAGTAATTCCG
+
CCCCCGGGGGGGGGGGGGGGGGGGGGGGGGGGGGGGGGGGGGGGGGGGGGGGGGGGGGGGGGGGGGGGFGGGGGGGGGGGGGGGGGGGGGGGGGGGGGGGGGGGGGGGGGGGGGGGFGGGGGGGGGGGGGGGGGGFGGCFGFGGGFGGGGGGGGGGGFFGGFDGGGGGGGGGGGGGGFGGGGGGGFFFFGGGGGGGGEGGGGGGFGGGGGGGDGGGFCGGFGEFFF>>>DFDG:CEFFCEG5=FF+;?FG*
@M03364:276:000000000-BLYN8:1:1101:23545:6751 2:N:0:1
GGACTACTAGGTTAACTAATCCTGTTTGCTCCCCACGCTTTCGCACCGGAGCGTCAGTGTTTGTCCAGGGGGCCGCCTTCTCCACCGCTCTTCCTCCAGATCTCTACGCATTTCACCGGTACACTTGGAATTCCACTCGCCTCTCCTGCACACAAGTCTCGCGGTGTCCAATGCAAACAACGGGTTAGCCATTGCCTTTTACATCTGACTTAAGACACAACCTTCGCCACTGTTACTCCCAAGAAACAC
+
C9CC<<,,,-,;C,,6CCCF<,=6;CFFFCFFFFG7+@,6CEFC7+8+7@@7:F,6FC9CEFC<<,C6EFF>C+8+6:,?,,5C4?F7+++9,5>?FFG9==@59,5AC=F+E@EF,B+6+8C?4E?<FFG8ABD:,,+@@68@,86@F?,2,+3,57;;,B+5F7C6D,@,,3,,51=,4*1*11/,4,,,,,,<,?B,+*,1+++++++++2:C<**23*))6>()2)/2@C@5+.2;6)()*2).5
@M03364:276:000000000-BLYN8:1:1101:15888:6758 2:N:0:1
GGACTACTCGGGTATCTAATCCTGTTTGCTCCCCACGCTTTCGAGCCTCAGTGTCAGTTACAGACCAGAGAGTCGCCTTCGCCACTGGTGTTCCTCCATATATCTACGCATTTCACCGCTACACATGGAATTCCACTCTCCTCTTCTGCACTCAAGTCTCCCAGTTTCCAATGACCCTCCCCGGTTGAGCCGGGGGCTTTCACATCAGACTTAAAGAACCGCCTGCGCTCGCTTTACGCCCAATAAATCCG
+
CCCCCGGGGGGGGGGGGGGGGFGGGGGGGGGFGGGGGGGGGGGGGGGGGGGEGGGGGGGGGGGGGGGGGGGGGGGGGGGGGGGGGGGGGGGGGGGGGGGGGGGDEFGGGGGGGGGGGGGGGGGGGGCGFEFGGGGGGGGGGGGGGGGGGGGGFFFFGGGGGFGFFDGGGGGGFGGFFDFGGGGGGD6@C@FCEDEEDGGGG>9GBDFGCCGGGGGDCGG=:EEFFFFFFFFFDGGEF:EGG>B;9F=B>D<
@M03364:276:000000000-BLYN8:1:1101:3474:6765 2:N:0:1
GGACTACAAGGGTTTCTAATCCTGTTTGCTCCCCACGCTTTCGAGCCTCAGTGTCAGTTACAGGCCAGAGAGCCGCTTTCGCCTCCGGTGTTCCTCCATATATCTACGCATTTCACCGCTACACATGGAATTCCACTCTCCTCTCCTGCACTCAAGTCTCCCAGTTTCCAATGCACACAATGGTTGAGCAACTGCCTTTTACATCAGACTTAAGAAACCACCTGCGCTCGCTTTACGCCCACTAAATCCGG
+
CCCCCGGGGGGGGGGGGGGGGGGGGGGGGGGGGGGGGGGGGGGGGGGGGGGGGGGGGGGGGGGGGGGGGGGGGGGGGCGFGGGGGGGGGGGGGGFGGGFGGGGGGFGGGGGGGGGGGGGGGGGGGFFGFGGGEGGG9@F8EFG8,@DFGGGGGGGGGGGGFGFGGGGG,DFGGGGFGDGFFGFGGGFGG,8DFGGGGAFFGGGGFFGGGGFG@DGGGGGGFGF=2@=@AFFFFGFCE2CEE)64CFCFCCD
@M03364:276:000000000-BLYN8:1:1101:15338:6776 2:N:0:1
GGACTACCAGGGTATCTAATCCTGTTTGCTCCCCACGCTTTCGAGCCTCAGTGTCAGTTACAGGCCAGAGAGCCGCTTTCGCCTCCGGTGTTCCTCCATATATCTACGCATTTCACCGCTACACATGGAATTCCACTCTCCTCTCCTGCACTCAAGTCTCCCAGTTTCCAATGCACACAATGGTTGAGCCACTGCCTTTTACATCCGACTTAAGAAACCACCTGCGCTCGCTTTACGCCCAATAAATCCGG
+
CCCCCGGGGGGGGGGGGGGGGGGGGGGGGGGGGGGGGGGGGGG@FGGGGGGGGGGGGGGFGGGGGGGGGGGGGGGGGGGGGGGGGGGGGGGGGGGGGGGGGFGGEGGGGGGGGGGGGGGGGGGGGGGGGECFEGGGGGGGFGGGEGGFGGGGCBEF,;ECFGCCFFGGGFGGGGCF8=E6ADFGG68@8FDGGGG?EFGFGGGGA+@5CC7C7@FG*9DFFGFEDEBFFFE598CEB?GGC>@F7DF<FGC
@M03364:276:000000000-BLYN8:1:1101:21582:6783 2:N:0:1
GGACTACCGGGGTTTCTAATCCTGTTTGCTCCCCACGCTTTCGCACCTGAGCGTCAGTCTTTGTCCAGGGGGCCGCCTTCGCCACCGGTATTCCTCCAGATCTCTACGCATTTCACCGCTACACCTGGAATTCTACCCCCCTCTACGAGACTCAAGCTTGCCAGTTTCAAATGCAGTTCCCAGGTTGAGCCCGGGGATTTCACATCCGACTTGACAGACCGCCTGCGTGCGCTTTACGCCCAGTACTGCCC
+
CCCCCCFGEGGGEGGDFGEFGCFGGGGGGGFEDGFGGCEFGGGGGGGGGGGGGFCEG<EGGGAFFGGCGDEGGGGGGGGGGGGGGGGGCFGGGGGGGFEEEEEGGGFFGEGEGECFFGF>+C:3@FGGDGDFAFFEFE8FG6CGGGF8@EEC88DFGGFGDEEG:EFFEFCCCFGGFFGGGGGGGGGFFGCFGGGGEEG67:97A7>7C<<*:7*10;@FEE58?@;B::@FGGD>/(:CCEBFG**)29*
@M03364:276:000000000-BLYN8:1:1101:25861:6789 2:N:0:1
GGACTACAAGGGTTTCTAATCCTGTTCGCTCCCCACGCTTTCGAGCCTCAGCGTCAGTTACAGACCAGAGAGCCGCCTTCGCCACTGGTGTTCCTCCATATATCTACGCATTTCACCGCTACACATGGAATTCCACTCTCCTCTCCTGCACTCAAGTCTACCAGTTTCCAATGCATACAATGGTTGAGCCACTGCCTTTTACACCAGACTTAATAAACCACCTGCGCTCGCTTTACGCCCAATAAATCCGG
+
CBCCCGGGGFGDFGGCFGGGGGGGGGGGEGGCFGGGEGGCFGGGGGEGC<FGGGDGGGGGGGGCFCEGGD<@FDFCCFGFGGC=CFFGFGGCECE,FFGFGGGG9FFFGGBF9:A5CFFGGGGGGCFFGF9=FFGGEEF8EF8DF8DCGGGC8DFD@FFEGGGGGGGFG;>EFFFGGFCFAFFBFG6FGFGGEFG?FDC@CFFCA99***522DGCFFFG5?FFBD9>@DF>*78@B=EGGF3A7++9DDC
@M03364:276:000000000-BLYN8:1:1101:17044:6823 2:N:0:1
GGACTACTGGGGTTTCTAATCCTGTTTGCTCCCCACGCTTTCGAGCCTCAGTGTCAGTTACAGGCCAGAGAGCCGCTTTCGCCTCCGGTGTTCCTCCATATATCTACGCATTTCACCGCTACACATGGAATTCCACTCTCCTCTCCTGCACTCAAGTATCCCAGTTTCCAATGCACACAATGGTTGAGCCACTGCCTTTTACATCAGACTTAAGAAACCACCTGCGCTCGCTTTCCGCCCAATAAATCCGG
+
CCCCCGGGGGGGGGGGGGGGGGGGGGGGGGGGFFGGGGGGFFGDGDFGGGFGGGGGGGGGGGGGGGGGGGGGGGDGGGGGGGGGGFCGGGGGGGGGGGGGGGGFGGGGGDGGGGGGGGGEFGGGGGGGGGGGGGGGGGGGGGGGGGGGGGGGGGGCFFBDFGGGGGGGGD9D?DDFGGGGGG?F9E6,@,@DGGFCGGGGGFF<6<7*4C++=CCFGGDGFCFFFDAB=AA:DC+.):C8>336>7AC*:7
@M03364:276:000000000-BLYN8:1:1101:16876:6867 2:N:0:1
GGACTACTGGGGTATCTAATCCTGTTTGCTCCCCACGCTTTCGCACCTGAGCGTCAGTCTTTGTCCAGGGGGCCGCCTTCGCCACCGGTATTCCTCCAGATCTCTACGCATTTCACCGCTACACCTGGAATTCTACCCCCCTCTACAAGACTCTAGCCTGCCAGTTTCGGATGCAGTTCCCAGGTTGAGCCCGGGGATTTCACATCCGACTTGACAGACCGCCTGCGTGCGCTTTACGCCCAGTAATTCCG
+
CCCCCGGGGGGGGGGGGGGGGFGGGGGGGGGGGGGGGGGGGGGDGGGGGGGGGGGGGGGGGGGGGGGGGGGGGGGGGGGGGGGGGGGGGGGGFGGGGGGGGGGGGGGGGGGGGGAFGGGGCGGGGGGGGFFGGGGGGGGGGCEGGGGGFGGGGGCGGCGFGGGGGGGGGGEGGGGGGEFGCFGGGGGGGGGGGDDEGGGGFCFGFGGGCDGGGCDF=FG*):>??FFFFD>EDDG>FBCG53:?FDFBGG*
@M03364:276:000000000-BLYN8:1:1101:7722:6874 2:N:0:1
GGACTACTGGGGTTTCTAATCCTGTTTGCTCCCCACGCTTTCGCACCTGAGCGTCAGTCTTTGTCCAGGGGGCCGCCTTCGCCACCGGTATTCCTCCAGATCTCTACGCATTTCACCGCTACACCTGGAATTCTACCCCCCTCTACAAGACTCTAGCTGACCAGTTTCAAATGCAGTTCCCAAGTTAAGCTCGGGGATTTCACATCTGACTTAATCAACCGCCTGCGTGCGCTTTACGCCCAGTAATTCCG
+
CCCCCGGGGGGGGGGGGGGGGGGGGGGGGGGGGGGGGGFEGGGGGGGGGGGGGGGGGGGGGGGGGGGGGGGGGGGGGGGGGGGGGGGGGGGGGGGGGGGGFGGGFGGFGGEGGFGGGCGGGGGGGGGGGGGGGGGGGGGGEGGGGGGGF,DFGGGGGGGGGGGGGGGGFGGGFGGGGFFCFG6CFGGGGGGGDGGCGGGGGGFGFGGFFFGG>C@CFFG68CBDD4>D1BFFG3<AF:C?=>?FGGFAGG<
@M03364:276:000000000-BLYN8:1:1101:8765:6898 2:N:0:1
GGACTACTGGGGTTTCTAATCCTGTTTGCTCCCCACGCTTTCGCACCTGAGCGTCAGTCTTTGTCCAGGGGGCCGCCTTCGCCACCGGTATTCCTCCAGATCTCTACGCATTTCACCGCTACACCTGGAATTCTACCCCCCTCTACGAGACTCAAGCCTGCCAGTATCCGATGCAGTTCCCGGGTTGAGCCCGGGGATTTTCCATCCGACTTGCCAGACCGCCTGCGTGCGCTTTACGCCCAGTAATTCCG
+
CCCCCGGGGGGGGGGGGGFG9FGGGGGGGGGFGGGG@CEGGEGGEGGGDFGGGGF:FGGGFGGGGGFGGEGGG:BFGGGCFGGCGGGEG@CFDFGFFFEF9E9A@AFGDGECDGGGGGGCFC9FGFGF<DFD>F,CF?FGE>CFFGGC@6CGGGGGC8BCD8::>D9E,**3@>>D<FFGGGDGG54C8CEF5?E5=1CC++3+;C5C:7/:C+0+**2*0*5815>:(5)8CD3)/,;:*).9>**-:**
@M03364:276:000000000-BLYN8:1:1101:13195:6955 2:N:0:1
GGACTACTAGGGTTTCTAATCCTGTTTGCTCCCCACGCTTTCGAGCCTCAGTGTCAGTTACAGGCCAGAGAGCCGCTTTCGCCTCCGGTGTTCCTCCATATATCTACGCATTTCACCGCTACACATGGAATTCCACTCTCCTCTCCTGCACTCAAGTCTCCCAGTTTCCAATGACCACAATGGTTGAGCCACTGCCTTTTACATCAGACTTAAGAAACCACCTGCGCTCGCTTTACGCCCAATAAATCCGG
+
CCCCCGGGGGGGGGGGGGGGGGGGGGGGGGGGGGGGGGGGGGGGGGGGGGGGGGGGFGGGGGGGGCCFGFGGGGGGGGGGGGGGGFGGGGGGGGGGGGGGFCFFFGFGGGGGGGGGGGGGGGGGGGGGFFGGGGFE;EAFEFFFGDGGGGGFGGGGCCFFGGGGGGGGCGFGE,,6DFG8,@8EFCEFFC6D68E@EGGF7D7?CCD*3;+=7<8C*C6,013059)*:*:BF58>59C:/;3AFCC?7D9
@M03364:276:000000000-BLYN8:1:1101:16109:6959 2:N:0:1
CGACTACTCGGGTATCTAATCCTGTTTTCTCCCCCCGCTGCCGCACCCGAGCGTCAGTCTTTGTCCAGGGGGCCGCCTTCGCCACCGGTACTCCTCCAGATCCGTACGCCGTTCACCGCTACACCTGGCATTCTACCCCCAGCTACAAGACTCTAGCCTGCGAGTTTCGGCTGGAGCTCCCCGGTTCAGCCCGGGGATTGCACATGCGACCTGCCAGGCCGCGTGCGTTCGCCTTCCGCCCGGTGATTACG
+
-A-88+66C-F7;+,C,6C,,,,=C,,,,,<F,C+++@+++,8F+@:,+8C6+8B6,6699F,<E9,C,7BFG+7+>7+C+F+=:4=+4>+954,4,,,5,,,,+,43=++63,:,3@3=+>AF,@,>><,,8,3F,,+@**6*,@3,@,,2,62>;E9,8*1*4*,648*1?**=*2+0**3=4B*0+2*==88C2*0***<:@4<)*))/97CFG*C*<5.(2.()-)).**14)(;C5),<)**)*21
@M03364:276:000000000-BLYN8:1:1101:9551:6987 2:N:0:1
GGACTACTAGGGTTTCTAATCCTGTTTGCTCCCCACGCTTTCGCACCTGAGAGTCAGTCTTTGTCCAGGGGGCCGCCTTCGCCACCGGTATTCCTCCAGATCTATACGCATTTCACCGCTACCCCTGGAATTCTACCCCCCTCTACCAGACTCTAGCCTGCCAGTTTCGGCTGCAGTTCCCAGGTTGAGCCCGGGCATTTCACATCCGACTTGCCAGACCGCCTGCGTGAGCTTTACGCCCAGTAATTCCC
+
CCCCCFF<FEEFGGEFECFCFGFGGGEFGGGDFGFGGGGGCEDEF@7<FEFDFGGGGF<EFFFEDCA<8,:@FGGGDFGD=FFGGGGE>C<?BEEE<FDFCFG?F,?=FFCE9EF<?:C@F+,ABFDDFCFGGG;EEGCG7>8?9>,DDDDD,7;8;@EEFEG6@,@;+@*@*@DD,2@FCGFGGGF9?7D8CCE*=BC7:+=CFFF5C)7*7+;:>7C5:=E6149BB)5)0*2:FBDCE306*:6<FC*
@M03364:276:000000000-BLYN8:1:1101:23887:7032 2:N:0:1
GGACTACAGGGGTTTCTAATCCTGTTTGCTCCCCACGCTTTCGTCCCTGAGCGTCAGTCGCTGACCAGGGGGCCGCCTTCGCCACCGGTGTTCCTCCAGATCTCTACGCATTTCACCGCTACACTTGGAATTCTACCCCCCTCTACAGGACTCTAGCTGAGCAGTTTCAAATGCAGTTCCCCAGTTAAGCTCGGGGCTTTCACATCTGACTTAATCAACCGCCTGCGCGCGCGTTACGCCCAGTAATTCCG
+
CCCCCDGGDFGGG7CFGC9FFGCFFGGEFFGGGGGGGCCFGGG,,8:@CFGFEFGFGFF7+,B+CFGF,F@FFGGGGGGGGGEF:,>BG7CFFEFA<FFFDA@<;FGGG7CC9FFGCBFE:FEC,C<AFCFGG?@FBDECEGGF,=,,,5:CF,EE;;,,,6;DDFCC,@EFF9;,5:EGF8,6?C,CCF;D58:C*==<DFFGFG>C7CDFCF++;=F7:E3(6)4)-<EF)973@(;CGF?FGG4)?:*
@M03364:276:000000000-BLYN8:1:1101:9908:7061 2:N:0:1
GGACTACACGGGTTTCTAATCCTGTTTGCTCCCCACGCTTTCGAGCCTCAGTGTCAGTATCAGTCCAGGTAGTCGCCTTCGCCACCGGTATTCCTCCAGATCTCTACGCATTTCACCGCTACACAGGAAATTCCACTACCCTCTACCATACTCTAGCTTGCCAGTTTTGGATGCAGTTCCCAGGTTGAGCCCGGGGATTTCACATTCAACTTAACAAACCACCTACGCGCGCTTTACGCCCAGTAATTCCG
+
CCCCCGGGGGGGGGGGGGGGGGGGGGGGGGGGGGGGGGGGGGGGFGGGGGGFGGGGGGGGGGGGGGGGGGGGGGGGGGGGGDGGGGGGGGGGG9CFGGGGGGGGGFGGGGGGGGGGGGGGGGGGGGGGGGGGGGGGFFGFCEFFGGGGGFFGGGGGGGGGGGGGEGGGGGGCDFGGGGGGGGGGGG8FFFFFGCEGEEGGGGGGFGGGGGGGGG>CDGGGFGFFFFFF@>>>G3CCA;CEG>@FGGFFFG*
@M03364:276:000000000-BLYN8:1:1101:24832:7104 2:N:0:1
GGACTACTCGGGTTTCTATACATGTTTGCTCCCTACGCTTTCGAGCCTTAGTGTCAGTTACAGGCCAGAGAGCCGCTTTCGCCACCGGTGTTCCTCCATATATCTACGCATGTCACCGCTACACATGGAATTCCACTCTCCTCTTCTGCACTCAAGTTTCCCAGTTTCCGATGCACTTCTTCGGTTGAGCCGAAGGTTTACACATCAGACTTATGAAACAGACTGCTCTCGCTTTACGCCCAGTAATTTCG
+
B@-@6,CFFEGG@,@6FF,,,,<;;@F,,C,,:666@@F@FF7CEFGF,CEC<FFA,,<F,CF,,@,CE?<:@@6@@:@A:@6CFE+:FG?,BE9E8AFFDFBFFE,A:@?,AFFAFC=@:FF:>F,ABEF,CAC=BEFFGF?+,8>,,@ED@EGGBD;DF,,@FG99E6C>EDG8===8A;688C67?@EC6:E8,@>45+22@>F*;7;CD+2=:+<4*4;>=6*@*/8?D4C4F95*4)69:+;)+3*
@M03364:276:000000000-BLYN8:1:1101:15784:7120 2:N:0:1
GGACTACTAGGGTATCTAATCCTGTTTGCTCCCCACGCTTTCGCACCTGAGCGTCAGTCTTTGTCCAGGGGGCCGCCTTCGCCACCGGTATTCCTCCAGATCTCTACGCATTTCACCGCTACACCTGGAATTCTACCCCCCTCTACAAGACTCTAGCCTGCCAGTTTCGGCTGCAGCTCCCAGGTCGAGCCCGGGGATTTCACATCCGCCTTGACAGACCGCCCGCGCTCCCTTTACTCCCAGTACTTCCC
+
8@-ACCGF<FGFF8FGGCGGGGGGGDFFGGGGGGGGCE@@EFGGGGGGE<8FCCBCFGFFGDGFGGFCF@@:FFEEEECCFDGCFGFD>=FAFGGGF,:F<F@FFGGGG7=?@F<FFFDC+@=FC=B4,,C,BF,DEGGGGGED9@AD,6DFG9,3EFFFFF687>;E>*3@7E8@,9CCF66::,;;*>CG=/1:/82<@>C7+;D7*2*2*2;+25CF5E5(-<()(.)0***)1)<F7)))2**.*:0
@M03364:276:000000000-BLYN8:1:1101:11648:7124 2:N:0:1
GGACTACCGGGGTATCTAATCCTGTTTGCTCCCCACGCTTTCGAGCCTCAGTGTCAGTTACAGGCCAGAGAGCCGCTTTCGCCTCCGGTGTTCCTCCATATATCTACGCATTTCACCGCTACACATGGAATTCCACTCTCCTCTCCTGCACTCAAGTCTCCCAGTTTCCAATGCACACAATGGTTGAGCCACTGCCTTTTACATCAGACTTAAGAAACCACCTGCGCTCGCTTTACGCCCAATAAATCCGG
+
CCCCCGGGGGGGGGGGGGGGGFGGGGGGGGGGGGGGGGGGGGGGGGGGGGGGGGGGGGGGGGGGGGGGGGGGGGGGGGGFGGGGGGGGGGGGGGGGGFFFGGFGGGGGGGGGGGGGGGGGDFFGGGGGGGGGGFCFEGGGGGGFFGGGGGGGGGGGGGGGGGGGGGGGCCDDFFGAADCECGFGGGGGFCFFGGFGGDGF;DCDF>DFCGGF@+=F7C6EFAFBD5265AFEGGGFFFGGG>@FGGF5>D5
@M03364:276:000000000-BLYN8:1:1101:21431:7148 2:N:0:1
GGACTACTGGGGTTTCTAATCCTGTTTGCTCCCCACGCTTTCGAGCCTCAGTGTCAGTTACAGGCCAGAGAGCCGCTTTCGCCTCCGGTGTTCCTCCATATATCTACGCATTTCACCGCTACACATGGAATTCCACTCTCCTCTCATGCACTCAAGTCCTCCAGTTTCCAATGCACACAATGGTTGAGCCACTGCCTTTTACATCAGACTTAAGAAACCACCTGCGCTCGCTTTACGCCCAATAAATCCGG
+
CCCCCGGGFGGGGGGGGGGGGGGGGGGGGGGGGGGGGGGGGGGFGGGGGGGEGGGGEGFGDFEF8,EF8FGGGGGGEFFGGGCF:EGG@FGGG9BEBFFFFGGGGGGGGGGGGGGGGGGGGGF8,A9EBFGGGFFGAFCFCEG9D,@>FGFGFGGGGG9,,@DE<9DGADEGGGGGAE=?=D>@F8@@98,D,4@E2DFG?DF+<C*;52D=D7=7>CC7>E4))55B):?6:?8C;=GG58@A7D@?D<<
@M03364:276:000000000-BLYN8:1:1101:11445:7153 2:N:0:1
GGACTACAAGGGTATCTAATCCTGTTTGCTCCCCACGCTTTCGCACCTGAGCGTCAGTCTTTGTCCAGGGGGCCGCCTTCGCCACCGGTATTCCTCCAGATCTCTACGCATTTCACCGCTACACCTGGAATTCTACCCCCCTCTACGAGACTCAAGCTTGCCAGTTTCAAATGCAGTTCCCAGGTTGAGCCCGGGGATTTCACATCTGACTTAACAAACCGCCTGCGTGCGCTTTACGCCCAGTAATTCCG
+
CCCCCGGC<EGGGDGGGGGGGGGGGGGGGGGGGGGGGGGGGGGGGGGGGGGGGGGDGGGGG<FGGGGGGGGGGGGGGGGGGGGGGGGGGGGGGGGGGGGGGGGGGGGGGGGGGGGGGGGGGGGGGGGGGGGGGGGGGGFGGGGGGGGGEGGGGFGGGGGGGGGGGGGGGGGGFCAEGGGGFGGGGGGGGGGGEDDGGGCFGGGGFGGFFGGGGGGGGGG=BGFFFFBDBFFFGGF>7?CGEB(9CFF4FG9
@M03364:276:000000000-BLYN8:1:1101:22098:7158 2:N:0:1
GGACTACACGGGGTTCTAATCCTGTTTGCTCCCCACGCTTTCGAGCCTCAGTGTCAGTTACAGGCCAGAGAGCCGCTTTCGCCCCCGGTGTTCCTCCATATATCTACGCATGTCACCGCTACACATGGACTTCCACCCTCCTCTCCTGCACTCAAGTCTCCCAGTTTCCACTGCATACAATGGTTGAGCCACTGCCTTTTACATCAGCCTTACGAAACAACCTGCGCTCGCTTTACGCCCAATAAATCCGG
+
CCCCCGGFDECG+@FFGGF9FGGGGGGGGGGGGGFGGGC@FGBFFFGFGFFGFEC@DFGGGCCDCFCFFG?F7@CE7:<F@@F,@+>FCFG7F<CF<,9?E<EFFE9+>+?+9E9?F@BEGF,?>:<AF,,CEFG:,88DEFGGFGEDF8@+6,@8@DFG9DEC,,@>7B9,<EF;:AF,39?,,35,@CC8,:@,4>,@+:,+4:2*097**3*///,,)/;=:5=?<3>>2*;>>(*4:),):+;5*:7
@M03364:276:000000000-BLYN8:1:1101:16065:7213 2:N:0:1
GGACTATGGGGTTTCTAATCCTGTTTGCTCCCCACGCTTTCGCACCTGAGCGTCAGTCTTTGTCCAGGGGGCCGCCTTCGCCACCGGTATTCCTCCAGATCTCTACGCATTTCACCGCTACACCTGGAATTCTACCCCCCTCTACGAGACTCAAGCTTGCCAGTTTCAAATGCAGTTCCCAGGTTGAGCCCGGGGATTTCACATCTGACTTAACAAACCGCCTGCGTGCGCTTTACGCCCAGTAATTCCG
+
CCCCCGGGGGGGGGGGFFGGGGGGGGGGGGGGGGGGGGGGGGGGGGGGGGGGGGGDFGGGGGGGFGGGGGGGGGGGGGGGGGGGGGGGGGGGGGGGGGC<FGGGGGGGGGGGFGGFGDGGGEGGGGGGGGGGGGGGGGGGGGGGGGDGCEGFFGGGGGGGGGGGGGGGABFGGGGGGGGGGG5DFGGGGGGGGDGCEFGGGGGGFFGGGGCGFGGGGGFGBGFFFFFEFEB>GGGFFFGC553?7CFFGF
@M03364:276:000000000-BLYN8:1:1101:23040:7230 2:N:0:1
GGACTACTGGGGTATCTAATCCTGTTTGCTCCCCACGCTTTCGCACCTGAGCGTCAGTCTTTGTCCAGGGGGCCGCCTTCGCCACCGGTATTCCTCCAGATCTCTACGCATTTCACCGCTACACCTGGAATTCTACCCCCCTCTACAAGACTCTAGCCTGCCAGTTTCGGATGCAGTTCCCAGGTTGAGCCCGGGGATTTCACATCCGACTTGACAGACCGCCTGCGTGCGCTTTACGCCCAGTAATTCCG
+
CCCCCGGGFGGGGGGGGGGGGGGGGGGGGGCGGGGGGGGGGGGGGGGGGGFGDFEGGFFGGGGGGGGGFEGGGGGGGGGGGGGGGGGEGFGGDGGGFGGGGGCCGFGGGGGGGFGGGDFGGGGGDF@CGGGGFFGGDD?@@EGF9AFFGGGFEGGGGGGG7:CGGGGGD>CEGGGGGFAFEGGFGGCGGGDGGGEGGGGGGFCDFGFG5CCCDGCG4DC=AEF?0<;F?3>DD<FAF?E>ED?:F:?BFG2
@M03364:276:000000000-BLYN8:1:1101:4116:7233 2:N:0:1
GGTCTACTCGGGTTTCTAATCCTGTTTGCTCCCCACGCTTTCGCACCTGAGCGTCAGTCTTTGTCCAGGGGGCCGCCTTCGCCACCGGTATTCCTCCAGATCTCTACGCATTTCACCGCTACACCTGGAATTCTACCCCCCTCTACAAGACTCTAGCCTGCCAGTTTCGGATGCAGTTCCCAGGTTGAGCCCGGGGATTTCACATCCGACTTGACAGACCGCCTGCGTGCGCTTTACGCCCAGTAATTCCG
+
BC<CCGGGGGGGGGGGGGGGGGGGGGGGGGGFGGGGDGGGGGGGGGGGECGGGGGGGGGGGGGGFFGGGGGGFGGGGGGFGGGDECEDGGGGGGGGGGGGGGGGGGGGGGGEGC9FGGGGGG9EFFGCGGGGGGGGGGGGGGGFFGCFFGGGFGGEGGGGGCGGGGGGG8EGGGGFGCCGDGGFGFGFFFGGCEGGCGGGGGCGFGG:<DDD7DGG6*C=:C3<8727157@C<GF=?EEG><FFGF>CG7
@M03364:276:000000000-BLYN8:1:1101:7670:7237 2:N:0:1
GGACTACTAGGGTTTCTAATCCTGTTTGCTCCCCACGCTTTCGAGCCTCAGTGTCAGTTACAGGCCAGAGAGCCGCTTTCGCCTCCGGTGTTCTTCCATATATCTACGCATTTCACCGCTACACATGGAATTCCACTCTCCTCTCCTGCACTCAAGTCTCCCAGTTTCCAATGCACACAATGGTTGAGCCACTGCCTTTTCCATCCGACTTAAGAAACCACCTGCGCTCGCTTTCCGCCCAATAAATCCGG
+
CCCCCGGGFGGGGCFGGGGGGGGGGGFGGGGFGGGGGGGGGGGGGGGGGGG@EGGGGGGGGGGGGGGGGGGGGGGG7FFGGGG>F,@FGGGGG,EGGCBGG<EFGGGGG7FGFFGAFGGGGGGGGDGGFEGGGGGGGGGGGGGGGGGGGGGGGFFF=>,EDGDGGGG;EGGGGFGC,6+63@D3>C,@=D,@??FGCFGG++,5++*37*<C7+<DDDF7?E/459::68B?FG8*:>EGC)/;*;19DCD
@M03364:276:000000000-BLYN8:1:1101:10472:7239 2:N:0:1
GGACTACCAGGGTATCTAATCCTGTTTGCTCCCCACGCTTTCGCACCTGAGCGTCAGTCTTTGTCCAGGGGGCCGCCTTCGCCACCGGTATTCCTCCAGATCTCTACGCATTTCACCGCTACACCTGGAATTCTACCCCCCTCTACAAGACTCTAGCCTGCCAGTTTCGGATGCAGTTCCCAGGTTGAGCCCGGGGATTTCACATCCGACTTGACAGACCGCCTGCGTTCGCTTTACGCCCAGTAATTCCG
+
CCCCCGGGGGGGGCGGGGFGGGGGGGGGGGGGGGGGGGGGGGGGGGGGGFGGGGGGGGGGGGGGGGGGGGGGGGGGGGGGGGGGGGGGGGGGGGGGGGGGGGGGGGGGGGGGGFFGGGGGGGGGGGGGGGGGGGGAFGGEGGGGGGGGGGGGGGGGGGCFGGGGGGGGGGGGGGCFGGGGGGGGGGGEFFGGGDED:EFCFFGGFGGGGGGGGGGGGGGGECBB:FF>(008<C>4@:G:C@B:7DFFGG7
@M03364:276:000000000-BLYN8:1:1101:6396:7258 2:N:0:1
GGACTACTGGGGTTTCTAATCCTGTTTGCTCCCCACGCTTTCGAGCCTCAGTGTCAGTTACAGGCCAGAGAGCCGCTTTCGCCTCCGGTGTTCCTCCATATATCTACGCATTTCACCGCTACACATGGAATTCCACTCTCCTCTCCTGCACTCAAGTCTCCCAGTTTCCAATGCACACAATGGTTGAGCCACTGCCTTTTACATCAGACTTAAGAAACCACCTGCGCTCGCTTTACGCCCAATAAATCCGG
+
CCCCCGGGFGGGGGGGGGGGGGGGGGGGGGGGGGGGGGGGGGGGGGDGGGDGDGGGGGGGGGGFGGGGFFGGGGGGFEGCCGGGEFGGGGGFEFEGGGGGGFGGGGGGGG7CGGDGGGGGGGGGG8FFFFFFGGGGGGGGGGC8@D9FGGGGGGGGGB;DFFFCDFFCEFGFGGGG8DECDG8>EEFGGGCFFC9@C;BEGGGGCDG7?>D8+CCGDFCGFG>)7?24>?DF4*=@DDCEG3:47C6?2:3
@M03364:276:000000000-BLYN8:1:1101:18491:7280 2:N:0:1
GGACTACAGGGGTTTCTAATCCTGTTTGCTCCCCACGCTTTCGCACCTGAGCGTCAGTCTTTGTCCGGGGGGCCGCCTTCGCCACCGGTATTCCTCCAGATCTCTACGCATTTCACCGCTACACCTGGCATTCTACCCCCCTCTACAAGACTCTAGCCTGCCAGTTTCGACGGCAGTTCGCAGGTTGAGCCCGGGGATTTCACATTCGACTTACGAAACCACCGACCCGCGCTTTACGCCCAGTAATTCCG
+
CCCCCGG8<FGGFFGGGGFFFGGGGG<F9E,CFGGGGGGGGGG7,FFFGGGGGGGGGG96CC,CEG,C+C+@F>EFGGGGGG7F+FFG>*@FF,,@,,<>FCFFGG9FGGGGGGGGGGGGCGGGG7,C<<EGC:;F;@8C8EGG+4+++3A*CCGGGG7C>FGGFF:FGGC*:E*8*2<**/;>FGD6+<FGG*:5*;C+**<*6;C*21550*1*19C6):5((8(.(8))5<*:6(;CED(9>:@)>:9
@M03364:276:000000000-BLYN8:1:1101:18914:7301 2:N:0:1
GGACTACTGGGGTATCTAATCCTGTTTGCTCCCCACGCTTTCGAGCCTCAGCGTCAGTTACAGACCAGAGAGCCGCCTTCGCCACTGGTGTTCCTCCATATATCTACGCATTTCACCGCTACACATGGAATTCCACTCTCCTCTTCTGCACTCAAGTTTCCCAGTTTCCAATGCCCCTCCCCGGTTGAGCCGGGGGCTTTCACATCAGACTTAAGAAACCGCCTGCGCTCGCTTTACGCCCAATAAATCCG
+
CCCCCGGGGGGGGFGGGGGGGGGGGGGGGGGGGGGGGGGGGFG8FGGGGGGGEFFFGGGGGGGGGGGGF8FCFFCFGGGGGGDGGGGGG@FEGGFGF<BFGGADE9FFGGGGFGFGGGGDF=AF,4E?FFGGGGFG98@FGGFGGGGGGFFGFDFGGG;EFFD8,67EFFGG8,@D@8=EEEG8FE>7C7@EGDGC=:FEF+1C8<>C6*2=CCFGFFGGFGB@<:6>9>:51<*6@?GGD>?FDF*:FG9
@M03364:276:000000000-BLYN8:1:1101:3629:7317 2:N:0:1
GGACTACAGGGGTTTCTAATCCTGTTTGCTCCCCACTCTTTCGAGCCTCAGTGTCAGTTACAGGCCAGAGGGCCGCTTTCGCCTCCGGTGTTCCTCCATATATCTACGCATTTCACCGCTACACATGGAATTCCACTCTCCTCGCCTGCACTCAAGTCTCCCAGTTTCCAATGCACACAATGGTTGAGCCACTGCCTTTTACATTAGACTTAAAAGACCGCCTGCGCTCGCTTTACGCCCAATAACTCCGG
+
B6ACCCFGEFDFFGGGGG9D<EFCFF<FGFC@<CFD,C<,,CCCFGGGG@FGGG<C,E,6EE@8CF8F<@,,,@B@GEG9FFCGC=CGGD?=@@EEEF9A@?@?,<BDFGD@B5<F<C78@=A,>=9<E,A???,44=@,6,=++=EGG8D=>>8,8@@D,@F=FGGGGG9@,6,6@D++@9,7@E,17,,@C@9DG,@C>CFG9B++28CDFG78*0<?>EEF2)/8-088*:F<D6BE5>@4D*+)78D
@M03364:276:000000000-BLYN8:1:1101:21219:7335 2:N:0:1
GGACTACAGGGGTATCTAATCCTGTTTGCTCCCCACGCTTTCGCACCTGAGCGTCAGTCTTCGTCCAGGGGGCCGCCTTCGCCACCGGTATTCCTCCAGATCTCTACGCATTTCACCGCTACACCTGGAATTCTACCCCCCTCTACGAGACTCAAGCTTGCCAGTTTCAAATGCAGTTCCCAGGTTGAGCCCGGGGATTTCACATCTGACTTGACAGACCGCCTGCGTGCGCTTTACGCCCAGTAATTCCG
+
CCCCCFGGGGGGGGGGGGGGGGGGGGGGGFGGGGGGGGGGGGGGGGGGFGGGGGGGDGGGGGGGDGGGGGGGGGGGGCGGGGGGGGGGGGGGGGGGGGGG<FGFGGGGGCFGGGGGGGGGGGDGGGGGEGGGGGGGGGGGGGGG9DCC@EGGGGCFGGGGFFFGFGCFFFDGGGGGGGFGGGGGFCGFGGGGGEEE=EGGGGGGFGGFFDGGGGGGGGGGEDFFFFBF(5>:7CD<FFGEEEB6C7F9FG7
@M03364:276:000000000-BLYN8:1:1101:21215:7389 2:N:0:1
GGACTACTCGGGTATCTAATCCTGTTTGCTCCCCACGCTTTCGCACCTGAGCGTCAGTCTTTGTCCAGGGGGCCGCCTTCGCCACCGGTATTCCTCCAGATCTCTACGCATTTCACCGCTACACCTGGAATTCTACCCCCCTCTACAAGACTCTAGCCTGCCAGTTTCGGATGCAGTTCCCAGGTTGAGCCCGGGGATTTCACATCCGACTCGACAGACCGCCTGCGTGCGCTTTACGCCCAGTCATTCCG
+
CCCCCGFGGGGGGGGGGGAEGGGGGGGGGGGGGGGGDGGGGGECEGEFGGGGGGGGFGGGGGGGGGGGGEGCGGFGGGGGFGGGEFGGGGGGGFGGGGGGFGGFFGGGGGGGGDFGGGGEGGGGGGGGDDCGGGGGGECEGGG6EGGCFGG7EFGGGGGGGFGGFGGGECEGGGG9AE?FCCG5CFGFCF?FGGE5*=CFGDFDFFFG35C*9*/:D5C5<GF?6>9D<BFFDD3<F0;E=>B:*2=4F72
@M03364:276:000000000-BLYN8:1:1101:5574:7421 2:N:0:1
GGACTACTAGGGTATCTAATCCTGTTTGCTCCCCACGCTTTCGCACCTGAGCGTCAGTCTTTGTCAAGGGAGCCGCCTTCGCCACCGGTATTCCTCCAGATCTCTACGCATTTCACCGCTACACCTGGAATTCTACCCCCCTCTACAAGACTCTAGCTGACCAGTTTCAAATGCAGTTCCCAAGTTAAGCTCGGGGATTTCACATCTGACTTAATCAACCGCCTTGGTGCGCTTTACGCCCAGTAATTCCG
+
@C@@C<FE@CF-C,FE<FGFGG@FGFFG,C6CF@F:@+BF<AFC@@7EC,CE:FFEGGAFGF<FF,,CC6,BF6F7@@FFGGGC,EFEE+CF,@FEAAFC,,E<4AFFGDFGGGGDEGGG@FFGGGDA8EC,AAEE9,+@C>EF,C>,EFGFD6,@FE,,,88DDDGDEC=CE;A7@C7::EG:FEF,23@D98C?>::,=+@DCF8D97?C7@7@8DGF?*?2()(22A>33/:.8(3BE>(A>C=<FC<
@M03364:276:000000000-BLYN8:1:1101:24309:7428 2:N:0:1
GGACTACACGGGTATCTAATCCTGTTTGCTCCCCACGCTTTCGCACCTGAGCGTCAGTCTTTGTCCAGGGGGCCGCCTTCGCCACCGGTATTCCTCCAGATCTCTACGCATTTCACCGCTACACCTGGCATTCTACCCCCCTCTACAAGACTCTAGCCTGCCAGTTTCGGATGCAGTTCCCAGGTTTAGCCCTGGGATTTCACATCCGACTTGACAGACACCCTGCGTGCGCTTTACGCCCAGTAATGCCG
+
-@<CCFFFGG7CFEGGFC<FFGGGGGEGGFG<FCE:FG:@F9BFECG8<@FCCFCFFGGGGGFG9CCCEC+@@FEEGG=@FEG,C8@FEF7,<FCGG@FB<:4?;@FC:7:BEFFGFED8FEEGFGGF,ADGGGF;E@F7B+B?AD9CFCGCDGGGGGGGDFC,7;DC5*6@C6<;,,52,;?*7,,4<DFF,=CGCE86CCG88C0:CG<3>:C@4DF*)287153=D3>357C<73E558:?>*9:CD9
@M03364:276:000000000-BLYN8:1:1101:16961:7434 2:N:0:1
GGACTACCAGGGTTTCTAATCCTGTTTGCTCCCCACGCTTTCGAGCCTCAGTGTCAGTTACAGGCCAGAGAGCCGCTTTCGCCTCCGGTGTTCCTCCATATATCTACGCATTTCACCGCTACACATGGAATTCCACTCTCCTCTCCTGCACTCAAGTCTCCCAGTTTCCAATGCACACAATGGTTGAGCCACTGCCTTTTACATCAGACTTACGAAACCACCTGCGCTCGCTTTACGCCCAATAAATCCGG
+
CCCCCGGGGGGGGGGGFFFGGGGGGGGGGGGGGGGGGGGGGGGDGGGGGGGGGGGGGGGGGGGGGGGGGGFGGGGGFGFGGGGGGGGGGGGGGFGGGGGGGGGGGFGGGGGGGGGGGGGGGGGGFGGGGFFFCCFGGGGGGGGGGGGGGGGGGG8@@CFGFFFFGGGGGGGGD?FFGGGCDGGG,@D8?EFGCGGGGFGG??CCFGG>GFCF+0@F7>FGFCFF2@AD?A>AGGFFFD=EE38A7::?8)1
@M03364:276:000000000-BLYN8:1:1101:9176:7435 2:N:0:1
GGACTACAGGGGTTTCTAATCCTGTTTGCTCCCCACGCTTTCGAGCCTCAGTGTCAGTTACAGGCCAGAGAGCCGCTTTCGCCTCCGTTGTTCCTCCATATATCTACGCATTTCACCGCTACACATGGAATTCCACTCTCCTCTCCTGCACTCAAGTCTCCCAGTTTCCAATGCACACAATGGTTGAGCCACTGCCTTTTCAATCAGACCTAAGAAACCACCTGCGCTCGCTTTACGCCCAATAAATCCGG
+
C<CCCGGGGFEGFGGGGGGGGGGGGGGGGGFG@FEGGGGGFFCFDCG@<<@F9E<FGFGGGGFCECFD8,6BFFEG7BFGGGECFF7,:FGECD@FGFFGGGGGCFGGGGEGGGGGGGGGGGGGGGGEFFGFFE,9,@=?FDFGGG9BF8E?@==DFF;DFGGGG,EEFFFFGGGGFGC6DFGDGGF,28,D,:DD2;D<;+,+==:FF**;344C**@5@49:@EFF=4??47=@>@CGG:3AD>+567)
@M03364:276:000000000-BLYN8:1:1101:21176:7456 2:N:0:1
GGACTACTCGGGTTTCTAATCCTGTTTGCTCCCCACGCTTTCGCACCTGAGCGTCAGTCTTTGTCCAGGGGGCCGCCTTCGCCACCGGTATTCCTCCAGATCTCTACGCATTTCACCGCTACACCTGGAATTCTACCCCCCTCTACAAGACTCTAGCCTGCCAGTTTCGAATGCAGTTCCCAGGTTGAGCCCGGGGATTTCACATCCGACTTGACAGACCGCCTGCGTGCGCTTTACGCCCAGTAATTCCG
+
CCCCCGGGGGGGGGGGGFGGGGGGGGGGGGGGGGGGGGGGGGGGGGGGGGGGGGGGGGFGGGGGGGGGGGGGGGGGGGGGGGFGGGGGGGGGGGGGGGF9EGGGGFFGGGGGGGGGGGGGGGGGGGGGGGGCGGGGGGGGGGGGGGGGFGGCFGFGGGFGGGFGGGGGCEGGGGGGGF:FGG6D<FFG7FGGD8EGGCCFGFGGF6FGGD>DFGGFCFGGBEDBBF1@05>DGGGFFFG8C@07:CFFGG2
@M03364:276:000000000-BLYN8:1:1101:4359:7518 2:N:0:1
GGACTACCGGGGTTTCTAATCCTGTTTGCTCCCCACGCTTTCGCACCTGAGCGTCAGTCTTTGTCCAGGGGGCCGCCTTCGCCACCGGTATTCCTCCAGATCTCTACGCATTTCACCGCTACACCTGGAATTCTACCCCCCTCTACAAGACTCTAGCCTGCCAGTTTCGGATGCAGTTCCCAGGTTGAGCCCGGGGATTTCACATCCGACTTGACAGACCGCCTGCGTGCGCTTTACGCCCAGTAATTCCG
+
CCCCCGFCFGGGFGGGCCFFGGAFGFGGGGGGGGFFEGGGFFGCGGGGGGGGGGGGGGGGGGGGGGFGGGCFGGGGGGGGGGGGGGGGGGGGFFGGGFFGEFCGGGGGGGGGGGGGGGGGGGGGGGGGFFFGGGGFFFDGGEEDGGGEF6BDGGGGGGGF@8EC7EEED8CCGGGGCFDGGGGGFGGGGGGDGGDGGDGDFGGGFFDGDGC<>76CFGGGFGF:BF9E<FFB<DC>B<G5:5(9C:@):72
@M03364:276:000000000-BLYN8:1:1101:8429:7575 2:N:0:1
GGACTACCAGGGTTTCTAATCCTGTTTGCTCCCCACGCTTTCGCACCTGAGCGTCAGTCTTTGTCCAGGGGGCCGCCTTCGCCACCGGTATTCCTCCAGATCTCTACGCATTTCACCGCTACACCTGGAATTCTACCCCCCTCTACAAGACTCTAGCCTGCCAGTTTCGAATGCAGTTCCCAGGTTGAGCCCGGGGATTTCACATCCGACTTGACAGACCGCCTGCGTGCGCTTTACGCCCAGTAATTCCG
+
CCCCCGGGGGGGGGGGGGCFGGGGGGGGGGGGGGGGGGGGGGGGGGGGGGGDGGGGGGGGGGGGGGGGGGGGGGGGGGGGGGGGGGGGGGGGGGGGGGGGGGGGGGGGGGGGFGFGGGGGGGGGGGGGGGGGGGGDFGGGGGGGFGGFGDGFFGGGGGGGGGGGGGGGGCGGGGGGGGGGGCGGGGFGGGGGGGGGGGGGGGGGFGFDGGGGGDGGGCFFEG>?<FBDFFEEGGGFFBGGGFBF=*8<DD6
@M03364:276:000000000-BLYN8:1:1101:10896:7584 2:N:0:1
GGACTACTCGGGTATCTAATCCTGTTTGCTCCCCACGCTTTCGAGCCTCAGTGTCAGTTACAGGCCAGAGAGCCGCCTTCGCCACTGGTGTTCCTCCATATATCTACGCATTTCACCGCTACACATGGAATTCCACTCTCCTCTCCTGCACTCAAGTCTCCCAGTTTCCAATGACCATCCTGGTTGAGGCACTGCGCTTTACAATCGACTTAAAAAACCACCTTGCGTCGCCTTACCCCCAATAAATCCCG
+
CCCCCGG,6BFDFGGGGGGGGGFFGGGGGGGGGGGGGGGEGGGGGGGGGGFCFGGGGGFGGDG,DCGGGCFFFFEG+CFGEEG,F,CFFFFEFFGFGGGGGFFGGGFCGGGGGFFGGEEGGGGE9FFFBFGGGGGEFFGGGGGF8=EFGGGGFFGGGGGGEF,DADDGGFDCC,,@,6=,@9C,C+,1,83:;E,++5CF7+,++*307*;::+5;DDE7*C6)0)(//0)):<*(2(;E=DF):>+)22:
@M03364:276:000000000-BLYN8:1:1101:28238:7590 2:N:0:1
GGACTACTGGGGTTTCTAATCCTGTTTGCTACCCACGCTTTCGCACATGAGCGTCAGTATTGCCCCAGAAGGCTGCCTTCGCCATCGGTGTTCCTTCCAATATCTACGCATTTCACTGCTACACTGGAAATTCCGCCTTCCTCTAACATACTCTAGCTGCCCAGTTTCAAATGCAGTTCCCAGGTTAAGCCCGGGGCTTTCACATCTGACTTAAACAGCCGCCTGCGTGCGCTGTACGCCCAGTAATTCCG
+
CCCCCGFFGGG>FE,CF<@EGFFDFGCGGGGFFFFCEGDG@EFDGGCFGGFFGEG@FGGGGGDG@7BFFCFGGGGC8FFGGC::CFFGBCFFC9;E9,A?E=E<9FEFCFDC<FAFEGG8,C?F,CA,4?FGF,4@@EEG=D;=A;EDAFG8D;EGFFGC@ECFFFF9AEGGGF8DGGFCGGGCDFG89E=FCCEGG>EFF<E>A>8F95+;C7DFFGFCB9>2B4@59??><):438CC*:=;FF76+;;
@M03364:276:000000000-BLYN8:1:1101:6004:7599 2:N:0:1
GGACTACCGGGGTATCTAATCCTGTTTGCTCCCCACGCTTTCGAGCCTCAGTGTCAGTTACAGGCCAGAGAGCCGCTTTCGCCTCCGGTGTTCCTCCATATATCTACGCATTTCACCGCTACACATGGAATTCCACTCTCCTCTCCTGCACTCAAGTCTCCCAGTTTCCAATGCACACAATGGTTGAGCCACTGCCTTTTACATCAGACTTAAGAAACCACCTGCGCTCGCTTTACGCCCAATAAATCCGG
+
CCCCCGFGGGGGGGGGGGFFGGGGGGGGGGGGGGGGGGGGGGGGGGGGGGGGGGGGGGGGGGGGGGGGGGGGGGGGCFGGGGGGGGGGGGGGGGGGFGGGGGGGFGGGGGGGGGGGGGGGGCFGGGGGFGGGGGGGGGGGGGFGGGGGFFGGGGGGFFGCGCFFGGGGFFCD?88AAFGFGGFGGGGFG73:EEFFFGGGCFGGFFGCFFGGGGGG>7DFFDF22D9>DFFFGF=CFDGGGFFFFGC6*25
@M03364:276:000000000-BLYN8:1:1101:6170:7601 2:N:0:1
GGACTACAAGGGTATCTATTCCTGTTTGCTCCCCACGCTTTCGAGCCTCAGTGTCAGTTACAGGCCAGAGAGCCGCTTTCGCCTCCGGTGTTCCTCCATATATCTACGCATTTCACCGCTACACATGGAATTCCACTCTCCTCTCCTGCACTCAAGTCTCCCAGTTTCCAATGCACACAATGGTTGAGCCACTGCCTTTTACATCAGCCTTAAGAAACCACCTGCGCTCGCTTTACGCCCAATAAATCCGG
+
CCCCCGGGGGGGEGGGGGGGGGGGGFGGGGGGGGGFGGGGGGGFGGGFFGGFGGGGGFFGGGGFFGGGGGGGGGGG7FFGGGGGGFGGGGGGGGGGGGGGGGGGGADFFGGGGGDFGGGGGGGGGGGGGGGGFGGGCFGGGGGGGEFGGGG?@?FFGGGGCGGFDBAFGGGGGGGGGGD6,@EFGECFGGGGGGGCFBFG7FGCF+3*;C>>F@CDGGGGF@?@B>9>@EBDFG>CB@CEG;@AFGFFGGG
@M03364:276:000000000-BLYN8:1:1101:9631:7633 2:N:0:1
GGACTACTGGGGTTTCTAATCCTGTTTGCTCCCCACGCTTTCGCACCTGAGCGTCAGTCTTTGTCCAGGGGGCCGCCTTCGCCACCGGTATTCCTCCAGATCTCTACGCATTTCACCGCTACACCTGGAATTCTACCCCCCTCTACAAGACTCTAGCCTGCCAGTTTCGAATGCAGTTCCCAGGTTGAGCCCGGGGATTTCACATCCGACTTGACAGACCGCCTGCGTGCGCTTTACGCCCAGTAATTCCG
+
CCCCCGGGGGGGGGGGGGGGGGGGGGGGGGGGGGFGGGGGGGGGGGGFFGGGGGGGGGGGGGGGGGGGGGGDGGGGGGGGGGGGGGGGGGGGFGFGGGGGGGGGGGGGGCGGGGGGGGGCEGGGFGGGGGGGGAGGGGGGGGGGGGGFFFFFGGGE9FGGGDFFGFFGGDFGFFFGGGGGC,:BFGGGGGD@;EGGCGGGGGGGFGGGGDGGGGF>FFGGD*::BFFE?DD@<D3:F1>CC51<7:F6CF6
@M03364:276:000000000-BLYN8:1:1101:9739:7635 2:N:0:1
GGACTACCGGGGTTTCTAATCCTGTTTGCTCCCCACGCTTTCGCACCTGAGCGTCAGTCTTTGTCCAGGGGGCCGCCTTCGCCACCGGTATTCCTCCAGATCTCTACGCATTTCACCGCTACACCTGGAATTCTACCCCCCTCTACAAGACTCTAGCCTGCCAGTTTCGGATGCAGTTCCCAGTTTGAGCCCGGGGATTTCACATCCGACTTGACAGACCGCCTGCGTGCGCTTTACGCCCAGTAATTCCC
+
CCCCCGGGGGGGGGGGGGGGGGGGGGGGGGGGGGGGGGGGGGGGDGGGGGGGGGGGGGGGGGGGGGGGGGEGGGGGGGGGGGGGGGGGGGGGGGGGGGGDFGGGGGGFGG7FGGGGGGGGGGGGGGFF8<FFGGGGFGGGGGGGGGGCGGGGGGGCFGGGGGG6FGFCCDBEEFGGFGGGGGG,?F7CEFGGC=>8CE6FGGGGFFFDGGGGGCDCFGGGDG5:0)4@?B3)57C:6(AED36FFG4<FG*
@M03364:276:000000000-BLYN8:1:1101:3925:7651 2:N:0:1
GGACTACTAGGGTTTCTAATCCTGTTTGCTCCCCACGCTTTCGCACCTGAGCGTCAGTCTTTGTCCAGGGGGCCGCCTTCGCCACCGGTATTCCTCCAGATCTCTACGCATTTCACCGCTACACCTGGAATTCTACCCCCCTCTACAAGACTCTAGCCTGCCAGTTTCGGATGCAGTTCCCAGGTTGAGCCCGGGGATTTCACATCCGACTTGACAGACCGCCTGCGTGCGCTTTACGCCCAGTAATTCCG
+
CCCCCGGGGGGGGGGGGFGGGGGGGGGGGGGGGGGGCFGGGGGGGGGGGGFGGGGGGGGGGGGGGGGGGGDGGGGGGGGGGGGGGGGGGGGGGGGGGFCFGGGGGGGGGG=FFGGGGEGGGGGGGGGGGGGGGG,FFGGGDGGGFFGG?FGGGGG9,DFGGGGGFGGG5CEGDGGGGFF7A?CDFC6,=FDGGDEDEGGGGGGGFGC5DGGGGGGGG4=FFGF:<FF@FEEFCC<9@0*?E3<FC:?4DG6
@M03364:276:000000000-BLYN8:1:1101:2945:7680 2:N:0:1
GGACTACTAGGGTTTCTAATCCTGTTTGCTCCCCACGCTTTCGAGCCTCAGTGTCAGTTACAGGCCAGAGAGCCGCTTTCGCCTCCGGTGTTCCTCCATATATCTACGCATTTCACCGCTACACATGGAATTCCACGCTCCTCTCCTGCACTCAAGTCTCCCAGTTTCCAATGCACACAATTGTTGAGCCACTGCCTTTTACATCAGACTTAAGAAACCACCTGCTCTCGCTTTACGCCCAATAAATCCGG
+
CCCCCGGGGFGGGGFGGFGGGFGGGGGGGGGGGGGGGGGGGCE@FCFGEGGGGGGGGGGGGGGGGEFCFFEG7FGGDGFGGGFG@FFGGGGGGGGGGGGGGGGGGGGGGGG7AFFFG7CGGGGGGGGGF@,EEFGG+@C7=DFGF@FFGGGGC8>FFA9E9DDGGGGGAEFCFG9FGG>D,6@CF?F?FC8CCF9,9EAFFGEFBFC*2*2C+=:+*;:C@*3<2*::645BCGCCE?E7:?(9;:@6*8/
@M03364:276:000000000-BLYN8:1:1101:27117:7683 2:N:0:1
GGACTACCAGGGTTTCTAATCCTGTTTGCTCCCCACGCTTTCGCACCTGAGCGTCAGTCTTTGTCCAGGGGGCCGCCTTCGCCACCGGTATTCCTCCAGATCTCTACGCATTTCACCGCTACACCTGGAATTCTACCCCCCTCTACAAGACTCTAGCCTGCCAGTTTCGGATGCAGTTCCCAGGTTGAGCCCGGGGATTTCACATCCGAATTGACAGACCGCCGGCGTGCGCTTTACGCCCAGTAATCCCG
+
CCCCCGF8,CFCCEFFEFGF<<FAFGG<FGGFEGGGGGGGGG@CEECFFCFCGC,CFFGGFGCFG@@FCGDG>:FFEFFG@E8:?FFGGGGG9FGF,9B??F9EA9FFC7?FFGFGCC7=:FCF8FFGG,CDEFG;F@DFCEE+@D>9E@FGGAGG96@FGFFC<ED3*@*BE8ECECF?6DGG:FGGFCF5CGGE**??:@7+1;>DG**1*;7;8FGDED>(2>676@FFC*94=<*8E>?F7;722C7
@M03364:276:000000000-BLYN8:1:1101:5046:7696 2:N:0:1
GGACTACAAGGGTATCTAATCCTGTTTGCTCCCCACGCTTTCGAGCCTCAGTGTCAGTTACAGGCCAGAGAGCCGCTTTCGCCTCCGGTGTTCCTCCATATATCTACGCATTTCACCGCTACACATGGAATTCCACTCTCCTCTCCTGCACTCAAGTCTCTCAGTTTCCAATGCACACAATGGTTTAGCCACTGCCTTTTACATCAGACTAAAGAAACCACCTGCGCTCGCTTTACGCCCAATAAATCCGG
+
@@AC@FFFFGF@CFGFGGEFGGGGGGGGGGF@FGGFGGG@FGECGGGCFFGGGF,E@F9FEDGGGCF,FGFGGGGGE:FEEGGB,ABFGGGGF9E?DFG9<EFGEA9ACEGCGC9,CFG>CECAEFFGEFEEEGFGCEFGF8B?DCGGGDGGFF8FGG;D,B9;FF9FD;@DEF8=AC>8AEFG9,,278EDGCGGGGGG+CGG75+=+;**;8CC7*:@F**)7AA>)*5?:*+9)(8*4?@F*;;)*:7
@M03364:276:000000000-BLYN8:1:1101:11554:7722 2:N:0:1
GACTACTCGGGTTTCTAATCCTGTTTGCTCCCCACGCTTTCGAGCCTCAGTGTCAGTTACAGGCCAGAGAGCCGCTTTCGCCTCCGGTGTTCCTCCATATATCTACGCATTTCACCGCTACACATGGAATTCCACTCTCCTCTCCTGCACTCAAGTCTCCCAGTTTCCAATGCACACAATGGTTGAGCCACTGCCTTTTACATCAGACTTAAGAAACCACCTGCGCTCGCTTTCCGCCCAATAAATCCGG
+
CCCCCGGGGGGGGGGGFFFGGGGGGGGGGGGGGGGGGGGGGGCFGGGGGGGGGGGFGGEFGFGGGGGGGGGGGGGEGGGDDE@FGGGGGGDGGFFEFGGGGFGGGGGGGDEGGGGGEEFCFGGFGGGGFGGGFGGGGGGGGGGGEFGGFFFFCFDAD;DEGGDFGGGGG9EGGGGGGGGGGGD@=FGFFCEGG?EGGGF7CCGGAC*AFGGGG>FGGGGDDGFBFB4?@4?>D+;5?@5CCF)9C7FEGC
@M03364:276:000000000-BLYN8:1:1101:7415:7723 2:N:0:1
GGACTACCGGGGTTTCTAATCCTGTTTGCTCCCCACGCTTTCGCACCTGAGCGTCAGTTTTTGTCCAGGGGGCCGCCTTCGCCACTGGTATTCCCCCTAATGTCTACGCATTTCACCGCTACACCTGGAATTCTACCTCCCTCTACAAGACTCCAGCCCCCCAGTTTCCAAAGCAGTTCCCGGGTTGAGCCCGTGTATTTCACATCCGACTTGACAGACCGCCTGCGTGCGCTTTCCGCCCAGTAATTCCG
+
CCCCCGG87FFGGGGGGCGGFGGDEEEGAFDE,@E@F+FEFDG766@F,CFGGGGFGG,,6:+9@9,6,8+@@FFCC8BA,CF+?,BFF,C@EE,48++B?,9A@FFFEGGFGGC<<CFGGGDFF,DFGFDFC,@F,6,8+@@=,@>,8@BCG?@C8++++5**@@F,,@>,;?8DGGG,2**>FG=FG7B:5CB*=FCEFD<+1;C37<5DC7*+**3755)40)4)(7>BDCF2*-*2C:8FC:950:0
@M03364:276:000000000-BLYN8:1:1101:9739:7730 2:N:0:1
ATACTATTAGGGTTTCTAATCCTTTTTTCTCAACACGCTTGCGTGCCTCAGCGTCAGTTATAGTCCAGCGTGCCGCGTTCGCCTTGGGGGTTACTCCAAATATCTTAGCCTTTCACCGCTTCAAATGGATTTACGCTCTCCTCTCGTGCATTCTAGTGGAGCTGTTTCTACTGCATATAATGGTTGAGCACCTAGCTTTTACAACAGACATAATAAACTACCTGCACTAGCTTTACGCCCACTAACACCGG
+
--@-A,,6;-,-;,,;,;6;@<F9-FF+,CF,6,,8,@,6,C@7,,:BFFC,+B,BBE,<6C6,,@FF,@8,:676+48,8::,,,,,++@>B,=C45,C,5@F;B,55,CE<9<,C+8+8+7,,,,,,,,8,8++6+65,7@8,8@,8+,+77;,,7,,@3,68,,>3,3,9,57,2,,,3,,8>,4<4,,45,,,3,,?*,+/***9*=8+2+++2,,20;*()0+)/;1+=:66-*1*)(00>)(:C)
@M03364:276:000000000-BLYN8:1:1101:12154:7736 2:N:0:1
GGACTACTCGGGTTTCTAATCCTGTTTGCTCCCCACGCTTTCGAGCCTCAGTGTCAGTTACAGGCCAGAGAGCCGCTTTCGCCTCCGGTGTTCCTCCATATATCTACGCATTTCACCGCTACACAGGAAATTCCACTACCCTCTACCATACTCTAGCTTGCCAGTTTTGGATGCAGTTCCCAGGTTGAGCCCGGGGATTTCACATTCAACTTAACAAACCACCTACGCGCGCTTTACGCCCAGTAATTCCG
+
CCCCCGGGGGGGGGGGGFGGGGGGGGGGGGGGFGGGGGGGGGGGGGGGGGGGGGGGGGGGGGGGGGGGGGGGGGGGGGGGGGGGGGGGGGGGFGGGGGGGGGGGGGFGGDGGFFGGGGGGDFGGGGGCDEGGGFGGGGFGGGGGFGGDFGGGGGGGGGGGGGGGGGGG8BDFD?FCDF8EECFGGGGGGGGGGGGD9EGGGFGFFDFF9>EFGFFGGCGD6C/7(/0?@D5>DGF)+3CGGF@AGCFBFF6
@M03364:276:000000000-BLYN8:1:1101:3820:7739 2:N:0:1
GGACTACTGGGGTTTCTAATCCTGTTTGCTCCCCACGCTTTCGCACCTGAGCGTCAGTCTTTGTCCAGGGGGCCGCCTTCGCCACCGGTATTCCTCCAGATCTCTACGCATTTCACCGCTACACCTGGAATTCTACCCCCCTCTACAATACTCTAGCCTGCCAGTTTCGAATGCAGTTCTCAGGTTGTGCCCGGGGATTTCACATCAGACTTGAAAGACCGCCTGCGTACGCTTTACGCCCAGTAATTCCG
+
CCC-@FFFEC@E:7FGFFGGFGGGGCEC@FFDF,FC+C@FFFGGGGGGCFEFGFF@BECFF9CGG9FF,@+@+CC+CC:AD:,B?F=7C+B?BEGGAFFGE8EGGGGGGDCGF<EF9FDECFFGDCEFEFEDAFDFFD>B7CGGGFE=,;>+@3@933,3@,@CFFF@*:DG,,=DFGG,35,,7D6*4,?:*=:?E*6A@@,=+9+;6*CC*>*2>4:C375(3),8(.)0CD5>*0:8C@?::79)0?7
@M03364:276:000000000-BLYN8:1:1101:24000:7740 2:N:0:1
CTGTGCGCCGCTGGGGGTGAATCATGAGCCTGCTGAATAGAGCGCTAATGAGTATTATTCTTAGTTGCCTTATTCGATGCTGCACATTAGGCCCGGTCACCTCCATAACTCCTTCCTGTCCCCCCACGGTACCGACAATGTGTAATTCTTTCCCCCATTCAATCCGCTACCATCACATTCTATTGCTCTTCAATCTTTTTACTTATCGTATTCTCTGTGTATTTCTCTTGTTTGGCTAAGTCACACTGTAC
+
-88-6,,=;@8+@+,++++,,,,,;6,6,,;,6;,,,,,,,,,8+,++<C<<,,,,<CCC9,,,CC,,6C,,,,,<FA,,@C<,C9,,,,,,,4+44+4,:,,94<,,,9,,?,,,5,,,,5,>++++66++,+8+++,88,6+,6@>;,,?,,,6+63,@,5,,++4+4,,,,,4,,7,,,,7,3@,56,,,,,,,,6,/*,5+55*47*0=+:1+1,4+,+**+*+**1000*)))+5++)3+*0)+++
@M03364:276:000000000-BLYN8:1:1101:24430:7790 2:N:0:1
GGACTACCGGGGTTTCTAATCCTGTTTGCTCCCCACGCTTTCGAGCCTCAGCGTCAGTTACAGGCCAGAGAGCCGCTTTCGCCTCCGGTGTTCCTCCATATATCTACGCATTTCACCGCTACACATGGAATTCCACTCTCCTCTCCTGCACTCAAGTCTCCCAGTTTCCAATGCTCCCACTGGTTGTGCCACTGCCTTTTCCACCAGAATTGAGAAACCACCTGCGCTCGCTTTGCTCCCAATAAATACGG
+
CCCCCCE<FEEGF@CFGFGGGGGGGGGGGGGGGGGGDGGG?FG,,BEF8EF,@FG:FEDCF<F<FFFGECECEFGG+BFFECC,CFFGE=CGFF9FGGFFD9EFEEFGDGGFFGFGFGGECEFGFGGGGCFG9BEFFCEFFAFC8EGCE?FGEGGGFFDCFFGC@EEGCGCDFG,@,+,,,,7;CG59CBE6,46D?>C,+*2+3*/**+5*+43=?7CCF5)8>B98883)>F*4+)5;65,/2++)0*/
@M03364:276:000000000-BLYN8:1:1101:20811:7792 2:N:0:1
GGACTACCGGGGTTTCTAATCCTGTTTGCTCCCCACGCTTTCGAGCCTCAGCGTCAGTTACAGACCAGAGAGCCGCCTTCGCCACTGGTGTTCCTCCAAATATCTACGCATTTCACCGCTACAACTGGAATTCCACTCTCCTCGTCTGCACTCAAGTCTCCCAGTTTCCAATGACCCTCCCAGGTGGAGCCGGGGGCTTTCACCTCAGACTTAAGACACCTCCTGCGCTCGCTTTACGCCCAATAAATC
+
8@@@AF6<@::BC:FEGAFFGFFDGGFECDFCDE@CCGGG8,@,CCFFF@<C@CEGGCEC<<E@@F<FE8,@F8C:>=F,DFDF?<9<FFFEF,@,9,,55,,,,C<B+44?AFFG9::C++4,,8=<AACFG<=:44674=,06+3D,=BDB,3,@@9>DFCFGGCFGA,@8@,5@A:+C?DCF,:778@8*@C5*1,<DF,*8*;CF<97DG7:;7F:)75=);1A3>).CCF2B(:87>(7*2*:*
@M03364:276:000000000-BLYN8:1:1101:15179:7813 2:N:0:1
GGACTACAGGGGTATCTAATCCTGTTTGCTCCCCACGCTTTCGCACCTGAGCGTCAGTCTTTGTCCAGGGGGCCGCCTTCGCCACCGGTATTCCTCCAGATCTCTACGCATTTCACCGCTACACCTGGAATTCTACCCCCCTCTACAAGACTCTAGCCTGCCAGTTTCGGATGCAGTTCCCAGGTTGAGCCCGGGGATTTCACATCCGACTTGACAGGCCGCCTGCGTGCGCTTTACGCCCAGTAATTCCG
+
CCCCCGGGGGGGGGGGGGGGGGGGGGGGGGGGGGGGGGGGGGGGGGGGGFGGGGGGGFGGGGGGGGGGGGGGGGGGGGGGGGGGGGGGGDGFGGGGGGGFFFGGGGGEFGGGGGGGGGGGGGGGGGGGGGGGGGCFFGDGGGGGADG,DFFF>9EGGGGGGGGGGF>DGGGGGGGGGGGGG9>DFCFEGGGFGGGGCGG9C7@+;>CDDGGDFGGGFCE7.C30377:().7C*>AFBEGG::6CFFBGG7
@M03364:276:000000000-BLYN8:1:1101:22529:7814 2:N:0:1
GGACTACCAGGGTATCTAATCCTGTTTGCTCCCCACGCTTTCGAGCCTCAGTGTCAGTTACAGGCCAGAGAGCCGCTTTCGCCTCCGGTGTTCCTCCATATATCTACGCATTTCACCGCTACACATGGAATTCCACTCTCCTCTCCTGCACTCAAGTCTCCCAGTTTCCAATGCACACAATGGTTGAGCCACTGCCTTTTACATCAGACTTAAGAAACCACCTGCGCTCGCTTTACGCCCAATAAATCCGG
+
CCCCCGGGCFEGFEFGGGGGGGGGGGGGGG9EFGGGGGGGFGGGGGGGGGGGGFGFGGGGGGCFGGGGGGGGGGGGGGGGGGGGGGGGEGGGGGFGGCGGGGGGFGGGGGDGGGGGFGGGGGGGGGGGFFEGGGGG9FGEFGGGEGFGGGGGGGGGGGGGGGFDFGGGGGGGGGFGF?A@FG8FFGGGGGGGG?E4@FCFGFGGF87CFFGGFFCGGF,AFGF@:BF>FFFFFGFEE?GGGFFFGGFEFDC
@M03364:276:000000000-BLYN8:1:1101:6859:7824 2:N:0:1
GGACTACCGGGGTATCTAATCCTGTTTGCTACCCATGCTTTCGAGCCTCAGCGTCAGTTACAGACCAGACAGCCGCCTTCGCCACTGGTGTTCTTCCATATATCTACGCATTTCACCGCTACACATGGAGTTCCACTGTCCTCTTCTGCACTCAAGTTTCCCAGTTTCCGATGCACTTCTTCGGTTGAGCCGAAGGCTTTCACATCAGACTTAAGAAACCGCCTGCGCTCGCTTTACGCCCAATAAATCCG
+
CCCCCGGGGGGGGGGGGGGGGGGGGGGGGGGFGGGGGGGGGGGGGGGGGGGGGGGGGGGGGGGGGGGGGGGGGGGGGGGGGGGGGGGGGGGGGGGGGGFGGGGGGGGGGGGGGGGGGDGGGGGGGGGGGGGGGGGGGGGGGGGGGGGGGGGGGGGGGGGGGGGFGGGGGGGGGGGGGGGGGGGGGGGGFGGGGEGGGGGGCFGGFG8>DDGG>DDGGGGGFGEFFFFFFDFFGGGFFFGGGF6FGGAEGG>
@M03364:276:000000000-BLYN8:1:1101:26023:7845 2:N:0:1
GGACTACACGGGTTTCTAATCCTGTTTGCTCCCCACGCTTTCGCACCTGAGCGTCAGTCTTTGTCCAGGGGGCCGCCTTCGCCACCGGTATTCCTCCAGATCTCTACGCATTTCACCGCTACACCTGGAATTCTACCCCCCTCTACAAGACTCTAGCCTGCCAGTTTCGGATGCAGTTCCCAGGTTGAGCCCGGGGATTTCACATCCGACTTGACAGACCGCCTGCGTTCGCTTTACGCCCAGTAATTCCC
+
CCCCCGGFGGGGGGGGGGGGGGGGFGGGGGGGFGGGGGGGFGGGCEGGEDFFGGGGGGGGGGGGGGGGGCC:FGGGGGGGGGGGGFGGGGGGGGGGGGGGGGGGGGGGGGEEGGGGFEGGGGG8F,:FFGGGGGGED@EGGCB?FGFC@EF?GAFEFGG6FFFGGFFGG5*>CFEC>EGG6?E8FCCGCGCE**=C*;CAFCGGF<4>CGGGGCCGF;FGF5><?F>8,7<BDFCAFFGDD@?6>C@DGG*
@M03364:276:000000000-BLYN8:1:1101:17525:7875 2:N:0:1
GGACTACACGGGTTTCTAATCCTGTTTGCTCCCCACGCTTTCGCACCTGAGCGTCAGTCTTTGTCCAGGGGGCCGCCTTCGCCACCGGTATTCCTCCAGATCTCTACGCATTTCACCGCTACACCTGGAATTCTACCCCCCTCTACACGACTCCAGCCTGCCAGTTTCGAATGCAGTTCCCAGGTTGAGCCCGGGGATTTCACATCCGACTTGACCGACCGCCTGCGTGCGCTTTACGCCCAGTACTTCCG
+
CCCCCGGGGGCFFGGFEF<E9<EAF@FGGGGCFGCFCFDCEFFCFGGGGFDFGGGGGGAFFGGGGGFGGDGCCFB@C=CEFG=CGGEGF@?F<DEFFFFA9F=,C,<FGGG@FACCFEGGE:DFEFFGF8A=D?F99E6F7@EF9DF,@EEGE,@8>:CCFGG8CE;E55DEF>CCGGE;EF,>:>DC,6BFCCEE=EGGG7@D778DCDD<FGD*:<8EBGF1:>>>BFEDD3C97(8:C33<7*9)?C>
@M03364:276:000000000-BLYN8:1:1101:17946:7911 2:N:0:1
GGACTACAAGGGCTTCTAATCCTGTTTGCTACCCACGCTTTCGCACCTGAGCGTCAGTCTTTGTCCAGGGCGCCGCCTTCGCCACCGGTATTCCTCCAGATCTCTACGCATTTCACCGCTACACCCGGAATACTAACCCCCTCTACAAGCCTCTAGCCTGCCGGTTTCGCATCCACTTCCCACGTTGAGCCCGGGGGTTGCGAATCCGACTGGCCCGACCGCCTGCGTGCGCTGTACGCCAAGTAATTCC
+
CCCC?<,66;,B,CC<EF,,C,,,C,6;,,,;CF<FGGE78CFGGEGF,,;E+66,8FG9F<F@FGE@EB,C+@7FGF,5,6B,,B7+@+,,:,;,,9AE,:4@BD<+=FF@,,:@,+@EGC=84++>=@+,3,,,338+B6@?9EB9E83=BD,,@,9,3D+3@::C*3***,@,>?,D66,46>8*,,,4:/8**11**)*1)**)*/))919*1)*1)2<((0(<(87)))16=?CE*)4***15C7
@M03364:276:000000000-BLYN8:1:1101:8577:7914 2:N:0:1
GGACTACCAGGGTTTCTAATCCTGTTTGCTCCCCACGCTTTCGAGCCTCAGTGTCAGTTACAGGCCAGAGAGCCGCTTTCGCCTCCGGTGTTCCTCCATATATCTACGCATTTCACCGCTACACATGGAATTCCACTCTCCTCTCCTGCACTCAAGTCTCCCAGTTTCCAATGCACACAATGGTTGAGCCACTGCCTTTTACATCAGACTTAAGAAACCACCTTCGCTCGCTTTACGCCCAATAAATCCGG
+
CCCCCGFFGGGGGGGGGGGGGGGGGGGGGGGGGGGGGGGGGGGGGGGGGGGGGGGGGGGGGGGGGGGGGGGGGGGGGGGGGGGGGGGGGGGGGGFFGGGGGGGGGGGGGGGGGGGGGGGGGGGGGGGGGGGGGGGGGGGGGGGGGGGGGGGGGGGGGGGGGGGGGGGG:FGGGGFE,?E+=ECDFEGGGGFFGGGGGGGG?FFCCDF**;FGFFFGGG6AFG4)0/</79?DFGGFF>GG*?;AFGF);CD
@M03364:276:000000000-BLYN8:1:1101:19435:7920 2:N:0:1
GGACTACACGGGTTTCTAATCCTGTTTGCTCCCCACGCTTTCGCACCTGAGCGTCAGTCTTTGTCCAGGGGGCCGCCTTCGCCACCGGTATTCCTCCAGATCTCTACGCATTTCACCGCTACACCTGGAATTCTACCCCCCTCTACAAGACTCTAGCCTGCCAGTTTCGGATGCAGTTCCCAGGTTGAGCCCGGGGATTTCACATCCGACTTGACAGACCGCCTGCGTGCGCTTTACGCCCAATAAATCCG
+
CCCCCGGGGGGGGGGGGGGGGGGGGGGGGGGGGGGGGGGGGGGGGGGGGGGGGGGGGGGGGGGGGGGGGGGGGGGGGGGGGGGGGGGGGDGGGFGGFGGGGGGGGGGFFGGGGDGGGGGGGGGFGGGGGGGGGGGGGGGGGGEFGGGGGGGGGGGGGFGFGGF?AFCF>CCEGGGGGGGGGGGGGGGFGGGF5CEG*C<FFFFGFGGDCDCGGGGFDGGF35@BF>0BFEFFGCF4FBGEGDBFFCFAFG5
@M03364:276:000000000-BLYN8:1:1101:3844:7953 2:N:0:1
GGACTACACGGGTTTCTAATCCTGTTTGCTCCCCACGCTTTCGAGCCTCAGTGTCAGTTACAGGCCAGAGAGCCGCTTTCGCCTCCGGTGTTCCTCCATATATCTACGCATTTCACCGCTACACATGGAATTCCACTCTCCTCTCCTGCACTCAAGTCTCCCAGTTTCCAATGCACACAATGGTTGAGCCACTGCCTTTTACATCAGACTTAAGAAACCACCTGCGCTCGCTTTACGCCCAATAAATCCGG
+
<<CCCGGGGGGGGGGGGGGGGFFGGGGGGGGGGGGGGGGGGGGFGGGGGGGGGGGGGGGGGG9DFDFFGGGGGGGEGGGGGGGGGFCCGGGGGGGGGGGGGFGGGGGGGGG7FG9CFGGGFGCG9FG8BEFGGGFGGGGG?F8DDFFGGFF=DD=F;B,>AFGGGGGGGCGGGFEGGGGF8=DEFC?,C@BCFFFGGFGFGCFG68CFFCCFC>2BCFGGFEFEFFFFDAB?FG7@EFGGCF@47DFFGC9
@M03364:276:000000000-BLYN8:1:1101:18933:7957 2:N:0:1
GGACTACTGGGGTTTCTAATCCTGTTTGCTCCCCACGCTTTCGCACCTGAGCGTCAGTCTTTGTCCAGGGGGCCGCCTTCGCCACCGGTATTCCTCCAGATCTCTACGCATTTCACCGCTACACCTGGAATTCTACCCCCCTCTACAAGACTCTAGCCTGCCAGTTTCGAATGCAGTTCCCAGGTTGAGCCCGGGGATTTCACATTCAACTTAACAAACCACCTACGCGCGCTTTACGCCCAGTAATTCCG
+
CCCCCGFGGGGGGGGGGG<FGGGGGGGGGGGGGGGGGGGGGGGGGGGGGGGGGGGGGGGGGGGGGGGGGGGGGGDGGGGGGGGGGGGGGEGGGGGGGGCGGGGGGGGGGGGGGGGGGGGGGGGGGGGGG?FGGGFGGGGGGGGGFFEGGGGGGGGGGGGDGGGGFFGGG8DFFA,@AFGGGFGGF?FFGGGGGGGECEGGGGGGFFGGFGGGG+?CFGGGAFB@(),).8>EG3<)*4EGGFFFGFF6>C0
@M03364:276:000000000-BLYN8:1:1101:23937:7963 2:N:0:1
GGACTACTCGGGTTTCTAATCCTGTTTGCTCCCCACGCTTTCGAGCCTCAGTGTCAGTTACAGGCCAGAGAGCCGCTTTCGCCTCCGGTGTTCCTCCATATATCTACGCATTTCACCGCTACACATGGAGTTCCACTGTCCTCTTCTGCACTCAAGTCTCCCAGTTTCCAATGCACTTCTTCGGTTGAGCCGAAGGCTTTCACATTAGACTTAAAAGACCGCCTGCGCTCGCTTTACGCCCAATAAATCCG
+
CCCCCDFF8C@CC;FAFGFG@FEFGGGGGGGGF;EFGGGGGGG8CFEFG,CFGFCCEGGGGG9<FEGGGGGGGFFG:FFG@@:CGGGG@+,?FF9DF?F?9FGGGFGGGCC@EFEFFFGGGGGGF:9A8,AFFCFF9,@?8D98,CF99;EFGFGGGGCF9D,@BB>;EFD9?,3==?EF8@+>E>+@EGG>?EECFFC,5?E?>GGGGFCFGGGGGCE,@GE9BF=4@E>>3C3C61=CEA;48*;):;5
@M03364:276:000000000-BLYN8:1:1101:21836:8022 2:N:0:1
GGACTACGGGGTATCTAATCCTGTTTGCTCCCCACGCTTTCGCACCTGAGCGTCAGTCTTCGTCCAGGGGGCCGCCTTCGCCACCGGTATTCCTCCAGATCTCTACGCATTTCACCGCTACACCTGGAATTCTACCCCCCTCTACGAGACTCAAGCTTGCCAGTTTCAAATGCAGTTCCCAGGTTGAGCCCGGGGATTTCACATCTGACTTAACAAACCGCCTGCGTGCGCTTTACGCCCAGTAATTCCG
+
CCCCCGGGGGGGGGGGGGGGGGGGGGCFGGGGGGGGGGGGGDGGGGGGFGGGGGGEGGGGGGGGGGGGGGGGGCFEDGGGGGGGGGGGGGGGGGCGGGCFGGGGGGGGGGGGGGGFGGGGGGGFGG=FFFGGGGGGG@EGGDGGGCEGDGGGFFGFFGFGFGGGGGGFFCEDFFGGFGGGGG*DC8DEEFGEECEDEFGGFG?DFFGGGGG=7FDFDF*CEGFF?><B<>:5CCGAFFE>GFBFC>@AGF
@M03364:276:000000000-BLYN8:1:1101:18625:8089 2:N:0:1
GGACTACAGGGGTTTCTAATCCTGTTTGCTCCCCACGCTTTCGAGCCTCAGTGTCAGTTACAGGCCAGAGAGCCGCTTTCGCCTCCGGTGTTCCTCCATATATCTACGCATTTCACCGCTACACATGGAATTCCACTCTCCTCTCCTGCACTCAAGTCTCCCAGTTTCCAATGCACACAATGGTTGAGCCACTGCCTTTTACATCAGACTTAAGAAACCACCTGCGCTCGCTTTACGCCCAATAAATCCGG
+
CCCCCGGCGGGGGGGGGGGGGGGGGGGGGGGGGGGGGDGGGGGGGGGGGGGGGGGGGGGGGGGGGGGGGGGGGGGGGGGGGGGGGGGGGGGGGGGGGGGDGGGGGGGGFGGGGGGGGGGGGGGGGGGGGCGGGFEGGGGGGGGGGEFFFGGGFGGGEEFGGGGGGGGGCDGFGGGGGGE?EG8E9+8<C7,,@CGGGGGG9CEF;CFGGGGGFGG:9C:,::FE=E29(?>>CF7C4=GEE>@4C>@?<C5
@M03364:276:000000000-BLYN8:1:1101:12175:8137 2:N:0:1
GGACTACCCGGGTTTCTAATCCTGTTTGCTCCCCACGCTTTCGCACCTGAGCGTCAGTCTTTGTCCAGGGGGCCGCCTTCGCCACCGGTATTCCTCCAGCTCTCTACGCATTTCACCGCTACACCTGGAATTCTACCCCCCTCTACAAGCCTCTAGCCTGCGAGTTTCGGATGCAGTTCCCAGGTTGAGCCCGGGGATTTCACATCCGACTTGACAGACCGCCTGCGTGCGCTTTACGCCCAGTAATCCCG
+
A--68FEFGGDGF@FCFC<@<<@<CFFGGGFGCF@CEFGGGGCFC@FFF,;@FF:@C9CAEFA<FEC@@FG>@=C@GGCFGG7FGFGGF745CEEFEEF,,A;EEAFFG+=:@,5EB:>CFGCFDAFF,:DBFFAAEGGBC=BDFE9,8,8=DBA,EG9DBCE5@CDFGGC>EF?E;CGGC94*?FC,,?:/*/:EE82+:7FF7F<9CDDGF2;CC**27*.-,>,8::EECDD)9:8*:)4670*)02*
@M03364:276:000000000-BLYN8:1:1101:11861:8140 2:N:0:1
GGACTACACGGGTTTCTAATCCTGTTTGCTCCCCACGCTTTCGAGCCTCAGTGTCAGTTACAGGCCAGAGAGCCGCTTTCGCCTCCGGTGTTCCTCCATATATCTACGCATTTCACCGCTACACATGTAATTCCACTCTCCTCTCCTGCACTCAAGTCTCCCAGTTTCCAATGCACACAATGGTTGAGCCACTGCCTTTTACATCAGCCTTAAGAAACCACCTGCGCTCGCTTTACGCCCAATAAATCCGG
+
CCCCCGGGGGGGGGGGGGGGGGGGGGGGGGGGGGGGGGGGGGGGGGGGGFFGGGGGGGGGGGGGGGGGGGGGGGGGGGGFFGGGGGGGGDGGGFGFDCGGAEGGGGGGFGGGGGAGGGGGGGGGGGGGG9FGGGCECGGGGGGGGFGEFGGGGFGFFDFFGGGGGFGGGGGFGG8,3@ECGGGGFGF6CGGGG6FGGGGGCFFGF7C**42;C7<C*;C;>CA2)9)3(:??GG7>6(=CE5;AGGF?*78
@M03364:276:000000000-BLYN8:1:1101:3152:8157 2:N:0:1
GGACTACCGGGGTTTCTAATCCTGTTTGCTCCCCACGCTTTCGCACCTGAGCGTCAGTCTTTGTCCAGGGGGCCGCCTTCGCCACCGGTATTCCTCCAGATCTCTACGCATTTCACCGCTACACCTGGAATTCTACCCCCCTCTACAAGACTCTAGCTGACCAGTTTCAAATGCAGTTCCCAAGTTAAGCTCGGGGATTTCACATCTGACTTAATCAACCGCCTGCGTGCGCTTTACGCCCAGTAATTCCG
+
CCCCCGGGGEGGGGGGGGGGGGGGGGGGGGGFGGGGEGGGGGGEGGGGCFGGGGGGGGGGGGGGGGDFGGGGGGGEGGGGGDGGGGGGGGGGFGGGG8F9AFGGGGGGGGGGGGGGGGGGGGGGGGGGGGGGGGADGDGEGGGGDGC9EGGFGGGGFGFGGGGDFGGGGGGG9FFGDEGFGGGGGGFCEFBEGDGGGGGGG7CFFGDGFGFCCCCCCFFFBGDF?A>F?EFFGGGFF(:CEB(97>F4CG9
@M03364:276:000000000-BLYN8:1:1101:14467:8164 2:N:0:1
GGACTACAAGGGTTTCTAATCCTGTTTGCTCCCCACGCTTTCGAGCCTCAGTGTCAGTTACAGGCCAGAGAGCCGCTTTCGCCTCCGGTGTTCCTCCATATATCTACGCATTTCACCGCTACACATGGAATTCCACTCTCCTCTCCTGCACTCAAGTCTCCCAGTTTCCAATGCACACAATGGTTGAGCCACTGCCTTTTACATCAGACTTAAGAAACCACCTGCGCTCGCTTTACGCCCAATAAATCCGG
+
CCCCCGGGGGGGGGGGGGGGGGGGGGGGGGGGFGGGGGGGGGGGGCGGGGGGGGGGGGGGGGGGGCGGGGGGGGGGGGGGGGGGGGGGGGGGGGGGGGGGGGGGGGGGGGGGGGGGGGGGGGGGGGGGGGGGFGGFFGGGGFGGGGGGGGCDFGGGGGEGGGGGGGGGGGGGGGGGGGGGGGGGGGCGG:>FGGGGGFGGGG77?<DDGC@7FGFGGGGGFEFFFAF99?ABGGGFBFGGG38AFGFFGGD
@M03364:276:000000000-BLYN8:1:1101:25731:8186 2:N:0:1
GGACTACAGGGGTTTCTAATCCTGTTTGCTCCCCACGCTTTCGCACCTGAGCGTCAGTCTTCGTCCAGGGGGCCGCCTTCGCCACCGGTATTCCTCCATATCTCTACGCATTTCACCGCTACACCTGGAATTCTACTCCCCTCTACTACACTCTAGCCTGCCAGTTTCCAATGCAGTTCCCCGGTTGAGCCCGGGGATTTCACATCCGACTTACCATACCGCCTGCGCTCGCTTTACGCCCAGTAATTCCG
+
CCCCCGGG8FGGGGGGGGEGGGGGGGCGGGGGGGGGGGGGGGG;6FGG,@FGGGGGGGGD,CDCFFCG<F+@FGGGGGGGGGGGGFGGG7FGGFGGGF,BC,CFFGGGGGEGEFGGGCEGEGGGFGGG,=EDF,CF,DDFEGGG9=,7,@EGG9FFG,73,DF?FFFG73EFFGGGGACF,,5BFC8C6EC8*4BE*:FFGFFC=FGGGGGG++*+12AF:EFFDF1)(85BDFGAFFEEC5.<:F9<GG*
@M03364:276:000000000-BLYN8:1:1101:21498:8198 2:N:0:1
GGACTACAGGGGTATCTAATCCTGTTTGCTCCCCACGCTTTCGCACCTGAGCGTCAGTCTTTGTCCAGGGGGCCGCCTTCGCCACCGGTATTCCTCCAGATCTCTACGCATTTCACCGCTACACCTGGAATTCTACCCCCATCTACAAGACTCTAGCCTGCCAGTTTCGGATGCAGTTCCCAGGTTGAGCCCGGGGATTTCACATCCGACTTGACAGACCGCCTGCGTGCGCTTTACGCCCAGTAATTCCG
+
CCCCCGGFGGGGGGGFGGGGGGGGGGGGDGGGGGGGGGGGGGEGGGGGEGGGGGGGGGGAFGGFGGGG8B:F:FGGGGGGGGGGGGGGGCGGGGGGGFGGFFEGGFGGGGGGGGGGGGGGGGFFCGFGGGGGGFGGFF>FGCCGFG;=FFGFGEFGGGGFGGGGGGGGDEE>EFG7DFGGFG?FGECFGG?>CCGD5ECFGF::CG*/9DGC**6>6CCFEEEF;:(.3;>B5CD>F:EEEF:F*00:FG*
@M03364:276:000000000-BLYN8:1:1101:26052:8216 2:N:0:1
GGACTACAGGGGTTTCTAATCCTGTTTGCTCCCCACGCTTTCGAGCCTCAGTGTCAGTTACAGGCCAGAGAGCCGCTTTCGCCTCCGGTGTTCCTCCATATATCTACGCATTTCACCGCTACACATGGAATTCCACTCTCCTCTCCTGCACTCAAGTCTCCCAGTTTCCAATGCACACAATGGTTGAGCCACTGCCTTTTACAGCAGACTTAAGAAACCACCTGCGCGCGCTTTACGCCCAATAAATCCGG
+
CCCCCCEGF9EGGD7@FCCFFGGGGFGFCGGFDGGGGGGGGGGCDDGGFGGGGGCGG<C@F<,FFEGGGGGCCEEGFDFGGGGGEFGCFGEDGCFEGGGGGGGGGGGGGD=FGGGFE+4@E@GGGCCEFFGGCADF,>BEECEFFEGFGDFC>,@=@DDFCD?DGFEDC==F8DFCFGGGFF8@3>8,A8?FGGGGGGG9=CC2;7>9C;58:;DFCD6CAGFFFB9)58?DC3+4)6:BE36AG7=3;57
@M03364:276:000000000-BLYN8:1:1101:11793:8223 2:N:0:1
GGACTACTGGGGTTTCTAATCCTGTTTGCTCCCCACGCTTTCGAGCCTCAGTGTCAGTTACAGGCCAGAGAGCCGCTTTCGCCTCCGGTGTTCCTCCATATATCTACGCATTTCACCGCTACACATGGAATTCCACTCTCCTCTCCTGCACTCAAGTCTCCCAGTTTCCAATGCACACAATGGTTGAGCCACTGCCTTTTACATCAGACTTAAGAAACCACCTGCGCTCGCTTTACGCCCAATAAATCCGG
+
CCCCCGGGGGGGGGGGGGFGFGGGGGGGGGGGGGGGGDGGGGGGGGGGGGGGGGGGGGGGGGGGGDFFGGGGGGGEGGGEGGGGGGGGCGGGGGGGGGGGCGFGEFGFGGGGGFGGGGGGGGGGGGGGGDFGGGGAGGGGGGGF8EGCGGGFFFGGCDFGFFCGGGGGFG9EFGGGGGGGGGGAFEFFGGGGGGDFGGGGFDGGFFFGGGGGGGFGGGGGFGFE2A)34:>AC5+95@GGG)66C@+)2>8
@M03364:276:000000000-BLYN8:1:1101:27140:8225 2:N:0:1
GGACTACCCGGGTTTCTAATCCTGTTTGCTCCCCACGCTTTCGAGCCTCAGTGTCAGTTACAGGCCAGAGAGCCGCTTTCGCCTCTGGTGTTCCTCCATATATCTACGCATTTCACCGCTACACATGGAATTCCACTCTCCTCTCCTGCACTCAAGTCTCCCAGTTTCCAATGCACACAATGGTTGAGCCACTGCCTTTTACAACCGACTTAATAAACCACCTGCGCTCGCTTTACGCCCAATAAATCCGG
+
CCCC@E8@<@FEGDD9FFAFFFGGFFGGGAEGGGFGG@F>FGG@,B:FGGGGFGFGGFEFGGGFGEGGGGGC<FGGGGFCEEE:F8F8FFEFFGGFF8FGGGCFB?FGEGGGGFGGE4+CFEFGGGG@FGGGGDF9=,DE8DDD?FD88@FGC8EFGGA,,@88DF933>@FDGGFAD+8=E,ED+,,,8><,D9:6DC7C+5+**0*3*@<@7++=2:741*))35/>AB)95=*=;GDE:197CF3CDD
@M03364:276:000000000-BLYN8:1:1101:21643:8251 2:N:0:1
GGACTACCAGGGTTTCTAATCCTGTTTGCTCCCCACGCTTTCGTACCTGAGCGTCAGACTTTGTCCAGGGGGCCGCCTTCGCCACCGGTATTCCTCCAGATCTCTACTCATTTCACCGCTACACCTGGAATTCTAACCCAATCTACAAGACTCTAGTCTGCCAGTTTCGGATGCAGTTCCCAGGTTGAGTCCGGGGATTTCACCTCCGACTTGACAGACGGCCTGCGTGCGCTTTACGCCCAGTAATTCCG
+
@@<CC,,,,C;C@FBA@FFA96@EFFGG9=C6F@C@@7@FEE:66,B@<,C8@FG,C,C,@@<FG6<9,,8++6@@+?FF?,C8,,8+8@D<FGFG=EA9A,ECE??,55C<?FE9,4@=>FGC,A,,B<CDFGG,943++6,?D9,D,8,6,>E,,@>,,=@EFC,,@C8BE,,3@EEF9,63FF6E?,@9C**4;EGGC@C*;*;8))1:FFGFC*3*)*0/(2(8(.)8)/56F<E*183FFGF)0*2
@M03364:276:000000000-BLYN8:1:1101:26087:8268 2:N:0:1
GGACTACCAGGGTATCTAATCCTGTTTGCTCCCCACGCTTTCGCACCTGAGCGTCAGTCTTTGTCCAGGGGGCCGCCTTCGCCACCGGTATTCCTCCAGATATCTACGCATTTCACCGCTACACCTGGAATTCTACCCCCCTCTACAAGACTCTAGCCTGCCAGTTTCGGATGCAGTTCCCAGGTTGAGCCCGGGGATTTCACATCCGACTTGACAGACCGCCTGCGTTCGCTTTACGCCCAGTACTCCCG
+
--AACCEFEGGDGFGFGCEFFG@@FFF@EGGGFGGEBFGG@@BFC6@EFGCFCFGGDC,FCC,C@6,9<,@7CGGGE@GGGGG:F<BFFCFFFG@BCCD,A,,C;EFC>+8B@EGGEECC:CEGGEFFF?,ACA=;9=B7=C>8CFG?BFG=:3E=FFFGG@F6>E,,*5BCEGGGAA=,@DGG>?11<C2=C*C8=8:,;++3:C577D)9>*2+2**=)*2(,<1>(0.57FC<?1CE5)39C*7)*7>
@M03364:276:000000000-BLYN8:1:1101:6448:8284 2:N:0:1
GGACTACCCGGGTTTCTAATCCTGTTTGCTCCCCACGCTTTCGAGCCTCAGTGTCAGTTACAGGCCAGAGAGCCGCTTTCGCCACCGGTGTTCCTCCATATATCTACGCATTTCACCGCTACACATGGAATTCCACTCTCCTCTCCTGCACTCAAGTCTCCCAGTTTCCAATGCACACAATGGTTGAGCCACTGCCTTTTACATCAGACTTAAGAAACCACCTGCGCTCGCTTTACGCCCAATAAATCCGG
+
CCCCCGGGGGGGGGGGGGGGGGGGGGGGGGGGGGGGGGGGGGGGGGGGGGGGGGGGGGGGGGGGGGGGGGGGGGGGGGGGGGGGGGGGGGGGGGGGGGGGGGGGGGFFGGGGGGGGGGGGGGGGGGGGFGGGGGGGGGGGGGGGGGGGGGGGGGGGEFFGGGGGGGGGGGGGGGGGGGGGGG6EFGGGGG8FGGGGGGGGGGFFFGFFCC;@>FFFGGCFFGA6>DA)-?D>F<:C;;G85>DFGGAEGG>
@M03364:276:000000000-BLYN8:1:1101:2923:8291 2:N:0:1
GGACTACCCGGGTTTCTAATCCTGTTTGCTCCCCACGCTTTCGCACCTGAGCGTCAGTCTTTGTCCAGGGGGCCGCCTTCGCCACCGGTATTCCTCCAGATCTCTACGCATTTCACCGCTACACCTGGAATTCTACCCCCCTCTACAAGACTCTAGCCTGCCAGTTTCGAATGCAGTTCCCGGGTTGAGCCCGGGGATTTCACATCCGACTTGACAGACCGCCTGCGTGCGCTTTACTCCCAGTAATTCCG
+
CA<CCGGGGGGGGGGGGGGGGGGGGDGGGGGGG>FGDGEGGGGGDGGGFGGGDGGGDGFGGGGFGGGGFEGGGGGGGGEFGGGGGGGDGGGGGGGGFFGFCFGG99FEFDECAFFGGDDGDGGCFGF?FCFFGFGGGGGDECEGFCABBEFCFFGFFFCCCFGCGGGA*>DGGG79;@FGGGGGGGG6=CFC5C8ECE8FCFG>AGGGGGGGF**+*28::EFF::;@(7BEG3*</)<:FF:?FD=<FC0
@M03364:276:000000000-BLYN8:1:1101:5832:8294 2:N:0:1
GGACTACAGGGGTTTCTAATCCTGTTTGCTCCCCACGCTTTCGAGCCTCAGTGTCAGTTACAGGCCAGAGAGCCGCTTTCGCCTCCGGTGTTCCTCCATATATCTACGCATTCCACCGCTACACATGGAATTCCACTCTCCTCTCCTGCACTCAAGTCTCCCAGTTTCCAATGCACACAATGGTTGAGCCCCTGCCTTTTACATCAGACTTAAGAAACCACCTGCGCTCGCTTTACGCCAAATAACTCGGG
+
CCCCCGGGCEFFFDGCECEGDGFFAF@EGFGGGGEEFGGGGCF8FFGGECFGFAE9FEFCDC<<F7F7<FCFGD7B@:D?FEEF6F>CFGG=EC9ECEF<9E,5@E<<@7FG,C9<?CFD:@,A9,54B5EFFA,EA8,FEFG+6@B8E@,=DGG?DB;DDFGG,=>;EFG9DFDDAD>DGGDGFGC?<,+5@8CFFCFA9*,=>:7*;;9728++**=>*=4.55:)(/6//*4*)(**2./:+*+4**2
@M03364:276:000000000-BLYN8:1:1101:15750:8322 2:N:0:1
GGACTACTGGGGTTTCTAATCCTGTTTGCTCCCCACGCTTTCGCACCTCAGTGTCAGTATCAGTCCAGGTAGTCGCCTTCGCCACTGGTGTTCCTTCCTATATCTACGCATTTCACCGCTACACCTGGAATTCTACCCCCCTCTACAAGACTCTAGCCTGCCAGTTTCGAATGCAGTTCCCAGGTTGAGCCCGGGGATTTCACATCCGACTTGACAGACCGCCTGCGTGCGCTTTACGCCCAGTAATTCCG
+
CCCCCFFGGGGGGGEGGGGGGGGGGGGGGFFGGGDFGGGGGGGFCFGGGGGGGGGCEGGGGFGGGGGFGGGGGGGGGGGGFGGCFGGGGGEEGGGGGGGGGGGGGGGGGGCFGFGGGGGGEGGGGGGGG8FGGGGGFGGGGCGGGGGCFFFFFGGEDGGGGFFF8EEGGDFFDGGGGFGFGGGGGGGCC7@FGGGGG>CF79FFAGC4*;C;?8?D*?C*078((;;F;83:DDCC@@GCG736:785:>*
@M03364:276:000000000-BLYN8:1:1101:3809:8330 2:N:0:1
GGACTACTCGGGTTTCTAATCCTGTTTGCTCCCCACGCTTTCGAGCCTCAGTGTCAGTTACAGGCCAGAGAGCCGCGTTCGCCTCCGGTGTTCCTCCATATATCTACGCATTTCACCGCTACACATGGAATTCCACTCTCCTCTCCTGCACTCAAGTCTCCCAGTTTCCAATGCACACAATGGTTGAGCCACTGCCTTTTACATCAGACTTAAGAAACCACCTGCGCTCGCTTTACGCCCAATAAATCCGT
+
CC9CCFC@FGGGFCEGA<FGE<F,CFFGCDFFGCGG@EEFFCCFFE7FFECCFGGGGF<@DC<FGCFF8,C6FFFC+@FFCGBFC@FCFFFGGGCGGEFCF59FE9CFCF+?<<AF9BCEGGAFEGGFFF9FGFEGEGA,>D,9D8A?E8,?FGGGGFFFGG?FF9EA8;EEE8,@EGGCF9EEF@<CGGFGCC9D@;,92=CF98CCFG+=C+D+3;8,@CA)5?9)65ABF714)8EE=534:FF<C:*
@M03364:276:000000000-BLYN8:1:1101:25305:8393 2:N:0:1
GGACTACAAGGGTTTCTAATCCTGTTTGCTCCCCACGTTTTCGCACCTCAGTGTCAGTATCAGTCCAGGTAGTCGCCTTCGCCACTGGTGTTCCTTCCTATATCTACGCTTTTCACCGCTACACAGGAAATTCCACTACCCTCTACCATACTCTAGCTTGCCAGTTTTGAATGCAGTTCCCAGGTTGAGCCCGGGTATTTCACATCCGACTTGACAGACCGCCTGCGTGCGCTTTACGCCCAGTAATTCCC
+
-BCCCFFC<FGEDFGGFCDF@@<AF,CC9,CFEGGGG,CCF<F@FE:EFGD@,CCDAFGF9EDFG8<A,CFFDF7F,@F9BFDC:FCCCFGGGGGE9:?,AFDGEA,,=,B<9,,,F,+@:C:FG8EFCGDC;EA,CDF,>9=DD=4,;@EFGGGGDD,,@8,,?EED,+,6@FDA9,,7EDEGA9D,,36=E6C+@F9;+5@CFC+CC**;8?D8*9DCB*@=FAB;>)?5<8CCF1B7*.:8FG7CGF4
@M03364:276:000000000-BLYN8:1:1101:26671:8421 2:N:0:1
GGACTACTGGGGTTTCTAATCCTGTTTGCTCCCCACGCTTTCGCACCTGAGCGTCAGTCTTTGTCCAGGGGGCCGCCTTCGCCACCGGTATTCCTCCAGATCTCTACGCATTTCACCGCTACACCTGGAATTCTACCCCCCTCTACAAGACTCTAGCCTGCCAGTTTCGGATGCAGTTCCCAGGTTGAGCCCGGGGATTTCACATCCGACTTGACAGACCGCCTGCCTGCGCTTTACGCCCAGTAATTCCG
+
<C@C8FGGCFGCFFGGGDGGFGGGGGCFFFGECFG@GGGGFFGG@FCFE<FFGGDGGGDFGFGGGCFF,BFGGGFGGGGFGG@FGC>FGGGFFF,?EEDEFFFGGACFEEFECFGGGEFCEGGG8EFDDDGGF9ECF8+3@@CCDDGG,,@CFGGC,>EDFBAEGFFG5B>C>D9D,=?DCG:EA9:E66D5==5::;CFGFF+1C4*9))/;*>@FGGGFGE6(8(/)7B><D*5=:EEDB()*0=)*:2
@M03364:276:000000000-BLYN8:1:1101:24481:8425 2:N:0:1
GGACTACCAGGGTTTCTAATCCTGTTTGCTCCCCACGCTTTCGAGCCTCAGTGTCAGTTACAGGCCCGAGAGCCGCTGTCGCTTCCGGTGCTCCTCCATATATTTACTCAGTTCACCGCTACACATGGAATTCCACTCTCCTCTCCTGCACTCAAGTCTCCCATTGTCCACTGCATACATTGGTTGAGTTACTTCCTTTTACATCAGACTTAAGAAACCACCTGCGTTCGCTTTACGCCAAATAATTCCGG
+
C@CCBEC@FFGGCECFFC,C,6CFC,,C99FFE;E77@C@FFC,F,@@EC<6CC<,6CECF96@,B,7@+@+,6@7B7@,B,,,B<,7:+4:,:E=EGGFEC,,,,,,9,,:CFGBF7+6@7F<98<DFGC,CFE,4>@F@A,?B@DCFGGG@=8,@>9DGDCC,,,,7;,@,@,,363,,,,3@==C,,,7@,,5EEFA?C77;+**;5@8:8++97,,9144:?)*)**):7+*)(4**)*12++.+0)
@M03364:276:000000000-BLYN8:1:1101:14859:8459 2:N:0:1
GGACTACCGGGGTTTCTAATCCTGTTTGCTCCCCACGCTTTCGCACCTGAGCGTCAGTCTTTGTCCAGGGGGCCGCCTTCGCCACCGGTATTCCTCCAGATCTCTACGCATTTCACCGCTACACCTGGAATTCTACCCCCCTCTACAAGACTCTAGCCTGCCAGTTTCGGATGCAGTTCCCAGGTTGAGCCCGGGGATTTCACATCCGACTTGACAGACCGCCGGCGTGCGCTTTACGCCCAGTAATTCCG
+
CCCCC8FFGGGGFDGGGGGGGGGGGGGGGGGGGGGGGGGGGGGGGGGGGFGGEGGCGGFGGGGGGGGGGGGGGGGGGGGGGGGGGGGGGGGGGGGFGGGFGGGGGGGGGGGGGGGGFGGE:EFGGFGGGGGGGGCFGG@FGGGGGGFGGGGGGGGGFGGGGGGGGGGCGECEGGFGGEFG6EGGGGGC,CFGGGGGGGGGGG7:AF<CDGG3*;CFGGG53C3((80567377<CBF?EC=)()0*0:D72
@M03364:276:000000000-BLYN8:1:1101:12901:8466 2:N:0:1
GGACTACTGGGGTTTCTAATCCTGTTTGCTCCCCACGCTTTCGCACCTGAGCGTCAGTCTTTGTCCAGGGGGCCGCCTTCGCCACCGGTATTCCTCCAGATCTCTACGCATTTCACCGCTACACCTGGAATTCTACCTCCCTCTACAAGACTCTAGCCTGCCAGTTTCGAATGCAGTTCCCCGGTTGAGCCCGGGGATTTACCATCCCACTTTACAGACCGCCTGCGTGTGCTTTACGCCCCGTAATTCCG
+
C<CCCFEFC@FGEFFCF9CA,CCFFEDFE<F<<FGGGGDEFFEEDFBEFGGF+@,B7@FGGGFGG96,CF7FFGGGEG7A7?C??FCEGGGGGGGCFGF?EGCFGFGGG@FCFAFF9F+@7@,AECGG8CDFFGG,3,,A+@FF9DF9C8@=DFG89,6@,>:@>;EF:+,6,,,7@E::,,43@CECFEC***18=5B,++,1321*2050*;DCDF8=)7)((;9)()0*0:F)*-;*:)1.9DFF>F*
@M03364:276:000000000-BLYN8:1:1101:16433:8518 2:N:0:1
GGACTACAGGGGTTTCTAATCCTGTTTGCTCCCCACGCTTTCGAGCCTCAGTGTCAGTTACAGGCCAGAGAGCCGCTTTCGCCTCCGGTGTTCCTCCATATATCTACGCATTTCACCGCTACACATGGAATTCCACTCTCCTCTCCTGCACTCAAGTCTCCCAGTTTCCAATGCACACAATGGTTGAGCCACTGCCTTTTACATCAGACTTAAGAAACCACCTGCGCTCGCTTTACGCCCAATAAACTCGG
+
CCCCCGGGGGGGGGGGGGGGGGGGGGGGGGGGGGGGGGGGGGGGGGGGGGGGGGGGGGGGGGGGGGGGGGGGGGGGGGGGGGGGGGGGGGGGGGGGGGGGGGGGGGGGEEGGGGGFGGGGGGGFDGGGGGGGGGGD;=DFGGGGGGG?FEGGGCGGGGCFFFFFGGGGGGFGGGGGGGGGGF8EGGGG?CEGFC?8EFCGFFCFF8>GGGGGCFGC*A8,5;9=D>=*/:B?D9BCF@G**2:4C>*)*12
@M03364:276:000000000-BLYN8:1:1101:15925:8520 2:N:0:1
GGACTACTAGGGTTTCTAATCCTGTTTGCTCCCCACGCTTTCGCACCTCAGTGTCAGTATCAGTCCAGGTAGTCGCCTTCGCCACTGGTGTTCCTTCCTATATCTACGCATTTCACCGCTACACAGGAAATTCCACTACCCTCTACCATACTCTAGCTTGCCAGTTTTGGATGCAGTTCCCAGGTTGAGCCCGGGGATTTCACATTCAACTTAACAAACCACCTACGCGCGCTTTACGCCCAGTAATTCCG
+
CCCCCGGGGGGGFGGGGFFGGGGGGGGGGGGGGGGGGGGGGGGGGDGGGGGGGGGGGGGGGGGGGFGGDGGGGGGGGGGGGGGGGGFGGGFFGFGGGGGGGGFCFGGGGGGGGGFGGGGGGGGGGGFFGGFFGGGGGGGGGGGGGGGGGGGGGGGGGGGGGFFGGFGGCEGGGGGGGGGGGGGGFGGEDGFGGGGGGGFGGGGGFGGCFGG>FGGGGCFFFGEDEFFE2?ABGGGFFFDEG3=FCFF7DG;
@M03364:276:000000000-BLYN8:1:1101:18055:8523 2:N:0:1
GGACTACCAGGGTTTCTAATCCTGTTTGCTCCCCACGCTTTCGCACCTGAGCGTCAGTCTTTGTCCAGGGGGCCGCCTTCGCCACCGGTATTCCTCCAGATCTCTACGCATTTCACCGCTACACCTGGAATTCTACCCCCCTCTACAAGACTCTAGCCTGCCAGTTTCGGATGCAGTTCCCAGGTTGAGCCCGGGGATTTCACATCCGACTTGACAGACCGCCTGCGTGCGCTTTACGCCCAGTAATTCCG
+
CCCCCGGGGGGGGGGGGGGGGGGGGGGGGGGGGGGGGGGGGGGGGGGGGGGGGGGGGGGGGGGGGGGGGGGGGGGGGGGGGGGGGGGGGGGGGDGGG?EGGGGGGGGGGEGGGGGGGGGGGGGGGGGGGFGGGGGGGGGGGGGGGGG9DFGGGGGGGGGGGGFCCGGGGE>EGFGGGGGGGGGEFGFGGGGGGGGGGGFGGGGGF;D3DGDGGGGGGGGGEGFF<F2B?).7D<C2@BGEEF09C=FFGG7
@M03364:276:000000000-BLYN8:1:1101:8654:8539 2:N:0:1
GGACTACTGGGGTTTCTAATCCTGTTTGCTCCCCACGCTTTCGCACCTGAGCGTCAGTCTTTGTCCAGGGGGCCGCCTTCGCCACCGGTATTCCTCCAGATCTCTACGCATTTCACCGCTACACCTGGAATTCTACCCCCCTCTACAAGACTCTAGCCTGCCAGTTTCGAATGCAGTTCCCAGGTTGAGCCCGGGGATTTCACATCCGACTTGACAGACCGCCTGCGTGCGCTTTACGCCCAGTAATTCCG
+
CCCCCGGGGGGGGGGGGGFGGGGGGGGGGGGGGGGGGGFGGGGGGGGGGGGGGGFFGGGGGGGGGCFGGDGGGGGGGGEFGGGGGGGGGGGGGEGGGGGGGGGGF<FF>FGGGGGGGGGGGGGGGGGGGGGGGGGGGGFGGEGGGGGCGEGDFGDGGFGGGGGGGGGGGGGGGGGCGGGGCE?FGG6CGGGDEGGGGGGDGGGGCFFD3CDGGDGGGCFGFGEBBF>>:537DDGBFBEEGE?FG7?<F;7
@M03364:276:000000000-BLYN8:1:1101:17341:8545 2:N:0:1
GGACTACTGGGGTTTCTAATCCTGTTTGCTCCCCACGCTTTCGCACCTGAGCGTCAGTCTTTGTCCAGGGGGCCGCCTTCGCCACCGGTATTCCTCCAGATCTCTACGCATTTCACCGCTACACCTGGAATTCTACCCCCCTCTACAAGACTCTAGCTGACCAGTTTCAAATGCAGTTCCCAAGTTAAGCTCGGGGATTTCACATCTGACTTAATCAACCGCCTGCGTGCGCTTTACGCCCAGTAATTCCG
+
CCCCCFGGGGGGGGGGGGGGGGGGGGGGGGGGGGGGGGGGGGGGGGGGGGGGGGGGGGGGGGGGGGGGGEGGGDFGGGGCFFGGGGGGGGGGGGEGGGFGGGFGFAFGGGGGFGFGEFGGEE:FFGFCFFGGGGGGGFGGGGGGD9EFGGGGGGGFGGG9BFGGGGGGGGC>AECFGGGGDGGGGGGGGD,,=*>C5:CCGGGGFGCCCGFG=7DGGGGF>GBDFFFE;B>DGGGFF0EEGDBFG*=AG:*
@M03364:276:000000000-BLYN8:1:1101:28461:8554 2:N:0:1
GGACTACCAGGGTATCTAATCCTGTTTGCTCCCCACGCTTTCGATCCTCAGTGTCAGTTACAGGCCAGAGAGCCGCTTTCGCCTCCGGTGTTCCTCCATATATCTACGCATTTCACCGCTACACATGGAATTCCACTCTCCTCTCCTGCACTCAAGTCTCCCAGTTTCCAATGCACACAATGTTTGAGCCACTGCCTTTTACATCAGACTTAAGAAACCACCTGCGCTCGCTTTACGCCCAATAAATCCGG
+
-@@-B<,CF@@;F8@,6,CAAEGAFFGCFEFE6@,@FC@B8CF86,BECCEFF9EFFFDFGGGGC8,FF8E7C,6C::B?B,CF@F:C>7?C<5E,6FFFF9EFFF?=7?,BFAEEGE++8@FEFGC8FA?8EF9:;E>F8E8D8FG846,+6@8FGGGG,@@=FGDFFGGF8?DFFDE?EC,@F8FF8@DC,,@,6@;:+=:CFF?+=F+=+?:+;C8>F555BD9?=9:68*+/821=/:>AC>83*)/
@M03364:276:000000000-BLYN8:1:1101:12152:8574 2:N:0:1
GGACTACAGGGGTTTCTAATCCTGTTTGCTTCCCACGCTTTCGAGCCTCAGCGTCAGTTACAGACCAGAGAGCCGCCTTCGCCACTGGTGTTCCGCCATATCTCTACGCATTTCACCGCTACACATGGAATTCCACTCTCCTCTTCTTCACTCAAGTCCTCCAGTTTCCAATGACCCTCCCCGGTTGAGCCGGGGGCTTTCACATAAGATTTAAGAAACCGCCTGCGCTCGCTTTACGCCCAATAAATCCG
+
@C9@CF<<FCGDFGGC,C<C@AEDC<;,C@,ECGDEE+6B,FF,FE6@<FDFGG@FFF<FC,CDEGFFFF8@DFGGEE7FGGCF79EF,BCFFA,BC7FEF,E<,59?>+BFFG9EFDG8>CDECFDCFEAE;?E,,,,,,@,+7>C,C4@+7,@9ED,@A,,69CCEDFGG,EGGFGD+3@88+@@@EGFGGGD:5C5FG+4:6+++++3+;77@7***.:A0()6>3:7>5CF5*45*>5(07*9<*97
@M03364:276:000000000-BLYN8:1:1101:14331:8588 2:N:0:1
GGACTACAGGGGTTTCTAATCCTGTTTGCTCCCCACGCTTTCGCACCTGAGCGTCAGTCTTTGTCCAGGGGGCCGCCTTCGCCACCGGTATTCCTCCAGATCTCTACGCATTTCACCGCTACACCTGGAATTCTACCCCCCTCTACAAGACTCTAGCTGACCAGTTTCAAATGCAGTTCCCAAGTTAAGCTCGGGGATTTCACATCTGACTTAATCAACCGCCTGCGTGCGCTTTACGCCCAGTAATTCCG
+
CCCCCGGGGGGGGGGGGGGGGGGGGGGGGGGGGGGGGGGGGGGGGGGGGGGGGGFGGGGGGGGGGGDEGGGGGGGGGGG?FFFGGFGGGGGGGGGGGGGFGGGG9FGGGDFFEGFFFGGGEGGGGGGGGCFGGGGGGGGGECE?FGG9FGGFGFG7FFGEFGGGGFGGFFGGG9CGGGGGGGGGGGCGGGCDEGEGGGGFGG?CFGGGGGFGGFGGGGGDEG:;?F0=7ADDG<CAF?GGG3<F7:B<F=0
@M03364:276:000000000-BLYN8:1:1101:9286:8592 2:N:0:1
GGACTACTGGGGTTTCTAATCCTGTTCGCTACCCATGCTTTCGAGCCTCAGCGTCAGTTACAGACCAGACAGCCGCCTTCGCCACTGGTGTTCTTCCATATATCTACGCATTTCACCGCTACACATGGAGTTCCACTGTCCTCTTCTGCACTCAAGTCTCCCAGTTTCCAATGCACTTCTTCGGTTGAGCCGAAGGCTTTCACATTAGACTTAAAAGACCGCCTGCGCTCGCTTTACGCCCAATAAATCCG
+
CCCCCGGGGGGGGGGGGGGGGGGGGGGGGGDGGGGGGGGGGGGFGGGGGGGGGGGGGGGGGGGGGGGGGGGFFGGGGGGGGGGGGGGGGGGGGGGGGGGGGGGDFDGGD@FGGGGGGGGGGGGGFGGFGGGGGGGGGGGGFFFFFCGGGGGGFGGEFADEFFFGGFFGGGFGGGFGGE=AFFGCFGE,9FGEGCCEGGFGGGG7BCCF+*+?=7F+CCGEEGF@BF=>565:<5C3A1EGGEFAFFA<FF)
@M03364:276:000000000-BLYN8:1:1101:5393:8596 2:N:0:1
GGACTACTCGGGTTTCTAATCCTGTTTGCTCCCCACGCTTTCGCACCTGAGCGTCAGTCTTTGTCCAGGGGGCCGCCTTCGCCACCGGTATTCCTCCAGATCTCTACGCATTTCACCGCTACACCTGGAATTCTACCCCCCTCTACAAGACTCTAGCCTGCCAGTTTCGGATGCAGTTCCCAGGTTGAGCCCGGGGATTTCACATCCGACTTGACAGGCCGCCTGCGTGCGCTTTACGCCCAGTAATTCCG
+
CCCCCGGGGGGGGGGGGGGGGGGGGGGGGGGGGGGGGGGGGGGGGGGGGGGGGGGGGGGGGGGGGGGGGGGGGGGGGGGGGGGGGGGGGGGGFCGGGGGGGGGGGGGGGGGGGGGGGGGGDGGFFGGGGGGGGGGGGGGGGGGGGGGGG?FFFGGGGGGGGCFGGGGGGGD5*DFGGGGF?DCGGGGGGGGGGDEGEGFGFGCFFGGDGGGGGGGGGFFEAD;?BFFF:>BDGGC<?6EEGD69*?F):>4
@M03364:276:000000000-BLYN8:1:1101:18169:8637 2:N:0:1
GGACTACTGGGGTTTCTAATCCTGTTTGCTCCCCACGCTTTCGCACCTGAGCGTCAGTCTTTGTCCAGGGGGCCGCCTTCGCCACCGGTATTCCTCCAGATCTCTACGCATTTCACCGCTACACCTGGAATTCTACCCCCCTCTACAAGACTCTAGCCTGCCAGTTTCGGATGCAGTTCCCAGGTTGAGCCCGGGGATTTCACATCCGACTTGACAGACCGCCTGCGTGCGCTTTACGCCCAGTAATTCCC
+
CCCCCGGGGGGGGGGGGEFGGGGGGGGGGGGGGGGGGGGGGGGGGGGGGGGGGGGGGGGGGGGGGGGGDGGGGGGGGGGGGGGGGGGGGGGGGGGGGGGAFGGGGGGGGGGGGGGGGGGGEGGGGGGGGGGGGCGGGGGGGGGGFGFFC8FDCFCFEGGFGGGFF;DG8CGEGGC7;9AFFGG*@FE?EFGGG=E8CB9EG>ECCGGG37<CFCFGGFGC5CB?0>(71BFFGDG4F:GGG::?C*66F:*
@M03364:276:000000000-BLYN8:1:1101:15469:8661 2:N:0:1
GGACTACTGGGGTATCTAATCCTGTTTGCTCCCCACGCTTTCGAGCCTCAGTGTCAGTTACAGGCCAGAGAGCCGCTTTCGCCTCCGGTGTTCCTCCATATATCTACGCATTTCACCGCTACACATGGAATTCCACTCTCCTCTCCTGCACTCAAGTCTCCCAGTTTCCAATGCACACAATGGTTGAGCCACTGCCTTTTACATCAGACTTAAGAAACCACCTGCGCTCGCTTTACGCCCAATAAATCCGG
+
CCCCCGGGGGGGGGGGGGGGGGGGGGGGGGGG@FGGGGGGGGGGGGGGGGGGGGGGGGGGGGGGGGGGGDEGGGGGGGGGGGGGGFGGGGGGGGGGGGGGGGFGGGGGGGGGGGGGGGGGGGGGGFFFGGGGGGGGFGGGGGGGGGGGGFGGGGGFFGGGGGGFEFGGGGGGGG9=,AECDE,@FEGGGGFC969FFGGGGGFFA7**7;2+=CFF*;DC>CFED>2*)2))95=C;?EGG3=AC7+5;DC
@M03364:276:000000000-BLYN8:1:1101:12639:8663 2:N:0:1
GGACTACTAGGGTATCTAATCCTGTTTGCTCCCCACGCTTTCGCACCTGAGCGTCAGTCTTTGTCCAGGGGGCCGCCTTCGCCACCGGTATTCCTCCAGATCTCTACGCATTTCACCGCTACACCTGGAATTCTACCCCCCTCTACAAGACTCTAGCCTGCCAGTTTCGAATGCAGTTCCCAGGTTGAGCCCGGGGATTTCACATCCGACTTGACAGACCGCCTGCGTGCGCTTTACGCCCAGTAATTCCG
+
CCCCCGGGGGGGGGGGGGGGGGGGGGGGGGGGGGGGGGGGGGGGGGGFGGGGGGGGGGGGGGGGGGGGGGGGGGGGGGGGGGGGGGGGGGGGGGGGGGGFGGGGGGGGGGGGGGGGFFGGGGGGGGGGFFGGGGFCGGGEEEGGGGGGGGGGGGGGGGGGFGGGGGGGGFGGGGGGGGGGGGGCGGGGGGGGGCEEGGGGGG?8BCGGGDDDG79:CFGGFGEFFAF<6@E>GDGFF?EEGF?FGGFFGG6
@M03364:276:000000000-BLYN8:1:1101:11192:8668 2:N:0:1
GGACTACCGGGGTATCTAATCCTGTTTGCTCCCCACGCTTTCGCACCTGAGCGTCAGTCTTTGTCTAGGGGGCCGCCTTCGCCACCGGTATTCCTCCAGATCTCTACGCATTTCACCGCTACACCTGGAATTCTACTTTCCTCTACAAGACTCTAGCCTGCCAGTTTCGGATGCAGTTCCCAGGTTGAGCCCAGGGATTTCACATCCGACTTGACAGGCCGCCTGCGTGCGTTTTACGCCCAGTAATTCCG
+
@-A<C<FF+@CCFFGGGA,@C,;EEDCF9ECFG,CFGEFEFE7,6CFFFGD@FCFE7C<,CFFE,,9,@,+@7@CC+BCF,,F7F,++>>DE?B,,9,,5,,9,@?FG+::CE,,,8@+=@@DF?8FFBBFF=FFG,,,89=DDAED=BFGF,>=DF,,,,3,3@,>E:6**@@AAEFC7:,48DFGCF88*,=D*;C2=::,+=6*/9DC?87*@6**/2=A6=)6)3=).97*-*(:*271/*:?):F*
@M03364:276:000000000-BLYN8:1:1101:4599:8685 2:N:0:1
GGACTACTGGGGTTTCTAATCCTGTTTGCTCCCCACGCTTTCGAGCCTCAGTGTCAGTTACAGGCCAGAGAGCCGCTTTCGCCTCCGGTGTTCCTCCATATATCTACGCATTTCACCGCTACACATGGAATTCCACTCTCCTCTCCTGCACTCAAGTCTCCCAGTTTCCAATGCACACAATGGTTGAGCCACTGCCTTTTACATCAGACTTAAGAAACCACCTGCGCTCGCTTTACGCCCAATAAATCCGG
+
CCCCCGGGGGGGGGGGGGGGGGGGGGGGGGGGGGGGGGGGGGGGGGGGGGGGFGGGGGGGGGGEGGGGGGGGGGGGGGGGGGGGGGGGGGGGGGGGGGGGGGGGGGGGGGGGGGGGGGGGGGGGGGGGFFGGGGFFGGGGFGGGGGGGGGGGGGGGGGGGGGGGGGGGGG9FGGGGGGGDGGFFGGGGGGGGGGGFGEGGGGF7@>C5CFCCF7FGCFFG>EFFFEFF>DEEGFGE>DGGGF@)>CF?FG5
@M03364:276:000000000-BLYN8:1:1101:25739:8688 2:N:0:1
GGACTACTGGGGTTTCTAATCCTGTTTGCTCCCCACGCTTTCGCACCTGAGCGTCAGTCTTTGTCCAGGGGGCCGCCTTCGCCACCGGTATTCCTCCAGATCTCTACGCATTTCACCGCTACACCTGGAATTCTACCCCCCTCTACAAGACTCTAGCCTGCCAGTTTCGAATGCAGTTCCCAGGTTGAGCCCGGGGATTTCACATCCGACTTGACAGACCGCCTGCGTGCGCTTTACGCCCAGGACTTCCG
+
CCCCCCFGGGGGGGGGGGGDFGGGGGGGGGGGGGGGGGFGGGGGGGGGGGGGGGGGGGGGGGGGGGGGGCEDEGGGGGGGGGGGGGGGEGGGGGG<FFGGGGGGGGGGGGGGGGGGGGGGDGGG8FEBFGGGFGGCEGG:EGGFFGGGGGDFGGGGGGGGGGFG>D>FGGFGGGGGCBFGGFGFG,<C?F?8>E>CDGG,+;@:8;>37CG5>*6+6DGC>EB<370045;57C5A=(*2>>2)1*/):*1
@M03364:276:000000000-BLYN8:1:1101:15090:8774 2:N:0:1
GGACTACTGGGGTTTCTAATCCTGTTTGCTCCCCACGCTTTCGCACCTGAGCGTCAGTCTTTGTCCAGGGGGCCGCCTTCGCCACCGGTATTCCTCCAGATCTCTACGCATTTCACCGCTACACCTGGAATTCTACCCCCCTCTACAAGACTCTAGCCTGCCAGTTTCGAATGCAGTTCCCAGGTTGAGCCCGGGGATTTCACATCCGACTTGACAGACCGCCTGCGTGCGCTTTACGCCCAGTAATTCCG
+
CCCCCGGGGFGGGGGGGGGGGGGGGGGGGGFGGGGGGGGGGGGGGGGGGFGGGGGGGGGGGGGGGEGGGGGGGGGGGGGGGGGGGGGEGGGGFGGGGGGGGGGGGGGGGGGGGGGGGGGCFGGGFGGGGGGGGGGGFGFGGGGGGGGGGGGGGGGGGGGFGGGGGGGGGGGGGGGGGGGGGGGGGGGGGGGGGEEG5CGGGGGFFGGGGGGGGDCFD<CFBG3??>BFFFFFGGGAFFGGEF?FFCF<FG2
@M03364:276:000000000-BLYN8:1:1101:14544:8780 2:N:0:1
GGACTACCGGGGTTTCTAATCCTGTTTGCTCCCCACGCTTTCGCACCTGAGCGTCAGTCTTTGTCCAGGGGGCCGCCTTCGCCACCGGTATTCCTCCAGATCTCTACGCATTTCACCGCTACACCTGGAATTCTACCCCCCTCTACAAGACTCTAGCCTGCCAGTTTCGGATGCAGTTCCCAGGTTGAGCCCGGGGATTTCACATCCGACTTGACAGACCGCCTGCGTGCGCTTTACGCCCAGTAATTCCG
+
CCCCCGGGGGGGGGGGGGGGGGGGGGGGGGGGGGGGGGGGGGGGDEGGGGGGGFCEGGGGGGGGGGAEGGGGGEEGGGGGGGGGGGGGGEGGGGGGGGGGGGGFGFFGGGGGGGGAFECEGGGGGGGGFDGFDDDDFFGGGGGF9EFEEGGCFGGGGFGGGGGC>FGGG*>EEFG7DECCF?>BF?C,,>FG=EECEC?E7+2+;CF33)9<FC>7=5CCBE>?649@BEBEG3CA?BGGG)4)0*9)C**
@M03364:276:000000000-BLYN8:1:1101:19331:8791 2:N:0:1
GGACTACTGGGGTATCTAATCCTGTTTGCTCCCCACGCTTTCGCACCTCAGTGTCAGTATCAGTCCAGGTAGTCGCCTTCGCCACTGGTGTTCCTTCCTATATCTACGCATTTCACCGCTACACAGGAAATTCCACTACCCTCTACCATACTCTAGCTTGCCAGTTTTGGATGCAGTTCCCAGGTTGAGCCCGGGGATTTCACATTCAACTTAACAAACCACCTACGCGCGCTTTACGCCCAGTAATTCCG
+
CCCCCGGGGGGGGGGGGGGGGGGGGGGGGGGGGGGGGGGGGGGGGGGGGGGGGGGGGGGGGGGGGGGGGGGGGGGGGGGGGGGGGGGGGGGGGGGGGGGGGGGGGGGGGGGGGGGGGGGGGGGGGGGFGGGGGGGGGGGDFGGGGGFGGGGGGGGGGGGGGGGGGGGGGGGGGGGGGGGGGGGGGGGGGGGFEGGGGGGGGGGGFGGFGCFFGGGGGCGGFGBB2AD>@BFEGGGFFFGGGEFFCDFCGG<
@M03364:276:000000000-BLYN8:1:1101:21631:8792 2:N:0:1
GGACTACCAGGGTATCTAATCCTGTTTGCTCCCCACGCTTTCGCACCTGAGCGTCAGTCTTTGTCCAGGGGGCCGCCTTCGCCACCGGTATTCCTCCAGATCTCTACGCATTTCACCGCTACACCTGGAATTCTACCCCCCTCTACAAGACTCTAGCCTGCCAGTTTCGAATGCAGTTCCCAGGTTGAGCCCGGGGATTTCACATCCGACTTGACAGACCGCCTGCGTGCGCTTTACGCCCAGTAATTCCG
+
CCCCCGGGGFGGFFGGFFFDEFGGGGGGGGGGGGGGGGGGGGGGGGGGGGFFGGGDGGGGGGGGGGFGGDGGDGGGGGGGGGGGGGGGGGGGGGGGGFGGGGGGGGGGGGG>EGGGGGGG+@FFGGFFF@FGCFDDG>BFGGGGGGG9E?FGGGCAFFGGGGGGGGGGGGGGC@39;BCFGGGGGGG??DFGGGGGEEGGG:E>BFGGGGGDFGGGG*;E>E>77F>D?D:BDCF2@<GEGDF):>BBG:7
@M03364:276:000000000-BLYN8:1:1101:16400:8832 2:N:0:1
GGACTACCAGGGTATCTAATCCTGTTTGCTCCCCACGCTTTCGAGCCTCAGTGTCAGTTACAGGCCAGAGAGCCGCTTTCGCCTCCGGTGTTCCTCCATATATCTACGCATTTCACCGCTACACATGGAATTCCACTCTCCTCTCCTGCACTCAAGTCTCCCAGTTTCCAATGCACACAATGGTTGAGCCACTGCCTTTTACATCAGACTTAAGAAACCACCTGCGCTCGCTTTACGCCCAATAAATCCGG
+
CCCCCGGCGGGGGCGGGGGGGGGGGGGGGGGGGGGEGGGGGGGGGGGGGGGFFGGEFGGECCFAFGGGAE@CFGGGDGGGGGGGG@FGGGGGGGGGG85FFAFGGGGGGGGGGGGG?FEGGGGG,A<FGGGGGGCG;,=FGGGGDGDEGGGFEDGG=,@B>EGGGFGGCFFFDFGFCD6=FGGCF+6@@FC?9D9:6EGFFF79123CDFCC@87CGFGGFGFEDD=A=BDBG4+0?2:8555;:FF3FCD
@M03364:276:000000000-BLYN8:1:1101:6746:8834 2:N:0:1
GGACTACCAGGGTTTCTAATCCTGTTTGCTCCCCACGCTTTCGAGCCTCAGTGTCAGTTACAGGCCAGAGAGCCGCTTTCGCCTCCGGTGTTCCTCCATATATCTACGCATTTCACCGCTACACATGGAATTCCACTCTCCTCTCCTGCACTCAAGTCTCCCAGTTTCCAATGCACACAATGGTTGAGCCACTGCCTTTTACATCAGACTTAAGAAACCACCTGCGCTCGCTTTACGCCCAATAAATCCGG
+
CCCCCGGGGGGGFGGGGFGGGGGGGGGGGGGFGGGGGGGGGGGGGGGGGGGGGGGGGGGGGGGGGGGGGGGGGGGGGGGGGGGGGGGGGGGGGGGGGGGGFFAFGGGGGGGGGGGGGGGGGGGGGGGGGFGGGGDFGGGGGGGGFGGGGGGGGGGGEGGGGGGGGGGGFGGGDFGFDFDGGG8EGGGGG78CGFF?FFGG7FGGFGGGGF@FGGGGGGGGFGFFDFAFFFFFGCDE>5EEE>86C>AE<C<
@M03364:276:000000000-BLYN8:1:1101:17774:8835 2:N:0:1
GGACTACAAGGGTATCTAATCCTGTTTGCTCCCCACGCTTTCGCACCTGAGCGTCAGTCTTTGTCCAGGGGGCCGCCTTCGCCACCGGTATTCCTCCAGATCTCTACGCATTTCACCGCTACACCTGGAATTCTACCCCCCTCTACAAGACTCTAGCTGACCAGTTTCAAATGCAGTTCCCAAGTTAAGCTCGGGGATTTCACATCTGACTTAATCCACCGCCTGCGTGCGCTTTACGCCCAGTAATTCCG
+
CCCCC@FGGGGGGGGGGGGGGGGGGGGGGGGGGGGGGGGGGGGGGDGFGGGGGGGGGFGGGGGGGFFGGDFGGGGGGGGGGGGGGGGGGGGGGGGGGGGGGGGDEEFFGCFGCFGGGGGGGGGGGGGGGFGGGGGGGFGGEDEFGGGCGGFGGGGGGGGGGFGGFFFGCFFGGGGGGGGGGGFGGGGEC9,2;EEGGEDFGFGGFGGFFGGGGGD++2@6>G3?@A>FFFBBGDC>FF>EG:?FGFFFGG7
@M03364:276:000000000-BLYN8:1:1101:9487:8846 2:N:0:1
GGACTACCGGGGTTTCTAATCCTGTTTGCTCCCCACGCTTTCGCACCTGAGCGTCAGTCTTTGTCCAGGGGGCCGCCTTCGCCACCGGCATTCCTCCAGATCTCTACGCATTTCACCGCTACACCTGGAATTCTACCCCCCTCTACAAGACTCTAGCCTGCCAGTTTCGAATGCAGTTCCCAGGTTGAGCCCGGGGATTTCACATCCGACTTGACAGACCGCCTGCGTGCGCTTTACGCCCAGTAATTCCC
+
CCCCCGGGGGGGGGGGGGGGGFGGGGGGGGGGGGGGGGGGGGGGGGGFFGGGGGGGGGGGGGGGGGGGGGGGGGGGGGGGGGGGGFGGGDGGGGGGFGGGGGGGGGGGGGGGGDGGGGGGGGGFGGGGGGGGGGGGGGGGGDGGGGGCGFGFFGGGGCGCFF6EGGGGGFFGCGGGGGGGGG6FFFGFGC8FG5EGEGGGFGGDFGGGGDDGGDGCC*;C5CD<0F>5(7@FGGGFF?EGGF?6*C=AGG*
@M03364:276:000000000-BLYN8:1:1101:23840:8855 2:N:0:1
GGACTACTCGGGTTTCTAATCCTGTTTGCTCCCCACGCTTTCGAGCCTCAGTGTCAGTTACAGGCCAGAGAGCCGCTTTCGCCTCCGGTGTTCCTCCATATATCTACGCATTTCACCGCTACACATGGAATTCCACTCTCCTCTCCTGCACTCAAGTCTCCCAGTTTCCAATGCACACAATGGTTGAGCCACTGCCTTTTACATCAGACTTAAGAAACCACCTGCGCTCGCTTTACGCCCAATAAATACGG
+
CCCCCGGGGGGGGGGGGGCFGGGGGGGGGGGGGGGGGGGGGGGFGGGGGGGGGGGGGGGGGGGGGGGGGGGEGGGG@CFGGGGGGGGGGGGGGGGGGGGGGGGGGGGGGGGGGGGFGGGGEFFGGGGGGGGGGGGGG89FGGGGGGGGGGFFGGGGD=EFGGGGGGGGGGGGCFGDFFEEFD8FF>FFGFGGFEEFEFGGCGFF>>5CGFGGGGCFGG,,:CF::D>>A;B;GFGFD=:EGFF4:F7)27/
@M03364:276:000000000-BLYN8:1:1101:11147:8884 2:N:0:1
GGACTACCCGGGTTTCTAATCCTGTTTGCTCCCCACGCTTTCGCACCTGAGCGTCAGTCTTTGTCCAGGGGGCCGCCTTCGCCACCGGTATTCCTCCAGATCTCTACGCATTTCACCGCTACACCTGGAATTCTACCCCCCTCTACAAGACTCTAGCCTGCCAGTTTCGGATGCAGTTCCCAGGTTGAGCCCGGGGATTTCACATCCGACTTGACAGACCGCCTGCGTGCGCTTTACGCCCAGTAATTCCG
+
CCCCCGGGGGGDGGGGGGGGGGGGGGGGGGGGGGFGGGGGGGGGGGGGFGGGGGGGGGGGGGGGGFFFGGGGGGGGGGGGGGGDEGGGGDGFFGBBFFGFAFGFGCEFFFGGGGGGGGGG7FFFGGGGGGFGGFGGGGGGGGGGFFADFGGFEGGGGGGGGGFGGGGD>EDGGCEGCFGGD9FGGFFCCGGFCEGG5CCFFGF776<CDGGGGGGDFCFFDGEFFFF56BE3CCG27:EEEB3;:*9)2?*
@M03364:276:000000000-BLYN8:1:1101:28941:8955 2:N:0:1
GGACTACTCGGGTTTCTAATCCTGTTTGCTCCCCACGCTTTCGAGCCTCAGTGTCAGTTACAGGCCAGAGAGCCGCTTTCGCCTCCGGTGTTCCTCCATATATCTACGCATTTCACCGCTACACATGGAATTCCACTCTCCTCTCCTGCACTCAAGTCTCCCAGTTTCCACTGCACACAATGGGTGAGCCACTGCCTTTTACATCAGACTTAAGAAACCACCTGCGCTCGATTTACGCCCAATAAATCCGG
+
CCCCCFGCCGEFGGGCFFFGFFEGGGGGGGFGGGC+@CBFFFE<EECEFFGGGGFFGGA@FFDEGCFGGGGFFG:CCG7EGGEDEG:EF:FGCFDF=EFA9A,?EF<FGEGGGGGGGD++@FFFF=F8AEFGGGGFGEGGGFGGGGGF8D866>D,8BFG,BDE,EFEGC,@=9DFF?8+@E,,DB??,8>@FA>5<>AEFGCFF>2**;5=+2<:5CDEFGA==>>49)))=CC<D2BEE33)>FFFCD8
@M03364:276:000000000-BLYN8:1:1101:6522:8965 2:N:0:1
GGACTACTGGGGTTTCTAATCCTGTTTGCTCCCCACGCTTTCGAGCCTCAGTGTCAGTTACAGGCCAGAGAGCCGCTTTCGCCACCGGTGTTCCTCCATATATCTACGCATTTCACCGCTACACATGGAATTCCACTCTCCTCTCCTGCACTCAAGTCTACCAGTTTCCAATGCATACAATGGTTGAGCCACTGCCTTTTACACCAGACTTAATAAACCACCTGCGCTCGCTTTACGCCCAATAAATCCGG
+
CCCCCGGGGGGGGGGGGFGGGGGGGGGGGFGGGGGGGGGGGGGFGDGGGGGGGGGGGGGGGGGGGGGGGGGGGFGGFGGGGGGGGGGGGGGGGGGGGGGGGGFGFGGGGGGGGGGGGGGGEGGGGEDCB?FFCFGGGGGGCGGGGGGGGGGGGGGGGGGGGFDGEFGGFGFGGDGGGGGGAAFGGGCCF>8EEFFFGFFGGGGGFFG5FGGG>FGGGGCGFEFEBFFDFDFEGGFFFFC*:5@FDFCCGGC
@M03364:276:000000000-BLYN8:1:1101:4997:8976 2:N:0:1
GGACTACCAGGGTTTCTAATCCTGTTTGCTACCCATGCTTTCGAGCCTCAGCGTCAGTTACAGACCAGACAGCCGCCTTCGCCACTGGTGTTCTTCCATATATCTACGCATTTCACCGCTACACATGGAGTTCCACTGTCCTCTTCTGCACTCAAGTTTCCCAGTTTCCGATGCACTTCTTCGGTTGAGCCGAAGGCTTTCACATCAGACTTAAGAAACCGCCTGCGCTCGCTTTACGCCCAATAAATCCG
+
CCCCCGGFGGGGEFCGGGGGGGGGGGFGGGGGGGGGGGGGGGGGGGGFGGGGDGEGGFGGGGGFGDFGDGGGGGGGGGGGGGGGGGGGGGGGGGCFGGGGGGGGGGGGGGGGGCGGGGGGGGGGGFFGFGGFFGGGGGGGGGGGGGFGGGGGGGGGGGGGGGGGGGGGGGGGGDDFGGGGFFGEGGD==D?8C:BEGGGGGGGGAGGGGGGGGGGGGGGGFG>AD>(2>?5;D55CF@CEEFDA;DAEFG2
@M03364:276:000000000-BLYN8:1:1101:25053:8976 2:N:0:1
GGACTACAGGGGTTTCTAATCCTGTTTGCTCCCCACGCTTTCGCACCTGAGCGTCAGTCTTTGTCCAGGGGGCCGCCTTCGCCACCGGTATTCCTCCAGATCTCTACGCATTTCACCGCTACACCTGGAATTCTACCCCCCTCTACAAGACTCTAGCCTTCCAGTTTCGGATGCAGTTCCCAGGTTGAGCCCGGTGATTTCACATCCGACTTGACAGCCCGCCTGCGTGCGCTTTACGCCCACGAATTCTG
+
CCCCCFGGCEE>FCCEG9@EEFGFFFGGCGGGGGGDFG:BDFFGGF7EFFGGGG@EDGF9@<FFGGFG,BFDGCFC7FGF,B=FEGGGG7DAFGGGG@8,CFE9E@FF:@?FFGCEF@7=@CFFFCFDF8F=DBFGGF6=CE>+@FD99:EFFFG3,3,,8D,3==;EEC5>ECFCFB,>,D8*>DE66;:**:*=E9;BF+=8=6939DDGD7C>F4CG:EE0(59>8DB)/772*(:5C3(.7C@0:*0
@M03364:276:000000000-BLYN8:1:1101:3934:8980 2:N:0:1
GGACTACAGGGGTTTCTAATCCTGTTTGCTCCCCACGCTTTCGCACCTGAGCGTCAGTCTTCGTCCAGGGGGCCGCCTTCGCCACCGGTATTCCTCCAGATCTCTACGCATTTCACCGCTACACAGGAAATTCCACTACCCTCTACCATACTCTAGCTTGCCAGTTTTGTATGCAGTTCCCAGGTTGAGCCCGGGGATTTCACATTCAACTTAACAAACCACCTACGCGCGCTTTACGCCCCGTAATTCCG
+
CCCCCGGFGGDGFGGGGGDFFGGGGGFGGGGGGGGEFDFFGGGGGGGGFGFGGGGGGGFFCDFGGGGG8@EGGGGGGGG9FEFFFFGEGDFGGGGGGG8DFGGGGGGGGGGGAFGGFDGGG7,FFGGCGFGGGD9FGGCGDFGGGGDGGCFFG;EAFGGGGGCGDECFG,>;CAFAEFC,5,@*7>@99FEF>:5/*=89FGGGC++4B8CCGGGG>DF5AFEFFFF>05)5)/9:60;E*.(07CF9FC*
@M03364:276:000000000-BLYN8:1:1101:22401:8981 2:N:0:1
GGACTACCAGGGTATCTAATCCTGTTTGCTCCCCACGCTTTCGCACCTGAGCGTCAGTCTTTGTCCAGGGGGCCGCCTTCGCCACCGGTATTCCTCCAGATCTCTACGCATTTCACCGCTACACCTGGAATTCTACCCCCCTCTACAAGACTCTAGCCTGCCAGTTTCGGATGCAGTTCCCAGGTTGAGCCCGGGGATTTCACATCCGACTGGACAGACCGCCTGCGTGCGCTTTACGCCCAGTAATTCCG
+
CCCCCGFGGGEGGDFGGG9FGGGGGGFGGGFFFFGGGGGFGFGGGFDFFGFGEFGGGGGGGGGGGGC@8F@CFCCCFCF@FGGGGGDCG7FFFGAFGDGC=AEAGGGCFCGGEGFEGGGG>FGAFGGGG8FAFGGFGFGEEEC6=E9BCFCAFGFABCAFDGGGGGFFDD5CGGGG,@E:CCFC:FGCCEEEGEGCCC,9DFGGFFFDCGC57CDCFDGFBG)38F3;6>>35C*)14*/:@?F*21):79
@M03364:276:000000000-BLYN8:1:1101:21506:8983 2:N:0:1
GGACTACTGGGGTTTCTAATCCTGTTTGCTCCCCACGCTTTCGAGCCTCAGTGTCAGTTACAGGCCAGAGAGCCGCTTTCGCCTCCGGGGTTCCTCCATATATCTACGCATTTCACCGCTACACATGGAATTCCACTCTCCTCTCCTGCACTCAAGTCTCCCAGTTTCCAATGCACACAATGGTTGAGCCACTGCCTTTTACATCAGACTTAAGAAACCACCTGCGCTCGCTTTACGCCCACTAACTCCGG
+
CCCCCGGGGGGGGGG<FFGGGFGGGGGGGGGFGGGGGGGGGGGFGGGGGGGGGGGGGGGGGGGGGGGGGGGGGDGGCEFAFG@CFGGG+=FCEFFGGC?DGFEFGGGGGGGGGGGGAB:>FGGG,EFGGGGG9FGGGGGGFGDFDGGFGGGF?D=DFGGGEF8DGGAD8EGGFFGGGGG6,>DFFGGGGGCF68D?CDFAFCC7E>*7?2DGFGF=4F85@9>EF4>>D4;D*:888<G7:)6)0*;)0C>
@M03364:276:000000000-BLYN8:1:1101:3417:9000 2:N:0:1
GGACTACCGGGGTATCTAATCCTGTTTGCTCCCCACGCTTTCGAGCCTCAGTGTCAGTTACAGGCCAGAGAGCCGCTTTCGCCTCCGGTGTTCCTCCATATATCTACGCATTTCACCGCTACACATGGAATTCCACTCTCCTCTCCTGCACTCAAGTCTCCCAGTTTCCAATGCACACAATGGTTGAGCCACTGCCTTTTACATCAGACTTAAGAACCCACCTGCGCTCGCTTTACGCCCAATAAATCCGG
+
CCCCCGGGGGGGGEGGFFGGGGGGGGGGGGGGGGGGGGGGGGGGGGGGGGGGGGGGGGGGGGGFGGGGGGFGGGGG@@FFFGGEGGGGGGGGGGGGF=FGFDFFG9EGFEGGGGGGGGGGEGAFFFGFGGGGGGGGGG=BFDFGCDCFGFGGGGGFGGGFGGDEGGGGA;;EFGC9=DC:DE?CFCCGGG8FG6::EFGGGG7CFC55CG>:=:7F*/;75EABBA=?@B>;CF77)3BBEF@6F+7?*)1
@M03364:276:000000000-BLYN8:1:1101:21991:9010 2:N:0:1
GGACTACAGGGGTTTCTAATCCTGTTTGCTCCCCACGCTTTCGAGCCTCAGTGTCAGTTACAGGCCAGAGAGCCGCTTTCGCCACCGGTGTTCCTCCATATATCTACGCATTTCACCGCTACACATGGAATTCCACTCTCCTCTCCTGCACTCAAGTCTACCAGTTTCCAATGCATACAATGGTTGAGCCACTGCCTTTTACACCAGACTTAATAAACCACCTGCGCTCGCTTTACGCCCAATAAATCCGG
+
CCCCCGGGFGGGGGGGGFGGFFGGGGGGGGGGGGGGGGGGFGGGFGGFGGGGGGGGGGGGGGGGGGGGFGGGGGGGGGGGGGGDGGGGGGGGGGGGGGGGGGGGGGGGGDGGFGGGGGGDGGGGGGGGFFGGFGGGGGGGGGC?FFGGGGGFFGGGGFFD3E8DFGGGDFG9DFGGCEF,=D8EGGFFGGGGGGGGFFGGCDGGAC79FGGG>FFG>C679>F5:@AD-8:?CG>CEFGGG>8F7>F?FGG
@M03364:276:000000000-BLYN8:1:1101:22383:9023 2:N:0:1
GGACTACTCGGGTTTCTAATCCTGTTTGCTCCCCACGCTTTCGCACCTGAGCGTCAGTCTTTGTCCAGGGGGCCGCCTTCGCCACCGGTATTCCTCCAGATCTCTACGCATTTCACCGCTACACCTGGAATTCTACTCCCCTCTACAAGACTCTAGCCTGCCAGTTTCGGATGCAGTTCCCAGGTTGAGCCCGGGGATTTCACATCCGACTTGACAGACCGCCTGCGTGCGCTTTACGCCCAGTAATTCCG
+
CCCCCGGG<FFGGCFGGGGGGGFGGGFGGGGGGG?CEGGGGGGF@FGGEFGGGGGGGG9@FFFGGGGGGCFGGGGGGGGGGGGGGCEEGEGFGGGGGC?EGDFGGFGGGCGGGGGGGGGGGGGGG8=FGEFGGFG;,@,AEDEGDFE9,3>DFGGGDFGFGGF?<;CFC634@DDFGFFAE>DGGGGGGGFG>*>5*;<CFFDFFGGGGGDD776C6CGG5/=@?F@>(7.7DGF>FBEED:192:@6*:2
@M03364:276:000000000-BLYN8:1:1101:20540:9028 2:N:0:1
GGACTACTCGGGTTTCTAATCCTGTTTGCTCCCCACGCTTTCGCACCTGAGCGTCAGTCTTTGTCCAGGGGGCCGCCTTCGCCACCGGTATTCCTCCAGATCTCTACGCATTTCACCGCTACACCTGGAATTCTACCCCCCTCTACAAGACTCTAGCCTGCCAGTTTCGAATGCAGTTCCCAGGTTGAGCCCGGGGATTTCACATCCGACTTGACAGACCGCCTGCGTGCACTTTACGCCCAGTAATTCCG
+
CCCCCGGGGGGGGGGGGGGGGEFFGGGGGGGGGGGGGGGGGGGGGGGFFGFFGGGGGGGGGGGGGGGGGGGGGGGGGGGGGGGGGGGGG7FFGGGGGGGFGGGGGGGGGGGGFGGGGGGGGGGFFGGGGGGGGGGGFFGGGEGGGGGGGGGGGGG7EGGGGGGGGGEGEGFFGGGGGGAFFGGGGGGGGGGGGGGGGDGCFGCFFGG3CDDDG77:;CGGEGF?:FFEFFFFFGFFFBG>E3<FFF?ACC2
@M03364:276:000000000-BLYN8:1:1101:5346:9055 2:N:0:1
GGACTACAAGGGTTTCTAATCCTGTTTGCTACCCATGCTTTCGAGCCTCAGCGTCAGCTACAGACCAGACAGCCGCCTTCGCAACTGGTGTTCTTCCGTATATCTACGCATTTCACCGCTACACATGGAGTTCCACTTTCCTCTTCTCCACTCAAGATCCCCAGTTGCCGAGGCACTTCTTCGGTTGAGCCGACGGCTTTCACATCAGACTTAAGAAACCGCCTGCGCCCGCTTTACGCCCAATAAATCCG
+
9CC@@,C,6C,7CEFGFGA9666CCFFEAF,CCFEG@CEGA,66@,@,FFGGGCCE:,;6@<,<EC,;,6:,C@7+@4@,F:,88,C8C,C?<9=CF,BB,E@FEF,48,B@,CE?56>?CEG,,99,BF,==F,A,,4C@,,?9CE,6EE?6>E,,47D,+,@A@,,,6++68=DGGCC,,+68B674,,3****1>4,;>?C6C+*2C6+:+4++*<,:?B005(8(:5>85836/;>*7(.*09):71
@M03364:276:000000000-BLYN8:1:1101:22959:9065 2:N:0:1
GGACTACTAGGGTTTCTAATCCTGTTTGCTCCCCACGCTTTCGCACCTGAGCGTCAGTCTTTGTCCAGGGGGCCGCCTTCGCCACCGGTATTCCTCCAGATCTCTACGCATTTCACCGCTACACCTGGAATTCTACCCCCCTCTACAAGACTCTAGCTAACCAGTCTTGAATGCAGTTCCCAGGTTAAGCCCGGGGATTTCACATCCAACTTAATTAACCGCCTGCGTGCGCTTTACGCCCAGTAATTCCG
+
CCCCCGGGGGGGGGGGGGGGGGGGGGGGGGGGGGGGGGGGGGGGGGGGGGGGGGGGGGGGGGGGGGGGGCGGGGGGGGGGGGGGGGGGGGGGGGGGGFGGFGGGGDGGGGGFGFGGGGGGEFGGGGGGGGGGGGGGGGGGGGGGGGGGGGGGGDGFGGFGGGGGGGFGGFGGFGG7DFGGGGDGGEEGGGGGGGGDGGFFFGGGFGGGGGGGGGGFFGGCAG:<@FFFFFBEGG<AFBEEGDBF7>@BF79
@M03364:276:000000000-BLYN8:1:1101:22308:9107 2:N:0:1
GGACTACCGGGGTTTCTAATCCTGTTTGCTCCCCACGCTTTCGAGCCTCAGTGTCAGTTACAGGCCAGAGAGCCGCTTTCGCCTCCGGTGTTCCTCCATATATCTACGCATTTCACCGCTACACATGGAATTCCACTCTCCTCTCCTGCACTCAAGTCTCCCAGTTTCCAATGCACACAATGGTTGAGCCACTGCCTTTTCCATCCGACTTAAGAAACCACCTGCGCTCGCTTTCCGCCCAATAAATCCGG
+
CCCCCGGGGGGGGGGFGGFGGFFFGGGGGGFFGGGGGGFFGGGDDDGGGGGGGGGGGGGGGGGFGGGGGDCCFFDGDGGGEGGGGGGGGGGGCFCEF<EFD@FGGGGFGGGGGGGFGGCCCFGGF@DFFEFGGGAF>8DFGGGGGGEGG?FDFGEGGGGG=8FGGACEGGGEFFFGGGDCCCFGFEC6CFFGGGFGGGG7+*@913;*;CCGGGGGGGCC)4;@=4@B>?3=53+7>@GB*060;C=)2)2
@M03364:276:000000000-BLYN8:1:1101:7885:9111 2:N:0:1
GGACTACCGGGGTTTCTAATCCTGTTTGCTCCCCACGCTTTCGCACCTGAGCGTCAGTCTTTGTCCAGGGGGCCGCCTTCGCCACCGGTATTCCTCCAGATCTCTACGCATTTCACCGCTACACCTGGAATTCTACCCCCCTCTACAAGACTCTAGCCTGCCAGTTTCGAATGCAGTTCCCAGGTTGAGCCCGGGGATTTCACATCCGACTTGACAGCCCGCCTGCGTGCGCTTTACGCCCAGTAATTCCG
+
CCCCCGGGGGGGGGGGGGFGGGGGGGGGGGGGGGGGGGGFGGGECEGGGGGGGGGEEGGGGGGGGGGGG7CGGGGGGGGGGGGGGGGGGGGGGGFGGGF?FFGGGGGGGGGDFGGGGGGGGGCFGGGDG@FDGGDGGGCCEGGGGGF9ECC?FFFFGGGGGD<DFGGGGGGGGGCFCFGCFCFFC9<FFEGGGGGEEGGGGFG7AFFGDD8CC7CC6*;55>@:10,7(75@GD<9F?>ECD?FC7*5CF7
@M03364:276:000000000-BLYN8:1:1101:5519:9123 2:N:0:1
GGACTACCAGGGTTTCTAATCCTGTTTGCTCCCCACGCTTTCGCACCTGAGCGTCAGTCTTTGTCCAGGGGGCCGCCTTCGCCACCGGTATTCCTCCAGATCTCTACGCATTTCACCGCTACACCTGGAATTCTACCCCCCTCTACAAGACTCTAGCTGACCAGTTTCAAATGCAGTTCCCAAGTTAAGCTCGGGGATTTCACATCTGACTTAATCAACCGCCTGCGTGCGCTTTACGCCCAGTAATTCCG
+
CCCCCGFFGGGGGGGGGGGGGGGGGGGGGGGGGGFFCGGGGDGGGFEGFGGGGGGGGGGGGGGGGFFFGGDGGGGGGGGGGGGEGGGGG+FFFGFF8EFDABEGGGGGF7FEF9FGEFGD:7FFGGFGFGG?FGFFDGFFE>EGGGGGGGGGGGFGGGGGGGGGGDGFF;EFA97DFGGGGG?CGAAFFF;ECGD5?ECGGFFGFGGGFDCCGGGGFGDFF=B?6A;E;EDBCG:<7<5?E>B@GC4::>2
@M03364:276:000000000-BLYN8:1:1101:24476:9126 2:N:0:1
GGACTACAAGGGTATCTAATCCTGTTTGCTCCCCACGCTTTCGAGCCTCAGTGTCAGTTACATGCCAGAGAGCCGCTATCGCCTCCGGTGTTCCTCCATATATCTACGCATTTCACCGCTACACATTGAATTCCACTCTCCTCTCCTGCACTCAAGTCTCCCAGTTTCCAATGCACACAATGGTTGAGCCACTGCCTTTTACATCAGACTTAAGAAACCACCTGCGCTCGCTTTATGCCCAATAAATCCGG
+
CCCCCFED<FFEFFGCGA6EC9FFFFGGG9EFCF<CE7F@G<7@,CFFA@EEFCF<ECFG@F,,C6,6EFD,@FCC:+BE:7@F7BFDC:6CE9F<=4F@FCEAF<,,:48FF@?@?@+@FFFGGG,,:CFF??;AFGFG8=DFFE9FFFFGGGFGGFEEF@?,=DEF,6EEF8,@DGG6=9@B,6,=88DCF<,DFGGGG+CGF87C7D++25=B*;,,<;C@@5>E=ADE42+*+8?2<87AC+B?C81
@M03364:276:000000000-BLYN8:1:1101:25205:9138 2:N:0:1
GGACTACCCGGGTTTCTAATCCTGTTTGCTCCCCACGCTTTCGAGCCTCAGTGTCAGTTACAGGCCAGAGAGCCGCTTTCGCCTCCGGTGTTCCTCCATATATCTACGCATTTCACCGCTACACATGGAATTCCACTCTCCTCTCCTGCACTCAAGTCTCCCAGTTTCCAATGCACACAATGGTTGAGCCACTGCCTTTTACATCAGACTTAAGAAACCACCTGCGCTCGCTTTACGCCCAATAAATCCGG
+
CCCCCGGGGGGGGGGGGGFGGGGGGGGGGGGGGGGGGGGGGGGGGGGGGGGGGGGGGGGGGGGGGGGGGGDEGFGGGEDFGGGGGGGGFGGGGGGGGGGGGGEFGGGFGGGGFGGGGGGGGFGGGGGGGFFFGFGGDGGGGGGGGGGGGF@+@DFGGGGGGGFGFFGGGGGGG?FGGGGGGGFEGEFF6:6:EFDGGFGFGGGGFFGGFGC7:FGGGGGGF>FEBDA>DFFAGFCCBDGGG3;FGC=?C37
@M03364:276:000000000-BLYN8:1:1101:3269:9140 2:N:0:1
GGACTACCAGGGTATCTAATCCTGTTTGCTCCCCACGCTTTCGAGCCTCAGTGTCAGTTACAGGCCAGAGAGCCGCTTTCGCCTCCGGTGTTCCTCCATATATCTACGCATTTCACCGCTACACATGGAATTCCACTCTCCTCTCCTGCACTCAAGTCTCCCAGTTTCCAATGCACACAATGGTTGAGCCACTGCCTTTTACATCAGACTTAAGAAACCACCTGCGCTCGCTTTACGCCCAATAAATCCGG
+
CCCCCGGGGGGGGGGGGGGGGGGGGGGGFFFFGGGGGGGGFGGGGGGGGGGGGGCGGGGCFFGGGGGGGGGGGGGGGGFGGFFGFGGGGGGDGGGFFGGGGGGGGGDGGGGGFGG<FFE6FGFEDEGGF5CFGFGGGGEEFGG8EFGDGGGD?FEFGFGGGGFGGFGGGGGAFGGDGF+@EFGGGGFGGFFGGGFFGFGGFGGGF757?GFC@FFGF?,:C>ABDF2:5*:5*/B>)>E7C)/6DFA5CDD
@M03364:276:000000000-BLYN8:1:1101:8015:9146 2:N:0:1
GGACTACTCGGGTATCTAATCCTGTTCGCTACCCATGCTTTCGCTCCTCAGCGTCAGTTACTGCCCAGAGACCTTCCTTCGCCATCGGTGTTCCTCCTGATATCTGCGCATTTCCCCGCTACACCAGGACTTCCAGTCTCCCCTACAGCACTCAAGTTATGCCCGTATCCCCTGCACTCCCGGCGTTAAGCCCCGGAATTTCACAGACGACGCGCCAACCCCCCTACGAGCTCTTTCCGCCCCGTCATTCC
+
CCC@CG<FEEEDG@FFFGAFFCFEE9@B@CFCAFGFFGCAFEGGD<FGGGDG@66@CFGAFGGGGG8A8ECF@8,C<,CDFFC7:F7FCF=FGGGCFGG9A,C?EGGGGDFGGE,:A4=C=FE,9AA4++AEFE,?4E;@9@4=+E,@F8FGG8@6@,@=;EA,+@8@D,6DDDFFF,3DFCE:*@*C*5;,9?:8941<=71=+0*;?79)9)):)1*28*24(743(<B37F>>*6**27()/*).*2;
@M03364:276:000000000-BLYN8:1:1101:17610:9151 2:N:0:1
GGACTACGGGGGTATCTAATCCTGTTTGCTCGCCACTCTTTCGAGCCTCAGAGTCTTTTACAGGCCAGAGAGCCGCTTTCGCCTCCGGTGCTTTTCCATATATCTACGCATTCCACCTCTACACATGAAATTCCACCCTCCACTCCTGCCATCAAATCACCCAGTTTCCAGTACACACAATGGTTGTGCCACTGCCTTCTCAAGCAGACTTACTAAACCACCGGCGCTCGCTTGACGCCCAAAACATC
+
8-6@,,,,,+@7+,C,,,6C;,<ECF9<CF,6@+F:,,,<,C6,E::,CE8,,<<,,C,6CF<,,B,,9,C,9ECF+B,?,,84,4+@7++,,,95,,,:C<A5@<9++8+4,,95B,,,C84A>EF,CF,,,7,,,++8>,@+36D,8,,2@,,,8@9@D8D,@D>FG,,,,,@E@++@EC,@=8**@@;D?89D62,4++,*/A****+5+1=12*,=)=)(()(0()0)*2*/:;8E5>(.*9B7
@M03364:276:000000000-BLYN8:1:1101:20598:9160 2:N:0:1
GGACTACTGGGGTATCTAATCCTGTTTGCTCCCCACGCTTTCGAGCCTCAGTGTCAGTTACAGGCCAGAGAGCCGCTTTCGCCACCGGTGTTCCTCCATATATCTACGCATTTCACCGCTACACATGGAATTCCACTCTCCTCTCCTGCACTCAAGTCTACCAGTTTCCAATGCATACAATGGTTGAGCCACTGCCTTTTACACCAGACTTAATAAACCACCTGCGCTCGCTTTACGCCCAATAAATCCGG
+
CCCCCGGGGGGGGGGGGGGGGGGGGGGGGGFGGGGGGGGGGGGGFGGGGGGFGGGGGGGGGGGGGGGGGGGGGGGGEGFGGGGGGGGGGGGFGGGGGGGGGGFCGGCFGGGGGGGGGGGGGFGGDFGGGGGGGGGGFGGCFGGF8EFGFGCDFEGGFF,DEGGGFGGGFFFEFGGFD@9FGGGGG6DD8B,@@:EFFGGG78:8AF>FF>FGC9+?=8,9?E>245:@76?5<F7:;@EDEF@;FGF?FCD
@M03364:276:000000000-BLYN8:1:1101:27155:9214 2:N:0:1
GGACTACTGGGGTATCTAATCCTGTTTGCTCCCCACGCTTTCGAGCCTCAGTGTCAGTTACAGGCCAGAGAGCCGCTTTCGCCTCCGGTGTTCCTCCATATATCTACGCATTTCACCGCTACACTTGGAATTCCACTCTCCTCTCCTGCACTCAAGTCGCCCAGTTTCCAATGCACACAATGGTTGAGCCACTGCCTTTTACATCAGAATTAAGAAACCACCTGCGCTCGCTTTACGCCCAATAAATCCGG
+
C@CCCDFGGGGGG@FFFFGGGGGGGFDFAF<ACFGGG7F;C<FFFGGGD886CF66@FGGGGG,DFGFDFG,:,@:CFFAF@FCBFC76@F,CAEFEC9FGFGCF95A:FGGG9EEFEGECBB?,9<EAFFGFE99=E,7==DFFGGGGG,3>DE?EG++6BEGGCGCFGGF8DEG8D8+,,@E@>D,2@:@7F:C2;,ECCE@C>**++5:++2<*7D,9?F2<55BF>BDDG+0)/3=58@4C>16*/:
@M03364:276:000000000-BLYN8:1:1101:26945:9245 2:N:0:1
GGACTACTCGGGTTTCTAATCCTGTTTGCTCCCCACGCTTTCGAGCCTCAGTGTCAGTCACAGGCCAGAGAGCCGCCTTCGCCTCCGGTGTTCCTCCATATATCTACGCATTTCACCGCTACTCATGGAATTCCACTCTCCTCTCCTGCACTCAAGTCTCCCAGTTTCCAATGCACACAATGGTTGAGCCACCGCCTTTTACATCAGACTTAAGAAACCACCTGCGCTCGCGTTACGCCCAATCAATCCGG
+
--ABCA@FFGGEEEFGGF9,CFFFFGGG<F<FD;F+@@CC@@C:CE+EGGGGCFFCFG9C<C,6,8CDF<66C,7C+B@F<@C7,,@FGGGCE<FE==?DFCEDF9<,C=:FEC,FFECGGG,,9C?,E9?4CC@F9,,AEDBDD=A=,=@DFCFF,D,3,@8FGFG9EFE7,3DD8@+63EFD,:,<6FFF,+B8*6EEG:,;B>7**22+=2+5;7:,*4*)))-/8;))22*6)(:C=56)7C+7<)>
@M03364:276:000000000-BLYN8:1:1101:13435:9248 2:N:0:1
GGACTACAAGGGTTTCTAATCCTGTTTGCTCCCCACGCTTTCGCACCTGAGCGTCAGTCTTTGTCCAGGGGGCCGCCTTCGCCACCGGTATTCCTCCAGATCTCTACGCATTTCACCGCTACACCTGGAATTCTACCCCCCTCTACAAGACTCTAGCCTGCCAGTTTCGGATGCAGTTCCCAGGTTGAGCCCGGGGATTTCACATCCGACTTGACAGACCGCCTGCGTGCGCTTTACGCCCCGTAATTCCG
+
@C@@C8C@FGE@C6;FFCAFEGFCCEFGFCC@FGABF:CCD<@@:FFEFFGGGGGCGG@FD9,CCFDDFF+7F:FCGGEG7BFGGGGC+8?@FG,5BFG9<49EE99BFC=CFGG9FCGGCCFFEE=FDGGGGFGD,@FFGG>FAG9EFFDCF9@AFFGGDCD8DAFF>CC3@69755@DFGGDGF@CGG8E9CEG=>8CC7CDFG*9CD7<>:C76*AC):7:BFF:0055>575F?DCC)()9/5-:D7
@M03364:276:000000000-BLYN8:1:1101:13084:9265 2:N:0:1
GGACTACAGGGGTTTCTAATCCTGTTCGCTCCCCACGCTTTCGAGCCTCAGCGTCAGTTACAGACCAGAGAGCCGCTTTCGCCTCCGGTGTTCCTCCATATATCTACGCATTTCACCGCTACACATGGAATTCCACTCTCCTCTTCTGCACTCAAGTCTCCCAGTTTCCAATGACCCTCCCCGGTTGAGCCGGGGGCTTTCACATCAGACTTAAGAAACCGCCTGCGCTCGCTTTACGCCCACTAAATCCG
+
CCCCCGGGGGGGGGGGGGGGGGGGGGGGGGGGGGGGGGGGGGGGGGGGGGGGGGGFGGGGFGFFGFGGGGGGGGGGGGGGGCGGGGGGGGGDEGGGGGGGFGGGGGGGGD7FGGGGGGGGGGGGFFGGEFAF9FFGGFFFEGGGGGFDFDDFGGFGFFGE3DFGFDC=EG=FFGGD8,5@6@C>CEGCFDGGGGGGG>FGGFGFACFFCGGGGG777CFGEGF08FFFFE>3CFFFFFGGCB()09F<GF5
@M03364:276:000000000-BLYN8:1:1101:22970:9327 2:N:0:1
GGACTACAGGGGTTTCTAATCCTGTTTGCTCCCCACGCTTTCGAGCCTCAGTGTCAGTTACAGGCCAGAGAGCCGCTTTCGCCTCCGGTGTTCCTCCATATATCTACGCATTTCACCGCTACACATGGAATTCCACTCTCCTCTCCTGCACTCAAGTCTCCCAGTTTCCAATGCACACAATGGTTGAGCCACTGCCTTTTACATCAGACTTAAGAAACCACCTGCGCTCGCTTTACGCCCACTAAATCCGG
+
CCCCCGGGEFGGGEGGGGGGGGGGGGGGFEFFFGGGGGGGGGGGGGGGGDEFGGGGGGGGGGGGGGGGGGGGGGGGGGGGGGGGGGGDG@CGFGGGGGGGGGGFGGGGGGDFGFGFFFDGGGGCFAEFGGGGFFGFGGGFGF?FG,6DFEFCGCFGDF9EEEGGFFGGGCCEGFFGGGCGFGCFGGG?F?6CFGDFDF9FGFGGF7C>57BCGGGGGD,A?9FFDFFEFDFF:C>E4>CCC)3=>FF395:
@M03364:276:000000000-BLYN8:1:1101:7565:9327 2:N:0:1
GGACTACCGGGGTTTCTAATCCTGTTTGCTCCCCACGCTTTCGCACCTGAGCGTCAGTCTTTGTCCAGGGGGCCGCCTTCGCCACCGGTATTCCTCCAGATCTCTACGCATTTCACCGCTACACCTGGAATTCTACCCCCCTCTACAAGACTCTAGCCTGCCAGTTTCGGATGCAGTTCCCAGGTTGAGCCCGGGGATTTCACATCCGACTTGACAGACCGCCTGCGTGCGCTTTACGCCCAGTAATTCCT
+
CCCCCGGGDFEGGGGGGCGGDGGGGGGGGGGG8FF@FGDGGGGGGGGFGFFFGGGGGGAFFGGGFGGGGGGGGGGGGGGGGGGGGGGDGGGGGG9FGGGGGFGGGGGGGGDEFGGGGGDGGGGGGGGGGFFGGGGFGBDFGGGGGGGGDGGG?9E7EFGGGGG6FFGFGGC8>8DFGGGGG?CFF?CGGGGDC5BEEGG6@CFD+65/CCD<C>FFG4CGEGFF1)(8(5>@DDF2FBG8><0<>>BDFF*
@M03364:276:000000000-BLYN8:1:1101:23638:9330 2:N:0:1
GGACTACTGGGGCTTCTAATCCTGTTTGCTCCCCACGCTCTCGCACCTGAGCGTCAGTCTTTGTCCAGGGGGCCGCCTTCGCCACCGGTATTCCTCCAGATCTCTACGCATTTCACCGCTACACCTGGAATGCTACCCCCCTCTACAAGACTCTAGCCTGCCAGTTTCGAATGCAGTTCCCAGGTTGAGCCCGGGGATTTCACATCCGACTTGACAGACCGCCGGCTTGCGCTTTACGCCCAGTAATTCCG
+
<-BCCE8E<9,@,CEFFF9FGFCEFCFGCFFG,;FGFGG,CFF@EEC<EF,,7@6,6<CFGGE<,EFFGDCEGG7C@B:<FC,BFACC>F@FAFDGGG8,=4@E=,E7>FGEFGGGGGG>CCGFE8<8<<A,><@FEGDEGGGD,DF9,,@?C,E<>?FFGF?,@>,@*@8:CC93EF7A6BCCFD,<<DFGGC5=5::,2:::AFCGD8/C:FF76>@F)57((7(87F>><**.@?>EG3()***)200
@M03364:276:000000000-BLYN8:1:1101:4210:9339 2:N:0:1
GGACTACCCGGGTTTCTAATCCTGTTTGCTCCCCACGCTTTCGCACCTGAGCGTCAGTCTTTGTCCAGGGGGCCGCCTTCGCCACCGGTATTCCTCCAGATCTCTACGCATTTCACCGCTACACCTGGAATTCTACCCCCCTCTACAAGACTCCAGCCTGCCAGTTTCGAATGCAGTTCCCAGGTTGAGCCCGGGGATTTCACATCCGACTTGACAGACCGCCTGCGTGCGCTTTACGCCCAGTAATTCCG
+
CCCCCGGGGGGGGGGGGGFGGGGGGGGGGGGGGGGGGGGGGGGGGGGGGGGGCGGGGGGGGGGGGGGGGGGGGGGGGGGGGGGGGGGGGEGGGGGGGGGGGGGGGGGGGGGGGGGGGGGGGDGGFFGFGFFEGGGGG8EEGGGGGGGGCFGFEFGGGGG?FGFFGEGFDFCFGGGGGGGGGCGGGGGFGGGG*CGGGDDGFFGGFGGGDGGGGGFFG;FG>GDB?F>;155BGGFFF0CEGE?F7:@AG79
@M03364:276:000000000-BLYN8:1:1101:3382:9346 2:N:0:1
GGACTACTCGGGTTTCTAATCCTGTTTGCTCACCACGCTTTCTCACCTGAGCGTCAGTCTTTGTCCAGGGGGCCGCCTACGCAACCGGTATTCCTCCAGATCTCTACGCATTTCACAGCTACACCTGGAATTCTACTCCCCTCTACAAGACTCTAGCTTGCAAGTTGTGTATGCAGGTCCCAGGTTGTGCGCGGGGATTGCACATTCAACTTAACAATCCACACACGCGCGATTCTCGCCCAGGAATCCT
+
A---8,@,C;@@FECGDGG,;=F<;EE,<FC,6@E@C@B@86,CF,E,FC8,@@,B:;@,CEGAF9<<,,6++8@+@4,A,6,@+,+48C,9A,E<F<E,5<=,CA<D:??F<FGG,,,,CF9<8A4,,=E,4CFA,>@,8,@+>;EC@8,=F,;A;9D8+,3@>;3@=,,,,,7@,@3D,9D?@,4*49*411>*/4,,2+++1+23:7:0*++CC*+2*20(/.()().)19*)*-/**).)*2<<*0
@M03364:276:000000000-BLYN8:1:1101:19621:9355 2:N:0:1
GGACTACCGGGGTTTCTAATCCTGTTCGCTCCCCACGCTTTCGAGCCTCAGCGTCAGTTACAGACCAGAGAGCCGCCTTCGCCACCGGTATTCCTCCAGATCTCTACGCATTTCACCGCTACACCTGGAATTCTACCCCCCTCTACAAGACTCTAGCCTGCCAGTTTCGGATGCAGTTCCCAGGTTGAGCCCGGGGATTTCACATCCGACTTGACAGACCGCCTGCGTGCGCTTTACGCCCAATAAATCCG
+
CCCCCGGGGGGGGGGGGGGGGGGGGGFEGGGGGGGGGGGGGGGGFGGGGGGGGGGGGGGGGFFGGGFGGGGGGGGGGGGGGDGGGGGGGDGGGGGGGGGGA@FGGFBDGEEGGFDFGGGGGGGGFGGGGGFGGGGFGCFGGGGGGGG?9DGGGGGGGGGD>DCGGGGGGGGGGGGFEGFGGGG>FGGGGGFGGDCE=EGGGGGF7<DGGGGCGGGGGGGGDEEFFF0B(8B>CCDFFBGGCDFFGGFAGC9
@M03364:276:000000000-BLYN8:1:1101:16405:9360 2:N:0:1
GGACTACAGGGGTTTCTAATCCTGTTTGCTCCCCACGCTTTCGAGCCTCAGTGTCAGTTACAGGCCAGGTAGTCGCCTTCGCCACTGGTGTTCCTTCCTATATCTACGCATTTCACCGCTACACAGGAAATTCCACTACCCTCTACCATACTCTAGCTTGCCAGTTTTGGATGCAGTTCCCAGGTTGAGCCCGGGGATTTCACATCTGACTTAATCAACCGCCTGCGTGCGCTTTACGCCCAGTAATTCCG
+
CCCCCGGGGGGGGGGGGGGGGGGGGGGGGGGGGGGGGGGGGGGGGGGGGGGGGGGGGGGGGDCGGGGGGGGGGGGGGGGGGGGGGGGGGGGGGGGDFGGGGGGGGGGGGGGGGGGGGGGGGGGGGGGGGGGGGGCGGGGGGGGGGGGGGFGGFCGGGFGGGGGGFGGG?CB=DFGGGGGGFFGGGGGGGGGGCCGGGGFGGGGGFGGGFFGGGGCFFCFGFDFFFFFFFEA>DGGEFFCEGF<AGGFFCG8
@M03364:276:000000000-BLYN8:1:1101:16109:9363 2:N:0:1
GGACTACTGGGGTTTCTAATCCTGTTTGCTCCCCACGCTTTCGAGCCTCAGTGTCAGTTACAGGCCAGAGAGCCGCTTTCGCCTCCGGTGTTCCTCCATATATCTACGCATTTCACCGCTACACATGGAATTCCACTCTCCTCTTCTGCACTCAAGTTTCCCAGTTTCCAATGACCCTCCCCGGTTGAGCCGGGGGCTTTCACATCAGACTTAAGAAACCGCCTGCGCTCGCTTTACGCCCAATAAATCCG
+
CCCCCGGGGGGGGGGGGGGGGGGGGGGGGGGGGGGGGGGGGGGGGGGGGGGGGGGGGGGGGGGGGGGGGGGGGGGGGGGGGGGDBFEGGGGGGGGGGGGGGGGGGGGGGGGGGGGGGGGGGGGGGGGGBAEGGFGGFGGGGGGGGGFCEGGGGGGGGGFGGGGGADEGGGGGGGGGGFGGGGC>BEGGEGGGEGEEGDGGDFGGFGGGGCCCDFFGGGFGEGB@;4,:;>:BGG3<F:EGE@(567@ADF9
@M03364:276:000000000-BLYN8:1:1101:6381:9381 2:N:0:1
GGACTACACGGGTATCTAATCCTGTTCGCTACCCATGCTTTCGAGCCTCAGCGTCAGTTACAGACCAGACAGCCGCCTTCGCCACTGGTGTTCTTCCATATATCTACGCATTTCACCGCTACACATGGAGTTCCACTGTCCTCTTCTGCACTCAAGTCTCCCAGTTTCCAATGCACTTCTTCGGTTGAGCCGAAGGCTTTCACATTAGACTTAAAAGACCGCCTGCGCTCGCTTTACGCCCAATAAATCCG
+
CCCCCGGGEGGGGGGGGGGGGGGGGGFGGGEGGGFCFGGEGGGGGGGGFGFGGGGGGEFGGFGCGGGG8CEGGGGGGGGGGGGGGGGGGGCFGGGGGFFGGGFGGGGGGGGGGGGGGGGEGGGGGGGGGGGGGGGGDGGGCFGGGGEDDFGGGGGF=@,@9BFGGGGGGGGGFGGFGGGFFFGGGGGGGGGGEGGGGGGCD9ECF@FFGGG+82C++;DFEGEF=F@A=DEBD8FFFDGGGD6AGG=3DGC
@M03364:276:000000000-BLYN8:1:1101:27921:9393 2:N:0:1
GGACTATGGGGTATCCAACCCTGTTTGCTCCCCACGCTTTCGCACCTGAACGTCCGTCTTTGTCCAGGGGGGCGCCTTCGCCACCGGTATTCCTCCAGATTGCTACGCATTTCACCGCTACACCTGGAATTCGACCTCCCTATACAAGACTCTAGCTCGCCAGCTTTACATGCAGCTCCCACGTTATGCCCGGGGTGTTCACATCTAACTTAATCAACCCACTGCGTGCGCCTTACGCCCCGTAATTCCGG
+
CCCCCGFC8ECC,;6,,;,=:,6CFD,,,,CCC<CC+,BF<FBC+@64,,;CC<,6<E,9CFG,F98966++@=+>3B33+8BCFEGG:<BABF9:8F:@,7,,33*5817;,@<FFBF**,<,,6<,?::<*;;C12*<++52C99++0+225++5+*3:;8*0<++0++++20+;+3*02:CEC*<9+0;C*:/*21+2*+097**220:FGGGC*;*)2)4).4B(0))972(71:8*5:)*9*)2>)
@M03364:276:000000000-BLYN8:1:1101:21688:9411 2:N:0:1
GGACTACTCGGGTTTCTAATCCTGTTTGCTCCCCACGCTTTCGCACCTGAGCGTCAGTCTTTGTCCAGGGGGCCGCCTTCGCCACCGGTATTCCTCCAGATCTCTACGCATTTCACCGCTACACCTGGAATTCTACCCCCCTCTACAAGACTCTAGCCTGCCAGTTTCGGATGCAGTTCCCAGGTTGAGCCCGGGGATTTCACATCCGACTTGACAGACCGCCTGCGTGCGCTTTACGCCCAGTAATTCCC
+
CCCCCFGGGGGGGGGGGGGGGGGGGGFGGGGGGGGGGGGGGGGGGGGFGDEGGGGGGGGGGGGGGGGGGGGGGGGCEGGGGGGGGGGGGGGGGGGGGGGGGGGGGGGGGGGGGGGGGDGGGGGGGFDGGCFGFGGGGG?FGGGGGGGDGGGGGGGGGGGGGDGFGGGGGEGGGGGFFGGGFCFFGGGGGGGFGGDGGGFFFGGGFGGDGGGGGGGFGFFEEE>36F05:@EEGDC<F02:EBFFGG44?F*
@M03364:276:000000000-BLYN8:1:1101:24789:9434 2:N:0:1
GGACTACCGGGGTTTCTAATCCTGTTTGCTCCCCACGCTTTCGCGCCTCAGCGTCAGTCATCGTCCAGAAAGCCGCCTTCGCCACTGGTGTTCCTCCATATATCTACGCATTTCACCGCTACACATGGAATTCCGCTTTCCTCTCCGACACTCTAGACTCCTAGTTTCCAATGCACTTTTACAGTTAAGCTGCAAACTTTCACATCAGACTTTTAAATCCGCCTACACGCCCTTTACGCCCAATAATTCCG
+
CCCCCGGGGEGGGGGGGGGGCFGGGGGGGGFGGGGGGEGGGGGGGGGGEGGDGGGCEFC9FFFFG@FFG,EFFGGGGGDGGGGGGGGCFFEFGFGGG8EFGGGGGEGGGCEFFFGFGGGEGGCGE8FGG=EFFGEC+8+CDFGGCG66>ECDC,CE,>=F,8,>FDGF;ECFGGCCEC,33;AFFFA;9F>,1,3E9?EFGG7@FGGFFGC:5:@*8+<<?G4066()6>:ACF49F;GGCDF4;C65C@2
@M03364:276:000000000-BLYN8:1:1101:8851:9434 2:N:0:1
GGACTACTGGGGTATCTAATCCTGTTTGCTCCCCACGCTTTCGCACCTGAGCGTCAGTCTTTGTCCAGGGGGCCGCCTTCGCCACCGGTATTCCTCCAGATCTCTACGCATTTCACCGCTACACCTGGAATTCTACCCCCCTCTACAAGACTCTAGCCTGCCAGTTTCGGATGCAGTTCCCAGGTTGAGCCCGGGGATTTCACATCCGACTTGACAGACCGCCTGCGTGCGCTTTACGCCCAGTAATTCCG
+
CCCCCGGGGGGGGGGGGGGGGGGGGGGGGGGGGGGGGGGGGGGGGGGGGGGGGGGGGGGGGGGGGGGGGGGGGGGGGGGGGGGGGGGGGGGGGGGGGFGGGGGGGGGGGGGGGGGGGGGGGGGGGGGGFGGGGGGGGGGGGEGGGGGGGGGGGFFFGGGGGGGGGEGGGDEGGGGGGGGFGFGGGGGGGGGGGGGGGGGGGGGGAFGGGGGGGGGFGGGGFGFFBFB>:DEFGGG<?:GGG@?:F*/)2>*
@M03364:276:000000000-BLYN8:1:1101:19909:9447 2:N:0:1
GGACTACCAGGGTTTCTAATCCTGTTTGCTCCCCACGCTTTCGCACCTGAGCGTCAGTCTTTGTCCAGGGGGCCGCCTTCGCCACCGGTATTCCTCCAGATCTCTACGCATTTCACCGCTACACCTGGAATTCTACCCCCCTCTACAAGACTCTAGCCTGCCAGTTTCGAATGCAGTTCCCAGGTTGAGCCCGGGGATTTCACATCCGACTTGACAGACCGCCTGCGTGCGCTTTACGCCCAGTAATTCCG
+
CCCCCGE<FGGGGGGGGGGFGFGFGGGGGGGEDGGGGGGFFGGGGGGGFGGGGG:FGGFFGGGGFGFFFEGGGEEGFGGGFFEEGGGGGGGCCFGFGGGGGGGCEGEFGGGGC9CFGGGGGGDFGGGGGGGDGFDCFG6>@88DFDD9D?FFFFGGFFGG7DFFGGGGGGGDFFGGGGCFGCGFFGGC6,DFEE5EEGGCF:9+@8DG3C5807DG4CC*)*87<42><EFEG<*)7?E8*5(/7?9:7>7
@M03364:276:000000000-BLYN8:1:1101:20898:9458 2:N:0:1
GGACTACAAGGGTTTCTAATCCTGTTTGCTCCCCACGCTTTCGAGCCTCAGCGTCAGTTACAGACCAGAGAGCCGCCTTCGCCACTGGTGTTCCTCCATATATCTACGCATTTCACCGCTACACATGGAGTTCCACTGTCCTCTTCTGCACTCAAGTCTCCCAGTTTCCAATGCACTTCTTCGGTTGAGCCGAAGGCTTTCACATTAGACTTAAAAGACCGCCTGCGCTCGCTTTACGCCCAATAAATCCG
+
CCCCCGGGFGGGGGGGGGGGGGGGGGGGGGEGGGGGGGGGGGGGGGGGGGGGGGGGGGGGGGGGDFGGGGGGGGGEGGGGGGGGGGGGFGGGGGGGGGGGGGFGGGGGGGGGGGGGGGGGGGGGGGGGGGGGGGGGGGFGGGGGGGGGGGFCFGGGGGGGGFGGGGGGGCFGGGGGGGGFFFGGGGGGGGFEE6C6CFGF>7EGFGGGGGGGGGGGFGGC?G>@BFBE2?EEGGGFFFGGGD?FGGAEGGD
@M03364:276:000000000-BLYN8:1:1101:26826:9481 2:N:0:1
GGACTACCGGGGTTTCTAATCCTGTTTGCTCCCCACGCTTTCGAGCCTCAGTGTCAGTTACAGGCCAGAGAGCCGCTTTCGCCTCCGGTGTTCCTCCATATATCTACGCATTTCACCGCGACACATGGAATTCCACTCTCCTCTCCTGCACTCAAGTCTCCCAGGTTCCAATGCACACAATGGTTGAGCCACTGCCTTTTACATCATACTTAAGAAACCACCTGCGCTCGCTTTACGCCCAATAAATCCGG
+
<CCCCG<FGGDGGGG9FE<<E@FFEGFGGGGGFCEFGCCGGEGGACCFGFFFGGGACGGGGGG@FCGFFFGCCCCFGGFFEE:CGF=CE=FFFFGGGFFFFGFGF5?F@@F?FFGG9F7+@F=@8F@FFAAFAF;,3>DD,@EGGFF8=DG+,@>FEG,C3@F?+@F,@E,@4:9,@?:DCG:FG5D?6,6@@,,:CD9?CF7E:++++525+5=12;8C>56=:4>B(.5>FCFEB?88E)3;:@CCGGC
@M03364:276:000000000-BLYN8:1:1101:15895:9508 2:N:0:1
GGACTACTCGGGTTTCTAATCCTGTTTGCTCCCCACGCTTTCGCACCTGAGCGTCAGTCTTTGTCCAGGGGGCCGCCTTCGCCACCGGTATTCCTCCAGATCTCTACGCATTTCACCGCTACACCTGGAATTCTACCCCCCTCTACAAGACTCTAGCCTGCCAGTTTCGGATGCAGTTCCCAGGTTGAGCCCGGGGATTTCACATCCGACTTGACAGACCGCCTGCGTGCGCTTTACGCCCAGTAATTCCG
+
CCCCCGGFGGGGGGGGGGGGGGGGGGGGGGGGGGGGGGGGGGGGGGGGGGGGGGGGGFGGGGGGGGGGGGGGGGGGGGGGGGGGGGGGGGGGGGGGFGGGGGGGGGGGGGGGGGGGGGGGGGGGGGGGGGGGGGGGGGGGEGGGGGGGFGFGGGGGG@>EFGGGGGGGGGEEGGGGGGGGGFGGGGGGGGGFGGGGGGGGFFCFFGGDDGGGGGGGGGGGFGF6?FFFFFFFDDGFFFGGGFFFGGFAF:9
@M03364:276:000000000-BLYN8:1:1101:8203:9516 2:N:0:1
GGACTACCCGGGTATCTAATCCTGTTTGCTCCCCACGCTTTCGCACCTGAGCGTCAGTCTTCGTCCAGGGGGCCGCCTTCGCCACCGGTATTCCTCCAGATCTCTACGCATTTCACCGCTACACCTGGAATTCTACCCCCCTCTACAAGACTCTAGCCTGCCAGTTTCGGATGCAGTTCCCAGGTTGAGCCCGGGGATTTCACATCCGACTTGACAGACCGCCTGCGTGCGCTTTACGCCCAGTAATTCCG
+
CCCCCGGFFFGGGGGGGGGGGGGGGGGGGGGGGGGGGGGGGGGDGGGGFGGGGGGGGGGGGGGGGGGG?FGGGGGGGGGGGG>FGGGGGGGGGGBFGCFGGGGGGGGGGGGGGGGFGGGGGGGGGGGGGGGGGGGGGGFGGGGGGGGGGGGGGGGGGGGGGGCFFGGGGGCEEFFGGFDFFEGFGGGGGGGGGGGGEEGFGDGFFGCC8DG3**917CFE@GFF?@>FBDD@GGGB?6CE=D?FGCFFFD*
@M03364:276:000000000-BLYN8:1:1101:18474:9536 2:N:0:1
GGACTACACGGGTATCTAATCCTGTTTGCTCCCCACGCTTTCGAGCCTCAGTGTCAGTTACAGGCCAGAGAGCCGCTTTCGCCTCCGGTGTTCCTCCATATATCTACGCATTTCACCGCTACACATGGAATTCCACTCTCCTCTCCTGCACTCAAGTCTCCCAGTTTCCAATGCACACAATGGTTGAGCCACTGCCTTTTACATCAGACTTAAGAAACCACCTGCGCTCGCTTTACGCCCAATAAATCCGG
+
CCCCCGGGGGGGGGGGGGEGFGGGGGGGGGGGGGGGGGGGGGGGGGDGGGGGGGGGFGGGGGGGGGGGGGFGGGGGGGGGGGGGGGGGGGGGCGGGGGGGGGGGGGGGGGGGGGGGGGGEGGGGGGGGGFGGG9FGGGGGGGGGGFGGGGFFFFCFFFGECD,,3CFGGGFG8?FFCFEGGGFGAEFFF8::6DCFGGGGFDF998>*AC;CC8FGCF8CF7FBBB242?BEGF+*:@CGE>@FCDFEF32
@M03364:276:000000000-BLYN8:1:1101:4307:9539 2:N:0:1
GGACTACTAGGGTATCTAATCCTGTTTGCTCCCCACGCTTTCGAGCCTCAGTGTCAGTTACAGGCCAGAGAGCCGCTTTCGCCTCCGGTGTTCCTCCATATATCTACGCATTTCACCGCTACACATGGAATTCCACTCTCCTCTCCTGCACTCAAGTCTCCCAGTTTCCAATGCACACAATGGTTGAGCCACTCCCTTTTACATCAGACTTAACAAACCACCTGCGCTCGCTTCACGCCCAATAAATCCGG
+
CCCCC@D96CFDFCFGGGGGFFA<CE@EEFGC<CF:@EFE@,@,CFE<CE,C<FE<AFF9FFGCFEG8CFFGGGC7@:F,@C7,8EFGEEGCFG9EFEGFFG;:CCF=:C:CGGFCGGGGC>4AFFEEFF<BFAFDD@E=EA8@FEGGGD,3DD,=6DFGFE,6A9@D,,,,6DE=FG+6,@?@;ECFG8DFG,:@7E8@7C:CF?C5CCGGG>DC>9D,9=;BFFFE-*8542+0)7=7*.6FD++74>)
@M03364:276:000000000-BLYN8:1:1101:5761:9543 2:N:0:1
GGACTACCGGGGTTTCTAATCCTGTTTGCTCCCCACGCTTTCGCACCTGAGCGTCAGTCTTTGTCCAGGGGGCCGCCTTCGCCACCGGTATTCCTCCAGATCTCTACGCATTTCACCGCTACACCTGGAATTCTACCCCCCTCTACAAGACTCTAGCCTGCCAGTTTCGAATGCAGTTCCCAGGTTGAGCCCGGGGATTTCACATCCGACTTGACAGACCGCCTGCGTGCGCTTTACGCCCAGTAATTCCG
+
CCCCCGGGGGGGGGGGGGGGGGGGGGGGGGGGG7FFGGGGGGGGGGGGGGGGGGGGGGFGGGGGGGGGGGGGGGGGGGGGGGGGGGGGGGGGGGGGGFGGGGGGGFGGGGGGGGGGGGGGGGGGGGGGGGGGGGGGGGGGGGGGGGGGGFGDFCFFCEGGDFGGGGGGEGGGFGFGGGGGGCGFGGGGFFGGGGGGCCEGGGGGFGGGGGGDGCF=FGF=@GEF?FFF:BBEDCGAFFEGG@(9::FDFC4
@M03364:276:000000000-BLYN8:1:1101:27520:9543 2:N:0:1
GGACTACACGGGTTTCTAATCCTGTTTGCTCCCCACGCTTTCGCACCTGAGCGTCAGTCTTTGTCCAGGGGGCCGCCTTCGCCACCGGTATTCCTCCAGATCTCTACGCATTTCACCGCTACACCTGGAATTCTACCCCCCTCTACAAGACTCTAGCCTGCCAGGTGCGGATGCAGTTCCCAGGTTGAGCCCGGGGATTTCACATCCGACTTGACAGACCGCCTGCGTGCGCGTTACGCCCCGTAATTCCG
+
@C9CCG@FGGGGGGGGFAFAFGGGFFDCDFGGGDFGG7BG89CFEDCFGDGEGFEEGGGGG<E@EFG@FEDGEFFDF@?EGC:CB8FFG+B<,CEFGFFEFGGG;9EEGGD+CA<FFGGE7@EFFFG88FCFFGGGGGGEGDGFGDFF9:7:8EFFGGFFG@C8*@::*BCGGFC?>C;CGFGF,><CF7FFGGGG5BCFFF?@6*;C>DDGG>DGCF8C>GEBFF004B::)9C(7(*1:)3.59F):**
@M03364:276:000000000-BLYN8:1:1101:14260:9553 2:N:0:1
GGACTACAGGGGTTTCTAATCCTGTTTGCTCCCCACGCTTTCGAGCCTCAGTGTCAGTTACAGGCCAGAGAGCCGCTTTCGCCTCCGGTGTTCCTCCATATATCTACGCATTTCACCGCTACACATGGAATTCCACTCTCCTCTCCTGCACTCAAGTCTCCCAGTTTCCAATGCACACAATGGTTGAGCCACTGCCTTTTACATCAGACTTAAGAAACCACCTGCGCTCGCTTGACGCCCAATAAATCCGG
+
CCCCCDGGGC@CGFGGFFGCFFGGGGGFGGGGFGGGGGGGGGGGGGGGCGGGGGDGFEFGGGGGGEGGGGFDGGGGGGGFCGDGCFGG:=FFGGFGGGGGGGCFGGGG@CCFGFFGGG>EGCFGFGGGGEFFAFCE;EDFFEGGFGF?FGGF8,@FFF3,,DEFFFCADF9D,@,EGGGGDFFCG>FG6:DFGEFCFGGGGFFF;:*;9C@FC>>FCFC,*;ABBBBB@?>;C**0?=*CEA@FGFF<;7:
@M03364:276:000000000-BLYN8:1:1101:19593:9583 2:N:0:1
GGACTACCAGGGTATCTAATCCTGTTTGCTCCCCACGCTTTCGCACCTGAGCGTCAGTCTTTGTCCAGGGGGCCGCCTTCGCCACCGGTATTCCTCCAGATCTCTACGCATTTCACCGCTACACCTGGAATTCTACCCCCCTCTACAAGACTCTAGCCTGCCAGTTTCGGATGCAGTTCCCAGGTTGAGCCCGGGGATTTCACATCCGACTTGACAGACCGCCTGCGTGCGCTTTACGCCCAGTAATTCCG
+
CCCCCFGG<EEGGGGGFGGGGGGGGGGGGGGCFEFFGGGDGGGGGGGGFGGGGGFGGGGGGEFGGGGGGGGGGCFFGGGFGGGGGGGGGGCGGF9FFFGFGGGGFFGGGGFGGGGGGFGGEGGGGFCGGGGDGGGGGGGGGCEFGGGGGGGFF;EEGGFGFFGGGCFF85EEGGGGGGGFGGGDGG>EGCFGGGGGGGG6CC+;@F>DDGGG7FG>DFFC>EDFFFFFFF::<55:F6CEEB:6*:?AGC*
@M03364:276:000000000-BLYN8:1:1101:23613:9587 2:N:0:1
GGACTACTAGGGTTTCTAATCCTGTTTGCTCCCCACGCTTTCGCACCTGAGCGTCAGTCTTTGTCCAGGGGGCCGCCTTCGCCACCGGTATTCCTCCAGATCTCTACGCATTTCACCGCTACACCTGGAATTCTACCCCCCTCTACACGACTCTAGCCTGCCAGTTTCGGATGCAGTTCCCAGGTTGAGCCCGGGGATTTCACATCCGACTTGACAGACCGCCTGCGTGCGCCTGACGCCCAGTAAGTCCC
+
CCCCC@FFGGGGFGEGGG<EEGGFGFGDGGGGGGGDGEGCGFGGEGGGG<FGDFECGFEFGFGGGG9FFCFGGGGGGGGGFFECEGGEGG?FGGGGGG8FGFEEFDGGGCCEFGFGGGGGGGGGGGGE=FGGFGCFGGGGDEGGGGG,@CE>EG;7EGGCCCC@FCGG5>5B>FDG<EF?C9,6DD817DFF**BECEFC@CGFA6<C53>CC7C7FC*=35>((.17.7>3*9*(03>?C@()**0.:2*
@M03364:276:000000000-BLYN8:1:1101:14205:9592 2:N:0:1
GGACTACTCGGGTTTCTAATCCTGTTTGCTCCCCACGCTTTCGAGCCTCAGTGTCAGTTACAGGCCAGAGAGCCGCTTTCGCCTCCGGTGTTCCTCCATATATCTACGCATTTCACCGCTACACATGGAATTCCACTCTCCTCTCCTGCACTCAAGTCTCCCAGTTTCCAATGCACACAATGGTTGAGCCACTGCCTTTTACATCAGACTTAAGAAACCACCTGCGCTCGCTTTACGCCCAATAAATCCGG
+
CCCCCGGGFGGGGGGGGGFGGGGGGGGGGGGGGGGGGGGGGGGFGGGGGGFFGGGGGGGGGGGFGGGGFGGGGGGGEGGGGGGDFGCEGGGGGGGGGGFGGGFGGGGGGGGGGGGGFGGGGGGGGFGGGGGGGGGGGGFGGGGGGGGGGGGGGGGFFGC;DFGFFEGGGGEGGGGGFFC8DFG,C8DCFG6D,8EFFGGG9CGCFCFGFGC>8>7:CGFF>E4659)9>)4)29+>;2=ECF@FGC3)9)/
@M03364:276:000000000-BLYN8:1:1101:8786:9602 2:N:0:1
GGACTACACGGGTATCTAATCCTGTTTGCTACCCATGCTTTCGAGCCTCAGCGTCAGTTACAGACCAGACAGCCGCCTTCGCCACTGGTGTTCTTCCATATATCTACGCATTTCACCGCTACACATGGAATTCCACTCTCCTCTCCTGCACTCAAGTCTCCCAGTTTCCAATGCACACAATGGTTGAGCCACTGCCTTTTACATCAGACTTAAGAAACCACCTGCGCTCGCTTTACGCCCAATAAATCCGG
+
CCCCCGGGGGGGGGGGGGGGGGGGGGGGGGGGGGGGGGGGGGGGGGGGGGGGGG@FGGGGGGGGGGGGGFGGGGGGGGGGGGGGGGGGGGGGGGGGGGGGGGGGGGGGGGGGGGGGGGGGGGFGGGGGEEEEGFGGGGGGGGC=@EFFGGGGGGGG@;FGFGGGGGGGGGGGGGGGGGEFGGGGGGFGGG83CFF@FGGG7CF9+5=7FGGFFGGCDG8CFDFE=AAE=EDFG4+462CCE)(A*2+)7<:
@M03364:276:000000000-BLYN8:1:1101:16456:9616 2:N:0:1
GGACTACAGGGGTATCTAATCCTGTTTGCTCCCCACGCTTTCGAGCCTCAGTGTCAGTTACAGGCCAGAGAGCCGCTTTCGCCTCCGGTGTTCCTCCATATATCTACGCATTTCACCGCTACACATGGAATTCCACTCTCCTCTCCTGCACTCAAGTCTCCCAGTTTCCAATGCACACAATGGTTGAGCCACTGCCTTTTACATCAGACTTAAGAAACCACCTGCGCTCGCTTTACGCCCAATAAATCCGG
+
CCCCCGGGGGGGGGGGGGGGGGGGGGGGGGGGGGGGGGGGGGGGGGGGGGGGGGGGGGGGGGGGGGGGGGGGGGGGGGGGGGGGGGGGGGGGGGGGGGGGGGGGGGGGGGGGGGGGGGGGGGGGGGGGGGGGGGGGGGGGGGGGGGGGGGGGGGGGGGGGGGGGGGGGGFGGGFGGGGG6DEEGGGGGGGGFEGGGGGGGGGGGFG7*2;7CGGGGFGGGFGF=BEADAEFFGGGFFDEEEFFFG77?<39
@M03364:276:000000000-BLYN8:1:1101:3182:9642 2:N:0:1
GGACTACTAGGGTTTCTAATCCTGTTTGCTCCCCACGCTTTCGCACCTGAGCGTCAGTCTTCGTCCAGGGGGCCGCCTTCGCCACCGGTATTCCTCCAGATCTCTACGCATTTCACCGCTACACCTGGAATTCTACCCCCCTCTACGAGACTCAAGCTTGCCAGTTTCAAATGCAGTTCCCAGGTTGAGCCCGGGGATTTCACATCTGACTTAACAAACCGCCTGCGTGCGCTTTACGCCCAGTAATTCCG
+
CCCCCGGGGDGGGGGGGGGGGGGGGFFGGGGGGGGGGGGGGGGGGGDGFGGGGGGGGGGGGGGGGGGGGGDGGGEGGGGGGGGGGGGGGDFGGGGGGGGGGGGGGGGGGGGGGGGGGGGEFDFGGGGGGGCGGGFFGGGGGGGGGGGGEDGCDFGGGGGFGCCCCEFGFGGGCCGGF<CFFFFGFGGGGGGGGGGDCEGGGGGFAGGGGGGGGCF7>DFGFGDFFFB3(8;))9<<F?GGGD:FCDFFGC9
@M03364:276:000000000-BLYN8:1:1101:25489:9651 2:N:0:1
GGACTACTGGGGTTTCTAATCCTGTTTGCTCCCCACGCTTTCGCACCTGAGCGTCAGTCTTTGTCCAGGGGGCCGCCTTCGCCACCGGTATTCCTCCAGATCTCTACGCATTTCACCGCTACACCTGGAATTCTACCCCCCTCTACAAGACTCTAGCCTGCCAGTTTCGGATGCAGTTCCCAGGTTGAGCCCGGGGATTTCACATCCGACTTGACAGACCGCCTGCGTGCGCTTTACGCCCAGTAATTCCG
+
CCCCCFGGGGGGGGGGGGGGGGGGGGGGGGGGGGGGGGGGGGGGGGGGGGGGGGGGGGGGGGGGGFGGGGGGGGGGDEGGGGGGGGGGGEGGFGFGGGGFGGGGGFFGGGGGGGGGGGGGGGGGGGGGGGGGGGGGG8DFEGGGGGGGGGGGGGGFGGGFGGGGGGGFEECGGGGGFFFGGGGFGFFDGFGFGGGGEGGCGGGFFGGG*78DFGGGFGGFEGF??F>B<EDFCDGFFFDGGEFFGC=<7>9
@M03364:276:000000000-BLYN8:1:1101:23891:9701 2:N:0:1
GGACTACTGGGGTTTCTAATCCTGTTTGCTCCCCACGCTTTCGAGCCTCAGTGTCAGTTACAGGCCAGAGAGCCGCTTTCGCCTCCGGTGTTCCTCCATATATCTACGCATTTCACCGCTACACATGGAATTCCACTCTCCTCTCCTGCACTCAAGTCTCCCAGTTTCCAATGCACACAATGGTTGAGCCACTGCCTTTTACATCAGACTTAAGAAACCACCTGCGCTCGCTTTACGCCCAATAAATCCGG
+
CCCCC8FFGGGGCFGGGG,CFGDFGGF<FGGGGGFEGEGGGGGGEGGDFFEFGGGEFEFGGGFGGGGGFGGGGGCGCGFGGGGDFFGFCCGGGGGGGGGGGGFGFGGGGDGDEFFGGEGEEF@@EFGGGGG8FGGGFGGG,@FGDFGGGGC+@>8DFDFGCGGFGGGEFGFGDGGGGFGDFFFD,+,A776DC:FGGC92<F7+?<72AC<+<7CF>787A5A@=>=>=E;BGF7>;@B:CF@);C=76C:
@M03364:276:000000000-BLYN8:1:1101:26629:9711 2:N:0:1
GGACTACACGGGTATCTAATCCTGTTTGCTCCCCACGCTTTCGCACCTGAGCGTCAGTCTTTGTCCAGGGGGCCGCCTTCGCCACCGGTATTCCTCCAGATCTCTACGCATTTCACCGCTACACCTGGAATTCTACCCCCCTCTACAAGACTCTAGCCTGCCAGTTTCGGATGCAGTTCCCAGGTTGAGCCCGGGGATTCCACATCCGACTTGACAGACCGCCTGCGTGCGCTTTACGCCCAGTCATTCCG
+
--A<CFCEEFDCFFEGG9@FGGD<FGDEFGGG<CF@CCGGDDGGGGGGFFG?CG7F@CEFG<<CFF<<,66+@@FEC@?<D7FFF,++C=DFFGE94?A,AB,,49C=7++?<5A<5C7=C7,A>8,<F=F@DDGF=E8>3=CDGGFGFFF7,3E,@69BBEFG7DB9:8:**:EC<C?C69D5D?,,,DG=E88C**?++;:6/8DDGGD*:*2:75C5)::0151)-)05C756=4C*>::9*0*.:7*
@M03364:276:000000000-BLYN8:1:1101:11594:9733 2:N:0:1
GGACTACCGGGGTATCTAATCCTGTTTGCTCCCCACGCTTTCGCACCTGAGCGTCAGTCTTTGTCCAGGGGGCCGCCTTCGCCACCGGTATTCCTCCAGATCTCTACGCATTTCACCGCTACACCTGGAATTCTACCCCCCTCTACAAGACTCTAGCCTGCCAGTTTCGAATGCAGTTCCCAGGTTGAGCCCGGGGATTTCACATCCGACTTGACAGACCGCCTTCGTGCGCTTTACGCCCAGTAATTCCG
+
CCCCCGGGGGGGGGGGGGGGGGGGGGGGGGGGGGGGGGGGGGGGGGGGGGGGGGGGGGGGGGGGGFGGGGGGGGGGGGGGGGGGGGGGGGGGGGGGGGGFGGGGGGGGGGGGGGGGGGGGGGGGGGGGGGGGGGGGGGGGGGGGGGFGFCGGGGGGGFGCGGG6<EGGGGCGGGFGGGGGGGGFGFGGGGGGGDGGEGGGG+:1+7CCCGGGGGF7*>F=BEE:2/(0(575<DF<F2;C5)477DBAFC2
@M03364:276:000000000-BLYN8:1:1101:21634:9734 2:N:0:1
GGACTACTGGGGTTTCTAATCCTGTTTGCTCCCCACGCTTTCGCACCTGAGCGTCAGTCTTTGTCCAGGGGGCCGCCTTCGCCACCGGTATTCCTCCAGATCTCTACGCATTTCACCGCTACACCTGGAATTCTACCCCCCTCTACAAGACTCTAGCTGACCAGTTTCAAATGCAGTTCCCAAGTTAAGCTCGGGGATTTCACATCTGACTTGACAGACCGCCTGCGTGCGCTTTACGCCCAGTAATTCCG
+
CCCCCGGGGGGGGDGGGGGGGGGGGGGGGGGFFGGGGGGGGGGGGGGGGGGGGGGG,FEFGFGGGGGGGDE7FGGGGGGGGGGGGGGEFGGGGGFGFGF<FG9FFGGGGCGGGGGGGGGGGGG8EFGGFFCGGGGGGGDFEGGGGGGF>DEFGGDFEGF9DGFFGGGGGGGCGGCF;EGGCC3DFGFGGG,:CCC*:CGGC8FFFGGGGGGGG7>FGGGFFGFFFFFFF377D:F)@:5EGFBF7764>7*
@M03364:276:000000000-BLYN8:1:1101:6735:9740 2:N:0:1
GGACTACCAGGGTTTCTAATCCTGTTTGCTCCCCACGCTTTCGCACCTCAGTGTCAGTATCAGTCCAGGTAGTCGCCTTCGCCACTGGTGTTCCTTCCTATATCTACGCATTTCACCGCTACACAGGAAATTCCACTACCCTCTACCATACTCTAGCTTGCCAGTTTTGGATGCAGTTCCCAGGTTGAGCCCGGGGATTTCACATTCAACTTAACAAACCACCTACGCGCGCTTTACGCCCAGTAATTCCG
+
CCCCCGGGGGDGGGGGGGGGGGGGGGGGGFGFGGGGGGGGGGGGGGGFFFGFEFAFGGGGGGGGFGGGGGGGCFGGGGGEFGGGGGGGGGGGGGGFGFFGGGGGGCFGGGGGGGGGGGGGGGGGGGGDDFGGGGCGEEFGGFFFFFD8EFFCEFGG;EGDFFFGGGGFGGGGGFGGGFDF?GDDF>=,6DFGGGGGDEGGFGGGFCCFGF7<:7FGGGGE>*?BFFFFFFFFGG:<67EEGE6;FFF?FG6
@M03364:276:000000000-BLYN8:1:1101:8551:9746 2:N:0:1
GGACTACTAGGGTTTCTAATCCTGTTTGCTCCCCTCGCTTTCGCACCTGAGCGTCAGTTTCTGTCCAGGGGGCCGCCTTCGCCACCGGTATTCCTCCCGATCTCTACGCATTTCACCGCTACACCTGGAATTCTACCCCCCTCTACAAGACTCTAGCCTGCCAGTTTCGAAGGCAGTTCCCAGGTTGAGCCCGGGGATTTCACATCCGACTTGATAGACCGCCTGCGTGCGCTTTACGCCCAGTAATTCCG
+
CCCCCGG99FFGGCFGGGGGGGFGGFEGGGFGGG,,@FGGGGG7@FGG<FEGGGGGEF,6,CEFFGGGC@+@FC@FGGDFFGCCC<FEG:<FCAEGG+=C:+EFDFFGGGGG9FFGFGGGFGCAE8FGAFDGF,3DE83CCEEG,;E,;EGFFCAE,,,43@@FGGG,@88*98EEF9E,,,,>?EFGCFEC7*:?5;?CFGG+;FFDDCD7C*:2+13<>ED?FF>51@)8CDD<F1;EGFFF7>0<DC2
@M03364:276:000000000-BLYN8:1:1101:22088:9760 2:N:0:1
GGACTACCGGGGTTTCTAATCCTGTTTGCTCCCCACGCTTTCGCACCTCAGTGTCAGTATCAGTCCAGGTAGTCGCCTTCGCCACTGGTGTTCCTTCCTATATCTACGCATTTCACCGCTACACCTGGAATTCTACCCCCCTCTACAAGACTCTAGCCTGCCAGTTTCGGATGCAGTTCCCAGGTTGAGCCCGGGGATTTCACATCCGACTTGACAGACCGCCTGCGTGCGCTTTACGCCCAGTCATTCCC
+
CCCCCGFGGCGGE@;FCFGGGGF<EC<CCCFFGGGGGGGGGG@FGGG<FFFGEFCCFEDE9,CFCECFGGFDFGG@FFGGGECEEGFF6?9,5<E9B?9F<ECGE<?7FF7FEGGGGGGGGGG8ECEE8FC@FEGGGFGGGEEFFD;,C8ECFGCGGFG?FBD8==>EC6>3+@ECDFFGG9D8FECCFF,5@EG8=*?9CFGF6?FCDC)CF7F>FCCEE5)((;:;7DA3)7C<F?G573::*;*-2:*
@M03364:276:000000000-BLYN8:1:1101:14709:9763 2:N:0:1
GGACTACAAGGGTTTCTAATCCTGTTTGCTCCCCACGCTTTCGCACCTGAGCGTCAGTCTTCGTCCAGGGGGCCGCCTTCGCCACCGGTATTCCTCCAGATCTCTACGCATTTCACCGCTACACCTGGAATTCTACCCCCCTCTACAAGACTCTAGCCTGCCAGTTTCGAATGCAGTTCCCAGGTTGAGCCCGGGGATTTCACATCCGACTTGACAGACCGCCTGCGTGCGCTTTACGCCCAGTAATTCCG
+
CCCCCGGGGGGGGGGGGGGGGGGGGGGGGGGGGGGGGGGGGGGGGGGGFGGGGGGGGGGGGGGGGGGGGGGGGGGGGGGGGGGGGGGDGGGGGGGGGGGGDGGGGGGGGGGGGGGGGGGGGGGGGGGGGGGGGGFGGGGGGGGGGGGGGGGGGFACGGGFFGGFFGGGGGGGGGGFGGGGGGGGGGG?6CE>E5C:EEGFGGGG76>DDGDGGGGGGGGFBGE2:FFF1>DDCDGFFFGCE)4?CCFACC9
@M03364:276:000000000-BLYN8:1:1101:13000:9847 2:N:0:1
GGACTACTAGGGTTTCTAATCCTGTTTGCTCCCCACGCTTTCGCACCTGAGCGTCAGTCTTTGTCCAGGGGGCCGCCTTCGCCACCGGTATTCCTCCAGATCTCTACGCATTTCACCGCTACACCTGGAATTCTACCCCCCTCTACAAGACTCTAGCCTGCCAGTTTCGGATGCAGTTCCCAGGTTGAGCCCGGGGATTTCACATCCGACTTGACAGACCGCCTGCGTGCGCTTTACGCCCAGTAATTCCG
+
CCCCCGGGGGGGGGGGGGGGGGGGGGGGGGGGGGGGGGGGGGGGGGGGGGGGGGGGGGGGGGGGGGGGGGGGGGGGGGGGGGGGGGGGGGGGGGGGGGGAFGGGGGGGGGGGGEGFGGGGGGGGGGGGGGGGGGFGFGGGGGGGFGGGGGGFGGGGGGGGGGGGGGGGGGDCGFGGGGGGGGGGGGGGGGGGGGGGGGFGGGGGFGGDDGGGGGGGGGGGFGD?F>2@2@B@59FAF?GDGEFFFGFAGD7
@M03364:276:000000000-BLYN8:1:1101:11199:9856 2:N:0:1
GGACTACACGGGTTTCTAATCCTGTTTGCTCCCCACGCTTTCGAGCCTCAGTGTCAGTTACAGGCCAGAGAGCCGCTTTCGCCTCCGGTGTTCCTCCATATATCTACGCATTCCACCGCTACACATGGAGTTCCACTCTCCTCTTCTGCACTCAAGTTAACCAGTTTCCGATGCACTTCCTCGGTTGAGCCGAGGGCTTTCACATCAGACTTAATTAACCGCCTGCACTCGCTTTACGCCCAATAAATCCG
+
CCCCCGGGGGGGGGGGGGFGGGGGGGGGGGGGGGGGGGGDGGGGGGGGGGGGGGGGGGGGGGGGGGGGGGGGGGGGGGGGGGGGGGGGGGGGGGGGGGGGGFGGFGGGGGGGGEEGGGGGGGGCEFG?CEGGGGGADFGGGGGGGCGFFGGGGGGGGGGGGGGGGGGGEECEGGGGGGGGFFGGEGGFGGGGGDGGEGGGGF7CFG>;FDCGFDFFDCFGDGA9@FBFAF38CGF)+(3*>;?FGGFF7FG
@M03364:276:000000000-BLYN8:1:1101:12396:9858 2:N:0:1
GGACTACAAGGGTTTCTAATCCTGTTTGCTCCCCACGCTTTCGCACCTGAGCGTCAGTCTTTGTCCAGGGGGCCGCCTTCGCCACCGGTATTCCTCCAGATCTCTACGCATTTCACCGCTACACCTGGAATTCTACCCCCCTCTACAAGACTCTAGCCTGCCAGTTTCGGATGCAGTTCCCAGGTTGAGCCCGGGGATTTCACATCCGACTTGACAGACCGCCTGCGTGCGCTTTACGCCCAGTAATTCCC
+
6-A-,;;<<@F7@EFGGCFGDEC@CFFGFAFG<@<FE7:FFEBGFG:B6C,,@+C:FCCEEGGCC6,EFCFDE:F@FG7=F:,:4BFGGGGFG,EFF8F?FFD,@?EGG@ECEFCE?CEGG:9<EFGF@<?FBEGGCE=FGCE?FGG?9?C?FFC9,@BECGFCGA;@*388@F7<9EDFGDCGG9>?FFF5CCCEGD,=F79FF7*15CDCD7<@=58AA571()7>()8@C59<7:/**.4):7*6*:*
@M03364:276:000000000-BLYN8:1:1101:20859:9863 2:N:0:1
GGACTACCCGGGTATCTAATCCTGTTTGCTCCCCACGCTTTCGAGCCTCAGTGTCAGTTACAGGCCAGAGAGCCGCTTTCGCCTCCGGTGTTCCTCCATATATCTACGCATTTCACCGCTACACATGGAATTCCACTCTCCTCTCCTGCACTCAAGTCTACCAGTTTCCAATGCATACAATGGTTGAGCCACTGCCTTTTACATCAGACTTAAGAAACCACCTGCGCTCGCTTTACGCCCAATAAATCCGG
+
CCCCCGGGGGGGGGGGGGGGGGGGGGGGGGGGGGGGGGGGGGGGGGGGGGGGGGGGGFGGGGGGGGGGGGGGGGGGGGGGGGGGGGGDFEGGGGGGGGGGGGGGGGGGGGGGGGGGGGGGGGGGGFGGGGGGGGGGGGGGGGGG=EFGGGGFFGGGFGGAEGGGGGGGGGGGGGGGGGGGGGGEFGGGGGGGGGGGGGGGGGGGCCFFGFDGGGGGGGFGFGFFFFADDEFEFGGFFDGGGFFA*:@CGGC
@M03364:276:000000000-BLYN8:1:1101:8319:9925 2:N:0:1
GGACTACAAGGGTTTCTAATCCTGTTTGCTCCCCACGCTTTCGAGCCTCAGTGTCAGTTACAGGCCAGAGAGCCGCTTTCGCCTCCGGTGTTCCTCCATATATCTACGCATTTCACCGCTACACATGGAATTCCACTCTCCTCTCCTGCACTCAAGTCTCCCAGTTTCCAATGCACACAATGGTTGAGCCACTGCCTTTTACATCAGACTTAAGAAACCACCTGCGCTCGCTTTACGCCCAATAAATCCGG
+
CCCCCGGGCGGGGGGGGGGGGGGGGGGGGGGGGGGGGGGGGGGGGGGGGGGGGGGGGGGGGGGGGGGGGGGGGGGGGGGGGGGGGGCGGGGGGGGGGGGCFGGGGGGGGGGGGGGGGGGGGGGGFFGGGGGGGGEGGGFGGGFGGGGGGGGGGGGGCGFGGDFDDEFGGGCFGGGGGGGGGGGGG8,=,@B@C8,<CCFG+C7=;:FGGGFFGGGGGGF5@?;=D>BBABD><FGFFDGDEF;6CD7?DCD
@M03364:276:000000000-BLYN8:1:1101:15666:9926 2:N:0:1
GGACTACAGGGGTTTCTAATCCTGTTTGCTCCCCACGCTTTCGAGCCTCAGTGTCAGTTACAGGCCAGAGAGCCGCTTTCGCCTCCGGTGTTCCTCCATATATCTACGCATTTCACCGCTACACATGGAATTCCACTCTCCTCTTCTGCACTCAAGTCCTCCAGTTTCCAATGACCCTCCCCGGTTGAGCCGGGGGCTTTCACATCAGACTTAAAGAACCGCCTGCGCTCGCTTTACGCCCACTAAATCCG
+
CCCCC8FGGGGGGDGGGGGGGCFGGGGGGGGGGGFGGGGGGGGFFGECGGGFGGGGFGFCGGGGGGGGGGFGGGGGGGGGGGGFGGGGGGGDFGGGGGGGGGGGGGGFGGGDGGGGGDEGDFGGG8FGBCCFFGGGFGCFFC?F=DFGGFGGGDGGGGGGGGFFCECFGGGDCGFGGGGGGGGGGGGGFFFGGGE>E55=CGGCFGGFF<C>FFDDFFCF5CA@<FFB0B>:D3C)9?DEED(8CF?4C*9
@M03364:276:000000000-BLYN8:1:1101:17234:9932 2:N:0:1
GGACTACTCGGGTATCTAATCCTGTTTGCTCCCCACGCTTTCGAGCCTCAGTGTCAGTTACAGGCCAGAGAGCCGCTTTCGCCACCGGTGTTCCTCCATATATCTACGCATTTCACCGCTACACATGGAATTCCACTCTCCTCTCCTGCACTCAAGTCTACCAGTTTCCAATGCATACACTGGTTGAGCCACTGCCTTTTACACCAGACTTAATAAACCACCTGCGCTCGCTTTACGCCCAATAAATCCGG
+
CCCCCFGFGGGGGGGGGGGGDGGGGGGGGGGGGGGGEGGGFGGGGGGGGGGGGGGGGGGGGGC<FGGGGGGGGFEGGGGCEGGGGGGGGGGGGGGGFCGGGFFFGFFGGGGGGGGGGGGGGGCFFEGGFDFGCFGGEGGGGDDFGGG8@DGGGGGGGFG9D,@=FFFGGGFGGGGGCFG,@ECE:CCFC:,DEFFG6EGGGGGGAF>7>CFFGGCF>7CFFCFED44?@FEDCG74)5CCGF1A>D+7CDD
@M03364:276:000000000-BLYN8:1:1101:4037:9933 2:N:0:1
GGACTACCGGGGTTTCTAATCCTGTTTGCTCCCCACGCTTTCGCACCTCAGTGTCAGTATCAGTCCAGGTAGTCGCCTTCGCCACTGGTGTTCCTTCCTATATCTACGCATTTCACCGCTACACAGGAAATTCCACTACCCTCTACCATACTCTAGCTTGCCAGTTTTGGATGCAGTTCCCAGGTTGAGCCCGGGGATTTCACATTCAACTTAACAAACCACCTACGCGCGCTTTACGCCCAGTAATTCCG
+
CCCCCGGGGGGGGGGGGGGGGGGGGGGGGGGGGGGGGGGGGGGGGGGGGGGGGGGGGGGGGGGGGGGGGGGGGGGGGGGGGGGGGGGGGGGGGGGGGGGGGGGGGGGGGGGGGGGGGGGGGGGGGFGGGGGGGGGGGGGGGGGFGFGGFEFGGGGGGGGGGGEFFCFGDB8D,DFEGGGCDFFGGGGGCDFFGG>8EGGGGGFGFFGGGGGC8FGGFGFDFGA((;2BB3).>DFEF;GEDFDF7::<:F>
@M03364:276:000000000-BLYN8:1:1101:3234:9942 2:N:0:1
GGACTACAGGGGTTTCTAATCCTGTTTGCTCCCCACGCTTTCGAGCCTCAGTGTCAGTTACAGGCCAGAGAGCCGCTTTCGCCTCCGGTGTTCCTCCATATATCTACGCATTTCACCGCTACACATGGAATTCCACTCTCCTCTCCTGCACTCAAGTCTAACAGTTTCCAATGCACACAATGGTTTAGCCACTGCCTTTTACATCAGACTTAAGAACCCACCTGCGCTCGCTTTACGCCCAATAAATCCGG
+
CCCCCGGGGGGGGGGGGGGGGGGGGGGGGGGGGGGGGGGGGGGGGGGF@FGEGGGGG9FEGGGFGGGGGFGGGGGGCFFGGGGGEGGGGGGGGFGGGGGGGGGFG<FGGGGGGGGGGGGGGGGG?FFFFFGGGGDGG@EGGGGDEEGGGGGGGF8E;@9>9ECGGGGGCGEA=8AFAF66@FGGF,<BFG9D??CCEGFFGGFFFFGCFFBCCC8@**@C>9A==@)9()28:?FC4@EGC5;FGGFFCD5
@M03364:276:000000000-BLYN8:1:1101:4183:9948 2:N:0:1
GGACTACCAGGGTTTCTAATCCTGTTTGCTCCCCACGCTTTCGAGCCTCAGTGTCAGTTACAGGCCAGAGAGCCGCTTTCGCCTCCGGTGTTCCTCCATATATCTACGCATTTCACCGCTACACATGGAATTCCACTCTCCTCTCCTGCACTCAAGTCTCCCAGTTTCCAATGCACACAATGGTTGAGCCACTGCCTTTTACATCAGACTTAAGAAACCACCTTCGCTCCCTTTACGCCCAATAAATCCGG
+
CCCCCGGEFGGGGGGGGGGGGGGFGGGGGGGGGGGGGGGGGGG@@FGGGGGFGGGGGGGFGGGGGEGGGFGGGGGG7FFGGGGGGGGGBFGFGGGFGFBDFEFGFFGGGGGGFGGGGGGGFGGGFCBEFGFGEGGGGF>FGGGGFGG8@E8DFGGGFGFG,DDCFGGGAE;,@E89DEE?=F,@9>=EGF,@<E?CGFBEGF7=+CCFGGGGG7DC57FGFEF).3)3:*9AGG>E;@CEE)>AGCBEGD:
@M03364:276:000000000-BLYN8:1:1101:12448:9951 2:N:0:1
GGACTACCCGGGTATCTAATCCTGTTTGCTCCCCACGCTTTCGAGCCTCAGCGTCAGTTACAGACCAGAGAGCCGCCTTCGCCACTGGTGTTCCTCCATATATCTACGCATTTCACCGCTACACATGGAATTCCACTCTCCTCTTCTGCACTCAAGTTTCCCAGTTTCCAATGACCCTCCCCGGTTGAGCCGGGGGCTTTCACATCAGACTTAAGAAACCACCTGCGCTCGCTTTACGCCCAATAAATCCG
+
CCCCCGGGGGGGGGGGGGGGGGGGGGGGGGGGGGGGGGGGGGGGGGGGGGGGGGGGGGGGGGGGGGGGFFGGGGGGGGGGGGGGGGGGGGGGFGGGGGGGGGGGGGGGGGGGGGGGGGGGGDGGGGGGFFGGGGGGGGFFGGGGGGGGGGGGGGGGGGGGGGGGFDFGGGGGGGGGGGGGGGGGGGGGGGGGGGGGGDGGGGGGFGFFGGGGGGGGGGGGFGFFFFFFFEFFGGGAFFGGGE<>GCFFFFD
@M03364:276:000000000-BLYN8:1:1101:23927:9957 2:N:0:1
GGACTACTAGGGTATCTAATCCTGTTTGCTCCCCACGCTTTCGAGCCTCAGTGTCAGTTACAGGCCAGAGAGCCGCTTTCGCCTCCGGTGTTCCTCCATATATCTACGCATTTCACCGCTACACATGGAATTCCACTCTCCTCTCCTGCACTCAAGTCTCCCAGTTTCCAATGCACACAATGGTTGAGCCACTGCCTTTTACATCAGACGTAAGAAACCACCTGTGCTCGCTTTACGCCCAATAAATCCGG
+
C9CCCFGGGGGGGGGGGGGGGGGGGGG@FAFFFGFGGGGGGGGGGGGGGGGCFGGCFFGGGGGGGGGGGFGDGGGGG>FGGDGGGGGGCFCDFAFGFFGGGG,9ECGF>CFFGGGGGGGGGGGGCFGGGGGCFGA:EEFGFDCFFGGGGGGGGFFGGDFGGGGGGGGCEGEFGGAFGG6FDG8DF+6@DFGG?FGGGF99C?CCC8F?F*<C7FGDFGGFAGFE*9CFE?A9<4@;5(B:5?@;CF8)>75
@M03364:276:000000000-BLYN8:1:1101:10551:9990 2:N:0:1
GGACTACCCGGGTATCTAATCCTGTTTGCTCCCCACGCTTTCGAGCCTCAGTGTCAGTTACAGGCCAGAGAGCCGCTTTCGCCTCCGGTGTTCCTCCATATATCTACGCATTTCACCGCTACACATGGAATTCCACTCTCCTCTCCTGCACTCAAGTCTCCCAGTTTCCAATGCACACAATGGTTGAGCCACTGCCTTTTCACTCAGACTTAAGAAACCCCCTGCGCCCGCTGTCCGCCCACTAAATCCGG
+
CCCCCGGGGEGGGGGGGGGGGGGGGGGGGGGGGGGGGGGGGGGFGGGGGGGGGGGGGGGGGGGCGGGGFFGDDGGG@FFGGGGGG=7FFFEGGGGGGGFFFAFFGGGGGGEFDDGGGGGGGGGG9:9BECBFFDBGG@DFGDFDF@9DE8EFD889FFFFFG?FFDFDC9C,=EEFA,+3,@?FFC6CFGGG?DGGGGFF77,5@55*ACCC<<:D>F6***/)))//6)5?)1*)).8B=)/=C<+);CC
@M03364:276:000000000-BLYN8:1:1101:21540:9992 2:N:0:1
GGACTACAGGGGTTTCTAATCCTGTTTGCTACCCATGCTTTCGAGCCTCAGCGTCAGTTACAGACCAGACAGCCGCCTTCGCCACTGGTGTTCTTCCATATATCTACGCATTTCACCGCTACACATGGAGTTCCACTGTCCTCTTCTGCACTCAAGTTTCCCAGTTTCCGATGCACTTCTTCGGTTGAGCCGAAGGCTTTCACATCAGACTTAAGAAACCACCTGCGCTCGCTTTACGCCCAATAAATCCG
+
CCCCCGGGGGGGGGGGGGGGGGGGGGGGGGGGGGGGGGGGGGGGGGGGGGGGGGGGGGFGGGGGFGGGGGGGGGGGGGGGGGGGGGGGFFGEG9FGGGGGGGGGGGGGGGGGGGGGGGGGDEGGGGGGGGGGGGGGGFFGGGGGGGGGGGGGGGGFGEFFGE9FGEGFFGGGDGGGGGGGGGGGGGGGGGGD+@CGDFGGGGGGFFFFFGFGFGFG7CFFFGFFFFFF@55;5FFEF6EECDFF<CFEFF:
@M03364:276:000000000-BLYN8:1:1101:21729:9999 2:N:0:1
GGACTACCAGGGTATCTAATCCTGTTTGCTCCCCACGCTTTCGAGCCTCAGTGTCAGTTACAGGCCAGAGAGCCGCTTTCGCCTCCGGTGTTCCTCCATATATCTACGCATTTCACCGCTACACATGGAATTCCACTCTCCTCTCCTGCACTCAAGTCTCCCAGTTTCCAATGCACACAATGGTTGAGCCACTGCCTTTTACATCAGACTTAAGAAACCACCTGCGCTCGCTTTACGCCCAATAAATCCGG
+
CCCCCGGGGGGGGGGGGGGGGGGGGGGGGGGGGGGGGGGGGGGGGGGGGGGGGGGGGGGGGGGGGGGGGGGGGGGGGGGGGGGGGGGGGGGGGGGGGGGGGGGGGFGGGGGGGGGGGGGGGGGGGGGGFFFFGGGGFGGGGGGGGGGGGGGGGGGGGGGGGGGGGGGGGGGGGGGGGGGGGG8EF>FFGFFGGGGEEGGGGGGGFDFCGGGGGGG>FF,,3;F:=EBFAAA><<>>AD:CE)5;>FFC<D>
@M03364:276:000000000-BLYN8:1:1101:17315:10008 2:N:0:1
GGACTACTGGGGTTTCTAATCCTGTTTGCTCCCCACGCTTTCGCACCTGAGCGTCAGTCTTTGTCCAGGGGGCCGCCTTCGCCACCGGTATTCCTCCAGATCTCTACGCATTTCACCGCTACACCTGGAATTCTACCCCCCTCTACAAGACTCTAGCCTGCCAGTTTCGGATGCAGTTCCCAGGTTGAGCCCGGGGATTTCACATTCAACTTAACAAACCACCTACGCGCGCTTTACGCCCAGTAATTCCG
+
CCCCCGGGGGGGGGGGGGGGGGGGGGGGGGGGGGGGGGGGGGGGGGGGGGGGGGGGGGGGGGGGGGGGGGGGGGGGGGGGGGGGGGGGGGGGGGGGGGGGGGGGGGGGGGGGGGGGGGGDGGGGGGGGGGGGGGGGGGGGGGGGCFGGGGGGGGGGGGGGGGGG<BEF5CEGGGG7EGGGGGGGGGGGGGGFEGGGGGEGGGGFF7:DFCDFG>FGGDGDFGFF;FDF>FDFDGGAFBGGGBFFCDFFGG*
@M03364:276:000000000-BLYN8:1:1101:11008:10039 2:N:0:1
GGACTACACGGGTATCTAATCCTGTTTGCTCCCCACGCTTTCGAGCCTCAGTGTCAGTTACAGGCCAGAGAGCCGCTTTCGCCTCCGGTGTTCCTCCATATATCTACGCATTTCACCGCTACACATGGAATTCCACTCTCCTCTCCTGCACTCAAGTCTCCCAGTTTCCAATGCACACAATGGTTGAGCCACTGCCTTTTACATCAGACTTAATAAACCACCTGCGCTCGCTTTACGCCCAATAAATCCGG
+
CCCCCGGGGGGGGGGGGGGGGGGGGGGGGGGGGGGGGGGGGGGGGGGGGGGGGGGGGGGGGGGGGGGGGGGGGGGGGGGGGGGGGGGGGGGGGGGGGGGGGFGGFFGGGGGGGGAFCCGGGEFGGGFGFCFGGGGGGGGFGGGGGGFGGGGFEGCGGGGGGGFGGGGGGG=EGGFGGG66DFCFGGGCGG6,AF9EGGGF>FGGFGG57?>FCGGGGCFGFGF2@BA>@;>?FGGE421B/55=*CAEFDD
@M03364:276:000000000-BLYN8:1:1101:27589:10046 2:N:0:1
GGACTACACGGGTATCTAATCCTGTTTGCTCCCCACGCTTTCGAGCCTCAGTGTCAGTTACAGGCCAGAGAGCCGCTTTCGCCACCGGTGTTCCTCCATATATCTACGCATTTCACCGCTACACATGGAATTCCACTCTCCTCTCCTGCACTCAAGTCTACCAGTTTCCAATGCATACAATGGTTGAGCCACTGCCTTTTACACCAGACTTAATAAACCACCTGCGCTCGCTTTACGCCCAATAAATCCGG
+
CCCCCGGGGGCFGGGFGGGGGGGGGGGFGGGD@FGGGGDFGGGGGGEGG?EGGGGGFGGDGGGGGGGGGCGGGGGGGGGGGCEGGGF7FCGFFG9F@EFCGFAFGFGGGGGGGFCFFGDGGGGGGGGDFFFGGCFGGFFCFFFGGGGGGGGFG=DCGEDD,DEFDFAFFCFGG?,DDGGGF9>B>C8EFGGGFGGFFGGGGF:?CFGGGFCFG+=CCGDG?435>*::9AD5C9:CB=:EGA1)2;F<FC8
@M03364:276:000000000-BLYN8:1:1101:23796:10094 2:N:0:1
GGACTACCAGGGTTTCTAATCCTGTTTGCTCCCCACGCTTTCGCACCTGAGCGTCAGTCTTTGTCCAGGGGGCCGCCTTCGCCACCGGTATTCCTCCAGATCTCTACGCATTTCACCGCTACACCTGGAATTCTACCCCCCTCTACAAGACTCTAGCCTGCCAGTTTCGAATGCAGTTCCCAGGTTGAGCCCGGGGATTTCACATCCGACTTGACAGACCGCCTGCGTGCGCTTTACGCCCAGTAATTCCG
+
CCCCCFGAFGGGGGGGGFEFGGGGGFGGCFGCGGGGGGG7FEGEG7FGGGGGCFGEGEFGGGG6CEFGGGGGGGGGGGGGGGGGDFGGEGGGGGGGGGGEFGGGGGFGGGGCFGGFGGGGGGGCCDFGGGFGGF9;,D?FG8CDDGG99=,<:CFF9EFFGDFEF9EF5D867CAFG7ADFFFFGFGGFG,DEECE*:CGGFC@F6DGGGDCGCFFG<8F)CBF<F;B6;>EDC*)@?C:EE6FGF@BGF*
@M03364:276:000000000-BLYN8:1:1101:6380:10100 2:N:0:1
GGACTACCCGGGTTTCTAATCCTGTTTGCTCCCCACGCTTTCGAGCCTCAGCGTCAGTTACAGACCAGAGAGCCGCTTTCGCCTCCGGTGTTCCTCCATATATCTACGCATTTCACCGCTACACATGGAATTCCACTCTCCTCTCCTGCACTCAAGTCTCCCAGTTTCCAATGCACACAATGTTTGAGCCACTGCCTTTTACATCAGACTTAAGAAACCACCTGCGCTCGCTTTACGCCCAATAAATCCGG
+
CCCCCGFGGGGGGGGGGGGGGGGGGGGGGGGGGGGGGGGGGGGGGGGGGGGGGGGGGGGGGGGFGGGGGCDGGGGGEEGGGGGGGGGGGGGGGGGGGGGFGGGFGGGGGGGGGFFGGGGGGGGG9=FGFGGFGFGGGGGGFDGGGGGGGD@=FGGGFCCFGGGGGGGGGGGGFGGGGGGDGG,@FFFFFFFGGGGGGGGG7CFGFFGGGF<+::+DCGGGF5@=BF>EFFFFGG>EEDC8=)/;;C66CD:
@M03364:276:000000000-BLYN8:1:1101:22744:10102 2:N:0:1
GGACTACAGGGGTATCTAATCCTGTTTGCTCCCCACGCTTTCGAGCCTCAGTGTCAGTTACAGGCCAGAGAGCCGCTTTCGCCACCGGTGTTCCTCCATATATCTACGCATTTCACCGCTACACATGGAATTCCACTCTCCTCTCCTGCACTCAAGTCTACCAGTTTCCAATGCATACAATGGTTGAGCCACTGCCTTTTACACCAGACTTAATAAACCACCTGCGCTCGCTTTACGCCCAATAAATCCGG
+
CCCCCGGGGGGGGGGGGGGGGGGGGGGGGGGGGGGGGGGGGGGGGGGGGGGGGGGGGGGGGGGGGGGGGGGGGGGGGGGGGGGGGGGGGGGGGGGGGGGGGGGGGGGGGGGGGGGGGGGGGGGGGGGGFAFFGGGGGGDFGGGGGGGGGGGGGGDCDFGGGGGGDFGGGGFFFFGGGGGGGGGGGGFFGDDFEGFGGGGGGFGGFFGGGGGGGFGCGGFFFCFF@BBBFEFFGGGFFFGGGFFF7FACGC<
@M03364:276:000000000-BLYN8:1:1101:6231:10113 2:N:0:1
GGACTACTCGGGTTTCTAATCCTGTTTGCTCCCCACGCTTTCGAGCCTCAGTGTCAGTTACAGGCCAGAGAGCCGCTTTCGCCTCCGGTGTTCCTCCATATATCTACGCATTTCACCGCTACACATGGAATTCCACTCTCCTCTCCTGCACTCAAGTCTACCAGTTTCCAATGCATACAATGGTTGAGCCACTGCCTTTTACACCAGACTTAATAAACCACCTGCGCTCGCTTTACGCCCAATAAATCCGG
+
CCCCCFGFEGGGGCFGGGGGGGGGFGF@EGGCCGGGGGG@FGFGGGGFGGG9@FGGGGGGGGGGGGGGGGGGGGGGEGGGGDGE@FGGBB=FFFDFGGFGGGGGGGFF:FGCGCEGGGGGGGGGGGGGGGFGFFGGCEDFGD,?FFCFGGGGDFGFFDDGGGFGGAAD,EFDFGFEFFFG8=8FGGCFGC8:ACF@FDECGGGGFCG*@FGD87@CGF,@?CFF25>BDFFE4C>@5@CEC):FFDF?4)<
@M03364:276:000000000-BLYN8:1:1101:16425:10114 2:N:0:1
GGACTACCAGGGTTTCTAATCCTGTTTGCTCCCCACGCTTTCGCACCTGAGCGTCAGTCTTTGTCCAGGGGGCCGCCTTCGCCACCGGTATTCCTCCAGATCTCTACGCATTTCACCGCTACACCTGGAATTCTACCCCCCTCTACAAGACTCTAGCCTGCCAGTTTCGGATGCAGTTCCCAGGTTGAGCCCGGGGATTTCACATCCGACTTGACAGACCGCCTGCGTGCGCTTTACGCCCAGTAATTCCG
+
CCCCCGGGGGGGGGGGGGGGGGGGGGGGGGGGFGGGGGGGGGGGGGGGGGGGGGGGGGGGGGGGGGGFGEEGGGGGGGGGGGGGGGGGGGGGGCAFGGGGGGGGGGGGGGGGCFGGGGGGGGGGGGGGGGGGGGGGGGGGGGGFGGFGFGCFGGGGGGGGGGGGGGGGECEGGGGFFFFGFGGGGGGGGGGGDGDGGGGGGFGGFGGGDGGGGGGCG<FGFGF<BFFFFBEE5D<4@FDEGFF?F*06DGC
@M03364:276:000000000-BLYN8:1:1101:16518:10131 2:N:0:1
GGACTACCAGGGTATCTAATCCTGTTTGCTCCCCACGCTTTCGCACCTGAGCGTCAGTCTTTGTCCAGGGGGCCGCCTTCGCCACCGGTATTCCTCCAGATCTCTACGCATTTCACCGCTACACCTGGAATTCTACCCCCCTCTACAAGACTCTAGCCTGCCAGTTTCGAATGCAGTTCCCAGGTTGAGCCCGGGGATTTCACATCCGACTTGCCAGACCGCCTGCGCTCGCTTTACGCCCACTAACTCCG
+
CCCCCGGGGFGGGGGGGGGFGGGGFGGGGGGGGGGGGGGGGGGGGGGGFFFGGFGEECFDFGGGGGGGG7FEGGEGGGGFFGGGGGGGEGGFAGFGFFGFEFFGGGGGGGEFGCFGEGGEFEDFEFGG,AFFGGGGGGGGDEGG=EADGGGGGGGGCDF,DGGGFFGF:D8D,;EEFAGGFCCFGGF97CGGGCEEE1?EGGFGFCCCDGDGC+*+;5EFFEFF?F6>9BFDD<F9FFGGD>(.CG)679*
@M03364:276:000000000-BLYN8:1:1101:12869:10148 2:N:0:1
GGACTACAGGGGTATCTAATCCTGTTTGCTCCCCACGCTTTCGAGCCTCAGTGTCAGTTACAGGCCAGAGAGCCGCTTTCGCCACCGGTGTTCCTCCATATATCTACGCATTTCACCGCTACACATGGAATTCCACTCTCCTCTTCTGCACTCAAGTTTCCCAGTTTCCAATGACCCTCCCCGGTTGAGCCGGGGGCTTTCACATCCGACTTGACAGACCGCCTGCGTGCGCTTTACGCCCAGTAATTCCC
+
CCCCCGGGGGGGGGGGGGGGGGGGGGGGGGGGGGGGGGGGGGGGGGGGGGGGGGGGGGGGGGGGGGGGGGGGGGGGGGGGGGGGGGGGGGGGGGGGGGGGGGFGGGGGGGGGGGGGGGGDGGGGGGFGGGGGGGGGGGGGGGGGGGGGGGGGGGGGEDGGGGGGGGGGGFGGGGGGGGGGGGGGGGGGGGFGDGEGGGGCGDGGFGFGGC3DFGFC8FGF>GF6@F;E;>DDD5D9FFGGG>:6:78>FG*
@M03364:276:000000000-BLYN8:1:1101:22883:10153 2:N:0:1
GGACTACAGGGGTTTCTAATCCTGTTTGCTCCCCACGCTTTCGCACCTGAGCGTCAGTCTTTGTCCAGGGGGCCGCCTTCGCCACCGGTATTCCTCCAGATCTCTACGCATTTCACCGCTACACAGGAAATTCCACTACCCTCTACCATACTCTAGCTTGCCAGTTTTGGATGCAGTTCCCAGGTTGAGCCCGGGGATTTCACATTCAACTTAACAAACCACCTGCGCTCGCTTTACGCCCAATAAATCCG
+
CCCCCFGGGGGGGGGGFGGGGGGGGGGGGGGGGGGGGGGGGGGGGGGGGGGFFFG7EFECFGGGGGFGGGGGDFGGGGGGGG@FGFGGGGGGGGGGGDGGG@=FFGGGGGGGGGGGGGGGGGGGGGFDF<BFGFFGGGGGGDFGGGGGGGGGGGGGGGFFGG7D@9DCCE6FGFFFGGGF:,6BBFCFGFGGGGGGDGFGGFCFC@DFGGCFGGGGG4;FAF:3=FFFFF55*1>:??GEGF07>:447F5
@M03364:276:000000000-BLYN8:1:1101:22166:10160 2:N:0:1
GGACTACCAGGGTTTCTAATCCTGTTTGCTCCCCACGCTTTCGCACCTGAGCGTCAGTCTTTGTCCAGGGGGCCGCCTTCGCCACCGGTATTCCTCCAGATCTCTACGCATTTCACCGCTACACCTGGAATTCTACCCCCCTCTACAAGCCTCTAGCCTGCCAGTTTCGGATGCAGTTCCCAGGTTGAGCCCGGGGATTTCACATCCGACTTGACAGACCGCCTGCGTGCGCTTTACGCCCAGTAATTCCG
+
CCCCCGGGGGGGGGGGGGGGGGGGGGGGGGGGGGGGGGGGGGGGGGGGGGGGGGGGGGGGGGGGGGGGFGGGGGFGGGGGGGGDGGDDEGGGGGGGGGFGGGGGGGGGGGDGFGGGGGGGCF:EGGGGGFFGGGGGGGGGGEGGFGGGG,>?EGGGGGFGGGGGGGGAGECCGCF7DCEGGGGFGGGGGFCFEGGGDEFGGFGGFGGGGDGGGCDCCFFGFGFBFF9@6<DFGDGFFFGGC>6FD7/::D2
@M03364:276:000000000-BLYN8:1:1101:22742:10169 2:N:0:1
GGACTACTGGGGTATCTAATCCTGTTTGCTCCCCACGCTTTCGCACCTGAGCGTCAGTCTTTGTCCAGGGGGCCGCCTTCGCCACCGGTATTCCTCCAGATCTCTACGCATTTCACCGCTACACCTGGAATTCTACCCCCCTCTACAAGACTCTAGCCTGCCAGTTTCGGATGCAGTTCCCAGGTTGAGCCCGGGGATTTCACATCCGACTTGACAGACCGCCTGCGTGCGCTTTACGCCCAGTAATTCCG
+
CCCCCGGGGGGGGGGGGGGGGGGGGGGGGGGGFFGFGGGGGGGGEGGFGGGGGGGEGFFGFGGGGGCGGGGGGGGGGGGGGGGGGGGGGGGGFEGGGGGGGGGDFFGGDGGGGCFGGGGGGGGGGGGGFFGGGGGGGGGGGGGGGFGGGGG8FFGCFDGGGG?FGFGGGGGCEFCDFGGGGGDGFFGGGG6@ECGGGGGCGGF78F5DDGDCFGGCF4@GFGF<:F>E1>EEGD36@??EEDF?CDFBGG<
@M03364:276:000000000-BLYN8:1:1101:18115:10186 2:N:0:1
GGACTACTGGGGTTTCTAATCCTGTTTGCTCCCCACGCTTTCGAGCCTCAGTGTCAGTTACAGGCCAGAGAGCCGCTTTCGCCTCCGGTGTTCCTCCATATATCTACGCATTTCACCGCTACACATGGAATTCCACTCTCCTCTCCTGCACTCAAGTCTCCCAGTTTCCAATGCACACAATGGTTGAGCCACTGCCTTTTACATCAGACTTAAGAAACCACCTGCGCTCGCTTTACGCCCAATAAATCCGG
+
CCCCCGGGGGGGGGGGGGGGGGGGGGGGGGGGGGGGGGGGGGGGGGGGGGGGGGGGGGGGGGGGGGGGGGGGGGGGGGFGGGGGGGGGGGGGGGGGGGGGGGGGGGGGGGGGGGGGGGGGGGGGGGGGFFEGFGGGFGFGFGGFFGFCGDGCFGFGGGGG,@88DGGGGFGGGGF8AFGGGFFGFGEFGGGGFGGGGGGGGGCC>DD*;99DDCC:ACGGFGFEF>BE>BB?GF7=D>EGG>@;FGF3<:C
@M03364:276:000000000-BLYN8:1:1101:3755:10191 2:N:0:1
GGACTACCGGGGTATCTAATCCTGTTTGCTCCCCACGCTTTCGCACCTGAGCGTCAGTCTTTGTCCAGGGGGCCGCCTTCGCCACCGGTATTCCTCCAGATCTCTACGCATTTCACCGCTACACATGGAATTCCACTCTCCTCTCCTGCACTCAAGTCTACCAGTTTCCAATGCATACAATGGTTGAGCCACTGCCTTTTACACCAGACTTAATAAACCACCTGCGCTCGCTTTACGCCCAATAAATCCGG
+
<@CCCGFGG7FGGGGGFFFFGGGGGGGGGFFGGGGGDGGGFCEGGGDFDCGGGGGGGGGAFFEGGGGEFGDGGGGGGGGGGGGGGGGGGGGGGGGGGGGG?CFGGFGGGCFGGGGGGGGGGG@<9FEFFFFGGDGGGFAFGGGGGGGFEGFFGC@DFG9CF9,68@EFCDFGG6EFGGGGGGCF98:EGCCC?D:6EGG79:CC*/*/C<:F=FGGGG6?5EA1=EFF@E35F57>B0EGDA?FFF?>07/
@M03364:276:000000000-BLYN8:1:1101:16667:10197 2:N:0:1
GGACTACTCGGGTTTCTAATCCTGTTTGCTCCCCACGCTTTCGAGCCTCAGTGTCAGTTACAGGCCAGAGAGCCGCTTTCGCCTCCGGTGTTCCTCCATATATCTACGCATTTCACCGCTACACATGGAATTCCACTCTCCTCTCCTGCACTCAAGTCTCCCAGTTTCCAATGCACACAATGGTTGAGCCACTGCCTTTTACATCAGACTTAAGAAACCACCTGCGCTCGCTTTACGCCCAATAAATCCGG
+
CCCCCGGGGGGGGGGFGGGGGGGGGGGGGGGFGGFGGGGGGGGGGGGGGGGGGGFGGGGGAFGGGGGGGDFGGGGGGGGFGGGGGGGEGEFGGGGGGGGGGGG9EFGGGG>FEEFEGGGCFFFGGGGGGGGGGGGGGGGGGGD88@FFGGGGGFFGGGCFFGGGGFGGGG9;?FFG8FG8DF,@FC6CFCFDFEFCEGGFGGGGFG>FGGGG7+=FFCGGFD*>2D954658C:>662=CGFDFGF7CCDC
@M03364:276:000000000-BLYN8:1:1101:17934:10209 2:N:0:1
GGACTACAGGGGTTTCTAATCCTGTTTGCTCCCCACGCTTTCGAGCCTCAGTGTCAGTTACAGGCCAGAGAGCCGCTTTCGCCTCCGGTGTTCCTCCATATATCTACGCATTTCACCGCTACACATGGAATTCCACTCTCCTCTCCTGCACTCAAGTCTCCCAGTTTCCAATGCACACAATGGTTGCGCCACTGCCTTTTACATCAGACTTAAGAAACCACCTGCGCTCGCTTTACGCCCAATAAATCCGG
+
CCCCCGGGFGGGGGGGGGGGGGGGGGGGGGGGGGGGGGGGGGGFGGGGGGGGGGGGGGGGGGG,F7FFFCGEGGGGDFGGEGGGGGGGGGGGGGGGGGGGGGGE9FGGGGGGGGGGGGGD=FGGGGGGFFFGGGGGGGGGGGGGFFGGGGFGGGFGFGGGGGFGGGGGGGGBFG8EGGG?FG?,EC,@C++@C<CECGGGGF799?ACFGGGFFFCCG,9??AFFEF)(/5?C<7)0(=CEF@4>:+)29)
@M03364:276:000000000-BLYN8:1:1101:5553:10214 2:N:0:1
GGACTACTCGGGTTTCTAATCCTGTTTGCTCCCCACGCTTTCGCACCTGAGCGTCAGTCTTTGTCCAGGGGGCCGCCTTCGCCACCGGTATTCCTCCAGATCTCTACGCATTTCACCGCTACACCTGGAATTCTACCCCCCTCTACAAGACTCTAGCCTGCCAGTTTCGGATGCAGTTCCCAGGTTGAGCCCGGGGATTTCACATCCGACTTGACAGACCGCCTGCGTGCGCTTTACGCCCAGTAATTCCG
+
CCCCCGGGGGGGGGGGGGGGGGGGGGGGGGGGGGGGGGG@FGGGGEGGGGGGGGGGGGGFGGGGFFCGGGDGGGGGGGCFGGGGGGGGGGGGGGGGGGGGGGGGGGGGGGGGGGGGGDGGGGGGGGGGFFGGGGGGGFGGGGGGGGGGCFFDGGGDGGGGGGFGGGGCDGEGGFGAEFGGGGCDGGGGGGGGGGGGGCFDDCGF6CGGGGGCGFCGGGGGFGFFFF;D?EF:<37AFFGEG:06CC=<FD9
@M03364:276:000000000-BLYN8:1:1101:24606:10234 2:N:0:1
GGACTACTAGGGTTTCTAATCCTGTTTGCTCCCCACGCTTTCGCACCTGAGCGTCAGTCTTTGTCCAGGGGGCCGCCTTCGCCACCGGTATTCCTCCAGATCTCTACGCATTTCACCGCTACACCTGGAATTCTACCCCCCTCTACAAGACTCTAGCCTGCCAGTTTCGAATGCAGTTCCCAGGTTGAGCCCGGGGATTTCACATCCGACTTGACAGACCGCCTGCGTGCGCTTTACGCCCAGTAATTCCG
+
CCCCCGGGGGGGGGGGGFGGGGGGGGGGGGGGGGGGGGGGGGGGGGGGGGGGGGGGGGGGGGGGGCGGGGGGG:FGGGGGGEFGEGGGGGGGGGGGGGGGGGGGGGGGGGGGGGGGFGGGEGGGGGFFGGGFGGGGCFGDEEGFEEGCG8>DFGCEGGGGFGGDFGF9CF6>FFF7DFGA9DFFGGFGGFFGEGDEGEGFGFDGFGGGGGDDFFGGGGGFED):376@?EDFGGG9F?>C=@19FCFFGG<
@M03364:276:000000000-BLYN8:1:1101:4896:10253 2:N:0:1
GGACTACACGGGTTTCTAATCCTGTTTGCTCCCCACGCTTTCGAGCCTCAGTGTCAGTTACAGGCCAGAGAGCCGCTTTCGCCTCCGGTGTTCCTCCATATATCTACGCATTTCACCGCTACACATGGAATTCCACTCTCCTCTCCTGCACTCAAGTCTCCCAGTTTCCAATGCACACAATGGTTAGCCACTGCCTTTTACATCAGACTTAAGAAACCACCTGCGCTCGCTTTACGCCCAGTAATTCCGAT
+
CCCCCGGGGGGGGGGGGGGGGGGGGGGGGGGGGGGGGGGGGGGGGGGGGGGCGGGGGGGGGGGGGGGGGGGGGGGGGGGGGGGGGGGGGGGGGGGGGGGGGGGGGGGGGGGGGGGGGGGGGFFFGGGGGGGGGGGGGGGGGGFFGFGGGGGGGGGGGGGGGGGGGGGGDGFGGGGFFGGGGGFEGG?FGGGGGFGGGGGGG@AFFF7CFGGGGGGCFGGG4C9>AFFFFFEA8::@BBECGFFFGCA?<DC
@M03364:276:000000000-BLYN8:1:1101:16760:10264 2:N:0:1
GGACTACAAGGGTTTCTAATCCTGTTTGCTCCCCACGCTTTCGAGCCTCAGTGTCAGTTACAGGCCAGAGAGCCGCTTTCGCCTCCGGTGTTCCTCCATATATCTACGCATTTCACCGCTACACATGGAATTCCACTCTCCTCTCCTGCACTCAAGTCTCCCAGTTTCCAATGCACACAATGGTTGAGCCACTGCCTTTTACATCAGACTTAAGCAACCACCTGCGCTCGCTTAACGCCCAATAAATCCGG
+
C<CCCGGGGGGGGGGAFGGDGFGGGFGGGGGGGGGGEG:FGGGEF@@EFGGGGGFFGGFGEFGGGGGGGDC:FGGGCFGGGG@@CEEE=@FC9FFFGCCFEEGFFCFFEGGGGGGGFDG>FCFGGGGGEAFCCFF9@DFGGGGGGGC8EGGGFF,3CF,E=DDDDGAF:D=E8F9AFC6+=E?D==,@F7FFFC98?EFC9CCGF>*7C>C7=C+<7D3;CEA4:?ABFF>4D*=;)6E7C3,8CF=7*)1
@M03364:276:000000000-BLYN8:1:1101:4597:10285 2:N:0:1
GGACTACACGGGTTTCTAATCCTGTTTGCTCCCCACGCTTTCGCACCTGAGCGTCAGTCTTTGTCCAGGGGGCCGCCTTCGCCACCGGTATTCCTCCAGATCTCTACGCATTTCACCGCTACACCTGGAATTCTACCCCCCTCTACAAGACTCTAGCCTGCCAGTTTCGGATGCAGTTCCCAGGTTGAGCCCGGGGATTTCACATCCGACTTGACAGACCGCCTGCGTGCGCTTTACGCCCAGTAATTCCG
+
CCCCCGGGGGGGGGGGGGGGGGGGGGGGGGGGGGGGGGGGGGGGGGGGFGGGGGGGGGGGGGGGGGGGGGGGGGGGGGGGGGGGGGGGGGGGGGGGGGGGGGGGGGGGGGGGGGGGGGGGGGGGGGGGGGGGGGFGGGFGGGGGGGGGGFGGGGGGGGGGGGGGGGGGGDGGGGGGGFGGGGGGGGGGGGGGGDGGEGFGGGGGFGGGGGGGF:FGGGGGFGFF?FFDFFFFGGG)9<GGGF6?GCF<FF4
@M03364:276:000000000-BLYN8:1:1101:17217:10302 2:N:0:1
GGACTACTAGGGTTTCTAATCCTGTTTGCTACCCATGCTTTCGAGCCTCAGCGTCAGTTACAGACCAGACAGCCGCCTTCGCCACTGGTGTTCTTCCATATATCTACGCATTTCACCGCTACACATGGAATTCCACTCTCCTCTTCTGCACTCAAGTCCTCCAGTTTCCAATGACCCTCCCCGGTTGAGCCGGGGGCTTTCACATCAGACTTAAAGAACCGCCTGCGCTCGCTTTACGCCCAATAAATCCG
+
CCCCCGGGGGGGGFGGGGCFGGGGGGGGGGGGGGGGGGGGGGGGGGGGGGGGGGGGGEEFGGGGGGGGGGGGGGGGEGGGGGGGGGGGFGGGGGGGGGGGGGFGGGGGGGGGGGGGGGGGGGGGGGGGFCFGGGGGFEFGGGGGGGGGGGGGGDFGEFFFFGGGGFFFCDFFFFGEFGGGGGGGGGDGFGGGGGGGDGGGGDFGFC>CGCGGGG7+:?GGFEA??F;:>>BDGFGEA@GGGF,>FCFFF<9
@M03364:276:000000000-BLYN8:1:1101:28744:10319 2:N:0:1
GGACTACTAGGGTTTCTAATCCTGTTTGCTCCCCACGCTTTCGAGCCTCAGTGTCAGTTACAGGCCAGAGAGCCGCTTTCGCCTCCGGTGTTCCTCCATATATCTACGCATTTCACCGCTACACATGGAATTCCACTCTCCTCTCCTGCACTCAAGTCTACCAGTTTCCAATGCATACAATGGTTGAGCCACTGCCTTTTACACCAGACTTAATAAACCACCTGCGCTCGCTTTACGCCCAATAAATCCGG
+
CCCCCFFGGGGGGGGGGGGGGGGGGGGGGGGGGGGGGGGGGGGGGGGGGGFFGGGDFFGDGGGFECA@@FDGGGGFGGFGGGGFE,FFFGGFECEGG8ECEFFF9E9FEG>CEGFGDGGGDGGGGGGDF@<A9F=F;8EFGGGGGDGGFGC8FGGGEFDECC?=?E9DDEFEDGCA:DFG8EEDFEF?DGGGGF9DC33CFFGG6FFGFCE7CFC+<C@CF7?=BF2?4>>B4D89B==CC8;FGGF?6CD
@M03364:276:000000000-BLYN8:1:1101:4498:10324 2:N:0:1
GGACTACAGGGGTTTCTAATCCTGTTTGCTCCCCACGCTTTCGAGCCTCAGTGTCAGTTACAGGCCAGAGAGCCGCTTTCGCCTCCGGTGTTCCTCCATATATCTACGCATTTCACCGCTACACATGGAATTCCACTCTCCTCTCCTGCACTCAAGTCTCCCAGTTTCCAATGCACACAATGGTTGAGCCACTGCCTTTTACATCAGACTTAAGAAACCACCTGCGCTCGCTTTACGCCCAATAAATCCGG
+
CCCCCGGGGGGGGGGGGGGGGGGGGGGGGGGGGGGGGGGGGGCFFGGGGGGGGEFGGFFEGGGFGGGGGFGGGGGGDGGGGGGGGGGGGGGFG,,,BADFGGGGGFEFGGGGGGGGGGEGGGFG,A9AEFGG;FEGFEDFGFGDFFGGG8FGGG@FFGAAFDFGFCDE,@BBDGFGCG6+@D,@,+39@BFGCGGEGGF7+AFC9+;9CFDGG;+857:9*C9@FF29@AEAFGF;?@G*53(87C7C*12
@M03364:276:000000000-BLYN8:1:1101:12015:10338 2:N:0:1
GGACTACAGGGGTTTCTAATCCTGTTTGCTCCCCACGCTTTCGCACCTCAGTGTCAGTATCAGTCCAGGTAGTCGCCTTCGCCACTGGTGTTCCTTCCTATATCTACGCATTTCACCGCTACACAGGAAATTCCACTACCCTCTACCATACTCTAGCTCGCCAGTGTTGGATGCAGTTCCCAGGTTGAGCCCGGGGATTTCACATTCTACTTAACAAACCACCTACGCGCGCTTTACGCCCAGTATTTCCG
+
CCCCCGGGFGG:@CFGCFF<@CFFDFFGCFE<FF,@FFEGGD@B:FE@FGG@EF,666EFG9EC@FGA<CFEFFCGG77,BFG@F@,,CF9F@?=,B8?BEC;E9CEFCFF7AFGGF,=8+@ACCF<8?AE4?<;?4>,A=,==FFD,@4E+=,@=F9,@CEGEA,6>8D,,6,337,=,,,@+@93,@C:DGCECEGG,B@E9A9++5=F@FFGG>;E7*:/75A-)-63=D</;FFGE7)=/++1);@*
@M03364:276:000000000-BLYN8:1:1101:27895:10340 2:N:0:1
GGACTACTCGGGTTTCTAATCCTGTTTGCTCCCCACGCTTTCGCACCTGAGCGTCAGTCTTTGTCCAGGGGGCCGCCTTCGCCACCGGTATTCCTCCAGATCTCTACGCATTTCACCGCTACACCTGGAATTCTACCCCCCTCTACAAGACTCTAGCCTGCCAGTTTCGAATGCAGTTCCCAGGTTGAGCCCGGGGATTTCACATCCGACTTGACAGACCGCCTGCGTGCGCTTTACGCCCAGTAATTCCG
+
CCCCCGGGGDGGGCGGGGGGGGGGGGGGGGGFGGGEGGGGFGGGGGGGFGGGGGGGGGGGGGFGGFFGGGDFGGFGGGGGFGGGGGEBFGGGGGGGGGGGGGGFGGGGGGEGGGGFDEFEDFGGFC?AFFGD9FFGGGGGGGGGGGG9ECFFGGG,E,EFFGD6FGFGGGGFCDGGGGGGGGGGF96AFCCCG5:?=EGGF8?7@4CDGG3CDGGGFGFGFGFFFF0)(77>3955FFGGGFFFFGF4FG9
@M03364:276:000000000-BLYN8:1:1101:17303:10343 2:N:0:1
GGACTACAAGGGTATCTAATCCTGTTTGCTCCCCACGCTTTCGTGCATGAGCGTCAGTACAGGTCCAGGGGATTGCCTTCGCCATCGGTGTTCCTCCGCATATCTACGCATTTCACTGCTACACGCGGAATTCCATCCCCCTCTACCGTACTCTAGCCATGCAGTCACAAAGGCAGTTCCCAGGTTGAGCCCGGGGATTTCACCTCTGTCTTGCATAACCGCCTGCGCACGCTTTACGCCCAGTACTTCCG
+
CCCCCGGGFGGGGGGGGGGGGGGGGGDGGG<FGGG@EGGGGGGGGE<FEFGGGGGGGGGGDACEGGGGG7FEC6@FGGGGGGGGEFGGGGGGGFGGGE7FGGGGGGGGGGGGGGGGGGGGGGGGEEGGGEGGGGG;FE,DEGGGFG9EFFGGG9BCF8DC,>EGFF,EA3DFGGG>GGG:,,8DFGCFCGG8*4BE7CFGGGGGFG=CCGFFDC8C>GGGEGFFFFFF9FFFGDGFF0C>E5:FG**6?>*
@M03364:276:000000000-BLYN8:1:1101:21192:10385 2:N:0:1
GGACTACTGGGGTTTCTAATCCTGTTTGCTCCCCACGCTTTCGAGCCTCAGTGTCAGTTACAGGCCAGAGAGCCGCTTTCGCCTCCGGTGTTCCTCCATATATCTACGCATTTCACCGCTACACATGGAATTCCACTCTCCTCTCCTGCACTCAAGTCTCCCAGTTTCCAATGCACACAATGGTTGAGCCACTGCCTTTTACATCAGACTTAAGAAACCACCTGCGCTCGCTTTACGCCCAATAAATCCGG
+
CCCCCGGGGGGGGGGGGGGGGGGGGGGGGGGGGGGGGGGGGGGGGGGGGGGGDGGGGGGGGGGGGGGGGGGGGGGGGGGGGGGGGGGGGGGGGGGGGGGGGGGGGGGGGGGGGGGGGGGGDGFDEFGGEFGGGGGGGGGGGGFFGGGGGGGGGGGGGGFGGGGGGGGGFGCEGGGGGGGFFFGGFGFFG8EFFGGGGGGGGGGGFFGDGGDG>FGFGGGGFGFFFF=ADFFFC<FEEFGEGFFFGGFFGCC
@M03364:276:000000000-BLYN8:1:1101:3723:10393 2:N:0:1
GGACTACTGGGGTTTCTAATCCTGTTTGCTCCCCACGCTTTCGAGCCTCAGTGTCAGTTACAGGCCAGAGAGCCGCTTTCGCCACCGGTGTTCCTCCATATATCTACGCATTTCACCGCTACACATGGAATTCCACTCTCCTCTCCTGCACTCAAGTCTCCCAGTTTCCAATGCACATAATGGTTAAGCCACTGCCTTTTACATCAGACTTAAGAAACCACCTGCGCTCGCTTTACGCCCAATAAATCCGG
+
CCCCCGGGGGGGGGGGGGGGGGGGGGGGGGGGGGGGGGGGGGGGGGGGFGFFGGGFGGGFEFGGGGGG?FCGGGGGBEGGGGGGFGGGGGGGGGGGGG9FA<@E9FGFGGGGGFFFEBFGGGGGFGGGFFFGGEECBE,AEGF@DFCFFGGDFEFDCD,@FGGGGGGGGGFFFFG8,,6,=>FGD,@AA@BE6<EFCCGF+?E9=<C9>5BF>?FGCFGG59>=4@A>458)9CFEEFGGG>3)>D+<859
@M03364:276:000000000-BLYN8:1:1101:19920:10420 2:N:0:1
GGACTACTGGGGTTTCTAATCCTGTTTGCTCCCCACGCTTTCGCACCTGAGCGTCAGTCTTTGTCCAGGGGGCCGCCTTCGCCACCGGTATTCCTCCAGATCTCTACGCATTTCACCGCTACACCTGGAATTCTACCCCCCTCTACAAGACTCTAGCCTGCCAGTTTCGGATGCAGTTCCCAGGTTGAGCCCGGGGATTTCACATCCGACTTGACAGACCGCCTGCGTGCGCTTTACGCCCAGTAATTCCG
+
CCCCCGGGGGGGGGGGGGGGGGGGGGGGGGGGGGGEGGGGGGGGGGGGGGGGGGGGGGGGFGGGGGGGFDGGGGGGGGGGFGGGGGGGGGGGGGGGGGGGGGGGGGGGGGGGGGGGGGGGEGGGGGGGGGFGFGGGGGGGGGGGGGGGCGGGGGGCFFGGGGGGGGGFGDEGGGGGGGGGGGGGGGGFG7FGGEDGCEGGGGGGFGGGGGGGGGGGGGGGFGFFFFFFF>3>DGGFFFG>EFFFFGF>FC*
@M03364:276:000000000-BLYN8:1:1101:11103:10491 2:N:0:1
GGACTACAAGGGTATCTAATCCTGTTTGCTCCCCACGCTTTCGAGCCTCAGTGTCAGTTACAGGCCAGAGAGCCGCTTTCGCCTCCGGTGTTCCTCCATATATCTACGCATTTCACCGCTACACATGGAATTCCACTCTCCTCTCCTGCACTCAAGTCTCCCAGTTTCCAATGCACACAATGGTTGAGCCACTGCCTTTTACATCAGACTTAAGAAACCACCTGCGCTCGCTTTACGCCCAATAAATCCGG
+
CCCCCGGGGGGGGGGGGGGGGGGGGGGGGGGGGGGGGGGGGFGGGGGGGGGGGGGGGGGGGGGGGGGGGGGGGGGGGGGGGGGGGGGGGGGGGGGGGGGGGGGGGGGGGGGGGGGGGGGGGGGGGGGGGGGGGGGGGGGGGGGG>FGGGGGGGGGGGGGGGGGGGGGGGGGGGGGGGGGGGGFGGGGGGGGGGGGGGGGGGGGGFGGGGGFFFGGGGGGGFEFF@FBFFFBEGGGCFFCEGFDAFDFFFGD
@M03364:276:000000000-BLYN8:1:1101:2662:10493 2:N:0:1
GGACTACAAGGGTTTCTAATCCTGTTTGCTCCCCACGCTTTCGCACCTGAGCGTCAGTCTTTGTCCAGGGGGCCGCCTTCGCCACCGGTATTCCTCCAGATCTCTACGCATTTCACCGCTACACCTGGAATTCTACCCCCCTCTACAAGACTCTAGCCTGCCAGTTTCGGATGCAGTTCCCAGGTTGAGCCCGGGGATTTCACATCCGACTTGACAGACCGCCTGCGTGCGCTTTACGCCCAGTAATTCCG
+
CCCCCGGFGGGGFFGFGCFGGGFGGGGGFGGGG7EEFEF;DFEFGGGGGFGG7@FGGGGGGGG9EFFGCFG7BCGG7FCEGGGGGGGGGGGGGGFGGDG,EE=,EA<FG:C@FGGDGGEEGGGGGGGGGGGFEDFGGGGCCEGD9,@EFFC+8,EECGGGGGFDFFGGG8>EEFGFDGCFFGGGGCFFGGGGGDEGCCEF:GGF=FG3<D:CFFGFGGFA5=:6()()(8>BD<D6=4;CE5<97:65779
@M03364:276:000000000-BLYN8:1:1101:7301:10502 2:N:0:1
GGACTACCAGGTTATCTAATCCTGTTTGCTCCCCACGCGTTCGCACCTGAGCGTCAGTCTTTGTCCAGGCGACCGCCTTCGCCACCGGTATTCCTCCAGATCTCTACGCCTTTCACTGCTACACCTGGAATTCTACCCCCCTCTGCAAGACTCTAGCCTGCCAGTTTCGGATGCAGTTACCAGGTTGTGCCTGGGGATTTCACAGCCGGCTTGACGGAACTCCTGCGTGCCGTTCACGCAGTGTAATTCCG
+
8-6AC<,,,C,;;;;,66CFCCC,6;66;<F@8,;@@@+8@@F+6@6<,,;E:@,B,6,966<<C,,:,,@+@:FGG=,9?E:CF8:+@+955C,?F4,,:,9,45,9++,B,CA@,,9=,C=F8:F=F?,A=@E;EF+@@+@?,CE,33,=@363=8F?DC,,8=,78++6@>,39,,<EC>*3,,**?,,2;D57*,48+,8+;7))/)))00*/:**)+0.)).:()))*9*4@28**),*2*/.*02
@M03364:276:000000000-BLYN8:1:1101:17338:10508 2:N:0:1
GGACTACAAGGGTATCTAATCCTGTTTGCTACCCATGCTTTCGAGCCTCAGCGTCAGTTACAGACCAGACAGCCGCCTTCGCCACTGGTGTTCTTCCATATATCTACGCATTTCACCGCTACACATGGAGTTCCACTGTCCTCTTCTGCACTCAAGTTTCCCAGTTTCCGATGCACTTCTTCGGTTGAGCCGAAGGCTTTCACATCAGACTTAAGAAACCGCCTGCGCTCGCTTTACGCCCAATAAATCCG
+
CCCCCGGGGGGGGGGGGGGGGGGGGGGGGGGGGGGGGGGGGGGGGGGGGGGGGGGGGFFFGGGGGGGGGGGGGGGGGGGGGGGGGGGGGGGGGGGGGGGGGGGGGGGGGGGGGGGGGGGGGGGGGGGGGGGGGGGGGFEDGGGGGGGGGGGGGGGGGGGGGGGGGGGGGGGGGGGGGGGGFFGEGGGGGGGGGEGGGGGGGCGGFGGGCFFGGGG+BCFFEG?ADFFFFFFFGGGFA<DGEB,=FFFEGCC
@M03364:276:000000000-BLYN8:1:1101:3979:10521 2:N:0:1
GGACTACTGGGGTTTCTAATCCTGTTTGCTCCCCACGCTTTCGAGCCTCAGTGTCAGTTACAGGCCAGAGAGCCGCTTTCGCCTCCGGTGTTCCTCCATATATCTACGCATTTCACCGCTACACATGGAATTCCACTCTCCTCTCCTGCACTCAAGTATCCCAGTTTCCAATGCACACAATGGTTGAGCCACTGCCTTTTACATCAGACTTAACAAACCACCTGCGCTCGCTTTACGCCCAATAAAGCCGG
+
-@<@<FFGC<F@+@@FDEGEGEEGEFGFGGFGGCCGGGE@FFFCFGGGGGGCCFFEGEEF99@C<@FFGG@GFE@@@FDGDGGGCCCC8=CEFG9?F8BDGFCFF9<C@4:CGFDFGDGGGGGG?FEAE@,E;C=F,,4F8EF+,@B,,@ECFF8=E,,@;>D8=;EA,@@ED8,,6DEGGG8>98377,:@C,@D9@9CFFGF9>97*;=FF+9:5CGDFE6>492@>6?)CC+8)5CEGFD4CC+)2>/
@M03364:276:000000000-BLYN8:1:1101:19183:10524 2:N:0:1
GGACTACTGGGGTTTCTAATCCTGTTTGCTCCCCACGCTTTCGAGCCTCAGTGTCAGTTACAGGCCAGAGAGCCGCTTTCGCCTCCGGTGTTCCTCCATATATCTACGCATTTCACCGCTACACATGGAATTCCACTCTCCTCTCCTGCACTCAAGTCTCCCAGTTTCCAATGCACACAATGGTTGAGCCACTGCCTTTTACATCAGACTTAAGAAACCACCTGCGCTCGCTTTACGCCCAATAAATCCGG
+
CCCCCGGGGGGGGGGGGGGGGGGGGGGGGGGGGGGGGGGGGGGGGGGGGGGGGGGGGGGGGGGGGGGGGGGGGGGGGGGGGGGGGGGGGGGGGGGGGGGFGGGGGGGGGGGGGGGGGGGGGGGGGGGGGFFFGGGGGGGGGFFGGEGGGGGGGGGGGGGG9FGCFGGGCFFGGGGGGGGCDGGGGGCFGFGF68FGGGGGGGGDCGGFGGGGGGGGGGCGFGFFFFAEFEEFGFDC;=EGGFDFGFFF<GD
@M03364:276:000000000-BLYN8:1:1101:24104:10551 2:N:0:1
GGACTACTGGGGTATCTAATCCTGTTTGCTCCCCACGCTTTCGCACCTGAGCGTCAGTCTTCGTCCAGGGGGCCGCCTTCGCCACCGGTATTCCTCCAGATCTCTACGCATTTCACCGCTACACCTGGAATTCTACCCCCCTCTACAAGACTCTAGCCTGCCAGTTTCGAATGCAGTTCCCAGGTTGAGCCCGGGGATTTCACATCCGACTTGACAGCCCGCCTGCGTGCGCTTTACGCCCAGTAATTCCG
+
CCCCCFGGGGGGGGGGGFGGGGGGGGFGGGGGGGGBCGGGGGGGGGCGCFFFGCFFGGGGGGGGGGGG?7++FFGFF@EGGGFGGFGGED7CFFGAFFCFGF9FFGFCGGGCFFEGEFGDCGGGFFFFGDGGGFFD>DFGGGGGFGGCFCCC?,@FFFACDGGFECFFDFE?FGGF<AC2>BF>FGGGGCGGD:CEC*?C:CFCAFG3DGDDGF<F**//:CBF6>BFBF:5)9C)92ECC:?F7C72D7*
@M03364:276:000000000-BLYN8:1:1101:10737:10593 2:N:0:1
GGACTACTGGGGTTTCTAATCCTGTTTGCTCCCCACGCTTTCGAGCCTCAGTGTCAGTTACAGGCCAGAGAGCCGCTTTCGCCACCGGTGTTCCTCCATATATCTACGCATTTCACCGCTACACATGGAATTCCACTCTCCTCTCCTGCACTCAAGTCTACCAGTTTCCAATGCATACAATGGTTGAGCCCCTGCCTTTTACACCAGACTTAATAAACCACCTGCGCTCGCTTTACGCCCAATAAATCCGG
+
CCCCCGGGGGGGGGGGFGGGGEFGGGFGGGGGGGFFGGGGGGGGGGGFFGGGGGGGGGGGFGGGGGFGGFGGGAFGGGGGGGGFGGGGGGGGGGGGFCFGGGGGGGGGF:FFGFC,EF>EGGGGGGGFE<EEFAFGGGGGGGGGG,=BFG?+,3DFGGEFFGFEBFFGC9;98DFGGC9DCDFFFG88F,+@+@EC9EGG9*:?>>7*9?@:@+2=::FFFD>::B@*64)//*1945EDE)/;7CF?*>C
@M03364:276:000000000-BLYN8:1:1101:16542:10607 2:N:0:1
GGACTACAAGGGTATCTAATCCTGTTTGCTCCCCACGCTTTCGAGCCTCAGTGTCAGTTACAGGCCAGAGAGCCGCTTTCGCCTCCGGTGTTCCTCCATATATCTACGCATTTCACCGCTACACATGGAATTCCACTCTCCTCTCCTGCACTCAAGTCTCCCAGTTTCCAATGCACACAATGGTTGAGCCACTGCCTTTTACATCAGACTTAAGAAACCACCTGCGCTCGCTTTACGCCCAATAAATCCGG
+
CCCCCGGGGGGGGGGGGGGGGGGGGGGGGGGGGGGGGGGGGGGGGGGGGGGGGGGGGGGGGGGGGGGGGFGGGGGGGGGGGGGGGGGGGGGGGGGGGGGGGGGGGGGGGGGGGGGGGGGGGGGGGGCGGEGGGGGGGGGGGGGGGGGGGGGFDFGGGGGGGGGGGGGGGGGGGGGGGGGGGGGGGGDFGFGGGGGGGGGGGGGGFGGGGGGGGGGGGGFGFGFBDEFFFFFFGGDCEFGGGFFFGGFFGGG
@M03364:276:000000000-BLYN8:1:1101:23192:10610 2:N:0:1
GGACTACTAGGGTTTCTAATCCTGTTTGCTCCCCACGCTTTCGAGCCTCAGTGTCAGTTACAGGCCAGAGAGCCGCTTTCGCCTCCGGTGTTCCTCCATATATCTACGCATTTCACCGCTACACATGGAATTCCACTCTCCTCTCCTGCACTCAAGTCTCCCAGTTTCCAATGCACACAATGGTTGAGCCACTGCCTTTTACATCAGACTTAAGAAACCACCTGCGCTCGCTTTACGCCCAATAAATCCGG
+
CCCCCGGFFGGGCEEGFECFFGGGGGGGGGCEGEGGGGGGGGGGGGGGGGDGGGGGAEFEGGGGGGGFGGGGGGCGFFFEGGGGD@CGGEGGGGG?FCFDEF9<E:<FGGFGGGGFGGGGG@:<EGFGF<EFGAEGGGGGFGGGGGGGG8EDGFFGFFFFGF8EFGGGGGFFEGGGCFDGGGFGG8DDDGGGCGDFEGG,?C7+<C+39>FDCCFGGGC>3@6=B>2@A???8C>4?9CEG>@A77A)6CD
@M03364:276:000000000-BLYN8:1:1101:23675:10633 2:N:0:1
GGACTACTCGGGTTTCTAATCCTGTTTGCTCCCCACGCTTTCGCACCTGAGCGTCAGTCTTTGTCCAGGGGGCCGCCTTCGCCACAGGTATTCCTCCAGATCACTACTCATTTCACCGCTACACCTGGAATTCTACCCCCCTCTACCAGACTCTAGCTGACCATAGTCAAATGCAGTTCCCAAATTAAGCTCGGGGACGTCACATCTGATTTAATCAACCGCCTGCGTGCGCTTTACGCCCAATAAATCCG
+
----,C6FC6,C;B,,<<,6C,,66;,,,6,,68;6:F@7<EFC:F7@FF8F7@FE:@F<<9,CF9F88F@++7+@+44:,::B@,:9CBF,@<EGGGC,AF,,4,4,9,CF,5?,EFCE7=FG,F<,<F,4?EE;,8DF++>+EA,6D,B+3,8,E3,,@@F,,,73E>,@C>D3@EECF9C,3,55;93DEGDEC**//7/1+*=C8C+B+C+;18E*.:)13A;51D5)//9<6(;1/53)0*0)*9/
@M03364:276:000000000-BLYN8:1:1101:27261:10655 2:N:0:1
GGACTACTGGGGTATCTAATCCTGTTTGCTCCCCACGCTTTCGCACCTCAGTGTCAGTATCAGTCCAGGTAGTCGCCTTCGCCACTGGTGTTCCTTCCTATATCTACGCATTTCACCGCTACACAGGAAATTCCACTACCCTCTACAAGACTCTAGCCTGCCAGTTTCGAATGCAGTTCCCAGGTTGAGCCCGGGGATTTCACATCCGACTTGACAGACCGCCTGCGTTCGCTTTACGCCCAGTAATTCCT
+
CCCCCGGFDFGEGGGGCDFFFGGGGGGGGGGGGGGCFGGGGDG;,FFGGGG6FGGGAF,CFFGGGGGGGDGGCFGCCGGGGGGGDFFFFGEGGCECC8FGGGGGGGGGGGGGGGGFECFGGGGGGEE<FFFGGGGGGG8FGFFF=FE@BFGDG9EEE8>8EEGGDFFF++DFFFG8EFG63>DFGEEG8F88+@8>9EGGC+ECF>CD*79D8;*=CFG>>7?@=)825?D555CC61:=CD3AFC=<GF+
@M03364:276:000000000-BLYN8:1:1101:12478:10663 2:N:0:1
GGACTACCGGGGTTTCTAATCCTGTTTGCTCCCCACGCTTTCGAGCCTCAGTGTCAGTTACAGGCCAGAGAGCCGCTTTCGCCTCCGGTGTTCCTCCATATATCTACGCATTTCACCGCTACACATGGAATTCCACTCTCCTCTCCTGCACTCAAGTCTCCCAGTTTCCAATGCACACAATGGTTGAGCCACTGCCTTTTACATCAGACTTAAGAAACCACCTGCGCTCGCTTTACGCCCAATCAATCCGG
+
CCCCCGGGGGGGGGGGGGGGGGGGGGGGGGGGGGGGGGGGGGGGGGGGGGGGGGGGGGGGGGGGGGGGGGGGGGGGGGGGGGGGGGGGFGFFGGGGGGGGGGGGGGGGGGGGGGGGGGGGGGGGGGGGFFGGGGGGGGGGGGGGGGGGGGGGGGGGGGGGGGGGGGGGDFGGGGGGGFE+EFFGCEG?FFFGCFGGGGGGGGFGFF7*;CFCFFFGGGGGF=A==EFEFFFFDF7CB@:EG>1)>FFCGGD
@M03364:276:000000000-BLYN8:1:1101:20949:10699 2:N:0:1
GGACTACCGGGGTTTCTAATCCTGTTTGATCCCCACGCTTTCGAGCCTCAGTGTCAGTTACAGGCCAGAGCGCCGCTTTCGCCTCCGGGGTTCCTCCATATATCTACGCATGTCACCGATACACATGGAATTCTAGTCTCCTCTCCTGCACTCAAGTCTCCCAGTTTCCAATGCACACACTGCTTGAGCCACTGCCTTTTACATCAGACTTACGAAACCACCTCCGCTCGCTTTACGCCGCATAAATCCGG
+
AAC-6C6,6+++686,,CFF<,@6;66;6,C,FFG:+C:;FCG86,+;F666CCFF9,,C,,,C6,,,,C,+++66@B<9F:,,6B+>+@=F4,C,E<,5?9,,,,,4++++CFFEGG7+++CF9FFF@=7=F,,,CEFGGC,@,,,@8=DF88D9@3,,3@D6383D,>;B1@,9,@?@,:,,7B:@F,@@,,,5,?>?+=:E>?72**+++2**/?F5FC)(8>?EFE>:**+/>0***0,)2*9<4>5
@M03364:276:000000000-BLYN8:1:1101:15360:10723 2:N:0:1
GGACTACAAGGGTTTCTAATCCTGTTTGCTCCCCACGCTTTCGAGCCTCAGTGTCAGTTACAGGCCAGAGAGCCGCTTTCGCCTCCGGTGTTCCTCCATATATCTACGCATTTCACCGCTACACATGGAATTCCACTCTCCTCTCCTGCACTCAAGTCTCCCAGTTTCCAATGCACACAATGGTTGAGCCACTGCCTTTTACATCATACTTAAGAAACCACCTGCGCTCGCTTTACGCCCAATAAATCCGG
+
CCCCCFGGGFFGGGGGGGGGGGGGGGGGGGGGFGGGECGGGDEGGGGGGGGGGGGFGGGGGGEFGFGGFFGGGGGGDEFGGGGGGGGGGGGGGGFGFGFGGGGGDGGGGEGGGGGFGCFECFFGGG98BFFGGGGGGGGGGGGGGFGGGGGGGGGGGG=EFFECAEEFFCGDDFGGGGDFCGCEFDFFGGGGFF?8?CGEFGFGF8+2=@DGG7:>FG6E>EFF=559=*?)8<CE>(:CC:8FCCFFFC5
@M03364:276:000000000-BLYN8:1:1101:25769:10738 2:N:0:1
GGACTACTCGGGTTTCTAATCCTGTTTGCTCCCCACGCTTTCGCACCTGAGCGTCAGTCTTTGTCCAGGGGGCCGCCTTCGCCACCGGTATTCCTCCAGATCTCTACGCATTTCACCGCTACACCTGGAATTCTACCCCCCTCTACAAGACTCTAGCCTGCCAGTTTCGAATGCAGTTCCCAGGTTGAGCCCGGGGATTTCACATCCGACTTGACAGACCGCCTGCGTGCGCTTTACGCCCAGTAATTCCG
+
CCCCCFFFFGGGGG;FFFFFFGGGGFGGGGGGGGGGGGEFFGDGGGGGGGEGGGGGGFGGGGGGGGGGGEGEGGGGGGGG7=FEGGGEGGGGGGGFFGGFGGGGGEGFGG:FFDFGGGGGGFCFDFGGGGG?FFGGGGGGGGGGGGGGGGG+@EFFGGGGC@@DBC@FGG6BC9A9EFCGFGGDGFGE68FGGGGGGGG,=BEGFGGDDC3DCGG7CC=FFGFFFF6BF@>ECD5)13CEE:<FG=F2*:0
@M03364:276:000000000-BLYN8:1:1101:27092:10782 2:N:0:1
GGACTACTAGGGTTTCTAATCCTGTTCGCTCCCCACTCTTTCGCACCTGAGCGTCAGTCTTTGTCCAGGGGGCCGCCTTCGCCACCGGTATTCCTCCAGATCTCTACGCATTTCACCGCGACACCTGGTATTCTACCCCCCTCTACAAGACTCTAGCCTGCCAGTTTCGCATGCAGTTCCTAGCTTGAGCCCGGGGATTTCACACCCGACTTGCCAGACCGCCTGCGTGCGGTTTACGCCCAGTAACCACG
+
CCCCC8F9<D,<@<;CC@,669C@6@,8@FFGGE8@,C@C,CFG:FFF<F,6++88FCFF,<,<CEF8@:++@@6>>B,,4,B,FGCEG7CADFFGGCF,<F,A;A,D:@?8C<,F9++4+8++36,3,CA;;,6=E8+@>3B9,=5@9:C8FCB7@FFFD8@8@DGB8*>*9B,>>B,;,,,,,55,,,?;5EG****+3+:7)*1//>)*2+277**C)1)-3430,>>)//9(/4?5>).9*:*)*11
@M03364:276:000000000-BLYN8:1:1101:8535:10785 2:N:0:1
GGACTACACGGGTTTCTAATCCTGTTTGCTCCCCACGCTTTCGAGCCTCAGTGTCAGTTACAGGCCAGAGAGCCGCTTTCGCCACCGGTGTTCCTCCATATATCTACGCATTTCACCGCTACACATGGAATTCCACTCTCCTCTCCTGCACTCAAGTCTACCAGTTTCCAATGCATACAATGGTTGAGCCACTGCCTTTTACACCAGACTTAATAAACCACCTGCGCTCGCTTTACGCCCAATAAATCCGG
+
CCCCCGGGGGGGGGGGGGGGGGGGGGGGGGGGGGGGGGGGGGGGGGGGGGGGGGGGGGGGGGGGGGGGGGGGGGGGGGGGGGGGGGGGGGGGGGGGGGGGGGGGGGGGGGGGGGGGGGGGGGFGCFGDFGGGGGGGGGGGGFFGGGGGGGGGFFCGGGGGEGFFGGGGGGGGGGGGGGGGFGFGFGGGGG?DE8EGGGGGFFGGFGGGGGFGGGG>FGFFFGF@=B29@:D:DCFFBFGGGF@F7FFFFCC
@M03364:276:000000000-BLYN8:1:1101:28980:10803 2:N:0:1
GGACTACAAGGGTTTCTAATCCTGTTTGCTCCCCACGCTTTCGAGCCTCAGCGTCAGTTACAGACCAGAGAGCCGCCTTCGCCACTGGTGTTCCTCCATATATCTACGCATTTCACCGCTACACATGGAATTCCACTCTCCTCTCCTGCACTCAAGTCTCCCAGTTTCCAATGCACTTCTTCGTTTGAGCCGAAGGCTTTCACATTAGACTTAAAAGACCGCCTGCGCTCGCTTTACGCCCAATAACTACG
+
CCCC<@@FGGGGG8@FDG9E,FFAEFCEGGG<F7EFCFCED,,<E7FEGFF,@B6FEFG<FE@987ECCFFGGFCEEGGGGGGGF@C=C,C:,,,CEFGG9F,FDFGGD,8BFFGFF?F6+@FF,EFEF?<=,FEFGGG8@@8DFFG,=FGFDFF,C3@D9=8>=DFG:CEFG?FCCFFGCDF,@6CF+@8++;:8,4@CDF,+3+=++;<+BFGG+9:6@5?(5A2)2686CC34;(;=5=6520*)+2/
@M03364:276:000000000-BLYN8:1:1101:8560:10811 2:N:0:1
GGACTACTAGGGTTTCTAATCCTGTTTGCTCCCCACGCTTTCGCACCTGAGCGTCAGTCTTTGTCCAGGGGGCCGCCTTCGCCACCGGTATTCCTCCAGATCTCTACGCATTTCACCGCTACACCTGGAATTATACCCCCCTCTACAAGACTCTAGCCTGCCAGTTTCGGATGCAGTTCCCAGGTTGAGCCCGGGGATTTCACATCCGACTTGACAGACCGCCTGCGTCCGCTTTACGCCCAGTAATTCCG
+
CCCBCFFF9FFGGGGGGGFGGGGGFGGGGGG<DFGGGGCFGFGFFFGFCFF8CFEGGGGGGFGGFGGGGGGGGGGGGGGCFG@,4BEDB7CBFG9FFF@FGGFGGGGGGGGD9FGGGGGGC=,FGGGGFGCF,?;@FCF7EGED9E99,DFCF,,3@BFCGGGFGGG9@8ECEF79<@FAC;FGB,:CGGCG5EEE5CFGGF?FADGG3C8<CFFCFFGFFGF?(76>(7B>G3DAF?5:17:7C7?AGD*
@M03364:276:000000000-BLYN8:1:1101:12317:10848 2:N:0:1
GGACTACCCGGGTTTCTAATCCTGTTTGCTCCCCACGCTTTCGAGCCTCAGTGTCAGTTACAGGCCAGAGAGCCGCTTTCGCCTCCGGTGTTCCTCCATATATCTACGCATTTCACCGCTACACATGGAATTCCACTCTCCTCTCCTGCACTCAAGTCTCCCAGTTTCCAATGCACACAATGGTTGAGCCACTGCCTTTTACATCAGACTTAAGAAACCACCTGCGCTCGCTTTACGCCCAATAAATCCGG
+
CCCCCGGGGGGGGGGGGGGGGGGGGGGGGGGGGGGGGGGGGGGGGGGGGGGGGGGGGGGGGGGGGGGGGGGGGGGGGGGGGGGGGGGDGGGGGGGGGGGGGGGGGGGGGGGGGGGGGGGGGGFFFGGGGGGFGGGGGGGGGGGGGGFGGGFDFGGF@E;EGGGGFGGGGGFGGGGGGGGGGGCFFGGGGGGGGGGGGGGGCFGGFDFFGGDGGGGGFFDGFGF=BE>A=B>;C8=CBFGDEFFFDGFE859
@M03364:276:000000000-BLYN8:1:1101:11412:10857 2:N:0:1
GGACTACTGGGGTATCTAATCCTGTTTGCTCCCCACGCTTTCGCACCTGAGCGTCAGTCTTTGTCCAGGGGGCCGCCTTCGCCACCGGTATTCCTCCAGATCTCTACGCATTTCACCGCTACACCTGGAATTCTACCCCCCTCTACAAGACTCTAGCCTGCCAGTTTCGAATGCAGTTCCCAGGTTGAGCCCGGGGATTTCACATCCGACTTGACAGACCGCCTGCGTGCGCTTTACGCCCAGTAATTCCG
+
CCCCCGGGGGGGGGGGGGGGGGGGGGGGGGGGGGGGGDGGGGGGGGGGGGGGCGGGGG9EFFGGGGGGGGDGGGGGGGGGGGBEGFGGGGGGGGGGGGG,EFAFGGGGGEEGGGGGGGGGGGGGFGFGFGGGGCGFGGFGGGGGGGGFEGGCFGGGFGGGGGGGCGGACEGFCGG7@CEFGGGGGGGFGGGFEGGGGE?CFGGGFD4CDGDGGFFFGGFF>GFFBFFFF@EEDG<9FBDGG>??FCFAGG4
@M03364:276:000000000-BLYN8:1:1101:8126:10906 2:N:0:1
GGACTACAGGGGTTTCTAATCCTGTTTGCTCCCCACGCTTTCGAGCCTCAGTGTCAGTTACAGGCCAGAGAGCCGCTTTCGCCTCCGGTGTTCCTCCATATATCTACGCATTTCACCGCTACACATGGAATTCCACTCTCCTCTCCTGCACTCAAGTCTCCCAGTTTCCAATGCACACAATGGTTGAGCCACTGCCTTTTCCATCAGACTTAAGAAACCACCTGCGCTCGCTTTACGCCCAATAAATCCGG
+
CCCCCGFGGGGGGGGGGGGGGGGGGGGGGGGGGGGGGGGGGFGCGGGGGGGGGGGGGGGGGGGGGGGGGGGGGGGGGGGGGGEGGGGGGGGGGFGGGGGGGGFGFGGGCGGGFFGGGGGGGGGGGGGGGFGGGGGFGGGGGFGGGFCGGGGGGGGGGAEFGGGDGGCFEGFC@FGGGGG6FGGGGGFFG?8DF8FEFFFG+4ED6DG29C9+2BFGGGGGF54425=*5?EBFGC46>CEGF@F7FFCCC:
@M03364:276:000000000-BLYN8:1:1101:21571:10938 2:N:0:1
GGACTACTGGGGTTTCTAATCCTGTTTGCTCCCCACGCTTTCGCACCTGAGCGTCAGTCTTTGTCCAGGGGGCCGCCTTCGCCACCGGTATTCCTCCAGATATCTACGCATTTCACCGCTACACCTGGAATTCTACCCCCCTCTACAAGACTCTAGCTGACCAGTTTCAAATGCAGTTCCCAAGTTAAGCTCGGGGATTTCACATCTGACTTAATCAACCGCCTGCGTGCGCTTTACGCCCAGTCCTTCCC
+
CCCCCGFG9EFGG7FGGGFGGGGGGGGGGGGGGEEFGEGDGGDC:FGFFCGDGGGGGGFFFGGFEGGFEB+CFGGGDGGGGGGGG8@FGGFEGGGFGEGGF,CAFFAFGGGGGFGGEFCC7CFG8EEC=FGGGC3FA,+6BEGGFGGD=DGCFFGGFF,93DFGGAEC7EE;EEFEC93,,>,DE?=FGF,29**=:CC91=CFBGFFGGFF@DDDC7EFB*81()()(8>EGDG)/-;EE>66**/)CFF
@M03364:276:000000000-BLYN8:1:1101:28128:10965 2:N:0:1
GGACTACCCGGGTATCTAATCCTGTTTGCTCCCCACGCTTTCGAGCCTCAGTGTCAGTTACAGGCCAGAGAGCCGCTTTCGCCTCCGGTGTTCCTCCATATATCGACGCATTTCACCGCTACACATGGAATTCCACTCTCCTCTCCTGCACTCAAGTCTCCCAGTTTCCAATGCACACAATGGTTTAGCCACTGCCTTTTACATCAGACTTAGGAAACCACCTGCGCTCGCGTTACGCCCAATTAATCCGG
+
BCCCCF,C,CFDF@FFGGGG9FGGFFGGGGFGGGG7F7,FDGG8CFEE8CFFGDGGCFFDE<D6<:FECE@,9C@@FFGG:EBFFCGG7CCCGGGEGGFGEAAB,A+@F:FF?AF<FGGGGGEC945ABAECE,=E;@DAFG,=,D9@,,88@,=@D9@=,@@>@DFFGGGF,@DD3@A+@96EC,@,9D98,DE62;E:7?CG6+*;7*DF7*+2;*=5*:*05?@FFFA0CDC?8;:B*>(+3:7?G):
@M03364:276:000000000-BLYN8:1:1101:5210:10987 2:N:0:1
GGACTACTCGGGTTTCTAATCCTGTTTGCTCCCCACGCTTTCGCACCTGAGCGTCAGTCTTTGTCCAGGGGGCCGCCTTCGCCACCGGTATTCCTCCAGATCTCTACGCATTTCACCGCTACACCTGGAATTCTACCCCCCTCTACAAGACTCTAGCCTGCCAGTTTCGGATGCAGTTCCCAGGTTGAGCCCGGGGATTTCACATCCGACTTGACAGACCGCCTGCGTGCGCTTTACGCCCAGTAATTCCG
+
CCCCCGGGGGGGFDGGGGGGGGGGGGGGGGGGFGGGGGGGGGGGGGGGCFGGGGGGGGGGGGGGGGGGGGGGGGGGGGGGGGGGGGGGFGGGGFGGGGFGGGGGGGGGGDGGGGGGGGGGDGFGGGGGGGGGGGGFGGGGGGGGA@FFFGGGGGFACFGGGGGGGGGGGGGGGGGGGFGGDGCGGGGGGGDEEGGEGGFGGGGGFGCC9CCCFFGGGGGGFGB:BF6>?FFB3CGFF?EGED?FGGF<CD6
@M03364:276:000000000-BLYN8:1:1101:20227:11035 2:N:0:1
GGACTACCGGGGTTTCTAATCCTGTTTGCTCCCCACGCTTTCGAGCCTCAGTGTCAGTTACAGGCCAGAGAGCCGCTTTCGCCTCCAGTGTTCCTCCATATATCTACGCATTTCACCGCTACACATGGAATTCCACTCTCCTCTCCTGCACTCAAGTCTCCCAGTTTCCAATGCACACAATGGTTGAGCCACTGCCTTTTACATCAGACTTAAGAAACCACCTGCGCTCGCTTTACGCCCAATAAATCCGG
+
CCCCCGFGGGGDFGGGGGGFGGGGGGGFFGGGGGFFEEGGGGGGGGEFEGGGGGDFGGGGGGGGGGGGGGGDGGGGGGGGEGE:FGGGGGGGGGGGFFGGGGGCEGGGGGGGGGGGGGDGGDCFCGFEGGGGFFFGEFFFGG8DGGGDGGGGFGFEFBEFGGCFF=D;CFGFFGFE8D>+@F8>FCCCEGGGECGGGGGGC7@FFCCFG>F7<B7CGC,1*=;25?AB@FF>F5@=B?CCC5=F*;7?DG<
@M03364:276:000000000-BLYN8:1:1101:9247:11040 2:N:0:1
GGACTACTGGGGTTTCTAATCCTGTTTGCTCCCCACGCTTTCGAGCCTCAGTGTCAGTTACAGGCCAGAGAGCCGCTTTCGCCTCCGGTGTTCCTCCATATATCTACGCATTTCACCGCTACACATGGAATTCCACTCTCCTCTCCTGCACTCAAGTCTCCCAGTTTCCAATGCACACAATGGTTGAGCCACTGCCTTTTACATCAGACTTAAGAAACCACCTGCGCTCGCTTTACGCCCAATAAATCCGG
+
CCCCCGGGGGGGGGGGGGGGGGGGGGGGGGGGGGGGGGGGGGGGGGGGGGGGGGGGGGGGGGGGGGGGGGGGGGGGGGGGGGGGGGGGGGGGGGGGGGFFGGGGGGGGGGGGGGGGGGGGGGGGGGGGFGGGGGGGGGGGFGGGGGGGGGGGGGGGGGGGGGGGFGGGFGGGGGGGGGGFGGGGGGGGGGGGGGGGGGGGGGGGC>C7C>CFGGFFGGGD>7AED>>45>;BGGGCDFGGG>@FGG7?DDD
@M03364:276:000000000-BLYN8:1:1101:22375:11054 2:N:0:1
GGACTACTAGGGTTTCTAATCCTGTTTGCTCCCCACGCTTTCGAGCCTCAGTGTCAGTTACAGGCCAGAGAGCCGCTTTCGCCACCGGTGTTCCTCCATATATCTACGCATTTCACCGCTACACATGGAATTCCACTCTCCTCTCCTGCACTCAAGTCTACCAGTTTCCAATGCACACAATGGTTGAGCCACTGCCTTTTACATCAGACTTAAGAAACCACCTGCGCTCGCTCTACGCCCAATAAATCCGG
+
CCCCCGGGGFGGGGGGGGFFGGGGGGGGCFGFFEFGGD:FGGGGGGGGGGGGGGDFGFFGGGGGGGCFGFGGFFGGGDFGGGGEGGGGGGGGGGGGGGFFC<FFFAEFGEFCAFFGGGG8@FGGDE9EEFGGGADCEFGFGGGG?FGFFGGGGGFGGGF,ECFF9=;DEGCD?FGG,@C8EGF;DEGGG8FGGG9DF,E@?8ECF7FFFFCCFCCCCF,4*@A=B@4?4?D:*/BC?=:1==;6;7+7;D<
@M03364:276:000000000-BLYN8:1:1101:16441:11062 2:N:0:1
GGACTACTAGGGTTTCTAATCCTGTTTGCTCCCCACGCTTTCGCACCTGAGCGTCAGTCTTCGTCCAGGGGGCCGCCTTCGCCACCGGTATTCCTCCAGATCTCTACGCATTTCACCGCTACACCTGGAATTCTACCCCCCTCTACGAGACTCAAGCTTGCCAGTTTCAAATGCAGTTCCCAGGTTGAGCCCGGGGATTTCACATCTGACTTAACAAACCGCCTGCGTGCGCTTTACGCCCAGTAATTCCG
+
CCCCCGGGGGGGGGGGGGGGGGGGGGGGGGGGGGGGGGGGGGGGGGGGGGGGGGGGGGGGGGGGGGGGGGGGGGGGGGGGGGGGGGGGGGGGGGGGGGGGGGGGFGGGGGGGGGGGGGGGGGGGFFGGGGGGGGGGGGGGGGGGGGGGGGGGGGGGGCFGGGFGGGGGGCFGGGGGFFGGGGGFGFFFGGGGGGCE=EGFFGGFFGGGGGGGGGGGGDGGFGFFFFFFBFFFGGGFFFGGG@FFGCBFFG0
@M03364:276:000000000-BLYN8:1:1101:29044:11062 2:N:0:1
GGACTACCCGGGTTTCTAATCCTGTTTGCTCCCCACGCTTTCGCACCTGAGCGTCAGTCTTTGTCCAGGGGGCCGCCTTCGCCACCGGTATTCCTCCAGATCTCTACGCATTTCACCGCTACACCTGGAATTCTACCCCCCTCTACAAGACTCTAGCCTGCCAGTTTCGGATGCAGTTCCCAGGTTGAGCCCGGGGATTTCACATCCGACTTGACAGACCGCCTGCGTGCGCTTTACGCCCAGTAATTCCG
+
9CCCCGFFCFCGGGGGGG9FGGGGGGGGGGGGGGGGGGGGGGGGCEGFGGGGGGGGCFGGGGFGDGGGGGGCFGCEECFDDGGGDFEFGGGCGGGGFGG9<EFG;EFDGEGGFGGGC+>CGGGGEFFG8FDGCGGFGCDFGGGGGGG,@@DFGGAAC?FECF8FCGF9*>CCEGFFCFG>EDFF:9@CC?8CC=:EEG6CDDEFCC4*:789:7*:758CBGEFF4;DF3<BCDFAF6>EC)()2:/)27*
@M03364:276:000000000-BLYN8:1:1101:5423:11063 2:N:0:1
GGACTACAGGGGTTTCTAATCCTGTTTGCTCCCCACGCTTTCGCACCTGAGCGTCAGTCTTTGTCCAGGGGGCCGCCTTCGCCACCGGTATTCCTCCAGATCTCTACGCATTTCACCGCTACACCTGGAATTCTACCCCCCTCTACAAGACTCTAGCCTGCCAGTTTCGGATGCAGTTCCCAGGTTGAGCCCGGGGATTTCACATCCGACATGACAGACCGCCTGCGTGCGCTTTACGCCCAGTAATTCCG
+
CCCCCGGGGGGGGCGGGGGGGGGGGGGGGGGGGGGGGGGGGGGGGGGGGGGGGGGGGGGGGGGGGGGGGGGGGGGEGGGGGGDGGGGGGGGGGGGGGGGGGGGGGGGGGGGGGCEGFGGGGGGGGGGGGGGGGGGGGGGGGGGGGGGGFGGGGFGFGFGDGFGGGFGGG5>CEGFF,<FGDGGGGGEFFG?FGG8=CEG?7CFGA<4CDDC<4>FCDFGG>EB<(59DBD@BDGGBFFGGGFB6CCB2::6
@M03364:276:000000000-BLYN8:1:1101:2066:11065 2:N:0:1
GGACTACTAGGGTTTCTAATCCTGTTTGCTACCCATGCTTTCGAGCCTCAGTGTCAGTTACAGGCCAGAGAGCCGCTTTCGCCTCCGGTGTTCCTCCATATATCTACGCATTTCACCGCTACACATGGAATTCCACCTTCCTCTCCTGCACTCAAGTCTCCCAGTTTCCAATGCACACAATGGTTGAGCCACTGCCTTTTACATCAGACTTAAGAAACCACCTGCGCTCGCTTTACGCCCAATAAATCCGG
+
CCCCCGGGGGGGGGGGGGGGGGGGGGGGGG,FFFGGGGGGGGGGGGGGGGGFGGGFGGGGGGGFGGGGGFGGFGGGGCFGDGGGGDGGGGGGGGGGFCGGGDGGGGEGEGGGGGGGGGGGGGFFGDGGFGGGGFGGG,@EFACFGGGGGGG?EGGGFFCFC,,@FFGCADCGG8DFDEEFGGGG9BD8DGGGDGFF?FGDF?C+CDFFGGGF7=>@CCCGFE9)=A>>=>DACDCE42BEG4(/:8+8CD>
@M03364:276:000000000-BLYN8:1:1101:17615:11082 2:N:0:1
GGACTACTCGGGTTTCTAATCCTGTTTGCTCCCCACGCTTTCGAGCCTCAGTGTCAGTTACAGGCCAGAGAGCCGCCTTCGCCTCCGGTGTTCCTCCATATATCTACGCATTTCACCGCTACACATGGAATTCCACTCTCCTCTCCTGCACTCAAGTCTCCCAGTTTCCAATGCACACAATGGTTGAGCCACTGCCTTTTACATCAGACTTAAGAAACCACCTGCGCTCGCTTTACGCCCAATAAATCCGG
+
CCCCCGGG8CGGGGGGGGGGGGGGGGGGGGGGGGGGGGGGGGGFFGGGFGGEFGGGGGAECCFDGGGGEF@EGGGG+FFFGGGDGGGGGGGGGGGGGGGEFFGGGGGGGGGGGGGGGGGGGGGGFFGFFFGGGGGGGGGGGGGGGGGGGGGGGGGGGGGGGGGFGGGGGGGGGGGGGGGGGGGGGGGGGGGGEGGGGGGGGGCFFCG2AF>FGGGGGGGGFGFB@>)3:BFFGF>>?DGGEFFFGGFEGG:
@M03364:276:000000000-BLYN8:1:1101:2391:11110 2:N:0:1
GGACTACAGGGGTTTCTAATCCTGTTTGCTCCCCACGCTTTCGCACCTGAGCGTCAGTCTTTGTCCAGGGGGCCGCCTTCGCCACCGGTATTCCTCCAGATCTCTACGCATTTCAACGCTACACCTGGAATTCTACCCCCCGCTACAAGACTCTATCCTGCCAGTTTCGTACGCAGTTCCCATGTTTAGCCCGGGGATGTGACATCCGACTTGACAGACCGCGTGCGTGCGCTTTACGTCCTGTAATTCCG
+
A9AACGECC9@@F@;@@EFF9EFG<DFGAFF,CFFGC::BE9FGGC@FE,CF6@:@@ECFFGDGC,<<,,@@F@FF:CCA@CCGD8F+@FFGCFF?EFGAFFFGGGFF7FG+E@?,,+6@:ECF8A6=<D9=FE9FD,>C@++34@,,,,@DCGG,C,,7>,@>D,@D5,3**1=*A,2>,,,,7;,=,,?::8C****3++2;7**/*):>7**+0;C5:E)1()35<3))/9>)93*/*))9CDFAF>9
@M03364:276:000000000-BLYN8:1:1101:13971:11139 2:N:0:1
GGACTACTCGGGTATCTAATCCTGTTTGCTACCCATGCTTTCGAGCCTCAGCGTCAGTTACAGACCAGACAGCCGCCTTCGCCACTGGTGTTCTTCCATATATCTACGCATTTCACCGCTACACATGGAGTTCCACTGTCCTCTTCTGCACTCAAGTTTCCCAGTTTCCGATGCACTTCTTCGGTTGAGCCGAAGGCTTTCACATCAGACTTAAGAAACCACCTGCGCTCGCTTTACGCCCAATAAATCCG
+
CCCCCGGGGGGGGGGGGGGGGGGGGGGGGGGGGGGGGGGGGGGGGGGGGGGGGGGGGGGGGGGGGGGGGGGGGGGGGGGGGGGGGGGGGGGGGGGGGGGGGGGGGGGGGGGGGGGGGGGGGGGGGGGGGGGGGGGGGGGGGGGGGGGFGGGGGGGCEGGGGGGGGGGEGGDGGGGGGFGAFGGGGGGFFFFGDGGGGGGG79FGFGGGGGGGGG>FGGGGFGFB2?4ABFFFGGFEFFGGGF0;<GFCDG>
@M03364:276:000000000-BLYN8:1:1101:11018:11145 2:N:0:1
GGACTACCAGGGTTTCTAATCCTGTTTGCTCCCCACGCTTTCGCACCTGAGCGTCAGTCTTTGTCCAGGGGGCCGCCTTCGCCACCGGTATTCCTCCAGATCTCTACGCATTTCACCGCTACACCTGGAATTCTACCCCCCTCTACAAGACTCTAGCCTGCCAGTTTCGGATGCAGTTCGCAGGTTGAGCCCGGGGATTTCACATCCGACTTGACAGACCGCCTGCGTGAGCTTTACGCCCCGTACTTCCG
+
CCCCCEGGEFFGFGGGGD9CFEGFEFCFGGGGGGGGGGG@FGGGGGGG@F@FGGGGGG<EGFFFE<FFFGEGGC@@CEECD@=FBFGGECF9F<;EFFF9AFFFC?FF:FBCEG<FE=FE+C:FG,,,:,FEFF9FGFGGGEEG9DG?9D,=@C@G=FFC7C,@<>B9CC@3@6EGD7,*44CEC>67?BC:CE5CECCEFFG>8CCC*))*;*;+*;@*)*70347>6).7:<*)98E>*)-.)/7):C1
@M03364:276:000000000-BLYN8:1:1101:10358:11146 2:N:0:1
GGACTATTGGGTTTCTAAACCTGTTTGCTTCCCACGGTTTTGAACCTCAGTGTCCGTTACCGGACCAGGAGCCGCTTTCGCCTCCTGTGTTTCTCCATTAATTTACGCATTTCACCGGTACAACTGGAATTTCACCTCCCCTTCCTGCCCTCAAGTCCCCCAGTTTTCAATGCACACACCGGTTGAGACCCTGGCTTTTTCACATCACTTAATAAACACCACCCGCTCGCCTTACGCTCCATATAACTGGG
+
CCCCCCD<,CA-@@,CCF,6C<6,C@<66,CCD,C@+,BC6,B,,CF,6,666,,86C:66,@+@+,,,,,,B8++BD,@,@6BE,C6C9C9B:,E,9,,5,,,,9F=,,BF,C9F+46+45,,9,A4BEF;9,9,,9,@+,,=,>=,,@80@B9=,,368+@=FE,=,,,,,6==,63+4++++,5143>,,*>:>FC6DD,+1*52++52+C+2;+,4)*)(5?(8()))***(2(3*++1+;7+)+0/
@M03364:276:000000000-BLYN8:1:1101:16415:11198 2:N:0:1
GGACTTATAGGGGTCCTTATTCTGTCTGCTCTACGCCCTATCGGGTCTCAGTGTCGTTTATAGGCAAAGATGCAGCTTTCCCAGGCGGGAAATAGACAAATATAAAGTGTTGTCAGTATTACACATGAAATAACACTATACTGTCGTGCACTGAAGCTTCACAGTTTACAACGCACACATTGGCTGAGCCAGTGCCTTTTAAATCATACTTAAGATATCACCAACGATAGTTTTGCACTAAATTAATC
+
8-8-,,;6CEA-+B,C<,,<,<C,6,,<,C,6,<,8+8+6,,6++,+;C,,6,CC,9,69,C,C,6,,,,,:,,:,,,,,,,,,,:+@+4+4A9,,,:,:,,,,,,5,,99,4,:55,,44,9,,455E<E;,,4,,,,5,7,+,+6+++4+,,368,=EF@FG9,3,6@F=+3++36C,=,@,@6D,,,6,533,2,,@FC:BAD+?+++2++++2=22=C6-7?5A2)=+=@**+*,,=94+;7+*
@M03364:276:000000000-BLYN8:1:1101:6729:11224 2:N:0:1
GGACTACCGGGGTTTCTAATCCTGTTTGCTCCCCACGCTTTCGAGCCTCAGTGTCAGTTACAGGCCAGAGAGCCGCTTTCGCCACCGTTGTTCCTCCATATATCTACGCATTTCACCGCTACACATGGAATTCCACTCTCCTCTCCTGCACTCAAGTCTACCAGTTTCCAATGCATACAATGGTTGAGCCACTGCTTTTTACACCATACATAATAACCCACCTGCGCTCGCTTTACGCTCAATAACTCCGG
+
CCCCCCEFEC:@FGG,C@CFGGGGGGGCFDF,CFGGEEGGGGGGDFFGGGG@CFFFG@EGFFGFGG,CED,,6C@C@:@AF7:FGF+,BFCFGEEEG?<@?F4CE9EDGGGGGGGFD@GE7CAEGC,FFC<DFGA,>@DF8DF9DBE3>DFGGC8DFFGGGGFFFFCCD9;;@,7,,@,=@D6DFE?FCD68C8@CFA,9*AEC97**;*=9+2=7;*DC5>F))355(:?B551180*4**9A**37<G)
@M03364:276:000000000-BLYN8:1:1101:19423:11239 2:N:0:1
GGACTACAGGGGTATCTAATCCTGTTTGCTCCCCACGCTTTCGAGCCTCAGTGTCAGTTACAGGCCAGAGAGCCGCTTTCGCCTCCGGTGTTCCTCCATATATCTACGCATTTCACCGCTACACATGGAATTCCACTCTCCTCTCCTGCACTCAAGTCTCCCAGTTTCCAATGCACACAATGGTTGAGCCACTGCCTTTTACATCAGACTTAAGAAACCGCCTGCGCTCGCTTTACGCCCAATAAATCCGG
+
CCCCCGGGGGGGGGGGGGGGGGGGGGGGGGGGGGGGGGGGGGGGGGGGGGGFGGGGGGGGGGGGGGGGGGGGGGGGGGGGGGGGGGGGFGGGGGGGGGGGGGGGGGGGGGGGGGGGGGGGGGGG9FGGFFFDEFGGGGGGGGGGFGGGGGFGGGDCFGGFGGGGGGGGGGGGGGGGGGGCFEFGGGGGGGGGGGGGGGGFGGGFFFFCDGGGCD+CCDGG>EDFFFFFFFFAGGGCDDGGGFDFGGFF<5C
@M03364:276:000000000-BLYN8:1:1101:16278:11245 2:N:0:1
GGACTACTGGGGTTTCTAATCCTGTTTGCTCCCCACGCTTTCGCACCTCAGTGTCAGTATCAGTCCAGGTAGTCGCCTTCGCCACTGGTGTTCCTTCCTATATCTACGCATTTCACCGCTACACAGGAAATTCCACTACCCTCTACCATACTCTAGCTTGCCAGTTTTGGATGCAGTTCCCAGGTTGAGCCCGGGGATTTCACATTCAACTTAACAAACAACCTACGCGCGCTTTACGCCCAGTAATTCCG
+
CCCCCGFGGGGGGGGGFGGGGGGGGGGGGGGGGGGFGGGGGGGGGGGGGGGFGGGGGGGGGGGGGGGGGGGGGGGGGGGGGGGGGFGGGGGGGFGGGGGGGGFGGGGGGGGGGGGGGGDGGGGGGGC<FFGGGGGGGGGGGGGGGFGGGFG8D>E=FFGGGFFGGGGG@C8BDFGGGFDFEGGGFF8?DFFGGGGGGGF@+?<DEGGGDCC?DGFCDDG,/:94);5?@E5AGGG3+(8EE)6FGGF<FF2
@M03364:276:000000000-BLYN8:1:1101:8379:11283 2:N:0:1
GGACTACCCGGGTTTCTAATCCTGTTTGCTCCCCACGCTTTCGCACCTGAGCGTCAGTCTTTGTCCAGGGGGCCGCCTTCGCCACCGGTATTCCTCCAGATCTCTACGCATTTCACCGCTACACCTGGAATTCTACCCCCCTCTACAAGACTCTAGCCTGCCAGTTTCGGATGCAGTTCCCAGGTTGAGCCCGGGGATTTCACATCCGACTTGACAGACCGCCTGCGTGCGCTTTACGCCCAGTAATTCCG
+
CCCCCGGGFGGGGGGGGGGGGGGGGGGGGGGGGGGGDGGGGGGGGGGFGGGGGGGGGGGGGDGGFGFGGGGGGGGGGGGGGGGGGFGGGDGGGGGFGFGGGGGGGGGGGGGGGGGGGGGGEGGG8DEGGGFGGGGGDF?EGGGGCGGFFGGFGGGCFCEFFFFGGGGGG>*>CGGGGGGGGFGFGFGGG@CFGGGCCGGGGGGFFG*9CDD<CC<DG<FGBC><<FB>()7@DG3AFFCEDB?FGGFAG>9
@M03364:276:000000000-BLYN8:1:1101:16339:11296 2:N:0:1
GGACTACTCGGGTTTCTAATCCTGTTTGCTCCCCACGCTTTCGCACCTGAGCGTCAGTTTTGGTCCAGGGGGCCGCCTTCGCCCCCGGTATTCCTCCTAATCTCTACGCATTTCACCGCTAACCCGGGAATTCTCCCCCCCTCTACAAAACTCTAGCCTGCCAGTTTGGAATGCAGTCCCCAGGTTGAGCCGGGGGATTTCACATTAAACTAACCAAACCACCTACGCCCCCTTTCCGCCCAGTATTTCGC
+
CCCCCCA6,BC@FG,,,F,<F6C,CF<,66FGG7@7+6FG@,,,,@6,,6;6766,,,,6,,+9C,6C<FGDE@=F7F=<<F=,++@+@>F,F?EGG8,,,,95,95++4BF<,7F<+++++,3,+3+@@F,E,3C=CEGC**3,@B4,,,*,,,,6,,,>2,2DFF9*?,,46,,5,>E56;*@?:0+?E**?EG*;F<>*0****002C*9*/9C*8C)A)(2)-.())))94)*(2C7)(/**9)C**
@M03364:276:000000000-BLYN8:1:1101:15541:11368 2:N:0:1
GGACTACTGGGGTTTCTAATCCTGTTTGCTCCCCACGCTTTCGCACCTCAGTGTCAGTATCAGTCCAGGTAGTCGCCTTCGCCACTGGTGTTCCTTCCTATATCTACGCATTTCACCGCTACACAGGAAATTCCACTACCCTCTACCATACTCTAGCTTGCCAGTTTTGGATGCAGTTCCCAGGTTGAGCCCGGGGATTTCACATTCAACTTAACAAACCACCTACGCGCGCGTTACGCCCAGTAATTCCG
+
CCCCCGGGGGGGGGGGGGGGGGGGGGFGGGGGGGGGGGGGGGGGGGGFEEGFGGFFGGGGGGGGGFGGGGGGGFGGGGGGGGFDGGCGGGGGGFGFGGGGGGAEFFGGFGGGDGGGGGDDGGGGGGGGGGGFFGGGGGGGGGFGGGGGGGG?FGGGGGGGGFDCAEDFGGCAEGA==EFGFGGGCE@F8@8DEGGGGGGGDGFGFC><E;@FC8CFC>F>AGFB@FFEFE>)):C1268BCB?ACFF?>7*
@M03364:276:000000000-BLYN8:1:1101:17585:11368 2:N:0:1
GGACTACAAGGGTTTCTAATCCTGTTTGCTCCCCACGCTTTCGAGCCTCAGCGTCAGTTACAGACCAGAGAGCCGCCTTCGCCACTGGTGTTCCTCCATATATCTACGCATTTCACCGCTACACATGGAATTCCACTCTCCTCTTCTGCACTCAAGTCCTCCAGTTTCCAATGACCCTCCCCGGTTGAGCCGGGGGCTTTCACATCAGACTTAAAGAACCGCCTGCGCTCGCTTTACGCCCAATAAATCCG
+
CCCCCGGGGGGGGGGGGGGGGGGGGGGGGGGGGGGGGGGGGGGGGGGGGGGGGGGGGGFGGGGGGGGGGGGGGGGGGGGGGGGGGGGGGGGGGGGGGGGGGGGGGGGGGGGGGGGGGGGGGGGGGGGGFEFGGGGGGGGGGGGGGGGGGGGGCDGGGGGGGGGGFGFGGGGGGGGEGGGGGGGGGCGFGGFGGGGGCCFCGGGGAGGGGGGGGGF77CEEEGFFFFFFFFFFGGGAFBGGGFFFGGF4271
@M03364:276:000000000-BLYN8:1:1101:11722:11374 2:N:0:1
GGACTACCGGGGTATCTAATCCTGTTTGCTCCCCACGCTTTCGCACCTGAGCGTCAGTCTTTGTCCAGGGGGCCGCCTTCGCCACCGGTATTCCTCCAGATCTCTACGCATTTCACCGCTACACCTGGAATTCTACCCCCCTCTACAAGACTCTAGCCTGCCAGTTTCGGATGCAGTTCCCAGGTTGAGCCCGGGGATTTCACATCCGACTTGACAGACCGCCTGCGTGCGCTTTACGCCCAGTAATTCCG
+
CCCCCFEFGGGGGGGGGGGGGGGGGGGGGGGGGGGGGGGGGGGGGGGGGGGGGGGGGGGGGGGGGGGGGGGGGGGGGGGGGGGGGGGGGGGGFGGGGFGGGGGGGGGGGGGGGGGGDFGGGGGGGGGGGGGGGGGGG@FFGGGGGGGGGGGFGGGGGGGGGGGGGGCDGGGGGGFFFFGGGGDGGGFGGGFFGGGGEGG6CFCGFF5DGGGC>:>;=DGGBGE(-70@BB@>DGFBFFEGD),0>CB>GG7
@M03364:276:000000000-BLYN8:1:1101:6421:11392 2:N:0:1
GGACTACTGGGGTTTCTAATCCTGTTTGCTCCCCACGCTTTCGAGCCTCAGTGTCAGTTACAGGCCAGAGAGCCGCTTTCGCCACCGGTGTTCCTCCATATATCTACGCATTTCACCGCTACACATGGAATTCCACTCTCCTCTCCTGCACTCAAGTCTACCAGTTTCCAATGCATACAATGGTTGAGCCACTGCCTTTTCACCCAGACTTAATAAACCACCTCCGCTCGCTTTACGCCCAATAAATCCGG
+
CCCCCCFGFFC7FFEGGGGGFGGGFGFFGGGGGECFGGGGGFGGFGGFC<<F,CFGGGGCF@AFGCFGGGCFFGGG77@EFGGGG@EF7:F@DFGGG8FFFFDFGGGGCC:FCFGFGGEEFFEF,ABBGFG@E<EAD8BFGGG+@>@4@=F+@D@8@,33CCFCDFGGCAFGGGD,@A8FFGGGGGFGDE,@CGFFC;DA+9,=67DC7*?+=9+2+*<7?E*))9@*)88???>:)(4:*.6)>C7)27>
@M03364:276:000000000-BLYN8:1:1101:9787:11393 2:N:0:1
GGACTACTGGGGTTTCTAATCCTGTTTGCTCCCCACGCTTTCGCACCTGAGCGTCAGTCTTTGTCCAGGGGGCCGCCTTCGCCACCGGTATTCCTCCAGATCTCTACGCATTTCACCGCTACACCTGGAATTCTACCCCCCTCTACAAGACTCTAGCCTGCCAGTTTCGGATGCAGTTCCCAGGTTGAGCCCGGGGATTTCACATCCGACTTGACAGACCGCCTGCGTGCGCTTTACGCCCAGTAATTCCG
+
CCCCCGGGGGGGGGGGGGGFFFFGFGGGGGFGGGGGGGGGGGGGGGGGFGGGGGGGGDFFDGGGGEFGGGGGGGGGGGGGGGGGGGGDG7DAFGGGGGGGGGGGFGGGGFCEFGGGGGDG7BGGGGGGGGGDFGGGGGGCCEEGGGGE@FFDG99;=EDFGCGDGGGFGG5*CC9EFF:<>DGCFGGFGGFGDGCCEGGGG7@FFCDCCGDC7FGFG4@:5EF0(51>6>3BDCF>FFCCG>1/*:*:FG9
@M03364:276:000000000-BLYN8:1:1101:28392:11405 2:N:0:1
GGACTACTGGGGTTTCTAATCCTGTTTGCTCCCCACGCTTTCGCACCTGAGCGGCAGTCTTTGTCCAGGGGGCCGCCTTCGCCACCGGTATTCCTCCAGATCTCTACGCATTTCACCGCTACACCTGGCATTCTACCCCCCTCTACAAGACTCTAGCCTGCCAGTTTCGAATGCAGGTCCCAGGTTGAGCCCGGGGATGTCACATCCGACTTGACAGACCGCCTGCGTGCGCTTTACGCCCAGTCATTCCC
+
CCCCC6CFFFC@@@FGCG<FFGFFFGCFGGGGG;EFEG,;CFCGGCC@FF<FC++@:FFGGGGFGGA@E7:EEGGGGE,EFC=,,9@7+CBDFB@,A<4A<FFCGGGGG:C:EFDGF77=:FF,=8,A,>DFDGG;AFDGGGGG93ED@C8=B9AFGCAE,>,,7=EF*4>>F,,,,4>@FB6D>,4008,;5:EGGG3<D71++2>5*/>DC7CDCDE=<E>61),7:EED3*>A=:CCE)2)***):C*
@M03364:276:000000000-BLYN8:1:1101:11958:11441 2:N:0:1
GGACTACCGGGGTTTCTAATCCTGTTTGCTCCCCACGCTTTCGAGCCTCAGTGTCAGTTACAGGCCAGAGAGCCGCTTTCGCCTCCGGTGTTCCTCCATATATCTACGCATTTCACCGCTACACATGGAATTCCACTCTCCTCTCCTGCACTCAAGTCTCCCAGTTTCCAATGCACACAATGGTTGAGCCACTGCCTTTTACATCAGACTTAAGAAACCACCTGCGCTCGCTTTACGCCCAATAAATCCGG
+
CCCCCGGGGGGGGGGGGGGGGGGGGGGGGGGGGGGGGGGGGGGGGGGGGGGGGGGGGGGGGGGGGGGGGGGGGGGGDFFGGGGGGGGGGGGGFGGGGGGGGGGGGGGGGGGGGGGGGGGGGGGGGGGGEFFGGGGGGGGGGGF9?EGGGGGGG8DFGGFCGGGGGGGGGGGGGGGGGGDGGGGGGGGGGGGGGGFGGGGGGGGG>CF?FGDFD7+=CG:CFEFEFF>5=EFECCFFFFGGGF@FGGFEGDD
@M03364:276:000000000-BLYN8:1:1101:8471:11453 2:N:0:1
GGACTACTCGGGTTTCTAATCCTGTTTGCTCCCCACGCTTTCGCACCTCAGTGTCAGTATCAGTCCAGGTAGTCGCCTTCGCCACTGGTGTTCCTCCCTATATCTACGGATTTCACCGCTACACAGGAAATTCCACTACCCTCTACCATACTCTAGCTGGCCAGTTTTGGATGCAGCTCCCCGGTTGAGCCCGGGGCTTTCACTTTCAACTTAACAAACCACCTACGCGCCCTTTACGCCCAGTAATTCCC
+
<B@BCGEG,FCGF;FCEG<FGDCFEFC@FFFEFGFGEGGGGGG7@CGDGGCECGGGECEE9C@CEFG@<,C@6,@@FFFCD@FDFFCDEEEFGCF,A==F<EFGEFGG,@4CG9FG?6FEGGGGFDFA=EF?FCEFA8>FFF?FFCGG9,8=FGEDFG94+@DDD=B9@C,,,8,3,6,@+63CB@@@FGG@:@*541>CDDG+42=FFGG8>+5+*;AEACBD:F(5())2289.+,8=C>?6:;+9C7*
@M03364:276:000000000-BLYN8:1:1101:25075:11473 2:N:0:1
GGACTACTCGGGTTTCTAATCCTGTTTGCTCCCCACGCTTTCGAGCCTCAGTGTCAGTTACAGGCCAGAGAGCCGCTTTCGCCACCGGTGTTCCTCCATATATCTACGCATTTCACCGCTACACATGGAATTCCACTCTCCTCTCCTGCACTCAAGTCTCCCAGTTTCCAATGCACACAATGGTTGAGCCACTGCCTTTTACATCAGACTTAAGAAACCACCTGCGCTCGCTTTACGCCCAATAAATCCGG
+
CCCCCGGGGGGGGGGGGGGGGGGGGGGGGGGGGGGGGGGGGGGGGGGGGGGGGGGGGGGGGGGGGGGGGGGGGGGGCCFFFGGGGGGGGGGGGGGGGGGGGGGGGGGGGGGGGGGGGGGGGGGGGGGGGFGGGGGGGGGGGGGGGGGGGGGGGGGGGFBFGGDFGGGGGGGGGGGGGGGFGGFGGEGGGGFGGGGGGGGGGGGGFFG>FGGGGGGGGGGGFGFFFFFFFFFFGGGED=GCE)6FGGFCG:>
@M03364:276:000000000-BLYN8:1:1101:9965:11489 2:N:0:1
GGACTACACGGGTTTCTAATCCTGTTTGCTCCCCACGCTTTCGAGCCTCAGTGTCAGTTACAGGCCAGAGAGCCGCTTTCGCCTCCGGTGTTCCTCCATATATCTACGCATTTCACCGCTACACATGGAATTCCACTCTCCTCTCCTGCACTCAAGTCTCCCAGTTTCCAATGCACACAATGGTTGAGCCACTGCCTTTTACATCAGACTTAAGAAACCACCTGCGCTCGCTTTACGCCCAATCAATCCGG
+
CCCCCGGGGGGGGGGGGGGGGGGGGGGGGGGGGGGGGGGGFGGGGGGGGGGGGGGGCGGGGGGGGGGGGGGGGGGGDGGGGGGGGGGGGGGGGGGGGGGGGFGGGGGGGGGDGGGGGGGGGGGGCGGGGGDGGGFGACFGGGGGGGGFFCFFGGFDDGEEDFGGGGDFGGGGGGFGGGGFGGGGGGGGFGGGGGCGGGGGGGFFAFF5CDFGGCFFGGFGFGFE=B@4(8;?CFGE46EEEA@);6@>FG7
@M03364:276:000000000-BLYN8:1:1101:21864:11491 2:N:0:1
GGACTACTCGGGTATCTAATCCTGTTTGCTCCCCACGCTTTCGAGCCTCAGTGTCAGTTACAGGCCAGAGAGCCGCTTTCGCCTCCGGTGTTCCTCCATATATCTACGCATTTCACCGCTACACATGGAATTCCACTCTCCTCTCCTGCACTCAAGTCTCCCAGTTTCCAATGCACACAATGGTTGAGCCACTGCCTTTTACATCAGACTTAAGAAACCACCTGCGCTCGCTTTACGCCCAATAAATCCGG
+
CCCCCGGGGGGGGGGGGGGGGGGGGGGGGGGGGGGGGGGGGGGGGGGGGGGGGGGGGGGGGGFGGGGGGGGGGGGGGGGGGGGGGGGGGGDGGGGGGGGGGGGGGGGGGGGGGGGGFGGGGGGGGGGGGGGGGGGGDFFGGGGGFGGGGGGGGGFGGGGGGGDGGGGGGFCGGGGGGGGGDGGGGGGGGFGGGGGGGGGGGCCFFGGFGGGGCCGFGGGFFGFFDFFFFEBEGCGC>D=EGF;FFGF);<:
@M03364:276:000000000-BLYN8:1:1101:12693:11542 2:N:0:1
GGACTACAAGGGTTTCTAATCCTGTTTGCTCCCCACGCTTTCGCACCTGAGCGTCAGTCTTTGTCCAGGGGGCCGCCTTCGCCACCGGTATTCCTCCAGATCTCTACGCATTTCACCGCTACACCTGGAATTCTACCCCCCTCTACAAGACTCTAGCCTGCCAGTTTCGAATGCAGTTCCCAGGTTGAGCCCGGGGATTTCACATCCGACTTGACAGACCGCCTGCGTGCGCTTTACGCCCAGTAATTCCG
+
CCCCCGGGGGGGGGGGGGGGGGGGGGGGGGGGGGGGGGGGGGGGGGGGGGGGGGGGGGFGGGGGGGGGGGGGGGGGGGGGGGGGGGGGGGGFEFGGGGGGGGGGGGGGGGGGGGGGGEGGGGGGGGGGGGGFGGGGFGGGGGGGGGGFGGGFGGGGGGGGGGGGGGGGGGGGGGGGGGGGGGGGGGGGGGGGGGGGGGGGGGGGFGGGDDGGFGFFFFGGDGFF?FFE0BFFGGGFFFGGGFF:CGF):C7
@M03364:276:000000000-BLYN8:1:1101:15969:11548 2:N:0:1
GGACTACCCGGGTTTCTAATCCTGTTTGCTCCCCACGCTTTCGAACCTGAGCGTCAGTCTTTGTCCAGGGGGCCGCCTTCGCCACCGGTATTCCTCCAGATCTCTACGCATTTCACCGCTACACCTGGAATTCTACCCCCCTCTACAAGACTCTAGCCTGCCAGTTTCGGATGCAGTTCCCAGGTTGAGCACGGGGATTTCACATCCGACTTGACAGACCGCCTGCGTCCGCTTTACGCCCAGTAATTCCG
+
CCCCCGGCEFGGGGGGGGGGGGGGGGGGGGGGGGGGGGGGGGG,CFGG?FFFGGGGGGEC@EF@FFGGGDCGGGGGGGGGGGGGGGGGGGGGGGGGGGGGD,EGACGFFGGGGGGFGGGGGGGGCGGGGGGGGFFG9D8FGGGGDGEF96DFGAFGCFGDFFGGGGGC34>>EGGGFC?<@9EGGC@?6D,=CG:85BFFC+12+0;/1)95;;4DGGG5:EB:1@6>(777555)18>GGF(9>>7-:C9
@M03364:276:000000000-BLYN8:1:1101:6265:11555 2:N:0:1
GGACTACTGGGGTTTCTAATCCTGTTTGCTCCCCACGCTTTCGCACCTGAGCGTCAGTCTTTGTCCAGGGGGCCGCCTTCGCCACCGGTATTCCTCCAGATCTCTACGCATTTCACCGCTACACCTGGAATTCTACCCCCCTCTACAAGACTCTAGCCTGCCAGTTTCGGATGCAGTTCCCAGGTTGAGCCCGGGGATTTCACATCCGACTTGACAGACCGCCTGCGTGCGCTTTACGCCCAGTAATTCCG
+
CCCCCGGGGGGGGGGGGGGGGGGGGFGGGGGGGGGGGGGGGGGGGGGFGGGGGGGGGGGGGGGGGGGGGGGGGGGGGGGGGGFGGGGGGGGGGGGGGGGFGGDFGGFFCCEFGGGGGGGGGGGGGGGGGGGGGGGGGGGGGGGGGGGGGGGFFGGGGGGGGFGGFGGGGGGGE>FC?FGGGGGGGGGGGGGGGDGGGCFFGGGFAGGGGDGGGGGGGFFGFGFFFFFFFDFDGGGA?<GGGFFF77F9FGC
@M03364:276:000000000-BLYN8:1:1101:16322:11556 2:N:0:1
GGACTACCGGGGTATCTAATCCTGTTTGCTCCCCACGCTTTCGCACCTGAGCGTCAGTCTTTGTCCAGGGGGCCGCCTTCGCCACCGGTATTCCTCCAGATCTCTACGCATTTCACCGCTACACCTGGAATTCTACCCCCCTCTACAAGACTCTAGCTGACCAGTTTCAAATGCAGTTCCCAAGTTAAGCTCGGGGATTTCACATCTGACTTAATCAACCGCCTGCGTGCGCTTTACGCCCAGTAATTCCG
+
CCCCCGGGGGGGGGGGGGGGGGGGGGGGGGGGGGGGGGGGGGGGGGGGGGGGGGGGGFGGGGGGGGGGGGGGGGGGGGGGGGGGGGGEGGGFGGGGGFFF?FFGGGGGGGGGGGGFGGCEEGGGGGGGFGGGGGGGGGGCCGGGGGGGGGGFGGGGGGGGGGFGGGGGGGGGGGGGGGGGGBFGGFGGGGGGGGGGGGGGGGGGFGGGGGGGGFGGGGGGFG56=FFF<DFFG3F2B?DGGF0@G7FAGG*
@M03364:276:000000000-BLYN8:1:1101:22109:11583 2:N:0:1
GGACTACTGGGGTATCTAATCCTGTTTGCTCCCCACGCTTTCGCACCTGAGCGTCAGTCTTTGTCCAGGGGGCCGCCTTCGCCACCGGTATTCCTCCAGATCTCTACGCATTTCACCGCTACACCTGGAATTCTACCCCCCTCTACAAGACTCTAGCCTGCCAGTTTCGGATGCAGTTCCCAGGTTGAGCCCGGGGATTTCACATCCGACTTGACAGACCGCCTGCGTCCGCTTTACGCCCAGTAATTCCG
+
CCCCCGGGGFGGGGGGGFGGGGGGGGGGGGGFFGGGEGDGGGGCCFGGGGGGGGGGGGGGGGGGGCFGGCCFGGGGGGGGGGGGGGGGGGGGGEGGGGDEFGFFFGGGGGGGF9EGGGGGGGGGGFFFFGGGGFGGF8BEGEGFDGCGDDECGG9CF:C>7DCFFGGG:EEG>GF;EEG?ECCFF9<,?GGGG5**/=BCFCEC=F4<*/520*2:8FG55C5:25(0(5).CD*)91CE=>?4CDF):>*
@M03364:276:000000000-BLYN8:1:1101:12585:11598 2:N:0:1
GGACTACCGGGGTTTCTAATCCTGTTTGCTCCCCACGCTTTCGAGCCTCAGCGTCAGTTACAGACCAGAGAGCCGCCTTCGCCACTGGTGTTCCTCCATATATCTACGCATTTCACCGCTACACATGGAATTCCACTCTCCTCTTCTGCACTCAAGTCCTCCAGTTTCCAATGACCCTCCCCGGTTGAGCCGGGGGCTTTCACATCAGACTTAAGCAACCGCCTGCGCTCGCTTTACGCCCAATAAATCCG
+
CCCCCGGFE>FEEGGGFFGFGGGGGFF8FFFGDCFGGDGDGGGFFGGGGGGFGGEGGGFFFG9<ECGGGGGGGGGGGGGCGD@FGDFEFGGGGFFGGGFGGGFEFGGGGDCCCFDCF7FGGGGG9,CEFGGGGGGGGG9FFGGGFGGFGF8AFEGEFDBF,@CCDFGAFG,=@DC8=?FG8EEDFGG66FCGD**:EE56:@+CFGFG**CFGG7+;CG6=C)/251>97@BCGGBF:EGE:(59FF):C7
@M03364:276:000000000-BLYN8:1:1101:11213:11603 2:N:0:1
GGACTACTAGGGTATCTAATCCTGTTTGCTCCCCACGCTTTCGAGCCTCAGTGTCAGTTACAGGCCAGAGAGCCGCTTTCGCCTCCGGTGTTCCTCCATATATCTACGCATTTCACCGCTACACATGGAATTCCACTCTCCTCTCCTGCACTCAAGTCTCCCAGTTTCCAATGCACACAATGGTTGAGCCACTGCCTTTTACATCAGACTTAAGAAACCACCTGCGCTCGCTTTACGCCCAATAAATCCGG
+
CCCCCGGGGGGGFGGGFGGGGGGGGGGGGGFGGGGGGGGGDGGGGGDGGGGGGGGGGGGGGGGGGGGGGGGGFGGGGGGGGGGGGGGGGEGGGGGGGFGFGGGFGGFFGGGGGFGCFGGGCCFGFFFGEEFGFGGGGGDFGGEGGGGFCFFGGGGGGGGGGGDFDFGGGGGGGGGGCGGGCFCGACCFEFFF?@FGGGG7@CDCFFFF>F7FFCCDGGGF5@9BBB=4>?4?D4+0?=8:?534:DF?989
@M03364:276:000000000-BLYN8:1:1101:21255:11618 2:N:0:1
GGACTACTGGGGTTTCTAATCCTGTTTGCTCCCCACGCTTTCGCACCTGAGCGTCAGTCTTTGTCCAGGGGGCCGCCTTCGCCACCGGTATTCCTCCAGATCTCTACGCATTTCACCGCTACACCTGGAATTCTACCCCCCTCTACAAGACTCTAGCCTGCCAGTTTCGGATGCAGTTCCCAGGTTGAGCCCGGGGATTTCACATCCGACTTGACAGACCGCCTGCGTGCGCTTTACGCCCAGTACTTCCG
+
CCCCCGGGGGGGFGGGGGGGGGGGGGGGGGGGGGGGGGGGGGGGDGGGGGDFGGGGGGFFFGGGGGGGGGGGGGGGGGFFGGGGGGGGGGGGGGFGG?EGGCFGGFGGGGGGGGGGGGGGGGCDGGGGGGGGGFGFFC?FGGGGFGGFGFFGGCFDFFACFGGFFGGFDEGGGGGGGGGGGGFFFGGGCFGCCECCDE?CDGGF=7CDDGDC>7C+;0CFDG31:>>5(77:7DD)@?GGGB<6C**.:F*
@M03364:276:000000000-BLYN8:1:1101:7213:11631 2:N:0:1
GGACTACCGGGGTATCTAATCCTGTTTGCTCCCCACGCTTTCGCACCTCAGTATCAGTATCAGTCCAGGTAGTCGCCTTCGCCACTGGTGTTCCTTCCTATATCTACGCATTTCACCGCTACACAGGAAATTCCACTACCCTCTACCATACTCTAGCTTGCCAGTTTTGGATGCAGTTCCCAGGTTGAGCCCGGGGATTTCACATTCAACTTAACAAACCACCTACGCGCGCTTTACGCCCAGTAATTCCG
+
CCCCCGGGGGGGGGGGGGGGGGGGGGGGGGGGGGGGGGGGGGGGGGGGGGGGGGGGGGGGGGGGGGGGGGGGGGGGGGGGGGGGGFGGGGFFGGGGGFEGGGGGGGGGGGDCFFGGGFFGGG@@DBCEGGGGGGGGGGGGGGGGGG9DGGGGGGGGGGGGGGGGGGGGGGEDFGGGGGGGGGGGGGGGGGFGGGGGGGGGGGGGFFGGGFGGCCFGGGGFFGEBFF@E>BD>CDGFC1EEGF@ADFFC7F7
@M03364:276:000000000-BLYN8:1:1101:18305:11637 2:N:0:1
GGACTACCGGGGTTTCTAATCCTGTTTGCTCCCCACGCTTTCGCACCTGAGCGTCAGTCTTTGTCCAGGGGGCCGCCTTCGCCACCGGTATTCCTCCAGATCTCTACGCATTTCACCGCTACACATGGAATTCCACTCTCCTCTCCTGCACTCAAGTCTCCCAGTTTCCAATGCACACAATGGTTGAGCCACTGCCTTTTACATCAGACTTAATAAACCACCTGCGCTCGCTTTACGCCCAATAAATCCGG
+
CCCCCGGGEGGGGGGGGGGGGGGGGGGGGGGGGGGGGGGGGGGDFGGGGGGGGGGGGGGGFFGGGGGGGGGGGGGGGGGGGGGGGGGGGGGGGGGFGGGGGGGGGGGGGGGGGGGGGCGGGGGGGGGGFFFFGGGGGGFGGGGGGGGGGGGGGGGCG;>@EFGGGGGFGGDGF?79EGGCGFFGGGEFGFGGGGGGGGGGGGGFFCCCCFFFDGGGGGGGFGA;DB9DFFFFGGDFFFGDGFFFGGF<<59
@M03364:276:000000000-BLYN8:1:1101:7468:11641 2:N:0:1
GGACTACTAGGGTTTCTAATCCTGTTTGCTCCCCACGCTTTCGAGCCTCAGTGTCAGTTACAGGCCAGAGAGCCGCTTTCGCCTCCGGTGTTCCTCCATATATCTACGCATTTCACCGCTACACATGGAATTCCACTCTCCTCTCCTGCACTCAAGTCTCCCAGTTTCCAATGCACACAATGGTTGAGCCACTGCCTTTTACATCAGACTTAAGAAACCACCTGCGCTCGCTTTACGCCCAATAAATCCGG
+
CCCCCGFGGGGGGGGGGGGGGGGGGGGGGGGGGGGGGGGGGGGGFGGGGGGEDGGGGGGGGGGGGGGGGGGGGGGGGGGFGGGGGFGGFDFGGGGGGGGGGGGFFCCGFGGGGGGCFGGGGGGGGGGGEF<:EFFFGGDFGGGGGGDGGGGGGGDFFGEGGGGFDFFGCDGGFGGC,==DFFFEGC88D@FGC:?FEGGGC8:EFFGGCCGGGD<8CFC7F5AEFD=DA9)679FEE2BECFFFGFFC<DG
@M03364:276:000000000-BLYN8:1:1101:19128:11643 2:N:0:1
GGACTACTGGGGTTTCTAATCCTGTTTGCTCCCCACGCTTTCGAGCCTCAGTGTCAGTTACAGGCCAGAGAGCCGCTTTCGCCTCCGGTGTTCCTCCATATATCTACGCATTTCACCGCTACACATGGAATTCCACTCTCCTCTCCTGCACTCAAGTCTCCCAGTTTCCAATGCACACAATGGTTGAGCCACTGCCTTTTACATCAGACTTAAGAAACCACCTGCGCTCGCTTTACGCCCAATAAATCCGG
+
CCCCCGGGGGGGGGGGGGGGGGGGGGGGGGGGGGGGGGGGGGGGGGGGGGGGGGGGGGGGGGGDGGGGGGGGGGGGGGGGGGGGGGGGGGEFFGGGGGGGGGGGGGGGGGGGGGGGGGGGEGFFGGFGFGGGGGGGGGGGGGGGGGGGGG8DGGGGFCGGFGGGGGGGFGGGFGGGGGGGGGGGGGFGGGCFGGGGGGGGCFFGFFGGGGGG>FGGFGEFFGFB=BBFAFBBFGGE;>EGGF;F7@6?;D:
@M03364:276:000000000-BLYN8:1:1101:25782:11705 2:N:0:1
GGACTACTCGGGTTTCTAATCCTGTTTGCTCCCCACGCTTTCGCACCTGAGCGTCAGTCTTCGTCCAGGGGGCCGCCTTCGCCACCGGTATTCCTCCAGATCTCTACGCATTTCACCGCTACACCTGGAATTCTACCCCCCTCTACAAGACTCTAGCCTGCCAGTTTCGGATGCAGTTCCCAGGTTGAGCCCGGGGATTTCACATCCGACTTAACAAACCGCCTGCGTGCGCTTTACGCCCAGTAATTCCG
+
CCCCCFGGGGGGGG7FGGFFFFGGFFFGGGFFGGGGGDGGGGDGGG@FC,,FEBCGGGGG9FGGCGGGGGGGGGGGCGGGFC,?FFFGGCGCFFGGF@FFEFCFGGGFEEGGCEGEE:CGEEDABFGGFFDGCGGGGGGGGECDFG99,DEDFFGGGCGGGGG?BEGFEGEE7B9,,5DFFGCGFGGFGCFCG5ECE5C?DFGCFGGG>3D*:>CF:*ACE5DF<4(8(8>>GC9AF?GGEB<F*>*-*:2
@M03364:276:000000000-BLYN8:1:1101:22553:11737 2:N:0:1
GGACTACTGGGGTTTCTAATCCTGTTTGCTCCCCACGCTTTCGAGCCTCAGTGTCAGTTACAGGCCAGAGAGCCGCTTTCGCCTCCGGTGTTCCTCCATATATCTACGCATTTCACCGCTACACATGGAATTCCACTCTCCTCTCCTGCACTCAAGTCTCCCAGTTTCCAATGCACACAATGGTTGAGCCACTGCCTTTTACATCAGACTTAAGAAACCACCTGCGCTCGCTTTACGCCCAATAAATCCGG
+
CCCCCGGGGGGGGGGGGGGGGGGGGGGGGGGGGGGGGGGGGGGGGGGGGGGGGGGGGGGGGGGGGGGGGGGGGGGGGGGGGGCFCGGGGGGGGGFFGGGGGGGGGGGGGGGGGGGGGGGGGGGGGGGGFFGCFGGECFFGGG8=F8EGGGGGGDGGGGFGGGGGGGGGGGGGGGGGGGD@GGGGGGGGGGGGGGGGGGGGGGGGFFD5DGFGGGGGGGC7?GFEDEBBFFFBGFCCA?GGG3=;FFA?FDD
@M03364:276:000000000-BLYN8:1:1101:23008:11754 2:N:0:1
GGACTACTAGGGTATCTAATCCTGTTTGCTCCCCACGCTTTCGCACCTGAGCGTCAGTCTTTGTCCAGGGGGCCGCCTTCGCCACCGGTATTCCTCCAGATCTCTACGCATTTCACCGCTACACCTGGAATTCTACCCCCCTCTACAAGACTCTAGCTGACCAGTTTCAAATGCAGTTCCCAAGTTAAGCTCGGGGATTTCACATCTGACTTAATCAACCGCCTGCGTGCGCTTTACGCCCAGTAATTCCG
+
CCCCCGGGGGGGGGGGGGGGGGGGGGGGGGGDGGGGGGGGGGGGGGGGFGGGGGGGGGGGFGGGGGGGGGGGGGGGGGGGGGEGGGGGGGGGGGCFFFGGGGGGGGGGGGGGGGGGGGGGGGGGGGGGGGGGGGGFGGGGGGGGGGGGGFGGGGGGGFGGGGGFCFGGGGGAFGGGGGGGGFGGFFGFFG;8EGGDGG8CDDGGFGGGGDCGGGGFFGGGFG>0?FFEFFEFG5F9F1>EE@09FFFFCGF
@M03364:276:000000000-BLYN8:1:1101:21373:11775 2:N:0:1
GGACTACAGGGGTTTCTAATCCTGTTTGCTCCCCACGCTTTCGAGCCTCAGTGTCAGTTACAGGCCAGAGAGCCGCTTTCGCCTCCGGTGTTCCTCCATATATCTACGCATTTCACCGCTACACATGGAATTCCACTCTCCTCTCCTGCACTCAAGTCTCCCAGTTTCCAATGCACACAATGGTTGAGCCACTGCCTTTTACATCAGACTTAAGAAACCACCTGCGCTCGCTTGACGCCCAATAAATCCGG
+
CCCCCGGGGGGGGGGGGGGGGGGGGGGGGGGGGGGEGGGGGGGGFFGGGFGGGGGGGGGGGGG8FGGGGGGGGGGGGGGGDGGGGGGGFGEGGGFFFGFGGG9EFFDFGGGGGGGGGGGEGGGCGGFFFEDFGGGGGGCGFA8BFGGGGGG=DFGGDDDGGFGGGFEGEGFGGGFFFGGF89DGGEFFFDBFGGFFC9EECCEFFGFFFGFDGG+DGG6?FCFFFEA*0):61*27?@GGEFDFGGFFGCC
@M03364:276:000000000-BLYN8:1:1101:21518:11787 2:N:0:1
GGACTACTGGGGTATCTAATCCTGTTTGCTCCCCACGCTTTCGAGCCTCAGTGTCAGTTACAGGCCAGAGAGCCGCTTTCGCCTCCGGTGTTCCTCCATATATCTACGCATTTCACCGCTACACATGGAATTCCACTCTCCTCTCCTGCACTCAAGTCTCCCAGTTTCCAATGCACACAATGGTTGAGCCACTGCCTTTTACATCAGACTTAAGAAACCACCTGCGCTCGCTTTACGCCCAATAAATCCGG
+
CCCCCGGGGGGGGGGGGGGGGFGGGGCGGGGGGGGGGGGGGGGGGGGGGGGGGGGGDFGGGGGFFGGGGGFGGGGGGGGGGGGGGGGGGGGGGGGGGGFGGGGGGGGGGGGGGGGGGFDCFGGCECGGFGGGGGFGGGGGGGGGGGGC@@=DFGFGGGGGFGG?FGGGGGGGGFG9=D8DGFFGFEFGGDDFGEGGFDGGCGGGFGGGGGGGDGGFGG>>5EF27DADDAADFFFC>DCCEFFF77:5CCD
@M03364:276:000000000-BLYN8:1:1101:14804:11812 2:N:0:1
GGACTACTCGGGTATCTAATCCTGTTTGCTCCCCACGCTTTCGCACCTGAGCGTCAGTCTTTGTCCAGGGGGCCGCCTTCGCCACCGGTATTCCTCCAGATCTCTACGCATTTCACCGCTACACCTGGAATTCTACCCCCCTCTACAAGACTCTAGCCTGCCAGTTTCGAATGCAGTTCCCAGGTTGAGCCCGGGGATTTCACATCCGACTTGACAGACCGCCTGCGTGCGCTTTACGCCCAGTAATTCCG
+
CCCCCGGGGGGGGGGGGGGGGGGGGGGGGGGGGGGGGGGGGFGGGGGGEGGGGGGGGGGGGGGGFGGGGGGGGGGGGGGGGGGGGFGGGGGGGGGGGGGGGGCGGGGGGGGGGGGGEFGGGGGGGGGGDGGGGGFFFCFFGGDFFGGGGGGGGGGGGGGGGFGGGGFGGEGCCGGGG7:FFGGFGGGGGGGGGGGGCEGGDCFGFGGGDGGGGGGCCFGGEGFFBFFFFFFFGDGFFFGGGFFFFGFFGG9
@M03364:276:000000000-BLYN8:1:1101:11456:11826 2:N:0:1
GGACTACACGGGTTTCTAATCCTGTTTGCTCCCCACGCTTTCGCACCTGAGCGTCAGTCTTTGTCCAGGGGGCCGCCTTCGCCACCGGTATTCCTCCAGATCTCTACGCATTTCACCGCTACACCTGGAATTCTACCCCCCTCTACAAGACTCTAGCCTGCCAGTTTCGGATGCAGTTCCCAGGTTGAGCCCGGGGATTTCACATCCGACTTGACAGACCGCCTGCGTGCGCTTTACGCCCAGTAATTCCG
+
CCCCCGGGGGGGGGGGGGGGGGGGGGGGGGGGGGGGGGGGGGGGGGGFGGGGGGGGGGGGGGGGGGGGGGGGGGGGGGGGGGGGDGGGGGGGGGGGGGGGGFGGGGGGGGGGGGGGFGGEGGGG8FGGGGGGGGGGGGCFGGGGFGG?EFFGGGFGGGGGGGFGGFFGGEGDDGGFFGGGGDGGGGGGGGGGGGGGGGGGGGGGFGFGGDGGGFGGGGGG3CB?BFFF?EFFGDGBFFGEEBBFG*=>GG>
@M03364:276:000000000-BLYN8:1:1101:17528:11830 2:N:0:1
GGACTACACGGGTATCTAATCATGTTTGCGCCCCACGCTTTCGCACCTCAGTGTCAGTATCAGTCGAGGTAGTCGCCTTCGCCACTGGGGTTCCTTCCTATATCTACGCATTTCACCGCTACACAGGAAATTCCACTACCCTCTACCATAATCTAGCCTGCCAGTTTCGGATGCAGTTCCCAGGTTGCGCCCGGGGATTTCCCATCCGACTTGACAGACCGCCTGCTGCGGACTTACGCCCAGTAATTCCG
+
<@A-6C,,,@@7F+6<@C<ED,C<@CFC,+@,66,@CCF7F@,@7@FFGGGDEF<9EED9,,6<,,8@CF9FC,6+F:CDFGC=7,E8,+@+,BB<,4C,,C,C;??FCF?FG<FC?F7@@74A,A=AB,?,,C,4=4BE,=+6663,,,3+76,@DD9D8=DFFFFGE6EG8,3@3,,,433+,4:,*3:??CGC*>:9C+98=CF5*8CCD782*28/)=./()())))))/0)14**:787*:6):79
@M03364:276:000000000-BLYN8:1:1101:12370:11860 2:N:0:1
GGACTACAAGGGTATCTAATCCTGTTTGCTCCCCACGCTTTCGAGCCTCAGTGTCAGTTACAGGCCAGAGAGCCGCTTTCGCCTCCGGTGTTCCTCCATATATCTACGCATTTCACCGCTACACATGGAATTCCACTCTCCTCTCCTGCACTCAAGTCTCCCAGTTTCCAATGCATACAATGGTTGAGCCACTGCCTTTTACATCAGACTTAAAAAACCGCCTGCGCTCGCTTTACGCCCAATAAATCCGG
+
CCCCCGGGGGGGGGGGGGGGGGGGGGGGGGGGGGGGGGGGGGGGGGGGGGGGGGGGGGGGGGGGGGGGGGGGGGGGGGGGGGGGGGGGGGGGGGGGGGGGGGGGGGGGGGGGGGGGGGGGGGGGGGGGGGGGGGGGGGEFGGGGGGGGGGGGGGGGEDFGGGGGGGGGGGGGGGGGFGGGGGDGGGGGGGGCGFGFCFFGGGGGFFD6>7CFGGGGGGCE>CBDFF>5>?EEGGGFFDGGEA@FFGFF4C:
@M03364:276:000000000-BLYN8:1:1101:9767:11904 2:N:0:1
GGACTACCGGGGTTTCTAATCCTGTTTGCTCCCCACGCTTTCGCACCTCAGTGTCAGTATCAGTCCAGGTAGTCGCCTTCGCCACTGGTGTTCCTTCCTATATCTACGCATTTCACCGCTACACAGGAAATTCCACTACCCTCTACCATACTCTAGCTTGCCAGTTTTGGATGCAGTTCCCAGGTTGAGCCCGGGGATTTCACATTCAACTTAACAAACCACCTACGCGCGCTTTACGCCCAGTAATTCCG
+
CCCCCGGGGGGGGGGGGGGGGGGGGGGGGGGGGGGGGGGGGGGGGGG@FGGGGGGFCAFEEGGGGGGGGGGGCGGGGGGGGGGGGGGGGGGGGGGGGGGGG9FFGGGGGGGDGGGGGCFEDGGGGFDGFGGGGGGGFGGGGGGGFGGGGGGFGGGGGGGFGDGGGGCFGDFG?=FGADGGFGGGGGGGGGGGGGEGDGGGGG:=BFGCFFCGD8FDFGGGFGFBBFFB=EDFGGGFF6E:E)2;7C+67:*
@M03364:276:000000000-BLYN8:1:1101:3887:11912 2:N:0:1
GGACTACCAGGGTTTCTAATCCCGTTTGCTCCCCACGCTTTCGAGCCTCAGTGTCAGTTACAGGCCAGAGAGCCGCTTTCGCCTCCGGTGTTCCTCCATATATCTACGCATTTCACCGCTACACATGGAATTCCACTCTCCTCTTCTGCACTCAAGTTTCCCAGTTTCCAATGACCCTCCCCGGTTGAGCCGGGGGCTTTCACATCAGACTTAAGAAACCGCCTGCGCTCGCTTTACGCCCAATAAATCCG
+
CCCCCGGFGGGGGGGGGGGGGGFGGGGGGGGGGGGGGGGGGGGGFGFGFGGCFGGGFGG<FCGGGGGGGGGGGGGGCEFGGGG>FG>EGDGEGGGGFCFGFCFG9EFDGGGGGGGGGDBCFGGGGGGFEEFGGDFGGGEGGGGGGGGFFFFGGGGGGDEC;DF8ADEGGEFCGD8,=DFGGGDGGC8EC@6**@CE5EFGGGF7+9>CFFFGGCFCC4CFDG><;F@),.:>DDG<@:EGEE0>>764C4/
@M03364:276:000000000-BLYN8:1:1101:14526:11922 2:N:0:1
GGACTACCAGGGTTTCTGATCCTGTTTGCTCCCCACGCTTTCGCACCTGAGCGTCAGTCTTTGTCCAGGGGGCCGCCTTCGCCACCGGTATTCCTCCAGATCTCTACGCATTTCACCGCTACACCTGGAATTCTACCCCCCTCTACAAGACTCTAGCCTGCCAGTTTCGGATGCAGTTCCCAGGTTGAGCCCGGGGATTTCACATCCGACTTGACAGACCGCCTGCGTGCGCTTTACGCCCAGTAATTCCG
+
CCCCCGGGGGGGGGGGGGGGGGGGGGGGGGGGGGGGGGGGGGGGGGGGGGGGGGGGGGGGGGGGGGGGGGGGGGGGGGGGGGGGGGGGGGGGGGGGGGGGGGGGGGGFGGGGGGGGFFEGGE9DEEGGGGGGGGGGGGGGGGGGGGGGGGGGGGGGGGGGGGGGGGGGGGGGGGGGGGGGGGGGGGGGCFGGGGGGGEGGGGGFFG*97DCDGGGFGDEGFC:?BF;54;BEGCFFFFGDGB<FF76:FG9
@M03364:276:000000000-BLYN8:1:1101:10969:11975 2:N:0:1
GGACTACACGGGTTTCTAATCCTGTTCGCTACCCATGCTTTCGAGCCTCAGCGTCAGTTACAGACCAGACAGCCGCCTTCGCCACTGGTGTTCTTCCATATATCTACGCATTTCACCGCTACACATGGAGTTCTACTGTCCTCTTCTGCACTCAAGTCTCCCAGTTTCCAATGCACTTCTTCGGTTGAGCCGAAGGCTTTCACATTAGACTTAAAAGACCGCCTGCGCTCGCTTTACGCCCAATAAATCCG
+
CCCCCGGEFGGGGGGGGGGGGGGGGGFFGGGGGGGGGGGGGGG88FGGDGGGGGGGGGFGFFFEGGGFC@EFGFGGGGGGGGGGGGFGGGGGGGFGEFCFG9EEGGGFDEGGGGGGGGGGGGGGGGGGGDFGG,CF;E=AFFFGGFCDFFF?FGGGFGG9EGDFFGGGABGGGGGGGGGGC;FGGGGGGGGGG>EE@FGGGGGGF9D>FFFGCF=FFFG7?EFFDA@B>FFFG<FCFDGGEFFFFGAEGFC
@M03364:276:000000000-BLYN8:1:1101:21861:11989 2:N:0:1
GGACTACTGGGGTTTCTAATCCTGTTTGCTCCCCACGCTTTCGAGCCTCAGTGTCAGTTACAGGCCAGAGAGCCGCTTTCGCCTCCGGTGTTCCTCCATATATCTACGCATTTCACCGCTACACATGGAATTCCACTCTCCTCTCCTGCACTCAAGTCTCCCAGTTTCCAATGCACACAATGGTTGAGCCACTGCCTTTTACATCAGACTTAAGAAACCACCTGCGCTCGCTTTACGCCCAATAAATCCGG
+
CCCCCGGGGGGGGGGGGGGGGGGGGGGGGGGGGGGGGGGGGGGGGGGGGGGGGGGGGGGGGGGGGGGGGGGGGGGGGGFFGGGGGGGGGGGGGGGGGGGGGGGGEGGGGGFGGGGGGGGGDFFGGGGGFGGGGGGGGGGGGGGGGDGGGGGGGGGGFGFGDGGGFEGGGGGGGCFGGGGGGGGGGEFGGCFGGGGGCFFGGGGGFFGCGGFGGGGGGGCD47FFBFFFFFFFDFFFFFCED38FGCFFFGD
@M03364:276:000000000-BLYN8:1:1101:8471:12046 2:N:0:1
GGACTACCGGGGTTTCTAATCCTGTTTGCTCCCCACGCTTTCGAGCCTCAGTGTCAGTTACAGGCCAGAGAGCCGCTTTCGCCTCCGGTGTTCCTCCATATATCTACGCATTTCACCGCTACACATGGAATTCCACTCTCCTCTCCTGCACTCAAGTCTCCCAGTTTCCAATGCACACAATGGTTGAGCCACTGCCTTTTACATCAGACTTAAGAAACCACCTGCGCTCGCTTTACGCCCAATAAATCCGG
+
CCCCCGGGGGGGGGGGGGGGGGGGGGGGGGGGGGGGGGGGGGGGGGGGGGGGGGGGGGGGGGGGGGGGGGGGGGGG@GFGGGGGGGGGGGGGGGGGGGGGGGGGGGGGGGGGGGGGGGGGGGFGGGGGFFGGGGGG9=DFGFF?BDFGGFGGGGFGGGFFGFGGGGGGGFFFDGGGGFGGFGGGGCFGGGGGG8FGEGGGFGFDFGCGFGGG7BFFGGGGFGF=>B>FFFFFGCFEF;E>CF@FF7:563:
@M03364:276:000000000-BLYN8:1:1101:19228:12066 2:N:0:1
GGACTACAGGGGTTTCTAATCCTGTTTGCTCCCCACGCTTTCGAGCCTCAGTGTCAGTTACAGGCCAGAGAGCCGCTTTCGCCTCCGGTGTTCCTCCATATATCTACGCATTTCACCGCTACACATGGAATTCCACTCTCCTCTCCTGCACTCAAGTCTCCCAGTTTCCAATGCACACAATGGTTGAGCCACTGCCTTTTACATCAGACTTAAGAAACCGCCTGCGCTCGCTTTACGCCCAATAAATCCGG
+
CCCCCGGGGGGGGGGGGGFFGGGGGGGGGGGGGGGGGGGGGGGGGGGGGGGGGGGGGGGGGGGGGGGGGGGGGGGGDGGGGGGGGGGGGGGGGGGGGGGFGGGGGGGGGGGGGGGGGGGGGGGGFEFGGGGGGGGGGGGGGGGGGGGFDCF8DFGGGGFGFGGGFGGGGGGGGGGG8FEFGGCEGGGGGGGGGGGGGGGGGGGGFG9CFG7+BFGGGGFE>:57@49B@FDEGGGC:?=EGFFFGGFFGDC
@M03364:276:000000000-BLYN8:1:1101:4843:12078 2:N:0:1
GGACTACACGGGTATCTAATCCTGTTTGCTCCCCACGCTTTCGCACCTGAGCGTCAGTCTTCGTCCAGGGGGCCGCCTTCGCCACCGGTATTCCTCCAGATCTCTACGCCTTTCACCGCTACACCTGGAATTCTACCCCCCTCTACAAGACTCTAGCCTGCCAGTTTCGAATGCAGTTCCCAGGTTGAGCCCGGGGATTTCACATCCGACTTGACAGACCGCCTGCGTGCGCTTTACGCCCAGTAATTCCG
+
CCCCCGGGGGGGGGGGGGGGGGGFGGGGGGGGGGGEGGGGGGGGGGGGFGGGGGGGGGGGGGGGGGGGGEGGGGCFCGG9DFGEEGDGGGGGGGGGGFGGGFFAFGGGE+BFGGGFGGGGGGGGGGGGGCGGGGGDGGGGE>EGEFFCCFFDF93=DBCEGGF6FFFGG588@CCGEGGGFCE5CC,<FGGCGGCEG*?<:D77880885CDFC*+0;=C8E5?(72B0)7)1CF>F?GGGB?FG*7<F**
@M03364:276:000000000-BLYN8:1:1101:24687:12104 2:N:0:1
GGACTACAAGGGTATCTAATCCTGTTTGCTCCCCACGCTTTCGAGCCTCAGTGTCAGTTACAGGCCAGAGAGCCGCTTTCGCCTCCGGTGTTCCTCCATATATCTACGCATTTCACCGCTACACATGGAATTCCACTCTCCTCTCCTGCACTCAAGTCTCCCAGTTTCCAATGCACACAATGGTTGAGCCACTGCCTTTTACATCAGACTTAAGAAACCACCTGCGCTCGCTTTACGCCCAATAAATCCGG
+
CCCCCGGGGGGGGGGGGGGD@FGGGFGGGGGGFGGGGGGGGGGGGGGFGGGGGGGGGGGGGGGGGGFGGGGGGGEFEDFGGGGGGGGGFGGGGGGGGGGGGGFEGGGGGGGGGGGGGGGE@CEGGGGGGCFGGGGGGGGGGGGGGGGGGGGDFGGGGGGGGGG8ABGGGFGCGGGGGGEDGGGGFEG?D78FFGGFGGGGGFG@FC>9CDCGGF+BFGFGFGFFFFF>FFEB5?FEEFEGGFFFGGC3DD9
@M03364:276:000000000-BLYN8:1:1101:28169:12112 2:N:0:1
GGACTACCGGGGTTTCTAATCCTGTTTGCTCCCCACGCTTTCGCACCTGAGCGTCAGTCTTTGTCCAGGGGGCCGCCTTCGCCACCGGTATGCCTCCAGATCTCTACGCATTTCACCGCTACACCTGGAATTCTACCCCCCTCTACAAGACTCTAGCCTGCCAGTTTCGGATGCAGTTCCCAGGTTGAGCCCGGGGATTTCACATCCGACTTGACAGACCGCCTGCGTGCGCTTTACGCCCAGTAATTCCG
+
CCCCCDFGGGGGGGGGGGGGGGGGGGGGGGGFGGGCGGEGGGGGGGGGGGGFGGGGGGFGGGFGGGGGGEGGGGGEGGGGGGEGDEFFFGGGCCFGGGGAFCGGEFAFGGGGGGGGFEGGGD9D@:FGFGGGCGGFGGG78?EGGFFGFGC8ECEFCFFGGGGGGGGGCE517,,>DEGFGGGFGF8CFG8E*:EDCG*9+CC7A6>D3):DGGGFGGF*8=5:?FFB0:@5CDG)*4E5CDB4**1.:>9
@M03364:276:000000000-BLYN8:1:1101:24362:12133 2:N:0:1
GGACTACTAGGGTTTCTAATCCTGTTTGCTCCCCACGCTTTCGAGCCTCAGTGTCAGTTACGGGCCAGCGAGCCGCTTTCGCCTCCGGTGTTCCTCCATATATCTACGCATTTCACCGCTACACATGGAATTCCACTCTCCTCTCCCGCACTCAAGTCTCCCAGTTTCCAATGCACACTATGGTTGAGCCACTGCCTTTTACAACCGACTTAGGAGTCCACCTTCGCTCGCCTTACGCCCAATAAATCCGC
+
CCCCCDFGGGGGGFGFGGGGGGGGGGGGGGGFGEFEGGGGGGGCEGGFGGFFGGGAAF9EA,CCFCF<,++CFGGG:FFGEGGC:FGCFGGEGGGGG8,BF<EGGGFGGGG:FGGGF@FECEGG,4ECB=EFFGEGA8,AEFFF=D,+>EE6>DF93,,,3@DFEEFG,E,@?FG,,A,@7E?D,4,1<C,@4,44@DGFGF,+***/;)/2+*+**2>,6?6)(22)(.8):>*3>@GG*.();CF4>)*
@M03364:276:000000000-BLYN8:1:1101:18456:12139 2:N:0:1
GGACTACCGGGGTTTCTAATCCTGTTTGCTCCCCACGCTTTCGCACCTGAGCGTCAGTCTTTGTCCAGGGGGCCGCCTTCGCCACCGGTATTCCTCCAGATCTCTACGCATTTCACCGCTACACCTGGAATTCTACCCCCCTCTACAAGACTCTAGCCTGCCAGTTTCGGATGCAGTTCCCAGGTTGAGCCCGGGGATTTCACATCCGACTTGACAGACCGCCTGCGTGCGCTTTACGCCCAGTAATTCCG
+
CCCCCGGGGGGGGGGGGGGGGGGGGGGGGGGGGGGGGGGGGGGGGGGGGGEGGDGGGGGFGGGGGGGGGGGGGGGGGGGGGGGGGGGGGGGGGGGGGGGGGGGGGGGGGGGGGGGGGGGGGGFFFFGFFGFGGGGGGGGGGGGGGGGG?DFGGGGFGGGGGGGGFGGGGGGGEGGGGGGGGGGGGGFGGGGGGGGG=GGFFGGGF;FDGGGGGGG=CFGFDGFFFF>B?>D3CGGFF?CEEEF?*CFDGG*
@M03364:276:000000000-BLYN8:1:1101:2243:12141 2:N:0:1
GGACTACCGGGGTATCTAATCCTGTTTGCTCCCCACGCTTTCGAGCCTCAGTGTCAGTTACAGGCCAGAGAGCCGCTTTCGCCTCCGGTGTTCCTCCATATATCTACGCATTTCACCGCTACACATGGAATTCCACTCTCCTCTCCTGCACTCAAGTCTCCCAGTTTCCAATGCACACAATGGTTGAGCCACTGCCTTTTACATCAGACTTAAGAAACCACCTGCGCTCGCTTTACGCCAAATAAATCCGG
+
CCCCCGGGGGDGGGGGGGGGGGGGGGGGGGFGFGGGGGGGGGGGGGGGGFGFGGFGGDFFFGGGGGGGGGGGGGEECGDCGFGGGGGG@FGGGCCGFFGGGGGFGGFGCGGGFFGGGGGCGGGGGGGGFFGGGGGGGFGGGGCFF>>FDFFGGGGFC=@DFGFD>E=EFGGGGGE8@EC?CFGGGC67CCFGFECFGGG7CFG9<8DFG7=CFC879*D74*/<289)6;B;DC+4>;G**A3AG7AE4CD
@M03364:276:000000000-BLYN8:1:1101:22314:12149 2:N:0:1
GGACTACAAGGGTTTCTAATCCTGTTTGCTCCCCACGCTTTCGAGCCTCAGTGTCAGTTACAGGCCAGAGAGCCGCTTTCGCCACCGGTGTTCCTCCATATATCTACGCATTTCACCGCTACACATGGAATTCCACTCTCCTCTCCTGCACTCAAGTCTCCCAGTTTCCAATGCACACAATGGTTGAGCCACTGCCTTTTACATCAGACTTAAGAAACCACCTGCGCTCGCTTTACGCCCAATAAATCCGG
+
CCCCCGGGGGGGGGGGGGGGGGGGGGGGGGGGGGGGGGGGGGGGGGGGGGGGGGGGGGGGGGGGGGGGGGGGGGGGGGGGGGGGGGGGGGGGGGGGGGGGGGGGGGGGGGGGGGGGGGGGGGGGGGGGGFGGGGGGGGGGFGGGGGGGGGGGGGGGGFGGGGGGGGGGGGGGGGGGGGGDGGFGGGGGGGCGGGGGGGCGFGAFFGFCFGFFGGFFFFFGFEFFFFFDFFFFFGGEEFGGGFFFGFFFGD>
@M03364:276:000000000-BLYN8:1:1101:17139:12167 2:N:0:1
GGACTACCGGGGTTTCTAATCCTGTTTGCTCCCCACGCTTTCGCACCTGAGCGTCAGTCTTTGTCCAGGGGGCCGCCTTCGCCACCGGTATTCCTCCAGATCTCTACGCATTTCACCGCTACACCTGGAATTCTACCCCCCTCTACAAGACTCTAGCCTGCCAGTTTCGGATGCAGTTCCCAGGTTGAGCCCGGGGATTTCACATCCGACTTGACAGGCCGCCTGCGTGCGCTTTACGCCCAGTAATTCCG
+
CCCCCGGGGGGGGGGGGGGGGGGGGGGGGGGGGGGGGGGGGGDGGGGGFCGGGGGGGGGGGGGGGGGGGGGGGGGGGGGGGGGGGGGGGGGDGGGGGG8FEFGGGGGGGGGGGGGGGGGGEGGFGGGGGGGGFGGGGGGGGGGGGGGGGFFGGGGCFGFGGGGGGGGGE5C>EGGGFGGGGGGGGFCEEGGGE?CEGGGGGGGGFGF37DDG7CGGFCEE>EEFFFFF07:BDGG<=?GGGFF0>C?<GG2
@M03364:276:000000000-BLYN8:1:1101:12855:12182 2:N:0:1
GGACTACCAGGGTTTCTAATCCTGTTTGCTCCCCACGCTTTCGCACCTGAGCGTCAGTCTTTGTCCAGGGGGCCGCCTTCGCCACCGGTATTCCTCCAGATCTCTACGCATTTCACCGCTACACCTGGAATTCTACCCCCCTCTACAAGACTCTAGCCTACCAGTTTCGAATGCAGTTCCCAGGTTGAGCCCGGGGATTTCACATCCGACTTGACAGACCGCCTGCGTTCGCTTTACGCCCAGTAATTCCG
+
CCCCCGGGGGGGGGGGGGGGGGGGGGGGGGGGGGGGGGGGGGGGGGGGGGGGGGGGGGGGGCFGGGGGGGGGGGGGGGGGGGGGGGGGGGGEGGGGGGGGGEFGFGGGGGGDE@AFGGGGGGGGGGGGGGGGGGGGGGGGGGGGGGGGFGGFEFGGGGGFGGGGGG9EEGFGGGGGGGGGGGGDFGGF6FFEEGGGGDGGFFGGFGGG3<5:CGGGGFGG5=;;:FF>(8@>3C*)*4EEG52?FCF9GG9
@M03364:276:000000000-BLYN8:1:1101:2242:12189 2:N:0:1
GGACTACCAGGGTTTCGAATCCTGTTTGCTCCCCACGCTTTCGAGCCTCAGTGTCAGTTACAGGCCAGAGAGCCGCTTTCGCCTCCGGTGTTCCTCCATATATCGACGCATTTCACCGCTACACATGGAATTCCACTCTCCTCGCCTGCACTCAAGTCTCCCAGTTTCCAATGCACACAATGGTGTAGCCACTGCCTTTTACATCAGACTTAAGAAACCCCCTGCGCTCGCTTTACGCCCCATAAATCCGC
+
B@9C,CFG<<E@CFEF,,E<,,E6CFFGCAF<FGGDFCF7FGEDFEFB@8EEFFFD<,;CFEGF8FF7,CFFGGGGDC,,4BCEGAE@7CFEDB=EFGFGGFDE,D@@++BF9FC<F7@8>FEF9=FCBAFFG<FFGG,?ECF+B8EFGEFGGG8=E,,@F,@888,,7>9@96E<998;DF,3,3<<EFCFGFF,<,6@CFGGBF4*235=+=@@*7:**4:2@A@A@BDBCCG;5;***:1422+947*
@M03364:276:000000000-BLYN8:1:1101:6681:12193 2:N:0:1
GGACTACTGGGGTATCTAATCCTGTTTGCTCCCCACGCTTTCGAGCCTCAGTGTCAGTTACAGGCCAGAGAGCCGCTTTCGCCTCCGGTGTTCCTCCATATATCTACGCATTTCACCGCTACACATGGAATTCCACTCTCCTCTCCTGCACTCAAGTCTCCCAGTTTCCAATGCACACAATGGTTGAGCCACTGCCTTTTACATCAGACTTAAGAAACCACCTGCGCTCGCTTTACGCCCAATAAATCCGG
+
CCCCCGGGGGGGGGGGGGGGGGGGGGGGGGGGGGGGGGGGGGGGGGGGGGGGGGGGGGGGGGGGGGGGGGGGGGGGGGGGGGGGGGGGGGGGGGGGGGGGGGGGFGGGGGGGGFGGGEGGGGGGGGGGGFGGGGGGGGGGGGGGG8=FGGGCGGGGGGDG,DFFFGGGADFFGGFAGFGGGGCGGGGGGGGGGGGGFGGGFFFFFDGGF>CFGF88CG8:FGFFF>AB)/48F4>CB9ECC>DFGGFFGGD
@M03364:276:000000000-BLYN8:1:1101:26748:12204 2:N:0:1
GGACTACAAGGGTATCTAATCCTGTTTGCTCCCCACGCTTTCGAGCCTCAGTGTCAGTTACAGGCCAGAGAGCCGCTTTCGCCTCCGGTGTTCCTCCATATATCTACGCATTTCACCGCTACACATGGAATTCCACTCTCCTCTCCTGCACTCAAGTCTCCCAGTTTCCAATGCACACAATGGTTGAGCCACTGCCTTTTACATCAGACTTAAGAAACCACCTGCGCTCGCTTTACGCCCAATAAATCCGG
+
CCCCCGGGGGGGGGGGGGGGGGGGGGGGGGGGGGGGGGGGGGG<EEGGGDGGGGGGGGGGGGGGGGFFGGGGGGGGGFCGGDGGGGGGGGGGGGGGGFGGGEFGFGGGGDGGGGAFGGGGGGGG@FGGFCGGGGCGGGGGGGGGGGGFFCFFGGF?FFAFCFGGFGGGGGGGGGFDAGGDFEGGFGFGG@FFGGGGGGGFGFFEF+;F79CFCG7F7FFGFGAEFFFFAFFFGFF>E=ECE:@6F7FFGGC
@M03364:276:000000000-BLYN8:1:1101:4718:12209 2:N:0:1
GGACTACTCGGGTTTCTAATCCTGTTTGCTCCCCACGCTTTCGCACCTGAGCGTCAGTCTTTGTCCAGGGGGCCGCCTTCGCCACCGGTATTCCTCCAGATCTCTACGCATTTCACCGCTACACCTGGAATTCTACCCCCCTCTACAAGACTCTAGCCTGCCAGTTTCGGATGCAGTTCCCAGGTTGAGCCCGGGGATTTCACATCCGACTTGACAGACCGCCTGCGTGCGCTTTACGCCCAGTAATTCCG
+
CCCCCGGGGGGGGGGGGGGGGGGGGGGGGGGGGGGGGGGGGGGGGGGGGGFGGGGGGGGGGGGGGGFGFGGGGGGGGGGGFGGGGGGGGGGGGGGGGGGGGFFGGGGGGGGGGFGGGGGGGGDGFGGG@@FFGGGGGGGGGGBFGGGFCEGFGFFCEGG?FFGCGGGGGDGG56AAEFGCFFFCFG@AFGFGGGGGCGG?7DFC79FDCGGG=DF7**3AEE@615(),))0>DGABBGDG:3FFC@2:D2
@M03364:276:000000000-BLYN8:1:1101:4234:12262 2:N:0:1
GGACTACAAGGGTTTCTAATCCTGTTTGCTACCCATGCTTTCGAGCCTCAGCGTCAGTTACAGACCAGACAGCCGCCTTCGCCACTGGTGTTCTTCCATATATCTACGCATTTCACCGCTACACATGGAGTTCCACTGTCCTCTTCTGCACTCAAGTTTCCCAGTTTCCGATGCACTTCTTCGGTTGAGCCGAAGGCTTTCACATCAGACTTAAGAAACCACCTGCGCTCGCTTTACGCCCAATAAATCCG
+
CCCCCGGGGGGGGGGGGGGGGGGGGGGGGGGGGGGGGGGGGGGGFGGGGGGGGGGGGGGGGGGGGGGGGGGGGGGFEGGGGFGGGGGGGGDFGGGGGGGGGGGGEFGGGGGGGGGGGCCECFGGGFFGGDFGFGGGGGGGGGGGDCAFDGGDGGGGGGGGD@FGGGGGGDGEEGGFEFGGE9BEGGEFGGGGG6BCFGGGFGGFFGFGGGFGGGGFGFG6AGEDBF=BAFFFGGGEF>EGEBDFGGACCGD
@M03364:276:000000000-BLYN8:1:1101:12038:12274 2:N:0:1
GGACTACTGGGGTATCTAATCCTGTTTGCTCCCCACGCTTTCGAGCCTCAGTGTCAGTTACAGGCCAGAGAGCCGCTTTCGCCTCCGGTGTTCCTCCATATATCTACGCATTTCACCGCTACACATGGAATTCCACTCTCCTCTCCTGCACTCAAGTCTCCCAGTTTCCAATGCACACAATGGTTGAGCCACTGCCTTTTACATCAGACTTAAGAAACCACCTGCGCTCGCTTTACGCCCAATAAATCCGG
+
CCCCCGGFFGGGGFGGGGGGGGGGFFFGGGGGGGGGGGGGGFGDGGGGGGDGGGGGFEGEGGGDGFFGFGFGFGGG7FGGEGGGGGGGGGGGGGGGGFGFGFEGCGGGGGGGGGGGFEGDDGGG,AFFEFGFGGGGCEBEG8DDEFGGGGG=DFGG3EG,EEGGGFGG8FFGGGGGEFE+@GGGG>CC@8,D,D,8@FCF?C7++24@C7@7B8F+**,@F7*))34*-652CFC>;>GGG),87DA5C)9
@M03364:276:000000000-BLYN8:1:1101:3617:12287 2:N:0:1
GGACTACAGGGGTTTCTAATCCTGTTTGCTCCCCACGCTTTCGCACCTGAGCGTCAGTCTTTGTCCAGGGGGCCGCCTTCGCCACCGGTATTCCTCCAGATCTCTACGCATTTCACCGCTACACCTGAAATTCTACCCCCCTCTACAAGACTCTAGCCTGCCAGTTTCGGATGCAGTTCCCAGGTTGAGCCCGGGGATTTCACATCCGACTTGACAGACCGCCTGCGTGCGCTTTACGCCCAGTAATTCCG
+
CCCCCGGGGGGGGGGGGGGGGGGGGGGGGGGGGGGGGGGGGGGGGEGFGGGGGGGGGGGGGGGGGCFCGGGGDGGGGGGGGGGGGGGGGGGGGGGGGGGFGGFGGGGFFGGGFFDGGGGGCGGGGGG,5DFGGGGGGGGGGGGGFG;EGGGGGGFDFGGGGGGGFFDGGDGGCFCFGGGGGGGGGF6CEEC>EEGEGCFGGGGGFCGDGGGGGFC7CGGGEGFFBFFF?BFDDC<4F?GGGFFF7:64:D2
@M03364:276:000000000-BLYN8:1:1101:12593:12297 2:N:0:1
GGACTACAGGGGTTTCTAATCCTGTTTGCTCCCCACGCTTTCGCACCTGAGCGTCAGTCTTTGTCCAGGGGGCCGCCTTCGCCACCGGTATTCCTCCCGATCTCTACGCATTTCACCGCTACACCTGGAATTCTACCCCCCTCTACAAGACTCTAGCCTGCCAGTTTCGGATGCAGTTCCCAGGTTGAGCCCGGGGATTTCACATCCGACTTGACAGCCCCCCTGCGTGCGCTTTACGCCCAGTAATTCCG
+
CCCCCFG,6FEEFGEGGGGGGGGGGG6EGGGGGGGGGGGEGGGGGGGG8CFFCFBFFGCFAAF<FFGGF,++8FCEGGGFGGGDC,@FG7CAEEG?F7:CFDGGGGGGGGGGEGFGGGGGGGGFF,A8BFGGGCE9=8EGGGEGAF;>DFGDGFACF8DGGGGFG9>;CCEEDEFCDFEFEFF5>,,??,?C5EC=*=69:C9:@CFDDDCDFFFF***:):7((.(.,8@FCDG403CE/309*:6):*0
@M03364:276:000000000-BLYN8:1:1101:16634:12321 2:N:0:1
GGACTACCCGGGTATCTAATCCTGTTTGCTCCCCACGCTTTCGAGCCTCAGTGTCAGTTACAGGCCAGAGAGCCGCTTTCGCCACCGGTGTTCCTCCATATATCTACGCATTTCACCGCTACACATGGAATTCCACTCTCCTCTCCTGCACTCAAGTCTACCAGTTTCCAATGCATACAATGGTTGAGCCACTGCCTTTTACACCAGACTTAATAAACCACCTGCGCTCGCTTTACGCCCAATAAATCCGG
+
CCCCCGGGGGGGGGGGGGGGGGGGGGGGGGGGGGGGGGGGGGGGGGGGGGGGGGGGGGGGGGGGGGGGGGGGGGGGGGGGGGGGGGGGGGGGGGGGGGGGGGGGGGGGGGGGGGGGGGGGGGGGGGFGFFFGGGGGGGGGGGFFEGGGGGGGFGGGGGGFFGGGGGGGGFFGGGGGGGGGGGGGGGGFGGGGGGGGGFGGFFGGFGGGGGFGGC+BFG?FFGFFFF>BFFFFGFGEEFGGGF167@@CGG9
@M03364:276:000000000-BLYN8:1:1101:24500:12322 2:N:0:1
GGACTACCGGGGTTTCTAATCCTGTTTGCTCCCCACGCTTTCGAGCCTCAGTGTCAGTTACAGGCCAGAGAGCCGCTTTCGCCTCCGGTGTTCCTCCATATATCTACGCATTTCACCGCTACACATGGAATTCCACTCTCCTCTCCTGCACTCAAGTCTCCCAGTTTCCAATGCACACAATGGTTGAGCCACTGCCTTTTACATCAGACTTAAGAAACCACCTGCGCTCGCTTTACGCCCAATAAATCCGG
+
CCCCCFG@FCGEGGGGGCFFFGGGGGCCAEFGGEFGFDGGGGEDG>FFFGGGGGGFFGGGGG@EFGGFCFFGGGGGGCFGGG@FGFGGGGG7FCFGGEGGGGGEGEEEG=BF<FGFFGGDFECGF:EDF<9A?FCGGGGGGGGFCFF8DFFFG8,@@DGFGGGGGE9>E9;F=?DA=ECCFGD>CGF,,D>EFFGGG@F29CF;@7*2?*CD+=C8CF:CF>F23B@?=EDBDGF33;EEEF;F=DFFGG9
@M03364:276:000000000-BLYN8:1:1101:8480:12325 2:N:0:1
GGACTACTGGGGTTTCTAATCCTGTTTGCTCCCCACGCTTTCGCACCTGAGCGTCAGTCTTTGTCCAGGGGGCCGCCTTCGCCACCGGTATTCCTCCAGATCTCTACGCATTTCACCGCTACACCTGGAATTCTACCCCCCTCTACAAGACTCTAGCCTGCCAGTTTCGGATGCAGTTCCCAGGTTGAGCCCGGGGATTTCACATCCGACTTGACAGACCGCCTGCGTGCGCTTTACGCCCAGTAATTCCG
+
CCCCCCGGGGGGGGGGGGFGGGGGGGGGGGGGGGGGGGGGGGGGGGGGGFGGGGGGGGFGGGGGFFAFDFCFGCGGGGG@FGEGEGGGGGGFFGGGGGGCEFE,EFGFGDDEGGGFFEEEEGGGGF<FFGGGGGGFFGGGGGGGCG=D9FGDFFFEEGGGGGGG:BFGGC>CE>FEGGGGGGCF:BFGGGF:C=5CCGGGFGGGFGGGG:DD=7CGG5CFEGD<?F2@637)7CD4@,A?EF<:CF8ACD*
@M03364:276:000000000-BLYN8:1:1101:24108:12349 2:N:0:1
GGACTACAAGGGTTTCTAATCCTGTTTGCTCCCCACGCTTTCGAGCCTCAGTGTCAGTTACAGGCCAGAGAGCCGCTTTCGCCTCCGGTGTTCCTCCATATATCTACGCATTTCACCGCTACACATGGAATTCCACTCTCCTCTCCTGCACTCAAGTCTCCCAGTTTCCAATGCACACAATGGTTGAGCCACTGCCTTTTACATCTGACTTAAGAAACCACCTGCGCTCGCTTTACGCCCAATAAATCCGG
+
CCCCCGGGFGGGGGGGGGGGFGGGGGCGGGGGGGGGGGEGFGGGGGEFGGGGGGGGGGGGGGGFFGDFGGGGGFGGGGGGGGGGGGGEGGGGF<,BFGGGGGGGGGGGGGGGGGGGGGGECEFDEFFGFGGGGFGFCE9FGFFG8FEFCFGGFFEFFG9A,@=EGGGCFGFGGC9FGGGFGGFGFGFDFGCCGCCC<CFFFGGFA+5;C?7C8BFF>F8E?=?4=B=>AFFBCDGE>@G7EF@A>CFF;2:
@M03364:276:000000000-BLYN8:1:1101:8638:12350 2:N:0:1
GGACTACTGGGGTTTCTAATCCTGTTTGCTCCCCACGCTTTCGCACCTGAGCGTCAGTCTTTGTCCAGGGGGCCGCCTTCGCCACCGGTATTCCTCCAGATCTCTACGCATTTCACCGCTACACCTGGAATTCTACCCCCCTCTACAAGACTCTAGCCTGCCAGTTTCGAATGCAGTTCCCAGGTTGAGCCCGGGGATTTCACATCCGACTTGACAGACCGCCTGCGTGCGCTTTACGCCCAGTAATTCCG
+
CCCCCGGGGGGGGGGGGGGGGGGGGGGGGGGGGGGGGGGGGGGGGGGGGGGGGGGGGGGCFGGGGGGGGGGGGGGGGGGGGGGGGGEGGGGGGGGGGGGGGGGGGGGGGGGGGGGGGGGGGGGGGGGGGGGGFGFGGGGGGGEFGGFGGCFGGGGCDGGGFGGGGGGGGGGDFGFGGGGGG?FGGGGFFFGGGGGGGGEGD>CFAFGG3<>DFGGGGGGG:GFFB>>EB@BBDDGFFFDGGFF?DCBAGG6
@M03364:276:000000000-BLYN8:1:1101:8035:12351 2:N:0:1
GGACTACAGGGGTTTCTAATCCTGTTTGCTCCCCACGCTTTCGCACCTGAGCGTCAGTCTTTGTCCAGGGGGCCGCCTTCGCCACCGGTATTCCTCCAGATCTCTACGCATTTCACCGCTACACCTGGAATTCTACCCCCCTCTACAAGACTCTAGCCTGCCAGTTTCGGATGCAGTTCCCAGGTTGAGCCCGGGGATTTCACATCCGACTTGACAGACCGCCTGCGTGCGCTTTACGCCCAGTAATTCCG
+
CCCCCGGGGGGGGGGGGGGGGGGGGGGGGGGGGGGGGGGGGGGGGGGGGGGGGGGGGGGGGGGGGFGGGGGGGGGGGGGGGGGEGGGGGGGGGGGGGGGGGGGCFFFGGGGGGGGGGGGGGGGGGGGGGGGGGGGGGGGGEGEGGC9FGGGGGGF,>FGFGGGGGFFFGG5CEFFFGGGGGGGGGGGGGGGFGGGE7CGG=FGGFGGGGDGGGGGGFGGGBCB214951<BFGGGFFF5?=B?FGCF<?F9
@M03364:276:000000000-BLYN8:1:1101:17764:12364 2:N:0:1
GGACTACTCGGGTTTCTAATCCTGTTTGCTCCCCACGCTTTCGCACCTGAGCGTCAGTCTTTGTCCAGGGGGCCGCCTTCGCCACCGGTATTCCTCCAGATCTCTACGCATTTCACCGCTACACCTGGAATCCTACCCCCCTCTACAAGACTCTAGCCTGCCAGTTTCGGATGCAGTTCCCAGGTTGAGCCCGGGGATTTCACATCCGACTTGACAGACCGCCTGCGTGCGCTTTACGCCCAGTAATTCCG
+
CCCCCGGGGGGGGGGGGGFGGFF<CCEGDFGGG7FCFEGGGGGGCFCBCFGFDGDGGGFFFCDEGFGFGEEGDFGGC:FC7C=FFAF>FGGGCEGGGGGC=<EEFGGF:+FGGG9FFC7=::?FDGG?F,?,7AEDD8FGGGGGGAG9DFGGGGGFGGGCFGFCFFFGGGGGDGF7>,<F6CGGGC>?FEGF?EEDECFFGGGF7FGG:583;*97DFC*:CB2652@:EF3)7DDFFGGG589:7B)::*
@M03364:276:000000000-BLYN8:1:1101:23403:12370 2:N:0:1
GGACTACTAGGGTTTCTAATCCTGTTTGCTCCCCACGCTTTCGAGCCTCAGTGTCAGTTACAGGCCAGAGAGCCGCTTTCGCCTCCGGTGTTCCTCCATATATCTACGCATTTCACCGCTACACATGGAATTCCACTCTCCTCTCCTGCACTCAAGTCTCCCAGTTTCCAATGCACACAATGGTTGAGCCACTGCCTTTTACATCCGACTTAAGAAACCACCTGCGCTCGCTTTACGCCCAATAAATCCGG
+
CCCCCGGGGGGGGGDGGGGGGGGGGGGGGGGGGGGGGGGGGGGGGGGGGGGGGGGGGGGGGGGFGGGGGGFGGGGG@FGGGGGGGGDGGGGGGGGGGGGGGFGGGGGGGGGGGGGGGGGGGGFG9FGGGGGGGGGGCFAFGGGGGGGFGGGGGCGGA;DFFGFGGGGGGFGGGFGDCGG6=ECGGGGCDF3@CFCFGGGDFGGGF+;CDD>CCF+@7AECF*;=>44*-:A4?FCC?2EGG:@F=FFEG<C
@M03364:276:000000000-BLYN8:1:1101:28893:12371 2:N:0:1
GGACTACTGGGGTTTCTAATCCTGTTTGCTCCCCACGCTTTCGAGCCTCAGTGTCAGTTACAGGCCAGAGAGCCGCTTTCGCCTCCGGTGTTCCTCCATATATCTACGCATTTCACCGCTACACATGGAATTCCACTCTCCTCTCCTGCACTCAAGTCTCCCAGTTTCCAATGCACACAATGGTTGAGCCACTGCCTTTTACATCAGACTTAAGAAACCAACTGCGCTCGCTTTACGCCCAATAAATCCGG
+
CCCCCFGGEGGGGGGCFGGGGGGGF<EFGGGGGGGGGGGDFGGGGGGGGGGGG9EFGGGGGGGFGEGGFFGGGGGGGGGGG7FGGGGGG7BECABFGDGGGGGGCEFFGG+?@EDGFCCEGGGGGG9AFEFF;EEFGGG8@EGGGGGGGEGF8=DFGGGGGFCDFGGGFGAFCGGFFC>FFGBFGG8C,@DFFGG?CGGGGFFCF8*99FGGGF:FC5@7*49@:AB>9>469?49;=**:53ADF6);C1
@M03364:276:000000000-BLYN8:1:1101:4640:12383 2:N:0:1
GGACTACAAGGGTATCTAATCCTGTTTGCTCCCCACGCTTTCGAGCCTCAGTGTCAGTTGCAGGCCAGGTAGCCGCCTTCGCCTCCGGTGTTCCTCCATATATCTACGCATTTCACCGCTACACATGGAATTCCACTCCCCTCTCCTGCACTCAAGTCCTCCAGTTTCCGATGCACACAATGGTTTAGCCCCTCCCTTTTACCCCCACCCTAAGAAACCACCTGGCACCGCTTTACCTCCCAGCAATCCTG
+
C@BCCFFGDGFEFFGGGDGFFGGGGG9FFG,CDFGECEC;FGCFG,FEFGG6FGGGGGG,FFG8FEGF79CEFGGG7FEGFGG,89C@CFGGF9=FGEGGFAFFFBDGEFF:FFGGGGGGCFG8,AF,:?EFF9EBE8,A+@BFF8D8EDCCF?D?D,3,8,@=ADD=:+6B6+,6,13+36,,3,42,@,31++*15DF>8,******/3*07*=>>FFAC)(//(*()55*8+9*)?C*)))25*68+2
@M03364:276:000000000-BLYN8:1:1101:23682:12430 2:N:0:1
GGACTACAAGGGTTTCTAATCCTGTTTGCTCCCCACGCTTTCGCACCTGAGCGTCAGTCTTTGTCCAGGGGGCCGCCTTCGCCACCGGTATTCCTCCAGATCTCTACGCATTTCACCGCTACACCTGGAATTCTACCCCCCTCTACAAGACTCTAGCCTGCCAGTTTCGGATGCAGTTCCCAGGTTGAGCCCGGGGATTTCACATCCGACTTGACAGACCGCCTGCGTGCGCTTTACGCCCAGTAATTCCG
+
CCCCCGGGGGGGGGGGGGGGGGGGGGGGGGGGGGGGGGGGGGGGGGGGGGGGGGGGGGGGGGGGGGGGGGGGGGGGGGGGGGGGGGGGGGGGGGGGFGFCGGGGGGGGGGGFFGGGFGGDEGGGGGGGGGGGGGGGGGGGGGGGGGGGGGGGGCE=DGGGGGGF<@;BE>CCEFFGGGGGGGGGGF6?FGGGECEGGGGGGGFGACDDGGGGGGGGGDDGBGF01<6B<EFDG*>AF?G:ED?6>7=2*26
@M03364:276:000000000-BLYN8:1:1101:20728:12430 2:N:0:1
GGACTACAGGGGTTTCTAATCCTGTTTGCTCCCCACGCTTTCGCACCTGAGCGTCAGTCTTTGTCCAGGGGGCCGCCTTCGCCACCGGTATTCCTCCAGATCTCTACGCATTTCACCGCTACACCTGGAATTCTACCCCCCTCTACAAGACTCTAGCCTGCCAGTTTCGAATGCAGTTCCCAGGTTGAGCCCGGGGATTTCACATCCGACTTGACAGACCGCCTGCGTGCGCTTTACGCCCAGTAATTCCG
+
CCCCCGGGFFGGGGGFGFFGGGGGGGGGGGGGGGDGGGGGGGGEGGGFFGGGGGGGGGGFDGFFGGGGDD7EG@FGGGGGGGGGDGGGE>FFEGGGCFFFG8FGDFGGGGDCFGGGGDGGGGGGGGGGGGGGGGDGGFGGEGGGGGGG9EGGGDG7C,@>DEGGGGDFGG>EGGCFGGG7DFCGEFGGGGFD:C:8EGF6CGGD7FC*1CGGG=C7DFG5:CEF?FFB0>5>C5C9F18EEB1?FGFAGG4
@M03364:276:000000000-BLYN8:1:1101:27835:12431 2:N:0:1
GGACTACTCGGGTTTCTAATCCTGTTTGCTACCCATGCTTTCGAGCCTCAGCGTCAGTTACAGACCAGACAGCCGCCTTCGCCACTGGTGTTCTTCCATATATCTACGCATTTCACCGCTACACATGGAGTTCCACTGTCCTCTTCTGCACTCAAGTTTCCCAGTTTCCGATGCACTTCTTCGGTTGAGCCGAAGGCTTTCACATCAGACTTAAAAAACCGCCTGCGCTCGCTTTACGCCCAATAAATCCG
+
CCCCCGGGGGGGGGGGGGGGGGGGGGGGGGGGFGGFGGGGGGGGGGGGGGGGGGGGGAFGGGGFGGCFGGGGGGGGGGGGDGGEGGGGFGGGGGGGGGGGGGFFGFGGGGGGFGGF9FGEGGGFGGGGG8?FFGCFDEFGGFGGCFGGDDFFGDFGG,7D,EFGGGGGGG6EEECGGGGGGGG>FDECCD?EE+4:78DFFFGGF5<F57DGFCFGGGGDBDD?DF9DBFFFD7F9C@EDEB?FG7;6CF9
@M03364:276:000000000-BLYN8:1:1101:11574:12435 2:N:0:1
GGACTACTGGGGTTTCTAATCCTGTTTGCTCCCCACGCTTTCGCACCTGAGCGTCAGTCTTTGTCCAGGGGGCCGCCTTCGCCACTGGTGTTCCTTCCTATATCTACGCATTTCACCGCTACACCTGGAATTCTACCCCCCTCTACGAGACTCAAGCCTGCCAGTATCAGATGCAGTTCCCGGGTTGAGCCCGGGGATTTCACCTCTGACTTAACAGACCGCCTGCGTGCGCTTTACGCCCAATAAATCCG
+
CCCCCGGGGGGGGGGGGGFFGGGGGGGGFGGGG@EFGGGGGGGGGGGGCGGGGGG7FFGFGFGGCCFGFGGGGGGGGGFGGGGGD8FFGGGDGFGGFFGGGFDFGGFGEGGGGGGGCGD@CFGGGGGF<FGGGGGGGGFGGGGGGFGGECGGGG?CGGGFGEGFGG9FGG9@C99DEEFG@ECGGGEFC8CEEEGG5;863CC>6CFCC+;C:@CCCFFF5C:::;>>(.;5DDCFFFGCE5(7*:=<FC<
@M03364:276:000000000-BLYN8:1:1101:19112:12462 2:N:0:1
GGACTACAAGGGTATCTAATCCTGTTTGCTCCCCACGCTTTCGAGCCTCAGTGTCAGTTACAGGCCAGAGAGCCGCTTTCGCCTCCGGTGTTCCTCCATATATCTACGCATTTCACCGCTACACATGGAATTCCACTCTCCTCTCCTGCACTCAAGTCTCCCAGTTTCCAATGCACACAATGGTTGAGCCACTGCCTTTTACATCAGACTTAAGAAACCACCTGCGCTCGCTTTACGCCCAATAAATCCGG
+
CCCCCGGGGGGGGGGGGGGGGGGGGGGGGGGGGGGGGGGGGGGGGGEGGGGGGGGGGGGGGGGGGGGGGGGGGGGGGGGFGEGEGGGGGGGGGGGGFGGGGGGGGGGGGGGGGGGGGGGGGGGGFGF8FGGGG9EG;E,=EGGGGGGGGGG8DCGGE@,@FG8EGGGG8EGGGGGCCE>F9>FDGGD8EGGGGG?EGGFF7CEGFCFGGGGGC>FDCG:CFEF=@47BDB46CC7:?=EGG>@;CFFFGDD
@M03364:276:000000000-BLYN8:1:1101:15029:12470 2:N:0:1
GGACTACTCGGGTTTCTAATCCTGTTTGCTACCCATGCTTTCGAGCCTCAGCGTCAGTTACAGACCAGACAGCCGCCTTCGCCACTGGTGTTCTTCCATATATCTACGCATTTCACCGCTACACATGGAGTTCCACTGTCCTCTTCTGCACTCAAGTTTCCCAGTTTCCGATGCACTTCTTCGGTTGAGCCGAAGGCTTTCACATCAGACTTAAAAAACCGCCTGCGCTCGCTTTACGCCCAATAAATCCG
+
CCCCCGGGGGGGGGDGGGGGGGGGGGGGGGGGGGGGGGGGGGGGGGGGGGGGGCGFGGGGGGGFGFGFGGGGGGGGGGEGGGGGGGGGGGGGGGCEFGGGGGGGGGGGGGGGFGGEGGGGGGGGFGGGGGGGCGGGGGGGGGGGDFAFFGGGGGGGGGCEFFGGGGGGGCCEGGGGGDFGFFDEGGEFCF?ECEE6FGF?FGGGEDCGCFG9CFFGDD=CDG>9@FBFBFFBDCGCF(B1>>0AFGF?FCC
@M03364:276:000000000-BLYN8:1:1101:15724:12471 2:N:0:1
GGACTACTAGGGTTTCTAATCCTGTTTGCTCCCCACGCTTTCGAGCCTCAGTGTCAGTTACAGGCCAGAGAGCCGCTTTCGCCTCCGGTGTTCCTCCATATATCTACGCATTTCACCGCTACACATGGAATCCACTCTCCTCTCCTGCACTCAAGTCTCCCAGTTTCCAATGCACACAATGGTTGAGCCACCGCCCTTTACATCAGACTTAAGAAACCACCTGCGCTCGCTTTACGCCCAATAAATCCGG
+
C6@CC86FGCFC,C;F99CFFFFGDGGCF<FGGCAFGG7;CC,:CCGE,CEFGF<EEEFE<FF<FCEG88FFDEFCC,@,CFC7@FEG6=C7@F;9=FFEEDAF9F?7=B:FFG9,C:+4@CBE9,FGFDFE8<@FGF,A@,,=6==D=E9+8,86C==,D,3,8CD,=,,>=3EDCED998E=C83,A,D,+4@+*,,7=+2?+**39@+52=+;C>FGF74<9DB>2B6)9+:>56EB:A.6:>+;1)
@M03364:276:000000000-BLYN8:1:1101:22303:12504 2:N:0:1
GGACTACTGGGGTTTCTAATCCTGTTCGCTACCCATGCTTTCGAGCCTCAGCGTCAGTTACAGACCAGACAGCCGCCTTCGCCACTGGTGTTCTTCCATATATCTACGCATTTCACCGCTACACATGGAGTTCCACTGTCCTCTTCTGCACTCAAGTCTCCCAGTTTCCAATGCACTTCTTCGGTTGAGCCGAAGGCTTTCACATTAGACTTACAAGACCGCCTGCGCTCGCTTTACGCCCAATAAATCCG
+
CCCCCGGGGGGGGGGGGGGGGGGGGGFEEGGGGGGGGGGGGGGGGGGGGGGGGGGGGGGGGGGGGGGGGGGGGGGGGGGGGGGGGGGGGGGGGGGGGGGGGGGGGGGFGGGGGGGGGGGGGGGGGGGGGGGGFGFGGGGGGGGGF9EGGGGGGFFFFGFFGGGFGFGGG9=DEGGGGGGGECFCFGGGFGGGGGGGDFGGFGGGF@F>CGFCF+=CFGG6>C>254>A@FBBDF3;@?EGGA;FGGF3CC8
@M03364:276:000000000-BLYN8:1:1101:5616:12517 2:N:0:1
GGACTACTGGGGTTTCTAATCCTGTTTGCTCCCCACGCTTTCGCACCTGAGCGTCAGTCTTTGTCCAGGGGGCCGCCTTCGCCACCGGTATTCCTCCAGATCTCTACGCATTTCACCGCTACACCTGGAATTCTACCCCCCTCTACAAGACTCTAGCTGACCAGTTTCAAATGCAGTTCCCAAGTTAAGCTCGGGGATTTCACATCTGACTTAATCAACCGCCTGCGTGCGCTTTACGCCCAGTAATTCCG
+
CCCCCGGGGGGGGGGGGGGGGGGGGGGGGGGGGGGGGGGGGGGGGGGGGGGGGGGGGGAFGGGGGGGGFFDGGGGGGEGGGFGGGGGGGGGGGGGGGGGGCFGGGGGFGGG:E<FFEFGGDEGFFFGGGGFFFFGFGGGGDCEGGGGFGGGGFFGGGGCEGFGGGGGFGGGGGGFGDGGGGGGGGGGGC9;@;8CEGGGGGGGGFD87>F7FGFDDFGG6BGFFFF;A30=DGDGFFFEGG>?FGGFFGG>
@M03364:276:000000000-BLYN8:1:1101:8054:12544 2:N:0:1
GGACTACTAGGGTTTCTAATCCTGTTTGCTCCCCACGCTTTCGAGCCTCAGTGTCAGTTACAGGCCAGAGAGCCGCTTTCGCCTCCGGTGTTCCTCCATATATCTACGCATTTCACCGCTACACATGGAATTCCACTCTCCTCTCCTGCACTCAAGGCTCCCAGTTTCCACTGCACACAATGGTTGAGGCCCTGCCTTTTCAATCCTACCTAAAAAACCCGCCTGCCTTGCCTTACGCCCAAAAAATCCCG
+
CCCCCGGA,FGGGDGGGGGGGGGGGGGF@FCFGGGGCGGGGGGGGGCF,F<,CFGGGGGGG9F<,8FF8E,CF@FG7FGGGG@46EFG@CGGGDFG<,CEAFGGGGCFGGGGGGGGGGGGGGGG9,,AFGGGGG,F;B=FGGGFDE>BFGGGGGGG=+,,3@DFGCFF:F,EFGG,68++63=,;+,,4@+8A,,,,@DF>9,2=*++2*9+***3;C****)(()(**);):C*7)(BE*:(.9<5(;*:
@M03364:276:000000000-BLYN8:1:1101:17813:12545 2:N:0:1
GGCTACTCGGGTTTCTAATCCTGTTTGCTCCCCACGCTTTCGAGCCTCAGTGTCAGTTACAGGCCAGAGAGCCGCTTTCGCCTCCGGTGTTCCTCCATATATCTACGCATTTCACCGCTACACATGGAATTCCACTCTCCTCTCCTGCACTCAAGTCTCCCAGTTTCCAATGCACACAATGGTTGAGCCACTGCCTTTTACATCAGACTTAAGAAACCACCTGCGCTCGCTTTACGCCCAATTAATCCGG
+
CCCCCFGGGGGCFGFGGGGFFFGFGGFFGFGFGGGD7CFGGGGGGGGFGEFGEGGFGGGGG9FFGFGGGGG,CFG+6B9,:F@CFGGC@=FEGGDG8FDA<@E9=EC748FFFGGFCF:>FFG9,ACFGEF9FGF,>C@FGG;?FAEFGF9=BB9,C;DGGGGGEFDFFGGFGDAC?68,ECDEFGCGE>C,,93@CCF=C9A<+**235+2B829;@5;?;;::D>/588FGC79A(:CF5);77:C5)
@M03364:276:000000000-BLYN8:1:1101:25404:12564 2:N:0:1
GGACTACAGGGGTATCTAATCCTGTTTGCTCCCCATGCTTTCGCACCTCAGTGTCAGTATCAGTCCAGGTAGTCGCCTTCGCCACTGGTGTTCCTTCCTATATCTACGCATTTCACCGCTACACAGGAAATTCCACTACCCTCTACCATACTCTAGCTTGCCAGTTTTGGATGCAGTTCCCCGGCTGAGCCCGGGGATTTCACATTCCACTTAACAAACCACCTACGCGCGCTTTACGCCCAGTAATTCCG
+
@CCCCEGDGF@:@,CECFG<FFD@EFGGGF,66BF,CAFA@EFF:CE8<FFCEFDC,CCD9,ECCE6EE6EEFF:@CC7FGGE:FC@E<FGGFF;,B9CFDGEFGGFDD,BFEE,C?@EEGDF<=,EF=AFGGGGGG,,AEFC?>9,,4=E+>,4E>BGGGG9EFADA8+D,,8=@FGA,=,@++6=?FFBF+@66CB,E+<A+++2+2D@+BCFF*;FF6945)8>;24))5**96(*:>3(2@++77C*
@M03364:276:000000000-BLYN8:1:1101:6222:12571 2:N:0:1
GGACTACTCGGGTTTCTAATCCTGTTTGCTCCCCACGCTTTCGAGCCTCAGTGTCAGTTACAGGCCAGAGAGCCGCTTTCGCCTCCGGTGTTCCTCCATATATCTACGCATTTCACCGCTACACATGGAATTCCACTCTCCTCTCCTGCACTCAAGTCTCCCAGTTTCCAATGCACACAATGGTTGAGCCACTGCCTTTTACATCAGACTTAAGAAACCACCTGCGCTCGCTTTACGCCCAATAAATCCGG
+
CCCCCGGGGGGGFGGGGGGGGGGGFGGGGGGGGGGGGGGGGGGGGGGGGGGGGGGGGGFFGGGGGGGGGGGGGGGGGGFGGGGGGGGGGGGGGGGGGGFGFGGGGGGFEGGGGGGGGGGGGCGGGGGGFCEGGEFGGGGFGGGGGGGGGGGFGGDGGGGGGGDFGFGCEGFDGGGGGGGDFGCGGGGGGFGC9DFGGGGGGFFFF8CGGGGGDCFGCGCGFEFFFFFFFFFE8FFFF@C@G3@FGCFEGGC
@M03364:276:000000000-BLYN8:1:1101:3344:12579 2:N:0:1
GGACTACAAGGGTTTCTAATCCTGTTTGCTCCCCACGCTTTCGCGCCTCAGCGTCAGTATCAGTCCAGGTAGTCGCCTTCGCCACTGGTGTTCCTCCCTATCTCTACGCATTTCACCGCTACACAGGAAATTCCACTACCCTCTACCATACTCTAGCTCTCCAGTTAGGGATGCAGTTCCCAGGTTAAACCCGGGGCTTTCACATTCCACTTAACAAGCCACCTACGCGCGCTTTACGCCCAGTAATTCCG
+
CCCCCGG,,FEFFGGGGGGGGGGGGGGGGGGGGGGG+FEGGGGG+:FEGGG8FCFEEG<,9FGGGGGF,:CFGGGGGGGGGGGGGGGGGGGGGGF,BFAFG,CF@FFFGGGGFGGGDEGGGG9<,A,,9EFGGGGGG88DFFGG,444@DFFF,@EFG,3EFGGG9,,,,73=@E8EFFGFG,+8>,@,,35+;E8*@EGGGC@F9+2+@CFC722:*;C4CFF@F@FFF35CDGCFFGGD51A77FFGG6
@M03364:276:000000000-BLYN8:1:1101:6436:12584 2:N:0:1
GGACTAACGGGTTTCTAATCCTGTTTGCTCCCCACGCTTTCGCACCTGAGCGTCAGTCTTTGTCCAGGGGGCCGCCTTCGCCACCGGTATTCCCCCAGCTCTCTACGCATTTCACCGCTACCCCTGGAATTCTACCCCCCTCTACAAGCCTCTAGCCTGCCAGTTTCGGATGCAGTTCCCAGGTTGAGCCCGGGGATTTCACATCCGACTTGACAGACCCCCTGCGTGCGCTTTACGCCCCGTAATTCCGT
+
CCCCCG9FFGG@FGFDDFFFD9<FFG<E9@FGG<FEEECGCCFECFFFFG@EE,6BFFFFGFGAFEFGGGGF@@FE@FC<FG,4F+CFGGF<F,4@CF,B,,>,99DC:::FFAFG7@+=7,ADGGGFGFGEAA,CDGGG7=B+@E,@,3>5,4=EG9@CFCCCEFA55BC*9,;DF:DA9DGGGF?EGGGGDGD8=GF9+3+2)253>CDCGFG4CC;*75)447()().09<C<EBGG5>:359@67*2
@M03364:276:000000000-BLYN8:1:1101:9149:12592 2:N:0:1
GGACTACAGGGGTTTCTAATCCTGTTTGCTCCCCACGCTTTCGCACCTCAGTGTCAGTATCAGTCCAGGTAGTCGCCTTCGCCACTGGTGTTCCTTCCTATATCTACGCATTTCACCGCTACACAGGAAATTCCACTACCCTCTACCATACTCTAGCTTGCCAGTTTTGGATGCAGTTCCCAGGTTGAGCCCGGGCATTTCACATTCAACTTAACAAACCACCTACGCGCGCTTTACTCCCAGTAATTCCG
+
CCCCCGGGGGGGGGGGGGGGGGGGGGGGGGGGGGGGGGGGGGGGGGFFGGGFGGGGGGGFGGGGGGGGGFGGEGFGGGGGGGGGGFGGGCCFGGGCFFFGGGGGGGGGGGGGGGGGGGGGGG:E9FGFFGGGGGGGG,,AEFDGGFFFGEGFFDGFFG9ECGGF=FGC,@=EFGCCAAFGGGGGGG8=DGGF+@@+@CEFGFGFF9CFGGGG>CF+:CGGAE@2>F)96;)4):9;+)>EFFEFGGAEGF;
@M03364:276:000000000-BLYN8:1:1101:26716:12654 2:N:0:1
GGACTACACGGGTATCTAATCCTGTTTGCTCCCCACGCTTTCGCACCTGAGCGTCAGTCTTTGTCCAGGGGGCCGCCTTCGCCACCGGTATTCCTCCAGATCTCTACGCATTTCACCGCTCCACCTGGAATTCTACCCCCCTCTACAAGACTCTAGCCTGCCAGTTTCGAATGCAGTTCCCAGGTTGAGCCCGGTGATTTCACATCCGACTTGACAGACCGCCTGCGTGCGCTTTACGCCCAGTACTTCCC
+
B@CCCFF<FFG@FCFGGGDEGGGGGGFFGGFGGGFG:FGFGGCGGGGGFGGG7FFCBFGGGGGFGGD<@CFGGEFCFGGG,FGDDGGCF7FGGFGGGG8?BFC?;FCDFFB=EEDFGGGG+FFGFG=<C,ECGGAEGCFGEEGGFGC9,:DFGGGAE6;,:B@,@CEE*3,@CF;DCFGGGCF5FC>,CFGF5C***2CED+C+B<F<C7CG**21778=>GFF051E(:<E3DC9FFCEE)697*9:DG4
@M03364:276:000000000-BLYN8:1:1101:7672:12659 2:N:0:1
GGACTACCCGGGTTTCTAATCCTGTTTGCTCCCCACGCTTTCGCACCTGAGCGTCAGTCTTTGTCCAGGGGGCCGCCTTCGCCACCGGTATTCCTCCAGATCTCTACGCATTTCACCGCTACACCTGGAATTCTACCCCCCTCTACAAGACTCTAGCCTGCCAGTTTCGGATGCAGTTCCCAGGTTGAGCCCGGGGATTTCACATCCGACTTGACAGACCGCCTGCGTGCGCTTTACGCCCAGTAATTCCG
+
CCCCCGFFGGGGGGGGGGGGGGGGGGGGGGGGGGGGGGGGGGGGGGGGGGGGGGGGGGGGGGGGGGGGGGGGGGGGGGGGFGGGGGEGGGGGGGGGGGDFGGGGGGGGGGGDGGGGGGCEGGFGGGGGCFFGGGGGGGGGGDGG9;DCFGGGGFGFFFGGGFFGGFGGG5@CEG?FGGGGFGGDGGGGGGGFGGGGGGGGGGGGCFGGDGGG>FGGGGGGFDEFB:656BEFGGD2/8C8E366DDFFGFC
@M03364:276:000000000-BLYN8:1:1101:23442:12667 2:N:0:1
GGACTACACGGGTTTCTAATCCTGTTTGCTCCCCACGCTTTCGCATCTCAGTGTCAGTATCAGTCCAGGTAGTCGCCTTCGCCACTGGTGTTCCTTCCTATATCTACGCATTTCACCGCTACACAGGAAATTCCACTACCCTCTACCATACTCTAGCTTGCCAGTTTTGGATGCAGTTCCCAGGTTGAGCCCGGGGATTTCACATTCAACTTAACAAACCACCTACGCGCGCTTTACGCCCAGTAATTCCG
+
CCCCCGGGGGGGGGGGGGGGGGGGGGGGGGGGGGGGGGGGGGGGGGGGGGGGGGGGGGGGGGGGGGGGGGGGGGGGGGGGGGGGDFGGGGGGGGGGGGGGGFGGGGGGGGGGGGGGGGGGGGGGGGGGGGGGGGGGGGGGGGGGGGGGGGGGGGGGGGGGGGFGFGCADEGFGGGGGFDGGGGGFFGGGGGGGGGGGGGFFDFGFGGDDGGGGGGGGGGGFGFBFF562?A3CGGFF6EEE3=ACGACFF4
@M03364:276:000000000-BLYN8:1:1101:16569:12671 2:N:0:1
GGACTACAGGGGTATCTAATCCTGTTTGCTCCCCACGCTTTCGAGCCTCAGTGTCAGTTACAGGCCAGAGAGCCGCTTTCGCCTCCGGTGTTCCTCCATATATCTACGCATTTCACCGCTACACATGGAATTCCACTCTCCTCTCCTGCACTCAAGTCTCCCAGTTTCCAATGCACACAATGGTTGAGCCACTGCCTTTTACATCAGACTTAAGAAACCACCTGCGCTCGCTTTACGCCCAATAAATCCGG
+
CCCCCGGGGGGGGGGGGGGGGGGGGGGGGGGGGGGGGGGGGGGGGGGGGGGGGGGGGGGGGGGFGGGGGGGGGGGGGGGGGGGGGGGGGGGGGGGGGGGGGGGGGGGGGGGGGGGGGGGGGGGGGGGGGGFGGGGGGGGGGGGGGFGFGGGGGGFGGGGGGGGGGGGGGGGGGGGGGGGGGGGGGGGGGFGGGGGGGGGGGGDGFFCFCF>GGGGGGGDGFEFFFFFFFFFFDGFEEFGDGFFFCGFCCDD
@M03364:276:000000000-BLYN8:1:1101:7088:12675 2:N:0:1
GGACTACCGGGGTTTCTAATCCTGTTTGCTCCCCACGCTTTCGAGCCTCAGTGTCAGTTACAGGCCAGAGAGCCGCTTTCGCCTCCGGTGTTCCTCCATATATCTACGCATTTCACCGCTACACATGGAATTCCACTCTCCTCTCCTGCACTCAAGTCTCCCAGTTTCCAATGCACACAATGGTTGAGCCACTGCCTTTTACATCAGACTTAAGAAACCACCTGCGCTCGCTTTACTCCCAATAAATCCGG
+
CCCCCGGGGGGGGGGGGGGGGGGGGGGGGGGGGGGGGDGGGGGGGGGGGFGGFFFGGGGGGGGGGEGGGGGDGGGGGGGGGGCFC<F@FDGGGGGGGGGFF9EFG9F?GEGCFGGGGGGEEG?FFG<EFFDGGGGGGGGGGGGFGGGGGGGGGCFFGCFGGFFD@FGFGGGGFFFFGGGGGCFFGGGGGFCGFGGGGGGEFFEC=+;CDFG>F::C4CFGFGF=@5@F2):4CGGC@9BFFA@FC>ACFGG
@M03364:276:000000000-BLYN8:1:1101:5039:12693 2:N:0:1
GGACTACAGGGGTTTCTAATCCTGTTTGCTCCCCACGCTTTCGCACCTGAGCGTCAGTCTTTGTCCAGGGGGCCGCCTTCGCCACCGGTATTCCTCCAGATCTCTACGCATTTCACCGCTACACCTGGAATTCTACCCCCCTCTACAGGACTCTATCCTGCCAGTTGCGAATGCAGTTCCCAGGTTGAGCCCGGGGATTTCACATCCCACTTGACAGACCGCTTGCGTGCGCTTTACGCCCAGTCATTCC
+
6BCCCF8<@<FGFD@FD@F<FEFE@CF<EFFFEGEFFDEDGG@,67@F8C6;CF7F,CFF,FCFFADFGGGGCFE@FGCF7??C:=>:B:F@<<;F<8,,CAB,,,94+4?+AFFGGGG8FGFGGGC,:3?AFGFDFEEEGCEF96E,8,80DD;,,33,4D,DGA,5@C>>?@9D<=<CG9?829@,96?F**:**=CF=F<C77D*22;;;*;+*0*20/),4)47(05>C3C<*48*:)49*0*-*0
@M03364:276:000000000-BLYN8:1:1101:18485:12741 2:N:0:1
GGACTACAAGGGTTTCTAATCCTGTTTGCTCCCCACGCTTTCGAGCCTCAGTGTCAGTTACAGGCCAGAGAGCCGCTTTCGCCTCCGGTGTTCCTCCATATATCTACGCATTTCACCGCTACACATGGAATTCCACTCTCCTCTCCTGCACTCAAGTCTCCCAGTTTCCAATGCACACAATGGTTGAGCCACTGCCTTTTACATCAGACTTAAGAAACCACCTGCGCTCGCTTTACGCCCAATAAATCCGG
+
CCCCCGGGGGGGGGGGGGGGGGGGGGGGGGGGGGGGGGGGGGGGGGGGGGGGGGGGGGGGGGGGGGGGGGGGGGGGGGGGGGGGFGGGGDGGGGGGGCGGGGGGGGGGGGGGFGGGGGGGGGGGGGGGFGFGGGGGGGGGGGGFGGGGGGGGGGGGGGGGGGGGGGGGGGFG,889AFG?DGDFEEFFGGFGGFGGFGGGFDFGF>FFGG7+=FGGGGGGFGFFFFBFFEFDFFFCF9EGGF8FGGFF4DD
@M03364:276:000000000-BLYN8:1:1101:25303:12749 2:N:0:1
GGACTACAGGGGTATCTAATCCTGTTTGCTCCCCACGCTTTCGAGCCTCAGTGTCAGTTACAGGCCAGAGAGCCGCTTTCGCCTCCGGTGTTCCTCCATATATCTACGCATTTCACCGCTACACATGGAATTCCACTCTCCTCTCCTGCACTCAAGTCTCCCAGTTTCCAATGCACACAATGGTTGAGCCACTGCCTTTTACATCAGACTTAAGAACTCACTTGCGCTCGCTTTACGCCCAATAAATCCGG
+
CCCCCGGG,FEEG7@FGGGFGGGGGGGGGGGGGGGGGGGGGGGGGGGGFGCFGFGGGGGGG9A,C@FGFC8CGGDG+BDFFG,,BB7FE:8C?AFFC@<FFFGAFF,FF,=FFADF9FECF::,@AAFFDGGGGAFC8D,,@DCGFGDFDE88BDC@,,@,@=@ADCC8@DFGGGG8D+6=9,@F8D773>DFFG69>D77?FDFF7?;*+=++5<*+5@A,=6*97?A>>BFGFCA(=*=./80@1?6DD
@M03364:276:000000000-BLYN8:1:1101:26250:12750 2:N:0:1
GGACTACAAGGGTTTCTAATCCTGTTTGCTCCCCACGCTTTCGAGCCTCAGTGTCAGTTACAGGCCAGAGAGCCGCTTTCGCCTCCGGTGTTCCTCCATATATCTACGCATTTCACCGCTACACATGGAATTCCACTCTCCTCTCCTGCACTCAAGTCTCCCAGTTTCCAATGCACACAATGGTTGAGCCACTGCCTTTTACATCAGACTTAAGAAACCACCTGCGCTCGCTTTACGCCCAATAAATCCGG
+
CCCCCEGGGGGGGGGGGGGGGGGGGGGGGGGGGGFGGGGGGGGGGGGGGGGGGGGGGGGGGGEGGGFGGGGGGGGGGGGGGGGGGGGGGGGGGGGGGGGGGGGGFGGGGGGGGGGGGGGGGGGGGGGGGFGGCGGGFGGGGGGGGGGGGGGGGGGGGGFGGGECFFGGGGFFGGGGFGGGFGGGGGGDGGGGGFGGGGFGFFGCE:CFGGGGGGGGGGGGFGFBBBBFFFF>FFGFA25CEFFFCD=5CDD
@M03364:276:000000000-BLYN8:1:1101:4635:12770 2:N:0:1
GGACTACTGGGGTATCTAATCCTGTTTGCTCCCCACGCTTTCGCACCTGAGCGTCAGTCTTTGTCCAGGGAGCCGCCTTCGCCACTGGTATTCCTCCAGATCTCTACGCATTTCACCGCTACACCTGGAATTCTACCCCCCTCTACAAGACTCTAGCCTGCCAGTTTCGGATGCAGTTCCCGGGTTGAGCCCGGGGATTTCACATCAGACTTGACAGACCGTCTGCGTTCGCTTTACGCCCAGTAATGCCG
+
CCCCCGGGGGGGG>GGGGGGGGGGGGGDFGGGGGGGGGDCFGG;@CFG8F,CFGGGGGE<,CFGGGGG,@,FFGGGGGGGGGGGG,FFGAFFF<CFFF,FGCFEFGGGGGGGGGGGG@ECFGGGC,A=FFGGF<EE=4+CGGG6>B;,86@DGFEGFCDCCFFFGCDG3+@+1@F7E,DF@+@C>E5?CGFG*:CC*4B9D@F++;+268DGF*0+**3::*:1/A>5(8)5CGGEF(CEGB?@D>*)02)
@M03364:276:000000000-BLYN8:1:1101:14169:12793 2:N:0:1
GGACTACTGGGGTTTCTAATCCTGTTTGCTCCCCACGCTTTCGAGCCTCAGTGTCAGTTACAGGCCAGAGAGCCGCTTTCGCCTCCGGTGTTCCTCCATATATCTACGCATTTCACCGCTACACTTGGAATTACACTCTCCTCTCCTGCACTCAAGTCTCCCAGTTTCCAATGCACACAATGGTTGAGCCACTGCTTTTTACATCAGACTTAAGAAAACACCTGAGCTCGCTTTACGCCAAATAAATCCGG
+
CCCCCGGFEGFGGGGGGGGGFFGCCFGCEAFCFFGFGGDEEFGFG@FE,CEFGGGGGGG@EFCGGGGFE8AFFGEC:CFD,,BBFFFGEDFG<F;F,,EFAECGGGG7>:FCDEFGGEGCCG=9@4E,A5AF,CEGDFCFG9FFF8D8=8E=8=@DGGDFGD=,,6E,3DDGF,@DDGCFF,,,,@,,9BFFFF9,@;@968,5EC5**;+252D>*0:9A*9.)*:+.9*)1/=CB=E*=)*1++36*)1
@M03364:276:000000000-BLYN8:1:1101:12569:12803 2:N:0:1
GGACTACTCGGGTTTCTAATCCTGTTTGCTACCCATGCTTTCGAGCCTCAGCGTCAGTTACAGACCAGACAGCCGCCTTCGCCACTGGTGTTCTTCCATATATCTACGCATTTCACCGCTACACATGGAGTTCCACTGTCCTCTTCTGCACTCAAGTTTCCCAGTTTCCGATGCACTTCTTCGGTTGAGCCGAAGGCTTTCACATCAGACTTAAGAAACCGCCTGCGCTCGCTTTACGCCCAATAAATCCG
+
CCCCCGGGGGGGGGGGGFFGFDGEADFGGGFGGGGFGGGGDGGGGGGGFCFGGGGGG@EFFGGCFGGFC@FFDGEGEGGGGGGGGGGFGGEGGGCAFCCFF,9EEFGGGGDEGGFGGGGEGGGG9EAGGFFFGFGGGFGGGGGGFGGGCFGGGDGGGFGGFGG8FGGGG68CEGGGGGCDGDFEFGGFE@DEC>B6:EG6FFFGFFFCFFGGGCCF>FGG9EFD)0(8(84?GFC368GEEBFFGGFFGG)
@M03364:276:000000000-BLYN8:1:1101:11867:12821 2:N:0:1
GGACTACTAGGGTTTCTAATCCTGTTTGCTCCCCACGCTTTCGCACCTGAGCGTCAGTCTTTGTCCAGGGGGCCGCCTTCGCCACCGGTATTCCTCCAGATCTCTACGCATTTCACCGCTACACCTGGAATTCTACCCCCCTCTACAAGACTCTAGCCTGCCAGTTTCGAATGCAGTTCCCAGGTTGAGCCCGGGGATTTCACATCCGACTTGACAGACCGCCTGCGTGCGCTTTACGCCCAGTAATTCCC
+
CCCCCGGGGGGGGGGGGGGGGGFFFFGFGFGGGGGGGGGGGGGGGGGGGGGGGGEGGGGGGGGGGGGGGGGGGEGGGGGGGGGGGGGGEGGGGGGGGGGGGGFG9FFF=CGGGGGGCGGC@FD?E=FDFGGGGCFFG8FGGGGGGGFGFGC?CGGGGGGCEGGGGFDGGGGGGFGGAFGGGGFFGC,=?FGGGGGGGEFEGFFFFG;C<DG3:CCF**:=5=A?0.4>()0<3DC)=6EEG)():FF)::*
@M03364:276:000000000-BLYN8:1:1101:6291:12829 2:N:0:1
GGACTACCCGGGTTTCTAATCCTGTTTGCTACCCATGCTTTCGAGCCTCAGTGTCAGTTACAGGCCAGAGAGCCGCTTTCGCCTCCGGTGTTCCTCCATATATCTACGCATTTCACCGCTACACATGGAATTCCACTCTCCTCTTCTGCACTCAAGTCTCCCAGTTTCTAATGACCCTCCCCGGTTGAGCCGGGGGCTTTCACATCAGACTTAAGAAACCGCCTGCGCTCGCTTTACGCCCCATAAATCCG
+
CCCCCGGGGGGGGGDGGGGGFGGGGGGGGGGGGGGGGGGGGGGGGGGGGGGGGGGGGGGGGGGGGGGGGGGFGGGGGGGGGGGGGGGGGEGGGGGGGGGFGGGGFDGGGGGEGGGGGGGGGGGGFGGGF:FGFGGGGGGGGGGGGGGGFGGGGGGGGGFDCGDGAEFG8DEGGEGGGGGGGGGEGGDCFGFGCCGGGGGGGFGGFGGGCGG7FGFGGGGGFGFFFFFBB33AGGGAF0CGE)35FGFFGGD
@M03364:276:000000000-BLYN8:1:1101:20549:12842 2:N:0:1
GGACTACTCGGGTTTCTAATCCTGTTTGCTCCCCACGCTTTCGAGCCTCAGTGTCAGTTACAGGCCAGAGAGCCGCTTTCGCCTCCGGTGTTCCTCCATATATCTACGCATTTCACCGCTACACATGGAATTCCACTCTCCTCTCCTGCACTCAAGTCTCCCAGTTTCCAATGCACACAATGGTTGAGCCACTGCCTTTTACATCAGACTTAAGAAACCACCTGCGCTCGCTTTACGCCCAATAAATCCGG
+
CCCCCGGGGGGGGGGGFGGGGGGGGGGGGGGGGGGGGGGGGGGGGGGGGGGGGGGFGGCEGGCFFFFGEFGGGGGGGGGGGGEGGGGGGGGGGGFGGFFGGA,EFGGGGECFCFGGGGGGGGGGGDFDEFDGGFFGAECFGGGGGGGGGGGGGGDGCFGGGDGGGGFFFFFGGGGGGG8+EFGDFGFFGC8D9<:D<DAE98,CFGG7>CFGFGF+;FC5*9?EB>AF=EFFGGGEEDEGGF;A=DFEGD:
@M03364:276:000000000-BLYN8:1:1101:29070:12863 2:N:0:1
GGACTACCCGGGTTTCTAATCCGGTTTGCTCCCCACGCTTTCGAGCCTCAGTGTCAGTTACAGGCCAGAGAGCCGCTTTCGCCTCCGGTGTTCCTCCATATATCTACGCATTTCACCGCTACACATGGAATTCCACTCTCCTCTCCTGCACTCCAGTCTCCCAGTTTCCAATGCACACAATGGTTTAGCAACTGCCTTTTACATCAGACTTAAGAAACCACCTGCGCTCGCTTTACGCCCAATAAATCCGG
+
-ABCCGGGGGGGGGGGAFGGGG+@FGGGGCGGGGGEFGGGGCFGFCGFFGCGGGG9FGGGGGGGGGGGGGGGFFGGC@FCGGGCFGGDGGGCGFFGGGGGGGGGGGGGGEGBAFGGE@C>EGFFGCFFGGGGGGFGGCCDCDE8DFE8F8=DE,,8C>,CFD88FFGGGGAFFC8E7,:8EACD;,,5E,@@C89FGGFGCDFC9?CCFGDGG>7:>D69/:9>DFFF=EBA57CC>0*85>()2C:30)/
@M03364:276:000000000-BLYN8:1:1101:11719:12877 2:N:0:1
GGACTACCAGGGTTTCTAATCCTGTTTGCTCCCCACGCTTTCGAGCCTCAGTGTCAGTTACAGGCCAGAGAGCCGCTTTCGCCTCCGGTGTTCCTCCATATATCTACGCATTTCACCGCTACACATGGAATTCCACTCTCCTCTCCTGCACTCAAGTCTACCAGTTTCCAATGCATACAATGGTTGAGCCACTGCCTTTTACACCAGACTTAATAAACCACCTGCGCTCGCTTTACGCCCAATAAATCCGG
+
CCCCCGGGGGGGGGGGGGGGGGGGGGGGGGGGGGGGGGGGGGGGGGGGGGGGGGGGGGGGGGGGGGGGGGGDGGGGGGGGGGGGGGGGGGGGGGGGGGGGGGFGGGGGGGGGGGGGGGGGGGGGGGGGBFFGGGGGGGGGGGGDGGGGGGGGGGGGGGGGGGGGGGGGGGFFGGGGGGG?GGDFGEFGGGGGGGGGGGGE97;FFGGFGGGGF7=FCF,@?EFBB4:>ABB?CDCED?GGG3@FFF:58D5
@M03364:276:000000000-BLYN8:1:1101:24556:12893 2:N:0:1
TGGGCGATGACTTGGATCGCTAGGCGTTATGCCCCTCGTAGACGCTTGGTGTTTCTGCTGCTGATTGCTCCCCACTCTGCTTGCGTCCCCTGTTCGTGCCATCGCGCATACACGCTTCTGTTCCTTCCGGCCCGCCACACGACTCCGGATGTCACTGTTACCCACGCCCTTTCACCGCTCCCCCCCTGCTTCTACCTCTCCTCTCTGCACTGCTTCCCTACAATCGCCGATACACATCTTACCTCTAGCTC
+
668-,6++8-,-,,,,;,8B,,+;-6B+,,,,,;6,,8,,,,<,8@F4,,,,6,<E,C,,6,:,:9,,,6,B,:7,,9,,:,,,+4+6,:C,B,9,89=,,,,4,+++8+5,94++++,,,,4,,,,,+8+8+++@+3,++66++836+3++,,8,37,55BDC**3*3*6,=2,2*******4***//++1++2++++2;7*3)*2*+2+**+++*25+.+*)()()()0))*0.))2+3*.**2*)*2*
@M03364:276:000000000-BLYN8:1:1101:21635:12943 2:N:0:1
GGACTACAAGGGTTTCTAATCCTGTTTGCTCCCCACGCTTTCGAGCCTCAGTGTCAGTTACAGGCCAGAGAGCCGCTTTCGCCTCCGGTGTTCCTCCATATATCTACGCATTTCACCGCTACACATGGAATTCCACTCTCCTCTCCTGCACTCAAGTCTCCCAGTTTCCAATGCACACAATGGTTGAGCCACTGCCTTTTACATCAGACTTAAGAAACCACCTGCGCTCGCTTTACGCCCAATAAATCCGG
+
CCCCCGGGGGGGGGGGGGGGGGGGGGGGGGGGGGGGGGGGGGGGGCGGGGGGGGGGGGGGGGGGGGGGFGGGGFGGDGGGGGGGEGGGGGGGGGGGGGGGGGGGGGGGGGGGCCFGGGCEGGGGCFGFFFGGGGDAFGFGGGGGGGGGGGFFGGGGDCGGGGDGGGGGGGDGGGGGG8C8DFFFFGGG,DCGGGGGGGGGGGGGFC>7;C98CFF>FGDGFD*54?ADFFDDFFD=BDBECFFFCGFEGGG
@M03364:276:000000000-BLYN8:1:1101:18686:12950 2:N:0:1
GGACTACTCGGGTTTCTAATCCTGTTTGCTCCCCACGCTTTCGAGCCTCAGTGTCAGTTACAGGCCAGAGAGCCGCTTTCGCCTCCGGTGTTCCTCCATATATCTACGCATTTCACCGCTACACATGGAATTCCACTCTCCTCTCCTGCACTCAAGTCTCCCAGTTTCCAATGCACACAATGGTTGAGCCACTGCCTTTTACATCAGACTTAAGAAACCGCCTGCGCTCGCTTTACGCCCAATAAATCCGG
+
CCCCCGFGGGGGGGGGGFGGGGGGGGGGGGGFGGGGGGGGGGGGGGGGGGGGGGGGGGGGGGGGGGGGGGGGGGGGGGGGGGGGEGGGEGGGGGGGFGGFGGGGFGGGGGGCFFGGGGGGGGGGFGGGFFFGGGFGGGGGGGGFFGGGFCGGGGGGFADDDF=EEGGFGGGGGE8EFGEFGGFFGG6FCGGGGGGDGGGGFFGGC7DCFGGGGG7FFGC>DGFBBFFFFFFEGGGFB0CCCF;A*;FEFDC
@M03364:276:000000000-BLYN8:1:1101:29130:12971 2:N:0:1
GACTACTAGGGTTTCTAATCCTGTTTGCTCCCCACGCTTTCGAGCCTCAGTGTCAGTTACAGGCCAGAGAGCCGCTTTCGCCACCGGTGTTCCTCCATATATCTACGCATTTCACCGCTACACACGGAATTCCACTCTCCTCTCCTGCACTCAAGTCCCCCAGTTGCCAATGCACACAATGGTTGAGCCACTGCCTTTCACATCAGACTTAAGAACCCACCTGCGCTCGCTTTACGCCCAATAAATCCGG
+
CCCCCF9EFFDGGCGG9FFFEFFG9FEG9E@DDGF@C:,:<BFC7F,@@@CF<FGC@FFGGF8C7F@EGFCBCC7@:FE?C@:FGG+C@:F99F94E,C,:EE5@EDDC7BEA,FEBBF=FE:F++@C:?E,=EA,>ED8,@70,C8D8D98DCDD=,@D8C?D733,776D=EEGFC6@,@;3+,@6E8D,<<FGBE,,;DCGFC*;9<CC++5**/==>94=BF=45)))*+26:(*4/))/1;65:/
@M03364:276:000000000-BLYN8:1:1101:8579:12976 2:N:0:1
GGACTACCGGGGTTTCTAATCCTGTTTGCTCCCCACGCTTTCGAGCCTCAGTGTCAGTTACAGGCCAGAGAGCCGCTTTCGCCTCCGGTGTTCCTCCATATATCTACGCATTTCACCGCTACACATGGAATTCCACTCTCCTCTCCTGCACTCAAGTCTCCCAGTTTCCAATGCACACAATGGTTGAGCCACTGCCTTTTACATCAGACTTAAGAAACCACCTGCCCTCGCTTTACGCCCAATAAATCCGG
+
CCCCCGGGGGGGGDGGGGGGGGGGGGGGGGGGGGGGGGGGGGG@8FFGGGGGGGGGGGFFGGG?GGGGGFGGGGGGFGGGGGGGGGGDFGGGGGGGGGDEEGGGGF,ACFGGFCEGGFGGGGGGCDFGGFGGGGGGFGAEFFGGFGF?,@FGGGGG:>AFGGGGGF=;D@=DFGGFA5+:FE,@C84@,D3DEFG8@DFG78:CA79DGFFGDFFGFGGGFE6=()(/5?ADGG8;)(BB=FFFGD+<0):
@M03364:276:000000000-BLYN8:1:1101:5295:12986 2:N:0:1
GGACTACCAGGGTATCTAATCCTGTTTGCTACCCATGCTTTCGAGCCTCAGCGTCAGTTACAGACCAGCCAGCCGCCTTCGCCACTGGTGTTCTTCCATATATCTACGCATTTCACCGCTACACATGGAGTTCCACTGTCCTCTTCTGCACTCAAGACTCCCAGTTTAGAATGCACTTCTTCGGTTGAGCCGAGGGCTTTCACTTTCGACTTAAAAGACCGCCTGCGCTCGCTTTACGCCCAATAAATCCG
+
CCCCCG8FCFC-;,CEFGFFGGGGFGFGGGAFGFF<FGFCCFG8FCCFGFFGGFGGGCFF<<F<CFGF,6C@FFEG7CGGGGC7FF?EF8CB,,9EF,,::<EGGGFFGEEFFGEGGGGGGGGG,AFF8:FFFD@E,>4CE,,+9E>AFFFGGGGF,@FGGEGGFFA,,73;@DEAC?GF8,D>:>@?CCF6++++:CEEGGF+=?+***<CF+8++/=FFCB-(;(825):C79)11B8=36)>*8);;1
@M03364:276:000000000-BLYN8:1:1101:3699:12995 2:N:0:1
GGAGGACAGGGGTTTCTAATCGTGTTTGCTGCGCACGCTCTGGAGCAGCAGTGGCAGGTACACGCCAGAGAGCCGCTTTCGCCACCGGTGGGCCTCAATCTATCTACGGAGGTCACCGCTACACATGGAATGCCACTACCCTCGCTCGCGCTGAAGGCGACCAGTATCGAACGCATACAATGGTTGAGCCACTGCCTTCTGCACGAGACAGAATAAACCATCGGCGCGCGCTTTAGGCCCAATAAAGCCGG
+
A-A6,,CEF-8F@F6E9C@,,6;CEF<,;,,C77@@C+88F,;,;E6,;C,,6,BCF+C<F9,6+CCF,C,8,6@+6,,98,,B,<C=+8++9++?,9?,,5,9@?9++4++8=<=,6@++6,,,8C<F,,,7,E3D8,,,,6+6+6+++40++34,,*@*>*4,,5?*4>,4C:=CFF,,6,6,*14022*+5+*=2++++420*9<3**;2:D777C**+.(-.3)-8)7*9*)/.+*:58)*0*.*99
@M03364:276:000000000-BLYN8:1:1101:4156:13034 2:N:0:1
GGACTACACGGGTTTCTAATCCTGTTTGCTCCCCACGCTTTCGCACCTGAGCGTCAGTCTTTGTCCAGGGGGCCGCCTTCGCCACCGGTATTCCTCCAGATCTCTACGCATTTCACCGCTACACCTGGAATTCTACCCCCCTCTACAAGACTCTAGCCTGCCAGTTTCGGATGCAGTTCCCAGGTTGAGCCCGGGGATTTCACATCCGACTTGACAGACCGCCTGCGTGCGCTTTACGCCCAGTAATTCCG
+
CCCCCGFGGGGGGGGGFGADCCFFGGGGFEEGGGGEGGGEEGGGGECGGGGF7FCGGFGGGGGGGGGGGDFGGGGGEGGGGG@FCGGFGGGGGF;?,FFG9FCFFGFFGCGGFGAFFCFEGGGGGGG8FGGGGGFGDGGGGDEFGGGGCEEFFF93=EGGG7EFFA,,@CEE?FGC<EFFGFGGGGG,C@FGG5EDGECF>CG>FGGGGDDGG7C18CE=)*731@B5().09C3<F?EE5>?F7:/):D*
@M03364:276:000000000-BLYN8:1:1101:23314:13040 2:N:0:1
GGACTACTAGGGTTTCTAATCCTGTTTGCTCCCCACGCTTTCGTACCTGCGCGTCAGTATTGGTCCAGGGGGTCGCCTTCGCCATCGGTATTCCTCCGCATCTCTACGCATTTCACCGCTACACCTGGAATTCTATCCCCCTCTACAAGACTCTAGCCTGCCAGTTTCGAATGCAGTTCCCAGGTTGAGCCCGGGGATTTCACCTCCGCCTTGACTGACCGCCTGCGTCCGCTCTCCGCCCAGTAATTCCG
+
6@-8<FEE<FFG6C@FFGGFGG<@ED<F,,CE<@FGFDDEFFG,CF,;;,@:FBGGGG,6<,CFFFCDFD66+6@>FGGFGG@?,E:CE@FGCFFEF+4@FG=FFCEFGCFCEAGG<FED7BGF8,6B<F,3C@C,CEDAECCD>D,,,=BFFDF8DE;,@E<FG9,@@C8,,,7<<9FFGEFD<,4@CCCG95>858:6B+=**22:*18*027+0;+3)/516F@8(07)9)9))4?AE::/2**-::*
@M03364:276:000000000-BLYN8:1:1101:4340:13041 2:N:0:1
GGACTACCGGGGTATCTAATCCTGTTTGCTCCCCACGCTTTCGCACCTGAGCGTCAGTCTTTGTCCAGGGGGCCGCCTTCGCCACCGGTATTCCTCCAGATCTCTACGCATTTCACCGCTACACCTGGAATTCTACCCCCCTCTACGAGACTCAAGCTTGCCAGTTTCAAATGCAGTTCCCAGGTTGAGCCCGGGGATTTCACATCTGACTTAACAAACCGCCTGCGTGCGCTTTACGCCCAGTAATTCCG
+
CCCCC@FCGGGGGGGGGGGGGGGGGGGGGGGGGGGEGGGGGGGGGGDGGGGDGEEGGGFGCEFGGGGFGGGDEGGGGGGGGGGGGGGGGGGGGGGGGGGGGFGGGGGGGGGGGGGGEEGDECFGEGGGGGGGGGGGGGGGGGGGFGGG7CEGGGGGGGF6:BE6FDGFF,?FGGGCFGFE6EEB?DC8FFCF5:*CECCCGFF730:FGGGGFGGGG5;*:E5<:FBE1:@EGGF4B:EEGEBFF79A>7*
@M03364:276:000000000-BLYN8:1:1101:22949:13072 2:N:0:1
GGACTACTGGGGTTTCTAATCCTGTTTGCTCCCCACGCTTTCGCACCTGAGCGTCAGTCTTTGTCCAGGGGGCCGCCTTCGCCACCGGTATTCCTCCAGATCTCTACGCATTTCACCGCTACACCTGGAATTCTACCCCCCTCTACAAGACTCTAGCTTGCCAGTTTTGGATGCAGTTCCCAGGTTGAGCCCGGGGATTTCACATTCAACTTAACAAACCACCTACGCGCGCTTTACGCCCAGTAATTCCG
+
CCCCCGGGGGGGGFGGFGGFGGGGFGGGGGGGFGGGDGGGGGGGGGGGGGGGGGGGGGGFFCGGFGGGGG7BFGGGGGCFECFGGGCGGGGGFFAFGG<EFFGFFGGGGGEFGGGGGGGCEGFFFFGGGGGGGFF;E8DCEGGGFFGGGGGGGCGGGGGGGGFF8@;FFE8CFGGGGFGGGFFFGG,7FGFEGDGGCE,<CCFCA7@CCFCFGFFFFFGG:CB@@F<>>:BBDD<AF0CEGD:F7C*-:>2
@M03364:276:000000000-BLYN8:1:1101:1902:13078 2:N:0:1
GGACTACAAGGGTTTCTAATCCTGTTTGCTCCCCACGCTTTCGCACCTGAGCGTCAGTCTTTGTCCAGGGGGCCGCCTTCGCCACCGGTATTCCTCCAGATCTCTACGCATTTCACCGCTACACCTGGAATTCTACCCCCCTCTACAAGACTCCAGCCTGCCAGTTTCGAATGCAGTTCCCAGGTTGAGCCCGGGGATTTCACATCCGACTTGACAGACCGCCTGCGTGCGCTTTACGCCCAGTAATTCCG
+
CCCCCGGGGGGGCGGGGGGGGGGGGGGGGGEGGGGGGGGGGGDGGGGGGGGGGGGGGGGFGGGGGGGGGDGGGGGGEGGGGGGG7FGEEGGGGGGGGGGGGFEGGGGGGGEGGGGGGG>>FGGGGGGGGGGGGGGGG,+>EECFGDFFGFGGGGCDGFGGGGFGGFAFGGGGCAFEGGGFACFFFGGGGGGG7EEC:EGGGGGGFGDCGGGGGGCFGFGF:=DFFFFF6EEFDC7>FFGGGFFFGDF<7F*
@M03364:276:000000000-BLYN8:1:1101:5522:13106 2:N:0:1
GGACTACCAGGGTTTCTAATCCTGTTTGCTCCCCACGCTTTCGAGCCTCAGTGTCAGTTACAGGCCAGAGAGCCGCTTTCGCCTCCGGTGTTCCTCCATATATCTACGCATTTCACCGCTACACATGGAATTCCACTCTCCTCTTCTGCACTCAAGTCTCCCAGTTTCCAATGACCCTCCCCGGTTGAGCCTGGGGCTTTCACATCAGACTTAAGAAACCGCCTGCGCTCGCTTTACGCCCAATAAATCCG
+
CCCCCGGFCFGGGG>@DGGGGGGGGGGGGGGGGGGGGGGGGGGFGGGGG@FGGGEEGFGGGGGGGGGGF8AFGGGGGGGGGEC7FFG+@FFCGFGGGFGGG9EFG9EFGGGGGFFF<7FEGG@EGDFGF9FFFFCCE8@,EAEGCEGDAF=DFECE;DCF9DEFAE9FGGA9=9EFCGGGEEGDEGG9?CG,;8D5E>>CGFGGFGG*23;C2CD>+;FF?*)(-?2?2B8)8<C4@@GEGB1A**;6@9:
@M03364:276:000000000-BLYN8:1:1101:19463:13117 2:N:0:1
GGACTACTAGGGTTTCTAATCCTGTTTGCTCCCCACGCTTTCGAGCCTCAGTGTCAGTTACAGGCCAGAGAGCCGCTTTCGCCTCCGGTGTTCCTCCATATATCTACGCATTTCACCGCTACACATGGAATTCCACTCTCCTCTCCTGCACTCAAGTCTCCCAGTTTCCAATGCACACAATGGTTGAGCCACTGCCTTTTACATCAGACTTAAGAAACCACCTGCGCTCGCTTTACGCCCAATAAATCCGG
+
CCCCCGGGGGGGGGGGGGGGGGGGGGGGGGGGGGGGGGGGGGGGGGGGGGGGGGGGGGGGGGGFGGGGGGGGFGGGGEGGGGGGFFGGGGFEGGGGGGGGGGFE,AFGCGGGDFGGGGC=CFGGGGGGFFGGGGGGGGGGGGFDEFFFFFCFFFFF=;EGDGGGFDGFGGGDGGFADEEGGGFEEEGD,:>EGDGGGGGGGG7C9CF5*3BCCFGD5CGGFEA@=49?ADFDGGGEF@8EG3;FFFFEGCC
@M03364:276:000000000-BLYN8:1:1101:5021:13130 2:N:0:1
GGACTACTCGGGTATCTAATCCTGTTTGCTCCCCACGCTTTCGCACCTCAGTGTCAGTATCAGTCCAGGTAGTCGCCTTCGCCACTGGTGTTCCTTCCTATATCTACGCATTTCACCGCTACACAGGAAATTCCACTACCCTCTACCATACTCTAGCTTGCCAGTTTTGGATGCAGTTCCCAGGTTGAGCCCGGGGATTTCACATTCAACTTAACAAACCACCTACGCGCGCTTTACGCCCAGTAATTCCG
+
CCCCCGGGGGGGGGGGGGGGGGGGGGGGGGGGGGGGGGGGGFGGGGGGGGGGGGGGGGGGGGGGGGGGGGGGGGGGGGGGFGGGDGGGGGGGGGGGGGFGGGGGGGGGGGGGGGGGGGGGGGGGGGFGGFFFGGGGGGGGGGGGGGGGFGGFFGGGGGGGGFGGGGGGGG?9DGFDFCFGGFGGG,DFCGGGGECGDGGGGGFCFGGGFF7CCCGGGGGGFGDBEFD4@FEFG5DEFFGEGD68+@FC+;9
@M03364:276:000000000-BLYN8:1:1101:1890:13178 2:N:0:1
GGACTACTCGGGTTTCTAATCCTGTTTGCTCCCCACGCTTTCGCACCTGAGCGTCAGTCTTTGTCCAGGGGGCCGCCTTCGCCACCGGTATTCCTCCAGATCTCTACGCATTTCACCGCTACACCTGGAATTCTACCCCCCTCTACAAGACTCTAGCCTGCCAGTTTCGGATGCAGTTCCCAGGTTGAGCCCGGGGATTTCACATCCGACTTGACAGACCGCCTGCGTGCGCTTTACGCCCAATAAATCCG
+
CCCCCGGGGGGGGGGGGGGGGGDGGGGGGG,FFEFCE7F@FGG>FEGGGGGGGGGGEF<,EFGEGGFECFGGGGGGGGGGGGGGGGFGGGGGGFEFGGGGFFFGGGGFEGGG9FGFGGGGCFGFD:ADFFD@FDFDF8DGGGGGGCFFGGGFF,EGGFC8,DEGGGGGC5BEEGFGGGF;,?DFC?,CFF6CE=GDDEGF7CGFFGG*>DG5DFGFFFGF:EDF?F>3(75>D55)0,;8C<(0>C64>F<
@M03364:276:000000000-BLYN8:1:1101:18012:13293 2:N:0:1
GGACTACCGGGGTTTCTAATCCTGTTTGCTCCCCACGCTTTCGAGCCTCAGTGTCAGTTACAGGCCAGAGAGCCGCTTTCGCCTCCGGTGTTCCTCCATATATCTACGCATTTCACCGCTACACATGGAATTCCACTCTCCTCTCCTGCACTCAAGTCTCCCAGTTTCCAATGCACACAATGGTTGAGCCACTGCCTTTTACATCAGACTTAAGAAACCACCTGCGCTAGCTTTACGCCCTATAAATCCGG
+
C9CCCGGGGDCFGGGGFFFGGGGFGGCFGGGGGGGCEFEEFG7F@@FGGGGGDGGGGGGGFGGC<EGFG?@GGGDEEGDFEGCEEFDECCFFGGFGGCCGFGFFGGGGGDGCGGEGG++@CEEF94=EFFFEGFFC9EEFGGG8@EED8D8=C8FFGG;>C@8DFGGG,C;EC8,@EG6:ACCGF>CGDFGCFFCC?ECFGFGGFGGC>4+:+++2;*=FFGFED)(2(298=B+8)3E8*)/;7;+193)
@M03364:276:000000000-BLYN8:1:1101:26587:13336 2:N:0:1
GGACTACCGGGGTATCTAATCCTGTTTGCTCCCCACGCTTTCGAGCCTCAGTGTCAGTTACAGGCCAGAGAGCCGCTTTCGCCTCCGGTGTTCCTCCATATATCTACGCATTTCACCGCTACACATGGAATTCCACTCTCCTCTTCTTCACTCAAGTCCTCCAGTTTCCAATGACCCTCCCCGGTTGAGCCGGGGGCTTTCACATCAGACTTACAGAACCGCCTGCGCTCGCTTTACGCCCAATAAATCCG
+
C@CCCGGGG@CFGECFFFGGGF,FCFGGGCGGGGDFE@FBFGGGGGGFFFGFCGCFFFD9@<C,DFDF@FCB,C@F+8@EFGC:B86=>>F:FFDEFGA<FGGCFFGGE:=FE9FGEFGC7FGGGGF,BF,A=EFF,4BFEFGGAFG9ACFFGC@F;EA;9D?DF;=D=DA,@;AFCEFGEEEGG>8EGGG*9:EEG5CCDGG77<0>;FGG7+20:8FF>E>?7:6D()7<DG:BF1CEGF17*0*6*6)
@M03364:276:000000000-BLYN8:1:1101:8525:13362 2:N:0:1
GGACTACTCGGGTTTCTAATCCTGTTCGCTACCCATGCTTTCGAGCCTCAGCGTCAGTTACAGACCAGACAGCCGCCTTCGCCACTGGTGTTCTTCCATATATCTACGCATTTCACCGCTACACATGGAATTCCACTCTCCTCTCCTGCACTCAAGTCTCCCAGTTTCCAATGCACACAATGGTTGAGCCACTGCCTTTTACATCAGACTTAAGAAACCACCTGCGCTCGCTTTACGCCCAATAAATCCGG
+
CCCCCGGGFGGGGGEGGGGFEEGGGGFFGGGGGGGGGGFGGGGGGGGGGGGGGGGGGGGGFGGGGGGGGGGGGGGGGGGGGGGGGGGGGGGGGGGGGGGGGGGGGGCFFGGGGGGGGGGGGGGGGGGGFEFGGGGFGFFGGFFGGGGGGGGGGGGGGFFGGGGGGGGGGGGGGGGGGGGGFFDGGGGGGGGGGGFFGGGGGGGGFC7CGFFGGGGGGGGGF5A:B>>EDA>>DF>CB(=BE>@FGGFEFDC
@M03364:276:000000000-BLYN8:1:1101:18647:13364 2:N:0:1
GGACTACCAGGGTTTCTAATCCTGTTTGCTCCCCACGCTTTCGAGCCTCAGCGTCAGTTACAGACCAGAGAGCCGCCTTCGCCACTGGTGTTCCTCCATATATCTACGCATTTCACCGCTACACATGGAATTCCACTCTCCTCTCCTGCACTCAAGTCTCCCAGTTTCCAATGCACACAATGGTTGAGCCACTGCCTTTTACATCAGACTTAAGAAACCACCTGCGCTCGCTTTACGCCCAATAAATCCGG
+
CCCCCGGGGGGGGGGGGGGGGGGGGGGGGGFGGGGGGGGGGGGGGGGGGGGGGGGGGGGGGGGGGGGGGGGGFFGGGGGGGGGGGGGFGGGGGGGGGGGGGGGGGGGGGDGGFGGGGGGGGGGGGGGGGEEFGGGGGGGGGGEFGCGGGGFGGGGGGGGGGGGGGGGF:EFDCGGEGGDGAFFGGGGGGGFGGGGGDEFGFCFFF7C9CGGGGCCGFC:EFEAE=?=595AACFCC49CCE5=FF7@?*::
@M03364:276:000000000-BLYN8:1:1101:9081:13365 2:N:0:1
GGACTACCGGGGTTTCTAATCCTGTTTGCTCCCCATGCTTTCGCACCTCAGTGTCAGTATCAGTCCAGGTAGTCGTCTTCGCCACTGGTGTTCCTTCCTATATCTTCGCATTTCACCGCTAAAAAAGAAATTCCACTACACTCTACAATACTTAAGCTTGCACGAATCAGATGCAGTTCCCAGGTTGAGCACGGGGATTTCACATCCCAGTTAACAAACCACCTACGAGCGCATTACGCCCAGTAATTCC
+
8-B<C<F@+676F@,EC<F,EE66;;,,,,CE8BE,,6,C,CF7@++,6C,C@CEG<@E,,,C6,,66,CFG@,6,CF,,4B@F,EG8FEGF<FEF?,,:E9,5C,,,4C,,,C5,C,++@=,,4+++BF<=FA,:E,,5,@,+@,,,,44+,,,,447,+,3@++3+3@9D,,,@=E,36>DG3>317B,@+++3**@9C+ECF*4***3+=2+=*31:?FE2@F9;9?):)**.;?5C*=(AC+3);>
@M03364:276:000000000-BLYN8:1:1101:10517:13395 2:N:0:1
GGACTACTGGGGTTTCTAATCCTGTTTGCTCCCCACGCTTTCGCACCTCAGTGTCAGTATCAGTCCAGGTAGCCGCCTTCGCCACTGGTGTTCCTTCCTATATCTACGCATTTCACCGCTACACAGGGAGTTCCACTACCCTCTTCTATACTCAAGCTTGCCAGTTTTGGATGCACTTCTCCGGTTGAGCCCGGGGATTTCACATTAGACTTAACAAACCGCCTACGCTCGCTTTACGCCCAGTAATTCCG
+
CCCCCGGGGGGGGGGGGGGGGGGGGG9FFG,FFGG+FGFGGGG7@6CFGFG6FFGGGG,<FDG<EFGGGGGG,CFGGGGGGGGGGGGGGGGGG<F,FDFGGGFGGGGGGGGGAFFGGGGGGGGGG,A+B+@FGFGGFFGGGGGG9F,4,8EDF,,@>@E?FGFGFGG,6BBFGGG,ECG,@>C6FC:CEG?348BE1BGGF@FGF+++=CFGC+:+:FGC)=?@(A5:(:.=CG3;F;EEGE3)3@ACGFC
@M03364:276:000000000-BLYN8:1:1101:7434:13395 2:N:0:1
GGACTACTGGGGTTTCTAATCCTGTTTGCTCCCCACGCTTTCGCACCTGAGCGTCAGTCTTTGTCCAGGGGGCCGCCTTCGCCACCGGTATTCCTCCAGATCTCTACGCATTTCACCGCTACACCTGGAATTCTACCCCCCTCTACAAGACTCTAGCCTGCCAGTTTCGAATGCAGTTCCCAGGTTAAGCCCGGGGATTTCACATCCGACTTGACAGACCGCCTGCGTTCGCTTTACGCCCACTAATTCCG
+
CCCCCGGGGGGGGGGGGGGGGGGGGGGGGGAFFGGGDGGGGGG7FGGGDFFDEGGGGF<@AFGGGFGGG@7CFGGGGGDEFGFFGFEGGCFFGFGGGG,,:EDFGGGGGGGGA@FGGGDDEGGGFFGGGCFGG9EG9,=:EGGG9FEC,:EDFFFGGF,:CDE:FF,@:8EGGGGGGGCEFGFFGG,=,D>D>=EE*B66>:CGFG45DGGG**2:6CGGEGE<<F17()))19<<FFGGG>(49<76*22
@M03364:276:000000000-BLYN8:1:1101:6980:13410 2:N:0:1
GGACTACCGGGGTTTCTAATCCTGTTTGCTCCCCACGCTTTCGCACCTGAGCGTCAGTCTTTGTCCAGGGGGCCGCCTTCGCCACCGGTATTCCTCCAGATCTCTACGCATTTCACCGCTACACCTGGAATTCTACCCCCCTCTACAAGACTCTAGCTGACCAGTTTCAAATGCAGTTCCCAAGTTAAGCTCGGGGATTTCACATCTGACTTAATCAACCGCCTGCGTGCGCTTTACGCCCAGTAATTCCG
+
CCCCCFGGDGGGFGGGGGGGGGGGGGGGGGGGGGGGGGGGGGGDGGGGFGGGGGGGGEFGGCAGFGGGGGDGGGEGGGGGGGGGG=FEGGGGFGFG,==EA=EFGFGGGG7CFFFGGGGGEGGGGGGG?FGGGCFFFCFGGGGGGGCE@8CFDEGC,EF?G?F5FCGGGEGGGFEEFFF7:DGFDFG:EC9DCEE5*BEFGGGGFF+:7:CCG7FFFFGGA55;@FFD0>>@G<C>FBGGGF<FGFFDGG9
@M03364:276:000000000-BLYN8:1:1101:26058:13461 2:N:0:1
GGACTACCCGGGTTTCTAATCCTGTTTGCTCCCCACGCTTTCGCACCTGAGCGTCAGTCTTTGTCCAGGGGGCCGCCTTCGCCACCGGTATTCCTCCAGATCTCTACGCATTTCACCGCTACACCTGGAATTCTACCCCCCTCTACAAGACTCTAGCCTGCCAGTTTCCGATGCAGTTCCCAGGTTGCGCCCGTGGATTTCACATCCGACTGGACAGACTGCCGGCGTGCGGTGTACGCCCAGCAATTCCG
+
CCCCCFGCGGCGEGDFGGDFFGGGGGFGGFGGFGFDFGGGEFGGGGGGE8AEFGECGGFGGCFFGGGG@@@CCEEDFGEFGGGGGGGGGGFCF@E,FEGFDEGGGGGGEGDFG9EGGGGGGGGGFDF=<<BEGFDGGGFE8EE+9D99@:DFEGG7;EG?EGGDCGCC,@@:EE7<EGGGGF64>::,=CEGG/=::,2CDGG:7DGGGGG)7*02>FG+/7=(3>()(8>)1)1)988CEE()2>*8C*2
@M03364:276:000000000-BLYN8:1:1101:10734:13464 2:N:0:1
GGACTACTGGGGTATCTAATCCTGTTTGCTCCCCACGCTTTCGAGCCTCAGCGTCAGTTACAGACCAGACAGCCGCCTTCGCCACTGGTGTTCTTCCATATATCTACGCATTTCACCGCTACACATGGAGTTCCACTGTCCTCTTCTGCACTCAAGTCTCCCAGTTTCCAATGCACTTCTTCGGTTGAGCCGAAGGCTTTCACATTAGACTTAAAAGACCGCCTGCGCTCGCTTTACGCCCAATAAATCCG
+
CCCCCGGGGGGGGGGGGGGGGGGGGGGGGGGFGGGGGGGGGGGGGGGGGGGGGGGGGGGGFGGGGFFEFFFFGGGGGGGFFDGGGDGGFGGGGFGGGFGGGGGGGGGGGGGGGGFGGGGGGGGGGFGGC<FFFGFFFFGGGGGFDFGGFGGFFFGGGGGGGCFGGGFGFGGGFFGGGGFGFDGCGGGFFGGGGECEFGGGGDGFACF>>FFGGGGFFFGF55:2=FFB=5?B75CCF08B=B=56::<D;7
@M03364:276:000000000-BLYN8:1:1101:8831:13498 2:N:0:1
GGACTACCGGGGTATCTAATCCTGTTTGCTCCCCACGCTTTCGCACCTGAGCGTCAGTCTTTGTCCAGGGGGCCGCCTTCGCCACCGGTATTCCTCCAGATCTCTACGCATTTCACCGCTACACCTGGAATTCTACCCCCCTCTACAAGACTCTAGCCTGCCAGTTTCGGATGCAGTTCCCAGGTTGAGCCCGGGGATTTCACATCCGACTTGACAGACCGCCTGCGTGCGCTCTACGCCCAGTAATTCCG
+
CCCCCGGFGGGGGG8FFFGAFFFGFEFGGGCFGFFFFC@CGGE76FFFGGGGGGEGG@F9EAFCFGGGEFGGGGGFC8BFCGGCFFGGFFD,FEEGGGFFGGCBFFGGFED+9EGGGGD+@FGGF=FFEGFFFGGGG,+8CGGGGFF998FGGCFCACC:FFGGGCCDE*B:12>?7@E,DEEFFFGGGCC:EGGGEEDCCFFGCFGDG)7*>DCCC4CGDDE?<F>5157>D*9<@?GC=)2)229<FGF
@M03364:276:000000000-BLYN8:1:1101:7137:13564 2:N:0:1
GGACTACTCGGGTTTCTAATCCTGTTCGCTACCCATGCTTTCGAGCCTCAGCGTCAGTTACAGACCAGACAGCCGCCTTCGCCACTGGTGTTCTTCCATATATCTACGCATTTCACCGCTACACATGGAGTTCCACTGTCCTCTTCTGCACTCAAGTCTCCCAGTTTCCGATGCACTTCTTCGGTTGAGCCGAAGGCTTTCACATCAGACTTAAAAAACCGCCTGCGCTCGCTTTACGCCCAATAAATCCG
+
CCCCCGGGGGGGGGDGGGGGGGGGGGGGGGGGGGGGGGGGGGFGFGGGGGGGGGGGGGGFGFFFGGGGGGGGGGGGEGGGGGGGGGGGGGGGGGGGGGGGGGGGGGGGGGFGGGGGGGGGGGGG9FDGGGGGGGGFGGGGGGGGGGD=EFFGGGGGGGGGFF?FGGGGFEDEEGGGGGGGGGGGGCCG7FGGCEEGDFF68@FFACCF*9?>8FGCGD5E;GF@BF>EFFD>DGG<A0:EGB;FGGFFGF3
@M03364:276:000000000-BLYN8:1:1101:18479:13578 2:N:0:1
GGACTACTGGGGTTTCTAATCCTGTTTGCTCCCCACGCTTTCGCACCTCAGTGTCAGTATCAGTCCAGGTAGTCGCCTTCGCCACTGGTGTTCCTTCCTATATCTACGCATTTCACCGCTACACAGGAAATTCCACTACCCTCTACCATACTCTAGCTTGCCAGTTTTGGATGCAGTTCCCAGTTTGAGCCCGGGGATTTCACATTCAACTTAACAAACCACCTACGCGCGCTTTACGCCCAGTAATTCCG
+
CCCCCGGGGGGGGGGGGGGGGGGGGGGGGGGGGGGGGGGGGGGGGGGGGGGFGGGGGGGGGGGGGGGGGGGGGGGGGGGGGGGGGGGGGGGGGGGFGGGGGGGGGGGGGGGGGGGGGGGGGGFGGGGGFFGGGGGGGGGGGGGGGGGGGGFGGGGGGFGGGGGGFFFGGGGGCFGGGGGGGGG87@DFGGGGGGGGGCGFGGCGFGGFFFGGGGGGGDGGFGFFEFFF=FDFGGGFFDGDE)8ACDFECG0
@M03364:276:000000000-BLYN8:1:1101:13821:13583 2:N:0:1
GGACTACTGGGGTATCTAATTCTGTTTGCTCCCCACGCTTTCGCACCTCAGTGTCAGTATCAGTCCAGGTAGTCGCCTTCGCCACTGGTGTTCCTTCCTATATCTACGCATTTCACCGCTACACAGGAAATTCCACTACCCTCTACAATACTCTATCTTGCCAGTTTTGGATTCAGTTCCCAGGTTGAGCCCGGGGCTTTCAAATTCAACTTAACAGAACACCTCCGCACGCGTTACGCCCATTAATTCCG
+
8AC9CDE,C9ACF7,@9F,C@C<,6;,6C@,CFFF6:@C,<EFGEBF8E<F;@FFGF,,,<,6CF8C,,:CC<,7+CCE<7,,8@E<,9@F,CF,,:,,9,:,CACE=+?,8C59<,@CEE7FAECG,B<?,C?@A4=4AE?8?AF;9,,4=@,6,4@F,9E8>A;;,=B,,,@D,@==FF9D68DD1,@E==6++1:D,++,++++?>C>:>+29**,,/,*))*)/)/)0/1)()(==:)(++1;?CF0
@M03364:276:000000000-BLYN8:1:1101:7356:13603 2:N:0:1
GGACTACTGGGGTTTCTAATCCTGTTTGCTCCCCACGCTTTCGAGCCTCAGTGTCAGTTACAGGCCAGAGAGCCGCTTTCGCCACCGGTGTTCCTCCATATATCTACGCATTTCACCGCTACACATGGAATTCCACTCTCCTCTCCTGCACTCAAGTCTACCAGTTTCCAATGCATACAATGGTTGAGCCACTGCGTTTTACACCAGACTTAATAAACCACCTGCGATCGCTTTACGCCCAATAAATCCGG
+
CCCCCFGG9EFGGGGGGGFGGGGFGGGGGFGGGG@FFGGGGGGGGGGGGFGFDGCDGFFFDFGDGDGG?FGEGGCCEFFG,CFE@FECBFGGGFFGF<FEEGCFFGGGGDFCFCFFGGGGGGCFC:FFFFGFGGGGG,7E@FED=EFE,@FFGBE?@DC9;E==?==BF;>=F8@:DGG,=D>ED+8,CCCFCF?+1>BEGGCF5*0;FDG7@+C7+*,,/*;))*))0/8;C?>4A2C7*:3)0@7)*25
@M03364:276:000000000-BLYN8:1:1101:3069:13650 2:N:0:1
GGACTACTAGGGTTTCTAATCCTGTTTGCTCCCCACGCTTTCGCACCTCAGTGTCAGTATCAGTCCAGGTAGTCGCCTTCGCCACTGGTGTTCCTTCCTATATCTACGCATTTCACCGCTACACAGGAAATTCCACTACCCTCTACCATACTCTAGCTTGCCAGTTTTGGATGCAGTTCCCAGGTTGAGCCCGGGGATTTCACATTCAACTTAACAAACCACCTACGCGCGCTTTACGCCCAGTAATTCCG
+
CCCCCGGGGGGGGGGGGGGGGGGGGGGCEGGGGGGGGGGGGGGGGGGGGGGGGGGGGGGGGGGGGFGGGGGGGGGGGGGGGGGGGGG8CFGGGGGGGGGGGGGGGGGGGGGGGGGGGGGGEGGGCFGGGGFAFGGGGGGGGGGGGG9DFCECGFGGGGC8FFGGFEFEFGCGFGFDGGGFCCGGGGGGGGF8EEGGDGG6D77CFGGGGGGFGFGGGCFFFGFFFFAFFEFFGDG<A@GGGE7AF+@<CG;
@M03364:276:000000000-BLYN8:1:1101:23908:13692 2:N:0:1
GGACTACAAGGGTTTCTAATCCTGTTTGCTCCCCACGCTTTCGCACCTGAGCGTCAGTCTTTGTCCAGGGGGCCGCCTTCGCCACCGGTATTCCTCCAGATCTCTACGCATTTCACCGCTACACCTGGAATTCTACCCCCCTCTACAAGACTCTAGCCTGCCAGTTTCGAATGCAGTTCCCAGGTTGAGCCCGGGGATTTCACATCCGACTTGACAGAGCGCCTGCGTGCGCTTTACGCCCAGTAATTCCG
+
CCCCCGGGGGGGGGGGGFFFGGGGGGGGGFFGFGGGGFCGGGEGGCFFCEFGGGGGGFGGGGGGGFA8FG@FGEGGGGDG7G@BEFGGCGGAFGGGGGGGFFEFEFGGFF4BFFE?EE>EEGGCGFFGEEFGGGFGFFGGG>EGGFC9FCGGGGAADFGGGGGGBFFFGC8,1;FGFGGEGGG>?D8ECG?C5>E5EEGGGFC78FGGGDCGGGC>G4+;5:>@;A>B?EEF)979@658CDF):*94>F9
@M03364:276:000000000-BLYN8:1:1101:7397:13692 2:N:0:1
GGACTACCGGGGTTTCTAATCCTGTTTGCTCCCCACGCTTTCGAGCCTCAGCGTCAGTTACAGGCCAGAGAGCCGCTTTCGCCTCCGGTGTTCCTCCATATATCTACGCATTTCACCGCTACACATGGAATTCCACTCTCCTCCCCTGCACTCAAGTCTCCCAGTTTCAAATGCACACAATGGTTGAGCCACTGCCTTTTACATCAGAATTAACAAACCACACTCGCTCGCTTTACGCCCAATACATCCGG
+
CCCCCGGGGGGGGEGGFDGGGGFAFGGGGGGGGC<CFC@FFFE<CC@,CFG,CFC@EFFFFFFFGGG7E@FEGGGGGC@FCGG?F@GDGGGGGGGFF=EF<FFF@F<FCEF:ACCG?C@EEGFGD:F<=FGFFGCAEEFGGD?+3CD8E?FF??B=663=BDFEFG,@,@@@CCF<;6+3,@@EB8??7,4@,DFC6ACE+*,218**++5+++5;7DFF;,)(()/)().8CC:;)(=CG3(0*:+)*//
@M03364:276:000000000-BLYN8:1:1101:22345:13694 2:N:0:1
GGACTACACGGGTTTCTAATCCTGTTTGCTCCCCACGCTTTCGAGCCTCAGCGTCAGTTACAGACCAGAGAGCCGCCTTCGCCACTGGTGTTCCTCCATATATCTACGCATTTCACCGCTACACATGGAATTCCACTCTCCTCTTCTGCACTCAAGTCCTCCAGTTTCCAATGACCCTCCCCGGTTGAGCCGGGGGCTTTCACATCAGACTTAAAGAACCGCCTGCGCTCGCTTTACGCCCAATAAATCCG
+
CCCCCGGGGGGGGGGGGGGFGGCGGGGGGGGGGGGGGGGGGGGFGGGGGGGGGGGGGGGGGGGGGGGGGG8FGGGGGGGGGGGGGGGGGGGGGGGGGGGGGGGGGGGGGGGGGFGGGGGGGGGGGGGGFFGGGGGGCFGGGGGGGGGGGGGGGGGGGGCEGGGFFGGGGGAEFGGFGGGGGGEGGGGG?CEG>EECCEF6C7FGCG=G=CF=FD+CCGFFFGDFFF6>(=3<5FGAF:GGGFFFCG?BDD)
@M03364:276:000000000-BLYN8:1:1101:4432:13700 2:N:0:1
GGACTACCAGGGTTTCTAATCCTGTTTGCTCCCCACGCTTTCGCACCTGAGCGTCAGTCTTTGTCCAGGGGGCCGCCTTCGCCACCGGTATTCCTCCAGATCTCTACGCATTTCACCGCTACACCTGGAATTCTACCCCCCTCTACAAGACTCTAGCCTGCCAGTTTCGAATGCAGTTCCCAGGTTGAGCCCGGGGATTTCACATCCGACTTGACAGACCGCCTGCGTGCGCTTTACGCCCAGTAATTCCG
+
CCCCCGGGGGGGGGGGGGGGGFGGGGGGGGGGGGGGGGGGGGGGGGGGFGGGGGGGGGGGGGGGFGGGGGGGGGGGGGGGGGGGGGGGGGGGGGGFGGGGG@GGGGGGGGGGGACFGGGGGGGFGGGGGGGGGGGGGGGGGGGGGGGG?FGFGGGGGGGFG7DCGGFGDFGGEGGGGGGDGGFGGGGGGGBCGGEGGEFGGGGGFGGGGDGGC74C45C:5C:(:F>E05<>GCFFFFGDG319:7@>F?*
@M03364:276:000000000-BLYN8:1:1101:11686:13744 2:N:0:1
GGACTACAGGGGTATCTAATCCTGTTTGCTCCCCACGCTTTCGCACCTGAGCGTCAGTCTTTGTCCAGGGGGCCGCCTTCGCCACCGGTATTCCTCCAGATCTCTACGCATTTCACCGCTACACCTGGAATTCTACCCCCCTCTACAAGACTCTAGCCTGCCAGTTTCGGATGCAGTTCCCAGGTTGAGCCCGGGGATTTCACATTCAACTTAACAAACCACCTACGCGCGCTTTACGCCCAGTAATACCG
+
CCCCCFFFFFGGGGGDFGGGGGAFFFFGGGGGG>ECEGGGFGEG@@FGFDGGDEGGG@,CFFGFFFGGCGEFGGGGGCEGGECCFEGEEEFAFFGGGGFFGGFGGGGG::FCEFDAAFGCGG9F=FF<DDFG,EFF9FG@E+@D9FFFGGGCGGGGFF;8873:@,EB:*>BCCFGGFCDFGGF>D,14>DE5EGGGCCFD7FCF7+;:CGFCCC7C<F=A=3=;A@E6BEFDD7>FBEEEB1@CCB):91
@M03364:276:000000000-BLYN8:1:1101:17496:13763 2:N:0:1
GGACTACCCGGGTTTCTAATCCTGTTTGCTCCCCACGCTTTCGAGCCTCAGTGTCAGTTACAGGCCAGAGAGCCGCTTTCGCCTCCGGTGTTCCTCCATATATCTACGCATTTCACCGCTACACATGGAATTCCACTCTCCTCTCCTGCACTCAAGTCTCCCAGTTTCCAATGCACACAATGGTTGAGCCACTGCCTTTTACATCAGACTTACGAAACCACCTGCGCTCGCTTTACGCCCAATAAATCCGG
+
CCCCCGGFFGGGGGGGGGGGFGGGGGFGGGDFGDCFGGGGGGGGFGGGGGGEFGGGGGGGGGGFGGGGGGGGGGGGGGEGGGGEGGGGGCGGGCGGGGFGGGGGGGGGGGGCEGGGGGGGGGGGFCGGGGGG;FEFFBEGGGFGGGGGFGG=>DGG=,=;DFGGGGC98EEGCFGGED8+,=:D;BFGGCFGDFFFGFFGGDF++2*;579DC7*;7CFF4CFFDD@EFFFF44C;3;87C:3ACFCEDGC
@M03364:276:000000000-BLYN8:1:1101:22108:13763 2:N:0:1
GGACTACACGGGTATCTAATCCTGTTTGCTCCCCACGCTTTCGCACCTGAGCGTCAGTCTTTGTCCAGGGGGCCGCCTTCGCCACCGGTATTCCTCCAGATCTCTACGCATTTCACCGCTACACCTGGAATTCTACCCCCCTCTACAAGACTCTAGCCTGCCAGTTTCGGATGCAGTTCCCAGGTTGAGCCTGGGGATTTCACATCCGACTTGACAGACCGCCTGCGTGCGCTTTACGCCCAGTAATTCCG
+
C<@CCGFFCFECFGGGGEGGDFGGGGGGGFCCFGGEEGGGGFGGGEGG<C@@FGGGGFGDFFGFFEAC8:+@FEDCFCEGG,BCCFGGGGGC,E9FFFGC9<E@@FFGGGGEAFGGFEEGGGCGGGCFGGGGGGGGFFFGE?EFFGGDGGGGCAFGGGFCCGFFGGGG>86BEGFDCCDF9>8>GFG?C@CFGGCECEFFFGGFFF*58<3<D=<775=/5EB;@)352D:@DD3<F?CEEB:FCF9):C7
@M03364:276:000000000-BLYN8:1:1101:16039:13763 2:N:0:1
GGACTACAAGGGTATCTAATCCTGTTTGCTCCCCACGCTTTCGAGCCTCAGTGTCAGTTACAGGCCAGAGAGCCGCTTTCGCCACCGGTGTTCCTCCATATATCTACGCATTTCACCGCTACACATGGAATTCCACTCTCCTCTCCTGCACTCAAGTCTACCAGTTTCCAATGCATACAATGGTTGAGCCCCTGCCTTTTACACCAGACTTAATAAACCACCCGCGCTCGCTTTACGCCCAATAAATACGG
+
CCCCCGGGDCF6ECFGGGGGGGC@CEFGGGGGGGGCCFCF<DEFG,FC<FFCFF,EEFFFFCDCDFGGGGGGGGGEEGGFFGBFGGGGGGGGGG9FF8EFFGEFFDGGGGGCFGGGGGGGGEGGF8DFF9,AAAFGFFGGGFGGGD,8,6@DFDE?@E,>DFGF?,;E8ACCDC9EE889EGGFFGGG?F++A6CG?,>CC?ADAC9DG522+?CFCD@EA4*:)@9?@>B)95@;B08=C5(6:D+.;C<
@M03364:276:000000000-BLYN8:1:1101:10165:13801 2:N:0:1
GGACTACTGGGGTTTCTAATCCTGTTTGCTCCCCACGCTTTCGCACCTGAGCGTCAGTCTTTGTCCAGGGGGCCGCCTTCGCCACCGGTATTCCTCCAGATCTCTACGCATTTCACCGCTACACCTGGAATTCTACCCCCCTCTACAAGACTCTAGCCTGCCAGTTTCGGATGCAGTTCCCAGGTTGAGCCCGGGGATTTCACATCCGCCTTGACAGACCGCCTGCGTGCGCTTTACGCCCAGTAATTCCG
+
CCCCCFGGGGGGGDFGGGFFGGGGGGGGGGGGGGGGGGGGGGGGGGGGGGGGGGGGGFGFGGGGGGGGGGGGGGGGGGGGGGGGGGGGGGGGGGGGGGGFGGGGGGGGFG>EFGCAFGGGGGGGGGG?FGGF9FGCCFGGGGGGDFD,>DG?GGGGGGGGGDGFFGGFC5:CEFGGGGGGGGGGGGCC<@?EEGGEEDGGGGF7;*;<*:CDDFF+;4AF>EB?::BFFB5:>59>F<CCEE?F>DFD7D9
@M03364:276:000000000-BLYN8:1:1101:14057:13822 2:N:0:1
GGACTACAAGGGTATCTAATCCTGTTTGCTCCCCACGCTTTCGAGCCTCAGTGTCAGTTACAGGCCAGAGAGCCGCTTTCGCCTCCGGTGTTCCTCCATATATCTACGCATTTCACCGCTACACATGGAATTCCACTCTCCTCTCCTGCACTCAAGTCTCCCAGTTTCCAATGCACACAATGGTTGAGCCACTGCCTTTTACATCAGACTTAAGAAACCACCTGCGCTCGCTTTACGCCCAATAAATCCGG
+
CCCCCGGGGGGGGGGGGGGGGGGGGGGGGGGGGGGGGGGGGGGGGGGGGGGGGGGGGGGGGGGGGGGGGGGGGGGGGGFGGGGGGGGGGGGGGGGGGGGGGGFGGGGGGGGGGGGGGGGGEGGGGGGFFCFCGGGGGGGGGGGGGGGGG8FGGGGGFFGGGGCFFGFFFFGGGGGGGG6@FF8FEGGGF:FG7@FGGEGF+8CFFGFGFGFFGG7FGG899>FEBEFEF>EEGFDCB>ECEF@AFGFEGG:
@M03364:276:000000000-BLYN8:1:1101:20971:13829 2:N:0:1
GGACTACTAGGGTTTCTAATCCTGTTTGCTCCCCACGCTTTCGAGCCTCAGTGTCAGTTACAGGCCAGAGAGCCGCTTTCGCCACCGGTGTTCCTCCATATATCTACGCATTTCACCGCTACACATGGAATTCCACTCTCCTCTCCTGCACTCAAGTCTACCAGTTTCCAATGCATACAATGGTTGAGCCACTGCCTTTTACACCAGACTTAATAAACCACCTGCGCCCGCTTTACGCCCAATAAATCCGG
+
CCCCCGGGGGGGGGGGGFGGGGGGGGGGGGGGGGGGGGGGGGGGGGGGGGGGGGGFFGGGGGGGGGGGGGFGGGGGGEGGGGGDCFGGGGEGGGGG@FGGGGCFCGGGGGGGGGGGGGGGD=EFFFGGF=AFGFDFGFGFGGGGGGGGGGGCF8FFGGGGCFGGEFC9DDGGGF8EDE9,=@FGFC8=D@EFGFGGGGGCFGGCFGFFFCCF++D>8F:CFEF=BFF*:B4?57@E>=BCE43=C7@EFG9
@M03364:276:000000000-BLYN8:1:1101:18182:13835 2:N:0:1
GGACTAACGGGTATCTAATCCTGTTTGCTCCCCACGCTTTCGCACCTCAGTGTCAGTATCAGTCCAGGTAGTCGCCTTCGCCACTGGGGTTCCTTCCTATATCTACGCATTTCACCGCTACACATGGAATTCCACTCTCCTCTCCTGCACTCAAGTCTCCCAGTTTCCAATGCACACAATGGTTGAGCCACTGCCTTTTACATCAGACTTAAGAAACCACCTGCGCTCGCTTTACGCCCAATAAATCCGG
+
CCCCCGFGGGGGGGGGGGGGGEFGGGGFGFGGGGEG7FEGCCFEDGGGGGGGGFGCFFFEGCEFG9FFGGGCFEDGGGGGDG74@,C,@+@?EFFGGFFFGFFGDGGG@:?FGFBE7BG@BFF9EFGEFGGEGGF,89DF98@+D9F8@8EFGCEGFFGG?EF8DFGCFGGGGGGFF6D8A?F,+6@EECE8?CFFFGCEGGDEFCCGD?FGFC+3;>CE>F>CAF=429?>7>C=B2:CEAEFC>+3D7
@M03364:276:000000000-BLYN8:1:1101:6087:13850 2:N:0:1
GGACTACCGGGGTTTCTAATCCTGTTTGCTCCCCACGCTTTCGCACCTGAGCGTCAGTCTTTGTCCAGGGGGCCGCCTTCGCCACCGGTATTCCTCCAGATCTCTACGCATTTCACCGCTACACCTGGAATTCTACCCCCCTCTACAAGACTCTAGCCTGCCAGTTTCGAATGCAGTTCCCAGGTTGAGCCCGGGGATTACACATCTGACTTGACAGACCGCCTGCGTGCGCTTTACGCCCAGTAATTCCG
+
CCCCCCFCFEGGGGGGG<<FG<CFFGGGFECFGGG7FEFEGGGFCBFFFGGGGGGDEDEGGGGGGG9FFCF7EEGGGGG9F,FCEF=FGEGFDGAF<E8?FBD?EA94C+BCCBFFFEDE3>FFC,AFGCFFFGGCF6+CCGGFGAC@,,@C?D9F98@ECBFGGFFGECCEC9E7>@EG,688?D<C6C<*/:*:5*?+*+=*)71;:7CF*7C>7C@:;C501)403557CG3)1(8*25<F>*96D77
@M03364:276:000000000-BLYN8:1:1101:14640:13892 2:N:0:1
GGACTACTGGGGTTTCTAATCCTGTTTGCTCCCCACGCTTTCGCACCTCAGTGTCAGTATCAGTCCAGGTAGTCGCCTTCGCCACTGGTGTTCCTTCCTATATCTACGCATTTCACCGCTACACAGGAAATTCCACTACCCTCTACCATACTCTAGCTTGCCAGTTTTGGATGCAGTTCCCAGGTTGAGCCCGGGGATTTCACATTCAACTTAACAAACCACCTACGCGCGCTTTACGCCCAGTAATTCCG
+
CCCCCGGGGGGGGGGGGGGGGGGGGGGGGGGGGGGGGGGGGGGGGGGGGGGGGGGGGGGFGGGGGGGGGGGGGFFGGGGGGGGGGGGGFGEGFGGFEFGGGGGGGGA=FECGGGGGGGGGGGGGGGGCFFFGGGGGGGGGGGEGGG,,EGGFGGGGGGGGGGGGAFAD?=3E?FGFGGGC?,DD@B?CFGGGGGGGCCGFCDFGFFFCFFGFG>C@FFGGFFFF@F)8/8/5CDGE=?GGGE6A;DAEGG;
@M03364:276:000000000-BLYN8:1:1101:13611:13902 2:N:0:1
GGACTACACGGGTATCTAATCCTGTTTGCTCCCCACGCCTTCGAGCCTCAGTGTCAGTTACAGGCCAGAGAGCCGCTTTCGCCTCCGGTGTTCCTCCATATATCTACGCATTTCACCGCTACACATTGAATTCCACTCTCCTCTCCTGCACTCAAGTCTCCCAGTTTCCAATGCACACAATGGTTGAGCCCCTGCCTTTTACACTAGACTTAATAAACCACCTGCGCTCTCTTTACGCCCAACAAATCCGC
+
6<C9CCFGDGGGG@F@FD<FFEFFEFDFG@C<D;E@@+CC7FC@@;FEFEFEGGGGGGGFGGCGFGGCC<8@DFC7F@7CBCGGCFE7+6BFEEGGCFGGDGC<49FCC@FGFGGG?+:CECFF9,,:CCAFGC,EF,,A87=@8@=D,@>6@8D,CFFGFF8DDEFDD99EGGGD=@>8EF,3,@@?73+31@?8?G9ECGFG+348<FC88@22=*1,3:;E)95*2)267+=@69::C?(57;+3<C*
@M03364:276:000000000-BLYN8:1:1101:28035:13913 2:N:0:1
GGACTACTCGGGTATCTAATCCTGTTTGCTCCCCACGCTTTCGAGCCTCAGTGTCAGTTACAGGCCAGAGAGCCGCTTTCGCCTCCGGTGTTCCTCCATATATCTACGCATTTCACCGCTACACATGGAATTCCACTCTCCTCTCCTGCACTCAAGTCTCCCAGTTTCCAATGCACACAATGGTTGAGCCACTGCCTTTTACATCAGACTTAAGAAACCACCTGCGCTCGCTTTACGCCCAATAAATCCGG
+
CCCCCFGGGGGGGGGGGGGGFGFGFFGFFFFFGGGGGGGGGGGGDEGGGGGGG@FCEGGGGGGCFGGGGGGGGGDGFEFF@FCCFGCDGGCFGGGFGGGGGGGAFGGGGGGGFGGGAGGGGGGFF@FCDFGGG9FGGF9<DGGGGGC8F8EFFEFDFGGGGG8FGGGFGGDGF8EFCF>FGGGEF>GF6@DF6<FCCEC,?DEFA+3;7*+B8CF>?F,75*/))*/*)25ACDF4)2=*:5=FFGA?0:C
@M03364:276:000000000-BLYN8:1:1101:5684:13940 2:N:0:1
GGACTACCCGGGTTTCTAATCCTGTTTGCTCCCCACGCTTTCGAGCCTCAGTGTCAGTTACAGGCCAGAGAGCCGCTTTCGCCTCCGGTGTTCCTCCATATATCTACGCATTTCACCGCTACACATGGAATTCCACTCTCCTCTCCTGCACTCAAGTCTCCCAGTTTCCAATGCACACAATGGTTGAGCCACTGCCTTTTACATCAGACTTAAGAAACCACCTGCGCTCGCTTTACGCCCAATAAATCCGG
+
CCCCCGGGEGGFGGGFGGGGFGGGGGGGGGGGGGGGGGGGGGGGGGGGGGGGGGGGGGGGGGGGGGGGFGGGGGGGDGGGGGGGGGGGGDGDCGAGGGGAFFGGGGGGGGGGGGGGGGGGGGGGGGGGGFGGGGGCEFDBFGGFFDFECEDFGFFG;;EGGGGGGGFCFFCAFGGFCGGGGGGGGGGGGGFGGGF,@FCF+3@@6D>7?C72<+::>9CC>E?:2BFEF?D?*878;(::C)/;FF75CC5
@M03364:276:000000000-BLYN8:1:1101:29019:13944 2:N:0:1
GGACTACAGGGGTATCTAATCCTGTTTGCTCCCCACGCTTTCGAGCCTCAGTGTCAGTTACAGGCCAGAGAGCCGCTGTCGCCTCCGGTGTTCCTCCATATATCTACGCATTTCACCGCTACACATGGAATTCCACTCTCCTCTCCTGCACTCAAGTCTCCCAGTTTCCAATGCACACAATGTTTGAGCCACTGCCTTTTACATCAGACTAAAGAAACCACCTGCGCTCGCTTTACGCCCAATAAATCCGG
+
<BCCCGGFGGGD;BFFDDFEFGGGGCFGFGFGG@E@CCGGGFGFGGCEFFGFG9,CF,CC<FFD@C<FFFG@@DEFG+B?FGEEGGGG7@B:FGAEFGAEAE;,@FFGGGGGG9@C<CGEECDGCF9EFFFFFG=FA8E8,@@D?ED,8@E+8>FFDGFG,DED@A,@AFD9FCFGAEE6DF9;@>,;,,@DFGGFCFFGFDC9=7*@9D*;?8CFFFGG*1*)097*5B;455@4)(48A3()*:6?4))
@M03364:276:000000000-BLYN8:1:1101:25885:13945 2:N:0:1
GGACTACCAGGGTTTCTAATCCTGTTTGCTCCCCACGCTTTCGAGCCTCAGTGTCAGTTACAGGCCAGAGAGCCGCTTTCGCCTCCGGTGTTCCTCCATATATCTACGCATTTCACCGCTACACATGGAATTCCACTCTCCTCTCCTGCACTCAAGTCTCCCAGTTTCCAATGCACACAATGGTTGAGCCACTGCCTTTTACATCAGACTTAAGAAACCACCTGCGCTCGCTTTACGCCCAATAAATCCGG
+
CCCCCGGGGGGGGGGGGGGGGGGGGGGGGGGGGGGGGGEGGGGGCFGGGGGGGGFGGEGGGG9E<FGGGGGGGDGGGGGGGGGGGGGEGEFGGGCGFGGGGGGGGGGGG:CFFGDGGGEGGGGGGGGGGGGBFGGGGGGGGGGGGGGGGC@FFGD9;EGGGGEGFGGGGGGGFGGGAGGGGCGGGGGCGFFFGGGFGGGGFGF7?DD5?CGGFDGGGGFG>5A2B>A?@BE?4CFEF=B:=>3AD@8C7D>
@M03364:276:000000000-BLYN8:1:1101:18205:13966 2:N:0:1
GGACTACCGGGGTTTCTAATCCTGTTTGCTCCCCACGCTTTCGCACCTGAGCGTCAGTCTTTGTCCAGGGGGCCGCCTTCGCCACCGGTATTCCTCCAGATCTCTACGCATTTCACCGCTACACCTGGAATTCTACCCCCCTCTACAAGACTCTAGCCTGCCAGTTTCGGATGCAGTTCCCAGGTTGAGCCCGGGGATTTCACATCCGACTTGACAGACCGCCTGCGTGCGCTTTACGCCCAGTAATTCCG
+
CCCCCGFEEDGGFGEGGGFFAFGGGGGGGGGG<CFFDGGGGDGGGDGGFGGGGGGGGGGGGGGFGGGFCEGGGGGGGGG9,FFCEGFG@FFGGGGGDFG9E@CFFGG@@C:FGGGGGGGEEGGG8FGG8B<DEF,,8@FCG>EFBCCC9@D??EGGG6DCGGGGGF;A5E>>9FFG>CDFCFGGFFC?CFGD?C*8CCE+;DFC7F<83CGDFC6CC48:):B20<>F:B)7C<C<=?GEGF:?7D@>7:*
@M03364:276:000000000-BLYN8:1:1101:8017:13969 2:N:0:1
GGACTACTGGGGTTTCTAATCCTGTTTGCTCCCCACGCTTTCGCACCTGAGCGTCAGTCTTTGTCCAGGGGGCCGCCTTCGCCACCGGTATTCCTCCAGATCTCTACGCATTTCACCGCTACACCTGGAATTCTACCCCCCTCTACAAGACTCTAGCCTGCCAGTTTCGGATGCAGTTCCCAGGTTGAGCCCGGGGATTTCACATTCAACTTAACAAACCACCTACGCGCGCTTTACGCCCAGTAATTCCG
+
CCCCCGGGGGGGGGGGGGGGGGGGGGGGGGGGGGGGGGGGGGGGGGGGGGGGGGGGGGGGGFGGGGGGFGGGGGGGGGGGGGFGGGGGGGGGGGGGGGGGGGGGGGGGGGGGGGGGGGGEGGGGGGGGGGGGGGGGGDEGGGDF9=B?9FFGGGGGGCFEFGGGGGGGG*BCEGGCEGFCD,>BFGGGGFFCE5CEEGG?FG9CFC>C7@DDGC7:CFF=4EFD@F<B>B@@GGGAFFGEE>:@7:?>FF*
@M03364:276:000000000-BLYN8:1:1101:5932:13971 2:N:0:1
GGACTACTGGGGTTTCTAATCCTGTTTGCTCCCCACGCTTTCGTGCCTCAGTGTCAGTGCTGGTCCAGATGGCCGCCTTCGCCACAGATGTTCCTCCCGATCTCTACGCATTTCACCGCTACACCGGGAATTCCGCCATCCTCTACCGCACTCTAGCCTCCCAGTATCCATCGCCATTCCCAGGTTGAGCCCAGGGCTTTCACGACAGACTTAAGAAACCACCTACGCACGCTTTACGCCCAGTAATTCCG
+
CCCCCGGGGGGGGGGGGGGGGGGGGGGGGGGGGGGGGGGGGGGGGGGGGGGGGGGGGGFGGGGGGGGGGGFGGGGCGGGGGGGGGGGCGGGGGGGGGGGDGCGGGGGGGGGGGGGEGGGGGGGGFGGGGGGGFGFFEEEGGGGGGGDEGGGGGGGGG>FGGGGGGGDAFGGGGGC:ECEFGFFFGGGDEFGGFFGGEGGGCGGG>CDGFGGGGG7CGGGF:FD@@A;B@FFFGGGFF6GGD::FGCF2C>F
@M03364:276:000000000-BLYN8:1:1101:25156:13976 2:N:0:1
GGACTACTGGGGTTTCTAATCCTGTTTGCTCCCCACGCTTTCGAGCCTCAGCGTCAGTTACAGACCAGACAGCCGCCTTCGCCACTGGTGTTCTTCCATATATCTACGCATTTCACCGCTACACATGGAGTTCCACTGTCCTCTTCTGCACTCAAGTTTCCCAGTTTCCGATGCACTTCTTCGGTTGAGCCGAAGGCTTTCACATCAGACTTAAGAAACCACCTGCGCTCGCTTTACGCCCAATAAACCCG
+
CCCCCG<EEGGDG:FFE9CFFCCFAFFGFFGGFGF@FG7;CFEGFGGGGGGFFGG>FFGGFFGD<DFAFFDGGGGGGGGGGFFEG<FFGGGGAAEFEGGCFG;EEFGGG7BF?EFGGEGGEGF8,?=FGGGFFFGGGGDFGGGGGGGGGGGFFFFCFAEGFFE,6@@DDEGECCFFFD?F,>BEGGGGGGGGEGGGFGGDG7CDFD8>*?F9C7FFFGFGFG*5>F=?@)8BGGG9FFE7:>?ADDA)0>9
@M03364:276:000000000-BLYN8:1:1101:19713:13976 2:N:0:1
GGACTACTGGGGTTTCTAATCCTGTTTGCTCCCCACGCTTTCGCACCTCAGTGTCAGTATCAGTCCAGGTAGTCGCCTTCGCCACTGGTGTTCCTTCCTATATCTACGCATTTCACCGCTACACAGGAAATTCCACTACCCTCTACCATACTCTAGCTTGCCAGTTTTGGATGCAGTTCCCAGGTTGAGCCCGGGGATTTCACATTCAACTTAACAAACCACCTACGCGCGCTTTACGCCCAGTAATTCCG
+
CCCCCGGGGGGGGGFGFGGGGGGGEFFGGGGGGGGGGGGGGGGGGGGGGGGFGGFGGGFFGGGGGGGGGGGGGGGGG7FFGGGGGGGGGFGGGGGGGGFGGGFGGGGGGGGGGGGGGGGGGGGGGF8FGGGFEFFGGGGGG@8DFGGGGFFFGGGGGG987FGGFCAFCCDFFGGGGGGGGGGGGFDGGGGGEGGGGCFGCDGGFGGGGGGGFDFCFDGGF7@BBF9A@BEFGG<9FFEEGFFFDFF<7;0
@M03364:276:000000000-BLYN8:1:1101:24579:14009 2:N:0:1
GGACTACCAGGGTTTCTAATCCTGTTTGCTCCCCACGCTTTCGCACCTGAGCGTCAGTCTTTGTCCAGGGGGCCGCCTTCGCCACCGGTATTCCTCCAGATCTCTACGCATTTCACCGCTACACCTGGAATTCTACCCCCCTCTACAAGACTCTAGCTGACCAGTTTCAAATGCAGTTCCCAAGTTAAGCTCGGGGATTTCACATCTGACTTAATCAACCGCCTGCGTGCGCTTTACGCCCAGTAATTCCG
+
CCCCCGGGGGGGGGGGGGFGGGGGGGGGGGGGGGGGGGGGGGGGGGGGGGGGGGGGGGGGGGGGGGGGGGGGGGGGGGGGGGGGGGGGGGGGGGGGGGGFGGGGGGGGGGGGGGGGF7=EFGGGGGGGGGGGGGGGGGGGGGGGFGGBFCGGGGGFGGGF@CFGGFEDFCGGGGGGGGGGGGGGGGGGFGCFC:EGGGGGGFFGFGGGGGGGFCFGGGG68:BFFFFFFFBBDGGFFBGEEB?F7DF<CF2
@M03364:276:000000000-BLYN8:1:1101:16462:14015 2:N:0:1
GGACTACAGGGGTTTCTAATCCTGTTTGCTCCCCACGCTTTCGCACCTGAGCGTCAGTCTTTGTCCAGGGGGCCGCCTTCGCCACCGGTATTCCTCCAGATCTCTACGCATTTCACCGCTACACCTGGAATTCTACCCCCCTTTCAAAGCCCTAACTGACCAGTTTTCAATTGCGGTTCCAAGTTTAAGCCGGGGGATTCCACTTCTAACTAAATAACCCCCTGGCGTCGCTTTTACGCCAAGTATTCCCG
+
CCCCCGGGGGGGGGGGGGGGGGGGGGGGGGGGGGGGGGGGGGGGGGGGGGGGGGGGGGGGGGGGGGGGGGGGGGGGGGGGGGGGGGGGGGGGGGGGGGGGGGGGGGGGGGGGGGGGGGDGGGGGGGGGGGGGGGGGGGGG86,+,,@,,,,03,,43,,,8,,,@E,,@>,3,,*5@7EG,D,,2,=,,5,1=EG5*=C+11+++*++++2+;*++2*5*)2)((),8(.))1/*)0(/?*)(*:*96C6/
@M03364:276:000000000-BLYN8:1:1101:4373:14044 2:N:0:1
GGACTACTCGGGTTTCTAATCCGGTTTGCTCCCCACGCTTTCGCACCTCAGTGTCATTATCAGTGCAGGTAGTCGCCTTCGCCACTGGTGTTCCTACCTATATCTACGCATTTCACCGCTACACAGGAAATTCCACTTCCCTCTACTATACTCTAGCTGCCCCGTTTTGGATTCAGGTCCCGAGGTGACGCCGGGGATTTCACCTGCAACTGAACAAACCACCTACGAGCGCTTCTCGCCCAGTATTCCCC
+
CCCCCD@F8FG@@FEGFGFGCG7+CF,,9CEGFF?EE7:FFD,@,@F,,;,66CFA,C<@FGFG,CAFE:C9,C@F@@FG7F@B@EF,CEC=<FG,C:5F??9ED<<ED@7B,,,,CFG>:=,EE:=,F<AFF<4C;,9E@FFFDE,,@DE8D,,@EG=,,3+@+3@EE=,,,6,,,@63,++3+@+,,+34785**>,,55<28*C4?FC0;*0+*2,=6*8:;4()()8)***)+(3=C),/0**.09*
@M03364:276:000000000-BLYN8:1:1101:21659:14045 2:N:0:1
GGACTACTCGGGTATCTAATCCTGTTTGCTCCCCACGCTTTCGCACCTGAGCGTCAGTCTTCGTCCAGGGGGCCGCCTTCGCCACCGGTATTCCTCCAGATCTCTACGCATTTCACCGCTACACCTGGAATTCTACCCCCCTCTACGAGACTCAAGCTTGCCAGTTTCAAATGCAGTTCCCAGGTTGAGCCCGGGGATTTCACATCTGACTTAACAAACCGCCTGCGTGCGCTTTACGCCCAGTAATTCCG
+
CCCCCGGG8FGGGGGGGGGGGGGGGGGGGGGGGGGGGGGGGGGGGGGGGGGGGGGGGGGGGGGGGEGGDEEGGGGGGGGGGGGGGGGGGGGGGGGGGGGGGGGGGGGGGGGGGGGGGGGGGGGGCFFGGFFADFGGDF8FEGGGFFG+@EGGGDCFGGG?FGGEGGGGFGGEGCEFG7CD:9D8FFGGGGFGC5ECEGGGGGGFFGDFFCDFD>>FGFGCBGFF?FFF?ED>CDFF?BGGGF0)?F7)::2
@M03364:276:000000000-BLYN8:1:1101:27005:14066 2:N:0:1
GGACTACTCGGGTATCTAATCCTGTTTGCTCCCCACGCTTTCGAGCCTCAGTGTCAGTTACAGGCCAGAGAGCCGCTTTCGCCTCCGGTGTTCCTCCATATATCTACGCATTTCACCGCTACACATGGAATTCCACTCTCCTCTCCTGCACTCAAGTCCCCCAGTTTCCAATGCACACAATGGTTGAGCCACTGCCTTTTACATCAGACTTAAGAACCCACTTGCGCTCGCTTTACGCCCAATAAATCCGG
+
CCCCCGGFGGGGGCFGGGGGGGGGGGGGGGGGGGGGGGDGGGEGCEGGGG@EFGEFFGGGG9E8FGGGFCFGFFGGGGDGGGGCFGGGGGGGGGGDFFEGG9;DFGGGGGGGGGGGGGGGGGG?C4FDEEF@FGFGGG9ECFGGGEDGGGDCFDCG;9,,@7@>GGE,EDFAD8,39DEDFF?EEE<6<CGGGCEF,EG,CG,;;7*2;5++=58:**;C9,0**9>65/:>/?8C;(:BC>18;7+)*:)
@M03364:276:000000000-BLYN8:1:1101:23722:14068 2:N:0:1
GGACTACACGGGTTTCTAATCCTGTTTGCTCCCCACGCTTTCGCACCTGAGCGTCAGTCTTTGTCCAGGGGGCCGCCTTCGCCACCGGTATTCCTCCAGATCTCTACGCATTTCACCGCTACACCTGGAATTCTACCCCCCTCTACCAGACTCTAGCCTGCCAGTTTCGAATGCAGTTCCCAGGTTGAGCCCGGGGATTTCACATCCTACTTGACAGACCGCCTGCGTGCGCTTTAAGCCCAGTAATTCCG
+
CCCCCGGGGGGEGECGGEGG<FFFGFGEEGGGFGEFGGGGGGDGGGGG?FGCGFFFEFGCC<FFEDFGG,@F+FCEFEFGGEFEGFEEGGGGFG;FFD,EDEGDFGGFBGGGC<DEF@FGGEGGGGDFCDAEC?FGG8@FEE6=E8,D,DCC?FFC,8,3,D?CBF;;CFF?EFGGGDFC?9>5FF6CCFGG=EC8*1CFGFF7A<<618CD7DC+0;CF):>0=FB>6>D37DF)*)+<C>(9CG=AGG7
@M03364:276:000000000-BLYN8:1:1101:6607:14074 2:N:0:1
GGACTACCAGGGTTTCTAATCCTGTTTGCTCCCCACGCTTTCGCACCTCAGCGTCAGTCTTTGTCCAGGGGGCCGCCTTCGCCACCGGTATTCCTCCAGATCTCTACGCATTTCACCGCTACACTTGTAATTCCACCCCCCTCTACAAGACTCTAGCCCGCCAGTTTCGGATGCAGTTCCCAGGTTGAGCCGGGGGATTTCACATCCCACTTGACACGCCGCCTGCGTGCGCTTTACGCCCAGTAATTCCC
+
CCCCCGG8FEEGGGGGFGGGFGGGEFGGFGGGGGGGDCFEGGCCFGGG8EF@FGGGGG<<;;FFFGFA,@+@BFGDGGGAFEGGG,CFC+?FGFFGF<,,AFFGGGG=7+CCFGGGG+:EGGGF,75,@CFFG9DF,3+@EDGG,C9,@8EFG,@FC,,++@:EFCEEE***:>FECFF?>2,DFFD<<BE*/::E5BECGC+++00*2;CGGG67>*::5:73(5(8(<>@G3FFF1EEC)(0*:@BD7*
@M03364:276:000000000-BLYN8:1:1101:13181:14074 2:N:0:1
GGACTACAGGGGTTTCTAATCCTGTTTGCTCCCCACGCTTTCGCACCTCAGTGTCAGTATCAGTCCAGGTAGTCGCCTTCGCCACTGGTGTTCCTTCCTATATCTACGCATTTCACCGCTACACAGGAAATTCCACTACCCTCTACCATACTCTAGCTTGCCAGTTTTGGATGCAGTTCCCAGGTTGAGCCCGGGGATTTCACATTCAACTTAACAAACCACCTACGCGCGCTTTACGCCCAGTAATTCCG
+
CCCCCGGGGGGGGGGGGGGGGGGFGGGGGGGGGGGGGGGGGGGGGGGGGGFGGGGGGGGGGGGGFFFGFGFGGGDGGGCEFCGGGGGGGGGGGGGGGGGGGGGGGGGGGGGGGFCGFGGGGGCFFGDCFGGFGAEGGGGGGGGFGGGFFGG8DFGGGCGFGGGG,3>,36@G?8DGGGGGGGGC>@FG,>>FGEGGCCF?+?FFFGGGGGGFCFGCFGGFFFAB)3/)5>DADDFCF?CEEBDFFDFEDC*
@M03364:276:000000000-BLYN8:1:1101:18923:14095 2:N:0:1
GGACTACTCGGGTTTCTAATCCTGTTTGCTCCCCACGCTTTCGCACCTGAGCGTCAGTCTTTGTCCAGGGGGCCGCCTTCGCCACCGGTATTCCTCCAGATCTCTACGCATTTCACCGCTACACCTGGAATTCTACCCCCCTCTACAAGACTCTAGCCTGCCAGTTTCGAATGCAGTTCCCAGGTTGAGCCCGGGGATTTCACATCCGACTTGACAGACCGCCTGCGTGCGCTTTACGCCCAGTAATTCCG
+
CCCCCGGGGGGGGGGGGGDFGFGFGGGGGGGGGGGGGGGGGGGGGGGGGGGGGGGGGGGGGGGGGGFGGGGGGGGGGG7FFGGGGGGGGGGGFGGGGGGGGGGGGGGGGGG>DFGGFGGGGGGGGGGGGGGGGGEGGGGGGGGDFGGGGGGGGGGGGGGDGFGGGGGGGGGGG9EEGGGGGGGGGFGGFGGFGEGGGDGGFGGGFFGGGDDDGGGGFGE=AEFF:F9D?EFFGDGFFBGGGFFFGGBAGG6
@M03364:276:000000000-BLYN8:1:1101:27013:14107 2:N:0:1
GGACTACCGGGGTATCTAATCCTGTTTGCTCCCCACGCTTTCGCACCTGAGCGTCAGTCTTTGTCCAGGGGGCCGCCTTCGCCACCGGTATTCCTCCAGATCTCTACGCATTTCACCGCTACACCTGGAATTCTACCCCCCTCTACAAGACTCTAGCCTGCCAGTTTCGGATGCAGTTCCCAGGTTGAGCCCGGGGATTTCACATCCGACTTGACAGACCGCCTGCGTGCGCTTTACGCCCAGTAATTCCG
+
CCCCCGFGGGGGGGGGGGGGGGGGGGGGGGGGGGGGGGGGGGGGGGGGGCGGGGGGEFCFGGGGGGGGGGGGGGGGGGGGGGFEGGGGGGGGGGGGFGG99EEFGGGGGGEGGDFGEFGGGGGGGGGGCFFGGGGGCFGCEEGGGGGCFCGFGGGCGGGGGGCFFGGFGDGGGGGGGFFGGGG>:FFGF,2AEEG5CC8CFGG7AFFGC3CGCC6:FFFGF5B(,<>>0:BD35C<448EGF:9FF@4DG*
@M03364:276:000000000-BLYN8:1:1101:28410:14119 2:N:0:1
GGACTACAGGGGTTTCTAATCCTGTTTGCTCCCCACGCTTTCGCACCTGAGCGTCAGTCTTTGTCCAGGGGGCCGCCTTCGCCACCGGTATTCCTCCAGATCTCTACGCATTTCACCGCTACACCTGGAATTCTACCCCCCTCTACAAGACTCTAGCTGACCAGTTTCAAATGCAGTTCCCAAGTTAAGCTCGGGGATTTCACATCTGACTTAATCAACCGCCTGCGTTCGCTTTACGCCCAGTAATTCCG
+
9CCCCG8CGCCGGGGGGGCGFGGGGFGGGGGGGGFECGGFGFGGGGGGGDCEFGEFGGAFCFGGFFAAFEGGG+FGGGGGGGD:CFFGGGG9FA;FFFCC=FFGGGGGGGG:FFEEFGGD7F=FGGFG8DFFGGFE,3DFGGGFFDEFF,3<CBFGFD,EFGGG:EEFCE;FGGGCFCFCFCGGCEE:F?FDGCEDEGG,:@EGFGGFGG=CFF7CCFGFFGF60A2>()))93C>FFGGC5<@FCBA>70
@M03364:276:000000000-BLYN8:1:1101:16410:14127 2:N:0:1
GGACTACAGGGGTTTCTAATCCTGTTTGCTCCCCACGCTTTCGCACCTCAGTGTCAGTATCAGTCCAGGTAGTCGCCTTCGCCACTGGTGTTCCTTCCTATATCTACGCATTTCACCGCTACACAGGAAATTCCACTACCCTCTACCATACTCTAGCTTGCCAGTTTCGGATGCAGTTCCCAGGTTGAGCCCGGGGATTTCACATCCGACTTGACAGACCGCCTGCGTGCGCTTTACGCCCAGTAATTCCG
+
CCCCCGGGFGGGGGGGGDGGGGGGGFGGGGGGGGGEGGEGGGGGGGGG8<CFFFGGGGGFFFGGGGGGGFFFGGDGGGGGGGGGGFGGEEFCGGGDEEFGGGGFGFGGG7BF<E<FGGEGDGGFFG88FDEFGGGGGGFFGEFGGGGCE8FGGFAAEFG8FGGCD9>=CC>+C8,@@EEF,,@@FFFG=FFFC8:EGGFGGFGGFGFGGDGGGF>C47@:?ED==FBF6>A>38C3;<DEE:407:F);CC
@M03364:276:000000000-BLYN8:1:1101:10643:14150 2:N:0:1
GGACTACCGGGGTTTCTAATCCTGTTTGCTCCCCACGCTTTCGCACCTGAGCGTCAGTCTTTGTCCAGGGGGCCGCCTTCGCCACCGGTATTCCTCCAGATCTCTACGCATTTCACCGCTACACCTGGAATTCTACCCCCCTCTACAAGACTCTAGCCTGCCAGTTTCGGATGCAGTTCCCAGGTTGAGCCCGGGGATTTCACATCCGACTTGACAGACCGCCTGCGTGCGCTTTACGCCCAGTAATTCCG
+
CCCCCGGGGGGGGGGGGGGFGFGGDGGGGGGGGGGGGGGGGGGGGGGGGGGGGGGGGGGGGGGGGGGGGGGGGGGGGGGGGGGGGGGGGGGCFGGGGGGGGGGGFFGGGGGDGGGEFGGGGGGGFGGGGGGGGGGGGGGGGGGGGGGGGGFGGGGGGGGGGGGGGGGGCEDCECGGGF7D>DGFGGGGGGGC5EGGEEFFCFGGFFGGC5DGGFGCFGGG3=>BF),>?>BBGD<>F:5>5>()::B<FFC
@M03364:276:000000000-BLYN8:1:1101:16677:14206 2:N:0:1
GGACTACAAGGGTATCTAATCCTGTTTGCTCCCCACGCTTTCGAGCCTCAGTGTCAGTTACAGGCCAGAGAGCCGCTTTCGCCTCCGGTGTTCCTCCATATATCTACGCATTTCACCGCTACACATGGAATTCCACTCTCCTCTCCTGCACTCAAGTCTCCCAGTTTCCAATGCACACAATGGTTGAGCCACTGCCTTTTACATCAGACTTAAGAAACCACCTGCGCTCGCTTTACGCCCAATAAATCCGG
+
CCCCCDECEEGGCFGGGGGGGFGGGGEFFGGGGGGGGGGGGGFGCEGGGDGCFFFFGGGGGGC@FFGDFFCEFC@C:FFFGGGCFGEC>>FGFGGGGGFF<EGGAFFGGG@BEGGGGGGGGGGGEGGGFGFFCA=FC>9FGGGG8FFFGGD8BFFGGGGGFFGFFGGGFGGGFGGADF?8EFGGFBEGDBDGGCFFFBEG+?E+=?*;C*B7>C7=7C>FFEF)7:AA):?>G5DC4>4B:5,)*;+7*92
@M03364:276:000000000-BLYN8:1:1101:2862:14214 2:N:0:1
GGACTACACGGGTTTCTAATCCTGTTTGCTCCCCACGCTTTCGAGCCTCAGTGTCAGTTACAGGCCAGAGAGCCGCTTTCGCCTCCGGTGTTCCTCCATATATCTACGCATTTCACCGCTACACATGGAATTCCACTCTCCTCTCCTGCACTCAAGTCTCCCAGTTTCCAATGCACACAATGGTTGAGCCACTGCCTTTTACATCAGACTTAAGAAACCACCTGCGCTCGCTTTACGCCCAATAAATCCGG
+
CCCCCGGGGGGGGFGGGGFGGGGGGGGGGGGGGGGGEGGGGGGGGGGGGGGGGGGGGGGGGGGFGGGFGFGGGGGGGGGGGGGGEGGGGCFGGGGGGGG9FGGGGGGGGGG+EFGGGGGGGGGGGGD,BFFGGGGGGGGGGGGFGGGBFGFGGGCF@FFFFGC?AFEGGFDFFFFG8D++9@,@F6DCFGDDF,E@FFCA9@ECFFGCFF9FGF+=?FGG>EF@)*/*08?B7?C>8@EGGF8FGFF<7))
@M03364:276:000000000-BLYN8:1:1101:12710:14228 2:N:0:1
GGACTACAGGGGTTTCTAATCCTGTTTGCTCCCCACGCTTTCGCACCTGAGCGTCAGTCTTTGTCCAGGGGGCCGCCTTCGCCACCGGTATTCCTCCAGATCTCTACGCATTTCACCGCTACACCTGGAATTCTACCCCCCTCTACAAGACTCTAGCCTGCCAGTTTCGGATGCAGTTCCCAGGTTGAGCCCGGGGATTTCACATCCGACTTGACAGACCGCCTGCGTGCGCTTTACGCCCAGTAATTCCG
+
CCCCCGGGGGGGGGGGGGGGGGGGGGGGGGGGGGGGGGGGGGGGGGGGGGGGGGGGGGGGGGGGGGGGGGGGGGGGGGGGGGGGGGGGGGGGGGDGGGGFGGGGGGGGGGGGGGGGGGGGGGGGGGGGGGGGGGGGGGFGGGDDGGGFCFGDGGGGGGGGGGGGGGGFGGGGGGGGFGGGGGGGGCEFGGFCGGEGDEGGCFGCCDGC<DGDFFGGGFFC>GEF<@F>(87:5CF<FFEGGFF?DFFF7DC
@M03364:276:000000000-BLYN8:1:1101:26500:14232 2:N:0:1
GGACTACCAGGGTATCTAATCCTGTGTGCTCCCCACGCTTTCGCACCTGAGCGTCAGTCTTTGTCCAGGGGGCCGCCTTCGCCACCGGTATTCCACCAGATCTGTACGCATTTCACCGCTACACCTGGAATTCGACCCCCCTCTACAAGACTCTAGCCTGCCAGTTTCGAATGCACTTCCCAGGTTGACCCCGGGGAGTTCACATCCGACTGGACAGACCGCCTGCGTGCGCGTTTCGCCCAGTAATTCCG
+
CC<@<FGEF;6BFFGF9@A,;<,;C,<C<C,CF,E+6@,F8@@7BF7,,C@FG:FFC,6CEFDCE9E8<FF7+6+8>=4,BB?FGFGC:FGCFG,5BF8,,:,,99BFGC4C@AFE,=+=+6AF=E,,4,7,C3@+B7C@C>=A,@>,>::+D9E7;:EBBD6>F9>,:4:DCFG,,,5DFFG><FCF,668/4**/*327CCG6*;597D)5;C4*5*75*),()-)3)>B)9)(0-8CE33F**/)02*
@M03364:276:000000000-BLYN8:1:1101:23213:14249 2:N:0:1
GGACTACTAGGGTATCTAATCCTGTTTGCTCCCCACGCTTTCGCACCTGAGCGTCAGTCTTCGTCCAGGGGGCCGCCTTCGCCACCGGTATTCCTCCACATCTCTACGCATTTCACCGCTACACGTGGAATTCTACCCCCCTCTACAAGACTCTAGCCTGCCAGTTTCGGATGCAGTTCCCAGGTTGAGCCCGGGGATTTCACATCCGACTTGACAGACCGCCTGCGTGCGCTTTACGCCCAGTAATTCCG
+
CCCCCGGGGGGGG8FGGGFGGGGGGGGFGGGGGGGGGGGGGGGGGGGGGFGGGGGGGGGGGGGGGEGGGD7FGGGGGGGGGGGGGGDGGGGGGGGGGGGGGGGGGGGGGGCGGGGGGGGDFGFGGGGGCDFFGGGGGGGGGDEGGGFFCFGGGGGCFGGGGGGGGGGG>@BEEFGGGGGGGGGFGGD6FGFGG=5E5B8CFGGGAFCGGGGG77676FGGFGFFFFFE?BEE<DG<@0CEGFFF=:B>DF7
@M03364:276:000000000-BLYN8:1:1101:24927:14260 2:N:0:1
GGACTACTGGGGTTTCTAATCCTGTTTGCTCCCCACGCTTTCGAGCCTCAGCGTCAGTTACAGGCCAGAGAGCCGCTTTCGCCCCCGGTGTTCCTCCATATATCTACGCCCTTCACCGCTACACCTCGACTTCCACTCCCCTCTCCTGCACTCCAGTCCCCCCGTTTCCAATGCCCACAATGGTTGAGCCCCTCCCTTTTCCATCACACTTAAGCAACCCCCTGCGCTCGCTTCACGCCCAATACATCCCG
+
---AC,EC;-<:@@;EE,,CFGFEEEFDGAFGGG@GEG@@DF@6,BEFFC8,8BF7:CC;EC,,CFE@9CC@FF@F+@<F:FG,@F@+44B:FGGFG,55C,4C49FFG7+84A<FG@F++C,F,8,6?4@=FGAF,D,AEFE8EF,68,@DF8,,8=,DEG6*5:4@E9D,4:,3,4*1,,>,71,4=>*=4*=C?9?4+;,:B***;*+;:+++2CC*5C31059)607)9**400@E*).)*2*6D**
@M03364:276:000000000-BLYN8:1:1101:18896:14279 2:N:0:1
GGACTACACGGGTTTCTAATCCTGTTTGCTCCCCACGCTTTCGAGCCTCAGTGTCAGTTACAGGCCAGAGAGCCGCTTTCGCCACCGGTGTTCCTCCATATATCTACGCATTTCACCGCTACACATGGAATTCCACTCTCCTCTCCTGCACTCAAGTCTACCAGTTTCCAATGCATACAATGGTTGAGCCACTGCCTTTTACACCAGACTTAATAAACCACCTGCGCTCGCTTTACGCCCAATAAATCCGG
+
CCCCCGGGGGGGGGGGGGGGGGGGGGGGGGGGGGGGGGEGGGGFGGGGGGGGGGGGGGGGGGGFGGGGF@EGGGGGDGGGGGGGGGGGGGGGGGGGGGGGGGGGGGGFGGGGGGGGGGGGGGGGGGGGFFCEGGGGGGGGGGGFGGD,EFGFEFGGADFGGGGGGEGGGGGGGGGFFGG,8EDGFGGGGGGFEFFGCEGGDFGGFFF55CGGFFGGGGFGF:9;:?A45BDAFFD45(CGGFFF=FCFDDC
@M03364:276:000000000-BLYN8:1:1101:15224:14291 2:N:0:1
GGACTACCCGGGTTTCTAATCCTGTTTGCTCCCCACGCTTTCGAGCCTCAGTGTCAGTTACAGGCCAGAGAGCCGCTTTCGCCTCCGGTGTTCCTCCATATATCTACGCATTTCACCGCTACACATGGAATTCCACTCTCCTCTCCTGCACTCAAGTCTCCCAGTTTCCAATGCACACAATGGTTGAGCCACTGCCTTTTACATCAGACTTAAGAAACCACCTGCGCTCGCTTTACGACCAATAAATCCGG
+
C@CCC@CEFGDG@FGDEC<CFGC,CCEE,CCC<CCFGEFFGDGGFF+BEEFG<C,CFGGCE<;CDEC<F@F:FCF7+8,A,6BFC::C=:F7<BEEC=FCFGGFDFFB=C7B,C?@<F>>=:FGFFFGGF<=FGGG9EGG,@8+7@9BFEGDGGGG@F,>3@?F8C=DF3>EE,E9F=8EGC6>F8,@CFEGFGGFFF@AFGCF;89C9F9F7=++;9C59*3>DF>/554?**=;>(84:))=7CA9*/9
@M03364:276:000000000-BLYN8:1:1101:19687:14298 2:N:0:1
GGACTACTGGGGTTTCTAATCCTGTTTGCTCCCCACGCTTTCGAGCCTCAGTGTCAGTTACAGGCCAGAGAGCCGCTTTCGCCTCCGGTGTTCCTCCATATATCTACGCATTTCACCGCTACACATGGAATTCCACTCTCCTCTCCTGCACTCAAGTCTCCCAGTTTCCAATGCACACAATGGTTGAGCCACTGCCTTTTACATCAGACTTAATAAACCACCTGCGCTCGCTTTACGCCCAATAAATCCGG
+
CCCCCGGGGGGGG@FGGGGGGGGGGGGGGGGGGGGGGGGGGFGGGGGGGGGGGGGGGGGGGGG?FGGGGGGGGGGGGGGGGGGGGGGGGGGGGGGGGGGGGGGGGGGGGGGGGGGGGGGGGGGGGFGGGFFGGGGGGGGGGGGGGGGFGGGGGFFGEGGGGGGGGG;FGGGGGGGFGG6FGG?FGEFGGGGGGGGGFGGC;DCGFG*CFC>FFFGGGGGGFEFB292ADB4?GGGE>DGGGFFFGGA?FD7
@M03364:276:000000000-BLYN8:1:1101:15463:14318 2:N:0:1
GGACTACCAGGGTTTCTAATCCTGTTTGCTCCCCACGCTTTCGAGCCTCAGTGTCAGTTACAGGCCAGAGAGCCGCTTTCGCCTCCGGTGTTCCTCCATATATCTACGCATTTCACCGCTACACATGGAATTCCACTCTCCTCTCCTGCACTCAAGTCTCCCAGTTTCCAATGCACACAATGGTTGAGCCACTGCCTTTTACATCAGACTTAAGAAACCACCTGCGCTCGCTTTACGCCCAATAAATCCGG
+
CCCCCGGGGGGGGGGGGGGGGGGGGGGGGGGGGGGGGGGGGGGGGGGGGGGGGGGGGGGGGGGGGGGGGGGGGGGGGGFGGGGGGGGDGGGGGGGGGGGGGGGGGGGGGGGGFCGGGGGGGEGGGDGGFFGGGGGG9EGGGGGGGGGGGGGGGGGGGGGGGGGGGGGGGGGGGGGGGGGGEGGGGCGGGFGGGGGGGGG7DFGFC>CGGGGGGGGGGGFG>EFE@E>?DFFDGGGFFFGGGFDFGGF?C7>
@M03364:276:000000000-BLYN8:1:1101:16975:14325 2:N:0:1
GGACTACTGGGGTTTCTAATCCTGTTTGCTCCCCACGCTTTCGCACCTGAGCGTCAGTCTTTGTCCAGGGGGCCGCCTTCGCCACCGGTATTCCTCCAGATCTCTACGCATTTCACCGCTACACCTGGAATTCTACCCCCCTCTACAAGACTCTAGCCTGCCAGTTTCGGATGCAGTTCCCAGGTTGAGCCCGGGGATTTCACATCCGACTTGACAGGCCGCCTGCGTGCGCTTTACGCCCAGTAATTCCG
+
CCCCCGGGGGGGGGGGGGGGGGGGGGGGGGGGGGGGGGGGGGGGGGGGGGGGGGGGGGGGGGGGGGGGGGGGGGGGGGGGGGGGGGGGGGGGCFGGGGGGGGGGGGGGGGGGGGGGGGGGGGGGGGGFGGGGGGGGGGGGGGGGGGG?FDFGGFG,E:>:FGGGGGGGGG5CEGCFGGGGGGGCG?CFGGFGEGGGGGGGGFGGFGGGGDDGFDFFG:CEBGFFBF;EFFFF5CFAFBGGCB:FFGFFGF9
@M03364:276:000000000-BLYN8:1:1101:13086:14328 2:N:0:1
GGACTACCCGGGTATCTAATCCTGTTTGCTCCCCACGCTTTCGCACCTGAGCGTCAGTCTTTGTCCAGGGGGCCGCCTTCGCCACCGGTATTCCTCCAGATCTCTACGCATTTCACCGCTACACCTGGAATTCTACCCCCCTCTACAAGACTCTAGCCTGCCAGTTTCGAATGCAGTTCCTAGGTTGAGCCCGGGGATTTCACATCGGACTTGACAGACCGCCTGCTGGCGCTTTACGCCCAGTAATTCCG
+
CC?CCFCCFECEFFGGFGGDFGGGCFFFGGGGGGGGGGGGG9CCE:CEGFCG@FGGCFFGEGGGGGGGFGEG@+CEGECFFCG@FFGEFCFDGGG9=EEFF8EEDGGGCCFGFGA9F7FECFG8E:>,=FD:FGGG,,@CCGE?EDGF9,><FFA7EFG?FGGCFFFCEGDGCGG7@CDC,,5>D;:F6,?EEGDGCCC9CC=+1>*11:DGG7<+;;855EB:68()(0)))9*66(;EC:(07:@AC72
@M03364:276:000000000-BLYN8:1:1101:22826:14328 2:N:0:1
GGACTACTGGGGTATCTAATCCTGTTTGCTCCCCACGCTTTCGAGCCTCAGTGTCAGTTACAGGCCAGAGAGCCGCTTTCGCCTCCGGTGTTCCTCCATATATCTACGCATTTCACCGCTACACATGGAATTCCACTCTCCTCTCCTGCACTCAAGTCTCCCAGTTTCCAATGCACACAATGGTTGAGCCACTGCCTTTTACATCAGACTTAAGAAACCACCTGCGCTCGCTTTACGCCCAATAAATCCGG
+
CCCCCGGGGGGGGGGGGGGGGGGGGGGGGGGEFGGGGGGGGGGGGGGGGGGGGGGGGGGGGGFGGGGGGGGGGGGGGGGGGGGGGGGGGGGGGGGGGGGGGGEFGGGGGGEGGGGGGGGDGGGGGGGGGFGGGGGCFGGGGGGGFEEFGGGFFGG?FEFGGGGGGGGGGGGGGGFGGGGCFGGGGG8CGGGGGCD6@EFGGFEFF+C5?DFDFGDGGGGGFG>>4?AF>EFFGGGEFFEGGFFFGGFFGGD
@M03364:276:000000000-BLYN8:1:1101:14195:14385 2:N:0:1
GGACTACAGGGGTTTCTAATCCTGTTTGCTCCCCACGCTTTCGCACCTGAGCGTCAGTCTTTGTCCAGGGGGCCGCCTTCGCCACCGTTATTCCTCCAGATCTCTACGCATTTCACCGCTACACCTGGAATTCTACCCCCCTCTACAAGACTCTAGCTGACCAGTTTCAAATGCAGTTCCCACGTTAAGCTCGGGGAGTTCAGATCTGACTTAATCAACTGCCTGCGTGCGCTTTACGCCCAGTAATTCCT
+
ACC<C@@C<@EGC:FGA<C<F@F9EFFGACGFDGCFFGE;<CF@@FFFD<C<FFGG>@,EEGCE<,CFFC+@FBFGED?=,BB:F<C,8FFE9F=?<FECFDEECEECECFGA5ECA+=C=+84>:8<DCG,3CCG9D+6>C>==DFGDD3=,7DE9,@3>>?F>>EAAE9@C,<EGGG7EC,>12<:2,?,*=>EE*4,4B,+=C8DFC7C77@+;69+)30;3)(26)0;DDFAF(A?*03?009):72
@M03364:276:000000000-BLYN8:1:1101:11236:14386 2:N:0:1
GGACTACCGGGGTTTCTAATCCTGTTTGCTCCCCACGCTTTCGAGCCTCAGTGTCAGTTACAGGCCAGAGAGCCGCTTTCGCCTCCGGTGTTCCTCCATATATCTACGCATTTCACCGCTACACATGGAATTCCACTCTCCTCTCCTGCACTCAAGTCTCCCAGTTTCCAATGCACACAATGGTTGAGCCACTGCCTTTTACATCAGACTTAAGAAACCACCTGCGCTCGCTTTACGCCCAATAAATCCGG
+
CCCCCGGGGGGGGGGGGGGGGGGGGGGGGGGGGGGGGGGGGGGGGGGGGGGGGGGGGGGGGG<CGGGGGGGGGGGGGGGGGGGGGGCCGEGGGGGGGFGGGGGGGGGGGGGDFGGGGGGGGGGGGGGGGGGGGGGGGGGGGGGGGGGGGGGGGGG9DFFGGGGGDFFGGGGGFF99FFGDFF?FGGGGGGGG?<CEGFGFDGGGFGF*93=CC88CCF6EFGFEFB>EDEFEFFG<538*A3();DFE4<D
@M03364:276:000000000-BLYN8:1:1101:6344:14401 2:N:0:1
GGACTACAGGGGTATCTAATCCTGTTTGCTCCCCACGCTTTCGAGCCTCAGTGTCAGTTACAGGCCAGAGAGCCGCTTTCGCCTCCGGTGTTCCTCCATATATCTACGCATTTCACCGCTACACATGGAATTCCACTCTCCTCTCCTGCACTCAAGTCTCCCAGTTTCCAATGCACACAATGGTTGAGCCACTGCCTTTTACATCAGACTTAAGAAACCACCTGCGCTCGCTTTACGCCCAATAAATCCGG
+
CCCCCGGGGGGGGGGGGGGGGGGGGGGGGGGFGGGGGGGGGGGGGGGGGGGGGGGGGGGGGGFGGCG@GGGGGGGGGEEGGGGGGGGGFGGGGGGGGGGGGGGGGGGGGGGGGGGGGGGGGGGGGGGGEFGFGGGGGGGGGGGGGGGGGDGGDD@FGGGGFFGGGGGGGGGGGGGGGFGFFDFGGGGGGGFGFGGGGGCFGGGFFFCCCDGFGGGGGGGGFGFBB9>>4?D>CGDEF?EEGF@FG7AEGD9
@M03364:276:000000000-BLYN8:1:1101:26464:14440 2:N:0:1
GGACTACCGGGGTTTCTAATCCTGTTTGCTCCCCACGCTTTCGAGCCTCAGTGTCAGTTACAGGCCAGAGAGCCGCTTTCGCCTCCGGTGTTCCTCCATATATCTACGCATTTCACCGCTACACATGGAATTCCACTCTCCTCTCCTGCACTCAAGTCTCCCAGTTTCCAATGCACACAATGGTTGAGCCACTGCCTTTTACATCAGACTTAAGAAACCACCTGCGCTCGCTTGACGCCCAATACATCCGG
+
CCCCCGGGGGGGGGGGGGGGGGGGGGGGGGGFGGGGGGGGGGGGGGGGGGGGGFGGCFGGGGFGGEFGGGGGGFGG@FFFGGGGGF:@CGGGGGGGGGGEGGEGGGGGDECGGGGGGCGDE@EF,FEGEEAFFGGGDGCGGGGFGGG88,@DEGDGGC=DGGGGGGGGGGF,=DEDGGGFDFGGF+@FF?8DFFGGGGGFCG77BFGFFFCFGCFFGGFCFE>)8BBFFAB65/;@EFGGGF@6*:85;DD
@M03364:276:000000000-BLYN8:1:1101:10517:14444 2:N:0:1
GGACTACAGCGGTATCTAATCCAGTTTGCTCCCCACGCTTTCGAGCTGCAGTGTCAGTTACAGGCCAGAGAGCAGCTTTCTCCTCCGGTGTTCTTCCATATATCCACGCCTTTCACCGCTACACATGGAATTCCACGCTCCTCTCCTGCACTCACGGCCCCCGGTTTCCATGGCCAACAATGGTTGCGCCACTGCCTTTGACATAAGACTTAAGAAACCATCTGCGCTCGCTCTACGCCCAAGTTATCCGG
+
CCCCCGG8@-@C;+C@ECFFFG,CCCC@,6,CFCF:++6B@FE8F7+,;C;E6CCCCC<FGDEEF,,C@,9,C,BEC,,,,,:C84@::B8:C,9:,,C,:,,,,9B47,:B,CB?5@+6@:C?F:,<<FGGAE9E+@B++@,3@,4@,@EG?8,,+633CGC6@+6,@@,,5D6,,4+,@3833@,@C7>4A8><6,>,+2=:+5:C9D+CCCDC**4,*=8**/()(.081>1731:C5)(++1+)3*)
@M03364:276:000000000-BLYN8:1:1101:2565:14450 2:N:0:1
GGACTACTGGGGTTTCTAATCCTGTTCGCTCCCCACGCTTTCGAGCCTCAGCGTCAGTTACAGACCAGAGAGCCGCCTTCGCCACTGGTGTTCCTCCATATATCTACGCATTTCACCGCTACACATGGAATTCCACTCTCCTCTCCTGCACTCAAGTCTCCCAGTTTCCAATGCACACAATGGTTGAGCCACTGCCTTTTACATCAGACTTAAGAAACCACCTGCGCTCGCTTTACGCCCAATCAATCCGG
+
CCCCCGGGGGGGGGGGGGGGGGGGGFFEGDGEGGGGGGGGGGGGGGGGGGGGGGEGGGGGFFGGGGGGGGGGGG@FGD@@FDGGFEFGGGFEGGGGFGGGGGGGGGFFGG7FGFGGGGGGDGGFGGGGEAF:FFDFAF9<FGGGCDFGFFG8,6DGEC9=9>DFFGA9CFC;@8DFGGEFGGGG;C?FFGGGGGFCCFGGCCC+BDC7>9B+2+=C>C:,9**)7@@;25?EC5:*/6:855;)>863C58
@M03364:276:000000000-BLYN8:1:1101:24434:14457 2:N:0:1
GGACTACAGGGGTTTCTAATCCTGTTTGCTCCCCACGCTTTCGAGCCTCAGTGTCAGTTACAGGCCAGAGAGCCGCTTTCGCCACCGGTGTTCCTCCATATATCTACGCATTTCACCGCTACACATGGAATTCCACTCTCCTCTCCTGCACTCAAGTCTACCAGTTTCCAATGCATACAATGGTTGAGCCACTGCCTTTTACACCAGACTTAATAAACCACCTGCGCTCGCTTTACGCCCAATAAATCCGG
+
CC9CCGGGGGGGGGGGGGGGGGGGGGGGGGGGG@FEGGGGGGGGGGGGGGGGGGGGGGGGGGGGGGGGGGFGGGGGGGGGGGGGGGGGEGFGFGGGGGGGFGGGGFCGGGGGGGGGGGGG>CFF9FGGFFFGGGGGGGGGFEFGF@DDC?8DFG8D;,>DFDFGDFGFDGGGGGGGFGFGGGFGGGGGGFGF7FFGGGGGGGGGFF>5DGCFFGGGDF?FF5?2=>25(?BDFFGE)5BEG33):CF3;<C
@M03364:276:000000000-BLYN8:1:1101:12443:14465 2:N:0:1
GGACTACAAGGGTTTCTAATCCTGTTTGCTCCCCACGCTTTCGAGCCTCAGTGTCAGTTACAGGCCAGAGAGCCGCTTTCGCATCCGGTGTTCCTCCATATATCTACGCATTTCACCGCTACACATGGAAGTCCACTCCCCTATCCCGCACTCAAGTCTCCCAGTTTCAAATGCCCACAATGATTGCGCCACAGCCTTTTACATCAGCATTAAGAAACCACCTGCACTCGCTTTACGCCCAATAAATCCGG
+
---6<CEDE@D@FFGGGFCC9EFFGGFCFFC86@;6CCF;@FFDEFC<;<EE,@<C6C,CEC<EDGGD8,C:@EF7F:,A:F:@:E,C>@6?CB,?,,,?,5CFGG9FDEC,CAEF,@FCEGGF,,CA,,,4A,,C,E4FED++@4,46+@66D8,ED,>3DF?F=3E,7;,,,,63++@9,,78,,@+83@,,,3,39@;::+?C>*+5BF+++5;*,=@4*0().+0):882+189BB=>(/;+@?*9:
@M03364:276:000000000-BLYN8:1:1101:25198:14482 2:N:0:1
GGACTACCGGGGTATCTAATCCTGTTTGCTCCCCACGCTTTCGCACCTCAGTGTCAGTATCAGTCCAGGTAGTCGCCTTCGCCACTGGTGTTCCTTCCTATATCTACGCATTTCACCGCTACACAGGAAATTCCACTACCCTCTACCATACTCTAGCTTGCCAGTTTTGGACGCAGCTCCCAGGTTGAGCCCGGGGATTTCACATTCAACTTAACAACCCACCTCGGCGCGCTTTACCCCCAGTAATTCCG
+
C9BBCFF<FGG7FC<EFG<FE96<C@EFGG,;CBFEGG7FFGG@:BF8<@<CC<EFGGGGGGGAFGC8FEGF@EFEGFFD@@FGEFCFDGFGGEE5C4,E@,@@AFGGGEGCFG,C?CFE@FF,=FFGGGFGGE;AE,=FF886DGF=9DFG,,8EEFFFGG9>FFFCGBC,+68++6@EFDDF<FG,,,@:@@*8?E6E77599CC92@9?*:D+4*4A):5B()/:@:)5)C*7+)5**.(92*942>2
@M03364:276:000000000-BLYN8:1:1101:4810:14483 2:N:0:1
GGACTACTCGGGTTTCTAATCCTGTTTGCTCCCCACGCTTTCGAGCCTCAGTGTAAGTTACAGGCCAGAGAGCCGCTTTCGCCTCCGGTGTTCCTCCATATATCTCCGCATTTCACCGCTACACATGGAATTCGACTCTCTTCTCCTTCACTCATGTCTCCCAGTTCACAATGCACACAATGGTTGAGCGACTGCCTGTTACATCAGACCTAAGAAACCACCTGCGCTCGCTTTACGTCCCATATATCCTG
+
CCCCC8@,@;;7FGGEF@;ED@F@CCF,CC,@CCFG@+C7<ECGD@F<F8,,CF,CCFAFFCEFD,,<CA,CEG@+@,@FFCEB7,>:C7CC<FE?F<B?F<9,,,:+FF7FDFF9E@++@@C?=45,B5,,A+98=@D,,,,3,,>,@,86@D,,,33>EB?,88,,36,6,@A=8=C=FF,7>EF,<+5@+*,DC63,+?22?8;***9C?0;:*4<C?**:8)-?2BBA/*3/5(3**09;++:<++;
@M03364:276:000000000-BLYN8:1:1101:22699:14495 2:N:0:1
GGACTACCGGGGTTTCTAATCCTGTTTGCTCCCCACGCTTTCGCACCTGAGCGTCAGTCTTTGTCCAGGGGGCCGCCTTCGCCACCGGTATTCCTCCAGATCTCTACGCATTTCACCGCTACACCTGGAATTCCACCCCCCTCTCCAACACTCTAGCCTGCCAGTTTCGGATCCAGTTCCCACGTTGACCCCGCGGTTTCCACATCCGCCTTGACAGCCCGCTGGCGTCCGGTTCACGCCCAGTAATTCGC
+
CCCCCGG<@FGDG7;FFGGGGGFAFGFGGG<FGE8:+@@FGGG7CCGFFGFFGGGEGF,C9FEFFF,EF7@+FFGGGGEFFDGGG8F+@CDC99FFF,,CFGGGFFFGEEGCEGGCFED@:CEF@:FC<C,FG,CE,3BFGGD6,>B,,34:F9F;9C9,@>ABFG,;:****6,>,,>E?F,4<8,*,4<CC*13*=;+;@9<469**21*9*2:**25)1)(,)-)(0))19*)*(/;C52):**4***
@M03364:276:000000000-BLYN8:1:1101:18574:14510 2:N:0:1
GGACTACTGGGGTTTCTAATCCTGTTTGCTCCCCACGCTTTCGCACCTGAGCGTCAGTCTTTGTCCAGGGGGCCGCCTTCGCCACCGGTATTCCTCCAGATCTCTACGCATTTCACCGCTACACCTGGAATTCTACCCCCCTCTACAAGACTCTAGCCTGCCAGTTTCGAATGCAGTTCCCAGGTTGAGCCCGGGGATTTCACATCCGACTTGACAGACCGCCTGCGTGCGCTTTACGCCCAGTAATTCCC
+
CC@CCDGGGGGGC@EGGGDFGCFGFGFFFFGGGGGGEGGGGGGECGFFF@FGGGGGGGGGGGGGFC@@8FDGDGGGGGEGGGGGGGGGG+BFEGGGGCFC@A@F;DGGGDFEGGGGGGGGEFGGEDFE8BFGGFDDEDDFEGGGGGAFGG7<8FGGF8EGGFGFFFEGGGFGG;9;EFE7EEEGEC8FCFEGGGGGCE?CCGF+:CFDCDC3**;:C;C55EE1<>;;6D>DGGDDF?EEG><@FG*6>F*
@M03364:276:000000000-BLYN8:1:1101:19976:14511 2:N:0:1
GGACTACTGGGGTTTCTAATCCTGTTTGCTCCCCACGCTTTCGAGCCTCAGTGTCAGTTACAGGCCAGAGAGCCGCTTTCGCCTCCGGTGTTCCTCCATATATCTACGCATTTCACCGCTACACATGGAATTCCACTCTCCTCTCCTGCACTCAAGTCCCCCAGTTTCCAATGCACACAATGGTTGAGCCACTGCCTTTTACATCAGACTTAACAAACCACCTGCGCTCGCTTTACGCCCAATAAATCCGG
+
CCCCCGGGGGGGGGGGGFFGGGGGGGGGGGGGGGGGGGGGGFGEFGGGGGFFFGGFGGGGGGGGCFGGGGEGGGEE@FBFEGGGGDFGBCEFGFGGF,BFGGGFFGFG@CEGGGEFFGGEEGGG>FG?DEFFGGDE;EDGGGGFFGFGGGFGGGGGFD,@BEGDAFGGFGGGGGGF8?8FGGEGGGFFFGGFEGFGGDFGFGAFFG5CFCCD7+5*;CFFAGFFBBFFDDDBDDFFFDGDE)(/>@@7DDC
@M03364:276:000000000-BLYN8:1:1101:15457:14587 2:N:0:1
GGACTACACGGGTATCTAATCCTGTTTGCTCCCCACGCTTTCGCACCTGAGCGTCAGTCTTTGTCCAGGGGGCCGCCTTCGCCACCGGTATTCCTCCAGATCTCTACGCATTTCACCGCTACACCTGGAATTCTACCCCCCTCTACAAGACTCTAGCCTGCCAGTTTCGGATGCAGTTCCCAGGTTGAGCCCGGGGATTTCACATCCGACTTGACAGACCGCCTGCGTGCGCTTTCCGCCCAGTAATTCCG
+
C<CCCGGGFGGGGGGGGGGGGGGGGGGGGGGGGGGGGGGGGGGGDGGGACGGGDEGFFGGGGGGDFEGGGGGGGGGGGGGGGGGGGCFGGGGGGFGG<DCFFFGF,EFGGGGFGFGGGGGGGGGGGGDGGG,FFFGGGGGGEEFCAAFFGFFGFFGF6DFGGGGDFGGE>CGGGGGEDFFG9FGGGGG67:EC*:EG>G6FFFFFGGGDGDDF7CCF*;CBED61F9B337>C3*)13;EGF:67:=<GF0
@M03364:276:000000000-BLYN8:1:1101:27637:14588 2:N:0:1
GGACTACCCGGGTTTCTAATCCTGTTTGCTCCCCACGCTTTCGCACCTCAGTGTCAGTATCAGTCCAGGTAGTCGCCTTCGCCACTGGTGTTCCTTCCTATATCTACGCATTTCACCGCTACACAGGAAATTCCACTACCCTCTACCATACTCTAGCTTGCCAGTTTTGGATGCAGTTCCCCGGTTGAGCCCGGGGATTTCACCTTCAACTTAACAAACCACCTACGCGCGCTTTCCGCCCATTAATCCCG
+
C@C@CFFFGGGGGGFEFFCCEFFGGGGF9FFFG@FGE7@ECFEC,@@FFFEFFGGGFFFGGGGGGGGGGGAFEFFGGGGGF:CCFF8=C8,B@@E9AEFFF<EEFG9F7,CFG<,CACGC+>:FFGG8FGGEGA4:E8DCF8@DDFDFC8EGG9EFGGG,@@D8A>,;=EC@D?,@DDAE6,+6@4;C,@DFCGG5E:?=:CE:6CG7++=2;D++*;EDFFBB=F2A@>A5)//)//B:EE(/***)00*
@M03364:276:000000000-BLYN8:1:1101:10607:14594 2:N:0:1
GGACTACTCGGGTTTCTAATCCTGTTTGCTCCCCACGCTTTCGAGCCTCAGTGTCAGTTACAGGCCAGAGAGCCGCTTTCGCCTCCGGTGTTCCTCCATATATCTACGCATTTCACCGCTACACATGGAATTCCACTCTCCTCTCCTGCACTCAAGTCTCCCAGTTTCCAATGCACACAATGGTTGAGCCACTGCCTTTTACATCAGACTTAAGAAACCACCTGCGCTCGCTTTACGCCCAATAAATCCGG
+
CCCCCGGGGGGGGGGGGGGGGGGGGGGGGGGGGGGGGGGGGGGGGGGGGGGGGGGGGGGGGGGCGGGGGGGGGGGGGEGGGGGGGGGGGGGGGGGGGGGCFGFGGGGGGGGGGDGGGGGGGGGGGGFCFEGEFG;FAFGGGGGGGGGDGGGFFGFFFGGFGGGGGGGGGGGGCFGGGGG6=DDGGCGGF:,3<:FCEFFFFFF7<D5DFGFFGFGGGG>C@9ABD4)*)28BFFDEADDCCA@F>7C3;D5
@M03364:276:000000000-BLYN8:1:1101:19293:14620 2:N:0:1
GGACTACAGGGGTTTCTAATCCTGTTTGCTCCCCACGCTTTCGCACCTCAGTGTCAGTATCAGTCCAGGTAGTCGCCTTCGCCACTGGTGTTCCTTCCTATATCTACGCATTTCACCGCTACACAGGAAATTCCACTACCCTCTACCATACTCTAGCTTGCCAGTTTTGGATGCAGTTCCCAGGTTGAGCCCGGGGATTTCACATTCAACTTAACAAACCACCTACGCGCGCTTTACGCCCAGTAATTCCG
+
CCCCCGGGGGGGGGGGGGGGGGGGGGGGGGGGGGGGGGGGGGGGGGGGGGGGGGGGGGGGGGGGGGGGGGGGGGGGGGGGGGGGGGGGGGGGGGGGGGGGGGGGGGGGGGGGGGGGGGGGGGGGFGGGGGGGGGGGGGGGGGGGGGGGGGGGGGGGGGGGGGGGGGGGGGGGGGGGGGGGGGGGGGGDCGGFGGGGGGFGGGGGFGGGGGGGGGGGGGGGFGFFFFF>@AFFGGGFFFGGGFFFGGFFGFC
@M03364:276:000000000-BLYN8:1:1101:27492:14663 2:N:0:1
GGACTACCGGGGTTTCTAATCCTGTTTGCTCCCCACGCTTTCGCACCTGAGCGTCAGTCTTTGTCCAGGGGGCCGCCTTCGCCACCGGTATTCCTCCAGATCTCTACGCATTTCACCGCTACACCTGGAATTCTACCCCCCTCTACAAGACTCTAGCCTGCCAGTTTCGAATGCAGTTCCCAGGTTGAGCCCGGGGATTTCACATCCGCCTTGACAGACCGCCTGCGTGCGCTTTACGCCCAGTAATTCCC
+
CCCCCGGFGGGGGGGGGGGGGGFGGGGGFCFFGGDGGGGGGGGGGGGGGFFCFGEGGGGGGGGGGGFGGGGGGGEGGGGGGGEFCGGFGGGGCFGGGGGGGGFFGGGG7+8+C<EGG7F>:EFGD=FFFFCFFGGG9D6CEGEFFGGFFCBGGGGGGF>D8@CFGGGGC*>:E;D9FFGGDGEDFG6ECBFDGGGG=EGFDGGGC*0:**2/6:6:C7=75/)-3F>D(5>EDDC)=1C:C:66:C*6FF*
@M03364:276:000000000-BLYN8:1:1101:15923:14670 2:N:0:1
GGACTACTGGGGTTTCTAATCCTGTTTGCTCCCCACGCTTTCGAGCCTCAGTGTCAGTTACAGGCCAGAGAGCCGCTTTCGCCTCCGGTGTTCCTCCATATATCTACGCATTTCACCGCTACACATGGAATTCTACCCCCCTCTACAAGACTCTAGCCTGCCAGTTTCGGATGCAGTTCCCAGGTTGAGCCCGGGGATTTCACATCCGACTTGACAGACCGCCTGCGTGCCCTTTACGCCCAGTAATTCCG
+
CCCCCDFGGGGGGGGGGGGGGGGGGGGGGGGGGGGGGGGGGGGGGGGGGGGEFGFFCDGGDFGCGGGGFFCDGGGGGGGGGGGGGGGGCF,?FFEEFFGGGGCFFGGGGCFEFFGFFGGGGGGGFG9EGGGFG<BFGGGGGGGD=EFCBFGGGAFGGGGGFGGGCFCGECEECDGGGGGGGF6D:DFGGFFCDGGEEEGGGGF76*;C5DD**;FGGDFGA5)/(0.2,5))*;<)1-CGGBB?>:=-:C7
@M03364:276:000000000-BLYN8:1:1101:22927:14676 2:N:0:1
GGACTACTCGGGTATCTAATCCTGTTTGCTCCCCACGCTTTCGAGCCTCAGTGTCAGTTACAGGCCAGAGAGCCGCTTTCGCCTCCGGTGTTCCTCCATATATCTACGCATTTCACCGCTACACATGGAATTCCACTCTCCTCTCCTGCACTCAAGTCTCCCAGTTTCCAATGCACACAATGGTTGAGCCCCTGCCTTTTACATCAGACTTAAGAAACCACCTGCGCTCGCCTTACGCCCAATAAATCCGG
+
CCCCCGGGEGGGGGGGGGGGGGGGGGGGGGGGGGGGGGGGGGGGGGGGFGGFGGGGGGGEF9F<EGGGGGEGGGGGGEGGG@GGGGGGG@FGGGGGGGGGGGGGGGGGGGGGGGGGGGGGGGGGFFDFGGCGGGGFCGCFGGGGCGGGGGGGGCGEFGGGGGGGGGGGFGGGFGGGGDC+@EEFGDCC6D+:9+:,@EFEFD7CFFD7FCC>C>+:9;FF*A?BD>2@>>;4::CEF=EGDF@6CFFFG):
@M03364:276:000000000-BLYN8:1:1101:11880:14705 2:N:0:1
GGACTACTGGGGTTTCTAATCCTGTTCGCTACCCATGCTTTCGAGCCTCAGCGTCAGTTACAGACCAGACAGCCGCCTTCGCCACTGGTGTTCTTCCATATATCTACGCATTTCACCGCTACACATGGAGTTCCACTCTCCTCTCCTGCACTCAAGTCTCCCAGTTTCCAATGCACACAATGGTTGAGCCACTGCCTTTTACATCAGACTTAAGAAACCACCTGCGCTCGCTTTACGCCCAATAAATCCGG
+
CCCCCGGGGGGGEGGGGGGGGGGGGGGGGGGGGGGGGGGGGGGGGGGGGGFGGGGGGFFGGGGGGGGGGGGGGGGFGGGGGDEGGGGGFGGGGGFGGGGGGGGGGGGGGGGGGGGGGGGGGGGGGGFGGGGGGGGGGGFFGGGGGGGGGGGGGGGGGGFGGGCFEGGGGGGGGGGGGGGGGGGGGGGFGFGCCGGFGGGGGGG@6<DFGG+B@C7CFG>FFGFFF>A92/6ACDCEEFGGGA3)>7F<;DD
@M03364:276:000000000-BLYN8:1:1101:15466:14717 2:N:0:1
GGACTACACGGGTATCTAATCCTGTTTGCTCCCCACGCTTTCGAGCCTCAGTGTCAGTTACAGACCAGAGAGCCGCCTTCGCCACTGGTGTTCCTCCATATATCTACGCATTTCACCGCTACACATGGAGTTCCACTGTCCTCTTCTGCACTCAAGTTTCCCAGTTTCCGATGCACTTCTTCGGTTGAGCCGAAGGCTTTCACATCAGACTTAAGAAACCGCCTGCGCTCGCTTTACGCCCAATAAATCCG
+
CCCCCGGG<CFGGGGGGFFGGGGGGGGGGGGGGGGGGGGGGGG@EGGGGGGAFGGGGGGGGGECGFGFGFGGGGGGGGGGGGGGGGGGGGGGGGGGGGGGCAEFGGGGDECGGGFGGGGGGCFGGGGGG8FFGFDFFGDGGGGGDGCFFGGGGGGF,E>;EGFGGGDFFECGEECDE?D,=DFGF>6CFGGGE>GGGGGGGGGC9>7D>GFGGCF7CC6F*@)(-;5A@FB:DD5EFF5EGB<46D6)@F9
@M03364:276:000000000-BLYN8:1:1101:8156:14750 2:N:0:1
TACCAGGGTATCTAATCCTGTTTGCTCCCCACGCTTTCGCACCTGAGCGTCAGTCTTTGTCCAGGGGGCCGCCTTCGCCACCGGTATTCCTCCAGATCTCTACGCATTTCACCGCTACACCTGGAATTCTACCCCCCTCTACAAGACTCTAGCTGACCAGTTTCAAATGCAGTTCCCAAGTTAAGCTCGGGGATTTCACATCTGACTTAATCAACCGCCTGCGTGCGCTTTACGCCCAGTAATTCCGATT
+
CCCCCGGGGGGGFGGGDEGGGGGGGGGGGGGGEGGGGGGGGGGGGGFGGGGGGGGDGGFGGFGGGDGGGDEGGGGGGGGGGGGGGDDGGGFGGGFC9<ECFGGGGGFEAEGGGGGFFFGGGGFGGFGGGGGGGGGGGGGGGGGCGGGGGGFDGGGFFGGGGGFGGFGGGCACFGGGGGGFFFGGGGFGGGCEECFGGGGCD4FFADFGDCCFFGGFDDGGFG>3;3;D>>A6*>DF)2FFFFAFG=@?G5
@M03364:276:000000000-BLYN8:1:1101:21978:14756 2:N:0:1
GGACTACAAGGGTTTCTAATCCTGTTTGCTCCCCACGCTTTCGAGCCTCAGTGTCAGTTACAGGCCAGAGAGCCGCTTTCGCCACCGGTGTTCCTCCATATATCTACGCATTTCACCGCTACACATGGAATTCCACTCTCCTCTCCTGCACTCAAGTCTACCAGTTTCCAATGCATACAATGGTTGAGCCACTGCCTTTTACACCCGACTTAATAAACCACCTGCGCTCGCTTTACGCCCAATAAATCCGG
+
BB<ACGGGFFGGGGDCEGGGGGGGGCF8ACFEFGFEGGC,@CF8@FCFEFFGGF9CEFAFGFEGFEFGGG<FFGEG8BDEFCCC:CC+@:FEGG9<F8AAEAEFGGADF,8BF@9FCF7C7F:FD,EEB9,:,?@E,=E@FGGGFGC88=DFDG,6:D9EGCDEGAFG8EFGFDFCGGGFGFDG9ECFGG6FFGG6,>,,?DCF3+3*0@35=9D+@8@FFEFBD>>D2285*9895>:C*8=/;@A?*:<
@M03364:276:000000000-BLYN8:1:1101:24812:14780 2:N:0:1
GGACTACCAGGGTTTCTAATCCTGTTTGCTCCCCACGCTTTCGCACCTGAGCGTCAGTCTTTGTCCAGGGGGCCGCCTTCGCCACCGGTATTCCTCCAGATCTCTACGCATTTCACCGCTACACCTGGAATTCTACCCCCCTCTACAAGACTCTAGCCTGCCAGTTTCGGATGCAGTTCCCAGGTTGAGCCCGGGGATTTCACATCCGACTTGACAGACCGCCTGCGTGCGCTTTACGCCCAGTAATTCCG
+
CCCCCGGFGGGGGGGFGGGGGGGGGGGGGGGGGGGGEGGGGGGGGGGGGGGGGEGGGGGGGGGGGGGGGGGGGGGGGGEFGGGGGGGGGGGGGGGGGGGGGGCGGGGGGGGGGGGGGGGGGGGGGGGGGGGGGGGGGGGGGGGGGGGGGGGGGGGGGGGGGGGGGGGGGDEGDFG7CFGGGGGGGGGGGGGGGGGGGGGGGGGGFGGDGGGGGGGGGGGGFDB??FFF6:5@DGGFFFGGGFFFCDFDCF*
@M03364:276:000000000-BLYN8:1:1101:13727:14782 2:N:0:1
GGACTACTGGGGTTTCTAATCCTGTTTCCCCCCCACGCTTTCGTGCCTCAGTGTCAGTTCCATGCCGGAGACCCTCTTTCGCCCCCGGTGTTCCTCCATATATCTACGCACTTCACCGCTACACATGGAATTCCACTCCCCTCTCCTGCCCTCCAACCTCCCAGTTTCCACCACACACAATGGCTCAGGCACTGCCTTCTACACCAGACCTAAGAACCCACCTGCGCTGGCTTCACGCCCACTAAATCCGG
+
-86BBC@,6C6++=CFA<AF<F<66,,,6,C+6@++@+,B6,6,,B,,6C@99CE,6CF,,C,@<F++6@F76C,6,:,5,,,4=F>7++44CF9?F@F99<E5=,,+C++@,,5EE@F6+>BE@,A<B,,3CD=FF8836@3A=D93=3,+@+,,8>EC88,333,,@B,,,3;*3743,;,,,,,,46>>?8D8,?,,1B,*)*1;C**00;8;9*=75*)(,):>.8)8**0)),;:E)1)296495)
@M03364:276:000000000-BLYN8:1:1101:5407:14784 2:N:0:1
GGACTACTAGGGTTTCTAATCCTGTTTGCTCCCCACGCTTTCGCACCTGAGCGTCAGTCTTTGTCCAGGGGGCCGCCTTCGCCACCGGTATTCCTCCAGATCTCTACGCATTTCACCGCTACACATGGAATTCCACTCTCCTCTTCTGCACTCAAGTCTCCCAGTTTCCAATGACCCTCCCCGGTTGAGCCGGGGGCTTTCACATCAGACTTAAGACACCACCTGCGTTCGCTTTACGCCCAATAAATCCG
+
CCCCCGGGCGGDGGGGGGGGGGGGGGGFFGGFFGGGGGGGCFGDGGGGGGGGGGGGGGGGGGGGGFGGGGGGGGGGGGGGCGGGGGGGGGGGGGGGGGGGCFGFAAFGGGGGGGGGFCFGGGGGFGGGGFGGGFGGCF9FGGGGEGF;@DGF?,@9@,@DGGGGFGCGC;,;C,,55:EGGGGGEC>EFGF5:1:ECGG6CGCFFG=CGGGG7C+;*;ECFGD;;FB)1<B:D<FFFFGGGFFF4D?6>49
@M03364:276:000000000-BLYN8:1:1101:22707:14833 2:N:0:1
GGACTACCCGGGTTTCTAATCCTGTTTGCTCCCCACGCTTTCGCACCTGAGCGTCAGTCTTTGTCCAGGGGGCCGCCTTCGCCACCGGTATTCCTCCAGATCTCTACGCATTTCACCGCTACACCTGGAATTCTACCCCCCTCTACAAGACTCTAGCCTGCCAGTTTCGAATGCAGTTCCCAGGTTGAGCCCGGGGATTTCACATCCGACTTGACAGACCGCCTGCGTGCGCTTTACGCCCAGTAATTCCG
+
CCCCCGGGGGGGGGGGGGGGGGGGGGGGGGGGGGGGGGGGGGGGGGGGGGGGGGGGGGGFGGGGGGGGGGGGGGGGGGGGGGGGGGGGGGGGGGGGGGGGGGFFFGGGGGGGGGGGGDDGGGGGGGGGGGGGGGGGGGGGGGGGGGGGC6FDGGFGGGGGGGGGGFGGGGCFGGGGGGGGGGGGGGGGGGGGGGGEEGCFFGGCAFGGDDGGGGGGGGGG3=B?FFFFFFFFGCD<F:GEG:BFG7=AGF<
@M03364:276:000000000-BLYN8:1:1101:21571:14853 2:N:0:1
[truncated: 25,043,907 more chars]
