# Supplementary material for: Captivity causes taxonomic and functional convergence of gut microbial communities in bats
Source: PeerJ. 2019 Apr 30;7:e6844. doi: 10.7717/peerj.6844 (PMC6499062; doi:10.7717/peerj.6844)
Supplement: Data S9 — raw data of FHa4. [file peerj-07-6844-s014.gz › D8j5376-FHa4_R2.fq]

@M03364:276:000000000-BLYN8:1:1101:17398:1229 2:N:0:1
GGACTACCCGGGTATCTAATCCTGTTTGCTACCCACGCTTTCGCACATGAGCGTCAGTATTGCCCCAGAAGGCTGCCTTCGCCATCGGTGTTCCTTCCAATATCTACGCATTTCACTGCTACACTGGAAATTCCGCCTTCCTCTAACATACTCTAGCTGCCCAGTTTCAAATGCAGTTCCCAGGTTAAGCCCGGGGCTTTCACATCTGACTTAAACAGCCGCCTGCGTGCTCTTGACGCCCAGTAATTCCG
+
CCCCCGGGGGGGGGGGGGGGGGGGGGGGGGGGGGGGGGGGGGGGGGGGEFGGGGGGGGGGGCFCFGGGGGGGGFFFGGGGGGGGGFEGFEFGFFF,E,EFGGFFAFGGGGGGGGGGGGGGGGFDFGF8A?FFGE@CEGEGGGGFFFGGGGGGEDGGGDFFGGFEFE,;EFDFGGGGGGEG=>>FFGGGGF8D4;8>CEC@=CFGFFF8CDGGGGGG>9DFFGFF245)54)=BF*5ADGCE3;8FC+7::*
@M03364:276:000000000-BLYN8:1:1101:10610:1254 2:N:0:1
GGACTACCAGGGTTTCTAATCCTGTTTGCTCCCCACGCTTTCGAGCCTCAGTGTCAGTTACAGGCCAGAGAGCCGCTTTCGCCTCCGGTGTTCCTCCATATATCTACGCATTTCACCGCTACACATGGAATTCCACTCTCCTCTCCTGCACTCAAGTCTCCCAGTTTCCAATGCACACAATGGTTGAGCCACTGCCTTTTACATCAGACTTAAGAAACCACCTGCGCTCGCTTTACGCCCAATAAATCCGG
+
CCCCCGGGGGGGGGGGGGGGGGGGGGGGG9FFGGGGGGGGGFGGGGGGGGGGGGFGGGGGGG,EFGGGFCCFGGGGCFDGCGGGGGGGFEGGGGGFGGGGGFGGGGGGDCCDFFGGGGGGGGGGGFFGFGFGGGAFFF9B@EGFFFGFFGGFGGGGFGEGGGGG=EGDEGAGGGFGGD6FFG8BFED,@7FGGGGGGGGGCFGDFCG>CFGGFGCD>F6:5CA2=?A/:>?48?>6)-=8C.:AF7AEF35
@M03364:276:000000000-BLYN8:1:1101:18110:1265 2:N:0:1
GGACTACTAGGGTTTCTAATCCTGTTTGCTCCCCACGCTTTCGAGCCTCAGTGTCAGTTACAGGCCAGAGAGCCGCTTTCGCCACCGGTGTTCCTCCATATATCTACGCATTTCACCGCTACACATGGAATTCCACCCTCCTCCCCTGCACTCAAGTCTACCAGTATCCAATGCATACAATGGTTGAGCCCCTGCTTTTTACACCAGCCTTAATAAACCACCCGCCCTCGCTTCACGCCCAATAAATCCGG
+
<BCCCFGAAF?-C6FEFGGFFGFFEFFCFD@E<F@6+CECFFDGFGGFFGDCEEEDFCFAFFG8,@@D<,CC<,:B:8@?FCGCFECC=CCCFAEEFFAFAA@FDG,=C:7FFCGFGDGGGGGGFD9FFEEE4EFA,>6FEF?+@8D=DFGG?8DCCDGA,CDE8,7@,,@,@BEAE8,3,,,@BEG66,3@1;,,7;,,*=:7;***3*:>F+9+=FF94>9>@)5)>58AG*;7.6;7*:(;CC+90)2
@M03364:276:000000000-BLYN8:1:1101:9933:1280 2:N:0:1
GGACTACTGGGGTTTCTAATCCTGTTTGCTCCCCACGCTTTCGCACCTGAGCGTCAGTCTTCGTCCAGGGGGCCGCCTTCGCCACCGGTATTCCTCCAGATCTCTACGCATTTCACCGCTACACCTGGAATTCTACCCCCCTCTACGAGACTCAAGCTTGCCAGTTTCAAATGCAGTTCCCAGGTTGAGCCCGGGGATTTCACATCTGACTTAACAAACCGCCTGCTTGCGCTTTACGCCCAGTAATTCCC
+
CCCCCGGGGGGGGGGGGGGGGGGGDGFGGGGGFEGGGGGGGGDGGGGGFGFGCGGDGGFFFGGGGGGGGGCFEGGGGGG9FGGGGGG7CCFGGGGGGGGCGGGGGGGFGGGGGGGGGFGGGGGGGGGFGFGFGGFGA8DFEGGGGGGG7CEGGGGGG6>FGGGGCCCDAFGFDFGGFGFFGG?GFFFGGGGGGGG*>CF9@CFGA<@GGD7CFCCFFCFFDGE@()(1)07@DG3<@(*:E>:?C7B>FG*
@M03364:276:000000000-BLYN8:1:1101:12891:1283 2:N:0:1
GGACTACGAGGGTTTTTAATCCTGTTTGCTCCCCACGCTTTCGCACCTCAGTGTCAGTATCAGTCCAGGTAGTCGCCTTCGCCACGGGTGTTCCTTCCTATATCTAGGCATTTCACCGCTACACAGGAAATTCCACTACCCTCTACCATACTCTAGCTTGCCAGTTTTGGAGGCAGTTCCCAGTTGGACCCCGGGGATTTCACATTCAACTTAAAAAACGACCCACGCGCGCTTACGGCCCAGTAATTCGG
+
CCCCCGE,,CF+FG;,:C,6EA,6FG,C,6FFGEF+8+BF@,,8BC+4,,C@CFD,,CEE,<FCE8,:ECC<6,6@,B,54@@,B+@=>+@8,@E9,9,5?E45@<,5,,BF,9<F,8++8+A,>FFG<=EFGF9EA@FG8F6D=44@@=8DBD,,@E,3D=,@F;C;83,,++6+@E==D,@,@952233::CC>*>E,++,54+2D++5+;C+485E*)4)(,),).3)):C*))(2*2<(0:C=)0*2
@M03364:276:000000000-BLYN8:1:1101:17125:1349 2:N:0:1
GGACTACAGGGGTATCTAATCCTGTTTGCTCCCCACGCTTTCGCACCTGAGCGTCAGTCTTCGTCCAGGGGGCCGCCTTCGCCACCGGTATTCCTCCAGATCTCTACGCATTTCACCGCTACACCTGGAATTCTACCCCCCTCTACGAGACTCAAGCTTGCCAGTTTCAAATGCAGTTCCCAGGTTGAGCCCGGGGATTTCACATCTGACTTAACAAACCGCCTGCGTGCTCTTTACGCCCAGTAATTCCG
+
CCCCCGGGGGGGGGGGGGGGGGGGGGGGGGGGGGGEGGGGGGG>CFGGFGGGGGGGGGGFGFFGGGGGGDGGGGDGGGGGGGGGGGGGGGGGGGGGGGGGGFFGGGGGGGGGGGGGGGFDEFGGDEGGGGGGGGGG98>FGGGGFG6B+@EFGGGGGGGC8DEDGFFGC;DBCGF7>2D:DEGFGC@FGGGC55CECGGFC:?7FGFGGF+C7@DD:FG=BGFFFF6;6>)*::76BBDEEE69CC*-:F2
@M03364:276:000000000-BLYN8:1:1101:12965:1351 2:N:0:1
GGACTACCAGGGTTTCTAATCCTGTTTGCTCCCCACGCTTTCGAGCCTCAGTGTCAGTTACAGGCCAGAGAGCCGCTTTCGCCACCGGTGTTCCTCCATATATCTACGCATTTCACCGCTACACATGGAATTCCACTCTCCTCTCCTGCACTCAAGTCTACCAGTTTCCAATGCATACAATGGTTGAGCCACTGCCTTTTACACCAGACTTAATAAACCACCTGCGCTCGCTTTACGCCCAAGAAATCCGG
+
CCCCCGGGGGGGGGGGGGGGGGGGGGGGGGGGGGGGFGGGGGGGDGGGGGGGGGGGGGGGGGGGGGGGGGGGGGGGEEGGGGGGGGGGGGGGGGGGGFGFGGGGGGGGGGGGCA<FEFGEFGGGCFGGGFGGGGGF9EFGGGGFGGG8DDFGFCGGGG9FGGGGFGGCFFFFGGGGG=F8DFFFGG,1=DFGG,>DCGGGGGGGF?>FGFCFFDF9@CF,@G9):4:5>EF4C8C>59C7C)()27@36>)
@M03364:276:000000000-BLYN8:1:1101:9440:1355 2:N:0:1
GGACTACAAGGGTATCTAATCCTGTTTGCTCCCCACGCTTTCGAGCCTCAGTGTCAGTTACAGGCCAGAGAGCCGCTTTCGCCTCCGGTGTTCCTCCATATATCTACGCATTTCACCGCTACACATGGAATTCCACTCTCCTCTCCTGCACTCAAGTCTCCCAGTTTCCAATGCACACAATGGTTGAGCCACTGCCTTTTACATCAGACTTAAGAAACAACCTGCGCTCGCTTTACGCCCAATAAATCCGG
+
CCCCCGGGGGFGGGGGGGGGGGGGGGGGGGGGGGGGGGGGGGGGGGGGGGGGGGGGGEFGGGGGGGGGGGGDGGGGGGFGGGGGGGGDEGGGGGGGGGGGGFFGGGFGGCCGGFGGGGGEGGGGGGGGGFGGFGGGGGCEFGFGGGGFCFCGGGGGGDGGGGGGGGGGFGFGGGGGGGGFGGGGGGGGFCFGGFCFGC9C93:CFG5*379C7;C8FF,@9EF=@BAEFD>AGF76>9:8E>=4FGFE6C8
@M03364:276:000000000-BLYN8:1:1101:11886:1369 2:N:0:1
GGACTACTAGGGTTTCTAATCCTGTTTGCTCCCCACGCTTTCGCACCTGAGCGTCAGTCTTCGTCCAGGGGGCCGCCTTCGCCACCGGTATTCCTCCAGATCTCTACGCATTTCACCGCTACACCTGGAATTCTACCCCCCTCTACGAGACTCTAGCCTGCCAGTTTCGGATGCAGTTCCCAGGTTGATCCCGGGGATTTCACATCCGACTTGACAGACCGCCTGCGTGCGCTTGACGCCCAGTAATTCCG
+
CCCCCGGGGGGGGGGFGFFFFGGGFFFGGGFGGGGDGGGGGGGGGGGGGGGGGGGGG@EEGGGFGGGGGGGGGGGGGD@FDE7FGGFGGGGGFGGGG8EGGGGGGGGFEFGEGFFFAFGECFGGFGGGGGGGGGGG9EDFEDGGGGGGGDGGGDGG;:EGGG6,FGGGGDE8CCEGDCCFGGGG:FF9,6;,:?*CEDCGGFC7+C;*37DDGCDFGD=7>E>:3>>EBFFFDG*3?BGGGFB67*067C*
@M03364:276:000000000-BLYN8:1:1101:16019:1402 2:N:0:1
GGACTACCCGGGTATCTAATCCTGTTTGCTACCCATGCTTTCGAGCCTCAGCGTCAGTTACAGACCAGACAGCCGCCTTCGCCACTGGTGTTCTTCCATATATCTACGCATTTCACCGCTACACATGGAGTTCCACTGTCCTCTTCTGCACTCAAGTTTCCCAGTTTCCGCTGCACTTCTTCGGTTGAGCCGAAGGCTTTCCCATCAGACTTAAGAAACCGCCTGCGCTCGCTTTCCGCCCAATAAATCCG
+
CCCCCGEGGGGGGGGGGGGGGGGGGGGGGGGGGGGGGGGGGGGGGGGGGFGGGGGEGGGGGGGGGGGGGGGGGGGGGGGGGFGGGGGGGFGGGGDFFGGGGGGEAFDFGGGGGGGGGGGEEGFGGGGGGGG@FGCFFGGGGFADGGGGGGGGGFED;DFFGGGGGGGGCEDC6C8CFG9EA;D+@++4@DC+7@@E>DFG>+<;6*3**99==:7DFFFFA>B?()()(2):9984A;CGCD1);CA3DC5
@M03364:276:000000000-BLYN8:1:1101:10286:1404 2:N:0:1
GGACTACTGGGGTTTCTAATCCTGTTTGCTCCCCACGCTTTCGAGCCTCAGTGTCAGTTACAGGCCAGAGAGCCGCTTTCGCCTCCGGTGTTCCTCCATATATCTACGCATTTCACCGCTACACATGGAATTCCACTCTCCTCTCCTGCACTCAAGTCTCCCAGTTTCCAATGCACACAATGGTTGAGCCACTGCCTTTTACATCAGACTTAAGAAACCACCTGCGCTCGCTTTACGCCCAATAAATCCGG
+
CCCCCGFFFGFGGGGGGGGGGGGFGGGGGGGGGGGGGGGGGGGGGGGGGGGGGGGGGGGGGGGGGGGGGGFGGGEGGGFAFGGGGGGGFGGGGGGFGGGGGGGGGGGGGGGGGGDFGGGGGGGGGGGGGGGGGGGGG8EGFEB=>DGFGGGGGGFGEGFFFFFEDEFFGG9=DFFG8D=FFC,,CEGCFGEFGGGGGCGFGGABFG7*;79+=++<;7@:>=?B5?AFFEF48:+>?=E:=>D)7@AEGD:
@M03364:276:000000000-BLYN8:1:1101:16258:1424 2:N:0:1
GGACTACTAGGGTTTCTAATCCTGTTTGCTCCCCACGCTTTAGCACCTGAGCGTCAGTCTTTGTCCAGGGGGCCGCCTTCGCCACCGGTATTCCTCCAGATCTCTACGCATTTCACCGCTACACCTGGAATTCTACCCCCCTCTACAAGACTCTAGCCTGCCAGTTTCGGATGCAGTTCCCAGGTTGAGCCCGGGGATTTCACATCCGACTTGACAGACCGCCTGCGTGCGCTTTACGCCCAGTAATTCCG
+
CCCCCGGGFGGGGGGGGGGGGGGGGGGGGGGGGGGGGGGGGGGGGGGFGGGGGGGGGGGGGGGGGGGGG>FGDGGGGGGGGGGGGGGGGGGGGGGGGGGGGGGGGGGGGGGGGGGDFFGDCFFGGGGGGGGGFGGGG@DFGGGGGGGGFEGGGFGGFGGGGGCFFGGGGG6@ECDEG,5@FGG8D@E69FFGGGGEEGG6D7FFFDCCCDDDGGGGGF5>BGFDFF>EBFEFGCGFF<EEEFF<FCFACF6
@M03364:276:000000000-BLYN8:1:1101:15990:1434 2:N:0:1
GGACTACCGGGTTTCTAATCCTGTTTGCTCCCCACGCTTTCGAGCCTCAGCGTCAGTTACAGACCAGAGAGCCGCCTTCGCCACTGGTGTTCCTCCATATATCTACGCATTTCACCGCTACACATGGAATTCCACTCCCCTCTTCTGCACTCAAGTCCTCCAGTTTCCAATGACCCTCCCCGGTTGAGCCGGGGGCTTTCACATCAGACTTAAAGAACCGCCTGCGCTCGCTTTACGCCCATTAAATCCGG
+
CCCCCFGFFEGGGGGGGFFGEDEFGGF9FGGEGGGGCFEGGGGGGGGGGGGGGGG>FFGGGG98@<@<,CFDGDGGEGGFEGGCCEFF<FCAEFBFFGGGGFEFFFCCGEGGAFFFGGEEEFEEFFFGDFGD9FGFG,,@8C,?DEBDDFCFB?F@9EFFFE@EADFGE9>DGFF,=FE>EBECFGE6ECC5>5CE58,<+B@B6>66;<@7;+@:5C;75=A;DB>BBF>)9CFA38?CC)-9>76>*9>
@M03364:276:000000000-BLYN8:1:1101:15734:1448 2:N:0:1
GGACTACTCGGGTTTCTAATCCTGTTTGCTCCCCACGCTTTCGCACCTCAGTGTCAGTATCAGTCCAGGTAGTCGCCTTCGCCACTGGTGTTCCTTCCTATATCTACGCATTTCACCGCTACACAGGAAATTCCACTACCCTCTACCATACTCTAGCTTGCCAGTTTTGGATGCAGTTCCCAGGTTGAGCCCGGGGATTTCACATTCAACTTAACAAACCACCTACGCGCGCTTTACGCCCAGTAATTCCG
+
CCCCCGGGGGGGGGGGGGGGGGGGGGGGGGGGGGGGGGGGGGGGGGGGGGGGGGGGGGGGFGGGGGGGGGGGGGDGGGGGGGGGGFGFGGGGGGGGGGGGGGGGGGGGGGGGGGFGGGGGGGDFFGFGGGGGGGGGFFGEFFGGGFGGGFGGGGGGGGGGGCFGCCAF@EB,DFGGGGGGCFGFFFFDGGF?C6CEGGGF@F:CF7FCCGCGGGGGFGG>A>>BEF4?@5ADDGFEF<GEGFFFGGCE=7*
@M03364:276:000000000-BLYN8:1:1101:15674:1477 2:N:0:1
GGACTACTAGGGTTTCTAATCCTGTTTGCTCCCCACGCTTTCGCACCTGAGCGTCAGTCTTTGTCCAGGGGGCCGCCTTCGCCACCGGTATTCCTCCAGATCTCTACGCATTTCACCGCTACACCTGGAATTCTACCCCCCTCTACAAGACTCTAGCCTGCCAGTTTCGAATGCAGTTCCCAGGTTGAGCCCGGGGATTTCACATCCGACTTGACAGACCGCCTGCGTGCGCTTTACGCCCAGTAATTCCG
+
CCCCCGGGGFGGGGGGGGGGGGFGGGGGGGFFGGGGGGGGGGGGGGGGFGGGGGGGGGGGGGGGGGGGG7@FEFGGGGGGCEGGGGGGGGFFAFCF8=ECFFGGGFF?CEGGGGFGFGGGGGGGFFGGGGGGGGGGGGGCCGGGCGFD9DGGGGGF9DA>DEGGFDGDE56DFC=,7@A,DFGF:9<CF,>FGGGG5BFDGD9CFGG3CDGG:F4:60A/)*.((),0(07>>5CAF65::58)*:B);C*
@M03364:276:000000000-BLYN8:1:1101:16481:1551 2:N:0:1
GGACTACCAGGGTTTCTAATCCTGTTTGCTCCCCACGCTTTCGTGCCTCAGTGTCAGTTACAGGCCAGAGAGCCGCTTTCGCCTCCGGTGTTCCTCCATATATCTACGCATTTCACCGCTACACATGGAATTCCACTCTCCTCTCCTGCACTCAAGTCTCCCAGTTTCCAATGCACACAATGGTTGAGCCACTGCCTTTTACATCAGACTTAAGAAACCACCTGCGCTCGCTTTACGCCCAATAAATCCGG
+
CCCCCGGEDGGGGGEFGFGGGGGGGGGGGGGGGGGGGGGGGGGFGGGGCFF@FGGECFEGGEGFGGGGG@FGGGGG7FFGGGGGGGGGGGGGGGGGGGGFG9EGGGGGEGGGGGGGGGGEGGGGGGGGFFFFFGFGEF9FGFCFCFFBGGGFFG89C3@;EF8DF>EFGFDGGGA=,=++368EFDGGGG,@CFC8EFF<C872C?DCC*<+=?C8F5FF?E?)5::*09>5CFCC/(:EG438DFF6CD5
@M03364:276:000000000-BLYN8:1:1101:23082:1564 2:N:0:1
GGACTACAGGGGTTTCTAATCCTGTTTGCTCCCCACGCTTTCGCACCTGAGCGTCAGTCTTTGTCCAGGGGGCCGCCTTCGCCACCGGTATTCCTCCAGATCTCTACGCATTTCACCGCTACACCTGGAATTCTACCCCCCTCTACAAGACTCTAGCCTGCCAGTCTCGGATGCAGTTCCCAGGTTGAGCTCGGGGATTTCACATCCGACTTGACAGACCGCCTGCGTGCGCGGTACGCCCAGTAATTCCG
+
-ACC@FGCFC@F,86,CFFFCFGGGGGGGGGCGGD:FGF@<FGGGGGDFFC<FEGCE<ECEECEFFGCFFCCFFGGGGEFGC,,BFCE=FGFFF9ABDFFF<FCGFGGEGGEFCEDFFGE77EEFFFFG8EDAFD;E@D7C@E+EA99,@D7DBCACB96,><FG,;DC5CEG,@<>,D:DBED>:EFEG;DEGE*/=<C=1:+7*;DC7DDD7C:6;CG:538?>BD(3:)))/47?>C*).<F*9.*:*
@M03364:276:000000000-BLYN8:1:1101:11790:1568 2:N:0:1
GGACTACAGGGGTTTCTAATCCTGTTTGCTCCCCACGCTTTCGAGCCTCAGTGTCAGTTACAGGCCAGAGAGCCGCTTTCGCCTCCGGTGTTCCTCCATATATCTACGCATTTCACCGCTACACATGGAAATCCACTCTCCTCTCCTGCACTCAAGTCTCCCAGTTTCCAATGACCCTCCCCGGTTGAGCCGGGGGCTTTCACATCAGACTTAAGAAACCGCCTGCGCTCGCTTTACGCCCAATAAATCCG
+
CCCCCFFFGGGGBFGGGCFGGGGGDEFGFG<EFCE@FFDGGGDFGGGGCFGFGGEEAFCFG@@@FGCGGGCECCFCEFDFEGGGGGGGGCFEFEF<F<9EFGGGFGFGCDFGF9FF<FCEFGDFGGGCBF5ADEEFGFG8>D,+4E=@88==?8,=EG3DFEEED9EAFGFC,ECF8?6EEE66F6?CFC,@>>5:=>8<DGF7B*8*98*:CD+::F:23*:?FF>50>DEDGC<6:>>CB(<C:*-:F5
@M03364:276:000000000-BLYN8:1:1101:10536:1584 2:N:0:1
GGACTACCGGGGTATCTAATCCTGTTTGCTCCCCACACTTTCGAGCCTCAGTGTCAGTTACAGGCCAGAGAGCCGCTTTCGCCTCCGGTGTTCCTCCATATATCTACGCATTTCACCGCTACACATGGAATTCCACCCTCCTCTCCTGCACTCAAGTCCCCCAGTTTCAAATGCAAACAATGGTTGAGCCACTGCCTTTTACACCAGACTTAAGAAACCACCTGCGCCCGCTTTACGCCCAATAAATCCGG
+
-6@@CFF?C7FEEGGFGFGGGFFCEGF,FEEG@FEC,6;EEFCDECFF8FFFGFCCFGGCCFF@CEF,CC8@D,77FE7,8FBF=<:FEFCGF9@9BF<BF9FEFGGG+4FCFGGDC+F>CC9<EEEFFFGF;A9:,46FCGF?88,>DFGGGGD@E,,@8+@E,>EE,>,,,7@,,5,,59D,>B,1@,@89,9DFGGCDG,**307;C>+=+=+;9E:>*;(559)/)8=C>178(C7A55FG++1*/7
@M03364:276:000000000-BLYN8:1:1101:15836:1595 2:N:0:1
GGACTACCGGGGTTTCTAATCCTGTTTGCTCCCCACGCTTTCGAGCCTCAGCGTCAGTTACAGACCAGAGAGCCGCCTTCGCCACTGGTGTTCCTCCATATATCTACGCATTTCACCGCTACACATGGAATTCCACTCTCCTCTTCTGCACTCAAGTCCTCCAGTTTCCAATGACCCTCCCCGGTTGAGCCGGGGGCTCTCACATCAGACTTAAAGAACCGCCTGCGCTCGCTTTACGCCCAATAAATCCG
+
CCCCCGGFGGGGGGGGGGGGGGGGGGGGGGGGGGGGGGGGGGGGGGGGGGGGGGGEGGGGGGGGGGGFGGGGGGGGGGGGGGGGGGGGGGGGGGGGGGGGGGFGGGGGGGGGGGGGGGGGGGGEEGGGEFAFGGGGGGFGGGGGFFGFGGGGFFGGGGGGGGGGFGGGFGGDECFEGCFGEEGGGGGGGGGGGCGEG8;ED*1CFGFF8F<7CFFDC<=C3E:@<A2>>FF:<GDDFFGEGF1@F*1):7C
@M03364:276:000000000-BLYN8:1:1101:14297:1678 2:N:0:1
GGACTGCAAGGGTTTCTAATCCTGTTTGCTCCCCACGCTTTCGCACCTGCACGTCAGCCTTTGTCCAGGTGGCTGCCTTCGCCACCGCTATCTCTCCAGATCTCGACGCGTGTCATCGCTACACCTGGCATCCTACGCCCCGCTACAAAACGCTAGCCTGCCAGTTTCGCAGGCAGTTGCCAGGTGTACCCCCGCGATTGAACGACGGCCCTGACAGTCCGCCTGCGTGCGATCTACGCCCACTCATTCCC
+
---8,,=,;C,B;F6CF6@C,,;6;@F@F9FF<F,+6@:,,C6,,+@8,,,;@,DFG8E@6,CCF,,9,,9A,,8:F<5?AFGG,9F+7+8,,9,C6,?<,4,,9,74++++8E<,,,84@C9?,4:9,E,,4E,,+@++86++3C3,,6=++@+3,6@,3,53@,@FC**3*@,352,529,*@,44,,2;5*****3**+0*)1):))//**9==*3C5*0(-<95(7))***)1(?51)-.*29)*C*
@M03364:276:000000000-BLYN8:1:1101:11089:1679 2:N:0:1
GGACTACCCGGGTTTCTAATCCTGTTTGCTCCCCACGCTTTCGAGCCTCAGTGTCAGTTACAGGCCAGAGAGCCGCTTTCGCCTCCGGTGTTCCTCCATATATCTACGCATTTCACCGCTACACATGGAATTCCACTCTCCTCTCCTGCACTCAAGTCTCCCAGTTTCCAATGCACACAATGGTTGAGCCACTGCCTTTTACATCAGACTTAAGAAACCACCTGCGCTCGCTTTACGCCCAATAAATCCGG
+
CCCCCGGGGGGDGGGGGGGGGGGGGGGGGGGFDGGGGGGGGGGGGGGGGGGGGGGGGGGGGGGGGGGGFGGEGGGGGGGGCFGGGGGEFGGGGGGGGGGGGGGGGGGCGGGGGGGGGDGGGGGGCGGGGGGGGGGG>EGGGGGGGGGGGGGGF?EDEFEFGGGGGGGGGFFG?FFGGGC?DEFCGGFGG868CFFECFGGFGFGF7@CGFD7BF>CFCFGFGF@DDBAD>BDGF+8D;GC5)6FFFFFGD9
@M03364:276:000000000-BLYN8:1:1101:18950:1691 2:N:0:1
GGACTACAGGGGTTTCTAATCCTGTTTGCTCCCCACGCTTTCGCACCTGAGCGTCAGTCTTCGTCCAGGGGGCCGCCTTCGCCACCGGTATTCCTCCAGATCTCTACGCATTTCACCGCTACACCTGGAATTCTACCCCCCTCTACAAGACTCTAGACTGCCAGTTTCGAATGCAGTTCCCAGGTTGAGCCCGGGGATTTCACATCCGACTCGACAGACCGCCTGCGTGCGCTTTCCGCCCCGTAATTCTT
+
@CC@@DFGGGDECGGGGGC,EFFGGGFGGGGGGGGEGGGDEG@BFCF@FGFGEGDGEGGFFFGFEE:,CFCDFE>BFF,,9CFCEFEBCGGGGGGGGGGGFGG9@<FD:@:=CEFGGCFGGGFG?=ADFD<AFGDFGG?7CEEFCEB,9DGGGGG7,@@CFD,@@CFFGG6D,@EGE9;D@B?>C>F?7>E:5*=:EE6<:@@CFGGGGGG**/9975=C5CE6:>65(8@E<GG2@<CCC)())1.):C*
@M03364:276:000000000-BLYN8:1:1101:17253:1697 2:N:0:1
GGACTACTCGGGTTTCTAATCCTGTTTGCTCCCCACGCTTTCGCACCTGAGCGTCAGTCTTTGTCCAGGGGGCCGCCTTCGCCACCGGTATTCCTCCAGATCTCTACGCATTTCACCGCTACACCTGGAATTCTACCCCCCTCTACAAGACTCTAGCCTGCCAGTTTCGAATGCAGTTCCCAGGTTGAGCCCGGGGATTTCACATCCGACTTGACAGACCGCCTGCGTGCGCTTTACGCCCAGTAATTCCG
+
CCCCCGGGGGGGGGDGGGGGGGGGGGGGGGGGGGGGGGGGGGGGGGGGGGFGGGGGGFGGGGGGGGGGGGGEGGGGGGGGGGGGGGGEGCFGGGGGGGGGGGGFGGGGGGGGGGGGGGGGEGGGC:FGGGGGGGGGFGFGGGGGGGGFFGGGGGGGGGGGGGGGGGGGDGGGGGGGGGGGGGCCFGFGFFCFGGGGGDGGGGGCAFGGGGDGGG;;FFGG>EEF:FFF0>EFGGGFF?GEGDFFGDFAGG0
@M03364:276:000000000-BLYN8:1:1101:15816:1704 2:N:0:1
GGACTACTAGGGTTTCTAATCCTGTTTGCTCCCCACGCTTTCGAGCCTCAGTGTCAGTTACAGGCCAGAGAGCCGCTTTCGCCTCCGGTGTTCCTCCATATATCTACGCATTTCACCGCTACACATGGAATTCCACTCTCCTCTCCTGCACTCAAGTCTCCCAGTTTCCAATGCACACAATGGTTGAGCCACTGCCTTTTACATCAGACTTAAGAAACCACCTGCGCTCGCTTTACGCCCAATAACTCCGG
+
CCCCCGGFGGGGGGGGGGGGGGGGGGGGGGGGFGGGGGGGGGGFFGGGGGGGGGGGGGGGGGGGGGFD8AEGGGGG+FFGGGFGFGGGFCFGGGFGGGGFGGFGFFGGCBFEGFFFFEGGGGGGGGGGFGGGGGGGG8DFGGGGG?DFGCFFGGGGGFGGDFFFFGGGDDCAEFFCFGDGGF?FGDGGGG6FEFGGGGFG?CGCAC7FCCFG>CF+;F>:CEABFFABDBEBGGGFD9C8E>@FG4+78D5
@M03364:276:000000000-BLYN8:1:1101:9436:1746 2:N:0:1
GGACTACCGGGGTTTCTAATCCTGTTTGCTCCCCACGCTTTCGCTCCTGAGCGTCAGTCTTTGTCCAGTGGGCCGCCTTAGCCACAGGTATTCCTCCAGATCTCTACGCATTTCACCGCTACACCTGGAATTATACCTCACTCTACAAGACTCTAGCCTGCCATTTTCGGAAGCAGTTCCAAGGTTTAGATCGGGGATTTCACGTCCGACTTGACAGACCGTCTGTTGTATCTTTACGCTCAGTAATTCCG
+
6C@A,C6,@@@BG+CCF<,<E@FC-EGEDFE,9,C+8+C@F<@@,6+;;C8@CB@,BC,9E6CE,966,6CEF,+6+B,,5,,CC:E@E,<5?,C?=A,,54@<FFEF>CE:FFF9B@+6@E:<,AEF8<9?,,C44,,,44==DDF9,@,6@=;,3,7,,,3,93==8+C+@8CEG,E@,,6DF9,4@,331@*4**4<99:*;*/;D55?*;0+**,/)/.,,+)*,+13:7@?:(**/)/@C7+.3+;
@M03364:276:000000000-BLYN8:1:1101:20633:1756 2:N:0:1
GGACTACCGGGGTTTCTAATCCTGTTTGCTCCCCACGCTTTCGCACCTGAGCGTCAGTCTTCGTCCAGGGGGCCGCCTTCGCCACCGGTATTCCTCCAGATCTCTACGCATTTCACCGCTACACCTGGAATTCTACCCCCCTCTACGAGACTCAAGCTTGCCAGTTTCAAATGCAGTTCCCAGGTTGAGCCCGGGGATTTCACATCTGACTTAACAAACCGCCTGCGTGCGCTTTACGCCCAGTAATTCCG
+
CCCCCGFGGFGGGGGGGGGGFCEGGGGGGGGGGGFGGGGGGGGGGFGGGFFCGEGGEGFFGGGGDGGFFGGGGGGGG7CFGGDEGFE@FGGFGGFGGGGGGGFFC9F7FECCFGGGGGGGEGGGGGGGGGCF9FFGGFECGGGGFCGGGGGGGF@698>,*6<EFFGGGGFGGGGFCFF7FG6:FB<FGFGF55:EG*B?7CEFFFFCG7DGCFGFFGF53*7:6>>5:DBBGGGFFF8E5)4;>CFDGG2
@M03364:276:000000000-BLYN8:1:1101:20862:1782 2:N:0:1
GGACTAAAGGGTTTCTAATCCTGTTTGCTCCCCACGCTTTCGCACCTCAGTCTCAGTATCAGTCCAGGTAGGCGCCTTCGCCACTGGTGTTCCTTCCTATATCTACGCATTTCACCGCTACACAGGAAATTCCACTACCCTCTACCATACTCTAGCTTGCCAGTTTTGGATGCAGTTCCCAGGTTGATCCCGGGGATTTCACATTCAACTTAACAAACCACCTACGCGCGCTTGACGTCCAGTAATTCCG
+
CCCCCF9F<FGCD@<<CC<CCE<EFGGGCAFGGC:@+@C@<FBFEFEFGGF,@FEEF9CEFG6E<FCFGEC,CCFGEGCFDG7:,BEEFGFGG,@DGFEEC,,,C<,+=4FC,,?F@CCC7AFF,====B99;,C=8=@E9@,=9>FEDFAFF;;AFFGEF9D,CCE,=,@,,@,3@EAF,68B,8@:7CDE6E6++,,@CDF+3BECDG7;C>CCFG8EFGFBB9>8@8B8D**4)(:=56?+23397D
@M03364:276:000000000-BLYN8:1:1101:10629:1786 2:N:0:1
GGACTACCAGGGTATCTAATCCTGTTTGCTCCCCACGCTTTCGAGCCTCAGCGTCAGTTACAGACCAGAGAGCCGCCTTCGCCACCGGTATTCCTCCCGATCTCTACGCATTTCACCGCTACACATGGAATTCCACTCTCCTCTCCTGCACGCAAGGCTCCCAGGTTCCAATGCTCACAATGGTTGAGCCACTGCCTTTTACATCAGACTGAAGAACCCACCTGCGCTCGCTTTAAGCCCAATAAATCCGG
+
C-<-AEFGGGG7EFGGDEFF<CFFG<66FFFGGG@C+FF7<EC<,6F@AEF@:B:,:;EFAFFA@FFG8C,C@F>EGGG,,,BBCF>@C=,EACGF,,+,+@EC@E<=C=BCFGGFF+@CFGC@CCFF=?B4;<,A;=,A8A=D8EFF8D8=C8+6+8@D+=33+@9AFGFCFG,5:EG6;3373@,,23,@<,,3,79A7*,21+;*2;**;*=?*;**2*/3:?()65DFD3+);>?E*=(6*;@5CG5
@M03364:276:000000000-BLYN8:1:1101:16625:1812 2:N:0:1
GGACTACAGGGGTATCTAATCCTGTTTGCTCCCCACGCTTTCGAGCCTCAGCGTCAGTTACAGACCAGAGAGCCGCCTTCGCCACTGGTGTTCCTCCATATATCTACGCATTTCACCGCTACACATGGAATTCCACTCTCCTCTTCTGCACTCAAGTCCTCCAGTTTCCAATGACCCTCCCCGGTTGAGCCGGGGGCTTTCACATCAGACTTAAAGAACCGCCTGCGCTCGCTTTACGCCCAATAAATCCG
+
CCCCCGGGGGGGGGGGGGGGGGGGGGGGGGGGGGGCGGGGF9FGGGGGGGGFGGGGGCFGGGGGGGGGGFGGGGGGG,CFGGGGGGFGGGGGGGGGGGGFGGGGFCGGGGG7FGGCFFGGGGGGGGGFFEDGGGGGFGGGGGFGEECGGGGGFFGGGGCFFFGGEGDGFFGCGFGGGGFGGGGG>6>EGGEEGDGGGGGGGFEFAFFGDGDGGG7@7DFGEDBDDA93(:ABCG34@?;?=::FGG?A77C
@M03364:276:000000000-BLYN8:1:1101:9422:1823 2:N:0:1
GGACTACCGGGGTATCTAATCCTGTTTGCTCCCCACGCTTTCGAGCCTCAGTGTCAGTTACAGGCCAGAGAGCCGCTTTCGCCTCCGGTGTTCCTCCATATATCTACGCATTTCACCGCTACACATGGAAGTCCACTCTCCTCTCCTGCACTCAAGTCTCCCAGTTTCCAATGCACACAATGGTTGAGCCACTGCCTTTTCCATCATACTTAAGAAACCACCTCCGCTCGCTTTACGACCAATAAATCCGG
+
CCCCCFC@CCGFFBCGGFDGGFFGGGGGGGGGGGGGGGGFGFGCFCFGGGGGGGGFGGFEDGG@FGFGDFFGDGGGDG7FGFGGGEFEFEGGGGGGGGGGGGGGGGGFCF7FA<@@FGGGGECB9FFGGG,AFDA:,,6<EEGGDFF88,@8CDGF,3,,,>DFFGFFAFFDDGDDFFEGFG6,@+,<,>,31<9DFG99;8;CFG+;72BFB+CD*AG>FG9))286@B?6C5:>5(=1:A3F7C=59)/
@M03364:276:000000000-BLYN8:1:1101:19972:1942 2:N:0:1
GGACTACTAGGGTATCTAATCCTGTTCGCTCCCCACGCTTTCGAGCCTCAGCGTCAGTTACAGACCAGAGAGCCGCCTTCGCCACTGGGGTTCCTCCATATATCTACGCATTTCACCGCTACACATGGAATTCCACTCTCCTCTCCTGCACTCAAGTCTCCCAGTTTCCAATGCACACAATGGTTGAGCCACTGCCTTTTACATCAGACTTAAGAAACCACCTGCGCTCGCTTTACGCCCAATAAATCCGG
+
CCCCCGGGGFGGFGGGGGGGGGFGGGFDGGGGFGGGGCF;FFGGGDFEGFGGGGGGGGDGGGGGG,CEF,CBFFGGGGGGGGFGGGGG,@=FF<EFCF<5?FGAFGGGD@FGFGGGGGGGGGGGGGGFFFFGGGGGGGGGGF?+=,>BFGGG?FGGGGGGGGGGGFDBCGCGGGGGDG86EFGFGGG?CFGGFF9DF>FGGCC+<8*4?CFFCDCF491C5*@>259A?EEEGCFCA6C=5:(6*;FCCDC
@M03364:276:000000000-BLYN8:1:1101:13917:1990 2:N:0:1
GGACTACTGGGGTTTCTAATCCTGTTTGCTCCCCACGCTTTCGAGCCTCAGTGTCAGTTACAGGCCAGACAGCCGCCTTCGCCACCGGTGTTCCTCCATATATCTACGCATTTCACCGCTACACATGGAATTCCACTCCCCTCTCCTTCACTCAAGTCTCCCAGTTTCCAATGCACACAATGGTTGGGCCCCTTCCTTTTACACCAGACTCAAGCACCCCCCCTCTCCCCCTTTACCCCCAAGCAACCCGG
+
<@<C@FE9,6C:@@CG<@E@6CECFDFEGFFFGGGGEGDB@G:CFEGDD,CCCFGC6E<,C<F@E7FC6,:66D@F+,CFC:F,?D7F=F=,CFFGG,,:,,CAEEF@C7F:<ECFC=CE+C,A9,C,5AA?FGGF9,,8=,BDFGG,>8E97,>9,>=,>DEBFD9EGCEFFG,,,1++,67,@+:+;@@;*,,55@;,+*,*0***/3**33*;*;?*)?)((),0()2)2*+10/*:1)();C),*)1
@M03364:276:000000000-BLYN8:1:1101:17132:2002 2:N:0:1
GGACTACCCGGGTTTCTAATCCTGTTTGCTCCCCACGCTTTCGCACCTGAGCGTCAGTCTTTGTCCAGGGGGCCGCCTTCGCCACCGGTATTCCTCCAGATCTCTACGCATTTCACCGCTACACCTGGAATTCTACCCCCCTCTACAAGACTCTAGCCTGCCAGTTTCGAATGCAGTTCCCAGGTTGAGCCCGGGGATTTCACATCCGACTTGACAGACCGCCTGCGTGCGCTTTACGCCCAGTAATTCCG
+
CCCCCGGFAFGGGGGGGGFGGGGGGGGGGGGGGGGDGDEFGGGGGGGGGGGGGFGGGFFGGGGGGGGGGGGGGGGGGGGGGGCFGGGGGGGGFFGFGGF9=FFGFGGGGGGGGGGGFGGGGGGGGGGGGFFEGGGGGGGGGGGGGGGG9EGFGGGGFGFGGGGGGGGFCF681,;ACCCCGGCEFFGFGGGFGGGG5EGGFGGFF<FDGGC5>0>77CFCA5::6FFF?FFFGDC270?CGEB?7F4>GD6
@M03364:276:000000000-BLYN8:1:1101:20109:2013 2:N:0:1
GGACTACTAGGGTTTCTAATCCTGTTCGCTCCCCACGCTTTCGCACCTGAGCGTCAGTCTTTGTCCAGGGGGCCGCCTTCGCCACCGGTATTCCTCCAGATCTCTACGCATTTCACCGCTACACCTGGAATTCTACCCCCCTCTACAAGACTCTAGCCTGCCAGTTTCGAATGCAGTTCCCAGGTTGAGCCCGGGGATTTCACATCCGACTTGACAGACCGCCTGCGTGCGCTTTACGCCCAGTAATTCCG
+
CCCCCGGGGGGGGGGGGGGGGGGGGGGFGGGGGGGGGFGGGGGGGGGGGGGGGGGGGGGGGFGGFGGGGGGGGGGGGGGGGGGG>EEGGGGGGGGGGGGGGGGCGGGGGEGGGGGGGFEECGGGGGGCFGGGGGGGGGDFEEGGGFEFGDGGGFCAFGG?CGFGGGGGGGGGGGGG9AFFGGGGGGGDFFGGEEEECEG6CCFGFGGGGGGGG>FGGGFGEE>B?FFFBE:3DC*:B:;8E5:;7>FACD6
@M03364:276:000000000-BLYN8:1:1101:14212:2038 2:N:0:1
GGACTACAAGGGTTTCTAATCCTGTTTGCTCCCCACGCTTTCGAGCCTCAGTGTCAGTTACAGGCCAGAGAGCCGCTTTCGCCTCCGGTGTTCCTCCATATATCTACGCATTTCACCGCTACACATGGAATTCCACTCTCCTCTCCTGCACTCAAGTCTCCCAGTTTCCAATGCACACAATGGTTGAGCCACTGCCTTTTACATCAGACTTAAGAAACCACCTGCGCTCGCTTTACGCCCAATAAATCCGG
+
CCCCCGGGGGGGGGGGGGGGGGGGGGGGGGGGGGGGGGGGGGGGGGGGFGGGGGGGGFGGGGGGGGGGGGFGGGGGEFGGGGEGGGGGB:FGGGGGGGGGGFCFFGGGGGGGGGGGGGGGDGFGGGGGGGGGGGGCFFFGGGDDG89EFGGGEG@CFGGFAFFGGGGGGGCDDGDGGGGGFGGGGGGCFGGF6DFGGGFG+;FGFFCGGG7CC>FGGGF7>EA24@@BA>;BG*=C>2E7C)3AGG=<685
@M03364:276:000000000-BLYN8:1:1101:17765:2038 2:N:0:1
GGACTACCAGGGTTTCTAATCCTGTTTGCTCCCCACGCTTTCGAGCCTCAGTGTCAGTTACAGGCCAGAGAGCCGCTTTCGCCTCCGGTGTTCCTCCATATATCTACGCCTTTCACCGCTACACATGGAATTCCACTTTCCTCTCCTGCACTCAAGTCTCCCAGTTTCCAATGCACACAATGGTTGAGCCACTGCCTTTTACATCAGACTTAAGAAACCACCTGCGCTCGCTTTACGCCCATGACATCCGG
+
AC@C8EEFGGGGGF7FFEGGFG<<CCFFFFFFDFF:F77;C<,6,BBEFCDFGGGGCFG<FFF8DGFDG<ECFGGG7,AEF7CF6,@FFFBFCFCEE@AFFC,,9A<D@+BFFDFG9=++4@B,4EFCC<CFAADF,,45CD;+4>>8E?@=ED8=EABFGG8DFBDGGGG9,BFD,@CD=3,@D8@,9@?FCFG6,,6<;CEFAF5C?C+:+++<7?:AF*3<>?2*0?454*:*)(::C)(;*;:@<D<
@M03364:276:000000000-BLYN8:1:1101:18903:2086 2:N:0:1
GGACTACAAGGGTATCTAATCCTGTTTGCTCCCCACGCTTTCGCACCTGAGCGTCAGTCTTCGTCCAGGGGGCCGCCTTCGCCACCGGTATTCCTCCAGATCTCTACGCATTTCACCGCTACACCTGGAATTCTACCCCCCTCTACGAGACTCAAGCTTGCCAGTTTCAAATGCAGTTCCCAGGTTGAGCCCGGGGATTTCACATCTGACTTAACAAACCGCCTGCGTGCCCTTTACTCCCAGTAATTCCG
+
CCCCCGGGFGFGG<FFGAFFCEFGGGGGGGGGGGGDGGGGFGGGDFGF,6CFEGGEGGGCFFGGG:FG87+@F@CGGGGGGCFFF?@CFEGGGFGDFDFDGGGGGGGG@EFGGGGA<:CEGEGCFGGGFFFGGG9==8>FEEGG9>83+8@FEFEGGG98CB,@>FGGEGEGGFFFGCGG,??CGFEF6D,:***=?EFCCGGFCG7+C:;D7+;C*/==BEB?0;97(<).9<CAF)<CFF?9FD6<D>9
@M03364:276:000000000-BLYN8:1:1101:9175:2091 2:N:0:1
GGACTACCGGGGTATCTAATCCTGTTTGCTCCCCACGCTTTCGCACCTGAGCGTCAGTCTTTGTCCAGGGGGCCGCCTTCGCCACCGGTATTCCTCCAGATCTCTACGCATTTCACCGCTACACCTGGAATTCTACCCCCCTCTACAAGACTCTAGCCTGCCAGTTTCGGATGCAGTTCCCAGGTTGAGCCCGGGGATTTCACATCCGACTTGACAGACCGCCTGCGTGCGCTTTACGCCCAGTAATTCCG
+
CCCCCGGGGGGGGGGGGGGGGGGGGGGGGGGGGGGGGGGGGGGGGGGGGGGGGGGGGGGGGGGGGGGGGGGGGGGGGGGGGGGGGGGGGGGGGGFGFFF?FGGGGGGFGGGGGGGGGGGGGGGGFFFFGGGGDFGGGGGGGGGGGGGGFGGGGGGGGGGGGFGFFGC9:EGGGGGGGGGGGGGGGGGGGC?@ECCEGGGGGGGGFGGGDGGGFGGGGGGGFGF03:(5->5>DDGAB:?GG3?6CF=2CG4
@M03364:276:000000000-BLYN8:1:1101:18015:2115 2:N:0:1
GGACTACTGGGGTTTCTAATCCTGTTTGCTCCCCACGCTTTCGAGCCTCAGTGTCAGTTACAGGCCAGAGAGCCGCTTTCGCCTCCGGTGTTCCTCCATATATCTACGCATTTCACCGCTACACATGGAATTCCACTCTCCTCTCCTGCACTCAAGTCTCCCAGTTTCCAATGCACACAATGGTTGAGCCACCGCCTTTTACATCAGACTTAAGAAACAACCAGCGCTCGCTTTACGCCCAACAAATCCGT
+
CCCCCFG9F-@BFGGFFFFECEFCFGFGGFGGGEE@BFGGGGDGCF>EAEEGGGGGGGC9FFG@<FDCFGC7CFGGGEGGGGG>:EFGGDGFGGDFF8?@FGGFFGFGF?+CEEEGGGDE7@??F=E,BAFFEGGG9EDFFAD96EFGF,ED,,8=@FDFGGGG=@DBFD=D@8FEADE+69DFACFG783:CEGGCC9<9?;C1+*9;C7F:+::;C,;AC*)))(2())):/8;38GGG)(2**1)89/
@M03364:276:000000000-BLYN8:1:1101:18275:2121 2:N:0:1
GGACTACTAGGGTTTCTAATCCTGTTTGCTCCCCACGCTTTCGAGCCTCAGCGTCAGTTACAGACCAGAGAGCCGCCTTCGCCACTGGTGTTCCTCCATATATCTACGCATTTCACCGCTACACATGGAATTCCACTCTCCTCTTCTGCACTCAAGTCCTCCAGTTTCCAATGACCCTCCCCGGTTGAGCCGGGGGCTTTCACATCAGACTTAAAGAACCGCCTGCGCTCGCTTTACGCCCAATAAATCCG
+
CCCCCGGGFGGGGEGGGGGGGGGGGGGGGGGGFGGDGGGGGGGGFDGGGFEFGGGGGEGGGGGGGGGGGGGGGGGGGGGGGGFEGGGGGGGGGGAFGGGGGGGGGGGGGGGGFFGGGGGGGGGGGCGGFFFFGGGGGGGGGGGGGGGCFGGGDD8@FGFEFFGFFGGDCFGGGGGGFGF=AB6CGGGGGGGDGGGGCEFFFFGFCGFD=<;CCFC8C4=7>5B<0;25.85AG3C<@6EEGF(<CGFAGG3
@M03364:276:000000000-BLYN8:1:1101:18381:2124 2:N:0:1
GGACTACCAGGGTTTCTAATCCTGTTTGCTCCCCACGCTTTCGAGCCTCAGTGTCAGTTACAGGCCAGAGAGCCGCTTTCGCCTCCGGTGTTCCTCCATATATCTACGCATTTCACCGCTACACATGGAATTCCACTCTCCTCTCCTGCACTCAAGTCTCCCAGTTTCCAATGCACACAATGGTTGAGCCACTGCCTTTTACATCAGACTTAAGAAACCACCTGCGCTCGCTTCACGCCCAATAAATCCGG
+
CCCCCGGFFGEGG<;FFGGGGGGGAFEGGFGGGGGGCFGEGF:FFDGGFGGGGGGGFGFFFGF8F:EG8<8FFCFGEGGCGGGG@FGGBCGDGGGGCDFGGGEFGGGGCEFDGGFCGGGGGD,A=F<8FFA8FF9EF@DFFGGGGCEGGCGFD8=?DD=FGGGFFGGGGDFFEFCGGFDGDGFEEE?FGDFG6@>CECE:+AFC?C>G7;@FF=CFFFGGFGA5)9:*528?D*0707FEEF@F=+8?*)2
@M03364:276:000000000-BLYN8:1:1101:8954:2154 2:N:0:1
GGACTACTCGGGTATCTAATCCTGTTTGCTCCCCACGCTTTCGAGCCTCAGTGTCAGTTACAGGCCAGAGAGCCGCTTTCGCCTCCGGTGTTCCTCCATATATCTACGCATTTCACCGCTACACATGGAATTCCACTCTCCTCTTCTGCACTCAAGTTTCCCAGTTTCCAATGACCCTCCCCGGTTGAGCCGGGGGCTTTCACATCAGACTTAAGAAACCGCCTGCGCTCGCTTTACGCCCAATAAATCCG
+
CCCCCGGGGGGGGGGGGGGGGGGGGGGGGGGFGGGGGGGGGGGGFGGGGGGFGGGGGGGGGGGGGGGGGGGGGGGGGGGGGGGGGGGEGGGGGGGGFDFGGGGGGGFGGGGGGGFGGGGGGGGGGGGFF<EGFFGGGGGG8EGFGGGGGFGFGGGD@EGGG?FCA=EFGGGGGGGFGGG>EGGCGGEFGGGGEECGDCFGGFFGFGGFFF;+BDFF7FGGFG58@A@F>BEFD53<?6DECB?FFG=<FGG
@M03364:276:000000000-BLYN8:1:1101:15519:2154 2:N:0:1
GGACTACTAGGGTTTCTAATCCTGTTTGCTCCCCACGCTTTCGCACCTGAGCGTCAGTCTTTGTCCAGGGGGCCGCCTTCGCCACCGGTATTCCTCCAGATCTCTACGCATTTCACCGCTACACCTGGAATTCTACCCCCCTCTACAAGACTCTAGCTGACCAGTTTCAAATGCAGTTCCCAAGTTAAGCTCGGGGATTTCACATCTGACTTAATCAACCGCCTGCGTGCGCTTTACGCCCAGTAATTCCG
+
CCCCCGGGGGGGGGGGGGGGGGGGGGGGGGGGGGGGGGGGGGGGGGGGGGGGGGGGGGGGGGGGGGGCFEGGGGGGGGGGGGGGGGGGGGGGGGGGGGGGGGGGFGGGGGDGGGGGGGGGGFGGGGGGGGGGGGGGGGGGGGGGGGGFGGGGGGGGGGGFGGGGGGGDFGGGGGGGGGGGGGGFGEFFGD;DDGGGG5C,8CFGFGGGFCFFGGFDFFGGFG31=F>FFF>EGGG<F<GGG><FGFFFGG4
@M03364:276:000000000-BLYN8:1:1101:16280:2206 2:N:0:1
GGACTACAGGGGTTTCTAATCCTGTTTGCTCCCCACGCTTTCGCACCTGAGCGTCAGTCTTTGTCCAGGGGGCCGCCTTCGCCACCGGTATTCCTCCAGATCTCTACGCATTTCACCGCTACACCTGGAATTCTACCCCCCTCTACGAGACTCAAGCTTGCCAGTTTCAAATGCAGTTCCCAGGTTGAGCCCGGGGATTTCACATCTGACTTAACAAACCGCCTGCGTGCGCTTTACGCCCAGTAATTCCG
+
CCCCCGGGGGGGGGGGGGGGGGGGGGGGGGGGFGGGGGGGGGGGGGGGGGGGGGGGGGFGGGGGGGGGGEGGGGGGGGGGGGGGGGGGGGGGGGGGGGGFGGGGGGGGGG>FGGGGGGGGGGGGGGGGGGGGGGGGGFGGGGGGGGG6BEGGGGFGGGGFGGGGGGGGFGGGCGFFFGFGCCGGGGGGGGGFGGGGGGGGGGFGFF7FGG7D:@FGGFGFBDAD?FBE?FFFGGFFFFGEGF:/:*99FG9
@M03364:276:000000000-BLYN8:1:1101:11319:2215 2:N:0:1
GGACTACACGGGTTTCTAATCCTGTTTGCTCCCCACGCTTTCGCACCTGAGCGTCAGTCTTTGTCCAGGGGGCCGCCTTCGCCACCGGTATTCCTCCAGATCTCTACGCATTTCACCGCTACACCTGGAATTCTACCCCCCTCTACAAGACTCTAGCCTGCCAGTTTCGGATGCAGTTCCCAGGTTGAGCCCGGGGATTTCACATCCGACTTGACAGACCGCCTGCGTGCGCTTTACGCCCAGTAATTCCG
+
CCCCCGGGGGGGGGGGGGGGGGGGGGGGGGGGGGGGGGGGGGGGGGGGGGGGGGGGGGGGGGGGGGGGGGGGGGGGGGGGGGGGGGGGGGGGGGGGGGGGGGGGGGGGGGGGGGGGGGDEFGGGGGGDFGGGGGGEEFGGGGGFFGGCFFFGGGGGGGGGGGGGGGGGGGGGGGFGGGGGGGGC,>ECFFGGGGEGGGGGGGGGFGCGGGGGGGGGGGGGFDDFFFFFBFFFG<FFFFCGGEBFGGFFGG9
@M03364:276:000000000-BLYN8:1:1101:7560:2228 2:N:0:1
GGACTACCAGGGTTTCTAATCCTGTTTGCTCCCCACGCTTTCGAGCCTCAGCGTCAGTTACAGACCAGAGAGCCGCCTTCGCCACTGGTGTTCCTCCATATATCTACGCATTTCACCGCTACACATCGAATTCCACTCTCCTCTTCTGCACTCAAGTCCTCCAGTTTCCAATGACCCTCCCCGGTTGAGCCGGGGGCTTTCACATCAGACTTAAAGAACCGCCTGCGCTCGCTTTACGCCCAGTAATTCCG
+
CCCCCGGFCFFGGG>FFFFFGEFFFGFF9CA<<FGGGGGGG9FFGGGGCFEFGGGCGGFCFFFGGGGG@<FC<FEFEGGGGDFGFA8CFGGCGGFFC<,?EA=FGGGGGGEFFGGFGD>EFGGG9:,89AAA9,,,9>,EE98@7E,,@DGFC8EFD9,68@@,7@,@EG>,=;=??FFCAEGDGGGGGGC>C5EEDBF?+8CF6CDCD9F7B7CFGCFGDGB11;95()))97C)*,*:C)1):C45>FC
@M03364:276:000000000-BLYN8:1:1101:20313:2265 2:N:0:1
GGACTACCGGGGTTTCTAATCCTGTTTGCTCCCCACGCTTTCGAGCCTCAGTGTCAGTTACAGGCCAGAGAGCCGCTTTCGCCTCCGGTGTTCCTCCATATATCTACGCATTTCACCGCTACACATGGAATTCCACTCTCCTCTCCTGCACTCAAGTCTCCCAGTTTCCAATGCACACAATGGTTGAGCCACTGCCTTTTACATCAGACTTAAGAAACCGCCTGCGCTCGCTTTACGCCCAATAAATCCGG
+
CCCCCGFFGGGGGGGGGGFFGGGGGGEGGGGGGGGGGGGGGGGGGGGGGGGGGGGGGGGGGGGGGGGGGGGGG?FGGGFGGGGGGGGGGGEBEFGFGGGFGGGGGGGGGDGFGGGFGCCEGGGGGGGGGGFGGGGGFGGGGGGGGGGFGGGGFDFGGGGGFGGGGGEGDDCDGGGGGGGGGGGGBE67FGGGGGGGGGGF7DFGFGGGGG+7CCFFGGFD45?BFF>?@FEB*9C3:7CCEF@ADC6)0:7
@M03364:276:000000000-BLYN8:1:1101:13364:2314 2:N:0:1
GGACTACCGGGGTATCTAATCCTGTTTGCTCCCCACGCTTTCGCACCTGAGCGTCAGTCTTTGTCCAGGGGGCCGCCTTCGCCACCGGTATTCCTCCAGATCTCTACGCATTTCACCGCTACACCTGGAATTCTACCCCCCTCTACAAGACTCTAGCCTGCCAGTTTCGAATGCAGTTCCCAGGTTGAGCCCGGGGATTTCACATCCGACTTGACAGACCGCCTGCGTGCGCTTTACGCCCAGTAATTCCG
+
CCCCCFGGGGGGGGGGGGGGGGGGGGGGGGGGGGGGGGGGGGGGGFGGGGGGGGGGEGGGGGDGGGGGGGGGGGGGGGGGGGGGGGGGGGGGGGGGGGGGGFFGGGGGGGGGGCGGGGGGGGGGGGFFDFGFEGGGGGFGCEGGGGGGGGGFFGEAGGGGGGCGGGGGGGEGGGGGGGGGF9FEGGFGGGGGGGGGGGGGFGGGFGGG39D<7FFFDCFCEGF:3)7D?:EFGGGFFFEEE53?G>FFGG9
@M03364:276:000000000-BLYN8:1:1101:24198:2356 2:N:0:1
GGACTAAGGGGTTACTAATCCCGTTTGCTCCCCACGCTTTTGCACCTCAGTGTCAGTATCAGTCCAGGTAGTCGCCTTCGCCACTGGTGTTCCCTCCTATATCCACGCATTTCACCGCCACACAGGAAATTTCACTACCCCCTACCATACTCTAGCTTGCCAGTTTTGGATGCAGTTCCCAGGTTGAGCCCGGGGATTTTACCTTCAACCTAACAAACCCCCTACGCGCGCGTTGCGCCCAGTTATTTCGG
+
CCCCCF98EGGCG,,C,CC@D,,6CF6C6,CFE<B@E,@D,CC6;C<4,;@,<,C<F<FDF<CFFAFD<FFFG77B@C9D4@8BCE@FFFGGG,CEED,5559,4,6>+,8CFE9FC>+=?,@FCF,,B?<,E9@4,E8F++46@EDF9@=+74CEGDF+@EFDG@,@+86,@,739,@E==DDF=D18,>@788:48C,+4,5BC4=7*;949D*795*/=62@?>84BD)29)(04CE*8(***/):*)
@M03364:276:000000000-BLYN8:1:1101:9986:2358 2:N:0:1
GGACTACTGGGGTTTCTAATCCTGTTTGCTCCCCACGCTTTCGCACCTGAGCGTCAGTCTTTGTCCAGGGGGCCGCCTTCGCCACCGGTATTCCTCCAGATCTCTACGCATTTCACCGCTACACCTGGAATTCTACCCCCCTCTACGAGACTCTAGCTTGCCAGTTTCAAATGCAGTTCCCAGGTTGAGCCCGGGGATTTCACAGCTGACTTAACAAACCGCCTGCGTGCGCTTTACGCCCAGGAATTCCG
+
CCC@CCEG9FGDG+B9FGGGGGGFFCCCFGEEGFG7FGECFFC,@@FFF6CFFEGGGG9F,CEEGGGG?7EGC@BFC:EF,8B@C9FG=@FFG9FGC,B??F;@9FCDF::FGFGGGFEGDFGG=EFDD<EFGGGG,BD:@+BDDB=>7:CFCFCD;A,@@F3>>;E;;;EGGACCF7DEE;F>>,:ECFFC78BEDC:CD+<:+/*CDF+@C7:+:/;5.>B@DFBFFB)5C5FD48E*>5()**9,;:*
@M03364:276:000000000-BLYN8:1:1101:16516:2466 2:N:0:1
GGACTACTGGGGTTTCTAATCCTGTTTGCTCCCCACGCTTTCGAGCCTCAGTGTCAGTTACAGGCCAGAGAGCCGCTTTCGCCTCCGGTGTTCCTCCATATATCTACGCATTTCACCGCTACACATGGAATTCCACTCTCCTCTCCTGCACTCAAGTCTCCCAGTTTCCAATGCACACAATGGTTGAGCCACTGCCTTTTACATCAGACTTAAGAAACCACCTGCGCTCGCTTTACGCCCAATAAATCCGG
+
CCCCCGGGGGGGGGGGGGGGGGGGGGGGGGGGGGGGGGGGGGGGGGGGGGGGGGGGGEFGGGGGGEGGGFGGGGGGDGGGDGGGGGGGGGGGGGGGGGGGGGGGGGGGGCGGGGGGGGGGGGGGEGGGGFGGGGFFGEGDFFCDEGFGGGGGGFFFCFEGACFGGGGGGGGGGGGDCC88DF8EFDC?FGCFFGGCFGGF?FGGF7DDFGFC+?C7AC69FG>)0:@>28?;DFC45=E1CA;A7:+989>
@M03364:276:000000000-BLYN8:1:1101:12098:2470 2:N:0:1
GGACTACTGGGGTTTCTAATCCTGTTTGCTCCCCACGCTTTCGCACCTGAGCGTCAGTCTTTGTCCAGGGGGCCGCCTTCGCCACCGGTATTCCTCCAGATCTCTACGCATTTCACCGCTACACCTGGAATTCTACCCCCCTCTACAAGACTCTAGCCTGCCAGTTTCGGATGCAGTTCCCAGGTTGAGCCCGGGGATTTCACATCCGACTTGACAGACCGCCTGCGTGCGCTTTACGCCCAGTAATTCCG
+
CCCCCGGGGGGGGGGGGGGGGGGGGGGGGGGGGGGGGEGGGGGGGGGFFGGGGGGGGFEFGGGGGGGGGGGGGGGGGGGGGGGGGGGGGGGGGFGGFFCADFGGGGGGGGGGGCFGGDF?FCFEEGGFGCFGGGGGGGGGGGGGGGGG@FGFGGGGGGGGGGGGGGGGGG>E5D;9FGGGDGGGGCCFFGCFGGGGGGG+;CGF8F*9DDGGGCGGFGGGB=D6:F67:B3.19C266EEEBBFGGFF7>*
@M03364:276:000000000-BLYN8:1:1101:20106:2476 2:N:0:1
GGACTACAGGGGTATCTAATCCTGTTTGCTCCCCACGCTTTCGAGCCTCAGCGTCAGTTACAGACCAGAGAGCCGCCTTCGCCACTGGTGTTCCTCCATATATCTACGCATTTCACCGCTACACATGGAATTCCACTCTCCTCTTCTGCACTCAAGTCCTCCAGTTTCCAATGACCCTCCCCGGTTGAGCCGGGGGCTTTCACATCAGACTTAAAGAACCGCCTGCGCTCGCTTTACGCCCAATAAATCCG
+
CCCCCGGGGGGGGGGGGGGGGGGGGGGGGGGFGGGGGGGGGGGGGGGGGGGGGGGGGGGGGGGGGGGGGGGGGGGEGGFGGGGGGGGGGGGGGGGGGGGGGGGGGGGGGGGGGGGGGGGGGGGGGGGGFFFGGGGGGGBFGGGGGGGGGGGF>?DF;@EGGFFFGGGGGFGGDFGGGGGGGGGGGGGFFGGGEGGGEEGGGGGGFGGGGF4CGGFGFFGGFGFFFF@BBFF:GGGAFFEGG:6@GFFAGGC
@M03364:276:000000000-BLYN8:1:1101:18217:2503 2:N:0:1
GGACTACCGGGGTATCTAATCCTGTTTGCTCCCCACGCTTTTGAGCCTCAGTGTCAGTTACAGGCCAGAGAGCCGCTTTCGCCTCCGGTGTTCCTCCATATATCTACGCATTTCACCGCTACACATGGAATTCCACTCTCCTCTCCTGCACTCAAGTCTACCAGTTTCCAATGCACACAATGGTTGCGCCCCCGCCTTTTAACTCAGACTTAACAAACCACCTGCGCTCGCTTTTCGCCCAATAAAACCGG
+
CCCCCGG@FGGGGGGGGGGGGGGGGGGGGGGGGGGGGGGGG<FGFGGGGGGFDGGGGGGGGGFFF@FG896FFGGG+CFFGGG7C,+@8@FDFCGGGGGGGGGGFFGGGGGGFFGGGCFGGGGGG9EGGGGGGG9F,4,A,DDF8EEGGDFD7,@F=EF,@DEFFGGGFGGGGGGFGG=FGGGAFC,4:B+***5:CGGG+*,20*22**:+8+=C6C:,2=A=2.(./):.>C*980B@C:@60>*,/)1
@M03364:276:000000000-BLYN8:1:1101:13290:2524 2:N:0:1
GGATACTGGGGTTTCTAATCCTGTTTGCTCCCCACGCTTTCGAGCCTCAGTGTCAGTTACAGGCCAGAGAGCCGCTTTCGCCTCCGGTGTTCCTCCATATATCTACGCATTTCACCGCTACACATGGAATTCCACTCTCCTCTCCTGCACTCAAGTCTCCCAGTTTCCAATGCACACAATGGTTGAGCCACTGCCTTTTACATCAGACTTAAGAAACCACCTGCGCTCGCTTTACGCCCAATAAATCCGG
+
CCCCCCGGGGGGGGGGGGGFFGGGGGGGGGGGGGGGGGGGGGGFGGGGGGGGGGGGGGGGGGGGGGGGGGGGGGGGGDEFG7@FGGGEGGGGGGGGGGFFFFFGGFGGGGGGGGGGGDG>CFFDGGGGFGGDGGFEFDBEEGGC?EFDGFE6>CFF9>DECGFGGGG9=DGECFCFCE+=EBEFC?D?FFCG??6EFGCEDGGGFGFFGGGGGGF5C>>FFG*449AD9ED>58D94@8C5534:CF453
@M03364:276:000000000-BLYN8:1:1101:21146:2540 2:N:0:1
GGACTACTGGGGTATCTAATCCTGTTTGCTCCCCACGCTTTCGCACCTGAGCGTCAGTCTTTGTCCAGGGGGCCGCCTTCGCCACCGGTATTCCTCCAGATATCTACGCATTTCACCTCTACACCTGGAATTCTACCCCCCTCTACAAGACTCTAGCCTGCCAGTTTCGGATGCAGTTCCCAGGTTGAGCCCGGGGATTTCACATCCGACTTGACAGACCGCCTGCGTTCGCTTTACTCCCAGTAATTCCG
+
CCCCCCEFFFGGGCFCFGGGGGFFGFGGGGGGGGEFCEGGGGGDGEGGFFFCFGFGGGAFEEGFEFGGGGGGGCFG@FGGFG:FE,FFGCGGGGGFGDFCF,CFEGGGGG7FGAFFE,4=?EFFGGGGGDGFFGFFF@+FEGGFFFC9,DEGFFDAEGF?@@DFEECFG6CEGGC9EFFE?9D5,,4CFG85CC:C*1<?CFGGFGFGC<DCCCC74<FCBG><6AB>0:>5*1>A@)0<:),9CF4:>D9
@M03364:276:000000000-BLYN8:1:1101:21639:2572 2:N:0:1
GGACTACAGGGGTATCTAATCCTGTTTGCTCCCCACGCTTTCGAGCCTCAGTGTCAGTTACAGGCCAGAGAGCCGCTTTCGCCACCGGTATTCCTCCAGATCTCTACGCATTTCACCGCTACACCTGGAATTCCACTCTCCTCTCCTGCACTCAAGTCTACCAGTTTCCAATGCATACAATGGTTGAGCCACTGCCTTTTACACCAGACTTAATAAACCACCTGCGCTGGCTTTACGCCCAACAAATCCGG
+
CCCCCFFFGCCFGEGGGC<CFFGGGGFG<FAFC@F:FGGGGFGFFGGGGGGEDFCFGGGDFGGCGGGG8FEEFGGGGGFDEGDEG@>FG:C,C,4E<FGFGDCAFFGGDEGCFFFGEFCEFGGG8FFFGFGGCFAF9EGCEA898,EDFFG8FG8?DGGGGG?DAD=DDF9;=EFFC=E9E>FDFE,DC,@EF6>D9D9,;+2=A9>DF;@DDFGCF*,,*=A==*>5))2/;6+9)0:E5>();D4/679
@M03364:276:000000000-BLYN8:1:1101:11359:2591 2:N:0:1
GGACTACTGGGGTTTCTAATCCTGTTTGCTCCCCACGCTTTCGCACCTGAGCGTCAGTCTTTGTCCAGGGGGCCGCCTTCGCCACCGGTATTCCTCCAGATGTCTACGCATTTCACCGCTACACCTGGAATTCTACCCCCCTCTACAAGACTCTAGCCTGCCAGTTTCGGATGCAGTTCCCAGGTTGAGCCCGGGGATTTCACATCCGACTTGACAGACCGCCTGCGTGCGCTTTACGCCCAGTAATTCCG
+
CCCCCGGGGGGCGEGGGG9FGGGGFGCGG9<FFEGGGGGGGGGGGGGFGFGGG@CCG<FDGGGGGFFGGGGCEEGGGGFFGGG7F@FFF7FFG9@EGFF?F,9CBGGFFGEFFGDDFGDC@FCGGFGGGFGGGGGFGFECGEGGCF,>=CFDGFGGG:,8,D?CFGGGCBCECFCFFGFCFGGGFF67EF6**=B8*1B9+@FDFGGGGGG<C7*2;4CGFGFF?F673>>ED*76@?C>C):?*2657C6
@M03364:276:000000000-BLYN8:1:1101:21351:2612 2:N:0:1
GGACTACCCGGGTTTCTAATCCTGTTTGCTCCCCACGCTTTCGAGCCTCAGTGTCAGTTACAGGCCAGAGAGCCGCTTTCGCCTCCGGTGTTCCTCCATATATCTACGCATTTCACCGCTACACATGGAATTCCACTCTCCTCTCCTGCACTCAAGTCTCCCAGTTTCCAATGCACACAATGGTTGAGCCACCGCCTTTTACATTAGACTTAAGAAACCACCCTCGTCCCCTTTACTCCCAATAAATCCGG
+
CCCCCGGGAFCFGFGGGGGGGGGGGGGGGGGGGGGDFGGGFGGCEFGGGGF,FFEFGGGGGDG8FFGGFCEGGGGG@CFFGGF,?<CFGCGFEGCFFDCAFFFFFGGGGGGGGGGGGDDEGGGG9=EGGGGGGGGGG84A=EGGGGDFFD8+>,,3,3,,8BEC=DDGGFF3@FDE=8A33>>,D+3,,@:D,@::*3>,+*2?1+++;=:=8C=+03DC99*5()-/()2)8?8@4>FG6A();C+)0))
@M03364:276:000000000-BLYN8:1:1101:10564:2612 2:N:0:1
GGACTACAGGGGTTTCTAATCCTGTTTGCTCCCCACGCTTTCGCACCTGAGCGTCAGTCTTTGTCCAGGGGGCCGCCTTCGCCACCGGTATTCCTCCAGATCTCTACGCATTTCACCGCTACACAGGAAATTCCACTACCCTCTACCATACTCTAGCTTGCCAGTTGTGGATGCAGTTCCCAGGTTGAGCCCGGGGATTTCACATTCAACTTAACAAACCACCTACGCGCGCTTTACGCCCAGTAATTCCG
+
CCCCCGGGGGGGGGGGGGGGGGGGGGFGGGGGGGGGGGGGGGGGGDFGGGGFGGGDGGGGGGGGGGGGGGGGGGGGGGGGGGGGGGGG@FGGGGGGGGGGGGGGGGEDFGGGGCFGGGEECFFAFGGGGFGG9<C9,DDCFFGGGGFGGC,=DFFFFGFGFGGG@E,@6C9>C?AFGFGCFGGGFEFFFDGFEGEGGGG,CFGGFGGGFCFFGCFF*>CCAFFFFF;FF>BDC<C<F?5EEB:?CF6)?:*
@M03364:276:000000000-BLYN8:1:1101:6816:2624 2:N:0:1
GGACTACCAGGGTATCTAATCCTGTTCGCTCCCCACGCTTTCGAGCCTCAGCGTCAGTTACAGACCAGAGAGCCGCCTTCGCCACTGGTGTTCCTCCATATATCTACGCATTTCACCGCTACACATGGAATTCCACTCTCCTCTTCTGCACTCAAGTCTCCCAGTTTCCAATGACCCTCCCCGGTTGAGCCGGGGGCTTTCACATCAGACTTAAGAAACCGCCTGCGCTCGCTTTACGCCCAATAAATCCG
+
CCCCCGGGGGGGGGGGGGGGGGGGGGGGGGGGGGGGGGGGFGGGGGGGGGGGGFGGGGGCFGGFGGDCFGGGGGGGGGGGGGGGGGGGEFGGGGFGGGGGGGGGGGGGGGGGAEFFGGGGGGGG?FGGFCFFFGGGGGGGGGGGGGGGFAGGGG8?DFFGGGGFFGDEEFFGGGGDEDGGD8CEGCEGGGGGGGG5=EGGGGGGFCC=CDFGDFDG7<FF>EFDFFFF0>BBGFFFFFGGGD:>FGFAC<>
@M03364:276:000000000-BLYN8:1:1101:18718:2654 2:N:0:1
GGACTACTAGGGTTTCTAATCCTGTTTGCTCCCCACGCTTTCGAGCCTCAGTGTCAGTTACAGGCCAGAGAGCCGCTTTCGCCACCGGTGTTCCTCCATATATCTACGCATTTCACCGCTACACAGGGAATTCCACTCTCCTCTCCTGCACTCAAGTCTACCAGTTTCCAATGCATACAATGGTTGAGCCACTGCCTTTTACACCAGACTTAATATACCACCTGCGCTCGCTTTACGCCCAATAAATCCGG
+
CCCCCGGG,EFFFGGGGFAFGGGGGGGGGGEFGG@FGDGGGGGGGDGFGGG@FGGGGGGFGFFCGGFGGFFGGGGG@FGGGGGGGD@EFCGGGEGGGGGCGG;FEFFGGDGEFGFGDG:CFFGG,,:CFADGFGDFGGGGGGFGGGG8EEGFFGGGCFDFE=DCFFFBFFF>FFFFFG?==FFGG88=DF,@C,EECEFG++@F*;*0<FEC7B>+5<<E5@F)<B9?@/8AFGFC4>E8C336:@A);C)
@M03364:276:000000000-BLYN8:1:1101:22606:2695 2:N:0:1
GGACTACTAGGGTATCTAATCCTGTTTGCTCCCCACGCTTTCGCACCTGAGCGTCAGTCTTCGTCCAGGGGGCCGCCTTCGCCACCGGTATTCCTCCAGATCTCTACGCATTTCACCGCTACACCTGGAATTCTACCCCCCTCTACGAGACTCAAGCTTGCCAGTTTCAAATGCAGTTCCCAGGTTGAGCCCGGGGATTTCACATCCGACTTGACAGACCGCCTGCGTGCGCTTTACGCCCAGTAATTCCG
+
CCCCCGGGFGGGGEGGGGGGGGFGGGFGGGGGGGGGGGGGGF7FFCBFEEEGGGGGG<;CCEDFGFGGGBB@CGGGGGGGGGGGGGGGGGGGFGGGGFGGGFFGFGGGGGGFFGGGF@EEFGGGG@EFF@EDA?EC9D?+BEGFFF8B+@EGGDGFG8@FGF9FGCCGD;;DFFCEEFGGGFFGFGGGGGGG55BCECE6@DGGFGGGGGCCFCDCC;FGFGE?0@>:?E87DDF<FFGGG@:F7:@4>70
@M03364:276:000000000-BLYN8:1:1101:17496:2739 2:N:0:1
GGACTACCGGGGTATCTAATCCTGTTTGCTCCCCACGCTTTCGCACCTGAGCGTCAGTCTTTGTCCAGGGGGCCGCCTTCGCCACCGGTATTCCTCCAGATCTCTACGCATTTCACCGCTACACCTGGAATTCTACCCCCCTCTACAAGACTCCAGCCTGCCAGTTTCGAATGCAGTTCCCAGGTTGAGCCCGGGGATTTCACATCCGACTTGACAGACCGCCTGCGTGCGCTTTACGCCCAGTAATTCCG
+
CCCCCGGGGGGGGDFFGGFGGGFGGGDGGGGG<FFGGGGGGGEGGGGGGGGGGGGGGG9FGFGF<FGGGDGGGGGGGGGGCFFFGGGGGGGGGGGGFCCDGGGGGGGGGGDGGFFFFCCE7@FFFFGFDFGGGGDEFGGGGGDGGGGD@FFGDGG?FGGFFGGGGGEEE*8?,DFGFFFFFFGFGGGGGG?FCEGD58CCDFF=AF4CCCGDGGGCC*CEDGF((0,82>EFG*1)*(2::8:F7:@4FDC
@M03364:276:000000000-BLYN8:1:1101:24558:2743 2:N:0:1
GGACTACCCGGGTATCTAATCCTGTTTGCTCCCCACGCTTTCGAGCCTCAGTGTCAGTTACAGGCCAGAGAGCCGCTTTCGCCTCCGGTGTTCCTCCATATATCTACGCATTTCACCGCTACACATGGAATTCCACTCTCCTCTCCTGCACTCAAGTCTCCCAGTTTCCAATGCACACAATGGTTGAGCCACTGCCTTTTACAGCAGACTTAAGAAACCACCTGCGCTCGCTTTTCGCCCAATAAATTCGG
+
CCCCCGCCFGGGEEGGGGGAFFGGGGGGGGGF@CGE>FGGGG,@E7FFGGGGGGGGGGG9EFGCF7CFGGG,CFFC@FFGFGGDGG7:CEGGF<FGGGGGGFGGGGGFCFGGFCEGGGGGGGGFGGGGGGFGGGFC;EGGEGGD,@FGFGGGFGGGFA,;3DFGGGDGFGFGGGGGGFE+3>BFFC,A9E8D,8C<?9EFFG723;99;5+2+?2+;?<,5??@:>(288?>8**98;CG55,/*;:)3:9
@M03364:276:000000000-BLYN8:1:1101:8558:2755 2:N:0:1
GGACTACACGGGTATCTAATCCTGTTTGCTCCCCACGCTTTCGAGCCTCAGTGTCAGTTACAGGCCAGAGAGCCGCTTTCGCCTCCGGTGTTCCTCCATATATCTACGCATTTCACCGCTACACATGGAATTCCACTCTCCTCTCCTGCACTCAAGTCTCCCAGTTTCCAATGCACACAATGGTTGAGCCACTGCCTTTTACATCAGACTTAAGAAACAACCTGCGCTCGCTTTACGCCCAATAAATCCGG
+
CCCCCGGGGGGGGGGGGGGGGGGGGGGGGGGGGGGGGGGGGGGGGGGGGGGGGGGGGGGGGGGGGGGGGGGGGGGGGGGGGGGGGFGGGGGGGFGGGGGGGGGGGGGGGGGGGGGGGGGGGGGGGGGGGGGGGGGGGGGGGG?FGGGGGFGGGGGGGGFGGGGGGEGGGGGGGGGGGGEGGD?FGGGGGGGGGFFFGGGGGGFGF>FFGGFCCCFGGG6?9EFBFFFDFFF>?8+8?=BEG3,=CFF66>:
@M03364:276:000000000-BLYN8:1:1101:12635:2834 2:N:0:1
GGCTACTGGGGTTTCTAATCCTGTTTGCTCCCCACGCTTTCGCACCTGAGCGTCAGTCTTTGTCCAGGGGGCCGCCTTCGCCACCGGTATTCCTCCAGATCTCTACGCATTTCACCGCTACACCTGGAATTCTACCCCCCTCTACAAGACTCTAGCCTGCCAGTTTCGGATGCAGTTCCCAGGTTGAGCCCGGGGATTTCACATCCGACTTGACAGACCGCCTGCGTGCGCTTTACGCCCAGTAATTCCG
+
CCCCCGGGGGGGGGGGGGGGGGGGGGGGGGGGGGGDGGGGGGGGGGGGGGGGGGGGGGGGGGGGGGGFGGGGGGGGGGGCGGGGGGGGCFGGGGGGFGGCECGGGFGGGGGGGGGGGGGGGGFFGGGGFGGGGGGGGFECGGGGGGGGGGFFGGGCFGGGFGGGFGGGGGEGGGGGGGGGFGCFFF6EGGGEGGGEGGFFGGGGFGGGDG3CFGDGFC5C3C:0:EFFFFFEGG7A@?CEEFF4:76<>7
@M03364:276:000000000-BLYN8:1:1101:23589:2867 2:N:0:1
GGACTACTAGGGTATCTAATCCTGTTTGCTCCCCACGCTTTCGAGCCTCAGTGTCAGTTACAGGCCAGAGAGCCGCTTTCGCCTCCGGTGTTCCTCCATATATCTACGCATTTCACCGCCACACATGGAATTCCACTCTCCTCTCCTGCACTCAAGTCTCCCAGTTTCCAATGCACACAATGGTTGAGCAACTGCCTTTTACATCAGACTTAAGAAACCACCTGCGCTCGCTTTACGCCCAATAAATCCGG
+
CCCCC,,EEEFGFGDFGGGGGGGGGFCFGGGGGGGGGGGGGDGFFGCF8,EE6FF9FCFEAFC8,@FFGFGGG<@@FC7FB@@F@FGGGGC@FEFGGGGGCF,A@<FFC=:,@A<FFE7+88A?EFFGFCFGFGFAFGG<EF=9=EADGGC8D88=EFADBGFEGG9A,6E;,,@=FFC?DA,,;@=,?,3,7@EGGA99;F7CA:CC7F+=DCGFGGGFF?645?)*0??558+1)58:5)6):@AE<D9
@M03364:276:000000000-BLYN8:1:1101:14258:2906 2:N:0:1
GGACTACTGGGGTTTCTAATCCTGTTTGCTCCCCACGCTTTCGAGCCTCAGTGTCAGTTACAGGCCAGAGAGCCGCTTTCGCCTCCGGTGTTCCTCCATATATCTACGCATTTCACCGCTACACATGGAATTCCACCCTCCTCTCCTACACTCAAGCCTCCCAGTTTCAAATGCACACAATGGTTGAGCCACGGCCTTTTCCATCATACTTAAGAAACCACCTTCGCTGCCTTTACCGCCAATAAATTCGG
+
CCCCCGGEGFGGGGGGGGGGGGGGGGGGGFGGGGGGGDGGGGG8<CGG,CFECFE9EGFFF9F8FFGG8FCF<FFGEFFGGGG7FFGGGGGGGGGGGGGGG9EFGGGGGGGGGGGGAFGEGGFG>FGGGGGGGDAE,B+ACGF8,@,,8=8=DECG,+>,>CCFGGGG,@DFFGG,3@+@EAFGG6,56BCC+:8:*DFC77,++*+2257+55:CGGC,*=6)(//8())1=:+8*(=BCB(;7;:.;90
@M03364:276:000000000-BLYN8:1:1101:11466:2911 2:N:0:1
GGACTACACGGGTTTCTAATCCTGTTTGCTCCCCACGCTTTCGAGCCTCAGTGTCAGTTACAGGCCAGAGAGCCGCTTTCGCCTCCGGTGTTCCTCCATATATCTAAGCATTTCACCGCTACACATGGAATTCCACTCTCCTCTCCTGCACTCAAGTCTCCCAGTTTCCAATGCACACAATGGTTGGGCCACTGCCTTTTACACCAGCCTTAAGAAACCACCTTCGCTCGTCTTACGCCCAATAAATCCGG
+
<CCCCFFCEFCCGCEFGC<<EGGFGGGGC9FAFEFGEGGGGFGCGGGGGEF<CFFGFGAGGGGCF:<CA<,BC6+@FEGGEDGE,EEF=FFBEFFG=8FFFCFDFE,CFEFF,,CEF=FCFD9F,,EFFGGGEGGA9>9BFFF+D>D==DFF8,@@EF9,8@88FGDDFG9,,3EDFFC+,63@F6+4AC+3,3E8,,@<2*@**9C*372C<7C+;?FGFE*))*0:()))/9+*:2EGG)3;:CF375C
@M03364:276:000000000-BLYN8:1:1101:15953:2925 2:N:0:1
GGACTACAGGGGTTTCTAATCCTGTTTGCTCCCCACGCTTTCGCACCTGAGCGTCAGTCTTGGTCCCGGGGGCCGCCTTCGCCACCGGTATTCCTCCAGATCTCTACGCATTTCACCGCTACACCTGGAATTCTACTCTCCTCTACTAGACTCTAGCCTGCCAGTTTCTGCTGCAGTTCCCATGTTGAGCCCGTGGATTTCACATCCGCCTTGACAGCCCGCCTGCGTTCTCTTTACGCCCCGTAATTCCG
+
@<C@<CF,CFGGEFGGGEGFGGA@FGGGGGGGGGFGGGG;<FG7,FFA,,CFGEGCGGG9F,@FE@,@6CBBFE74FEEGFEEGG<F+8+4<ABBFG@C,AA@EFFGDF+CCFG,C,CEEFC,ABFAF8>,@F,CB33,@DFFF>;,,89E+338,,DCCFGCC<E;E,@,@<4,>5=>:EF;:F,2,<CFG:*=**4BFG8@7+8;>*2CD6;*;6*;C:58(::1)-.)102*.9:>>5)(.11)6F7*
@M03364:276:000000000-BLYN8:1:1101:16278:2934 2:N:0:1
GGACTACTCGGGTATCTAATCCTGTTTGCTCCCCACGCTTTCGAGCCTCAGCGTCAGTTACAGACCAGAGAGCCGCCTTCGCCACTGGTGTTCCTCCATATATCTACGCATTTCACCGCTACACATGGAATTCCACTCTCCTCTTCTGCACTCAAGTCCTCCAGTTTCCAATGACCCTCCCCGGTTGAGCCGGGGGCTTTCACATCAGACTTAAGAAACCGCCTGCGCTCGCTTTACGCCCAATAAATCCG
+
CCCCCGGGGGGGGGGGGGGGGGGGGGGGGGGGDEGGGGGGGGGGGGGGGGGGGGFGGGGGGGGGGGGGGDFGGGGGGGGGGGGGGGGGGGGGGGGGGCGGFFGGGGGGGGGGGGGGFFDGGGGGGGGGFEGGGGGGGGGGGGGGGGGGGGGGGGDGGGFFGGGFECFGDFGGGGGGFFGGGGGGGGGGGGGGG5CEGGGFGGGGFGGGDGGG7C77FCFG3CBFFA9D;>EEGGD>F?GGGDFFDDFBGFC
@M03364:276:000000000-BLYN8:1:1101:14788:2948 2:N:0:1
GGACTACTAGGGTTTCTAATCCTGTTTGCTCCCCACGCTTTCGAGCCTCAGTGTCAGTTACAGGCCAGAGAGCCGCTTTCGCCTCCGGTGTTCCTCCATATATCTACGCATTTCACCGCTACACATGGAATTCCACTCTCCTCTTCTGCACTCAAGTTTCCCAGTTTCCAATGACCCTCCCCGGTTGAGCCGGGGGCTTTCACATCAGACTTAAGAAACCGCCTGCGCTCGCTTTACGCCCAATAAATCCG
+
CCCCCGGGGGGGGGGGGGGGGGGGGGGGGGGGGGGGGGGGGGGGGGGGGGGGGGGGGGGGGGGGGGGGGGGGGGGGGGGGGGGGGGGGGGGGFGGGGGGGGGGGGGGGFCGGFGFGGGGGGGGGGGGGGGGGGGGGGGGGGGGGGGGGFDEFGGGGGGGGGGGGGGCGGGGGGGGF8@FG>EGEGEGGGFGGGEGECE>CF+=@FFGDFGC78@DGGGFGBC318A@B@>BFGGGDFFGGG327CF=AGFG
@M03364:276:000000000-BLYN8:1:1101:14098:3014 2:N:0:1
GGACTACCGGGGTTTCTAATCCTGTTTGCTCCCCACGCTTTCGCACCTGAGCGTCAGTCTTTGTCCAGGGGGCCGCCTTCGCCACCGGTATTCCTCCAGATCTCTACGCATTTCACCGCTACACCTGGAATTCTACCCCCCTCTACAAGACTCTAGCCTGCCAGTTTCGGATGCAGTTCCCAGGTTGAGCCCGGGGATTTCACATCCGACTTGACAGACCGCCTGCGTGCGCTTTACGCCCAGTAATTCCG
+
CCCCCGGGGGGGGGGGGGGGGGGGGGGGGGGGGGGGGGGGGGGGGGGGGGGGGGGGGGGGGGGGGGGGGGGGGGGGGGGGGGGGGGGGGGGGGGGGGGGGGGGGGGGGGGGGGGGGGGGGGGGGGGGGGGGGGGGFFGGGGGGGFGGGGGGGGGGGGGGGGFGFGGGGGGGGDGGGGGGGGGGGGFGFGGGGGGGGG5EGGGFGFFFDGGGGFGGGGDFGFGFB(59@?F>DGGG<F?8CGF<:DFF9DG9
@M03364:276:000000000-BLYN8:1:1101:24794:3044 2:N:0:1
GGACTACTGGGGTATCTAATCCTGTTTGCTCCCCACGCTTTCGAGCTTCAGCGTCAGTTACAGACCAGAGAGTCGCCTTCGCCACTGGTGTTCCTCCATATACCTACGCATTTCCCCGCTACACATGGAATTCCACTCGCCTCTCCTGCACTCAAGTCTCCCAGTTTCCAATGCACACAATGGTTGAGCCACTGCCTTTTACATCAGACTTAAGAAACCACCTGCGCTCGCTTTACGCCCAATAAATCCGG
+
--8BCFCAFDDGF;CFFE,,CF<FEEGGF9EEFEF77:FCCDFCD;+;CCFGEGGFC,,C;@<EEDFGFGFE9:@C:@,C@:8FCEFG,B:CE<;FE@FGD,,CCD@F:,4:F9,,:+@>:B,A@,AEF@<9=F,4,,++>@E6,,7B>DCFGG836@3>CFFGCGG96,,@?C99FF8DD=DCFG,9@FFGFGCC?99E2;ECF7CCGCC>8C>F*C6C?7;)-?=>9B>>?<+*268EG:@F7++7799
@M03364:276:000000000-BLYN8:1:1101:7915:3077 2:N:0:1
GGACTACACGGGTATCTAATCCTGTTTGCTTCCCACGCTTTCGCACCTGAGCGTCAGTCTTTGTCCAGGGGGCCGCCTTCGCCACCGGTATTCCTCCAGATCTCTACGCATTTCACCGCTACACCTGGAATTCTACCCCCCTCTACAAGACTCTAGCCTGCCAGTTTCGGATGCATTTCCCAGGTTGAGGCCGGGGATTTCACATCCGACTTGACAGACCGCCTGCGTGCGCTTTACGCCCAGTTATTCCG
+
CCCCCGAFGGGDGF@FGF9,CFFA-CE8FEFFGGCG>GGGGGGGGGEFCGF@FGGG:C,FGEGFCGGFF:CGGF@:CFGGEGGG@FG7FEGG9EFA,EFGEEFGCFBFC77CFFFGG:EGDGF8>FF8BFCFECGFFC+@CEGGDDE9,:88:@F<C,7>DC,8@;CE***4@FF7;C,>@FFFFFF6C,>:5EDCC8*3@D9:+*2CD5<D7D*2>DC=>550(8172BEFGCFBF0CEE32)*2667*2
@M03364:276:000000000-BLYN8:1:1101:17898:3091 2:N:0:1
GGACTACTGGGGTTTCTAATCCTGTTTGCTCCCCACGCTTTCGCACCTGAGCGTCAGTCTTCGTCCAGGGGGCCGCCTTCGCCACCGGTATTCCTCCAGATCTCTACGCATTTCACCGCTACACCTGGAATTCTACCCCCCTCTACAAGACTCTAGCCTGCCAGTTTCGGATGCAGTTCCCAGGTTGAGCCCGGGGATTTCACATCCGACTTGACAGACCGCCTGCGTGCGCTTTACGCCCCGTAATTCCG
+
CCCCCGGGGGGGGGGGG9FFEGGGGGGGGGGGGDGGGGGGGGGGGEGGGGGGGGGGGGGGGGGGGGGDGGGGGGGGGGGGFGGCEGEGGGGGGGEFGFFGGGGGGGGGGGGGGGGGGGGGGGGGGGFCFCFFGGGGGG6FGGGG9@EGEFGFFCFFFGGGGGGFGG;E>EBCEGGGGG;DEGFGGCFGGFGGGGGGGDGGGFGGF;FCDDG8*>4:>CCF@EF(8:>7:EE>D<F>F:CG5)-73/84CF7
@M03364:276:000000000-BLYN8:1:1101:7004:3095 2:N:0:1
GGACTACTGGGGTTTCTAATCCTGTTTGCTCCCCACGCTTTCGAGCCTCAGCGTCAGTTACAGACCAGAGAGCCGCCTTCGCCACTGGTGTTCCTCCATATATCTACGCATTTCACCGCTACACATGGAATTCCACTCTCCTCTCCTGCACTCAAGTCTACCAGTTTCCAATGCATACAATGGTTGAGCCACTGCCTTTTACACCAGACTTAATAAACCACCTGCGCTCGCTTTACGCCCAATAAATCCGG
+
CCCCCGFGGGGEGGGGGGGGGGFGGGGGGGGGGGGGGGGGGGGGGGGGGGGGGGGGGGGGGGGGGGGGGGGGGGGGGGGGGGGGGGGGGGGGGGGGGGGGGGDGGGGGDGGGGGGGGGGGGGGGGGGGG9FGGGGGGGGGGGGGGGGGGGGGGGG8DFFGGGGGFDGGGGGGGGGGGGGGGGGGGGFGGDGGGGGDFDAFDGGGFFGDF99CDGGGGGFFFGF==>2@DFB5F4:@D@8BE>DAGGFFGDD
@M03364:276:000000000-BLYN8:1:1101:8144:3110 2:N:0:1
GGACTACAAGGGTATCTAATCCTGTTTGCTCCCCACGCTTTCGAGCCTCAGTGTCAGTTACAGGCCAGAGAGCCGCTTTCGCCTCCGGTGTTCCTCCATATATCTACGCATTTCACCGCTACACATGGAATTCCACTCTCCTCTTCTGCACTCAAGTCCTCCAGTTTCCAATGACCCTCCCCGGTTGAGCCGGGGGCTTTCACATCAGACTTAAAGAACCGCCTGCGCTCGCTTTACGCCCAATAAATCCG
+
CCCCCGGGGGGGGGGGGGGGGGGGGGGGGGGGGGGGGGGGGGGGGGGGGGGGGGGGGGGGGGGGGGGGGGGGGGGGGGGGGGGGGGG7FEGGGGGGGGGGGGCGFGGGGGGGGGGGGGGGGGGGGFGGFEEGGGGGGGGGGGGGGGGGGGGFGGGGFGGGGEGFCEFFGGGGGGGGG?DGGGGGG8>F6DC:73CEGCFGFCEFFFCFGGGGGGF>CDCFFGFFDFFF@:B>35<4@?EEGEBFFG4)2>9
@M03364:276:000000000-BLYN8:1:1101:12024:3116 2:N:0:1
GGACTACCGGGGTTTCTAATCCTGTTCGCTACCCATGCTTTCGAGCCTCAGCGTCAGTTGCAGACCAGACAGCCGCCTTCGCCACTGGTGTTCTTCCATATATCTACGCATTTCACCGCTACACATGGAGTTCCACTGTCCTCTTCTGCACTCAAGTCTCCCAGTTTCCAATGCACTTCTTCGGTTGAGCCGAAGGCTTTCACATTAGACTTAAAAGACCGCCTGCGCTCGCTTTACGCCCAATAAATCCG
+
CCCCCGGFGGGGGGGGGGGGGGGGGGGGGGGGGGGGGGGGGGGGGGGGGGGGGGGGGGGGGGGGGGGGGGGGGGGGGGGGGGGGGGGGEGGGGGGGGGGGGGGGGGGGGDGGGGGGGGGGGGGGGFFGFFGGGGGGFGGGGGGGGGCGGGGGGGGFGGGGGGFGFCGGGGFFCGGGGGGGGGGDGDEFFGFGGCEGGGGGGGGGFGGGGGGGGGGCFFGCAGFFFFFEFFFFGGGFFFDCEEDFFFFFGGD
@M03364:276:000000000-BLYN8:1:1101:25198:3136 2:N:0:1
GGACTACCAGGGTTTCTAATCCTGTTTGCTCCCCACGCTTTCGAGCCTCAGTGTCAGTTACAGCCCAGAGAGCCGCTTTCGCCTCCGGTGTTCCTCCTTATATCTACGCCTTTCACCGCTACACATGGAATTCCACTCTCCCCTCCCGCACTCAAGTCTCCCAGTTTCCAATGCACACAATGGTTGAGCCACTGCCTTTTACATCAGTCTTAAGAAACCACCTCCGCTCGCTGTCCGCCCAACAAATCCGG
+
<6ACACD8E@B-EE@FFGGGGGFGECEFFGA8FGACCFEE@FF8,BF<FCFFFE9@<FFEGFC,@FFG?,,,CEEG+8,AFG@B6EC=FFFGGFGGA,5CFACFGFF7F+A@FGDF5+@8FEGE,9CAF,9F4E99EE>A@,@8+@+++6C@>,>,879D,@EEB,=DA;7,,DDF818+,,3@FCGCFCBE,,@E9DF9=*,+?+2+5+5:9@7@F@GGFE*7))286/:6*2*/)(88*.(.*127C8)
@M03364:276:000000000-BLYN8:1:1101:8959:3197 2:N:0:1
GGACTACTAGGGTTTCTAATCCTGTTTGCTCCCCACGCTTTCGAGCCTCAGTGTCAGTTACAGGCCAGAGAGCCGCTTTCGCCTCCGGTGTTCCTCCATATATCTACGCATTTCACCGCTACACATGGAATTCCACTCTCCTCTCCTGCACTCAAGTCTCCCAGTTTCCAATGCACACAATGGTTGAGCCACTGCCTTTTACATCAGACTTAAGAAACCACCTGCGCTCTCTTTACGCCCAATAAATCCGG
+
CCCCCFFGGCFGGGGGGGFGFGGGGGFFFGGGGGGGGGGGGGG8<FGGGGGGGGGGGGGGGGGFGGFGGGGGGGGGGGGGGGGEGGDEFEECFFGGGFGGG9EAFGGGGEGFGC,FDGGG7FDGGGFFGGGGGGFGGFFFGFGGGGGG8D8=?F89E>73>88FF6EEEGGGGGF9,@++@9,67CDDGGGGG?FGGGGG9CEFFC6>*2<8=CGG5CFG>>FB4?292**3==1659:CEF=1*=BECD/
@M03364:276:000000000-BLYN8:1:1101:10201:3214 2:N:0:1
GGACTACACGGGTTTCTAATCCTGTTTGCTCCCCACGCTTTCGAGCCTCAGTGTCAGTTACAGGCCAGAGAGCCGCTTTCGCCTCCGGTGTTCCTCCATATATCTACGCATTTCACCGCTACACATGGAATTCCACTCTCCTCTTCTGCACTCAAGTTTCCCAGTTTCCAATGACCCTCCCCGGTTGAGCCGGGGGCTTTCACATCAGACTTAAGAAACCGCCTGCGCTCGCTTTACGCCCAATAAATCCG
+
CCCCCGGGGGGGGGGGGGGGGGGGGGGGGGFFGGGGGDGGGGGGGCGGGGGDFGGGGGGGGGGGGGGGGGGGGFEGGGGGGGGGGGGGGGGGFFFGFGFFGGGGGGFFGEEGDGGGEEGGEGGGF,FGGGGCFFGFFGFFFCDDEFGGGGGGG8FFEGBFDGGGGGGGGGGGGGGGFGDEEGGGGGGGGGGG>CEEEEGGGGGFFGGGFGGGGC@1+0<63CAFDFB3(:=BGGG2@6EEGB0>GDFFGGD
@M03364:276:000000000-BLYN8:1:1101:12478:3235 2:N:0:1
GGACTACCGGGGTATCTAATCCTGTTTGCTCCCCACGCTTTCGCACCTGAGCGTCAGTCTTTGTCCAGGGGGCCGCCTTCGCCACCGGTATTCCTCCAGATCTCTACGCATTTCACCGCTACACCTGGAATTCTACCCCCCTCTACAACACTCCAGCCTGCCAGTTTCGAATGCAGTTCCCAGGTTGAGCCCGGGGCTTTCACATCCGACTTGACAGACCTCCTGCGTGCGCTCTACGCCCAGTAATTCCG
+
CCCCCDF,86F@G,CFEFGFGGAFGGGGGGCGFFGDGGGGGGGC:CCF,CCFFFC7:<@F@CEFGGGF8CEGG>FEGGCE<FGEG,@FFFDFGCCECGFCFFDDGAB=FGGGCFGGGGGDGCBFCE8FFGGFGGGGCB?=@EGGDFGG,:8?D@FC8DF6@@CCFFFGGF6DFG@72=CEE,D5,,,<AFG*=EGD*=2C7C?C=47DC<570*0CD4CE)7<14F9>BFEFD*1:44CGG:09C**)2:*
@M03364:276:000000000-BLYN8:1:1101:25009:3249 2:N:0:1
GGACTACTAGGGTATCTAATCCTGTTTGCTCCCCACGCTTTCGAGCCTCAGTGTCAGTTACAGGCCAGAGAGCCGCTTTCGCCTCCGGTGTTCCTCCATATATCTACGCATTTCACCGCTACACATGTAATTCCACTCTCCTCTCCTGCACTCAAGTCTCCCAGTTTCCACTGCACACAATGGTTGAGCCACTGCCTTGTACATCAGATCTAAGAAACCACCTGCGCTCGCGTTACGCCCAATAAACCCGG
+
@6@@@8<@<F,6CC<CC@FGD<@@CE<FGDF<F7<FEDF78FCFFGE@@,;<@CFF@EEFGE9C8BFFD@@@DE@F:@BE7FECFEEEEGGGGFGFGCFF<FFFFGGGFC,FFFG<?CFGDECF9,F,C<FFFEGGFGCEEDEFGF>D8@43@=E,@EEFEGGGGFAFFF,=DE=DDG+DF=673=,1=>@=?DDF,@,@CCA2;+++++5B8+*=C769*4;)5@294@4/:::(/(B@C)()*+*,:)2
@M03364:276:000000000-BLYN8:1:1101:10624:3276 2:N:0:1
GGACTACTGGGGTTTCTAATCCTGTTTGCTCCCCACGCTTTCGAGCCTCAGTGTCAGTTACAGGCCAGAGAGCCGCTTTCGCCTCCGGTGTTCCTCCATATATCTACGCATTTCACCGCTACACATGGAGTTCCACTGTCCTCTTCTGCACTCAAGTCTCCCAGTTTCCAATGCACTTCTTCGGTTGAGCCGAAGGCTTTCACATTAGACTTAAAAGACCGCCTGCGCTCGCTTTACGCCCAATAAATCCG
+
CCCCCFGGGGGGGGGGGGFFFFGGGGFGGGGFGGGGGGFGGGGGGGGGGGGGGGGGGGGGGGGGFGGGGGFGGGGGGGGGGGGGGCGGGGGGGGGGGGGGGGCBAE9DEFCCEGGGGGGGGGGG9FFGGGGGFGFGGFGGGGGGFD9EGGGGGGGFGGGGGGGGGGA,@FGGGGGGGGGGCFG>GGGFFG8>ECECFGGGGGFGFGFCCGFGGC8C74<;?*:@96>D2?>DDCD41,=CC>7ACGC77>5
@M03364:276:000000000-BLYN8:1:1101:14073:3293 2:N:0:1
GGACTACTCGGGTTTCTAATCCTGTTCGCTACCCATGCTTTCGAGCCTCAGCGTCAGTTACAGACCAGACAGCCGTCTTCGCCACTGGTGTTCTTCCATATATCTACGCATTTCACCGCTACACATGGAGTTCCACTGTCCTCTTCTGCACTCAACTCTACCAGTTTCCCATGCACTTCTTCGGTTGAGCCGAAGTCTTCCACATTCGACTTAACTGACCTCCTGCGCTCGCTTTCCGCCCAATAACACCG
+
-86CCGGGGGGCEFFFGCGF9C<FC<,8@@FCG8,CCFDFFFCE,@7@F<,;@CF6@CCFEFDGGF,FFG8FD<+8@EAEF7@FEFF<F,:8AD9FC,E9FEDF,,<,FEF79?EE,+>CFG9,,AA,,,99,5CE=EDG88,37ED,E86?F,8,@D,,6@=?,EFFA9D,@8EAF,@=,=D63>C?,8DEE6437;D,=C90*++5+3*3+5++5*54+=>=5*)35ABF4*2*+(*=*)(.0*/)2C9
@M03364:276:000000000-BLYN8:1:1101:18999:3345 2:N:0:1
GGACTACTGGGGTTTCTAATCCTGTTTGCTCCCCACGCTTTCGCACCTGAGCGTCAGTCTTTGTCCAGGGGGCCGCCTTCGCCACCGGTATTCCTCCAGATCTCTACGCATTTCACCGCTACACCTGGAATTCTACCCCCCTCTACAAGACTCAAGCTTGCCAGTTTCAAATGCAGTTCCCAGGTTGAGCCCGGGGATTTCACATCTGACTTAACAAACCGCCTGCGTGCGCTTTACGCCCAGTAATTCCC
+
CCCCCFEGGGGCFCFGFF@FFGGGCCFGGGGGGGGGGGCFGGGGGG7EEAA8CFGCGGGGGGGGGGGGGG>FGEGCGFGFGGGGGGEECFGFCFF,ECE<FFAFGF9?C@EFFGGGF:F>4>FDEE@FFGG,AFGADD8FEEGGA>FGCC3=8>D?F6FDF7@8@B@93;ECGC9@FG7AF9,6?EGEFGFGGGDC=EGG88,B+02;+++:+;FF:CEDEGBD;F9D?@E>DG*4*4C*/)4?*:=<GF*
@M03364:276:000000000-BLYN8:1:1101:8376:3357 2:N:0:1
GGACTACACGGGTTTCTAATCCTGTTTGCTCCCCACGCTTTCGAGCCTCAGTGTCAGTTACAGGCCAGAGAGCCGCTTTCGCCTCCGGTGTTCCTCCATATATCTACGCATTTCACCGCTACACATGGAATTCCACTCTCCTCTCCTGCACTCAAGTCTCCCAGTTTCCAATGCACACAATGGTTGAGCCACTGCCTTTTACATCAGACTTAAGAAACCACCTGCGCTCGCTTTACGCCCAATAAATCCGG
+
CCCCCGGGGGGGGGDFFGGGDGGGGGGGGGGGGGGGGGGGGGGGGGGGGDGGGGGGGGGGGGGGGGGGGG?GGGGGFEGGGGGEGGGGGGGGGGGGGGGGGGGFGGGGGGFEFGGGGGGGGG:FGGGFFFGGFGGGGGGGEGGGGGGGGFFFGG?FFGFGGGCFGFGG:FGGGGFGGFGDFGGFDE8FGG8C,,EFFGGG+AFCFG77FGGC@F7C*;6,*49:=92*55AEGG8>D=EGG:@F7FFEFG>
@M03364:276:000000000-BLYN8:1:1101:22099:3363 2:N:0:1
GGACTACTAGGGTTTCTAATCCTGTTTGCTCCCCACGCTTTCTATCCTCAGTGTCAGTTCCAGGCCAGAGAGCCGCTTTCGCCACCGGTGTTCCTCCATATATCTACGCATTTCAACGCTACACATGGAATTCGACTCTCCTCTTCTGCACTCAAGTCCTCCAGTATCAAATGACCCTCCCCGGTTGAGCCGGGGGCGTTCACACCAGACTTCAAGAACCGCCTGAGCTCGCTTTACGCCCAAGAAATCCG
+
CC-CC@,C<FC@<,BC<6<E<CEFGGCFFGC,D;F@@FEGGF9,,<EF<,C<,<6CEF<,6,CF,CD8,E8FG8C7@B,E7,6B6B@7@+88C:=E@,5FE9C?;EEC+,?CF,,,9,==BFEG9FFEDD,,A+9++8,E@D?FGG944@CDF,@466,@=8=85,@E,,63@;6@FFFEE@+>FC6,@CFC++3:7*=CD0+:)**1;**3+;++77*=>5576)/9<?DEGFD29(/:57()*95-C*1
@M03364:276:000000000-BLYN8:1:1101:8119:3374 2:N:0:1
GGACTACCAGGGTATCTAATCCTGTTCGCTACCCACGCTTTCGAGCCTCAGTGTCTGTTACAGGCCAGAGAGCCTCTTTCGCCTCCGGTGTTCCTCCATATATCTACGCATTTCACCGCTACACATGGAATTCCACTCTCCTCTCCTGCACTCAAGTCTCCCAGTTGCCAATGCACACAATGGTTGAGCCACTGCCTTTTACATCAGACTTAAGAAACCACCTGCGCTCGCTTTACGCCCAATAAATCCGG
+
B6C6A@FFGE7CFEGDFGGCC9<EFGFGG:F:FGGDE7@FFF:FFEC,;EDGGFGGGF9CFECE8@<CF,C@FG,C@@<FGGG@FA@CFC?C9<@FFGGFGCFA,999FEEG9<@FF7+@F=:B,,5,BFGCFGGFFFFFF8DDDDFGF8EFGF8,8,,@AD=EDA,>E9DGCFFFGCEFAC6@=CC8C7CCC6DFF99,+=72?8D5?52+2?>F*7CF5@*):555>*8)C*+8?@GEE3;AG+8302/
@M03364:276:000000000-BLYN8:1:1101:11619:3489 2:N:0:1
GGACTACAGGGGTTTCTAATCCTGTTTGCTCCCCACGCTTTCGCACCTCAGTGTCAGTATCAGTCCAGGTAGTCGCCTTCGCCACTGGTGTTCCTTCCTATATCTACGCATTTCACCGCTACACAGGAAATTCCACTACCCTCTACCATACTCTAGCTTGCCAGTTTCGGATGCAGTTCCCAGGTTGAGCCCGGGGATTTCACCTCCGACTTGACAGACCGCCTGCGTGCGCTTTACGCCCAGTAATTCCG
+
CCCCCFGGGGGGGGGGGGGFGGGGGGGGGGGGGGGGGGGGGGGGGGGGGGGGGGGGGGGGGGGGGGGGGGGGGGGGGGGGGGGGGGGGGGGGGGGGGGGGGGFFGFFGGGGGG9FFGGGGGGGGGGGGGFGGGFFGFFFFGGGG9=FGGCFGGGGGGGGGGGGGGGGGGGEGGGGGGGFGEFDFGDDFFCG:9EEE*3D999,*;*;D?DD4:C>+7DGFDGFFFFFF;:BADCGEF;8CEFFFGFAEGG*
@M03364:276:000000000-BLYN8:1:1101:20298:3496 2:N:0:1
GGACTACAGGGGTTTCTAATCCTGTTTGCCCCCCACGCTTTCGCACCTGAGCGTCACTCTTTGTCCCGGGGGCCGCCTTCGCCCCCGGGATTCCTCCAGATCTGTACGCATTTCACCACTACACGTGGACTGCTACCCCCCTCGACAAGCCTCTAGCCTCCCAGTTTCGCATGCAGTCCCCCGGTCGAGCCCGGGGCTTTCACATCCGACTCGACAGCCCGCCTTCGTGCGCTTTACGCCCCGTAGTACCC
+
6-8-@6ECF<6@;@,@,,;,@E<,-C,CE,,C+8@C+C:,6;@C7BF8<<C6C@FC,,CAF9FGGG9@@FC+=7FF+4B<FG7++@:C+8CF5C9,B<B<D,=,87@DF+3+3F<<F,@8,,,,+3:@+,>3@,=98@>C**1*14*>,,12<>E;,44,2*4,3,,?4**CECCD0+0>8*38**/**/*;5EEE**20*2+*66FC391**1//9*270>>((9,0435))*1.*,*/:)375*0)2**
@M03364:276:000000000-BLYN8:1:1101:10317:3545 2:N:0:1
GGGCTACTGGGGGTTCTAATCCTGTTTGCTCCCCACGCTTTCGGGCCTCAGTGTCAGTTTCAAGGCAGAGCGCCGCTTTTCCCTCCGGTGTTTCTCCATATATCTACTCAGTTCACCGCTCCACATGGAATTCCCCTCTCCTCTCCTGCACCCAAGCCTCCCCGGTTCCAACTCACCCCATGGTTGGGCCCCTGCCTTTTTCATCCGCATTAAGAAAACACCCGCGACCGCTTTACGCCCACTAATTCCG
+
AC--AEFGGGFF78C,C,C;66CC-CF,,C;C6F,CCC7FD,,++8@7,EEA<E9<C6<,,9,<,9<:D,,7+@+++,B<,,:9C4+@7@F:,BC,?<9B,<=5@9,,5,,:E<,?F7@C778,,8CF5?,A?A9644=36,>6>>,6,6,+6+3,+3@DFE++8@++3,,4,,3,,4**4,37@**418*41*2=C9?F*;,=++**)/*+++2;7***)*)(().)4)7.7/*.),:C*)()2:?)*2
@M03364:276:000000000-BLYN8:1:1101:17413:3557 2:N:0:1
GGACTACAGGGGTTTCTAATCCTGTTTGCTCCCCACGCTTTCGAGCCTCAGCGTCAGTTACAGACCAGAGAGCCGCCTTCGCCACTGGTGTTCCTCCATATATCTACGCATTTCACCGCTACACATGGAATTCCACTCTCCTCTCCTGCACTCAAGTCTCCCAGTTTCCAATGCACACAATGGTTGAGCCACTGCCTTTTACATCAGACTTAAGAAACCACCTGCGCTCGCTTTACGCCCAATAAATCCGG
+
CCCCCGGGGGGGGGGGGGGGGGGGGFGGGGGFGGGGGGGFGGGGGGGFGGGGGGGEGGGGGGGGGFGGGGCFGGGGGECGGGGGGGGG<FFGGGGGDCFAFGGGGGGGGGGGGGAFGGGGGGCGGGGGGFGGGCCFGFGGGGGFG8FGGFFGGGCGGGFGGGGGGGGCGC;DEG8,DFEGGG,@,@D?F78,@FGGGGGCFGGGF+ADFGGGGFGGGF8FFDF=B>=?@E>DD<>EBFBCE>;;F776C3C
@M03364:276:000000000-BLYN8:1:1101:17500:3572 2:N:0:1
GGACTACCAGGGTATCTAATCCTGTTTGCTCCCCACGCTTTCGCACCTCAGTGTCAGTATCAGTCCAGGTAGTCGCCTTCGCCACTGGTGTTCCTTCCTATATCTACGCATTTCACCGCTACACAGGAAATTCCACTACCCTCTACCATACTCTAGCTTGCCAGTTTTGGATGCAGTTCCCAGGTTGAGCCCGGGGATTTCACATTCAACTTAACAAACCACCTACGCGCGCTTTCCGCCCAATAAATCCG
+
CCCCCGGGGGGGGGGGGGGGGGGGGGGGGGGGGGGGGGGGGGGGGGGGGGGFGGGGGGGGGGGGGGGGGGGGGGGGGGGGGGGGGGGGGGGGGFGGGGGGGGGGGGGGGGGGGGGFGGGGGGGGGGGGD<<FFGGGGGFGGGGGGGFFFGGGGGGGGGGGGGDD=F;EGGGG?@AFEGGGDFGGF9,DFFCGGGGGGCFGGGGGFGGGGGC8FFFDGFGE>7?=;>2@9AEFDGD)2,:CE>DFFDCCG<)
@M03364:276:000000000-BLYN8:1:1101:18415:3577 2:N:0:1
GGACTACTCGGGTTTCTAATCCTGTTTGCTCCCCACGCTTTCGAGCCTCAGTGTCAGTTACAGGCCAGAGAGCCGCTTTCGCCACCGGTGTTCCTCCATATATCTACGCATTTCACCGCTACACATGGAATTCCACTCTCCTCTCCTGCACTCAAGTCTACCAGTTTCCAATGCATACAATGGTTGAGCCACTGCCTTTTACACCAGACTTAATAAACCACCTGCGCTCGCTTTACGCCCAATAAATCCGG
+
CCCCCGGGGGGGGGGGGGGGGGGGGGGGGGGGGGGGGGGGGGGGGGGGGGGGGGGGGGGGGGGGGGGGGGFFFEGGGFFGGGGFGGGGGGGGGGGGGGGGGGGGGGGGGGGGGGGGGGGGGGGG?FGGGDGGGGGGGGGGDFFDFGGGGGGGGFGC=DFGGGGGGCGGC,DAEFGG8EE8ECGGGGFGGGGGGGGGCDFCGDE?A9DFGGD88EGFFDF>*;A2>44BDBFA4?>>>5B:E38FCD+/7<5
@M03364:276:000000000-BLYN8:1:1101:11666:3597 2:N:0:1
GGACTACACGGGTTTCTAATCCTGTTTGCTCCCCACGCTTTCGCACCTGAGCGTCAGTCTTCGTCCAGGGGGCCGCCTTCGCCACCGGTATTCCTCCAGATCTCTACGCATTTCACCGCTACACCTGGAATTCTACCCCCCTCTACGAGACTCAAGCTTGCCAGTTTCAAATGCAGTTCCCAGGTTGAGCCCGGGGATTTCACATCTGACTTAACAAACCGCCTGCGTGCGCTTTACGCCCAGTAATTCCG
+
CCCCCGGGGGGGGGGGGGGGGGGGGGGGGGGGGGGGGGGGGGGGGGGGGFGGGGGGGGGGGGGGGGGGGGGGGGGGGGGGGGGGGGGEGGGGGGFGGGGGGGGGGGGGGGDGGGGGCGGGGGGGGGGGGGGGGGGGGGGGGGGGGGGCEGGGGGGGGCFGGGGGGGGGGGGGCGGGGGGGC?CCFGGFGGGGEGGDGGGGFFGGFFDDGFFFFCFFG*A=BGB<?FFF:DFFGDG<F<GGGFFFGF@>F:2
@M03364:276:000000000-BLYN8:1:1101:15628:3614 2:N:0:1
GGACTACAGGGGTTTCTAATCCTGTTTGCTCCCCACGCTTTCGCACCTGAGCGTCAGTTACAGACCAGAGAGCCGCCTTCGCCACTGGTGTTCCTCCAGATCTCTACGCATTTCACCGCTACACCTGGAATTCTACCCCCCTCTACAAGACTCTAGCCTGCCAGTTTCGAATGCAGTTCCCAGGTTGAGCCCGGGGATTTCACATCCGACTTGACAGACCGCCTGCGTGCGCTTTACGCCCAGTAATTCCG
+
CCCCCGGGGGGGGGGGGGGGGGGGGGGGGGGGGGGGGGGGGGGGGFGGGGGGGGDGGGGGGGGGGGGGGGGGGGGDGGGGGGGGGGGGGGGGGGGFGGGGFCFGGFGGGFGGGGGGGGGGEFFCGGGGGGGGGGGGGGGGGGGGGGGFGFCDFGGGGGGGGGGGGGGG6D6D?FGGGGGGGGGGGGFGGGFGGGGGGGGGGGG8FGGG4<DGGCGGF4@5AGEFFF@FDB:ADD*)92CC=)(0>CF2DG4
@M03364:276:000000000-BLYN8:1:1101:7650:3627 2:N:0:1
GGACTACTCGGGTTTCTAATCCTGTTTGCTCCCCACGCTTTCGAGCCTCAGTGTCAGTTACAGGCCAGAGAGCCGCTTTCGCCTCCGGTGTTCCTCCATATATCTACGCATTTCACCGCTACACATGGAATTCCACTCTCCTCTCCTGCACTCAAGTCTCCCAGTTTCCAATGCACACAATGGTTTAGCCACTGCCTTTTACATCAGAATTAAGAAACCACCTGCGCTCGCTTTACTCCCAATAAATCCGG
+
CCCCCGGFCEGGGEGGGGGGGGGGGGGGGGGGGGGGGGGGGGGCGGGGGGGGGGGGGFGFGGGGGGGGDFFGFGGG7FGFGGGGGFGCFGGGGGDGG@?FFCGGFGFGGGGGGGFGE?@CGGGGD:F?FCFGGGF9E@9EFGGGGGGGFGFGGGGGGGGF,DFGGGGGAFGDFGG83D8@@EEEC,=,7;9FG?::CFGG7CEC=+**++B77<=F*;,10AF5>?>/:ADACD+*11C@C):FGGF7D):
@M03364:276:000000000-BLYN8:1:1101:20338:3634 2:N:0:1
GGACTACAGGGGTTTCTAATCCTGTTTGCTCCCCACGCTTTCGCACCTGAGCGTCAGTCTTTGTCCAGGGGGCCGCCTTCGCCACCGGTATTCCTCCAGATCTCTACGCATTTCACCGCTACACCTGGAATTCTACCCCCCTCTACAAGACTCTAGCCTGCCAGTTTCGAATGCAGTTCCCAGGTTTAGCCCGGGGATTTCACATCCGACTTGACAGACCGCCTGCGTGCGCTTTACGCCCAGTACTTCCC
+
<CCCCGGFCFGGFGGGGCFGGFCFFGGGGGGGGGGGGGD@FCCFFGGGGDFEGGGG>FFEFFFGGFFFCCF>E@FGCEFFGGGG@EFEGGGGGG,A?=?,CFDGG<EGGGCFFGCFA?+@@FECGFGFDGFFFCEADFEFGGGG9E9,D:><DDECFGAFGGCGGGG9EDC,CFFFGFGGGFEF:C,<CGGFEDEGEEFFFC9;+88*1>DDF:C19<F55C>0:F>@6B5B)9CAF18E58(0**16D**
@M03364:276:000000000-BLYN8:1:1101:5705:3653 2:N:0:1
GGACTACTCGGGTTTCTAATCCTGTTTGCTCCCCACGCTTTCGAGCCTCAGTGTCAGTTACAGGCCAGAGAGCCGCTTTCGCCTCCGGTGTTCCTCCATATATCTACGCATTTCACCGCTACACATGGAATTCCACTCTCCTCTCCTGCACTCAAGTCTACCAGTTTCCAATGCATACAATGGTTGAGCCACTGCCTTTTACACCAGACTTAATAAACCACCTGCGCTCGCTTTACGCCCAATAAATCCGG
+
CCCCCGGGGGGGGGGGGGGGGGGGGGGGGGGGGGGGGGGGGGGGGGGGGGGGGGGGGGFGGGGGGGGGGGGGGGGGGGDGGGGGGGGGGGGGGGGFGGGGGGGGGGGGGEEFGEGGGEGGECFGGGGGFFGGGGGGGGGGGGGGGGGGGGFFGGGGGGGFGFGGGGGG:,>EGGGGGGGFFGGGEBDE8BFGGFGFCFDFFGGGFFDFGGGGGGGGCGFEFGF@=B>9@;>BFFFE>=:8:),8::A<<CC
@M03364:276:000000000-BLYN8:1:1101:10480:3654 2:N:0:1
GGACTACAGGGGTTTCTAATCCTGTTTGCTCCCCACGCTTTCGCACCTCAGTGTCAGTATCAGTCCAGGTAGTCGCCTTCGCCACTGGTGTTCCTTCCTATATCTACGCATTTCACCGCTACACAGGAAATTCCACTACCCTCTACCATACTCTAGCTTGCCAGTTTTGGATGCAGTTCCCAGGTTGAGCCCGGGGATTTCACATTCAACTTAACAAACCACCTACGCGCGCTTTACTCCCAGTAATTCCG
+
CCCCCGGGGGGGGGGFFFFGEGGGGGGGGGGGG>FFGGGGGGGGGFGGGGGGGGGGGGCGGGGGGFGGGGGGGGGDGGGGGGGGGGGFGFFGGGGGGGGGGGGGGGG7FCCEGGFFGGGEGGGGGGGGGGGGFGGGGGGGFGGGGFGGGGDDDDFGGGGGG8E?FGGGGGGGEDECFGGGGGGGGGGGGGGGDCCE9:F?;E721;;FGGGD?CFGCCC>*49429(?@>5>GGCCC)+?C54;D7A67C0
@M03364:276:000000000-BLYN8:1:1101:11499:3673 2:N:0:1
GGACTAAGGGGTTTCTAATCCTGTTTGCTCCCCACGCTTTCGCACCTGAGCGTCAGTCTTTGTCCAGGGGGCCGCCTTCGCCACCGGTATTCCTCCAGATCTCTACGCATTTCACCGCTACACCTGGAATTCTACCCCCCTCTACAAGACTCTAGCCTGCCAGTTTCGGATGCAGTTCCCAGGTTGAGCCCGGGGATTTCACATCCGACTTGACAGACCGCCTGCGTGCGCTTTACGCCCAGTAATTCCG
+
CCCCCGFGGGGGGGGGGGGGGGGGGGGGGEGGCCGGDGGGGGGGGGGGGGGGGGGGGGGGGGGGGGGGGGGGGGGGGGGGGGEGGGGGGGGGAFFFGGGGGGGGGGGGFGGGGGGGGGGGGGGGGG8FFGGGGEFFDEEGGGGGGGGGEFGGGGGGCGFGGGGGGGGGGDGGCFGFGGG6??FGGGGGGGG5CEGGDGC?FGGGFGGGGGGD767C5<855EFF<D63(7>>DGDA>?EGE>??FFFFC6
@M03364:276:000000000-BLYN8:1:1101:11899:3681 2:N:0:1
GGACTACTGGGGTTTCTAATCCTGTTTGCTCCCCACGCTTTCGCACCTGAGCGTCAGTCTTTGTCCAGGGGGCCGCCTTCGCCACCGGTATTCCTCCAGATCTCTACGCATTTCACCGCTACACCTGGAATTCTACCCCCCTCTACAAGACTCTAGCCTGCCAGTTTCGGATGCAGTTCCCAGGTTGAGCCCGGGGATTTCACATCCGACTTGACAGACCGCCTGCGTGCGCTTTACGCCCAGTAATTCCG
+
CCCCCGGGGGGGGGGGGFGGGGGGGGGGGGGGGGGGGGGGGGGGGGGGGGGGGGGGGGGGGGGGGGGGGGGGGGGGGGGGGGGGGGGGGGGGGGGGGGFGGGGGGGGGGGGGGGGFGGGG=FGGGGGFFGF,EEGGGGCGDEGGGGFFEGGGFDFGGGGGGFG6FFEGGGGGDFGFGGGGGGGGGGGGGFGGGGGG=EGGFCGGCG<5<CD3:7CGGGGFEG>::>6>?:)5DCF9@?GGE:16:C?<CC0
@M03364:276:000000000-BLYN8:1:1101:9675:3681 2:N:0:1
GGACTACCAGGGTATCTAATCCTGTTTGCTCCCCACGCTTTCGCACCTGAGCGTCAGTCTTTGTCCAGGGGGCCGCCTTCGCCACCGGTATTCCTCCAGATCTCTACGCATTTCACCGCTACACCTGGAATTCTACCCCCCTCTACAAGACTCTAGCCTGCCAGTTTCGGATGCAGTTCCCAGGTTGAGCCCGGGGATTTCACATCCGACTTGACAGACCGCCTGCGTGCGCTTTACGCCCAGTAATTCCG
+
CCCCCGGGGGGGGGGGGGGGGGGGGGGGGGGGGGGGGGGGGGGGGGGGGGGGGGGGGGGGGGGGGGGGGGGGGGGGGGGGGGGCFGGGGGGGGGGGGGGGGGGGGGGGGGG:FGGGGEGGGGGGGGGGGGGGGGGGGGFGEGGGGGGGGDGGGGGGGGGGGGGGGGFGGGGGGGGGGGFFFGGGGGGGGFFGGGGGEGGF:CFGFGGGGGGG=><DGDCGFGFFFFFE0<BDDGGBFFGE:7:<7CFDGF9
@M03364:276:000000000-BLYN8:1:1101:13816:3686 2:N:0:1
GGACTACTGGGGTTTCTAATCCTGTTTGCTCCCCACGCTTTCGCACCTGAGCGTCAGTCTTCGTCCAGGGGGCCGCCTTCGCCACCGGTATTCCTCCAGATCTCTACGCATTTCACCGCTACACCTGGAATTCTACCCCCCTCTACGAGACTCAAGCTTGCCAGTTTCAAATGCAGTTCCCAGGTTGAGCCCGGGGATTTCACATCTGACTTAACAACCCGCCTGCGTTCGCTTTACGCCCAGTAATTCCG
+
CCCCCGGGGGGGGGGGGGGGGGGGGGGGGGGGGGGGGGGGGGGGGGGFFGGGGGGGGGGFGGGGGGGGGCGGFGGEGGGGGGGGGGGGGGGGDFGGGGGD9FFGEGGGGGGGGGGGGGGGGGGGGGGGGGGGGGGGFGGEGGGGGGGGGGGFGGGFFGGGGGGCGGGGGFFGGGG,>=:7DCFFGGGGGGDGCEEGGGF9+:=C70;@>CGGG77@:**=;EFD1)15(755DCF>?:GDD5:6C*1)*2*
@M03364:276:000000000-BLYN8:1:1101:24174:3704 2:N:0:1
GGACTACTGGGGTTTCTAATCCTGTTTGCTCCCCACGCTTTCGCACCTGAGCGTCAGTCTTTGTCCAGGGGGCCGCCTTCGCCACCGGTATTCCTCCAGATCTCTACGCATTTCACCGCTACACCTGGAATTCTACCCCCCTCTACAAGACTCTAGCCTGCCAGTTTCGGATGCAGTTCACAGGTTGAGCCCGGGGATTTCACATCCGACTTGCCAGACCGCCTGCGTGCGCTTTACGCCCAGTAATTCCC
+
CCCCCGGGGGGGGGGGGG<FFGGGGGGGGGGGGGFGGGGEGGGGGGGGEFGGGGGGGGGGGGFGGGGG8F>:@FGGGGGGCFGEG8@FEEFFFFGGGFFCCEEFGGGGGGGGGGGGFEEGDGGGG,ABFFFGGGFGD8DEGEGG,CE=>EGGFGC;FGG?FFFCBF;,*8*6:@DCGCF,>EF5BCEG6FGGGC5=EEEGGCFFFGDG3<CG77CG*8FGFGF?0>0D:EEFGDF29(8::7(00*/-::*
@M03364:276:000000000-BLYN8:1:1101:22589:3710 2:N:0:1
GGACTACAGGGGTTTCTAATCCTGTTTGCTCCCCACGCTTTCGAGCCTCAGTGTCAGTTACAGGCCAGAGAGCCGCTTTCGCCTCCGGTGTTCCTCCATATATCTACGCATTTCACCGCTACACATGGAATTCCACTCTCCTCTCCTGCACTCAAGTCTCCCAGTTTCCAATGCACACAATGGTTGAGCCACTGCCTTTTACATCAGACTTAAGAAACCACCTGCGCTCGCTTTACGCCCAATAAATCCGG
+
BCCCCFGGGGGG@FGGGGFGGGFGGGGGGGGGGGGGFGGDFGGFFGGGFFFGGGGGGGGGGGGGGGFGGGGGGEFGGCEGDGGGCEEGCGGGGGAFGGGGGGAFFGGGEDEGGGGGD+FG:FFG94AEG9EGGGGAFGEGFEEFG@FGGGFFGFCGGGFGGEGGFCGGGGGC?FGGAFGGGC8@FG?FGGG67:E6EDFC?FE71+;*37CGG7DBC>FFFG>4<?AB=EEFGGGFEFGGG>@;>@A?<57
@M03364:276:000000000-BLYN8:1:1101:16616:3718 2:N:0:1
GGACTACTGGGGTTTCTAATCCTGTTTGCTCCCCACGCTTTCGAGCCTCAGTGTCAGTTACAGGCCAGAGAGCCGCTTTCGCCTCCGGTGTTCCTCCATATATCTACGCATTTCACCGCTACACATGGAATTCCACTCTCCTCTCCTGCACTCAAGTCTCCCAGTTTCCAATGCACACAATGGTTGAGCCACTGCCTTTTACATCAGACTTAAGAAACCACCTGCGCTCGCTTTACGCCCAATAAATCCGG
+
CCCCCGGGGGGGCGGDGEGGGGGGGGGGGGGGFEGGGGGGGGCFGDGGGGGGGGGGGGGGGG9FGEGGGGGGGGGGGGGGGGGGGGGGGGGGGGGFGGGGGGGGGFGGGGGGGGGGGD7@FFGGGGGGGCFGGGGGGGGGGGGGGGGGGGGGGGGGGGGGGGGGGGGGGGGGGGG,=EGCGG?FGGGFGGGGGFGGGGGGFGD79>9CCF>8C8DFF>CGFGFBBF=?AFFFGGFC;98:E>@FCFFECC9
@M03364:276:000000000-BLYN8:1:1101:9171:3722 2:N:0:1
GGACTACCCGGGTATCTAATCCTGTTTGCTCCCCACGCTTTCGCACCTGAGCGTCAGTCTTTGTCCAGGGGGCCGCCTTCGCCACCGGTATTCCTCCAGATCTCTACGAATTTCACCGCTACACCTGGAATTCTACCCACCTCTCACGGACTCTAGCCTACCAGTTTGGGATGCAGTTCCCAGGTTGAGCCCGGGGATTTCACCTCCGACTTGCCAGACCGCCTGAGAGCCCTTTACGCCTAATAGTTCCG
+
CCC9CFE,,6@CFFGFGGGGGGAFGFC@E<FFGGDEEEGG<,BB,@BCCEFGDGEEGGFC,CFGGGGG,,+@:=FECFGGGGFFC?C:>+BEFC;B8,,EEGFFDDAF+,B?E@@FAF+6+FFFFEFFC,AFADDA,63=CG8+3,,,+63+3>,@;83,,@D8FFG,*4,,4B;ECFEC67>>CF,=C82:1*C***??=+<*;*5)17)/*+2+2*3*:*02<)(*,)07<F<2*4E>*))*2*1)***
@M03364:276:000000000-BLYN8:1:1101:8315:3726 2:N:0:1
GGACTACAAGGGTTTCTAATCCTGTTTGCTCCCCACGCTTTCGCACCTGAGCGTCAGTCTTTGTCCAGGGGGCCGCCTTCGCCACCGGTATTCCTCCAGATCTCTACGCATTTCACCGCTACACCTGGAATTCTACCCCCCTCTACAAGACTCTAGCCTGCCAGTTTCGGATGCAGTTCCCAGGTTGAGCCCGGGGATTTCACATCCGACTTGACAAACCACCTACGCGCTCTTTACGCCCAGTTATTCCG
+
CCCCCGGGGGGGGGGGGGGGGGGGGGGGGGGGGGGGGGGGGGGGGGEFGGGGGGGGGGGGGGGGGGCGDCGGGGGGGCFFFG:CFGGGGGGGGGGGGGG9?FGGFCCDFGG@FG9FA=FEEG=FEFG?F8CFC?EGGGGEEGGGGGGGGGG7?;B<CC9BFFGFGGGGGG5CEGCCFCF7EGGGF,1<C7FFGGCE?EGCFGGGFGFCDGG*2;CFCCG=.A>(.0()47)097DBF2>*1530229<77*
@M03364:276:000000000-BLYN8:1:1101:5554:3750 2:N:0:1
GGACTACTGGGGTATCTAATCCTGTTTGCTCCCCACGCTTTCGCACCTCAGTGTCAGTATCAGTCCAGGTGGTCGCCTTCGCCACTGGTGTTCCTTCCTATATCTACGCATTTCACCGCTACACAGGAAATTCCACCACCCTCTACCATACTCTAGTCAGTCAGTTTTGAATGCAGTTCCCAGGTTGAGCCCGGGGATTTCACATCCAACTTAACTAACCACCTACGCGCGCTTTACGCCCAGTAATTCCG
+
CCCCCGGGGGGGGGGGGGGGGGGGGGGGGGGGFGGGGGGGGGGGGGGGGGGGGGGGGGGGGGGGGGGGGGGGGGGGGGGGGGGGGGGGFGEFDGGGGGGGGGGGGGGGGGGGGGGGGGGGGGGGGGGGGGGGGGGGGFGGGGGD,;EGGGGGGGFFGGGGGGGGGGGGGGFGGGFGGGGGGGGFGFGGGGGGGGCEGGFGGGG>AGGGFGGGGGGGGGGGFGFFFFFDFFFBG*9CCDGE=5=AGFFFFF6
@M03364:276:000000000-BLYN8:1:1101:8010:3755 2:N:0:1
GGACTACTGGGGTATCTAATCCTGTTTGCTCCCCACGCTTTCGAGCCTCAGTGTCAGTTACAGGCCAGAGAGCCGCTTTCGCCTCCGGTGTTCCTCCATATATCTACGCATTTCACCGCTACACCGGGAATTCCGCCATCCTCTACCGCACTCTAGCCTCCCAGTATCCATCGCCATTCCCAGGTTGAGCCCAGGGCTTTCACGACAGACTTAAGAAACCACCTACGCACGCTTTACGCCCAGTAATTCCG
+
CCCCCGGGGGGGGGGGGGGGGGGGGGGGGGGGGGGGGGGGGGGGGGGGGGFFGGGGGGGGGGFGGGGGGGGGG@EEGGGGGGGGGGGGGGGGGGGGGGGFGGGAFGGGGGGGGGGGGGGGGEFGGGGGFGGGAFGGGGGGGGGGGGFGCEGDGGGGGGGGFGGFGFGFFGGFGGGCEFCF?CCEGGGGGGGGFGGGG6F?FFGCEGGG;FGGGGFGFGGCFG>@4ADFFFFBDGG3+(=EE3(/;>?>G>0
@M03364:276:000000000-BLYN8:1:1101:20320:3777 2:N:0:1
GGACTACAAGGGTTTCTAATCCTGTTTGCTCCCCACGCTTTCGAGCCTCAGTGTCAGTAACAGGCCAGAGAGCCGCTTTCGCCTCCGGTGTTCCTCCATATATCTACGCATTTCACCGCTACACATGGAATTCCACTCTCCTCTCCTGCACTCAAGTCTCCCAGTTTCCAATGCACACAATGGTTGAGCCACTGCCTTTTACATCAGACTTAAGAAACCACCTGCGCTCGCTTTACGCCCAATAAATCCGG
+
CCCCCGGFFGGGGGGGGGGGGGGGGGGGGGGGGGGGGGGGGGGEFGGGGGGGGGGGGGGGGGGGFGGGGGGDGGGG:@FFGEGGGGGGGGGGGGGFGGGGGFFGGGGGGFEGGGGGFGGGGGGGGGGGGGGGGCFGGGGFFGGGGGGGGGGGE?EFGGGG9FGGGGGGGGGGGGGGGGGGGGGGGGGFDDGGGFGGFGGG?FGGFDF>CGGGGGFFFGGGFDFEFE=BAFFFGGF6D@=BEA3;CDF?CDC
@M03364:276:000000000-BLYN8:1:1101:23350:3819 2:N:0:1
GGACTACAAGGGTATCTAATCCTGTTGGCTCCCCACGCTTTCGCACCTGAGCGTCAGTCTTTGTCCAGGGGGCCGCCTTCGCCACCGGTATTCCCCCAGATCTCTACGCATTTCACCGCTACACCTGGAATTCTACCCCCCTCTACAAGACTCTAGCCTGCCAGTTTCGGATGCAGTTCCCAGGTTGAGCCCGGGGATTCCACAGCCGACTTGACAGACCGCCTGCGTGCGCTTTACGCCCAGTCATACCG
+
C@<CC8EGFGGGGGC@FCF@,<,CFF9FCFG7@CGDFF@CFGDBCC@D,CFCEG@FFGDGGFGGCF9@F@FGGGDE@,BFC@CCBF@7>@B,EF,,CE>F<FFC;<GFF:+4,C?FBEF@EEFFGG<,,A?FFFCFDGGG78C=DDD99DD8FGFFFGGGD@C,@E;EE8>C7,,,>CE7DF:1D?FCFDCEE*:?E*?++7=F)498)1)8CCFFF5CC>GEB:>9B?BDFCD*.*,*2:7<64C=)*9*
@M03364:276:000000000-BLYN8:1:1101:12077:3836 2:N:0:1
GGACTACCGGGGTATCTAATCCTGTTTGCTCCCCACGCTTTCGCACCTGAGCGTCAGTCTTTGTCCAGGGGGCCGCCTTCGCCACCGGTATTCCTCCAGATCTCTACGCATTTCACCGCTACACCTGGAATTCTACCCCCCTCTACAAGACTCTAGCCTGCCAGTTTCGGATGCAGTTCCAAGGTTGAGCCCGGGGATTTCACATCCGACTTGCCAGACCGCCTGCGTGCGCTTTACGCCCAGTAATCCCG
+
CCCCCGGCFFGGG,CFFGFEGG9FGGEEGGGGGGG@CFGGGFGE7BFGFGGGGEGGGGEEDGGFGGGGGCEEG7FGGGEGGGGGGGEDGDFBFCEFE,4BFEF9CDA<CGEEEF9F<@FE7@FEF83DFGGGGG9@F8DFB>EGC=;D,@C?FEGA;@DDE@8,@=,@3>5B?6C<DFEC,,?8F,,==FC:ECCC5EC9DC?7+;*>G<D37+*280;5>=7<079B6D53><<</3EE5).6>7B):77
@M03364:276:000000000-BLYN8:1:1101:14596:3858 2:N:0:1
GGACTACACGGGTTTCTAATCCTGTTTGCTCCCCACGCTTTCGCACCTGAGCGTCAGTCTTTGTCCAGGGGGCCGCCTTCGCCACCGGTATTCCTCCAGATCTCTACGCATTTCACCGCTACACCTGGAATTCTACCCCCCTCTACGAGACTCAAGCTTGCCAGTTTCAAATGCAGTTCCCAGGTTGAGCCCGGGGATTTCACATCTGACTTAACAAACCGCCTGCGTGCGCTTTACGCCCAGTAATTCCG
+
CCCCCGGGGGGGGGGGGGGGGGGGGGGGGGGGGGGGGGGGGGGGGGGGGGGGGGGGGGGGGGGGGGGGGGGGGGGGGGGGGGGGGGGGGGGGGGGGGGGGGGGGGGGGGGGGGGGGGGCGGGGGDFGGGGGGGGGGGGGGEGGGFGGGEGGGGGFFGGGCFFGGGGGGGGFFDGG7ECGCGGGCGFF??7FGEEEGGGGGG7?7FGGGGGDFG>CFCDFGEGFFFFFEFFEFCGC9F:EGGB??G==):F9
@M03364:276:000000000-BLYN8:1:1101:16013:3899 2:N:0:1
GGACTACTGGGGTATCTAATCCTGTTCGCTACCCATGCTTTCGAGCCTCAGCGTCAGTTACAGACCAGACAGCCGCCTTCGCCACTGGTGTTCTTCCATATATCTACGCATTTCACCGCTACACATGGAGTTCCACTGTCCTCTTCTGCACTCAAGTCTCCCAGTTTCCAATGCACTTCTTCGGTTTAGCCGAAGGCTTTCCCATTAGACTTAAAAGACCGCCTGCGCTTGCTTTACGCCCAATAAATCCG
+
CCCCCCFGGGGGGGGGGGGGGFFAFFEGGGGGGGGGGGGGGFFGGGGGGGGFEFC7,@FCFGGGGGFGDFGFGFGGGGGGGEC,BFGGCCGG<EEAFGG9FFCGDCFGGFGGGGGGGECGGDFGCFFGD,EEC99=E8>AEGGGA,,@A,,?EEECFACFGGGGGADFFGGGGF99DGGGGGF6FG+@ACECC6C6CFG<?+4*BF;8@CGGFGG7:CF,3;*)6A@E>588CDFC@9=:CB(;CG6/+>C
@M03364:276:000000000-BLYN8:1:1101:16295:3962 2:N:0:1
CGACTACTGGGGTTTCTATTCTCTTTCGATCCTCAGGCTATTGCCCCACAGCGCCAGTGTCGGCCCAGCAACTCTCCTTCGCCGCTGGTGTTCCTCTCGATATCTACGCATTTCCACGCTCCACCGAGAATACCAATTGCCCGTACCTCACTCTTGCTGTGCTGACTTCGTTGCCCTTTCTTAGTTAATCCTGTAAATTTTACAACTGACTTTCGCTCACCGCCTGCTCTCCCTTTACTCCTAGTCAGTTT
+
-8-A@+6C6-,++@,C9,,C,,,,=,,,,<C,6C,,,,,,6,,;,,,,6B,6++@@FFCF@,++8:F@,C<,6C,:6AF9,,,7@+++:EFC,59,<A?9,9+,,C??++8B,E5,,+4+++444+@C+@?,4,,,,,7,,,66+6+,,,,+7,,3,,7,8,,,,,6;7+4@,+,,5C:E3,@BFGCF,,,,,,7,2>E9+2E+B*;C:CC++8***/4,/*:=2)2)*1*2*2;66)+++*/12++)2++
@M03364:276:000000000-BLYN8:1:1101:7743:3988 2:N:0:1
GGACTACCGGGGTTTCTAATCCTGTTTGCTCCCCACGCTTTCGCACCTGAGCGTCAGTCTTTGTCCAGGGGGCCGCCTTCGCCACCGGTATTCCTCCAGATCTCTACGCATTTCACCGCTACACCTGGAATTCTACCCCCCTCTACAAGACTCTAGCCTGCCAGTTTCGGATGCAGTTCCCAGGTTGAGCCCGGGGATTTCAAATCTGACTTGACAGACCGCCTGCGTGTGCTTTACGCCCAGCAATTCCG
+
CCCCCGGGGGGGGGGGGGGGGGGGGGGGGGGGGGFCFGGGGGGGCFGGGGGGGGGGG<ECGGGGGGGG8FGGGGGGGGGGGFGGGECG:@FGFGFFGFFDF,@F9EEGGGGGGGGGG>FECEFGDFDFGGGFGGGAF>=FE>EDEGFE98,=>,DF9>5BDGCGGGG@>5*>7F97;EGF?9:C:,06C6<*78BE=EGCCF+27>+;>FF+:*0+**31:C5(459>:.097>7)94CEGD0)*29>FG<
@M03364:276:000000000-BLYN8:1:1101:17169:4001 2:N:0:1
GGACTACCCGGGTTTCTAATCCTGTTCGCTACCCATGCTTTCGAGCCTCAGCGTCAGTTACAGACCAGACAGCCGCCTTCGCCACTGGTGTTCTTCCATATATCTACGCATTTCACCGCTACACATGGAATTCCACTCTCCTCTTCTGCACTCAAGTTTCCCAGTTTCCGATGCACTTCTTCGGTTGAGCCGAAGGCTTTCACATCAGACTTAAGAAACCGCCTGCGCTCGCTTTACGCCCAATAAATCCG
+
CCCCCGFFFGGGGGGGGGGGGGGGGGGGGGGGFGG<FGGGGGGGGGGGGCGGGGGGGGGGGGGGGGGGGFGGGGGGGGGGGGGGGGGGFGGGGGGGGCFEFFGGGFGFGGGGGGGGGGGGEEGFDFCGFFFGGGGGGGGGCEF9@6EFGGGGGG@DGGFFGGF?DE=E=CG>CGFCFGGGGGGGGEGDGGEGEGGGGGCEGFFGFCFDFFGFGF++=DGGFCBD2A@F28;>*>CCF?5CE3();7FCG*1
@M03364:276:000000000-BLYN8:1:1101:13531:4011 2:N:0:1
GGACTACTCGGGTTTCTAATCCTGTTTGCTCCCCACGCTTTCGAGCCTCAGTGTCAGTTACAGGCCAGAGAGCCGCTTTCGCCTCCGGTGTTCCTCCATATATCTACGCATTTCACCGCTACACATGGAATTCCACTCTCCTCTCCTGCACTCAAGTCTCCCAGTTTCCAATGCACACAATGGTTGAGCCACTGCCTTTTACATCAGACTTAAGAAACCACCTGCGCTCGCTTTACGCCCAATAAATCCGG
+
CCCCCGGGGGGGFGGFGGGGGGGGGGGGGGGGGGGGGGGGGGGGGGGGGCGGGGGGGGGGGGGGGGGGGGGGCGGGGFFGGGGGGCFFGGGGGGGGGGGGGGGGGGGGGGGGGGGGGGGGGGGGGGGGGGGGGGGGGGGFDGFCGGGGGGGGGGGGGGGGGGGGDGFGFGCFGFFEAFGGGGGGCE8,9C?FGGFFGGGFGGGGFGG5CDCCCFGGGFDE>G>==EFFFEF491BEF@EEG>@AGGAEDG3
@M03364:276:000000000-BLYN8:1:1101:24355:4015 2:N:0:1
GGACTACTGGGGTATCTAATCCTGTTTGCTCCCCACGCTCTCGAGCACCAGTGTCATTTACAGGCCAGAGAGCCGCTTGCGCCTCCGGTGTGCCTCCATATATCTACGCAGTTCACCTCTATACATGGACTTCCACGCTCATCCCCTGCCCTCAAGTCTCCCGGGGTTCAATGCCCCTCCCCGGTTGAGCCGGGGGTCCTCACTTCAGACTTAAGAAACCTCCTCCGCTCGCTTCACGCCCAATCAACCCG
+
CCC@@C@F,CF78,6C,6CC@C,@ECFF<F9<,CFE::F,CF,CCG7,C6CECFFG,<F,<;,6<C,:CEF@@:7:@@,D@+BC:EFE>F6,5F9BC,::59EFG9?=B++8C,:?F9FD:,,5,AFFF,,9?5=A++4@+,4+@BD6E=48>@,@;DBD3=++6+6+,35DC,,35+3@;C8CC88,46,:*:8*7**+2>:++2+:+*;:C777+2<*)0;(,)-)-7)55**)03;@E)4:*96(011
@M03364:276:000000000-BLYN8:1:1101:13066:4049 2:N:0:1
GGACTACACGGGTTTCTAATCCTGTTTGCTCCCCACGCTTTCGAGCCTCAGTGTCAGTTACAGGCCAGAGAGCCGCTTTCGCCTCCGGTGTTCCTCCATATATCTACGCATTTCACCGCTACACATGGAATTCCACTCTCCTCTCCTGCACTCAAGTCTCCCAGTTTCCAATGCACACAATGGTTGAGCCACTGCCTTTTACATCAGACTTAAGAAACCACCTGCGCTCGCTTTACGCCCAATAAATCCGG
+
CCCCCEGGGGGGGGGFFFFGGGGGGGGGGGGGGGGGGGGGGGGGGGGGGGGGGGGGDGGGFGFGGGGGGGGGGGGGGGGGGGGGGGGGGGGGGGFGGFFGGGGGGGGGGGGGGGGGGGGGDC9FFGGGGGGGGGGGGGGFFDDFFFGFGGFFGGFDGGFFGGGGGGGGGD;FFGGFCFE?FC8EGGCFGG?FFGFGGGGGGGCFF7F*;>;FFCFGGC8CFEFFFFFDFF>55?>=6>GCGFFFFGFE6C>
@M03364:276:000000000-BLYN8:1:1101:17420:4058 2:N:0:1
GGACTACAGGGGTTTCTAATCCTGTTTGCTCCCCACGCTTTCGAGCCTCAGCGTCAGTTACAGACCAGAGAGCCGCCTTCGCCACTGGTGTTCCTCCATATATCTACGCATTTCACCGCTACACATGGAATTCCACTCTCCTCTTCTGCACTCAAGTCCTCCAGTTTCCAATGACCCTCCCCGGTTGAGCCGGGGGCTTTCACATCAGACTTAAAGAACCGCCTGCGCTCGCTTTACGCCCAATAAATCCG
+
CCCCCGGGGGGGGGGGGGGGGGGGGGGFGGGFGGGGGGGGGGGGGGGGGGGFFGGGGGGGGGGCFGGGGGGGGGGGGGGGGGGGGGGGGFGGGGGDGGFFGGFFGGGGGGGGGGGGGGGGGGFGFCFGFAAFFFGGGGGGGGGGGGGGGFFDFFGGAG9;DGGGFAFGGFFDGGGGEFGG>>EEGEGFGGGGD>EGGGGFCFGCFGGF68DGCFC7+;F=55D<?F>:1)0<D3C<=(/:EE077DFFGFD
@M03364:276:000000000-BLYN8:1:1101:5868:4091 2:N:0:1
GGACTACTGGGGTTTCTAATCCTGTTTGCTCCCCACGCTTTCGAGCCTCAGCGTCAGTTACAGACCAGAGAGCCGCCTTCGCCACTGGTGTTCCTCCATATATCTACGCATTTCACCGCTACACATGGAATTCCACTCTCCTCTCCTGCACTCAAGTCTCCCAGTTTCCAATGCACACAATGGTTGAGCCACTGCCTTTTACATCAGACTTAAGAAACCACCTGCGCTCGCTTTACGCCCACTAAATCCGG
+
CCCCCFDCGEFGGGGGGGGGGGGGGFGGCAFFGGGGGGGE8FFD67@ECFGFGEGEFGGGC@,E@FFGFAGGGGGGGG,CFFFGGGGFA<C:B@EGFGGGGFEGGGDFGC:FGFGGCCCEC+EGDC=,EEECFDGGGGFGDEFF8=DEC=EFGGFG;>;;EE?FEDCFGGGC?EEEDEEF=,@E,:8<FEEC?,>FG9,9+3,+1+*3;F+B2=:CFF,=A7A))/):(:?>49+4)6E8=)(2;0@<4D8
@M03364:276:000000000-BLYN8:1:1101:14113:4095 2:N:0:1
GGACTACTGGGGTTTCTAATCCTGTTTGCTCCCCACGCTTTCGCACCTGAGCGTCAGTCTTTGTCCAGGGGGCCGCCTTCGCCACCGGTATTCCTCCAGATCTCTACGCATTTCACCGCTACACCTGGAATTCTACCCCCCTCTACAAGACTCTAGCCTGCCAGTTTCGGATGCAGTTCCCAGGTTGAGCCCGGGGATTTCACATCTGACTTAACAAACCGCCTGCGTGCGCTTTACGCCCAGTAATTCCG
+
CCCCCFGGGGGGGGGGFGGGGGGGGGGGGGGGGGGGGGGGGGGGGGGGGGGGGGGGGGGGGGGGGGGGGGGGGGGGGGGGGGGGGGGGGDGGGGGGGGGAAEDGCEGGGGGDFGGGGGGGGGFGGGGGGGGGGGGGGGGGGGGGEGGGGGGFGG99EEGFF8CGGFGGDDDEGGGGGGGGGDFGFFGFFFGCEGGGGEGGGGGGFGD=7CDF7:FC:<GGFGFFFFFFBEEFGGF260?GG><7771.::2
@M03364:276:000000000-BLYN8:1:1101:18760:4157 2:N:0:1
GGACTACTAGGGTATCTAATCCTGTTTGCTCCCCACGCTTTCGCACCTGAGCGTCAGTCTTCGTCCAGGGGGCCGCCTTCGCCACCGGTATTCCTCCAGATCTCTACGCATTTCACCGCTACACCTGGAATTCTACCCCCCTCTACGAGACTCAAGCTTGCCAGTTTCAAATGCAGTTCCCAGGTTGAGCCCGGGGATTTCACATCTGACTTAACAAACCGCCTGCGTGCGCTTTACGCCCAGTAATTCCG
+
CCCCCGGGGGGGGGGGGGGGFFGGGGGGGGGGGGGGGGGGGGGGGGGGGGGGGGGGEGGGGGGGGGGGGDGGGGGGGGGGGGGDGGGGGGGGGGGGGGGGGGGGGGGGGEGGGGGGGGGGGGGGGGGGGGGGFFGGFFCFGGGGGGG6C>EFGGGGGGGGGGGGFGGGG9EGGGEFGGGGGGGF:CFGGGFGGGGDGGGGFCFF=GFFCGGGGGGGGGG55C>6;FFFFFE@GGF>?08?ED<FGGB>DF6
@M03364:276:000000000-BLYN8:1:1101:18106:4162 2:N:0:1
GGACTACTGGGGTTTCTAATCCTGTTTGCTCCCCACGCTTTCGCACCTGAGCGTCAGTCTTTGTCTAGGGGGCCGCCTTCGCCATCGGTATTCCTCCTGATCTCTACGCATTTCACCGCTACACCTGGAATTCTACCCCCCTCTACAAGACTCTAGCTGACCAGTTTCAAATGCAGTTCCAAAGTTAAGCCCCGGGATTTCACAACTGACTTAATCAACCGCCTGCGTTCGCTTTACTCCCAGTAATTCCG
+
CCCCCGGGGGGGGFGGGGGGCAFFEFGGFFDEGDFGCCFGGGGC,8@EEFF,CFGFCFA9AEFGF,CE,C7@C+FG>?CFGG??,BF?B,CFG,C9,,B<FFGGFG9FC:4CFGFBFGGEEGF<DF?FGGFCFG9FF8+@CC6+9>,,,@DDGAFG9,3@8EGEF,@EFG,@;;<9,537,,7>FG7<=@,4*411=EDGGGFC*9<6;8>8FFCC@CCC)1=;?F()(2):57*-8)+8AFFFDC4):>2
@M03364:276:000000000-BLYN8:1:1101:18025:4193 2:N:0:1
GGACTACCAGGGTTTCTAATCCTGTTTGCTCCCCACGCTTTCGCACCTGAGCGTCAGTCTTTGTCCAGGGGGCCGCCTTCGCCACCGGTATTCCTCCAGATCTCTACGCATTTCACCGCTACACCTGGAATTCTACCCCCCTCTACAAGACTCTAGCCTGCCAGTTTCGGATGCAGTTCCCAGGTTGAGCCCGGGGATTTCACATCCGACTTGACAGACCGCCTGCGTGCGCTTTACGCCCAGTAATTCCC
+
CCCCCGGGCFGGGGGGGGGGGGGGGGGGGGGGGGGGGGGGGGGGGGGGGGGGGGGGGGGGGGGGGGGGCFGGGGGGGGGGGGGGGGGGGGGGGCFGGFFFGGGGDFGGGGGGGGGGGGGGGGGGGGGGGGGGGGGGGGGGGGGFGGGFFCGGGGGFGGCFFGGGGGGGGGGGGGGGFGDGDGGGGGGDGGGGGDGGGBFFGGGGFGGCGGGDC7C7C4@=BEEFF@;D(8>D5D59762?EB.97*9<DG*
@M03364:276:000000000-BLYN8:1:1101:11876:4228 2:N:0:1
GGACTACCGGGGTTTCTAATCCTGTTTGCTACCCATGCTTTCGAGCCTCAGCGTCAGTTACAGACCAGACAGCCGCCTTCGCCACTGGTGTTCTTCCATATATCTACGCATTTCACCGCTACACATGGAATTCCACTCTCCTCTCCTGCACTCAAGTCTCCCAGTTTCCAATGCACACAATGGTTGAGCCACTGCCTTTTACATCAGACTTAAGAAACCACCTGCGCTCGCTTTACGCCCAATAAATCCGG
+
CCCCCGGGGGGGGGGGGGGGGGGGGGGGGGGGGGGGGGGGGGGGGGGGGGGGGGGGGGGGGGGGGGGGGGGGGGGGGGGGGCGGGGGGGGGGGGGGGGGGGFGGGGGGGGGFGGGGGGGGDGGGGGGGGFFGGGGGGGGGGGGGGGGGG88=FCFCFGFF=D?FFGGFGFFGDGCFGGEGGG8EFGGGGC8DC8EFGFFCFFGGFFGF7?C>+CFG5CCE>GF=29@EDFF4FFGFF=EEGFFAFGA?GGG
@M03364:276:000000000-BLYN8:1:1101:10315:4232 2:N:0:1
GGACTACTCGGGTTTCTAATCCTGTTTGCTCCCCACGCTTTCGCACCTCAGTGTCAGTATCAGTCCAGGTAGTCGCCTTCGCCACTGGTGTTCCTTCCTATATCTACGCATTTCACCGCTACACAGGAAATTCCACTACCCTCTACCATACTCTAGCTTGCCAGTTTTGGATGCAGTTCCCAGGTTGAGCCCGGGGATTTCACATTCAACTTAACAAACCACCTACGCGCGCTTTACGCCCAGTAATTCCG
+
CCCCCGGGGGGGGGGGGGGGGGGGGGGGGGGFGGFGGGGGGGGGFGGGGGGGGGFFGGGGGGGGGGGGGGGGGGGGFGGGGGEGEGGFFGGEFFGGGFGGGEFGGGGGCEGGGGGGFGGGECFGGCFGGFGGGCGGFDFFG9BDFGGGGGGGGGGFGGGFGFFGGFF98CDFGGGCEFFGGGG?DGGGGFGGEGGGDGG?C9E7@FGD>@FDG78C>9,AFG?=2*:ABD;>DDC4A0;B533FFC=67@2
@M03364:276:000000000-BLYN8:1:1101:16509:4233 2:N:0:1
GGACTACTAGGGTTTCTAATCCTGTTTGCTCCCCACGCTTTCGCACCTCAGTGTCAGTATCAGTCCAGGTAGTCGCCTTCGCCACTGGTGTTCCTTCCTATATCTACGCATTTCACCGCTACACAGGAAATTCCACTACCCTCTACCATACTCTAGCTTGCCAGTTTTGGATGCAGTTCCCAGGTTGAGCCCGGGGATTTCACATTCAACTTAACAAACCACCTACGCGCGCTTTACGCCCAGTAATTCCC
+
CCCCCGGGEGGGGCFCGGGGGFGGGGGGGGGFGGGGGGGGGGGGCEGGFFFFGGGGGGGGGGGGGGGGGGGCGGEGGGGGE:@@EFGGGGGGGGGC9,CFFDA?=FFFG7FBFGGGCFCEEF?8,AFAEGGGGGGCEBFGGGGGGGEFG9F=DFAFGGCFGFA,ADGFFGDGGGG99EGGCEE6FFGFCFGFGCEGCEGDGGGG6;++2BFGCC>+?*=:*?>B=ADFFFEFGCDEF7>EGF?FG7A)1;*
@M03364:276:000000000-BLYN8:1:1101:9334:4266 2:N:0:1
GGACTACCAGGGTTTCTAATCCTGTTTGCTCCCCACGCTTTCGCACCTGAGCGTCAGTCTTTGTCCAGGGGGCCGCCTTCGCCACCGGTATTCCTCCAGATCTCTACGCATTTCACCGCTACACCGGGAATTCTACCCCCCTCTACAAGACTCTAGCCTGCCAGTTTCGGATGCAGTTCCCAGGTTGAGCCCGGGGATTTCACATCCGACTTGACAGACCGCCTGCGTGCGCTTTACGCCCAGTAATTCCG
+
CCCCCCFCAFGGGGDGGGGGFGGGGGGGDGGECFGGGGGGGGGCCFGGFE@FFGGEGGGAFGGGGGGG8FCFEGGGCBFGGGGGG8FCG=?F9FGGF@EGGGCFGFGFGDGCFGGGGGGGGGGF,+>F+BFGGGCD,@+@EEGG9E9ECFC:DFAFAFGG@FGGFBFGE>*>9ECFG,DE,,2:BEF,ACE4/:CCE>FCCFC7A7<DDDGGG7>37<FG>5>?BF6),)).9D7>F(;C=@6/7**5:F9
@M03364:276:000000000-BLYN8:1:1101:9421:4278 2:N:0:1
GGACTACTAGGGTTTCTAATCCTGTTTGCTCCCCACGCTTTCGAGCCTCAGTGTCAGTTACAGGCCAGAGAGCCGCTTTCGCCTCCGGTGTTCCTCCATATATCTACGCATTTCACCGCTACACATGGAATTCCACTCTCCTCTCCTGCACTCAAGTCTCCCAGTTTCCAATGCACACAATGGTTGAGCCACTGCCTTTTACATCAGACTTAAGAAACCACCTGCGCTCGCTTTACGCCCAATAAATCCGG
+
CCCCCGGGGGGGGGGGGGGGGGGGGGGGGGGGGGGGGGGGGGGGDGGGGGGGGGGGGGGGGGGGGGGGGGGGGGGGGGDGEGGGBFGGGGGGGFGGGGGGGGGGGGGFGGGGGGGGGGGGGGGGGGGGGGGGGGGGFFGGGFGGGGGFFGGGGGGGGGEGGCFGGGGGGGGGGGGFDGEGGGGGFEGGGGGGGGGGGGGGCC:C7++*;FDG>7+=9F6CFGFF29=>AEFFGGGFF@CEC)6FGGFFGGC
@M03364:276:000000000-BLYN8:1:1101:12083:4286 2:N:0:1
GGACTACTCGGGTTTCTAATCCTGTTTGCTCCCCACGCTTTCGCACCTGAGCGTCAGTCTTTGTCCAGGGGGCCGCCTTCGCCACCGGTATTCCTCCAGATCTCTACGCATTTCACCGCTACACCTGGAATTCTACCCCCCTCTACAAGACTCTAGCCTGCCAGTTTCGGATGCAGTTCCCAGGTTGAGCCCGGGGATTTCACATCCGACTTGACAGACCGCCTGCGTGCGCTTTACGCCCAGTAATTCCG
+
CCCCCGGGGGGGGGGGGGGGGGGGGGGGGGGGGGGGGGGGGGGDGGGFFGGGGGGGGGFAFFE@FGGGG>GGGFGGGGGGGGGG@FEGGCGGGGGFGGGGGGFFGGGGGGGGGGGG9FEEFGGEFGGGGGGGGFGGGGGGGGGGGGGFEFFFGGDFGGCCCFCEFFGGGDEGGGC7@FFGGECCFG@CFFFEEGGGCCG6F7FFFGF75CDGG*8@CFF5:E>2:FFE0@53CGGBF?GEGDBFG7@2>:9
@M03364:276:000000000-BLYN8:1:1101:25615:4291 2:N:0:1
GGACTACAAGGGTATCTAATCCTGTTTGCTCCCCACGCTTTCGCACCTGAGCGTCAGTCTTTGTCCAGGGGGCCGCCTTCGCCACCGGTATTCCTCCAGATCTCTACGCATTTCACCGCTACACCTGGAATTCTACCCCCCTCTACAAGACTCTAGCCTGCCAGTTTCGAATGCAGTTCCCAGGTTGAGCCCGGGGATTTCACATCCGACTTGACAGACCGCCTGCGTGCGCTTTACGCCCAGTAATTCCG
+
CCCCCGGC9FGGGCFGGGGAFGGGGGGFFFGGGGGGGGGGGGG7:CGGEGGGGGG7FFFG<CCEGGGGEFDEGFGGGDGGGGGGGGGGG:FFGGGGGG8E9EEFFFGGGGGGFFGGGEDEFGGG8FFGFEFCA9EFAECGGGGGEF@93DF7F@B9D8B8EGFG>A;C*4@6C97,@@;:D;DC7D=FGGG57CGG5B?FFGGGFG<*793C::2+*;8=>DB0;@6B:5>:)9*4@:CEGF0F:*/4*:0
@M03364:276:000000000-BLYN8:1:1101:21301:4306 2:N:0:1
GGACTACCGGGGTTTCTAATCCTGTTTGCTCCCCACGCTTTCGAGCCTCAGTGTCAGTTACAGGCCAGAGAGCCGCTTTCGCCTCCGGTGTTCCTCCATATATCTACGCATTTCACCGCTACACCTGGAATTCCACTCTCCTCTCCTGCACTCAAGTCTCCCAGTTTCCAATGCACACAATGGTTGAGCCACTGCCTTTTACATCAGACTTAAGAAACCACCTGCGCTCGCTTTACGCCCAATAAATCCGG
+
@C-@CFGFEGGDFG@FFE,C6CEFEGGGGGGFG@DGGDGG@FE6C@@A<EFFAFEFGE<FCFGG7BC@FC,BCFF7BFBEC::F=AEFFGF7<FEFFFFFGDCEFFFFGGGGG9EFGCGGGDCA,4ECGGFFE<ECFFGG@A@D@EEGEGFGGGGDDFBEDFCBBAFG8DFGFCDFGG>?DC6EECC6@:CFDECDCFGGGCC+BDCFGD++==7+CF>F>GFBF>BD2AEBC*71)33:C5@FFFFEGGC
@M03364:276:000000000-BLYN8:1:1101:10663:4309 2:N:0:1
GGACTACAGGGGTTTCTAATCCTGTTTGCTCCCCACGCTTTCGATCCTCAGTGTCAGTTACAGGCCACAGAGCCGCTTTCGCCTCCGGTGTTCCTCCATATAGCTACGCATTTCACCGGTACACATGGAATTCCACTCTCCTCTCCTGCACTCAAGTCTCCCAGTTTCCAATGCATACAATGGTTGAGCCACTGCCTTTTACACCAGACTAAATCAACTACCTGCGCTCGCTTTACGCCCATTCAATGCT
+
--AC<C6,C-,+B@;EFF,,6,CEFGG<<@6<<BFF:@6@C,6,,;CF6,<C,F<E,C,FFGG8,8C,9E8,,CFE@@D9F,,4,BF7FGFE,,9?,4FBF,,,9CA:>,,BA,@?FF:=F7,,,,,4B,94??9FE8EFCC,?,,@@,8,?8D,9@,EE,,@@3CF,CDFGFCEGE2=@AE8E,@,1,,6,55@:6,,5?87C?6**032*3558CC,<9,375?ABA9))9?+*28*=7)/+3;:);+
@M03364:276:000000000-BLYN8:1:1101:17400:4311 2:N:0:1
GGACTACCGGGGTATCTAATCCTGTTTGCTCCCCACGCTTTCGAGCCTCAGCGTCAGTTACAGACCAGAGAGCCGCCTTCGCCACTGGTGTTCCTCCATATATCTACGCATTTCACCGCTACACATGGAATTGCACTCGCCTCTTCTGCACTCAAGTCCTCCAGTTTCCAATGACCCTCCCCGGTTGAGCCGGGGGCTTTCACATCAGACTTAAAGAACCGCCTGCGCTCGCTCTACGCCCAATAAATCCG
+
ACC@C@@FGEC:68C6@9C96EEDFEEAFEGG<@@6@::;@FC,E674;6;FG:FFGE,C<,,C<FF8,@C@,E@6+84E@FG:C=,E?F=CD<AB@FCEE<DFGAF<F:=F9@FFF@+@+@,,,,:FF<E:,8,A=6+>@C+=9>,;,,3+66DF@EFFADGF3;EE===E8BFGGGG8+>+@<3@CCFE*1=1**13CC7=>@6>FC76++@++103:AGE6?:6@9E>EG*9)9://>>1)**8):9)
@M03364:276:000000000-BLYN8:1:1101:16626:4316 2:N:0:1
GGACTACCAGGGTTTCTAATCCTGTTTGCTCCCCACGCTTTCGCACCTGAGCGTCAGTCTTTGTCCAGGGGGCCGCCTTCGCCACCGGTATTCCTCCAGATCTCTACGCATTTCACCGCTACACCTGGAATTCTACCCCCCTCTACGAGACTCAAGCTTGCCAGTTTCAAATGCAGTTCCCAGGTTGAGCCCGGGGATTTCACATCTGACTTGACAGACCGCCTGCGTGCGCTTTACGCCCAGTAATTCCG
+
CCCCCGG@FFGGGGGGGGGGGGGGGGCGGGDGGGG:FGGGGGG7@FGG,EFGGGGGGGEEACFEGGGFAFCEGGGGGGGGGGGGGFGEGFFGGFGGGGGGGCFGGGGGGGGGGGGGDGGGGGGG@GGGG?FFGGGGDF>FGGGG9D=B@EGGGGDF9DB8BECFGGGG7,EFFGGGFGGGC9>BFD8EFGGF5CGE5CGGGGGGFGGGFFCDF>7+*2CFEGFD?A9B6@FDGDGFB?GEGB(9CFBAFF>
@M03364:276:000000000-BLYN8:1:1101:12832:4333 2:N:0:1
GGACTACTGGGGTTTCTAATCCTGTTTGCTCCCCACGCTTTCGCACCTGAGCGTCAGTCTTTGTCCAGGGGGCCGCCTTCGCCACCGGTATTCCTCCAGATCTCTACGCATTTCACCGCTACACCTGGAATTCTACCCCCCTCTACAAGACTCTAGCCTGCCAGTTTCGGATGCAGTTCCCAGGTTGAGCCCGGGGATTTCACATCCGACTTGACAGACCGCCTGCGTGCGCTTTACGCCCAGTAATTCCG
+
CCCCCGGGGGGGGGGGFGGGGGGGGGGGGGGGGGGGGGEGGGGGGCGFGGGGGGGGGGGGGGGGGGGGGGGGGGGGGGGGGGGDFGGGGGGGGGGGGGGGGGGGGGGGGGGGGGGGGGGGDGGGGGGGGGGGGGGGA8>FGGGGGGG9FFGCGGGGGGGGGGGGGGGGGGGGGGGAFFGGGGGGGGGGGGGCEGGGGGDCC7CFAD5C<DGDGGGGGGFF>GFBBFB)3>5>GGF2@:CGGD?FF79>FGC
@M03364:276:000000000-BLYN8:1:1101:7381:4341 2:N:0:1
GGACTACCGGGGTTTCTAATCCTGTTTGCTCCCCACGCTTTCGAGCCTCAGTGTCAGTTACAGGCCAGAGAGCCGCTTTCGCCTCCGGTGTTCCTCCATATATCTACGCATTTCACCGCTACACATGGAATTCCACTCTCCTCTCCTGCACTCAAGTCTCCCAGTTTCCAATGCACACAATGGTTGAGCCACTGCCTTTTACATCAGACTTAAGAAACCACCTGCGCTCGCTTTACGCCCAATAAATCCGG
+
CCCCCFDEFGECCFFFGGADGFGGGGGGGGGGGGGGGGDGG<F@GGEFDGFCFGG<@CCFGGAFGEFGGGGGGGGGGB<FGD7FGGGDF78?FGGFFFGGGG;BE@EFGGG7@FGGGGGGGGGCCEFFFCGGGGGGEEGGFGG?EGGGGGGGGCCEGECDDFFGFF,EGGGCFFFGGGGFFC6@FC,1,8F8,DC8ECCE>7:7ACCDFFG>>GGGGGGGFE>E2?5:>AE48*:>F0:8EF;AFCCC7C5
@M03364:276:000000000-BLYN8:1:1101:23745:4367 2:N:0:1
GGACTACCGGGGTTTCTAATCCTGTTTGCTCCCCACGCTTTCGCACCTGAGCGTCAGTCTTTGTCCAGGGGGCCGCCTTCGCCACCGGTATTCCTCCAGATCTCTACGCATTTCACCGCTACACCTGGAATTCTACCCCCCTCTACAAGACTCTAGCCTGCCAGTTTCGAATGCAGTTCCCAGGTTGAGCCCGGGGATTTCACATCCGACTTGACAGACCGCCTGCGTGCGCTTTACGCCCAGTAATTCCG
+
CC?CCGGGGGGGGGGGGGGGGGGGGGGGGGGGGGGGGGDGGGGGGGDGGGGGGGGGGGGGGGGGGGGGGGGGGGGGGGGGGGGGGGCEGGGGGGGGGGGGGGFFEFGGF7F7FGGGGGDDG7FFGGGGFFFGGGGGGGGCEGGGGGGGGGGGGGGDDFFCFGF6<FBFGGGG,D9EFFF::E6DFGGGGCFGGGGG58CEGGGFFGCGDGDC7FGGGFGGFGFFFF>>?FE:CDGAF?GEG@?@DC79DF6
@M03364:276:000000000-BLYN8:1:1101:5373:4380 2:N:0:1
GGACTACTGGGGTTTCTAATCCTGTTTGCTCCCCACGCTTTCGCACCTCAGTGTCAGTATCAGTCCAGGTAGTCGCCTTCGCCACTGGTGTTCCTTCCTATATCTACGCATTTCACCGCTACACAGGAAATTCCACTACCCTCTACCATACTCTAGCTTGCCAGTTTTGGATGCAGTTCCCAGGTTGAGCCCGGGGATTTCACATTCAACTTAACAAACCACCTACGCGCGCTTTACGCCCAGTAATTCCG
+
CCCCCGGGGGGGGGGGGGGGGGGGGGGGGGGFGGGGGGGGGGGGGGGGGGGGGGCGGGGGGGGGGGGGGGGFGGGGGGGGGGGGGGGGFFDFEF9FECFGGGGGGGGEGCE:F<ECDEGGGGGGGGGEGGGFGGG9DFD@C9=FGGGGGGC?FDCF>,@DFGG?A=EFFG8,,@,EFGG,D9DE,>D8DGFFGGDE5@CCC+@CFGGGCFCFG+:EGGGGFGFFFF=52AED<>DFF?G=>B0AF>A3+;0
@M03364:276:000000000-BLYN8:1:1101:10554:4400 2:N:0:1
GGACTACCAGGGTATCTAATCCTGTTTGCTCCCCACGCTTTCGCACCTGAGCGTCAGTCTTTGTCCAGGGGGCCGCCTTCGCCACCGGTATTCCTCCAGATCTCTACGCATTTCACCGCTACACCTGGAATTCTACCCCCCTCTACAAGACTCTAGCCTGCCAGTTTCGAATGCAGTTCCCAGGTTGAGCCCGGGGATTTCACATCCGACTTGACAGACCGCCCGCGTGCGCTTTACGCCCAGTAATTCCC
+
CCCCCGGGGGGGGGGGGGGGGGGGGGGGGGGGGGGGGGGGGGGGGGGGFGGGGGGGGGGGGGGGGGGGGGGGGGGGGGGGGGGGGGGGGGGGGGGGGGGGGGGGGGGGFFGGGGGGGGGEGCCGGFGGG@FGGGGGGGGGGGGGGGGGGGGGFGFGGGGGGGFGGGGGEGGGGGGGGGGGGGGGGGGFGGGGDGGG=:FGGGGGFGGGCDGGGGGGF<FGFGF>>E>>>>5))9C>=0?EE@F?FGF<DC*
@M03364:276:000000000-BLYN8:1:1101:5561:4413 2:N:0:1
GGACTACCAGGGTTTCTAATCCTGTTTGCTCCCCACGCTTTCGCACCTCAGTGTCAGTATCAGTCCAGGTAGTCGCCTTCGCCACTGGTGTTCCTTCCTATATCTACGCATTTCACCGCTACACAGGAAATTCCACTACCCTCTACCATACTCTAGCTTGCCAGTTTTGGATGCAGTTCCCAGGTTGAGCCCGGGGAGTTCACATTCAACTTAACAAACCACCTACGCGCGCTTTACGCCCAGTAATTCCG
+
CCCCCGGGGGGGGGGGGGFGFGGGGGFGGGGGGGFGGGGGGGGGGGGGGGGGGGGGGGGGGGGGGGGGGGGGFGGEGGGGGGGEGGGGGGGGGGGBFFGEFCGGGGGGGGGGGGFGGGGGGGGGGFE=FFDFFGGGGFGGGGGGF9=>EF==9=AFGGAEFEGGFFAAFEGGGGGGGGGFGFGGGGGFGGCE8:EG6*@EGGG@99+?EGGGG>>DC7FG>GFB999;=B)=DGGF=1EEGB<FG7A?GG*
@M03364:276:000000000-BLYN8:1:1101:10780:4417 2:N:0:1
GGACTACCGGGGTATCTAATCCTGTTTGCTCCCCACGCTTTCGCACCTGAGCGTCAGTCTTCGTCCAGGGGGCCGCCTTCGCCACCGGTATTCCTCCAGATCTCTACGCATTTCACCGCTACACCTGGAATTCTACCCCCCTCTACGAGACTCAAGCTTGCCAGTTTCAAATGAAGTTCCCAGGTTGAGCCCGGGGATTTCACATCTGACTTAACAAACCGCCTGCGTGCGCTTTACGCCCAGTAATTCCG
+
CCCCCGGGGGGGGGGGGGGGAFGGCFGGGG9@FEGGGGGGFGECFGGGGFGCGGGGEEGGGGFGGGGGGGEEGDFGGFFG@BCCCCF=F=BF?FFEDDFF@F;E@ECBGCCGGGGGGGGEB7=D=:FCFGGGFGFG9=+@BEGGFGGGEGDCDGF9@DFCFGGFGG@EGCDC<,,>ACGFFFC5<EGGGGCFEDGGGEF+7+1+;>DD>CCFGD7;F*8:>EE:(047())5C774*48:*).9C7?<FC*
@M03364:276:000000000-BLYN8:1:1101:17331:4421 2:N:0:1
GGACTACCCGGGTTTCTAATCCTGTTTGCTCCCCACGCTTTCGAGCCTCAGTGTCAGTTACAGGCCAGAGAGCCGCTTTCGCCTCCGGTGTTCCTCCATATATCTACGCATTTCACCGCTACACATGGAATTCCACTCTCCTCTCCTGCACTCAAGTCTCCCAGTTTCCAATGCACACAATGGTTGAGCCACTGCCTTTTACACCAGACTTAATAAACCACCTGCGCTCGCTTTACGCCCAATACATCCGG
+
CCCCCGFGGGGGGGGGGGGGGGGGGGGGGGGGGGGGGGGGGGGGGGGGGGGGGGGGGGGGGGGGGGGGGGGGGGGGGGGGGGGGGGG+@FFFGGGGGGGFGGCEGGGGGDGGGGGGGGGGGGFFGCFGGGGGGGGGGGGGGGGGGGGFGGGGGGGFGGGGGGGG=EFGFFFGGFGGGFGDFG?CGGG6?FGFGGFDFFGGGGGGFCFFF>+88BGDCCGGFGA5>EFFFFBBGGFEDDGEEADF*>FEFD7
@M03364:276:000000000-BLYN8:1:1101:22471:4432 2:N:0:1
GGACTACTAGGGTTTCTAATCCTGTTTGCTCCCCACGCTTTCGAGCCTCGGTGTCAGTTACAGGCCAGAGAGCCGCTTTCGCCTCCGGTGTTCCTCCATATATCTACGCATTTCACCGCTACACATGGAATTCCACTCTCCTCTCCTGCACTCAAGTCTCCCAGTTTCCAATGCACACAATGGTTGAGCCACTGCCTTTTACATCAGACTTAAGAAACCACCTGCGCTCGCTTTACGCCCAATAAATACGG
+
CCCCCGGGGGGGGGGGGGGGGGGGGGGGGGGGGGGGGGGGGGGCFEGFFGGGGGGGGGGGGGGGGGGGGGGGGGGGGDFGGGGGFGGGGGGGGGGGGGGFFGGGDGFGGGGGGGGGGCEGGGGGGGGGGEFFEGGFGGGGFGGGGFGGGGGGF?DFFGGGFGGGFGFFDG9DFDEDCGGGFCGGGGGE7>>FDGDFGGGGFCCFFF5DFD7+8+7BFGDGFEF@D>)9>DD?FG7*0(:8=>1);77)289
@M03364:276:000000000-BLYN8:1:1101:16759:4450 2:N:0:1
GGACTACTGGGGTTTCTAATCCTGTTTGCTCCCCACGCTTTCGCACCTGAGCGTCAGTCTCTGTCCAGGGGGCCGCCTTCGCCACCGGTATTCCTCCAGATCTCTACGCATTTCACCGCTACACCTGGAATTCTACCCCCCTCTACAAGACTCTAGCCTGCCAGTTTCGAATGCAGTTCCCAGGTTGAGCCCGGGGATTTCACCTCCGACTTGACAGACCGCCTGCGTGCGCTTTACGCCCAGTAATTCCG
+
CCCCCFCGEFGGGGGGGGDFGGGGGGGGGGGGGGGGCEFGGGGGGCCFGFGGGGGGGFFFGGGGGGCCFGDDFGGGGGGGGGEG7EF7FGGFGGGFGGGG9EFGAEFFGDGGFGFGGGGGGG9<=EFFC<FGGGGFG?FGGGGG9FFGGFGGGGA;;FGGGEG?FFBD8D,6AFGFDCGFGGCEFGGGG78DECEGG>EEGF7*67CDCDCGGGFFDFEGDG::?:;D0).>D*99F?AEEB:<DC?4:D4
@M03364:276:000000000-BLYN8:1:1101:7443:4455 2:N:0:1
GGACTACTGGGGTATCTAATCCTGTTTGCTCCCCACGCTTTCGCACCTGAGCGTCAGTCTTTGTCCAGGGGGCCGCCTTCGCCACCGGTATTCCTCCAGATCTCTACGCATTTCACCGCTACACCTGGAATTCTACCCCCCTCTACAAGACTCTAGCCTGCCAGTTTCGGATGCAGTTCCCAGGTTGAGCCCGGGGATTTCACATCCGACTTGACAGACCGCCTGCGTCCGCTTTACGCCCAGTAATTCCG
+
CCCCCGGGGGGGGGGGGGGGGGGGGGGGGGGGGGFGGGGGGGGGGGGGGGGGGGGGGGGGGGGGGGGGGGGGGGGGGGGGGGGGGGGGGGGGGGGGGGGGGGGGGGGGGGGGGGGGGGCGGGGGGGFGGFGGGGGGGGGGGGGFGGGFGFGGGGF;FGFFGGGGGGFFGC>EE>ADGFGGGFCFGGGGFGGGGGGGCEGGGCFFFGGGGGG3CFGGCCGGFGFB?F1)(.8;DDFAF?EGG:<F7C@4DG9
@M03364:276:000000000-BLYN8:1:1101:19351:4499 2:N:0:1
GGACTACCCGGGTTTCTAATCCTGTTTGCTCCCCACGCTTTCGCACCTGAGCGTCAGTCTTCGTCCAGGGGGCCGCCTTCGCCACCGGTATTCCTCCAGATCTCTACGCATTTCACCGCTACACCTGGAATTCTACCCCCCTCTACGAGACTCAAGCTTGCCAGTTTCAAATGCAGTTCCCAGGTTGAGCCCGGGGATTTCACATCTGACTTAACAAACCGCCTGCGTGCGCTTTACGCCCAGTAATTCCG
+
CCCCCFFF8FGEGGGGGGCGGGGGGGGFFFDCFGGGGGGGGGGGGGEGGGGGGGG@FGFGGGGGGGGGGGGGGDGDDEGGDGGGGGGGDEG9FGGGFGGCFGGGGGFGGEEFFGGGGGGGDEGFGDCGGGFGGGGFFGFFCECFGGFEGCGGDBCCFFGC@@DFFGFFFDFFFGGGGGFGGGGGGGDC6E,:CCGGGCCCG7ECA<FD:FCF>CFDGDFF:EF?FF>B(8B>D<F>F<EECDFFCC*6*22
@M03364:276:000000000-BLYN8:1:1101:9720:4556 2:N:0:1
GGACTACTAGGGTTTCTAATCCTGTTTGCTCCCCACGCTTTCGAGCCTCAGTGTCAGTTACAGGCCAGAGAGCCGCTTTCGCCTCCGGTGTTCCTCCATATATCTACGCATTTCACCGCTACACATGGAATTCCACTCTCCTCTCCTGCACTCAAGTCTCCCAGTTTCCAATGCACACAATGGTTGAGCCACTGCCTTTTACATCAGACTTAAGAAACCACCTGCGCTCGCTTTACGCCCAATAAATCCGG
+
CCCCCGGGGGGGGGGGFGGGGGGGGGGGGGG8FGGGGDGGGGGGGGGGGFGGGGGGGGGGGGDGFGGGGGCEGGEGGF@ECEFF@FCEFCGGFEGGGGGGGFFBFGGGGGGGGGGGGGGEGDFGCFGGF<FGGGFGGGGGGGGGGGGGGGFFBEGFFGGGGGGGGGGGGCD,8DEFGGGFGGDE=+@FF3DFECGGGGGGGFF@;5+*;DGGGGGDGG,@54;BBEBFDDFFGGGC4>:BEF@AFFF)6>5
@M03364:276:000000000-BLYN8:1:1101:16784:4557 2:N:0:1
GGACTACCCGGGTATCTAATCCTGTTTGCTCCCCACGCTTTCGAGCCTCAGCGTCAGTTACAGACCAGAGAGTCGCCTTCGCCACTGGTGTTCCTCCATATATCTACGCATTTCACCGCTACACATGGAATTCCACTCTCCTCTCCTGCACTCAAGTCTCCCAGTTTCCAATGCACACAATGGTTGAGCCACTGCCTTTTACATCAGACTTAAAGAACCGCCTGCGCCCGCTTTACGCCCAATAAATCCGG
+
CCCCC?FFGGGGGCGGGGFGGGGGGGGGGGGGGGGGGGGGGGGGGGDFGGGGGGG@GEFGGGGFGGGGGGGFFFGGGGGGGGGGGGGG,BFFFGGGGGGGGGGGGFEGF7FCGGGGGGGGGEGG9FGFGFCFGGGGGGGGGGGGGFFGGGGGGFDFEDF=3DFGFEGGGFGGFGGGGGG69,>EGGGGFGGGFFGGGGFF7>A7>D7FGGGFFGFFGFC*9EDFBF@)(:48CFCEE;=8EF;FFC6?FGD
@M03364:276:000000000-BLYN8:1:1101:10979:4568 2:N:0:1
GGACTACTGGGGTTTCTAATCCTGTTTGCTCCCCACGCTTTCGAGCCTCAGTGTCAGTTACAGGCCAGAGAGCCGCTTTCGCCTCCGGTGTTCCTCCATATATCTACGCATTTCACCGCTACACATGGAATTCCACTCTCCTCTCCTGCACTCAAGTCTCCCAGTTTCCAATGCATACAATGGTTGAGCCACTGCCTTTTCCACCAGACTTCATAAACCACCTTCGCCCGTGTTAGGCCCAATAAATCGGG
+
CCCCCGGGGGGGGGGGGGGCGGGGGFFGDFCFGGGGGGGGGGGGFGFGGDGFGGFCFGGGGC<FFGGGGGFEG8FG7CFFCCFGEDFGGGGGCFE9EFAFDFFGFF<=FGGEG<<FBBCE@FGG9F9EFGGGG,C?EEEDGGDGBFGGCFFDFFFGGGGCDEFGAE;,,@,@=FGG:=E89DF,>C87,@EC9:D6FGGF++,20**0;9+++59@:*@C@*;))3)*:*))207*)(?=5?(/;C@)**2
@M03364:276:000000000-BLYN8:1:1101:6510:4580 2:N:0:1
GGACTACCGGGGTTTCTAATCCTGTTTGCTCCCCACGCTTTCGCACCTGAGCGTCAGTCTTTGTCCAGGGGGCCGCCTTCGCCACCGGTATTCCTCCAGATCTCTACGCATTTCACCGCTACACCTGGAATTCTACCCCCCTCTACAAGACTCTAGCCTGCCAGTTTCGGATGCAGTTCCCAGGTTGAGCCCGGGGATTTCACATCCGACTTGACAGACCGCCTGCGTGCGCTTTACGCCCAGTAATTCCG
+
CCCCCGFGGGGGGGGGGGGGGGGGGGGGGGGGGGGGGGGGGGGGGGGGGGGGGGGGGGGGGGGGGGGGGGGFGGGGGGGGFGGGGGGGGGGGGGGGGGGGGGGFGGGGGCGGGGGFGGGGGGGGGGGGFFGGCGGGFFGGGGEGFGGGGGG8CEGGGGGFDGFCFGGGGDBEGG?EFGGFFBFGGGGCFECGGCDGEGGGGGGGA><<DGGGG7DCFGGGFG>(4F6@<B:>CGFA=?GGG><?G7@9:>*
@M03364:276:000000000-BLYN8:1:1101:13938:4596 2:N:0:1
GGACTACTGGGGTATCTAATCCTGTTTGCTCCCCACGCTTTCGCACCTGAGCGTCAGTCTTTGTCCAGGGGGCCGCCTTCGCCACCGGTATTCCTCCAGATCTCTACGCATTTCACCGCTACACCTGGAATTCTACCCTCCTCTCCAAGACTCCAGCCTGCCAGTTTCGAATGCAGTTCCCAGGTTGAGCCCGTGGATTTCACATCCGACTTGACAGACCGCCTGCGTGCGCTTTAGGCCCAGTACTTCCC
+
<8BCCCFGEFCCGEGFGGGGG9CCFFEFFDG@FGGGG@@CGGGG7F:FGGCF+CGCGGCFGFGEF<<EEC:F@FGEG4=EFGC4CF@FGGGFAEFAFGGFEEGFGGGDEF@EG<<F?FCCFGGGGFGDEFDEGCF9FD,=BDGG,@9,@,>=>8DEDGGGCG?FE9@,5+3:<,@9@F7AFFG*>9:6,D,=1*14*42AE@F>=??C*85?F88+*8AEDEAD@4(>?:)5DG*)*)<CE329**9->F*
@M03364:276:000000000-BLYN8:1:1101:19405:4612 2:N:0:1
GGACTACACGGGTTTCTAATCCTGTTTGCTCCCCACGCTTTCGAGCCTCAGTGTCAGTTACAGGCCAGAGAGCCGCTTTCGCCTCCGGTGTTCCTCCATATATCTACGCATTTCACCGCTACACATGGAGTTCCACTGTCCTCTTCTGCACTCAAGTCTCCCAGTTTCCAATGCACTTCTTCGGTTGAGCGGAAGGCTTTCACATTAGACCTAAAAGACCGCCTGCGCTCGCTTTACGCCCAATAAATCCG
+
9C<CC8F@@FEGGC;,CE<FFGFGFGGGGGGGFCGGGDFGG9FDFGDGGFFFFCACFGGGC<<AFF87FGFFGGGGG:FF7EDGGG>F:FGGGFFFFGEFFCGGG9FFDCFFGGGGGGGGDE:FFD@EEEFFCFDGFFGCFAAFFEBE9=D+@8BC,>FC9D=EAEGFFG9DFGEA,@?:DEDCF6:6A8+@***AC:87<FC+BG>C7:*3237*=4@7AGD@>A5?@FD5C8//+1887B;ADGC3CFC
@M03364:276:000000000-BLYN8:1:1101:23504:4624 2:N:0:1
GGACTACTCGGGTATCTAATCCTGTTTGCTCCCCACGCTTTCGAGCCTCAGTGTCAGTTACAGGCCAGAGAGCCGCTTTCGCCTCCGGTGTTCCTCCATATATCTACGCATTTCACCGCTACACATGGAATTCCACTCTCCTCTTCTGCACTCAAGTTTCCCAGTTTCCAATGACCCTCCCCGGTTGAGCCGGGGGCTTTCACATCAGACTTAAGAAACCGCCTGCGCTCGCTTTACGCCCAATAAATCCG
+
CCCCCGGGGGGGGGGFGFFGGGGGGGGGGGGGDGGGGGGGGGGGGEGCGGCGGGGGGGGGGGGGGGGGGGGGGGDEGGGGDEGFGF=FGG?FAFGGGGGGGCFGGGGGGDGGGACFFFEGGFGGGGGGGGGGGGGGG@GDFGGGG9ECDAFGGGCFGGGGEFCFGGACDFFGGCFGFCDCEGCCEGGCE7EEGEGGGE>EFFGFFGFD=C6=C::DCGGG:EBD?)6>>DD>*9FAF,;?EFFF*:@AGG9
@M03364:276:000000000-BLYN8:1:1101:16512:4624 2:N:0:1
GGACTACCGGGGTTTCTAATCCTGTTTGCTCCCCACGCTTTCGAGCCTCAGTGTCAGTTACAGGCCAGAGAGCCGCTTTCGCCTCCGGTGTTCCTCCATATATCTACGCATTTCACCGCTACACATGGAATTCCACTCTCCTCTCCTGCACTCAAGTCTCCCAGTTTCCAATGCACACAATGGTTGAGCCACTGCCTTTTACATCAGACTTAAGAAACCACCTGCGCTCGCTTTACGCCCAATACATCCGG
+
CCCCCGGGGGGGGGGGGGGGGGGGGGGGGGGFDGGGGGGGGGGFGGGGGGFFGGGGGGGGGGGGGGGCFGCEFEFGGGGFCCGGGGGGGGGGGFGGGGGFEEGGGGGGGDEGFGGGGGGGDGG89FFGFCFGGGGGGGGGGEDBDGGFF?FFECFFGD,E9DCGGFGGGGGGGGGGGGDCFG6FFGDFGGDF?EFGGGFG<CFGA:*9;DFF78=8?FGDFC9:5?@EFFFFGGGFF?GEEFFA*:AEGG3
@M03364:276:000000000-BLYN8:1:1101:16864:4627 2:N:0:1
GGACTACCCGGGTTTCTAATCCTGTTTGCTCCCCACGCTTTCGAGCATCAGCGTCAGTTACAGACCAGAGAGCCGCCTTCGCCACTGGTGTTCCTCCATATATCTACGCATTTCACCGCTACACATGGAGTTCCACTCTCCTCTTCTGCACTCAAGTTTCCCAGTTTCCAATGACCCTCCCCGGTTGAGCCGGGGGCTTTCACATCAGACTTAAGAAACCGCCTGCGCTCGCTTTACGCCCAATAAATCCG
+
CCCCCGGGFFGGEDGGGFFGGFGGGGGGGGGEGGGDGGGGGGGGGGGG@<FGGGGGGGFGAFFGGGGGGGCF<C@CFGGGGGG7?DGFFCGGFEFGGGGFGFFGGGGGCFGGGGFFFGCEGGGGCGGGFFFGF,4A;EFGGFFF98@=EGFGG,DFG9>;,EFCF>>DD,;EFGG?8@FEGCCCG6@?FGG5EDGDCEGCFGGF=CC=6<F7D++3CFGGFG>615:FBD:BDGG<=<GGGF3)776>G67
@M03364:276:000000000-BLYN8:1:1101:20772:4646 2:N:0:1
GGACTACAAGGGTTTCTAATCCTGTTTGCTCCCCACGCTTTCGCACCTGAGCGTCAGTCTTTGTCCAGGGGGCCGCCTTCGCCACCGGTATTCCTCCAGATCTCTACGCATTTCACCGCTACACCTGGAATTCTACCCCCCTCTACAAGACTCTAGCCTGCCAGTTTCGAATGCAGTTCCTAGGTTGAGCCCGGGGATTTCACATCCGACTTGACAGACCGCCTGCGTTCGCTTTACGCCCAGTAATTCCC
+
BCCC@FGFFGDC;EFGFGCDGGFFFFEEFEGGGGCGGGGCFGGGGGGGGGGGGGGGGGGGGFGFFGFF8CE+FFF=F7BFB@FGGGCEC4<FFF;EFGEFEFGGGGGGGGD+EFFGFEFEGGFGGG888,CEGGGFFGFGGGGGFGFGF8F+DC,9CGFCGFCDG;AF8*D6EG7ECFFFFCCC<DF,C78@E*BE*BB9DFGG89C3CG3C*:D@*;FF>C5;;>B>(77:<*7)83C8*).0:*=<G70
@M03364:276:000000000-BLYN8:1:1101:19149:4649 2:N:0:1
GGACTACCCGGGTATCTAATCCTGTTTGCTCCCCACGCTTTCGAGCCTCAGTGTCAGTTACAGGCCAGAGAGCCGCTTTCGCCTCCGGTGTTCCTCCATATATCTACGCATTTCACCGCTACACATGGAATTCCACTCTCCTCTCCTGCACTCAAGTCTCCCAGTTTCCAATGCACACAATGGTTGAGCCACTGCCTTTTACATCAGACTTAAGAAACCACCTGCGCTCGCTTTACGCCCAATAAATCCGG
+
CCCCCGGGGGGGGGGGGGGGGGGGGGGGGGGGGGGGDGGGGGGGGGGGGGGGGGGGGGGGGGGGGBFGGGFDFGGGGGDGGGGGEGGGGGGGGFFGGGFGGGGGGGGGGGGGGGGGGGGEFGGGGGFFGFGGFFGGGGGGGGGGFFGGGGGGGGGG3EEFDFGGCGGFGGFGGGGCFGCGGGGGFEFG7FCGEGFCDFGGGGGGFGDFCFGGGGCCGG8CFEFBDFFEFEDFGGGFF?EGGF;AFGFFGCD
@M03364:276:000000000-BLYN8:1:1101:20468:4661 2:N:0:1
GGACTACCAGGGTTTCTAATCCTGTTTGCTCCCCACGCTTTCGAGCCTCAGTGTCAGTTACAGGCCAGAGAGCCGCTTTCGCCTCCGGTTTTCCTCCATATATCTACGCATTTCACCGCTACACATGGAATTCCACTCTCCTCTCCTGCACTCAAGTCTACCAGTTTCCATTGCATACAATGGTTGAGCCACTGCCTTTTACACCAGACTTAATAAACCACCTGCGCTCGCTTTACGCCCAATAAATCCGG
+
CCCCCGGGGGGGGGGGGGGGFCFGGFGGGGGGGEGDFGGGGGGFFEGGE@FFEFFFFGGGGGGGGDEGGGGGGGGGGGGFGGGGFGGGG7CFG9,C==FFGA;EE,5?E7BFFGGGC7C?FGGGCFGFGGGGF?FFFFFG@FGGGCFGFDGF,,,@@EGGFGGGGEFEAD,8@FFF,=F,DF8EGGFCF8E893,@E@FE?CFGFFC>>9D>>EDCFGCCF:F@=>ADFFF;FGC=D(1:=?@)7@A?6D)
@M03364:276:000000000-BLYN8:1:1101:9423:4674 2:N:0:1
GGACTACACGGGTTTCTAATCCTGTTTGCTCCCCACGCTTTCGCACCTGAGCGTCAGTCTTTGTCCAGGGGGCCGCCTTCGCCACCGGTATTCCTCCAGATCTCTACGCATTTCACCGCTACACCTGGAATTCTACCCCCCTCTACAAGACTCTAGCCTGCCAGTTTCGAATGCAGTTCCCAGGTTGAGCCCGGGGATTTCACATCCGACTTGACAGACCGCCTGCGTGCGCTTTACGCCCAGTAATTCCG
+
CCCCCGGGGGGGGGGGGGGGGGGGGGGGGGGFGGGGGGGGGGGGGGGGEDFGGGGGGGGGGGGGGGGGGGGGGGGGGGGGGGGGGGGGGDGGGCGGGGGGGGGGGGGGGGGGGGGGGGGGGGGGGGGGGGGGGGGGGGGGGGGGGGG>FFGGGGCFFGGGGGGGGGCFCGGGGGGFGFGGGGGGGGGG6DFGGGGGEEGGG7FFAGGGGDDGGFGC45EFFGD?BFB>357@G3F4?B>CGEBFGGFAGG0
@M03364:276:000000000-BLYN8:1:1101:13690:4710 2:N:0:1
GGACTACAAGGGTTTCTAATCCTGTTTGCTCCCCACGCTTTCGCACCTGAGCGTCAGTCTTTGTCCAGGGGGCCGCCTTCGCCACCGGTATTCCTCCAGATCTCTACGCATTTCACCGCTACACCTGGAATTCTACCCCCCTCTACAAGACTCTAGCCTGCCAGTTTCGAATGCAGTTCCCAGGTTGAGCCCGGGGATTTCACATCCGACTTGACAGACCGCCTGCGTGCGCTTTACGCCCAGTAATTCCG
+
CCCCCGGGGGGGGGGGGGGGGGGGGGGGGGGGGGGGGGGGGGGGGGGGGGGGGGGGGGGGGGGGGGFGGGGGGGGGGGGGGGGGGGGGGGGGGGGFGFG?@FGGGGGGGDDGGGGFFGGGEFGGGGGCGFGBCFGGGCFGGGGGDGF9EDGFGGGGGGGGGG?6FFBDEFGGGG7;EFFGCCECG9=?C@F*;CED5EFFGGGCFGCDD<DDG*;;DFGG>CED?FBF?@3:)>FBB:8E*)4FFDFAGD*
@M03364:276:000000000-BLYN8:1:1101:11069:4721 2:N:0:1
GGACTACACGGGTTTCTAATCCTGTTTGCTCCCCACGCTTTCGAGCCTCAGTGTCAGTTACAGGCCAGAGAGCCGCTTTCGCCTCCGGTGTTCCTCCATATATCTACGCATTTCACCGCTACACATGGAATTCCACTCTCCTCTCCTGCACTCAAGTCTCCCAGTTTCCAATGCACACAAGTGTTGAGCCACTGCCTTTTACATCAGCATTAAGAACCCACCTGCGCTCGCTGTCCGCCCAATAAATCAGG
+
CCC@CEECCFGDGGGFFCCFFECFGD<EEFGFFGGEEGEGGFG8FFEC8FEEFGGFFEFFFDFFGFGGFDFGGGFE@CFGGGGGFFFEFFEGFGGFG<EFGFGFDGCCEEDGFGEGFGGGCEFFGD<EEFGGGG9AE8D8EA@388>EFF8=DEDFGGBFCD?DGFG9,;,@DDFGGG+=,,@EF>:79D?D7?E:@FGG+*2=B+9*+298+5+209*1:1/:@>)//)2?*1*35:>EE),/;C7)*22
@M03364:276:000000000-BLYN8:1:1101:5299:4735 2:N:0:1
GGACTACCGGGGTTTCTAATCCTGTTTGCTCCCCACGCTTTCGCACCTGAGCGTCAGTCTTCGTCCAGGGGGCCGCCTTCGCCACCGGTATTCCTCCAGATCTCTACGCATTTCACCGCTACACCTGGAATTCTACCCCCCTCTACGAGACTCTAGCTTGCCAGTTTCAAATGCAGTTCCCAGGTTGAGCCCGGGGAGTTCACATCTGACTTAACAAACCGCCTGCGTGCTCTTTACGCCCAGTAATTCCG
+
CCCCC8C@BFGGGGGFGGGGGGAFGGFGGF9@FDFCC@EGGGFEGGGGGGGGGFC@FFGGGC@EFCDFGGGFCFFGGDFFFFGE@FD>@:BF<F9F,4=EFC9FGCF<F@GEGGFFFDE>E+>FCFD8F8,=FFGFEF67B?BFGAFDGDED6DF9AD,@7DDD:DCE@FGECE9DC7:EGGG>FFFGGG68:CC=E*=C7DCCFFG::>FGGG>CGCGGBG:18)95())/CFCAFF>:E>::CF6-2C>
@M03364:276:000000000-BLYN8:1:1101:26002:4740 2:N:0:1
GGACTACTCGGGTATCTAATCCTGTTTGCTCCCCACGCTTTCGCACCTGAGCGTCAGTCTTTGTCCAGGGGGCCGCCTTCGCCACCGGTATTCCTCCAGATCTCTACGCATTTCACCGCTACACCTGGAATTCTACCCCCCTCTACAAGACTCTAGCCTGCCATTTTCGGATGCAGTTCCCAGGTTGAGCCCGGGGATTTCACATCCGACTTGACAGACCGCCTGCGTGCGCTTTCCTCCCAGTCATTCCG
+
C9@CCGFGGGGGGGGFGGGCFGFGGGGGGGGGFGGGGGGGGGGDGGGGGGGGFGGGGGDFGGCFGGGGCGGGGGGGGGGGGGGGGGGDGGGGGGFGGGGEGGGCEFGGGGGGGFGGGFFGGGGGCGGGGEGGGGGCEFGGGGGGDGGGD?EFFGG,@DFFGGF,@FGGD>EGGGGGGD:DE9FFGGGGFFGFGGDGGGF?DCDF6;CGD3DDGFF>F**=:EFB?F>E0>>BC<D)7)<;C54:CF?AGG7
@M03364:276:000000000-BLYN8:1:1101:12350:4748 2:N:0:1
GGACTACTAGGGTATCTAATCCTGTTTGCTCCCCACGCTTTCGCACCTGAGCGTCAGTCTTTGTCCAGGGGGCCGCCTTCGCCACCGGTATTCCTCCAGATCTCTACGCATTTCACCGCTACACCTGGAATTCTACCCCCCTCTACAAGACTCTAGCCTGCCAGTTTCGGATGCAGTTCCCAGGTTGAGCCCGGGGATTTCACATCCGACTTGACAGACCGCCTGCGTGCGCTTTACGCCCAGTAATTCCC
+
CCCCCGGGGGGGGGGGGGGGGGGGGGGGGGGGGGGGGGGGGGGGGGGFFFGGGGGGGGGGGGGGGGGGGGGGGGGGGGDGGDGGGGGGGGGCFGGGGGGGGGGGGGGGGGGGGGGGGGGGGGGGGGGGGGGGGGGGGGGGGGGGDFCFFGFFGGGCGGGGGGGGGGGGGD>BEGGGEGGGGGGGGG67FGGGGDEG5*BFGGFFFGGCDGCGGGGG4CCG5=>?BFBDBDFFGCGBFFDGG3:;CFFFGG*
@M03364:276:000000000-BLYN8:1:1101:4798:4778 2:N:0:1
GGACTACTGGGGTTTCTAATCCTGTTTGCTCCCCACGCTTTCGCACCTCAGTGTCAGTATCAGTCCAGGTAGTCGCCTTCGCCACTGGTGTTCCTTCCTATATCTACGCATTTCACCGCTACACAGGAAATTCCACTACCCTCTACCATACTCTAGCTTGCCAGTTTGGGATGCAGTTCCCAGGTTGAGCCCGGGGATTTCACATTCAACTTAACAAACCACCTACGCGCGCTTTACGCCCAGTACTTCCG
+
CCCCCC<FCGGGG@CGGCFGGGFFGGFGCGGFGBFEGGGGGGG>CFCGGGGGGGAFGFCFGGGCEFGGGGGFGCGGDGGGGGFCGGG8FGFBDFCEGGGGGGGGGGGGGEDEGFGGGGGGGGFGGG8=FFGGGGFGGGGGGFGDFGF?EGDD9D;FC,EFGGDFAEA,@EC3@FDDFFFGGGGGGCFCFFDDEGGEEEGG@@CFFGGCFG7CC7DCCD>CAF*7>>(?@>DF)9CE67EGGFDFF++.3;*
@M03364:276:000000000-BLYN8:1:1101:4592:4781 2:N:0:1
GGACTACCAGGGTTTCTAATCCTGTTTGCTCCCCACGCTTTCGCACCTGAGCGTCAGTCTTCGTCCAGGGGGCCGCCTTCGCCACCGGTATTCCTCCAGATCTCTACGCATTTCACCGCTACACCTGGAATTCTACCCCCCTCTACGAGACTCAAGCTTGCCAGTTTCAAATGCAGTTCCCAGGTTGAGCCCGGGGATTTCACATTCAACTTAACAAACCACCTACGCGCGCTTTACGCCCAGTAATTCCG
+
ACCCCGGGGGGDFGGCFGFFEFG<EGFGGGEF@FFEG:@@FFGGGGGGGFFGGGGGGFGGGGFGGGGGGDEGDGDGEFEGGGGGGGGGGGGGGG;EFGGAEEDGGGGGGGCGFC9FGFEEEGG@FGGFFGGGGGFGGGGGG6@DFFGGDC+CFFGFGGGGDGGGGGFFF;ECGGGCFGFCFFGGGD>FF,?;CEGDE:C6CFGGFGGGGGGGGG7+:>=55CD@1FD39>E>C5CAF:ECG@?9:>9A*:2
@M03364:276:000000000-BLYN8:1:1101:10545:4783 2:N:0:1
GGACTACTGGGGTATCTAATCCTGTTTGCTCCCCACGCTTTCGCACCTGAGCGTCAGTCTTTGTCCAGGGGGCCGCCTTCGCCACCGGTATTCCTCCAGATCTCTACGCATTTCACCGCTACACCTGGAATTCTACCCCCCTCTACAAGACTCTAGCCTGCCAGTTTCGGATGCAGTTCCCAGGTTGAGCCCGGGGATTTCACATCCGACTTGACAGACCGCCTGCGTGCGCTTTACGCCAAGTAATTCCG
+
CCCCCGGGGGGGGCGGGGGGGGGGGGGGGGGGGGGGGGGGGGGGGGEFGGGGGGGGGFGGGGGGGGGEGGGGGGGGGGGGGGFGGGGGGG@F<FGGGFGFGGGGCFGGGE@FGEGFGGGGGGDC8FGGCGGGGGGGGGGEGECFGGGGGGGFGGGEFGGGGFEGGGG9EDEGDFGAFGFGCFGGGGD7EC:@5EGG58E?GFGGFFGCDGGGGDGFGC5CBCD?BFFFFBE>CDFAF?GD*769C:=<C>9
@M03364:276:000000000-BLYN8:1:1101:8947:4784 2:N:0:1
GGACTACCAGGGTATCTAATCCTGTTTGCTCCCCACGCTTTCGAGCCTCAGTGTCAGTTACAGGCCAGAGAGCCGCTTTCGCCACCGGTGTTCCTCCATATATCTACGCATTTCACCGCTACACATGGAATTCCACTCTCCTCTCCTGCACTCAAGTCTACCAGTTTCCAATGCATACAATGGTTGAGCCACTGCCTTTTACACCAGACTTAATAAACCACCTGCGCTCGCTTTACGCCCAATAAATCCGG
+
CCCCCGGGGGGGGGGGGGGGGGGGGGGGGGGGGGGGGGGGGGGGGGGGGGGGGGGFGGGGGGGGGGGGGGGGGGGGGGGGGGGGGGGGFGGGGGGGGGGGGGGGGGGGGGGGGGGGGGGGGGGGGGGGGGGGGGGGGGFGGGGGGGGGGGGGGGGGGGGGGGGGGGGGGGGGGGGGGGFDGGCFGDEGGFFFFGGGGGGGGGGGFGGCFGBCFGGGDGGGFGFFFFFFDFFFGGGFFFGEG3;FCDFCGGC
@M03364:276:000000000-BLYN8:1:1101:13043:4811 2:N:0:1
GGACTACACGGGTTTCTAATCCTGTTTGCTCCCCACGCTTTCGCACCTGAGCGTCAGTCTTTGTCCAGGGGGCCGCCTTCGCCACCGGTATTCCTCCAGATCTCTACGCATTTCACCGCTACACCTGGAATTCTACCCCCCTCTACAAGACTCTAGCTTGCCAGTTTCGGATGCAGTTCCCAGGTTGAGCCCGGGGATTTCACATCCGACTTGACAGACCGCCTGCGTTCGCTTTACGCCCAGTAATTCCG
+
CCCCCFFGGGGGFEGGGFFGGGGGGGGGGGGGGGGGGGEGGGGGEEFDFEFGDGCGGFDFGGGGGGGGGDGEGGGGGGFGGGGGGDGGGGGGGGGGFGGGGGGGGGGGGGGGGGGFGGGGCGGGGGGGGCDFGFDFGGGGGGGGGGGFGEFGG;EEFGGGGFCGGGFGEGD>ECFGGGGF,;,1DE>CCFCFE*:EEGGGC7CCFF7C3:DGGFF7CFGG>C@?BFFE6>EEG332@:ECCB06:79<DG7
@M03364:276:000000000-BLYN8:1:1101:10288:4829 2:N:0:1
GGACTACTAGGGTTTCTAATCCTGTTTGCTCCCCACGCTTTCGAGCCTCAGTGTCAGTTACAGGCCAGAGAGCCGCTTTCGCCTCCGGTGTTCCTCCATATATCTACGCATTTCACCGCTACACATGGAATTCCACTCTCCTCTCCTGCACTCAAGTCTCCCAGTTTCCAATGCACACAATGGTTGAGCCACTGCCTTTTACATCAGACTTAAGAAACCACCTGCGCTCGCTTTACGCCCAATAAATCCGG
+
CCCCCGGGGGGGFGGFFGGGGGGGGGGGGGGCFGGGGGGGGGGGGGGGGGGGGGGGGGGGGGGGGFGGGGGGGGGGGGGGCEFGEFGGEGGGGGGGGGGGGGGGGGGGGGGGGGGGGGGGGGCFFFGGGGGGFFCFFGGGGGGFDCFGGFGGGGGGGGGGGGGEDDABFGCFGGGGFF8FGGGGGGFGGFGGGGGGGGGGGFE@FGFCFGGG>88B9FCFFEF;)9):=BD?FGG=EDBCG>@AFG+)>G7
@M03364:276:000000000-BLYN8:1:1101:19638:4850 2:N:0:1
GGACTACAGGGGTTTCTAATCCTGTTTGCTCCCCACGCTTTCGAGCCTCAGTGTCAGTTACAGGCCAGAGAGCCGCCTTCGCCACTGGTGTTCCTCCATATATCTACGCATTTCACCGCTACACATGGAATTCCACTCTCCTCTTCTGCACTCAAGTCCTCCAGTTTCCAATGACCCTCCCCGGTTGAGCCGGGGGCTTTCACATCAGACTTAAAGAACCGCCTGCGCTCGCTTTACGCCCACTAAATCCG
+
CCCCCFFGGGGGGGGGGGCCFGGGGGGGGGGGGGGGGGGGGDFGGGGGGGGGGGGGGGGFGGGGGGGGGGEGGDFGGGFGGGGGGGCFGGGGGFGGGGGGGGGGGGGGGGGGGGGGG>ECFGGGGGEFEAFGGFGGFGGGGGGGGGGGFGFFGC=DFGGGGC8EF9FFGGGGGCFGGFGGGGGGGGGGGGGG5@E>*8:8?+98B68*8FGGFCDGGCFGFGFFD57>BEFFGGGFFB5EC3(7C9?AG47
@M03364:276:000000000-BLYN8:1:1101:7222:4861 2:N:0:1
GGACTACACGGGTTTCTAATCCTGTTTGCTCCCCACGCTTTCGCACCTGAGCGTCAGTCTTTGTCCAGGGGGCCGCCTTCGCCACCGGTATTCCTCCAGATCTCTACGCATTTCACCGCTACACCTGGAATTCTACCCCCCTCTACAAGACTCTAGCCTGCCAGTTTCGGATGCAGTTCCCAGGTTGAGCCCGGGGATTTCACATCCGACTTGACAGACCGCCTGCGTGCGCTTTACGCCCAGTAATTCCG
+
CCCCCGGGGGGGGGGGGGGGGGGGGGGGGGGGGGGGGGGGGGGGGGGGGGGGGGGGGGGGGGGGGGGGGGGGGGGGGGGGGGGGGGGGGGGGGGGGGGGGGGCGGGGGGGGGGGGGGGGGGGGGGGGGFGGGGGGGGGFFGGGGGGGGGFGGGGGGGGGGGFGGGGGFGGGGGGGGGGGGGGGGGGFFGEGGGGGGGGGFGGGGFGGDGGGGGGGGGGCFBG>?FFFD6:B:GDFAF?G>ED:FFFFAGGF
@M03364:276:000000000-BLYN8:1:1101:16979:4864 2:N:0:1
GGACTACCAGGGTATCTAATCCTGTTTGCTCCCCACGCTTTCGAGCCTCAGCGTCAGTTACAGACCAGAGAGCCGCCTTCGCCACTGGTGTTCCTCCATATATCTACGCATTTCACCGCTACACATGGAATTCCACTCTCCTCTCCTGCACTCAAGTCTCCCAGTTTCCAATGCACACAATGGTTGAGCCCCTGCCTTTTACACCAGCCTTAATAAACCACCTGCGCTCGCTTTACGCCCAATAAATTCGG
+
CCCCCGGFFGGGGGGGGGGGGGGGGFGGGGFEGGGDGGGGGGGCGDGGGGFGGGCCGFGGGGFDCFGGGFC:FGGGGGGGGGGGGGGGEGGFFGFFFFGFDF,EAFGGGGGGGGGFGGGGECFGGCD<EFEFGA@AEGGGGGGGCGFGFGGDC,>8@EFGGG8D,@>C==DBFCAD8=C6EDD@=8E@CC+@78DFDF,@CFFG6CF*;CF*@9CC78,,/99<B>@9=/)/2*28:@GCE)(=7F+)2/2
@M03364:276:000000000-BLYN8:1:1101:21745:4865 2:N:0:1
GGACTACCAGGGTTTCTAATCCTGTTTGCTCCCCACGCTTTCGCACCTGAGCGTCAGTCTTTGTCCAGGGGGCCGCCTTCGCCACCGGTATTCCTCCAGATCTCTACGCATTTCACCGCTACACCTGGAATTCTACCCCCCTCTACAAGACTCTAGCCTGCCAGTTTCGGATGCAGTTCCCAGGTTGAGCCCGGGGATTTCACATCCGACTTGACAGACCGCCTGCGTGCGCTTTACGCCCAGTAATTCCC
+
CCCCCGFGGGGGGGGGGGGDFGGGGGGGGGGGGGGGGGGGGGGGGCFFDEFGGGGGGGFGGGGGGFD<FGGGGGGGGGG@FFGEGGGGGGGGGCFGGGGCBFGGGGGCFGGDFFEGGGGGGGGGCGGGGGGFFGDFGCDB=6EGFGCFGGGC6FGGGGGGFGGGGGGFG5@EEFAEGGGGGCFGFGDC,>DGGGGGCCGGGFGGFF539CGGGG47*0*:8=@BBFB>?;@>CC<<?(;>5)8FC>65:**
@M03364:276:000000000-BLYN8:1:1101:14616:4902 2:N:0:1
GGACTACTGGGGTTTCTAATCCTGTTCGCTACCCATGCTTTCGAGCCTCAGCGTCAGTTACAGACCAGACAGCCGCCTTCGCCACCGGTATTCCTCCAGATCTCTACGCATTTCACCGCTACACCTGGAATTCTACCCCCCTCTACAAGACTCTAGCCTGCCAGTTTCGGATGCAGTTCCCAGGTTGAGCCCGGGGATTTCACATCTGACTTAACAAACCGCCTGCGTGCGCTTTACGCCCAGTAATTCCG
+
CCCCCGGGGGGGGGGGGGGGGGGGGGGGGGGGGGGGGGFDGGGGGGGGGGGGGFGGGGGGFGGGGGGGGGGGGGGGGGGGGGGGGGGGGGGGGGGFGGGGGGGGGGGGGGGGGGGGFFGEDGGGGGGGGGGGGGDCEFFGGGGGGGGF9EGGGGCFGGFFGGGBGGGGGCCEEFGGGGFFEGGGGGGGGGGGGGEDEGGFFGGGF9@:=:CGGFGFG<CF>DFFFF;52B3>G<G>FFG:EE<67FB<GG4
@M03364:276:000000000-BLYN8:1:1101:15955:4912 2:N:0:1
GGACTACCGGGGTATCTGATCCTGTCTGCTACCGACTTTTTCGCACATGAGCGTCAGTGTTGCCCCACCAGGCTGCCTTCGCCATCGGTGTTCCTCCCAATATCTACGCATTTCACTGCTACACTGGCAATTCCGCCTTCCTCTACCATCCTCTAGCTTCCCAGTTTCAAATGCAGTTCCCAGGTTCAGCCCGGGGCTTTCACATCTGACTTAAACACCCGCCTGCGTGCGCTTTGCGCCCAGTAATTCCG
+
-A-68,;6@+F76,;;C,;CF<,,;,C,;C,E@+,7+,,<;F@6,++5,6,;7@@,,6,<C,,,:6,+,,,BFED7F@@<,6B,,A,BF7FC<FG,,8B?F,CF,CF++84F,,,,,,C,EE,A,94,,,A,CEE=+@C=,@F+4,4D;,,6EF9,,,,@@,@88C;,@;C;DFDAAA:@@7>DFG,7,,,@++>5@56,;+=++;C:9DCC++24+**58CA=9628(85>)*2);258*)/A>@A)77C
@M03364:276:000000000-BLYN8:1:1101:20562:4912 2:N:0:1
GGACTACTCGGGTTTCTAATCCTGTTTGCTCCCCACGCTTTCGCACCTGAGCGTCAGTCTTTGTCCAGGGGGCCGCCTTCGCCACCGGTATTCCTCCAGATCTCTACGCATTTCACCGCTACACCTGGAATTCTACCCCCCTCTACAAGACTCTAGCCTGCCAGTTTCGGATGCAGTTCTCAGGTTGAGCCCGGGGATTTCACATCCGACTTGACAGACCGCCTGCGTGCGCTTTACGCCCAGTAATTCCG
+
CCBCCGGA,CFGGGC9FF9FFGGGFFGGGFGGGGGGCCFGGFGGGGGGEFGDCGGCCFGF@FFFFCFFC@FGG>FGGGGGGGGGCGGGFFFGG<;<<,BBEFGGGCEFFGEGGGDGGEEGGGGGG,,AFFFFGG9FEFFEGGEG9;@@DF,<F9CFCCE6DCCGF;EGCE5:C6,@D,,,<?CFFGGCCC>E**:**=CGFFF77<D35<CD7C7:**==:C5:(<>;275><D5>F(;>EE0?*2*):>*
@M03364:276:000000000-BLYN8:1:1101:18094:4915 2:N:0:1
GGACTACAGGGGTTTCTAATCCTGTTTGCTCCCCACGCTTTCGCACCTCAGTGTCAGTATCAGTCCAGGTAGTCGCCTTCGCCACTGGTGTTCCTTCCTATATCTACGCATTTCACCGCTACACAGGAAATTCCACTACCCTCTACCATACTCTAGCTTGCCAGTTTTGGATGCAGTTCCCAGGTTGAGCCCGGGGATTTCACATTCAACTTGACAGACCGCCTGCGTGCGCTTTACGCCCAGTAATTCCG
+
CCCCCGGGGGGGGGGGGGGGGGGGGGGGGGGGGGGGGGGGGGGGGGGGGGGGGGGGGGGGGFGGGGGGGGGGGGGGGGGGGGGGGGGCFGGGGGFGFGGFGGFFF<CDFGGGGGFGGGG>FFFGGFFGGGGGGGG9FFFGCGGGGGGGGGGGGG9FGGGGGEFFGDFGDGEGCEFGCDFFFCG6FG?8DCGGGGG>5EFG7+=B@FGGG8CFGGGFDGGGEDFDBF@DFE?>GGGEF6CGEB?A71;57C*
@M03364:276:000000000-BLYN8:1:1101:17544:4918 2:N:0:1
GGACTACTGGGGTTTCTAATCCTGTTTGCTCCCCACGCTTTCGCACCTGAGCGTCAGTCTTTGTCCAGGGGGCCGCCTTCGCCACCGGTATTCCTCCAGATCTCTACGCATTTCACCGCTACACCTGGAATTCTACCCCCCTCTACAAGACTCTAGCCTGCCAGTTTCTGATGCAGTTCTCAGGTTGAGCCCGGGGATTTCACATCCGACTTAACAGACCGCCTCCTTCCGCTTTACGCCCAGTAAGTCCG
+
CCCCCFGGGGGGGGGGGGGGGGGGGGGGGGFGGGG7FEGGGGEGEGGG<FGFGEGGGGAEEFFEGGGGFGGGGEFFGGGFGGGGG8FGEEFGFAEFDFFEFFFBDCEGGGGGGDDEFEGGGGGGFEFFG,EDFGFG9,3>@ECG9E,3,DFCFA;A9CD8FCFFGGGF,5>>FC9,3@:,@@;CFF:9,288:?5CCEFG+49FC6*:C3<<++21*0;5>CE;().*).00>>C28(;8:7?FGC66:>*
@M03364:276:000000000-BLYN8:1:1101:10735:4945 2:N:0:1
GGACTACCCGGGTATCTAATCCTGTTTGCTCCCCACGCTTTCGCACCTGAGCGTCAGTCTTTGTCCAGGGGGCCGCCTTCGCCACCGGTATTCCTCCAGATCTCTACGCATTTCACCGCTACACCTGGAATTCTACCCCCCTCTACAAGACTCTAGCCTGCCAGTTTCGAATGCAGTTCCCAGGTTGAGCACGGGGATTTCACATCCGACTTGACAGACCGCCTGCGTGCGCTTTACGCCCAGTAATTCCG
+
@-6@8F,;EF>FFGGAEF,;FGGGGGGGFFGGG@FFFGGG@<@FGCGFE,6;FFFCF@6CEFEEF@FFGE7F@FC:+84EF:B4FFC748?FEFCG<?E9<EE,,5CF:7:F?@FFFEE6F:AGCFA,,D?FAF;EE83+>>==FE9ECFFGFFEABFA?:8,DFAC,3*3@<BFFGF7;D,DBG,=,=7,47/B8*=6<=C7@+CFCCGDGD7C7*5C53E5??410:E57>CC491E>5@B:7:@:*27
@M03364:276:000000000-BLYN8:1:1101:26428:4954 2:N:0:1
GGACTACTGGGGTTTCTAATCCTGTTTGCTACCCATGCTTTCGAGCCTCAGCGTCAGTTACAGACCAGACAGCCGCCTTCGCCACTGGTGTTCGTCCATATATCTACGCATTTCACCGCTACACATGGAGTTCCACTGTCCTCTTCTGCACTCAAGTTTCCCAGTTTCCGATGCACTTCTTCGGTTTAGCCGAAGGCGTTCACATCAGACTTAAGAACCCGCCTGCGCTCGCTTTACTCCCAATAAATCCG
+
A<6@BFG,C-CFEEGFFC@FEFFGFFFAFG,@EEGCFGGFGG7FEEGFEFF<:,:,,CFCFFDEFGGFA,FFCFG7FEEEGD:@C,CFFAFEF,@C6@9FE<EGD5FGGEGGGGFCE:@E@FFF9F<FF:AE=CDFA,9EFGGCDDFA,==?D88EE,>DGFGFGDCFA6BECEFF8D,=AFC6F6+4,58:+@CCC*@CC52+=C7*;;?CCD++2*,1*=?FBF=4@DFEC9*7A)BC5)6AF76?CC9
@M03364:276:000000000-BLYN8:1:1101:23051:4966 2:N:0:1
GGACTACTGGGGTATCTAATCCTGTTTGCTCCCCACGCTTTCGCACCTGAGCGTCAGTCTTTGTCCAGGGGGCCGCCTTCGCCACCGGTATTCCTCCAGATCTCTACGCATTTCACCGCTACACCTGGAATTCTACCCCCCTCTACAAGACTCTAGCCTGCCAGTTTCGGATGCAGTTCCCAGGTTGAGCCCGGGGATTTAACACCCGACTTGACAGACCGCCTGCGTGCGCTTTACGCCCAGTAATTCCC
+
CCCCCGGGGGGGBGG,CFGGCF<FFFFGGGGGGGGGG+@FG9,@:FCD,CCEFEGGGFGGCFGGF<EFF@FFE7F@FGGGGGGGGDGGE=F@FBFC,,=,?FGFGFEF:FGCFAEFC@7CEECFC8EFFGGGGGGA9>F:EEG63CFFC,8?CGG,9DFG,,,6>DC;*>:CC,@;EGF?FG?*7?C,?624=8:CE5<9:+9C)/:C<)CDD**C6DC=:*8((035()8@CD3<*4C*:)()*292::*
@M03364:276:000000000-BLYN8:1:1101:21210:4999 2:N:0:1
GGACTACAGGGGTTTCTAATCCTGTTTGCTCCCCACGCTTTCGCACCTGAGCGTCAGTCTTTGTCCAGGGGGCCGCCTTCGCCACCGGTATTCCTCCAGATCTCTACGCATTTCACCGCTACACCTGGAATTCTACCCCCCTCTACAAGACTCTAGCCTGCCAGTTTCGAATGCAGCTCCCAGGTTGAGCCCGGGGATTTCACATCCGACTTGACAGACCGCCTGCGTGCGCTTTACGCCCAGTAATTCCC
+
CCCCCFG<,FGGGGGGGCFGGCFFGFFFGGGFGGGEDE,F@@C7FBFF<E<8FGGGGG9EFFGGCFCGC:CEEGGC@CEFGD,BFEFEGEGGGGFE==F,E,9FEFGGGGEGGC9FGGGGCCF,6,EBDD<FGFG;D,@>8EGFDGG?;,8@>E93,3ECFG@GGDD>:E6EG9;,,@<D:FGFGFCDFFGGGG5C5BFD>FF7:6C938CCC7;@D4CF:*522F0B:)5)73*)0(ECC)3FD7=6:C*
@M03364:276:000000000-BLYN8:1:1101:19681:5031 2:N:0:1
GGACTACCAGGGTTTCTAATCCTGTTTGCTCCCCACGCTTTCGCACCTGAGCGTCAGTCTTTGTCCAGGGGGCCGCCTTCGCCACCGGTATTCCTCCAGACCTCTACGCATGTCACCGCTACACCTGGAATTCTACCCCCCTCTACAAGCCTCTAGCCTGCCAGTTTCGGATGCAGTTCCCAGGTTGAGCCCGGGGATTTCACATCCGACTTGACAGACCGCCGGCGTGCGCTGTACGCCGAGTAATTCCC
+
AB<@CFFE<@CFEEC<<CFEAE<FGGGGG,F,DC@BCDFFFF@@FFGC8EECF@EC@CFEG<FFGGAE@BCFCEGGGCFGGGGCCEGGFEFEFE,9F,B9+4@EEF?D:6?+5AFC5=C8F+=EE8FEEDF8AFGGF8EEGGCF9D;EG,3@EFGAFGGG7EFFFFG;:BECCEG;5:FGCEFDD,4=97DGD*48788+;CF+@6CD*:9577>F*5:*5:3((7>57D5>D)>9@?*?*.7FFC*-:**
@M03364:276:000000000-BLYN8:1:1101:22633:5036 2:N:0:1
GGACTACTGGGGTTTCTAATCCTGTTTGCTCCCCACGCTTTCGCACCTGAGCGTCAGTCTTTGTCCAGGGGGCCGCCTTCGCCACCGGTATTCCTCCAGATCTCTACGCATTTCACCGCTACACGTGGAATTCTACCCCCCTCTACGATACTCTAGCTAACCAGTCTTGAATGCAGTTCCCAGGTTAAGCCCGGGGTTTCCACATCCAACTTCATTAACCGCCTGCGTGCGCTTTACGCCCAGTAATTCCG
+
CCCCCFGGGGGGGGGGGGGGGGGGFGGGGFGGFGG@FCFGGEE7BFGGFCFFGECGG,,EFGGFFFGGGGGGGEGDEGGGGGGGGGGF7FFGGGF9FGGCEFFGGGGGGGCFFGGGGGGD:>FGGGGGG9BFGEFFG@D@EGGF,@CC:8::DFECACDFG@E,@EB9,3DBCE7C3@;DFFGGEGGGGGFCEDCE**6,:7?7AFGF<<*+1;CGDCCC:>>@0).7?BD>C3<<FFG>=3()*2*-:7*
@M03364:276:000000000-BLYN8:1:1101:24920:5068 2:N:0:1
GGACTACTAGGGTTTCTAATCCTGTTTGCTCCCCACGCTTTCGCACCTGAGCGTCAGTCTTTGTCCAGGTAGTCGCCTTCGCCACTGGTGTTCCTTCCTATATCTACGCATTTCACCGCTACACAGGAAATTCCACTACCCTCTACCATACTCTAGCTTGCCAGGTTTGGATGCAGTTCCCAGGTTGAGCCCGGGGATTTCACATTCAACTTAACAAACCACCTACGCGCGCTTTACGCCCAGTAATTCCG
+
CCCCCFFGFFGGGGGGGGGGGGGGGGGGGGGGGGGDGGGGGFGGGGGGGGG@GGGGGGGFGGGGGGEG@GGGGGGGGGGG7CFEGGGGFGGGFFG??FEFGGGGGGF7@B?FFGGFGBCE@FFGGGDGCFFGGGAEGDFFFGGGF99DDFGFF>GFGFGGFFFF+>,,3@8@DFFGFDFF8D=DF,=CDGC?1@CE>B>EGGD;B;+=++B8=DDFFGGG>5BBEF=>2))8<>9.+3:715()3;6?FC*
@M03364:276:000000000-BLYN8:1:1101:16520:5076 2:N:0:1
GGACTACAGGGGTTTCTAATCCTGTTTGCTCCCCACGCTTTCGAGCCTCAGTGTCAGTTACAGGCCAGAGAGCCGCTTTCGCCTCCGGTGTTCCTCCATATATCTACGCATTTCACCGCTACACATGGAATTCCACTCTCCTCTCCTGCACTCAAGTCTCCCAGTTTCCAATGCACACAATGGTTGAGCCACTGCCTTTTACATCAGACTTAACAAACCACCTACGCGCGCTTTACGCCCAGTAATTCCG
+
CCCCCFGGGGGGGGGGGGGGGGGGGGGGGGGGGGGGGGGGGGGFFGGGGGGFGGGGGGGGGGGGGGGGGGGGGGGGGGGGGGFFFGGGGGGGGGGGGGGGGGGGGGGGGGGGCGGGGGGGGGGGGGGGGGGGGGGGGGFGGGGDGGGGGGGGGG?FGGDFGGGGGGGGGGGGGGGGGGGGGGEFABFFFDDFGGGGGGGGCGGGFDGFGGGGCGGGGG>5AEFEFB9DB>E>DCFFFFCGC:EF7F@EFG
@M03364:276:000000000-BLYN8:1:1101:13471:5107 2:N:0:1
GGACTACTAGGGTATCTAATCCTGTTTGCTCCCCACGCTTTCGAGCCTCAGCGTCAGTTACAGACCAGAGAGCCGCCTTCGCCACTGGTGTTCCTCCATATATCTACGCATTTCACCGCTACACATGGAATTCCACTCTCCTCTTCTGCACTCAAGTCCTCCAGTTTCCAATGACCCTCCCAGGTTGAGCCGTGGGCTTTCACATCAGACTTAAAGAACCGCCTGCGCACGCTTTACGCCCAATCAATCCG
+
CCCCCGFGGGGGGGGGGFFFG9FGGGGGGGGFEGGEGGGGGGGFFDEEFEGFDGFGFEFFGCGGGFGGCDF:FFFGGGGGGCECGECFGGGG9FFGGFGD9AEFGGGGGGGFGGGGACGGGGGGGGG8FEGGFGFCFFFFGF>=BFFGGGGGGGGGEEGG9FGGCFGF=EFGG,93,1++=,6=FF,1@FGG+:+CFC,4@7,<=2+3;CF78<B=C>>F*5@=);9A(28)7CD)14BE5)()*2*<F<3
@M03364:276:000000000-BLYN8:1:1101:9044:5108 2:N:0:1
GGACTACCAGGGTATCTAATCCTGTTTGCTCCCCACGCTTTCGAGCCTCAGTGTCAGTTACAGGCCAGAGAGCCGCTTTCGCCTCCGGTATTCCTCCAGATATCTACGCATTTCACCGCTACACATGGAATTCCACTCTCCTCTCCTGCACTCAAGTCTCCCAGTTTCCAATGCACACAATGGTTGAGCCACTGCCTTTTACATCAGACTTAAGAAACCACCTGCGCTCGCTTCACGCCCAATAAATCCGG
+
CCCCCGGGGGGGGGGGGGGGGGGGGGGGGGGGGGGGGGGGGGGGGDDGGFFGGGGGGGGGGGGGGGGGGGGGGGGGGGGGGGGGFGGGGGGGGGGGGGGGGGGGGGGGGGGGGGGGGGEGGGGGGGGGGFGGGGCGCEFGGGGFDFGGFGGGGDGGGGFGGGGGFGDGGGGGGGGGGGEGGG8FFG?FGGGGGGGGGGGGGGGGFGFCGG9FFGGCGG,CFEFF=EA?)*6AF*8>ADGGEFFFFGFFGGG
@M03364:276:000000000-BLYN8:1:1101:7562:5113 2:N:0:1
GGACTACCGGGGTATCTAATCCTGTTTGCTCCCCACGCTTTCGCACCTGAGCGTCAGTCTTCGTCCAGGGGGCCGCCTTCGCCACCGGTATTCCTCCAGATCTCTACGCATTTCACCGCTACACCTGGAATTCTACCCCCCTCTACGAGACTCAAGCTTGCCAGTTTCAAATGCAGTTCCCAGGTTGAGCCCGGGGATTTCACATCTGACTTAACAAACCGCCTGCGTGCGCTTTACGCCCAGTAATTCCT
+
CCCCCGGGGGEGGGGGGGGGGGGGGGGGGGGGGGGGGGGGGGGEGGGGGGFCCEGGEGGGGGGGDGGGGGGDBCFGEGFGFGGDGCF7BFFGGGGGGGEAFGGGFG<DGGGGGGFEFECEGGFF@:FEGGFGGGCFGGGEGEGF9D@CD>EDBC@FGF9DFF;CFGGC2>FCFGGGGGG79DF5FGFG?CGGCGGGGEGGG++:171:+:>DFDGGG:FGFG::?F6@<;>@GD<288EGG>66FDF2>:*
@M03364:276:000000000-BLYN8:1:1101:23252:5140 2:N:0:1
GGACTACCAGGGTTTCTAATCCTGTTTGCTCCCCACGCTTTCGCACCTGAGCGTCAGTCTTTGTCCAGGGGGCCGCCTTCGCCCCCGGTATTCCTCCAGATCTCTACGCATTTCACCGCTACACCTGGAATTCTACCCCCCTCGACAAGACTCTAGCCTGCCAGTTTCGGATTCAGTTACCAGGTTGAGCCCGGGGCTTTCACATCCGACTTGCCAGGCCGCCTGCGTGCGCTTTACGCCCAGTACTTCCC
+
A@-6AEFC8-C7C66FF,,,EFF6;<C<@CE6F7F:+8,@F,@,8@+,,C,,:@F,F<6;C<6<,99C8,@+@@E@6B4?,6?,8>B:FC<,EFG<E<E9EFFGG@<?:FGCFAEAF+CCE>A8>BC8B8DFGB;,>=>+B>E+@>:8:6DFFC;F36D,D3,,7@EDC>81*25;=,,,,,,;2,0,02?A*?*8**=+;7EF@DD*:CCCC+***1;5):>?0>6>(.>3C*/)94**/)(9>:*.*0*
@M03364:276:000000000-BLYN8:1:1101:24272:5193 2:N:0:1
GGACTACTAGGGTTTCTAATCCTGTTTGCTACCCATGCTTTCGAGCCTCAGCGTCAGTTACAGACCAGACAGCCGCCTTCGCCACTGGTGTTCTTCCATATATCTACGCATTTCACCGCTACACATGGAGTTCCACTGTCCTCTTCTGCACTCAAGTCTCCCAGTTTCCAATGCACTTCTTCGGTTGAGCCGAAGGCTTTCACATTAGACTTAAAAGACCGCCTGCGCTCGCTTTACGCCCAGTAATTCCG
+
CCCCCGGGGGGGGGGGGEFGGGGGFGGGGGFGGGGGGGGGGGGGGGGGGGGGGGGGGGGGGGFFFGGG@C<FGGGGGGGGGG@CEFFGGGGGG9FFFDGGGGGCEE,FE7:FGGGGGGGGGGGGGGGGDDFGGGGFC8DDGGGGGGFGFFFFGGFFEFFGFGGGFCAD8EDGGGGGG8,=,EF6FEEGGGGEGGGCGCFF79FGFFFGCC8CGGF>D5:7*=?A=FBFFFFFGGD4:2EGGB;0:FFCCF7
@M03364:276:000000000-BLYN8:1:1101:20446:5212 2:N:0:1
GGACTACAGGGGTATCTAATCCTGTTTGCTCCCCACGCTTTCGCACCTGAGCGTCAGTCTTTGTCCAGGGGGCCGCCTTCGCCACCGGTATTCCTCCAGATCTCTACGCATTTCACCGCTACACCTGGAATTCTACCCCCCTCTACAAGACTCTAGCCTGCCAGTTTCGGATGCAGTTCCCAGGTTGAGCCCGGGGATTTCACATCCGACTTGACAGACCGCCTGCGTGCGCTTTACGCCCAGTAATTCCG
+
CCCCCGGGGGGGGGGGGGGGGGGGGGFEGGGGGGGGGGGGGGGGGGGGGGFFFGGGGGGGGGCFGFGGGGGGGGGGGGGGGGGGGGGGGGGGGFGFGGGG<FGDFGGGGGEEGGFFGGGGGG@FGGGFFFFCFGG9FGGGGEGGGGGGGGGFFGFGGCEFDCGGGGGGGGGGEFGGFGGGGFGFGGFDGCFGGGGGDGGGGCFGFGGGDDDGGGGGFGEFEGDB?FFFFEBE:D3AF?GEGF2):79-:>9
@M03364:276:000000000-BLYN8:1:1101:18110:5229 2:N:0:1
GGACTACTGGGGTTTCTAATCCTGTTTGCTCCCCACGCTTTCGCACCTGAGCGTCAGTCTTCGTCCAGGGGGCCGCCTTCGCCACCGGTATTCCTCCAGATCTCTACGCATTTCACCGCTACACCTGGAATTCTACCCCCCTCTACAAGACTCTAGCCTGCCAGTTTCGAATGCAGTTCCCAGGTTGAGCCCGGGGATTTCACATCCGACTTGACAGACCGCCTGCGTGCGCTTTACGCCCAGTAATTCCC
+
CCCCCFGGGGGGGGGGGGGGGGGGGGGGGGGGGGGGGGGGGGGGGGGGGFGGGGGGGGGGGGGGGGEGGGGCFGGGGGGGGGGGGGGGGGGGGGGCGFG9FEFGGGGGGGEGFGGGGGGGGGGGGGGGF8FGGGCFGGGGEGGGGGG?F6BFGGGFGGGGGGGGFFGGG>GGGFDGGGFGGFGGGGGGGGGGGGGGGGGFGGG=CDCDCGDG=78+;FGE>C@FFFFF6::BGCFAF?GGG36?7DFAGG*
@M03364:276:000000000-BLYN8:1:1101:20848:5266 2:N:0:1
GGACTACAGGGGTATCTAATCCTGTTTGCTCCCCACGCTTTCGAGCCTCAGCGTCAGTTACAGACCAGAGAGCCGCCTTCGCCACTGGTGTTCCTCCATATATCTACGCATTTCACCGCTACACATGGAATTCCACTCTCCTCTTCTGCACTCAAGTCCTCCAGTTTCCAATGACCCTCCCCGGTTGAGCCGGGGGCTTTCACATCAGACTTAAAGAACCGCCTGCGCTCGCTTTACGCCCAATAAATCCG
+
CCCCCFGFGGGGGGGGGGGGGGFGGGGDDFGFGCFGGGGGGGGDGGGGGCGG@GGGGGGGDFFFGFGGGGGGGGGGGGGCFGE7FGGGGFGEGGGGGGGGFCFFGGFFDGGDGGGE<FEGGE@EEFFGF<FGGGGCGGFGGGGGGCAA9;8=EDGFGFDFFGFFFE=FGF9DFGC=D8D=EGGGGGGCF@8:>GGGGGGGFF:7C6C68FFCG>FG7FGGDGA?<FBF>))75D*6=?D?CD<>GGFDGC5
@M03364:276:000000000-BLYN8:1:1101:13710:5275 2:N:0:1
GGACTACAGGGGTTTCTAATCCTGTTTGCTCCCCACGCTTTCGCACCTGAGCGTCAGTCTTTGTCCAGGGGGCCGCCTTCGCCACCGGTATTCCTCCATATATCTACGCATTTCACCGCTACACATGGAATTCCACTCTCCTCTTCTGCACTCAAGTCCTCCAGTTTCCAATGACCCTCCCCGGTTGAGCCGGGGGCTTTCACATCAGACTTAAAGAACCGCCTGCGCTCGCTTTACGCCCAATAAATCCG
+
@BBCCFGGFGGGCCFGFCFDFFGGGGGGGGGFGGGGGGGGFGGGCGGGCFGFG:BCFFGGGGGGGFGGGGGGGGGGEGFGDFFGGFGGGEFGGGGGGGGGGF;FGEGGE>FFCEEFFGGEFEDDEFFGG,CDGGGGGGGGGFGFA,DEFFGDFF,@FFFFGGGG<EEGC>9E?CFGGCFGEGGGGGGGGGGGCGE=EECFG7CC@C;86D9+@D77>FGGDG@6<F63(0<)93C48(:?E>:;F74);</
@M03364:276:000000000-BLYN8:1:1101:9947:5278 2:N:0:1
GGACTACACGGGTTTCTAATCCTGTTTGCTCCCCACGCTTTCGCACCTGAGCGTCAGTCTTTGTCCAGGGGGCCGCCTTCGCCACCGGTATTCCTCCAGATCTCTACGCATTTCACCGCTACACATGGAATTCTACCCCCCTCTACGAGACTCAAGCTTGCCAGTTTCAAATGCAGTTCCCAGGTTGAGCCCGGGGATTTCACATCCGACTTGACAGACCGCCTGCGTGCGCTTTACGCCCAGTAATTCCG
+
CCCCCGGGGGGGGGGGGGGGGGGGGGGGGGGGGGGGGGGGGGGGGGGGGGGGGGGGGGGGGGGGGGGGGGGGGGGGGGGGGGGGGGGGGGGGGGGGGGGGGGGGGGGGG>FGGGGGGGGGGGGGGGGGGGGGGGGGG=DFEGGGGGGGGGGGGGGFGGE?EFGEDGGGFFGGGGGGGGGGGGGEGGFGGFFFGGGGGEFGGGGGFGGGDDDGGFGGG4CFFGFBFFFFF:>5C*>AFBGCG5<FGGFBFG7
@M03364:276:000000000-BLYN8:1:1101:15261:5282 2:N:0:1
GGACTACCGGGGTTTCTAATCCTGTTTGCTCCCCACGCTTTCGCACCTGAGCGTCAGTCTTCGTCCAGGGGGCCCCCTTCGCCACCGGTATTCCTCCAGATCTCTACGCATTTCACCGCTACACCTGGAATTCTACCCCCCTCTACGAGACTCAAGCTTGCCAGTTTCAAATGCAGTTCCCAGGTTGAGCCCGGGGATTTCACATCTGACTTAACAAACCGCCTGCGTGCGCTTTACGCCCAGTAATTCCG
+
CCCCCFGGGGGGGGGFFFGGGGGFGGGGGGGGGGGGGGGGGGGGGGGGGFGGGGGGGGGGGGGGGCGGFCEDGG+FGDGGFGGGGGGDGGGGGGGGGGGGGGGFCFFGGGGGGGGGGGGDGGGGGGGG8FGFGGGGGFGCEEDGGGGEGDGGGGGGGGGGFGGGGGGGGGGGCFFGGGGDFFGFGGG?C@6@EEGGC8C?F7C@AGG7DGGFGFFGGFDGA5@BB>>D0@>>GDGFF6E*:>17*:6:F7*
@M03364:276:000000000-BLYN8:1:1101:24100:5304 2:N:0:1
GGACTAAAAGGGTTTCTAATCCTGTTTGCTCCCCACGCTTTCGCACCTCAGTGTCAGTATCAGTCCAGGTAGTCGCCTTCGCCACTGGTGTTCCTTCCTATATCTACGCATTTCACCGCTACACAGGAAATTCCACTACCCTCTACCATACTCTAGCTTGCCAGTTTTGGATGCAGTTCCCAGGTTGAGCCCGGGGATTTCACACCCGACTTGACAGACCGCCTGCGTGCGCTTTACGCCCAGTAATTCCG
+
@9@@B8,;CEG7FGDFEEFFCF,FCCCFGGFDFGG+CCCGFFBEGFE8,,CEFGGCFECFFGGG9FDEGFCEFGGFCCCGGGCGGDFG@EFGC,@@E=EFAE9CEFGGGD,?A<F?FC>EFFGGCFDFFG9EF9EAF@4A@FFGCEDEF9=FFGFCFDA=>ECEFF9;=C8D?CFGGGG,@BEGGF8?F@@++8+3;+3@@@ED**3<**;**4A+3*,*0*:@=4@FD:>>)93);;EC>5=/:@6);C2
@M03364:276:000000000-BLYN8:1:1101:18874:5313 2:N:0:1
GGACTACCGGGGTATCTAATCCTGTTTGCTCCCCACGCTTTCGAGCCTCAGTGTCAGTTACAGGCCAGAGAGCCGCTTTCGCCTCCGGTGTTCCTCCATATATCTACGCATTTCACCGCTACACATGGAATTCCACTCTCCTCTCCTGCACTCAAGTCTACCAGTTTCCAATGCATACAATGGTTGAGCCACTGCCTTTTACACCAGACTTAATAAACCACCTGCGCTCGCTTTACGCCCAATAAATCCGG
+
CCCCCGGGGGGGGGGGGGGGGGGGGGGGGGGGGGGGGGGGGGGFGGGGGGGGGGGGGGGGGGGGGGGGGGGGGGGGGGGGGGGGGGGGGGGGGGGGGGGFGGFFFGGGGGGGGGGGFGGGGEEFGGGGFFGGGGGGGGGGGGGGGGGFGGGGGGGCFGGGGADFGGGGGGGGGGDGGFGGGGCGFGGGGFFGGGGGEGGGFFGGFGGCGGCC7CGGDGCFFCFFFFFFFFEFGGD=EFDEC58FG@FE698
@M03364:276:000000000-BLYN8:1:1101:12721:5323 2:N:0:1
GGACTACCGGGGTTTCTAATCCTGTTTGCTCCCCACGCTTTCGCACCTGAGCGTCAGTCTTTGTCCAGGGGGCCGCCTTCGCCACCGGTATTCCTCCAGATCTCTACGCATTTCACCGCTACACCTGGAATTCTACCCCCCTCTACAAGACTCTAGCCTGCCAGTTTCGGATGCAGTTCCCAGGTTGAGCCCGGGGATTTCACATCCGACTTGACAGACCGCCTGCGTGCGCTTTACGCCCAGTAATTCCG
+
CCCCCGFGGGGGGGGGGGGGGCFGGGGGGGGGGGGGGGGGGGGGGGGGGGGGGGGGGGGGGGGGGGGGGGGGGGEGGGGGCGC,?FGGGCFEGFCFFFCEGGGFFGGGGDGDGGGGGGGGGGGGGGGGFGGGGGGGFGGDGGGCCFG?BFGGGFCFGGGGGGGCGGGGGG5CEGGGG?CFGGFCE?FGGGDCECGGGGGCCFG7;<CCCDGGGC<+>7CC@>B?<FBF6:>37D5)=:EGG38/::@9FG7
@M03364:276:000000000-BLYN8:1:1101:14496:5331 2:N:0:1
GGACTACTCGGGTTTCTAATCCTGTTTGCTCCCCACGCTTTCGAGCCTCAGTGTCAGTTACAGGCCAGAGAGCCGCTTTCGCCTCCGGTGTTCCTCCATATATCTACGCATTTCACCGCTACACATGGAATTCCACTCTCCTCTCCTGCACTCAAGTCTCCCAGTTTCTAATGCACACAATGTTTGATCCACTGCCTTTTACATCAGACTTAAGAAACCACCTGCGCTGGCTTTACGCCCAATAAATCCGG
+
CCCCCGFFCCGGGGG@F<@EGFGFGGGGGFGFGGGEEGGDGDF8FFGFDFGGGG96FFGFGFGFF@CDFGDECDFEGDFCGG::,B+CFFG7FACGGFGCFFDEFF9=>CCFFFGE5@FGCCGCGGF<ECEF;C@,CEGFF8,=E@AFFFGGG?FC,7,@EFEFGGGG,>=EEF8AFC+3,,,@F88,,3,,7<?CGFG77+2+3=3ADC++<2DCFGGF5C>):99:):4ADFFE>@EGG436>CA?F37
@M03364:276:000000000-BLYN8:1:1101:5867:5333 2:N:0:1
GGACTACAAGGGTTTCTAATCCTGTTTGCTCCCCACGCTTTCGCACCTGAGCGTCAGTCTTTGTCCAGGGGGCCGCCTTCGCCACCGGTATTCCTCCAGATCTCTACGCATTTCACCGCTACACCTGGAATTCTACCCCCCTCTACAAGACTCTAGCCTGCCAGTTTCGGATGCAGTTCCCAGGTTGAGCCCGGGGATTTCACATCCGACTTGACAGACCGCCTGCGTGCGCTTTACGCCCAGTACTTCCG
+
CCCCCFGGGGGGGGCGGGGGGGGGGGGGGGGGGGGGGGGGGGGGGGGGGGGGGGGGGGGGGGFGGGGGGGGGGGGGGGEGGGGGGGGGGGGGGGGGGGGFGGGGGGGGGGDEFGGGGGGGDDEGGGGGCFGGEFGFGFGGGGGGFGGGGGGGGGGFCGGGFG66FGGGGGCECGGGGGGGE9DFFGCCCEGE1*:8:CE<>FGDFGFGDGG*7*2+;CFC:CDB6.,>0>B@DGCDF?CEGF()0*9.::/
@M03364:276:000000000-BLYN8:1:1101:11409:5351 2:N:0:1
GGACTACCAGGGTTTCTAATCCTGTTCGCTACCCATGCTTTCGAGCCTCAGCGTCAGTTACAGACCAGACAGCCGCCTTCGCCACTGGTGTTCTTCCATATATCTACGCATTTCACCGCTACACATGGAGTTCCACTGTCCTCTTCTGCACTCAAGTCTCCCAGTTTCCAATGCACTTCTTCGGTTGAGCCGAAGGCTTTCACATTAGACTTAAAAGACCGCCTGCGCTCGCTTTACGCCCTATAAATCCG
+
CCCCCGGFGGGGGGGGGGGGGGGGGGGGGGGGGGGGGGGGGGGGGGGGGGGGGGGGGGGGGGGGGGGGGGGGGGGGGGGGGGGGGGGGFGGGGGGGGFGGGGGGGGGGDEFFGGGGGGGGFEGGGGGGGGGGGGGGGGGGGGGGGGGGGGGFGGGGFEFGGGGGGGGGCGGGGGGGGGGGGGGGGGGGGGGGD>8CEGGGGCFFFFFFGGGGGGG>DFGFBGFFFFFF>DFFGGG9A6GGGFDFGG65F*9
@M03364:276:000000000-BLYN8:1:1101:9394:5368 2:N:0:1
GGACTACTAGGGTTTCTAATCCTGTTTGCTCCCCACGCTTTCGAGCCTCAGTGTCAGTTACAGGCCAGAGAGCCGCTTTCGCCTCCGGTGTTCCTCCATATATCTACGCATTTCACCGCTACACATGGAATTCCACTCTCCTCTCCTGCACTCAAGTCTCCCAGTTTCCAATGCACACAATGGTTGAGCCACTGCCTTTTACATCAGACTTAAGAAACCACCTGCGCTCGCTTTACGCCCAATAAATCCGG
+
CCCCCGGGGGGGGGGGGGGGGGGGGGGGGGGGGGGGGGGGGGGGGGGGGGGGGGGGGGGGGGGGGGGGGGGGGGGGGGGGGGGGGGGGGGGGGGGGGGGGG9FGGGGGGGGGGGGGGGGGGGGGGGFGGEGGGGGGGGGGGGGGGGGGGGG?8EEGCGCGGGGGGGGGGGGGGGGGGGECFG8EGEGGG,:FCFGGGGGGFGCCCDD7CGFCDGGG>FFGF5AEFFA*:@>BGCG=EDGCGAFFGGFE>DD
@M03364:276:000000000-BLYN8:1:1101:4873:5387 2:N:0:1
GGACTACTGGGGTATCTAATCCTGTTTGCTCCCCACGCTTTCGCACCTCAGTGTCAGTATCAGTCCAGGTAGTCGCCTTCGCCACTGGTGTTCCTTCCTATATCTACGCATTTCACCGCTACACAGGAAATTCCACTACCCTCTACCATACTCTAGCTTGCCAGTTTTGGATGCAGTTCCCAGGTTGAGCCCGGGGATTTCACATTCAACTTAACAAACCACCTACGCGCGCTTTACGCCCAGTAATTCCG
+
CCC9CGGGGGGGCGD9FFFGGGGGGGGGGGFGGGFGDGGG,EGEGGGGGGGGGGGGGGGGFGGGGGGGFGGGGGGGGGGGGGGEEGGGGFCFFFGGGGGGGGGGGGGCGCFGFGFFGGGGGDFGGGEFGGGGGGGGGCFFFG8DABDFGGGGGGGGGFGGGEAFAED;DE89EGGG9AEFD9>B,DEFGG8DEGGD6E?CGCFGFGGGCG+<?FGGG>,;FFEDBF9E>BEFGCF4FDEEE>;FGGF)::6
@M03364:276:000000000-BLYN8:1:1101:6653:5419 2:N:0:1
GGACTACAGGGGTATCTAATCCTGTTTGCTCCCCACGCTTTCGAGCCTCAGCGTCAGTTACAGACCAGAGAGCCGCCTTCGCCACTGGTGTTCCTCCATATATCTACGCATTTCACCGCTACACATGGAATTCCACTCTCCTCTTCTGCACTCAAGTCCTCCAGTTTCCAATGACCCTCCCCGGTTGAGCCGGGGGCTTTCACATCAGACTTAAGAAACCGCCTGCGCTCGCTTTACGCCCAATAAATCCG
+
CCBCCGGGGGGGGGGGGGGGGGGGFFGGGGGGGGGGGGGGFGGGGGGGGGGGGGGGGEFGGGGGGGFFGF8FGGGGGEGGFGG@FAFFFGGGGGGGGGGFGFFGGAGGGGEEGGGGGGGGGGGGGGGGF=FDGGGGGGGGGGGGGGCEFFGGGGGCEGGFGG8EFFFGGGGG8FGGGFGGGGDBFE8<CFGECEEEGEEFGGGF8CCCFGDCCC>7:*CFEGFF?F9DBFFFG5FBF0EGGF0><CF4DG)
@M03364:276:000000000-BLYN8:1:1101:13006:5440 2:N:0:1
GGACTACAGGGGTTTCTAATCCTGTTTGCTCCCCACGCTTTCGAGCCTCAGCGTCAGTTACAGACCAGAGAGCCGCCTTCGCCACTGGTGTTCCTCCATATATCTACGCATTTCACCGCTACACATGGAATTCCACTCTCCTCTTCTGCACTCAAGTCCTCCAGTTTCCAATGACCCTCCCCGGTTGAGCCGGGGGCTTTCACATCAGACTTAAAGAACCGCCTGCGCTCGCTTTACGCCCAATAAATCCG
+
CCCCCGFGGGGGGGGGGGGGGGGGGGGGGGGGFGDGGGGGGGGGGGGGGGGGGGGGGGGEFGGGGGGGGFGEGGGGGGGGGGGGGGGGGGGGGGGGGGGGGGGGGGGGGGGGGGGGGGGGGFGGGGGGFBGGGGGGGGGGCGGGGGGFGGGGGGFGGGGGGGGGFCFGEFDGFFGF8FFGGGEEFGGCCFFGGGGDDEGGGGGGFFFFCGFGDG>FFFGGFG38?FB>0BEDDFC<FFGGGD(7C76<FF<
@M03364:276:000000000-BLYN8:1:1101:14157:5468 2:N:0:1
GGACTACTCGGGTTTCTAATCCTGTTTGCTCCCCACGCTTTCGCACCTGAGCGTCAGTCTTTGTCCAGGGGGCCGCCTTCGCCACCGGTATTCCTCCAGATCTCTACGCATTTCACCGCTACACCTGGAATTCTACCCCCCTCTACAAGACTCTAGCCTGCCAGTTTCGGATGCAGTTCCCAGGTTGAGCCCGGGGATTTCACATCCGACTTGACAGACCGCCTGCGTGCGCTTTCCGCCCAGTAATTCCG
+
CCCCCGGGGGGGGGGGGGGGGGGGGGGGGGGGGGGGGGFFGGGGGGGFFGFGGCGGGGGFGGGGGGGGGGGGGGGGGGGGGCGGGGDGGGGGGCFGGGGGGGGGGGGGGGGGGGFGGGGGCFEGGGGGGGGGGGGGGGGGGGGCFGGFF?CFCEFDGGGFFF8DGCFEGG5EGGGCGGGG?9:FGGFEGGG5?EEE=EGCGGGFFGD<*:CGG7676*=A>EB??F0505<>DC3)96CEG36@F*9>FC4
@M03364:276:000000000-BLYN8:1:1101:6645:5479 2:N:0:1
GGACTACCAGGGTTTCTAATCCTGTTTGCTCCCCACGCTTTCGAGCCTCAGTGTCAGTTACAGGCCAGAGAGCCGCTTTCGCCTCCGGTGTTCCTCCATATATCTACGCATTTCACCGCTACACATGGAATTCCACTCTCCTCTTCTGCACTCAAGTCCTCCAGTTTCCAATGACCCTCCCCGGTTGAGCCGGGGGCTTTCACATCAGACTTAAAGAACCGCCTGCGCTCGCTTTACGCCCAATAAATCCG
+
CCCCCGGGGGGGGGGGGGGGGGGGGGGGGGGGGGGGGGGGGGGGGGGGGGGGGGGGGGGGGGGGGGFGGFGGGGGGGGGGGGGGGFGDEFGGGFGGGGGGGFGGFFGGGGGGGGGGGGGGGGGGEFGGFCFFGGGGCGGGGGGGGGFDFFGGFGGFGGGE>FFGGFAFFFGGGGGDE=EG>CEEGCEGGGF8EGE85CGGGFGGFFFFGFGFGGGGFFGF:EA<@F>E9ABFGGGFFFGDGE0;CGBBGD9
@M03364:276:000000000-BLYN8:1:1101:19036:5484 2:N:0:1
GGACTACCAGGGTATCTAATCCTGTTTGCTCCCCACGCTTTCGAGCCTCAGCGTCAGTTACAGACCATAGAGTCGCCTTCGCCACTGGTGTTCCTCCATATATCTACGCATTTCACCGCTACCCATGGAATTCCACTCTCCTCTTATGCACTTAAGTCTCCCAGTTTCCAATGACCCTCCCCGGTTGAGCCGGGGGCTTTCAAATCAGACTTAAGAAACCGCCTGCGCTCGCTTTACGCCCAATAAATCCG
+
CCCCC@GGGF,@F,CEF<CFGGGFGGGFGGGFGGGGE7FGGFGGGGGGFCFGGGDFGGGGFGGGGG?,CE,CFDECFGGGGGD:FGGFGGGEGGGGG8B,EE@EEFAFGGEGGGGCAC@EGG,A=FFGFFFGF,=CEGGFB=DGF,@BE8E+,68@@@AFD@=DFFFGGGGG?FGFFGGGGGG+@CCG6DF69:88*BFEF:,:B4;8DF;CF>7878@:5=;<<A38(00=C5:C=(*25>-567/):>7
@M03364:276:000000000-BLYN8:1:1101:21098:5494 2:N:0:1
GGACTACAGGGGTTTCTAATCCTGTTTGCTCCCCACGCTTTCGAGCCTCAGCGTCAGTTACAGACCAGAGAGCCGCCTTCGCCACTGGTGTTCCTCCATATATCTACGCATTTCACCGCTACACATGGAATTCCACTCTCCTCTTCTGCACTCAAGTCCTCCAGTTTCCAATGACCCTCCCCGGTTGAGCCGGGGGCTTTCACATCAGACTTAAGAAACCGCCTGCGCTCGCTTTACGCCCAATAAATCCG
+
CCCCCGFGGGGGGGGFFFFFCGGGDFCGFFFGGGGGGEFEFGGGFFEFGGGGECCGGGGGGGG<,,CFCEE,C<FFCEGFGGEGGGFGAFFFGCAFGGGEABEEEEFGGGDDGGGGGGGGGGGGCFFFAC,EAE9?EFGGGFGGGGFCAF@8EFGFFA6@;FGFFGFGFFCA8;E?DFCCEGGDGG8?FGGGGGGGGGGGGC,BFFCC*?CGCC:+CCFG3CB@0F;F0BF3/934638?:><FGGFF7D5
@M03364:276:000000000-BLYN8:1:1101:26502:5508 2:N:0:1
GTACTACTAGGGTTTCTAATCCTGTTTGCTCCCCACGCTTTCGAGCCTCAGTGTCCTTTACAGGCCATATAGCCGCTTTCGCCTCCGGTGTTCCTCCATATATCGACGCATTTCCCCGCTACCCATGGAATTCCACTCTCCTCTCCTGCACTCAAGTCTCCCAGTTTCCAATGCACACAATGGTTGAGCCCCTGCCTTTTACACCAGACTTAATAAACCACCTGCGCTCGCTTTACGCCCAATAAATCCGG
+
B-ABC9CFCFEEFGGCC6EFAFFGGG98EEFCFGDGDCEGGGGGGGFFDFGG9C<,,CF,C,,ECCF,;,CE,CFGE,BECB,@FFGD@@,CCE,9F,E<F,@<,,++@+BCFA9=ECC>:>,A4EDBEC5AEFDGGGGGFFDD4,@EE@8==C86@=@,8@@?A,EDGGGFFG,,,63+==@@FC,4<3++@+:,@>A29DFFAFF*9*==8=9B+=EFFCFBB>5:/4?4</@C)(317)/6*13)*)1
@M03364:276:000000000-BLYN8:1:1101:25771:5532 2:N:0:1
GGACTACTGGGGTTTCTAATCCTGTTTGCTCCCCACGCTTTCGAGCCTCAGTGTCAGTTACAGGCCAGAGAGCCGCTTTCGCCTCCGGTGTTCCTCCATATATCTACGCATTTCACCGCTACACATGGAATTCCACTCTCCTCTCCTGCACTCAAGTCTCCCAGTTTCCAATGCACACAATGGTTGAGCCACTGCCTTTTACATCAGACTTAACAAACCACCTGCGCTCGCTTTACGCCCAATAAATCCGG
+
C-CC@<CFFDFEGGGGGAFG,C6C;<,C;@FFFG8CCFC@DACFGG:@F8<CECFGGCCCCFEF8,,6,CACFCFCC@,CFEFEGCC7FF=CEF;,BA<5<?EE995=E@@@EE,<9@FEGGF8EE<,EEFDE,@A@E,,8=DFGGFFFG?DBDBF:,6;EEFE=EC;=DCADFFFGF6DA,>33+@6CGGGGC>DC@;7<=E94<;;9;>8D+??*0D>*1;4=EBA2)))29=4/5EBE)()*++1*97
@M03364:276:000000000-BLYN8:1:1101:7054:5543 2:N:0:1
GGACTACACGGGTTTCTAATCCTGTTTGCTCCCCACGCTTTCGAGCCTCAGCGTCAGTTACAGACCAGAGAGCCGCCTTCGCCACTGGTGTTCCTCCATATATCTACGCATTTCACCGCTACACATGGAATTCCACTCTCCTCTTCTGCACTCAAGTCCTCCAGTTTCCAATGACCCTCCCCGGTTGAGCCGGGGGCTTTCACATCAGACTTAAAGAACCGCCTGCGCTCGCTTTACGCCCAATAAATCCG
+
CCCCCGGFGGGGEEEGCFGFGFGGGGGGGGGFFGFGGGGGFGGFCFGGGGGFEGGGG@FGGGGGGGGGGGGGGGCFFGGFFGGFEGGEFGG?FFGGGFFFGGGFFEFGGGGGGFAFFFGGEGGFGGGCE=AFFFFGGGGFGGGG9>DEFGGFGGGGGGFGGGEGGAEDFEDGGFGGFG6EEE>>FGEDC?FD78EEGGGG7=9:B6:646CGDCDFDFFGF>><1A(8(.7)CF<4??CE:>2)*:BBGG3
@M03364:276:000000000-BLYN8:1:1101:12623:5548 2:N:0:1
GGACTACCCGGGTTTCTAATCCTGTTTGCTCCCCACGCTTTCGCACCTGAGCGTCAGTCTTTGTCCAGGGGGCCGCCTTCGCCACCGGTATTCCTCCAGATCTCTACGCATTTCACCGCTACACCTGGAATTCTACCCCCCTCTACAAGACTCTAGCCTGCCAGTTTCGGATGCAGTTCCCAGGTTGAGCCCGGGGATTTCACATCCGACTTGACAGACCGCCTGCGTGCGCTTTACGCCCAGTAATTCCG
+
CCCCCGGGGGGGFGGGGGFGGGGGGGGGGGGGFGGGGGGGGGGGEGGFFGFGGGGGGGGGGGFGGGGG<FFEGGGEGGGGGGGDCGGGG@GGCFFEE@FDGFGGGCFF@FGGGGGGGGGGGGGGDFFGCGGGGGFGGGG>CC86;=FBEGGFGE9EFGG?F@C6DFF;:BEEEFGDGGGG69:CGGG6CB8AECEECGGEF@CCAG4>CCCGG7*;8DFFFG>?:FF:4@>DDGG<*4:E=).0CCBAFG4
@M03364:276:000000000-BLYN8:1:1101:7683:5560 2:N:0:1
GGACTACTGGGGTATCTAATCCTGTTTGCTCCCCACGCTTTCGCACCTGAGCGTCAGTCTTTGTCCAGGGGGCCGCCTTCGCCACCGGTATTCCTCCAGATCTCTACGCATTTCACCGCTACACCTGGAATTCTACCCCCCTCTACAAGACTCTAGCCTGCCAGTTTCGAATGCAGTTCCCAGGTTGAGCCCGGGGATTTCACATCCGACTTGACAGACCGCCTGCGTGCGCTTTACGCCCAGTAATTCCG
+
CCCCCGGGGGGGGGGGGGGGGGGGGGGGGGGGGGGGGGGGGGGGGGGGGGGGGGGGGGGGGGGGGGGGGGGGGGGGGGGGGGGDGGGGGGGGGGGFGGGFGGGFC9FGGGGGGGGGGGGG:FDGGGGGGGGGDGGGGGGGGDGFGGGCFCFFCGGGGGGCFGGGGGGGG5:CGGGGGGGGGGGGGGGGGGGGGGGGDCFFGGGGFF>DDGG3:**;FGGG5C>?BF;BBFFFGGGF4<AEEFB?FGFAFF9
@M03364:276:000000000-BLYN8:1:1101:16299:5566 2:N:0:1
GGACTACTGGGGTTTCTAATCCTGTTTGCTCCCCACGCTTTCGAGCCTCAGTGTCAGTTACTGGCCAGAGAGCCGCGTTCGCCTCCGGTGTTCCGCCGTATATCTACGCATTTCCCCGCTACACATGGAATTCCCCTCTCCTCTCCTGCGCTCAAGTCTCGCAGTTTCCCATGCTCACAATGGTTGGGCCACCGACCTTTACATCATACTTATGCAACCACCTGCGCTCGCTTTACGGCCAATAAATTCGG
+
CC9C@FGEFGGGG76;E@6;CFGGFEGFGFEF@FFGDCC;CF@@<@6AC6,CFGA9E6ECE,,,E8CF:,:CDGGE+7+@FFGG7EG:6>FF<,,4B+@+,A@,=<FGD@F:,F9E8C7+4C,:,,C,=,,8C<,>>8DC,,@+D8,,8++=8+><EF;;,>+35>@;:,4>,,,7,@,,,@,D>***4>**,*44*1<0+411+?+:++:;77+;+;8*)*0/(;>E?53)857))(/:7)(0:7*)217
@M03364:276:000000000-BLYN8:1:1101:13843:5571 2:N:0:1
GGACTACAAGGGTTTCTAATCCTGTTTGCTCCCCACGCTTTCGAGCCTCAGTGTCAGTTACAGGCCAGATAGCCGCTTTCGCCTCCGGTGTTCCTCCATATATCTACGCATTTCACCGCTACACATGGAGTTCCACTCTCCTCTCCTGCACTCAAGTCTTCCAGTTTCCAATGCACACATTGGTTGAGCCACTGGCTTTTAAATCAGACTTAAAAAACCCCCCGCGCCAGCTTTTCGCCCAAAAAATTCGG
+
@CCCCGG8FGFGGFFCFGGGGGGGGGGGGG9CFFD+@FGGGGGGG@FGCFGFGGGGGGGGGFGCFGGGF,CFGGGGDGFGGGG,@,CFGCGGG,EEGGGGGGGGGGGG@EGG<FGEFCGGGDFFGGGGG,EFGEGGG8>FFFGG8FCFFDGDDFGGF,,,8=EFGGFGC;FCFGGG3==,,>8EG+3@?,,,,,,,,@DG;+,++222*2528++;77*1*=*(/2/)())/2@4).4C7*)()1/)(:79
@M03364:276:000000000-BLYN8:1:1101:20022:5593 2:N:0:1
GGACTACAGGGGTTTCTAATCCTGTTTGCTCCCCACGCTTTCGCACCTGAGCGTCAGTCTTCGTCCAGGGGGCCGCCTTCGCCACCGGTATTCCTCCAGATCTCTACGCATTTCACCGCTACACCTGGAATTCTACCCCCCTCTACGAGACTCTAGCCTGCCAGTTTCGAATGCAGTTCCCAGGTTGAGCCCGGGGATTTCACATCCGACTTGACAGACCGCCTGCGTGCGCTTTACGCCCAGTAATTCCG
+
CCCCCGGGGG@FGGGGGGFGGGGGGGGGGGGFGGGGGGGGGGGGGGGGGGGFCGGGGFGFGGGGGGGGGGGGGGGGGGGGGGGGGFGGGGGGGGGGGGGFGGGGFGGGGGGDGFGGGGGGCFGGGGGGCCFGFGGGFGGG@EEG9DFEGGCGFFDGGGFFG76DFGGGCCFGFC7,>=,<,6DGGGGGG<ED55EC=8C9CF77@FDGDGDGG7C@DCFF5E712@BFBD>3CDFFF:CE=):6DFFAC7*
@M03364:276:000000000-BLYN8:1:1101:20038:5643 2:N:0:1
GGACTACCGGGGTTTCTAATCCTGTTTGCTCCCCACGCTTTCGAGCCTCAGTGTCAGTTACAGGCCAGAGAGCCGCTTTCGCCTCCGGTGTTCCTCCATATATCTACGCATTTCACCGCTACACATGGAATTCCACTCTCCTCTCCTGCACTCAAGTCTCCCAGTTTCCAATGCACACAATGGTTGAGCCACTGCCTTTTACATCAGACTTAAGAAACCACCTGCGCTCGCTTTACGCCCAATAATTCCGG
+
@C<CCDF8EGGGC@7EACFGFFFCFFC8AFGFGGFCFGGGGGGGCDGCCEFCFFCFFFFFFFFGDFFCFFGGFGGGG7DFFE7CFB>FGCGFGGGGGGFGGGGGA<?<CFFGFG<CFFF6+@=D9?FFGCF:,A,FFFFE=FFGGGGFGGGGG8,DC;;E@DFFG9FGDFG9D?DF8CE@<FCD9CGGGDFD7AF?CC>:;FFFFDFCFFD>+2=+CFG55C4@=45/:B46/:76BDDB5:=4F+;6372
@M03364:276:000000000-BLYN8:1:1101:22696:5652 2:N:0:1
GGACTACCAGGGTTTCTAATCCTGTTTGCTCCCCACGCTTTCGAGCCTCAGTGTCAGTTACAGGCCAGAGAGCCGCTTTCGCCACCGGTGTTCCTCCATATATCTACGCATTTCACCGCTACACATGGAATTCCACTCTCCTCTCCTGCACTCAAGTCTACCAGTTTCCAATGCATACAATGGTTGAGCCACTGCCTTTTACACCAGACTTAATAAACCACCTGCGCTCGCTTTACGCCCAATAAATCCGG
+
CCCCCGGGGGGGGGGGGGEGGGGGGGGGGGGGG;FGGGGGGGG<<FGGGGGGGGGGGGGGGGGGGGGGGGGGGGGGFGGGGGC:FGGGGGGGGGGGGGGCGGGGGGGGGGGGGFGGGGGGGGGG@E=FGGGGGGAEEF>F8EFG8FGGGGFGDD>EFGGGGFGFA=CFGGGGGGGDGGDDAFFDG6DFGGGFG8EFGCFGGGFG*=*3**=:CFFCG>GF5??E@F)/:)85?CFE?@EGCFDFGGFFD8>
@M03364:276:000000000-BLYN8:1:1101:12175:5653 2:N:0:1
GGACTACCAGGGTATCTAATCCTGTTTGCTCCCCACGCTTTCGAGCCTCAGTGTCAGTTACAGGCCAGAGAGCCGCTTTCGCCTCCGGTGTTCCTCCATATATCTACGCATTTCACCGCTACACATGGAATTCCACTCTCCTCTCCTGCACTCAAGTCTCCCAGTTTCCAATGCACACAATGGTTGAGCCACTGCCTTTTACATCAGACTTAAGAAACCACCTGCGCTCGCTTTACGCCCAATAAATCCGG
+
CCCCCCFEEFGGGGGFFGFGGGGGGGGGGGG@FGGGGGGGGGGFFGGGGGGGGGGGCGGGGGGGGGGGFGGGGGGGGGCGGGGGGGGGGGGGGGGGGGGGGGGGGGGGGGGGGGGGGGGGGGFGFGGGGFGGGGFGGGGGGGGFDFGGGGGGGGCFGGGGDFFGGGGGFFFFGGGGGGGFG9=DBCFD8:DFGGGGGGGDDGFCFFFFCFCGFFGDFGFGFGFBDFFFABF>GGGFFFGGG)(/:CFEFGD
@M03364:276:000000000-BLYN8:1:1101:14017:5673 2:N:0:1
GGACTACAGGGGTATCTAATCCTGTTTGCTCCCCACGCTTTCGCACCTGAGCGTCAGTCTTTGTCCAGGGGGCCGCCTTCGCCACCGGTATTCCTCCAGCTCTCTACGCATTTCACCGCTACACCTGGAATTCTACCCCCCTCTACAAGACTCTAGCCTGCCAGTTTCGGATGCAGTTCCCAGGTTGAGCCCGGGGATTTCACATCCGACTTGACAGACCGCCTGCGTGCGCTTTACGCCCAGTAATTCCG
+
CCCCCGGFGGEEGGFFGGFGFGGGGGCE9FG8CFFGGGGGGGGGGGGGGAGGGGGEGGGGGGGGGGGGGGGGGEGDEGD@BFGGEGGGGGFGG?AD,A?,AFFGG,EFFECFAECFGGGGGGFGFGGGFCFGGGGGG8EC@EC+DE,>FGGGG9CFFDFF8CDGGGGGGD>8*@FGGGEF,DFGAFGGFFFGGGGGGGGGGGF7AFFD3<DGD*77CCGGDDFFFFFFFFF@<*94F?;CE)8F7?6ACF9
@M03364:276:000000000-BLYN8:1:1101:8904:5677 2:N:0:1
GGACTACAGGGGTTTCTAATCCTGTTTGCTCCCCACGCTTTCGCACCTCAGTGTCAGTATCAGTCCAGGTGGTCGCCTTCGCCACTGGTGTTCCTTCCTATATCTACGCATTTCACCGCTACACAGGAAATTCCACCACCCTCTACCGTACTCTAGCTCAGTAGTTTTGGATGCAGTTCCCAGGTTGAGCCCGGGGATTTCACATTCAACTTAACAAACCACCTACGCGCGCTTTACGCCCAATAAATCCG
+
CCCCCGGGGGGGGGGGGGGGGGGGGGGGGGGGGGGGGGGGGGGGGGGGGGGGGGGGGGFFFFGGGGGGGGGGGGGGGGGGGEGGGGGGGGGGGGGGGGGGGFGDFGGGGGGGGGGGGGGGGGCFGGFGFGFGGGGGGGGGGFGGGGFGFGEFGGGGCFGGGF:FF,EEFGGGFFGCGGGGGGGF:=FGGGGGGGGGDGC9C+@CBFCGGGGGGCFGGFGFFGF2:F5>@ED>CD:CFFEGG;=FFFFEGCC
@M03364:276:000000000-BLYN8:1:1101:8162:5696 2:N:0:1
GGACTACTGGGGTTTCTAATCCTGTTTGCTCCCCACGCTTTCGCACCTGAGCGTCAGTCTTTGTCCAGGGGGCCGCCTTCGCCACCGGTATTCCTCCAGATCTCTACGCATTTCACCGCTACACCTGGAATTCTACCCCCCTCTACAAGACTCTAGCCTGCCAGTTTCGGATGCAGTTCCCAGGTTGAGCCCGGGGATTTCACATCCGACTTGACAGACCGCCTGCATGCGCTTTACGCCAAATCAATCCG
+
CCCCCFFAFGGGGGGFGGGGGGGGGGGGFFFGGGGGGGGGGFGGFFGGGGGFGGECFG@FEEFFGGGGGCEECFEGGGGFGG=FCBFCF7FFGGGGGFGAEFGGFFCFCGGGGGGFGGGEGGGGGGG?FGGGGFGGFC8FEEGGDECE9DFFGEFD,@ECDGGGGGGF85>CE>DD;EC7ECF57D6,=D6@*:>55B9CD+A;AG5C*:8572C@**8*):534)(*./.<DDF)*-2:*7:B*:9<GFG
@M03364:276:000000000-BLYN8:1:1101:20197:5723 2:N:0:1
GGACTACTAGGGTTTCTAATCCTGTTTGCTCCCCACGCTTTCGAGCCTCAGTGTCAGTTACAGGCCAGAGAGCCGCTTTCGCCTCCGGTGTTCCTCCATATATCTACGCATTTCACCGCTACACATGGAATTCCACTCTCCTCTCCTGCACTCAAGTCTCCCAGTTTCCAATGCACACAATGGTTGAGCCACTGCCTTTTACATCAGACTTAAGAAACCACCTGCGCTCGCTTTACGCCCAATAAATCCGG
+
CCCCCGGGCFFGGGGGGFFFGGGGGGGGGGGGGGGGGDFCDGGGGGGFGGGGGGGGGCFFGGGFGGGGCFDGFGGGGGGGGGGGGGGGEF?FGGGGFFF9E5EBFGGGFG@FGGDFGGDC@GGGGGGGFGGGGGAFGFG=FGGCGFGGFFFF88@DFGGGEGFGGGFFGGGGG?FGGFE?DF8=,3DDFGFFGGFCFF9E7FCFFGGGGGCFF7DGFG@FF>FF=BB?>EF:CGC6A@ECG53ADFCE*:C
@M03364:276:000000000-BLYN8:1:1101:6268:5747 2:N:0:1
GGACTACTAGGGTTTCTAATCCTGTTTGCTCCCCACGCTTTCGCACCTGAGCGTCAGTCTTTGTCCAGGGGGCCGCCTTCGCCACCGGTATTCCTCCAGATCTCTACGCATTTCACCGCTACACCTGGAATTCTACCCCCCTCTACAAGACTCTAGCCTGCCAGTTTCGAATGCAGTTCCCAGGTTGAGCCCGGGGATTTCACATCCGACTTGACAGACCGCCTGCGTGCGCTTTACGCCCAGTAAGTCCG
+
CCCCCGGGGGGGGGGGGGGFGGGGGGGGGGGGGGGFGGGGGGG>FGGG8FAFGGGGG<@<EDFGFGGFF:@FGGGDGGGGGGGGGGGGGCGGGGGGGGGFC@EGGGGGGGGG9FGGGGGGGGGGGDFGGGGGGGGGG83FEGGGCGGCDFFGGBFG96EG,DFG<CGGGGC8CEFCDAFGFGGGGGGFGGGG55C87CFGGG7+=>7<DGGGGFFGDCE58=>?0@>54>.07DCAF?GG5)4;C:*.?D9
@M03364:276:000000000-BLYN8:1:1101:10942:5779 2:N:0:1
GGACTACCCGGGTTTCTAATCCTGTTTGCTCCCCACGCTTTCGCACCTCAGTGTCAGTATCAGTCCAGGTAGTCGCCTTCGCCACTGGTGTTCCTTCCTATATCTACGCATTTCACCGCTACACAGGAAATTCCACTACCCTCTACCATACTCTAGCTTGCCAGTTTTGGATGCAGTTCCAAGGTTGAGCCCGGGGATTTCACATTCAACTTAACAAACCACCTACGCGCGCTTTACGCCCAGTAATTCCG
+
CCCCCGGFGGGGGGGGGGFGGGGGGGGGGGGGGGGGGGGGGGGGGGGGGGG,CFGGGGDGG,FFFFGG?GGFEFGGFGFGGG@7FFGGG<FFGGGFG,BFFFFGGGGFECFGGGGGGGGGCE?F9FGFGGFCFFDEF@FGGGDD@D9DCFFGCCEGGGGG@FGGGFF,@6>@DGG8EEGD,@=DCF=EFGFDCGGG558C>@A+?@FGGCFGFCGF*;FGAGFB=F5?(:)2CDGF=;E8CA?ACD6EFC*
@M03364:276:000000000-BLYN8:1:1101:25022:5782 2:N:0:1
GGACTACAGGGGTATCTAATCCTGTTCGCTACCCATGCTTTCGAGCCTCAGCGTCAGTTGCAGACCAGACAGCCGCCTTCGCCACTGGTGTTCTTCCATATATCTACGCATTTCACCGCTACACATGGAGTTCCACTGTCCTCTTCTGCACTCAAGTCTCCCAGTTTCCAATGCACTTCTTCGGTTGAGCCGAAGGCTTTCACATTAGACTTAAAAGACCGCCTGCGCTCGCTTTACGCCCAATAAATCCG
+
@<C9<CG8CFGGFGGFEFEFFDFGFGFFGGGGFGFGGGGGDGGGGGGGGGGGGGFG:EFGFEDFFGGGGEF<6,@FGGGEFE@CG,FG?EFGGG;EFFGFE<@FG9EGGGGEFF9EE7:@FGGGGGEFFCECEFFGGGG9FGGGGGGC,7EAFDFGGF;EFDGFAADFGFD9DFGFCEFCDFFDCGG?CFECC:>>GFGFFFF7EFGF+;CDG72=C7=,:ED=BF=E@?DADFFCF@EGGF086>=CC8)
@M03364:276:000000000-BLYN8:1:1101:9543:5784 2:N:0:1
GGACTACCAGGGTTTCTAATCCTGTTTGCTCCCCACGCTTTCGCACCTCAGTGTCAGTATCAGTCCAGGTAGTCGCCTTCGCCACTGGTGTTCCTTCCTATATCTACGCATTTCACCGCTACACAGGAAATTCCACCACCCTCTACCGTACTCTAGCTCAGTAGTTTTGGATGCAGTTCCCAGGTTGAGCCCGGGGATTTCACATCCAACTTGCTGAACCACCTGCGCTCGCTTTACGCCCAATAAATCCG
+
CCCCCGGGGGGGGGGGGGGGGGGGGGGGGGGFEGGDGGGGGGGGGGGGGGGGGGGGGGGGGGGGGGGGGGGGGGGGGGGGGGGGGGGGGGGGGGGGGGGGGGGGGFFGGGGGGGGGGGGGGGGGGGGGGGGGGGGGGGGGGGGGGEGGGGGGGGGGGGGGGGGFGGGGGGDEFGGGGGGGGGFFGGGGGGGGGGDGGGGGGGGGFGGGGFGGGGGGCFE>ACBBEFFFFFBDGGGFFFGEGE;;D:ACFG3
@M03364:276:000000000-BLYN8:1:1101:8529:5786 2:N:0:1
GGACTACTGGGGTTTCTAATCCTGTTTGCTCCCCACGCTTTCGAGCCTCAGTGTCAGTTACAGGCCAGAGAGCCGCTTTCGCCACCGGTGTTCCTCCATATATCTACGCATTTCACCGCTACACCTGGAATTCCACTCTCCTCTCCTGCACTCAAGTCTACCAGTTTCCAATGCATACAATGGTTGAGCCACTGCCTTTTACATCAGACTTAAGAAACCACCTGCGCTCGCTTTACGCCCAATAAATCCGG
+
CCCCCGCGGGGGFGGGFGFFGGGGGGGDGGGGGGGGGGGGGGGG?EFGG?FGGGAGCGGGGGGGCFFGCFGGGGGEGGGGGCFCGFFGGGGGGFGGGGGGF<D<EF<<FGGDGCFGGGGGGG,?,?FFGFFGGGGGGGGGCDDCF8EFCDGGEDGEGAFGGGCFGFGGGGGFGGCCFG9,DFFFGGGGFGGEFCDFGFFCDFCGFFG*;CCFGGGG5C,,994:=EFFFFEAFC7>B@GDG366DC+9CDG
@M03364:276:000000000-BLYN8:1:1101:15627:5793 2:N:0:1
GGACTACAGGGGTTTCTAATCCTGTTTGCTCCCCACGCTTTCGCACCTCAGTGTCAGTATCAGTCCAGGTAGTCGCCTTCGCCACTGGTGTTCCTTCCTATATCTACGCATTTCACCGCTACACAGGAAATTCCACTACCCTCTACCATACTCTAGCTTGCCAGTTTTGGATGCAGTTCCCAGGTTGAGCCCGGGGATTTCACATTCAACTTAACAACCCACCTACGCGCGCTTTACGCCCAGTAATTCCG
+
CCCCCGGGGGGGGGGGGGGGGGGGGGGGGGGGGGGGGGGGGGGGGGGGGGGGGGGGGGGGGGGGGGGGGGGGGGGGGGGGGGGDGGGGGGGGGGGGGGGGGGGGFGGGGGGGGGGGGGGGGGGGGGGGGFFGGGGGG8FGFFGGGGGGGGGGGGGGGGGGGGGGGGGGGGGGGGGFGGGGC9FGGGGGFFDFEEGGCCFGCFG@BFFFG;CFGGCGG4CGFGFFFFFFFFFFGGGFF;8CGFFFGGFCFG8
@M03364:276:000000000-BLYN8:1:1101:9059:5806 2:N:0:1
GGACTACAGGGGTTTCTAATCCTGTTTGCTCCCCACGCTTTCGAGCCTCAGTGTCAGTTACAGGCCAGAGAGCCGCTTTCGCCTCCGGTGTTCCTCCATATATCTACGCATTTCACCGCTACACATGGAATTCCACTCTCCTCTCCTGCACTCAAGTCTCCCAGTTTCCAATGCACACAATGGTTGAGCCACTGCCTTTTACATCAGACTTAAGAAACCACCTGCGCTCGCTTTACGCCCAATAAATCCGG
+
CCCCCGGGGGGGGGGGGGGGGGFGGGGFGGGGGGGGGGGGGGGEFEGGGGGGGGGGGGGGGGGGGGGGGGGGGGGG7FFEFFFGGGGGGGGGGGGGGGGGGGGG;FFGGGDEGFGGGGGGDGFFGGGGGGGDCFF?ECG8BFGDFEFGGGGGGGGGFFEDDFGGGG9>DGFFFGFGEF8@GG8,>BCCCE8FGDGGGGGCFGED6?>GGGCGGGF7CF6CFC>)7?2*9?DFGC74?=:8E:;4FG6CFGD
@M03364:276:000000000-BLYN8:1:1101:9658:5831 2:N:0:1
GGACTACTGGGGTTTCTAATCCTGTTCGCTACCCATGCTTTCGAGCCTCAGCGTCAGTTACAGACCAGACAGCCGCCTTCGCCACTGGTGTTCTTCCATATATCTACGCATTTCACCGCTACACATGGAGTTCCACTGTCCTCTCCTGCACTCAAGTCTCCCCGTTTCCAATGCACTTCTTCGGTTGAGCCGAGGGCTTTCACATCAGACTTAAAGAACCGCCGGCCCTCGCTTTCCGCCCAATAAATCCG
+
CCCCCGGGGGGGGGGGGGGGGGGGGGCFGG,CFGGDFGGGGGGCCG:FEGGFGGGGGEFFGFF,FGGGG7FGGGGGFFFGGGGGGEGGGGGGG<CFF9FGGGGGGGGCGGGGCFGGFGGGGGGGFFGGGFGEG<EFG8EG8DFG,@DGGF8DGGGGGGFCGD+=FG8FDFGGGGG@DFG:=,8EF83@<@8+1**@7DGGFC25B>:C7CFG>+++=*DE5E6(68(.65BDGGG)+/CCE31>*C@>GCC
@M03364:276:000000000-BLYN8:1:1101:14317:5848 2:N:0:1
GGACTACAGGGGTTTCTAATCCTGTTTGCTCCCCACGCTTTCGAGCCTCAGTGTCAGTTACAGGCCAGAGAGCCGCTTTCGCCTCCGGTGTTCCTCCATATATCTACGCATTTCACCGCTACACATGGAATTCCACTCTCCTCTCCTGCACTCAAGTCTCCCAGTTTCCAATGCACACAATGGTTGAGCCACTGCCTTTTACATCAGACTTAAGAAACCGCCTGCGCTTGCTTTACGCCCAATAAATCCGG
+
CCCCCGFGGGGGGGGGGGGGGGGGGGGGGGGGGGGGGGGGGGGDGGGGFGGGGGGCEGGGGGGGGEGGGGGGGGGEGGGGGGGGFGGDEGFGGGGGFGGGEEGFEDCEGGDGFGCEFFGGGGGGFGGFFDFFEFGGFF9,E9BDGGGGFFGGGFF,8=>DFGGGGGGG,EDFFFGD8@E8EC,@DGF6EGFGGCGFGGFFFFCFFC**4;+=+2C:CFFEE?>2)3()(2:ACCGEBFGGG3();:6?FD>
@M03364:276:000000000-BLYN8:1:1101:18667:5874 2:N:0:1
GGACTACTGGGGTTTCTAATCCTGTTTGCTCCCCACGCTTTCGCACCTGAGCGTCAGTCTTTGTCCAGGGGGCCGCCTTCGCCACCGGTATTCCTCCAGATCTCTACGCATTTCACCGCTACACATGGAATTCCACTCTCCTCTCCTGCACTCAAGTCTCCCAGTTTCCAATGCACACAATGGTTGAGCCACTGCCTTTTACATCAGACTTAAGAAACCACCTGCGCTCGCTTTACGCCCAATAAATCCGG
+
CCCCCGGGGGGGGGGGGGGGGGGGGGGGGGGGGGGGDGGGGGGGGGGGGGGGGGGGGGGGGGGGGGGGGGGGGGGGGGGGGEGGEGGGGGGGGGFGGGGGGGFGGGGFDFGGGGGGGGGGGGGGGGGGGGGGGGGGGFGFGGGGGGGGGGDFECFGGGGGGGGGGGGCFGGEFFGGGGGGGGGGGGGGGGGGFGGGGFFG=CGGFFGCGGGGGGGGCCFGFEF@BEFFFF>EGCCC5?G@EA1;CGFFCGG
@M03364:276:000000000-BLYN8:1:1101:7387:5874 2:N:0:1
GGACTACAAGGGTTTCTAATCCTGTTTGCTCCCCACGCTTTCGCACCTCAGTGTCAGTATCAGTCCAGGTAGTCGCCTTCGCCACTGGTGTTCCTTCCTATATCTACGCATTTCACCGCTACACAGGAAATTCCACTACCCTCTACCATACTCTAGCTTGCCAGTTTTGGATGCAGTTCCCAGGTTGAGCCCGGGGATTTCACATTCAACTTAACAAACCACCTACGCGCGCTTTACGCCCAGTAATTCCG
+
CCCCCGGGGGGGGGGGGGGGGGGGGGGGGGGGGGGGGGGGGGGGGGGFGGGGGGGGGGGGGGGGGGGGGGGGGGGGGGGGGGGGGGGGFGGGGGGGGGGFGGDAEFFFEEGGGGGGGGGGDFGGGGGGGGGGGGGGG8FDGGGGFFFGGFGGGGGGGGGGGGGGFGEDFCCDDFGGGGGGGGGCFGGGGGGGGGGGGGGGGFFFFGGGCFGGGGGGGGGGFGBFEFDF()?DGDF<6,*=C3=FFGF3@3*
@M03364:276:000000000-BLYN8:1:1101:22001:5878 2:N:0:1
GGACTACTGGGGTTTCTAATCCTGTTTGCTCCCCACGCTTTCGAGCCTCAGTGTCAGTTACAGGCCAGAGAGCCGCTTTCGCCTCCGGTGTTCCTCCATATATCTACGCATTTCACCGCTACACATGGAATTCCACTATCCTCCCCTGCACTCACGTCTCCCGGTTTCCAATGCACACAACGGGTGAGCCAGTGCCTTTTCCACCAGCCTTAATAAACCACCTGCGCTCGCTTTACGCCCAATAATACCGG
+
-A-6AF@F<FC@888EED<CFFC,;E;C,EECCF<@C7F@,CB<F7+@F<6EG6EEEFE6CF,C,,,C,EE:@,+@@,4EF@C4B,@C=FC4<EA,4:5,C,,,:,C@F,BB,5<FFG:++@==,45<FB9:,CE,>44AFC9+68=B@DF8,>,=@D88DF6=6++6=>,,@FFD9,3383:+@8C>1,,,43E,79,4+:=7*43*;04?++B7+0875A/;=854(:38CC+65(*11)/00++/08)
@M03364:276:000000000-BLYN8:1:1101:9300:5884 2:N:0:1
GGACTACCAGGGTATCTAATCCTGTTTGCTCCCCACGCTTTCGCACCTGAGCGTCAGTCTTTGTCCAGGGGGCCGCCTTCGCCACCGGTATTCCTCCAGATCTCTACGCATTTCACCGCTACACCTGGAATTCTACCCCCCTCTACAAGACTCTAGCCTGCCAGTTTCGGATGCAGTTCCCAGGTTGAGCCCGGGGATTTCACATCCGACTTGACAGACCGCCTGCGTGCGCTTTACGCCCAGTAATTCCC
+
ACCCCFGGCGEGG<FFEFE9EFGGFGCFFAFGGGFGGGGGGFGEEGCFGGFFGG7@CFFGGFGGGCG<8C@EEEGGGGGGFEGG=FFEF:CFFEFGGGG<EGGGGGAFGFEDFGF?FGGGGGFGGFFGGGGGGGGFGGGCEGGFCGGFGGGGDFFGGGGGGGGDFFAEEG*3@CCEGGDFCGG>FFGF,;DE5EB*=*BCFFGFFGGDDGD3*;4+0;@CDEF?BFBB6).75DF<?:E>=5<FF*=:DF*
@M03364:276:000000000-BLYN8:1:1101:25988:5906 2:N:0:1
GGACTACTCGGGTATCTAATCCTGTTTGCTCCCCACGCTTTCGAGCCTCAGTGTCAGTTACAGGCCAGAGAGCCGCTTTCGCCTCCGGTGTTCCTCCATATATCTACGCATTTCACCGCTACACATGGAATTCCACTCTCCTCTCCTGCACTCAAGGCTCCCAGTTTCCAATGCACACAATGGTTGAGCCACTGCCTTTTACATCAGACTTAAGAAACCACCTGCGCTCGCTTGACGCCCAACAAATCCGG
+
@<BCCCCFGEGD6FC<<@@,C<EFGGEFG9EFG7E@FEGGGF7,C;FG,,<F9E,,@C@FGG<FFFCDGGFEFGE+@FDA4BFF,<@:>6CF<EEBFGA,5,,,4E,9>FGG9BCFC:F>FCFGF8F@CEF,,?=E,4,FF,==DE,,88>DC8E,3@=D+D@8A>>,,,366=8,36CD8DDF9:8@FE,:7AF?CBD7+*5+=8*?>*5+=+=C;CFE**9@D:=A@DE>F*;3;(:7A>(0*;=E4CC
@M03364:276:000000000-BLYN8:1:1101:11816:5909 2:N:0:1
GGACTACAGGGGTTTCTAATCCTGTTTGCTCCCCACGCTTTCGAGCCTCAGTGTCAGTTACAGGCCAGAGAGCCGCTTTCGCCTCCGGTGTTCCTCCATATATCTACGCATTTCACCGCTACACATGGAATTCCACTCTCCTCTCCTGCACTCAAGTCTCCCAGTTTCCAATGCACACAATGGTTGAGCCACTGCCTTTTACATCAGACTTAAGAAACCACCTGCGCTCGCTTTACGCCCAATAAATCCGG
+
CCCCCGGGGGGGGGGGGGFGGGGGGGGGGGFGGGGGGGGGGGGDGGGGGGGGGGGGGGGFGGGGGGGGGGGGGGGGGGGFGEGGFGGGGGGGGEGGGGGGGGFGGGGGGGGGGGGGGGGEFFGGGGGGGGGGFFCGGGGGDFFGGFFCGGGGGGGGGGGGGFGGGGGGAGGGGGGGGGGGGGGGEGGCFFGGGCFFGFGGFGFGFGGGGGCFGGFGFG,=*CA:@AAD?DFFGGGF>5E8E5=FFFFCCG9
@M03364:276:000000000-BLYN8:1:1101:20424:5956 2:N:0:1
GGACTACCCGGGTATCTAATCCTGTTTGCTCCCCACGCTTTCGAGCCTCAGTGTCAGTTACAGGCCAGAGAGCCGCTTTCGCCTCCGGTGTTCCTCCATATATCTACGCATTTCACCGCTACACATGGAATTCCACTCTCCTCTTCTGCACTCAAGTTTCCCAGTTTCCAATGACCCTCCCCGGTTGAGCCGGGGGCTTTCACATCAGACTTAAGAAACCGCCTGCGCTCGCTTTACGCCCAATAAATCCG
+
CCCCCFEGEFEGGEGGGGGGFGGGGGGGGFGFGGGGGGGGGGGGGGEGGGGGGGGGGGGFFFGFFGGGCGDGGGGGGGEEFGGGGGGGGGGGGGGGGGGGGGGFEEEFGGGGFGEGGEGGEGDF9EGGGGGGCFFGFGGGGDFFCEGCEFFFGGGGDFGFFGGGGCF@DDDEEGACFDDC6>CCGGDGGGD*@8CGEGDCC>F=AFC=CFGG+;77@<CC:E>;08;D@BE>D5C2@6EEED1)9**.:CD
@M03364:276:000000000-BLYN8:1:1101:13862:6006 2:N:0:1
GGACTACCGGGGTGTCTAATCCTGTTTGCTCCCCACGCTTTCGAGCCTCAGTGTCAGTTACAGGCCAGAGAGCCGCTTTCGCCTCCGGTGTTCCTCCATATATCTACGCATGTCACCGCTACACATGGAATTCCACTCTCCTCTCCTGCACTCAAGTCTCCCAGTTTCCAATGCACACAATGGTTGAGCCACGGCCTTTTACATCAGACTTAAGAAACCACCTGCGATCGCTGTACGCCCACTCAATCCGG
+
CCC9C,CEE@FG6+@EEFGG,CEGCFAFGGG,C,C@@F:BDCF@DGCD,@<CCEGFGFFGGC<FGGF@@F8C7FGC::BEF,,,6BCF+4B=FFGGFFGCFF,EEFCFFCE+C,A,?FG8FFFE9AFFGGG?FFGG9@@5D,@FF89?FGFF8D=D@=,,>8DFG,==C9EFDF97EG>?CEF73+@FF,,@*5CEEGFFGDD79CFFC49CFFGCC*A=5*83B>(0-:3A57+):.CC=)();2:4*:5
@M03364:276:000000000-BLYN8:1:1101:12256:6008 2:N:0:1
GGACTACTAGGGTTTCTAATCCTGTTTGCTCCCCACGCTTTCGAGCCTCAGCGTCAGTTACAGACCAGAGAGCCGCCTTCGCCACTGGTGTTCCTCCATATATCTACGCATTTCACCGCTACACATGGAATTCCACTCTCCTCTTCTGCACTCAAGTTTCCCAGTTTCCAATGACCCTCCCCGGTTGAGCCGGGGGCTTTCACATCAGACTTAAGAAACCGCCTGCGCTCGCTTTACGCCCAATAAATCCG
+
CCCCCGGGGGGGFGGGGGGGGGGGFGGGGGGGGGGGGGGGGGGGGGGGGGGGGGGGGFGGGGGGGGGGGGGGGGGGGGGGGGGGGGGGFGGGGGGGGGGGGFFGGGGGGGGGGGGGGGGDFGGGGGGGFEFFGFGGCFGGGGGGGGGGFGGGGGGGFDDGGGGGGCFGFGGF?;=FE?FGGEGGGGGGGGGGGGGG@EG<CFFG>6+8;CFGGGGFGGFCEGD0,2.8(:>EGGFAFFGGGF(70>@:FFC
@M03364:276:000000000-BLYN8:1:1101:21445:6036 2:N:0:1
GGACTACCAGGGTATCTAATCCTGTTTGCTCCCCACGCTTTCGCACCTGAGCGTCAGTCTTTGTCCAGGGGGCCGCCTTCGCCACCGGTATTCCTCCAGATCTCTACGCATTTCACCGCTACACCTGGAATTCTACCCCCCTCTACAAGACTCTAGCCTGCCAGTTTCGGATGCAGTTCCCAGGTTGAGCCCGGGGATTTCACATCCGACTTGACAGACCGCCTGCGTGCGCTTTACGCCCAGTAATTCCG
+
CCCCCGFFGGGGGGGGGGGGGGFFEFFFGGGGGGGGGGGGFGGGGGGGGGGGGFGGGGFAFFFGGGGGGGGGGEFEGEEGGDGGGGEGGGGGGCGCFGGFGGCGGGGGGEGCCCDGGFFGGGGFGCEFFFGG9FGG9FCGGDEGFFGGGGGGCEGGGGFGGGGFFG;FEGECE>CGF,,@CFGGGDFCGGGFGGGG=::9FGGGFDGDGGDDG7CFGFGE8=>08@678DF3)97:?<*2:><4C>@>:C9
@M03364:276:000000000-BLYN8:1:1101:17993:6047 2:N:0:1
GGACTACTGGGGTTTCTAATCCTGTTTGCTCCCCACGCTTTCGAGCCTCAGTGTCAGTTACAGGCCAGAGAGCCGCCTTCGCCTCCGGTGTTCCTCCATATATCTACGCATTTCACCGCTACACATGGAATTCCACTCTCCTCTCCTGCACTCAAGTCTCCCAGTTTCCAATGCACACAATGGTTGAGCCACTGCCTTTTACATAAGACTTAAGAAACCACCTGCGCTCGCTTTACGCCCAATAAATCCGG
+
CCCCCGGGGGGGCFGGGGGGGGGGGGGGGGGGGGGGFGDGGGGDFGGGDGGCFGGGGGGGF,F@GGGGGGFFCFGG+BFGGGF7FFGGGGFFFGGGGD9FCGFFGGGFGGGGDGGGGGGGGGGFCEFFGGGGG,EFEFEGGGGGFG9=EFGGGCFG93ED9DCGGGGGGGGF8E=DGE8DCEDFAB6FFG8@,5@@EAFGDCC+++++;+2@FCGC59,,9C94@4/*:5)2?5>*/9E7C:,8>DF?FD<
@M03364:276:000000000-BLYN8:1:1101:5346:6059 2:N:0:1
GGACTACCGGGGTTTCTAATCCTGTTTGCTCCCCACGCTTTCGAGCCTCAGTGTCAGTTACAGGCCAGAGAGCCGCTTTCGCCTCCGGTGTTCCTCCATATATCTACGCATTTCACCGCTACACATGGAATTCCACTCTCCTCTCCTGCACTCAAGTCTCCCAGTTTCCAATGCACACAATGGTTGAGCCACTGCCTTTTACATCAGACTTAAGAAACCACCTGCGCTCGCTTTACGCCCAATAAATCCGG
+
CCCCCGGGGGGGGGGGGGGGGGGGGGGGGGGGGGGGGGEFEGGGGFGGGGGGGGGGGGGGGGFGGGGGGDFGGGGGEG@FCFGGDGGECFGGGGGGEDFGGGGGGGGGGGGGGGGCFGGGGGGGFGGGEFGFFFFGGGDCGFGGGGGFF8DFGFFGGF;F9@DGGAFFGGFGGGGA9CEEGFGGGB87FGGF,,4DGAFDFGGGFGFGGG+BC>F>7DFGAGF=D55?=?AACCGFDDCEEFFFGCA3;79
@M03364:276:000000000-BLYN8:1:1101:20535:6072 2:N:0:1
GGACTACTCGGGTTTCTAATCCTGTTTGCTCCCCACGCTTTCGAGCCTCAGTGTCAGTTACAGGCCAGAGAGCCGCTTTCGCCTCCGGTGTTCCTCCATATATCTACGCATTTCACCGCTACACATGGAATTCCACTCTCCTCTCCTGCACTCAAGTCTCCCAGTTTCCAATGCACACAATGGTTGAGCCACTGCCTTTTACATCAGACTTAAGAAACCACCTGCGCTCGCTTTACGCCCAATAAATCCGG
+
CCCCCGGFGGGGEFEGGGGGGGGGGGGGFGGGGGFFGGGEFGGGGGDGGGGEGGGGGEGFGGGGGGGGGGFGGGGG7FCGGGGGGGGGFGGFGGCGGGGFGGGGGGGGGGECDGGFGGGDGGGGGGGGGGGGGGGGGGGFGGGGG@DGGGGGGGDGFDFCGGGFGGCFGFFGGGGGGGGGGGGGECFGCFGGCGGGFGG7FGGFFGGCFG7BFGGGGGGF>EFE=D25@FFBGC>EEDGGCFFFGGFFGGG
@M03364:276:000000000-BLYN8:1:1101:14382:6084 2:N:0:1
GGACTACCAGGGTATCTAATCCTGTTCGCTCCCCACGCTTTCGAGCCTCAGCGTCAGTTACAGGCCAGAGAGCCGCTTTCGCCTCCGGTGTTCCTCCATATATCTACGCATTTCACCGCTACACATGGAATTCCACTCTCCTCTCCTGCACTCAAGTCTCCCAGTTTCCAATGCACACAATGGTTGAGCCACTGCCTTTTACATCAGACTTAAGAAACCACCTGCGCTCGCTTTACGCCCAATAAATCCGG
+
CCCCCGGGGGGGGGGGGGGGGGGGGGGFGGGGGGGGGGGGGGGGGGGGGGGGGGGGGGGGGGGGGGGGGGGGGGGEGGFGGGGGGGGGGGGGGGFGGGGGGGGFGGGFGGGGGGGGGGGGGGGGGGGGGGGGGGGF9EEGGCFGGGGEGGFDGGGGEF9DFGGGGGGGGFGGGFFGGGEGFGFFFGGF?@CGGGGGGGGFC8:C>8**AGF@8++B;F8FFCA>@D=5=?DFGGG;37E7C33AFFC?4DC
@M03364:276:000000000-BLYN8:1:1101:5796:6101 2:N:0:1
GGACTACCGGGGTTTCTAATCCTGTTTGCTCCCCACGCTTTCGCACCTGAGCGTCAGTCTTTGTCCAGGGGGCCGCCTTCGCCACCGGTATTCCTCCAGATCTCTACGCATTTCACCGCTACACCTGGAATTCTACCCCCCTCTACAAGACTCTAGCCTGCCAGTTTCGGATGCAGTTCCCAGGTTGAGCCCGGGGATTTCACATCCGACTTGACAGACCGCCTGCGGGCGCTTTACGCCCAGTAATTCCG
+
CCCCCGGFGGGG@FGGGGGGGGGGGGGGGGAFGGGEGGGGGGGDGGGGGGGGGGGGGEGGGGGGGGAFGDGGGGGGGGGGGGE@@FFEGGGGFFDFGGFGGGFFFGFFDE@EGGFFFEDEEGGFC>FF<FFFGGCFGGG:EGGFGGGG96E8DFGGA@@EFFFDGGFCEE5*=DEFGGFEGGF5FF8<<8:AEEGEDGGGGGDCA97<CCDC*;*:F4*:)2;2:>;59DE57DFF4,2:C>067094FC0
@M03364:276:000000000-BLYN8:1:1101:14546:6139 2:N:0:1
GGACTACTGGGGTATCTAATCCTGTTTGCTCCCCACGCTTTCGAGCCTCAGTGTCAGTTACAGGCCAGAGAGCCGCTTTCGCCTCCGGTGTTCCTCCATATATCTACGCATTTCACCGCTACACATGGAATTCCACTCTCCTCTCCTGCACTCAAGTCTCCCAGTTTCCAATGCACACAATGGTTGAGCCACTGCCTTTTACATCAGACTTAAGAAACCACCTGCGCTCGCTTTACGCCCAATAAATCCGG
+
CCCCCFFGGGGGGGGCFFGGGGGGGGGGGGGGGGGGGGGGGGGGGGGGGGGGGGGGGGGGGGGGGGGGGGGGGGGGGGGGGGGGGGGG@FCFGGGGGGGGGGGGGFGFGGGGGGGFFEGCFFGGFGFFGGGGFFGD;8EGGGFGGFD8C8EDDC@FFFGGGGGFFFFGGGGGDDA,,,+=EG?EC6@9CE6DFCG?@FGFCDFFFFGFGG>F8+=CCDC5*197:4>9@BADG4FF4>GGG3=FC7A);58
@M03364:276:000000000-BLYN8:1:1101:17438:6160 2:N:0:1
GGACTACCGGGGTATCTCATCCTGTTTGCTCCCCACGCTTTCGAGCCTCAGTGTCAGTTACAGGCCAGAGAGCCGCTTTCGCCACCGGTGTTCCTCCATATATCTACGCATTTCACCGACACACATGGACTTCCACTCTCCTCTCCTGCACTCACGTCTACCAGTTTCCACTGCATCCAATGGTTGCGCCCCTGCCTTTTACACCATCCCTAAGAAACCACCTGCGCTCGCTTTACCCCCAATAAACCCGG
+
CCCCC8@<:@7FFC@EF,,C<C<C-C98C6C,6CEFE:FBCGD8<CF86FAEEFC,,CF,69EF7@A,,CFGG@FE+89<=C7,6BFB>>FFGCFFGGGCFGG,,?<9C++C9F9?E=++8CEG+,5,F,,AEFGFCF,AEG8+6@3@@8@AFD,=,+3+3C8D3,@>DA,7C9D9,ACFF6DCCE,*18*@7>D<<,?,CFGGF4****02;;:+*CF=FGF:=80)335=39+.*(1**85;CD*(7)/
@M03364:276:000000000-BLYN8:1:1101:12403:6188 2:N:0:1
GGACTACGGGGTTTCTAATCCTGTTTGCTCCCCACGCTTTCGCACCTCAGTGTCAGTATCAGTCCAGGTAGTCGCCTTCGCCACTGGTGTTCCTTCCTATATCTACGCATTTCACCGCTACACAGGAAATTCCACTACCCTCTACCATACTCTAGCTTGCCAGTTTTGGATGCAGTTCCCAGGTTGAGCCCGGGGATTTCACATTCAACTTAACAAACCACCTACGCGCGCTTTACGCCCAGTAATTCCG
+
CCCCCGGGGGGGGGGGGGGGGGGGGGGGGGGGGGGGGGGGFGFEFGGGGGGGGFGGGGGGGGGGGGFGGGGGGGGGEGGGCF@FDFCEGGGFFGGGCGFGGFFGGGGGEFGGGGGFGGECFGGGGGDGGFFFFFFGGGGGGGGFGGGGGGGGFF9EGGGGGA8@FFGCG?B?FGDGGGGG,D?FGG8DDGGGCEGEGGGGGGG@BGD+?CF>CFFF4*DCFE>)5?@>6B>BGGG<3(*B:A=6:FF?:7
@M03364:276:000000000-BLYN8:1:1101:21438:6211 2:N:0:1
GGACTACAGGGGTATCTAATCCTGTTTGCTCCCCACGCTTTCGCACCTGAGCGTCAGTCTTTGTCCAGGGGGCCGCCTTCGCCACCGGTATTCCTCCAGATCTCTACGCATTTCACCGCTACACCTGGAATTCTACCCCCCTCTACAAGACTCTAGCCTGCCAGTTTCGAATGCAGTTCCCAGGTTGAGCCCGGGGATTTCACATCCGACTTGACAGACCGCCTGCGTGCGCTTTACGCCCAGTAATTCCG
+
CCCCCGGGGGGGGDGGGGGGGGGGGGGGGGGGGGGGGGGGGGGGGGGGGGGGGGGGGGGGGGGGFFFGFGGGGGGGGGGGGGGGFGGGGGGGGGGGGGGGGGFGGGGGGGDGGGGGGGGGGGGGGGGGCGGGGGGGGFFGGGGGGGGGGGGFGFGGGGGGGGGGGGFFGGCFFGGGGGGGGGGGGGGGGGGGGGGDGGGFGGGGFGGGGGGG7CD>CGGGFGFBFFB;(7;BDDGFFFGEEDFFGG4AFG*
@M03364:276:000000000-BLYN8:1:1101:18290:6227 2:N:0:1
GGACTACCAGGGTATCTAATCCTGTTTGCTCCCCACGCTTTCGCACCTCAGTGTCAGTATCAGTCCAGGTAGTCGCCTTCGCCACTGGTGTTCCTTCCTATATCTACGCATTTCACCGCTACACAGGAAATTCCACTACCCTCTACCATACTCTAGCTTGCCAGTTTTGGATGCAGTTCCCAGGTTGAGCCCGGGGATTTCACATTCAACTTAACAAACCACCTACGCGCGCTTTACGCCCAGTAATTCCG
+
CCCCCGGGGGGGGGGGGGGGGGGGGGGGGGGGGGGGGGGGGGGGGGGGGGGGGGGGGGGGGGGGGGGGGGGGGGGGGGGGGGGGGGGGGGGGGGGGGGGGGGGGGGGGGGGGGGGGGGGGDGGGGGGGGGGGGGGGGGGGGGGGGGGGGFFFGFGGGGGGGGGGFFGGGGGGGGGGGGGFGGGGGGGGGGGGGEGGGGGGGGGGFGFGGGGGGGGFGGGGFGFFEFAFFFFFGDG4@<EEGFFFGGFCCG8
@M03364:276:000000000-BLYN8:1:1101:27156:6228 2:N:0:1
GGACTACTGGGGTTTCTAATCCTGTTTGCTCCCCACGCTTTCGCACCTGAGCGTCAGTCTTTGTCCAGGGGGCCGCCTTCGCCACCGGTATTCCTCCAGATCTCTACGCATTTCACCGCTACACCTGGAATTCTACCCCCCTCTACAAGACTCTAGCCTGCCAGTTTCGAATGCAGTTCCCAGGTTGAGCCCGGGGATTTCACATCCGACTTGACAGACCGCCTGCGTGCGCTTTACGCCCAGTAATTCCG
+
CCCCCGGCGGGGFGGGGFGGGGGGGGGGGGGGFGGGGGGGGFCEGCGGGGGGGGGGFGGGGGGGCFGGGGCGG@FGGGGGGGDGGGGCGEFGGGGG<EBFFFGFCFGGGGGGFDGGGEEG7BCFG@ECFDGD=FFGGGDEE8CFBFGG,DF?FFFFFGGGGG?GGGGG>5FG9;9EDG7D?,>BFGGGFGFG5CGGDG6EGGGGFG4D<DGGFGCGGGGF>GFF?F1>0>BFGGGAF1;C5:09CC6AFG*
@M03364:276:000000000-BLYN8:1:1101:23455:6229 2:N:0:1
GGACTACTGGGGTTTCTAATCCTGTTTGCTCCCCACGCTTTCGAGCCTCAGTGTCAGTTACAGGCCAGAGAGCCGCTTTCGCCTCCGGTGTTCCTCCATATATCTACGCATTTCACCGCTACACATGGAATTCCACTCTCCTCTCCTGCACTCAAGTCTCCCAGTTTCCAATGCACACAATGGTTGAGCCACTGCCTTTTACATCAGACTTAAGAAACCACCTGCGCTCGCTTTACGCCCAATAAATCCGG
+
CCCCCGGGGFGGGGGGGGGGGGGGGGGGGGGGGGGGGGGGGGGGGGGGGGGGGGGGGGGGGGGGGGGGGGDGGGGGGEGGGGF7@FFFGGGGGGGGGGGGGGFDGGGGGCFGGGGGGGGEGGGGGGGGGGGGGGGGGGGGGGFGGGGGGGGGGGGGGFGGEFG?>EFFGGGGC8EFGGGFFG8DFGGC?@BEGGFGDEF9EGGGFG*CGGFFGGGGGG67?EFE9E25>>;:C<C>DFGGGF1AF@A?*:2
@M03364:276:000000000-BLYN8:1:1101:20155:6265 2:N:0:1
GGACTACCCGGGTTTCTAATCCTGTTTGCTCCCCACGCTTTCGCACCTCAGTGTAAGTATCAGTCCAGGTAGTCGCCTTCGCCACTGGTGTTCCTTCCTATACCTACGCATTTCACCGCCACACAGGAAATTCCACTACCCTCTACCATACTCTACCTTGCCAGCTTGGGAGGCGGTTCCCAGGTTGCGCCCGGGGATTTCCAATTCAACTTAACAAACCACCTACGCGCGCTCTCCGCCCAGTAATTCCC
+
-A-<,CE,6@FB@,,C<AFFG@FEFCC@C,,C@B8+@+86,,8@,++,C66CE<,,;<,6C,E,EF<,,:C<@@F684@FG:FG@@CF6=94@EF9,9,,,C,9,,B,@,4BEE<<EGC++84=+A?,:?F,E,49,,,9,648>EDC;9@+,@@,,=,3=,,@+,6,@@8+@+35@CE@GED*@D:,@BCEGD8**669:@,+44=8+=1+47?CC*=*.185(0/::A>3)*9)04E;:.40:28-;:2
@M03364:276:000000000-BLYN8:1:1101:7395:6309 2:N:0:1
GGACTACTCGGGTTTCTAATCCTGTTTGCTCCCCACGCTTTCGAGCCTCAGTGTCAGTTACAGGCCAGAGAGCCGCTTTCGCCTCCGGTGTTCCTCCATATATCTACGCATTTCACCGCTACACATGGAATTCCACTCTCCTCTCCTGCACTCAAGTCTCCCAGTTTCCAATGCACACAATGGTTGAGCCACTGCCTTTTACACCAGACTTAATAAACCACCTGCGCTCGCTTTACGCCCAATAAATCCGG
+
BCCCCGGFEFGGGGGGG<FFFGGGGGEGGGGGGGGGGDDFGGGFGGGGGGGGGGGFGGGGGFFGGGGGGGGGFGGGEEFCGG:FFDFGG+BCCBFEGG<EEFDGCF?=CFEFGGG9CFGDGGGGG8EEFDGGGGFGFGGGGGG8DFFCDFGGGGGG=,6@DDC=A=CFDG9D?FGGCDC+=EFGFGGGGD,<EFG89>42<C;?*3@*99;C7CC;+*3;FEA52*5/9AF)*/=>;@C:EFFA777CFGC
@M03364:276:000000000-BLYN8:1:1101:8014:6321 2:N:0:1
GGACTACAGGGGTTTCTAATCCTGTTCGCTACCCATGCTTTCGAGCCTCAGCGTCAGTTACAGACCAGACAGCCGCCTTCGCCACTGGTGTTCTTCCATATATCTACGCATTTCACCGCTACACATGGAGTTCCACTGTCCTCTTCTGCACTCAAGTCTCCCAGTTTCCAATGCACTTCTTCGGTTGAGCCGAAGGCTTTCACATTAGACTTAAAAGACCGCCTGCGCTCGCTTTACGCCCAATAAATCCG
+
CCCCCGGGGGGGGGGGGGGGGGGGGGGGGGGGGGGGGGGGGGGGGGGGGGGGGGGGGGGGGGGGGGGGGGGGGGGGGGGGGGGGGGGGGGGGGGGGGGGGGGGGGGGGGGGGGGGGGGGGGGGGGGGGGGGGGGGGGGGGFGGGGGGGGGGGGGGGGFFGGGGGGGGFGGGGGFFGGGGGGGG6CGDGGGGGGGCGGGGGGGGGFGGGGGGGGFDCFGFGDGFFFFFFBFFFGGGF=;EGGFFFFFFFGDC
@M03364:276:000000000-BLYN8:1:1101:26420:6354 2:N:0:1
GGTCGTCCTGTGTGTCTTCTCCTCCGTGCAGCCCACGCTCTCGAGGCTCAGTATCTGTTACTGTCCAGAGAGCCTCGATCGCCTCCAGTGTTGCTCCACAGATCTACGCATTTCACCGTTACATAGGGACTTCCAGTCTCCTCTCCCGCACTCTAGCTCCTCACTTTCCAATGCACACGATCGTTTGACCACTGCCGTTGACATCATACATAAGAAACCAACCACACTTGCGTAATGACAAATGAATCCGG
+
A--8,+,8,C,-;66CE,,,C,,,669,8@,,6,C,@6,,:,,,6+7E<<,;6CC,6,,;E66,C,6,CE8F,,6C@,,A+,,@,,,6,,6:,C,,,,,,,,94,,9,@:C,C,??,4,+48A,,,,,:A,?=,,,9ED,4@FDFF,+@?+=,,,,,,,,6@=,C@>,=,6@,,7=9=+++,+3,3+,23>87,E,:8:***,=*<2+=*+=++2+*4,,*1*-8)9)8+=)/**(40++1.)+:++)0))
@M03364:276:000000000-BLYN8:1:1101:9356:6358 2:N:0:1
GGACTACCCGGGTTTCTAATCCTGTTTGCTCCCCACGCTTTCGAGCCTCAGTGTCAGTTACAGGCCAGAGAGCCGCTTTCGCCTCCGGTGTTCCTCCATATATCTACGCATTTCACCGCTACACATGGAATTCCACTCTCCTCTCCTGCACTCAAGTCTCCCAGTTTCCAATGCACACAATGGTTGAGCCACTGCCTTTTACATCAGACTTAAGAAACCACCTGCGCTCGCTTTACGCCCAATAAATCCGG
+
CCCCCGGGGGGGGGGGGGEFGGGGGGGGGGGGGGGGGGGGGGGGGGGGGGGGGGGGGGGGGGDFGGGGGGG>FGGGGGFGGGGCFGGGGGGGGGGGGGGGGGGGGGGGGGDGGGGGGEGGGGGGGGFGGGGFGGGGGGD=EFFFGGGG88=DE8FFGFCFFGGGGGGGGGGGGGGGGG>FGGGGGGGGDFGGGGGGG;FGGGGGFGFGGFCDFFGGGGFGFGFFDBA)(8?B?CFFFFGGGF@FDF6<;82
@M03364:276:000000000-BLYN8:1:1101:15533:6368 2:N:0:1
GGACTACCCGGGTATCTAATCCTGTTTGCTCCCCACGCTTTCGAGCCTCAGTGTCAGTTACAGGCCAGAGAGCCGCTTTCGCCTCCGGTGTTCCTCCATATATCTACGCATTTCACCGCTACACATGGAATTCCACTCTCCTCTCCTGCACTCAAGTCTACCAGTTTCCAATGCATACAATGGTTGAGCCACTGCCTTTTACACCAGACTTAATAAACCACCTGCGCTCGCTTTACGCCCACTAAATCCGG
+
CCCCCFGGGGGGGGGGGGGGGGGGGGGGGGGGGGGGGGGGGGGCFGGGGGGGGGGGGGGGGGGGGGGGGGCGGGGGGEFEGGFGEFGGGGGGGGGGGFGGFFEFFGGGGGGGGGGGGGGGGGGGGGGGGGGGFF9A4EFGCFEGFCECFEGGFDGFFGGFGGGGDEGGGGGGGGGGGGG8DA8DFGFGGD?EGFFGGGGGGGFGFF57CGBC2+CGFGCCFCA@@5=FFFFFGF7:;@GEG),=4CAC*99
@M03364:276:000000000-BLYN8:1:1101:11561:6368 2:N:0:1
GGACTACAGGGGTTTCTAATCCTGTTTGCTCCCCACGCTTTCGCACCTGAGCGTCAGTCTTTGTCCAGGGGGCCGCCTTCGCCACCGGTATTCCTCCAGATCTCTACGCATTTCACCGCTACACCTGGAATTCTACCCCCCTCTACAAGACTCTAGCCGGCCAGTTTCGGATGCAGTTCCCAGGTTGAGCCCGGGGATTTCACATCTGACTTGACAGACCGCCTGCGTGCGCTTTACGCCCAGTAATTCCC
+
CC9CCFG<FFFGC@FFCGGCEGGG@FEFG9EGGGGGGGGGGFGGGFGGGFGDFEGGGFGGGGFGGGGGGCCGGGGGGEGGGGGCGGGGGEFFGGGGGFGGGF;C,,CDCCEGDC<FFGCEGGGGGFCAGGGDGFAAD@68@EEGGFB99F@+@EBC9:++@8CGGGGG**6>5D,DFGFFDC?5<9C<ED2AEDGE5;C?>7<CAF+;7CCFC767**3=:EE:?F9)(8B>7**.=:E?C@6:CFFFFC*
@M03364:276:000000000-BLYN8:1:1101:4097:6372 2:N:0:1
GGACTAAAGGGTTTCTAATCCTGTTTGCTCCCCACGCTTTCGAGCCTCAGTGTCAGTTACAGGCCAGAGAGCCGCTTTCGCCTCCGGTGTTCCTCCATATATCTACGCATTTCACCGCTACACATGGAATTCCACTCTCCTCTCCTGCACTCAAGTCTCCCAGTTTCCAATGCACACAATGGTTGAGCCACTGCCTTTTACATCAGACTTAAGAAACCACCTGCGCTCGCTTTACGCCCAATAAATCCGG
+
CCCCCGGGGGGFGGGGGGGGGGGGGGGFGGGGGGGGGGGGGGGGGGGGGGGGGGGGGGGGGGGGGFGGG8FFGGGGEGGGGGGGGGGEGGGGGGGFAFGGFDFGGGGGDEFGGGGGGFGGGGFFGGF?C?FFFCFGGGGGGGGGGGFGFGDFGGGDFFGFGFGGGGGFFGGGGGGGGD?FAEFFGGGFGDFEDGGFEGF:5+;DFFGGGGGGFFFGGGGF?C4>=DB49BDFFFF?FF:EFFEFF7A@G5
@M03364:276:000000000-BLYN8:1:1101:11683:6385 2:N:0:1
GGACTACTAGGGTTTCTAATCCTGTTTGCTCCCCACGCTTTCGCACCTGAGCGTCAGTCTTTGTCCAGGGGGCCGCCTTCGCCACCGGTATTCCTCCAGATCTCTACGCATTTCACCGCTACACCTGGAATTCTACCCCCCTCTACAAGACTCTAGCCTGCCAGTTTCGGATGCAGTTCCCAGGTTGAGCCCGGGGATTTCACATCCGACTTGACAGACCGCCTGCGTGCGCTTTACGCCCAGTAATTCCG
+
CCCCCGGGGGGGGGGGGGGGGGGGGGGGGGGGGGGGGGGGGGGGGGGGFGGGGGGGGGGGGGGGGGGGGGGGGGGGGGGGGGGGGGGGGGGGGGGGGGGFEGGGCGGGGGGDGGGGGGGGEDGGGGGGGGGGGGGGGG+CGGCGDFG9@FG??FFGGGGGFGGFFFGGGGEGGGGGGGFF?CFGCG>FCFGGGGGGGDGFCFFGAFGCDDDC7:77C5FE5EFBFF>EFEFFGDC>F:GCCEF?FFFFGG4
@M03364:276:000000000-BLYN8:1:1101:6671:6390 2:N:0:1
GGACTACAAGGGTTTCTAATCCTGTTTGCTCCCCACGCTTTCGCACCTGAGCGTCAGTCTTTGTCCAGGGGGCCGCCTTCGCCACCGGTATTCCTCCAGATCTCTACGCATTTCACCGCTACACCTGGAATTCTACCCCCCTCTACAAGACTCTAGCCTGCCAGTTTCGAATGCAGTTCCCAGGTTGAGCCCGGGGATTTCACATCCGACTTGACAGACCGCCTGCGTGCGCTTTACGCCCAGTAATTCCG
+
CCCCCGGGGGGGGGGGGGGGGGGGGGGGGGGGGGGGGGGGGGGGGGGGGFGGGGGGGGGGGGGGGGGGGGGGGGGGGGGGGGGGGGGGGDGGGGGGGFFFGGGGGGGGGGGGGGGGGGGGGGGGGGFGGGGFGGGGGGGGGGGGGGGGG8EFFDF,EGGFGGFGGGGGGGCGECFFFGGGGGGDGFGGGGGGGGGGGGGGGCCGFFGG:DGGGFGCFGGGFGFD?>(7(>>BG3C4@18>E>??GF?>GG9
@M03364:276:000000000-BLYN8:1:1101:17771:6403 2:N:0:1
GGACTACTCGGGTATCTAATCCTGTTTGCTCCCCACGCTTTCGCACCTGAGCGTCAGTCTTTGTCCAGGGGGCCGCCTTCGCCACCGGTATTCCTCCAGATCTCTACGCATTTCACCGCTACACCTGGAATTCTACCCCCCTCTACAAGACTCTAGCCTGCCAGTTTCGGATGCAGTTCCCAGGTTGAGCCCGGGGATTTCACATCCGACTTGACAGACCGCCTGCGTGCGCTTTACGCCCAGTAATTCCC
+
CCCCCGGGGGGGGGGGGGFFGFGGGGGGGGGGGGGGGGGGGGGGGGGGGGF8FGGGGGGFFGFFGFGGCGGGGGGGGGGGGGGGCFEGGGGGGGGGGGGGGGGGGDGGGE?FAFFFGGGGGGGGGGG8FGFGGGGGDEFGGGGGGGGFGGGGFGFFG?ACFFFGFGGGGG5BCFFGGGGGGGDGGGGFGGGGGGEE=EGFGC?7AGGGGGDGGFDGGCFFFG@?B4>FF@EFGGG<@:EEE@:6C7@AGC*
@M03364:276:000000000-BLYN8:1:1101:14042:6440 2:N:0:1
GGACTACTGGGGTTTCTAATCCTGTTTGCTCCCCACGCTTTCGCACCTGAGCGTCAGTCTTTGTCCAGGGGGCCGCCTTCGCCACCGGTATTCCTCCAGATCTCTACGCATTTCACCGCTACACCTGGAATTCTACCCCCCTCTACAAGACTCTAGCCTGCCAGTTTCGAATGCAGTTCCCAGGTTGAGCCCGGGGATTTCACATCCGACTTGACAGACCGCCTGCGTGCGCTTTACGCCCAGTAATTCCG
+
CCCCCGGGGGGGGGGGGGGGGGGGGGGGGGGGGGGGGGGGGGGGGGGGGGDGGGGGGGGGGGGGGGGGGGDGGGGGGGGGGGGGGGGGGGGGGFGGGGGGGGGGGFFFEGGCFGGGGGGGCGGGFGGGGGGGGGGGGGGGGDGFDFF?EFCFFFG7EEGFCGGGGGGFGFGGGGF7FCFGGFFDFGGG9FGGGGGG5E6EGCCCFGGDG<5<>FGGF<F=):BF:@(7<B@@DDG4??GGGF?FGGFDGF2
@M03364:276:000000000-BLYN8:1:1101:15043:6462 2:N:0:1
GGACTACTAGGGTTTCTAATCCTGTTTGCTCCCCACGCTTTCGCACCTCAGTGTCAGTATCAGTCCAGGTAGTCGCCTTCGCCACTGGTGTTCCTTCCTATATCTACGCATTTCACCGCTACACAGGAAATTCCACTACCCTCTACCATACTCTAGCTTGCCAGTTTTGGATGCAGTTCCCAGGTTGAGCCCGGGGATTTCACATTCAACTTAACAAACCACCTACGCGCGCTTTACGCCCAGTAATTCCG
+
CCBBCDFGGGGGGGGGGGGGGGGGFGFGGGFFG@CCFEGGGGCECFCFGGGFFGGGGGGFEDFGFFGGFFF@EFGGEEGGGGGCCDFGCFGGAFGFGGGGGCFFGGFFEB,BEFGFFFGEGGFGFGGGFEEFGGGAEFGGGGGGFFGFFGFF==EFFAFFGCE85@AC?C=DDFEC=D8D,@,@>DF8EDDFEGGGGE8,?9:9ECDFGDFGDFCFF*47/CABBA)*2)8?:D3>F;E:C>=FDC=?FC2
@M03364:276:000000000-BLYN8:1:1101:16538:6488 2:N:0:1
GGACTACTAGGGTTTCTAATCCTGTTTGCTCCCCACGCTTTCGCACCTGAGCGTCAGTCTTTGTCCAGGGGGCCGCCTTCGCCACCGGTCTTCCTCCAGATCTCTACGCATTTCACCGCTACACATGGAATTCTACTCCCCTCTACAAGACTCTAGCCTGCCAGTTTCGGATGCAGTTCCCAGGTTGAGCCCGGGGATTTCACATCCGACTTGCATGACCGCCTGCGTGCGCTTTCCGCCCAGTAATTCCG
+
CCCCCGG<FFGFFGGGGGCGGGGGFA@FEEFGGGGGGGGGGGGC,8CF<FEFCGGGCFF,6,<EEFFG<C>FGECF:FGEGGGCFGGDF+B<FFGGGF?<F8@CAGFFC+BFFG<FGGD=CFCF,AE:AFEGGDFA,D,>@DE69CC9D8BGEFFGGGG8,@D6@EEG+@8CCFF,72=:,,6@@9,,4,>D*=:5*6:9D7,++*2:4/C<*2*32*+0)=A0()(:2555DG:4*4:E=51FD>*)2*0
@M03364:276:000000000-BLYN8:1:1101:12740:6493 2:N:0:1
GGACTACAGGGGTATCTAATCCTGTTTGCTCCCCACGCTTTCGAGCCTCAGTGTCAGTTACAGGCCAGAGAGCCGCTTTCGCCTCCGGTGTTCCTCCATATATCTACGCATTTCACCGCTACACATGGAATTCCACTCTCCTCTCCTGCACTCAAGTCTCCCAGTTTCCAATGCACACAATGGTTGAGCCACTGCCTTTTACATCAGACTTAAGAAACCACCTGCGCTCGCTTTACGCCCAATAAATCCGG
+
CCCCCGGGGGGGGGGGGGGGGGGGGGGGGGGGGGGGGGGGGGGGGDGGFGGGGGGGGGGGGGGGGGGGGGFGGGGGGGGGGGGGGGGGGGGGGGGGGGGGGGGGGGGGGGGGGGGGGGGGFGGGGGGFFGGGGFGGGGGGGGGGGGGGGGGFDCGFFGGGDGCGGGGGGGGGGFGGGGG6EAEGGGFGGGGGGGGGGGGEFFG?FFFCDFFC@CCD9FCGFGFBDFADAD?AGGF>A2C@E>3AFCFCG:7
@M03364:276:000000000-BLYN8:1:1101:6291:6526 2:N:0:1
GGACTACTGGGGTATCTAATCCTGTTTGCTCCCCACGCTTTCGAGCCTCAGTGTCAGTTACAGGCCAGAGAGCCGCTTTCGCCTCCGGTGTTCCTCCATATATCTACGCATTTCACCGCTACACATGGAATTCCACTCTCCTCTCCTGCACTCAAGTCTCCCAGTTTCCAATGCACACAATGGTTGAGCCACTGCCTTTTACATCAGACTTAATAAACCGCCTGCGCTCGCTTTACGCCCAATAAATCCGG
+
CCCCCGGGGGGGGGGGGGGDGGGGGGGGGGGGGGGGGGGGGGGDGGGGGFGGGGGGGGGGGGGGGGGGGFGEGGGG>C<FFGGGGGGGGGGGGGGGGGGGGGGFGGGGGGGEFGGGGGGGGGFGGGGGGCGGGGGGGGGGGGGGGGGGGGGGGEGGFEADEGCFFGEFGGGGEFGGA8=E9D8>FCCCE7>D6:F:,@FGCFGFFGGGGG<C>@DG+*@EFGFBB5@>=)?>FC>CA@EGGF1);C7.;:8
@M03364:276:000000000-BLYN8:1:1101:21627:6550 2:N:0:1
GGACTACCCGGGTATCTAATCCTGTTTGCTCCCCACGCTTTCGAGCCTCAGTGTCAGTTACAGGCCAGAGAGCCGCTTTCGCCTCCGGTGTTCCTCCATATATCTACGCATTTCACCGCTACACATGGAATTCCACTCTCCTCTCCTGCACTCAAGTCTCCCAGTTTCCAATGCACACAATGGTTGAGCCCCTGCCTTTTACATCAGACTTAAGAAACCACCTGCGCTCGCTTTACGCCCAATAAATCCGG
+
CCCCCGGGGGGGGGGGGFEFGGGGGGGGGGGGGGGGGGGGGGGGGGGGGGGGGGCFGGGGGGGGGGGGGGGGGGGGGGGGGGEGGGGGGGGGGGGGGFGFGGGGFGFCGDGGGGGGGCFEGGGGGFGGFEEEFGGGGGGGGGGFFGGGGGGGGGGGGGDFFGGGGGGGFGEDFGGF8DG?FGCEGGGG6,+5@FGCCCCFGFF@C79CGGGCCFFC>>FGFGFFF558@FFFGF8C33EGG):ACCFFGG<
@M03364:276:000000000-BLYN8:1:1101:17773:6567 2:N:0:1
GGACTACAGGGGTTTCTAATCCTGTTTGCTCCCCACGCTTTCGCACCTGAGCGTCAGTCTTTGTCCAGGGGGCCGCCTTCGCCACCGGTATTCCTCCAGATCTCTACGCATTTCACCGCTACACCTGGAATTCTACCCCCCTCTACAAGCCTCTAGCCTGCCAGTTTCGGCTGCAGTTCCCAGGTTGAGCCCGGGGATGTCACATCCGACTTGACAGACCGCCTGCGTGCGCTTTACGCCCAGTAATTCCG
+
CCCCCDFFFGGGFFFGF@@ECFEFFGGGGG<EGDGEGGFFGGGG@@FEFCF@FFEFFFGFGGGGFFFCFDE:@FBFCEGFGDEGGGGCECGGGGGGB,B<FFGF;<?=FE:@FGFFGGFE7FEDGGGFG8F,,9DFDGGGGGG?EGFF9,:;FCFEGGG,3@8DGCFFGG**@EE?FCGGGG?C<BF?CFFFE=EGGE*37:CFA4CD5<):>CF7CFFC:5716)3>655>G3>)638:EBBFG*7)7:0
@M03364:276:000000000-BLYN8:1:1101:8490:6569 2:N:0:1
GGACTACAGGGGTTTCTAATCCTGTTTGCTCCCCACGCTTTCGAGCCTCAGTGTCAGTTACAGGCCAGAGAGCCGCTTTCGCCTCCGGTGTTCCTCCATATATCTACGCATTTCACCGCTACACATGGAATTCCACTCTCCTCTCCTGCACTCAAGTCTCCCAGTTTCCAATGCACACAATGGTTGAGCCCCTGCCTTTTACATCAGACTTAAGAAACCACCTGCGCTGGCTTTACGCCCAATCACTCCGG
+
CCCCCGGGGGGGGGGGGGGGGGGGGGGGGGGGGGGGGGGGGGG,CFGGGGGGGGGGGGGGGGFEFGGGCFEFGGGGEGGGDGGDEGGGGDGGGFGGGGGFG,EFGGGGDDGGGCFFGGDGCFGG,8FGGGGGG,=FCFCFCGGGFGGGGGFDF8FGCFF,>DEGGGGGFFGFGGGGGGGGAFFGF6DFGG+@?F6FFCCF9?;=B8;DGGCC+=8B*;69AEAE=>95()/86?CC6>ECEF8)**3)27:
@M03364:276:000000000-BLYN8:1:1101:16346:6615 2:N:0:1
GGACTACCGGGGTATCTAATCCTGTTTGCTCCCCACGCTTTCGCACCTCAGTGTCAGTATCAGTCCAGGTAGTCGCCTTCGCCACTGGTGTTCCTTCCTATATTTACGCATTTCACCGCTACGCAGGAAATTCCACTACCCTCTACAATACTCTAGCTTTCCAGTTTTGTATGCAGTTCCCAGGTTGAGCCCGGGGATTTCACATTCAACTTAACAAACCACCTCCGCGCGCTTTACTCCCAGTAATTACG
+
-@CCCGCCFGCCFGGGGFEEGGGGFFGFFFAFE@EFGD7CFE@@,FCEF8CFFGGCFFD<,6,CE,E<@FGF6CF@7FG<DCCE:F8,C<FE?<FAF@AFF,E,4?CFF,BFG9E<<?44@>+6>F+:?FFGFFF9E88,@EDC9EE6ED3=>EBDGGF3>DEC78@E@=E;==FF@FF89@36:D8C98@?CGD**4@FFC;@AF7+=::F7D+=:/,16*:(()0)5?)8D*97F)5<*))/1:;6+2/
@M03364:276:000000000-BLYN8:1:1101:9396:6623 2:N:0:1
GGACTACAGGGGTTTCTAATCCTGTTTGCTCCCCACGCTTTCGCACCTGAGCGTCAGTCTTTGTCCAGGGGGCCGCCTTCGCCACCGGTATTCCTCCAGATCTCTACGCATTTCACCGCTACACCTGGAATTCTACCCCCCTCTACAAGACTCTAGCCTGCCAGTTTCGAATGCCGTTCCCCGGTTGAGCCCGGGGATTTCACATCCGACTTGACAGACCGCCTGCGTTCGCTTTACGCCCAGTAATTCCC
+
CCCCCFGGGGGGGGGGGGGGAFGGGGGGGGGGGGGGGGGGGGGGGGGGGGGCCFGGDG9FFFGGGGGGGGDGGGEGGGGGGGGGCGGGGGGGGGGGGFGFGGGGGGGGGGGGGGGGGGGGFECFGGGGGGGGGGGG98+8CEGDGFG?9E@CGGGGFFF,@EGGGGGGCGGC69,@CGGF,,*>CECFFG8F58EECCFCCDC>C<832))2*20@C4AADGFBBF0.())079*:?BGEG)(9:*8:F:*
@M03364:276:000000000-BLYN8:1:1101:14313:6635 2:N:0:1
GGACTACCCGGGTATCTAATCCTGTTTGCTCCCCACGCTTTCGAGCCTCAGCGTCAGTTACAGACCAGAGAGTCGCCTTCGCCACTGGTGTTCCTCCATATATCTACGCATTTCACCGCTACACATGGAATTCCACTCTCCTCTTCTGCACTCAAGTCTCCCAGTTTCCAATGACCCTCCCCGGTTGAGCCGGGGGCTTTCACATCAGACTTAAGAAACCGCCTGCGCTCGCTTTACGCCCAATAAACCCG
+
CCCCCGGGGGGGGGGGGGFGGGGGGGGGGGGGGGGGGGGGGGGGGGGGGGGGGGGGGGGGGDFGGGGGGGGGGGGGGGGGFGGGGGFGGDGGGGGGG<FGGGGGGGGGGGGGGGDGFGGGDGFC,:AFFFGGGGGGGGDGGGGGGGGGGGGGGGGGGGCDFGGGFGFGGGFGGFF@D?FEEGGCFGGGFGGCGGGGGGGGGGGGFGGGGGG:DFDD@FGEDGF<@FFF9:.>DGG26(/?EBFFGGF)*99
@M03364:276:000000000-BLYN8:1:1101:16237:6653 2:N:0:1
GGACTACTGGGGTATCTAATCCTGTTTGCTCCCCACGCTTTCGAGCCTCAGTGTCAGTTACAGGCCAGAGAGCCGCTTTCGCCACCGGTGTTCCTCCATATATCTACGCATTTCACCGCTACACATGGAATTCCACTCTCCTCTCCTGCACTCAAGTCTACCAGTTTCCAATGCATACAATGGTTGAGCCACTGCCTTTTACACCAGACTTAATAAACCACCTGCGCCCGCTTTACGCCCAATAAATCCGG
+
CCCCCGGGGGG7FBFGGGGGGGGGGGGGGGGGGGGGGGGGGGGGGEGGGGGGGGGGGGGGGGGGGGGGGGGGGGGGGGGGGGCEEGCFGGGGGFGGGGGG<FG<FGGFFGGGGGGGGGGGGGGGGGGGGGGGGGGFGGGGGGG=FGGGGGFFEGGF@9=ECGGGFDGGAEGGGGGGGGGFGGFGGGGGGF6<,@CFGGGGFGGGFFF59>C++5?FF7@@FGFE259*5??8DCF=D@GE=FD47FFCGGD
@M03364:276:000000000-BLYN8:1:1101:16323:6660 2:N:0:1
GGACTACTGGGGTTTCTAATCCTGTTTGCTCCCCACGCTTTCGCACCTGAGCGTCAGTCTTTGTCCAGGGGGCCGCCTTCGCCACCGGTATTCCTCCAGATCTCTACGCATTTCACCGCTACACCTGGAATTCTACCCCCCTCTACAAGACTCTAGCTGACCAGTTTCAAATGCAGTTCCCAAGTTAAGCTCGGGGATTTCACATCTGACTTAATCAACCGCCTGCGTGCGCTTTACGCCCAGTAATTCCG
+
CCCCCGGGGGGGEGGGGGGGGGGGGGGGGGGGGGGGGGGGGGGGGGGFGFGGGGGGGGGGGGGGGGGGGGCGGGGGGGGGGGGGGGGGGGGGGGGGGGGGDGGCFGGGGGGGGGGGGGGGGGGGGGGGGGGGGDGGGFGGGGEFFG9,=FGGGGGGGGGFGGGGGGGGG,,EFGGGGGGGC96DFFD@@E;@EGGGEGGGC:@C>CFGGGGGGFFGFCFGBG>?DFBFDAAFDGF<68E:>)39F7*6DG9
@M03364:276:000000000-BLYN8:1:1101:24773:6677 2:N:0:1
GGACTACCAGGGTTTCTAATCCTGTTTGCTCCCCACGCTTTCGCACCTGAGCGTCAGTCTTTGTCCAGGGGGCCGCCTTCGCCACCGGTATTCCTCCAGCTCTCTACGCATTTCACCGCTACACCTGGAATTCTACCCCCCTCTACAAGACTCTAGCCTGCCAGTTTCGGATGCAGTTCCCAGGTTGAGCCCGGGGATTTCACATCCGACTTGACAGACCGCCTGCGTGCGCTTTACGCCCAGTAATTCCG
+
CCCCCGCF,EFGGGGGGFFFEFCFGGGGGGGF8BFGGGGGGGGGCBEFGGGGGGECFFGGGAFFGFGGEDF>BEFEFGGGGGGD?=CFGEGGEGGD=FG<?EE9EEGGGGEGGGGGGDFEGGFGF?FFGGFFGFGGG8=FEGGGGG9D9DCDC,@CC,>FDFGGGGGGCE>@ECFCCFGGGG6ECCD,=BFGDCC5CCFGG=FFFG5*:5/20:CG4<FF3CD6?4;<3>@:7*92=(AEEE(?:DB)C*2
@M03364:276:000000000-BLYN8:1:1101:24141:6679 2:N:0:1
GGACTACCCGGGTATCTAATCCTGTTTGCTCCCCACGCTTTCGAGCCTCAGTGTCAGTTACAGGCCAGAGAGCCGCTTTCGCCTCCGGTGTTCCTCCATATATCTACGCATTTCACCGCTACACATGGAATTCCACTCTCCTCTCCTGCACTCAAGTCTCCCAGTTTCCAATGCACACAATGGTTGAGCCCCTGCCTTTTACATCAGACTTAAGAAACCACCTGCGCTCGCTTTACGCCAAATAAATCCGG
+
CCCCCDFGGGGGGGGGGG@EGGGGGGGGGGGGGGGGGGGGGGGFGGGGGGGGGGFGFGFGGGCGGEGGGFGCFGGGGG@FFGFGGGGEGEGGGADGGGGGGGGGGGGGGGGGGGGGGGGGGGGF@FG8EFEGGGGGGGGDGGGGGGGGGGGGGGG8=>EDDFFCFE,@,3;=,8AG8FEGGG,@FCCEGG+3@8DFGGFGDFAEAFDGFGFGGCCGGGEFFGFBFEBFF8DEGFFCA<G*=5=6>@A?DD5
@M03364:276:000000000-BLYN8:1:1101:3780:6691 2:N:0:1
GGACTACTGGGGTTTCTAATCCTGTTTGCTCCCCACGCTTTCGCACCTGAGCGTCAGTCTTTGTCCAGGGGGCCGCCTTCGCCACCGGTATTCCTCCAGATCTCTACGCATTTCACCGCTACACCTGGAATTCTACCCCCCTCTACAAGACTCTAGCCTCCCAGTTTCGTATGCAGTTCCCAGGTTGAGCCCGGGGATTTCACAGCCTACTTGACAGACCGCCTGCGTGCGCTTTACGCCCAGTAACTCCG
+
CCCCCGGGGGGGGCCFFGGFGCGCFGGGGGGGGGGGGGG@FGGGGGGGFD@FGGGGDGGGGGGGGDFFEGGGDF7CFE=BFGGGGFC7FCGGGG@FGGGGGEEGGGGGGGGGGGGGGGDEGGFFEGGGGGGGGGC;=DDFG8EDFFDD,DFGGGGAC6E,4BEGFB9>:>C?69,EFEFGG9,:FC,<<EFFD=*4*6C?FCF7+2809*;;+:C+7<@:>E8/2>>E1))))/*)9:EGG>6F*7*):C1
@M03364:276:000000000-BLYN8:1:1101:8091:6698 2:N:0:1
GGACTACAAGGGTATCTAATCCTGTTTGCTCCCCACGCTTTCGCACCTGAGCGTCAGTCTTTGTCCAGGGGGCCGCCTTCGCCACCGGTATTCCTCCAGATCTCTACGCATTTCACCGCTACACCTGGAATTCTACCCCCCTCTACAAGACTCTAGCCTGCCAGTTTCGGATGCAGTTCCCAGGTTGAGCCCGGGGATTTCACATCCGACTTGACAGACCGCCTGCGTGCGCTTTACGCCCAGTAATTCCG
+
CCCCCGGGDGGGGGGGGGGGGGGGGGGGGGGGGGGGGGGGGGGGGGGGEGGGGGGGGGGGGGGGGGGGCCFDFGGGDGGGGGGGGGGGGGGGGGGGGGFCFGGGGGCFGGGGGGGGGGGGGGGGFGGGFGGGGFGGA8>FGGGG9FGG9DGGGGGGGGGFGGGGGGFGEGGGGGGGC@FFCDCFGGGGEFGGGEGGD8FFGGGGFGGD3DDDG**+*0AFFGFFFFF>(<)8CD<<FB?EGD:?F**)22*
@M03364:276:000000000-BLYN8:1:1101:22705:6699 2:N:0:1
GGACTACAAGGGTTTCTAATCCTGTTTGCTCCCCACGCTTTCGAGCCTCAGTGTCAGTTACAGGCCAGAGAGCCGCTTTCGCCACCGGTGTTCCTCCATATATCTACGCATTTCACCGCTACACATGGAATTCCACTCTCCTCTTCTGCACTCAAGTTTCCCAGTTTCCAATGACCCTCCCCGGTTGAGCCGGGGGCTTTCACATCAGACTTAAGAAACCGCCTGCGCTCGCTTTACGCCCAATAAATCCG
+
CCCCCGGGGGGGGGGGGGGGGGGGGGGGGGGGGGGGGGGGGGGEGGGGGGGGGGGGGGGGGGGGGGGGGGGGGGGGDGGGGGGGGGGGGGGGGGGFGFGGGGGGGGGGGGGGGGGGGDGGGGGGGGGGFGGGGGGGGGGGGGFGGGGGGGGGGGGGGGGGGGGGFGGFGGGGFGGGGGFGGGGGGGC?CGGGGGGGGGGGFGGGFGGGGGFGGGGG>FFGFGA?DFFA>EAEDGFBFFGGG5:FFGF4CC<
@M03364:276:000000000-BLYN8:1:1101:7769:6720 2:N:0:1
GGACTACTGGGGTTTCTAATCCTGTTTGCTCCCCACGCTTTCGCACCTGAGCGTCAGTCTTCGTCCAGGGGGCCGCCTTCGCCACCGGTATTCCTCCAGATCTCTACGCATTTCACCGCTACACCTGGAATTCTACCCCCCTCTACGAGACTCAAGCTTGCCAGTTTCAAATGCAGTTCCCAGGTTGAGCCCGGGGATCTCACATCTGACTTAACAAACCGCCTGCGTGCGCTTTACGCCCAGTACTTCCG
+
CCCCCGGGGGGGGGGGGGGGGGGGGGGGGGGGGGGGGGGGGGGGGGGGGGGGGGGGGGGGGGGGGGGGGGGGGGGGGGGGGGGGGGGGGGGGGGGGGGGGGGGGGGGGGGEFGGGGGGGGGGGGGGGGGGGGGGGGGGGGGGGGGGGGGEGGGGGGGGGGGGGGGGGGGGGGGGGGGGGGGGGGGGGGGCGGDEDGGG5CGFGGFFDDCCGGGFGGGGGGFGFD0@>>?@FFDGGFFFGGGF:6F*9AG>*
@M03364:276:000000000-BLYN8:1:1101:12732:6722 2:N:0:1
GGACTACACGGGTATCTAATCCTGTTTGCTCCCCACGCTTTCGCACCTGAGCGTCAGTCTTTGTCCAGGGGGCCGCCTTCGCCACCGGTATTCCTCCAGATCTCTACGCATTTCACCGCTACACCTGGAATTCTACCCCCCTCTACAAGACTCTAGCCTGCCAGTTTCGGATGCAGTTCCCCGGTTGAGCCCGGGGATTTCACATCCGACTTGACATACCGCCTGCGTTCGCTTTACGCCCAGTAATTCCG
+
CCCCCGGGGGGGGGGGGGGGGGGGGG<FGGAFGGGDEGGGGGG7CFGF<FFGGGGGGGDFFGFGFGCEFG7FG>FGGGGFGGGGGFCGG7FGGGGGG@FGGFFGCD,AFCGGGGGGGGG6FG?GFGGGG<FGGCBG9DDFGGGGDFC9;DFGGEF,,DA8:B:?FGDF*8>>@EFCE,2<>,4*>8?F6EF;?EGC:CFED7<FFFGC3CCDC*>D+0AFEGB(4F><15<3D3CA6-:*:7(7::*)0:*
@M03364:276:000000000-BLYN8:1:1101:5784:6723 2:N:0:1
GGACTACCGGGGTTTCTAATCCTGTTTGCTCCCCACGCTTTCGCACCTGAGCGTCAGTCTTTGTCCAGGGGGCCGCCTTCGCCACCGGTATTCCTCCAGATCTCTACGCATTTCACCGCTACACCTGGAATTCTACCCCCCTCTACAAGACTCTAGCCTGCCAGTTTCGAATGCAGTTCCCAGGTTGAGCCCGGGTATTTCACATCCGACTCGACAGACCGCCTGCGTGCGCTTTACGCCCAGTAATTCCC
+
CCCCCFFGGGGGGGGGGGFGGGGGGGGGFGGFGGGGEGEGGE:FGGGGFF<FGGFDEGFFGGGGFEFGD7:@FGDDGGE?BFGGGGGGG>FF<<DGFGGGGGGDGFGGDD:FEGGDFGDGEFGCEGFGGGGGFFDGG>DFGGGGGCGCF8D?FCFGD,@:D@83@EFGGG6D?BF?C9,5,6,1>E,=?FCFG5E:=BF?FF@F@<CD*5:**;3CDGFE:CE?F>9E6@::CD<29:E5EEBFG7=47:*
@M03364:276:000000000-BLYN8:1:1101:18186:6725 2:N:0:1
GGACTACTCGGGTTTCTAATCCTGTTTGCTCCCCACGCTTTCGCACCTGAGCGTCAGTCTTTGTCCAGGGGGCCGCCTTCGCCACCGGTATTCCTCCAGATCTCTACGCATTTCACCGCTACACAGGAAATTCCACTACCCTCTACCATACTCTAGCTTGCCAGTTTTGGATGCAGTTCCCAGGTTGAGCCCGGGGATTTCACATTCAACTTAACAAACCACCTACGCGCGCTTTACGCCCAGTAATTCCG
+
CCCCCGGGGGGGGGGGGGGGGGGGGGGGGGGGGGGGGGGGGGGGGGGGGGFGDGEGGGGGGCFGGGGGGGGGGGGEGGGGGGEGGGGGGGGGGGGGGGGGGGFGGGGGGGFGGGGGGGGGGGDFGGGGGGGGGGGGG8DFFGGFGGGGGGGFDGGGGGGGFGFC>CGDFGGGGGGGGCEFGGGFFGGFFGGGGGGCGGGGGGG=FG>+:C:FFGFFFFCGFGFFFFFFF335DCFAF<EGGFFFGGFFGF>
@M03364:276:000000000-BLYN8:1:1101:8782:6735 2:N:0:1
GGACTACAAGGGTTTCTAATCCTGTTTGCTCCCCACGCTTTCGCACCTGAGCGTCAGTCTTTGTCCAGGGGGCCGCCTTCGCCACCGGTATTCCTCCAGATCTCTACGCATTTCACCGCTACACCTGGAATTCTACCCCCCTCTACAAGACTCTAGCCTTCCAGTTTCGGCTGCAGTTCCCAGGTTGAGCTCGGGGATTTTACATCCGACTTGACAGACCGCCTGCGTTCGCTTTACCCCCACTACTTCCC
+
CCCCCEEFFGGGFFGGGEFEDFGGGGGGGGGGFGGGGGGGGGGEFGGGF8EFGGGGGGFFGGGGGGGGEEFGEEFGFFGGGGGGGGGGGEFEGCFGGGGFGGFFGFGGGCGGGCFFFFGG7CFGGFGG,AF@FGFCDD8BEGGGGGGG@DGC@FGC;EF,@FGGFECEGG*@C5,,@@FGC9BFFFDCCG,>CGGGCE?<+=C7@7*:<DDGD*27=CE*)::@(717(75B3CC4*)3/C)()0*15C**
@M03364:276:000000000-BLYN8:1:1101:12576:6742 2:N:0:1
GGACTACAAGGGTTTCTAATCCTGTTCGCTACCCATGCTTTCGAGCCTCAGCGTCAGTTACAGACCAGACAGCCGCCTTCGCCACTGGTGTTCTTCCATATATCTACGCATTTCACCGCTACACATGGAGTTCCACTGTCCTCTTCTGCACTCAAGTCTCCCAGTTTCCAATGCACTTCTTCGGTCGAGCCGAAGGCTTTCACATTAGACTTAAAAGACCGCCTGCGCTCGCTTTACGCCCAATAAATCCG
+
CC<C8C@FCDGECF;CF<CC,@CAFEA;BF:@A;EFF8CAEFECFGDGGCC8FFDEBC,C<F,FFCGGGCFGGGGGGGGGGGGGGGGGFCGGGGFGGFGGGGGGGGGFEGGGGGGGGGGGGGGGGGFF8FFGGFECGGGGGCGGGGGGGGGGGGGGGGGGFGGGGGGGGGGGGCCGGF3=EFFCG6@GGGEE68EEFGGGGGGGFGC<7*=97:@CCGGDDGF>B4@E2)=>CDF96;EGGF0FDGFFG4>
@M03364:276:000000000-BLYN8:1:1101:17994:6756 2:N:0:1
GGACTACAGGGGTTTCTAATCCTGTTTGCTCCCCACGCTTTCGAGCCTCAGCGTCAGTTACAGACCAGAGAGCCGCTTTCGCCACCGGTGTTCCTCCATATATCTACGCATTTCACCGCTACACATGGAATTCCACTCTCCTCTCCTGCACTCAAGTCTACCAGTTTCCAATGCATACAATGGTTGAGCCACTGCCTTTTACACCAGACTTAATAAACCACCTGCGCTCGCTTTACGCCCAATAAATCCGG
+
CCCCCGGGGGGGGGGGGGGGGGGGGGGGGGGGGGGGGGGGGGGGGGGGGGGGGGGGGGFGGGGGGGGGGGGGGGGGGGGGGGGGGGGGGGGGGGGGGFGGGGGGGGFGGGGGGGGGGGGGGGFGGGGGGEFGGGGGGGGGGGGG8EGGGGGGGGGGDGGCGGGGGGGGCFDGGGGGGGGGGGGFGGDCGGDGFEFGFGGGGGGG6FGGGGD7:DGCGGGFAEFFF>@B@BEEGG74B?E7C)5/>FAE*::
@M03364:276:000000000-BLYN8:1:1101:13385:6768 2:N:0:1
GGACTACTAGGGTTTCTAATCCTGTTTGCTCCCCACGCTTTCGCACCTGAGCGTCAGTCTTTGTCCAGGGGGCCGCCTTCGCCACCGGTATTCCTCCAGATCTCTACGCATTTCACCGCTACACCTGGAATTCTACCCCCCTCTACAAGACTCTAGCCTGCCAGTTTCGAATGCAGTTCCCAGGTTGAGCCCGGGGATTTCACATCCGACTTGACAGACCGCCTGCGTGCGCTTTACGCCCAGTAATTCCG
+
CCCCCGGGGGGGGGGGGGGGGGGGGGGGGGGGGGGGGGGGGGGGGGGGGGGGGGGGGGGGGGGGGGGGGGGGGGGGGGGGGGGGGGGGGGGGGGGGGGGFFGGGGGGGGGGGGGGGGGGGCFGGGGGGGGGGGDAFGGGGGGGGGGG9FFGGGFFGFGGGGGGGGGGGG8:FGCEC7@EGGGGGGGCFGGGGGGGD5BEFGGG78FGGCD<DF=FC=FGGFGD7=:;EFEDEDDGF?68EEB?@FD?<FF6
@M03364:276:000000000-BLYN8:1:1101:25420:6774 2:N:0:1
GGACTACTAGGGTATCTAATCCTGTTTGCTCCCCACGCTTTCGCACCTGAGCGTCAGTCTTTGTCCAGGGGGCCGCCTTCGCCACCGGTATTCCTCCAGATCTCTACGCATTTCACCGCTACACCTGGAATTCTACCCCCCTCTACAAGACTCTAGCCTGCCAGTTTCGGATGCAGTTCCCAGGTTGAGCCCGGGGATTTCACATCCGACTTGACAGACCGCCTGCGTGCGCTTTACGCCCAGTAATTCCG
+
C@CCCGGGGGGFG,EFGGGGGGGGGGGGGGGGGGGGGGGGGGGGGGGGFGGGGGGGGC,CFGGGFGGGCEFGGGGGGGGGGGGGGGGGGGGFFCDGGFGGGEGGGGGFGGGGGGGGGGGGGGGFGGGGGGGGGGGGEFFGGGGG9CD,==F7DFCCFGGGGGGCFGGFEC>EGGCFGFG:DF>FFGGFFGG5CCGGGGGGGGFGFFGD:DGGFCF@4CFCBC>?BFBEFEFE373:?0AGE>?FGCF>GFC
@M03364:276:000000000-BLYN8:1:1101:18950:6776 2:N:0:1
GGACTACCGGGGTTTCTAATCCTGTTTGCTCCCCACGCTTTCGAGCCTCAGTGTCAGTTACAGGCCAGAGAGCCGCTTTCGCCACCGGTGTTCCTCCATATATCTACGCATTTCACCGCTACACATGGAATTCCACTCTCCTCTCCTGCACTCAAGCCTACCAGTTTCCAATGCACACAATGGTTGAGCCCCTGCCTTTTACATCAGACTTAAGAAACCAACTGCGCTCGCTTTACGCCCCATAAATCCGG
+
@-6BCEG8F>@FF7CEC@<FFFFFFEFGGAA<FGGFGGED<FCED7:@C<6<CFCCEE@FFGGG@CGF@FEFGGGGF:FFCDGGEFE@FCG,FB4B84CFDG=FE,AFFG@C9FEGGGGGGGDG9,:AAFEFGGCFFGECECD9EFGGG88DFGC,,6=8BDDF33@@:EDFFFGCDGE6AGFBDG6CF8*@5*::C9@FF>E@F:D@4AC+2CDC9C6,*4;5=D=B2)5)*5+1833=*),;0:+.;53
@M03364:276:000000000-BLYN8:1:1101:13170:6782 2:N:0:1
GGACTACTGGGGTTTCTAATCCTGTTTGCTCCCCACGCTTTCGAGCCTCAGCGTCAGTTACAGACCAGAGAGTCGCCTTCGCCACTGGTGTTCCTCCATATATCTACGCATTTCACCGCTACACATGGAATTCCACTCTCCTCTTCTGCACTCAAGTCTCCCAGTTTCCAATGACCCTCCCCGGTTGAGCCGGGGGCTTTCACATCAGACTTAAGAAACCGCCTGCGCTCGCTTTACGCCCAATAACTCCG
+
CCCCCFGGGGGGGGGGGGGGGGGGGGGGGGGGGGFGGEFFGGGGGGGGGGGGGGGGGGGGGGGGGGGGGGGGGGGGGGGFGGGGGGGFGGGGGGGGGFFFGGGFGGGGGGGGGGGGGGGGGGGGCFGGF9FGGECFFGGGGGGGGGFGGGGGGGGGGF,>EFFGGGGGGG9EGFDGDGGD>EGDFGGGGGFECEEE5EF6C79@>4;6FGGGFDGFFGGG;EE0;F>F6A53D*>9@:EGGBFFGG*4*>/
@M03364:276:000000000-BLYN8:1:1101:11639:6786 2:N:0:1
GGACTACCAGGGTTTCTAATCCTGTTTGCTCCCCACGCTTTCGCACCTGAGCGTCAGTCTTTGTCCAGGGGGCCGCCTTCGCCACCGGTATTCCTCCAGATCTCTACGCATTTCACCGCTACACCTGGAATTCTACCCCCCTCTACAAGACTCTAGCCTGCCAGTTTCGGATGCAGTTCCCAGGTTGAGCCCGGGGATTTCACATCCGACTTGACAGACCGCCTGCGTGCGCTTTACGCCCAGTAATTCCG
+
CCCCCGGGGGGGGGGGGFGGGGGGGGGGGGGGGGGGGGGGGGGGGGGGGGGGGGGGGFGGGGGGGGGGGGGGGGFGGGGGGGGGGGGGGGGGGGGGGGGGGGGGF9FFGGGDCEGGGGGGFGGGGGGGGGGGGGGGGGGGGGGGGGGGGGGGGGGGGGGGGGGGGGGGG>EGGFGGGGGGGGGCGGFGGEGGGGG=ECGGGGGGFGGGGGGGGGGGGGGGEGFBBF>FFFFFGCGAFFGGG@B?G:B<7C9
@M03364:276:000000000-BLYN8:1:1101:18310:6796 2:N:0:1
GGACTACACGGGTTTCTAATCCTGTTTGCTCCCCACGCTTTCGCACCTGAGCGTCAGTCTTTGTCCAGGGGGCCGCCTTCGCCACCGGTATTCCTCCAGATCTCTACGCATTTCACCGCTACACCTGGAATTCTACCCCCCTCTACAAGACTCTAGCCTGCCAGTTTCGGATGCAGTTCCCAGGTTGAGCCCGGGGATTTCACATCCGACTTGACAGACCGCCTGCGTGCGCTTTACGCCCAGTAATTCCG
+
CCCCCGGGGGGGFFGGGGGGGGGGGGGG,CFGGGGGGGGGGGGGGGGGGGGFGGGGGGGGGGGGGGGGGGGGGGGGGGGGGGGGGGGGGGGGGGGGGGGGGGFFGGFFGEGGFAFGGGGGGGGGGFGGGGGGGGGGGGGGGGGGEGFGCFGGGGGFGGGFGG6BFGGGDGCECEFGGGGGF;CGFG>FGGDGECCEGGGGGGGGFGGGGCDGGFGCD4FFDGB?:F0>4@FDC<DAFFGGE@?@G7@BGG9
@M03364:276:000000000-BLYN8:1:1101:9488:6798 2:N:0:1
GGACTACCGGGGTATCTAATCCTGTTTGCTCCCCACGCTTTCGAGCCTCAGTGTCAGTTACAGGCCAGAGAGCCGCTTTCGCCTCCGGTGTTCCTCCATATATCTACGCATTTCACCGCTACACATGGAATTCCACTCTCCTCTCCTGCACTCAAGTCTACCAGTTTCCAATGCATACAATGGTTGAGCCACTGCCTTTTACACCAGACTTAATAAACCACCTGCGCTCGCTTTACGCCCAATAAATCCGG
+
CCCCCGGGGGGGGGGGGGGGGGGGGGGGGGGGGGGGGGGGGGGGGGGGGGGFGGGGGGGGGGGGGGGGGGGGGGGGGGGGGGGGGGGGGGGGGGGGGGGGGGGFGGGGGDEGGGGGGGGGGGGGGGGGGGGGGGGGGGGGGGGGGGGGGGGGGEFFFGGGGGGGGGGG8FGGGGGEDFG9FG6ECGFFGFGGGGDFGGGGFFGGFGFGGGGGGFCGFDCGFGFFD>@EDFFFGCFEF?CE7>;FGGFEGGC
@M03364:276:000000000-BLYN8:1:1101:22885:6806 2:N:0:1
GGACTACAGGGGTTTCTAATCCTGTTTGCTCCCCACGCTTTCGAGCCTCAGCGTCAGTTACAGACCAGAGAGTCGCCTTCGCCACTGGTGTTCCTCCATATATCTACGCATTTCACCGCTACACATGGAATTCCACTCTCCTCTTCTGCACTCAAGTCTCCCAGTTTCCAATGACCCTCCCCGGTTGAGCCGGGGGCTTTCACATCAGACTTAAAAGACCGCCTGCGCTCGCTTTACGCCCAATAAATCCG
+
CCCCCFEFGGGGGGGGGGFGGFGGGGGGGGGGCFGGGGDGGGEFFGEFEFEGEGGGGGFGGGFGGGFFCGGGEFGGDGGGGDG@FCFGGF=BFFGGFDGDFEF<EFFGEFGEFGCEFGGDGE@FFCFDE?EGGGGGGGGGGGGG,>;DEFGGGGGFECED,DFBAEGFEFFFCGGGGG668CECFDE,@BF6E:>5E>:FGFGFFGDGGC4CBFGG7CFC3*.6;FBF0>3>3CFFF6EGGF0<4C6:C<<
@M03364:276:000000000-BLYN8:1:1101:14339:6813 2:N:0:1
GGACTACACGGGTTTCTAATCCTGTTTGCTCCCCACGCTTTCGCACCTGAGCGTCAGTCTTTGTCCAGGGGGCCGCCTTCGCCACCGGTATTCCTCCAGATCTCTACGCATTTCACCGCTACACCTGGAATTCTACCCCCCTCTACGAGACTCAAGCTTGCCAGTTTCAAATGCAGTTCCCAGGTTGAGCCCGGGGATTTCACATCTGACTTAACAAACCGCCTGCGTGCGCTTTACGCCCAGTAATTCCG
+
CCCCCGGGGGGGGGGGGGGGGGGGGGGGGGGGGGGGGGGGGGGGGGGGGGGGGGGGGGGGGGGGGGGGGGDGGGGGGGGGGGGGGGGGGGGGGGGGGGGFGGGGGGGGGGGGGGGGGGGGGGGGGGGGGGGGGGGGGGGGGGGGGGGGGGGGFGGGGGGGGGGGFGGGGGGGGGGGGGGGGFGGFGGF?FGGGCGGGGGGGGGGFGGFFGGGGFGGGGGGFGFFDFFB05@@DGGB6:EGEFFFGGFFFG6
@M03364:276:000000000-BLYN8:1:1101:10298:6819 2:N:0:1
GGACTACCGGGGTTTCTAATCCTGTTTGCTCCCCACGCTTTCGAGCCTCAGTGTCAGTTACAGGCCAGAGAGCCGCTTTCGCCACCGGTGTTCCTCCATATATCTACGCATTTCACCGCTACACATGGAATTCCACTCTCCTCTCCTGCACTCAAGTCTACCAGTTTCCAATGCATACAATGGTTGAGCCACTGCCTTTTACACCAGACTTAATAAACCACCTGCGCTCGCTTTACGCCCAATAAATCCGG
+
CCCCCGGGGGGGGGGGGGGGGGGGGGGGGGGGGGFGGGGGGGGFGGGGGGGGGGGGFGGGGG@FGGGGGCFGGGGGGGGGGGGGGFGGEGGGGGGGGGGGGGGGGGGGG>FGGGGGGGGDFGGGGGGGFGGGGGGGGGGGGGGGGGGGGGGGFDFFGGGGGGGGFFCDFFGGGGGGGGGGGGCFFE66EDFGD,EFFAD9+;CGFFG>C92DFF7E:D,A?79:=?BB@DEFGGCE>6EGE3@FG71<FGD
@M03364:276:000000000-BLYN8:1:1101:18212:6829 2:N:0:1
GGACTACACGGGTTTCTAATCCTGTTTGCTCCCCACGCTTTCGCACCTGAGCGTCAGTCTTTGTCCAGGGGGCCGCCTTCGCCACCGGTATTCCTCCAGATCTCTACGCATTTCACCGCTACACCTGGAATTCTACCCCCCTCTACAAGACTCTAGCCTGCCAGTTTCGGATGCAGTTCCCAGGTTGAGCCCGGGGATTTCACATCCGACTTGACAGACCGCCTGCGTGCGCTTTACGCCCAGTAATTCCG
+
CCCCCGFGGGGGGGGGGGGFGFGGGGGGGGGGGGGGGGGGGGGGGGGGGGGFGGGGGGGGGGGGGGGGGGGGGDGGGGGGGGGGGGGGGGGGGGGGGGGGFA;B9AFGGGDGFGFEFGGG+CFGGGGGGGGGGGGFGGGGGGGGGGGFCGFGGGGGGGGGGGG?FFGGGGGGGGGGGGGFCGGFGFGGGGGGGGCEEEBFFCGGF45CDDDDFFFFGGGGFCD?BFFFB:>DCC*<F?GEGE:FF**):C6
@M03364:276:000000000-BLYN8:1:1101:3415:6833 2:N:0:1
GGACTACCAGGGTTTCTAATCCTGTTTGCTCCCCACGCTTTCGAGCCTCAGTGTCAGTTACAGGCCAGAGAGCCGCTTTCGCCTCCGGTGTTCCTCCATATATCTACGCATTTCACCGCTACACATGGAATTCCACTCTCCTCTCCTGCACTCAAGTCTCCCAGTTTCCAATGCACACAATGGTTGAGCCACTGCCTTTTACATCAGACTTAAGAAACCACCTGCGCGCGCTTTACGCCCAATAAATCCGG
+
CCCCCGGGGGGGCGGGGGGGGGGGGGGGGGGGGGGGGGGGGGEGGGGGGGGGGGGGGGGGGGGGGFGFGGGEGGGGDDGFCGGEGGGGGGGGGGGGGGGGGFDFGCFGGG@FGGGFGGGGGGGGGFGEECFGGGGGGGGGGFCGFGGG?FGFGGFGGGGGGGGGGGADFGCC88AGGGGGGGFGGGGGGBCFGGGGGGGGGGGGFF>GGGFG+87DCCGGF744@F)*-68?DGFFD0BEE3;A7DA<6C9
@M03364:276:000000000-BLYN8:1:1101:13037:6876 2:N:0:1
GGACTACAAGGGTTTCTAATCCTGTTTGCTCCCCACGCTTTCGCACCTCAGTGTCAGTATCAGTCCAGGTAGTCGCCTTCGCCACTGGTGTTCCTTCCTATATCTACGCATTTCACCGCTACACAGGAAATTCCACTACCCTCTACCATACTCTAGCCTGCCAGTTTTGGATGCAGTTCCCAGGTTGAGCCCGGGGATTTCACATTCAACTTAACAAACCACCTACGCGCGCTTTACGCCCGGTAATTCCC
+
CCACCEFGGGGGGGGCFFEGGGGGGGGGFGGGGGGGGGGGGGGGGGGGGGGFGEGFGGAEFFGGGGEFGGFFFFGFGGGGGGEGGGG?EFCFAFFFFGGGFGGEFFGGGGCGGGGCD:CEFGGFDEF,EFFGFGGGGFFGGG?FFFD?FGGFGFFGGGGGF8EFEF;==E=DFGEFGFFAF9DDFE8,=DGGGG>E+*,@C9EFBGCFFGFGGCGFFFG>FGED:F=4(2:?5DFCF7:EE)6>DDFFGG*
@M03364:276:000000000-BLYN8:1:1101:3683:6876 2:N:0:1
GGACTACTCGGGTATCTAATCCTGTTTGCTCCCCACGCTTTCGAGCCTCAGTGTCAGTTACAGGCCAGAGAGCCGCTTTCGCCTCCGGTGTTCCTCCATATATCTACGCATTTCACCGCTACACATGGAATTCCACTCTCCTCTCCTGCACTCAAGTCTCCCAGTTTCCAATGCACACAATGGTTGAGCCACTGCCTTTTACATCAGACTTAAGAAACCACCTGCGCTCGCTTTACGCCCAATAAATCCGG
+
CCCCCGGFDCFGGEFGGGGGGGGGGGGGGGGGGGGDGGGGGGGGGEGGGFGFGGGGGGGGGGGGGGGGGGGGGGGGFEGGGGGGGGGGGGGGGFGGCGGGGGGGGGGFGGGEFEFGFGGGGCFGFGGGGGAEEGFGGGGGGGFGFGGGGGGGFFDGD=DEGGFGGGGFGGGC?=9==,@89DGFDE6F,@>C6@CCGGAFGGFDA+*?7*+D8;=<F5DCFGFFF>2*588?D<+6?@EGGFFADGF36DC
@M03364:276:000000000-BLYN8:1:1101:25851:6886 2:N:0:1
GGACTACAGGGGTATCTAATCCTGTTTGCTCCCCACGCTTTCGCACCTGAGCGTCAGTCTTTGTCCAGGGGGCCGCCTTCGCCACCGGTATTCCTCCAGATCTCTACGCATTTCACCGCTACACCTGGAATTCTACCCCCCTCTACAAGACTCTAGCCTGCCAGTTTCGGATGCAGTTCCCAGGTTGAGCCCGGGGATTTCACATTCGACTTGACAAACCGCCTGCGTGCGCTTTACGCCCAGTAATTCTC
+
@@BCCFC@C<CEGGF<FFCA9EFFGGCAFGFCCCFE@FFFGFEF@EFGGFGCFGGCBFCGGGAGGGGGCGGGGGGGGGGFGGFGEGGG@@FGFFGGDGGACE9FGFFGGGGEEGD<F?CGGGGG,EFBDFGGGGCFBFECEGDFGGDCGGGFGF,,E8EFF@?C7D9E:>ECEGFEFGFGCED5?C67,;,=EGECC5<<7@<78+;CCD3CDF4++2;*)*23=F1<6:>.5<7>??GE573@CFFBG**
@M03364:276:000000000-BLYN8:1:1101:11038:6896 2:N:0:1
GGACTACAAGGGTTTCTAATCCTGTTTGCTCCCCACGCTTTCGAGCCTCAGTGTCAGTTACAGGCCAGAGAGCCGCTTTCGCCTCCGGTGTTCCTCCATATATCTACGCATTTCACCGCTACACATGGAATTCCACTCTCCTCTCCTGCACTCAAGTCTCCCAGTTTCCAATGCACACAATGGTTGAGCCACTGCCTTTTACATCAGACTTAAGAAACCACCTGCGCTCGCTTTACGCCCAATAAATCCGG
+
CCCCCFGGGGGGGGGGGGGGGGGGGGGGGGGGGGGGGGGGGGGGGGGGGGGGGGGGGGGGGGGGGGGGGGGGGGGGCFDFEGGGGGGEFGGGGGGGGGGGGGGGGGGGGGGGGGGGGGGGGEGGGGFGGGGGGFGGGGGGGGGGGGGGGG=?@EGGFGGGGGGGGGGGGGGGGGGGGGDGGGFEBEFGCFCCFGGGGGFGGGGF?CFFGGGFDFFFDFF,0=FEBA>DFFFFFFGFFFGGGFFFDG652>7
@M03364:276:000000000-BLYN8:1:1101:14032:6905 2:N:0:1
GGACTACCGGGGTTTCTAATCCTGTTTGCTCCCCACGCTTTCGAGCCTCAGTGTCAGTTACAGGCCAGAGAGCCGCTTTCGCCTCCGGTGTTCCTCCATATATCTACGCATTTCACCGCTACACATGGAATTCCACTCTCCTCTCCTGCACTCAAGTCTCCCAGTTTCCAATGCACACAATGGTTGAGCCACTGCCTTTTACATCAGACTTAAGAAACCACCTGCGCTCGCTTTACGCCCAATAAATCCGG
+
CCCCCGGGGGGGGGGGGGGGGGGGGGGGGGGGGGGGGGGGGGGGGGGGGGGGGGGGGGGGGGGGGGGGGGGGGGGGEGFFGGGGGGGGGGGGFGGFGGGGGGGGFGGGGGGGGGGGGGGGGGGGGGGGGGGGGGGGGGGGGGGGGGGGGGG?@FBDGFGGGGFGGGGGGGGGGGCFDFGFFGFGCEFGGFDFGGG6<FGG7@CFFGG>FFFGGD784CEGFGFED428-8;ADFGEB@EEG3@A7@8?48/
@M03364:276:000000000-BLYN8:1:1101:16063:6910 2:N:0:1
GGACTACTGGGGTATCTAATCCTGTTTGCTCCCCACGCTTTCGCACCTGAGCGTCAGTCTTTGTCCAGGGGGCCGCCTTCGCCACCGGTATTCCTCCAGATCTCTACGCATTTCACCGCTACACCTGGAATTCTACCCCCCTCTACAAGACTCCAGCCTGCCAGTTTCGAATGCAGTTCCCAGGTTGAGCCCGGGGATTTCACATCCGACTTGACAGACCGCCTGCGTGCGCTTTACGCCCAGTAATTCCG
+
CCCCCGGGGGGGGGGGGGGGGGGGGGGGGGGGGGGGGGGGGGGGGGGGGGGGGGGGGFGGGGGGGEGGGGGGGEGGGGGGGGG>GGGGGGGGGGGGGGFEEGGGGGFFEGGGGGGGGGGGGGGGGGGGGCFFGGGCDGGGDGGFFGFFFGGGGGGGGGGGGGFGGFGG5CFGGGGGGCDE9CFCGGGGCC85CEGGCEGGG+9CCGCGGGGDFGGCG48=>=>1?F>BBB7>DDFB?1AECE?@FDFFGF*
@M03364:276:000000000-BLYN8:1:1101:12878:6919 2:N:0:1
GGACTACTAGGGTTTCTAATCCTGTTTGCTCCCCACGCTTTCGAGCCTCAGTGTCAGTTACAGGCCAGAGAGCCGCTTTCGCCTCCGGTGTTCCTCCATATATCTACGCATTTCACCGCTACACATGGAATTCCACTCTCCTCTCCTGCACTCAAGTCTCCCAGTTTCCAATGCACACAATGGTTGAGCCACTGCCTTTTACATCAGACTTAAGAAACCACCTGCGCTCGCTTTACGCCCAATAAATCCGG
+
CCCCCGGGGGGGGGGGGGGGGGGGGGGGGGGGFGGGGGGGGGGGGGGGGGGGGGFGGGGGGGFGGGGGGGGGGGGGGEFGGGGGGGGGGGGGGGGGGGGGGGGGGGGGGGGGGGGGGGGGDGGGGGGGGGGGGGGGGGGFGGGGFGGGGGGGG8EFFGDFGGGGGGGGGGGGGF89FEEEFGGGGGGGGGGGGGGGGGGGFGGGFC6*;D@CG7887F:CACFFFF94:>?AF<7=;2BEEFFFG7@C675
@M03364:276:000000000-BLYN8:1:1101:3885:6964 2:N:0:1
GGACTACCCGGGTTTCTAATCCTGTTTGCTCCCCACGCTTTCGAGCCTCAGTGTCAGTTACAGGCCAGAGAGCCGCTTTCGCCTCCGGTGTTCCTCCATATATCTACGCATTTCACCGCTACACATGGAATTCCACTCTCCTCTCCTGCACTCAAGTCTCCCAGTTTCCAATGCACACAATGGTTGAGCCACTGCCTTTTACATCAGACTTAAGAAACCACCTGCGCTCGCTTTACGCCCAATAAATCCGG
+
CCCCCGFGGGGGGGGGGGGGGGGFEFGGGGGGGGGGCEGGGGGGGGGGGGFGGGGGGGGGGGGGGGGGGC@FFGGGGGGGGGGGGGGGGGGGGGEFGGGGGGCEGGGGGGFGGGDGGGGGEDCFGGCFFGGGGGGGGGGGGGGGGGGGEGGGGGC?FGGFGDFFFGGGGFDFDFAFGGGF8D?E9+:EFGGGGFDFFFEF>FFC++;CGD;C727C*C,:@GFFFBB>>FFFD*CEF0CC:F@A=CAC6C:
@M03364:276:000000000-BLYN8:1:1101:13442:6996 2:N:0:1
GGACTACTAGGGTTTCTAATCCTGTTTGCTCCCCACGCTTTCGCACCTCAGTGTCAGTATCAGTCCAGGTAGTCGCCTTCGCCACTGGTGTTCCTTCCTATATCTACGCATTTCACCGCTACACAGGAAATTCCACTACCCTCTACCATACTCTAGCTTGCCAGTTTTGGATGCAGTTCCCAGGTTGAGCCCGGGGATTTCACATTCAACTTAACAAACCACCTACGCGCGCTTTACGCCCAGTAATTCCG
+
CCCCCGGGGGGGGGGGGGGGGGGGGGGGGGGGGGGGGGGGGGGGGGGGGGGGGGGGGGGGGGGGGGGGGGGGGGGGGGGGGGGGGGGGGGGGGGGGGGGGGGGGGGGGGGGGGGGGGGGGGGGGGGGGGGGGGGGGGGGGGGGGGGGGGGGGGGFFGGGGGFAFFFGGGGFGGGGGGGFCGGGFGGGGCEEDGGGGGGGG>FGDFFGGGDGGGFFGGGGGFGFFEA25>B?BDGD9FFGGGDDFF+;?FF*
@M03364:276:000000000-BLYN8:1:1101:3184:7007 2:N:0:1
GGACTACCGGGGTTTCTAATCCTGTTTGCTCCCCACGCTTTCGAGCCTCAGCGTCAGTTACAGACCAGAGAGCCGCCTTCGCCACTGGTGTTCCTCCATATATCTACGCATTTCACCGCTACACATGGAATTCCACTCTCCTCTCCTGCACTCAAGTCTCCCAGTTTCCAATGCACACAATGGTTGAGCCACTGCCTTTTACATCAGACTTAAGAAACCACCTGCGCTCGCTTTACGCCCAATAAATCCGG
+
CCCCCGGGGGGGGGGGGGGGGGGGGGGGGGGGGGGGGGGGGGGGGDGGGGGGGGGGGGGGGGGGGGGGGGGGGGGGGGGGGGGGGGGGGGGGGGGGGGGGGGGGGGGGGGGGGGGGGGGGGGGGGGFGGGGGGGGGGGGGGGFGGFEGFFF88DCGFF=A9DFGGGGGGGAD8?FGGGG+9DB,@CGGG8CEFGGFFFGG7FEC6<>FFG=::DFGGFC>FEAEBF>>@FAEDGGFFF*=E>@FGGF3;7C
@M03364:276:000000000-BLYN8:1:1101:27377:7023 2:N:0:1
GGACTACAGGGGTTTCTAATCCTGTTTGCTCCCCACGCTTTCGCACCTGAGCGTCAGTCTTTGTCCAGGGGGCCGCCTTCGCCACCGGTATTCCTCCAGATCTCTACGCATTTCACCGCTACACCTGGAATTCTACCCCCCTCTACGAGACTCAAGCTTGCCAGGTTCAAATGCAGTTCCCAGGTGGATCCCGGGGATTTCACATCCGACTTGACAGACCGCCTGCGTGCGCTTTACGCCCAGTAATTCCG
+
CCCCCFG8FGDFGFGGGGGEGGGGEAGGGGGGGGGGGFGGGGGGGGGGFGGFEGGGGGDEFEFGGFGGC:+FEEGGGGEGGGGEFGEGEEGG<EFGG,<,5,@F9EFFCFGGGGGGGGGGGEFGCEGGGFGGGGGGF@+FCEGGCFEECEDGG?EFGC9DDGGG7FBCF;EEFGGFF=CFGFGDC,85,,,57?E*?CFG=DGGAFGGGGC57FGC4;CF3EF03@>>:3)7>*><=35*77:FGFF):CC
@M03364:276:000000000-BLYN8:1:1101:11485:7025 2:N:0:1
GGACTACTGGGGTTTCTAATCCTGTTTGCTCCCCACGCTTTCGAGCCTCAGCGTCAGTTACAGACCAGAGAGCCGCCTTCGCCACTGGTGTTCCTCCATATATCTACGCATTTCACCGCTACACATGGAATTCCACTCTCCTCTTCTGCACTCAAGTTTCCCAGTTTCCAATGACCCTCCCCGGTTGAGCCGGGGGCTTTCACATCAGACTTAAGAAACCGCCTGCGCTCGCTTTACGCCCAATAAATCCG
+
CCCCCGGGGGGGGGGGGGGGGGGGGGGGGGGGGGGGGGGGGGGGFGGGGGGGGGGGGGGGGGGGGGGGGGGGGGGGGGGGGGGGGGGGGGGGGGGGGGGGGGGGGGGGGGGGGGGGGGGGGGGGGGGGF?FGGGGGGGGGGGGGGGGGGGGGGFGGFGGGGGFGGGGGGGGEEFGGGGGGGGG6F>EFGGGGGGGGGGGDGGGGFGF*688FDGG>FFGGFGFFDFFF>FFFDGCAFFGG=5?;<GFAGGC
@M03364:276:000000000-BLYN8:1:1101:11786:7038 2:N:0:1
GGACTACCCGGGTTTCTAATCCTGTTTGCTCCCCACGCTTTCGAGCCTCAGTGTCAGTTACAGGCCAGAGAGCCGCTTTCGCCACCGGTGTTCCTCCATATATCTACGCATTTCACCGCTACACATGGAATTCCACTCTCCTCTCCTGCACTCAAGTCTACCAGTTTCCAATGCATACAATGGTTGAGCCACTGCCTTTTACACCAGACTTAATAAACCACCTGCGCTCGCTTTACGCCCAATAAATCCGG
+
CCCCCGGGGGGGGGGGGGGGGGGGGGGGGGGGGGFGGGGGGGGGGGGGGGGGGGGFGGGGGGGGGGGGGGGGGGGGGGGGGGGGGGGGGFGGGFGGGGFGGGGFFGGGGGGGGGGGGGGGGGDFGGFGGFGGFGGDCF9EGGGGGGGDGGGGDCF8C;FDGGGGGGGGGGGGGGFGGGGGGGG;FB<7C8FGGGGGGGG77CFGFDFCGGCCFGGGDCCGFGAEBE>BDBBFGGGFB2ECC3=6CGFF*:<
@M03364:276:000000000-BLYN8:1:1101:14162:7045 2:N:0:1
GGACTACCAGGGTATCTAATCCTGTTTGCTCCCCACGCTTTCGCACCTGAGCGTCAGTCTTTGTCCAGGGGGCCGCCTTCGCCACCGGTATTCCTCCAGATCTCTACGCATTTCACCGCTACACCAGGAATTCCACCCCCCTCTACAGGACTCTAGCCTGCCAGTTTCGAATGCATTTCCCGGGTTGAGCCCGGGGTTTTCACATCCGACTTAACAGACCGCCTCCGTGCCCTTTACGCCCAGTAATTCCG
+
CCCCCGGFFEGGGGGGGGGGGGGGGG@CDG9FGGGGGGGGGGG@,FFF,EFGDGGGGG,E,6EFGGGG,@+:FGGGGGGGGGGGGDGGG7DFGGGGG8,BF,@FGGGGGGGGGGGGGGGGGGGG8+AFGGGGG,DF8++@EEGG9EA,:DGGE;DCF?,88EEGGGGG8*@BFCA,7A,39*>*FC*7,<:C58:=5BE57CFDAC*1:CD*++0:C4CC>E:1()(.45)7CC0)14CGEB0)C2=2?:0
@M03364:276:000000000-BLYN8:1:1101:18404:7052 2:N:0:1
GGACTACCAGGGTTTCTAATCCTGTTTGCTCCCCACGCTTTCGAGCCTCAGTGTCAGTTACAGGCCAGAGAGCCGCTTTCGCCTCCGGTGTTCCTCCATATATCTACGCATTTCACCGCTACACATGGAATTCCACTCTCCTCTCCTGCACTCAAGTCTCCCAGTTTCCAATGCACACAATGGTTGAGCCACTGCCTTTTACACCAGACTTAATAAACCACCTGCGCTCGCTTTACGCCCAATAAATCCGG
+
CCCCCGGGGGGGGGGGGGGGGGGGGGGGGGGGGGGGGGGFGGGGGGFGGGFGGGGGGGGGGGGGGGGGGGGGGGGGGGGGGGGGGGGGEGGGGGGGGGGGGGGCGGGGGGGGGGGGGGGGGGGGGGGGGGGGGGGGGGGGGFGGGGGGGGGGGFGGGFCGGGGGGGGGGFCFGFGGFGGFDGFGGGFFC>DFFFGD9BFGDGGGFFF90A=CGGGFGGGGFGFFD>ABAEA>GGGFFFCGDFF6>DCEGGG
@M03364:276:000000000-BLYN8:1:1101:12542:7055 2:N:0:1
GGACTACACGGGTTTCTAATCCTGTTTGCTCCCCACGCTTTCGCACCTGAGCGTCAGTCTTTGTCCAGGGGGCCGCCTTCGCCACCGGTATTCCTCCAGATCTCTACGCATTTCACCGCTACACATGGAATTCTACCCCCCTCTACAAGACTCTAGCCTGCCAGTTTCGGATGCAGTTCCCAGGTTGAGCCCGGGGATTTCACATCCGACTTGACAGACCGCCTGCGTGCGCTTTACGCCCAGTAATTCCG
+
CCCCCGGGGGGGGGGGGGFFFGGGGGGGGGGGGGGGGGGGGFGGGGGGGGGGGGGGGGGGGGGGGGGGGGGGGGGGGGGGGGGGGGGGGGGGGGGGGGGA@GFGC<FGGGGGGGGGGGGGGGGGGGGGFGGGGGGGGGFEEGGGGGGGGGFDCGGGGGEGGGGGGGGGGGCEEGF?EEFGGGGGGGGD?FGGGDEE:ECFGCF>7D5CDGGGGGGGF5FGFEEFFFFFBFFEGDGA8?CEEB?FF=F<FD2
@M03364:276:000000000-BLYN8:1:1101:24427:7067 2:N:0:1
GGACTACTGGGGTTTCTAATCCTGTTTGCTCCCCACGCTTTCGCACCTGAGCGTCAGTCTTGGTCCAGGGGGCCGCCTTCGCCACCGGTATTCCTCCAGTTCTCTACGCATTTCACCGCTCCACCTGGAATTCTACCCCCCTCTACAAGACTCTAGCCTGCCAGTTTCGGATGCAGTTCCCAGGTTGATCCCGGGGATTACACTTCCGACTTTACAGACCGCCTTCGTGCGCTTGACGCCTAGTAATTCCG
+
<C@CC@@FGFFF@:FGGCF9@;CFGGC<FFF,CCF@EGDCCE@@@C+B,;CAFGDEGFEFF,CC<F<E<,77F:@CCFEFGCBED8+7C+B@EFDE844,:,EFFCGGGGGGGGFF<?CC744FE88<BFF8F<,A,@@F@+3?D37=3,@=@BCE9:,,,8D8F,@FC3*49C,EDFCFED65>64,,66=7/:C**6+*2++/;:<3CD9+:@G42/*05<2(9:7<)))1**()(2/*).9C7F977*
@M03364:276:000000000-BLYN8:1:1101:20064:7084 2:N:0:1
GGACTACACGGGTTTCTAATCCTGTTTGCTCCCCACGCTTTCGCACCTGAGCGTCAGTCTTTGTCCAGGGGGCCGCCTTCGCCACCGGTATTCCTCCAGATCTCTACGCATTTCACCGCTACACCTGGAATTCTACCCCCCTCTACAAGACTCTAGCCTGCCAGTTTCGGATGCAGTTCCCAGGTTGAGCCCGGGGATTTCACATCCGACTTGACAGACCGCCTGCGTTCGCTTTCCGCCCAGTAATTCCC
+
CCCCCGGGGGGGCFGGGGGGGGGGGGGGGGGGGGGGGGGDFFCFCFGGEGGGGGGGGGGFGCGGGGGGCFEGDFGGGGGGGGGDGGGDCFGGGFGGD,,FDE@CEEEFGGGGGGGGGDGGGFDFGFGGDEFGGGGGGFGGE8CGFG=EC?F?FFF@9:DEGD8DFGCA*B@EECFG9CFGC?FCDF:69;?CC5CGCEGGGGF+;FCD3<<C7*9765EFBE><65(0(87)9CG)*8CEGE00:*94C>*
@M03364:276:000000000-BLYN8:1:1101:22690:7084 2:N:0:1
GGACTACTGGGGTTTCTAATCCTGTTTGCTCCCCACGCTTTCGAGCCTCAGTGTCAGTTACAGTCCAGAGAGCCGCTTTCGCCTCCGGTGTTCCTCCAGATATCTACGCATTTCACCGCTACACATGGAATTCCACTCTCCTCTCCTGCACTCAAGTCTCCCAGTTTCCAATGCACACACTGGGTGAGCCACTGCCTTTTACCACCGACTTTAACAGACAGCTGCGCTCCCCTTCACTCCAAGTAATTCGG
+
CCCCCGGC<FGGGDGGGGGGGGGGGGGGGGGGGGGGGGGGGGG,6BCF,CF<EFGGGG@,,6C6;EEGC@,BFGCG+BFFDGF7FGGGG+FEFGDFFG,BA,CFGDGGGGGGGGFGGGGGGGFG,AEFGF<FG,,A,@,AEGGF,>D4,@FGG8BE@A=,EDGFGGGG,@=;=FGD9,++,,,=@++,,@,,<<DD9@AA+*,+*00*;*3+++25**4,*;472)(/-)/)20**/*<C6A;+;C1):5>
@M03364:276:000000000-BLYN8:1:1101:23550:7085 2:N:0:1
GGACTACTAGGGTATCTAATCCTGTTTGCTCCCCACGCTTTCGCACCTGAGCGTCAGTCTTTGTCCAGGGGGCCGCCTTCGCCACCGGTATTCCTCCAGATCTCTACGCATTTCACCGCTACACCTGGAATTCTACCCCCCTCTACAAGACTCTAGCCTGCCAGTTTCGGATGCAGTTCCCAGGTTGAGCCCGGGGATTTCACATCCGACTTGACAGACCGCCTGCGTGCGCTTTACGCCCAGTAATTCCG
+
CCCCCFGGGGGGGGGGGGGGFGGGGGGGGGGGGGGGGGGGGGGGGGGGFGFFGGGGGGGGGGGGGGGGGGGGGGGGGGGGGGGGGGGGGEGGGGGGGGGGGGGGGGGGGGGCFGGGGEGGGGGGGGGGGGGGGGGGGGGGGEGGGGGGGGGGGGGGGGGCGGGCGGGGCGDGGGFGGFFGGGF5@>F69F?FEEGG5*?9CGD7AG**297CG7CG*>@EFGFFFF>>:EFFG3CBF6CCE56?FDFD7C6
@M03364:276:000000000-BLYN8:1:1101:17556:7105 2:N:0:1
GGACTACAGGGGTATCTAATCCTGTTCGCTACCCATGCTTTCGAGCCTCAGCGTCAGTTACAGACCAGACAGCCGCCTTCGCCACTGGTGTTCTTCCATATATCTACGCATTTCACCGCTACACATGGAGTTCCACTGTCCTCTTCTGCACTCAAGTCTCCCAGTTTCCAATGCACTTCTTCGGTTGAGCCGAAGGCTTTCACATTAGACTTAAAAGACCGCCTGCGCTCGCTTTACGCCCAATAAATCCG
+
CCCCCGGGGGGGGGGGGGGGGGGGGGGGGGGGGGGGGGGGGGGGGGGGGGGGGGGGGFGGGGGGGGFFFGGGGGGGGGGGGGGGGGGGGGGGGGGGGGGGGGGGGAFGGGGGGGGGGGGGGGGGGGGGGGGGGGGGGGGGGGGGGGGGGGGGGGGGGGGGFGGGGGGGGGGGGGGGGGGGGGGGGGGGGGGGGC:CGGGGGGGGFGGGGGGGGGFGGGGGFGFFFFFFFFF4DGFFF?GEGFF5FCFFDGD
@M03364:276:000000000-BLYN8:1:1101:24785:7110 2:N:0:1
GGACTACAGGGGTTTCTAATCCTGTTTGCTCCCCACGCTTTCGAGCCTCAGTGTCAGTTACAGGCCAGAGAGCCGCTTTCGCCTCCGGTGTTCCTCCATATATCTACGCATTTCACCGCTACACATGGAATTCCACTCTCCTCTCCTGCACTCAAGTCTCCCAGTTTCCAATGCACACAATGGTTGAGCCACTGCCTTTTACATCAGACTTAAGAAACCACCTGCGCTCGCTTTACGCCCAATAAATCCGG
+
CCCCCFGDFDGGGGFFGGFGGGGGGGGGGFGGFGGGDGGGGGGDGGGFGGGEGGGGGCFCEFGCGGFCFFDECFGGFFGGGGGGGGGGGEGGGGGGGGGFG9BFFGGGGGGGFFGGCFECFGGGFFGGGFGGG9FG,EFGGFGFGFFCGGGGF?FGFGDD,@E?DFFGFGGGGGFGDG=8=>D;EEGGGGCCFGGGGGGGCFGFFGFFGGDFCBCDFD8C>GF2>EFFFFE5C*+8)5BEGF;FF@FCGDC
@M03364:276:000000000-BLYN8:1:1101:24942:7121 2:N:0:1
GGACTACTGGGGTTTCTAATCCTGTTTGCTCCCCACGCTTTCGAGCCTCAGTGTCAGTTACAGGCCAGAGAGCCGCTTTCGCCTCCGGTGTTCCTCCATATATCTACGCATTTCACCGCTACACATGGAATTCCACTCTCCTCTCCTGCACTCAAGTCTCCCAGTTTCCAATGCACACAATGGTTGAGCCACTGCCTTTTACATCAGACTTAAGAAACCACCTGCGCTCGCTTTACGCCCAATAAATCCGG
+
CCCCCGGGGCEGGGGGGGGGFGGGGGGGGGGGGGGGGCFGGGCFGGGGGGGGGGGGGGGGGGCFEGGCCGGGGGGGGGGGGGDGGF7FCGEGFGGFGGGFCEGGFGGGGDFGGGGGCFGGCGGGGGFGFCEGFFGGGGGGGGGGGFGGGGGGFGGGGGGGAFFGDEGGFFFFDGGCFGGFGCFGGG67CFCEGFGGGFFGGFGGF>*9CDFGC7CFFGGGFGF=@>AB=DB>C*+1:2:EEFD6CCF<C<:
@M03364:276:000000000-BLYN8:1:1101:10134:7130 2:N:0:1
GGACTACTGGGGTTTCTAATCCTGTTTGCTCCCCACGCTTTCGCACCTGAGCGTCAGTCTTTGTCCAGGGGGCCGCCTTCGCCACCGGTATTCCTCCAGATCTCTACGCATTTCACCGCTACACCTGGAATTCTACCCCCCTCTACAAGACTCTAGCCTGCCAGTTTCGGATGCAGTTCCCAGGTTGAGCTCGGGGATTTCACATCCGACTTGACAGACCGCCTGCGTGCGCTTTACTCCCAGTAATTCCG
+
CCCCCFGGGGGGEFEFGGGGGGGFGGGGGGGGGGGGGGGGGGGGGGGGGFDGGGGGGGGGGGGGAAFGFGGGGGGGEEEGGGGDGGGGGGGGGFFFFGGGG?FCGAFDGCGGGGGFGCEEDG@FGG@@>FFGGFGGAEFGGGGGGAC@E,@DGGGGGGGGG@<DGGGFEGEGGGAFGGGGGF,DCGGC,D,>CGGD*;E?CFGG=*;:7CDGFC9+75CGF5B617(0.)7:CC34@)2<*73972@<C:*
@M03364:276:000000000-BLYN8:1:1101:4235:7135 2:N:0:1
GGACTACTAGGGTATCTAATCCTGTTTGCTCCCCACGCTTTCGCACCTGAGCGTCAGTCTTCGTCCAGGGGGCCGCCTTCGCCACTGGTGTTCCTCCATATATCTACGCATTTCACCGCTACACATGGAATTCCACTCTCCTCTTCTGCACTCAAGTTTCCCAGTTTCCAATGACCCTCCCCGGTTGAGCCGGGGGCTTTCACATCAGACTTAAGAAACCGCCTGCGCTCGCTTTACGCCCAATAAATCCG
+
CCCCCGGGGGGGGGGAEGDFGEAEE<F8EF,C@@FEFCGG@FGDGDGG8F8C@@CF,FFEGDF<FFEEFECECGEDCCCFGG@C?FGGGGGGGGG9<<?,,CEAFF<FFEEDGGGGF?EEGCC<EFCA:=?ECCGGGFGGGGGGFDADFDG?8EGGGGAFF@A8D;@AAFFE,E<F898C+BEGGGGGGGC?CEEEGEFF+;CGFDG6CCFFGC+C75*7BG52(0259>FFGGGF?688*>B>CFFAFGC
@M03364:276:000000000-BLYN8:1:1101:22369:7140 2:N:0:1
GGACTACTGGGGTATCTAATCCTGTTCGCTACCCATGCTTTCGAGCCTCAGCGTCAGTTACAGACCAGACAGCCGCCTTCGCCACTGGTGTTCTTCCATATATCTACGCATTTCACCGCTACACATGGAGTTCCACTGTCCTCTTCTGCACTCAAGTCTCCCAGTTTCCAATGCACACAATGGTTGAGCCACTGCCTTTTACATCAGACTTAAGAAACCACCTGCGCTCGCTTTACGCCCAATAAATCCGG
+
CCCCCGGGGGGGGEGGGFGGGGGGGGGGGGCGFGGGGGGGGGGGGGGGGGGGGGGGGGGGGGGGGGGGGGGGGGGGGGGGGCFEGGGGGCGGGGGFGFEDGGGGGGGGGGGGGGGGGGGGGGGGCGGD?FGGGGGGGGGGGGFGG9DGGFGGGGGG@EGGGGGGGGGGGGGFGGGFGG>@FGGGGGF,@,,4CGGGFFFG?8E@@CD6?CC>FDF7FG>,0CA@BFFF:@?DFFD*65:14::;:FFEGGC
@M03364:276:000000000-BLYN8:1:1101:3955:7141 2:N:0:1
GGACTACTGGGGTTTCTAATCCTGTTTGCTCCCCACGCTTTCGAGCCTCAGCGTCAGTTACAGTCCAGAGAGCCGCCTTCGCCTCCGGTGTTCCTCCATATATCTACGCATTTCACCGCTACACATGGAATTCCACTCTCCTCTCCTGCACTCAAGTCTCCCAGTTTCCAATGCACTCACTGGTTTAGGCCCTGCCATTTACAATCGAATTTAAAAACCAGCCTCGCTCGCCTTTCGCCCAATTAATCCGG
+
CCCCCGGGFGGGGEFGGGGGGGGGGGGGGGGGGGGEGGGGGGG<CFGGFGG,FEDEGGG@CCF,CEEGFFFGGGGG7FGGGGG7F<FGGFGGGGDGGCEFGGGGGFGGFGGGGGGGFCGGGGGGDFGGGGGGGAFGDE=FGGGF8E=DFCGGFDFGDGGGGGGGGGGG=,@E8FGC,,,3=967@,,,,8,3@D6,2@DA++,++*****3+5++53*A,*1*)0*665))09C*/)(1=>5(+3:+)3)/
@M03364:276:000000000-BLYN8:1:1101:27589:7172 2:N:0:1
GGACTACACGGGTTTATAATCCTGTTCGCTACCCATGCTTTAGAGCCTCAGCGTCAGTTACAGACCAGACAGCCGTCTTCGCTACTGGTGGTCTTCCATATATCCACGCATTTCACCGCTACACATGGAGTTCCACTGTCCTCTTCTGCACTCAAGTCTCCCAGTTTCCAATGCACTTCTTCGGTTGAGCCGAAGGCTTTCACATTAGACTTAAGAAACCGCCTGCGCTCGCTTTAAGCCCAATAAATC
+
<9@9C<,@FGGGGGG8CFGDFGGFF<EFCFBFCEEEEF,,<,6CE,@@CC,CFF:,B,CEC,<FFGFCCCE8FFF,@@<FD,,4CFFG<F,BF,>,,:E5:EC,,9BCE748E<FFGFGE@FCA=4,4??E8EEE,>=,9,4,+48>4,,>DFE,6@,DB>8=>DFDFDDGF?8GE,A?:,;=C++=,=@D@733@948@D97+<DFG@CGF7C78:*,4*19):3(2(/047/*/+)+5CF0)CFFE+
@M03364:276:000000000-BLYN8:1:1101:17414:7180 2:N:0:1
GGACTACCGGGGTATCTAATCCTGTTTGCTCCCCACGCTTTCGAGCCTCAGTGTCAGTTACAGGCCAGAGAGCCGCTTTCGCCTCCGGTGTTCCTCCATATATCTACGCATTTCACCGCTACACATGGAATTCCACTCTCCTCTCCTGCACTCAAGTCTCCCAGTTTCCAATGCACACAATGGTTGAGCCACTGCCTTTTACATCAGACTTAAGAAACCACCTGCGCTCGCTTTACGCCCAATAAATCCGG
+
CCCCCGGFGGGGGDGGGG9FCFGGGGGGGGGGGGGGGGGGGGGGGGGGGGFGGGGGGGGGGGGGGGGGGGGGGGGGGDFFGGGGGGGGGGGGGGGGGGGGGGGGGGED=CFGFGGGGGGGGGGGCFGGGGGGGGFGGGGGGFGGGGGCFGGGGFGGGGGGGGGGGGGGGGGGGGGFCGDDGFGGGGGFGFFGGGGGGGGG7DGGFGGGF>CCGCGGGGFFFEFBFF=558?48<FEFFGCE:@FGFFEGGD
@M03364:276:000000000-BLYN8:1:1101:21244:7181 2:N:0:1
GGACTACCGGGGTTTCTAATCCTGTTTGCTCCCCACGCTTTCGAGCCTCAGTGTCAGTTTCCGTCCAGAGAGCCGCTTTCGCCACCGGTGTTCCTCCAGATATCTACGCATTTCACCGCTACACCTGGAATTCCACTCTCCTCTTCTGTACTCAAGTCTACCAGGTTCCAATGCATACCCCGGTTTAGCCACTGCGTTTTACAACACCCCTATTAAACCCCCTGCGCTGCCTTTTCGCCCAATACATCCGG
+
CC<CCFG,+@7@@+B,CFE,FFGF@EFCFGGFCFGGGG7F<EE8C,@;,;C6CCEF9F,,,,B,CCGG,<,8@@::6,9,=FGEDEE7=+BCD9EF=<,C?,CC,,,+4+8C<FFFGCGE+FFG,ECF,<ACA,,8,@45D,@+,3,683CDF;BF,@D,>C83+8,@,3,>AD8,,,,4++@@:*3,,,,3,,4*4:CE:2=+/*3*78<**+1++0=*:55(05,5()0;@D*))(34*:(/*27>4*1
@M03364:276:000000000-BLYN8:1:1101:13094:7191 2:N:0:1
GGACTACTGGGGTTTCTAATCCTGTTTGCTCCCCACGCTTTCGCACCTGAGCGTCAGTCTTTGTCCAGGGGGCCGCCTTCGCCACCGGTATTCCTCCAGATCTCTACGCATTTCACCGCTACACCTGGAATTCTACCCCCCTCTACAAGACTCTAGCCTGCCAGTTTCGGATGCAGTTCCCAGGTTGAGCCCGGGGATTTCACATCCGACTTGACAGACCGCCTGCGTGCGCTTTACGCCCAGTAATTCCG
+
CCCCCGGGGGGGGGGGGGGGGGGGGGGGGGGFGGGGEGGGGGGGGGDFFGGGGGGGGGGGGGGGGGGGGGGGGGGGGGGGGGGGGGGDFEGGGGGGGGGEDEFFFGGFCEGGGGDGFGGGEGGGFGEGGGGGGGGGGGGGGGGGGGGGGGGGGGGDGGGFCGGGGGGG>>CGGG,@DFGGG9FFFFFGGGFGGGGEE>FGFDFCAFCD5CDDF79:CFGGFGFFFFBF035@GDGFFFCC:@:?F7?5*00
@M03364:276:000000000-BLYN8:1:1101:18928:7258 2:N:0:1
GGACTACTGGGGTTTCTAATCCTGTTTGCTCCCCACGCTTTCGCACCTGAGCGTCAGTCTTTGTCCAGGGGGCCGCCTTCGCCACCGGTATTCCTTCAGATCTCTACGCATTTCACCGCTACACCTGGAATTCTACCCCCCTCTACAAGACTCTAGCCTGCCAGTTTCGGATGCAGTTCCCAGGTTGAGCCCGGGGATTTCACATCCGACTTGACAGACCGCCTGCGTGCGCTTTACGCCCAGTAATTCCG
+
CCCCCGGGGGGGGGGGGGGGGGGGGGGGGGGGGGGGGGGGGGGGGGGGGGGGGGGGGGGGGGGGGGGGGGGGGGGGGGGGGGGGGGGGGGGGGGGGGGGGGGGGGGGGGGGGGGGGGDGGGGGGGGGGGGGGGGGGGCDGGGGGGGGGFGGGGGGGGGGFGGGGGGGFGGGGGGGFFGGG6CGFGBFGGGGGGCGG5EFGGGGGFGGGGGGCFGGGGCGFEGFFFFFF0BFDGDGFF?EGGFFF*??A:C9
@M03364:276:000000000-BLYN8:1:1101:21133:7267 2:N:0:1
GAACTACTGGGGTATCTAATCCTGTTTGCTCCCCACGCTTTCGAGCCTCAACGTCAGTTACAGACCAGTGAGCCGCCTTCGCCACTGGTGTTCCTCCATATATCTACGCATTTCACCGCTACACTTGGAATTCCACTTTCCTCTTCTGCACTCAAGTCTACCAGTTTCCAATGCATACAATGGTTGAGCCACTGCCTTTTCCACCCGACTTAATCAACCACCTGCGCTCGCCTTTCGCCCAATCACACCGG
+
A-@CCAFG@FGGGEFGGG99FFFFGFGGGGGFFGFGGGGGGGGC8CFGFGAFFFGGGGEGG<F,CF<F6,CDFG@FFFGGGGGGGGGFGFFFGGC<F=EAFFEF9@FFGGGEGGFGGGGGEE@F9?BFGFEFFFEEG,@EF;FF,EEGACFFF8E?8@=7ECEGGGFC,@D9,D=E,E,,,68;>E8,,@,=,@DF,;FF+=:+5+3+<*<25+55*9C*3C645*:*/2?)77*8?9EG5F;)2**/1)1
@M03364:276:000000000-BLYN8:1:1101:14829:7271 2:N:0:1
GGACTACAGGGGTTTCTAATCCTGTTCGCTCCCCACGCTTTCGAGCCTCAGTGTCAGTTACAGGCCAGAGAGCCGCTTTCGCCTCCGGTGTTCCTCCATATATCTACGCATTTCACCGCTACACATGGAATTCCACTCTCCTCTCCTGCACTCAAGTCTCCCAGTTTCCAATGCACACAATGGTTGAGCCACTGCCTTTTACATCAGACTTAAGAAACAACCTGCGCTCGCTTTACGCCCACTAAATCAGG
+
CCCCCGGGGGGGGGGGGGFGGGGGGGFGGGGEGGGGGGGGGGGGGGGGGGGGGGGGGGGGGGGGGGGGGGGGGGGGGGGGGGGGEGGGGGEGGGGGGGGGGG9@EFG@FGDFGFFGGGGGEE:E9FGGFFFFFGFFFFGGGGGGGFFFGGGGGGFD;FFFGFGFDFGFGG9DC?FFCFG8@FFGFCFGF78FFGGCGFGC+3,?9<799*+=+<DDFF,:ACFFD59BF>>>DDCCEFG@5)6AFC8?2;7
@M03364:276:000000000-BLYN8:1:1101:28209:7272 2:N:0:1
GGACTACAAGGGTATCTAATTCTGTTTGCTACCCAAGCTTTCGAGCCTCAGCGTCAGGTACAGACCAGAGAGCCGCCTTCGCCACTGGTGTTCCGCCATATACCTACGCATTTCACAGCAACACATGGAATTCCACTCTCCTCTTCGTAACTCAAGTCTCCCAGTTCCCAACGACCCTACCCGGTTGAGCCGGGGCCTTTCACATCAGACTTAAGAAACCGCCTGCGCTCGCTGTACCACCAATAAATCCG
+
A@<B@6,6EF8;FE?C,C<E,E,<-6,;C9<E8,E,,:EA<,89CC:4F@EGG:FEF,6;<<<C;,6;,C@@DCFEF,8A7@6@F,9E:BE7<EB,B=CAE?,9@EGEC,?4<CAF9C:,,BE:>9FDF<?FEGED,>9,@,>?46+,,46==E>E6@;F9,DF>,,,66@+@+@C>8,6DG68<BC,7>C57EG*=>89=+,5+*59*96BDG8:>F?,655(()(.,)))**2/1)2<*;1)0:*-2*1
@M03364:276:000000000-BLYN8:1:1101:11209:7279 2:N:0:1
GGACTACCCGGGTATCTAATCCTGTTTGCTACCCATGCTTTCGAGCCTCAGCGTCAGTTACAGACCAGACAGCCGCCTTCGCCACTGGTGTTCTTCCATATATCTACGCATTTCACCGCTACACATGGAATTCCACTCTCCTCTCCTGCACTCAAGTCTCCCAGTTTCCAATGCACACAATGGTTGAGCCACTGCCTTTTACATCAGACTTAAGAAACCACCTGCGCTCGCTTTACGCCCAATAAATCCGG
+
CCCCCGGGGGGGGGGFGGGGGGGGGGGGGGGGGGGGEGGGGGGFGGGGGGGGGGGGGGGGGGGGGFFGGGGGGGGGEFGGGGGGGGGGFFGGGGGGGGGFGGGGGFGGCE>GFGGGGGGGGGGGGFGGGFGGGGEAEEFGGFGGGGGGGGGGCFGGGGGGGGGGGGGGFFFGGFGEE?=DFGF=FGFDFG3DCFG8CCEG78;;CCGCGGGGFGCFC9:FFGFF2?)*/958DFGFBDGGG>DA7DFFGGD
@M03364:276:000000000-BLYN8:1:1101:22966:7281 2:N:0:1
GGACTACCAGGGTTTCTAATCCTGTTTGCTCCCCACGCTTTCGCACCTGAGCGTCAGTCTTTGTCCAGGGGGCCGCCTTCGCCACCGGTATTCCTCCAGATCTCTACGCATTTCACCGCTACACCTGGAATTCTACCCCCCTCTACAAGACTCTAGCCTGCCAGTTTCGGATGCAGTTCCCAGGTTGAGCCCGGGGATTTCACATCCGACTTAACAAACCGCCTGCGTGCGCTTTACGCCCAGTACTTCCG
+
CCCCCGGGGGGGFGGGGGGGGGGGGGGGGGGGGGGGGGGGGGGGGGGGGGGGGGGGGGGGGGGGGGGGGGGGGGGGGGGGGGGGGGDGGGGGGGGGGGGGGGGGGGGGGGGGGGGGGEGGDGGGGGGGGGGGGGCAFGFGGGGGGGG9>DFGGGGGGGGGGGG?FGGGGD8**>ECGGGFGGGFGGGGGGGGGGGEGGCEFGG=FFGG3)9<DCGGGGG=BGFF<FFF?BE>)C54=?G?55?4:**6CF/
@M03364:276:000000000-BLYN8:1:1101:12920:7286 2:N:0:1
GGACTACTAGGGTTTCTAATCCTGTTTGCTCCCCACGCTTTCGAGCCTCAGTGTCAGTTACAGGCCAGAGAGCCGCTTTCGCCACCGGTGTTCCTCCATATATCTACGCATTTCACCGCTACACATGGAATTCCACTCTCCTCTTCTGCACTCAAGTCTCCCAGTTTCCAATGACCCTCCCCGGTTGAGCCGGGGGCTTTCACATCAGACTTAAAGAACCGCCTGCGCTCGCTTTACGCCCAATAAATCCG
+
CCCCCGGGGGGGGGGGGGGGGGGGGGGGGGGGGGGGGGGGGGGGGGGGGFGGGGGGGGGGGGGFGGGGGGGGGGGGGGGGGGGGGGGGGGGGGGGGGGGGGGGGGGGGGGGGGGGGGGGGGGGGGFGGFFFGGGEGGGGGGGGGGGGGGGGGGGGGGCEGGGGGGGGGGGGGDCFGGFFGGGGGGGGGGGG>EGDDGCGGGFCGFGGFGGG:CGCGFG=FEGBDF4;EFFFFGGD2=<GDGB?FG7=4CF9
@M03364:276:000000000-BLYN8:1:1101:21732:7330 2:N:0:1
GGACTACTGGGGTATCTAATCCTGTTTGCTCCCCACGCTTTCGAGCCTCAGTGTCAGTTACAGGCCAGAGAGCCGCTTTCGCCTCCGGTGTTCCTCCATATATCTACGCATTTCACCGCTACACATGGAATTCCACTCTCCTCTCCTGCACTCAAGTCTCCCAGTTTCCAATGCACACAATGGTTGAGCCACTGCCTTTTACACCAGACTTAATAAACCACCTGCGCTCGCTTTACGCCCAATAAATCCGG
+
CCCCCGGGGGGGGGGGGGGGGGGGGGGGGGGGGGGGGGGGGGGEGGGGGGGGGGGGGGGGGDGGGGGGFGGGGGGGFGGFGEGGGGDGGGEGGGGGGGGEFGGGGGGGGGGGGGGFGGGGGGGGFCF8FG9FAFDG;BFGGGGGFGGFGGGDGFGGGGGFFDFGGGGGFFFGGGCGGGGGG9FGGGFGFGGGG8CCE9CGFFGFFGGGGG+<:CE7@FCFAGFEFFBBAAEBDGF*:=EGE):8DGFEGC>
@M03364:276:000000000-BLYN8:1:1101:15639:7349 2:N:0:1
GGACTACAAGGGTTTCTAATCCTGTTTGCTCCCCACGCTTTCGAGCCTCAGTGTCAGTTACAGGCCAGAGAGCCGCTTTCGCCTCCGGTGTTCCTCCATATATCTACGCATTTCACCGCTACACATGGAATTCCACTCTCCTCTCCTGCACTCAAGTCTACCAGTTTCCAATGCATACAATGGTTGAGCCACTGCCTTTTACACCAGACTTAATAAACCACCTGCGCTCGCTTTACGCCCAATAAATCCGG
+
CCCCCGGGCFGGGGGGGGGGGGGGGGGGGGGGGGGGGGGGGGGFGGGGDGGEFGGGGGGF9CFFGGGGFGGGGGGGFCFGGGGGGGEGGGGGGGGGGDCGG9=FGGGGGGGGGGGGGGGGDGGFEFGGGEGGGDGFGGFGGGGFDGGGGGGGGCEFGGCD,DEGFGGG:EGGGGCF,,E9DFFDGDD??86DEC9@EG99+=CGFFGC?FD8+++++*@CFGFFFFF>44?)27F4ADEEC>;;FFFCGGD
@M03364:276:000000000-BLYN8:1:1101:12169:7355 2:N:0:1
GGACTACTCGGGTTTCTAATCCTGTTTGCTCCCCACGCTTTCGCACCTGAGCGTCAGTCTTCGTCCAGGGGGCCGCCTTCGCCACCGGTATTCCTCCAGATCTCTACGCATTTCACCGCTACACCTGGAATTCTACCCCCCTCTACAAGACTCTAGCCTGCCAGTTTCGGATGCAGTTCCCAGGTTGAGCCCGGGGATTTCACATCCGACTTGACAGACCGCCTGCGTGCGCTTTACGCCCAGTAATTCCG
+
CCCCCGGGGGGGGGGGGGGGGGGGGGGGGGGCGGGGGGGGGGGGGGGGGGGGGGGGGGGGGGGGGGGGGGGGGGGGGGGGGGGGGGGGGDGGGGGGGGGBFGGGGGGGGGGGGGGGGCFGDGGGGGGGGGGGGGGFGFGGGGGGGGGF9EGC8EFGFFFGDGGGGGGGGGEGGGGGGGGGGGGGGGGGGFBFGGGGGG6=7CGGFCDGGGGGGFGGG*=EDEFFFFFFFFFFGGGFB<CCEF1FGFF2DD2
@M03364:276:000000000-BLYN8:1:1101:20491:7376 2:N:0:1
GGACTACACGGGTTTCTAATCCTGTTTGCTCCCCACGCTTTCGAGCCTCAGTGTCAGTTACAGGCCAGAGAGCCGCTTTCGCCACCGGTGTTCCTCCATATATCTACGCATTTCACCGCTACACATGGAATTCCACTCTCCTCTCCTGCACTCAAGTCTACCAGTTTCCAATGCATACAATGGTTGAGCCACTGCCTTTTACACCAGACTTAATAAACCACCTGCGCCCGCTTTACGCCCAATAAATCCGG
+
CCCCCGGGGGGGGGGGGGGGGFGGGGGGGGGGGGGGGGGGGGGGGGDGGGGGGGGGGGGDGGGFGGGGGGGGGGGGGGGFGGGGGCFGGGGGGGGGGGGGGFFGGGGGGGGGGGGGGGGGGGFGFGGGF,<FFEGGGCDFFGGGGFGDGGGGGFGD3,6EFGDFDGGCGFGGFFGC,9D9FGGGGC,,434@?FGGGGGG?7BDF7CFCFECGGGFGG?99EF==*:@>B;2C<+96@GGEFF;*:@?FDD
@M03364:276:000000000-BLYN8:1:1101:9699:7387 2:N:0:1
GGACTACTGGGGTTTCTAATCCTGTTTGCTCCCCACGCTTTCGCACCTGAGCGTCAGTCTTTGTCCAGGGGGCCGCCTTCGCCACCGGTATTCCTCCAGATCTCTACGCATTTCACCGCTACACCTGGAATTCTACCCCCCTCTACAAGACTCTAGCCTGCCAGTTTCGAATGCAGTTCCCAGGTTGAGCCCGGGGATTTCACATCCGACTTGACAGACCGCCTGCGTGCGCTTTACGCCCAGTAATTCCG
+
CCCCCGGGGGGGGGGGGFFFGGGGGGGGGGGGGGGGGGGGGGGGGGGGGGGGCGGGGGGGGGGGGGGGGGGGGGGGGGGGGGEGGGDGGGGGGFGGGGGGGFGGGGGGGGGGGGGGGGGGGGGFGGGGGDFGGGGGGGGG@CEDGGGFC8DD?FFFFGGGGGCGFGFGGF>FFFGGGGGGGGFGFGGGGGF>EEGGGGGGGGGFFGGGGGGGGGGGGGGG3CEBFF>:6>5>D>CBF?>:EFFFC7@4CCC
@M03364:276:000000000-BLYN8:1:1101:20702:7415 2:N:0:1
GGACTACTGGGGTTTCTAATCCTGTTTGCTCCCCACGCTTTCGCACCTGAGCGTCAGTCTTCGTCCAGGGGGCCGCCTTCGCCACCGGTATTCCTCCAGATCTCTACGCATTTCACCGCTACACCTGGAATTCTACCCCCCTCTACGAGACTCAAGCTTGCCAGTTTCAAATGCAGTTCCCAGGTTGAGCCCGGGGATTTCACATCCGACTTGACAGACCGCCTGCGTGCGCTTTACGCCCAGTAATTCCG
+
CCCCCGGGGGGGGGGCFE@FGGGGGGGGGGGGGGGGGGGGGGG@FFGFAFGGGGGGGGGGGFGFEGGGGDCEGEGGGGGGGGGGFFEGGGGGEFGGFCEGGGGGGGFGGGG:FGFGGGGGGGG<>FGG,FDFGGGCGGGGGGEFFD?3@3@CCEG6FDCGFGFGGABF7EGGGC,;DGGGGGGGG?8CF,DGGDGE5CBCFGGG6;>58DDG>CFGGCC=):D01:>:05>:7D<>=:2?E::67:*:FD6
@M03364:276:000000000-BLYN8:1:1101:6676:7435 2:N:0:1
GGACTACTGGGGTTTCTAATCCTGTTTGCTCCCCACGCTTTCGCACCTGAGCGTCAGTCTTTGTCCAGGGGGCCGCCTTCGCCACCGGTATTCCTCCAGATCTCTACGCATTTCACCGCTACACCTGGAATTCTACCCCCCTCTACAAGACTCTAGCCTGCCAGTTTCGAATGCAGTTCCCAGGTTGAGCCCGGGGATTTCACATCCGACTTGACAGACCGCCTGCGTGCGCTTTACGCCCAGTAATTCCG
+
CCCCCGGGGGGGGGGGGGGGGGGGGGGGGGGGGGGGGGGGGGGGGGGGGGGGGGGGGGGGGGGGGGGGGGGGGGGGGGDGGGGGGGGGGGGGGGGGGGGGGGGGGGGGGGGGGGGGGGGGGGGGGGGGGGGGGGGGGGGFCEGGGGGGGGGFGGGGGGGGGGGGGGGGGEGGGGGG,;EFGGGGGGGGGGGGGDEEGCFGGGGGFGGGGGGGG7CFGGGGFEBFFFFD:FFFGCF>F?EEEBBF7F=)::2
@M03364:276:000000000-BLYN8:1:1101:8200:7440 2:N:0:1
GGACTACTGGGGTTTCTAATCCTGTTCGCTACCCATGCTTTCGAGCCTCAGCGTCAGTTACAGACCAGAGAGCCGCCTTCGCCACTGGTGTTCCTCCATATATCTACGCATTTCACCGCTACACATGGAATTCCACTCTCCTCTTCTGCACTCAAGTCCTCCAGTTTCCAATGACCCTCCCCGGTTGAGCCGGGGGCTTTCACATCAGACTTAAAGAACCGCCTGCGCTCGCTTTACGCCCAATAAATCCG
+
CCCCCGGGGGGGGGGGGGGGGGGFGGGGGGGGGGGGGGGGGGGGGGGGGGGGGGGGGGGGGGGGGGFFGGGGGGGGGGGGGGFGGGGGGGGGFGGGGGGGGGGGGGGGEEGGGGGGGGGGGGGGDGGGECFGGGGGGGGGGGGGGGGGGGGGGGGGGGGCGGGCFGGGGGGGGGGGGGFGGGGGGGGG6FGGGGGGGGGGGGGGAFFGGGGGCC:FFGGGFGDD7A9FF:BFGGGFF<EGGFFFGGF<CFC
@M03364:276:000000000-BLYN8:1:1101:11521:7471 2:N:0:1
GGACTACTAGGGTTTCTAATCCTGTTTGCTCCCCACGCTTTCGCACCTCAGTGTCAGTATCAGTCCAGGTAGTCGCCTTCGCCACTGGTGTTCCTTCCTATATCTACGCATTTCACCGCTACACATGGAGTTCCACTGTCCTCTTCTGCACTCAAGTCTCCCAGTTTCCAATGCACTTCTTCGGTTGAGCCGAAGGCTTTCACATTAGACTTAAAAGACCGCCTGCGCTCGCTTTACGCCCAATAAATCCG
+
CCCCCGGGGGGGGGGGGGGGGGGGGGGGGGGGGGGGGGGGGGGGGGGGGGGGGGGGGGGGGGGGGGGGGGGGGGGGGGGGGGGGGGGGGGGGGGGFFGGGGGGGGGGGGDGGGGGGGGGGGGGGGGGGGGGGGGGFGGGFDGGGDEFGGGGGGGFGGGGGGGGGEFGGGGGGGGGGGGDGD=?>GGEGGGGGGDGDGFEFGGGGFGCC+:FGFGGG8CGFBGAF)47@:86?DGG=FFGDEFFFF7AE>FC
@M03364:276:000000000-BLYN8:1:1101:20660:7483 2:N:0:1
GGACTACAGGGGTATCTAATCCTGTTTGCTCCCCACGCTTTCGAGCCTCAGTGTCAGTTACAGGCCAGAGAGCCGCTTTCGCCTCCGGCGTTCCTCCATATATCTACGCATTTCACCGCTACACATGGAATTCCACTCTCCTCTTCTGCACTCAAGTCCTCCAGTTGCCAATGACCCTCCCCGGTTGAGCCGGGGGCTTTCACATCAGACGTAACGAACCGCCTGCGCTCGCTTGACGCCCAGTAATTCCG
+
CCCCCGGGGGGGG@F9EECCFGFFGGGGF<FGFEFGG@:CFAEG8F7EFDDFFGGFCFAAFDGGGGGGDCCFFGCFGG?AFCCCFFGD+6:F:?AFGGGFADGFGEGG77FCDGGGCFE+>FCECFFGGCCFFF,AED,EFDF?F9DGFCGGGF=FE,,>BECF@>,6EFFGG9FCF1@5:8EEF>C67;?EE>*:C:8CDGF+72+;66):/>*/95ECAEE((833(.<BDF*,)(A*:566:0*:>C<
@M03364:276:000000000-BLYN8:1:1101:17119:7508 2:N:0:1
GGACTACCGGGGTTTCTAATCCTGTTTGCTCCCCACGCTTTCGAGCCTCAGTGTCAGTTACAGGCCAGAGAGCCGCTTTCGCCTCCGGTGTTCCTCCATATATCTACGCATTTCACCGCTACACATGGAGTTCCACTGTCCTCTTCTGCACTCAAGTTTCCCAGTTTCCGATGCACTTCTTCGGTTGAGCCGAAGGCTTTCACATCAGACTTAAGAAACCGCCTGCGCTCGCTTTACGCCCAATAAATCCG
+
CCCCCGGGGGGGGGGGGGGGGGGGGGGGGGGGGGGGGGGGGGGGGGGGGGGGGGGGGGGGGGGGGGGGGGGGGGGGGGGGGGGGGGGGGDGGGGGGGGGGGGGGGGGGGGGGGGGGGGGEGGGGGGGGGGGGFC9FGGGFGGGFFGGDGGGGGGFGGGGGGGGGGGGGGGGDGGGGFGGGGGGGGGGFGGGGGGGGGGGGGFGFFGGGGGGGDFGGGGGGEEE9>FBE>BFFGGGFFFGCE>0ADFF4*C9
@M03364:276:000000000-BLYN8:1:1101:5105:7515 2:N:0:1
GGACTACCAGGGTTTCTAATCCTGTTTGCTCCCCACGCTTTCGAGCCTCAGTGTCAGTTACAGGCCAGAGAGCCGCTTTCGCCTCCGGTGTTCCTCCATATATCTACGCATTTCACCGCTACACATGGAATTCCACTCTCCTCTCCTGCACTCAAGTCTCCCAGTTTCCAATGCACACAATGGTTGAGCCACTGCCTTTTACATCAGACTTAAGAAACCACCTGCGCTCGCTTTACGCCCAATAAATCCGG
+
CCCCCGGGGGGGGFGGGGGGGGGGGGGGGGGGGGGGGGGGGGGGGGGGGGGGGGGGGGGGGGGGGGGGGGGGGGGGFGGGGGGGGGGGFGGGGGGGGGGGGGGGGGGGGGGGGGGGGGGGGGGGGGFGGGGGGGGGGGFGGGGGGGGGGGGGGGGGGGGGGGGGGGGGGGGGCDGGGGGGGGDGGGGGGCGGCEGFG;FGGGGGF8CCFGFGGGGGGGGGFGFFD4>BFB>5?CFCB@GEGFDFGGFFGDC
@M03364:276:000000000-BLYN8:1:1101:3601:7522 2:N:0:1
TACCAGGGTATCTAATCCTGTTTGCTCCCCACGCTTTCGTGCATGAGCGTCCGTACAGGCCCAGGGGACTGCCTTCGCCATCGGTGTTCCTCCGCATATCTACGCATTTCACTGCTACACGCGGAATTCCATCCCCCTCTGCCGTACTCCAGCCCTGCAGTCACAAAGGCAGTTCCCAGGTTGATCCCGGGGATGTCACATCTGACTTAACAAACCGCCTGCGTGCGCTTTACGCCCAGTAATTCCGATT
+
CCCCCFEF<@CFGGGGG9FFGGGGGGGCFBFGGGGGGGGG<CFGG9FGEG7+@FGG>9FFEFE8<CCCFFDEFFGFGGGCFGGDC:CGGFGAF7C=CEDGGGGGGGGGCGFFCFFF9FG?CF7F>FEGGGGFG@8FEGGGGCF68CCGGGGDGGGFD?8:3,,><C,D8?CEGGF7D28>EB,33;D7EGGGEC*>C;29BFGCAFGFFGG7CFGFG:C55>88;B6)6)7*237>EFGC7BAFDF)1C*
@M03364:276:000000000-BLYN8:1:1101:24058:7541 2:N:0:1
GGACTACTGGGGTATCTAATCCTGTTTGCTCCCCACGCTTTCGAGCCTCAGTGTCAGTTACAGGCCAGAGTGCCGCTTTCGCCTCCGGTGTTCCTCCATATATCTACGCATTTCACCGCTACACATGGAATTCCACTCTCCTCTCCTGCACTCAAGTCTCCCAGTTTCCAATGCACACAATGGTTGAGCCACTGCCTTTTACATCAGACTTAAGAAACCACCTGCGCTCGCTTTACGCCCAATCAATCCGG
+
CCCCCGGGGGGGGGGGGGGGGGGGGGGGGGGGGGGGGGDGGGGGGGGGGFGGGGGGGGGGGG<CFGGCGGGGGGDGGGGGGGFGGGGGGDGGGCCFGFGGGGGGGGGGGGGGGGGGGDGGGGGGFGFGGFGGGGGGGFGGGGGGGEDFGGGGGGGFEFGGDFDFFGGGGGGGGCCEEGG?FG?EFGFFFFGGGGG6<EDFCFGGA++*39BFFGGCFFFGFCFEFF>@=EF>FGGFFDCEEF1);;AE7D:
@M03364:276:000000000-BLYN8:1:1101:15208:7549 2:N:0:1
GGACTACCGGGGTTTCTAATCCTGTTTGCTCCCCACGCTTTCGAGCCTCAGCGTCAGTTACAGACCAGAGAGCCGCCTTCGCCACTGGTGTTCCTCCATATATCTACGCATTTCACCGCTACACATGGAATTCCACTCTCCTCTCCTGCACTCAAGTCTACCAGTTTCCAATGCATACAATGGTTGAGCCACTGCCTTTTACACCAGACTTAATAAACCACCTGCGCTCGCTTTACGCCCAATAAATCCGG
+
CCCCCGFGGGGGGGGGGGGGGGGGGGGGGGGGGGGGGGGGGGGGGGGGGGGGGGGGGGGGGGGGGGGGGGGGGGGGGGGGGGDGGGGGFGGGGGGGGGGGFGGGGGGGDEGGGGGGGGGGGGGGGGGGGGGGGGGGGGGGGGGGGFFGGGGGFGDGGGGGGGFGFGGGGGAFGGFGGGGGGGGG9B?FGFGGFGGFGFGDFGGGFGG>FGGGFGGFGGCEFGFFB:@E=B;?C/7CE;ECE53ACFFE*C9
@M03364:276:000000000-BLYN8:1:1101:3690:7549 2:N:0:1
GGACACTAGGGTTTCTAATCCTGTTTGCTCCCCACGCTTTCGAGCCTCAGTGTCAGTTACAGGCCAGAGAGCCGCTTTCGCCTCCGGTGTTCCTCCATATATCTACGCATTTCACCGCTACACATGGAATTCCACTCTCCTCTCCTGCACTCAAGTCTCCCAGTTTCCAATGCACACAATGGTTGAGCCACTGCCTTTTACATCAGACTTAAGAAACCACCTGCGCTCGCTTGACGCCCAATAAATCCGG
+
CCCCCGFFGGGFGGGGGGGFGGGGGAFGEGGGGFGFGGGGFGGGDFFGGGACDGGGGGGGGGGGGGGGGGFFFGGEG7FFGGDGCFG7F:=FGCECGGGFGGGFFFGGG@FAAFCGGGGEEFGGGGGFFEGGCGGGGGGC,@A?@FGGFFADFGEEFFGGGGGFG9EDFFGFFGGGGGGGGGGGGCFFCGGGGGGGGGGGGGCGFGFGGFFFGFGCCDFGBGFFAFF4>B?F8CC@FFCGCF;FFCFFDD
@M03364:276:000000000-BLYN8:1:1101:16425:7586 2:N:0:1
GGACTACCGGGGTATCTAATCCTGATTGCTCCCCACGCTTTCGAGCCTCAGTGTCAGTTACAGGCCAGAGAGCCGCTTTCGCCTCCGGTGTTCCTCCATATATCTACGCATTTCACCGCTACACATGGAATTCCACTCTCCTCTCCTGCACTCAAGTCTCCCAGTTTCCAATGCACACAATGGTTGAGCCACTGCCTTTTACATCAGACTTAAGAAACCACCTGCGCTCGCTTTACGCCCAATAAATCCGG
+
CCCCCGGGGGGGGGGGGGGGGGGGGGGGGGFGGGGGGGGGGGGGGGGGGGGGGGGGGGGGGGGGFGGGGGGGGGGGGGGGGGGGGGGGGGEGGGGGGGGEGGGGGGGGGGGGGGGGGGGGGGGGCFFGGFGGG?=FEGGGGGGDFG98EFGGGGGGCFGGGGFGGG@D8EEAFGEAFGG8CFGGD8EGGC?@AFGGGGGF>CFGF7>;7DC>FGF+;DF7AGF@DFF6(:??FG77)3BECA;4CF7C;<9
@M03364:276:000000000-BLYN8:1:1101:18850:7593 2:N:0:1
GGACTACAGGGGTTTCTAATCCTGTTTGCTCCCCACGCTTTCGCACCTGAGCGTCAGTCTTTGTCCAGGGGGCCGCCTTCGCCACCGGTATTCCTCCAGATCTCTACGCATTTCACCGCTACACCTGGAATTCTACCCCCCTCTACAAGACTCTAGCCTGCCAGTTTCGGATGCAGTTCCCAGGTTGAGCCCGGGGATTTCACATCCGACTTGACAGACCGCCTGCGTGCGCTTTACGCCCAGTAATTCCG
+
CCCCCGGGGGGGGGGGGGEGGGGGGGGGGGGGGGGGGGGGGGGGGGGGDEGGGGGGGGGGGGGGGFGGGGDFGGGGGGGGGGGGGGGGGGGGFGGGGGGGGGGGGGGGGGFGFGGGGGGGCGGGGGGGGGGGGGGGGGGGGGGGGGGGCFGGGGGGGGGFGGCCFGGGGGEEEGGGGGGGF9CCCFGGFGFGG5EGCGGGFDEC7CFGDDGD7CFGGGGGEGEBBFFB?FFFD3C9FBCEE34FF*9)::7
@M03364:276:000000000-BLYN8:1:1101:22049:7599 2:N:0:1
GGACTACTGGGGTTTCTAATCCAGTTTGCTCCCCACGCTTTCGAGCCTCAGTGTCAGTTATAGGCCAGAGAGCCGCTTTCGCCTCCGGTGTTCTTCCATATATCTACGCATTTCACAGCTACAACTGGAATTCCACTCTCCTCTCCTGCACTCAAGTCACTCTGTTTCCACTGCACACAATGGTTGAGCCACTGCATTTTACATCAGACTTAAGAAACAACCTGCGCTCGCTTTACGCCCAATAAATCCGT
+
CC<CCEFF9@8:FGGGF9<<,C,CFEG<9E<@6B@6@:@FFCE,C,@@,,;FFEDE9FEF,6<,CF<@6,CC,CFE@@B?CC:@@ACD:+8CF,4:A9@E?E,9C<9A:=4,AE9<,4EFGGG,,A=8BF9,,CE:,,@FCDFBE8D88,88644=@E,,,C,7C@EFGG,7@DG,,63+36,EC8EDFCF88=3,7@D:+A7?C7+9C+++55++0;,,3*03)@)9<5/***2*:(1*/28)0=BC*)*
@M03364:276:000000000-BLYN8:1:1101:22743:7616 2:N:0:1
GGACTCCAGGGTTTCTAATCCTGTTTGCTCCCCACGCTTTCGAGCCTCAGCGTCAGTTACAGACCAGAGAGCCGCCTTCGCCACTGGTGTTCCTCCATATATCTACGCATTTCACCGCTACACATGGAATTCCACTCTCCTCTTCTGCACTCAAGTCCTCCAGTTTCCAATGACCCTCCCCGGTTGAGCCGGGGGCTTTCACATCAGACTTAAAGAACCGCCTGCGCTCGCTTTACGCCCAATAAATCCGG
+
CCCCCFGGGGGGGGGGGFFGGGGGGGGGGGGGGGGGGGEGGGGGGGGECFGGGGGGGGGGGGGGGFGGGFGGGGEGFGGGGGGGAFFE@FGGGFGGGFGFG?FDDGGGGGGGF,E9=CEEGGGGGGGGGFGCGGGEGGGGEFGDGGCFFEGGECEDGGGGFGGCGGFGGGG?8EGGGGGGGCD>FEFGGFGCEC8EGG6CFGGC6;F=CG>CCFGGCFG5BG>DFF6)::D5CFFB)8EGG3(97C=4<5/
@M03364:276:000000000-BLYN8:1:1101:9770:7644 2:N:0:1
GGACTACAGGGGTTTCTAATCCTGTTTGCTCCCCACGCTTTCGTGCCTCAGTGTCAGTGCTGGTCCAGATGGCCGCCTTCGCCACAGATGTTCCTCCCGATCTCTACGCATTTCACCGCTACACCGGGAATTCCGCCATCCTCTACCGCACTCTAGCCTCCCAGTATCCATCGCCATTCCCAGGTTGAGCCCAGGGCTTTCACGACAGACTTAAGAAACCACCTACGCACGCTTTACGCCCAGTAATTCCG
+
CCCCCGGGGGGGGGGGGGGGGGGGGGGGGGGGGGGGGGGGGGGGGGGGGGGGGGGGFGGGGGFGGGGGGGGGGGGGGGGGGGGGGGDFGGGGGGGGGGG>FGGGGGGGGG=FGGGGGGGGGGGGGGDGGGGFAFGEEGGGGGGD9DD>ECEDDGGGDCDFFGGGGGGGGFGGGGGGEFGGGGGGFF>?FGG8>GGGGGGGDFGGA5))*/9C8=:++;C:AFF81A?FFFDFGG:EF;>ED32?CCF2DC7
@M03364:276:000000000-BLYN8:1:1101:22501:7658 2:N:0:1
GGACTACCGGGGTATCTAATCCTGTTTGCTCCCCACGCTTTCGCACCTGAGCGTCAGTCTTTGTCCAGGGGGCCGCCTTCGCCACCGGTATTCCTCCAGATCTCTACGCATTTCACCGCTACACCTGGAATTCTACCCCCCTCTACAAGACTCTAGCCTGCCAGTTTCGGATGCAGTTCCCAGGTTGAGCCCGGGGATTTCACATCCGACTTGACAGACCGCCTGCGTGCGCTTTACGCCCAGTAATTCCG
+
CCCCCGGGGGGGGEGGGGGGGGGGGGGGGGFFGGGGGGGGGGGGGGGGGGFGGGGGGGGGGGGGGGGGGGGEGGGGGGGGGGGGGGGGG=FGGGGGGGGFGGGGFFGGGGGGGGGGGGGGGGGGGGGGGGGFFGGGGGGGGGGGFFFCGGGGGFFGGGGGGGGGFGGGGGGGGFFFGGGGGGGGGGGGGGCCE5EGGDFGDFFDFGGGGGGGGGFGGGGGFGF::F;FFFEF3C<4=(/CE):@77@47C*
@M03364:276:000000000-BLYN8:1:1101:17166:7670 2:N:0:1
GGACTACTCGGGTTTCTAATCCTGTTTGCTCCCCACGCTTTCGCACCTGAGCGTCAGTCTTTGTCCAGGGGGCCGCCTTCGCCACCGGTATTCCTCCAGATCTCTACGCATTTCACCGCTACACCTGGAATTCTACCCCCCTCTACAAGACTCTAGCCTGCCAGTTTCGAATGCAGTTCCCAGGTTGAGCCCGGGGATTTCACATCCGACTTGACAGACCGCCTGCGTGCGCTTTACGCCCAGTAATTCCG
+
CCCCCGGGGGGGGGGGGGGGGGGGGGGGGGGGGGGGGGGGGGGGGGGGGGGGGGGGGGGGGGGGGGGGGGGGGGGGGGGGGGGGGGGGGGGGGGGGGGGGGGGGGGGGGGGGGGCGFGDGGGGGGGGGGGGGGGGGG8DGGGGGGGFFF?GFGGGGGGGGGGGGGGGGDFFGGGFGGF,=EED>DFGGGGGGEGGG*:F9FGGGFG5CCDCCGGG==<FGEGFF?F151>>FGGF<F:8CE:::CGFFF70
@M03364:276:000000000-BLYN8:1:1101:8284:7684 2:N:0:1
GGACTACTAGGGTTTCTAATCCTGTTTGCTCCCCACGCTTTCGCACCTGAGCGTCAGTCTTTGTCCAGGGGGCCGCCTTCGCCACCGGTATTCCTCCAGATCTCTACGCATTTCACCGCTACACCTGGAATTCTACCCCCCTCTACAAGACTCTAGCCTGCCAGTTTCGGATGCAGTTCCCAGGTTGAGCCCGGGGATTTCACATCCGACTTGACAGACCGCCTGCGTGCGCTTTACGCCCAGTACTTCCG
+
CCCCCGGGGGGGGGGGGGAFGGGGGGGGGGGGGGGGGGGGGGGGGGGGEFGGGGGGGGGGGGGGGGGGGGGGGGGGGGGGGGGGGGGGGGGGGFGGGGGEFGFGGGGGGGGGGGGGGGGGGGGGGGGGFFGGGGGGGGGGGDGFFGGGGFFGGFDGGCFGGGGGGGGGGEGGGGGGGGGGGG?FGGGGFFGD5CGG=CGGGGGGFGGD*)>CF*;7=5CFBGB<F>>>:@@DG*><?BGGGFFFG7=4DG5
@M03364:276:000000000-BLYN8:1:1101:5139:7758 2:N:0:1
GGACTACTAGGGTTTCTAATCCTGTTTGCTCCCCACGCTTTCGCACCTGAGCGTCAGTCTTTGTCCAGGGGGCCGCCTTCGCCACCGGTTTTCCTCCATATCTCTACGCATGTCACCGCTACACATGGAATTCCACTCTCCTCTCCTGCACTCAAGTCTCACAGTTTCCAAGGCACACAATGGTTGAGCCACTGCCTTTTACATCAGCCTTACGACACCGCCTTCGCCCGCTTCACGCCCAATAACCTGGG
+
B<68AEF9<C@F6CFGGFF9,EFFF<E,,C6CFGGGGDDC@EGF7CFFFECFCC,CFF<C99FF@<FE<F7:6C+F+,:AFD@,,4@4F++BF,CFFGG9E,4EEF,A4:F+C<<BFCGG:B=,,7,4=FG:;9,7C36ABE,+7DFG8,==>,=EF,7@,C=9<,@D:,,,4D:@8CGD<,DFAB@CC8:DA,33,2>9+:2+=D4*0*42*/*)))4C>=>(78()(:>>G*7..(3**),0*9))*11
@M03364:276:000000000-BLYN8:1:1101:21907:7762 2:N:0:1
GGACTACCAGGGTTTCTAATCCTGTTTGCTCCCCACGCTTTCGCACCTGAGCGTCAGTCTTTGTCCAGGGGGCCGCCTTCGCCACCGGTATTCCTCCAGATCTCTACGCATTTCACCGCTACACCTGGAATTCTACCCCCCTCTACAAGACTCTAGCCTGCCAGTTTCGGATGCAGTTCCCAGGTTGAGCCCGGGGATTTCACATCCGACTTGACAGACCGCCTGCGTGCGCTTTACGCCCAGTAATTCCG
+
CCCCCGFGGGGGGGGGGGGGGGGGGGGGGGGGGGGGGGGGGGGGGGGGGGGGGGGGGGGGGGGGGGGGGGGGGGGGGGGGGGCCCFGGGGGGGGGGGFGGGGGGGGGGGGGGGGGGGGGGGGGGGGGGGGGGGGGGGDGGGGGGGGGGGCFGGGGGGGGGGGGFGFEFGG5CCFGGGGGGGCECFGGGGGGGGGCEGGGGGFGGFGFDDCDDGGGGG;:CEGEFFFFFFFFFGGGFFFGGGFFFGFB>G>*
@M03364:276:000000000-BLYN8:1:1101:6927:7775 2:N:0:1
GGACTACTAGGGTTTCTAATCCTGTTTGCTCCCCACGCTTTCGAGCCTCAGCGTCAGTTACAGACCAGAGAGTCGCCTTCGCCACTGGTGTTCCTCCATATATCTACGCATTTCACCGCTACACATGGAATTCCACTCTCCTCTTCTGCACTCAAGTCTCCCAGTTTCCAATGACCCTCCCCGGTTGAGCCGGGGGCTTTCACATCCGACGTAAGAAACCGCCGGCGCTCGCTTTACGCCCAATAAATCCG
+
CCCCCGGGGGGGGGDGGGGGGGGGGGGGGGGGGGGGGGGEGGGGGGGGGGGGEGGGGGGGGGGGGGGF@EFEGGGGGGGGGGGGGGGGGGGGCFFGGGGGGFGGGGGGGEEGFGGGFGGGEGGGDFFDFG9FAFGFG8EFGGGGGFFFGGFGF?FGGGG9EEC@,CECGGCEGGGGGGGGGG8ECEE?9CGECEECE5B6CCFGFC*9*:)2857CGGGGEC:(659B(<5@DF/<=-;?EB8F*C9>G4/
@M03364:276:000000000-BLYN8:1:1101:19055:7778 2:N:0:1
GGACTACCGGGGTTTCTAATCCTGTTTGCTCCCCACGCTTTCGAGCCTCAGTGTCAGTTACAGGCCAGAGAGCCGCTTTCGCCACCGGTGTTCCTCCATATATCTACGCATTTCACCGCTACACATGGAATTCCACTTTCCTCTCCTGCACTCAAGCCTCCCAGTTTCCAATGCACACAATGGTTGAGCCACTGCCTTTTACATCAGACTTAAGAACCCACCTGCGCTCCCTTTACGCCCAATAAATCCGG
+
CCCCCGGFGGGGGGGGGGGGGGGGGGGGGGGGFGGGEEFGFCFFGGGGGFGGGGD<FGGGGGG?FGG7FE8FGFEGGGGGGG=FG<F:FCFGGGGGFF<@FFFGG9<CEGFCFGGGGGEGFG9FEEFFFCFFEGFGF,,CAEGFG8,3,=F?DFEF,@>@DC8,FGGG8,=E,8EG;@>89E6FFC6<CB,@C?9@?FFE+;CFF89*;CC8=::B*;:*:C;(7?@)()2;D4+95;ECG3=F*+19CD1
@M03364:276:000000000-BLYN8:1:1101:6845:7804 2:N:0:1
GGACTACCGGGGTTTCTAATCCTGTTCGCTACCCACGCTTTCGAGCCTCAGTGTCAGTTACAGACCAGAGAGCCGCTTTCGCCACCGGTGTTCCTCCATATATCTACGCATTTCACCGCTACACATGGAATTCCACTCTCCCCTTCTGCACTCAAGTTCGACAGTTTCCAAAGCATACTATGGTTGAGCCACAGCCTTTCACTTCAGACTTATCAAACCACCTGCGCTCGCTTTACGCCCAATAAACCCGG
+
CCCCCGGGGGGGGGGGGGGGGGGGGGFGGGGGGGGGGGGGGGGFGGGGGGGGGGGGGGGGGGGGGGGGGGGGGGGGGEFGGGGGGGGGGGGDFGGGEGGGG9EFAFGFGEGGGGGGGGGGGGGGGGGGFFGGGGGGGGGGFGEGGGGGGGGGGG8FF9DGGGGGGGGFFGGFGGGGCEFGGGCDFGFGD86DFC>CFGC,9CF+;=CGGG>7:7+@:?DGFGFFFB=??FFF:CGEF0E818;6CF*3<D>
@M03364:276:000000000-BLYN8:1:1101:14557:7834 2:N:0:1
GGACTACAAGGGTTTCTAATCCTGTTTGCTCCCCACGCTTTCGAGCCTCAGTGTCAGTTACAGGCCAGAGAGCCGCTTTCGCCTCCGGTGTTCCTCCATATATCTACGCATTTCACCGCTACACATGGAATTCCACTCTCCTCTCCTGCACTCAAGTCTCCCAGTTTCCAATGCACACAATGGTTGAGCCACTGCCTTTTACATCAGACTTAAGAAACCACCTGCGCTCGCTTTACGCCCAATAAATCCGG
+
CCCCCFGFGGGGGGGGGGGGGGGGGGGGGGGGGGGGGGGGGGGGGGGGGGGGGGFGGGGGGGGGGGGGGGGGGGGGGGGGGGGGGGGGGGGGGGGGFFGGGGGGGGGGGGGGGGGGGGGGGGGGGGGGGGGGFGGGGGGGGFGGGGGFGGFGGFGGGGGGGGGGGGGGGGAEGGGGGGGFGG?FFGGGGGGGGFFFGGGGFDFFFC*2;CFGGFGCCGFGFGFE9@BBABD>FG7@>=GGGF3AFGF?4CC
@M03364:276:000000000-BLYN8:1:1101:14705:7839 2:N:0:1
GGACTACACGGGTTTCTAATCCTGTTTGCTCCCCACGCTTTCGAGCCTCAGTGTCAGTTACAGGCCAGAGAGCCGCTTTCGCCTCCGGTGTTCCTCCATATATCTACGCAGTTCACCGCTACACATGGAATTCCACTCTCCTCTCCTGCACTCAAGTCTCCCAGTTTCCAAGGCACACAATGGTTGAGCCACTGCCTTTTACATCAGACTTAAGAAACCACCTGCGCTCGCTTTACGACCAATAAATCCGG
+
CC?<@<F@,@F@@@C<EEDGEGFFGCGGGFGFF@E@CBFGDC@CFCF@@FFFFAC<E@@FE,CEFCEFA,,B<6C@@:,EFFGCCF+@CCFGF<E?FEGGGCA,9A?FF7+85EDA5FGG>F:<@FGDEC9E;?,A,4@FGGFCEDDEGG86@88@E>,E>>=DFFDE,;=,6DG?=1+8EFGDGC?C<4D:?FGGGGDAE?A@@+7>CCCC+=:CA*<5?*35>EF?25>?CDGFF(=85)6A*11)075
@M03364:276:000000000-BLYN8:1:1101:9343:7850 2:N:0:1
GGACTACTAGGGTTTCTAATCCTGTTTGCTCCCCACGCTTTCGAGCCTCAGTGTCAGTTACAGGCCAGAGAGCCGCTTTCGCCTCCGGTGTTCCTCCATATATCTACGCATTTCACCGCTACACATGGAATTCCACTCTCCTCTCCTGCACTCAAGTCTCCCAGTTTCCAATGCACACAATGGTTGAGCCACTGCCTTTTACATCAGACTTAAGAAACCACCTGCGCTCGCTTTACGCCCAATAAATCCGG
+
CCCCCGGGGGGGGGGGGGGGGGGGGGGGGGGGGGGGGGGGGGGGGGGGGGGGGGGGGGGGGGGGGGGGGGGGGGGGGGGGGGGGGGGGGGGGGGGGGGGGGGGGGGGGGGGGGGGGGGGGGGGGFGGGGGGGGCGGFGGGGGGGGGGGGFGGFFGGGFGGGGGGGGGGGGGGFFGGGGG6DFCGFCFD?@88?DDFGGGGDFGGF?69CD78=CFGGGCGF59)>AA>>BBBGC88):EGGF;4*;8?2)2
@M03364:276:000000000-BLYN8:1:1101:6329:7880 2:N:0:1
GGACTACTAGGGTTTCTAATCCTGTTTGCTCCCCACGCTTTCGCACCTGAGCGTCAGTCTTCGTCCAGGGGGCCGCCTTCGCCACCGGTATTCCTCCAGATCTCTACGCATTTCACCGCTACACCTGGAATTCTACCCCCCTCTACGAGACTCAAGCTTGCCAGTTTCAAATGCAGTTCCCAGGTTGAGCCCGGGGATTTCACATCTGACTTAACAAACCGCCTGCGTGCGCTTTACGCCCAGTAATTCCG
+
CCCCCGGGGGGGGCFGGGGGGGGGGGGGGGGGGGGEGGGGGGGGGGGGCF8FGGGGGGCA<FDGGGGG8@@BFGGGGGGGGGGGGFCEGEGGGGGGGCFCGFFGGGGGGGGGGGGGGGGGGGGGCDFFGGGGGFAG9,@FGEGD9E6388CFCFGGGGFFGDFCFGAEFGGGCCFCACGGC9D5FGEGGGGGGGGGGGGE779++27C++;D>+23>*@=B*5;(5970>@DGGGAF2;EDF::77BBGG*
@M03364:276:000000000-BLYN8:1:1101:20778:7881 2:N:0:1
GGACTACAAGGGTATCTAATCCTGTTTGCTCCCCACGCTTTCGAGCCTCAGCGTCAGTTACAGACCAGAGAGCCGCCTTCGCCACTGGTGTTCCTCCATATATCTACGCATTTCACCGCTACACATGGAATTCCACTCTCCTCTCCTGCACTCAAGTCTCCCAGTTTCCAATGCACACAATGGTTGAGCCACTGCCTTTTACATCAGACTTAAGAAACCACCTGCGCTCGCTTTACGCCCACTAAATCCGG
+
CCCCCGGGGGGGGGGGGGGGGGGGGGGGGGGGGGGGGGGGGGGGGEGGGGGGGGGGGGGGGGGFGGGGGGGGGCFGGGGGGGGDFFGGFGGGGGGFGCFAFAFGGGGGGDGGGGGCFGGGGGGGGGGGGGGGGGGG9EECFGGGGFGFFGGGGGGGGGGGGGGGGGGGGGFGDF9DFGG?EFGGF6=C@:6DGGGGGGGGGGGD<7?CDFFGF@CGCFF:CEF2@>A>A?FBGGC;BFGGD)646<C?GGG
@M03364:276:000000000-BLYN8:1:1101:17394:7907 2:N:0:1
GGACTACTGGGGTTTCTAATCCTGTTTGCTCCCCACGCTTTCGAGCCTCAGTGTCAGTTACAGGCCAGAGAGCCGCTTTCGCCTCCGGTGTTCCTCCATATATCTACGCATTTCACCGCTACACATGGAATTCCACTCTCCTCTCCTGCACTCAAGTCTCCCAGTTTCCAATGCACACAATGGTTGAGCCACTGCCTTTTACATCAGACTTAAGAAACCACCTGCGCTCGCTTTACGCCCACTAAATCCGG
+
CCCCCGGGGGGGGGGGGGGGGGGGGGGGGGGGGGGGGGGGGGGGGGGGGGGGGGGGGGGFCGGGGGGGGGGGGGGGEGFGDGFGGGGGGGGGGDGGFFFGGCCEFGGGGGGGGGGGGGGGCFGGGGGGGGGGGGFGGFGGGGDFFFGGGGGGGFDGFGCFGGGGAEGGGGGGGGGGGGGGGGGGGG6FGCFFGGGFFFGGGGDGF<5;CF>FCFGGDF8FFGFEBE>E9>BDCCF=42EEG)3ACFFE6>7
@M03364:276:000000000-BLYN8:1:1101:14105:7920 2:N:0:1
GGACTACTGGGGTTTCTAATCCTGTTTGCTCCCCACGCTTTCGAGCCTCAGCGTCAGTTACAGACCAGAGAGCCGCCTTCGCCACTGGTGTTCCTCCATATATCTACGCATTTCACCGCTACACATGGAATTCCACTCTCCTCTTCTGCACTCAAGTCTCCCAGTTTCCAATGACCCTCCCCGGTTGAGCCGGGGGCTTTCACATCAGACTTAAGAAACCGCCTGCGCTCGCTTTACGCCCAATAAATCCG
+
CCCCCFGGGGGGGGGGGGGGGFGGGGGGGGFEFGGGGGGGGGEFGGGFGGGFGGGGGGGGGFGGGGGGGGGGGGGGGGGGGGGGGGGFFGFEGGGGGGGGGGGGDFGGDGGEGGDGGGGEGGG@E:FFFFGGEEFGF@FGGGEFAEDGGGGGG8DFFGFFGGFCAEEFGGFFCFGGGGFGG+>>FCEF7DGEGGDGGGG?FFFFFC?F68CGGG>F7CFGEGDFFF1B9>=)>CCBF(;2751>GF=)2C9
@M03364:276:000000000-BLYN8:1:1101:3861:7924 2:N:0:1
GGACTACAGGGGTTTCTAATCCTGTTTGCTCCCCACGCTTTCGAGCCTCAGTGTCAGTTACGGGCCAGAGAGCCGCTTTCGCCTCCGGTGTTCCTCCATATATCTACGCATTTCACCGCTACACATGGAATTCCACTCTCCTCTCCTGCACTCAAGTCTACCAGTTTCCAATGCATACAATGGTTGAGCCACTGCCTTTTACACCAGCCTTAATAAACCACCTGCGCTCGCTTTACGCCCAATAAATCCGG
+
CCCCCGGGGGFGFFGGGGGGGGGGGGGDFFGGFEG7CEGGFGGGGGEGGGGGGGFGGGGGEGGGGGGGGFGFGGGGGGGFGGG:BFGGG@FGG,EF=FGGFGGGGCEGFGDEFGGDFGGGGG9FGFGGGGGGGFGA;4>F>AD=FCD?DDGGGGGGFFE;FFGGBDCG8DDGGGGGFGG?EC?B,+<,,@36@:?G6>CCCF7*3*;**;8DCED7C7:74:A2B?()-05)9CF3:(3:EFFFFGCCDG9
@M03364:276:000000000-BLYN8:1:1101:20421:7943 2:N:0:1
GGACTACTGGGGTATCTAATCCTGTTTGCTCCCCACGCTTTCGAGCCTCAGTGTCAGTTACAGGCCAGAGAGCCGCTTTCGCCTCCGGTGTTCCTCCATATATCTACGCATTTCACCGCTACACATGGAATTCCACTCTCCTCTCCTGCACTCAAGTCTCCCAGTTTCCAATGCACACAATGGTTGAGCCACTGCCTTTTACATCAGACTTAAGAAACCACCTGCGCTCGCTTTACGCCCAATAAATCCGG
+
CCCCCGGGGGGGGFGGGGGGGGGGGGGGGGGGGGGGGGGGGGGGGGGGGGGGGGGGGGGGGGGGGGGGGGGGGGGGF:DEFGGGGGGGGGGGGGGGGGGGDFGGGGGGGGGGGGGGGGGGGGGGGGGGGFFGGGGGGCFFGGGGGGGFGFGGGFGGEEFGGGGGGGGGGFGGGEDGGGGC=D8EGGGGGD6:CEFFGGGGGGFFADCFGGDCFCGGFGGFFGA4<>@DFFFA7*+@D>>CE:@FCFFEGDD
@M03364:276:000000000-BLYN8:1:1101:15900:7944 2:N:0:1
GGACTACTGGGGTATCTAATCCTGTTTGCTACCCATGCTTTCGAGCCTCAGCGTCAGTTACAGACCAGACAGCCGCCTTCGCCACTGGTGTTCTTCCATATATCTACGCATTTCACCGCTACACATGGAGTTCCACTGTCCTCTTCTGCACTCAAGTTTCCCAGTTTCCGATGCACTTCTTCGGTTGAGCCGAAGGCTTTCACATCAGACTTAAAAAACCGCCTGCGCTCGCTTTACGCCCAATAAATCCG
+
CCCCCGGGG@GGGGGFGFGGGGGGGGGGGGGGGGGGGGGGGGGGGGGGFGGFGGGGGCFFGGGGGGGGCDGGGGGGDGGGGGGGGGGGGGGGGGGGGGFGGGGGGGGGG@@FFFGGGGDGGGGGGFGDGGGGGGGGGGGGGGGGGCGGGGGGGGGGGGGGGFGFG;FF=CGEGGFGFGGGGGGGGCCC?DFGDEGG6DFGGGD>FGGGFFGGFGFG5CEG>G69=A@E@EEFGGGFFDECEFFFF7FCFGG
@M03364:276:000000000-BLYN8:1:1101:19810:7967 2:N:0:1
GGACTACCGGGGTATCTAATCCTGTTTGCTCCCCACGCTTTCGCACCTGAGCGTCAGTCTTTGTCCAGGGGGCCGCCTTCGCCACCGGTATTCCTCCAGATCTCTACGCATTTCACCGCTACACCTGGAATTCTACCCCCCTCTACAAGACTCTAGCCTGCCAGTTTCGGATGCAGTTCCCAGGTTGAGCCCGGGGATTTCACATCCGACTTGACAGACCGCCTGCGTGCGCTTTACGCCCAGTAATTCCG
+
CCCCCGGGGGGGGGGGGGGGGGGGGGGGGGGFGGGGGGGGGGGGGGGGGGGGGGGGGGGGGGGGFGGGGEGGGGEGGGGGGGGGGGGGGGGGGGGGGGGFGGGGGGGGGGGGGGGGGGGGGGGGGGGGGGGGGGGGDGGECEGGEFGGC?FFFGFAFGFFGGFGGGGGGGCC58DDGG<FGGG>CC=FDFGGGGGGGGGGGGGGFGFCCCDDCFGFG;8F5*<:FFFF6:;55<*48<8>C>?4C:BAF>*
@M03364:276:000000000-BLYN8:1:1101:11252:7973 2:N:0:1
GGACTACTGGGGTTTCTAATCCTGTTTGCTCCCCACGCTTTCGAGCCTCAGTGTCAGTTACAGGCCAGAGAGCCGCTTTCGCCTCCGGTGTTCCTCCATATATCTACGCATTTCACCGCTACACATGGAATTCCACTCTCCTCTCCTGCACTCAAGTCTCCCAGTTTCCAATGCACACAATGGTTGAGCCACTGCCTTTTACATCAGACTTAAGAAACCACCTGCGCTCGCTTTACGCCCAATAAATCCGG
+
CCCCCGGGFGGGGGGGGGFCFGGGGGGGGGFGGGGGGGGGGGGGGGGGGGGGGGGGFGGGGGGGGGGGGGGGGGGGGGGGGGGGGGGGGGGGGGGGGGGGGGGGGGGGGGGGGGGFGGGGFGGGGGGGGFGG9FE9FGGGGGGCFCEFGFFFGG8EFEGGFGGFGGGFFGGGG?9FFGGGGGFGC>DC6@CGGGGGGFGGGGGGFGFFGG>FCGG8C>:FAGFEFEFF)):DFGFC>=5CE)6AFC@C>C>
@M03364:276:000000000-BLYN8:1:1101:20134:7990 2:N:0:1
GGACTACTGGGGTTTCTAATCCTGTTTGCTCCCCACGCTTTCGCACCTGAGCGTCAGTCTTTGTCCAGGGGGCCGCCTTCGCCACCGGTATTCCTCCAGATCTCTACGCATTTCACCGCTACACCTGGAATTCTACCCCCCTCTACAAGACTCTAGCCTGCCAGTTTCGGATGCAGTTCCCAGGTTGAGCCCGGGGATTTCACACCTGACTTAACAACCCGCCTGCGTGCGCTTTACGCCCAGTAATTCCG
+
CCCCCGGGEGGGFGGGGFGGGAFGGGFGGGGGGGGGGGGGGGGD,FGGEEGGGGGGGE<EFEACFGGG,7FCGEGGGGGGGGGD@=FGGGGGGGA9??4?FAFGGGGGGGGGGGGGBFGGDGGGF@C,,6FFGDG9E,6CECC8,DFG@EGGG9>9=E,3BDGFGGGF*C5E*8;DGCG:6DGGGG,,=EC*:?C5CGGGGGGFA3DGGGGFGGFF***=>EFF0:>><EBDGGGFF:EEE>??:C66CF<
@M03364:276:000000000-BLYN8:1:1101:24322:7993 2:N:0:1
GGACTACCGGGGTATCTAATCCTGTTTGCTCCCCACGCTTTCGAGCCTCAGTGTCAGTTACAGGCCAGAGAGCCGCTTTCGCCTCCGGTGTTCCTCCCTATATCTACGCATTTCACCGCTACACATGGAATTCCACTCTCCTCTCCTGCACTCAAGTCTCCCAGTTTCCAATGCACACAATGTTTGAGCCACTGCCTTTTACATCAGACTTAAGAAACCACCTGCTCTCGCTTTACGCCCAATCAATCCGG
+
CCCCCGGGGGCGGGGFFC<FEGGGGFEGGGGGGDGGGGGGGGGGFGEEFEFFGFGFGCEECFEDGGCFGGF:CFGFGF<FCEFFEGGFBFFCFGGGF,B?AF;AFCCFE>FGFC,F<FECFGEF9?E@8FGG;<AD@B,EEF8DGF9EGCB==BDCDFAB98EG>BAFAFGGFGFGF@+3<D;5DF;C?:8<F@:FGFGFFGGFFD>9DCC+=:@+0;:E?E>4))0B>))015+//>EGGFF84>F3*:)
@M03364:276:000000000-BLYN8:1:1101:21665:8000 2:N:0:1
GGACTACTAGGGTATCTAATCCTGTTTGCTCCCCACGCTTTCGAGCCTCAGTGTCAGTTACAGGCCAGAGAGCCGCTTTCGCCTCCGGTGTTCCTCCATATATCTACGCATTTCACCGCTACACATGGAATTCCACTCTCCTCTCCTGCACTCAAGTCTCCCAGTTTCCAATGCACACCATGGTTGAGCCACTGCCTTTTACATCAGACTTAAGAAACCACCTGCGCTCGCTTTATGCCCAAGAAACACGG
+
CCCCCGGGGGGGG8FGGGGGGGGGFFGGGGGFGGGGGGGGGGG@6FFG8DFFFGGFCEF<,,C,CBFG8E,BFGGG7FDGGGGCFGGGG7FGFGGCFGACF,C<EAAEEEEEGGGGCFBCGCC=,FFFFGGGA,4AEG9E8EGG8F9@@@EFFGGG=>E,C@8FG,=F,,>BD8E=9=+363@,C3,,,,,@?C,,2@;A787CFF+2232==8:DF08,95*0)*)3)3:/?FD*+*?EC)();C)(2*2
@M03364:276:000000000-BLYN8:1:1101:10711:8011 2:N:0:1
GGACTACAGGGGTATCTAATCCTGTTTGCTCCCCACGCTTTCGCACCTGAGCGTCAGTCTTCGTCCAGGGGGCCGCCTTCGCCACCGGTATTCCTCCAGATCTCTACGCATTTCACCGCTACACCTGGAATTCTACCCCCCTCTACAAGACTCTAGCTGACCAGTTTCAAATGCAGTTCCCAAGTTAAGCTCGGGGATTTCACATCCGACTTGACAGACCGCCTGCGTGCGCTTTACGCCCAGTAATTCCG
+
CCCCCEGGGGGGGGGGGGGGGGGGGGGGGGGGGGGGGGGGGGGGGGGGGFGGGGGGGGGGGGGGGGGGGGGGGGGGGGGGGGGGGGGGGGGGGGGGGGGGGGGGGFGGGGGEGEGGGGGGCFGGGGGGGGGGGGGFGFFGGGGGGGGGGGGGFGGGGGGFFG?FGGDF@ADGGGGGDFGGGGDCGCGGG9>DCEG=EGBFFGGGFGGGGGD3>7*+>FFF:EF;6F9@(7>7CDGAFFCE=7:FFF?9F:7
@M03364:276:000000000-BLYN8:1:1101:11632:8018 2:N:0:1
GGACTACTCGGGTTTCTAATCCTGTTTGCTCCCCACGCTTTCGCACCTGAGCGTCAGTCTTTGTCCAGGGGGCCGCCTTCGCCACCGGTATTCCTCCAGATCTCTACGCATTTCACCGCTACACCTGGAATTCTACCCCCCTCTACAAGACTCTAGCCTGCCAGTTTCGGATGCAGTTCCCAGGTTGAGCCCGGGGATTTCACATCTGACTTAACAAACCGCCTGCGTGCGCTTTACGCCCAGTAATTCCG
+
CCCCCGGG<FGGGGGGGGGGGGGGGGGGGGGGGGGGGGGGGGGFEGGG@FFGGGGGGGGGAFGGGGGGGFGGGGGGGGGGGGGGE=FEG7FFGGFGGDGDFGGGGGGGGGGGGGGGGGGGGGGGFFFFGGGGGGFF38+CEGGGCF9=B?FGGGGGGGGFGGGGFGGGCEGGGGGGGDGF,,?>DEFGGGGDGDGG5:FGFGGFFGFCDGFF+:;>*8EFEEEF;A2>2>>EGGG)78EEED?FG7@9DG9
@M03364:276:000000000-BLYN8:1:1101:20379:8018 2:N:0:1
GGACTACTGGGGTATCTAATCCTGTTCGCTACCCATGCTTTCGAGCCTCAGCGTCAGTTACAGACCAGACAGCCGCCTTCGCCACTGGTGTTCTTCCATATATCTACGCATTTCACCGCTACACATGGAATTCCACTCTCCTCTCCTGCACTCAAGTCTCCCAGTTTCCAATGCACACAATGGTTGAGCCACTGCCTTTTACATCAGACTTAAGAAACCACCTGCGCTCGCTTTACGCCCAATAAATCCGG
+
CCCCCGGGGGGGGDGGGFGGFGGGGGGGGGGGGGGGGGGGGGGGGGGGGGGGGGGGGGGGGGGFFGGGGGGGGGGGGGGGGGGDGGGFGGGGGGGGGGGGGGGGGGGGGGGGGGGGGEGGGGGGGGGGFFGDDECGGGGFGGGGGFGGGGGGGG@FFGGGFGGGGGGFFGGBFGGGGFEGFGGGGGGGGGFGGCGGGGGCFGGDFGCFGGGGDGFFGG>FFGFFFFFFFDFEDF7@AFGGGA=FGGA<CD<
@M03364:276:000000000-BLYN8:1:1101:21637:8035 2:N:0:1
GGACTACCGGGGTTTCTAATCCTGTTTGCTCCCCACGCTTTCGAGCCTCAGTGTCAGTTACAGGCCAGAGAGCCGCTTTCGCCTCCGGTGTTCCTCCATATATCTACGCCTTTCACCGCTACACATGGAATTCCACTCTCCTCTCCTGCACTCAAGTCTCCCCGTTTCCTACGCACACAATGGTTGAGCCACTGCCTTTTACATCAGACTTCAGACACCACCTGCGCTCGCTTTACGCCCACTACATCCGG
+
B<9CCF<@+6@@FFG9E,CFFGFFGGFFDFCFG7ECFFDECFC8,8CFGGG<FG@;EFFCFGGGGCFD88F@FA:B+BFFEFGGEFDFFCFGAFGGGDFGGGGGEAEFF+=+9EDEDCDGFEAFEEF@AFFF;E9A==D8EF8=@>DFG?DDF8DEFDG9>,+@@3=,3,@,+34C@C3+44,@@*@@63,4<8CFGG;C2*5:12A7>C++2=B384CF?C6626(??D):**3757BCE)(0*;CE<*1
@M03364:276:000000000-BLYN8:1:1101:4314:8048 2:N:0:1
GGACTACAAGGGTATCTAATCCTGTTTGCTCCCCACGCTTTCGAGCCTCAGTGTCAGTTACAGGCCAGAGAGCCGCTTTCGCCTCCGGTGTTCCTCCATATATCTACGCATTTCACCGCTACACATGGAATTCCACTCTCCTCTCCTGCACTCAAGTCTCCCAGTTTCCAATGCACACAATGGTTGAGCCACTGCCTTTTACATCAGACTTAAGAAACCACCTGCGCTCGCTTTACGCCCAATAAATCCGG
+
CCCCCGGGGGGGGGGGGGGGGGGGGGGGGGGGGGFFGGGGGGGGGGGGGGGGGGGGGGGGGG?FGGGGGGGGGGGGGGFGGGGGFDGGGE7FF?FGG8FFCGGGGGGGGGGGGGGGEFGGGGGGFGGGGGGGGGCGGCGGGGGFGGGDGGFGGGFGGGGGGC,,DFFGGGGG?8=FGGD+EFDFG+==DDFEFGGGGGGFC?C@FGDGF>>:++227C6CFGF;BFAE>>;DGGFE?2EEG336>CFE*>9
@M03364:276:000000000-BLYN8:1:1101:10699:8049 2:N:0:1
GGACTACAAGGGTTTCTAATCCTGTTTGCTCCCCACGCTTTCGCACCTGAGCGTCAGTCTTTGTCCAGGGGGCCGCCTTCGCCACCGGTATTCCTCCAGATCTCTACGCATTTCACCGCTACACCTGGAATTCTACCCCCCTCTACAAGACTCTAGCCTGCCAGTTTCGGATGCAGTTCCCAGGTTGAGCCCGGGGATTTCACATCCGACTTGACAGACCGCCTGCGTGCGCTTTACGCCCAGTAATTCCG
+
CCCCCGGGGGGGGGGGGGFGGGGGGGGGGGGGGGGGGGGGGGGGGGGGGGGGGGGDGGFGGGGGGGGGGGGGEGGGGGGGGGGGGGGGGGGGGFGGGGGGGGGGGGGGGGGGGGGGGGGGGGGGGGGGGGFGGGFFGGGGGCEDGGGDF?DD?FFFGGGGGGGGGGGGGGCGCGGGGGGGGFGFGGG6FGGGG8CE=EFFFGGGFGGGGGGGGGGGGFGGFGF??FB>(8;3)>FAFFGGG319FG=):C9
@M03364:276:000000000-BLYN8:1:1101:11033:8065 2:N:0:1
GGACTACCAGGGTATCTAATCCTGTTTGCTCCCCACGCTTTCGAGCCTCAGTGTCAGTTACAGGCCAGAGAGCCGCTTTCGCCTCCGGTGTTCCTCCATATATCTACGCATTTCACCGCTACACATGGAATTCCACTCTCCTCTCCTGCACTCAAGTCTCCCAGTTTCCACTGCACACAATGGTTGAGCCACTGCCTTTTACATCAGACTTACTAAACAACTTGCGCTCGCTTTACGCCCAATAAATCGGG
+
CCCCCFGGGGGGGDGCF<DFC9FFGGGGGGGFDFDEFGGDGGGFDEDFGFCGGFEEFGGFGGGGFGFFGGGE?FCG:@DGG7FGGGG7@@CFAFGFCGGFGGGF=FFFCGGGGGGFAFDE7CFFGEFFF<FGFC,9=>EE8ED@C,DDDGFFEGF?GGEGAFGFGEFGDD,>=FDGGGG+9=,>FGDGGGGEF8CDCCGG?8AEC=CGGGG8+?7+2C,4@,3*::)9AB:>?<F=>=CC5?@67::E*8)
@M03364:276:000000000-BLYN8:1:1101:23530:8073 2:N:0:1
GGACTACTAGGGTTTCTAATCCTGTTTGCTCCCCACGCTTTCGCACCTCAGTGTCAGTATCAGTCCAGGTAGTCGCCTTCGCCACTGGTGTTCCTTCCTATATCTACGCATTTCACCGCTACACAGGAAATTCCACTACCCTCTACCATACTCTAGCTTGCCAGTTTTGGATGCAGTTCCCAGGTTGAGCCCGGGGATTTCACATTCAACTTAACAAACCACCTACGCGCGCTTTACGCCCAGTAATTCCG
+
CCCCCGGGGGGGGGGGGGGGGGGGGGGGGGGGGGGGGGGGGGGGFGEGGGGGFGGFGGGGGGGGGGGGGGGGGGGGGGGGGGDGGCFFGGGGGGGGGF9AFGFGGGGGGGGGEFGGGGGGGGGGGGGGGGG9FCFGG?EGFGGCDFGFFFGDGAEGGGGGGC8>FFEGGGFFFCAFDFGGGGDGGF8@?FGD>6C++@F6CFCCF>CFGGGFGGFGF9@**=A=EFAFFDBEGDCCCDGGE><6C>:?FG<
@M03364:276:000000000-BLYN8:1:1101:20994:8098 2:N:0:1
GGACTACTCGGGTTTCTAATCCTGTTTGCTCCCCACGCTTTCGAGCCTCAGTGTCAGTTACAGGCCAGAGAGCCGCTTTCGCCTCCGGTGTTCCTCCATATATCTACGCATTTCACCGCTACACATGGAATTCCACTCTCCTCTCCTGCACTCAAGTCTCCCAGTTTCCAATGCATACAATGGTTGAGCCACTGCCTTTTACACCAGACTTAATAAACCACCTGCGCTCGCTTTACGCCCAATAAATCCGG
+
CCCCCGGGGGGGGGGGGGGFEFGGGGGGGGGGGGFCCFGGGGGGGGGGGGGGGGGGGGGGGGGGGGGGFGGGGGGGGGGGGGGGGGGGGGGEGGGGGGGGGGGGGGFGECGGGGGGGGGGGGGGFGGGGGGGGGGGEFDBEG@FFGGDFFGGGGGGCFGGAEEGFAEGGGGGGGGGGGCGGFGGFGFGGF?D?FGFGGC<FGCFFGGGF*5:8@CGFC?FFG>45>AB9DE?FFGCF>BCE36FCGFFGG)
@M03364:276:000000000-BLYN8:1:1101:2967:8137 2:N:0:1
GGACTACCAGGGTATCTAATCCTGTTTGCTCCCCACGCTTTCGAGCCTCAGCGTCAGTTACAGACCAGAGAGCCGCCTTCGCCACTGGTGTTCCTCCATATATCTACGCATTTCACCGCTACACATGGAATTCCACTCTCCTCTCCTGCACTCAAGTCTCCCAGTTTCCAATGCACACAATGGTTGAGCCACTGCCTTTTACATCAGACTTAAGAAACCACCTGCGCTCGCTTTACGCCCAATAAATCCGG
+
CCCCCGGDGGGGGGGGGGGGGGFGFGFGGGGGF@F@FGGGGA@FGGGFGGGGDFGECCFEGDGGGG<,CEFGFFGEEGGGGGGGGGGECFGGGGGGGGGGGFFFGGGGGGGGGGGGA4=EEGGGCBFGGGGFGGFGGFEGGGF9=@FGFFFGGFEFGACAFC,@FGGGGFG9,B9=A8EG,DFDGGFGGC6E7CCEGGGGGG7CF8CCFGGGGGGD>FFF?EFEFB9AFE4:<FFCDFGD5>8FGC:.*)2
@M03364:276:000000000-BLYN8:1:1101:21724:8137 2:N:0:1
GGACTACAGGGGTTTCTAATCCTGTTTGCTCCCCACGCTTTCGCACCTGAGCGTCAGTCTTCGTCCAGGGGGCCGCCTTCGCCACCGGTATTCCTCCAGATCTCTACGCATTTCACCGCTACACCTGGAATTCTACCCCCCTCTACGAGACTCAAGCTTGCCAGTTTCAAATGCAGTTCCCAGGTTGAGCCCGGGGATTTCACATCTGACTTAACAAACCGCCTGCGTGCGCTTTACGCCCAGTAATTCCG
+
CCCCCGGGGGGGGGGGGGGGGGGGGGGGGGGGGGGGGGGGGGGGGGGGGGGGGGGGGGGGGGGGGGGGGGGGGGGGGGGGGGGGGGGGGGGGGGGFGGGGGGGGGGGGGGGGGGGGGGGGGGGGGGGFGGGGGGGGGGGGGGGGFFGGGCGGGEGGGGGGGGGGGGGGAFGGGFEC>CFGGCGGFFGGGGGGGGGGGGGDDDGFAGGGGFFCCFGGF7@=AEB<?>976BEFGDDAFB;C5>167>F2CF*
@M03364:276:000000000-BLYN8:1:1101:22743:8139 2:N:0:1
GGACTACCCGGGTTTCTAATCCTGTTTGCTCCCCACGCTTTCGAGCCTCAGTGTCAGTTACAGGCCAGAGAGCCGCTTTCGCCTCCGGTGTTCCTCCATATATCTACGCATTTCACCGCTACACATGGAATTCCACTCTCCTCTCCTGCACTCAAGTCTCCCAGTTTCCAATGCACACAATGGTTGAGCCACTGCCTTTTACATCAGACTTAAGAAACCACCTGCGCTCGCTTTACGCCCAATAAATCCGG
+
CCCCCGGGGGGGGGGGGGGGGGGGGGGGGGGGGGGGGGGGGGGGGGGGGGGGGGGGGGGGGGGGGGGGGFFGGGGGDGGGGGGGGFGGGGGGGGGGGGGGGGGGG9FFGGGGGGGGGGGGGGGFGGGGGGGGGGGGGGGGGGGGDFGFGGGGGGGGGGGGGGGFGGGGGGFDGGGGFGG6DGCGGGGFCCFGGFGGGGGGFGCC;AC>FFCC7CFG4C4,5;AEDEFFFFFEG<+>A;GECA1;CGFEGGC
@M03364:276:000000000-BLYN8:1:1101:14088:8172 2:N:0:1
GGACTACTCGGGTTTCTAATCCTGTTTGCTCCCCACGCTTTCGCACCTGAGCGTCAGTCTTTGTCCAGGGGGCCGCCTTCGCCACCGGTATTCCTCCAGATCTCTACGCATTTCACCGCTACACCTGGAATTCTACCCCCCTCTACAAGACTCTAGCCTGCCAGTTTCGGATGCAGTTCCCAGGTTGAGCCCGGGGATTTCACCTCCGACTTGACAGACCGCCTGCGTGCGCTTTACGCCCAGTAATTCCG
+
CCCCCGGFGGGGGGGGGGGGGGGGGGGGGGGGGGGGGGGGGGGGGGGF<FGGGGGGGGGGGGGGFFGGGGGGGGGGGGGGGGGGEGGGGGGGGDEEGGGGGGEFGGFGECGGGGGGGGCGGGGGGFEGFEGGGGGAE@CFGGGGGGF=DEGFCFGGGGG?FGGGGGGFGG8EGFDFFFG?DCFFGGGDCGFCECGGCE?EGGG*=FFD<DDGGGGGG4FGFGEFBF0.4>BFGGGBF?GGG3197DF2FFC
@M03364:276:000000000-BLYN8:1:1101:5751:8178 2:N:0:1
GGACTACCAGGGTTTCTAATCCTGTTTGCTCCCCACGCTTTCGCACCTCAGTGTCAGTATCAGTCCAGGTAGTCGCCTTCGCCACTGGTGTTCCTTCCTATATCTACGCATTTCACCGCTACACAGGAAATTCCACTACCCTCTACCATACTCTAGCTTGCCAGTTTTGGATGCAGTTCCCAGGTTGAGCCCGGGGATTTCACATTCAACTTAACAAACCACCTACGCGCGCTTTACGCCCAGTAATTCCG
+
CCCCCGGGGGGGGGGGGGGGGGGGGGGGGGGGGGGGGGGGGGGGGGGGGGGGGGGGGGGGGGGGGGGGGGGGGGGGGGGGGGGEEGGGGGGGGGGGGGGAFFGGGGGGGGGGGGGGGGGGGGFCFGGGGGGGGGGGGGGFGGGFDG9FGGGGGGGGGGGGGGGFGGGGDGFGFGGGFDFFFGGCF?=D8FGFEEGGGCFFFGGGFGGGGGF>*CGG>DGEAFEFFFFB>EF4DCFFFDGGGF@FCC75@C0
@M03364:276:000000000-BLYN8:1:1101:13554:8202 2:N:0:1
GGACTACAAGGGTTTCTAATCCTGTTTGCTCCCCACGCTTTCGCACCTGAGCGTCAGTCTTTGTCCAGGGGGCCGCCTTCGCCACCGGTATTCCTCCAGATCTCTACGCATTTCACCGCTACACCTGGAATTCTACCCCCCTCTACGAGACTCTAGCCTGCCAGTTTCGGATGCAGTTCCCAGGTTGAGCCCGGGGATTTCACATCTGACTTAACAAACCGCCTGCGTGCGCTTTACGCCCAGTAATTCCG
+
CCCCCGGGGGGGGGGGGGGGGGGGGGGGGGGGFGGCFGGGGGG@FGGGGGGGGGGGGGGFAFGFGFGGCGGGGGGGGGGGGGCEGCFGGGGGGGGGGGGGGFEFGGGGGEGGGGGGGGGGGGGGGGGGGGGGFG9AFFDGGGGGDGF+@>EGGCGGGGFGFDFGGGGFGDG5:,;>DGFGGGGGFGG??GFC5:EGGGGG>FG7CGGGGGGGG7FFFCFF35A;<>>EF>7)>DGDF?GEG@?@GF6AG>9
@M03364:276:000000000-BLYN8:1:1101:26937:8204 2:N:0:1
GGACTACTAGGGTATCTAATCCTGTTTGCTCCCCACGCTTTCGAACCTGAGCGTCAGTTTTTGTCCAGGGGGCCGCCTTCGCCACCGGTATTCCTCCAGATCTCTACGCATTTCACCGCTACACCTGGAATTCTACTCCCCTCTCCAGGACTCTAGCCTGCCAGTTTCAAATGCAGTTCCCAGGTTGAGCCCCGGGATTTCACTTCCGCCTTGACTGACCGCCTTCGTGCGCTTAACGCCCAGTAATTCCG
+
CCC9C@FG9EFGGDFFGGGGGFGGGGGDGGGGGEFGGGGGGFG,C<CE,CE,CFFGGF,,6:@FFFFE,:+@FGGGGGGFCEB,BEFFG7DFGF=FA,4?F<EGGGGGGGGGGGGGGGGGGGGGBFCFGGGFGFEG,@,ACFGD,@,33@>F?DFG,B=@8FGFGGFF,>E;@,,,@,@7A,4BFGC6,;,D*=CC7C6E>+=++2:*12C/;;4+2*<A)>5;(8=./5)3CD*)1(:?5<(0:**.7:2
@M03364:276:000000000-BLYN8:1:1101:11960:8210 2:N:0:1
GGACTACTCGGGTTTCTAATCCTGTTTGCTCCCCACGCTTTCGAGCCTCAGTGTCAGTTACAGGCCAGAGAGCCGCTTTCGCCTCCGGTGTTCCTCCATATATCTACGCATTTCACCGCTACACATGGAATTCCACTCTCCTCTTCTGCACTCAAGTTTCCCAGTTTCCAATGACCCTCCCCGGTTGAGCCGGGGGCTTTCACATCAGACTTAAGAAACCGCCTGCGCTCGCTTTACGCCCAATAAATCCG
+
CCCCCFGGGGGGGGGGGGGGFGGGGGGGGGGGGGGGGGGGGGGGGGGGGGGFGGGGGGGGGGGGGGGGGGGGGGGGGGGGGEGGGGGGGGGGFGGGGGGGGGGGGGGFGGGGGGGGGGGGGGGGGGGGFFGGGGGGGGFGGGGGGGGGGGGGGEGGEDFFFGGGGGGFGGFFFGGGGGGECEGEGGGGFGGGGGGGGGGGGGGGFC7869FFGCFGDFGG35BD;F>A9BFEGGFAFFGGEE(74>FBC<1
@M03364:276:000000000-BLYN8:1:1101:5703:8222 2:N:0:1
GGACTACTAGGGTATCTAATCCTGTTTGCTCCCCACGCTTTCGTGCCTCAGTGTCAGTGCTGGTCCAGATGGCCGCCTTCGCCACAGATGTTCCTCCCGATCTCTACGCATTTCACCGCTACACCGGGAATTCCGCCATCCTCTACCGCACTCTAGCCTCCCAGTATCCATCGCCATTCCCAGGTTGAGCCCAGGGCTTTCACGACAGACTTAAGAAACCACCTACGCACGCTTTACGCCCAGTAATTCCG
+
CCCCCGGGGGGGGGGGGGGGGGGGGGGGGGGGGGGGGGGGGGGGGGGGGGGGGGGGGGGGGGGGGGGGGGGGGGGGGGGGGGGGGGGGGGGGGGGGGGGGGGFGGGGGGGGGGGGGGGGGGGGGGGGGGGGGGGGGGGGGGGGGFGGGDGGDGGGGGGGGGGGGGGFFGFGGGCEEGGGGGGGFGGGGGGGGGGGGGFG?C9=C4>CDGGGGGDFGGGGGFGFFFFFFFFFFDGGFF6EGGFFFGGF2DG7
@M03364:276:000000000-BLYN8:1:1101:8390:8228 2:N:0:1
GGACTACCGGGGTTTCTAATCCTGTTTGCTCCCCACGCTTTCGAGCCTCAGTGTCAGTTACAGGCCAGAGAGCCGCTTTCGCCTCCGGTGTTCCTCCATATATCTACGCATTTCACCGCTACACATGGAATTCCACTCTCCTCTCCTGCACTCAAGTCTCCCAGTTTCCAATGCACACAATGGTTGAGCCACTGCCTTTTACATCAGACTTAAGAAACCACCTGCGCTCGCTTTACGCCCAATAAATCCGG
+
CCCCCGGGGGGGGGGGGGGGGGGGGGGGGGGGGGGGGGGGGGGGGGGGGGGGGGGGGGGGGGGGGGGGGGGGGGGGGGGGGGGGGGGGGGGGGGGFGGGGGGGGGGGGGGGGGGGG9FGGEFGGGFGGGFGGGGGGGGGGGGGGGGGGGGGGFGGGGGGGGGGGGGGGGGGGGFGGCEE:FEFFGGGGGG?>?EGGGGGG9FDCFDD55*=>7C8CDF>>>GA6B69B@>;):CCEEFGGG>D;F7+76CD
@M03364:276:000000000-BLYN8:1:1101:23602:8280 2:N:0:1
GGACTACCCGGGTTTCTAATCCTGTTTGCTCCCCACGCTTTCGAGCCTCAGTGTCAGTTACAGGCCAGAGAGCCGCTTTCGCCTCCGGTGTTCCTCCATATATCTACGCATTTCACCGCTACACCTGGAATTCTACCCCCCTCTACAAGACTCTAGCCTGCCAGTTTCGAATGCAGTTCCCAGGTTGAGCCCGGGGATTTCACATCCGACTTGACAGACCGCCTGCGTGCGCTTTACGCCCAGTAATTCCG
+
CCCCCGGGGGGGGGGGGGGGGGGGGGGGGGGGGGGGGGGGGGGGGGGGGGGGGGGGGGGGGGGGGGGGGGGGGGGGFGGGGGGGGGGGFGGGGGGGGGGGGGGGGGGGGGEGGGGGGGGGEGGGGGGG@FGGGGGFGGGGGGGGGGGGGGFGGGGGGGGGGGGGGGGGGGGGFFFGGGGGGGCGGGGGGGGGGGGG5EG67:FGFGGGCGGDDGGFGCDG>CDF@FBF@FFFCDGFFBGGC31):DFDGG9
@M03364:276:000000000-BLYN8:1:1101:12409:8293 2:N:0:1
GGACTACTCGGGTATCTAATCCTGTTTGCTCCCCACGCTTTCGCACCTCAGTGTTAGTATCAGTCCAGGTAGTCGCCTTCGCCACTGGTGTTCCTTCCTATATCTACGCATTTCACCGCTACACAGGAAATTCCACTACCCTCTACCATACTCTAGCTTGCCAGTTTTGGATGCAGTTCCCAGGTTGAGCCCGGGGATTTCACATTCAAATTAACAAACCACCTACGCGCGCTTTACGCCCAGTAATTCCG
+
CCCCCFEGGGGGGEGGGGGGGGEFGGGGGGGGGGFFGEGGGGGGGGGGGGGGGGGGGGFGGGGGGGGGGGFFAFGDGEGGGGBFGGGGGGGGECEEGGGGFGGGGG<FDEFGG9FGFC7EGGGGGGGGGGGGFF;FEGGCGGGG9EGFCFGGGGGGGGGGGGGFGEAFGC?EGFGG=FGGFGCFFFFGGGFFEGECED6CCCGGFGGGG++5@CGGCFF5*?>47F@>5BFFGGG3:1E7=>;AFF=3CD;
@M03364:276:000000000-BLYN8:1:1101:19232:8294 2:N:0:1
GGACTACTGGGGTTTCTAATCCTGTTTGCTCCCCACGCTTTCGAGCCTCAGCGTCAGTTACAGACCAGAGAGCCGCCTTCGCCACTGGTGTTCCTCCATATATCTACGCATTTCACCGCTACACATGGAATTCCACTCTCCTCTCCTGCACTCAAGTCTCCCAGTTTCCAATGCACACAATGGGTGAGCCACTGCCTTTTACATCAGACTTAAAAAACCACCTGCGCTCGCCTTCCGCCCCATACATCCGG
+
@CCCCEGF9EFGGGGFFFEGFAFFGGGGFFE@FCFGCEG@DEE,FFEGGEDAFGGGGGF@<9FCF7EFFC,FG@FGGGGGGGDCGGGC<,C:F?9FC<FGF9EEE9FECB@BDG9FGGGGEG?EEFGFE9EEGFCGDE>FFFFG,@>88DFDF88F33DC@DFGGFGGEEGDF8D9FDE?AFF,F+3@9D,37DCEGFGEFG7CE+*9CFF:2++;/*=,:C*)58@>=>5)8**/)/C@*)(.*0@9578
@M03364:276:000000000-BLYN8:1:1101:14850:8304 2:N:0:1
GGACTACAGGGGTTTCTAATCCTATTTGCTCCCCACGCTTTCGTGCCTCAGCGTCAGTTACAGACCAGCAAGCCGCCTTCGCCACTGGTGTTCCTCCATATATCTACGCATTTTACCGCTACACATGGAATTCCACTCTCCTCTCCTGCACTCAAGTCTCCCAGTTTCCAATGCACACAATGGTTGAGCCACTGCCTTTTACATCAGACTTAAGAAACCACCTGCGCTCGCTTTACGCCCAATAAATCCGG
+
CCCCCFFFGGGGGGGGFGGGGGGGGGGGGGGGGGGGGGGGGGGGGGGGGGGFFG,CFEFGGGGGGFGGGGGGGGGGGGGGGGGGGGGGGFFGGGGGGGGGGGGGGGGGGGGGGGGGFGGGGDCFGFGGFGGGEEGGGCDGGGGG8EECE8EFFFGFFGGGFGGGGGGGFFF>@>FFFGG6,,>EFEFFGGFG6EFC@FGGGGGGF>CDGG9DD>CGFC,@FGAB@E>5=?ABCC84):EGG33AF@=38D9
@M03364:276:000000000-BLYN8:1:1101:6051:8349 2:N:0:1
GGACTACACGGGTATCTAATCCTGTTTGCTCCCCACGCTTTCGCACCTGAGCGTCAGTCTTTGTCCAGGGGGCCGCCTTCGCCACCGGTATTCCTCCAGATCTCTACGCATTTCACCGCTACACCTGGAATTCTACCCCCCTCTACAAGACTCTAGCTGACCAGTTTCAAATGCAGTTCCCAAGTTAAGCTCGGGGATTTCACATCTGACTTAATCAACCGCCTGCGTGCGCTTTACGCCCAGTAATTCCG
+
CCCCCGGGEGGGGGGGGGGGGGGGGGGGGGGGGGGGGGGGGGGGGGGGGGGGGGGGGGGGGGGGGGGGFGGGGGGGGGGGGGGGGGGGGDGGGGGGGGGGGGGGGGGGGGGGGGGGGGGGGGGGGGFGGGGCGGGGGGGGGGGGGGFGEFFGFGGGGGDGGGFCDGGGGGG;9ECFFFCGFGGFGGGG7;,87CEE:EFGGFC7BF7+BDGGGGGGGGG6:CDDFF6A1>BDGGGFFFGGEFB;F7*6FF9
@M03364:276:000000000-BLYN8:1:1101:26174:8363 2:N:0:1
GGACTACCAGGGTATCTAATCCTGTTTGCTCCCCACGCTTTCGCACCTCAGTGTCAGTATCAGTCCAGGTAGTCGCCTTCGCCACTGGTGTTCCTTCCTATATCTACGCATTTCACCGCTACACAGGAAATTCCACTACCCTCTACCATACTCTAGCTTGCCAGTTTTGGATGCAGTTCCCAGGTTGAGCCCGGGGATTTCACATTCAACTTAACAAACCACCTACGCGCGCTTTACGCCCAGTAATTCCG
+
CCCCCGGGFGGGGGGGGGGGGFGGGGGGGGGGGGGGGGGGGGGGGGGGGGGGGGGGGGGGGGGGGGCGGGGGDGGDFGGGGGGDGGGGFGGGGGGGGGGGGGGGFGGGDGGGGFGGGFGGGGDFG,AEFEFGGGGG9EG8EFGGGCCDGFFDGGFAFGEFDCECGGFGF88FGGGCFFGGGGFGGFDE8EFGD6EGGGGFGGGCFF;@DFFGFFF7;C5CFGFFFFFE>)/?DDGEF@GDGF?)+;A?>F;
@M03364:276:000000000-BLYN8:1:1101:17779:8364 2:N:0:1
GGACTACCAGGGTTTCTAATCCTGTTTGCTCCCCACGCTTTCGCACCTGAGCGTCAGTTTTTGTCCAGGGAGCCGCCTTCGCCACCGGTATTCCTCCAGATCTCTACGCATTTCACCGCTACACCTGGAATTCTACCCCCCTCTACAAGACTCTAGCCTGCCAGTTTCGGATGCAGTTCCCAGTTTAAGCCCGGGGATTTCAAATCCGACTTGACAGACCGCCTGCGTTCCCTTTACGCCCAGTAATTCCG
+
CCCCCGGFAFGGGFGGGGGGGGGGGGEGGGFGGGGFGGGGGGG@CEGG@FGGGGGGGG,<;<FEGGGG@C,BFGGGGGGGGGGGGFEGG>FFFFGGGFGGGFGGGGGGGGGGGGGGGGGGGGGGGGGGGGGGGEFG,8DFGGGGFG,3,=@DG=EFCEF>DGCGGGFF++8CGGFDE,@<C,D,@>,@EC?FG585*=FGG7,=CG4:DGGGF7;1;*=*)=3(3A1./0)0:FF<?:EG5<09FGFFG>9
@M03364:276:000000000-BLYN8:1:1101:16311:8379 2:N:0:1
GGACTACTAGGGTTTCTAATCCTGTTTGCTCCCCACGCTTTCGCACCTGAGCGTCAGTCTTTGTCCAGGGGGCCGCCTTCGCCACCGGTATTCCTCCAGATCTCTACGCATTTCACCGCTACACCTGGAATTCTACCCCCCTCTACAAGACTCTAGCCTGCCAGTTTCGAATGCAGTTCCCAGGTTGAGCCCGGGGATTTCACATCCGACTTGACAGACCGCCTGCGTGCGCTTTACGCCCAGTAATTCCG
+
CCCCCGGGGGGGGGGGGGGGGGGGGGGGGGGGGGGGGGGGGGGGDGGGFGGGGGGGGGGGGGGGGGGGGFFGGGGGGGGGGGGGGGGGGGGGFGGGGGGGGGGGGGGGGGGGGGGGGGGGGGGGGGGGGGGGGGFGGCDEEGGGFGG9DDGFGFGFGFF:FEGGGGGGDGGGGGGGGGGGGGGGGGFGGGCEDEGDGDDFFG?>@GCGGGGGC7FGGFGCEGF?DF1723)7DGGFFBEGG@BFGGFFGFC
@M03364:276:000000000-BLYN8:1:1101:20742:8390 2:N:0:1
GGACTACAGGGGTTTCTAATCCTGTTTGCTCCCCACGCTTTCGAGCCTCAGTGTCAGTTACAGGCCAGAGAGCCGCTTTCGCCACCGGTGTTCCTCCATATATCTACGCATTTCACCGCTACACATGGAATTCCACTCTCCTCTCCTGCACTCAAGTCTCCCAGTTTCCAATGCACACAATGGTTGAGCCACTGCCTTTTACATCAGACTTAAGAAACCACCTGCGCTCGCTTTACGCCCAATAAATCCGG
+
CCCCCDGFGGGGGGGGGGGGGGGGGGGGGGGGGGGGGGGGGGGGGGGGGGGGGGGGGGGGGGGGGGGGGGGGGGGGGGFGGGGGGGGGGGGGGGGGGCFGGGGGGGGGGGGGGGGGGEGE@CEGGFGGGGGGGGGGGGGFGGGGGGGCFGGGGGGGFG;CAEGGGGGG8EDFGGGGGGG6AFCGGD6AFF6CCCG,9DFCDDCFC7;5DD>7DCCFGGGD?EF=2B9:5?BDFDFFFF>8:5;A>DFEFDC
@M03364:276:000000000-BLYN8:1:1101:4491:8401 2:N:0:1
GGACTACTGGGGTTTCTAATCCTGTTTGCTCCCCACGCTTTCGAGCCTCAGCGTCAGTTACAGACCAGAGAGCCGCCTTCGCCACTGGTGTTCCTCCATATATCTACGCATTTCACCGCTACACCTGGAATTCTACCCCCCTCTACAAGACTCTAGCCTGCCAGTTTCGGATGCAGTTCCCAGGTTGAGCCCGGGGATTTCCCATCCGACTTGAAAGACCGCCTCCGTGCGCTTTACGCCCAGTAATTCCG
+
CCCCCGGGGGGGFGGGGGFGGGGGGGGGGGGGGGGGEFEFGGGGGGGGGGGGGGGGGGGGGGGGGDFGGGFEGGGGGGGGGGGGGGGGGGGG9FFFGGCAFFFGGGGFGEFCGECGFGGGGGGGCGGFGGGFFGGGFGGGGGGGGGGFCEFDDCGGGDD,DFG8FFGGGGGEEG9FGGFGGDGGF,3,7DC>EGG*9>E,++,0+;***):40*0+00=A):5(()()(.))>DD<86EEE):6F7@)?F2
@M03364:276:000000000-BLYN8:1:1101:23495:8448 2:N:0:1
GGACTACCCGGGAATCTCCTCCTGTTTGCTCCCCACGCTTTCGCACCTGAGCGTCATTCTTTGTCCAGGGGGCCGCCTTCGCCACCGGTATTCCTCCAGAACTCTACGCGTTCCACCGCGACACCTGGAATTCAACCCCCATCTACAAGACTCTAGCCTGGCAGTTGCAGATGCAGTTCCCAGGTTGAGCCCGGGGATTTGACATCCAACTTCACAGACAGACTCGGTGCGCTTTACGCCCAGTAACTCTT
+
@-6AC8,C<C:7+76;C,,,=,6,;6E@EE@,9;C6CEE;,;F7@+6B,,C@76,B,CE9F@FC6CF8CFCCCFEG+,,5D7:B?FGC>:DAEFFFF<B,,:@FCBFFG+@F+49BF:F++3=F@,@,,,83@,8@@+BG+5,8E=3@E,,2@9,,7>,,*,48F9,,,,,,,6>FC,>B,,?CF,,4,,?:EC*::**++14;+0***22+1;*+;7C2)*0)))(04)539*/6@(*:*8.)*:*)0**
@M03364:276:000000000-BLYN8:1:1101:13533:8462 2:N:0:1
GGACTACCGGGGTATCTAATCCTGTTTGCTCCCCACGCTTTCGCACCTGAGCGTCAGTCTTTGTCCAGGGGGCCGCCTTCGCCACCGGTATTCCTCCAGATCTCTACGCATTTCACCGCTACACCTGGAATTCTACCCCCCTCTACAAGACTCTAGCCTGCCAGTTTCGAATGCAGTTCCCAGGTTGAGCCCGGGGATTTCACATCCGACTTGACAGACCGCCTGCGTGCGCTTTACGCCCAGTAATTCCG
+
CCCCCGGGGGGGGGGCGGGFGGGGGGGGGGGGGGGGGGGGGGGGGGGFFFGFGGGGGFGGGGGGGGFGGGGGGDFDGEFGGDFGGGGGGGGGFGGFGGGGGGGGGEGG@FEGGGGGGGGGGGGGDFGGFEGFFGGFGGDEGEGF9@FFGCGGGGGGFGGGFGGGEFFCCFF?E?FFGGGGGGGGGGGGGGGFEGGGGGGGG77:AC<D:DDGGGG+6;FC7:B??>95()7>GGFAFB5E5),9C*9AGGF
@M03364:276:000000000-BLYN8:1:1101:9430:8470 2:N:0:1
GGACTACTGGGGTTTCTAATCCTGTTTGCTCCCCACGCTTTCGAGCCTCAGTGTCAGTTACAGGCCAGAGAGCCGCTTTCGCCTCCGGTGTTCCTCCATATATCTACGCATTTCACCGCTACACATGGAATTCCACTCTCCTCTCCTGCACTCAAGTCTCCCAGTTTCCCATGCATACAATGGTTGAGCCACTGCCTTTTACACCAGACTTAAAGAACCGCCTGCGCTCGCTTTACGCCCAATAAATCCGG
+
CCCCCGDFGGGGGCGFGFFFGGGGGGGGGGGFGGGGGGGDFGG@<FGGGGGC9FGGFGCGGGF?F@FG,@9CGFDGEFGFCFGGGGGGEEFGFFGGGGGDFFGGGGGGG7FEGGGGGGGGGG@84:EAFADGGG,E>,EEFGGGDGFG>FGGG8>F=>9;@FGFFFFD=,@@@FCG=EC,@>FGGGFCCCBE?CF@EECEDFGG*?C>DFGBB88>5;DE*=>>9?56(8>>C4+*)/=:*>@):7+9;>C
@M03364:276:000000000-BLYN8:1:1101:15844:8483 2:N:0:1
GGACTACACGGGTTTCTAATCCTGTTTGCTCCCCACGCTTTCGAGCCTCAGTGTCAGTTACAGGCCAGAGAGCCGCTTTCGCCTCCGGTGTTCCTTCCTATATCTACGCATTTCACCGCTACACAGGAAATTCCACTACCCTCTACCATACTCTAGCTTGCCAGTTTTGGATGCAGTTCCCAGGTTGAGCCCGGGGCTTTCACATCCGCCTTGACAGACCGCCTGCGTTGGCTTTACGCCCAGTAATTCCG
+
CCCCCGGGGGGGGGGGGFFGGGGGGGGGGGDGCFFGGGGGDFGGGGGGGGFDFGGGGFGGC<EGGGFFGGGGFEGGGGGGGGGGGGGGGGGGGFGGGGGGGGGFGGGGGFGGGGGGGGGDGGGGFGGGGFFFGFGGGECFGGGGFFG8E?DC>EEFGGFGDGGGGGGG8BDBEGGGGGGGG9DFEFFGFFDGGGD8*>CE>7=+:DGG**;98;*1**=55*88?FFB0))28CC4+6E7=86F>>6>FF9
@M03364:276:000000000-BLYN8:1:1101:26296:8491 2:N:0:1
GGAATACAAGGGTATATTATCCAGATAGCTCACTACGCTTTCTTATCTCAATGTAAGTATCATTACAGATAGTCGTCTACGAAACTGGTGTTCATTCCTATACCTACGCTTTCTCCCGCTACACAGGAAATTCCAATACCCTGTTCCATACTCATGCTCGCCTGTCTTGGAAGCAGTTCATAGTCTCAGTAAGTGGATTTATCATTCAACTTTACAACCTTACTAGGCTCGTCTTACGCCGCTCCATCTCG
+
----8,,66C,6C,C,C6,6CF,,-;,6C,C,,;@<6+,BF96,C<6CC,,,,,,<,<,66,;C,,CC,C,,CF+,,;4?,,,8+,,,,::,:,4,<,,,,:4,C,F,+,4,,9,,,++@+CC,9,,4,4?F,9C,9>8F8892,,,9,,,+,,,9E,,+++44?,@>A,8,,,@44@8,,@;7,,,,,,,,3,7,,73,?26=+?22++6++6+?++6,*,0**+)*)303*0;=+:3@**)/*4+/+2*
@M03364:276:000000000-BLYN8:1:1101:20625:8496 2:N:0:1
GGACTACTGGGGTTTCTAATCCTGTTTGCTCCCCACGCTTTCGCACCTGAGCGTCAGTCTTCGTCCAGGGGGCCGCCTTCGCCACCGGTATTCCTCCAGATCTCTACGCATTTCACCGCTACACCTGGAATTCTACCCCCCTCTACGAGACTCAAGCTTGCCAGTTTCAAATGCAGTTCCCAGGTTGAGCCCGGGGATTTCACATCTGACTTAACAAACCGCCTGCGTGCGCTTTACGCCCAGTAATTCCG
+
CCCCCGGGGGGGGGGGGGGGGGGGGGGGGGGGGGGGGGGGGGGGGGGGGGGGGGGGGGGGGGGGGGGGGGGGGGGGGGGGGGGGGGGGGGGGGGGGGGGGGGGGGGGGG@FGGGGGGGGGGGGFGGGGFGGGGGGGGGDGGGGGGGGGGGGGGGGGGGGGGGGGGFGGGGCFCFGGGGGGGGGGGGGGDGGGGEGGGGGGGGGGFGG=++:CC>FGGGGGFGD7:4;FFFFD:C3981EECB:?FGF9:>2
@M03364:276:000000000-BLYN8:1:1101:13823:8518 2:N:0:1
GGACTACAAGGGTTTCTAATCCTGTTTGCTCCCCACGCTTTCGAGCCTCAGCGTCAGTTACAGACCAGAGAGCCGCCTTCGCCACTGGTGTTCCTCCATATATCTACGCATTCCACCGCTACACATGGAGTTCCACTTACCTCTACTGCACTCAAGTTAACCAGTTTCCAATGCCATTCCGGAGTTGAGCTCCGGGCTTTCACATCAGACTTAATCAACCGTCTGCGCTCGCTTTACGCCCAATAAATCCG
+
CCCCCGGDGGGGGGGGGGGGGGGGGGGGGGGGGGGGGGGGGGGGGGGGGGGGGGGGGGGGGGGGGGGGGGGGGGGGGGGGGGGGGGGGGGGGGGGGGGGGGGGCFGGGGGGGGGGGGGGGGGGGGGGGGGGGGGGGGGGFGFFGGGGGGGGGGGGGGFGGDGGGGGGGGGGGGGFFGAAFGGGGGGGGGGCGGGGGGGGGG+<CF589**;:+=@CDFGGEC5=2+6D=EFFGFGEF;GGGB7FGGFFGG3
@M03364:276:000000000-BLYN8:1:1101:17611:8526 2:N:0:1
GGACTACTGGGGTTTCTAATCCTGTTCGCTACCCATGCTTTCGAGCCTCAGCGTCAGTTACAGACCAGACAGCCGCCTTCGCCACTGGTGTTCTTCCATATATCTACGCATTTCACCGCTACACCTGGAATTCTACCCCCCTCTACAAGACTCTAGCCTGCCAGTTTCGGATGCAGTTCCCAGGTTGAGCCCGGGGATTTCACATCCGACTTGACAGACCGCCTGCGTGCGCTTTACGCCCAGTAATTCCG
+
CCCCCGGGGGGGGGGGGGGGGGGGGGGGGGGGGGGGGGGGGGGGGGGGGGGGGGGGGCFGGGGGGGGGGGGGGGGGGGGGGGGGGGGGGGGGGGGGGGGGGGGGGGGGDGGGGGGGGGGGGGGGGFGGGGGGGGGGGG6FGGGGGGGGGGGGGGGGGGGGFGGGGGGGGGCGGGGGGGGGGGGCGGGGGGDGGGGGGGGFGGGGFGCD<5DDFCDGG;8=B5>?FFBDFEFDGGGBF0?>E@:F*:FAGG7
@M03364:276:000000000-BLYN8:1:1101:4427:8557 2:N:0:1
GGACTACTAGGGTTTCTAATCCTGTTTGCTCCCCACGCTTTCGAGCCTCAGTGTCAGTTACAGGCCAGAGAGCCGCTTTCGCCACCGGTGTTCCTCCATATATCTACGCATTTCACCGCTACACATGGAATTCCACTCTCCTCTCCTGCACTCAAGTCTCCCAGTTTCCAATGCACACAATGGTTGAGCCACTGCCTTTTACATCAGACTTAAGAAACCACCTGCGCTCGCTTTACGCCCAATAAATCCGG
+
CCCCCGGGGGGGGGGGGGGGGGGGGGGGGGGGGGGGGGGGGGGGGGGGGGGGGGGGGGGGGGGGGGGGGGGGGGGGGGGGGGGGGGGG:=FGGGGGGGGGGGGGGGGGCEGGFFGGGGGGGGG@9FFFGGFFGGFGGGGGFFGGGGGGGGFFGGEGFF@>DGGFFEFGFDFFGFGGF?EF8D=EEGGGGG?F?8FGGGGG9FE9?CGFGCCC++8BDFFFFGF=DB=>AB:5CGGFFFGEGF@FGGFFFDD
@M03364:276:000000000-BLYN8:1:1101:23274:8566 2:N:0:1
GGACTACTGGGGTATCTAATCCTGTTTGCTCCCCACGTTTTCGCACCTCAGTGTCAGTATCAGTCCAGGTAGTCGCCTTCGCCACTGGTGTTCCTTCCTATAGCTACGCCTTTCACCGCTCCACAGGAACTTCCACTACCCTCTACCATACTCTAGCTTGCCAGTTTTGGATGCAGTTCCCAGGTTGTGCCCGGGGATTTCACATCCGACTTGACCGACCGCCTGGGTGCGCTTTACGCCCAGTAATTCCG
+
CCCCC,EDEEF@@7EF@@@AEG,CFEGGGGF@CGGGG,;,B<CB::FEF,66CFF<,CFDD9@F9FGGCDG,CE@C,@,5,,64,4CFE8C@@F;EG8F,5E,9E,,FC+,4EAF<ECFC+CGF8FFEF88FFGCE9EEAF?DD,=ECG,,+7=9,=;@DGD8=A9,7,6,3,=,3EDF8D>,+,6,+13,=C>+++*6,25@+=*;D53*9:*939;E5)*8=3)/;1)))9/546(14=),0:;7)*:*
@M03364:276:000000000-BLYN8:1:1101:4985:8572 2:N:0:1
GGACTACAGGGGTTTCTAATCCTGTTCGCTACCCATGCTTTCGAGCCTCAGCGTCAGTTACAGACCAGACAGCCGCCTTCGCCACTGGTGTTCTTCCATATATCTACGCATTTCACCGCTACACATGGAGTTCCACTGTCCTCTTCTGCACTCAAGTTTCCCAGTTTCCGATGCACTTCTTCGGTTGAGCCGAAGGCTTTCACATCAGACTTAAGAAACCGCCTGCGCTCGCTTTACGCCCAATAAATCCG
+
CCCCCGGGGGGGGGGGGGGGGGGGGGGGGGGGGGGGGGGGGGGGFEGGGGGGGGGGGGGGGGGGGGGGGFGGGGGGGGGGGGGGGGGGGGGGGGGGGGGGGGGGFGGGGGGGGGGGGEGGGGGGCGGGFGGGGGGGGGGGFGGFFGGG;;8=8=DFFCFGGGGGGGF9DE6+8B8DGFGGGGGEGGGCGGFDGCGDGGGFGGG>9C8**;>CFD:CFCFG>E>((256()=ADGG3:<GGGF(;DGA?GC8
@M03364:276:000000000-BLYN8:1:1101:18739:8574 2:N:0:1
GGACTACTGGGGTTTCTAATCCTGTTTGCTCCCCACGCTTTCGAGCCTCAGTGTCAGTTACAGGCCAGAGAGCCGCTTTCGCCACCGGTGTTCCTCCATATATCTACGCATTTCACCGCTACACATGGAATTCCACTCTCCTCTCCTGCCTCCAAGTCTCCCAGTTTCCAATGCACACAATGGTTGAGCCACTCCCTTTTCCATCAGACTTAAGAAACCACCTGCGCTCGCTTTACGCCCAATAAATCCGG
+
CCCCCGFGGGGGGGGGGFGGGGGGGGFGGGGGGDFGG@CFF,@,CFGFFEC<EFGCEFG,<FEFG@<D<CEFFGEGGGGEGG7,@<FDFDFFEFGF=8B<FAEECEGF+@FGA<FG<CFEF7,E,:?FFAFAEFFFFFCAFAD+6@,6>4,+6,8@@ECA,@@8ADDFCF9,@DC8,=?3EFFF9>?CEEC,1,@5ADF7+:7++2**99+=++5=*04,/7A:234?>A>E<?+185*8A.3FC@79CD)
@M03364:276:000000000-BLYN8:1:1101:5466:8584 2:N:0:1
GGACTACTGGGGTATCTAATCCTGTTCGCTACCCATGCTTTCGAGCCTCAGCGTCAGTTACAGACCAGACAGCCGCCTTCGCCACTGGTGTTCTTCCATATATCTACGCATTTCACCGCTACACATGGAGTTCCACTGTCCTCTTCTGCACTCAAGTCTCCCAGTTTCCAATGAACTTCTTCGGTTGAGCCGAAGGCTTTCACATTAGCCTTACAAGACCGCCTCCGCTCGCTTTACGCCCACTAAATCCC
+
CCCCCGGGGGGGGGGGGGGFGGGGGGGGGGEGGGGGGGGGGFGGGGGGFGGGGGGEEFGGGGGGFFGGFGFGGGGGEGGGGGGDGGGGGGGGGGGGGGGAEGGFGGGGGGGGGGGGGEDEGGEGGGGGGGGGGGGGGFFGGGGGGGGGFFGGGGFFEGGGFGGGGGFG:FGGF,7DFGDDEGGGGGDD,@DC>:EGGGGD+<BFFFFF7CFD**5293DFEGFD(;(85B>E<5*6@3EGG:3A**/);C*
@M03364:276:000000000-BLYN8:1:1101:22372:8588 2:N:0:1
GGACTACTCGGGTTTCTAATCCTGTTTGCTCCCCACGCTTTCGCACCTGAGCGTCAGTCTTTGTCCAGGGGGCCGCCTTCGCCACCGGTATTCCTCCAGATCTCTACGCATTTCACCGCTACACCTGGAATTCTACCCCCCTCTACAAGACTCTAGCCTGCCAGTTTCGGATGCAGTTCCCAGGTTGAGCCCGGGGATTTCACATCCGACTTGACAGACCGCCTGCGTGCGCTTTACGCCCAGTAATTCCG
+
CCCCCGGGGGGGGGGGGGGGGGGGGGGGGGGGGGGGGGGGGGGGGGGGGFGGGGGGGGGGGGGGGFGGGGGGGGGGGGGGGGGGGGGGGCGGFA;GGCFFGFGGGFDGGGGEGGGGGGGGCGGGGGGFFGGGGGGGGGGGGGGGGFGCGGGGGGGGGGGGGGGGGFGGGGGGGGGGEFFGGGG>GBEGGGFFEDG=5=FGFCFGFCFGGGCDGGGGGFFFFGFBBF>E6@EFDDC>B6:EED:?C77>CF9
@M03364:276:000000000-BLYN8:1:1101:5363:8600 2:N:0:1
GGACTACCGGGGTATCTAATCCTGTTTGCTCCCCACGCTTTCGCACCTGAGCGTCAGTCTTTGTCCAGGGGGCCGCCTTCGCCACCGGTATTCCTCCAGATCTCTACGCATTTCACCGCTACACATGGAATTCCACTCTCCTCTTCTGCACTCAAGTCCTCCAGTTTCCAATGACCCTCCCCGGTTGAGCCGGGGGCTTTCACATCAGACTTAAAGAACCGCCTGCGCTCGCTTTACGCCCAATAAATCCG
+
CCCCCGGGGGGGGGGGGGGGGGGGGGGGGGGGGGFGGGGGGGGGCGEFFGGGGGGGGGGGGFFGGGGGGGGGGG:FGGGGGGGGGGGGGDGGGGGGGGCCFGFFGGGGGGGGGGGGDGGEGGFGG8FGFCFGGGFGDG9FGFGGGFACF8D?FGGC,@@>=DGF<=DFGGGGGGGC8,@EG5BGEG8CFFG555CECCFDCGGG8FC774;FC:C+:>F55EFB?405655)7FD27?GGGFBFGGF<*97
@M03364:276:000000000-BLYN8:1:1101:16109:8618 2:N:0:1
GGACTACCCGGGTTTCTAATCCTGTTTGCTCCCCACGCTTTCGCACCTGAGCGTCAGTCTTTGTCCAGGGGGCCGCCTTCGCCACCGGTATTCCTCCAGATCTCTACGCATTTCACCGCTACACCTGGAATTCTACCCCCCTCTACAAGACTCTAGCCTGCCAGTTTCGGATGCAGTTCCCAGGTTGAGCCCGGGGATTTCACATCCGACTTGACAGACCGCCTGCGTGCGCTTTACGCCCAGTAATTCCC
+
CCCCCGGFGFGGGGGGGGGGGGGGGGGGGGFGGGGGGGGGGGGGGGGGGGGGGGGGGGGFGGGGGGGGGGGEGGGGGGGGGGGGGGGGGGGGGGGGGGGGGGGGGGGGGGGGGGGGGGGEFGGGGGGDF8D8FGGGGGGGGGGDFFFGCFGGGGGGG6AFGGGGGGGGGE5B5,>CEGGFFGGDFFG?EFEGG5CE5CFGGGG=FGGGCGGGGGGFGDDFDGFB<F>0,))<CGGAF(8C:7()2:8:FG*
@M03364:276:000000000-BLYN8:1:1101:8133:8620 2:N:0:1
GGACTACCAGGGTATCTAATCCTGTTTGCTCCCCACGCTTTCGCACCTGAGCGTCAGTCTTTGTCCAGGGGGCCGCCTTCGCCACCGGTATTCCTCCAGATCTCTACGCATTTCACCGCTACACCTGGAATTCTACCCCCCTCTACAAGACTCTAGCTGACCAGTTTCAAATGCAGTTCCCAAGTTAAGCTCGGGGATTTCACATCTGACTTAATCAACCGCCTGCGTGCGCTTTACGCCCAGTAATTCCG
+
CCCCCGGGGGGGGGGGGGGGGGGGGGGGGGGGGGGGGGGGGGGGGGGGGGGGGGGGGGGGGGGGGFGGGGGGGGGGCFGGGGGGGGGGGGGGGFGGGGGGGGGGGGGGGGGGGGGGGGGGGGGGGGGGGGGGGGGGGGGGGGGGGGGDFGGGGGGGGGGGGGGGGGGGGGGGGGGGGGGGGGGGGGGGGCDFGGGGGGGGCFGGFGGGGGGG7@CFFFF=AGFDFFFFFFFF3DFFFFGGGE1FFGFFFGC
@M03364:276:000000000-BLYN8:1:1101:24684:8623 2:N:0:1
GGACTACTAGGGTTTCTAATCCTGTTTGCTCCCCACGCTTTCGAGCCTCAGTGTCAGTTACAGGCCAGAGAGCCGCTTTCGCCACCGGTGTTCCTCCATATATCTACGCATTTCACCGCTACACATGGAATTCCACTCTCCTCTCCTGCACTCGAGTCTACCAGTTTCCAATGCATACAATGGTTGAGCCACTGCCTTTTCCACCAGACCTAATAAACCACCTGCGCTCGCTTTACGCCCAATAAATCCGG
+
CCCCCGGGGGFGG@EGGEGGFGGGGGGGGGGGGGGGGGGGGGG8CFGFGGFCFGGG9F,,EFCGGGGGGGFEDCFG+BFEEGCGGE@FF+FFGAFGFEGGGGGGGGGG:FF>EF<<FCEGGGGGG,EFB<EGGGGGGG9FFFGGGGG8FGGGG+EE>8E9DDCF,=DF8DEFGFGFGG?EEF,,C6,6DFGGG6E?CCF,+=,?FF*9D*;CC+?5CDF7A*/)):4?D:?BG<C4)(4CGF@AC7A3721
@M03364:276:000000000-BLYN8:1:1101:19644:8667 2:N:0:1
GGACTACAGGGGTTTCTAATCCTGTTTGCTCCCCACGCTTTCGAGCCTCAGTGTCAGTTACAGGCCAGAGAGCCGCTTTCGCCTCCGGTGTTCCTCCATATATCTACGCATTTCACCGCTACACATGGAATTCCACTCTCCTCTCCTGCACTCAAGTCTCCCAGTTTCCAATGCACACAATGGTTGAGCCACTGCCTTTTACATCAGACTTAAGAAACCACCTGCGCTCGCTTTACGCCCAATAAATCCGG
+
CCCCCFGGGGGGGGGGGFGGGGGGGGGGGGGGGGGGGGGGGGGGGGGGGFFGGGGGGGGGGGGGGGGGGGGGGGGGGGGGGGGGGGGGGGGGGGCFGGGGGGGGGGGGGEGGGGGGGGGGGGGG9FGGGFFFGGGGGGFGGDEDGGGGGGGGGGGGGGFGCGGGGGGGGGFGGGDFAFEGGGGGFEGCFFGGGGGGGGGGFGFGFFC>FDFCGGFCDFGEFEFEFEA928BAFFCCEFGG5>@FFFA?8CD
@M03364:276:000000000-BLYN8:1:1101:28931:8738 2:N:0:1
GGACTACTCGGGTTTCTAATCCTGTTTGCTCCCCACGCTTTCGCACCTGAGCGTCAGTCTTCGTCCAGGGGGCCGCCTTCGCCACCGGTATTCCTCCAGATCTCTACGCATTTCACCGCTACACCTGGAATTCTACCCCCCTCTACGAGACTCAAGCTTGCCAGTTTCAAATGCAGTTCCCAGGTTGAGCCCGGGGATTTCACATCTGACTTAACAAACCGCCTGCGTGCGCTTTACGCCCAGTAATTCCG
+
CCCCCGGDGGGGEGE9EFGGGGGGGGGGGGGGGGGGGGGGGGGGGGGGFGDGGGGGDGGGGGGGGEGGGDEGGGGCCEEGGDDE:FGGGGGGGGGGGGGFFGGGGGGGGGGGGGGGGGDEGGGGFGGFGFGD,EDCE88CEEGGGE?EEEGFDGGFGGGDGCFDFFA,@DEFCGGGFG7FDGGGGCFFGF8EGGGG5B:?C@FFFCGF7:73:@FDCFGF>E56?@B>3>7@C7*<6<GGD5:9::?):C7
@M03364:276:000000000-BLYN8:1:1101:11269:8781 2:N:0:1
GGACTACCAGGGTTTCTAATCCTGTTTGCTCCCCACGCTTTCGAGCCTCAGCGTCAGTTACAGACCAGAGAGCCGCCTTCGCCACTGGTGTTCCTCCATATATCTACGCATTTCACCGCTACACATGGAATTCCACTCTCCTCTTCTGCACTCAAGTCCTCCAGTTTCCAATGACCCTCCCCGGTTGAGCCGGGGGCTTTCACATCAGACTTAAAGAACCGCCTGCGCTCGCTTTACGCCCAATAAATCCG
+
CCCCCFEFGFGGGGGGGFGGGGGGGGGGFCFFFGECFEGGGGGFGGE?GGGGGGGDGFGFFGGGGGGFFGCEGFGGGEFGFBEGGGGGGGGGGGGGD8FGGAECEGGF@CEEFGG9?@EEF7FF9EFGFEGFGEDCGGGGGGGGFGGGGFFG,,@?6BFCDD8FFFGGGG9;DGGGDFFE=8EC:EEFFBFE:ECCGGGGGGGGFC8968CBCC7;7CFGFGFF@:08.)85>DF)98C5:>0F*:4):6>
@M03364:276:000000000-BLYN8:1:1101:15212:8788 2:N:0:1
GGACTACCCGGGTATCTAATCCTGTTTGCTCCCCACGCTTTCGCACCTGAGCGTCAGTCTTTGTCCAGGGGGCCGCCTTCGCCACCGGTATTCCTCCAGATCTCTACGCATTTCACCGCTACACCTGGAATTCTACCCCCCTCTACAAGACTCTAGCTGACCAGTTTCAAATGCAGTTCCCAAGTTAAGCTCGGGGATTTCACATCTGACTTAATCAACCGCCTGCGTGCGCTTTACGCCCAGTAATTCCG
+
CCCCCGGFGGGGGGGGGGGGGGGGGGGGGGGGGGGGGGGGGGGGGGGGGGGGGGGGGGGGGGGGGGGGGGGGGGGGGGGGGGGGGGGGGGGGGGGGGGCEGGGGGGGGGGGGGGGGGGGGGGGGGGGCDFGGGGGGGGGDGGGGGGGGGGGGGGFGDGG9DEGGGGGGG;FGGGGGGGGGDEFGGGGFGGCFGDCGGGGGGGGG8FGGDFGGGGGGGGGDEEBF@F@D;:>DGGGFFBDEGE?FG>64DG9
@M03364:276:000000000-BLYN8:1:1101:14593:8800 2:N:0:1
GGACTACCCGGGTTTCTAATCCTGTTTGCTCCCCACGCTTTCGCACCTGAGCGTCAGTCTTTGTCCAGGGGGCCGCCTTCGCCACCGGTATTCCTCCAGATCTGTACGCACTTCACCGCTACACCTGGAATCCTACCCCCCTCTACAGGACCCTAGCTTGCCAGTTTCGGATGCAGTTCCCAGGTTGAGCCCGGGGAGTTCACATCTGACTTAAACACCCGGCCGCGTGCGCTTTACGCCCAGTAATTCC
+
@9-CC<<6E++F+B,;6,C,6CFCC9EF9@EE,FEFG766CFF@,6@EE,,C@@C,,6E,6E<9CEFCFGGDCEFE6,8C=:8B:<CF@>F<<,,C,A=,:F,,9AFG+++85FEAF?@E:+,A>,3>B,?,,,=F8E=F@=C6ECE,@,++3,,@8,37*,3@FCEC5@*1=B?9,9DFGGF*??E6E::FC58*:*=6@:@+1;7F1:0:7+1*+*/*)*0(4)3735>)/*754:8/7).)*;06C>
@M03364:276:000000000-BLYN8:1:1101:5646:8804 2:N:0:1
GGACTACTGGGGTTTCTAATCCTGTTTGCTCCCCACGCTTTCGCACCTGAGCGTCAGTCTTTGTCCAGGGGGCCGCCTTCGCCACCGGTATTCCTCCAGATCTCTACGCATTTCACCGCTACACCTGGAATTCTACCCCCCTCTACAAGACTCTAGCCTGCCAGTTTCGAATGCAGTTCCCAGGTTGAGCCCGGGGATTTCACATCCGACTTGACAGACCGCCTGCGTGCGCTTTACGCCCAGTAATTCCG
+
CCCCCGGGGGGGGGGGGGGGGGGGGGGGGGGFFGFGGGGGGGGGGGGGGGGGGGGGDFGGGGGGFGGGGGGGGGGGGGGGGGGGGGGGGGGGGGGGGGGCDFGGGCFGGGGGFGGGGGGGGGGGGGGGFGGGGGGGGGGCGGGGGGGGFFFGGGGEGGGGGGFGGGGGGGGFCFGFFGGFGGCFGGGGGFGEEG8C5CCCFGG7FGG:CC3CFGGGDGGFBEF:3>;@()5>D<C<FFGGGF?F7:?<GD7
@M03364:276:000000000-BLYN8:1:1101:26328:8813 2:N:0:1
GGACTACACGGGTTTCTAATCCTGTTTGCTCCCCACGCTTTCGCACCTGAGCGTCAGTCTTTGTCCAGGGGGCCGCCTTCGCCACCGGTATTCCTCCAGATCTCTACGCATTTCACCGCTACACCTGGAATTCTACCCCCCTCTACGAGACTCTAGCCTGCCAGTTTCGGATGCAGTTCCCAGGTTGAGCCCGGGGATTTCACATCCGACTTGACAGACCGCCTGCGTGCGCTTTACGCCCAGTAATTCCG
+
CCCCCFE<EFF7@@;CFADC<E9FGFGF9FGGDEF@:7FGF9:FFFEGGDF8FFEGGGGGGGGGDCCFC7+@@:FFF7CE<:B:7<C7FGGFGGF9FD=,A=D9DEFCC@FDGA<@?@C87@FGCFF@,=FFDGGGF,@BCCECAE6B8EG86EB,,,>D7:C87DF9:EGDEGGG9C;DCCE8FF<CC7<EE=E=E;C9;F?CA458DCC3;FD>4CG:7=>?<FBD?3:)7*15F?;CG),/:C6:*:0
@M03364:276:000000000-BLYN8:1:1101:20440:8829 2:N:0:1
GGACTACTCGGGTTTCTAATCCTGTTTGCTCCCCACGCTTTCGAGCCTCAGTGTCAGTTACAGGCCAGAGAGCCGCTTTCGCCACCGGTGTTCCTCCATATATCTACGCATTTCACCGCTACACATGGAATTCCACTCTCCTCTCCTGCACTCAAGTCTCCCAGTTTCCAATGCACACAATGGTTGAGCCACTGCCTTTTACATCAGACTTAAGAAACCACCTGCGCTCGCTTTACGCCCAATAAATCCGG
+
CCCCCGGGGGGGGGGGGGGGGGGGGGGGGGGGGGGGGGGGGGG<FGGGGGGFFGGGGGGGEEGFGGGGFGGGGGGGGEGGGGGGGGGGGGGGGGGGGGGGGGGGGGFGGCEFGGGGGGGGGGGG9FGGFFGGGGGGFGGGGGGGCGGGGGGGGGGGGGGGGCFGFGGGFGGGGGGCFGC8=3>DD+DFCFEFFE,@?FEGFGGGFCF>FFCDFDDFCC,9?E6;B@AFFBA8FGGCFDGGG3()CGFC<37
@M03364:276:000000000-BLYN8:1:1101:22195:8854 2:N:0:1
GGACTACCAGGGTTTCTAATCCTGTTTGCTCCCCACGCTTTCGCACCTGAGCGTCAGTCTTTGTCCAGGGGGCCGCCTTCGCCACCGGTATTCCTCCAGATCTCTACGCATTTCACCGCTACACCTGGAATTCTACCCCCCTCTACAAGACTCTAGCCTGCCAGTTTCGAATGCAGTTCCCAGGTTGAGCCCGGGGATTTCACATCCGACTTGACAGACCGCCTGCGTGCGCTTTACGCCCAGTAATTCCG
+
CCCCCGGGGGGGGGGGGFGGGGGGGGGGGGGGGGGGGGGGGGEGEGGGGGGGGGGGGGGGGGGGGDGGGGGDGGGGGGGGGGGCGFG>F7FGGGGGFFFAFEFCEFFGGGGGGGGGGGGGCEGGGGGGGFGFGGACFGGGGEGGFA;>9@FFGGGFFGGGGFGGGGGGGDGGGGGGGGGGGFFFGGGGGGGGGGGG=EFGGGGGFGGGGGGGD*;CGCFGDGA1:F6@BE)7DD5>FBGGGFFFGC6AG72
@M03364:276:000000000-BLYN8:1:1101:12854:8876 2:N:0:1
GGACTACCAGGGTTTCTAATCCTGTTTGCTCCCCACGCTTTCGAGCCTCAGTGTCAGTTACAGGCCAGAGAGCCGCTTTCGCCTCCGGTGTTCCTCCATATATCTACGCATTTCACCGCTACACATGGAATTCCACTCTCCTCTCCTGCACTCAAGTCTCCCAGTTTCCAATGAACACAATGGTTGAGCCACTGCCTTTTACATCAGACTTAAGAAACCACCTGCGCTCGCTTTACGCCCAATAAATCGGG
+
CCCCCFFGDFGGGFGFGF@FCFGGGGGGGGFGGGF@BGGGGGGEGGGGDDFGGGGGGGGFEFFGGGFFGGGGCE@@CCFACGGC8EEG@FGEFCEFGCGGGGGGGGGGGEE:DFGGFGD>EFFGFFGGGCFFF?E9>@CFEFGG,@FFGGFFGGGF3B=;A@@,ADCEEGGG8;DDFGFDDFGFAE8D,>>54,,,45EF+?C++2;7CD++<C=75A8,*4;4>49AAE4)?779?>>4C:,;7:+.**/
@M03364:276:000000000-BLYN8:1:1101:23492:8910 2:N:0:1
GGACTACTGGGGTTTCTAATCCTGTTTGCTCCCCACGCTTTCGCACCTGAGCGTCAGTCTTCGTCCAGGGGGCCGCCTTCGCCACCGGTATTCCTCCAGATCTCTACGCATTTCACCGCTACACCTGGAATTCTACCCCCCTCTACAAGACTCTAGCCTGCCAGTTTCGGATGCAGTTCCCAGGTTGAGCCCGGGGATTTCACATCCGACTTGACAGACCGCCTGCGTGCGCTTTACGCCCAGTAATTCCG
+
CCCCCGGGGGGGGGGFGFGGGGGGGGGGFGGGGGGGGGGGGGEGGGEGCFGGGCG7EGGC@FGGGGGFFGGGGGGGGGGGGGGGGGGGGGGFGGGFG,FGFGGGGCFFF:FEFFGGGDFEGGGGG,FAFFFGGAEF,,DFE6BFFG,3,3@FGGGGG,BCFGGGGGGC@5**18;,5,,>>;FGGGFEFGFF=CC*=EF6CCC7+;D9<DGG7*722CEEEED325,<(7>BDD<AFBECE5.9DCFAFF*
@M03364:276:000000000-BLYN8:1:1101:11944:8917 2:N:0:1
GGACTACTCGGGTTTCTAATCCTGTTTGCTCCCCACGCTTTCGAGCCTCAGTGTCAGTTACAGGCCAGAGAGCCGCTTTCGCCTCCGGTGTTCCTCCATATATCTACGCATTTCACCGCTACACATGGAATTCCACTCTCCTCTCCTGCACTCAAGTCTACCAGTTTCCAATGCATACAATGGTTGAGCCACTGCCTTTTACACCAGACTTAATAAACCACCTGCGCTCGCTTTACGCCCAATAAATCCGG
+
CCCCCFFGGGGGGGGGGGGFFEGGGGGDGGGGGGGGGGGGGGGGGGGGGGGGGGGGGGGGGGGGGGGGGGGGGGGGGGGGGGEFGGGGGGGGGGGGGGGGGGGGGGGGGGGGGGGGGGGGGGGFGGGGGGGGFGGFGGGGGGGGG8D8EGGGGGGGGGGGGFGGEGGFGDBFG?FGGGGGGGGGGGGGDFGGGFGFGGGGGGFGFFFFGCFGGGGGGGCFF5A2@FFEFFFFGGGFFF8CCF@FFGFEGGC
@M03364:276:000000000-BLYN8:1:1101:3057:8918 2:N:0:1
GGACTACCCGGGTTTCTAATCCTGTTTGCTCCCCACGCTTTCGAGCCTCAGTGTCAGTTACAGGCCAGAGAGCCGCTTTCGCCTCCGGTGTTCCTCCATATATCTACGCATTTCACCGCTACACATGGAATTCCACTCTCCTCTACAAGACTCTAGCCTGCCAGTTTCGGATGCAGTTCCCAGGTTGAGCCCGGGGATTTCACATCCGACTTGACAGACCGCCTGCGTGCGCTTTACGCCCAGTAATTCCG
+
CCCCCFFGGGGGGGGGGGGGGGGGGFGGGGGGGGGGGGGGGGGGGGGGGGGGGGGGGGGGGGGGGGGGGGG7FGGGGGGGGGGGGFEGGGGGGGGGGGGGGGGGGGGGDGCEGGGGEGDEGGGGGGFGFFFFFGGGFGFGGGGGFGGGGGGGGGGGGFFGGGGGGGGGEEGGC,6DEFGDE9DGGGFGFGGGGDEEEECEGGF9BFDDDDGGGGGCFFGG)588;FFFFFF33CG<F@EEEB?:FC@FGC9
@M03364:276:000000000-BLYN8:1:1101:16066:8944 2:N:0:1
GGACTACTCGGGTATCTAATCCTGTTTGCTCCCCACGCTTTCGCACCTGAGCGTCAGTCTTTGTCCAGGGGGCCGCCTTCGCCACCGGTATTCCTCCAGATCTCTACGCATTTCACCGCTACACCTGGAATTCTACCCCCCTCTACAAGACTCTAGCCTGCCAGTTTCGGATGCAGTTCCCAGGTTGAGCCCGGGGATTTCACATCCGACTTGACAGACCGCCTGCGTGCGCTTTACGCCCAGTAATTCCG
+
CCCCCGGGGGGGGGGGGGGGGGGGGGGGGGGGGGGGGGGFGGGGGGGGGGGGGGGGGGGGGGGGGGGGGGGGGGGGGGGGGCGGGGGGGGGGGGGGGGGGGGGGGGGGGGG7EGGGGGGGGGGGGGGGGGGGGGGFGFGGGGGDFFGCFGGGGGGFGGGGGGGGFGGGGGGGGGGGGGGG,?BGAFGCEGBFGEGG=EF6:CFCFFFGGGGDCGGGFFF=BDEFFFBF6>))9*9>F:EEG5<FFDFBC>0
@M03364:276:000000000-BLYN8:1:1101:8976:8946 2:N:0:1
GGACTACAGGGGTATCTAATCCTGTTTGCTCCCCACGCTTTCGAGCCTCAGTGTCAGTTACAGGCCAGAGAGCCGCTTTCGCCTCCGTTGTTCCTCAATATATCTACGCATTTCACCGCTACCCATGGAATTCCCCTCTCCTCTCCTGCACTCAAGTCTCCCAGCTTCCACTGCATACAATGGTTGAGCCACTGCCTTTTACACCAGACTTAATAAACCACCTGCGCCCGCTTTACGCCCAATAAATCCGG
+
C@@@CCG8,@CFFCCCE<C,FFC<FFFGGFCG@@CCFG:@F,C<EGEFFCFCCCFGGGFF@AE<FFF,6CCC@EGDGGDEE@B,B@F6CB?=FGGF,5C,:AE<;AFCF=BFCFFFBCCG::,499=A?<?9=,,AEEF<===DG8=8EFGDG8EDDG,CECFF,3EFFF,@8,EDFED,6@DD,+,1,@FFGFFCEBCC+;C?*;C*3*+++5?2BFGG>CFF:A2*):5?C*265:CEEF;6:CA5CDD
@M03364:276:000000000-BLYN8:1:1101:18571:8960 2:N:0:1
GGACTACCAGGGTTTCTAATCCTGTTCGCTACCCATGCTTTCGAGCCTCAGCGTCAGTTACAGACCAGACAGCCGCCTTCGCCACTGGTGTTCTTCCATATATCTACGCATTTCACCGCTACACATGGAGTTCCACTGTCCTCTTCTGCACTCAAGTTTCCCAGTTTCCGATGCACTTCTTCGGTTGAGCCGAAGGCTTTCACATCAGACTTAAGAAACCGCCTGCGCTCGCTTTACGCCCAATAAATCCG
+
CCCCCGGGGGGGGGGGGGGGGGGGGGGGGGGGGGGGGGGGGGGGGGGGGGGFGGGGGGGGGGGGGGGGGGGGGGGGGGGGGGGGGGGGGGGGGGGGGGGGGGGGGGGGGEEGGGGGGGGGGGFGGGFGGGGGGGGGGGGGGGGGGGGGGGGGGGGGGGGGGFFGGGGGGGDGGG8FGGGGGGDEGGGGGGGGEEGGGGGGGFGGFFGGGGGGGFGCGGGGFGFFFFFFFFFFGGFEFFGGG>0A6DAEGF8
@M03364:276:000000000-BLYN8:1:1101:25301:8968 2:N:0:1
GGACTACTGGGGTATCTAATCCTGTTTGCTACCCATGCTTTCGAGCCTCAGCGTCAGTTACAGACCAGACAGCCGCCTTCGCCACTGGTGTTCTTCCATATATCTACGCATTTCACCGCTACACATGGAGTTCCACTGTCCTCTTCTGCACTCAAGTTTCCCAGTTTCCGATGCACTTCTTCGGTTGAGCCGAAGGCTTTCACATCAGACTTAATAAACCACCTGCGCTCGCTTTACGCCCAATAAATCCG
+
CCCCC<FGGDGGBFGGGGGGCGGGGGGGGFGGFFC<E@EGGGG8ABFGGGGGGEFGGGGGGFEFEGFGGGGGGGDGEFGDGEGGDFCFGGFGGGGAFGGGGFGGGFGGGGGFFGAFGE>CGFFCCFFGFAEFD9,?EEEGGFGGGFF;>FFGGFGFGG9EEFCGGG9FDE6CCC=A8=@FC=D6FED8D=C?+8@E6DF?FFF;+*5;>FFFGG+<@CFAAF>45?2956?):8C;A@C@5>:FCG=CFF>
@M03364:276:000000000-BLYN8:1:1101:14075:8982 2:N:0:1
GGACTACCCGGGTTTCTAATCCTGTTTGCTCCCCACGCTTTCGAGCCTCAGTGTCAGTTACAGGCCAGAGAGCCGCTTTCGCCTCCGGTGTTCCTCCATATATCTACGCATTTCACCGCTACACATGGAATTCCACTCTCCTCTCCTGCACTCAAGTCTCCCAGTTTCCAATGCACACAATGGTTGAGCCACTGCCTTTTACATCAGACTTAAGAAACCACCTGCGCTCGCTTTACGCCCAATAAATCCGG
+
CCCCCFGFGGGGGGGGGGGGGGGGGGGGGGFGGGGGGGGGGGGGGDGGGGGGGGGGGGGGGGGGGFGGGGFGGGGDCEFGGGGGGDFGGGGGFGGGGGGGGGFFGGGGEEGDGGGGGGGGDGGGGGGGGGGGGGDGFFF?FFGGFGGGGGGGGFFCF9CFFGGGAFGDGFFGECFG,@>FFFCGGGGGG@CCF<98FGGGGGFCF8*29>@CCCCCFGFC?EA2)9:>@EFFFCDEFFG>E>@FGGFE*81
@M03364:276:000000000-BLYN8:1:1101:15592:9013 2:N:0:1
TGACTACAAGGGTTTCTAATCCTGTTTGCTCCCCACGCTTTCGAGACTCAGTGTCAGTTACAGGCCAGAGAGCCGCTTTCGCCTCCGGTGTTCCTCCATATATCTACGCATTTCACCGCTACACATGGAATTCCACTCTCCTCTCCTGCACTCAAGTCGCCCAGTTTCCAATGCACACAATGCTTGAGCCACTGCCTTTTACATCAGACTAAAGACACCACCTGCGCTGGGTTCCCTCCAAATAAATCGGG
+
66BCC,EF,;,-,6B<FCAEFC,@6,6,,<FAFC8CFGG7CEC@<,8,;8FF,;,CC<EFGGFFDE8F,@8@FDG7:@@E4,B@BFEG++6B,F9AF4,BF,,5C@,9>,,8@C,9C::87>E=,9=,5<?,?D,9989A,@,+,@=DD?FDE8E4@B6@>8C88,3,,,,,@B9DG,=+,@,3C>:7A7,<76@69,6A++25;8F>9C**2*=*?9DE*4*>2*)/())0***0+-B,0+*3+2+.*2)
@M03364:276:000000000-BLYN8:1:1101:18009:9025 2:N:0:1
GGACTACTAGGGTTTCTAATCCTGTTTGCTCCCCACGCTTTCGCACCTGAGCGTCAGTCTTTGTCCAGGGGGCCGCCTTCGCCACCGGTATTCCTCCAGATCTCTACGCATTTCACCGCTACACCTGGAATTCTACCCCCCTCTACGAGACTCAAGCTTGCCAGTTTCAAATGCAGTTCCCAGGTTGAGCCCGGGGATTTCACATCCGACTTGACAGACCGCCTGCGTGCGCTTTACGCCCAGTAATTCCG
+
CC9@CFFFGGGGGGGGGFFAFEFFGCCGGGGGGGGGGGGGGGGGGGGGFFGFGGGGGFFGGGGGFGGFGG>:@FGGEFFFGGEGGFGGGGGGAAFG8EFCFFFFGGGGGDDDGGGGFEEEBFGFGFGGFEFFCFGD9DEEEEGG9EECGGGGG6FE?FAE8@GGGGGGCG;CC9EGFG,@EFGGGGGGGG?FCGCEEEGCGFCCCG*5<DDGG78;C4E5>5B06@>>()))1>C<FFECCB?FG7@9G=0
@M03364:276:000000000-BLYN8:1:1101:21691:9037 2:N:0:1
GGACTACAGGGGTTTCTAATCCTGTTTGCTCCCCACGCTTTCGCACCTGAGCGTCAGTCTTCGTCCAGGGGGCCGCCTTCGCCACCGGTATTCCTCCAGATCTCTACGCATTTCACCGCTACACCTGGAATTCTACCCCCCTCTACGAGACTCAAGCTTGCCAGTTTCAAATGCAGTTCCCAGGTTGAGCCCGGGGATTTCACATCTGACTTAACAAACCGCCTGCGTGCGCTTTACGCCCAGTAATTCCG
+
CCCCCGGGGGGGFGGGGFFFGGGGGGGGGGGGFGGEGGGGGFGGGGGGDEGGEGGGGGGGGGGGGGGGGGGGFGDGGGGGGGFCGDGGGGGGGCFGGGGCGFECGGGGGGGGGGGGAFDECEGGGGGGGGGGGGGGGGGCEEGFEEG6ECGGFGGCFFFCFFGCFFFGGGGGGCCFGGD;>9FGGGGGGCFFEEGG5>B++CECFGFFCGD7@FGFFGGG3CBD:F;F0>@:CDGA=?;/>5<@FGFDGC>
@M03364:276:000000000-BLYN8:1:1101:14397:9059 2:N:0:1
GGACTACAAGGGTTTCTAATCCTGTTTGCTCCCCACGCTTTCGCACCTGAGCGTCAGTCTTCGTCCAGGGGGCCGCCTTCGCCACCGGTATTCCTCCAGATCTCTACGCATTTCACCGCTACACCTGGAATTCTACCCCCCTCTACAAGACTCTAGCCTGCCAGTTTCGGATGCAGTTCCCAGGTTGAGCCCGGGGATTTCACATCCGACTTGACAGACCGCCTGCGTGCGCTTTACGCCCAGTAATTCCG
+
CB<CCGGFFDF@GGGCFFGGGGGGGGGGFGGGGGGGGCFGGGGEGGGFGDFGGGEEGGFGGCFGGGCGGDGGBFFFCGGGGFFGEGGGGGGFFGGGGGGGGG;FGFGGCFGGGGFFEFDGCGGFGGGGGGGFGFG,>D?GGGGGF;B?@FGGGCGGGG96::F,DEF;CEEGGFFCDFFFG9DGGGGGG8?*4CEGDEC9FGGGFC**8DGD0;DCD5C5>EDBFFBFFEFFGCC26:5EGB067CFFFG9
@M03364:276:000000000-BLYN8:1:1101:12310:9080 2:N:0:1
GGACTACCGGGGTTTCTAATCCTGTTTGCTCCCCACGCTTTCGAGCCTCAGTGTCAGTTACAGGCCAGAGAGCCGCTTTCGCCTCCGGTGTTCCTCCATATATCTACGCATTTCACCGCTACACATGGAATTCCACTCTCCTCTCCTGCACTCAAGTCTCCCAGTTTCCAATGCACACAATGGTTGAGCCACTGCCTTTTACATCAGACTTAAGAAACCACCTGCGCTCGCTTTACGCCCAATAAATCCGG
+
CCCCCGGGGGGGGGGGGGGGGGGGGGGGGGGGGGGGGGGGGGGGGGGGGGGGGGGGGGGGGGGGGGGGGGGGGGGGGGGGGGGGGGGGGGGGGGGGGGGGGFGGGGGGGGGGGGGGGGDGGGGGGGGGGGGGGFFG9EDGEFGGGFGGGGDDFFGFEBADD@FGGGFGGGFGGGADGFC6DE6FGGFCGGGGGGGGGGGG7CAFAGGCGFFGG7DGFGGF>EFFFFFD@A48FFGFF0E8::@;F>7<;DC
@M03364:276:000000000-BLYN8:1:1101:26247:9101 2:N:0:1
GGACTACCGGGGTTTCTAATCCTGTTCGCTACCCATGCTTTCGAGCCTCAGCGTCAGTTACAGACCAGACAGCCGCCTTCGCCACTGGTGTTCTTCCATATATCTACGCATTTCACCGCTACACATGGAGTTCCACTGTCCTCTTCTGCACTCAAGACTCCCAGTTTCCAATGCACTTCTTCGGTTGAGCCGAAGGCTTTCACATTAGACTTAAAAGACCGCCTGCGCTCGCTGTACGCCCAATAAATCCG
+
CCCCCFGGGGGGEGGGGGGGGGGGGGGGGGGGGGGGGGGGGGGGGGGGGGGGGGGGD9FFFGGGGGGGGGGFGGGGCEGGGGGGGGGGGGFGGGFGGGCFGGGGGGGGGGGEGGGGGGGCFFGGGGGGGGG8FGGGGGGGGDGGGGGFGGGGGGGC,37@FG8@FEFFGAEFFFCGGFGGGGGGGEDFCGFCCCGDD?F?CGGGFGGG+:CDG7=FGFF6?CD9B;@:3>>EG*:7F@GEG>0;F7AEGGD
@M03364:276:000000000-BLYN8:1:1101:23550:9110 2:N:0:1
GGACTACCAGGGTTTCTAATCCTGTTTGCTCCCCACGCTTTCGAGCCTCAGCGTCAGTTACAGACCAGAGAGCCGCCTTCGCCACTGGTGTTCCTCCATATATCTACGCATTTCACCGCTACACATGGAATTCCACTCTCCTCTTCTGCACTCAAGTCCTCCAGTTTCCAATGACCCTCCCCGGTTGAGCCGGGGGCTTTCACATCAGACTTAAGAAACCACCTGCGCTCGCTTTACGCCCAATAAATCCG
+
CCCCCGGGGGGGGGGGGGGGGGGGGGGGGGGGGGGGGGGGGGGGGGGGGGGGGGGGEFGGGGGGGGFGGGGDGGGGDGGGGDGGEFEFGGGGGGGGGGGGGGFGGGGFGGFFGGGGGGGGGGGGGGGCFDFGGGGGGGGG?GFGGGGGGGFGD=FGGEFGGGGFFGGDGGFFFFG8,AEEGCEEGGEGCG,8>DCGGDFGGGGC6*+;6DG7@GG7:9E*8:B81A>FFFFFG:54@(8EGF6>GD=9C*/
@M03364:276:000000000-BLYN8:1:1101:17603:9137 2:N:0:1
GGACTACCGGGGTTTCTAATCCTGTTTGCTCCCCACGCTTTCGAGCCTCAGTGTCAGTTACAGGCCAGAGAGCCGCTTTCGCCTCCGGTGTTCCTCCATATATCTACGCATTTCACCGCTACACATGGAATTCCACTCTCCTCTCCTGCACTCAAGTCTCCCAGTTTCCAATGCACACAATGGTTGAGCCACTGCCTTTTACACCAGACTTAATAAACCACCTGCGCTCGCTTTACGCCCAATAAATCCGG
+
CCCCCGGFGGGGGGGGGGGGGGGGGGGGGGGGGGGGGGGGGGGGGGGGGGGGGGGGGGGGGGGGGGGGGGGGGGGGGGGGGGFGGGGGGGGGGGGGGGGGGGFGGGGGGGGGGGGGGGGGGGGGGGGGFCEFGGGGGGFGGGGGGGGGGGGGGGFGGGGGGGGG8EFGGGGGGGGGGFGGGGGGGGDFGGEFGGGGGGGGGGADFF>FGGGGGGGGGGGGFDFE9?BE?E;?FGGEA?GC=>36FCFEGD>
@M03364:276:000000000-BLYN8:1:1101:10253:9142 2:N:0:1
GGACTACTGGGGTTTCTAATCCTGTTTGCTCCCCACGCTTTCGCACCTGAGCGTCAGTCTTTGTCCAGGGGGCCGCCTTCGCCACCGGTATTCCTCCAGATCTCTACGCATTTCACCGCTACACCTGGAATTCTACCCCCCTCTACAAGACTCTAGCCTGCCAGTTTCGGATGCAGTTCCCAGGTTGAGCCCGGGGATTTCACATCCGACTTGACAGACCGCCTGCGTGCGCTTTACGCCCAGTAATTCCG
+
CCCCCGGGGGGGGGGGGGGGGGGGGGGGGGGGGGGGGGGGGGGGGGGGGGGGGGGGGGGGGGGGGGGGG@CFGGGGGGGGGGGGGGGGGGGGGFDGGGFAFFCGGGGGGGGCGGGGFEFEGGGGGGGGGGGGGGGGGGGGGGGGGGGDGGGFFGGGGGGDFGGGGGGGGGEGGGGGGGGGGGFGGGGGGGGGG*>ECEGGGCEFFGFGGC3CFFG:6CFF3=BF?FFE?BBEDGF<FFCCEBBFF*9<FG<
@M03364:276:000000000-BLYN8:1:1101:23369:9143 2:N:0:1
GGACTACTGGGGTATCTAATCCTGTTTGCTCCCCACGCTTTCGAGCCTCAGTGTCAGTTACAGGCCAGAGAGCCGCTTTCGCCTCCGGTGTTCCTCCATATATCTACGCATTTCACCGCTACACATGGAATTCCACTCTCCTCTCCTGCACTCAAGTCTCCCAGTTTCCAATGCACACAATGGTTGAGCCACTGCCTTTTACATCAGACTTAAGAAACCACCTGCGCTCGCTTTACGCCCAATAAATCCGG
+
CCCCCFGGGGGGGGGGGGGGGGGGGGGGGGGFGGGGGGGGGGGGGGGGGGGGGGGGGGGGGGGFGGGGGGGGGGGGDFFGGGGGGGGGGGGGGGFGGGGGGGGGGGGGGGGCFGFGGGGGGGFGGGGGF9?FGGGGFFGG?DGGGGGGGFGGGFFFGGGGFGGGGGGGGGCFFGGGGGGFGGGGFGEFFCGGECGGGFGDF?CDC:CFFF9C:CFF*;D75;6.75AFFFFE*:CC4(=EGF;FGGFE282
@M03364:276:000000000-BLYN8:1:1101:7244:9147 2:N:0:1
GGACTACTGGGGTATCTAATCCTGTTTGCTCCCCACGCTTTCGAGCCTCAGTGTCAGTTACAGGCCAGAGAGCCGCTTTCGCCTCCGGTGTTCCTCCATATATCTACGCATTTCACCGCTACACATGGAATTCCACTCTCCTCTCCTGCACTCAAGTCTCCCAGTTTCCAATGCACACAATGGTTGAGCCACTGCCTTTTACATCAGACTTAAGAAACCACCTGCGCTCGCTTTACGCCCAATAAATCCGG
+
CCCCCGGGGGGGGGGGGGGGGGGGGGGGGGGGGGGGGGGGGGGGGGGGGGGGGGGGGGGGGGGGGGGGGGGGGGGGGGGGGGGGGFEGGGGGGGGGGGGGGGGGGGGGGGGGGGGGGGGGGGGGGFGGGGGGFGGGGGGGGGGGGGGGGGGGGGGGGGBFGGGGGGGGGFGGGGGGGGGGGGGGGGGGF>FFDFEEFCFAFGGGFGGCGFCG7+=CGG8EFEFFBF=D=DD?FGGFFF>EEF@40:FECD>
@M03364:276:000000000-BLYN8:1:1101:16767:9156 2:N:0:1
GGACTACAGGGGTTTCTAATCCTGTTTGCTCCCCACGCTTTCGCACCTGAGCGTCAGTCTTTGTCCAGGGGGCCGCCTTCGCCACCGGTATTCCTCCAGATCTCTACGCATTTCACCGCTACACCTGGAATTCTACCCCCCTCTACAAGACTCTAGCCTGCCAGTTTCGGATGCAGTTCCCAGGTTGAGCCCGGGGATTTCACATCCGACTTGACAGACCGCCTGCGTGCGCTTTACGCCCAGTAATTCCG
+
CCCCCGGGGGGGGGGGGGGGGGGGGGGGGGGGGGGGGGGGGGGGGGGGGGGGGGGGGGGGGGGGGGGGGGGGGGGGGGGGGGGGGGGGGGGGGGFDGGGGGGGGGGGGGGGGGGGGGGGGGGGGFFGGGGGGGGGFGGGGGDGGGGGGGGGGGGGGGGG6@FGFGGGGGDGGGGGGGGGFGGGFGGGGGGGGGGGGGGGGGGGGFGGGGGGGGGGFGGGGFGFB?FFFFFFFDDCDF?GEGDFF7:FAGGF
@M03364:276:000000000-BLYN8:1:1101:21486:9181 2:N:0:1
GGACTACTGGGGTATCTAATCCTGTTTGCTCCCCACGCTTTCGCACCTGAGCGTCAGTCTTTGTCCAGGGGGCCGCCTTCGCCACCGGTATTCCTCCAGATCTCTACGCATTTCACCGCTACACCTGGAATTCTACCCCCCTCTACAAGACTCTAGCCTGCCAGTTTCGGATGCAGTTCCCAGGTTGAGCCCGGGGATTTCACATCCGACTTGACAGACCGCCTGCGTGCGCTTTACGCCCAGTAATTCCG
+
CCCCCGGGGGGGGGGGGGGGGGGGGGGGGGGGGGGGGDGGGGGGGGGGGGGGGGGGDGGGGGGGFGGGGGGGGGGGGGGGGGFDGGGGGGCFGGEEEFGAF8EAFFGGGGGGGGGGFCCGGGFFFFDFGGGFFFCDG=BFGGGGGGGBDGGGGGC=CFGGGGGGGGGC888CGGFFGGCGGFEF@>DF6FF:CEB5CEGFGFFFF*;CGD3:*;C76DCCD=B00@07:B::79*<@:EGG3(9>>B40**
@M03364:276:000000000-BLYN8:1:1101:17451:9191 2:N:0:1
GGACTACTCGGGTTTCTAATCCTGTTTGCTCCCCACGCTTTCGAGCCTCAGTGTCAGTTACAGGCCAGAGAGCCGCTTTCGCCTCCGGTGTTCCTCCATATATCTACGCATTTCACCGCTACACATGGAATTCCACTCTCCTCTCCTGCACTCAAGTCTCCCAGTTTCCAATGCACACAATGGTTGAGCCACTGCCTTTTACATCAGACTTAAGAAACCACCTGCGCTCGCTTTACGCCCAATAAATCCGG
+
CCCCCGGGGGGGGGGGGGGGGGGGGGGGGG,EFGGDGGGGGGGGGDGGGGGGGGGGGFGGGGGFGGGGGGGGFGGGGGGGGGGCFEGGGGGGGGGGGGGGGGGGGGGGGGGGGGGGGGGGGGGGF,CFFGGGGGGGG@FGGGGG@FGGGGGGGGGG@DFG,DFGGGGGGG9@FG,E9DEGCFCGDECGFGFF7<9:EGGGFFF++5;FGCF7:8CC*3@FFGFBD>)9>???<F7EDDEGGF@AFDFC6CD
@M03364:276:000000000-BLYN8:1:1101:13103:9196 2:N:0:1
GGACTACTCGGGTTTCTAATCCTGTTTGCTCCCCACGCTTTCGCACCTGAGCGTCAGTCTTCGTCCAGGGGGCCGCCTTCGCCACCGGTATTCCTCCAGATCTCTACGCATTTCACCGCTACACCTGGAATTCTACCCCCCTCTACGAGACTCAAGCTTGCCAGTTTCAAATGCAGTTCCCAGGTTGAGCCCGGGGATTTCACATCTGACTTAACAAACCGCCTGCGTGCGCTTTACGCCCAGCAATTCCG
+
CCCCCGGGGGGGGGGGGGGGGGGGGGGGGGGGGGGGGGGGGGGGGGGGGGGGGGGGGGGGGGGGGGGGGGGGGGGGGGGGGGGGGGGGGGGGGGGGGGGGGGGGFEFFGGGGGGGGGGGGGGGGGGGGGGGGGDGGGGGGGGGDFGGGGGGFGGGGGGGGGGGGEFGGGGGGGGGD?CFGGGGGGGGGGGGGGGGGGGGGGFCGA87@>>GGGGFGG4EEFG>(/0,705@EGGGF?3?EGFF)9*=8F:*
@M03364:276:000000000-BLYN8:1:1101:22421:9202 2:N:0:1
GGACTACTAGGGTTTCTAATCCTGTTTGCTCCCCACGCTTTCGCACCTCAGTGTCAGTATCAGTCCAGGTAGTCGCCTTCGCCACTGGTGTTCCTTCCTATATCTACGCATTTCACCGCTACACAGGAAATTCCACTACCCTCTACCATACTCTAGCTTGCCAGTTTTGGATGCAGTTCCCAGGTTGAGCCCGGGGATTTCACATCCGACTTGACAGACCGCCTGCGTGCGCTTTACGCCCAGTAATTCCG
+
CCCCCGGGGGGGGGGGGGGGGGGGGGGGGGGGGGGGGGGGGGGGGGGGGGGGGGGGFGGGGGGGGGGGGGGGGGGGGGGGGGGGGGGGGGFDFFGFGGGGGGGGGGGFGGGGGGGGGGGGGGGGGGGGGGGGGGFGGGGGGGGGGGGGGGGGGGGCFGGFGGGGEFGGDGFA?FA,@AFEFFFFFFD8DFGCEGGECGGGGGFCFGGGDDCCG:?@CFGFAGFFFFFE=):>CDGFFFCGG:66CFAEGG8
@M03364:276:000000000-BLYN8:1:1101:19312:9221 2:N:0:1
GGACTACTCGGGTATCTAATCCTGTTTGCTCCCCACGCTTTCGAGCCTCAGTGTCAGTTACAGGCCAGAGAGCCGCTTTCGCCTCCGGTGTTCCTCCATATATCTACGCATTTCACCGCTACACATGGAATTCCACTCTCCTCTCCTGCACTCAAGTCTCCCAGTTTCCAATGCACACAATGGTTGAGCCACTGCCTTTTACATCAGACTTAACAAACCGCCTGCGTGCGCTTTACGCCCAGTAATTCCG
+
CCCCCGGGGGGGGGGGGGGGGGGGGGGGGGGGGGGGGGGGGGGGGGGGGGGGGGGGGGGGGGGGGGGGGGGGGGGGGGGGGGGGGGGGGGGGGGGGGGGGGGGGGGGGGGGGGGGGGGGGGGGGGGGGGGGGGGGGGGGGGGGGGGGGGGGGGGGGGGGGGGGGGGGGGGGGGGGGGGGCFGGGGGGGF78FGGGGGGFGGGGGFFGGGGGGGGGGGCFEA>A>F4@;@5AFGGC6DFDEGA;FFFACD6
@M03364:276:000000000-BLYN8:1:1101:16124:9229 2:N:0:1
GGACTACTGGGGTATCTAATCCTGTTTGCTCCCCACGCTTTCGAGCCTCAGTGTCAGTTACAGGCCAGAGAGCCGCTTTCGCCACCGGTGTTCCTCCATATATCTACGCATTTCACCGCTACACATGGAATTCCACTCTCCTCTCCTGCACTCAAGTCTACCAGTTTCCAATGCATACAATGGTTGAGCCACTGCCTTTTACACCAGACTTAATAAACCACCTGCGCTCGCTTTACGCCCAATAAATCCGG
+
CCCCCEGGGGGGGDGFGFGECGGGGGGGGGGGGGGGGDGGGFEGFGGGGDGFGGGGGGGGGGGGGGGGGFGEGGGGCEFGGCCEGGGGFGFGGFFGGGEGGGGFGGGGGGGGF?EFFGGGGGGGGGGGGFFGGGFGECFGCAFGFGGFGGGGFFG?DFFGGGGGGDDFCDFFGGGGFGGGGDEADCDGFC:DGFDGGFCGGCGFFG75CFC:7CC9CC69CGFBDDFDFFDBF4DEEFGCEF;AFFC<FGD
@M03364:276:000000000-BLYN8:1:1101:19120:9242 2:N:0:1
GGACTACAGGGGTTTCTAATCCTGTTTGCTCCCCACGCTTTCGCACCTGAGCGTCAGTCTTCGTCCAGGGGGCCGCCTTCGCCGCCGGTATTCCTCCAGATCTCTACGCATTTCACCGCTACACCTGGAATTCTACCCCCCTCTACAAGACTCTAGCCTGCCAGTTTCGGATGCAGTTCCCAGGTTGAGCCCGGGGATTTCACATCCGACTTGACAGACCGCCTGCGTGCGCTTTACGCCCAGTAATTCCG
+
CCCCCGGGGGGGGGGGFGGGGGGGGGGGGGGGGGGGGGGGGGGGGGGGGGGGGGGGGGGGGGGGGGGGGGGGGGGGGGGGGGGCGGGGGEGGGFGGGG?AFGGGGGGGGGGGGGGFFGGEGGGGGGGGGDFFGGGGEF8FGGGGGGGFGCFFGGGAFGGGGGGGGGFGDG>EGGGGGGGGFGGGGGGGGGCCGEGGECGGGFGGF;DDGGCD>CGGGGGF@GFF?F>F:E>@3CCAF:EEG>:?FGFAGG6
@M03364:276:000000000-BLYN8:1:1101:5127:9265 2:N:0:1
GGACTACCGGGGTTTCTAATCCTGTTTGCTCCCCACGCTTTCGAGCCTCAGCGTCAGTTACAGACCAGAGAGCCGCCTTCGCCACTGGTGTTCCTCCATATATCTACGCATTTCACCGCTACACATGGAATTCCACTCTCCTCTTCTGCACTCAAGTCTCCCAGTTTCCAATGACCCTCCCCGGTTGAGCCGGGGGCTTTCACATCAGACTTAAGAAACCGCCTGCGCTCGCTTTACGCCCAATAAATCCG
+
CCCCCGGFGGGGFGGGGGGGGGGGGGGGGGGGGGGGGGGGGGGGGGGGGGGGGGGGGGGGGGGGGGGGGGGGGGGGGGGGGGGGGGGGGGGGGGGGGGGGGGFGGGGGGGGGGGGGGGGGDEGGGGGGGGGGGGGGGFFFGGGGGGGGCFGGGGGGFFGGGGFCDGGGGG,>DGG8EFGDGGGGGGG69DFEGGGGGEFGGGFGFGGGCFGGGFFGFFGFDG>(,8,8-.7>DFGFFFGGGE(>DGFFFGC
@M03364:276:000000000-BLYN8:1:1101:8991:9290 2:N:0:1
GGACTACTCGGGTTTCTAATCCTGTTTGCTCCCCACGCTTTCGAGCCTCAGTGTCAGTTACAGGCCAGAGAGCCGCTTTCGCCTCCGGTGTTCCTCCATATATCTACGCATTTCACCGCTACACATGGAATTCCACTCTCCTCTCCTGCACTCAAGTCTCCCAGTTTCCGATGCACACAATGGTTGAGCCACTGCCTTTTACATCAGACTTAAGAAACCACCTGCGCTCGCTTTACGCCCAATAAATCCGG
+
CCCCCGGGGGGGGGGGGGGGGGGGG9EFGDGGGGGGGGGGGGGGGGGGGGGGDGGGDGGGGGGGGGGGG?FCFEFGGEFGGGGGGGGGGFGGGGGGGGGGGGEFGGFFGGFGGGGGFGGGGC,FF8FFF?EFGGGG9EFDGEGFCFGGG8B8D8BDFGGGGGGDDFGGG+B@=>DGGGEFGGD>FGG,<@,@C8EDGGGF9>CCA+*9>CCFGFGGGGCFFGA>BE)89?BEFGFEA;CC=5;AGG+97C:
@M03364:276:000000000-BLYN8:1:1101:24131:9292 2:N:0:1
GGACTACACGGGTTTCTAATCCTGTTTGCTCCCCACGCTTTCGAGCCTCAGCGTCAGTTACAGACCAGAGAGCCGCCTTCGCCACTGGTGTTCCTCCATATATCTACGCATTTCACCGCTACACATGGAATTCCACTCTCCTCTTCTGCACTCAAGTCTCCCAGTTTCCAATGCACACAATGGTTGAGCCACTGCCTTTTACATCAGACTTAAGAAACCACCTTCGCTCGCTTTACGCCCAATAAATCCGG
+
CCCCCGGGGGGGGGCGGGGGGGCFFGGGGGGGGGGGGGGGGGGGGGGGGGGGGGGGGGGGGGGFGGGGGGGGGGGGGGCGFGGDGGGDGGGGGGGGGGGGGGCGGGGGGGGGGGGGGGGGGGGGGFGDFFGGGGGGGGGGGGGGGGGFGGGGGGCFCFGGGGGGGGGGGGADGGGGGGGFAD,7C+@7CF6D7EG6@ECGFFG@9:;7DFGGCC7BCGFC4?;)./>BBBD45CFCE=E@7>@FG776D57
@M03364:276:000000000-BLYN8:1:1101:5715:9296 2:N:0:1
GGACTACCGGGGTTTCTAATCCTGTTTGCTCCCCACGCTTTCGCACCTGAGCGTCAGTCTTTGTCCAGGGGGCCGCCTTCGCCACCGGTATTCCTCCAGATCTCTACGCATTTCACCGCTACACCTGGAATTCTACCCCCCTCTACAAGACTCTAGCTGACCAGTTTCAAATGCAGTTCCCAAGTTAAGCTCGGGGATTTCACATCTGACTTAATCAACCGCCTGCGTGCGCTTTACGCCCAGTAATTCCG
+
CCCCCGGGGGGGGGGGGGGGGGGGGGGGGGGGGGGGGDGGGGGGGGGGGGGGDGGGGGGGGGGGGGGGG7CFGDGGGGGGGGGGGGGGGGGGGGGGGGGFGGGGGGGGFGGGFGGGGGGG7FFGFGGGGGGGGGGGGGFGGCEGGGG,@DGGDGGGFGGGGFGGGGGGGGGGGGGGGGCGG,?CFGGFC9?EGEGECEFFFGGGFGGGFCGGGGGGGGGGDEFDFFFFBDFFGGG<??GGGE?FG*=<FFC
@M03364:276:000000000-BLYN8:1:1101:15516:9317 2:N:0:1
GGACTACTCGGGTTTCTAATCCTGTTTGCTCCCCACGCTTTCGAGCCTCAGTGTCAGTTACAGGCCAGAGAGCCGCTTTCGCCTCCGGTGTTCCTCCATATATCTACGCATTTCACCGCTACACATGGAGTTCCACTGTCCTCTTCTGCACTCAAGTCTCCCAGTTTCCAATGCACTTCTTCGGTTGAGCCGAAGGCTTTCACATTAGACTTAAAAGACCGCCTGCGCTCGCTTTACGCCCAATAAATCCG
+
CCCCCGGGGGGGGGGGGGGGGGGGGGGGGGGGGGGGGGGGGGGGGGGGGGGGGGGGGGGGGGGGGGGGGGGGGGGGGGGGGGGGGGGGGGGGGGGGGGGGGGGGFGFGGGGGGGGGGGGGGGGGFGGFGGGGGGCFGGGGGGGGGGGGGGGGGGGG;CAFGGGC=FFGGGGGGGGGGGGGGGGGGGGGGGFGCEEGGGGGDGGFFFFDFGGGDFGCGFDFFGD25A@EFFFFGGGFF?GEGBFFFGF?CCD
@M03364:276:000000000-BLYN8:1:1101:13720:9324 2:N:0:1
GGACTACCCGGGTTTCTAATCCTGTTCGCTACCCATGCTTTCGAGCCTCAGCGTCAGTTGCAGACCAGACAGCCGCCTTCGCCACTGGTGTTCTTCCATATATCTACGCATTTCACCGCTCCACATGGAGTTCCACTGTCCTCTTCTGCACTCAAGTTTCCCAGTTTCCGATGCACTTCTTCGGTTGAGCCGAAGGCTTTCACAGCAGACTTAAGAAACCGCCTGCGCTCGCTTTAAGCCCAATAAATCCG
+
@@-AC@@FGECC7@CCADFD@FCFGGCFEGGDEDC<C@F<EFGGGGEEFGGGDG7F7@FFF9FGGFCDAFCACDE7@4FEFF7:FGG<CE6=5EFDEEGG@EB<EEGF:F=FGFGGDCED++,:E:EGGFFCF<ECACE9>=EFC,>9;CFD=FCF6EF,=@98FFGGGGED6@93EF9DD;8CGGGGFC6:>**5C8FE<FFF+7;;39F>8:+=:*D;8E46(8@4(285<*/)+/>?*2:)*;@5+22
@M03364:276:000000000-BLYN8:1:1101:9746:9330 2:N:0:1
GGACTACCAGGGTATCTAATCCTGTTTGCTCCCCACGCTTTCGCACCTGAGCGTCAGTCTTTGTCCAGGGGGCCGCCTTCGCCACCGGTATTCCTCCAGATCTCTACGCATTTCACCGCTACACATGGAGTTCCACTGTCCTCTTCTGCACTCAAGTCTCCCAGTTTCCAATGCACTTCTTCGGTTGAGCCGAAGGCTTTCACATTAGACTTAAAAGACCGCCTGCGCTCGCTTTACGCCCAATAAATCCG
+
CCCCCGGGGGGGGGGGGGGGGGGGGGGFGGGGGGGGGGGGCFGGGGGGGGGGGGGGDFGGGGFCFFEFGGGGGGGGEEGGDECEFFGGGGGGGGGGCGG<EFGGGGF@FGGGGGDGGGGGGGGFGGGGGFGGGGGGGGFGFGGGGGGGGGGGGCFGGGGCGFDGGGGGFE9FF?FFGCGG9E8CF8:<EGD>E:CGGFFGG>BCCC718CGGF>D@CFCFA5>;7F>B>EE:8<<CFFGCED(7*:46F<>
@M03364:276:000000000-BLYN8:1:1101:14992:9349 2:N:0:1
GGACTACTAGGGTTTCTAATCCTGTTTGCTCCCCACGCTTTCGCACCTGAGCGTCAGTCTTTGTCCAGGGGGCCGCCTTCGCCACCGGTATTCCTCCAGATCTCTACGCATTTCACCGCTACACCTGGAATTCTACCCCCCTCTACAAGACTCTAGCCTGCCAGTTTCGAATGCAGTTCCCAGGTTGAGCCCGGGGATTTCACATCCGACTTGACAGACCGCCTGCGTGCGCTTTACGCCCAGTAATTCCC
+
@CCC<FFGGGGGEFGGGGGDGCEGGGGGGGGGGFEGGGGCFFEGGEGGD8EFFGGGGFGFGFFGGGGGGGEGGGGGGCGFGGGDEFEFGGGFFGGGGGCFGGGGGGGGG7F7@BFFCGFDFBFGGGGFGGGGGGGGFGGGGCEGGFDFGGGGGGCFFGGFF>:DFECGGGGGGADC;CEGGGGGGGFCGEFGGGGGGGG?@CCFCDGGGGGGCFFGFGGGEGF66@9:()7>CDGA@<5?=::6CFF9FC*
@M03364:276:000000000-BLYN8:1:1101:12108:9356 2:N:0:1
GGACTACTGGGGTTTCTAATCCTGTTTGCTCCCCACGCTTTCGAGCCTCAGTGTCAGTTACAGGCCAGAGAGCCGCTTTCGCCTCCGGTGTTCCTCCATATATCTACGCATTTCACCGCTACACATGGAATTCCACTCTCCTCTCCTGCACTCAAGTCTCCCAGTTTCCAATGCACACAATGGTTGAGCCACTGCCTTTCACATCAGACTTAAAGAACCGCCTCCGCTCGCTTTACGCCCAATAAATCCGG
+
@CCCCFF,@CF7@:BGGGGGGFFGGF9CE<FF@FDCFDGGGGG<FGG,CEFEFGF@C6CFGFCGGFCFCGEFCACB@@FGGGGG7?=F:F?B?FEGGCGGE9BFF9CBFF@:FGC,<?CGGG9A,:E<EFGGGG9,,@,ABDGFGFG?F8EGG8,@EC,EAFFF>;EGGC=9D?AD=FD89FE@;C3<@E6:989,2@99FC:2;<7CGC@CFGCFFGG53@*))39/6)88FCFE)65CCF1AGD7.65:
@M03364:276:000000000-BLYN8:1:1101:27364:9367 2:N:0:1
GGACTACTGGGGTTTCTAATCCTGTTTGCTCCCCACGCTTTCGCACCTCAGTGTCAGTATCAGTCCAGGTAGTCGCCTTCGCCACTGGTGTTCCTTCCTATATCTACGCATTTCACCGCTACACAGGAAATTCCACTACCCTCTACCATACTCTAGCTTGCCAGTTTTGGATGCAGTCCCCAGGTTGAGCCCGGGGATTTCACAGTCAACTTAACAAACCACCAACGCGCGCTTTACGCCCAGTAATTCCC
+
CCCC@EFGGFCEFEGDGGGFFGGEF,CCCAFFGGGGG>FGFFFEGEGCFGGGE@AFG<CAFGGGAE9EFGGGGGGFCFEFGEGCEGGGGGGGGGG,EEFFAE,AAFFFBC:?F@E99F7CCGGFGGFGCGGAEFGDFGGG,48+@EEGGGF=,7>EAF,4D8,6783=@+8,A?AFF,DC=DE+,66,@8,8+4:8C:,,5+:+0=;?DC?8:2+=D*49/7*))8:45?8>DC*)1(B*:.1;7F+7+2*
@M03364:276:000000000-BLYN8:1:1101:2902:9378 2:N:0:1
GGACTACTGGGGTTTCTAATCCTGTTTGCTACCCATGCTTTCGAGCCTCAGCGTCAGTTACAGACCAGACAGCCGCCTTCGCCACTGGTGTTCTTCCATATATCTACGCATTTCACCGCTACACATGGAGTTCCACTGTCCTCTTCTGCACTCAAGTTTCCCAGTTTCCGATGCACTTCTTCGGTTGAGCCGAAGGCTTTCACATCAGACTTATGAAACCACCTGCGCTCGCTTGACGCCCAATAAATCCG
+
CCCCCF<EFGGGGGCDGGGGAFEGCGGGGGGGFCAEFGGGGGGGGGGGFGGGGGGGGGFFGGGGGGGGGGGFGDFFFGCGFDFFCFGG?<FEFGGGFFGGGGFEGFGGGGGGGGGGGGGGGGGGFGGG8AEEFGFGFDFGCGGD@>;EFD8+,=EFGGGGGGEFFGFA,@E>?EDGGD9DGGGGEGG8DCGG9:B6,@8EC>FGFF:FF*3;C++?CGGCFGF==A)9>;>?CC*(;9CEEA6A*7;?G<)
@M03364:276:000000000-BLYN8:1:1101:5533:9383 2:N:0:1
GGACTACCGGGGTTTCTAATCCTGTTTGCTCCCCACGCTTTCGAGCCTCAGTGTCAGTTACAGGCCAGAGAGCCGCTTTCGCCTCCGGTGTTCCTCCATATATCTACGCATTTCACCGCTACACATGGAATTCCACTCTCCTCTCCTGCACTCAAGTCTCCCAGTTTCCAATGCACACAATGGTTGAGCCACTGCCTTTTACATCAGACTTAAGAAACCACCTGCGCTCGCTTTACGCCCAATAAATCCGG
+
CCCCCGGGGGGGGGGGGGGGGGGGGGGGGGGGGGGGGGGGGGGGGGGGGGGGGGGGGGGGGGGGGBFGGGGGGGEGGGGGGGGGGGGGGGGGGGGGGGGFGGGGGGGGGGGGGGGGCGDGGGGGGGGGFFGGGGGGGGGGGGGGGGGGGGGGGFGGGGGGGGGGGGGGGGGGGFGGGGGGGGGGGGGGD@BGGGFGGEFGGGGGFFGGGGFG>>GFGGDFFGFEBE>B=BDFFGGFFDC7=5@FGCFEDGC
@M03364:276:000000000-BLYN8:1:1101:16400:9415 2:N:0:1
GGACTACTCGGGTTTCTAATCCTGTTTGCTCCCCACGCTTTCGCACCTGAGCGTCAGTCTTTGTCCAGGGGGCCGCCTTCGCCACCGGTATTCCTCCAGATCTCTACGCATTTCACCGCTACACCTGGAATTCTACCCCCCTCTACAAGACTCTAGCCTGCCAGTTTCGGATGCAGTTCCCAGGTTGAGCCCGGGGATTTCACATCCGACTTGACAGACCGCCTGCGTGCGCTTTACGCCCAGTCATTCCG
+
CCCC@FADE@@@FGGAFFFEFDFFCFGGGGGGGGE@FGGGFAC;EGBFEFGFGGGEEFFEAFGGCFFGGGEGGGGGGDGGFGF7FFDG:CEFEEFGFGGG@FFFGGGGB:FGFGGDFEG6>CFFFGG?C<FCGGGAGGGCEGGF=BAFF6BCCFFFG?DC7D?B@EED*3@CEDGG7C,22BFGGGGGG7EFGD5EGGGGGC@+8>>D319>C7<GGGG55E:(:F;EB)8>DCGA?8;EC:2<*:7<C*9
@M03364:276:000000000-BLYN8:1:1101:28415:9431 2:N:0:1
GGACTACCAGGGTTTCTAATCCTGTTTGCTCCCCACGCTTTCGAGCCTCAGTGTCAGTTACAGGCCAGAGAGCCGCTTTCGCCACCGGTGTTCCTCCATATATCTACGCATTTCACCGCTACACATGGAATTCCACTCTCCTCTTCTGCACTCAAGTCTCCCAGTTTCCAATGACCCTCCCCGGTTGAGCCGGGGGCTTTCACATCAGACTTAAGAAACCGCCTGCGCGCGCTATACGCCCAATAAATCCG
+
CCCCCDGEGFGGFEGGGFGFDFGGGGGGGEFFFGGGGCCGGGGCFEFGFGGGGGGFGGGGGGFGGGGFGFDEFGEGGGCFFCCBFFGC@@FGC,E?FDGFGGGFF<F,FGGGGGGGE7=8FEGFGGFGFFGGFA;EAF9EFG89DF9,4;==DC@E,@=BFEGDFFACFCD9FAF@D?FGCGCEG>E9F7DCGDEC5=:C8DFG8CF6*?FGGG7D758:3=E;?4:3(.5>D)*6?(*:EFF4*2*6C4)
@M03364:276:000000000-BLYN8:1:1101:10911:9450 2:N:0:1
GGACTACTCGGGTTTCTAATCCTGTTCGCTACCCATGCTTTCGAGCCTCAGCGTCAGTTGCAGACCAGACAGCCGCCTTCGCCACTGGTGTTCTTCCATATATCTACGCATTTCACCGCTACACATGGAGTTCCACTGTCCTCTTCTGCACTCAAGTCTCCCAGTTTCCAATGCACTTCTTCGGTTGAGCCGAAGGCTTTCACATTAGACTTAAAAGACCGCCTGCGCTCGCTTTACGCCCAATAAATCCG
+
CCCCCGFGGGGGGGGGGGGGGGGGGGGGGGGGGGGGGGGGGGGGGGGGGGGGGGGGGGGGG9FFGGGGGGGGGGGGGGGGGGGGGGGGGGGGGGGGGGGGGGDFGGGGGDEGGGGGGGDEFGGGGGGGFGGGGGGGGGGFGGGGGGGGGGGGGGGGGGGFFGGG@GGFGFGGGGGFGGGGGGCCCEGGCGFE+@EGGGGGGGGF9?@F7DFGFGCGGFG=>EDDB4@FFBEFDFFFF@EGGF@FDGFFGGG
@M03364:276:000000000-BLYN8:1:1101:24928:9451 2:N:0:1
GGACTACTGGGGTATCTAATCCTGTTTGCTCCCCACGCTTTCGAGCCTCAGTGTCAGTTACAGGCCAGAGAGCCGCTTTCGCCTCCGGTGTTCCTCCATATATCTACGCATTTCACCGCTACACATGGAATTCCACTCTCCTCTCCTGCACTCAAGTCTCCCAGTTTCCAATGCACACAATGGTTGAGCCCCTGCCTTTTACATCAGACTTAAGAAACCACCTGCGCTCGCTTTACGCCCAATAAATCCGG
+
CCCCCFFD9FFGGGGGFFDFEFFGGGGFFDGG@@FEGGGDG9FFFEGGGFGGGGGGG<FFEEFGGGEF?CAEG@CC784?CG@FCFGGEDFFGAEFFDG,,FEGFGGGGG,:FD<FEG:=FGCF=EGGG@EGFFBFGCGGEF?86@D8FEGGDDFGG9>ADGCDFGF;FGFFFFFAFEE6EF8DF>,@?>++++@@,;>7EGGD67*;CCDCCFFFCF@?FEA@FEBFFE;4?DDCDFCEEFFFC+1625:
@M03364:276:000000000-BLYN8:1:1101:20585:9461 2:N:0:1
GGACTACAGGGGTTTCTAATCCTGTTTGCTCCCCACGCTTTCGCACCTGAGCGTCAGTCTTTGTCCAGGGGGCCGCCTTCGCCACCGGTATTCCTCCAGATCTCTACGCATTTCACCGCTACACCTGGAATTCTACCCCCCTCTACAAGACTCTAGCCTGCCAGTTTCGGATGCAGTTCCCAGGTTGAGCCCGGGGATTTCACATCCGACTTGACAGGCCGCCTGCGTGCGCTTTACGCCCAGTAATTCCG
+
CCCCCGGFGGGGGGGGGFGGGEGGGGGGGGGGGGGGGGGGGGGGGGGGGGGGGGGGGAFGGGGGGGGGGGDGGGGGEGGGGGGEGGGGGGGGGGGGGFGDEFGGGFGGGDGGGGGGGGGGGGGGGGGGGGGGGGCCFFGGGGGGGGGGGFGGGGGEFFFGGC8EFFFF>EEGGGFGGGGGGGGGGGGGGFGG58EGDGGGGFGFCFGGGCDDFG47*/;CBD>?BF>F03@@)9/:B?>/:@FFCCFFGGG
@M03364:276:000000000-BLYN8:1:1101:13100:9469 2:N:0:1
GGACTACTGGGGTATCTAATCCTGTTTGCTCCCCACGCTTTCGAGCCTCAGTGTCAGTTACAGGCCAGAGAGCCGCTTTCGCCACCGGTGTTCCTCCATATATCTACGCATTTCACCGCTACACATGGAATTCCACTCTCCTCTCCTGCACTCAAGTCTACCAGTTTCCAATGCATACAATGGTTGAGCCACTGCCTTTTACACCAGACTTAATAAACCACCTGCGCTCGCTTTACGCCCAATAAATCCGG
+
CCCCCGGGGGGGGGGGGGGGGGGGGGGGGGGGGGGGGGGGGFC<FFCFGGGGGGGGGGGGFGGGCGFFFGGGGGGGGGFFG>FGGGGGFGCF?FFGGGGGGGGFEFADEGGGGGFFCGGGCGGGFFFCFGGFGFGCF@9,,=8DGGGGGGG?F?DFDFGGGGGGFDC;:FFGGGGGGG?FGG,EDEFEEGFGGFGFFAEGGGGG?DGCFGFGGGCF>:,@@EFFDDFFAFE>FF8CB2BEDF@6:FFECG>
@M03364:276:000000000-BLYN8:1:1101:7046:9476 2:N:0:1
GGACTACAGGGGTATCTAATCCTGTTTGCTCCCCACGCTTTCGAGCCTCAGTGTCAGTTACAGGCCAGAGAGCCGCTTTCGCCTCCGGTGTTCCTCCATATATCTACGCATTTCACCGCTACACATGGAATTCCACTTTCCTCTCCTGCACTCAAGTACCCCAGTTTCCAATGCACACAATGGTTGAGCCACTGCCTTTTACATCAGACTTAAGAAACCACCTGCGCTCGCTTTTCGCCCAATAAATTCGG
+
CCCCCGGCEFGGGDGGGGGGGGGGGGGGGGGGGGGGGGGGGGGGGGGGGGGGGGGGGGGGC<E8FFGGG8FFGGGG7FFGGGGCF@FGGDGGGGGGG8,BFGGFGGGGGGGGGGGGGGGCCFGG9:FGGGGGGGEFC,@FGAFGGGA8EFFGGFGGG9;;DFEGFGFGCFGGFGGFF?8D,=EFG68<CG,@,@DC6@;E?C<79<C>F59+2++5*?>,9C;4<BB5A)6?*:*7:>EGEF;;*@+)22;
@M03364:276:000000000-BLYN8:1:1101:7453:9479 2:N:0:1
GGACTACTCGGGTTTCTAATCCTGTTTGCTCCCCACGCTTTCGCACCTGAGCGTCAGTCTTTGTCCAGGGGGCCGCCTTCGCCACCGGTATTCCTCCAGATCTCTACGCATTTCACCGCTACACCTGGAATTCTACCCCCCTCTACAAGACTCTAGCCTGCCAGTTTCGGATGCAGTTCCCAGGTTGAGCCCGGGGATTTCACATCCGACTTGACAGACCGCCTGCGTGCGCTTTACGCCCAGTAATTCCG
+
CCCCCGGGGGGGGGGGGGGGGGGGGGGGGGGGGGGGGGGGGGGGGGGGFGGGGGGGGGGGGGGGGGGGGGGGGGGGGGGGGGGGGGGGGGGGGGGGGGGFFGGGFFGGGGGGGGGGGGGGCCGGGGGGFGDGDGGGGGGGGGGGGGGGFGGGFGGGGGGGGFGGGGGGGECEGGGGFGGGGC6EG?,?CDDGDDEGGGGGGGGFFGGDDDGGD7CCCFGGFG>?<FFF:>7>DGGF=?GGG@(/>C@4CF0
@M03364:276:000000000-BLYN8:1:1101:26438:9480 2:N:0:1
GGACTACCGGGGTTTCTAATCCTGTTTGCTCCCCACGCTTTCGCACCTGAGCGTCAGTCTTTGTCCAGGGGGCCGCCTTCGCCACCGGTATTCCTCCAGATCTCTACGCATTTCACCGCTACACCTGGAATTCTACCCCCCTCTACAAGACTCTAGCCTGCCAGTTTCGAATGCAGTTCCCAGGTTGAGCCCGGGGATTTCACATCCGACTTGACAGACCGCCTGCGTGCGCTTTACGCCCAGTAATTCCG
+
CCCCCGCEGGGGGD;FFFGGGGGGGCGDFAFGGGG>FG>FFDGGGGGGGFGGGGGDGGFFGGGGGFFGGGGDGDGGCGGGFGGGGGGGGGGG9FGG8FFGGGGGFGGGGGGGGGGGGGGGDG?D8FGCGGGGGGGGG,BF+@EGGGFD;FGGGGGGCGGGGGGGGGGGGGGGGGGGF7,,>DBCFBFDGGGFEGGGG*B9>7@FFGFDC5DDFFGCCCCFFCD??FFEBBEF37556-C8:@:FFG*):C*
@M03364:276:000000000-BLYN8:1:1101:20377:9491 2:N:0:1
GGACTACCGGGGTATCTAATCCTGTTTGCTCCCCACGCTTTCGCACCTCAGTGTCAGTATCAGTCCAGGTAGTCGCCTTCGCCACTGGTGTTCCTTCCTATATCTACGCATTTCACCGCTACACAGGAAATTCCACTACCCTCTACCATACTCTAGCTTGCCAGTTTTGGATGCAGTTCCCAGGTTGAGCCCGGGGATTTCACATTCAACTTAACAAACCACCTACGCGCGCTTTACGCCCAGTAATTCCG
+
CCCCCGGGGGGGGGGGGGGGGGGGGGGGGGGGGGGGGGGGGGGGGGGGGGGGGGGGGGGFGGGGGGGGFGGGFGGGGGGGGGGGGGGGGGGGGGGFGFGGDFGGGGGGGGGGGFGGGGGGGGGGGGGGGCFGGFEGGGGGGGGGGGAFGGGGGGGGGGGGGGGGG;FGCE=DDFFGGGGGGGFGGGGGGFCGECGGGGFCGGGGAFFCGGGCFGFG>FF>6FEBBF@F=BEFDGFFFDGGGFFFGF8);C2
@M03364:276:000000000-BLYN8:1:1101:27906:9493 2:N:0:1
GGACTACCGGGGTTTCTAATCCTGTTTGCTCCCCAAGCTTTCGCACCTGAGCGTCAGTCTTCGTCCAGGGGGCCGCCTTCGCCACCGGTATTCCTCCAGATCTCTACGCATTTCACCGCTACACCTGGAATTCTACCCCCCTCTACGAGACTCAAGCTTGCCAGTTTCAAATGCAGTTCCCAGGTTGAGCCCGGGGATTTCACATCTGACTTAACAAACCGCCTGCGTGCGCTGTACGCCCAGTAATTCCG
+
CCCCCGGFEGGGGGGGGGGFECCFGGAEGFFDFGG,EFGFGGGEGGGGGFGGGGFGGGC@EFGCF@FGGGGDDG7FGGGGG7CE7EECGGGGG,C?B8FF==;EGGGG=:CCFCCFGG>CG@F@8AFD=FA:,CDGGCGFEGGF9EGGGGDGGG8EGFGGGGFF<C;;DGGGGCGFFF?F?,?8<DGGF<?FC8>85E8++2<7+;FGCGGGGGGGG*=:5CDB(73>:>3>D)9<FFD*:D(0:>@4:C*
@M03364:276:000000000-BLYN8:1:1101:14570:9494 2:N:0:1
GGACTACACGGGTTTCTAATCCTGTTTGCTCCCCACGCTTTCGCACCTGAGCGTCAGTCTTTGTCCAGGGGGCCGCCTTCGCCACCGGTATTCCTCCAGATCTCTACGCATTTCACCGCTACACCTGGAATTCTACCCCCCTCTACAAGACTCTAGCCTGCCAGTTTCGGATGCAGTTCCCAGGTTGAGCCCGGGGATTTCACATCCGACTTGACAGACAGCCTGCGTGCGCTTTACGCCCAGTAATTCCG
+
CCCCCGGEFFGGFGGGGGGGGGGGGGGGGGGGGGGGGGGGGGGGGGGGGGGFGGGGGGGGGGGGGGGGGGGGGGGGGGGGGGGGGGGGGGGGGGGGGFEGGGGGGGGGGGGGGGGGGGGGGGGGDFGGGGGGGAFGGGGGGGGGGGGEFDGFGCAFDGGCFGGDGGGG>C>EGFF?<2=:DCF5FF66,?CFGG58*3CGFFGFFGCD:CG>*>CCD4C*)=)(.82>()))93C97(AE531/:7@)CF7
@M03364:276:000000000-BLYN8:1:1101:19566:9543 2:N:0:1
GGACTACTGGGGTTTCTAATCCTGTTTGCTCCCCACGCTTTCGCACCTGAGCGTCAGTCTTTGTCCAGGGGGCCGCCTTCGCCACCGGTATTCCTCCAGATCTCTACGCATTTCACCGCTACACCTGGAATTCTACCCCCCTCTACAAGACTCTAGCCTGCCAGTTTCGGATGCAGTTCCCAGGTTGAGCCCGGGGATTTCACATCCGACTTGACAGACCGCCTGCGTGCGCTTTACGCCCAGTAATTCCG
+
CCCCCGGFGGGGGGGGGGGGGGGGGGEGGGGGGGGGGGGGGGGDGGGGGGGGGGGGGGGGGGGGGGGGGGGGGGGGGGGGFGGGGFDGGGGGFGGGGCFDFGGGGGGGGGGGGFGGGGGEEGGFFGGGGFGGGC;FFBGGGGGGFFGDGGGC?EGGGFGGGCFFGGGFCBCG:@;FG??FGFCGGGGGGCFFCEECEGFGGCFGFG<DCGGDFDGCGGGFADFFFFFD1BEECC<<*(227526FF7<FF9
@M03364:276:000000000-BLYN8:1:1101:5413:9610 2:N:0:1
GGACTACCAGGGTTTCTAATCCTGTTTGCTCCCCACGCTTTCGCACCTCAGTGTCAGTATCAGTCCAGGTAGTCGCCTTCGCCACTGGTGTTCCTTCCTATATCTACGCATTTCACCGCTACACAGGAAATTCCACTACCCTCTACCATACTCTAGCTTGCCAGTTTTGGATGCAGTTCCCAGGTTGAGCCCGGGGATTTCACATTCAACTGAACAAACCACCTACGCGCGCTTTACGCCCAGTAATTCCG
+
CCCCCGGGGGGGGGGGGGGGGGGGGGGGGGGGGGGGGGGGGGGGEGGGGGGGGGGGGGGGGGGFGGGG8FGGGGGGDGGFGEGGDEGGGGCGGGGFGGGDFFGGGCGGGGGGGGGGGGGC77AGGGF8FGGEGGGGCGGEFGGGGGGGGGGGGAFGGGGGFGGCFFFGG66EFGGDDFCFFDFFF9DCFFGGG6>E6B:EDFFGFDGGGDF*8AFFF4DCFFA24ADD@FFFGDGEFFG>=)7A7:7?C+2
@M03364:276:000000000-BLYN8:1:1101:23401:9621 2:N:0:1
GGACTACACGGGTTTCTAATCCTGTTTGCTCCCCACGCTTTCGCACCTGAGCGTCAGTCTTTGTCCAGGGGGCCGCCTTCGCCACCGGTATTCCTCCAGATCTCTACGCATTTCACCGCTACACCTGGAATTCTACCCCCCTCTACAAGACTCTAGCTGACCAGTTTCAAATGCAGTTCCCAAGTTAAGCTCGGGGATTTCACATCTGACTTAATCAACCGCCTGCGTGCGCTTTACGCCCAGTAATTCCG
+
CCCCCGGGGGGGGGGGGGGGGGGGGGGGGGGGGGGGGGGGGGGDCGGGCGFFGGGGGGDGGGGGGGGGGDGGGGGGGGGGGGGGGGGGGDGGGGGFGGGFCGGGGEGGGGGGGGGGGGGDEEFGGGGFG@FGFFFFGG6FGGGGGGGC9EGGGGFGGGGFGGGGGGGGFCGGGGGGFGGG?FGFGGGGGGBFEDGD5CGGGGG7FGGCDFGG7@@CFCGGFGB?DFBD;>.8DDFFFFGEG:,<D>FAGG4
@M03364:276:000000000-BLYN8:1:1101:22606:9622 2:N:0:1
GGACTACTCGGGTATCTAATCCTGTTTGCTCCCCACGCTTTCGCACCTCAGCGTCAGTCTTTGTCCAGGGGGCCGCCTTCGCCACCGGTATTCCTCCAGATCTCTACGCATTTCACCGCTACACCTGGAATTCTACCCCCCTCTACACGACTCCAGCCTGCCAGTTTCGAATGCAGTTCCTAGGTTGAGCCCGGGGATTTCACATCCGACTTGACAGACCGCCTGCGTGCGCTTTACGCCCAGTAATTCCG
+
CCCCCGGCFGGGGCFGFGGGGGGFFGDFGGGCCGGEEGDEFGG7CC7B,CFF>FGGGGFFCFGGFGGFGEGGGFEEGGCFGGGGGEGGGFFEEFDFFCFGE,CF9ECFGGGG9?EGFCGGEGGCEEDAEFGGGGGFF,@C88EGGFG,@CEGGFGGFGF67>E>FFEE5C>@@ECFGFF7,,?,>,<FCGGG5C5CEG?9FFF+ACGCDD35:DCCC4FFEGFBFF>5:EBFGGF2F0EEGBFFGGFFF>*
@M03364:276:000000000-BLYN8:1:1101:20864:9623 2:N:0:1
GGACTACTAGGGTTTCTAATCCTGTTTGCTCCCCACGCTTTCGAGCCTCAGTGTCAGTTACAGGCCAGAGAGCCGCTTTCGCCTCCGGTGTTCCTCCATATATCTACGCATTTCACCGCTACACATGGAATTCCACTCTCCTCTCCTGCACTCAAGTCTCCCAGTTTCCAATGCACACAATGGTTGAGCCACTGCCTTTTACATCAGACTTAAGAAACCACCTGCGCTCGCTTTACGCCCAATAAATCCGG
+
BCC<CGGGGGGGGGGGGGGGGGGGFGGGGGGG<FEFGGGGGGGGGGGGGGGGGGGGGGGGGGFG<FGGGGGGGGGGGGGGGEGGGGGEGGFGGGFBEFGGGGFGGGGGGGGGGGGGGCE=FG?FCCGGFFBFEGCFGGGGGFFGGGGGGFGGG?FGFGGGGGFGEGF>,@EGFGFDGGGGGGG@FC?F8BFFEFGGGCGGCFGFF?=;F5@7CFCFCFGFF>AEB>A>4?DE48DFBFBEGF;F>FFC8<C
@M03364:276:000000000-BLYN8:1:1101:19226:9623 2:N:0:1
GGACTACTGGGGTTTCTAATCCTGTTTGCTCCCCACGCTTTCGCACCTGAGCGTCAGTCTTCGTCCAGGGGGCCGCCTTCGCCACCGGTATTCCTCCAGATCTCTACGCATTTCACCGCTACACCTGGAATTCTACCCCCCTCTACGAGACTCAAGCTTGCCAGTTTCAAATGCAGTTCCCAGGTTGAGCCCGGGGATTTCACATCTGACTTAACAAACCGCCTGCGTGCGCTTTACGCCCAGTAATTCCG
+
CCCCCGGGGGGGGGGGGGGGGGGGGGGGGGGGGGGGGGGGGGGGGGGGGGFGGGEGGGGGGGGGGGGGGGGGGGGGGGGGGGGGGGGGGGGGGGGGGGGGGGGGGGGGGGGGGGGGGGGGGGGGGGGGGGGGFGGGGGGGGGCFFGGGGGGGGGFFGGGGGGGGGGGGGFGGGGGGGGGGGGGGGF6CCFFGGGEGGE?FCFGFCFFGGGGGGGGGGGGGFGFFFFBFFDFFGGGA=BGEG@:?>FFDGG4
@M03364:276:000000000-BLYN8:1:1101:10223:9631 2:N:0:1
GGACTACTCGGGTTTCTAATCCTGTTCGCTCCCCACGCTTTCGAGCCTCAGCGTCAGTTACAGACCAGAGAGCCGCCTTCGCCACTGGTGTTCCTCCATATATCTACGCATTTCACCGCTACACATGGAATTCCACTCTCCTCTCCTACACTCAAGTCTACCAGTTTCCAATGCATACAATGGTTGAGCCACTGCCTTTTACACCAGACTTAAGAAACCGCCTGCGCTCGCTTTACGCCCAATAAATCCGG
+
CCCCCGGGGGGGGGGGGGGGGGGGGGGGGDGGGGGGGGGGGGGGGGGGGGGGGGGGGGGGGGGGGGGGGGGGGFGGGGGGGGGGGGGGGGGGGGGGGGGFGGGGGGGGGGDGGGGGGGGGGGGGCFCFGCGGGGGGGGGGFGGGGGGFGGGGGGFDDEGGGGGGGGGGGGGFFGGCC?FDGGFGGGFGGGG??6D8CGFGGGGG>FC*@FGG7B7FGGGGFEE=DFF;@E>DGGGFF?88E:@AGFFFFD/
@M03364:276:000000000-BLYN8:1:1101:28169:9635 2:N:0:1
GGACTACCGGGGTATCTAATCCTGTTTGCTCCCCACGCTTTCGCACCTGAGCGTCAGTCTTTGTCCAGGGGGCCGCCTTCGCCACTGGTATTCCTCCAGATCTCTACGCATTTCACCGCTACACCTGGAATTCTACCCCCCTCTACGAGACTCAAGCTTGCCAGTTTCCAATGCAGTTCCCAGGTTGAGCCCGGGGATTTCACATCTGACTTAACAAACCGCCTGCGGTCGCTTTACGCCCAGCAATTCCC
+
CCCCCGG<7FGGG,ECFFFGGGGGGGGGGGGGGGGGGGGGGGGGGGGF8FEFGGGG7F9D,CFGGGGG8F@CFFGCGGGGGGGDE8=FFEFFGGAFGGGFG8FGFCFFGGGGGGFGGGGGGGGGGGGGDGGGGGDGCD?FGDGFEF=B7CGFFF7C,@,7@DFGGGGF,@FC,@E9FF:D<9BGFGFGCF6:?:8C*=FGG7+3AFDFF:7>F7DC748E5=B6(82)-7)7CFGAF4EE*<0)00*.7:*
@M03364:276:000000000-BLYN8:1:1101:20633:9657 2:N:0:1
GGACTGCCCGGGTTTATAATCCTGTTTGCTCCCCAGGCTTGCGCACCTCAGCGTCAGTCTTTGTCCAGGGGGCCGCCATCGCCGCAGGTCTTCCGCCAGATACCTACGCATTATACCGCTACACATGGACTTCTACCGCTCTCTACAAGCCTCTAGCCTGCGAGTTAGGGATGAAGGTACCAGGTACAGCCAGGGGACTGCCTGTCAGACTTGACAGTCCGCCCCGGTGCGCGTCACCCGCATTGATTCCG
+
-BCCC,,,,6++6666,66,,,6,;,,;,;C<,6,,,966+C6+@7+B,6,,@,6B,6,<6969,,,<EBC+66@F++,,84C+@+++:,,CBF+4B=+4,,,,,94@F:F=,,:E@:3@@@,F@,E,A,,73@=F,+>3@8?9,8>,,,+53,,,@DB,3**5*4,,,6,,*2,>,,,>>,,*@,1=,25,,=EEG**=C*+*+2+;+22;*00+;0+=B*)(,)(.,))8)9)())**27()***):>7
@M03364:276:000000000-BLYN8:1:1101:6748:9663 2:N:0:1
GGACTACTAGGGTTTCTAATCCTGTTTGCTCCCCACGCTTTCGAGCCTCAGCGTCAGTTACAGACCAGAGAGCCGCCTTCGCCACTGGTGTTCCTCCATATATCTACGCATTTCACCGCTACACATGGAATTCCACTCTCCTCTTCTGCACTCAAGTCCTCCAGTTTCCAATGACCCCCCCCGGTTGAGCCGGGGGCTTTCACATCAGACTGACAGAACCGCCTGCGCGCGCTTTACGCCCAATAAATCCG
+
CCCCCGGGGGFGGGGGGGGGFGFGGGGGGGGGFGGDEGGGGGGGGGGGGGGGGGGGGFGGGGGGAEGGCE@FGGGGGGGGGGGCGGGGGGGGGGGGGGGGGDFFGGGFCFGGGGGGGGFE7CGGGGGGFFGGGFGGGG9=EFGGGE=;ECGGGGGGFGGGGCFGGGFGGCEGGD9,=+3@C>GGGGGGGGFGGGDEGGGGGG<@+*2*78F*6*;4DDF5>C76259B(<57DDC9@0CCE5174C*4CD5
@M03364:276:000000000-BLYN8:1:1101:18904:9684 2:N:0:1
GGACTACAGGGGTTTCTAATTCTGTTTGCTCCCCACGCTTTCGAGCATCAGTGTCAGTTACAGGCTAGAGAGCCGCTTTCGCATGCGGTGTTCCTCCATATATCTTCGCATTTCACCGACACACATGGAATTCCACCCTCCTCTCTTGCACTCACGACACCCAGTTTCCAAGGCATGCAATGGTTGAGCCACTGCCGATTACATCAGACTAAAGAAACCAGCTGCTCTAGCTTTAGGCTCAATAAATCAGG
+
@<B<,C<C6F,@FC;,C,<E,;C<F<@,EG,EFB8F+F,,CFB,;@:@F<CF<CE,C<CE6C6<F,;6E,,6,676+8BE:,,4,9@+,6B7,,,,64B?EFGGA,E,,,,BFEG95@+++8AF+9A4EFGG9FA,,@D++4D=,,@,E,@?,333+6++8++3,C,,3,7,+6:,,@E9E9:E,B,1,@,,@39@***1;8F9FD*?*4***=CF420?)4/(()8+*=+=8++*)/+++*1+;C7<*:;
@M03364:276:000000000-BLYN8:1:1101:8972:9690 2:N:0:1
GGACTACAGGGGTTTCTAATCCTGTTTGCTCCCCACGCTTTCGCACCTGAGCGTCATTCTTTGTCCAGGGGGCCGCCTTCGCCACCGGTATTCCTCCAGATCTCTACGCATTTCACCGCTACACCTGGAATTCTACCCCCCTCTACAAGACTCTAGCCTGCCAGTTTCGAATGCAGTTCCCAGGTTGAGCCCGGCGATTTCACATCCGACTTGCCAGCCCGCCTGCGTGCGTTTTACGCCCAATCATTCCG
+
CCCCCGG@FCCCEE@FCEGGCGGDFGE8FAFFGGGEGGG@FCEFFGCFGGGGGGGG,66C9,CFEGF,,@67@FGGGGEGGEGGCFE:C:DFEFCGF,,9AEEFCEG7F=+45E<FFGGGGGGGDF<FGFGGG?CEE,D=CEG?DFD99@FGGFGCGGGBEF3:FEFFC8,,,@E,3<:EFC?*@,,47EE518***=1*2+<@1<*C*529:+;:47;C>EE(()-.(.)0/1*-93CEGD1)2*6-C*0
@M03364:276:000000000-BLYN8:1:1101:25930:9740 2:N:0:1
GGACTACTGGGGTTTCTAATCCTGTTTGCTCCCCACGCTTTCGAGCCTCAGCGTCAGTTACAGACCAGAGAGCCGCCTTCGCCACTGGTGTTCCTCCATATATCTACGCATTTCACCGCTACACATGGAATTCCACTCTCCTCTTCTGCACTCAAGTCCTCCAGTTTCCAATGACCCTCCCCGGTTGAGCCGGGGGCTTTCACATCAGACTTAAAGAACCGCCTGCGCTCGCTTTACGCCCAATAAATCCG
+
CCCCCGGGGGGGGGGGGGGGGGGGGGGGFGGGGGGDGGGFFGGGGGGGGGGGGGGGECFGGGGGGEGGGGGGFF@FGGFCECCGGFGFEGGDAFFGGEFFFGGFGFGGGDGGGGGGGGGGGGGGGGGGFGEG=FEGFGGGGGGGCFGGGGGF88DFFG9DB@EFGGCFFF>>,>8DFFG>EGGEEGGGGFG>C>>EGGG6DGGGFFFF=FGFGGGDGGFGFGA;DFFE>FFEGGGBFFGGGF07>C74FG)
@M03364:276:000000000-BLYN8:1:1101:28344:9744 2:N:0:1
GGACTACTGGGGTTTCTAATCCTGTTTGCTCCCCACGCTTTCGCACCTGAGCGTCAGTCTTTGTCCAGGGGGCCGCCTTCGCCACCGGTATTCCTCCAGATCTCTCCGCATGTCACCGCTACACCTGGAATTCTACCCCCCTCTACAAGCCTCTAGCCTGCCAGTTTCGGATGCAGTTCCCAGGTTGAGCCCGGGGTTTTCACATGCGCCTTGCCAGACCGCCTGCGTGCGCTTTACGCCCAGTAATTCCG
+
CC@CCAE<FGFG:FEGGGCCAFFFC@EFFFGGGFFGG>CEFA@FGEEG?C8EC6C@FFF<FFFGGGCFGEGCEDEC+4=,BB7,B8FEFGG9EEEC8=<,9A4@,,:+B=++9:5B<CFEGGC88FFGGGDGGGFAC,D@EDCGGG=99,@:DD9D,@,,>DFB>355;*6>EG79DCGCDBFGC:,=CFFFEEGE*B55D7E>A*;8/2*:<*;7C**=AGD?0)7><DBDD5D>F?8/776)*01)0*2
@M03364:276:000000000-BLYN8:1:1101:21288:9746 2:N:0:1
GGACTACAAGGGTATCTAATCCTGTTTGCTCCCCACGCTTTCGCACCTGAGCGTCAGTCTTCGTCCAGGGGGCCGCCTTCGCCACCGGTATTCCTCCAGATCTCTACGCATTTCACCGCTACACCTGGAATTCTACCCCCCTCTACGAGACTCAAGCTTGCCAGTTTCAAATGCAGTTCCCAGGTTGAGCCCGGGGATTTCACATCTGACTTAACAAACCGCCTGCGTGCGCTTTACGCCCAGTAATTCCC
+
CCCCCGGGGGGGGGGGGGGGGGGGGGGGGGGGGGGGGGGGGGGGGGGGGGGGGGGGGGGGGGGGGGGGGGGGGGGGGGGGGGGGGGGGFGGFGGGGGGGGGGAFGGGGGGGGGGGGGGGGGGGGGGGGGGGGGGGGGCFGGGGGGGGGGGGGGGGFCFGGGGGGGG9EFGGFGFEEGGGGFGGFFGG6<CF55?CEEGGGGGFDFF+;CGGGGGGGC<8C>CB13A;B?B5)/C*6F:GEGE?@G:9)2:*
@M03364:276:000000000-BLYN8:1:1101:10826:9772 2:N:0:1
GGACTACAAGGGTTTCTAATCCTGTTTGCTCCCCACGCTTTCGCACCTGAGCGTCAGTCTTTGTCCAGGGGGCCGCCTTCGCCACCGGTATTCCTCCAGATCTCTACGCATTTCACCGCTACACCTGGAATTCTACCCCCCTCTACAAGACTCTAGCCTGCCAGTTTCGAATGCAGTTCCCAGGTTGAGCCCGGGGATTTCACATCCGACTTGACAGACCGCCTGCGTGCGCTTTACGCCCAGTAATTCCG
+
CCCCCGGGGGGGGGGGGGGGGGGGGGGGGGGGGGGGGEGGGGGGGGGGGGGGGGGGGFGGGGGGGGGGGGGGGGGGGGGGGGGDGGGGGGGGFGGGGGFGGGFGGGGGGGGGGGGGFGGGGGGGGGGGGGGGCFGGGGGGGGGGGGGGGGGGGGGGGGGGGGGGGGGGDGEFC9FGGGGGGGGGGGGGGGGGGGGGGGGGGGGGFGGGCGGDGFC+79FGFGFFFFFFFFFFGDFAF:GGGEBFGGFBGG*
@M03364:276:000000000-BLYN8:1:1101:19448:9774 2:N:0:1
GGACTACTAGGGTATCTAATCCTGTTTGCTCCCCACGCTTTCGCACCTGAGCGTCAGTCTTTGTCCAGGGGGCCGCCTTCGCCACCGGTATTCCTCCAGATCTCTACGCATTTCACCGCTACACCTGGAATTCTACCCCCCTCTACAAGACTCTAGCCTGCCAGTTTCGGATGCAGTTCCCAGGTTGAGCCCGGGGATTTCACATCCGACTTGACAGACCGCCTGCGTGCGCTTTACGCCCAGTAATTCCG
+
CCCCCGGGGGGGGGGGGGFDGGGGGGGGGGGGGGGGGGGGGGGGGGGGGGGGGGGGGGGGGGGGGGGGGGGGGGGGGGGGGGGGGGGGGGFFGGGGGGG9FGGFCFGGGFEDGGGGGGGGGGGGGGGGADFGGGFGGGGGEGGGGGFGG?GGGGGGGGGGGGG?GFCD8CEGGGGGGGGGGGGFFGGGGGGFCGGGEEGGGGGGFGFC<GGGFGFGG<GGFGF::FFF:>>BD*>9=?CGGFF:CCFDGG9
@M03364:276:000000000-BLYN8:1:1101:6882:9792 2:N:0:1
GGACTACTCGGGTATCTAATCCTGTTTGCTCCCCACGCTTTCGCACCTGAGCGTCAGTCTTTGTCCAGGGGGCCGCCTTCGCCACCGGTATTCCTCCAGATCTCTACGCATTTCACCGCTACACCTGGAATTCTACCCCCCTCTACAAGACTCTAGCCTGCCAGTTTCGGATGCAGTTCCCAGGTTGAGCCCGGGGATTTCACATCCGACTTGACAGACCGCCTGCGTGCGCTTTACGCCCAGTAATTCCG
+
CCCCCGGGGGGGGGGGGGGGGGGGGGGGGGGGGGGGGGGGGGGGGGGGGGGGGGGGGGGGGGGGGGGGGGGGGGGGGGGGGGGGGGGGGGGGGGGGGGGGGGGGGGGGGGGGGGGGGGGEGGGGGGGGGGGGGGGGGGE@EGGGFGGGGGGGGGGGGFCGFGGGGGGGEGGGGGGGGGGGGGGFGGGGDGGGGGGGGGGGGGGGFFFGGGGGG=DFFFGCEGB6?>653:BDCGGFFFGE53:F>FFFGG9
@M03364:276:000000000-BLYN8:1:1101:13588:9806 2:N:0:1
GGACTACTGGGGTTTCTAATCCTGTTTGCTCCCCACGCTTTCGCACCTGAGCGTCAGTCTTTGTCCAGGGGGCCGCCTTCGCCACCGGTATTCCTCCAGATCTCTACGCATTTCACCGCTACACCTGGAATTCTACCCCCCTCTACAAGACTCTAGCTGACCAGTTTCAAATGCAGTTCCCAAGTTAAGCTCGGGGATTTCACATCTGACTTAATCAACCGCCTGCGTGCGCTTTACGCCCAGTAATTCCG
+
CCCCCGGFFGGGGGGGGGGGGGGGGGGGGGGGGEFGGGGGGGECEGGGGGGGGGGGGGGGGGGGGGFGEDE7FCGGGGGGGFGEG@GGGCFFFFGGGCFFFCFEGGEFFEGGDFGGGGGGGGGGGGGGGGGGGGEGGDFCGEEG9=,=EFF?EGF7E9D,8@EGGGGGGGGFGGGGGGGCGF,3<DECC,?DE>BECCF67CCF+8=+B>FG>:27:;FF>ED;0)(5,..5DDC)9-;EC>0)*0*.:D9
@M03364:276:000000000-BLYN8:1:1101:19824:9824 2:N:0:1
GGACTACAGGGGTATCTAATCCTGTTTGCTCCCCACGCTTTCGAGCCTCAGCGTCAGTTACAGACCAGAGAGCCGCCTTCGCCACTGGTGTTCCTCCATATATCTACGCATTTCACCGCTACACATGGAATTCCACTCTCCTCTTCTGCACTCAAGTCTCCCAGTTTCCAATGACCCTCCCCGGTTGAGCCGGGGGCTTTCACATCAGACTTAAGAAACCGCCTGCGCTCGCTTTACGCCCAATAAATCCG
+
CCCCCGGGGGGGGGGGGGGGGGGGGGGGGGGGGGGGGGGGGGGGGGGGGGGGGGGGGGGGGGGGGGGGGGGGGGGGGGGGGGGGGGGGGGGGGGGGGGGGGGGGGGGGGGGGGGGGGGGGGGGGGGGGFFGGGFGFFGGGGGGGGGGGGGGGGGGGGGGGGGGGGGGGGGGGGGGGGGGGGGGGGGGGGGGGGGGGGGGGGGGGFGGGGFGGGGGGGGGGFGFFDFFFFDDFGGFFFFGEGD6FCFF>GC7
@M03364:276:000000000-BLYN8:1:1101:12165:9845 2:N:0:1
GGACTACCAGGGTATCTAATCCTGTTTGCTCCCCACGCTTTCGAGCCTCAGCGTCAGTTACAGGCCAGAGAGCCGCTTTCGCCTCCGGTGTTCCTCCATATATCTACGCATTTCACCGCTACACATGGAATTCCACTCTCCTCTTCTGGACTCATGTCTCCAAGTTTCCAACTCACACAATGGTTGAGCCCCTGCCTTTTACATTAGACTTAAGAAACCACCTGCGCTCTCTTTACGCCCAATAAATCCGG
+
8C-6A8,C<<@;;=E<66,C<FF@@CCFFEEG,,6@FC@,,CB,CC+B,CC,C:FFGF<E,;CCCFEG,66866@7:,BFEGGG7EEGFG6CF9EFCF<?<<EGF9,,>==FGGFGGE@>74,,,9,95AF,,,,4,,6A>E?@,C9,,64=ED,@E,=F3>@98,33,3>,,636,@+6,,@E9CCC,>+@++,,,33,5*,?+2=F:FG+++52*0,,:5*)0*)02)6*++:882***0/0*+;57):
@M03364:276:000000000-BLYN8:1:1101:14877:9859 2:N:0:1
GGACTACCAGGGTATCTAATCCTGTTTGCTCCCCACGCTTTCGCACCTGAGCGTCAGTCTTCGTCCAGGGGGCCGCCTTCGCCACCGGTATTCCTCCAGATCTCTACGCATTTCACCGCTACACCTGGAATTCTACCCCCCTCTACAAGACTCTAGCCTGCCAGTTTCGAATGCAGTTCCCAGGTTGAGCCCGGGGATTTCACATCCGACTTGACAGACCGCCTGCGTGCGCTTTACGCCCAGTAATTCCG
+
CCCCCGGFGGGGGGGGGGGGGGFGGGGGGGGFCGGDGGGGGGGGCGGGFGFGGGGGGGGGGGDGEEGGGGGGGGGGGGGFGGCEGGGGGGGCFGFGFGFGGGGGFGGGGGEGGGGGGGGGGGGCFGGGGGGGGGGGFGGGGGGGGGG@@FGGGFGGGGG6:FFFGGGGGGGGGFCGFCGCGGGGGGGGGFDFGGGGGGGGGGGGFGDDGCDG*7CFFGFGAC><:>1@6BFFGDG494C8=)3@FCB<>F>
@M03364:276:000000000-BLYN8:1:1101:10071:9870 2:N:0:1
GGACTACTGGGGTTTCTAATCCTGTTTGCTCCCCACGCTTTCGCACCTCAGTGTCAGTATCAGTCCAGGTAGTCGCCTTCGCCACTGGTGTTCCTTCCTATATCTACGCATTTCACCGCTACACAGGAAATTCCACTACCCTCTACCATACTCTAGCTTGCCAGTTTTGGATGCAGTTCCCAGGTTGAGCCGGGGGATTTCACACCCGACTTGACACACCGCCTGCGTTCCCTTTACCCCCAGTAATTCCT
+
CCCCCGFGGGGGGGGGGGGGGGGGGGGGGGGGGGGGGGGGGGGGGGGGGGGGGGGGGGGGGGGGGGGGFGGGEGGDGGGGGGGGGGGGGGGGGGGFFGGGGGGGGGGGGGGGDGEDFEGGGGGA,=<FFGGEDFGGGCGAFD6=9>9DEFGGGFC8;D;8DF88FFFGF+@A,,@6@ED==DF?DFFFCFF+@CE5*>8CFGGG*33?4):::*82**=C?C>(:A6.())*;+24;)+C5),07*9<D**
@M03364:276:000000000-BLYN8:1:1101:9247:9936 2:N:0:1
GGACTACCGGGGTTTCTAATCCTGTTTGCTCCCCACGCTTTCGAGCCTCAGTGTCAGTTACAGGCCAGAGAGCCGCTTTCGCCTCCGGTGTTCCTCCATATATCTACGCATTTCACCGCTACACATGGAATTCCACTCTCCTCTCCTGCACTCAAGTCTCCCAGTTTCCAATGCACACAATGGTTGAGCCACTGCCTTTTACATCAGACTTAAGAAACCACCTGCGCTCGCTTTACGCCCAATAAATCCGG
+
CCCCCGGGGGGGGGGGGGGGGGGGGGGGGGGGGGGGGGGGGGGDFGGGGGGGGGGGGGGGGGGGGGGGGGGGGGGGEFFFCGGGGGGD@FGEFGGGFFGGGGGGGGGGGGGGGFGGGGGGGGGGG:EFGCGGGGGGFGGGGGGGGGGGGGFGGGGGFGGGGGGGGGGGGFGGF8@FFCEGEG?CFEGFGFGFFGGGGGGGGGFFFFG5FFGGGFFDFGGFFGFFFEFEFFFFDFGF>;B8C)3FGGFEGGD
@M03364:276:000000000-BLYN8:1:1101:27692:9944 2:N:0:1
GGACTACAAGGGTATCTAATCCTGTTTGCTCCCCACGCTTTCGAGCCTCAGTGTCAGTTACAGGCCAGAGAGCCGCTTTCGCCTCCGGTGTTCCTCCATATATCTACGTATTTCACCGCTACACATGGAATTCCACTCTCCTCTCCTGCACTCAAGTCTCCCAGTTTCCAATTCACACAATGGTTGAGCCACTGCCTTTTACATCAGACTTAAGAAACCACCTGCGCTCGCTTTACGCCCAATAAATCCGG
+
CCCCCGCEFFC7C<C@F@FA,C,CFGGGGFCEFEFEGDC,CEGG,;:8E@FCCFEGDGFEGA6CFFFFGFGGG,F@E@@FC@F7FGEE@@8BFFE9D,<ABC4EE@,=,,CFF<E<<=FGF7?<9FC8E,AFFF4:>D,,>DDDFE98E66=,@DDEF,,CDEBDA>9D;F;9,EFA=EG,@8E=E?FDDFF88CFFFG7C+=++5+39?F7+?8:FGGFFEFBB4)@2/3??8FCB==7:ABAFC=74)2
@M03364:276:000000000-BLYN8:1:1101:13600:9957 2:N:0:1
GGACTACAGGGGTTTCTAATCCTGTTCGCTACCCATGCTTTCGAGCCTCAGCGTCAGTTACAGACCAGACAGCCGCCTTCGCCACTGGTGTTCTTCCAAATATCTACGCATTCCAACCCTACACATGGATTTCAACTGTCCTCTTCTGCACTCAAGTTTCACAGTTTCCGACGCCCTTCTTCGGTTGAGCCGCAAGCTTTCACATCAGACTTAAGAAACCGCCTGCGCTCGCTTTAGGCCCAATAAATCCG
+
---8A6;,;C@FFC,E<@EE,@FGF@CC+@6@,@E8,C<CFCCFG@@B,6CC:FE7B,C@<C@F,6,,6,,E,D+++,B,,BFGGEGGG8,4C,C9,?,:,A;FAEE,4=FC,,55B++9,94FF8FG5,,,4,CA=@4A,46BGDDGFFEGG8,68,,@,CD,7C9DDE++@C3@6,6,5@C+@@8,@EF**5*@*>,,5=:++*599;>++5+=+*,45562242)(2))*98/2):?=:;)>:+)222
@M03364:276:000000000-BLYN8:1:1101:4074:9964 2:N:0:1
GGACTACAGGGGTTTCTAATCCTGTTTGCTCCCCACGCTTTCGAGCCTCAGTGTCAGTTACAGGCCAGAGAGCCGCTTTCGCCTCCGGTGTTCCTCCATATATCTACGCATTTCACCGCTACACATGGAATTCCACTCTCCTCTCCTGCACTCAAGTCTCCCAGTTTCCAATGCACACAATGGTTGAGCCACTGCCTTTTACATCAGACTTAAGAAACCACCTGCGCTCGCTTTACGCCCAATAAATCCGG
+
CCCCCGGGGGGGGGGGGGGGGGGGGGGGGGGGGGGGGGGGGGGGGGGGGGGGGGGGGGGGGGGGGGGGGGGGGGGGGGGGGGGGGGGGGGGGGGCAGGGGGGGFFGGGGGGGGGGGGGGGGGFGGGFGGGGGGGGGGGGFGGFCFDCFGGGGGGGF;EFGGGGGGFCGGGGFFGGFGGGGCFGGGGG,CFGGGGGGFGGGGGGGFGGGGGDGFFD@CF>FFCAEFF>?@5D><188D@EGG)5ADFFC6C>
@M03364:276:000000000-BLYN8:1:1101:8702:9979 2:N:0:1
GGACTACTAGGGTTTCTAATCCTGTTCGCTACCCATGCTTTCGAGCCTCAGCGTCAGTTACAGACCAGACAGCCGCCTTCGCCACTGGTGTTCTTCCATATATCTACGCATTTCACCGCTACACATGGAGTTCCACTGTCCTCTTCTGCACTCAAGTCTCCCAGTTTCCAATGCACTTCTTCGGTTTAGCCGAAGGCTTTCACATTAGACTTAAAAGACCGCCTGCGCTCGCTTTACTCCCAGTAATTCCG
+
CCCCCGGCEFGFFGGGFGGGGGGGFFCFDGCFFFDGGGGFFGC@FEDGGFFGGBFCF@CCE9CCFEFFC<FFF7FFGCFDDG@@FFE<CECFGGGGAA?FFFGFGGGGDGCGGFGCF:C@EEFF9DAF,E=FFFCFFCFGGGGG,,4>;=FGEGEF;E;=FGFGGFAF,=C=EDFAFFGAFFDDF++6@FFC>+5:FGGGGCGGFC8+52+?@+=77DCCDGBF)/5)(///855>6);CGA@FG++9;F4
@M03364:276:000000000-BLYN8:1:1101:3480:10009 2:N:0:1
GGACTACAGGGGTTTCTAATCCTGTTTGCTCCCCACGCTTTCGAGCCTCAGTGTCAGTTACAGGCCAGAGAGCCGCTTTCGCCTCCGGTGTTCCTCCATATATCTACGCATTTCACCGCTACACATGGAATTCCACTCTCCTCTCCTGCACTCAAGTCTACCAGTTTCCAATGCATACAATGGTTGAGCCACTGCCTTTTACACCAGACTTAATAAACCACCTGCGCTCGCTTTACGCCCAATAAATCCGG
+
CCCCCGGGGGGGGGGGGGGGGGGGGGGGGGGGGGGGGGGGGGGGGGGGGGGGGGGGGGGGGGGGGGGFGGGGGGGGGGGGGGEDGGGGGGGGGGGGGGGGGGGGGGGGGGGGGGGGFGGGGGGGGGGGFFFGGGGGFGGGGGGGGGGGGGFGFF=FFFFFGGGGGGGGGGGGGGGGFGFGGGGGFGGFGFGGGGGGGGGGGFGFFFFCFGGGGGGGGFC5FEFF@DFF=>DFG<FC>DGDGF;FF7@EGG<
@M03364:276:000000000-BLYN8:1:1101:20858:10017 2:N:0:1
GGACTACCGGGGTTTCTAATCCTGTTTGCTCACCACGCTTTCGCACCTGAGCGTCAGTCTTTGTCCACGGGGTCGCCTTCGCCACCGGTATTCCTCCAGATCTCTACGCATTTCACCGCTACACCTGGAATTCTAACCCCCTCTACAAGACTCTAGCCTGCCAGTTTCAGATGGAGTTCGCAGGTTGAGCCCGGGGATTTCATATCACACTTGACAGACCGACCGCGATCGGTTTACCCCCGGTATTTCCC
+
@B<66C,6@+@:+@;FCCCFCF<CCF,;FF@,E<CC@:BF<<:FCEGE68EFGG@EFF,,C9<FG9<,@++++B=F=C7FG,,8F8C+7@FEGA@<E,BF9A=5CFGD+++BAF5FF:FG7=,AEE8BEFFFFC,,6,@:BCE69,,6C,826,==,6,6D,@D3@DE,@,,,,@8D9F**6@*5@,1,,2*11***624=+4+1=+1***++*2+*;*:)*:((86)37))19D(1)3*>)(093*)*;*
@M03364:276:000000000-BLYN8:1:1101:22128:10036 2:N:0:1
GGACTACTAGGGGTTCTAATCCTGTTTGCTCCCCACGCTTTCGAGCCTCAGTGTCAGTTACAGGCCAGAGAGCCGCTTTCGCCTCCGGTGTTCCTCCATATATCTACGCATTTCACCGCTACACATGGAATTCCACTCTCCTCTCCTGCACTCAAGTCTCCCAGTTTCCAATGCACACAATGGTTGAGCCACTGCCTTTTACATCAGACTTAAGAAACCACCTGCGCTCGCTTTACGCCCAATAAATCTGG
+
6AACC@FCAEFC+=@EFEF<A,=<CFGGCFDEF;F@FEGEGEEFFG@<CFF<FGGFGEFFFA<@,@E@EFFGG@FGGEC<4,6F74++7+849BC?=,?F9:,,,C?FFEFCF9?9<@:@C@CFF8A<B=EC;EE9,@ED,,6?8,7@8DC+78DG@FAFC8=E<D;E=E=BE,6,,6==39,7,@8CCDGFGGF6<;,2C?A@BF7CGC98F@7+9C,,*4/64?954/)2?*=C558=5)6=C+;<+;2
@M03364:276:000000000-BLYN8:1:1101:28214:10037 2:N:0:1
GGACTACAAGGGTTTCTAATCCTGTTTGCTCCCCACGCTTTCGAGCCTCAGTGTCAGTTACAGGCCAGAGAGCCGCTTTCGCCTCCGGTGTTCCTCCATATATCTACGCAGTTCACCGCTACACATGGAATTCCACTCTCCTCTCCTGCACTCAAGTCTCCCAGTTTCCAATGCACACAATGGTTGAGCCACTGCCTTTTACATCAGACTTAAGAAACCACCTGCGCTCGCTTGACTCCCAATAAATCAGG
+
CCCCCGFGGGGGGGGCGGDCGGGGGGGGGGGGGGFGGGGGGGGGGGGGGGFGGGGGGGGGGGEGGEEFFGGGGGDDGECGGG,BFGCGGDGCGGGGGGGFFGGGFGFFC7+BFFFGD:FEDE9,=FFGGGGGFCEFFGGFFFGDF,6,EF8=EFEFG9;=9DDDG=,C=EEGGFCEFGGFCF86DBFGFGGGG?EGGFA@DDF++<DFGGFFCF7DCG6AFCAE@DAA>B>67**)+8,;C4>4CCCE*;C
@M03364:276:000000000-BLYN8:1:1101:5758:10040 2:N:0:1
GGACTACTGGGGTTTCTAATCCTGTTCGCTACCCATGCTTTCGAGCCTCAGCGTCAGTTACAGACCAGACAGCCGCCTTCGCCACTGGTGTTCTTCCATATATCTACGCATTTCACCGCTACACATGGAGTTCCACTGTCCTCTTCTGCACTCAAGTCTCCCAGTTTCCAATGCACTTCTTCGGTTGAGCCGAAGGCTTTCACATTAGACTTAAGAAACCGCCTGCGCTCGCTTTACGCCCAATAAATCCG
+
CCCCCGGGGGGGGGGGGGGGGGGGGGGGGGGGGGGGGGGGGGGGGGGGGGGGGGGGGFFGGGGGGGGGDGGGGGGGGGGGGGDGGGGEEFGGGGGGGGGGGGGGGGGGGDGGGGGGGEDGGGGGGGGGGFFFGGGGGFGGGDFGGGGGGGGGFGGGGGGFDFGGGGGG8FGGGGGGGGFGFGGGGGGGGGG6CCGE>FEGGFGGFGFGGGGGGFGGGGGC5>ED=;5?58???FFCA?GGGEDAFFFEGGC
@M03364:276:000000000-BLYN8:1:1101:23099:10045 2:N:0:1
GGACTACTGGGGTTTCTAATCCTGTTTGCTCCCCACGCTTTCGCACCTGAGCGTCAGTCTTTGTCCAGGGGGCCGCCTTCGCCACCGGTATTCCTCCAGATCTCTACGCATTTCACCGCTACACCTGGAATTCTACCCCCCTCTACAAGACTCTAGCCTGCCAGTTTCGGATGCAGTTCCCAGGTTGAGCCCGGGGATTTCACATCCAACTTGACAAACCACCTACGCGCGCTTTACGCCCAGTTATTCCG
+
CCCCCGGGGGGGGGGGGGGFGGGGGGGGGGGGGGGGGGGGGGGGGGGGGGGGGGGGGGFGGGGGGGGGGGGGGGGGGGGGGGGGGGGGGDGGGGGGGGGCCFGGGGGGGGGGGGGGGGGGGGGGGGGFGGGDFGGGGGGGG>>D,EGGGGGGGGGFFGGGGGGGFGGGGGGEGGGGGGGGGFEGGEFGGGGFGGGGGGGGGFFFFDFGGG;:@CCCC<FGFGFDEF<>>:@EGG56F?GEG)4F7>BBFF*
@M03364:276:000000000-BLYN8:1:1101:18041:10049 2:N:0:1
GGACTACTCGGGTTTCTAATCCTGTTTGCTCCCCACGCTTTCGCACCTGAGCGTCAGTCTTTGTCCAGGGGGCCGCCTTCGCCACCGGTATTCCTCCAGATCTCTACGCATTTCACCGCTACACCTGGAATTCTACCCCCCTCTACAAGACTCTAGCCTGCCAGTTTCGAATGCAGTTCCCAGGTTGAGCCCGGGGATTTCACATCCGACTTGACAGACCGCCTGCGTGCGCTTTACGCCCAGTAATTCCG
+
CCCCCGGGGGGGGGGGGGGGGGGGGGGGGGGGGGGGGGGGGGGGGGGGGGGGGGGGGGGGGGGGGGGGGGGGGGGGGGGGGGGGGGGGGGGFGGGGGGGGGGGGGGGGGGGGFGGGGGGGGGGGGGGGGGGGGGGGGGGGGGGGFGGFGGGC,;DCGGGGGGGGGFFFGFGGGGGGGFGGGGGGFFF6?DFCE5C==EGGGGGGFGDGGGGGGFFDFGG*=CBB<F>F?:>BGDGBF:GGGDB6CGFAGG<
@M03364:276:000000000-BLYN8:1:1101:10107:10057 2:N:0:1
GGACTACTGGGGTATCTAATCCTGTTTGCTCCCCACGCTTTCGCACCTGAGCGTCAGTCTTTGTCCAGGGGGCCGCCTTCGCCACCGGTATTCCTCCAGATCTCTACGCATTTCACCGCTACACCTGGAATTCTACCCCCCTCTACGAGACTCAAGCTTGCCAGTTTCAAATGCAGTTCCCAGGTTGAGCCCGGGGATTTCACATCTGACTTAACAAACCGCCTGCGTGCGCTTTACGCCCAGTAATTCCT
+
CCCCCGGGGGGGGDGGGGGGGFGDGGGGGGGGGGGGDGGGGGGGGGG@FGGDGEGDGFFGGGGGGGGGGGDEGGGG+?FFGGGGGGGGEGGGFFGGFGGFFA,EDEEEGE:FCGGGGDGG7FAFG8CC8FFGGAFF9E6FEEEGAE+BECE8:DEEGGDFF7AFG9@BDABGG;EFFFAEFG68FCFFFCC598CEEGFCG7E76CCD++;DC++1C*=>5:=?;A9;4>@FGDF473EGC3(0**/)2:*
@M03364:276:000000000-BLYN8:1:1101:15130:10064 2:N:0:1
GGACTACTCGGGTATCTAATCCTGTTTGCTCCCCACGCTTTCGCACCTGAGCGTCAGTCTTTGTCCAGGGGGCCGCCTTCGCCACCGGTATTCCTCCAGATCTCTACGCATTTCACCGCTACACCTGGAATTCTACCCCCCTCTACAAGACTCTAGCCTGCCAGTTTCGAATGCAGTTCCCAGGTTGAGCCCGGGGATTTCACATCCGACTTGACAGACCGCCTGCGTGCGCTTTACGCCCAGTAATTCCG
+
CCCCCGGGGGGGGGGGGGGGGGGGGGGGGGGGGGGGGGGGGGGGGGGGCGGGGGEGGGGGGGGGGGGGGDGGGGGGGGGGGGGGGGGGGGGGFFGFGGGGGGGGGGGGGEGGGGGGGGGGGGGGGGGGGGGGGGGGGGGEEGGGGGGGGFGGGGFGGGGGGGGGGGGG>GGGGGGGGGGGGGGGGGGGGGGGGGGGGDGGGFCFFGGGDDDDCFGGFGGFEGFFFFFFFF@BDG*)9:EGGE0)C7@DGF*
@M03364:276:000000000-BLYN8:1:1101:22183:10100 2:N:0:1
GGACTACAAGGGTTTCTAATCCTGTTTGCTCCCCACGCTTTCGCACCTGAGCGTCAGTCTTCGTCCAGGGGGCCGCCTTCGCCACCGGTATTCCTCCAGATCTCTACGCATTTCACCGCTACACCTGGAATTCTACCCCCCTCTACGAGACTCAAGCTTGCCAGTTTCAAATGCAGTTCCCAGGTTGAGCCCGGGGATTTCACATCTGACTTAACAAACCGCCTGCGTGCGCTTTACGCCCAGTAATTCCG
+
CCCCCGGGGGGGGGGGGGGGGGGGGGGGGGGGGGGGGGGGGGGGGGGGGGGGGGGGGGGGGGGGGGGGGGGGGGGGGGGGGGGGGGGGGGGGGFGGGGGGGGGGGGGGGGGGGGGGGGGGGGGDFGGGGGGGGGGGGGGFGGGGGGGGGGGGFGDGGGGGGGGFGGGGGGGGGAFGGGGFFGGGGGGGFGGGGEGD7CF?:FGGFGGGGGGGGGFGGFGC>GFF0A>E(>DDDGGFFFEG5@BFGCF<GF9
@M03364:276:000000000-BLYN8:1:1101:9219:10117 2:N:0:1
GGACTACTGGGGTTTCTAATCCTGTTTGCTCCCCACGCTTTCGAGCCTCAGTGTCAGTTACAGGCCAGAGAGCCGCTTTCGCCTCCGGTGTTCCTCCATATATCTACGCATTTCACCGCTACACCTGGAATTCTACCCCCCTCTACAAGACTCTAGCCTGCCAGTTTCGGATGCAGTTCCCAGGTTGAGCCCGGGGATTTCACATCCGACTTGACAGACCGCCTGCGTGCGCTTTACGCCCAGTAATTCCG
+
CCCCCFGGGGGGGGGGGGGGGGGGGGGGGGGGGGGGGGGGGGGGGGGGGGGGGGGGGGGGGGGGGGGGGGGGGFGGGGGGGGGGGGGGFGGGGFGGGGGG9FGGGGGGGGGGGGGGGGGGGGGGGGGG8AFGGGGGGGFFGGGGGGGF@EGGGGGCFFFFGGGGGGFGG>EEEGGGFFEEF9DFGGGGGGGGGC5;EGGGFGEF>F8CDD4C?FGCGGG=BEDF@F;88D3BDDFAF0CGG).<C:89FF>
@M03364:276:000000000-BLYN8:1:1101:14747:10125 2:N:0:1
GGACTACTCGGGTTTCTAATCCTGTTTGCTCCCCACGCTTTCGCACCTGAGCGTCAGTCTTTGTCCAGGGGGCCGCCTTCGCCACCGGTATTCCTCCAGATCTCTACGCATTTCACCGCTACACCTGGAATTCTACCCCCCTCTACAAGACTCTAGCCTGCCAGTTTCGGATGCAGTTCCCAGGTTGAGCCCGGGGATTTCACATCCGACTTGACAGACCGCCTGCGTGCGCTTTACGCCCAGTAATTCCG
+
CCCCCGGGGGGGGGGGGGFGGGGGGGGGGGGGGGGGGGGGGGGGGGGGGGGGGGDGGGGGGFGGGGGGGGGGGGG:FGGGGGGGGGGGGGGGGGGGGGGGGGGGGGGGGGGGGGGGGGGGGGGGGGGGGGGGGGGGGGGGGGGGGGGGGGGGGGGGGGGGGGG6FEGGGGEGCEGGGFGGGGGGGGGGGGGFGGGGDGGGGF?FACDDC<5<77CCFGGFFGFFFFFFFF>BDDGF??GEEB:@*:F>:F9
@M03364:276:000000000-BLYN8:1:1101:22486:10127 2:N:0:1
AGACTACCGGGGTTTCTAATCCTGTTTGCTCCCCACGCTTTCGAGCCTCAGTGTCAGTTACAGGCCAGAGAGCCGCTTTCGCCTCCGGTGTTCCTCCATATATCTACGCATTTCACCGCTACACATGGAATTCCACTCTCCTCTCCTGCACTCAAGTCTCCCAGTTTCCAATGCACACAATGGTTGAGCCACTGCCTTTTACATCAGACTTAAGAAACCACCTGCGCTCGCTTTACGCCCAATAAATCCGG
+
CCCCCGGGGGGGGGGGGGGGEFGGGGGGGGGGGGGGGGGGGGGGGGGGGGGGGGGGGGGGGGGGFFFGGGGGGGGGGEFGGGGGGGCGGGGGGGGGGGGGGGGGGGGGGGGGGGGGGGGGGGGGGGGCFGGGGGGGFCFF=FGFDCF88@DFCDG?EEAD9EFCFGGFGGGGGFGFGGGGGGGFCGG?CGGGGGGGGGGG@DEGFFCCGGGGGGGGFGFC9EFEFBB)-8?EGGGFBFG7C)36C7A?CD7
@M03364:276:000000000-BLYN8:1:1101:17986:10130 2:N:0:1
GGACTACTGGGGTTTCTAATCCTGTTTGCTCCCCACGCTTTCGCACCTGAGCGTCAGTCTTTGTCCAGGGGGCCGCCTTCGCCACCGGTATTCCTCCAGATCTCTACGCATTTCACCGCTACACCTGGAATTCTACCCCCCTCTACGAGACTCTAGCCTGCCAGTTTCGGATGCAGTTCCCAGGTTGAGCCCGGGGATTTCACATCCGACTTGACAGACCGCCTGCGTGCGCTTTACGCCCAGTAATTCCG
+
CCCCCGGGGGGGGGGGGGGGGGGGGGGGGGGGGGGGGGGGGGGGGGGGGGGGGGGGGGGGGGGGGGGGGGGGGGGGGGGGGGGGGGGGGGGGGGGGGGGFGFFGGGGGGEGGGGGGGGGGGGGGGGGGDGGGGGGGFGFGGGGGGGFGGGGGGGGGGGGGGGFGFFFCGGGGGGGGGGGGGGGGGGGGGFGC5?GGDGFGGGGGFGGGGGGD77DGF*/CDG3:?F>:?DFFGGF<F6EGGE:?:F=AGF4
@M03364:276:000000000-BLYN8:1:1101:8711:10177 2:N:0:1
GGACTACCCGGGTATCTAATCCTGTTTGCTCCCCACGCTTTCGCACCTGAGCGTCAGTTACAGACCAGAGAGCCGCCTTCGCCACTGGTGTTCCTCCATATATCTACGCATTTCACCGCTACACATGGAATTCAACTCTCCTCTTCTGCACTCAAGTTTCCCAGTTTCCAATGACCCTCCTCGGTTGAGCCGGGGGCTTTCACATAAGACTTAAGAACCCGCCTGCGCGCGCTTTCCTCCCAAGAACTCCG
+
B9AA<@@EA@FFGGGGCACCFAFFGGF8FFEEFCFC7+@FFDGGDG7@F@F<CCB@:EEGGGFGFD@FC8ECD<F:@FFG<C?48BE=FAEC@FGABFFC9FECEF9FF77:F<FGE@:C=:FDF8EEEGCFF,@AE9=E@EF8=,,@>@8+6=@@CD=,;8,>F=DA,DAE8;=8DG6+,,4+<++17,B8C*444::6:+1+1+12+;:F87++;***.*.3;52=(87>)CF)*)3;*.()**)6*97
@M03364:276:000000000-BLYN8:1:1101:16774:10195 2:N:0:1
GGACTACTGGGGTTTCTAATCCTGTTCGCTCCCCACGCTTTCGAGCCTCAGCGTCAGTTACAGACCAGAGAGCCGCCTTCGCCACTGGTGTTCCTCCATATATCTACGCATTTCACCGCTACACATGGAATTCCACTCTCCTCTTCTGCACTCAAGTCTCCCAGTTTCCAATGACCCTCCCCGGTTGAGCCGGGGGCTTTCACATCAGACTTAAGAAACCGCCTGCGCTCGCTTTACGCCCAATAAATCCG
+
CCCCCGGGGFGGGGGGGGGGGGGGGGFGGGGGGGGGGGGGGGGGGGGGGGGGGGGGGFGGGGGGGGGGGGGGFFGGGGEGFGEEGGGFFFGGGGGGGGFGGGGGFGGGGGGGGGGGGGGG7CFE9EFGGFFFGGCCGEFFGGEGCADGGCEGGGGFEF,@FGGGGGGGGG9FFGGGF?EGGDCDGEGG6>DEEGGEGGGDGGGFFGF7667CF:@>@*=F>E>;(;>DFF3>CCD)*2CEDE(86FB<GG7
@M03364:276:000000000-BLYN8:1:1101:7306:10220 2:N:0:1
GGACTACAAGGGTATCTAATCCTGTTTGCTCCCCACGCTTTCGCACCTCAGTGTCAGTATCAGTCCAGGTAGTCGCCTTCGCCACTGGTGTTCCTTCCTATATCTACGCATTTCACCGCTACACAGGAAATTCCACTACCCTCTACCATACTCTAGCTTGCCAGTTTTGGATGCAGTTCCCAGGTTGAGCCCGGGGATTTCACATTCAACTTAACAAACCACCTACGCGCGCTTTACGCCCAGTAATTCCG
+
CCCCCGGGGGGGGGGGGGFGGGGGGGGGGGGGGGGGGGGGGGGGGGGGGGGGGGGGGGGGDGGGGGGGGGGGGG7FFGGGGGGGGGGGGGFGGGGGGGGGGGGGGGGGGDGGFEDGFEGGG>FGGGGGGGGFGFGFFGCGGEGFFGCEGFGGGGGGCFADGGGCEGGDGGFGGCDFEFAD8DGGG9,AFFGGCCEEEEGFGFGCCDCGGGGGG>8CF>FGFGF4:FDD=44?GGG3:8EGD>?FF+;<C@*
@M03364:276:000000000-BLYN8:1:1101:6394:10240 2:N:0:1
GGACTACCAGGGTATCTAATCCTGTTTGCTCCCCACGCTTTCGCACCTGAGCGTCAGTCTTTGTCCAGGGGGCCGCCTTCGCCACCGGTATTCCTCCAGATCTCTACGCATTTCACCGCTACACCTGGAATTCTACCCCCCTCTACAAGACTCTAGCCTGCCAGTTTCGAATGCAGTTCCCAGGTTGAGCCCGGGGATTTCACATCCGACTTGACAGACCGCCTGCGTGCGCTTTACGCCCAGTCATCCCG
+
CCCCCGGGGGGEGGGGGGGGGGGFGGDGGGGFGGCFGGGGGGGGGGGGD<EGGGEGGGGGGGGGGGGGFGGGGGDGGGGFGGEEEGGGGGGGGGFFGGGGFGGGGGGGGGCFGGGGGGE6CFEG=EFGGGFFFF=EFCFGGGGGGGF?BFFGFGEAFDCFFGGGFFFGCCG,@FCGC<EG?;EFEGFGGGGGGGDGGE:CFGGG6C<D<CD<GFFGGFGFFGE03>(0(8)09DFAFFCEGB17*29)2>/
@M03364:276:000000000-BLYN8:1:1101:6060:10246 2:N:0:1
GGACTACCAGGGTATCTAATCCTGTTTGCTCCCCACGCTTTCGAGCCTCAGTGTCAGTTACAGGCCAGAGAGCCGCTTTCGCCTCCGGTGTTCCTCCATATATCTACGCATTTCACCGCTACACATGGAATTCCACTCTCCTCTCCTGCACTCAAGTCTCCCAGTTTCCAATGCACACAATGGTTGAGCCACTGCCTTTTCCATCAGCCTTAAGAAACCACCTGCGCTCGCTTTACGCCCAATAAATCCGG
+
CCCCCGGGGGGGGGGGGGGGGGGGGGGGGGGGGGGGGGGGGGGGGGGGGGGGGGGGGGGGGGGGGGGGGGGGGGGGGGFGGGGGGGGGGGGGGGFGGGGGGGFGGGGGGGDGDFFGGGGGGGGGFGGGGFFGGGGGFGGGGGGGGGGGGGFDFFGGGGCFGGGGGGGGGE@FFGGGGGGGGGGGGGGEGFGGGEFGGGGF98ECFF***;:FG+BD*C8CAGFFF>ABFBDA?81>;9E:=:8A*+;<*81
@M03364:276:000000000-BLYN8:1:1101:15487:10258 2:N:0:1
GGACTACAAGGGTTTCTAATCCTGTTTGCTCCCCACGCTTTCGCACCTGAGCGTCAGTCTTTGTCCAGGGGGCCGCCTTCGCCACCGGTATTCCTCCAGATCTCTACGCATTTCACCGCTACACCTGGAATTCTACCCCCCTCTACAAGACTCTAGCCTGCCAGTTTCGGATGCAGTTCCCAGGTTGAGCCCGGGGATTTCACATCTAACTTAATCAACCGCCTGCGTGCGCTTTACGCCCAGTAATTCCG
+
CCCCCGGGGGGGGGGGGGGGGGGGGGGGGGGGGGGGGGGGGGGGGGGGGGGGGGGGGGFDGGGGGGGGGGEDGGGGGGGGGGGGGGGGGGGGGGGGGGGGGGGGGGGGGGGGGGGGFGGGGGGGEGGGGGGGGGGGCDDEEGGGGGGF9DEFFGGGG6;8FGGGGGGGGGC5CFGGGCGGFFFGFGGGGDFGEDGE*CEFCGGG8C>DCCGDDFCC@6CE>EFDFFFFBB:>DCGFF?DEE>1<:DFAGG7
@M03364:276:000000000-BLYN8:1:1101:3729:10286 2:N:0:1
TGACTACCTGGGTGACTTATCCTGGTTGCTCCCCACGCTTTAGAGCCTCTGTGTCAGTTACATGCCAGAGAGCCGGCTTCGGATGCGTGGTCCCACCATATACCTACTCATTGCACCGCTACACAAGGAAATCCACTCGCCTTGCCTTCAACCAAGATTCCCAGTTGTCAAGTCACACAACGGCTGGGGCATTGCCCTTTACATTCGCCATAAGACAGCACCTGCCCTGGCTGTAGCACCACTCAATCCGC
+
8-8AC9FG96,-C,,;C,,<,C,6-CE7@,,,66,+@+8,C,@CFA6B;,C6C@E9,<,,;@,;,;E<8ECGGG+++++,+6,,+,+8B+655?,48E,5:,45CF8,,9:<,C<=E=4+++4A,+:,:,,,C4C,@,4>B6++,6,486,+3+@=,,,,:>,6,@9,@,@,@,,66@+6+@C+@+++1::,,4@9,6,@+5,5++5******++3*0/,)=6(0)(;=FF)**+)+.58:.();;+1;3*
@M03364:276:000000000-BLYN8:1:1101:10041:10289 2:N:0:1
GGACTACCAGGGTATCTAATCCTGTTTGCTCCCCACGCTTTCGAGCCTCAGCGTCAGTTACAGACCAGAGAGCCGCCTTCGCCACTGGTGTTCCTCCATATATCTACGCATTTCACCGCTACACATGGAATTCCACTCTCCTCTTCTGCACTCAAGTCCTCCAGTTTCCAATGACCCTCCCCGGTTGAGCCGGGGGCTTTCACATCAGACTTAAAGAACCGCCTGCGCTCGCTTTACGCCCAATAAATCCG
+
CCCCCGGFGGGGGGGGGGGGGGGGGGGGGGGGGGGGGGGGGGGGGGEEGGGGGGGGGGCGGGGGGGGGGGGGGGGGGGGGFFGGGFGGGGFFGGGGGGGFEGFFEA?FEGGGGGGGGGGGGGG<EG9?FAFFGGFGGG,AEGDDBFEFF;8DFCGGGGC>DFFGGGGGCFEFC=D?=DCEE868F+:E?FEECGEGGGGGGGG+BFDF6*2=8:4:+;8*)=57;46:1BAFDGFFF?EGGB08*>*)299
@M03364:276:000000000-BLYN8:1:1101:20343:10300 2:N:0:1
GGACTACAAGGGTATCTAATCCTGTTTGCTCCCCACGCTTTCGCACCTGAGCGTCAGTCTTTGTCCAGGGGGCCGCCTTCGCCACCGGTATTCCTCCAGATCTCTACGCATTTCACCGCTACACCTGGAATTCTACCCCCCTCTACAAGACTCTAGCCTGCCAGTTTCGGATGCAGTTCCCAGGTTGAGCCCGGGGATTTCACATCCGACTTGACAGACCGCCTGCGTGCGCTTTACGCCCAGTAATTCCG
+
CCCCC8C<FFFGG<EEGFCFGGGGA@FGDDG,:BFGGGEE8FE7@FBFC,CFFFEDFFFFAFGFGFGFCFEGGGGGGGGCGE:FE,>CF><?D9EGEFF<AEC?DG,+4?F@FFGG9?@4>CFF,,A==AF8F<CAFGGGG6CFCEFFGCF7,,>,@DFGDFC?7E9D*8*@@FFA9AEGG;:E2:<7C78DE5EECEC,CFGDADGGDG3*:CGC8C5CE=>6?FBEFB)<)9*:4:5>CE:@77*:DC>
@M03364:276:000000000-BLYN8:1:1101:23820:10301 2:N:0:1
GGACTACAGGGGTTTCTAATCCTGTTTGCTCCCCACGCTTTCGAGCCTCAGCGTCAGTTACAGACCAGAGAGCCGCCTTCGCCACTGGTGTTCCTCCATATATCTACGCATTTCACCGCTACACATGGAATTCCACTCTCCTCTTCTGCACTCAAGTCTCCCAGTTTCCAATGACCCTCCCCGGTTGAGCCGGGGGCTTTCACATCAGACTTAAGAAACCGCCTGCGCTCGCTTTACGCCCAATAAATCCG
+
CCCCCGGGGGGGGGGGGGGGGGGGGGGGGGGGGGGGGGGGGGGGGGGGGGGGGGGGGGGGGGGGGGGGGGGGGGGGGGGGGGGGGGGGGGGGGGGGGGGGGGGGGGGGGGGGGGGGGGGGGGGGGGGGFFGGGGGGGGGFGGGGGGGGGGGGGGGGGGGGGGGGGE=F8BFGGGGGGGGGGGGDGGGGGGC>EDEEEGGGG8FGFGGCCFGGGGGGFFFEFGD?FF9DFEEEG:FB?(;EGFFFGGFBFGC
@M03364:276:000000000-BLYN8:1:1101:12463:10376 2:N:0:1
GGACTACAGGGGTATCTAATCCTGTTTGCTCCCCACGCTTTCGAGCCTCAGCGTCAGTTACAGACCAGAGAGCCGCCTTCGCCACTGGTGTTCCTCCATATATCTACGCATTTCACCGCTACACATGGAATTCCACTCTCCTCTTCTGCACTCAAGTTCACCAGTTTCCAATGACCCTCCCCGGTTAAGCCGGGGGCTTTCACATCAGACTTAAGAAACCGCCTGCGCTCGCTTTACGCCCAATAAATCCG
+
CCCCCGGGGGGGGGGGGGGGGGGGGGGGGFFGGFGGGGGGGGGGGGGGGGGGGGGDGGGGGGGGGFGGGGCFFGGDGEGGGGGGGGGGFFGEFGGGGGGFFCFGGGGGGEGGG,EFGEGEEGGF9FFCFEFGCGFGFEGGEEGGG9;EGFGGGGGGEEF,CFG?CEFFDGGGGADEFGGGGGGG@ECFGGGGGCGGGGGGCCGFFGCG=FFF+@+;>CGGFGF((59D085ADDG>FFEE*7:FGD*):9)
@M03364:276:000000000-BLYN8:1:1101:28782:10403 2:N:0:1
GGACTACAGGGGTTTCTAATCCTGTTTGCTCCCCACGCTTTCGAGCCTCAGTGTCAGTTACAGGCCAGAGAGCCGCTTTCGCCTCCGGTGTTCCTCCATATATCTACGCATTTCACCGCTACACATGGAATTCCACTCACCTCTCCTGCACTCAAGTCTCCCAGTTTCCAATGCACACAATGGTTGAGCCACTGCCTTTTACATCAGACTAAAGAAACCACCTGCGCTCGCTTTACGCCCAATAAATCCGG
+
CCCCCGGGGGGGDEEGFGEFGGGFGGG@EEFCG@FCCCEEGGG8EBGFGGGGGFFFGAFC<FDFGEGCGGGGFGGGGC@<@:FEF,@:FECCFFGDEDFFGGGCFFFD@@FFG9F,C:FGGCBE@FFG@FGFEFFF,8,AE98?8EDE@?EFFFGGFGC,3@,=8@D9:;3,6,@FFD++63DBDEC,A8FFG6FC93E:+?;9FFCDAC*3*45*9>879CA)4*:)())21CC*?=*:C)66;7AC;DD
@M03364:276:000000000-BLYN8:1:1101:10713:10423 2:N:0:1
GGACTACCAGGGTTTCTAATCCTGTTTGCTCCCCACGCTTTCGAGCCTCAGTGTCAGTTACAGGCCAGAGAGCCGCTTTCGCCTCCGGTGTTCCTCCATATATCTACGCATTTCACCGCTACACATGGAATTCCACTCTCCTCTCCTGCACTCAAGTCTCCCAGTTTCCAATGCACACAATGGTTGAGCCACTGCCTTTTACATCAGACTTAAGAAACCACCTGCGCTCGCTTTACGCCCAATAAATCCGG
+
CCCCCGGGGGGGGGGGGGGGGGGGGGGGGGGFGGGGGGGGGGGGGGGGGGGGGGGGGGGGFGGGGDGGGGGGGGGGGGGGGGGGGGGGGGGGGGGGGGGFGGFGFGGGGGGGGGGGGGGGGGGGGGGGGFGGG?FGGGGGGGDGFGGGFGGGGGGGGGAFGGGGGGFFGFAFGGGFGGGGCGGGGGGGGGGGGFGGGGGGGGFCFGGCFF7F7CF>GGFGFGFEDDBBDEFFFCFEEFG*/;;AFGFECGD
@M03364:276:000000000-BLYN8:1:1101:20703:10437 2:N:0:1
GGACTACAGGGGTTTCTAATCCTGTTTGCTCCCCACGCTTTCGAGCCTCAGTGTCAGTTACAGGCCAGAGAGCCGCTTTCGCCTCCGGTGTTCCTCCATATATCTACGCATTTCACCGCTACACATGGAATTCCACTCTCCTCTCCTGCACTCAAGTCTACCAGTTTCCAATGCATACAATGGTTGAGCCACTGCCTTTTACATCAGACTTAAGAAACCACCTGCGCTCGCTTTACGCCCAATAAATCCGG
+
CCCCCGGGGGGGGGGGGGGGGGGGGGGGGGGGGGGGGGGGGGGDEGGGCFGGGGGGGGGGGGGGGGGGGGFGGGGG7CFGGGGGGGGGGGGGGGGGGGGGGGGGGGGGGGGGGGGGGGGGGGGGGGGGGGGGFGGGFG===FGFFGGGGGGGGGGGGGGGGGGCCCEGDFGGGGGGGG8ADEGFGGGGGGGGCCGFFGGGFFGGFCCFD9D8+88FG5FGAEABBA=*)6?67<7*)6C8=:=AGCF);>:
@M03364:276:000000000-BLYN8:1:1101:4062:10471 2:N:0:1
GGACTACTGGGGTTTCTAATCCTGTTTGCTCCCCACGCTTTCGAGCCTCAGTGTCAGTTACAGGCCAGAGAGCCGCTTTCGCCTCCGGTGTTCCTCCATATATCTACGCATTTCACCGCTACACATGGAATTCCACTCTCCTCTTCTGCACTCAAGTTTCCCAGTTTCCAATGACCCTACCCGGTTGAGCCGGGGGCTTTCACATCAGACTTAAGAAACCGCCTGCGCTCGCTTGACGCCCACTAAATCCG
+
CCCCCGGGGGGGGGGGGGGGGGGGGGGGGGGGGGGGGGGGGGGGGGGGGGGGGGGGGGGGGGGGGGGGGGGGGGGGGGGGDGGGGGGGG7FGGGGGGGGGGGGGGGGGGGGGGGGGGGGGGGGGGGGGFFFFCGGGGGGGGGGGGGGGGGGGGGGGGGGGGGGGFCGGGGGGGGGGFD8DECECFEGGGFEGGEGEEEG<71,BCFG**2;8FGFCGCGF355(/5(2(28BDG*.;0EG53()9<F9CGC
@M03364:276:000000000-BLYN8:1:1101:26088:10480 2:N:0:1
GGACTACAGGGGTTTCTAATCCTGTTTGCTACCCATGCTTTCGAGCCTCAGCGTCAGTTACAGACCAGACAGCCGCCTTCGCCACTGGTGTTCTTCCATATATCTACGCATTTCACCGCTACACATGGAGTTCCACTGTCCTCTTCTGCACTCAAGTCTCCCAGTTTCCGATGCACTTCTTCGGTTGAGCCGAAGGCTTTCACATCAGACTTAAGAAACCGCCTGCGCTCGCTTTACGCCCAATAATTCCG
+
CCCCCGGCFGGGGGGGGGGDFGGGGGGGGGGGGGGGGGGGGGGGGGGGGGGGGGGGGEGGGGGFGGGGC7EFFGGGGGGGGGGGGGGGGGGGG,EFGFCEGGGFEGGGGGGGAEFGGGGDGGGGFEFGDEGGGGFGGGFGFGGG9FFAFEGF8FGGE,,@>EFGGGGGE6EGCC888=9DEEEEG8+AFFC++@E+@?BFFC,+<?+*4@FFC8CFD4D:?EA>B45)(8;BGGGFC18EEF15>D+.@C7
@M03364:276:000000000-BLYN8:1:1101:13775:10506 2:N:0:1
GGACTACTGGGGTATCTAATCCTGTTTGCTCCCCACGCTTTCGCACCTGAGCGTCAGTCTTCGTCCAGGGGGCCGCCTTCGCCACCGGTATTCCTCCAGATCTCTACGCATTTCACCGCTACACCTGGAATTCTACCCCCCTCTACGAGACTCAAGCTTGCCAGTTTCGAATGCAGTTCCCAGGTTGAGCCCGGGGATTTCACATCCGACTTGACAGACCGCCTGCGTGCGCTTTACGCCCAGTAATTCCG
+
CCCCCGGGGGGGGGFGGGGGGGGGGGGGGGGGGGGGGGGGGGGGGGGGFGGGGGGGGGGGGGGGGGGGGGGGGGGGGGGGGGGGGGGGGGGFGGGGGGGGGGGGG<DFDGGGGGGGGGGGGGGGGG?FGGGGGGGGDGGGGGGFGGGEEGGGGGGGGGEGGGFGGFGGG>F?FGFCFGGGCGGGGGD7CGGGGGGGGGGG7CFFFGGC5DDGCCDFFFFGAGB6<FFF6BFFGGGFFFEGGFFFGGFFGG0
@M03364:276:000000000-BLYN8:1:1101:17377:10515 2:N:0:1
GGACTACCGGGGTTTCTAATCCTGTTTGCTCCCCACGCTTTCGCACCTGAGCGTCAGTCTTTGTCCAGGGGGCCGCCTTCGCCACCGGTATTCCTCCAGATCTCTACGCATTTCACCGCTACACCTGGAATTCTACCCCCCTCTACAAGACTCTAGCCTGCCAGTTTCGAATGCAGTTCCCAGGTTGAGCCCGGGGATTTCACATCCGACTTGACAGACCGCCTGCGTGCGCTTTACGCCCAGTAATTCCG
+
CCCCCGGGGGGGGGGGGGGGGGGGGGGGGGGGGGGGGGGGGGGGGGGGGGGGGGGGGFCFGGGGGGGGGGGGGGGGGGGGGGGGGGGGGGGGGGGGGGGGGGGGGGGGGDGGGGGGGGGGGGDFFGGGGGG,FFFGGGGGGGEC>FG,8:D<BFFGGFG8EGGGGCECCEFFGGC,<CGGGGG5F?,8CGFGGGGC5EGFFCED1><C/>DGGFGFFFCFDGF::F>E()07DGGA?8CEGFFFGCF>FF0
@M03364:276:000000000-BLYN8:1:1101:20203:10528 2:N:0:1
GGACTACACGGGTTTCTAATCCTGTTTGCTCCCCACGCTTTCGAGCCTCAGTGTCAGTTACAGGCCAGAGAGCCGCTTTCGCCTCCGGTGTTCCTCCATATATCTACGCATTTCACCGCTACACATGGAATTCCACTCTCCTCTCCTGCACTCAAGTCTCCCAGTTTCCAATGCACACAATGGTTGAGCCACTGCCTTTTACATCAGACTTAAGAAACCACCTGCGCTCGCTTTACGCCCAATAAATCCGG
+
CCCCCGGGGGGGGDGGGGGGGFGGGGGGGGGGGGGGGGGGGGGGGGGGGGGGGGGGGGFGGGGGGGGGGGGGGGGGGGGGGGGGGGGGEGGGGGGGGGGGGGGGCFGG>FEGGGGGGGGGGGGGGGGGGGGGGGGGGGGGGGGGGGGCGGGGGGGGFGCFFGFGGGFGADDFGCFGGGGC89DFGDF6FD,@@8FFGGGGGGG@FGGFFG+@FGCC>FGFF>AEF4@ADFFFG5:C:@BEGFFACFFEDGD
@M03364:276:000000000-BLYN8:1:1101:8352:10530 2:N:0:1
GGACTACTGGGGTTTCTAATCCTGTTTGCTCCCCACGCTTTCGAGCCTCAGCGTCAGTTACAGACCAGAGAGCCGCTTTCGCCTCCGGTGTTCCTCCATATATCTACGCATTTCACCGCTACACATGGAATTCCACTCTCCTCTCCTGCACTCAAGTCTCCCAGTTTCCAATGCACACAATGGTTGAGCCACTGCCTTTTACATCAGACTTAAGAAACCACCTGCGCTCGCTTTACGCCCAATAAATCCGG
+
CCCCCGGGGGGGGGGGGGGGGGGGGGGGGGGGGGGGGGGGGGGGGGGGGGGGGGGGGGGGGGGGGGFGGGGGGGGGGGGGGGGGGGGGGGGGGGGGGGGGGGGGGGGGGGGGGGGGGGGGGGGGGGGGGFGGGGGGGGFGGGGGGGGGGGGGGGGGGGGGGGFGFGGGFGGGGGGGGGGGGGFGGGFGGGGGGGGGGGGGGGGGAFCCCC9FCFGGDFFCAGFFFD2)-:DFGFF=B0EEG336>D@CGGC
@M03364:276:000000000-BLYN8:1:1101:13681:10542 2:N:0:1
GGACTACAGGGGTTTCTAATCCTGTTTGCTCCCCACGCTTTCGCACCTGAGCGTCAGTCTTTGTCCAGGGGGCCGCCTTCGCCACCGGTATTCCTCCAGATCTCTACGCATTTCACCGCTACACCTGGAATTCTACCCCCCTCTACAAGACTCTAGCCTGCCAGTTTCGAATGCAGTTCCCAGGTTGAGCCCGGGGATTTCACATCCGACTTGACAGACCGCCTGCGTGCGCTTTACGCCCAGTAATTCCG
+
CCCCCGGGGGGGGGGGGGGGGGGGGGGGGGGGGGGGGGGGGGGGGGGGGFFGGGGGGGGFGGGGGGGGGGGGGGGGGGGGGGGGGGGGGGGGGGGGGGGGGGGGGGGGGGGGGGGGGDGGGGGGGGGFGGGGGGFEGBFEGDGGGGGGGFGGGGGGGGGGGGGGFGGGGGGGGGGGGGGGGGGGGGG6FGG>EDGEGDGGGGGGFGGGGGGGG=FCF5E=BGFF:FFFFFFFCDGA?:ECG:8FGG?>GG>
@M03364:276:000000000-BLYN8:1:1101:19496:10546 2:N:0:1
GGACTACTGGGGTTTCTAATCCTGTTTGCTCCCCACGCTTTCGCACCTCAGTGTCAGTATCAGTCCAGGTAGTCGCCTTCGCCACTGGTGTTCCTTCCTATATCTACGCATTTCACCGCTACACAGGAAATTCCACTACCCTCTACCATACTCAAGCTTGCCAGTTTCAAATGCAGTTCCCAGGTTGAGCCCGGGGATTTCACATCTGACTTAACAAACCGCCTGCGTGCGCTTTACGCCCAGTAATTCCG
+
CCCCCGGGGGGGGGGGGGGGGGGGGGGGGGGGGGGGGCFGGGGGGGGGGGGGGGGGGGGGGFFGGGGGEGGGGGGGGGGGGGGGGGGGGFGGGGGGGGGGGGAFGGGGGGGGGGGGGGGGGGGGGGFGGGGGGGGGGGGFGGGFGGGGGFGGFGGDGGGGGGGGGGFFGGGGAFFGGGGFGGGGGGGGGGDGGEEEGGGGGGGGFGGG>=FGGGGGGGGGFGFAFA>EFFFFGGGFFFGGGFFFGGFFGC*
@M03364:276:000000000-BLYN8:1:1101:24980:10612 2:N:0:1
GGACTACAGGGGTATCTAATCCTGTTTGCTCCCCACGCTTTCGAGCCTCAGTGTCAGTTACAGGCCAGAGAGCCGCTTTCGCCACCGGTGTTCCTCCATATATCTACGCATTTCACCGCTACACATGGAATTCCACTCTCCTCTCCTGCACTCAAGTCTACCAGTTTCCAATGCATACAATGGTTGAGCCACTGCCTTTTACACCAGACTTAATAAACCACCTGCGCTCGCTTTACGCCCAATAAATCCGG
+
CCCCCFGGGGGGGGGGGGGGGFGGGGGGGGGGGGGGGGGGGGGGGGGGGGGGGGGGGGGGGGGGGEGGDGGGGCFGGGGGGGGGFGGGGGGGGGGGGGGGGGGFGCFGGEEGGGGGGGGEFGGG9EFFGGGGGGFGGGGFFGGFGGGGGFGGFFGEFDD9DGGGD>AEDFDGGGGFFGGFG9DGGGGGGGGFCFGF6DEGFGGGFGGGGFFC8CGCGGFGFDFEBFFDAFFFGFFEEDGGG33ACCCC4:C
@M03364:276:000000000-BLYN8:1:1101:21534:10614 2:N:0:1
GGACTACTGGGGTTTCTCATCCTGCTTGCTCCCGACGCTTTCGCAGCTGAGTGTCAGTATCAGGCCAGGGAGTCGCCTTCGCCACTGGTGTTCCTTCCTCTATCTACGCATCTCACCGCTACACAGGCAATTCCACTACCCCCTACCATACTCGAGCTTGCCAGCTTTGGATGCAGTTCCCAGGTCGAGCCCGGGCATTTCACAGCCGACATGACAGACCGCCTGCGTGCGCTTTACGCCCAGTACGTCCC
+
A@AC,6;E@AE7C:,,<,<,C<<F-,;6DFFF8+8+:B@,C<FCC,@B,@E6;C,,<C9<FGF,C@FF7,,68<F+,8,=@,F?F<,E69,4EFFB,:,,C,C?E,E<CF++CFEFCCE6++A?,9=+B@FE=,,9,,4=8+6+D=8D,6866+8=C=8B@E3D+,,7D3,,233,@9;;,4,673@:7*@@58C*9,?CCF:++*/?DD)**2;*8CF=)/.,()(0,):7C**-1(*:2).):*).*9*
@M03364:276:000000000-BLYN8:1:1101:22192:10619 2:N:0:1
GGACTACAGGGGTTTCTAATCCTGTTTGCTCCCACGCTTTCGCACCTGAGCGTCAGTCTTTGTCCAGGGGGCCGCCTTCGCCACCGGTATTCCTCCAGATCTCTACGCATTTCACCGCTACACCTGGAATCCTACCCCCCTCTACAAGACTCTAGCCTGCCAGTTTCGAATGCAGTTCCCAGGTTGAGCCCGGGGATTTCACATCCGACTTGACAGACCGCCTGCGTGCGCTTTACGCCCAGTAATTCCG
+
CCCCCDGFGGGGBFGGFGGGFGGGGGGGGGGGGGGGGGGGGEGGDFGGGGGGGGGGGGGGGFGGGGGGGGGGGGGGGGGGGGGGGG>GGGFGGGFEGGGFFGGFGFG@FEGGGGEGGGGGDFGFGGGGGGFFFGG8DFEGGGGCFGFCGEAFFGGGGGGGGGGGGGGGGGDE7>FFDFG6EFGGGGCF6:DE*?EC=:?FFGFGFGC3CD77FDCGFGGEB=;::>48?FF>5CC<B0EC5:2@*26<C6
@M03364:276:000000000-BLYN8:1:1101:15007:10622 2:N:0:1
GGACTACACGGGTTTCTAATCCTGTTTGCTCCCCACGCTTTCGCACCTGAGCGTCAGTCTTTGTCCAGGGGGCCGCCTTCGCCACCGGTATTCCTCCAGATCTCTACGCATTTCACCGCTACACCTGGAATTCTACCCCCCTCTACAAGACTCTAGCCTGCCAGTTTCGGATGCAGTTCCCAGGTTGAGCCCGGGGATTTCACATCCGACTTGACAGACCGCCTGCGTGCGCTTTACGCCCAGTAATTCCC
+
CCCCCGGGGGGGFGGGGGGGGGGGFGGGGGGGGGGGGGGGGGGGGGGGGGGGGGGGGGGGGGGGGGGGGGGGGGGGDEFGGGGGGGGGGGGGGGFGGGGGGGGGGGGGGGGDGFGGGGGGGGGGGGGGGGGGGGGGGGGGGGGGGGGGGGGGGGGGFGGGGGGFFGGGGCDGGGGD9EGGGCEFGFFGGGCC5EEDDGGFGGFFFGGGGGG5F=DGGGGGFGF0<F>B:DFEDDF2=<EEGFFFFFFBGF*
@M03364:276:000000000-BLYN8:1:1101:21234:10632 2:N:0:1
GGACTACCGGGGTATCTAATCCTGTTTGCTCCCCACGCTTTCGAGCCTCAGTGTCAGTTACAGGCCAGAGAGCCGCTTTCGCCTCCGGTGTTCCTCCATATATCTACGCATTTCACCGCTACACATGGAATTCCACTCTCCTCTCCTGCACTCAAGTCTCCCAGTTTCCAATGCACACAATGGTTGAGCCACTGCCTTTTACATCAGACTTAAGAAACCGCCTGCGCTCGCTTTACGCCCAATAAATCCGG
+
CCCCCGGGGGGGGGGGGGGGGGGGGGGGGGGGGGGGGGGGGGGGGGGGGGGGGGGGGGGGGGFDFGGGGGGGGGGGGGFDGGGGGGGGCFGGGGGGGGGGGGGGGGGGGGGGGGGGGGGGGGGGGGGGGGGGGGGGGGDFFGGGGGGGGGGGGCGGDC3@FFGGGGGGGGGGGFG,=DECAFGFCCGFFDFGGGGGGGGGGGGGFGDC>7CCFGFGGGGGFE:5BFFB@DFEGGC9B?GEGF@4DGA?FGD
@M03364:276:000000000-BLYN8:1:1101:28599:10651 2:N:0:1
GGACTACCGGGGTTTCTAATCCTGTTTGCTACCCACGCTTTCGCACATGAGCGTCAGTATTGCCCCAGAAGGCTGCCTTCGCCATCGGTGTTCCTTCCAATATCTACGCATTTCACTGCTACACTGGAAATTCCGCCTTCCTCTAACATACTCTAGCTGCCCAGTTTCAAATGCAGTTCCCAGGTTAAGCCCGGGGCTTTCACATCTGACTTAAACAGCCGCCTGCGTGCGCTTTACGCCCAGTAATTCCG
+
CCCCCGGFGGGGGGGGGGFFGGGCFGGCGFFEFFGGGGGGGGGEEGGFGEFGGGGGGGFGGGGE@EGGGGGDFGGG,AFG?FFCGGGGGGGGGFGGCFGGGFGGFG?7CEGFFFGGGCEEFC9FGGCEG?,FCGGGGGDGGGGF>EGGFGFG?FG,EFA,DDFGFGGFGFDF,BDA9ECAFBBDFGGEFG,DCGGGGGF67+CF9?GGGGF+:DGGGGFCBGFFDF2A9DFBGGG);;CEGF0AC7;<FF*
@M03364:276:000000000-BLYN8:1:1101:15401:10661 2:N:0:1
GGACTACAGGGGTTTCTAATCCTGTTTGCTCCCCACGCTTTCGAGCCTCAGTGTCAGTTACAGGCCAGAGAGCTGCTTTCGCCACCGGTGTTCCTCCATATATCTACGCATTTCACCGCTACACATGGAATTCCACTCTCCTCTCCTGCACTCAAGTCTCCCAGTTTCAAATGCACACAATGTTTGAGCCACTGCCTTTTACATCAGACTTAAGAAACCACCTGCGCTCGCTTTACGCCCACTAAATCCGG
+
CCCCCGGGGGGGGGGGGGGGGGGGGGGGGGGGGGGGGGGGGGGGGGGGGFGFGGGGGGGGDGGGGGGGGGGGGGGGGGGGGGGGGGGGFGGGGGGGGGGGGGGGFGGGFFGGGCGGGCFEGGGGGGGGFFFFGGFGGCFGGFGGGGEGCDGGGGGGFGAFAFFGGGGG,EFGGGGFGGEFGG3EF8DFFGGGC@CGGGGGGFGGFGDF6DC:CCFG7>87CEFEBDFFFE>?F*1445CGG5=FGFFEF9C
@M03364:276:000000000-BLYN8:1:1101:25778:10661 2:N:0:1
GGACTACCGGGGGTTCTAATTCTGTTTGCTCCCCACGCTTTCGAACCTCAGTGTCAGTGACAGGCCTGAGAGCCACTTTGGCCTCCGGGGTTCCTCCATCTATCTACGCATTTCACCGCTACACATGGAATTCCACCCTCCTCTCCTGCACTATAGTTTCCCAGTTTCCAATGCACACAATGACTGAGCCACGGCCATTTACAGCCAACTTAAGAAACCACCCGCGCTGGCTTTACGCCCAATTAATCCGG
+
@A-A,C,C::FE+7C,CFFG,C<9CFFCFCFCFGG7@FC:F,@,,6@F@C@CEEFGCE<,,C,C<,,C6,?,C<,C,,:,:EE9,B+4+@@:,B,,B??,,<@9@,<A:C=FA,:,C+>@CEFE,A,:BD9F9,;A,+@<@DEFGE@B8D,+,,8@,,,8,,,3@5,,:,,,479D,@:*<95,37<,,@,1*1***6,:+=C*/***2*+2:1:+9C6C)A).1:9)().);>:<)(*:57(*2:*6C51
@M03364:276:000000000-BLYN8:1:1101:13126:10680 2:N:0:1
GGACTACTGGGGTTTCTAATCCTGTTTGCTCCCCACGCTTTCGAGCCTCAGTGTCAGTTACAGGCCAGAGAGCCGCTTTCGCCACCGGTGTTCCTCCATATATCTACGCATTTCACCGCTACACATGGAATTCCACTCTCCTCTCCTGCACTCAAGTCTACCAGTTTCCAATGCATACACTGGTTGAGCCACTGCCTTTTACACCAGACTTAATCAACCACCTGCGCTCGCTTTACGCCCAATAAATCCGG
+
CCCCCGGGGGGGGGGGGGGGGGGGGGGGGGGGGGGGGGGGGGGFGGGGGGGGGGGGGGGFFGGGGFGGGGGGGGGG@EFGGGGGGGGGGDGGGGGGGFEGGGGGGGGGGGGGGGGGGGGGGGGF9FGFGGGGGGGG,E@FGGGG=FGFDFGGGGGGCDGGGGGF?EGFAD@FGGC,8AF,9E8DE6DFGGDGEGGCEGGGF?,+;9>CDGC+=+2?;?E>AC>2=?A/:??59C@45=GEG:6)2;65<C7
@M03364:276:000000000-BLYN8:1:1101:28879:10685 2:N:0:1
GGACTACTAGGGTTTCTAATCCTGTTTGCTCCCCACTCTTTCGCACCTCAGTGTCAGTATCAGTCCAGGTAGTCGCCTTCGCCACTGGTGTTCCTTCCTATATCTACGCATTTCACCGCTACACAGGAAATTCCACTACCCTCTACCATACTCTAGCTTGCCAGTTTTGGATGCAGTTCCCAGGTTGAGCCCGGGGATTTCACATTCAACTTAACAAACCACCTACGCGCGCTTTACGCCCAGTAATTCCG
+
CCCCCFGGGFCEGGGGGGGGGFGGGGGGGGGGGGGG8FGGGG,CFGGGFG?EFFCFFGGGGGAFFGFFFGFDFGGGCGEE<FC:CFG,EFFEAFGFGGGGFGAFFGGFDGGGAEE9EEFGGGGFF8<,?EEF=EF,,@DEGGGGGGACGGFGF>F,4DF8F88@EG;=8+4@FDCAEFGGG98+3@,==DGG+++@CEG6?@7CFFFE9+BF?7?CCGCGFGFB>F=BAFE;DDFFF;CGEB<FGFCEGG*
@M03364:276:000000000-BLYN8:1:1101:20118:10686 2:N:0:1
GGACTACAGGGGTATCTAATCCTGTTTGCTCCCCACGCTTTCGAGCCTCAGTGTCAGTTACAGGCCAGAGAGCCGCTTTCGCCTCCGGTGTTCCTCCATATATCTACGCATTTCACCGCTACACATGGAATTCCACTCTCCTCTCCTGCACTCAAGTCTCCCAGTTTCCAATGCACACAATGGTTGAGCCACTGCCTTTTACATCAGACTTAAGAAACCACCTGCGCTCGCTTTACGCCCAATAAATCCGG
+
CCCCCGGGGGGGGGGGGGGGGGGGGGGGGGGGGGGGGGGGGGGGGGGGGGGGGGGGGGGGGGGGGGGGGGGGGGGGGGGGGGGGGGGGGGGGGGGGGGGGGFFFCGGG>EGEFGGGGGGDGGGGGGGGFFGGGGFGGGGCGGGFGGGGGGGGGGGGGGGG9DFGFEDGEEEFGGGGGGGGGGGGGGGFFFB?FF9DGGFFGGGGFGGGGF+DFGGGGGCGFGFBBE2/9A4?CF>>B>EGC)36;7ACFG9
@M03364:276:000000000-BLYN8:1:1101:15639:10690 2:N:0:1
GGACTACAAGGGTTTCTAATCCTGTTTGCTCCCCACGCTTTCGAGCCTCAGTGTCAGTTACAGGCCAGAGAGCCGCTTTCGCCACCGGTATTCCTCCAGATCTCTACGCATTTCACCGCTACACCTGGAATTCTACCCCCCTCTACAAGACTCTAGCCTGCCAGTTTCGAATGCAGTTCCCAGGTTGAGCCCGGGGATTTCACATCCGACTTGACAGACCGCCTGCGTGCGCTTTACGCCCAGTAATTCCG
+
CCCCCGGGGGGGGGGGFGGGGGGGGGGGGGGGGGGGGGGGGGGGGGGGGGGGGGGGGGGGGGGGGGGGGGEGGGGGGGGGGGGGGGGGGGGGGGGGGFFDGGFGFFGGGGGGGGGGGGGGGGGGGGGGGGGGFGGFGGEGGGGGFGGGG8FGGGFGGGGGGFGGGGGGGGDGD;FFFGGGGGDGGGGGGFGGDEEGGDFCCFGGFGGGGGGCFGGG=CGG>EED;;9B7B:AGGFCF:5EE5:)2;=5>C*
@M03364:276:000000000-BLYN8:1:1101:15371:10695 2:N:0:1
GGACTACCGGGGTTTCTAATCCTGTTTGCTCCCCACGCTTTCGCACCTGAGCGTCAGTCTTTGTCCAGGGGGCCGCCTTCGCCACCGGTATTCCTCCAGATCTCTACGCATTTCACCGCTACACCTGGAATTCTACCCCCCTCTACAAGACTCTAGCCTGCCAGTTTCGGATGCAGTTCCCAGGTTGAGCCCGGGGATTTCACATCCGACTTGACAGACCGCCTGCGTGCGCTTTACGCCCAGTAATTCCC
+
CCCCCGGGGGGGGGGGGGGGGGGGGGGGGGGGGGGGGGGGGGGGGGGGGGGGGGGGGGGGGGGGGGGGGGGGGGGGGGGGGGGGGGGGGGGGGGGGGFGGFDEGGGF@FEGGGGGGGGGGGGGGFGGGFFGGGGGGGGCEEGGGGGGFFFGGGFGGGGF6FFF6FA9ECGGECCGGGGFD9EFGGGGGGGG=?=CEGGGGGGGFFGGGGGGDGFGC48C=5CD?BFB.(<3>DCFB=(*8:7.)7DF>F7*
@M03364:276:000000000-BLYN8:1:1101:17519:10697 2:N:0:1
GGACTACTGGGGTTTCTAATCCTGTTTGCTCCCCACGCTTTCGCACCTGAGCGTCAGTCTTCGTCCAGGGGGCCGCCTTCGCCACCGGTATTCCTCCAGATCTCTACGCATTTCACCGCTACACCTGGAATTCTACCCCCCTCTACAAGACTCTAGCCTGCCAGTTTCGGATGCAGTTCCCAGGTTGAGCCCGGGGATTTCACATCCGACTTGACAGACCGCCTGCGTGCGCTTTACGCCCAGTAATTCCG
+
CCCCCGGGGGGGGGGGGGGGGGGGGGGGGGGGGGGGGGGGGGGGGGGGGGGGGGGGGGGGGGGGGGGGGGGGGGGGGGGGGGFGGGGGGGGGGGGGGGFCFGGGGGGGGGGGCAFGGGGGGGGGGGGCDGGGFFFGGDGGGGGGFGG?,,@?EDGGGGGGGFGCFFGGGGGGGGGG?CGFGEFGFGCFGGGGE*C=CEFFGGGGFGGGGGG77CFFGFGFBG3:?F67?>DFGG:9B?GGGFF?G7FDGC0
@M03364:276:000000000-BLYN8:1:1101:13744:10700 2:N:0:1
GGACTACTCGGGTATCTAATCCTGTTTGCTCCCCACGCTTTCGAGCCTCAGTGTCAGTTACAGGCCAGAGAGCCGCTTTCGCCTCCGGTGTTCCTCCATATATCTACGCATTTCACCGCTACACATGGAATTCCACTCTCCTCTCCTGCACTCAAGTCTCCCAGTTTCCAATGCACACAATGGTTGAGCCACTGCCTTTTACATCAGACTTAAGAAACCACCTGCGCTCGCTTTACGCCCAATAAATCCGG
+
CCCCCGGGGGGGGGGGGGGGGGGGGGGGGGGGGGGGGGGGGGGGGGGGGGGGGGGGGGGGGGGGGGGGGGGGGGGGGGGGGGGGGGGGGGGGGGGGGGGGGGGGGGGGGGGGGGGGGGGGGGGGGGGGGCFGGGGGGGGGGGGCGGGGGGGGGGGGGGDGGGGFGGGGGGGGGGGGGGG+EGGGFEGDGFGGFEFGG;FGGGFFFGG57CD>FGGGGGGCFCFFDFB?=BBEGG+;AFGGGF@6:>AEGGD
@M03364:276:000000000-BLYN8:1:1101:12736:10715 2:N:0:1
GGACTACTGGGGTTTCTAATCCTGTTTGCTCCCCACGCTTTCGCACCTGAGCGTCAGTCTTTGTCCAGGCGGCCGCCTTCGCCACCGGTATTCCCCCAGATCTCTACGCATTTCACCGCTACACCTGGAATTCTACCACCCTCTACAAGACTCTAGCCTGCCAGTTTCGGATGCAGTTCCCAGGTTGAGCCCGGGGCTTTCCCATCCGACTTGCCAGACCGCCTGCGTGCGCTTTACGCCCAGTAATTCCG
+
@<ACCEECFGGGGCFGGGCEEGFGFEFCFF9F<CEFFGEBFEE,@F6BEEEFGGG7@FFGEDECF@,,C,67FF>FGGEGFGCEEFECFEFEAE,=F=CE<E,FF9F<CF7+CEFGGGGGGG9DFFCDE@,7EECFGBFGGGGGGGC@98D+DF;EGGG,>@C?D;;DGEEECC7,<;;:ACCFFGCEGGCCGGG5*=C?C+=;F58DG3/2*+2:8CC::5>6(;9):>3BD7*592AEC)367*997C*
@M03364:276:000000000-BLYN8:1:1101:7702:10726 2:N:0:1
GGACTACAAGGGTTTCTAATCCTGTTTGCTCCCCACGCTTTCGCACCTGAGCGTCAGTCTTTGTCCAGGGGGCCGCCTTCGCCACCGGTATTCCTCCAGATCTCTACGCATTTCACCGCTACACCTGGAATTCTACCCCCCTCTACAAGACTCTAGCCTGCCAGTTTCGGATGCAGTTCCCAGGTTGAGCCCGGGGATTTCACATCCGACTTGACAGACCGCCTGCGTGCGCTTTACGCCCAGTAATTCCG
+
CCCCCGGGGGGGGGGGGGGGGGGGGGGGGGGGGGGGGGGGGGGGGGGGGGGGGGGGGGGGGGGGGGGGGGGGGGGGGGGGGGGGGGGGGGGGGGGGGCFGGGGGGGGGGGGGGGGGGGGGGGGGGGGGGGGGGGGGGGGGGGGGGGGGFGGGGGGGGGGGGGGGGGGGGGGGDFGGGGGE,?FFGGGFCFGGGGGGGGGGGGGGFGGGDCGDFGG74<FGFGF?0>;:?FFFGDGFFFGGEEFFFGF>GG*
@M03364:276:000000000-BLYN8:1:1101:11838:10730 2:N:0:1
GGACTACAAGGGTATCTAATCCTGTTTGCTCCCCACGCTTTCGCACCTGAGCGTCAGTCTTTGTCCAGGGGGCCGCCTTCGCCACCGGTATTCCTCCAGATCTCTACGCATTTCACCGCTACACCTGGAATTCTACCCCCCTCTACAAGACTCTAGCCTGCCAGTTTCGAATGCAGTTCCCAGGTTGAGCCCGGGGATTTCACATCCGACTTGACAGACCGCCTGCGTGCGCTTTACGCCCAGTAATTCCG
+
CCCCCGGGGGGGGGGGGGGGGGGGGGGGGGGGGGGGGGGGGGGGGGGGFGGGGGGGGGGGGGGGGGGGFDEEGGGGGGGGGGGGGGGGGGGGGGGGGGGGGGGGGGGGGGGGGGGGGGGGGGFGGGGGFGGGGGGGGFGGGGGGCGGDGGGGGFGGGFGGGGFGGGGGGGGGGGGGGFGGFGGGGCCGGGGD*CEC:CGFGGGGFGGGGGGGGGGDFGGGFGF;7FBF<EFFDGG2@<EE=5:6>FF<>G*
@M03364:276:000000000-BLYN8:1:1101:25053:10732 2:N:0:1
GGACTACTGGGGTTTCTAATCCTGTTTGCTCCCCACGCTTTCGAGCCTCAGTGTCAGTTACAGGCCAGAGAGCCGCTTTCGCCTCCGGTGTTCCTCCATATATCTACGCATTTCACCGCTACACATGGAATTCCACTCTCCTCTTCTGCACTCAAGTCCTCCAGTTTCCAATGACCCTCCCCGGTTGAGCCGGGGGCTTTCACATCAGACTTAAAGAACCGCCTGCGCTCGCTTTACGCCCAATAAATCCG
+
CCCCCGGGGGGGEGFFFGGGGGGGGFGGGGGGGGGGGGGGFEGGGGGGGCGGGGCG9CFDGGGGGGFGGFGGGGGECC<FGGGGGGEECFCCFGAFGGGGGGA<EGGGEGGCFFFGGGGGGEEEFGGGGFFGGGFA9EGGGGGGGGGFFCFCE8DFGFFFGGFDC;D9EFGD,BFGF=@E+CGDECE,CGD**8EC55C?;FGCB6CF=FC7@7+;+;C*8CADFFF>38>@DG39=:ED*)-8<79A771
@M03364:276:000000000-BLYN8:1:1101:20692:10740 2:N:0:1
GGACTACCGGGGTATCTAATCCTGTTCGCTCCCCACGCTTTCGAGCCTCAGCGTCAGTTACAGACCAGAGAGCCGCCTTCGCCACTGGTGTTCCTCCATATATCTACGCATTTCACCGCTACACAGGAAATTCCACTACCCTCTACCATACTCTAGCTTGCCAGTTTTGGATGCAGTTCCCAGGTTGAGCCCGGGGTTTTCACATCTGACTTAACAAACCGCCTGCGTGCGCTTTACGCCCAGTAATTCCG
+
CCCCCGGGGGGGGGGGGGGGGGGGGGGGGGGGGGGGGGGGGGGGFGGGGGGGGGGGGFGGGGGGGGGGGGGGGGGGGGGGGGGGGGGGGGGGFGGEGG<AFGGGGGGGGGGGGGGGGGGGGFGGFGGGGGGGGCGGGGGGGGGGGGGGGGGGGGGGGGGGGGGGGGGG8B?EGFGGGGGGGGGGFGGGGFGGGGGD7>EGGCFGFGG>8@DC>CGGGGGGFD>??A9>(5>E58CEFDCEGFBFFCFB7FC
@M03364:276:000000000-BLYN8:1:1101:7743:10742 2:N:0:1
GGACTACAAGGGTTTCTAATCCTGTTTGCTCCCCACGCTTTCGCACCTGAGCGTCAGTCTTTGTCCAGGGGGCCGCCTTCGCCACCGGTATTCCTCCAGATCTCTACGCATTTCACCGCTACACCTGGAATTCTACCCCCCTCTACAAGACTCTAGCCTGCCAGTTTCGGATGCAGTTCCCAGGTTGAGCCCGGGGATTTCACATCCGACTTGACAGACCGCCTGCGTGCGCTTTACGCCCAGTAATTCCG
+
CCCCCGGFGGGGGGGGGGGGGGGGGGGGGGGGGGGGGGGGGGGGGGGGCGGFEGEGGFFGGGGGGFDGGGGGGGGGGGGGGGGGGGGGGGGGGDGGGGGGGGGGGGGGGDGEGGGGGGGGGGFGGGGGGFGGGGGGGCF@EGDGGGGGGGGFGFF;EFGGGGGC>DGGGEEG>FGGGGGGCEGGGGGGGFFGDGGGGGGGCFFFF<GGDGGDC=FCFGGC>C@04FFD1)7BG<<>FFGEG@16CDB2*:0
@M03364:276:000000000-BLYN8:1:1101:22186:10746 2:N:0:1
GGACTACTCGGGTATCTAATCCTGTTTGCTCCCCACGCTTTCGCACCTCAGTGTCAGTATCAGTCCAGGTAGTCGCCTTCGCCACTGGTATTCCTCCAGATCTCTACGCATTTCACCGCTACACAGGAAATTCCACTACCCTCTACCATACTCTAGCTTGCCAGTTTTGGATGCAGTTCCCAGGTTGAGCCCGGGGATTTCACATTCAACTTAACAAACCACCTACGCGCGCTTTACGCCCAGTAATTCCG
+
CCCCCGGGFGGGGGGGGGGGGGGGGGGGGGGGGGGGGGGGGGGGGGGGGGGGGGGGGGGGGGGGGGGGGGGGGGGGGGGGGGGGGGGGGGGGGGGGGGGGGGGGGGGGGGGGGGGGGGGGGGGGGGGGGGGGGFGGGGGGGGGGGGGGGGGFGGGGGGGGG@FFFCEFGGGGGGFGGGGGGDGGGC8DF=FGGGGGGGGGGGGCFGGGGGGGG8DFGC5CFDBBFFFFBFF><<DC81EEGFFFGCFFGF0
@M03364:276:000000000-BLYN8:1:1101:7134:10757 2:N:0:1
GGACTACCCGGGTATCTAATCCTGTTTGCTCCCCACGCTTTCGCACCTGAGCGTCAGTCTCTGTCCAGGGGGCCGCCTTCGCCACCGGTATTCCTCCAGATCTCTACGCATTTCACCGCTACACCTGGAATTCTACCCCCCTCTACAAGCCTCTAGCCTGCCAGTTTCGAATGCAGTTCCCAGGTTGAGCCCGGGGATTTCAAATCCGACTTGACAGACCTCCTGCGGCCCCTTTACGCCCAGTAATTCCG
+
CCCCCGGEGGGGGDGGGGGGGGGGGGGGGGGGGGGGGGGGGGGGGGGGGGGGGGGGGGGGGGGGGGGGGGGGGGGGGGGGGGGGGGGGGGGGGGGGGGFGDGGGFGGGGGGGGGGFGGGGGGGGGFGGGGGGGGGGGGGGGDEF9DGG988FCF9,>DFGG,,,@EE>@@C?69A7DCFG6>DCFE:97DF::CGE5CFGGC+71CFDGGGCF*0:0;F=)056;40)())07DG)/,;E=),0:>F)::0
@M03364:276:000000000-BLYN8:1:1101:22083:10787 2:N:0:1
GGACTACTGGGGTTTCTAATCCTGTTTGCTCCCCACGCTTTCGAGCCTCAGTGTCAGTTACAGGCCAGAGAGCCGCTTTCGCCTCCGGTGTTCCTCCATATATCTACGCATTTCACCGCTACACATGGAATTCCACTCTCCTCTCCTGCACTCAAGTCTCCCAGTTTCCAATGCACACAATGGTTGAGCCACTGCCTTTTACATCAGACTTAAGAAACCACCTGCGCTCGCTTTACGCCCAATAAATCCGG
+
CCCCCGGGGGGGGGGGGGGGGGGGGGGGGGGGGGGGGGGGGGGGGGGGGGGGGGGGGGGGGGGGGGGGGGGGGGGGGGGGGGGGFGGGGGGGGGGGGGGGGGGGGGGFGGGGFGGGGDGDF>CGGGGGGFGGGFFF;>DCCEFGGGGGGGGGGFDFGGGGGGGGGGGGGGGGGGGGGGEEGGGGGG?FGGGGGGGGGGGGGC7CFFCGGGDGFGGGGG@CFGFF2AFF2))8CFGF)9CEE>@FGFFFFCC
@M03364:276:000000000-BLYN8:1:1101:24586:10831 2:N:0:1
GGACTACCGGGGTTTCTAATCCTGTTTGCTCCCCACGCTTTCGCACCTGAGCGTCAGTCTTTGTCCAGGGGGCCGCCTTCGCCACCGGTATTCCTCCAGATCTCTACGCATTTCACCGCTACACCTGGAATTCTACCCCCCTCTACAAGACTCTAGCCTGCCAGTTTCGAATGCAGTTCCCAGGTTGAGCCCGGGGATTTCACATCCGACTTGACAGACCGCCTGCGTGCGCTTTACGCCCAGTAATTCCG
+
CCCCCGGFGGGGCGGGGGGGGGGGGGGGGGGGGGGGGGGGGGGGGGGGGGFGGGGGCFGGGGGGGGGGGC7CCGDGC@FGFGCCGGGGGGGGGGGGGGGGFGAFGGGGEGDFDGFFEEEGGGGGGGGGGGGGGGFCEDGGGGE6EFGGGGGDEGGFGGGGGGGG@EFDGG6FCCGGGGGGGGGGFGF?CGFGGEG=ECGGGC:7ACFDDGGGGGGGGGEE5ED((04>?FBBG39>B<DCEDFFF*/)::2
@M03364:276:000000000-BLYN8:1:1101:6011:10838 2:N:0:1
GGACTACCAGGGTTTCTAATCCTGTTTGCTCCCCACGCTTTCGAGCCTCAGTGTCAGTTACAGGCCAGAGAGCCGCTTTCGCCTCCGGTGTTCCTCCATATATCTACGCATTTCACCGCTACACATGGAATTCCACTCTCCTCTCCTGCACTCAAGTCCTCCAGTTTCCAATGACCCTCCCCGGTTGAGCCGGGGGCTTTCACATCAGACTTAAAGAACCACCTGCGCTCGCTTTACGCCCAATAAATCCG
+
CCCCCGGGGGGDGFEGGGGGCDEGGGGGGGFFGGGGGGGGGGGGGGGGFG<FGGGGGGEGGGGGGGGGGGGGFGGGFEFF@GGGGGGGGGGGGG9EFGGFGGGGCEEEGGGGGGGGGGGGCGGGGDFFFFFFCFFGFGGGEAFGG@E=EGGGGGGFGDFGGGGGGGGGGGF;DFGGC=FGGGGGGGEGFGFGGGEGGGCGGGGG+8FFFGGFC7C7@FFCAC>@EF;B>5:>C5FBF2*:CD0FF**6>C)
@M03364:276:000000000-BLYN8:1:1101:13649:10852 2:N:0:1
GGACTACTGGGGTTTCTAATCCTGTTTGCTCCCCACGCTTTCGAGCCTCAGCGTCAGTTACAGACCAGAGAGTCGCCTTCGCCACTGGTGTTCCTCCATATATCTACGCATTTCACCGCTACACATGGAATTCCACTCTCCTCTTCTGCACTCAAGTCTCCCAGTTTCCAATGACCCTCCCCGGTTGAGCCGGGGGCTTTCACATCAGACTTAAGAAACCGCCTGCGCTCGCTTTACGCCCAATAAATCCG
+
CCCCCGGGGGGGGGGGGGGGGGGGGGGGGGGGGGGGGGGGGGGGGGGGGGGGGGGEGGGGGGGGGGGGGGGGGGGGGGGGGGGGGGGGFGGGGGGGGGGGGGCFGGGGGGGGGGGGGGGGGGGGGGGGFFGGFGGGGGGGGGGGGGGGGGGGGCFGEGGGGGGGGGGGFGGA?EGGGGGGGGGGGGGGGGGGEGGGGGGGGFGGFFFGGGGGGGGGG4CFBGFF@F95(28BDF<AF:GGG@?.9>BAGG)
@M03364:276:000000000-BLYN8:1:1101:8746:10875 2:N:0:1
GGACTACCCGGGTTTCTAATCCTGTTTGCTCCCCACGCTTTCGAGCCTCAGTGTCAGTTACAGGCCAGAGAGCCGCTTTCGCCACCGGTGTTCCTCCATATATCTACGCATTTCACCGCTACACATGGAATTCCACTCTCCTCTTCTGCACTCAAGTTTCCCAGTTTCCAATGCACACAATGGTTGAGCCACTGCCTTTTACATCAGACTTAAGAAACCACCTACGCGCGCTTTACGCCCAGTAATTCCG
+
CCCCCGGGGGGGGGGGGGGGGGGGGGGGGGGGGGGGGGGGGGGGGGGGGGGGGGGGGGGGGGGGGGGGGGGGGGGGGGGGGGGGGGEGGGGGGGGGGGGGGGGGGGGGGGGGGGGGGGEEGGGDFGGGGGGGGGDFFGGGGGGGGGGGGGGGGGGGGGGGGGGGGGGGAGGGGGFFGFCGFGFGGGGGGFFFGGGGGGGGGGCGFGGGGGGGGGGGGGCFFGFFFFFBB>>3CF+>B0CEG45F7CCEGG
@M03364:276:000000000-BLYN8:1:1101:24851:10877 2:N:0:1
GGACTACCCGGGTATCTAATCCTGTTTGCTCCCCACGCTTTCGCACCTCAGTGTCAGTATCAGTCCAGGTAGTCGCCTTCGCCACTGGTGTTCCTTCCTATATCTACGCATTTCACCGCTACACAGGAAATTCCACTCTCCTCTCCTGCACTCAAGTCTACCAGTTTCCAATGCATACAATGGTTGAGCCACTGCCTTTTACATCAGACTTAAGAAACCACCTGCGCTCGCTTTACGCCCAATAAATCCGG
+
C@CCCEFFGGGGGGGGGGGGGGGGGGFGGGGGGGGGGGGGGGGGGGGGGGGGGGGGGGGGGGGGGGGGGGGGGGGGGEFGGGGGGGGGGGGGGGFGGGGGGGFFGGGGGGGGGCDFGGGGGGGGGGGGGGGFGGGGFGGGGFGFC@GGGGGFFFEFGGGGGGFFFCGG8ADFGFFGGGGGFG?FGGGGGCGGGGFFGGGGGGGFF?GCD+=@+BCFGG8@FE>@B>AEDFB49F7>E==EG)86FDFF<D:
@M03364:276:000000000-BLYN8:1:1101:16469:10878 2:N:0:1
GGACTACTGGGGTTTCTAATCCTGTTTGCTCCCCACGCTTTCGAGCCTCAGTGTCAGTTACAGGCCAGAGAGCCGCTTTCGCCTCCGGTGTTCCTCCATATATCTACGCATTTCACCGCTACACATGGAATTCCACTCTCCTCTCCTGCACTCAAGTCTCCCAGTTTCCAATGCACACAATGGTTGAGCCACTGCCTTTTACATCAGACTTAAGAAACCACCTGCGCTCGCTTTACGCCCAATAAATCCGG
+
CCCCCGGGGCFGGGGGGGGGGGGGGGGGGGGGGGGGGGGGGGGGGGGGGGGGGGGGGGGGGGGGGGGDGGGGGGGGGGGGGGGGEGGGGGGGGGGGGGGGGGGGGGGGGGGGGGGGGGGGGGGGGGGFFGDFGGGGFGGGGGGGGGGGGGGGGGGGFGGFGGGGFGGGGGGGGDFFGGGFGFEDGGGGGGGGFGGGGGGGDFGGFGG>FF7DGF8C?FFGFEFFFFFFFFFBGGGE4>EGGF@ACFFED71
@M03364:276:000000000-BLYN8:1:1101:6933:10887 2:N:0:1
GGACTACTGGGGTTTCTAATCCTGTTTGCTCCCCACGCTTTCGCACCTGAGCGTCAGTCTTTGTCCAGGGGGCCGCCTTCGCCACCGGTATTCCTCCAGATCTCTACGCATTTCACCGCTACACCTGGAATTCTACCCCCCTCTACAAGACTCTAGCCTGCCAGTTTCGAATGCAGTTCCCAGGTTGAGCCCGGGGATTTCACATCCGACTTGACAGACCGCCTGCGTGCGCTTTACGCCCAGTAATTCCC
+
CCCCCGGGGGGGGGGGGGFGGGGGGGGGGGGGGGGGGGGGGGGGGGGGGGGGGGGGDGGGGGGFGGGGGGGGGGGGGGGGDGGGGGGCFGGGGGGGGGGFGGGGGGGGGGGGGGGGGGGGGGGGGGGGGFGGGGGGGGGGDCEGGFGGGGGGGGGCFFG8FGGGGGGG5*:DFGGGGGGGGGGGGGGGGGGGG5CG7CEFGGGGFGFGDDGDG79FGGGGEGFF?F>FFFFFGDFBFBEEC):F7CFAFF*
@M03364:276:000000000-BLYN8:1:1101:2772:10939 2:N:0:1
GGACTACTGGGGTTTCTAATCCTGTTTGCTCCCCACGCTTTCGCACCTGAGCGTCAGTCTTCGTCCAGGGGGCCGCCTTCGCCACCGGTATTCCTCCAGATCTCTACGCATTTCACCGCTACACCTGGAATTCTACCCCCCTCTACGAGACTCAAGCTTGCCAGTTTCAAATGCAGTTCCCAGGTTGAGCCCGGGGATTTCACATCTGACTTAACAAACCGCCTGCGTGCGCTTTACGCCCAGTAATTCCG
+
CCCCCGGGGGGGGGGGGGCFGGGGGGGGGGGGGGGGGGGGGGGGGGGFFGGGGGGGGFGGGGGGGGGGGEGGGGGGGGDGGGGGGGGGGGGGGGGGGGF9<BFFGGGGGGGGGGGGGGGG:FCEFAFGFGGGGG9FFGFGGGGGGGGGDC@88FGFF8DCGGGGGGGGFFGGGGGGGGGF6B>FEFGGGCFFEGGGGGGGGFGGACDDCFGFGGFGGCGGFDFDFFFF15>EGGG)=:GDGFF?C*9)2C9
@M03364:276:000000000-BLYN8:1:1101:25528:10964 2:N:0:1
GGACTACTGGGGTTTCTAATCCTGTTTGCTCCCCACGCTTTCGAGCCTCAGTGTCAGTTACAGGCCAGAGAGCCGCTTTCGCCACCGGTGTTCCTCCATATATCTACGCATTTCACCGCTACACATGGAATTCCACTCTCCTCTCCTGCACTCAAGTCTACCAGTTTCCAATGCATACAATGGTTGAGCCACTGCCTTTTACACCAGACTTAATAAACCACCTGCGCTCGCTTTACGCCCAATAAATCCGG
+
CCCCCGGGGGGGGGGGGGGGGGGGGGGGGGGGGGGGGGGGGGGGGGEFGGGGGGGGGGGGGGGCFCFFGGGGGGGG@FGGGGGFGFEGGGGGGGGGCGGGGGGGGGDFGGDGFGGGGGGDEGGFF8FFGGGGGGGGGFGGGFGG?EF?BGFD?FGGFGG=FGGGDDFGGGGGGGGGFGFGGFGFGGFGCCGG76BDCFFGCCFFF7*30;7+=;CD8CGGFGFE9/7>A?>>DFCCA(=EC:@47C@CC7>
@M03364:276:000000000-BLYN8:1:1101:28039:10967 2:N:0:1
GGACTACTAGGGTTTCTAATCCTGTTTGCTCCCCACGCTTTCGCACCTGAGCGTCAGTCTTTGTCCAGGGGGCCGCCTTCGCCACCGGTATTCCTCCAGATCTCTACGCATTTCACCGCTACACCTGGAATTCTACCCCCCTCTACAAGACTCTAGCCTGCCAGTTTCGGATGCAGTTCCCAGGTTGAGCCCGGGGATTTCACATCCGACTTGACAGACCGCCTGCGTGCGCTTTACGCCCAGTAATTCCG
+
CCCCCGGCEFGGGGGGGGGGGGGGGGGGGGEFGGGGGGGEGGGGGGGGFGGGGFGGGGF<9CFFGGGGFGEGCCGGGGGGGGGGGCFCFFGFEDFEGFGGGGGGGGFGGGGGGGGGGGGGGGGGFEGGGCGGGFGGG8+@EGGGDG99>ED7>CGCDG96DGGFGGGG>CEGGG7,@AE,DEGDGGGFFGGG58CG5EGGGGGGFDFDGGG*;C;F6CF=AGFF?F()-<DFGGF>F4*:E:()::8>F>9
@M03364:276:000000000-BLYN8:1:1101:5215:10969 2:N:0:1
GGACTACAGGGGTTTCTAATCCTGTTTGCTCCCCACGCTTTCGAGCCTCAGTGTCAGTTACAGGCCAGAGAGCCGCTTTCGCCTCCGGTGTTCCTCCATATATCTACGCATTTCACCGCTACACATGGAATTCCACTCTCCTCTCCTGCACTCAAGTCTACCAGTTTCCAATGCATACAATGGTTGAGCCACTGCCTTTTACACCAGACTTAATAAACCACCTGCGCTCGCTTTACGCCCAATAAATCCGG
+
CCCCCGGGGGGGGGGFGGGGGGGGGGGGGGGGGGGGGGGGGGGGGGGGGGGFGGGGFGGGGGGGGGGGGFGGGGGGDGGGGGGGGGGGGGGGGGGGGGGGGGGGGGGGGGGGGGGGGGGGGGGGGGGGGFGGGCGGGFGGGGGGGGGGGGGGGGGGGGG,DFGGEFFG89EGGDACFGGGGGGGGGEG?CBDGGGGGGGGDFGGFGGFG>9C=;DF+C6?A562=>>B=ADFFG7@42EGGFFACDF?FGD
@M03364:276:000000000-BLYN8:1:1101:21759:10983 2:N:0:1
GGACTACCCGGGTATCTAATCCTGTTTGCTCCCCACGCTTTCGCACCTCAGTGTCAGTATCAGTCCAGGTAGTCGCCTTCGCCACTGGTGTTCCTTCCTATATCTACGCATTTCACCGCTACACAGGAAATTCCACTACCCTCTACCATACTCTAGCTTGCTAGTTTTGGATGCAGTTCCCAGGTTGAGCCCGGGGATTTCACATTCAACTTAACAAACCACCTACGCGCGCTTTACGCCCAGTAATTCCG
+
CCCCCGE<FGGG:CFFCFDGF9EFGGFGFAF8,@<@@7BC@FFG7@@FF<FEEFFGGGC<CCFE98@CCFDDGGGG:FGGF76,8EEEFEFEFG,5CFDFC9EFGGF=FECB,?E9?C:CE==F9BFE8FCA,,C,C=,A8,@D94@DFFFGFDFFGGGGD,7,EFG93B8>DFCFAAA3@6D+>,=DF,3@13@;EE,,?CA+<+?EFC;8*5=CF9DFF>*:4)>B2?A3)1:<6;C:CB@):7@?F7*
@M03364:276:000000000-BLYN8:1:1101:9010:10989 2:N:0:1
GGACTACTCGGGTATCTAATCCTGTTTGCTCCCCACGCTTTCGCACCTGAGCGTCAGTCTTTGTCCAGGGGGCCGCCTTCGCCACCGGTATTCCTCCAGATCTCTACGCATTTCACCGCTACACTTGAAATTCTACCCCCCTCTACAAGCCTCTACCCTGCAAGTTTCGGTTGCAGTTCCCGGGTTGAGCCCGGGGTTTTCACACCCGACTGGCAGGACCGCCTGCGTGCGCTTTACGCCCAGTAATTCCG
+
CCCCCGGGGGGGGGGGGGGGGGGGGGGDGGGGGGGGGGGGGGGGGGGGGGGGGGGGGGGGGGGGGGGGGGG7B7+C>F,A?F?CF,F78+B@FE=F8,B,54,C,5<A@+CF9,5FA7++6@FF9,E,B5E,A5@FDG=FB+6+>=B>,,83>,,,@,,,@,3,@@>3@>3*4,,,@@FG?*>:F*1<AEF@ECG8*:B5:D@7)1:)1/75*/**)*;*)*80450;()08C*1)/-CEG)(/2*9)0*0
@M03364:276:000000000-BLYN8:1:1101:10337:10991 2:N:0:1
GGACTACCAGGGTTTCTAATCCTGTTTGCTCCCCACGCTTTCGCACCTGAGCGTCAGTCTTTGTCCAGGGGGCCGCCTTCGCCACCGGTATTCCTCCAGATCTCTACGCATTTCACCGCTACACCTGGAATTCTACCCCCCTCTACAAGACTCTAGCCTGCCAGTTTCGAATGCAGTTCCCAGGTTGAGCCCGGGGATTTCACATCCGACTTGACGGACCGCCTGCGTCAGCTTTACGCCCAGTAATTCCG
+
CCCCCGFC<<;CFGEFFCFGGCFGGGGGGDEECGGCEGGEDGGDG@FFDFGDEG:@FFFGGGGFEFGGG7FC@FCGGEGFGCCEECFGGGCDFFGDFFGAEFAFGGGGCCCCGGGGGCFGCFFFFF=F8AFGA<;,@DF@EEE6=>F?ED7:CF,,>FF>FF?C,@AECCBECA9FFGCAD,,DFC<C?DGFD8E5*::=CFEFA4<DD55<F>**)*/=)*<21)9B(.7)*;:<48*2:.87:*7)200
@M03364:276:000000000-BLYN8:1:1101:24757:10997 2:N:0:1
GGACTACTGGGGTATCTAATCCTGTTTGCTCCCCACGCTTTCGCACCTGAGCGTCAGTCTTTGTCCAGGGGGCCGCCTTCGCCACCGGTATTCCTCCAGATCTCTACGCATTTCACCGCTACACCTGGAATTCTACCCCCCTCTACAAGACTCTAGCCTGCCAGTTTCGGATGCAGTTCCCAGGTTGAGCCCGGGGATTTCACATCCGACTTGACAGACCGCCTGCGTGCGGTTTACGCCCAGTAATTCCG
+
CCCCCGGGGGGGGGGGGGGGGGGGGGGGGGGGGGGGGGGGGGGGGGGGGGGGGGGEGGGGGGGGGGGGGGGGGGGGGGGGGGGGGGGGGGGGGGGGGGGFGGGGGGGGGGGGGGGGGGGGGGGGGGGGGGGGGFGGGDF7CEECEGGGGG,=DGGECEFGGGGGGGGGGGGGGFFA@C:@DFGGEGGFGFGGGDGGGGGGGGGGAGGGCDDGD*0C*>FGBE@?B>072:5)17D74(*2>7:FGGFAFG*
@M03364:276:000000000-BLYN8:1:1101:29369:10999 2:N:0:1
GGACTACTAGGGTTTCTAATCCTGTTTGCTCCCCACGCTTTCGTGCCTCAGTGTCAGTGCTGGTCCAGATGGCCGCCTTCGCCACAGATGTTCCTCCCGATCTCTACGCATTTCACCGCTACACCTGGAATTCTACCCCCCTCTACAAGACTCTAGCCTGCCAGTTTCGACTGCAGTACCCAGGTTGAGCCCGGGGACTTCACATCCGACTTGACAGACCGCCTGCGGTCGCTTTACGCCCAGTAAATCCG
+
CCCC<CFGGGGEFGDGGGG9,EFFFG9AFGGGFGGDDGGG?<@8FGGGGGGEFEGGGGGAC<@,C8C<EFF?@87CGC@9CG>EDFGGFFGGGGGGCEDDGGFG9FDFEGC7EAA,EEE8CDFGCC8@<8?FGG9A9B6BDEGGCF9=,3=?8,3,=8C8?DGF@D9C+=63C,=DF,@7@>FDG?CGCFCF**@87*>,++,91>>D45C4?**+**/*0:>D@F9)(:3>5*/69(8:*)2):**)*2)
@M03364:276:000000000-BLYN8:1:1101:15711:11022 2:N:0:1
GGACTACCAGGGTTTCTAATCCTGTTTGCTCCCCACGCTTTCGCACCTGAGCGTCAGTCTTTGTCCAGGGGGCCGCCTTCGCCACCGGTATTCCTCCAGATCTCTACGCATTTCACCGCTACACCTGGAATTCTACCCCCCTCTACAAGACTCCAGCCTGCCAGTTTCGAATGCAGTTCCCAGGTTGAGCCCGGGGATTTCACATCCGACTTGACAGACCGCCTGCGTGCGCTTTACGCCCAGTAATTCCG
+
CCCCCGGF<FGGGGGGGFGGGGGGGGFGGGGGGG<FEGGGGGGGGGGG8CFGGGGGGGGGFFFGGGGGGEDGCGGGGGEGGGGGGGGGGGGGGGFGGE,?F8EGGGGGGGGGGGGGGGGGGGGGGFGFDFGGG9DGEGEFGGGGGGD9@EGDG?FGGGGFGGGFFGGGG*DFCECGFGGCEDFGG,8?FGGGD=8E5E6CCFGCFGGGDG3CDGG:4CFGFGF01>0<<<BBG35:F?E>EB:)::@BFG*
@M03364:276:000000000-BLYN8:1:1101:4339:11027 2:N:0:1
GGACTACTGGGGTTTCTAATCCTGTTTGCTCCCCACGCTTTCGAGCCTCAGTGTCAGTTACAGGCCAGAGAGCCGCTTTCGCCTCCGGTGTTCCTCCATATATCTACGCATTTCACCGCTACACATGGAATTCCACTCTCCTCTCCTGCACTCAAGTCTCCCAGTTTCCAATGCACACAATGGTTGAGCCACTGCCTTTTACATCAGACTTAAGAAACCACCTGCGCTCGCTTTACGCCCAATAAATCCGG
+
CCCCCGGGGGGGGGGGGGGGGGGGFGGGGGGFGGGGCGGGGGGGEGGGGGGGGGGGGGGGGGFGGGGGGGGGGGGGGGGGGGGGGGGDEGGGGGGGGGGGGGGGGGGGGGFGGGGGGGFG:FFGGDFGGFFFFFGGGF9FGGFGGGFGG8EFFCDFDGGGGGFDAFGGFCFG,DFGGGG?AFFGFG6CF8CFG6CFGFFFGGGGFC529?FGGGFGGFEF4=A:25>ADFFFFGGEBDEGGF@F*:CCF3:
@M03364:276:000000000-BLYN8:1:1101:23123:11037 2:N:0:1
GGACTACCAGGGTATCTAATCCTGTTTGCTCCCCACGCTTTCGAGCCTCAGTGTCAGTTACAGGCCAGAGAGCCGCTTTCGCCTCCGGTGTTCCTCCATATATCTACGCATTTCACCGCTACACATGGAATTCCACTCTCCTCTCCTGCACTCAAGTCTCCCAGTTTCCAATGCACACAATGGTTGAGCCACTGCCTTTTACATCAGACTTAAGAAACCACCTGCGCTCGCTTTACGCCCAATAAATCCGG
+
CCCCCGGGGGGGGGGGGGGGGGGGGGGGGGGGGGGGGGGGGGGGGGGGGGGGGGGGFGGGGGGGGGGGGGGGGGGGGGGGGGGGGGCGGGGGGGGGGGGGGGGGGGGGGGGGGGGCGGGGGGFGGGGGGGGGGGGGGGGGGGGFECGGGGGGGGGGGGGGDGGFGGGFGGGGGGGGGFGGGGGGGGGGGGGGGGGGGGGGGGGGFGGGGGGGGGGGGGGFFDFE@DA>A?:AFFGFFDGGGFFFGGCE<<D
@M03364:276:000000000-BLYN8:1:1101:6089:11043 2:N:0:1
GGACTACCGGGGTTTCTAATCCTGTTTGCTACCCATGCTTTCGAGCCTCAGTGTCAGTTACAGGCCAGAGAGCCGCTTTCGCCTCCGGTGTTCCTCCATATATCTACGCATTTCACCGCTACACATGGAATTCCACTCTCCTCTCCTGCACTCAAGTCTCCCAGTTTCCAATGCACACAATGGTTGAGCCACTGCCTTTTACATCAGACTTAAGAAACCACCTGCGCTCGCTTTACGCCCAATAAATCCGG
+
CCCCCGFGGEGGGGGGGGGGGGGGGGGGGGGGGGGGGGGGGGGGGGGGGGGGGGGGGGGGGGGGGGGGGGGGGGGGGGGGGGEEGFEEFGGGGGGGGGGFGFGGGGGGGGGGGGGGDF>EEGGGDFEGGGGGGGGGGGGGGGGGFFGGGGGGGFGGGCFFGGFGGGGGGGAFFFGFGFECFG8F>:EGGGDGGCCGGGGGGGGGF>C>>>ED8;8F5C8CFD9EF@B5-?A;FG7>EDGGGFF4FGF5;DC
@M03364:276:000000000-BLYN8:1:1101:8135:11055 2:N:0:1
GGACTACCGGGGTTTCTAATCCTGTTTGCTCCCCACGCTTTCGAGCCTCAGTGTCAGTTACAGGCCAGAGAGCCGCTTTCGCCTCCGGTGTTCCTCCATATATCTACGCATTTCACCGCTACACATGGAATTCCACTCTCCTCTCCTGCACTCAAGTCTACCAGTTTCCAATGCATACAATGGTTGAGCCACTGCCTTTTACACCAGACTTAATAAACCACCTGCGCTCGCTTTACGCCCAATAAATCCGG
+
CCCCCGGGGGGGGGGGGGFGGGGGGGGGGGGGGGGGGGGGGGGGGGGGGGGGGGGGGGGGGGGGGGGGGGGGGGGGGC@FGGGGGGGGGGGGFGGGGGGGGGGGGGGGGGGGGGEFFFGGGGGGGGGGGGGGGGGGGCGGGGGGGGGGGGGGGGGGEFGGGGGGGGGGGGFGGGGGGGGGGA,@FGFFF@CGFECFGGGGGGGGFG599FFGGGGGFGFGFGFFDF26=4DA?<+1>;C@CF;FGGFFCGD
@M03364:276:000000000-BLYN8:1:1101:6529:11059 2:N:0:1
GGACTACTGGGGTTTCTAATCCTGTTTGCTCCCCACGCTTTCGCACCTGAGCGTCAGTCTTTGTCCAGGGGGCCGCCTTCGCCACCGGTATTCCTCCAGATCTCTACGCATTTCACCGCTACACCTGGAATTCTACCCCCCTCTACAAGACTCTAGCCTGCCAGTTTCGGATGCAGTTCCCAGGTTGAGCCCGGGGATTTCACATCCGACTTGACAGACCGCCTGCGTGCGCTTTACGCCCAGTAATTCCG
+
CCCCCGG9<FGGGGGGGGGGGGGGGGGGGGGGGGGGGGGGGGGCBEGGGGGGGGGGGGFGGGGGGGGGF,:@FGGGGGGGGGGGGGGGGEGGGGGFGFCCGFFGGGGGGGGGGGGGGGGGDGGGG@FGFGGGGFGG9E6FGGG?=G9=9DGGGGGFC838DGGGGFGGGDCGGGGGGGGG9FFFGGGCGCGGGGGCEGGGGGGGFGCDGGGGG*6CCFGGFGEBBFF53>EFCDFBFFGCGB<FC>@9GG9
@M03364:276:000000000-BLYN8:1:1101:12360:11067 2:N:0:1
GGACTACACGGGTTTCTAATCCTGTTTGCTCCCCACGCTTTCGAGCCTCAGTGTCAGTTACAGGCCAGAGAGCCGCTTTCGCCTCCGGTGTTCCTCCATATATCTCCGCATTTCACCGCTACACATGGAATTCAACTCTCCTCTCCTGCACTCAAGTCTCCCAGTTTCCAATGCACACACTGGTTGAGCCACTGCCTTTTACAGCAGACTTAAGAAACCGCCTGCGCTCCCTTTACGCCCAATTAATCCGG
+
C<ACC@FGGGGEFGFGGGFEECFGGDGGGGFFFGGGGGGDGGECFFFFGEEGC@@CEFGGGGGDFGGGCFGGCFFGGGG9C7BFGFGGGGCCFGGADF9EDGFGF,:@FGGFF9<CBC7=CEGGGGGGFF?EF<EF9EGC8EC8DFGFGF88BDF,DE=DDFGFFGDGFGCDCDCFGGG+DFDF9689CC?F6EGDGFGDFC@30;CCCC7<=+B=*ADCDC522)5//)/)4*+/8?*=C)3+;@+):>>
@M03364:276:000000000-BLYN8:1:1101:8020:11076 2:N:0:1
GCGCTGCCTGGGATTCTACGCCTTTTTGCGCCGCAGGCTTTCGATCTTCGGTATCAGTTACAGGAAAGAGAGCGGCGTTCGCCTCTGGAGTCCGTGTATATAGCTAAGCATTTCACCGCTACACATGGAATGACACTCTCCTCTTGTGCACTGCATTCGCGCAGGTTCCACTTCACACAATGGTTGAGCCACTGCCTTTTACATAAGACTTCAGAAACCGAAGCCGCTCGCTTTACGCGAAATAAATCCGG
+
---8A++C6E<6,,6,6,,,8+C6-,C6E7+,8+6+7:6,,CF,,,,;C,C,,:EF,CC,<,C,,,:C,C,FF+6++7+,8>FE7,,,5:A,,+,+:,,B,C,,,,,,,,:,5,:FFG7+++7,,7,:5A<,,5==@,@88@F+,6@8E=E+,,6,83,3+++++,,@,,,>7,@9,,@*3>>CE8?,762:,5,,=??980,4++2+0++12+:18*4/)/.(()6)65)873+)0(//2).97F?<*))
@M03364:276:000000000-BLYN8:1:1101:20174:11080 2:N:0:1
GGACTACCCGGGTTTCTAATCCTGTTTGCTCCCCACGCTTTCGAGCCTCAGCGTCAGTTACAGACCAGAGAGCCGCCTTCGCCACTGGTGTTCCTCCATATATCTACGCATTTCACCGCTACACATGGAATTCCACTCTCCTCTTCTGCACTCAAGTCCTCCAGTTTCCAATGACCCTCCCCGGTTGAGCCGGGGGCTTTCACATCAGACTTAAAGAACCGCCTGCGCTCGCTTTACGCCCAATAAATCCG
+
CCCCCGGGGGGGGGGGGGGGGGGGGGGGGGGGGGGGGDGGGGGGGGGGGGGGGGGGGGGGGGGGGGGFGCFFGGGGGGGGGGGGGGGGGGGGGGGGGGGGGGGGGGGFGGGGGGGGGDFGGGGFGFGGEBEGGGGGGGGGFFFGGGGGGGGGFGGFEGAFGGFGFGFC=BFEFFG88DCG=EEEF6+<CFF55ECEC5C6FF?>6DGGGGGGGGCFFGGFFDEDFABFFE:>GGFFFFCC=32>FGFFFCC
@M03364:276:000000000-BLYN8:1:1101:17602:11090 2:N:0:1
GGACTACTAGGGTTTCTAATCCTGTTTGCTCCCCACGCTTTCGAACCTGAGCGTCAGTCTTCGTCCAGGGGGCCGCCTTCGCCACCGGTATTCCTCCAGATCTCTACGCATTTCACCGCTACACATGGAATTCCACTCTCCTCTCCTGCACTCAAGTCTCCCAGTTTCCAATGCACACAATGGTTGAGCCACTGCCTTTTACATCAGACTTAAGAAACCGCCTGCGCTCGCTTTACGCCCAATAAATCCGG
+
CCCCCGGGGGGGFFGGFDFGGGGGGGGGFGGGFGFFGGCGDGG,CAEFGGGFCEGGGF<<@EGGE:F<,8@FEGCCCGEFFDFCFGGCGGGGGGGEBEFFFFEGCF,=>:FGGGGGFGGEF:FCFGEFGGGGGCFAF@FFDFE=BFGGGGGG8E,=@BFCFGGC,@FGGGACC?EFFG>8EGFGCG?6F,3DCFG6CGFGGFD++=D7CGCFF>7@G4@EEDB=B:08(.:5><74575:E33A>D*6*91
@M03364:276:000000000-BLYN8:1:1101:18278:11093 2:N:0:1
GGACTACAAGGGATTCTAATCCTTTTCGCTCCCCACGCTTTCGAGCGTAAGTGACAGTTACAGGCCAGAGAGCAGCACTCGCTTCCGGAGCTCCTCCATATATCCACGCATTTCACCGCTACACATGGAATTCCACTCTCCTCTCCTGCACTCAAGCCTCCCCGTTTCCAATGATCACAATGCTTGAGCCAATGCCTTTTCCATCAGACTTAAGAACCAACCTGGGCCAGATTTACGCCCAATAACTCGA
+
B-6CCFGFGG?C,,,C<FA9C,6,CF,6,8E666,+8@F7<C@D,,+7,6,,,,<,;FAF@@@,:6C,EF?,C,B,,,:<@F,,8?,@67+4,,4,4,BF,<E9,,,,@F++,9,5CBEEC7F8=AF8F9,=4,,,8=EAFGFGG@EFD,8A8,,,,+@D,B++@8,,7@>,@,,,7A,@A,3,@,3,9D8,@D,3@C,4+*,5=DC5**++=++2**,4***0-9))5))2+=@422*::)/60*+/**
@M03364:276:000000000-BLYN8:1:1101:22188:11098 2:N:0:1
GGACTACTAGGGTATCTAATCCTGTTTGCTCCCCACGCTTTCGAGCCTCAGCGTCAGTTACAGACCAGAGAGCCGCCTTCGCCACTGGTGTTCCTCCATATATCTACGCATTTCACCGCTACACATGGAATTCCACTCTCCTCTTCTGCACTCAAGTCCTCCAGTTTCCAATGACCCTCCCCGGTTGAGCCGGGGGCTTTCACATCAGACTTAAAGAACCGCCTGCGCTCGCTTTACGCCCAATAAATCCG
+
CCCCCGGGGGGGGGGGGGGGGGGGGGGGGGGGGGGGGGGGFGGGGGGGGGGGGGGGGGGGGGGGGGGGGGGGGGG>FGDFGGGGGGGGGGGGGGGGGGFGGGGG9FFGGGGGGGGGGGGCGGGGGGGGGGGGGFGGGGGGGGGCGGGGFGGGGGGGGFFDGGGFFGGGFGGGGGGGGGGGGGGGGGGGGGFGGGGGEG,<CFFGFGFC=DCFFFCGGGGGFGF01A@FFFAE<CGFFBGEGDBFFGF4CDC
@M03364:276:000000000-BLYN8:1:1101:25432:11104 2:N:0:1
GGACTACCGGGGTATCTAATCCTGTTCGCTACCCATGCTTTCGAGCCTCAGCGTCAGTTACAGACCAGACAGCCGCCTTCGCCACTGGTGTTCTTCCATATATCTACGCATTTCACCGCTACACATGGAGTTCCACTGTCCTCTTCTGCACTCAAGTCTCCCAGTTTCCAATGCACTTCTTCGGTTGAGCCGAAGGCTTTCACATTAGACTTAAAAGACCGCCTGCGCTCGCTTTACGCCCAATAAATCCG
+
CCCCCGGGGGGGGGGGGGGGGGGGGGFGGGGGGGGGGGGGGGGGGGGGGGGGGFGGGGGFGGGGGGGGFGGGGGGGGGGGGGGGGGGGGGGGGGFGGGGGGGGGGGGGGGGGGGGCFCFGFGGGGDGGGGGFGFGGGGGFGGGGFGGGGFFFGFGGGG,EFGGGGGGGGGGFGGGEAFGGAFGGGGGGDG8?CEGGGGGFGCGGFB7DGGGGGGFFCCG6;EDDFF>?=EFFGGG3F?GGE>;AF7@CGF8
@M03364:276:000000000-BLYN8:1:1101:16458:11114 2:N:0:1
GGACTACCCGGGTTTCTAATCCTGTTTGCTCCCCACGCTTTCGAGCCTCAGTGTCAGTTACAGGCCAGAGAGCCGCTTTCGCCTCCGGTGTTCCTCCATATATCTACGCATTTCACCGCTACACATGGAATTCCACTCTCCTCTCCTGCACTCAAGTCTCCCAGTTTCCAATGCACACAATGGTTGAGCCACTGCCTTTTACATCAGACTTAAGAAACCGCCTGCGCTCGCTTTACGCCCAATAAATCCGG
+
CCCCCGFGGGGGGGGGGGGGGGGGGGGGGGGGGGGGGGGGGGGGGGGGGGGGGGGGGGGGGGGGGGGGGGGGGGGGGGGGGGGGGGGGGGGGGGGGGGGGGGGGGGGGGGGGGGGGGGGGGGGGGGGGFFGGGGGGGGGGGGGGGGGGGGGGGGGGGGGGGGGGGGGGGGGGGGGGGGGCGGCFGEGGGGGGGGG?FFGGGGGGFGGDGF>CCFDFGGGEFGFFFD@DDE>AGGGEA@GEE>DFGFFFGGC
@M03364:276:000000000-BLYN8:1:1101:28995:11136 2:N:0:1
GGACTACAGGGGTATCTAATCCTGTTTGCTCCCCACGCTTTCGCACCTGAGCGTCAGTCTTCGTCCAGGGGGCCGCCTTCGCCACCGGTATGCCTCCAGATCTCTACGCATTTCACCGCTACACCTGGAATTCTACCCCCCTCTACAAGACTCTAGACTGCCAGTTTCGGATGCAGTTCCCAGGTTGAGCCCGGGGATTTCACATCCAACTTAATTAACCGCCTGCGTGCGCTTTACGCCCAGTAATTCCG
+
CCCCCGGFEFGCCCFGDFGGGGGCCFGFCFFFFGFF@@:FFGG;7F:A@F8FEGCCFGGGGGGEFFCFGGGGGEGE@EFGG>@FGGGGGGG,B?EEFEE,CEDFFDGCGGCGCFGGACE4F7FGGGDE?FF8FGGFFFGGC6CFCCC>@<C8>CFC,@C?CC6:FD9,:>:*;FGGFFGGFG6>F9,,,2CC::E5E*C+@DCDFGDFF4>20;F+:C?9=5;2:@>@BDD>D*7604EGGBFFC70:DC*
@M03364:276:000000000-BLYN8:1:1101:25948:11137 2:N:0:1
GGACTACTGGGGTTTCTAATCCTGTTTGCTCCCCACGCTTTCGCACCTGAGCGTCAGTCTTTGTCCAGGGGGCCGCCTTCGCCACCGGTATTCCTCCAGATCTCTACGCATTTCACCGCTACACCTGGAATTCTACCCCCCTCTACAAGACTCTAGCCTGCCAGTTTCGGATGCAGTTCCCAGGTTGAGCCCGGGGATTTCACATCCGACTTGACAGACCGCCTGCGTGCGCTTTACGGCCAGTAATTCCG
+
CCCCCGGGGGGGCECFGGGGGGGGAEDFGFFGGGGFGEGFGFGGEFFFGGGGGGGGGGGGGGGGGGGGGGEEEGGFGDGGGGGGGGGE:FGD<F9FFGGCGGGGGGGGGCEC9F?F9CEGEGDE8EEFGFGGGCFCFCFEG>EFFGGGGGGCFGGGFGCFGGFCFG;CGD5BEGGGFGGGGGFGDFGGGGEEGDCGG>:+:@EFFDGGGC5DDDGFGFCFFGF??FFFFFF3>3C<?(*/:><F>>?):>*
@M03364:276:000000000-BLYN8:1:1101:8469:11139 2:N:0:1
GGACTACCAGGGTATCTAATCCTGTTTGCTCCCCACGCTTTCGAGCCTCAGTGTCAGTTACAGGCCAGAGAGCCGCTTTCGCCTCCGGTGTTCCTCCATATATCTACGCATTTCACCGCTACACATGGAATTCCACTCTCCTCTCCTGCACTCAAGTCTACCAGTTTCCAATGCATACAATGGTTGAGCCACTGCCTTTTACACCAGACTTAATAAACCACCTGCGCTCGCTTTACGCCCAATAAATCCGG
+
CCCCCGGGGGGGGEGGGGGGGGGGGGGGGGGGGGGGGGGGGGGGGGGGGGFFGGGGGGGGGGGCFGGGFFGGGGGGGDGGGGGGGCFEGGGGGGGGGFGGGGGGGGGGGGGGGGGGGGGCFGFGFDGGGGGGGGGGGGEGGGGGGGGGGGGGGCEGGFFGGGGGGGGFGGG9DFGGGGGGGG?DF>DGGG8FE8EFG;EG+:CFFC?7CDDCF9@28AD,0:;52:A*<?D4FG=CB@CC75@FCC+)>D:
@M03364:276:000000000-BLYN8:1:1101:5426:11149 2:N:0:1
GGACTACCGGGGTTTCTAATCCTGTTTGCTCCCCACGCTTTCGAGCCTCAGCGTCAGTTACAGACCAGAGAGCCGCCTTCGCCACTGGTGTTCCTCCATATATCTACGCATTTCACCGCTACACCTGGAATTCTACCCCCCTCTACAAGACTCTAGCCTGCCAGTTTCGGATGCAGTTCCCAGGTTGAGCCCGGGGATTTCACATCCGACTTGACAGACCGCCTGCGTTCGCTTTACGCCCAGTAATTCCG
+
CCCCCGGGGGCGFGGFGFEFFFFGGGGGFGGFGGCFGGGGGGGGGGGGGGGDGGGGDGGGGGG9FFFGGGGGGGGGCCFFDFGGGGG?CFGFCFDAF8FBCGFF,?F@@FE+FGFGFGGGCF?F@E=<<E?:FFFFDGGGDCEGFD=?388DFGAFDGCDFGGFDEFFGGCEGGGGC==FCB?CF9EFFGGGGC8E5BCFFCF8BC858C5CFCDC=58CACEDFF@A())0>CF>FBCEEB66>79:DG*
@M03364:276:000000000-BLYN8:1:1101:19802:11166 2:N:0:1
GGACTACCAGGGTATCTAATCCTGTTTGCTCCCCACGCTTTCGCACCTGAGCGTCAGTCTTTGTCCAGGGGGCCGCCTTCGCCACCGGTATTCCTCCAGATCTCTACGCATTTCACCGCTACACATGGAGTTCCACTGTCCTCTTCTGCACTCAAGTTTCCCAGTTTCCGATGCACTTCTTCGGTTGAGCCGAAGGCTTTCACATCAGACTTAAAAAACCGCCTGCGCTCGCTTTACGCCCAATAAATCCG
+
CCCCCGGGGGGGGGGGGGGGGGGGGGGGGGGFGGGGGGGGGGGGGGGGGGGGGGGGGGGGFFGGGGGGGGGGGGGGGGGGGGGGGGGGGDGGGGGGGGGGGGGGGCGGGDGCGGGGGGEGGGGGFFGGCFGGGEFFGGGGGGGGGGGGGGGGGGGGG,EFGGGGGGGFGGGCGCFGAFGFGGGGGGGGCFFGGGGGGGGGFDGFFGGFGC68C7DGFGG=BG>?DA@F(=BD3/79@FGGGEB5FFF4*21
@M03364:276:000000000-BLYN8:1:1101:18017:11194 2:N:0:1
GGACTACCGGGGTATCTAATCCTGTTCGCTACCCATGCTTTCGCACCTGAGCGTCAGTCTTTGTCCAGGGGGCCGCCTTCGCCACCGGTATTCCTCCAGATCTCTACGCATTTCACCGCTACACCTGGAATTCTACCCCCCTCTACAAGACTCTAGCCTGCCAGTTTCGGATGCAGTTCCCAGGTTGAGCCCGGGGATTTCACATCCGACTTGACAGACCGCCTGCGTGCGCTTTACGCCCAGTAATTCCG
+
CCCCCFFFCFGGEFGGGGGGGCEFGGGFGGGGFFGGGGGGGGGGGGFFGGGGGGGGGGGGGGGGGGGGDGFGEEGECGGGGFGGGGGD:FGGGEGGGCFCGBFGCEBD:FEFGGFFFGGEG:FG@FGGFFFFDFFFADFGGEEGGGGFGGGGGGG7FGGGGGGGGGGG58CEGGGGG9<DFGGGFFGGF?FFGGGEDEGG++1:=F5CDGDGGGGCCGGGEGDFF4(>(735DGGAF?G?EEFFDG*-:C2
@M03364:276:000000000-BLYN8:1:1101:27246:11195 2:N:0:1
GGACTACTCGGGTTTCTAATCCTGTTTGCTCCCCACGCTTTCGAGCCTCAGCGTCAGTTACAGACCAGAGAGTCGCCTTCGCCACTGGTGTTCCTCCATATATCTACGCATTTCACCGCTACACATGGAATTCCACTCTCCTCTTCTGCACTCAAGTCTCCCAGTTTCCAATGACCCTCCCCGGTTGAGCCGGGGGCTTTCACATCAGACTTAAGAAACCGCCTGCGCTCGCTTTACGCCCAATAAATCCG
+
CCCCCGGGCFGGGGGGGGGGGGGGGGGGGGFFGGGEGGGFFGGGGGGGGGGGGGGDGGGGGFGFGGGGGEGGGGGGGGGGGGGGGFFFFGGGGGGGGGGGGGGGGGFGGGGGEEGGGGEEGGGGG,F8EFGGGAFGFB,EFGGGAFGFFFGFCFFG6,3;=DGGGFGGGDFFEF=8@FGDGGGGDGGGGGGD58EGGGFFGFG>>F+68?FCCF7FFFGFA5>D;F;EBF):/C347:EGDE6>C7FBG:9
@M03364:276:000000000-BLYN8:1:1101:21977:11200 2:N:0:1
GGACTACAGGGGTTTCTAATCCTGTTTGCTCCCCACGCTTTCGCACCTGAGCGTCAGTCTTTGTCCAGGGGGCCGCCTTCGCCACCGGTATTCCTCCAGATCTCTACGCATTTCACCGCTACACCTGGAATTCTACCCCCCTCTACAAGACTCTAGCCTGCCAGTTTCGGATGCAGTTCCCAGGTTGAGCCCGGGGATTTCACATCCGACTTGACAGACCGCCTGCGTGCGCTTTACGCCCAGTAATTCCG
+
CCCCCGGGGGGGGGGGGGGGEFGGGGGGGGGGGGGGGGGGGGGGGGGFGGGGGGDGGGGGGGGGGGGGGGGGGGGFGDGGGGGGGGGGGGGGGGGGGGGFGGGGFCFGFGGGGGGGGGGGEEFGFGGGGGGFGGGFFGGGGCCFGGGGGGGFGFGGGGGGGCFGFFGG>CEGGCDFGGGGGGGCDFGGGGC>EGGGGGEEGGGGFFFD85CCFFGCGGGGEE>0<4>B18BEGGGFF?DCE>:)*29:CF>
@M03364:276:000000000-BLYN8:1:1101:17383:11218 2:N:0:1
GGACTACTGGGGTATCTAATCCTGTTTGCTCCCCACGCTTTCGAGCCTCAGCGTCAGTTACAGACCAGAGAGCCGCCTTCGCCACTGGTGTTCCTCCATATATCTACGCATTTCACCGCTACACATGGAATTCCACTCTCCTCTTCTGCACTCAAGTCCTCCAGTTTCCAATGACCCTCCCCGGTTGAGCCGGGGGCTTTCACATCAGACTTAAAGAACCGCCTGCGCTCGCTTTACGCCCAATAAATCCG
+
CCCCCGGGGGGGGGGGGGGGGGGGGGGGGGGGGGGGGGGGGGDFGGGGGGGGGGGGGGGGGGGGGGGGGGGGGGGDGGGGGGGGGGGGGGGGGGFAFGGGGGFGGGGGGGGGGGGGGGGGGGGGGGGGFFFGGFGGGGGGFCFGGGGGGGGGGGGGGGGGGGGFAEGGFGGGGFGGGFGGGGGGGGDFFCFGGGGGEDGGGGFGFGGFFGGGGGGGGGGGFGFFDFFF;BFFGGGBF<EGGFBFGGFFGGC
@M03364:276:000000000-BLYN8:1:1101:18159:11218 2:N:0:1
GGACTACCGGGGTTTCTAATCCTGTTTGCTCCCCACGCTTTCGCACCTGAGCGTCAGTCTTTGTCCAGGGGGCCGCCTTCGCCACCGGTATTCCTCCAGATCTCTACGCATTTCACCGCTACACCTGGAATTCTACCCCCCTCTACAAGACTCTAGCCTGCCAGTTTCGGATGCAGTTCCCAGGTTGAGCCCGGGGATTTCACATCCGACTTGACAGACCGCCTGCGTGCGCTTTACGCCCAGTAATACCC
+
CCCCCEFGGEC@GGGFEF9FFFGFECAFGA,EFFFFGGGEGGGGGGEFFGGG@FEE:FCFGGGGEA<CE7C@+CCECEG94?EGGGEGGDGGGGFGFEE<@=EABFE<:44FEFFFDEGC:@><BAECCFFFFGFFDGG7B8EFGGG?C?BFEGGGBEGGGGGFGCFGEEGG5DFGGGG?69?DC,:EGGGGG8E5EGGFFGCC=C2**1C9DDGC=F8*<E>(459;0:3@D7>BFBE:7@<FG=F<CF6
@M03364:276:000000000-BLYN8:1:1101:8671:11224 2:N:0:1
GGACTACTGGGGTATCTAATCCTGTTTGCTCCCCACGCTTTCGCACCTGAGCGTCAGTCTTTGTCCAGGGGGCCGCCTTCGCCACCGGTATTCCTCCAGATCTCTACGCATTTCACCGCTACACCTGGAATTCTACCCCCCTCTACAAGACTCTAGCCTGCCAGTTTCGAATGCAGTTCCCAGGTTGAGCCCGGGGATTTCACATCCGACTTGACAGACCGCCTGCGTGCGCTTTACGCCCAGTAATTCCG
+
CCCCCGGGGGGGGGGGGGGGGGGGGGGGGGGGGGGGGGGGGGGGGGGGGGGGGGGGGGGGGGGGGGGGGGGGGGGGGGGGGGGGGGGGGEGGGGGGGDGGGGGGGGGGGGDGGGGGGGGGGGGGGGGGFGFGGGFGGGGGGGGGGCEFGGFGGGGCFGGGGGGGGGGGGGFGEGDGGGGDGD?EGGGGGGGGGGGDGGGGF+=F:CFGGGGGG*9:4*8C:E>;?4>5075>CDGBFFGEG>:F77@9DF7
@M03364:276:000000000-BLYN8:1:1101:21465:11225 2:N:0:1
GGACTACCGGGGTTTCTAATCCTGTTTGCTACCCATGCTTTCGAGCCTCAGCGTCAGTTACAGACCAGACAGCCGCCTTCGCCACTGGTGTTCTTCCATATATCTACGCATTTCACCGCTACACATGGAGTTCCACTGTCCTCTTCTGCACTCAAGTTTCCCAGTTTCCGATGCACTTCTTCGGTTGAGCCGAAGGCTTTCACATCAGACTTAAGAAACCGCCTGCGCTCGCTTTACGCCCAATAAATCCG
+
CCCCCGGGEGGGGEGGGGGGGGGGGGGGGGGGGGGGGGGGGGGGGGGGGGGGGGGGGFGGGGGGGGGGFGGGGGGGGGGGGGGGGGGGGGGGGGGGGGGGGGGGGGGGGGGGGGGGGFGGGGGGGGGGGGFFFFGCEGFGGGGGGGGCGGGGGGGGGGGGGGGGGGGGGGGGGGGGGGGGFGGGGGGGDDFGGEGGGGGGGGGGFGGG>DFFGGCGGGGG?GFFBF9DBFEFGGFCFFGGGFFFGGFFGF8
@M03364:276:000000000-BLYN8:1:1101:7456:11238 2:N:0:1
GGACTACTCGGGTTTCTAATCCTGTTTGCTCCCCACGCTTTCGAGCCTCAGTGTCAGTTACAGGCCAGAGAGCCGCTTTCGCCTCCGGTGTTCCTCCATATATCTACGCATTTCACCGCTACACATGGAATTCCACTCTCCTCTCCTGCACTCAAGTCTCCCAGTTTCCAATGCACTTCTTCGGTTGAGCTGAAGGCTTTCACATTAGACTTAAAAGACCGCCTGCGCTCGCTTTACGCCCAATAAATCCG
+
CCCCCGGGGEGGGGGGGGGGGGGGGGGGGGGGGGGGGGGGGGGGGGGGGGGGGGGGGGGGGGGGGGGGGGFGGFGGGGGGGGGGFFGGGGGGGGFGGGGGGGGGGGGGGGGGGGGGGGGGDFGGGGGGE?FGGGGGGFFGFGGGGGGGGGGGGGGFDEFGGGGFBFFFEF9D,DFFGGGGEFGGEEGGGF,@CEGFGGGGGFGGF+CC+;CGGGG7F5FCBD@ADFB>9DFFGG:CC;GGEF(=C>F<7C:
@M03364:276:000000000-BLYN8:1:1101:5041:11248 2:N:0:1
GGACTACCGGGGTTTCTAATCCTGTTTGCTCCCCACGCTTTCGAGCCTCAGTGTCAGTTACAGGCCAGAGAGCCGCTTTCGCCTCCGGTGTTCCTCCATATATCTACGCATTTCACCGCTACACATAGAGTTCCACTGTCCTCTTCTGCACTCAAGTTTCCCAGTTTCCGATGCACTTCTTCGGTTGAGCCGAAGGCTTTCACATCATACTTAAGAAACCGCCTGCGCTCGCTTTACGCCCAATAAATCCG
+
CCCCCGGGGGGGGGGGGGGGGGGGGGGGGGGGDGGGGGGGGGEDGGGGGGGGGGGGGGGGGGGGGGGGGGGGGGGGGGFGGGGGGGGGGGDGGGFGGGGGGFGGGGGG>FGGGGGGGGGGGGCDGGGFGGFFGGGGGGGGGGGGGGGGGGGGGGGGGGGGGGGGGGGG=>EEGGGCGGCFCEFEGGGGC7:*7CEGGGGFFFFGFF>+=CFGGGGGGCEG5CDFFFF3>BFFGGG<;4CCGE;)>FFEGG5
@M03364:276:000000000-BLYN8:1:1101:6661:11257 2:N:0:1
GGACTACCGGGGTTTCTAATCCTGTTTGCTCCCCACGCTTTCGCACCTCAGTGTCAGTATCAGTCCAGGTAGTCGCCTTCGCCACTGGTGTTCCTTCCTATATCTACGCATTTCACCGCTACACAGGAAATTCCACTACCCTCTACCATACTCTAGCTTGCCAGTTTTGGATGCAGTTCCCAGGTTGAGCCCGGGGATTTCACATTCAACTTAACAAACCACCTACGCGCGCTTTACGCCCAGTAATTCCG
+
CCCCCFFGGGGGGGGGGGGGGGGGGGGGGGGGGGGGGGGGGGGGGGGGGGGGGGGGGGGGGGGGGGGGGGGGGGGGGGGGGGGGGGGGGGGCGGGGGGGGGGGGGACEGGGGEAAFGGGGGGGGGGGGGGGGGGGGFGGGGGGGGGGFGFGGGGGGDFFFCFGGFGCFGG8=8FGGGADGE9DGGGGGFDGCEDEC5CCGGF7CB9C9CC>2:CFFGGGCFGE=B4(?5>B>CDGEF@GC=)4FFGF<F>9
@M03364:276:000000000-BLYN8:1:1101:10181:11265 2:N:0:1
GGACTACAGGGGTTTCTAATCCTGTTTGCTCCCCACGCTTTCGAGCCTCAGTGTCAGTTACAGGCCAGAGAGCCGCTTTCGCCTCCGGTGTTCCTCCATATATCTACGCATTTCACCGCTACACATGGAATTCCACTCTCCTCTCCTGCACTCAAGTCTCCCAGTTTCCAATGCACACAATGGTTGAGCCACTGCCTTTTACATCAGACTTAAGAAACCACCTGCGCTCGCTTTACGCCCAATAAATCCGG
+
CCCCCGGGGGGGGGGGGGGGGGGGGGFGGGGGGGGGGGGGGGGGGGGGGGGGGGGGFGGGGGGGGGGGGGGGGGGGGGFGGGGGGGGGGGGGFFFGGGFGGGGGFGGGGGGGGGGGGGGGGGGGGGGGGGGGGGEGGGEFGFGGGFGGGGGGGGFGGGGGCEGFFGGGGGGEEGGGGGGGGGGGGGGGGGFGGGFGFGGGGGGGFGGGGG>FFFFFFCFFFGF=BEFFFFEEFCCE>=E@EF@F7FFF*:9
@M03364:276:000000000-BLYN8:1:1101:3088:11284 2:N:0:1
GGACTACTCGGGTTTCTAATCCTGTTTGCTCCCCACGCTTTCGAGCATCAGCGTCAGTTACAGACCAGAGAGCCGCCTTCGCCACTGGTGTTCCTCCATATATCTACGCATTTCACCGCTACACATGGAATTCCACTCTCCTCTTCTGCACTCAAGTTCCCCAGTTTCCAATGACCCTCCCCGGTTAAGCCGGGGGCTTTCACATCAGACTTAAGAAACCGCCTGCGCTCGCTTTACGCCCAATAAATCCG
+
CCCCCGGGGGGGGGGGGGGGGGGGGGGGGGGGGGGCFGGGGGGGCEGGFGGGGGGGGCFGGGGFFFFFCFGGGGGGGGGGDGGGGGGGFFDEFFGGGGGGGGFEEAF?FGDGGGFGGGDEGGGGGGGGGEFGFGGGGGGGG8D9FECGGFGGGGDGGGGGGFDGG9,=DFGGGCCFFGGCEGE>FGGFGGFE>EGGEEFGFFFGFGCGFF6D8C+C7FGCDDE<;FFF05>BD<<9F:GGDD0FCCB2CG3
@M03364:276:000000000-BLYN8:1:1101:9738:11291 2:N:0:1
GGACTACTGGGGTATCTAATCCTGTTTGCTCCCCACGCTTTCGCACCTCAGTGTCAGTATCAGTCCAGGTAGTCGCCTTCGCCACTGGTGTTCCTTCCTATATCTACGCATTTCACCGCTACACAGGAAATTCCACTACCCTCTACCATACTCTAGCTTGCCAGTTTTGGATGCAGTTCCCAGGTTGAGCCCGGGGATTTCACATTCAACTTAACAAACCACCTACGCGCGCTTTACGCCCAGTAATTCCG
+
CCCCCGGGGGGGGGGGGGGGGGGGGGGGGGGGGGGGGGGGGGGGGGGGGGGGGGGGGGGGGGGGGGGGGGGGGGGGGGGGGFGGGGGGGGGGGGGGGGGGGGGGGGGGGGGGGGGGGGGGGGGGCEFFFGGGGGGGGGGGGGGFFFCFCFGFGCGGGGGGGGGGCFGGGGFGGGGGFGGGGGFF=FF?FFGFGGGGGDFGGGGGFGGF7C9DGGGDGGGFFGFFFFFFFFF4CDG<C?GGGFFFFGA6:C2
@M03364:276:000000000-BLYN8:1:1101:26134:11311 2:N:0:1
GGACTACTAAGGGTTTCTAACCCTGTTTGCACCCCACGCTTTCGAGCCTCAGTGTCAGTTACAGGCCAGAGAGCCCCTTTCGCCTCCGGTGTTCCGCCATATATCTACCCATTTCACCGCTCCACATGGAATTCCACTCTCCTCTCCTCCCCTCAAGTCTCCCAGTTTCCAATGCACACAATGGTTCAGCCACCGCCTTCTACATCAGCCTTAAGAAACCACCTGCGCTCGCTTTACGCCCAAGAAACCCG
+
-AACCFFA9E,6E,@,;<C,,6@FFFE9,,,;;B:;@@F@7FDF88FG8FGG<,<CE<@F@<E,@D,6D,:@:D<,89@EEBFC7FCEC:>8,,C,?=:,,:@<9,<9,9<B,9,<E,?@=++,@8EFDA,,9,99,,9AEDDF9EC,,,+0,3,3>63,CECGG=,>=,>368336EF+=B>DCB,,2=D8,,4;4C:,3+,2+=CC*?7>*2:C7C8F>FF9)*-/2)/)27/4=2EE*)()0*;,085
@M03364:276:000000000-BLYN8:1:1101:6919:11354 2:N:0:1
TGACTACTGGGGTTTCTAATCCTGTTTGCTCCCCACGCTTTCGAGCCTCAGTGTCAGTTACAGGCCAGAGAGCCGCTTTCGCCTCCTGTGTTCCTCCATATATCTACGCATTTCACGGCTACACATGGAATTCCACTCTCCTCTCCTGCACTCAAGTCTCCCAGTTTCCAATTCACACAACGGTTGAGCCACTGCCTTTTACATCAGACTTAAGAAACCACCTGCGCTCGCTTTACGCCCAATAAATACGG
+
-@CCCCF6C<<@F>FEE<<6@<,CFGGFEFGE:@FCGG:FFAFCC;+BFCFEGECEEEADDEGC,,C78,C,CF7@FFFF:FEGE,,:69CBFGGGFFGGEGGGGA,A:FG7E<??,8@@EGG8E:=,AFEF,?;E;>DGEFGC?@F84,4?>FFGCFC9CD,@=;=E=DE,,7EFCFCE+3+3CE@,A78:,,@?CF97++2++5;?D5@8B+=8;*DF?CA25?)3</?55*+/8@BGE:3A:DF)><*
@M03364:276:000000000-BLYN8:1:1101:18494:11359 2:N:0:1
GGACTACCGGGGTTTCTAATCCTGTTTGCTACCCATGCTTTCGAGCCTCAGCGTCAGTTACAGACCAGACAGCCGCCTTCGCCACTGGTGTTCTTCCATATATCTACGCATTTCACCGCTACACATGGAGTTCCACTGTCCTCTTCTGCACTCAAGTTTCCCAGTTTCCGATGCACTTCTTCGGTTGAGCCGAAGGCTTTCACATCAGACTTAAGAAACCGCCTGCGCTCGCTTTACGCCCAATAAATCCG
+
CCCCCGGGGGGGGGGGGGGGGGGGGGGGGGGGGGGFGGGGGGGGGGGGGGGGGGGGGGGGGGGGGGGGGGGGGGGGGGGGGGGGGGFGFGGGGGGGGCGGGGGGGGCGGGEGFFGGGGG>CGGGGGGGFGGGFGC,>FGGGGGGGGGGGGGGGGGGGGGGGGGGGGGGGGCGGGDFGGGGGGGGGG6C,DFGGDCGGGFCFFGGF7CC4CFFGGGGGGGGFDBFDF@?9BFFGGGFFFDEGEFFGFFECC8
@M03364:276:000000000-BLYN8:1:1101:25331:11383 2:N:0:1
GGACTACTCGGGTTTCTAATCCTGTTTGCTCCCCACGCTTTCGAGCCTCAGTGTCAGTTACAGGCCAGAGAGCCGCTTTCGCCTCCGGTGTTCCTCCATATATCTACGCATTTCACCGCTACACATGGAATTCCACTCTCCTCTCCTGCACTCAAGTCTCCCAGTTTCCAATGCACACAATGGTTGAGCCACTGCCTTTTACATCAGACTTAAGAAACCACCTGCGCTCGCTTTACGCCCAATAAATCCGG
+
CCCCCGGGGGGGGGGGGFGFFGGGGGGGGGCGGGGGGGGGGGGGGGGGGGGGGGGGGGGGGGGGGGGGGGGGGGGGCGFGGGGGGGGGFGGGGGE<FGGGGG,CEBE@EFDGFGFGGDGGGGGFEFGGFGGGGGGFFFEFGGFGGGGGGGGGGGGGGDD9D@8DFGGGEGGGDGAEA?CFGGFGGGGGF:8DFFGGGGGGGGC93<*;FF7>7+CFGG6,:CFE454?@BD4*986??GEGADAFG=?782
@M03364:276:000000000-BLYN8:1:1101:9616:11387 2:N:0:1
GGACTACAAGGGTTTCTAATCCTGTTTGCTCCCCACGCTTTCGCACCTGAGCGTCAGTCTTTGTCCAGGGGGCCGCCTTCGCCACCGGTATTCCTCCAGATCTCTACGCATTTCACCGCTACACCTGGAATTCTACCCCCCTCTACAAGACTCTAGCCTGCCAGTTTCGGATGCAGTTCCCAGGTTGAGCCCGGGGATTTCACATCTGACTTAACAAACCGCCTGCGTGCGCTTTACGCCCAGTAATTCCG
+
@<<<<EEE9F,BFF;E6FFFFGGFFF@FGFFFGGGDGGGGGGDGGGGBFGGGGGGGCFCFGGGGGGGGGCFGGFC:EF@F=FEDCGE:CCFE,EFGCEFGFGFGGGGEDG@FAD<FGF+=CFFG8:,?B=FGGGGGD8DFB+B?9F,,@FEFDFEA,@FFDC8?D3;>C*88@F7AD73@:DE:F?F?EGGGG:C87CFC::CD6<DGGGGGFGG7>C8=)*.,/)6>?.77)9/)*-8:*)3/*2/6F:*
@M03364:276:000000000-BLYN8:1:1101:12224:11407 2:N:0:1
GGACTACCGGGTTTCTAATCCTGTTCGCTACCCATGCTTTCGAGCCTCAGCGTCAGTTGCAGACCAGACAGCCGCCTTCGCCACTGGTGTTCTTCCATATATCTACGCATTTCACCGCTACACATGCAGTTCCACTGTCCTCTTCTGCACTCAAGTCTCCCAGTTTCCAATGCCCTTCTTCGGTTGAGCCGAAGGCTTTCACATTAGACTTAAAAGACCGCCTGCGCTCGCTTTACGCCCAATAAATCCGG
+
CC9CCGFGDED@F,EFCE9FG,CFGGGGGEB@FFDEFGGGGGGGGDA@DFDGCCCEGCGAFEDF<FD,:CE@FGDGEGGG7?,B<5C,=:,A,CEA<FGFGGCDGF@C@::FDF<FGGFEFGG<EF,9BA,CECGCDEBBEEGGCEDGGF98@8,EFCDADF,@D;AGG9>31,,@3DA@8>EE@GFFF@8+7C5D?8>EGFFGCFF7F@;@>:C>>FC5?E):@)(?@FA:5F+6=6>@5>(60;7?4>C
@M03364:276:000000000-BLYN8:1:1101:10650:11422 2:N:0:1
GGACTACAAGGGTATCTAATCCTGTTTGCTCCCCACGCTTTCGCACCTGAGCGTCAGTCTTCGTCCAGGGGGCCGCCTTCGCCACCGGTATTCCTCCAGATCTCTACGCATTTCACCGCTACACCTGGAATTCTACCCCCCTCTACGAGACTCAAGCTTGCCAGTTTCAAATGCAGTTCCCAGGTTGAGCCCGGGGATTTCACATCTGACTTAACAAACCGCCTGCGTGCGCTTTACGCCCAGTAATTCCG
+
CCCCCGGGGGGGGGGGGGGGGGGGGGGGGGGGGGGGGGGGGGGGEGGGGGGGGGGGGGGGGGGGGGGGGGGGGGGGGGGGGGGGGFGGGGGGGGGGGGGCFFGGGGGGGGGGGGGGGGGGGGGGGGGGGGGGGGGGGGGGGGGGGGGGEGGGGGGGGFGGGGGD@FECCACFGGGGGGGGGFGGGGFFGGGGGGGGGGGCGGGF8;DFFGGDC70CFG=EDGBD<49B()0<D<F298ECEB?FGDF>GF2
@M03364:276:000000000-BLYN8:1:1101:12029:11423 2:N:0:1
GGACTACTCGGGTTTCTAATCCTGTTTGCTCCCCACGCTTTCGAGCCTCAGTGTCAGTTACAGGCCAGAGAGCCGCTTTCGCCTCCGGTGTTCCTCCATATATCTACGCATTTCACCGCTACACATGGAATTCCACTCTCCTCTCCTGCACTCAAGTCTCCCAGTTTCCAATGCACACAATGGTTGAGCCACTGCCTTTTACATCAGACTTAAGAAACCACCTGCGCTCGCTTTACGCCCAATAAATCCGG
+
CCCCCGGGGGGGGGGGGGGGGGGGGGGGGGGFGGGGGGGGGGGGFDGGGGGGGGGGGGGGGGGGGGFGGFFDFGGGGGFFGGGGGGG@@FGCFGGGGFGGGGGGGGGGGG>GGDCFGGDGGGGGGDGGGGGGGGFGFGCFGDF=FGGGGFFFGGGCDFFGGF8@FCCGGFCFD86=EFGDFFGGGGF?F?6F6@CFGFGF+CF7><;5?G>DDDFG5?,;:=A:2*7AAB4?F7+8?9=CC>86C>FC<D:
@M03364:276:000000000-BLYN8:1:1101:16907:11452 2:N:0:1
GGACTACAGGGGTTTCTAATCCTGTTCGCTACCCACGCTTTCGAGCCTCAGTGTCAGTTACAGGCCAGAGAGCCGCTTTCGCCTCCGGTGTTCCTCCATATATCTACGCATTTCACCGCTACACATGGAATTCCACTCTCCTCTCCTGCACTCAAGTCTCCCAGTTTCCAATGACCCTCCCCGGTTGAGCCGGGGGCTTTCACATCAGACTTAAGAAACCACCTGCGCTCGCTTTACGCCCAATAAATCCG
+
CCCCCGGGGGGGGGGGGGGGGGGGGGGGGGGGGGGGGGGGGGGGGGGFGGGGGGGGGGGGGGGGGGGGGGGGGGGGGGGGGGGGGGGGFGGGGEGGGGGGGGDGGGGGGGGGGGGGGGDGGGGGGGGGGGGGEGGDGGGGGGGGGGGGGGGD=FFCFGGCFGGGFGGGC=DE8EFGGGGGGGGEGDDGGFGGGGGGGGGFGF?FFGGGGGGGFFFGGGGGFGDF1;383).<CDFAFFGGG><@DFFDFG<
@M03364:276:000000000-BLYN8:1:1101:19197:11458 2:N:0:1
GGACTACAGGGGTTTCTAATCCTGTTTGCTCCCCACGCTTTCGCACCTGAGCGTCAGTCTTTGTCCAGGGGGCCGCCTTCGCCACCGGTATTCCTCCAGATCTCTACGCATTTCACCGCTACACCTGGAATTCTACCCCCCTCTACGAGACTCAAGCTTGCCAGTTTCGAATGCAGTTCCCAGGTTGAGCCCGGGGATTTCACATCCGACTTGACAGACCGCCTGCGTGCGCTTTACGCCCAGTAATTCCG
+
CCCCCGGFGGGGFGEGGGGGGGGGFGGGGGGGGGGGGGGGGGGGGGGGFGGGGGGGGGGGGGGGFFGGGCFFGGGGGGGFGGGGGGGGGCGGGGGGGGGGGGEGGGGFGGGGGGGGGGGGGGGGGGGGGGGFFGGGGFFGC8EGGFG>ECEGGGGGGGGFFFCEFFGG>:F?FGGGGGGGGGGGGFGGGGCGGGEEED?FC>GGFGG:DG3DFFFFGGFC5CD6:597(<DFCDGAF?ECE@?FGG4ADGG
@M03364:276:000000000-BLYN8:1:1101:21709:11462 2:N:0:1
GGACTACTCGGGTTTCTAATCCTGTTTGCTCCCCACGCTTTCGAGCCTCAGTGTCAGTTACAGGCCAGAGAGCCGCTTTCGCCACCGGTGTTCCTCCATATATCTACGCATTTCACCGCTACACATGGAATTCCACTCTCCTCTCCTGCACTCAAGTCTACCAGTTTCCAATGCATACAATGGTTGAGCCACTGCCTTTTACACCAGACTTAATAAACCACCTGCGCTCGCTTTACGCCCAATAAATCCGG
+
CCCCCGGGGGGGGGGGGGGGGGGGGGGGGGGGGGGGGGGGGGGGGGGGGGGGGGGGGGGGGGGGGGGGGGGGGGGGGGGGGGGGGGGGGGGGGGGGGGGGGGGGGGGGGGGGGGGGGGGGGGGGGGGGFFGFFGGGGGGGGGGGGFF?FGGGGGFGGGGGGGGGGGGGFGGD8DGGGGGGGGGGGGGDFG6DG6FDFFFGGGFG5*;CGGGGGFF@:?EEF>94<5>DFBFEG<FEEFGGCF;A7DFCD5>
@M03364:276:000000000-BLYN8:1:1101:7643:11499 2:N:0:1
GGACTACAAGGGTTTCTAATCCTGTTTGCTCCCCACGCTTTCGAGCCTCAGTGTCAGTTACAGGCCAGAGAGCCGCTTTCGCCTCCGGTGTTCCTCCATATATCTACGCATTTCACCGCTACACCTGGAATTCTACCCCCCTCTACAAGACTCCAGCCTGCCAGTTTCGAATGCAGTTCCCAGGTTGAGCCCGGGGATTTCACATCCGACTTGACAGACCGCCTGCGTTCGTTTTACGCCCAGTAATTCCG
+
CCCCCGGGEGGGGGGGGGGGGGGGGGFGGGGGGGGGGGGGGGGGGGGGGGGGGGGGFGGGGGGGFGGGGGGGGGGGGEGEGGGGGGGGGGGGGGGGGFGEGGGEFFGGGGGEGGGGGGGGGGCF8FGGGFGGGGGGGGFGGGGGGGEGEFGGGECFFFGFGGG8FGGGGC888DEGFGCGF9?CF969FFFGGGDE7CFGGFC>FFFDGGGGGGC+*;:E;E5;@F68().)09C<608:5)3<CFFBGF*
@M03364:276:000000000-BLYN8:1:1101:23129:11510 2:N:0:1
GGACTACCAGGGTATCTAATCCTGTTTGCTCCCCACGCTTTCGCACCTGAGCGTCAGTCTTTGTCCAGGGGGCCGCCTTCGCCACCGGTATTCCTCCAGATCTCTACGCATTTCACCGCTACACCTGGAATTCTACCCCCCTCTACGAGACTCAAGCTTGCCAGTTTCAAATGCAGTTCCCAGGTTGAGCCCGGGGATTTCACATCTGACTTAACAAACCGCCTGCGTGCGCTTTACGCCCAGTAATTCCG
+
CCCCCGGGGGGGGGGGGGGGGGGGGGGGGGGGGGGGGGGGGGGGGGGGGGGGGGGGGGGGGGGGGGGGFGGGGGGGGGGGGGGGGGGGGGGGGGGGGGGGGGGFGGGGGGGGGGGGGGGGGGGGGFFGGFGGGFEGFFGDEGGGGGGDEEGFGGFCGGGGGGCDGGGGGGFGGGGGGGGFFG8EGGGGDGGFGGGGEGGFFGD>66++CGGCFGGGGGGGFGFFFFBB<B>EGGFAF1CGGF??GD=9DG0
@M03364:276:000000000-BLYN8:1:1101:26450:11517 2:N:0:1
GGACTACAGGGGTATCTAATCCTGTTTGCTCCCCACGCTTTCGAGCCTCAGTGTCAGTTACAGGCCAGAGAGCCGCTTTCGCCTCCGGTGTTCCTCCATATAGCTACGCATTTCACCGCTACACATGGAATTCCACTCTCCTCTCCTGCACTCAAGTCTCCCAGTTTCCAATGCACACAATGGTTGAGCCACTGCCTTTTACATCAGACTTAAGAAACCACCTGCGCTCGCTTTACGCCCAATAAATCCGG
+
CCCCCCE<EFDFE@EFFGAFEGFDFCCGDEGCGGFCGGEEC<FFFECFFFG@FFGGF6EDFFEGFCGGGGF:6FCFEECAECCF@C>7@F7FFDE9<?<<FE,5ECF7>FGGGGFA,@:=@BFFCFGFG9AAEE;CEGGFG8D8==EFGCGGGFGGGF9;BE,6AD,@,;3@?8AFFFE6,ED>FGCF,@4DFGF?,>@4;AF+<CCC5;=+D7@7CFF555AF=D2BA4)?C<CC>2C8CF@6C7+9CD5
@M03364:276:000000000-BLYN8:1:1101:12619:11519 2:N:0:1
GGACTACCAGGGTTTCTAATCCTGTTTGCTCCCCACGCTTTCGCACCTGAGCGTCAGTCTTTGTCCAGGGGGCCGCCTTCGCCACCGGTATTCCTCCAGATCTCTACGCATTTCACCGCTACACCTGGAATTCTACCCCCCTCTACCATACTCTAGCTTGCCAGTTTTGGATGCAGTTCCCAGGTTGAGCCCGGGGATTTCACATTCAACTTAACAAACCACCTACGCGCGCTTTACGCCCAGTAATTCCG
+
CCCCCGEFGGGGGGGGGGGGGGGGGGGGGGGGGGGGGGGGGGGGGGGGCGGGGGGGGGGGGGGGFGGGGGGGGGGGGGGGGGGGGFGGGGGGGGGGGGGGGGGGGGGGGGGGGGGGGGD6CGGGCGGGGGGGFGGFGGFEECEGGFGGGGGGBEFFFFFGGGFGGGCFGGDCEGGGGDGGGGGGFFGGGCGEEEGGDGGCFGFG6@GFGGGGGGFGGGG5AGFFFFDEF3>DCDGAFFECEB:FDF74772
@M03364:276:000000000-BLYN8:1:1101:16565:11563 2:N:0:1
GGACTACTGGGGTTTCTAATCCTGTTTGCTCCCCACGCTTTCGAGCCTCAGTGTCAGTTACAGGCCAGAGAGCCGCTTTCGCCTCCGGTGTTCCTCCATATATCTACGCATTTCACCGCTACACATGGAATTCCACTCTCCTCTCCTGCACTCAAGTCTCCCAGTTTCCAATGCACACAATGGTTGAGCCACTGCCTTTTACATCAGACTTAAGAAACCACCTGCGCTCGCTTTACGCCCAATAAATCCGG
+
CCCCCGGGGGGGGGGGGGGGGGGGGGGGGGGGGGGGGGGGGGGGGGGGGGGGGGGGGGGGGGFGGGFGGGGGGGGGGGGGGGGGGGGGGGGGFGGFGGGGGGFGGGGGEFGGGGGGGGGGGGGGGGGGEAFGGGGGGGGGGGGGGGGGGGGGGGGGGGGGGGGGGGGGGCFG8FFGFGGGFGGGGGGGGGGGGGGGGGGGFGGGFG5CGGGGGFGGGGGGFGAEBB=@DEFFGGGFFFGDGF@FGFF?FGD
@M03364:276:000000000-BLYN8:1:1101:10622:11594 2:N:0:1
GGACTACTGGGGTTTCTAATCCTGTTTGCTCCCCACGCTTTCGAGCCTCAGTGTCAGTTACAGGCCAGAGAGCCGCTTTCGCCTCCGGTGTTCCTCCATATATCTACGCATTTCACCGCTACACATGGAATTCCACTCTCCTCTCCTGCACTCAAGTCTCCCAGTTTCCAATGCACACAATGGTTGAGCCACTGCCTTTTACATCAGACTTAAGAAACCACCTGCGCTCGCTTTACGCCCAATAAATCCGG
+
CCCCCGGGGGGGGGGGGGGGGGGGGGGGGGGFGGGGGGGGGGGGGGGGGGGGGGGGGGGGGGGGGGGGGGGGGGGEGGGGGGGGGGEG@CEGGGGGGGGGGGGGGGGGGGGGGGGGGGDGGGGGGGGGGFFGFGGGGGGGGGGGGGGGGGGGGGGGGGGGGGGGGGFGGGGGGGGGGGGGGFEGC>FFGDCGDGGGGGGGGGGGFDGCFG>FGGGGDDEGFGF@BE>DAEDFGFFE>@8BCA@FFGFEGDD
@M03364:276:000000000-BLYN8:1:1101:21187:11598 2:N:0:1
GACTACTAGGGTATCTAATCCTGTTCGCTCCCCACGCTTTCGAGCCTCAGCGTCAGTTACAGACCAGAGAGCCGCCTTCGCCACTGGTGTTCCTCCATATATCTACGCATTTCACCGCTACACATGGAATTCCACTCTCCTCTCCTGCACTCAAGTCTCCCAGTTTCCAATGCACACAATGGTTGAGCCACTGCCTTTTACATCAGACTTAAGAAACCACCTGCGCTCGCTTTACGCCCAATAAATCCGG
+
CCCCCFGGFGGGGFGGGGGGGGGGGGGGGGGGGGGGGGGDGGGGGGGGGGGGGGGGGGGFGGGGGGGCGEGFGGGGGGGGGGGGGGGFFGDGGGGGGGGGGEFGGDGGEDGGGGGGGGGGGGG@ECEGGGGGGGGGGGFGGGFFGGGGGGFFFCDDGA;DFDGEGGGGGC;DFFGFFGGG9FGGGGCFGFGCCDGGGGFGGGGGFG>DGGGG8DFGGGGG>FABBFFE=B4?CFF>E@C8CFEFGGF;C5
@M03364:276:000000000-BLYN8:1:1101:23787:11614 2:N:0:1
GGACTACAAGGGTTTCTAATCCTGTTTGCTACCCATGCTTTCGAGCCTCAGCGTCAGTTACAGACCAGACAGCCGCCTTCGCCACTGGGGTCCTTCCTATAACCACGCATTTCCACGCTACACCATGGGTTTCACCGTTCCTTTTCGCCCCTAAGGTTTCCAGTTTCCCATGCCCCTCTTCCGTTTAGCCGAAAGCCTTTAACTCCGACTTTAAGGAACGCCTGCGCTCGCTTTAAGCCCAATAAAACCGG
+
CCCCCGGGGGGGGGGGGGGGGGGGGGGGGGGGGGGGGGGGGGGGGGGGGGGGGGGGEFFGGGGGGGGEGGGGGGGGGGGGGGGGGGG8,+@,,C;F,55,,,,,,98++,8F,,5C+++++59,+,C,+,@4CF9,+,+844,?64+444+++68,CE,=FDAEFGAA,,,,,,,+6+,@5,@><,422@++**@5,@,,++,53**/939+==+*;*=*87)-(25.355.>F7)+)5=1;3;FF8.C):
@M03364:276:000000000-BLYN8:1:1101:18367:11615 2:N:0:1
GGACTACAGGGGTATCTAATCCTGTTTGCTCCCCACGCTTTCGAGCCTCAGTGTCAGTTACAGGCCAGAGAGCCGCTTTCGCCTCCGGTGTTCCTCCATATATCTACGCATTTCACCGCTACACATGGAATTCCACTCTCCTCTCCTGCACTCAAGTCTCCCAGTTTCCAATGCACACAATGGTTGAGCCACTGCCTTTTACATCAGACTTAAGAAACCACCTGCGCTCGCTTTACGCCCAATAAATCCGG
+
CCCCCGGGGGGGGGGGGGGGGGGGGGGGGGGGGGGGGGGGGGGGGGGGGGGGGGGGGGGGGGGFGGGGGGGGGGGGGGGGGGGGGGGGGGGGGGGGGGGFGGGGGGGGGGGGGGGGGGGGGGGGGGGGGGGGGGGGGGGGGGGGGGGFGGGGGGGGGGGGGGGGGGFGGGDGFFGGGGGGGGGGGGGGGGGGGGGGGGGGGGGGFGGCFGGDGGGGGGGGFG4)<DFE=EFFGFGFEFEEE>DAF>FEFDD
@M03364:276:000000000-BLYN8:1:1101:9949:11620 2:N:0:1
GGACTACTCGGGTTTCTAATCCTGTTTGCTCCCCACGCTTTCGAGCCTCAGTGTCAGTTACAGTCCAGAGAGCCGCTTTCGCCACCGGTGTTCCTCCATATATCTACGCATTTCACCGCTACACATGGAATTCCACTCTCCTCTCCTGCACTCAAGTCTCACAGTTTCCAATGCACACAATGGTTGAGCCACTGCCTTTTCCATCAGACTTAAGAAACCACCTGCGCTCGCTTTACGCCCAATAAATCCGG
+
CCCCCGGGFGGGGGGGGGEGGAFGGGGGGGGGGFGGGGGGGGGGGGGGGGGGGGGGGGGGGAF,CF9FFCGGGG+BFGGGGGGGGEGGGDGGGGGGFDGFGGFGEFFFGGGGGGGAFCEGEGGGFGGGGGGGGGGCFGGGGGCFGGGDGFGFGFFFFGAF,DFFGGGG=BEFGGGFGGCFFGG,D+@DCF,DCFCFFF,@+2,?B9*CD92BF7DDFFG5*@FBBF>?AFFFCFC4?@D75A=F7@A3CC:
@M03364:276:000000000-BLYN8:1:1101:6988:11644 2:N:0:1
GGACTACAGGGGTATCTAATCCTGTTCGCTCCCCACGCTTTCGAGCCTCAGCGTCAGTTACAGGCCAGAGAGCCGCTTTCGCCACCGGTGTTCCTCCATATATCTACGCATTTCACCGCTACACATGGAATTCCACTCTCCTCTCCTGCACTCAAGTCTACCAGTTTCCAATGCATACAATGGTTGAGCCACTGCCTTTTACACCAGACTTAATAAACCACCTGCGCTCGCTTTACGCCCAATAAATCCGG
+
CCCCCGGGGGGGGGGGGGGGGGGGGGGGGGGGGGGGGGGGGGGGGGGGGGGGGGGGGGGGGGGGGGGGGGGEGGGGGGGGGGGGG?FGGGGGGGGGGGGGGGGGGGGGGGGGGGGGGGGGEFGGCFGGFFGGGFGGGGFGGGGGGGGGGGGGGFG@@FDGGEGFFGGGCFGFFGFFGGCGGGGGGGGFCGCCFGEFDFGG78:;CCG*9D:DGGGFFGFGF5@BBAB>>6ABGGGF:2EECA@FC>=C7C:
@M03364:276:000000000-BLYN8:1:1101:16673:11652 2:N:0:1
GGACTACCAGGGTTTCTAATCCTGTTTGCTACCCATGCTTTCGAGCCTCAGCGTCAGTTACAGACCAGACAGCCGCCTTCGCCACTGGTGTTCTTCCATATATCTACGCATTTCACCGCTACACATGGAGTTCCACTGTCCTCTTCTGCACTCAAGTTTCCCAGTTTCCGATGCACTTCTTCGGTTGAGCCGAAGGCTTTCACATCAGACTTAAGAAACCGCCTGCGCTCGCTTTACGCCCAATAAATCCG
+
CCCCCGGGFGGGGGGGGGGGGGGGGGGGGGGGGGGGGGGGGGGGGGGGGGGGGGGGFGGGGGGGGGGGGGGGGFGGG>FGGGGGDGFEFGGGGCEFGFGGGGGGGGGCGGGGGGGFGGGGEG=FGGGFDFCGGGGGGGGGGGFGGFGAGGFC=FCDEABEEFFCFGGGGDGGDGGGFGGGGGGGGGDEGGGGE6@C7FFGGGGGAGGGFGFGFCFGGGG64CDDFFFFB>?EDGG3+8EGGDDFGG=<FGD
@M03364:276:000000000-BLYN8:1:1101:18070:11664 2:N:0:1
GGACTACTAGGGTATCTAATCCTGTTTGCTCCCCACGCTTTCGAGCCTCAGTGTCAGTTACAGGCCAGAGAGCCGCTTTCGCCTCCGGTGTTCCTCCATATATCTACGCATTTCACCGCTACACATGGAATTCCACTCTCCTCTCCTGCACTCAAGTCTCCCAGTTTCCAATGCACACACTGGTTGAGCCACTGCCTTTTACATCAGACTTAAGAAACCACCTGCGCTCGCTTTACGCCCAATAACTCCGG
+
CCCCCGGGFGGGGCGGG,FGGGGGGGGGGGGGGGGGGGGCFGGFFGGGGGGGGGFFAFFGGGG<FEGFFGFGGGGGGGFGGGGDFAEGGGGGGGGGGGGGGGGGGGGGGGG>E<FFGGGGGGFGEF@FGFGGGGGGFGGGGGGG?FDGGGFFGD@FFDFGGGGGFFFDCGFFF,,=EG6+D>8DGCDFGG?DF8EGGGGGGGCCFC;?7>EFD8CCCCFGFEF2BBFFA4):8*20)(4:*88F7*+/*//
@M03364:276:000000000-BLYN8:1:1101:19375:11665 2:N:0:1
GGACTACAGGGGTTTCTAATCCTGTTTGCTCCCCACGCTTTCGAGCCTCAGTGTCAGTTACAGGCCAGAGAGCCGCTTTCGCCACCGGTGTTCCTCCATATATCTACGCATTTCACCGCTACACATGGAATTCCACTCTCCTCTCCTGCACTCAAGTCTACCAGTTTCCAATGCATACAATGGTTGAGCCACTGCCTTTTACACCAGACTTAATAAACCACCTGCGCTCGCTTTACGCCCAATAAATCCGG
+
CCCCCGGGGGGGGGGGGGGGGGGGGGGGGGGGGGGGGGGGGGGGGGGGGGGCFGGGGGGGGGGGGGGGGGGGGGGGGGGGGGGGFGGGEEGGGGGGGGGGGGGGGGGGGGGGGGGGGEGGGGGGGGGGEFEFGGGGGGGGGGGGGGGGGGGGGGGGGGDDEGGGGFGGGFFGGGGGGGGGGGDFACFGFFFF???E9FGFDDGFFGGGC5<F+9E9>CDCFEA2>>>>(/8;F<DF)(=CEF5FDGAEC39
@M03364:276:000000000-BLYN8:1:1101:17480:11666 2:N:0:1
GGACTACAGGGGTATCTAATCCTGTTTGCTCCCCACGCTTTCGCACCTGAGCGTCAGTCTTTGTCCAGGGGGCCGCCTTCGCCACCGGTATTCCTCCAGATCTCTACGCATTTCACCGCTACACCTGGAATTCTACCCCCCTCTACAAGACTCTAGCCTGCCAGTTTCGAATGCAGTTCCCAGGTTGAGCCCGGGGATTTCACATCCGACTTGACAGCCCGCCTGCGTGCGCTTTACGCCCAGTCATTCCC
+
@-BCCE8<D@CCC@@EEGFGGFFFEEGE99DEE@F>+@6@<FC7@FFF<FDGGG7@766@FFEFCEGG8FCEGGGGFDCFGGGGGFG@C+4BFFAFFFFFGGGGFGGGGDGGEFDGFFGGEGGGG:EED<FDFGGGGGGGGGD8BFEG9D@CFGGGGGGGGGGFCCG;ECFB?;@,,2@ECFFCC,D6=CF5?E>55C6?DF7+@C;DDD3CFC6;D*8C)7B7?467?:).7>*)9:CEE>090:*-:>*
@M03364:276:000000000-BLYN8:1:1101:19945:11668 2:N:0:1
GGACTACAAGGGTTTCTAATCCTGTTTGCTCCCCACGCTTTCGAGCCTCAGTGTCAGTTACAGGCCAGAGAGCCGCTTTCGCCTCCGGTGTTCCTCCATATATCTACGCATTTCACCGCTACACATGGAATTCCACTCTCCTCTCCTGCACTCAAGTCTCCCAGTTTCCAATGCACACAATGGTTGAGCCACTGCCTTTTACATCAGACTTAAGAAACCACCTGCGCTCGCTTTACGCCCAATAAATCCGG
+
CCCCCGGGGGGGGGGGGGGGGGGGGGGGGGGGGGGGGGGGGGGGGGGGGGGGGGGGGGGGGGGGGGGGGGGGGGGGGGGGGGGGGGGGGGEGGGGGGFGGGGGGGGGGGGGGGGGGGGGGGGGGGGGGGGGGGGGGGGGGGGGGGGGGGGGGGGGGGGGGGGGGGGGGGGGGGGGGGGGGGGGGGGGGGGGGGGGGGGGGGFGGFFFGGGGGDDFFFGGGFGFFBFBFFFFDGFFC>?EEEF8FDFFF;D>
@M03364:276:000000000-BLYN8:1:1101:23491:11678 2:N:0:1
GGACTACCAGGGTTTCTAATCCTGTTTGCTCCCCACGCTTTCGCACCTGAGCGTCAGTCTTCGTCCAGGGGGCCGCCTTCGCCACCGGTATTCCTCCAGATCTCTACGCATTTCACCGCTACACCTGGAATTCTACCCCCCTCTACGAGACTCAAGCTTGCCAGTTTCAAATGCAGTTCCCAGGTTGAGCCCGGGGATTTCACATCTGACTTAACAAACCGCCTGCGTGCGCTTTACGCCCAGTAATTCCG
+
ACCCCFGGGGGGGGGGGGGGGGGGGGGGGGGFDGGGGGGGGGCGGFGGCGGGGGGGGCEFEGGGGGG@FG>FGGGGGGGGGGGGGGGGGGGFFGFFGFFFDDFGGGGFGEFGGGGGGGGGEGGFGFCFGGGGGGFG9>=FEGGGGGG6EGB8>:CGFGGGGGFGFFGCFFGGGAFGFCCCFFGGGGGGGGGG5CE57EGGGDGGCFGC+7CGGGG>*;CGF=:;@F>E0>DDGG32@1CEC)(/2:8<GC9
@M03364:276:000000000-BLYN8:1:1101:18796:11692 2:N:0:1
GGACTACCGGGGTTTCTAATCCTGTTTGCTCCCCACGCTTTCGCACCTGAGCGTCAGTCTTTGTCCAGGGGGCCGCCTTCGCCACCGGTATTCCTCCAGATCTCTACGCATTTCACCGCTACACCTGGAATTCTACCCCCCTCTACAAGACTCTAGCCTGCCAGTTTCGGATGCAGTTCCCAGGTTGAGCCCGGGGATTTCACATCCGACTTGACAGACCGCCTGCGTGCGCTTTACGCCCAGTAATTCCG
+
CCCCCGGFGGGGGEGGGGGGGGGGGGCGGGGGGGGGGGGGGGGGGGGG8FGGGGGGEGEGGGGGGGGGGDGG>FEGEGGGGGGGGGGGGDGGGGGGGFGEGGGGGGGGGGGGGGGGGGGGGGFGGDG@FFGGGGGGGG=FEGGGGGCFCGGGCCFEGGGGGGGGGGGGGGGGGGFGGGGGGGGFGGGGGGFG5EGGGGFFDCFCCGGDGGGGCGFCDGGGFGFFFFBEBBF><7FAFBGEG@?F>C?AGFF
@M03364:276:000000000-BLYN8:1:1101:7169:11698 2:N:0:1
GGACTACAGGGGTATCTAATCCTGTTTGCTCCCCACGCTTTCGCACCTCAGTGTCAGTATCAGTCCAGGTAGTCGCCTTCGCCACTGGTGTTCCTTCCTATATCTACGCATTTCACCGCTACACAGGAAATTCCACTACCCTCTACCATACTCTAGCTTGCCAGTTTTGGATGCAGTTCCCAGGTTGAGCCCGGGGATTTCACATTCAACTTAACAAACCACCTACGCGCGCTTTACTCCCAGTAATTCCG
+
CCCCCGGGGGGGGGGGGGGGGGGGGGFGGGGGGGGGGGGGGGGEGGGGGGGGGGGGGGGGGGGGGGGGGGFFFGGEGFCGFE@FFGGGGGGGGGGFGCFGGGGFGFGGG@FFGGGGGGGGGGGGGGGEEFFGGGGGGGFGGGGGGGCFEFFGGGFAFGG?FEGGGFGGFECFFGFGDEGG8=FFGGFEFFGGDECE6EGGC9CFACCFFDGFGGGGGGFGFGEFEF>A>?E>CCCC6)2<C4=FGFFCFC*
@M03364:276:000000000-BLYN8:1:1101:28141:11705 2:N:0:1
GGACTAACCGGGTTTCTAATCCTGTTTGCTCCCCACGCTTTCGCACCTGAGCGTCAGTCTTTGTCCAGGGGGCCGCCTTCGCCACCGGGATTCCTCCAGATCTCTACGCATTTCACCGCTATAACTGGAATTCTACCCGCATCTACAAGACTCCAGCCTGCCAGGTGCGAATGCAGTTCCCAGGGTGAGCCCGGGGATTTCACATGCGACTTGACAGACTGCCTGCGTGCGCTGTACGCCCAGCAATTCCG
+
C?CCCC,66CGGGGD<FGAFDF<FEFF@<FFGGGD+@7,BFEG,:FFGC,<,@F:C@FGGGFCFGGCFGD7FGBE+@F79B:BC=,4+8=CCG<9<,AD,CF,9@F,A4==8C:,BFF74:+956CF8@FC8DEEG=D+8+6@+=,,>,@@+3@7,::DF7DA,*6,6*4*47E,;,=,<FCFD76*=F,,=:CE=7C*0+;9+;;C3*/1**287**=+)*04>5(08>)75)*668*/7)()0**)2*2
@M03364:276:000000000-BLYN8:1:1101:11277:11772 2:N:0:1
GGACTACCGGGGTTTCTAATCCTGTTTGCTCCCCACGCTTTCGAGCCTCAGTGTCAGTTACAGGCCAGAGAGCCGCTTTCGCCACTGGTGTTCCTCCATATATCTACGCATTTCACCGCTACACATGGAATTCCACTCTCCTCTTCGGCACTCAAGTTTCCCAGTTTCCAATGCCCCTCCCCGGTTGAGCCGGGGGCTTTCACATCAGACTTAAGAAACCACCTGCGCTCGCTTTACGCCCAATAAATCCG
+
CCCCCGGEFGGGGGGGGGGGGGGGGGGGGGGGGGGGGGGGFGG8EDFGEGGCFGGGGGF<@EFCFGGGGGDGGGGG7CDFGGGFGFFGFFGGF9=FGFAFGGGGGAFFGGGGGFGGGGGGGEGF,?FGGGGGGGDGB8DGGGFGAF+4>CGGG8FGAFFFFGGGFFEF,@FF?,,6DFGGGGGEG>>F<FGC@EEC5CFGGCEGFG=FFGGGGG7DGCEGFGF@@F@B0)7@GGGFFFG8ED0:CF7<C77
@M03364:276:000000000-BLYN8:1:1101:3639:11778 2:N:0:1
GGACTACTCGGGTATCTAATCCTGTTTGCTCCCCACGCTTTCGCACCTGAGCGTCAGTCTTTGTCCAGGGGGCCGCCTTCGCCACCGGTATTCCTCCAGATCTCTACGCATTTCACCGCTACACCTGGAATTCTACCCCCCTCTACAAGACTCTAGCCTGCCAGTTTCGGATGCAGTTCCCAGGTTGAGCCCGGGGATTTCACATCCGACTTGACAGGCCGCCTGCGTGCGCTTTACGCCCAGTAATTCCT
+
CCCCCFCFGGGGGGGGGGGGGGGGGGGGGGGGGGGGGGGGGGGGGEGFGGDGGGGGGGGGGGGGGGGGGGGGGGGGGGGGGGGGGGGEGGGGGGFGGGGGGGGGGGGGGGGGFGGGGGGGCFGGGGGGGGGGGGGGGGGGGEGDDFGG9?FGGGFFGFFFGD6>FGFGGGGGGGFFGGD7>CFCFGFGGGGGGDGGGEGGFCGFFGGGGGGD7**:C3FG:ED?6F(>B:)7DG<<??EGGDBFGGFA:**
@M03364:276:000000000-BLYN8:1:1101:14972:11784 2:N:0:1
GGACTACTAGGGTTTCTAATCCTGTTTGCTCCCCACGCTTTCGAGCCTCAGTGTCAGTTACAGGCCAGAGAGCCGCTTTCGCCTCCGGTGTTCCTCCATATATCTACGCATTTCACCGCTACACATGGAATTCCACTCTCCTCTCCTGCACTCAAGTCTCCCAGTTTCCAATGCACACAATGGTTGAGCCACTGCCTTTTACATCAGACTTAAGAAACCACCTGCGCTCGCTTTACGCCCAATAAATCCGG
+
CCCCCGGGGGGGGGGGGGGGGGGGGGGGGGGGGDGGGGGGGGGGGGGGGGGGGGGGGGGGGGGGGGGGGGGEFGGGGFGGGGGGGGGDF>FGGGGGGGGGGGFGGFGGGGGGGGGGGGGEECFGDEFFGGGGGGGGFGFGFFGGGGGGGGGGGGGGGGGGGC?>FFGGEGFFEGGGGG6==9DFGGGGG?FD6AFGFGGGGFCDCFFDGC9BFC>CGG69F7*54A2*555?F57CEDGCE3@FGGFFFG8
@M03364:276:000000000-BLYN8:1:1101:9005:11794 2:N:0:1
GGACTACCGGGGTATCTAATCCTGTTTGCTCCCCACGCTTTCGCACCTGAGCGTCAGTCTTTGTCCAGGGGGCCGCCTTCGCCACCGGTATTCCTCCAGATCTCTACGCATTTCACCGCTACACCTGGAATTCTACCCCCCTCTACAAGACTCTAGCCTGCCAGTTTCGGATGCAGTTCCCAGGTTGAGCCCGGGGATTTCACATCCGACTTGACAGACCGCCTGCGTGCGCTTGACGCCCAGCAATTCCG
+
CCCCCGGGGGGGGGGGGFGGGGGGGGGGGGGGGGGGGGGGGGGGGGGGGGGGGGGGEFGGGGGGGGGGGGGDGGGGGGGGGGGGGGGEGDFFGGGGGG<FGEFFGGGFED7FFGGGFGGGGGGG@EGGGGEFGEBFGGGGGGGGFFFFDCF?FFD@FGG>FFC6@EEFDCCECGG,5=,>EFGGGFGGCFGGGDECE>CCFGGGFGGDGGGDDGGFG4CFD5<01@B3(;>BCG*,<:>CE)()*20)CC*
@M03364:276:000000000-BLYN8:1:1101:14177:11797 2:N:0:1
GGACTACAGGGGTTTCTAATCCTGTTTGCTCCCCACGCTTTCGAGCCTCAGTGTCAGTTACAGGCCAGAGAGCCGCTTTCGCCTCCGGTGTTCCTCCATATATCTACGCATTTCACCGCTACACATGGAATTCCACTCTCCTCTTCTGCACTCAAGTCCTCCAGTTTCCAATGACCCTCCCCGGTTGAGCCGGGGGCTTTCACATCAGACTTAAAGAACCGCCTGCGCTCGCTTTACGCCCAATAAATCCG
+
CCCCCGGFFGGGGGGGGGGGGGGGFGGGGGGGGGGGGGGGGGGGGGGGGGGGGGGGGGFAFGGGGGGGGFGGGGGGGGFGGGCFCFGGGGGGGGFGGGGGGGGGGGGGGGGGGGGFGGGGGGGGGGGGBCEFFGGFGCGGGGGGFGGGGGGGDGFFF9FGCGGGGDGFGGGGGFF=FGGGGGGEGGDGGGGGGGGGGGGGFFFFFCCF=0;+;DGGGGGCEGE?;FFF>57BDGCAFBGGG3(5C7=9>21
@M03364:276:000000000-BLYN8:1:1101:13653:11804 2:N:0:1
GGACTACACGGGTTTCTAATCCTGTTTGCTCCCCACGCTTTCGCACCTGAGCGTCAGTCTTTGTCCAGGGGGCCGCCTTCGCCACCGGTACTCCTCCAGATCTCTACGCATTTCACCGCTACACCTGGAATTCTACCCCCCTCTACAAGACTCTAGCCTGCCAGTTTCGAATGCAGTTCCCAGGTTGAGCCCGGGGATTTCACATCCGACTTGACAGACCGCCTGCGTGCGCTTTACGCCCAGTAATTCCG
+
CCCCCGGGGGGGGGGGGGGGGGGGGGGGGGGGGGGGGGGGGGGGGGGGFFGGGGGGGFGGGGGGGGGGGGGGGGGGGGGGGGGGGGGGGG@FGGGGGGGGGGFFFCFFFGGGGGGGGGGGGGGGGGGGGGFGGGGGGGGGGGGGGGGGFGGGGGF<CFFGGFEFGGGGC5E?7FFAFGGGGGGFGGGGEGGGGGGG5EGEFGGFAD5CCGD<FGGGGCCF357((04B0))8CDGAFBGGGF6@GGFAGF0
@M03364:276:000000000-BLYN8:1:1101:9444:11819 2:N:0:1
GGACTACCGGGGTTTCTAATCCTGTTTGCTCCCCACGCTTTCGCACCTCAGTGTCAGTATCAGTCCAGGTAGTCGCCTTCGCCACTGGTGTTCCTTCCTATATCTACGCATTTCACCGCTACACAGGAAATTCCACTACCCTCTACCATACTCTAGCTTGCCAGTTTTGGATGCAGTTCCCAGGTTGAGCCCGGGGATTTCACATTCAACTTAACCAACCACCTACGCGCGCTTTACGCCCAGTAATTCCG
+
CCCCCFFCGGGGGGGGGGGGGGGGGGGGGGGGGGGGEGGGGGGGGGGFGGGGGGGCGG9FFGGGCFGGGGGCFGGGGGGGGGGGGGGGGGFGGGGGGGGGGGDGFG<=CGGGGGFFEFGEFGGAGGGGGGGGGGGGG8EDFGGGFGGGGGGGGGCFGGCGGGGGGGFGGGDGGGGAFGGGF=DFEFF6@C?EEG>EEEFGFGGGF>>FCGGGGG>*;9:C5CEFEFFF>EFED9DCF6EEGFFAFFFAGG*
@M03364:276:000000000-BLYN8:1:1101:17981:11829 2:N:0:1
GGACTACTAGGGTTTCTAATCCTGTTTGCTCCCCACGCTTTCGCACCTGAGCGTCAGTCTTTGTCCAGGGGGCCGCCTTCGCCACCGGTATTCCTCCAGATCTCTACGCATTTCACCGCTACACCTGGAATTCTACCCCCCTCTACAAGACTCTAGCCTGCCAGTTTCGGATGCAGTTCCCAGGTTGAGCCCGGGGATTTCACATCCGACTTGACAGACCGCCTGCGTGCGCTTTACGCCCAGTCATTCCG
+
CCCCCGGGGGGGGGGGGGGGGGGGGGGGGGGGGGGGGGGGGGGGGGGGGGFFGGGGGGGGGGGGGFGGGDECFFGGGGGGGGGGGGGGGGGGGGGGGGGGGGGGGGGGGGGDGGGGGGGGGGFCFGGGGGGGGGGGGDFGGGGFGGGDC?>D6EGGGFGGGGGGGGGGEC5>9CFGGGFG6D:5FCECFFGGEGED*=CGGGGFFCFCDGGD7*8379EF.7><3FBB17:>DCC27<GGGD?F*:74:C0
@M03364:276:000000000-BLYN8:1:1101:21850:11890 2:N:0:1
GGACTACTGGGGTTTCTAATCCTGTTCGCTACCCATGCTTTCGAGCCTCAGCGTCAGTTACAGACCAGACAGCCGCCTTCGCCACTGGTGTTCTTCCATATATCTACGCATTTCACCGCTACACATGGAATTCCACTCTCCTCTTCTGCACTCAAGTCTCCCAGTTTCCAATGACCCTCCCCGGTTGAGCCGGGGGCTTTCACATCAGACTTAAGAAACCGCCTGCGCTCGCTTTACGCCCAATAAATCCG
+
CCCCCGGGGGGGGGGGGGGGGGGGGGGGGGGGGGGGGGGGGGGGGGGGGGGGGGDGGGGGFGFGGGGGGGGGGGGGGGGGFGGEGFGGGGGGGGGGGGGGGGGGGGGGDG@EFGGGGGGGGGGGGGGGFGGGGGGGGGGGGGGGGGGGGGGGGGGGGGGGGGFGFDFGGGFG?FGFGGGDEGEGFGEGGGGGGGGDEDCEFGG7+?:CCDCDFGG>+;CFEGE;;FFFFFFECCGAB:EEEF:>>G4>FGD
@M03364:276:000000000-BLYN8:1:1101:26380:11914 2:N:0:1
GGACTACTGGGGTATCTAATCCTGTTTGCTCCCCACGCTTTCGCACCTGAGCGTCAGTCTTTGTCCAGGGGGCCGCCTTCGCCACCGGTATTCCTCCAGATCTCTACGCATTTCACCGCTACACCTGGAATTCTACCCCCCTCTACAAGACTCTAGCCTGCCAGTTTCGGATGCAGTTCCCAGGTTGAGCCCGGGGATTTCACATCCGACTTGACAGACCGCCTGCGTGCGCTTTACCCCCAGTAATTCCG
+
CCCCCFFAFGGGGGGGGGGGGGGGGGGGGFGGGGGGGCFGGGGGGGGGGGGGEGGGGGGGGGGGGGGEFGGGGGGGGGGDGGEDGGGGGDGGGGGGGGGGGGGGGGGFGG@CFGGGGGGGDEGGGGGFGGGFGDFGGGGGGGGGGGGGG8FCGECFGGFCCGGGFFG;33B5E>CFF9;DD?FFGFC7CDF5CEGGGG*CFGGFFGGGGG3CGGDFGGGGFGFFFF>E:@B3CDGFF)<:E>1;CFF2CF*
@M03364:276:000000000-BLYN8:1:1101:25782:11921 2:N:0:1
GGACTACCGGGGTATCTAATCCTGTTCGCTCCCCACGCTTTCGAGCCTCAGCGTCAGTTACAGACCAGAGAGCCGCCTTCGCCACTGGTGTTCCTCCATATATCTACGCATTTCACCGCTACACATGGAATTCCACTCTCCTCTCCTGCACTCAAGTCTCCCAGTTTCCAATGCACACAATGGTTGAGCCACTGCCTTTTACATCAGACTTAAGAAACCACCTGCGCTCGCTTTACGCCCAATAAATCCGG
+
CCCCCGGGGGGGGGGGGGGGGGGGGGGGGGGGGGGGGGGGGGGGCGGGGGGGGGGGGGGGGGGGGGGGGFGDGGGGGGGGGGGGGGGGGGGGGGGGGGGGGGFGFAFGGGGGGGGGGGGGGGGGGGGGFFGGGGGGGGGGFGGGGGGGGGGGFGGGGGGGGGGGGGGGGGGFDFGFGFGGGGGGGDGFGGGGGGGGGGGFG>:FFFGDGGGGFGGGGG,CFGF9=B@E@):AFGGFE<CGDFD;FGFFGGD
@M03364:276:000000000-BLYN8:1:1101:17124:11926 2:N:0:1
GGACTACTGGGGTATCTAATCCTGTTTGCTCCCCACGCTTTCGCACCTGAGCGTCAGTCTTTGTCCAGGGGGCCGCCTTCGCCACCGGTATTCCTCCAGATCTCTACGCATTTCACCGCTACACCTGGAATTCTACCCCCCTCTACAAGACTCTAGCCTGCCAGTTTCGGATGCAGTTCCCAGGTTGAGCCCGGGGATTTCACATCTGACTTAACAAACCGCCTGCGTGCGCTTTACGCCCAGTAATTCCG
+
CCCCCGGGGGGGGGGGGGGGGGGGGGGGGGGGGGGGGGGGGGGGGGGGGGGGGGGGGGGGGGGGGGGGGGGGGGGGGGGGGGGGGGGGGGGGGGGGGGGGGGGGGGGGGGGGGGGGGGGEGGGGGGGGGGGGGGGGGCDFGGGGGGGGGGGGGAE7FGGGGGCGFGGGGDEGGGGGGGGGFGGGGGGGGGCGGGGGGGGGGFGGFGGGGFFGGGGGFGGGFGFFFF;B<>DFGDFFFFEEEEFFFCF2F7*
@M03364:276:000000000-BLYN8:1:1101:5778:11945 2:N:0:1
GGACTACACGGGTTTCTAATCCTGTTTGCTCCCCACGCTTTCGAGCCTCAGTGTCAGTTACAGGCCAGAGAGCCGCTTTCGCCACCGGTGTTCCTCCATATATCTACGCATTTCACCGCTACACATGGAATTCCACTCTCCTCTCCTGCACTCAAGTCTACCAGTTTCCAATGCATACAATGGTTGAGCCACTGCCTTTTACACCAGACTTAATAAACCACCTGCGCTCGCTTTACGCCCAATAATTCCGG
+
CCCCCGFFCFGGGGGGFGGGGGEFFGGGFGGGGGGGCFGGGGG8FGGGGGG<FFGGGFGEFFF<FDFGGCEEGFEFGGFGGEGDCCFGGEGGGCFGF8FFGFGGAAEGDCFGGGGGGGGGGGGG@C@=EFGFGGGGFDEFGGFF88EBBDGGGC8E=FGFGFCCGGGG,6,7=D,=,66,@FG;D+87EF,DFGGFFGGFGG@CFD*;CD++52?CF887@>6):4>F>4?5<C:6)5C8E5:A*+19:0)
@M03364:276:000000000-BLYN8:1:1101:23756:11963 2:N:0:1
GGACTACCGGGGTATCTAATCCTGTTTGCTCCCCACGCTTTCGCACCTGAGCGTCAGTCTTTGTCCAGGGGGCCGCCTTCGCCACCGGTATTCCTCCAGATCTCTACGCATTTCACCGCTACACCTGGAATTCTACCCCCCTCTACAAGACTCTAGCCTGCCAGTTTCGGATGCAGTTCCCAGGTTGAGCCCGGGGATTTCACATCCGACTTGACAGACCGCCTGCGTGCGCTTTACGCCCAGTAATTCCG
+
CCCCCGGGGGGGGGGGGGGGGGGGGGGGGGGGGGGGGGGGGGGGGGGGGGGGC:FGGFDGGGGGGGGGGEGGGGGGGGGGFGGGFGGGGGGGFFFGGGGGGGGGGGGGGGCEEGGGGGGGGGFGGGFGGGGGGGFFGGGGGGGGGGGGGGGGGGGCFFCCFGGGGF;F:C8EEFFGGGGGGG?FGGGGGGG5=EGGEGC?FGGC7F>3CDCD>>FGGG;CF*<42>BFFFEFC5<AFB?>=><?C*667C*
@M03364:276:000000000-BLYN8:1:1101:19485:11972 2:N:0:1
GGACTACTAGGGTATCTAATCCTGTTTGCTCCCCACGCTTTCGCACCTGAGCGTCAGTCTTTGTCCAGGGGGCCGCCTTCGCCACCGGTATTCCTCCAGATCTCTACGCATTTCACCGCTACACCTGGAATTCTACCCCCCTCTACAAGACTCTAGCCTGCCAGTTTCGGATGCAGTTCCCAGGTTGAGCCCGGGGATTTCACATCCGACTTGACAGACCGCCTGCGTGCGCTTTACGCCCAGTAATTCCG
+
CCCCCGGGGGGGGGGGGGGGGGGGGGGGGGGGGGGGGGGGGGGGGGGGGGGGGGGGGGGGGGGGGGGGGGGGGGGGGGGGGGFGGGGGGGGGGGGGGGFGGGGGGGFGGGGGGGGGGGGGGGGGGGGGGGGGGGGGGGGGGGGGGGGGGGGGGGGAFEFGGGGGGGGGGGGGGGGGGGGGGGDGGGGGGGFCGEGGGGGGGGGFFDFGGGGGG7FGGGFGFGFBFF>FBFFFGGC>FBD>CB1?FFFFGG*
@M03364:276:000000000-BLYN8:1:1101:8606:11991 2:N:0:1
GGACTACTAGGGTTTCTAATCCTGTTTGCTCCCCACGCTTTCGAGCCTCAGTGTCAGTTACAGGCCAGAGAGCCGCTTTCGCCTCCGGTGTTCCTCCATATATCTACGCATTTCACCGCTACACATGGAATTCCACTCTCCTCTCCTGCACTCAAGTCTCCCAGTTTCCAATGCACACAATGGTTGAGCCACTGCCTTTTACATCAGACTTAAGAAACCACCTGCGCTCGCTTTACGCCCAATAAATCCGG
+
CCCCCGGDGGGGFGGGGGGGGGAEGGGGGGGGGGCGGGGGGGGGGGGGGGGGGGGGGGGGGGGGGGGGGGGGGGGGGFFCGCEGGGGGGGGGDGGGGGFF<FGGGAEFGGGGGGGGGCCEGGGGG:FFGGGGGGGGEEAGGGGGGGGGGGGGGGFGGGGGG?FF>EGGFGGGGGFGFGCFDFGGGGGFFGDCGGGGGAF99FCGF?DC7*5+=FFGFCCFFGFB=B959B>AFD8CE@BBE)3):2+9*:5
@M03364:276:000000000-BLYN8:1:1101:19018:12010 2:N:0:1
GGACTACCGGGGTTTCTAATCCTGTTTGCTCCCCACGCTTTCGCACCTGAGCGTCAGTCTTTGTCCAGGGGGCCGCCTTCGCCACCGGTATTCCTCCAGATCTCTACGCATTTCACCGCTACACCTGGAATTCTACCCCCCTCTACAAGACTCTAGCCTGCCAGTTTCGAATGCAGTTCCCAGGTTGAGCCCGGGGATTTCACATCCGACTTAATCAACCGCCTGCGTGCGCTTTACGCCCAGTAATTCCG
+
CCCCCGGGGGGGGGGGGGGGGGGGGGGGGGGGGGGGGGGGGGGGGGGGGGGGGGGGGGGGGGGGGGGGGGGGGGGGGGGGGGGGGGGGGGGGGGGGGGGGGGGGGGGGGGGGGGGGGGGGGGGGGGGGGGGGGGGGGGGGGGGGGGGGGGGGGGGGGGGDGFGGGFGGGGFFGGGGGGGGGGGGFGDGFGGGGGGGGDGCFGGGFGGGGDGGGFGFGGGGBGFFF@FFBFFFGGGFFBEEEEB;C7BAGG4
@M03364:276:000000000-BLYN8:1:1101:19892:12034 2:N:0:1
GGACTACAGGGGTTTCTAATCCTGTTTGCTCCCCACGCTTTCGTGCCTCAGTGTCAGTGCTGGTCCAGATGGCCGCCTTCGCCACAGATGTTCCTCCCGATCTCTACGCATTTCACCGCTACACCGGGAATTCCGCCATCCTCTACCGCAATCTAGCCTCCCAGTATCCCTCGCCATTCCCAGGTTGAGCCCAGGGCTTTCACGACAGACTTAAGGACCCACCTACGCACGCTTTACGCCCAGTAATTCCG
+
CCCCCFGGGGCFGECGGFGGGA<EFF9EEFFGGEE@:FCEFGGGGG@FGGFGFC@FFGGECEFGGGGEEFFGGDGGGGCGGGGGE@<=EGFFGF9DFCFFG+@ADF<AFGEGCFG<F7>CEGGGGEC@FGFGG?8CE+CFGGGG9E,>7++=B,8@DFGFFEF?FE;D,,@DEG63*,7@?938FF8@EG,=CGG*A8BCGFG45DCDFG68CCF*;2*=AEF;3;(8(8::5*9;C;CEG:06:*14DFC
@M03364:276:000000000-BLYN8:1:1101:7149:12054 2:N:0:1
GGACTACAGGGGTTTCTAATCCTGTTTGCTCCCCACGCTTTCGCACCTCAGTGTCAGTATCAGTCCAGGTAGTCGCCTTCGCCACTGGTGTTCCTTCCTATATCTACGCATTTCACCGCTACACCTGGAATTCTACCCCCCTCTACAAGACTCTAGCCTGCCAGTTTCGAATGCAGTTCCCAGGTTGAGCCCGGGGATTTCACATCTGACTTGACAGACCGCCTGCGTGCGCTTTACGCCCAGTAATTCCG
+
CCCCCGGGGGGGGGGGGGGGGGGGGGGGGGGGGGGGGGGGGGGGGGGGGGGFGGGGGGGGGGGGGGGGGGGGGGGGGGGGGGGGGGGFFGFCFGGCGGGFGGGGFFGGGGGGGGGGGGGGGGGGGGGGDFG?FGGGGGGGGGGGGGGGGGFGG9FGGFGFGGGGFGGFGGFGGGGE8AFGGGGGGGGGGGGGGGGGGGGGGGGGFGGGCGGGGGGGG;FGFDB@FFFFFFFFG3C<FFGGGE@FDFF4>F2
@M03364:276:000000000-BLYN8:1:1101:12058:12060 2:N:0:1
GGACTACTCGGGTATCTAATCCTGTTTGCTCCCCACGCTTTCGCACCTCAGTGTCAGTATCAGTCCAGGTAGTCGCCTTCGCCACTGGTGTTCCTTCCTATATCTACGCATTTCACCGCTACACAGGAAATTCCACTACCCTCTACCATACTCTAGCTTGCCAGTTTTGGATGCAGTTCCCAGGTTGAGCCCGGGGATTTCACATTCAACTTAACAAACCACCTACGCGCGCTTTACGCCCAGTAATTCCG
+
CCCCCGGGFGGGGGGGGGGGGGGGGGGGGGGGGGGGGGGGGGGGGGGGGGGGGGGGGGGGGGGGGGGGGGGGGGGGGDGGGGGGGGGGGFFFGGGGFGGGGGGGGGGGGGGGGGGGGGGGGGGGGGGGGGGGGGGGGGGFGGGGGGGGGFEDDEFGGGGGGGGGGGG;EGGFGGGGGGGGGGGGGGGFFFGFDGGGGDGGGGCGFGGGGGGGGGGGGF>FFGFDFFF>264>DDCEF?EGG><6+;@<FG7
@M03364:276:000000000-BLYN8:1:1101:21289:12060 2:N:0:1
GGACTACTGGGGTATCTAATCCTGTTTGCTCCCCACGCTTTCGCACCTCAGTGTCAGTATCAGTCCAGGTAGTCGCCTTCGCCACTGGTGTTCCTTCCTATATCTACGCATTTCACCGCTACACCTGGAATTCTACCCCCCTCTACAAGACTCTAGCCTGCCAGTTTCGGATGCAGTTCCCAGGTTGAGCCCGGGGATTTCACATCCGACTTGACAGACCGCCTGCGTGCGCTTTACGCCCAGTAATTCCG
+
@CCCCF@<C-ECF;CF@FG9@CECEFFDFGEE8@<+@FC@@F@@F77BFF@FGAF9<EE9<,;;C<<ECCCFC<FEEFFFBCFEDEFGFGDC?,,?<?,:,59C9A6?C@@FDFG<EGDE=E@ACEEGFFC@AFGGFGEFGGGFGFGGFFFFFGGDDFDDDFFFGG;,@CEG===FFCFF=,DFG9@C97D?EDEGGGGGGCCGFGGDGGGGF=?8=DGCAE3;;565;B):CC*.:0;C208@GGF9:7*
@M03364:276:000000000-BLYN8:1:1101:25344:12072 2:N:0:1
GGACTACTAGGGTTTCTAATCCTGTTTGCTCCCCCGCCTTTCGACCCTAAGTGTCAGTATCAGTCCAGGTGGCCGCTTCGGCACCTGATGTTCTTCCAATTACCTACGCATTTCACCTCTACACAGCAAATCCAATTCCCTCCTCCCATATCTTACCTGGCCAGTTTTGGAGCAAGTTCCCGGGTTGAGCCCGGGGATTTCACATTCAACTGAACAACCCACCAACGCGCGCTTTACCCCCAGTAATTCGG
+
CCCCCFG<EFCGGGGGGGFGGFEGFDFGGGGCD;+++7@F,C@@,@@@,6CEE,;,<C,C<,,6C,,C,9,,,6+@6B:+4@++,,C,,69C?,C,C,5,:?,,,,,,+,,4,,59,,,4,<449E,4B,?,A,,,4,@,=,4=,8+,,4,+,46,,@,,@,3@FGF,@+,,16,,7@GG8+@+@CEF,3@?@E>87>?,++5+++++2:D4820=C4:*/=/(-)(/(28)1:*)2.5=*0()2*=):**
@M03364:276:000000000-BLYN8:1:1101:9401:12089 2:N:0:1
GGACTACTAGGGTTTCTAATCCTGTTCGCTACCCATGCTTTCGAGCCTCAGCGTCAGTTGCAGACCAGACAGCCGCCTTCGCCACTGGTGTTCTTCCATATATCTACGCATTTCACCGCTACACATGGAGTTCCACTGTCCTCTTCTGCACTCAAGTCTCCCAGTTTCCAATGCACTTCTTCGGTTGAGCCGAAGGCTTTCACATTAGACTTAAAAGACCGCCTGCGCTCGCTTTACGCCCAATACATCCG
+
CCCCCGGDGFFGGCGGGGGGGGGFGF9FEGCGGGGADGGGGGGCFGGGGGGGGGGGGGGGGGDAGFFGF<FFGGGGGGGG?EGGG@FGGGFGGGGGGGGGGGGGGGGGGDDGGGGGBFGGGGGG9FFGF@FGGGGGGCGGGAFFB;FFAA8FEFFGEF;@DGFGGFFD8DGDCFG=F?FDC,6>B==E?8FE6+@@FGD98@CFFG7:C;79CC2<+35=4??D<FFF26:8C<GEADG7:B0FG**)@F2
@M03364:276:000000000-BLYN8:1:1101:3292:12096 2:N:0:1
GGACTACTAGGGTATCTAATCCTGTTTGCTCCCCACGCTTTCGAGCCTCAGTGTCAGTTACAGGCCAGAGAGCCGCTTTCGCCTCCGGTGTTCCTCCATATATCTACGCATTTCACCGCTACACATGGAATTCCACTCTCCTCTCCTGCACTCAAGTCTCCCAGTTTCCAATGCACACAATGGTTGAGCCACTGCCTTTTACATCAGACTTAAGAAACCACCTGCGCTCGCTTTACGCCCAATAAATCCGG
+
CCCCCFGGGGGGGGGGGGGGGGGGGGGGGGGGGGGGGGGGGGGGGGGGGGGGGGGGGGGGGGGGG@FGFGGGGGGGGEFGGGGGGGGGGGGGGGGGGGGGGCGGGDGEGCGFGGGGGGGGGGGGGGGGGGGGGGGGGGFGGGGGGFGGGGGFFCEFGFGGGDCEGGGDDF9EFGGGGGGGGGGGGGFD8B@:CFF@FGGGGGGGFG+7CFCFC?BGFGGGFCA=:*)9>EA4?9:@5@ECC53A=CFE6/1
@M03364:276:000000000-BLYN8:1:1101:3814:12101 2:N:0:1
GGACTACCAGGGTTTCTAATCCTGTTTGCTCCCCACGCTTTCGAGCCTCAGTGTCAGTTACAGGCCAGAGAGCCGCTTTCGCCTCCGGTGTTCCTCCATATATCTACGCATTTCACCGCTACACATGGAATTCCACTCTCCTCTCCTGCACTCAAGTCTCCCAGTTTCCAATGCACACAATGGTTGAGCCACTGCCTTTTACATCAGACTTAAGAAACCACCTGCGCTCGCTTTACGCCCAATAAATCCGG
+
CCCCCGGGGGGGGGGGGGGGGGGGGGGGGGGGFGGEGGGGGGGGGGGGGGGGGGGGGGGGGGEGGGGGGGGGGGGGGECGGGGGGGGGGGGGGGGGGGGGGGGGGGGGGGGGGGGGGGGGGGGGGGGGFGFFGGGGGGGGGGGCDGGGGGGGEFGGGGGGGGGGGGGGGGGGFC8AEFE6=DFGGEGGGGG?CFGGGFGCGFCFADFGGGFFGD@FGGGGF5*77BA>A?EFFGGFD2CEE>@AGC=EG38
@M03364:276:000000000-BLYN8:1:1101:15614:12142 2:N:0:1
GGACTACACGGGTATCTAATCCTGTTTGCTACCCATGCTTTCGAGCCTCAGCGTCAGTTACAGACCAGACAGCCGCCTTCGCCACTGGTGTTCTTCCATATATCTACGCATTTCACCGCTACACATGGAGTTCCACTGTCCTCTTCTGCACTCAAGTTTCCCAGTTTCCGATGCACTTCTTCGGTTGAGCCGAAGGCTTTCACATCAGACTTAAGAAACCGCCTGCGCTCGCTTTACGCCCAATAAATCCG
+
CCCCCGGGGGGGGFGGGGGGGGGGGGGGGGGGGGG@GGGGGGGGGGGGGGGGGGGEGGGGGGGAFGGGFDFGDGGGGGGGGGGGGGGGGGGGGFGGG,CFFGGGGGGGGGGGGGGGGGGGGGGGF@FGGGGGGGGGGFFFGFGGAFGGFGGFC8EF=BGF9ECGGGGGF>EGGGGGF,6EDFFEGGD6EGG86:BEGGBCC;FGFGC7CFGFC7CF>4CGFGEF2A=DBFBEG3:;C1EGDD?;CCA?FG)
@M03364:276:000000000-BLYN8:1:1101:24081:12164 2:N:0:1
GGACTACTGGGGTTTCTAATCCTGTTTGCTCCCCACGCTTTCGAGCCTCAGTGTCAGTTACAGGCCAGAGAGCCGCTTTCGCCTCCGGTGTTCCTCCATATATCTACGCATTTCACCGCTACACATGGAATTCCACTCTCCTCTCCTGCACTCAAGTCTCCCAGTTTCCAATGCACACAATGGTTGAGCCACTGCCTTTTACATCAGACTTAAGAAACCACCTGCGCTCGCTTTACGCCCAATAAATCCGG
+
CCCCCGGGGGGGGGGGGGGGGGGGGGGGGGGGGGGGGGGGGGGGGGGGFGGGGGGGGGGGGGGGGGGGGGGGGGGGECFGGGGGDGGGGEFGGGFGEFGGGGGGGGGGECFGFGGGGGGEGGGGFGGGGGGGGGGGGGGGGGGGGGGGGFGGGGFFFGGGGGGGGGGGGFF9ED==8DE+EFGFF6?6<DCEEFGCCABFFGGDFFGGCCC8C>FCDGFGF*3.>E=9)8?><F+9?@EGG3()2;8?CCC
@M03364:276:000000000-BLYN8:1:1101:17192:12193 2:N:0:1
GGACTACACGGGTTTCTAATCCTGTTTGCTCCCCACGCTTTCGCACCTGAGCGTCAGTCTTCGTCCAGGGGGCCGCCTTCGCCACCGGTATTCCTCCAGATCTCTACGCATTTCACCGCTACACCTGGAATTCTACCCCCCTCTACGAGACTCAAGCTTGCCAGTTTCAAATGCAGTTCCCAGGTTGAGCCCGGGGATTTCACATCTGACTTAACAAACCGCCTGCGTGCGCTTTACGCCCAGTAATTCCG
+
CCCCCGGGGGGGGGGGFGGGGGGGGGGGGGGGGGGGGGGGGGGGGGGGGGGGGGGGGGGGGGGGGGGGGGGGGGGGGGGGFGGGGGGGGGGFGGGCGFGGCFGGGGGGGGCGGGGGGGGEGGFGGGGG<FGGGGGGGGFGGGGGGGGGGGEGGGGGGGGGGGGGFFFFFFGGCGGCFGGGGGGGGGGGGGEGGEECEED67:F>6CGGGCFFG+CFGGGGFDFFF:(;<DDFGDFFFFCEGBBFGFF9CF0
@M03364:276:000000000-BLYN8:1:1101:20230:12205 2:N:0:1
GGACTACCCGGGTTTCTAATCCTGTTTGCTCCCCACGCTTTCGCACCTGAGCGTCAGTCTTTGTCCAGGGGGCCGCCTTCGCCACCGGTATTCCTCCAGATCTCTACGCATTTCACCGCTACACCTGGAATTCTACCCCCCTCTACAAGACTCTAGCCTGCCAGTTTCGAATGCAGTTCCCAGGTTGAGCCCGGGGATTTCACATCCGACTTGACAGACCGCCTGCGTGCGCTTTACGCCCAGTAATTCCG
+
CCCCCGGGGGGGGGGGGGGGGGGGGGGGGGGGGGGGGGGGGGGGGGGGGGGGGGGGGGGGGGGGGGGGGGGGGGGGGGGGGGGGGGGGGGGGGGGGGGGAFGGGGFFGGGGGGGGGGGGGGGGGGDFGGGGGGGGGGGGGGGGGGGGGGFFGGGGGGGGGGGGGGGGGGGGGGGGGGGGGGGGGBFFF68FFGGGGCEGGGGGGFGGGGGGGGCGGGGGGFGBBFF;EFFFFGGG<F?GGEDFFF=?4DC0
@M03364:276:000000000-BLYN8:1:1101:18722:12216 2:N:0:1
GGACTACCGGGGTTTCTAATCCTGTTTGCTCCCCACGCTTTCGAGCCTCAGTGTCAGTTACAGGCCAGAGAGCCGCTTTCGCCTCCGGTGTTCCTCCATATATCTACGCATTTCACCGCTACACATGGAATTCCACTCTCCTCTCCTGCACTCAAGTCTCCCAGTTTCCAATGCACACAATGGTTGAGCCACTGCCTTTTACATCAGACTTAAGAAACCACCTGCGCTCGCTTTACGCCCAATAAATCCGG
+
CCCCCGGGGDGGGGGGGGGGGGGGGGGGGGGGGGGGGGGGGFGGGGGGGGGGGGGGGGGGGGGFGGGGGGGGGGGGGGGGGGFGGGGGFGGEGGGFGGGGGGGGGGGGGDFCFGGGGGGEEGGGGFGGF=EFAFFGEDF8EGGGGGGFGGGGBFGGFGGGGGGGGGGGGGFGGFGGGGGEGGFFGDFC?CGFGCFGF;EGFGGGFDCFGGGGGGGGFGCGFGFF:B@E@EFDDGDEDFEEGF84*:CCDGC
@M03364:276:000000000-BLYN8:1:1101:18615:12242 2:N:0:1
GGACTACCGGGGTATCTAATCCTGTTTGCTCCCCACGCTTTCGCACCTGAGCGTCAGTCTTTGTCCAGGGGGCCGCCTTCGCCACCGGTATTCCTCCAGATCTCTACGCATTTCACCGCTACACCTGGAATTCTACCCCCCTCTACAAGACTCTAGCCTGCCAGTTTCGGATGCAGTTCCCAGGTTGAGCCCGGGGCTTTCACATCCGACTTGACAGACCGCCTGCGTTCGCTTTACGCCCAGTAATTCCG
+
CCCCCGFGGGGGGDGGGGGGGGGGGGGGGDG<FGGGGGGGGGGGGEGGGGGAFGGGGGGGGGGEEEFE<FGGGEEGGGGGGGEGGGGFFDGGA?EEFE8EGFFGGDBFGGGGGGGGFGEGCFGGCGGGGGGGGGFFGGGGGGGFCEFGCGGGFGGCGGGFFD8CFFCCGGGDGGCDFCGDFFFGGC:??EGGDGGE*:B777<C66CC<DDD7FFF=FFC)5)(1>15(77:7FD)*8CC55(02:?2DCF
@M03364:276:000000000-BLYN8:1:1101:17889:12258 2:N:0:1
GGACTACTGGGGTTTCTAATCCTGTTTGCTCCCCACGCTTTCGCACCTGAGCGTCAGTCTTTGTCCAGGGGGCCGCCTTCGCCACCGGTATTCCTCCAGATCTCTACGCATTTCACCGCTACACCTGGAATTCTACCCCCCTCTACAAGACTCTAGCTTGCCAGTTTTGGATGCAGTTCCCAGGTTGAGCCCGGGGATTTCACATTCAACTTAACAAACCACCTACGCGCGCTTTACGCCCAGTAATTCCG
+
CCCCCGGGGGGGGGGGGGGGGGGGGFGGGGGGGGGGGGGGGGGGGGGGGGGGGGGGGGGGGGGGGGGGGGGGGGGGGGGGGGFGGGGGGGGFFGGGFGGGGGGGAFGGGGGGGGGGGGGGGGGGGFFGGGGGGGGGGGGGDEEGGGG?DCFGGGGGGGGGG@EC@A9@DC6EFFCGACCGGGFGGGF69CFGGGGGDGGFCGGDFFGGGGGGGFFGGGGCFGF;@FFE>EBFCCFAFFGGG@?FGC=>GG9
@M03364:276:000000000-BLYN8:1:1101:26078:12261 2:N:0:1
GGACTACAAGGGTTTCTAATCCTGTTTGCTCCCCACGCTTTCGCACCTGAGCGTCAGTCTTTGTCCAGGGGGCCGCCTTCGCCACCGGTATTCCTCCAGATCTCTACGCATTTCACCGCTACACCTGGAATTCTACCCCCCTCTACAAGACTCTAGCTTGCCAGTTTTGGATGCAGTTCCCAGGTTGAGCCCGGGGATTTCACATTCAACTTACCAAACCACCTACGCCCGCTTTACGCCCAGTAATTCCG
+
CCCCCGGGGGGGGGGGGGGGFGGGGGGGGGGGGGGGCDECGGGGCGGGGGGGGGGGGGGGGFDFFGGGGGDCFGGGGGGGGGGGGD@C:FGGGGGGGGGGGGCGGF9FGGG7FGGFGCGGGGGGGFGGGGGGGGGGGGGGGCEGGGC@@DFFGFGGGAB8EFCFGGFC68CFF6CFGGGGCFF82?16A8DC5C58=C,<@8@8AFG7+@7>>+8775FE5CA3443)(2.<D<F)9(?857:FGGF>=>0
@M03364:276:000000000-BLYN8:1:1101:25010:12264 2:N:0:1
GGACTACTCGGGTTTCTAATCCTGTTTGCTCCCCACGCTTTCGAGCCTCAGTGTCAGTTACAGGCCAGAGAGCCGCTTTCGCCACCGGTGTTCCTCCATATATCTACGCATTTCACCGCTACACATGGAATTCCACTCTCCTCTTCTGCACTCAAGTCCTCCAGTTTCCAATGACCCTCCCCGGTTGAGCCGGGGGCTTTCACATCAGACTTAAAGAACCGCCTGCGCTCGCTTTACGCCCAATAAATCCG
+
CCC9CFGGGGGGGGGGGGGGGGGGGGGGCGGGGGGGGEGGGGGGFGGGGGGADFGGGGCGGFGGGGGGGGGGDGGGGGGGGGEFGGGGGGGEGGFGFGGGGGGGGGGGGGGGFGGGGGGGGGGGGGGGBFFGGFFGGGGFFGGGF9;;EFGFGGGGGGGFGDFEFGGGGG9;?FGGGGG+@EEG>EEDFGFDC>EDEGDFGGG7BFDF4CFDCGFG78CFBG)2:F6A@FF>5<CAB?EGG>:5*>?9CD9
@M03364:276:000000000-BLYN8:1:1101:3920:12267 2:N:0:1
GGACTACCAGGGTTTCTAATCCTGTTTGCTCCCCACGCTTTCGCACCTGAGCGTCAGTCTTTGTCCAGGGGGCCGCCTTCGCCACCGGTATTCCTCCAGATCTCTACGCATTTCACCGCTACACCTGGAATTCTACCCCCCTCTACAAGACTCTAGCCTGCCAGTTTCGGATGCAGTTCCCAGGTTGGGCCCGGGGATTGCACATCCGACTTGACAGACCGCCTGCGTGCGCTTTACGCCCAGTACTCCCG
+
CC@CCED@C<CFEGGGGGEG@E,FGGGFFFFEFFGGCGEFGECFGEFG8AFDGGEGGGGFGFCFFFCFGGGDGGGGCFGEFGGGDFEEEG7F?@CBBBC<,,,CECFCEED:?AFF9F@CCGGGFGGGGGFGGFD;EDGG>C>CFDDB=8D<DCF7EFCCGGGFCFAB8E8CEGD<DC72>?,8FG,*1>>?=EDG=3:**;FCCCCDGDDG>*;C8CEF:5>30<>FF>B:)9/.7<C8CB07F**)2*)
@M03364:276:000000000-BLYN8:1:1101:15919:12294 2:N:0:1
GGACTACTCGGGTATCTAATCCTGTTTGCTCCCCACGCTTTCGAGCCTCAGCGTCAGTTACAGACCAGAGAGCCGCCTTCGCCACTGGTGTTCCTCCATATATCTACGCATTTCACCGCTACACATGGAATTCCACTCTCCTCTTCTGCACTCAAGTCCTCCAGTTTCCAATGACCCTCCCCGGTTGAGCCGGGGGCTTTCACATCAGACTTAAAGAACCGCCTGCGCTCGCTTTACGCCCAATAAATCCG
+
CCCCCGGGGGGGGGGGGGGGGGGGGGGGGGGGGGGGGGGGGGGGGGGGGGGGGGDGGGGGGGGGGGGGGDGGGGGGGGGGGGGGGGGGGGGGGGGGGGGGGGGGGGGGGGGGGGGGGGGEGGGGGGGGFEFFGGGGGGGGGGGFEFFFGGGGGGGGGGGGGGGGGGGGGFGGFGGF=DFEGGGGGGGGGGGGGGGGGGGGGGGGFGGG44CFFFGGGGGGFGFFFFFE2)8;CGF4@?GGG):5FGF9CG<
@M03364:276:000000000-BLYN8:1:1101:3419:12336 2:N:0:1
GGACTACTCGGGTTTCTAATCCTGTTTGCTCCCCACGCTTTCGCACCTGAGCGTCAGTCTTTGTCCAGGGGGCCGCCTTCGCCACCGGTATTCCTCCAGATCTCTACGCATTTCACCGCTACACCTGGAATTCTACCCCCCTCTACAAGACTCTAGCCTGCCAGTTTCGGATGCAGTTCCCAGGTTGAGCCCGGGGATTTCACATCCGACTTGACAGACCGCCTGCGTGCGCTTTACGCCCAGTAATTCCG
+
CCCCCGGGGGGGGGGGGGGGGGGGGGGGGGGGGGGGGGGGGGGGEGGGGGGGGGGGGGGGGGGGGGGGGCFFGGGGGGGGGDGEGGGGGGGGGGGGGGGAGGGGGGGGGGGGGGGGGGGGFGGGGGGGGGGGGGGGGGGGGGGGFFGDFFGGGGGGGGFFFGGGGGGGCEEE7CF;EGGGGGGGGGGCGGGGEGGGGGGEDFGGFG<DDDGGGGFCFFGGEGFFFFF:(755<C<9FBEGG3:)7:@<GF*
@M03364:276:000000000-BLYN8:1:1101:12230:12339 2:N:0:1
GGACTACTAGGGTTTCTAATCCTGTTTGCTCCCCACGCTTTCGAGCCTCAGTGTCAGTTACAGGCCAGAGAGCCGCTTTCGCCTCCGGTGTTCCTCCATATATCTACGCATTTCACCGCTACACATGGAATTCCACTCTCCTCTCCTGCACTCAAGTCTCCCAGTTTCCAATGCACACAATGGTTGAGCCACTGCCTTTTACATCAGACTTAAGAAACCACCTGCGCTCGCTTTACGCCCAATAAATCCGG
+
CCCCCGGGDGGGGGGGGGGGGGGGGGGGGGGGGGGGGGGGGGGGGGGGGGGEFGGGGGGGGGGGGGGGGGGGGGGGGGGGGGFDGFEEGEGGGGGGGEDGGGDGGGGGGGGGGGGGGGGGGGGGFEFGGGGGGGEGGF9EFDFFGGGGGGGGFGFFFE9;DFG8FGGGGGGFGFE8EF6+9FB3@B?DGG,@?FFGCGFGCFC;78;?999=CCFCG5>,5AA>=BF>AEEEDFFF4(18C)()>DF<D3:
@M03364:276:000000000-BLYN8:1:1101:6169:12340 2:N:0:1
GGACTACCGGGGTTTCTAATCCTGTTTGCTCCCCACGCTTTCGAGCCTCAGCGTCAGTTACAGACCAGAGAGCCGCCTTCGCCACTGGTGTTCCTCCATATATCTACGCATTTCACCGCTACACATGGAATTCCACTCTCCTCTTCTGCACTCAAGTTTCCCAGTTTCCAATGACCCTCCCCGGTTGAGCCGGGGGCTTTCACATCAGACTTAAGAAACCGCCTGCGCTCGCTTTACGCCCAATAAATCCG
+
CCCCCGGGGGGGGGGGGGGGGGGGGGGGGGGGGGGGGGGGGGGGGGGGGGGGGGGGGGGGGGGGGFGGGGGEGGGGGGGGGGGGGGGGGGGGGGGGFGGGGGGGGGGGGGGGGGGGGGGGGGGGGGGGFCFGGGGGGF=FGGGGGGGGGGGGGGGGGGGGGGGGGGGGGFGGGGGGGGGGGGGGGGGGFCGGGGGGGGGFGCFGFGGGGGGGG7:CFC?=DGFFFF@B>;>@GGGFFFGEGD6FGGF<CGC
@M03364:276:000000000-BLYN8:1:1101:29330:12355 2:N:0:1
GGACTACCAGGGTTTCTAATCCTGTTTGCTCCCCACGCTTTCGAGCCTCAGTGTCAGTTACAGGCCAGAGAGCCGCTTTCGCCTCCGGTGTTCCTCCATATATCTACGCATTTCACCGCTAAACATGGAATTCCACTCTCCTCTCCTGCACTCAAGTCTCCCAGTTTCCAATGCACACAATGGTTGAGCCACTGCCTTTTACATCAGCCTTAAGACACCACCTGCGCTCGCCTTACGCCCAATAAATCCGG
+
@CC@C<,CFGGGGFFGG9FDF<,EFFDFDCEFCFE7CF7FDAE8,BF,<F@FG,,;;<CEEFCCFEEFEGGGGF7C6@DFEGG@F,@77@FE,CEA<FAFAC9<EFGG+,B:F9,E,?@EC+9EAEFEF,5AFFEGG8EGFD83@FGGGGGFG?83,E339D8B8ECCFDF9,,@8D=+@8=8>9B,AF7>E7,,@,3EGG8:C9+9*;54*<8C*A7D5:7A454)3)//)::4(?@GGE>;6*;A36)<
@M03364:276:000000000-BLYN8:1:1101:8247:12374 2:N:0:1
GGACTACTGGGGTTTCTAATCCTGTTTGCTCCCCACGCTTTCGCACCTGAGCGTCAGTCTTTGTCCAGGGGGCCGCCTTCGCCACCGGTATTCCTCCAGATCTCTACGCATTTCACCGCTACACCTGGAATTCTACCCCCCTCTACGAGACTCAAGCTTGCCAGTTTCAAATGCAGTTCCCAGGTTGAGCCCGGGGATTTCACATCTGACTTAACAAACCGCCTGCGTGCGCTTTACGCCCAGTAATTCCG
+
CCCCCGGGGGGGGGGGGGGGGGGGGGGGGGFGGGGGGGGGGGGGGGDGGGGGGGGGGGGGGGGGGGGGGGDEGGGGGGEGGGGGGFGGGGGGGGGGGGGGGGGGGGGGGGGGGDGGGGGGGGGGGGGGFGGGGGGGGFGGGGGGFGGDEGGGGGGGCFG,DCEGGGGG7DGFGFEAFGGFFFFGGGFGFGGF=EDE5E?FCFGGCFFGGGGGGGGGGGGFEEB<;ABFFFFFGGGAF?>EEF<?GFFFGFC
@M03364:276:000000000-BLYN8:1:1101:14452:12385 2:N:0:1
GGACTACCAGGGTATCTAATCCTGTTTGCTCCCCACGCTTTCGCACCTGAGCGTCAGTCTTCGTCCAGGGGGCCGCCTTCGCCACTGGTGTTCCTTCCTATATCTACGCATTTCACCGCTACACAGGAAATTCCACTAACCTCTACTGTACTCTAGTCAGTCAGTTTTGGATGCAGTTCCCAGGTTGAGCCCGGGGATTTCACATCCAACTTGACAAACCACCTACGCGCGCTTTACGCCCAGTAATTCCG
+
CCCCCGGGGGGGGGGGGGGGGGGGGGGGGGFGGGFGGGGGGFGCGGGGGGGGGGGGGGGGGGGGGGGGGDFGGGGGGGGGGGGGGGGGGGGDGGGGGGGGGGGGFDEFGGEG<:AFG>FC:F:FFGGGGGGFGGGGGGGGGGGGGGGGFFCFGGGGGGGGGFEAFGGGF>C>7?FCFCFGFGFFGEFF98FGGCCE7CDGFFFG6;*8F*8CCCF8D8F54*538A@E(8:55CF<=4EG*).9D*99C72
@M03364:276:000000000-BLYN8:1:1101:21658:12390 2:N:0:1
[truncated: 28,072,437 more chars]
