# Supplementary material for: Captivity causes taxonomic and functional convergence of gut microbial communities in bats
Source: PeerJ. 2019 Apr 30;7:e6844. doi: 10.7717/peerj.6844 (PMC6499062; doi:10.7717/peerj.6844)
Supplement: Data S10 — raw data of FHa5. [file peerj-07-6844-s015.gz › D8j5377-FHa5_R1.fq]

@M03364:276:000000000-BLYN8:1:1101:20977:1311 1:N:0:1
ACTCCTACGGGAGGCAGCAGTGGGGAATATTGCACAATGGGCGCAAGCCTGATGCAGCCATGCCGCGTGTATGAAGAAGGCCTTCGGGTTGTAAAGTACTTTCAGCGAGGAGGAAGGTGTTGTGGTTAATAACCACAGCAATTGACGTTACTCGCAGAAGAAGCACCGGCTAACTCCGTGCCAGCAGCCGCGGTAATACGGAGGGTGCAAGCGTTAATCGGAATTACTGGGCGTAAAGCGCACG
+
GGGGGGGGGGGGGGGGGGGGGGGGGGGGGGGGGGGGGGGGGGGGGFGDGGGGGGGGGGGGGGGGGGGGGGGGGGGGGGGGGGGGGGGGGGGGGGGGGGGGFGGGGFGGGGCGCB=FGGGGGGGDGGGGGGGGGGGGGGGGGGGGGGGGGGGGGGGDG@FFGGGGGGGGGGGGGGGGGGGGGGGGGGGG@CCCEGGGGGGGGEE7CGGGGGFFGEEEDGGFE=EGGGGGGGGGGGGGGGGGGGG<
@M03364:276:000000000-BLYN8:1:1101:19729:1356 1:N:0:1
ACTCCTACGGGAGGCAGCAGTAGGGAATCTTCCACAATGGACGAAAGTCTGATGGAGCAACGCCGCGTGAGTGAAGAAGGGTTTCGGCTCGTAAAGCTCTGTTGTTAAAGAAGAACGTGGGTGAGAGTAACTGTTCACCCAGTGACGGTATTTAACCAGAAAGCCACGGCTAACTACGTGCCAGCAGCCGCGGTAATACGTAGGTGGCAAGCGTTGTCCGGATTTATTGGGCGTAAAGCGAGCG
+
GGGGGGGGGGGGGGDGGGGGGGGGGGGGGGGGGGGGGGGGGGGGGGGCGGGFGGGGGGGGGGGGGGGGGGGGGGGGFEGGGGGGGGGGGGGGGGGGGGGGGGGGGFCFEGGGFGGGGFGGGFFGFGGGGGGGGGGGGGFGGGGGGGGGGGGGGGGGGGGGGGGGGGGGGGGGGGGGGGGGGGGGGGGGGGGGGGGGGGGGGGGGGGGGDGGGGGGGG?FGGDE59CGFFGGGGGGDFGGGGGG<
@M03364:276:000000000-BLYN8:1:1101:9916:1375 1:N:0:1
ACTCCTACGGGAGGCAGCAGTAGGGAATCTTCCACAATGGACGAAAGTCTGATGGAGCAACGCCGCGTGAGTGAAGAAGGGTTTCGGCTCGTAAAGCTCTGTTGTTAAAGAAGAACGTGGGTGAGAGTAACTGTTCACCCAGTGACGGTATCTAACCAGAAAGGGACGGCTAACTACGTGCCAGCAGCCGCGGTAATACGTAGGTCCAAAGCGTTGTCCGGATTTATTGGGCGTAAAGCGAGCG
+
GGGGGGGGGGGGGGGGGGGGGGGFGGGGGGGGGGGGGGGGGGGGGGGGGGGGGGGGGGGGGGGGGGGGGGGGGGGGGGGGGGGGGGGGGGGGGGGGGGGGGGGGGGGGGGGGGGGGGFEEEEFGGGFDDGGGGGGGGGGFGGGGGGGGEGGGGGGGGGGGGGGG7FFDGGGGGGGGGGGGGGGEGGGGGGGGGGGDFGGFGGGGGGG+?FCEGGG8ECCCG5E=EGGGGFFGGGGGDFGC5C<5
@M03364:276:000000000-BLYN8:1:1101:16149:1398 1:N:0:1
ACTCCTACGGGAGGCAGCAGTAGGGAATCTTCCACAATGGACGAAAGTCTGATGGAGCAACGCCGCGTGAGTGAAGAAGGGTTTCGGCTCGTAAAGCTCTGTTGTTAAAGAAGAACGTGGGTGAGAGTAACTGTTCACCCAGTGACGGTATTTAACCAGAAAGCCACGGCTAACTACGTGCCAGCAGCCGCGGTAATACGTAGGTGGCAAGCGTTATCCGGATTTATTGGGCGTAAAGCGAGCG
+
FGGGGGGGGGGGGGGGGGGGGGGGGGGGGGGGGGFGFGFEC@FGGGGGGGGGGGCFFGGGFGGEGGDGG:FGGGGGFGGGCEFGGDDFFGGGGGGGGCG9FFGGG8EFFFGGGFGGGFFGDFEC<,BFCCGGGGGGGGGFGGGGGGFEFGGGGFFGGGFECFGGGEGGGGGDFGGFF7F7FCGGGGGGCGGECCE8C+?CEGFGGFGF8>EGCE*=7+=C:?/:?F:CCGF*7DEGGFGGCCDD
@M03364:276:000000000-BLYN8:1:1101:22586:1481 1:N:0:1
ACTCCTACGGGAGGCAGCAGTAGGGAATCTTCGGCAATGGGGGCAACCCTGACCGAGCAACGCCGCGTGAGTGAAGAAGGTTTTCGGATCGTAAAACTCTGTTGTTAGAGAAGAACGTTAAGTAGAGTGGAAAGTTACTTAAGTGACGGTATCTAACCAGAAAGGGACGGCTAACTACGTGCCAGCAGCCGCGGTAATACGTAGGTCCCAAGCGTTGTCCGGATTGATTGGGCGTAAAGCGAGC
+
GGGGGGGGGGGGGGGGGGGGFDGGGCDEFGGGGCGGGGGGGGGGGGGGG<EFGCGGGGGG<>EGDGGEEEEGFFGFFGGF:?ADFGDCF=FFGGGGG8FCBEE?FFCFGFGGGGGGGGGF+CFFGADEFFGFGGGGCFGD9<FFGGGCEEGFEFGG,>D,>FCF,>DCFEGGGGGGGGDGCGGF7:CCFGGGEGEEGGEGGCGFC?CFGGGGGGGEECFGDE=EG*9FFG6EFDCEDFFGGGGD
@M03364:276:000000000-BLYN8:1:1101:11846:1518 1:N:0:1
ACTCCTACGGGAGGCAGCAGTAGGGAATCTTCGGCAATGGGGGCAACCCTGACCGAGCAACGCCGCGTGAGTGAAGAAGGTTTTCGGATCGTAAAACTCTGTTGTTAGAGAAGAACGTTAAGTAGAGTGGAAAGTTACTTAAGTGACGGTATCTAACCAGAAAGGGACGGCTAACTACGTGCCAGCAGCCGCGGTAATACGTAGGTCCCAAGCGTTGTCCGGATTTATTGGGCGTAAAGCGAGG
+
GGGGGGGGGGGGGGGGGGGGGGGGGGGGGGGGFDGGGGGGGGGGGGGGGGGGGGGGGGCGDGGGGGGGGCF?EGGGGGGGGFCFGGGGG7FGGGG<FGGGGGGGGGFG<FGGGGGFEGFGGGGEFCFDFFGGGGGGGDF<EDGDGCFGGGG7DFA<DE<CFFCFGD@E7<FFGGFGG@FGGGGFGGFGGCEE5B88BE9FGC9EGF?9;CCF5C:A7A?FCE;*/9C??765CGCGD<GG35))
@M03364:276:000000000-BLYN8:1:1101:15757:1610 1:N:0:1
ACTCCTACGGGAGGCAGCAGTGGGGAATATTGGACAATGGGCGAAAGCCTGATCCAGCCATGCCGCGTGTGTGAAGAAGGTCTTCGGATTGTAAAGCACTTTAAGTTGGGAGGAAGGGCATTAACCTAATACGTTAGTGTTTTGACGTTACCGACAGAATAAGCACCGGCTAACTCTGTGCCAGCAGCCGCGGTAATACAGAGGGTGCAAGCGTTAATCGGAATTACTGGGCGTAAAGCGCGCG
+
GGGGGGGGGGGGGGGGGGGGGGGGGGGGGGGGGGGGGGGGGGGGGGGGGGGGGGGGGGGGGGGGGGGGGGGGGGGGGGGGGGGGGGGGEGGGGGGGGFGGGGGGGGGGGGFGGGGGEGGDGGGGGGGGGGGGGGGGGGGGGGG8CFDCGGGFDEGGGGGGGGGGGECFGGGGGGGGGFGGGDFGFGGGG5EEGEEEFGCGGFGGGGGGGGGGDGGCEGGGGCEGFGGGFFFEGGGGG=CDGGDD
@M03364:276:000000000-BLYN8:1:1101:12359:1623 1:N:0:1
ACTCCTACGGGAGGCAGCAGTAGGGAATCTTCGGCAATGGACGAAAGTCTGACCGAGCAACGCCGCGTGAGTGAAGAAGGTTTTCGGATCGTAAAACTCTGTTGTTAGAGAAGAACAAGGATGAGAGTAAAATGTTCATCCCTTGACGGTATCTAACCAGAAAGCCACGGCTAACTACGTGCCAGCAGCCGCGGTAATACGTAGGTGGCAAGCGTTGTCCGGATTTATTGGGCGTAAAGCGAGC
+
GGGGGGGGGGGGGGGGGGGGGGGGGGGGGGGGGGGGGGGGGGGGGGGGGGGGGGGGGGGGGGGGGGGEGGGGGGGGGGFGGGGGGGGGGGGGGGGGGGGGGGGGGGGGGGGGGGGGGGGGGGGGGGFGGGGGGGGGGGGGFGGGGGGGGGGGGGGGGGGGGGGGGGGDEFGGGGGGGGGEAFGFGGGGGGGGGGEGGGGGGGGFEFGGGGGGGGEGGGGGGGGGGGGGGFGGGGGGGGCCDDG7
@M03364:276:000000000-BLYN8:1:1101:10459:1624 1:N:0:1
ACTCCTACGGGAGGCAGCAGTAGGGAATCTTCGGCAATGGGGGCAACCCTGACCGAGCAACGCCGCGTGAGTGAAGAAGGTTTTCGGATCGTAAAACTCTGTTGTTAGAGAAGAACGTTAAGTAGCGTGGAAAGTTAGTTAAGTGACGGTATCTAACCAGAAAGGGACGGCTAACTAGGTGCCAGCAGCCGCGGTAATACGTAGGTCCCAAGCGTTGTCCGGATTTATTGGGCGTAAAGCGAGG
+
GGGGGGGGGGGGGGGGGGEGGFGGGGGGDGGFCFGGGGGGGGGCGGGGGGGG@C@FGGCFDGGGGGGGG7B?FFFGGGGGA<FFGG:+BCEGGGG?=FGGFGFGGEFGEFFFGGF=FF,DDF?,8,@F=3+EFGF<F,7@E<F,,,:>FGGG,@DGGFCCC,FAFFC<F:EE>,<CG,:FGFGECFCGFFE:18:4;<;95BEB7??:;>8A5>C*:><FC?81*+3:<96**9*:C7C>)*9)
@M03364:276:000000000-BLYN8:1:1101:12564:1644 1:N:0:1
ACTCCTACGGGAGGCAGCAGTGGGGAATATTGGACAATGGGCGAAAGCCTGATCCAGCCATGCCGCGTGTGTGAAGAAGGTCTTCGGATTGTAAAGCACTTTAAGTTGGGAGGAAGGGCATTAACCTAATACGTTAGTGCTTTGACGTTACCGACAGAATAAGCACCGGCTAACTCTGTGCCAGCAGCCGCGGTAATACAGAGGGTGCAAGCGTTAATCGGAATTACTGGGCGTAAAGCGCGCG
+
GGGGGGGGGGGGGGGGGGGGGGGGGGGGGGGGGGGGGGGGGGGGGGGGGGGGGGGGGGGGGGGGGGGGGGGGGGGGGGGGGGGGGGGGGGGGGGGGGGGGFGGGGGGGGGGGGGEFGE+BEGGGGGGGGGGGGGGGGGGGGGGGGGGGGGGFGDEGGGGGGGGGGGGGGGDGGGGGGFGGGGGGFGGGCGDGGGGGGGFFFGGGGBEGGF?FGGGGGGGGGGGGFGGGG?FFGGGDGGGGGG39
@M03364:276:000000000-BLYN8:1:1101:10099:1655 1:N:0:1
ACTCCTACGGGAGGCAGCAGTAGGGAATCTTCCGCAATGGGCGAAAGCCTGACGGAGCAACGCCGCGTGAGTGATGAAGGGTTTCGGCTCGTAAAACTCTGTTATTAGGGAAGAACATATGTGTAAGTAACTGTGCACATCTTGACGGTACCTAATCAGAAAGCCACGGCTAACTACGTGCCAGCAGCCGCGGTAATACGTAGGTGGCAAGCGTTATCCGGAATTATTGGGCGTAAAGCGCGCG
+
GGFGGGFGE@BFGCGGGEGGFFGGGGGGGGGFGEGGEGGGGGGEGGEGGGGGGGGGGGGGGGGGGGGFEGGFGAFGGGGGGGGGGGGGGGGCFGGGGGFGGG<FFFGGFFGGGGGGGGGFFFGGGGGGGGGGGFGGGGGGGGCFEDCGGGDFGGGGFGGGFFGGEFFEBEGGGGGFDGD,FDFGFGGGG5EDGGG8GG?FCCF@FGC6CGFDEGCCGE9CEG*:CFG9?CEFGGGGGGGDGC<5
@M03364:276:000000000-BLYN8:1:1101:8632:1655 1:N:0:1
ACTCCTACGGGAGGCAGCAGTGGGGAATATTGGACAATGGGCGAAAGCCTGATCCAGCCATGCCGCGTGTATGAAGAAGGCCTTCGGGTTGTAAAGTACTTTCAGCGAGGAGGAAGGCGTTGTAGTTAATAGCTGCAGCGATTGACGTTACTCGCAGAAGAAGCACCGGCTAACTCCGTGCCAGCAGCCGCGGTAATACAGAGGGTGCAAGCGTTAATCGGAATTACTGGGCGTAAAGCGCGCG
+
GGGGGGGGGGGGGGGGGGGGGGGGGGGGGGGGGFGGGGGGGGGGEGEGGGGGGGGFGGFDAFGGGGEGGGGGFCGGFGGGGGGGGGGEGGGGGGGGGGGGGGGGGGGCFFCFGFGGDGGGGGGGGGGGFFFCGGGGGF8FGGGGGGGGDGFGGGGGGGGGFFGGGGGGGGGGGGGGCEBCEFFGDFGGGGGGGGG8ECFFGEGFGGGGGDFCEEEEGGCCE?CCGFCFECEEGCEGGGGGGDDD
@M03364:276:000000000-BLYN8:1:1101:19838:1748 1:N:0:1
ACTCCTACGGGAGGCAGCAGTGGGGAATATTGGACAATGGGCGAAAGCCTGATCCAGCCATGCCGCGTGTGTGAAGAAGGTCTTCGGATTGTAAAGCACTTTAAGTTGGGAGGAAGGGCATTAACCTAATACGTTAGTGCTTTGACGTTACCGACAGAATAAGCACCGGCTAACTCTGTGCCAGCAGCCGCGGTAATACAGAGGGTGCAAGCGTTAATCGGAATTACTGGGCGTAAAGCGCGCG
+
GGGGGGGGGGGGGGGGGGFGGGGGGGGGGGFGGGGGGGGGGGGGGGGGGGGGGGGGGGDFGGGGGGGGG=FGGFGFGAFFGEFGFGGGGGGGGE@F<FGCFFAEFFEFFGGGGGGGGEGGGGFEFFCDFFGGGGGGEGGFGGGGGGGGG@CDEF:CFGGGGGGGGGGGGDGGGGCGGGGGGGGGGGGGGGGCCCEEGCFCFCDFGGGGFGGGG5E=CFFGGDE=FGGGGF8FDCEGGGGCDG)7
@M03364:276:000000000-BLYN8:1:1101:20855:1762 1:N:0:1
ACTCCTACGGGAGGCAGCAGTAGGGAATCTTCGGCAATGGGGGCAACCCTGACCGAGCAACGCCGCGTGAGTGAAGAAGGTTTTCGGATCGTAAAACTCTGTTGGTAGAGAAGAACGTTAAGTAGAGTGGAAAGTTACTTAAGTGACGGTATCTAACCAGAAAGGGACGGCTAACTACGTGCCAGCAGCCGCGGTAATACGTAGGTCCCAAGCGTTATCCGGAATTATTGGGCGTAAAGCGCGC
+
GGGGGGGGGGGGGGGGGGGGGGGGGGGGGGFFGGGGGGGGGDDGEGGGGGGGGGGGGGEFGGEGGGGGGGGGGGGGGGGGGGGGGGGDEEGAFGGGGGGGGGEG,BEEFGFGFFGGGFFGGGFCG9DEFGGGGGGGGGEFFFFGGFFGGGGGGGGGGGFGGGGGGGGCFDF@FGFGGGEGCGGG?FGFGGGGGG88EGGGGGGGGGGGGGGGFEGGGGGGGGGGGGFGGGGGGGGGGGGC<DGC
@M03364:276:000000000-BLYN8:1:1101:12489:1770 1:N:0:1
ACTCCTACGGGAGGCAGCAGTAGGGAATCTTCGGCAATGGGGGCAACCCTGACCGAGCAACGCCGCGTGAGTGAAGAAGGTTTTCGGATCGTAAAACTCTGTTGTTAGAGAAGAACGTTAAGTAGAGTGGAAAGTTACTTAAGTGACGGTATCTAACCAGAAAGGGACGGCTAACTACGTGCCAGCAGCCGCGGTAATACGTAGGTCCCAAGCGTTGTCCGGATTTATTGGGCGTAAAGCGAGC
+
GGGGGGGGGGGGGGGGGGGGGGGGGGGGGGGGGGGGGGGGGGGDFGGGGGGGGGGGGGGGGGGGGGGGGGGGGGGGGGGGGGGGGGGGGGGGGGGGGGGGGGGGGGGGGGGGGGGGGGGGGGGGGGGGGGGGGGGGGGGFFGGGGGGGGGGGGGGGGGGGGGGGGGGGGGGGGGGGGGGCFGGGGGGGGGGGGGGGGGGGGCFGGGGGGFGGGGGDGGGGGGGGGGGGGGFGGGGGGFGGGGGC
@M03364:276:000000000-BLYN8:1:1101:23432:1794 1:N:0:1
ACTCCTACGGGAGGCAGCAGTAGGGAATCTTCGGCAATGGGGGCAACCCTGACCGAGCAACGCCGCGTGAGTGAAGAAGGTTTTCGGATCGTAAAACTCTGTTGTTAGAGAAGAACGTTAAGTAGAGTGGAAAGTTACTTAAGTGACGGTATCTAACCAGAAAGGGACGGCTAACTACGTGCCAGCAGCCGCGGTAATACGTAGGTCCCAAGCGTTGTCCGGATTTATTGGGCGTAAAGCGAGC
+
GGGGGGGGGGGGGGGGGGGGGGGGGGGGGGGGGGGGGGGGGGGGGGGGGGGGGGGGGGGGGGGGGGGGGGGGGGGGGGGGAAGGGGGGGGGGGDGGGGGGGGGGGFFGFGGGGGGGGGCGGGGGFAFFGGFEEFFGFGGGGGGGGGGGGGGGGGGGGGGFGGGGGGGGGGGGGGGGGFGGGGGGGGGFGGGGGGGEGGGGGFDGGGGCCEGGGGGDGGG?CEDEGFDFGGGGGGGEDFFGGGG)
@M03364:276:000000000-BLYN8:1:1101:12174:1807 1:N:0:1
ACTCCTACGGGAGGCAGCAGTAGGGAATCTTCGGCAATGGGGGCAACCCTGACCGAGCAACGCCGCGTGAGTGAAGAAGGTTTTCGGATCGTAAAACTCTGTTGTTAGAGAAGAACGTTAAGTAGAGTGGAAAGTTACTTAAGTGACGGTATCTAACCAGAAAGGGACGGCTAACTACGTGCCAGCAGCCGCGGTAATACGTAGGTCCCAAGCGTTGTCCGGATTTATTGGGCGTAAAGCGAGC
+
GGGGGGGGGGGGGGGGGGGGGGGGGGGGGGGGGGGGGGGGGGGGGGGGGGGGGGGGGGGGGGGGGGGFFGGGGGGGGGGGGGGGGGGGGGGGGGGGGGGGGGGGGGGGGGGGGGGGGGFFGGGGGGGGGGGGGGGGFFGGGGGGGGGGGGGGGGGGGGGGGFFGGGGGGGGGGGGGGGGGFGGGGGGGGGGGGGGGGGGEF9BFGGGGGGGGGGGGGEGGGGGEEGGGGCF:<CEEGGGGGDD5
@M03364:276:000000000-BLYN8:1:1101:7940:1829 1:N:0:1
ACTCCTACGGGAGGCAGCAGTGGGGAATATTGCACAATGGGCGCAAGCCTGATGCAGCCATGCCGCGTGTATGAAGAAGGCCTTCGGGTTGTAAAGTACTTTCAGCGAGGAGGAAGGCGCTGTAGTTAATAGCTGCAGCGATTGACGTTACTCGCAGAAGAAGCACCGGCTAACTCCGTGCCAGCAGCCGCGGTAATACGGAGGGTGCAAGCGTTAATCGGAATTACTGGGCGTAAAGCGCACG
+
GGGGGGGGGGGGCGGGGGGGGGGGGGGGGGGGGGGGG9F,FGEGGGGGGGGGGGGGGGGGGGGGFGGGGGGGGGCGGGFFFFGGGGGGGGGGGGGGGGGFFGGGEFGGGGGFEFGGC?@F:F=DFGGGGD9FGGGGGGGGGGGGFGGFFGGGGGGGGGGGGFFFGG7*@FGGGGGCCEGGGGGCGGFGDGGE5CGGGFGFDGGDEEGGGGGGGEDEGGGGGGGGGGGGG6@F59EGGFGGGGG<
@M03364:276:000000000-BLYN8:1:1101:15345:1834 1:N:0:1
ACTCCTACGGGAGGCAGCAGTAGGGAATCTTCCACAATTGACGAAAGTCTGATGGAGCAACGCCGCGTGAGTGAAGAAGGTTTTCGGATCGTAAAACTCTGTTGTTGGAGAAGAACGTATTTGATAGTAACTGATCAGGTAGTGACGGTATCCAACCAGAAAGCCACGGCTAACTACGTGCCAGCAGCCGCGGTAATACGTAGGTGGCAAGCGTTGTCCGGATTTATTGGGCGTAAAGCGAGCG
+
F@FDFCGGCFGG::FCEEEGGGGCFGGF<CF,6EFGG<,;CFBBFFCCCEFEFEGGADGCFDEGDEC@@C?CFCG<FE<FE?E,EFCC7FFFGGEEGEGFDAFF@FF,?FDFFCAFG==?,AFGGGEGFG?CFFEE9EFAFFFGAF+>F=DCGGGAF=F?DDDFGGCFC::7<CEGF>FGGGD@BFEFGECGGEGDCF?8C9,BE988CCC=81AEC+4AC8:5FGCCFFFFDDEEG:73<3C/
@M03364:276:000000000-BLYN8:1:1101:20448:1875 1:N:0:1
ACTCCTACGGGAGGCAGCAGTGGGGAATATTGGACAATGGGCGAAAGCCTGATCCAGCCATGCCGCGTGTGTGAAGAAGGTCTTCGGATTGTAAAGCACTTTAAGTTGGGAGGAAGGGCATTAACCTAATACGTTAGTGTTTTGACGTTACCGACAGAATAAGCACCGGCTAACTCTGTGCCAGCAGCCGCGGTAATACAGAGGGTGCAAGCGTTAATCGGAATTACTGGGCGTAAAGCGCGCG
+
GGGGGGGGGGGGGGGGGGGGGGGGGDGGGGGGGGGGGGGGGGGGGGGGGGFGGGGGGGGGGGFGEGGGGGGGGGGGGGGGFGGFGGGGGGGGGGGGGGGGGGGGGFGGGGCFGGGGGGGGGGGGGGGGGGGGGFDGGFFFGGGGGGGGGGGGGGGEEGFGGGGGGGGGGGGCGGGG>CGGGGGGGGDFGGGGGGGDGGGGGFGGGGGCCFGGGGGGGGGGGGEGGGGGGGCGDGGCF7DDDGCD
@M03364:276:000000000-BLYN8:1:1101:8901:1895 1:N:0:1
ACTCCTACGGGAGGCAGCAGTAGGGAATCTTCGGCAATGGGGGCAACCCTGACCGAGCAACGCCGCGTGAGTGAAGAAGGTTTTCGGATCGTAAAACTCTGTTGTTAGAGAAGAACGTTAAGTAGAGTGGAAAATTACTTAAGTGACGGTATCTAACCAGAAAGGGACGGCTAACTACGTGCCAGCAGCCGCGGTAATACGTAGGTGGCAAGCGTTGTCCGGATTTATTGGGCGTAAAGCGAGC
+
GGGGGGGGGGGGGGGGGGGGGGGGGGGGGGGGGGGGGGGGGGGGGGGGGGFGGGGGGGGGGGGGGGGGGGGGGGGGGGGGGGGGGGGGGGGGGGGGGGGGGGGGGGFGGGGGGGGGGFGGEFFGGGGGGGGGGFGGGFGGGGFFFFGGGGGGGGGGGGGFGGGGGGGGGGGGGGGGGF*CFGFGFGFCFC>DEDCCEGGGGGGGDGGFGGGGGGGGGGGGGEEGDGGGG7ECDDGEGGGGDGG7
@M03364:276:000000000-BLYN8:1:1101:14786:1914 1:N:0:1
ACTCCTACGGGAGGCAGCAGTAGGGAATCTTCGGCAATGGGGGCAACCCTGACCGAGCAACGCCGCGGGAGTGAAGAAGGTTTTCGGATCGTAAAACTCTGTTGTTAGAGAAGAACGTTAAGTAGAGTGGAAAGTTACTTAAGTGACGGTATCTAACCAGAAAGGGACGGCTAACTACGTGCCAGCAGCCGCGGTAATACGTAGGTCCCAAGCGGTTTCTGGATTTTTTGGGCGTAAAGGGAGC
+
@FGFFFFGGGGGGGGGGGGGGFGGEGFC@FGED;CFGG?FEFGGGFFGGGFG<F7C@@+FGGGGGEF++4=4BFGFGDG@9C<7,CF+++=EFFDGBA=5,CAD,<F<FFFF<FD,@3B=F9CD9<CFFFGGCC,=A<F=FGF,,,:FB:*>D9FF,7D,,?:DFFA@**41CF8E@,CF<*42+*?7+;*1*=18E9+21A+/*3+<*<*/;1**/:++2<+9@++3::?**9:><3***/C7
@M03364:276:000000000-BLYN8:1:1101:10589:1916 1:N:0:1
ACTCCTACGGGAGGCAGCAGTGGGGAATATTGGACAATGGGCGAAAGCCTGATCCAGCCATGTCGCGTGTGTGAAGAAGGTCTTCGGATTGTAAAGCACTTTAAGTTGGGAGGAAGGGCATTAACCTAATACGTTAGTGCTTTGACGTTACCGACAGAATAAGCACCGGCTAACTCTGTGCCATCAGCCGCGGTAATACAGAGGGTGCAAGCGTTAATCGGAATTACTGGGCGTAAAGCGCGCG
+
AFFDDF<FE7FBF:F@@@9CFFCGGGGGG<FFC<FFFFGF@8FCE@FE@FFC,,CE<F7C,C,CCC:CFG7EGGGGGGG8FCFGAC??FCFGACFCF,959<,BFC?5,:F@+8EF7+B=FC<E??E=FDFG+AEB?@FGGG,<@F>:FA3AF7+CFDDDFFAGFG,C7:*33@>,>ECA9EG,3>,>,1>BEGG7C,=2B=<BBE1B89+5888*/2=5/A8CG+:EC+**95519::)95)9
@M03364:276:000000000-BLYN8:1:1101:22239:1923 1:N:0:1
ACTCCTACGGGAGGCAGCAGTGGGGAATATTGCACAATGGGCGCAAGCCTGATGCAGCCATGCCGCGTGTGTGAAGAAGGTCTTCGGATTGTAAAGCACTTTAAGTTGGGAGGAAGGGCATTAACCTAATACGTTAGTGCTTGGACGTTACCGACAGAATAAGCACCGGCTAACTCTGTGCCAGCAGCCGCGGTAATACAGAGGGTGCAAGCGTTAATCGGAATTACTGGGCGTAAAGCGCGCG
+
FGGGGGGGGGGGGGGGGGGGGGGGGGGGGGGGGGGGGGGGGGGGGGGGGGGGGGGGGGEGGGGGGGGGGGGGFGEGGGGGFCGGFGGGGGGGGGGGGGGF<FFFGFFCGGGCFGFFG7FFGGCABFGCEFC<DF8FFGGGGG,=FGEFFFGCG:CFGGGGGGGGGFGGGGGEGGCGFGFG9D@CEECFCCG58CEEGGC;CFGGG*:=CCC=GEEGGGGC=GGGGGGGGGDFCDCGG7CCCCCD
@M03364:276:000000000-BLYN8:1:1101:22763:1928 1:N:0:1
ACTCCTACGGGAGGCAGCAGTAGGGAATCTTCGGCAATGGACGAAAGTCTGACCGAGCAACGCCGCGTGAGTGAAGAAGGTTTTCGGATCGTAAAACTCTGTTGTCAGAGAAGAACAAGGGTGAGAGTGGAAAGTTCACCCCTTGACGGTATCTGACCAGAAAGCCACGGCTAACTACGTGCCAGCAGCCGCGGTAATACGTAGGTGGCAAGCGTTGTCCGGATTTATTGGGCGTAAAGCGAGC
+
GGGGGGGGGGGGGGGGGGGGGGFGGGGGGGGGGGGGGGGGGGGGGGGGGGGGGGGGEEGGGFGGGGGGFGGFGGFGGGGGGGGFGGGDCFCGFGGFGGGGGGFEFFGGFFGGGFG@E<EDCDFDDCDFGGGEFFCE<FFDDGGG=><:@CC<DFEFF7FFGF7DCF7:<@>FECEFFCFFGCGGDFD<,48=CGGECFGF89?87?EGGGECEE:=ECCFCEE*A?FGG<ACCDGDD<CFGGC)
@M03364:276:000000000-BLYN8:1:1101:18525:1953 1:N:0:1
ACTCCTACGGGAGGCAGCAGTAGGGAATCTTCCACAATGGACGAAAGTCTGATGGAGCAACGCCGCGTGAGTGAAGAAGGGTTTCGGCTCGTAAAGCTCTGTTGTTAAAGAAGAACGTGGGTGAGAGTAACTGTTCACCCAGTGACGGTATTTAACCAGAAAGCCACGGCTAACTACGTGCCAGCAGCCGCGGTAATACGTAGTTGGCAAGCGTTATCCGGATTTATTGGGCGTAAAGCGAGCG
+
FGGGGGGGGGGGGGGGGGGFGGDFEEGGGGGGGGGGGGGFGGGGGGGFGGGGGGFGFGGGGGGGGGGGGGFGGFG9FGG8FGGFGB:@CFGGGFCFGGFFFGGGGGGGGGG=EEFCEGGGGDC@FC8FF?@FFGGDGGGFEB3=DDCEGCGF9F9DADFCFGGG,FD:7@FEEFFGG8>CF*>EGD>BFGGCCEGGGF9CGD8*52:+5@FGGGG*;CFGE5;CFGGC7C=FD<EEG>7379D)
@M03364:276:000000000-BLYN8:1:1101:22385:1962 1:N:0:1
ACTCCTACGGGAGGCAGCAGTGGGGAATATTGCACAATGGGCGCAAGCCTGATGCAGCCATGCCGCGTGTATGAAGAAGGCCTTCGGGTTGTAAAGTACTTTCAGCGAGGAGGAAGGTGTTGTGGTTAATAACCACAGCAATTGACGTTACTCGCAGAAGAAGCACCGGCTAACTCCGTGCCAGCAGCCGCGGTAATACGGAGGGTGCAAGCGTTAATCGGAATTACTGGGCGTAAAGCGCACG
+
GGGGGA@FCGGGGGBFCFGGEGFGGFEGDGGGGGDFEGGFGGGGGGGGFFGGGGGFG<FEFGDGGGGGGGDFGGGGGGGGGGFFGFGGGGGGGGGGGGGGGGGGGGGGFGDGGBGGGGGGGGGGEEFGGGGGGFGGFGCBF=FEDFFGG@CFDGGFF@CFFFGFFGFEGGGGGCFC2>DB7CCEGFGGGGGEC*:CBFCF58EEDEGDGGGFGEEEFGGGGGGGFGFGFCG557EEGGFDCCDD
@M03364:276:000000000-BLYN8:1:1101:13410:1978 1:N:0:1
ACTCCTACGGGAGGCAGCAGTGGGGAATATTGCACAATGGGCGCAAGCCTGATGCAGCCATGCCGCGTGTATGAAGAAGGCCTTCGGGTTGTAAAGTACTTTCAGCGAGGAGGAAGGCGTTGTAGTTAATAACTGCAGCGATTGACGTTACTCGCAGAAGAAGCACCGGCTAACTCTGTGCCAGCAGCCGCGGTAATACAGAGGGTGCAAGCGTTAATCGGAATTACTGGGCGTAAAGCGCGCG
+
GGGGGGGGGGGGGGGGGGGGGGGGGGGGGGGGGGGGGGGGGGGGGGGGGGGGGGGGGGGGGGGGGGGGGGGGGGGGGGGGGGGGGGGGGGGGGGGGGGGGGGGGGGEFFGGGGGGGGGGGGGGGGGGGGGGGGGGGGGGGGGGGGGGGGGGGGGGGGGGGGGGGGGGGGGGGGGGFGGGFGGFGGGGGGEDGGGGGGGGGGGGGGGGGGGGGGGGGGGGGCCGGGGGGGGGGGGGGGGGGGGGD
@M03364:276:000000000-BLYN8:1:1101:14543:1999 1:N:0:1
ACTCCTACGGGAGGCAGCAGTAGGGAATCTTCGGCAATGGGGGCAACCCTGACCGAGCAACGCCGCGTGAGTGAAGAAGGTTTTCGGATCGTAAAACTCTGTTGTTAGAGAAGAACGTTAAGTAGAATGGAAAGTTACTTAAGTGACGGTATCTAACCAGAAAGGGACGGCTAACTACGTGCCAGCAGCCGCGGTAATACGTAGGTCCCAAGCGTTGTCCGGATTTATTGGGCGTAAAGCGAGC
+
GGGGGGGGEGGEGGGGGGGGGGGFEGFGCFFFGEGGGGGGGGGGGGGDGGGGGGGGDFGGGGGGGGGEGFCFFG9FGEFGDGGGGGGGGGEFGGCDFGGFFFGGGAFGGGFFFDFGGG,B<FCFGFGGGFGGGGGGGFGCFEFGGGGGGGGGGGGGGGFGGGFGGGGGGGGGGGGGGGGGGGGGFGGFGGGECCCG>;FGGGGGGGCFGGFFGGC;CEGGGGEGEG:@CFGGGGGCGFFCDGD5
@M03364:276:000000000-BLYN8:1:1101:14329:2030 1:N:0:1
ACTCCTACGGGAGGCAGCAGTAGGGAATCTTCCACAATGGACGAAAGTCTGATGGAGCAACGCCGCGTGAGTGAAGAAGGTTTTCGGATCGTAAAACTCTGTTGTTGGAGAAGAACGTATTTGATAGTAACTGATCAGGTAGTGACGGTATCTAACCAGAAAGGGACGGCTAACTACGTGCCAGCAGCCGCGGTAATACGTAGGTCCCAAGCGTTGTCCGGATTTATTGGGCGTAAAGCGAGCG
+
GGGGGGGGGGGGGGGGGGGGGGGGGGGGGGGGGGGGGGGGGGGGGGGGGGGGGGGGGGGGGGGGGGGFGGGGGGGGGGGGGGGGGGGDGGGGGGGGGGGGGGGGGGGGGGGGGGGGGFCGGGGGGGGGGGGGGGGGGGGGGGGGGGGGGGGGGGGGGGGGGGGGGGGGGGGGGGGGGGGGGGGGGGGGGGGGGGGGGGGGFGGDFGGGGGGFGGDGGGGGGGGGGGGGGGGGGGGGGGGGGGG9
@M03364:276:000000000-BLYN8:1:1101:23739:2040 1:N:0:1
ACTCCTACGGGAGGCAGCAGTGGGGAATATTGCACAATGGGCGCAAGCCTGATGCAGCCATGCCGCGTGTATGAAGAAGGCCTTCGGGTTGTAAAGTACTTTCAGCGAGGAGGAAGGTGTTGTGGTTAATAACCACAGCAATTGACGTTACTCGCAGAAGAAGCACCGGCTAACTCTGTGCCAGCAGCCGCGGTAATACAGAGGGTGCAAGCGTTAATCGGAATTACTGGGCGTAACGCGCGCG
+
FGFAFGGFEGGGEEGGGEGFFGFFGGGGFGGDEFGGFFEDFDDCCCC6FEGFGCFFAGFGGGGGG7CCCF8FFFGGGGFGCGGGGG:FFGGEF,ECGGGG<EEGGGF>FGFEG7FCCBFEC,FFGFCFDFFFE<>F@@=A=>,C<DCGG<@DGB+@EE7F7CGGGGGGGGEEFF??;FFFFG?@6>8D::EEGGDGCBF9CEFGGGGG+>9EGEEDFGCEG5A*AECGFCFC<DCC*9>DGDDC
@M03364:276:000000000-BLYN8:1:1101:13534:2045 1:N:0:1
ACTCCTACGGGAGGCAGCAGTGGGGAATATTGCACAATGGGCGCAAGCCTGATGCAGCCATGCCGCGTGTATGAAGAAGGCCTTCGGGTTGTAAAGTACTTTCAGCGAGGTGGAAGGCATTAAGGTTAATAACCTTAGTGATTGACGTTACTCGCAGAAGAAGCACCGGCTAACTCCGTGCCAGCAGCCGCGGTAATACGGAGGGTGCAAGCGTTAATCGGAATTACTGGGCGTAAAGCGCACG
+
GGGCGGGGGGGGFGGGGGGGGGGGGGGGGGGGGGGGGGGGGGGGGGGGGFGGGGGGGGGGGGGGGGGGGEEGFGGGGFGGGGGGGGGEDFEGGGGGGGGDFGGGGGGDGEEGDFCFGGGGFGGGGGGGGGGGGFGG<FFE9AAFGFGGGFGGGGGGGGGFFFCGGGGGGCCFGGGGG8FFGGGFGGGGGGGGGGGGC9CBEBEEGECECFFGG*?CF<FGG5CGFCEFGF8FDGD5CFGGGCD1
@M03364:276:000000000-BLYN8:1:1101:20675:2056 1:N:0:1
ACTCCTACGGGAGGCAGCAGTAGGGAATCTTCGGCAATGGGGGCAACCCTGACCGAGCAACGCCGCGTGAGTGAAGAAGGTTTTCGGATCGTAAAACTCTGTTGTTAGAGAAGAACGTTAAGTAGAGTGGAAAGTTACTTAAGTGACGGTATCTAACCAGAAAGGGACGGCTAACTACGTGCCAGCAGCCGCGGTAATACGTAGGTCCCAAGCGTTGTCCGGATTTATTGGGCGTAAAGCGAGC
+
GGGGGGGGGGGCGGGGGGGGGGGGGGGGGGGGGGGGGGGGGGGGGGGGGGGGGGGGGGGGGGGGGGGCGDGGGGGGGGGGGGGFGGD@FGGGGGGGGGGGGGGGEEGGGGGGGGGGGGGFGGGFF9DBFFGGFGGGGGGGGFGEGGGGGGGGGGGGGGGGGGGGGGGGGGGEGGFGFG7FFGGCCFGFFGGGGGGGGFGGGGGGGGGGGGGGGGEGGGFFGGGGE6<FEGGFGGGGGGF7DGG7
@M03364:276:000000000-BLYN8:1:1101:15766:2086 1:N:0:1
ACTCCTACGGGAGGCAGCAGTGGGGAATATTGGACAATGGGCGAAAGCCTGATCCAGCCATGCCGCGTGTGTGAAGAAGGTCTTCGGATTGTAAAGCACTTTAAGTTGGGAGGAAGGGCATTAACCTAATACGTTAGTGTTTTGACGTTACCGACAGAATAAGCACCGGCTAACTCTGTGCCAGCAGCCGCGGTAATACAGAGGGTGCAAGCGTTAATCGGAATTACTGGGCGTAAAGCGCGCG
+
GGGGGGFGG@FGGGGGGEEFGGGGGGGGEGFGGGGGGGGGCFGDG7FGGGGG9EFGDGGGGGGFGGE@:FGGFGGGGGFGFFGGGGGGGGGGGGFGGGGGGGGGGGGFFCCFEGGGGGGGGGGGGFGGFFFGGGGFGGFGGGGDGFGGGGGGGEEGGFECGACFGGGG7CFGGGGGGGACGC>8B8FGFGDEGGGGGGFCBFGG7=>EFG?*AEG5*4=:E*=CCGEGFGCFGDDGFCF79CD<
@M03364:276:000000000-BLYN8:1:1101:7887:2111 1:N:0:1
ACTCCTACGGGAGGCAGCAGTAGGGAATCTTCGGCAATGGGGGCAACCCTGACCGAGCAACGCCGCGTGAGTGAAGAAGGTTTTCGGATCGTAAAACTCTGTTGTTAGAGAAGAACGTTAAGTAGAGTGGAAAGTTACTTAAGTGACGGTATCTAACCAGAAAGGGACGGCTAACTACGTGCCAGCAGCCGCGGTAATACGTAGGTCCCAAGCGTTGTCCGGATTTATTGGGCGTAAAGCGAGC
+
GGGGGGGGGGGGGGGGGGGGGGGGGGGFGGGGGGGGGGGGGGGGGGGGGGGGGGGGGGGGGGGGGGGGGGGGGGGGGGGGGGGGGGGGGGGGGGGGGGGGGGGGFGGGGGGGGGGGGGGGFGFGGFGGGGGGGGGGFFGGGGGGGGGGGGGGGGGFGGGGGGGCFEGGGGGGGGGGGGGGGGGGCFGGGGGGGGGCGFGGGGGGGGDFFGGGGGCGGEGGEECEGGFGGGGGGGGGGGG7DDG3
@M03364:276:000000000-BLYN8:1:1101:11681:2130 1:N:0:1
ACTCCTACGGGAGGCAGCAGTAGGGAATCTTCGGCAATGGGGGCAACCCTGACCGAGCAACGCCGCGTGAGTGAAGAAGGTTTTCGGATCGTAAAACTCTGTTGTTAGAGAAGAACGTTAAGGGGAGTGGAAAGTTACTTAAGTGACGATATCTAACCAGAAAGCGACGGCTAACTACGTGCCAGCAGCCGCTGTAGAACGACGGTCCCAAGCGTTGTCCGTGTCTATTGGGCGAAAGGCGGGG
+
GFGGGGGGGGGGGGGGGGGFECFGG<FFFGE9C@FFEGGDFEFEGGGGGGFG8,+@F:CF@CFEFGG4@?FEFFGGFGGGBB,DFEEGG7BFFGG9FE<FFG,,BEEFDEDD<AF,FF,BA<,,+@F33+CE,33@,:7<<D<@CC9++8@7D9F;FFCD:F73,5>*>*41=CF9<CF<,=*+5**4+3*1*3;2+++2****/;*:/9***;8*2:++:**2*+++3<6C9)*:7)*75))/
@M03364:276:000000000-BLYN8:1:1101:17146:2139 1:N:0:1
ACTCCTACGGGAGGCAGCAGTAGGGAATCTTCGGCAATGGGGGCAACCCTGACCGAGCAACGCCGCGTGAGTGAAGAAGGTTTTCGGATCGTAAAACTCTGTTGTTAGAGAAGAACGTTAAGTAGAGTGGAAAGTTACTTAAGTGACGGTATCTAACCAGAAAGGGACGGCTAACTACGTGCCAGCAGCCGCGGTAATACGTAGGTGGCAAGCGTTATCCGGATTTATTGGGCGTAAAGCGAGC
+
GGGGGGGGGGGGGGGGGGGGGGGGGGGGGGGGGGGGGGGGGGGGGGGDFGGGGGGGGGGGGGGGGGGGGGGGGGGGGGGGGGGGGGGGGGGGGGGGGGGGGGGGFFFGGGGGGGGGGGGGGGGGGGGGGGGGGGGGGGGGGFCDGFGGGGGGGGGGGFFGFGGGGEGGGGGGGFGGGGGGGGGGGGGGGCGGGCGGGGGGGGGG7CGGGFFDG>EGGGGGGGGDDCGGFCFCD3C5>FGGC<D)
@M03364:276:000000000-BLYN8:1:1101:10083:2159 1:N:0:1
ACTCCTACGGGAGGCAGCAGTAGGGAATCTTCGGCAATGGGGGCAACCCTGACCGAGCAACGCCGCGTGAGTGAAGAAGGTTTTCGGATCGTAAAACTCTGTTGTTAGAGAAGAACGTTAAGTAGAGTGGAAAGTTACTTAAGTGACGGTATCTAACCAGAAAGGGACGGCTAACTACGTGCCAGCAGCCGCGGTAATACGTAGGTCCCGAGCGTTGTCCGGATTTATTGGGCGTAAAGCGAGC
+
GGGGGGGGGGGGGGGGGGGGGGGGGGGGGGGGGGGGGGGGGGGGGGGGGGGGGGGGGGGGGGGGGGGGGGG9FFGGGGGGGGGGGGGGGGGGGGGGGGGGGGGGGGGGGGGGGGGGGGGGGGGGGGGGGGGGGGGGFGGDGGGGGGGGGGGGGGGGGGGGGGGGGGGGGGGGGGGGGGGGGGGGGGGGGGGGGGGGGGGGGGGFEGGGGGGGGD8CEGDGGGEEGGGFFGGGGGEEGGGGGGD)
@M03364:276:000000000-BLYN8:1:1101:20289:2183 1:N:0:1
ACTCCTACGGGAGGCAGCAGTAGGGAATCTTCGGCAATGGGGGCAACCCTGACCGAGCAACGCCGCGTGAGTGAAGAAGGTTTTCGGATCGTAAAACTCTGTTGTTAGAGAAGAACGTTAAGTAGAGTGGAAAGTTACTTAAGTGACGGTATCTAACCAGAAAGGGACGGCTAACTACGTGCCAGCAGCCGCGGTAATACGTAGGTCCCAAGCGTTGTCCGGATTTATTGGGCGTAAAGCGAGC
+
GGGGGGGGGGGGGGGGGGGGGGGGGGGGGGGGGGGGGGGGGGGGGGGGGGGGGGGGGGGGGGGGGGGGGEGGGFGGGGGGGGGGGGGGGGGGGGGGGGGFGGGGGGGGGGGGGGGGGGGGGGGFGGGGGGGGGGGGGGGGGGGGGGGGGGGGGGGGGGGGGGGGGGGGGGGGGGGGGGGGGGGGGGGGGCCEGGGGGGGGGGGGGGGGFGGGGGEGEGGGGGE7EF?FFGGGGGGGGGGGGGG3
@M03364:276:000000000-BLYN8:1:1101:19459:2219 1:N:0:1
ACTCCTACGGGAGGCAGCAGTAGGGAATCTTCCACAATGGACGAAAGTCTGATGGAGCAACGCCGCGTGAGTGAAGAAGGGTTTCGGCTCGTAAAGCTCTGTTGTTAAAGAAGAACGTGGGTGAGAGTAACTGTTCACCCAGTGACGGTATTTAACCAGAAAGCCACGGCTAACTACGTGCCAGCAGCCGCGGTAATACGTAGGTGGCAAGCGTTATCCGGATTTATTGGGCGTAAAGCGAGCG
+
GGGGGGGGGGGGGGGGGGGGGGGGGGGGGGGGGGGGGGGGGGGGGGGGGGGGGGGGGGGFGGGGGGGGGGGGGGGGGGGGGGGGGGGGGGGGGGGGGGGGGGGGGGGGGGGGGGGGGGGGGFGGGGGGGGGGGGGGGGGGGG@FDGGGGFGGGGGGGGGGGGGGGGGGGGGGGGGGGGGGGGGGGGGGGGGGGGGGGGGGGGGGGGGGGD=CEGGGGGFGGGGGGGGFGGGGGGGGGGGGGGGC
@M03364:276:000000000-BLYN8:1:1101:17836:2265 1:N:0:1
ACTCCTACGGGAGGCAGCAGTGGGGAATATTGGACAATGGGCGAAAGCCTGATCCAGCCATGCCGCGTGTGTGAAGAAGGTCTTCGGATTGTAAAGCACTTTAAGTTGGGAGGAAGGGCATTAACCTAATACGTTAGTGCTTTGACGTTACCGACAGAATAAGCACCGGCTAACTCTGTGCCAGCAGCCGCGGTAATACAGAGGGTGCAAGCGTTAATCGGAATTACTGGGCGTAAAGCGCGCG
+
DGGFFGGGGG7@FGGGGGFGGGGFGGGGGGGFGGGGGGGGGGDGGGCFGGGGGGGGGFGGGGGGGGGGGEGGGGGGGFG8FGGGGG>FEGGFEFGDFDFFDGEFFFEGGGGCEGGGGGGGGGFAAFGFFGFGGGGCEGGGGGGGGFFFGGGGGGGE7FGDFGCFGGFGGGGGFGGGGGF;CGCFGCCFGCE>EGGGGGFGFFDFGC5CGGGGCEGEGGGGGGGGGGGGFGGGDGGGGF>5CCDC
@M03364:276:000000000-BLYN8:1:1101:20239:2282 1:N:0:1
ACTCCTACGGGAGGCAGCAGTAGGGAATCTTCGGCAATGGACGAAAGTCTGACCGAGCAACGCCGCGTGAGTGAAGAAGGTTTTCGGATCGTAAAACTCTGTTGTTAGAGAAGAACAAGGATGAGAGTAACTGTTCATCCCTTGACGGTATCTAACCAGAAAGGGACGGCTAACTACGTGCCAGCAGCCGCGGTAATACGTAGGTCCCAAGCGTTGTCCGGATTTATTGGGCGTAAAGCGAGCG
+
GGGGGGGGGGGGGGGGGGGGGGGFGGGGGGGGGGGGGGGGGGGGGGGGGGGGGGGGGGGGGGGGGGGFGGGGGGGGGGGGGGGGGGGGGGGGGGGGGGGGGGGGGGGGGGGGGGGGGGGGGFGGGGGGGGGGGGGFGGGGGGGGGGGGGGGGGGGGFGGGGGGGGGGGCGGGGGGGGGGGGGGGGGGGGGGGGGCEC;BFGEGGGGCFGGGFGG?8CDCCC;ACFGFFGGGGGGDGGGGGGGGD
@M03364:276:000000000-BLYN8:1:1101:9735:2347 1:N:0:1
ACTCCTACGGGAGGCAGCAGTGGGGAATATTGGACAATGGGCGAAAGCCTGATCCAGCCATGCCGCGTGTGTGAAGAAGGTCTTCGGATTGTAAAGCACTTTAAGTTGGGAGGAAGGGCATTAACCTAATACGTTAGTGCTTTGACGTTACCGACAGAATAAGCACCGGCTAACTCTGTGCCAGCAGCCGCGGTAATACAGAGGGTGCAAGCGTTAATCGGAATTACTGGGCGTAAAGCGCGCG
+
GGGGGGGGGGGGGGGGGGGGGGGGGGGGGGFGGGGGGGGGFGGGGGGGG@FGGGGGGGGGGGGGGGGGGGGGGGGGGGGGGFFGGGGGGGGGFGGGGGGGGGGGGEFGGGGGGGFGGGGGGGGFGGGGGGGGGGGFGGGFGGGGGGGGGGGGDGGGGFGGGGGGGGGGGGGGGGGGCCCFEFGGGGGGGGDGGC>GGGFGGFGGGGGDCEEGGGGG5CFGGGGG?FGGCGGGDDECG7>DGDDG
@M03364:276:000000000-BLYN8:1:1101:11800:2352 1:N:0:1
ACTCCTACGGGAGGCAGCAGTGGGGAATATTGCACAATGGGCGAAAGCCTGATGCAGCCATGCCGCGTGTGTGAAGAAGGCCTTCGGGTTGTAAAGCACTTTAAGTTGGGAGGAAGGGAATGAACTTAATACGTTACTTCTTTGACGTTACCGACAGAATAAGCACCGGCTAACTCCGTGCCAGCAGCCGCGGTAATACGGAGGGTGCAAGCGTTAATCGGATTTACTGGGCGTAAAGCGCGCG
+
FGGGGGGGGGGGGGGGGGGGGGGGGGGGGGGECEFGGGGGGGG:FFGFGGGGG<<FGGFGGGGGGGGGGF7FGGFGGGGG8CFFGGG+CFGGGGGG9?FG,F,@5,<B<FGGGGGGG+,,::,,8,B?FEFGD5B:37AF,ACAEFGCDGEG+@7@FFG,@FC<CFDEE7FCFCA=,1>7>FGFGFFFC8:=E88BFCCF*=:C*3*:ECFC5BC8*02:CC*2<F+A?CG5C):CGD:5))9>
@M03364:276:000000000-BLYN8:1:1101:6869:2418 1:N:0:1
ACTCCTACGGGAGGCAGCAGTAGGGAATCTTCGGCAATGGGGGCAACCCTGACCGAGCAACGCCGCGTGAGTGAAGAAGGTTTTCGGATCGTAAAACTCTGTTGTTAGAGAAGAACGTTAAGTAGAGTGGAAAGTTACTTAAGGGACGGTATCTAACCGGAAAGGGACGGCTACCTACGTGCGAGCAGCCGGGGTAATACGAAGTTCCTGACCGTTGTCCGGTTGTATTGGCCGTAAAGCGATG
+
FFGGGGGGEGEGGEFEGEGG@@FFGGGGGGGGGGGE:@FF,,@@FG7,@EFDGGGECGGGGCFDGGGFG@FGGEGFGGFG=F,FFE@GGGGGGGGGGGGCGGAFGDFFFDFFABFF+383=,8ADDDF<3,,,==BDC9F<,7,653C++:<>AFAFF**5C<:,*6*>**1C,,6,:FF7C**145+=E8*=*3809+0**11;3+33+++31*;C790A8*/*;+<CFG6*9/:D37CDC**
@M03364:276:000000000-BLYN8:1:1101:16325:2423 1:N:0:1
ACTCCTACGGGAGGCAGCAGTAGGGAATCTTCGGCAATGGGGGCAACCCTGACCGAGCAACGCCGCGTGAGTGAAGAAGGTTTTCGGATCGTAAAACTCTGTTGTTAGAGAAGAACGTTAAGTAGAGTGGAAAGTTACTTAAGTGACGGTATCTAACCAGAAAGGGACGGCTAACTACGTGCCAGCAGCCGCGGTAATACGTAGGTCCCAAGCGTTGTCCGGATTTATTGGGCGTAAAGCGAGC
+
GGGGGGGGGGGGGGGGGGGGGGGGGGGGGGGGGGGGGGGGGGGGGGGGGGGGFGGGGGGGGEGGGGGGGCEFGGGGGGGGGGGGGGGGGGGGGGGGGGGGGGGGGGGFGGGGGGGGGGGG7FAFGDFFFGFFGGGGFGGCFFFFGGGGGGGGGGGGGGGFFGCBFB@FGGGGGGGGGGGGCFFCGGGGGFEEGGCEEGGGGGGGGGGGFFGGGGGGCCFGGD?EE6EGGGGGGGGGGGGGGGG3
@M03364:276:000000000-BLYN8:1:1101:18899:2470 1:N:0:1
ACTCCTACGGGAGGCAGCAGTAGGGAATCTTCCACAATGGACGAAAGTCTGATGGAGCAACGCCGCGTGAGTGAAGAAGGGTTTCGGCTCGTAAAGCTCTGTTGTTAAAGAAGAACGTGGGTGAGAGTAACTGTTCACCCAGTGACGGTATTTAACCAGAAAGCCACGGCTAACTACGTGCCAGCAGCCGCGGTAATACGTAGGTGGCAAGCGTTATCCGGATTTATTGGGCGTAAAGCGAGCG
+
GGGGGGGGGGGGGGGGGGGGGDGGGGGGGGGGGGGGGGGGGGGGGGGGCFGGGGGGGGGGGGGGGGGFGEGGGGGGGGGGGGDFGGDFD@GGGGGGGFGGGGGGGFGGGFGGGGGGGGGGGEGCGGGGGFGGGGGFGFGGGGGGGGGGGGGCGGGEC<FGFGGGGGGGFCF7FGGGGGGGGGFFGGGGGGGGGGGDGGGGGCFGGGGGGEGGGGGDFFGCCE=EFGGGGGGGDDGGGGGGGGD7
@M03364:276:000000000-BLYN8:1:1101:6811:2473 1:N:0:1
ACTCCTACGGGAGGCAGCAGTGGGGAATATTGCACAATGGGCGCAAGCCTGATGCAGCCATGCCGCGTGTATGAAGAAGGCCTTCGGGTTGTAAAGTACTTTCAGCGAGGAGGAAGGTGTTGTGGTTAATAACCACAGCAATTGACGTTACTCGCAGAAGAAGCACCGGCTAACTCCGTGCCAGCAGCCGCGGTAATACAGAGGGTGCAAGCGTTAATCGGAATTACTGGGCGTAAAGCGCGCG
+
GGGGGGGGGEGGEEGGGGGGGFGGGGGGGGGGGGGGGEGGGGGGGGGGGGGGGGGGGGGGGGGGGGGGGGGGGGGGGGGGGGFGGFFFGGGGGGFGGGGGFGGGGGGFGECCGGGGGGGGGGGDGFEFGGGGGGGGFGGGDGFGGGGGGGEGGGGGEEFFGGGGGGGGGDFECCFGCEGGGGGGGGGGGGGGGGGGGGGGGGGGGGGGGGGGGGGGGGFCGGGGGGGFGFGGDCEEFFCDDGGG
@M03364:276:000000000-BLYN8:1:1101:17776:2482 1:N:0:1
ACTCCTACGGGAGGCAGCAGTGGGGAATATTGCACAATGGGCGCAAGCCTGATGCAGCCATGCCGCGTGTATGAAGAAGGCCTTCGGGTTGTAAAGTACTTTCAGCGAGGAGGAAGGTGTTGTGGTTAATAACCACGGCAATTGACGTTACTCGCAGAAGAAGCACCGGCTAACTCCGTGCCAGCAGCCGCGGTAATACGGAGGGTGCAAGCGTTAATCGGAATTACTGGGCGTAAAGCGCACG
+
GGGGGGGGGGGGGGGGGGGGGGGGGGGGGGGGGGGGGGGGGGGGGDGGGGGFGGGGGGGGGGGGGGG@GGGGGGGGGGGGGGGGGGGGGGGGGGGGGGGGGGFGGGGGGGGGGGCFGGGGGGGGGGGGGGGGGGGGGGGGGGGGGGGGGGGGGGGGGGGGGGGGGGGGGGGDFGGGGGFGGGGGGGGGGGGGGEGGGGGGGGGGGGGGFGGGGGGGFGGGGGG=EGFGG?FGGDGGGGGGDD<3
@M03364:276:000000000-BLYN8:1:1101:16935:2484 1:N:0:1
ACTCCTACGGGAGGCAGCAGTAGGGAATCTTCGGCAATGGGGGCAACCCTGACCGAGCAACGCCGCGTGAGTGAAGAAGGTTTTCGGATCGTAAAACTCTGTTGTTAGAGAAGAACGTTAAGTAGAGTGGAAAGTTACTTAAGTGACGGTATTTAACCAGAAAGCCACGGCTAACTACGTGCCAGCAGCCGCGGTAATACGTAGGTCCCAAGCGTTGTCCGGATTTATTGGGCGTAAAGCGAGC
+
GGGGGGEFFGECGGGGGGGGCFFGGGGGGGGFCEGGGFGGGEGGGGGGGGGGG8@EGGGGGGGGGGGCF?FFGGGGGGGGFEFGGGG7FBFGGGGGFC??FG9EFE<AFGGFGGGFGGGDFGFDE<FB<>FF9BDFGCF9FDFFFDACGGDGF<CFFFCFGGGCFFGGGGGGGFGGGGGG7@@FEFGGGG:EGGEG*?CFGFFG7B<EGEC@5CEC5CGGGGC*8CGGGGGGGC>EGGFDGGG5
@M03364:276:000000000-BLYN8:1:1101:13197:2572 1:N:0:1
ACTCCTACGGGAGGCAGCAGTGGGGAATATTGCACAATGGGCGCAAGCCTGATGCAGCCATGCCGCGTGTATGAAGAAGGCCTTCGGGTTGTAAAGTACTTTCAGCGAGGAGGAAGGCGTTAAGGTTAATAACCTTGGCGATTGACGTTACTCGCAGAAGAAGCACCGGCTAACTCCGTGCCAGCAGCCGCGGTAATACGGAGGGTGCAAGCGTTAATCGGAATTACTGGGCGTAAAGCGCACG
+
GGGGGGGGGGGGGGGGGGGGGGGGGGGGGGGGGGGGGGGGGGGGGGGGGGGGGGGGGGGGGGGGGGGGGGGGGGGGGGGGGGGGGGGGGGGGGGGGGGGGGGGGGGGDGGGGGGGGGGGGGGGGGGGGGGGGEFGGGGGGGGGDGGGGGGGGGGGGGGGGGGGGGGGGGGGGGGFCCEFGGFGGGGGGGCEGGGGGGGGGGGGGGGCEFGGGGGGGGGGGGGDFFC?FGGFGGCCEGGGDG3<7
@M03364:276:000000000-BLYN8:1:1101:9290:2574 1:N:0:1
ACTCCTACGGGAGGCAGCAGTAGGGAATCTTCCACAATGGACGAAAGTCTGATGGAGCAACGCCGCGTGAGTGAAGAAGGTTTTCGGATCGTAAAACTCTGTTGTTAGAGAAGAACGTTAAGTAGAGTGGAAAATTACTTAAGTGACGGTATCTAACCAGAAAGGGACGGCTAACTACGTGCCAGCAGCCGCGGTAATACGTAGGTCCCAAGCGTTGTCCGGATTTATTGGGCGTAAAGCGCAC
+
GGGGGGGGGGGGGGGGGGGGGFGGGGGGGGGFGGGGGGGGGGGGGGGGGGGGGGGGGGGGGGGECGGGGGGGGGGGGGGGGGGGGGGGGGGGGGGGGFGGGGGGGGGGGGGGGGGGGGGGGGGGGGGGGGGGGFFFGGFGGGGGGGFGGGFGGGGGGFGGGGGGGGGGGGGGGGFFGGGGFGGFGDEGGGGGGGGGGGFCGGGFGGGGGGGGFCGGEGGGGGGGE?CFGGG=FGGGD7DFDDD<
@M03364:276:000000000-BLYN8:1:1101:10463:2574 1:N:0:1
ACTCCTACGGGAGGCAGCAGTGGGGAATATTGGACAATGGGCGAAAGCCTGATCCAGCCATGCCGCGTGTGTGAAGAAGGTCTTCGGATTGTAAAGCACTTTAAGTTGGGAGGAAGGGCATTAACCTAATACGTTAGTGTTTTGACGTTACTCGCAGAAGAAGCACCGGCTAACTCCGTGCCAGCAGCCGCGGTAATACGGAGGGTGCAAGCGTTAATCGGAATTACTGGGCGTAAAGCGCACG
+
GGGGGGGGGGGGGGGGGGGGGGGGGGGGGGGGGGGGGGGGGGGGGGGGGGGGGGGGGGGGGGGGGGGGGGGGGGGGGGGGGGGGGGGGGGGGGGGGGGGGGGGGGGGGGGGGGGGGGGGGGGGGGGGGGGGGGGGGFGGGGGGGGGGGGGGGGGGGGGGGGGGGGGGGGGGGGGGGGGGGGGGFGGGGCGGGGGGDGDGGEEGGGGGGGGGGGGGGGGGGGCGGGGGGGGGGGGGGGGGGGGGC
@M03364:276:000000000-BLYN8:1:1101:19013:2605 1:N:0:1
ACTCCTACGGGAGGCAGCAGTGGGGAATATTGCACAATGGGCGCAAGCCTGATGCAGCCATGCCGCGTGTATGAAGAAGGCCTTCGGGTTGTAAAGTACTTTCAGCGAGGAGGAAGGCGTTGTGGTTAATAACCGCAGCGATTGACGTTACTCGCAGAAGAAGCACCGGCTAACTCCGTGCCAGCAGCCGCGGTAATACGGAGGGTGCAAGCGTTAATCGGAATTACTGGGCGTAAAGCGCACC
+
GGGGGGGGGGGGGGGGGGFGGGCFGGGFCFGGGGGGGGGGGFGGGGGGGGGGGGGGGGGCGAGGGGGGGGGGGGGGGGGGFGGGGFGEGGGGFDGGGGGGGGGCFFGDGGGGGGGGDGGGCFGGGGGFGGGGGGGGGGGGCGGGGGGGGGGGFFGGGD@FGCFGGGDGEDGCFGGGFC=FGGGGGGGG7EGGGGEEFEGFEGGCEG>G+<EF=EE5FGGGGDGG?ECCF6FGGGDEFCFGGD))
@M03364:276:000000000-BLYN8:1:1101:11090:2664 1:N:0:1
ACTCCTACGGGAGGCAGCAGTAGGGAATCTTCGGCAATGGACGAAAGTCTGACCGAGCAACGCCGCGTGAGTGAAGAAGGTTTTCGGATCGTAAAACTCTGTTGTTAGAGAAGAACAAGGATGAGAGTAAAACGTTCATCCCTTGACGGTATCTAACCAGAAAGCCACGGCTAACTACGTGCCAGCAGCCGCGGTAATACGTAGGTGGCAAGCGTTGTCCGGATTTATTGGGCGTAAAGCGAGC
+
GGGGGGGGGGGGGGGGGGGGGGGGGGGGGGGGGGGGGGGGGGGGGGGGGGGGGGGGGGGGGGGGGGGGGGGGGGGGGGGGGGGGGGGGGGGGGGGGGGGGGGGGGGGGGGGGGGGGGGGGGGGGGGGGGGGGGGGGGGGGGGGGGGGGGGGGGGGGGGGGGGGGGGGGGGGCEGGGGGEGGGGGGGGGGGGGGGGGGGCCGGGGDGGFECCFGGGGDGGGGDCC:@9FGGGGGGEGGG7DGGC/
@M03364:276:000000000-BLYN8:1:1101:14976:2705 1:N:0:1
ACTCCTACGGGAGGCAGCAGTGGGGAATATTGCACAATGGGCGCAAGCCTGATGCAGCCATGCCGCGTGTATGAAGAAGGCCTTCGGGTTGTAAAGTACTTTCAGCGAGGAGGAAGGTGTTGTGGTTAATAACCACAGCAATTGACGTTACTCGCAGAAGAAGCACCGGCTAACTCCGTGCCAGCAGCCGCGGTAATACGGAGGGTGCAAGCGTTAATCGGAATTACTGGGCGTAAAGCGCACG
+
GGGGGGGGGGGGGGGGGGGGGGGGGGGGGGGGGGGGGGGGGGGGGGGGGGGGGGGGGGGGGGGGGGGGGGGGGGGGGGGGGGGGGGGGGGGGGGGGGGGGGGGGGGGGGGGGGGGGGGGGGGGGGGGGGGGGGGGGGGGGGGFGGGGGGGGGGGC7FGGGGGGGGGGGGGGDGGGGGGGGGGFGGGGGGGGGGGGGGGGGDEGGGGGGGGGGGEEGGGGGGGGGGGGGGGGGGGGGGFGGGCD)
@M03364:276:000000000-BLYN8:1:1101:21211:2735 1:N:0:1
ACTCCTACGGGAGGCAGCAGTGGGGAATATTGCACAATGGGCGCAAGCCTGATGCAGCCATGCCGCGTGTATGAAGAAGGCCTTCGGGTTGTAAAGTACTTTCAGCGAGGAGGAAGGTGTTGTGGTTAATAACCACAGCAATTGACGTTACTCGCAGAAGAAGCACCGGCTAACTCCGTGCCAGCAGCCGCGGTAATACGGAGGGTGCAAGCGTTAATCGGAATTACTGGGCGTAAAGCGCGCG
+
GGGGFGGGG7CEGG>ECGDGGGGGGCCFGGGDGGGGGGGGGGGGGGGGFGGGFFGGFGGGGGFGGGGGGGGGGGGGFGGFFGFGGGGGGGGGGGGFAFGGGBFGGGD7CGEFGGGGGFFGGGGGDEFDFFFDDCCDFGGGGGGFA<FGGGGGCGGGGGGGGFFCFGGGGDGGGGGFFEGFGGGGCGG7EC5EEGCGGGGGGGGGGC5>BEF=EGGGF+CFG5CGGGGGCCCFGDEG3:CGGD<C
@M03364:276:000000000-BLYN8:1:1101:23248:2738 1:N:0:1
ACTCCTACGGGAGGCAGCAGTGGGGAATATTGGACAATGGGCGAAAGCCTGATCCAGCCATGCCGCGTGTGTGAAGAAGGTCTTCGGATTGTAAAGCACTTTAAGTTGGGAGGAAGGGCATTAACCTAATACGTTAGTGCTTTGACGTTACCGACAGAATAAGCACCGGCTAACTCTGTGCCAGCAGCCGCGGTAATACAGAGGGTGCAAGCGTTAATCGGAATTACTGGGCGTAAAGCGCGCG
+
GGGFCEFGGFGGGGGGGGGFCFGGGEEGGGGFFGGGDEFGGGGGGGGGGGGGGGGGFFGDGEGFCEFE@EDFCE<FGFGGGGGGFGFEFGFFFCFC9FGFEDGGGB?FGG<ECEAF7FEGGGGGCF?EFFGGGGDGGG9FDFFCEGGFGGCFGCGECFGGGCFGGGGGDGGGGGGFGGGGGFGFGGC7DCDCEC>C99?EGF8CE>CE<C7CGG88:FFGGGEGCGGGCGFGGGGGDF*><DCD
@M03364:276:000000000-BLYN8:1:1101:16546:2756 1:N:0:1
ACTCCTACGGGAGGCAGCAGTGGGGAATATTGGACAATGGGCGAAAGCCTGATCCAGCCATGCCGCGTGTGTGAAGAAGGTCTTCGGATTGTAAAGCACTTTAAGTTGGGAGGAAGGGCATTAACCTAATACGTTAGTGTTTTGACGTTACCGACAGAATAAGCACCGGCTAACTCTGTGCCAGCAGCCGCGGTAATACAGAGGGTGCAAGCGTTAATCGGAATTACTGGGCGTAAAGCGCGCG
+
GGGGGGGGGGGGGGGGGGGGGGGGGGGGGGGGGGGGGGGGGGGGGGGGGGGGGGGGGGGGGGGGGGGGGGGGGGGGGGGGGGGGGGGGGDFGGGGGGGGGGGGGGGFGGGGGGGGGGGGGGGGGGGGGGGGGGFGGGGGGGGGGGGGGGGGGGGGGGGGGGGGGGGGGGGGGGGGGGGGGGGGGGGGGGGDGGGGGGGGGGGGFGGGGGGGGG>EGGGGGGEGGGFFGGGGGGGGDFGFCDGDD
@M03364:276:000000000-BLYN8:1:1101:15184:2777 1:N:0:1
ACTCCTACGGGAGGCAGCAGTAGGGAATCTTCGGCAATGGGGGCAACCCTGACCGAGCAACGCCGCGTGAGTGAAGAAGGTTTTCGGATCGTAAAACTCTGTTGTTAGAGAAGAACGTTAAGTAGAGTGGAAAGTTACTTAAGTGACGGTATCTAACCAGAAAGGGACGGCTAACTACGTGCCAGCAGCCGCGGTAATACGTAGGTCCCAAGCGTTGTCCGGATTTATTGGGCGTAAAGCGAGC
+
GGGGGGGGGGGGGGGGGGGGGGGGGGGGGGGGGGGGGFFGGGGGGGGGGGGGGGGGGGGGGGGGGGGGGGGGGGFGGGGGGDFGGGGGGGGFGGGGGGGGGGGGGGGGGGGGGGGGGGGFDFGGGGGFGGGGFDFGGGGGGGGFGGGGGFGGGGGGFGGGGFGGGGCGGGGEGGGGGGGCEGGGGGGDGGGGGGE7CGGGGGGEDFG9FGGGFGGGGGGGGGGGGGGGGC<59DEECGGG)9D)
@M03364:276:000000000-BLYN8:1:1101:7135:2781 1:N:0:1
ACTCCTACGGGAGGCAGCAGTGGGGAATATTGCACAATGGGCGCAAGCCTGATGCAGCCATGCCGCGTGTATGAAGAAGGCCTTCGGGTTGTAAAGTACTTTCAGCGAGGAGGAAGGTGTTGTGGTTAATAACCGCAGCAATTGACGTTACTCGCAGAAGAAGCACCGGCTAACTCCGTGCCAGCAGCCGCGGTAATACGGAGGGTGCAAGCGTTAATCGGAATTACTGGGCGTAAAGCGCACG
+
GGGGGGGGGGGGGGGGGGGGGGFGGGGGFGGGGGFGGGDDC@FGFEFGGGDFFECFCGGGGGGGGGGGGGGGFGGGGGFGGDFCFGG>FGGG9,EAFFGGGGGGGCFGGG+C++BFEFFFGGFGGGGGGGC?AFGEE7FGGGGGGGEGGGGGGGGGG7FGCFGFGCBECCFGDGGDG75><:BCGGGGGGG5CCECFFGGGGGC*3=?FGCFGGGG5CGGGCGGGGGGGGGFC<C=5CDG3<C1
@M03364:276:000000000-BLYN8:1:1101:18268:2799 1:N:0:1
ACTCCTACGGGAGGCAGCAGTGGGGAATATTGCACAATGGGCGCAAGCCTGATGCAGCCATGCCGCGTGTATGAAGAAGGCCTTCGGGTTGTAAAGTACTTTCAGCGAGGAGGAAGGCATTAAGGTTAATAACCTTAGTGATTGACGTTACTCGCAGAATAAGCACCGGCTAACTCTGTGCCAGCAGCCGCGGTAATACAGAGGGTGCAAGCGTTAATCGGAATTACTGGGCGTAAAGCGCGCG
+
GGGGGGGGGGGGEGEGGGGGGGGGGGCFGGGGFGGGGFFEGGGGGGGFGGGDFGGGGGGGGGGFFGGGGGGGGGGGCFGGGGGGGGGGEEGGGFGGGGGGGGGGGGGGGGGGDGFGEGGGFFG<FFGFGGGFGFFGGGGGGGGGGGG=FFEGFGDCFGGGGGGGFGGGGGGGGGGFGGGGGGGGGGG>FGGGGGDEFGGGGGGGGGGGGGD=CEGGDGGGC=EDD7CGFG55CGGEFCGDDGGG
@M03364:276:000000000-BLYN8:1:1101:12788:2817 1:N:0:1
ACTCCTACGGGAGGCAGCAGTGGGGAATATTGCACAATGGGCGCAAGCCTGATGCAGCCATGCCGCGTGTATGAAGAAGGCCTTCGGGTTGTAAAGTACTTTCAGCGAGGAGGAAGGTGTTGTGGTTAATAACCACAGCAATTGACGTTACTCGCAGAAGAAGCACCGGCTAACTCTGTGCCAGCAGCCGCGGTAATACAGAGGGTGCAAGCGTTAATCGGAATTACTGGGCGTAAAGCGCACG
+
GGGGGGGGGGGGGGGGGGGGGGGGGGGGGGGGGGGGGGGGGGGGGGGGGGGGGGGGGGGGGGGGGGGGGGGGGGGGGGGGGGGGGGGGGGGGGGGGGGGGGGGGGGGEGGGGGGGGGGGGGGGGGGGGGGGGGGGGGGFGGGGGGGGGGGGGGGGGGGGGGGGGGGGGGGGGGGGGGGGGGGGGGGGGGGDGGGGGGGGGGGGGGGDGGGGGGGGGGGGDGGGGGGGGGGGGGGGGDFGGGGG3
@M03364:276:000000000-BLYN8:1:1101:9008:2852 1:N:0:1
ACTCCTACGGGAGGCAGCAGTAGGGAATCTTCCACAATGGACGAAAGTCTGATGGAGCAACGCCGCGTGAGTGAAGAAGGTTTTCGGATCGTAAAACTCTGTTGTTGGAGAAGAACGTATTTGATAGTAACTGATCAAGTAGTGACGGTATCCAACCAGAAAGCCACGGCTAACTACGTGCCAGCAGCCGCGGTAATACGTAGGTGGCAAGCGTTGTCCGGATTTATTGGGCGTAAAGCGAGCG
+
GGGGGGGGGDGGGGGFCGFGGGGGGGGGGGGGGGGGGGGGGGGGGGGGGGGGGGGGGGGGGGGGGGGGGGGGGGGGGGGGFFFDGGGGGGEFFGGGGGGGGGGGGGDGFFGFF8FFEGGGGGG9FAFFFGGGGGFFGGGGGGGGGGGGEDC,@=FFGGGGGGGGGGGGGGGGG7@EGGGFGGGGG@B@GGD8CCEEGGGE?9;EGGFFGFGFECCEGGGGG/3=C>9AEFFGG<*:CDCDCDGC
@M03364:276:000000000-BLYN8:1:1101:12123:2853 1:N:0:1
ACTCCTACGGGAGGCAGCAGTGGGGAATATTGGACAATGGGCGAAAGCCTGATCCAGCCATGCCGCGTGTGTGAAGAAGGTCTTCGGATTGTAAAGCACTTTAAGTTGGGAGGAAGGGCATTAACCTAATACGTTAGTGCTTTGACGTTACCGACAGAATAAGCACCGGCTAACTCTGTGCCAGCAGCCGCGGTAATACGGAGGGTGCAAGCGTTAATCGGAATTACTGGGCGTAAAGCGCACG
+
GGGGGGGGGGGGGGGGGGGGGGGGGGGGGGGGGGGGGGGGGGGGGGGGGGGGGGGGGGGGGGGGGGGGGGGGGGGGGGGGGGGGGGGGGGGGGGGGGFGGGGGGGGGGGGCGGGGGGGGGGGGGFFFGGFGGGGGGGGGGGGGGGGGFGGGGGGGCGGGGGGGGGGGGGGGGGGGGGGGGGGGGGGGGGGGGGGGGGGGGGEGGGGGGGGGGGGGGGGGGGGGGGGGGFGFGGGGGCGGGGGGC
@M03364:276:000000000-BLYN8:1:1101:17171:2871 1:N:0:1
ACTCCTACGGGAGGCAGCAGTGGGGAATATTGGACAATGGGCGAAAGCCTGATCCAGCCATGCCGCGTGTGTGAAGAAGGTCTTCGGATTGTAAAGCACTTTAAGTTGGGAGGAAGGGCATTAACCTAATACGTTAGTGCTTTGACGTTACCGACAGAATAAGCACCGGCTAACTCTGTGCCAGCAGCCGCGGTAATACAGAGGGTGCAAGCGTTAATCGGAATTACTGGGCGTAAAGCGCGCG
+
GGGGGGGGGGGGGGGGGGGGGGGGGGGGGGGGGGGGGGGGGGGGGGGGGGGGGGGGGGGGGGGGGGGFEGGGGGGGGGGGGGGGGGGGGGGGGGGGGGGGGGGGGGGGGGGGGGGGGGGGGGGGGGGGGGGGGGGGGGGGGGGGGGGGGGGGGGGGGGGGGGGGGGGGGGGGGGGGGGGGGGGGGGGGGGGGGDGGGGGGGGGGGGGGGGGGGGGGGGGGGGGGGGGGGGGGGGGG3GGDGGGG
@M03364:276:000000000-BLYN8:1:1101:21951:2888 1:N:0:1
ACTCCTACGGGAGGCAGCAGTGGGGAATATTGCACAATGGGCGCAAGCCTGATGCAGCCATGCCGCGTGTATGAAGAAGGCCTTCGGGTTGTAAAGTACTTTCAGCGAGGAGGAAGGTGTTGTGGTTAATAACCACAGCAATTGACGTTACTCGCAGAAGAAGCACCGGCTAACTCCGTGCCAGCAGCCGCGGTAATACGGAGGGTGCAAGCGTTAATCGGAATTACTGGGCGTAAAGCGCACG
+
FDGEGFFGEFFCGDGEF>FG@FGGGGGGGGFAEFGGCGGFEFEGGGG7@@EFGGGFCCFF9CC8@@:FEGGFGGG<C<CDEFCCGGGDCFGGGCFGEGGGEFC,FAECDFFGG7FGDGGGGGFGDGFFGFAFF8F78FCCFGGGGGG7>BFGGEEGG7>BCGD@7DFFDECCFFGCFEGGGCC8FGCFF5CED*1BCF9C>E*88;8CFDGG=:CCFGGFD5=7A+<CECFE<CEE<CCDDG3/
@M03364:276:000000000-BLYN8:1:1101:17357:2894 1:N:0:1
ACTCCTACGGGAGGCAGCAGTAGGGAATCTTCGGCAATGGACGAAAGTCTGACCGAGCAACGCCGCGTGAGTGAAGAAGGTTTTCGGATCGTAAAACTCTGTTGTTAGAGAAGAACAAGGATGAGAGTAAAAAGTTCATCCCTTGACGGTATCTAACCAGAAAGCCACGGCTAACTACGTGCCAGCAGCCGCGGTAATACGTAGGTGGCAAGCGTTGTCCGGATTTATTGGGCGTAAAGCGAGC
+
GGGGGGGGGGGGGGGGGGGGGGGGGGGGGGGGGGGGGGGGGGGGGGGGGGGGGGGGGGGGGGGGGGGGGGGGGGGGGGGGGGGGGGGGGGGGGGGGGGGGGGGGGGGGGGGGCGGGGGGGGFGGGGGGDEFGFGGGGGGGGGGGGGGGGGGGGGGGGGGGGGGGGGGGGGGGGGGGF?FGFGGGFGFGGGGDEGG8EGGGGFGFEFGGGGGGGGEGEGGDGGGGGGGGGGGGDGGGGGGFGGGD
@M03364:276:000000000-BLYN8:1:1101:18916:2959 1:N:0:1
ACTCCTACGGGAGGCAGCAGTGGGGAATATTGCACAATGGGCGCAAGCCTGATGCAGCCATGCCGCGTGTATGAAGAAGGCCTTCGGGTTGTAAAGTACTTTCAGCGAGGAGGAAGGTGTTGTGGTTAATAACCGCAGCAATTGACGTTACTCGCAGAAGAAGCACCGGCTAACTCCGTGCCAGCAGCCGCGGTAATACGGAGGGTGCAAGCGTTAATCGGAATTACTGGGCGTAAAGCGCACG
+
GFGGGGGGGGGGGGGGGGGGGGGGGGGGGGGGGGGGGGGGFFGGGGGDGGGGFGGGGGFGFGGGGGGGGCEFGGGGGGGGGGGGGGGGGEGGECFGFGGGCFFFGGE:FGGGEFGFDFGFDGGGGFGCGGGGD<FGCFG8@FFFGGGGGGGGFGGGEG?FFGGGGGGGGGGDGGF;:EGGGGFFDCC,BE>EEB88CCFGG>EGGGGG?CCFGGG=FGGGGGGGGF9CCEG=DDC5C:>DGGD5
@M03364:276:000000000-BLYN8:1:1101:21230:2977 1:N:0:1
ACTCCTACGGGAGGCAGCAGTGGGGAATATTGCACAATGGGCGCAAGCCTGATGCAGCCATGCCGCGTGTATGAAGAAGGCCTTCGGGTTGTAAAGTACTTTCAGCGAGGAGGAAGGTGTTGTGGTTAATAACCACAGCAATTGACGTTACTCGCAGAAGAAGCACCGGCTAACTCCGTGCCAGCAGCCGCGGTAATACGGAGGGTGCAAGCGTTAATCGGAATTACTGGGCGTAAAGCGCGCG
+
GGGGGGGGGGGGGGDGGGGGGGGGGGCFGGGGGGGGFGGGCFFGGGGGGGGGGGGGCFFGFGGGG7F@FFFFCFGGGGGGGGGGGGEEGEEEFEGGGGGFCGGGGGG>CFFGGDGGGGGGGGFE@FFGGGFGGFGGGFGGCE,CFFGGGGGGEGGGGGFCFEGFGFGGGGGGGGGFFE7FGGGGGGGGGGGGGCGGDFGGE5EGG*3B:CFGGGDGGGGECEGGGGCGF+55CDE5FF>DGGC<
@M03364:276:000000000-BLYN8:1:1101:14266:3009 1:N:0:1
ACTCCTACGGGAGGCAGCAGTGGGGAATATTGCACAATGGGCGCAAGCCTGATGCAGCCATGCCGCGTGTATGAAGAAGGCCTTCGGGTTGTAAAGTACTTTCAGCGAGGAGGAAGGTGTTGTGGTTAATAACCACAGCAATTGACGTTACTCGCAGAAGAAGCACCGGCTAACTCCGTGCCAGCAGCCGCGGTAATACAGAGGGTGCAAGCGTTAATCGGAATTACTGGGCGTAAAGCGCGCG
+
GEEGGGFGGGD;F@F@FEGGGGGGGGGFGGGGGGGGGGGEDGGCGGEGGFEGGGGFGFFFGGGGGGGGEGFCEFGGGGDFGGGGGGGGGCECGGGAEGGGGCEAFGEEEBCEGFGGGGGF:DGE@:FFGGGEGFCFDDGDGGGGFDGCFGGGCF++@CFFGGGFCGGGGGG@:FCE:EFCC*?DFFGGGGEEEEE@?FF??EGFGGCGGEFGGDCEFG+:C5;CCFG9CC85CCC=FCCDC79)
@M03364:276:000000000-BLYN8:1:1101:22491:3029 1:N:0:1
ACTCCTACGGGAGGCAGCAGTAGGGAATCTTCGGCAATGGGGGCAACCCTGACCGAGCAACGCCGCGTGAGTGAAGAAGGTTTTCGGATCGTAAAACTCTGTTGTTAGAGAAGAACGTTAAGTAGAGTGGAAAGTTACTTAAGTGACGGTATCTAACCAGAAAGGGACGGCTAACTACGTGCCAGCAGCCGCGGTAATACGTAGGTCCCAAGCGTTGTCCGGATTTATTGGGCGTAAAGCGAGC
+
GGGGGGGGFGGGGGGGGGGGGGGGGGGGGGGGGGGGGGGGGGGGGGGGGGGGGGGGGGGGGGGEGGGEF@EGGGGGGFFGGGGGGGGGGGGGGGGGEGGGGGGGGGGGFGGGGGGFFFGGFGF<FGGFGFGGGGGGGGGGGGGGGFGGGGGFGGGGGDGGGCFGGGGGGGGEGGGGGCFFGGGCGG?CFGGGGGGDEGGGGCGGGG9CFGC@FGGCCE+<CE5=CFGGFGFFGGGGGGC7DGG9
@M03364:276:000000000-BLYN8:1:1101:10882:3067 1:N:0:1
ACTCCTACGGGAGGCAGCAGTGGGGAATATTGGACAATGGGCGAAAGCCTGATCCAGCCATGCCGCGTGTATGAAGAAGGCCTTCGGGTTGTAAAGTACTTTCAGCGAGGAGGAAGGCATTGTGGTTAATAACCGCAGTGATTGACGTTACTCGCAGAAGAAGCACCGGCTAACTCCGTGCCAGCAGCCGCGGTAATACGGAGGGTGCAAGCGTTAATCGGAATTACTGGGCGTAAAGCGCACG
+
GGGGGGGGGGGGGGGGGGGGGGGGGGGGGGGGGGGGGGGGGGGGGGGGGGGGGGGGGGGGGGGGGGGGGGGGGGGGGGGGGGGGGGGGGGGGGGGGGGGGGGGGGGGEGGEGGGGGGGGGGGGGGGGGGGGGGGGGGGGGGGGGGGGGGGGGGGGGGGGGGGGGGGGGGGGGGGGGGGGGGGGGGGGGGGGGGGGGGGGGGEGGGGGGGGGGGGGGGGGGGGDGGGGGGGGFGGGGFFGGGGG5
@M03364:276:000000000-BLYN8:1:1101:21368:3077 1:N:0:1
ACTCCTACGGGAGGCAGCAGTAGGGAATCTTCGGCAATGGGGGCAACCCTGACCGAGCAACGCCGCGTGAGTGAAGAAGGTTTTCGGATCGTAAAACTCTGTTGTTAGAGAAGAACGTTAAGTAGAGTGGAAAGTTACTTATGTGACGGTATCTAACCAGAAAGGGACGGCTAACTACGTGCCAGCAGCCGCGGGAATACGTAGGTCTCAAGCGTGGTCCGGATTTATTGGCCGTAAAGCGAGG
+
FFFCAFGGGGDFGGG;CFEGGEGGGGFFFFGFGGGGDDFG8F7CFFDEGGGFGGGGGDEE<FC>FF7FGFBFFGFFAFGGFG?F9CEG:@FFGFFGD,CEFFG<FG<E,,AB=>3=+:BEDD5CFCFG==F,CDF3F<FGG,C39,,8<FF<>F<FFFF,FCEFGCCB@7*1>FFGD71<B*=FFF,:82CE:E*1B8EG*?>CCFF+0C79<?E::A9<=EGE*++<<E9+9D:795>C)7))
@M03364:276:000000000-BLYN8:1:1101:19165:3080 1:N:0:1
ACTCCTACGGGAGGCAGCAGTAGGGAATCTTCGGCAATGGGGGCAACCCTGACCGAGCAACGCCGCGTGAGTGAAGAAGGTTTTCGGATCGTAAAACTCTGTTGTTAGAGAAGAACGTTAAGTAGAGTGGAAAGTTACTTAAGTGACGGTATCTAACCAGAAAGGGACGGCTAACTACGTGCCAGCAGCCGCGGTAATACGTAGGTCCCAAGCGTTGTCCGGATTTATTGGGCGTAAAGCGAGC
+
GGGGGGGGGGGGGDGGGGGGGGGGGGGGGGGGGGGGGFGGGGGGGGGGGGGGGGGGGGGGGGGGGGGGGGGGGGGGGGGGFFGGGGG@=FGGGGGGGGGGFGEFAFCGCGGGGGGGGGGGGGGGGAFGGGGGGGGGGFFGGGGCFFGGGGGGGGFGGGGGGGGGGGGGGGGGDGFGFGGGGFCC8FCGG5ECEE3:>?9?FF9FGGGB;C6CCG8ACC+:CGECC9FFCFGGGGGGGGDGGCC5
@M03364:276:000000000-BLYN8:1:1101:10741:3090 1:N:0:1
ACTCCTACGGGAGGCAGCAGTGGGGAATATTGGACAATGGGCGAAAGCCTGATCCAGCCATGCCGCGTGTGTGAAGAAGGTCTTCGGATTGTAAAGCACTTTAAGTTGGGAGGAAGGGCATTAACCTAATACGTTAGTGTTTTGACGTTACCGACAGAATAAGCACCGGCTAACTCTGTGCCAGCAGCCGCGGTAATACAGAGGGTGCAAGCGTTAATCGGAATTACTGGGCGTAAAGCGCGCG
+
GGGGGGGGGGGGGGGGGGGGGGGGGGGGGGGGGGGGGGGGGGGGGGGGGGGGGGGGGGGGGGGGGGGGGGGGGGGGFGGGGGGGGGGGGGGGGGGGGFGGGGGGGGGGGGGGGGGGGGGGGGGGGGGGGGGGGGGGGGGGGGGGGGGFGGGGGGGDGGFGGGGGGGGGGGGGGGGGGGGGGGGGGGGGGGGDGGGGFGFCGGGGGGGGFCGGEGGEGGGGGGEGGGGGGGFGDCGGFGGGGDDD
@M03364:276:000000000-BLYN8:1:1101:15261:3097 1:N:0:1
ACTCCTACGGGAGGCAGCAGTAGGGAATCTTCGGCAATGGGGGCAACCCTGACCGAGCAACGCCGCGTGAGTGAAGAAGGTTTTCGGATCGTAAAACTCTGTTGTTAGAGAAGAACGTTAAGTAGAGTGGAAAGTTACTTAAGTGACGGTATCTAACCAGAAAGGGACGGCTAACTACGTGCCAGCAGCCGCGGTAATACGTAGGTCCCAAGCGTTGTCCGGATTTATTGGGCGTAAAGCGAGC
+
GGGGGGEGGGGGGGGGGGGGGGGGGGGGGGGGGGGGGGGGGGGGGGGGGGGGGGGDGGDGGGGGGGGCFGGGGGGGGGGGGGGGGGGGGGGGGFGFGGGGGGGGFFGGGGGGGGGGGFFDFGGGGGGGGGGGGGGGGGGGGGGDFGGGGGGGGGGGGGGGFFGGGGGGGGGGGGGGGGGGGGGGGGGGGGGGEGGGGGGGGGDGGGGGGGGGGGEGGEEFEG*:CFGGGGGGGGGGGCDGGGGC
@M03364:276:000000000-BLYN8:1:1101:17481:3102 1:N:0:1
ACTCCTACGGGAGGCAGCAGTAGGGAATCTTCCACAATGGACGAAAGTCTGATGGAGCAACGCCGCGTGAGTGAAGAAGGGTTTCGGCTCGTAAAGCTCTGTTGTTAAAGAAGAACGTGGGTGAGAGTAACTGTTCACCCAGTGACGGTATTTAACCAGAAAGCCACGGCTAACTACGTGCCAGCAGCCGCGGTAATACGTAGGTGGCAAGCGTTATCCGGATTTATTGGGCGTAAAGCGAGCG
+
GGGGGGGGGGGGGGGGGGGGGGGGGGGGGGGGGGGGGGGGGGGGGGGGGGGGGGGGGGGGGGGGGGGGGGGGGGGGGGGGGGGGGGGGGGGGGGGGGGGGGGGGGGGGGGGGGGGGGGGGGFGGGGGGGGGGGGGGGGGGGGGGGGGGGGGFGGGGGGGGGFGGGGGGGDGGGGGGGDFFCGGGGGFGFEGGGGGGGGGGGGGGGGGGGGGGGGGGGGGGGEGGFGGGGGGGCGGGGGGGGGGD
@M03364:276:000000000-BLYN8:1:1101:23843:3112 1:N:0:1
ACTCCTACGGGAGGCAGCAGTGGGGAATATTGCACAATGGGCGCAAGCCTGATGCAGCCATGCCGCGTGTATGAAGAAGGCCTTCGGGTTGTAAAGTACTTTCAGCGCGGAGGAAGGTGTTGTGGTTAATAACCACAGCAATTGACGTTACTCGCAGAAGAAGCACCGGCTAACTCCGTGCCAGCAGCCGCGGTAATACGGAGGGTGCAAGCGTTAATCGGAATTACTGGGCGTAAAGCGCACG
+
FEEGGG9CFGGGGGGGGGGCFGGGDGEGGGGGFGGGGGFE<ECGG7FGGGGFGGGGGGFGAFFGGGGFCCGGGGFFCFCAAEFGGGGGG@GGGGGGGGGGFDFEF<@++@FFE@F@FGGGEFGGGCFFFGGG@<=DFGFGGGAF9FGGGGFG9::3FG::FFFFGG:CCCGDGFGGCGGGGFCFCCE7BEGG>8E89?9CGCEE5A:ECC:@E8?ECGCCCGGGF:CCCF=7C<=E3DD<33C>
@M03364:276:000000000-BLYN8:1:1101:21788:3141 1:N:0:1
ACTCCTACGGGAGGCAGCAGTAGGGAATCTTCGGCAATGGGGGCAACCCTGACCGAGCAACGCCGCGTGAGTGAAGAAGGTTTTCGGATCGTAAAACTCTGTTGTTAGAGAAGAACGTTAAGTAGAGTGGAAAGTTACTTAAGTGACGGTATCTAACCAGAAAGGGACGGCTAACTACGTGCCAGCAGCCGCGGTAATACGTAGGTCCCAAGCGTTGTCCGGATTTATTGGGCGTAAAGCGAGC
+
GGGGGGGGGGGGGGGGGGGGGGGGGGGGGGGFGGGGGGGGGGCGGGGGG,FFGGCGGGGGGGGGGGGGGGGGGFFGGGGFFGFGGGGGGGGGGGGGGGGGGGGGGGGGGGGGGGGGGFGGGGGFGGGFFGGGGGGGGGGGGFFGGFGGGGGGGGGGGGGGGGGGGGGGGGGGGGFFFGGGGGGGFGGGGCECGDGGGGGGGGGGGGFGD?CGGGGGGGGGGGG*8<FGGGGGGGGGGFGGDGGD
@M03364:276:000000000-BLYN8:1:1101:6060:3151 1:N:0:1
ACTCCTACGGGAGGCAGCAGTGGGGAATATTGGACAATGGGCGAAAGCCTGATCCAGCCATGCCGCGTGTGTGAAGAAGGTCTTCGGATTGTAAAGCACTTTAAGTTGGGAGGAAGGGCATTAACCTAATACGTTAGTGCTTTGACGTTACCGACAGAATAAGCACCGGCTAACTCTGTGCCAGCAGCCGCGGTAATACAGAGGGTGCAAGCGTTAATCGGAATTACTGGGCGTAAAGCGCGCG
+
GGGGGGGGGGGGGGGGGGGGGGGGDFGGGGGGFFGGEFGGGGGGGGGFGGFGGGGGGGFGGGFGGGG6CCGGFCFGGGGGGGCGGGGGGGGFGFGFGGGGGDEGGG?FGGGEFCGGGE7DFGFGBFGGFGGBFF<BFGCFFFGGGGGEGEC>FG@:FFGGGGGGGG@FGGGGGFGC;FEGGFGGGG>:>:EEC*::,C;BB?FGGGGCC<EG5CEC*<1>EEGGGGGFGGF=7)CCDFF))7C<
@M03364:276:000000000-BLYN8:1:1101:21725:3209 1:N:0:1
ACTCCTACGGGAGGCAGCAGTGGGGAATATTGGACAATGGGCGAAAGCCTGATCCAGCCATGCCGCGTGTGTGAAGAAGGTCTTCGGATTGTAAAGCACTTTAAGTTGGGAGGAAGGGCATTAACCTAATACGTTAGTGCTTTGACGTTACCGACAGAATAAGCACCGGCTAACTCCGTGCCAGCAGCCGCGGTAATACGGAGGGTGCAAGCGTTAATCGGAATTACTGGGCGTAAAGCGCACG
+
GGGGGGGGGGGGGGGGGGGGGGGGGGGGGGGGGGGGGGGGGGGGGGGGGGGGGCFFGGGGGGGFGGGFFGGGGGFGG@FGGGGGG7F@FFGGGGDG9=FGGGGGGFGGGGFGGGGGGGGGGGGFGGFC@EGGGGGGGGGFGGGGGGDFFGFFG@EFFGFCCFGCCGGGC7C<CEGGDEFGDGFFGFFG,>EEGGGGGGFGG5EDGE5CFDFFCEEGGCFFDG5FF?CFFGGGGGD5FGGG35/7
@M03364:276:000000000-BLYN8:1:1101:13829:3213 1:N:0:1
ACTCCTACGGGAGGCAGCAGTGGGGAATATTGGACAATGGGCGAAAGCCTGATCCAGCCATGCCGCGTGTGTGAAGAAGGTCTTCGGATTGTAAAGCACTTTAAGTTGGGAGGAAGGGCATTAACCTAATACGTTAGTGCTTTGACGTTACCGACAGAATAAGCACCGGCTAACTCTGTGCCAGCAGCCGCGGTAATACAGAGGGTGCAAGCGTTAATCGGAATTACTGGGCGTAAAGCGCACG
+
FGGGGGGGGGGGGGGGGGGGGGGGGEGGGGGGEGGGGGGGGGGGGGGGGGGGG<CFFGGGFGGGGGGGGBEFGGGGGGGGGGGGFGGGGGGGGGGGGFGG,E,9BF,FEGGGGGGGCFDFG9EE<CF=FA9?DFDBFEFFCFGF?,=FFAFFG7FFGGGFFDFGCGGGGD@*@FFA=C3,7?,?87>7EEEGCE8BFF9,=+8CECGGGG@5C888CE?FGG5CECC@FGGFD55CC>>DDCG)
@M03364:276:000000000-BLYN8:1:1101:8721:3253 1:N:0:1
ACTCCTACGGGAGGCAGCAGTAGGGAATCTTCGGCAATGGGGGCAACCCTGACCGAGCAACGCCGCGTGAGTGAAGAAGGTTTTCGGATCGTAAAACTCTGTTGTTAGAGAAGAACGTTAAGTAGAGTGGAAAGTTACTTAAGTGACGGTATCTAACCAGAAAGGGACGGCTAACTACGTGCCAGCAGCCGCGGTAATCCGTAGGTCCCACGCGTTGTCCGGATTTATTGGGCGTAAAGCGAGC
+
C<EEGGFGEG:FGDDEGGGFEGGEEFGFFGF,DFGEG,FCGGEGGGGGCFCEF@FGG@FE<>7+6+@8>F:?<FF<EGFGDFEGGE>FEGGF<F<,<?AFFDFE??EBEFGGFFGEE@FEFG<FAFFD>DGFCCGFF9F<<FFGFA>CEFCFFAAAC@<ACF7><7:FFE*CCC7D;;7<FB:@F8C888C*=*B88<+?:C8@CFCBF9**8/:8=C+0:*A*;FGF9F+*79CEDGGF35C>
@M03364:276:000000000-BLYN8:1:1101:7622:3263 1:N:0:1
ACTCCTACGGGAGGCAGCAGTGGGGAATATTGGACAATGGGCGAAAGCCTGATCCAGCCATGCCGCGTGTGTGAAGAAGGTCTTCGGATTGTAAAGCACTTTAAGTTGGGAGGAAGGGCATTAACCTAATACGTTAGTGCTTTGACGTTACCGACAGAATAAGCACCGGCTAACTCTGTGCCAGCAGCCGCGGTAATACAGAGGGTGCAAGCGTTAATCGGAATTACTGGGCGTAAAGCGCGCG
+
GGGGGGGGGGGGGGGGGGGGGGGGGGGGGGGGGGGGGGGGGGGGGGGGGGGGGGGGGGGGGGGGGGGEGGGGGGGGGGGGGGGGGGGGGGGGGGGGGGGGGGGGGFGGFGGGGGGGDGGGGGGGGGGGGGGGGGGGGGGGGGGGGGGGGGGGGGGGGGGGGGGGGGGGGGGGGGGGGGGGGGGGGGEGGGGGGGGGGGGGGFFFGGGGGGGGGGGGFGGGGGEGGGGGGCGGGGGGFGGD<DGD
@M03364:276:000000000-BLYN8:1:1101:8770:3273 1:N:0:1
ACTCCTACGGGAGGCAGCAGTAGGGAATCTTCGGCAATGGACGAAAGTCTGACCGAGCAACGCCGCGTGAGTGAAGAAGGTTTTCGGATCGTAAAACTCTGTTGTTAGAGAAGAACGACGAGGAGAGTGGAAAGCTCCTCGTGTGACGGTATCTAACCAGAAAGGGACGGCTAACTACGTGCCAGCAGCCGCGGTAATACGTAGGTCCCGAGCGTTGTCCGGATTTATTGGGCGTAAAGCGAGG
+
GGGGGGGGGGGGGGGGGGGGGGGGGGGGCGGFGGGGGGGGFGGGGGGEFGGGGGGGGGGGGGGGGGGGGGGGGGGGGGGGFGGGGGGGEDFGGGGADGGGGGGGGFFGFFGGGGGGEGGGCFF:FEFFFG@FGGDGGC<>F<FFGGGGGGGGGFGCFG@FFFGGGGCGGGC7FGGGCEFGGGD;FFGFGGEGDGEECFFCBCFFGG9FCE==CGGCEC+<CEC*;9<CFGDF7CEGGFF7C<))
@M03364:276:000000000-BLYN8:1:1101:15633:3278 1:N:0:1
ACTCCTACGGGAGGCAGCAGTGGGGAATATTGCACAATGGGCGCAAGCCTGATGCAGCCATGCCGTGTGTATGAAGAAGGCCTTCGGGTTGTAAAGTACTTTCAGCGAGGAGGAAGGCGTTGTGGTTAATAACCGCAGCAATTGACGTTACTCGCAGAAGAAGCACCGGCTAACTCCGTGCCAGCAGCCGCGGTAATACGGAGGGTGCAAGCGTTAATCGGAATTACTGGGCGTAAAGCGCACG
+
GGGGGGGGGGGGGGGFGGGGG?FGGGGFGGGGGGGGGGGGGGGGGGGGGGGGGGGGGGGGGGGFFCFGFGGGGDDGGGGGGGGGGGGGGGGGGCGGGGGGGGGGGGGGGG+CFGFGGGGGGGGGGGGGGGGGGGFEFEGFGGGGGGGEGGEGFGGG7FGFGGCGFGCGGEGEGGGGGGGFGGGGD?EGGEDEEGGGGGGFD5CC8EGGGFGGGE8CFGFGGGGECGGGGGGGDDEGGGGGGGGD
@M03364:276:000000000-BLYN8:1:1101:17700:3279 1:N:0:1
ACTCCTACGGGAGGCAGCAGTGGGGAATATTGGACAATGGGCGAAAGCCTGATCCAGCCATGCCGCGTGTGTGAAGAAGGTCTTCGGATTGTAAAGCACTTTAAGTTGGGAGGAAGGGCATTAACCTAATACGTTAGTGCTTTGACGTTACCGACAGAATAAGCACCGGCTAACTCTGTGCCAGCAGCCGCGGTAATACAGAGGGTGCAAGCGTTAATCGGAATTACTGGGCGTAAAGCGCGCG
+
GFGGG<EGCCFGGGDECFFFFGGGDFGGGGGGGGGGGGGFGDCFEGFAAFGFGGGGFGFFFC8FFGGG@FFGFDCGGGGDEGGGGGGDFDFGGDGGG8EGFF?FFCF?E7,B+8EFGGGGGGDGGAFCFGE?DDFFGDFGGGGC<AFGGG@<F=FGGGGGGEGGGGCEFGGGGGGF9;F,=DEFFGEGG5CBBE>EF9EGD?BFEEEGCC7CEGGGGGGGGDECGC@FCD5F<D5*C075C779
@M03364:276:000000000-BLYN8:1:1101:7517:3306 1:N:0:1
ACTCCTACGGGAGGCAGCAGTGGGGAATATTGCACAATGGGCGCAAGCCTGATGCAGCCATGCCGCGTGTATGAAGAAGGCCTTCGGGTTGTAAAGTACTTTCAGCGAGGAGGAAGGCATTAAGGTTAATAACCTTAGTGATTGACGTTACTCGCAGAAGAAGCACCGGCTAACTCCGTGCCAGCAGCCGCGGTAATACGGAGGGTGCAAGCGTTAATCGGAATTACTGGGCGTAAAGCGCACG
+
GGGGGGGGGGGGGGGGGGGGGGGGGGCGGGGGGGGGGGGGGCFBFGEDGGGGGGGGGG8DEFGGGGGGGBE<FGGGGGGGFGGGGGGEGGGGGGGAFGFGFGGD<FC4@FGEFGGGE8FGGGGGGGFGFGGG,>D,AF<BFDFGCFGGFFGGDCEGGGG@C>A?EGEEGGGGGGGG7>FF@:2DFGGFGGCCEGGDCCF>5*8811=;E7<CCE5//+05CCEFG79:CF5EG<=C37>DDG37
@M03364:276:000000000-BLYN8:1:1101:8774:3320 1:N:0:1
ACTCCTACGGGAGGCAGCAGTGGGGAATATTGCACAATGGGCGCAAGCCTGATGCAGCCATGCCGCGTGTATGAAGAAGGCCTTCGGGTTGTAAAGTACTTTCAGCGAGGAGGAAGGTGTTGTGGTTAATAACCACAGCAATTGACGTTACTCGCAGAAGAAGCACCGGCTAACTCCGTGCCAGCAGCCGCGGTAATACGGAGGGTGCAAGCGTTAATCGGAATTACTGGGCGTAAAGCGCACG
+
GGGGGGGGGGGGGGGGGGGGGGGGGGGGGGGGGGGGGGGGGGGGGGGGGGGGGGGGGGGGGGGGGGGGGGGGGGGGGGGGGGGGGGGGGGGGGGGGGGGGGGGGGGGEGGGGGGGGGGGGGGGGGGGGGGGGGGGGGGGGGGGFGGGGGGGGFGEGGGGGGGGGGGGGGGGGGGGGGGFGGGGCCGGGGGGGGEGGGGGGG5EGGCECGGGGGGGGGGGFGGGGGGGGGGGGGGGGGGGGGGGC
@M03364:276:000000000-BLYN8:1:1101:21265:3326 1:N:0:1
ACTCCTACGGGAGGCAGCAGTGGGGAATATTGCACAATGGGCGCAAGCCTGATGCAGCCATGCCGCGTGTATGAAGAAGGCCTTCGGGTTGTAAAGTACTTTCAGCGAGGAGGAAGGCATTGTGGTTAATAACCGCAGTGATTGACGTTACTCGCAGAAGAAGCACCGGCTAACTCCGTGCCAGCAGCCGCGGTAATACGGAGGGTGCAAGCGTTAATCGGAATTACTGGGCGTAAAGCGCACG
+
GGGGGGGGGGGGGGGGGGGGGGGGGGGGGGGGGGGGGGGGGGGGGGGGGGGGGGGGGGGGGGGGGGGGGGGGGGGGGGGGGGGGGGGGGGGGGGGGGGGGGGGGGGGFGGGGGGFGDGFGGGGGGFGGGGFGGGGGGGGGGGGGGGGGGGGGGGGGGGGGGGGGGGGGGGGGGGGGGGGGGGGGGGGGGGGGGGGGGGGGGGGGGGGGGGGGGGGEGGGGGGGGGGGGGGGGGGCECFGDGGGC
@M03364:276:000000000-BLYN8:1:1101:6459:3326 1:N:0:1
ACTCCTACGGGAGGCAGCAGTGGGGAATATTGGACAATGGGCGAAAGCCTGATCCAGCCATGCCGCGTGTGTGAAGAAGGTCTTCGGATTGTAAAGCACTTTAAGTTGGGAGGAAGGGCATTAACCTAATACGTTAGTGCTTTGACGTTACCGACAGAATAAGCACCGGCTAACTCTGTGCCAGCAGCCGCGGTAATACAGAGGGTGCAAGCGTTAATCGGAATAACTGGGCGTAAAGCGCGCG
+
GGGGGGGGGGGGGGGGGGGGGGGGGGGGGGGGGGGGGGGGGGGGGGGGGGGGGGGGGGGGGGGGGGGGGGGGGGGGGGGGGGGGGGGGGGGGGGGGGGGGGGGGGGGGGGGGCCGGGGGGGGGGGFGGGGGGGGGGGGGGGGGGGGGGGGGGGGGGGGGGGGGGGGGGGGGGGGGGGFFGGGGGGGGGGGGGGGGGCGGGGGGGDGGGGGGGCCGGGGGGGGGGGGGGGGGGGGGGG=FDGGGD
@M03364:276:000000000-BLYN8:1:1101:9751:3338 1:N:0:1
ACTCCTACGGGAGGCAGCAGTGGGGAATATTGGACAATGGGCGAAAGCCTGATCCAGCCATGCCGCGTGTGTGAAGAAGGTCTTCGGATTGTAAAGCACTTTAAGTTGGGAGGAAGGGCATTAACCTAATACGTTAGTGCTTTGACGTTACCGACAGAATAAGCACCGGCTAACTCTGTGCCAGCAGCCGCGGTAATACGGAGGGTGCAAGCGTTAATCGGAATTACTGGGCGTAAAGCGCACG
+
G<FFGGFGDGCFGGEFEEGGGGGFGGGGFGGGFGGGGGGGGGGGGGGFGGGGGGGGGGGGGGGGGGGGGGGGGGFDGCFGGGGGGGGGGG8FGGGGGD8FGFFFB5BBEFGFGGGFEGGGGFDFEGCFFGGGGGGGGGGFFGGF<FGGGGGGGGGGGGGGFGFGGGGGGG7:DEFGGGCFFGGGGCFGGGGGEEEGGGFGDGEGGGGGGGGGGEEEG?CGGCEFFGGGGGFCDGGGDGC593)/
@M03364:276:000000000-BLYN8:1:1101:7853:3350 1:N:0:1
ACTCCTACGGGAGGCAGCAGTGGGGAATATTGCACAATGGGCGCAAGCCTGATGCAGCCATGCCGCGTGTATGAAGAAGGCCTTCGGGTTGTAAAGTACTTTCAGCGAGGAGGAAGGTGTTGTGGTTAATAACCACAGCAATTGACGTTACTCGCAGAAGAAGCACCGGCTAACTCCGTGCCAGCAGCCGCGGTAATACGGAGGGTGCAAGCGTTAATCGGAATTACTGGGCGTAAAGCGCACG
+
GGGGGGGGGGGGGGGGGGGGGGGGGGGGGFGGGGGGGGGGGGGGGGGGGGGGGGGGGGGGGGGGGGGGGGGGGFGGGGGGGGGGFGGGGGGGGGGGGGGGGCGGG9FGFGGGGGGGGGGGGGGGGFDGGGGFGGGGGGFGFGGGGGGGCGGGGGGGGCGGGGGGGGGGGGGGGGGGGGGGGGGGFFGGGGGDEEEE?;FFGC>EGEEGGEGGGGGGFEGGGGGGGGGGG6@F:95CGFGGGG3)
@M03364:276:000000000-BLYN8:1:1101:10909:3354 1:N:0:1
ACTCCTACGGGAGGCAGCAGTGGGGAATATTGCACAATGGGCGCAAGCCTGATGCAGCCATGCCGCGTGTATGAAGAAGGCCTTCGGGTTGTAAAGTACTTTCAGCGAGGAGGAAGGTGTTGTGGTTAATAACCGCAGCAATTGACGTTACTCGCGGAAGAAGCACCGGCTAACTCCGTGCCAGCAGCCGCGGTAATACGGAGGGTGCAAGCGTTAATCGGAATTACTGGGCGTAAAGCGCACG
+
FFGFEFFGGGGGCFFCFGF<CFDCFEGGGAFGE9EF8FEFF8FCFEGEG@EC,EFEFEE86EFFGGDGDCFGGCFFDEE,FFA,EFCGEFFG?<@FF9?FAF<,?<FFFE+4=+8ED:B5?E84FB=D,5B5,DCF7F@AEEDFCDGG@GGECFG+*@<@3,,5F:>CC<FGFG9FAEGGD;;C@7CC*:C*B:B8;++=;;8CG5E58@CGEG=CCFGG5**ACF?9C65EGD=CCF*1)99C
@M03364:276:000000000-BLYN8:1:1101:7483:3355 1:N:0:1
ACTCCTACGGGAGGCAGCAGTGGGGAATATTGGACAATGGGCGAAAGCCTGATCCAGCCATGCCGCGTGTGTGAAGAAGGTCTTCGGATTGTAAAGCACTTTAAGTTGGGAGGAAGGGCATTAACCTAATACGTTAGTGTTTTGACGTTACCGACAGAATAAGCACCGGCTAACTCTGTGCCAGCAGCCGCGGTAATACAGAGGGTGCAAGCGTTAATCGGAATTACTGGGCGTAAAGCGCGCG
+
GGGGGGGEGGGGGGGGGGGGGGGGGGGGGGGGGGGGGGGGFGGGGFCFGGGGGG9FFGEEG@FGGGGGGGGGGGGDGGGGGDFGGGGGGGGGGGGGFFGGGGGGGGGGGGGGGGGGGGGGGGGFCEFCFFGGGGGGGGGFGGGGEDFFGGFFGECGCFGEEGFGFGGGGDGGF7ECEFFFDF;FCFGGGGGGDGGGGGGG99FFGGGGGGGGGGDCFGFFGGGCE?ECFG*=CGGGFGGGDGGG
@M03364:276:000000000-BLYN8:1:1101:10334:3356 1:N:0:1
ACTCCTACGGGAGGCAGCAGTGGGGAATATTGGACAATGGGCGAAAGCCTGATCCAGCCATGCCGCGTGTGTGAAGAAGGCCTTCGGGTTGTAAAGTACTTTCAGCGAGGAGGAAGGTGTTGTGGTTAATAACCGCAGCAATTGACGTTACTCGCAGAAGAAGCACCGGCTAACTCCGTGCCAGCAGCCGCGGTAATACGGAGGGTGCAAGCGTTAATCGGAATTACTGGGCGTAAAGCGCACG
+
FGFDGGFGGGGGGGGEGEFEFDGGGCCFGGGGGGGFFGGGGGDCCCFFGGGGGGGCFFGGGGGFGDEGEGGGGGFGFFEFGGGGGGGGGGGGGFFGFGGGGGGGGFGGDEDGGGGG7EFGGGGCFGGGGGFGDGFDCGG8FFCBEGGGFGGGGGEGGGGFFGC7>FFF@FG7FFGGGGGGEGGGCCGGGGECEEGGG9EGGCEDGEGEGGG5EECA=ACGGG=F?@9FGDGFGDCEGGGGDDG5
@M03364:276:000000000-BLYN8:1:1101:23629:3365 1:N:0:1
ACTCCTACGGGAGGCAGCAGTAGGGAATCTTCGGCAATGGGGGCAACCCTGACCGAGCAACGCCGCGTGAGTGAAGAAGGTTTTCGGATCGTAAAACTCTGTTGTTAGAGAAGAACGTTAAGTAGAGTGGAAAGTTACTTAAGTGACGGTATCTAACCAGAAAGGGACGGCTAACTACGTGCCAGCAGCCGCGGTAATACGTAGGTCCCAAGCGTTGTCCGGATTTATTGGGCGTAAAGCGAGC
+
GGGGGGGGGGGGGGGGGGGGGGGGGGGGGGGGGGGGGGGGGGCGGGGGGGGGGGGGGGGGGGGGGGGGGFGFGGGGGGGGGGGGGGGGGGGGGGGGGGGFFGGGGGGGGGGGGGGGGGGGGGGGGGGFGGGFGGGFGGGGGGGGGGGDGGGGGGGGGGGGGGGGGGGFG7F>FFDGGGGGGGGGGGGGGGGGEGGGGGGCFGGGGGGGCGFGCEEGGGCFGGGGG6CFGGG=4DGGGGFGGGD5
@M03364:276:000000000-BLYN8:1:1101:21591:3402 1:N:0:1
ACTCCTACGGGAGGCAGCAGTAGGGAATCTTCGGCAATGGGGGCAACCCTGACCGAGCAACGCCGCGTGAGTGAAGAAGGTTTTCGGATCGTAAAACTCTGTTGTTAGAGAAGAACGTTAAGTAGAGTGGAAAGTTACTTAAGTGACGGTATCTAACCAGAAAGGGACGGCTAACTACGTGCCAGCAGCCGCGGTAATACGTAGGTCCCAAGCGTTGTCCGGATTTATTGGGCGTAAAGCGAGC
+
GGGGGGGGGGGGGGGGGGGGGGGGGGGGGGGGGGGGGGGGGGGGGGGGGGGGGGGGGGGGGGGGGGGGGDEGGGGGGGGGGGGGGCCBFGGGGGGFGGGGGGGGGGFFAFGGFCGGGGGGDFGGGF<FGGGGGGGGGGGGGFFGFGGGGGGGGGGGGGGGGGGGGGGGGGGGGGGGGGGGFGGGGGGGGGGGGGGGDGCGGGFGGGGGGGGCFGGGGGGGDEEGGGFGGEGGGDGGG3CFDCD<
@M03364:276:000000000-BLYN8:1:1101:16688:3404 1:N:0:1
ACTCCTACGGGAGGCAGCAGTAGGGAATCTTCGGCAATGGGGGCAACCCTGACCGAGCAACGCCGCGTGAGTGAAGAAGGTTTTCGGATCGTAAAACTCTGTTGTTAGAGAAGAACGTTAAGTAGAGTGGAAAGTTACTTAAGTGACGGTATCTAACCAGAAAGGGACGGCTAACTACGTGCCAGCAGCCGCGGTAATACGTAGGTCCCAAGCGTTGTCCGGATTTATTGGGCGTAAAGCGAGC
+
GGGGGGGGGGGGGGGGGGGGGGGGGGGGGGGGGGGGGGGGGGGGGGGGGGGGGGGGGGGGGGGGGGGGGGDFGGGGGGGGGGGGGGGGDGGGGGGGGGGGGGGGGGGGGGGGGGEGGGGGGGGGGGGGGGGGFFGGFGGGGGGGGGGGGGGGGGGGGGGGGGGGGGGGGGGGGGGGGGGGFGGGGG?CFGGGGGGGGGGFGGGGGGGGGGGGFDGD::EFGG8:EFGGGEGC<DE=DFCFGGG3
@M03364:276:000000000-BLYN8:1:1101:8651:3417 1:N:0:1
ACTCCTACGGGAGGCAGCAGTAGGGAATCTTCGGCAATGGGGGCAACCCTGACCGAGCAACGCCGCGTGAGTGAAGAAGGTTTTCGGATCGTAAAACTCTGTTGTTAGAGAAGAACGTTAAGTAGAGTGGAAAGTTACTTAAGTGACGGTATCTAACCAGAAAGGGACGGCTAACTACGTGCCAGCAGCCGCGGTAATACGTAGGTCCCAAGCGTTGTCCGGATTTATGGGGCGTAAAGCGAGC
+
GGGGGGGGGGGGGGGGGGGGGGGGGGGGGGGGGGGGGGGGGGGGGGGGGGGGGGGGGGGGGGGGGGGGGGGGGGGGGGGGGGGGGGGGGDGGGFGGGGGGGGGGGGGGFGGGGGGGGGGGGGGGGGGGGGFGGGGGGGGEFAFGGGCFGGGGGGGGGGGGGFDGFGGGGGGGGGGGDGGACE@GGGFGGGGDGGG7CGGGGGGGDGFFGGCFGGCEGEGGGG5*AEC<++;EGG5CDFGGGGG3
@M03364:276:000000000-BLYN8:1:1101:17911:3422 1:N:0:1
ACTCCTACGGGAGGCAGCAGTAGGGAATCTTCGGCAATGGGGGCAACCCTGACCGAGCAACGCCGCGTGAGTGAAGAAGGTTTTCGGATCGTAAAACTCTGTTGTTAGAGAAGAACGTTAAGTAGAGTGGAAAATTACTTAAGTGACGGTATCTAACCAGAAAGGGACGGCTAACTACGTGCCAGCAGCCGCGGTAATACGTAGGTCCCAAGCGTTGTCCGGATTTATTGGGCGTAAAGCGAGC
+
GGGGGGGGGGGGGGGGGGGGGGGGGGGGGGGGGGGGGGGGGGGGGGGGGGGGGGGGGGGGGGGGGGGEGGGFFGGGGGGGGGGGGGGGGGGGGGGGGGGGGGFGFGGGFGGGGGFGGGGGGGGGGGGGGGGGGGGGGGGGGGGGGGGGGGGGGGGGGGGGFGGGGGFGDGGGGGGGGGGGGFFFFGGGGGCEGGGGGGGGGGGGGGGGGFGCGGCGGGGGEEGECFGGGGGFGGGGGGGFDGD<
@M03364:276:000000000-BLYN8:1:1101:20078:3434 1:N:0:1
ACTCCTACGGGAGGCAGCAGTGGGGAATATTGGACAATGGGCGAAAGCCTGATCCAGCCATGCCGCGTGTGTGAAGAAGGTCTTCGGATTGTAAAGCACTTTAAGTTGGGAGGAAGGGCATTAACCTAATACGTTAGTGCTTTGACGTTACCGACAGAATAAGCACCGGCTAACTCTGTGCCAGCAGCCGCGGTAATACAGAGGGTGCAAGCGTTAATCGGAATTACTGGGCGTAAAGAGCGCG
+
CFGFGGGGGGGGGGGGGGGGGGGGGGGG9FGG?FGGGGGGGGG7FFGGGGGGG<FGGFFGGGGGGGGGGGGGGGFGGGGG,CFGGGG@FGGGGGGGGFGGGGGFA@EDFGGGGGGFG@7<=FGGDAE<EGDGGGGF:FCG<FFGGGGGGGC@FG7FEGFFFFEF9@CFGGGGGGGG,=FFGGGGGGGGFGGGGGGGGGG,,?CE88BEGFFFGGGD=E?=5EGFGGFGGGCGGG==7***29C7
@M03364:276:000000000-BLYN8:1:1101:19247:3436 1:N:0:1
ACTCCTACGGGAGGCAGCAGTAGGGAATCTTCCACAATGGACGAAAGTCTGATGGAGCAACGCCGCGTGAGTGAAGAAGGTTTTCGGATCGTAAAACTCTGTTGTTGGAGAAGAACGTATTTGATAGTAACTGATCAGGTAGTGACGGTATCCAACCAGAAAGCCACGGCTAACTACGTGCCAGCAGCCGCGGTAATACGTAGGTCCCAAGCGTTGTCCGGATTTATTGGGCGTAAAGCGAGCG
+
GGGGGGGGGGGGGGGGGGGGGGGGGGGGGGGGGGGGGGGGGGGGGGGGGGGGGGGGGGGGCGGGGGGGGGGGGGGGGGGGGGGGGGGGGGGGGGGGGGGGGGGGGGGGGGGGGGGGGGGGGGGBFEGGGGGGGGGGGFGFGGGGGGGGGGGGGGGGGGGGGGGGGGGGGGGGGGGGGGGAFGGGGFEGGGGGGGGGGGGGGFFGGGCFGGGGGGG5CGGGC8EGGGGGGGFGGGGGGFGGGGGG
@M03364:276:000000000-BLYN8:1:1101:18094:3475 1:N:0:1
ACTCCTACGGGAGGCAGCAGTGGGGAATATTGGACAATGGGCGAAAGCCTGATCCAGCCATGCCGCGTGTGTGAAGAAGGTCTTCGGATTGTAAAGCACTTTAAGTTGGGAGGAAGGGCATTAACCTAATACGTTAGTGCTTTGACGTTACCGACAGAATAAGCACCGGCTAACTCTGTGCCAGCAGCCGCGGTAATACAGAGGGTGCAAGCGTTAATCGGAATTACTGGGCGTAAAGCGCGCG
+
GGGGGGGGGGGGGGGGGGGGGGGGGGGGGGGGGGGGGGGGGGGGGGGGGGGGGGGGGGGGGGGGGGGGGGGGGGEFGGGGGGGGGGGGGGGGGGGGGGGGGGGGGFGGGGGGGGGGGGGGGGGGGGGGEGGGGGGGGGGGGGGGGGGEGGGGGGGGGGGGGGGGGGGGGGCEGGGGGGGGGGGGGGGGGGGGGGGGGGGGGCFGGGGGGGGGGGGDGGGGGGCFGFCGGGGGGGG5CDGDDGGG
@M03364:276:000000000-BLYN8:1:1101:25536:3556 1:N:0:1
ACTCCTACGGGAGGCAGCAGTAGGGAATCTTCGGCAATGGACGACAGTCTGACCGAGCAACGCCGCGTGAGTGAAGAAGGTTTTCGGATCGTAAAACTCTGTTGCTAGAGAAGAACAAGGATGAGAGTAAAAAGTTCATCCCTTGACGGTATCTAACCAGAAAGCCACGGCTAACAACGTGCCAGCAGCCGCGGTAATACGTAGGTGGCAAGCGGTGTCCGGATTTATTGGGCGTAAAGCGAGC
+
FGFDEFGEE-:B@FCF;FGCCF-,;FF<CFAF@,:+@E<EECFG++8666,CFGC@C+@,C+@FCF@>>B:FG,EF9,,=4F?DF77B?FG=,9AEEEFAFFFG,E,8E=9BFFF<FGGGG9D<=9=A<?FDFFF<<FDEC>,F<FGGDGCFGCG,@FFFFF7<@,@FEFF*>FF,,::><DE;BEEBEE8**33:B9C9B9B7C<+CE8<CF>*3*2AFEGCEG@CD?FGF<5E53*:CCDD)
@M03364:276:000000000-BLYN8:1:1101:9147:3577 1:N:0:1
ACTCCTACGGGAGGCAGCAGTGGGGAATATTGCACAATGGGCGCAAGCCTGATGCAGCCATGCCGCGTGTATGAAGAAGGTCTTCGGATTGTAAAGCACTTTAAGTTGGGAGGAAGGGCATTAACCTAATACGTTAGTGTTTTGACGTTACCGACAGAATAAGCACCGGCTAACTCTGTGCCAGCAGCCGCGGTAATACAGAGGGTGCAAGCGTTAATCGGAATTACTGGGCGTAAAGCGCACG
+
GGGGGGGGGGGGGGGGGGGGGGGGGGGGGGGGGGGGGGGGGGGGGGGGGGGGGGGGGGGGGGGGGGGGGGGGGGGGGGGGGGGGGGGGGGGGGGGGGGGGGGGGGGGGGGGGGGGGGGGGGGFGGGGGGGGGGGGGGGGGGGGGGGGGGGGGGGGGGGGGGGGGFFGGGGGGGGGGGGGGGGGGGGGGGGGGGGGGGC;FGGGGGGGGGGGGGGGGFGGGDECFGGGGGGGFGGGGGFCDDGG3
@M03364:276:000000000-BLYN8:1:1101:6947:3597 1:N:0:1
ACTCCTACGGGAGGCAGCAGTAGGGAATCTTCGGCAATGGGGGCAACCCTGACCGAGCAACGCCGCGTGAGTGAAGAAGGTTTTCGGATCGTAAAACTCTGTTGTTAGAGAAGAACGTTAAGTAGAGTGGAAAGTTACTTAAGTGACGGTATCTAACCAGAAAGGGACGGCTAACTACGTGCCAGCAGCCGCGGTAATACGTAGGTCCCAAGCGTTGTCCGGATTTATTGGGCGTAAAGCGAGC
+
GGGGGGGGGGGGGGGGGGGGGGGGGGGGGGGGGGGGGGGGGGGGGGGGGGGGGGGGGGGGGGGGGGGGGGGGGGGGGGGGGGGGGGGGGGGGGGGGGGGGGGGGGGGGGGGGGGGGGGGGGGGGGGGGGGGGGGGGGGGGGGGGGGGGGGGGGGGGGGGGGGGGGGGGGGGGGGGGGGGGGGGGGGGGGGGGGGCGGGGGGGGGGGGGGGGGGGGCCCFGEGGGGGGGGGGGGGGGGGGGGGG5
@M03364:276:000000000-BLYN8:1:1101:23004:3598 1:N:0:1
ACTCCTACGGGAGGCAGCAGTAGGGAATCTTCGGCAATGGGGGCAACCCTGACCGAGCAACGCCGCGTGAGTGAAGAAGGTTTTCGGATCGTAAAACTCTGTTGTTAGAGAAGAACGTTAAGTAGAGTGGAAAGTTACTTAAGTGACGGTATCTAACCAGAAAGGGACGGCTAACTACGTGCCAGCAGCCGCGGTAATACGTAGGTCCCAAGCGTTGTCCGGATTTATTGGGCGTAAAGCGAGC
+
GGGGGGGGGGGGGDBFGGGGGGGGGGGGGGGGGGGGGGGGGGGGGGGGGGGFGGGGGGGGFGGGGGGGGGEFGGGGGGGGFDFGGGGFGGGGGGGGGGGGGGGGGGGGGGGGGGGGGGGFGGFGGGGGFGFGGGGGGGGFGGGGGGGGGGGGGGGGFGGGFGFGFGGGGGGGGGCGGGGGGFFGGGGGGC>5EGECGGGFGGGGGGGGGGGGGGGGGGGGG=8CGGGGGGGGGGGGGGGGGGG3
@M03364:276:000000000-BLYN8:1:1101:12287:3607 1:N:0:1
ACTCCTACGGGAGGCAGCAGTGGGGAATATTGCACAATGGGCGCAAGCCTGATGCAGCCATGCCGCGTGTATGAAGAAGGCCTTCGGGTTGTAAAGTACTTTCAGCGAGGAGGAAGGCGTTGTGGTTAATAACCGCAGCGATTGACGTTACTCGCAGAAGAAGCACCGGCTAACTCCGTGCCAGCAGCCGCGGTAATACGGAGGGTGCAAGCGTTAATCGGAATTACTGGGCGTAAAGCGCACG
+
GGGGGGGGGGGGGGGGGGGGGGGGGGGGGGGGGGGGGGGGGGGGGGGGGGGGGGGGGGGGGGGGGGGEGGGGGFGGGGGGGGGGGGGGGGGGGGGGGGGGEGGGFGGGFGFGEG8EGGGGGGGGGGGGGGGGGGGGGGGGEGGGGGGGGGGGGGDGGGGGGGGGGGGGGGGGGGGGGGGGGGGGGGFFDGGGGGGDGGGGGEEGGGGGGGGGGCE5CFGGGGEFGGFGGGGGGGDGGGGGGGGC
@M03364:276:000000000-BLYN8:1:1101:17327:3621 1:N:0:1
ACTCCTACGGGAGGCAGCAGTGGGGAATATTGCACAATGGGCGCAAGCCTGATGCAGCCATGCCGCGTGTATGAAGAAGGCCTTCGGGTTGTAAAGTACTTTCAGCGGGGAGGAAGGGAGTGAGGTTAATAACCTTATTCATTGACGTTACCCGCAGAAGAAGCACCGGCTAACTCCGTGCCAGCAGCCGCGGTAATACGGAGGGTGCAAGCGTTAATCGGAATTACTGGGCGTAAAGCGCACG
+
GGGGGGGGGGEGGGGGGGGGGGGGGGGGGGGGGGGGGGGGGGGGGGGGGGGGGGGGGGGGGGGGGGGGGGGGGGGGGGGGGGGGGGGGGGGGGGGGGGGGGGGGFGGGGGGGGGGGGGGGGGFGGGGGGGGGGGGGGGGGGGGGGGGGGGGGGGGGGGGGGGGGGGGGGGGGGGGGGGGFFGGFGGGFFGGEEEGGGFGGGGGGGGGGGGGGGGGGGGGGGGGGGGGGFGGGGGGGGGGGGGGC
@M03364:276:000000000-BLYN8:1:1101:7685:3628 1:N:0:1
ACTCCTACGGGAGGCAGCAGTGGGGAATATTGCACAATGGGCGCAAGCCTGATGCAGCCATGCCGCGTGTATGAAGAAGGCCTTCGGGTTGTAAAGTACTTTCAGCGAGGAGGAAGGCATTAAGGTTAATAACCTTAGTGATTGACGGTACTCGCAGAAGAAGCACCGGCTAACTCCGTGCCAGCAGCCGCGGTAATACGGAGGGTGCAAGCGTTAATCGGAATTACTGGGCGTAAAGCGCACG
+
GGGGGGFGGGGFGGGGFEFGGGGGGGDF@FFFFGGGGGCGG8EEGGGGGDGGGGGGGGGFGGGGGEEFGGGGGGFGGGGGGFGGGGEGGGGGGGGGGGGGGG9F9F=>FEGGGCFGDAFFFF<EFFDAFFF9,B<,?FFGDFGGGFG+@>FFF@=FCFG,@,>>:,FEEECFGGGGGGGGEFCGEFGGGGGGGG>EGCFF8BGEGEGGGGGCECGEGGGGGDDFGFFFGGGGGG=CFFFGDG39
@M03364:276:000000000-BLYN8:1:1101:11068:3647 1:N:0:1
ACTCCTACGGGAGGCAGCAGTGGGGAATATTGGACAATGGGCGAAAGCCTGATCCAGCCATGCCGCGTGTGTGAAGAAGGTCTTCGGATTGTAAAGCACTTTAAGTTGGGAGGAAGGGCATTAACCTAATACGTTAGTGTTTTGACGTTACCGACAGAATAAGCACCGGCTAACTCTGTGCCAGCAGCCGCGGTAATACGGAGGGTGCAAGCGTTAATCGGAATTACTGGGCGTAAAGCGCGCG
+
GGGGGGFGGGGDFGGGGCGGGGGGGGGGGGGFGGGFGGGGGGGGGGGCFFGGDEFGGGCFGGGGGGGGGGGGGGGGGEGCFGFGFGGGGGGGGGGFGGGGGGFEFGEEFGEFFFEGGGGGGGGFGFGGGGGGGF8FFFFGGGGFG<FGGGGFFEFEGGGGGGGDGG?FGDGEGFGGGGGGCCFFGGGGFCGGGEGGFGGFECGGGGGGGFGGG>E82=FFE5CFFFFGGG=CCCE5<7:C<DGG
@M03364:276:000000000-BLYN8:1:1101:15161:3679 1:N:0:1
ACTCCTACGGGAGGCAGCAGTAGGGAATCTTCGGCAATGGGGGCAACCCTGACCGAGCAACGCCGCGTGAGTGAAGAAGGTTTTCGGATCGTAAAACTCTGTTGTTAGAGAAGAACGTTAAGTAGAGTGGAAAGTTACTTAAGTGACGGTATCTAACCAGAAAGGGACGGCTAACTACGTGCCAGCAGCCGCGGTAATACGTAGGTCCCAAGCGTTGTCCGGATTTATTGGGCGTAAAGCGAGC
+
GGGGGGGFCFE@FCG@FFAEFFGFGGGGFFC@FGGGGDGGGGC7CDGGDFFEGGFGGGC<EFGGGGGEC=FFGGFGGCFAFFGGCEFC=FFFDFCFFGGGGFFGGGGGGFGGGGG?FFFF7EFAF,EFFFC9,DFGDEFFGGGGGFFGEGCCEFAFGGFGGGFGFG7<FCGGDFFGGGGEGGFGGGFGFFGGDGC78F?FG2B8C;>FFGCFD8CCGG7CEGEE8CFFGGEDDGGGDFGC7<D)
@M03364:276:000000000-BLYN8:1:1101:6552:3697 1:N:0:1
ACTCCTACGGGAGGCAGCAGTGGGGAATATTGGACAATGGGCGAAAGCCTGATCCAGCCATGCCGCGTGTGTGAAGAAGGTCTTCGGATTGTAAAGCACTTTAAGTTGGGAGGAAGGGCATTAACCTAATACGTTAGTGCTTTGACGTTACCGACAGAATAAGCACCGGCTAACTCTGTGCCAGCAGCCGCGGTAATACAGAGGGTGCAAGCGTTAATCGGAATTACTGGGCGTAAAGCGCGCG
+
GGGGGGGGGGGGGGGGGGGGGGGGGGGGGGGGGFGGGGGGGGGGGGGGGGGGDFGGGGGGGGGGGGGGGGGGGGGGGGGGGGGGGGGGGGGFFGGGGDGGGGGGGGFGGGGGGGGGGGCFGFGGGGGGGGGGGGGGGGGGGGGGGGGGGGGGGEGGGGGGGGGGGGGGGGGGGGGGGGGGGGGGGGGGGGGGGGGCGGGGGGGGEGGGGGGGGGGDGGGGGGGGGGGGGFCGGGGGGGGGGGGG
@M03364:276:000000000-BLYN8:1:1101:20796:3698 1:N:0:1
ACTCCTACGGGAGGCAGCAGTAGGGAATCTTCGGCAATGGACGAAAGTCTGACCGAGCAACGCCGCGTGAGTGAAGAAGGTTTTCGGATCGTAAAACTCTGTTGTTAGAGAAGAACAAGGATGAGAGTAAAATGTTCATCCCTTGACGGTATCTAACCAGAAAGCCACGGCTAACTACGTGCCAGCAGCCGCGGTAATACGTAGGTCCCAAGCGTTGTCCGGATTTATTGGGCGTAAAGCGAGC
+
GGGGGGGGGGGGGGGGGGGGGGGGGGGGGGGGGGGGGGGGGGGGGGGGGGGGGGGGGGGGGGDGGGDGECFGGGGGGGGGGGGGGGGGGGGGGGGGGGFGCGGGGGGGGGGGGGGGGGGGGGGGGFGGFFGGGGGGGGGG<FDGGGGGGGGGGGGGGGGGGGGGGGGGGGDGGGGGGGGGFGDGFGGFGGDGGCGGEGCEGGGGEGGGGGCGGGGGGGGGEGGD*<9EGDFFF5*:<FGFGGGG
@M03364:276:000000000-BLYN8:1:1101:21350:3701 1:N:0:1
ACTCCTACGGGAGGCAGCAGTGGGGAATATTTCACAATGGGCGCAAGCCTGATGCAGCCATGCCGCGTGTATGAAGAAGGCCTTCGGGTTGTAAAGTACTTTCAGCGAGGAGGAAGGCGTTGTGGTTAATAACCGCAGCGATTGACGTTACTCGCAGAAGAAGCACCGGCTAACTCCGTGCCAGCAGCCGCGGTAATACAGAGGGTGCAAGCGTTAATCGGAATTACTGGGCGTAAAGCGCGCG
+
CFGGGGGGGGGG:F;FFD@FGDDFGEGG9FF,6CEF?FGF<,7CF:F,CFDEDGFGGGCD,CF8CGCFG:CFGFCFF<FE,,:CFGEGGEECFFGGGGGGFDC,B<>+6@@B@7=E7,@B@7?+FFD,?FFFF,:FEG+8C@FGCDE@FCFGGED7C<<:FFFGG@GGDGG@7FC9:EGGEFF77CE@FEGEGGEG?EGF+?+:8**/+<:CEGGEG++A*CECF7+<?CFGGGEGDGG3C)C3
@M03364:276:000000000-BLYN8:1:1101:10375:3701 1:N:0:1
ACTCCTACGGGAGGCAGCAGTGGGGAATATTGGACAATGGGCGAAAGCCTGATCCAGCCATGCCGCGTGTGTGAAGAAGGTCTTCGGATCGTAAAGCACTTTAAGTTGGGAGGAAGGGCATTAACCTAATACGTTAGTGTTTTGACGTTACCGACAGAATAAGCACCGGCTAACTCTGTGCCAGCAGCCGCGGTAATACAGAGGGTGCAAGAGTTAATCGGAATTAGTGGGCGTAAAGCGCAGG
+
GGGGGGGGG7FGGGGGGGGGGGGGGGGGGFGGGGGGGGGGGGGGGG7CFGDGGGGGGGFGCFCGGGGGGEFGGGGDGFGGGCFGGGGGG+?FCFFAE<EDCFC9,5<CFFFCC+BEFEFGDF9D,A9,:FABDCD8CGCGFF<<BEGED,=>7+@:B7FEGG9F9<::C*@CCFD9,?2@9D,D>:CDFE>**48*5+?CE++=EGE>+>C*<CFFFFCFGCCGG7+32:F=79*:C>*<57))
@M03364:276:000000000-BLYN8:1:1101:11492:3704 1:N:0:1
ACTCCTACGGGAGGCAGCAGTGGGGAATATTGGACAATGGGCGAAAGCCTGATCCAGCCATGCCGCGTGTGTGAAGAAGGTCTTCGGATTGTAAAGTACTTTCAGCGAGGAGGAAGGCGTTGTAGTTAATAGCTGCAGCGATTGACGTTACTCGCAGAAGAAGCACCGGCTAACTCCGTGCCAGCAGCCGCGGTAATACGGAGGGTGCAAGCGTTAATCGGAATTACTGGGCGTAAAGCGCACG
+
GGGGGGGGGGGGGGGGGGGGGGGGGGGGGGGGGGGGGGGGGGGGGGGGGGGGGGGGGGGGGGGGGGGGGGGGGGGGFFGGGGGGGGGGGGGGGGGGGGGGGGFGGGGGGGGGGGGGGGGGGGGGGGGGGGGGGGGGGGGGGGGGGGGGGCFGGGGDGGGGGGGGGGGGGGGGGGGFGEGGGGGGGGGGGGGGGGGGGGGGDGGGGGGGGGGGGGGGGGGGGGGGGGGGGGGGDDEEF=CDDDD5
@M03364:276:000000000-BLYN8:1:1101:8434:3707 1:N:0:1
ACTCCTACGGGAGGCAGCAGTGGGGAATATTGGACAATGGGCGAAAGCCTGATCCAGCCATGCCGCGTGTGTGAAGAAGGTCTTCGGATTGTAAAGCACTTTAAGTTGGGAGGAAGGGCATTAACCTAATACGTTAGTGCTTTGACGTTACCGACAGAATAAGCACCGGCTAACTCTGTGCCAGCAGCCGCGGTAATACAGAGGGTGCAAGCGTTAATCGGAATTACTGGGCGTAAAGCGCGCG
+
GGGFGGGGGGDEEGGEGGGGGEGGDFGGGEGGFGGGGFFGGGGGCGGGGGGDFEAEE8CEFGFEFEGCFFGGGGGGCFGGFGGGAFD@:CGGCE?FFCGGFFFBE<FFFGGGGGF<?C:FF<EFCGGG8FGGG<FFEFGGGGDG,?BFGGGGECFEGCCBFCFGGC:FE7F<FFCDFFF;9?EF77DFFEGEB:EGFGGGGCFGGGGDFGGFGGGGGGGFGGGFGEGGFGGECGEEGG7CGGC<
@M03364:276:000000000-BLYN8:1:1101:13026:3719 1:N:0:1
ACTCCTACGGGAGGCAGCAGTGGGGAATATTGGACAATGGGCGAAAGCCTGATCCAGCCATGCCGCGTGTGTGAAGAAGGTCTTCGGATTGTAAAGCACTTTAAGTTGGGAGGAAGGGCATTAACCTAATACGTTAGTGCTTTGACGTTACCGACAGAATAAGCACCGGCTAACTCTGTGCCAGCAGCCGCGGTAATACAGAGGGTGCAAGCGTTAATCGGAATTACTGGGCGTAAAGCGCGCG
+
GGGGGGGGGGGGGGGGGGGGGGGGGGGGGGGGGGGGGGGGGGGGGGGGGGGGGGGGGGGGGGGGGGGGGGGGGGGGGGGGGGGGGGGGGGGGGGGGGGGGGGGGGGGGGGGGGGGGGGGGGGGGGGGGGGGGGGGGGGGGGGGGGGGGGGGDGGGGGGGGGGGGGGGGGGGGGGGGGGGGGGGGGFGGGGGGGGGGGGGGGGGGGGGGGGGGGGGGGGGGGG=CGGGGGGGGGGGCFFGGGGGG
@M03364:276:000000000-BLYN8:1:1101:6094:3733 1:N:0:1
ACTCCTACGGGAGGCAGCAGTGGGGAATATTGCACAATGGGCGCAAGCCTGATGCAGCCATGCCGCGTGTATGAAGAAGGCCTTCGGGTTGTAAAGTACTTTCAGCGAGGAGGAAGGTGTTGTGGTTAATAACCGCAGCAATTGACGTTACTCGCAGAAGAAGCACCGGCTAACTCCGTGCCAGCAGCCGCGGTAATACGGAGGGTGCAAGCGTTAATCGGAATTACTGGGCGTAAAGCGCGCG
+
GGGGGGGGGGGGGGGGGGGGGGGGGEEFGGGGGGGGGGGGGGGGGDGGGGGGGGGGGGGGGGGGGGGGGGGGGGGGGGGGGGGGGGGGGGGGGGGGGGGGGGGGGGGGGGGGGGGGGGGGGGGGGGGGGGGGGGGGGGGGGGGGGGGGGGGGGGGGGGGGGGGGGGGGGGGGCG9EGGGGGGGGGGGGGGDGGGEEGGGGGCEGEGGGGGGGGGGGG??GD8EGGGGGGGGGDCC5CDGGDGGG
@M03364:276:000000000-BLYN8:1:1101:14104:3741 1:N:0:1
ACTCCTACGGGAGGCAGCAGTGGGGAATATTGCACAATGGGCGCAAGCCTGATGCAGCCATGCCGCGTGTATGAAGAAGGCCTTCGGGTTGTAAAGTACTTTCAGCGAGGAGGAAGGCGTTGTGGTTAATAACCGCAGCGATTGACGTTACTCGCAGAAGAAGCACCGGCTAACTCCGTGCCAGCAGCCGCGGTAATACGGAGGGTGCAAGCGTTAATCGGAATTACTGGGCGTAAAGCGCACG
+
GDGGGGGGGGGCEGGGGGGGGGGFFEGGGGGGGGGGFGGFGGGGGGGGGGGGGGGGGGGGGGGGGGGGGGGGGGGGGGGGGGGGGGGGGGGGGGGGGGGGGGFGCDGGFGGGGGGGGFGGGGGGGGGGFGGGGGGGGEGGGGFGGGGGGGGGDGDEGGFGCFGGGGGGGGGG7CEFGGG>FGGGGGGGGGGGGGCGG9CGGGGGGGEDGGGFGGGGGGGGGGGGGGGGGGGGGGG=GGGGC7)/
@M03364:276:000000000-BLYN8:1:1101:14036:3741 1:N:0:1
ACTCCTACGGGAGGCAGCAGTGGGGAATATTGGACAATGGGCGAAAGCCTGATCCAGCCATGCCGCGTGTGTGAAGAAGGTCTTCGGATTGTAAAGCACTTTAAGTTGGGAGGAAGGGCATTAACCTAATACGTTAGTGTTTTGACGTTACCGACAGAATAAGCACCGGCTAACTCTGTGCCAGCAGCCGCGGTAATACAGAGGGTGCAAGCGTTAATCGGAATTACTGGGCGTAAAGCGCGCG
+
GGGGGGGGGGGGGGGGGGGGGGGGGGGGGGGGGGGGGGGGGGGGGGGGGGGGGGGGGGGGGGGGGGGGGGGGEFGGGGGGGGGGGGGGGGGGGGGGGGGGGGGGGGGGGGFGGGGGGGGGGGGGGGGGGGGGGGGGDGGGGGGGGGGGGGGGGGGGDCFFFGGGGGGGGGGGGGGGGGGGGGFGGCFGGGGGGGGGGGGGGGGGGGGGGGGGGGGEGGFGGGGGGGGGGGGGGGGGGGFGCDGD
@M03364:276:000000000-BLYN8:1:1101:9088:3764 1:N:0:1
ACTCCTACGGGAGGCAGCAGTGGGGAATATTGCACAATGGGCGCAAGCCTGATGCAGCCATGCCGCGTGTATGAAGAAGGCCTTCGGGTTGTAAAGTACTTTCAGCGAGGAGGAAGGTGTTGTAGTTAATAGCTGCAGCAATTGACGTTACCGACAGAATAAGCACCGGCTAACTCTGTGCCAGCAGCCGCGGTAATACAGAGGGTGCAAGCGTTAATCGGAATTACTGGGCGTAAAGCGCGCG
+
GGGGGGGGGGGGGGGGGGGGGGGGGGGGGGGGGGGGGGGGGGGGGGGGGGGGGGGGGGGGGGGGGGGGGGGGGGGGGGGGGGGGGGGGGGGGGGGGGGGGGGDGGGGGGGGGGGGGGGGGGGGFGGGGGGGGGGGGGGGGGGGGGGGGGGGGGGGGGGGGGGFGGCDGGGEGGGGGGGGGGGDGGGGG>CDCEGGGGGGGGGGGGGGGGGGGGGGGFCGGGGGGGGGGGGGGDDEEGFFGGGGG
@M03364:276:000000000-BLYN8:1:1101:18833:3798 1:N:0:1
ACTCCTACGGGAGGCAGCAGTGGGGAATATTGGACAATGGGCGAAAGCCTGATCCAGCCATGCCGCGTGTGTGAAGAAGGTCTTCGGATTGTAAAGCACTTTAAGTTGGGAGGAAGGGCATTAACCTAATACGTTAGTGCTTTGACGTTACCGACAGAATAAGCACCGGCTAACTCTGTGCCAGCAGCCGCGGTAATACAGAGGGTGCAAGCGTTAATCGGAATTACTGGGCGTAAAGCGCGCG
+
GGGGGGGGGGGGGGGGGGGGGGGGGGGGGGGGGGGGGGGGGGGGGGGGGGGGGGGGGGGGGGGGGGGGGGGGGGGGGGGGGGGGGGGGGGGGGGGGGGGGGGGGGGGGGGFGGGFGGGGGGGGGGGGGGGGGGGGGGGGGGGGGGGGGGGGGGDGGGGGGGGGGGGGGEGGGGGGGGGGGGGFGGGGGGGGGGGGGGGGGGGGGGGGGGGGGGGGGGGGGGGGGGGGGG6CFDGEGG=FGGGGG
@M03364:276:000000000-BLYN8:1:1101:11909:3802 1:N:0:1
ACTCCTACGGGAGGCAGCAGTAGGGAATCTTCGGCAATGGACGAAAGTCTGACCGAGCAACGCCGCGTGAGTGAAGAAGGTTTTCGGATCGTAAAACTCTGTTGTTAGAGAAGAACGTTAAGTAGAGTGGAAAGTTACTTAAGTGACGGTATCTAACCAGAAAGGGACGGCTAACTACGTGCCAGCAGCCGCGGTAATACGTAGGTCCCAAGCGTTGTCCGGATTTATTGGGCGTAAAGCGAGC
+
GGGGGGGGGGGGGGGGGGGGGGGGGGGGGGGGGGGGGGGGGGGGGGGGGGGGGGGGGGGGGGGGGGGGGGGGGGGGGGGGGGGGGGGGGGGGGGGGGGGGGGGFGGGGGGGGGGGGGGGGGGGGGFGGGGGGGGGGGGGGGGGGGGGGGFGGGGGGGGGGGGGGGGGGGGGGGGGGGGGGGGCGGFFGF>EGGGGGGGGGGG?FGGGGFGGGGGGGGGGCEC5AECGGGGGGGGGGGGGFGGG5
@M03364:276:000000000-BLYN8:1:1101:11437:3813 1:N:0:1
ACTCCTACGGGAGGCAGCAGTGGGGAATATTGGACAATGGGCGAAAGCCTGATCCAGCCATGCCGCGTGTGTGAAGAAGGTCTTCGGATTGTAAAGCACTTTAAGTTGGGAGGAAGGGCATTAACCTAATACGTTAGTGCTTTGACGTTACCGACAGAATAAGCACCGGCTAACTCTGTGCCAGCAGCCGCGGTAATACAGAGGGTGCAAGCGTTAATCGGAATTACTGGGCGTAAAGCGCGCG
+
GGGGGGGGGGGGGGGGGGGGGGGGGGGGGGGGGGGGGGGGGGGGGGGGGGGGGGGGGGGGGGGGGGGGGGGGGGGGGGGGGGGGGGGGGGFFGGGGGGGGGGGGGGGGGGGGGDGGGGGGGGGGGGGGGGGGGGGGGGGGGGGGGGGGFGGGGGGGGGGGGGGGGGGGGGGGGGGGGGG,FGGGGGGGGGGGGGGGGGGGGGGGGGGGGGGFGGGGGGGGGEEGGGGGGFGGC<EGGGGGGGGG
@M03364:276:000000000-BLYN8:1:1101:5465:3824 1:N:0:1
ACTCCTACGGGAGGCAGCAGTAGGGAATCTTCGGCAATGGGGGCAACCCTGACCGAGCAACGCCGCGTGAGTGAAGAAGGTTTTCGGATCGTAAAACTCTGTTGTTAGAGAAGAACGTTAAGTAGAGTGGAAAGTTACTTAAGTGACGGTATCTAACCAGAAAGGGACGGCTAACTACGTGCCAGCAGCCGCGGTAATACGTAGGTCCCAAGCGTTGTCCGGATTTATTGGGCGTAAAGCGAGC
+
GGGGGGGGGGGGGGGGGGGGGGGGGGGGGGGGGGGGGGGGGGGGGGGGGGGGFGGGGGGGGGGGGGGGGGGGGGGGGGGGGGGGGGGGGGGGGGGGGGGGGGGFGGGGGGGGGGFGGGGGFFFGGFGGGGDDFGGGGFAFGGGGGGGGGGGGGGGDGGGGGGGGGGGGGDGGGGFGEGGFFGGGGGGGGGGGGGGGGFFFGGGGGGGFEFGFGEC/*AEFECEE59+<AEGGG:*>DFGGG<C)
@M03364:276:000000000-BLYN8:1:1101:5700:3834 1:N:0:1
ACTCCTACGGGAGGCAGCAGTGGGGAATATTGCACAATGGGCGCAAGCCTGATGCAGCCATGCCGCGTGTATGAAGAAGGCCTTCGGGTTGTAAAGTACTTTCAGCGAGGAGGAAGGTGTTGTGGTTAATAACCGCAGCAATTGACGTTACTCGCAGAAGAAGCACCGGCTAACTCCGTGCCAGCAGCCGCGGTAATACGGAGGGTGCAAGCGTTAATCGGAATTACTGGGCGTAAAGCGCACG
+
GGGGGGGGGGGGGGGGGGGGGGFGGGGGGGGGGGGGGGGGGGGGGGGGGGGCFGGGGGGGGGGGGGEGGGGGGGGGGGGGFGGFGFCGGGGGGGGGGGGGFGGGGGGGGGGGGGCFFGGGGFEEGFGGGFGGGGGGCFEGGGGFGGGGGGGGFEGGGGGGGGGGGGGGGGGDDGFGFEGGGGGGGGCFFEGDGGGGFFGGGGGGCEEGGGDFD;CEGG?FGGGGGGGGGDGGDGGGGGGGDDC5
@M03364:276:000000000-BLYN8:1:1101:21132:3860 1:N:0:1
ACTCCTACGGGAGGCAGCAGTAGGGAATCTTCGGCAATGGGGGCAACCCTGACCGAGCAACGCCGCGTGAGTGAAGAAGGTTTTCGGATCGTAAAACTCTGTTGTTAGAGAAGAACGTTAAGTAGAGTGGAAAGTTACTTAAGTGACGGTATCTAACCAGAAAGGGACGGCTAACTACGTGCCAGCAGCCGCGGTAATACGTAGGTCCCAAGCGTTGTCCGGATTTATTGGGCGTAAAGCGAGC
+
GGGGGGGGGGGGGGGGGGGGGGGGGGGGGGGGGGGGGGGGGDEGGGDGGGGGGGGGGGGGGGGGGGGGGFGGGGGGGGGGGGGGGGGGGGGGGGGGGGGGGGGGGGGGGGGGGGGGGGGGGGFGGGGGGGGGGGGGGGGGGGGGGGGGGGGGGGGGGGGGGGGGGGDFFGDGEGGGGGGGGGGGFGF7CFGGGGGGEFGGGGGGGGGG59<E5EGGGGGGGGGG89FGGDCGFGGGGGGGGGD)
@M03364:276:000000000-BLYN8:1:1101:5735:3876 1:N:0:1
ACTCCTACGGGAGGCAGCAGTGGGGAATATTGCACAATGGGCGCAAGCCTGATGCAGCCATGCCGCGTGTATGAAGAAGGCCTTCGGGTTGTAAAGTACTTTCAGCGAGGAGGAAGGTGTTGTGGTTAATAACCGCAGCAATTGACGTTACTCGCAGAAGAAGCACCGGCTAACTCCGTGCCAGCAGCCGCGGTAATACGGAGGGTGCAAGCGTTAATCGGAATTACTGGGCGTAAAGCGCACG
+
GGGGGGGGGGGGGGGGGGGGGGGGGGGGGGGGGGGGGGGGGGGGGGGGGGGGGGGGGGGGGGGGGGGGGGGGGGFGFGFGGFGGFGGEFGGGGGGGGGGGGGGGGGGGGGEGGGGGGGGGGCGGGGGGGGGGGGGGGGGGGGGGGGGGDFGGGGGGGGGGGGGGGGGGGGGGGGGFGGFGGGGGFFGGGGGGGGGGGGGGGGGGGGGGGGF5CEGGFGDGGGGGGGGGGGGGGGGEGGGGGGG<
@M03364:276:000000000-BLYN8:1:1101:24025:3910 1:N:0:1
ACTCCTACGGGAGGCAGCAGTAGGGAATCTTCGGCAATGGACGAAAGTCTGACCGAGCAACGCCGCGTGAGTGAAGAAGGTTTTCGGATCGTAAAACTCTGTTGTTAGAGAAGAACAAGGATGAGAGTAAAATGTTCATCCCTTGACGGTATCTAACCAGAAAGCCACGGCTAACTACGTGCCAGCAGCCGCGGTAATACGTAGGTGGCAAGCGTTGTCCGGATTTATTGGGCGTAAAGCGAGC
+
GGGGGGGGGGCFFGGGGCFGGGDGGGEGGFGGGGCFGGGGGG7C+@FEEGGGGFE@GGGGG7FCBFEGGGGGGC9EFGFGGFEFFEEGFGGGGGGGGGGFFGGGGGGGGFGDGGGGGFGGF@FFCFGGFGGGGGGGFEFEFGGGDFGGGGGGGFFCFGGGGGGGGFGGGEGGGEFF;BFGDFGGFGDFGFDGEEGD5CGGGEGFEGGGGFGGGGGDD=C@EG8CE67CFC?FGGGGGGGGGGD)
@M03364:276:000000000-BLYN8:1:1101:16546:3923 1:N:0:1
ACTCCTACGGGAGGCAGCAGTAGGGAATCTTCGGCAATGGGGGCAACCCTGACCGAGCAACGCCGCGTGAGTGAAGAAGGTTTTCGGATCGTAAAACTCTGTTGTTAGAGAAGAACGTTAAGTAGAGTGGAAAGTTACTTAAGTGACGGTATCTAACCAGAAAGGGACGGCTAACTACGTGCCAGCAGCCGCGGTAATACGTAGGTCCCAAGCGTTGTCCGGATTTATTGGGCGTAAAGCGAGC
+
GGGGGGGGGGGGGGGGGGGGGGGGGGGGGGGGGGGGGGGGGGGGGGGGGGGGGGGGGGGGGGGGGGGGGGGGGGGGGGGGGGGGGGGGGGGGGGGFGGGGGGGGGGGGGGGGGGGGGGGGGGGGGGGGGGGGGGGGGGGGGGGGGGGGGGGGGGFGGGGGGGGGGGGGGGGGGGGGGGGGGGGGGGFFGFGGGGGGGGGGGFFGGGGGGGFGGGGGEGGGGGEG8C?FC<FDGGGGGGGGGGGC
@M03364:276:000000000-BLYN8:1:1101:16725:3933 1:N:0:1
ACTCCTACGGGAGGCAGCAGTAGGGAATCTTCGGCAATGGGGGCAACCCTGACCGAGCAACGCCGCGTGAGTGAAGAAGGTTTTCGGATCGTAAAACTCTGTTGTTAGAGAAGAACGTTAAGTAGAGTGGAAAGTTACTTAAGTGACGGTATCTAACCAGAAAGGGACGGCTAACTACGTGCCAGCAGCCGCGGTAATACGTAGGTCCCAAGCGTTGTCCGGATTTATTGGGCGTAAAGCGAGC
+
GGGGGGGGGGGGGGGGGGGGGGGGGGGGGGGGGGGGGGGGGGGGGGGGGGGGGGGGGGGGGGGGGGGGGGGGGGGGGGGGGGGGGGGGGGGGGGGGGGGGGGGGGGGGGGGGGGGGGGGGGGGGGGGGGGGGGGGGGGGGGFGGGGGGGGGGGGFGGGGGGGGGGGGGGGGGGGGGGGGGGGGGGGGGGGGGGGGGGGGGGGGGGGGGGGGGGGGGGGGGGGGGGGGGGGGGGGGGGGGGGDG3
@M03364:276:000000000-BLYN8:1:1101:25446:3938 1:N:0:1
ACTCCTACGGGAGGCAGCAGTGGGGAATATTGGACAATGGGCGAAAGCCTGATCCAGCCATGCCGCGTGTGTGAAGAAGGTCTTCGGATTGTAAAGCACTTTAAGTTGGGAGGAAGGGCATTAACCTAATACGTTAGTGCTTTGACGTTACCGACAGAATAAGCACCGGCTAACTCTGTGCCAGCAGCCGCGGTAATACAGAGGGTGCAAGCGTTAATCGGAATTACTGGGCGTAAAGCGCGCG
+
GGGGGGGGGGGGGGGGGGGGGGGGGGGGGDFGGGGGGGGGGGGGDGGGGGGGGGGGGGGGGGGGGGGGGGGGGGGGGGDGGGGGGGGGEGGGGGGGGFG?EFGGGFGGGGGGGGGGDGGGGGGGGAFGGGGGGGGGGGGGGGGGGFGGGGEGEEGGEGGGGGGGGGG:FCGGGGFFEEFFGGGGGGGGGGGGGGGGGGGGGGGGGGGGGGFGDGGGGGGFC;EGGGGGGF*=5DEGGGFDGG3D
@M03364:276:000000000-BLYN8:1:1101:21530:3981 1:N:0:1
ACTCCTACGGGAGGCAGCAGTGGGGAATATTGCACAATGGGCGCAAGCCTGATGCAGCCATGCCGCGTGTATGAAGAAGGCCTTCGGGTTGTAAAGTACTTTCAGCGAGGAGGAAGGTGTTGTGGTTAATAACCTTAGTGATTGACGTTACTCGCAGAAGAAGCACCGGCTAACTCCGTGCCAGCAGCCGCGGTAATACGGAGGGTGCAAGCGTTAATCGGAATTACTGGGCGTAAAGCGCACG
+
GGGGGGGGGGEG+FGGGGGFGFGGGGGGGGGGGFGGGGGGGGGGGGGGGGGGFFGGGG?EFGGGGGGGG@FGFGFGGGGCGGGGGGGGGGGGGGGGGGGGGDFGGFEEGGGGGGFDF==FFEFEDDFCFGF95FGGGAC,<?FGGGGGGGDC,@EEGEFGGGCFGCFGGGGGGGG;FCCFGGGGGGGGGE5EGGGGGGGGGGGCEB8E<EFFE8EC5C7EDDEFFGCGGGGGGG5*9C7CDDD3
@M03364:276:000000000-BLYN8:1:1101:8728:3983 1:N:0:1
ACTCCTACGGGAGGCAGCAGTAGGGAATCTTCGGCAATGGGGGCAACCCTGACCGGGCAACGCCGCGTGAGTGAAGAAGGTTATCGGATCGTCACACTCTGTTGTTAGAGGAGAACGACGAGTAGAGTGGCAAGCCCCTCGGGTGACGGTATCTAACCAGAAAGGGACGGCTAACTACGGGCCAGAAGCCGCGGTAATACGTCGGACCCGAGCGGGGTCCGGAGTTATTGGGCGTAAAGCGAGG
+
F@,EFDE@@FFFG7@C7@9<CC6,B@<<,6,,9B:F:8EF@,+6+:C<@FF<F<F+@F6:FFFC+4>+4?B<BFF9,=FFA,,:@A+48+CF,:+,,,:5?5,C<<85,:,,BF88+8@:BF8B<<F<<7+83<++@55+5*C,@FCCF1>1C<,77<,,5,7?2*,**1C:<CF?,+C*<C@*=+*+?**:CE?>:F:@C<*:8**:CG*:EC=5**/:CC8*;000<9C/>D55**:*955)
@M03364:276:000000000-BLYN8:1:1101:16365:3983 1:N:0:1
ACTCCTACGGGAGGCAGCAGTGGGGAATATTGGACAATGGGCGAAAGCCTGATCCAGCCATGCCGCGTGTGTGAAGAAGGTCTTCGGATTGTAAAGCACTTTAAGTTGGGAGGAAGGGCATTAACCTAATACGTTAGTGTTTTGACGTTACCGACAGAATAAGCACCGGCTAACTCTGTGCCAGCAGCCGCGGTAATACAGAGGGTGCAAGCGTTAATCGGAATTACTGGGCGTAAAGCGCGCG
+
GGGGGGGGGGGGGGGGGGGGGGGGGGGGGGGGGGGGGGGGGGGGGGGGGGGGGGGGGGGGGGGGGGGGGGGGGGGGFGGGGGGGGGGDGGGGGGGGGGGGFGGGGGGGGGGGGGGGGGGGGGGGGGGGGGGGGGGGGGGGGFGFCFGGGGGGGGGGGFFGGGGGGGGGGGGG7FGGGGGGGGFFGGGGGGGGGGGGGFFGG?FGGEGGGGGGGGGCGGGGGGGFGGGGGGGFGGGGFGGGGGDC
@M03364:276:000000000-BLYN8:1:1101:22563:4018 1:N:0:1
ACTCCTACGGGAGGCAGCAGTAGGGAATCTTCGGCAATGGGGGCAACCCTGACCGAGCAACGCCGCGTGAGTGAAGAAGGTTTTCGGATCGTAAAACTCTGTTGTTAGAGAAGAACGTTAAGTAGAGTGGAAAGTTACTTAAGTGACGGTATCTAACCAGAAAGGGACGGCTAACTACGTGCCAGCAGCCGCGGTAATACGTAGGTCCCAAGCGTTGTCCGGATTTATTGGGCGTAAAGCGAGC
+
GGGGGGGGGGGGGGGGGGGGGGGGGGGGGGGGGGGGGGGGGGGGGGGGGGGGFGGGGGGGEGGGGGGGGGGGGGGGGGGGFFFFGGGEGGGEGGGGGGGGGGFGGGGGGGGGGGGGGGGGGGGGGADFFCGFGGGGGGGGGGFD9FFGGGGGGGGG9DFCCFEGFGGGGGGGGGGGGGGGGGGGGGGGGFGDGGEGGGGGFGG>CGFGC9CF5EGGGGGGGCEE=F9FFGGGGGGGG50?DDG)
@M03364:276:000000000-BLYN8:1:1101:11529:4038 1:N:0:1
ACTCCTACGGGAGGCAGCAGTAGGGAATCTTCGGCAATGGACGAAAGTCTGACCGAGCAACGCCGCGTGAGTGAAGAAGGTTTTCGGATCGTAAAACTCTGTTGTTAGAGAAGAACAAGGATGAGAGTAAAAAGTTCATCCCTTGACGGTATCTAACCAGAAAGCCACGGCTAACTACGTGCCAGCAGCCGCGGTAATACGTAGGTGGCAAGCGTTGTCCGGATTTATTGGGCGTAAAGCGAGC
+
GGGGGGGGGGGGGGGGGGGGGGGGGGGGGGGGGGGGGGGGGGGGGGGGGGGGGGGGGGGGGGGGGGGGGGGGGGGGGGGGGGGGGGGGGGGGGGGGGGGGGGGGGGGGGGGGGGGGGGGGGGGGGGGGGGGGEGGGGGGGGGGGGFGGGGGGGGGGGGGGGGGGGGGGGGGGGGGGGGGGDGGGGGGGGGGGGGGGGGGGGGGGGGGGGGGGGGGGCGGGGGGGGGGGGGGGGGGGGGGGGGG<
@M03364:276:000000000-BLYN8:1:1101:21453:4055 1:N:0:1
ACTCCTACGGGAGGCAGCAGTGGGGAATATTGCACAATGGGCGCAAGCCTGATGCAGCCATGCCGCGTGTATGAAGAAGGCCTTCGGGTTGTAAAGTACTTTCAGCGAGGAGGAAGGCGTTGTGGTTAATAACCGCAGCGATTGACGTTACTCGCAGAAGAAGCACCGGCTAACTCCGTGCCAGCAGCCGCGGTAATACGGAGGGTGCAAGCGTTAATCGGAATTACTGGGCGTAAAGCGCACG
+
GGGGGGGGGGGGGGGGGGGGGGGGGGGGGGGGGGGGGGGGGGGGGGGGGGGGGGGGGGGGGGGGGGGGGGGGGGGGGGGGGGGGGGGGGGGGGGGGGGGGGGGGGGGGGGGGGGGGGGGGGGGGGGGGGGGGGGDGGGGGGGGGGGGGGGGGGGGGGGGGGGGGGFGGGGGGGGGGGGGGEGGGGGGGGCGGGGGGGGGGGGGGGGGGGGGGGGGGGGGGGGGGGGGGGGGGGGGGGGGDGGC7
@M03364:276:000000000-BLYN8:1:1101:8941:4067 1:N:0:1
ACTCCTACGGGAGGCAGCAGTAGGGAATCTTCGGCAATGGGGGCAACCCTGACCGAGCAACGCCGCGTGAGTGAAGAAGGTTTTCGGATCGTAAAACTCTGTTGTTAGAGAAGAACGACGAGGAGAGTGGAAAGCTCCTCGTGTGACGGTATCTAACCAGAAAGGGACGGCTAACTACGTGCCAGCAGCCGCGGTAATACGTAGGTGGCAAGCGTTGTCCGGATTTATTGGGCGTAAAGCGAGC
+
GGGGGGGGGGGGGGGGGGGGGGGGGGGGGGGGGGGGGGGGGGGGGGGFGGGGGGGFGGGGGGGGGGGGGGGGGGGGGEEGGGGCFGGGGGGGGGGGGGGGGGGGGGFGFFGGGGGGGGGGCGGGGFGGGGGGGGGGGFGGGGGGGGGGGGGCFGGGGFDFFGGGGGGGGGGGGC@FE?FGGGFGGGGGGFGGGGGCCGGGGEDGGGGGGGGGGGGGG5C<:C***<<ECCE=DGEGDCC>C*/)
@M03364:276:000000000-BLYN8:1:1101:7208:4067 1:N:0:1
ACTCCTACGGGAGGCAGCAGTAGGGAATCTTCGGCAATGGGGGCAACCCTGACCGAGCAACGCCGCGTGAGTGAAGAAGGTTTTCGGATCGTAAAACTCTGTTGTTAGAGAAGAACGTTAAGTAGAGTGGAAAGTTACTTAAGTGACGGTATCTAACCAGAAAGGGACGGCTAACTACGTGCCAGCAGCCGCGGTAATACGTAGGTCCCAAGCGTTGTCCGGATTTATTGGGCGTAAAGCGAGC
+
GGGGGGGGGGGGGGGGGGGGGGGGGGGGGGGGGGGGGFGGGGCGGGGGGGG@EFEGGGGGGGGGGGGGE:CFFGEEGGGGGFFGGGEDFFEGGFGCFFA<FFGGGGFGGGGGGGGGGGGG7FG9C@FFEGFFGGGGGFCFFFGGC9EFEGGGFFGCFFFGFGGGEFGGGE:FFFCFGGGGGFCCGEGGFFEGEEEGGGFFFFEFGGGGGGGGGGGGGDGGGG5:E?GGF:FFFGGGDGGGDG))
@M03364:276:000000000-BLYN8:1:1101:9969:4069 1:N:0:1
ACTCCTACGGGAGGCAGCAGTGGGGAATATTGCACAATGGGCGCAAGCCTGATGCAGCCATGCCGCGTGTATGAAGAAGGCCTTCGGGTTGTAAAGTACTTTCAGCGAGGAGGAAGGCATTAGGGTTAATAACCTTAGTGATTGACGTTACTCGCAGAAGAAGCACCGGCTAACTCCGTGCCAGCAGCCGCGGTAATACGGAGGGTGCAAGCGTTAATCGGAATTACTGGGCGTAAAGCGCACG
+
FGFGGGGGGGGGGGGGGGGGGGGGGGGGGGGGGGGGGGGGGGGGGGGGGGGGGGGGGGGGGGGGGGGGGGGGGGFGGGGGGGGGGGGGGGEEFGGGGGGGGGGGGGGCGGGGGGGGGC8EEGGGGGGGGGGGG8FD9FFFFGGGGGGGGGGGGGGGGGFGGGGGGGGGGGGGGG9ECECGGGGGGGGGGGGGGGGGGGGGGCEGG88C:FGGGGGECGGGGGGFFGGGG6EGGGGGGGCD77)1
@M03364:276:000000000-BLYN8:1:1101:7398:4078 1:N:0:1
ACTCCTACGGGAGGCAGCAGTGGGGAATATTGCACAATGGGCGCAAGCCTGATGCAGCCATGCCGCGTGTATGAAGAAGGCCTTCGGGTTGTAAAGTACTTTCAGCGAGGAGGAAGGCATTAAGGTTAATAACCTTAGTGATTGACGTTACTCGCAGAAGAAGCACCGGCTAACTCCGTGCCAGCAGCCGCGGTAATACGGAGGGTGCAAGCGTTAATCGGAATTACTGGGCGTAAAGCGCACG
+
GGGGGGGGGGGGGGGGGGGGGGGGGGGGGGGGGGGGGGGGGGGGGGGGGGGGGGGGGGGGGGGGGGGGGGGGGGGGGGGGGGGGGGGGGGGGGGGGGGGGGGGGGGGGGGGGGGGGGGGGGGGGGGGGGGGGGGGGGGGGGGGGGGGGGGGGGGGGGGGGGGGFGGGGGGGGGGGGGGGFGGGGGGGGGGGGECGGGGGGGGGG7;EGGGGGGGGGGGGGGGGGGGGDGGGGGGCGGFFDDGG3
@M03364:276:000000000-BLYN8:1:1101:19828:4079 1:N:0:1
ACTCCTACGGGAGGCAGCAGTGGGGAATATTGGACAATGGGCGAAAGCCTGATCCAGCCATGCCGCGTGTGTGAAGAAGGTCTTCGGATTGTAAAGCACTTTAAGTTGGGAGGAAGGGCATTAACCTAATACGTTAGTGCTTTGACGTTACCGACAGAATAAGCACCGGCTAACTCTGTGCCAGCAGCCGCGGTAATACAGAGGGTGCAAGCGTTAATCGGAATTACTGGGCGTAAAGCGCGCG
+
GGGGGGGGGGGGGGGGGGGGGGGGGGGGGGGGGGGGGGGGGGGGGGGGGGGGGGGGGGGGGGGGGGGGGGGGGGGGGGGGGGGGGGGGGGEFFEGFGGGGGGGGGGGGGGGGGGGFGCGGGGGGGFGGGGGGGGGGGGGGGGGDGGGGGGGGGGGGGGGGFFGGGGGGGGGGGGGGGGGGGDGGGGGGGGGEGGGGGGGGGGGGDGGD?FGGGGCEGGGGGGGGGGGGGGGGGGGGCDFGGGCD
@M03364:276:000000000-BLYN8:1:1101:5440:4079 1:N:0:1
ACTCCTACGGGAGGCAGCAGTAGGGAATCTTCGGCAATGGACGAAAGTCTGACCGAGCAACGCCGCGTGAGTGAAGAAGGTTTTCGGATCGTAAAACTCTGTTGTTAGAGAAGAACAAGTAGGAGAGTAACTGCTCTTACCTTGACGGTATCTAACCAGAAAGGGACGGCTAACTACGTGCCAGCAGCCGCGGTAATACGTAGGTCCCAAGCGTTGTCCGGATTTATTGGGCGTAAAGCGAGCG
+
GGGGGGGGGGGGGGFGGGGGGGGGGGGGGGGGGGGGGGGGGGGGGGGFGGGGGGGGGGGGGGGGGGGGGDGGGGGGGGGGGGGCGGGGGCGGGGGGGFGGGGFGGGGGGGGGGGGGGGGGFGFGGGEGFFFGGGGGGGGGGGGGGGGGEFGFFGGGGCGGGGGGCFFEEGGGGGGCF7DFGFG8FGGGGGGGGGGGGGFGFGGGGCFGGGGDGGC=CCEGGGCCCCF9CFCFG5EEC*CGGGG5
@M03364:276:000000000-BLYN8:1:1101:21513:4088 1:N:0:1
ACTCCTACGGGAGGCAGCAGTAGGGAATCTTCGGCAATGGACGAAAGTCTGACCGAGCAACGCCGCGTGAGTGAAGAAGGTTTTCGGATCGTAAAACTCTGTTGTCAGAGAAGAACAAGGGTGAGAGTGGAAAGTTCACCCCTTGACGGTATCTGACCAGAAAGCCACGGCTAACTACGTGCCAGCAGCCGCGGTAATACGTAGGTGGCAAGCGTTGTCCGGATTTATTGGGCGTAAAGCGAGC
+
CFGGGGGGGGGGGGGGGGGGGFGGGGGGFGGGGGGGGGGGGGGEGGGGGGGGGGGGGGGGGGGGGGGGGGGGGGGGGGGGGGGGGGGEGEGGGGGGGGGGCGGGGGGGFGGGGGGGGGGGGGGFGGFGFGGGGGGGFBFFGGGGGGGGGGGGFGGGGFGFGGGGGGGGGGGDEEFGGGGGGGG9?8EGGGGDE5CCCCFGCCFGGGGG6CFGGGGCEEFGECC5?F?E7CGGGGGGGGGGGGG5
@M03364:276:000000000-BLYN8:1:1101:16706:4098 1:N:0:1
ACTCCTACGGGAGGCAGCAGTAGGGAATCTTCGGCAATGGGGGCAACCTTGACCGAGCAACGCCGCGTGAGTGAAGAAGGTTTTCGGATCGTAAAACTCTGTTGTTAGAGAAGAACGTTAAGTAGAGTGGAAAATTACTTAAGTGACGGTATCTAACCAGAAAGGGACGGCTAACTACGTGCCAGCAGCCGCGGTAATACGTAGGTCCCAAGCGTTGTCCGGATTTATTGGGCGTAAAGCGAGC
+
GFGGGGGGGGGGGGGGGGGGGFGGGGGGGGGGGGGGGGGGGGGGGGGGGGGGGGGGGGGGGGGGGGGGGCFEFCFGGGGGBFFFGGGGGGGFCGFFGGGGGGGGGGGGFFGGGGGGGDGGGGGFGGFFGGFFFGFGGGGFGGGGGGGGGGGGGGGFGGFGFCCFCC7FFGGGGGGGGGGGGGGGGGFGGGGGGGE@EFGGGGGGGGGGGFFGFGEGGCFGGGECGF?F?FGGGGGGDGG:CC<9
@M03364:276:000000000-BLYN8:1:1101:8965:4105 1:N:0:1
ACTCCTACGGGAGGCAGCAGTGGGGAATATTGCACAATGGGCGCAAGCCTGATGCAGCCATGCCGCGTGTATGAAGAAGGCCTTCGGGTTGTAAAGTACTTTCAGCGAGGAGGAAGGCATTAAGGTTAATAACCTTAGTGATTGACGTTACTCGCAGAAGAAGCACCGGCTAACTCCGTGCCAGCAGCCGCGGTAATACGGAGGGTGCAAGCGTTAATCGGAATTACTGGGCGTAAAGCGCACG
+
GGGGGGGGGGGGGGGGGGGGGGGGGGGGGGGGGGGGGGGGGFGGGGGGGGGGGGFGGFGGGGGGGGGGGGGGGCAFGFGFGGGGGGGGGGDGGGGGGGFGGGGGGGGFFGEEDGGGGFCFGGGGGFGFGGGGGGGGFF<FGGGGGGGGGGGGGGGGGGGGGCGDGGGGGGGGGFGGGGGGGGGGGFGGFGDGGGDGDCGGGCCGGGG8CGGF5EE8EGG=EEGGGGFGGGGGGGGGCFFGGD)1
@M03364:276:000000000-BLYN8:1:1101:10588:4112 1:N:0:1
ACTCCTACGGGAGGCAGCAGTAGGGAATCTTCGGCAATGGGGGCAACCCTGACCGAGCAACGCCGCGTGAGTGAAGAAGGTTTTCGGATCGTAAAACTCTGTTGTTAGAGAAGAACGTTAAGTAGAGTGGAAAGTTACTTAAGTGACGGTATCTAACCAGAAAGGGACGGCTAACTACGTGCCAGCAGCCGCGGTAATACGTAGGTCCCAAGCGTTGTCCGGATTTATTGGGCGTAAAGCGAGC
+
GGGGGGGGGGGGGGGGGGGGGGGGGGGGGGGGGGGGGGGGGGGGGGGGGGGGGGGGGGGGGGGGGGGGGGGGGGGGGGGGGGGGGGGGGGGGGGGGGGGGGGGGGGGGGGGGGGGGGGGGFGGGGGGGGGGFGGGGGGGGGGGGGGGGGGGGGGGGGGGGGGGGFDGGGGGGGGGGGGGGGGGGGGGGGGGGGGGGGGGGGGGGGGGGGGGGGGEGDEFGGGDGDGGGFCFGGGEGGGGFDCG5
@M03364:276:000000000-BLYN8:1:1101:21216:4114 1:N:0:1
ACTCCTACGGGAGGCAGCAGTGGGGAATATTGCACAATGGGCGCAAGCCTGATGCAGCCATGCCGCGTGTGTGAAGAAGGCCTTCGGGTTGTAAAGCACTTTCAGCGAGGAGGAAGGTGGTGAGCTTAATACGCTCATCAATTGACGTTACTCGCAGAAGAAGCACCGGCTAACTCCGTGCCAGCAGCCGCGGTAATACGGAGGGTGCAAGCGTTAATCGGAATTACTGGGCGTAAAGCGCACG
+
GGGGGGGGGGGGGGGGGGGGGGGGGGGGGGGGGGGGGGGGGGGDGGGGGGGGGGGGGGGGGGGGGGGGGGGGGGGGGGGFGGG=EGGGGGGGGGGGGGGGGGGGGGG:FG@FGGGGGGGGGGGGGGGFGGGGGGGGGF9FFGGGGGGGFGGGGECGGGGGGFGGGGGGGDC@C@BECGFGGGGGGG:C;EGGGGGDGFGGGEGGGEBCFCGFGGGGGGGGGGGDGFFFGGGGGGGGC>FGDGG5
@M03364:276:000000000-BLYN8:1:1101:14372:4194 1:N:0:1
ACTCCTACGGGAGGCAGCAGTAGGGAATCTTCCACAATGGACGAAAGTCTGATGGAGCAACGCCGCGTGAGTGAAGAAGGGTTTCGGCTCGTAAAGCTCTGTTGTTAAAGAAGAACGTGGGTAAGAGTAACTGTTTACCCAGTGACGGTATTTAACCAGATAGCCACGGCTAACTACGTGCCAGCAGCCGCGGTAATACAGAGGGTGCAAGCGTTAATCGGAATTACTGGGCGTAAAGCGCGCG
+
GGGGGGGGGGGGGGGGGGGGGGGGGGGGGGGGGGGGGGGGGGGGGGGGGGGGGGGGGGGFGGGGGGGGGDGGGGFGGGGGGGGGGGGGGGGGGGGGGGGGGGGGGGGGGGGGGGGGGGGGGEFGGGGGGGGGGGGGGFGGGGFGGFFGGGGGGGGGGGGG9=FGFGGGGGGGDGGGGGGGGGGGGGGGGGGGGGGGGGFGGFFFGGGGGF;EGGGGGGFGGGDGGGGGFGCGGGGGFFGGCDCD
@M03364:276:000000000-BLYN8:1:1101:8018:4195 1:N:0:1
ACTCCTACGGGAGGCAGCAGTAGGGAATCTTCGGCAATGGGGGCAACCCTGACCGAGCAACGCCGCGTGAGTGAAGAAGGTTTTCGGATCGTAAAACTCTGTTGTTAGAGAAGAACGTTAAGTAGAGTGGAAAGTTACTTAAGTGACGGTATCTAACCAGAAAGGGACGGCTAACTACGTGCCAGCAGCCGCGGTAATACGTAGGTCCCGAGCGTTGTCCGGATTTATTGGGCGTAAAGCGAGC
+
GGGGGGGGGGGGGGGGGGGGGGGGGGGGGGGGGGGGGGGGGGGGGGGGGGGGGGGGGGGGGGGGGGGGGGGGGGGGGGGGGGGGGGGGGGGGGGGGGGGGGGGGGGGGCGGGGGGGGFGGGGGCFGGDGGGGGGGGGGGGGGGFFGGGGGGGGGGGGGGGGGGGGGGGGGGDEFGGGGGGGGGGGGGGGGGGGGGGGGGGGGGGGGFFGGGGGGGGGGGGGGGGGGGGGGGGGGGGGGGGGGG)
@M03364:276:000000000-BLYN8:1:1101:21944:4200 1:N:0:1
ACTCCTACGGGAGGCAGCAGTGGGGAATATTGCACAATGGGCGCAAGCCTGATGCAGCCATGCCGCGTGTATGAAGAAGGCCTTCGGGTTGTAAAGTACTTTCAGCGAGGAGGAAGGTGTTGTGGTTAATAACCACAGCAATTGACGTTACTCGCAGAAGAAGCACCGGCTAACTCCGTGCCAGCAGCCGCGGTAATACGGAGGGTGCAAGCGTTAATCGGAATTACTGGGCGTAAAGCGCACG
+
CF<EFEGGGGG@7FFGCGFFCFCGG7CFGGG<FFFEE,EAFGDFFGGGDFFGEGGGG,@EFG@FFG>FGGGF,?EEGFCCGGGGGGG+CBCFGGGGGGDEF,EEGFGD:C>FD@8E@FEFGG@FGG=DACDGFG9<DF@3F9@<FGE7C8FFF@+C:CF:C<,@FFFDEGDG7FF,FGFFEGFGGGGG,BEG>8E82;<CCG5EC*8CFG?FGE8?5+<ED=5CFGGGGGGCDC5*9CFD)79)
@M03364:276:000000000-BLYN8:1:1101:6592:4233 1:N:0:1
ACTCCTACGGGAGGCAGCAGTGGGGAATATTGCACAATGGGCGCAAGCCTGATGCAGCCATGCCGCGTGTATGAAGAAGGCCTTCGGGTTGTAAAGTACTTTCAGCGAGGAGGAAGGTGTTGTAGTTAATAGCTGCAGCAATTGACGTTACTCGCAGAAGAAGCACCGGCTAACTCCGTGCCAGCAGCCGCGGTAATACGGAGGGTGCAAGCGTTAATCGGAATTACTGGGCGTAAAGCGCACG
+
GGGGGGGGGGGGGGGGGGGGGGGGGGGGGGGGGGGGGGGGGGGGGGGGGGGGGGGGGGGGGGGDGGGGGGGGGGGGGGGGGGGGGGGGGGGGFGGGGGGGFGGFGGGDFFFGGGGGGFFFGGGEAFFGGGGGGGFGGFGGGGGGGGDFFGGGGGGGGGGGGGGGGGGGGGGGGGGGGGFFDGGGGGGGGGGG5CEEFGFGDGGGGGGGGGCE5;CEGGGGGGCGGGFF9FGFGDEGGGDDGGD5
@M03364:276:000000000-BLYN8:1:1101:8808:4281 1:N:0:1
ACTCCTACGGGAGGCAGCAGTGGGGAATATTGCACAATGGGCGCAAGCCTGATGCAGCCATGCCGCGTGTATGAAGAAGGCCTTCGGGTTGTAAAGTACTTTCAGCGAGGAGGAAGGTGTTGTGGTTAATAACCACAGCAATTGACGTTACTCGCAGAAGAAGCACCGGCTAACTCCGTGCCAGCAGCCGCGGTAATACAGAGGGTGCAAGCGTTAATCGGAATTACTGGGCGTAAAGCGCACG
+
GGGGGGGGGGGGGGGGGGGGGGGGGGGGGGGGGGGGGGGGGGGGGGGGGGGGGGGGGGGGGGGGGGGGGGGGGGGGGGGGGGGGGGGGGGGGGGGGGGGGGGGGGGGFGGGGGGFGGGGGGGGGGGGGGGGGGGGGGGGGGFFGGGGGGGGGGGGGGGGGGGGGFFGGGGGGGGGGGGGGGGGGGGGGGGGGGGGGGGGGCFGGGGGGGGGGGGCGGGGGGGGGGGGGGGGGGGGEGGGGGDD5
@M03364:276:000000000-BLYN8:1:1101:22117:4311 1:N:0:1
ACTCCTACGGGAGGCAGCAGTAGGGAATCTTCGGCAATGGACGAAAGTCTGACCGAGCAACGCCGCGTGAGTGAAGAAGGTTTTCGGATCGTAAAACTCTGTTGTTAGAGAAGAACGTTAAGTAGAGTGGAAAGTTACTTAAGTGACGGTATCTAACCAGAAAGGGACGGCTAACTACGTGCCAGCAGCCGCGGTAATACGTAGGTCCCAAGCGTTGTCCGGATTTATTGGGCGTAAAGCGAGC
+
GGGGGGGGGGGGGGGGGGGGGGGGGGGGGGGGGGGGGGGGGGGGDFGGGGGGGGGGGGGGGGGGGGGGGGGGGGGGGGGGGGGGGGGGGGGGGGGGGGGGGGGGGGGGGGGGGGGGGGGGGGDFGGGGGGGGGGGGGGFCEFGGGGFGGGGGGGGGGFDGGGGGGGCFGGGGGGFGGGGGGGGGGGGGG5EGGGG@>FFGGGF>EGGGGGGGGGGDGEGGGGDEGCCGGGCGGDGGGGFDDGG)
@M03364:276:000000000-BLYN8:1:1101:5734:4326 1:N:0:1
ACTCCTACGGGAGGCAGCAGTAGGGAATCTTCGGCAATGGGGGCAACCCTGACCGAGCAACGCCGCGTGAGCGAAGAAGGTTTTCGGATCGTAAAACTCTGTTGTTAGAGAAGAACGTTAAGTAGAGTGGAAAGTTACTTAAGTGACGGTATCTAACCAGAAAGGGACGGCTAACTACGTGCCAGCAGCCGCGGTAATACGTAGGTGGCAAGCGTTGTCCGGATTTATTGGGCGTAAAGCGAGC
+
GGGGGGGGGGGGGGGGGGGGGGGGGGGGGGGGGGGGGGGGGGGGGGGGGGGGGGGGGGGGGGGGGGGGGGGGGGGGGGGGGGFGGGGGGEGGGGGGGGGGGGGGGGGGGGGGGGGGG@FFFGGGGFGFGGGGGGGGGGGGGGGGGCGGGGGGGGGGGEGFGGGGGGDFGGGGGGGGGGGGGGFGGGGGGDEDGGGGGDF9=9B7EFGFGGGGGGGGGEFGGEGEGGFGG?FGGDGGG<:FGDG5
@M03364:276:000000000-BLYN8:1:1101:25324:4356 1:N:0:1
ACTCCTACGGGAGGCAGCAGTGGGGAATATTGCACAATGGGCGCAAGCCTGATGCAGCCACGCCGCGTGTATGAAGAAGGCCTTCGGGTTGTAAAGTACTTTCAGCGAGGAGGAAGGTGTTGTGGTTAATAACCGCAGCAATTGACGTTACTCGCAGAAGAAGCACCGGCTAACTCCGTGCCAGCAGCCGCGGTAATACGGAGGGTGCAAGCGTTAATCGGAATTACTGGGCGTAAAGCGCACG
+
G@FFFF<<CEGGGGGGGGFGFFGGGGGGFCEFDGGGGFGGG?FCGGGF?FGGGGGGGGEGFCEFGGG:CBEEG9EGAAF88FAFGFFDFCFCFGGGGGGGAE,?EE7@FEFGDDFFC<FGFFFCBF<AD9FE>>CGGGDF<=AFG<55@,5@AECF<FGEFC>,>F7FGF7FFFE9FGFGGCGCFFFGG8>EGG589C28***4C*8?00<5?;=?:CCEE=CF8C:+??C*9/:*5C*9/77C
@M03364:276:000000000-BLYN8:1:1101:5057:4374 1:N:0:1
ACTCCTACGGGAGGCAGCAGTGGGGAATATTGCACAATGGGCGCAAGCCTGATGCAGCCATGCCGCGTGTATGAAGAAGGCCTTCGGGTTGTAAAGTACTTTCAGCGAGGAGGAAGGCATTAAGGTTAATAACCTTGGTGATTGACGTTACTCGCAGAAGAAGCACCGGCTAACTCCGTGCCAGCAGCCGCGGTAATACGGAGGGTGCAAGCGTTAATCGGAATTACTGGGCGTAAAGCGCACG
+
GGGGGGGGGGGGGGGGGGGGGGGGGGGGGGGGGGGGGGGGGGGGGGGGGGGGGGGGGGGGGGGGGGGGGGGGGGGGGGGGGGGGGGGGGGGGGGGGGGGGGGGGGGGEGGGGGGGGGGGGGGGGGGGGGGGGGGGGGGGGFGGGGGGGGGGFGGGGGGGGGGGGGGGGGGGGGGGGGGGGGGGGGGGGGGGGGEGGGGGGDEEGGGGGGGGGGGEGCCGGGGGGGGGGGGCFGCGGGGGGGGD7
@M03364:276:000000000-BLYN8:1:1101:25096:4384 1:N:0:1
ACTCCTACGGGAGGCAGCAGTGGGGAATATTGGACAATGGGCGAAAGCCTGATCCAGCCATGCCGCGTGTGTGAAGAAGGTCTTCGGATTGTAAAGCACTTTAAGTTGGGAGGAAGGGCATTAACCTAATACGTTAGTGCTTTGACGTTACCGACAGAATAAGCACCGGCTAACTCTGTGCCAGCAGCCGCGGTAATACAGAGGGTGCAAGCGTTAATCGGAATTACTGGGCGTAAAGCGCGCG
+
FGGGGGGFGGGDDEGGGGGGGGGGGGGGFGGGGGGGGGGGGGGGGGGGGGGFFFGGGGFGFGGGGG>FGGGGGFEGGFG?FAFGFFFGGGGGFFFGGGGGGG9@?BCFFEGCFGGGE@BEFGGGGGGCF,CEGGGFEFGC,C<D9AFFEGGFFCE:CFFEFEGGGGGGDGDEGGFGDBCFCDFGGGGG7EEC>:E8CFF?F9B@EEEDFGFGEGEC52<EEG=FCCCGGFFFGDEEC*7<DCCD
@M03364:276:000000000-BLYN8:1:1101:21612:4466 1:N:0:1
ACTCCTACGGGAGGCAGCAGTGGGGAATATTGGACAATGGGCGAAAGCCTGATCCAGCCATGCCGCGTGTGTGAAGAAGGTCTTCGGATTGTAAAGCACTTTAAGTTGGGAGGAAGGGCATTAACCTAATACGTTAGTGTTTTGACGTTACCGACAGAATAAGCACCGGCTAACTCTGTGCCAGCAGCCGCGGTAATACAGAGGGTGCAAGCGTTAATCGGAATTACTGGGCGTAAAGCGCGCG
+
GGGGGGGGGGGFCFGGGGGGGGGFGGGGGGGGGGGGFFGGGGGGGGGGGGGGGFGGGGGGGGGGGGGGGGGGGGGGAFFGEFGGGGGGGGGGGEGGGGGGGFFCFGGGGGCCGGFFGGEBFGGGGGGF<FFEFFFFFFGGGGGGGGGGGGGGC:F:FFGGGGGGGGGGGGGEGGGGGFGGGF?CGGGGGGGGGGGEGFGGGGFGEEGGGGGG8BE=5FGGGG=FGGCGGGGFGD5CF>FDGGGD
@M03364:276:000000000-BLYN8:1:1101:16557:4468 1:N:0:1
ACTCCTACGGGAGGCAGCAGTAGGGAATCTTCGGCAATGGGGGCAACCCTGACCGAGCAACGCCGCGTGAGTGAAGAAGGTTTTCGGATCGTAAAACTCTGTTGTTAGAGAAGAACGTTAAGTAGAGTGGAAAGTTACTTAAGTGACGGTATCTAACCAGAAAGGGACGGCTAACTACGTGCCAGCAGCCGCGGTAATACGTAGGTCCCAAGCGTTGTCCGGATTTATTGGGCGTAAAGCGAGG
+
GGGGGAFFGGGGGGGDGGGGCCFGDFGGGGGGGGGGGGGCGFGGGFFFGGGGG8FFGGGFGGGGEGGGGGDFGGGGGDGGEGGGGGGGGEGGGGGAEGGGGGGGGGGGFGFGGGFGEGGGGGAFGGDFGGCFDFEFFCADFGG=DEFCEGGCCFGGGGGGEGC:FEGGGCEECGGGG?FGGGGGFGCFFGC5EGGEC9CFF<ECEFGDFCFGGGGGDCFGGDE=EGGCFCG*7DGE39CFDCG)
@M03364:276:000000000-BLYN8:1:1101:21578:4477 1:N:0:1
ACTCCTACGGGAGGCAGCAGTGGGGAATATTGCACAATGGGCGCAAGCCTGATGCAGCCATGCCGCGTGTATGAAGAAGGCCTTCGGGTTGTAAAGTACTTTCAGCGAGGAGGAAGGTGTTGTGGTTAATAACCGCAGCAATTGACGTTACTCGCAGAAGAAGCACCGGCTAACTCCGTGCCAGCAGCCGCGGTAATGCGGAGGGTGCAAGCGTTAATCGGAATTACTGGGCGTAAAGCGCACG
+
GGGFGGGGGGGEGCGCGGGGGCG<CEGGDFGGGCGDDFECFGEGCEG?FGGGGGGGGGG8EF?GFGGGGGDFGEEGC@FGGGGGGGGGFGGGGAFFFFDGGGGGGGGGCFEFGD<FGFGGGGGFEFGGGCFA<FEGGGGFEFGGFGEGGGGGDEGGGGFGGGFGGGC:FDGGFGG9FEG>CG?C7,=FGGG5EEG8BGGD8::@CGGD8CCFGGGD7FFGEGDFFG7C+7;CDC5CFGFGGDG<
@M03364:276:000000000-BLYN8:1:1101:20282:4545 1:N:0:1
ACTCCTACGGGAGGCAGCAGTAGGGAATCTTCGGCAATGGGGGCAACCCTGACCGAGCAACGCCGCGTGAGTGAAGAAGGTTTTCGGATCGTAAAACTCTGTTGTTAGAGAAGAACGTTAAGTAGAGTGGAAAGTTACTTAAGTGACGGTATCTAACCAGAAAGGGACGGCTAACTACGTGCCAGCAGCCGCGGTAATACGTAGGTCCCAAGCGTTGTCCGGATTTATTGGGCGTAAAGCGAGC
+
GGGGGGGGGGGGGGGGGGGGGGGGGGGGGGGGGGGGGGGGGGGGGGGGGGGGGGGGGGGGGGGGGGGFGGGFGGGGGGGGGGGCGGGGGGGGGGGGGGGGGGGGGGGGGFGGFGGGGFFEF<CFGGGBFGFFGGGGGGFGGGGFGGGGGGDGGGGGGGGGGGGGGGGGGGGGGGGGGGGGGGGGGGGGGGGGGGGGGGGFGGGGGGGGGGGGGGGGGGGGGGGGEFGGGDFGGGGGGGGGGGGC
@M03364:276:000000000-BLYN8:1:1101:11960:4549 1:N:0:1
ACTCCTACGGGAGGCAGCAGTAGGGAATCTTCGGCAATGGGGGCAACCCTGACCGAGCAACGACGCGTGAGTGAAGAAGGTTTTCGGATCGTAAAACTCTGTTGTTAGAGAAGAACGTTAAGTAGAGTGGAAAGTTACTTAAGTGACGGTATCTAACCAGAAAGGGACGGCTAACTACGTGCCAGCAGCCGCGGTAATACGTAGGTCCCAAGCGTTGTCCGGATTTATTGGGCGTAAAGCGAGC
+
GGGFGGGGGGGGGGGGGGGGGGGGGGGGGGGFFGGGGGGGGGGGGGGGGGGGGGGGGGGGGGDEGGGGGGGGGGGGGGGGGGGGGGGGGGGFGGFGGGGFFFFFFCFGFFFGGGECFDFCDFFGGADGGGDCFGGGGCFFGGGGGGGGGGGGFGFGGGGGGFFGCFCFE7CEGGGCFFGCB@FGGGGG>CEDGGGGGGFGGGGGGGCFFGGGFCEEGEGGGGC5?+<FFFGGF<CC*9CFCCG3
@M03364:276:000000000-BLYN8:1:1101:23264:4552 1:N:0:1
ACTCCTACGGGAGGCAGCAGTAGGGAATCTTCGGCAATGGGGGCAACCCTGACCGAGCAACGCCGCGTGAGTGAAGAAGGTTTTCGGATCGTAAAACTCTGTTGTTAGAGAAGAACGTTAAGTAGAGTGGAAAGTTACTTAAGTGACGGTATCTAACCAGAAAGGGACGGCTAACTACGTGCCAGCAGCCGCGGTAATACGTAGGTCCCAAGCGTTGTCCGGATTTATTGGGCGTAAAGCGAGC
+
GGGGGGGGGGGGGGGGGGGGGGGGGGGGGGGGGGGGGGGGGGGGGGGGGGGGGGGGGGGGGGGGGGGGGGGGGGGGGGGGGGGGGGGGGGGGGGGGGGGGGGGGGFBFFGGGGGGFGCGGGGEGFGGGGGGGGGGGFDFGG9FFFGGGGGGFGGGGGGGGGGGGGGGGGGGFGGGGGFGCFGFCFGGFGGGGGD5:8BFGGGGGEGGCFGCCFDEGDEFGGGDEG6C?FGGGFGGGGGGGDGG<
@M03364:276:000000000-BLYN8:1:1101:14393:4556 1:N:0:1
ACTCCTACGGGAGGCAGCAGTGGGGAATATTGCACAATGGGCGCAAGCCTGATGCAGCCATGCCGCGTGTATGAAGAAGGCCTTCGGGTTGTAAAGTACTTTCAGCGAGGAGGAAGGCATTAAGGTTAATAACCTTAGTGATTGACGTTACTCGCAGAAGAAGCACCGGCTAACTCCGTGCCAGCAGCCGCGGTAATACGGAGGGTGCAAGCGTTAATCGGAATTACTGGGCGTAAAGCGCACG
+
GGGGGGGGGGGGGGGGGGGGGGGGGGGGGGGFGGGGFGGGGGGGGGGGGGGGGGGGGGGGGGGGGGGGGGGGGDGGGGGGGGGGGGGGGGGGGFGGGGGGGGGGGGGGGGEGGEGGGGGGGGGGFGGGGGGGGGGGGGGGGGGGGGGGGGGGGGGGGDFFGGGGGGGGGGGEGGGGGGGGGGGGGGGGFGGGGGGGGGGGG5CGGGGGGFGFGGDEFGGGDGGGGGGGGG=5CDEGGGGGGGG3
@M03364:276:000000000-BLYN8:1:1101:20634:4564 1:N:0:1
ACTCCTACGGGAGGCAGCAGTAGGGAATCTTCCACAATGGACGAAAGTCTGATGGAGCAACGCCGCGTGAGTGAAGAAGGTTTTCGGATCGTAAAACTCTGTTGTTGGAGAAGAACGTATTTGATAGTAACTGATCAGGTAGTGACGGTATCCAACCAGAAAGCCACGGCTAACTACGTGCCAGCAGCCGCGGTAATACGTAGGTGGCAAGCGTTGTCCGGATTTATTGGGCGTAAAGCGAGCG
+
GGGGGGGGGGGGGGGGGGGGGGGGGGGGGGGGGGGGGGGGGGGGGGGGGGGGGGGGGGGGGGGGGGGGGGGGGGGGGGGGGGGGGGGGGGGGGGGGGGGGGGGGGGGGGGGGGGGGGGGGGGGGGGGGGGGGGGGGGGGGGGGGGGGGGGGGGGFGGGGGGGGGGGGGGGGGGGGGGGGGGGGGGGGGGGGGGGGGGGGGGGGGGGGGGFGGGGGGGGGGDCEGGGGGFGGGGGGGGGGGGGGC
@M03364:276:000000000-BLYN8:1:1101:15347:4611 1:N:0:1
ACTCCTACGGGAGGCAGCAGTGGGGAATATTGCACAATGGGCGCAAGCCTGATGCAGCCATGCCGCGTGTATGAAGAAGGCCTTCGGGTTGTAAAGTACTTTCAGCGAGGAGGAAGGCGTTGTGGTTAATAACCGCAGCGATTGACGTTACTCGCAGAAGAAGCACCGGCTAACTCCGTGCCAGCAGCCGCGGTAATACGGAGGGTGCAAGCGTTAATCGGAATTACTGGGCGTAAAGCGCACG
+
GGGGGGGGGGGGGGGGGGGGGGGGGGGGGGGGGGGGGGGGGGGGGGGGGGGGGGGGGGGGGGGGGGGGGGGGGGGGGGGGGGGGGGGGGGGGGGGGGGGGGGGGGGGDGGGGGEGGGGGGGGGGGGGGFFGGGGGGGGGGGGGGGGGGGGGGGGGGGDGGGGGGGGGGGGGGFGGGGGGGGGFGGGGGGGGGGGGGGGGGGEEGEGGGGGGGGGGGGGGGGDGGGGGGGGGFGGGGGGGGCDG<
@M03364:276:000000000-BLYN8:1:1101:25963:4620 1:N:0:1
ACTCCTACGGGAGGCAGCAGTGGGGAATATTGCACAATGGGCGCAAGCCTGATGCAGCCATGCCGCGTGTATGAAGAAGGCCTTCGGGTTGTAAAGTACTTTCAGCGGGGAGGCAGGGAGTGAGGTTAATAACCTTTTTCATTGACGTTACCCGCAGAAGAAGCACCGGCTAACTCCGTGCCAGCAGCCGCGGTAATCCGGAGGGGGCAAGCGTTAATCGGAATTCCTGGCCGTAATGCGCACC
+
EFFGGGG9FGGDGDFCGEGGGGFCGG@CFGEFDFGAE@EF@@CFEGGGGGD8E9CEFGF<FCFD@FEFG@EG9?,CE=ECEFGCCCBEF@>B,<5B9EFGEFF9<<F+=CFC++FF+@8+83,CFDF,C,E:F8>B,3,@FFG9,@FF5><:B::<*:,?,F:FCC61*1:<22?;24<:BBC@88FG*8588CEG+<<5*;*****1/88*;;**2+3:CC87C+++27**11:C***9577)
@M03364:276:000000000-BLYN8:1:1101:12547:4626 1:N:0:1
ACTCCTACGGGAGGCAGCAGTGGGGAATATTGCACAATGGGCGCAAGCCTGATGCAGCCATGCCGCGTGTATGAAGAAGGCCTTCGGGTTGTAAAGTACTTTCAGCGAGGAGGAAGGTGTTGCGGTTAATAACCGCAGCAATTGACGTTACCGACAGAATAAGCACCGGCTAACTCTGTGCCAGCAGCCGCGGTAATACAGAGGGTGCAAGCGTTAATCGGAATTACTGGGCGTAAAGCGCGCG
+
GGGGGGGGGGGGGGGGGGGGGGGGGGGGGGGGFGGGGGGGGGGGGGGGGGGGGGGGGGGGGGGGGGGFGGGGGGGGGGGGEFGGGGGGGGGGGGGGGGGGGGGGGFEEFGGGGGGGGFGGG@CFEGGGGGGGFCFGDCGGGGGGGGGGGGGGGGGGGGGGGGGGGGGGGGGGFGGGGGGGGGGGGGGGGGGGEGGGGGGGGGGGGGGGGGGGGEGGFGGGGDGGGGFGGGGGGGGGGFCGGGGD
@M03364:276:000000000-BLYN8:1:1101:19623:4684 1:N:0:1
ACTCCTACGGGAGGCAGCAGTGGGGAATATTGGACAATGGGCGAAAGCCTGATCCAGCCATGCCGCGTGTGTGAAGAAGGTCTTCGGATTGTAAAGCACTTTAAGTTGGGAGGAAGGGCATTAACCTAATACGTTAGTGCTTTGACGTTACCGACAGAATAAGCACCGGCTAACTCTGTGCCAGCAGCCGCGGTAATACAGAGGGTGCAAGCGTTAATCGGAATTACTGGGCGTAAAGCGCGCG
+
GGGGGGGGGDEF@@CECGGFFFFGGGGGGGGGGGGGGGGGGGGGGCCGFGGGGGGGGFGGGGGCFGGCCFGFFGGCGGDGGGGGG7FEG@,BFGGGGCEFEEAFDGGF?GGGGG@EGEGGGGGGGG9FCGGGGFFF>FFFGGGGGGGGGGGGGGGG<FCF<;F9FG7@FGDEGGGFGGFG9FGGGGDFFB>EEE5;@FGGGGGGGGE5+<CEGCEE=GGGG=5EFGEFC6CG3CC5*:CDGGDD
@M03364:276:000000000-BLYN8:1:1101:10214:4705 1:N:0:1
ACTCCTACGGGAGGCAGCAGTGGGGAATATTGCACAATGGGCGCAAGCCTGATGCAGCCATGCCGCGTGTATGAAGAAGGCCTTCGGGTTGTAAAGTACTTTCAGCGAGGAGGAAGGCATTAAGGTTAATAACCTTAGTGATTGACGTTACTCGCAGAAGAAGCACCGGCTAACTCCGTGCCAGCAGCCGCGGTAATACAGAGGGTGCAAGCGTTAATCGGAATTACTGGGCGTAAAGCGCGCG
+
GGGGGGGGGGGGGGGGGGGGGGGGGGGGGGGGGGGGGGGGGGGGGGGGGGGGGGGGGGGGGGGGGGG>FGGGGGGGGGGGGGGGGGGGGGGGGGGGGGGGGGGGGGGGFGGGGGGGGGGGGGGGGGGGGGGGGGGGGGFFGGGGGGGGGGGGGGGGDGGGGGGGGGGGGGGGGGGGGGGGGGGGFFGFGGGGGGGGGGFGGFGGEGGGFFCGDGGGCGGFEEGGCCGGFGGGGGGGGGGGGGGG
@M03364:276:000000000-BLYN8:1:1101:7602:4720 1:N:0:1
ACTCCTACGGGAGGCAGCAGTGGGGAATATTGCACAATGGGCGCAAGCCTGATGCAGCCATGCCGCGTGTATGAAGAAGGCCTTCGGGTTGTAAAGTACTTTCAGCGAGGAGGAAGGCGTTAAGGTTAATAACCTTGGCGATTGACGTTACTCGCAGAAGAAGCACCGGCTAACTCCGTGCCAGCAGCCGCGGTAATACGGAGGGTGCAAGCGTTAATCGGAATTACTGGGCGTAAAGCGCACG
+
GGGGGGGGGGGGGGGGGGGGGGGGGGGGGGGGGGGGGGGGGGGGGGGGGGGGGGGGFDGGGGGGGGGGGGGGGGGGGGGGGGGGGGGGFGGGGGGGGGGGGGGGGGG>FGGEGGGGGGCGFGGGGGGGGGGGGFGGGGGGGGGGGGGGGGGGFGGGGGGGGGGGGGGGEGGGGGGGGGGGGGGGGFFGGGGEGGGGGGGGG5CGGGGGGGGGGCEGGGFGGGGGGGFGGGGGGGGGGGGGGGG<
@M03364:276:000000000-BLYN8:1:1101:13072:4736 1:N:0:1
ACTCCTACGGGAGGCAGCAGTGGGGAATATTGCACAATGGGCGCAAGCCTGATGCAGCCATGCCGCGTGTGTGAAGAAGGTCTTCGGATTGTAAAGCACTTTAAGTTGGGAGGAAGGGCATTAACCTAATACGTTAGTGCTTTGACGTTACCGACAGAATAAGCACCGGCTAACTCTGTGCCAGCAGCCGCGGTAATACAGAGGGTGCAAGCGTTAATCGGAATTACTGGGCGTAAAGCGCGCG
+
GGFGGGEEGGDEEG768;EFCF9EE7CEFGGG<CFFGE9CFD@CCCCCGDDGC,C,CFGFFCGGGGG6:BFFGF<ECEEFGGGG<4C=FEFGFEFAC=EFGDEGF<,?FFGGG:FA@?:=FE?EEFCE5FDEGEFFEGFD<FDCGFCFCFGGGGCGGCB;9>FFGG7F@FEGFGGGFGFFAF,DBE67EEGDG:CEGGFCFCFCCC5EFGCGGGCCFGCCCCEF89:C?6CFGGGC3CGGGGGG
@M03364:276:000000000-BLYN8:1:1101:22564:4754 1:N:0:1
ACTCCTACGGGAGGCAGCAGTAGGGAATCTTCGGCAATGGGGGCAACCCTGACCGAGCAACGCCGCGTGAGTGAAGAAGGTTTTCGGATCGTAAAACTCTGTTGTTAGAGAAGAACGTTAAGTAGAGTGGAAAGTTACTTAAGTGACGGTATCTAACCAGAAAGGGACGGCTAACTACGTGCCAGCAGCCGCGGTAATACGTAGGTGGCAAGCGTTGTCCGGATTTATTGGGCGTAAAGCGAGC
+
GGGGGGGGGGGGGGGGGGGEGFGFGFGGGGFADFDFGGGGGGGGGGFFFGFFCFGGGGGGGGGGEGGGD:FGG9E9?,AEFFGGGGGGGEGGGGBFGGCFG@FGGGGGGFFFFGGGGFG@EGCEGGGDGGD=FFFGGGG<FCFFGFFGGGGEAFFFB<:FFGGGGGGGGGGG>FGFGGGGCGGGFFGC7:BEEGGE*BECGFGGC?FFG6<CCGEEGGGGEEC/C6<9CE65CGGEC<CCDGG)
@M03364:276:000000000-BLYN8:1:1101:4730:4760 1:N:0:1
ACTCCTACGGGAGGCAGCAGTGGGGAATATTGGACAATGGGCGAAAGCCTGATCCAGCCATGCCGCGTGTGTGAAGAAGGTCTTCGGATTGTAAAGCACTTTAAGTTGGGAGGAAGGGCATTAACCTAATACGTTAGTGCTTTGACGTTACCGACAGAATAAGCACCGGCTAACTCTGTGCCAGCAGCCGCGGTAATACAGAGGGTGCAAGCGTTAATCGGAATTACTGGGCGTAAAGCGCGCG
+
GGGGGGGGGGGGGGGGGGGGGGGGGGGGGGGGGGGGGGGGGGGGGGGGGGGGGGGGGGGGGGGGGGGGGGGGGGGGGGGGGGGGGGGGGGGGGGGGGGGGGGGGGGGGGGGGGGGGGGGGGGGGGGGGGGGGGGGGGGGGGGGGGGGGGGGGGDEGGGGGGGGGGGGGGGGGGGGGGGGGGGGGGGGGGGGGGGGEFGGGGFGGGGGGGGGGGGGGGGGGGGCGGGGGGFGGGGGGGGGGGDGD
@M03364:276:000000000-BLYN8:1:1101:21276:4781 1:N:0:1
ACTCCTACGGGAGGCAGCAGTAGGGAATCTTCGGCAATGGACGAAAGTCTGACCGAGCAACGCCGCGTGAGTGAAGAAGGTTTTCGGATCGTAAAACTCTGTTGTTAGAGAAGAACAAGGATGAGAGTAAAATGTTCATCCCTTGACGGTATCTAACCAGAAAGCCACGGCTAACTACGTGCCAGCAGCCGCGGTAATACGTAGGTGGCAAGCGTTGTCCGGATTGATTGGGCGTAAAGCGAGC
+
FGGGGGGGGGGGGGGGGGGGGFGGGGGGGGGFGDGGGGGGFEGGGGGGGGGGFFGGGGGGGGGGGGGGGGGGGGGGGFGGGGGGGGGG@ECFGFGFGGFGDF<F?EFFCGGGGGGFGFFGF<F<BFEFB<@?DDFF<@FGGGGAFF8CCFFF9FFFFFDCF@EGFGCFGGGGGF:FCEEFGGFGGGGG7BCGGGGGDF>?CF9CG9CGFGG=CG?EGG<C5=EE8*+<FFGCFGGGG*?:C<D5
@M03364:276:000000000-BLYN8:1:1101:24289:4782 1:N:0:1
ACTCCTACGGGAGGCAGCAGTAGGGAATCTTCGGCAATGGGGGCAACCCTGACCGAGCAACGCCGCGTGAGTGAAGAAGGTTTTCGGATCGTAAAACTCTGTTGTTAGAGAAGAACGTTAAGTAGAGTGGAAAGTTACTTAAGTGACGGTATCTAACCAGAAAGCCACGGCTAACTACGTGCCAGCAGCCGCGGTAATACGTAGGTCCCGAGCGTTGTCCGGATTTATTGGGCGTAAAGCGAGC
+
GGGGGGGGGGGGGGGGGGGGGGGGGGGGGGGGGGGGGGGGGGGGGGGGGGGGGGGGGGGGGGGGGGGGGDGGGGGGGGGGGGGGGGGGGGGGGGGGGGGGGGGFGGGGGGGGGGGGGGGGFGGGFFGGGGFGGGGGGGGGGGGGGGGGGGGGGGGGGGGGGGGGGGGGGGGGGGGGGGGG7CFGGGFGGGGGGGGGGGGGGGGGGDFGGGGGGGGGGGFFGGGDEEFCEGGGGGGGGGGGGDC)
@M03364:276:000000000-BLYN8:1:1101:15005:4814 1:N:0:1
ACTCCTACGGGAGGCAGCAGTAGGGAATCTTCGGCAATGGGGGCAACCCTGACCGAGCAACGCCGCGTGAGTGAAGAAGGTTTTCGGATCGTAAAACTCTGTTGTTAGAGAAGAACGTTAAGTAGAGTGGAAAGTTACTTAAGTGACGGTATCTAACCAGAAAGGGACGGCTAACTACGTGCCAGCAGCCGCGGTAATACGTAGGTCCCAAGCGTTGTCCGGATTTATTGGGCGTAAAGCGAGC
+
GGGGGGGGGGGGGGGGGGGGGGGGGGGGGGGGGGGGGGGGGGGGGGGGGGGGGGGGGGGGGGGGGGGGGFFGGGGGGGGGGGGGGGGGGGGGGGGGGGGGGGGGGGGGGGGGGGGGGGGGGGFFGFGGGGGGGGGGGGGGGCGFGFGGGGGGGGGFGGGGFGGGGGGGGGEEGGGGGGGGGGGFGGGGGFGGGGGGGGGGGGGGGGGEGGGGGGGGGGDFGGGEGCEEFGGGFGCEDGGFGDD)
@M03364:276:000000000-BLYN8:1:1101:18320:4849 1:N:0:1
ACTCCTACGGGAGGCAGCAGTAGGGAATCTTCGGCAATGGGGGCAACCCTGACCGAGCAACGCCGCGTGAGTGAAGAAGGTTTTCGGATCGTAAAACTCTGTTGTTAGAGAAGAACGTTAAGTAGAGTGGAAAGTTACTTAAGTGACGGTATCTAACCAGAAAGGGACGGCTAACTACGTGCCAGCAGCCGCGGTAATACGTAGGTCCCAAGCGTTGTCCGGATTTATTGGGCGTAAAGCGAGC
+
GGGGGGGGGGGGGGGGGGGGGGGGGGGGGGGGFGGGGGGGGGGGGGGGGGGGGGGGGGGFGGGGGGGGGDGGGGGGGGGGGGGGGGGEGGGGGGGGGGGGGGGGGGGGGGGGGGGGGFGCFFGGGFGGGGGGGGGGGGGGGGFFGGGGGGGGGGGGGGGGGGFGGGGGGGGGGGGGGGGGGFGGGGFGF5EEGGGGGGGGGGGGGG9FGFGGGGGDDEFGGGEGEFGGGCFGGGGGGGGGDDD)
@M03364:276:000000000-BLYN8:1:1101:25229:4878 1:N:0:1
ACTCCTACGGGAGGCAGCAGTGGGGAATATTGCACAATGGGCGCAAGCCTGATGCAGCCATGCCGCGTGTATGAAGAAGGCCTTCGGGTTGTAAAGTACTTTCAGCGAGGAGGAAGGCATTAAGGTTAATAACCTTAGTGATTGACGTTACTCGCAGAAGAAGCACCGGCTAACTCCGTGCCAGCAGCCGCGGTAATACGGCGGGTGCAAGCGCTAATCGGAATTACTGGGCGTAAAGCGCACG
+
GGFGGGGGGGDFGGDGGGGGFGGGGGGGGGG<DFGGGFDGGGGGGGDGGGGGG<FGGGGGGG8ECGGGGBCFGGFGF@FGGGDFF7FEGE=FGFGGDFGGGGG@FFFFCCFEECGF@E@@EF?<EFAF<EFDDFGGCACCGFAFGGGGGGDCFFGGEFGG,8<D7<FCC:F7@FDGFDCC<C@81>FG:C*814:BFGFCG*1BCEGEF7FDG**2>FC7CEC5CFGG+<8C))/:<>F3DCC5
@M03364:276:000000000-BLYN8:1:1101:9930:4884 1:N:0:1
ACTCCTACGGGAGGCAGCAGTGGGGAATATTGCACAATGGGCGCAAGCCTGATGCAGCCATGCCGCGTGTATGAAGAAGGCCTTCGGGTTGTAAAGTACTTTCAGCGAGGAGGAAGGCATTAAGGTTAATAACCTTAGTGATTGACGTTACTCGCAGAAGAAGCACCGGCTAACTCCGTGCCAGCAGCCGCGGTAATACGGAGGGTGCAAGCGTTAATCGGAATTACTGGGCGTAAAGCGCACG
+
GGGGGGGGGGGGGGGGGGGGGGGGGGGGGGGGGGGGGGGGGGGGGGGGGGGGGGGGGGGGGGGGGGGFGGGGGGGGGGGGGGGGGGGGGGGGGGGGGGGGGGGGGGGFGGEGGGGGGFGGGGGGGGGGGFGGFGFGGGGGGGGGFGGGFGGGGGGGGGGGGGGGGGGGGGDGGGGGGGGGGGGGGEFGCGGGGGGGGGGGGGGGEGGEGGGFGGGGFGGGEGEGGGGGGGGGDDGGF7777<C5
@M03364:276:000000000-BLYN8:1:1101:9382:4890 1:N:0:1
ACTCCTACGGGAGGCAGCAGTAGGGAATCTTCGGCAATGGGGGCAACCCTGACCGAGCAACGCCGCGTGAGTGAAGAAGGTTTTCGGATCGTAAAACTCTGTTGTTAGAGAAGAACGTTAAGTAGAGTGGAAAGTTACTTAAGTGACGGTATCTAACCAGAAAGGGACGGCTAACTACGTGCCAGCAGCCGCGGTAATACGTAGGTCCCAAGCGTTGTCCGGATTTATTGGGCGTAAAGCGAGC
+
GGGGGGGGGGGGGGGGGGGGGGGGGGGGGGGGGGGGGGGGGGGGGGGFGGGGGGGDEGGGGGGGGGGGFGGGGGGGGGGGGDGGGGGGFFEGGGGGGGGGGGGGGGGGGAGGGGGGGGGFGGGGGGGGGGGGFGGGGGGGGFFGGGGGGGGFGGGGGGGGGGGGGGGGGGGGGGGGGGGGGF@EGGGGGGGGGGGGDDCCGFGGGGGGGGGGEEGCEECFC8CEGGFGGGGGGGGGDCCGGDD)
@M03364:276:000000000-BLYN8:1:1101:21754:4895 1:N:0:1
ACTCCTACGGGAGGCAGCAGTGGGGAATATTGCACAATGGGCGCAAGCCTGATGCAGCCATGCCGCGTGTATGAAGAAGGCCTTCGGGTTGTAAAGTACTTTCAGCGAGGAGGAAGGCGTTGTAGTTAATAACTGCAGCGATTGACGTTACTCGCAGAAGAAGCACCGGCTAACTCCGTGCCAGCAGCCGCGGTAATACGGAGGGTGCAAGCGTTAATCGGAATTACTGGGCGTAAAGCGCACG
+
GGGCFFFGGGDG@@FGDGGGGGGFGGCG@DGGGGGADFGGGGGGGGGGGGFGGGGGFGGGGFGGF7FGGGGFCAEGGGGGGGGFGGGDFGCGGGFEGCGGFDGG9?C7BEGGGGGGGFGE@EGGGGGFGGGGCFFFD,A+:BE7DGEG?B@=FCGGGGGGGGG?FCGC7CFFFFGGFGFBFFFGGGCCBC58EGEEGE9FEECCCEEC+9+:EE?ECFFFGE55AC?FGF8CGC5/>77DD)9)
@M03364:276:000000000-BLYN8:1:1101:21502:4907 1:N:0:1
ACTCCTACGGGAGGCAGCAGTAGGGAATCTTCGGCAATGGGGGCAACCCTGACCGAGCAACGCCGCGTGAGTGAAGAAGGTTTTCGGATCGTAAAACTCTGTTGTTAGAGAAGAACGTATTTGATAGTAACTGATCAGGTAGTGACGGTATCCAACCAGAAAGCCACGGCTAACTACGTGCCAGCAGCCGCGGTAATACGTAGGTGGCAAGCGTTGTCCGGATTTATTGGGCGTAAAGCGAGCG
+
GGGGGGGGGGGGGGGGGGGGGGGGGGGGGGGGGGGGGGGGGGGGGGGGGGGGGGGGGGGGGGGGGGGGGGGGGGGGGGGGGGGGGGGGGGGGGGGGGGGGGGGGGGGGGGGGGGGGGFGGGGGGGGGGGGGGGGGGGGGGGGGFGGGGGGGGGGGGGGGGGGGGGGGGGGGGGGGGGGFGGGGGFGGGGGGGGGGGGGGGFCFGGGGGGGGGGGGGGGGGGGGGGGGGGGGGGGGDGGDDGGD5
@M03364:276:000000000-BLYN8:1:1101:21201:4922 1:N:0:1
ACTCCTACGGGAGGCAGCAGTAGGGAATCTTCCACAATGGACGAAAGTCTGATGGAGCAACGCCGCGTGAGTGAAGAAGGTTTTCGGATCGTAAAACTCTGTTGTTGGAGAAGAACGTATTTGATAGTAACTGATCAGGTAGTGACGGTATCCAACCAGAAAGCCACGGCTAACTACGTGCCAGCAGCCGCGGTAATACGTAGGTGGCAAGCGTTGTCCGGATTTATTGGGCGTAAAGCGAGCG
+
GGGGGGGGGGGGGGGGGGGGGFGGGGGGGGGGGGGGGGGGGGGGGGGGGGGGGGGGGGGGGGGGG>FGGGGFGGGGGGFGGGGGG7FGGGEFFGGGGGGGGGGGGGGGGGGGGFGGGGCFEGGGGGGGGFGGGACFF@FFGGGCGGGGGFGGGF<=@F:DGGGFFFC7CCFGGGGGFEFGGGG;CFGG7CGGGGGGGGG5:ECECGE8C9EGEGGGGGGEGDGE+@9FDCF*9C=C37C)97CC
@M03364:276:000000000-BLYN8:1:1101:24801:4935 1:N:0:1
ACTCCTACGGGAGGCAGCAGTAGGGAATCTTCCACAATGGACGAAAGTCTGATGGAGCAACGCCGCGTGAGTGAAGAAGGGTTTCGGCTCGTAAAGCTCTGTTGTTAAAGAAGAACGTGGGTGAGAGTAACTGTTCACCCAGTGACGGTATTTAACCAGAAAGCCACGGCTAACTACGTGCCAGCAGCCGCGATAATACGTAGGTGGCAAGCGTTATCCGGATTTATTGGGCGTAAAGCGAGCG
+
GGFCEGFGECFGCCEGGGFFGGGGGGGGGGGGGGGGGGGGGGGECEGGGGGGGGGGGFGG8BCEF7@FEEFFGGFFC@8<FGGGGGGGCFEFGFF9BAFGGGGGGGGGGGGFGFGGGGF>FFDGGGGGFGCFFFGGGFG8FGGDDGGGFGGFFDG=E<<@FCFGGGGGGEGGGDFGGGGGFGGGFGFDFGGEGG*BFFFGGGFCFGGD6C5@=*=8=C77=**AF99C7EG/>C=EFFG)*)99
@M03364:276:000000000-BLYN8:1:1101:18334:4936 1:N:0:1
ACTCCTACGGGAGGCAGCAGTAGGGAATCTTCCACAATGGACGAAAGTCTGATGGAGCAACGCCGCGTGAGTGAAGAAGGGTTTCGGCTCGTAAAGCTCTGTTGTTAAAGAAGAACGTGGGTGAGAGTAACTGTTCACCCAGTGACGGTATTTAACCAGAAAGCCACGGCTAACTACGTGCCAGCAGCCGCGGTAATACGTAGGTGGCAAGCGTTATCCGGATTTATTGGGCGTAAAGCGAGCG
+
GGGGGGGGGGGGGGGGGGGGGGGGGGGGGGGGGGGGGGGGGGGGGGGGGGGGGGGGGGGGGGEGGGGGGGGGGGGGGGGGGGGGGGGGGGGGGGGGGGGGGGGGGAFFFGGGGGGGGGGGGFEGGGGGGGGGGGGGGGGGGGFGGGGGGGGGGGFGGGGGDGGGGGGGEGGGGGGFGGGGFGGGGGGGGGGGGGDGGGGGGDGGGGGGGFGGGGEGGGGGGGGGGGGGGGGGGGGCFGGGGGG<
@M03364:276:000000000-BLYN8:1:1101:22291:5006 1:N:0:1
ACTCCTACGGGAGGCAGCAGTAGGGAATCTTCGGCAATGGGGGCAACCCTGACCGAGCAACGCCGCGTGAGTGAAGAAGGTTTTCGGATCGTAAAACTCTGTTGTTAGAGAAGAACGTTAAGTAGAGTGGAAAGTTACTTAAGTGACGGTATCTAACCAGAAAGGGACGGCTAACTACGTGCCAGCAGCCGCGGTAATACGTAGGTCCCAAGCGTTGTCCGGATTTATTGGGCGTAAAGCGAGC
+
GGGGGGGGGGGGCGGGGGGGGGGGGGGGGGGGGGGGGGGGGGCFGGGGGGGGGGGGGGGGGDGGGGGGGGGGGGGGGGGGEFFGGGDGGGGGGGGGGGGGGGGGGGGGGGGGGGGGGGGGGGGGFGGDGFGGGGGGGFGFGGGGGGGGGGGGGGGGGGGFGGGGGCGGG7FGGGFGGGGGGGGFGGGGGCEEEGGGGGGGGGGFDG9EFGGGCEGCECGGGG=CEG7FGGGGGGGGDFGGGGGC
@M03364:276:000000000-BLYN8:1:1101:13997:5035 1:N:0:1
ACTCCTACGGGAGGCAGCAGTGGGGAATATTGCACAATGGGCGCAAGCCTGATGCAGCCATGCCGCGTGTATGAAGAAGGCCTTCGGGTTGTAAAGTACTTTCAGCGAGGAGGAAGGTGTTGTGGTTAATAACCACAGCAATTGACGTTACTCGCAGAAGAAGCACCGGCTAACTCCGTGCCAGCAGCCGCGGTAATACGGAGGGTGCAAGCGTTAATCGGAATTACTGGGCGTAAAGCGCACG
+
FGFGGGGGGGGGGCECCCGGGGG8FFCFF@FGFGGFFFFCGGGEGGGGFGGGGGGAFFGGGFEFFGGGGGGGGGGFGCFF<EGGEFEGGGGGGFCEFGGGGGCGGGG>EC+BFFFFFGGGGGGGDGGGC?EGGFGD8FCFFGFGGGE@+DECFGGEGGGDFGGGFGFGGGGGGGGGGGGGDG;FFF6C8CEGCC58FGCFGGDEGGGGC?C=EEGG*A9:7;=CCGFFGGGGD7>EFCFCDCD<
@M03364:276:000000000-BLYN8:1:1101:14657:5050 1:N:0:1
ACTCCTACGGGAGGCAGCAGTGGGGAATATTGCACAATGGGCGCAAGCCTGATGCAGCATGCCGCGTGTATGAAGAAGGCCTTCGGGTTGTAAAGTACTTTCAGCGAGGAGGAAGGCGTTGTGGTTAATAACCGCAGCGATTGACGTTACTCGCAGAAGAAGCACCGGCTAACTCCGTGCCAGCAGCCGCGGTAATACGTAGGTCCCAAGCGTTGTCCGGATTTATTGGGCGTAAAGCGCACGC
+
GGGGGGGGGGGGGGGGGGGGGGGGGGGGGGGGGGGGGGGGGGGGGGGGGGGGGGGGGGGGGGGGGGGGGFGGGGGGFGGGGGGGGGGGGGGGCGGGGGGGGGGGGGGEGFGGGGGGGGGGGGGGGGFFFFGGFDGGGGGECFGGGEGGFGGGGGGGGGGFGGGGGGDGGGGGGGGGGGGGGGGGGGGGGGGGGGGGGGGGFGGGFGGGGGGC=8EGGGGG5E5C?FF9FGFGG3CF>:DDGGD3
@M03364:276:000000000-BLYN8:1:1101:13359:5055 1:N:0:1
ACTCCTACGGGAGGCAGCAGTAGGGAATCTTCGGCAATGGGGGCAACCCTGACCGAGCAACGCCGCGTGAGTGAAGAAGGTTTTCGGATCGTAAAACTCTGTTGTTAGAGAAGAACGTTAAGTAGAGTGGAAAGTTACTTAAGTGACGGTATCTAACCAGAAAGGGACGGCTAACTACGTGCCAGCAGCCGCGGTAATACGTAGGTCCCAAGCGTTGTCCGGATTTATTGGGCGTAAAGCGAGC
+
GGGGGGGGGGGGGGGGGGGGGGGGGGGGGGGGGGGGGFGGGGGGGGGGGGGGGGGGGGGGGGGGGGGGGGGGGGGGGGGGGGGGGGGGGGGGGGGGGGGGGGGGGGGGGGGGGGGGGGGGGGGGGGGFGGGGGGGGGGGGGGGGGGGGGGGGGGGGGGGG>FGGGGGGGGGGGGGGGGGGGGGGGGGGGFGGGGGGGGGGGGGGGCCCGGGGGGCEGGGFGGGECGGGGGFGGGGGGFFGGGG<
@M03364:276:000000000-BLYN8:1:1101:16482:5058 1:N:0:1
ACTCCTACGGGAGGCAGCAGTAGGGAATCTTCGGCAATGGGGGCAACCCTGACCGAGCAACGCCGCGTGAGTGAAGAAGGTTTTCGGATCGTAAAACTCTGTTGTTAGAGAAGAACGTTAAGTAGAGTGGAAAGTTACTTAAGTGACGGTATCTAACCAGAAAGGGACGGCTAACTACGTGCCAGCAGCCGCGGTAATACGTAGGTCCCAAGCGTTGTCCGGATTTATTGGGCGTAAAGCGAGC
+
GGGGGGGGGGGGGGGGGGGGGCGGGGGGGGGGGGGGGGGGGGGGGGGGGGGGGGGGGGGGGGGGGGGGGGGGGFGGGGGGGGGGGGGGGGGGGGGGGGGGGGGGGGGGGGGGGGGGGGGGGGGGGGGGGGGGGGGGGGGGGGGGFGGGGGGGGGGGGGGGFGGGGGGGGGGGGGGGGGCFGGGGGFGGGGGGGGGGGGGGGGGGGGGGGGGGGGGGGGGGGGGGGGGGGGGGGGGGCDGFGGGC
@M03364:276:000000000-BLYN8:1:1101:6398:5073 1:N:0:1
ACTCCTACGGGAGGCAGCAGTGGGGAATATTGGACAATGGGCGAAAGCCTGATCCAGCCATGCCGCGTGTGTGAAGAAGGTCTTCGGATTGTAAAGCACTTTAAGTTGGGAGGAAGGGCATTAACCTAATACGTTAGTGCTTTGACGTTACCGACAGAATAAGCACCGGCTAACTCTGTGCCAGCAGCCGCGGTAATACAGAGGGTGCAAGCGTTAATCGGAATTACTGGGCGTAAAGCGCGCG
+
GGGGGGGGGGGGGGGGGEGGGGGGGGGGGGGGGGGGGGGGGGGGGGGGGGGGGGGGGGGGGGGGGGGGGGGFGGGGGGGGGGGGGGGGGGGGGGGGGGGGEGFGGGGGGGGGGGGFGGGGGGGGFFGGGGGGGGGGGGGGGGGGGGGGGGGGGGGGGGGGGGGGGGGGGGGGGGGGGGGGFGGGGD8FGGGGGG>EGGGFFGGGGGGGGGGGGGGGCGC=EEGGGF?FGGF5CDEGFGCDGGGD
@M03364:276:000000000-BLYN8:1:1101:20864:5120 1:N:0:1
ACTCCTACGGGAGGCAGCAGTAGGGAATCTTCGGCAATGGGGGCAACCCTGACCGAGCAACGCCGCGTGAGTGAAGAAGGTTTTCGGATCGTAAAACTCTGTTGTTAGAGAAGAACGTTAAGTAGAGTGGAAAGTTACTTAAGTGACGGTATCTAACCAGAAAGGGACGGCTAACTACGTGCCAGCAGCCGCGGTAATACGTAGGTGGCAAGCGTTATCCGGATTTATTGGGCGTAAAGCGAGC
+
GGGGGGGGGGGGGGGGGGGGGGGGGGGGGGGGGGGGGGGGGGGGGGGGGGGGGGGGGGGGGGGGGGGGGGGGGGGGGGGGGGGGGGGGGGGGGGGGGGGGGGGGGGGGGGGGGGGGGGFGGGGGGGGGGGFFGGGGGGGGGFGGGGGGGGGGGGGGGGGGGGGGGDFGGGGGGGGGGGGGGCFGGGGGGGGGGGGGGGGGFFGGGGGGGGGGGGGGECFGGGGGGCEFGGGGG<CGGGGGGGG3
@M03364:276:000000000-BLYN8:1:1101:11918:5125 1:N:0:1
ACTCCTACGGGAGGCAGCAGTGGGGAATATTGGACAATGGGCGAAAGCCTGATCCAGCCATGCCGCGTGTGTGAAGAAGGTCTTCGGATTGTAAAGCACTTTAAGTTGGGAGGAAGGGCATTAACCTAATACGTTAGTGCTTTGACGTTACCGACAGAATAAGCACCGGCTAACTCTGTGCCAGCAGCCGCGGTAATACAGAGGGTGCAAGCGTTAATCGGAATTACTGGGCGTAAAGCGCGCG
+
GGGGGGGGGGGGGGGGGGGGGGGGGGGGGGGGGGGGGGGGGGGGGGGGGGGGGGGGGGGGGFGFGGGGGFGGGGGGGFFGGGGGGGEGGGGFABFGFDGGGGGGFGGGGGGGGGDGGGGGGGGFECFGGGFFGGGGGGGGGGGGGGGGGGGGGGGGGGGGGFGFGGGGGGEFFFGFGFGGGGGFGFGGGGGGGDEEGFGFF?BFGGGGGGGGGGEGGGG5==EGGGGFGGFFCDEGFGCDGGGG
@M03364:276:000000000-BLYN8:1:1101:5730:5141 1:N:0:1
ACTCCTACGGGAGGCAGCAGTAGGGAATCTTCGGCAATGGGGGCAACCCTGACCGAGCAACGCCGCGTGAGTGAAGAAGGTTTTCGGATCGTAAAACTCTGTTGTTAGAGAAGAACGTTAAGTAGAGTGGAAAGTTACTTAAGTGACGGTATCTAACCAGAAAGGGACGGCTAACTACGTGCCAGCAGCCGCGGTAATACGTAGGTCCCAAGCGTGGTCCGGATTTATTGGGCGTAAAGCGAGC
+
GGGG8FGGGGGGGGGDGGGGGGGGGGCEFDGGGGGGGGGGFGGGGGG@FGGGFGGGGGGGGGGGGGGCGGGGGGFFFFGGGGGFGGGGGDGGGGGFGGGGGGGGGGGGGGGGGFGGGGGGGGGGGCGFGGFGGGGGFGGFFCDFFFFFGBF@GFGEGGFGGFCC:FGGG>FFGGGFFGGGGGFGGGCCCGGDGEEDCFE9ECCCGFFGCF6@CGG*:FECE5CGEGCCFGGGFGCEDFGGG3C<
@M03364:276:000000000-BLYN8:1:1101:11404:5148 1:N:0:1
ACTCCTACGGGAGGCAGCAGTGGGGAATATTGCACAATGGGCGCAAGCCTGATGCAGCCATGCCGCGTGTATGAAGAAGGCCTTCGGGTTGTAAAGTACTTTCAGCGAGGAGGAAGGTGTTGTGGTTAATAACCACAGCAATTGACGTTACTCGCAGAAGAAGCACCGGCTAACTCCGTGCCAGCAGCCGCGGTAATACGGAGGGTGCAAGCGTTAATCGGAATTACTGGGCGTAAAGCGCACG
+
GGGGGGGGGGGGGGGGGGGGGGGGGGGGGGGGGGGGGGGGGGGGGGGGGGGGGGGGGGGGGGGGGGGGGGGGGGGGGGGGGGGGGGGGGGGGGGGGGGGGGGGGGGGEGGGGGGGGGGGGGGGGGGGGGGGGGGGGGGGFGGGGGGGGGGGGGGGGGGGGGGGGGGGGGGGGGGGGFGGGGGGGGGGGGGGGGGGGGGGGGGGGGGGGGGGGGGGEGGGGGGGGGGGC?FFGGGGGFFGGGGD5
@M03364:276:000000000-BLYN8:1:1101:9693:5180 1:N:0:1
ACTCCTACGGGAGGCAGCAGTGGGGAATATTGCACAATGGGCGCAAGCCTGATGCAGCCATGCCGCGTGTATGAAGAAGGCCTTCGGGTTGTAAAGTACTTTCAGCGAGGAGGAAGGTGTTGTGGTTAATAACCACAGCAATTGACGTTACTCGCAGAAGAAGCACCGGCTAACTACGTGCCAGCAGCCGCGGTAATACGTAGGTGGCAAGCGTTGTCCGGATTTATTGGGCGTAAAGCGCACG
+
GGGGGGGGGGGGGDGGGGGGGGGGGFGGGGGGGGGGGGGGGGGGGGGGGGGGGGGGGGGGGGGGGGGGGGGGGGGGGGGGGGGGGGGGGGGGGGGGGGGGGGGGGGGGGGGGGGGGGGGGGGGGGGGGGGGGGGGGGGGFGGGGGGGGGGGGGGGGGGGGGGGGGGGGGGGDGGGGGGGGGGGGFGFGGGGGGGEEGGGGGGGGFGGGFGGGGGGGGGDEE=EGGGGGGGGGGGGDGGFGGGG<
@M03364:276:000000000-BLYN8:1:1101:14443:5198 1:N:0:1
ACTCCTACGGGAGGCAGCAGTGGGGAATATTGCACAATGGGCGCAAGCCTGATGCAGCCATGCCGCGTGTATGAAGAAGGCCTTCGGGTTGTAAAGTACTTTCAGCGAGGAGGAAGGTGTTGTGGTTAATAACCACAGCAATTGACGTTACTCGCAGAAGAAGCACCGGCTAACTCTGTGCCAGCAGCCGCGGTAATACAGAGGGTGCAAGCGTTAATCGGAATTACTGGGCGTAAAGCGCGCG
+
GGGGGGGGGGGGGGGGGGGGGGGGGGGGGGGGGGGGGGGGGGGGGGGGGGGGGGGGGGGGGGGGGGGGGGGGGGGGGGGGGGGGGGGGGGGGGFGGGGGGGGGGGGGFGGGGG7EFGGGGGGGGGFGGGGGGGGGGGGGGGGGGGGGGGGGFGGGDGEGGGGGGGGGGGGEGFGGGGGGGGGGGGGGGGGGGGGGGG9C?FGFFECCEGGGGGGGGGGGGGEGGGGGGGG5:CGGEFFFDDGDD
@M03364:276:000000000-BLYN8:1:1101:20137:5230 1:N:0:1
ACTCCTACGGGAGGCAGCAGTGGGGAATATTGCACAATGGGCGCAAGCCTGATGCAGCCATGCCGCGTGTATGAAGAAGGCCTTCGGGTTGTAAAGTACTTTCAGCGAGGAGGAAGGTGTTGTGGTTAATAACCTTAGTGATTGACGTTACTCGCAGAAGAAGCACCGGCTAACTCCGTGCCAGCAGCCGCGGTAATACGGAGGGTGCAAGCGTTATCCGGATTTATTGGGCGTAAAGCGAGCG
+
GGGGGGFGGGGGGGGGGGCFGGGGGGGGGGGFGGGGGGFGGGGGGGGGGGGGGGGGGGGGGGGGGGGGGGGGGGGGGGGGGGGGGGGGGGGGGGGGGGGGGGGGGGGGGGGGGGGGGGGGCFGGEGGGDGGGG?EGGFGGGGGFGGGGGGGGGGGGGEFFFGGGGGGGGGGGFFAFGGGGGGFFGGGGFGEGEGGGGGGGGGGGGGG5?FGGGGGGGF+:CEEGGGGGGGGGGDEGFGGGGGGG
@M03364:276:000000000-BLYN8:1:1101:5993:5244 1:N:0:1
ACTCCTACGGGAGGCAGCAGTAGGGAATCTTCGGCAATGGGGGCAACCCTGACCGAGCAACGCCGCGTGAGTGAAGAAGGTTTTCGGATCGTAAAACTCTGTTGTTAGAGAAGAACGTTAAGTAGAGTGGAAAGTTACTTAAGTGACGGTATCTAACCAGAAAGGGACGGCTAACTACGTGCCAGCAGCCGCGGTAATACGTAGGTCCCAAGCGTTGTCCGGATTTATTGGGCGTAAAGCGAGC
+
GGGGGGGGGGGGGGGGGGGGGGGFEGGGGGGGGGGGGGGGGGGGGGGGGGGGGGGGGGGGGGGGGGGFFGGGGGGGGGGGGGGGGGGGGGGGGGGGGGGGGGGGGGFGGGGFGGGGGFFA=FGGGGG<CGGGGGGGGGGGGGGGGGGGGGGGGGGGGGGGGGGGGGGGGGGGGGGGGGGGGFFGFGGGGGGDGGGGGGGGGGGGGGGGGGGGGDGGDGGGGCEEGEGGGGGGG):CDFCGGGD5
@M03364:276:000000000-BLYN8:1:1101:5184:5251 1:N:0:1
ACTCCTACGGGAGGCAGCAGTGAGGAATATTGCACAATGGACGAAAGTCTGATGGAGCAACGCCGCGTGAGTGAAGAAGGGTTTCGGCTCGTAAAGCTCTGTTGTTAAAGAAGAACGTGGGTGAGAGTAACTGTTCACCCAGTGACGGTATTTAACCAGAAAGCCACGGCTAACTACGTGCCAGCAGCCGCGGTAATACGTAGGTGGCAAGCGTTATCCGGATTTATTGGGCGTAAAGCGAGCG
+
GGGGGGGGGGGGGGGGGGGGEGCFGGGGGGGGGGGGGGGGGGEGGGG@FGGGGG@FFGGCEEE@FC@CFFGGGGGGGGGGGFF@FGGGGFGGGGGGGGDFGGGGGE,ECFEDGGGGCFGGD4BFFFFFGG9ACGFGGDDGG?FFGGGGGGG9<FGDF<FGGGGGGGGGGGGEGFD9FG,,@B@FFDGGGGCGGEGC;9CFCGECFGGGCFGGGEGGGGGEG8;E@FGF7CCFDDEEFGDDDC57
@M03364:276:000000000-BLYN8:1:1101:8300:5262 1:N:0:1
ACTCCTACGGGAGGCAGCAGTGGGGAATATTGCACAATGGGCGCAAGCCTGATCCAGCCATGCCGCGTGTGTGAAGAAGGTCTTCGGATTGTAAAGCACTTTAAGTTGGGAGGAAGGGCATTAACCTAATACGTTAGTGCTTTGACGTTACCGACAGAATAAGCACCGGCTAACTCTGTGCCAGCAGCCGCGGTAATACAGAGGGTGCAAGCGTTAATCGGAATTACTGGGCGTAAAGCGCGCG
+
GGGGGGGGGGGGGGGGGGGGDGGGGGGGFGGGGGGGGGGGGGGGGGGGGGGGGGGGGGGGGGGGGGGGGGGGGGGGGGGGGGGGGGGGGGGGGGGGGGGGGGGGFGGGGGFGGGGGGGGGFGGGGAFGGGGGGGGEGGGGGGGGGGGGGGGGGGGDFFFFEGGGGGGGEFGCFGFFFFGGGGGGGGGGGGGGGGDDGGGGG9FGGCEGGGGGGGGGGGGGGDGF??FGGGGGGGGGGGGGGGGD
@M03364:276:000000000-BLYN8:1:1101:5892:5265 1:N:0:1
ACTCCTACGGGAGGCAGCAGTGGAGAATATTGGACAATGGGGGAAACCCTGATCCAGCCATGCCGCGTGTGTGAAGAAGGTCTTCGGATTGTAAAGCACTTTAAGTTGGGAGGAAGGGCATTAACCTAATACGTTAGTGTTTTGACGTTACCGACAGAATAAGCACCGGCTAACTCTGTGCCAGCAGCCGCGGTAATACAGAGGGTGCAAGCGTTAATCGGAATTATTGGGCGTAAAGCGCGCG
+
FF<F,CF<BFGEC@7CCGGFC8E,;CEFG<FE@F<CF9FF@F:@FG<FCF,C@,<E9FFDFEFFGGEFGEFGGF<,F<FDGFED<DCFGCEGD9CFFBE<FEFFGF?FCC?@:CGC@F7FGF9BA,?=5BFAFGGE=@?ACB<FFDCCFG7>:=7C@GFGDFFG9C,<7:CF<F>BFF=FCF;>BFGGGGGE8:B7;C;CECF@ECE52>9*=:EG*AF5C=CC9F+34<*:DGG57*:>3<CD
@M03364:276:000000000-BLYN8:1:1101:15118:5274 1:N:0:1
ACTCCTACGGGAGGCAGCAGTGGGGAATATTGGACAATGGGCGAAAGCCTGATCCAGCCATGCCGCGTGTGTGAAGAAGGTCTTCGGATTGTAAAGCACTTTAAGTTGGGAGGAAGGGCATTAACCTAATACGTTAGTGTTTTGACGTTACCGACAGAATAAGCACCGGCTAACTCTGTGCCAGCAGCCGCGGTAATACAGAGGGTGCAAGCGTTAATCGGAATTACTGGGCGTAAAGCGCACG
+
GGGGGGGEGGGGGGGGGGEFGFGCGGGGFGGGGGGGDFFGGGGGCFGGGGGGGGGGGFEFFGGGGGGGEEGGGGFGGCFFGGGGGGGGGGGGGFDGF8EGGFFEFGGGGGFGG:FFEEEGEFFGGFGGGGGGGDGFGGGGGGGCGFFGGGGDGGGDE@FEC;FFFGGGGGGGCGFFGGGGGGGGFGGCGGGDGGGGGFFGGGGGGEGGGFFCEGGDCCCEG=EGG7CF+A5CDDE5>FGDDGGC
@M03364:276:000000000-BLYN8:1:1101:24808:5275 1:N:0:1
ACTCCTACGGGAGGCAGCAGTAGGGAATCTTCGGCAATGGGGGCAACCCTGACCGAGCAACGCCGCGTGAGTGAAGAAGGTTTTCGGATCGTAAAACTCTGTTGTTAGAGAAGAACGTTAAGTAGAGTGGAAAGTTACTTAAGTGACGGTATCTAACCAGAAAGGGACGGCTAACTACGTGCCAGCAGCCGCGGTAATACGTAGGTCCCAAGCGTTGTCCGGATTTATTGGGCGTAAAGCGAGC
+
GGGGGGGGGDGGGGGGGGGGGGGGGGGGGGGFGCGGGGGGGGDGGGGGGGGGFGGGGGEGGGGGEGGGGGGGGGGGGFGGFGGGGGGGGGDGGGGGGGGG9FFGFGGFGGGG8FFGDGGFFGF?CADDFGGEGGGGFEGGGFGGFGGGGFGGAFCGFFGGGFGGC:FGGGGGGGGGCFGF:@FGGGFGGGCE>EEECGG?FGECEGGGGGGGGDGGGGGCCD*>CFCFGFGCFGGGGFGFGGG7
@M03364:276:000000000-BLYN8:1:1101:7833:5277 1:N:0:1
ACTCCTACGGGAGGCAGCAGTAGGGAATCTTCCACAATGGGCGAAAGCCTGATGGAGCAACGCCGCGTGTGTGATGAAGGCTTTCGGGTCGTAAAGCACTGTTGTATGGGAAGAACAGCTAGAATAGGGAATGATTTTAGTTTGACGGTACCATACCAGAAAGGGACGGCTAAATACGTGCCAGCAGCCGCGGTAATACGGAGGGTGCAAGCGTTAATCGGAATTACTGGGCGTAAAGCGCACG
+
GGGGGGGGGGGGGGGGGGGGGGGGGGGGGGGGGGGGGGGGG?EFFGGGGGGGGFGGGGGGGGGGGGGGGGGGGGFGGGFDFGGCEGCECCEGFF@FGFEEFFGFEFGGGGGGGGGGGGGDFGGGG9FFGCGGGFGCGDFGAFFDFFGDGGGEFGGGGFGGGFFGD@F@FGGGGGGGGGFGG7FEFGGG>EGGGGGEGFGFEGEGDGGGGDGGEGGCGCFGG=;CFCEGCFFGDG=EGFGGGGG<
@M03364:276:000000000-BLYN8:1:1101:12623:5314 1:N:0:1
ACTCCTACGGGAGGCAGCAGTGGGGAATATTGGACAATGGGCGAAAGCCTGATCCAGCCATGCCGCGTGTGTGAAGAAGGTCTTCGGATTGTAAAGCACTGTCAGTTGGGAGGAAGGGCATTAACCTAATACGTTAGTGCTTTGACGTTACCGACAGAATAAGCACCGGCTAACTCTGTGCCAGCAGCCGCGGTAATACAGAGGGTGCAAGCGTTAATCGGAATTACTGGGTGTAAAGCGCGCG
+
FGGGGGGGGGGGGGGGGGGGGGGGGDGGGGGGGFGGGGGGGGGGGGGGGGGGGGGGGGCGGGGGGGGGGFGGGG<EDFFGGGGGGGGCFGGGGGFGGCFF,C,BF@FGFGGCFGCFC@+?<?FDBC??FB<F<EFF7?CFFGDGG<=BB>+E+@7:FFGAFD9FFG@FGGGEGGG,7@,@=,,,>:88:>*BC88;B<=?CF6@CEE*+>@:5C585<+2*/;EE<?<<EG*9)9?F:753C5C
@M03364:276:000000000-BLYN8:1:1101:20718:5340 1:N:0:1
ACTCCTACGGGAGGCAGCAGTAGGGAATCTTCGGCAATGGGGGCAACCCTGACCGAGCAACGCCGCGTGAGTGAAGAAGGTTTTCGGATCGTAAAACTCTGTTGTTAGAGAAGAACGTTAAGTAGAGTGGAAAGTTACTTACGTGACGGTATCTAACCAGAAAGGGACGGCTAACTACGTGCCAGCAGCCGCGGTAATACGTAGGGCCCAAGCGTTGTCCGGATTTATTGGGCGGAAAGCGAGG
+
GGGGGGGGGGGGGGGGGGGGG9FGGFGGDFGC<;FGGGGGGGGDGGGGGGGGG<CGGGEGGGGGGGGGGGGFGGGGGGGGGFGGGGG7F:FGGGG9FFGGGGGCEGFGAFGGGGGGCGGG<F<,<@BFDDGFGGB@FCFFG,D33,3+5CG@<F,,@77>FCC,D7<<*7*<F,,?F7FGECFGF>EFF,=*3*1*=C92=B9=E8**2;F8*A**:7+<=C;**0+30<@5*7**7/979*))
@M03364:276:000000000-BLYN8:1:1101:25746:5347 1:N:0:1
ACTCCTACGGGAGGCAGCAGTGGGGAATATTGCACAATGGGCGCAAGCCTGATGCAGCCATGCCGCGTGTATGAAGAAGGCCTTCGGGTTGTAAAGTACTTTCAGCGAGGAGGAAGGTGTTGTGGTTAATAACCGCAGCAATTGACGTTACTCGCAGAAGAAGCACCGGCTAACTCCGTGCCAGCAGCCGCGGTAATACGGAGGGTGCAAGCGTTAATCGGAATTACTGGGCGTAAAGCGCACG
+
GGGFGGGGGFGGGDGGC7EGGGGGGGGFFGGGGGFGGGGGGGGEEGGFCFGGGGGFDGGDGDCFFGGCCGGGGGD9F8EFGGFGCFDECFGEGGGGFFFGFGGGGFGCFD7FDEDGGGGGGGGGGGGGGDGGGGGDFGGGGAFGGGGGGGGGGGCEGGF7FFFGGGECECCDGFGGGGGGDGGGGGGGBGCGGGGGEC?CEEGGDGEEGGGGGEGD5EGGGD=5FGGGGGG5>CGGFGGDGGG7
@M03364:276:000000000-BLYN8:1:1101:7856:5347 1:N:0:1
ACTCCTACGGGAGGCAGCAGTAGGGAATCTTCGGCAATGGGGGCAACCCTGACCGAGCAACGCCGCGTGAGTGAAGAAGGTTTTCGGATCGTAAAACTCTGTTGTTAGAGAAGAACGTTAAGTAGAGTGGAAAGTTACTTAAGTGACGGTATCTAACCAGAAAGGGACGGCTAACTACGTGCCAGCAGCCGCGGTAATACGTAGGTCCCAAGCGTTGTCCGGATTTATTGGGCGTAAAGCGAGC
+
GGGGGGGGGFGGGGGGGGGGGGGGGGGGGGGGGEGGGGGGGGGGGGGGGGGGGGGGGGGGDGGGGGGGGGGGGGGGGGGGGFGGGGGGGGGGGGGGGGGGGGGGGDFGAFGGGGGDG=DDFGGGDFF@FFG9>DGGGFFFGC,39<CF78DFFFGFGF@CFGCCFC7<FF:FFC8;F@@FFFF22;C:FF5BE5:B5B99B2?EEGCG5?@FGCGD5EFEECGGGGGFGGF5><CEGFGGDGD)
@M03364:276:000000000-BLYN8:1:1101:15164:5348 1:N:0:1
ACTCCTACGGGAGGCAGCAGTGGGGAATATTGGACAATGGGCGAAAGCCTGATCCAGCCATGCCGCGTGTGTGAAGAAGGTCTTCGGATTGTAAAGCACTTTAAGTTGGGAGGAAGGGCATTAACCTAATACGTTAGTGTTTTGACGTTACCGACAGAATAAGCACCGGCTAACTCTGTGCCAGCAGCCGCGGTAATACAGAGGGTGCAAGCGTTAATCGGAATTACTGGGCGTAAAGCGCGCG
+
GGGGGGGGGGGGGGGGGGGGGGGGGGGGGGGGGGGGGGGGGGGGGGGGGGGGGGGGGGGGGGGGGGGGGGGGGGGFDGGGGGGGGGGGGGGGGGGGGGGGGGGGGGGGGGGGGGGGGGGGGGGGGGGGGGGGGGGGGGGGGGGGGGGGGGGGGGGGGGGGGGGGGGGGGGGGGGGGGGGGGGGGGGGGGGGGGGGGGFGGGGGGGGGGGGGGGGGGGGFGGDGGGCEFGGGGGGGGGFGGDGGG
@M03364:276:000000000-BLYN8:1:1101:8832:5361 1:N:0:1
ACTCCTACGGGAGGCAGCAGTGGGGAATATTGCACAATGGGCGCAAGCCTGATGCAGCCATGCCGCGTGTATGAAGAAGGCCTTCGGGTTGTAAAGTACTTTCAGCGAGGAGGAAGGCGTTGTGGTTAATAACCGCAGCGATTGACGTTACTCGCAGAAGAAGCACCGGCTAACTCCGTGCCAGCAGCCGCGGTAATACGGAGGGTGCAAGCGTTAATCGGAATTACTGGGCGTAAAGCGCGCG
+
GGGGGGGGGGGGGGGGGGGGGGGGGGGGGGGGGGGGGGGGGGGGGGGGGGFGGGGGGGGGGGGGGGGGGGGGGGFFCCFGGFGGFGGGGGGGGGC<FGFGGGGGGGGGGDFEGGGGGDFGGGEFGGGGGGGCGGEDFGGGGGGGGCFGGGDFGGGEGGFGGGGGGGFGGGGDGGGGGGGGGGGGGGGGC:5C*BEEFGFCE5::5;EEGFF5CCEGFGGFGG=FGGFC9E@:CDGGFG=D3DCG
@M03364:276:000000000-BLYN8:1:1101:7828:5385 1:N:0:1
ACTCCTACGGGAGGCAGCAGTAGGGAATCTTCGGCAATGGGGGCAACCCTGACCGAGCAACGCCGCGTGAGTGAAGAAGGTTTTCGGATCGTAAAACTCTGTTGTTAGAGAAGAACGTTAAGTAGAGTGGAAAATTACTTAAGTGACGGTATCTAACCAGAAAGGGACGGCTAACTACGTGCCAGCAGCCGCGGTAATACGTAGGTCCCAAGCGTTGTCCGGATTTATTGGGCGTAAAGCGAGC
+
GGGGGGGGGGGGGGGGGGGGGGGGGGGGGGGGGGGGGGGGGGGGGGGGGGGGGGGGGGGGGGGGGGGGGGGGGGGGGGGGGGGGGGGGGGGGGGGGGGGGGGGGGGGGGGGGGGGGGGGGFGGGGGGGGGGGGGGGGGGGGGGGGGFGGGGGGGGGGGGGGGGGGGGGGGGGGGGGGGGGGGGGGGGGGGGGGGGGGGGGGGGGGGGGGGGGGGGEGGGGGGGGGGGGGGGGGGGGGGGGGGG<
@M03364:276:000000000-BLYN8:1:1101:14231:5411 1:N:0:1
ACTCCTACGGGAGGCAGCAGTGGGGAATATTGCACAATGGGCGCAAGCCTGATGCAGCCATGCCGCGTGTATGAAGAAGGCCTTCGGGTTGTAAAGTACTTTCAGCGAGGAGGAAGGTGTTGTGGTTAATAACCACAGCAATTGACGTTACTCGCAGAAGAAGCACCGGCTAACTCCGTGCCAGCAGCCGCGGTAATACGGAGGGTGCAAGCGTTAATCGGAATTACTGGGCGTAAAGCGCACG
+
GGGGGGGGGGGGGGGGGGGGGGGGGGGGGGGGGGGGGGGGGGGGGGGGGGGGGGGGGGGGGGGGGCGGGGGGFGGGGGFGGGGGGGGGGGGGGGGGGGGGGGGGGGGFEE@FGFEFGGGGGGGGGGFGGFGGGGGGGGGGGGGGGGGGGGGGGGGGGGGGGGGGGGGGGGGGGGGGGGGGGGGGFGGGGGGGGGGGGGGGGGGGGGGGGGGDGGGDFGFGG5?CGGCGGGFCDGEGGGGGGGG<
@M03364:276:000000000-BLYN8:1:1101:17172:5422 1:N:0:1
ACTCCTACGGGAGGCAGCAGTAGGGAATCTTCGGCAATGGGGGCAACCCTGACCGAGCAACGCCGCGTGAGTGAAGAAGGTTTTCGGATCGTAAAACTCTGTTGTTAGAGAAGAACGTTAAGTAGAGTGGAAAGTTACTTAAGTGACGGTATCTAACCAGAAAGGGACGGCTAACTACGTGCCAGCAGCCGCGGTAATACGTAGGTCCCAAGCGTTGTCCGGATTTATTGGGCGTAAAGCGAGG
+
GGGGFGGGGGGGEGGGGGGGGCFGGGGGGGGACGEGDFGGGGGGGGGFGGGFFGGGGGGGFGGGGGGGGGGEEFGFFGGGGFGFGGGGGEGFFFGEE@FGGGGGGGFGEGGGGGECGFFDGG?5FDGGGGGFGGGGGGGGGCGFGGGCEECCFGGCGGGGCF,DFGF@FGDCG:EFGGGGGGFGGGGGGGGE:CECCGGEFE:CGG9+*<EF8AAEGE9C5==E*<EGGGFEFDGEG*C77/C)
@M03364:276:000000000-BLYN8:1:1101:11931:5424 1:N:0:1
ACTCCTACGGGAGGCAGCAGTGGGGAATATTGCACAATGGGCGCAAGCCTGATGCAGCCATGCCGCGTGTATGAAGAAGGCCTTCGGGTTGTAAAGTACTTTCAGCGAGGAGGAAGGCGTTGTGGTTAATAACCGCAGCGATTGACGTTACTCGCAGAAGAAGCACCGGCTAACTCCGTGCCAGCAGCCGCGGTAATACGGAGGGTGCAAGCGTTAATCGGAATTACTGGGCGTAAAGCGCACG
+
FGGGGGGGGGGGGGGGGGGGGGGGGGGGGGGGGGGGGGGGG8FFGGDGGGGGGGGGGG<FFGGGGGGGG=FCFGGGGGGGFGGGGGGDGGGGGGG<F@FGDF<@F,FFGGECGG8,:,F=>FF+B,BCFFAF9<B:FGFFG,<F<,>@<B+3,83*BFFCFFGG7F,CC:BFGG@,2C<:<7,,1,<2;8CCB81=;9+;C*:CEC8*+<CFG81A*<+/:/8:++3AFGGGG95*1C:))177
@M03364:276:000000000-BLYN8:1:1101:8128:5453 1:N:0:1
ACTCCTACGGGAGGCAGCAGTGGGGAATATTGCACAATGGGCGCAAGCCTGATGCAGCCATGCCGCGTGTATGAAGAAGGCCTTCGGGTTGTAAAGTACTTTCAGCGAGGAGGAAGGTGTTGTGGTTAATAACCACAGCAATTGACGTTACTCGCAGAAGAAGCACCGGCTAACTCCGTGCCAGCAGCCGCGGTAATACGGAGGGTGCAAGCGTTAATCGGAATTACTGGGCGTAAAGCGCACG
+
GGGGGGGGGGGGGGGGGGGGGGGGGGGGGGGGGGGGGGGGGGGGGGGGGGGGGGGGGGGGGGGGGGGGGGGGGGGGGGGGGGGGGGGGGGGGGGGGGGGGGGGGGGGGGGGGGFGGGGGGGGGGGGGGGGGGGGGGGGGGGGGGGGGGGGGGGGGGGGGGGGGGGGGGGGGGGGGGGGGGGGGGGGGGGGGGGGGGGGGGGEGGGGGGGGGGGGGGGGGGGGGGGGGGGGGGGDGCGGGGGGGC
@M03364:276:000000000-BLYN8:1:1101:10184:5464 1:N:0:1
ACTCCTACGGGAGGCAGCAGTGGGGAATATTGGACAATGGGCGAAAGCCTGATCCAGCCATGCCGCGTGTGTGAAGAAGGTCTTCGGATTGTAAAGCACTTTAAGTTGGGAGGAAGGGCATTAACCTAATACGTTAGTGTTTTGACGTTACCGACAGAATAAGCACCGGCTAACTCTGTGCCAGCAGCCGCGGTAATACAGAGGGTGCAAGCGTTAATCGGAATTACTGGGCGTAAAGCGCGCG
+
GGGGGGGGGGCGGGDGGGGGGGGGGGGGGGGGGGGGGGGGGGGGGGGGGGGGGFGGGGGGGGGGGGGGGGGGGGGFGGGGGGGGGGGGGGGGGGGGGCFGGGC<FFFFGGCGGGFGGGGGGGGGFDGGGGGGGGGDFDGGGGGDDEGGGGGGGGGGGCGGGGGGGGGGGGGGFGGGGGGGFGGGFGDGGGGGGEDGGFGGGGGGGGGGGGGCEGG=CFGGGGGGGGGGGGGGGDCE3CFDDGGG
@M03364:276:000000000-BLYN8:1:1101:17119:5477 1:N:0:1
ACTCCTACGGGAGGCAGCAGTAGGGAATCTTCGGCAATGGGGGCAACCCTGACCGAGCAACGCCGCGTGAGTGAAGAAGGTTTTCGGATCGTAAAACTCTGTTGTTAGAGAAGAACGTTAAGTAGAGTGGAAAGTTACTTAAGTGACGGTATCTAACCAGAAAGGGACGGCTAACTACGTGCCAGCAGCCGCGGTAATACGTAGGTCCCAAGCGTTGTCCGGATTTATTGGGCGTAAAGCGAGC
+
GGGGGGGGGGGGGGGGGGGGGGGGGGGGGGGGGGGGCGGGGGGGGGGGGGGGGGGGGGGGGGGGGGGGG7FEGGGGGGGGGGGGGGGGGGGGGGGGGGGGGGGGGGFGFAEGFFFGGFGGGGGGGFFFGFGGGGGGFGGGG9DECDGGGGGGGGGFCFGGDGGGGGEDFGGGGGGGGGGGGGEEFGGCFGGDGGCCGEGGGD?FGGCGGDGFCEEEEGF7*?*:/AFFEFGGGDGCDGCFGGG7
@M03364:276:000000000-BLYN8:1:1101:19921:5516 1:N:0:1
ACTCCTACGGGAGGCAGCAGTGGGGAATATTGGACAATGGGCGAAAGCCTGATCCAGCCATGCCGCGTGTGTGAAGAAGGTCTTCGGATTGTAAAGCACTTTAAGTTGGGAGGAAGGGCATTAACCTAATACGTTAGTGCTTTGACGTTACCGACAGAATAAGCACCGGCTAACTCTGTGCCAGCAGCCGCGGTAATACAGAGGGTGCAAGCGTTAATCGGAATTACTGGGCGTAAAGCGCACG
+
FGGGGGGGGGGGGGGGGGGGGGGFGGGG<FGEGFGGGGGGGFGEGGCFGGGGFF@FGG,EFGGGGGGGG?FGGGGGGGGGGGGGGGGGGFFFFGGGGCFF@FF<E,9ECFGGDGGGGGG<FEFGGGFFGGGCEEFGGGGFGGGGGCGGGGGGE7EE+FECFGGGGFEFGGGGGGFDCEGGGGGGGGGGGGGGGGGGFFGBCBFG>CCE?EGGGGD8C1AFGEGGGGG@?CGGGGEGGG7CDDGC
@M03364:276:000000000-BLYN8:1:1101:22966:5535 1:N:0:1
ACTCCTACGGGAGGCAGCAGTGGGGAATATTGCACAATGGGCGCAAGCCTGATGCAGCCATGCCGCGTGTATGAAGAAGGCCTTCGGGTTGTAAAGTACTTTCAGCGAGGAGGAAGGCGTTAAGGTTAATAACCTTGGCGATTGACGTTACTCGCAGAAGAAGCACCGGCTAACTCCGTGCCAGCAGCCGCGGTAATACGGAGGGTGCAAGCGTTAATCGGAATTACTGGGCGTAAAGCGCACG
+
GGGCGGGFEGGGEFFFGGGGGGGGGGGGGGGGDGGGGGGGGGGGGEEFGGGGGGFGGGFGGGD<F@FCCFGGGGGGFGGGGF@FDGGGFGGGGGGGGGGGGGCBEFF+FG7:?:ECE?7FFEFGGFEAFFGGFFGGF?DFGGCDGFE3DFEFC7<FF>CFFFG:F,3@CE:FF72B@8F@F7C:6,BCFG5ECEG@E>9CECGE@BEG?:C5C8ECFFG=ED==EF7<CCE5C>ECCFGGCGG5
@M03364:276:000000000-BLYN8:1:1101:21424:5540 1:N:0:1
ACTCCTACGGGAGGCAGCAGTGGGGAATATTGCACAATGGGCGCAAGCCTGATGCAGCCATGCCGCGTGTATGAAGAAGGCCTTCGGGTTGTAAAGTACTTTCAGCGAGGAGGAAGGTGTTGTGGTTAATAACCTTAGTGATTGACGTTACTCGCAGAAGAAGCACCGGCTAACTCCGTGCCAGCAGCCGCGGTAATACGGAGGGTGCAAGCGTTAATCGGAATTACTGGGCGTAAAGCGCACG
+
GGGGGGGGGGGGGGGGGGGGGGGGGGGGGGGGGGGGGGGGGGGGGGGGGGGGGGGGGGGGGGGGGGGGGGGGGGGGGGGGGGGGGGGGGGGGFFFGGGGGGGGGGGGFGGGGGGGGGEFGGGGEFGGGGGGGFGGGGGGFFGGFGDGGGGGGGGGGGDGGGFGGGGGGGGEGGGACFGGGGGGGGGG7CEEGDGGGF9C5CEEGCEGGGGGGDGGGDFGGGGGGGCC?GCGGGGE5<F7C5C55
@M03364:276:000000000-BLYN8:1:1101:18654:5543 1:N:0:1
ACTCCTACGGGAGGCAGCAGTAGGGAATCTTCGGCAATGGGGGCAACCCTGACCGAGCAACGCCGCGTGAGTGAAGAAGGTTTTCGGATCGTAAAACTCTGTTGTTAGAGAAGAACGTTAAGTAGAGTGGAAAGTTACTTAAGTGACGGTATCTAACCAGAAAGGGACGGCTAACTACGTGCCAGCAGCCGCGGTAATACGTAGGTCCCAAGCGTTGTCCGGATTTATTGGGCGTAAAGCGAGC
+
GGGGGGGGGGGGGGGGGGGGGGGGGGGGGGGGFGGGGGGGGGGGGGGGGGGGGGGGGGGGGGGGGGGGGGGGGGGGGGGGGGGGGGGGGGGGGGGGGGGGGGGGGGGGGGGGGGGGGGGGGGGGGFGGGGGGGGGGGGGGGGGGGGGGGGGGGGFGGGGGGGGGGGGGGGGGGGGGGGGGGGGGGGGGGGGGGGGGEFGGGGGGGGGDGGGGGGGGGGGGGGC=EGGGGGGGGGGGGGGGGGD)
@M03364:276:000000000-BLYN8:1:1101:6964:5575 1:N:0:1
ACTCCTACGGGAGGCAGCAGTGGGGAATATTGCACAATGGGCGCAAGCCTGATGCAGCCATGCCGCGTGTATGAAGAAGGCCTTCGGGTTGTAAAGTACTTTCAGCGAGGAGGAAGGTGTTGTGGTTAATAACCACAGCAATTGACGTTACTCGCAGAAGAAGCACCGGCTAACTCCGTGCCAGCAGCCGCGGTAATACGGAGGGTGCAAGCGTTAATCGGAATTACTGGGCGTAAAGCGCACG
+
GGGGGGGGDCEGGGGGGGGGGGGGGGEGGGGGGGGGGGGFGGGGGGGGGGGGGGGGGGGGGGGGGGGGGGGGGGGGGGGGGGGGGGGGGGGGGGGGGGGGGGGGGFEEGGGGGGGFGGGGGGGGDFGFGAFGFGGGGGGGGG<D9DFFGFFGGE@FEDGGGGGGGGGGGGGGGGGGFEFGGGGGGGGGGGEGGGGGFEGGGDGGG>ED<+>=CEGGGG?5EEDGGF9:CEGGGGECDGGGDGG5
@M03364:276:000000000-BLYN8:1:1101:22204:5586 1:N:0:1
ACTCCTACGGGAGGCAGCAGTAGGGAATCTTCCACAATGGACGAAAGTCTGATGGAGCAACGCCGCGTGAGTGAAGAAGGGTTTCGGCTCGTAAAGCTCTGTTGTTTAAGAAGAACGTGGGTGAGTTTAACTGTTCACCCTGTGACGGTATTTAACCAGAAAGCCACGGCTAACTACGTGCCAGCAGCCGCGGTAATACGTAGGTGCCACGCGTTATCCGGATTTATTGGGCGTAAAGCGAGCG
+
FDFGGG9FEGDFCEDEGGGGG<FAEGFF,@CE<,EFGGGF9E@FEEGEFGGFGGGDFGFEFGDGGGGGGDGGGEDFA<EFC:CCFGGG,?EFGGGEG<FGGGGFGG?C,CFFFGG8+8A:+8?F<558C,8EFFF9A,,6+3,7,3C+@F+<@FC3F@CFG:D<3<,@**3@:,733*7D7*,,>DFGC**=*=C@;+28:9B*2++*5+3*3:8CFG97E5*:<C:ECG5539EE<7*CCD5)
@M03364:276:000000000-BLYN8:1:1101:16248:5588 1:N:0:1
ACTCCTACGGGAGGCAGCAGTAGGGAATCTTCCACAATGGACGCAAGCCTGATGGAGCAACGCCGCGTGAGTGAAGAAGGGTTTCGGCTCGTAAAGCTCTGTTGTTGAAGAAGAACGTGGGTAAGAGTAACTGTTTACCCAGTGACGGTATTTAACCAGAAAGCCACGGCTAACTACGTGCCAGCAGCCGCGGTAATACGTAGGGGGCAAGCGTTATCCGGATTTATTGGGCGTAAAGCGAGCG
+
EFGGGGFGGGGGGGGGGGGGG@FGGGGG9FFDGGGGGGGGEFGGFGG,CEFFGGEGGG,CFGGGGGGGG7BFGFGGGGGGFEGGGGG+DFGGDGGGG<FGAFFG<?,C,CF@BFGGGFGG73,,A<AFGF<<BDFGGDFDGGFGGGGCGGDFF,@FFCE:CFFG:<>FGGGGGGG9FGGEDC,DCFFGGCCGGGDGGFFF?:EG*1BEGCFFGGG5*2<CE;8CFC9FFFGCGGGGGGGD*7)7
@M03364:276:000000000-BLYN8:1:1101:13959:5642 1:N:0:1
ACTCCTACGGGAGGCAGCAGTGGGGAATATTGGACAATGGGCGAAAGCCTGATCCAGCCATGCCGCGTGTGTGAAGAAGGTCTTCGGATTGTAAAGCACTTTAAGTTGGGAGGAAGGGCATTAACCTAATACGTTAGTGCTTTGACGTTACCGACAGAATAAGCACCGGCTAACTCTGTGCCAGCAGCCGCGGTAATACAGAGGGTGCAAGCGTTAATCGGAATTACTGGGCGTAAAGCGCGCG
+
GGGGGGGGGGGGGGGGGGGGGGGGGGGGGGGGGGGGGGGGGGGGGGGGGGGGGGGGGGGGGGGGGGGGGGGGGGGGGGGGGGGGGGGGGGGGGFGGGGGGGGGGGGGGGGGGGGGGGGGGGGGGGGGGGGGGGGGGGGGGGGGGGGGGGGGGGGGGGGGGFFGGGGGGGGGGFGGGGGGGGGGGGGGGGGGGGGGDGGGGGFGGGGGGCFGGGGGGGGGGGGGGGGGGGFGG:GGGGGGGGG<D
@M03364:276:000000000-BLYN8:1:1101:9191:5643 1:N:0:1
ACTCCTACGGGAGGCAGCAGTGGGGAATATTGGACAATGGGCGAAAGCCTGATCCAGCCATGCCGCGTGTGTGAAGAAGGTCTTCGGATTGTAAAGCACTTTAAGTTGGGAGGAAGGGCATTAACCTAATACGTTAGTGCTTTGACGTTACCGACAGAATAAGCACCGGCTAACTCTGTGCCAGCAGCCGCGGTAATACAGAGGGTGCAAGCGTTAATCGGAATTACTGGGCGTAAAGCGCGCG
+
GGGGGGGGGGGGGGGGGGGGGGGGGGGGGGGGGGGGGGGGGGGGGGGGGGGGGGGGGGGGGGGGGGGGGGGGGGGGGGGGGGGGGGGGGGGGGGGGGGGGGGGGGGGGGCFGGGGGGGGGGGGGGGGGGGGGGGGGGGGGGGGGGGGGGGGCFFGGGFAFGFGGGGGGGGGGGGGGGGGGFGGGGGGGGGGGGGGGGGGGGGGGGGGGGGGGGGGGGGGGG=CGGGGGGGGGDGGG:FGGGGGG
@M03364:276:000000000-BLYN8:1:1101:17653:5657 1:N:0:1
ACTCCTACGGGAGGCAGCAGTGGGGAATATTGCACAATGGGCGCAAGCCTGATGCAGCCATGCCGCGTGTATGAAGAAGGCCTTCGGGTTGTAAAGTACTTTCAGCGAGGAGGAAGGCGTTGTGGTTAATAACCGCAGCGATTGACGTTACTCGCAGAAGAAGCACCGGCTAACTCCGTGCCAGCAGCCGCGGTAATACGGAGGGTGCAAGCGTTAATCGGAATTACTGGGCGTAAAGCGCACG
+
GGGGGGGGGGGGGGGGGGGGGGGGGGGGGGGGGGGGGGGGGGGGGGGGGGGFGFFGGGGGGGGGGGGGGGGGGGGGGGGGGGGGGGGGGGGGGGGGGGGGGGGGGGGGGGGGGGGGGGGGGGGGGGGGGGGGGGGGGGGGGFGGGGGGGGGGGGGGGGGGGGGGGGGGGGGGFDFGGGGGGGGGGGGGGGGGGGGGGGGGGCEGGGGGGGGGGGGGGGGGGGGGDGFCEGGGGGCGFGGGGDG<
@M03364:276:000000000-BLYN8:1:1101:20661:5666 1:N:0:1
ACTCCTACGGGAGGCAGCAGTGGGGAATATTGCACAATGGGCGCAAGCCTGATGCAGCCATGCCGCGTGTATGAAGAAGGCCTTCGGGTTGTAAAGTACTTTCAGCGAGGAGGAAGGCATTAAGGTTAATAACCTTAGTGATTGACGTTACTCGCAGAAGAAGCACCGGCTAACTCCGTGCCAGCAGCCGCGGTAATACGGAGGGTGCAAGCGTTAATCGGAATTACTGGGCGTAAAGCGCACG
+
GGGGGGGGGGGGGGGGGGGGGGGGGGGGGGGGGGGGGGGGGGGGGGGGGGGGGGGGGGGGGGGGGGGGGGGGGGGGGGGGGGGGGGGGGGGGGGGGGGGGGGGGGGGGGGGGGGGGGGGGGGGGGGGGGGGGGGGGFGGGFGDFFGFGGFGGGGGGGGGGGGGGFGGGGGGGGGGGCEGGGGGFGCFGEGDGDEDDGGGGGGGGGGGDGFF*/CEGFGEEEGCGFEEGGGGGGDCG<FGGDDD5
@M03364:276:000000000-BLYN8:1:1101:15469:5713 1:N:0:1
ACTCCTACGGGAGGCAGCAGTGGGGAATATTGCACAATGGGCGCAAGCCTGATGCAGCCATGCCGCGTGTATGAAGAAGGCCTTCGGGTTGTAAAGTACTTTCAGCGAGGAGGAAGGCATTAAGGTTAATAACCTTGGTGATTGACGTTACTCGCAGAAGAAGCACCGGCTAACTCTGTGCCAGCAGCCGCGGTAATACAGAGGGTGCAAGCGTTAATCGGAATTACTGGGCGTAAAGCGCGCG
+
GGGGGGGGGGGGGGGGGGGGGGGGGGGGGGGGGGGGGGGGFGGEEGGGGGGGGGGGGGGGGGGGGGGGDGFFGGGGGGGGGGGGGGGGGGGECGGGGGGGGGGGGGGGGGEEGGGGGDCFFEG<FFFFF<<FGG9?DFDFFFGGDBFFGGCGAFDGGGGGGCCFFGFF*@B:C>>DFGGGGCCDGCGG:EE>EGCEFFB9<96EDC**++0=CEE=:FE=E5CEF7?CC+AFGD5C<7>5DGGG
@M03364:276:000000000-BLYN8:1:1101:24794:5716 1:N:0:1
ACTCCTACGGGAGGCAGCAGTGGGGAATATTGCACAATGGGCGCAAGCCTGATGCAGCCATGCCGCGTGTATGAAGAAGGCCTTCGGGTTGTAAAGTACTTTCAGCGAGGAGGAAGGCATTAAGGTTAATAACCTTAGTGATGGACGTTACTCGCAGAAGAAGCACCGGCTAACTCCGTGCCAGCAGCCGCGGTAATACGGAGGGTGCAAGCGTTAATCGGAATTACTGGGCGTAAAGCGCACG
+
FAFGEAFDE@FFGG>EGEEFEFGGG>CFGGGF<FGGG<<CA8BFFEEGGGGGGGGGGCEGGG@E:FFGEFFGGGGGGFFGFGGGGGCCFFFFGGGGGGGFDGFEFD:>FG@FEEBFG8FGGFGGGGGFFGCFFAFGGGDFGG,D<8FFFFGCFEGEFC7FGGCFGFFGGGGGGFADEEECGGGFGCFFGGG>E8EGGGC8CEEGDGGGGG7**=8CC?9=ECDFGGGF7EC*91:EG>775DG5
@M03364:276:000000000-BLYN8:1:1101:23652:5731 1:N:0:1
ACTCCTACGGGAGGCAGCAGTAGGGAATCTTCGGCAATGGACGAAAGTCTGACCGAGCAACGCCGCGTGAGTGAAGAAGGTTTTCGGATCGTAAAACTCTGTTTGTAGAGAAGAACGTTGGTGAGAGTGGAAAGCTCATCATGTGACGGTATCTAACCAGAAAGGGACGGCTAACTACGTGCCAGCAGCCGCGGTAATACGTAGGTCCCAAGCGGTGTCCGGATTTCTTGGGCGTAAAGCGAGC
+
FGFGGGGGGGGGGGGGGGGGF<FFGGGGGGGA<BFGGGGGGGGGGGGGGGGGCE+:FGGGGGDGGGGGGGDGGGCGGGGGF,CFFEG:7BCA=FGGGGGC5E,,BFEF,E?FFDA,6=F<A=A<3,=BD+:,5B3=A@9CF,C@9,@E+5@C,@,>=BF<F@7D7:<FC7B@7,:;<,>,51DFFGFG7;88C*31=E?BG<CFGFGF5CF*A1**1:?F5C8:*++3<0+5C3/*//:7>55)
@M03364:276:000000000-BLYN8:1:1101:25239:5736 1:N:0:1
ACTCCTACGGGAGGCAGCAGTGGGGAATATTGGACAATGGGCGAAAGCCTGATCCAGCCATGCCGCGTGTGTGAAGAAGGTCTTCGGATTGTAAAGCACTTTAAGTTGGGAGGAAGGGCATTAACCTAATACGTTAGTGTTTTGACGTTACCGACAGAATAAGCACCGGCTAACTCTGTGCCAGCAGCCGCGGTAATACAGAGGGTGCAAGCGTTAATCGGAATTACTGGGAGTAAAGCGCGCG
+
GG?FFGGGGGGEGGGGEGGGFFF,CFEGGGGFGGGDFGGECFGGGDGFGGGCFGGG@FGFFEFGCEEGGGFFGFGGFGGFGGGGG7FGGGGFGGFDGGG8FGGGCFEFGEGCCGG,+?FF8<9FFF9FFGGFFFFFGFGFFGG<CGGFGGGG@FGGG@FFFGGGGGGGCGGEFFGGCFF@FGEGGGCFGGGGGEGE,;CE+?CFCG>EF7FFGCEEFFFCDEEFGGGGF6**9<FCF7C3<5C7
@M03364:276:000000000-BLYN8:1:1101:4320:5750 1:N:0:1
ACTCCTACGGGAGGCAGCAGTAGGGAATCTTCGGCAATGGGGGCAACCCTGACCGAGCAACGCCGCGTGAGTGAAGAAGGTTTTCGGATCGTAAAACTCTGTTGTTAGAGAAGAACGTTAAGTAGAGTGGAAAGTTACTTAAGTGACGGTATCTAACCAGAAAGGGACGGCTAACTACGTGCCAGCAGCCGCGGTAATACGTAGGTCCCAAGCGTTGTCCGGATTTATTGGGCGTAAAGCGAGC
+
GGGG@GGGGGGGGGGGGGGGGGGGGGGFFGGGGGGGGGGGGGGGGGGGGGGGGFGGGGGGGGGGGGGFGGGGGDGGGGGGFEFGGGGDGGGGGGGGGFGGGGGGEEFFGGGGGGGGGGGGGGGGGFGFGGG@FGFGGGGGFGFFGGGGGGGDCFCC=>EFGGGGGEGGGEGG@FGGGGGCFGGGGGGGGGDCGGGG5?EGECGFGGGGGFFF=EEEGEGGGGEE59FCFGGCFG*>DC7CGCC)
@M03364:276:000000000-BLYN8:1:1101:18739:5756 1:N:0:1
ACTCCTACGGGAGGCAGCAGTGGGGAATATTGCACAATGGGCGCAAGCCTGATGCAGCCATGCCGCGTGTATGAAGAAGGCCTTCGGGTTGTAAAGTACTTTCAGCGAGGAGGAAGGCGTTGTGGTTAATAACCGCAGCGATTGACGTTACTCGCAGAAGAAGCACCGGCTAACTCCGTGCCAGCAGCCGCGGTAATACGGAGGGTGCAAGCGTTAATCGGAATTACTGGGCGTAAAGCGCACG
+
GGGGGGGGGGGGGGGGGGGGGGGGGGGGGGGGGGGGGGGGGGGGGGGGGGGGGGGGGGGGGGGGGGGGGGGGGGAFGGGGGGGGGGGDFGGGGGGGGGGFGGGGGGGCFGGGE7FGGGGEGGGGGGGFFGGGGGGGGDEGFGFGGGGEFGGGFGGGEFGGGGGGGGGGGGGGGGGGFEGGGGGGFGGGGGGGGGGGGGGGGGGGGGGGGEEGGGGCFCFGGDC=FGEGGGGGGGGGGGCDDGGD
@M03364:276:000000000-BLYN8:1:1101:4677:5809 1:N:0:1
ACTCCTACGGGAGGCAGCAGTAGGGAATCTTCCACAATGGACGCAAGTCTGATGGAGCAACGCCGCGTGAGTGAAGAAGGGTTTCGGCTCGTAAAGCTCTGTTGTTAAAGAAGAACGTGGGTAAGAGTAACTGTTTACCCAGTGACGGTATCTAACCAGAAAGGGACGGCTAACTACGTGCCAGCAGCCGCGGTAATACGTAGGTCCCAAGCGTTGTCCGGATTTATTGGGCGTAAAGCGAGCG
+
GGGG8FGGGGGGGGGGGGGGGGGGGGGGGGGGGGGGGGGGGGGGGGGGGGGGGGGGGGGGGGGGGGGGGGGGGGGGGGGGGGGGGGGGGGGGGGGEGFGFGGFFFGGGGGGGGGGGGGGGGGGGGGGGGGGGGGGGGGGGGGGGGFGGGGGGGGGGGGGCFGFGCFFGGGGGGGGGGGGGGGGGFFGFGGCGGGGGGGGGGGGGGGGFGGFFGEGC=:AED*?EGGGGGFGG3CE5>FGDCGGD
@M03364:276:000000000-BLYN8:1:1101:21127:5828 1:N:0:1
ACTCCTACGGGAGGCAGCAGTGGGGAATATTGCACAATGGGCGCAAGCCTGATGCAGCCATGCCGCGTGTATGAAGAAGGCCTTCGGGTTGTAAAGTACTTTCAGCGAGGAGGAAGGTGTTGTGGTTAATAACCGCAGCAATTGACGTTACTCGCAGAAGAAGCACCGGCTAACTCCGTGCCAGCAGCCGCGGTAATACGGAGGGTGCAAGCGTTAATCGGAATTACTGGGCGTAAAGCGCACG
+
GGGGGGGGGGGGGGGGGGFGGGGGGGGGGGGGGGGGGGGGGGGGGGGGGGGGGGGGGGGGGGGGGGGGGGGGGGGGGGGGGGGGGGGGGGGGGGGGGGGGGGGGFGGGGGFGGGGGGGGGGGGGGGGGGGGGGGGGGGGGFGGGGGGGGGGGGGGGGGGGGGGGGGGGGGGDGGGGGGGGGGGGGGGGFGGGGGGGGGGGGGGGGGGGGGGGGGGGGGGGGGDGGGGGGGGGGGGGGGGGGGGC
@M03364:276:000000000-BLYN8:1:1101:26426:5837 1:N:0:1
ACTCCTACGGGAGGCAGCAGTGGGGAATATTGCACAATGGGCGCAAGCCTGATGCAGCCATGCCGCGTGTATGAAGAAGGCCTTCGGGTTGTAAAGTACTTTCAGCGAGGAGGAAGGCGTTGTGGTTAATAACCGCAGCGATTGACGTTACTCGCAGAAGAAGCACCGGCTAACTCCGTGCCAGCAGCCGCGGTAATACGGAGGGTGCAAGCGTTAATCGGAATTACTGGGCGTAAAGCGCACG
+
GGGGGGGGGGGGGGGGGGGGFGGGGGGGGGGGGGGGGFGGGGGDGGGGGGGGGGGGGGGGGGGGGGGGGGGGGGGGGGGGGGGGGFEGGGGGGFGGGGGGGGGGGGGEEGGGEDGGGGGFEGGGGG7FEFGGGGGGDCFE7B@FGGGGGGGFGGDGDGGGGGGGGGGEGGGGGGGGGGGFGGDCCFGGGGDGGGDE?;FGGGGGGGGGFFCGGGGGGGGGGCEFFGGGGGFFGGGGFGGG55D5
@M03364:276:000000000-BLYN8:1:1101:16632:5842 1:N:0:1
ACTCCTACGGGAGGCAGCAGTGGGGAATATTGCACAATGGGCGCAAGCCTGATGCAGCCATGCCGCGTGTATGAAGAAGGCCTTCGGGTTGTAAAGTACTTTCAGCGAGGAGGAAGGCATTAAGGTTAATAACCTTGGTGATTGACGTTACTCGCAGAAGAAGCACCGGCTAACTCCGTGCCAGCAGCCGCGGTAATACGGAGGGTGCAAGCGTTAATCGGAATTACTGGGCGTAAAGCGCGCG
+
GGGGGGGGGGGGGGGGGGGGEGGGGGGGGGGGGGGGGGGGGGGGGGGGGGGGGGGGGGGGGGFGGGGGGGGGGGGGGGGGFGGGGGGGGGDGGGGGGGGGGGGGGGGGGG@FGFCFEFGGGF9FGGFDFGDGFFGGGGFFFGGGGGGGGCGG9FEFGGGGGGGG7,FFGFGGFCFCECFGGGGGGGGGGGCEGGEGGGGGDEEDGEDGDGC5CBGGGG9FECGGGGFGGGGGCGDE<7FG3<<C
@M03364:276:000000000-BLYN8:1:1101:6330:5864 1:N:0:1
ACTCCTACGGGAGGCAGCAGTGGGGAATATTGCACAATGGGCGCAAGCCTGATGCAGCCATGCCGCGTGTATGAAGAAGGCCTTCGGGTTGTAAAGTACTTTCAGCGAGGAGGAAGGCATTAAGGTTAATAACCTTAGTGATTGACGTTACTCGCAGAAGAAGCACCGGCTAACTCCGTGCCAGCAGCCGCGGTAATACGGAGGGTGCAAGCGTTAATCGGAATTACTGGGCGTAAAGCGCACG
+
GGGGGFGGGGGGGGGGGDGGFGGGGGG<FFFGGFFFGGGGGGGGGGGGGGGGGGGGFFGGFGFFGGGGGGGGGGGGGGGGGGGEGGGGGGEGGGGAEGCGDGGGG9@ECF@FGG@ACFGGGFGGCFE9<FDCGGFEFEFDFF<<=DEFFGCFFEC>+:F:FFFCFGGG>FF7FFFFGCFDFF@7DCFGDGG>5BC8FGCFB8EE*BECCC+8CC=EGGGGGGGGGGGGFG;EDDCC*?7)9C9)
@M03364:276:000000000-BLYN8:1:1101:12855:5876 1:N:0:1
ACTCCTACGGGAGGCAGCAGTAGGGAATCTTCGGCAATGGACGAAAGTCTGACCGAGCAACGACGCGTGAGTGAAGAAGGTTTTCGGATCGTAAAACTCTGTTGTTAGAGAAGAACAAGGATGAGAGTAAAATGTTCATCCCTTGACGGTATCTAACCAGAAAGCCACGGCTAACTACGTGCCAGCAGCCGCGGTAATACGTAGGTGGCAAGCGTTGTCCGGATTTATTGGGCGTAAAGCGAGC
+
GGGGGGEFGGEEGEGGFCFFFAFGEFDGGGGGGG>CGFFG9FF@F:FFFFFACFGGGCCEFG,@>CFEGEFFGGA<C8FCCFCEEFDGEBFF<<BFGGCFFGGGFGFGGGGF?4=?EGEBFGFGGGGGG?CFAFFGFAFDAFFGGEFDFG@7FDGFGGGGGFGCF<FFGGDGGGFDFFGFGC7D886DF5C:EEGGEC++=<9;=CCGFFG=CGEGG=FCCE=5C6<2<<<59DGGDGC>DDC)
@M03364:276:000000000-BLYN8:1:1101:11818:5893 1:N:0:1
ACTCCTACGGGAGGCAGCAGTGGGGAATATTGGACAATGGGCGAAAGCCTGATCCAGCAATGCCGCGTGTGTGAAGAAGGTCTTCGGATTGTAAAGTACTTTTAGTTGGGAGGAAGGGCATTAACCTAATACGTTAGTGCTTTGACGTTACCGACAGAATAAGCACCGGCTAACTCTGTGCCAGCAGCCGGGGTAATACAGAGGGTGCAAGCGTTAATCGGAATTACTGGGCGTAAAGCGCGCG
+
GGGGGGGGGGGGGGGGGGGGGGGGGGGGFGGGGAFGGGGGGGGFGGGGGGGG9CFGGG,F<FGGGGGGG7CEFG9FFGGF<CFFGGGCFEGGGGGA,<CFEG,,AB,CFGGCGGGE7+8BE9?5,,CE=?<58C4D7A?5E<,:,,@BFBFGGCFGGFGFF,@F,DCFC7C*>>CEEC,;=3@E:>,>,******?;ECC2,,=C38*2>9*A8=*/<17:*3:<3:C+A3:)9*:*>:<DC)C
@M03364:276:000000000-BLYN8:1:1101:12397:5940 1:N:0:1
ACTCCTACGGGAGGCAGCAGTGGGGAATATTGGACAATGGGCGAAAGCCTGATCCAGCCATGCCGCGTGTGTGAAGAAGGTCTTCGGATTGTAAAGCACTTTAAGTTGGGAGGAAGGGCATTAACCTAATACGTTAGTGCTTTGACGTTACCGACAGAATAAGCACCGGCTAACTCTGTGCCAGCAGCCGCGGTAATACAGAGGGTGCAAGCGTTAATCGGGATTACTGGGCGTAAAGCGCGCG
+
GGGGGGGGGGGGGGGGGGGGGGGGGGGGGGGGGGGGGGGGGGGGGGGGGGGGGGGGGGGGGGGGGGGGGGGGGGGGGGGGGGGGGGGGGGGFFGFGGGGGGGGFFFGGGGGGGGGGGGGGGGGGGGGGGEGGGGGGGGGGGGGGFGGGGGGGGGGGGGGGGGGGGGGGGGGGGGGGGGGGGGGGGGGGGGGGGGGGGBFGGGGGDEGGGGGGGGGGGGGGG=GG?CFFGGGGGDGGGGFGDGDG
@M03364:276:000000000-BLYN8:1:1101:5045:5945 1:N:0:1
ACTCCTACGGAAGGCAGCAGTAGGGAATCTTCGGCAATGGGGGCAACCCTGACCGAGCAACGCCGCGTGAGTGAAGAAGGTTTTCGGCTCGTAAAACTCTGTTTGTAGCGAAGAACGTTAAGGAGAGTGGAAAGTTACTTAAGTGACGGTATCTAACCAGAAATGGACGTGTAACTACGTGCCAGCAGCCGTGGTAATACGCAGGTCCCAACCGTAGACCGGATTGCTTGGGAGTAAAGCGACG
+
CEGG8CEFFC-;@@<EC@@EFGFGGGCD9CE,CEFGGG<F,,@@F8@9CFGG8,+@CF76@FFCCGG+@,CFGGFG9=F<9EFEFGG7BF+8?,B<FF<<??B,,8BF,+8CFEGFEFEG7<,>D,BFFGDDFGE<FC<=,,:3DFC+5@>:FGF,=3,6@:,,@A,?C**622,@<D@2C*6<C8C87CE*:B3B;EGG>**1:2CCC<:/*13*/*0+2C5*2*+3<+***12022:*9/)/
@M03364:276:000000000-BLYN8:1:1101:4764:5968 1:N:0:1
ACTCCTACGGGAGGCAGCAGTGAGGAATATTGGTCAATGGACGCAAGTCTGAACCAGCCAAGTCGCGTGAAGGATGACTGCCCTACGGGTTGTAAACTTCTTTTGTACTAGAGTAAAACATAGGACGTGTCCTATCTTGCAAGTATAGTACGAATAAGCATCGGCTAACTCCGTGCCAGCAGCCGCGGTAATACGGAGGATGCGAGCGTTATCCGGATTTATTGGGTTTAAAGGGTGCGTAGGC
+
GGGGGGGGGGGGGGGGGGGGGGGGGGGGGGGGGGGCECFGGGGGGGGGGGGGGGGGGGGGGGGGGGGGGGGGGGGGGGGGGGGGGGGGGGGGGGGGGGGGGGGGGGGGGGGGGGGGGGGGGGGGGGGGGGGGGFGGGGGGGGGGGGGGGGFGGGGGGGGGGGGGGGGGGGGGGGGDGGFGGGGGGDEGGGGGGGGGGGGGGGDGGGGGGGGDFEECCEGGGGGGGGGG=FGGGGGGGGGGGGG4
@M03364:276:000000000-BLYN8:1:1101:23462:5971 1:N:0:1
ACTCCTACGGGAGGCAGCAGTAGGGAATCTTCGGCAATGGGGGCAACCCTGACCGAGCAACGCCGCGTGAGTGAAGAAGGTTTTCGGATCGTAAAACTCTGTTGTTAGAGAAGAACGTTAAGTAGAGTGGAAAGTTACTTAAGTGACGGTATCTAACCAGAAAGGGACGGCTAACTACGTGCCAGCAGCCGCGGTAATACGTAGGTCCCAAGCGTTGTCCGGATTTATGGGGCGTAAAGCGAGC
+
GGGGGGGGGGGGGGGGGGGGGGGGGGGGGGGGGGGGGGGGGGGGGGGGGGGGGGGGGGEGGGGGGGGCFGGGGGGGGGGGFGGGGGGDEGGGGGGGGGGGGGGGGGGGGGGGGFFGGGGFFFGGGFGGGGGGGGGFGGGGGGGGGGGGGGG<CFGGGGGGGGGGCGFGGGGGGGGGGGGGGFFGGGGGGFGDGEGGGGGGG9CGGGFFGGGFGGG*:CECEGE*;@?F++;C<<CGGGGDDDG3
@M03364:276:000000000-BLYN8:1:1101:5077:5976 1:N:0:1
ACTCCTACGGGAGGCAGCAGTAGGGAATCTTCGGCAATGGGGGCAACCCTGACCGAGCAACGCCGCGTGAGTGAAGAAGGTTTTCGGATCGTAAAACTCTGTTGTTAGAGAAGAACGTTAAGTAGAGTGGAAAGTTACTTAAGTGACGGTATCTAACCAGAAAGGGACGGCTAACTACGTGCCAGCAGCCGCGGTAATACGTAGGTCCCAAGCGTTGTCCGGATTTATTGGGCGTAAAGCGAGC
+
GGGGGGGGGGGGGGGGGGGGGGGGGGGGGGGGGEGGGCFEDGGGGGGGGGGGGG7FGGFFGGCFE7F4C:FFGGGGGGGGFGDGEGGGGDEGGFGGGGGGGEFGFDFFGFFGGGDDFGGGFGGGGCFFFGGGGG9FGGF<FD=3CFFGGGGGGGFFD<EFGGGGGGFCECCCFCFGFGGGGGGGGGGGGGGDCEEE>FCFFGGFDCGGGGFGGGGDEEEGECE*;CFGGGG5C3CEGGGFGD<<
@M03364:276:000000000-BLYN8:1:1101:12211:5985 1:N:0:1
ACTCCTACGGGAGGCAGCAGTGGGGAATATTGCACAATGGGCGCAAGCCTGATGCAGCCATGCCGCGTGTATGAAGAAGGCCTTCGGGTTGTAAAGTACTTTCAGCGAGGAGGAAGGTGTTGTGGTTAATAACTGCAGCGATTGACGTTACTCGCAGAAGAAGCACCGGCTAACTCCGTGCCAGCAGCCGCGGTAATACGGAGGGTGCAAGCGTTAATCGGAATTACTGGGCGTAAAGCGCACG
+
GGGGGGGGGGGGGGGGGGGGGGGGGGGGGGGGGGGGGGGGGGGGGGGGGGGGGGGGGGGGGGGGGGGGGGGGGGGGGGGGGEGFGGGGGGGGGGGGGGGGGGGGGGGCGGGGGGFGGGEFFGFGGFFGGGGGFEFCGGGGFFFGGGGGGGGGGGGGGGGGGGGGGGGGGGEFFGGFGEEFDFFGGGGGGGGGGGDEGCGGGGGGGGDEGGGGGCGGGGFFGGGGGGGGGGGCDCEDGGFD<59)
@M03364:276:000000000-BLYN8:1:1101:17284:6009 1:N:0:1
ACTCCTACAGGAGGCAGCAGTGGGGAATATTGCACAATGGGCGCAAGCCTGATGCAGCCATGCCGCGTGTATGAAGAAGGCCTTCGGGTTGTAAAGTACTTTCAGCGAGGAGGAAGGTGTTGTGGTTAATAACCGCAGCAATTGACGTTACTCGCAGAAGAAGCACCGGCTAACTCCGTGCCAGCAGCCGCGGTAATACGGAGGGTGCAAGCGTTAATCGGAATTACTGGGCGTAAAGCGCACG
+
GGGGGGGGGGGGGGGGGGGGGGGGGGGGGGGGGGGGGGGGGGGGGGGGGGGGGGGGGGGGGGGGGGGCFGGGGGGGGGGGGGGGGGGGGGGGGGGGGGGGGGGGGGGGGGGGGFGGGGGGGGGGGFFGGGGGGGGGGGGGGGGGGGGFGGGGGGGGGGGGGGGGGGFGGGGGGGGGGGCGDGGGGGGGGGGGGGGGGGGGGGGGGGGGGGGGGGGGGGGGGGEGGGGGGGGGGGGGGGGGDGGD
@M03364:276:000000000-BLYN8:1:1101:11514:6012 1:N:0:1
ACTCCTACGGGAGGCAGCAGTAGGGAATCTTCGGCAATGGGGGCAACCCTGACCGAGCAACGCCGCGTGAGTGAAGAAGGTTTTCGGATCGTAAAACTCTGTTGTTAGAGAAGAACGTTAAGTAGAGTGGAAAGTTACTTAAGTGACGGTATCTAACCAGAAAGGGACGGCTAACTACGTGCCAGCAGCCGCGGTAATACGTAGGTCCCGAGCGTTGTCCGGATTTATTGGGCGTAAAGCGAGC
+
GGGGGGGGGGGGGGGGGGGGGGGGGGGGGGGGGGGGGGGGGGGGGGGGGGGGGGGGGGGGGFFFGGGFGEGGGGGGGGGGGGGGGGGEGGGGGGGGGGGGGGGGGDFFGGGGGGFGGGGGGGFGGGGAFGGGGGGGGGGFGFGFEGGFGFGGGGGGGGGFGFGGGGGGGGGGGGGGGGGGGFGGGGGGGGGGEGGGGGGGGCGGGGCGFEGGGGCEGGGGGGDCC9CFGGGFD<CCGFF7DDG)
@M03364:276:000000000-BLYN8:1:1101:18276:6021 1:N:0:1
ACTCCTACGGGAGGCAGCAGTAGGGAATCTTCGGCAATGGGGGCAACCCTGACCGAGCAACGCCGCGTGAGTGAAGAAGGTTTTCGGATCGTAAAACTCTGTTGTTAGAGAAGAACGACGAGGAGAGTGGAAAGCTCCTCGTGTGACGGTATCTAACCAGAAAGGGACGGCTAACTACGTGCCAGCAGCCGCGGTAATACGTAGGTCCCGAGCGTTGTCCGGATTTATTGGGCGTAAAGCGAGG
+
FGGGGGGGGDCEGGGGGGGGGGGGGGGGDGGGGGGGG8EFGDECFGGGGFFGFFFGGGGGGGDGGGG+@FGEEFGGGGGG=F,DEGGGGGCFGGGGGFGFGG<EFGFFEFGGGGG@FEGGGGGGGFGFGGGGGGGFFDCFGGGFGGGGG7C7FGEFGGGG7FCFCGFGGEEFFEC,C6<FGGFGGFGGGGGGGG>EGFG?E:CECC+@CEGEGG8**1C:AE*1*0<F<FF=*97:DGDGC19)
@M03364:276:000000000-BLYN8:1:1101:7730:6049 1:N:0:1
ACTCCTACGGGAGGCAGCAGTAGGGAATCTTCGGCAATGGGGGCAACCCTGACCGAGCAACGCCGCGTGAGTGAAGAAGGTTTTCGGATCGTAAAACTCTGTTGTTAGAGAAGAACGTTAAGTAGAGTGGAAAGTTACTTAAGTGACGGTATCTAACCAGAAAGGGACGGCTAACTACGTGCCAGCAGCCGCGGTAATACGTAGGTCCCAAGCGTTGTCCGGATTTATTGGGCGTAAAGCGAGC
+
GGGGGGGGGGGGGGGGGGGGGGGGGGGGGGGGGGGGGGGGGGGGGGGGGGGGGGGGGGGGGGGGGGGGGGGGGGGGGGGGFGGGGGGGEGGGGGGGGGGGGGGGGGGGGGGGGGGGG<FGGGFGGGGFGGGGGGGGGGGGGGFGGGGGGGGGGGGGEFGGGGGGGGGGGGGEGGGGGGGGGGGGGGGGGGGGGGGGGFGGGGFGGGDFGGGGGGCEGGGGEGE5?CFGGFFCGGGGGGGGGGG3
@M03364:276:000000000-BLYN8:1:1101:13907:6052 1:N:0:1
ACTCCTACGGGAGGCAGCAGTAGGGAATCTTCGGCAATGGGGGCAACCCTGACCGAGCAACGCCGCGTGAGTGAAGAAGGTTTTCGGATCGTAAAACTCTGTTGTTAGAGAAGAACGTTAAGTAGAGTGGAAAGTTACTTAAGTGACGGTATCTAACCAGAAAGGGACGGCTAACTACGTGCCAGCAGCCGCGGTAATACGTAGGTCCCAAGCGTTGTCCGGATTTATTGGGCGTAAAGCGAGC
+
GGGGGGGGGGGGGGGGGGGGGGGGGGGGGGGGGGGGEGGGGGGGGGGGGGGGGGGGGGGGGGGGGGFFGFGGGGGGGGGGGGGGGGGGGGGGGGGGGGGFGFGFGGGGGGGGGGGGGGGGGGBFFDFDFFGGGGGGGGGGGGGFGGGGGGGGGGGGGGGGDGGGGGGGGGGGGGGGGGGFFGGGGGGGGGGDCE8EEGGGGFFGGFGFFGFFGGECEGGGGGD5C@GGGGGGGGGGGGGGDDG)
@M03364:276:000000000-BLYN8:1:1101:21875:6066 1:N:0:1
ACTCCTACGGGAGGCAGCAGTGGGGAATATTGCACAATGGGCGCAAGCCTGATGCAGCCATGCCGCGTGTATGAAGAAGGCCTTCGGGTTGTAAAGTACTTTCAGCGAGGAGGAAGGCATTAGGGTTAATAACCTTAGTGATTGACGTTACTCGCAGAAGAAGCACCGGCTAACTCCGTGCCAGCAGCCGCGGTAATACGGAGGGTGCAAGCGTTAATCGGAATTACTGGGCGAAAAGCGCACG
+
GGGGFGGGGCFGGGGGGGGEFGGGGGGGGGGGGGGGGGFGGCFFEEEDDFGGGGGGGG8ECEA<FCF>FFFEFCFFDCFF,:FFFFEE=?F+FCFDAA<AE9FFF<FFGGFGGE<EE8FF,FFFFF8=FGFG=8FDFFFFFA?FGGGGFDFFGGDEGEFGEGFDG,FF<F7>C7,9@C<FCFFC7>EFFGGGG5CEC?;CE8EEE5CECFG5CC?EGDG:EEC=C9?7CFF7D):7DF7D5<<5
@M03364:276:000000000-BLYN8:1:1101:25961:6079 1:N:0:1
ACTCCTACTGGAGGCAGCAGTAGGGAATCTTCGGCAATGGGGGCAACCCTGACCGAGCAACGCCGCGTGAGTGAAGAAGGTTTTCGGATCGTAAAACTCTGTTGTTAGAGAAGAACGATAAGTAGAGTGGAAAGTTACTTAAGTGACGGTATCTAACCAGAAAGGGACGGCTAACTACGTGCCAGCAGCCGCGGTAATACGTAGGTCCCAAGCGTTGTCCGGAGTTATTGGGCGTAAAGCGAGC
+
FGGGEGGG9FGGGEG@C7CEG@<ECGDFGFAFGDGEFGCGGGGGGF<CC8EEECFB:CFFFGGGGGG+@?CFGGGGEEGGB,F<ECCB+CF8BADEFAF,EC<F==FDGGCF<AF<F++BFFBAF<B,CFFCBD3@<FDA9>F@CFDFF@<<>@FGEFGGGGFFDC>FGGG7FFC,FCFFG8EGG:FGF>EEED5BE9>;B+?BC?++3;<C@E3*7ECGEEC*/*<+<CEFFCECDDFFGDC)
@M03364:276:000000000-BLYN8:1:1101:18849:6090 1:N:0:1
ACTCCTACGGGAGGCAGCAGTGGGGAATATTGGACAATGGGCGAAAGCCTGATCCAGCCATGCCGCGTGTGTGAAGAAGGTCTTCGGATTGTAAAGCACTTTAAGTTGGGAGGAAGGGCATTAACCTAATACGTTAGTGCTTTGACGTTACCGACAGAATAAGCACCGGCTAACTCTGTGCCAGCAGCCGCGGTAATACAGAGGGTGCAAGCGTTAATCGGAATTACTGGGCGTAAAGCGCGCG
+
GGGGGGGGGGGGGGGGGGGGGGGGGGGGFGGGGGGGGGGGGGEGGGGGGGGGFGGGGFFGGFGFGGGGFFFFGGGGGGGGGGGGGGGCCCGGGGGGGGGG=FDGFF9FFFGGGGGFGGGEGCGGFF9FGGGGGEFFGGGGFGG99EFFGGGCFGE7>FGGGGGFFCDFGFGGGG9EGCGGFGGGGGF7DCEGG8EGDFGGGGGGGEGGGGGGECEEGGGCEGG5FGGGFC=5D7ECFG7DGGGG
@M03364:276:000000000-BLYN8:1:1101:8151:6104 1:N:0:1
ACTCCTACGGGAGGCAGCAGTAGGGAATCTTCGGCAATGGGGGCAACCCTGACCGAGCAACGCCGCGTGAGTGAAGAAGGTTTTCGGATCGTAAAACTCTGTTGTTAGAGAAGAACGTTAAGTAGAGTGGAAAATTACTTAAGTGACGGTATCTAACCAGAAAGGGACGGCTAACTACGTGCCAGCAGCCGCGGTAATACGTAGGTCCCAAGCGTTGTCCGGATTTATTGGGCGTAAAGCGAGC
+
GGGGGGGGGGGGGGGGGGGGGGGGGGGGGGGGGGGGGGGGGGGGGGGGGGGGGGGGGGGGGGGGGGGGGGGFGGGGGFFGFFGGGGGGGGGGGGGGGGGGGGGGGGGGGFGGGGGFGGGGGGFGGGGFGGGGGGGGGGGGGGGGFFGGGGGGGGGGGGGGGGGGGGGGGGGGGGGGGGGGGGGGGGGGGGGGGGGGGGGGGFGGGGGGGGGGGGEGGGGGGGGGG+<FFF?FGGGGGGGCGGG)
@M03364:276:000000000-BLYN8:1:1101:22188:6116 1:N:0:1
ACTCCTACGGGAGGCAGCAGTAGGGAATCTTCGGCAATGGGGGCAACCCTGACCGAGCAACGCCGCGTGAGTGAAGAAGGTTTTCGGATCGTAAAACTCTGTTGTTAGAGAAGAACGTTAAGTAGAGTGGAAAGTTACTTAAGTGACGGTATCTAACCAGAAAGGGACGGCTAACTACGTGCCAGCAGCCGCGGTAATACGTAGGTCCCAAGCGTTGTCCGGATTTATTGGGCGTAAAGCGAGC
+
GGGGGGGGGGGGGGGGGGGGGGGGGGGGGGGGGGGGDGGGGGGGGGGGGGGGCFGGEFGFGGGGGGGFGEGFFGGGGGGGBFCDFFGGCGGGGGGGGGFGGGGG=EFF<FGFFEFFGDFGGG@CFFF5EFEFGGG,EAFFDFFFFFGGGGG3EFGGFFFFFGFGGGGGGFGEGFFGGGGGGGGGGCEBFFEGGG8@CCFGFFGGG?CGFGGGGG88>ECFEGECE+<+:A6CFGEGGFGGDC5)
@M03364:276:000000000-BLYN8:1:1101:19090:6117 1:N:0:1
ACTCCTACGGGAGGCAGCAGTAGGGAATCTTCGGCAATGGGGGCAACCCTGACCGAGCAACGCCGCGTGAGTGAAGAAGGTTTTCGGATCGTAAAACTCTGTTGTTAGAGAAGAACGTTAAGTAGAGTGGAAAGTTACTTAAGTGACGGTATCTAACCAGAAAGGGACGGCTAACTACGTGCCAGCCGCCGCGGTAATACGTAGGTCCCAAGCGTTGTCCGGATTTATTGGGCGTAAAGCGAGC
+
GGGGGGGGGGGGGGGGGGGGGGGGGGGGGGGGGGGGGGGGGGGGGGGGGGGGGGGGGGGGGGFGGGGFGEGGGGGGGGGGGAF?FEGGGGGGGGGGGGGGGGGGFGGGFGFFGGGGG7FGEGEGGGGGGGGGGGGGFFF9FGGGGGGGEGFGGGGGDGGGFGFGGGFGGEG@FGGGGGGGGGGFGFGGGGGGGGEGGGGGGFGGG:CGGGGFGGGGEGFFGGDCG??FGFGGGGGGGGGFGGG3
@M03364:276:000000000-BLYN8:1:1101:4755:6120 1:N:0:1
ACTCCTACGGGAGGCAGCAGTGGGGAATATTGGACAATGGGCGAAAGCCTGATCCAGCCATGCCGCGTGTGTGAAGAAGGTCTTCGGATTGTAAAGCACTTTAAGTTGGGAGGAAGGGCATTAACCTAATACGTTAGTGCTTTGACGTTACCGACAGAATAAGCACCGGCTAACTCTGTGCCAGCAGCCGCGGTAATACGGAGGGTGCAAGCGTTAATCGGAATTACTGGGCGTAAAGCGCACG
+
GGGGGGGGGGGGGGGGGGGGGGGGGGGGGGGGGGGGGGGGGGGGGGGGGGGGGGGGGGGGGGGGGGGGGF@FFGGGGGGGGAFFGGDEGGGGFGGGGGGGFGFFGGADGGFGGGGGGDGDFFFGGFGBBBFFGEGGGGGGCFFGGGGEGFGGGDC@FGEAGGGGGGFGGGGGGGGCGGGGGGG@FGGGGGGGEGGGGGFCEGGGGGGGFGGGGGGGD9FCEGGGF7<C?FGCD<EGCFGD<D53
@M03364:276:000000000-BLYN8:1:1101:6870:6125 1:N:0:1
ACTCCTACGGGAGGCAGCAGTGGGGAATATTGGACAATGGGCGCAAGCCTGATGCAGCCATGCCGCGTGTATGAAGAAGGCCTTCGGGTTGTAAAGTACTTTCAGCGAGGAGGAAGGCATTAAGGATAATAACCGCAGCGATTGACGTTACTCGCAGAAGAAGCACCGGCTAACTCCGTGCCAGCAGCCGCGGTAATACGGAGGGTGCAAGCGTTAATCGGAATTACTGGGCGTAAAGCGAACG
+
FGGGGGGGGGGGGGGGGGGGGCFGGGGGCGGCF@FGGGGGFGGCGGGCGGGGCEGGGGCF<FGGGGGF>BCFGGGGGGGGEFCFFFGCFGGGFGGGEGGG<FAEGGBFCCECFGGG7FD5BE?FF,BCED<FD=>CFEFEGGGGGGGEFG>FABCE@FCCGGGGG@FGEGFGGGGF:>FGGGEFGFCCEGDGGGGGGGGGGDGGG*;8?FGGGGGCCCFGGG=CGGFGGCEGGCEGGFGG*7>9
@M03364:276:000000000-BLYN8:1:1101:21942:6137 1:N:0:1
ACTCCTACGGGAGGCAGCAGTAGGGAATCTTCCACAATGGACGAAAGTCTGATGGAGCAACGCCGCGTGAGTGAAGAAGGTTTTCGGATCGTAAAACTCTGTTGTTAGAGAAGAACGTTAAGTAGAGTGGAAAGTTACTTAAGTGACGGTATCTAACCAGAAAGGGACGGCTAACTACGTGCCAGCAGCCGCGGTAATACGTAGGTCCCAAGCGTTGTCCGGATTTATTGGGCGTAAAGCGAGC
+
FGGGGGGGGGGGGDGGGGFGGGGGG?FGGGGGCGGGFGGGGGG7CCGGGGGGGGFFGGFGFGGGGGGFGFGGGGGGFGGGGGG<FGGEFGGGGFGGGGFFFGGGGFGGGGGGGGGGGGGGFGEGGGGFGGFFFFG?CC@FFFFFGGGGGGGGFGFAF<=DFGGG8CCGGCFGGGGGGGGFFGGG>88,2:CCGCC8;CEGFEFD>+?9CC6ECECECEGGGGEGG6<FGGGGGDG:<FGGGCD3
@M03364:276:000000000-BLYN8:1:1101:22035:6191 1:N:0:1
ACTCCTACGGGAGGCAGCAGTAGGGAATCTTCCACAATGGACGCAAGTCTGATGGAGCAACGCCGCGTGAGTGAAGAAGGTTTTCGGATCGTAAAACTCTGTTGTTGGAGAAGAACAAGGGTGAGAGTGGAAAGTTCACCCCTTGACGGTATCTGACCAGAAAGCCACGGCTAACTACGTGCCAGCAGCCGCGGTAATACGTAGGTGGCAAGCGTTGTCCGGATTTATTGGGCGTAAAGCGAGC
+
GGGGGGGGGGGGGGGGGGGGGGGGGGGGGGGGGGGGGGGGGGGGGGGGGGGGGGGGGGGGGGGGGGGGGGGGGGGGGGGGGGGGGGGGGGGGGGGGGGGGGGGGGGGGGGGGGGGGGGGGGGGFGGGGGGGGGGGGGGFGGGGGGGGGGGGFGGGGGGGGGGFGGGGGGGGGGGGGGGCGGGGFGGGGGGGGGGGGGGFFGGGGGGGDFGGGDGEGGGGGGGGGGGGGFGGGGGGGGGGGGGD3
@M03364:276:000000000-BLYN8:1:1101:21754:6198 1:N:0:1
ACTCCTACGGGAGGCAGCAGTGGGGAATATTGCACAATGGGCGCAAGCCTGATGCAGCCATGCCGCGTGTATGAAGAAGGCCTTCGGGTTGTAAAGTACTTTCAGCGAGGAGGAAGGTGTTGTGGTTAATAACCACAGCAATTGACGTTACTCGCAGAAGAAGCACCGGCTAACTCTGTGCCAGCAGCCGCGGTAATACAGAGGGTGCAAGCGTTAATCGGAATTACTGGGCGTAAAGCGCGCG
+
GGGGGGGGGGGGGGGGGGGGGGGGGGGGGGGGGGGGGGGGGGGGGGGGGGGGGGGGGGGGGGGGGGGGGGGGGGGGGGGGGGGGGGGGGGGGGGGFGGGGGGGGGGDEGGGGGGGGGGGGGGGGCFFFGGGGGGGGGGGGGGGGGGGGGGGGGGGGGGFCGGGGGGGGGGGGGGGGGGGGGGGGGGGGGGGGGGGGGGGGGGGGGGGGGGGGEGGGGGGFGEGGGGGGGGDGGGGGGGGGCGDD
@M03364:276:000000000-BLYN8:1:1101:3757:6219 1:N:0:1
ACTCCTACGGGAGGCAGCAGTGGGGAATATTGCACAATGGGCGCAAGCCTGATGCAGCCATGCCGCGTGTATGAAGAAGGCCTTCGGGTTGTAAAGTACTTTCAGCGAGGAGGAAGGTGTTGTGGTTAATAACCACAGCAATTGACGTTACTCGCAGAAGAAGCACCGGCTAACTCCGTGCCAGCAGCCGCGGTAATACGGAGGGTGCAAGCGTTAATCGGAATTACTGGGCGTAAAGCGCACG
+
GGGGGGGGGGGGGGGGGGFGGGGGGGGGCFGGGGGGGGFGFGGEFGGCDEDFGGGGG?EGGFGEGGGGGGGFGFGGGGGGGGGGDGGGGGFGGGGGFFGFGGGGGGCBFGGGGGGGGGD<FGDG78FCD<FFGGGGGGGFGFG<FF:3@3>DF:>:>7FFEFGC,@FE*F7C<FCEDE1>F7;FGGGG7C>GGC8;CFF58=5CB8*;+>@8C**:CCFFGEG*<C7::F*:9CE5FGF33<D5
@M03364:276:000000000-BLYN8:1:1101:13143:6248 1:N:0:1
ACTCCTACGGGAGGCAGCAGTGGGGAATATTGCACAATGGGCGCAAGCCTGATGCAGCCATGCCGCGTGTATGAAGAAGGCCTTCGGGTTGTAAAGTACTTTCAGCGAGGAGGAAGGCATTAAGGTTAATAACCTTAGTGATTGACGTTACTCGCAGAAGAAGCACCGGCTAACTCCGTGCCAGCAGCCGCGGTAATACGGAGGGTGCAAGCGTTAATCGGAATTACTGGGCGTAAAGCGCACG
+
GGGGGGEFFDEGGGGGGGGGGFFGGGGGGGGFGGGGGGGFFGGGG7F?EDFGGGGGGFFGGGGGGGGGGFDGGGGGGGGFGGGG@FGCFFGGGGGGGGGGGGGGGGG7FGGGGFFFGGGGGGGGFFFGFFBFGFGG<EGG9@FFFGEGGGGGGGGGGGGGGGGGC,@F7FGG7FFGDGFFGGGGGFGG7CGGGGGEGGGGDECDG5CEEFFFGGGECF+:=58EF<F@96;CG<==FGGG35D)
@M03364:276:000000000-BLYN8:1:1101:19449:6251 1:N:0:1
ACTCCTACGGGAGGCAGCAGTGGGGAATATTGGACAATGGGCGAAAGCCTGATCCAGCCATGCCGCGTGTGTGAAGAAGGTCTTCGGATTGTAAAGCACTTTAAGTTGGGAGGAAGGGCATTAACCTAATACGTTAGTGTTTTGACGTTACCGACAGAATAAGCACCGGCTAACTCCGTGCCAGCAGCCGCGGTAATACGGAGGGTGCAAGCGTTAATCGGAATTACTGGGCGTAAAGCGCACG
+
GGGGGGGGGGGGGGGGGGGGGGGGGGGGGGGGGGGGGGGGGGGGGGGGGGGGGGGGGGGGGGGGGGGGGGGGGGGGGGGGGGGGGGGGGGGGGGGGGGGGGGGDGGGGGGGGGGGCGGGGGGGGGGGGGGGGFF@FGGGGGGGGGGGGGGGGDCGFGFGGGGGGGGGGGGGGGGGGGGFGGGGCFGGGGGGGGGGGGGGGGGGGGGGGGEFGGGGGGGGGGGGGGGGGF6FGGGDEDGFGGCD7
@M03364:276:000000000-BLYN8:1:1101:3911:6264 1:N:0:1
ACTCCTACGGGAGGCAGCAGTAGGGAATCTTCGGCAATGGGGGCAACCCTGACCGAGCAACGCCGCGTGAGTGAAGAAGGTTTTCGGATCGTAAAACTCTGTTGTTAGAGAAGAACGTTAAGTAGAGTGGAAAGTTACTTAAGTGACGGTATCTAACCAGAAAGGGACGGCTAACTACGTGCCAGCAGCCGCGGTAATACGTAGGTCCCAAGCGTGGTCCGGATTTATTGGGCGTAAAGCGAGC
+
GGGGGGGGGGGGGGGGGGGGGGGGGGGGGGGGGGGGGGGGGGCGGGGGGGGGGFGGGGGGGGGGGGGGGGEGGGGGGGGGGGGGGGGGGGGGGGGGGGGGGGGGGGGGGGGGGGGGGGGGGGGGGFGGGGGGGGGGGGGGGGGGGFGGGGGGGGGDGGGGGFFGGDGGG77CGGGGGGGGCFGGGGGGGGGGCGEECFGGGGGGGGGGGGFGGEG*/:EFCEGGDGGGGGFGGGEGGFGFGCDC
@M03364:276:000000000-BLYN8:1:1101:7020:6285 1:N:0:1
ACTCCTACGGGAGGCAGCAGTGGGGAATATTGCACAATGGGCGCAAGCCTGATGCAGCCATGCCGCGTGTATGAAGAAGGCCTTCGGGTTGTAAAGTACTTTCAGCGAGGAGGAAGGCGTTGTGGTTAATAACCACAGCAATTGACGTTACTCGCAGAAGAAGCACCGGCTAACTCCGTGCCAGCAGCCGCGGTAATACGGAGGGTGCAAGCGTTAATCGGAATTACTGGGCGTAAAGCGCACG
+
GGGGGGGGGGGGGGGGGGFGGGGGGGGGGGGGGGGGGGGGGGGGGGEGGGGGGGGGGGGGGGGGGGGGGGGGGGGGGGGGGGGGGGGGGGGGGGGGGGGGGGGGGGGGGGGGGGGGGGGGGGEGGGGGGGGGGGGGGGGGGGGGGGGGGGGGGGGGGGGGGGGGGGGGGGGGGGGGGGGGGGGGGGGGFEGGEECGGGGGGCGGGGGGGGGGGEGGGGGGGGGGGGCGFGFGGGGGGFGGGGG5
@M03364:276:000000000-BLYN8:1:1101:11768:6299 1:N:0:1
ACTCCTACGGGAGGCAGCAGTGGGGAATATTGGACAATGGGCGAAAGCCTGATCCAGCCATGCCGCGTGTGTGAAGAAGGTCTTCGGATTGTAAAGCACTTTAAGTTGGGAGGAAGGGCATTAACCTAATACGTTAGTGCTTTGACGTTACCGACAGAATAAGCACCGGCTAACTCTGTGCCAGCAGCCGCGGTAATACAGAGGGTGCAAGCGTTAATCGGAATTACTGGGCGTAAAGCGCGCG
+
FGGGGGGGGGGGGGGGGGGGGGGGGGGGGGGGGGGGGGGGGGGGGGGGGGGGEGGGGGGGGFGGGGGGGFFFGGGGGGGGGGGGGGGGGGGGGGGGGGGGGGDGGFFGGGGGGGGGGGGGCFFGGDFCGGGGGGFDCFGFGGGGGGGGGGGGGE7@FDGGGGGGGGGGGGGGGGFGGGGGGGGGGFGGGDG>EEEGCFFGFGGGGGGGGGGGGEE=CFDFGGGGGGGGGGCC31>CGGGGDDGG
@M03364:276:000000000-BLYN8:1:1101:15364:6302 1:N:0:1
ACTCCTACGGGAGGCAGCAGTGGGGAATATTGGACAATGGGCGAAAGCCTGATCCAGCCATGCCGCGTGTGTGAAGAAGGTCTTCGGATTGTAAAGCACTTTAAGTTGGGAGGAAGGGCATTAACCTAATACGTTAGTGCTTTGACGTTACCGACAGAATAAGCACCGGCTAACTCTGTGCCAGCAGCCGCGGTAATACAGAGGGTGCAAGCGTTAATCGGAATTACTGGGCGTAAAGCGCACG
+
GGGGGGGGGGGGGGGGGGGGGGGGGGGGGGGGGGGGGGGGGGGGGGGGGGGGGGGGGGGGFGGGGGGGGGGGGGFGGGGGGGGGGGGFGGGGCEEFGFGGFGEGGFFGGGGGGGGGFGGGGGGGGGGFFGGGFGGGGGGGGGGGGGGGGFGGG7>CFCEFFFGGGDGGGGGGCGDFGGC;;DFFGGCGGGGGGGGCCEFGFFEFGGGG?CAGG8AC=CEFEGEGG7CFCGGGGDE=<:CDGGGD
@M03364:276:000000000-BLYN8:1:1101:21694:6323 1:N:0:1
ACTCCTACGGGAGGCAGCAGTAGGGAATCTTCGGCAATGGACGAAAGTCTGACCGAGCAACGCCGCGTGAGTGAAGAAGGTTTTCGGATCGTAAAACTCTGTTGTTAGAGAAGAACGACGAGGAGAGTGGAAAGCTCCTCGTGTGACGGTATCTAACCTGAAAGGGACGGCTAACTACGTGCCAGCAGCCGCGGTAATACGTAGGTCCCGAGCGTTGTCCGGATTTATTGGGCGTAAAGCGAGC
+
GGGGGGGGGGGGGGGGGGGGGGGGGGGGGGGGGGGGGGGGGGGCGGGAGGGGGGGGGGGGGGGGGGGGGEGGGGGGGGGGGGGGGGGGGGGGGGGGGGGGGGGGGGGGGCGGGGGGGGGGGGGGGGGGGGGGGGFGFFCFEGGGGGGGGGGDFGGGGGFGGGGGGGGGGGGGGFGGGGGGGGGGGGGGGGGGGGGGGFGGFGFGGFFGGGGGGGGGGGGGGGGGGDFGGGFGFCCGGGCGGDC5
@M03364:276:000000000-BLYN8:1:1101:4128:6332 1:N:0:1
ACTCCTACGGGAGGCAGCAGTGGGGAATATTGGACAATGGGCGAAAGCCTGATCCAGCCATGCCGCGTGTGTGAAGAAGGCCTTCGGGTTGTAAAGTACTTTCAGCGAGGAGGAAGGCGTTGTGGTTAATAACCGCAGCAATTGACGTTACTCGCAGAAGAAGCACCGGCTAACTCCGTGCCAGCAGCCGCGGTAATACGGAGGGTGCAAGCGTTAATCGGAATTACTGGGCGTAAAGCGCACG
+
GGGGGGGGGGGGGGGGGGGGGGGGGGGGGGGGGGGGGGGGFGGGGGEGGGGGGGGGGGGGGGGGGGGGGFGGFGGGGFGGGGGGGGGGGGGGGFFGGGGGFGGGGGEEGGGGGGGGGGGEGGGC7FGGGGGGGGGGGGGG8FGGGAFFFFEGGGGGGGGGGGGGGGGGGGGGFGGFGGFGGGFGFGGGFGD>8CECFGGGEEGDGGGDFFGGG:CEGGGG7EGGC7++?F*7C55E3>FDDCG3
@M03364:276:000000000-BLYN8:1:1101:22581:6335 1:N:0:1
ACTCCTACGGGAGGCAGCAGTAGGGAATCTTCGGCAATGGACGAAAGTCTGACCGAGCAACGCCGCGTGAGTGAAGAAGGTTTTCGGATCGTAAAACTCTGTTGTTAGAGAAGAACGACGAGGAGAGTGGAAAGCTCCTCGTGTGACGGTATCTAACCAGAAAGGGACGGCTAACTACGTGCCAGCAGCCGCGGTAATACGTAGGTCCCGAGCGTTGTCCGGATTTATTGGGCGTAAAGCGAGC
+
GGGGGGGGGGGGGGGGGGGGGGGGGGGGGGGGGGGGGGGGGGGGGGEGGGGGGGGGGGGGGGGGGGGGGDGGGGGGGGGGGGGGGGGGGGGGGGGGGGGGGGGGGGGGGGGGGGGGGGGGGGGCGGGGGGGGGGGGFGGGGGGGFGGGGGGGCFGGGGGGFFGGGGGGGGGGGGGGGGGFCFGGGGGGGGGGGGGDGGGGGGGGGGGFGGGGGGGGEGGGG=E5CGGGGGFE<DGGGGGGGGGC
@M03364:276:000000000-BLYN8:1:1101:12804:6346 1:N:0:1
ACTCCTACGGGAGGCAGCAGTAGGGAATCTTCCACAATGGACGAAAGTCTGATGGAGCAACGCCGCGTGAGTGAAGAAGGGTTTCGGCTCGTAAAGCTCTGTTGTTAAAGAAGAACGTGGGTGAGAGTAACTGTTCACCCAGTGACGGTATTTAACCAGAAAGCCACGGCTAACTACGTGCCAGCAGCCGCGGTAATACGTAGGTGGCAAGCGTTATCCGGATTTATTGGGCGTAAAGCGAGCG
+
GGGGGGGGGGGGGGGGGGGGGGGGGGGGGGGGGGGGGGGGGGGGGGGGGGGGGGGGGGGGGGGGGGGGGGGGGGGGFGGGGGGGGGGGGGGGGGGGGGGGGGGGGGGGGGGGGGGGGGGGGEGGGGGGGGGGGGGGGGGGGGGGGGGGGGGGGGGGGGGGGGGGGGGGGGGGFGGGGGGDGGGGCCGGGGGGGGGGG9CFFGG8FGGGGGGGGGG5FGCGEEGGGFDFFGGGGGGGFFFGGGG7
@M03364:276:000000000-BLYN8:1:1101:3691:6352 1:N:0:1
ACTCCTACGGGAGGCAGCAGTAGGGAATCTTCGGCAATGGGGGCAACCCTGACCGAGCAACGCCGCGTGAGGGAAGAAGGGGTTCGGAACGTAAAACTGTGTTGTTAGAGAAGAAGGTTGAGCAGAGTGGAAAGTTAGGTAAGTGAGGGTAGCTAACCAGAAAGGGACGGCTAACTACTTGCGAGCAGCCGCGGGAAGACGGAGGTCCCAAGCGCTGTCCGGAGTGATTGGGCGTAAAGGGAGC
+
CF<6C<6CEC@C:+@7,FGGGFDE;C8@,66CD,:@6CFCCFCFG<C,@FC8,C@+FGGF8F=++>FFE:F8?=,B,B?::+884@F++>44BF<B<?,<C<D8FF5<BFFG,3>,BFG,=B,,33>8EBDFGGCFF,,@3:D3,,,@CFC*,E;,@5,,,6<><*,1***4<F@,7C,,<F*=EEG@BE>CGC8*1**0A>GE**;AF?8**;**2/++1:****0+3C;5FG77C5>**//)
@M03364:276:000000000-BLYN8:1:1101:13824:6352 1:N:0:1
ACTCCTACGGGAGGCAGCAGTAGGGAATCTTCGGCAATGGACGAAAGTCTGACCGAGCAACGCCGCGTGAGTGAAGAAGGTTTTCGGATCGTAAAACTCTGTTGTTAGAGAAGAACGACGAGGAGAGTGGAAAGCTCCTCGTGTGACGGTATCTAACCAGAAAGGGACGGCTAACTACGTGCCAGCAGCCGCGGTAATACGTAGGTCCCGAGCGTTGTCCGGATTTATTGGGCGTAAAGCGAGC
+
GGGGGGGGGGGGGGGGGGGGGGGGGGGGGGGGGGGGGGGGGGGGGGGGGGGGGGGGGGGGGGGGGGGGGGGGGGGGGGGGGGGGGGGGGGGGGGGGGGGGGGGGGGGGGGGGGGGGGGGGGGGGGGGGGGGGGGGGGGGGGGGGGGGGGGGGGGGGGGGGGGGGGGGGGGGGGGGGGGGGGGGGGGGFGGGGGGGGGGGGGGGGGGFGGGGGGGGGGGGGGGEEGGGGGGG=FGGGGGGGGGG3
@M03364:276:000000000-BLYN8:1:1101:23540:6369 1:N:0:1
ACTCCTACGGGAGGCAGCAGTGGGGAATATTGCACAATGGGCGCAAGCCTGATGCAGCCATTCCGCGTGTATGAAGAAGGCCTTCGGGTTGTAAAGTACTTTCAGCGAGGAGGAAGGCGTTGTGGTTAATAACTGCAGCGATTGACGTTACTCGCAGAAGAAGCACCGGCTAACTCCGTGCCAGCAGCCGCGGTAATACGGAGGGTGCAAGCGTTAATCGGAATTACTGGCCGTAAAGCGCACG
+
@FAD@E@FG7+@:+68@FGGFF<FDB@CCAC9E<FC,CA<EFGGGCCFFGGFG<F9<FFFE,C,E,CFGG8C,<,?6CC,C6,::FCCEB:=FF,CFCC99,,5<,@>=FC=+8,4BECC=+BF74BC?<,<>,C<FGEE7,:3>=F33D@,E:FCEFFEE:<CE3,F@C:F<FGGD8FGGG;88EB7CEEGGGECGCCB531C*BEG6;+*;*;*:9CC=C5C89<++<*/1)2**:CCD3D)
@M03364:276:000000000-BLYN8:1:1101:7813:6374 1:N:0:1
ACTCCTACGGGAGGCAGCAGTAGGGAATCTTCGGCAATGGACGAAAGTCTGACCGAGCAACGCCGCGTGAGTGAAGAAGGTTTTCGGATCGTAAAACTCTGTTGTTAGAGAAGAACGACGAGGAGAGTGGAAAGCTCCTCGTGTGACGGTATCTAACCAGAAAGGGACGGCTAACTACGTGCCAGCAGCCGCGGTAATACGTAGGTCCCAAGCGTTGTCCGGATTTATTGGGCGTAAAGCGAGC
+
GGGGGGGGGGGGGGGGGGGGGGGGGGGGGGGGGGGGGGGGGGGGGGGGGGGGGGGGGGGGGGGGGGGGGGGGGGGGGGGGGGFGGGGGGGGGGGGGGGGGGGGGGGGGGGGGGGGGGGGGGGGGDFGGGGGGGGGGGGGGGGGGGGGGGGGGGGGGGCFGGGGGGGGGGGGDEFGGGGGGGGGGGGGGGGGGGGEGGGGGGGGGDGGGGGGGGGGGGGGGGDGGGGGGGGGFGDEGDGGC5<D3
@M03364:276:000000000-BLYN8:1:1101:15914:6380 1:N:0:1
ACTCCTACGGGAGGCAGCAGTAGGGAATCTTCGGCAATGGGGGCAACCCTGACCGAGCAACGCCGCGTGAGTGAAGAAGGTTTTCGGATCGTAAAACTCTGTTGTTAGAGAAGAACGTTAAGTAGAGTGGAAAGTTACTTAAGTGACGGTATCTAACCAGAAAGGGACGGCTAACTACGTGCCAGCAGCCGCGGTAATACGTAGGTCCCAAGCGTTGTCCGGATTTATTGGGCGTAAAGCGAGC
+
GGGGGGGGGGGGGGGGGGGGGGGGGGGGGGGGGGGGGGGGGGGGGGGGGGGGGGGGGGGGGGGGGGGGGGGGGGGGGGGGGGGGGGGGGGGGGGGGGGGGGGGGGGGGFGGGGGGGGGGGFFGGGGGGGGGGGGGGGGGGGFGGGGGGGGGGGGGGGGGGGGGFGGGGGGGGGGGGGGGGGGGGGGGGGGGEGGGDEG?CFGGGGGGGGCFGGGGGGGGGGGGGGDGGGGG5CGEGGFGFDGD)
@M03364:276:000000000-BLYN8:1:1101:22081:6387 1:N:0:1
ACTCCTACGGGAGGCAGCAGTAGGGAATCTTCCACAATGGACGAAAGTCTGATGGAGCAACGCCGCGTGAGTGAAGAAGGGTTTCGGCTCGTAAAGCTCTGTTGTTAAAGAAGAACGTGGGTGAGAGTAACTGTTCACCCAGTGACGGTATCTAACCAGAAAGGGACGGCTAACTACGTGCCAGCAGCCGCGGTAATACGTAGGTCCCAAGCGTTGTCCGGATTTATTGGGCGTAAAGCGAGCG
+
GGGGGGGGGGGGGGGGGGGGGFGGGGGGGGGGGGGGGGGGGGGGGGGFFGGGGGGGGGGGGGGGGGGGGGGGGGGGGGGGGGFGFGGEFGGGGGGGGFFGGGGGGGGFFGGGGGGGGGGGGGGGCGGGFGGFGGGGGGFGGGGGGGGGGGGFEGGGFGGGGGGGCGFCFGGGGGGGGGGG7EGFF7DEFGGGGGGGGGGGGFFGFFC5E?CAEEEG=:FGGEEGGGGFECCGGGGGG>CGGGD7
@M03364:276:000000000-BLYN8:1:1101:4576:6429 1:N:0:1
ACTCCTACGGGAGGCAGCAGTAGGGAATCTTCGGCAATGGGGGCAACCCTGACCGAGCAACGCCGCGTGAGTGAAGAAGGTTTTCGGATCGTAAAACTCTGTTGTTAGAGAAGAACGTTAAGTAGAGTGGAAAGTTACTTAAGTGACGGTATCTAACCAGAAAGGGACGGCTAACTACGTGCCAGCAGCCGCGGTAATACGTAGGTCCCAAGCGTTGTCCGGATTTATTGGGCGTAAAGCGAGC
+
GGGGGGGGGGGGGGGGGGGGGGGGGGGGGGGGGGGGGGGGGGGGGGGGGGGGGGGGGGGGGGGGGGGGGGGGGGGGGGGGFGGGGGGGGGGGGGGGGGGGGGGGGGGGGGGGGGGGGGGGGGGGGGGGGGGGGGGGGGGGGGGGGGGGGGGGGGGGGGGGGGGGGGGGGGGGGGGGGGGGGGGGGGGGGGGGGGGGGGC9FCGGGGFFGGGGGGGG5:CEEGGCGFGGGGGGGGGGGC>F5CD7
@M03364:276:000000000-BLYN8:1:1101:26326:6434 1:N:0:1
ACTCCTACGGGAGGCAGCAGTAGGGAATCTTCCACAATGGACGAAAGTCTGATGGAGCAACGCCGCGTGAGTGAAGAAGGTTTTCGGATCGTAAAACTCTGTTGTTGGAGAAGAACGTATTTGATAGTAACTGATCAGGTAGTGACGGTATCCAACCAGAAAGCCACGGCTAACTACGTGCCAGCAGCCGCGGTAATACGTAGGTGGCAAGCGTTGTCCGGATTTATTGGGCGTAAAGCGAGCG
+
GGGGGGGGGGGGCEGGGGGGGGGFDFF@FFFGGGGGGFGFCGGGEEEGFFFFGGGGGGFCGD@FGGGCFGGGFEGGGGFDFD?FGGGGGGGGGGFGGGGEDFGGG8<DFGGGGFF@CBFFGAFD9FF9BFGEFGGCCFD7FFFF9ECGEGF9@FFGGGGGGGDDFCG7FDGGGGGGGGFGGDGGCF6EGGGGGGGGFFFFGFGGGGF>*<=@8E8C=FCCEC85+>CFGGGGGGGGC*:9CDG/
@M03364:276:000000000-BLYN8:1:1101:6697:6435 1:N:0:1
ACTCCTACGGGAGGCAGCAGTAGGGAATCTTCGGCAATGGGGGCAACCCTGACCGAGCAACGCCGCGTGAGTGAAGAAGGTTTTCGGATCGTAAAACTCTGTTGTTAGAGAAGAACGTTAAGTAGAGTGGAAAGTTACTTAAGTGACGGTATCTAACCAGAAAGGGACGGCTAACTACGTGCCAGCAGCCGCGGTAATACGTAGGTCCCAAGCGTTGTCCGGATTTATTGGGCGTAAAGCGAGC
+
GGGGGGGGGGGGGGGGGGGGGGGGGGGGGGGGGGGGGGGGGGGGGGGGGGGGGGGGCGGGGECEGGGGGGGGGGGGGGGGGGGGGGGGGGGGGGGGFGGGGGGGGGGGFGGGGGGGGGGGGGGGGGGGGGGGGGGGGGGGGGGGGGGGGGGGGGGGGGG7>:FFCECGGGGGGGGGGGGGGGGGGGGGEFGGGGGEGGGGGGGGGGGGGGGGGGAEDEGGGGGG*AFFFFF=FDGGGGGGGGD)
@M03364:276:000000000-BLYN8:1:1101:18019:6437 1:N:0:1
ACTCCTACGGGAGGCAGCAGTAGGGAATCTTCGGCAATGGGGGCAACCCTGACCGAGCAACGCCGCGTGAGTGAAGAAGGTTTTCGGATCGTAAAACTCTGTTGTTAGAGAAGAACGTTAAGTAGAGTGGAAAGTTACTTAAGTGACGGTATCTAACCAGAAAGGGACGGCTAACTACGTGCCAGCAGCCGCGGTAATACGTAGGTCCCAAGCGTTGTCCGGATTTATTGGGCGTAAAGCGAGC
+
GGGGGGGGGGGGGGGGGGGFGGGGGGGGGGGGGGGGGGGGGGGGGGGGGGGGGGGGGGGGGGGGGGGGGGGGGGGGGGGGGGGGGGGGGGGGGGGGGGGGGGGGGGGGGGGGGGGGGGGGGGGGGGGGGGGGGGGGGGGGGGGGGGGGGGGGGGGGGGGGGGGGGGGGGGGGDGGGGGGGGGGGGGGGGGGGGGGGGGGGGGGGGGGGGGGFGDEGGGGGGEGGCCCFGGG5FGGGGGFGGGD3
@M03364:276:000000000-BLYN8:1:1101:7014:6445 1:N:0:1
ACTCCTACGGGAGGCAGCAGTGGGGAATATTGCACAATGGGCGCAAGCCTGATGCAGCCATGCCGCGTGTATGAAGAAGGCCTTCGGGTTGTAAAGTACTTTCAGCGAGGAGGAAGGTGTTGTGGTTAATAACCACAGCAATTGACGTTACTCGCAGAAGAAGCACCGGCTAACTCCGTGCCAGCAGCCGCGGTAATACGGAGGGTGCAAGCGTTAATCGGAATTACTGGGCGTAAAGCGCACG
+
GGGGGGGGGGGGGGGGGGGGGGGGGGGGGGGGGGGGGGGGGGGGGGGGGGGGGGGGGGGGGGGGGGGGGGGGGGGGGGGGGGGGGGGGGGGGGGGGGGGGGGGGGGGGGGGGGGGGGGGGGGGGGGGGGGGGGGGGGGGGGGGGGGGGGGGGGGGGGGGGGGGGGGFGGGGGGGGGGGGGGGGGGGGGGGGGGGGGGGGGGGGGDGGDC@FGGGGGGGGGGGGGGGFFFFFGG3:EFGCGGGG5
@M03364:276:000000000-BLYN8:1:1101:16306:6457 1:N:0:1
ACTCCTACGGGAGGCAGCAGTAGGGAATCTTCGGCAATGGGGGCAACCCTGACCGAGCAACGCCGCGTGAGTGAAGAAGGTTTTCGGATCGTAAAACTCTGTTGTTAGAGAAGAACGTTAAGTAGAGTGGAAAGTTACTTAAGTGACGGTATCTAACCAGAAAGGGACGGCTAACTACGTGCCAGCAGCCGCGGTAATACGTAGGTCCCAAGCGTTGTCCGGATTTATTGGGCGTAAAGCGAGC
+
GGGGGGGGGGGGGGGGGGGGGGGGGGGGGGGGGGGGDGGGGGGGGGGGGGGGGGGGGGGGGGGGGGGGGGGGGGGGGGGGGGGGGGGGGGGGGGGFFGGGGGGGGGGGGGGGGGGGGGGGGGGGFDFGGGGCFGFFGFGGGGGGGCGGGGGGGGFEGGGFGGGGGGGGGD:CFBFGGGGGC7FFGGCFGFGGGGEEGGFGGGGGGGGFFGGGGGGGGEFFGGCGGCEGGGGFGGGGDFG>DDC)
@M03364:276:000000000-BLYN8:1:1101:11108:6460 1:N:0:1
ACTCCTACGGGAGGCAGCAGTGGGGAATATTGCACAATGGGCGCAAGCCTGATGCAGCCATGCCGCGTGTATGAAGAAGGCCTTCGGGTTGTAAAGTACTTTCAGCGAGGAGGAAGGCGTTGTAGTTAATAACTGCAGCGATTGACGTTACTCGCAGAAGAAGCACCGGCTAACTCCGTGCCAGCAGCCGCGGTAATACGGAGGGTGCAAGCGTTAATCGGAATTACTGGGCGTAAAGCGCACG
+
EFGGGD<FGCCCGDGG@@FDFGGG+6@EFEFDFG9CF9F<FFFC@EFC,69<EEFFEF@EFGG@@F@6@FFFCG,,,E=@@FC@<@ED=CEF,5C@FCAE<A5A<AF+46+BCEFBB,+CFCFAD,B,55@B=<?,AFFE>CC+3,3@F8>CG7+3<+@FC<FC,<F*3CFGGE2?,>**:C@FFCCF78BECCBGF?EC5C5C7CGEE:CCE;CCFGF7ECE*<+?GCCCED)5:7CFGC9C7
@M03364:276:000000000-BLYN8:1:1101:22373:6479 1:N:0:1
ACTCCTACGGGAGGCAGCAGTGGGGAATATTGCACAATGGGCGCAAGCCTGATGCAGCCATGCCGCGTGTATGAAGAAGGCCTTCGGGTTGTAAAGTACTTTCAGCGAGGAGGAAGGCATTAAGGTTAATAACCTTAGTGATTGACGTTACTCGCAGAAGAAGCACCGGCTAACTCCGTGCCAGCAGCCGCGGTAATACGGAGGGTGCAAGCGTTAATCGGAATTACTGGGCGGAATGCGCACG
+
GGGGGGEGGGGGGGDGGGGGGGGGGEGFFFGGGGGGGGGGGGGDGGGGGGGGGGGGGFCGGGGFGGGGEEGGGGGGGGGGCGGGGGGGFFGFGGGGGFGGGGGGCFGDGG=@FFGGEGCDGF9<FGFGGGGGGFEGFFFAFGGGGGGGGGGGCG7FFC7FE:F<BFFGGGGGGGGGGGGFCFGGGG>FGGGEGC*CFFGGGDEGGGD>C?FFEEECEGGGG=CFGFGGGFGGG)/7*7:>DDGC
@M03364:276:000000000-BLYN8:1:1101:3692:6495 1:N:0:1
ACTCCTACGGGAGGCAGCAGTAGGGAATCTTCGGCAATGGGGGCAACCCTGACCGAGCAACGCCGCGTGAGTGAAGAAGGTTTTCGGATCGTAAAACTCTGTTGTTAGAGAAGAACGTTAAGGAGAGTGGAAAGTTACTTAAGTGACGGTATCTAACCAGAAAGGGACGGCTAACTACGTGCCAGCAGCCGCGGTAATACGTAGGTCCCAAGCGTTGTCCGGATTTATTGGGCGTAAAGCGAGC
+
GGFGGG9FCGDEGGC;CGFGGGGEEGFGGGGGFGF7BFFFGEGEFGGGEGFFFGGGGG@EFFCFGGGCFEFCFEFGAFFEFGFFGCC:=FGGGGGC<FCFAD<EFGGF?FGFGFFDCBCFFF,B>,BBFGFF9FFD9DFCB=@CFFDFGGFGGGGGGG9FGFFCGGGC>C@FGGGGGGFGGFGGGBFGEEEDEC:8BFFGGCEGDFEFGGEF5CE5CEGCEGEC*0ACCFGGGG>EGGFC3*C)
@M03364:276:000000000-BLYN8:1:1101:4387:6503 1:N:0:1
ACTCCTACGGGAGGCAGCAGTGGGGAATATTGGACAATGGGCGAAAGCCTGATCCAGCCATGCCGCGTGTGTGAAGAAGGTCTTCGGATTGTAAAGCACTTTAAGTTGGGAGGAAGGGCATTAACCTAATACGTTAGTGCTTTGACGTTACCGACAGAATAAGCACCGGCTAACTCTGTGCCAGCAGCCGCGGTAATACAGAGGGTGCAAGCGTTAATCGGAATTACTGGGCGTAAAGCGCGCG
+
GGGGGGGGGGGGGGGGGGGGGGGGGGGGGGGGGGGGGGGGGGGGGGGGGGGGGGGGGGGGGGGGGGGGGGGGGGGGGGGGGGGGGGGGGGGGGGGGGGGGGGGGGGFGGGGGGGGFGGGGGGGGGGGGGGGGGGFGGGGGGGGFGGGGGGGGGGGGGGGGGGGGGGGGGGGGGGGGGGGGGGGGGGGGGGGGGGGGGGGGGGGGGGGGGGGGGGGGGGGFEEGGGGGGGGGGGGGGGGGDDGGG
@M03364:276:000000000-BLYN8:1:1101:7837:6507 1:N:0:1
ACTCCTACGGGAGGCAGCAGTAGGGAATCTTCAGCAATGGGGGCAACCCTGACCGAGCAACGCCGCGTGAGTGAAGAAGGTTTTCGGATCGTAAAACTCTGTTGTTAGAGAAGAACGTTAAGTAGAGTGGAAAGTTACTTAAGTGACGGTATCTAACCAGAAAGGGACGGCTAACTACGTGCCAGCAGCCGCGGTAATACGTAGGTCCCAAGCGTTGTCCGGATTTATTGGGCGTAAAGCGAGC
+
GGGGGGGGGGGGGGGGGGGGGGGGGGGGGGGGGGGGGGGGGGGGGGGGGGGGGGGGGGGGGGGGGGGGGGGGGGGGGGGGFGGGGGGGGGGGGGGGGGGGGGGGGGGGGGGGGGGGFFGFGGFGGFGFGGGGGGGGGGGGGGGGGGGGGGGGGGGGGFGFGGGGGGGGGGGGGGGGGGGGGGGGGGFFGGGGGGEGGGCGGGGGGGGGGGGGGGGGGGGGGGDGGFFGGCGCDDGGDCGGGGD5
@M03364:276:000000000-BLYN8:1:1101:8496:6525 1:N:0:1
ACTCCTACGGGAGGCAGCAGTGGGGAATATTGCACAATGGGCGCAAGCCTGATGCAGCCATGCCGCGTGTATGAAGAAGGCCTTCGGGTTGTAAAGTACTTTCAGCGAGGAGGAAGGTGTTGTGGTTAATAACCGCAGCAATTGACGTTACTCGCAGAAGAAGCACCGGCTAACTCCGTGCCAGCAGCCGCGGTAATACGGAGGGTGCAAGCGTTAATCGGAATTACTGGGCGTAAAGCGCGCG
+
GGGGGGGGGGGGGGGGGGGGGGGGGGGGGGGGGGGGGGGGGGGGGGGGGGGGGGGGGGGGGGGGGGGGGGGGGGGGGGGGGGGGGGGGGGGGGGGGGGGGGGGGGGGGGGGGGGCFGGGGGGGGGGGGGGGGGGGGGGGGGFGGGGGGGGGGFFGGGGGGGGGGGGGGGGGGGGGGGGGGGGGEFFGGGGGGGGEGGFFGGEEGGGGGGFGGGGGGFGGGGGDFGFFGGG55DDGG3FDGGGGG
@M03364:276:000000000-BLYN8:1:1101:22572:6550 1:N:0:1
ACTCCTACGGGAGGCAGCAGTGGGGAATATTGCACAATGGGCGCAAGCCTGATGCAGCCATGCCGCGTGTATGAAGAAGGCCTTCGGGTTGTAAAGTACTTTCAGCGAGGAGGAAGGCATTAAGGTTAATAACCTTAGTGATTGACGTTACTCGCAGAAGAAGCACCGGCTAACTCCGTGCCAGCAGCCGCGGTAATACGGAGGGTGCAAGCGTTAATCGGAATTACTGGGCGTAAAGCGCACG
+
GGGGGGGGGGGGGGGGGGGGGGGGGGGFGGGGGGGGGGGGGGGGGGGGGGGGGGGGGGGCCEFGGGGGGGGGGGGGGGGGGGGGGGGC<FFGGGGGFGGGGGGGGGGGGGFGDGFGGGGGGGGGGGGGFGGGGGGCFGGGGGGGGGGCFGGGFGGEGGGGGGFGGGGGGGGGGGGGGGGGGGGGGGGGGGGGGGGGGGGGEBEGDGGGGDGFGEGGCGGGGDEGGGGGGGGGG75A3D7CDGGD
@M03364:276:000000000-BLYN8:1:1101:14024:6553 1:N:0:1
ACTCCTACGGGAGGCAGCAGTAGGGAATCTTCGGCAATGGGGGCAACCCTGACCGAGCAACGCCGCGTGAGTGAAGAAGGTTTTCGGATCGTAAAACTCTGTTGTTAGAGAAGAACGTTAAGTAGAGTGGAAAGTTACTTAAGTGACGGTATCTAACCAGAAAGGGACGGCTAACTACGTGCCGGCAGCCGCGGTAATACGTAGGTCCCAAGCGTTGTCCGGATTTATTGGGCGTAAAGCGAGC
+
GGGGGGGGGGGGGGGGGGGGGGGGGGGGGGGGGGGGGGGGGGGGGGGGGGGGGGGGGGGGGGGGGGGGGGGGGGGGGGGGGGGGGGGGGGGGGGGGGGGGGGGGGGGGGGGGGGGGGGGGGGGGGGGGGGGFGGGGGGGGGGGGGGGGGGGGGGGGGGGFECGGGGGFGGGGGGGGGGGGGGGGGGGGGGGGGGGGGGGGGGGGGGGGGGGGGGGGGGGGDGEEDGGGGGGFGGGEGGGGGGG3
@M03364:276:000000000-BLYN8:1:1101:3398:6573 1:N:0:1
ACTCCTACGGGAGGCAGCAGTGGGGAATATTGGACAATGGGCGAAAGCCTGATCCAGCCATGCCGCGTGTGTGAAGAAGGTCTTCGGATTGTAAAGCACTTTAAGTTGGGAGGAAGGGCATTAACCTAATACGTTAGTGCTTTGACGTTACCGACAGAATAAGCACCGGCTAACTCTGTGCCAGCAGCCGCGGTAATACAGAGGGTGCAAGCGTTAATCGGAATTACTGGGCGTAAAGCGCACG
+
GGGGCFGGGEGGGGGGGGFGGGGGGDGGGGGGGGGGGGGGGGGGGGGGGGGGGGGGGGGGGGGGGGGGGGGGGGGGGGGGGGGGGGGGGGGGEFAFGGGGGGGGFGGGGGGGGGGGGGGGGGGGGGGGGGGGGGGGGGGGGGGFGGGGGGGGGGGGGFFGGGGGGGGGGGGGGFGGGGGGGGGGGGGGGCGEEGGGGGGGGGFGGEGGGGGGGGEEEGGGG85CGGGGFGGFGGEGGGGGGGGC
@M03364:276:000000000-BLYN8:1:1101:8373:6581 1:N:0:1
ACTCCTACGGGAGGCAGCAGTGGGGAATATTGCACAATGGGCGCAAGCCTGATGCAGCCATGCCGCGTGTATGAAGAAGGCCTTCGGGTTGTAAAGTACTTTCAGCGAGGAGGAAGGCGTTGTGGTTAATAACCGCAGCGATTGACGTTACTCGCAGAAGAAGCACCGGCTAACTCCGTGCCAGCAGCCGCGGTAATACGGAGGGTGCAAGCGTTAATCGGAATTACTGGGCGTAAAGCGCACG
+
GGGGGGGGGGGGGGGGGGGGGGGGGGGGGGGGGGGGGGGGGGGGGGGGGGGGGGGGGGGGGGGGGGGGGGGGGGGGGGGGGGGGGGGGGGGGGGGGGGGGGGGGGGGGGGGGGGGGGGGGGGGGGGGGGGGGGGGGGGGGGGGGGGGGGGGGGGGGGGGGGGGGGGGGGGGDGGGGGGGGGGGGGGGGGGGGGGGGGGGGGGGGGGGGGGGGGGGGGGGGD8AFGGGGGGGGGGGGGFGGGGGD
@M03364:276:000000000-BLYN8:1:1101:8173:6608 1:N:0:1
ACTCCTACGGGAGGCAGCAGTAGGGAATCTTCGGCAATGGGGGCAACCCTGACCGAGCAACGCCGCGTGAGTGAAGAAGGTTTTCGGATCGTAAAACTCTGTTGTTAGAGAAGAACGTTAAGTAGAGTGGAAAGTTACTTAAGTGACGGTATCTAACCAGAAAGGGACGGCTAACTACGTGCCAGCAGCCGCGGTAATACGTAGGTCCCAAGCGTTGTCCGGATTTATTGGGCGTAAAGCGAGC
+
GGGGGGGGGGGGGGGGGGGGGGGGGGGGGGGGGGGGGGGGGGGGGGGGGGGGGGGGGGGGGGGGGGGGGGGGGGGFGGGGGGGGGGGGGGGGGGGGGGGGGGGGGGGGDGGGGGGGGGGGGGGGGGGGGGGGGGGGGGGGGFGGGGGGGGGGGGGGGGGGGGGGFGGGG>CEGGGFGGGGGGGGGGGGGGGGGGGGGGGGGGGGGGGGGGGGGGGGGGGGGGGEGGFGGGG=FGGGGGGG)1>)
@M03364:276:000000000-BLYN8:1:1101:17136:6626 1:N:0:1
ACTCCTACGGGAGGCAGCAGTGGGGAATATTGCACAATGGGCGCAAGCCTGATGCAGCCATGCCGCGTGTATGAAGAAGGCCTTCGGGTTGTAAAGTACTTTCAGCGAGGAGGAAGGCATTAAGGTTAATAACCTTAGTGATTGACGTTACTCGCAGAAGAAGCACCGGCTAACTCCGTGCCAGCAGCCGCGGTAATACGGAGGGTGCAAGCGTTAATCGGAATTACTGGGCGTAAAGCGCACG
+
GGGGGGGGGGGDGGGGGGFGFGFGGGGGGGGGGGGFGGCGGGGGGGGGGGGGGGGGGGFGGGGGEC@@BFGGGGGGGCEGDGGDFFFE=FGFEFAFGGGGGGGGGABCFEGDGC=?FFGGGGGDFFGGGG9DF@FFGGF9FFGEGGGEGGGGF=7CFCFGGGGGDFGGCFEDGGGFFGGFDGFGGFGFFGDGGGGGGGFF>EGGGGGCFFFGECE8EGGGG5CFGGGGGGC7DDECDGGGDDDC
@M03364:276:000000000-BLYN8:1:1101:6139:6628 1:N:0:1
ACTCCTACGGGAGGCAGCAGTGGGGAATATTGCACAATGGGCGCAAGCCTGATGCAGCCATGCCGCGTGTATGAAGAAGGCCTTCGGGTTGTAAAGTACTTTCAGCGAGGAGGAAGGTGTTGTGGTTAATAACCGCAGCAATTGACGTTACTCGCAGAAGAAGCACCGGCTAACTCCGTGCCAGCAGCCGCGGTAATACGGAGGGTGCAAGCGTTAATCGGAATTACTGGGCGTAAAGCGCACG
+
GGGGGGGGGGGGGGGGGGGGGGGGGGGGGGGGGGGGGGGGGGGGGGGGGGGGGGGGGGGGGGGGGGGGGGGGGGGGGGGGGGGGGGGGGGGGGGGGGGGGGGGGGGGGGGGGGDGFGGGGGGGGGGGGGGGGGGGGGGGGGGGGGGGGGGGGGGGGGGGD7FGGGGGGGGGGGGGGGGGGGGGGGGGGGGGGGGGGGGGGGGGGGGGDCFCFGGGGGGGGEGGGFGGGGGGGGGGGGGFGGGG<
@M03364:276:000000000-BLYN8:1:1101:6371:6663 1:N:0:1
ACTCCTACGGGAGGCAGCAGTAGGGAATCTTCGGCAATGGACGAAAGTCTGACCGAGCAACGCCGCGTGAGTGAAGAAGGTTTTCGGATCGTAAAACTCTGTTGTTAGAGAAGAACGTTAAGTAGAGTGGAAAGTTACTTAAGTGACGGTATCTAACCAGAAAGGGACGGCTAACTACGTGCCAGCAGCCGCGGTAATACGTAGGTCCCAAGCGTTGTCCGGATTTATTGGGCGTAAAGCGAGC
+
GGGGGGGGGGGGGGGGGGGGGGGGGGGGGGGGGGGGGGGGGGGGGGGGGGGGGGGGGGGGGGGGGGGGGGGGFGGGGGGGGGGGGGGGGGGGGGGGGGGGGGGGGGGGGGGGGGGGGGGGGFFGGGGGGGGGFFGGFGGGGGGGGGGGGGGGGGGGGGGGGGGGGGGGGGGGGGGFGGGGGGGFDGGGGGGGGGGDGGGGGGGGGGGGGGGGGGGGGGGCEGGDGFG?EF9CFGGGGF7FGGG)
@M03364:276:000000000-BLYN8:1:1101:11831:6671 1:N:0:1
ACTCCTCCGGGAGGCAGCAGTAGGGAATCTTCGGCAATGGGGGCAACCCTGACCGAGCAACGCCGCGTGAGTGAAGAAGGTTTTCGGATCGTAAAACTCTGTTGTTAGAGAAGAACGTTAAGTAGAGTGGAAAGTTACTTAAGTGACGGTATCTAACCAGAAAGGGACGGCTAACTACGTGCCAGCAGCCGCGGTAATACGTAGGTCCCAAGCGTTGTCCGGATTTATTGGGCGTAAAGCGAGC
+
FDGCGG,C@FEEEFDGGGGGFGGGGGGGFFFFFDEGGFF<<,CFFFEGGGDGGGGGCCCEFFCEFFDF@CF<FF9AFC<B=,AAFCFCGGGGFGGGGFGFFFGGGGGGGFF<FCGFG3F<FD@CF==:EFFFGGGGGFF9F9FG9FFCEEFFGFCDGDFGFDFCCC@FC:CFGGGGFEGGG7:;<BCEE,=8EEGCEC;CGCFGGG+BFGCFCGGEC=?+:=8*/<CCGGG*>>EECCCFDDD)
@M03364:276:000000000-BLYN8:1:1101:5831:6676 1:N:0:1
ACTCCTACGGGAGGCAGCAGTAGGGAATCTTCGGCAATGGACGAAAGTCTGACCGAGCAACGCCGCGTGAGTGAAGAAGGTTTTCGGATCGTAAAACTCTGTTGTTAGAGAAGAACGTTAAGTAGAGTGGAAAGTTACTTAAGTGACGGTATCTAACCAGAAAGGGACGGCTAACTACGTGCCAGCAGCCGCGGTAATACGTAGGTCCCAAGCGTTGTCCGGATTTATTGGGCGTAAAGCGAGC
+
GGGGGGGGGGGGGGGGGGGGGGGGGGGGGGGGGGGGGGGGGGGGGGGGGGGGGGGGGGGGGGGGGGGFGGGGGGGGGGGGGGGGGGGGEDGGGGGGGGGGGGGGGGGGGGGGGGGGGGGGGGCFFGGGGGGGDGGFGGGFEFGGGGGGGGGGGGGGGGCGGGCFFCGFGEGGGGGGGGGGFGGGGGGGGGGGGGEGGGGGGGGGGGFGFGFCGGGGGGGGGG5/;FGC?FGGDDGGG:FGGGG3
@M03364:276:000000000-BLYN8:1:1101:11130:6691 1:N:0:1
ACTCCTACGGGAGGCAGCAGTGGGGAATATTGGACAATGGGCGAAAGCCTGATCCAGCCATGCCGCGTGTGTGAAGAAGGTCTTCGGATTGTAAAGCACTTTAAGTTGGGAGGAAGGGCATTAACCTAATACGTTAGTGCTTTGACGTTACCGACAGAATAAGCACCGGCTAACTCTGTGCCAGCAGCCGCGGTAATACAGAGGGTGCAAGCGTTAATCGGAATTACTGGGCGTAAAGCGCGCG
+
GGGGGGGGGGGGGGGGGGGGGGGGGGGGGGGGGFGGGGGGGGGGGDGGGGGGGGGGFG<FCEGGGGGGGGGGGGGGGGGGGGGGFGGDGGFGGGGGGGGGGGGDFGFFFEEFGGFGGGDFGGGGGGGGFE??<FGGGGGGGGGGGGEGGGGGGEF7CG:FGFGC:FGGDDCCFGGGGGGGGGGDFGGGGGGGGEEEGGFCGFGGGCGGFFGGGGGGFGGGDGEFFC@EG?FCD7EE<CCDGGDC
@M03364:276:000000000-BLYN8:1:1101:23158:6709 1:N:0:1
ACTCCTACGGGAGGCAGCAGTAGGGAATCTTCGGCAATGGGGGCAACCCTGACCGAGCAACGCCGCGTGAGTGAAGAAGGTTTTCGGATCGTAAAACTCTGTTGTTAGAGAAGAACGTTAAGTAGAGTGGAAAGTTACTTAAGTGACGGTATCTAACCAGAAAGGGACGGCTAACTACGTGCCAGCAGCCGCGGTAATACGTAGGTCCCAAGCGTTGTCCGGATTTATTGGGCGTAAAGCGAGC
+
GGGGGGGGGGGGGGGEGGGGGGGGGGGGGGGGGGGGGGGGGGGGGGGGGGGGGGGGGGGGGGGGGGG@FGGGGGGGGGGGFGGGGGGEGGGGGGGGCFGGGGGGGGGGFGGGGGGGGBFGFGFFFFGGGGGGGGGGGGFGGGGGGGGGGGGGFGGGGGGGGGGGGDGDCFGD:CCFDFEGFGGGFFGFFEECEC1BEGGGGGGGGGGGGGFFFGD8CGGFEGGGG6EFCF?=CDGGCGGGG<)/
@M03364:276:000000000-BLYN8:1:1101:24685:6717 1:N:0:1
ACTCCTACGGGAGGCAGCAGTGGGGAATATTGCACAATGGGCGCAAGCCTGATGCAGCCATGCCGCGTGTATGAAGAAGGCCTTCGGGTTGTAAAGTACTTTCAGCGAGGAGGAAGGTGTTGTGGTTAATAACCACAGCAATTGACGTTACTCGCAGAAGAAGCACCGGCTAACTCCGTGCCAGCAGCCGCGGTAATACGGAGGTTGCAAGCGTTAATCGGAATTACTGGGCGTAAAGCGCGCG
+
GGGGGGFGDGGGGGGGGGFFFFGGGDGFFGGGFGGGFGFGFFGGGGGGGGGGGGGGGGGGGFFFGGGGGGGGGGGGGGGGGGGEGGGGGGGGFGGGGGGGGGGGGGGGGGEFGGGGGGGGGGGGGGGGGGFFGGGGDFGGGGGGGGGGGGGGGGGFG7FGGGGGGG@CGGGGGGGGGEGFGGGGGGGGGGGGGGCEGGGGGEGGCEGGGGGG?EEGGGGGE5EGGGGGCCG=DGE**:CDGG:C
@M03364:276:000000000-BLYN8:1:1101:18469:6717 1:N:0:1
ACTCCTACGGGAGGCAGCAGTGGGGAATATTGCACAATGGGCGCAAGCCTGATGCAGCCATGCCGCGTGTATGAAGAAGGCCTTCGGGTTGTAAAGTACTTTCAGCGAGGAGGAAGGCGTTGTAGTTAATAGCTGCAGCGATTGACGTTACTCGCAGAAGAAGCACCGGCTAACTCCGTGCCAGCAGCCGCGGTAATACGTAGGTCCCAAGCGTTGTCCGGATTTATTGGGCGTAAAGCGAGCG
+
GGGGGGGGGGGGGGGGGGGGGGGGGGGGGGGFGGGGGGGGGGGGGGGGGGGGGGGGGGGGFGGGGGGGGGGGGGGGGGGGGGGGGGGGGGGGGGGGGGGGGGGGGGGDFGGGGGGGGGFGGGGGGGGGGGGFGDFGGGGGGGGGGGGGGGGGGGGGGGGGGGGGGGGGGGGGGGGGGGGGGGGGGGGGGGGGGGGGGGGGGGGGGC9CGGGGGGGGEFFGGG;CFGGGGFGGGGGGGGGGC357
@M03364:276:000000000-BLYN8:1:1101:21279:6725 1:N:0:1
ACTCCTACGGGAGGCAGCAGTAGGGAATCTTCGGCAATGGACGAAAGTCTGACCGAGCAACGCCGCGTGAGTGAAGAAGGTTTTCGGATCGTAAAACTCTGTTGTTAGAGAAGAACGTTAAGTAGAGTGGAAAGTTACTTAAGTGACGGTATCCAACCAGAAAGCCACGGCTAACTACGTGCCAGCAGCCGCGGTAATACGTAGGTGGCAAGCGTTGTCCGGATTTATTGGGCGTAAAGCGAGC
+
GGGGFGGGGGGGGGGGGGGGGGGGGGGGGGGGGGGGGGGGGGGGGGGGGGGGGGGGGGGGGGGGGGGGGGGGGGGGGGGGGGGGGGGGGGGGGGGGGGGGGGFGGGGGGGGGGGGGGGGGGGGGGGGGGGGGGGGGGGGGGGGGGGGGGGGGGFGGGGGGGGGGGGGGGGGGGGGGGGGGGGGGGGFGGGGGGGGGGGGGGGFGGGGGGGFFGGEGGGGGDGEDEFFGGGGGGGGGGGGGGGD<
@M03364:276:000000000-BLYN8:1:1101:22065:6741 1:N:0:1
ACTCCTACGGGAGGCAGCAGTGGGGAATATTGGACAATGGGCGAAAGCCTGATCCAGCCATGCCGCGTGTGTGAAGAAGGTCTTCGGATTGTAAAGCACTTTAAGTTGGGAGGAAGGGCATTAACCTAATACGTTAGTGTTTTGACGTTACCGACAGAATAAGCACCGGCTAACTCTGTGCCAGCAGCCGCGGTAATACAGAGGGTGCAAGCGTTAATCGGAATTACTGGGCGTAAAGCGCGCG
+
EFECAEFFBEGE>CCGG7EFFGGGG@CFDAFEFFEDFFEE@C@FGDGFEFDGGCFGGGC@F<<@:@:6>CFFEFGFGGDFGGGGGGGEG><FFGGGAF<FGGGGGA?EF:EEGGG8=:BFFGGG??FCDFFGGFFGEFFADFFFG9>>FBFGGGGGEGFFG9FABFCEBCCGGGC9FGCFEFFGGGG7D>>BECGGCFGCE+B7BC8CCFE5?E8=5F7==C8CFEFGF?*279:C<C7CDDDD
@M03364:276:000000000-BLYN8:1:1101:8957:6747 1:N:0:1
ACTCCTACGGGAGGCAGCAGTGGGGAATATTGCACAATGGGCGCAAGCCTGATGCAGCCATGCCGCGTGTATGAAGAAGGCCTTCGGGTTGTAAAGTACTTTCAGCGAGGAGGAAGGTGTTGTGGTTAATAACCACAGCAATTGACGTTACTCGCAGAAGAAGCACCGGCTAACTCCGTGCCAGCAGCCGCGGTAATACAGAGGGTGCAAGCGTTAATCGGAATTACTGGGCGTAAAGCGCGCG
+
GGGGGGGGGGGGGGGGGGGGGGGGGGGGGGGGGGGGGGGGGGGGGGGGGGGGGGGGGGGGGGGGGGGGGGGGGGGGGGGGGGGGGGGGGGGGGGGGGGGGGGGGGGGFGGGGGGGGGGGGGGGGGDFGGGGGGFGGGGGG8FGGGGGGGGDFGDGGGGGGGGFGGGGGGGGGGGGGGGGGGGGGGGGGGGGGDCGGGGGGGGGGGGGGGGGGGGGGGGGGG=EGGGGGGGGGGGG=FGGDDGGG
@M03364:276:000000000-BLYN8:1:1101:9016:6748 1:N:0:1
ACTCCTACGGGAGGCAGCAGTGGGGAATATTGCACAATGGGCGCAAGCCAGATGCAGCCATGCCGCGTGTATGAAGAAGGCCTTCGGGTTGTAAAGTACTTTCAGCGAGGAGGAAGGCGTTGTGGTTAATAACCGCAGCGATTGACGTTACTCGCAGAAGAAGCACCGGCTAACTCCGTGCCAGCAGCCGCGGTAATACGGAGGGTGCAAGCGTTAATCGGAATTACTGGGCGTACAGCGCACG
+
-CEFACEF77FG7+CEGCCFFFC?@@CFGCFFGGGFG,CAF8FFC:FGG,:<FAFFAEGGDFGFEFEGG@<FCF9E<,6<,=F8<FGG48+BAFF,FAF95,BEEFG4@=4?CCF,+E:CECFGCFDFFG9<=FEDGGGG:FFCFCEE<AFFFDEEF<C7FCFFCCGFEG7CF@CF71=<CGGGGFFGGGGG5C>8C9FC8*:88CGG?FC:E>CG*<CCE585<:E7<+2A7)7*>CD5/)9)
@M03364:276:000000000-BLYN8:1:1101:4799:6763 1:N:0:1
ACTCCTACGGGAGGCAGCAGTGGGGAATATTGCACAATGGGCGCAAGCCTGATGCAGCCATGCCGCGTGTATGAAGAAGGCCTTCGGGTTGTAAAGTACTTTCAGCGAGGAGGAAGGCGTTGTGGTTAATAACCGCAGCGATTGACGTTACTCGCAGAAGAAGCACCGGCTAACTCCGTGCCAGCAGCCGCGGTAATACGGAGGGTGCAAGCGTTAATCGGAATTACTGGGCGTAAAGCGCACG
+
GGGGGGGGGGGGGGGGGGGGGGGGGGGGGGGGGGGGFGGGGGGGGGGGGGGGGGGGGGGGGGGGGGGGGGGGGGGGGGGGGGGGGGGGGGGGGGGGGGGGGGGGGGGGGGGGGGGGGGGGGGGGGGGGGGGGGGDGGGGGGGGGGGGGGGGGGGGDEGGGGGGGGGGCCEGGFGGGGGGGGGFCFGGGGGGGGGGEFCCFGGGGGGEGGGFGGGGGGCFGGGEGGGGFDGGGDDGGG7DGGGG7
@M03364:276:000000000-BLYN8:1:1101:21491:6778 1:N:0:1
ACTCCTACGGGAGGCAGCAGTAGGGAATCTTCGGCAATGGGGGCAACCCTGACCGAGCAACGCCGCGTGAGTGAAGAAGGTTTTCGGATCGTAAAACTCTGTTGTTAGAGAAGAACGTTAAGTAGAGTGGAAAGTTACTTAAGTGACGGTATCTAACCAGAAAGGGACGGCTAACTACGTGCCAGCAGCCGCGGTAATACGTAGGTCCCAAGCGTTGTCCGGATTTATTGGGCGTAAAGCGAGC
+
GGGGGGGGGGGGGGGGGGGGGGGGGGGGGGGGGGGGGGGGGGGGGGGGGGGGGGGGGGGGGGGGGGGGGGGGGGGGGGGGGGGGGGGGGGGGGGGGGGGGGGGGGGGGGGGGGGGGGGGGFGFFGGGGGGGGGGGGGGGGGGGGFGGGGGGGGGGGGGGGGGGGGGGGGGGGGGGGGGGGGGGGGGGGGGGGGGGGGGGGGGGGGGFGGGGCFGGGGGGGGGGGD9FGGGGFGGGEGGGGGDG)
@M03364:276:000000000-BLYN8:1:1101:13033:6785 1:N:0:1
ACTCCTACGGGAGGCAGCAGTAGGGAATCTTCCACAATGGACGAAAGTCTGATGGAGCAACGCCGCGTGAGTGAAGAAGGGTTTCGGCTCGTAAAGCTCTGTTGTTAAAGAAGAACGTGGGTGAGAGTAACTGTTCACCCAGTGACGGTATTTAACCAGAAAGCCACGGCTAACTACGTGCCAGCAGCCGCGGTAATACGTAGGTGGCAAGCGTTATCCGGATTTATTGGGCGTAAAGCGAGCG
+
GGGGGGGGGGGGGGGGGGGGGGGGGGGGGGGGGGGGGGGGGGGGGGGGGGGGGGGGGGGGGGGGGGGGGGGGGGFGGGGGEGGGGGGGGGGGGGGGGGGGGGGGFGGGGGGGGGGGGGGGGGGGGGGGGGGGGGGGGGGGGGGGGGDGGGGGGGGGGGGGGGGGGGGGGGGGGGGGGGGGGGGGGGFGGGGGGGGGGGGGGGGGGGGGGGGGGGGGGFGGG=EGGGGFGGGGGGGDGFGGGGG7
@M03364:276:000000000-BLYN8:1:1101:19599:6786 1:N:0:1
ACTCCTACGGGAGGCAGCAGTAGGGAATCTTCGGCAATGGGGGCAACCCTGACCGAGCAACGCCGCGTGAGTGAAGAAGGTTTTCGGATCGTAAAACTCTGTTGTTAGAGAAGAACGTTAAGTAGAGTGGAAAGTTACTTAAGTGACGGTATCTAACCAGAAAGGGACGGCTAACTACGTGCCAGCAGCCGCGGTAATACGTAGGTCCCAAGCGTTGTCCGGATTTATTGGGCGTAAAGCGAGC
+
GGGGGGGGGGGGGGGGGGGGGGGGGGGGGGGGGGGGGGGGGGGGGGGFGGGGGGG@FFGGGGGGGGGFFGEGFFGGGFGGGGGGGGGGGGGGGGGGGGGGGGGGGGGGGGGGGGGGGGGGFGG9FFGGGGGFFFFGGFGEGGGGGGGGGGGCFGGGGGGGGCGGGGGGGGDCCFFGGGGGG>FFGGGFGCCEGGGGCFGGGGGGGGCGGGGGGGDGGEFGG=CCC6CFGGGGGGGGGCFGG<C)
@M03364:276:000000000-BLYN8:1:1101:26921:6792 1:N:0:1
ACTCCTACGGGAGGCAGCAGTAGGGAATCTTCGGCAATGGGGGCAACCCTGACCGAGCAACGCCGCGTGAGTGAAGAAGGTTTTCGGATCGTAAAACTCTGTTGTTAGAGAAGAACGTTAAGTAGAGTGGAAAGTTACTTAAGTGACGGTATCTAACCAGAAAGGGACGGCTAACTACGTGCCAGCAGCCGCGGTAATACGTAGGTCCCAAGCGTTGTCCGGATTTATTGGGCGTAAAGCGATG
+
GGGGGGGGGGGGGGGGGGGGGFGGGGGGFGGFGGGGGGGGGGGGGGGGGGGGGGGGGGGGGGGGGGGGGGEFGGAEGDEGGGGGCFGGGCGGGGGGGGGGGGGGGGDFFGGGGGGGGGGGGGDFGCDFGGG?E8F<@@FFF9@FF<CCF<>@EGGGFGCFCFCCFGF@BFEGGGFGGGGGGFGGCFFGC8CCC5:=ECFGC9+BC2<CB<?8FGEGEGF+:CE58+9E?9@CC<*/1>FCDD**
@M03364:276:000000000-BLYN8:1:1101:17769:6794 1:N:0:1
ACTCCTACGGGAGGCAGCAGTAGGGAATCTTCCACAATGGACGAAAGTCTGATGGAGCAACGCCGCGTGAGTGAAGAAGGGTTTCGGCTCGTAAAGCTCTGTTGTTAAAGAAGAACGTGGGTGAGAGTAACTGTTCACCCAGTGACGGTATTTAACCAGAAAGCCACGGCTAACTACGTGCCAGCAGCCGCGGTAATACAGAGGGTGCAAGCGTTAATCGGAATTACTGGGCGTAAAGCGCGCG
+
GGGGGGGGGGGGGGGGGGGGGGGGGGGGGGGGGGGGGGGGGGGGGGGGGGGGGGGGGGGGGGGGGGGGGGGGGGGGGGGGGGGGGGGGGGGGGGGGGGGGGGGGGGGGGGGGGGGGGGGGGGGGGGGGGGGGGGGGGGGGGGGGGGGGGGGGGGGGGGGGGGGGGGGGGGGGGGGGGGGGGGGGGGGFGGGGGGGGGGFGG?CGEGGGGGGGGGGGGGGGGGGGGGGGCGDGGGGGGGGGGGGG
@M03364:276:000000000-BLYN8:1:1101:23671:6798 1:N:0:1
ACTCCTACGGGAGGCAGCAGTAGGGAATCTTCCACAATGGACGAAAGTCTGATGGAGCAACGCCGCGTGAGTGAAGAAGGTTTTCGGATCGTAAAACTCTGTTGTTAGAGAAGAACGTTAAGTAGAGTGGAAAATTACTTAAGTGACGGTATCTAACCAGAAAGGGACGGCTAACTACGTGCCAGCAGCCGCGGTAATACGTAGGTCCCAAGCGTTGTCCGGATTTATTGGGCGTAAAGCGAGC
+
GGGGGGGGGGGGGGGGGGGGGFGGGGGGGGGGGGGGGGGGGGGGGGGGGGGGGGGGGGGGGGGGGGGFGGGGGGGGGGGGGGGGGGGGGGGGGGGGGGGGGGGGGFGGGGGGGGGGGGGGGGGGGGGGGGGGGGGGGGGGGGGGGGGGGGGGGGGGFGGGGGGGG+FFGGGGGGGGGGGGGGGGGGGGGFGGGGGGGGGGGFFGEGGGGGGGGGCEEEGGGGGDGFGGGGGGGGGGDGGFGGG:
@M03364:276:000000000-BLYN8:1:1101:9918:6799 1:N:0:1
ACTCCTACGGGAGGCAGCAGTAGGGAATCTTCGGCAATGGGGGCAACCCTGACCGAGCAACGCCGCGTGAGTGAAGAAGGTTTTCGGATCGTAAAACTCTGTTGTTAGAGAAGAACGTTAAGTAGAGTGGAAAGTTACTTAAGTGACGGTATCTAACCAGAAAGGGACGGCTAACTACGTGCCAGCAGCCGCGGTAATACGTAGGTCCCAAGCGTTGTCCGGATTTATTGGGCGTAAAGCGAGC
+
GGGGGGGGGGGGGGGGGGGGGGGGGGGGGGGGGGGGGGGGGGGGGGGGGGGGGGGGGGGGGGGGGGGGGGGGGGGGGGGGGGGGGGGGGGGGGGGGGGGGGGGGGGGGGGGGGGGGGGGGGGGGGFGGGGGFGGGGGGGGGGGGDGGGGGGGGGFFGGGGGGGGGGGGGGGGGGGGGGGGGGGGGGGGGGGGGGEEEGGGGGGGGGGGGGGGGGGGGGGGGGGGGGGFGGGGGGGGGGGGGGG<
@M03364:276:000000000-BLYN8:1:1101:23849:6810 1:N:0:1
ACTCCTACGGGAGGCAGCAGTAGGGAATCTTCGGCAATGGGGGCAACCCTGACCGAGCAACGCCGCGTGAGTGAAGAAGGTTTTCGGATCGTAAAACTCTGTTGTTAGAGAAGAACGTTAAGTAGAGTGGAAAGTTACTTAAGTGACGGTATCTAACCAGAAAGGGACGGCTAACTACGTGCCAGCAGCCGCGGTAATACGTAGGTCCCAAGCGTTGTCCGGATTTATTGGGCGTAAAGCGAGC
+
GGGGGGGGGGGGGGGGGGGGGGGGGGGGGGGGGGGGGGGGGGGGGGGGGGGGGGGGGGGGGGGGGGGGGGGGGGGGGGGGGGGGGGGGGGGGGGGGGGGGGGGGGGGGGGGGGGGGGGGGGGGGGGGFGGGGGGGGGGGGGGGGGGGGGGGGGGGGGGGGGGGGFGGGGDGGGGGGGGGGGGGGGGGGGGGGGGGGGGGGGGGGGGGGGGGGGGCEGGCCGGGGEFGGGGGGGGGGGGGGGGG3
@M03364:276:000000000-BLYN8:1:1101:25769:6820 1:N:0:1
ACTCCTACGGGAGGCAGCAGTAGGGAATCTTCGGCAATGGGGGCAACCCTGACCGAGCAACGCCGCGTGAGTGAAGAAGGTTTTCGGATCGTAAAACTCTGTTGTTAGAGAAGAACGTTAAGTAGAGTGGAAAGTTACTTAAGTGACGGTATCTAACCAGAAAGGGACGGCTAACTACGTGCCAGCAGCCGCGGTAATACGTAGGTCCCAAGCGTTGTCCGGATTTATTGGGCGTAAAGCGAGC
+
GGGGGGGGEGGGGGGGGGGGGGGCGGGDGGGGGGGGGGGGFGGGGGGGGGGGGGGGGGGGGGGGDGCB:FEGGGGGGGGFGGFEGGGGGGGGGGGGGFGEEGFAGFFFGGGGGGGAFGGFFFFCFAFGGFGGGFGGFFGGAFGGGGGGGGGGGFGGGGFFGGGGCGGGEGEGGDG@,D7FFGCFFGGGFEEGEE3:EGFFCBCF@CCFFFGF5EG5CEGFGEEEGC:<?+<C<DGGGGCDCC7)
@M03364:276:000000000-BLYN8:1:1101:15086:6879 1:N:0:1
ACTCCTACGGGAGGCAGCAGTAGGGAATCTTCCACAATGGACGAAAGTCTGATGGAGCAACGCCGCGTGAGTGAAGAAGGGTTTCGGCTCGTAAAGCTCTGTTGTTAAAGAAGAACGTGGGTGAGAGTAACTGTTCACCCAGTGACGGTATTTAACCAGAAAGCCACGGCTAACTACGTGCCAGCAGCCGCGGTAATACGTAGGTGGCAAGCGTTATCCGGATTTATTGGGCGTAAAGCGAGCG
+
GGGGGGGGGGGGGGGGGGGGGGGGGGGGGGGGGGGGGGGGGGGGGGGGGGGGGGGGGGGGGGGGGGGGGGGGGGFFGGFGGGGGGGGDGGGGGGGGGGGGGGGGGGGGGGGGGGGGGFGGGFGGGGGGGGGGGGGGGGGGFFFGGGGGGGGGGDFFCFGGGGGGGGFGGGGGGGGGGGGGGGGGGGGGEEGEGGGGFGGGFGGGCDGGGGGGGGGG5<CEGECGFGGGGGGFDGEEGFCDCDDD
@M03364:276:000000000-BLYN8:1:1101:7400:6929 1:N:0:1
ACTCCTACGGGAGGCAGCAGTGGGGAATATTGCACAATGGGCGCAAGCCTGATGCAGCCATGCCGCGTGTATGAAGAAGGCCTTCGGGTTGTAAAGTACTTTCAGCGAGGAGGAAGGTGTTGTGGTTAATAACCACAGCAATTGACGTTACTCGCAGAAGAAGCACCGGCTAACTCCGTGCCAGCAGCCGCGGTAATACGGAGGGTGCAAGCGTTAATCGGAATTACTGGGCGTAAAGCGCACG
+
GGGGGGGGGGGGGGGGGGGGGGGGGGGGGGGGGGGGGGGGGGGGGGGGGGGGGGGGGGGGGGGGGGGGGEGGGGFGGGGGGGGGGGGGGGGGGGGGGGGGGGGGGGGGGGGGCGFGGFDEFGG@FCGGGGGGGGGGGGGGGGGGGGGGGGGGGGGGGGGGGGGGGGFGGGGGGGGGGCFGGGGFGGGGFGGGGGGGGGGGGDCCEEGGGGFGGGGGGGGGGGGGGGGGGGGGGGGCCFFDGDD5
@M03364:276:000000000-BLYN8:1:1101:12316:6945 1:N:0:1
ACTCCTACGGGAGGCAGCAGTAGGGAATCTTCCACAATGGGCGAAAGCCTGATGGAGCAACGCCGCGTGTGTGATGAAGGCTTTCGGGTCGTAAAGCACTGTTGTATGGGAAGAACAGCTAGAATAGGGAATGATTTTAGTTTGACGGTACCATACCAGAAAGGGACGGCTAAATACGTGCCAGCAGCCGCGGTAATACGTAGGTCCCAAGCGTTGTCCGGATTTATTGGGCGTAAAGCGAGCG
+
GGGGGGGGGGGGGGGGGGGGGGGGGGGGGGGGGGGGGGGGGGGGGGGGGGGGGGGGGGGGGGGGGGGGGGGGGGGGGGGGGGGGGGGGGGGGGGGGGGGGGGGGGGGGGGGGGGGGGGGGGGGGGGGGGGGGGGG<FGGGGGGGGGGGGGGGGGGGGGGGGGGGGGGGGGGGGGGGFEGGGGGGGGGGGGCEGGGGGGGGFGGGGG9CGGGGGGGGEGGGGGGGGGGGGGGGGGGGGGGGGGDD
@M03364:276:000000000-BLYN8:1:1101:7432:6948 1:N:0:1
ACTCCTACGGGAGGCAGCAGTAGGGAATCTTCGGCAATGGGGGCAACCCTGACCGAGCAACGCCGCGTGAGTGAAGAAGGTTTTCGGATCGTAAAACTCTGTTGTTAGAGAAGAACGTTAAGTAGAGTGGAAAGTTACTTAAGTGACGGTATCTAACCAGAAAGGGACGGCTAACTACGTGCCAGCAGCCGCGGTAATACGTAGGTCCCAAGCGTTGTCCGGATTTATTGGGCGTAAAGCGAGC
+
FGGGGF@DFGGGGEFCFGGFGDFGGGGEGFFFGFGEGGGGGFG:@FFAFGGGGCFCGGGGGD@FGDG4FCG<?FEF98BF=<E@AFC@CFGBFDFGGGGFCE<EGGA<<B9EEGGGG+BFFGB?<5D<FCGGFGGGGGG9==FFGEGGEGGGGCFFF,,DGCFFGGGFGGGDEFGGGFF,<:C,?@EF@FEGGGCEDGGGG9+=EGGGCE85*:E5C5C?=E:7*0<E+0<C*12CD**27</)
@M03364:276:000000000-BLYN8:1:1101:19804:7017 1:N:0:1
ACTCCTACGGGAGGCAGCAGTAGGGAATCTTCGGCAATGGACGAAAGTCTGACCGAGCAACGCCGCGTGAGTGAAGAAGGTTTTCGGATCGTAAAACTCTGTTGTTAGAGAAGAACAAGGATGAGAGTAGAACGTTCATCCCTTGACGGTATCTAACCAGAAAGCCACGGCTAACTACGTGCCAGCAGCCGCGGTAATACGTAGGTGGCAAGCGTTGTCCGGATTTATTGGGCGTAAAGCGAGC
+
GGGGGGGGGGGGGGGGGGGGGGGGGGGGGGGGGGGGGGGGGGGGGGGGGGGGGGGGGGGGGGGGGGGGGGGGGGGGGGGGGGGGGGGGGGGGGGGGGGGGGGGGGGGGGGGGGGGGGGGGGGGDGGGGGGGGGGGGGGGGGGGGGGGGGGGGGGGGGGGGGGGGGGGGGGGGGGGGGGGGFGGGGGGGGGGGGGGGGGGGFGFGGGGGGG9CFGGEGGGGECGEGGGGGGGFGGGGGGGFGGGC
@M03364:276:000000000-BLYN8:1:1101:26128:7019 1:N:0:1
ACTCCTACGGGAGGCAGCAGTAGGGAATCTTCCACAATGGACGAAAGTCTGATGGAGCAACGCCGCGTGAGTGAAGAAGGGTTTCGGCTCGTAAAGCTCTGTTGTTAAAGAAGAACGTGGGTGAGAGTAACTGTTCACCCAGTGACGGTATTTAACCAGAAAGCCACGGCTAACTACGTGCCAGCAGCCGCGGTAATACGTAGGTGGCAAGCGTTGTCCGGATTTATTGGGCGTAAAGCGAGCG
+
GFGGGGGGGGGGGGGGGGGGGGGGGFGGGGGGGGGGGGGGGGGGGGGGGGGGGGGGGGGGGGGGGGGGGGGGGGGFGGGGGGGGGGGGGGGGGGGGGGGGGGGFAFGGGFGGGGGGGGGGGGGGGGGFDDFGGGGGGGGGGGGGGGGGGFG<FGGFC9F@FGFFFGGGGGGGGGGGGGDFGGGGGGGGGECGGEGGFFGGCGGGFGGGG6CGGCGGE?CEEGG*<FFGGFGFDGGGFFFGGDD<
@M03364:276:000000000-BLYN8:1:1101:19614:7045 1:N:0:1
ACTCCTACGGGAGGCAGCAGTAGGGAATCTTCGGCAATGGGGGCAACCCTGACCGAGCAACGCCGCGTGAGTGAAGAAGGTTTTCGGATCGTAAAACTCTGTTGTTAGAGAAGAACGTTAAGTAGAGTGGAAAGTTACTTAAGTGACGGTATCTAACCAGAAAGGGACGGCTAACTACGTGCCAGCAGCCGCGGTAATACGTAGGTCCCAAGCGTTGTCCGGATTTATTGGGCGTAAAGCGAGC
+
GGGGFGGGGGGGGGGGGGEGGGGGGGGGGGGGGDGCFGGGGDGGGGGGGGGGGGGGGGGGGGDDGGGGGGGGGGGGGGGFFGGGFFEEFGGGGGGGGGGGGGGGGGFGGGDGF@CDFDFFFCFGGCFFCFAFGGGGGGGGFEGGGGGGGEFGGGGGGGGGGGGGG>EGGGDGFGFDGGGGGGGEC@FGGGGGGGGGGGFGGGGGGG?+BFGC8CCC5CGFGGDCEG7FG+<=DCCGGFGGGDD)
@M03364:276:000000000-BLYN8:1:1101:25448:7058 1:N:0:1
ACTCCTACGGGAGGCAGCAGTGGGGAATATTGCACAATGGGCGCAAGCCTGATGCAGCCATGCCGCGTGTATGAAGAAGGCCTTCGGGTTGTAAAGTACTTTCAGCGAGGAGGAAGGTGTTGTGGTTAATAACCACAGCAATTGACGTTACTCGCAGAAGAAGCACCGGCTAACTCCGTGCCAGCAGCCGCGGTAATACGGAGGGTGCAAGCGTTAATCGGAATTACTGGGCGTAAAGCGCACG
+
GGGGGGGGGGGGGGGGDFFGGGGGGDEGGGGGGGGFFGGGGGGGGGGGGFGFGGGGGGGGGGGGGGGGGGCFEFGGFFGGGEFFGGGGFFGGGGFGGFGGFGFGGGGDGGDDEFDFGGGGGGFGGG?<FFCFFFFGGGGG<F9FDCEGGGDFGGGGGGFFGGGGGGGGGGGGGGGGGEGFGFGGGFGG@E>CECEEGGGGG5CEGGGGGGGGGGGGFGGGGGDFFGGFEGFGGGGGGGGGDD31
@M03364:276:000000000-BLYN8:1:1101:16228:7068 1:N:0:1
ACTCCTACGGGAGGCAGCAGTGGGGAATATTGCACAATGGGCGCAAGCCTGTTGCAGCCATGCCGCGTGTATGAAGAAGGCCTTCGGGTTGTAAAGTACTTTCAGCGAGGAGGAAGGGGATGTGGTTAATAACCGCATTCATTGACGTTACTCGCAGAAGAAGCACCGGCTAACTCCGTGCCAGCAGCCGCGGTAATACGGAGGGTGCAAGCGTTAATCGGAATTACTGGGCGTAAAGCGCACG
+
GGGGGFFGGGGGGGGGGGGGGGGGGGGGGGGGGGGGGGCFGGGGGCGGGGG<FGGGGGGFFGGGGGGGGGGGGGFGGGFGGGGGGGGEFGGGGGCFGFGGGGE?FCFCFGFEGCACGGDGGGGGG3FFGGFGDFGEGGGGGG<CFGGGGGDFFGFGG7CFFGGGGGGGGGEGGGGGFG@FEFCFGCCG>CGG>BEECCBCCBCEGECGFFFCGGD8=CCGGGGCFCFFFGGFGDEECFFD7C<5
@M03364:276:000000000-BLYN8:1:1101:8176:7071 1:N:0:1
ACTCCTACGGGAGGCAGCAGTGGGGAATATTGGACAATGGGCGAAAGCCTGATCCAGCCATGCCGCGTGTGTGAAGAAGGTCTTCGGATTGTAAAGCACTTTAAGTTGGGAGGAAGGGCATTAACCTAATACGTTAGTGCTTTGACGTTACCGACAGAATAAGCACCGGCTAACTCTGTGCCAGCAGCCGCGGTAATACGGAGGGTGCAAGCGTTAATCGGAATTACTGGGCGTAAAGCGCACG
+
GGGGGGGGGGGEGGGGGGGGGGGGGGGGGGGGGGGGGGGGGGGGGGGGGGGGGGGGGGGGGGGGGGGGGGGGGGGGGGGGGGGGGGGGGGGGFGGGGGGGGGFGGGGGGGGGGGGGGGGGGGGGGFGGGGGGGFFGGGGGGGGGGGGGGGGGGGGGGGGGGGFGGGGGGGGGGGGGGGGGGGGGGGGGGGGGDGGDFCFGGDGGGGGGGGGGGGGGGGGGGGGGGF7CFFGGGGGGGGGGC<C5
@M03364:276:000000000-BLYN8:1:1101:11827:7078 1:N:0:1
ACTCCTACGGGAGGCAGCAGTGGGGAATATTGCACAATGGGCGCAAGCCTGATGCAGCCATGCCGCGTGTATGAAGAAGGCCTTCGGGTTGTAAAGTACTTTCAGCGAGGAGGAAGGCGTTGTGGTTAATAACCACAGCAATTGACGTTACTCGCAGAAGAAGCACCGGCTAACTCCGTGCCAGCAGCCGCGGTAATACGGAGGGTGCAAGCGTTAATCGGAATTACTGGGCGTAAAGCGCACG
+
GGGGGGGGGGGGGGGGGGGGGGGGGGGGGGGGGGGGGGGGGGGGGGGGGGGGGGGGGGGGGGGGGGGGGGGGGGGGGGGGGGGGGGGGGGGGGGGGGGGGGGGGGGGEGGGGGGGGGGGGGGGGGGGGGGGGGFGGGGGGGGGGGGGGGGGGGGGGGGGGGGGGGGGGGGGGGGGGGGGGGGGGGGGGGGGGGGGGGGGGGGGGGGGGGGFGGGGGGGGGEGGGGGGGGGGGGGGGGGGGGGGC
@M03364:276:000000000-BLYN8:1:1101:15582:7087 1:N:0:1
ACTCCTACGGGAGGCAGCAGTGGGGAATATTGCACAATGGGCGCAAGCCTGATGCAGCCATGCCGCGTGTATGAAGAAGGCCTTCGGGTTGTAAAGTACTTTCAGCGAGGAGGAAGGTGTTGTGGTTAATAACCACAGCAATTGACGTTACTCGCAGAAGAAGCACCGGCTAACTCCGTGCCAGCAGCCGCGGTAATACGGAGGGTGCAAGCGTTAATCGGAATTACTGGGCGTAAAGCGCACG
+
GGGGGGGGGGGGGGGGGGGGGGGGGGGGGGGGGGGGGGGGGGGGGGGGGGGGGGGGGGGGGGGGGGGGGGGGGGGGGGGGGGGGGGGGGGGGGGGGGGGGGGGGGGGGGGGGGGGGGGGGGGGGGGGGGGGGGGGGGGGGGGGGGGGGGGGGGGGGDGGGGGGGGGGGGGGGGGGGGGGGGGGGGGGGGGGGGGGGGGFEEGGEGGGGGGGGGGGGGGGGGGGGGGGGGGGGGGGGGGGGGGG3
@M03364:276:000000000-BLYN8:1:1101:4509:7090 1:N:0:1
ACTCCTACGGGAGGCAGCAGTAGGGAATCTTCGGCAATGGACGAAAGTCTGACCGAGCAACGCCGCGTGAGTGAAGAAGTTTTTCGGATCGTAAAACTCGGTTGTTAGAGAAGAACGACGAGGAGAGTGGAAAGCTCCTCGTGTGACGGTATCTAACGAGAAAGGGACGGCTAACTACGTGCCAGCAGCCGCGGTAATACGTAGGTCCGGAGCGGGGTCCGGATTGATTGGGCGTAAAGCGAGG
+
?CAFGE<FCFCEGG@-66FDE,E,86;FF<6,6CF:6EF,;EE7C6BFFF9,668++@FF<86@FGG@=7CGF<?C9CEC5A<FG=FGGC7FDGGA==F+?848F@E,5?E8,4,4@+C@73@+8B:B,BB,@FEC>,,3>FG>C,,5C@*@;;FC3*55C*:3>:71*=BC*<,,22:<284+?89EF:*3*83:87++/<<;50++*2;=E***/*1:CE***03<?EF**95><5>C7<D)
@M03364:276:000000000-BLYN8:1:1101:11002:7097 1:N:0:1
ACTCCTACGGGAGGCAGCAGTAGGGAATCTTCGGCAATGGACGAAAGTCTGACCGAGCAACGCCGCGTGAGTGAAGAAGGTTTTCGGATCGTAAAACTCTGTTGTTAGAGAAGAACGACGAGGAGAGTGGAAAGCTCCTCGTGTGACGGTATCTAACCAGAAAGGGACGGCTAACTACGTGCCAGCAGCCGCGGTAATACGTAGGTCCCAAGCGTTGTCCGGATTTATTGGGCGTAAAGCGAGG
+
GGGGGGGGGGGGGGGGGGGGGGGGGGGGGGGGGGGGGGGGGGGGGCGGGGGGGGGGGGGGGGGGGGGGGGGGGGGGGGGGFGGGGGGFGGGGGGGGGGGGGGGGGGGGGGGGGGGGGGGGGGGGGGGGGGGGGGGGGGGGGGGGGGGGGGFGGGGGGGGGGGDFGEGGGGGGGGGGGGGGGGG@BBCFGFGGGGCEGGGDFFGFE<:CEGGGGDGGDEGGGGG=8FGGG?FFCDGGGGGGGGG)
@M03364:276:000000000-BLYN8:1:1101:19670:7114 1:N:0:1
ACTCCTACGGGAGGCAGCAGTGGGGAATATTGGACAATGGGCGAAAGCCTGATCCAGCCATGCCGCGTGTGTGAAGAAGGTCTTCGGATTGTAAAGCACTTTAAGTTGGGAGGAAGGGCATTAACCTAATACGTTAGTGCTTTGACGTTACCGACAGAATAAGCACCGGCTAACTCTGTGCCAGCAGCCGCGGTAATACAGAGGGTGCAAGCGTTAATCGGAATTACTGGGCGTAAAGCGCGCG
+
GGGGGGGGGGGGGGCGGGGGGGGGGGGGGGGAFGGGGGGGGGGGGGGGGGGGGGGGGGGGGGGGGGGGGGGGGGGGFGGGGGGGGGGGGGGGGGGGGGGGGGGGGGGGFGGGGGGGGGGGGGGGGGGGGGGGGGGFDFGGFGGGGGGGGGGGGGGGGGGGGGGGGGGGGGGGGGGGGGGGGGGGGGGGGGGGGGGEGGGGGEGGGEGGGGGGGGGGGGGGD=EGGGFFFFGGGGDGGGGGGGGG
@M03364:276:000000000-BLYN8:1:1101:14156:7118 1:N:0:1
ACTCCTACGGGAGGCAGCAGTAGGGAATCTTCGGCAATGGACGAAAGTCTGACCGAGCAACGCCGCGTGAGTGAAGAAGGTTTTCGGATCGTAAAACTCTGTTGTTAGAGAAGAACGACGAGGAGAGTGGAAAGCTCCTCGTGTGACGGTATCTAACCAGAAAGGGACGGCTAACTACGTGCCAGCAGCCGCGGTAATACGTAGGTCCCGAGCTTTGTCCGGATTTATTGGGCTTAAAGCGAGG
+
D@E<6FCGCGCGGGG@F@-CFA@<;@FCAFFFFGE@EE@6,;@:6,8FAFF<@,@++@:FGFCFE@=+8CF?F?FECFG<FEGC@BEC==CE,9B,5F,,CF?<AFGGAD<=4AFBF7:=FGDC=<BFFBF=33=>@<,3<5>@<FCCCE:BDCFGE:75<,73@*>CC<:CEGGEGGEGFGG9CFF7E8B:8EGGGD9F523*?FC6/88C**+++<0:7C*:8+++<+0:**2+20**9///
@M03364:276:000000000-BLYN8:1:1101:21896:7166 1:N:0:1
ACTCCTACGGGAGGCAGCAGTAGGGAATCTTCGGCAATGGGGGCAACCCTGACCGAGCAACGCCGCGTGAGTGAAGAAGGTTTTCGGATCGTAAAACTCTGTTGTTAGAGAAGAACGTTAAGTAGAGTGGAAAGTTACTTAAGTGACGGTATCTAACCAGAAAGGGACGGCTAACTACGTGCCAGCAGCCGCGGTAATACGTAGGTCCCGAGCGTTGTCCGGATTTATTGGGCGTAAAGCGAGC
+
GGGGGGGGGGGGGGGGGGGGGGGGGGGGGGGGGGGCGGGGGGGGGGGGGGGGGGGGGGGGGGGGGGGGGDGGGGGGGGGGGGGGGGCG@FGGGGGGGGGGGGEGFGGGGGGGGGGGGGGGGGGGGFFGDFFGGGGGGGGGGGGGGGGGGGGFFGGGGGGGGGGGGDFGCEGGGGGGGGGGFCGGGGGGGGGGGGGGGGGGGGGGGGGGFGGGGGGGGGFCGGCEE6+CGGFGGGGGGGGDDDG5
@M03364:276:000000000-BLYN8:1:1101:24542:7169 1:N:0:1
ACTCCTACGGGAGGCAGCAGTGGGGAATATTGCACAATGGGCGCAAGCCTGATGCAGCCATGCCGCGTGTATGAAGAAGGCCTTCGGGTTGTAAAGTACTTTCAGCGAGGAGGAAGGTGTTGTGGTTAATAACCACAGCAATTGACGTTACTCGCAGAAGAAGCACCGGCTAACTCCGTGCCAGCAGCCGCGGTAATACGGAGGGTGCAAGCGTTAATCGGAATTACTGGGCGTAAAGCGCACG
+
GGGGGGGGGGGGGGGGGGGGGGGGGGGGGGGGGGGGFGGGGGGGGDGGGGGGGGGGGGGGGGGFGGGGGDGGGGGGGGGGGGGGGGGGFGGGGFGGGGGGGGGGGGGEGGFGGEGGGGGGGGGGGGGGGGGGGGGGGFGGFGGGGGGFGGGGGGGGGGGFGFGGGGGGGEGGGGGGGGGGGGGGGGGGGGGGGGGGFGGGGGGGGGGDGGGGGGGGFGGGGGDGGGFGGGGGDGCCDGGGGGG7
@M03364:276:000000000-BLYN8:1:1101:6617:7172 1:N:0:1
ACTCCTACGGGAGGCAGCAGTAGGGAATCTTCGGCAATGGACGAAAGTCTGACCGAGCAACGCCGCGTGAGTGAAGAAGGTTTTCGGATCGTAAAACTCTGTTGTTAGAGAAGAACGACGAGGAGAGTGGAAAGCTCCTCGTGTGACGGTATCTAACCAGAAAGGGACGGCTAACTACGTGCCAGCAGCCGCGGTAATACGTAGGTCCCGAGCGTTGTCCGGATTTATTGGGCGTAAAGCGAGC
+
GGGGGGGGGGGGGGGGGGGGGGGGGGGGGGGGFGGGGGGGGGGGGGGGGGGGGGGGGGDGGDGGGGGGGCFGGFGGGGDGGGGGGGGGGDFGGDGGGGGGGGGGGGGGGGFFGGGGGCGFCGGGECGCFGGGGFFGFFDGGGGGGGGGGGGGGGGGGGGGGGFGGGGGGGGEGGGGGGCFCCEF7FGGFFEGED:EGGGGGGCFGGGEFGGGGGGGGEGGGGD=CFCFGGC5FGCGDG7DDGC5
@M03364:276:000000000-BLYN8:1:1101:14348:7178 1:N:0:1
ACTCCTACGGGAGGCAGCAGTGGGGAATATTGCACAATGGGCGCAAGCCTGATGCAGCCATGCCGCGTGTATGAAGAAGGCCTTCGGGTTGTAAAGTACTTTCAGCGAGGAGGAAGGTGTTGTGGTTAATAACCACAGCAATTGACGTTACTCGCAGAAGAAGCACCGGCTAACTCCGTGCCAGCAGCCGCGGTAATACGGAGGGTGCAAGCGTTAATCGGAATTACTGGGCGTAAAGCGCACG
+
GGGGGGGGGGGGGGGGGGGGGGGGGGGGGGGGGGGGGGGGGGGGGGGGGGGGGGGGGGGGGGGGGGGGGGGGGGGGGGGGGGGGGGGGGGGGGGGGGGGGGGGGGGGGGGGGGGGGGGGGGGGGGGGGGGGGGGGGGGGGGGGGGGGGGGGGGGGGGGGGGGGGGGGGGDGGGGGGGGGGGGGGFGGGGGGGGGGGFFGFD8EGGGGGGGGFGGGGGGGGGGGGGFGGFGGGGGGGGG=DGGG7
@M03364:276:000000000-BLYN8:1:1101:25595:7178 1:N:0:1
ACTCCTACGGGAGGCAGCAGTGGGGAATATTGCACAATGGGCGCAAGCCTGATGCAGCCATGCCGCGTGTATGAAGAAGGCCTTCGGGTTGTAAAGTACTTTCAGCGAGGAGGAAGGCGTTGTGGTTAATAACCGCAGCGATTGACGTTACTCGCAGAAGAAGCACCGGCTAACTCCGTGCCAGCAGCCGCGGTAATACGGAGGGTGCAAGCGTTAATCGGAATTACTGGGCGTAAAGCGCACG
+
GGGGGGGGGGGGGGGGGGGGCFGGGEGGGGGGGGGGGGGFGGGGGGGGGGGGGGGGGGGGGGGGGGGFCEGGGGCFDGGGDGGGGGGGFGCFFGGGCGGGGGGGGGGGGGGGGDEG7FE+@FGGGGGGGGGGGGGFGEGGGGFGGGGEGGGFGGGGGGGGGGDGGGGDGGEGFGGGGGGGGGGGGGGGGGGGGEEEGGGEGGGGGGD5CF?GGGGGGGGGGGGGGGGGGGGGGDCEFGGDDDGC
@M03364:276:000000000-BLYN8:1:1101:20705:7188 1:N:0:1
ACTCCTACGGGAGGCAGCAGTAGGGAATCTTCGGCAATGGGGGCAACCCTGACCGAGCAACGCCGCGTGAGTGAAGAAGGTTTTCGGATCGTAAAACTCTGTTGTTAGAGAAGAACGTTAAGTAGAGTGGAAAGTTACTTAAGTGACGGTATCTAACCAGAAAGGGACGGCTAACTACGTGCCAGCAGCCGCGGTAATACGTAGGTCCCAAGCGTTGTCCGGATTTATTGGGCGTAAAGCGAGC
+
GGGGGGGGGGGGGGGGGGGGGGGGGGGGGGGGGGGGGGGGGGDGGGGGGGGGGGGGGGGGGGGGGGGGGGGGGGGGGGGGFGGGGGGGGGGGGGGGGCGGGGGGGGGGGGGGGGGGGFGGGGGGFGGFGGGFGGGGGGGGGGGGGGGGGGGGGGGGGGDFGGGGGGGGGCGGGFGGGGGGGGGGGGGGGGGGGGEGGGGGGGGGGGGGGGGCGGECEEGGGDCCEFFFGGFGGGGGGGGGDDD<
@M03364:276:000000000-BLYN8:1:1101:23345:7234 1:N:0:1
ACTCCTACGGGAGGCAGCAGTGGGGAATATTGCACAATGGGCGCAAGCCTGATGCAGCCATGCCGCGTGTATGAAGAAGGCCTTCGGGTTGTAAAGTACTTTCAGCGAGGAGGAAGGCGTTGTGGTTAATAACCTGAGTGATTGACGTTACTCGCAGAAGAAGCACCGGCTAACTCCGTGCCAGCAGCCGCGGTAATACGGAGGGTGCAAGCGTTAATCGGAATTACTGGGCGTAAAGCGCACG
+
CFEFCFFFG@CEFEECCECGGGGGGF;@EGGGGGGGG9FGGGGGGGCGGGGGGGFAFFG@FEFCGGEFGGGGGGGCFGGGG8EFGGGGFCCFFCFFFCFBEGAEFFE7FGGGG@FGGGG=F=CFGFFCFGGGG,A,AF>D9<A<FFG=DDGGGGGGCFFGFGGCGFGGGGGGGGGGGGGGGF2CFGFGGGGGGGCCGCGFGEGGGGGGGGGGGECECCGFGGGFGGGGGDEFDDECGGGGDDG3
@M03364:276:000000000-BLYN8:1:1101:20529:7244 1:N:0:1
ACTCCTACGGGAGGCAGCAGTGGGGAATATTGCACAATGGGCGCAAGCCTGATGCAGCCATGCCGCGTGTATGAAGAAGGCCTTCGGGTTGTAAAGTACTTTCAGCGAGGAGGAAGGCGTTGTGGTTAATAACCGCAGCAATTGACGTTACTCGCAGAAGAAGCACCGGCTAACTCCGTGCCAGCAGCCGCGGTAATACGGAGGGTGCAAGCGTTAATCGGAATTACTGGGCGTAAAGCGCGCG
+
GGGGGGGGGGGGGGGGGGGGGGGGGGGGGGGGGGGGGGGGGGGGGGGGGGGGGGGGGGGGGGGGGGGFGGGGGGGGGGGGGGGGGGGGGGGGGGGGGGGGGGGGGGGDGGGGGGGGGGGGGGGGGGGGGGGGGGGGGGGGGGGGGGGGGGGGGGGGGGGGGGGGGGGGGGGGGGGFGGGGGGGGGGGGGGGGGGGGGFGGGEEGGGGGGGGGGGGGGGGGGGGGGGGGGGGGGGDGGGGGGGGG
@M03364:276:000000000-BLYN8:1:1101:14435:7260 1:N:0:1
ACTCCTACGGGAGGCAGCAGTGGGGAATATTGCACAATGGGCGCAAGCCTGATGCAGCCATGCCGCGTGTATGAAGAAGGCCTTCGGGTTGTAAAGTACTTTCAGCGAGGAGGAGGCATTAAGGTTAATAACCTTAGTGAATGACGTTACTCGCAGAAGAAGCACCGGCTAACTTTTGGGCAACAGCCGGGGGAAAACCAAAGGTGCAAAGGTTTAATGGAATTTCTTGGGCTAAAGCGGGGGG
+
GGGGGGGGGGGGGGGGGGGGGGGGGGGGGGGGGGGGGGGGGGGGGGGGGGGGGGGGGGGGGGGGGGGGGGGGGFGGGGGGGGGGGGGGGGGGGGGGGGGGGGGGGGGGGGGGGG@G+85CBFEG,FEF9,F9D,C<,5,,,C7,,36>,33,++833>,,@,5,,83C<33F:,,,,,**@:**6,,>4**=**B*3*****585<8<<++*+<+C70+<+<0?0+++<A***17C*0)))))1
@M03364:276:000000000-BLYN8:1:1101:20036:7311 1:N:0:1
ACTCCTACGGGAGGCAGCAGTAGGGAATCTTCGGCAATGGGGGCAACCCTGACCGAGCAACGCCGCGTGAGTGAAGAAGGTTTTCGGATCGTAAAACTCTGTTGTTAGAGAAGAACGTTAAGTAGAGTGGAAAGTTACTTAAGTGACGGTATCTAACCAGAAAGGGACGGCTAACTACGTGCCAGCAGCCGCGGTAATACGTAGGTCCCAAGCGTTGTCCGGATTTATTGGGCGTAAAGCGAGC
+
GGGGGGGGGGGGGGEGGGFGGGGGGGGGGGGGGGGGGGGGGGGGGGGGGGGFGGGGGGGGGGGGGGGGG7FGGGGGGGGGGGGGGGGGGEGGGGGGGFGGGGGGGGDCFGGFGGGGGGG@FGFGFCGFCGGFGGGGGGGGGFGFGGGGGEGGGGEGGGGGG?CCFGGGGGGGGGGGGGGEGGFGGGGGGFEEGGGGEGCFGGGGDGFGGGCGGGGGEE:EEECEE?9FFGGGGGGGDCCFDGGD
@M03364:276:000000000-BLYN8:1:1101:20776:7323 1:N:0:1
ACTCCTACGGGAGGCAGCAGTGGGGAATATTGGACAATGGGCGAAAGCCTGATCCAGCCATGCCGCGTGTGTGAAGAAGGTCTTCGGATTGTAAAGCACTTTAAGTTGGGAGGAAGGGCATTAACCTAATACGTTAGTGCTTTGACGTTACCGACAGAATAAGCACCGGCTAACTCTGTGCCAGCAGCCGCGGTAATACAGAGGGTGCAAGCGTTAATCGGAATTACTGGGCGTAAAGCGCGCG
+
CCFEFEEFEGGECFGGGGFGGFGGG@FFGFEGFCFFGGGCF@FGEDFGGFGGGFGGGGGGGGGGGGGGGGGGFGFGGDEFFEEGGGG7CBFFGBEFGGGFDF9FF,CFCGGGGGBGEGCFA<<D,?EEGGDFGGGCGA<D<AAFFCEFFDCE=+C+C7FFFGGGGGGGGGGGFFFFFGECGGGFFCFFEGGDGGGGG@FFGFFFCCGCGFGF=EEGG9ECEGGGGFFGFCF5DGEGGF7)9/95
@M03364:276:000000000-BLYN8:1:1101:3903:7338 1:N:0:1
ACTCCTACGGGAGGCAGCAGTAGGGAATCTTCGGCAATGGGGGCAACCCTGACCGAGCAACGCCGCGTGAGTGAAGAAGGTTTTCGGATCGTAAAACTCTGTTGTTAGAGAAGAACGTTAAGTAGAGTGGAAAGTTACTTAAGTGACGGTATCTAACCAGAAAGGGACGGCTAACTACGTGCCAGCAGCCGCGGTAATACGTAGGTCCCAAGCGTTTTCCGGATTTATTGGGCGTAAAGCGAGC
+
GGGGGGGGGGGGGGGGGGGGGGGGGGGGGGGGFGGGGGGGGGGGGGGGGGGGGGGGGGGGGGGGGGGFGGGFGGGGGGGGFGGGGGGEGGGGGGGGGGGGGGGGGGFGFGGGGGGFGGGGCFADFDGEFFGGGGGGGDGGGFGGGGGGEGGGGGGGFGFGGGGGGGGGGGGGGG7DFEGGGGGGGGGGGGGGGGEEB?9<CC9EEG9<*>8@@CE*/*<+:*258A+03<E54CEGG9FGGDC)
@M03364:276:000000000-BLYN8:1:1101:11990:7363 1:N:0:1
ACTCCTACGGGAGGCAGCAGTGGGGAATATTGGACAATGGGCGAAAGCCTGATCCAGCCATGCCGCGTGTGTGAAGAAGGTCTTCGGATTGTAAAGCACTTTAAGTTGGGAGGAAGGGCATTAACCTAATACGTTAGTGCTTTGACGTTACCGACAGAATAAGCACCGGCTAACTCTGTGCCAGCAGCCGCGGTAATACAGAGGGTGCAAGCGTTAATCGGAATTACTGGGCGTAAAGCGCGCG
+
GGGGGGGGGGGGGGGGGGGGGGGGGGGGGGGGGGGGGGGGGGGGGGGGGGGGGGGGGGGGGGGGGGGGGGGGGGGGGGGGGGGGGGGGGGGGFGGGGGGGGGGGGGGGGGGGGGGGGGGGGGGGGGGGGGFGGGGGGGGGGGGGGGGGGGGGGGGGGGGGGGGGGGGGGGGGGGGGGGGGGGGGGGGGGGGGGGGGGFGGGGGGGEEGGGGGGGGGGGGGGGCGGGGGGGGGGGGGDGGGGGDD
@M03364:276:000000000-BLYN8:1:1101:27355:7369 1:N:0:1
ACTCCTACGGGAGGCAGCAGTAGGGAATCTTCGGCAATGGGGGCAACCCTGACCGAGCAACGCCGCGTGAGTGAAGAAGGTTTTCGGATCGTAAAACTCTGTTGTTAGAGAAGAACGTTAAGTAGAGTGGAAAGTTACTTAAGTGACGGTATCTAACCAGAAAGGGACGGCTAACTACGTGCCAGCAGCCGCGGTAATACGTAGGTCCCAAGCGTTGTCCGGATTTATTGGGCGTAAAGCGAGC
+
GGGGFGFGGGGGEECGGGGGGGGGGGGGFFEGDE7FGGGGG>EFGF@8FGGG8FGEGGGFFFEGEGGEEFGGGGFFG@FFFGGGCFGDEGCGFGGGGGGGGGGGGGGGFGGGFFFGG>FDFFD9?D<B>=,,CDDGGCCFG=FFFFGEEFGGGFFGG7FGGGGGFGGGGG715?DFCEFGFCGGGFGCC>C*8CBEEG9?8C9C@>2B893@8CE8*CC7=E:EG6<ECGGGC<EGGCDCCDD)
@M03364:276:000000000-BLYN8:1:1101:13649:7392 1:N:0:1
ACTCCTACGGGAGGCAGCAGTGGGGAATATTGCACAATGGGCGCAAGCCTGATGCAGCCATGCCGCGTGTATGAAGAAGGCCTTCGGGTTGTAAAGTACTTTCAGCGAGGAGGAAGGTGTTGTGGTTAATAACCACAGCAATTGACGTTACTCGCAGAAGAAGCACCGGCTAACTCCGTGCCAGCAGCCGCGGTAATACGTAGGTGGCAAGCGTTATCCGGAATTATTGGGCGTAAAGGGTGCG
+
GGGGGGGGGGEBFGGGGGGGGGGGGGGGGGGGGGGGGGGGGGGGGGGGGGGGGGGGGGFFGGGGGGGGGGGGGGGGGGGGGGGGGGGGGGGGFGGGGGGGGGGGGGGGGGGGGGGGGGGGGGGCCEFEGGGGGGGGGFGGGGGGGGGFGGGGGGGGGGGGGGGGFGGGGGGGCBGGF@FFEFF@FFGGGGGGDGGGFGGGG9CEGGGGGGGCEEEGGCFEEEEE6CFGFGFFDGG=<FGGGGC<
@M03364:276:000000000-BLYN8:1:1101:9117:7401 1:N:0:1
ACTCCTACGGGAGGCAGCAGTGGGGAATATTGCACAATGGGCGCAAGCCTGATGCAGCCATGCCGCGTGTATGAAGAAGGCCTTCGGGTTGTAAAGTACTTTCAGCGAGGAGGAAGGTGTTGTGGTTAATAACCACAGCAATTGACGTTACTCGCAGAAGAAGCACCGGCTAACTCCGTGCCAGCAGCCGCGGTAATACGGAGGGTGCAAGCGTTAATCGGAATTACTGGGCGTAAAGCGCACG
+
GGGGGGGGGGGGGGGGGGGGGGGGGGGGGGGGGGGGGGGGGGGGGGGGGGGGGGGGGGGGGGGGGGGGGGGGGGGGGGGGGGGGGGGGGGGGGGGGGGGGGGGGGGGGGGGGGGGGGGGGGGGGGGGGGGGGGGGGGGGGGGGGGGGGGGGGGGGGGGGGGGGGGGGGGGGGGGGGGGFFGGGGGGGGGGGGGGDGGGGGGGGGGGGGGGFGGGGGGGGGGGDGGGGGGGGGGGGGGGFGGGGC
@M03364:276:000000000-BLYN8:1:1101:4564:7404 1:N:0:1
ACTCCTACGGGAGGCAGCAGTAGGGAATCTTCGGCAATGGGGGCAACCCTGACCGAGCAACGCCGCGTGAGGGAAGAAGGTTTTCGGATCGTAAAACTCTGTTGTTAGAGAAGAACGTTAAGTAGAGTGGAAAGTTACTTAAGTGACGGTATCTAACCAGAAAGGGACGGCTAACTCTGTGCCAGCAGCCGCGGTAATACAGAGGGTGCAAGCGTGAATCGGAATTACTGGGCGTAAAGCGCGG
+
GGGGGGGGGGGGGGGGGGGGGGGGGGGGGGGFCFGGGGGGEGGCGGGCFGGGGGGGGCCGGGGGGGGGGCC8FGGGGGGGGGGGFGGGG7FGGGCG95EF9FFGEGGGFGGGGGGCF=FAFCB<=F9CBF@FGDCFGFD@F9>3F==C:@<CECA;FGGGGGCECF7>F7>FCGGFCEGFFCCEG@,=C5:*3::*3<B?+338=EEC58F?CG?*1*+3*;C=5<90<7EFG)::C/:*)9C)
@M03364:276:000000000-BLYN8:1:1101:13404:7421 1:N:0:1
ACTCCTACGGGAGGCAGCAGTAGGGAATCTTCGGCAATGGGGGCAACCCTGACCGAGCAACGCCGCGTGAGTGAAGAAGGTTTTCGGATCGTAAAACTCTGTTGTTAGAGAAGAACGTTAAGTAGAGTGGAAAGTTACTTAAGTGACGTTATCTAACCAGAAAGGGACGGCAAACTACGTGCAAGCAGCCGCGGTAATACGTAGGTCCCAAGCGTTGTCCGGATTTATTGGGCGTAAAGCGAGC
+
FGGGEGGGGGDCFEGGGG@DF<FGGFGGDFF<@@FFGGGGG7FGGGECCEFGA,+@FGFGAFEGGGGCFGGGGGGGGFGGDAFFCFGB@FCGGF@95,,??FAEGG<C9EFCFGGB@FFBDDEDFAD58B,F<=FD<C,<D99CFC=7+@,>FFGGC@CFCCFC,*3*>>:*>>BFG,16<B*,?*:EFG>>CCCCC?+58FF88C+5;@83*;8C=C+015*:;6+<EFFCCDCED3:7C5<)
@M03364:276:000000000-BLYN8:1:1101:21031:7434 1:N:0:1
ACTCCTACGGGAGGCAGCAGTAGGGAATCTTCCACAATGGACGAAAGTCTGATGGAGCAACGCCGCGTGAGTGAAGAAGGGTTTCGGCTCGTAAAGCTCTGTTGTTAAAGAAGAACGTGGGTGAGAGTAACTGTTCACCCAGTGACGGTATTTAACCAGAAAGCCACGGCTAACTACGTGCCAGCAGCCGCGGTAATACGTAGGTGGCAAGCGTTATCCGGATTTATTGGGCGTAAAGCGAGCG
+
FFGGGGGGGGGGGG7BFGGGGGGGGGGDGGGGFGGGGGGGGGGGGGGGFGFGGGGFGGFGGGGDEFGGGGGFGFDFGFGFDGGGGGGEGGGFGGGGGGGGGGFG<F?FFFGGGGGCGGGGGGGGFGGGGGGGGGGGGGGGGGGDCFGGGGGGFFFGGGGFFGFFF@FFGGGGGGGGGGGGGGGGFFGGGGGGGG5=EFCGGCFG9CDGGGCFEGGGEGGGGDEEGECFGGGGGG5EFFG7CDDC
@M03364:276:000000000-BLYN8:1:1101:13368:7460 1:N:0:1
ACTCCTACGGGAGGCAGCAGTAGGGAATCTTCGGCAATGGGGGCAACCCTGACCGAGCAACGCCGCGTGAGTGAAGAAGGTTTTCGGATCGTAAAACTCTGTTGTTAGAGAAGAACGTTAAGTAGAGTGGAAAGTTACTTAAGTGACGGTATCTAACCAGAAAGGGACGGCTAACTACGTGCCAGCAGCCGCGGTAATACAGAGGGTGCAAGCGTTAATCGGAATTACTGGGCGTAAAGCGCGC
+
GGGGGGGGGGGGGGGGGGGGGGGGGGGGGGGGGGGGGGGGGGGGGGGGGGGGGGGGGGGGGGGGGGGGGGGGGGGGGGGGGGGGGGGGGDGGGGGGGGGGGGGGGGGGGGGGGGGGGFGGGGGGGFGGGGGGGGGGGGGGGFGGGGGGGGGGGGGGGGGGGGGGGGGGGGGGGGGGGGGGGGFFGGGGGFEGGGGGGGGGGGGGGGGGGGGGGGGGGFGGGG57FGGGDFGFGGGGDDGGGGGC
@M03364:276:000000000-BLYN8:1:1101:6520:7509 1:N:0:1
ACTCCTACGGGAGGCAGCAGTGGGGAATATTGCACAATGGGCGCAAGCCTGATGCAGCCATGCCGCGTGTATGAAGAAGGCCTTCGGGTTGTAAAGTACTTTCAGCGAGGAGGAAGGCGTTGTGGTTAATAACCGCAGCGATTGACGTTACTCGCAGAAGAAGCACCGGCTAACTCCGTGCCAGCAGCCGCGGTAATACGGAGGGTGCAAGCGTTAATCGGAATTACTGGGCGTAAAGCGCACG
+
GGGGGGGGGGGGGGGGGGGGGGGFFGFFFFGGGGGGGGGCFFEGGGCGEDFGFGGGGGGGGGGCGGGFEFGGGGA?EFGGGGGGGGGGG:FGGGEFDGGGGGGFGGGGCFEEF7,E7AFBCEFFFGFCFFDFFFGGG7FCCF@<9FGFFCGGGGCCC*D>CGFFGGFGGCCBCCCGGGGFEGDFG887BCEEGCEE<?CG8CEGG?>C8@CCEGGE*AGFGECEECFGGGFCDGCCCF7DGCD)
@M03364:276:000000000-BLYN8:1:1101:13061:7516 1:N:0:1
ACTCCTACGGGAGGCAGCAGTAGGGAATCTTCGGCAATGGACGAAAGTCTGACCGAGCAACGCCGCGTGAGTGAAGAAGGTTTTCGGATCGTAAAACTCTGTTGTTAGAGAAGAACAAGGATGAGAGTAAAATGTTCATCCCTTGACGGTATCTAACCAGAAAGCCACGGCTAACTACGTGCCAGCAGCCGCGGTAATACGTAGGTGGCAAGCGTTGTCCGGATTTATTGGGCGTAAAGCGAGC
+
GGGGGGGGGGGGGGGGGGGGGGGGGGGGGGGGGGGGGGGGGGGGGGGGGGGGGGGGGGGGGGGGGGGGGGGGGGGGGGGGGGGGGGGGGGGGGGGGGGGGGGGGGGGGGGGGGGGGGGGGCFGGGGGGGGGGGGGGGGGGGGGGGGGGGGFGGGGGGGGGGGGGGGGGGGGGGFGGGGGGGGGGGGGGGGGGGEGGEF9FGF9CEGFGGGFGGGEGEGGFGG5:8E<FGGGFGGGDD3DFGCC5
@M03364:276:000000000-BLYN8:1:1101:19097:7522 1:N:0:1
ACTCCTACGGGAGGCAGCAGTAGGGAATCTTCCACAATGGACGAAAGTCTGATGGAGCAACGCCGCGTGAGTGAAGAAGGTTTTCGGATCGTAAAACTCTGTTGTTGGAGAAGAACGTATTTGATAGTAACTGATCAGGTAGTGACGGTATCCAACCAGAAAGCCACGGCTAACTACGTGCCAGCAGCCGCGGTAATACGTAGGTGGCAAGCGTTATCCGGATTTATTGGGCGTAAAGCGAGCG
+
GGGGGGGGGGGGGGGGGGGGGGGGGGGGGGGGGGGGGGGGGGGGGGGGGGGGGGGGGGGGGGGGGGGGGGGGGGGGGGGGGGGGGGGGGGGGGGGGGGGGGGGGGGGGGGGGGGGGGGGGGGGGGGGGGGGGGGGGGGGGGGGGGGGGGGGGGGGGGGGGGGGGGGGGGGGGGGGGGGGGGGGGGGGGGGGGDECGGGGGGGGGGGGGGGGGGGGEGGGGGD5CFGGG7FEGGGGGGGGGGGC<
@M03364:276:000000000-BLYN8:1:1101:22261:7572 1:N:0:1
ACTCCTACGGGAGGCAGCAGTAGGGAATCTTCGGCAATGGGGGCAACCCTGACCGAGCAACGCCGCGTGAGTGAAGAAGGTTTTCGGATCGTAAAACTCTGTTGTTAGAGAAGAACGTTAAGTAGAGTGGAAAGTTACTTAAGTGACGGTATCTAACCAGAAAGGGACGGCTAACTACGTGCCAGCAGCCGCGGTAATACGTAGGTCCCAAGCGTTGTCCGGATTTATTGGGCGTAAAGCGAGC
+
GGGGGGGGGGGGGGGGGGGGGGGGGGGGGGGGGGGGGGGGGGGGGGGGGGGGGGGGGGGGGGGGGGGGGGGGGGGGGGGGGGGGGGGGGGGGGGGGGGGGGGGGGGGGGGGGGGGGGGGGFGGGGGGGGGGGGGGGGGGGGGFGGGGGGGGGGFGGGGGFGGGGGGGGGGGEGGFGGGGGGGGGGGGGGFGGGGGGGGFFGGGGDB+BCGGGFEEEEGGGGGG5CCGFG7EFGGGGGFGFGDDD
@M03364:276:000000000-BLYN8:1:1101:18534:7597 1:N:0:1
ACTCCTACGGGAGGCAGCAGTGGGGAATATTGCACAATGGGCGCAAGCCTGATGCAGCCATGCCGCGTGTATGAAGAAGGCCTTCGGGTTGTAAAGTACTTTCAGCGAGGAGGAAGGTGTTGTGGTTAATAACCGCAGCAATTGACGTTACTCGCAGAAGAAGCACCGGCTAACTCCGTGCCAGCAGCCGCGGTAATACGGAGGGTGCAAGCGTTAATCGGAATTACTGGGCGTAAAGCGCACG
+
GGGGGGGGGGGGGGGGGGGGGGGGGGGGGGGGGGGGGGGGGGGGGGGGGGGGGGGGGGGGGGGGGGGGGGFGGGCFGGGGGGGGGGGGGGGGGGGGGGGGGGGGGGGGGGGGGGGGGGGGGGGGGGGGGGGGGFGGGGGGGGGGGGGGGGGGGGGGGGGGGGGGGGGGGGGGGGGGGGGGGGGGGGGGGGGGGGGGGGGGGC>CEEGDFFGGGGCGCGGGGGGGGGGGGGFGGGGGFGGGGDDC
@M03364:276:000000000-BLYN8:1:1101:13001:7614 1:N:0:1
ACTCCTACGGGAGGCAGCAGTGGGGAATATTGCACAATGGGCGCAAGCCTGATGCAGCCATGCCGCGTGTATGAAGAAGGCCTTCGGGTTGTAAAGTACTTTCAGCGAGGAGGAAGGCGTTGTGGTTAATAACCACAGCAATTGACGTTACTCGCAGAAGAAGCACCGGCTAACTCCGTGCCAGCAGCCGCGGTAATACGGAGGGTGCAAGCGTTAATCGGAATTACTGGGCGTAAAGCGCACG
+
GGGGGGGGGGGGGGGGGGGGGGGGGGGGGGGGGGGGGGGGGGGGGGGGGGGGGGGGGGGGGGGGGGGGGGGGGGGGGGGGGGGGGGGGGGGGGGGGGGGGGGGGGGGGGGGGGGGGGGGGGGGGGGGGGGGGGGGGGGGGGGGGGGGEGGGFGGGGGD7CFGFGGGGGCEGGGGGGGGGGGFGGGFGGG5CEGGGCGGFGGGGGGGGGGGGGGGGGFFGGGGDEGGGGGGGGDCEECFFGGCGC
@M03364:276:000000000-BLYN8:1:1101:11187:7630 1:N:0:1
ACTCCTACGGGAGGCAGCAGTGGGGAATATTGCACAATGGGCGCAAGCCTGATGCAGCCATGCCGCGTGTATGAAGAAGGCCTTCGGGTTGTAAAGTACTTTCAGCGAGGAGGAAGGTGTTGTGGTTAATAACCGCAGCGATTGACGTTACTCGCAGAAGAAGCACCGGCTAACTCCGTGCCAGCAGCCGCGGTAATACGGAGGGTGCAAGCGTTAATCGGAATTACTGGGCGTAAAGCGCGCG
+
GGGFGGGGGGGGGGGGGGFGGGGGGGGGGGGGGGGGGGGGGGGGGGGGGGGGGGGGGGGGGGGGGGGGGGGGGGGGGGGGGGGGGGGGGGGGGGGGGGGGGGGGGGGCGGGGGGGGDGGGGGG:FGFGGGGGGFEGGGGDEFGGGGGGGGGGFGGDEGGGGGGGDFCFGEEEFGFFGDGGGGGGGGGFF>EGGGGDGGGGGGGGD5EEGF?CE8EGFG7CECGGFGFGF?;EDDGGFDGGDDGD
@M03364:276:000000000-BLYN8:1:1101:22473:7650 1:N:0:1
ACTCCTACGGGAGGCAGCAGTAGGGAATCTTCGGCAATGGGGGCAACCCTGACCGAGCAACGCCGCGTGAGTGAAGAAGGTTTTCGGATCGTAAAACTCTGTTGTTAGAGAAGAACGTTAAGTAGAGTGGAAAGTTACTTAAGTGACGGTATCTAACCAGAAAGGGACGGCTAACTACGTGCCAGCAGCCGCGGTAATACGTAGGTCCCAAGCGTTGTCCGGATTTATTGGGCGTAAAGCGAGC
+
GGGGGGGGGGGGGGGGGGGGGGGGGGGGGGGGGGGGGGGGGGGGGGGGGGGGGGGGGGGGGGGGGGGGGGGGGGGGGGGGGGGGGGGGGGGGGGGGGGGGGGGGGGGGGGGGGGGGGGGCDFFDGAFFGGGGGGGGGGGGGGGGGGGGGGGGGGGGGGGGGGGGGDGGGGGGGGGGGGDGGGGGGGGGGGGGGGGGGGGGGGGGGGGGGFFGGEEE5EGGGGEDEFFGGGGFGGGCG:CCDGGD
@M03364:276:000000000-BLYN8:1:1101:20725:7651 1:N:0:1
ACTCCTACGGGAGGCAGCAGTGGGGAATATTGCACAATGGGCGCAAGCCTGATGCAGCCATGCCGCGTGTATGAAGAAGGCCTTCGGGTTGTAAAGTACTTTCAGCGAGGAGGAAGGCGTTAAGGTTAATAACCTTGGCGATTGACGTTACTCGCAGAAGAAGCACCGGCTAACTCCGTGCCAGCAGCCGCGGTAATACGGAGGGTGCAAGCGTTAATCGGAATTACTGGGCGTAAAGCGCACG
+
GGGGGGGGGGGGGGGGGGGGGGGGGGGGGGGGGGGGFGGGGGGGGGGGGGGGGGGGGGGGGGGGGGGGGGFGGGGGGGGGGGGGGGGGGGGGFGGGGGGGGGGGGGGGGGGGGGFGGGGGGGGGGGGGGGGGGGGGAFGGGGGGGGGGGGGGGGDEGGGGGGGGGGGGGGGGGGGGGGGGGGGGGGGGGGGGGGDGGGGGGEGGG>EGGGGGGGEDFGGGDGGGGGGGGGGGGGGGGGGGGGGD
@M03364:276:000000000-BLYN8:1:1101:16613:7667 1:N:0:1
ACTCCTACGGGAGGCAGCAGTAGGGAATCTTCGGCAATGGGGGCAACCCTGACCGAGCAACGCCGCGTGAGTGAAGAAGGTTTTCGGATCGTAAAACTCTGTTGTTAGAGAAGAACGTTAAGTAGAGTGGAAAGTTACTTAAGTGACGGTATCTAACCAGAAAGGGACGGCTAACTACGTGCCAGCAGCCGCGGTAATACGTAGGTCCCAAGCGTTGTCCGGATTTATTGGGCGTAAAGCGAGC
+
GGGGGGGGGGGEGGGGGGFGGGGGGGGFGGGGCCGEGGGGGGGGGGGDFDFFAFGGGE6C@FC@FGDFFEGGGGGGGGGGEGGGGGEBEGGFFGCGGFFGFFEFEFFFGEF@FFGDEGGGGGGGCDGGFFDCFGGGAFGFGCEGA<>F7@FCGGE<FG?EFGG?7@FGGG7>*7>??>CG:B:CB1,B7:*CE5:C8CGFE<<;*?F+=+<C*;2C*1+3:C=EG6+AFG?547:5DGG739D)
@M03364:276:000000000-BLYN8:1:1101:22100:7673 1:N:0:1
ACTCCTACGGGAGGCAGCAGTGGGGAATATTGCACAATGGGCGCAAGCCTGATGCAGCCATGCCGCGTGTATGAAGAAGGCCTTCGGGTTGTAAAGTACTTTCAGCGAGGAGGAAGGCGTTGTGGTTAATAACCGCAGTGATTGACGTTACTCGCAGAAGAAGCACCGGCTAACTCCGTGCCAGCAGCCGCGGTAATACGGAGGGTGCAAGCGTTAATCGGAATTACTGGGCGTAAAGCGCACG
+
GGGGGGGGGGGGGGGGGGGGGGGGGGGGGGGGGGGGGGGGGGGGGGGGGGGGGGGGGGGGGFGGGGGGGGGGGGGGGGGGGGGGGGGGFGGGGGGGGGGGGGGGGGGCEGGGGGGGGGDGGGGGGGGGGGGGGGGGGGGGGGFGGGGGGGGGGGGGDFD:EEGGGGGGGGGGGGGGGGGGGGGGGGGGGGGGGGGGFGGGGGGGGGGGGGGGEEEGGGGGGDGGGGGGGGGFGGGGFDFGGGD7
@M03364:276:000000000-BLYN8:1:1101:18797:7693 1:N:0:1
ACTCCTACGGGAGGCAGCAGTGGGGAATATTGCACAATGGGCGCAAGCCTGATGCAGCCATGCCGCGTGTATGAAGAAGGCCTTCGGGTTGTAAAGTACTTTCAGCGAGGAGGAAGGCGTTGTGGTTAATAACCGCAGCGATTGACGTTACTCGCAGAAGAAGCACCGGCTAACTCTGTGCCAGCAGCCGCGGTAATACAGAGGGTGCAAGCGTTAATCGGAATTACTGGGCGTAAAGCGCGCG
+
GGGGGGGGGGGGGGGGGGGGGGGGGGGGFGGGGGGGGGGGGGGGGGGGGGGGGGGGGGGGGGGGGGGGGGGGGGGGGGGGGGGGGGGGGGGGGGGGGGGGGGGGGGGGGGGGGGGGGGGGGGGGGGGGGGGGGGGGGGGGGGGGGGGGGGGGGGGGGGGGGGGGGGGGGGGGGGGGGGGGGGGGGGGGGGGGGGGGGDGGGFGGGGGGGGGGGGGGGGFGGGGGGGGGGGGGGGGGGG=DDGDG
@M03364:276:000000000-BLYN8:1:1101:6434:7702 1:N:0:1
ACTCCTACGGGAGGCAGCAGTAGGGAATCTTCGGCAATGGGGGCAACCCTGACCGAGCAACGCCGCGTGAGTGAAGAAGGTTTTCGGATCGTAAAACTCTGTTGTTAGAGAAGAACGTTAAGTAGAGTGGAAAATTACTTAAGTGACGGTATCTAACCAGAAAGGGACGGCTAACTACGTGCCAGCAGCCGCGGTAATACGTAGGTCCCAAGCGTTGTCCGGATTTATTGGGCGTAAAGCGAGC
+
GGGGGGGGGGGGGGGGGGGGGGGGGGGGGGGGGGGGGGGGGGGGGGGGGGGGGGGGGGGGGGGGGGGGGGGGGGGGGGGGGGGGGGGGGGGGGGGGGGGGGGGGGGGGGGGGGGGGGGGGGGGGGGGGGGGGGGGGGGGGGGGGGGGGGGGGGGGGGGGGGGGGGGGGGGGGGGGGGGGGGGGGGGGGGGGGGGBEGGGGGGGGGGGGGGGGGGGGEGGGGGEEGGGGCCGGGGGGGGGGGGG5
@M03364:276:000000000-BLYN8:1:1101:11174:7704 1:N:0:1
ACTCCTACGGGAGGCAGCAGTGGGGAATATTGCACAATGGGCGCAAGCCTGATGCAGCCATGCCGCGTGTATGAAGAAGGCCTTCGGGTTGTAAAGTACTTTCAGCGAGGAGGAAGGTGTTGTGGTTAATAACCGCAGCAATTGACGTTACTCGCAGAAGAAGCACCGGCTAACTCCGTGCCAGCAGCCGCGGTAATACGGAGGGTGCAAGCGTTAATCGGAATTACTGGGCGTAAAGCGCACG
+
GGGGGGGGGGGGGGGGGGGGGGGGGGGGGGGGGGGGGGGGGGGGGGGGGGGGGGGGGGGGGGGGGGGGGGGGGGGGGGGGGGGGGGGGGGGGGGGGGGGGGGGGGGGEGGGGGFGGGGGGGGGGGGGGGGGGGGGGGGGGGGGGGGGGGGGGGGGGGGGGGGGGGGCGGGGGGGGGGGGGGGGGGGGGGGGGGEDGGGGGGEGGGCGGGGGGGGGGGGGGDEGGGGGGCGGGGGGG3FGGDGG5
@M03364:276:000000000-BLYN8:1:1101:13597:7717 1:N:0:1
ACTCCTACGGGAGGCAGCAGTAGGGAATCTTCGGCAATGGGGGCAACCCTGACCGAGCAACGCCGCGTGAGTGAAGAAGGTTTTCGGATCGTAAAACTCTGTTGTTAGAGAAGAACGTTAAGTAGAGTGGAAAGTTACTTAAGTGACGGTATCTAACCAGAAAGGGACGGCTAACTACGTGCCAGCAGCCGCGGTAATACGTAGGTCCCAAGCGTTGTCCGGATTTATTGGGCGTAAAGCGAGG
+
GGGGGGGGGGGGGGGGGGGGGGGGGGGGGGGFFEGGGGGGGEGGGGEGGGGGGFGGGG@FFGGGGGGGG7BFGGGGGGGGGDGGGGGFGGGGGGGFCDGGFGFFCE@FEFGFGGGFGGC,3C?FFFFBF<FDEGGGCGGFGDFDGC<CFGGFGGCGC<FGGGGFC>FCEC7FGGFFFFECCGGFG7:CFB::CGCEC?B9C<BFGGFCFG8CCGGGGGGFGDGGGCCC?FG5C7/:D3>:7D<)
@M03364:276:000000000-BLYN8:1:1101:20123:7733 1:N:0:1
ACTCCTACGGGAGGCAGCAGTAGGGAATCTTCCACAATGGACGAAAGTCTGATGGAGCAACGCCGCGTGAGTGAAGAAGGTTTTCGGATCGTAAAACTCTGTTGTTGGAGAAGAACGTATTTGATAGTAACTGATCAAGTAGTGACGGTATCCAACCAGAAAGCCACGGCTAACTACGTGCCAGCAGCCGCGGTAATACGTAGGTGGCAAGCGTTGTCCGGATTTATTGGGCGTAAAGCGAGCG
+
GGGGGGGGGGGGGGGGGGGGGGGGGGGGGGGGGGGGGGGGGGGGGGGGGGGGGGGGGGGGGGGGGGGGGGGGGGGGGGGGGGGGGGGGGGGGGGGGGGGGGGFGGGGGCGGGGGGFGGGGGFGFFGGGFGGGGGGGGFGGGGGGGGGGGGGGGGGGGGGGGGGGGGGGGGGGGGGGGGGGGGGGGGGGCEGGGGGGGGGGGGGGGGGGFGGGGGGD=CFGGGGDFDFGFGGFGGGGGGGGGGDD
@M03364:276:000000000-BLYN8:1:1101:8743:7734 1:N:0:1
ACTCCTACGGGAGGCAGCAGTAGGGAATCTTCGGCAATGGGGGCAACCCTGACCGAGCAACGCCGCGTGAGTGAAGAAGGTTTTCGGATCGTAAAACTCTGTTGTTAGAGAAGAACGTTAAGTAGAGTGGAAAGTTACTTAAGTGACGGTATCTAACCAGAAAGGGACGGCTAACTACGTGCCAGCAGCCGCGGTAATACGTAGGTCCCAAGCGTTGTCCGGATTTATTGGGCGTAAAGCGAGC
+
FGGGGGGGGGGGGGGGGGGGGFGGGGGG@FG<FGGGGGGGGGGGGGFGGGGG@EFGGGGGGGGGGGGGGGGGGGFGGGGGGGGGGGGDGGGGGGGCGGGGGGFGGGGGBFGGGGGGDGFG<DEFG<?FGFCDCFFFGGGGFGGAFFGF>FGG9D@>F,8DFC<BGCF<CC:FG7:DFDFGGFGGGGGGCFGE8C:BCC9?CCCFGGGC5@FF5E8EGC?CEG87?9CFGGCFFGEEDDG7DDG)
@M03364:276:000000000-BLYN8:1:1101:13501:7740 1:N:0:1
ACTCCTACGGGAGGCAGCAGTAGGGAATCTTCGGCAATGGACGAAAGTCTGACCGAGCAACGCCGCGTGAGTGAAGAAGGTTTTCGGATCGTAAAACTCTGTTGTTAGAGAAGAACGACGAGGAGAGTGGAAAGCTCCTCGTGTGACGGTATCTAACCAGAAAGGGACGGCTAACTACGTGCCAGCAGCCGCGGTAATACGTAGGTCCCGAGCGTTGTCCGGATTTATTGGGCGTAAAGCGAGC
+
GGGGGGGGGGGGGGGGGGGGGGGGGGGGGGGGGGGGGGGGGGGGGGGGGGGGGGGGGGGGGGGGGGGGGGGGGGGGGGGGGGGGGGGGGGGGGGGGGGGGGGGGGGGGGGGGGGGGGGGGGGGGGGGGGGGGGGGGFGGGGGGGGFGGGGGGGGGGGGGGGGGGGGGGGGGGGGGGFFGFGFFGGGGGGGGGGGGDGGFDFGGGGGGGGGGGGGGGGGGGGGGGDGGGGGGGGGGGGGGGGGG<
@M03364:276:000000000-BLYN8:1:1101:12765:7766 1:N:0:1
ACTCCTACGGGAGGCAGCAGTGGGGAATATTGGACAATGGGCGAAAGCCTGATCCAGCCATGCCGCGTGTGTGAAGAAGGTCTTCGGATTGTAAAGCACTTTAAGTTGGGAGGAAGGGCATTAACCTAATACGTTAGTGCTTTGACGTTACCGACAGAATAAGCACCGGCTAACTCTGTGCCAGCAGCCGCGGTAATACAGAGGGTGCAAGCGTTAATCGGAATTCTGGGCGTAAAGCGCGCGT
+
GGGGGGGGGGGGGGGGGGGGGGGGGGGGGGGGGGGGGGGGGGGGGGGGGGGGGGGGGGGGGGGGGGGGGGGGGGGGGGGGGGGGGGGGGGGGGGGGGGGGGGGGGGGGGGGGGGGGGGGGGGGGGGGGFGGGGGGGGGGGGGGGGGGGGGGGGGGGGGGGGGGGGGGGGGGGGGGGGGGGGGGGGGGGGGGGGGGGGCGGGGGGGGGGGGGGGGGGGGGGGDGGGGGGGGCCDGGGGGGGGGG9
@M03364:276:000000000-BLYN8:1:1101:24270:7767 1:N:0:1
ACTCCTACGGGAGGCAGCAGTAGGGAATCTTCGGCAATGGGGGCAACCCTGACCGAGCAACGCCGCGTGAGTGAAGAAGGTTTTCGGATCGTAAAACTCTGTTGTTAGAGAAGAACGTTAAGTAGAGTGGAAAGTTACTTAAGTGACGGTATCTAACCAGAAAGGGACGGCTAACTACGTGCCAGCAGCCGCGGTAATACGTAGGTCCCAAGCGTTGTCCGGATTTATTGGGCGTAAAGCGAGC
+
GGGGGGGF-FCFGGGGGGEFG9FFGGGGGGGGEGGGGGGCDCFGGGGGGGGGGFGGGGGG<EFGDGEFEEC<FFFFGGGDECFGGE+=FFEFFGGE@FEGFGGGGFFCFFFGGFFFCDFDEFGG,,,CFDF<F,3=D<F9@DFGCGGGGGFCFGGGGCFC7FF7:*>DFDGGGGGGFFEG@FFGFFGGFGGGGGECEF;FFFGGGG++3>CCGGEGEGFFGC55?CGFGDCC<57EGFC0>/)/
@M03364:276:000000000-BLYN8:1:1101:24129:7793 1:N:0:1
ACTCCTACGGGAGGCAGCAGTGGGGAATATTGCACAATGGGCGCAAGCCTGATGCAGCCATGCCGCGTGTATGAAGAAGGCCTTCGGGTTGTAAAGTACTTTCAGCGAGGAGGAAGGCATTAAGGTTAATAACCTTAGTGATTGACGTTACTCGCAGAAGAAGCACCGGCTAACTCCGTGCCAGCAGCCGCGGTAATACGGAGGGTGCAAGCGTTAATCGGAATTACTTGGCGTAAAGCGCACG
+
GGGGGGGGGGGGGGGGGFFFGGGGGGGGGGGGGGGGGGGGFGGGGGGGGGDGGGGGGGGGGFGGGGGGDGGGFGGGGGGGGGGGGGGGGGGGCGCCFGGGGGGGGGC@FCEGGCF@FGFGGGGF?FGFDGGGFGGGGGFCGGGGFGDGGGGGFFGD@:<:7FFGGGEEGGGCFFFFGGGFGGGEGGGGGGGGGGGGGGGGGGGGGEGGGGGGGGEGFGGGDGEGGGGG+A?FGGGGFGGGGGGC
@M03364:276:000000000-BLYN8:1:1101:17763:7823 1:N:0:1
ACTCCTACGGGAGGCAGCAGTAGGGAATCTTCGGCAATGGGGGCAACCCTGACCGAGCAACGCCGCGTGAGTGAAGAAGGTTTTCGGATCGTAAAACTCTGTTGTTAGAGAAGAACGTTAAGTAGAGTGGAAAGTTACTTAAGTGACGGTATCTAACCAGAAAGGGACGGCTAACTACGTGCCAGCAGCCGCGGTAATACGTAGGTCCCAAGCGTTGTCCGGATTTATTGGGCGTAAAGCGAGC
+
GDFGGGGGGGGGGGFGGGGGFCGGGGGGGGGGGGGDGGGGGGGGGGGGGGGGGGGGGGGGGEGGGGGGGGGGGGFGGGGFFGGGGGGGGGGGGFGGGGGGGGGGGGGGGGGGGGFGGGGCFG?FGGGGGGGGGFGGGGGFF<FGGGFGGGGGGGGGGGFGGGGGGGGGGGGGGGFCGGGGDFGGGGGGGGGGGGGGCEFGGGFFGGGGGGGGGGGEGGFDEGEEEG7CFGGGDGGGGGGGGD37
@M03364:276:000000000-BLYN8:1:1101:20766:7829 1:N:0:1
ACTCCTACGGGAGGCAGCAGTGGGGAATATTGGACAATGGGCGAAAGCCTGATCCAGCCATGCCGCGTGTGTGAAGAAGGTCTTCGGATTGTAAAGCACTTTAAGTTGGGAGGAAGGGCATTAACCTAATACGTTAGTGCTTTGACGTTACCGACAGAATAAGCACCGGCTAACTCTGTGCCAGCAGCCGCGGTAATACAGAGGGTGCAAGCGTTAATCGGAATTACTGGGCGTAAAGCGCGCG
+
GGGGGGGGGGGGGGGGGGGGGGGGGGGGGGGGGGGGGGGGGGGGGGGGGGGGGGGGGGGGGGGGGGGGGGGGGGGGGGGGGGGGGGGGGGGGGGGGGGGGGGGGGGGGGGGGGGFGGGGGGGGGGGGGGGGGGGGGEGGGGGGGGGGGGFFGGGGGGGGGGGGGGGGGGGGGFFGGGGGGGGGGGGGGGGGGGGGGGGGDGGGGGGGEGGGGGGGGGGGGGGGGGGGGGGGGGCGGGGGGGGGG
@M03364:276:000000000-BLYN8:1:1101:26373:7829 1:N:0:1
ACTCCTACGGGAGGCAGCAGTGGGGAATATTGCACAATGGGCGCAAGCCTGATGCAGCCATGCCGCGTGTATGAAGAAGGCCTTCGGGTTGTAAAGTACTTTCAGCGAGGAGGAAGGCATTAAGGTTAATAACCTTAGTGATTGACGTTACTCGCAGAAGAAGCACCGGCTAACTCCGTGCCAGCAGCCGCGGTAATACGGAGGGTGCAAGCGTTAATCGGAATTACTGGGCGTAAAGCGCACG
+
GGGGGGGGGGGCGGGGGGGGFGGGFGGGGGGGGGGGFGFGEGGEGGGGGGGGGGGFFG@CFCFFGGG>FGGGGGGGGGFCGEFFGFGGGGGGGGGGGGGGGGGGGGGGGGDGEGGFEFGGGGGGDGGGGGGGGCFAFF,CDGGGGFGEFG>FGGDEEGGGCFGGGG?CGGGGGGGADEGGGCFGGFFGGDGEDGDG?EGGCEGGGGGGGGGGG;CE7:?CEE5CCGFGGG55DGGGCFDGCCGC
@M03364:276:000000000-BLYN8:1:1101:28617:7844 1:N:0:1
ACTCCTACGGGAGGCAGCAGTGGGGAATATTGCACAATGGGCGCAAGCCTGATGCAGCCATGCCGCGTGTATGAAGAAGGCCTTCGGGTTGTAAAGTACTTTCAGCGAGGAGGAAGGTGTTGTAGTTAATAGCTGCAGCAATTGACGTTACTCGCAGAAGAAGCACCGGCTAACTCCGTGCCAGCAGCCGCGGTAATACGGAGGGTGCAAGCGTTAATCGGAATTACTGGGCGTAAAGCGCACG
+
GGGGFFFGGGGGGGGGGGGGGGGGDCGGGGGGGDGEFGGGGCCGGGGDGGG8DFGGFGGGGFFGD>FFGGGGGGFDGGGCFGGG@DCGFG7FFEGGGGFFEFGGGGGEGGEGDC,BFAFFGGGGGGGCGGGGGCDFGGDEFCFDFGGGGGGG9FGGG:FGGGGGGGFGGGDEFGFEGGGGG>FGGFFCDEGGGEEEFCFFGGGGGGGGGGGGD*=EGGGGDGGGGGGG?C=FCDEGCCDDCGGD
@M03364:276:000000000-BLYN8:1:1101:21542:7854 1:N:0:1
ACTCCTACGGGAGGCAGCAGTGGGGAATATTGCACAATGGGCGCAAGCCTGATGCAGCCATGCCGCGTGTATGAAGAAGGCCTTCGGGTTGTAAAGTACTTTCAGCGAGGAGGAAGGTGTTGTGGTTAATAACCACAGCAATTGACGTTACTCGCAGAAGAAGCACCGGCTAACTCCGTGCCAGCAGCCGCGGTAATACGGAGGGTGCAAGCGTTAATCGGAATTACTGGGCGTAAAGCGCACG
+
GGGGGGFGGGGGGGGGGGGGGGGGGGGGGGGGGGGGGGGGGGGGGGGGFGGGGGGGGGGGGGGFEGGGGFGGGGFGG@FGGGGGGGEGFGGGGGGGDFGGGFGGGFFEGGGGGGFGGFGGGGGGGGFGGGDGGCGGFCGFFGFG,EGGGGGGGGDCFGFGGGGGFGGGGGGEGGGGGGGGDGGGGGGGGGCCEGGGGFGGGEEEEEGGF9C@EEG=FGGG=C;CFGGGEFCFG):C<*:<DGGC
@M03364:276:000000000-BLYN8:1:1101:6295:7870 1:N:0:1
ACTCCTACGGGAGGCAGCAGTGGGGAATATTGGACAATGGGCGAAAGCCTGATGCAGCCATGCCGCGTGTATGAAGAAGGCCTTCGGGTTGTAAAGTACTTTCAGCGAGGAGGAAGGTGTTGTGGTTAATAACCACAGCAATTGACGTTACTCGCAGAAGAAGCACCGGCTAACTCCGTGCCAGCAGCCGCGGTAATACGGAGGGTGCAAGCGTTAATCGGAATTACTGGGCGTAAAGCGCACG
+
GGGGGGGGGGGGGGGGGGGGGGGGGGGGGGGGGGGGGGGGGGGGGGGGGGGGGGGGGGGGGGGGGGGGGGGFFGGGGGGGGGGGGGGGGGGGGGGGGFGFFGGGGGGGGGCGGGGGGGGGGGGGGDFGGGGCGGGGGGGGGGGGGGGGGGGGGGGGGGGGGGGGGFFEGGGGDGGGGGGGGGGGGGGGGDGGC*BG?FF8EGEGGGGGGFCFGCEGGG+A:EGFGGFCF6@FGD=*97CDGDC1
@M03364:276:000000000-BLYN8:1:1101:4446:7877 1:N:0:1
ACTCCTACGGGAGGCAGCAGTAGGGAATCTTCGGCAATGGGGGCAACCCTGACCGAGCAACGCCGCGTGAGTGAAGAAGGTTTTCGGATCGTAAAACTCTGTTGTTAGAGAAGAACGTTAAGTAGAGTGGAAAGTTACTTAAGTGACGGTATCTAACCAGAAAGGGACGGCTAACTACGTGCCAGCAGCCGCGGTAATACGTAGGTCCCAAGCGTTGTCCGGATTGATTGGGCGTAAAGCGGGG
+
GGGGGGGGGGGGGGGGGGGGGFGGGGGGGGGGGGGGGGGGG@FGGGGGGGGGGGGGGGEGDFGGGGGGGGGGFGFGGGGGEEGGGGGCF:FGGGGGCGGG,FFGFCFGBFG8CGGFFF<EFFCDFGCBDFG9<DEDFFEBF9D<CECC7FC>EFGFG@BGGG7@F*>DFGGGGD7>FCGCF7C;<CCC7CEE>GCEC9>?*BCFGE928<<;5EC*::F75:;75*<FFFG5CCC:D5F*9)))
@M03364:276:000000000-BLYN8:1:1101:26775:7904 1:N:0:1
ACTCCTACGGGAGGCAGCAGTGGGGAATATTGCACAATGGGCGCAAGCCTGATGCAGCCATGCCGCGTGTATGAAGAAGGCCTTCGGGTTGTAAAGTACTTTCAGCGAGGAGGAAGGCGTTGTGGTTAATAACCGCAGCGATTGACGTTACTCGCAGAAGAAGCACCGGCTAACTCCGTGCCAGCAGCCGCGGTAATACGGAGGGTGCAAGCGTTAATCGGAATTACTGGGCGTAAAGCGCACG
+
@FGDFFGFEFGGGGGDGDFGGGGFGGEF<FFAFGGGGGGG<EE:@FGGGGG8CFGFFGD8FGFGGEG@6B<FD<FE,CFGGFGCEFGDFGDCGGGGGF<FFEFF<E@6>FEG:?EFD8>C@>CCD=BFFGGA,>FCCFECGDDDECCEC<FGC@>F<>FGGGGGGGGGGGG@CFGGF:FGGGGGGF>74BEGGGCGFF9CCED>EEGGCGGGGGEGCGGGGGEGGDCFGGFFGGGGGGGDCD93
@M03364:276:000000000-BLYN8:1:1101:4571:7931 1:N:0:1
ACTCCTACGGGAGGCAGCAGTGGGGAATATTGGACAATGGGCGAAAGCCTGATCCAGCCATGCCGCGTGTGTGAAGAAGGTCTTCGGATTGTAAAGCACTTTAAGTTGGGAGGAAGGGCATTAACCTAATACGTTAGTGCTTTGACGTTACCGACAGAATAAGCACCGGCTAACTCTGTGCCAGCAGCCGCGGTAATACAGAGGGTGCAAGCGTTAATCGGAATTACTGGGCGTAAAGCGCGCG
+
GGGGGGGGGGGGGGGGGGGGGGGGGGGGGGGGGGGGGGGGGGGGGGGGGGGGGGGGGGGGGGGGGGGGGGGGGGGGGGGGGGGGGGGGGGGGGFGGGGGGGGGGGFFGGGFGGGGGGGGGGGFGGGGGFGGGGFGGGGGGGGGGGGGGGGGGGGGGGGGGGGGGGGGGGGGGGGGGGGGGGGGGGGGGGEGGGEGGGGGGGGGGGGGGGGGGGGGGGGGGGGGGGGGGGFGGGGDGFGGGGGGG
@M03364:276:000000000-BLYN8:1:1101:4339:7948 1:N:0:1
ACTCCTACGGGAGGCAGCAGTGGGGAATATTGGACAATGGGCGAAAGCCTGATCCAGCCATGCCGCGTGTGTGAAGAAGGTCTTCGGATTGTAAAGCACTTTAAGTTGGGAGGAAGGGCATTAACCTAATACGTTAGTGCTTTGACGTTACCGACAGAATAAGCACCGGCTAACTCCGTGCCAGCAGCCGCGGTAATACGGAGGGTGCAAGCGTTAATCGGAATTACTGGGCGTAAAGCGCACG
+
GGGGGGGGGGGEGGGGGGGGGGGGGGGGGGGGGGGGGGGGGGGGGGGGGGGGGGGGGGGGGGGGGGGGGGGGGGGGGGGGGGGGGGGGGGGGGGGGGGGGGGGGGFFFCGGGGGFGGGGGGGFGGGGGGGGGGGGGGGGGGGFGGGGGGGGGGGGGGGCGGDGGGGGGGGGGGGGGGGGGGGGGGGGGGGGGGGGGGGGGGGGGGGGGGGGGEEEEGGGGGGEGG7AFGDFGDGGGGGGGGGG<
@M03364:276:000000000-BLYN8:1:1101:17362:7979 1:N:0:1
ACTCCTACGGGAGGCAGCAGTAGGGAATCTTCCACAATGGACGAAAGTCTGATGGAGCAACGCCGCGTGAGTGAAGAAGGTTTTCGGATCGTAAAACTCTGTTGTTGGAGAAGAACGTATTTGATAGTAACTGATCAGGTAGTGACGGTATCCAACCAGAAAGCCACGGCTAACTACGTGCCAGCAGCCGCGGTAATACGTAGGTGGCAAGCGTTGTCCGGATTTATTGGGCGTAAAGCGAGCG
+
GGGGGGGGGGGGGGGGGGGGGGGGGGGGGGGGGGGGGGGGGGGGGGGGGGGGGGGGGGGFGGDGGGGGGGGGGGGGGGGGGGGGGGGGGGGGGGGGGGGGGGGGGGDFDEGGGGGGGGGGGGGGGGGGGGGGGGGGGGGGGGGGGGGGGGGGGGCFGGGGGGGGGGGDGGGGFFGGGGGGGGGGGGGGGGGGDGGGGFGGFGGGGGGGGFFGGGDGGECEGCE=EFGGGFGGGGGGGGGGG351
@M03364:276:000000000-BLYN8:1:1101:18432:7992 1:N:0:1
ACTCCTACGGGAGGCAGCAGTAGGGAATCTTCGGCAATGGACGAAAGTCTGACCGAGCAACGCCGCGTGAGTGAAGAAGGTTTTCGGATCGTAAAACTCTGTTGTTAGAGAAGAACGACGAGGAGAGTGGAAAGCTCCTCGTGTGACGGTATCTAACCAGAAAGGGACGGCTAACTACGTGCCAGCAGCCGCGGTAATACGTAGGTCCCGAGCGTTGTCCGGATTTATTGGGCGTAAAGCGAGC
+
GGGGGGGGGGGGGGGGGGGGGGGGGGGGGGGGGGGGGGGGGGGGGEGGGFGGGGGGGGGGGGGGGGGGGGGGGGGGGGGGGGGGGGGGGGGGGGGGGGGGGGGGGGGGGGGGGGGGGGGGGGGGGGGGGGGGGGGGGGGGGGGGGGGGGGGGGGFGGGGGGGGGGDGGGGGGGGGGGGGGGGGGGGGGGGGGGGGGGGGFGGGGGGGGGGGGGGGGGGGFEGGGGGGGGGGGGGGGGGGGGGG3
@M03364:276:000000000-BLYN8:1:1101:4861:8014 1:N:0:1
ACTCCTACGGGAGGCAGCAGTAGGGAATCTTCGGCAATGGGGGCAACCCTGACCGAGCAACGCCGCGTGAGTGAAGAAGGTTTTCGGATCGTAAAACTCTGTTGTTAGAGAAGAACGTTAAGTAGAGTGGAAAGTTACTTAAGTGACGGTATCTAACCAGAAAGGGACGGCTAACTACGTGCCAGCAGCCGCGGTAATACGTAGGTCCCAAGCGTTGTCCGGATTTATTGGGCGTAAAGCGAGC
+
GGGGGGGGGGGGGGGGGGGGGGGGGGGGGGGGGGGGGGGFGGGGGGFGGGGGGGGGGGGGGGGGGGGGGGEGGGGGGGGGGGGGGGGGGGGGGGGGGGGGGGGGGGGGFGGGGGGFGGGGGGFGFGGGGGGCFGGGGGGGGGGCGGGGGGGFFGGGGGGGGFGGGGGGDGGGGGGGGCEGGGGFGGGGGGEGGGDECFCFFFGFGGGGFCCCGGGGGEGGGGEEGC97FCFFGGGGGFGGGGG)
@M03364:276:000000000-BLYN8:1:1101:22516:8025 1:N:0:1
ACTCCTACGGGAGGCAGCAGTGGGGAATATTGGACAATGGGCGAAAGCCTGATCCAGCCATGCCGCGTGTGTGAAGAAGGTCTTCGGATTGTAAAGCACTTTAAGTTGGGAGGAAGGGCATTAACCTAATACGTTAGTGTTTTGACGTTACCGACAGAATAAGCACCGGCTAACTCTGTGCCAGCAGCCGCGGTAATACAGAGGGTGCAAGCGTTAATCGGAATTACTGGGCGTAAAGCGCACG
+
GGGGGGGGGGGGGGGGGGGGGGGGGGGGGGGGGGGGGGGFGGGGGGGGGGGGGGGGGFGGGGGGGGGGGGGGGGGGGFGGGGGGGGGGGGGGGGGFGGGGGGFGGGGGGGGGGGFGGGGCGGGGGGGGFGGGGGGGGGGFGGGGGGGGGGGGGGGGGGGFAF<9FF@CGGGGGGGFGGGFGGGFGGCGGGGGGGGGGGGGGCFGEGGGGGGGGGGGGGGGGGDGGGGGGGGGGGGGGGFGGGG3
@M03364:276:000000000-BLYN8:1:1101:27649:8031 1:N:0:1
ACTCCTACGGGAGGCAGCAGTAGGGAATCTTCGGCAATGGGGGCAACCCTGACCGAGCAACGCCGCGTGAGTGAAGAAGGTTTTCGGATCGTAAAACTCTGTTGTTAGAGAAGAACGTTAAGTAGAGTGGAAAGTTACTTAAGTGACGGTATCTAACCAGAAAGGGACGGCTAACGACGTGCCAGCAGCCGCGGTAATACGTAGGTCCCAAGCGTTGTCCGGATTTATTGGGCGTAAAGCGAGC
+
FFEFFGGFCFEGGGGGGGFFG,;;FFFEF<@CFGGGE8@,6B+CCGGFGGGGDFECGE@CFGGGGGGGGGGGGFFGGGGGG,,AEFEFGG8?E8<FEC<FGGGEA<AFA<FFGFG<FDED7,:?CDDDF<>,==,CFG,=FFGDDFC:+@><@ACFGGFGGFGGFGEFF7>BCFF*>E@FCFFGGGFFGC**=5CECCE<F99CE7A@CFCCCEECEEGCEEG*/+0A99ECGGCEDFGG337)
@M03364:276:000000000-BLYN8:1:1101:23056:8033 1:N:0:1
ACTCCTACGGGAGGCAGCAGTGGGGAATATTGCACAATGGGCGCAAGCCTGATGCAGCCATGCCGCGTGTATGAAGAAGGCCTTCGGGTTGTAAAGTACTTTCAGCGAGGAGGAAGGCGTTGTGGTTAATAACCGCAGCGATTGACGTTACTCGCAGAAGAAGCACCGGCTAACTCCGTGCCAGCAGCCGCGGTAATACGGAGGGTGCAAGCGTTAATCGGAATTACTGGGCGTAAAGCGCACG
+
GGGGGGGGGGGGGGGGGGGGGGGGGGGGGGGGGGGGGGGGGGGGGGGGGGGGGGGGGGGGGGGGGGGGGGGGGGGGGGGGGGGGGGGGGGGGGGGGGGGGGGGGGGGGGGGGGGFGGGGGGGGGGGDFGGGGGGGGGGGGGGGGGGG@FFGGGGDGGGGGGCGFGGGGGGGGGGGGGDGGDGGEGGGGGGGGGGGGG?28BEGGGGGGGGFGGGGGGGGGCECG8FGGFGGGGGGGGGGGGGG5
@M03364:276:000000000-BLYN8:1:1101:16333:8052 1:N:0:1
ACTCCTACGGGAGGCAGCAGTGGGGAATATTGCACAATGGGCGCAAGCCTGATGCAGCCATGCCGCGTGTATGAAGAAGGCCTTCGGGTTGTAAAGTACTTTCAGCGAGGAGGAAGGCGTTGTAGTTAATAACTGCAGCGATTGACGTTACTCGCAGAAGAAGCACCGGCTAACTCCGTGCCAGCAGCCGCGGTAATACGGAGGGTGCAAGCGTTAATCGGAATTACTGGGCGTAAAGCGCGCG
+
GGGGGGFGGGGGGGGGGGGGGGGGGGGGGGGGGGGGGGCGGGGGGGGGFGGGGGGGGGGGGGGGGGGGGEFGGGGGGGGGGGGGGGGGGGGGGDGGGGGGGGGGGCCFFGFDGGGFCFEGEEGGGGGGGGGGGGGGGGGGFFFGFGGGGGGFGGGGGDGGGGGGGGGGGGFG7FFGGGG@FGGGGGGGGGGGGGGDGDGGGGGGGEEGGGGGGE52CFGGEDEGGGGGGFGCGGG59>FGDGGG
@M03364:276:000000000-BLYN8:1:1101:12044:8062 1:N:0:1
ACTCCTACGGGAGGCAGCAGTAGGGAATCTTCGGCAATGGGGGCAACCCTGACCGAGCAACGCCGCGTGAGTGAAGAAGGGTTTCGGCTCGTAAAGCTCTGTTGTTAAAGAAGAACGTGGGTGAGAGTAACTGTTCACCCAGTGACGGTATTTAACCAGAAAGCCACGGCTAACTACGTGCCAGCAGCCGCGGTAATACGTAGGTGGCAAGCGTTATCCGGATTTATTGGGCGTAAAGCGAGCG
+
GGGGGGGGGGGFGGGGGGGGGGGGGEFGGGGGGGGGGGGGGGGGGGFGGFGGGGGGGDGGGGGGGGG>CCGGGGGGFEFGGGGGGFCGGGGGGGGGGGGGGFGGGGGGGGGGGGGGGGGGGEFFGGGGFGGGGGGEGGFFGGGGGGGG:DCFFGGGFGGGGGGGGGGD@@EFGGGGGCFGF8FGGGGGGCGGGGGEGGGGCEGCFFFGGCEFEE=EFGFCCCC5CFGE?FF*)7CGGFDDDDC3
@M03364:276:000000000-BLYN8:1:1101:19673:8098 1:N:0:1
ACTCCTACGGGAGGCAGCAGTAGGGAATCTTCGGCAATGGACGAAAGTCTGACCGAGCAACGCCGCGTGAGTGAAGAAGGTTTTCGGATCGTAAAACTCTGTTGTTAGAGAAGAACAAGAGTGAGAGTAACTGTTCACTCCTTGACGGTATCTAACCAGAAAGCCACGGCTAACTACGTGCCAGCAGCCGCGGTAATACGTAGGTGGCAAGCGTTGTCCGGATTTATTGGGCGTAAAGCGAGCG
+
GGGGGGGGGGGGGGGGGGGGGGGGGGGGGGGGGGGGGGGGGGGGGGGGGGGGGGGGGGGGFEGGGGGGGGGGGGGGGGGGGGGGGGGGGGGGGGGGGGGGGGGGGGGGGGGGGGGGGCGGGGGGGGGGFGGGGGGFFGGGGGGGGGGGGGGGGGGGGGGGGGGGGGGGGGGGGGGGGGGGGGGGGGGGGGGGGGGGGGGGGGGEGGGGGGGGGGG5EFGGGEEGFFGGGGGGGGGGGGGGGGGC
@M03364:276:000000000-BLYN8:1:1101:19428:8099 1:N:0:1
ACTCCTACGGGAGGCAGCAGTAGGGAATCTTCGGCAATGGGGGCAACCCTGACCGAGCAACGCCGCGTGAGTGAAGAAGGTTTTCGGATCGTAAAACTCTGTTGTTAGAGAAGAACGTTAAGTAGAGTGGAAAATTACTTAAGTGACGGTATCTAACCAGAAAGGGACGGCTAACTACGTGCCAGCAGCCGCGGTAATACGTAGGTCCCAAGCGTTGTCCGGATTTATTGGGCGTAAAGCGAGC
+
GGGGGGGGGGGGGGGGGGGGGGGGGGGGGGGGGGGGGGGGGGGGGGGGGGGGGGGEGGGGGGGGGGGGGGGGGGGGGGGGGGGGGGGGGGGGFFGGGGGGGGGGGGGGEGGFGGGDGGGFGGFGFCFGFGGGGGGFGFGGGGGGGGGGGGGGGGGGGGGGGGFFGGGGGGGGGGFGGGGGFFGGGGGGGGGGGGGG8FGGGFGFEGFFGGGGFEGGGGGFEGEEECGGGGGGGGGGDGGFDGC5
@M03364:276:000000000-BLYN8:1:1101:3746:8130 1:N:0:1
ACTCCTACGGGAGGCAGCAGTGGGGAATATTGCACAATGGGCGCAAGCCTGATGCAGCCATGCCGCGTGTATGAAGAAGGCCTTCGGGTTGTAAAGTACTTTCAGCGAGGAGGAAGGCGTTGTAGTTAATAGCTGCAGCGATTGACGTTACTCGCAGAAGAAGCACCGGCTAACTCCGTGCCAGCAGCCGCGGTAATACGGAGGGTGCAAGCGTTAATCGGAATTACTGGGCGTAAAGCGCACG
+
GG?<FGGGGGGG@CGGGGFFFGGGGGGGGGGGGGGGGGGGGF:FFEFGGGGCFGGCG@FGGGGGDGGGEC8EF<FFEGF8EF@FGFGGFCEEGAFFFGGGEGAEF<EC=F@?F4BBF8@BCB=555EF<F<FDAFFF8DGGGD+==>+:@CCGGGGGGFFFG7,6::3:BFCG,,?C>17CFC7CCCE:::BE188;B>8ECCGGE5*2:CGE/;EGC97EC8:?FFCF?C5C<727DCDC33)
@M03364:276:000000000-BLYN8:1:1101:10799:8141 1:N:0:1
ACTCCTACGGGAGGCAGCAGTGGGGAATATTGCACAATGGGCGCAAGCCTGATGCAGCCATGCCGCGTGTATGAAGAAGGCCTTCGGGTTGTAAAGTACTTTCAGCGAGGAGGAAGGTGTTGTGGTTAATAACCACAGCAATTGACGTTACTCGCAGAAGAAGCACCGGCTAACTCCGTGCCAGCAGCCGCGGTAATACGGAGGGTGCAAGCGTTAATCGGAATTACTGGGCGTAAAGCGCACG
+
GGGGFGGGGGGGGGGGGGGGGGGGGGGGGGGGGGGGGGGGGGGGGGGGGGGGGGGGGGGGGGGGGGGGGGGGGGGFEGGGGGGGGGGGGGGGGGGGGGGGGGGGGGGFFGFGGCFCGGGGGGGGGGGFGGGGGGGGGGDGGGGFGGGEFGEGGGGGGCFFFGGGGGGGGCFGGFFGGGGGGF@DFGGFGGDGGGDGGGCFE*=EGGGD6FGGGCEDFGGGGGGGGGCFFGGGCDGDGGGGCDC7
@M03364:276:000000000-BLYN8:1:1101:11420:8149 1:N:0:1
ACTCCTACGGGAGGCAGCAGTAGGGAATCTTCGGCAATGGGGGCAACCCTGACCGAGCAACGCCGCGTGAGTGAAGAAGGTTTTCGGATCGTAAAACTCTGTTGTTAGAGAAGAACGTTAAGTAGAGTGGAAAGTTACTTAAGTGACGGTATCTAACCAGAAAGGGACGGCTAACTACGTGCCAGCAGCCGCGGTAATACGTAGGTCCCGAGCGTTGTCCGGATTTATTGGGCGTAAAGCGAGG
+
GGGGGGGGGGGGGGGGGGGGGGGGGGGGGGGFGGGGGGGGGGGDGGGGGGGGGFGGGGGGGGGGGGGGGGGGGGGGGFGGGGGGGGGGGGGGGGGFGGGGGGGGGGGGFGGGGGGGGGGGGGGGGCGGGGGGGGGGGFGGGGGFDGGGGGGGGGGFGGGGGFGGGEB<CEGGGGGFGGGGGGGFGGGGGFGGGGGEEGFGDFBFGGDEGEGGGGGGGGGGEECE*<CFFFFCFDGEGGGGG<D)
@M03364:276:000000000-BLYN8:1:1101:4657:8162 1:N:0:1
ACTCCTACGGGAGGCAGCAGTGGGGAATATTGGACAATGGGCGAAAGCCTGATCCAGCCATGCCGCGTGTGTGAAGAAGGTCTTCGGATTGTAAAGCACTTTAAGTTGGGAGGAAGGGCATTAACCTAATACGTTAGTGCTTTGACGTTACCGACAGAATAAGCACCGGCTAACTCTGTGCCAGCAGCCGCGGTAATACAGAGGGTGCAAGCGTTAATCGGAATTACTGGGCGTAAAGCGCGCG
+
GGGGGGGGGGGGGGGGGGGGGGGGGGGGGGGGGGGGGGGGGGGGGGGGGGGGGGGGGGGGGGGGGGGGGGGGGGGGGGGGGGGGGGGGGGGGGGGGGGGGGGGGGFFGGGGGGGGGGGGGGGGGGGGGGGGGGGGGGGGGGGGGGGGGGGGGGGGGGGGGGGGGGGGGGGGGGGGGGGGGGGGGGGGGGGGGGGGGGGGGGGGGGGGGGGGGGGGGGGGGGGGGFGGGGFGGGGGGGGGGGGGG
@M03364:276:000000000-BLYN8:1:1101:13071:8180 1:N:0:1
ACTCCTACGGGAGGCAGCAGTGGGGAATATTGCACAATGGGCGCAAGCCTGATGCAGCCATGCCGCGTGTATGAAGAAGGCCTTCGGGTTGTAAAGTACTTTCAGCGAGGAGGAAGGCATTAAGGTTAATAACCTTAGTGATTGACGTTACTCGCAGAAGAAGCACCGGCTAACTCCGTGCCAGCAGCCGCGGTAATACGGAGGGTGCAAGCGTTAATCGGAATTACTGGGCGTAAAGCGCACG
+
GGGGGGGGGGGGGGGGGGGGGGGGGGGGGGGGGGGGGGGGGGGGGGGGGGGGGGGGGGGGGGGGGGGGGGGGGGGGGGGGGGGGGGGGGGGGGGGGGGGGGGGGGGGGGGGGGGGGGGGGGGGGGGGGFGFGFGGGGGGGGGGGDGGGGGGGGGGGGGGGGGGGGGGGGGGGGGGGGGGGGGGGGGGGGGGGGGGGGGGGGGGGGGGGGGGGGGGGGGGGGGGGFGGGGGGGGGGGGGGGGGG<
@M03364:276:000000000-BLYN8:1:1101:24721:8207 1:N:0:1
ACTCCTACGGGAGGCAGCAGTGGGGAATATTGGACAATGGGCGAAAGCCTGATCCAGCCATGCCGCGTGTGTGAAGAAGGTCTTCGGATTGTAAAGCACTTTAAGTTGGGAGGAAGGGCATTAACCTAATACGTTAGTGCTTTGACGTTACTGACAGAATAAGCACCGGCTAACTCCGTGCCAGCAGCCGCGGTAATACGGAGGGTGCAAGCGTTAATCGGAATTACTGGGCGTAAAGCGCACG
+
CEFCEEGF-CFGGGFEGG9@FFGGDCCFGFGC,EECE9FCFGCEDF:<F<C6E,CC,EG8CFFGCGD=:F<E,?F?<=<CFFG,CCGCGF8EGDFCCGBFD9,EEFE@FEGGGGGGGDC<FG<9BBCFFCE9@F@C@AD<ACFGFFGGDFG,37FGGGGGGGFGEFGGCGCGGFGGFGGFGEGGGGGG7EGGGGDGGGGGGGGG>ECEFGGGDGGCFGCFEGGCGGGC?6=FGDE*9FGGDGGD
@M03364:276:000000000-BLYN8:1:1101:10689:8218 1:N:0:1
ACTCCTACGGGAGGCAGCAGTGGGGAATATTGGACAATGGGCGAAAGCCTGATCCAGCCATGCCGCGTGTGTGAAGAAGGTCTTCGGATTGTAAAGCACTTTAAGTTGGGAGGAAGGGCATTAACCTAATACGTTAGTGTTTTGACGTTACCGACAGAATAAGCACCGGCTAACTCTGTGCCAGCAGCCGCGGTAATACAGAGGGTGCAAGCGTTAATCGGAATTACTGGGCGTAACGCGCGCG
+
GGGGGGGGGGGGGGGGGGGGGGGGGGGGGGGFGFGGGGGGGGGGGGGGGGGGGGGGGGFGGGGGGGGGGGGGGGGGGFGGGGGGGGGCFGGGGGGGGGGGGGAFGGFGGGFCGGGCFDEGGG9FGGGFGFFCFFFEGGGFEFGGGGGGGGGGGGEFGGGGGGGGGGGGGGGDGGGGGGGGGGGGF@DFGGDGGEEGF9CCE?FGDGEEFGGFGE38EDGGGE::EFFF?C51CDGD3CDDDD9>
@M03364:276:000000000-BLYN8:1:1101:15918:8226 1:N:0:1
ACTCCTACGGGAGGCAGCAGTAGGGAATCTTCGGCAATGGACGAAAGTCTGACCGAGCAACGCCGCGTGAGTGAAGAAGGTTTTCGGATCGTAAAACTCTGTTGTTAGAGAAGATCAAGGATGAGAGTAAAACGTTCATCCCTTGACGGTATCTAACCAGAAAGGGACGGCTAACTACGTGCCAGCAGCCGCGGTAATCCGTAGGTCCCAAGCGTTGTCCGGATTTATTGGGCGTAAAGCGAGC
+
F@E@FFE<CCCCFDECCE9FFFFFCDEFGGEEFGDGCE@FFGGCC,:<<FFFGGDFCCCEFGDFEGGC=4FEFGFGCFFFFCDGGGCGCGEEFEF?,BFFGEFGFFGG9??FGD,AF?<F8FG8BFGGDFFF<CFG8F<@FDFCG9FFGCDCGGF>CFFFFFFGG7,3>:CB*?FE9BFFGGGCFF8788CC***4;;+213*8BBF+CCGC*83;5>?+:E*/C+AEGGFG4<C7<D>DDGC)
@M03364:276:000000000-BLYN8:1:1101:3766:8231 1:N:0:1
ACTCCTACGGGAGGCAGCAGTAGGGAATCTTCGGCAATGGGGGCAACCCTGACCGAGCAACGCCGCGTGAGTGAAGAAGGTTTTCGGATCGTAAAACTCTGTTGTTAGAGAAGAACGTTAAGTAGAGTGGAAAGTTACTTAAGTGACGGTATCTAACCAGAAAGGGACGGCTAACTACGTGCCAGCAGCCGCGGTAATACGTAGGTCCCAAGCGTTGTCCGGATTTATTGGGCGTAAAGCGAGC
+
GGGGGGGGGGGGGGGGGGGGGGGGGGGGGGGGGGGGGGGGGGGGGGFGGGGGGGGGGGGGGGGGGGGGGGEGGGGGGGGGGGGGGGGDGGGGGGGGGGGGGGGGGGGGGGGGGGGGGGGGGGGGGGGGGGGGGGGGGGGGGGGGGGGGGGGGFGGGGFFG>FFGFEGGGGGGGGGGGGGGGGGGGGGCGGGGGGGGGGGGGGGGGGGFGGGGGGGGGGGGGEEEGGGGGCF=FDGGGCFFGDD)
@M03364:276:000000000-BLYN8:1:1101:28302:8240 1:N:0:1
ACTCCTACGGGAGGCAGCAGTGGGGAATATTGCACAATGGGCGCAAGCCTGATGCAGCCATTCCGCGTGTATGAAGAAGGCCTTCGGGTTGTAAAGTACTTTCAGCGAGGAGGAAGGGGATGTGGTTAATAACCGCATTCATTGACGTTACTCGCAGAAGAAGCACCGGCTAACTCCGTGCCAGCAGCCGCGGTAATACGGAGGGTGCAAGCGTTAATCGGAATTACTGGGCGTAAAGCGCACG
+
GGGGGGGGGGGG77FGDGFGGGGGGGGGEGGGFEGFFGFFGGGGGGGGFFGGGGGGGGGFF,FF8CGFFGGGGGFGF<EEGGFGGGGGGGGGFGGGGGGGGG9<F9@:>@FCFGEE+?@=FEGCFEFGFGGGFDF7CEFFGGGGGGGGG?:,>FCGGDFGDGGGGGFGDGGGGGFFCEFFEGGF7?FFGDGGGGEGGGG*CEGGGGEE6CF=?EC8CFGGG88=FGGGGG5=7DGEGGFDGDG>
@M03364:276:000000000-BLYN8:1:1101:23351:8274 1:N:0:1
ACTCCTACGGGAGGCAGCAGTAGGGAATCTTCGGCAATGGGGGCAACCCTGACCGAGCAACGCCGCGTGAGTGAAGAAGGTTTTCGGATCGTAAAACTCTGTTGTTAGAGAAGAACGTTAAGTAGAGTGGAAAGTTACTTAAGTGACGGTATCTAACCAGAAAGGGACGGCTAACTACGTGCCAGCAGCCGCGGTAATACGTAGGTCCCAAGCGTTGTCCGGATTTATTGGGCGTAAAGCGAGC
+
GGGGGGGGG@FCGGGGGGEFGDEFEGGGGGG9FFGGGGGFGDEEGGFDGGGFGCEGGGEGGEEGGGGCFFEFFGFGGGGGGGGGFGCCFGGGFGGGGFFGGGGF=FF<FFGC<FFFED@FFGGGAFCFDFCFGGGGGGFDFGGFFGGGGGGGGGGGGG<F7FFGD7FGEGGGGFGFGGGGFGGGFCC7CGEGEDECEG;C1+?:EGCGGGGGCECCC5FGGE=C=FGGGGFFGGCGDGGG7*))
@M03364:276:000000000-BLYN8:1:1101:21770:8288 1:N:0:1
ACTCCTACGGGAGGCAGCAGTGGGGAATATTGGACAATGGGCGAAAGCCTGATCCAGCCATGCCGCGTGTGTGAAGAAGGTCTTCGGATTGTAAAGCACTTTAAGTTGGGAGGAAGGGCATTAACCTAATACGTTAGTGCTTTGACGTTACCGACAGAATAAGCACCGGCTAACTCTGTGCCAGCAGCCGCGGTAATACAGAGGGTGCAAGCGTTAATCGGAATTACTGGGCGTAAAGCGCGCG
+
GGGGGGGGGGGGGGGGGGGGGGGGGGGGGGGGGGGGGGGGGGGGGGGGGGGGGGGGGGGGGGGGGGGGGGGFGGGGGGGGGGGGGGGGGGGGFFDGGGGGGGFFFFFGGGFGGDGGGGGGGGGGGGGGGGGGGGGGFGGGGGGGGGGGGEGGGGGGGGGGGGGGGGGGGGGGGGGGGGGGGFGGGGGGGGGGGEGCFGGGG9CFEEDGGFFGGGGEGGGGDGGGGGGGF6FGGGEE37FGGGGG
@M03364:276:000000000-BLYN8:1:1101:4858:8301 1:N:0:1
ACTCCTACGGGAGGCAGCAGTGGGGAATATTGGACAATGGGCGAAAGCCTGATCCAGCCATGCCGCGTGTGTGAAGAAGGTCTTCGGATTGTAAAGCACTTTAAGTTGGGAGGAAGGGCATTAACCTAATACGTTAGTGCTTTGACGTTACCGACAGAATAAGCACCGGCTAACTCTGTGCCAGCAGCCGCGGTAATACAGAGGGTGCAAGCGTTAATCGGAATTACTGGGCGTAAAGCGCGCG
+
GGGGGGGGGGGGGGGGGGGGGGGGGGGGGGGGGGGGGGGGGGGGGGGGGGGGGGGGGGGGGGGGGGGGGGGGGGGGGGGGGGGGGGGGGGGGGGGGGGGGGGGGGFGGGGGGGGGGGGGGGGGGGGGGGGGGGGGGGGGGGGGGGGGGGGGGGGGGGGGGGGGGGGGGGGGGGGGGGGGGGGGGGGGGGGGGGGGGGGGGGGGGGGGGGGGGGGGGGGGGGGGGGGGGGGGGGGGGGFGGGGGG
@M03364:276:000000000-BLYN8:1:1101:6145:8309 1:N:0:1
ACTCCTACGGGAGGCAGCAGTAGGGAATCTTCGGCAATGGACGAAAGTCTGACCGAGCAACGCCGCGTGAGTGAAGAAGGTTTTCGGATCGTAAAACTCTGTTGGTAGAGAAGAACGTTGGTGAGAGTGGAAAGCTCATCAAGTGACGGTAACTACCCAGAAAGGGACGGCTAACTACGTGCCAGCAGCCGCGGTAATACGTAGGTCCCGAGCGTTGTCCGGATTTATTGGGCGTAAAGCGAGG
+
GGGGGGGFGGGGGGGGGGGGGGGGGGGGGGGGGGGGGGGGGGGGGGGGGGGGGGGGGGGGGGGGGGGGGFGGGG9EGFGGGGGGGGGGGGGGGGGGGGGGGGGGGGGG9DGFGGGDGFGGGGGGGGGGGGGGGGFGGGGGGCFGFFDGGGGGGGGGGFGGFGGGGGGGGGGGGGGGGGGGGGGGGGGGGEGDGDE8>GFFDFGGGGGFGGGGGEGC5:ECEGGGGGGEFCECGGE5CFGGGGG)
@M03364:276:000000000-BLYN8:1:1101:15777:8310 1:N:0:1
ACTCCTACGGGAGGCAGCAGTAGGGAATCTTCGGCAATGGGGGCAACCCTGACCGAGCAACGCCGCGTGAGTGAAGAAGGTTTTCGGATCGTAAAACTCTGTTGTTAGAGAAGAACGTGGGTGAGAGTAACTGTTCACCCAGTGACGGTATCTAACCAGAAAGGGACGGCTAACTACGTGCCAGCAGCCGCGGTAATACGGAGGGTGCAAGCGTTAATCGGAATTACTGGGCGTAAAGCGCACG
+
GGGGGGGGGGGGGGGGGGGGGGGGGGGGGGGGGGGGGGGGGGGGGGGGGGGGGGGGGGGGGGGGGGGGGGGGGGGGGGGGGGGGGGGGGGGGGGGGGGGGGGGGGGFGGGGGGGGGGGGGGGGGGGGGGGGGGGGGGGGGGGGGGGGGGGGGGFGGGGGGGGGGGGGGGGGGGGGGGGGGGGGGGGGGGGGGGGGGGFFGGEEGEGGGGGGGGGGGGFFGDGGGCFGGGGGGGDDGGGGGGGG5
@M03364:276:000000000-BLYN8:1:1101:18219:8312 1:N:0:1
ACTCCTACGGGAGGCAGCAGTAGGGAATCTTCGGCAATGGGGGCAACCCTGACCGAGCAACGCCGCGTGAGTGAAGAAGGTTTTCGGATCGTAAAACTCTGTTGTTAGAGAAGAACGTTAAGTAGAGTGGAAAGTTACTTAAGTGACGGTATCTAACCAGAAAGGGACGGCTAACTACGTGCCAGCAGCCGCGGTAATACGTAGGTCCCAAGCGTTGTCCGGATTTATTGGGCGTAAAGCGAGC
+
GGGGGGGGGGGGGGGGGGGGGGGGGGGGGGGGGGGGGGGGGGGGGGGGGGGGGGGGGGGGGGGGGGGGGGGGGGGGGGGGGGGGGGGGGGGGGGGGGGGGGGGGGGGGGGGGGGGGGGGGGGFGGFGGGGGGGGGGGGGGGGGGGGGGGGGGGGGGGGGGGGGGGGFGGGGGGGGGGGGGGGGGGGGGGGGGGGGDGGGGGGGGGGGGGGGGGGGGCEGGGGDGCFFGGGGGGGGGGGGGGGG3
@M03364:276:000000000-BLYN8:1:1101:18852:8332 1:N:0:1
ACTCCTACGGGAGGCAGCAGTGGGGAATATTGCACAATGGGCGCAAGCCTGATGCAGCCATGCCGCGTGTATGAAGAAGGCCTTCGGGTTGTAAAGTACTTTCAGCGAGGAGGAAGGCGTTGTAGTTAATAACTGCAGCGATTGACGTTACTCGCAGAAGAAGCACCGGCTAACTCCGTGCCAGCAGCCGCGGTAATACGGAGGGTGCAAGCGTTAATCGGAATTACTGGGCGTAAAGCGCGCG
+
GGGGGGGGGGGGGGGGGGGGGGGGGGGGGGGGGGGGGGGGGGGGEGGGGGGGGGGGGGFGGGGGDGGGGCFFGGGGGGGGGEGGGGG7FGEGGGGGGEGGGGGGGGDGGDFFGFGFCCF:>F><DGGGFDADC<FDFGGCFGFGGFGFGGG9FEGGECC:FCGGGGGGGCCEGGGGGGGGGFFGGGGGGDEGGECGGF;C>EEGGGE5:<C5AEEG5?AEEGGGGC0CC6EFGGCDGFGD:D)7
@M03364:276:000000000-BLYN8:1:1101:23036:8333 1:N:0:1
ACTCCTACGGGAGGCAGCAGTAGGGAATCTTCGGCAATGGGGGCAACCCTGACCGAGCAACGCCGCGTGAGTGAAGAAGGTTTTCGGATCGTAAAACTCTGTTGTTAGAGAAGAACGTTAAGTAGAGTGGAAAATTACTTAATTGACGGTATCTAACCAGAAAGGGACGGCTAACTACGTGCCAGCAGCCGCGGTAATACGTAGGTCCCAAGCGTTGTCCGGATTTATTGGGCGTAAAGCGAGC
+
FGGGGGGGEGEEC@FEGGGGGGGG>EFFFFGGFGGGGGGGGGGGDGGGGGGGGDCC@>FGGEGGDGG444BBEFCEFGGDFCFGGDGDG>ECF@BE@F9CFGGFGC5FFAEFGGGG:FFG+<EFGADGGF9FFGGGGGGGGG,EBA,@7<FGGECFA,3,>BFEDEC@FEFCFF@FFF@FCG7,,:EFFFEGGGGGGFGGEG9FC>9+=<<@8CGGCE?9EE5E=6CF?+9C:DGE<*:CDGG5
@M03364:276:000000000-BLYN8:1:1101:21003:8349 1:N:0:1
ACTCCTACGGGAGGCAGCAGTAGGGAATCTTCGGCAATGGGGGCAACCCTGACCGAGCAACGCCGCGTGAGTGAAGAAGGTTTTCGGATCGTAAAACTCTGTTGTTAGAGAAGAACGTTAAGTAGAGTGGAAAGTTACTTAAGTGACGGTATCTAACCAGAAAGGGACGGCTAACTACGTGCCAGCAGCCGCGGTAATACGTAGGTCCCAAGCGTTGTCCGGATTTATTGGGCGTAAAGCGAGC
+
GGGGGGGGGGGGGGGGGGGGGGGGGGGGGGGGGGGGGGGGGGGGGGGGGGGGGGGGGGGGGGGGGGGGGGGGGGGGGGGGGGGGGGGGGGGGGGGGGGGGGGGGGGGGGGGGGGGGGGGGGGGGGGGGGGGGGGGGGGGGGGGGGGGGGGGGGGGGGGGGGGGGGGGGGGDEEGFGGGGGGGGGGGGGGGGGGGGGGGGGGGGGGGGGGGGGGGGGGGGGGGGGGGGGGCFCFDGGGGGGGGGC
@M03364:276:000000000-BLYN8:1:1101:5234:8356 1:N:0:1
ACTCCTACGGGAGGCAGCAGTAGGGAATCTTCCACAATGGACGAAAGTCTGATGGAGCAACGCCGCGTGAGTGAAGAAGGGTTTCGGCTCGTAAAGCTCTGTTGTTAAAGAAGAACGTGGGTGAGAGTAACTGTTCACCCAGTGACGGTATTTAACCAGAAAGCCACGGCTAACTACGTGCCAGCAGCCGCGGTAATACGTAGGTGGCAAGCGTTATCCGGATTTATTGGGCGTAAAGCGAGCG
+
GGGGGGGGGGGGGGGGGGGGGGGGGGGGGGGGGGGGGGGGGGGGGGGGGGGGGGGGGGGGGGGGCGGGGGGGGGGGGGGGGGGGGGGGGGGGGGGDFGGGGGGGGGGGGGGGGGGGGGGGGCEGGGGGGGGGGGGGGGCGGGGGGGGGGGGGGGGGGGGGGGGGGGGGGDGGGGGGGGGGGGGGGGGFGGGE5BEEGGGGGGGGGGGFGGGGGGGGF7CEG5EGFGGGFGGGGGGGGFFDGGG5
@M03364:276:000000000-BLYN8:1:1101:24640:8361 1:N:0:1
ACTCCTACGGGAGGCAGCAGTAGGGAATCTTCGGCAATGGGGGCAACCCTGACCGAGCAACGCCGCGTGAGTGAAGAAGGCTTTCGGATCGTAAAACTCTGTTGTTAGAGAAGAACGTTAAGTAGAGTGGAAAGTTACTTAAGTGACGGTATCTAACCAGAAAGGGACGGCTAACTACGTGCCAGCAGCCGCGGTAATACGTAGGTCCCAAGCGTTGTCCGGATTTATTGGGCGTAAAGCGAGC
+
FGGFGGGGGG@C:FGGEGGGG,FFFGFFFFGG<,F+FEGGGEGGGGFGG@FG<<@EGEGGDGGG@CGCEBFEFGGGGGGG,=EAEFGDGGGFGGGCFDGGGGG<BA<EEFGGEFG8FFF<=D<FF9B<>79,,8CFFFGFGAFFGFF>@:<+@FFCE@F7EG73<*>>FCC:F78><>CFFGFCCF:<F>EGE8BEBFEGG9+28F+?8C?/38C=7EGGGG=E*<+<AECCF5CEGCFGD37)
@M03364:276:000000000-BLYN8:1:1101:12496:8409 1:N:0:1
ACTCCTACGGGAGGCAGCAGTGGGGAATATTGGACAATGGGCGAAAGCCTGATCCAGCCATGCCGCGTGTGTGAAGAAGGTCTTCGGATTGTAAAGCACTTTAAGTTGGGAGGAAGGGCATTAACCTAATACGTTAGTGCTTTGACGTTACCGACAGAATAAGCACCGGCTAACTCTGTGCCAGCAGCCGCGGTAATACAGAGGGTGCAAGCGTTAATCGGAATTACTGGGCGTAAAGCGCGCG
+
GGGGGGGGGGGGGGGGGGGGGGGGGGGGGGGGGGGGGGGGGGGGGGGGGGGGGGGGGGGGGGGGGGGGGGGGGGGGGGGGGGGGGGGGGGGGGGGGGGGGGGGGGGGGGGFGGGGGGGGGFGGGGGGGGGGGGGGGGGGGGGGGGGGGGGGGGGGGGGGGGGGFFGGGGGGGFGGGGGGGGGGGGGGGGGGGGEEGGGGGGGGGGGGGGGGGGGGGFGGFEEGGGGGGGF8FCDG:CGGGGGGG
@M03364:276:000000000-BLYN8:1:1101:7519:8430 1:N:0:1
ACTCCTACGGGAGGCAGCAGTGGGGAATATTGCACAATGGGCGCAAGCCTGATGCAGCCATGCCGCGTGTATGAAGAAGGCCTTCGGGTTGTAAAGTACTTTCAGCGAGGAGGAAGGTGTTGTGGTTAATAACCGCAGCAATTGACGTTACTCGCAGAAGAAGCACCGGCTAACTCCGTGCCAGCAGCCGCGGTAATACGGAGGGTGCAAGCGTTAATCGGAATTACTGGGCGTAAAGCGCACG
+
GGGGGGGGGGGGGGGGGGGGGGGGGGGGGGGGGGGGGGGGGGGGGGGGGGGGGGGGGGGGGGGGGGGGGGGGGGGGGGGGGGGGGGGGGGGGGGGGGGGGGGGGGGGGGGGGGGGGGGGGGGGGGGGGGGGGGDFGGGGGGGGGGGGGGGGGGGGGGGGGGGGGGGGGGGGGGGGGGGGGGGGGGGGGFGGGGGGGGG9EGGGGGGGG+:CFCGGDGGGGGGGGGF9CGGFGGGGGGGFGCCC9
@M03364:276:000000000-BLYN8:1:1101:26438:8431 1:N:0:1
ACTCCTACGGGAGGCAGCAGTGGGGAATATTGCACAATGGGCGCAAGCCTGATGCAGCCATGCCGCGTGTATGAAGAAGGCCTTCGGGTTGTAAAGTACTTTCAGCGAGGAGGAAGGTGTTGTGGTTAATAACCACAGCAATTGACGTTACTCGCAGAAGAAGCACCGGCTAACTCCGTGCCAGCAGCCGCGGTAATACGGAGGGTGCAAGCGTTAATCGGAATTACTGGGCGTAAAGCGCACG
+
GGGGGGGGGGGGGGDCGGFGGGGGGGGGGGGGGGGGGGGGGGGGGGGF@EGGGGGGGGGGGGGGEGGGEBFGGGGGGGGGGGGDGGEGGGGGGGGGGGGGGGFGGDGEGFFGEGGGGFGGGFGG7ECFGFGGGFFFGFCGFGGGGGGGGAFGGGGGGCFFFGGFFCGGEGGGFGGGDGGGDFGGGGGGGEGGGGEGCCFGGGGGGGGGGFGGGGG*ACFGGGGGGGFGFGGG:>CCFG>DGGGD
@M03364:276:000000000-BLYN8:1:1101:17254:8435 1:N:0:1
ACTCCTACGGGAGGCAGCAGTAGGGAATCTTCGGCAATGGGGGCAACCCTGACCGAGCAACGCCGCGTGAGTGAAGAAGGTTTTCGGATCGTAAAACTCTGTTGTTAGAGAAGAACGTTAAGTAGAGTGGAAAGTTACTTAAGTGACGGTATCTAACCAGAAAGGGACGGCTAACTACGTGCCAGCAGCCGCGGTAATACGTAGGTCCCAAGCGTTGTCCGGATTTATTGGGCGTAAAGCGCGC
+
GFGGGGEGFGE@FGEGGGGGG<FFGFEGGGGGGGGECGGFFGGGGGGGCFGGGF@CF@FGGEGGGGGGCCFGGGGGDEFGFGAFGGGEGEGGGGGGGGGGGGGGGGGGF?DDGGGCFGG8FGGGGGGADFG=FDGGADGGGFGFDGFGGGGCCFGGA<FFGGEDGGGFGGGGGCGGGEFFF>FF:@CFG8EGGGEDCFC?F9+*;<+?2CFGGDE55EFGGC?5=@<@77@75CCEDGCGG)7)
@M03364:276:000000000-BLYN8:1:1101:22838:8435 1:N:0:1
ACTCCTACGGGAGGCAGCAGTAGGGAATCTTCGGCAATGGGGGCAACCCTGACCAAGCAACGCCGCGTGTGTGAAGAAGGTTTTCGGATCGTAAAACTCTGTTGTTAGAGAAGAACGTTAAGTAGAGTGGAAAGTTACTTAAGTGACGGTATCTAACCAGAAAGGGACGGCTAACTACGTGCCAGCAGCCGCGGTAATACGTAGGTCCCAAGCGTTGTCCGGATTTATTGGGCGTAAAGCGAGC
+
GGGGGGGGGGGFGFGGGGGGGGGFEGGGGGGGGFGGGGGFGGGGGGGGGFGGGFGGGGGGGGGGGDGGGFFFGGGGGGGGGGGGGGGGG@FGGGGGGFGGFGFGFFGGGGGDGGGGFFGGFGDFGGGFGGFCCFGGGGGGGGFGGGGGGFFGGGGGFFGGGDFCGEGGECEGGCFGGGGGGG@@8CFG@8ECEGGEEGGG5BCGGGGC8CGGCE?CEGGGGGGEGGCGF7@FGGG5<*:FDGGC
@M03364:276:000000000-BLYN8:1:1101:12077:8447 1:N:0:1
ACTCCTACGGGAGGCAGCAGTGGGGAATATTGGACAATGGGCGAAAGCCTGATCCAGCCATGCCGCGTGTGTGAAGAAGGTCTTCGGATTGTAAAGCACTTTAAGTTGGGAGGAAGGGCATTAACCTAATACGTTAGTGTTTTGACGTTACCGACAGAATAAGCACCGGCTAACTCTGTGCCAGCAGCCGCGGTAATACAGAGGGTGCAAGCGTTAATCGGAATTACTGGGCGTAAAGCGCGCG
+
GGFGGGFGEGG@FCC@BFGGFCGDEEFGFFGGGFGGGGFFGGGGGGCFEFGEGGGFGGGGGGFFGDGGGGGGGA<EF@EFFFGGGGGGGGGGGGGGGGGGFF9<FF<FFFGGDBG@F+CF@FBFEBFG,ECFF?FFCGFGFFGG7<FEF8C,CCFGEFFFGGGF9F:CGGFGGF,7DGGGG;>EGGGGFGGECBEECFFCCGCCGEDGGGGGG>E5:FEFEGGGFGGD<E*59CE*1::CDG3D
@M03364:276:000000000-BLYN8:1:1101:12440:8453 1:N:0:1
ACTCCTACGGGAGGCAGCAGTAGGGAATCTTCGGCAATGGACGAAAGTCTGACCGAGCAACGCCGCGTGAGTGAAGAAGGTTTTCGGATCGTAAAACTCTGTTGTTAGAGAAGAACGACGAGGAGAGTGGAAAGCTCCTCGTGTGACGGTATCTAACCAGAAAGGGACGGCTAACTACGTGCCAGCAGCCGCGGTAATCCGTAGGTCCCGAGCGTTGTCCGGGTTTATTGGGCGTAAAGCGAGC
+
FGDCFC<FEGG;FC@GEFFFGGGGGDECDCFGGD::BCFG9,C7@F@F<<F<CE:FE7@F8@FCC:C8>4FEFGEEDC=FG<,DA=F=FCB?<==FB5C??CED4=,@CAF=4EBFC+8C:FFG:3BFC7,33B,C><DDCFFG@<<FDGGF9@=,E,7,,3,>F*,>CCFD:CB;FC72,**?B*?97C8>EEEEEC++32AE5ECF5:8C**2;/A<+/**28*3@CC+*1>2*1*:2)/97
@M03364:276:000000000-BLYN8:1:1101:10441:8457 1:N:0:1
ACTCCTACGGGAGGCAGCAGTGGGGAATATTGGACAATGGGCGAAAGCCTGATCCAGCCATGCCGCGTGTGTGAAGAAGGTCTTCGGATTGTAAAGCACTTTAAGTTGGGAGGAAGGGCATTAACCTAATACGTTAGTGCTTTGACGTTACCGACAGAATAAGCACCGGCTAACTCTGTGCCAGCAGCCGCGGTAATACAGAGGGTGCAAGCGTTAATCGGAATTACTGGGCGTAAAGCGCACG
+
GGGGGGGGGGGGGGGGGGGGGGGGGGGGGGGGGGGGGGGGGGGGGGGGGGGGGGGGGGGGGGGGGGGGGGGGGGGGGGGGGGGGGGGDGGGGGGGGGGGGGGGGGGGGGGGGGGGGGGGGGGGGGGGGGGGGGGGGGGGGGGGGGGGGGGGGGGGGGGGGGGGGGGGGGGGGGGGGGGGGGGGGGGGGGGGGCEGGGGGGGDFGGGGGGGGGGGGGFGGGCEGGGGGGGGGGGGGGGGGGGGG<
@M03364:276:000000000-BLYN8:1:1101:19605:8459 1:N:0:1
ACTCCTACGGGAGGCAGCAGTGGGGAATATTGCACAATGGGCGCAAGCCTGATGCAGCCATGCCGCGTGTATGAAGAAGGCCTTCGGGTTGTAAAGTACTTTCATCGAGGAGGAAGGCGTTGTGGTTAATAACCGCAGCGATTGACGTTACTCGCAGAAGAAGCACCGGCTAACTCCGTGCCAGCAGCCGCGGTAATACGGAGGGTGCAAGCGTTAATCGGAATTACTGGGCGTAAAGCGCACG
+
GGGGGG?FEDEFGGGGGG-CC@EFEGGG@EFF9@FFEFFCF@FGD@@CE@FE<CFGGGGGGG@AC@FCEF,?FACCEEECEFGGFGCE<FGGFEFGGD9FEGA<,<B,BC@BCF8?@FF?FFGGGFGDCDGFGGG7+>:=@DGGDE78DFGGCFGDG@:C7BACAEFG7CFECCGFEEGGC:CFGGGB:EGGGEG@+<?>E888CGGC69F8?E8EGGGC===FGCGEEG5CD7E5CFCCD<C5
@M03364:276:000000000-BLYN8:1:1101:14070:8464 1:N:0:1
ACTCCTACGGGAGGCAGCAGTGGGGAATATTGCACAATGGGCGCAAGCCTGATGCAGCCATGCCGCGTGTATGAAGAAGGCCTTCGGGTTGTAAAGTACTTTCAGCGAGGAGGAAGGCATTAAGGTTAATAACCTTAGTGATTGACGTTACTCGCAGAAGAAGCACCGGCTAACTCCGTGCCAGCAGCCGCGGTAATACGGAGGGTGCAAGCGTTAATCGGAATTACTGGGCGTAAAGCGCACG
+
GGG9EGGGGGGGGGGGGGGGFDFGGGGGDGGGGFFGGGGGGGECEGGGGFGGGGFGGFGGFGGCEGGGGGCFCGGGFCFGGGGGGGGGFCGGGEAFFFGGGGFGGFGEDG+FC:FGGGGFGFDFGGG<<EFGGGFGFFFFGGCGFGGG<DFFGG=CFEFGGFFGF@FF:CGGGGG9CECFGGGGGGGGFGGGDGG8FFF5CEEECCEDGFF=EEE55:?FGDGFGG7EGGFFGDCEGFFGGDGD
@M03364:276:000000000-BLYN8:1:1101:27149:8476 1:N:0:1
ACTCCTACGGGAGGCAGCAGTGGGGAATATTGGACAATGGGCGAAAGCCTGATCCAGCCATGCCGCGTGTGTGAAGAAGGTCTTCGGATTGTAAAGCACTGTAAGTTGGGAGGAAGGGCATTAACCTAATACGTTAGTGTTTTGACGTTACCGACAGAATAAGCACCGGCTAACTCTGTGCCAGCAGCCGCGGTAATACAGAGGGTGCAAGCGTTAATCGGAATTACTGGGCGTAAAGCGCGCG
+
FGGGGDGF7;CB:7B@;FGG<FEC@7@8FF<F9@FGGGCG8<FGGEGGGGGFGGFGGCF<CF?EFCFGGFFGGDGGFDDFGGGGGDECE7CFDF9E,?FF,E,?CEA5FE,4C@4E7+BBGGF9E<FGGGFCE<>8+:555FFGGGECFG:FE7F:@CDGF9EFFCFGGG7*@3=,3EFCGGFGGFC>@*:8::C*?EC?<+BC>BBEGGGFGGGGC?C7E:EG8CFGFG=5CGGGG7CD3CCC
@M03364:276:000000000-BLYN8:1:1101:23338:8483 1:N:0:1
ACTCCTACGGGAGGCAGCAGTGGGGAATATTGGACAATGGGCGAAAGCCTGATCCAGCCATGCCGCGTGTGTGAAGAAGGTCTTCGGATTGTAAAGCACTTTAAGTTGGGAGGAAGGGCATTAACCTAATACGTTAGTGTTTTGACGTTACCGACAGAATAAGCACCGGCTAACTCTGTGCCAGCAGCCGCGGTAATACAGAGGGTGCAAGCGTTAATCGGAATTACTGGGCGTAAAGCGCGCG
+
FFGGGGGGGG>GEEGEEGCFGGGGGFGGGGGG,FFGDG9FFGD7FGGDFFGFFG9FGGGFGEFGGCGGGGGF@FGGGGGGGGEFGFEGGDGGGGGE9FBF=F,FCFGGGGDGGGEFDGGGGGGFGGGGGGGGF?FGGCD7FFDFFGGGGGEG7B:FCFDGGCBCCFFG:FFGGGGGGGEFGGGFGGFGCEEG>GD:CFBFFCFDEEEGFFF5EE:?*CFGGGCGECFDGC*59CGC7CFDGCDD
@M03364:276:000000000-BLYN8:1:1101:4087:8484 1:N:0:1
ACTCCTACGGGAGGCAGCAGTGGGGAATATTGCACAATGGGCGCAAGCCTGATGCAGCCATGCCGCGTGTATGAAGAAGGCCTTCGGGTTGTAAAGTACTTTCAGCGAGGAGGAAGGTGTTGTGGTTAATAACCACAGCAATTGACGTTACTCGCAGAAGAAGCACCGGCTAACTCCGTGCCAGCAGCCGCGGTAATACGGAGGGTGCAAGCGTTAATCGGAATTACTGGGCGTAAAGCGCACG
+
GGGGGGGGGGGEGGGGGGGGGGGGGGGGGGGGGGGGGGGGGGGGGGGGGGGGGGGGGGGGGGGGGGGGGGGGGGGGGGGGGGGFGGGGGGGGGGGGGGGGAFGGGFGGGGGGGGGGGGGGGGFEDFGGCGGGGGGGGGGGGGGGGGGCGGGGGGGGEEGGGGGGGGGGGGGCCFFGFGG@FGFGGGGCGGGGGGGGFFFGGGEGGGGGGGGGGGG5=FFGGGCCFGFG7CFFGDGGGGGDGGDC
@M03364:276:000000000-BLYN8:1:1101:20068:8485 1:N:0:1
ACTCCTACGGGAGGCAGCAGTGGGGAATATTGCACAATGGGCGCAAGCCTGATGCAGCCATGCCGCGTGTATGAAGAAGGCCTTCGGGTTGTAAAGTACTTTCAGCGAGGAGGAAGGTGTTGTGGTTAATAACCACAGCAATTGACGTTACTCGCAGAAGAAGCACCGGCTAACTCCGTGCCAGCAGCCGCGGTAATACGGAGGGTGCAAGCGTTAATCGGAATTACTGGGCGTAAAGCGCACG
+
GGGGGGGGGGGGGGGGGGGGGGGGGGGGGGGGGGGGGGGGGGGGGGGGGGGGGGGGGGGGGGGGGGGGGGGGGGGGGGGGGGGGGGGGGGGGGGGGGGGGGGGGGGGCGGGGGGGGGFGGGGGGGCFGGGGGFDGGGGGGGGGGGGGGGGGGGGGGGGGGGGGGGGGGGGGGGGGGGGGGGGGGGGGGGGGGGGGGFGGGGGGGGGGGGGGGGGGGGGGGGGGGFGGGGGGGGGGGGDFDCDG5
@M03364:276:000000000-BLYN8:1:1101:12225:8500 1:N:0:1
ACTCCTACGGGAGGCAGCAGCGGGGAATATTGGACAATGGGCGAAAGCCTGATCCAGCCATGCCGCGTGTGTGAAGAAGGTCTTCGGATTGTAAAGCACTTTAAGTTGGGAGGAAGGGCATTAACCTAATACGTTAGTGTTTTGACGTTACCGTCAGAATAAGCACCGGCTAACTCTGTGCCAGCAGCCGCGGTAATACAGAGGGTGCAAGCGTTAATCGGAATTACTGGGCGTAAAGCGCGCG
+
GGGGGGGGGGGGGGGGGGGGGGGGGGGGGGGGGGGGGGGGGGGGGGGGGGGGGGGGGGGGGGGGGGGGGGGGGGGGGGGGGGGGGGGGGGGGGGGGGGGGGGGGFFFGGGGGGGGGGGGGGGGGGGGGGGGGGGGGGGGGGGGGGGGGGGGGGGGGGGGGGGGGGGGGGGGEGGGGGFGGGGGGGCGGGGGGGEGGGGGGGFGFGGGGGGGGGGGGGGGGGEEGGGGGGGGGGGGEDGGGGGGG
@M03364:276:000000000-BLYN8:1:1101:26054:8512 1:N:0:1
ACTCCTACGGGAGGCAGCAGTGGGGAATATTGGACAATGGGCGAAAGCCTGATCCAGCCATGCCGCGTGTGTGAAGAAGGTCTTCGGATTGTAAAGCACTTTAAGTTGGGAGGAAGGGCATTAACCTAATACGTTAGTGCTTTGACGTTACCGACAGAATAAGCACCGGCTAACTCTGTGCCAGCAGCCGCGGTAATACAGAGGGTGCAAGCGTTAATCGGAATTACTGGGCGTAAAGCGCGCG
+
GGGGGGGGGGGGGGGGGGGGGGGGGGGGGGGGGGGGGGGGGGGGGGGGGGGGGGGGGFGGGGGGGGGGGFGGGGDGGGGGGGGGGGGGGGGGGGGGGGGGGGGGGGGGGGFGGCGGDEFGGGGGGGGGGGGGGGGGGGGGGGGGGGGGGGGGGGGGGGGGGGDGGGGDGGGGGGGGGGGGFGGGGGGGGDGEGEGGGGGGFCFGG8ECGGGGGGGCDDCECGGDGGCE76@FGGGGGGGGGGGD
@M03364:276:000000000-BLYN8:1:1101:9884:8512 1:N:0:1
ACTCCTACGGGAGGCAGCAGTAGGGAATCTTCGGCAATGGACGAAAGTCTGACCGAGCAACGCCGCGTGAGTGAAGAAGGTTTTCGGATCGTAAAACTCTGTTGTTAGAGAAGAACGTTAAGTAGAGTGGAAAGTTACTTAAGTGACGGTATCTAACCAGAAAGGGACGGCTAACTACGTGCCAGCAGCCGCGGTAATACGTAGGTCCCAAGCGTTGTCCGGATTTATTGGGCGTAAAGCGAGC
+
GGGGFFGGGGGGGGGGGGGGGGGGGGGGGGGGGGGGGGGGGGGGGGGGGGGGGGGGGGGGGGGGGGGGGGGGGGGGGGGGGGGGGGGCGGGGGGGGGGGGGGGGGGGGGGGGGGGGGGGGGGGGGGGGGGGGGGGGGGGGGGGGGGGGGGGGGGGGGGGGGGGGGGGGGGGGGGGGGGGGGGGGGGGGGGGGGGGGGGGGGGGGGGFGGGGGGGGGGGGGGGGGGCCECCGGGG55<GGFGDG5
@M03364:276:000000000-BLYN8:1:1101:3889:8530 1:N:0:1
ACTCCTACGGGAGGCAGCAGTAGGGAATCTTCGGCAATGGGGGCAACCCTGACCGAGCAACGCCGCGTGAGTGAAGAAGGTTTTCGGATCGTAAAACTCTGTTGTTAGAGAAGAACGTTAAGTAGAGTGGAAAGTTACTTAAGTGACGGTATCCAACCAGAAAGCCACGGCTAACTACGTGCCAGCAGCCGCGGTAATACGTAGGTGGCAAGCGTTGTCCGGATTTATTGGGCGTAAAGCGAGC
+
GGGGGGGGGGGGGGGGGGGGGGGGGGGGGGGGGGGGGGGGGGGGGGGGGGGGGGGGGGGGGGGGGGGGGGGGGGGGGGGGGGGGGGGGGGGGGGGGGGGGGGGGGGGGGGGGGGGGGGGGGGGGGDFGGGGGGGFGGGGGGGGGGGGGGGGGGGGGGGGGGGGGGGGGGGGGGGGGGGGGFGGGGGGGGGGGGGGGGGGGGGGGGGGGGGGGGGGDGGGGGEGGGFGGGGGDFDGGGGGGGGG<
@M03364:276:000000000-BLYN8:1:1101:22590:8545 1:N:0:1
ACTCCTACGGGAGGCAGCAGTAGGGAATCTTCGGCAATGGGGGCAACCCTGACCGAGCAACGCCGCGTAAGTGAAGAAGGTTTTCGGATCGTAAAACTCTGTTGTTAGAGAAGAACGTTAAGTAGAGTGGAAAGTTACTTAAGTGACGGTATCTAACCAGAAAGGGACGGCTAACTACGTGCCAGCAGCCGCGGTAATACGTAGGTCCCAAGCGTTGTCCGGATTTATTGGGCGTAAAGCGAGC
+
GGGGGGGGGGGGGGGGGGGGGGGGGGGGGGGGGGGGGGGGGGGGGGGGGGGGGGGGGGGGGGGGGGGG:FFGGGGGGGGGGGGGGGGGGGGGGGGGGGGGGGGGGGGGFGGGFGFFFFFGGGGGGGFGFCFCFEGGGCGGFGGGGGGGGGGGGGFFGFGGGGGGGEGGGGGGGGGGGGGGGGCEGGF>FFEGCEE>ECCFCEGGGGGGFFGCFCEGGGGGGGEG599FGDFFFGGGGGG7DDD3
@M03364:276:000000000-BLYN8:1:1101:8821:8563 1:N:0:1
ACTCCTACGGGAGGCAGCAGTGGGGAATATTGGACAATGGGCGAAAGCCTGATCCAGCCATGCCGCGTGTGTGAAGAAGGTCTTCGGATTGTAAAGCACTTTAAGTTGGGAGGAAGGGCATTAACCTAATACGTTAGTGCTTTGACGTTACCGACAGAATAAGCACCGGCTAACTCTGTGCCAGCAGCCGCGGTAATAAAGAGGGTGCAAGCGTTAATCGGAATTACTGGGCGTAAAGCGCGCG
+
GGGGGGGGGGGGGGGGGGGGGGGGGGGGGGGGGGGGGGGGGGGGGGGGGGGGAFGGGGGGGGGGGGGGGGGGGGGGGGGG=FEGGGGFF:DFGEFFGFGGGGGDDEF@FFDFGGGFCFDGGGGGFG9FBEC<FEFGGGGGGFGGCDEFGGGGG@BCFGFGGGACCGCFGGCGFGGFCE=FCCFG8,DEEC:8E1=:F,,,6?CGGGC5CFFGG8=5=C:C==CECFG7?C/:)1>CFC*9CDCD
@M03364:276:000000000-BLYN8:1:1101:23584:8567 1:N:0:1
ACTCCTACGGGAGGCAGCAGTAGGGAATCTTCGGCAATGGGGGCAACCCTGACCGAGCAACGCCGCGTGAGTGAAGAAGGCCTTCGGGTTGTAAAGTACTTTCAGCGAGGAGGAAGGTGTTGTGGTTAATAACCGCAGCAATTGACGTTACTCGCAGAAGAAGCACCGGCTAACTCCGTGCCAGCAGCCGCGGTAATACGGAGGGTGCAAGCGTTAATCGGAATTACTGGGCGTAAAGCGCACG
+
GGGGGGGGGGGGGGGGGGGGGGGGGGGGGGGGGGGGGGGGGGGGGGGGGGGGGGGGGGGGGGGGGGGGGGGGGGGGGGGGGGGFGGGGGGGGGGGFGGFG@FGGGGGGGGGGGGGGGGGGGGGGGGGGGGGGGGGGGGGGGGGGGGGEGGG9FGGGDGGGGGGGGGGGGGGGGGGGGGGGGGGGGGGGGGGGGGGGGGGGGDGGGGGGFCFGGEEGGGGGGG8FGGGGFFFFGGGGGGGGGGG3
@M03364:276:000000000-BLYN8:1:1101:23617:8580 1:N:0:1
ACTCCTACGGGAGGCAGCAGTGGGGAATATTGCACAATGGGCGCAAGCCTGATGCAGCCATGCCGCGTGTATGAAGAAGGCCTTCGGGTTGTAAAGTACTTTCAGCGAGGAGGAAGGCATTAAGGTTAATAACCTTAGTGATTGACGTTACTCGCAGAAGAAGCACCGGCTAACTCCGTGCCAGCAGCCGCGGTAATACGGAGGGTGCAAGCGTTAATCGGAATTACTGGGCGTAAAGCGCACG
+
GGGGGGGGGGGGGGGGGGGGGGGGGGGGGGGGGGGGGGGGGGGGGGGGGGGGGGGGGGGGGGGGGGGGGGGGGGGGGGGGGGGFGGGGGGGGGGGGGGGGGGGGGGGGGGFGGGGGGGGGGGGGGGGGGGGGGGGGGGCEGGGGCGGCGGGGGGGGGGGGGGFGGGGDGGGGGGGGGGGGGGGGGGGGGGGGGGGGFF?FGDGDGGGGGGGGGGD5F7?FGGGGCGGGGCFGGDGDFDFDGDG9
@M03364:276:000000000-BLYN8:1:1101:10546:8586 1:N:0:1
ACTCCTACGGGAGGCAGCAGTGGGGAATATTGCACAATGGGCGCAAGCCTGATGCAGCCATGCCGCGTGTATGAAGAAGGCCTTCGGGTTGTAAAGTACTTTCAGCGAGGAGGAAGGCGTTGTAGTTAATAACTGCAGCGATTGACGTTACTCGCAGAAGAAGCACCGGCTAACTCCGTGCCAGCAGCCGCGGTAATACGGAGGGTGCAAGCGTTAATCGGAATTACTTGGCGTAAAGCGCACG
+
G@@FGF@FC7:-@FF>CCFGECFGGEGGGAECCFFD8CE8FFGFG7+C@F@<FGGGGFGGGGF@FEGBFEEFFCFF,EF8EGFGG7=@EFDCGGGGGGGGFGFGF97+8C+7:=F,B,@BFFEF@FC9,C5B,DCFFG8FCEFEFECFFF:FA:@EGC::<F,,,@D<FEG*FC,,,*61**?B7B>,B:C5EE3:FC?;;*88B8CB8?<=EEE*/<EF5**:<+A7+++2>DC**20/)/77
@M03364:276:000000000-BLYN8:1:1101:14586:8587 1:N:0:1
ACTCCTACGGGAGGCAGCAGTAGGGAATCTTCGGCAATGGGGGCAACCCTGACCGAGCAACGCCGCGTGAGTGAAGAAGGTTTTCGGATCGTAAAACTCTGTTGTTAGAGAAGAACGTTAAGTAGAGTGGAAAGTTACTTAAGTGACGGTATCTAACCAGAAAGGGACGGCTAACTACGTGCCAGCAGCCGCGGTAATAAGTAGGTCCCAAGCGTTGTCCGGATTTATTGGGCGTAAAGCGAGG
+
F<FEGFGFEGGEGGGGGGFFFCFFGGGGGGFF<ECGDFCFGFFF7F<ECEEFEFGGGC7CDFEGGGGBF?CFEGFGGGGGG5F?FGG7BFFFFGGGGGGFFF9,BEFFFFGC>@GFGDED=DB,A5CDB+C,EAB<FGFG9C@FGGGGGGGCBF9,@>,@FFGDFCFGGDGFFC:@C7BBA@FFFFEFG>CGGGG78+?+5CEGFGGF*>EGC81/>EFGGDECG++<CG65*12CDCFCCDD)
@M03364:276:000000000-BLYN8:1:1101:17367:8588 1:N:0:1
ACTCCTACGGGAGGCAGCAGTAGGGAATCTTCGGCAATGGGGGCAACCCTGACCGAGCAACGCCGCGTGAGTGAAGAAGGGTTTCGGATCGTAAAACTCTGTTGTTAGAGAAGAACAAGGATGAGAGTAGAATGTTCATCCCTTGACGGTATCTAACCAGAAAGCCACGGCTAACTACGTGCCAGCAGCCGCGGTAATACGTAGGTGGCAAGCGTTGTCCGGATTTATTGGGCGTAAAGCGAGC
+
GGGGGGGGGGGGGGGGGGGGGGGGGGGGGGGGGGGGGGGGGGGGGGGGGGGGGGGGGGGGGGGGGGGGGGGGGGGGGGGGGGGGGGGGGGGGGGGGGGGGGGGGGGGGGGGGGGGGGGGGGGGGGGGGGGGGGGGGGGGGGGGGGGGGGGGGGGGGGGGGGGGGGFGGGGGGEFGGGGGGGGGGGGGGGGGGGGGGGGGGGGGGGGGGGGGGGGGGGGGGEGEGGGGGGGGGGGGGGGGGD3D5
@M03364:276:000000000-BLYN8:1:1101:10753:8592 1:N:0:1
ACTCCTACGGGAGGCAGCAGTGGGGAATATTGCACAATGGGCGCAAGCCTGATGCAGCCATGCCGCGTGTATGAAGAAGGCCTTCGGGTTGTAAAGTACTTTCAGCGAGGAGGAAGGCATTGTGGTTAATAACCGCAGTGATTGACGTTACTCGCAGAAGAAGCACCGGCTAACTCCGTGCCAGCAGCCGCGGTAATACGGAGGGTGCAAGCGTTAATCGGAATTACTGGGCGTAAAGCGCACG
+
GGGGGGGGGGGDGGGGGGGGGGGGGGGGGGGGGGGGGGGGGGGGGGGGGGGGGGGGGGGGGGGCGGGGGCGGGGFGGGCGFGGGGGGGGGGGGGGGGGGGGGCCEGEFFGFGGDFCGGCFFGGGGFGGGGFGFGGFEFGGEFGGFGGGGGDGGGGGGGGC<CFGFFGGGGGGGGGGGGGGGGGGGGGG@CEGD>CEGGGGGGGGGGGGGGGGGEG55CFGGEGGCFGGFFGGGGGGGGGD35>9
@M03364:276:000000000-BLYN8:1:1101:7626:8608 1:N:0:1
ACCCCTACGGGAGGCAGCAGTGGGGAATATTGGACAATGGGCGGAAGCCTGATCCAGCCATGCCGCGTGTGTGAAGAAGGCCTTTTGGTTGTAAAGCACTTTAAGCGAGGAGGAGGCTCTCCTAGTTAATACCCAGGAAGAGGGGACGTTACTCGCAGAATAAGCACCGGCTAACTCTGTGCCAGCAGCCGCGCTAATACAGAGGGTGCGAGCGTGAATCGGATTTACTGGGCGTAAAGCGGGC
+
CEGGGGGGGGGEG>FGEGGGGGGGDFEGFFFGGFFGFFACCGGGGGGGGGGGGCGFGGCFGGGGGGEFGC<FFGCFA<FEDG,BA<FG=F7FEGFFE@FFFGGGGGDDFFCFC@CC7=FF5=FGGDCD@CFFC,C,DD<<<F,@C7CCFBFFFGG>CFGG;C,DFC:7FCF*F?ECFFGFGGGGGGGGGGDGG*BEC99<B9?FG5?>8:CCGGE*:*<9CEC*:6<0+3<57D::D577))))
@M03364:276:000000000-BLYN8:1:1101:12559:8611 1:N:0:1
ACTCCTACGGGAGGCAGCAGTGGGGAATATTGGACAAAGGGCGAAAGCCTGATCCAGCCATGCCGCGTGTGTGAAGAAGGTCTTCGGATTGTAAAGCACTTTAAGTTGGGAGGAAGGGCATTAACCTAATACGTTAGTGTTTTGACGTTACCGACAGAATAAGCACCGGCTAACTCTGTGCCAGCAGCCGCGGTAATACAGAGGGTGCAAGCGTTAATCGGAATTACTGGGCGTAAAGCGCGCG
+
GGGGGGGGGGGGGGGGGGGGGGGGGGGGGGGGGGGGG8FGGGGGGGGGGGGGGGGGGGGGGGGGGGGGGGGGGGGGGGGGGGGGGGGGGGGGGGGGGGGGGGGGGFFGGGGGGGGGGGGGGGGGGGGGGGGGFGGGGGGGGGGGGGGGGGGGGGGGGGGGGGGGGGGGGGGGGGGGGGGGGGGGGGGGGGDGDGGDFFGGGGGGGGGGGGGGGGGGGGGGGG=FGFGGGGGGGGGGGDFGCCDD
@M03364:276:000000000-BLYN8:1:1101:21996:8633 1:N:0:1
ACTCCTACGGGAGGCAGCAGTGGGGAATATTGGACAATGGGCGAAAGCCTGATCCAGCCATGCCGCGTGTGTGAAGAAGGTCTTCGGATTGTAAAGCACTTTAAGTTGGGAGGAAGGGCATTAACCTAATACGTTAGTGCTTTGACGTTACCGACAGAATAAGCACCGGCTAACTCTGTGCCAGCAGCCGCGGTAATACAGAGGGTGCAAGCGTTAATCGGAATTACTGGGCGTAAAGCGCGCG
+
GGGGGGGGGGGGGGGGGGGGGGGGGGGGGGGGGGGGGGGGGGGGGGGGGGGGGGGGGGGGGGGGGGGGGGGGGGGGGGGGGGGGGGGGGGGGGGEGGGGGGGGGFFGGGGFGGGGGGGGGGGGGGGGGFGGGGGGGGGGGGGGFGGGGGGGGGGGGGGGGGGGGDGGGGGGGGGGGGGGFGGGGGGGGGGGGGGGGGGGGGGGGGGGDGGGGD8EGFFGGGGGGGGGGFGGFGGGGFGGCGGDG
@M03364:276:000000000-BLYN8:1:1101:20401:8633 1:N:0:1
ACTCCTACGGGAGGCAGCAGTAGGGAATCTTCGGCAATGGGGGCAACCCTGACCGAGCAACGCCGCGTGAGTGAAGAAGGTTTTCGGATCGTAAAACTCTGTTGTTAGAGAAGAACGTTAAGTAGAGTGGAAAGTTACTTAAGTGACGGTATCTAACCAGAAAGGGACGGCTAACTACGTGCCAGCAGCCGCGGTAATACGTAGGTCCCAAGCGTTGTCCGGATTTATTGGGCGTAAAGCGAGC
+
GGGGGGGGGGGGGGGGGGGGGGGGGGGGGGGGGGGGGGGGGGGGGGGGGGGGGGGGGGGGGGGGGGGGGGGGGGGGGGGGGGGGGGGGGGGGGGGGGGGGGGGGGGGGGGGGGGGGGGGGGGFGGGGGGGGGGGGGGGGGGGGGGGGGGGGGGGGGGGGGGGGGGGGGGGGGGGGGGGGGGGGGGGGGGGGGGGGGGGFGGGGGGGGGGGGFGGGGGGGGEGEE=CGGGGGGGGGDGGF=CDG5
@M03364:276:000000000-BLYN8:1:1101:10864:8635 1:N:0:1
ACTCCTACGGGAGGCAGCAGTGGGGAATATTGGACAATGGGCGAAAGCCTGATCCAGCCATGCCGCGTGTGTGAAGAAGGTCTTCGGATTGTAAAGCACTTTAAGTTGGGAGGAAGGGCATTAACCTAATACGTTAGTGTTTTGACGTTACCGACAGAATAAGCACCGGCTAACTCTGTGCCAGCAGCCGCGGTAATACAGAGGGTGCAAGCGTTAATCGGAATTACTGGGCGTAAAGCGCGCG
+
GGGGGGGGGGGGGGGGGGGGGGGGGGGGGGGGGGGGGGGGGGGGGGGGGFGGGGGGGGGGGGGGGGGGGGGGGGGGGGGGGGGFDGGGGGGGGGFFGGGGGGGGGGGGGGFGGGGGGGGGGGGGGGGGGGGGGGGGGGGGGGGGGGGGGGGGGEGGGGGGGGGGFGGGGGGGGGGGGGGGCCDFFGFGGGGGGGGEFGGGGGGGGGGGGFGGGGDGGGGGGGGGECCF7FEGGGGGGGGG3DGG
@M03364:276:000000000-BLYN8:1:1101:24383:8640 1:N:0:1
ACTCCTACGGGAGGCAGCAGTAGGGAATCTTCCACAATGGACGAAAGTCTGATGGAGCAACGCCGCGTGAGTGAAGAAGGTTTTCGGATCGTAAAACTCTGTTGTTAGAGAAGAACGTTAAGTAGAGTGGAAAGTTACTTAAGTGACGGTATCTAACCAGAAAGGGACGGCTAACTACGTGCCAGCAGCCGCGGTAATACGTAGGTCCCAAGCGTTGTCCGGATTTATTGGGCGTAAAGCGAGC
+
GGGGGGGGGGGGGGGGGGGGGGGGGGGGGGGGGGGGGGGGGGGGGGGFGGGGGGGGGGCFGGGGGGEGG@FGGGGGGGGGFGGGGCG7FGGGGGGGGFGGGGGGGGGGGFGGGGGFGDFFGCFGGFB?FDF,F@FGFGDFGGFGCGGGG:FGGGGFFGFGFGGGFGFGGGGGGGGGGGEFCFGGGCFGGCEGGGEGGGGGGC9CGGFGFECFGGGDEGGGGD==EGGGGCFGGDEDDGGGGGG3
@M03364:276:000000000-BLYN8:1:1101:20570:8640 1:N:0:1
ACTCCTACGGGAGGCAGCAGTAGGGAATCTTCGGCAATGGGGGCAACCCTGACCGAGCAACGCCGCGTGAGTGAAGAAGGTTTTCGGATCGTAAAACTCTGTTGTTAGAGAAGAACGTTAAGTAGAGTGGAAAGTTACTTAAGTGACGGTATCTAACCAGAAAGGGACGGCTAACTACGTGCCAGCAGCCGCGGTAATACGTAGGTCCCAAGCGTTGTCCGGATTTATTGGGCGTAAAGCGAGC
+
GGGGGGGGGGGGGGGGGGGGGGGGGGGGGGGGGGGGGGGGGGGGGGGGGGGGGGGGGGGGGGGGGGGGGGGGGGGGGGGGGGGGGGGGGGGGGGGGGGGGGGGGGGGGGGGGGGGGGGGGFFGGGGGGGGGGGGGGGGGGGGGGGGGGGGGFGGGGGGGGGGGGGGGGGGGGGGGGGGGGGGGGGGGGGGGGGGGGGGGFGFGGGGGFGGGGGGGGGGGGGGGGGGGGGGGGGGGGGGGGGDG3
@M03364:276:000000000-BLYN8:1:1101:15380:8661 1:N:0:1
ACTCCTACGGGAGGCAGCAGTAGGGAATCTTCGGCAATGGGGGCAACCCTGACCGAGCAACGCCGCGTGAGTGAAGAAGGTTTTCGGATCGTAAAACTCTGTTGTTAGAGAAGAACGTTAAGTAGAGTGGAAAGTTACTTAAGTGACGGTATCTAACCAGAAAGGGACGGCTAACTACGTGCCAGCAGCCGCGGTAATACGTAGGTCCCAAGCGTTGTCCGGATTTATTGGGCGTAAAGCGAGC
+
GGGGGGGGGGGGGGGGGGGGGGGGGGGGGGGGGGGGGGGGGGGGGGGGGGGGGGGGGGGGGGGGGGGGGGGGGGGGGGGGFGGGGGGGG@FGGFGGGGGGGGGGGGGGGGGGGGGGGGGGGGFFGFFGGGGGGGGGGGGGGGGGGGFGGGGGGFCGGGGGGGGGGGFGGGGGGGGGGGGGGCFGGGGGGGGDGGGGGGGCCFGGGGFGFGG=5CGGEGGGGGGGCCGFGGGFGGG5CCGGGGG)
@M03364:276:000000000-BLYN8:1:1101:6832:8662 1:N:0:1
ACTCCTACGGGAGGCAGCAGTGGGGAATATTGCACAATGGGCGCAAGCCTGATGCAGCCATGCCGCGTGTATGAAGAAGGCCTTCGGGTTGTAAAGTACTTTCAGCGAGGAGGAAGGTGTTGTGGTTAATAACCACAGCAATTGACGTTACTCGCAGAAGAAGCACCGGCTAACTCCGTGCCAGCAGCCGCGGTAATACGGAGGGTGCAAGCGTTAATCGGAATTACTGGGCGTAAAGCGCGCG
+
GGGGGGGGGGGGGGGGGGGGGGGGGGGGGGGGGGFGGGGGGGFGGGGGFFGGGGGGGGGGGGGGGGGGGGGGGGGGGGGGGGGGGGGGGGGGGGGGGFGGGGGGGGGDFGCFGGGGGGGGGGGGGFGGGFDGGGGGGGGGGGGGDGGGGGGGGGGGGDGGGGGGGGGGGGGGGGGGGGCFGGGGGGGGCGGGGGGGGGGGGGGGGGGGGGGFDGGGCEGFCGGGGGGGGGGGDGG=FGGGCGGG
@M03364:276:000000000-BLYN8:1:1101:17027:8673 1:N:0:1
ACTCCTACGGGAGGCAGCAGTAGGGAATCTTCGGCAATGGGGGCAACCCTGACCGAGCAACGCCGCGTGAGTGAAGAAGGTTTTCGGATCGTAAAACTCTGTTGTTAGAGAAGAACGTTAAGTAGAGTGGAAAGTTACTTAAGTGACGGTATCTAACCAGAAAGGGACGGCTAACTACGTGCCAGCAGCCGCGGTAATACGTAGGTCCCAAGCGTTGTCCGGATTTATTGGGCGTAAAGCGAGC
+
GGGGGGGGGGGGGGGGGGGGGGGGGGGGGGGGGGGGGGGGGGGGGGGGGGGGGGGGGGGGGGGGGGGGGGGGGGGGGGGGGGGGGGGGGGGGGGGGGGGGGGGGGGGGGGGGGGGGGGGGDGGGGGGGGGGGGGGGGGGGGGGGGGGGGGGGGGGGGGGGGFGGGGGGGGGGGGGGGGGGGGGGGGGGGGGGGGEGGGCFGGGGGGF?8FGGGGGGGGFGEGGGGGGGGGGGGGGGGGGGGGG)
@M03364:276:000000000-BLYN8:1:1101:7852:8674 1:N:0:1
ACTCCTACGGGAGGCAGCAGTGGGGAATATTGCACAATGGGCGCAAGCCTGATGCAGCCATGCCGCGTGTATGAAGAAGGCCTTCGGGTTGTAAAGTACTTTCAGCGAGGAGGAAGGCATTAAGGTTAATAACCTTAGTGATTGACGTTACTCGCAGAAGAAGCACCGGCTAACTCCGTGCCAGCAGCCGCGGTAATACGGAGGGTGCAAGCGTTAATCGGAATTACTGGGCGTAAAGCGCACG
+
GGGGGGGGGGGGGGGGGGGGGGGGGGGGGGGGGGGGGGGGGGGGGGGGGGGGGGGGGGGGGGGGGGGGGGGGGGGGGGGGGGGGGGGGGGGGGGGGGGGGGGGGGGGGGGGGGGGFGGGGGGGGGGGGGGGGGGGGGGGGGGFGGGGGGGGGGGGGGGGGGGGGGGGGGGGGGGGGGGGGGGGGGGGGGGGGGGGGGGGGGGGGGGGGGGGGGGGGGGGGGGGGGGGGGGGGGGGGGG>CCDD7
@M03364:276:000000000-BLYN8:1:1101:3906:8675 1:N:0:1
ACTCCTACGGGAGGCAGCAGTAGGGAATCTTCCACAATGGACGAAAGTCTGATGGAGCAACGCCGCGTGAGTGAAGAAGGTTTTCGGATCGTAAAACTCTGTTGTTGGAGAAGAACGTATTTGATAGTAACTGATCAGGTAGTGACGGTATCCAACCAGAAAGCCACGGCTAACTACGTGCCAGCAGCCGCGGTAATACGTAGGTGGCAAGCGTTGTCCGGATTGATTGGGCGTAAAGCGAGCG
+
GGGGGGGGGGGEGGGGGGGGGFGGGGGGGGGGGGGGGGGGFGGE7EGFGGGGGGGGGGGGGGGGGGGGGGGDFFCFGGGGDFGGGGGGDGGGGGGGGGGGGGGGGGGFBFGFGGGDFFFGGGGGGGGGGDEFFCFFFGGGGGFEGGGGGGGGFGGGGGG8FFGG@FGFEFGGFGFGGGGGGFGGGGGCFE5E8:BEFFBFGDGG;FGGGGFGDE5::A@==8/5*3=CF6;*>CC=5>FCDGG<
@M03364:276:000000000-BLYN8:1:1101:3419:8682 1:N:0:1
ACTCCTACGGGAGGCAGCAGTAGGGAATCTTCGGCAATGGGGGCAACCCTGACCGAGCAACGCCGCGTGAGTGAAGAAGGTTTTCGGATCGTAAAACTCTGTTGTTAGAGAAGAACGTTAAGTAGAGTGGAAAGTTACTTAAGTGACGGTATCTAACCAGAAAGGGACGGCTAACTACGTGCCAGCAGCCGCGGTAATACGTAGGTCCCTAGCGTTATCCGGATTTATTGGGCGTAAAGCGAGT
+
GGGG,FFGG7:FCGGGGGGGGFCDFGFEFGGFF@EGFGGGGFGGGDFGCGFGFGGGGG7FFDFGGGGGGGGGFFFGGGDG4CFFGDGEDG7F@FGFGGFCDGGGGGGAFFGGAFFGGGFGFG,E?FGFGCFCE=FGFFFGGCFGGGG>+@>FGGGGGEGGGCGFFCGG:*>FGGGGGFGFGGGGGGFG7=8>CEGGCCGFEGGG>EGEF+>8CGGC5EF75?EC:ECF7<C=*>ECCCC77/>)
@M03364:276:000000000-BLYN8:1:1101:13737:8689 1:N:0:1
ACTCCTACGGGAGGCAGCAGTAGGGAATCTTCGGCAATGGGGGCAACCCTGACCGAGCAACGCCGCGTGAGTGAAGAAGGTTTTCGGATCGTAAAACTCTGTTGTTAGAGAAGAACGTTAAGTAGAGTGGAAAGTTACTTAAGTGACGGTATCTAACCAGAAAGGGACGGCTAACTACGTGCCAGCAGCCGCGGTAATACAGAGGGTGCAAGCGTTAATCGGAATTACTGGGCGTAAAGCGCGC
+
GGGGGGGGGGGGGGGGGGGGGGGGGGGGGGGGGGGGGGGGGGGGGGGGGGGGGGGGGGGGGGGGGGGGGGGGGGGGGGGGGGGGGGGGGGGGGGGGGGGGGGGGGGGGGGGGGGGGGGGGGGGGGGGGGGGGGGGGGGGGGFGGGGGGGGGGGGGGGGGGGGGGGGGGGGDFGGGGGGGGGGGGGGGGGGGGGGGGGGGFFGGGFGGGEGGGGGEGEGGGGGGGGGGGGGGGGGEEGFGFGGG<
@M03364:276:000000000-BLYN8:1:1101:5121:8709 1:N:0:1
ACTCCTACGGGAGGCAGCAGTGGGGAATATTGCACAATGGGCGCAAGCCTGATGCAGCCATGCCGCGTGTATGAAGAAGGCTTTCGGGTTGTAAAGTACTTTCAGCGAGGAGGAAGGCATTAGGGTTAATAACCTTAGTGATTGACGTTACTCTCAGAAGAAGCACCGGCTAACTCCGTGCCAGCAGCCGCGGTAATACGGAGGGTGCAAGCGTTAGTCGGAATTACTGGGCGTAAAGCGCACG
+
FGFGGFFGG@CCGEGECEFDFFGGGEGGGFEGDFGGGGFGGGGGEGGFFGGGCGGFFG@GFGGGGGGGGDEEFE,<,CF,,C4CFEGGGGGGGGGGGGFFAEGFDGF@B:CGGFG,8=,5BCE9<FFFDF,BFFFFCD<<?D<FD9F@==7@,,8,CD7FFG7D:<FGGEG7F7,,@CCFEFGCG7:DFCG>E=*1=B<CCGGCE5CCC?CFG1*3*2+*58CC@70+2<C5D<E*/:7)57<7
@M03364:276:000000000-BLYN8:1:1101:23416:8709 1:N:0:1
ACTCCTACGGGAGGCAGCAGTGGGGAATATTGCACAATGGGCGCAAGCCTGATGCAGCCATGCCGCGTGTATGAAGAAGGCCTTCGGGTTGTAAAGTACTTTCAGCGAGGAGGAAGGTGTTGTGGTTAATAACCGCAGCAATTGACGTTACTCGCAGAAGAAGCACCGGCTAACTCCGTGCCAGCAGCCGCGGTAATACGGAGGGTGCAAGCGTTAATCGGAATTACTGGGCGTAAAGCGCACG
+
GGGGGGGGGGGGGGGGGGGGGGGGGGGGGGGGGGGGGGGGGGGGGGGGGGGGGGGGGGGGGGGGGGGGGGGGGGGGGGGGGGGGGGGDGGGGGGGGGGGGEGGGGGGGGGGGGGGGGGGGGGDGGGGGGGGGGGGEGGGFGFGGGGGGGGDGGDG7FGGGGGGFGGGGGGGDGGGGGGGGGGGGGGGGGGD8EEGGGGGGGGGDGGGGGGGFGGDGGGGGGGGGGGGGFGGGGDEEGG=DGGG7
@M03364:276:000000000-BLYN8:1:1101:20089:8718 1:N:0:1
ACTCCTACGGGAGGCAGCAGTAGGGAATCTTCGGCAATGGGGGCAACCCTGACCGAGCAACGCCGCGTGAGTGAAGAAGGTTTTCGGATCGTAAAACTCTGTTGTTAGAGAAGAACGTTAAGTAGAGTGGAAAGTTACTTAAGTGACGGTATCTAACCAGAAAGGGACGGCTAACTACGTGCCAGCAGCCGCGGTAATACGTAGGTCCCAAGCGTTGTCCGGATTTATTGGGCGTAAAGCGAGC
+
GGGGGGGGGGGGGGGGGGGGGGGGGGGGGGGGGGGGGGGGGGGGGGGGGGGGGGGGGGGGGGGGGGGEGGGGGGGGGGGGGGGGGGGGGGGGGGGGGGGGGGGGGGCFGGFGGGGGGGGGFGFGGGGGGGGGGGGGGGGGGGGGGCFGGGGGGGGGGFFFGCECFEGGGGGGGGGGGGGGGGGGGGGGGGGEGGGGEGFFGGGGGFDGEGGGGGGGDGFGGGEG5CCCGGGGGGGGDDG>CC5)
@M03364:276:000000000-BLYN8:1:1101:9669:8725 1:N:0:1
ACTCCTACGGGAGGCAGCAGTGGGGAATATTGGACAATGGGCGAAAGCCTGATCCAGCCATGCCGCGTGTGTGAAGAAGGTCTTCGGATTGTAAAGCACTTTAAGTTGGGAGGAAGGGCATTAACCTAATACGTTAGTGTTTTGACGTTACCGACAGAATAAGCACCGGCTAACTCTGTGCCAGCAGCCGCGGTAATACAGAGGGTGCAAGCGTTAATCGGAATTACTGGGCGTAAAGCGCGCG
+
GGGGGGGGGGGGGGGGGGGGGGGGGGGGGGGGGGGGGGGGGGGGGGGGGGGGGGGGGGGGGGGGGGGGGGGGGGGGGGGGGGGGGGGGGGGGGGGGGGGGGGGGGGGGGGGGGGGGGGGGGGGGGGGFFGGGGGGGGFGGGGGGGGGGGGGGGGGGGGGGGGGGGGGGGGGGGGGGGGGGGGGGGGGGGGGGGGGGGGGGGFGGGGGGGGGGGGGGGGGGGDDGGGGGCGGGGGEEFGGGGGGG
@M03364:276:000000000-BLYN8:1:1101:14554:8728 1:N:0:1
ACTCCTACGGGAGGCAGCAGTAGGGAATCTTCGGCAATGGGGGCAACCCTGACCGAGCAACGCCGCGTGAGTGAAGAAGGTTTTCGGATCGTAAAACTCTGTTGTTAGAGAAGAACGTTAAGTAGAGTGGAAAGTTACTTAAGTGACGGTATCTAACCAGAAAGCCACGGCTAACTACGTGCCAGCAGCCGCGGTAATACGTAGGTGGCAAGCGTTGTCCGGATTTATTGGGCGTAAAGCGAGG
+
GGGGGGGGGGGGGGGGGGGGGGGGGGGGGGGGGGGGGGGGGGGGGGGGGGGGGGGGGGGGGGGGGGGGGGGGGGGGGGGGGGGGGGGGGGGGGGGGGGGGGGGGGGGGGG<FGGGGGGGGGGGGGGGGGGGGCGGGGGGGGGGGGGGGGGGGGGGGGGGGGGGGGGGGGGGGGGGGFGGGGGGGGGGGGGGGGGGGGGGGGGGGGGGGGGGGGGGGGGGGGGEECGGGGGGGGGGGGGGGGGG)
@M03364:276:000000000-BLYN8:1:1101:21153:8734 1:N:0:1
ACTCCTACGGGAGGCAGCAGTGGGGAATATTGGACAATGGGCGAAAGCCTGATCCAGCCATGCCGCGTGTGTGAAGAAGGTCTTCGGATTGTAAAGCACTTTAAGTTGGGAGGAAGGGCATTAACCTAATACGTTAGTGCTTTGACGTTACCGACAGAATAAGCACCGGCTAACTCTGTGCCAGCAGCCGCGGTAATACAGAGGGTGCAAGCGTTAATCGGAATAACTGGGCGTAAAGCGCGCG
+
GGGGGGGGGGGGGGGGGGGGGGGGGGGGGGGGGGGGGGGGGGGGGGGGGGGGGGGGGGGGFGGGGGGEGEGGGGGGGGGGGGGGGGGGGGGGFFFGGGGGGGGGGGGGGGGGGGGGGGGGGGFFGGGGGGGGGGGGGGGGGGGGGGDGGGFGGGGGGGGGGGGGGGGGGGGGGFGGGGGGGGGGGGCDDGGGGGGGGGGGG9EFGGGGGGGGGGGGGGCFGGGGGFGGGGGGGGGG<FFDCGCC
@M03364:276:000000000-BLYN8:1:1101:10889:8769 1:N:0:1
ACTCCTACGGGAGGCAGCAGTAGGGAATCTTCGGCAATGGACGAAAGTCTGACCGAGCAACGCCGCGTGAGTGAAGAAGGTTTTCGGATCGTAAAACTCTGTTGTCAGAGAAGAACAAGGGTGAGAGTGGAAAGTTCACCCCTTGACGGTATCTGACCAGAAAGCCACGGCTAACTACGTGCCAGCAGCCGCGGTAATACGTAGGTCCCAAGCGTTGTCCGGATTTATTGGGCGTAAAGCGAGG
+
GGGGGGGGGGGGGGGGGGGGGGGGGGGGGGGGGGGGGGGGGGGGGGGGGGGGGGGGGGGGGGGGGGGGGGGGGGGGGGGGGGGGGGGGGGGGGGGGGGGGGGGGGGGGGGGGGGGGGGGGGFFGGGGGGGGGGGGGGGGGGGGGGGGGGGGGGGGGGGGGGGGGGGGGGGGGGGGGGGGGGGGGGGGGGGGGGGGGGGGGGGGGGGGGGFFGGGGGGGGFEGGDEFGGGGGGGGG5<FFGDGG)
@M03364:276:000000000-BLYN8:1:1101:8810:8786 1:N:0:1
ACTCCTACGGGAGGCAGCAGTGGGGAATATTGCACAATGGGCGCAAGCCTGATGCAGCCATGCCGCGTGTATGAAGAAGGCCTTCGGGTTGTAAAGTACTTTCAGCGAGGAGGAAGGTGTTGTGGTTAATAACCACAGCAATTGACGTTACTCGCAGAAGAAGCACCGGCTAACTCCGTGCCAGCAGCCGCGGTAATACGGAGGGTGCAAGCGTTAATCGGAATTACTGGGCGTAAAGCGCACG
+
GGGGGGGGGGGGGGGGGGGGGGGGGGGGGGGGGGGGGGGGGGGGGGGGGGGGGGGGGGGGGGGGGGGGGGGGGGGGGGFGGGGGGGGGGGGGGGGGGGGGGGGGGGGGGGFGGEFFG@FGGGFFGFFGGGGFGGGGGGGGFGGGGGG@FGEGGGGGGGGGGGGGGGGGGGGDGGGGGGGGGGGGGGGGCGGGGGGGG9BFEEGGGGGGGGGGGGGDGGGGGGEGGGGGGGGGGGGGFCFGGGDC
@M03364:276:000000000-BLYN8:1:1101:4252:8799 1:N:0:1
ACTCCTACGGGAGGCAGCAGTGGGGAATATTGCACAATGGGCGCAAGCCTGATGCAGCCATGCCGCGTGTATGAAGAAGGCCTTCGGGTTGTAAAGTACTTTCAGCGAGGAGGAAGGCGTTGTGGTTAATAACCGCAACGATTGACGTTACTCGCAGAAGAAGCACCGGCTAACTCCGTGCCAGCAGCCGCGGTAATACGGAGGGTGCAAGCGTTAATCGGAATTACTGGGCGTAAAGCGCACG
+
GGGGGGGGGGGGGGGGGGGGGGGGGGGGGGGGGGGGGGGGGGGGGGGGGGGGGGGGGGGGGGGGGGGGGGGGGGGGGGGGGGGGGGGGGGGGGGGGGGGGGGGGGGGEGGGGGGGGGGGGGGGGGGGGGGGGGFGGGGGGGGGGGGGGGGGGGGGGGGGGGGGGGGGGGGGGGGGGGGGGGGGGGGGGGGGGGGGGGFEFGGGGGGGGGGGGGGGEGGGGGDGGGGGGGGGGGGGGGGFGGDG<
@M03364:276:000000000-BLYN8:1:1101:19519:8809 1:N:0:1
ACTCCTACGGGAGGCAGCAGTAGGGAATCTTCGGCAATGGGGGCAACCCTGACCGAGCAACGCCGCGTGAGTGAAGAAGGTTTTCGGATCGTAAAACTCTGTTGTTAGAGAAGAACGTTAAGTAGAGTGGAAAGTTACTTAAGTGACGGTATCTAACCAGAAAGGGACGGCTAACTACGTGCCAGCAGCCGCGGTAATACGTAGGTCCCAAGCGTTGTCCGGATTTATTGGGCGTAAAGCGAGC
+
GGGGGGGGGGGGGGFGGGGGGGGGGGGGGGGGGGGGGGGGGGGGGGGGGGGGGGGGGGGGGGGGGGGGGGGGGGGGGGGGGGGGGGGGGGGGGGGGGGGGGGGGGGGGGGGGGGGGGGGGGGGGGGGGGGFGGGGGGGGGGGGGGGGGGGGGGGGGGGGGGGGGGGGGGGGGGGGGGGGGGDFGGGGGGGGGGGGG5EFGGGGGGGCFFGGGGGGGGGFGGGGGGFGGGGGGGGGGGGGGGGG3
@M03364:276:000000000-BLYN8:1:1101:22723:8810 1:N:0:1
ACTCCTACGGGAGGCAGCAGTGGGGAATATTGGACAATGGGCGAAAGCCTGATGCAGCCATGCCGCGTGTATGAAGAAGGCCTTCGGGTTGTAAAGTACTTTCAGCGAGGAGGAAGGCGTTGTGGTTAATAACCGCAGCGATTGACGTTACTCGCAGAAGAAGCACCGGCTAACTCCGTGCCAGCAGCCGCGGTAATACAGAGGGTGCAAGCGTTAATCGGAATTACTGGGCGTAAAGCGCGCG
+
EFGGGGGFGGGGGGGGGGFGGFFGGGGGGGGGGGGGGGGGGGGGGGGGGGGGGGGGGGGGGGGGGGGEGGGGGCEGGGGGGGGGGGGGGGGGGGFGGGGGGGGFGGDGGGGGGGGGGGDGGCGGGGGGGGGGGGGDEGGGGGGGGGGGF@FGGEGGGGGGGGGGGGGGGGGGGGGGGGGGGGGGFGG78EGGGEDGFFGCGGGGGEGCGDFGCEA?FGGG=C8CGGGGGFGGGGCC<FGCGGGD
@M03364:276:000000000-BLYN8:1:1101:13010:8827 1:N:0:1
ACTCCTACGGGAGGCAGCAGTAGGGAATCTTCGGCAATGGGGGCAACCCTGACCGAGCAACGCCGCGTGAGTGAAGAAGGTTTTCGGATCGTAAAACTCTGTTGTTAGAGAAGAACGTTAAGTAGAGTGGAAAGTTACTTAAGTGACGGTATCTAACCAGAAAGGGACGGCTAACTACGTGCCAGCAGCCGCGGTAATACGTAGGTCCCAAGCGTTGTCCGGATTTATTGGGCGTAAAGCGAGC
+
GGGGGGGGGGGFGGGGGGGGGFGFGCFFGGGGGGGGGGGGGFGGGGGGGGGGGGGGGGGGGGGGGGGFGECFGGGFFGGGFGGGGGGEGGGGGGGGGGGGGGGGGCEGGGGFGGFGGGGCGGFCFCEFGGFGGGFFGGGGGGGFGFDDGGGDGGFFGGGGGGGGGDFFGGDGGGGGGGGGGG7@EGGGG5CGEGECEGGGGGFFEGF?EFFGFGEGGGGGGGGEEF?FGGGG5DCCG<CGGGG)
@M03364:276:000000000-BLYN8:1:1101:21479:8856 1:N:0:1
ACTCCTACGGGAGGCAGCAGTGGGGAATATTGCACAATGGGCGCAAGCCTGATGCAGCCATGCCGCGTGTATGAAGAAGGCCTTCGGGTTGTAAAGTACTTTCAGCGAGGAGGAAGGCATTAAGGTTAATAACCTTGGTGATTGACGTTACTCGCAGAAGAAGCACCGGCTAACTCCGTGCCAGCAGCCGCGGTAATACGGAGGGTGCAAGCGTTAATCGGAATTACTGGGCGTAAAGCGCGCG
+
FGGFGGGGGGGGGGCCFGGGGGGGGGGGGGGGGGGGGGGGG8F7CGCFGGGGGGGGGGCFFGGGGGGGGCGCFGGGGCGG@<DGGGGEGGGGGFGGG<EGGGFA,?F+@CGGGGGGB@FFGCFAEFGGCADGF=DEEF9=?A,,AFFCCF:<>BF++5>,@,><3FGGDE<*,>E>FGGE::DGCEFGE5CCEC519+;851888CEEEFGCE==CCF?C=8/:8:?CGGCGCC*:FG>)1>/9
@M03364:276:000000000-BLYN8:1:1101:20369:8858 1:N:0:1
ACTCCTACGGGAGGCAGCAGTGGGGAATATTGCACAATGGGCGCAAGCCTGATGCAGCCATGCCGCGTGTATGAAGAAGGCCTTCGGGTTGTAAAGTACTTTCAGCGAGGAGGAAGGCATTAAGGTTAATAACCTTAGTGATTGACGTTACTCGCAGAAGAAGCACCGGCTAACTCCGTGCCAGCAGCCGCGGTAATACGGAGGGTGCAAGCGTTAATCGGAATTACTGGGCGTAAAGCGCACG
+
GFGFCFFGGDGGGG;FGGGGGGGGGGGGDFGGFGGGGGGGGGGGGGGGGGGGGCFGGGGGGGGFEGGEFGGGGGGGGGGGGGGGGGGGGFGFFEFGGDGGGGGGGGGDGDGGGG?FGGFFGFGGGGGAFGEG9FFGGGG9FGGGGGGGGGGGGDGDCGGCGGGGGGFGECECGGGGGGGGGGGGGGGGGGGGGGGEGGGGGGGGGGGGGGGGGGGGGGGGGGGGGFFGG6EEGGGE<CCDGGG5
@M03364:276:000000000-BLYN8:1:1101:26852:8860 1:N:0:1
ACTCCTACGGGAGGCAGCAGTAGGGAATCTTCGGCAATGGGGGCAACCCTGACCGAGCAACGCCGCGTGAGTGAAGAAGGTTTTCGGATCGTAAAACTCTGTTGTTAGAGAAGAACGTTAAGTAGAGTGGAAAGTTACTTAAGTGACGGTATCTAACCAGAAAGGGACGGCTAACTACGTGCCAGCAGCCGCGGTAATACGTAGGTGGCAAGCGTTGTCCGGATTTATTGGGCGTAAAGCGAGG
+
FGGGGGFGGDGGGGG@FGEEFGGGGGFFGGGGGGGGDGGGG>CGGGGGGGGGCGGGEGGFGCCCCFGGGDCFGFGGFEGGFBFCEGCEEGGGGGGCGFEGFGGGGGGGGFGGGGGCFFGFFD@FFCGDFGGDDFDF<,E@FGGGGGGGGG7FFGFGGGFGCCGFGGGGDGGGCF8EGC@F@E8C:@FGF5EG>E*=CFGGFGCGGCCCCFC8CEAAEE:CAECG5@FGGGGGFGCCGGGGGGG)
@M03364:276:000000000-BLYN8:1:1101:11722:8869 1:N:0:1
ACTCCTACGGGAGGCAGCAGTGGGGAATATTGCACAATGGGCGCAAGCCTGATGCAGCCATGCCGCGTGTATGAAGAAGGCCTTCGGGTTGTAAAGTACTTTCAGCGAGGAGGAAGGCATTAAGGTTAATAACCTTAGTGATTGACGTTACTCGCAGAAGAAGCACCGGCTAACTCCGTGCCAGCAGCCGCGGTAATACGGAGGGTGCAAGCGTTAATCGGAATTACTGGGCGTAAAGCGCACG
+
GGGGGGGGGGGGGGGGGGGGGGGGGGGGGGGGGGGGGGGGGGGGGGGGGGGGGGGGGGGGGGGFGGGGGGGGGGGGGGGGGGGGGGGGFGGGGGGGGGGGGGGGGGGCGGGGGGGGGGGGGGGGGGGGGGGGGGGGDFEGGGGGGGGGGDFGGGGGGGGGGGGGGGGGGGGGGGGGFGGGGGGGGGGGGGDGGGGEGGGGGEEGGGGGGGGGGGGGGGGGGGDFCFGGGGGGGGGGGGGGGGGD
@M03364:276:000000000-BLYN8:1:1101:14915:8875 1:N:0:1
ACTCCTACGGGAGGCAGCAGTGGGGAATATTGCACAATGGGCGCAAGCCTGATGCAGCCATGCCGCGTGTATGAAGAAGGCCTTCGGGTTGTAAAGTACTTTCAGCGAGGAGGAAGGCATTAAGGTTAATAACCTTAGTGATTGACGTTACTCGCAGAAGAAGCACCGGCTAACTCCGTGCCAGCAGCCGCGGTAATACAGAGGGTGCAAGCGTTAATCGGAATTACTGGGCGTAAAGCGCGCG
+
GGGGGGGGGGGGGGGGGGGGGGGGGGGGGGGGGGGGGGGGGGGGGGGGGGGGGGGGGGGGGGGGGGGGGGGGGGGGGGGGGGGGGGGGGGGGGGGGGGGGGGGGGGGGGGGGGGGGGGGGGGGGGGGGGGGGGGGGGGGGGGGGGGGGGGGGGGGGGGGGGGGGGGGGGGGGGGGGGGGGGGGGGGGGGGGGEGGGGFFGGGGGGGGGGGGGGGGCGGGGGGGGGGFGGGGGGGGGGGGGGDGG
@M03364:276:000000000-BLYN8:1:1101:27123:8875 1:N:0:1
ACTCCTACGGGAGGCAGCAGTAGGGAATCTTCGGCAATGGGGGCAACCCTGACCGAGCAACGCCGCGTGAGTGAAGAAGGTTTTCGGATCGTAAAACTCTGTTGTTAGAGAAGAACGTTAAGTAGAGTGGACAGTTACTTAAGTGCCGGTATCTAACCAGAAAGGGACGGCTAACTACGTGCCAGCAGCCGCGGTAATGCGCAGGTCCCAAGCGTTGTCCGGATTTATTGGGCGTAAAGCTAGG
+
GEFFCDGDGGGDEGGEGEGGFFAFD@E<,;,@C7@F7EFFFCCFBF7E:CE?8FGCCEFFFC7FGGEFE,F?FC<<E8,8:E?D<:F+B+4EF<<?FFEFGGGGFFG9<F,?<,B:6BFF+,,8C,CC<FF,,<FFGFGCF<<FD,:@CF:<,E,DEGGFGCCFFEFC7CCF:,?<CEDG78C2?F?CE,3:883=*?+<C***?/CF5C6CC8C5:>9<**11;++<A:A*9<E=7*0>**0*
@M03364:276:000000000-BLYN8:1:1101:17793:8880 1:N:0:1
ACTCCTACGGGAGGCAGCAGTAGGGAATCTTCGGCAATGGACGAAAGTCTGACCGAGCAACGCCGCGTGAGTGAAGAAGGTTTTCGGATCGTAAAACTCTGTTGTTAGAGAAGAACGTTAAGTAGAGTGGAAAGTTACTTAAGTGACGGTATCTAACCAGAAAGGGACGGCTAACTACGTGCCAGCAGCCGCGGTAATACGTAGGTCCCAAGCGTTGTCCGGATTTATTGGGCGTAAAGCGAGC
+
GGGGGGGGGGGGGGGGGGGGGGGGGGGGGGGGGGGGGGGGGGGGGGGGGGGGGGGGGGGGGGGGGGGGGGGGGGGGGGGGGGGGGGGGGGGGGGGGGGGGGGGGGGGGGGGGGGGGGGGGGGGGGGGGGGFFFGGGGGGGGGGGGGGGGGGGGGGGGGGGGGGGGGGGGGGGGFDFG7C:FGGD@FGGGBEDGGEGGGGGGGFCGGGG5C**CEEGD=CFEECCGFCFGGGGGGGGGFGG355)
@M03364:276:000000000-BLYN8:1:1101:17724:8882 1:N:0:1
ACTCCTACGGGAGGCAGCAGTAGGGAATCTTCGGCAATGGGGGCAACCCTGACCGAGCAACGCCGCGTGAGTGAAGAAGGTTTTCGGATCGTAAAACTCTGTTGTTAGAGAAGAACGTTAAGTAGAGTGGAAAGTTACTTAAGTGACGGTATCTAACCAGAAAGGGACGGCTAACTACGTGCCAGCAGCCGCGGTAATACGTAGGTCCCAAGCGTTGTCCGGATTTATTGGGCGTAAAGCGAGC
+
GGGGGGGGGGGGGGGGGGGGGGGGGGGGGGGGGGGGGGGGGGGGGGGGGGGGGGGGGGGGGGGGGGGGGCGGGGGGGGGGGGGGGG@EGGGGGGGGGGGGGGGGGGFGGGGGGGGGGGGGGGFGGGGGGGGGGGGGGGGGGGGGGGGGGGGGGGGGGGGGGGGGGGGGGGGGGGGGGGGGFGGGGGFCFGGGEGGGGG9EGGCGGGGD>CEFFGEGDGGGGGEGGGGFGGGFGGGGGGGGGGG<
@M03364:276:000000000-BLYN8:1:1101:13295:8897 1:N:0:1
ACTCCTACGGGAGGCAGCAGTGGGGAATATTGCACAATGGGCGCAAGCCTGATGCAGCCATGCCGCGTGTATGAAGAAGGCCTTCGGGTTGTAAAGTACTTTCAGCGAGGAGGAAGGCATTAAGGTTAATAACCTTAGTGATTGACGTTACTCGCAGAAGAAGCACCGGCTAACTCCGTGCCAGCAGCCGCGGTAATACGGAGGGTGCAAGCGTTAATCGGAATTACTGGGCGTAAAGCGCACG
+
GGGGGGGGGGGGGGGGGGGGGGGGGGGGGGGGGGGGGGGGGGGGGGGGGGGGGGGGGGGGGGGGGGGGGGGGGGGGGGGGGGGGGGGGGGGGGGGGGGGGGGGGGGGGGGGGGGGGGGGGGGGGGGGGGGGGGGGGGGGGGGGGGGGGGGGGGGGGGGGGGGGGGGGGGGGGGGGGGGGGGGGGGGGGGGGGGGGGFCEFGDGGGGGGGGGGGGGGGGGGGGGGGGGGGFGGGGGGGGFDDGG<
@M03364:276:000000000-BLYN8:1:1101:22691:8902 1:N:0:1
ACTCCTACGGGAGGCAGCAGTGGGGAATATTGCACAATGGGCGCAAGCCTGATGCAGCCATGCCGCGTGTATGAAGAAGGCCTTCGGGTTGTAAAGTACTTTCAGCGAGGAGGAAGGTGTTGTGGTTAATAACCGCAGCAATTGACGTTACTCGCAGAAGAAGCACCGGCTAACTCCGTGCCAGCAGCCGCGGTAATACGGAGGGTGCAAGCGTTAATCGGAATTACTGGGCGTAAAGCGCACG
+
GGGGGGGGGGGGGGGGGGGGGGGGGGGGGGGGGGGGGGGGGGGGGGGGGGGGGGGGGGGGGGGGGGGGGGGGGGGGGGGGGGGGGGGGGGGGGGGGGFGGGGGGGGGDGGGGGGGGGGGGGGGGGGGGGGGGGGGGGGGGGGGGGGGGGGGGGGGGGGGGGGGGGGGGGGGGGGGGGGGGGGGGGGGGGGGGGGGGGGFGGGGGGGDGGGGGDEC=FFGGGGGGGGGGGGGGGGGGGGGGGGG5
@M03364:276:000000000-BLYN8:1:1101:11565:8903 1:N:0:1
ACTCCTACGGGAGGCAGCAGTGGGGAATATTGCACAATGGGCGCAAGCCTGATGCAGCCATGCCGCGTGTATGAAGAAGGCCTTCGGGTTGTAAAGTACTTTCAGCGAGGAGGAAGGCATTAAGTTTAATAACCTTAGTGATTGACGTTACTCGCAGAAGAAGCACCGGCTAACTCCGTGCCAGCAGCCGCGGTAATACGGAGGGTGCAAGCGTTAATCGGAATTACTGGGCGTAAAGCGCGCG
+
<@FGGGFGGGC@FE;@FG-CEDFCEEGG<F@AEEE,CEGG<8@@+C6CF@FFF@<C@EFFD@C6@FE676=EGGGAEF@<CFCFGE7CCC>FC<FFFEFFGFGGGFFE:+@FFCEFEGGGGAEF,EF??FFG?8F,AD5EFGGG,?=FFFGDC=EE+3F:CEGGG@,@FGD@C:;FF@FG7*D@FGG@EGGGGG>BE?+1**=CC;EE+>+*=E5*=?7CE58/A<+0<FC5DD**17*9DG9D
@M03364:276:000000000-BLYN8:1:1101:23496:8923 1:N:0:1
ACTCCTACGGGAGGCAGCAGTGGGGAATATTGGACAATGGGCGAAAGCCTGATCCAGCCATGCCGCGTGTGTGAAGAAGGTCTTCGGATTGTAAAGCACTTTCAGCGAGGAGGAAGGCATTAAGGTTAATAACCTTAGTGATTGACGTTACTCGCAGAAGAAGCACCGGCTAACTCCGTGCCAGCAGCCGCGGTAATACGGAGGGTGCAAGCGTTAATCGGAATTACTGGGCGTAAAGCGCACG
+
FGGGGGGGGGGGGGGGEGGGGGGGGGEGGGEFGGGGGGGGGGGGGGGGGGGGGGGG9FGGGFG<FDGGGGGGGGGGFFGF<FEGGGGGEG<AFGGGGGGGECFGGGGGGGG=FCGGGFGFF?FFEDGGGGG<F=A<<5@FD5EFGGGFGFGCAEFGGGF7FGGFGGGGGGGGGGGEFEGFGGGGGGFGGGGGGEGGGGFFEEGDDGEG?FGGGEGGFGF5CEGGFGGGGGGGGGGGGFGGGGG9
@M03364:276:000000000-BLYN8:1:1101:3013:8925 1:N:0:1
ACTCCTACGGGAGGCAGCAGTAGGGAATCTTCCACAATGGACGAAAGTCTGATGGAGCAACGCCGCGTGAGTGAAGAAGGTTTTCGGATCGTAAAACTCTGTTGTTGGAGAAGAACGTATTTGATAGTAACTGATCAGGTAGTGACGGTATCCAACCAGAAAGCCACGGCTAACTACGTGCCAGCAGCCGCGGTAATACGTAGGTGGCAAGCGTTGTCCGGATTTATTGGGCGTAAAGCGAGCG
+
GGGGGGGGGGGGGGGGGGGGGGGGGGGGGGGGGGGGGGGGGGGGDGGGGGGGGGGGGGGGGGGGGGGGGGGGGGGGGGGGGGGGGGGGGGGGGGGGGGGGGGFGGGGGGGGGGGGGGDFGGGGGGGGGGGGGGGGGGGGEFGGGGG>FGGGGGGGGGGGGGGGGGGGGGGGGGGGGGGGGGGGGGGGGGGGGGGGGGGGGGGFGGGGGGGGGGGGGGGGGGC?CGFFGGGGGGGCCF?DDGCG)
@M03364:276:000000000-BLYN8:1:1101:16104:8949 1:N:0:1
ACTCCTACGGGAGGCAGCAGTAGGGAATCTTCGGCAATGGGGGCAACCCTGACCGAGCAACGCCGCGTGAGTGAAGAAGGTTTTCGGATCGTAAAACTCTGTTGTTAGAGAAGAACGTTAAGTAGAGTGGAAAGTTACTTAAGTGACGGTATCTAACCAGAAAGGGACGGCTAACTACGTGCCAGCAGCCGCGGTAATACGTAGGTGGCAAGCGTTATCCGGATTTATTGGGCGTAAAGCGAGC
+
GGGGGGGGGGGGGGGGGGGGGGGGGGGGGGGGGGGGGGGGGGGGGGGGGGGGGF+CFGGGGGGGGGGGGDGGGGGGGGGGGGGGGGGGGGGGGGGFFGGGGGGGGGFGGGGGGGGGGGGGGGFGGGGGGGGGGGGGGGGGGFGGGGCFGGGGGGGGGGFF<CGFGEGGDGGGGDGGFGGGFGGGGGGGGGGGGGGGGGGGGGFEEFECFGGGGGGGGGGGGGCEEFGGGGGGGGGGGGFFDDD)
@M03364:276:000000000-BLYN8:1:1101:5305:8959 1:N:0:1
ACTCCTACGGGAGGCAGCAGTAGGGAATCTTCGGCAATGGACGAAAGTCTGACCGAGCAACGCCGCGTGAGTGAAGAAGGTTTTCGGATCGTAAAACTCTGTTGTTAGAGAAGAACGACGAGGAGAGTGGAAAGCTCCTCGTGTGACGGTATCTAACAAGAAAGGGACGGCTAACTACGTGCCAGCAGCCGCGGTAATACGTAGGTCCCGAGCGTTGTCCGGTTTTATTGGGCGTAAAGCGAGC
+
GGGGGGGGGGGGGGGGGGGGGCGGGGGGFGGCC;FGGGGGDFGGGGGFGGGGGCFGGGGGGGGGGGGGGFG<FGGGGGGGEFGGGGGGGGGGGGGGGGGGGGGGGFFGDFFEGGGFEFGGDGG>FFFGFDG9EGGGG7CACFGGCF<BC@@FFGGCG,3,5>ABFCCCFGE7:FFFECC,<EGGDCFBFEG8EE8BEFC9::+:EGGG58EE:CGC==0+A=*7CFCC0:?C<CCCCFDFCGD)
@M03364:276:000000000-BLYN8:1:1101:13646:8961 1:N:0:1
ACTCCTACGGGAGGCAGCAGTGGGGAATATTGGACAATGGGCGAAAGCCTGATCCAGCCATGCCGCGTGTGTGAAGAAGGTCTTCGGATTGTAAAGCACTTTAAGTTGGGAGGAAGGGCATTAACCTAATACGTTAGTGTTTTGACGTTACCGACAGAATAAGCACCGGCTAACTCTGTGCCAGCAGCCGCGGTAATACAGAGGGTGCAAGCGTTAATCGGAATTACTGGGCGTAAAGCGCGCG
+
GFGGGGDF;FFGGGGEGEDGGGGGGGGGGGGFGEEFFGGGGGGCGEEGGGGGGDCEGG?FCFGGG@CGGGGGCFFGGGFCEFGGGFE:FCFGFFFFF8?<FFEAFEFFGD,CFFGGGDGGFGGGGAFDFCCFGGA3CFFCFCFFD97+>FF=CEGGGGGDCGFGFFFCF7FBFFCCFEFFGGCCE8>E2>BE5C::;CFFGCBC8E88C+>8?8CCFG+A=E?C9A:C9A*:CGCEF>759)7C
@M03364:276:000000000-BLYN8:1:1101:27017:8963 1:N:0:1
ACTCCTACGGGAGGCAGCAGTGGGGAATATTGGACAATGGGCGAAAGCCTGATCCAGCCATGCCGCGTGTGTGAAGAAGGTCTTCGGATTGTAAAGCTCTTTAAGTTGGGAGGAAGGGCATTAACCTAATACGTTAGTGTTTTGACGTTACCGACAGAATAAGCACCGGCTAACTCTGTGCCAGCAGCCGCGGTAATACAGAGGGTGCAAGCGTTAATCGGAATTACTGGGCGTAAAGCGCGCG
+
EGGGGGGGGGGGGGGGGGGGGGGGGGGGDGGGFFGGGGGGGGGGGGGGGGGGGCFGGGFC@FGGGGGGGCDFGGGGGFG,CFFGGGGGFGGGGGGGG,BFECFGGGAFFGGGGGF@=+BF8EAB?FEBFF<FC==BCGGBFGGGE9=BFCFGE7>FBF?=CFFAFG:F@FFCCFFG;CFGGFDGGGG7BEEG>*4:B;BFC++48*B*+>9@EE==79+*=?=C8;FFGGFGGD7**0*1)99D
@M03364:276:000000000-BLYN8:1:1101:11914:8979 1:N:0:1
ACTCCTACGGGAGGCAGCAGTGGGGAATATTGGACAATGGGCGAAAGCCTGATCCAGCCATGCCGCGTGTGTGAAGAAGGTCTTCGGATTGTAAAGCACTTTAAGTTGGGAGGAAGGGCATTAACCTAATACGTTAGTGTTTTGACGTTACCGACAGAATAAGCACCGGCTAACTCTGTGCCAGCAGCCGCGGTAATACAGAGGGTGCAAGCGTTAATCGGAATTACTGGGCGTAAAGCGCGCG
+
GGGGGGGGGGGGGGGGGGGGGGGGGGGGGGGGGGGGGGGGGGGGGGGGGGGGGGGGGGGGGGGGGGGGGGGGGGGGGGGGGGGGGGGFGGGGGGGGGGGGGGFGGGGGGGGGGGGGGGGGGGGGGGGGGGGGGGGFGGGGGGGGGGGGGGGGGGGGGGGGGGGB=FGGGGGGGGGGGGGGGGGGGGGGGGGGGGGGGGGEGFGGGGGGGGGGGGGGGGGGGGGGGGGGGGGGGGGGGGGGGGDG
@M03364:276:000000000-BLYN8:1:1101:16421:9039 1:N:0:1
ACTCCTACGGGAGGCAGCAGTGGGGAATATTGCACAATGGGCGCAAGCCTGATGCAGCCATGCCGCGTGTATGAAGAAGGCCTTCGGGTTGTAAAGTACTTTCAGCGAGGAGGAAGGCGTTGTAGTTAATAACTGCAGCGATTGACGTTACTCGCAGAAGAAGCACCGGCTAACTCCGTGCCAGCAGCCGCGGTAATACGGAGGGTGCAAGCGTTAATCGGAATTACTGGGCGTAAAGCGCACG
+
GGGGGGGGGGGGGGGGGGGGGGGGGGGGGGGGGGGGGGGGGGGGGGGGGGGGGGGGGGGGGGGGGGGGGGGGGGGGGGGGGFGGGGGGGGGGGGGGGGGGGGGGGGGGFGGGGGGGGGGGGGGGGGGGGGGGGGGGGGGGGFGGGGGGGGGGGGGGGGGGGGGGGGGGGGGGGGGGGGGGGGGGGGGGGGGGGGGGGGFGGGGGGGGGGGGGGGGGGGGGGGGGGGGGGGGGGGDGGGGGDD75
@M03364:276:000000000-BLYN8:1:1101:26201:9063 1:N:0:1
ACTCCTACGGGAGGCAGCAGTGGGGAATATTGCACAATGGGCGCAAGCCTGATGCAGCCATGCCGCGTGTATGAAGAAGGCCTTCGGGTTGTAAAGTACTTTCAGCGAGGAGGAAGGCGTTAAGGTTAATAACCTTGGCGATTGACGTTACTCGCAGAAGAAGCACCGGCTAACTCCGTGCCAGCAGCCGCGGTAATACGGAGGGTGCAAGCGTTAATCGGAATTACTGGGCGTAAAGCGCACG
+
GGGGGGGGGGGGECFGEGGGGGGGGGGGFFFFGGGGGGFFGGGGGGGGGGGDFCGFDG?GGGGGGGGFCGFGF9FGFG8DEGFFGGDDFDGGGGGGGGGGFFGGGGGDGGGGGGGGGGGGGGGGGFDFGFGFDG9ABBEEF:FFFGG=DCFGCFGCGCCEGGGGGGGGGGGGGGFCGEGFGGGGGGCFGGGGGGGG9FFGGGGDGGGGGGGGGGGGGGGG=EGGGGGGCG=DGGGGGGGGDDCC
@M03364:276:000000000-BLYN8:1:1101:5743:9078 1:N:0:1
ACTCCTACGGGAGGCAGCAGTCGGGAATCTTCCACAATGGACGAAAGTCTGATGGAGCAACGCCGCGTGAGTGAAGAAGGGTTTCGGCTCGTAAAGCTCTGTTGTTAAAGAAGAACGTGGGTGAGAGTAACTGTTCACCCCTTGACGGTATCTAACCAGAAAGCCACGGCTAACTACGTGCCAGCAGCCGCGGTAATACGTAGGTGGCAAGCGTTGTCCGGATTTATTGGGCGTAAAGCGAGCG
+
GGGGGGGGGGGGGGGGGGGGG,FGGGGGGGGGGGGGGGGGGGGGGGGGGGGGGGGGGGGGGGGGGGGGGGGGGGGGGGGGGGGGGGGGGGGGGGGGGGGGGGGGGGGGGGGGGGGGDGGGGGGGGGGGGGGGGGGGGGGGGGGGGGGGGGGGGGGGGGGGGGGGGGGGDGGGGGGFGGGGGGGGGGGGGGGGGGGGGGGGGFGGGGGGGGGGGGGGGGGGGEGGGGGF7CCGGGGGGGGGGGC<
@M03364:276:000000000-BLYN8:1:1101:22815:9078 1:N:0:1
ACTCCTACGGGAGGCAGCAGTGGGGAATATTGCACAATGGGCGCAAGCCTGATGCAGCCATGCCGCGTGTATGAAGAAGGCCTTCGGGTTGTAAAGTACTTTCAGCGAGGAGGAAGGCATTAAGGTTAATAACCACAGCAATTGACGTTACTCGCAGAAGAAGCACCGGCTAACTCCGTGCCAGCAGCCGCGGTAATACGGAGGGTGCAAGCGTTAATCGGAATTACTGGGCGTAAAGCGCGCG
+
GGGGGGGGGGGGGGGGGGGGGGGGGGGGGGGGGGGGGGGGGGGGGGGGGGGGGGGGGGGGGGGGGGGGGGGGGGGGGGGGGGGGGGGGGGGGGGGGGGGGGGGGGGGGGGGGGGGGGGGGGGGGGGGGGGGGGGGGGGGGGGGGGGGGGGGGFGEEGDFGGGGGGGGGGGGGGGGGGGGGGGGGGGGGGGGGGGGGGGGGGGGGGGGGGGGGGGGGGGGGGGGGGGGGGGGGGGGGGGGGGGGG
@M03364:276:000000000-BLYN8:1:1101:2406:9091 1:N:0:1
ACTCCTACGGGAGGCAGCAGTGGGGAATATTGGACAATGGGCGAAAGCCTGATCCAGCCATGCCGCGTGTGTGAAGAAGGTCTTCGGATTGTAAAGCACTTTAAGTTGGGAGGAAGGGCATTAACCTAATACGTTAGTGTTTTGACGTTACCGACAGAATAAGCACCGGCTAACTCTGTGCCAGCAGCCGCGGTAATACAGAGGGTGCAAGCGTTAATCGGAATTACGGGGCGTAAAGCGCGCG
+
GGGG8EFFGGGGGGGGGGFGGGGGGGGGGGGFGGGCGGGGGDGGGGCGGGGGGA<FFFFDFFGGGGGGGFGGG9,FFGFCC,FGGGGGGEGGGGGGGFFGBFFGGFFEGGGDGGGG@B@+B9,<BECFGGGGGGGCCDFCACFGEEEGGGG<C7+@>FFF9=,DAC,:FCBB<FFFCCGGGC>>EFGFCB*=*BEGC;?C9+?8C:C5B7AF*38:*=<CECE58++*/:CC/CCE**07>7CD
@M03364:276:000000000-BLYN8:1:1101:9588:9125 1:N:0:1
ACTCCTACGGGAGGCAGCAGTAGGGAATCTTCGGCAATGGACGAAAGTCTGACCGAGCAACGCCGCGTGAGTGAAGAAGGTTTTCGGATCGTAAAACTCTGTTGTTAGAGAAGAACAAGGATGAGAGTAAAATGTTCATCCCTTGACGGTATCTAACCAGAAAGGGACGGCTAACTACGTGCCAGCAGCCGCGGTAATACGTAGGTCCCAAGCGTTGTCCGGATTTATTGGGCGTAAAGCGAGC
+
GGGGGGGGGGGGGGGGGGGGGGGGGGGGGGGGGGGGGGGGFGGGGGGGGGGGGGGGGGGGGGGGGGGGGGGGGGGGGGGGGGGGGGGGGGGGGGGGGGGGGGGGGGGGGGGGGGGGGGGGGGGGGGGGGGGGGGGGGGGGGGGGGGGGGGGGGGGCGGGGGGGGGGGGGGGGGGGGGGGFGGGGGGGFGFEGGGGGGGGGGFFGGG9FGGGGGGGGGGCGGG5CGGGGGGGGGGGGGGGGGGG<
@M03364:276:000000000-BLYN8:1:1101:22183:9128 1:N:0:1
ACTCCTACGGGAGGCAGCAGTAGGGAATCTTCGGCAATGGACGAAAGTCTGACCGAGCAACGCCGCGTGAGTGAAGAAGGTTTTCGGATCGTAAAACTCTGTTGTTAGAGAAGAACGACGAGGAGAGTGGAAAGCTCCTCGTGTGACGGTATCTAACCAGAAAGGGACGGCTAACTACGTGCCAGCAGCCGCGGTAATACGTAGGTCCCAAGCGTTGTCCGGATTTATTGGGCGTAAAGCGAGG
+
GGGGGGGGGGGGGGGGGGGGGGGGGGGGGGGGGGGGGGGGGGGECGGGGGGGGGGGGGGGGGGGGGGGGGGGGGGGGGGGGGGGGGGGGGGGGGGGEGGGGGGGGGGGFGEFGGGFGGGGGGGFGGGGGGGGGGGGGGGGGGGGGFGGGGGGGGFGGGGGGGGGGGGGGGGGGFFGGGGGGGCGGGGGGGGGGGGGGGGGGGGGGGGGGGGG5CGEEGGGGGGGGGGGGGGGCGGEGGGFGDG)
@M03364:276:000000000-BLYN8:1:1101:9559:9147 1:N:0:1
ACTCCTACGGGAGGCAGCAGTGGGGAATATTGGACCATGGGCGAAAGCCTGATCCAGCCATGCCGCGTGTGTGAAGAAGGTCTTCGGATTGTAAAGCACTTTAAGTTGGGAGGAAGGGCATTAACCTAATACGTTAGTGCTTTGACGTTACCGACAGAATAAGCACCGGCTAACTCTGTGCCAGCAGCCGCGGTAATAAAGAGGGTGCAAGCGTTAATCGGAATTACTGGGCGTAAAGCGCGCG
+
EFGGCC9EFFC@@:F;CFGEFGGGCE;FGEGGCAE,C@CF<CFBC@+FDFCFCEGEGFEFEEFF7F@>CF=FGCEFEFC<EECFA=7,C4FFF9?FG?EEEEGGGGGGGGAFCDEF+B7FF,,EEGFFEFGFFFD8>DFFDFDF?BF==>@=+=F77FFGGFC9=FFGGEFGGGEF>9DCGGGFGFC7,>EEG*:EFC,?F?ECEEDCGCG5=B=8*49C=83/<C99AFCFG5EGD7>)1)>C
@M03364:276:000000000-BLYN8:1:1101:13472:9166 1:N:0:1
ACTCCTACGGGAGGCAGCAGTGGGGAATATTGCACAATGGGCGCAAGCCTGATGCAGCCATGCCGCGTGTATGAAGAAGGCCTTCGGGTTGTAAAGTACTTTCAGCGAGGAGGAAGGTGTTGTGGTTAATAACCACAGCAATTGACGTTACTCGCAGAAGAAGCACCGGCTAACTCCGTGCCAGCAGCCGCGGTAATACGGAGGGTGCAAGCGTTAATCGGAATTACTGGGCGTAAAGCGCACG
+
GGGGGGGGGGGGGGGGGGGGGGGGGGGGGGGGGGGGGGGGGGGGGGGGGGGGGGGGGGGGGGGGGGGGGGGGGGGGGGGGGGGGGGGGGGGGGGGGGGGGGGGGGGGGGGGGGGGGGGGGGGGGGGGGGGGGGGGGGGGGGGGGGGGGFGGGGGGGGGFGGGGGGGGGDGGGGGGGGGGGGFGGGGGGGGGGGGGGGFGGEEEGGGGGGGGGGGGGFGGGGGGGGGGGGGGGGGGGGGGGGGGD
@M03364:276:000000000-BLYN8:1:1101:17591:9179 1:N:0:1
ACTCCTACGGGAGGCAGCAGTGGGGAATATTGGACAATGGGCGAAAGCCTGATCCAGCCATGCCGCGTGTGTGAAGAAGGTCTTCGGATTGTAAAGCACTTTAAGTTGGGAGGAAGGGCATTAACCTAATACGTTAGTGTTTTGACGTTACCGACAGAATAAGCACCGGCTAACTCTGTGCCAGCAGCCGCGGTAATACGGAGGGTGCAAGCGTTAATCGGAATTACTGGGCGTAAAGCGCACG
+
GGGGGGGGGGGGGGGGGGGGGGGGGGGGGGGGGGGGGGGGGGGGGGGGGGGGGGGGGGGGGGGGGGGGGGGGGGGGGGGGGGGGGGGGGGGGGGGGGGGGGGFGGGGGGGGGGGGGGGGGGGGGGGGGGGGGGGGGGGGGGGGGGGGGGGGGGGGGGGGGGGGGGGGGGGGGGGGGGGGGGGGGGGGGGGGGGGGGGGGGGGGGGGGGGGGGGGGGGGGGGGGGGGGGGGGGGGGGGGGGGGGD
@M03364:276:000000000-BLYN8:1:1101:16121:9184 1:N:0:1
ACTCCTACGGGAGGCAGCAGTGGGGAATATTGGACAATGGGCGAAAGCCTGATCCAGCCATGCCGCGTGTGTGAAGAAGGTCTTCGGATTGTAAAGCACTTTAAGTTGGGAGGAAGGGCATTAACCTAATACGTTAGTGTTTTGACGTTACCGACAGAATAAGCACCGGCTAACTCTGTGCCAGCAGCCGCGGTAATACAGAGGGTGCAAGCGTTAATCGGAATTACTGGGCGTAAAGCGCGCG
+
GGGGGGGGGGGGGGGGGGGGGGGGGGGGGGGGGGGGGGGGGGGGGGGGGGGGGGGGGGGGGGGGGGGGGGGGGGGGGGGGGGGGGGGGGGGGGGGGGGGGGGGGGGGGGGGGGGGGGGGGGGGGGGGGGGGGGGGGGGGGGGGGGGGGGGGGGGGGGGGGGGGGGGGGGGGGGGGGGGGGGGGGGGGGGGGGGGGGGGGGGGGGGGGGGGGGGGGGGGGGGGGGGGGGGGGGGGGGGGGGGGGG
@M03364:276:000000000-BLYN8:1:1101:19297:9192 1:N:0:1
ACTCCTACGGGAGGCAGCAGTGGGGAATATTGCACAATGGGCGCAAGCCTGATGCAGCCATGCCGCGTGTATGAAGAAGGCCTTCGGGTTGTAAAGTACTTTCAGCGAGGAGGAAGGCGTTAAGGTTAATAACCTTGGCGATTGACGTTACTCGCAGAAGAAGCACCGGCTAACTCCGTGCCAGCAGCCGCGGTAATACGAAGGGTGCAAGCGTTAATCGGAATTACTGGGCGTAAAGCGCACG
+
GGGGGGGGGGGGGGGGGGGGGGGGGGGGGGGGGGGGGGGGGGGGGGGGGGGGGGGGGGGGGGGGGGGGGGGGGGGGGGGGGGGGGGGGGGGGGGGGGGGGGGGGGFGEFGGGGGGGGGGGGEGGGGGGGGGGGGGGGGGGGGGGGGGGGGGGGGGGGGGGGGGGGGGGGGGGGGGGGGGGGGGGGFGGGGGGGGGGGGGGGGGGEGGGGGGGGGGGGGGGGGGGGGGGGGGGGGGGGGGGGGG<
@M03364:276:000000000-BLYN8:1:1101:27298:9243 1:N:0:1
ACTCCTACGGGAGGCAGCAGTGGGGAATATTGGACAATGGGCGAAAGCCTGATCCAGCCATGCCGCGTGTGTGAAGAAGGTCTTCGGATTGTAAAGCACTTTAAGTTGGGAGGAAGGGCATTAACATAATACGTTAGTGCTTTGACGTTACCGACAGAATAAGCACCGGCTAACTCTGTGCCAGCAGCCGCGGTAATACAGAGGGTGCAAGCGTTAATCGGAATTACTGGGCGTAAAGCGCGCG
+
GFGGGGGGGGGCEGGGECGGGGGGGGGGGGGGDGGGGGGGFGGGGGGGDGFEFFEFFFFGGGGGE7FGFFFGGGFFCFGGGGGGGGG@FDFFGFGFGFGG?EFGFAFFGE@FGGGFEC:DFGGGC,5??<F9FFGGCDCFGGFGFFE>AF7=:FCCGGFFFGEFF<:FGGGGG7FGGGGGFF@FFFFC@EDG>CECFCF?=,?FCE>EGGGFGGGGGCCGG5CGEFFGCGGCDGEEGGGD<GGC
@M03364:276:000000000-BLYN8:1:1101:19197:9255 1:N:0:1
ACTCCTACGGGAGGCAGCAGTAGGGAATCTTCGGCAATGGGGGCAACCCTGACCGAGCAACGCCGCGTGAGTGAAGAAGGTTTTCGGATCGTAAAACTCTGTTGTTAGAGAAGAACGTTAAGTAGAGTGGAAAGTTACTTAAGTGACGGTATCTAACCAGAAAGGGACGGCTAACTACGTGCCAGCAGCCGCGGTAATACGTAGGTCCCAAGCGTTGTCCGGATTTATTGGGCGTAAAGCGAGC
+
GGGGGGGGGGGGGGGGGGGGGGGGGGGGGGGGGGGGGGGGGGGGGGGGGGGGGGGGGGGGGGGGGGGGGGGGGGGGGGGGFGCFGGGGGGGGGGGGGGGGGGGGGGGFFGGGGGGGGFGGFGGGGBFGGGGGGGGGGGGGGGGGGGGGGGGGGGGGGGGGGGGGGGGGGGGGGGGGGGGGGGGGGGGGGGGGGG>CEFEGGGGGGGGGGGGGGGGGGGGGGGEGDGGGGGF=FGGGGGGFGGG)
@M03364:276:000000000-BLYN8:1:1101:10814:9255 1:N:0:1
ACTCCTACGGGAGGCAGCAGTAGGGAATCTTCCACAATGGACGAAAGTCTGATGGAGCAACGCCGCGTGAGTGAAGAAGGGTTTCGGCTCGTAAAGCTCTGTTGTTAAAGAAGAACGTGGGTGAGAGTAACTGTTCACCCAGTGACGGTATTTAACCAGAAAGGGACGGCTAACTACGTGCCAGCAGCCGCGGTAATACGTAGGTCCCAAGCGTTGTCCGGATTTATTGGGCGTAAAGCGAGCG
+
GGGGGGGGGGGGGGGGGGGGGGGGGGGGGGGGGGGGGGGGGGGGGGGGGGGGGGGGGGGGGGGGGGGGGGGGGGGGGGGGGGGGGGGGGGGGGGGGGGGGGGGGGGGGGGGGGGGGGGGGGGGGGGGGGGGGGGGGGGGGGGGGGGGGGGGGGGGGGGGGGGGGFGGGGGGGGGGGGGGGGGGGGGGGFGGGGGGGGGGGGGGGGGFFGGGGGGGGGGGGGD;EGCGGGGGGGGGG:CGGGGGG
@M03364:276:000000000-BLYN8:1:1101:8460:9268 1:N:0:1
ACTCCTACGGGAGGCAGCAGTGGGGAATATTGCACAATGGGCGCAAGCCTGATGCAGCCATGCCGCGTGTATGAAGAAGGCCTTCGGGTTGTAAAGTACTTTCAGCGAGGAGGAAGGTGTTGTGGTTAATAACCACAGCAATTGACGTTACTCGCAGAAGAAGCACCGGCTAACTCCGTGCCAGCAGCCGCGGTAATACGGAGGGTGCAAGCGTTAATCGGAATTACTGGGCGTAAAGCGCACG
+
GGGGGGGGGGGGGGGGGGGGGGGGGGGGGGGGGGGGGGGGGGGGGGGGGGGGGGGGGGGGGGGGGGGGGGGGGGGGGGGGGGGGGGGGGGGGGGGGGGGGGGGGGGGGGGFGGGGGGGGGGGGGGGGGGGGGGGGGGGGGGGGGGGGGGGGGGGGGGGGGGGGFGGGGGGGGGFFFGGGGGGGGGGGGGGGGGGGGGGGGGGGGGGGGGGGGEGGGGGGFGDEGGGFFGGGGGGGGGGGGGGGC
@M03364:276:000000000-BLYN8:1:1101:11538:9277 1:N:0:1
ACTCCTACGGGAGGCAGCAGTAGGGAATCTTCGGCAATGGGGGCAACCCTGACCGAGCAACGCCGCGTGAGTGAAGAAGGTTTTCGGATCGTAAAACTCTGTTGTTAGAGAAGAACGTTAAGTAGAGTGGAAAATTACTTAAGTGACGGTATCTAACCAGAAAGGGACGGCTAACTACGTGCCAGCAGCCGCGGTAATACGTAGGTCCCAAGCGTTGTCCGGATTTATTGGGCGTAAAGCGAGC
+
GGGGGGGGGGGGGGGGGGGGGGGGGGGGGGGGGGGGGGGGGGGGGGGGGGGGGGGGGGGGGGGGGGGGGGGGGGGGGGGGGGGGGGGGGGGGGGGGGGGGGGGGGGGGGGGGGGGGGGGFGGFGGGGGGGGGGGFGGGGGGGGGGGGGGGGGGGGGGGGGGGGGGGGGGGGGGGGGFFGGGGGGGGGGGGGGGGGGGGGGGGGGGGGGGGGGGGGGGGGGGGGGEGGGFGGGGGGGGGGGGGG)
@M03364:276:000000000-BLYN8:1:1101:15020:9290 1:N:0:1
ACTCCTACGGGAGGCAGCAGTGGGGAATATTGCACAATGGGCGCAAGCCTGATGCAGCCATGCCGCGTGTATGAAGAAGGCCTTCGGGTTGTAAAGTACTTTCAGCGAGGAGGAAGGCGTTGTGGTTAATAACCGCAGCGATTGACGTTACTCGCAGAAGAAGCACCGGCTAACTCCGTGCCAGCAGCCGCGGTAATACGGAGGGTGCAAGCGTTAATCGGAATTACTGGGCGTAAAGCGCACG
+
GGGGGGGGGGGGGGGGGGGGGGGGGGGGGGGGGGGGGGGGGGGGGGGGGGGGGGGGGGGGGGGGGGGGGGGGGGGGGGGGGGGGGGGGGGGGGGGGGGGGGGGGGGGGGGGGGGGGGGGGGGGGGGGGGGGGGGGGGGGGGGGGGGGGGGGGGGGGGGGGGGGGGGGGGGGGGGFGGGGGGGGGGGGGGGGGGCEGCGGGGGGGGGGGGGGGGGGGGGGGGGGGGGDEFCFGGGGGGGFGGGGC
@M03364:276:000000000-BLYN8:1:1101:19037:9293 1:N:0:1
ACTCCTACGGGAGGCAGCAGTGGGGAATATTGGACAATGGGCGAAAGCCTGATCCAGCCATGCCGCGTGTGTGAAGAAGGCCTTCGGGTTGTAAAGTACTTTCAGCGAGGAGGAAGGCGTTGTGGTTAATAACCGCAGCGATTGACGTTACTCGCAGAAGAAGCACCGGCTAACTCCGTGCCAGCAGCCGCGGTAATACGGAGGGTGCAAGCGTTAATCGGAATTACTGGGCGTAAAGCGCACG
+
GGGGGGCGGGGGGGGGGGGGGGGGGGGGGGGGGGGGGGGGGGGGGGGGGGGGGGGGGGGGFGGGGGGGGGGGGGGFGGGGGGGGGGGGGGGGGGGGGGGGGGFGGGGGFGGGGGGGGGGGGGGGGGGGGGGGGGGGGGGGGGGGGGGGGGGGGGGGDGGGGGGGGGGGGGGGGGGGFGGFGFGGGGGGGGEEGGGGGFFFEGEGGGGGGCGFCGGCEFGGEGGGGGGGGGGGGGGEGGGGGGG)
@M03364:276:000000000-BLYN8:1:1101:19092:9350 1:N:0:1
ACTCCTACGGGAGGCAGCAGTGGGGAATATTGCACAATGGGCGCAAGCCTGATGCAGCCATGCCGCGTGTATGAAGAAGGCCTTCGGGTTGTAAAGTACTTTCAGCGAGGAGGAAGGCATTGTGGTTAATAACCGCAGTGATTGACGTTACTCGCAGAAGAAGCACCGGCTAACTCCGTGCCAGCAGCCGCGGTAATACGTAGGTCCCAAGCGTTGTCCGGATTTATTGGGCGTAAAGCGAGCG
+
GGGGGGGGGGGGGGGGGGDGGGGGGGGGFGGCGDGGGGGGGGG7FFGGGGGGGGGGGGFGGGGGGGGGGC=FGGCGGCFGGGGGGGGGGGGGGGGGFGGGFGFGGGGGGGGGGGGG:F<FFGFGDC?EDFGGFGGCF>FGA@FFGAFG=>FGGGGGGGGGGGGC,DCEEEGGGCFGAEFFFGCCF@C@GGGGGBCGC?BCGFDGF92B9CC*;EG8CFCCG5?7CCFGGGGF795>FGGGDDDC
@M03364:276:000000000-BLYN8:1:1101:28974:9361 1:N:0:1
ACTCCTACGGGAGGCAGCAGTGGGGAATATTGGACAATGGGCGAAAGCCTGATCCAGCCATGCCGCGTGTGTGAAGAAGGTCTTCGGATTGTAAAGCACTTTAAGGTGGGAGGAAGGGCATTAACCTAATACGTTAGTGCTTTGACGTTACCGACAGAATAAGAACCGGCTAACTCTGTGCCAGCAGCCGCGGTAATACAGAGGGTGCAAGCGTTAATCGGAATTACTGGGCGTAAAGCGCGCG
+
GFGGGGGGEGEGGDFCCEGGFFCGGGGGGEFGGGGGCGGGGGGEGDEGG<EEFGGGF8<EDFF8CDGFGGGGGGGGDGGGGGGGGGCGGE,CGGCFGG@FAD<FC,<BDFECDFG@F7CCCEFFF<EFGGGGGFFFFFGGFAEF?<CBFECC:FCEGCFGFGG,>DBFF7:@F@FFFGEGGCDEG8F@CGC:8:B:EG9CFFGGC5:;8<<E5;A5CF7=CEGCFFGFGGF=)):*1::C3))9
@M03364:276:000000000-BLYN8:1:1101:23963:9363 1:N:0:1
ACTCCTACGGGAGGCAGCAGTGGGGAATATTGGACAATGGGCGAAAGCCTGATCCAGCCATGCCGCGTGTGTGAAGAAGGTCTTCGGATTGTAAAGCACTTTAAGTTGGGAGGAAGGGCATTAACCTAATACGTTAGTGTTTTGACGTTACCGACAGAATAAGCACCGGCTAACTCTGTGCCAGCAGCCGCGGTAATACAGAGGGTGCAAGCGTTAATCGGAATTACTGGGCGTAAAGCGCGCG
+
GGGGGGGGGGGGGGGGGGGGGGGGGGGGGGGGGGGGGGGGGGGGGGGGGGGGGGGGGGGGGGGGGGGGGGGGGGGGGGGGGGGGGGGGGGGGGGGGGGGGGGGGG9FEGGGGCFGGGGGGGGGGGGGGGFFGGGGGGGGGGGGGGGGFGGGGEGGGGGGGGGGGGGGGGGGGGGGGGGGGGGGFGGFGGEGGGGGGEFGGGGGGDEEGGFDFCEEGGGFGCGGGGGGGFGGGGGGGFGGGGGGG
@M03364:276:000000000-BLYN8:1:1101:21290:9383 1:N:0:1
ACTCCTACGGGAGGCAGCAGTAGGGAATCTTCCACAATGGACGAAAGTCTGATGGAGCAACGCCGCGTGAGTGAAGAAGGGTTTCGGCTCGTAAAGCTCTGTTGTTAAAGAAGAACGTGGGTGAGAGTAACTGTTCACCCAGTGACGGTATTTAACCAGAAAGCCACGGCTAACTACGTGCCAGCAGCCGCGGTAATACGTAGGTGGCAAGCGTTATCCGGATTTATTGGGCGTAAAGCGAGCG
+
GGGGGGGGGGGGGGGGGGGGGGGGGGGGGGGGGGGGGGGGGGGGGGGGGGGGGGGGGGGGGGGGGGGGGGGGGGGGGGGGG=FGGGGEGGGGGGGGGGGGGGGGGGGGGGGGGGGGGGGGDFEGGGGCEFGGGGGGGGGGGGFFFGGD:FFDGGGGGGGGGGFGGGGGGGGGGGGGCGGG7DFGGFGGGGDEGGGGGFCGFGGGGGGGGGECCEEGFFFGGEDGGFGF9CFGGGEEGDGGGGGD
@M03364:276:000000000-BLYN8:1:1101:9814:9385 1:N:0:1
ACTCCTACGGGAGGCAGCAGTAGGGAATCTTCGGCAATGGACGAAAGTCTGACCGAGCAACGCCGCGTGAGTGAAGAAGGTTTTCGGATCGTAAAACTCTGTTGGTAGAGAAGAACGTTGGTGAGAGTGGAAAGCTCATCAAGTGACGGTAACTACCCAGAAAGGGACGGCTAACTACGTGCCAGCAGCCGCGGTAATACGTAGGTCCCGAGCGTTGTCCGGATTTATTGGGCGTAAAGCGAGC
+
GGGGGGGGGGGFGGGGGGGGGFGGGGGGGGGGGGGGGGGGGEEGGGGGGGGGCFEFGEEGGGGGGGGGGGGFGGGGGGGGG<FGGGGDGFGGGFGGGGGGFEFF@B?FGGGGGGGFGGFGGGGF8?FFGGFFCGCD,EFFG9FGGGGGDGGGGGGGGGCEGGGGGCC<CEGGGGF;?EEFGFGGGGGGG5CGGGEGEC;9CFGGG;F:=:EGGEE*:CC+:CE586+<E7C5*9E5DFFGG3D5
@M03364:276:000000000-BLYN8:1:1101:25916:9399 1:N:0:1
ACTCCTACGGGAGGCAGCAGTAGGGAATCTTCGGCAATGGGGGCAACCCTGACCGAGCAACGCCGCGTGAGTGAAGAAGGTTTTCGGATCGTAAAACTCTGTTGTTAGAGAAGAACGTTAAGTAGAGTGGAAAGTTACTTAAGTGACGGTATCTAACCAGAAAGGGACGGCTAACTACGTGCCAGCAGCCGCGGTAATACGTAGGTCCCAAGCGTTATCCGGATTTATTGGGCGTAAAGCGAGC
+
GGGGGGGGGGGGGGGGGGGGGGGGGGGGGGGGGGGGGGGGGGGGGGGGGGGGGGGGGGGGGGGGGGGFGEGGGGGGGGGGGEGGGGGGGGGGGGGGGGGGGGGGGGGGGGGGGGGGGGGGGGGGGGGGGGGGGGGGGGFGFGGGGGGGGGGGGGGGGGGGGGGGGGGGGGGGGGGFFGGGGDGGGGGGGGGGGGGEEGGGGGGGGGGGGGGGGGGGGGGGGDED5@GGGGGGFGGGGGGDGGG>
@M03364:276:000000000-BLYN8:1:1101:21355:9409 1:N:0:1
ACTCCTACGGGAGGCAGCAGTAGGGAATCTTCGGCAATGGACGAAAGTCTGACCGAGCAACGCCGCGTGAGTGAAGAAGGTTTTCGGATCGTAAAACTCTGTTGTTAGAGAAGAACAAGGATGAGAGTAAAAAGTTCATCCCTTGACGGTATCTAACCAGAAAGCCACGGCTAACTACGTGCCAGCAGCCGCGGTAATACGTAGGTCCCGAGCGTTGTCCGGATTTATTGGGCGTAAAGCGAGC
+
GGGGGGGGGGGGGGGGGGGGGGGGGGGGGGGGGGGGGGGGGGGGGGGGGGGGGGGGGGGGGGGGGGGGGGGGGGGGGGGGGGGGGGGGGDGGGGGGGGGGGGGGGGGGGGGGGGGGGGGGGGGGGGGGGGGCGGGGGGGGGGGGGGGGGGGGGGGGGGGGGGGGGGGGGGGGGGGGGGGGGGGGGGGGGGGGGDGGGGGGGGFGGGGGGGGGGGGGGGGGGGGGGFGGGGGGGGGGGGGGGGG)
@M03364:276:000000000-BLYN8:1:1101:28508:9434 1:N:0:1
ACTCCTACGGGAGGCAGCAGTAGGGAATCTTCGGCAATGGACGAAAGTCTGACCGAGCAACGCCGCGTGAGTGAAGAAGGTTTTCGGATCGTAAAACTCTGTTGTTAGAGAAGAACGACGAGGAGAGTGGAAAGCTCCTCGTGTGACGGTATCTAACCAGAAAGGGACGGCTAACTACGTGCCAGCAGCCGCGGTAATACGTAGGTCCCAAGCGTTGTCCGGATTTATTGGGCGTAAAGCGAGC
+
GGGGGGFGGGGGEGGGGGGGGGGGGGGGGGGGGGGGGGGGGGGGGGGGGGGGGGGGGGGGGGGDGGFGGGGGGGFGGGGGFFGDFGGGGGGGGGGGGGFGGGGGGGGGGGGGGGGGDDGB:BFGG?GGGGGGGGGGGGFFGGDGGGGGGGGGFGGGFGGGGFGGGGGGGGGGGFFGGGDGGGGGGGGGGGGGGGEGGGGGGGGFGGGFGGFGFGEGGGGGGDEEEFGGFCFGGGGGGCGDDGG)
@M03364:276:000000000-BLYN8:1:1101:5902:9448 1:N:0:1
ACTCCTACGGAGGCAGCAGTAGGGAATCTTCGGCAATGGGGGCAACCCTGACCGAGCAACGCCGCGTGAGTGAAGAAGGTTTTCGGATCGTAAAACTCTGTTGTTAGAGAAGAACGTTAAGTAGAGTGGAAAGTTACTTAAGTGACGGTATCTAACCAGAAAGGGACGGCTAACTACGTGCCAGCAGCCGCGGTAATACGTAGGTCCCGAGCGTTGTCCGGATTTATTGGGCGTAAAGCGAGCG
+
GGGGGGGGGGGGGGGGGGGGGGGGGGGGGGGGGGGGGGGGGGGGGGGGGGGGGGGGGGGGGGGGGGGGGGGGGGGGGFGGGGGGGGDGGGGGGGGGGGGGGGGGGGGGGGGGGGGDGGGGGGGGGGGGGGGGGGGGGGGGGGGGGGGGGGGGGGGGGGGFGGGGGGGCFGDGGGGGGGGGGGGGGGGGGGGGDGG>CFFGGGGGGGCFGGGGGGGGGC7A5E87CFFGGG=ECDGEGGGGGGGC
@M03364:276:000000000-BLYN8:1:1101:19517:9448 1:N:0:1
ACTCCTACGGGAGGCAGCAGTAGGGAATCTTCGGCAATGGGGGCAACCCTGACCGAGCAACGCCGCGTGAGTGAAGAAGGTTTTCGGATCGTAAAACTCTGTTGTTAGAGAAGAACGTTAAGTAGAGTGGAAAGTTACTTAAGTGACGGTATCTAACCAGAAAGGGACGGCTAACTACGTGCCAGCAGCCGCGGTAATACGTAGGTCCCAAGCGTTGTCCGGATTTATTGGGCGTAAAGCGAGC
+
GGGGGGGGGGGGGGGGGGGGGGGGGGGGGGGGGGGGGGGGGGGGGGGGGGGGGGGGGGGGGGGGGGGGGGGGGGGGGGGGGGDFGGGGGGGGGGGGGGGGGGGGGGGGGGGGGGGGGGGGGGGGGGGGGGGGGGGGGGGGGGGGGGGGGGGGGGGGGGGGGGGGGGGGGGGGGGGGGGGGGGGGGGGGGGGGGGGGGGGGGGGGGGGGFGGGGGGGEGGGGGGGGDGGGGGDGGGGGGGGGGG<
@M03364:276:000000000-BLYN8:1:1101:13963:9453 1:N:0:1
ACTCCTACGGGAGGCAGCAGTGGGGAATATTGGACAATGGGCGAAAGCCTGATCCAGCCATGCCGCGTGTGTGAAGAAGGTCTTCGGATTGTAAAGCACTTTAAGTTGGGAGGAAGGGCATTAACCTAATACGTTAGTGCTTTGACGTTACCGACAGAATAAGCACCGGCTAACTCTGTGCCAGCAGCCGCGGTAATACAGAGGGTGCAAGCGTTAATCGGAATTACTGGGCGTAAAGCGCGCG
+
GGGGGGGGGGGGGGGGGGGGGGGGGGGGGGGGGGGGGGGGGGGGGGGGGGGGGGGGGGGGGGGGGGGGGGGGGGGGGGGGGGGGGGGGGGGGGGGGGGGGGGGGGGGGGGGGGGGGGGGGGGGGGGGGGGGGGGGGGGGFGGGGGGGGGGGGGGGGGGGGGGGGGGGGGGGGGGGGGGGGGGGGGGGGGGGGGGGGGGGGGGGGGGGGGGGGGGEGGGGGGGEGGGGGGGFGGGDEFGGGGGGG
@M03364:276:000000000-BLYN8:1:1101:20746:9461 1:N:0:1
ACTCCTACGGGAGGCAGCAGTGGGGAATATTGCACAATGGGCGCAAGCCTGATGCAGCCATGCCGCGTGTATGAAGAAGGCCTTCGGGTTGTAAAGTACTTTCAGCGAGGAGGAAGGTGTTGTGGTTAATAACCACAGCAATTGACGTTACTCGCAGAAGAAGCACCGGCTAACTCCGTGCCAGCAGCCGCGGTAATACGGAGGGTGCAAGCGTTAATCGGAATTACTGGGCGTAAAGCGCACG
+
GGGGGGGGGGGGGGGGGGGGGGGGGGGGGGGGGGGGGGGGGGGGGGGGGGGGGGGGGGGGGGGGGGGGGGGGGGGGGFGGGGGGGGGGFGGGGGGGGGGGGGGGGGGGGGGGGEGGGGGGGGGGGGGGGGGGGGGGGGGGGGGGGGGGGGGGGGGGGGGGGGFGDGGGGDDGFFGGGGGGGGGGGGG7FDGGGGGGGGGD>CEGEGGCFGGGGGEEGGGGDEGGFGGGGG5EDDCEGGGGGGGD
@M03364:276:000000000-BLYN8:1:1101:15604:9469 1:N:0:1
ACTCCTACGGGAGGCAGCAGTAGGGAATCTTCGGCAATGGGGGCAACCCTGACCGAGCAACGCCGCGTGAGTGAAGAAGGTTTTCGGATCGTAAAACTCTGTTGTTAGAGAAGAACGTTAAGTAGAGTGGAAAGCTCCTCGTGTGACGGTATCTAACCAGAAAGGGACGGCTAACTACGTGCCAGCAGCCGCGGTAATACGTAGGTCCCGAGCGTTGTCCGGATTTATTGGGCGTAAAGCGAGC
+
GGGGGGGGGGGGGGGGGGGGGGGGGGGGGGGGGGGGGGGGGGGGGGGGGGGGGGGGGGCGGGGGGGGGGGGGGGGGGGGGFGGGGGGGGGGGGGGGGGGGGGGGGGGGGGGGGGGGDGGGGGFGGGGGGGGGGGGGGGGGGGGGGGGGGGGGGGGGGGGGGGGGGGGGGGGGGGGGGGGGGGGGGGGGGGGGGGGGGFGGGGGGGGGGGGGGGGGGGGGGGGGGGGGGGGGGGGGGGGGGGCD7
@M03364:276:000000000-BLYN8:1:1101:12877:9472 1:N:0:1
ACTCCTACGGGAGGCAGCAGTGGGGAATATTGCACAATGGGCGCAAGCCTGATGCAGCCATGCCGCGTGTATGAAGAAGGCCTTCGGGTTGTAAAGTACTTTCAGCGAGGAGGAAGGCATTAAGGTTAATAACCTTAGTGATTGACGTTACTCGCAGAAGAAGCACCGGCTAACTCCGTGCCAGCAGCCGCGGTAATACGGAGGGTGCAAGCGTTAATCGGAATTACTGGGCGTAAAGCGCACG
+
GGGGGGGGGGGGGGGGGGGGGGGGGGGGGGGGGGGGGGGGGGGGGGGGGGGGGGGGGGGGGGGGGGGGGGGGGGGGGGGGGGGGGGGGGGGGGGGGGGGGGGGGGGGGGGGGGGGGGGGGGGGGGGGGGGGGGGFGGGGGFGGGGGGGGGGGGGGGGGGGGGGGGGGGGGGGGGGGGGGGGGGGGGGGGGGGGGGGGGGGGCEGGGGGGGGGGGGGGGGGGGGGGGGGGGCCDGGGGGCDGGG5
@M03364:276:000000000-BLYN8:1:1101:27776:9486 1:N:0:1
ACTCCTACGGGAGGCAGCAGTGGGGAATATTGGACAATGGGCGAAAGCCTGATCCAGCCATGCCGCGTGTGTGAAGAAGGTCTTCGGATTGTAAAGCACTTTAAGTTGGGAGGAAGGGCATTAACCTAATACGTTAGTGCTTTGACGTTACCGACAGAATAAGCACCGGCTAACTCTGTGCCAGCAGCCGCGGTAATACAGAGGGTGCAAGCGTTAATCGGAATTACTGGGCGTAAAGCGCGCG
+
GGGGGGGGGGGGGGDGGGGGGGGGGGGGGGGGFGFGFGFGGGGGGEGGGGGGGGGFEGGGFGCGCEGGGGGGCFGGFFGGGGGGGGGGEGGGGGGGGGGGGFGFFFDFGGGGGGCGGDGGGGGGGADGCGGFFGGFEGGGCFFGGGGFFGGGGEEDFGGGGGFGGGGGGEGDGGGGCFGGG9EFGGGG@EDEG:CGG9;CFGGG>CCEGFFGGGGGGGFGGGCGGCFGGEGG3CE=>FGD:DCD
@M03364:276:000000000-BLYN8:1:1101:23401:9486 1:N:0:1
ACTCCTACGGGAGGCAGCAGTAGGGAATCTTCGGCAATGGGGGCAACCCTGACCGAGCAACGCCGCGTGAGTGAAGAAGGTTTTCGGATCGTAAAACTCTGTTGTTAGAGAAGAACGTTAAGTAGAGTGGAAAGTTACTTAAGTGACGGTATCTAACCAGAAAGGGACGGCTAACTACGTGCCAGCAGCCGCGGTAATACGTAGGTCCCAAGCGTTGTCCGGATTTATTGGGCGTAAAGCGAGC
+
GGGGGGGGGGGGGGGGGGGGGFFGGGGGGGGFGGGGGGGGFGGGGGGGGGGGEFEGGGEGGGGGGGGGGDGGGGGGGFGGGFGGGGGGGGEGGGGGGGGGFGFG<FFGGGFDFGGGGFGEFGGGGEFCDDGGGGGGGGGFG9F=BFGGGGCGGGGFGGGGGFCGAF@CGGGGGGFGDFGGGGGGGGGFGGGGGDCCEFGGGFGGGGGGCCFGGGGG5:<CEE57EGFGGGGFFGGGGFFFGGG)
@M03364:276:000000000-BLYN8:1:1101:5330:9496 1:N:0:1
ACTCCTACGGGAGGCAGCAGTAGGGAATCTTCGGCAATGGGGGCAACCCTGACCGAGCAACGCCGCGTGAGTGAAGAAGGTTTTCGGATCGTAAAACTCTGTTGTTAGAGAAGAACGTTAAGTAGTGTGGAAAGTTACTTAAGTGACGGTATCTAACCAGAAAGGGACGGCTAACTACGTGCCAGCAGCCGCGGTAATACGTAGGTCCCAAGCGTTGTCCGGATTTATTGGGCGTAAAGCGAGG
+
FGGGGGGGGGGGGGGGGGGGGFFGGGGG@FG9,6FGGGGGGGGGGGGGGGGGFC7FFGEGGGGGGGGFGGGGGGGGGGGGEFGGGGGCB+BFGGGDGGGGGGGAAFGG9EFGGGG8@3==>?55C,8:B79F,,:@<,77@FFEG<FCF@CG<@<3,D95,>FF,<FFGG>*CB7,>?FFFF*4<:CGG,**3*1:5<CC8<FGGC?+89638?E8C/9AE8E*/+9<+<A=FD5=C5>FC<<)
@M03364:276:000000000-BLYN8:1:1101:7838:9503 1:N:0:1
ACTCCTACGGGAGGCAGCAGTGGGGAATATTGGACAATGGGCGAAAGCCTGATCCAGCCATGCCGCGTGTGTGAAGAAGGTCTTCGGATTGTAAAGCACTTTAAGTTGGGAGGAAGGGCATTAACCTAATACGTTAGTGCTTTGACGTTACCGACAGAATAAGCACCGGCTAACTCTGTGCCAGCAGCCGCGGTAATACAGAGGGTGCAAGCGTTAATCGGAATTACTGGGCGTAAAGCGCGCG
+
GGGGGGGGGGGGGGGGGGGGGGGGGGGGGGGGGGGGGGGGGGGGGGGGGGGGGGGGGGGGGGGGGGGGGGGGGGGGGGGGGGGGGGGGGGGGGFGGGGGGGGGGGFFFCGGGGGGGGGGGGGGGGFGGGGGGGFGGGGGGGGGGGGGGGGGGGGGGGGGFCCCCFGGGGGDGGGGGFGGGGGGGGGGGGGGGGGGGGGGGGGGGCEGGGGGGGGGGGGGGGGGGGGGGGG5=5DGGFFGGGGGD
@M03364:276:000000000-BLYN8:1:1101:24287:9507 1:N:0:1
ACTCCTACGGGAGGCAGCAGTGGGGAATATTGCACAATGGGCGCAAGCCTGATGCAGCCATGCCGCGTGTATGAAGAAGGCCTTCGGGTTGTAAAGTACTTTCAGCGAGGAGGAAGGCGGTGTGGTTAATAACCGCAACGATTGACGTTACTCGCAGAAGAAGCACCGGCTAACTCCGTGCCAGCAGCCGCGGTAATACGGAGGGTGCAAGCGTTAATCGGAATTACTGGGCGTAAAGCGCACG
+
GGGGGGGGGGGGGGGGGGGGGGGGGGGGGGGGCFGGGGGGCGGEFDG7FGGGGDGGGGGGGGFGEGGGGGDGGGAFGGGGFFEFGGGGGGGF<FGG?FGEFGFAF<CFFG7FF@FEEB=+@7CFE=<FFG9=F8FE7>7+>EGGGGGGGGGFFD:FFBF7DEGFGCCC>CGC@FGGFEFGGEFGFGG8FEGGGGGGGGGEGGGGCGCEGC7C8EE5:FFGGG?5E9CGEFFCCGCCD7:379C<
@M03364:276:000000000-BLYN8:1:1101:23233:9559 1:N:0:1
ACTCCTACGGGAGGCAGCAGTAGGGAATCTTCCACAATGGACGAAAGTCTGATGGAGCAACGCCGCGTGAGTGAAGAAGGTTTTCGGATCGTAAAACTCTGTTGTTGGAGAAGAACGTATTTGATAGTAACTGATCAGGTAGTGACGGTATCCAACCAGAAAGCCACGGCTAACTACGTGCCAGCAGCCGCGGTAATACGTAGGTGGCAAGCGTTGTCCGGATTTATTGGGCGTAAAGCGAGCG
+
GGGGGEFGFFGEGGGGGGGGGGDABFGGGGGGGFGGGGGGGGECECFGGGFGFAFGGGFGGGGGGGGGGGGGGFFFG<FG=,5CFDGCFFGFGGGGGGGGGGGGB,:F@EFGGCE@C+BFFCGGGGGGGFFGD9DDBFGFGCD8FGC7CFGDA3CDECFGGGGGGGGGGGG<FDFFGGGGGGGFGGF@,>CEGG5CFGGFGCD8CGFFFFC5=1ACEGGGDG*5<7CGGFGGGGGGGGGDC3DD
@M03364:276:000000000-BLYN8:1:1101:28445:9567 1:N:0:1
ACTCCTACGGGAGGCAGCAGTAGGGAATCTTCGGCAATGGGGGCAACCCTGACCGAGCAACGCCGCGTGAGTGAAGAAGGTTTTCGGATCGTAAAACTCTGTTGTTAGAGAAGAACGTTAAGTAGAGTGGAAAATTACTTAAGTGACGGTATCTAACCAGAAAGGGACGGCTAACTACGTGCCAGCAGCCGCGGTAATACGTAGGTCCCAAGCGTTGTCCGGATTTATTGGGCGTAAAGCGAGC
+
EFFGGGG@FGCFEGGGDF-CF@AFCFFGDGEE,;:FG<EF,@CC@FG<FFEFDEC@BF@CFGGGGGG7:BCBFFEF,,4?:5C+EFCF+CFEEDCGGFG<F@EFGEGGAEFGGGGFFCF8DGADF9FBC7<FEF<FF99,C=FFG9FE7BF@EC,FGGGG,@D@FGFF7FFFEFGGGGGGGGGCF7,,=5EGBEGEE9?CF??CEF++:;C5E>***/<9CEE=C99FF+<**177C*22)95)
@M03364:276:000000000-BLYN8:1:1101:6231:9575 1:N:0:1
ACTCCTACGGGAGGCAGCAGTGGGGAATATTGCACAATGGGCGCAAGCCTGATGCAGCCATGCCGCGTGTATGAAGAAGGCCTTCGGGTTGTAAAGTACTTTCAGCGAGGAGGAAGGCATTAAGGTTAATAACCTTAGTGATTGACGTTACTCGCAGAAGAAGCACCGGCTAACTCCGTGCCAGCAGCCGCGGTAATACGGAGGGTGCAAGCGTTAATCGGAATTACTGGGCGTAAAGCGCACG
+
FGGGGGGGGGGGGGGGGGGGGGGGGGGGGGGGGGGGGGFFFGGGGGGGGGGGGGGGGFGGGGGGGEGFG?FFFGGGGGGGGGGGGGGGFGGGGGGGFGGGGGGGGGGGGGFGGEGGGFGGGGGGGGFGGGGGG?DDGFAEGDFFFFGFFGDGGGGEGEGGCEGGGFFGGGGGGGCGCEFFGGFGGGGGGE:CEEGECFFFDEGGGEC5CCF8;8CECGCFDGG5CCFGGG@CGD5EGGF>GGD<
@M03364:276:000000000-BLYN8:1:1101:15065:9578 1:N:0:1
ACTCCTACGGGAGGCAGCAGTAGGGAATCTTCGGCAATGGGGGCAACCCTGACCGAGCAACGCCGCGTGAGTGAAGAAGGTTTTCGGATCGTAAAACTCTGTTGTTAGAGAAGAACGTTAAGTAGAGTGGAAAGTTACTTAAGTGACGGTATCTAACCAGAAAGGGACGGCTAACTACGTGCCAGCAGCCGCGGTAATACGTAGGTCCCAAGCGTCGTCCGGATTTATTGGGCGTAAAGCGAGC
+
GGGGGGGGGGGGGGGGGGGGGGGGGGGGGGGGGGGGGGGGGGDGGGGGGGGGGGGGEGGGGGGGGGGGGGDGGGGGGGGGGGGGGGGGGGGGGGGGCFGFGGGGGGGGGGGGGFGGCFGFFDFGGGBDFFGGGGGGGFCFGGGFGGGGGGGGGGGGGGGGF7<7FGGGGGGGD@FFGGGGFGGFGGGGGGGGGGGGGGGFFGGG@E9FGFGF=EG*:CCEGEC*;?FGGGGGGGGGGDGGDGGC
@M03364:276:000000000-BLYN8:1:1101:22334:9583 1:N:0:1
ACTCCTACGGGAGGCAGCAGTGGGGAATATTGCACAATGGGCGCAAGCCTGATGCAGCCATGCCGCGTGTATGAAGAAGGCCTTCGGGTTGTAAAGTACTTTCAGTCGGGAGGAAGGTGGTAAGGTTAATAACCTTATCAATTGACGTTACCGACAGAAGAAGCACCGGCTAACTCCGTGCCAGCAGCCGCGGTAATACGGAGGGTGCAAGCGTTAATCGGAATTACTGGGCGTAAAGCGCACG
+
GGGGGGGGGGGGGGGGGGGGGGGGGGGGGGGGGGGGGGGGGGGGGGGGGGGGGGGGGFGGGGGGGGGGGGGGGGGGGGGGGGGGGGGGGGGGGGGGGGGGGGGGGGCGGGGGGGGGGGGGGGGGGGGFGGGGGGGGGGGGGGGGFGGGGGGGGDGGGGGGGGGGGGGGGGGGGGGGFGGGGGGGGGGGGGGGGGGGGGGGGGGGGGGGGGGFGEGGGGGGGGGGGGGGGGGGGGGGGGGGGCC<
@M03364:276:000000000-BLYN8:1:1101:19518:9604 1:N:0:1
ACTCCTACGGGAGGCAGCAGTGGGGAATATTGGACAATGGGCGAAAGCCTGATCCAGCCATGCCGCGTGTGTGAAGAAGGTCTTCGGATTGTAAAGCACTTTAAGTTGGGAGGAAGGGCATTAACCTAATACGTTAGTGCTTTGACGTTACCGACAGAATAAGCACCGGCTAACTCTGTGCCAGCAGCCGCGGTAATACAGAGGGTGCAAGCGTTAATCGGAATTACTGGGCGTAAAGCGCGCG
+
GGGGGGEGGGGGGGEGGGEFFGDGGGGGGGGGGGGFGGGGGGGGGGGGGGGGGGEFGGFGGGGGGGGFFFGFGGGGGFGGGGGGGGGGGGGGEGGGGGGG<FCGFG9FFGFEGGGGGEGGGEFGG,EEGGGGGGGGGGGGFG9DFGGGGGGGGGGGGGGGGGGGGGGGGGGGGGFGGGGGFGGGGGGFGGGGGGGEDFGGFEGGGGGGGGFGGEGGEGGFGG8:CFGGFFGFGGGGGFGGGDDC
@M03364:276:000000000-BLYN8:1:1101:23823:9622 1:N:0:1
ACTCCTACGGGAGGCAGCAGTGGGGAATATTGGACAATGGGCGCAAGCCTGATGCAGCCATGCCGCGTGTATGAAGAAGGCCTTCGGGTTGTAAAGTACTTTCAGCGAGGAGGAAGGCATTAAGGTTAATAACCTTAGTGATTGACGTTACTCGCAGAAGAAGCACCGGCTAACTCCGTGCCAGCAGCCGCGGTAATACGGAGGGTGCAAGCGTTAATCGGAATTACTGGGCGTAAAGCGCACG
+
GGGGGGGGGGGGGGGGGGGGGGEGGGGGGGGGGGGGGGGGGGGGGGGGGGGGGGGGGGGGGGGGGGGGGGGGGGGGGGGGFGGGGGGGFGGGGGGFGGGGGGGGGGEFGGGGGGGGGFGGGGGGGGGGGGGGGGGGGGGGGGGGGGGGGGGGFDGGGGGGGGGGGGGGGGGCGGGGGEGGGGGGGGGGGD>EGGEDGDGFGCEGGGGGGGFGGGGGGGGGGGGGGGGGGFGFGGGGGGFDGGG7
@M03364:276:000000000-BLYN8:1:1101:8054:9642 1:N:0:1
ACTCCTACGGGAGGCAGCAGTGGGGAATATTGGACAATGGGCGAAAGCCTGATCCAGCCATGCCGCGTGTGTGAAGAAGGTCTTCGGATTGTAAAGCACTTTAAGTTGGGAGGAAGGGCATTAACCTAATACGTTAGTGCTTTGACGTTACCGACAGAATAAGCACCGGCTAACTCTGTGCCAGCAGCCGCGGTAATACAGAGGGTGCAAGCGTTAATCGGAATTACTGGGCGTAAAGCGCACG
+
GGGGGGGGGGGGGGGGGGGGGGGGGGGGGGGGGGGGGGGGGGGGGGGGGGGGGGGGGGGGGGGGGGGGGGGGGGGGGGGGGGGGGGGGGGGGGGGGGGGGGGFGGGGGGGGGGGGGGGGGGGGGGGGGGGGGGGGGGGGGGGGGGGGGGGGGGGGGGGGGGGGGGGGGGGGGGGGGGGGGGGGGGGGGGGGGGGGGGGGGGGGGGGGGGGGGGGGGGGGGGGEGGGGGGGGGGGGCGGGGGGGC
@M03364:276:000000000-BLYN8:1:1101:16125:9642 1:N:0:1
ACTCCTACGGGAGGCAGCAGTAGGGAATCTTCGGCAATGGGGGCAACCCTGACCGAGCAACGCCGCGTGAGTGAAGAAGGTTTTCGGATCGTAAAACTCTGTTGTTAGAGAAGAACGTTAAGTAGAGTGGAAAGTTACTTAAGTGACGGTATCTAACCAGAAAGGGACGGCTAACTACGTGCCAGCAGCCGCGGTAATACGTAGGTCCCAAGCGTTGTCCGGATTTATTGGGCGTAAAGCGAGC
+
GGGGGGGGGGGGGGGGGGGGGGGGGGGGGGGGGGGGGGGGGGGGGGGGGGGGGGGGGGGGGGGGGGGGGGCEFGGGGGGGFGGGGGGGGGGGGGGGGGGGGGGGGGGGGGGGGGGFGGGGGGGGGGGGGGGGGGGGGGGGGGGGGGGGGGGGGGGGGGGGGGGGGGGGDGGGGGGGGGGGGGGGGGGGGGGGGEGGGGGGGGGGGGGGEFGGGGEEGGGGGDEGDGGGGGGGGGEGGGGGGGG7
@M03364:276:000000000-BLYN8:1:1101:21172:9657 1:N:0:1
ACTCCTACGGGAGGCAGCAGTGGGGAATATTGGACAATGGGCGAAAGCCTGATCCAGCCATGCCGCGTGTGTGAAGAAGGTCTTCGGATTGTAAAGCACTTTAAGTTGGGAGGAAGGGCATTAACCTAATACGTTAGTGCTTTGACGTTACCGACAGAATAAGCACCGGCTAACTCTGTGCCAGCAGCCGCGGTAATACAGAGGGTGCAAGCGTTAATCGGAATTACTGGGCGTAAAGCGCACG
+
GGGGGGGGGGGGGGGGGGGGGGGGGGGGGGGGGGGGGGGGGGGGGGGGGGGGGGGGGGGGGGGGGGGGGGGGGGGGGGGGGGGGGGGGGGGFGGGGGGGGCGGGGGDGGGGGGGGGGGGGGGGGGGGGGGGGGGGGGGGGGGGGGGGGGGGGGGGGGGGGGGGGGGFGGGGGGGGCGGGGGGGGGGGGGGGGGGGGGGGGGGGGGGGGGGGGGGGGGGGGGGGGGGGGG?EFGGGGGGGGDGGD
@M03364:276:000000000-BLYN8:1:1101:15339:9665 1:N:0:1
ACTCCTACGGGAGGCAGCAGTGGGGAATATTGCACAATGGGCGCAAGCCTGATGCAGCCATGCCGCGTGTATGAAGAAGGCCTTCGGGTTGTAAAGTACTTTCAGCGAGGAGGAAGGTGTTGTGGTTAATAACCACAGCAATTGACGTTACTCGCAGAAGAAGCACCGGCTAACTCCGTGCCAGCAGCCGCGGTAATACGGAGGGTGCAAGCGTTAATCGGAATTACTGGGCGTAAAGCGCGCG
+
GGGGGGGGGGGGGGGGGGGGGGGGGGGGGGGGGGGGGGGGGGGGGGGGGGGGGGGGGGGGGGGGGGGGGGGGGGGGGGGGGGGGGGGGGGGGEGGGGGGGFGGGGGGGGGGGGGGGGGGGGGGGGGGGGGGGG8FGGGGGGGGGGGGGGGGGGGGGDGFGGGFGGGGGDCEGGGGGEGG7CFGGFGGFC>CEGGDEGFGGGGCE@EGGGG7FGGGGGGGGDGGGGGGG7CCFGDGEGCD<CDDG
@M03364:276:000000000-BLYN8:1:1101:10223:9669 1:N:0:1
ACTCCTACGGGAGGCAGCAGTGGGGAATATTGCACAATGGGCGCAAGCCTGATGCAGCCATGCCGCGTGTATGAAGAAGGTCTTCGGATTGTAAAGCACTTTAAGTTGGGAGGAAGGGCATTAACCTAATACGTTAGTGTTTTGACGTTACCGACAGAATAAGCACCGGCTAACTCTGTGCCAGCAGCCGCGGTAATACAGAGGGTGCAAGCGTTAATCGGAATTACTGGGCGTAAAGCGCGCG
+
GGGGGGGGGGDGGGGGGGGGGFGGGGGGGGGGGGGGGGGGGGGGGGGGGGGGGGGGGGGGGGGGGGDFGGGGGGGGGGGGGGGGGGGEGCFFGGFGGGGFGGC9FFFFGGGDGCFGGGGGGGGGGGGGGGGGGFGDFGFEFGGGGGGGGGGGDBFGGGGGGCGFFDGGGGGGGGGGGGFGFGGCFGGGGGGGGGGGGGCFGGGGGGGGFGGFGGEDFFGGEDGGFD9<FCEG:C7EC77DDGGG
@M03364:276:000000000-BLYN8:1:1101:7518:9679 1:N:0:1
ACTCCTACGGGAGGCAGCTGTGGGGAATATTGCACAATGGGCGCAAGCCTGATGCAGCCATGCCGCGTGTATGAAGAAGGCCTTCGGGTTGTAAAGTACTTTCAGCGAGGAGGAAGGCATTAAGGTTAATAACCTTAGTGATTGACGTTACTCGCAGAAGAAGCACCGGCTAACTCCGTGCCAGCAGCCGCGGTAATACGGAGGGTGCAAGCGTTAATCGGAATTACTGGGCGTAAAGCGCACG
+
GGGGGGGGGGGGGGGGGGGGGGGGGGGGGGGGGGGGGGGGGGGGGGGGGGGGGGGGGGGGGGGGGGGGGGFFGGGGGGGGGGGGGGGGGGGGGGGGGGGGGGGGGGGGGGGGGGGGGGGGGGGGGGGGGGGGGGGGGGGGGGGGGGGGGGGGGGGGGGGGGGGGGGGGGGGGGGGGGGGGGGGGGGGGGGGGDEGGGGGGG5EGGGGGGGGGGGGGFGGGGGEGGGGGGGGGG5C=FGGGGGGC
@M03364:276:000000000-BLYN8:1:1101:16839:9685 1:N:0:1
ACTCCTACGGGAGGCAGCAGTAGGGAATCTTCCACAATGGACGAAAGTCTGATGGAGCAACGCCGCGTGAGTGAAGAAGGTTTTCGGATCGTAAAACTCTGTTGTTGGAGAAGAACGTATTTGATAGTAACTGATCAAGTAGTGACGGTATCCAACCAGAAAGCCACGGCTAACTACGTGCCAGCAGCCGCGGTAATACGTAGGTGGCAAGCGTTGTCCGGATTTATTGGGCGTAAAGCGAGCG
+
GGGGGGGGGGGGGGGGGGGGGGGGGGGGGGGGGGGGGGGGGGGGGGGGGGGGGGGGGGGGGGGGGGGGGGGGGGGGGGGGGGGGGGGGGGGGGGGGGGGGGGGGGGGGGGGGGGGGGGGGGFGGGGGGGGGCGGGGGGGGGGGGGGGGGGGGGGGGGGGFGGGGGGGGGGGGGGGGGGGGGGGGGGGGGGGGGGGGGGGGGGGGGGGGGGGGGGGGGGGGG8C=?FGGGGGGGGGGGGGGGGGC
@M03364:276:000000000-BLYN8:1:1101:10998:9703 1:N:0:1
ACTCCTACGGGAGGCAGCAGTAGGGAATCTTCCACAATGGACGAAAGTCTGATGGAGCAACGCCGCGTGAGTGAAGAAGGGTTTCGGCTCGTAAAGCTCTGTTGTTAAAGAAGAACGTGGGTGAGAGTAACTGTTCACCCAGTGACGGTATTTAACCAGAAAGCCACGGCTAACTACGTGCCAGCAGCCGCGGTAATACGTAGGTGGCAAGCGTTATCCGGATTTATTGGGCGTAAAGCGAGCG
+
GGGGGGGGGGGGGGGGGGGGGGGGGGGGGGGGGGGGGGGGGGGGGGGGGGGGGGGGGGGGGGGGGGGGGGGGGGGGGGGGGGGGGGGGGEGGGGGGGGGGGGGGGGGGGGGGGGGGGGGGGFFFFGGGGGFGGGGGGGGGGGGGGDGGGGGGGGGGGGGGGGGGGGGGGGGGGGEGGGGGGGGGGFGGGGGEGGGGG?FGGCFGGGGGGGGGEGGGDFGDGEGGFF?F?FFGDDGGGGGGDGC5
@M03364:276:000000000-BLYN8:1:1101:20096:9704 1:N:0:1
ACTCCTACGGGAGGCAGCAGTGGGGAATATTGCACAATGGGCGCAAGCCTGATGCAGCCATGCCGCGTGTATGAAGAAGGCCTTCGGGTTGTAAAGTACTTTCAGCGAGGAGGAAGGTGTTGTGGTTAATAACCACAGCAATTGACGTTACTCGCAGAAGAAGCACCGGCTAACTCTGTGCCAGCAGCGGCGGTAATACGGAGGGTGCAAGCGTTAATGGGAATTACGTGGCGTAAAGCGCGCG
+
FGGGGGGGGGGGGGGFFGGGGGGGGGGGGGGFGGGGFGGDDFGFGEGF@FEEEGGGGGCFFFEFGGG>@66,FE,?FCFE,E=FGGGCF@>=EGGGDF<FB@FE9<+F@E=F:BFFGGG<==FFE,<D9F9<=8DC<,>,A,,EDCFE@<CC9:<FEC7F<FC7,@3@@**3FC,,22DB,2,?E,>2*4***1**3?B**88*11;>6A<FDE*/:++<6;0ACG9**2;5>5****0/9C)C
@M03364:276:000000000-BLYN8:1:1101:28982:9710 1:N:0:1
ACTCCTACGGGAGGCAGCAGTGGGGAATATTGGACAATGGGCGAAAGCCTGATCCAGCCATGCCGCGTGTGTGAAGAAGGTCTTCGGATTGTAAAGCACTTTAAGTTGGGAGGAAGGGCATTAACCTAATACGTTAGTGCTTTGACGTTACCGACAGAATAAGCACCGGCTAACTCTGTGCCAGCAGCCGCGGTAATACAGAGGGTGCAAGCGTTAATCGGAATTACTGGGCGTAAAGCGCGCG
+
GGGGGGGGGGGGGGGGGGGGGGGGGGGFEFFGGGFGGGGGGGGGGGGGGFGGGGGGGDGGGFGGGGGEEFGFGGFFGGGGGGGGGGGGGG?FGFFGGFFGFFCFGFGACGGDGGGGGGGCFFGGGGGFGGGGGECGGGGGGGFGFGGFGGGGGGGGGGGGGGGGGGGGGCGGGGGGGGGGGGGGFGGF@GGGGEGGGGGGGGGGGGEGGGFGGGGGGGGGGDEGFGGGGGGGGCEEFGGGGGDG
@M03364:276:000000000-BLYN8:1:1101:23632:9735 1:N:0:1
ACTCCTACGGGAGGCAGCAGTGGGGAATATTGCACAATGGGCGCAAGCCTGATGCAGCCATGCCGCGTGTATGAAGAAGGCCTTCGGGTTGTAAAGTACTTTCAGCGAGGAGGAAGGTGTTGTGGTTAATAACCACAGCAATTGACGTTACTCGCAGAAGAAGCACCGGCTAACTCCGTGCCAGCAGCCGCGGTAATACGGAGGGTGCAAGCGTTAATCGGAATTACTGGGCGTAAAGCGCGCG
+
GFCGFGG@F-CCGGCFGGGGEGGGGGGGEGFE<EGGFFGFGDFCD7FGGFFG<FGAFDFFGGGGEGFGECFD<FFEFGGG@@FGGGGDFFFFFD9FFEFGFGGGGGE:=FEEDFGGCAEFFFC@GEF?FADFCB@=F@EAFF=F>CGGGDCF,+:7+@7>@:BDFFGGDG7>,>;9FGG*CGFF@FF8CC5E888*BCFCC>>7*;EGGG+;A;C8E7CF5;E/8+:EF6:=5)::FG7CDC<C
@M03364:276:000000000-BLYN8:1:1101:2570:9743 1:N:0:1
ACTCCTACGGGAGGCAGCAGTGGGGAATATTGCACAATGGGCGCAAGCCTGATGCAGCCATGCCGCGTGTATGAAGAAGGCCTTCGGGTTGTAAAGTACTTTCAGCGAGGAGGAAGGCATTAAGGTTAATAACCTTAGTGATTGACGTTACTCGCAGAAGAAGCACCGGCTAACTCCGTGCCAGCAGCCGCGGTAATACGGAGGGTGCAAGCGTTAATCGGAATTACTGGGCGTAAAGCGCACG
+
GGGGFGGFG@FGGGGGGGGGGGGGGGGGGGFFFGGGGEGGGGGGGGGGGGGGGGGGGGGGGGFGGGGGGGDFGGGGGGGGGFGFGGGGGGGGGGFGFGGGGGGGGGB7FGGGDGGGGGGGFGGGGGGGGGGGGGGGGGGGGGGGFGGGGGGGGECGFGGGGGGGGGGGGGGGFGGGGGGGGFGGGGEGFEGGGG>EGGFGGEEEEGGGGGGGGGDEFGGCCG*AF7CGGGFDC>EEF>CDGG35
@M03364:276:000000000-BLYN8:1:1101:18259:9744 1:N:0:1
ACTCCTACGGGAGGCAGCAGTGGGGAATATTGCACAATGGGCGCAAGCCTGATGCAGCCATGCCGCGTGTATGAAGAAGGCCTTCGGGTTGTAAAGTACTTTCAGCGAGGAGGAAGGTGTTGTGGTTAATAACCACAGCAATTGACGTTACTCGCAGAAGAAGCACCGGCTAACTCCGTGCCAGCAGCCGCGGTAATACGGAGGGTGCAAGCGTTAATCGGAATTACTGGGCGTAAAGCGCGCG
+
GGGGGGGGGGGGGGGGGGGGGGGGGGGGGGGGGGGGGGGGGGGGGGGGGGGGGGGGGGGGGGGGGGGGGGGGGGGGGGGGGGGGGGGGGEGGGGGGGGGGGGGGGFGDGGGGGGGGGGGGCGGGGGGGGGGGGFGGGGGGGGGGGGGGGGGGGGGGDFFGGGGGGGGGDCFGGGGGGGGGGFFGGG>FGGGGGGEECCGFGCGGGGGGGGGGGGG;EGGGGGGGGGFGCFG=DCECFFGGGGDD
@M03364:276:000000000-BLYN8:1:1101:21068:9774 1:N:0:1
ACTCCTACGGGAGGCAGCAGTGGGGAATATTGCACAATGGGCGCAAGCCTGATGCAGCCATGCCGCGTGTATGAAGAAGGCCTTCGGGTTGTAAAGTACTTTCAGCGAGGAGGAAGGTGTTGTGGTTAATAACCACAGCAATTGACGTTACTCGCAGAAGAAGCACCGGCTAACTCCGTGCCAGCAGCCGCGGTAATACGGAGGGTGCAAGCGTTAATCGGAATTACTGGGCGTAAAGCGCACG
+
GGGGGGGGGGGGGGGGGGGGGGGGGGGGGGGGGGGGGGGGGFGGGGGGGGGFGGGGFGFGGGGFGGGGGGGFGFGGGGGGGGGGGGDGGGDGGGADGGGGGGGGGGGGGGCGGGGFEGGGGFFGGGGGGGGGGGGGGGGGGGCFGGGGGFGGGEGGGGGGGGGGGGGGGGGGGGGGGGFFGGGDCFGGCGGGGGGGGGGGGEGEGGGGGFGGGGEGGGGGGECECF<FCGGGGGGGGGGDGGG5
@M03364:276:000000000-BLYN8:1:1101:6096:9778 1:N:0:1
ACTCCTACGGGAGGCAGCAGTGGGGAATATTGCACAATGGGCGCAAGCCTGATGCAGCCATGCCGCGTGTATGAAGAAGGCCTTCGGGTTGTAAAGTACTTTCAGCGAGGAGGAAGGTGTTGTGGTTAATAACCACAGCAATTGACGTTACTCGCAGAAGAAGCACCGGCTAACTCCGTGCCAGCAGCCGCGGTAATACGGAGGGTGCAAGCGTTAATCGGAATTACTGGGCGTAAAGCGCACG
+
GGGGGGGGGGGGGGGGGGGGGGGGGGGGGGGGGGGGGGGGGGGGGGGGGGGGGGGGGGGGGGGGGGGGGGGGGGGGGGGGGGGGGGGGGGGGGGGGGGGGGGGGGGGEGFGGGGGGGGGGGGGGGGGGGGGGGGGGGGGGGGGGGGGGGGGGFGGGGGGGGGGGGGGGGGGGGGGGGGGGGGGGGGGGGGGGDEGGGFGFGGGGGCEGGGGGG8EEGGGGGGGGGFCGGFGGGGGGDFFGGGGD
@M03364:276:000000000-BLYN8:1:1101:23235:9784 1:N:0:1
ACTCCTACGGGAGGCAGCAGTGGGGAATATTGCACAATGGGCGCAAGCCTGATGCAGCCATGCCGCGTGTATGAAGAAGGCCTTCGGGTTGTAAAGTACTTTCAGCGAGGAGGAAGGCGTTGTAGTTAATAGCTGCAGCGATTGACGTTACTCGCAGAAGAAGCACCGGCTAACTCTGTGCCAGCAGCCGCGGTAATACAGAGGGTGCAAGCGTTAATCGGAATTACTGGGCGTAAAGCGCGCG
+
GGGGGGGGGGGGGGGGGGGGGEGGGEEGGGGGGGGGGGGGGGGEE@GGGGGGGGFGGGGGGFFGGGGGGGFGGGGGGGFFFGGGGGGGGGGGGGGGGGGG@FGGGGGGGDEFGGGGGGGGGGEFFGGGGFC9FCFGFGGGGGGGGGGGGGFFG@C@::FFEDGGFGGGGGGGFG,BBFFCC9;88EC:@EGGG:BECG99F9FFE18EGFFFGGGECGFGGGGGGFFEGGGGC9CECCFCDDDD
@M03364:276:000000000-BLYN8:1:1101:3698:9808 1:N:0:1
ACTCCTACGGGAGGCAGCAGTGGGGAATATTGCACAATGGGCGAAAGCCTGATGCAGCCATGCCGCGTGTATGAAGAAGGCTTTCGGGTTGTAAAGTACTTTCAGCGAGGAGGAAGGCATCAAGGTTAATAACCTTAGTGATTGACGTTACTAGCAGAAGAAGCACCGGCTAACTACGTGCCAGCAGCCGCGGCAATACGTCGGTCCCAAGCGTGGTCCGGATTTATTGGGCGTAAAGCGAGCG
+
GGGGGGGGGGGGGGDGGGGGGG<FGGGGGGGG,,EFGGGG<FG+6FG8EFGFA,CFGFFG,E@FFEFFF66,CF,FFGGG8,,C?CFG<FE:,CFFE,9,EE?,B54@FG@C==F=::,=,5,CB:A?,EDBF,DFCFAD@F@?9FGGGG>@,3,C=3>@=@F,><,8++3*>373F833*652*,6>,*4:5*41+++3?*:E:*=89*3*31*:/++25*81+2A9C9*299**1**9<D95
@M03364:276:000000000-BLYN8:1:1101:7118:9823 1:N:0:1
ACTCCTACGGGAGGCAGCAGTGGGGAATATTGCACAATGGGCGCAAGCCTGATGCAGCCATGCCGCGTGTATGAAGAAGGCCTTCGGGTTGTAAAGTACTTTCAGCGAGGAGGAAGGCGTTGTGGTTAATAACCGCAGCGATTGACGTTACTCGCAGAAGAAGCACCGGCTAACTCCGTGCCAGCAGCCGCGGTAATACGGAGGGTGCAAGCGTTAATCGGAATTACTGGGCGTAAAGCGCACG
+
GGGGGGGGGEGGGGGGGGGGGGGGGGGGGGGGGGGGGGGGGGGGGGGGGGGGGGGGGGGGGGGGGGGGGGGGGGGGGGGGGGGGGGGGGGGGGGGGGGGGGGGGGGGGGGGGGGGGGGGGGGGGGGGGGGGGGGGGGGGGGGGGGGGFGGGGGGGGGGGGGGGGGGGGGGGGGGGGGGGGGGGGGGGGGGGGGGGGGGGGGGGGGGGGGGGGGGGGGGGGGGGGGGGGGGGGGCEGGGGGGGD<
@M03364:276:000000000-BLYN8:1:1101:20783:9834 1:N:0:1
ACTCCTACGGGAGGCAGCAGTGGGGAATATTGGACAATGGGCGAAAGCCTGATCCAGCCATGCCGCGTGTGTGAAGAAGGTCTTCGGATTGTAAAGCACTTTAAGTTGGGAGGAAGGGCATTAACCTAATACGTTAGTGCTTTGACGTTACCGACAGAATAAGCACCGGCTAACTCTGTGCCAGCAGCCGCGGTAATACAGAGGGTGCAAGCGTTAATCGGAATTACTGGGCGTAAAGCGCGCG
+
CFFGGCEFCF+-CCGGC;CEC,CFGG7<@EF6EEFGGGCG?EFGDGGGGGFGFC,C<FG8DAFCEC7@@FDCCF,CFGGECFDFA7:BFG<FEFBDDEFGCAEEEG,E8F?FE:EFFGG+A??CFAFG,BFFDFDG@FFCFFGGEAFCDCE<>@+@FF,@D9<F9F7<EEGG?@F,3EFFGF@,88F>>B*=BEEGGFF,2;:ECBBECFCFG>5?5C?FGD/A6C?E?A**19*/7:DDDGGD
@M03364:276:000000000-BLYN8:1:1101:18880:9863 1:N:0:1
ACTCCTACGGGAGGCAGCAGTGGGGAATATTGCACAATGGGCGCAAGCCTGATGCAGCCATGCCGCGTGTATGAAGAAGGCCTTCGGGTTGTAAAGTACTTTCAGCGAGGAGGAAGGTGTTGTGGTTAATAACCACAGCAATTGACGTTACTCGCAGAAGAAGCACCGGCTAACTCCGTGCCAGCAGCCGCGGTAATACGGAGGGTGCAAGCGTTAATCGGAATTACTGGGCGTAAAGCGCACG
+
GGGGGGGGGGGGGGGGGGGGGGGGGGGGGGGGGGGGGGGGGGGGGGGGGGGGGGGGGGGGGGGGGGGGGGGGGGGGGGGGGGGGGGGGGGGGGGGGGGGGGGGGGGGGGGGGGGGGGGGGGGGFGGGGGGGGGGGGGGGGGGGGGGGGGGGGGGGGGGGGGGGGGGGGGGGGGGGGGGGGGGGGGGGGGGGGGGGGGGGGGGGGGGGGGGGGGGGGGGGGGGGGGGGGGGGGGGGGGGGGGGGC
@M03364:276:000000000-BLYN8:1:1101:25187:9893 1:N:0:1
ACTCCTACGGGAGGCAGCAGTGGGGAATATTGCACAATGGGCGCAAGCCTGATGCAGCCATGCCGCGTGTATGAAGAAGGCCTTCGGGTTGTAAAGTACTTTCAGCGAGGAGGAAGGTGTTGTGGTTAATAACCACAGCAATTGACGTTACTCGCAGAAGAAGCACCGGCTAACTCCGTGCCAGCAGCCGCGGTAATACGGAGGGTGCAAGCGTTAATCGGAATTACTGTGCGTAAAGCGCACG
+
GGGGGGGGGGGGGGGGGGGGGGGGGGGGGGGGGGGGGGGGGGGGDGGGGGGGGDGGFGGGGGGGEGGFEFGGGGGGGGGGGGGGGGGGGGDEGGGG9FGGGGGGFGG7FEEEGGGGGGGGGGFGGGEGGGGGGCA@FGGGGGGGGCGFGGGFFFDGGGFFGFBFGGGDFGGGFGGGCEGFC@,DG76CFCEGGGGECFGCBCEEGGGGGGGGGGCE2A?FEEEGGGFGG+@FDGDGG*:DDGGD
@M03364:276:000000000-BLYN8:1:1101:13665:9911 1:N:0:1
ACTCCTACGGGAGGCAGCAGTGGGGAATATTGCACAATGGGCGCAAGCCTGATGCAGCCATGCCGCGTGTATGAAGAAGGCCTTCGGGTTGTAAAGTACTTTCAGCGAGGAGGAAGGCATTAAGGTTAATAACCTTAGTGATTGACGTTACTCGCAGAAGAAGCACCGGCTAACTCCGTGCCAGCAGCCGCGGTAATACGGAGGGTGCAAGCGTTAATCGGAATTACTGGGCGTAAAGCGCACG
+
GGGGGGGGGGGGGGGGGGGGGGGGGGGGGGGGGGGGGGGGGGGGGGGGGGGGGGGGGGGGGGGGGGGGGGGGGGGGGGGGGGGGGGGGGGGGGGGGGGGGGGGGGGGGGGGGGGGGGGGGGGGGGGGGGGGGGGGGGGGGGGGGGGFGGGGGGGGGGGGGGGGGGGGGGGGGGGGGGGGGGCGGGGGGGGGGGGGGGGGGGDEGD8EGGGGGGGGECGFGGGGGGGFGGFGDGDGGGCCGGGG5
@M03364:276:000000000-BLYN8:1:1101:20161:9927 1:N:0:1
ACTCCTACGGGAGGCAGCAGTGGGGAATATTGGACAATGGGCGAAAGCCTGATCCAGCCATGCCGCGTGTGTGAAGAAGGCCTTCGGGTTGTAAAGTACTTTCAGCGAGGAGGAAGGCATTAAGGTTAATAACCTTAGTGATTGACGTTACTCGCAGAAGAAGCACCGGCTAACTCCGTGCCAGCAGCCGCGGTAATACGGAGGGTGCAAGCGTTAATCGGAATTACTGGGCGTAAAGCGCACG
+
GGGGGGGGGGGGGGGGGGGGGGGGGGGGGGGGGGGGGGGFGGGGGGGGGGGGGGGGGGGGGGGGGGGGGGGGGGGGGGGGGGGGGGGGGGGGGGGGGGGGGGGGGGGGGGGGGGGGGGGGGGGGGGGGGGGGGGGFGGGGGGFFGGGGGGGGGGGGDGGGGGGGGGGGGGGGGGGGGGGGGGGGGGGGGGGGGGGGGFFGGCEGGGGGGGGGGGGDFGGGGGGGGGGGGGDGGGGGGGGGGGGC
@M03364:276:000000000-BLYN8:1:1101:4651:9930 1:N:0:1
ACTCCTACGGGAGGCAGCAGTAGGGAATCTTCGGCAATGGGGGCAACCCTGACCGAGCAACGCCGCGTGAGTGAAGAAGGTTTTCGGATCGTAAAACTCTGTTGTTAGAGAAGAACGTTAAGTAGAGTGGAAAGTTACTTAAGTGACGGTATCTAACCAGAAAGGGACGGCTAACTACGTGCCAGCAGCCGCGGTAATACGTAGGTCCCAAGCGTTGTCCGGATTTATTGGGCGTAAAGCGAGC
+
GGGGGGGGGGGGGGGGGGGGGGGGGGGGGGGGGGGGGGGGGGGGGGGGGGGGGGGGGGGGGGGGGGGGGGGGGGGGGGGGFGGGGGGGGGGGGGGGGGGGGGGGGGGGGGGGGGGGGFFGGGFDGGGGGGGGGGFGGGGGGGGGFGGGGGGGGGGGGGGGGGGGG>EGGGGGGGGGGGGFGGGGGGGGGCGGGGGDGGCFGGGGGGGGGGGGGGGGGGGGGGG=EFFGGGGGCDGGGD>>DGG5
@M03364:276:000000000-BLYN8:1:1101:17325:9932 1:N:0:1
ACTCCTACGGGAGGCAGCAGTAGGGAATCTTCGGCAATGGGGGCAACCCTGACCGAGCAACGCCGCGTGAGTGAAGAAGGTTTTCGGATCGTAAAACTCTGTTGTTAGAGAAGAACGTTAAGTAGAGTGGAAAGTTACTTAAGTGACGGTATCTAACCAGAAAGGGACGGCTAACTACGTGCCAGCAGCCGCGGTAATACGTAGGTCCCAAGCGTAGTCCGGATTTATTGGCGGTAAAGCGAGC
+
GGGGGGGGGGGGGGGGGGGGGFGGGGGG@GGFGEGGGGGGGCFEGGDGGGGGFGGGGG:F<FGGGGGGGFGGGGGGGGGGGCGGGGGGGEGGGGGEGFGGGGGFEFFGDFGFGGG@FFDF<C,C@CD,>+C,=,C<<C9FF,,,,73F7>>>,@AFF@DFGGFE@F,@F@FDFC8DC,*=<F:BBB8:C>8*:C8CB2BC>59CGC+>*>?/2;C**:<CE5=EG<+<<EG+)1:CC:::)*1)
@M03364:276:000000000-BLYN8:1:1101:11053:9954 1:N:0:1
ACTCCTACGGGAGGCAGCAGTGGGGAATATTGCACAATGGGCGCAAGCCTGATGCAGCCATGCCGCGTGTATGAAGAAGGCCTTCGGGTTGTAAAGTACTTTCAGCGAGGAGGAAGGCATTAAGGTTAATAACCTTAGTGATTGACGTTACTCGCAGAAGAAGCACCGGCTAACTCCGTGCCAGCAGCCGCGGTAATACGGAGGGTGCAAGCGTTAATCGGAATTACTGGGCGTAAAGCGCACG
+
GGGGGGGGGGGGGGGGGGGGGGGGGGGGGGGGGGGGGGGGGGGGGGGGGGGGGGGGGGGGGGGGGGGGGGGGGGGGGGGGGGGGGGGGGGGGGGGGGGGGGGGGGGGGGGGGGGGGGGGGGGGGGGGGGGGGFGGGFGGGGGGGGGGGGGGGGGGGGGGDGGGGGFGGGGGGGGGGGGGFGGGGGGGGGGGGGCEGGGGGGGGGGGGGGGGGGGGGGGGGGGGGGGGGGGCDGGGGGGFGGGGC
@M03364:276:000000000-BLYN8:1:1101:16688:9999 1:N:0:1
ACTCCTACGGGAGGCAGCAGTGGGGAATATTGCACAATGGGCGCAAGCCTGATGCAGCCATGCCGCGTGTATGAAGAAGGCCTTCGGGTTGTAAAGTACTTTCAGCGAGGAGGAAGGTGTTGTGGTTAATAACCACAGCAATTGACGTTACTCGCAGAAGAAGCACCGGCTAACTCCGTGCCAGCAGCCGCGGTAATACGGAGGGTGCAAGCGTTAATCGGAATTACTGGGCGTAAAGCGCACG
+
GGGGGGGGGGGGGGGGGGGGGGGGGGGGGGGGGGGGGGGGGGGEGGGGGGGGGGGGGGGGGGGGGGGGGGGGGGFGGGGGGGGGGFGGGGGGGGGGFGGGGGFFDFFGCFFFGGGGDGGFEFGGGFGGGGGGGGGGFGCFDFA3FFG@FGGGAFGGGGGFGFGGGG7FGGGGGGGGGGFFGGGGFFF@CEDGGGGGGGGGG*1=EGGGGGGGGGGGGGGGGGGFFGGGGGDFGDGGGGDGGGG<
@M03364:276:000000000-BLYN8:1:1101:9523:10003 1:N:0:1
ACTCCTACGGGAGGCAGCAGTAGGGAATCTTCGGCAATGGGGGCAACCCTGACCGAGCAACGCCGCGTGAGTGAAGAAGGTTTTCGGATCGTAAAACTCTGTTGTTAGAGAAGAACGTTAAGTAGAGTGGAAAGTTACTTAAGTGACGGTATCTAACCAGAAAGCCACGGCTAACTACGTGCCAGCAGCCGCGGTAATACGTAGGTGGCAAGCGTTGTCCGGATTTATTGGGCGTAAAGCGAGC
+
GGGGGGGGGGGGGGGGGGGGGGGGGGGGGGGGGGGGGGGGGGGGGGGGGGGGGGGGGGGGGGGGGGGGGGGGGGGGGGGGGFGGGGGGGGGGGGGFGGGGGGGGGGGGGGGGGGGGGFGGDEEFGGGAFGCFGGGGGFCGGGFFFGGGGGGGFGFGGGGFGGGGGGFGGGGDFDFC;ECFGGGGGGGGGGGDCEGGDGGGGFGGDG:EFFFDCE*CGGGCCG?EE?C9FGGE<DCGGFFDGDD)
@M03364:276:000000000-BLYN8:1:1101:28066:10011 1:N:0:1
ACTCCTACGGGAGGCAGCAGTGGGGAATATTGCACAATGGGCGCAAGCCTGATGCAGCCATGCCGCGTGTATGAAGAAGGCCTTCGGGTTGTAAAGTACTTTCAGCGAGGAGGAAGGCATTAAGGTTAATAACCTTAGTGATTGACGTTACTCGCAGAAGAAGCACCGGCTAACTCCGTGCCAGCAGCCGCGGTAATACGGAGGGTGCAAGAGTTAATCGGAATTACTGGGCGTAAAGCGCACG
+
GGGGGGGGGGGGGGGGGGGG@<FGGGGGGEGGCGGGFFFFGEEEGC@FFFGGFFGDGGGGGGGGFGGCFGCGGGEGGGGGFCFCCFGGGGEGF,BFGGGGGGFDFEGGGGGFCGGGGGGGGG9FGGGFGGGGCFFGDEFGCFF?DFCGGGEFGGGGG7FFGGGDGGFFFCGGCBFFGGGGGGGFDGGGFEEGGGGEF?F5>*BEEEG>CFG*CCCCC7:E5ECCFCFGGG=FDC5A<7FGD)75
@M03364:276:000000000-BLYN8:1:1101:7866:10049 1:N:0:1
ACTCCTACGGGAGGCAGCAGTGGGGAATATTGCACAATGGGCGCAAGCCTGATGCAGCCATGCCGCGTGTATGAAGAAGGCCTTCGGGTTGTAAAGTACTTTCAGCGAGGAGGAAGGTGTTGTGGTTAATAACCACAGCAATTGACGTTACTCGCAGAAGAAGCACCGGCTAACTCCGTGCCAGCAGCCGCGGTAATACGGAGGGTGCAAGCGTTAATCGGAATTACTGGGCGTAAAGCGCACG
+
GGGGGGGGGGGGGGGGGGGGGGGGGGGGGGGGGGGGGGGGGGGGGGGGGGGGGGGGGGGGGGGGGGGGGGGGGGGGGGGGGGGGGGGGGGGGGGGGGGGGGGGGGGGGGGGGGGGGGGGGGGGGGGGGGGGGGGGGGGGGGGGGGGGGGGGGGGGGGGGGGGGGGGGGGGGGGGGGGGGGGGGGGGGGGGGGGGGGGGGGGGEGGGGGGGGGGGGGGGGGGCEGGGGGGGGGGGGGGGGGGGG7
@M03364:276:000000000-BLYN8:1:1101:19316:10055 1:N:0:1
ACTCCTACGGGAGGCAGCAGTAGGGAATCTTCCACAATGGACGAAAGTCTGATGGAGCAACGCCGCGTGAGTGAAGAAGGGTTTCGGCTCGTAAAGCTCTGTTGTTAGAGAAGAACGTTAAGTAGAGTGGAAAGTTACTTAAGTGACGGTATCTAACCAGAAAGGGACGGCTAACTACGTGCCAGCAGCCGCGGTAATACGTAGGTCCCAAGCGTTGTCCGGATTTATTGGGCGTAAAGCGAGC
+
GGGGGGGGGGGGGGGGGGGGGGGGGGGGGGGGGGGGGGGGGGGGGGGGGGGGGGGGGGGGGGGGGGGGGGGGGGGGGGGGGGGGGGGGGGGGGGGGGAFGGGGGGGGGGGGGGGGGGGGGGGGGGGGGGGGGFGGGGGGGGGGGGGGGGGGGGGGGGGGGGGGGGGGGGGGGGGGGGGGGGGGGGGGGGGGGGGGGGGGGGGGGGGGGGGGFGGGGDEGGGGCEEGCFGGFFGGGGGGGGGGG)
@M03364:276:000000000-BLYN8:1:1101:24397:10065 1:N:0:1
ACTCCTACGGGAGGCAGCAGTGGGGAATATTGGACAATGGGCGAAAGCCTGATCCAGCCATGCCGCGTGTGTGAAGAAGGTCTTCGGATTGTAAAGCACTTTAAGTTGGGAGGAAGGGGTGAAGTAACGACTCACCTTTGACGTTACCAACAGAATAAGCACCGGCTAACTTCGTGCCAGCAGCCGCGGTAATACGAAGGGTGCAAGCGTTAATCGGAATAACTGGGCGTAAAGCGCGCGTAGG
+
GGGGGGGGGGGFFGGGGGGGGGGGEGGGGGGGGGGGGGGGGGGGDGGGFGGGGGGFFGGGGGGGD+CBFCFGGGGGGGGGGGGGGGGGGGGGGGGFGGGGGGGGGGGGGGGEGGGGGGGGEGGGGGGGGGCGGGGGDFGGGDDGGGGGGGGFGGGGGDF=FFFFGGGGGGGGGGGGEGGCCFFGFGBEGG5CGGGGGG8EGGGDCGGFGCEEFEEGGGGGFGGGFFFG57:E3DGGGGG3>DDD
@M03364:276:000000000-BLYN8:1:1101:2580:10071 1:N:0:1
ACTCCTACGGGAGGCAGCAGTAGGGAATCTTCGGCAATGGGGGCAACCCTGACCGAGCAACGCCGCGTGAGTGAAGAAGGTTTTCGGATCGTAAAACTCTGTTGTTAGAGAAGAACGTTAAGTAGAGTGGAAAGTTACTTAAGTGACGGTATCTAACCAGAAAGGGACGGCTAACTACGTGCCAGCAGCCGCGGTAATACGTAGGTCCCAAGCGTTGTCCGGATTTATTGGGCGTAAAGCGAGC
+
GGGFGGGGGGGGGGGGGGGGGGFFGGGGFGGGDCFG@EFGGGEGGGGGGGGGGGGGGGGGG7F:FGGGGGGGGGFFGGGG=F<F<FGGGGGGGFGGGGFGGGFEGFFGGGGG?=AACFGGD<CFGFGGGFFCFAFGFDDFGGFFGDEGFCFGGGGGGGCFGGGFDDCCGEGGGGGGGGG<CFGGFFGCFFGGDGGGCFEGG9>8;CC98@8CG>EEGGCFE==7ECFGGCFG*CE5DGDFGGD5
@M03364:276:000000000-BLYN8:1:1101:20389:10076 1:N:0:1
ACTCCTACGGGAGGCAGCAGTAGGGAATCTTCGGCAATGGACGAAAGTCTGACCGAGCAACGCCGCGTGAGTGAAGAAGGTTTTCGGATCGTAAAACTCTGTTGTTAGAGAAGAACGACGAGGAGAGTGGAAAGCTCCTCGTGTGACGGTATCTAACCAGAAAGGGACGGCTAACTACGTGCCAGCAGCCGCGGTAATACGTAGGTCCCGAGCGTTGTCCGGAATTACTGGGCGTAAAGCGCAC
+
GGGGGGGGGGGGGGGGGGGGGGGGGGGGGGGGGGGGGGGGGGGGGGGGGGGGGGGGGGGGGGGGGGGGGGGGGGGGGGGGFGGGGGGGGGGGGGGGGGGGGGGGGGGGGGGGGGGGGGGGGGGGGGGGGGGGGGGGGGGGGGFFGGGGGGGFGGGFGGGGGGGGGDGGGGGGGGGFGGGGFGGGGGGGGFGGGGGGGGGFGGFDDGFGGGGGGG5?CEGGGGEGGGGGFGGGGGCGGC>FGGGD
@M03364:276:000000000-BLYN8:1:1101:25022:10078 1:N:0:1
ACTCCTACGGGAGGCAGCAGTAGGGAATCTTCGGCAATGGGGGCAACCCTGACCGAGCAACGCCGCGTGAGTGAAGAAGGTTTTCGGATCGTAAAACTCTGTTGTTAGAGAAGAACGTTAAGTAGAGTGGAAAGTTACTTAAGTGACGGTATCTAACCAGAAAGGGACGGCTAACTACGTGCCAGCAGCCGCGGTAATACGTAGGTCCCAAGCGTTGTCCGGATTTATTGGGCGTAAAGCGAGC
+
GGGGGGGGGGGGGGGGGGGGGGGGGGGGGFGGGGGGGGGGGGGGGGGGGGGGGGGGGGGGGDGGGGGGGGGGGGGGGGFGGGGGGGGGGGGGGGGGGGGGGGGGGGGGGGGGGGGGG7FFFGGC99DFFFGFGGGGGGFCFGGGGGGGGGGGGGGGEFGGGGEGFGFFFDGGGGGGGGGGGGGGGGGG7:BCEGGGGGGGFFFFEFGGGFCEFEGGCEFGGGGGGGCGGGGGDGGGGGGGGGGC
@M03364:276:000000000-BLYN8:1:1101:9698:10084 1:N:0:1
ACTCCTACGGGAGGCAGCAGTGGGGAATATTGGACAATGGGCGAAAGCCTGATCCAGCCATGCCGCGTGTGTGAAGAAGGTCTTCGGATTGTAAAGCACTTTAAGTTGGGAGGAAGGGCATTAACCTAATACGTTAGTGCTTTGACGTTACCGACAGAATAAGCACCGGCTAACTCTGTGCCAGCAGCCGCGGTAATACAGAGGGTGCAAGCGTTAATCGGAATTACTGGGCGTAAAGCGCACG
+
GGGGGGGGGGGGGGGGGGGGGGGGGGGGGGGGGGGGGGGGGFGGGGGGGGGGGGGGGGGGGFFGGGGGGGGGGGGGGGGGGGGGGGGGGGGGGDF?AFFFGGGGGGCAFGGDGGGGDGGGGGGGGGGBBEEFCFEGGGGGGGGFGGGGGGGGGGGGGGGGGGGGGCFEGGGGGGGGGFGGGGGCGFFFGGGGGCBEGGGGGGGGGGGGGGGGGGEGGGGGGGCFEFGGFGFGD<EGFGFG<CD9
@M03364:276:000000000-BLYN8:1:1101:12430:10109 1:N:0:1
ACTCCTACGGGAGGCAGCAGTAGGGAATCTTCGGCAATGGGGGCAACCCTGACCGAGCAACGCCGCGTGAGTGAAGAAGGGTTTCGGCTCGTAAAGCTCTGTTGTTAAAGAAGAACGTGGGTGAGAGTAACTGTTCACCCAGTGACGGTATTTAACCAGAAAGGGACGGCTAACTACGTGCCAGCAGCCGCGGTAATACGTAGGTCCCAAGCGTTGTCCGGATTTATTGGGCGTAAAGCGAGCG
+
GGGGGGGGGGGGGGGGGGGGGGGGGGGGGGGGGGGGGGGGGGGGGGGGGGGGGGGGGGGGGGGGGGGGGGGFGGGGFGGGGGGGGGGGDGGGGGGGGGGGGGGGGGGGGGGGGGGGGGGGGGGGGGGGGGGGGGGGGGGGGGGGGGGGGGGGGGGGGGGGGGGGGGFGGGGGGGGGGGGGGGGGGGDFGEGGGGGGGGGGGGGGGGGGGGGGGGGGGGGGGGGGGGGGGGGGGGGGGGGGGGDC
@M03364:276:000000000-BLYN8:1:1101:19346:10111 1:N:0:1
ACTCCTACGGGAGGCAGCAGTGGGGAATATTGCACAATGGGCGCAAGCCTGATGCAGCCATGCCGCGTGTATGAAGAAGGCCTTCGGGTTGTAAAGTACTTTCAGCGAGGAGGAAGGTGTTGTGGTTAATAACCGCAGCAATTGACGTTACTCGCAGAAGAAGCACCGGCTAACTCCGTGCCAGCAGCCGCGGTAATACGGAGGGTGCAAGCGTTAATCGGAATTACTGGGCGTAAAGCGCGCG
+
GGGGGGGGGGGGGGGGGGGGGGGGGGGGGGGGGGGGGGGGGGGGGGGGGGGGGGGGGGGGGGGGGGGGGGGGGGGGGGGGGGGGGGGGGGGGGGGGGGGGGGGGGGGEGGGGGGGGGGGGGGGGGGGGGGGGGGGGGGGGGGGGGGGGGGGGGGGGGGGGGGGGGGFGGGGGGGGGGGGGGGGGGGGGGGGGGGGDFGGGDC8EGGGGGGGGGGGGGGGGGGGGGGGGDFGGGGGGGGGGGGGG
@M03364:276:000000000-BLYN8:1:1101:5692:10120 1:N:0:1
ACTCCTACGGGAGGCAGCAGTAGGGAATCTTCGGCAATGGGGGCAACCCTGACCGAGCAACGCCGCGTGAGTGAAGAAGGTTTTCGGATCGTAAAACTCTGTTGTTAGAGAAGAACGTTAAGTAGAGTGGAAAGTTACTTAAGTGACGGTATCTAACCAGAAAGGGACGGCTAACTACGTGCCAGCAGCCGCGGTAATACGTAGGTCCCAAGCGTTGTCCGGATTTATTGGGCGTAAAGCGAGC
+
GGGGGGGGGGGGGGGGGGGGGGGGGGGGGGGGGGGGGGGGGGGGGGGGGGGGGGGGGGGGGGGGGGGGGGGGGGGGGGGGGGGGGGGGGGGGGGGGFGFGGGGGGGGGCBGGGGGGGFGGGGGGGGGGGGGGGGGGGGGGGGGFFGGGGEGGGGGGGGGGGGGGGGGGGGGGGGGGGGGGGGGGGGFGFGGGGGGGGGGGGGGGGGGGGGGGGGGGGGGFGGDG8FGGGGGGGDEEGGGGGGGD
@M03364:276:000000000-BLYN8:1:1101:4015:10137 1:N:0:1
ACTCCTACGGGAGGCAGCAGTGGGGAATATTGGACAATGGGCGAAAGCCTGATCCAGCCATGCCGCGTGTGTGAAGAAGGTCTTCGGATTGTAAAGCACTTTAAGTTGGGAGGAAGGGCATTAACCTAATACGTTAGTGTTTTGACGTTACCGACAGAATAAGCACCGGCTAACTCTGTGCCAGCAGCCGCGGTAATACAGAGGGTGCAAGCGTTAATCGGAATTACTGGGCGTAAAGCGCGCG
+
GGGGGGGGGGG7FGEGGGGGGGGGGGGGGGGGGGFGGGGGFGGGGGGFGGGGGGGGGGGGGGGGGGGFFGGGGGGGGGGGGGGGGGGGGGGGGGGGGGGGGGGFGGFGGGGCFEGGGGGGGGGGGGGGGGGGGGGGGGGGGFFFGGGGGGGGEGGGGGGGGFGGGGGDGGGGGGCGGGGGGGGGGFGGGGGGDEGDGGGFFGGGGGGGGGGGCECECFGGDGGGGFFGG?GGDGGGGGGGGGGG
@M03364:276:000000000-BLYN8:1:1101:10272:10145 1:N:0:1
ACTCCTACGGGAGGCAGCAGTGGGGAATATTGCACAATGGGCGCAAGCCTGATGCAGCCATGCCGCGTGTATGAAGAAGGCCTTCGGGTTGTAAAGTACTTTCAGCGAGGAGGAAGGTGTTGTAGTTAATAGCTGCAGCAATTGACGTTACCGACAGAATAAGCACCGGCTAACTCTGTGCCAGCAGCCGCGGTAATACAGAGGGTGCAAGCGTTAATCGGAATTACTGGGCGTAAAGCGCACG
+
FFFFGGGGGCFFCE;FGEEFFGGFGGGGGGFGGFGGGGGFC,FCEFGG@FGGGGGCEGGGGGGGEDFF:F<EGFGGGGGFCFFFGFGGGGGFGGGEG<EFEED?DFGEFGFGE7<FGAFBFGGCAFGFCGFFCFCF<EFFGFCFCDFGGGGGC@F7CFCFCFCGFGGGCFEC:FFGGGGFGGGFG::78CECECGEGG9??9:8C8BCGGGGEC=?CFEFEGGGCE?+<?FCC57EG*:D3)75
@M03364:276:000000000-BLYN8:1:1101:12039:10148 1:N:0:1
ACTCCTACGGGAGGCAGCAGTGGGGAATATTGCACAATGGGCGCAAGCCTGATGCAGCCATGCCGCGTGTATGAAGAAGGCCTTCGGGTTGTAAAGTACTTTCAGCGAGGAGGAAGGTGTTGTGGTTAATAACCACAGCAATTGACGTTACTCGCAGAAGAAGCACCGGCTAACTCCGTGCCAGCAGCCGCGGTAATACGGAGGGTGCAAGCGTTAATCGGAATTACTGGGCGTAAAGCGCACG
+
GGGGGGGGGGGGGGGGGGGGGGGGGGGGGGGGGGGGGGGGGGGGGGGGGGGGGGGGGGGGGGGGGGGGGGGGGGGGGGGGGGGGGGGGGGGGGGGGGGGGGGGGGGGGGGGGGGGGGGGGGGGGGGGGGGGGGEGGGGGGGGGGGGGGGGGGGGGGGGGGGGGEGGFGGGGGGGGGGGGGGGGGGGGGGGGGGGGGGEFGGGGGGGECGGGGGGGGGGGGGGEGGGGGGGGGGDGGGGGGGGC7
@M03364:276:000000000-BLYN8:1:1101:21267:10156 1:N:0:1
ACTCCTACGGGAGGCAGCAGTAGGGAATCTTCGGCAATGGGGGCAACCCTGACCGAGCAACGCCGCGTGAGTGAAGAAGGTTTTCGGATCGTAAAACTCTGTTGTTAGAGAAGAACGTTAAGTAGAGTGGAAAGTTACTTAAGTGACGGTATCTAACCAGAAAGGGACGGCTAACTACGTGCCAGCAGCCGCGGTAATACGTAGGTCCCAAGCGTTGTCCGGATTTATTGGGCGTAAAGCGAGC
+
GGGGGGGGGGGGGGGGGGGGGGGGGGGGGGGGGGGEGGGGGGGGGGGGGGGGGGGGGGGGGGGGGGGGGGGGGGGGGGGGGGGGGGGGGGGGGGGGGGGGGGGGGGGGGGGGGGGGGFGGGGGGGFGFGGGGGGGGGGGGGGGGGGGDCGFGGGGGGGGGGGGGGGGGGGGGGGGGGGGGGGGGGGGGGFGDGGGGGGGGGGGGGGGFFGGGGGGGGGGGGGGEGGGGGGGGGGDGGFGGGGG)
@M03364:276:000000000-BLYN8:1:1101:19274:10166 1:N:0:1
ACTCCTACGGGAGGCAGCAGTGGGGAATATTGCACAATGGGCGCAAGCCTGATGCAGCCATGCCGCGTGTATGAAGAAGGCCTTCGGGTTGTAAAGTACTTTCAGCGAGGAGGAAGGTGTTGTGGTTAATAACCACAGCAATTGACGTTACTCGCAGAAGAAGCACCGGCTAACTCCGTGCCAGCAGCCGCGGTAATACGGAGGGTGCAAGCGTTAATCGGAATTACTGGGCGTAAAGCGCACG
+
GGGGGGGGGGGGGGGGGGGGGGGGGGGGGGGGGGGGGGGGGGGGGGGGGGGGGGGGGGGGGGGGGGGGGGGGGGGGGGGGFGGGGGGGGGGGGGGGGGGGGGGGGGGGGGDGGGGGGGGGGGGGGGGGGGGGGGGGGGGGGGGGGGGGGGGGFGGGGGGGGGGGGGGGGGGGGGGGGGGGGGGGGGGGGGGGGGGDGGGGGDGGGGGGGGGGGGGGFGGGGGGGGGGGGGGGGGGGGGGGGGD7
@M03364:276:000000000-BLYN8:1:1101:26633:10166 1:N:0:1
ACTCCTACGGGAGGCAGCAGTAGGGAATCTTCGGCAATGGGGGCAACCCTGACCGAGCAACGCCGCGTGAGTGAAGAAGGTTTTCGGATCGTAAAACTCTGTTGTTAGAGAAGAACGTTAAGTAGAGTGGAAAGTTACTTAAGTGACGGTATCTAACCAGAAAGGGACGGCTAACTACGTGCCAGCAGCCGCGGTAATACGTAGGTCCCAAGCGTTGTCCGGATTTATTGGGCGTAAAGCGAGC
+
FGGGGGGGG7@C7FGGGGGFGGGFEFAFGGGGGGGGGGGGGGGGGGGGGGGGGGGGGGGGGGGGGGGGGGGGGGGFGGFCBFFFGGGGGGDGGGGGGGGGGGGGGGGGGGGGGGGGGGGFGG<FFGGGGGGDFGGGGGGGGGFGGGGGGGGGGGGGGC9FDGGGGGGGGCFFGGGCDG:CGGGGGGGGGGGGGGEEEFCCGGGGDGGGGGGGGGCEEGGGGGGGG6?7CEGCFGGGGF775C3)
@M03364:276:000000000-BLYN8:1:1101:13445:10171 1:N:0:1
ACTCCTACGGGAGGCAGCAGTGGGGAATATTGCACAATGGGCGCAAGCCTGATGCAGCCATGCCGCGTGTATGAAGAAGGCCTTCGGGTTGTAAAGTACTTTCAGCGAGGAGGAAGGCGTTGTGGTTAATAACCGCAGCGATTGACGTTACTCGCAGAAGAAGCACCGGCTAACTCCGTGCCAGCAGCCGCGGTAATACGGAGGGTGCAAGCGTTAATCGGAATTACTGGGCGTAAAGCGAGCG
+
GGGGGGGGGGGGGGGGGGGGGGGGGGGGGGGGGGGGGGGGGGGGGGGGGGGGGGGGGGGGGGGGGGGGGGGGGGGGGGGGGGGGGGGDGGGGGGGGGGGGGGGGGGGGGGGGGGGGGGGGEGGGGGGGGGGGGGGGGGGGGGGGGGGGGGGGGGGGGGGGGGGGGGGGGGGGGGGGGGFGGGGGGGGGGGGGGGGGGGGGCGGGGGGGGGGGGGGGGGGGGGGGGGGGGGGGGGGGGGGGGGG<
@M03364:276:000000000-BLYN8:1:1101:11549:10231 1:N:0:1
ACTCCTACGGGAGGCAGCAGTGGGGAATATTGCACAATGGGCGCAAGCCTGATGCAGCCATGCCGCGTGTATGAAGAAGGCCTTCGGGTTGTAAAGTACTTTCAGCGAGGAGGAAGGCGTTGTGGTTAATAACCTTAGTGATTGACGTTACTCGCAGAAGAAGCACCGGCTAACTCCGTGCCAGCAGCCGCGGTAATACGGAGGGTGCAAGCGTTAATCGGAATTACTGGGCGTAAAGCGCTCG
+
GGGGGGGGGGGGGGGGGGGGGGGGGGGGGGGGGGGGGGGGGGGGGGGGGGGGGGGGGGGGGGGGGGGGGGGGGGGGGGGGGGGGGGGGGGGGGGGGGGGGGGGGGGGGGGGGGGGGGGGGGGGGGGGGGGGGGGGGGGGGDCGGGGGGGGGGGGGGGGGGGGGGGGGGDGGGGGGGGGGGGGGFGGGGFGGGGGGGGGGGGGGGDGGGGGFEEGGGGGGGGGGGGGGGGGGGGGGGGGGGG3C5
@M03364:276:000000000-BLYN8:1:1101:19080:10247 1:N:0:1
ACTCCTACGGGAGGCAGCAGTAGGGAATCTTCGGCAATGGGGGCAACCCTGACCGAGCAACGCCGCGTGAGTGAAGAAGGTTTTCGGATCGTAAAACTCTGTTGTTGGAGAAGAACGTATTTGATAGTAACTGATCAGGTAGTGACGGTATCTAACCAGAAAGGGACGGCTAACTACGTGCCAGCAGCCGCGGTAATACGTAGGTCCCAAGCGTTGTCCGGATTTATTGGGCGTAAAGCGAGCG
+
GGGGGGGGGGGGGGGGGGGGGGGGGGGGGGGGGGGGGGGGGGGGGGGGGGGGGGGGGGGGGGGGGGGGGGGGGGGGGGGGGGGGGGGGGGGGGGGGGGGGGGGGGGGGGGGGGGGGGGGGGGGGGGGGGGGGGGGGGGGGGGGGGGGGGGGGGGGGGGGGGGGGGGGGGGGGGGGGGDGGGGGGGGFGGGGGGGGGGGGGGGGGGGGGGGGFGCGGGGGGGGGGGGGGFGGGGGGGCGGDD5>9
@M03364:276:000000000-BLYN8:1:1101:6395:10263 1:N:0:1
ACTCCTACGGGAGGCAGCAGTAGGGAATCTTCGGCAATGGGGGCAACCCTGACCGAGCAACGCCGCGTGAGTGAAGAAGGTTTTCGGATCGTAAAACTCTGTTGTTAGAGAAGAACGTTAAGTAGAGTGGAAAGTTACTTAAGTGACGGTATCTAACCAGAAAGGGACGGCTAACTACGTGCCAGCAGCCGCGGTAATACGTAGGTCCCAAGCGTTGTCCGGATTTATTGGGCGTAAAGCGAGC
+
GGGGGGGGGGGGGGGGGGGGGGGGGGGGGGGGGGGGGGGGGGGGGGGGGGGGGGGGGGGGGGGGGGGGGGGGGGGGGGGGGGGGGGGGGGGGGGGGGGGGGGGGGGGGGGGGGGGGGGGGGGGGGGGGGGGGGGGGGGGFCFGGGGGGGGGGGGGGGGGGGGGGFEGGGGGGGGGGGGGGGGGGGGGGGGGGGGGDGGGGGCFGGGGGCFGGGGGEEGGGGG5CGGGGGGGFGGEGGFFGGGG3
@M03364:276:000000000-BLYN8:1:1101:25560:10268 1:N:0:1
ACTCCTACGGGAGGCAGCAGTGGGGAATATTGCACAATGGGCGCAAGCCTGATGCAGCCATGCCGCGTGTATGAAGAAGGCCTTCGGGTTGTAAAGTACTTTCAGCGAGGAGGAAGGTGTTGTGGTTAATAACCACAGCAATTGACGTTACTCGCAGAAGAAGCACCGGCTAACTCCGTGCCAGCAGCCGCGGTAATACGGAGGGTGCAAGCGTTAATCGGAATTACTGGGCGTAAAGCGCACG
+
GGGGGGEGGGGGGGGGGGGGGGGGGGGGGGGGGGGGGGGGGGGGGGGGGGFFGGGGGGGGGGGGGGGGGDGGGGGGGGGGGGGGGGGGGGGGGGGGGGGGGGGGGFGEGGGGGGGGGGGGGGGGGFGGGGGFFFGGGGGGGGGGFGGGGGGGGGGGGGGFGGGGGFGGGGGGGGGGGGGGDGGGGGGGGGGGGGGGGGGGGGGGGEGGGGGGGGGGGGGGGGGGGGGGGGGGGGGGGGGGGGG3
@M03364:276:000000000-BLYN8:1:1101:5780:10338 1:N:0:1
ACTCCTACGGGAGGCAGCAGTGGGGAATATTGGACAATGGGCGAAAGCCTGATCCAGCCATGCCGCGTGTGTGAAGAAGGTCTTCGGATTGTAAAGCACTTTAAGTTGGGAGGAAGGGCATTAACCTAATACGTTAGTGCTTTGACGTTACCGACAGAATAAGCACCGGCTAACTCTGTGCCAGCAGCCGCGGTAATACAGAGGGTGCAAGCGTTAATCGGAATTACTGGGCGTAAAGCGCGCG
+
GGGGGGGGGGGGGGGGGGGGGGGGGGGGGGGGGGGGGGGGGGGGGGGGGGGGGGGGGGGGGGGGGGGGGGGGGGGGGGGGGGGGGGGDEGGFFFFGGGGGGGGGGGGGGGGGGGGGGGGGGGGGGGGGCGGGGGGGGGGGGGGGGGGGGGGGGGGGGGGGFFGFGFCEGGGGGGGGGGGGGGGGGGGGGGDGGEGGGGGGGFGGGGGGGGGFGEGGGGGGGGGGGGGGGG5A795>FGGGGGGG
@M03364:276:000000000-BLYN8:1:1101:10001:10341 1:N:0:1
ACTCCTACGGGAGGCAGCAGTGGGGAATATTGGACAATGGGCGAAAGCCTGATCCAGCCATGCCGCGTGTGTGAAGAAGGTCTTCGGATTGTAAAGCACTTTAAGTTGGGAGGAAGGGCATTAACCTAATACGTTAGTGCTTTGACGTTACCGACAGAATAAGCACCGGCTAACTCTGTGCCAGCAGCCGCGGTAATACAGAGGGTGCAAGCGTTAATCGGAATTACTGGGCGTAAAGCGCGCG
+
GGGGGGGGGGGGGGGGGGGGGGGGGGGGGGGGGGGGGGGGGGFGGGGGGGGGGGGGGGGGGGGGGGGGGGGGGGGGGGGGGGGGGGGGGGGGGGGGGGGGGGGGGGGGGGGGGGGGGGGGGGGGGGGGGGGGGGGGGGGFGGGGGGGGGGGFGGGGGGGGGGGGGGGGGGGGGGGGGGGGGGGGGGGGGGGGGGGGGGGGGGGGDEGGGGGGGGGGGGGGGGGGGGGGGGDGGGGDDFGGGGGD
@M03364:276:000000000-BLYN8:1:1101:2143:10349 1:N:0:1
ACTCCTACGGGAGGCAGCAGTGGGGAATATTGGACAATGGGCGAAAGCCTGATCCAGCCATGCCGCGTGTGTGAAGAAGGTCTTCGGATTGTAAAGCACTTTAAGTTGGGAGGAAGGGCATTAACCTAATACGTTAGTGCTTTGACGTTACCGACAGAATAAGCACCGGCTAACTCTGTGCCAGCAGCCGCGGTAATACAGAGGGTGCAAGCGTTAATCGGAATTACTGGGCGTAAAGCGCGCG
+
GGGGGFGGGGGGGGGGGGGGCFGCFGGGGGGGGGGGGGGGGGGGGGGGGGGGGGGGGGGGFDGGGGGGGGGGGGGGGGFGGGGFGGGGGGGGGFAEGGG8FGGGGGDGGDFGGGGF77CFFEGGGGFGGGGGDFFG+@DGFEFEGA7CDFGDDFG>BFCEFCEGGFGDGGEGGGGGFGG9F9FGFGGGGGGGCEGEGFFCCFEG>BCCEF9CGGGGFCG75?8>CGGDCFFGGGGDF:DGG<DD
@M03364:276:000000000-BLYN8:1:1101:12706:10354 1:N:0:1
ACTCCTACGGGAGGCAGCAGTAGGGAATCTTCGGCAATGGGGGCAACCCTGACCGAGCAACGCCGCGTGAGTGAAGAAGGTTTTCGGATCGTAAAACTCTGTTGTTAGAGAAGAACGTTAAGTAGAGTGGAAAGTTACTTAAGTGACGGTATCTAACCAGAAAGGGACGGCTAACTACGTGCCAGCAGCCGCGGTAATACGTAGGTCCCAAGCGTTGTCCGGATTTATTGGGCGTAAAGCGAGC
+
GGGGGGGGGGGGGGGGGGGGGGGGGGGGGGGGGGGGGGGGGGGGGGGGGGGGGGGGGGGGGGGGGGGGGGGGGGGGGGGGGGGGGGGGGGGGGGGGGGGGGGGGGGGGGGGGGGGFGFGGGGGGGGGGGGGGFGGGGGGGGGGGGGGGGGGGGGGGGGGGGGGGGGGGGDGGGGGGGGGGGGGGGGGGGGGGGGGGGGGFGCFGGGGFFGGGGGEGGGGGGGGGGFGGGGGGGGEGGGGGGGG3
@M03364:276:000000000-BLYN8:1:1101:10228:10380 1:N:0:1
ACTCCTACGGGAGGCAGCAGTAGGGAATCTTCCACAATGGACGAAAGTCTGATGGAGCAACGCCGCGTGAGTGAAGAAGGTTTTCGGATCGTAAAACTCTGTTGTTGGAGAAGAACGTATTTGATAGTAACTGATCAGGTAGTGACGGTATCCAACCAGAAAGCCACGGCTAACTACGTGCCAGCAGCCGCGGTAATACGTAGGTGGCAAGCGTTGTCCGGATTTATTGGGCGTAAAGCGAGCG
+
GGGGGGGGGGGGGGGGGGGGGGGGGGGGGGGGGGGGGGGGGGGGGGGFGGGGGGGGGGGGGDGGGGGGGGGGGGGGGGGGGGGGGGGGGGGGGGGGGGGGGGGGGGGG8FFGGGGGGGGGGGGGGGGGGGGGGGGGGGGFGGFGGGGGGGGGGGGGGGGGGGGGGGGGGGEGGGGGGGGGGGGGGGGGGGGGGGGDGFFGG?FGGGGGGEFGGGGDGGGGDC8>9C?FCGGGGGGGGGGGGGDD
@M03364:276:000000000-BLYN8:1:1101:3366:10381 1:N:0:1
ACTCCTACGGGAGGCAGCAGTAGGGAATCTTCGGCAATGGGGGCAACCCTGACCGAGCAACGCCGCGTGAGTGAAGAAGGTTTTCGGATCGTAAAACTCTGTTGTTAGAGAAGAACGTTAAGTAGAGTGGAAAGTTACTTAAGTGACGGTATCTAACCAGAAAGGGACGGCTAACTACGTGCCAGCAGCCGCGGTAATACGTAGGTCCCAAGCGTTGTCCGGATTTATTGGGCGTAAAGCGAGC
+
GGGGCGGGGGGGGGGGGGGGGGGGGGGGGGGGGGGGGGGGGGGGGGGGGGGGGGGGGGGGGDGGGGGGGGGEGGGGGGGGGGGGGGGGGGGGGGGGGGGGGGGGGGGGGGGGGGGGGCFGGGFGGFGGGGGDEGGGGGDGGGGGGGGGGGGGGGGGGGGGGGGGGGGGGGGGGGGGGGGGGGFFGFGGGGGGGGEGGGGGGBEFGGFGGGGGGGGG5EGGGGGGGGGGGGCFGCEEDGGGGGG<
@M03364:276:000000000-BLYN8:1:1101:25812:10397 1:N:0:1
ACTCCTACGGGAGGCAGCAGTAGGGAATCTTCGGCAATGGGGGCAACCCTGACCGAGCAACGCCGCGTGAGTGAAGAAGGTTTTCGGATCGTAAAACTCTGTTGTTAGAGAAGAACGTTAAGTAGAGTGGAAAGTTACTTAAGTGACGGTATCTAACCAGAAAGGGACGGCTAACTACGTGCCAGCAGCCGCGGTAATACGTAGGTCCCGAGCGTTGTCCGGATCTATTGGGCGTAAAGCGAGC
+
CEFFGGGGGG+CGFCGGGFGE,CFCFCGGGDGFFGDCFGGGGGGGGGGGGFC@FGECCFEFFCFFGG7CCFFCECAFFGDAFCGGGGGFDGGGG+C=?F,8CBFGGDGGGFEFGGGGGGFFFFFFGGGFGF9CGGGCGGGGAEGGDCEGEGGGCFGGFEFDCAEFGGGGGDFCCCEGFGGFGBFFGGGGEEGEGC:>CCFGFCE895<8=E85CEDGGGGGG8:*3:FFFFDF::ED5C>DD57
@M03364:276:000000000-BLYN8:1:1101:5594:10411 1:N:0:1
ACTCCTACGGGAGGCAGCAGTAGGGAATCTTCGGCAATGGGGGCAACCCTGACCGAGCAACGCCGCGTGAGTGAAGAAGGTTTTCGGATCGTAAAACTCTGTTGTTAGAGAAGAACGTTAAGTAGAGTGGAAAGTTACTTAAGTGACGGTATCTAACCAGAAAGGGACGGCTAACTACGTGCCAGCAGCCGCGGTAATACGTAGGTCCCAAGCGTTGTCCGGATTTATTGGGCGTAAAGCGAGC
+
GGGGGGGGGGGGGGGGGGGGGGGGGGGGGGGGGGGGGGGGGGGGGGGGGGGGGGGGGGGGGGGGGGGGGGGGGGGGGGGGGGGGGGGGGGGGGGGGGGGGGGGGGGGGGGGGGGGGGGGGGFFGGGGGGGGGGFFFGGGGGGGGGGGGGGGGGGGGGFGGGGGGGGFGGEGGGGGGGGGGCGGGGGGGGFGEEGGGGGGGGGGGGGGGGGGGGGEGGGGGGGDGGGGGGGGGGGGEGG>C<DG5
@M03364:276:000000000-BLYN8:1:1101:16380:10411 1:N:0:1
ACTCCTACGGGAGGCAGCAGTAGGAATCTTCGGCAATGGGGGCAACCCTGACCGAGCAACGCCGCGTGAGTGAAGAAGGTTTTCGGATCGTAAAACTCTGTTGTTAGAGAAGAACAAGGATGAGAGTAAAATGTTCATCCCTTGACGGTATCTAACCAGAAAGCCACGGCTAACTACGTGCCAGCAGCCGCGGTAATACGTAGGTGGCAAGCGTTGTCCGGATTTATTGGGCGTAAAGCGAGCG
+
GGGGGGGGGGGGGGGGGGGGGGGGGGGGGGGGGGGGGGGGGGGGGGGGGGGGGGGGGGGGGGGGGGGGGGGGGGGGGGGGGGGGGGGGGGGGGGGGGGGGGGGGGGGGGGGGGGGGGGGGFGGGGGGGGGGGGGGGGGGGGGGGGGGGGGGGGGGGGGGGGGGGGGGGGGGGGGGGGGGGGGGGGGGGGGGGDEGGGGGGGGGGGGGGGGGGGEGGGGGGGGG*AFFGGGGGGGGGGGGGGG:7
@M03364:276:000000000-BLYN8:1:1101:16219:10463 1:N:0:1
ACTCCTACGGGAGGCAGCAGTGGGGAATATTGGACAATGGGCGAAAGCCTGATCCAGCCATGCCGCGTGTGTGAAGAAGGTCTTCGGATTGTAAAGCACTTTAAGTTGGGAGGAAGGGCATTAACCTAATACGTTAGTGCTTTGACGTTACCGACAGAATAAGCACCGGCTAACTCTGTGCCAGCAGCCGCGGTAATACAGAGGGTGCAAGCGTTAATCGGAATTACTGGGCGTAAAGCGCGCG
+
GGGGGGGGGGGGGGGGGGGGGGGGGGGGGGGGGGGGGGGGGGGGGGGGGGGGGGGGGGGGGGGGGGGGGGGGGGGGGGGGGGGGGGGGGGGGGGGGGGGGGGGGGFGGGGGGGGGGGGGGGGGGGGGGGGGGGGGGGGGGGGGGGGGDGGGGGGGGGGCGGGGGGGGGGGGGGGGGGGGGGGGGGGGGDGGGGGGGGGGGGFGGGGGGGGGGGGGGGGGGGGGGGGGGGFGGGGGGDGGGDDDD
@M03364:276:000000000-BLYN8:1:1101:9176:10467 1:N:0:1
ACTCCTACGGGAGGCAGCAGTAGGGAATCTTCCACAATGGACGAAAGTCTGATGGAGCAACGCCGCGTGAGTGAAGAAGGGTTTCGGCTCGTAAAGCTCTGTTGTTAAAGAAGAACGTGGGTGAGAGTAACTGTTCACCCAGTGACGGTATTTAACCAGAAAGCCACGGCTAACTACGTGCCAGCAGCCGCGGTAATACGTAGGTGGCAAGCGTTATCCGGATTTATTGGGCGTAAAGCGAGCG
+
GGGGGGGGGGGGGGGGGGGGGGGGGGGGGGGGGGGGGGGGGGGGGGGGGGGGGGGGGGGGGGGGGGGGGGGGGGGGGGGGGGGGGGGGGGGGGGGGGGGGGEGGGGGGGGGGGGGGGFGGGEEGGGGGGGGG,@FFGGFGGGGGGGGGEGGGDFGGGGGGGGGGGGGGGDEGGGGGGGGFGGGGGGGGGGGGGGGGFGGGGGGGGFGGGGGGGGGCEFEGGGGDCF7EGCFFGGGGGGFGGDGD
@M03364:276:000000000-BLYN8:1:1101:8189:10469 1:N:0:1
ACTCCTACGGGAGGTAGCAGTAGGGAATCTTCCACAATGGACGAAAGTCTGATGGAGCAACGCCGCGTGTGTGAAGAAGGTTTTCGGATCGTAAAACTCTGTTGTTGGAGAAGAACGTATTTGATAGTAACTGATCAAGTAGTGACGGTATCCAACCAGAAAGCCACGGCTAACTACGTGCCAGCAGCCGCGGTAATACGTAGGTGGCAAGCGTTGTCCGGATTTATTGGGCGTAAAGCGAGCG
+
GGGGGGGGGGGGGGGGGGGGGGGGGGGGGGGGGGGGGGGGGGGGGGGGGGGGGGGGGGGGGGGGGGGGGGGGGGGGGGGGGGGGGGGGGGGGGGGGGGGGGGGGGGGGFGGGGGGGGGGGGFGGGGGGGGGGFFGGGGGGCGGGFGGGGGGGGGGGGGG@GGGGFGGGGDGGGGGGGCGGGGGGGGGGGGGGGG>*CEFGGGGEEFGGGGGGGGEGEGFGE;CGDGGGGGGGGGGGGGGGGGGD
@M03364:276:000000000-BLYN8:1:1101:10736:10470 1:N:0:1
ACTCCTACGGGAGGCAGCAGTGGGGAATATTGCACAATGGGCGCAAGCCTGATGCAGCCATGCCGCGTGTATGAAGAAGGCCTTCGGGTTGTAAAGTACTTTCAGCGAGGAGGAAGGTGTTGTAGTTAATAGCTGCAGCAATTGACGTTACTCGCAGAAGAAGCACCGGCTAACTCCGTGCCAGCAGCCGCGGTAATACGGAGGGTGCAAGCGTTAATCGGAATTACTGGGCGTAAAGCGCACG
+
GGGGGGGGGGGGGGGGGGGGGGGGGGGGGGGGGGGGGGGGGGGGGGGGGGGGGGGGGGGGGGGGGGGGGGGGGGGGGGGGGGGGGGGGFGGGGGGGGGGGGGGGGGGFFGGGGGGGGGGGGGGGFGGGGGGGGGGGGGGGGGGGGGGGGGGGGGGGGGGGGGGGGGGGGGGGGGGGGGGGGGGGDFGGGGGGGGGGGGGGGGGGGEGGGGGGGGGEGGGGGGGGGGGFFGGGGGGGDF=D7<DC
@M03364:276:000000000-BLYN8:1:1101:5055:10488 1:N:0:1
ACTCCTACGGGAGGCAGCAGTAGGGAATCTTCGGCAATGGGGGCAACCCTGACCGAGCAACGCCGCGTGAGTGAAGAAGGTTTTCGGATCGTAAAACTCTGTTGTTAGAGAAGAACGTTAAGTAGAGTGGAAAGTTACTTAAGTGACGGTATCTAACCAGAAAGGGACGGCTAACTACGTGCCAGCAGCCGCGGTAATACGTAGGTCCCAAGCGTTGTCCGGATTTATTGGGCGTAAAGCGAGC
+
GGGGGGGGGGGGGGGGGGGGGGGGGGGGGGGGGGGGGGGGGGGGGGGGGGGGGGGGGGGGGGGGGGGGGGGGGGGGFGGGGGGGGGGGGGGGGGGGGGGGGGGGGGGGGGGGGGGGGGGGGGEGGGGFGGGGGGGGGGFGGGGGFFGGGGGGGGGGGGGGGGGGGDGGGDEGGFGGGGGFGGFGGGGGGGGGGEGGGGGGGGGGGGFGGFGFGGGCCEFFEGGGGGGFF7CFGDEGGGGGGG7/
@M03364:276:000000000-BLYN8:1:1101:17630:10490 1:N:0:1
ACTCCTACGGGAGGCAGCAGTGGGGAATATTGGACAATGGGCGAAAGCCTGATCCAGCCATGCCGCGTGTGTGAAGAAGGTCTTCGGATTGTAAAGCACTTTAAGTTGGGAGGAAGGGCATTAACCTAATACGTTAGTGCTTTGACGTTACCGACAGAATAAGCACCGGCTAACTCTGTGCCAGCAGCCGCGGTAATACAGAGGGTGCAAGCGTTAATCGGAATTACTGGGCGTAAAGCGCGCG
+
GGGGGGGGGGGGGGGGGGGGGGGGGGGGGGGGGGGGGGGGGGGGGGGGGGGGGGGGGGGGGGGGGGGGGGGGGGGGGGGGGGGGGGGGGGGGGGGGGGGGFGGGGGFGGGGGGGGGGGGGGGGGGGGGGGGGGGGGGGGGGGGGGGGGGGGGGCFGGGFGGGGGGGGGGGGGGGGGGGGGGGGGGGGGGGGGGGGGG@FGGGGGGGGGGGGGGGGGGGFGEEGGGGCCEFFDGDEGC>FGDGGD
@M03364:276:000000000-BLYN8:1:1101:10621:10493 1:N:0:1
ACTCCTACGGGAGGCAGCAGTGGGGAATATTGCACAATGGGCGCAAGCCTGATGCAGCCATGCCGCGTGTATGAAGAAGGCCTTCGGGTTGTAAAGTACTTTCAGCGAGGAGGAAGGCATTAAGGTTAATAACCTTAGTGATTGACGTTACCGACAGAATAAGCACCGGCTAACTCTGTGCCAGCAGCCGCGGTAATACAGAGGGTGCAAGCGTTAATCGGAATTACTGGGCGTAAAGCGCGCG
+
GGGGGGGGGGGGGGGGGGGGGGGGGGGGGGGGGGGGGGGGGGGGGGGGGGGGGGGGGGGGGGGGGGGGGGGGGGGGGGGGGGGGGGGGGGGGGGGGGGGGGGGGGGGGGGGGGGGGGGGGGGGGGGGGGGGGGGGGFFGGGGGGGGGGGGGGGGGGGGGGGGGGGGGDGGGGGGGGGGGGGGGGGGGGGGGGGGGGGGGGGGGGDEGGGGGGGGGGGGGGGGGGCGGGGGGFGGGDFGGGGGGG
@M03364:276:000000000-BLYN8:1:1101:18999:10494 1:N:0:1
ACTCCTACGGGAGGCAGCAGTGGGGAATATTGCACAATGGGCGCAAGCCTGATGCAGCCATGCCGCGTGTATGAAGAAGGCCTTCGGGTTGTAAAGTACTTTCAGCGAGGAGGAAGGTGTTGTGGTTAATAACCGCAGCAATTGACGTTACTCGCAGAAGAAGCACCGGCTAACTCCGTGCCAGCAGCCGCGGTAATACGGAGGGTGCAAGCGTTAATCGGAATTACTGGGCGTAAAGCGCACG
+
GGGGGGGGGGGGGGGGGGGGGGGGGGGGGGGGGGGGGGGGGGGGGGGGGGGGGGGGGGGGGGGGGGGGGGGGGGGGGGGGGGGGGGGGGGGGGGGGGGGGGGGGGGGGGGGGGGGGGGGGGGGGGGGGGGGGGGGGGGGGGGGGGGGGGGGGGGGGGGGGGGGGGGGGGGGGGGGGGGGGGGGGGGGGGGGGGGGGGGGGGGGGGGGGGGGGGGGGGGGGGGGGGGGGGGGGGGGGGGGGGGGC
@M03364:276:000000000-BLYN8:1:1101:3175:10514 1:N:0:1
ACTCCTACGGGAGGCAGCAGTGGGGAATATTGGACAATGGGCGAAAGCCTGATCCAGCCATGCCGCGTGTGTGAAGAAGGTCTTCGGATTGTAAAGCACTTTAAGTTGGGAGGAAGGGCATTAACCTAATACGTTAGTGCTTTGACGTTACCGACAGAATAAGCACCGGCTAACTCTGTGCCAGCAGCCGCGGTAATACAGAGGGTGCAAGCGTTAATCGGAATTACTGGGCGTAAAGCGCGCG
+
GGGGGGGGGGGGGGGGGGGGGGGGGGGGGGGGGGGGGGGGGGGGGGGGGGGGGGGGGGGGGGGGGGGGGGGGGGGGGGGGGGGGGGGGGGGGGGGGGGGGGGGGGFGGGGGGGGGGGGGGGGGGGGGGGGGGGGGGGGGGGGGGGGEGGGGEGGGGGGGGGGGGGGGGGGGGGFFCFGGGFGGGFGGGGCCCGGGGGGGDGGFF7EEEFGFC=CGG*<EGECEFFGFGFFGGG<EGG=CDGGGD
@M03364:276:000000000-BLYN8:1:1101:24958:10522 1:N:0:1
ACTCCTACGGGAGGCAGCAGTAGGGAATCTTCGGCAATGGGGGCAACCCTGACCGAGCAACGCCGCGTGAGTGAAGAAGGTTTTCGGATCGTAAAACTCTGTTGTTAGAGAAGAACGTTAAGTAGAGTGGAAAGTTACTTAAGTGACGGTATCTAACCAGAAAGGGACGGCTAACTACGTGCCAGCAGCCGCGGTAATACGTAGGTCCCAAGCGTTGTCCGGATTTATTGGGCGTAAAGCGAGC
+
GGGFGGGGGGGGGGGGGGGGFFGFEGGFGGGGGGGGGAFGEGFGGGGGGGGGGGGGGEGGGGGGGEG@FFGGGGGGGGGGGGGCGGGGGGGGGGGGGGGGGGGGFFEFFGGGGGGGGFGGGGGGGGGGGDAFGGGGGCFGGAFFCDFEE:FGGD<DDFGGGGGGFFFGDGGGGGGGFCEGGGGGGGGGGGGGGGGGGG9FGGGGGGGGG9CGGGGC5:<9CEE=C@?CCFGFF)1CGFGGGGC5
@M03364:276:000000000-BLYN8:1:1101:27205:10527 1:N:0:1
ACTCCTACGGGAGGCAGCAGTAGGGAATCTTCGGCAATGGGGGCAACCCTGACCGAGCAACGCCGCGTGAGTGAAGAAGGTTTTCGGATCGTAAAACTCTGTTGTTAGAGAAGAACGTTAAGTAGAGTGGAAAGTTACTTAAGTGACGGTATCTAACCAGAAAGGAACGGCTAACTACGTGCCAGCAGCCGCGGTAATACGTAGGTCCCAAGCGTTGTCCGGATTTATTGGGCGTAAAGCGAGC
+
FGGGGGGGGGEGGDEFGGGFGCCCCFFFFGEEDGCGG@F8,@FGGGG8FG<EGGGC@FEGDFGGGEGEGGGGGAACFDG8B,?FFECC@FGGGGFE@FEEFFFFEFGEDGFF8DG8@FGFGGGGD9?FGGFFFCDEFGFGGGGGG<FBCFGCGFGFECCC,DEGF,3DCC@CFCCEFGCF:FCF8*2,=;5B*8BCGGC9BFFFGG+>E7CGGCE5C=F7:8E=80<+<<6E7/:CD3>>)979
@M03364:276:000000000-BLYN8:1:1101:27319:10582 1:N:0:1
ACTCCTACGGGAGGCAGCAGTGGGGAATATTGGACAATGGGCGAAAGCCTGATCCAGCCATGCCGCGTGTGTGAAGAAGGTCTTCGGATTGTAAAGCACTTTAAGTTGGGAGGAAGGGCATTAACCTAATACGTTAGTGTTTTGACGTTACCGACAGAATAAGCACCGGCTAACTCTGTGCCAGCAGCCGCGGTAATACAGAGGGTGCAAGCGTTAATCGGAATTACTGGGCGTAAAGCGCGCG
+
GGGGGGCGDGGGGGGGGG9FGFGFGGGGGGGFFGGGGGGGGGGGGEEFGGGGEDGGGGGGGGGGGGGGGFGGFGGGGGDAFGGGGGGDEFGGGEFFGGGDFFDAEFAFEGFGGD@EGDGGGFCFG99=FGGGGFFGGGGFGGGGGGGEDFGGEFEFGD>CGFAFFFGGGEEGCFG9FGGGGDGFDGCFDEEGGCEEGFGGG9CCEEDGGGFGGEGGGG?CED=FGGGGGE=CCD*CFFGDDGD9
@M03364:276:000000000-BLYN8:1:1101:4815:10592 1:N:0:1
ACTCCTACGGGAGGCAGCAGTAGGGAATCTTCGGCAATGGGGGCAACCCTGACCGAGCAACGCCGCGTGAGTGAAGAAGGTTTTCGGATCGTAAAACTCTGTTGTTAGAGAAGAACGTTAAGTAGAGTGGAAAGTTACTTAAGTGACGGTATCTAACCAGAAAGGGACGGCTAACTACGTGCCAGCAGCCGCGGTAATACGTAGGTCCCAAGCGTTGTCCGGATTTATTGGGCGTAAAGCGAGC
+
GGGGGGGGGGGGGGGGGGGGGGGGGGGGGGGGGGGGGGGGGGGGGGGGGGGGGGGGGGGGGGGGGGGGGGGGGGGGGGGGFGGGGGGGGGGGGGGGGGGGGGGGGGGGGGGGGGGGGGGGGGGGGGGGFGGGGGGGGGGDGGGGGGGGGGGGGGGGGGGGGGGFGGGGGGGEGGGGGGGGGGGGGGGGGFGDGGEEEGGGGGGGGGGGFGGGGGGDGGGGGGGCEGGGGGGFGGGGGGGGDGG5
@M03364:276:000000000-BLYN8:1:1101:10443:10599 1:N:0:1
ACTCCTACGGGAGGCAGCAGTGGGGAATATTGGACAATGGGCGAAAGCCTGATCCAGCCATGCCGCGTGTGTGAAGAAGGTCTTCGGATTGTAAAGCGCTTTAAGTTGGGAGGAAGGGCATTAACCTAATACGTTAGTGTTTTGACGTTACCGACAGAATAAGCACCGGCTAACTCTGTGCCAGCAGCCGCGGTAATACAGAGGGTGCAAGCGTTAATCGGAATTACTGGGCGTACAGCGCGCG
+
GGGGGGGGGDGGGGGGGGGGGGGGGGGGGGGGGGGGGGGGGGGGGGGFGGGCGGGGGGGGGGGGGGGGGGGGGGGGGGGGGGGGGGGGGGGGGGGGGGGGGGGGGFGGGGFGGGGCGGGGGGGGGGFGGGGFFFGGGFFGGGGGGFGGGGGGGGGGGGGGGGGFFGFFGGGGGGGGGGGGGGGGGGGGFGCEGGGGDGGGFFFFGGGGGGFGDEGGGGC5ED=EGGGGGGGCDGG*9>FGGGGG
@M03364:276:000000000-BLYN8:1:1101:9807:10621 1:N:0:1
ACTCCTACGGGAGGCAGCAGTGGGGAATATTGGACAATGGGCGAAAGCCTGATCCAGCCATGCCGCGTGTGTGAAGAAGGTCTTCGGATTGTAAAGCACTTTAAGTTGGGAGGAAGGGCATTAACCTAATACGTTAGTGCTTTGACGTTACCGACAGAATAAGCACCGGCTAACTCTGTGCCAGCAGCCGCGGTAATACAGAGGGTGCAAGCGTTAATCGGAATTACTGGGCGTAAAGCGCGCG
+
GGGGGGGGGGGGGGGGGGGGGGGGGGGGGGGGGGGGGGGGGGGGGGGGGGGGGGGGGGGGGGGGGGGGGGGGGGGGGGGGGGGGGGGGGGGFGFGGGGGGGGGGGGGGGGGGGGGGGGGGGGGGGGGGGGGGGGGGGGGGGGGGGGGGGGGGGGGGGGGGGGGGGGGGGGGGGGGGGGGGGGGGGGGGGGGGGGGGGGGGGGGGGGGGGGGGGGGGGGGGGGGGGGGGGGGGDGGEGGGGGGDG
@M03364:276:000000000-BLYN8:1:1101:26356:10625 1:N:0:1
ACTCCTACGGGAGGCAGCAGTAGGGAATCTTCCGCAATGGGCGAAAGCCTGACGGAGCAACGCCGCGTGAGTGATGAAGGGTTTCGGATCGTAAAACTCTGTTGTTAGAGAAGAACGTTAAGTAGAGTGGAAAGTTACTTAAGTGACGGTATCTAACCAGAAAGGGACGGCTAACTACGTGCCAGCAGCCGCGGTAATACGTAGGTCCCAAGCGTTGTCCGGATTTATTGGGCGTAAAGCGAGC
+
GGGGFGGGGGGDEFEEFGGGG@FFGGGG9FGFGEGGGGGGGFGGGGEGGGGGGGDGGGDFFGDCFEGGGEGGGGGGGGGGEGGGGGGGGGGGGEGAFGFGGGEFGGGGEGGFGGFDFGFGBFF5F9AFGFFCEFGGGGD<F9DECFEEDGG?FG,FG7FFFGG?CCFGC:FGG7DDFCGF:EGGGFCGF5EGGEGBEGGFGGGGGGC2:CCC8E5?CCG+:EE5EFFFF7FG4CCEG<DC5DG)
@M03364:276:000000000-BLYN8:1:1101:17409:10661 1:N:0:1
ACTCCTACGGGAGGCAGCAGTGGGGAATATTGGACAATGGGTGAAACCCTGATCCAGCCATGCCGCGTGTGTGAAGAAGGTCTTCGGATTGTAAAGCACTTTAAGTTGGGAGGAAGGGGTGAAGTAACGACTCACCTTTGACGTTACCAACAGAATAAGCACCGGCTAACTTCGTGCCAGCAGCCGCGGTAATACGAAGGGTGCAAGCGTTAATCGGAATAACTGGGCGTAAAGAGCGCGTAGG
+
GGGGGGGGGGGEGCFGGGGGGFGGGGGGGGGGGGGGGGFGGGGGGGFCFFGGGGGGFGDGF<CFGGGFC@FGGGGGECCGGG?FFGGGGCFFGGGGGFGGEGFFGGFGFC<FGFGGGGGGG7EEFGGFGCECFG?EDFCGGEGEGGEDF8>FFFGCFF,@F,5@@FCFCFGFFGDGGFFGFDFFGGGEG5:CC@BF5CEGGCC8CCGCEGGCF?7CG55=+>FF9CFDECEGGG+0297<5<GD
@M03364:276:000000000-BLYN8:1:1101:28748:10663 1:N:0:1
ACTCCTACGGGAGGCAGCAGTAGGGAATCTTCGGCAATGGGGGCAACCCTGACCGAGCAACGCCGCGTGAGTGAAGAAGGTTTTCGGATCGTAAAACTCTGTTGTTAGAGAAGAACGTTAAGTAGAGTGGAAAGTTACTTAAGTGACGGTATCTAACCAGAAAGGGACGGCTAACTACGTGCCAGCAGCCGCGGTAATACGTAGGTCCCAAGCGTTGTCCGGATTTATTGGGCGTAAAGCGAGC
+
GGFGGGGGGGGGGGGGGDGGGGGGGGGGGGGGGGGGGGGGGGGGGGGGGGGGGGGGEFFGGGDFGGGGGFEFFGGGGGGGGFGGGGGGGGGGGGFGFGFFGFGGGCGGGGGGGGGGGCFFGF?FCGGFFGFGGGGFFFGGGGGGGDGGGGFGFGGFGEGFFGGGGDGGGEGDFFGFF@FFGFFFCFGGGCEDEGGGGGGCGGGGDGGECGFFGGCGDGGGDGCGEGFGGG?FGGGGGCCDGCG)
@M03364:276:000000000-BLYN8:1:1101:6105:10699 1:N:0:1
ACTCCTACGGGAGGCAGCAGTAGGGAATCTTCGGCAATGGGGGCAACCCTGACCGAGCAACGCCGCGTGAGTGAAGAAGGTTTTCGGATCGTAAAACTCTGTTGTTAGAGAAGAACGTTAAGTAGAGTGGAAAATTACTTAAGTGACGGTATCTAACCAGAAAGGGACGGCTAACTACGTGCCAGCAGCCGCGGTAATACGTAGGTCCCAAGCGTTGTCCGGATTTATTGGGCGTAAAGCGAGG
+
GGGGGGGGGGGGGGGGGGGGGGGGGGGGGGGGGGGGGGGGGGGGGGGGGGGGGGGGGGGGGGGGGGGFGGFGGGGGGGGGGGGGGGGGGGGGGGGGGGGGGGGGGGGGFGGGGGGGGGGGGGGGGGGGGGGGGGGGGGGGGFGGGFGEGGGGGGGDFGGFGFEBFGGGEFGGGGGGGGGGGGGGGGGGGFGGGGGGGFFGG?FGGGF?FGGGGDG5CEGGGGGGG?CFFFGGGGEGDGGGGDG)
@M03364:276:000000000-BLYN8:1:1101:16918:10702 1:N:0:1
ACTCCTACGGGAGGCAGCAGTGGGGAATATTGCACAATGGGCGCAAGCCTGATGCAGCCATGCCGCGTGTATGAAGAAGGCCTTCGGGTTGTAAAGTACTTTCAGCGAGGAGGAAGGTGTTGTGGTTAATAACCGCAGCAATTGACGTTACTCGCAGAAGAAGCACCGGCTAACTCCGTGCCAGCAGCCGCGGTAATACGGAGGGTGCAAGCGTTAATCGGAATTACTGGGCGTAAAGCGCACG
+
GGGGGGGGGGGGGGGGGGGGGGGGGGGGGGGGGGGGGGGGGGGGGGGGGGGGGGGGFGGGGGGGGGGGGGGGGGFGGGGGGGGGGGGGGGGGGGGGGGGGGGGGGFGGGGEGGGGGGFFGGGGGGGGGGGFGGGGGGGGGGFFGGGGGGGGGGGGGGGGGGGGGGFGGGGGGGGGGGGGGEFFGGGDGGGGGGGGGGGGGGGGGGGGGGFFGGGCGGGGFEDGGGGGGFFGGGGGGGGGGDGGC
@M03364:276:000000000-BLYN8:1:1101:4423:10711 1:N:0:1
ACTCCTACGGGAGGCAGCAGTGGGGAATATTGCACAATGGGCGCAAGCCTGATGCAGCCATGCCGCGTGTATGAAGAAGGCCTTCGGGTTGTAAAGTACTTTCAGCGAGGAGGAAGGCGTTGTGGTTAATAACCGCAGCGATTGACGTTACTCGCAGAAGAAGCACCGGCTAACTCCGTGCCAGCAGCCGCGGTAATACGGAGGGTGCAAGCGTTAATCGGAATTACTGGGCGTAAAGCGCACG
+
GGGGGGGGGGGGGGGGGGGGGGGGGGGGGGGGGGGGGGGGGGGGGGGGGGGGGGGGGGGGGGGGGGGGGGGGGGGGGGGGGGGGGGGGGGGGGGGGGGGGGGGGGGGGGGGGGGGGGGGGGGGGGGGGGGGGGGGGGGGD7FGGGGGGGGGGGGGGGGGGGGGGGGGGGGGGGGFGGDGGGGGGGGGGGGGGGGGGGGGGGEGGGGGGGGGGGGGDGGGGGGEFGGGGGGGGDDEGGGGDCDD/
@M03364:276:000000000-BLYN8:1:1101:17531:10714 1:N:0:1
ACTCCTACGGGAGGCAGCAGTAGGGAATCTTCGGCAATGGGGGCAACCCTGACCGAGCAACGCCGCGTGAGTGAAGAAGGTTTTCGGATCGTAAAACTCTGTTGTTAGAGAAGAACGTTAAGTAGAGTGGAAAGTTACTTAAGTGACGGTATCTAACCAGAAAGGGACGGCTAACTACGTGCCAGCAGCCGCGGTAATACGTAGGTCCCGAGCGTTGTCCGGATTTATTGGGCGTAAAGCGAGC
+
GGGGGGGGGGGGGGGGGGGGGGGGGGGGGGGGGGGGGGGGGGGGGGGGGGGGGGGGGGGGGGGGGGGGGFGGGGGGGGGGE?FGGGGDGGGGGGGGGGGGGGGGGGGGGGGGGGGGGFEFFDFGGGGGCGFFGGGGGGGGGGGGGGGGGGGGGGGGGGGGGGGF>FGGGD7CGGGGGGGGGGCGFEFGGGGGGDEGGGGGGGGGGGGGGGGEGGGDGGGGGGGGGGGGGFGFFGEECFFFC57)
@M03364:276:000000000-BLYN8:1:1101:14401:10729 1:N:0:1
ACTCCTACGGGAGGCAGCAGTGGGGAATATTGGACAATGGGCGAAAGCCTGATCCAGCCATGCCGCGTGTGTGAAGAAGGTCTTCGGATTGTAAAGCACTTTAAGTTGGGAGGAAGGGCATTAACCTAATACGTTAGTGCTTTGACGTTACCGACAGAATAAGCACCGGCTAACTCTGTGCCAGCAGCCGCGGTAATACAGAGGGTGCAAGCGTTAATCGGAATTACTGGGCGTAAAGCGCGCG
+
GGGGGGGGGGGGGGGGGGGGGGGGGGGGGGGGGGGGGGGGGGGGGGGGGGGGGGGGGGGGGGGGGGGGGGGGGGGGGGGGGGGGGGGGGGGGGGGGGGGGGGGGGFGGGGGGGGGGGGGGGGGGFGGGGGGGGGGGGGGGGGGGFGGGGGGGGCGGGGGGGGGGGGGGGGGGGGGGGGGGGGGGGGGGGGGGGGGGGGGGGGGGGGGGCFFGGGGGGGGGGGGGGGGGGGFFGGGGGGGGGGGG
@M03364:276:000000000-BLYN8:1:1101:11728:10737 1:N:0:1
ACTCCTACGGGAGGCAGCAGTGGGGAATATTGGACAATGGGCGAAAGCCTGATCCAGCCATGCCGCGTGTATGAAGAAGGCCTTCGGGTTGTAAAGTACTTTCAGCGAGGAGGAAGGCGTTGTGGTTAATAACCGCAGCGATTGACGTTACTCGCAGAAGAAGCACCGGCTAACTCCGTGCCAGCAGCCGCGGTAATACGGAGGGTGCAAGCGTTAATCGGAATTACTGGGCGTAAAGCGCACG
+
GGGGGGGGGGGGGGGGGGGGGGGGGGGGGGGGGGGGGGGGGGGGGGGGGGGGGGGGGGGGGGGGGGGGGGGGGGGGGGGGGGGGGGGGGGGGGGGGGGGGGGGGGGGGGGCGGGGGGGGGGGGDEGGGGGGGGGGGGGGGGGGGGGEGGGGGGGGGGGGGGGGGGGGGGGGGGGGGGGGGCGGGGGGGGGGGGGGGGGGGEGGEGGGGGGG=EGGGGGGGGGGGFGGF9CFGGGGGFGFGGGGC
@M03364:276:000000000-BLYN8:1:1101:17503:10752 1:N:0:1
ACTCCTACGGGAGGCAGCAGTGGGGAATATTGGACAATGGGCGAAAGCCTGATCCAGCCATGCCGCGTGTGTGAAGAAGGTCTTCGGATTGTAAAGCACTTTAAGTTGGGAGGAAGGGCATTAACCTAATACGTTAGTGTTTTGACGTTACCGACAGAATAAGCACCGGCTAACTCTGTGCCAGCAGCCGCGGTAATACAGAGGGTGCAAGCGTTAATCGGAATTACTGGGCGTAAAGCGCGCG
+
GGGGGGGGGGGGGGGGGGGGGGGGGGGGGGGGGGGGGGGGGGGGGGGGGGGGGGGGGGGGGGFGGGGGGGGGGGGGGGGGGGGGGGGGGGGGGGGGGGGGGGGGGGGGGGGGGGGGGGGGGGGGGGGGGGFGGGGGGGGGGGGGGGGGGGGGGGGGGGGGGGGGGGGGGGGGGGGGGGGGGGGGGGGGGGGGGGGGGGGGCCGGGGGGGGGGGGGGGGGGGGGGGGGGGGGGGGGGFGFGGGGG
@M03364:276:000000000-BLYN8:1:1101:8703:10752 1:N:0:1
ACTCCTACGGGAGGCAGCAGTAGGGAATCTTCGGCAATGGACGAAAGTCTGACCGAGCAACGCCGCGTGAGTGAAGAAGGTTTTCGGATCGTAAAACTCTGTTGTTAGAGAAGAACGACGAGGAGAGTGGAAAGCTCCTCGTGTGACGGTATCTAACCAGAAAGGGACGGCTAACTACGTGCCAGCAGCCGCGGTAATACGTAGGTCCCGAGCGTTGTCCGGATTTATTGGGCGTAAAGCGAGG
+
GGGGGGGGGGGGGGGGGGGGGGGGGGGGGGGGGGGGGGGGGGGCFFGFFGGFGGEGGGDGGGGGGDGCF=FGGCFGGGDFFGGGGGGGGGGGGGGGGGGFGFGDDFDFCFGGGFGFGCC:3CFCC,FFFFDF9FFCFF?FC>FCF,ECFGGDGGG9FFFFFF?FGG7>FCGGG7CG@CFFFGG@CFGGG*8E8B*:EG?BEB?FG9:CCGEGDEGGGGF7:CCECCFGEFGG4D7EGDC7DGC)
@M03364:276:000000000-BLYN8:1:1101:16262:10754 1:N:0:1
ACTCCTACGGGAGGCAGCAGTGGGGAATATTGGACAATGGGCGAAAGCCTGATCCAGCCATGCCGCGTGTGTGAAGAAGGCCTTCGGATTGTAAAGCACTTTAAGTGGGGAGGAAGCTAATTAACCTAATACGTTAGTACATTGACCGTAACTAGCAAAATAAGCCCCGCCAACTTCTGGCCCAGAAGCCGCGGAAATCCAAGGGGTGCAGGGTTAATTCGAATTAATTGGCCTAAAAGCGTGG
+
GGGGGGGGGGGGGGGGGGGGGGGGGGGGGGGGGGGGGGGGGGGGGGGGGGGGGGGGGGGGGGGGGGGGGGGGGGGGGGGG,FFG94F,CGGGGGGGGGGGGGGGG95,BFGGGG,E,5,,CF,,,,:FFGGG7,BFG<,,,,:E,,,+8++@,,,,,,6,,8,,,,@+@***@>,,,,,,7>1*,2,,?,*1=:*=*2+++++4B****++**3=8C+0+:+;FG++0+<F6***<D***)**)
@M03364:276:000000000-BLYN8:1:1101:10092:10757 1:N:0:1
ACTCCTACGGGAGGCAGCAGTGGGGAATATTGCACAATGGGCGCAAGCCTGATGCAGCCATGCCGCGTGTATGAAGAAGGCCTTCGGGTTGTAAAGTACTTTCAGCGAGGAGGAAGGCATTAAGGTTAATAACCTTAGTGATTGACGTTACTCGCAGAAGAAGCACCGGCTAACTCCGTGCCAGCAGCCGCGGTAATACGGAGGGTGCAAGCGTTAATCGGAATTACTGGGCGTAAAGCGCACG
+
GGGGGGGGGGGGGGGGGGGGGGGGGGGGGGGGGGGGGGGGGGGGGGGGGGGGGGGGFGGGGGGGGGGGGGGGGGGGGGGGGFGGGGGGGGGGGGGGGGGGGDGGGGGGGGGGGGGGGGGGGFGGGGGEGGGGCGGGGGGGGGGGGGGGGGGGGGGGGGGGGGGDDFGGEGGGGGFCGGGGGGGGG?FGGGGGCEGGGGGGG5BEEGGGGGGGGGDCFFCGGGEGGGGGG6@FGDE=GDGGGGGC
@M03364:276:000000000-BLYN8:1:1101:23654:10763 1:N:0:1
ACTCCTACGGGAGGCAGCAGTGGGGAATATTGCACAATGGGCGCAAGCCTGATGCAGCCATGCCGCGTGTATGAAGAAGGCCTTCGGGTTGTAAAGTACTTTCAGCGAGGAGGAAGGCGTTGTGGTTAATAACCGCAGCGATTGACGTTACTCGCAGAAGAAGCACCGGCTAACTCCGTGCCAGCAGCCGCGGTAATACGGAGGGTGCAAGCGTTAATCGGAATTACTGGGCGTAAAGCGCACG
+
GGGGGGGGGGGFFFGGGGGGGGGGEFGFGGGGGFGGGGGGGGEGECFCFFGGFGGGFGGGGGG@FEGFGGGFGGGGGFGGGGGGGGEEFCEFGGGGGGGGEEFGGGG>CGEDGEGFEGGGDEGGGGGDAFDF==FFGCGG:<<FFFGGGGGGGGGGGGGGDGGGFGFEFGDGGGFGFGGGGGGGGGFGGGDEG5EGGGGGCEE>:EGGF7@GECEEGGFGGGCFG7C?CFGGGDGCCDGGD3DD
@M03364:276:000000000-BLYN8:1:1101:25958:10768 1:N:0:1
ACTCCTACGGGAGGCAGCAGTAGGGAATCTTCGGCAATGGGGGCAACCCTGACCGAGCAACGCCGCGTGAGTGAAGAAGGTTTTCGGATCGTAAAACTCTGTTGTTAGAGAAGAACGTTAAGTAGAGTGGAAAGTTACTTAAGTGACGGTATCTAACCAGAAAGGGACGGCTAACTACGTGCCAGCAGCCGCGGTAATACGTAGGTCCCAAGCGTTGTCCGGATTTATTGGGCGTAAAGCGAGC
+
GGGGGFGGGGGGGGGGGGGGGGGGGGGGGGGGGGGGGGGEGGDFFGFGGGGGFGGGGGGGGGGGGBF7>FDGGGGGFGGGGGA@FFFFCFGAFFFFFEGGGGGEFGGGGGGGGGGGGDGGGGFFFEFGGGGEGGGGGGFGGGG,DDFEGGGGGGGGGGGGGGGGDCFCEEGGGGGGGGGGGGGFGGGGGGGGGG8BCB<FGFGGDGFGFFGFGGGGC>+<5C=78EGGGGGFFGGEGF7>7*51
@M03364:276:000000000-BLYN8:1:1101:24807:10776 1:N:0:1
ACTCCTACGGGAGGCAGCAGTGGGGAATATTGCACAATGGGCGCAAGCCTGATGCAGCCATGCCGCGTGTATGAAGAAGGCCTTCGGGTTGTAAAGTACTTTCAGCGAGGAGGAAGGTGTTGTGGTTAATAACCGCAGCAATTGACGTTACTCGCAGAAGAAGCACCGGCTAACTCCGTCCCAGCAGCCGCGGTAATACGGAGGGTGCAAGCGTTAATCGGAATTACTGGGCGTAAAGCGCACG
+
FEFGGGGCFGFE7FEGGG?FGGGGGGGFGGGFGGGFGGFGGGGC7FGGGFGGGGGGFFEFGGGFEEGGGGA<FACDAAEFG8FEDFGDGE7?FFCFAF9F9@ECFFG7CCFGCC8FCFEBFFGD+AAFF,B@FGDEGGGG=FEGGGGEGGEFGGG+@::CFF:DF7FEGDE:EFC,?:@,4;,,:::EFE>>E8B8++?:BCC7C8CCFEFGGEE*:9<FGGEC6<CGC+@F55=*977)9CD)
@M03364:276:000000000-BLYN8:1:1101:20191:10797 1:N:0:1
ACTCCTACGGGAGGCAGCAGTGGGGAATATTGGACAATGGGCGAAAGCCTGATCCAGCCATGCCGCGTGTGTGAAGAAGGTCTTCGGATTGTAAAGCACTTTAAGTTGGGAGGAAGGGCATTAACCTAATACGTTAGTGCTTTGACGTTACCGACAGAATAAGCACCGGCTAACTCTGTGCCAGCAGCCGCGGTAATACAGAGGGTGCAAGCGTTAATCGGAATTACTGGGCGTAAAGCGCGCG
+
GGGGGGGGGGGGGGGGGGGGGGGGDGGGGGGGGGGGGGGGGGGGGGGGGGGGGGFGGGGGGGGGGGGEGGGGGGGGGGGFFGGGGGGGGGGGGFDGGGGGGDAFGGEFGGGGGGGGDGGFGGGGGFFGGGGGGGGGGGFGGGG?FGGGGGGGGFGGGGGGGGGGGGGGGGGGGGGGGGGGGDGGGGGGGGGGGGGEGGGGGGGGGEGGGFGGGGGGGGGFGGGGGGGGGGGGGDGEGFGGGGGD
@M03364:276:000000000-BLYN8:1:1101:18687:10815 1:N:0:1
ACTCCTACGGGAGGCAGCAGTAGGGAATCTTCGGCAATGGGGGCAACCCTGACCGAGCAACGCCGCGTGAGTGAAGAAGGTTTTCGGATCGTAAAACTCTGTTGTTAGAGAAGAACGTTAAGTAGAGTGGAAAGTTACTTAAGTGACGGTATCTAACCAGAAAGGGACGGCTAACTACGTGCCAGCAGCCGCGGTAATACGTAGGTCCCAAGCGTTGTCCGGATTTATTGGGCGTAAAGCGAGC
+
GGGGGGGGGGGGGGGGGGGGGGFGGGGGGGGGGGGGGGGGGGGGGGGGGGGGGGGGGGGGGGGGGGGGGGGFFGGGGGGGGGGGGGGGGGGGGGGGGGGGGGGGGGGFGGGGGGGGGGGGGGGGGGGGGGGGGGGGGGGGGGGGDGGGGFGGCGGGGGGGGGGGGGGGGGGGDGGGGGGGGFBEGGG:CFGGGGGEGGGGGGGGGG9CGFCGGGEEE5CGEEEGGFGGGGFF4CEGCFGGGGG)
@M03364:276:000000000-BLYN8:1:1101:8036:10815 1:N:0:1
ACTCCTACGGGAGGCAGCAGTGGGGAATATTGGACAATGGGCGAAAGCCTGATCCAGCCATGCCGCGTGTGTGAAGAAGGTCTTCGGATTGTAAAGCACTTTAAGTTGGGAGGAAGGGCATTAACCTAATACGTTAGTGTTTTGACGTTACCGACAGAATAAGCACCGGCTAACTCTGTGCCAGCAGCCGCGGTAATACAGAGGGTGCAAGCGTTAATCGGAATTACTGGGCGTAAAGCGCGCG
+
GGGGGGGGGGGGGGGGGGGGGGGGGGGGGGGGGGGGGGGGGGGGGGGGGGGGGGGGGGGGGGGGGGGGGGGGGGGGGGGGGFGGGGGGGGGGGGGGGGGGGGGGGGFGGGFGGGGGGGGGGGGGGGGGGGGGGFGGGFGGGGGGGGGGGGGGGGGGGGGGGGGGGGGGGGGGGGGGGGGGGGGGGGGGGGGGGGGGGGGGGGGGGGGGGGGGGGGGGFGGGGGGGGGGGGGGGGG=DFGGGGGG
@M03364:276:000000000-BLYN8:1:1101:9137:10818 1:N:0:1
ACTCCTACGGGAGGCAGCAGTGGGGAATATTGGACAATGGGCGAAAGCCTGATCCAGCCATGCCGCGTGTGTGAAGAAGGTCTTCGGATTGTAAAGCACTTTAAGTTGGGAGGAAGGGCATTAACCTAATACGTTAGTGCTTTGACGTTACCGACAGAATAAGCACCGGCTAACTCTGTGCCAGCAGCCGCGGTAATACAGAGGGTGCAAGCGTTAATCGGAATTACTGGGCGTAAAGCGCGCG
+
GGGGGGGGGGGGGGGGGGGGGGGGGGEGGGGGFGGGGGFFFGGGGGGGGGGGFFGGGGGGGGGGGGGGGGGGGFGGGGGGFGGGGGFGGGGGGGGGGGGGGGGFCBF9<FFGGGGFDGGGGGGGGGDG?GGGGGGGGGGGFGCD9?CGGGGGGGGEEEFCGGGFFGFGGGGE:FFGGGGGGGGGGEFFGGGGGGEGC;C??+BGGGGGGG7:5EEGGCEEECEFGGGGCF=EGGGEFDGGGD3C
@M03364:276:000000000-BLYN8:1:1101:3316:10822 1:N:0:1
ACTCCTACGGGAGGCAGCAGTAGGGAATCTTCGGCAATGGGGGCAACCCTGACCGAGCAACGCCGCGTGAGTGAAGAAGGTTTTCGGATCGTAAAACTCTGTTGTTAGAGAAGAACGTTAAGTAGAGTGGAAAGTTACTTAAGTGACGGTATCTAACCAGAAAGGGACGGCTAACTACTTGCCAGCAGCCGCGGTAATACGTAGGTCCCAAGCGTTGTCCGGATTTATTGGGCGTAAAGCGAGC
+
GGGGEGGGGGGGGGGGGGGGGFFGGGGGGGGEFGGGGGGGGGGGGFGGGGGGFEEGGGGGGGGGGGGGGGGGGGGGGGGFGFGGGGGGG@FGGGGGGGGGGGGGGDGGFGGGGGGDEFGGGGGDDFGGG7F@FFGGGDFF9>FFFCAFGEFFFGFCGCE7FGGGGCFC:CEGG7DFGC,CF;CGGGGGCF5EEEEGGG+?=C9C8ECG5EDFF>EGCCFFGGEE=ECFFGC*7CG5/9CGDCC3
@M03364:276:000000000-BLYN8:1:1101:5516:10846 1:N:0:1
ACTCCTACGGGAGGCAGCAGTAGGGAATCTTCGGCAATGGGGGCAACCCTGACCGAGCAACGCCGCGTGAGTGAAGAAGGTTTTCGGATCGTAAAACTCTGTTGTTAGAGAAGAACGTTAAGTAGAGTGGAAAGTTACTTAAGTGACGGTATCTAACCAGAAAGGGACGGCTAACTACGTGCCAGCAGCCGCGGTAATACGTAGGTCCCAAGCGTTGTCCGGATTTATTGGGCGTAAAGCGAGC
+
GGGGGGGGGGGGGGGGGGGGGGGGGGGGGGGGGGGGGGGGGGGGGGGGGGGGGGGGGGGGGGGGGGGGGGGGGGGGGGGGGGGGGGGGGGGGGGGGGGGGGGGGGGGGGGGGGGGGGGGGFGGGGGGGGGGGGGGGGGGGGGGGGGGGGGGGGGGGGCFGGGGGGGGGGGGGGGGGFGGGGGGGGGGGGGGGGGGGGGGGFGGGGFFGGF6FGGGGGGGFGGGGEGGGGGGFFGGGGGGFDG7)
@M03364:276:000000000-BLYN8:1:1101:20001:10846 1:N:0:1
ACTCCTACGGGAGGCAGCAGTGGGGAATATTGGACAATGGGGAAACCCTGATCCAGCCATGCCGCGTGTGTGAAGAAGGTCTTCGGATTGTAAAGCACTTTAAGTTGGGAGGAAGGGGTGAAGTAACGACTCACCTTTGACGTTACCAACAGAATAAGCACCGGCTAACTTCGTGCCAGCAGCCGCGGTAATACGAAGGGTGCAAGCGTTAATCGGAATAACTGGGCGTAAAGCGCGCGTAGGG
+
GGGGGGGGGGGGGGCGGGGGGGGGGGGGGGGGGGGGGGGGGGDGGGGGGGGGGGGGGGGGGFGDGGGGGGGGGGGGGGGGGGGGGGGGGGGGAGGGGGFGGGGGGGGGGGGGGGGGGGGGGGGGGGGGGGGGGGGGGGGGGEGGGGFGGGGGGGGGGGGGGGGGGGGGGFGGGGGGGGGGGFGGGGGGGGGGGGGGFGGGFGGGGGGGGGGGGGGEGGFGGGGGGGGGGGDGGGEGGGGDDGG*
@M03364:276:000000000-BLYN8:1:1101:19461:10853 1:N:0:1
ACTCCTACGGGAGGCAGCAGTAGGGAATCTTCGGCAATGGGGGCAACCCTGACCGAGCAACGCCGCGTGAGTGAAGAAGGTTTTCGGATCGTAAAACTCTGTTGTTAGAGAAGAACGTTAAGTAGAGTGGAAAGTTACTTAAGTGACGGTATTTAACCAGAAAGCCACGGCTAACTACGTGCCAGCAGCCGCGGTAATACGTAGGTGGCAAGCGTTATCCGGATTTATTGGGCGTAAAGCGAGC
+
GGGGGGGGGGGGGGGGGGGGGGGGGGGGGGGGGGGGGGGGGGGGGGGGGGGGGGGGGGGGGGGGGGGGGGGGGGGGGGGGFGGGGGGGGGGGGGGGGGGGGGGGGGGGGGGGGGGGGGGGGGGAFFGGGFGGGGGGGGGFGGGGGGGGGGGGGGGGGGGGGGGGGGGGGGGGGGGGGGGGGGGGGGGGGGGGGGGGGGGFGFFGGGGFGGGGGGGEEGFGGGGDGGGGGGGGGGGECCGGGGG)
@M03364:276:000000000-BLYN8:1:1101:13617:10871 1:N:0:1
ACTCCTACGGGGGCAGCAGTGGGGAATATTGCACAATGGGCGCAAGCCTGATGCAGCCATGCCGCGTGTATGAAGAAGGCCTTCGGGTTGTAAAGTACTTTCAGCGAGGAGGAAGGCGTTGTGGTTAATAACCGCAGCGATTGACGTTACTCGCAGAAGAAGCACCGGCTAACTCCGTGCCAGCAGCCGCGGTAATACGGAGGGTGCAAGCGTTAATCGGAATTACTGGGCGTAAAGCGCACGC
+
GGGGGGGGGGDGGGGGGGGGFGGGGGGGGGGGGGGGGGGGGGGGGGGGGGGGGGGGGGGGDGGGGGGGGGGGGGGGGGGGGGGGGGEGGDGGGGGGGGGGGGGGGGGGGGGGGGGGGGGGGGGGGGGGGGGGFGGGGGGEFGGGGGGGGGGGGGGDEGGGGGGGGGGGGGGGGFGGGGGGGGGFGGGGGGGGGGGGGGGGGGGDGGGGGGGGGGGGGGGGECEGGGGGGGGGDGGGGGGD<DDD
@M03364:276:000000000-BLYN8:1:1101:19547:10884 1:N:0:1
ACTCCTACGGGAGGCAGCAGTGGGGAATATTGCACAATGGGCGCAAGCCTGATGCAGCCATGCCGCGTGTATGAAGAAGGCCTTCGGGTTGTAAAGTACTTTCAGCGAGGAGGAAGGTGTTGTGGTTAATAACCGCAGCAATTGACGTTACTCGCAGAAGAAGCACCGGCTAACTCCGTGCCAGCAGCCGCGGTAATACGGAGGGTGCAAGCGTTAATCGGAATTACTGGGCGTAAAGCACACG
+
GGGGGGGGGGGGGGGGGGGGGGGGGGGGGGGGGGGGGGGGGGGGGGGGGGGGGGGGGGGGGGGGGGGGGGGGGGGGGGGGGGGGGGEGFGGGGGGGGGGGGGGGGGGGGGGGGDGGGGGGGGGGGFGFGGGGGFEGGGGGFGGGGGGGGGGGGGG@FEGGGGGGGGGGGGGGGGGGGGGGGGGGGGGGGGGGGGCGGGGGGGGGGGGGGGGGGGGGGGGGGGGGGGGGGGFFDDGGGGFGGFG)
@M03364:276:000000000-BLYN8:1:1101:13367:10892 1:N:0:1
ACTCCTACGGGAGGCAGCAGTAGGGAATCTTCGGCAATGGGGGCAACCCTGACCGAGCAACGCCGCGTGAGTGAAGAAGGTTTTCGGATCGTAAAACTCTGTTGTTAGAGAAGAACGTTAAGTAGAGTGGAAAGTTACTTAAGTGACGGTATCTAACCAGAAAGGGACGGCTAACTACGTGCCAGCAGCCGCGGTAATACGTAGGTCCCAAGCGTTGTCCGGATTTATTGGGCGTAAAGCGAGC
+
GGGGGGGGGGGGGGGGGGGGGGGGGGGGGFGGGGGGGGGGGGGGGGGGGGGGGGGGGGGGGGGGGGGGGGGGGGGGGGGGGGGGGGGGGGGGGGGGGGGGGGGGFGGFFGGGGGGGGF8FFGGGGCGEGGGGGGGGGGGGGGGGGGGGGGGGGGGGGGFGGFGGGGFFGGGGGGGGGGGGGGGGGGGGGGGGGDEGGGGGGGGGGGGGFGC:5>EGGGGGGCE5AFCFFCEGGGGGGGDGGGG3
@M03364:276:000000000-BLYN8:1:1101:16802:10896 1:N:0:1
ACTCCTACGGGAGGCAGCAGTAGGGAATCTTCGGCAATGGACGAAAGTCTGACCGAGCAACGCCGCGTGAGTGAAGAAGGTTTTCGGATCGTAAAACTCTGTTGTTAGAGAAGAATAAGGATGAGAGTAAAATGTTCATCCCTTGACGGTATCTAACCAGAAAGCCACGGCTAACTACGTGCCAGCAGCCGCGGTAATACGTAGGTCCCGAGCGTTGTCCGGATTTATTGGGCGTAAAGCGAGC
+
GGGGGGGGGGGGGGGGGGGGGGGGGGGGGGGGGGGGGGGGGGGGGGGGGGGGGGGGGGGGGGGGGGGGGGGGGGGGGGGGGGGGGGGGGGGGGGGGGGGGFGGGGGGGGGGGGGGFGGGGGGGGGFGGGGGGGGGGDGGGDDGGFGGGGGGGGGGGGGFGGGGGGGGGGGGGGGGGGGGGGGFGGGGGGGGGGGGGGGGGGGGGGG9C>EGGGGCEEGGGGG=CE@FGCCCEG37>DDFFGGGC
@M03364:276:000000000-BLYN8:1:1101:3875:10911 1:N:0:1
ACTCCTACGGGAGGCAGCAGTGGGGAATATTGCACAATGGGCGCAAGCCTGATGCAGCCATGCCGCGTGTATGAAGAAGGCCTTCGGGTTGTAAAGTACTTTCAGCGAGGAGGAAGGCGGTGTGGTTAATAACAGCAGCGATTGACGTTACTCGCAGAGGAAGCACCGGCTAACTCCGTGCCAGCAGCCGCGGTAATACGGAGGGTGCAAGCGTTAATCGGAATTACTGGGCGTAAAGCGCACG
+
FDFEFGGFEDGDFGEGGGGGGGFCEGEG9EGFFC@FCFFGEGG7FEGCGAEFDDFFFF8E<FGG@@CCG,,CFGFGGGGGFCCEFEFFC?CC<E<,<E?EEEBE<FF++=>?FGFD7@C+8F::F=B,B<AFF,<DFFGE:@7B9CCFFFC3,5::FC*3><CE@FFG*C:FGGFCGCFFD@FFGFGGGGGDDG>CF9C**8?EGCEGGGGCG>E**33AE5CFGG+2+?FF)9:5FGGD5)9/
@M03364:276:000000000-BLYN8:1:1101:22372:10926 1:N:0:1
ACTCCTACGGGAGGCAGCAGTAGGGAATCTTCCGCAATGGGCGAAAGCCTGACGGAGCAACGCCGCGTGAGTGATGAAGGGTTTCGGCTCGTAAAACTCTGTTATTAGGGAAGAACAAATGTGTAAGTAACTGTGCACATCTTGACGGTACCTAATCAGAAAGCCACGGCTAACTACGTGCCAGCAGCCGCGGTAATACGTAGGTGGCAAGCGTTATCCGGAATTATTGGGCGTAAAGCGCGCG
+
GGGGGGGGGGGGGGGGGGGGGGGGGGGGGGGGGGGGGGGGGGGGGGGGGGGGGGGGGGGGGDGGGGGGGGGGGGGGGGGGGGGGGGGGGGGGGGGGGGGGGGGGGGGGGGGGGGGGGGGGGGGGGGGGGGGGGGGGGGGGGGGGGGGGGGGGGGGGGGGGGGGGGGGGGGGGGGGGGGGFGGGGGGGGGGGGGGGGGGGGGGGDFGGCGGGGGGGGGGGGEEGGGGGGGGGGGG=EGGGGGGGD
@M03364:276:000000000-BLYN8:1:1101:23845:10933 1:N:0:1
ACTCCTACGGGAGGCAGCAGTGGGGAATATTGGACAATGGGCGAAAGCCTGATCCAGCCATGCCGCGTGTGTGAAGAAGGTCTTCGGATTGTAAAGCACTTTAAGTTGGGAGGAAGGGCATTAACCTAATACGTTAGTGTTTTGACGTTACCGACAGAATAAGCACCGGCTAACTCTGTGCCAGCAGCCGCGGTAATACAGAGGGTGCAAGCGTTAATCGGAATTACTGGGCGTAAAGCGCGCG
+
GGGGGGGGGGGGGGGGGGGGGGGGGGGGGGGGGGGGGGGGGGGGGGGGGGGGGGGGGGGGFGGGGGGGGEGGGGGGGGGGGGGGGGGGGGGGGGGGGFGGGGGGEBFGGGGGGGGGGGGGGGGGGGGGFGGFGGGGGFFFEFF<BFGGGGGGGGGGEFAFGGGGGGGGGGGGGGGGGGGGGGDFFGGDEED*=EEGGGGGGGGFGGEGGGGGEGGGGGGGGDCGGGGGGGGGGGGGGGGGCD<C
@M03364:276:000000000-BLYN8:1:1101:3625:10959 1:N:0:1
ACTCCTACGGGAGGCAGCAGTAGGGAATCTTCGGCAATGGGGGCAACCCTGACCGAGCAACGCCGCGTGAGTGAAGAAGGTTTTCGGATCGTAAAACTCTGTTGTTAGAGAAGAACGTTAAGTAGAGTGGAAAGTTACTTAAGTGACGGTATCTAACCAGAAAGGGACGGCTAACTACGTGCCAGCAGCCGCGGTAATACGTAGGTCCCAAGCGTTGTCCGGATTTATTGGGCGTAAAGCGAGC
+
GGGGGGGGGGGGGGGGGGGGGGGGGGGGGGGFGGGGGGGGGGGGGGGGGGGGGGGGGGGGGGGGGGGGGGGGGGGGGGGGGGGGGGGGGGGGGGGGGGGGGGGGGGGGGGGGGGGGGGGGGGFGGGGGGGGGGGGGGGGGGGGGGGGGGGGGGGGGGGGGGGGGGGGGDEGGGGGGGGGGGGGGGGGGGGGGGGGGGGGGFFGGGGGGCGGGFGGGCEGGGGGGGGGGGGGGGGGG*9FGGD<7
@M03364:276:000000000-BLYN8:1:1101:22248:10962 1:N:0:1
ACTCCTACGGGAGGCAGCAGTGGGGAATATTGCACAATGGGCGCAAGCCTGATGCAGCCATGCCGCGTGTATGAAGAAGGCCTTCGGGTTGTAAAGTACTTTCAGCGAGGAGGAAGGTGTTGTGGTTAATAACCACAGCAATTGACGTTACTCGCAGAAGAAGCACCGGCTAACTCCGTGCCAGCAGCCGCGGTAATACGGAGGGTGCAAGCGTTAATCGGAATTACTGGGCGTAAAGCGCACG
+
GGGGGGGGGGGGGGGGGGGGGGGGGGGGGGGGGGGGGGGGGGGGGGGGGGGGGGGGGGGGGGGGGGGGGGGGGGGGGGGGGGGGGGGGGGGGGGGGGGGGGGGGGGGGGGDGGGGGGGGGGGGGGGGGGGGGGFGGGGGGGGGGGGGEGGGGGGGGGGGGGGGGGGGGGGGGGGGGGGGGDGGGGGGGGGGGGGGGGGGGGGGGGGGGGGGGGGGGGGGGGGGGGGGGGGGGGGGGGGGGGGG7
@M03364:276:000000000-BLYN8:1:1101:3911:10971 1:N:0:1
ACTCCTACGGGAGGCAGCAGTAGGGAATCTTCGGCAATGGGGGCAACCCTGACCGAGCAACGCCGCGTGAGTGAAGAAGGTTTTCGGATCGTAAAGCTCTGTTGTAAGAGAAGAATGTGTGGGAGAGTGGAAAGTTCACACAATGACGGTAACTTACCAGAAAGGGACGGCTAACTACGTGCCAGCAGCCGCGGTAATACGTAGGTCCCGAGCGTTGTCCGGATTTATTGGGCGTAAAGCGAGC
+
GGGGGFGGGGGEE@FGEGFGGGGGGGDGGGGGGGGGGFDGGGGGGGGGGGGGGGGGGFGG<=FGGGGGGFG,?FGGGF,FEFGFF@FGC:CAFEFGFAFC<FFGFFEFGGGGGGGAFFCAD+BFE:CDF<F9>FGFADD<FGFEC@=BFG@EGGFGGGGGGGF<D@FGGDGC7<EGC8F,::CEGGGGGGGEGDEEC9+?E:CFEFF+=:ECE>:*:CGGGEGG5AFCC7C=FG:=D5:>DGD7
@M03364:276:000000000-BLYN8:1:1101:25446:10997 1:N:0:1
ACTCCTACGGGAGGCAGCAGTGGGGAATATTGCACAATGGGCGCAAGCCTGATGCAGCCATGCCGCGTGTATGAAGAAGGCCTTCGGGTTGTAAAGTACTTTCAGCGAGGAGGAAGGCGTTGTGGTTAATAACCGCAGCGATTGACGTTACTCGCAGAAGAAGCACCGGCTAACTCCGTGCCAGCAGCCGCGGTAATACGGAGGGTGCAAGCGTTAATCGGAATTACTGGGCGTAAAGCGCACG
+
FFGGGGGGCFGGGGGCFCFFGGFGGGGGFFGGGGGGGGGDGGEGDEGCGGGGGGGEDFGFFGDFCFGGDFFGGGGGGGGFGC5CFGGGFGGGGGGFEFGG9FFGG9BCFGFGDG<BCAFFGGGDC<DDGGGCFFGGGGGGECFCGFGGGGEGFEGG7FD,FCFDGG:FGGBCBFGEFGGGGGDGF78BFG5CEGGCGF?BCE5CCEEGEFG5C:??CFGGEECFGGGGG6CG59EGD*:C5<CC
@M03364:276:000000000-BLYN8:1:1101:17866:11009 1:N:0:1
ACTCCTACGGGAGGCAGCAGTGGGGAATATTGCACAATGGGCGCAAGCCTGATGCAGCCATGCCGCGTGTATGAAGAAGGCCTTCGGGTTGTAAAGTACTTTCAGCGAGGAGGAAGGCGTTAAGGTTAATAACCTTGGCGATTGACGTTACTCGCAGAAGAAGCACCGGCTAACTCCGTGCCAGCAGCCGCGGTAATACGGAGGGTGCAAGCGTTAATCGGAATTACTGGGCGTAAAGCGCGCG
+
GGGGGGGGGGGGGGGGGGGGGGGGGGGGGGGGGGGGGGGGGGGGGGEGGGGGGGGGGGGGGGGGGGGGGGGGGGGGGGGGGGGGGGGGGGGGGGGGGGGGGGGGGGGCFGGDGGFFGGGGGGGGGGGGGGGGGGGGGGGGGGGGFGGGGGCGGGGGGGGGGGGGGGGGGGGGFGFGFGFGGGGGFFGGGDEGGG8CFGGGG>EGGGGGGGF=CGGGF?CGG=GGGGFGFGGGGGGGC?CDCDGD
@M03364:276:000000000-BLYN8:1:1101:23427:11016 1:N:0:1
ACTCCTACGGGAGGCAGCAGTAGGGAATCTTCCACAATGGACGAAAGTCTGATGGAGCAACGCCGCGTGAGTGAAGAAGGGTTTCGGCTCGTAAAGCTCTGTTGTTAAAGAAGAACGTGGGTGAGAGTAACTGTTCACCCAGTGACGGTATTTAACCAGAAAGCCACGGCTAACTACGTGCCAGCAGCCGCGGTAATACGTAGGTGGCAAGCGTTATCCGGATTTATTGGGCGTAAAGCGAGCG
+
GGGGGGGGGGGGGGGGGGGGGGGGGGGGGGGGGGGGGGGGGGGGGGGGGGGGGGGGGGGGGGGGGGGGGGGGGFFGGGGGGGGGGGGGGGGGGGGGGGFGCFGGGGGGGGGGGDGGGGGGGGGGGGGGGGGGGGGGGGGFGFFGGGGGGGGGGGGGGGGGGGGGFGGGDFFDCGGGFCGGFGGGGGGGGGGGGGGGGGGGGGGGFFGGGGGFGGGGGGGGG8;E9CGGGGGGGGGDFGGGGGG<
@M03364:276:000000000-BLYN8:1:1101:21566:11019 1:N:0:1
ACTCCTACGGGAGGCAGCAGTGGGGAATATTGGACAATGGGCGAAAGCCTGATCCAGCCATGCCGCGTGTGTGAAGAAGGTCTTCGGATTGTAAAGCACTTTAAGTTGGGAGGAAGGGCATTAACCTAATACGTTAGTGCTTTGACGTTACCGACAGAATAAGCACCGGCTAACTCTGTGCCAGCAGCCGCGGTAATACAGAGGGTGCAAGCGTTAATCGGAATTACTGGGCGTAAAGCGCGCG
+
GGGGFFGGGGGGGGGGGGGGGGGGGGGGGGGGGFCGEGGGGGGGDGDGGGFFGFGGGGFGGGFGGGCFGGGGGGGGGGGGGGGGGGGGGGFFFECBFGGFGFFGGEGFGGGGDFF<7FFFFGDFFFGGGGDFGGGGGGGGGGGA?FCEGGF,F@FFGGCFGCF9BCGGD@CECGGEGGFFDEF7:B>EGGEEEGD7CGGFGGGFCC>EEF78EEGGEF9**5CGDCFGCGGGGGGEFDFGGGG<
@M03364:276:000000000-BLYN8:1:1101:18738:11058 1:N:0:1
ACTCCTACGGGAGGCAGCAGTAGGGAATCTTCGGCAATGGGGGCAACCCTGACCGAGCAACGCCGCGTGAGTGAAGAAGGTTTTCGGATCGTAAAACTCTGTTGTTAGAGAAGAACGTTAAGTAGAGTGGAAAGTTACTTAAGTGACGGTATCTAACCAGAAAGGGACGGCTAACTACGTGCCAGCAGCCGCGGTAATACGTAGGTCCCAAGCGTTGTCCGGATTTATTGGGCGTAAAGCGAGC
+
GGGGGGGGGGGGGGGGGGGGGGGGGGGGGGGGGGGGGGGGGGGDGGGGGGGGGGGGGGGGGGGGGGGGGGGGGGGGGGGGGGGGGGGGGGGGGGGGGGGGGGGGGGGGGGGGGGGGGGGG@FEDGFFGGGGCGGGGGGGGGGGGGGGGGGGFFGGGGGGGGDGGFCCFGEGGGGGGGGGGGGGGGGGGGGGGGG8CGGGGGGGGGGGGFFGFGGECEGGGGGGGGC?EGFGCCGGDGDFG<DG/
@M03364:276:000000000-BLYN8:1:1101:16657:11074 1:N:0:1
ACTCCTACGGGAGGCAGCAGTAGGGAATCTTCGGCAATGGGGGCAACCCTGACCGAGCAACGCCGCGTGAGTGAAGAAGGTTTTCGGATCGTAAAACTCTGTTGTTAGAGAAGAACGTTAAGTAGAGTGGAAAGTTACTTAAGTGACGGTATCTAACCAGAAAGGGACGGCTAACTACGTGCCAGCAGCCGCGGTAATACGTAGGTCCCAAGCGTTGTCCGGATTTATTGGGCGTAAAGCGAGC
+
GGGGGGGGGGGGGGGGGGGGGGGGGGGGGGGGGGGGGGGGGGGGGGGGGGGGGGGGGGGGGGGGGGGGGGGGGGGGGGGGGGGGGGGGGGGGGGGGGGGGGGGGGGGGGGGGGGGGGFGGGGFGGGGGGGGGGGGGGGGGGGGGGGGGGGGGGGGGGGFGGF7FFGGGGGGGGGGGGGGGGGGGGGGGGGGGGGEEGFGGGGGGGGGGFGGGGGDGGEGGGGGEGEEF<CE*9DEEGGGGDGD)
@M03364:276:000000000-BLYN8:1:1101:8485:11080 1:N:0:1
ACTCCTACGGGAGGCAGCAGTGGGGAATATTGGACAATGGGCGAAAGCCTGATCCAGCCATGCCGCGTGTGTGAAGAAGGTCTTCGGATTGTAAAGCACTTTAAGTTGGGAGGAAGGGCATTAACCTAATACGTTAGTGCTTTGACGTTACCGACAGAATAAGCACCGGCTAACTCTGTGCCAGCAGCCGCGGTAATACAGAGGGTGCAAGCGTTAATCGGAATTACTGGGCGTAAAGCGCACG
+
GGGGGGGGGGGGGGGGGGGGGGGGGGGGGGGGGGGGGGGGGGGGGGGGGGGGGGGGGGGGGGGGGGGGGGGGGGGGGGGGGGGGGGGGGGGGGGGGGGGGGGGGGGGGGGGGGGGGGGGGGGGGGGGGGGGGGGGGGGGGGGGGGGGGGGGGGDEGGGGGGGGGGGGGGGGGF?CGGGGGGGGGCFGGGGGGGEGGGGGGGGGGGGGGGGGGGGGGGGGGGGGGGGG:CFGGGGGGGGGGGGC5
@M03364:276:000000000-BLYN8:1:1101:14063:11122 1:N:0:1
ACTCCTACGGGAGGCAGCAGTGGGGAATATTGCACAATGGGCGCAAGCCTGATGCAGCCATGCCGCGTGTATGAAGAAGGCCTTCGGGTTGTAAAGTACTTTCAGCGAGGAGGAAGGCATTAAGGTTAATAACCTTGGTGATTGACGTTACTCGCAGAAGAAGCACCGGCTAACTCCGTGCCAGCAGCCGCGGTAATACGGAGGGTGCAAGCGTTAATCGGAATTACTGGGCGTAAAGCGCACG
+
GGGGGGGGGGGGGGGGGGGGGGGGGGGGGGGGGGGGFGGGGGGGGGGGGGGGGGGGGGGGGGGGGGGGGGGGGGGGGGGGGGGGGGGGGGGGGGGGGGGGGGGGGGGGGGGGGGGGGGGGGGGGGGFFGGGGGGGGGCFCGGGGGGGGGGGGGGGGGGGGGGGGGFGD>:FGGGGCGEFDGGFGGGGGGGGGEGGGGDGGGGGGDE8CFGGGGGGGEGGGGGGGGGGGCFGGCGGGG7CGGGGC
@M03364:276:000000000-BLYN8:1:1101:24144:11127 1:N:0:1
ACTCCTACGGGAGGCAGCAGTAGGGAATCTTCGGCAATGGGGGCAACCCTGACCGAGCAACGCCGCGTGAGTGAAGAAGGTTTTCGGATCGTAAAACTCTGTTGTTAGAGAAGAACGTTAAGTAGAGTGGAAAGTTACTTAAGTGACGGTATCTAACCAGAAAGGGACGGCTAACTACGTGCCAGCAGCCGCGGTAATACGTAGGTCCCAAGCGTTGTCCGGATTTATTGGGCGTAAAGCGAGC
+
GGGGGGGGGGGGGGGGGGGGGGGGGGGGGGGGGGGGGGGGGGGGGGGGGGGGGGGGGGGGGGGGGGGGGGGGGGGGGGGGGGGGGGGGGGDGGGGGGGGGGGGGGGGGGFGGGGGGGGGGGGGGGGGGGGGGGGGGGGGGGGGGGGGGGGGGGGGGGGGGGGGGGGGGECEGGGGGGGGGGGGGGGGDGGGGGGGGGGGGGGGGGGGEGGGGGGGGGGGGCGGGGGGGGGFFGGGGGGCFGDG3
@M03364:276:000000000-BLYN8:1:1101:10957:11158 1:N:0:1
ACTCCTACGGGAGGCAGCAGTGGGGAATATTGCACAATGGGCGCAAGCCTGATGCAGCCATGCCGCGTGTATGAAGAAGGCCTTCGGGTTGTAAAGTACTTTCAGCGAGGAGGAAGGCGTTGTGGTTAATAACCGCAGCGATTGACGTTACTCGCAGAAGAAGCACCGGCTAACTCCGTGCCAGCAGCCGCGGTAATACGGAGGGTGCAAGCGTTAATCGGAATTACTGGGCGTAAAGCGCACG
+
GGGGGGGGGGGGGGGGGGGGGGGGGGGGGGGGGGGGGGGGGGGGGGGGGGGGGGGGGGGGGGGGGGGFGGGGGGGGGGGGGGGGGGGGGGGGGGGGGGGGGGGGGGGGGGGGGGGGGGGGGGGGGGGGGGGGGGGGGGGGGGFGGGGGGGGGGGGGGGGGGGGGGGCFGGGGGGGGGGGGGGGGGGGGGGGGGGGGGGGGGGGGGEEECCGGGGGGGGGGGGGGG?EFGGGGGGDGGGGGD<<7
@M03364:276:000000000-BLYN8:1:1101:10730:11173 1:N:0:1
ACTCCTACGGGAGGCAGCAGTGGGGAATATTGCACAATGGGCGCAAGCCTGATGCAGCCATGCCGCGTGTATGAAGAAGGCCTTCGGGTTGTAAAGTACTTTCAGCGAGGAGGAAGGCGTTGTGGTTAATAACCGCAGCGATTGACGTTACTCGCAGAAGAAGCACCGGCTAACTCCGTGCCAGCAGCCGCGGTAATACGGAGGGTGCAAGCGTTAATCGGAATTACTGGGCGTCAAGCGCGCG
+
GGGGGGEEF7FGG>FEEDF@GGGGGEEGGGCFGGGCCFGGEFGGGGGGCGFFGGGGGGGGGGGGEGDFGGGGGGGGGCDGGGGFGGGGEFEGGGGGGGGGFGFGGGG7FFE@FGFDCGGGGEEGDDFFFFGGGGGGGC7=:<@C<=<>>FFGGG@BFGFGGFFGGGGGDDGG7FGC@CECGCBF8FE,;BEGGG8;CFG>C=CEGGE>+9<FGEGGF+<=ECCFCFGG+7CC3/*2CD4DGGGG
@M03364:276:000000000-BLYN8:1:1101:25588:11180 1:N:0:1
ACTCCTACGGGAGGCAGCAGTAGGGAATCTTCGGCAATGGGGGCAACCCTGACCGAGCAACGCCGCGTGAGTGAAGAAGGTTTTCGGATCGTAAAACTCTGTTGTTAGAGAAGAACGTTAAGTAGAGTGGAAAATTACTTAAGTGACGGTATCTAACCAGAAAGGGACGGCTAACTACGTGCCAGCAGCCGCGGTAATACGTAGGTCCCAAGCGTTGTCCGGATTTATTGGGCGTAAAGCGAGC
+
GGGGGFGGGGGGGGGGGGGGGGGGGGGGGGGGGGGGGGGGGGGGGGGGGGGGGFGGGGGGGGGGGGGGGGGGFGGGGGGGGGC7FGGGGGDGGGGGGGGFFFFGGGGGGGGGGGGFGFGFGGGGGGGDFGGGGGFFGGGFFGGGGGGGGGGEGFGGGGGGGGGGGGGGGGGGGGGGGGGGGGGFGGGGFGGGGGGGGC??CCEGGFGFGEFFGGGGGEGGGGG=;FFGGFGGGGEEGGGCGGG)
@M03364:276:000000000-BLYN8:1:1101:17547:11184 1:N:0:1
ACTCCTACGGGAGGCAGCAGTGGGGAATATTGCACAATGGGCGCAAGCCTGATGCAGCCATGCCGCGTGTATGAAGAAGGCCTTCGGGTTGTAAAGTACTTTCAGCGAGGAGGAAGGCATTAAGGTTAATAACCTTAGTGATTGACGTTACTCGCAGAAGAAGCACCGGCTAACTCCGTGCCAGCAGCCGCGGTAATACGGAGGGTGCAAGCGTTAATCGGAATTACTGGGCGTAAAGCGCACG
+
GGGGGGGGGGGGGGGGGGGGGGGGGGGGGGGGGGGGGGGGGGGGGGGGGGGGGGGGGGGGGGGGGGGGGGGGGGGGGGGGGGGGGGGGFGGGGGGGGGGGGGGGGGGGGGGGGGGGGGGGGGGGGGGGGGGGGGGGGGGGGGGGGGGGGGGGGGGGGGGGGGGGGGGGGGGGGGGGGGGGGGGGGGGGGGGGGGGGGGGGGGGGGGGGGGGGGGGGGGGGGGGGGGGGGGGGGDGGGGFDGGG5
@M03364:276:000000000-BLYN8:1:1101:16812:11232 1:N:0:1
ACTCCTACGGGAGGCAGCAGTAGGGAATCTTCGGCAATGGGGGCAACCCTGACCGAGCAACGCCGCGTGAGTGAAGAAGGTTTTCGGATCGTAAAACTCTGTTGTTAGAGAAGAACGTTAAGTAGAGTGGAAAATTACTTAAGTGACGGTATCTAACCAGAAAGGGACGGCTAACTACGTGCCAGCAGCCGCGGTAATACGTAGGTCCCAAGCGTTGTCCGGATTTATTGGGCGTAAAGCGAGC
+
GGGGGGGGGGGGGGGGGGGGGGGGGGGGGGGGGGGGGGGGGGGGGGGGGGGGGGGGGGGGGGGGGGGGGGGGGGGGGGGGGGGGGGGGGGGGGGGGGGGGGGGGGGFGGGGGGGGGGGGFGGGGGGGGGGGFGGGGGGGGGGGFGGGGGGGGGGGGGGGGGGGG>EFGGGGGGGGGGGGGGGGGGGGGGFGGGGGGGGGGGGGGDGGGGGGGFGCCGGGG5ECCCEFFGDG5CGGGGGFGGGG3
@M03364:276:000000000-BLYN8:1:1101:11237:11240 1:N:0:1
ACTCCTACGGGAGGCAGCAGTAGGGAATCTTCGGCAATGGGGGCAACCCTGACCGAGCAACGCCGCGTGAGTGAAGAAGGTTTTCGGATCGTAAAACTCTGTTGTTAGAGAAGAACGTTAAGTAGAGTGGAAAGTTACTTAAGTGACGGTATCTAACCAGAAAGGGACGGCTAACTACGTGCCAGCAGCCGCGGTAATACGTAGGTCCCAAGCGTTGTCCGGATTTATTGGGCGTAAAGCGAGC
+
GGGGGGGGGGGGGGGGGGGGGGGGGGGGGGGGGGGGGGGGGGGGGGGGGGGGGGGGGGGGGGGGGGGGGGGGGGGGGGGGGGGGGGGGGGGGGGGGGGGGGGGGGGGGGGGGGGGGGGGGGGFGGGGGGGGGGGGGGGGGGGGGGGGGGGGGGGGGGGGGGGGGGGGGGGGGGGGGGGGGGGGGGGGGGGGGGGGGGGGGGGGGGGGGGGGGGGGGGGGGGGGGEGGGGGGGGGGGGGGGGGG)
@M03364:276:000000000-BLYN8:1:1101:10765:11245 1:N:0:1
ACTCCTACGGGAGGCAGCAGTGGGGAATATTGCACAATGGGCGCAAGCCTGATGCAGCCATGCCGCGTGTATGAAGAAGGCCTTCGGGTTGTAAAGTACTTTCAGCGAGGAGGAAGGCATTAAGGTTAATAACCTTAGTGATTGACGTTACTCGCAGAAGAAGCACCGGCTAACTCCGTGCCAGCAGCCGCGGTAATACGGAGGGTGCAAGCGTTAATCGGAATTACTGGGCGTAAAGCGCACG
+
GGGGGGGGGGGGGGGGGGGGGGGGGGGGGGGGGGGGGGGGGGGGGGGGGGGGGGGGGGGGGGGGGGGGGGGGGGGGGGGGGGGGGGGGGGGGGGGGGGGGGGGGGGGGGGGGGGGGGGGGGGGGGGGGGGGGGGGGGGGGGGGGGGGGGGGGGGGGGGGGGGGGGGGGGGGGGGGGGGGGGGGGGGGGGGGGGGGGGGGGGGGGGEGGGGGGGGGGGGGGGGGGGGGGGGGGGGGDGFCGGGGC
@M03364:276:000000000-BLYN8:1:1101:28233:11250 1:N:0:1
ACTCCTACGGGAGGCAGCAGTAGGGAATCTTCGGCAATGGGGGCAACCCTGACCGAGCAACGCCGCGTGAGTGAAGAAGGTTTTCGGATCGTAAAACTCTGTTGTTAGAGAAGAACGTTAAGTAGAGTGGAAAGTTACTTAAGTGACGGTATCTAACCAGAAAGGGACGGCTAACTACGTGCCAGCAGCCGCGGTAATACGTAGGTCCCAAGCGTTGTCCGGATTTATTGGGCGTAAAGCGAGC
+
GGGGGGGGGGGGGGGGGGGGGGGGGGGGGGGGGGGGGGGGGGGGGGGGGGGGGGGGGGGGGGGGGGGGGGGGGGGGGGGCECGGGGG7CEFGGGGGGGGGFGGCDFGGFFGGGGGEGGGGGG@<A@FGGGGGGFFGFFFFDFGGCDF7>FGGFGGGGFFGGGGGGGGFCE<EGG7EGGGGFFGGFC:CGGG58CBEGGF9BB9FG;9BEFCFFGG8=29<=EE7*+?3?CG=<CEGGDG7CD3)
@M03364:276:000000000-BLYN8:1:1101:8674:11253 1:N:0:1
ACTCCTACGGGAGGCAGCAGTAGGGAATCTTCCACAATGGACGAAAGTCTGATGGAGCAACGCCGCGTGAGTGAAGAAGGGTTTCGGCTCGTAAAGCTCTGTTGTTAAAGAAGAACGTGGGTGAGAGTAACTGTTCACCCAGTGACGGTATTTAACCAGAAAGCCACGGCTAACTACGTGCCAGCAGCCGCGGTAATACGTAGGTGGCAAGCGTTATCCGGATTTATTGGGCGTAAAGCGAGCG
+
GGGGGGGGGGGGGGGGGGGGGGGGGGGGGGGFGGGGGGGGGGGGD@FGGGGDGGGGGGGGGGGGGGGGGGGFGGGGGGGGGGGGGDGDCGGGGGFFGGFGGGGFFGGFEGGGGGGGGGGGGGGGGGGGGGFGGGGFFGFGGGGFGGGDCFGGDDGFGGGGGGGGFFGGEGGGGGGGGCFGG:>7*?BFCEEED:CCF9ECGGFGFGFFFCE=ECCE5CFE=*CE9EE7?C5/<D5=CFFDCCC9
@M03364:276:000000000-BLYN8:1:1101:19875:11267 1:N:0:1
ACTCCTACGGGAGGCAGCAGTAGGGAATCTTCGGCAATGGACGAAAGTCTGACCGAGCAACGCCGCGTGAGTGAAGAAGGTTTTCGGATCGTAAAACTCTGTTGGTAGAGAAGAACGTTGGTGAGAGTGGAAAGCTCATCAAGTGACGGTAACTACCCAGAAAGGGACGGCTAACTACGTGCCAGCAGCCGCGGTAATACGTAGGTCCCGAGCGTTGTCCGGATTTATTGGGCGTAAAGCGAGC
+
GGGGGGGGGGGGGEGGGGGGFGGGGGGGGGGGGGGGGGGGAFEGGGGFGGGGGGGGGGGGGGGGGGGGGGGGGFFGFFGGGGGGGGGGDGGGGFGGGDGFFFGGGEGGFGGFGFGGGGGGGGFGGGGDGGGG9FCFGGGGGFGGGGGGG@FFFGFB<FFFCFGGGGFGFGGG*DFGGDGGGGGGFFGGGGGGGGGGGGGGGGGGGGGGGGGGGGECGGF7EDC=ECFGC9C=F75>*CFGDDG)
@M03364:276:000000000-BLYN8:1:1101:9939:11271 1:N:0:1
ACTCCTACGGGAGGCAGCAGTAGGGAATCTTCGGCAATGGACGAAAGTCTGACCGAGCAACGCCGCGTGAGTGAAGAAGGTTTTCGGATCGTAAAACTCTGTTGTTAGAGAAGAACGACGAGGAGAGTGGAAAGCTCCTCGTGTGACGGTATCTAACCAGAAAGGGACGGCTAACTACGTGCCAGCAGCCGCGGTAATACGTAGGTCCCGAGCGTTGTCCGGATTTATTGGGCGTAAAGCGAGC
+
GGGGGGGGGGGGGGGGGGGGGGGGGGGGGGGGGGGGGGGGGGGGGGGGGGGGGGGGGGGGGGGGGGGGGGGGGGGGGGGGFGGGGGGGGGGGGGGGGGGGGGGGGGGGGGGGGGFGGEGGGGEGGGGGGGGGGFGGFG>FGGC<EGFGGGGGGGGGGGGGGGGGGGGGGGGGGGGGGGGGGGFFGGGGGGGDGDGGDGGGGFGFGGGGGEGGGEEGGGGGGGGCGGGGGFGGGGGGGFCGGGG3
@M03364:276:000000000-BLYN8:1:1101:5928:11293 1:N:0:1
ACTCCTACGGGAGGCAGCAGTAGGGAATCTTCGGCAATGGGGGCAACCCTGACCGAGCAACGCCGCGTGAGTGAAGAAGGTTTTCGGATCGTAAAACTCTGTTGTTAGAGAAGAACGACGAGGAGAGTGGAAAGCTCCTCGTGTGACGGTATCTAACCAGAAAGGGACGGCTAACTACGTGCCAGCAGCCGCGGTAATACGTAGGTCCCGAGCGTTGTCCGGATTTATTGGGCGTAAAGCGAGC
+
GGGGGGGGGEGGGGGGGGGGGGGGGGGCGGGGGGGGDDEAA@FGGGGGGGGGGGGGGGGGFGGGGGGEFEGGGCFGGFFGGGGGGGGGGGGFGFGGGGGFGGGGFECFAFFGGGGGGDEFGGGGGFGGGGGDCCGGGGFGGFGGGGGGGGGGGCFCGGGCGFFFFGCFGGGEEEGGGGGGGGGGGGGCECE5C5BE>CFGGDGGEGFCFEGCEGEEEGGGGGGCG?FFCFGGCDGGGFGGGGG)
@M03364:276:000000000-BLYN8:1:1101:10453:11298 1:N:0:1
ACTCCTACGGGAGGCAGCAGTAGGGAATCTTCGGCAAAGGGGGCAACCCTGACCGAGCAACGCCGCGTGAGTGAAGAAGGTTTTCGGATCGTAAAACTCTGTTGTTAGAGAAGAACGTTAAGTAGAGTGGAAAGTTACTTAAGTGACGGTATCTAACCAGAAAGGGACGGCTAACTACGTGCCAGCAGCCGCGGTAATACGTAGGTCCCAAGCGTTGTCCGGATTTATTGGGCGTAAAGCGAGC
+
GGGGGGGGGGGGGGGGGGGGGGGGGGGGGGGGGGGGGGGGGGGGGGGGGGGGGGGGGGGGGGGGGGGGGGGGGGGGGGGGGGGGGGGGGGGGGGGGGGGGGGGGGGGGFGGGGGGGGGGGGGGGGGGGGGGGGGGGGGGGGGGGGGGGGGGGGGGGGGGGGGGGGGGGGGGGGGGGGGGGGGGGGFGGGGGGGGGGEGC9CFFGCFGGGFGGGGCEGGGGECGEGGGGFCFGGGGED9>FGDD3
@M03364:276:000000000-BLYN8:1:1101:20911:11313 1:N:0:1
ACTCCTACGGGAGGCAGCAGTGGGGAATATTGCACAATGGGCGCAAGCCTGATGCAGCCATGCCGCGTGTATGAAGAAGGCCTTCGGGTTGTAAAGTACTTTCAGCGAGGAGGAAGGCATTAAGGTTAATAACCTTAGTGATTGACGTTACTCGCAGAAGAAGCACCGGCTAACTCCGTGCCAGCAGCCGCGGTAATACGGAGGGTGCAAGCGTTAATCGGAATTACTGGGCGTAAAGCGAGCG
+
GGGGGGGGGGGGGGGGGGGGGGGGGGGGGGGGGGGGGGGGGGGGGGGGGGGGGGGGGGGGGGGGGGGGGGGGGGGGGGGGGGGGGGGGGGGGGGGGGGGGGGGGGGGDGGGGGDGGGGGGGGGGGGGGGGGGGGGGGGFGGGGGGGGGGGGGGGGGGGGGGGGGGGGGGGGGGGGGGDECGGGGGGGGGGGGGGGGGGGGGGGGGG8EFGGGGGGGGGGGGGGGGGGGGGGGGDGGGGGGGGGD
@M03364:276:000000000-BLYN8:1:1101:27105:11317 1:N:0:1
ACTCCTACGGGAGGCAGCAGTGGGGAATATTGCACAATGGGCGCAAGCCTGATGCAGCCATGCCGCGTGTATGAAGAAGGCCTTCGGGTTGTAAAGTACTTTCAGCGAGGAGGAAGGTGTTGTGGTTAATAACCGCAGCAATTGACGTTACTCGCAGAAGAAGCACCGGCTAACTCCGTGCCAGCAGCCGCGGTAATACGGAGGGTGCAAGCGTTAATCGGAATTACTGGGCGTAAAGCGCACG
+
GGGGGGGGGGGGGGGGGGGGGGGGGGGGGGGGGGGGGFGGGGGGGGGGGGGGGGGGGGGGGGGGGGGGEGGGGGGGGGGGGGGGGGDGGGGGGGGGGGGGGGGGGGGGGGGGGGGGG,=FGGFGGGFGGGFGGDFGGGGGGGFFGGGGGGGGGGGGE7FFGGGGGGGDGGGGGGGGGG@CGGGGGGGGGGGGGGGGGGGGGEGGGGGGGGGGGGGGGGGGGGGGGGGGGDGGGDGG3*77DGG7
@M03364:276:000000000-BLYN8:1:1101:2603:11333 1:N:0:1
ACTCCTACGGGAGGCAGCAGTGGGGAATATTGGACAATGGGCGAAAGCCTGATCCAGCCATGCCGCGTGTGTGAAGAAGGTCTTCGGATTGTAAAGCACTTTAAGTTGGGAGGAAGGGCATTAACCTAATACGTTAGTGCTTTGACGTTACCGACAGAATAAGCACCGGCGAACTCTGTGCCAGCAGCCGCGGTAATACAGAGGGTGCAAGCGTTAATCGGAATTACTGGGCGTAAAGCGCGCG
+
G<FGGGGFGGGGBGFGGCFGGGGGCCC8FEGGGGGFGGD@CFGEGCGG8FCCCEFDFGFG9DF<FGGFC,CFEEEGAFFGFGG,F<F7FF8CD9?FG8FE,C,9E<FFFFDEBFAFGGGECGG<C<E?<F9?@,CCFGGGGCFEGG73<D=DFGE=+>FD>FFFGEFCFG*>FF@DCDFGGFFG7C8CCEGG*:BC<+?9;+5:=BEG+1A**;CC/<?CEEDC+9C?E<CGGCE:F7CDDD)9
@M03364:276:000000000-BLYN8:1:1101:4865:11338 1:N:0:1
ACTCCTACGGGAGGCAGCAGTGGGGAATATTGGACAATGGGCGAAAGCCTGATCCAGCCATGCCGCGTGTGTGAAGAAGGTCTTCGGATTGTAAAGCACTTTAAGTTGGGAGGAAGGGCATTAACCTAATACGTTAGTGCTTTGACGTTACCGACAGAATAAGCACCGGCTAACTCTGTGCCAGCAGCCGCGGTAATACAGAGGGTGCAAGCGTTAATCGGAATTACTGGGCGTAAAGCGCGCG
+
GGGGGGGGGGGGGGGGGGGGGGGGGGGGGGGGGGGGGGGGGGGGGGGGGGGGGGGGGGGGGGGGGGGGGGGGGGGGGGGGGGGGGGGGGGGGGFGGGGGGGGGGGGGGGGGGEGGGGGGGGGGGGGGGGGGGGGGGGGGGGGGGGGGGGGGGGGGGGGGGGGGGGGGGGGGGGGGGGGGGGGGGGGGGGGGGGGGGGGGGFGFGGGGGGGGGGGGGGGGGEGGGGGGGGGFGGGGGGFGGGDC<
@M03364:276:000000000-BLYN8:1:1101:18624:11376 1:N:0:1
ACTCCTACGGGAGGCAGCAGTAGGGAATCTTCGGCAATGGGGGCAACCCTGACCGAGCAACGCCGCGTGAGTGAAGAAGGTTTTCGGATCGTAAAACTCTGTTGTTAGAGAAGAACAAGGATGAGAGTAAAAAGTTCATCCCTTGACGGTATCTAACCAGAAAGGGACGGCTAACTACGTGCCAGCAGCCGCGGTAATACGTAGGTCCCAAGCGTTGTCCGGATTTATTGGGCGTAAAGCGAGC
+
GGGGGGGGGGGGGGGGGGGGGGGGGGGGGGGGGGGGGGGGGGGGGGGGGGGGGGGGGGGGGGGGGGGFGGGGGGGGGGGGFGGGGGGGGGGGGGGGGGGGGGGGGGGGGGGGGGGGGGGGGGCGGGGGGGGGGGGGGGGFFGGGGGGGGGGGGGGGGGGGFGGGGGGGGGGGGGGGGGGGGGFGGGGGGGGGGGGGGGGGGGGGGGGGGGGGGEGDEGGGGGGCEFGGGGGGGGGGGGGGGGG<
@M03364:276:000000000-BLYN8:1:1101:28170:11408 1:N:0:1
ACTCCTACGGGAGGCAGCAGTGGGGAATATTGCACAATGGGCGCAAGCCTGATGCAGCCATGCCGCGTGTATGAAGAAGGCCTTCGGGTTGTAAAGTACTTTCAGCGAGGAGGAAGGTGTTGTGGTTAATAACCACAGCAATTGACGTTACTCGCAGAAGAAGCACCGGCTAACTCCGTGCCAGCAGCCGCGGTAATACGGAGGGTGCAAGCGTTAATCGGAATTACTGGGCGTAAAGCGCACG
+
CEFGGGGGFEEGGGGGGGGGFFFGGEGGF,CA9FFDFGGFGGGCGC:7FGGGCGGGEEFGCGF,@FG@>?@AFA<CFGGGDG8FG<FDEB:BFGGG5@AFAAEGGGCCEG7+4+B=CEFF@8FGDB=E,F,5>,C=@,AAFD,FFFGGGFE=,+@FG7,3@FFFFGC*@**@F?,2?>>BFEFGGGG72*:**3*1;C+B**3=:BC53;<FG8*2*<9EC52:699++38FD35CCCFDDC<5
@M03364:276:000000000-BLYN8:1:1101:20389:11412 1:N:0:1
ACTCCTACGGGAGGCAGCAGTAGGGAATCTTCGGCAATGGGGGCAACCCTGACCGAGCAACGCCGCGTGAGTGAAGAAGGTTTTCGGATCGTAAAACTCTGTTGCTAGAGAAGAACGTTAAGTAGAGTGGAAAGTTACTTAAGTGACGGTATCTAACCAGAAAGGGACGGCTAACTACGTGCCAGCAGCCGCGGTAATACGTAGGTCCCAAGCGTTGTCCGGATTTATTGGGCGTAAAGCGAGC
+
DCFGDEG<CF@E@EGGC,CFE<EFDF@CEE9@,@FEFD@EFGFEGGGGDCFG,C@CC:@<CFEFEGG::,,5??A?FEEF=?E<,4F@+@FEGCDEFEGGGFAF,EFF9FGG=8>BCDED<<ADFCF,BC,>B<FGGGCD9CDDFFGGGGCCFFAFDFFGG7F,@FBFCDECGGFFECEGFFGFBF6BFB5CE8=8C+++*+2B8;BEC@E5EC88*:9+AE8*;FCCCF955DC5*9:>3C3)
@M03364:276:000000000-BLYN8:1:1101:22466:11414 1:N:0:1
ACTCCTACGGGAGGCAGCAGTGGGGAATCTTCCACAATGGACGAAAGTCTGATGGAGCAACGCCGCGTGAGTGAAGAAGGGTTTCGGCTCGTAAAGCTCTGTTGTTAAAGAAGAACGTGGGTGAGAGTAACTGTTCACCCAGTGACGGTATTTAACCAGAAAGCCACGGCTAACTACGTGCCAGCAGCCGCGGTAATACGTAGGTGGCAAGCGTTATCCGGATTTATTGGGCGTAAAGCGAGCC
+
GGGGGGGGGGGFGGGGGGGGGGGGGGGGGGGGGGGGDFFG<FECEEE6EFGGFGGFGG<DFCFEGGGGE:FGGCFGFFFGFEFEGGGGD@CCFFFFGGGGGFGGGGGGGGGGGGG<CFFEC3>BFC<FGGEEGGGG,FFF7D=9DFGGGGGGEFGGGFCFGGGGGGGGGE7>DFGFGGCDFFGGGGGCFGGGD:CEFCFFB9:CFGGF89CFEGGD5++==E85F?<:FFFGGCEEF7:D3)1)
@M03364:276:000000000-BLYN8:1:1101:20841:11425 1:N:0:1
ACTCCTACGGGAGGCAGCAGTGGGGAATATTGGACAATGGGCGAAAGCCTGATCCAGCCATGCCGCGTGTGTGAAGAAGGTCTTCGGATTGTAAAGCACTTTAAGTTGGGAGGAAGGGCATTAACCTAATACGTTAGTGTTTTGACGTTACCGACAGAATAAGCACCGGCTAACTCTGTGCCAGCAGCCGCGGTAATACAGAGGGTGCAAGCGTTAATCGGAATTACTGGGCGTAAAGCGCGCG
+
GGGGGGGGGGGGGGGGGGGGGGGGGGGGGGGGGGGGGGGGGGGGGGGGGGGGGGGGGGGGGGGGGGGGGGGGGGGGGGGGGGGGGGGGGGGGGGGGGGGGGGGGGGGGGGGGGGGGGGGGGGGGGGGGGGGGGGGGGGGGGGGGGGGGGGGGDGGGGGGGGGGGFGGGGGGGGGGGFGGGGGGGGGGGGGGGGGCGGGGGGGGGGGGGGGGGGGGGGGGGGGEGGGGGGFDGGGGGGGGGGGGG
@M03364:276:000000000-BLYN8:1:1101:22072:11431 1:N:0:1
ACTCCTACGGGAGGCAGCAGTGGGGAATATTGGACAATGGGCGAAAGCCTGATCCAGCCATGCCGCGTGTGTGAAGAAGGTCTTCGGATTGTAAAGCACTTTAAGTTGGGAGGAAGGGCATTAACCTAATACGTTAGTGCTTTGACGTTACCGACAGAATAAGCACCGGCTAACTCTGTGCCAGCAGCCGCGGTAATACAGAGGGTGCAAGCGTTAATCGGAATTACTGGGCGTAAAGCGCGCG
+
GGGGGGGGGGGGG7FEGGGGGGGGGGGGGGGGGGGGGGGGGGGGGGGGGGGGGGGGGGGGGGGGGGGGGGGGGGGGGGGGGGGGGGGGGGGGGGGGFFGGGGGGGGGGGGGGGGGGGGGGGGGGGGGGGGGGGGGGGGGGGGGGGGGGGGGGGGGGGGGGGFGGGGGGGGGGGGGGGGGGGGGGGGGGGGGGGEGGGFGGGGGGGGGGGGFGGGEGGGGGDEEGGGGGGGGGGGGGGFFGGDDC
@M03364:276:000000000-BLYN8:1:1101:17531:11445 1:N:0:1
ACTCCTACGGGAGGCAGCAGTGGGGAATATTGCACAATGGGCGCAAGCCTGATGCAGCCATGCCGCGTGTATGAAGAAGGCCTTCGGGTTGTAAAGTACTTTCAGCGAGGAGGAAGGCATTAAGGTTAATAACCTTAGTGATTGACGTTACTCGCAGAAGAAGCACCGGCTAACTCCGTGCCAGCAGCCGCGGTAATACGGAGGGTGCAAGCGTTAATCGGAATTACTGGGCGTAAAGCGCACG
+
GGGGGGGGGGGGGGGGGGGGGGGGGGGGGGGGGGGGGGGGGGGGGGGGGGGGGGGGGGGGGGGGGGGGGGGGGGGGGGGGGGGGGGGGGGGGGGGGGGGGGGGGGGGGGGGGGGGGGGGGGGGGGGGGGGGGGGGGGGGGGGGGGGGGGGGGGGGGGGGGGGGGGGGGGGGGGGGGGGFGGGGGGGGGGGGGGGGGGGGGGGGGGGGGGGGGGGGGGGGGGGGGGGGGGGGGGGGGGGGGGGG5
@M03364:276:000000000-BLYN8:1:1101:3599:11456 1:N:0:1
ACTCCTACGGGAGGCAGCAGTGGGGAATATTGGACAATGGGCGAAAGCCTGATCCAGCCATGCCGCGTGTGTGAAGAAGGTCTTCGGATTGTAAAGCACTTTAAGTTGGGAGGAAGGGCATTAACCTAATACGTTAGTGCTTTGACGTTACCGACAGAATAAGCACCGGCTAACTCTGTGCCAGCAGCCGCGGTAATACAGAGGGTGCAAGCGTTAATCGGAATTACTGGGCGTAAAGCGCGCG
+
GGGGGGGGGGGGGGGGGGGGGGGGGGGGGGGGGGGGGGGGGGGGGGGGGGGGGGGGGGGGGGGGGGGGGGGGGGGGFGGGGGGGGGGGGGGGFGGGGGGGGGFFFFCAFGGGGGGGGGGGGGGGGAEFGGFGCGGCGG9FGGGGGGGGGGGGGDGFG@CFGFGCGGGGGGGGGGFFGGGFGGGGGGGDFEGCEGGGGGGGGGGGGGGGGGCDEGECFGGGGGGGGGGGGFGGGGGGGGGGGDGD
@M03364:276:000000000-BLYN8:1:1101:27501:11460 1:N:0:1
ACTCCTACGGGAGGCAGCAGTAGGGAATCTTCGGCAATGGACGAAAGTCTGACCGAGCAACGCCGCGTGAGTGAAGAAGGTTTTCGGATCGTAAAACTCTGTTGTTAGAGAAGAACGACGAGGAGAGTGGAAAGCTCCTCGTGTGACGGTATCTAACCAGAAAGGGACGGCTAACTACGTGCCAGCAGCCGCGGTAATACGTAGGTCCCGAGCGTTGTCCGGATTTATTGGGCGTAAAGCGAGC
+
GGGGGGGGD@FFGGGGGGGGGGGGGGGGGGGGGEGGGGGGFGGDFGG@EFGGFGGG@FFFGGGGGGGDE,?EFGFGGGGGFGGGGGGEFFGGFGFDFGGGGGFGFFGGGGGGGGGDGCC7F:FGGCCFG7FFCDCF@<C7FFFEGCC7@BFGFFGDBBCE7:>CDFGGGGGEGFGCGGDFFCCFGCG>E8BCEEGDGG928B:*;C?F***2/?*;52:<CE**2+<EEFG5CDGG37DDGGD5
@M03364:276:000000000-BLYN8:1:1101:13683:11473 1:N:0:1
ACTCCTACGGGAGGCAGCAGTGGGGAATATTGGACAATGGACGAAAGTCTGATGGAGCAACGCCGCGTGAGTGAAGAAGGGTTTCGGCTCGTAAAGCTCTGTTGTTAAAGAAGAACGTGGGTGAGAGTAACTGTTCACCCAGTGACGGTATTTAACCAGAAAGCCACGGCTAACTACGTGCCAGCAGCCGCGGTAATACGTAGGTGGCAAGCGTTATCCGGATTTATTGGGCGTAAAGCGAGCG
+
GGGGGGGGGGGGGGGGGGGGGGGGGGGGGGGGGGGGGGGGFGGGGGGFGGGGGGGGGGGGGGGGGGGGGG@FGGGGGGGGGGGGGGGGGGGGGGGDGGGGGGGGGGGGGGGGGGGGGGGGGGGGEFGGGGGGGGGGGGGFGFGGGGGGGGGGGGGGGGGGGGGGGGGGGGGGGGGGGGGGGGGGGGGGGGGGGGGGGGGGGGGGGGGGGGGGGG=EGGGGCEDEGFFGFGGGGGGGGGGGGGGD
@M03364:276:000000000-BLYN8:1:1101:5025:11524 1:N:0:1
ACTCCTACGGGAGGCAGCAGTGGGGAATATTGGACAATGGGCGAAAGCCTGATCCAGCCATGCCGCGTGTGTGAAGAAGGTCTTCGGATTGTAAAGCACTTTAAGTTGGGAGGAAGGGCATTAACCTAATACGTTAGTGCTTTGACGTTACCGACAGAATAAGCACCGGCTAACTCTGTGCCAGCAGCCGCGGTAATACAGAGGGTGCAAGCGTTAATCGGAATTACTGGGCGTAAAGCGCACG
+
GGGGGGGGGGGGGGGGGGGGGGGGGGGGGGGGGGGGGGGGGGGGGGGGGGGGGGGGGGGGGGGGGGGGGGGGGGGGGGGGGGGGGGGGGGGGGGGGGGGGGGGGGGGGGGGGGGGGGGGGGGGGGGGGGGGGGGGGGGGGFGGGGGGGGGGGGGGGGGGGGGGGGGGGGGGGFGGGGGGGGGGGGGGGGGGGGGGDGGGGGGGGGGGGGGCGGGGGGGGGGGGGGGGGGGGGGGGGGGGGGGGD
@M03364:276:000000000-BLYN8:1:1101:8366:11564 1:N:0:1
ACTCCTACGGGAGGCAGCAGTAGGGAATCTTCGGCAATGGGGGCAACCCTGACCGAGCAACGCCGCGTGAGTGAAGAAGGTTTTCGGATCGTAAAACTCTGTTGTTAGAGAAGAACGTTAAGTAGAGTGGAAAATTACTTAAGTGACGGTATCTAACCAGAAAGGGACGGCTAACTACGTGCCAGCAGCCGCGGTAATACGTAGGTCCCAAGCGTTGTCCGGATTTATTGGGCGTAAAGCGAGC
+
GGGGGGGGGGGGGGGGGGGGGGGGGGGGGGGGGGGGGGGGGGGGGGGGGGGGGGGGGGGGGGGGGGGGGGGGGGGGGGGGGGGGGGGGGGGGGGGGGGGGGGGGGGGGGGGGGGGGGGGGGGFGGGGGGGGGGGGGGGGGGGGGGGGGGGGGGGGGG?FGGGGGGGGFEGGGGGGGGGGGGGGGGGGGGGGGGGEGGGGGGGGFEGGGGGGGGGGGGGGGGGECEGGGGGGGGGGGDGGFDDD7
@M03364:276:000000000-BLYN8:1:1101:11263:11609 1:N:0:1
ACTCCTACGGGAGGCAGCAGTGGGGAATATTGCACAATGGGCGCAAGCCTGATGCAGCCATGCCGCGTGTATGAAGAAGGCCTTCGGGTTGTAAAGTACTTTCAGCGAGGAGGAAGGCGTTGTAGTTAATAGCTGCAGCGATTGACGTTACTCGCAGAAGAAGCACCGGCTAACTCCGTGCCAGCAGCCGCGGTAATACGGAGGGTGCAAGCGTTAATCGGAATTACTGGGCGTAAAGCGCACG
+
GGGGGGGGGGGGGGGGGGGGGGGGGGGGGGGGGGGGGGGGGGGGGGGGGGGGGGGGGGGGGGGGGGGGGGGGGGGGGGGGGGGGGGGGGGGGGGGGGGGGGGFGGGGGGGGGGGGGGGGGGGGGGGGGGGGGGGGGGGGGGGGGGGGGGGGGFGGGGGGGGGGGGGCGGGGGGGGGGGGGGGGGGGGGGGGGGGGGGGGGGGGGGGGGGGGGGGGGGGGGGGGGFGGGGGGGGGGEGGGGGDG<
@M03364:276:000000000-BLYN8:1:1101:29013:11629 1:N:0:1
ACTCCTACGGGAGGCAGCAGTAGGGAATCTTAGGCAATGGGGGCAACCCTGACCGAGCAACGCCGCGTGAGTGAAGAAGGTCTTCGGATCGTAAAACTCTGTTGTTAGAGAAGAACGTTAAGTAGAGTGGAAAGTTACTTAAGTGACGGTATCTAACCAGAAAGGGACGGCTAACTACGTGCCAGCAGTCGCGGTAATACGCAGGTCCCAAGCGGGGTTCGGATTTATTGGGCGTAAAGCGAGC
+
GGGGGGGGEGGGGGCFCC@@FCFGDFGGCFF,C,@FEFGGGGGGCG@EEFFGAA7FE:7FEEG@FEG=FDGFEF,C?,BF:,5CFCFE7+B?EFGGGGG9,CAF8FFFFECGGF@<CCF@F?CA<,E,CFEGDDFGAFFCD<>7C=FEDE@E<@,>,3,@DAA77FFCE*>>B::DFFG>FFGFCEFG,<ECGGGDEGFBF*3=7;+52>F88C*****:CE5/*0<9?C65C5*:**2?57D7
@M03364:276:000000000-BLYN8:1:1101:22226:11650 1:N:0:1
ACTCCTACGGGAGGCAGCAGTAGGGAATCTTCGGCAATGGGGGCAACCCTGACCGAGCAACGCCGCGTGAGTGAAGAAGGTTTTCGGATCGTAAAACTCTGTTGTTAGAGAAGAACGTTAAGTAGAGTGGAAAGTTACTTAAGTGACGGTATCTAACCAGAAAGGGACGGCTAACTACGTGCCAGCAGCCGCGGTAATACGTAGGTCCCAAGCGTTGTCCGGATTTATTGGGCGTAAAGCGAGC
+
GGGGGGGGGGGGGGGGGGGGGGGGGGGGGGGGGGGGGGGGGGGGGGGGGGGGGGGGGGGGGGGGGGGGGGGGGGGGGGGGGGGGGGGGGGGGGGGGGGGGGGGGGGGGGGGGGGGGGGGGGGGGGGGGGGGGGGGGGGGGGGGGGGGGGGFGGGGGGGGGGGGGGGGGGGGGGGGGGGDGGGGGGGGGGGGDEE8@EFGGGGGGGGGGGGGGGGGDEGGGGGGCGCGGGGGGGGGGGGGGGGG3
@M03364:276:000000000-BLYN8:1:1101:16263:11666 1:N:0:1
ACTCCTACGGGAGGCAGCAGTAGGGAATCTTCGGCAATGGACGAAAGTCTGACCGAGCAACGCCGCGTGAGTGAAGAAGGTTTTCGGATCGTAAAACTCTGTTGTTAGAGAAGAACAAGTAGGAGAGTAACTGCTCTTACCTTGACGGTATCTAACCAGAAAGCCACGGCTAACTACGTGCCAGCAGCCGCGGTAATACGTAGGTGGCAAGCGTTGTCCGGATTTATTGGGCGTAAAGCGAGCG
+
GGGGGGGGGGGGGGGGGGGGGGGGGGGGGGGGGGGGGGGGGGGGGGGGGGGGGGGGGGGGGGGGGGGFGGGGGGGGGGGGGGGGGGGGGGGGGGGGGGGGGGGGFGFGGGGGGGGGGGGGGGFGGGGGGGFGGGGGGGGGGGGGGGGGGGGGGGGGGGGGGGGGGGGGGGGGGGGGGGGGGGGFGGGGGGGGDGGGGGGGGGGGGFEGGGFFGGGGGGGGGGCEGGFFGGGGGGEGGGGGGGD<
@M03364:276:000000000-BLYN8:1:1101:18967:11679 1:N:0:1
ACTCCTACGGGAGGCAGCAGTGGGGAATATTGCACAATGGGCGCAAGCCTGATGCAGCCATGCCGCGTGTATGAAGAAGGCCTTCGGGTTGTAAAGTACTTTCAGCGAGGAGGAAGGTGTTGTGGTTAATAACCGCAGCAATTGACGTTACTCGCAGAAGAAGCACCGGCTAACTCCGTGCCAGCAGCCGCGGTAATACGGAGGGTGCAAGCGTTAATCGGAATTACTGGGCGTAAAGCGCACG
+
GGGGGGFGGGGGGGGGGGGGGGGGGGGGGGGGGGFGGGGFGFGGGGGGGGGGGGGGGGGGGGGGGGGGGGGGGGCGGGGGGGGGGGGGGGGGGGGGGGGFGGGGGGGEGGGGGGGGGGGGGGGGGFDFGGGGGGGGGGGGGGGGGGGGGGGGGDGGGGGGGGGGGGGGGGGGGGGGGGGGGGGGGGGGGGGGGG>EGGGGGGGGGGGGGGFGGGGGGGGGGGGGDFGFFCGGGGGGGGGGDGG3
@M03364:276:000000000-BLYN8:1:1101:8394:11681 1:N:0:1
ACTCCTACGGGAGGCAGCAGTAGGGAATCTTCCACAATGGACGAAAGTCTGATGGAGCAACGCCGCGTGAGTGAAGAAGGGTTTCGGCTCGTAAAACTCTGTTGTTAAAGAAGAACGTGGGTGAGAGTAACTGTTCACCCAGTGACGGTATTTAACCAGAAAGCCACGGCTAACTACGTGCCAGCAGCCGCGGTAATACGTAGGTCCCGAGCGTTGTCCGGATTTATTGGGCGTAAAGCGAGCG
+
GGGGGGGGGGGGGGGGGGGGGGGGGGGGGGGGGGGGGGGGGGGGGGGGGGGGGGGGGGGGGGGGGGGGGGGGGGGGGGGGDGGGGGGGGGGGGGGGGGGGGGGGGGGDFGGGGGGGGGFGGFGGGGGGGGGGGGGGGFFGGGGGGGGGGGGGGGGGGGGGGGGGGGGGECEGGGGGGGGGDGGGGGGGFEGGGGGGGGGGCGGGGECGGGGGGGGGGGGGGEECCCGGGGFGGGGGGGGC*CDC
@M03364:276:000000000-BLYN8:1:1101:24216:11686 1:N:0:1
ACTCCTACGGGAGGCAGCAGTAGGGAATCTTCGGCAATGGACGAAAGTCTGATGGAGCAACGCCGCGTGAGTGAAGAAGGTTTTCGGATCGTAAAACTCTGTTGTTGGAGAAGAACGTATTTGATAGTAACTGATCAGGTAGTGACGGTATCCAACCAGAAAGCCACGGCTAACTACGTGCCAGCAGCCGCGGTAATACGTAGGTGGCAAGCGTTGTCCGGATTTATTGGGCGTAAAGCGAGCG
+
GGGGGGGGGGGGGGGGGGGGGGGGGGGGGGGGGGGGGGGGGGGGGGGGGGGGGGGGGGGGGGGGGGGGGGGGGGGGFDGGFGGGGGGGGDGGGGGFFGGGGGGGGGGGGGGGGGGGGGGGGGGGGGGGGGGGGGGGGGGGGGGGGGGGGGGFGGGGDGGGGGGGFGGGGCEGGGGGGGGGGGGGGGGGGGGGGGCEGGDEFGG@FGGGFFFCEGEGEFGGGG5EFGGFGGGGGDGGG7FGDGGG
@M03364:276:000000000-BLYN8:1:1101:18778:11710 1:N:0:1
ACTCCTACGGGAGGCAGCAGTGGGGAATATTGCACAATGGGCGCAAGCCTGATGCAGCCATGCCGCGTGTATGAAGAAGGCCTTCGGGTTGTAAAGTACTTTCAGCGAGGAGGAAGGCGTTAAGGTTAATAACCTTGGCGATTGACGTTACTCGCAGAAGAAGCACCGGCTAACTCCGTGCCAGCAGCCGCGGTAATACGGAGGGTGCAAGCGTTAATCGGAATTACTGGGCGTAAAGCGCACG
+
FGGGGGGGGDEGGGGGGGGGGGGFGGEGGGGGGGGFFGGGGGGGGGGGGGGGGGGGA<EF<AFFGGGFCEGGGGGGGGGGGGGGGGGCEGGGGGGGGDGGGGDFFCFGGGGGDFGCGGGGGGFGGDGFCEGDFFEDBFGDEEFGGGGEGGGGGGGGGDGGGGF@@FF*CFGDGGGGGDFGGGFEGGGGGGGEGGGGGGGF>E5*:=;C6EGGGG5*A99C58?5EGGGC<FGGCC*9*7>DDD<
@M03364:276:000000000-BLYN8:1:1101:17212:11729 1:N:0:1
ACTCCTACGGGAGGCAGCAGTAGGGAATCTTCGGCAATGGGGGCAACCCTGACCGAGCAACGCCGCGTGAGTGAAGAAGGTTTTCGGATCGTAAAACTCTGTTGTTAGAGAAGAACGTTAAGTAGAGTGGAAAGTTACTTAAGTGACGGTATCTAACCAGAAAGGGACGGCTAACTACGTGCCAGCAGCCGCGGTAATACGTAGGTCCCAAGCGTTGTCCGGATTTATTGGGCGTAAAGCGAGC
+
GGGGGGGGGGGGGGGGGGGGGGEGGGGGGGGGGGGGGGGGGGGGGGGGGGGGGGGGGGGGGGGGGGGGGGGGGGGGGGGGGGGGGGGGGGGGGGGGGGGGGGGGGGGGGGGFGGGGGGGGGGGGGGGGGGGGGGGGGGGGGGGGGGGGGGGGGGGGGGGGGGGGGGGGGGGGGGGGGGGGGGGGGGGGGGGGGGGGGGGGGGGGGGGGGGGGGGGGGGGGGGGGGGGGGGGGGGGGGGFCGGG5
@M03364:276:000000000-BLYN8:1:1101:17334:11732 1:N:0:1
ACTCCTACGGGAGGCAGCAGTGGGGAATATTGCACAATGGGCGCAAGCCTGATGCAGCCATGCCGCGTGTATGAAGAAGGCCTTCGGGTTGTAAAGTACTTTCAGCGAGGAGGAAGGCGTTGTGGTTAATAACCGCAGCGATTGACGTTACTCGCAGAAGAAGCACCGGCTAACTCCGTGCCAGCAGCCGCGGTAATACGGAGGGTGCAAGCGTTAATCGGAATTACTGGGCGTAAAGCGCACG
+
GGGGGGGGGGGGGGGGGGGGGGGGGGGGGGGGGGGGGGGGFGGGGGGGGGGGGGGGGGGGGGGGGGGGGGGGGGGGGGGGG?FGGGGGGGGGGGGGGAFGGGGGGGGGGGDGGGGGGGGGGGGDGGGGGGGGGGGGGGGGFGGGGGGGGGGGGGGGCECGGGGGGGGGGGGGGGGGGGGGGGFGFGGGFGGDGGGGGGGFGCEGGDGGGGGGGGEGGGFGGGEFFCEGGGGCDDGGGGGGGCD5
@M03364:276:000000000-BLYN8:1:1101:22056:11740 1:N:0:1
ACTCCTACGGGAGGCAGCAGTGGGGAATATTGCACAATGGGCGCAAGCCTGATGCAGCCATGCCGCGTGTATGAAGAAGGCCTTCGGGTTGTAAAGTACTTTCAGCGAGGAGGAAGGCGTTGTGGTTAATAACCGCAGCGATTGACGTTACTCGCAGAAGAAGCACCGGCTAACTCCGTGCCAGCAGCCGCGGTAATACGGAGGGTGCAAGCGTTAATCGGAATTACTGGGCGTAAAGCGCACG
+
GGGGGGGGGGGGGGGGGGGGGGGGGGGGGGGGGGGGGGGGGGEDGCFGCFEDCFGGGGGGGFGF:@F>7FAEFFEFGGGFGFCDEFGGGEFCFGDFBD?FGGFE9EG7C@FF7F8EC8FGDCFGGGGGCFGGGFCE:B=F@FCB9,3FCECCFE@<BFGGGEFCCF<F:BFD7C;FF>CFGCC,=BCFGEGGDEGGGGGGC8EGC;8CGF78;CCG=9<FGE8FC7CGGGFGD5=GF7CDG)1)
@M03364:276:000000000-BLYN8:1:1101:22210:11747 1:N:0:1
ACTCCTACGGGAGGCAGCAGTAGGGAATCTTCGGCAATGGGGGCAACCCTGACCGAGCAACGCCGCGTGAGTGAAGAAGGTTTTCGGATCGTAAAACTCTGTTGTTAGAGAAGAACGTTAAGTAGAGTGGAAAGTTACTTAAGTGACGGTATCTAACCAGAAAGGGACGGCTAACTACGTGCCAGCAGCCGCGGTAATACGTAGGTCCCAAGCGTTTTCCGTATGTATTGGGCGTAAAGCGAGG
+
CFEFACF-@F@FGGG7CFDFFFGGGFFEFGGCCFGGDGGGGGGGEFGGGGGFGDFGGGGGFGGGGGDG::FCFFFF9FCF,AFGGFE++@FGB=FGG?FGGGGGGCEFCGFFDF@AFF=FFGC9?<FFFFF@FDFFCDCCF,EFGCE7:>FFDFCFGG<FGCGGE>:BCBFCECDFG@CFG7FGCGFF7;E:E8188;2;B<:*;5523AF5=CE8*/+2:+***++3:EGGGGEECFCGG<C)
@M03364:276:000000000-BLYN8:1:1101:21239:11760 1:N:0:1
ACTCCTACGGGAGGCAGCAGTGGGGAATATTGGACAATGGGCGAAAGCCTGATCCAGCCATGCCGCGTGTGTGAAGAAGGTCTTCGGATTGTAAAGCACTTTAAGTTGGGAGGAAGGGCATTAACCTAATACGTTAGTGCTTTGACGTTACCGACAGAATAAGCACCGGCTAACTCTGTGCCAGCAGCCGCGGTAATACAGAGGGTGCAAGCGTTAATCGGAATTACTGGGCGTAAAGCGCGCG
+
GGGGGGGGGGGGGGGGGGGGGGGGGCGGGGGGGGGGGGGGGGGGGGGGGGGGGGGGGGGGGGGGGGGGG:FFGGGGGGGGFFGGGGGDGGGGGGGGGGFF,FEF9F5?FGG>FFF<=B==DF9F,?AFEFGGFF8DCFFG<CFFGFGEFGDCFGCCEGDAFGGGFFGDGGDGGG;DFGGGB?E28FGGGBCE5BE>9;BC?B8EGEGEGGG=EECEECFG=ECEFFCEGC819CC=C7CG<DDG
@M03364:276:000000000-BLYN8:1:1101:24151:11785 1:N:0:1
ACTCCTACGGGAGGCAGCAGTAGGGAATCTTCGGCAATGGGGGCAACCCTGACCGAGCAACGCCGCGTGAGTGAAGAAGGTTTTCGGATCGTAAAACTCTGTTGTTAAAGAAGAACGTGGGTGAGAGTAACTGTTCACCCAGTGACGGTATTTAACCAGAAAGCCACGGCTAACTACGTGCCAGCAGCCGCGGTAATACGTAGGTGGCAAGCGTTATCCGGATTTATTGGGCGTAAAGCGAGCG
+
GGGGGGGGGGGGGGGGGGGGGGGGGGGGGGGGGGGGGGGGGGGGGGGGGGGGGGGGGGGGGGGGGGGGGGGGGGGGGGGGGGGGGGGGGGGGGGGGGGGGGGGGGGGGGAFGGGGGGGGGGGGGDFFGGGGGGGGGGGGGGGGGGGGGGGGGGGGGGGGGGGGGGGGDDGGGGGGGGGGCGGGGGGGGGGGGGGGGGGGGGGGGG9FGGGFGCGGGGGGGGGGGGGGGFGFGGGGGGGG3DCG7
@M03364:276:000000000-BLYN8:1:1101:13871:11805 1:N:0:1
ACTCCTACGGGAGGCAGCAGTGGGGAATATTGCACAATGGGCGCAAGCCTGATGCAGCCATGCCGCGTGTATGAAGAAGGCCTTCGGGTTGTAAAGTACTTTCAGCGAGGAGGAAGGCATTAAGGTTAATAACCTTGGTGATTGACGTTACTCGCAGAAGAAGCACCGGCTAACTCCGTGCCAGCAGCCGCGGTAATACGGAGGGTGCAAGCGTTAATCGGAATTACTGGGCGTAAAGCGCACG
+
GGGGGGGGGGGGGGGGGGGGGGGGGGGGGGGCGGGGGGGGGGGGGGGGGGGGGGGGGGGGGGGGGGGGGFFGGGGGGGGFGGGGGGGGGGGGGGGGGGGGGGGGGGGCGGGGGGGECGGGGGGGFGGGGGGGFDAFDEFFD9AFFGDGGGGGAFGGGGGGGG?CFFGGGGGGGGFGGGGGGGGGGGGGGGGGGGGGGGGCEG>BCBGGGGGDGGDGGG?EGGEFGCFFGGGGGGGEFF7DGD37
@M03364:276:000000000-BLYN8:1:1101:25010:11823 1:N:0:1
ACTCCTACGGGAGGCAGCAGTAGGGAATCTTCGGCAATGGGGGCAACCCTGACCGAGCAACGCCGCGTGAGTGAAGAAGGTTTTCGGATCGTAAAACTCTGTTGTTAGAGAAGAACGTTAAGTAGCGTGGAAAGTTACTTAAGTGACGGTATCTAACCAGAAAGGGACGGCTAACTACGTGCCAGCAGCCGCGGTAATACGTAGGTCCCAAGCGTTGTCCGGATGTATTGGGCGTAAAGCGAGG
+
EFFGGGGGGGDGGGGGGGGGG9<FFGGGGGGCF7FFGGGGGDGDGGGGGGGG8FFGGGGGFGEGGGGGGGD<FGCFGGGGGGCFE7FFCCFG<FFGGGGA,FFGFGGA?EEGC,><=+B,AF9,?,@FGCF<DFGGGFDFG,EF<3=F@><<>FCGF53,>DFF:*DCE@@<*<4?FFC<,:8;FFFG8:58111*=C+3;BCF@>E+;CGCGGC?E5C+:5*:*3<<C+0>CDE59CD*1>C)
@M03364:276:000000000-BLYN8:1:1101:23848:11828 1:N:0:1
ACTCCTACGGGAGGCAGCAGTAGGGAATCTTCGGCAATGGGGGCAACCCTGACCGAGCAACGCCGCGTGAGTGAAGAAGGTTTTCGGATCGTAAAACTCTGTTGTTAGAGAAGAACGTTAAGTAGAGTGGAAAGTTACTTAAGTGACGGTATCTAACCAGAAAGGGACGGCTAACTACGTGCCAGCAGCCGCGGTAATACGTAGGTGGCAAGCGTTGTCCGGATTTATTGGGCGTAAAGCGAGC
+
GGGGGGGGGGGGGGGGGGGGGGGGGGGGGGGGGGGGGGGGGGGGGGGGGGGGGGGGGGGGGGGGGGGGGGGGGGGGGFGGGGGGGGGGGGGGGGGGGFGGGGGGGGGGGGGGGGGGGGGGGGGGGGGGGGGGGGGGGGGGGGGGGGGGGGGGGGGGGGGGGGGGGGGGGGGGGGGGGGGGGGGGGGGGGGGGGGGGGGGGGFGGGGGGGGGGGGGGGGGGGG5E=FGGGGFGGGGGGGGGGGG)
@M03364:276:000000000-BLYN8:1:1101:3462:11843 1:N:0:1
ACTCCTACGGGAGGCAGCAGTAGGGAATCTTCGGCAATGGGGGCAACCCTGACCGAGCAACGCCGCGTGAGTGAAGAAGGTTTTCGGATCGTAAAACTCTGTTGTTAGAGAAGAACGTTAAGTAGAGTGGAAAGTTACTTAAGTGACGGTATCTAACCAGAAAGGGACGGCTAACTACGTGCCAGCAGCCGCGGTAATACGTAGGTCCCAAGCGTTGTCCGGATTTATTGGGCGTAAAGCGAGC
+
GGGGGGGGGGGGGGGGGGGGGGGGGGGGGGGGGGGGGGGGGGGGGGGGGGGGGGGGGGGGGGGGGGGGGGGGGGGGGGGGGGGGGGGGGGGGFF<FGGGGGGGGGGGGGGGGGGFGGFGFGGGGGFGGGGGGGGGGGGFGGGGGGFGGGGGGGGGGGGGGGGGGFGFFGGGGGGGGGGGGGGGGGGGGGGGGG5=EEGGFGFGGGGGGGGGGGEEGGGGFGGEGGGGGFGGGGGGDGG=CGGGC
@M03364:276:000000000-BLYN8:1:1101:4430:11845 1:N:0:1
ACTCCTACGGGAGGCAGCAGTGGGGAATATTGGACAATGGGCGAAAGCCTGATCCAGCCATGCCGCGTGTGTGAAGAAGGTCTTCGGATTGTAAAGCACTTTAAGTTGGGAGGAAGGGCATTAACCTAATACGTTAGTGTTTTGACGTTACCGACAGAATAAGCACCGGCTAACTCTGTGCCAGCAGCCGCGGTAATACAGAGGGTGCAAGCGTTAATCGGAATTACTGGGCGTAAAGCGCGCG
+
GGGGGGGGGGGGGGGGGGGGGGGGGGGGGGGGGGGGGGGGGGGGGGGGGGGGGGGGGGGGGGGGGGGGGGGFGGGGGGGGGGGGGGGGGGGGGGGGGGGGGGGGGGGGGGGGGGGGGGGGGGGGGGGGGGGGGGGGGFGGGGGGGGGGGGGFGGGGGGGGGGGGGGGGGGGGGGGGGGGGGGGGGGGGGGGGGGGCGGGGGGGGGGGGGGGGGGGGGGGGGGGGGGGGGGGGGGGGGFGGGGGG
@M03364:276:000000000-BLYN8:1:1101:22385:11890 1:N:0:1
ACTCCTACGGGAGGCAGCAGTGGGGAATATTGGACAATGGGCGAAAGCCTGATCCAGCCATGCCGCGTGTGTGAAGAAGGTCTTCGGATTGTAAAGCACTTTAAGTTGGGAGGAAGGGCATTAACCTAATACGTTAGTGTTTTGACGTTACCGACAGAATAAGCACCGGCTAACTCTGTGCCAGCAGCCGCGGTAATACAGAGGGTGCAAGCGTTAATCGGAATTACTGGGCGTAAAGCGCGCG
+
GGGGGGGGGGCFGGGGGGFEGGGGGGGGGGGGGDGGGGGGGGGGEGGGGGGGGGGFGGGGGFGGGGGGECGGGGFGGGGGGGGGGGGDEGGGGGFFDEGGGGGGFFFEFEGGGGGGGCGGEFGGGGGFGEGCFGGGGGGGFGGGDGGGGG>FGGGGGGGGGFFGGGGGGGFGGGGGAEGCFFGGCFEFG>EEEGGGGGGG9FGGEGGGGGG*AEEGFGFGEDEDFFGGGGGGGGGGGFFGGG:<
@M03364:276:000000000-BLYN8:1:1101:27322:11892 1:N:0:1
ACTCCTACGGGAGGCAGCAGTGGGGAATATTGCACAATGGGCGCAAGCCTGATGCAGCCATGCCGCGGGTATGAAGAAGGCCTTCGGGTTGTAAAGTACTTTCAGCGAGGAGGAAGGCATTAAGGTTAATAACCTTTGTGATTGACGTTACTCGCAGAAGAAGCACCGGCTAACTCCGTGCCAGCAGCCGCGGTAATACGGAGGGTGCAAGCGTTAATCGGAATTACTGGGCGTAAAGCGCACG
+
CC<C6CFECGDF:+FB@;<ECFCGEEB@F9CFF<FFD,,CEGEGGGFE,EEEFGGGFGFC6F,C:F:+84:F,5CEC,9CFCF<BCFGB7FCE<?FFFAFGDFGG9C:FGEEFFF8CFG8FGGGG,?F9@?F9BF<,:<B,<@FFFFEFGGGGDE:FE7F:3DCCGGGGG@CAFCFGGFCBF9CFGGGFEG>EGEE9++181:E8BEGGGC5CEE85?FGGGEG69:CF6CC311:DGGGD3//
@M03364:276:000000000-BLYN8:1:1101:24148:11897 1:N:0:1
ACTCCTACGGGAGGCAGCAGTGGGGAATATTGGACAATGGGCGAAAGCCTGATCCAGCCATGCCGCGTGTGTGAAGAAGGTCTTCGGATTGTAAAGCACTTTAAGTTGGGAGGAATGGCATTAACCTAATACGTTAGTGTTTTGACGTTACCGACAGAATAAGCACCGGCTAACTCCGTGCCAGCAGCCGCGGTAATACGGAGGGTGCAAGCGTTAATCGGAATTACTGGGCGTAAAGCGCACG
+
GG8FGGEDGGGGGFGGGGCFFGGGGCGGFCEFGGGGC<FDGGGGGGGGGGGGGGCEFGGGGGG@CC@>FG7CEFE??8=@FGGGGGE:FGFFEEFG9,BEFGFFAFFAFGG7FGF,9=FEFGEFFGFEGGGGGGGFGGCEFGGFGGGGGGGGGFGEC7BFF,,@FFFG@FGGGGGFG8FFGGG7FGFFGDGGGGG7@C9BG8*1BCGGF70ACGGEGGGGDECFG9CF9CFGGGGEF:CCDGG<
@M03364:276:000000000-BLYN8:1:1101:15677:11926 1:N:0:1
ACTCCTACGGGAGGCAGCAGTGGGGAATATTGGACAATGGGCGAAAGCCTGATCCAGCCATGCCGCGTGTGTGAAGAAGGTCTTCGGATTGTAAAGCACTTTAAGTTGGGAGGAAGGGCATTAACCTAATACGTTAGTGATTGACGTTACTCGCAGAAGAAGCACCGGCTAACTCCGTGCCAGCAGCCGCGGTAATACGGAGGGTGCAAGCGTTAATCGGAATTACTGGGCGTAAAGCGCACGC
+
GGGGGGGGGGGGGGGGGGGGGGGGGGGGGGGGGGGGGGGGGGGGGGGGGGGGGGGGGGGGGGGGGGGGGGGGGGGGGGGGGGGGGGGGGGGGGGGGGGGGGGGGGFGGGGGGGGGGGGGGGGGGGGGGGGGGGEFGGGGGGGGGGGGGGGGGGGGGGGGGGGGGGGGGGGGGGGGGGGGGFGGGGGGGGGGGGGGGGGGGGGGGGGGGGGGGGGGGGGGGGGGGGGGFEFGGGGE5DCDDGGGC
@M03364:276:000000000-BLYN8:1:1101:14254:11953 1:N:0:1
ACTCCTACGGGAGGCAGCAGTGGGGAATATTGCACAATGGGCGCAAGCCTGATGCAGCCATGCCGCGTGTATGAAGAAGGCCTTCGGGTTGTAAAGTACTTTCAGCGAGGAGGAAGGCATTAAGGTTAATAACCTTAGTGATTGACGTTACTCGCAGAAGAAGCACCGGCTAACTCCGTGCCAGCAGCCGCGGTAATACGGAGGGTGCAAGCGTTAATCGGAATTACTGGGCGTAAAGCGCACG
+
GGGGGGGFGGGGGGGGGGGGG8FGGGGGGGGGFGGGGGGGGGGGGDECGGGGGGDEGF,CCEGF7BFGGCCGEFFGGGCFG8EFGCF@A4@FFFGFFDGFFE9FC9F7BFEGCGFGEGF8F<?FGDEEGBFAFF9?CDC9BFGGGGG:FFE,C@7>:+@3DEGG:3>BFGGGFDFEFGGGEFGFFFGGGDEEEEEGFGG>**:B*=E*BFFGGGGE5?EFCE*AEF7C?FGCGCCEGGFGGDGD
@M03364:276:000000000-BLYN8:1:1101:6000:11972 1:N:0:1
ACTCCTACGGGAGGCAGCAGTAGGGAATCTTCGGCAATGGGGGCAACCCTGACCGAGCAACGCCGCGTGAGTGAAGAAGGTTTTCGGATCGTAAAACTCTGTTGTTAGAGAAGAACGTTAAGTAGAGTGGAAAGTTACTTAAGTGACGGTATCTAACCAGAAAGGGACGGCTAACTACGTGCCAGCAGCCGCGGTAATACGTAGGTCCCAAGCGTTGTCCGGATTTATTGGGCGTAAAGCGAGC
+
GGGGGGGGGEGGGGGGGGGGGGGGGGGGGGGGGGGGGGGGGGGGGGGGGGGGGGGGGGGGGGGGGGGGGGGGGGGGGGGGGGGGGGGGGGGGGGGGGGGGGGGGGGGGGGGGGGGGGGGGFGFGGGGGGGGGGGGGGGGGGGGGGGGDGGGGGGGGGGGGGGFGGDGGGGGGGGGGGGGGGGGGGGGGGGGGGGEGGGFGGF9CEGGGGGGGGGGEEGGGGE8EEGFFGGGGF)/:DFFFDDG5
@M03364:276:000000000-BLYN8:1:1101:26225:11991 1:N:0:1
ACTCCTACGGGAGGCAGCAGTAGGGAATCTTCGGCAATGGGGGCAACCCTGACCGAGCAACGCCGCGTGAGTGAAGAAGGTTTTCGGATCGTAAAACTCTGTTGTTAGAGAAGAACGTTAAGTAGAGTGGAAAGTTACTTAAGTGACGGTATCTAACCAGAAAGGGACGGCTAACTACGTGCCAGCAGCCGCGGTAATACGTAGGCCCCAAGCGTTGTCCGGATTTATTGGGCGTAAAGCGAGC
+
FGGFGGGGGGGGGGG@CGFGGGGGGGGGGGGFGGGGGGGGGGGEGGFGGGGGGGGGGGGGGGGGGGGFGCFGGCGGGGEGEEFFGGGGGEEEFGFEFFGFFCFGGGGGGFGGGGGGGBF@7B@DB,?:CFFFGGGFGGGFDFGFEFFGGGG@FFFEGFGAEGG:F@FGGGGGGGGGGFGGFGGGFGGFGGEGGGGGDGFGFCEFG98CCEEGCC**>>C?CDECCE?GCGFE*9CDDFGD519)
@M03364:276:000000000-BLYN8:1:1101:6271:11999 1:N:0:1
ACTCCTACGGGAGGCAGCAGTAGGGAATCTTCGGCAATGGGGGCAACCCTGACCGAGCAACGCCGCGTGAGTGAAGAAGGTTTTCGGATCGTAAAACTCTGTTGTTAGAGAAGAACGTTAAGTAGAGTGGAAAGTTACTTAAGTGACGGTATCTAACCAGAAAGGGACGGCTAACTACGTGCCAGCAGCCGCGGTAATACGTAGGTCCCAAGCGTTGTCCGGATTTATTGGGCGTAAAGCGAGC
+
GGGGGGGGGGGGGGGGGGGGGGGGGGGGGGGGGGGGGGGGGGGGGGGGGGGGGGGGGGGGGGGGGGGGGGGGGGGGGGGGGGGGGGGGGGGGGGGGGGGGGGGGGGGGGGGGGGGGGGGGGGGGGGGGGGGGGGGGGGGGGGGGGGGGGGGGGGGGGGGGGGGGGGGGGGGGGGGGGGGGGGGGGGGGGGGGGGGGGGCFGGGGGGGGGFEGGGGGGGGGGGGC5CF?FGGGGGEGGGGGGGG3
@M03364:276:000000000-BLYN8:1:1101:18558:12002 1:N:0:1
ACTCCTACGGGAGGCAGCAGTAGGGAATCTTCGGCAATGGACGAAAGTCTGACCGAGCAACGCCGCGTGAGTGAAGAAGGTTTTCGGATCGTAAAACTCTGTTGTTAGAGAAGAACGACGAGGAGAGTGGAAAGCTCCTCGTGTGACGGTATCTAACCAGAAAGGGACGGCTAACTACGTGCCAGCAGCCGCGGTAATACGTAGGTCCCAAGCGTTGTCCGGATTTATTGGGCGTAAAGCGAGC
+
GGGGGGGGGGGGGGGGGGGGGGGGGGGGGGGGGGGGGGGGGGGGGGGGGGGGGGGGGGGGGGGGGGGGGGGGGGGGGGGGGGGGGGGGGGGGGGGGGGGGGGGGGGGGGGGGGGGGGGGGGGGGGGGGGGGGGGGGGGGGGGGGGGGGGGGGGGGGGGGGGGGGGGGGGGGGGGGGGGGGGGGGGGGGGGGGGGGGGGGGGGGGGGGFFGGGGGEEGGFGGGECCFGGCCFFGGGGGGGGGGG5
@M03364:276:000000000-BLYN8:1:1101:6215:12031 1:N:0:1
ACTCCTACGGGAGGCAGCAGTGGGGAATATTGGACAATGGGCGAAAGCCTGATCCAGCCATGCCGCGTGTGTGAAGAAGGTCTTCGGATTGTAAAGCACTTTAAGTTGGGAGGAAGGGCATTAACCTAATACGTTAGTGCTTTGACGTTACCGACAGAATAAGCACCGGCTAACTCTGTGCCAGCAGCCGCGGTAATACGGAGGGTGCAAGCGTTAATCGGACTTACTGGGCGTAAAGCGCACC
+
FGGGGGDGGG:FGGGGGGGG<FGFGCCCFEEGGAFGFC@FEGFCFGGFGGGCF<F9<,6E<<<FGGG:F8CC=?<<E8EF=,?EFGGGGGGFFFCFEFG?,5C,AE?9E=B=FC=8CFC@=AF??FFG@DFGCEF,FFCFC<FFG5FFGFGAGC@CC,@CFGGGAFFFECCCEEFGGGGGGFFFFCFGFEGGD:EEGGG:88BE8EEGC1C8?=;==EGGEC*:<CCGG6*C5CC55CFC55<)
@M03364:276:000000000-BLYN8:1:1101:12916:12046 1:N:0:1
ACTCCTACGGGAGGCAGCAGTAGGGAATCTTCGGCAATGGGGGCAACCCTGACCGAGCAACGCCGCGTGAGTGAAGAAGGTTTTCGGATCGTAAAACTCTGTTGTTAGAGAAGAACGTTAAGTAGAGTGGAAAGTTACTTAAGTGACGGTATCTAACCAGAAAGGGACGGCTAACTACGTGCCAGCAGCCGCGGTAATACGTAGGTCCCAAGCGTTGTCCGGATTTATTGGGCGTAAAGCGAGC
+
GGGGGGGGGGGGGGGGGGGGGGGGGGGGGGGGGGGGGGGGGGGGGGGGGGGGGGGGGGGGGGGGGGGGGGGGGGGGGGGGGGGGGGGGGGGGGGGGGGGGGGGGGGGGGGGGGGGGGGGGGGFGGGGGGGGGGGGGGGGGGGGGGGGGGGGGGGGGGGGGGGGGGGGGGGGGGGGFGFGGGGGGGGFGGGGGGGGGGGFGGEFGGGGGGGGGGEEGGGGGGGGDGGGGGGGGGGEGGGGGGGG3
@M03364:276:000000000-BLYN8:1:1101:18240:12095 1:N:0:1
ACTCCTACGGGAGGCAGCAGTGGGGAATATTGCACAATGGGCGCAAGCCTGATGCAGCCATGCCGCGTGTATGAAGAAGGCCTTCGGGTTGTAAAGTACTTTCAGCGAGGAGGAAGGTGTTGTGGTTAATAACCACAGCAATTGACGTTACTCGCAGAAGAAGCACCGGCTAACTCCGTGCCAGCAGCCGCGGTAATACGGAGGGTGCAAGCGTTAATCGGAATTCATGGGCGTAAAGCGCACG
+
GGFEFGGDGGEFGGGECCGGFGGGGGGGGGGGGGGGGGGGGGGGGGGGGGCDFEAGGGGGFGGFFGGFFGGGEFFGGGGGDFFGGGGGFGGGFFAFEEFDFEDFGFFEFGCGGGEGGGDG@FGDE,DFGF<F9DFCC<F86@DFGGGCFFGGGGGGGG7FDCA7FF,3@@C@AFFFFGFGG>;CFDGFBGG>CECCGC9:;58*8:CDFCFCEDC*7CFGCEEFC0++<?E5>C5:<7*)/797
@M03364:276:000000000-BLYN8:1:1101:18121:12099 1:N:0:1
ACTCCTACGGGAGGCAGCAGTAGGGAATCTTCGGCAATGGACGAAAGTCTGACCGAGCAACGCCGCGTGAGTGAAGAAGGTTTTCGGATCGTAAAACTCTGTTGGTAGAGAAGAACGTTGGTGAGAGTGGAAAGCTCATCAAGTGACGGTAACTACCCAGAAAGGGACGGCTAACTACGTGCCAGCAGCCGCGGTAATACGTAGGTCCCGAGCGTTGTCCGGATTTATTGGGCGTAAAGCGAGC
+
GGGGGGGGGGGGGGGGGGGGGGGGGGGGGGGGGGGGGGGGGGGGGGGGGGGGGGGGGGGGGGGGGGGGGGGGGGGGGGGGFGGGGGGGGGGGGGGGGGGGGGGGGGGGGGGFGGGGGGGGGGGFGGGFGGGGGGGGGGFGGGGGGGGGGGGGGGGGCFGGGGGGGGGGEFGGGGGGGGGGFGGGGGGGGCE>EGGGGGDGGDGGGGGGGGG8EEEGEGGFGCE5?EFGGFFGGGGE5CGGGGG3
@M03364:276:000000000-BLYN8:1:1101:21720:12102 1:N:0:1
ACTCCTACGGGAGGCAGCAGTGGGGAATATTGCACAATGGGCGCAAGCCTGATGCAGCCATGCCGCGTGTATGAAGAAGGCCTTCGGGTTGTAAAGTACTTTCAGCGAGGAGGAAGGTGTTGTGGTTAATAACCACAGCAATTGACGTTACTCGCAGAAGAAGCACCGGCTAACTCCGTGCCAGCAGCCGCGGTAATACGGAGGGTGCAAGCGTTAATCGGAATTACTGGGCGTAAAGCGCACG
+
GGGGGGGGGGGGGGGGGGGGGGGGGGGGGGGGGAGGGGGGGGGGGGDGGGGGGGGGGGGGGGGGGGGGGGGGGGGGGGGGGGGGGGGGGGGGGGGGGFGGGGGGGGEFFGGGGGGGGFFGGGGGGFGGDEFFFFG?@DGGGGDFGGGGGCGFCGGGGGFFGCFGGGFGGGEGGGFFCCFGGGGGGCGGGGGGGGEGFGGGGGGGGCGGGGGGGGEGCGGG5=EGF?FGGGGGGDEGCGCDGGGC
@M03364:276:000000000-BLYN8:1:1101:23592:12109 1:N:0:1
ACTCCTACGGGAGGCAGCAGTGGGGAATATTGCACAATGGGCGCAAGCCTGATGCAGCCATGCCGCGTGTATGAAGAAGGCCTTCGGGTTGTAAAGTACTTTCAGCGAGGAGGAAGGCGTTGTAGTTAATAGCTGCAGCGATTGACGTTACTCGCAGAAGAAGCACCGGCTAACTCCGTGCCAGCAGCCGCGGTAATACGGAGGGTGCAAGCGTTAATCGGAATTACTGGGCGTAAAGCGCACG
+
GGGGGGGGGGGGGGGGGGGGGGGGGGGGGGGGGGGGGGGGGGGGGGGGGGGGGGGGGGGGGGGGGGGGGEGGGGGGGGGGGGGGGGGGGFGGGGGFGGGGGGFGGCFCFGGGGGGFEGGECGGGDFFAFDFGGGGGGGGGGGGGGGGGEGGGGGDGFCFFGFGGGGGGGGEGGGGGGG:*CCC:=CCFEGEEEGGGGGFGG=>CEGGGGG?CG>EDCEFGGGGGGDGGGFGCGGGGGG>DDDD<
@M03364:276:000000000-BLYN8:1:1101:6696:12112 1:N:0:1
ACTCCTACGGGAGGCAGCAGTAGGGAATCTTCGGCAATGGGGGCAACCCTGACCGAGCAACGCCGCGTGAGTGAAGAAGGTTTTCGGATCGTAAAACTCTGTTGTTAGAGAAGAACGTTAAGTAGAGTGGAAAGTTACTTAAGTGACGGTATCTAACCAGAAAGGGACGGCTAACTACGTGCCAGCAGCCGCGGTAATACGTAGGTCCCAAGCGTTGTCCGGATTTATTGGGCGTAAAGCGAGC
+
GGGGGGGGGGGGGGGGGGGGGGGGGGGGGGGGGGGGGGGGGGCGGGGGGGGGGGGGGDGGFGDGGGGFGGDGGGGGGGFGGFGGGGGGGGGGGGGGGCFGGGGGGGGGGFGGGGGFGFFGGGGGGGGFFGGGGGGGGGFBFCFFGGFDGGGGGGGGGGGFGFFGFFGGGGGGGGGGGGDFFGGGGGGFGGDEGGGGGGGDGGFCCGGGGGGGCEEGGGGGEGEC?9CGCCGFCCEECFCGD:D)
@M03364:276:000000000-BLYN8:1:1101:4808:12133 1:N:0:1
ACTCCTACGGGAGGCAGCAGTGGGGAATATTGCACAATGGGCGCAAGCCTGATGCAGCCATGCCGCGTGTATGAAGAAGGCCTTCGGGTTGTAAAGTACTTTCAGCGAGGAGGAAGGCGTTGTGGTTAATAACCGCAGCGATTGACGTTACTCGCAGAAGAAGCACCGGCTAACTCCGTGCCAGCAGCCGCGGTAATACGGAGGGTGCAAGCGTTAATCGGAATTACTGGGCGTAAAGCGCACG
+
GGGGGGGGGGGGGGGGGGGGFGFGGGGGGGGGGGGGGGGGGFGGGGGGGGGGGGGGGGGGGGGGGGGGGGGGGGGGGGGGGGGGFGGEGGGGGGGGGGDGGGGGGGGFG>FGGGEFGGEGGGGGGGGGGGGGGGGGGGGGGGGGGGGGGGGGGGGGGCGGGEFGGGGGGGCGGDGGGGGGGGGGFGGGGGGGGGGGGGGGGGGG5CEDGDGGGGGGGGGGGGEGGGGGFDFGGGDG3>><<<C)
@M03364:276:000000000-BLYN8:1:1101:26057:12157 1:N:0:1
ACTCCTACGGGAGGCAGCAGTAGGGAATCTTCGGCAATGGGGGCAACCCTGACCGAGCAACGCCGCGTGAGTGAAGAAGGTTTTCGGATCGTAAAACTCTGTTGTTGGAGAAGAACGTTAAGTAGAGTGGAAAGTTACTTAAGTGACGGTATCTAACCAGAAAGGGACGGCTAACTACGTGCCAGCAGCCGCGGTAATACGTAGGTCCCAAGCGTTGTCCGGATTTATTGGGCGTAAAGCGAGC
+
GGGGGGGGGGGGGGGGGGGGGGGGGGGGGGGGGGGGGGGGGGGGGGGGGGGGGGGGGGGGGGGGGGGGGGGGFGGGGGGGGGGGGGGGGGGGGGGGGGGFGGGGFGGGGGGGGGGGGGGGGGGGGFGGGGGGGGGGFGGGGGGGGGGGGGGGGGGGGGGGGGGGGGGGGGGGGGGGGGGGGGGGGGGGGGGGGGEEGGGGGGGGGGGGGGFGGGEGGGGGGGGC*AFFGGGGGGGGGGGGGGGD
@M03364:276:000000000-BLYN8:1:1101:25234:12179 1:N:0:1
ACTCCTACGGGAGGCAGCAGTAGGGAATCTTCGGCAATGGACGAAAGTCTGACCGAGCAACGCCGCGTGAGTGAAGAAGGTTTTCGGATCGTAAAACTCTGTTGTTAGAGAAGAACGACGAGGAGAGTGGAAAGCTCCTCGTGTGACGGTATCTAACCAGAAAGGGACGGCTAACTACGTGCCAGCAGCCGCGGTAATACGTAGGTCCCGAGCGTTGTCCGGATTTATTGGGCGTAAAGCGAGC
+
GGGGGGGGGGGGGGGGGGGGGGGGGGGGGGGGGGGGGGGGGGGGGGGGGGGGFGGGGGGGGGGGGGGFGGGEFFGGGGGGGFGGGGGGGGGGGFGGGGGGGGGGGGGGGGGGGGGGGGCGGGGGGGGGGGGGGFFGGFGGGGGGGCGGGGGGGGFFGGGGGGGGGDEGGGGGGFGGGGGGGGFF@EFFGGGGGGCE>FGGGCGGGGGGGGGGGGGCEEGGGGE5EGGGEFFGGGGGGGGGDGGD
@M03364:276:000000000-BLYN8:1:1101:25588:12180 1:N:0:1
ACTCCTACGGGAGGCAGCAGTAGGGAATCTTCGGCAATGGGGGCAACCCTGACCGAGCAACGCCGCGTGAGTGAAGAAGGTTTTCGGATCGTAAAACTCTGTTGTTAGAGAAGAACGTTAAGTAGAGTGGAAAGTTACTTAAGTGACGGTATCTAACCAGAAAGGGACGGCTAACTACGTGCCAGCAGCCGCGGTAATACGTAGGTCCCAAGCGTTGTCCGGATTTATTGGGCGTAAAGCGAGC
+
GGGGGGGGGGGGGGGGGGFGGGGGGGGGGGGGGGGGGGGGFGGGGGGGGGGGGGGGGGGGGGGGGGGFGGGGGGGGGGGGFFGGGGGGDEGFGGGGGGGGGGGGGGGGGGGGGGGGGFFG@FDFGGGGGGGGGGGGGGGGGGGGGGGGGGGGGGGGGGGGGGGGFCGGGGGGGGGGGGGGGGFFDGFFGGGCGGCDEFGGGGGFGGGGFDFFCE;8EEGFGGGDG9CFGGGGCD=ECGD7DGG<
@M03364:276:000000000-BLYN8:1:1101:4697:12197 1:N:0:1
ACTCCTACGGGAGGCAGCAGTGGGGAATATTGCACAATGGGCGCAAGCCTGATGCAGCCATGCCGCGTGTATGAAGAAGGCCTTCGGGTTGTAAAGTACTTTCAGCGAGGAGGAAGGTGTTGTGGTTAATAACCACAGCAATTGACGTTACTCGCAGAAGAAGCACCGGCTAACTCCGTGCCAGCAGCCGCGGTAATACGGAGGGTGCAAGCGTTAATCGGAATTACTGGGCGTAAAGCGCACG
+
GGGGGGGGGGGGGGGGGGGGGGGGGGGGGGGGGGGGGGGGGGGGGGGGGGGGGGGGGGGGGGGGGGGGGGGGGGGGGGGGGGGGGGGGGGGGGGGGGGGGGGGGGGGDGGEFGGGGGGGGGGGGGGGGGGGGGGGGGGGGGGGGGGGGGGGGGGGGGGGGGGGGGGGGGDGDGGFCGGGGGGGGGGGGGGGGGGGGFGGGGGGGGGGGGGGGGEGGGGGGGGGGGGGFGGFGGGGGGGGGGGGC
@M03364:276:000000000-BLYN8:1:1101:20295:12210 1:N:0:1
ACTCCTACGGGAGGCAGCAGTGGGGAATATTGGACAATGGGCGAAAGCCTGATCCAGCCATGCCGCGTGTGTGAAGAAGGTCTTCGGATTGTAAAGCACTTTAAGTTGGGAGGAAGGGCATTAACCTAATACGTTAGTGCTTTGACGTTACCGACAGAATAAGCACCGGCTAACTCTGTGCCAGCAGCCGCGGTAATACGGAGGGTGCAAGCGTTAATCGGAATTACTGGGCGTAAAGCGCACG
+
GGGGGGGGGGGGGGGGGGGGGGGGGGGGGGGGGGGGGGGGGGGGGGGGGGGGGGGGGGGGGGGGGGGGGGGGGGGGGGGGGGGGGGGGGGGGGGGGGGGGGGGGGGCGGGGGGGGGGGGGGGGGGGGGGGGGGGGFGGGGGGGGGGGGGGGGGGGGGGGGGGGGGGGGGGGGGGGGGGGGGGGGGGGFCGGGGGGGGGGGGGGGGGDGGFCFGGGGGGGGGGGGGGGGGGFFGCEDGGGGDGG5
@M03364:276:000000000-BLYN8:1:1101:20089:12270 1:N:0:1
ACTCCTACGGGAGGCAGCAGTAGGGAATCTTCGGCAATGGGGGCAACCCTGACCGAGCAACGCCGCGTGAGTGAAGAAGGTTTTCGGATCGTAAAACTCTGTTGTTAGAGAAGAACGTTAAGTAGAGTGGAAAGTTACTTAAGTGACGGTATCTAACCAGAAAGGGACGGCTAACTACGTGCCAGCAGCCGCGGTAATACGTAGGTCCCAAGCGTTGTCCGGATTTATTGGGCGTAAAGCGAGC
+
GGGGGGGGGGGGGGGGGGGGGGGGGGGGGGGGGGGGGGGGGGGGGFGGGGGGGGGGGEGFGGGGGGGGEGGFGGGGGGGGFFG?FFGGCGGGGGGGGGGGGGGGGGGGGGGGGGGGGFFGFGCGGGGGGGGGGGGGGGGGGGGGGGGGGGGGGGGGFGGGGFGCF@FGGGGGGGGGGGGFGGFGGGGFFGGECEEEGGGGGGGGEGCCCFFGGGECGGEFGGC7CGGC70AEFGEEDGGDGC79
@M03364:276:000000000-BLYN8:1:1101:22426:12273 1:N:0:1
ACTCCTACGGGAGGCAGCAGTAGGGAATCTTCGGCAATGGGGGCAACCCTGACCGAGCAACGCCGCGTGAGTGAAGAAGGTTTTCGGATCGTAAAACTCTGTTGTTAGAGAAGAACGTTAAGTAGAGTGGAAAGTTACTTAAGTGACGGTATCTAACCAGAAAGGGACGGCTAACTACGTGCCAGCAGCCGCGGTAATACGTAGGTCCCAAGCGTTGTCCGGATTTATTGGGCGTAAAGCGAGC
+
GGGGGGGGGGGGGGGGGGGGGGGGGGGGGGGGGGGGGGGGGDGGGGCGGGGGGGGGGGGGGGGGGGGGGGGGGGGGGGGGFGGGGDGGGDFGGGGGGGGGGGGGFGGGGFGDFGGGGGGGGGGGGDGFFGCFFGGGGGGGCFGGGGGGGGGGGGGGGGGGGGGGGGGGGGGGGGGGGGGGGGGDC@EGGGGDGEEGGGGGGGGGGGFG>EFDFGGGGGGGGGEGGGGGGGGGGG***9CF<DC/
@M03364:276:000000000-BLYN8:1:1101:26917:12300 1:N:0:1
ACTCCTACGGGAGGCAGCAGTGGGGAATATTGGACAATGGGCGAAAGCCTGATCCAGCCATGCCGCGTGTGTGAAGAAGGTCTTCGGATTGTAAAGCACTTTAAGTTGGGAGGAAGGGCATGAACCTAATACGTTAGTGCTTTGACGTTACCGACAGAATAAGCACCGGCTAACTCTGTGCCAGCAGCCGCGGTAATACAGAGGGTGCAAGCGTTAATCGGAATTACTGGGCGTAAAGCGCGCG
+
FGGGGGGGGB:FGCF@FCCGGGGGGFGGGGGGGGFGGGGGDFFGGGGGGGCCDCFGGGFGFFFGEGEGGFGGGGGGGGGFGFFGDFCEE@FFFGFGGGD8,A9EDGCGFGG@FGGAE7:FF,?EGGFEGGGDF,FF+?,EDFG9A?FF?DEDDCEECGGGFFGGGGGEGE7*FD;9FFGGD;D7*?8FD5CCD*=7;;;<C?8FBE*5:?9*;ECEGGD=7==FEFGF++8C5<EGG7:C3C)9
@M03364:276:000000000-BLYN8:1:1101:24408:12332 1:N:0:1
ACTCCTACGGGAGGCAGCAGTAGGGAATCTTCGGCAATGGACGAAAGTCTGACCGAGCAACGCCGCGTGAGTGAAGAAGGTTTTCGGATCGTAAAACTCTGTTGTTAGAGAAGAACGACGAGGAGAGTGGAAAGCTCCTCGTGTGACGGTATCTAACCAGAAAGGGACGGCTAACTACGTGCCAGCAGCCGCGGTAATACGTAGGTCCCGAGCGTTGTCCGGATTTATTGGGCGTAAAGCGAGC
+
GGGGGGGGGGGGGGGGGGGGGGGGGGGGGGGGGGGGGGGGGGGGEGGGGGGGGGGGGGGGGGGGGGGGGGGGGGGGGGGGGGGGGGGGGGGGGGGGGGGGGGGGGGFGGGGGGGGGGGGGGGGGGGGGGGGGGGGGGGGGGGGGGGGGGGGFGGGGGGGGGGGGGGGGGGGGGGGGGGGFGGFCGGGGGGGGGGGGGGGGGGGGGGGGGGGGGGGGGGFGGEGEGCFGGGGGGGGGGGGGGGG:
@M03364:276:000000000-BLYN8:1:1101:8625:12337 1:N:0:1
ACTCCTACGGGAGGCAGCAGTAGGGAATCTTCGGCAATGGACGAAAGTCTGACCGAGCAACGCCGCGTGAGTGAAGAAGGTTTTCGGATCGTAAAACTCTGTTGGTAGAGAAGAACGTTGGTGAGAGTGGAAAGCTCATCAAGTGACGGTAACTACCCAGAAAGGGACGGCTAACTACGTGCCAGCAGCCGCGGTAATACGTAGGTCCCAAGCGTTGTCCGGATTTATTGGGCGTAAAGCGAGC
+
[truncated: 30,437,979 more chars]
