# Supplementary material for: Captivity causes taxonomic and functional convergence of gut microbial communities in bats
Source: PeerJ. 2019 Apr 30;7:e6844. doi: 10.7717/peerj.6844 (PMC6499062; doi:10.7717/peerj.6844)
Supplement: Data S11 — raw data of FHa5. [file peerj-07-6844-s016.gz › D8j5377-FHa5_R2.fq]

@M03364:276:000000000-BLYN8:1:1101:20977:1311 2:N:0:1
GGACTACAAGGGTTTCTAATCCTGTTTGCTCCCCACGCTTTCGCACCTGAGCGTCAGTCTTTGTCCAGGGGGCCGCCTTCGCCACCGGTATTCCTCCAGATCTCTACGCATTTCACCGCTACACCTGGAATTCTACCCCCCTCTACAAGACTCTAGCCTGCCAGTTTCGGATGCAGTTCCCAGGTTGAGCCCGGGGATTTCACATCCGACTTGACAGACCGCCTGCGTGCGCTTTACGCCCCGTAATTCCG
+
CCCCCGGGGGGGGGGGGGFGGGCFFGGGGGGGGGGGGGGGGDFGGCGGFGGGGEGGGGGGGGGGGGGGGGGGGGGGGGGGGGGGGGGGGGGGGGGGGGGGDGFFFGGGGGGGGGGGGGGGEGFGCEFFGGGGGGGGGGFGGGGGGGGGGGCFGCFFGGGFGGGGGGGGGGEC7FFGGGGGGGGGGGFFGGGGGGGG5;F9FGGGFFFDGGD3:*8CGGGCAGFFBFBDFF>@DGGFFFGG5)4<D<3:7D7
@M03364:276:000000000-BLYN8:1:1101:19729:1356 2:N:0:1
GGACTACCGGGGTTTCTAATCCTGTTTGCTCCCCACGCTTTCGAGCCTCAGTGTCAGTTACAGGCCAGAGAGCCGCTTTCGCCTCCGGTGTTCCTCCATATATCTACGCATTTCACCGCTACACATGGAATTCCACTCTCCTCTCCTGCACTCAAGTCTCCCAGTTTCCAATGCACACAATGGTTGAGCCACTGCCTTTTACATCAGACTTAAGAAACCACCTGCGCTCGCTTTACGCCCAATAAATCCGG
+
CCCCCGGGGGGGGGGGGGGGGGGGGGGGGGGGGGGGGGG@FFGGGGGGGFFFGGGGGGGGGG<FGGGGGCFEGGGGGEGGGGGGCFGGFGGGGGGGFGGGGGCFFGFGGGGGFGGGGGGGGGGGGGG?FGGGGGGFFGGGGFCDGFC888DFFG8EFF;EEEDDF=DE8EEGGF,,@FEGGGFGFGD6CFGGGGGG<>ECFGGFFDG>DFG7DFGFGGEGFEFFFFFD@;65DFD<888CGFFFDFFCC<>
@M03364:276:000000000-BLYN8:1:1101:9916:1375 2:N:0:1
GGACTACAAGGGTATCTAATCCTGTTTGCTCCCCACGCTTTCGAGCCTCAGTGTCAGTTACAGGCCAGAGAGCCGCTTTCGCCTCCGGTGTTCCTCCATATATCTACGCATTTCACCGCTACACATGGAATTCCACTCTCCTCTCCTGCACTCAAGTCTCCCAGTTTCCAATGCACACAATGGTTGAGCCACTGCCTTTTACATCAGACTTAAGAAACCACCTGCGCTCGCTTTACGCCCAATAAATCCGG
+
CCCCCGGGGGGGGGGGGGGGGGGGGGGGGGGFFGFFGGGGGGGGGGGGGGGFEFGGGGGGGGGGGEGGGFGGGGDFEFGGGDFC:EFCGGGGGGGGCFGGGGFGFGF7FGFGGGGGGGCCF@FGGGGGGGGFFGFGFGGCEGGGGGA,E?@FFCEF@EGGFFGGGFGG8EFGGFGGGGEGGG?EFGGGGGGCGGFGGGGGGGGG7+;FGGGFDDDBDGFG?EFEDBBFAB>>GGGFB=:B*5;FC>FE7D5
@M03364:276:000000000-BLYN8:1:1101:16149:1398 2:N:0:1
GGACTACCGGGGTTTCTAATCCTGTTTGCTCCCCACGCTTTCGAGCCTCAGCGTCAGTTACAGCCCAGAGAGCCGCCTTCGCCACTGGTGTGCCTCCATATATCTACGCATTTCACCGCTACACATGGAATTCCACTCTCCTCTTCTGCACTCAAGTCTCCCAGTTTCCAATGACCCTCCCCGGTTGAGCCGGGGGCTTTCACATCACACTTAAATAACCGCCTGCGCTCGCTTTACGCCCACTAAATCCG
+
A<CCC<,EFEGGCBCFFG9CAFGF<EFCFGFGGEFCC@:@F9F8CFCFEEECEGGGGGGGGAF,CCFGGGGEGGGG+FEEDE:CB<AECEF,BEDFFDFFGG=,@AGG@F?FGFFGF7CECF@FGG@EFFFBFFGGFFFFCCF89AF9D,,6@8F8DDGGG8=D@FFG8,EDGGGGC9@AEE8+@CE<6EGGGCE5*:CCC+4;FGC**;8+++2+:79C)CBDDF,535:3C*996(::ED074CFFG:/
@M03364:276:000000000-BLYN8:1:1101:22586:1481 2:N:0:1
GGACTACAAGGGTATCTAATCCTGTTTGCTCCCCACGCTTTCGAGCCTCAGTGTCAGTTACAGGCCAGAGAGCCGCTTTCGCCACCGGTGTTCCTCCATATATCTACGCATTTCACCGCTACACATGGAATTCCACTCTCCTCTCCTGCACTCAAGTCTCCCAGTTTCCAATGCACACAATGGTTGAGCCACTGCCTTTTACATCAGACTTAAGAAACCACATGCGCTCGCTTTACGCCCAATAAATCCGG
+
9BCCCGGGGFGG<FGGGGGGGGGFFCFGGFGGGEGDG+FCCECGFEGGFGGGGGGGFCFGFGG8FFEGGFF7FFCG7BFFGG7CFFFFGG7FGGGCGGGGGF;,@FF<@FFG9EADFECGC7FDEGGFBAE8ECFG9@FFCFGD,8B8DFFDFGGGGGEEGFFGG9,;,>DD=?FFDFEF@9FGGDGGG,,5<FGDCGGGGGG++?5C>9CCCCDGFCFCF,;:=BD>ADBEG7BEF2:7A;(8;@73;<8
@M03364:276:000000000-BLYN8:1:1101:11846:1518 2:N:0:1
GGACTACTGGGGTATCTAATCCTGTTCGCTACCCATGCTTTCGAGCCTCAGCGTCAGTTGCAGACCAGACAGCCGCCTTCGCCACTGGTGTTCTTCCATATATCTACGCATTTCACCGCTACACATGGAATTCCACTCTCCTCTCCTGCACTCAAGTCTCCCAGTTTCCAATGCACACAATGGTTGAGCCACTGCCTTTTAAATCAGACTTAAGAAACCACCTGCGCTCCCTTTACGCCCAATAAATCCGG
+
CCCCCGGG9FGGGFGGGGGGGGGGGGAFGGGGGGGGDGGGFGGGGGGFFGGGGGGGGGGGG?FFGFFG8FDGGGGGGGGGGGGGGGGGGGGGGFFDF9EEGGFGGGGFGGGGAFBFGGGGCGGG@EGGGGGGGGCF;=9FEFGG8EA88DGGGGGG,E99,DDGGCFDFFF9=CC==@EGFF83D+3,2D,@,,,44EFG++,?CA*3;5CC8+:+49@FFE94>?4>5/@ADF+*/5=7AAD4::C<*/7
@M03364:276:000000000-BLYN8:1:1101:15757:1610 2:N:0:1
GGACTACACGGGTATCTAATCCTGTTTGCTCCCCACGCTTTCGAGCCTCAGCGTCAGTTACAGACCAGAGAGCCGCCTTCGCCACTGGTGTTCCTCCATATATCTACGCATTTCACCGCTACACAGGAAATTCCACTACCCTCTACCATACTCTAGCTTGCCAGTTTTGGATGCAGTTCCCAGGTTGAGCCCGGGGATTTCACATTCAACTTAACAAACCACCTACGCGCGCTTTACGCCCAGTAATTCCG
+
CCCCCGGGGGGGGGGGGGGGGGGGGGGGGFFGGGGGGGGGGGGGGGGGGGGGGGGGDGGGGGGGGGGGGGFGGGGGG:FFGG:FEDGGFGGDF9EGFGGGGGGFGFFGGDE:FGFGCFEGGDGGG:E<EFGGGGGGGGGGGGFFEEF8FF8@FCDGGFFFFGGF=AD@FC8EDFAEFGGGGGFDGGGGFEFFEEEEEGGG>9:7=5BC>8:8CFCCFC=*)=BBB6@B@B3:GGD6A0EBEA<FGG6<G70
@M03364:276:000000000-BLYN8:1:1101:12359:1623 2:N:0:1
GGACTACCGGGGTTTCTAATCCTGTTTGCTCCCCACGCTTTCGAGCCTCAGTGTCAGTTACAGGCCAGAGAGCCGCTTTCGCCTCCGGTGTTCCTCCATATATCTACGCATTTCACCGCTACACATGGAATTCCACTCTCCTCTCCTGCACTCAAGTCTCCCAGTTTCCAATGCACACAATGGTTGAGCCACTGCCTTTTACATCAGACTTAAGAAACAACCTGCGCTCGCTTTACGCCCAATAAATCCGG
+
CCCCCGGGGGGGGGGGGGGGGGGGGGGGGGGGGGGGGGGGGGGGGGGGGGGGGGGFGGGGGFGGGGGGGGGGGGGGGGGGGGGGGGGGGGGGGGCEFGGGGGGGGGGFGGGGGGGGGGGGGGGGGGGGFFFGDFGGGGGGGGGGGGGGGGGGGGGCCFGGFFGGGGGGGGGGGGGGGGGCFCCGGGGGDCCGGFGGGFGGGGGDFFCCCCFGF@DFGG,:A>4<BF=B@>EFGFCE>DCEE3@F7F=);7:
@M03364:276:000000000-BLYN8:1:1101:10459:1624 2:N:0:1
GGACTACCGGGGTTTCTAATCCTGTTTGCTCCCCACGCTTTCGAGCCTCAGTGTCAGTTACAGGCCAGAGAGCCGCTTTCGCCTCCGGTGTTCCTCCATATATCTACGCATTTCACCGCTACACATGGAATTCCACTCTCCTCTCCTCCACTCAAGTCTCCCAGTTTCCAATTCACACAATGGTTGGACCCCTGCCTTTTCCATCAGACTTAAGAAACCACCTGCGCTCGCTTTACGCCCAATCAATCCGG
+
CCCCCGG,FGGGFGGGGGGGGGGGGGGGGG9EGGGCFGGGGGGGGGGGGGGFGGGGGGGG,6E8CFGGDEE@FGGG7FFACEG,B,CFGGGGGGGGGG,FFGGGGGGGGGGE,EBFFGGDGGGGGFFDF9?FGGAF,4>FFFGGFGC,@FGFGGGC@E@E9=F,@FGF,@9,,7,,7=>+EE,,@++,5@*@*::,,@FF78,?+**4;*+25=+C49F5*4/(-/629)5585+))6EGDA@)221)*)/
@M03364:276:000000000-BLYN8:1:1101:12564:1644 2:N:0:1
GGACTACAGGGGTTTCTAATCCTGTTTGCTCCCCACGCTTTCGCACCTCAGTGTCAGTATCAGTCCAGGTAGTCGCCTTCGCCACTGGTGTTCCTTCCTATATCTACGCATTTCACCGCTACACAGGAAATTCCACTACCCTCTACCATACTCTAGCTTGCCAGTTTTGGATGCAGTTCCCAGGTTGAGCCCGGGGATTTCACATTCAACTTAACAAACCACCTACGCGCGCTTTACGCCCAGTAATTCCC
+
CCCCCGGGGGGGGGGGGGGGGGGGGGGGGGGGGGGGGGGGGGGGGGGGGGGFGGGGGGGGGGGGGGGGGFFGGGGGGGGGGGGGGGGGFGGGGGGEGGGGGGFGEGGGGGGGA<EGGFGGGGGECCEFFCGGGGGGFFEFGFGGGGDDEDFGGGGGGGF8FGCGGEF=EGGGDGGGGGGDGCBFFGGFFG8@CEDGEGGG>@FDFCGFCDGGCGGGGGGC4CEB2A@B=D459CC>F?G8E)3/;@8<FC7
@M03364:276:000000000-BLYN8:1:1101:10099:1655 2:N:0:1
GGACTACAAGGGTTTCTAATCCTGTTTGCTCCCCACGCTTTCGCACCTGAGCGTCAGTCTTTGTCCAGGGGGCCGCCTTCGCCACTGGTGTTCCTCCATATCTCTGCGCATTTCACCTCTACACATGGAATTCCACTTTCCTCTTCTGCACTCAAGTTTCCCAGTTTCCAATGACCCTCCACGGTTGAGCCGTGGGCTTTCACATCATACTTAAGAAACCGCTTACGCGCGCTTTACGCCCAATAATGCCG
+
<CCCCGG?FGGEG@FDGGGGGGGGGG9EAFGGGGGFCFGGF,CC@FEF<CFFGGGGDE9F<F<FFGEFF,@@CGGGGGGFFGFEGGGGFFECGD;CFCFGA,,FFCE:FEFFGFFGG,4=F,EGGGGGGGGFC<;E;==FGGFFB>D,,=BF,@EFGA;;@F8B=>DFF;FGFAA,@FGG6DE+3@@E?8DC7*3*:D515D77BF8+++=+D=8DD48:AG5=()051>5BCD7E@?EG57->7:=)**9
@M03364:276:000000000-BLYN8:1:1101:8632:1655 2:N:0:1
GGACTACTGGGGTTTCTAATCCTGTTTGCTCCCCACGCTTTCGCACCTCAGTGTCAGTATCAGTCCAGGTAGTCGCCTTCGCCACTGGTGTTCCTTCCTATATCTACGCATTTCACCGCTACACAGGAAATTCCACTACCCTCTACCATACTCTAGCTTGCCAGTTTTGGATGCAGTTCCCAGGTTGAGCCCGGGGATTTCACATTCAACTTAACAAACCACCTACGCGCGCTTTACGCCCAGTAATTCCG
+
ABBCCFGDGGGGGFGGGGGFGFGGGCGGA@@FFGFGGGCFGGGEDEEGGGGGDFEGGGGGFGGEFGGGGGFGFGGGBE7FEG7BCGGGFGGGCGGGGGGGGGGGEGFGDDEEGGF?FGGCCF?FFFGCFGGGFFGGGG,FG,@DFGGGDFFGGGGGGGGGF=8DB9;;@6=EEG9,@AFGDFDEEGGGGFGFDGDECGGGD@:E65+=929AFFGGGGGFA5?).356()6>CDF<C?CC5:?FC7:?7D6
@M03364:276:000000000-BLYN8:1:1101:19838:1748 2:N:0:1
GGACTACAGGGGTTTCTAATCCTGTTTGCTCCCCACGCTTTCGCACCTCAGTGTCAGTATCAGTCCAGGTAGTCGCCTTCGCCACTGGTGTTCCTTCCTATATCTACGCATTTCACCGCTACACAGGAAATTCCACTACCCTCTACCATACTCTAGCTCTCCAGTTTTGGATGCAGTTCCCAGGTTGAGCCCTGGGATTTCACATTCAACTTAACAAACCACCTACGCGCGCTTTCCGCCCAGTAATTCCG
+
CCCCCFFDFEEGGGGGGG9FGGGGGGGGFFFGGGGGGDFGGGEGGGGGF8FGGGGGGGGGD9CGGGGGDDEGFGGGGGGGGFGG@FFEFGFGFFDFFFEAFGGGG<FGGGGEFGGGGGGGGGEABEFF8=EAAC=FEEBGGGGD=AFF;=E8E;;AAD=,8@DG,@EAD+,@AFGGG9DEFGGG>FFGG8FC,6>6@CF9CFGC?++22=;>::CG7CF>6E5=@>4?>4)):?7*;9>EE)6827+9:D*
@M03364:276:000000000-BLYN8:1:1101:20855:1762 2:N:0:1
GGACTACTCGGGTTTCTAATCCTGTTTGCTCCCCACGCTTTCGCACATCATCGTCAGTTACAGACCAGAAAGTCGCCTTCGCCACTGGTGTTCCTCCATATCTCTGCGCATTTCACCGCTACACATGGAATTCCACTTTCCTCTTCTGCACTCAAGTTTCCCAGTTTCCAATGACCCTCCACGGTTGAGCCGTGGGCTTTCACATCAGACTTAAGAAACCGCCTACGCGCGCTTTAGGCCCAATAATTCCG
+
CCCCCGGGGGGGGFCFFCFGFG99CFA@FGGGGGGDFGGGFGGGDGC9F<,<6CE@F<FFEGE9@CFFGGG<CFDE:FFGFGCFGG?CC<F:FFFCFCGGFFEFFFFCE+8,CFEGGGGGCF9FF8,A5=FFFFGCBEF9EFDFGADGDD8D8BF@EDDGGGC8>;,6EF93@,=8DFG6E?ECFGGGF@FGGGG+;D>@DFD9;9>5;CDFGFGG7CFF>E95@FD>25>)):5)+)<+=:1)0*:?:77
@M03364:276:000000000-BLYN8:1:1101:12489:1770 2:N:0:1
GGACTACTGGGGTTTCTAATCCTGTTTGCTCCCCACGCTTTCGAGCCTCAGTGTCAGTTACAGGCCAGAGAGCCGCTTTCGCCTCCGGTGTTCCTCCATATATCTACGCATTTCACCGCTACACATGGAATTCCACTCTCCTCTCCTGCACTCAAGTCTCCCAGTTTCCAATGCACACAATGGTTGAGCCACTGCCTTTTACATCAGACTTAAGAAACCACCTGCGCTCGCTTTACGCCCAATAAATCCGG
+
CCCCCGGGGGGGGGGGGGGGGGGGGGGGGGGGGGGGGGGGGGGGGGGGGGGGGGGGGGGGGGGGGGGGGCEFGGGGGGGGGGGGGGGGGGGGGGGGFGGGGGGGGFGGGGGGGGGFCCEGGGGGFGGGFFEGFGFGGFDGGFGGGGGGGGGGGGGFGG9,EFGGGGGGFGGGGGGFFGGGGGGGGGCFGGGG7ECFGGGGGGGDFGFGGC9CFDFG5C,;>794<?AB9BFBFGFC):EGEA@FGFC)><:
@M03364:276:000000000-BLYN8:1:1101:23432:1794 2:N:0:1
GGACTACTGGGGTTTCTAATCCTGTTTGCTCCCCACGCTTTCGAGCCTCAGTGTCAGTTACAGGCCAGAGAGCCGCTTTCGCCTCCGGTGTTCCTCCATATATCTACGCATTTCACCGCTACACATGGAATTCCACTCTCCTCTCCTGCACTCAAGTCCCCCAGTTTCCAATGCACACAATGGTTGAGCCACTGCCTTTTACATCAGCCTTAAGAAACCACCTGCGCTCGCTTTACGCCCAATAAATCCGG
+
CCCCCGGGGGGGGGGGGGGGGGGGGGGGGGGGGGGGGGGGGGGGGGGGGGGGGGGGGGGGGGGGGGFGFGGGGGGGDCFGGGGGGGGGGGGGGGGGGFGDFGGGGGGGDGF7DAEF?FGGGGGGEBCFGDFFGFAGG8DEFACDEGGGGFEDDGGCF9,@DEGDFGDDEGGGGG8@ADEFFFGG9><9FC8?7EFFCFCADDFFFF****32525809CGFG>@25@A@FF49C+*),8CGF@AFFFEF)8
@M03364:276:000000000-BLYN8:1:1101:12174:1807 2:N:0:1
GGACTAAAGGGTATCTAATCCTGTTTGCTCCCCACGCTTTCGAGCCTCAGTGTCAGTTACAGGCCAGAGAGCCGCTTTCGCCTCCGGTGTTCCTCCATATATCTACGCATTTCACCGCTACACATGGAATTCCACTCTCCTCTCCTGCACTCAAGTCTCCCAGTTTCCAATGCACACAATGGTTGAGCCACTGCCTTTTACATCAGACTTAAGAAACCACCTGCGCTCGCTTTACGCCCAATAAATCCGG
+
CCCCCGGGGGGGGGFGGGGGGGGGGGGGGGGGGGGGGGGGGGGGGGGFGGGGGGGGGGGGGGGGEFGGGGGGGGGGGGGGGGGGGGGGGGGGGGGGGGGGGGFGGGGGGGGGDGGGGGGGGGG@,CFFEFGGFGGFFFFFGGGCFGGGCGGGGGGECGGGFG=FEFGGGFGFFGGGGGGEFGGGGGGGGGGGFGGGFFB,=CGF?FFGGGGGGG7CGGGGF>@=A>9DFF4?/+=2AFEGFFEFGGFFGD
@M03364:276:000000000-BLYN8:1:1101:7940:1829 2:N:0:1
GGACTACTAGGGTTTCTAATCCTGTTTGCTCCCCACGCTTTCGCACCTGAGCGTCAGTCTTTGTCCAGGGGTCCGCCTTCGCCACCGGGATTCCTCCAGATCTCTACGCATTTCACCGCTACACCTGGAATTCTACCCCCCTCTACAAGACCCTAGCCTGCCAGTTTCGAATGCAGTTCCCAGGTTGCGCCCGGGGAGTTCAGATCCGACTTGACAGACCCCCTGCGTGCTCTTTACGCCCAGTACTTCCG
+
CCCC@@FFGF89EEFCFGGGF@F<CFFGGGFGGDFCBFC@FDEC:FEF@<DFEFGCCFFGGG9FGGDGGDD,@EFDGGGGCBFGGF+F+@FC9FFGFGG,EF;EGAFFEFFFGGG9BECE7:E<E8FEGGAEFF;@FG?EC6CGG,;6,D@0386,>,@,8D8EAF>FE8C8C;7DFFFG?9FF7:@,18*4=1:C5*6,=@,++;?DD<)**29+7*//)282;)6B1)07>>>564C5C@<0***.?G9
@M03364:276:000000000-BLYN8:1:1101:15345:1834 2:N:0:1
GGACTACCCGGGTTTCTAATCCTGTTTGCTACCCATGCTTTCGAGCCTCAGCGTCAGTTACAGACCAGACAGCCGCCTTCGCCACCGGTGTTCTTCCATATAGCTACGCATTTCACCGCTACACATGGAGTTCCACTGTCCTCTTCTGCACTCAAGTTTCCCAGTTTCCGATGCACTTCTTCGGTTGACCCGAAGTCTTTCACATCAGACTTAAGAAACCGCCTGCGCTCGCTTGACGCCCAATAAATCCG
+
<C@ACC<FC:7C:CFEDC;@,EFDFC@,E<FGGGGGGGE6CFEFG>:EF8@DGBF@FE@FDFCF@FGFC,CFG@CG7FCE@F,4,,8@@:=C<FDFFFG9,,,54@FGG@:+?,,BF=:EG+C=4,5,,AF,,,47E@>AE,@9E,@9,,@8?F8?,7,@E9,3F,@>F6BC13,3A==,,3@@>>:@,8337CE*ECFF99E+;2+2*;;=C+:+:9DCB*):2A2;()85DC*()(;B*:?FG>@CC</
@M03364:276:000000000-BLYN8:1:1101:20448:1875 2:N:0:1
GGACTACTTGGGTTTCTAATCCTGTTTGCTCCCCACGCTTTCGCACCTGAGCGTCAGTCTTTGTCCAGGGGGCCGCCTTCGCCACCGGTATTCCTCCAGATCTCTACGCATTTCACCGCTACACAGGAAATTCCACTACCCTCTACCATACTCTAGCTTGCCAGTTTTGGATGCAGTTCCCAGGTTGAGCCCGGGGATTTCACATTCAACTTAACAAACCACCTACGCGCGCTTTACGCCCAGTAATTCCG
+
CCCCCGGGGGGGGGGGGGGGGGGGGGGGGGGGGGGGGGGGGGGGGGGGGGGFGFEGGAFFGGGGGGGGGGGGGGGGGGGGCGGEGGGECFGFGGGGCGGFEFGGGFGFGGEGGGGGGGDGGGGGGGGGGGGGGGGGGGGGGEEGG9EE9DG79FGGGGGGGEFGFC,@FGGGGFFGGGFGGG?FA,,@F@EF9>ECCC8CFGDC8@>FGGGFCFGGGC*1)*=@;4239>DDGG36@:>EGF(0:?FAG>0
@M03364:276:000000000-BLYN8:1:1101:8901:1895 2:N:0:1
GGACTACAGGGGTTTCTAATCCTGTTTGCTACCCATGCTTTCGAGCCTCAGCGTCAGTTACAGACCAGACAGCCGCCTTCGCCACTGGTGTTCTTCCATATATCTACGCATTTCACCGCTACACATTGAGTTCCACTGTCCTCTTCTGCACTCAAGTTTCCCAGTTTCCGATGCACTTCTTCGTTTGAGCCGAAGGCTTTCACATCAGACTTAAGAAACCGCCTCCTCTCGCTTTACGCCCAATAAATCCG
+
CCCCCGGGGGGGGGGGGGGGGGGFGFGGGGGFFGGGGGDGGGGG?;FGFGFEGGGEGCEFGGGGGGGGCFFCFFGGEFGGFGGGGFGGGGFFGGGGCEGGGGGGGFGG:CCFFFGGGGGGDFFE,,,9EAFCF@,9E=>FGGGGEGGAEGGGGGGFFGGGGGGGF9BFC8EGGEGGGCEC=FF8=8+7+@EC68>EF?E?+?FGFGC5;C7CDC++:CFG>>5-)/)0/):5C<CEFDGGGFFFGGACFC:
@M03364:276:000000000-BLYN8:1:1101:14786:1914 2:N:0:1
GGACTACTGGGGTTTCTAATCCTGTTTGCTCCCCACGCTTTCGAGCCTCAGTGTCAGGTACAGTCCATAGAGCCGCCTTCGCCACCGGTGTTCCTCCATATATCTACGCATTTCACCGTTACACATGTAATTCCACCCTCCTCTCCTGCACTCAAGTCTCCCAGTTTCCTATGCACTCAATGGTTGTGCCACTGCCTTTCTCATCATCCTAAATCAACAAACCGCTCCCCCTTTCCGCCCAATCACTCCG
+
-BCCCGDEGG<FFFGGGD,@ECEFFGAF@A6@F7EECFF,,,,C,BBFF<,C,FF<F8FA@,,6C,6,<,9,CE:@+8,,,B,,,:@=F+CFB,C,6,,:E,,5CE,,@CF7F?FGF+,+8?,?,45::EFGGFG,,8DF+,4=>8B8,=@=,6@9ED=,,33D6>;;:,3E,63,,=,DF,BD;+++,87@E,@F@A3,+52++++2+*+2A++3*;3,*4*)):4*)*3)0;+.02B*4)7)0*+)2*
@M03364:276:000000000-BLYN8:1:1101:10589:1916 2:N:0:1
GGACTACTGGGGTTTCTAATCCTGTTTGCTCCCCACGCTTTCGCACCTCAGTGTCAGTATCAGTCCAGGTAGTCGCCTTCGCCACTGGTGTTCCTTCCTATATCTACGCATTTCACCGCTACACAGGAAATTCCACTACCCTCTACCATACGCTAGCTTGCCAGTTTTGGATGCAGTTCCCAGGTTGAGCCCGGGGATTGCACATTCAACTTAACAAACCACCTACGCGCTCTTTACTCCCAGTAATTCTG
+
9CCCCE,,FFCEGCCCFCC<,66CF<C,FG,,,,;:+F@C<9,,6CFG@F8FC<EFCCC@9FC,,;CF8FC,F<:+,8,5AC,@@F8FDEF,<5,<,=??,A49CF,9@:CC<EFAF=4=F4,,C:F?8AFE,?E=,9,AEFF+9=>D,4,++4@4>DFF7,=,>>;,D+,6,@,=3EFFGGG+3,,@,D,@6+@8*6D77?2<+=;;:+5::229*;@FAF*8()()0?).::;)1)?B*;;;CC612+2
@M03364:276:000000000-BLYN8:1:1101:22239:1923 2:N:0:1
GGACTACTCGGGTTTCTAATCCTGTTTGCTCCCCACGCTTTCGCACCTGAGCGTCAGTCTTCGTCCAGGGGGCCGCCTTCGCCACCGGTATTCCTCCAGATCTCTACGCATTTCACCGCTACACAGGAAATTCCACTACCCTCTACCATACTCTAGCGTGCCAGTTTTGGATGCAGTTCCCAGGTTGAGCCCGGGGATTTAACATTCAACTTTACAAACCACCTACGCGCGCTTTACGCCCAGTAATTCCG
+
CCCCCGF@EEGEGDFFGGGGGGFFGGGGGGGGGGGGDGFGGFGFGGGGFCFFGCFFDECEGFGGEGGGAEDDEGGGG7FGFC:FE8CGGDGGGCFGFFGG?AEFGGFFFGGGFFGGGEFEGEGFGCDC=DFGGAD93,D<D9=@EFDF,@FCEGF,;+@@88;FE,@5D*>FF>D9E9E@D96>FFGDFGCFEEG5*;?,1:?C>C8+:@C+++12;*;CA5)33/,)())79C5>*(;EE3(0*:?9FC4
@M03364:276:000000000-BLYN8:1:1101:22763:1928 2:N:0:1
GGACTACAGGGGTTTCTAATCCTGTTTGCTCCCCACGCTTTCGAGCCTCAGTGTCAGTTACAGGCCAGAGAGCCGCTTTCGCCACCGGTGTTCCTCCATATATCTACGCATTTCACCGCTACACATGGAATTCCACTCTCCTCTCCTGCACTCAAGTCTACCAGTTTCCAATGCATACAATGGTTGAGCCACTGCCTTTTACACCAGACTTCATAAACCACCTGCGCTCGCTTTTCGCCCAATAAAACCGG
+
CC9CCGCEFGGGGGGGGGGGG<FEGGDGGFGGGGGGCCEGGGGCFGGD8CFFGGFFGGDF<@F8CFCEGGGGGGDG@FGGGECEEFDEEECFFFFFC8FAFGGGFFGGG>FDFFGF9FFGGGGGFE9<?FFFGFFFG?><,@D=D,@8,4EFGGGGB@ECFFFD5D9EFGF,@DA=8EEFFGG=FGC66>,31@::<BCAE?,*;*3;FF++222;2;CE**3):>)*)::55***/(=CC>@6>7+.*::
@M03364:276:000000000-BLYN8:1:1101:18525:1953 2:N:0:1
GGACTACAAGGGTTTCTAATCCTGTTCGCTACCCATGCTTTCGAGCCTCAGCGTCAGTTACAGACCAGACAGCCGCCTTCGCCACTGGTGTTCTTCCATATATCTACGCATTTCACCGCTACACATGGAGTTCCACTGTCCTCTTCTGCACTCAAGTCTCCCAGTTTCCCATGCACTTCTTCGGTTGAGCCGAAGGCTTTCACATTAGACTTAAAAGACCGCCTGCGCTCGCTTTACGCCCAATAAATCCG
+
CCCCCGGGGFFGGGGGGFDFGGGFFGGGGDGGGGGGGGGGDGGGECGGGGFD7BFGGGGGGF9FGCD,E@<ECFEGCEGGGFGGGGGGEEFG,@EFC<F,CFC94CFFGGGGGFGGDCE6@FBD9FEF8,AFDGGGGDFG,=;DEEF;;AFFFFGEE;D;BED?3D9>,,67,@@=DFGG8D++@>8,DGCGCC8@CGFGGFFFF+==C>FFGGGF77D1@5*/5;(6555BC3>68/*=::0;FGFE+6)
@M03364:276:000000000-BLYN8:1:1101:22385:1962 2:N:0:1
GGACTACTCGGGTTTCTAATCCTGTTTGCTCCCCACGCTTTCGCACCTGAGCGTCAGTCTTTGTCCAGGGGGCCGCCTTCGCCACCGGTATTCCTCCAGATCTCTACGCATTTCACCGCTACACCTGGAATTCTACCCCCCTCTACAAGACTCTAGCCTGCCAGTTTCGGATGCAGTTCCCAGGTTGAGCCCGGGGATTGCACATCCGACTTGACAGACCGCCTGCGTGCGCTTTACGCCCAGTAATTCCG
+
CCCCCGFGFFGGFGGDFGGGGGGGGGGGGGGFFGGGGGDDFGDGD@@EEFFAFG:CFF99FFGGGFGFG,FFFFGGGGGFCFEDEECGGGG9FGGFGFF9AEFFFFGFCFEG9FGGGF7@CFEECEFGF@CEGGF,>8DCE6EGGFGGGGGGGGFGGGGG8D?EGFC;CGD>EGGGGGGFG?DD?EFGGGGGC=EGCEG**3+CFCGDC3):FFDFDFFF:*5((77)4>B37C<)9(8*:330C>B2:**
@M03364:276:000000000-BLYN8:1:1101:13410:1978 2:N:0:1
GGACTACAGGGGTATCTAATCCTGTTTGCTCCCCACGCTTTCGCACCTCAGTGTCAGTATCAGTCCAGGTAGTCGCCTTCGCCACTGGTGTTCCTTCCTATATCTACGCATTTCACCGCTACACAGGAAATTCCACTACCCTCTACCATACTCTAGCTTGCCAGTTTTGGATGCAGTTCCCAGGTTGAGCCCGGGGATTTCACATTCAACTTAACAAACCACCTACGCGCGCTTTACGCCCAGTAATTCCG
+
CCCCCGGGGGGGGGGGGGGGGGGGGGGGGGGGGGGGGGGGGGGGGGGGGGGGGGGGGFFGGGGGGGGGGGGGGGGGFFGGGGGGGFGGGFFGGGGGGGGGGGGGGGGGGGGGGGGGGGGGGGGGGGGGGGGGGGGGGGGGGGGGGGGGGGGGGFFGGFGGGGGGGGGGFGFGGGGGGGGGGGGGFBEFCFFFGGGDDEGGGGGGFGGGGDF>CFFCFFGGFGFFEF=E>E;>G<8CF;GGGE;)7:FCGG0
@M03364:276:000000000-BLYN8:1:1101:14543:1999 2:N:0:1
GGACTACTAGGGTTTCTAATCCTGTTTGCTCCCCACGCTTTCGAGCCTCAGTGTCAGTTACAGGCCAGAGAGCCGCTTTCGCCTCCGGTGTTCCTCCATATATCTACGCATTTCACCGCTACACATGGAATTCCACTCTCCTCCCCTGCACTCAAGTCTCCCAGTTTCCAATGCACACAATGGTTGAGCCACTGCCTTTTACATCAGCCTTAAGAAACCACCTGCGCTCGCTTTACGCCCAATAAATCCGG
+
@@<CCGGGGEGCFFECEGEFFGAFGGGEGDFFGGGGGGGEEFGGGGGFGGGGAFFGGGGGGFFFGE@@FGFGGGG7@:,CCFGGGGGEF7??EGAEFFGGG9=FEF<FGGCGDFGD?CEGGGGC9?EFE<<AFFGF,99FEAE66@>EF?E8CD==EEFGGGGGGCFDEFAGGFCC,A6+@>8DDE8<CFGCCFGGCC,9+=ECFGG*;;8C:BD+9CFEFGFEFDA494>4D*+>5@E@CF;6>CACCD2
@M03364:276:000000000-BLYN8:1:1101:14329:2030 2:N:0:1
GGACTACTGGGGTATCTAATCCTGTTTGCTCCCCACGCTTTCGAGCCTCAGTGTCAGTTACAGGCCAGAGAGCCGCTTTCGCCTCCGGTGTTCCTCCATATATCTACGCATTTCACCGCTACACATGGAATTCCACTCTCCTCTCCTGCACTCAAGTCTCCCAGTTTCCAATGCACACAATGGTTGAGCCACTGCCTTTTACATCAGACTTAAGAAACAACCTGCGCTCGCTTTACGCCCAATAAATCCGG
+
CCCCCGGGGGGGGGGGGGGGGGGGGGGGGGGGGGGGGGGGGGGGGGGGGGGGGGGGGGGGGGGGGGGGGGGGGGGGGGGGGGGGGGGGGGGGGGGGGGGGGGGGGGGGGGGFGGGGG@FDGGGGGGGGGFGGGGGGGGGGGGGGGGGGGGGGGGGFGGGGGGGGGGGGGGGGG8FGGGGGGGGGGGFGFGGGGGGGGGGCFGGFF795CCBCG>CDGG,@9CF@BF24>D;;CCGE;@E@EF@AGGC?4>:
@M03364:276:000000000-BLYN8:1:1101:23739:2040 2:N:0:1
GGACTACACGGGTTTCTAATCCTGTTTGCTCCCCACGCTTTCGCACCTCAGCGTCAGTATCAGTCCAGGTAGTCGCCTTCGCCACTGGTGTTCCTTCCTATATCTACGCATTTCACCGCTACACAGGAAATTCCACTACCCTCTACCATACTCTAGCTTGCCAGTTTTCGATGCAGTTCCCAGGTTGAGCCCGGGGATTTCACATTCAACTTAACAAACCACCTACGTGCGCTTTACTCCCAGTAATTCCG
+
CCCCCC<<CFGGEGGGGGGGDGCFGGGGFCEGFGFCFE@@F<FE,C:@<8E,@FF@FD,,,6CFFGFD<FGG,,@FEF7,@FB:C?FF?B6FF<E<F,?FFAE<@BEFG>,BFGGFGGGG+7AE,A<:,FEEC9@,4@EF8DCDFEEE@4@=D,EDGFDFF,,@586E,+@,,=A9@AFGFD8+,>@?E7D+4@EGGGGDC=F;A>C7=C:FGGC@*98;*1/80?/)7?>A<**11)2+;A;FCF=)1;*
@M03364:276:000000000-BLYN8:1:1101:13534:2045 2:N:0:1
GGACTACTAGGGTTTCTAATCCTGTTTGCTCCCCACGCTTTCGCACCTGAGCGTCAGTCTTTGTCCAGGGGGCCGCCTTCGCCACCGGTATTCCTCCAGATCTCTACGCATTTCACCGCTACACCTGGAATTCTACCCCCCTCTACAAGACTCTATCCTGCCAGTTTCGAATGCAGTTCCCAGGTTGAGCCCGGGGCTTTCACATCCGCCTTGACAGACCGCCTGCGTGCGCTTTACGCCCAGTAATTCCC
+
CCCCCGGGGGGG<CBFGGGGGGGFFCFGGGGGGGGEFEFCFGGGEGGCDFEGDFGCGGFGGG9EFFFGGG>CC@FGGEGGGGGGG?=FGGFFGFFG8E<EFGEFGFFE@CFEF9<@ECEEEGDF?:,F<FFGGGG,=EGG7>E?DGGGGGFGGFC,@>DFGF?GGGCGC8CDEEADF,@FE96DFGFC,;:EGGDE*B88CGG+=*>C**:5C>*7*8CG>D=11;151)7@)CCBF68EG339*27-:C*
@M03364:276:000000000-BLYN8:1:1101:20675:2056 2:N:0:1
GGACTACTCGGGTTTCTAATCCTGTTTGCTCCCCACGCTTTCGAGCCTCAGTGTCAGTTACAGGCCAGAGAGCCGCTTTCGCCTCCGGTGTTCCTCCATATATCTACGCATTTCACCGCTACACATGGAATTCCACTCTCCTCTCCTGCACTCAAGTCTCCCAGTTTCCAATGCACACAATGGTTGAGCCACTGCCTTTTACATCAGACTTAAGAAACCACCTGCGCTAGCTTTACGCCCAATAAATCCGG
+
CCCCCGGGGGGGGGGGGGGGGGGGGGGGGGGGGGGEGGEFEGGGGDGFGGGGGGGGG9FGGA@FFEGGGGGCFGGGCFFG@EFG:AEGGGBFGGFCGFGGGGGGGGGFGEE@FGGCGEGE7@DGGFFGFGGGFGGGGC9FFGGG8EEFCFGGGGGG;DEGFFGFGGDCGGGGGGGGGFEG8>BDAB:9?E6FF,>8?;F,+=EF>7;7DCFG78@B7CFEFE4:@>9*)284=F>=EF8CE5:4CCFEGGC
@M03364:276:000000000-BLYN8:1:1101:15766:2086 2:N:0:1
GGACTACTAGGGTTTCTAATCCTGTTTGCTCCCCACGCTTTCGCCCCTCAGTGTCAGTATCAGTCCAGGTAGTCGCCTTCGCCACTGGTGTTCCGTCCTATATCTACGCATTTCACCGCTACACAGGAAATCCCACTACCCTCTACCATACTCTAGCTTGCCAGTTTTGGATGCAGTTCCCAGGTTGAGCCCGGGGATTTCACATTCAACTTAACAAACCACCTACGCTCTCTTTACGCCCAGTAATTCCC
+
BC9ACG8ECF@FGGC<E9FFG9C6C<F<EFGF?EF++8:BFFFD,6@AFFGEFGGGGGGGFEEFEFGG8F6EFFGDCFGEFDGEEFGFFGD,C,,:BFGEFGG9@A<FBF@FG,,5C7+@+@,AE8FGF<FA,EFEF8DC@,@FFGFFEF,+46ECEA>,+@38,C6>D=,6ADAFF8A:,,68>9D?FF8+@C+@9>DFD7E@A7@FC;F8@+++;*;5;C>:BF9B(:2A*1:?=2EEEA@6+;+.C:*
@M03364:276:000000000-BLYN8:1:1101:7887:2111 2:N:0:1
GGACTAAAGGGTTTCTAATCCTGTTTGCTCCCCACGCTTTCGAGCCTCAGTGTCAGTTACAGGCCAGAGAGCCGCTTTCGCCTCCGGTGTTCCTCCATATATCTACGCATTTCACCGCTACACATGGAATTCCACTCTCCTCTCCTGCACTCAAGTCTCCCAGTTTCCAATGCACACAATGGTTGAGCCACTGCCTTTTACATCAGACTTAAGAAACCACCTGCGCTCGCTTTACGCCCAATAAATCCGG
+
CCCCCGFGGGGGGGGGGGGGGGGGGGGGGGGGGGGGGGGGGGGDEEGCFGGGGGGGGGGGGGGFGFGGGGGGGGGGGGFGGGGEGGDFGGGDGFFFGGGGGGGGGGGCFGGGGGGGGGGEGFGGGFGAEFFDGDCFFCFFFFEGGGGGGGFDF,9E=,>=@@DGGGGGGGGCFFA9?EFFF=FFGEFGFGGGGFFFGGFGGC:CA7>FFDCF7FCCGGGGFGABA>2BFFFFGFF2B@EGFFF=DDC@G<
@M03364:276:000000000-BLYN8:1:1101:11681:2130 2:N:0:1
GGACTACCGGGGTATCTAATCCTGTTTGCTCCCCACGCTTTCGAGCCTCAGCGTCAGTTACAGGCCAGAGAGCCGCCTTCGCCACTGGTGTTCCTCCATATATCTACGCATTTCACCGCTACACATGGAATTCCACTCTCCTCTCCTGCACTCAAGTTCCCCAGTTTCCAATGCACTCCATCGGTTGAGCCCTGGGTTTTCCAATCGGATTTAAAATACCCCTTGCGCGCCCTTACCGCCAAATAATTCCG
+
CCCCCGG<FGGGGEGGGGGGGGGGGGGGGGAFGGGCGEGGGGGFGGGGGGG,FGGGGGGGGDG,C:FGG86@FGGGCFGGGGG7F,CFGGGGGBEGGGGGGGGGGGGGGGGGFF9<FFGGGGGG@EF8<,FFGGGGC,>FEFCFGGCGDFGGGGGF3,,7>E?EFGFGA3@FFDDD8C,:@,4+3++,,@,51,**4@EG9*,++*****3*5++B++>,)=)7(2/6()8.:C*()(3C*=(*;C/)227
@M03364:276:000000000-BLYN8:1:1101:17146:2139 2:N:0:1
GGACTACCGGGGTTTCTAATCCTGTTCGCTACCCATGCTTTCGAGCCTCAGCGTCAGTTACAGACCAGACAGCCGCCTTCGCCACTGGTGTTCTTCCATATATCTACGCATTTCACCGCTACACATGGAGTTCCACTGTCCTCTTCTGCACTCAAGTCTCCCAGTTTCCAATGCACTTCTTCGGTTGAGCCGAAGGCTTTCACATTAGACTTAAAAGACCGCCTGCGCTCGCTTTACGCCCAATAAATCCG
+
CCCCCFGGGGGGGGGGGGGGFGGGGGGGGGGGGGGGGFGGGGGGFGGGGGGCECGGGGGGGGGEFGGGGGGGGGGGGGGGGGGEGGFGFGFGGGGGGGGGGGGGGFGGGGGGGGGGFEGGGGGGGG@GDFFGGGGGG8DCFGGGGGGGGGGGFGGGGFFGGGGFGGGGF9EFFGGGF8,=EFD8FGGG6FG@EGC5FGGGGGG7BGGFDFGGCC@F+7FCEC??FFBFFB>ADCF9F@GGGBFFFG6);>>
@M03364:276:000000000-BLYN8:1:1101:10083:2159 2:N:0:1
GGACTACTAGGGTATCTAATCCTGTTTGCTCCCCACGCTTTCGAGCCTCAGTGTCAGTTACAGGCCAGAGAGCCGCTTTCGCCACCGGTGTTCCTCCATATATCTACGCATTTCACCGCTACACATGGAATTCCACTCTCCTCTCCTGCACTCAAGTCTACCAGTTTCCAATGCATACAATGGTTGAGCCACTGCCTTTTACATCAGACTTAAGAAACCACCTGCGCTCTCTTTACGCCCAATAAATCTGG
+
CCBCCEGGGCEFGFGGGGFFEGGGFGAC9FCFGEGGEGC;<DCFEGGGGFFFEFGGFGFCFG9FC@6@8<CBCFGGGEDG7F7FGGGDFCFDGGG<,FEGGGGGGGGCGG,,CEEFFFFEC4EAEFFFFF,FFFFGEGCDGGG?FCD88,@8DE8DEDC,,,@=9EGAFD@,1@DGFGFD9D,6,+61D@8DFGCFGF9AFGGG+:6CC?F7CDDCCGCC5*;@=*9?4/;*=C96)-=7C65FCC+>+1+
@M03364:276:000000000-BLYN8:1:1101:20289:2183 2:N:0:1
GGACTACCGGGGTTTCTAATCCTGTTTGCTCCCCACGCTTTCGAGCCTCAGTGTCAGTTACAGGCCAGAGAGCCGCTTTCGCCTCCGGTGTTCCTCCATATATCTACGCATTTCACCGCTACACATGGAATTCCACTCTCCTCTCCTGCACTCAAGTCTACCAGTTTCCAATGCATACAATGGTTGAGCCACTGCCTTTTACACCAGACTTAATAAACCACCTGCGCTCGCTTTACGCCCAATAAATCCGG
+
CCCCCGGGGGGGGGGGGGGGGGGGGGGGGGGGGGGGGDGGGGGGGGGGGGGGGGFFGGGGGGGGGGGGGGGGGGEGGGFGGGGGGGGGEGGGGGGGGGGGGGGGGGGGEEGGGGDFGGGGGDCFFGGGGFGGGGGGFGGGGGF?FGGGGGGGGEG8DFGGFGGGFCGGGGGGGGGGGGGGGG6DFEG67DEGGGGGGGGGGGCGFFD>C*5BF@@CFG?FFEA<))(89AEFGGCE>@C*A:84DC8<7<)
@M03364:276:000000000-BLYN8:1:1101:19459:2219 2:N:0:1
GGACTACTCGGGTTTCTAATCCTGTTCGCTACCCATGCTTTCGAGCCTCAGCGTCAGTTACAGACCAGACAGCCGCCTTCGCCACTGGTGTTCTTCCATATATCTACGCATTTCACCGCTACACATGGAGTTCCACTGTCCTCTTCTGCACTCAAGTCTCCCAGTTTCCAATGCACTTCTTCGGTTGAGCCGAAGGCTTTCACATTAGACTTAAAAGACCGCCTGCGCTCGCTTTACGCCCAATAAATCCG
+
CCCCCFGGGGCGGGGGGGGGGGGGGGGGGGGGGGGGGGGGGGGGGGGGGGGGGGGEGGGGGGGGGGGGGGGGGGGGGGGGGGGGGFGGGGGGGGGGGGGFGGGGGGGGGGGGGGGGGGGGGGGGGGGFGG<FGGGGGGGGGGGGGGGGGGGGGCCGGGGF9DGGGGGG8DCG?FGGFDGGGGGDGGGGFGGGGGDGFECGGGGGFGGFGGGGGGGGGDG7BGE((89A@FFFGGGFF7EGGF@FGGFCFGC
@M03364:276:000000000-BLYN8:1:1101:17836:2265 2:N:0:1
GGACTACTAGGGTTTCTAATCCTGTTTGCTCCCCACGCTTTCGCACCTCAGTGTCAGTATCAGTCCAGGTAGTCGCCTTCGCCACTGGTGTTCCTTCCTATATCTACGCATTTCACCGCTACACAGGAAATTCCACTACCCTCTACCATACTCCAGCTTGCCAGTTTTGGATGCAGTTCCCAGGTTGAGCCCGGGGATTTCACATTCAACTTAACAAACCACCTACGCGCGCTTTACGCCGAGTAATTCCG
+
CCCCCGFGFEGGFGGGFGGGGGGGGCEFGGGFFG@@@CF7FFEGEEF4@F@CEFAFFECCE9<EFCECDFDED97@CEFGDCFGGGFGGGGGFEFG9EFFC?ECE?FD7CC,,C@ECFGECE:FFFGGGFDFGGE:;EDDFF8=DEFGDDGF9,468BFGGGFDFE,>D6,3@,@8=,,7=FFF@F8DFGGGC+@8EC89;=<?<<77BFG+*=+?>C5AAFF@BFF>BFE;DDG7:3CC*8954:+1;F4
@M03364:276:000000000-BLYN8:1:1101:20239:2282 2:N:0:1
GGACTACCAGGGTTTCTAATCCTGTTTGCTCCCCACGCTTTCGAGCCTCAGTGTCAGTTACAGGCCAGAGAGCCGCTTTCGCCTCCGGTGTTCCTCCATATATCTACGCATTTCACCGCTACACATGGAATTCCACTCTCCTCTTCTGCACTCAAGTTTCCCAGTTTCCAATGACCCTCCCCGGTTGAGCCGGGGGCTTTCACATCAGACTTAAGAAACCGCCTGCGCTCGCTTTACGCCCAATAAATCCG
+
CCCCCGGGGGGGGGGGGGGGGGGGGGGGGGGGGGGGGGGGGGGGGGGEFGFFGGGGGGGGGGGGGGGGGGGGGGGGGGGGGGGGCDGGGGGGGGFFGGGEGGGGFG9AFCFGGGGGGEDGEFGGFGGFFGGGGGGFDFGGFGGCF9FGGGGGG88=B9FGDFFGGFGG8FGGGGGFGGGC8EC>FGEGGGGGGGGGGEGGGGGGFFGGGGGFG=CGFDGFF53;<FFE6>BED3<)6:E>5><FF*84>D9
@M03364:276:000000000-BLYN8:1:1101:9735:2347 2:N:0:1
GGACTACTGGGGTATCTAATCCTGTTTGCTCCCCACGCTTTCGCACCTCAGTGTCAGTATCAGTCCAGGTAGTCGCCTTCGCCACTGGTGTTCCTTCCTATATCTACGCATTTCACCGCTACACAGGAAATTCCACTACCCTCTACCATACTCTAGCTTGCCAGTTTTGGATGCAGTTCCCAGGTTGAGCCCGGGGATTTCACATTCAACTTAACAACCCACCTCCGCGCGCTTTACTCCCAGTAATTCCC
+
CCCCCGGGGGGGCGGGCEG<<EGGEG9<EGGGGGGGGGGGGGGGGGGGGGGGGAGGFGGGGGGGFGGGFGGGGGEEGGGG@FFGGGGGFGGGGFCFGFGDFCGGDFGGGGEECFGGGGGGCCGGFDGF@FFGFFGGGC?FFDCCFDFGCDC9>C9=E,EBFGGF5E>FGGB9A89=FGFE8,DE:D,@8DD3+5B@7>@E++5?;;8+?>CCFF>CC****=?))*)/(/2))983A)3B=58;7;;6D>*
@M03364:276:000000000-BLYN8:1:1101:11800:2352 2:N:0:1
GGACTACTAGGGTTTCTAATCCTGTTTGCTCCCCACGCTTTCGCGCCTCAGCGTCAGTCACCGTCCAGAGAGCCGCCTTCGCCACCGGTGTTCCTCCAGATATCTACGCATTTCACCGCTACACCTGGAATTCCACTCTCCTCTCCTGCACTCAAGCCTACCAGTTTCCAATGCACTTCCGGGGTGAGCCCCGGCGTTTTACATTCGAATTAATAAGCCGCCCTCCGTGCCCTTAAGCCCACTAATTCCGG
+
CCCCCFGCFGGGG8FGGGGGGGGGGGGGGGGGGGGEFGGGGGGE++CF,CF8FGGGGGG,,,BFFEGG969B@FFGDGGGGGGDGEGEG+BFGGGGGF,EG<@FGGGGGGGGCGGGGGGGGGGG8,AEGGGGG,CF;4,AEGGG8EA,,=ECFFGGFGG,DFFC=FFF,3@;D6A,,2,55>EEG5*,,@*=C*:*4=EC+*4++2++**:1+31;+;C*5C)((0(0()).9<*)/-CC5),9C*0):*1
@M03364:276:000000000-BLYN8:1:1101:6869:2418 2:N:0:1
GGACTACTAGGGTATCTAATCCTGTTTGCTCCCCACGCTTTCGAGCCTCAGTGTCAGTTACAGGCCAGAGAGCCGCTTTCGCCACTGGTGTTCCTCCATATATCTACGCATTTCACCGCTACACATGGAATTCCACTCTCCTCTACTGCACTCAAGTCTCCCAGTTTCCAATGCACACCAGGGTTTAGCCCCGGCCCTTTCCATCAGACTTTAAGAACCCCCCGCGCTCCCTTTTCGCCCAATAAATCCCG
+
CCCCCGECFGGCGFFGGGGGGGGGGGGGFE,EC7@FFGGGGGGGGDGGFGFCCFEEGGGCC9C,CCFFC<8CFGGG+F@GGGE,F,ECG@FCFC,C=FEGCFDEFGGGG7F:EFFAFGGGGGGGG?,FFFFGE9=FE,,EF9EG9CB@FFGGFGGGG,4,=>F?AE;;=9CFCG,,@D+8,3@>D+,,28,C+3:++4DGF+,+4**4225+?++=CDF**=)(58(.6)).;6*.=?GG551);@1);*2
@M03364:276:000000000-BLYN8:1:1101:16325:2423 2:N:0:1
GGACTACAGGGGTTTCTAATCCTGTTTGCTCCCCACGCTTTCGAGCCTCAGTGTCAGTTACAGGCCAGAGAGCCGCTTTCGCCTCCGGTGTTCCTCCATATATCTACGCATTTCACCGCTACACATGGAATTCCACTCTCCTCTCCTGCACTCAAGTCTCCCAGTTTCCAATGCACACAATGGTTGAGCCACTGCCTTTTACATCAGACTTAAGAAACCACCTGCGCTCGCTTTACGCCCAATAAATCCGG
+
CCCCCGGGGGGGGGGGGGFGGGGGGGGGGGGGGGGGGGGEGGGDGGGGGGGGGGGFGGFGGCFCGGGGGGEFFEGC:CFGGEGGGGGGGGGGDFCFGGGGFGGGGGGGGGGGGGGGGGGDFGCAE@FGFFFFGGGG9EDGGGGGDCEGGGGCFGGD,,@FDFDGGFFC:;AEGGFD9FEFGD>BFECGGGG6@CGGGGGFCCFFFFFGFFGCFGGC5CF7FEF2B5=BDFFFGG89A>G87>(;F++96C<
@M03364:276:000000000-BLYN8:1:1101:18899:2470 2:N:0:1
GGACTACAGGGGTTTCTAATCCTGTTCGCTACCCATGCTTTCGAGCCTCAGCGTCAGTTACAGACCAGACAGCCGCCTTCGCCACTGGTGTTCTTCCATATATCTACGCATTTCACCGCTACACATGGAGTTCCACTGTCCTCTTCTGCACTCAAGTCTCCCAGTTTCCAATGCACTTCTTCGGTTGAGCCGAAGGCTTTCACATTAGACTTAAAAGACCGCCTGCGCTCGCTTTACGCCCAATAAATCCG
+
CCCCCGGFFGGGGGGGGGGGGGGGGGGGGGGGGGGGGGGGGGGGGGGGGGGGGGGGGGGGFGCFGGGGGGGGGGGGGGGGGDGGGGGGGFFGFGGGGGGFFFCG9FEGGGGGGGGGGGGGGGGGGGGGGGFGGGGFEGGGFCGGCFGGFFFDEDGGFFAAEEGCFGGGGDDFGGAFDCDFGGFGGGGGGFFGC:CGGGDCCCGCFDGGFGG>8>C8D4=?4C?DDF@FBBF3CC5>FDGDEFFF42;CCG3
@M03364:276:000000000-BLYN8:1:1101:6811:2473 2:N:0:1
GGACTACACGGGTATCTAATCCTGTTTGCTCCCCACGCTTTCGCACCTCAGTGTCAGTATCAGTCCAGGTAGTCGCCTTCGCCACTGGTGTTCCTTCCTATATCTACGCATTTCACCGCTACACAGGAAATTCCACTACCCTCTACCATACTCTAGCTTGCCAGTTTTGGATGCAGTTCCCAGGTTGAGCCCGGGGATTTCACATTCAACTTAACAAACCACCTACGCGCGCTTTACGCCCAGTAATTCCG
+
CCCCCGGGGGGGGFGGGGGGGGGGGGGGGGGGGGGFGGGGFGGFEGGGGGGGGGGGGGF9FEGGGGGGGGGGEGGGGGGGGDGCGGGGGFEFGGGGGFFGGGCDGGGEGGGGGGGGFCGGGGEFGGGG?FGGGGFGGGFFF8EFDFGGGGFFFGFGGGGGGGGG>F,;=B8=FGGCAAFF9FGGGGG8=@FGGGGGGGGGGGGGFD7+?7CCFFFCGFD5AC?:EF=:(??DGD33;?EG=58FGFFCGD9
@M03364:276:000000000-BLYN8:1:1101:17776:2482 2:N:0:1
GGACTACAGGGGTTTCTAATCCTGTTTGCTCCCCACGCTTTCGCACCTGAGCGTCAGTCTTTGTCCAGGGGGCCGCCTTCGCCACCGGTATTCCTCCAGATCTCTACGCATTTCACCGCTACACCTGGAATTCTACCCCCCTCTACAAGACTCTAGCCTGCCAGTTTCGAATGCAGTTCCCAGGTTGAGCCCGGGGCTTTCACATCCGACTTGACAGACCGCCTGCGTGCGCTTTACGCCCAGTAATTCCG
+
CCCCCGGFGGGGFEF9FFGGGGGGGGGGGGGGGGGGGGGGGGGGGGGGGGGGGEGGGGGGGGGGGADFGGGGGGGGGEFFGGBFFEGG@@<EGGGCFGG?EFG?EFGGGGGEGGGGG>CEECDFGGGGC@FGFDGF,DFD+6@FFGGG,,>@FGGGGGFGGCCFFGFGGFGGGGGGGGGGGGGGFCGCFEGGEE>E*=FFGGGCADDC*3777:DDFGGFEEDF?FF307:5<DGDFFG8CE?FG*6):F6
@M03364:276:000000000-BLYN8:1:1101:16935:2484 2:N:0:1
GGACTACTGGGGTTTCTAATCCTGTTTGCTCCCCACGCTTTCGAGCCTCAGTGTCAGTTACAGGCCAGAGAGCCGCCTTCGCCTCCGGTGTTCCTCCATATATCTACGCATTTCACCGCTACACATGGAATTCCACCCTCCTCTCCTGCACTCAAGTCTCCCAGTTTCCAATGCACACCATGGTTGAGCCACGGCCTTTTACCTCAGACTTAAGAAACCACCTGCGCTCGCTTTACGCCCAATAAATCCGG
+
CCCC@FGGFFGG@FGFFDFF,@EFGDFFGGGGGGGGGGGG<FC8<FGGGCFGGGGGGG,@6EEFFGCCAG,8D8CF+BFGFEGFGGGDFGFEGGFBFFD,,,,:=EGGGGGGFGDFFEEEEG=,,ABGG<,A=EFA,@+4BEGCEE@DDD8DGD@DEDFGFF8=FGEFGFG;EDGA,,+@@ECF;C?CC7654+>C56EG7*459**7;9+5:+:C4?89:*07B;=:=BA5**19>2:@*2(;2+31*)1
@M03364:276:000000000-BLYN8:1:1101:13197:2572 2:N:0:1
GGACTAACAGGGGTTTCTAATCCTGTTTGCTCCCCACGCTTTCGCACCTGAGCGTCAGTCTTTGTCCAGGGGGCCGCCTTCGCCACCGGTATTCCTCCAGATCTCTACGCATTTCACCGCTACACCTGGAATTCTACCCCCCTCTACAAGACTCTAGCCTGCCAGTTTCGGATGCAGTTCCCAGGTTAAGCCCGGGGATTTCACATCCGCCTTGAAAGACCGCCTGCGTGCGCTTTACCCCCAGTAATCCC
+
CCCCCGGGGGGGGGGGGGFGGGG9EFG9FGGGGGDCFGGGGGCB7CGEGECF8@FGGGAFGFECFGGGGFGGGGDGG7F4=CCF@FGGCC>FFGE<FDFGDFFFFFFGGC=FGFAEF9CCG7FCE=FFBE@DFGFFFGGG@EEDG9D9D?7CCF>EACCFCG6,@EE9EG5B7BCFFF7CFB?C*D9,,2>?FEGG5=EG=77@7FF**/1CC*2*0;<?A7:(()()-8:3CGG(*.+3A)(02**-*:9
@M03364:276:000000000-BLYN8:1:1101:9290:2574 2:N:0:1
GGACTACAAGGGTATCTAATCCTGTTTGCTCCCCACGCTTTCGCACCTCAGTGTCAGTATCAGTCCAGGTAGTCGCCTTCGCCACTGGTGTTCCTTCCTATATCTACGCATTTCACCGCTACACCTGGAATTCTACCCCCCTCTACAAGACTCTAGCCTGCCAGTTTCGAATGCAGTTCCCAGGTTGAGCCCGGGGATTTCACATCCGACTTGACAGACCGCCTGCGTGCGCTTTACGCCCAATAAATCCG
+
CCCCCGGGGGGGGGGGGGGGGGGGGGGGGGGGGGDGGGEGGGGGGGGGGGGFFFFGGGGFGGGGGGGGGGGFFDEGGCFGFGGGGGGGGGG@GGFGGGGGAFGGDFFGGGGGGGGGCFD+CEEGGGGGGGGGGGGCFGGGG>EGGGGC@FGFGGGGGCGGGGGGFA,=+@DDGFGGGGGGGGGGCF8,@;:FEGGEEEF6CCFFFDFG>DCDFGF8CCFGE5BF251>(=>E:D*986E8EE7)CFF9FG>
@M03364:276:000000000-BLYN8:1:1101:10463:2574 2:N:0:1
GGACTACAGGGGTTTCTAATCCTGTTTGCTCCCCACGCTTTCGCACCTGAGCGTCAGTCTTTGTCCAGGGGGCCGCCTTCGCCACCGGTATTCCTCCAGATCTCTACGCATTTCACCGCTACACCTGGAATTCTACCCCCCTCTACAAGACTCTAGCCTGCCAGTTTCGGATGCAGTTCCCAGGTTGAGCCCGGGGATTTCACATCCGACTTGACAGACCGCCTGCGTGCGCTTTACGCCCAGTAATTCCG
+
CCCCCGGGGGGGGGGGGGGGGGGGGGGGGGGGGGGGGGGGGGGGGGGGGGGFGGGGGGGGGGGGGGGGGGGGGGGGGGGGGGEDGFGGGCFEGCFGCEFGGFCGFGGGGGGGGGGGGGGGGGGGGGGGGGGGGGGGGFGGGGGGGFGGGGGGFFGGGGGGGGGGGGGGGG8CGFFCGGFGGCFGCFGGGGFGEGGGGECC7@FGFGGGGGGDGGGDF<8EFGFFFFFF?F3DG3F2FBGDGFF?DGFACDC
@M03364:276:000000000-BLYN8:1:1101:19013:2605 2:N:0:1
GGACTACTGGGGTTTCTAATCCTGTTTGCTCCCCACGCTTTCGCACCTGAGCGTCAGTCTTTGTCCAGGGGGCCGCCTTCGCCACCGGTATTCCTCCAGATCTCTACGCATTTCACCGCTACACCTGGAATTCTACCCCCCTCTACAAGACTCTAGCCTGCCAGTTTCGGATGCAGTTCCCAGGTTGAGCCCGGGGATTTCACATCCGACTTGACAGACCGCCTGCGTGCGCTTTACGCCCAGTAATGCCC
+
CCCCCFGFFGGGGGGGGGGGGGGFGEFGGGGGGGGGGGGGGGGGGGGGGGGGGGGGGGDGGGGGGFGGGGCEDFGEGGGGG>CGGGGGEGGGGGFGG<E<<EGGFFFGGGEEGFGFEFEECFGGGGGFDFGGGGGGGFGEGGGGGGGGGFGFFGGGGGGFFCEEFFFF5CEEGGGGGFFF?CEC<D>EGGCFGDE8EEGGGGFFFGFDG37CGCDCGCCG>C@?FFFF?3@E)97>F0C:=33;**=2*00
@M03364:276:000000000-BLYN8:1:1101:11090:2664 2:N:0:1
GGACTACCCGGGTTTCTAATCCTGTTTGCTCCCCACGCTTTCGAGCCTCAGCGTCAGTTACAGACCAGAGAGCCGCCTTCGCCACTGGTGTTCCTCCATATATCTACGCATTTCACCGCTACACATGGAATTCCACTCTCCTCTTCTGCACTCAAGTTTCCCAGTTTCCAATGACCCTCCCCGGTTGAGCCGGGGGCTTTCATATCAGACTTAAGAAACCGCCTGCGCTCGCTTTACGCCCAATAAATCCG
+
CCCCCCFFGGGGGGEGGGGGGGGGGGGGGGGGGGGGGGGGFGGGGGGGFFGGGGGGGGGGGGGE@FGGEFGGGGGGEGGGGGFGGGGGFGGGGGGGGGFGGFDGGFFF:CFGGGGGGDEEEGFGGGGGEE,A?,EFCGG8EGFGDF9DFGEFCFFGGFGGFGFGGFFGEGCEF99@==DCGCEEGCEGGC8>7EGG5CFGG+,2=8=CFC*@C77@78@C)=><051)3))0*75<FBEE:@?>F7B9>*1
@M03364:276:000000000-BLYN8:1:1101:14976:2705 2:N:0:1
GGACTACTGGGGTTTCTAATCCTGTTTGCTCCCCACGCTTTCGCACCTGAGCGTCAGTCTTTGTCCAGGGGGCCGCCTTCGCCACCGGTATTCCTCCAGATCTCTACGCATTTCACCGCTACACCTGGAATTCTACCCCCCTCTACAAGACTCTAGCCTGCCAGTTTCGGATGCAGTTCCCAGGTTGAGCCCGGGGATTTCACATCCGACTTGACAGGCCGCCTGCGTGCGCTTTACGCCCAGTAATTCCG
+
CCCCCFGGGGGGGGGGGGGGGGGGGGGGGGGGGGGGGGGGGGGGGGGGGGGGGGGGGGGGGGGGGGGGGGGGGGGGGGGGGGGGGGGGGEGGGGGGGGGFFGAEFGGFF@FEGGGGGGGGDGGGGGGGGGGCFGGGGGGGGGGGCFGFGGGGGGGGGFGFGGGGGGFGGGCEE8<<DGGGGGGGG98CCCGGGGGG=CFGGGGGFGFDGGGGG=F7CDGEFGFB?F9<()7;DC*-*(8:5>:?G79<F>*
@M03364:276:000000000-BLYN8:1:1101:21211:2735 2:N:0:1
GGACTACTAGGGTTTCTAATCCTGTTTGCTCCCCACGCTTTCGCACCTCAGTGTCAGTATCAGTCCAGGTAGTCGCCTTCGCCACTGGTGTTCCTTCCTATATCTACGCATTGCACCGCTACACAGGAAATTCCACTACCCTCTACCATACTCTAGCTTGCCAGTTTTGGATGCAGTTCCCAGGTTGAGCCCGGGGATTTCACATTCAACTTAACAAACCACCTACGCGCGCTTTACGCCCAGTAATTCCG
+
CCCCCGGGGGGGGGDFFEFFFFEFFCFFGGFFFEFFD:BF@EGGGGCFG6<<EFCDFAFGDG9CE8@FGGGGGGGGG7C<C:@FEGFGFGGGGG9F<@CEGC:AEFFGGECE,AEDC7FEGGDCGGGGFFFFGGEFDGGGEEFGGGG=FGFG?DEFECDE+@EFG,@E86,>E8,EFGCAFFG?FG8DF8@FEGGDG*D22DA9E?C;9?B8>@CGG4@*A93:>F2?=5?ADCCEA(3=::<FGCA<>C;
@M03364:276:000000000-BLYN8:1:1101:23248:2738 2:N:0:1
GGACTACTGGGGTTTCTAATCCTGTTTGCTCCCCACGCTTTCGCACCTCAGTGTCAGTATCAGTCCAGGTAGTCGCCTTCGCCACCGGTGTTCCTTCCTATATCTACGCATTTCCCCGCTACACAGGAAATTCCACTACCCTCTACCATACTCTAGCTTGCCAGTTTTGGACGCAGTTCCCAGGTTGAGCCCGGGGATTCCACATTCAACTTAACACACCACCTACGCGCGCTTTGCGCCCAGGCATTCCG
+
-BCCB@CFGGGG@C@FFG9EFFDCFFGGCFG<@C8:FGCE@F7,:@@,6FEFE@E9C6C,6CFDGGGGGGFGGGGG@FGGGGDEF,CF@FF@CF;9DEEEDEFF;AE<F,,BFC,CFFEEGGGF,AE8FFGA=FEFCGGEEGF6EFDD,6@=B,3,==>DFFEGG,,,66B,+3CEGF;:DAEGFCCFFFGG78*>>*2,++50*55::C7:C:CF*8==5C>(.6().0=>C*2):6*CEB6)1CF)7*0
@M03364:276:000000000-BLYN8:1:1101:16546:2756 2:N:0:1
GGACTACACGGGTATCTAATCCTGTTTGCTACCCATGCTTTCGAGCCTCAGCGTCAGTTACAGACCAGACAGCCGCCTTCGCCACTGGTGTTCCTTCCTATATCTACGCATTTCACCGCTACACAGGAAATTCCACTACCCTCTACCATACTCTAGCTTGCCAGTTTTGGATGCAGTTCCCAGGTTGAGCCCGGGGATTTCACATTCAACTTAACAAACCACCTACGCGCGCTTTACGCCCAGTAATTCCC
+
CCCCCGGGGGGGGGGGGGGGGGGGGGGGGGGGGGGGGGGGGGGGGGGGGGGGGGGGGGGGGGFFGGGGGGGGGGGGGGGGGGGGGGGGGGGGGGGGGGGGGGGGGGGFGEGGGGGGGGGGGFFGGGDC8FGGGGGGGFGGGFDGEGGGGFGG?FGFFFGGGGGGGGGFGG8>?FGGGGGFGGGGFGFDDGGG9ECGDEFCFFGGFC7CCFFGFFFGGGGFFGFFEFFB2B3:DCFEFFCEE:?FGGFEGG*
@M03364:276:000000000-BLYN8:1:1101:15184:2777 2:N:0:1
GGACTACCGGGGTATCTAATCCTGTTTGCTCCCCACGCTTTCGAGCCTCAGCGTCAGTTACAGGCCAGAGAGCCGCTTTCGCCTCCGGTGTTCCTCCATATATCTACGCATTTCACCGCTACACATGGAATTCCACTCTCCTCTCCTGCACTCAAGTCTCCCAGTTTCCAATGCACACAATGGTTGAGCCACTGCCTTTTACATCCGACTTAAGAAACCACCTGCGCTCGCTTTACGCCCAATAAATCCGG
+
CCCCCGGGGGGGGEEFFGFFGCGGGFDFGGGGGGGCFGGGGGGFGGGGGFFFEGGEGGGGGAFGGGFFGGGGGGGGGEGGGGEGGFGGFGGDFF;AFGFGGDDFFGGGGGGGCGEFFED67CFD=FFEFGDGD<EFFEGGGGGGGGGFGC>?D=8@FF,>>DD8@FEGGAFCFGGGGFD6EA,@=E?F?D,@CFGFGGFA+*25+*3;D@D87B+=DG868EFEB)5A@5>AF5:C57CEDF3;D:F36D<
@M03364:276:000000000-BLYN8:1:1101:7135:2781 2:N:0:1
GGACTACTGGGGTATCTAATCCTGTTTGCTCCCCACGCTTTCGCACCTGAGCGTCAGTCTTTGTCCAGGGTGCCGCCTTCGCCACCGTTATTCCTCCAGATCTCTACGCATTTCACCGCTACACCTGGAATTCTACCCCCCTCTACAAGACTCTAGCCTGCCAGTTTCGAATGTAGTTCCCAGGTGCATCCCGGGGATTGCACATCCGACTTGACAGACCGTCTGCGTGCGCTTTACGCCAAGTAATTCCG
+
CCC@CDEG9EC:FCF<FFEEEEFFGFE@FGAC,@@:@@FBC,@B:C@F8EE<:CCFGGG9FFGGGCE@<C6,@,6@7C4CFC,8BAC,B:C<F<,:<EFGB<E,9,E,+8BFFB@,ACCE7>FF8EG8F,,4EFA,C,4@ECEC,E=E8,@DDFF,,@EB,8=873=E6@FF7,73E,<:EDCCF,,4,,65@E5C*>D,2:<819?5C<D**;;+204*)/26=6,.6)=3C7CC6(*:/)4*:>=4***
@M03364:276:000000000-BLYN8:1:1101:18268:2799 2:N:0:1
GGACTACTCGGGTTTCTAATCCTGTTTGCTCCCCACGCTTTCGCACCTCAGTGTCAGGATCAGTCCAGGTAGTCGCCTTCGCCACTGGTGTTCCTTCCTATATCTACGCATTTCACCGCTACACAGGAAATTCCACTACCCTCTACCATACTCTAGCTTTCCAGTTTTGGATGCAGTTCCCAGGTTGAGCCCGGGGATTTCCCATTCAACTTAACAACCCACCTACGCGCGCTGTACGCCCAGTAATTCCG
+
CCCCCGGGFFGGGGGGG9FGDFAEGGCCEDEFGCFGGGEFGGG7@FGGGGG9FCC@E,@FFC@FFGGGCFGGFGGGCCEGGGGGGAECFG<=FFFC<FG9C<EFFGEGGGCFFFFCB?CE7:FG9DC8DFGGG,@EFF?<EFBGCFGF,ADGDEGDEF,,C,6;E,@>,@8,=BEGGGDC?9>F8>=DFFFD88+@7*DGF7CF+<=CFCCG7CC9C***3A*))32;(85:D):>82>E:5=ACFF57D2
@M03364:276:000000000-BLYN8:1:1101:12788:2817 2:N:0:1
GGACTACAAGGGTTTCTAATCCTGTTCGCTACCCATGCTTTCGAGCCTCAGCGTCAGTTACAGACCAGACAGCCGCCTTCGCCACTGGTGTTCTTCCATATATCTACGCATTTCACCGCTACACCTGGAATTCTACCCCCCTCTACAAGACTCTAGCCTGCCAGTTTCGAATGCAGTTCCCAGGTTGAGCCCGGGGATTTCACATCCGACTTGACAGACCGCCTGCGTGCGCTTTACGCCCAGTAATTCCG
+
CCCCCGGGGGGGGGGGGGGGGGGGGGFGGGGGGGGGGGGGGGGGGGGGGGGGGGGGGGGGGFGGGGGGFFFGGGGGEFGGGGGGGGGGFGFGGGGGGGGGGGGGGGGGGGGGGGGGGGGGDGGGGGGGGGGGGGGGFGFGGGEGGGGFF?FDFFGEDGGFFGGGGGGGGFFFGGF8DGGGGCFFGGFGGGEGGGGGCGGGGGGGFGGGCDGDGGGGGGGGEGD;;:9A,=DFGGGFF(AEE>(9*:B4>70
@M03364:276:000000000-BLYN8:1:1101:9008:2852 2:N:0:1
GGACTACCGGGGTTTCTAATCCTGTTCGCTACCCATGCTTTCGAGCCTCAGCGTCAGTTGCAGACCAGACAGCCGCCTTCGCCACTGGTGTTCTTCCATATATCTACGCATTTCACCGCTACACATGGAGTTCCACTGTCCTCTCCTGCACTCAAGTCTCCCAGTTTCCAATGCACTTCTTCGCTTGAGCCGAAGGCTTTCACATCAGACTTAAACGACCGCCTGCGCTCGCTTTACGCCCAATAAATCCG
+
CCCCCGFGGG7CCEGGGFFGGGGGFEFGGGEEGFFCGGGGFGG8FGGGGFFGGFGE7CCFGGGDFGGGFFGFFGGGDECFGEF@CGEEFFGGG9CEE,E9FC,FFGGGDEGGFFGGGEEG:F?FEG98<FDF;FCGC8=FEFGF,3@=B8=DF?8@,,,7EDFFGGGDGF9D?FDF,@,@DFG+@8D6,4@*@*@:7>C78+=+9*27297+=7:*;*4=?50((0,)(0:><*>)12ECE5<><:0)291
@M03364:276:000000000-BLYN8:1:1101:12123:2853 2:N:0:1
GGACTACCAGGGTTTCTAATCCTGTTTGCTCCCCACGCTTTCGCACCTGAGCGTCAGTCTTTGTCCAGGGGGCCGCCTTCGCCACCGGTATTCCTCCAGATCTCTACGCATTTCACCGCTACACCTGGAATTCTACCCCCCTCTACAAGACTCTAGCCTGCCAGTTTCGGATGCAGTTCCCAGGTTGAGCCCGGGGATTTCCCATCCGACTTGACAGACCGCCTGCGTGCGCTTTACGCCCAGTAATTCCG
+
CCCCCGGDGGGGGGGGGGGGGGGGGGGGGGGGGGGGGGGGGGGDGGGGGGGGGGGGGGGGGGGGGGGGGCCGCGGGGGGGGGGGGGGGGGGGGGFGGGGGGGGGGFGGGGGGGGGGGGGGGGGGFCFDEEGGGGGFECD:EEGG9EGGGGGGGGCFGGEFGGDFGGFFCC>ECFAC9FGCFFFGGC6CFFDGGEEG*CFF7++*;5DGD33CGGFDFGF=8CE?B:;D:@5>GG3)*(2::BBFGC6:CC2
@M03364:276:000000000-BLYN8:1:1101:17171:2871 2:N:0:1
GGACTACTAGGGTTTCTAATCCTGTTTGCTCCCCACGCTTTCGCACCTGAGCGTCAGTCTTTGTCCAGGGGGCCGCCTTCGCCACCGGTATTCCTCCAGATCTCTACGCATTTCACCGCTACACAGGAAATTCCACTACCCTCTACCATACTCTAGCTTGCCAGTTTTGGATGCAGTTCCCAGGTTGAGCCCGGGGATTTCACATTCAACTTAACAAACAACCTACGCGCGCTTTACGCCCAGTAATTCCG
+
CCCCCGGGGGGGGGGGGGFGGGGGGGGGGGGGGGGGGDGGGGGGGGGGGFGGGGGGGFGGGGGFGGGGGGGGGGGGGGGGGGGGGGGGGGGGGGGGGGGGGGGGGGFFGGGGGGGGGGDEGGGGGGGGFFFFGGGGGDDGGGGGGGFGGGGGGGGGGGAFGGGFFCFCFGGFCGGGGGDGGGG5BEFGGGGG7EGGGDGFGGGFFGGGGGGDFGFGGFF*)=A@FFFFBFEEGCFDFFGGGFF?CCF2?72
@M03364:276:000000000-BLYN8:1:1101:21951:2888 2:N:0:1
GGACTACTAGGGTATCTAATCCTGTTTGCTCCCCACGCTTTCGCACCTGAGCGTCAGTCTTCGTCCAGGGGGCCGCCTTCGCCACCGGTATTCCTCCAGATCTCTACGCATTTCACCGCTACACCTGGAATTCTACCCCCCTCTCCGAGACTCTAGCTTGCCAGTTTCAAATGCAGTTCCCAGGTTGAGCCCGGGGCTTTCACATCTGACTTACCAAACCGCCTGCGTGCGCTTGACGCCCAGTAATTCCC
+
<@BCCGGGFFGGGEFGGGGGGGFGGGDGGGGGGGG@EGGGFFGGC7FFEFEGGGGGGGGGGGGFGGGGGEEEGGGGGGGGGGGGGFGGGGGGGEEGGG8FGDFGGGGGGGGDGGFCFG>EGGFFGFGGGGG8DDFB9>?CEEGG,3+33@CFGFFC9EFDFFGFGG;F7DE;AFG9D;@<FGFGGD6C?FG5:?CE*:C6C7?FFG7:;DFFF+*;CFGGEG32=A6;:E)59C/3@BDE=52FFF*6D**
@M03364:276:000000000-BLYN8:1:1101:17357:2894 2:N:0:1
GGACTACTAGGGTTTCTAATCCTGTTTGCTCCCCACGCTTTCGAGCCTCAGCGTCAGTTACAGACCAGAGAGCCGCCTTCGCCACTGGTGTTCCTCCATATATCTACGCATTTCACCGCTACACATGGAATTCCACTCTCCTCTTCTGCACTCAAGTTTCCCAGTTTCCAATGACCCTCCCCGGTTGAGCCGGGGGCTTTCACATCAGACTTAAGAAACCGCCTGCGCTCGCTTTACGCCCAATAAATCCG
+
CCCCCGGGGGGGGGGGGGFGGGGGGGGGGGGGGGGGGGGGGGGGFGGGGGGGGGGGGGGGGGGGGGGGGGGGGGGGGGGGGGGGGGGGGGGGGGGGGGGFGGGGGGGGGGDGGGGGGGGGGGGGEFGGFFGGGGGGGFGGGGGGBGGGGGGGGGGGE=DFFD8FGGGF3EFGGGGGG8EEEGGGF:>E,@DECGGEDGGGGGGFFGDFFGGGC:CFGFFGDCDFDFFF>BFBCGG4B<EGGD:FGD7):09
@M03364:276:000000000-BLYN8:1:1101:18916:2959 2:N:0:1
GGACTACACGGGTTTCTAATCCTGTTTGCTCCCCACGCTTTCGCACCTGAGCGTCAGTCTTCGTCCAGGGGGCCGCCTTCGCCACCGGTATTCCTCCAGATCTCTACGCATTTCACCGCTACACCTGGAATTCTACCCCCCTCTACGAGACTCAAGCTTGCCAGTTTCAAATGCAGTTCCCAGGTTGAGCCCGGGGATTTCACATCCGACTTCACAGACCGCCTGCGTGCGCTTTCAGCCCAGTAATTCCG
+
CCCCCGGFGGGFG7@FGEDGFEGDEFGFEDFD<FC:@FGGGFG>EGGG@EFGG:FFGF<CCFGFCGGDCFCGGGGGDGGGGGDDFFGGG7FFFGGEF@FEFGDFGFGGGDC@9FGGFGGDDF:F@FGGGGFGGDAF98?@C6CF,@DE7+@8FGGDCCE?GFGGGC9;,@DFFCG,5=,5DEF*DEGGGGGC788E55B6::<F6**77DG*+10:7*;E>:)((54>,78:GD*)*)<@C5,):**-:C9
@M03364:276:000000000-BLYN8:1:1101:21230:2977 2:N:0:1
GGACTACTGGGGTTTCTAATCCTGTTTGCTCCCCACGCTTTCGCACCTCAGTGTCAGTATCAGTCCAGGTAGTCGCCTTCGCCACTGGTGTTCCTTCCTATATCTACGCATTTCACCGCTACACAGGAAATTCCACTACCCTCTACCATACTCTAGCTTGCCAGTTTTGGATGCAGTTCCCAGGTTGAGCCCGGGGATTTCACATTCAACTTAACAAACCACCTACGCGCGCTTTACGCCCAGTAATTCCG
+
CCCCCGGGGGGEFGGCFFGG,CFFGGGGGGGCGEFGGGDGFGGGGDGGGGGCGGG9,,<EFFCFGGFGGGGCGDGDGGFDGGGGGGFGFFF@EGGGAGGGGGDEEG9<FC?FGGFGBCFGGGGFCFF?F8FGGFFF9E8FE,=?EEEGEF8D9FGFFFGG7E,@DD;E@EEGE?8E8AFEGGFCDDDFEDFFG>>C:>ECFCGCFGFGGGGGGGDGGCEF4CBB=A4?546B5<86A;E@ED28@CF<FF7
@M03364:276:000000000-BLYN8:1:1101:14266:3009 2:N:0:1
GGACTACCGGGGTTTCTAATCCTGTTTGCTCCCCACGCTTTCGCACCTGAGCGTCAGTCTTTGTCCAGGGGGCCGCCTTCGCCACCGGTATTCCTCCAGATCTCTACGCATTTCACCGCTACACCTGGAATTCTACCCCCCTCTACAAGACTCTAGCTTGCCAGTTTTGGATGCAGTTCCCAGGTTGAGCCCGGGGATTTCACATCCAACTTAACAAACCACCTACGCGCGCTTTACGCCCAGTAATTCCG
+
CCCCCGGDFGGGGFGGGGGGGGGGGFGGGGGGGGGGGGGGGGGGGGGGEFG8FGGGGGGGFFGGGFDGGCEECGGGGGGFGGGGGGGGG>FGGGGFG@,CF8EGFGGGGGGGGGCFGDEGGGGGG?FDFGGGGGGGGFFGGGGGGGGG9@FDDEGFCE;CGFFFGFFFGGEDFGCEFGGG6FCCFGGFGGEFEDEG5BE+;;7C@*;0CFC>*@FG=CFC5=B;@FBBFDEBGCC<6(;C5)4?GFF)7>0
@M03364:276:000000000-BLYN8:1:1101:22491:3029 2:N:0:1
GGACTACCGGGGTTTCTAATCCTGTTTGCTCCCCACGCTTTCGAGCCTCAGTGTCAGTTACAGGCCAGAGAGCCGCTTTCGCCTCCGGTGTTCCTCCATATATCTACGCATTTCACCGCTACACATGGAATTCCACTCTCCTCTCCTGCACTCAAGTCTCCCAGTTTCCAATGCACACAATGGTTGAGCCACTGCCTTTTACATCAGACTTAAGAAACCACCTGCGCTCGCTTTACGCCCAATAAATCCGG
+
CCCCCDF8FGGGGGGGG<AFGEFEFGGGGGGGGGGGFCGGGGDDGGGGGGCFGG9EFGGFGFGFFCEFFGGFGF7BCBF<FEFGCF>EFFFDFFGGGGGGGGG9E9FGGEGGGCFDFFFC++,AEDGFGFGFAFGGEGGFBFG8DDADDFGGFDG8FDFG9,=DFAFGGGEFGG,=9CEDGGGFGGGDF,@,<DFFGGFGGF;?982;9C>@CFG7D>8:@GA5>4>B@EF47C748;CEG33)7+;)89:
@M03364:276:000000000-BLYN8:1:1101:10882:3067 2:N:0:1
GGACTACACGGGTATCTAATCCTGTTTGCTCCCCACGCTTTCGCACCTCAGTGTCAGTATCAGTCCAGGTAGTCGCCTTCGCCACTGGTGTTCCTTCCTATATCTACGCATTTCACCGCTACACAGGAAATTCCACTACCCTCTACCATACTCTAGCTTGCCAGTTTCGGATGCAGTTCCCAGGTTGAGCCCGGGGATTTCACATCCGACTTGACAGACCTCCTGCGTGCGCTTTACGCCCAGTAATTCCC
+
CCCCCGGGGGGGGGGGGGFGGGGGGGGGGGGGGGGGGGGGGGGGGGGFGGGGGGGGGEEGGGGGFGGGGGCGGGGGGGGGGGGGGGGGGGFFGGGGGGGGGCEEDCGGGGGGGGGGGCFGGGGGGGGGGGGGGF9FFGGFEGGGGGGGF8EFGGGGGGGGGGGFGDF,@EB>=FGGGGGGDEGGGGCEGGGG6@EGEGF9CFGGFGGGCDGGGGGCGGGG),)(8?>?D?>ADGGEF0ECGEFFFFFEG;*
@M03364:276:000000000-BLYN8:1:1101:21368:3077 2:N:0:1
GGACTACTGGGGATTCTAATCCTGTTTGCTCCCCACGCTTTGGAGCCTCAGTGTCAGTTAGAGGCAAGAGAGCCGCTTTCGCCTCCGGTGTTCTCCCATTTATCTCCGCATTTCACCGCTACACATGGAATTACACTCACCTCTCCTGCACTCAAGTCTCCCAGATTCCAATGCACACAATGGTTGAGCCAACGCCTTTTACATCATACTTAAGAAACCACCTGCGCTCGCTTTACGCCCAATAAATACGG
+
C9@CCF,;,-;@,B,F<F<CC6C6EF<,,CF<CFG>FDG@6,,;;,,4,,CF,E@,,CFG,<,C@,C6,6C,,@++CBCEFG7,6BF=6=8CF,,,,,C,,,,,,,54,8B,,C,,:++64+4EE,5,5,9,,9,,,,,,,,628@>8EF,+,68,C,@,,8D,,83,=;@,,=EE8=CD89E,,637C83,++3+,6>9+=2B+?C@F7+5+5==D4:>?*;<:>2?>480?CCE>=8EE>1;FG6)+9/
@M03364:276:000000000-BLYN8:1:1101:19165:3080 2:N:0:1
GGACTACTGGGGTATCTAATCCTGTTTGCTCCCCACGCTTTCGAGCCTCAGTGTGAGTTACAGGCCAGAGAGCCGCTTTCGCCTCCGGTGTTCCTCCATATATCTACGCATTTCACCGCTACACATGGAATTCCACTCTCCTCTCCTGCACTCAAGTCTCCCAGTTTCCAATGCAGACAATGGTTGAGCCACTGCCTTTTACATCAGACTTAAGAAACCACCTGCGCTCGCTTTACGCCCAATAAATCCGG
+
CCCCCGGGDFGGG>FGGFFGGGFFGGGGGGEGGGGGGGG@FGGGGGGFGFCEFFGGGGGGG<C<@FGCC@FFGDCF:F<<CGGEEBCEGGGGGGA9E,,EFG;CEEGGGGGGGGGGGGGGGGGGF=FFGGGGFFAA;8DF,7,?FFD8EGGGEFGCGGDDFFGFCDFG8BDFGGD,,6636D?@9+@?7CEGF,>E?FGG7CGFF+97**588=@DFGFGFDF)5@@47;A/?DFE)(=EGF@8DC75CD:
@M03364:276:000000000-BLYN8:1:1101:10741:3090 2:N:0:1
GGACTACTGGGGTATCTAATCCTGTTTGCTCCCCACGCTTTCGCACCTGAGCGTCAGTCTTTGTCCAGGGGGCCGCCTTCGCCACCGGTATTCCTCCAGATCTCTACGCATTTCACCGCTACACCTGGAATTCTACCCCCCTCTACAAGACTCTAGCTTGCCAGTTTTGGATGCAGTTCCCAGGTTGAGCCCGGGGATTTCACATTCAACTTAACAAACCACCTACGCGCGCTTTACGCCCAGTAATTCCG
+
CCCCCFGGGGGGGGGGGGGGGGGGGGGGGGFGGGGGGGGGGGGGGGGGGGGGGGGGGGGGGGGGGGGGGGGGGGGGGGGGGGGGGCCFGCFGGGGGGGGGGGFGGFFGGGGGCFGGGFCCFGGGGGFGGFGGGGFGCFEFEEGF9EDGGGGGGGGGGGGGFGGGFCACCCFGGGGGGFFGGGG8<BF6<DFFE5CEGEFC+:,@A@;C7FGGGGGGGGGGFGF8()1>BFF@D<CAFBGGGE:FGGFAGG9
@M03364:276:000000000-BLYN8:1:1101:15261:3097 2:N:0:1
GGACTACCGGGGTTTCTAATCCTGTTCGCTACCCATGCTTTCGAGCCTCAGCGTCAGTTACAGACCAGACAGCCGCCTTCGCCACTGGTGTTCTTCCATATATCTACGCATTTCACCGCTACACATGGAATTCCACTCTCCTCTCCTGCACTCAAGTCTCCCAGTTTCCAATGCACACAATGGTTGAGCCACTGCCTTTTACATCAGACTTAAGAAACCACCTGCGCTCGCTTTACGCCCAATAAATCCGG
+
@CCCCFGFGGGGGGGGGGGGGGGGGGCEFGFFFGGGFFGGGFGGGGGGFFFGC:FEGGGGGGGGGEFFGGGGGCEGEGGGGGCGGGGFFGGGGGFGFGGGGGG9E<FFG7CFAA9BFCEE7FGFFFGGE=EGGFFGGGGGGGGGGGFGGGGGGFGGGFB;EGG8FE,@EADDC8AFGFGFFFFDGD6CFF6EGF?GGGGFF>FGF>FFGGFGD+++0;DFFGFEB4@E2/?>GFGF>?BEG85):;AC6/)
@M03364:276:000000000-BLYN8:1:1101:17481:3102 2:N:0:1
GGACTACAAGGGTTTCTAATCCTGTTCGCTACCCATGCTTTCGAGCCTCAGCGTCAGTTACAGACCAGACAGCCGCCTTCGCCACTGGTGTTCTTCCATATATCTACGCATTTCACCGCTACACATGGAGTTCCACTGTCCTCTTCTGCACTCAAGTCTCCCAGTTTCCAATGCACTTCTTCGGTTGAGCCGAAGGCTTTCACATTAGACTTAAAAGACCGCCTGCGCTCGCTTTACGCCCAATAAATCCG
+
CCCCCGGGGGGGGGGGGGDGFGGGGGGGGGGGGGGGGGGGGGGGGGGGGGGGGGGGGFFGGGGGGGGGFFGGGGGGGGGGGGGGGGGGGGGGGGGGGGGGGGGGGGGGGGEGGGGGGGGGGGGGGGGCFGGGGGGGGGGGGGFDGDFGGFGGGGFGFGGGGGGGGGGGCGFG?BAGGGGGGGGGGG8FFGGDGGGGGGGGGGGGFGGGGFGGGGGGGFGCDG452F@D9?>4?FDFFFDGD3()87;?@C>
@M03364:276:000000000-BLYN8:1:1101:23843:3112 2:N:0:1
GGACTACACGGGTTTCTAATCCTGTTTGCTCCCCACGCTTTCGCACCTCAGTGTCAGTATCAGTCCAGGTAGTCGCCTTCGCCACTGGTGTTCCTTCCTATATCTACGCATTTCACCGCTACACAGGAAATTCCACTACCCTCTACCATACTCTAGCTTGCCAGTTTCGGATGCAGTTCCAAGGTTGAGCCCGGGGATTTCACATCTGACTTGACAGACCGCCTGCGTGCGCTTTACGCCCAGTAATTCCG
+
CCCCCGC<AFGGGG7FGGFGGFDFFEFEDEFGGGFG7@CFGC@@FGGDGGCGCGGGGGGFCCD<C<FD@FFCFFGGGGG?FCFFEEGGGGGGFFGFFAAFGGG<,9FGGGGGGAFEGGC6FGGG=FFFGGFG;?E9AD@<F9E69E4@ED@+@>EFF9DD@>D,AE9B?++C68@,@DEG,=>8DDFGGGGC+@CC53@FCC29B>=+98DCCF>D49CF>C>=BA>DFFA)7*>;6(1B7;=6;:75CFF
@M03364:276:000000000-BLYN8:1:1101:21788:3141 2:N:0:1
GGACTACAGGGGTTTCTAATCCTGTTTGCTCCCCACGCTTTCGAGCCTCAGTGTCAGTTACAGGCCAGAGAGCCGCTTTCGCCTCCGGTGTTCCTCCATATATCTACGCATTTCACCGCTACACATGGAATTCCACTCTCCTCTCCTGCACTCAAGTCTCCCAGTTTCCAATGCACACAATGGTTGAGCCACTGCCTTTTACATCAGACTTAAGAAACCACCTGCGCTCGCTTTACGCCCAATAAATCCGG
+
CCCCCGGGGGGGGGGGGGGGGGGGGGGGGGGGGGGGGGGGGGGGGGGFFFGGGGGGG<FFGGGDG7FDGGGGGGEGDEDFCFGG@FGDEGGGGGFFGGGGGGFGFGGFFEGGGGGG97FEFGDD9FGGFEFGGGGGGGGGFGGGGFD8EEDCGGGCGGGGGGGGGGGFFG,,@8,,7@C6DGFFEEGGGF6FFFGGGGGCFGFFFFC*;9FGFCFCDCEG>CFBB*7?>>DFFFCEFF5CEFFFGGFC<C2
@M03364:276:000000000-BLYN8:1:1101:6060:3151 2:N:0:1
GGACTACAAGGGTATCTAATCCTGTTTGCTCCCCACGCTTTCGCACCTCAGTGTCAGTATCAGTCCAGGTAGTCGCCTTCGCCACTGGTGTTCCTTCCTATATCTACGCATTTCACCGCTACACAGGAAATTCCACTACCCTCTACCATACTCTAGCTTGCCAGTTTTGGATGCAGTTCCCAGGTTGAGCCCGGGGATTTCACATTCAACTTAACAAACCACCTACGCGCGCTTTACGCCCAGTAATTCCG
+
CCCCCGGGDGGGGFFGGGGGGGGGGGGGGGGGGGGGGEGGGGGGGGGGGGGFGGGGGAACEFFGGGGGG,CECFEGEGGGGGGGGGGGGGGGGGGFGCDFGFGGFFGGGG>FGGGGGGGGGGGGGAFFFGGGGCEGFCFEGGGGGGGGG8EFFGGGG,EGGFGGGGG,@6>E8FFGFGGGCCGGGGGFFDFEEGGGCG?CGGGFFCF7CGGG7DGGCFGGAEFF@6<?=AA4CCFEFFGGGFFFGG=<CCC
@M03364:276:000000000-BLYN8:1:1101:21725:3209 2:N:0:1
GGACTACCCGGGTTTCTAATCCTGTTTGCTCCCCACGCTTTCGCACCTGAGCGTCAGTCTTTGTCCAGGGGGCCGCCTTCGCCACCGGTATTCCTCCAGATCTCTACGCATTTCACCGCTACACCTGGAATTCTACCCCCCTCTACAAGACTCTAGCCTGCCAGTTTCGGAGGCAGTTCCCAGGTTGAGCCCGGGGATTTCACATCCGACTTGACAGACCGCCTGCGTGCGCTTTACGCCCAGTAATTCCG
+
CCB@CGGC@FGGGFECFEDFFGGGGGGGGGGGGGGCGGGGGGGGGGGGF8FFGGG7:FD<FFGFF9FFEGDDG:FGGGGGGGGG7FFCFFGGFFGGGGGFEFFFFDFGG7F:9<FGGGC8FGFGGGFGG8F@FGGFGGG7C6B8C;,@>FGFGFCA9DC8EFFF,=@EEC*3;CCEG,>D4?BFGGG6EFC5=CGGGGF9DF?>6DGGCDC<>DGG=5CE>5>?:F;DFFBFGGGAF?EGGBF90:@<CD0
@M03364:276:000000000-BLYN8:1:1101:13829:3213 2:N:0:1
GGACTACTCGGGTTTCTAATCCTGTTTGCTCCCCACGCTTTCGCACCTGAGCGTCAGTCTTTGTCCAGGGGGCCGCCTTCGCCACCGGTATTCCTCCAGATCTCTACGCATTTCACCGCTACACTTGGAATTCTACCCCCCTCTACTAGACTCTAGCCTGCCAGTTTCGGATGCAGTTCCCAGTTTGAGCCCGGGGTTTTCACATCCGACTTGACTGCCGGCCTGCGTGCGCTTTCCGCCCAGTATTTCCG
+
CCCCCGG9FFGGGGGGGGCGGGGGGGGGGGFGGGGEGGGGGGGCFGGG8<FGGGGGGGCA6EFFGGGG8:+@FGGGGGGGGGGGGGGGGEGGGGGGGD<?F<EEFGGGGGGGGGGGGGGEFGGG,?FGFGGGGC9D3,@FCEGGGG,6,@EGG,E79:,:EGGFGFEAE***@DF9@@CECDC,?,2,*,,1;*:C*41:CFC@+*;9<3C97>*+2*=*.:>:3;6D(5))>DD)8(/;E5<):*96C**
@M03364:276:000000000-BLYN8:1:1101:8721:3253 2:N:0:1
GGACTACTGGGGTATCTTATCCTGTTCTCTACCCATGCTTTCTGGCCTCTGCGTCAGTTACTGACCAGACAGGCGCCTTCGCCTCTGGTGTTCTTCCATATAACTACTAATTTCACCGCTACACATGGAGTTCCACTGTCATCTTCTGAACTCACGTCTCCCATTTTCCAAGTCACTTCTTCGTTTGACCCTTAGGTTTTCACATTATACTTAATAGAGTACTGCTGTACGATTTATGCCCCATAAATCCT
+
C9ACCD<C<-,@FCFA@,6CFACGCF,,,,;<6,,CF8,6CF,6,C,@@,;,@F7FGGG,C,CE,6;,@,66,,@++B@,@,8,8@C<6BE@,,,:,,,5:5,,9AE,,5,CF,:,,8+6++,,9EDC8?A=,,=,4@=F,,9?,49=,,>?,,,9E8,6,6@,CEGF=D,,76E,==,@9C366@6D,6,,,,6,,,>=+2@2?72+6=C2++++++52+,+**+)1*50*39?A1;,44*03*2+2+;+
@M03364:276:000000000-BLYN8:1:1101:7622:3263 2:N:0:1
GGACTACTCGGGTTTCTAATCCTGTTTGCTCCCCACGCTTTCGCACCTCAGTGTCAGTATCAGTCCAGGTGGTCGCCTTCGCCACTGGTGTTCCTTCCTATATCTACGCATTTCACCGCTACACAGGAAATTCCACCACCCTCTACCGTACTCTAGCTCAGTAGTTTTGGATGCAGTTCCCAGGTTGAGCCCGGGGATTTCACATCCAACTTGCTGAACCACCTACGCGCGCTTTACGCCCAGTAATTCCG
+
CCCCCGGGGGGGGGGGGGGGGGGGGGGGGGGGGGGGGGGGGGGGGGGGGGGGGGGGGGGGGGGGGGGGGGGGGGGGGGGGGGG>EGGGGGGGGGGGGGGGGGGGGGGGGGGGGGGGGGGGGGGGGGGGGGGGGGGGGGGGGGGGGGGGDGGGGGGGGGGGCFCGGGGGGGDFGGGGGGGGGGGGGGGGGGGGGGGG5BFGFFFGFGGGGGG8CFGGFGGGFGF=BF?A@EDEGDFEFFGGG>6/CFFFGG6
@M03364:276:000000000-BLYN8:1:1101:8770:3273 2:N:0:1
GGACTACTCGGGTATCTAATCCTGTTTGCTCCCCACGCTTTCGAGCCTCAGTGTCAGTTACATGCCAGAGAGCCGCTTTCGCCACCGGTGTTCCTCCATATATCTACGCATTTCACCGCTACACATGGAATTCCACTCTCCTCTCCTGCACTCAAGTCTACCAGTTTCCAATGCATACAATGGTTGAGCCCCTGCCTTTTACACCCTACTTAATAAACCACCTGCGCTCGCTTTACGCCCAATCAATCCGG
+
CCCCCGGG@EGGGEGGGGFGGGFGGGGGGGGGGGGGFGGGFF>FGGGGGGGFGGGGGFGGGG,CFGGGFFEEGGGG>EFGGGGGGGEGFFBFFGGGGFG9FEFGGGGGC?FGGGGGGGF=FGGF,AFFFEGGGGDFCD,F8AFCFG9,84@888FGCDEDG9,>FGEDAFAGFGGA:D9,EF8EFE8@88+5;FFFGGEG?F,;**3;C;B@CF+?7?D5?EAEB4)/))2):C+>;(*=*.6;DDCCG)8
@M03364:276:000000000-BLYN8:1:1101:15633:3278 2:N:0:1
GGACTACCGGGTTTCTAATCCTGTTTGCTCCCCACGCTTTCGCACCTGAGCGTCAGTCTTTGTCCAGGGGGCCGCCTTCGCCACCGGTATTCCTCCAGATCTCTACGCATTTCACCGCTACACCTGGAATTCTACCCCCCTCTACAAGACTCTAGCCTGCCAGTTTCGGTTGCAGTTCCCAGGTTGAGCCCGGGGCTTTCACATCCGACTTGACAGACCGCCTGCGTGCGCTTTACGCCCAGTAATTCCGC
+
CCCCCGGFGEGGGGGGFGFFFGG<FFGGGGGFGGGGDDEGGECFCFGGGG6CBCFFEGGFGGFFFFEFDGGEEGGGGDGGGGEEFE7>:FGG9BDEFE9AEEGGGGGGFGEGGGGDB7FEGAFGGGGG8F@EDADCGGGCEEGFFFE,,@EFF;EG@F?CF7<>FGG5:*6B>9D<DCC6,?DD:>FFGCEECEG*/;+A7C@CFDCDDGCC7>@G84C:>57:<F:3:)5>GFG>E?>C=F:7*:74:2*
@M03364:276:000000000-BLYN8:1:1101:17700:3279 2:N:0:1
GGACTACTAGGGTTTCTAATCCTGTTTGCTCCCCACGCTTTCGCACCTCAGTTTCAGTATCAGTCCAGGTAGTCTCCTTCGCTACTGGTGGTCCTTCCTATACTTACGCCTTTCACCGCTACACAGGAAATGCTACTACCCTTTACCATACTCTAGCTTGCCAGTTTTTGATGCAGTGCCCAGGTTGAGCACGGGGATGCCACATTCCACTTAACAAACCACCTATGCCCGCTGTACCTCTAGTAATTCCT
+
<@CCCGGE,<CC;,B9EGGCGF<EFE9C,@EF@,C766@,,,8@,@:FGGC6,CCA,E<F<,;CC,<EFF@B<F<6CBE9@,,,8<FEF,,B9FFF9,,,:,,,95CA4+:,9C,,CFG>:+994AFG,AF,,,4E8@,4,,,2,C4,@,ED9EG,;,4,+6448EFDD8+636=36,77@,,+3,6=EG,8++@+43+,5+<+3=++5+252=+5*3:9615>5+*+**//;*/18*,,,**41++9+41
@M03364:276:000000000-BLYN8:1:1101:7517:3306 2:N:0:1
GGACTACCAGGGTTTCTAATCCTGTTTGCTCCCCACGCTTTCGCACCTGAGCGTCAGTCTTTGTCCAGGGGGCCGCCTTCGCCACCGGTATTCCTCCAGATCTCTACGCATTTCACCGCTACACCTGGAATTCTACCCCCCTCTACAAGACTCTAGCCTGCCAGTTTCGAATGCAGTTCCCAGGTTGAGCCCGGGGATTTCACATCCGACTTGACAGACCGCCTGCGTGCGCTTTACGCCCAGTAATTCCG
+
CCCCCGGG<FGGGGGGGGGGGGGGGGGGGGGGGGGGEGGGGGG7@FGG,FAGGGGGGGAEEFFGGGGG<,+@@FEGGGGGGGGGGGGGG7FGFGGGG,:EF,EFGGGGGGGGGGGGGGGGGGGGFEGGGGGGGABEA8DFGGGG,C;9,@DCFACF=DDB8DFFFFC9:DCFGGGGGGG:39@FGGGGGGGFCCGG5CFCFFGGFG85*8>D*28+;*;:.*.3:F0.4>5BDGCAF-C>C@:F7C*6>F7
@M03364:276:000000000-BLYN8:1:1101:8774:3320 2:N:0:1
GGACTACTAGGGTTTCTAATCCTGTTTGCTCCCCACGCTTTCGCACCTGAGCGTCAGTCTTTGTCCAGGGGGCCGCCTTCGCCACCGGTATTCCTCCAGATCTCTACGCATTTCACCGCTACACCTGGAATTCTACCCCCCTCTACAAGACTCTAGCCTGCCAGTTTCGGATGCAGTTCCCAGGTTGAGCCCGGGGATTTCACATCCGACTTAACAAACCGCCTGCGTGCGCTTTACGCCCAGTAATTCCG
+
CCCCCGGGGGGGGGGGGGGGGGGGGGGGGGGGGGGGGGGGGGGDGGGGFFGGGGEGGGGGGGGGGGGGGGGGGGCFGGGGGGGGGGGGG7FGGGGGGGGGGGGGGFGGGFGGGGGGGGGGGGGGFFGGDGGGGDAFEDDGGGEGGGGGGGFGFG>DEFGFGGC,@DFGDEGECGGFECCCE9D>FGFCFGGG7CEGGGGGCGGGFGGGDDGGGF;FFFFFEGFF:49;(83>GCFFFFGGGFBF>FF)2:7
@M03364:276:000000000-BLYN8:1:1101:21265:3326 2:N:0:1
GGACTACCCGGGTTTCTAATCCTGTTTGCTCCCCACGCTTTCGCACCTGAGCGTCAGTCTTCGTCCAGGGGGCCGCCTTCGCCACCGGTATTCCTCCAGATCTCTACGCATTTCACCGCTACACCTGGAATTCTACCCCCCTCTACAAGACTCTAGCCTGCCAGTTTCGGATGCAGTTCCCAGGTTGAGCCCGGGGATTTCACATCCGACTTGACAGACCGCCTGCGTGCGCTTTACGCCCAGTAATTCCC
+
CCCCCGGGGGGGGEEGGGGGGGGGGGGGGGGGGGGGGGGGGGGGGGGGG<FFGCGGGGGGGGGGGFGGDECFGGCFGGGGGGGGGFFEFGDCGFGGGGCFFGGGGGGDEEG+EFGGGDGGGGFD@DFFGGGGGGADEDFGG>GGGGGEG?C?@FF7FGGDFGG8,>CF5CE*9>7DFGCFF?FCFDFGGGG8:EGGEGF9:CF+;<GD593DFGGGDFFCDGFB?FFFFFF:/>3>FFGCE38;7*/6C>*
@M03364:276:000000000-BLYN8:1:1101:6459:3326 2:N:0:1
GGACTACCAGGGTTTCTAATCCTGTTTGCTCCCCACGCTTTCGCACCTCAGTGTCAGTATCAGTCCAGTTAGTCGCCTTCGCCACTGGTGTTCCTTCCTATATCTACGCATTTCACCGCTACACAGGAAATTCCACTAACCTCTACTGTACTCTAGTCAGTCAGTTTTGGATGCAGTTCCCAGGTTGAGCCCGGGGATTTCACATCCAACTTGACAAACCACCTACGCGCGCTTTACGCCCAGTTATTCCG
+
CCCCCGGGGGGGGGGGGGGGGGGGGGGGGGGGGGGGGGGGGGGGGGGGGGGGGGAFGGGGGGGGGGGGGGGGGGGGGGGGGGGGGGGGGFGGGGGGGGGGGGGGGGGGGGDGFCGGFFGGGGGGGGFFGFGGGGFGGGGGGFGGGFGFEFGGGGGGGFGFGGGGGGGGGG?ADGGGGGGGGGGGGGGGGGGGGGGGGGGFGCFCFFGGGC;DGGGFFFG>6C>BEFFF24?BGDFFC;CEGBDF7DFC>F6
@M03364:276:000000000-BLYN8:1:1101:9751:3338 2:N:0:1
GGACTACAAGGGTATCTAATCCTGTTTGCTCCCCACGCTTTCGCACCTGAGCGTCAGTCTTTGTCCAGGGGGCCGCCTTCGCCACCGGTATTCCTCCAGATCTCTACGCATTTCACCGCTACACCTGGAATTCTACCCCCCTCTACAAGACTCTAGCCTGCCAGTTTCGGATGCAGTTCCCAGGTTGAGCCCGGGGATTTCACATCCGACTTGACAGACCGCCTGCGTGCTCTTTCCGCCCAGTAATTCCG
+
CCCCCGGGGGGGGGGGGGFGGGGGGGGGGGFGGGGEFEGFGGGGCFGGFGGGGGGGGGEGGGGGGGGGG@FFGGGGEGGGGGGGGFFGGCFGGGGGGFFGG<EGGGGGG7CFFGGGGCGG>FEF,4,AEDFGGDFFFD+CEEEF9D,@,=DGGGGD93E8FFGGGGGGEDEE1D7CEGFAF,?BFF69EFDC?CEC5EGGGFGGCF>DGGGGD08@CDGGFGFB()(.(.)1:CC)*-CC=>?FCF9:FG4
@M03364:276:000000000-BLYN8:1:1101:7853:3350 2:N:0:1
GGACTACTGGGGTTTCTAATCCTGTTTGCTCCCCACGCTTTCGCACCTGAGCGTCAGTCTTTGTCCAGGGGGCCGCCTTCGCCACCGGTATTCCTCCAGATCTCTACGCATTTCACCGCTACACAGGAAATTCCACTACCCTCTACCATACTCTAGCTTGCCAGTTTTGGATGCAGTTCCCAGGTTGAGCCCGGGGATTTCACATCCGACTTGACAGGCCGCCTGCGTGCGCTTTACGCCCAGGAATTCCG
+
CCCCCGGGGGGGGGGGGGGGGGGGGGGGGGGGGGGGGGGGGG:FGGGGGGGGGFGGGGGGGFGGGGGGGGEGEGGGGEGGGGGGGG>EGGGGGGDCFGGGGFFGGF<FEDECFGGGGGGGGFGG?,<8FAFGG9@AFGGGGGGGGGFFCCGG9@DEEGFFGGFGFGGGDECEGCFG;CFFFFG><C6@,>D@EEEG5:EG=CE+8CGGD<5D7:9DF5;*.=:(6A;E0>5@CG/6*(8::>(09*9):*2
@M03364:276:000000000-BLYN8:1:1101:10909:3354 2:N:0:1
GGACTACCAGGGTATCTAATCCTGGTTGCTCCCCACGCTTTCGCACCTCAGCGTCAGTCTTTGTCCAGGGGGCCGCCTTCGCCCCCGGTATTCCGCCAGATCTCTACGCATTTCACCGCTACACCTGGAATTCTACCCCCCTCTGCACGACTCTAGCTGACCAGTGTCAAATGCAGTTCCCACGTTAAGCCCGGGGATTTCCCATCTGACTTACTCAACCGCCTGCATGCGCTTTACCGCCAGGAATTCCG
+
BACBCC6C<FG-C<CE,E,,@CEF-CFG?,E@CF<@B@FGCGEG7FE,,;CFFFG7FF,CC@@FF<FF8FG7FFGGC:=AA,8,+7@4C+B,EF8FF74,C<EC,?A=FCFCA9<AFEGGDEF,,AFFC<FF;@;F9DDCEGEG,>C,+4B7CEGCFFG,,63D>,,2D9D9C,,>222,4>,412C*4,,4?*==*3<++100:5D>71;7+++++**20:>((>(9-7@E3792=2*:>32)**/)2*0
@M03364:276:000000000-BLYN8:1:1101:7483:3355 2:N:0:1
GGACTACAGGGGTTTCTAATCCTGTTTGCTCCCCACGCTTTCGCACCTCAGTGTCAGTATCAGTCCAGGTAGTCGCCTTCGCCACTGGTGTTCCTTCCTATATCTACGCATTTCACCGCTACACAGGAAATTCCACTACCCTCTACCATACTCAAGCTTGCCAGTTTTGGATGCAGTTCCCAGGTTGAGCCCGGGGCTTTCACATCCAACTTAACAAACCACCTACGCGCGCTTTACCCCCAGTAATTCCC
+
CCCCCGGGGGGGGGGGGGGGGGGGGGFGGGGFGGGGGGGGGEG7,FFFGGFCFFFGGGGCFGGGGGDGGGGGGGGG@@FFGEE7FGFGFGGGGGGAFEFGFFGGDGCGGGDGGGGGGFGGGGGGGG8FFFFGGEGGF88EFGGFFGA89EEFF,@=9BDEFGGFD9D>DE8FGDC@=BF=DGGGFGGGGDGFECEG*BECFGFFF***;FGGG>C@F4D5*9@2(;2>@>BFGGGC6)>BE33/:@6)+2*
@M03364:276:000000000-BLYN8:1:1101:10334:3356 2:N:0:1
GGACTACAGGGGTTTCTAATCCTGTTTGCTCCCCACGCTTTCGCACCTGAGCGTCAGTCTTTGTCCAGGGGGCCGCCTTCGCCACCGGTATTCCTCCAGATCTCTAAGCATTTCCCCGCTACACCTGGAATTCTACCCCCCTCTACAAGACTCTAGCCTGCCAGTTTCGAATGCAGTTCTCAGGTTGAGCCCGGGGATTTCACATCCGACTTTACAGACCGCCTGCGTGCGCTTTACGCCCCGTAATTCCG
+
BCA9CEEFEEEGCEFG9<FGGGF9EEEGG<@C8;,+6FGG86BECDFF,CEF@FG:,9FF9EFFGGE@<@7C7+@C=:FGGCFCGCF@>=D,,AEGGCFD=4@FE5,99?<9A5,CBF7@:FGGGGG,,A<FFEECFG+>+8=8,8399:FCBCECCFFFG3,@,@>3**6,1ECF97,,72?CFGCGF7EFEE*=*:B,=:E7785>*:)/++@CCFEEBGEF6>>535>@<3CA4:EE539)1*7<7:C
@M03364:276:000000000-BLYN8:1:1101:23629:3365 2:N:0:1
GGACTACCGGGGTATCTAATCCTGTTTGCTCCCCATGCTTTCGAGCCTCAGCGTCAGTTACAGACCAGACAGCCGCCTTCGCCACTGGTGTTCTTCCATATATCTACGCATTTCACCGCTACACATGGAGTTCCACTGTCCTCTTCTGCACTCAAGTTTCCCAGTTTCCGATGCACTCATTCGGTTGACCCGACGGTTTTCACACCAACCTTAAGAAACCGCCTGCGCCGCTTTTCCGCCCATAAAATCCG
+
CCCCCGGGGDGGGCFGGGGGGGGGGGGGGG,EFGG@AFGGGGDGGGGGGGG,CGGGGGGGGGGAFGGGFEGGGGGG+BFFFGE:F8FGFFGGGAFGGGAFGGGGGGGGGGGEGGGGFGGGGGFGCFGGG<FFFGCGFEFFFFCG9EFGGEGGGGFGG9CFFGGGGGFFG6CBEDFF9,,3@;EDCE8<,@D+4*54*@CC+=<:*3***3;*041=F8CE4E)((;(.()))1:=)*(*=*8()9794C79
@M03364:276:000000000-BLYN8:1:1101:21591:3402 2:N:0:1
GGACTACAGGGGTTTCTAATCCTGTTTGCTCCCCACGCTTTCGAGCCTCAGTGTCAGTTACAGGCCAGAGAGCCGCTTTCGCCTCCGGTGTTCCTCCATATATCTACGCATTTCACCGCTACACATGGAATTCCACTCTCCTCTCCTGCACTCAAGTCTCCCAGTTTCCAATGCACACAATGTTTGAGCCACTGCCTTTTACATCAGACTTAAGAAACCACCTGCGCTCGCTTTACGCCCAATAAATCCGG
+
BCCCCFFFGGDGGGGGGFFGGGGGGGGGGGGGGGFGCGGGGGCF<FGGGGGGGGGCFGGGGGEFFGFGCFCGGGGGGEGG7FGFFGC@C+BFBFEFGFGGGADEF<EFGGGGGGFFG+CEGG9FFFGGGEGFGGGGGGGGEFGGGGGCC=EFFCE,EGGGGGFGFGGGF9FGFG89,@C3=F,@FF7:E,6DFFFFGGGF?FCFF7**CDB8C+=CFFGGFEA@F44AADEFGGG4??ECEFDA7>F?C>)
@M03364:276:000000000-BLYN8:1:1101:16688:3404 2:N:0:1
GGACTACCCGGGTTTCTAATCCTGTTTGCTCCCCACGCTTTCGAGCCTCAGCGTCAGTTACAGACCAGAGAGCCGCCTTCGCCACTGGTGTTCCTCCATATATCTACGCATTTCACCGCTACACATGGAATTCCACTCTCCTCTTCTGCACTCAAGTCCTCCAGTTTCCAATGACCCTCCCCGGTTGAGCCGGGGGCTTTCACATCAGACTTAAAGAACCGCCTGCGCTCGCTTTACGCCCAATAAATCCG
+
CCCCCGGGGGGGGGGGGGGGGGGGGGGGGGGGGGGGGGGGGGGGGDGGGGGGGGGGGGGGGGGGGGGFGFGGGGGGGGGGGGGGGGGGGCGGGGGGGGGGGGGGGGGGGGGGGGGGFGGEFGGGGFFGFFFGGGGGGGGGGGGGGGGGGGGGGGGGGGGGGGGGGGGGGGGGGGGFGGGEGEEGG>>FGGGGCEEDEDGGGGGGFCCGFFGGGGFGGGGEECB;DFFFFFFB77DA8?EC=B15DFFAGG)
@M03364:276:000000000-BLYN8:1:1101:8651:3417 2:N:0:1
GGACTACCCGGGTATCTAATCCTGTTTGCTCCCCACGCTTTCGAGCCTCAGCGTCAGTTACAGACCAGAGAGCCGCCTTCGCCACTGGTGTTCCTCCATATATCTACGCATTTCACCGCTACACATGGAATTCCACTCTCCTCTCCTGCACTCAAGTCTCCCAGTTTCCAATGCACACAATGGTTGAGCCACTGCCTTTTACATCAGACTTAAGAAGCCACCTGCGCTCGCTTTACGCCCAATAAATCCGG
+
CCCCCGGFGGGGGFGGGGGGFGGGGGGGGGGGGGGGGGGGGGGFGGGGGGGGGGGEDEGGGG@AFGGGGGGGGGGGGGEEFGGGGG?GGGGGGGGGGGGGGAFGGGFGGGGEGGGGGGGGGGGGFCGGGGGGGACFC8EGGFGGFDFGGGGDB8D8D=;EAECFGGDGFGGGGGGFGGGGGGGGFEFDFE6@@D9DFGGFGGEGFFGGC7CFDGFC**4;65ABFFBD@?A:?C+>;53=EF@4CFF?GD<
@M03364:276:000000000-BLYN8:1:1101:17911:3422 2:N:0:1
GGACTACTAGGGTATCTAATCCTGTTTGCTCCCCACGCTTTCGAGCCTCAGTGTCAGTTACAGGCCAGAGAGCCGCTTTCGCCTCCGGTGTTCCTCCATATATCTACGCATTTCACCGCTACACATGGAATTCCACTCTCCTCTCCTGCACTCAAGTCTCCCAGTTTCCAATGCACACAATGGTTGAGCCACTGCCTTTTACATCAGACTTAAGAAACCACCTGCGCTCGCTTTACGCCCAATAAATCCGG
+
CCCCCGGGGGGGGGGGGGGGGGGGGGGGGGGGGGGGGGGGGGGGDGGGGGGGGGGGFGGFGGFGGGGGGGG@FGGGEDFFGGGGGGDEFEGGG9EFGGGGGGGGGGGGDCFGGGGGGGDE7FGGGGGGF9FGFCFFFFGGFFFGGGGGGGGGGFGG=>@EADFFFF9;=FGGFGGGCGC8FF8FGG8=DC669DGGGGGGGCE9CCFCFFGFC7=FGG>>>7FEFF>>=E>AFGG>BD>:C)(/:C=?CGC
@M03364:276:000000000-BLYN8:1:1101:20078:3434 2:N:0:1
GGACTACTGGGGTTTCTAATCCTGTTTGCTCCCCACGCTTTCGCACCTGAGCGTCAGTCTTTGTCCAGGGGGCCGCCTTCGCCACCGGTATTCCTCCAGATCTCTACGCATTTCACCGCTACACCTGGAATTCTACCCCCCTCTACAAGACTCTAGCCTGCCAGTTTCGGATGCAGTTCCCAGGTTGAGCCCGGGGATTTCACATTCAACTTAACAAACCACCTACGCGCGCTTTACGCCCAGTAATTCCG
+
CCCCCGGGGGGGGGGGGDGGGGGGGGGGGGGGGGGGGDGGGGGGGGGGGGGFGGGGGGGGGGGGGGGGFGGGGGGGGGGGGGGGGGCEGGGGGFGGGGFGFFCFGGGGGGGGGGFGGGGGGGFGGGGGGFFCFGFFFCDGGGGGGGEG98DGGGGAF:DGDGFGFFGGC>5CGGGADGGED>F5FGGGFFGGGCDG5*3=FC9CFCF++;FGG>>CC8C5)A53=A6=0BEFGGGFFBDEC)(7CF=AGG4
@M03364:276:000000000-BLYN8:1:1101:19247:3436 2:N:0:1
GGACTACTAGGGTTTCTAATCCTGTTTGCTACCCATGCTTTCGAGCCTCAGCGTCAGTTACAGACCAGACAGCCGCCTTCGCCACTGGTGTTCTTCCATATATCTACGCATTTCACCGCTACACATGGAATTCCACTCTCCTCTCCTGCACTCAAGTCTCCCAGTTTCCAATGCACACAATGGTTGAGCCACTGCCTTTTACATCAGACTTAAGAAACCACCTGCGCTCGCTTTACGCCCAATAAATCCGG
+
CCCCCGGGGGGGGGGGGGGGGGGGGGGGGGGGGGGGGGGGGGGGGGGGGGGGGGGGGGGGGGGGGGGGGGGGGGGGGGGGGGGGGGFFGGGGGGGGGGGGGGGGGGGFGGGGGGGGGGGGGGGGGGGGFEFFFFGGCFGGGGF@?EDFGGFGGGGGGGGGDFGFGGGGGGGGGD899D8EFGGFEGGGGGGGGGGGGGF:FGGGFGGFGGGGGGGGDGFFFGA@CEAFADAEGGGFF@EGGFDFGCFEF3:
@M03364:276:000000000-BLYN8:1:1101:18094:3475 2:N:0:1
GGACTACTCGGGTTTCTAATCCTGTTTGCTCCCCACGCTTTCGCACCTCAGTGTCAGTATCAGTCCAGGTAGTCGCCTTCGCCACTGGTGTTCCTTCCTATATCTACGCATTTCACCGCTACACAGGAAATTCCACTACCCTCTACCATACTCTAGCTTGCCAGTTTTGGATGCAGTTCCCGGGTTGAGCCCGGGGATTTCACATTCAACTTAACAAACCACCTACGCGCGCTTTACGCCCAGTAATTCCG
+
CCCCCGGGGGGGGGGFGEFGGGGGGGGGGGGGGGGGGGGGGGGGEFGGGGGGGGGGGGGGGGGGGGGGGGFGGGGGGGGGGGEGGGGGGGGGGFGGGGGGGGGGGGGGGGFGGGGGGGGEGGGGGGGGGGFGGGGGGGGFGGGFGFFFFGGGGCFGGAFGG4=D=EE>,>@FFGGGGGGGGGGE:EEGGDFGGGGDCGFFCFFC@7DFFFFGGGGGCGGC478@=4>;@FF)):CEA;CE7>7FFDA);D9
@M03364:276:000000000-BLYN8:1:1101:25536:3556 2:N:0:1
GGACTACTAGGGTTACTAATCCTGCTTGCTCCCCACGCTCTCGAGCCTCAGTGCCCGTTACAGGCCAGAGAGCCGCTGTCGCCTCCGGGGTTCCTCCATATCACTACGCATTTCACCGCTAGACATGGAATTCCACTCTCCTCTTCTGCACTCAAGTTCCCCAGTTTTCAACGACCCTCCCCGGTTGAGCCGGCGGCGTTCACATTAGACCAAAGAAACCGCCTGCGCTCGCTTTAGGCCCAGTAAATACG
+
A-AC8,,,,<<@F@,,,C,C<@<F-,;,,,=,CFF@7F7,:;F8,,+4<,,<C,;,8+C@:C9FFCFEE,@,C<++74@99,8,,E:=++8C<,@FD,AF,,,,,,,@:=+:A,,C,8++4+9:,9A8B5,A=9,,6E,AE,4?,3,76@8A>,,,8@,7,@,+@;D,6>D,+3:+:6+@:+@8*@8?1,>:111*5***189++1:C+0**/*229<*2.27?0)1>()))1*14*,+<*.(00**)*2*
@M03364:276:000000000-BLYN8:1:1101:9147:3577 2:N:0:1
GGACTACAAGGGTTTCTAATCCTGTTTGCTCCCCACGCTTTCGCACCTCAGTGTCAGTATCAGTCCAGGTAGTCGCCTTCGCCACTGGTGTTCCTTCCTATATCTACGCATTTCACCGCTACACAGGAAATTCCACTACCCTCTACCATACTCTAGCTTGCCAGTTTTGGATGCAGTTCCCAGGTTGAGCCCGGGGATTTCACATCCAACTTAATTAACCGCCTGCGTGCGCTTTACGCCCAGTAATTCCG
+
CCCCCGGGGGGGGGGGGGGGGGGGGGGGGGGGGGGGGGGGGGGGGGGGGGGGGGGGGGGGGGGGGGGGGGGGGGGGGGGGGGGEGFGGGGGGGGGGGGGGGGGGGGGGGGGGGGGGGGGGG@?BFGGGGGGGGGCGGCFGGGGF9=EGGFGGGGGGGGGGGGFGGGGGDGGCEGGGGGGGGGGGGGGFGGGGGGDG9EFFDFGFFGCFFFGGFCFFCFGFFG>)>F>F2BEFDDGFF0*:/)(;DGFEG;2
@M03364:276:000000000-BLYN8:1:1101:6947:3597 2:N:0:1
GGACTACAAGGGTTTCTAATCCTGTTTGCTCCCCACGCTTTCGAGCCTCAGTGTCAGTTACAGGCCAGAGAGCCGCTTTCGCCTCCGGTGTTCCTCCATATATCTACGCATTTCACCGCTACACATGGAATTCCACTCTCCTCTCCTGCACTCAAGTCTCCCAGTTTCCAATGCACACAATGGTTGAGCCACTGCCTTTTACATCAGACTTAAGAAACCACCTGCGCTCGCTTTACGCCCAATAAATCCGG
+
CCCCCGGGGGGGGGGGGGGGGGGGGGGGGGGGGGGGGGGGGGGGGGGGGGGGGGGGGGGGGGGGGGGGGGGGGGGGGGGGGGGGGGGGGGGGGGGGGGGGGGGFGGGGGGGGGGGGGGGGGGGGGGGGG@FGGGGGGGGGGGDGGGGGGGGGGGGGGGGGGFFFGGGF8EGGGGGGGGCCGGGGGGFGFDFFF?C??DFGGGGGFGGGFFGGGGGFFG>EFEFE=>AEFF4;D7CE>@B*=56FFFC<D3/
@M03364:276:000000000-BLYN8:1:1101:23004:3598 2:N:0:1
GGACTACTGGGGTATCTAATCCTGTTTGCTCCCCACGCTTTCGAGCCTCAGTGTCAGTTACAGGCCAGAGAGCCGCTTTCGCCTCCGGTGTTCCTCCATATATCTACGCATTTCACCGCTACACATGGAATTCCACTCTCCTCTCCTGCACTCAAGTCTCCCAGTTTCCAATGCACACAATGGTTGAGCCACTGCCTTTTACATCAGACTTAAGAAACCACCTGCGCTCGCCTTACGCCCAATACATCCGG
+
CCCCCC<EEGGDGGGFFG9FFFFGGFFEE@FE<@DCBFGGGGGGFGGGC8F@FGGGGC@FGGGG8:FC8FDCFGGGG@DF7FBF@FGDGGGEGGGGGFBFGGEC9,,9=EF7C9,EFFG=@@E?,?5ABA,9EFFG9=9F8=DDDEG8EFF+>>EE=;>DDFGGF;E>,3@=DEFFFGCF9,3736=C,@88CDF6@EFEFDEFF7F5?2;C+?C@*;6,@79;):=BA;))2*9:;=::C:@A*;@C5<)
@M03364:276:000000000-BLYN8:1:1101:12287:3607 2:N:0:1
GGACTACAGGGGTATCTAATCCTGTTTGCTCCCCACGCTTTCGCACCTGAGCGTCAGTCTTTGTCCAGGGGGCCGCCTTCGCCACCGGTATTCCTCCAGATCTCTACGCATTTCACCGCTACACCTGGAATTCTACCCCCCTCTACAAGACTCTAGCCTGCCAGTTTCGGATGCAGTTCCCAGGTTGAGCCCGGGGATTTCACATCCGACTTGACAGACCGCCTGCGTGCGCTTTACGCCCAGTAATTCCG
+
CCCCCGGGGGGGGGGGGGGGGGGGGGGGGGGGGGGGGGGGGGGGGGGGGGGGGGGGGGGGGGGGGGGGFGGEGGGGGGGGGGGGGFGGGGGGGGGGGGGGGGGGGGGGGGGGGGGGFGGGGGGGGGGGGGFGGGGGFGFGGGGGGGFGCGGGGGGGGGGGGGGGFGGGGDBECGGCGFGFGGCFGDFFGGGGGDGE5:EGDGGGF4C*8DDD>7DFGGGG>EE0<F>BB357>D*)18EGGFF):F=AFG4
@M03364:276:000000000-BLYN8:1:1101:17327:3621 2:N:0:1
GGACTACAAGGGTTTCTAATCCTGTTTGCTCCCCACGCTTTCGAGCCTCAGTGTCAGTTACAGGCCAGAGAGCCGCTTTCGCCTCCGGTGTTCCTCCATATATCTACGCATTTCACCGCTACACCTGGAATTCTACCCCCCTCTACAAGACTCTAGCCTGCCAGTTTCGGATGCAGTTCCCAGGTTGAGCCCGGGGATTTCACATCCGACTTGACAGACCGCCTGCGTGCGCTTTACGCCCAGTAATTCCG
+
CCCCCGGGGGGGGGGGGGGGGGGGGGGGGGGGGGGGGGGGGGGGFGGGGGFFGGGGGGGGGGFFFGGFGG?FGGDG>FFGGGGGGGGGGGGGGGGGGGGGFGGGFGGGGGCFGGGGGGGGGGGGGGGGGGGGGGGG9EFGGGGGGGGGGGFF83BEGGGGGGGGGGGGGGG>68AGGGGGGGDGGGGGGGGGGGGGGEGGFGGGFGG:<7)::FGFGGGGE=>;?F>><EBDGDFAF:GCGDBFGG?AGG*
@M03364:276:000000000-BLYN8:1:1101:7685:3628 2:N:0:1
GGACTACCGGGGTATCTAATCCTGTTTGCTCCCCACGCTTTCGCACCTGAGCGTCAGTCTTTGTCCAGGGGGCCGCCTTCGCCACCGGTATTCCTCCAGATCTCTACGCATTTCACCGCTACACCTGGAATTCTACCCCCCTCTACAAGACTCTAGCTGACCAGTTTCAAATGCAGTTCCAAAGTTAAGCTCGGGGATTTCACATCTGACTTAATCAACCGCCTGCGTGCGCTTTACGCCCAGTAATTCCG
+
CCCCCGGGGGGGGGGGGGFGGCFGGGGGGGGGGGG@FGGG?FGDGGGGGGGGGGGGGGEEFFG@CFGC<:EGF+@=CDEFFCGG:AEGGDGGGGGGGGGGGGGGGGEDC=:F<DDFGGGG:FBF?FFGCDFGGGFFGG+@CCEFCEA9,@FFGDG,=EGC@FC8@E;DE,>DEFG?EG?DEF?FGGGGGCB?C=CC/8:C88:@:C7@F7CGFDFFD4=FB5B;;F;B:>@3)7*:??E8E)86*:8)::*
@M03364:276:000000000-BLYN8:1:1101:11068:3647 2:N:0:1
GGACTACACGGGTATCTAATCCTGTTTGCTCCCCACGCTTTCGCACCTGAGCGTCAGTCTTTGTCCAGGGGGCCGCCTTCGCCACCGGTATTCCTCCAGATCTCTACGCATTTCACCGCTACACCTGGAATTCTACCCCCCTCTACAAGACTCCAGCCTGCCAGTTTCGAATGCAGTTCCCAGGTTGAGCCCGGGGATTTCACATTCAACTTAACAAACCACCTACGCGCGCTTTACGCCCAGTAATTCCG
+
CCCCCGGGDFGGGGGGGGGGGGGGGGGGGGGGGGGGGGGGGGGGGGGFGGG?GGGGGGFAFEGGGGGGGGFGDGGGGGGGGGGGGGGGGGGGGGGGGFFFGGGGGGGGGGGGGGGGGGGGDGGGGGGGDEGGGGGGDFD@EGGGGGGGFFGGF,DEDGGGGGGFFCGGGFFGGGFGGG>DFGGFG9,CFGEFEGGGGEGF>7CFF7FGD7@7CCFG7CDFFGF@1AF)7@>BDCCAF?GEE>0<*099F79
@M03364:276:000000000-BLYN8:1:1101:15161:3679 2:N:0:1
GGACTACCGGGGTTTCTAATCCTGTTTGCTCCCCACGCTTTCGAGCCTCAGTGTCAGTTACCGGCCAGCGAGCCGCTTTCGCCTTCGGCGTTCCTCCATATATCCACGCATTTCACCGCTACACATGGAATTCCACTCTCCTCTCCTGCACTCAAGTCTCCCAGTTTCCAATGCACACAACGGTGTAGCCCCTGCCTTTTACATCATACTTAAGAAACACCCTGATCGCGCTTCACGCCCAATAAATCCGC
+
@C@CBF8FFD7+76F@@9CCEGA,;;E@FCGGGCD+@C7F@FF8,BC@F@<FF<,,C<F9,,B+@@FE,@+@:FCF7,BEFC,44CFD7CFCC<95B4,:,,E,,5B?++8C<E,,,@C++6CA9:<AFD9>DA,E,37>FG,BF,78>D==F:,,@,3E988EGGFGC9EB,>9<,1****36**,,2,,*=*D6?,;,+244+++4C++:=+1+*0,/):)((+.)/:)8*1+752B8*),9:C=>CC9
@M03364:276:000000000-BLYN8:1:1101:6552:3697 2:N:0:1
GGACTACCAGGGTTTCTAATCCTGTTTGCTCCCCACGCTTTCGCACCTGAGCGTCAGTCTTTGTCCAGGGGGCCGCCTTCGCCACCGGTATTCCTCCAGATCTCTACGCATTTCACCGCTACACCTGGAATTCTACCCCCCTCTACAAGACTCTAGCTTGCCAGTTTTGGATGCAGTTCCCAGGTTGAGCCCGGGGATTTCACATTCAACTTAACAAACCACCTACGCGCGCTTTACGCCCAGTAATCCCG
+
CCCCCGGGGGGGGGGGGGFGGGGGGGGGGGGGGGGGGGGGGGGGGGGGCGGGGGGDGGGFGGFGGGGGGGGGEGGGGGGGGGGGGGGGGGGGGGGGGGGGGGGGGGGGGGGDGGGGGGGGGGGGGGGGGGGGGGGGGGGGGGGGGGGFCFGGGGGGGGGGGGGGGGFFFGGDCEECEFFDDFFGEGCFFGGGGGGGG>BF:8=+::C::;FGC:FGGFG5:F:@EF15:B>>DDGF61EEEFB7C7@);41
@M03364:276:000000000-BLYN8:1:1101:20796:3698 2:N:0:1
GGACTACTAGGGTTTCTAATCCTGTTTGCTCCCCATGCTTTCGAGCCTCAGCGTCAGTTGCAGACCAGACAGCCGCCTTCGCCACTGGTGTTCTTCCATATATCTACGCATTTCACCGCTACACATGGAATTCCACTCTCCTCTCCTGCACTCAAGTCTCCCAGTTTCCAATGCACACAATGGTTGAGCCACTGCCTTTTACATCAGACTTAAGAAACCACCTGCGCTCGCTTTACGCCCAATAAATCCGG
+
-6-A<8FC@F,CC<,EECC<EGFFEDFEFFGGGGFA8FFFFGGF8FGGG@FFECFCEFFDFF<EGFFGDFF,EF@EFCFGGGEEGGD8CFEFFFFGGFGGGGFGGEGGGE@:FFFGGFGE:CAG9F,AFFEGGG;FDFCFGFGCGF9EEDFCG8EFEEAFGGG?AEFDCADFEG8FGGD8=D8E96=88DFFFGGGFD,@@?E79@6+:2?:8=F>CD8CFDAEBBAAD>D5?FC>;=GEC5()286>F))
@M03364:276:000000000-BLYN8:1:1101:21350:3701 2:N:0:1
GGACTACAGGGGTGTCTAATCCTGTTTGCTCCCCACGCTTTCGCACCTCAGTGTCAGTATCAGTCCTGGTAGTCGCCGTCGCCACTGGTGTTCTTTCATATATCTACGCATTTCACCGCTACACAGGAAATTCCACTCCCCTCTACCACACTCTAGATTGCCAGTTTTGGATGCACTTCCATGGTTGAGCCAGGGGATGTCACATTCAACTTAATAAACCACCTACGCGCGCTTTACGCCCATAAAATCCG
+
BC9BCF8@,6@+C6+6C6@<FFAFFC,C<,,CF,,6@@@F<F68F:@E@EF,,6<,E@F,CCC,E<,6,:,:CAC@,+84C+88,4966,68?,C,<,C<<99FEAD<B:@:<?F?9+48+CF<E,=,,:AE;,EAE,6A+4+0@E,,,6@DF9,3,,3,CDD8>9D=F+D9,@,,=A8E,,6,35+,@,D,,5+@*:*@;+7=9++2?2+5CCF>9DFGF9:))*(:=468)1898(3:*5()*++.;*/
@M03364:276:000000000-BLYN8:1:1101:10375:3701 2:N:0:1
GGACTACACGGGTATCTAATCCTGTTTGCTCCCCACGCTTTCGCACCTGAGCGTCAGTCTTTGTCCAGGGGGCCGCCTTCGACACAGGTATTCCTCCATATCTCTACGCATTTCACCGCTACACCTGGAATTCTACTCCCCTCTGCAAGACTCTAGCCTGCCAGTTTCGGATGCAGTTCCTCGGTTGAGCCCGGGGCTTTCACATCCGATGTGACAGCCCGCCTGCGTGCGCTTGACGCGCAGTCATTCCG
+
AC--A,E,;FE+@+,C,6;CF,CAEAACF9FFF76@@:@@D9E,BFF8CECCFFEBC,C9CC,CE@66EC:F7@@F7,,,B,8BC,C,:EFGFA4,?,,55E=,EFF+++4BED?9<?+6F:FG88=AE,,,,,C,,,6<@FCF,,3,36@FD,EDFG,@,3,:,5,,55@++,3@,,77,,6*@*@<<F8:***/*424+2:8+;*8****++1+***/)=516A051).))1*(92C*/;2)**/)**0
@M03364:276:000000000-BLYN8:1:1101:11492:3704 2:N:0:1
GGACTACTAGGGTATCTAATCCTGTTTGCTCCCCACGCTTTCGCACCTGAGCGTCAGTCTTTGTCCAGGGGGCCGCCTTCGCCACCGGTATTCCTCCAGATCTCTACGCATTTCACCGCTACACCTGGAATTCTACCCCCCTCTACAAGACTCTAGCCTGCCAGTTTCGAATGCAGTTCCCAGGTTGAGCCCGGGGATTTCACATCCGACTTGACAGACCGCCTGCGTGCGCTTTCCGCCCAGTAATTCCG
+
CCCCCGGGGGGGFFGGGGGGGGGGGGGGGGGFGGGGGGGGGGGGGGGGGGGGGGGGGGGGGGGGGGGGGGGGGGGGGGGGGGGGGGGGGGGGGGGGGGGFGFGGGGGGGGGGGGGFDGGCGGGFGGGGGGGGGGGGGGGGGEDGGGGGGDGGFGFGGGGFGGGFGGGFGGGGGGGGGGGGGGGGGDGGGDGGGGGGEGFGG@FGFGGGGGDDG7*;FGGFEEFDDFFD15;BCDC29:C>CBBFGD@<FF*
@M03364:276:000000000-BLYN8:1:1101:8434:3707 2:N:0:1
GGACTACCGGGGTTTCTAATCCTGTTTGCTCCCCACGCTTTCGCACCTGAGCGTCAGTCTTTGTCCAGGGGGCCGCCTTCGCCACCGGTATTCCTCCAGATCTCTACGCATTTCACCGCTACACCTGGAATTCTACCCCCCTCTACAAGACTCTAGCTTGCCAGTTTTGGAGGTAGTTCCCAGGTTGAGCCCGGGGATTTCACATTCAATTTAACAAACCACCTACGCGCGCTTTACGCCCAGTAATTCCG
+
CCCCCF@FGECE@@,FFFF<AEFDFFGGGGGFDB<:CCFCFFGG:@:,EED8@@@,BFF9CEFECCDFFGGG7:@FF7FDFGGGGFECC+BF?<45?,FFD?,CEE<FGGG=<FGG?F==FGC=EG@FFAD8>CFF=E?CEGGGF,,,@CC+89>7C,,3D>A,7>;,,@8,**2>D<FG9EG*,2=,A8B8CEG:*:<+1++CF+7:C+;+:C77C<C=A=)6@?059E>:9*9)/1C>*<1):7/:7:*
@M03364:276:000000000-BLYN8:1:1101:13026:3719 2:N:0:1
GGACTACTAGGGTTTCTAATCCTGTTTGCTCCCCACGCTTTCGCACCTGAGCGTCAGTCTTTGTCCAGGGGGCCGCCTTCGCCACCGGTATTCCTCCAGATCTCTACGCATTTCACCGCTACACCTGGAATTCTACCCCCCTCTACAAGACTCTAGCCTGCCAGTTTCGAATGCAGTTCCCAGGTTGAGCCCGGGGATTTCACATTCAACTTAACAAACCACCTACGCGCGCTTTACGCCCAGTAATTCCC
+
CCCCCGGGGGGGGGGGGGGGGGGGGGGGGGGGGGGGGGGGGGGGGGGGGGGGGGGGGGGGGGGGGFGGGGGGGGGGGGGGGGGGGGGGGGGGGGGFFDGFGGGGGGGGGGGGGGGGGGGGEGGGGGGGFGGGGGGGGGGGGGGGGGFC9=@DDBCCFGGFFGGGGGGGDGFGGGGGGGGEGCFGGGGGGGGGGDEGDGGGFFCFBCFG7DFF*:DGGGGD4=5=(=;A0>BDD*9<@:E?E>?;7*7<GG*
@M03364:276:000000000-BLYN8:1:1101:6094:3733 2:N:0:1
GGACTACTGGGGTTTCTAATCCTGTTTGCTCCCCACGCTTTCGCACCTGAGCGTCAGTCTTTGTCCAGGGGGCCGCCTTCGCCACCGGTATTCCTCCAGATCTCTACGCATTTCACCGCTACACCTGGAATTCTACCCCCCTCTACAAGACTCTAGCTTGCCAGTTTTGGATGCAGTTCCCAGGTTGAGCCCGGGGATTTCACATTCAACTTAACAAACCACCTACGCGCGCTTTACGCCCAGTAATTCCG
+
CCCCCGGGGGGGGGGGGGGGGGGGGGGGGGGGGGGGGGGGGGGGGGGGFFGGGGGGGGGGGFGGGGGGGGGGGGGGGGGGGGGGGCFEGCGGGGGGGGGCA8=FGGGGGCEEFFFGFGGGGGGGGGGGGDAFGFFCGGGGGCEGGGGGFGDGGGDGGFGGFBCEGEGAFGCGGD7EFGDF:9>FGCFGD8DFGGGGGG?FDFGGACFFFGGGG77DFCG*)1>@FA@EFBFFDGG<*3EEEE??:CFAGG9
@M03364:276:000000000-BLYN8:1:1101:14104:3741 2:N:0:1
GGACTACTGGGGTTTCTAATCCTGTTTGCTCCCCACGCTTTCGCACCTGAGCGTCAGTCTTCGTCCAGGGGGCCGCCTTCGCCACCGGTATTCCTCCAGATCTCTACGCATTTCACCGCTACACCTGGAATTCTACCCCCCTCTACGAGACTCAAGCTTGCCAGTTTCAAATGCAGTTCCCAGGTTGAGCCCGGGGATTTCACATCCGACTTGCCAGACCGCCTGCGTGCGCTTTACGCCCAGTAATTCCG
+
CCCCCFFGGFCFGEGGGGGFGGGGGGGGGGGCGGFEEGGGGGGCEGFGGGGGGG@F7CFCFFGGG@FGFGGGGGGEEEEFGGGGEGGGGGGGGGGGGGGGEFFGG,FGGGEEAFGGGGGCCGGFGFCFDCEGGGGGGGFCEGGGGGGGE++=FFG9FFFGGGGGFGD,,3,;CCG?DFGFDGG*FFGFGGFGG=CG5B?EGFGD7;29*):DD+>+**31.C30(77B?EFF3CDA=,;8*)(0:*/6::*
@M03364:276:000000000-BLYN8:1:1101:14036:3741 2:N:0:1
GGACTACTCGGGTATCTAATCCTGTTTGCTCCCCACGCTTTCGCACCTCAGTGTCAGTATCAGTCCAGGTAGTCGCCTTCGCCACTGGTGTTCCTTCCTATATCTACGCATTTCACCGCTACACAGGAAATTCCACTACCCTCTACCATACTCTAGCTTGCCAGTTTTGGATGCAGTTCCCAGGTTGAGCCCGGGGATTTCACATTCAACTTAACAAACCACCTACGCGCGCTTTACGCCCAGTAATTCCG
+
CCCCCGGGGGGGGGGGGGGGGGGGGGGGGGGGGGGGGGGGGGGGGGGFGGGGGGGGGGGGGGDGGGGGGGGGGGGGGGGGGGGGGGGGGGGGGDFEFFGFGGGGGGFGGGEGGFFGG>FEGGGGGGGGFGGGGGGGG8FGDGGG9FGCDGGGEFFFGFGG7EDGEFFGGGFFFGCEFFFFGFE6>DDEFGGGGGGGGGGEFCA9BDFFGGGGGFFGFGGCFFEDEFDB@BB>C3*7CDGCGEDFFGFEG70
@M03364:276:000000000-BLYN8:1:1101:9088:3764 2:N:0:1
GGACTACTGGGGTATCTAATCCTGTTTGCTCCCCACGCTTTCGCACCTCAGTGTCAGTATCAGTCCAGGTAGTCGCCTTCGCCACTGGTGTTCCTTCCTATATCTACGCATTTCACCGCTACACAGGAAATTCCACTACCCTCTACCATACTCTAGCTTGCCAGTTTTGGATGCAGTTCCCAGGTTGAGCCCGGGGATTTCACATTCAACTTAACAAACCACCTACGCGCGCTTTACGCCCAGTAATTCCG
+
CCCCCGGGGGGDGGGGGGGGGGGGGGGGGGGFGCFGGGDGFGGGGGGGGGFFGGGCFGGGGGGGGGGGGGGGGGGGGGGGGEGGGGGGFGGGGFFG?FGGGDFGGGGGGGGGGGGGGECGGGF8EDFGGGCFG9=FFC=EGFFGDA9==9EDCECECEEFGGGGGGADFEGGGG8DDFGGFGGGFDDFFFFGECEEEGG97=;EA>?+?CFCG@FGGGGGFGABEFFE=)))>*:4A<EGG>66CDACGC7
@M03364:276:000000000-BLYN8:1:1101:18833:3798 2:N:0:1
GGACTAAGGGGTTTCTAATCCTGTTTGCTCCCCACGCTTTCGCACCTCAGTGTCAGTATCAGTCCAGGTAGTCGCCTTCGCCACTGGTGTTCCTTCCTATATCTACGCATTTCACCGCTACACAGGAAATTCCACTACCCTCTACCATACTCTAGCTTGCCAGTTTTGGATGCAGTTCCCAGGTTGAGCCCGGGGATTTCACATTCAACTTAACAAACCACCTACGCGCGCTTTACGCCCAGTAATTCCG
+
CCCCCGFGGGGGGGGGGGGGGGGGGGGGGGGGGGGGGGGGGGGGGGGFGGGGGGGGGGGGGGGGG9FGGFGGGDFEGGGCGCFGGGGGGGGGGGGGGGGCGGGGGGGGGGCCGGGGGGGGGGGGGGGGGGGGGGGGG@DFGGGGGGGG?CFFGGGFGGFFGGD6ADD8EDFEEGGGGD=EGCGGGGGGGGGGGGGDGGGGGGCFAC9?FCF8CCCDG9;FFGFFEFFB@EFE<C>;B@DEEFFFGGFCFG
@M03364:276:000000000-BLYN8:1:1101:11909:3802 2:N:0:1
GGACTACAGGGGTATCTAATCCTGTTTGCTCCCCACGCTTTCGAGCCTCAGTGTCAGTTACAGGCCAGAGAGCCGCTTTCGCCTCCGGTGTTCCTCCATATATCTACGCATTTCACCGCTACACATGGAATTCCACTCTCCTCTCCTGCACTCAAGTCTCCCAGTTTCCAATGCACACAATGGTTGAGCCACTGCCTTTTACATCAGACTTAAGAAACAACCTGCGCTCGCTTTACGCCCAATAAATCCGG
+
CCCCCG8FGGGGGCGGGGGGGGGGGDGGGGGGGGGGGGGGGGGGGGGGGGGGFGGGGGGGGGGGGGFGGG?FGGGGGGGAFGGGGGGGGCFCFGGGGGGGGGGGGGGGGDGGGGG<?FGGGGGGGF,FF9A:AEF,,EDDGGGGGGGGGCGF?FE?FCFFDGF?FGGGEGF9DFGGGG>DEF8FFGFGC,,3,,EFGGGGGFEFFDFGCF?C>8=>9D,,?EF==DFDF>)297DEB=GEC)69>D7?0>:
@M03364:276:000000000-BLYN8:1:1101:11437:3813 2:N:0:1
GGACTACCAGGGTATCTAATCCTGTTTGCTCCCCACGCTTTCGCACCTCAGTGTCAGTATCAGTCCAGGTAGTCGCCTTCGCCACTGGTGTTCCTTCCTATATCTACGCATTTCACCGCTACACAGGAAATTCCACTACCCTCTACCATACTCTAGCTTGCCAGTTTTGGATGCAGTTCCCAGGTTGAGCCCGGGGATTTCACATTCAACTTAACAAACCACCTACGCGCGCTTTACGCCCAGTAATTCCG
+
CCCCCGGGGGGGGGGGGGGGGGGGGGGGGGGGGGGGGGGGGGGGGGGGGGGGGGGGGGGGGGGGGGGGGGGGGGGGGGGGGGGGGFGGGGGGGGGGGGGGGGGGGGGGGGGGGGGGGGGGGGGGGGGCGGGGGGGGGDGGGGGGFGGGGGGGFFGCGGGGG8EFEGGGGG8DFF,9EAEFGFGFGGGGGGCDCCE6CEGFGGG=BGGCFDGGGFFG>*D7*:?2)/)9()/2:DG9=1=E5)6A:7@?GFC
@M03364:276:000000000-BLYN8:1:1101:5465:3824 2:N:0:1
GGACTACTAGGGTTTCTAATCCTGTTTGCTCCCCACGCTTTCGCACCTGAGCGTCAGTCTTTGTCCAGGGGGCCGCCTTCGCCACCGGTGTTCCTCCATATATCTACGCATTTCACCGCTACACATGGAATTCCACTCTCCTCTCCTGCACTCAAGTCTCCCAGTTTCCAATGCACACAATGGTTGAGCCACTGCCTTTTACATCAGACTTAAGAAACAACCTGCGCTCGCTTTACGCCCAATAAATCCGG
+
CCCCCGGFFGGGGGGGGAFGGGGGGGGGGGGGGGGGGGGGGGGGGGGGGGGGGGGGGGGGGGGGGGGGGGGDGGGGGGGGGGGGGGGGGGGGGGGGGGDGGGGGGGGGGGGGGGGGGGGGGGGGG?AEFGGGGFGG;EFGGFEGGGGGGGGGGG?FGGGDAFGGGGGGGGGFGFGCFGG6A;EFA>:,9:,496:8FFGGC>CCFD7*3ACC7:GDFG,,/:8:DD@/,8>ADF798188CF;4:717<)7
@M03364:276:000000000-BLYN8:1:1101:5700:3834 2:N:0:1
GGACTACCAGGGTTTCTAATCCTGTTTGCTCCCCACGCTTTCGCACCTGAGCGTCAGTCTTTGTCCAGGGGGCCGCCTTCGCCACCGGTATTCCTCCAGATCTCTACGCATTTCACCGCTACACCTGGAATTCTACCCCCCTCTACAAGACTCTAGCCTGCCAGTTTCGGATGCAGTTCCCAGGTTGAGCCCGGGGATTTCACATCCGACTTGACAGACCGCCTGCGTGCGCTTTACGCCCAGTAATTCCG
+
CCCCCFDEGGGGGGGGGGGGGGGGGGGGGGGFGGGGGGGGCFGGGGGGGGGGGGGGGCFCGGGGFGGGGGGGGGEGFGGGGGFGGGGGGGGGGGGGGFGGGGGGGGGFGG7FGCGGF77CGGGGCDFGFGGGFGGGGFCCGGGFAD;FGEFGGGF,DBGGGGGGGGGGGE>8CFGC;@CGGFG5D?FGFGGGGGGGGEFGCFGGFGGGGGCDCFGGFGGGBGFFFF>B<F>E3DG>F?GGGFFFCFFBGG7
@M03364:276:000000000-BLYN8:1:1101:21132:3860 2:N:0:1
GGACTACCGGGGTATCTAATCCTGTTTGCTCCCCACGCTTTCGAGCCTCAGTGTCAGTTACAGGCCAGAGAGCCGCTTTCGCCTCCGGTGTTCCTCCATATATCTACGCATTTCACCGCTACACATGGAATTCCACTCTCCTCTCCTGCACTCAAGTCTCCCAGTTTCCAATGCACACAATGGTTGAGCCACTGCCTTTTACATCAGACTTAAGAAACCACCTGCGCTCGCTTTACGCCCAATAAATCCGG
+
CCC@CCEFGGGGGGGGGGGGGGGGGGGGGGGGGGGGGGGGGGGGGGGGGGGGGGGGGGGGGGFFGGGGCGGGGGGGGGFFGGGCEAFE@@FGGGGGGGGGGGGGGCGGFGGGGGCGGEGGGGGGEGGGGGGGGGGF>,=FGGGGGGGCFGB8,=DFBDFFCDFGGGGGGGADGGGGCFE8FGGGG+DFGFFFGG?GGGGGGGGGFGGGGFFGCGGGGGCGFGFFBFFFF>EFFFDEF;CEDA@F7+;CCDC
@M03364:276:000000000-BLYN8:1:1101:5735:3876 2:N:0:1
GGACTACCAGGGTTTCTAATCCTGTTTGCTCCCCACGCTTTCGCACCTGAGCGTCAGTCTTCGTCCAGGGGGCCGCCTTCGCCACCGGTATTCCTCCAGATCTCTACGCATTTCACCGCTACACCTGGAATTCTACCCCCCTCTACGAGACTCAAGCTTGCCAGTTTCAAATGCAGTTCCCAGGTTGAGCCCGGGGATTTCACATCCGACTTGACAGACCGCCTGCGTGCGCTTTACGCCCAGTAATTCCG
+
CCCCCGGGGGGGGGGGGGGGGGGGGGGGGGGFGGGGGGGGGGGGGGGGG8FAFFGGGFGGFGGGGFGEGGGGGGGGGGGGGGFGGGGGEGGFFGGGGGGGGGGGGFGGGGGDGGGGFGDGGGGGGGGGGCFFCFGFGGGCGGGFAFGGGGGG6DFFGGFCCFGFFGDGGDAE<FGGGGGFA9D5DGGCGGGGGGGGGEGGFGGG=FFGGGGGFGGD4487>E3:BF;@0)<BCCF)*48CE@06FCF2?C2
@M03364:276:000000000-BLYN8:1:1101:24025:3910 2:N:0:1
GGACTACCGGGGTTTCTAATCCTGTTTGCTACCCATGCTTTCGAGCCTCAGTGAGCGTCACAGACAACAGAGGCCCCCTCGACTATTGTGCTCTTCTATATATACGCGATTTCCCGCTCCACACGGGGATCTACTGTGCTCTTCTCTACTCACAATTTCCCGATTTCGCTGTACTCCTTCGCTGTAGCCGAGAACTTTTTCACCTCACTCATCAGACCCCCCGCGCGCGCTTTTCGCCCAGTAAATATC
+
<-@@AFGFGCE@F:;EGGGFGGGGG9EFFFDFFF,C<,<FFGC8F;FFGG8,,,,,+6,86C,,,6C,E,9,,8,,+7+@+,@,+5,<C6,:C,9,,:@9F,9<,,8+++:+,C,B=++6?F?=+++++++,9?,,C,37>A93>,3,83D2,,,,8,,7>++++3,3++3+,5,,34;;*****,,74***112,,,,,*1,0*/?*++2++4*2**,2)*)(.5()4@>)1**(0(2**06*2*0-2
@M03364:276:000000000-BLYN8:1:1101:16546:3923 2:N:0:1
GGACTACCGGGGTTTCTAATCCTGTTTGCTCCCCACGCTTTCGAGCCTCAGTGTCAGTTACAGGCCAGAGAGCCGCTTTCGCCTCCGGTGTTCCTCCATATATCTACGCATTTCACCGCTACACATGGAATTCCACTCTCCTCTCCTGCACTCAAGTCTCCCAGTTTCCAATGCACACAATGGTTGAGCCACTGCCTTTTACATCAGACTTAAGAAACCACCTGCGCTCGCTTTACGCCCAATAAATCCGG
+
CCCCCGFGGGGGGGGGGGFGGGGGGGGGGGGGGGGGGGGGGGGGGGGGGGGGGGGGGGGGGGGGGGGGGGFGGGGGGEGGGGGGGGGGGGGGGGGGGCGGGGGFGGGGGGGGGGGGFEGGGGGGGGGGG9FGGGGGGGFGGGFFFGGGGGGGGGGGGGCFGGGGFGGGFCGGFGGGGGGCDGGGGGGFED8D<EDGGGGGCGGGFGGGFF9CGGGGGGF>??AEFFBEDFEDGGGEF?GGG>(90;:CGGD
@M03364:276:000000000-BLYN8:1:1101:16725:3933 2:N:0:1
GGACTACTAGGGTTTCTAATCCTGTTTGCTCCCCACGCTTTCGAGCCTCAGTGTCAGTTACAGGCCAGAGAGCCGCTTTCGCCTCCGGTGTTCCTCCATATATCTACGCATTTCACCGCTACACATGGAATTCCACTCTCCTCTCCTGCACTCAAGTCTCCCAGTTTCCAATGCACACAATGGTTGAGCCACTGCCTTTTACATCAGACTTAAGAAACCACCTGCGCTCGCTTTACGCCCAATAAATCCGG
+
CCCCCGGGGGGGGGGGGGGGGGGGGGGGGGGGGGGGGGGGGGGGCGGGGGGGGGGGGGGGGGGGGGGGGGFGGGGGGGGGGGGGGGGGGGGGGGGGGGGGGFGGG9FGGGGGGGGGGGGGGEGGGGFFGGGGGGGGGGGGGGGFEFGGGGGGGG8EFGFGGGGGGGGGGGDFGFFGFGGGGGGDACFGGGGGGGGFGGGGGGGFAGF97FGGGGFGGGGGFGFF=E>DFFFFGGGE>@BEGA@)>FFFGD3
@M03364:276:000000000-BLYN8:1:1101:25446:3938 2:N:0:1
GGACTACAGGGGTTTCTAATCCTGTTTGCTCCCCACGCTTTCGCACCTCAGTGTCAGTATCAGTCCAGGTAGTCGCCTTCGCCACTGGTGTTCCTTCCTATATCTACGCATTTCACCGCTACACAGGAAATTCCACTACCCTCTACCATACTCTAGCTTGCCAGTTTTGGATGCAGTTCCCAGGTTGAGCCCGGGGATTTCACATTCAACTTAACAAACCACCTACGCGCGCTTTACGCCCAGTAATCCCG
+
CCCCCFFGGGGGGGGFEFCGGGGGGGGGGGGGGGGG7FGGGGDGGGFGGCGGGGGGCFGGGGGGGGGGFGGGGGEGGGGGGGGGGGGGGGAFGC,CFGGGGGGGGGFGGGGGFFGGGGGGGGDGGFFEG@FGGGGGCF??ECFDGGFGGGGD9;EFGFGGCFCG,,;;=EGD8DFGGGGGG9,>FGGFCG?8ECEEGCF9CEFFFGCFFFGGGGGDC44*/AB44?@E258:DDGFA;EEGF;AF7+1+92
@M03364:276:000000000-BLYN8:1:1101:21530:3981 2:N:0:1
GGACTACTCGGGTATCTAATCCTGTTTGCTCCCCACGCTTTCGCACCTGAGCGTCAGTCTTTGTCCAGGGGGCCGCCTTCGCCACCGGTATTCCTCCAGATCTCTACGCATTTCACCGCTACACCTGGAATTCTACCCCCCTCTACAAGACTCTAGCCTGCCAGTTTCGAATGCAGTTCCCAGGTTGAGCCCGGGGATTTCACATCCGACTTGACAGACCGCCTGCGTGCGCTTTACGCCCAGTAATTCCG
+
CCCCCGGF@@FGGGGGGGGGGGGGGGGGGGGGGGGGGGGGGGGGEGGGGGGDGGGGGGEEGFGGGGGFGGCFGGGGGGGGGGEGG=FGGGGGGGGGGGG9EGGGGGGGGGDGGGGGGGGGGGFEFGGGGGGGGGGG9,+@EGGG9DGCD?FGGGGGGGGCFGGGGDGGEF6EFFFGFG:EFGGEGF,=CGGD5*:C*8CFGFFGA****:DD7>;D6FFE;E:,:@>D?F:EGG<>@:EGG54::??<GF9
@M03364:276:000000000-BLYN8:1:1101:8728:3983 2:N:0:1
GTAGTACTGGGGTAGCTAATCCTGTTCGCTCGCCACGCTTTCGAGCCTCCGTGTCAGTTACAGGCCCGGGAGCCGCTTTCGCCTCCGGCGTTAGTCTATAGCTCTACGCGTTTCACCGCTACACATGGAATTCCGGCCTCCTCTCCTGGACTCAGGACTGGTAGGTGCCATTGCATGCTATTGTTGGCCCCCTGCCTTTTCCGCCGGACGCAACAAACCACCTGCCCTCGCTGTGCGCCGAAGACCTAGGG
+
A---86C,CE8:@@,;,,6CF,,;-,,,78;+@+8F++,;CFG,,BFFC,@6:;EFG,,,CEFG7,,8+@+@+,@CE7,A,F,8B,=C+:++++9:,,,C,,,5C9?<=76>+:C,,@3@++,,,,CD<DFF,3,++++3@,8=?D,@,,82,4,@,6>,,333*33>CF,?CGF7,=,,>,,2@D,,0***/;,<6CGG+***))))2))2))**/*2*7*),..4),)))*1*.51***),)**))*91
@M03364:276:000000000-BLYN8:1:1101:16365:3983 2:N:0:1
GGACTACTCGGGTTTCTAATCCTGTTTGCTCCCCACGCTTTCGCACCTCAGTGTCAGTATCAGTCCAGGTAGTCGCCTTCGCCACTGGTGTTCCTTCCTATATCTACGCATTTCACCGCTACACAGGAAATTCCACTACCCTCTACCATACTCTAGCTTGCCAGTTTTGGATGCAGTTCCCAGGTTGAGCCCGGGGATTTCACATTCAACTTAACAAACCACCTACGCGCGCTTTACGCCCAGTAATTCCG
+
CCCCCGGGFGGGGGGGGGFFGGGGGGGGGGGGGGGGGGGGGGGGGGGGGGGGGGGGGFFGGGGGGDGGGFGGGGGGGGGGGGGGEGGGGGGGCGGCFGGGGFF?EFFGGGCFGGFGGGGGGGGGFFDFG8FGGGFEEFGGFGGGGGGGGGFGFCCGGGE8E8E8FGGFF6@DFGFAEC8DFFDGG?8?8EDDEEEG@E8EC+EFFFFGCCC:C7FGGCGGFG?@:*-?>F>BGGG<F7EGG>?FG7AEGF*
@M03364:276:000000000-BLYN8:1:1101:22563:4018 2:N:0:1
GGACTACCGGGGTTTCTAATCCTGTTTGCTCCCCACGCTTTCGAGCCTCAGTGTCAGTTACAGGCCAGAGAGCCGCTTTCGCCTCCGGTGTTCCTCCATATATCTACGCATTTCACCGCTACACATGGAATTCCACTCTCCTCTCCTGCACTCAAGTCTCCCAGTTTCCAATGCACACAATGGTTGAGCCACTGCCTTTTACATCAGACTTAAGAAACCACCTGCGCTCGCTTTACGCCCAATAAATCCGG
+
CCCCCFGGEGGGGGGGGGGGGGGGGGGGGGGGGGGGGGEGGGGGGGGGFGGFGFGGGGGCFEEAGGGGF88FDFGDFFCGFGGG,EFDGEGGGGGGGGGGGGGGDEFGGGGGGGFEBCGGE>=FFGDGG9FGGE9,,8==@E?FGGGG?8=AGDC9=,3EGG8EFCEFFGGGFGGC8,+@9>>EF+,@9FFGGCC6EGGDC8CFCG*;DC>:CF8D778C*=46BF@B=58??GG3)4*=E566*@;?*2/
@M03364:276:000000000-BLYN8:1:1101:11529:4038 2:N:0:1
GGACTACCAGGGTTTCTAATCCTGTTTGCTCCCCACGCTTTCGAGCCTCAGCGTCAGTTACAGACCAGAGAGCCGCCTTCGCCACTGGTGTTCCTCCATATATCTACGCATTTCACCGCTACACATGGAATTCCACTCTCCTCTTCTGCACTCAAGTTTCCCAGTTTCCAATGACCCTCCCCGGTTGAGCCGGGGGCTTTCACATCAGACTTAAGAAACCGCCTGCGCTCGCTTTACGCCCAATAAATCCG
+
CCCCCGGGGGGGGGGGGGGGGGGGGGGGGGGGGGGGGGGGGGGGGGGGGGGGGGGDFGGGGFGGGGGGGDGGGGGGGGGGGGGGGGGGGGGGGGGGGGGFGGCFGGGGGGGGGGGGGGGGGGGGGGCFFGFGGGGGFFEEGGGGGFGFGGGGGGGFFG9DGGFGFGGFGFFGGGGGEGGGGEGGGEEFGGGDEC5CEGGGGGGGFGGGFGGFGDFGGGGGFGFFDA05,:>DDGG9F:EE7>?FDF*4:47
@M03364:276:000000000-BLYN8:1:1101:21453:4055 2:N:0:1
GGACTACCGGGGTATCTAATCCTGTTTGCTCCCCACGCTTTCGCACCTGAGCGTCAGTCTTTGTCCAGGGGGCCGCCTTCGCCACCGGTATTCCTCCAGATCTCTACGCATTTCACCGCTACACCTGGAATTCTACCCCCCTCTACGAGACTCAAGCTTGCCAGTTTCAAATGCAGTTCCCAGGTTGAGCCCGGGGATTTCACATCTGACTTGACAGACCGCCTGCGTGCGCTTTACGCCCAGTAATTCCG
+
CCCCCGGGGGGGGGFGGGGGGGGGGGGGGGGGGGGGGGGGGGGGGGGGGGGGGGGGGGGGGGGGGGGGCGGGGGGGGGGGGGGGGGGGGGGGGGGGGGGGGGGFGGGFGGGGGGGGGGGGGEFFFFGFFGDFGGGGGGGGGGGGGGGGGGGF6DCGGGGG7BCGGGABCFGGFGGGGFGGFGGGGGFFGGGCECEGEDF+;7EGAFGGGGF>FFCGGGDGBG326F>>0)))9C36=1;EEFFFGFFFGF6
@M03364:276:000000000-BLYN8:1:1101:8941:4067 2:N:0:1
GGACTACACGGGTTTCTAATCCTGTTTGCTCCCCACGCTTTCGAGCCTCAGTGTCAGTTACAGGCCAGAGAGCCGCTTTCGCCACCGGTGTTCCTCCATATATCTACGCATTTCACCGCTACACATGGAATTCCACTCTCCTCCCCTGCACTCAAGTCTCCCAGTTTCCAATGCACACAATGGTTGAGCCACTGCCTTTTACATCAGACTTAAGAAACCGCCTGCGCTCGCTTTACGCCCAATAAATCCGG
+
CCCCCGGGGGG:@FGGGGFGGGGGGGGGGGGGGGGGGGGGGGGGGGGGGGGGGGGGGGGGGGGGGGG?EDCFGGEGGGGGGGGGGGGGGGGGGGGGGGGGGG9EGGGGCGGGGFGGGGGGDGGGGGCBFFFDGGGAFFEG?C,+@EFGGFGG8D,@DFFFGFGGFGGGGFGD8DGGGGEFGGEFGGGGGGGFFFGGGFGGGFFGFGG5FGG<B+BF>FF5:=@@DFF;58?ECFFCFDEGG5:):775F)1
@M03364:276:000000000-BLYN8:1:1101:7208:4067 2:N:0:1
GGACTACAGGGGTTTCTAATCCTGTTTGCTACCCATGCTTTCGAGCCTCAGCGTCAGGTACAGACCAGACAGCCGCCTTCGCCACTGGTGTTCTTCCATATATCTACGCATTTCACCGCTACACATGGAGTTCCACTGTCCTCTTCGGCACTCAAGTTTCACAGTTTCCAATGCACCCAATGGTTGAGCCACTGCCTTTTACATCAGACTTAAGAAACCACCTGCGCTCGCTTTACTCCCAATAAATCCGG
+
CCCBCFGGF9BEFEGAFDGGGEFGGGG<F@@F<EFGD<FGGGD,;C@FFGGGGGC@F,CCEFGCG<,C@DFFCFFDFFGFCDEE@EGG,BFFGAE9FDDFFDFGFAFGG>BFFECGCFEEGGDF,A<FG<FFGECGGFGF>;A99=+>+8=8DF,AFC,E,CCFG9DF8,@DE8=,,1+6=,3@DEF,,8D?7AEGGGGD+;<;FFC9>FC2=+++393@@E>4>?>>7A5?<F8>+8?ECABA>@A)*2)
@M03364:276:000000000-BLYN8:1:1101:9969:4069 2:N:0:1
GGACTACTGGGGTTTCTAATCCTGTTTGCTCCCCACGCTTTCGCACCTGAGCGTCAGTCTTTGTCCAGGGGGCCGCCTTCGCCACCGGTATTCCTCCACATCTCTACGCATTTCACCGCTACACCTGGAATTCTACCCCCCTCTACAAGACTCTAGCCTGCCAGTTTCGAATGCAGTTCCCAGGTTGAGCCCGGGGATTTCACATCCGACTTGACAGACCTCCTGCGTGCGCTTTACGCCCAGTAATTCCG
+
CCCCCGGFGGGGGGGGGGGGGGGGGGGGGGGGGGGGGGGGGGGGGGGGFFGFFGEGGGGCFCFGGGGFGGGGGEGGGGGGGGGGGGGGGGGGGGFGGGGGD8EF9,,ACFFGGDDF9+CC=CFGGGFGGDFGGGGGG8DGE=EF9;E9DGDC:BFCEFGGFFFGFFFFE*>DGGCDFGGCG?E*,?8CFGGFED>E5*?EFFGFFGGGDGGGG76:>*3>)+2:@F95().8>CF>@-;C*0:FFF=9D:2
@M03364:276:000000000-BLYN8:1:1101:7398:4078 2:N:0:1
GGACTACTGGGGTTTCTAATCCTGTTTGCTCCCCACGCTTTCGCACCTGAGCGTCAGTCTTTGTCCAGGGGGCCGCCTTCGCCACCGGTATTCCTCCAGATCTCTACGCATTTCACCGCTACACCTGGAATTCTACCCCCCTCTACGAGACTCAAGCTTGCCAGTTTCAAATGCAGTTCCCAGGTTGAGCCCGGGGATTTCACATCTGACTTAACAAACCGCCTGCGTGCGCTTTACGCCCAGTAATTCCG
+
CCCCCGGGGGGGGGGGGGGGGGGGGGGGGGGGGGGDGGGGGGGGGGGGGGGGGGGGGGFGGGGGGGGGGGGGGGGGGGGGGGGGGGGGGGFGGGGFGGGFGGGGGGGDFGEGGGGGGGGGGGGGGGGFFGGGGGGDDFGGDEEGGGG88CGFGFG?FE98FGGGFF,3:DGFGGGGGGGFFFFGEDFGFGGGECEGDEGGGGGG+6:C7+2+:CFFGGC=AG3?DFFB?FFFGGCDFFGGG@??*7*6CG*
@M03364:276:000000000-BLYN8:1:1101:19828:4079 2:N:0:1
GGACTACTAGGGTTTCTAATCCTGTTTGCTCCCCACGCTTTCGCACCTCAGTGTCAGTATCAGTCCAGGTAGTCGCCTTCGCCACTGGTGTTCCTTCCTATATCTACGCATTTCACCGCTACACAGGAAATTCCACTACCCTCTACCATACTCTAGCTTGCCAGTTTTGGATGCAGTTCCCAGGTTGAGCCCGGGGATTTCACATTCAACTTAACAAACCACCTACGCGCGCTGTACGCCCAGTAATTCCG
+
CCCCCFGGGGGGGGGGGGD@FEFGGGGGGGGGGCCGGGGGGGGGGGGGGGFGGGGDFEDFEGFGG?DF@FGGGGGGFGGGGGDFGGGGFGFGGGFCF?EEFGGEEGGGGFFGGGGGGGGG7B=8EFFGGGGGGGGA;,@E89BFGGGCG=,?BDAFGFDG+8EBFAEGEC?DEFGFEEGGG9D?@DGG,8ECGEGCEEGFFFG>FGGGFGCGG>+=C?CC4C*5=F=*(:BAD):<FFGECF26+;ACG7*
@M03364:276:000000000-BLYN8:1:1101:5440:4079 2:N:0:1
GGACTACCGGGGTATCTAATCCTGTTTGCTCCCCACGCTTTCGAGCCTCAGTGTCAGTTACAGGCCAGAGAGCCGCTTTCGCCTCCGGTGTTCCTCCATATATCTACGCATTTCACCGCTACACATGGAATTCCACTCTCCTCTCCTGCACTCAAGTCTCCCAGTTTCCAATGCACACAATGGTTGAGCCACTGCCTTTTACAGCAGACTTAAGAAACCACCTTCGCTCGCTTTACGCCCAATAAATCCGG
+
CCCCCGDFCGGGEGGGGGFGGGGGGGGGGGGGGGGGGGGGGGGGGGGGGFFGGGGGGFGGFGEFGGCFGGEECGGGGGFGGEGGCGGGGGGGFFGGGGFAFCFFGCDFECEGGGGGGGGD7@FGGGGGFAFEGGGGCEAEFGGGGGCDEFGGGGF=8,>EFGGGGFAGFGGD,@=,9EEFFG6@FGFGGGGG?EGEFGGFCGF**3AFGGGG7:FGGG,9A:*)089/9>EFCD7>>@E*5=@AGCCEGGD
@M03364:276:000000000-BLYN8:1:1101:21513:4088 2:N:0:1
GGACTACTCGGGTTTCTAATCCTGTTTGCTCCCCACGCTTTCGAGCCTCAGCGTCAGTTACAGACCAGAGAGCCGCCTTCGCCACTGGTGTTCCTCCATATATCTACGCATTTCACCGCTACACATGGAATTCCACTCTCCTCTTCTGCACTCAAGTCCTCCAGTTTCCAATGACCCTCCCCGGTTGAGCCGGGGGCTTTCACATCAGACTTAAAGAACCGCCTGCGCTCGCTTTACGCCCAATAAATCCG
+
CCCCCGGGGGGGGGGGGGGGGGGGGGGGGGGGGGGGGGGGGGGFGGGGGGGGGGGGGGGGGGGGGCGGGG?CGGGGGGGGGG,F7EFGGGGGGGGGGGFGGGGGGGGGGGGGGGGFGGGGGGGGGGGGFGGGGGGGGGGGFGGFEGGGGFGGC8EFDGGCDGGGFGGGGGFGGGGGGGEEC6CGGEEGFGGG:EEG=CGGFGFF><809FFG=DDCDFDGFGFFFFFF9EBFGGGFF:G5EEB)*C4):9)
@M03364:276:000000000-BLYN8:1:1101:16706:4098 2:N:0:1
GGACTACTGGGGTTTCTAATCCTGTTTGCTCCCCACGCTTTCGAGCCTCAGTGTCAGTTACAGGCCAGAGAGCCGCTTTCGCCTCCGGTGTTCCTCCATATATCTACGCATTTCACCGCTACACATGGAATTCCACTCTCCTCTCCTGCACTCAAGTCTCCCAGTTTCCAATGCACACACTGGTTGAGCCACTGCCTTTTACATCAGACTTAAGAAACCACCTTCGCTCGCTTTACGCCCCACAAATCCGG
+
CC@C<FGFG9<FCFGCGG9FFGGGFCCF9EEGG@FGGGE;FC:C<F@A8@CFGECFGF9FECGCFCDFFE8FC,@FE@D9@B@B7=CFGGDGAFF<,AABDBGGG9EB+48CF?EEB+:CCGD8>EFFEAF8E,,=EGGFG9>9DD,>F8CFD,@=E,;DFDDD,=@FE;,EDFAECF>+8DG3C>8@<E6@7:96E;CFCFFGF8>*2*5+=+5+3CFF5E*)0@A4>B>EG5+452C@55()*/+)22)
@M03364:276:000000000-BLYN8:1:1101:8965:4105 2:N:0:1
GGACTACAAGGGTTTCTAATCCTGTTTGCTCCCCACGCTTTCGCACCTGAGCGTCAGTCTTTGTCCAGGGGGCCGCCTTCGCCACCGGTATTCCTCCAGATCTCTACGCATTTCACCGCTACACCTGGAATTCTACCCCCCTCTACAAGACTCTAGCCTGCCAGTTTCGAATGCAGTTCCCAGGTTGAGCCCGGGGATTTCACATCCGACTTGACAGACCGCCTGCGTGCGCTTTACGCCCAGTAATTCCG
+
CCCCCGGC@FGGGGGGGFGGFFGFFGGGDGGGGFFFGGGGFGGGGEGGGGGGGGGGGGGGGGGGGGGGGEGGGGGGGGGGGGGGGFEGEGGGGAEAFGGGGGCGFCGGFGEGGGGGGGGGEGGGFGGGGGFGGGFDG8BFEGEGGGFCFDGDGCGFGCFFFGCGGFGGGCDFFGFECEF,<DEC<FGCCGGFEC*C?C8ECCFDFG4CDGGGG=DD6485>5=@1>BE?B3BDD<4B?GEE326*:=4*0*
@M03364:276:000000000-BLYN8:1:1101:10588:4112 2:N:0:1
GGACTACACGGGTTTCTAATCCTGTTTGCTCCCCACGCTTTCGAGCCTCAGTGTCAGTTACAGGCCAGAGAGCCGCTTTCGCCTCCGGTGTTCCTCCATATATCTACGCATTTCACCGCTACACATGGAGTTCCACTGTCCTCTTCTGCACTCAAGTTTCCCAGTTTCCGATGCACTTCTTCGGTTGAGCCGAAGGCTTTCACATCAGACTTAAAAAACCACCTGCGCTCGCTTTACGCCCAATAAATCCG
+
CCCCCGGGGGGGGGGGGGGGGGGGGGGGGGGGGGGGGGGGGGGGGGGGGGGGGGGGGGGGGGGGGGGGGGGGGGGGGGGGBGFFFGGGGGGGGGGGGGGGGGGGGGGGGGGGGGGGGGGGGGGGEGGGGFGGGGGGGGGGGFGGGGGGGGGGFGGGFGFGGGGGGGGGGGGGGGGGGGGGGGGGGGGGGFGGGGGGGGGGGGGGF>CGCGFGGGGGGDGD;FFFEFBF>>EFGGGCFDGGGE?FDGFFFGD
@M03364:276:000000000-BLYN8:1:1101:21216:4114 2:N:0:1
GGACTACCGGGGTTTCTAATCCTGTTTGCTCCCCACGCTTTCGCACCTGAGCGTCAGTCTTCGTCCAGGGGGCCGCCTTCGCCACCGGTATTCCTCCAGATCTCTACGCATTTCACCGCTACACCTGGAATTCTACCCCCCTCTACGAGACTCTAGCTTGCCAGTTTCAAATGCAGTTCCCAGGTTGAGCCCGGGGATTTCACATCTGCCTTAACAAACCGCCTGCGTGCGCTTTACGCCCAGTAATTCCG
+
CCCCCGGGGGGGGGGGGGGGGGGGGGGGGGGGGGDGGGGDGGGGEGGGFGGGGGGGGGGGGGGGEGEGGGGGGGGGGGGGGGDGGGGGGGGGGGGGGGGFFGGGGGGGGGGEGGGGGCEG:@DGGCDGGGGGGGGGGGEGGGGGGGGCCEGGGGGGGGGGFEEGGFGGGG?C9FGF<<>DCFF5F9:CGGGGGGGG:>E++;CDFGGF+2;CFGGDGGGGBCB?:@0B:75BG5CAF<DGGEFFG>FACD*
@M03364:276:000000000-BLYN8:1:1101:14372:4194 2:N:0:1
GGACTACTGGGGTTTCTAATCCTGTTTGCTCCCCACGCTTTCGCACCTGAGCGTCAGTCTTTGTCCAGGGGGCCGCCTTCGCCACCGGTATTCCTCCAGATCTCTACGCATTTCACCGCTACACAGGAAATTCCACTACCCTCTACCATACTCTAGCTTGCCAGTTTTGGATGCAGTTCCCAGGTTGAGCCCGGGGATTTCACATTCAACTTAACAAACCACCTACGCGCGCTTTACGCCCAGTAATTCCG
+
CCCCCFGGGGGGGGGGGGFGGGGGGGGGGGGGGGGGEGGGGGGDGGGGGGGGGGGGGGGGGGGGGGGGGGGGGGGGGGGGGGGGGGGGGGGGGFGGGGGGGGGGGGGGG7FEGGGGFFGGGGFGGGGGGGGGGGFFGGGGGGGGGGCFGGGGGGGGGGGGF7EFGGG;@EFGGGGGGGGGGGGFGGGGGFDEGGGGGEFFGFGDAGGG:FGGCF?FF4A=FGF@@F0=>>EEGGG)=BGG=569F*8)*:2
@M03364:276:000000000-BLYN8:1:1101:8018:4195 2:N:0:1
GGACTACTGGGGTTTCTAATCCTGTTTGCTCCCCACGCTTTCGAGCCTCAGTGTCAGTTACAGGCCAGAGAGCCGCTTTCGCCTCCGGTGTTCCTCCATATATCTACGCATTTCACCGCTACACATGGAATTCCACTCTCCTCTCCTGCACTCAAGTCTCCCAGTTTCCAATGCACACAATGGTTGAGCCACTGCCTTTTACATCAGACTTAAGAAACCACCTGCGCTCGCTTTACGCCCAATAAATCCGG
+
CCCCCGGGGGGGGGGGGGGGGGGGGGGGGGGFGGGGGGGGGGGGGEGFGGGGGGGGGGGGGGFGGGGGGGGGGGGGGGGGGGCFCFGG7FGGGGGGGGGGGGGGGGFFGGGGGGGGGGGGGGGGGGGGGCGGGGGGGGCFGGFGGGGGGCFGGGCGDGGFGGGGGGGGFGGGGGGGGGG6EFGGCGGGD>>FGGGFFFGGGGGDFGGFGGCGG7@C*ACGFGFFDB=A28ADG58;BFGDG>8AFGFEFG:
@M03364:276:000000000-BLYN8:1:1101:21944:4200 2:N:0:1
GGACTACTAGGGTATCTAATCCTGTTTGCTCCCCACGCTTTCGCACCTCAGTGTCAGTATCAGTCCAGGTAGTCGCCTTCGCCACTGGTGTTCCTTCCTATATCTACGCATTTCACCGCTACACAGGAAATTCCACTACCCTCTACCATACTCTAGCTGGCCAGTTTTGGCTGCAGTTCCCAGGTTGAGCCCGGGGATTTCACATCCGACTTGCCAGACCGCCTGCGTGCGCTTTACTCCCAGTAATTCCG
+
-C@C8EGGGAFF@<<FFEAEGGCEAEFFG9E8FCCFEGGGGGGG,C7EF8CFGGFCG<FFFFFEE<,CFE9EFCEGG@F9@,BBCAD?FGECFF9BCEC?C<4C;<<@FGGG<CADCGGG:+?E@FE8A<EFFBC4,48=E9E8,E>@EDFFGGECGG,,BFFDFGF,@>,6@E8,7=CFGF8+@,3DFGG68?:E;CCCCGG+BF5C5CD9*+*5*0;EDDF26A2/6?3)21/)+12+;.;/@+:57:*
@M03364:276:000000000-BLYN8:1:1101:6592:4233 2:N:0:1
GGACTACTGGGGTATCTAATCCTGTTTGCTCCCCACGCTTTCGAGCCTCAGTGTCAGTTACAGGCCAGAGAGCCGCTTTCGCCTCCGGTGTTCCTCCATATATCTACGCATTTCACCGCTACACAGGAAATTCCACTACCCTCTACCATACTCTAGCTTGCCAGTTTTGGATGCAGTTCCCAGGTTGAGCCCGGGGATTTCACATCCGACTTTACAGACCGCCTGCGTGCGCTTTACGCCCATGAATTCCG
+
CCCCCGGGGGGGGGGGGGGGGGGGGGGGGGGGGGGGGGGGGGGGGGGGGGGFGGGGGGGGGCAEGGGGFGGDGGGGGGGGDGGGGGGGGGGGGGGGGGGFGGGGGGFGGCFGGGGGGGGGGFGGGGGAFGGGGGGGGGGGGGFFFGGGGGGGGGGCGGGGGGGGGGFFDDFDGGFFGGAEECGFGGFGCCGGEEEGE5FF7+=CCFG>CDG4++486CGGFG>2BF@F88BEDDF<=;EEG>()*:7-:;0
@M03364:276:000000000-BLYN8:1:1101:8808:4281 2:N:0:1
GGACTACTGGGGTTTCTAATCCTGTTTGCTCCCCACGCTTTCGCACCTGAGCGTCAGTCTTCGTCCAGGGGGCCGCCTTCGCCACCGGTATTCCTCCAGATCTCTACGCATTTCACCGCTACACCTGGAATTCTACCCCCCTCTACAAGACTCTAGCCTGTCAGTTTCGGATGCAGTTCCCAGGTTGAGCCCGGGGATTTCACATCCGACTTGACAGGCCGCCTGCGTGCGCTTTACGCCCAGTAATTCCG
+
CCCCCGGGGGGGGGGGGGGGGGGGGGGGGGGGGGGGGGCFGGGGGGGGGGGGGEGGGGGGGGGFGGDGGGGGGGGGGGGGGGEGCFGGGGGGGGGGGGGGCGGGGGGGGGGEGGGGGGGGGGFGGGGGGGGFGGF9DCFEGGGFDFFCFFGG?9FCGGGGGF7DFGFCEGCBC>?EFEG7DFCGFGGGCFFGGEGGGGGCFCGGFGG3CDGDG7>FFDCEAGB0:FF@175:CCC<F:88E56<C79AFG9
@M03364:276:000000000-BLYN8:1:1101:22117:4311 2:N:0:1
GGACTACTCGGGTTTCTAATCCTGTTTGCTCCCCACGCTTTCGAGCCTCAGTGTCAGTTACAGGCCAGAGAGCCGCTTTCGCCTCCGGTGTTCCTCCATATATCTACGCATTTCACCGCTACACATGGAATTCCACTCTCCTCTCCTGCACTCAAGTCTCCCAGTTTCCAATGCACACAATGGTTGAGCCACTGCCTTTTACATCAGACTTAAGAAACCACCTGCGCTCGCTTTACGCCCAATAAATCCGG
+
CCCCCGGGFGGGEGGGGGGGGGGGGGGGGGGGGEGGGGGGGGGGGCGFGGGGGGGGGGGGGGGGGGGGGFFEGGGGGGDGGGGGFGGGGGGGGGGGGGGGGGGGGGFGEGGGGGGGAFGGGFGGGG<FGFGGGGGGFFGDGGGD=FF?GGGGFFGFGG,>EFGG@F9@DGGGDGCFGGGD,>DGG>FGGGFGCCFFDGGFGGFGFCFFGGGGFGFCGGEGF>FE=/>5>>?B<FFEFDEDE3=)>CFCFD5
@M03364:276:000000000-BLYN8:1:1101:5734:4326 2:N:0:1
GGACTACTGGGGTTTCTAATCCTGTTTGCTCCCCACGCTTTCGAGCCTCAGTGTCAGTTACAGGCCAGAGAGCCGCTTTCGCCACCGGTGTTCCTCCATATATCTACGCATTTCACCGCTACACATGGAATTCCACTCTCCTCTTCTGCACTCAAGTCTCCCAGTTTCCAATGACCCTCCCCGGTTGAGCCGGGGGCTTTCACATCAGACTTAAGAAACCGCCTGCGCTCGCTTTACGCCCAATAAATCCG
+
CCCCCGGGGGGGGGGGGGFGGGGGGGGGGGGGGGGGGGGGGGGGGGGGFGFGGGGFGFGGFGGGGGGGGGFGGGGGGGGGGGGGDFGGFGEGGFGGGGGFGGGGGGGGGGGGGGGGGFGGEGGGGGGGF9EFGGGGGGGGG8EFFGDFGGGGG8FEFG9CGGGFADGGGGGGGGGGCFGEE6EEGD6@CC:CGGGGGGGGFFGGFGGGGGGGGGC7CGGGFGFF@A>AF>5BCFG>F:E>EB,7C7@AFGC
@M03364:276:000000000-BLYN8:1:1101:25324:4356 2:N:0:1
GGACTACAGGGGTATCTAATCCTGTTTGCTCCCCACGCTTTCGCACCTGAGCGTCAGTCTTTGTCCAGGGGGCCGCCTTCGCCACCGGTATTCCTCCAGATCTCTACGCATTTCACCGCTACACCTGGAATTCTACCCCCCGCTACAAGACTCTAGCCTGCCAGTTTCGGATGCAGTTCCCAGGCTGAGCCCGTGGATTTCACATCCGACTTGACAGACCGCCTGCGTGCGCTTTACGCCCAGTAATCCCG
+
CCCCCGFFFGGEGFGGGFGFFGFFGFGGGGFGGGG:7FDCFEDCC@CFGAFFF::CCF<FGCC6EFGEG7E7C7BF+FGGGE8,BFCFFCDCG9EF8BEGCFEGEEFC7B+8A,AC<CFGGG,A@,AF<CDFD,@F9@6FE+@C>CFF@3,=,@C,,6>6C:ECF99>>55C>F7@;FD;9,?>*,44/CC57*=**+?C+++21;;7<)1*7*;+>F5A)*84<)1015))9<FDF0C85>,/:**)**1
@M03364:276:000000000-BLYN8:1:1101:5057:4374 2:N:0:1
GGACTACTCGGGTTTCTAATCCTGTTTGCTCCCCACGCTTTCGCACCTGAGCGTCAGTCTTTGTCCAGGGGGCCGCCTTCGCCACCGGTATTCCTCCAGATCTCTACGCATTTCACCGCTACACCTGGAATTCTACCCCCCTCTACAAGACTCTAGCCTGCCAGTTTCGGATGCAGTTCCCAGGTTGAGCCCGGGGATTTCACATCCGACTTGACAGACCGCCTGCGTGCGCTTTACGCCCAGTAATTCCG
+
CCCCCGGGGGGGGGGGGGGGGGGGGGGGGGGGGGGGGGGGGGGGGGGGFFGGGGGGGGDGGGGGGGGGGGGGGGEGEGGGGGGGGGGDGDGGGGFGFGGGGGDGGGGGGEGGGGGGGGGGGGGGGGGGCFGGGGFACD@FGEEDDF96>DCDBD9@FFGGGGGGFFFGGGEGGGGGGGCCFBDD<9<EGGGGGGGGCECFGGGGFGCDCD59FFFFGGGC>E>?FFFF?FBDCDG29:GEE>?FGGBACC9
@M03364:276:000000000-BLYN8:1:1101:25096:4384 2:N:0:1
GGACTACTGGGGTATCTAATCCTGTTTGCTACCCATGCTTTCGAGCCTCAGCGTCAGTTACAGACCAGACAGCCGCCTTCGCCACTGGTGTTCCTTCCTATATCTACGCATTTCACCGCTACACAGGAAATTCCACTACCCTCTACCATACTCTAGCTTGCCAGGTTTGGATGCAGTTCCCAGGTTGAGCCCGGGGATTTCACATTCAACTTAACAAACCACCTACGCTCGCTTTACGCCCAGTAATTCCG
+
CCCCCGGGGGGGGGFEDDFGFGFGGGGGFGGGF?9F@FGGGGGGGGGGGGDGGGGGGGGG@<EEGFGG8DF8EGCGGGGGGGGGGGFGFGFEGGGA9E9FCCEGGGGGGCGGF9FFGGGGGGGGFGGCE@FGDGGGGFF<EEGD=;E?F8EGGFG;;>,=EG,>+8>BECE,8DA=EFFF,3@D,@,,,@D?@CE6?C?99CGGAGFGDD>:;7FFCFG56CE@BA@A2?68*9FFFFDEE>=6@>6)1:*
@M03364:276:000000000-BLYN8:1:1101:21612:4466 2:N:0:1
GGACTACTGGGGTTTCTAATCCTGTTTGCTCCCCACGCTTTCGCACCTCAGTGTCAGTATCAGTCCAGGTAGTCGCCTTCGCCACTGGTGTTCCTTCCTATATCTACGCATTTCACCGCTACACAGGAAATTCCACTACCCTCTACCATACTCTAGCTTGCCAGTTTTGGATGCAGTTCCCAGGTTTATCCCGGGGATTTCACATTCAACTTAACAAACCACCTACGCGCGCTTTACGCCCAGTTATTCCC
+
CCCCCGFFGGGGGGGGGFGGGGG,EF@FDFFFGGGF7FDGGGGGGGG8EEFGFGGFEFEGGCAFCC@A,F9FFGGCDFFFDGG>FGG8FGGDAFEEEFFFFFFFGGFGGGGCFGG9FDGGD@9A4F<FFCFEGFAF;,@=EFGFGGF8=,,?9;,=EFFFGGFGEFDE=E8EFEGGGFDFGG86FG9=,;@868CEGGG622,+4;C@++5<CCAC7*=C*=:>=F55(?))>DC)63:=*:1;+379:30
@M03364:276:000000000-BLYN8:1:1101:16557:4468 2:N:0:1
GGACTACCGGGGTATCTAATCCTGTTTGCTCCCCACGCTTTCGAGCCTCAGTGTCAGTTACAGGCCAGAGAGCCGCTTTCGCCTCCGGTGTTCCTCCATATATCTACGCATTTCACCGCTACACATGGAATTCCACTCTCCTCTCCTGCACTCAAGGCTCCCAGTTTCCAATGCACACAATGGTTGAGCCACTGCCTTTTACATCAGACTTACGAAACCACCTGCGCTCGCTTTACGCCCAATAAATCCGG
+
CCCCCGFGCGCCGGGGGGGGGFGFGGGGGGFFFGFEGGDGGG:<EFGGGGGG<F<FCGGGGGF@DGGGGFGFGGFGGGGGEEDFGGGGG:FGGDDFFGFGGGF,EFGGFGEGDGGFGGD8FGF8EFFFFFGGGGGGGGCEG88DFECGGGGFGFGF,+@DB7=8@EFDGD9DDCDFGFE6EECDDGG6?F?89CBFGGGGGGGGFC?*3ADC+/CFDD6C?CA(58>E@BB:FC@CFFGC=A@F>CC?6CD
@M03364:276:000000000-BLYN8:1:1101:21578:4477 2:N:0:1
GGACTACCAGGGTATCTAATCCTGTTTGCTCCCCACGCTTTCGCACCTGAGCGTCAGTCTTTGTCCAGGGGGCCGCCTTCGCCACCGGTATTCCTCCAGATCTCTACGCATTTCACCGCTACACCTGGAATTCTACCCCCCTCTACAAGACTCTAGCCTGCCAGTTTCGAATGCAGTTCCCAGGTTGAGCCCGGGGATTTCACATCCGACTTGACAGACCGCCTGCGTGCGCTTTACGCCCAGTAATTCCG
+
CCCCCFEFGGGGF8EFGGGGGGGGGGGFGGGF@F@FGGGGGGGGGGGFFE8@FGGGGC@FFFFGFFGGFGGGGGGGGGGGGDEG7FGGGCGGGGGGF@FF?FCFFGGGFDGGGGGGGGGGGGGGGGGGGGFFFGGD9BDCCEGFGFGGFGGDGGFGGGGGFGGGGG9;CEGGCGGFGGFGGGGGGGG6C@?EE8CGEGGGG8?FF4C5<DDGGGC76*;5>=EF@FFE:DEFGGGF42C5C@?FGGFBGGD
@M03364:276:000000000-BLYN8:1:1101:20282:4545 2:N:0:1
GGACTACTGGGGTATCTAATCCTGTTTGCTCCCCACGCTTTCGAGCCTCAGTGTCAGTTACAGGCCAGAGAGCCGCTTTCGCCTCCGGTGTTCCTCCATATATCTACGCATTTCACCGCTACACATGGAATTCCACTCTCCTCTCCTGCACTCAAGTCTCCCAGTTTCCAATGCACACAATGTTTGAGCCACTGCCTTTTACATCAGACTAAAGAAACCACCTGCGCTCGCTTTACGCCCAATAAATCCGG
+
CCCCCGGGGGGDEGGGGGGGGGGGGGGGGGGCGGGGGEGGGGGGGGGGCFFCEFFGFFGGGGCF@CFGGG8FGFGEGFFFEGGG,@>FGCFCEGECFEGGGFGEGFGGGGGGGFGEGGGEEGGGFGGDGFGGGEGGCFG8EF8=F,EDGGCFGCEDC,,@D88DFFFGGGGFDFA88EEDGFDFFGC?EFGC6DD,<FGCCDF;+<9**2*342:FFG>EFCF<9*:@285;*7C>/5BCGFFF>:A38C3
@M03364:276:000000000-BLYN8:1:1101:11960:4549 2:N:0:1
GGACTACTCGGGTTTCTAATCCTGTTCGCTACCCATGCTTTCGAGCCTCAGCGTCAGTTACAGACCAGACAGCCGCCTTCGCCACTGGTGTTCTTCCATATATCTACGCATTTCACCGCTACACATGGAGTTCCACTGTCCTCTTCTGCACTCAAGTCTCCCAGTTTCCAATGCACTTCTTCGGTTGAGCCACTGCCTTTTACATCAGACTTAAGAAACCACCTGCGCTCGCTTTACGCCCAATAAATCCG
+
CCCCCG8FFGGGGGGGGGGG9FGGGGGGGGGCFGCEGGGGFDC@C7EGF<FFGGGGGGGFAEEDGGGGGDGGGGGGGGGGGGGEGCFFEFGGGGCGFGGGGGGGGCAD@CFGGFGGGCFGCFGGGCFEGGGGGFGGGCGGGGGF9;9BFE8=DFFDE;C;B@?EAF,C,>3;DFGFGGFFGFEEGGEC@F6,@DGG6EFC+2@E1<<C9C;9DCFFGC?GAGD=<49AA4DFGCF=F9CGE>1)8C+);*:
@M03364:276:000000000-BLYN8:1:1101:23264:4552 2:N:0:1
GGACTACCCGGGTTTCTAATCCTGTTTGCTCCCCACGCTTTCGAGCCTCAGTGTCAGTTACAGGCCAGAGAGCCGCTTTCGCCTCCGGTGTTCCTCCATATATCTACGCATTTCACCGCTACACATGGAATTCCACTCTCCTCTCCTGCACTCAAGTCTCCCAGTTTCCAATGCACACAATGGTTGAGCCACTGCCTTTTACATCAGACTTAAGAAACCACCTGCGCTCGCTTTACGCCCAATAAATCCGG
+
CCCCCGGGGGGGGGGGGGFGGGGGGGGGGGGGGGGGGGGGGGGGCGGGGGGGGGGGGGGGGGGFFFGGGGGGGGGGGE,F,CEEGFEGGGGGGGGGGGGGGGGGGGGGGGGGGGGGGDGGGGGGGGGGF@FFGFFGGGGGGGG8EGGDCFDDFGGGGGE>EFFFGGF,7CFGFFFAFGDF,@,7@CGGF8FGGGGGGGGFGCCFFGG5C>ED:7+BGG:?F5?2<BA588>AFFGC5;CE=F@AGGFFFGC
@M03364:276:000000000-BLYN8:1:1101:14393:4556 2:N:0:1
GGACTACCGGGGTATCTAATCCTGTTTGCTCCCCACGCTTTCGCACCTGAGCGTCAGTCTTTGTCCAGGGGGCCGCCTTCGCCACCGGTATTCCTCCAGATCTCTACGCATTTCACCGCTACACCTGGAATTCTACCCCCCTCTACAAGACTCTAGCTTGCCAGTTTTGGATGCAGTTCCCAGGTTGAGCCCGGGGATTTCACATCCGACTTGACAGACCGCCTGCGTGCGCTTTACGCCCAGTAATTCCG
+
CCCCCGGDGGGGGGGGGFGGEGGGGGGGGGGGGGGEGGGGGGGGGGGGGGGFG@FEEGGGGGGGGGFGGGGGGG>CEGGGGGGCFGGGGGGGGGGGGGGFFGGGGGGGGDFGGGGGGDEG@GGGFGGGGGEFGFGGGG=FGEEGGFGGGFCCDCFGFFFFDGGGFFGG8CFFGGGGGGGCG9BEGGGGGFGGGDGC5CC?C7FFFGGGGDDDGGGFFFGGEGE6?F>E:@FBDC3:F6E:C@3<>:8)?*7
@M03364:276:000000000-BLYN8:1:1101:20634:4564 2:N:0:1
GGACTACAAGGGTATCTAATCCTGTTTGCTCCCCACGCTTTCGAGCCTCAGTGTCAGTTACAGGCCAGAGAGCCGCTTTCGCCTCCGGTGTTCCTCCATATATCTACGCATTTCACCGCTACACATGGAATTCCACTCTCCTCTCCTGCACTCAAGTCTCCCAGTTTCCAATGCACACAATGGTTGAGCCACTGCCTTTTACATCAGACTTAAGAAACCGCCTGCGCTCGCTGTACGCCCAATAAATCCGG
+
CCCCCGGGGGGGGGGGGGGGGGGGGGGGGGGGGGGGGGGGGGGGGGGGGGGGGGGGGGGGGGGGGGGGGGGGGGGGGGGGGGGGGGGGGEGGGGGGGGGGGGGGGGGGGGGDGGGGGGGGGGGGGGGGGGGGGGGGFCFGGGGGGGGGGGGGGGGGGGGGGGGGGGGGGGGGGGGGFGGGGGGGGGDEGEEGGCDGGGGGDFFCFGGGGGF>FDGGGGGGEEEFFFFEDFFF*::8AFEEGFFFGGF?C3:
@M03364:276:000000000-BLYN8:1:1101:15347:4611 2:N:0:1
GGACTACAGGGGTTTCTAATCCTGTTTGCTCCCCACGCTTTCGCACCTCAGTGTCAGTATCAGTCCAGGTAGTCGCCTTCGCCACTGGTGTTCCTTCCTATATCTACGCATTTCACCGCTACACAGGAAATTCCACTACCCTCTACCATACTCTAGCTTGCCAGTTTTGGATGCAGTTCCCAGGTTGAGCCCGGGGATTTCACATCCGACTTGACAGACCGCCTGCGTGCGCTTTACGCCCAGTAATTCCG
+
CCCCCGGGGGGGGGGGGGGGGGGGGGGGGGGGGGGGGGGGGGGGGGGGGGGGGGGGGGGGGGGGGGGGGGGGGGGGGGGGGGGGGGGGGGGGGGGFGGGGGGGFGGGFGGGGGGGGGGGGGGDGGGGGGGGGGGGGGGGFGGGGGGGGGGGGGGGGGGGGGGGDFEGFGEGGGGGGGGFCFGGGGGGGGGGCEGCE@EC?FGGGFGGDDDGGGGGFGGGGFGF>FF>?FFEFGGG9F0;EEFFA>:CCGG;
@M03364:276:000000000-BLYN8:1:1101:25963:4620 2:N:0:1
GGACTACTGGGGTTTCTAATCCTGTTTGCTCCCCACGCTTTCGCACCTGAGCGTCAGTCTTTGTCCAGGGGGCCGCCTTCGCCACCGGTATTCCTCCAGATCTCTACGCCTTTCACCGCTACACCTGGAATTCTCCCCCCCTCGTCAAGACTCAAGCCTGCCAGTGTCGAATGCAGTTCCCCGGTTCAGCCCGGGGATTTCACATCCGACTTGACAGTCTGCCTTCGTGCGCTTTACGTCCATGACTCCCC
+
-A8ACFGGGGGGD+BCEF,EEEEFG9EEFG9FCCE76C:;<C,,,7F<E,CFG@FGD<FFG,6CCF,,68+FFG>FEGEE<CFE,A+C>>?FFGF<8AFF9,E,CEF@++,8EED?F7BEDB:<@==,,,C>DE9F,++83830+3@>BC:+>,4,,38,:8:D,,738>*>,>2,5:CD,,41=E*,4,:CE=EDE**ADFF7+2***27C>***90<+*0/))18@(5>:)**64:2*:.)/**1)29/
@M03364:276:000000000-BLYN8:1:1101:12547:4626 2:N:0:1
GGACTACCAGGGTTTCTAATCCTGTTTGCTCCCCACGCTTTCGCACCTCAGTGTCAGTATCAGTCCAGGTAGTCGCCTTCGCCACTGGTGTTCCTTCCTATATCTACGCATTTCACCGCTACACAGGAAATTCCACTACCCTCTACCATACTCTAGCTTGCCAGTTTTGGATGCAGTTCCCAGGTTGAGCCCGGGGATTTCACATTCAACTTAACAAACCACCTACGCGCGCTTTACGCCCAGTAATTCCG
+
CCCCCGGGGGGGGGGGGGGGGGGGGGGGGGGGGGFGGGGGGGGGGGGGGGGGGGGGFGGGGGGGGFGGFGGGGGGGGGGGGGGGGGGGGGGGGGGGGGGGGGGFEFFGGGGGGGGGGGGGEGGGGGGGGGGGGGGGGGGGGEDGGGGGGGGGGGGGFFGFDGFFEFDGGGCCFGGGGGGGGGCGGGG8FFGFEEEGEEGGGGGCF+;CC@FFGGFCC*,=FG>:@FABF)?DDDC;FFG>EB;FGGCEFG7
@M03364:276:000000000-BLYN8:1:1101:19623:4684 2:N:0:1
GGACTACCCGGGTTTCTAATCCTGTTTGCTCCCCACGCTTTCGCACCTCAGTGTCAGTATCAGTCCAGGTAGTCGCCTTCGCCACTGGTGTTCCTTCCTATATCTACGCATTTCACCGCTACACAGGAAATTCCACTACACTCTACCATACTCTAGCTTGCCAGTTGTGGATGCAGTTCCCAGGTTGCGCCCGGGGATTTCACCTTCAACTTAACAAACCACCTACGCGCGCTTTACGCCCAGTAACTCCC
+
@@@CCGGDGFGGGGEGGGGGGAFFFEGGGGCFCGG@FFGGGGGGGGGFGGFEFFGGFFFFGFEFCFF@F@FFGG>@FGGGGGGEGGGGG8FCA?ECFGGGGAFFF9EFEF74CFFGGGGDCC,AEFGC,4EE9FGGECF,@EEGGF,=EGFD9;EF,@FFG,,D,@,@+3,6,DEFGGCGF9DFD9?8+@:6C6+@CEEECFD2;AF77CF>:F++2;DF45?=3?=E2>A:>DCCFFDECD@F72+67>*
@M03364:276:000000000-BLYN8:1:1101:10214:4705 2:N:0:1
GGACTACAGGGGTATCTAATCCTGTTTGCTCCCCACGCTTTCGCACCTCAGTGTCAGTATCAGTCCAGGTAGTCGCCTTCGCCACTGGTGTTCCTTCCTATATCTACGCATTTCACCGCTACACAGGAAATTCCACTACCCTCTACCATACTCTAGCTTGCCAGTTTTGGATGCAGTTCCCAGGTTGAGCCCGGGGATTTCACATTCAACTTAACAAACCACCTACGCGCTCTTTACGCCCAGTAATTCCG
+
CCCCCGGGGGGGGGGGGGGGGGGGGGGGGGGGGGGGGGGGGGGGGGDGGGGGGGGGGGGGGGGGGGGGFGGGGGDGGGGGGGGGGGGGGGGGGGGGGGGGGGGFGGGGGGGGGGGGGGGGGGGFFGFDDGGGGGFGF8EFGGGFGGGGGGGGCGFGFGGGGGFGG9FGCGF9EFG8FEGGGGGGGGF8DGFGGGGG>BEE9;FGFFGF@CCFG7C9;48CA>@=:F)?24)8CFCEF@5E7:6A>>:<FD;
@M03364:276:000000000-BLYN8:1:1101:7602:4720 2:N:0:1
GGACTACCAGGGTTTCTAATCCTGTTTGCTCCCCACGCTTTCGCACCTGAGCGTCAGTCTTTGTCCAGGGGGCCGCCTTCGCCACCGGTATTCCTCCAGATCTCTACGCATTTCACCGCTACACCTGGAATTCTACCCCCCTCTACAAGACTCTAGCCTGCCAGTTTCGAATGCAGTTCCCAGGTTGAGCCCGGGGATTTCACATCCGACTTGACAGACCGCCTGCGTGCGCTTTACGCCCAGTAATTCCG
+
CCCCCGGGGGGGFGGGGGGGGGGGGGGGGGGGGGGGGGGGFGEGEGGGGGGGGGGDEFGGGFGGGGGCGG7FGGGGGGGGGGGGGGGDGDFGGGGGGGGG<A;EGGGGDGGGGGGGGGGGGGGGFFGCGGAFFGGGGGGGGGGGGG99DDGGFGEFF69BFGGGGFC>CFGG99EAEFGDFF6D?DEF?7FFEGGDGDF6CGGFFGCC*CDGGGGFGGGCAGFDFF>@<@@FDGG<*4E8C5?F7CFDGF>
@M03364:276:000000000-BLYN8:1:1101:13072:4736 2:N:0:1
GGACTACACGGGTTTCTAATCCTGTTCGCTACCCCTACTTTCGCACCTTAGTGTCAGTACCAGTCCAGGTAGTCGCCTTCGCCACTGGAGTTCCTTCCTCTATCTACCCATTTCACCGCTAGACAGGAAGTTCCGCTACCCTCCACCATACTCTAGCTTGCCAGTTTTGGCTGCAGTTCCCAGGTTGAGCCCGGTGCTTTCAACTGCAACTTAACAAACCACCTATGCCCGCTTTCCCCCCGGTACTTCCG
+
---A8CF<FC:7C;@D<,CFF6,F;C;@@CB@,,,:,CCC@CEG>6@F,;@;@FF,,;,,6<E@@FF<@6,,C,++8@@F7,8@@<CF,9EEFC;EE,,,,5CCF<F,BFGC,CFGGECG++,,>,A<<,9EFG+FE+CFEFE+,,@>E,8B9,4=9,6>=>88F9DG86,3=88,@=3@A@,+83,,6,3@E?+@*37,+?,+?*;**;7C788:*;=**=9))+1+*2:57/:*4*=C:)1.)*;7:7/
@M03364:276:000000000-BLYN8:1:1101:22564:4754 2:N:0:1
GGACTACCAGGGTTTCTAATCCTGTTTGCTCCCCACGCTTTCGCACCTGAGCGTCAGTCTTTGTCCAGGGGGCCGCCTTCGCCACCGGTATTCCTCCAGATCTCTACGCATTTCACCGCTACACATGGAATTCCACTCTCCTCTCCTGCACTCAAGTCTCCCAGTTTCCAATGCACACAATGGTTTAGCCACTGCCTTTTACATCAGACTTAAGAAACCACCTGCGCTCGCTTTACTGCCAATAAATCCGG
+
CCCCCGGEGGGGFGGGGGGGFGGGGGGGGGCGGGC:CF,CFEGGC:FFGCEFG@FGGD<<FDF<FFFGG,:CGGFGFGFFGGGGG,@FGGGGGGGGGG<EGGGFGGGGGGGGGGGGGECCGGGGGGGEGFFGGGFGGF9,=EGGFGFGGGGGFGFGF93>EFGGGGGGGCGFGDFGFC>+468>F,@<A,,,15@64DFCGGCFF+7*;*=8DGGGC8,48E4((8(068)):F7C6)?++A@FGF8?DGG
@M03364:276:000000000-BLYN8:1:1101:4730:4760 2:N:0:1
GGACTACCGGGGTTTCTAATCCTGTTTGCTCCCCACGCTTTCGCACCTCAGTGTCAGTATCAGTCCAGGTAGTCGCCTTCGCCACTGGTGTTCCTTCCTATATCTACGCATTTCACCGCTACACAGGAAATTCCACTACCCTCTACCATACTCTAGCTTGCCAGTTTTGGATGCAGTTCCCAGGTTGAGCCCGGGGATTTCACATTCAACTTAACAAACCACCTACGCGCGCTTTACGCCCAGTAATTCCG
+
CCCCCGGGGGGGGGGGGGGGGGGGGGGGGGGGGGGGGGGGGGGGGGGGGGGGGGGGGGGGGGGGGGGGGGGGGGGGGGGGGGGGGGGGGGGGGGGGGGGGGGGFFEFFGDGGGGGGGGGGGGGGGGF@FGGGGFGFFGGGGGGGFGGGGCGGDDGGGGG8CFGGGGGGGGCFDFGGGGGGGGGGGFGFFCFFGGGG5CFGGGGGFCFGGFFFG7>CGFCFFGF2(;>?@D>BG:FFFFGGGB;AF+8<GD2
@M03364:276:000000000-BLYN8:1:1101:21276:4781 2:N:0:1
GGACTACTGGGGTTTCTAATCCTGTTTGCTCCCCACGCTTTCGAGCCTCAGCGTCAGTTACAGACCAGAGAGCCGCCTTCGCCACTGGTGTTCCTCCATATATCTACGCATTTCACCGCTACACATGGAATTCCACTCTCCTCTTCTGCACTCAAGTTTCCCAGTTTCCAATGACCCTCCCCGGTTGAGCCGGGGGCTTTCACATCAGACTTAAGAAACCGCCTGCGCTCGCTTTACGCCCAATAAATCCG
+
CCCCCGFGFGGGGGGGGGGGGGGGGGGGGGGGGGGGGGGGGGGGGGGFGGCGDFGGGGGGGGG9<CFG@CFCGGEGGGGGGGGGGGGGECGGGGGGFFGGFFGGGGGGGGGGGGGGGGGDCEGG9,FCFCFFGGGFG8DFGAEGDGGGG8FGGCCCFDC,,CFFGBFGCF,==B9DDD==+68BFC6EGGGC*;EGGCGFFGGGA<CFCGGGF77CF*AF35;;8ABD98)<DGCBF:DEC3:F6FF<FGD
@M03364:276:000000000-BLYN8:1:1101:24289:4782 2:N:0:1
GGACTACTAGGGTTTCTAATCCTGTTTGCTCCCCACGCTTTCGAGCCTCAGTGTCAGTTACAGGCCAGAGAGCCGCTTTCGCCACCGGTGTTCCTCCATATATCTACGCATTTCACCGCTACACATGGAATTCCACTCTCCTCTCCTGCACTCAAGTCTACCAGTTTCCAATGCATACAATGGTTGAGCCACTGCCTTTTACACCAGACTTAATAAACCACCTGCGCTCGCTTTACGCCCAATAAATCCGG
+
CCCCCGGGGGGGGGGGGGFFGGGGGGGGGGGGGGFGGGGGGGGGGGGGGGGGGFGFFGG<FGGG?FFGGGGGFEEGGGGGGGDEFDEGGGGGGFGGGGFEG<EGGGFGGGGGGFGFGEEEFEGFGGGGGGGCGFGG;EEFGGGFGGGCFFFF?F?FEFFFADF?FGGGGCEGGF9DDDCEFFFFGDFFG8DFGG9FCFCGCGFCAFC>7CCFFFC9CG,@?C9BBE=B=45859D4A?GEG:;FGGF?DD9
@M03364:276:000000000-BLYN8:1:1101:15005:4814 2:N:0:1
GGACTACAGGGGTTTCTAATCCTGTTTGCTCCCCACGCTTTCGAGCCTCAGTGTCAGTTACAGGCCAGAGAGCCGCTTTCGCCTCCGGTGTTCCTCCATATATCTACGCATTTCACCGCTACACATGGAATTCCACTCTCCTCTCCTGCACTCAAGTCTCCCAGTTTCCAATGCACACAATGGTTGAGCCACTGCCTTTTACATCATACTTAAGAAACCACCTGCGCTCGCTTTACGCCCAATAAATCCGG
+
CCCCCGGGGGGGGGGGGFFGCFGGGGGGGGGGGGGGGGGGGGGGGGGGFGGGGGGGGGGGGGGGGGGGGGGGGGGGGGFGGGGGG=FFGGFFGGGFEFFEGGGGGGGGGGGGGGGGFCFEGEFF9FGGFFFGFGFDGGGGGGGGGGGDE,@DFBD3EED9DG8FGGGGGG9=@DFC8=C?F9DGFGGGFC,@CFGGGFCE7A;24:+?CCBF@C777@,;@**::?292?A;5C+9>@CEG33;:@+9CGC
@M03364:276:000000000-BLYN8:1:1101:18320:4849 2:N:0:1
GGACTACTAGGGTTTCTAATCCTGTTTGCTCCCCACGCTTTCGAGCCTCAGTGTCAGTTACAGGCCAGAGAGCCGCTTTCGCCTCCGGTGTTCCTCCATATATCTACGCATTTCACCGCTACACATGGAATTCCACTCTCCTCTCCTGCACTCAAGTCTCCCAGTTTCCAATGCACACAATGGTTGAGCCACTGCCTTTTACATCAGACTTAAGAAACCACCTGCGCTCGCTTTACGCCCAATAAATCCGG
+
CCCCCGGGGGGGGGGGGGFGGGGGGGGGGGGGGGGGGGGGGGGGGGGGGGGGGGGGGGGGGGGGGGGGGGGEGGGGGGDFGGGGGGGGGGCGGGGGGGGGGGGGGFGGGGGGGGGFGDGGGGGGGFGGGGGGDGGGBFFFFGGFGGGGGGGGGGGGGGGGFFDFGFBFFGGGGGDFA8@FFCFFGGFGGG?CGGGGGFFGFFFCCFGDGGGGF>DFG5CGFGF=999?AEFEG*=C45**7),);CA.09C
@M03364:276:000000000-BLYN8:1:1101:25229:4878 2:N:0:1
GGACTACTAGGGTTTCTAATCCTGTTTGCTCCCCACGCTTTCGCACCTGAGCGTCAGTCTTTGTCCAGGGGGCCGCCTTCTCCACCGGTATTCCTCCAGATCTCTACGCATTTCACCGCTACACCTGGAATTCTACCCCCCTCTACAAGACTCTAGCCTGCCAGTTTCGGATGCAGTTCCCAGGTTGAGCCCGGGGATTTCACATCCGACTTGACAGACCGCCTGCGTGCGCTTTAAGCCCAGTAATTCCG
+
CCCC8FGCDFFGGGGGG9FGGGGGGFGF9C@FG;FGCEG7FGGGGGGGEFGGGGDG:F9EFGGG<,CEECC+CCEFGGG@,:,C6EE@CG7FG9DA=FF<EFCFF,,AFDCFGFAFGGGGCG@FGF<FBFGGGGGGG,@:CGGGGG>D98D7D@BFGGFFGFFGCF9;ABC>EF,,@<D:@AEEFEGFFCC:C*885;EGGG?@@C<*C<CDDD<+**3:35><=:9B?E3<GCGF*6CCC).97>?A:0*
@M03364:276:000000000-BLYN8:1:1101:9930:4884 2:N:0:1
GGACTACAAGGGTTTCTAATCCTGTTTGCTCCCCACGCTTTCGCACCTGAGCGTCAGTCTTTGTCCAGGGGGCCGCCTTCGCCACCGGTATTCCTCCAGATCTCTACGCATTTCACCGCTACACCTGGAATTCTACCCCCCTCTACAAGACTCTAGCCTGCCAGTTTCGGATGCAGTTCCCAGGTTGAGCCCGGGGATTTCACATCCGACTTGACAGACCGCCTGCGTGCGCTTTACGCCCAGTAATTCCG
+
CCCCCGGGGGGGGGDGGGGFGGGGFGGGGGGGGGGGGGGGGGGGGGGGGFGGGGGGGGGGGGGFFGGFGGDGGGGGGGGGGGGGGGGGGDDGFGGGGGGGGGGGGGGGGGGGDGFEGGGGEGGGGGGGGGF:>FGGGGDGGGGGGGGFDDFDGGGDGGGGGGGGGGGGGGGCEGGGGGGGGG?EC9:CEFFCEGGCEGGFFGGFFGFGDCCDGCG+><FFECEFFFFFFFFEDGGFF:GCE>09**9<FG7
@M03364:276:000000000-BLYN8:1:1101:9382:4890 2:N:0:1
GGACTACTAGGGTTTCTAATCCTGTTTGCTCCCCACGCTTTCGAGCCTCAGTGTCAGTTACAGGCCAGAGAGCCGCTTTCGCCTCCGGTGTTCCTCCATATATCTACGCATTTCACCGCTACACATGGAATTCCACTCTCCTCTCCTGCACTCAAGTCTCCCAGTTTCCAATGCACACAATGGTTGAGCCACTGCCTTTTACATCAGACTTAAGAAACCACCTGCGCTCGCTTTACGCCCCATAAATCCGG
+
CCCCCGGGGGGGGGGGGGGGGGGGGGGGGGGGGGGGGGGGGGGGGEGFGFGGGGGGGGGGGGGFFFGCCFFGGGGGGGGGGGGEGGGGGGGFG@CEFGGGGGGGGGGGGGGGGGGGGGGGFEFGGGFGFEGGGGGGGDFGGGFGFFGGGGGGGGGGGGCDFFFGFGGG:FGGFGA8D?C8998FGGCEFC,@6:@DCGGGFFF+4=:?77CD7+=29A8,*@A=DFFF>B4ACFGFF@:B*0/;*;AEFGD
@M03364:276:000000000-BLYN8:1:1101:21754:4895 2:N:0:1
GGACTACTCGGGTTTCTAATCCTGTTTGCTCCCCACGCTTTCGCACCTGAGCGTCAGTCTTTGTCCAGGGGGCCGCCTTCGCCACCGGTATTCCTCCAGATCTCTACGCCTTTCACCGCTACACCTGGAATTCTACCCCCCTCTACAAGACGCTAGCCTGCCAGTTTCGGATGCAGTTCCCAGGTTGAGCCCGGGGATTTCACATCCGACTTGAAAGACCGCCTTCGTGCGCTTTACGCCCAGTAATTCCG
+
CCCB<EGGG7FCFGCFGEFFCFGGGFGGGGGFGGGGGGGGG9,BF@@E@CF8FFGGGFFGFEFFCCF<DFGGGEGGDGDDFG8BFFCGGGFG9ECFGFGFGGGGFFGGF+=CEGDCFCEGCCA6EFF8D8?FFFGGC8+@+@EGDDF9E,@=+@EECFDCFGGE79DEEE>BCGGGGGG,9DFG:9,A?7,C5=ECE>9C:FGFFFFGD)8<7**2;FGGDE:?:*(04B33)5*:=?CEE5(/277)*:2
@M03364:276:000000000-BLYN8:1:1101:21502:4907 2:N:0:1
GGACTACTGGGGTTTCTAATCCTGTTTGCTACCCATGCTTTCGAGCCTCAGCGTCAGTTACAGACCAGACAGCCGCCTTCGCCACTGGTGTTCTTCCATATATCTACGCATTTCACCGCTACACATGGAGTTCCACTGTCCTCTTCTGCACTCAAGTTTCCCAGTTTCCGATGCCCTTCTTCGGTTGAGCCGAAGGCTTTCACATCAGACTTAAGAAACCGCCTGCGCTCGCTTTACGCCCAATAAATCCG
+
CCCCCFFGGGGGGGGGGGGGFGGGGGGGGGGGGGGGGGGGGGGGGGGGGFGGGGGGGGGGGGGDDGGGGFFFGGGCGGGGGGGGGGGGFGGGGGFGGGGEGGGGGGGGGGFGF9FFGEGGGGFGFGGGFGGGGGFGGGGGGGGDFFD9EFGDGGGFFGGGAF8EFGGFFBEGEG8D?FFGECE6FGG?EGGGEGGEGEGC:FF7BGFF**428+<FFFG>@C4=24@F=8)?DGG36;CECE?F4CCCFG5
@M03364:276:000000000-BLYN8:1:1101:21201:4922 2:N:0:1
GGACTACTGGGGTTTCTAATCCTGTTTGCTCCCCACGCTTTCGAGCCTCAGTGTCAGTTACAGGCCAGAGAGCCGCTTTCGCCACCGGTGTTCCTCCATATATCTACGCATTTCACCGCTACACATGGAGTTCCACTGTCCTCTTCTGCACTCAAGTTTCCCAGTTTCCGATGCACTTCTTCGGTTGAGCCGAAGGCTTTCACATCAGACTTAAAAAACCGCCTGCGCTCGCTTTACGCCCAATAAATCCG
+
CCCCCGGG9FFGGEGGGGGGGGGGGGGGGGCFGGGEGGGGGGGGGCGFGGGGGGFGGGGGGGGGFEFGGGGGGGGGDGGGGGGGDFGGFEGGGFGGGGGGGGGGGGFGGDGGDFGGGGDGGGGGFEFG8FFGGGGGGFGGGFFGGGGFGGGGGGGGFGF,DCFDGGGDGGCE>EGGG8,@=FGGGGGGDGFG6E5EFGGGGGGGFDCC4CFGG++5;?E=5?B@=F937ADDGCDEF;>EGFDFGGFEGFC
@M03364:276:000000000-BLYN8:1:1101:24801:4935 2:N:0:1
GGACTAATGGGGGTTCTAATCCTGTTCGCTACCCATGCTTTAGAGACTAAGCGTAAGTTACAGACCAGACAGCCGCCTTCGCCACTGGTGTTCTTCCATATATCTACGAATTTCACCGCTACACATGGAGTTCCACTGTCCTATTCTGCACTCAAGTATCCCAGTTTCCAATGCACTTCTTCGGTTGATCCGAAGGCTTTCACATTAGACTTAAACGACCGCCTTCGCTCGCTTTACGCCCAAGAAATCCG
+
B--B,,,,<6EC+@:@EC,6;,CEF<6C+8,6CC,CEFC<C,C8,,;;,C<ECC,6CCFF9A9F@DEGGFCFFFG+CCCGCDCFEBFFFEGCFG9FFGGFGFF,CB,<,4BDF9BFF7@=FECGGFGF8,4EFFF9;@FC>D,?7,ECA8ED8=E8@,8>@=?,3>;E8,@E=DE8AFGA9EG>FEGG,=DFE+>@7C?FG7C>B9@DG*;BF7<****4**:2(2/?DFD39C3.A0**:)6.*;AC:CC
@M03364:276:000000000-BLYN8:1:1101:18334:4936 2:N:0:1
GGACTACTCGGGTTTCTAATCCTGTTCGCTACCCATGCTTTCGAGCCTCAGCGTCAGTTACAGACCAGACAGCCGCCTTCGCCACTGGTGTTCTTCCATATATCTACGCATTTCACCGCTACACATGGAGTTCCACTGTCCTCTTCTGCACTCAAGTCTCCCAGTTTCCAATGCACTTCTTCGGTTGAGCCGAAGGCTTTCACATTAGACTTAAAAGACCGCCTGCGCTCGCTTTACGCCCACTAAATCCG
+
CCCCCGGGGGGGGGGGGGFGGGGGGGEGGGFGGGGGGGGGGGGFGGGGGGGGEGGCFGGGGGGFGGGGGGGGGGGGGGGGGGFEDFGGGGGGGGGGGCGGGGGGGGFGGGGGGGGGGGGECGGEDFFGGGGGGGGGGGGGFFEFGGGGGGGGGGDGGGGGGFGGCFEAEGC9,3=DFGEEEGF6FGEGGDGGGGGGGGGGG7EFFGF7FFGGGG@8=FFGFG>@FF@)-:8?DDFEFDEGG:0)00;5;FD
@M03364:276:000000000-BLYN8:1:1101:22291:5006 2:N:0:1
GGACTACTAGGGTATCTAATCCTGTTTGCTCCCCACGCTTTCGAGCCTCAGTGTCAGTTACAGGCCAGAGAGCCGCTTTCGCCTCCGGTGTTCCTCCATATATCTACGCATTTCACCGCTACACATGGAATTCCACTCTCCTCTCCTGCACTCAAGTCTCCCAGTTTCCAATGCACACAATGGTTGAGCCCCTGCCTTTTACATCAGACTTACGAAACCACCTGCGCTCGCTTTACGCCCAATAAATCCGG
+
CCCCCGGGFGGGGGGGGFGGGGGGGGGGGGGGGGGGGCFGGGGGGCGGGGGGGGGCFFGGGGGGGGGGGGGGFFGCGGGGGGECGGGD:CEGGCFGFEFGGGADFDFDFGGGGGGGFFGEGGGGGGGGGFGGGGGGG?DC@FG98EE?EGEDEGF,@DC>F,@,ACCFCCFGCEGGGGGDFG?FG>8FD,++54DC?9B,++,?F+;;>DFG+*;7DDGFF*;:2/4?DFDEF78@>@E7C)(;:765*:)
@M03364:276:000000000-BLYN8:1:1101:13997:5035 2:N:0:1
GGACTACCGGGGTTTCTAATCCTGTTTGCTCCCCACGCTTTCGCACCTGAGCGTCAGTCTTTGTCCAGGGGGCCGCCTTCGCCACCGGTATTCCTCCAGATCTCTACGCATTTCACCGCTACACCTGGAATTCTACCCCCCTCTACAAGACTCTAGCCTGCCAGTTTCGGATGCAGTTCCCAGGTTGAGCCCGGGGATTTCACCTCCGACTTGACAGCCCGCCTCCCTTCGCTTTACGCCCAGTAATTCCC
+
CCCCCGAFFEGGGGDCFEGGFFGFFFGGGCFGEFEFGGCGGGEGGGGGFFGDEGCEGFAFGGFGGGGGGGDD7CF>CFGGGGCE:E7FF7DFCFCDF,=<D,=<EC,?+FGGGG,?FE:6+6:>@F3AFFDFGGFFCFFGGGGGFAC,@8FFFF,;EDGGG7,@FGG;*B*4@CEFGCDC,4>*?:86<8CC5EG57EC97:+0*1;))99>C*;7>*:*)2713)(06))0C*9683*2>>6?D:157C*
@M03364:276:000000000-BLYN8:1:1101:14657:5050 2:N:0:1
GGACTACTCGGGTTTCTAATCCTGTTTGCTCCCCACGCTTTCGCACCTGAGCGTCAGTCTTTGTCCAGGGGGCCGCCTTCGCCACCGGTATTCCTCCAGATCTCTACGCATTTCACCGCTACACCTGGAATTCTACCCCCCTCTACAAGACTCTAGCTGACCAGTTTCAAATGCAGTTCCCAAGTTAAGCTCGGGGATTTCACATCTGACTTAATCAACCGCCTGCGTTCGCTTTCCGCCCAATAAATCCG
+
CC@CCGGGGGGFGGGGGGGGGGGGGGGGGGGFGGGGGGGGGFGGGGGEFFFGGGGGGGGFGGGGGGGGGGGGGGGGGGGGGGDGGGG@FGFFEFGGFEFFGG;?FFGGGGGGGGFFGGG>FFGGGFGFF<FGFGFGGGCC=+@D9EDGGGGGFGEFEDFFGFGGGGFGAGGGGFDGEEFGGDFGCCEEG@?EED>EEGF988CCBFGD+=DC7@DDFGGG3E5;(;6D(8>8<C7)/4CEG@64CF4<CDC
@M03364:276:000000000-BLYN8:1:1101:13359:5055 2:N:0:1
GGACTACTGGGGTTTCTAATCCTGTTTGCTCCCCACGCTTTCGAGCCTCAGTGTCAGTTACAGGCCAGAGAGCCGCTTTCGCCTCCGGTGTTCCTCCATATATCTACGCATTTCACCGCTACACATGGAATTCCACTCTCCTCTCCTGCACTCAAGTCTCCCAGTTTCCAATGCACACAATGGTTGAGCCACTGCCTTTTACATCAGACTTAAGAAACCACCTGCGCTCGCTTTACGCCCAATAAATCCGG
+
CCCCCFGGGGGGGGGGGGGGGGGGGGGGGGGFFGGGGGGGGGGFGGGGGGGGGGGGGGGGGGGGGGGGGGGGGGGGGGGGGGGGEGGGGGGGGG9EEGGFGGFGGGGGGGGGGFCGFCGGEGGGGGGGFFEFFGGGGGGGGGGGGFGGGGGGGGGFGFFGGGG?AEGGGGFGGFGGGGGGGGCEFGFFG:8DEEGDCGGGFGCFFGCGFGGGGGGCFG6?FEFEDFFFDFFFGFGF>=EEC>;F7DAC7D>
@M03364:276:000000000-BLYN8:1:1101:16482:5058 2:N:0:1
GGACTACTGGGGTTTCTAATCCTGTTTGCTCCCCACGCTTTCGAGCCTCAGTGTCAGTTACAGGCCAGAGAGCCGCTTTCGCCTCCGGTGTTCCTCCATATATCTACGCATTTCACCGCTACACATGGAATTCCACTCTCCTCTCCTGCACTCAAGTCTCCCAGTTTCCAATGCACACAATGGTTGAGCCACTGCCTTTTACATCAGACTTAAGAAACCACCTGCGCTCGCTTTACGCCCAATAAATCCGG
+
CCCCCGGGFGGGGGGGGGGGGGGGGGGGGGGGGGGGGGGGGGGFGGGGGGGFGGGGGGGGGGGGGGGGGGGGGGGGGFFEFGGGGGGGGGGGGGFGGGGGGGGGGGAFFFGGGGFGGGCEGGGGGGGGGGGGFFGGFFGFGFGGGFCGEEGGFGFGFGGGFEGGGGGGFGDGGGGGFGGCFG8DFGDFGB687DGFGGGGDGGGF?>7;FD>F>DGGG>,?>FFFFBBFEBBGGFEF@E@5:;;FF=?FC1
@M03364:276:000000000-BLYN8:1:1101:6398:5073 2:N:0:1
GGACTACCGGGGTTTCTAATCCTGTTTGCTCCCCACGCTTTCGCACCTGAGCGTCAGTCTTTGTCCAGGGGGCCGCCTTCGCCACCGGTATTCCTCCAGATCTCTACGCATTTCACCGCTACACAGGAAATTCCACTACCCTCTACCATACTCTAGCTTGCCAGTTTTGGATGCAGTTCCCAGGTTGAGCCCGGGGATTTCACATTCAACTTAACAAACCACCTACGCTCGCTTTACGCCCAGTAATTCCG
+
CCCCCGGGGGGGGGGGGGGGGGGGGGGGGGGGGGGGGGGGGGGGGGGGDFFGGGGGGGFGFGGGGGGG8FEFFGGGGGGGGGGGGGGGGCFGGFGGGCFGGFGGGGGGGGGGGGGGGGGGEGGGGFGGGGGGGGGGGDDGGGGGGGGCE8FGGGGFGEGGGGAFGGG;DDGGGG7DEFFGF9:EFGGCFGGGEG5C5CEGGGGGFF71;FGGGGGGC4FGFFF@FF;5(5)3<CFBFBGGGF<F=:64*C2
@M03364:276:000000000-BLYN8:1:1101:20864:5120 2:N:0:1
GGACTACCAGGGTATCTAATCCTGTTTGCTCCCCACGCTTTCGAGCCTCAGTGTCAGTTACAGGCCAGAGAGCCGCTTTCGCCTCCGGTGTTCCTCCATATATCTACGCATTTCACCGCTACACATGGAATTCCACTCTCCTCTCCTGCACTCAAGTCTCCCAGTTTCCAATGCATACAATGGTTGAGCCACTGCCTTTTACACCAGACTTAATAAACCACCTGCGCTCGCTTTACGCCCAATAAATCCGG
+
CCCCCGFGGGGGGGGGGGGGGGGGGGGGGGGGGGGGGGGGGGGGFGGGGFGGGGGGGGGGGGGGGGGGGGGGGGGGGGGGGGGGGGGGGGGGGGFFGGGGGGGGGGGFEGGGGGGGGGGGGGGGGGGGFEFFGGGGFGGFFFGGFFFGGGGD=DFFGGGGGGGGGGGGCGCFDFEECGFFGGGGGGGGGFDFCDCFGGGGDGGCF?C7CFGFGGGG7CCE5C45@?=EA>>;F<C;)5=CCA;FFGAEFGD
@M03364:276:000000000-BLYN8:1:1101:11918:5125 2:N:0:1
GGACTACTGGGGTATCTAATCCTGTTTGCTCCCCACGCTTTCGCACCTCAGTGTCAGTATCAGTCCAGGTAGTCGCCTTCGCCACTGGTGTTCCTTCCTATATCTACGCATTTCACCGCTACACAGGAAATTCCACTACCCTCTACCATACTCTAGCTTGCCAGTTTTGGATGCAGTTCCCAGGTTGAGCCCGGGGATTTCACCTTCAACTTAACAAACCACCTACGCGCGCTTTACGCCCAGTAATTCCG
+
CCCCCGGGGGGCFFGGGGGGGGGGGGGGGGGGGGGGGGGGGGGGDGGGGGGGGGFFGGGGGGGFGFGGCFGGGGGDGGGGGGGGGGGGGGGGGGGGGFEGGFFAFGGGGGGGGGFGGDGGEE9FGGGGGGGGGGGGCCFFGF?FEDFCGFGFGGGAFGCFFCECFGGGGG89DGFFGGGGGGGCFFG8EGGDCGGG6@CGGFG7@CC7CCGG*=>C7CEFAFE=@F9D=45>DD*);38EG518++;<DF0
@M03364:276:000000000-BLYN8:1:1101:5730:5141 2:N:0:1
GGACTACAGGGGTTTCTAATCCTGTTTGCTCCCCACGCTTTCGAGCCTCAGTGTCAGTTACAGGCCAGAGAGCCGCTTTCGCCTCCGGTGTTCCTCCATATATCTACGCATTTCACCGCTACACATGGAATTCCACTCTCCTCTCCTGCACTCAAGTCTCCCAGTTTCCAATGCACACAATGGTTTAGCCACTGCCTTTTACATCAGACTTAAGAAACCACCTGCGCTCGCTTTCCGCCCAATAAATCCGG
+
CCCCCGGGGGGGGDGGGGGGGGGGGGGGGGGGGGGGGGGGGGG8,CFGEEFCFGGGGGGA9<F,CFGGFGACFFGGCEFGGGGGGGGGGEFEFFGGGFE9?,;FGGGGGGGGGGGGGGGGGGFG,EFGGFGGGFGG;FAFGGGFGFC,>@FGGGF?@DGGGGGFGGGGGGFF??AF==E6DEFCG,42,8,@9:9DFGGG+CA5+=?*22CFFGGD>>FCFEA45@AEFE>):C+8)-CEGFF):7;CCD7
@M03364:276:000000000-BLYN8:1:1101:11404:5148 2:N:0:1
GGGTACTCGGGTATCTAATCCTGTTTGCTCCCCACGCTTTCGCACCTGAGCGTCAGTCTTTGTCCAGGGGGCCGCCTTCGCCACCGGTATTCCTCCAGATCTCTACGCATTTCACCGCTACACCTGGAATTCTACCCCCCTCTACAAGACTCTAGCCTGCCAGTTTCGGATGCAGTTCCCAGGTTGAGCCCGGGGATTTCACATCCGACTTGACAGACCGCCTGCGTGCGCTTTACGCCCAGTAATTCCG
+
CCCCCGGGGGGGGGGGGGGGGGGGGGGGGGGGGGGGGGGGGGGGGGGGGGGGGECEG9FFGGGGFGGGGGGGGGGGGGGGGGGGGGGGGGGGGGGGGGGGGGGGGGGGGGGGGGGFGGGGGGFGGGGGGGGGGGGGFGCGGGGGGGGGFGCGG9@CGGGGGFCGGGGGGGGGGGFGGGGGGEFFGGGG6D5CEGGEECGGGG?CFFGGGGGGGGFGGGGGFG36BFF31>>)C<>:5<GGGFFFGGF2:7
@M03364:276:000000000-BLYN8:1:1101:9693:5180 2:N:0:1
GGACTACTCGGGTTTCTAATCCTGTTTGCTCCCCACGCTTTCGCACCTGAGCGTCAGTCTTTGTCCAGGGGGCCGCCTTCGCCACCGGTATTCCTCCAGATCTCTACGCATTTCACCGCTACACCTGGAATTCTACCCCCCTCTACAAGACTCTAGCCTGCCAGTTTCGAATGCAGTTCCCAGGTTGAGCCCGGGGATTTCACATCCGACTTGACAGACCGCCTGCGGTCGCTTTACGCCCAATAAATCCG
+
CCCCCGGGF7FCEEGFFFFGGGGGGGG@FFGGG7FGGGGGGGGGGGGFFGGGGGDGDGFEGGGGGGGGGGGGGGGGGE@<FG:7:FEECC@CFGF<EFDFF,@FGCGGE@CGGFGGFGGGFGGGGGGGGFECFCBF9FFGGGGGDGGGGFFFGGGGGGGGGGDGGGGGGGGGGGFGGGF79EGGFGC7EGFGGGGD5CFGFG77@CGGDGDGF7*1;DDGA=>?B5()(0>;DCG>9<5>=>:>9C?4>97
@M03364:276:000000000-BLYN8:1:1101:14443:5198 2:N:0:1
GGACTACTGGGGTTTCTAATCCTGTTTGCTCCCCACGCTTTCGCACCTGAGCGTCAGTCTTTGTCCAGGGGGCCGCCTTCGCCACTGGTGTTCCTTCCTATATCTACGCATTTCACCGCTACACAGGAAATTCCACTACCCTCTACCATACTCTAGCTTGCCAGTTTTGGATGCAGTTCCCAGGTTGAGCCCGGGGATTTCACATTCAACTTAACAAACCACCTACGCGCGCTTTACGCCCAGTAATTCCG
+
CCCCCGGGGGGGGGGGGGGGGGGGGGGGGGGGFGGGGGGGGGGGGGGGGGGGGGGGGGGFGGGGGGGGGDGGGGGGCEEGGGCGGGGGGGGGGGGGGGGFGFGGGGGGGGEGGGGGGGGGGGGGGGGF@DFGGGGGGGGGGGFGGGGD;DGGGGGGGGGGFGGGDFGA@EBEC6;FGGGGFFEGGGGG7FGGEE>EDGCFGFG+BC8FDFFGCDFGGFG=)A>3@6;>;>>ADDGFFFDGD@27C79>CC2
@M03364:276:000000000-BLYN8:1:1101:20137:5230 2:N:0:1
GGACTACCGGGGTTTCTAATCCTGTTTGCTCCCCACGCTTTCGAGCCTCAGTGTCAGTTACAGGCCAGAGAGCCGCTTTCGCCACCGGTGTTCCTCCATATATCTACGCATTTCACCGCTACACATGGAGTTCCACTGTCCTCTTCTGCACTCAAGTCTCCCAGTTTCCAATGCACTTCTTCGGTTGAGCCGAAGGCTTTCACATTAGACTTAAAAGACCGCCTGCGCTCGCTTTACGCCCAATAAATCCG
+
CCCCCGGGGGGGGGGGGGFGGGGGGGGGGGGGGGG>FGGGGFGGGGGGGGGFGGGGGGGGGFGGGGGGGGDCGGGGGGGGGGGGGGGGFGGGGGGGG8EFFEFGGDGGGEDEFGGGGGGGEGGGCFGF8=FFFGDFECCFFGGD9EDFFFGGGGGFECGFFFGFF,>@ED9>?FC=DDGGGGGGGGGGGGFEGCCDCFBFGGGGFD:C>FGG7FGGGGGGFGEDF:@>;E))>CFEF0CCEE;FGD+6:C9
@M03364:276:000000000-BLYN8:1:1101:5993:5244 2:N:0:1
GGACTACAAGGGTATCTAATCCTGTTTGCTCCCCACGCTTTCGAGCCTCAGTGTCAGTTACAGGCCAGAGAGCCGCTTTCGCCTCCGGTGTTCCTCCATATATCTACGCATTTCACCGCTACACATGGAATTCCACTCTCCTCTCCTGCACTCAAGTCTCCCAGTTTCCCATGCACACAATGGTTGAGCCAATGCCTTTTACATCAGACTTAAGAAACCACCTGCGCTCGCTTTACGCCCAATAAATCCGG
+
CCCCCGGGGGGGGGGFGGGGGGGGFGGGGGGGFGGGEGGEGGGGFGGGFCFGFGGGDFCGGGFGGGFFGGFECFDGGFFFGGDDEGEGFGFGDFFCFGGFF,CEDCFGGB==FFFGGGGGGGGFGCFGG95EFGFF;EGGFFE+8@F8EEGGGG,,@D3CAD88FCAED,@,@>9DFGG?=>DFF6DAD8D,,5,@B9@@7;@=+=**;A?DFFF>*?,,:**)75)3<96)*9+9)-=*A53;F7@?C79
@M03364:276:000000000-BLYN8:1:1101:5184:5251 2:N:0:1
GGACTACAGGGGTTTCTAATCCTGTTCGCTACCCATGCTTTCGAGCCTCAGCGTCAGTTACAGACCAGACAGCCGCCTTCGCCACTGGTGTTCTTCCATATATCTACGCATTTCACCGCTACACATGGAGTTCCACTGTCCTCTTCTGCACTCAAGTCGCCCAGTTTCCAATGCACTTCTTCGGTTGAGCCGAAGGCTTTCACATTAGACTTAAAAGACCGCCTGCGCTCGCTTTACGCCCACTAAATCCG
+
9CCCCGFGGFGCGEEAFFEFDEFD-E@FG:F@EC@EFCGGGGGG8BFFF@FEGBFGECF9<FAFFGGFF,@FF@7@7CBFGCC@?EEEC8,BFFFGGDEGGGGGGGGGGD7BFGGGFGGGC+,?EGFFFFGGC,4CEGGGGCE+4E,=9DFD>B@9,=++@B=DA9=DEEF;DCEGGDGG7EF6F689,DC+@*@8@G6,=CFG6DFG7F7@F8+BFCFEAC)>=FB4(?DB3<5CF@:EEB,.>*/.+2:
@M03364:276:000000000-BLYN8:1:1101:8300:5262 2:N:0:1
GGACTACTAGGGTTTCTAATCCTGTTTGCTCCCCACGCTTTCGCACCTCAGTGTCAGTATCAGTCCAGGTAGTCGCCTTCGCCACTGGTGTTCCTTCCTATATCTACGCATTTCACCGCTACACAGGAAATTCCACTACCCTCTACCATACTCTAGCTTGCCAGTTTTGGCTGCAGTTCCCAGGTTGAGCCCGGGGATTTCACATTCCATTTAACAAACCCCCTACGCGCTGTTTACCCCCAGTCATTCCC
+
CCCCCG8EEFGG<@7@FFEAFGEGGGFGCFGGGGG>ECFCCFGGDGGGGCC<CFFA<FCFGGGGGE9CCFC<,,FGGCFGGDFGGGC@CECFFGG,9FFGGFGFCFGGGCEEGA<<F?F8CECFFF8A,=FE,5@B;@FEFGG8>>9>FFGGGGGCCEGGGGAFA=F,@+@?@+,8@DDA,36D>E8,=D>DE+>@+8DFBDFCBF5+2+5?@;++;5DC***))37?>;))2*+91)5B*)/0*2+13;*
@M03364:276:000000000-BLYN8:1:1101:5892:5265 2:N:0:1
CGTGATGTGACGAATTTAATTTTATTTCTGCCCCCATTTCGCGTACATCATCTACAAAAGCGGTCCAAGAAAATCACACTGCCCACTCACTTCTCATATAAACCTAGGAGGTTCTACAACCTCCTTGGAATCTCACCAACTACTTATATTCCATTTATTCGATTAACTCCAAGCTTTGTCACGATTAAGCAGGTTATTTGTTGAACTATCATGGCAGTTAACCCTTTCCTTACCTTTTCATTCAGGAATGC
+
-6--,;,=C<,-,+6,,6C,,,,,-,6,,,,,,,8@C,@6;:+8:6,A6;C9E,;ED<,,@@+8++C,66C8,6B,,,49B,,9,B6,,,<,A,>,,:,,:C,,,9,9,9:B,,,5,,49=,9A,C,,,:A,4,,C,98C=,@=9,49@,4+,99@EDFE,C;D+4,,,,6,@@6=,,7,,@=+:E68,33,+3,3,@EED6@2+2=D+D+?++33++,,+::@C*888E++**==+:5,2+0=+2*)**+
@M03364:276:000000000-BLYN8:1:1101:15118:5274 2:N:0:1
GGACTACACGGGTTTCTAATCCTGTTTGCTCCCCACGCTTTCGCACCTGAGCGTCAGTCTTCGTCCAGGGGGCCGCCTTCGCCACCGGTATTCCTCCAGATCTCTACGCATTTCACCGCTACACCTGGAATTCTACCCACCTCTACGAGACTCAAGCCTGCCAGTATCAGATGCAGTTCCCGGGTTGAGCCCGGGGATTCCACATCTGACTTAACAGACCGCCTGCGTGCGCTTTACGCCCAGTAATTCCC
+
CCCCCDEG,CCEGGGGGFGGCFGGGGGGGGFEDCF+@EGGGGGDGFEGG<EFEFGDGE9EFCFFGGGGGGGGEGGGGC7EDDGGEFDGGGGGA,C?=AFEGACF=<EFEEFEGAAEFFCE7FFG,=FGGGGFDFAFE8,@=,@=,,@8B6ECFCFED@DCB@8CBFFB;DGGEA99A@,EEE88>C8EG7,*=*:8CCC+;+=>ADGF77?++3C7CCF*0::615(7(;:3CDG2=(2?E5(?F7=2:**
@M03364:276:000000000-BLYN8:1:1101:24808:5275 2:N:0:1
GGACTACAGGGGTTTCTAATCCTGTTTGCTCCCCACGCTTTCGAGCCTCAGTGTCAGTTACAGGCCAGAGAGCCGCTTTCGCCTCCGGTGTTCCTCCATATATCTACGCATTTCACCGCTACACATGGAATTCCACTCTCCTCTCCTGCACTCAGGTCTCCCAGTTTCCAATGCACACAATGGTTGAGCCACTGCCTTTTACATCAGACTTAAGAAACCACCTGCGCTCGCTTTACGCCCAATAAATCCGG
+
CCCCCGGFFGGGGGGGGAFGGGGGGGGGGGGGGGGGEGGGGGGDA@@FFFGGDGGGGGGGGGDFGGGGGGGGGGGG+BDGGGED=FG@FGGGGGGGGGGGGGGGGGGGGGGGGGGGGGGGGGGGGGGGFFGGGGGGGGFGGFGG8EFDCFGFGF8=DD>DFGGGGGGGCDFGGGGGA?E+6EFFF6ECFGFGGGG6@DDGCFGGCCFC7;FCFCC@C>FFFCF2)9>52A46?G=*/6*CE:86CC6)921
@M03364:276:000000000-BLYN8:1:1101:7833:5277 2:N:0:1
GGACTACCAGGGTTTCTAATCCTGTTTGCTCCCCACGCTTTCGCACCTGAGCGTCAGTCTTTGTCCAGGGGGCCGCCTTCGCCACCGGTATTCCTCCAGATCTCTACGCATTTCACCGCTACACCTGGAATTCTACCCCCCTCTACAAGACTCTATCCTGCCAGTTTCGGATGCAGTTCCCAGGTTGAGCCCGGGGATTTCCCATCCGACTTGACAGACCCCCTGCGTGCGCTTTCGTCCCAGTATGTCCG
+
AA-@CEFF<FGGGGEFFFGEEFFFGGDGGGGGDEG7FG7CFG7B8@FGCFG@FFGECFFGGGGGFG<ECC@EG@:FDGCFGGDEGGEGGGGGGGGGFGG,,4@FG9<<@=4CFGFGAFC8:F,F>:EFADG8=A,=>FGGEGECDG99D,8<D9D,8B>,@B:,<;@B>86**@A7EFGGGCBFF9EGGGC5EEG=**:<:+2;+;F7C:DCC=<C7*=E)/..303<:FDBCD3)).**:9)9***)2:*
@M03364:276:000000000-BLYN8:1:1101:12623:5314 2:N:0:1
GGACTACTGGGGTTTCTAATCCTGTTTGCTCCCCACGCTTTCGCACCTCAGTGTCAGTATAAGTCCAGGTAGTCGCCTTCGCCACTGGTGTTCCTTCCTATATCTACGCATTTCACCGCTACACAGGAAATTCCACTACCCTCTACCATACTCTAGCTTGCCAGTTTTTGATGCAGTTCCCAGGTTGAGCCCGGGGATTTCACATTCAACTTAACAAACCACCTACTCCACTTTTACCCCCAGTACTTCTG
+
CCCCCFGGFGGGGFGGGGGGFGGGGGGGFF<CFCE:@FGGGGG,:FCFGGGCAEFGGF,<6CCFF,FF,C,<CCFEGGGGCFCGDGGGGGGGGGGCEFEFFCEFGGEFGGGGGGFGFGECFFD@9FGCEGFGGGEDF,>DGGFGGG9,,68DECFD,6,@+,=BABED6C=;EGG3@9E,@,,68@8ADFFCC6:C58EGF9E+<@7+++5+*+5+2*,44ED=)3**)))+2;D4**?7CB96=+19@+1
@M03364:276:000000000-BLYN8:1:1101:20718:5340 2:N:0:1
GGACTACCCGGGTTTCTAATCCTGTTTGCTCCCCACGCTTTCGAGCCTCAGTGTCAGTTACTGGCCAGTGAGCCGCTTTCGCCTCCGGTGTTCCTCCATATATCTACGCATTTCACCGCTACACCTGGAATTCCACTCTCCTCTCCTGCACTCAAGTATCCCAGTTTCCAATGCACACAATGGTTGAGCCCCTGCCTTTTACATCCGACTTAGGCACACCCCTGCGCTCGCTTTACGCCCCATAAATTCGG
+
CCCCCGGCCFEGGGGGGGGGGGGGGGGGGG,FGDGGGGGGGGGGGGGGGGGCGGGGGGGE<,E8FGGG,:<FGGGG7FFGFGG,C,:FFFGGGGGGG,5CFGGGGGGGGGGGGGGGGECECFGG,AFGGGFGGFCFC8=FGGGG=F>D>FFGGFDFD,,,,@DFDFG>:DG,8DF=363=EFG;>:<7,@+@+:6,@E9E7:7C+*0;C7C+27****4:*=9(7:569>A09F+..,CC*==)*@A);5*
@M03364:276:000000000-BLYN8:1:1101:25746:5347 2:N:0:1
GGACTACTTGGGTATCTTAATCTGTTTGCGCCCCACCCGTTCGCACCTGTGCGTGCAGCTCTGTTCCGGGGGCCGGCCTCCCCACCGGTATTTCTCCCGATCCTCACGTATTTCAACGCTACACCTTGAATTCTCCCCCCCTCCACAAGACACTCACCTGCCACGTTCCGATGCTCATCCCAGGTGTAGCCCCGGGATTTCACATACGACATTACAGACCCCCTGCTCGCCGTCTTCTCCCCTGTATATCC
+
6---,,C6CF<E@,;CE6,,,,6,=CA8,++8@:,@,B+8C,,@8+C,6;,C,B,6,,,:,CEE9E,,8@B>74+@=+B,,+C,+++8+++:,,,:,,+4+++,,9,?,,,,C,<5<+7++836DD,3,,,97<;,,@C+>*65,,3,,,2*,,64:,46,>,61=C,,=****,,,4+5*331:+++4+?=*38C***0*2<*027*11)7*27D*:**)272(),*-.))//*(1.+<:)()2:*)*2*
@M03364:276:000000000-BLYN8:1:1101:7856:5347 2:N:0:1
GGACTACCGGGGTTTCTAATCCTGTTTGCTCCCCACGCTTTCGAGCCTCAGTGTCAGTTACAGGCCAGAGAGCCGCTTTCGCCTCCGGTGTTCCTCCATATATCTACGCATTTCACCGCTACACATGGAATTCCACTCTCCTCTCCTGCACTCAAGTCTCCCAGTTTCCAATGCACACAATGGTTGAGCCACTGCCTTTTACATCAGACTTAAGAACCCACCTGCGCTCGCTTTACGCCCAATAAATCCGG
+
CCCCCGGGCGGGGGGGGGDGGGGFGGGGGGGGGGFGGGGGGGG8FGGGGGGGGGGGGGGGGGGGGGGGG88,FFEGCGFGGDG@FDE@GGGGGGGGGGGFGFDECEGCDDFFG9FGGGEECGGGGGGEFGGGGGCE,86?FFFG,>>8@=DFGGGG;DFFFGFGGFGGGCF98EFDGFCEC9DFFGFGGGG,@D,DFGGFFGC@AFG55C9F8+=B**;EE5F2@E2)58?B3<FE>0CGG>D=C77);C<
@M03364:276:000000000-BLYN8:1:1101:15164:5348 2:N:0:1
GGACTACCAGGGTTTCTAATCCTGTTTGCTCCCCACGCTTTCGCACCTCAGTGTCAGTATCAGTCCAGGTAGTCGCCTTCGCCACTGGTGTTCCTTCCTATATCTACGCATTTCACCGCTACACAGGAAATTCCACTACCCTCTACCATACTCTAGCTTGCCAGTTTTGGATGCAGTTCCCAGGTTGAGCCCGGGGATTTCACATTCAACTTAACAAACCACCTACGCGCGCTTTACGCCCAGTAATTCCG
+
CCCCCGGGGGGGGGGGGGGGGGGGGGGGGGGGGGGGGGGGGGGGGGGGGGGGGGGGGGGGGGGGGFGGGGGGGGGGGGGGGGGGGGGGGGGGGGGGGGGFGEFGGG?FGGGGGGGGGGGGFGFGGGGGGGGGGGGGGGGG@DGGGG=?FGGFCFGGFGGGGGGGGGFGGG?FGGGGGGEF?FFGGGGD8DDEEGGGGGGGDFFCFGGGGGGGGGGGFCFGFCEFFFFFFBFEGGC>FDGGGE;FG>F<7;2
@M03364:276:000000000-BLYN8:1:1101:8832:5361 2:N:0:1
GGACTACTGGGGTTTCTAATCCTGTTTGCTCCCCACGCTTTCGCACCTCAGTGTCAGTATCAGTCCAGGTAGTCGCCTTCGCCACTGGTGTTCCTTCCTATATCTACGCATTTCACCGCTACACAGGAAATTCCACTACCCTCTACCATACTCTAGCTTGCCAGTTTTGGATGCAGTTCCCAGGTTGAGCCCGGGGATTTCACATTCAACTTAACAAACCACCTACGCGCGCTTTACGCCCAGTAATTCCG
+
CCCCCGGGFGGGGGGGGFGGGGGGGGFGGGGDFGGGFGGGGGGFGGGGCGFDFGFGGFFDGCFGFGGGGFGGGGGGGGGGGDGGGGGGGGGGGCC9FEAGGFGGGGGGGCFEGGGFGGDGGGGGGGGGGGGGGGGFGGGGGGGFGGCGGGGGF=FGGGGGGFGF>E9EGGDEFDDDFGGGGGGF>EE,=DEGGCCE@ECCFFFGFG>=CG>>?7+2*3:CF>9@=AA>>BBDGCFE685:5A8;CDA.+3;
@M03364:276:000000000-BLYN8:1:1101:7828:5385 2:N:0:1
GGACTACCGGGGTTTCTAATCCTGTTCGCTACCCATGCTTTCGAGCCTCAGCGTCAGTTACAGACCAGACAGCCGCCTTCGCCACTGGTGTTCTTCCATATATCTACGCATTTCACCGCTACACATGGAGTTCCACTGTCCTCTTCTGCACTCAAGTCTCCCAGTTTCCAATGCACTTCTTCGGTTGAGCCGAAGGCTTTCACATTAGACTTAAAAGACCGCCTGCGCTCGCTTTACGCCCAATAAATCCG
+
CCCCCGGGGGGDGGGGGGGGGGGGGGGGGGGGGGGGGGGGGGGGGGGGGGGGGGGGGCFFGGGGGGGGGGGGGGGGGGGGGGGGGGGGGGFGGGGGGGGGGGGGGGGGGGGGGGGGGDDGGGGGFGFGGGGGGGGGGGGGGGGGFFGGGGGGGGGGGGGGGGGGGGGGFGGFEE8GGGGGDFDGGGGGGGFGGDDEGGGGFGGGFGG:DGGGFFG7CGGGBGFFBFFFFFFFDGD3A@GGGFFF<DFEG4C
@M03364:276:000000000-BLYN8:1:1101:14231:5411 2:N:0:1
GGACTACCAGGGTTTCTAATCCTGTTTGCTCCCCACGCTTTCGCACCTGAGCGTCAGTCTTTGTCCAGGGGGCCGCCTTCGCCACCGGTATTCCTCCAGATCTCTACGCATTTCACCGCTACACCTGGAATTCTACCCCCCTCTACAAGACTCTAGCCTGCCAGTTTCGGATGCAGTTCCCAGGTTGAGCCCGGGGATTTCACATCCGACTTGACAGACCGCCTGCGTGCGCTTTACGCCCAGTAATTCCG
+
CCCCCFFFGGGGGGGGGFCFGGFDGGFFGGGFFDFGGGGGGGGGEGGGGFFGGG@CEGGGGGGGFGFGD>FGFGGGGGGADEFECFGGGEGGGGAFGGGFGGGGFCFEEGGGG<AFGGDEGGGGGFGGGCFGGGGGEGGGGGGGGFC9BFGGGFGGFGGGGGGGGGCCE5:EGFFGA@EG2,?DDFGGFF68>=EG56CCGGGD647757<CDCC=FFGCBEDBFF>B0>>D3CD)@?*:5336::@<D>*
@M03364:276:000000000-BLYN8:1:1101:17172:5422 2:N:0:1
GGACTACTAGGGTTTCTAATCCTGTTTGCTCCCCACGCTTTCGAGCCTCAGTGTCAGTTACAGGCCAGAGAGCCGCTTTCGCCTCCGGTGTTCCTCCATATATCTACGCATTTCACCGCTACACATGGAATTCCGCCCTCCTCTCCTGCACTCAAGTCTCCCAGTTTCCAATGCACACAATGGTTGAGCCACTGCCTTTTACATCAGACTTAAGAAACCACCTGCGCTCGCTTTACGCCCAATACATCCGG
+
C@CC8CFGGGGGFEFGDF<FEDGCFFGGGGFGFGFGC@BFGGGFGGGGGFCGGF<FFAFGGD@68FGFEFFGGEGEDGGAFFGGGGGGGGG@EBFGGA5FGFGGGGFGCGEFGGGGCFEGGGFG@@FFFFGGEF,C+@EF@D?DBCFFD8DDFFDE;D;9DGGGGGGGGG,DD?FG888=FFGGGD6,@>,@@<EDFGGG>:2=BF5@FGGC7BF7*CF,:>F))54)-):8C5+9)(3=C)6A*2@?G31
@M03364:276:000000000-BLYN8:1:1101:11931:5424 2:N:0:1
GGACTACAGGGGTTTCTAATCCTGTTTGCTCCCCACGCTTTCGCACCTGAGCGTCAGTCTTTGTCCAGGGGGCCGCCTTCGCCACCGGTATTCCTCCAGATCTCTACGCATTTCACCGCTACACCTGGAATTCTACCCCCCTCTACAAGACTCTAGCCTGCCAGTTTCGGATGCAGTTCACGGGTTGAGCCCGGGGATTTCACATCCGACTTGACCGACCGCCTGCGTGCGCTTTACGCCCAGTAATTCCG
+
CCCCCFGAEGGGG7FGGFFGGGGFGGGGGGGGGGGGGGGGGGGC@FGF@EFGGGGGGG9CE<FGGGFG8:FGGGGGGGGGGDGGG<FGGCGGFGGGG,BDEBEGGGGGGGGG,FEFGGGGCGGGG?FFCFGGFDCFG,+CEGEF@FE9,@DG67EE,:BFGGCFGGGGGD5*@DFGGCF,,,4><C56CF?E?5*:*:BF;7CCFDFDG:55*0;*))::>5<?BF6>0;5B7<FAF8EGE@FFG7BAGG*
@M03364:276:000000000-BLYN8:1:1101:8128:5453 2:N:0:1
GGACTACCCGGGTATCTAATCCTGTTTGCTCCCCACGCTTTCGCACCTGAGCGTCAGTCTTTGTCCAGGGGGCCGCCTTCGCCACCGGTATTCCTCCAGATCTCTACGCATTTCACCGCTACACCTGGAATTCTACCCCCCTCTACAAGACTCTAGCCTGCCAGTTTCGGATGCAGTTCCCAGGTTGAGCCCGGGGATTTCACATCCGACTTGACAGGCCGCCTGCGTGCGCTTTACGCCCAGTAATTCCG
+
CCCCCGGGGGGGGGGGGGGGGGGGGGGGFGGGGGGGGGGGGGGGGGGGGGGGGGGGGGGGGGGGGGGGGGGGEGGGGGGGGGGGGGGGGGGGGGGGGGGGGGGGGGGGGGGGGGGGGGGGGGGGGGGGGGGGGGGGG?EGGGGGGGGGGGGGGGGGGFGGGGGGGGGGGGEEGGGG9CGGGGGGGG66?FGGGG>EEEGGGGGGAGGGGDDGGGGFG3C=>EEF?>>DFEB@G3C<FFGGGFBFFCB<7D6
@M03364:276:000000000-BLYN8:1:1101:10184:5464 2:N:0:1
GTACTTCACGGGTCTCTAATCCTGTTTGCTCCTCACGTGTGCTAGCCTCAGCGTCCGTTACATAGCAGAGAGTCGCCTTCGCCACTGTCGTTCCCTCCTATAGCGACGGACTTCGCCGCTTCCCAGGACTTTCCATCCACTTCTACCATATTTCTGCTTTCCTGTTTTTGATAGCGTCACTAGTTTATACACGTGTGTTTGAGATTCACTTTGACATGTCTCCTACTCGCCCTTGGACTGGCTGCATTACT
+
88-6,,<,CFC@C+CFF,,;6;,EFF;CF<,,,,,,;6,6C@,,;,E@8<F,+B8++,;,,,,,,;,,6,,8,6++8BC,4:@F,,6,,,:C,B,,9,,C,5@A67+@4=+@B<++4>4@:+,,84=<+4,?FF@=,,,8,@,6,=,3,,,+,8,@=,6,,8,,3,,,+++7,,,45++5,,6,,,,,,73@E,@D*>,10+**4+++5++A>>7++*25+1/.*/09()/)/20(0)+41)()**11+++
@M03364:276:000000000-BLYN8:1:1101:17119:5477 2:N:0:1
GGACTACAGGGGTTTCTAATCCTGTTTGCTCCCCACGCTTTCGAGCCTCAGTGTCAGTTACAGGCCAGAGAGCCGCTTTCGCCTCCGGTGTTCCTCCATATATCTACGCATTTCACCGCTACACATGGAATTCCACTCTCCTCTCCTGCACTCAAGTCTCCCAGTTTCCAATGCACACACTGGTTGAGCCACTGCCTTTTACATCAGACTTCAGAAACCACCTGCGCTCGCTTTCCGCCCAATAAATCCGG
+
CCCCCFGGGGGGGGGGGFFFGGGGGGGGGGGFGGFGGGGGGGGDFEGGGGGGGGGGGGGGGGGGGGGGGGGFGCFGGGGFGGGGF<FGGGGGGGFFFB9<FFGGGGGGGDGGGGGGGGDEGGFG9FCFFGGGFGGGGGGGGFFFDGFGGGGGGDF8DF,@FFFFGGFGGCFFFGGFEC8+3>8EGDFGG7,3@FGGGFGG>FACB<C7FF7+2B7+;>>59>9>BBAD2:B58C+*22C75>@A>CF5;82
@M03364:276:000000000-BLYN8:1:1101:19921:5516 2:N:0:1
GGACTACTGGGGTTTCTAATCCTGTTTGCTCCCCACGCTTTCGCACCTCAGTGTCAGTATCAGTCCAGGTAGTCGCCTTCGCCACTGGTGTTCCTTCCTATATCTACGCATTTCACCGCTACACAGGAAATTCCACTACCCTCTACAAGACTCTAGCCTGCCAGTTTCGGATGCAGTTCCCAGGTTGAGCCCGGGGATTTCACATCCGACTTGACAGGCCGCCTGCGTTCGCTTTACGCCCAGTAATTCCG
+
CCCCCGGGFGGGGGGGGFFGGGGGGGGGFGEFGGGGGGGGGCFC,@FFCCF@FGGGGGEFFEDEEGGG?C,FDFCGEFEGGGGFGEGGGGGGGGG<?EFGGFGGGGGGGGEGFGFDGGGEEGGGG:F@FFFGGGGCEDGGGGGFCEF?,,EDFFFFDFFF8EDFFFGAE=>B+@FCCAD@E,>+,@=?DGDE6;+:1B66;+E+19>>*9?DF822;>C5?50(()(2(:)37FC)+(=CC5(0@+77:77
@M03364:276:000000000-BLYN8:1:1101:22966:5535 2:N:0:1
GGACTACCCGGGTTTCTAATCCTGTTTGCTCCCCACGCTTTCGCACCTGAGCGTCAGTCTTTGTCCAGGGGGCCGCCTTCGCCACCGGTATTCCTCCAGATCTCTACGCATTTCACCGCTACACCTGGAATTCTACCCCCCTCTACAAGACTCTAGCCTGCCAGTTTCGGATGCATTTCCCAGGTTGAGCCCGGGGATTTCACATCCGACTTGACAGACCGCCTGCGTGCGCTTTACGCCCAGTAATTCCG
+
CCCCCCEGACEGGGGGGFEFGGGGFGGGGG9CCCFGGGGGGGGCFGCFGGCFDGGGGGGGGF<F@<FG@FFEG7FGEGGGGGGGCFGD7CFFGFGGFEGDGGGG9AFFGEDGFGGGECEEEGGGGCDG8AFFGGGGA>=FEEGFFG;4DGFGGGGFG6B8DFCCFG;FGE>GGGF,>FF,>BG>FFGG6C,/:=8:5BFFDCFG=C<DG::9>C2:6*/CD=>:?49>0)7>C*9A=:EEEBB@FGFFGG9
@M03364:276:000000000-BLYN8:1:1101:21424:5540 2:N:0:1
GGACTACTGGGGTATCTAATCCTGTTTGCTCCCCACGCTTTCGCACCTGAGCGTCAGTCTTTGTCCAGGGGGCCGCCTTCGCCACCGGTATTCCTCCAGATCTCTACGCATTTCACCGCTACACCTGGAATTCTACCCCCCTCTACGAGACTCAAGCTTGCCAGTTTCAAATGCAGTTCCCAGGTTGAGCCCGGGGATTTCACATCTGACTTAATCAACCGCCTGCGTGCGCTTTACGCCCAGTAATTCCG
+
CCCCCGGGGGGGGGGGGGGGGGGGFGGGGGGGGGGGGGGGGGGGGGGGGGGGGGCFGGGGGGGGGGGGGGGGGGGGGGGGGGGGEGGGGGGGGGGGFGGGGGGGFDFGGGGGGGGGGEGGGGGGDGGG?DFGGGGEB@EEGGGGGGGGDCEGFCDFGGGG7FGGGGGGGG;FGGFGGGGFGGGGGGGGGGCGGGGGGDEGGFFG6*:CC:FFF77CCC@=:EF<FF9DFFFB5DGAF?EEEDF6CC6:*:*
@M03364:276:000000000-BLYN8:1:1101:18654:5543 2:N:0:1
GGACTACTGGGGTATCTAATCCTGTTTGCTCCCCACGCTTTCGAGCCTCAGTGTCAGTTACAGGCCAGAGAGCCGCTTTCGCCTCCGGTGTTCCTCCATATATCTACGCATTTCACCGCTACACATGGAATTCCACTCTCCTCTCCTGCACTCAAGTCTCCCAGTTTCCAATGCACACAATGGTTGAGCCACTGCCTTTTACATCAGACTTAAGCAACCACCTGCGCTCGCTTTACGCCCAATAAATCCGG
+
CCCCCGGGGGGGGGGGGGGGGGGGGGGGGGGGGGGGGGGGGGGGGGGGGGGGGGGGGGGGGGGGGGGGGGGGGGGGGGGGGGGGGGGGGGGGGGGGGGGGGGGCFFFGGGGGGGGDFGGGGGGGFGGGGFGGGCGFFGGGGGGGGGGGGGGGGGGGGGGGGGGGFFGGGGGGGGGGGGGGGGGGGGGGGGGGGCFGFGGGGGGGFFCFGGFGGF+=DGFGFCF4:49BDFDEGDFC>@ECC>;F7@F3FGC
@M03364:276:000000000-BLYN8:1:1101:6964:5575 2:N:0:1
GGACTACCGGGGTATCTAATCCTGTTTGCTCCCCACGCTTTCGCACCTGAGCGTCAGTCTTTGTCCAGGGGGCCGCCTTCGCCACCGGTATTCCTCCAGATCTCTACGCATTTCACCGCTACACCTGGAATTCTACCCCCCTCTACAAGACTCTAGCCTGCCAGTTTCGGATGCAGTTCCCAGGTTGAGCCCGGGGATTTCACATCCGTCTTGACAGACCGCCTGCGTGCGCTTTACGCCCATTAATTCCG
+
CCCCCGF@FGGGGG,CFGGGGGGGGGGGGFGCFGGEE7CFGFEGFGGGGGGGGGGGGGFGGGGGGGGGGGCCGGGGGEGGGGGGGGGGGGCGGGGGCGEGGGGGDCFDBCEGGFGGFGC6FGGGDFGGGGGGFGGF,DDGGGGGGGGC9,>+@EGDGGGFCGGFFEGFEE>ECFG725:ACE:EGF8CCF6@EDEGGEG?C>7:@FG3*189DCGGC*@C:E3:?>;E18DFGDDAF<EGD3.*:7?>7F9
@M03364:276:000000000-BLYN8:1:1101:22204:5586 2:N:0:1
GGACTACTAGGGTTTCTATTCCGTTTTCTCCCCCAGGTTTCCGAGCATCAGCGTCGTTTCGATACCATCCAGCCGTATTCGCACCTGTTGTCCTTCCGTATATTTACGCTTTTCCCCGCTCACCGTGGATTCCAACTGCCTTCTTCTGCCTCCAAGCCTCCCGTTTTGCAATGACCCTCCCCGGTTGAGCCGGGGGCTTCCACACTAGGCTGTAGAACCCGCTTTCGGTCTCTTTATGCCCAATAACTCCG
+
@CCCC@C,6CC-,C,,,,,<C@6,CF,;,6;;@66,96;C,<6,CF+,,,,,+8@++BC8,9CC:C,6,,C,CC+,,:,,98,7+,,,,:C5AA9FF7E,:,,,959C=,,B=5,:A8>+++9<=?FFB,8AE,,,,@,44,,6,EF9,=,+66,6++,3,@+,88+,6,,7,E=,8,@@C+++55*,4>:87:5**:F**106)80**2;5*2;3+**1:5)((*-)-))**:*)*6:E*9()2**.:*1
@M03364:276:000000000-BLYN8:1:1101:16248:5588 2:N:0:1
GGACTACTCGGGTATCTAATCCTGTTTGCTACCCATGCTTTCGCGCCTCAGCGTCAGTTACAGACCAGACAGCCGCCTTCGCCACTGGTGTTCCTCCATATATCTACGCATTTCACCGCTACACATGGAGTTCCACTGTCCTCTTCTGCACTCTAGTCTCCCAGTTTCCCATGCACTTCTCCGGTTGAGCCGAAGGCTTTCACATTCGACTTAACAGACCGCCTGCGCTCGCTTTACGCCCATTAAATCCG
+
CCCCCGGGGEGGGFGGGFEFGGGGGGGFGGCGGGC,CEFGGGF,8FCF@FGGGFGGGGA9<,E,EFFF,,,@FF@FFGGGGGGGG=FFG@FFG,CFFE,,C<EGFFGGGE@FGDEGGGGGGGGGE=FFFCFFGFFGG8@9EFFF,@>B,=EGG,=;@DFCFEGGGGGG8,==FGGGGGG:,,@CFGG6CCG>++>C>>>?CGG+B<++=*<7=:8+;4@FBE:=BA@4(85=9FG9F;CEE)(2;F65:C)
@M03364:276:000000000-BLYN8:1:1101:13959:5642 2:N:0:1
GGACTACAAGGGTATCTAATCCTGTTTGCTCCCCACGCTTTCGCACCTCAGTGTCAGTATCAGTCCAGGTAGTCGCCTTCGCCACTGGTGTTCCTTCCTATATCTACGCATTTCACCGCTACACAGGAAATTCCACTACCCTCTACCATACTCTAGCTTGCCAGTTTTGGATGCAGTTCCCAGGTTGAGCCCGGGGATTTCACATTCAACTTAACAAACCACCTACGCGCGCTTTACGCCCAGTAATTCCG
+
CCCCCGGGGGGGGGGGGGGGGGGGGGGGGGGGGGGGGGGGGGGGGGGGGGGGGGFGGGFFGGGGGGGGGGGGGGGGGGGGGFGGDGGGGGGGGGGGGGGGGGGGGGGGGGGGGGGEGGGGGGGGFEGFGGGGGGFFEGGGGGGGGGFFGFGGGGGGGGGGGFFGFGFGGGFGGGGFGGDFCFFGGGGGGGGDCGGDCEGF9+@C@=8@FGGGC7>FGDGGFGFD=AA>2?EFGGGFFFGGGA@FGGFEG7;
@M03364:276:000000000-BLYN8:1:1101:9191:5643 2:N:0:1
GGACTACTCGGGTTTCTAATCCTGTTTGCTCCCCACGCTTTCGCACCTCAGTGTCAGTATCAGTCCAGGTAGTCGCCTTCGCCACTGGTGTTCCTTCCTATATCTACGCATTTCACCGCTACACAGGAAATTCCACTACCCTCTACCATACTCTAGCTTGCCAGTTTTGGATGCAGTTCCCAGGTTGAGCCCGGGGATTTCACATTCAACTTAACAAACCACCTACGCGCGCTTTACGCCCAGTAATTCCG
+
CCCCCGGGFFGGGGGGGFGGGGGGGGGGGGGGGGGGGDGGGGGGGGGGGGGGGGGGGGGGGFGGGGFGGGGGGGGGGGGGGGGGGGGGFGGGGGGGGGCGGGGGGGGGGGGGGGGGFFGGGGGGGGGFGGGGGGGGG,@DFFGGGGGGGDFGGGGF;EGGGGGGGGG9,=DFD?GGGGGDFGGGGGF=?FEEGGGGEGGGGFEDACCDG>FGGGGF79FFAGFBEFD:@EFFGGGFFFGEG>?FG@A?F+;
@M03364:276:000000000-BLYN8:1:1101:17653:5657 2:N:0:1
GGACTACACGGGTTTCTAATCCTGTTTGCTCCCCACGCTTTCGCACCTGAGCGTCAGTCTTTGTCCAGGGGGCCGCCTTCGCCACCGGTATTCCTCCAGATCTCTACGCATTTCACCGCTACACCTGGAATTCTACCCCCCTCTACAAGACTCTAGCCTGCCAGTTTCGGATGCAGTTCCCAGGTTGAGCCCGGGGATTTCACATCCGACTTGACAGGCCGCCTGCGTGCGCTTTACGCCCAGTAATTCCG
+
CCCCCGGGGGGGFGGGGGGGGGGGGGGGGGGGGGGDGGGGGGGGGGGGGGGGGGGGGGGGGGGGGGGGGGGGGGGGGGEFGGGGGGGGGGGGGGGGGGFGGGGGGFFGGGGGGGGGGGGGGGGGEFGGGGGGGGGGGGFGEEGGCFGGG?7CCFGCFGGGFGGGGFFGGGCGGGCFGGGGGGFGGFGGCFDFDGGGCEDCFGGGF<FGGDGGG=CGFGGCDGEBBFFFFEFFDDD4??C:EE(6CCFBFCF
@M03364:276:000000000-BLYN8:1:1101:20661:5666 2:N:0:1
GGACTACTGGGGTATCTAATCCTGTTTGCTCCCCACGCTTTCGCACCTGAGCGTCAGTCTTTGTCCAGGGGGCCGCCTTCGCCACCGGTATTCCTCCAGATCTCTACGCATTTCACCGCTACACCTGGAATTCTACCCCCCTCTACAAGACTCTAGCCTGCCAGTTTCGAATGCAGTTCCCAGGTTGAGCCCGGGGATTTCACATCCGACTTGACAGACCGCCTGCGTGCGCTTTACGCCCAGGAATTCCG
+
CCCCCFGGGGGGGGGGGGGGGGGGGGGGGGGGGGGGGGGGGGGGGGGGGEFGGGGGGGDGGGGGGGGGGGGGGGGGGGGGGGGGGGGGGGGAFFGGGGGGGGGGGGGGGGGGGGGGGGGGGGGGGGGGGGFFGFGGGGGGGGGGGGGFGGGGGGGGGGGGFEGFGGGGG5DFGGGGGGGGGGGGGGGGGGGCGCGGEGGGGGGGFGGGGGGGGGGGCFGGFGFDFFFFFE5)9CC2=:G:C>1)*9?BGG6
@M03364:276:000000000-BLYN8:1:1101:15469:5713 2:N:0:1
GGACTACTAGGGTTTCTAATCCTGTTTGCTCCCCACGCTTTCGCACCTCAGTGTCAGTATCAGTCCAGGTAGTCGCCTTCGCCACTGGTGTTCCTTCCTATATCTACGCATTTCACCGCTACACAGGAAATTCCACTACCCTCTACCATACTCTAGCTTGCCAGTTTTGGATGCAGTTCCCAGGTTGAGCCCGGGGATTTCACATTCAACTTAACAAACCACCTACGCGCGCTTTACGCCCAGTAATTCCG
+
CCCCCGGGGGGGGGGGGGGGGGGGGGGGGGGGGGGGGGGGGGGFFGGGGGGGGGGGGGAAFGGGGGGG8FGGFGGGGGGGGGGGGGGGGGGGGGGFG=EDGGGGGGGFCGEEGGDGGGGGGGGGGGGD@FGGGGGGG@8FFGG6BFGFG9@DDGGGGG=8@FGGGEFF8CFDFGDGGGGGGCGGGGGGGGGGCGD66EFGGCC>EFCDGGGG7>CFFGGGA5?=EFFF>DDEGCFEF<EGGFFFFFFEGG9
@M03364:276:000000000-BLYN8:1:1101:24794:5716 2:N:0:1
GGACTACTGGGGTATCTAATCCTGTTTGCTCCCCACGCTTTCGCACCTGAGCGTCAGTCTTTGTCCAGGGGGCCGCCTTCGCCACCGGTATTCCTCCAGATCTCTACGCATTTCACCGCTACACCTGGAATTCTACCCCCCTCTACAAGACTCTAGCCTGCCAGTTTCGGATGCAGTTCCCAGGTTGAGCCCGGGGATTTCACATCCGACTTGACAGACCGCCTGCGTGCGCTTTACGCCCAGTAATTCCG
+
CCCCCGGGGGG>FCEEFDEFGGDGGGGGGGGGGGGE7FEFFGGGGCGGGFFFFEGGGEFGGFGGGGGFFDEEGGGE:FCFGG>@FFCFFGF9,BFGE8EBF@EGGGEFECEGFGGFGCGEC:FGFFFFFGGGFFGGFCD>C8B===EEF88+>FFFGFFC@,8@FG9D8C54@8,@FGFGFF8D<E<C7DC:558:=EGGGGGGFCC*1>DGG7DFGF52)18::>>51DEFGGF2@2::2>()*28):7*
@M03364:276:000000000-BLYN8:1:1101:23652:5731 2:N:0:1
GGACTACAGGGGTATCTAATCCTGTTTGCTCCCCACGCTTTCGAGCCTCAGTGTCAGTTACAGGCCAGAGAGCCGCTTTCGCCTCCGGTGTTCCTCCATATATCTACGCATTTCACCGCTACACATGGAATTCCACTCTCCTCTCCTGCACTCAAGTCTCCCAGTTTCCAATGCACACAATGGTTGAGCCACTGCCTTTTACATCAGCCTTAAGAAACCACCTGCGCTCGCTTTACGCCCAATAAATCCGG
+
CCCCCGD8ECCGGCFGGGGGGGGGGGGGGG9EFFGGGFGGGGGGGGGGCCFGGGFGGF<FGCF<@FGGCF87CFFECFFG7@@FC@>FEGGGG9@F,AEGFCFAFGGGGGEC<FGGGEGDCGGGG@,<8EE=9EFFGGAFGGG8DF9D,=EGFEGGFFCEGFGGG,>BFF,E?D8,@===3EEGG>,428DC,4,5,7DE+CC++<9**047+5BFFGG5>7*77*5*0))5991*/(4:7>36>C7?F75
@M03364:276:000000000-BLYN8:1:1101:25239:5736 2:N:0:1
GGACTACAAGGGTATCTAATCCTGTTTGCTCCCCACGCTTTCGCACCTCAGTGTCAGTATCAGTCCAGGTAGTCGCCTTCGCCACTGGTGTTCCTTCCTATATCTACGCATTTCACCGCTACACAGGAAATTCCACTACCCTCTACCATACTCTAGCTTGCCAGTTTTGGATGCAGTTCCCAGGTTGAGCCCGGGGATTTCACATTTAACTTAACAACCCACCTACGCGCGCTTTACGCCCAGTAATTCCG
+
C?CCCGGGGGGGGGGGGGFFEGGGGGGGFGGGGGGGGGDEGGGEGFEDFGGCFEGGGGGGGGCGGEFG<FGFGFB:B@FFGDFGGGGGGGGGFCA9EGCFGFFFFGC<FEEGGCFGFEGGGCFGGGC8,A<FGDFG9FFDFGGFFEFGGFGCGGGGGFG?F@AFFGCD?+@,,@FDFEG8ECG689D8D=8D8CCGGGGFGF;EF;+2?CGGGGGFD*=*/ABFEF@>9>BBC399+(=8E5(;7@+9CF*
@M03364:276:000000000-BLYN8:1:1101:4320:5750 2:N:0:1
GGACTACCGGGGGGTTTAATCCTGTTTGCTACCCCTGCTTTCTAGCCCCAGCGTCAGGTACAGACCAGAAAGCCCCCTTCCCCACCGGGGGTCTTCCATATATCCACGCATTTCACCCCTACACAAGGAATTCCACCCTCCTCTCCTGCACTCAAATCCTCCCATTTTCAAAGCACACAATGGTTTCGCCCCTGCCTTTTTCACCAGAACTAAGAAACCCCCCTCGCCCGCCTTTACCCCCACAAATCCTG
+
AB--8,,66+CC7+8+,,C,,5CF-?,B,,5,=<44+4BEA:,,,,:,8+4A=+48+,C5,C9,,B,=D=8,,3+8@+F,,,3,83++++*5*3?3,,;CA,,327@*<:81,77CF7<*4<CF9*2*<AB,,2+<4**11=C3?C?+8*+*32++30++3C**+3++3+0+3;CC=E*;+++02*+*2*//*/*A69+<669*10*/270****2CF0*)*.,(),0()0)/*2)*)0;*)()17*46*2
@M03364:276:000000000-BLYN8:1:1101:18739:5756 2:N:0:1
GGACTACACGGGTTTCTAATCCTGTTTGCTCCCCACGCTTTCGCACCTGAGCGTCAGTCTTTGTCCAGGGGGCCGCCTTCGCCACCGGTATTCCTCCAGATCTCTACGCATTTCACCGCTACACCTGGAATTCTACCCCCCTCTACAAGACTCTAGCCTGCCAGTTTCGAATGCAGTTCCCAGGTTGAGCCCGGGGATTTCACATCCGACTTGACAGACCGCCTGCGTGCGCTTTACGCCCAGTAATTCCG
+
CCCCCFGGGGGGGGGFGEDFFGGGGGGGGGGGGGGFGCFGGAFFGGGGGFGGGGGGGGGGGGGGGGGGGGGGGGGGEFGEFGGGGGGCFCGGFAFGGFFCCEGGG9EFGGGGGGGCGGGGGGFGGFFGGGGGGFDDGGGDGEGGGGGGGFGFCBFGF?FFGGGGGGGG5:CFGGACAFGGFCFFGGGGGDGF5EGDGGGGGGGGFGCDDGDC*:F7CGGGFGEB<F>BFEBDGGGFFFGG=326>7F)*:*
@M03364:276:000000000-BLYN8:1:1101:4677:5809 2:N:0:1
GGACTACTGGGGTTTCTAATCCTGTTTGCTCCCCACGCTTTCGAGCCTCAGTGTCAGTTACAGGCCAGAGAGCCGCTTTCGCCTCCGGTGTTCCTCCATATATCTACGCATTTCACCGCTACACATGGAATTCCACTCTCCTCTCCTGCACTCAAGTCTCCCAGTTTCCAATGCACACAATGGTTGAGCCACTCCCTTTTACATCATACTTAATAAACCACCTGCTGTCGCTTTACCCCCAATAAATCCGG
+
CCCCCGGGGGGGGGEFEGGGGGGGGGGGFGGGGGGGGGGGCEGGGGGGGGGGFGGDCFGGGGGGGGGDFGGEGGGGGEG9BEEGGGGFGGGGGGGGGGGGGG,5@BEC:FDEGAEFGDGC@FGGGFFCFGGGGGG,@FGGG8D8DGGF>8=DF?>?FGGGGGGE8EFG8D;96,@AEFEFC=DGG=,AEFGG6,@D7D6A9>F7BD+2=:9E+2C+=>6:?CF:2*)3135@*?CC*(11=)-2;+18;C7
@M03364:276:000000000-BLYN8:1:1101:21127:5828 2:N:0:1
GGACTACAGGGGTATCTAATCCTGTTTGCTCCCCACGCTTTCGAGCCTCAGTGTCAGTTACAGGCCAGAGAGCCGCTTTCGCCTCCGGTGTTCCTCCATATATCTACGCATTTCACCGCTACACCTGGAATTCTACCCCCCTCTACAAGACTCTAGCCTGCCAGTTTCGAATGCAGTTCCCAGGTTGAGCCCGGGGATTTCACATCCGACTTGACAGACCGCCTGCGTGCGCTTTACGCCCAGTAATTCCG
+
CCCCCGGGGGGGGGGGGGGGGCFGGGGGGGGGGGGGGGGGGGGGGGGGGGGGGGGGGGGGGGGGGEGGGGGGGGGGGGCFGGGGGGGGFDGGGGGGGGGGGGGGGGGDGGGDFCFGFDGEGGGFFFGGGFEFFGGGGGGGGGGFGGGGGGGGGGGGGGGGGGGGGGGGGGGGFGGGGGFGGGGGGGGGFGGGGGGGEEGFGGGGFGGDGGGGFDGFGGFGEGEF@F@>?EA><DGFF:EGGFFFGGFADGC
@M03364:276:000000000-BLYN8:1:1101:26426:5837 2:N:0:1
GGACTACTCGGGTTTCTAATCCTGTTTGCTCCCCACGCTTTCGCACCTCAGTGTCAGTATCAGTCCAGGTAGTCGCCTTCGCCACTGGTGTTCCTTCCTATATCTACGCATTTCACCGCTACACAGGAAATTCCACTACCCTCTACCATACTCTAGCTTGCCAGTTTTGGATGCAGTTCCCAGGTTGAGCCCGGGGATTTCACATCCGACTTGACAGACCGCCTGCGTGCGCTTTACGCCCAGTAATTCCG
+
CCCCCFFCGGGGGGGGGGCFGGGGGGGGGGGGGGGGFDFFGGGGEGGGGGGGGGGGGCFGGGGFFGGFCGGGFG++CFGGGGGEGGGGGGGGGGGGGEEGFGGGGGGGGE,BFGGAFGGGGEGFGGFFGGGGGGGGGFGGGGGGGGGGG8EFGGGGGGGGGFCDGGFGDGFGGGGGFGGGGGGGGGGCFFFGDGDE>8?F>FFGFG*@97CC8DCGCFGCD5?=2A@?9E>D:CFEA;CEGB?F7DF):D2
@M03364:276:000000000-BLYN8:1:1101:16632:5842 2:N:0:1
GGACTACCAGGGTTTCTAATCCTGTTTGCTCCCCACGCTTTCGCACCTGAGCGTCAGTCTTTGTCCAGGGGGCCGCCTTCGCCACCGGTATTCCTCCAGAACTCTACGCATTTCACCGCTACACAGGAAATTCCACTACCCTCTACCATACTCTAGCTTGCCAGTTTTGGATGCAGTTCCCAGGTTGAGCCCGGGGATTTCACATTCAACTTAACAAACCACCTACGCGCGCTTTCCGCCCAGTACTTCCC
+
C@-A<CFGDGGDGFCFFFGGGGFGGFEGGFGF@EGGGGGGGGGDEEGGGGGGGGGGGGGGGGGGEGGGFGEGGGGDGGGGDGGGBCBFGCFGDGGG8FGFFGGDGG?F@FEGGGGGCCFGGCFFEFGF8CCFGCDFE@FF8,DD,@9FFGGGCEGFGGFGC8CCCEDFFG,;?CCED7D,:;DFF,:9<DD@CDGDGEGGF@F8BF7+=:8+0:CFG48CFGA@16()6))09CF)*-;8C>(0:*1):>*
@M03364:276:000000000-BLYN8:1:1101:6330:5864 2:N:0:1
GGACTACAGGGGTTTCTAATCCTGTTTGCTCCCCACGCTTTCGCACCTGAGCGTCAGTCTTTGACCAGGGGGCCGCCTTCGCCACCGGTATTCCTCCAGATCTCTACGCATTTCACCGCTACACCTGGAATTCTACCCCCCTCTACAAGACTCTAGCCTGCCAGTTTCGGATGCAGTTCCCAGGTTGAGCCCGGGGATTTCACATCCGACTTGACAGACCGCCTGCGTTCGCTTTACGCCCAGTAATTCCC
+
-ABCCGGGGGGGFGGGGGGGGGGGFGGGGGFFGGGGGGDEFG@FFFCBFFFGD:,BCC<FEFAEFAEFG@+@:FFGGGGFFGGGG8CEFCFGF,EEFG,FFGFGGGFGGGGGFFFECGGGCEGFGGGFFF<BDFFEED8FEEEGFFC,@8FFGGGGGGA877D:>FBE:3:*@FGGECG?DCG*?D=<,>?8*=CCCEFEGG++;*>7CDG**>C+**3:5C7(-42>1)7)7C54=12?E>1):FF)7C0
@M03364:276:000000000-BLYN8:1:1101:12855:5876 2:N:0:1
GGACTACTGGGGTTTCTAATCCTGTTCGCTACCCATGCTTTCGAGCCTCAGCGTCAGTTACAGACCAGACAGCCGCCTTCGCCACTGGTGTTCTTCCATATATCTACGCATTTCACCGCTACACATGGAGTTCCACTGTCCTCTTCTGCACTCAAGTTTCCCAGTTTCCGATGCACTTCTTCGGTTGAGCCGAAGGCTTTCACATCAGACTTAAGACACCGCCTGCGCTCGCTTTACGCCCAATAAATCCG
+
-<A@CGGGGGGGGDFEFGDCCFGGGGCFDEF@EFGDFGDGFCFGG@FFFEFECGFECFGFCFGGG@EFF@FDCGGEGEGFGGEFG?EGGGEGFFFGFFEEGGG<;EECGGG=EFGFDGGGGCFGF?<E5EFG,A99EEFF8EB+E,@FCAEFFF8FGDF=C89BFGGFFC+>E6EGCF9:=,@EGGGFFCEED+>CFFDC==:@F>+**;FG7FD7*;D9*=)5>A@89)8;DFFEF6=85B?F<GFC+09
@M03364:276:000000000-BLYN8:1:1101:11818:5893 2:N:0:1
GGACTACTGGGGTTTCTAATCCTGTTTGCTCCCCACGCTTTCGCACCTCAGTGTCAGTATCAGTCCAGGTAGTCGCCTTCGCCACTGGTGTTCCTTCCTATATCTACGCATTTCACCGCTACACAGGAAATTCCACTACCCTCTACCGCACTCTAGCTTGCCAGTTTCGGATGCAGTTCCCAGGTGGAGCCCGGGGATTTCACATTCGACTTAACAAACCACCTACGCGCGCTTTACGCCCAGTAATTCCG
+
CCCCCGG9FGGGGGGGGGGGGGGGGGGGGGGGGGG@FGGGGGGG,FFGGGG@FGGGFG<<FAFGGGGGGCEE@FGGGGGGGGGGGGGGGGGGCGG9?=<FFGGGGDEFGGGGGGGGFCGGGGGG9=F<DGGGGGAD=,9EEDFG9E=++@>?B,;D>;E8=DFGG,E,@BCEEGGGGGGC9,@8F,@CCFE6CGGGCCGGGGF+B@7+=DGD8=8@:*=C)C>=269>>B)>DDG9C?GGGF<FG7/<F77
@M03364:276:000000000-BLYN8:1:1101:12397:5940 2:N:0:1
GGACTACTCGGGTTTCTAATCCTGTTTGCTCCCCACGCTTTCGCACCTCAGTGTCAGTATCAGTCCAGGTAGTCGCCTTCGCCACTGGTGTTCCTTCCTATATCTACGCATTTCACCGCTACACAGGAAATTCCACTACCCTCTACCATACTCTAGCTTGCCAGTTTTGGATGCAGTTCCCAGGTTGAGCCCGGGGATTTCACATTCAACTTAACAAACCACCTACGCGCGCTTTACGCCCAGTAATCCCG
+
CCCCCGGGGGGGGGGGGGGGGGGGGGGGGGGGGGGGGFGGGGGDGGGGGGGGGGGGGGGGGGGGG@FFGFFGGGGGGGGGGGGGGGGGGGGGGGFFFGGGGGGGGGGGGGGGGGGGGGGGGGGGGGGFFGGGGGGGGGGGGGGGGGGGGGGGGGGGGGGGGGGGFGGFDE8FEFGFGGGGD9DDGGGGGCFGGGGGECCGGGGGFGGGGGGGFGC+@7CFFGFBEFFF>5BEGGF<FDGGGF?FGDF?GGC
@M03364:276:000000000-BLYN8:1:1101:5045:5945 2:N:0:1
GGACTACTAGGGTATCTAATCCTTCTTGCTACCCATGCATTCGAGCCTCAGCGTCAGATAGAGACCAGACCGCCGCCTTCACCACTGGGTTTCGTCCATATATCTCCGCATTTCACCGCTACACACGGAATTCCACTCTCCTCTCCTGTAGTCAAGTCTCCCAGGTTCCAATGCAACCAACGGTCGTGCCACTGCCGTTGCCCGCCATCTTCAGACACCACCTGCTCCCGCGTTACTCCCAAGCAATCCCG
+
@CCC8C,,;6FFF,6,,<,,CFF,-;,CFA,,C8,,C<9,C,,,;,@,6;;,+8@,,,6,,,6C,9@,,,,@@:+7+@,A,CC,,A,,,,,,C8@4,,BF9,@FF5C7,@,B?,,@B+:+44=E9+8+@++?C,E9;4,7@,7+@4>,,,,6@>A9,3@;E3@,+8,@DA;3,3=,,136++5B++3+@FCD,5,5*****3,*3***41:+1++88?C*8*)(().)/))02)26+/?8C):)*;84**9
@M03364:276:000000000-BLYN8:1:1101:4764:5968 2:N:0:1
GGACTACCCGGGTTTCTAATCCTGTTTGATACCCACGCTTTCGTGCCTCAGCGTCAGTTATAGTTTAGTAAGCTGCCTGCGCAATTGGAGTTCTTCGTGATATCTATGCATTTCACCGCTACACCACGAATTCCGCCTACTTCAAATATACTCAAGTCAACCAGTTTCAACGGCAATTTTAAGGTTGAGCCTCAAACTTTCACCGCTGACTTAATAGACCGCCTACGCACCCTTTAAACCCAATAAATCCG
+
CCCCCGGGGGGGGGGGGGGGGGGGGGGGGGGGGGGGGGGGGGGGGGFFGGGGGGGEGGFGGGGFGGGGGFGGGGGGGGGGGGGGGGGGGGGGDGGGGGGGFDFGGGGGGGGGGGGGGDG6BFGGFGGGGGGGGFG>GGGGGGFEFFEGCFFGGFF8EFFGGDGGGGGGGDDEEGGGGGGGG8>EGFFFGFGGGGGGFGGGGFGGFDDGGGGCFDGFGGCGEGF=>F?F?EFFGGGECCGFGFFFGGFEGGD
@M03364:276:000000000-BLYN8:1:1101:23462:5971 2:N:0:1
GGACTACACGGGTATCTAATCCTGTTTGCTCCCCACGCTTTCGAGCCTCAGTGTCAGTTACAGGCCAGAGAGCCGCTTTCGCCTCCGGTGTTCCTCCATATATCTACGCATTTCACCGCTACACATGGAATTCCACTCTCCTCTCCTGCACTCAAGTCTCCCAGTTTCCAATGCACACAATGGTTGAGCCACTGCCTTTTACATCAGACTTAAGAAACCACCTGCGCTCGCTTTACGCCCAATAAATCCGG
+
CCCCCFGGEGGEFGGGGGGGGGGGGGGGGGGGGGGGGGGGGGG@FGGGGGGGGGGGGGFGGGGFGFGGG8FGGGEGGGGGDGGGGFGGGGGGGGGGGGGGFGGGFGEFGGGGGGGGGGGGGCGGE?EFEFBFFDDFGFGGGGGFGGD,>@FGGGF83@DFFGGFGGGGGGDFFFGECFEEGGGGGGGFE>B8?FGGGCFGGGGGFGGGGDGGFGGC7C69*9;B9BBBFBDFGGC*)2BEEA@F:D670>C
@M03364:276:000000000-BLYN8:1:1101:5077:5976 2:N:0:1
GGACTACACGGGTTTCTAATCCTGTTTGCTCCCCACGCTTTCGAGCCTCAGTGTCAGTTACAGGCCAGAGAGCCGCTTTCGCCTCCGGTGTTCCTCCATATATCTACGCATTTCACCGCTACACATGGAATTCCACCCTCCTCTCCTGCACTCAAGTCTCCCAGTTTCCAATGCACACAATGGTTGAGCCACTGCCTTTTACATCAGACTTAAGAAACCACCTGCGCTCGCTTTACGCCCAATAAATCCGG
+
CCCC@F8FFGGGGGE6EFFGA,CFFFFCF,<CFEF@B:F@D<E<,BFFCGGGGGGGGFGGCCEEGGCGGGG7F<:FFCFGG@EG7FEGCFFGGGGGCF<EFEFGGGGG>F7FGCFGGGGGGGEFF=E,BF9:FFF,,@@ABFGGGBFFE?B=,@DFF>B9DGGCFGGCDFGG88=DCGG8=9>ECE?CG8C,,4489;EFGGG+;C57>CEC>DGCF>,45;A@BA2)66/22/8@B;>CC5/6CF@5652
@M03364:276:000000000-BLYN8:1:1101:12211:5985 2:N:0:1
GGACTACCCGGGTATCTAATCCTGTTTGCTCCCCACGCTTTCGCACCTGAGCGTCAGTCTTTGTCCAGGGGGCCGCCTTCGCCACCGGTATTCCTCCAGATCTCTACGCATTTCACCGCTACACCTGAAATTCTACCCCCCTCTACAAGACTCTAGCCTGCCAGTTTCGGATGCAGTTCCCAGGTTGAGCCCGGGGATTTCACATCCGACTTGACAGACCGACTGCGTGCGCTTTACGCCCAGTAATTCCG
+
CCCBCFGCDFFGGFGGGGGFGGGGGGGGGGGGGCFEGGGGGGGGGGGGFGGGGFGGGGGGGGGGGACFGGGGGGE:CCFGGEEGGGGGGEGGGG9FGGGC<FGGGGGGGGEGFFDGGGGGCGFGG8FDGGGCFFFFFFDFGGGDGGGGF,,=D,=AA?DF7DGGEGGG5>*@@8;?DFE:D9FGGD8CGGFFCCG55C*97+<C=DDCCCC*:*;CFGGFE*790@?><>>>DDFF=,A:CBFF=*06777
@M03364:276:000000000-BLYN8:1:1101:17284:6009 2:N:0:1
GGACTACTCGGGTTTCTAATCCTGTTTGCTCCCCACGCTTTCGAGCCTCAGTGTCAGTTACAGGCCAGAGAGCCGCTTTCGCCTCCGGTGTTCCTCCATATATCTACGCATTTCACCGCTACACCTGGAATTCTACCCCCCTCTACAAGACTCTAGCCTGCCAGTTTCGGATGCAGTTCCCAGGTTGAGCCCGGGGATTTCACATCCGACTTGACAGACCGCCTGCGTGCGCTTTACGCCCAGTAATTCCG
+
CCCCCGGFGGGGFGDGGGGGGGGGGCGGGGGGGGGGGGGGGGGGGGGGGGGGGGFFFGGGGGGGGGGGGGGGGGGGGGFGGGFFGGGG@FBFFGGGGGGGGG,F,CFGGGGGGGGGGGDGGGGEFCFGGGGGGGGGGGGGGEEGGGGDFGGGGGGGGGGGGGGGGGG9>C@EGGGGGGGFGGGGFFFGGGGGEEGGGGGFFGGGFGGGGGGDGCFGCFGGFCBFFFFFF)859*9:F8:E=5:6FGF<>CC
@M03364:276:000000000-BLYN8:1:1101:11514:6012 2:N:0:1
GGACTACTGGGGTTTCTAATCCTGTTTGCTCCCCACGCTTTCGAGCCTCAGTGTCAGTTACAGGCCAGAGAGCCGCTTTCGCCACCGGTGTTCCTCCATATATCTACGCATTTCACCGCTACACATGGAATTCCACTCTCCTCTCCTGCACTCAAGTCTACCAGTTTCCAATGCATACAATGGTTGAGCCACTGCCTTTTACACCAGACTTAATAAACCACCTGCGCTCGCTTTACGCCCAATAAATCCGG
+
CCCCCGGGGGGGGGGGGGGGDGGGGGFGGGGGGGGGFGGGGGGGGGGGGGGEFFGGGGGGGGGGGGGGGGFGGGGEFGGGGGDFGGGGFGGGFGGGGGGGGGGGGGGGGGGGGGGGGDGGGFFGGGGGGGGFGGFGD@CCFFGG?EGGGFDGGGDFDDFGGGGGFGGGGGGCFGGGGGGFCGE;FGGGGGGGFFGGGGGGF?FGFFGFGGFGCFGGFFFGFEFFFFBB=BE)7C7*?@:8=F@FGGFE285
@M03364:276:000000000-BLYN8:1:1101:18276:6021 2:N:0:1
GGACTACAGGGGTTTCTAATCCTGTTTGCTCCCCACGCTTTCGCACCTCAGTGTCAGTATCAGTCCAGGTAGTCGCCTTCGCCACTGGTGTTCCTTCCTATATCTACGCATTTCACCGCTACACATGGAATTCCACTCTCCTCTCCTGCACTCAAGTCTCCCAGTTGCCAATGCACACAATGGGGGAGCCACGGCCTTTGACACCAGACTTAATAAACCACCTCCGATGGCGTACCGCCCAATAAAGCCGG
+
CCCCCDACFGFG7@FCCFA9,FGGGCEFCF9,D6C@C:,@CEFGGECFFDFGGE9FF<F9<@E@FECDFFGFFGGD7,4EFCFE,,CFEFCCEEE:?<EAFA9FE,BACEC8<EFFCEGDFCFGDAAFFEC4,CEB;D,,@AE88EF@FD>=?8EE@E@D,@,@,6,@33,@@8,=@,AD8E8,++41@EEF+6C;C8F77+92**9C*2+=++2+5:DC4*/(()()(/))2)/(80:*:56;02+/297
@M03364:276:000000000-BLYN8:1:1101:7730:6049 2:N:0:1
GGACTACCGGGGTTTCTAATCCTGTTTGCTCCCCACGCTTTCGAGCCTCAGTGTCAGTTACAGGCCAGAGAGCCGCTTTCGCCTCCGGTGTTCCTCCATATATCTACGCATTTCACCGCTACACATGGAATTCCACTCTCCTCTCCTGCACTCAAGTCTCCCAGTTTCCAATGCACACAATGGTTGAGCCACTGCCTTTTACATCAGACTTAAGAAACCACCTGCGCCCGCTTTACGCCCAATAAATCCGG
+
CCCCCGGGGGGGEGGGGGGGGGGGGGGGGGGGGGGGGGGGGGGGGEGFGGGFGGGGGGGGGGGGGGGGGGGGGGGGGGGGGGGG7EGGGGGGGGGGGGGGGDGCFGGGGGGGGGGGFFGEEGGFGGGGFFFGGGFGDFGGGGFGGGA?CFFCDFFGGG9,EFGGDGGGGGGGGGGCGC>+,,>BEEFF9,:DFGFCEGGGCCFG++99CFFG>CCF4D>FFGAEFA@)5ADBGGGFFFECG3;FGGFCDGC
@M03364:276:000000000-BLYN8:1:1101:13907:6052 2:N:0:1
GGACTACAAGGGTTTCTAATCCTGTTCGCTCCCCACGCTTTCGAGCCTCAGTGTCAGTTACAGGCCAGAGAGCCGCTTTCGCCTCCGGTGTTCCTCCATATATCTACGCATTTCACCGCTACACATGGAATTCCACTCTCCTCTCCTGCACTCAAGTCTCCCAGTTTCCAATGCACACAATGGTTGAGCCACTGCCTTTTACATCAGACTTAAGAAACAACCCGCGCTCGCTTTACGCCCAATAAATCCGG
+
CCCCCGGGGGGGEGGGDGGGGGGGGGGEFFGGGGGDFGGGGGGFGFGGGGGGGFGGGGGDGGGGGGGGGGGGG@FGGGGGCFEGGGGGFGGGGGGGGGGGGDEGGGGGGGGDGGGGGGGGGGGGGCFGFFAFEFFF;ECGDDF?EGGGGGGFFFFFFG;FGCCGFGGGGGG9D,@CDGGG,EDD;CFFFDGG68:DCFDC+;FFFDG>C>@FCDF+;D,,3**058()6?DAD5CEB<GDEA@6CC@?*77
@M03364:276:000000000-BLYN8:1:1101:21875:6066 2:N:0:1
GGACTACAAGGGTATCTAATCCTGTTTGCTCCCCACGCTTTCGCACCTGAGCGTCAGTCTTCGTCCAGGGGGCCGCCTTCGCCACCGGTATTCCTCCAGATCTCTACGCATTTCACCGCTACACCTGGAATTCTACCCCCCTCTACAAGACTCTAGCCTGCCAGTTTCGAATGCAGTTCCCAGGTTGGGCCCGGGGGTTTCACATCAGACTTGACAGACCGCCTGCGGGCGCTTTACGCACAGTAAGTCCG
+
CCC9@CCCDFCC@C,CFFFFC9FFCF,CF96E@FFEGG7;DEC7FCFFEGGGGCFGGF,CC<DEGGGF?FEG7CFB=CBFGGDGGGGGCCFFGFGGD<F<E@99C,FF:F+BEFFG9CEG@F@F8:<FFGFF9ADGE8+:@EGCCFD>=:F7D9=,@>DFF@FFGCGGG>E673,@3=EFCFC>7?E*4:BCECDC*=*=7::D68+;>C*::CCCF4*2555(-)-)()))1*/68(/**72/:*45::5
@M03364:276:000000000-BLYN8:1:1101:25961:6079 2:N:0:1
GGACTACCGGGGGTTCTAATCCTGTTTGCTCCCCACGCTTTCGAGCCTCAGTGTCAGTTACAGGCCAGAGAGCCGCTTTCGCCGCCGGTGTTCCTCCATATATCTACGCATGTCACCGCTACACATGGAAGTCCACTCTCCTCGCATGCACTCAAGTCTCCCAGTTTCCAATGCACACAATGGTTGAGCCCCTGCCTTTGACATCAGACTCAAGAAACCACCTGCGCACGCTTTACGCCCAATAAATCGGG
+
CCCCCCF,@BCF+6@FFGFC<9F<EC,@CFGE8FC@B:FECFE<ECFGGDFAF6,CCC@FFEGGGBFFFGFGF<=+8C@DCCC+@CEG+@?+,C,CEF,C,54A;EDF:=:+8C<DC+:+FCG?9DF@=73,=FD,,@,7@EFCC+3>8<E+,,7@3>;@@:F?>,@D7DDF,,,<9>8:4DD;D*1=87*;*=EC,,>1@+=CA+*>66*084><*5*=;*0538;)2)5>7F*67(2*:7(9*:*)*//
@M03364:276:000000000-BLYN8:1:1101:18849:6090 2:N:0:1
GGACTACTAGGGTTTCTAATCCTGTTTGCTCCCCACGCTTTCGCACCTCAGTGTCAGTATCAGTCCAGGTAGTCGCCTTCGCCACTGGTGTTCCTTCCTATATCTACGCATTTCACCGCTACACAGGAAATTCCACTACCCTCTACCATACTCTAGCTTGCCAGTTTTGGATGCAGTTCCCAGGTTGAGCCCGGGGATTTCACATTCAACTTAACAAACCACCTACGCGCGCTTTACGCCCAGTAATTCCG
+
CCCCCGGGGGGG@FGGGFGGGGGGGGDFGFFFGGGGGGGGDFGGGGGGGGGFFGGGGEGFGGGGGGGFGGGGEGEEGGGGGGGGGGGFCFFGFCE,CC,EEA9F9FFGGGGGGGGGFFGDGGGGGGGDGGFGGGGGGFGGGGGGDADCGGGFB,EFAF;BGFGG?=,,@CFFGFFGEFFFGFGGDDGFF=F6@EGG>6DCF=CF+5;FDFGGGGGGGGFGACEDB><4>)?ADGGFA?CEEF?F@FF3DC>
@M03364:276:000000000-BLYN8:1:1101:8151:6104 2:N:0:1
GGACTACCGGGGTATCTAATCCTGTTTGCTCCCCACGCTTTCGAGCCTCAGTGTCAGTTACAGGCCAGAGACCGCTTTCGCCTCCGGTGTTCCTCCATATATCTACGCATTTCACCGCTACACATGGAATTCCACTCTCCTCTCCTGCACTCAAGTCTACCAGTTTCCAATGCACACAATGGTTGAGCCACTGCCTTTTACATCAGACTTAAGAAACCACCGGCGCTCGCTTTACGCCCAATAAATCCGG
+
CCCCCGGGGGGGGGGGGGGGGGGGGGGGGGGGGGGGGGGGGGEGGFGGGGGGGGGGGGGGGGGGGEGGGGGGGGGGGGGGGGGGGGGGGGGGGGGGGFA?CGGGGGGGGEGGGGGGGGGGGGGGGGGGFFGGGDGGGGGGGGEGGGGFGGGGGG9ECGGGFGGGGGCFGGGGGGGGGG:F<EGGGGGGGGGGGGGF7BFGGGF7AFGGGGGGGFGGGFGFE*)/5?@A@3>:<FFD>@CEFF;67:@(5C
@M03364:276:000000000-BLYN8:1:1101:22188:6116 2:N:0:1
GGACTACTGGGGTATCTAATCCTGTTTGCTCCCCACGCTTTCGAGCCTCAGCGTCAGTTACAGACCAGAGAGCCGCCTTCGCCACTGGTGTTCCTCCATATATCTACGCATTTCACCGCTACACATGGAATTCCACTCTCCTCTCCTGCACTCAAGTCTCCCAGTTTCCAATGCACACAATGGTTGAGCCACGGCCTTTTACATCAGACGTAAGAAACCACCTGCGCTCGCTTTACGCCCAATAAAGCCGG
+
CCCCCGFGGGGGGGGGGGGGFGGGGGGGC,FFF@FFCF,B8FFCGGGGGGGGG@FECFDFFGGGGGGGGGFFGGEF@FEGGGFGCFGGFDE4FF9FG,CEGGGGGGGGGE7+5FEFGGGCCGGGGFECBA9AEFGGGG9EFGFGGGGGGFEFGGGGGGGG9DDGGC9D8C>DGFADEGGG,ED=>E@C<8>F6CG6EGCGGGGCE7C*2*0*;;>+;C:E97*7:?>)8?EBC*@>D058EAFFGF64*7>
@M03364:276:000000000-BLYN8:1:1101:19090:6117 2:N:0:1
GGACTACCGGGGTTTCTAATCCTGTTTGCTCCCCACGCTTTCGAGCCTCTGTGTCAGTTACAGGCCAGAGAGCCGCTTTCGCCACCGGTGTTCCTCCATATATCTACGCATTTCACCGCTACACATGGAATTCCACTCTCCTCTCCTGCACTCAAGTCTCCCAGTTTCCAATGCACACAATGGTTGAGCCACTGCCTTTTACATCAGACTTAAGAAACCACCTGCGCTCGCTTTACGCCCACTAAATCCGG
+
CCCCCFGGGGGEGFEFEA<FGFGGFFGGGGGDGGGFGGDEGGGCFFGGG?EFGGGGGGGGGGGGGEGGGGGGGGGGDFFFGGGGGGFEFG:FF9AFGGGGGGGDGGGGGG7FFGFFFGGGGGCF9FGEF9BC,AEFAFF@=FFGG?DFFEFFD?8=BA;D9EDCFG9EA9,E8BFGEC@FGGCECE6<CFGG6D9?9;9:=CF9FFDDDFF+2CF@FFGGFCFEDBFFFFE49*77>78C:)/;CC6<DCC
@M03364:276:000000000-BLYN8:1:1101:4755:6120 2:N:0:1
GGACTACTGGGGTTTCTAATCCTGTTTGCTCCCCACGCTTTCGCACCTCAGTGTCAGTATCAGTCCAGGTAGTCGCCTTCGCCACTGGTGTTCCTTCCTATATCTACGCATTTCACCGCTACACAGGAAATTCCACTACCCTCTACCATACTCTAGCTTGCCAGTTTTGGATGCAGTTCCCAGGTTGAGCCCGGGGATTTCACATCCGACTTGACAGACCGCCTGCGTGCGCTTTACGCCCAGTAATTCCG
+
CCCCCGGGGGGGGGGGGGGGGGGGGGGGGGFEGGGGGGGGGGG@CGGGFGFCEFGGGGGDGGGFDGGEFGGGDGGGGGGGGGGDGFGGEFFGFGGFCGGGGGGGGGGGGECGGGGGGDGGGGGFFDFGCFGGGGGCFC8FDFFFCGFF99EFG9DDFFEG@EFDFGG,6@8AFG99==@@@=DEF9E,@=>8CE6E78D9B@F>FG0*03;3A87:9CFC/4/0569:90).>597@;EEG>?67CC67+2
@M03364:276:000000000-BLYN8:1:1101:6870:6125 2:N:0:1
GGACTACCGGGGTTTCTAATCCTGTTTGCTCCCCACGCTTTCGCACCTGAGCGTCAGTCTTTGTCCAGGGGGCCGCCTTCGCCACCGGTATTCCTCCAGATCTCTACGCATTTCACCGCTACACATGGAATTCCACCCCCCTCTACAGGACTCTAGCCTCCCAGTTTCGGATGCAGTTCCCAGGTTGAGCCCGGGGATTTCACATCCGACTTGACAGACCGCCTGCGTGCGCTTTACGCCCAGTAATTCCG
+
CCCCCGGDCF:FCGGFGGGGGGGGGGGFGGFFGEGGGGDGGFG:,CFFGGGGEGGGGGDAA<FDFGGGFG7FEGGGDFGGGGGGGFGDF7=?A<@?FGGF9BFGGGGGGDGDGGG9FFGGGGGG,FEGGGGFF,@=>E8FEEGG9D9,,5@7F9EADGG,@EGGCGGF:CGGGF722=FEF9?:FFG?EFC*:C8E*;B0CG@CFG4DDGGGGF4C*7CA55<<:>>),5))99<<B:2C=BBFC**6D>*
@M03364:276:000000000-BLYN8:1:1101:21942:6137 2:N:0:1
GGACTACAAGGGTTTCTAATCCTGTTTGCTCCCCACGCTTTCGAGCCTCAGTGTCAGTTACAGGCCAGAGAGCCGCTTTCGCCTCCGGTGTTCCTCCATATATCTACGCATTTCACCGCTACACATGGAATTCCACTCTCCTCTCCTGCACTCAAGTCTCCCAGTTTCCAATGCACACAATGGTTGAGCCACTGCCTTTTACATCAGACTTAAGAAACCACCTGCGCTCGCTTTACGCCCAATAAATCCGG
+
CCCCCGGGFGGGGGGGGFFGFGCFGGGGGGGFFGGGDGEGGGGFGEGGFDFFFFGGGGGGG9EGGGGGGCGGGGDG@FDFFGGGDE@C+78=@FGFGFGGFCFGGFFCGC@FBFEGGDGCFFGF9FE8F<?FGGGGGGGGGAC?886DF@@FGFFGDDAFGGFDFEDFFDCCFFGGC8CG,@EF9=D,@@FGG?9FGGGGGGF7<+?599+==F7C*;C5?E*6:BA*4?55*9=88=::E)(8;:7);<D
@M03364:276:000000000-BLYN8:1:1101:22035:6191 2:N:0:1
GGACTACCAGGGTTTCTAATCCTGTTTGCTACCCATGCTTTCGAGCCTCAGCGTCAGTTACAGACCAGACAGCCGCCTTCGCCACTGGTGTTCTTCCATATATCTACGCATTTCACCGCTACACATGGAGTTCCACTGTCCTCTTCTGCACTCCAGTCTCCCAGTTTCCAATGCACTTCTTCGGTTGAGCCGAAGGCTTTCACATTAGACTTAAAGAACCGCCTGCGCTCGCTTTACGCCCACTAAATCCG
+
CCCCCGGGGGGGGGGGGGGGGGGGGGGGGGGGGGGGGGGGGGGGGDEGGGGGGGGDEGGGGGGGGFFGGGGGFG@@FGGGGGGEGFEGGGGGFGGFGGGGGFFFGGGG>CEGGGGDFGDGGGFGGG9FGGGGGGGGE8EFG8D9FEGGGGFGF,EFGGGGFGGGGG,>EFA,DGGGA?9EFC=CCECFFGD8:ECC9DGFGGGGFGC7+;FDF77:@FCE?7A=);4A>DDFGDG482EED8(;;<F?7>C
@M03364:276:000000000-BLYN8:1:1101:21754:6198 2:N:0:1
GGACTACACGGGTTTCTAATCCTGTTTGCTCCCCACGCTTTCGCACCTCAGTGTCAGTATCAGTCCAGGTAGTCGCCTTCGCCACTGGTGTTCCTTCCTATATCTACGCATTTCACCGCTACACAGGAAATTCCACTACCCTCTACCATACTCTAGCTTGCCAGTTTTGGATGCAGTTCCCAGGTTGAGCCCGGGGATTTCACATTCAACTTAACAAACCACCTACGCGCGCTTTACGCCCAGTAATTCCG
+
CCCCCGGGGGGGGGGGGGGGGGGGGGGFGGGGGGGGGGGGGGGGGGGGGGFFFGGGGGGGGFGGGGGGGGGGGGGGGGGGGGGDGGFGGGGGGGGGGGGGGGGGGGGGGGGGGGGGGGGGGGGG9FGGCFGFGGGGGGGGFFE?FGGFGDFD=DGGGGGGGGGGGFCF?EGG,DFGGFCFGGGGFFGGGGFGGGGGCG?6BCGFF>DDGFCGDGF>GDCCFG>B@F@>(:A:DD8>87EGG)2FFGF5D70
@M03364:276:000000000-BLYN8:1:1101:3757:6219 2:N:0:1
GGACTACAAGGGTTTCTAATCCTGTTTGCTCCCCACGCTTTCGCACCTGAGCGTCAGTCTTTGTCCAGTGGGCCGCCGTCGCCACCGGTATTCCTCCAGATCTCTACGCATTTCACCGCTACACCTGGAATTCTACCCCCCTCTACACGACTCTAGCCTGCCAGTTTCGTATGCAGTGCCCCGGTTGAGCCCGGGGATTTCACATCCGACTTGACAGACCGCCTGCGCGCGCGTTACGCCCAGGAATTCCG
+
CCC-CCC<FFGGFGGGGFFGFDEGGGCFFDFCFGFGEGGGGGGGGGGG8EEFEG7CFGFFGGGGEGGG@,FFGFEG@+CFFD:BF8F>F+CC,C;ECFF<E8EEEEGFFFE7<EECFF>CCGFF8EFGFFAFGG,CEFGEEDECGF;,@==@8,DCEE987:DFGFFF:,3B6,,57,3<3*>8>BE,?CFFE5::**3+3:C++;7<73)1*26+*2C*)>56(>0)43<3)9>?E6*:=)()*0)5CC0
@M03364:276:000000000-BLYN8:1:1101:13143:6248 2:N:0:1
GGACTACTGGGGTTTCTAATCCTGTTTGCTCCCCACGCTTTCGCACCTGAGCGTCAGTCTTTGTCCAGGGGGCCGCCTTCGCCACCGGTATTCCTCCAGATCTCTACGCATTTCACCGCTACACCTGGAATTCTACCCCCCCCTACAAGACTCTACCCTGCCAGTTTCGAATCCAGTTCCCAGGTTGAGCCCGGGGGTTTAAAATCCGACTTGACAGACTGCCTGCGTGCCCTTTCCGCCCCGTAATTCCG
+
@CBCCG@<EE,CFF@DF9EFFC@CEFDFGEGFEGG+@BFGCCBFC:FGDGG8:CF@FCEFGADEGCE8D7CEF@CEFGGGGG7,BBFEEEFGFFFGGFF<EFGDGGGGGCCFFF,CF7C==@:A8B8D,ADFFFD==8=C@++0:@>CC682@3@,@>:3>D6><C9D4>,?*,595=EC6,8CB?E6CGC:*=ED*11/2*+*/90)9)59:*9F6FG+9CF?)7>F:5)7<DG)91*;1)-53C)677*
@M03364:276:000000000-BLYN8:1:1101:19449:6251 2:N:0:1
GGACTACTGGGGTTTCTAATCCTGTTTGCTCCCCACGCTTTCGCACCTGAGCGTCAGTCTTTGTCCAGGGGGCCGCCTTCGCCACCGGTATTCCTCCAGATCTCTACGCATTTCACCGCTACACCTGGAATTCTACCCCCCTCTACAAGACTCTAGCCTGCCAGTTTCGAATGCAGTTCCCAGGTTGAGCCCGGGGATTTCACATCCGACTTGACAGACCGCCTGCGTGCGCTTTACGCCCAGTAATTCCG
+
CCCCCGGGGGGGGGGGGGGGGGGGGGGGGGGGGGGGGGGGGGGGGGGGGGGGGGGEGEFFGGGGFGGGGGGGGGGGGGGGGGGGGGGGGGGGGGGFGGGGFGGGGGGGGEEDGGGGGEGGGGGGGGGGFGGGGGGGGGGGGGEF9EGGFGGGGGGGGGGGGGG6@@;C58DFGGGGGGGGGGGCGFGGGGCFEEEE5CBFGGGGF6CGGGGGGGGFGGFGFGFF?FFF:BEFGGGFFBGE=D?FG*@AGG9
@M03364:276:000000000-BLYN8:1:1101:3911:6264 2:N:0:1
GGACTACTCGGGTTTCTAATCCTGTTTGCTCCCCACGCTTTCGAGCCTCAGTGTCAGTTACAGGCCAGAGAGCCGCTTTCGCCTCCGGTGTTCCTCCATATATCTACGCATTTCACCGCTACACATGGAATTCCACTCTCCTCTCCTGCACTCAAGTCTCCCAGTTTCCAATGCACACAATGGTTGAGCCACTGCCTTTTACATCAGACTTAAGAAACCACCTGCGCTCGCTTTACGCCCACTAAATCCGG
+
CCCCCGGGGGGGGGGGGGGGGGGGGGGGGGGGGGGGGGGGGGGGGGGGGGGGGGGGGGGGGGGFGGGGGGFEGGGGGGFEGEGGFF@FGGGGGGGFGGFGGGGGGGGGGGGGGGDGGGDGGGGFGFFGFECGGFGGAFGGGGGGGFGDFFGGGGGGGGCGGGGGGGFGDFFG?EFGGGGDCF?GGE?FGC?CFGGGFGFGGGFCCDCCFGGFFFGFFGFG>EFEDEFEFD>?<*=:B2EEE)3/9CA?;CC
@M03364:276:000000000-BLYN8:1:1101:7020:6285 2:N:0:1
GGACTACCCGGGTTTCTAATCCTGTTTGCTCCCCACGCTTTCGCACCTGAGCGTCAGTCTTTGTCCAGGGGGCCGCCTTCGCCACCGGTATTCCTCCAGATCTCTACGCATTTCACCGCTACACCTGGAATTCTACCCCCCTCTACAAGACTCTAGCCTGCCAGTTTCGGATGCAGTTCCCAGGTTGAGCCCGGGGATTTCACATCCGACTTGACAGACCGCCTGCGTGCGCTTTACGCCCAGTAATTCCC
+
CCCCCGGGGGGGGGGGGGGGGGGGGGGGGGGGGGGGGGGGGGGGGGGGGGGGGGGGGGGFGGGGGGGGGGDGGGGGGGGGFGGGGGGGGGGGGGGGGGGGGGGGGGGGGGGGGGGGGGGGGGGGGGGGGGGGGGGGGGGGGGGGDGGGGGGCFFGGGGGGGGGGGCFGGGG>?8DEGGGGGGGFGGDGGGGGDGGGGEFFGGGGFGFG:>5>DCD78FC=5CB?FF(0(7)77DCAFFGGG)./:*9<G**
@M03364:276:000000000-BLYN8:1:1101:11768:6299 2:N:0:1
GGACTACCGGGGTTTCTAATCCTGTTTGCTCCCCACGCTTTCGCACCTCAGTGTCAGTATCAGTCCAGGTAGTCGCCTTCGCCACTGGTGTTCCTTCCTATATCTACGCATTTCACCGCTACACAGGAAATTCCACTACCCTCTACCATACTCTAGCTTGCCAGTTTTGGATGCAGTTCCCAGGTTGAGCCCGGGGATTTCACATTCAACTTAACAAACCACCTACGCGCGCTTTACGCCCAGTAATTCCG
+
CCCCCGGGGGGGGGGGGGGGGGGGGGGGGGGGGGFGGGGGGGGGFGGGGGGFFGGGGFFGGGGFDGGGGGFFEAFFGGGGGEGGGGGGGGGGGFFFFGFFGGGGGGGFGDGGGGGGGGGGGGGGFDG8FGGGGGGGFCFFGGGGGGF8=9E==;FGCFGGGGGGGGF9DECCFE8EFGGGF9DFFFGGFGGFEDEDGEGDGGGGFFFGGGGGGFFGG4DEAFAB:A9D@>BADGG9@1EG5>DA+2::DF6
@M03364:276:000000000-BLYN8:1:1101:15364:6302 2:N:0:1
GGACTACCGGGGTTTCTAATCCTGTTTGCTCCCCACGCTTTCGCACCTGAGCGTCAGTCTTTGTCCAGGGGGCCGCCTTCGCCACCGGTATTCCTCCAGATCTCTACGCATTTCACCGCTACACCTGGAATTCTACCCCCCTCTACAAGACTCTAGCCTGCCAGTTTCGGATGCAGTTCCCAGGTTGAGCCCGGGGATTTCACATCCGCCTTGACAGACCGCCTGCGTGCGCTTTACGCCCAGTAATTCCG
+
CCCCCDFCFGGGFEGGGGGGGGFGGGGGGFFFFGFGGGGGGGGGGGGGGGGGGG@6CFFFGFGGFGAFFGCEEGEGGEGGGCGGEGGGFGGG,?EEFGG9F8C?EEFFGEG:FECGGGGE7CDGGGGGFFFCFGFFGGDGEGGGDGG99DFF6ECFCFC8EG6:FFCFGGEGGGFGEF,<E9DFGCC6CFGCEEEE5C297@FDA*95*:DCGCGGGDGF5*7::F>3-57))*7946E:C>?FFF*:7**
@M03364:276:000000000-BLYN8:1:1101:21694:6323 2:N:0:1
GGACTACTGGGGTATCTAATCCTGTTTGCTCCCCACGCTTTCGAGCCTCAGTGTCAGTTACAGGCCAGAGAGCCGCTTTCGCCTCCGGTGTTCCTCCATATATCTACGCATTTCACCGCTACACATGGAATTCCACTCTCCTCTCCTGCACTCAAGTCTCCCAGTTTCCAATGCACACAATGGTTGAGCCACTGCCTTTTACATCAGACTTAAGAAACCACCTGCGCTCGCTTTACGCCCAATAAATCCGG
+
CCCCCGGGFGGGGGGGFGGGGGGGGGGGGGGGGGGGGGGGGGGGGGGGGGGFGGGGGGGGFCFFGGGGGGGGGGGE@FGGGGGCEFGGGGGGG,;FGAFGFGGGGGGGGGGEGGGDFFGGGGGGGGGGGFGGGGFFGGGGFGFFGGGDGGGGD=FG@BFB>ECFGGGGGGG,,D8D98++@FGGGDFFGG,@E?9ECFFGFFC?9299CCGG>CFDF7C>>CFEBE>>AFFFGFGE5@GGGFDA77;362:
@M03364:276:000000000-BLYN8:1:1101:4128:6332 2:N:0:1
GGACTACCGGGGTATCTAATCCTGTTTGCTCCCCACGCTTTCGCACCTGAGCGTCAGTCTTTGTCCAGGGGGCCGCCTTCGCCACCGGTATTCCTCCAGATCTCTACGCATTTCACCGCTACACCTGGAATTCTACCCCCCTCTACAAGACTCTAGCCTGCCAGTTTCGGATGCAGTTCCCAGGTTGAGCCCGGGGATTTCACATCCGACTTGACAGGCCGCCTGCGTGCGCTTTACGCCCAGTAATTCCG
+
CCCCCGEGGGGGGGGGGCCFGGGGGEGGGGGGGGGGGGGGGCFEGGGGACFGGGGGGFCFGFGGGGFG@CGGGGGGGDGGGGGGGGG7BFCFGEFGGF8FEGFDGGGGGFGGGGGGAGGGGG?DGGGGC@EDFFGCGGFGEGGGGCEBFGGGGCFCGFGFDG6DGGGG*>CC5C995=ECDGGFFGGGGCBFGGGGCE*<FGGGFGFG:DDD>FGCD<FE@EEFFF>D(5)8)>F)*-*:5),07:F<F79
@M03364:276:000000000-BLYN8:1:1101:22581:6335 2:N:0:1
GGACTACTCGGGTATCTAATCCTGTTTGCTCCCCACGCTTTCGCACCTGAGCGTCAGTCTTTGTCCAGGGGGCCGCTTTCGCCTCCGGTGTTCCTCCATATATCTACGCATTTCACCGCTACACATGGAATTCCACTCTCCCCTTCTGCACTCAAGTTCGACAGTTTCCAAAGCATACTATGGTTGAGCCACTGCCTTTTACATCAGACTTAATAAACCACCTGCGCTCGCTTTACGCCCAATACATCCGG
+
CCCCCGGGGGGGGGGGGGGGGGGGGGGGGFGGGGGGGGGGGGGGGGEGGGGGGGGGGGGGGGGFGGGGGEGGGGGG+BCEGGGGGGGGFEFDGGGGGGGFGGGGGGGGGGGGFGGGGGGEEFEFDGGGGGDFGGGGGGGG8@EGEGGCEFFGGGGGGGGGDGGGBFGGGG9EFGGGGGG7DCFGCBC6CFGGGGGGGGGGGGG@FDFDGG+8C8CCFGEFFGFB2?=0:>>A387<B0BCGA;6*2@E75D
@M03364:276:000000000-BLYN8:1:1101:12804:6346 2:N:0:1
GGACTACTGGGGTTTCTAATCCTGTTCGCTACCCATGCTTTCGAGCCTCAGCGTCAGTTACAGACCAGACAGCCGCCTTCGCCACTGGTGTTCTTCCATATATCTACGCATTTCACCGCTCCACATGGAGTTCCACTGTCCTCTTCTGCACTCAAGTCTCCCAGTTTCCAATGCACTTCTTCGGTTGAGCCGAAGGCTTTCACATTAGACTTAAAAGACCGCCTGCGCTCGCTTTACGCCCAATAAATCCG
+
CCCCCGGGGGGGGGGGGGFGGGGGGGGGGGGGGGGGGGGGGGGGGGGGGGGGGCFGGFGFGGGGGGGGGGFFGGGGGGGGGGGGGGGGGGGFGGGGGGGGGGGGGGGGGGGGGGGGGGGG+>FGGGFGGGGGGGGGFFGGGGGGGGGGGGGGGGGGGGFGCGGGGGGGGGFG8EFGGFFGGGGGGGGFFCFEGGGGGGGGGGGGCGFGGFGGGGFGFFGG>GFFBFFF@B?EGG37@;EGGFFFCFF5DGD
@M03364:276:000000000-BLYN8:1:1101:3691:6352 2:N:0:1
GGACTACGGGGTTGGGTAATTGTATACCGTCCACGCGGTTTGCGGCCTCGGCTACAGTTAGAGGCTAGAGGGCCGCCTGGGCGTCCGGTGGACCACCGTATAGGTAAGCAGTTCACCGCTACACGAGGAGGTCCACTCCACTCTCCAGCAGCCAGATGTCCAATATTCGAATGGACACAATGATACAGCCACGGCCTAGTACATCGGAGTGGACGGCCAACGTCTGCTCGCTCTACGCAAATTATACCAGG
+
-@BCC,,,BF+8@:@+6,;E,,,,-,,,,,8+6C6+++8+66,+@++8<,6,6,9E,<6,,<,C,,,,,,,,,8@C+,,,4,4@B+7@FG7+4E+4B+9?47,,,,55,CA55CF9C@+@++,:@+8+@++@F,@CEG,,4=:C,D,4,D>9,,,,33,,,,,,,,,,,5>,4,,,>>FF<96<,65=C*2,***/2**11:C+;**/)2**2*)))1**./)((0)9))0)*1*.768***.9*:*)*9C
@M03364:276:000000000-BLYN8:1:1101:13824:6352 2:N:0:1
GGACTACAGGGGTTTCTAATCCTGTTTGCTCCCCACGCTTTCGAGCCTCAGTGTCAGTTACAGGCCAGAGAGCCGCTTTCGCCTCCGGTGTTCCTCCATATATCTACGCATTTCACCGCTACACATGGAATTCCACTCTCCTCTCCTGCACTCAAGTCTACCAGTTTCCAATGCATACAATGGTTGAGCCACTGCCTTTTACACCAGACTTAATAAACCACCTGCGCTCGCTTTACGCCCAATAAATCCGG
+
CCCCCGGGGGGGGGGGGGFGGGGGGGGGGGGGGGGGGGGGGGGGGGGGGGGGGGGGGGGGGGGGGGGGGGGGGGGGGGGGGGGGGGGGGFGGGGGGGGGGGGGGGGGGGGGGGGGGGGGGGGGGGGFGFEFGGGDFGGGGGGGGGGGGGGGGGGGGGGGFGFFGGGGGCDGGGGDGGGGFGG?FGGGGGGGGGGGGGGGGGGGGFGGGGGGGGGGGGG6CFGFFFDA>AFEFGGGFEF5EEFDFCFF?DDD
@M03364:276:000000000-BLYN8:1:1101:23540:6369 2:N:0:1
GGACTGCCGGGGTTTCCAATCCTGTTTGCTCTCCACGCGTTAGGACCTGCGCGTCAGGCTTTGGCCAGGGGGCCGCCTTCGCCACCGGTATTCCACCAGATCTCTACGCCTCTCCCTGCTACACCTGGAGTTCTACCCGACTCGACCATACTCCAGCCTCCCATTTCCGGACGCCGTTCCCAGCATGACCCCGGGGATATCACATCCGACTGGACAGACCGCCTGCGTCCGCTTTACGCCCAGTAACTCGG
+
BCCCC,,=FE:+@7,,,<,C,;,,-6,;,,,,6,,,66+8+,B,6CD@C,@C76@C:<69666,6<,,,,=+@FGGG+8,+?8+B,:FG8A<5F,5E,B=?F974,,4>+<+8B,:,,33,53A,,@FA,,83@E,EF++8@E+,@:48ECCB:3,>@F,>*,,,6,2=*>*C8*43/*3++3*+5+++2==CGCE***2::9C*0***9))1*0*19*:)*7,()(8(0))*1/-0:58=7(0*0*)**1
@M03364:276:000000000-BLYN8:1:1101:7813:6374 2:N:0:1
GGACTACTGGGGTTTCTAATCCTGTTTGCTCCCCACGCTTTCGAGCCTCAGTGTCAGTTACAGGCCAGAGAGCCGCTTTCGCCACCGGTGTTCCTCCATATATCTACGCATTTCACCGCTACACATGGAATTCCACTCTCCTCTCCTGCACTCAAGTCTCCCAGTTTCCAATGCACACAATGGTTGAGCCCCTGCCTTTTACATCAGACATAAGAAACCACCTGCGCTCGCTTTAACCCCAATAAATCCGG
+
CCCCCGGFGGGGGGGGGGGGGGGGGGGGGGGGGGGGGGGGGGGGGGGGGGGGGGGGGGGGGGGGGGGGGGGGGGGGGGGFGGGGGGGGGGGGGGGGGGGGGGGGGG9FEEEGGGGGGG@8FGGGGGFGFGGGFGGFCEFFGGFC?FGGCGGGGGG9DA,=FGG?FGGGFGGGCE9,@EEGF9FGG6,@CC+++5,@CFGG78=@+5;CC>CCFCFD7DC5?CFFFFF)(/?;DD7*+0:;5)/0CF65*/2
@M03364:276:000000000-BLYN8:1:1101:15914:6380 2:N:0:1
GGACTACCAGGGTTTCTAATCCTGTTTGCTCCCCACGCTTTCGAGCCTCAGTGTCAGTTACAGGCCAGAGAGCCGCTTTCGCCTCCGGTGTTCCTCCATATATCTACGCATTTCACCGCTACACATGGAATTCCACTCTCCTCTCCTGCACTCAAGTCTCCCAGTTTCCAATGCACACAATGGTTGAGCCACTGCCTTTTACATCATACTTAAGAAACCACCTGCGCTCGCTTTACGCCCAATAAATCCGG
+
CCCCCGGFGGGGGGGGGGGGGGGGGGGGGGGGGGGGGGGGGGGGGGGGGGGGGGGGGGGGGGGGGGGGGGGGGGEECGGGGGGGGGGGGGGGGGGGGGGGGGGGGGGGGGGGGGGGGGGGGGGGGGGGFFGGGGFGF8AFFGFGGGGGGGGGG8F@=E=D9DC8FGGGCGGGGGF8DD3DDGFGGE88CGGE6AF8FGGGGGA;C79++2++B;FGGF,,94*)-:A42)?8FF7@52C75064;7+6;5C
@M03364:276:000000000-BLYN8:1:1101:22081:6387 2:N:0:1
GGACTACTGGGGTTTCTAATCCTGTTTGCTCCCCACGCTTTCGAGCCTCAGTGTCAGTTACAGGCCAGAGAGCCGCTTTCGCCTCCGGTGTTCCTCCATATATCTACGCATTTCACCGCTACACATGGAATTCCACTCTCCTCTCCTGCACTCAAGTCTCCCAGTTTCCAATGCACACAATGGTTGAGCCACTGCCTTTTACATCAGACTTAAGAAACCACCTGCGCTCGCTTTACGCCCAATAAATCCGG
+
CCCCCGGGGGGGGGGGGGGGGDFGGGGGGGGGGGGGGGGGGGGGGGGGGGGFGGGGGGGGGGGGGGGGGG?FGGGGGGDGGGGCGGGGGGGGGGGGGGGFFGFGGGGGGDGGGGGGGGGGGGGGFFFGEEGGFFFGF8DFFFGGGGGGGGGCGGGGEFFDEGF8DDEDAFGGGGF=8@=EFFGGEEFFGGGG,5EFGGGGGGG@F+?CCCCFDCCD5C,;9*955BF>AFFAFGG45(CCEFFAF77?2>D
@M03364:276:000000000-BLYN8:1:1101:4576:6429 2:N:0:1
GGACTACCGGGGTTTCTAATCCTGTTTGCTCCCCACGCTTTCGAGCCTCAGTGTCAGTTACAGGCCAGAGAGCCGCTTTCGCCTCCGGTGTTCCTCCATATATCTACGCATTTCACCGCTACACATGGAATTCCACTCTCCTCTCCTGCACTCAAGTCTCCCAGTTTCCAATGCACACAATGGTTGAGCCACTGCCTTTTACATCAGACTTAAGAAACCACCTGCGCTCGCTTTACGCCCAATAAATCCGG
+
CCCCCGGGGGGGCFGGGGGGGGGGGGGGGGGGGGGGGGGGGGGGGGGGGFGGGGGGGGGGGGFGGGFGGGGGGGGGGEGGGGGGGGGGGGGGGGGGGG9EGGGFGGGGDCEGGGGGGGGGGGGGGFFGFFGGGGGGGFGGGFFFGGGGGGGGGGGGGGGGFFGGGGGFFGFGGGGGGGGEGG?FGD:EGGCFGC?@GFFFGGG@F>FGDCDGGGGGGGGGFGF@@DBEDDBDGGGF:DGGGF@FGGFFGGD
@M03364:276:000000000-BLYN8:1:1101:26326:6434 2:N:0:1
GGACTACTCGGGTTTCTAATCCTGTTTGCTACCCATGCTGTCGAGCCTCAGCGTCAGTTACAGACCAGACAGCCGCCTTCGCCACTGGTGTTCTTCCATATATCTACGCATTTCACCGCTACACATGGAGTTCCACTGTCCTCTTCTGCACTCAAGTTTCCCAGTTTCCGATGCACTTCTTCGGTTGAGCCGAAGGCTTTCACAGTAGACTTAAGAAACGGCCTGCGCTCGCTTTACGCCCAAGAAATCCG
+
@@CCC@FGGGCDGE@EGGCGGGGGGGFEFFGGGGFCECGAFFFFEGE8FFG8CFGGG@FCGFFGGDEGG?FGGF7F7FCEFEGCFCCGGF6:AE,EA?FFGFGGEDGFEDGGFEFGGGGGEDGCF@FGEEGCFEGFFDEE@;DFGGFGGGG8DGGG,D;CEFFGGG;EGCEE>+,EFE,E,336F=>FFGGECE6EE8,9CCFF+*52?C7CFFFG:9D*3;5ABA2?2?5:***)+,1:C:?)09;)221
@M03364:276:000000000-BLYN8:1:1101:6697:6435 2:N:0:1
GGACTACTGGGGTATCTAATCCTGTTTGCTCCCCACGCTTTCGAGCCTCAGTGTCAGTTACAGGCCAGAGAGCCGCTTTCGCCTCCGGTGTTCCTCCATATATCTACGCATTTCACCGCTACACATGGAATTCCACTCTCCTCTCCTGCACTCAAGTCTCCCAGTTTCCAATGCACACAATGGTTGAGCCACTGCCTTTTACATCAGACTTAAGAAACCACCTGCGCTCGCTTTACGCCCACTAAATCCGG
+
CCCCCFFGGGGGGGGGGGGGGGGGGGGGGGGGGGFGEGGGGGGGGGGCGGGGGGGGGGGGGFFGGFGFGGGGGGGGGCGFGGGFGGGEGEGGGGEFCFFFGGGFFGFGGDEGGC<FGFGGGGGGG8FCFEGFFGDAA,>FFEE3D,4DEFGFGFFGGDDF9DDEGGGFCF9DDDEFAFGGGGCGFEFFGG6EGCFGGDGFFFGCFFC*2;9:=;FCC>8@>DA6BF25A4A6D*+0)6=8C)/;C4:?6:9
@M03364:276:000000000-BLYN8:1:1101:18019:6437 2:N:0:1
GGACTACTGGGGTTTCTAATCCTGTTTGCTCCCCACGCTTTCGAGCCTCAGTGTCAGTTACAGGCCAGAGAGCCGCTTTCGCCTCCGGTGTTCCTCCATATATCTACGCATTTCACCGCTACACATGGAATTCCACTCTCCTCTCCTGCACTCAAGTCTACCAGTTTCCAATGCATACAATGGTTGAGCCACTGCCTTTTACATCAGACTTAAGAAACCACCTGCGCTCGCTTTACGCCCAATAAATCCGG
+
CCCCCGGGGGGGGGGGGGGGGGGGGGGGGGGGGGGGGGGGGGGGGFGGGGGGGGGGGGGGGGGGGGGGGGGGGGGGGGGGGGGGGGGGGGGGGGGGGGGGGGGGGGGGGGGGGGGGGGGGGGGGFFGGGGGGGGGGGGGGGGGGGGGGGGGGGGGGGGGGGGGGGGGGFGGG?FGGGGG8FG8EGGGGGGFFGGGFGGGGCFFGF>FGGGGGGGGF>D8EFG4)0/:?AEBEF<+6;DDEE)60C;A<CD<
@M03364:276:000000000-BLYN8:1:1101:7014:6445 2:N:0:1
GGACTACTGGGGTTTCTAATCCTGTTTGCTCCCCACGCTTTCGCACCTGAGCGTCAGTCTTTGTCCAGGGGGCCGCCTTCGCCACCGGTATTCCTCCAGATCTCTACGCATTTCACCGCTACACCTGGAATTCTACCCCCCTCTACAAGACTCTAGCCTGCCAGTTTCGGATGCAGTTCCCAGGTTGAGCCCGGGGATTTCACATCCGACTTGACAGACCGCCTGCGTGCGCTTTACGCCCAGTAATTCCG
+
CCCCCGGGGGGGGGGGGGFGGGGGGGGGGGGGGGGGGGGGGGGGGGGGGGGGGGGGGFGFGGGGGGGGGGGGGGCFGGC9DFGDEEGGGEGGGGFGGGGGFGGFGFGGGGGGFFGGGGGGDG9FGGGGGGGGGEGGGGGGD6>FFGGGGGGGGFF;EGC6DGDFGGEE5E5C7,<AFCCGCGGGG>:CCGEFECEE5EB+:CEGAFGGDCC5>**;FGFGFGFF6:(.(7>BDD<AB?EEGE(0:>FFGC*
@M03364:276:000000000-BLYN8:1:1101:16306:6457 2:N:0:1
GGACTACTGGGGTTTCTAATCCTGTTTGCTCCCCACGCTTTCGCACCTCAGTGTCAGTATCAGTCCAGGTAGTCGCCTTCGCCACTGGTGTTCCTCCATATATCTACGCATTTCACCGCTACACATGGAATTCCACTCTCCTCTCCTGCACTCAAGTCTCCCAGTTTCCAATGCACACAATGGTTGAGCCACTGCCTTTTACATCAGACTTAAGAAACCACCTGCGCTCGCTTTACGCCCAATAAATCCGG
+
CCCCCGGGGGGGGGGGGGGGGGGGGGGGGGFGGGGEEGGGGGGGGGGGGGGGGGGGGGGGFFGFGGGGFGGGFGGGGGGGGGGGGGGGGGGGGGGGGGGGGDGGGGGGGGGGGGGGGE7EGG?FCGGGGGGGGFFFAECGGGGG8EF8@DGGGGGGGFCDFFFGFFGGFGGGGGGFFF6?FGGFGGCGG?=EC,3@9FFGGGGGFCFGCFFGFFGF9C>E>E?CCEBED>D*CDFCA@EG=85F7@=<DDG
@M03364:276:000000000-BLYN8:1:1101:11108:6460 2:N:0:1
GGACTACTGGGGTTTCTAATCCTGTTTGCTCCCCACGCTTTCGCACCTGAGCGTCAGTCTTTGTCCAGGGGCCCGCCTTCGCCACCGGTATTCCTCCAGATCTCTACGTCTTTCACCGCTACCCCTGGAATTCTACCCCCCTCTCAAAGACTCTAGCCTGCCAGTTTCGAATGGAGTTCCCCGGTTGAGCCCGGGGATTTTACATCCTACTTGACGGCCCGCCTGCGTTTGCTTTACGCCCAGACCTTCCC
+
A-88CC66EF8:@F7C9,CFF@AFFA<FA6;CF,C:++66CE7@:B@E;FFFCEC@CFF,FFFGECACF,C+@C+@7,8,:=B=F,+@B@7CEEBCG8=<EAEEFFEG,,,BF9,<,4@@FG,=B7D@4,EE;AE9E,+63@+6,,,>,,8A,,6,,,@,833:F,73++,,,,43D9;,3,58FC41<BD****45*2<++41;39*22;C7:C7C)=CBC>3(<95()./:**)13?C*.4)1/98CC*
@M03364:276:000000000-BLYN8:1:1101:22373:6479 2:N:0:1
GGACTACCCGGGTTTCTAATCCTGTTTGCTCCCCACGCTTTCGCACCTGAGCGTCAGTCTTTGTCCAGGGGGCCGCCTTCGCCACCGGTATTCCTCCAGATCTCTACGCATTTCACCGCTACACAGGAAATTCCACTACCCTCTACCATACTCTAGCTTGCCAGTTTTGGATGCAGTTCCCAGGTTGAGCCCGGGGATTTCACATCCGACTTGACAGACCGCCTGCGTGCGCTTTACGCCCAGTAATTCCG
+
CCCCCGFEFFEGGGGFGFGGGGGGGGGFFFFFGGEEEGGGGGGECCFFFGDCGGGGGEGFFGFGGGGGG7CCFEGGCGGEGGGGDFFGGEGGFFGFD8EFGFECFGGGGGGGGGGGGGGGGGGGGGG8FFGFGGCFFGGGGFGGGGGFGDGFFDFAFGEGCDCFFGFECB89EG,@FFFGCGCCFFFFFFGGEED5EE?C+BF:CGF*5C8CFC4CF58:)>B@1:150;@557C<F:EG=B0/02=<::9
@M03364:276:000000000-BLYN8:1:1101:3692:6495 2:N:0:1
GGACTACACGGGTTTCTAATCCTGTTTGCTCCCCACGCTTTCGCACCTCAGTGTCAGTTACAGGCCAGAGAGCCGCTTTCGCCTCCGGTGTTCCTACATATATCTACGCGTTTCACCGCTACACATGGAATTGCAGTCTCTTCTCCTGCACTGAAGTCTCCTAGTTTCCAATGCACACAAGGGTTGAGCAACTGCCTGTTACGTCAGACTTAAGCAACCACCTGCGCTCGCTTCACGCGCAATAGATCCGG
+
CCCCC@F<<CCD6,B<C,CFFFCFGFCFD9,F8;D@@F:6DCF7FFF8F<FEAFGFGGGFG9EFE@FCFF8BEEC:+@7FFF8,,,@77@BBF<,,:,C@?9CFC<C=++@=+5FEEF7CFBE,>,C<5,8,,?,,644E,@=99,@FF8@6,7,63@9,>,3@,8>,7@,;@39FDDCD,@6@<C,@C,3,4@9,,,3,+5*3***2222=+++2*0,4@56:B:@)/:8=/*278(*4=.3=+++1*7C
@M03364:276:000000000-BLYN8:1:1101:4387:6503 2:N:0:1
GGACTACTCGGGTTTCTAATCCTGTTTGCTCCCCACGCTTTCGAGCCTCAGTGTCAGTTACAGGCCAGGTAGTCGCCTTCGCCACTGGTGTTCCTTCCTATATCTACGCATTTCACCGCTACACAGGAAATTCCACTACCCTCTACCATACTCTAGCTTGCCAGTTTTGGATGCAGTTCCCAGGTTGAGCCCGGGGATTTCACATTCAACTTAACAAACCACCTACGCGCGCTTTACGCCCAGTAATTCCG
+
CCCCCGGGFGGEGCFGGGGGGGGGGGGGGGGGGGGGGGGGGF:DFGGGGGGGGGGGGGGGGGGGGGGGGGGGGGGGGGGGGGGGGGGGFGGGGGGGGGGGGGGGGGGGGGGGGGGFGGGG:FFEEEFGGGGGFGGGGFGGGGGGGGGCGGGGGGGGFGGGGFC8AFGE8EFGGGFDGGGGGGGGGFGGGGFGG6EEDGFGGGGGFGG7+<FGGFGFFGGGFFBF9;@B@EEBCG5>FFGGGF?AC:@?GF*
@M03364:276:000000000-BLYN8:1:1101:7837:6507 2:N:0:1
GGACTACAAGGGTTTCTAATCCTGTTTGCTCCCCACGCTTTCGAGCCTCAGTGTCAGTTACAGGCCAGAGAGCCGCTTTCGCCTCCGGTGTTCCTCCATATATCTACGCATTTCACCGCTACACATGGAATTCCACTCTCCTCTCCTGCACTCAAGTCTCCCAGTTTCCACTGCACACAATGGTTGAGCCACTGCCTTTTACATCAGACTTAAGAAACCACCTGCGCTCGCTTTACGCCCAATAAATCCGG
+
CCCCCGGGGGGGGGGGGGGGGGGGGGGGGGGGGGGGGGGGGGGGGGGGGGFGGGGGGGGGGGGGGEGGFGFGGGGGGEGGGGGGGGGGGGGGGGGGGGGGGGGGGGGGGGGEFFGGGGGGGGGGGGGGGCFGEGGGGFGGGGGFGFFFDFGGGCEGFCDGGGFFGGGGGG,ED?F8DGG6EGGGG6FFC73DFFFGGGFGCCFGFFFGFGDGD7:B7C6CFGF==DBFFF>;DFFED@G>C3@A7CFCGD9
@M03364:276:000000000-BLYN8:1:1101:8496:6525 2:N:0:1
GGACTACTGGGGTTTCTAATCCTGTTTGCTCCCCACGCTTTCGCACCTCAGTGTCAGTATCAGTCCAGGTAGTCGCCTTCGCCACTGGTGTTCCTTCCTATATCTACGCATTTCACCGCTACACAGGAAATTCCACTACCCTCTACCATACTCTAGCTTGCCAGTTTTGGATGCAGTTCCCAGGTTGAGCCCGGGGATTTCACATTCAACTTAACAAACCACCTACGCGCGCTTTACGCCCAGTAATTCCG
+
CCCCCGGGGGGGGGGGGGGGGGGGGGGGGGGGGGGGGGGGGGGGGGGGGGGFGGGGGGGGGCFGGGGGGGGGGGGGGGGGGGGGGGGGGGGGGGGGGGGGGGGFFGGGGGGGGGGGGGGGGGGGGGGGGFGGGGGFDFGGGGGGGGGGGGGGGGGGGGGGGGFFGGGGGDFGFGFGGEGGGGGGF,6A88E@EGGGGGGGGGGFFGGGDGGGCCF7C>GGFFEFFF=A244)87DEF?GGG5=A>@CCGD2
@M03364:276:000000000-BLYN8:1:1101:22572:6550 2:N:0:1
GGACTACACGGGTATCTAATCCTGTTTGCTCCCCACGCTTTCGCACCTGAGCGTCAGTCTTTGTCCAGGGGGCCGCCTTCGCCACCGGTATTCCTCCAGATCTCTACGCATTTCACCGCTACACCTGGAATTCTACCCCCCTCTACAAGACTCTAGCCTGCCAGTTTCGGATGCAGTTCCCAGGTTGAGCCCGGGGATTTCACATCCGACTTGACAGACCGCCTGCGTGCGCTGTACGCCCAGTAATTCCG
+
CCCCCGGGGGGGGGGGGGGFFFGGGGDGGGGGGGGEG7CFGGGDGGEFGFGGGG:FGGGGGAFFGGGFGFGGDCFDGGGGGEGGGGGGGGGGG<EG8<EFGFFFECFGGF7FFFG<?BFG>FFFFGGDFCFDGDFDFDFEGDGDGGFCE6@CFGGGGGFGGGFGGGE;?*:8CFFG?@FE9>F5?>8FFFFGGGGD=EG6;CCCFGCDDGD<CGG7C<5CEGFB:>0583>>C)*-932:C5?FF>F>GG*
@M03364:276:000000000-BLYN8:1:1101:14024:6553 2:N:0:1
GGACTACTCGGGTATCTAATCCTGTTTGCTACCCATGCTTTCGAGCCTCAGCGTCAGTTACAGACCAGACAGCCGCCTTCGCCACTGGTGTTCTTCCATATATCTACGCATTTCACCGCTACACATGGAGTTCCACTGTCCTCTTCTGCACTCAAGTTTCCCAGTTTCCAATGCACACAATGGTTGAGCCACTGCCTTTTACATCAGACTTAAGAAACCACCTGCGCTCGCTTTACGCCCAATAAATCCGG
+
CCCCC?EG8FGGFCDFFGGGGGDGGG<FFFAFGGGGGGGGGDFG,FEGGFCC7FCCGGCCFFFFGGFFGC@FCEGGGFEFGG7FFFGFFGGGGGGGGAFGGGGGGGCFEGFGG9FGG@:CCFDDEGGGFFGGFFCCF8FFFGGF>;DD9=E?BF@=EFCFGDD8AEDGDFDGFFD,,6@CCGBEFC?=@DB,13,DFFG7+22=7:;27A+C7;:FFGEGF7CEBD2/)55?DCDC5>E7E40);C+90:1
@M03364:276:000000000-BLYN8:1:1101:3398:6573 2:N:0:1
GGACTACAAGGGTTTCTAATCCTGTTTGCTCCCCACGCTTTCGCACCTGAGCGTCAGTCTTCGTCCAGGGGGCCGCCTTCGCCACCGGTATTCCTCCAGATCTCTACGCATTTCACCGCTACACCTGGAATTCTACCCCCCTCTACAAGACTCTAGCCTGCCAGTTTCGGATGCAGTTCCCAGGTTGAGCCCGGGGATTTCACATCCGACTTGACAGACCGCCTGCGTGCGCTTTACGCCCGGTAATTCCG
+
CCCCCGGGGGGGFGGGGGGGGGGGGGGGGGGGGGGGGGGGGGGGGGDG8FGGEG@FGGGGGGGGDGGGGGGGGGGGGGGGG@FD7FGDGGGGGGGGFDFFGGGAA?FGGGGGGDGFGDFEGFGGGFFG,CFFGGFFGFGFGEGGGFFGC?F7EFFFCFFFGGGFGFEGGCEGDGGFGGFFFGGGG91CCFGGGGGE=EF?FGFDFGCCGGGG7*;7=FCFEGDF?:(72BDFGGC4@0:85)(79DFBGC*
@M03364:276:000000000-BLYN8:1:1101:8373:6581 2:N:0:1
GGACTACAAGGGTTTCTAATCCTGTTTGCTCCCCACGCTTTCGCACCTGAGCGTCAGTCTTTGTCCAGGGGGCCGCCTTCGCCACCGGTATTCCTCCAGATCTCTACGCATTTCACCGCTACACCTGGAATTCTACCCCCCTCTACAAGACTCTAGCCTGCCAGTTTCGGATGCAGTTCCCAGGTTGAGCCCGGGGATTTCACATCCGACTTGACAGACCGCCTGCGTGCGCTTTACGCCCAGTAATTCCG
+
CCCCCGGGGGGGGGGGGCFGGGGGGGGGGGGGGGGGGGGGGGGGGGGGFGGGGGGGGGGGGGFGGEDGGDGGGGGGGGGGGGGGGGGGGGGGGGGGGGGGGGGGGGGGGGGGGGGGGGDGDGGGGGGGGFGGGGFGG8DFGGGGGGGCG?DFGFGGGGGGGGGGGGGGGGGGGGDFGGGGGGGGGGGGGGGGCGGGGGF?@+=DFGFGC399>*>DF<GFAGFFFF9.->BBDDD)9-/::)4FGFF2CC*
@M03364:276:000000000-BLYN8:1:1101:8173:6608 2:N:0:1
GGACTACTAGGGTTTCTAATCCTGTTTGCTCCCCACGCTTTCGAGCCTCAGTGTCAGTTACAGGCCAGAGAGCCGCTTTCGCCTCCGGTGTTCCTCCATATATCTACGCATTTCACCGCTACACATGGAGTTCCACTGTCCTCTTCTGCACTCAAGTCTCCCAGTTTCCAATGCACACAATGGTTGAGCCACTGCCTTTTACATCAGACTTAAGAAACCACCTGCGCTCGCTTTACGCCCAATAAATCCGG
+
CCCCCGGGGGGGGGGGGGFGFGGGGGGGGGGGGGGGGGGGGGGGGGGGGGGGGGGGGGGGGGGGGGGGGGGGGGGGGGGGGGGGGGGGGGGGGGGGGGGGGGGGGGGGGGGGGGGGGGGGGGGGCFGGGGGGGGGGGGGGGGGFCFGFGDGGGGGGGGGGGGGGGGGGGGGGGGGGGGGCFGCGGGGGGGGGGGGGGGGGGGGDCFFCGGG>FGCF>C>EFCF=-55AAAD:FC>=5?GGG5@8;FFFG<:
@M03364:276:000000000-BLYN8:1:1101:17136:6626 2:N:0:1
GGACTACAAGGGTTTCTAATCCTGTTTGCTCCCCACGCTTTCGCACCTGAGCGTCAGTCTTTGTCCAGGGGGCCGCCTTCGCCACCGGTATTCCTCCAGCTCTCTACGCATTTCACCGCTACACCTGGAATTCTACCCCCCTCTACAAGACTCGAGCCTGCCAGTTTCGGATGCAGTTCCCAGGTTGAGCCCGGGGCTTTCACATCCGACTTGACCGACCGCCTGCGTGCGCTTTACGCCCAGTAATTCCG
+
CC<CCG?FG@EEGGGGGAEFFCCEFDEE<ECFEGFGE7CCFCGGDC@FG8FFFCFFGFFEDEEGGFFGGGDGGDFCEFGGFGC@FD:FE7FFFGGG<<F,E?E<E,CFGECFGCFGCG7=+@:F8FFDCGGB9FCC9FGGEEE?9B9,BEFFF+,4B+>BCG63@=DCEG5*7BD2>E>F,,?>D?C?CGCGD5*:*8*+;+A7@C2**:5CFC6*11*:7CB(0<2B6:DBCDFAF<E85).9777<C*9
@M03364:276:000000000-BLYN8:1:1101:6139:6628 2:N:0:1
GGACTACTGGGGTTTCTAATCCTGTTTGCTCCCCACGCTTTCGCACCTGAGCGTCAGTCTTTGTCCAGGGGGCCGCCTTCGCCACCGGTATTCCTCCAGATCTCTACGCATTTCACCGCTACACCTGGAATTCTACCCCCCTCTACAAGACTCTAGCCTGCCAGTTTCGGATGCAGTTCCCAGGTTGAGCCCGGGGATTTCACATCCGACTTGACAGACCGCCTGCGTGCGCTTTACGCCCAGTAATTCCG
+
CCCCCGGGGGGGGGGGGGGGGGGGGGGGGGGGGGGGGGGGGGGGGGGGFGGEGFGGGGGGGGGGGGGGGGGGGGGGGGGGFGGGEGGGGGGGGGGGGGGGGGGDFGGGGB=BFGGGGDFGGGGGGEGGGGF=DFFFGGGGGGGGCE;9E,DGGGGGGFFFGGGGGGGG8EEGGGGCCFGCFGGGGGGGGDFGGCEGG5F?FGGFFGF35CDDF7C:FFGGFGFFBFFFFFFFDGFFFFGCE>0?DFB47:*
@M03364:276:000000000-BLYN8:1:1101:6371:6663 2:N:0:1
GGACTACCAGGGTTTCTAATCCTGTTTGCTCCCCACGCTTTCGAGCCTCAGTGTCAGTTACAGGCCAGAGAGCCGCTTTCGCCTCCGGTGTTCCTCCATATATCTACGCATTTCACCGCTACACATGGAATTCCACTCTCCTCTCCTGCACTCAAGTCTCCCAGTTTCCAATGCACACAATGGTTGAGCCACTGCCTTTTACATCAGACTTAAGAAACCACCTGCGCTCGCTTTACGCCCAATAAATCCGG
+
CCCCCGGGGGGGGGGGGGGGGGGGGGGGGGGGGGGGGGGGGGGGGGGGGGGGGGGGGGGFGGGGGGGGFFGDFGEGGEFGGGGGGGGGGGEGGGGGGGGGGGFGGGAGGGGGGGCCFFEGGGGFCGGGGGGGGGFGGGGGGGGGGGGGGGGGGGGGEED9DGGFCGGGGFCGEFGGCDGGGGG;FGGCFFFFFGGGGGG9EGGGFGDGG7FGGGGG5CFGFCAE2@BEA>>?FCGEBFDED)()>FFFGG:
@M03364:276:000000000-BLYN8:1:1101:11831:6671 2:N:0:1
GTACTACTGGGGTATCTAATCCTGTTTGCTCCCCACGCTTTCGAGCCTCAGTGTCAGTTACAGGCCAGAGAGCCGCTATCGCCTCCGGTGTTCCTACATATATCAACGCATTTCACCGCTACACATGGAATTCCACTCTCCTATTCTGCACTCAATTCCTCCAGTTTCCAATGACCATCCCCGGTTGAGCCGGGGCGTTGCACATCAGAGTTAAAGAACCGCCTTCCCGAGCTTTAAGCCCAATAATTCCG
+
C6ACCE<ECFEGFDFGE<E<<,,6;C<@9,;66CFE:+B@D<@,@;+;@,C6,C,C<ED9E<DFG,;D<@FB@,6:C+@=FGGG7FFE6+F7,,C,94?5F<EF,9BCG++4@AE<,+8+C+4,C,,A<FFG=,,C,@,,,@,+,84@,@EDF8,,863@,8,,9,3,ECFA?D8F,2@DFB+8C6C9FG3:**5**4:*:=6;8*+***4+14++:*32.78;0*(./)835;@6*-+3*)-)6:*)00*
@M03364:276:000000000-BLYN8:1:1101:5831:6676 2:N:0:1
GGACTACCGGGGTTTCTAATCCTGTTTGCTCCCCACGCTTTCGAGCCTCAGTGTCAGTTACAGGCCAGAGAGCCGCTTTCGCCACCGGTGTTCCTCCATATATCTACGCATTTCACCGCTACACATGGAATTCCACTCTCCTCTCCTGCACTCAAGTCTCCCAGTTTCCAATGCACACAATGGTTGAGCCACTGCCTTTTACATCAGACTTAAGAAACCACCTGCGCTCGCTTTACGCCCAATAAATCCGG
+
CCCCCGGGGGGGGGGGGGGGGGGGGGGGGGFFGGGFEGGGGGGGGGGGGFGDFGGGGGGGGGGGGCFGDGGGGGGGFFGGGGFEG,CEGGGGGGGGGGGGFGGGGGFGGGGGGGGGGGGGGGGFCGGGGGFGGGGGGGGGFGGGFGGGGGGGGGGFDDECGGGGGGGGGGG=DG8EGGGFCGGGGGGFG,,@EFGGGGGG7CFGFGFCGGFF788@CFCE4>AEB?2/9DAAFFCED<DEGFD6F7AEGG>
@M03364:276:000000000-BLYN8:1:1101:11130:6691 2:N:0:1
GGACTACACGGGTTTCTAATCCTGTTTGCTCCCCACGCTTTCGCACCTCAGTGTCAGTATCAGTCCAGGTAGTCGCCTTCGCCACTGGTGTTCCTTCCTATATCTACGCATTTCACCGCTACACAGGAAATTCCACTACCCTCTACCATACTCTAGCTTGCCAGTTTTGGATGCAGTTCCCAGGTTGAGCCCGGGGATTTCACATTCAACTTAACAAACCACCTACGCGCGCTTTACGCCCAGTAATTCCG
+
CCCCCGGGFGGGGGGGGGGGGGGGGGGGGGGGGGGGGGGGGGGGGGGGGGGFGGGGGGGGGGGGGGGGGGGGGGGGGGGGGGGGGGGGGGGGGGGGGGGGGGGGFGGGFGGGGGGGGGGGGGGGGGGGGGGGFGGGGCBFFGGGGGGFGGGGGGGGGGGGGGGGGGFA@88BFGGGGGGGGGGGFGGFGFGGGGGGCEGGGGGGFGFFFGGGGGCFGGGGFGFD);>D2ABEGG3):;EGGB;FGGFF=7*
@M03364:276:000000000-BLYN8:1:1101:23158:6709 2:N:0:1
GGACTACAGGGGTTTCTAATCCTGTTTGCTCCCCACGCTTTCGAGCCTCAGTGTCAGTTACAGGCCAGAGAGCCGCTTTCGCCTCCGGTGTTCCTCCATATATCTACGCATTTCACCGCTACACCTGGAATTCTACCCCCCTCTACAATACTCTAGCCTGCCAGTTTCGGATGCAGTTCCCAGGTTGAGCCCGGGGATTTCACATCCGACTTTACAGACCGCCTGCGCTCGCTTTACGCCCAATAAATCCG
+
C<CCCFCFFFGGGGGGGGFGFCGGFGGGFGGEDGFGGGGGGCGFFCCEGCFCGGDGGGGCGFG8FF?DGGGEF<FG@@@,@FGGFGGDC:F:EEFFFFFFCG@A,EFFEDGGGGFGFGGC+CAD=?,,::EEE9@FCEGGGGGGGGG?,3@9FAA9=DFFG888=D3ECCGD6EFFFGGGGFFGFEC7CCB:5CEG*>D,:=CF:6CCCDD*+4:@C7FF>GFFFA>B,.)097C478C?C)4>FG?4C4)
@M03364:276:000000000-BLYN8:1:1101:24685:6717 2:N:0:1
GGACTACAAGGGTTTCTAATCCTGTTTGCTCCCCACGCTTTCGCACCTCAGTGTCAGTATCAGTCCAGGTAGTCGCCTTCGCCACTGGTGTTCCTTCCTATATCTACGCATTTCACCGCTACACAGGAAATTCCACTACCCTCTACCATACTCTAGCTTGCCAGTTTTGGATGCAGTTCCCAGGTTGAGCCCGGGGATTTCACATTCAACTTAACAAACCACCTACGCGCGCTTTACGCCCAGTAATTCCG
+
C?CCC@FCFGGGGGGGGGFGGGGGGFGGGGGGGCEFGDCGGGDFCCE<<EFEFFGGFGFGGCFGGGFGGGFGGGFCFGCFFGG>FGGCFGGGGGGGEGGCGABFGF9FGE:FA9FGGGGGGD@FGGGDEGGGGCGCFFDBFFGGGGDFFDFGGGE8EGDFFF,4A4EC8EFGGGGGGGGAFGGFFGCEFG=@E6E>@E6EDFFGAE79CFFCFGG7C*;FFEADFFFB>BDFDGGCF?GGGD<6DGF3@F0
@M03364:276:000000000-BLYN8:1:1101:18469:6717 2:N:0:1
GGACTACTGGGGTTTCTAATCCTGTTTGCTCCCCACGCTTTCGAGCCTCAGTGTCAGTTACAGGCCAGAGAGCCGCTTTCGCCTCCGGTGTTCCTCCATATATCTACGCATTTCACCGCTACACATGGAATTCCACTCTCCTCTCCTGCACTCAAGTCTCCCAGTTTCCAATGCACACAATGGTTGAGCCCCTGCCTTTTACATCAGACTTAAGAAACCACCTGCGCTCGCTTTACGCCCAATAAATCCGG
+
CCCCCGGGGGGGGGGGGGGGGGGGGGGGGGGGGGGGGGGGGCGGGGGGGGGCFGGGGGGGGGGGGGGDEGGGGGGGGGGGGGGGGGGGFGGGGFGGGAEAEFGGFGFE::FGGEEGGGGEGGFGFFGFGGGGGFFGFG>FDFFGGGGGFGFDFGGFGGDGC,=FDFDFGGGFEFGFEF+=DG8>,@CCG?+:@@EFGFGAF>,+?C5CGG78CC8>CFFGFEF=BAA?2?EFFF8CFFGGG3@6CFACFD<
@M03364:276:000000000-BLYN8:1:1101:21279:6725 2:N:0:1
GGACTACCGGGGTTTCTAATCCTGTTTGCTCCCCACGCTTTCGAGCCTCAGCGTCAGTTACAGACCAGAGAGCCGCCTTCGCCACTGGTGTTCCTCCATATATCTACGCATTTCACCGCTACACATGGAATTCCACTCTCCTCTTCTGCACTCAAGTTTCCCAGTTTCCAATGACCCTCCCCGGTTGAGCCGGGGGCTTTCACATCAGACTTAAGAAACCGCCTGCGCTCGCTTTACGCCCAATAAATCCG
+
CCCCCGGGGGGGGGGGGGGGGGGGGGGGGGGGGGGGGGGGGGGGGGGGGGGGGGGGGGGGGGGGGGGGGGGGGGGGGGGGGGGGGGGGGGGGGGFGGGGGGGGGGGGFGGGGGGGGGGGGGGGGGGGGGGGGGGGGGGGGGGFGGGGGGGGGGGGGFFEFGGGGGGGGFGGGGGGGGGGGGGDGEGGGGGG>EGGGGGGGGGGGFGDF48<:FFGGFGGGBGFF?FBFFFBDD536?0CGGE:@F76AGF5
@M03364:276:000000000-BLYN8:1:1101:22065:6741 2:N:0:1
GCATCTTGGATCGCAGGGAGCGGATTAGTGATAAAACCAGCACGTACAACCTTCTGTGTTAGATTGATTTGTTTTATTTGTGCCTCTAACTGTTGTTTAAATGTCGTCGTTCCTTCACCTAAAATGATTCATTGTTATTGTTAATACGCTTTCTCCCTGTCATCCGTACAGCTGTATGCGCGTGTGCCCTCATGCAATCGCCCAACGTGTAAAATATAATAGTGTGTAGTAACGTCATTAGGAATCGGTGC
+
CB<<B,;,,-C-@,C;F+66++@+88C6,6CE,6,,;6,C,<,+;;@,,68,6C,,,,<,,,99CC6C,<,@,,,,<,59:,:@,@C,<<,,95,:6,,:,:4<9,99@F:E=,5,,,4,,,9A,9,?F,,9,?,,9,95,,,+99,46=CDD,,@,,46@,4,,+6,++7=,66,,,,+++6+6@,,68,3E,,,,7@9DDC+3*7;99*++2++??,23,4*2+098B+157*/30;6,+*+**)(**/
@M03364:276:000000000-BLYN8:1:1101:8957:6747 2:N:0:1
GGACTACTGGGGTTTCTAATCCTGTTTGCTCCCCACGCTTTCGCACCTCAGTGTCAGTATCAGTCCAGGTAGTCGCCTTCGCCACTGGTGTTCCTTCCTATATCTACGCATTTCACCGCTACACAGGAAATTCCACTACCCTCTACCATACTCTAGCTTGCCAGTTTTGGATGCAGTTCCCAGGTTGAGCCCGGGGATTTCACATTCAACTTAACAAACCACCTACGCGCGCTTTACGCCCAGTAATTCCG
+
CCCCCGGGGGGGGGGGGGGGGGGGGGGGGGGGGGGGGGGGGGGGGGGGGGGGGGGGGGGGGGGGGGGGGGFGGGGGGGGG7FFEGGGGEGGGGFF9EFGGGGGGGGGGGGGGGGGEGGGGGEGGGGGGGGGFFGGGGFFCFGFFGGAEGFFGGGGGGGGGGGGGGGGGGGFFDBDFGGGGFGGGGGG=8DF6+@8>CC66EGGGFF>FDGGGGGGCDCGFFFEFFFD:BE)=3CCCF;CGEB0AFFFECC0
@M03364:276:000000000-BLYN8:1:1101:9016:6748 2:N:0:1
GGACTACACCGGTATCTAAGCCTGGCTGCTCCCCACGCTTTCGCACCTGAGCGCCAGCCTTTGTCCAGCGGGCCGCCTGCGCCACCCGTATTCCTCCCGACCTCCACGCAGGTCACCGCTCCACCCGGCCCTCCCCCCCCCTCTACAACGCTGTAGCCTGCCACTTTCGGCTGGAGCCCCCAGGCTGAGCCCGGGCATCCCACATCCGACGTCCCAGACGCCCTGCGTGCGCTCACCGCCCAGGAATGCCC
+
A--@,,C,E-@FCFFG@,C,,C6C-,,8B6E<,;CFCC,,,C,7,+@,C<EG+++7@,C<C,6CFGG8,@@F+>+74B,=CCC7F4+@+4,=F<4??+@+++8A,A<?:>++,,:DFCC8+=,>8++3++8+<88*5@:>*/C*,?C,,*4***+19<C>@FG+2+?<*3**:**3**2*:/*1**2*:+;**1:***++**2*/22/1))1**12*4@*)*0-(020()<B)*)-.-:8*)()**))02*
@M03364:276:000000000-BLYN8:1:1101:4799:6763 2:N:0:1
GGACTACTGGGGTATCTAATCCTGTTTGCTCCCCACGCTTTCGCACCTCAGTGTCAGTATCAGTCCAGGTAGTCGCCTTCGCCACTGGTGTTCTTCCATATATCTACGCATTTCACCGCTACACCTGGAATTCTACCCCCCTCTACAAGACTCTAGCCTGCCAGTTTCGGATGCAGTTCCCAGGTTGAGCCCGGGGATTTCACATCCGACTTGACAGACCGCCTGCGTGCGCTTTACGCCCAGTAATTCCG
+
CCCCCGGGGGGGGGGGGGGGGGGGGGGGGGGGGGGGGGGGGGGGGGGGGGGGGGGGGGGGGGGGGGGGGGGGGGGGGGGFGGGGGGGGGGGGGGGGGFGGGGGGGGGGGGGGGGGGGDGGGGGGGGGGGGGGGGGGGGGGGGGGGGGGCCFGGGGEGGGGGGGFGGGGGG+BEGGGGGGECFGGGGGGGCGFGEGGGGG6FGGGFGGGGGGGGDCDGGF7?EE@FFFF6AEFGGGFFFG8EF?FCD4>GG7
@M03364:276:000000000-BLYN8:1:1101:21491:6778 2:N:0:1
GGACTACACGGGTATCTAATCCTGTTTGCTCCCCACGCTTTCGAGCCTCAGTGTCAGTTACAGGCCAGAGAGCCGCTTTCGCCACCGGTGTTCCTCCATATATCTACGCATTTCACCGCTACACATGGAATTCCACTCTCCTCTCCTGCACTCAAGTCTACCAGTTTCCAATGCATACAATGGTTGAGCCACTGCCTTTTACACCAGACTTAATAAACCACCTGCGCTCGCTTTACGCCCAATACATCCGG
+
CCCCCGGGGGGGGGGGGGGGGGGGGGGGGGGGGGGGGGGGGGGGGGGGGGGGGGGGGGGGGGGGGGGGGGGGGGGGGGGGGGGGGGGGGGGGGGGGGGGGGGGGGGGGGGGGGG9?EFEEEGGFFCFFFGGFGGGGGGGGFGGGGGGGGGGG?8FGGGGGGGGGGGFGGGGGGGGGGGGGGGGGGGGDC,@FGGCCFGGGGGGGFGFGGGCGGGGGGDGGFGFFFFFFFFB6*CFEE2CC7>@F*;CEFGC
@M03364:276:000000000-BLYN8:1:1101:13033:6785 2:N:0:1
GGACTACAGGGGTTTCTAATCCTGTTTGCTCCCCACGCTTTCGAGCCTCAGTGTCAGTTACAGGCCAGAGAGCCGCTTTCGCCACCGGTGTTCCTCCATATATCTACGCATTTCACCGCTACACATGGAGTTCCACTGTCCTCTTCTGCACTCAAGTCTCCCAGTTTCCAATGCACTTCTTCGGTTGAGCCGAAGGCTTTCACATTAGACTTAAAAGACCGCCTGCGCTCGCTTTACGCCCAATAAATCCG
+
CCCCCGGGGGGGGGGGGGGGGGGGGGGGGGGGGGGGGGGGGGGGGGGGGGGGGGGGGGGGGGGGGGGGGFGGGGGGGGGGGGGGGGGDGGGGGGFGGGGGGGGGGFGGGGGGGGGGGGGGGGGGFFGGFFGGGGGGGGGGGFGGGGGGGGGGGGGGGE;FFFGFAFGFGGGGGFGGGGFGGGGDGGG66D@CCEEGGGGGF9E>F?CFGGGG>F>FGCFF>ED22FBFF>AADGGFFDGG*)1AGGCEGDC
@M03364:276:000000000-BLYN8:1:1101:19599:6786 2:N:0:1
GGACTACCCGGGTTTCTAATCCTGTTTGCTCCCCACGCTTTCGAGCCTCAGTGTCAGTTACAGGCCAGAGAGCCGCTTTCGCCTCCGGTGTTCCTCCATATATCTACGCATTTCACCGCTACACATGGAATTCCACTCTCCTCTCCTGCACTCAAGTCTCCCAGTTTCCAATGCACACAATGGTTGAGCCACTGCCTTTTACATCAGACTTAAGAAACCACCTGCGCTCGCTGTACGCCCAATAAATCCGG
+
CCCCCGGFGGGGGGGGGGGFGGGGGGGGGGGGGGGGGGGGGGGGFGGGGGGGGGGGGGGGGFGFGGGFC<DCFGEEFGGF:CEDEDFGGGGGCFFGGGGAFG9FEFGGD7FGFE<FACCEEGGGFGFFGFGGCGGGGGGG@9DDGGGGGDFFFFDFC93@=DE8AF9EFGCFGDFFFFEFGGFGCE,AE@EFF:BC?CEF+*,5=C9?CC+==D+=;FC,@5ABDFB?@DDE*:B@;@GGG)=);F75C59
@M03364:276:000000000-BLYN8:1:1101:26921:6792 2:N:0:1
GGACTACCGGGGTTTCTAATCCTGTTTGCTCCCCACGCTTTCGAGCCTCAGTGTCAGTTACAGGCCAGAGAGCCGCTTTCGCCTCCGGTGTTCCTCCATATATCTACGCATTTCACCGCTACACATGGAATTCCACTCTCCTCTCCTGCACTCAAGTCTCCCAGTTTCCAATGCACACAATGGTTGAGCCACTGCCTTTTACATCAGACTTAAGAAACCACCTGCGCTCGCTTTACGCCCAATAAATCCTG
+
CCCCCDFGGGGGGGGGGGGGGGGGGGGGGCGFGGGGGGGFFGGGFDGGGGGGGGGGGGGGGGGGGGFGFFGGGGGG@CFFGGD7CFDEGGCFFDGFGF?FGGGGGGCD>FFGGGGGGGDGGGGGCEEAFFGG;FFGGGCGGGD@?FFGGFCFFGGGFGGGGEDFG;FEGGFCGEF8,@C;EFFEFGFCCEFG6C9,@EGFGCCGF799?C78DFGGGGFG4E64:>9?2???GFDE>(3:5>F)7@ACG+:
@M03364:276:000000000-BLYN8:1:1101:17769:6794 2:N:0:1
GGACTACCGGGGTTTCTAATCCTGTTTGCTCCCCACGCTTTCGCACCTCAGTGTCAGTATCAGTCCAGGTAGTCGCCTTCGCCACTGGTGTTCCTTCCTATATCTACGCATTTCACCGCTACACAGGAAATTCCACTACCCTCTACCATACTCTAGCTTGCCAGTTTTGGATGCAGTTCCAGGTTGAGCCCGGGGATTTCACATTCAACTTAACAAACCACCTACGCGCGCTTTACGCCCAGTAATTCCG
+
CCCCCGGGGGGGGGGGGGGGGGGGGGGGGGGGGGGGGGGGGGGGGGGGGGGGGGGGGGGGGGGGGGGFGGGGGGGGGGGGGGGGGGGGGGGGGGGGGGGGGGGFGGGGGGGGGGGGGGGGGGGGGGGDGGGGFGGGGEFGGGGGGGGGGGFGGGGGGGEGGGGGGFGGGGGFGGGGGGGGGGGGFFGFFGGEGDGCGGC:C7FFFGGGGGFFFGGGGGCFFGFFFFFA@EBB5D>EFDGGGF@=>GFFF:
@M03364:276:000000000-BLYN8:1:1101:23671:6798 2:N:0:1
GGACTACAGGGGTTTCTAATCCTGTTTGCTCCCCACGCTTTCGAGCCTCAGTGTCAGTTACAGGCCAGAGAGCCGCTTTCGCCTCCGGTGTTCCTCCATATATCTACGCATTTCACCGCTACACATGGAATTCCACTCTCCTCTCCTGCACTCAAGTCTCCCAGTTTCCAATGCACACAATGGTTGAGCCACTGCCTTTTACATCAGACTTAAGAAACCACCTGCGCTCGCTTTACGCCCAATAAATCCGG
+
CCCCCGGGGGGGGGGGGGGGGGGGGGGGGGGFGGGGGGGGGGGFGGGGGGGGGGGGGGGGGGGGGGGGGGGGGGGGGGFGGGGGGGGGGEFFGGGGGGGGGGGFGGGFGEGGGGGGGDCGGGGGGGGFFFGGGGGGGFGGGGGFGGFGGGGDDFFGFD9>FGGGGGGAEGGGGFACFFEGDGFDFGGEFFFGDGDFC;BFGGFGF7CGGGGGF788>F8?*AFE@BFA>EDBF9DED>:EE)5FGGCECDD
@M03364:276:000000000-BLYN8:1:1101:9918:6799 2:N:0:1
GGACTACTGGGGTATCTAATCCTGTTTGCTCCCCACGCTTTCGAGCCTCAGTGTCAGTTACAGGCCAGAGAGCCGCTTTCGCCTCCGGTGTTCCTCCATATATCTACGCATTTCACCGCTACACATGGAATTCCACTCTCCTCTCCTGCACTCAAGTCTCCCAGTTTCCAATGCACACAATGGTTGAGCCACTGCCTTTTACATCAGACTTAAGAAACCACCTGCGCTCGCTTTACGCCCAATAAATCCGG
+
CCCCCGGGGGGGGGGGGGGGGGGGGGGGGGGGGGGGGGGGGGGGGGGGGGGGGGGGGGGGGGGGGGGGGGGGGGGGGGGFGGGGGGGGGFGGGGGGGGGGGGGGG9?FGDEFGGGGGGGGGGGGGGFGGGGGGGGGGGGGGGGGGGGGGGGFDCFGE;>EFGGGGGGGGGGGGEFGGGDFCGCGGGGGGGDGGGFGGGGFDFFCAFGFFG++=FGGGGGGFCFFFE=5<BFEGFDC49EGE3;FFGFEGD>
@M03364:276:000000000-BLYN8:1:1101:23849:6810 2:N:0:1
GGACTACCGGGGTTTCTAATCCTGTTTGCTCCCCACGCTTTCGAGCCTCAGTGTCAGTTACAGGCCAGAGAGCCGCTTTCGCCTCCGGTGTTCCTCCATATATCTACGCATTTCACCGCTACACATGGAATTCCACTCTCCTCTCCTGCACTCAAGTCTCCCAGTTTCCAATGCACACAATGGTTGAGCCACTGCCTTTTACATCAGACTTAAGAAACCACCTGCGCTCGCTTTACGCCCAATAAATCCGG
+
CCCCCGGGGGGGGGGGGGGGGGGGGGGGGGGGGGGGGGGGGGGGGGGGGGGFGGGGGGGGGGGGGGGFGFCFGGGGGGFGDGGDDGGGGGGGGGGCFGGCGGGGGGGGGGGEFGGGGGGGFGGFGGGGFFFGGGGGGGGGGGFGGGGGGGGCFGGGGDFGFGGGGGGGGGGGGGGGGG6EGGGGFGGDCFGGCCEGGGGGGGGCFFGDCGEGFGFGGGDC?EFFDF=DDFFF43@>B0:CGFFFGGFEFD<
@M03364:276:000000000-BLYN8:1:1101:25769:6820 2:N:0:1
GGACTAAAGGGTTTCTAATCCTGTTTGCTCCCCACGCTTTCGAGCCTCAGTGTCAGTTACAGGCCAGAGAGCCGCTTTCGCCTCCGGTGTTCCTCCATATATCTACGCATTTCACCGCTACACATGGAATTCCACTCTCCTCTCCTGCACTCAAGTCTCCCAGTTTCCAATGCACACAATGGTTGAGCCACTGCCTTTTACATCAGACTTAAGAAACCACCTGCGCTCGCTTTACGCCCAATAAATCCGG
+
@CCCC<EFGGGGGGGCGG9FFFEAFGGGFFGG@,CFGG7CDEGC@FGGFGG,FFF9E9FFGGGGGGGGGEFGGGGEE,ECGCF>FGCFFGGGGFDFGFGGGF;A;FFGGCGGFFFF@7FEFDGFGGFDEEFFGGGGGGCFFFFGGG8BEEEGD>E4@9EFGGGFGGG,EF98,EFGGGGGGGDECFFGDGGGGG8EGFF,2DFFACGGGGGGGGGFGCF5*=A@A>AEAFFFCGGF>>5C75@;C@FFGG
@M03364:276:000000000-BLYN8:1:1101:15086:6879 2:N:0:1
GGACTACTCGGGTTTCTAATCCTGTTCGCTACCCATGCTTTCGAGCCTCAGCGTCAGTTACAGACCAGACAGCCGCCTTCGCCACTGGTGTTCCTCCATATATCTACGCATTTCACCGCTACACATGGAATTCCACTCTCCTCTTCTGCACTCAAGTTTCCCAGTTTCCGATGCACTTCTTCGGTTGAGCCGAAGGCTTTCACATTAGACTTAAAAGACCGCCTGCGCTCGCTTTACGCCCAATAAATCCG
+
CCCCCG?FFGDD@6FEFGGFCFGGGGACFDEEFGGGGGGGGGEGFGG@CC<FFGGGEGGCFAF<6CCAE@FGGGGGGGGGGGEECFGGGGGGGGGGGGGEFF;FFGGDFDECFGFCFFD6=>FFGGGGF<FFDF;,=4>FDDFC@AF9EC,?,6@EEFGGCDFEGFBDGC6=EEFFFGG89EDGGGGGGGDGE8E*@CFGGGGFFG7<5*:@+++2+*57**?9=)6)(/:;CCD3:;GEEB()0;@CG*1
@M03364:276:000000000-BLYN8:1:1101:7400:6929 2:N:0:1
GGACTACCGGGGTTTCTAATCCTGTTTGCTCCCCACGCTTTCGCACCTGAGCGTCAGTCTTTGTCCAGGGGGCCGCCTTCGCCACCGGTATTCCTCCAGATCTCTACGCATTTCACCGCTACACCTGGAATTCTACCCCCCTCTACAAGACTCTAGCCTGCCAGTTTCGGATGCAGTTCCCAGGTTGAGCCCGGGGATTTCACATCCGACTTGACAGACCGCCTGCGTGCGCTTTACGCCCAGTAATTCCG
+
CCCCCGGGGGGGGGCGGGGGGGGGGFGGGGGGGGGGGGGGGGGGGGGGFGGGGGGCGGGGGGGGGGGGGGGGGGGGGGGGGGGGGGGGGGGGGGGGGGG9?=FGFGGGGGGGGGGAFGGGDGGGGFGFFGGFFGGGGGGFGGGGCFGCCGGFCCFFGGFED8:DFGGGCGGGGGGF9CFF:CFGGGGFFGFGECGCGG*<C+17+;7DD5D<>GG@FCFGFGFF<)1<?:@:CCG2=1EGGF097:=<FF*
@M03364:276:000000000-BLYN8:1:1101:12316:6945 2:N:0:1
GGACTACAAGGGTTTCTAATCCTGTTCGCTACCCATGCTTTCGAGCCTCAGCGTCAGTTGCAGACCAGACAGCCGCCTTCGCCACTGGTGTTCTTCCATATATCTACGCATTTCACCGCTACACATGGAGTTCCACTGTCCTCTTCTGCACTCAAGTCTCCCAGTTTCAAATGCACACAATGGTTGAGCCACTGCCTTTTACATCAGCCTAAAGAAACCACCTCCGCTCGCTTTACGCCAAATAAATCCGG
+
CCCCCGGGGGGGGGGGGGFGGGGGGGGGGGGGGGGGGGGGGGGGGCFGGGGGGGGEEFGGGCEFGGGGFFGGGGGGFFGGGGGGGGGGFFGGEFDF9EFFFGGGGGGGGGGGFF<FGGGEGGGGDCFFFEFEGEFGACEG@EGGFCDFD;FFGGFCEFGCGEFFGFEF,>,3=EFGC@CF,@8EGGGFF8DF,8D,EEFGGFG@C8C+5;*22=DF>F,4@>C)/9)9):A;FCGC;@G*?ABFG+;?*))
@M03364:276:000000000-BLYN8:1:1101:7432:6948 2:N:0:1
GGGCTATCAGGGTTTCTAATCCTGTTTGCTCCCCACGCTTTCGAGCCCCAGTGTCAGTTACAGGCCAGAGAGCCGCTTTCGCCACCGGTGTTCCTCCATATATCTACGCATTTCACCGCTACACATGGAATTCCACTCTCCTCTCCTGCACTCAAGTCTCCCAGTTTCCAATGCACACACTGTTTGAGCCACTGCCTTTTACATCAGACGTCAGAAACCACCTCCGCGCGTTTTACGCCCAATACATCCGG
+
A6-@BF,CFC@DF<CFFEA9,CFGGDCDFFEGGD<FGGGGFCC8,,@,@,:E9FFCGCGDF9@,9C8CF,,BFAFC+,DFGEGEGDGGBEGGCE,<FD9<,@,A,95=@77:A?BG9@F++@,F9FE8=:,9,9@?;4,A=9==?EC88,8+@>3EDFGFED8,AAEF8=,@D8,6,@C+DB373,@@C8,@C8?89D,,?:=+=:72;7C*0;@CFFGC9E642//)60)25>FA5(:C*)(0*0+1*/)
@M03364:276:000000000-BLYN8:1:1101:19804:7017 2:N:0:1
GGACTACTGGGGTTTCTAATCCTGTTTGCTCCCCACGCTTTCGAGCCTCAGCGTCAGTTACAGACCAGAGAGCCGCCTTCGCCACTGGTGTTCCTCCATATATCTACGCATTTCACCGCTACACATGGAATTCCACTCTCCTCTTCTGCACTCAAGTCTCCCAGTTTCCAATGACCCTCCCCGGTTGAGCCGGGGGCTTTCACATCAGACTTAAGAAACCGCCTGCGCTCGCTTTACGCCCAATAAATCCG
+
CCCCCGGGGGGGGGGGGGGGGGGGGGGGGGGGGGGGGGGGGGGGGGGGGGGGGGGGGGGGGGGGGGGGGGGGGGGGEGGGGGGGGGGFFGGGGGGGGGGGGGGGGGGGGGGGGGGFGGGGGGGGGGGGFFGGGGGGGFFFGGGGGGGGGGGDFFEGGGGFGGGGGFFGFGGGFGGGGFGGEEDGGGEGFGGGGGGGGGGGGGGGFCDFCFGGGFDGGGGGFGBD0=>5158BD3CAFFGGGFBFGG6)CF7
@M03364:276:000000000-BLYN8:1:1101:26128:7019 2:N:0:1
GGACTACTCGGGTTTCTAATCCTGTTTGCTCCCCACGCTTTCGAGCCTCAGTGTCAGTTACAGGCCAGAGAGCCGCTTTCGCCTCCGGTGTTCCTCCATATATCTACGCATTTCACCGCTACACATGGAATTCCACTCTCCTCTCCTGCACTCAAGTCTCCCAGTTTCCAATGCACACAATGGTTGAGCCCCTGCCTTTTACATCAGACTTAAGAAACCACCTGCGCTCGCTTTACGCCCAATAAATCCGG
+
CCCCCGGGGGGGGGGGGGGGGGGGGGGGGGGFGGGGGGGGGGGCDGCGGGGFGGCFGGFGGGGGGGGGFGFGGCFG7FGGEGGGGGGGEEGGGGGGGGGGGADGGGFGGEGGGGGGFGFEGGGGGGG8FFGGGGGF,===EGGGGGGGGGGGGFFGGGFDFGGFBDGGCEGGGGGGGGGG8EFGGGGGGF+@CFCGD@FFFGGGA+;CFGCDGG+DDFGC?CFF@5A9@EFDGGGEF9EEGFFFCGFE459
@M03364:276:000000000-BLYN8:1:1101:19614:7045 2:N:0:1
GGACTACCGGGGTTTCTAATCCTGTTCGCTACCCATGCTTTCGAGCCTCAGTGTCAGTTACAGGCCAGAGAGCCGCTTTCGCCTCCGGTGTTCCTCCATATATCTACGCATTTCACCGCTACACATGGAATTCCACTCTCCTCTCCTGCACTCAAGTCTCCCAGTTTCCAATGCACACAATGGTTGAGCCACTGCCTTTGACATCAGACTTAAGAAACCACCTGCGCTCGCTTTACGCCCACTAAATCCGG
+
B9@@CCFGEB:F+@FEED@@F<@FE@EC@F7FGFGFE8FGGGEGGE7@<EC<FFGEEFFAE<,@D@EF@,,CDFD:E7BF@:FG@E@C>FF@FGFFF8ED??;FDG9@++BFEAGGGF+@:@FGE,:,BFGCA,C44>D8EFFGG8@=DD>DEF>=63,,86,D,>=,7=@,@,@AAFDCFG6@=B?9,8BCCGFC,5>,<+,53+;C5*2=8=>=AD>9@994>55?>)6?4D7<A?E*:)/6C<AC6C<
@M03364:276:000000000-BLYN8:1:1101:25448:7058 2:N:0:1
GGACTACCAGGGTATCTAATCCTGTTTGCTCCCCACGCTTTCGCACCTCAGTGTCAGTATCAGTCCGGGTAGTCGCCTTCGCCACTGGTGTTCCTTCCTATATCTACGCATTTCACCGCTACACAGGAAATTCCACTACCCTCTACCATACTCTAGCTTGACAGTTTTGGATGCAGTTCCCAGGTTGAGCCCGGGGATTTCACATCCGACTTGACAGACCGCCTGCGTGCGCTTTACGCCCAGTAATTCCG
+
CCCCCGGGFGGGGGGGGGGGGGGGGGGGGGGFGGGGGGGGGGGGGGGGGGGFGGGGGGGDFGFGGF@FDECEFFFGGGGGGGGGGGGGGGGGGGGGGCFGGGGGGFFFGGGDGGGGGGGEFGGGGGGC8EFFGGDGGGGGGGGG9;D8ECCDEEFGGGF?,@FGGGFFEDF,@DDGGFFGCE8==FCGGGDFGE6@EGGCGGG+=DGDGGGGGD>>*9;?):?>=F@EDEEFGGGFF0C:EBDFCF=?GF*
@M03364:276:000000000-BLYN8:1:1101:16228:7068 2:N:0:1
GGACTACTAGGGTTTCTAATCCTGTTTGCTCCCCACGCTTTCGCACCTGAGCGTCAGTCTTTGTCCAGGGGGCCGCCTTCGCCACCGGTATTCCTCCAGATCTCTACGCATTTCACCGCTACACCTGGAATTCTACCCCCCTCTACAAGACTCTAGCCTGCCAGTTTCGCATGCAGTTCCCAGGTTGAGCCCGGGGATTTCACATCCGACTTGACAGACTGCCTGCGTGCGCTTTACGCCCAGTAATTCCG
+
CCCCCGGFGFEGFFGGGGGGCGFFFGCCEFGFFGGCGFFGGFEGDF7BFFFGGGGFEEFFGFGGGGCFF7FC7FC:7=FEF>,BBEFEGGGGGGGGGGDE@C;F9FFFECCC?FA<E@EECEDFCFFF=EFGBFCFFGGEE>>D=FB@F8D?8>;,,D98>FFG>CFCC*C**@C7<AC7EEF5>9D,,2>FEEECDEG6=CC;A**>*:/>F7CC6**+)0.74A18?).>CCCAF1EEGE?FC:9.::2
@M03364:276:000000000-BLYN8:1:1101:8176:7071 2:N:0:1
GGACTACTAGGGTTTCTAATCCTGTTTGCTCCCCACGCTTTCGCACCTGAGCGTCAGTCTTTGTCCAGGGGGCCGCCTTCGCCACCGGTATTCCTCCAGATCTCTACGCATTTCACCGCTACACCTGGAATTCTACCCCCCTCTACGAGACTCAAGCTTGCCAGTTTCAAATGCAGTTCCCAGGTTGAGCCCGGGGATTTCACATCTGACTTAACAAACCGCCTGCGTGCGCTTTACGCCCAGTAATTCCG
+
CCCCCGGGGGGGGGGGGGGGGGGGGGGGGGGGGGGGGGGGGGGGGGGGGFGGGGGGGGGGGGGGGGGGGGGGGGGGGGGGGGGGGGGGGGGGGGGFGGGGGFGGGGGFEFGGGGGGGGGGGGGGFGGGE8FGGGGGGG6FGGGGGGGDEGGGGECFGGG?EFFGGGFGGGGGF>EEFGGF?DGGGGGGFGGGGGGGCDBEFCCG7;3::CFGGGGGFGGFDGF@FFFF(7>EGGC9FF>E:56@FGF<>>*
@M03364:276:000000000-BLYN8:1:1101:11827:7078 2:N:0:1
GGACTACTGGGGTTTCTAATCCTGTTTGCTCCCCACGCTTTCGCACCTGAGCGTCAGTCTTTGTCCAGGGGGCCGCCTTCGCCACCGGTATTCCTCCAGATCTCTACGCATTTCACCGCTACACCTGGAATTCTACCCCCCTCTACAAGACTCTAGCCTGCCAGTTTCGGATGCAGTTCCCAGGTTGAGCCCGGGGATTTCACATCCGACTTGACAGACCGCCTGCGTGCGCTTTACGCCCAGTAATTCCG
+
CCCCCGGGGGGGGGGGGGGGGGGGGGGGGGGGGGGGGGGGGGGGGGGGFGGGGGGGGGGGGGGGGGGGGGEFGGGGGGGGGGGGGGGGGGGGGGGGGGGGGGGGGGGGGGGGGGGGGGGGGGGFFFEGGGGGCGGGGBFGGDGGGGGGGGCDFGGGGGD6FFFGGEGGCEEGDGGGGGCFGFGGFGGGGGGFGGDGD>GGFGGGACFGGGGDG7F74<FGFGFFFFFFFFFEGGGAFBCEG>:FF76<FG6
@M03364:276:000000000-BLYN8:1:1101:15582:7087 2:N:0:1
GGACTACACGGGTATCTAATCCTGTTTGCTCCCCACGCTTTCGCACCTGAGCGTCAGTCTTTGTCCAGGGGGCCGCCTTCGCCACCGGTATTCCTCCAGATCTCTACGCATTTCACCGCTACACCTGGAATTCTACCCCCCTCTACAAGACTCTAGCCTGCCAGTTTCGGATGCAGTTCCCAGGTTGAGCCCGGGGATTTCACATCCGACTTGACAGACCGCCTGCGTGCGCTTTACGCCCAGTAATTCCG
+
CCCCCGGGGGGGGGGGGGGGGGGGGGGGGGGGGGGGGGGGGGGGGGGGGGGGGGGGGGGGGGGGGGGGGGGGGGGGGGGCFGGGGGGGGGGGGGGGGGGCGGGGGDGGGGGGGGGGGGGGGGGGGGGGGGGGGGGGGGGGGGGGGGGGGGGGGGGGGGGGGGGGGGGGDGGGGGGDGGGGFGGGGGGGGGGGGGGGEEGGGFGGFGGGCDGDGGGGFGGGFGF?0>;FFFFFGGFFFFGGEF?F:7B4*?*
@M03364:276:000000000-BLYN8:1:1101:4509:7090 2:N:0:1
GGACTACAAGGGTTTCTAATCCTGTTTGCTCCCCACGCTTTCGAGCCTCAGTGTCAGTTACAGTCCAGAGAGCCGCTTTCGCCTCCGGTGTTCCTCCATATATCTACGCATTTCACCGCTACACATGGAATTCCACTCTCCTCTCCTGCACTCAAGTCTCACAGTTTCCAATGCACACAATGGTTGAGCCACTGCCTTTTACATCAGACTTATGCAACCACCTGCGCCCGCTTTACGCCCAATAAATCCGG
+
CCCCCGGG,CFEGGGGGFGGGGGGGGGGGGEGGGGGGGGGGGFGGGGGGGGGGGGFGGGGGGG9FCEFGGGGGGGGGGGGGGF7FGGGFGGGGGGGGFGFDFGGGGGFFFGGGGGGGGGGGGDGFGGGFFGGGGGGGGGC=AEFDFGGGGGGGGGGGFFD,EDCDGGGGFDGGGGGGGCFGCGGGGFGGGGGGCFDFGGGGDA@78?FGG@F7++?<F6EFGFEDB2*/:>A5CFEA@51553;C77CGGD
@M03364:276:000000000-BLYN8:1:1101:11002:7097 2:N:0:1
GGACTACTCGGGTTTCTAATCCTGTTTGCTCCCCACGCTTTCGAGCCTCAGTGTCAGTTACAGGCCAGAGAGCCGCTTTCGCCACCGGTGTTCCTCCATATATCTACGCATTTCACCGCTACACATGGAATTCCACTCTCCTCTCCTGCACTCAAGTCTCCCAGTTTCCAATGCACACAATGGTTGAGCCACTGCCTTTTACATCAGACTTAAGAAACCACCTGCGCTCGCTTTACGCCCAATAAATCCGG
+
CCCCCGGGGGGGGGGGGGGGGGGGGGGGGGGGGGGGGGGGGGGGGGGGGGGGGGGGGGGGGGGGGGGGGGGGGGGGFFGGGGGGGGGGE7FFGGGGGGGGGFFEFFGFFFGGGGGGGGGGGGGGGFFGGGGGGGGGFGGGGGGGFFGGGGGGGGGGFFAFGGGGGGGGF;FGGGGG9D+=EFFGGGGGGGGG6FCFGGGG9?AFFCFGGF@DG787CGFGFGFEB>4996?DF9:>DFCC=A;FCF7?4C9
@M03364:276:000000000-BLYN8:1:1101:19670:7114 2:N:0:1
GGACTACTGGGGTATCTAATCCTGTTTGCTCCCCACGCTTTCGCACCTCAGTGTCAGTATCAGTCCAGGTAGTCGCCTTCGCCACTGGTGTTCCTTCCTATATCTACGCATTTCACCGCTACACAGGAAATTCCACTACCCTCTACCATACTCTAGCTTGCCAGTTTTGGATGCAGTTCCCAGGTTGAGCCCGGGGATTTCACATTCAACTTAACAAACCACCTACGCGCGCTTTACGCCCCGTAATTCCG
+
CCCCCGGGGGGGEGGGGGFGGGGGGGGGGGGGGGGGGGGCGGGGGGGGGGGGGGGGGGGGGGGGGGGGGGGGGGGGCFGFGGGCEFGFGGFEFFGGGGGGGGGGGGGGGDEGGGGGGGGGFFFF,E<FCEGGGFFGGGGGGGGGD;FDFGGGFGGGGGGFGFFFEFDGFD,,=DGGGGGGGDFGGFE,ADFGECCGEEFGCFGFFGGGGGGGGFGGF4;7AFE)6>AB(?DAGDDEFDGE5)1255=EFG0
@M03364:276:000000000-BLYN8:1:1101:14156:7118 2:N:0:1
GGGCTACAGGGGTATCTAATCCTGTTTGCTCCCAACGCTTTCGAGCCTCAGTGTCAGTTACAGGCCAGAGAGCCGCTTTCGCGACCGGTGTTCCACTATATACTCACGCAGGTGACTGTTACATATGGAATTCCAGTCTCCTCACCTGCACTCAAGTCTACCACTTTCCACTGCATACAATGGCTAATCCATTGCCTTTCACACCAGACTAAATAAACCACTTGCGCTCGCTATACGCAAAATAAATCCGG
+
-6--8,,,,-B+68E6E<,6,6,,C<,;F,,6C,C6@:6,,,8,C,+B,,;6CCC6,66CFA,6,6CFG,,BFGC+F,95,B++6+++@FG@,,,9,A5F,9,,,,,9,+++99,:,9,9,,,:,CF,5:,8,,:,E,@,,@46D,63,=D+,@,@FE9,,,,,,83@FG,==DD,E,=33;8,83@,4,9,2=D7:EC,?+@F*7**<C*972BFDGD>>,+1*34)(/)/*9C4)(**1.;6:C+)*59
@M03364:276:000000000-BLYN8:1:1101:21896:7166 2:N:0:1
GGACTACCGGGGTTTCTAATCCTGTTTGCTCCCCACGCTTTCGAGCCTCAGTGTCAGTTACAGGCCAGAGAGCCGCTTTCGCCTCCGGTGTTCCTCCATATATCTACGCATTTCACCGCTACACATGGAATTCCACTCTCCTCTCCTGCACTCAAGTCTCCCAGTTTCCAATGCACACAATGGTTGAGCCACTGCCTTTTACATCAGACTTAATAAACCACCTGCGCTCGCTTTACGCCCAATAAATCCGG
+
CCCCCGFGGGGGGGGGGGGGGGGGGGGGGGGGGGGGGGGGGGGGGGGGGGGGGGGGGGFGGGGFGGGGFGGEGGGG>FCFGGE:CFGGGGGGGGGGGGGGGCFGGGGGGGGGGGGGGGGGCFFGGFGGGGGGGFGGCCGEGGGGCGGGGGDCFGGGFGGGGGGGGGGCFCGGGGC9EEEFGGDGGGGGGFGGGGGGGGGG7?CCF>F5CFFFFCCFGFCFFGFFFEFF?EFFGG7):;EGG>3;>DFECDC
@M03364:276:000000000-BLYN8:1:1101:24542:7169 2:N:0:1
GGACTACCGGGGTTTCTAATCCTGTTTGCTCCCCACGCTTTCGCACCTGAGCGTCAGTCTTCGTCCAGGGGGCCGCCTTCGCCACCGGTATTCCTCCAGATCTCTACGCATTTCACCGCTACACCTGGAATTCTACCCCCCTCTACGAGACTCAAGCTTGCCAGTTTCAAATGCAGTTCCCAGGTTGAGCCCGGGGATTTCACATCCGACTTGACAGACCGCCTGCGTGCGCTTTACGCCCAGTAATTCCG
+
CCCCCG@FEGGCFGGGGGGGGGGGGGGGGGGGGGGGGGGGGGGGGGGGGGGGGGGGGGGGGFFFFEGGGGGGGGEGGGEGGGGGGGGGGGGGEFFGGGGCEFDGGGGG>EGGFFFFGGGGGGDFDFFGDGGGGGGGFGGGGGGGGGGG7@GGDG,EDDADCEGGCGGGGGGG<FGDGG?C,>:CGF6,=EFGGCEC5;:CFF:+@DF<D3D37767C7FGF5<0051>?>DEGCCA?<GCED:6>F@)*2*
@M03364:276:000000000-BLYN8:1:1101:6617:7172 2:N:0:1
GGACTACTGGGGTTTCTAATCCTGTTCGCTACCCATGCTTTCGAGCCTCAGCGTCAGTTACAGACCAGACAGCCGCCTTCGCCACTGGTGTTCTTCCATATATCTACGCATTTCACCGCTACACATGGAGTTCCACTGTCCTCTTCTGCACTCAAGTTTCCCAGTTTCCGATGCACTTCTTCGGTTGAGCCGAAGGCTTTCACATCAGACTTAAGAAACCGCCTGCGCTCGCTTTACGCCCAATAAATCCG
+
CCACCGGGGGGGGGGGGGGGGGGGGGGGGGGGGGGGFGGGGGGGFGGGGGGGGGGGGFFGGGFGGGGGGGGGGGGGGGGGFGGGGGGGFFDGGCEGEEFFGGGGGGGGGGGGGFGGGED>FGF8,FFGGGGGGGCACEFFGFGGGGGGGGGGGGEDFGGGE,ECF,ECDGGGDGGGGGGCGGGEF@:CGGGGGCE5>ED?FDGFFGG9FGGGFDGGFGGGF>;DDA@D2BFFGC3>FDGGDF()9CA?D4>
@M03364:276:000000000-BLYN8:1:1101:14348:7178 2:N:0:1
GGACTACCGGGGTATCTAATCCTGTTTGCTCCCCACGCTTTCGCACCTGAGCGTCAGTCTTTGTCCAGGGGGCCGCCTTCGCCACCGGTATTCCTCCAGATCTCTACGCATTTCACCGCTACACCTGGAATTCTACCCCCCTCTACAAGACTCTAGCCTGCCAGTTTCGGATGCAGTTCCCAGGTTGAGCCCGGGGATTTCACATCCGACTTGACAGACCGCCTGCGTGCGCTTTACGCCCAGTACTTCCG
+
CCCCCGGGGGGGGGGGGGFGGGGGGGGGGFGGGGGGGGGGGGGGGGGFGGGGGGGGGGGGGGGGGGFGGGGGGGGGGGGGGGGGGGGGGGGGGGGGGFDFEFEGGCGGGGGGGGGGGGGGDGGFGGGGGGGFEAFGFGGGGGGF;CGGFCGFGGCFGGGGGGGGGGGGGGEEE6DEGGFGCCCGGGGFGGGGDEGGCEGFFCFFFFFDD7CDGCCCGCGC>EEFFF08?>@FGGF>FBGDGF??G*74>C/
@M03364:276:000000000-BLYN8:1:1101:25595:7178 2:N:0:1
GGACTACAGGGGTATCTAATCCTGTTTGCTCCCCACGCTTTCGCACCTGAGCGTCAGTCTTTGTCCAGGGGGCCGCCTTCGCCACCGGTATTCCTCCAGATCTCTACGCATTTCACCGCTACACCTGGAATTCTACCCCCCTCTACAAGACTCTAGCCTGCCAGTTTCGGATGCAGTTCCCAGGTTGAGCCCGGGGATTTCACATCCGACTTGACAGACCGCCTGCGTGCGCTTTACGCCCAGTAATTCCG
+
CCCCCGGGGDGGGGGGGG9AFGGGGGGGGGGGGGGGGGEFGGGGGGGGGDFDGGGGGGGGGGGGAFFGGDGCDGGG7EGGGGGGGGEGGGGFGGGGGGG9FGG9FCFGGEGCF9@FGGGGGGGGGGGGDGGGGGGGGGFF7EEGFG;C9FCFCFFGF6>CFGGGFA9DEGGE7FFGGGGGGFFCFCFFGGGGGE857CFGGFF>FFFCD<CDF=8:=DFGFGF:?FFB?EEF<C3AF15?=E09>>F<DGG
@M03364:276:000000000-BLYN8:1:1101:20705:7188 2:N:0:1
GGACTACTCGGGTTTCTAATCCTGTTTGCTCCCCACGCTTTCGAGCCTCAGTGTCAGTTACAGGCCAGAGAGCCGCTTTCGCCTCCGGTGTTCCTCCATATATCTACGCATTTCACCGCTACACATGGAATTCCACTCTCCTCTCCTGCACTCAAGTCTCCCAGTTTCCAATGCACACAATGGTTGAGCCACTGCCTTTTACATCAGACTTAAGAAACCACCTGCGCTCGCTTTACGCCCAATAAATCCGG
+
CCCCCGGGGGGGGGGGGGGGGGGGGGGGGGGGGGGGGGGGGGGGGGGGGGGGGGGGGGGGGGGGGGGGGGGGGGGGGGGGGGGDGFGGFGGGGGGGGCEDGGGGGGGGGGGCD<9FGFGGGGGGGGGGGGGGGGGGGGGGGGGGGGGGGGGGGGGGGGGGGFGGGFFGADGGGGGGGGGFFA=DFCF6F@8EFFF,@FGFD7EFA<*CGGGF7C::?CDFFCA=BDFF5A;8FFDE?@CGG>D;DC@57D7
@M03364:276:000000000-BLYN8:1:1101:23345:7234 2:N:0:1
GGACTACTTGGGTTTCTAATCCTGTTTGCTCCCCACGCTTTCGCACCTGAGCGTCAGTCTTTGTCCAGGGGGCCGCCTTCGCCACCGGTATTCCTCCAGATCTCTACGCATTTCACCGCTACACCTGGAATTCTACCCCCCTCTACAAGACTCTAGCCTGCCAGTTTCGGATGCAGTTCCCAGGTTGAGCCCGGGGATTTCACATCCGACTTGACAGACCGCCGGCGTGCGCTTTACGCCCACTAAGTCCG
+
C-BCB,@,,CEEFEEGEFF<CEAFCEF8CFFFDGGGGEBCFGGGC:@<CEFG::F6C6CFGGFFEG@EGGC7CFCGGF7??F=BFECFF7DFF9,E<,BB9FFGFGGFG:++,AF9E:F8FEGGGGEGG8D:DF,ECDFGG+BCFG99E,DCFDGFGGFDFG6FCDGG***@9FC,DFFFG?FGFED,7>CFGCG5CEB,;7C78CG5CGG*;DFD6FC=:*7((8;>>FBDCC529<GEGE(09C)6DF*
@M03364:276:000000000-BLYN8:1:1101:20529:7244 2:N:0:1
GGACTACCAGGGTTTCTAATCCTGTTTGCTCCCCACGCTTTCGCACCTGAGCGTCAGTCTTTGTCCAGGGGGCCGCCTTCGCCACCGGTATTCCTCCAGATCTCTACGCATTTCACCGCTACACCTGGAATTCTACCCCCCTCTACAAGACTCTAGCCTGCCAGTTTCGGATGCAGATCCCAGGTTGAGCCCGGGGATTTCACATTCAACTTAACAAACCACCTACGCGCGCTTTACGCCCAGTAATTCCG
+
CCCCCGGGGGGGGGGGGGGGGGGGGGGGGGGGGGGGGGGGGGGGGGGGGGGGGGGGGGGGGGGGGGGGGGGGGGGGGGGGGGGDFGGGGGGFGGGGGGGGGGGGGGGGGGGGGGGGGGGGGGGGGGGGGFGCFGGGGGGGGGGGFFGGGGGGGFGGGGGGGGGGFF9D:E5B@CDGGGGFGGG>@FGFGFGGGGGGGDGFGGG7CGF7CGG>FGGGGGGFAGDFFFFAFEBEGCF<F<CGGF:9:F?AGF2
@M03364:276:000000000-BLYN8:1:1101:14435:7260 2:N:0:1
GGACTACTGGGGTTTCTAATCCTGTTTGCTCCCCACGCTTTCGCACCTCAGTGTCAGTATCAGTCCAGGTTGTCGCCTTCGCCACTGGTGTTCCTTCCTATATCTACGCATTTCACCGCTACACAGGAAATTCCACTACCCTCTACCATACTCTAGCTTGCCAGTTTTGGATGCAGTTCCCAGGTTGAGCCCGGGGATTTCACATTCAACTTAACAAACCACCTACGCGCGCTTTACGCCCAGTAATTCCG
+
CCCCCGGGGGGEGGGGGGGGGGGGGGGGGGGGGGGGGGGGGGGGGGGGGGGGGGGGGGGGGGGGFGGFGGGGGGGGEGGGGGGGGGGGGGGGGGGDGGGGGGGGFGGGGGGGGGFGGGGGGGGGGGGGFGGFFFEGGGGGGGGGFGGGGGGGFBEFGFGFGGGGGGGGDEEGGFGGGGGGGFGGGFFF?FGFEGGGDGFCEFGGFGG+=CFC>FGGGGGGFGFFEFFFFDEFGGFEF<EEC3=FGCFFGG7
@M03364:276:000000000-BLYN8:1:1101:20036:7311 2:N:0:1
GGACTACTCGGGTTTCTAATCTTGTTTGCTCCCCACGCTTTCGGGCCTCGGTGTCAGTTACAGGCCAGAGAGCCGCTTTCGCCACCGGTGTTCCTCCATATATCTACGCATTTCACCGCTACACATGGAATTCCACTCTCCTCTCCGGCACTCAAGTCTACCAGTTTCAAATGCATACACTGGTGAAGCACCTGCCTTTTACACCAGCTTAACAAAACAACTTCGGCTCGCTTTACCCCCAATAACCACG
+
@CCCCGGGGGGDGCCGFC<FF,6;EF8,6,@C@76+++@F,,,++@7@D,,8@CF,6E9@F<FFFB,CEEDCGFG@@@,,4BFCG8C+4+C,EC4B,AF,AE;,,,,++8B4,:,CC++44@:,,AC,B,F:=A4,464E,6,+7,++@@++DDF8CDFADE,6C,38,3,5,,,3;EF69>>;,355A,,5,4:8,;92+=2C**3**=+=++4//;/4;,+*(/5/8?3)2*+.*/B8C),6:*0)*:
@M03364:276:000000000-BLYN8:1:1101:20776:7323 2:N:0:1
GGACTACCCGGGTTTCTAATCCTGTTTGCTCCCCACGCTTTCGCACCCCAGTGTCAGTATCAGTCCAGGTAGTCGCCTTCGCCACTGGTGTTCCTTCCTATATCTACGCATTTCACCGCTACACATGAAATTCTCCTACCCTCTACCATACTCAAGCTTGCCAGTTTTCGATGCAGTTCCCAGGTTGAGACCGGGGATTTCGCATTCAACTTGACAACCCACCTCCGCGCGCTTTACGCCCCGTAATTCCG
+
--9<CCE<,@:FFC;EFFEG<,CE6EFG9F9FGGGC@@@FG9CEG++,+8BFF6,,CCCCEFDE9CFG8FCA6<FGGGGG78C@,:,CCBEF<<;,:,BFE,C<;AEF7:CFFC559+@8F+EF9:=FFDAC9,,9C99,@?40>=,@E9F=4,4@F>,D7=D873=,,@B;=BFCEG8=AF,>,36,=,@FE+>@5:,EF*1*:*=C7@7:+4*:C*::>EFF(;(51>)8DD<;A(*1:)4731..::9
@M03364:276:000000000-BLYN8:1:1101:3903:7338 2:N:0:1
GGACTACAGGGGTATCTAATCCTGTTTGCTCCCCACGCTTTCGAGCCTCAGTGTCAGTTACAGGCCAGAGAGCCGCTTTCGCCTCCGGTGTTCCTCCATATATCTACGCATTTCACCGCTACACATGGAATTCCACTCTCCTCTCCTGCACTCAAGTCTCCCAGTTTCCAATGCACACAATGGTTGAGCCACTGCCTTTTACATCAGACTTAAGAAACCACCTGACCTCGCTTTAAGCCCAATAAATCCGG
+
CCCCCGGGGGGGGGGGGGGGGGGGGGGGGGGGGEGGGGGGGGGGGGGGGG?FGGGGGGFGFGFFGEGGGGGGGGGDEFFGGGGGCFDGGGGGGCFFGGGGGDEGGGGGEGGGGGGGGGGGGGGGGGGGFFFGDGAFGF9EGGG8DGFGGGFG?8EGAADFGFGFFFGGGGGGFFGGGFDGD>E;FE6@CGFFC8CDEFGGF7:CFD5CDFGF7=+<>FCE9?97)*01)/?@GDC*4*?86):AGGA**8)
@M03364:276:000000000-BLYN8:1:1101:11990:7363 2:N:0:1
GGACTACCGGGGTTTCTAATCCTGTTTGCTCCCCACGCTTTCGCACCTGAGCGTCAGTCTTTGTCCAGGGGGCCGCCTTCGCCACCGGTATTCCTCCAGATCTCTACGCATTTCACCGCTACACAGGAAATTCCACTACCCTCTACCATACTCTAGCTTGCCAGTTTTGGATGCAGTTCCCAGGTTGAGCCCGGGGATTTCACATTCAACTTAACAAACCACCTACGCGCGCTTTACGCCCAGTAATTCCG
+
CCCCCGGGGGGGGGGGGGGGGGGGGGGGGGGGGGGGGGGGGGGGGGGGGGGGGGGGGGGGGGGGGGGGGGGGGGGGGGGGGGGGGGGGGGGGGGGGGGGGGGGGGCFGGGGGGGGGGGGGGGGGFGGGGFGGGGGGGGGGGGGGGGGGGGGGGGGGGGGGGGGGGCFGFECFGGGGGGGGGGFGGGGGGGGGGGDGGGG9CFGGFGGGGGGGFGGGGGFGFGFFFFFFFFFFGGGFFFGGGF:FGD@<GG7
@M03364:276:000000000-BLYN8:1:1101:27355:7369 2:N:0:1
GGACTACAGGGGTTTCTAATCCTGTTTGCTCCCCACGCTTTCGAGCCTCAGTGTCAGTTACAGGCCAGAGAGCCGCTTTCGCCTCCGGTGTTCCTCCATATATCTACGCATTTCACCGCTACACATGGAATTCCACTCTCCTCTCCTGCACTCAAGTCTCCCAGTTTCCAATGCACACAATGGTTGAGCCACTGCCTTTTACATCAGACTTAAGAAACCACCTGCGCTCGCTTTACGCCCAATAAATCCGG
+
CCCCCFFFFA@FCFGFFEFGFFFGGC,FGF<F8BF:FFGGGFFGGGEFGGGCFGGGGFEGGGGFGDGGGFG:EGGG7BFFCF@FGDGGFGGGGAFGGGGGCFFEFG9F7:=CFFGGFGGE@FCFFEFGG,AFFA;:;EFCGGGG@DDGGGE+3>@AD=;,>@8=DGFF:@FGGG,,@D8+@DFF;>DFFGC?CFGGGFFC7D7+++*4;;DCFC8C*;DG>EFB29=>=>4)7*1985BEGFFFFGFCGG3
@M03364:276:000000000-BLYN8:1:1101:13649:7392 2:N:0:1
GGACTACCAGGGTATCTAATCCTGTTTGCTCCCCACGCTTTCGCACCTCAGTGTCAGTATCAGTCCAGGTAGTCGCCTTCGCCACTGGTGTTCCTTCCTATATCTACGCATTTCACCGCTACACATGGAATTCCATTGCCCCCTCTTGTACTCTAGTCCATCAGTTTCCAAGGCTTATCGAAGTTGAGCTTCGAGCTTTTACCTTAGACTTCATGAACCGCCTGCGCACCCTTTACGCCCACTAATTCCGG
+
BCCCCGGFFGGGGCGGGFCGGGGGGGGGGGFGGGGGGGGGGGGGDGGGDFFFFFGGGGGG9CFGGGECFG9FACCE@BFGGFGGGGFFGGGGGGGGGG9FFGGGGGGGGGGGGGAEFGGEGFG,,AFGFCFDFF9FF;E9EFB=8EGGGCCDGGCFFF;D;;@FFF;DAD@DEC@D?FF8==+@F9DECG89=+>++>EFGFG??F?CFF7+?ED9=8DEB;A==>9?>DEF?CG=E=CEE)0;*:757CD
@M03364:276:000000000-BLYN8:1:1101:9117:7401 2:N:0:1
GGACTACTCGGGTTTCTAATCCTGTTTGCTCCCCACGCTTTCGCACCTGAGCGTCAGTCTTTGTCCAGGGGGCCGCCTTCGCCACCGGTATTCCTCCAGATCTCTACGCATTTCACCGCTACACCTGGAATTCTACCCCCCTCTACAAGACTCTAGCCTGCCAGTTTCGGATGCAGTTCCCAGGTTGAGCCCGGGGATTTCACATCCGACTTGACAGACCGCCTGCGTGCCCTTTCCGCCCAGTAATTCCG
+
CCCCCGGGGGGGGGGGGGGGGGGGGGGGGGGGGGGGGGGGGGEGGGGGFGGGDGEGGGGGGGGGGGGFFGGGGGGGGGGGGGGGGGGGGDGGGGGGFGGGGGGGFGGGGGGGGGGGGGGGGGGGGGGGGGGGGGGFCFGGGGGG9FGGG6BFGFGGGFGCFGFGGEFGGGEGGGGGGGGGGGGFGGGGGGGGGGEGEECFGFEGFFG:DGGGGFGCGGGGFC>26FBE:))09C*)9:EGGBB@DGF9FF*
@M03364:276:000000000-BLYN8:1:1101:4564:7404 2:N:0:1
GGACTACTGGGGTATCTAATCCTGTTTGCTCCCCACGCTTTCGCACCTCAGTGTCAGTATCAGTCCAGGTAGTCGCCTTCGCCACTGGTGTTCCTCCCTATATCTACGCATTTCACCGCTACACTAGAAATTCCACTACCCTCTACAGTACTCTAGCTTGCTAGTTTTGGATGCAGTTCCCAGGTTGAGCCCGGGGATTTCACATTCAACTTAACAAACCACCTACGCGCGCTTTACACCCAGTAATTCCG
+
CCCCCGGFFGGGG,E9FGGGGGGGGGGGGGGEFFFFGGGGGGGG,@FFGG8,CFFGGG@,CCEGGGGG86CFCFGGGGGGGGGGGGGGGGG7EGF5E?4EFGGGGAFGGGGGGCFFGGGGGGGF,,C,CFGGEGGGG,94>=6=4E4,97EFC9EF,,4@D,@ACFG93C,@EGGGGGFF,,,6@D=FGGG+@@EGCCFGGGGFC++5?DFG>FG+*0DE;*@=EFDE2;/6C*>7C);EDA(;FC:.;7*
@M03364:276:000000000-BLYN8:1:1101:13404:7421 2:N:0:1
GGACTACTGGGGTTTCTAATCCTGTTTGCTCCCCACGCTTTCGAGCCTCAGTGTCAGTTACAGGCCAGAGAGCCGCCTTCGCCTCCGGTGTTCCTCCATATATCTACGCATTTCACCGCTACACATGGAATTCCACTCTCCTCTCCTGCACTCAAGGCTCCCAGTTTCCAATGCCCACAATGGTTGAGGCCCTGTCTGTTACCTTTGCACTAAAAAGCCCCCCTGCGTCGCTTTCCACCCACTAACTCCCC
+
BCCCCGDF,;CF7+@E@6C;,@EE@FEEGFGF,BF::@CGGGGF,,6BEFCFFFD9E@CF<9,,,8,CF<:,,9+@@F:9B7C,,BFCF+FF<?E9,AB9,,,C=F,9@+BCGAAF,@BEGC:<,,C,E<F8,?FF,>,?EE?+4,,,6=E?DD,3,+,3++338@D;8,>3,6,,,++,6,6@C+<,,++5@:4,@,7@7+2+++5+2*+*4*****4**4)0(;(0()))/*+)+/<4/)6)7*+/0**
@M03364:276:000000000-BLYN8:1:1101:21031:7434 2:N:0:1
GGACTACTAGGGTATCTAATCCTGTTTGCTCCCCACGCTTTCGAGCCTCAGTGTCAGTTACAGGCCAGAGAGCCGCTTTCGCCTCCGGTGTTCCTCCATATATCTACGCATTTCACCGCTACACATGGAGTTCCACTGTCCTCTTCTGCACTCAAGTCTCCCAGTTTCCAATGCACTTCTTCGGTTGAGCCGAAGGCTTTCACCTTAGACTTAAAAGACCGCCTGCGCTCGCTTTACGCCCAATAAATCCG
+
CCCCCD8E9FGGGCGGFGFGFFFDG9FGGGGGGGGEGCFFGGGGGGGGGECCFGGFGFGGGGGGGGGGFFGGGGCECFFFE@FGGGGD=FFCGDGGGFEEFF=FFGFGE@CCFD@FCGDCF+A<4EEGC<A:FFFF=EDFFFDGGGGFGGFD>BEF=4DFFGG=ADFF8FEGGGCGAFFG8EFGFGG?FGCGEEGDGGFG>F7269+8:CFFGFDF>FCGEC>@2?@F2/)5*:CCA?*:EED50:66+>D
@M03364:276:000000000-BLYN8:1:1101:13368:7460 2:N:0:1
GGACTACCGGGGTTTCTAATCCTGTTTGCTCCCCACGCTTTCGCACCTCAGTGTCAGTATCAGTCCAGGTAGTCGCCTTCGCCACTGGTGTTCCTTCCTATATCTACGCATTTCACCGCTACACAGGAAATTCCACTACCCTCTACCATACTCTAGCTTGCCAGTTTTGGATGCAGTTCCCAGGTTGAGCCCGGGGATTTCACATTCAACTTAACAAACCACCTACGCGCGCTTTACGCCCAGTAATTCCG
+
CCCCCGGFFGGGGGGGGGGGGGGGGGGGGGGGGGGGGGGGGGGGGGGGFGGFGGGGFGFFGGGGGGGGGGGGGGGGGFGGGGGGGGGGGGGFGGGGGGGGGGFGFF<DGEGGGGGFGGGGGGGGGFF<FAFGGGGGGC?GFGGGFFABEGGGGGCADGGGFGDFGGGGGGDEFGG8=EEGFGFFGGD6<BE?EDGDEEGFC+CDCC7@>GG>C+2=:CFF:=DD=F2?=>:82:5):0E*/)/8C7AAGF0
@M03364:276:000000000-BLYN8:1:1101:6520:7509 2:N:0:1
GGACTACACGGGTATCTAATCCTGTTTGCTCCCCACGCTTTCGCACCTGAGCGTCAGTCTTTGTCCAGGGCGCCGCCTTCGCCACCGGTATTCCTCCAGATCTCTACGCATTTCACCGCTACACCTGGAATTCTACCCCCCTCTACGAGACTCACGCTTGCCAGTTTCAAATGCAGTTCCCAGGTTGAGCCCGGGGATTTCACATCTGACTTAACAAACCGCCTGCGTGCGCTTTACGCCGCGTAATTCCG
+
CC@<CFGFFC+CF:F@F@FFGGCF-,CEDFEFFEGGD:,@@FGGDGGGF8FFGCG,@,CEFFEEGFEFFC,@:@FE:FEFG7FCEGGGGFFC9<E9FF<AFG9?,C<?FEGGD<@FGGGGGGGF8AEDFGDFFCDGG8+@8==DGCF=@:B8D:,34@EGGCGG>,5@,,,5,,,@<;:A?928:,DCEG:FEECC*=:C+;?>+2+3+27::1:77*;5:C8,().7,7)017D2?0***)-.1/>):C*
@M03364:276:000000000-BLYN8:1:1101:13061:7516 2:N:0:1
GGACTACTAGGGTTTCTAATCCTGTTCGCTACCCATGCTTTCGAGCCTCAGTGTCAGTTACAGGCCAGAGAGCCGCTTTCGCCTCCGGTGTTCCTCCATATATCTACGCATTTCACCGCTACACATGGAATTCCACTCTCCTCTCCTGCACTCAAGCCTCCCAGTTTCCAATGCACACAATGGTTGAGCCACTGCCTTTTACATCAGACTTAAGAAACCGCCTGCGCTCGCTTTACGCCCACTAAATCCGC
+
<@CCCDGGFAECFECFA@ECFGGGEEFGGECGGGFCDFFF@FB,CFGEFEC;EEF<CC@@FF@FGGFFFF<@DF@FF:CGGGGGGGC@FEF@GGGGGAA<F<@FGCFGGGDFFGCGGGGEEEDFFFD@EEDAFGGGCFCFGAEFGGF?FGGFF,,4,@8DFG?=3>@FGEC9=D9FGGE+6@D3C38=DDDD,,7@F;A7+=C+;A5*A998+;8+0;ECB7?5<?58=5?4C*166>GGG35647+/8)*
@M03364:276:000000000-BLYN8:1:1101:19097:7522 2:N:0:1
GGACTACACGGGTATCTAATCCTGTTTGCTCCCCACGCTTTCGAGCCTCAGTGTCAGTTACAGGCCAGAGAGCCGCTTTCGCCTCCGGTGTTCCTCCATATATCTACGCATTTCACCGCTACACATGGAATTCCACTCTCCTCTCCTGCACTCAAGTCTCCCAGTTTCCAATGCACACAATGGTTGAGCCACTGCCTTTTACATCAGACTTAAGAAACCACCTGCGCTCGCTTTACGCCCAATAAATCCGG
+
CCCCCGGGGGGGGGGGGGGGGGGGGGGGGGGGGGGGGGGGGGGGGGGGGGGGGGGGGGGGGGGGGGGGGGGGGGGGGGGGGGGGGGGGGGGGGGGGGGGGGGGGGGGGGGGGGGGGGGGGGGGGGGGGGGGGGGGGGGGGGGGGGFGGGGGGGGGGFGGGGGGGGGGGGGGGGGDFGGGGGG?FGGGG6C?FGGGGGGGGGFGGFGGFFF;DFG7FFGFCFGF2@4AD=EFFGG7>>=5BGFFFGFFFCG:
@M03364:276:000000000-BLYN8:1:1101:22261:7572 2:N:0:1
GGACTACCCGGGTATCTAATCCTGTTTGCTCCCCACGCTTTCGAGCCTCGGTGTCAGTTACAGGCCAGAGAGCCGCTTTCGCCTCCGGTGTTCCTCCATATATCTACGCATTTCACCGCTACACATGGAATTCCACTCTCCTCTCCTGCACTCAAGTCTCCCAGTTTCCAATGCACACAATGGTTGAGCCACTGCCTTTTACATCAGACTTAAGAAACCACCTGCGCTCGCTTTACGCCCAATAAATCCGG
+
CCCCCGGFGGGGGGGGGGGGFFFGEGGGGGGGGGGGGGGEGFGF@FGGG:FGGGGGGCFGGGGGGGGGGGGGGFGGCGGGGGGGDAFCGGGGFFEFGGGGFGGGGGGGGGGGGGGF9FFGGGGGGGGGEAFGFDFGGGDF8EEFGGGFFGGDDGCFGGGGGBFGGGGGGGGGGGA9=8CFCCCFGDFGGCCC6CFC?C;:CCEFF>FFGDC>@7=@FG,9@EA=FDBEFDFFG4C<:;GCGF@FC>A?8>1
@M03364:276:000000000-BLYN8:1:1101:18534:7597 2:N:0:1
GGACTACTAGGGTATCTAATCCTGTTTGCTCCCCACGCTTTCGCACCTGAGCGTCAGTCTTTGTCCAGGGGGCCGCCTTCGCCACCGGTATTCCTCCAGATCTCTACGCATTTCACCGCTACACCTGGAATTCTACCCCCCTCTACAAGACTCTAGCCTGCCAGTTTCGGATGCAGTTCCCAGGTTGAGCCCGGGGATTTCACATCCGACTTGACAGACCGCCTGCGTGCGCTTTACGCCCAGTAATTCCG
+
CCCCCGGGGGGGGGGGGGGGGGGGGGGGGGGGGGGGGGGGGGGGGGGGGEGGGGGGGGGGGGGGGGGGGGGGGGGGGGGGGGGGGGGGGGGGGGGGGGGGFGGGGGGGGGGGGGGGGGGGGGGGGGGGGGGGGGGGGGGGGGGGGGGGFGGGGGGGGGGGGGGGGGGGDGCGGGGGGGGGGGGGGGGGGGGGGGEG=EFFGGGGFGGGD5>DGGGGC4CFFGFFFFFE:DDEGGGFFFGGGFBFG*74CG<
@M03364:276:000000000-BLYN8:1:1101:13001:7614 2:N:0:1
GGACTACCGGGGTTTCTAATCCTGTTTGCTCCCCACGCTTTCGCACCTGAGCGTCAGTCTTTGTCCAGGGGGCCGCCTTCGCCACCGGTATTCCTCCAGATCTCTACGCATTTCACCGCTACACCTGGAATTCTACCCCCCTCTACAAGACTCTAGCCTGCCAGTTTCGGATGCAGTTCCCAGGTTGAGCCCGGGGATTTCACATCCGACTTGACAGACCGCCTGCGTGCGCTTTACGCCCAGTAATTCCG
+
CCCCCGGGGGGGGGGGGGGGGGGGGGGGGGGGGGGGGGGGGGDEFGGGGGGGGGGGGGGGGGGGGGGGGGGGGGGGGGGGFGFGGGGGGGGFGFGGCDEFGGFGGGGGGGGGGGGGGGGGGGGGGGGGGGGGGGGGGCGGGGGGFGGCF6BAFGGG,DFGFFGGGGGGGGGGGGGGFGEFEEECFB8FGGGGGCGGGGGGGGGFFGGD3<DDGGGGCFGDEGFF?<6B6BBEGGFAF?E5:B:FG*/4CG6
@M03364:276:000000000-BLYN8:1:1101:11187:7630 2:N:0:1
GGACTACACGGGTTTCTAATCCTGTTTGCTCCCCACGCTTTCGCACCTCAGTGTCAGTATCAGTCCAGGTAGTCGCCTTCGCCACTGGTGTTCCTTCCTATATCTACGCATTTCACCGCTACACAGGAAATTCCACTACCCTCTACCATACTCTAGCTTGCCAGTTTTGGATGCAGTTCCCAGGTTGAGCCCGGGGATTTCACATTCAACTTAACAAACCACCTACGCGCGCTTTACGCCCATTAATTCCG
+
CCCCCGEGGGGCGGGDFFGGFGGGGGFGGGGGGGGGGCGGGGGGGCEGGGGFGFGGGG9EFFGGGGGGFGGFFGGG>:EGFC7:FFGGGFGGFFFFGGCGGCEFGC9A7FEEE<FFCFGDFGGFEFFFGFFGGGGGFGG8499==E>8FF8DBFF,6@@DD=FDFGGGGE,=@FFGFED=,=DDGG,,,3,@+@+@*B,<+9<DF+=7+8CFD>C>DCF5A5?B=99D(8?A5DCEF?>E55(/@+77CC*
@M03364:276:000000000-BLYN8:1:1101:22473:7650 2:N:0:1
GGACTACCGGGGTTTCTAATCCTGTTTGCTCCCCACGCTTTCGAGCCTCAGTGTCAGTTACAGGCCAGAGAGCCGCTTTCGCCTCCGGTGTTCCTCCATATATCTACGCATTTCACCGCTACACATGGAATTCCACTCTCCTCTCCTGCACTCAAGTCTCCCAGTTTCCAATGCACACAATGGTTGAGCCACTGCCTTTTACATCAGACTTAAGAAACCACCTGCGCTCGCTTTACGCCCAATAAATCCGG
+
CCCCCGFGGGGGFGGGGGGGGGGGGGGGGGGGGGGGGGGGGGGGGGGGGGGGGGGGGGGGGGGGGGGGGGCGFGEGFFEDGGGGGGGGGGGGGGGGGGGGGGGGGGGGF:FGGFDGGGGGGGGGGGGGFAFGGGGGGGGGGGCDFFGGGGGGFFGCE,@FGGGFGGGGGGFGGGGGGGCDGFFGGGGGGGGGGF,:EFFGFFFFACGDGDCGGG72@F1AF9AFF?>FD4B?GGGEFDGGGF@F7CA?DDD
@M03364:276:000000000-BLYN8:1:1101:20725:7651 2:N:0:1
GGACTACTGGGGTATCTAATCCTGTTTGCTCCCCACGCTTTCGCACCTGAGCGTCAGTCTTTGTCCAGGGGGCCGCCTTCGCCACCGGTATTCCTCCAGATCTCTACGCATTTCACCGCTACACCTGGAATTCTACCCCCCTCTACAAGACTCTAGCCTGCCAGTTTCGGATGCAGTTCCCAGGTTGAGCCCGGGGATTTCACATCCGACTTGACAGACCGCCTGCGTGCGCTTTACGCCCAGTAATTCCG
+
CCCCCGCEFGGGGGGGGCFGGGGGGGGGGGGGGGGGEGGGGGGGGGGFFCFGGGGGGGGGGGGGGGGGGGGGGGGGGGGGGGGGGGGGGGGGGGGGGGGGGGGGGFGGGGGGGGGGCGGGGGGGFGGGFGGGGGGGGGFECGGGGGGGGGCDGGGGGFFGGGFEFGAFEECE?FGGDGGCFFG>,?@CGGCF5EGDEEGGGG7CFCCDDD>DGFFG4<FGF552:49B6BBEGGFBF0C?CBFFF782*:C
@M03364:276:000000000-BLYN8:1:1101:16613:7667 2:N:0:1
GGACTACCAGGGTTTCTAATCCTGTTTGCTCCCCACGCTTTCGAGCCTCAGTGTCAGTTACAGGCCAGAGAGCCGCTTTCGCCTCCGGTGTTCCTCCATATATCTACGCATTTCACCGCTACACATGGAATTCCACTCTCCTCTCCTGCACTCAAGTCTCACAGTTTCAAATGCACACAATGGTTGAGCCACTGCCTTTTACATCAGACTTAAGAAACCACCTGCGCTCGCTTTACGTCCAATAAATCCGG
+
6A-A8C6FFE;@FCFAFA<CEFCFGGGGFG<6C@CFG@FGGG>@8,6@C@EF<C<,,<E<,,C,C6,CE,C@,66@@7BE,B@F8@CCE7CCB,@F,AFC?5C<;F<DFG:FGCGEFFD=F=FFE8<<B,5:,,@,>EA=E=>8D8=8,8E?,4E9E;9>,8=>FGFF,3=EF;,,31+@@93EF6F,,,@?<F,,43E,+=,51<FG>>+5+57D9CCC?C*:@B)3)/))2*4>B(,6:ACF7FF?2>8
@M03364:276:000000000-BLYN8:1:1101:22100:7673 2:N:0:1
GGACTACAAGGGTTTCTAATCCTGTTTGCTCCCCACGCTTTCGCACCTGAGCGTCAGTCTTTGTCCAGGGGGCCGCCTTCGCCACCGGTATTCCTCCAGATCTCTACGCATTTCACCGCTACACCTGGAATTCTACCCCCCTCTACAAGACTCTAGCCTGCCAGTTTCGGATGCAGTTCCCAGGTTGAGCCCGGGGATGTCACATCTGACTTAATCAACCGCCTGCGTGCGCTTTACGCCCAGTAATTCCG
+
@CCCCGGFGGGGGGGGGGCFGGGGGGGGGGGGGGGGGGGGGGGGGGGGGFGGGGGGGGGGGGGGGGGGGGGGGGEGGGGGGGGGDGGGGCGGGGGGDFGAGGGGGGGGGGEDAFGGGGGGGGGFFFGGGGG:=DFGGGGGGGGGGGG9B8@FGGGGGGGGGGGGFGGGG>ECC6<,@EGGGCFFEC6<FF?@CEEC5C*37CFG=DGGCCF7::+:CCGGFG57?F;D?EFED5D2@(8C:DBF7*9>FF7
@M03364:276:000000000-BLYN8:1:1101:18797:7693 2:N:0:1
GGACTACAAGGGTTTCTAATCCTGTTTGCTCCCCACGCTTTCGCACCTCAGTGTCAGTATCAGTCCAGGTAGTCGCCTTCGCCACTGGTGTTCCTTCCTATATCTACGCATTTCACCGCTACACAGGAAATTCCACTACCCTCTACCATACTCTAGCTTGCCAGTTTTGGATGCAGTTCCCAGGTTGAGCCCGGGGATTTCACATTCAACTTAACAAACCACCTACGCGCGCTTTACGCCCAGTAATTCCG
+
CCCCCFFGGGGGGGGGGGGGFGGGGGGGGGGGGGGGGGGGGGGGGGGGGGGGGGFGGGGGGGGGGGGGGGGGGGGGGGGGGGGGGGGGGGGGGGGFGGGGGGGGGGGGGGGGGGGGGGGGGGGGGGGGGGFGGFGGGGFFGGGGAFGGGGGGGGGGGGGGGGCFFGGGGGFFGGGGGGFCGGGGGGGGGFGGGGGGGGGGGGGGFGGCFFGGGCFFG>FCFGFDFFFEBEFFGGGEF0CEE:7F7@CCDG>
@M03364:276:000000000-BLYN8:1:1101:6434:7702 2:N:0:1
GGACTACAAGGGTTTCTAATCCTGTTTGCTCCCCACGCTTTCGAGCCTCAGTGTCAGTTACAGGCCAGAGAGCCGCTTTCGCCTCCGGTGTTCCTCCATATATCTACGCATTTCACCGCTACACATGGAATTCCACTCTCCTCTCCTGCACTCAAGTCTCCCAGTTTCCAATGCACACAATGGTTGAGCCACTGCCTTTTACATCAGACTTAAGAAACCACCTGCGCTCGCTTTACGCCCAATAAATCCGG
+
CCCCCGGGGGGGGGGGGGGGGGGGGGGGGGGGGGGGGGGGGGGGGGGGGGGGGGGGGGGGGGGGGGGGGGGGGGGGGGGGGGGDGGGGGGGGGGGGGGGGGGGGGGGGGGGGGGGGGGGGGGGGGGGGF=FFGGGGGGGGGGGGGGGGGGGGGGGGGGGGGGFFGGGGGGGGGGGGGGGGGGGFGDGGGG?FGGGGGGGGGGGGFCDGFCDCFGGGGGGGFGFED5@?DDF>FGGEFFGGGFFFGFA?CD8
@M03364:276:000000000-BLYN8:1:1101:11174:7704 2:N:0:1
GGACTACTGGGGTTTCTAATCCTGTTTGCTCCCCACGCTTTCGCACCTGAGCGTCAGTCTTTGTCCAGGGGGCCGCCTTCGCCACCGGTATTCCTCCAGATCTCTACGCATTTCACCGCTACACCTGGAATTCTACCCCCCTCTACAAGACTCTAGCCTGCCAGTTTCGAATGCAGTTCCCAGGTTGAGCCCGGGGATTTCACATCCGACTTGACAGACCGCCTGCGTGCGCTTTACGCCCAGTAATTCCG
+
CCCCCGGGGGGGGGGGGGGGGGGGGGGGGGGGGGGGGGGGGGGGGGGGGGGGGGGGGGGGGGGFGFCFGGGGGGGGGGGGGGGGGGGGGDGGGGGGF8B9EFGFGGGGGGGGGFGGGGGGGGGGGGGGF8FFGFDGCEFEGGGGEGCFDGGGGGGGAFGFGGGGGGGGGGGGEGGFDGGGC9D8FFGGGGGGGGDEGCFGGGGGACCDDGGGG=FDFGGGDGE?:@>E1>>>DDFFF<GCG>1@D:@AGG4
@M03364:276:000000000-BLYN8:1:1101:13597:7717 2:N:0:1
GGACTACTGGGGTTTCTAATCCTGTTTGCTCCCCACGCTTTCGAGCCTCAGTGTCAGTTACAGGCCAGAGAGCCGCTTTCGCCTCCGGTGTTCCTCCATATATCTACGCATTTCACCGCTACACATGGAATTCCACTCTCCTCTACTGCACTCAAGTCTCCCAGTTTCCAATGCACACACTGGTTGAGGCACGGCCTTTTCCATCAGACCTAAGAAAACACCTGCGCTCGCCTTACGCCCCATAAATCCGG
+
CCCCCGGGDGGGGGGGGGGGGGGGGGGGGGGGGGGGGGGGGGGGCGGGFFGEGGGGGGGAAFG8FGGGEF8FGGGGEFFGFGG@FGGGGGGGGGGGGGFFE,EFGEFFGEGGGGFGGGGGGGGG9FGGGGGGG<FG,EBFGGGG,ED,9DFDG88EE,@;>DGFGGGG,3EGGGG8,=C+=9DDFE8<,@+;+;E>EGGG7*,5<7****43;0*=>*=,;E6)-)(2()0/:19(5(=8*::);C@?F3:
@M03364:276:000000000-BLYN8:1:1101:20123:7733 2:N:0:1
GGACTACAGGGGTTTCTAATCCTGTTTGCTCCCCACGCTTTCGAGCCTCAGTGTCAGTTACAGGCCAGAGAGCCGCTTTCGCCTCCGGTGTTCCTCCATATATCTACGCATTTCACCGCTACACATGGAATTCCACTCTCCTCTCCTGCACTCAAGTCTCCCAGTTTCCAATGCACACAATGGTTGAGCCACTGCCTTTTACATCAGACTTAAGAAACCACCTGCGCTCGCTTTACGCCCAATAAATCCGG
+
CCCCCGGGGGGGGGGGGGGFGGGGGGGGGGGGGGGGGGGGGGGGGGGGGGGGGGGGGGGGGGGGGGGGGGGGGGGGGGGGGGGGGGGGGGGGGGGGGGGGGEGGGGFGGGGGGGGGGGGGDGGGGGGGGGGFGGGGGGGGGGGGGGGGGGGGGGFGFGGGGGFGGGGG8EGGGFGGGGEFFFFGGGGGGC?FDFGGGGFFGGGDFDFCFGGGGGGGGF8FFGFFFFFE>EFFGG8@?>CEGF@ACFFFGD<
@M03364:276:000000000-BLYN8:1:1101:8743:7734 2:N:0:1
GGACTACTAGGGTTTCTAATCCTGTTCGCTACCCATGCTTTCGAGCCTCAGCGTCAGTTACAGACCAGACAGCCGCCTTCGCCACTGGTGTTCTTCCATATATCTACGCATTTCACCGCTACACATGGAATTCCACTCTCCTCTCCTGCACTCAAGTCTCCCAGTTTCCAATGCACACAATGGTTGAGCCACTGCCTTTTACATCAGACTTAAGAAACCACCTGCGCCCGCTTTACGCCCAATAAATCCGG
+
CCCCCGGFDGGGGGGGGGGGGGGGGGFGGGFGGGGFGGGGGGGCGGGGGGGGGGGGGGGGGGGFGGGGGFGGGGGGGGGGGGGGGGGGGGGGGGGGGFGGGGGGGGGGGGGGGGGGGGGGGGGGEFGGGFGGGGGGGGGGGGGGGGGGGGGGGFGGFDDAFGFGGGGGDFFAFGD=EGC8,EDFGGGGGG8D?FGGGGGGCFAFFCCFCCFFFGCF7CDGF>9)5?A*:4??DC7=EDEE5)7/;717<CD
@M03364:276:000000000-BLYN8:1:1101:13501:7740 2:N:0:1
GGACTACCCGGGTATCTAATCCTGTTTGCTCCCCACGCTTTCGAGCCTCAGCGTCAGTTACAGACCAGAGAGCCGCTTTCGCCTCCGGTGTTCCTCCATATATCTACGCATTTCACCGCTACACATGGAATTCCACTCTCCTCTCCTGCACTCAAGTCTACCAGTTTCCAATGCATACAATGGTTGAGCCACTGCCTTTTACACCAGACTTAATAAACCACCTGCGCTCGCTTTACGCCCAATAAATCCGG
+
CCCCCGGGGGGGGGGGGGGGGGGGGGGGGGGGGGGGGGGGGGGGGGGDGGGGGGGGGGGGGGGGGGGGGGGGGGGGGGGGGGGGGGGGGGGGGGGGGGGGGGGGGGGGGGGGGGGGGGGGGGGGGGGGFFGGGCGGGGGGGGGGGGGGGGGGGGGGGGGFFGFGGGGGGGGGGGGGGGGCAFGGGEFGGGGGGGGGGGGGGFFGFGGGGGGGCFGGGFGGAGFFFFFB@EFFGGGFF<CEG>@FGFFFFGG
@M03364:276:000000000-BLYN8:1:1101:12765:7766 2:N:0:1
GGACTACTAGGGTTTCTAATCCTGTTTGCTCCCCACGCTTTCGCACCTGAGCGTCAGTCTTTGTCCAGGGGGCCGCCTTCGCCACCGGTATTCCTCCAGATCTCTACGCATTTCACCGCTACACCTGGAATTCTACCCCCCTCTACAAGACTCTAGCCTGCCAGTTTCGGATGCAGTTCCCAGGTTGAGCCCGGGGATTTCACATTCAACTTAACAAACCACCTACGCGCGCTTTACGCCCAGAATTCCG
+
CCCCCGGGGGGGFGGGGGGGGGFGGGGGGGGGGGGGGGGGGGGGGGGGFDGGGGGGGGGGGGGGGGGGGGGGGGGGGGGGGGGGGGGGGGGGGFFGFGGGGGGGGGGGGGGGGGGGGGGGGGGGGGGGGGGGGGGGGF?EGGGFGGGGDGGGGGGDGGGGGGGFFFGGGGGEEGGGGFCFGGGGGCF??FGGEEGGCCBCGGG7AFGGGGGGG7DCCFFEFGEDEFFFFBDEGGGFFFGGGE0)>DF<*9
@M03364:276:000000000-BLYN8:1:1101:24270:7767 2:N:0:1
GGACTACTCGGGTTTCTAATCCTGTTTGCTCCCCACGCTTTCGCGCCTCAGTGTCAGTTACAGGCCAGAGAGCCGCTTTCGCCTCTGGTGTTCCTCCATATATCTACGCATTTCACCGCTACACATGGAATTCCACTCTCCTCTCCTTCACTCAAGTCTTCCAGTTTCCAATGCACACAATGGTTGAGCCACTTCCTTTTACATCAGACTTAAGAAACCACCTACGCTCACTTTACGCCCAATAAATCCGG
+
C?CCCDEFGGGDGGGGGFGGGGFFFGGFFD<AFF<F@:@FE<7,@7FGEGG9@CFGF,;;F<E8FBCFF@@F@FCF+BFFGGE7=,CCFFF=DEGG8,AFFAE@E,<A+4BFGGGGGGEG7+AE9FFFFFFCFGC9>EFCGFG8,>D,,EEFB,>=CFB,E;=;,,@EDC,76>,3,6@6@E,@FEG8DC6@6,632@>9+::+?C9*2;F77+=89CEG5:F)5*)30*43::+*8-BCEA>AF+=0*89
@M03364:276:000000000-BLYN8:1:1101:24129:7793 2:N:0:1
GGACTACCGGGGTATCTAATCCTGTTTGCTCCCCACGCTTTCGCACCTGAGCGTCAGTCTTCGTCCAGGGGGCCGCCTTCGCCACCGGTATTCCTCCAGATCTCTACGCATTTCACCGCTACACCTGGAATTCTACCCCCCTCTACAAGACTCTAGCCTGCCAGTTTCGGATGCAGTTCCCAGGTTGAGCCCGGGGATTTCACATCCGACTTGACAGACCGCCTGCGTGCGCTTTACGCCCAGTAATTCCG
+
A6@CCFGGG>CEFGGGGGFGGGGGGGGGGGGGGGGGGGGGGGGGGGGGGGGGGGGGGGGGGGGGGGGGGGGGGGGGGGGGGGGGGGGGGDFGGFGGGGGGDFDFFGGGGDGEGGGFGGGGGGGGGGGFGGGGGGGGGGGGGGGGGGGGFGGFGFGGGGGGGGFGCGFGGG>CCCCFFEGGGGFGG,068FBCCGDG*B6EFGG7+>D3CDGD:CFFFGFGEGF0(<9@:BDDDGGFFFGGGF?4CDF9FG9
@M03364:276:000000000-BLYN8:1:1101:17763:7823 2:N:0:1
GGACTACTAGGGTTTCTAATCCTGTTTGCTCCCCACGCTTTCGAGCCTCAGCGTCAGTTACAGACCAGACAGCCGCCTTCGCCACTGGTGTTCTTCCATATATCTACGCATTTCACCGCTACACATGGAGTTCCACTGTCCTCTTCTGCACTCAAGTCTCCCAGTTTCCAATGCACACAATGGTTGAGCCACTGCCTTTTACATCAGACTTCAGAAACCACCTGCGCTCGCTTTACGCCCAATAAATCCGG
+
CCCCCGGGGGGGEGGGGGGGGGGGGGCFCFFFGGGGGGGGGGGFFFFFFGGGGGGG@EFCE<FDGG<C,DFGGGGGGGGGFGGGGCGGFGGEECAFGGDEFFFFGDFFGCFFGGGCFCCCEGGGFGDGGGGFGGGGG,@FEFFGGFGGGFGFGDCDFFGGFG83DFFFA>;D?GGGGGECD@,7FC8DFFFGFF9FFFF9;=C+=+=+;>E8ECFCCFGDF;A@>EFADB??DF7C5>G:5;@A*2@CFG7
@M03364:276:000000000-BLYN8:1:1101:20766:7829 2:N:0:1
GGACTACAGGGGTTTCTAATCCTGTTTGCTCCCCACGCTTTCGCACCTCAGTGTCAGTATCAGTCCAGGTAGTCGCCTTCGCCACTGGTGTTCCTTCCTATATCTACGCATTTCACCGCTACACAGGAAATTCCACTACCCTCTACCATACTCTAGCTTGCCAGTTTTGGATGCAGTTCCCAGGTTGAGCCCGGGGATTTCACATTCAACTTAACAAACCACCTACGCGCGCTTTACGCCCAGTAATTCCG
+
CCCCCGGGGGGGGGGGGGGGGGGGGGGGGGGGGGGGGFGGGGGGGGGGGGGGGGGGGGGGGGGGGGGGGGGGGGGGGGGGGGGGGGGGFGGGGGGGGGGGFGGGGGGGGGGGGGGGGGGGGGFGGGGFGGGGFGGGGGGGGGGGCFGGGGGGBFFGGGGGGGGGFDE,8=?FFGGGGGGGGFFGFFFFGGGGGGGCEGGGGGGF>CFGGGGGGGGGGGGGFGFFFFFFFA4AGGC9F;GBC8;;CDFFGF9
@M03364:276:000000000-BLYN8:1:1101:26373:7829 2:N:0:1
GGACTACCCGGGTTTCTAATCCTGTTTGCTCCCCACGCTTTCGCACCTGAGCGTCAGTCTTTGTCCAGGGGGCCGCCTTCGCCACCGGTATTCCTCCAGATCTCTACGCATTTCACCGCTACACCTGGAATTCTACCCCCCTCTACAAGACTCTAGCCTGCCAGTTTCGGATGCAGTTCCCAGGTTGAGCCCGGGGCTTTCACATCCGACTTGACAGACCGCCTGCGTGCGCTTTACGCCCAGTAATTCCG
+
CCCCCGF<FCFDGGGGGGGGGGGGGGGGGGCEGGGGGGGGGGG7CFGGGGDGGGGGGEFFGGGGGGGF?C@FEGGGCFEFFGGGDFEEGGGGG<;FFGGGG?FGGEFCFGGDFCFGGE>CFGGGGGGFGFGGGCCFFDDF7EEGGGG?DC@?F9EA38EC7DGFGGGGECEEEGGGGG?F<9>FFGGGGG,/5:C=*3CF7CGGFGFDCD9DGGGC*9F5):7:<FBBFE>>DCG9F?G5=38@GF?<FCC
@M03364:276:000000000-BLYN8:1:1101:28617:7844 2:N:0:1
GGACTACCGGGGTATCTAATCCTGTTTGCTCCCCACGCTTTCGCACCTCAGTGTCAGTATCAGTCCAGGTAGTCGCCTTCGCCACTGGTGTTCCTTCCTATATCTACGCATTTCACCGCTACACAGGAAATTCCACTACCCTCTACCATACTCTAGCTTGCCAGTTTTGGATGCAGTTCCCAGGTTGAGCCCGGGGATTTCACATCCGACTTGACAGACCGCCTGCGTGCGCTTTACGCCCAGTAATTCCG
+
CCCCCGGGGGG7FFGGGGGGFFGGGGGGGGGGGEEGGGFE8CFGGGGGGEEFGGFFCCFGFFFGF,9CEE9BF<CECFGGGDB:,BCCEFFFEGGFF<FAFGGGCCFGGGGGF9FFGGGDCGCFGFGDFFEGAFEFFG8EEF?FFFGFA=E8=9EFGG,6D=3D8C@EG+6>@D=DFGG8,@FG>>FFFC?D>C6*1BECCCCDCGGCG4CDDGCFGGG5)CEFFABF;>DEDGG<A2E:7)//+27<>**
@M03364:276:000000000-BLYN8:1:1101:21542:7854 2:N:0:1
GGACTACACGGGTTTCTAATCCTGTTTGCTCCCCACGCTTTCGCACCTGAGCGTCAGTCTTTGTCCAGGGGGCCGCCTTCGCCACCGGTATTCCTCCAGATCTCTACGCATTTCACCGCTACACCTGGAATTCTACCCCCCTCTACAAGACTCTAGCCTGCCAGTTTCGGCTGCAGTTCCCAGGTTGAGCCCGGGGATTTCACATCCGACTTGACAGACCGCCTGCGTGCGCGTTACGCCCAGTAATTCCG
+
9C@CCFFFGGCEFFFFGFGFGGGGFD@FCFGFGGGGDC:FGGGGGGGFFGGGGFGGGFFEF9EEFGGFGGGDGGGGGGGGGGGGGGGGECGCDC,BBAFDFGGGEGAEGBFGFGFGEGDGGEGGGGFDC<FDEGGGGGG@EEGGGGF99?GFGCDFGG>CDEFGGFGG>E*@CCFCFDGGGGG>EEC69FEGG=E=EGGGGGGGFGFG*:<<CGC7*2AF:D<8:FFF:FF:)9C:3(;:C)2FGG?2DC*
@M03364:276:000000000-BLYN8:1:1101:6295:7870 2:N:0:1
GGACTACAAGGGTTTCTAATCCTGTTTGCTCCCCACGCTTTCGCACCTGAGCGTCAGTCTTTGTCCAGGGGGCCGCCTTCGCCACCGGTATTCCTCCAGATCTCTACGCATTTCACCGCTACACCTGGAATTCTACCCCCCTCTACAAGACTCTAGCCTGCCAGTTTCGAATGCAGTTCCCAGGTTGAGCCCGGGGATTTCACATCCGACTTGACAGACCGCCTGCGTGCCCTTTACGCCCAGTAATGCCC
+
CCCCCGFEFGFBFCEGFDFDGFGGFGAFGGGGGGGGGGGDFFGGGEFGE@FGGGEGGGGGGGFGGGGGFGGGGGGGGG@FFGGGGGGEC7FGGGGGGGGGFGFFG9FEGGGEGGGFEEEGEGGF,6EFFFGGGGGGGFFEE6CGF;DEGCFGFFGDF6FFFF?8F,DFG5,@CE79@CFGCAFGCFGGGCCCC*:C5*:<CFGC@C<DGGGD7**+;;EFBE523400->).97*6/4CGC)19*0=)76*
@M03364:276:000000000-BLYN8:1:1101:4446:7877 2:N:0:1
GGACTACTCGGGTTTCTAATCCTGTTTGCTCCCCACGCTTTCGCGCCTCAGTGTCAGTTACAGGCCAGAGAGCCGCTTTCGCCTCCGGTGTTCCTCCATATATCTACGCATTTCACCGCTACACATGGAATTCCACTCTCCTCTCCTGCACTCAAGTCCCCCAGTTTCCAATGCACACAACGGTTTAGCCACTGCCTTTTACATCAGACTTAAGAAACCACCTGCGCTCGCTTTACGCCCAATAAATCCGG
+
CCCCCGGFDGGGFGGGGGGGGGGGGGGGGGGGGGGGEGGGGGG7FGGGGGGCFGGGGGGG<9FCFGGG,@E7FFFG:FFGGGGGG,@CFEEGGEEEF8FCGGGGGGGGCCGGGGGGGDECEGGGG,FGFFFGGGFGG,,EFFGFFGG8DDDDGGGGGF,,@8EGG;>E=EEFDFGF,,+3+5B+@+,<BE,D76>3EFAE+4:E65*94*D++2+5;FG5>E;>9;>?92?59C77:0EGG>;4FG7)C<:
@M03364:276:000000000-BLYN8:1:1101:26775:7904 2:N:0:1
GGACTACAAGGGTTTCTAATCCTGTTTGCTCCCCACGCTTTCGCACCTCAGTGTCAGTATCAGTCCAGTTAGTCGCCTTCGCCACTGGTGTTCCTTCCTATATCTACGCATTTCACCGCTACACAGGAAATTCCACTAACCTCTACTGTACTCTCGTCAGACAGTTTCGAATGCAGTTCCCAGGTTGAGCCCGGGGATTTCAAATCCGCTGTGACAGACCGCCTGCGTGCGCTTTACGCCCAGTAATTCCC
+
CCCCCEFC,-6@;6,E@FFEFF,CC@FG,,CF<FF7F+:;F@BFFEDFGCFFCFGCEC<,FFGE9C,,<EFFCFFDGG>=@CFC@DFFE<<@EBE,6=E?FBF9E9,,84B=FA<<C:F@+@9ADEE8?FG,EEDCD,@9ED=D,4,,9,,3,,,44@8E,88BF9;,@DG??F8@,,,,6@D6,,D88,@DEC8@93,42+,53*9****3*5++@4E*/*?@F4>;@>D3):C9FDGGCA(23:=5CG*
@M03364:276:000000000-BLYN8:1:1101:4571:7931 2:N:0:1
GGACTACCGGGGTTTCTAATCCTGTTCGCTCCCCACGCTTTCGAGCCTCAGCGTCAGTTACAGACCAGAGAGCCGCCTTCGCCACTGGTGTTCCTTCCTATATCTACGCATTTCACCGCTACACAGGAAATTCCACTACCCTCTACAATACTCTAGCTTGCCAGTTTTGGATGCAGTTCCCAGGTTGAGCCCGGGGATTTCACATTCAACTTAACAAACCACCTACGCGCGCTTTACGCCCAGTAATTCCG
+
CCCCCGFGGGGGGGGGGGGGGGGGGGGGGGGFGGGGGGGGGGGGGGGGGGGGGGFDGGGGGGGGGCGGGGGGGGGGGGGGGGGGGGGGGGGGGAEFFGGGGGGGGDEGGGGGFFGGGGGGGGCFFGGGGCGGGGGGGGGGGGFGFG,3CFGGGGGGGGAF7DGGGGF=8C8DGGGFGDAFGGGGGGGGFGGGGD5E;C?FGF:+1BDGGFGGGGGGGGGG)*86(=?>B58:5CFFF(AGG34:779<GGC
@M03364:276:000000000-BLYN8:1:1101:4339:7948 2:N:0:1
GGACTACTCGGGTATCTAATCCTGTTTGCTCCCCACGCTTTCGCACCTGAGCGTCAGTCTTCGTCCAGGGGGCCGCCTTCGCCACCGGTATTCCTCCAGATCTCTACGCATTTCACCGCTACACCTGGAATTCTACCCCCCTCTACGAGACTCAAGCCTGCCAGTTTCGGATGCAGTTCCCGGTTTGAGCCCGGGGATTTCACATCCGACTTGACAGACCGCCTGCGTGCGCTTTACGCCCAGTAATTCCG
+
CCCCCGGGGGGGGGGGGGGGGGGGGGGGGGGGGGGGGGGGGGGGGGGGGGGGGGGGGGGGGGGGGGGGGGGCGGGGGG:A,BCGGFG7@:FFGCDGFFGCEFEEEF<7FCEGGGFGE+FECFGF=AFGGGG:,A,FDGEGEEED9>8B88>FDFGFFDFFGGGGGGC98>41;F92DCGGFGC1=:CC5EFFGGGGGGGCFDFFFF*:CDGDCF4:*0:2.:504;;EFD5:DCG2?<GGC)(0:**6:>7
@M03364:276:000000000-BLYN8:1:1101:17362:7979 2:N:0:1
GGACTACAGGGGTATCTAATCCTGTTTGCTACCCATGCTTTCGAGCCTCAGCGTCAGTTACAGACCAGACAGCCGCCTTCGCCACTGGTGTTCTTCCATATATCTACGCATTTCACCGCTACACATGGAGTTCCACTGTCCTCTTCTGCACTCAAGTTTCCCAGTTTCCGATGCACTTCTTCGGTTGAGCCGCAGGCTTTCACATCAGACTTAAGAAACCGCCTGCGCTCGCTTTACGCCCAATAAATCCG
+
CCCCCGGGGGGGGGGGGGGGGGGGGGGGGGGGGGGGFGGGGGGGGGGFGGGGGGGGGFCFGGGFGGGGGGGGGGGGGGGGGGGGGGGGGGGGGGGGGGGGGGGFGGGGGGGEGGGGGGDEEGGGFGGGGGGGGGGGGGDGFGFFGGGGGGGGGGFEDDFCFFFGGGGGGGDEDGGGGGGGFGDEGGGFGGGG6;C>EGGGGGGCFG<DFCGGFFGGC>FGEGFFFF=F@EE>7C5;C@8EGF6A;D8?779
@M03364:276:000000000-BLYN8:1:1101:18432:7992 2:N:0:1
GGACTACTAGGGTATCTAATCCTGTTTGCTCCCCACGCTTTCGAGCCTCAGTGTCAGTTACAGGCCAGAGAGCCGCTTTCGCCACCGGTGTTCCTCCATATATCTACGCATTTCACCGCTACACATGGAATTCCACTCTCCTCTCCTGCACTCAAGTCTACCAGTTTCCAATGCATACAATGGTTGAGCCACTGCCTTTTACACCAGACTTAATAAACCACCTGCGCTCGCTTTACGCCCAATAAATCCGG
+
CCCCCGGGFGGGGGGGGGGGGGGGGGGGGGGGGGGGGGGGGGGGGGGGGGGGGGGGGGGGGGGGGGGGGGGGGGGGGGGGGGGGGGGGGGGGGGGGGGGGGGGGGGGGGGGGGGGGGGGGGGGG@FGGGEGGGGGGGGGGGGGGGGGGGGGGGGGGGGGGGEFGFGGGGGGGGGGGGGGFGG?FGGGGGFFGGGGGGGGGGGGGFFGCFGGG7CC>CCFGFEFEBFBFFFDBGGGFEFGGG6>FGFFEFGD
@M03364:276:000000000-BLYN8:1:1101:4861:8014 2:N:0:1
GGACTACCAGGGTATCTAATCCTGTTTGCTCCCCACGCTTTCGAGCCTCAGTGTCAGTTACAGGCCAGAGAGCCGCTTTCGCCTCCGGTGTTCCTCCATATATCTACGCATTTCACCGCTACACATGGAATTCCACTCTCCTCTCCTGCACTCAAGTCTCCCAGTTTCCAATGCACACAATGGTTGAGCCACTGCCTTTTACATCAGACTTAAGAAACCACCTGCGCTCGCTTTACGCCCAATAAATCCGG
+
CCCCCGGGGGGGGGGGGGGGFGFGFGGGGGGGGGGGGGGGGGGGGGGGGGGGGGGGGGGFFGGGGGGGGGGGGGGGGGGGGGFGGGDGGGGEGFFGFGFGGGGDFGFG7BEGFGGGGFCEGGGGGGGGG9EGGGGFGGFGGCCDDDGGGGGGGGGGGG9FDD8DFFFCDDAFFFGGCGDCFGFGGGG8?EGFFFGGGFCC+8:CFGD7>F>8@<:C7DFGFEF)49)*)3:8F*+*:=GDGFDA7++1;)2
@M03364:276:000000000-BLYN8:1:1101:22516:8025 2:N:0:1
GGACTACCGGGGTTTCTAATCCTGTTTGCTCCCCACGCTTTCGCACCTGAGCGTCAGTCTTTGTCCAGGGGGCCGCCTTCGCCACCGGTATTCCTCCAGATCTCTACGCATTTCACCGCTACACCTGGAATTCTACCCCCCTCTACAAGACTCTAGCCTGCCAGTTTCGGATGCAGTTCCCAGGTTGAGCCCGGGGATTTCACATCCGACTTGACAGACCGCCTGCGTGCGCTTTACGCCCAGTAATTCCG
+
CCCCCCFGGGGGGGGGGGGGGGGGGGGGGGGGCGGGGGGGGGGGGGGGGGGGGGGGEGFGGGGGGGGGGGGGGGGGGGGGGGGGGGGGGGGGGGGGGGF<FGGGGGGGGGGGGGGGGGGGGG9BFGG?FGFGCDFGFGGGGGGFGGFGFCGFGGGCGGFFGGGFFFGGGDEGGEFDGGGGGGFEFFDGEGGG5CGG=:C<FGGGFGGGGG<CGFFF*;CFDGB-8>>F6D3:DGGFF:CCEFFF*:@9>F7
@M03364:276:000000000-BLYN8:1:1101:27649:8031 2:N:0:1
GGACTACAGGGGGTTCTAATCCTGTTTGCTCCCCACGCTTTCGAGCCTCAGTGTCAGTTACAGGCCATAGAGCCGCTTGCGCCTCCGGTGTTCCTACATATATCTACGCATTTCACCGCTACACATGGAATTCCACTCTCCTCTCCTGCACTCAAGTCGCCCAGTTTCCAATGCACACAATGGTTGAGCCACAGCCTTTTACATCATACTTAAGAAACCACCTGCGCTCGCTTTACGCCCAGTAAATCGGG
+
CCCCC<E,CAB+6=@FFGAAFAFF<,,,,CAECC8FFCFEGCC<FEEAFCG<FFGG96@<FE,,,CE,6@,,C8@FFE,AFEB:8,@BFE,8,59,:EFE9A,,@FAFG7F@EGGF9+44=FFFGF@@=C9A,A@9AE9BF,@DG@,66=,6D8>D;,+@=EGF3,3EFE9DFGFFCF6893,77:,4CBBC,@C:,@EF+;:9B7+28+++=+=C49,48*0((:2/5>B)><7757:CC)/+;C:7*1)
@M03364:276:000000000-BLYN8:1:1101:23056:8033 2:N:0:1
GGACTACAGGGGTTTCTAATCCTGTTTGCTCCCCACGCTTTCGCACCTGAGCGTCAGTCTTTGTCCAGGGGGCCGCCTTCGCCACCGGTATTCCTCCAGATCTCTACGCATTTCACCGCTACACCTGGAATTCTACCCCCCTCTACAAGACTCTAGCCTGCCAGTTTCGGATGCAGTTCCCAGGTTGAGCCCGGGGATTTCACATCCGACTTGACAGACCGCCTGCGTGCGCTTTACGCCCAGTAATTCCG
+
CCCCCGGGGGGGGGGGGGGGGGGGGGGGGGGGGGGGGGGGGGDGGGGFGGA8FFGEEGGGGGGGGGGGGCGGGGFGGGGFFGGGGGDDGGGGGGGGGGGGGGFGGGGGGGGGGGGFCCEEGGGGGFGGGGGGGGGGAFGGGDGGGFGDFGGGGGGCGGGGGGGGGGGGGG5EEGFGGGGGFGGGGGG6FGFGGGGGCEDFF7CFFDGGDGGGGGGD=<FGEG3?0FFFFDBDDDC2=12CGE06::62CG*
@M03364:276:000000000-BLYN8:1:1101:16333:8052 2:N:0:1
GGACTACCCGGGTTTCTAATCCTGTTTGCTCCCCACGCTTTCGCACCTCAGTGTCAGTATCAGTCCAGGTAGTCGCCTTCGCCACTGGTGTTCCTTCCTATATCTACGCATTTCACCGCTACACAGGAAATTCCACTACCCTCTACCATACTCTAGCTTGCCAGTTTTGGATGCAGTTCCCAGGTTGAGCCCGGGGATTTCACATTCAACTTAACAAACCACCTACGCGCGCTTTACGCCCAGTCATTCCG
+
CCCCCGGFGGGGGGGGGFGGFGGGGGGGGGGGGE,@FGGGGGGGGGGGGFFFFGFFGGCFGGGGGGGGGGGGGGGGGEGGGGGCFEFF<FFGG94AACFGGGFGGGGGFBCGGGFGGGGCECFFGGGGGFGGGGGGGF=FFGGGCGFFGGGGGGFGGGGFGFGFFFFFGCGGGGFGGF8EFF88=@DDEFFFGGG61:DEFGF9EFGC72D7CGGFGGDFFGF@;FFB6?EF3C<EFFGGGFFF*:A3:C>
@M03364:276:000000000-BLYN8:1:1101:12044:8062 2:N:0:1
GGACTACCGGGGTTTCTAATCCTGTTTGCTCCCCACGCTTTCGAGCCTCAGTGTCAGTTACAGGCCAGAGAGCCGCTTTCGCCTCCGGTGTTCCTCCATATATCTACGCATTTCACCGCTACACATGGAATTCCACTCTCCTCTCCTGCACTCAAGTCTCCCAGTTTCCAATGCACACAATGGTTGAGCCACTCCCTTTTACATCAGACTTAAGAAACCGCCTGCGCTCGCTTTACGCCCAATCAATCCGG
+
@C<CBF@EFCFCFGG9DCCFCGGGFGGGGGGGGCFG@E:FFG78FE+AC<FEGGGGGEFC9E966CCD8CF@,CF+8@@,B:=F=ECB@CFFGDFGFCF9,E;FA<FE+?FEDGFGGDGGEEF89?=<EFEGEGEC;E988,D97,@DFF8=FF88D>9>9D8B8D;E=CC;8>DFF7CCFC:D,3517B,,1,4,@@CFC8EFFGG*?F+::+=DCC<794?>D>=5@>5888C)),=E*)6);>FC7C)
@M03364:276:000000000-BLYN8:1:1101:19673:8098 2:N:0:1
GGACTACTGGGGTTTCTAATCCTGTTTGCTCCCCACGCTTTCGAGCCTCAGCGTCAGTTACAGACCAGAGAGCCGCCTTCGCCACTGGTGTTCCTCCATATATCTACGCATTTCACCGCTACACATGGAATTCCACTCTCCTCTTCTGCACTCAAGTCTCCCAGTTTCCAATGACCCTCCCCGGTTGAGCCGGGGGCTTTCACCTCAGACTTAAGAAACCGACTGCGCTCGCTTTACGCCCAATAAATCCG
+
CCC@CFGFGGGGFGGGGGGGFGGGGGGGCFFGGGGGGDEEGAFDCFFGGCGGDGGEGGGGGGGCGGEFGFFGGGEGDGGGFGGGEGGGGGFEGGDGGGG9FFC<DFFFGGF7FFFDFEGG:CDG9FGGGCCFA?EC,EDEFFGGGGGFGGGFC8DFGAFGEF8EGGGGCEFFFGGDDFGGGGGEFE6A,@::@>CC5:FFDGF*88FCFGGF7:7DC49F3*8;0A;5338)1*944(:CE3<FFG=:74)
@M03364:276:000000000-BLYN8:1:1101:19428:8099 2:N:0:1
GGACTACTAGGGTATCTAATCCTGTTTGCTCCCCACGCTTTCGAGCCTCAGTGTCAGTTACAGGCCAGAGAGCCGCTTTCGCCTCCGGTGTTCCTCCATATATCTACGCATTTCACCGCTACACATGGAATTCCACTCTCCTCTCCTGCACTCAAGTCTCCCAGTTTCCAATGCACACAATGGTTGAGCCACTGCCTTTTACATCAGACTTAAGAAACCACCTGCGCTCGCTTTACGCCCAATAAATCCGG
+
CCCCCGGGGGGGGGGFGFFCGGGGGGGGGGGGGGGGGGGGGGGGGGGGGGGGGGGGGGGFAAF8DBFFGGDEGGEGCFFGGFFGFGGGGGGGGGGGGGGAFFGGGFGGEFFGGDGGFGGGGGGFGGGGGGGGG<FFFEGF?DGFEFGGGGGFDEEGGGGGGGFDGGGGFFGGGGFFFGG+DDGGGGGGCCFFCFGGCFFGDFCF?+=CFCDFFCCCGCGGF>F@DEAF=DDF?FGFF=:EG):FF7CEGGD
@M03364:276:000000000-BLYN8:1:1101:3746:8130 2:N:0:1
GGACTACTGGGGTTTCTAATCCTGTTTGCTCCCCACGCTTTCGCACCTCAGCGTCAGTCTTTGTCCATGGGGCCGCCTTCGCCACCGGTATTCCTCCAGATCTCTACGCATTTCACCGCTACACCTGGAATTCTACCCCCCTCTACGAGACTCAAGCTTCCCAGTTTCAAATGCAGTTCCCAGGGTGAGCCCGGGGATGTCACATCTGACTTCAGAAACCGCCTGCGTGCGCTTTACGCCCAGTAATTCCG
+
CCC@@,CC<CFC@@@E,6,6@,E,;CFGGGGFGE8@+@,B,C,6,@+4,;,6F,C@C,6,,<EC9,C,69,BF:@CBFCFACF@F<+@::CFBFGD44B<,:,9;,FFGF:7E9FAFFGCF:,:EAFG8E?=,7@;>EG=>EB=9,+6@8CGGF@EG:9,,3@E<;,3;,,@AC,75EFCGFG**7@*,@>1*;C55**<=CF+:C8CC>+B+;+2+2=*)*2((2(0(2=3)1/-938*:)(0**/)2:0
@M03364:276:000000000-BLYN8:1:1101:10799:8141 2:N:0:1
GGACTACTGGGGTTTCTAATCCTGTTTGCTCCCCACGCTTTCGCACCTCAGTGTCAGTATCAGTCCAGGTAGTCGCCTTCGCCACTGGTGTTCCTTCCTATATCTACGCATTTCACCGCTACACCTGGAATTCTACCCCCCTCTACAAGACTCTAGCCTGCCAGTTTCGGATGCAGTTCCCAGGTTGAGCCCGGGGATTTCACATCCGACTTGACAGACCGCCTGCGTGCGCTTTACGCCCAGTAATTCCG
+
CCCCCGGGGGGGGGGGGGGGGGGGGGGGGGGFGGGEDGGGGGGCFGGGGGGGGGGGGGGGGGGGGGGGGGFGGGGGDFGGGGGGGGGGGGGGGGGGEFGFGGGGGGGGGGGCFGGGGGGGGGGGFFF8FGGGGFEGFFCEGDGGEGG9EC@A8EGGGGGGEFGGGGGGGGDCCFFEFGGGGGGFGD8CGF6DE?ECCGFDFGGGFCFDDGCDFGGFG;FG>EBDDF>>?BDFGC5>F0C:=56::7F9>F0
@M03364:276:000000000-BLYN8:1:1101:11420:8149 2:N:0:1
GGACTACACGGGTTTCTAATCCTGTTTGCTCCCCACGCTTTCGAGCCTCAGTGTCAGTTACAGGCCAGAGAGCCGCTTTCGCCTCCGGTGTTCCTCCATATATCTACGCATTTCACCGCTACACATGGAATTCCACTCTCCCCTTCTGCACTCAAGTTCGACAGTTTCCAAAGCATACTATGGTTGAGCCACAGCCTTTAACTTCAGACTTATCAAACCACCTGCGCTCGCTTTACGCCCAATAAATCCGG
+
CCCCCGFFFGGGGGGGGGGGGGGGGGGGGGGDFGFGGGGGGGECDFEFGGGFGGGGGGGGGGGGGGGGGGGGGGGGGGGFGGGDGFFGFGGGGGGDFGG<FFGGGGGEEGGGGEGGGGGG@FGGGFGFGFGGGFGGGGFGGDEFFFGGGGFDFGGGFDDC@CCGGFFFGGGFGFGFGFC,@;?DCB?CF73DFC,D,EDCCF,=FCCFC*?8C7FG>DGGFGA:B52?96??F4+68;BECFFAG765CD7
@M03364:276:000000000-BLYN8:1:1101:4657:8162 2:N:0:1
GGACTACTCGGGTATCTAATCCTGTTTGCTCCCCACGCTTTCGCACCTCAGTGTCAGTATCAGTCCAGGTAGTCGCCTTCGCCACTGGTGTTCCTTCCTATATCTACGCATTTCACCGCTACACAGGAAATTCCACTACCCTCTACCATACTCTAGCTTGCCAGTTTTGGATGCAGTTCCCAGGTTGAGCCCGGGGATTTCACATTCAACTTAACAAACCACCTACGCGCGCTTTACGCCCAGTAATTCCG
+
CCCCCGGGGGGGGGGGGGGGGGGGGGGGGGGGGGGGGGGGGGGGGGGGGGGGGGGGGGGGGGGGGGGGGGGGGGGGGGGGGGGGGGFFEFFCFGGGGGGGGGFGGGGGGGGGGGDGGEGGGGGGGGGFFGGGGGGGGGGGGGGGGGGGGGGGGGFGGGCFGGGFFGGGGGGFCDD8EGGGGGGGGGGCGGCFGDECEGFFGGGGFGGGGGD7F8FGGDGC4??:)/4?@FFFGGGFFFDGGA;A7C6?GF*
@M03364:276:000000000-BLYN8:1:1101:13071:8180 2:N:0:1
GGACTACTAGGGTATCTAATCCTGTTTGCTCCCCACGCTTTCGCACCTGAGCGTCAGTCTTTGTCCAGGGGGCCGCCTTCGCCACCGGTATTCCTCCAGATCTCTACGCATTTCACCGCTACACCTGGAATTCTACCCCCCTCTACAAGACTCTAGCCTGCCAGTTTCGAATGCAGTTCCCAGGTTGAGCCCGGGGATTTCACATCCGACTTGACAGACCGCCTGCGTGCGCTTTACGCCCAGTAATTCCG
+
CCCCCGGGGGGGGGGGGGGGGGGGGGGGGGGGGGGGGGGGGGGGGGGGGGGGGGGGGGGGGGGGGGGGGGGGGGGGGGGGGGGGGGGGGGGGGGGGGGGGGGGGGGGGGGGGGGGGGGGG>FGGGGGGGGGGGGGGGFFGGGGGGGGGGGCDEGGGGGGGGGGGGGGGGFGGGCGGGGGGGGGGGFFGGGGGGGGGGEFGFCFGFGGG5CDGGGGGGGGFFGF<059E:DDFGGGAF?EEE319CCFBFF2
@M03364:276:000000000-BLYN8:1:1101:24721:8207 2:N:0:1
GGACTACTAGGGTATCTAATCCTGTTTGCTCCCCACGCTTTCGCACCTCAGCGTCAGTATCAGTACAGGTGTACGCCTTGGCCACTGGTGTTCCTTCCTATATCTACGCATTTCACCGCTACACAGGAAATTCCACTACCCTCTACCATACTCTAGCTTGCCAGTTTTGGATGCAGTTCCCAGGTTGAGCCCGGGGATTTCACATCCGACTTGACAGACCGCCTGCGTGCGCTTTACGCCCAGTAATTCCG
+
8<@B@F,,66F@66CFE,EFD,6E<FA@FF,FCFC+++B@,@7F,66B,CF8@FGE:CEE,,CE,@,@FG,6,9:CFFC,EC64C4CE,@EFEFEFA8,B<?EAAFFE@FGGDGGGGGECFEGFGDGF<FCEF,@E;>8<FD6=D;=EAFF+@@EDGFDFGGGGFDA7@8D,@,,7=9:8,EF+D@E?1D8D>EGGGGGGD+,C?79DCC*9C;9=9?F9*48(5)8?>B5BCGG9F6;8=BFFG7113:C
@M03364:276:000000000-BLYN8:1:1101:10689:8218 2:N:0:1
GGACTACTAGGGTTTCTAATCCTGTTTGCTCCCCACGCTTTCGCACCTCAGTGTCAGTATCAGTCCAGGTAGTCGCCTTCGCCACTGGTGTTCCTTCCTATATCTACGCATTTCACCGCTACACAGGAAATTCCACTACCCTCTACCATACTCTAGCTTGCCAGTTTTGGCTGCAGTTCCCAGGTTGAGCCCGGGGATTTCACATTCAACTTAACAAACCACCTACGCGCGCTTTACGCCCAGTAATTCCG
+
CCCCCGGGGGGGGGGGGGGGGGGGGGGGFGGGGGG@GGGGGGGCCGGGGGGGGFGFFGAFGGGGGGGG8E<FFGFEGEG<FE7FFCFGGGGGGGFFGGGGGGFFGFAFCDFFGGGGGGGGGECF,F<8<AFGGFGGGEFGG=BD9F94@FE9=EFGGGGGFEFFAEFGG8,,@B,DFA@:@,@?FGFCCBGGG>CEDEGGFFGCAGG+++5<82<DG*,=ACE@=9@B>4/?DGFEF;ECG:1;+;A?GD6
@M03364:276:000000000-BLYN8:1:1101:15918:8226 2:N:0:1
GGACTACAGGGGTTTCTAATCCTGTTTGCTCCCCACGCTTTCGAGCCTCAGGGTCAGTTAAAGGCCAGCGAGCCGCTTTCGCCTCCGGTGTTCCTCCATATATCTACGCATTTCAACGCTACACATGGACTTCCACTCTCCTCTCCTGCACTCAAGCCTCCCAGTTTCCAATGCACACACTGGTCGAGCTACTGCCTTTTACATCAGACTTAAGACACCACTTGCGCTGGCTTTACGCCCATTAAATCCGG
+
C@6CB,EFG<@6BF;E,<EFG9E<CFFFFF<,C@ECGD:@CGGGFG>,CFF,,;@EEEFE,;,C,@6C7B7FF@@FCG@F>@GCF<CFG>BFEEF,=AFC55CECFA+++8B9EB,C7+@FGFDED,,B,AE=A4AEFC8ECFDE8EFEGF8D3>F,@8BG768@FG,,6,@,33,71C633,@,@**4*63,,33,53,+4::F+*3*9C+D++*00**2,0./42>().0;*+/)/:4/));+3:)2)/
@M03364:276:000000000-BLYN8:1:1101:3766:8231 2:N:0:1
GGACTACAGGGGTTTCTAATCCTGTTTGCTCCCCACGCTTTCGAGCCTCAGTGTCAGTTACAGGCCAGAGAGCCGCTTTCGCCTCCGGTGTTCCTCCATATATCTACGCATTTCACCGCTACACATGGAATTCCACTCTCCTCTCCTGCACTCAAGTCTCCCAGTTTCCAATGCACACAATGGTTGAGCCACTGCCTTTTACATCAGACTTAAGAAACCCCCTGCGCTCGCTTTACGCCCAATAAATCCGG
+
CCCCCGGGGGGGGGGGGGGGGGGGGGGGGGGGGGGGGGGGGGGGGGGGGGGGGGGGGGGGGGGFFGGGGGGGGGGG7CFGGGGGGGGGGGGGGGGGGGGFGGGGGGGGGGGGGGGGGGGGGGDFGFFGGGGGGGGGGGGGFAFFDDFDFGGGGGGGGGGGGGGGGGGGEGD=,3EFGCDDE9DGGEGGGG6FGCFGGGGGGGGGFCCFF>FGGGFC;C6*:CA25?@EFD?/8C8;;DGGGF3FDCFCGG8
@M03364:276:000000000-BLYN8:1:1101:28302:8240 2:N:0:1
GGACTACTGGGGTATCTAATCCTGTTTGCTCCCCACGCTTTCGCACCTGAGCGTCAGTCTTTGTCCAGGGGGCCGCCTTCGCCACCGGTATTCCTCCAGATCTCTACGCATTTCACCGCTACACCTGGAATTCTACCCCCCTCTACAAGACTCTAGCCTGCCAGTTTCGAATGCAGTTCCCAGGTTGAGCCCGGGGATTTCACATCCGACTTGACAGACCGCCTGCGTGCGCTTTACGCCCAGTAATTCCG
+
<CCCCGGGGGGGGGGGGGGGCFGGFGGGGGGGGGGGGGGGGGGGGGDGGFGGGGGGGGFGG,FF@FFGFC7@EGGE>=FFGGGG=FEEGEFF9FFFGCFFGDED;EDFGGGCEEGG<F@EDEFCF8FD<A<>E9@3>,8@@@C+9EDD,DF8?CFFAF3,,@,DFDE98D,:99DA<EF,9,>FGFFG6FCE5?5?EGCFGGGC+>58DD<C7:CFCCGFDE3:(71@0>:>3/94B1*:E5()2;*6DF*
@M03364:276:000000000-BLYN8:1:1101:23351:8274 2:N:0:1
GGACTACTGGGGTTTCTAATCCTGTTTGCTCCCCACGCTTTCGAGCCTCAGTGTCAGTTACAGGCCAGAGAGCCGCTTTCGCCTCCGGTGTTCCTCCATATATCTACGCATTTCACCTCTACACATGGAATTCCACTCTCCTCTCCTGCACTCAAGTCTCCCAGTTTCCAATGCACACAATGGTTGAGCCACTTCCTTTTACATCAGACTTAAGAAACAACCTTCGCTCGCTTTACTCCCAATAAATCCGG
+
CCCCCFGGE<@FGGGGGC<FGGGGEFFFAFGFFGGGGEC7FAB<C7@FF,EFEGEFEFGFFCF8@BC@,CFFFFGG@CFFF,BFDCCGCEFGGGCG<4A5FC9EFFGGGG8BFEFEG,,@AE=?=E?D?AEECFFF=ECFFFD=,@E?8DEFFGGFGGC;,@,>FED,@D;=8DFD9FEFE9DEG+D,@FG8@,>,,EFG7?FG7C7?7*?@>8C=5;,,*@?*8*)345*9*/89+9::FFB)8@84*22
@M03364:276:000000000-BLYN8:1:1101:21770:8288 2:N:0:1
GGACTACCAGGGTATCTAATCCTGTTTGCTCCCCACGCTTTCGCACCTCAGTGTCAGTATCAGTCCAGGTAGTCGCCTTCGCCACTGGTGTTCCTTCCTATATCTACGCATTTCACCGCTACACAGGAAATTCCACTACCCTCTACCATACTCTAGCTTGCCAGTTTTGGATGCAGTTCCCAGGTTGAGCCCGGGGATTTCACATTCAACTTAACAAACCACCTACGCGCGCTTTACGCCCAGTAATTCCG
+
CCCCCGFFEGGGGGGFGFFFFGGGFGFFFGGFG@F@:FFGGFEGGGGFDGEEFFGCGGCFEDGGGGGCFGGDGGECFFFEFGGE@FGGGGEFFFFFFGFFGCCEDEC<@FCFGGGGGG7CFECGGFCFFCFGCGGCFDFF8DC6,=F8@===4>@DEFFFGGGGD>EF8C,D,89EDCD:89=EFF88EG8DEGCGCEF9@9,+?C?<7BDDGFF+;*,9;C><:4>B(?BA5*776?**>38AFDA<:+*
@M03364:276:000000000-BLYN8:1:1101:4858:8301 2:N:0:1
GGACTACAGGGGTTTCTAATCCTGTTTGCTCCCCACGCTTTCGCACCTCAGTGTCAGTATCAGTCCAGGTAGTCGCCTTCGCCACTGGTGTTCCTTCCTATATCTACGCATTTCACCGCTACACAGGAAATTCCACTACCCTCTACCATACTCTAGCTTGCCAGTTTTGGATGCAGTTCCCAGGTTGAGCCCGGGGATTTCACATTCAACTTAACAAACCACCTACGCGCGCTTTACGCCCAGTAATTCCG
+
CCCCCGGGGGGGGGGGGGGGGGGGGGGGGGGGGGGGGGGGGGGGGGGGFGGGGGGGGGGGGGGGGGGGGGGGGGGGGGGGGGGGDGGGGGGGGGGEGGGGGGGGGGGGGGEGCFFFGGGGGGGGGGFDCFGGGGGGGGGFFGGGGGGGGGDGGGGGGFEGGGGGFGGGC=FGFGGGGGGGGGGGFGGFGGGF6CCGDGGGFDFFFFFGFDFFFGGGGGGCAEEBEFDEFDEFGCFFF;EEGFFFGFFFGG0
@M03364:276:000000000-BLYN8:1:1101:6145:8309 2:N:0:1
GGACTACTAGGGTTTCTAATCCTGTTTGCTCCCCACGCTTTCGAGCCTCAGTGTCAGTTACAGGCCAGAGAGCCGCTTTCGCCTCCGGTGTTCCTCCATATATCTACGCATTTCACCGCTACACATGGAATTCCACTCTCCTCTCCTGCACTCAAGTCTCCCAGTTTCCAATGCACACAATGGTTGAGCCACTGCCTTTTACATCAGCCTTAAGAAACCACCTGCGCTCGCTTTACGCCCAATAAATCCGG
+
CCCCCGFGGGFGGGGDFGFGGGGGFGGGGFGFGGGGCGGGGCEGGGGGGGGGGGEGFGGFGGGGGGGGGGGGFGGGECGGGEEGGGEDGGGGG9EGGGGGGDGGGGFFGDGGGGCDFCGGGG:AEFEFGCFGGGGGGGFF?DGGGGGDFGGFFFEGFGCFGCFGGGFGGGFFGD8,6=>?A9@E98DFGFFGCEDGGGGGGGG9=FC*49:9CFG>5*@FFGF<BB)9<BAAFFC/)5CCE)8AC@AEDD9
@M03364:276:000000000-BLYN8:1:1101:15777:8310 2:N:0:1
GGACTACTCGGGTATCTAATCCTGTTTGCTCCCCACGCTTTCGCACCTGAGCGTCAGTCTTTGTCCAGGGGGCCGCCTTCGCCACCGGTATTCCTCCAGATCTCTACGCATTTCACCGCTACACCTGGAATTCTACCCCCCTCTACAAGACTCTAGCCTGCCAGTTTCGGATGCAGTTCCCAGGTTGAGCCCGGGGATTTCACATCCGACTTGACAGACCGCCTGCGTGCGCTTTACGCCCAGTAATTCCG
+
CCCCCGGGGGGGGGGGGGGGGGGGGGGGGGGGGGGGGGGGGGGGGGGGGGGGGGGGGGGGGGGGGGGGFGGGGGGGGGGGGGGGGGGGGGGGGFGGGFFGGGGGGGFGGGGGGGGGGGGGGGGGDGGGGGGGGGGGCFGGGGGGGGFGDFGGGGFGGGGGGGGGGGGGGGCEGGGGGGFGFFGGGGGFGGGGG:EE5CGGGGGFFG<GDGGGGGGF=<FGFG@:?FFB?DEFGDG<F1CEGD?FC>?FGG>
@M03364:276:000000000-BLYN8:1:1101:18219:8312 2:N:0:1
GGACACAGGGGTATCTAATCCTGTTCGCTACCCATGCTTTCGAGCCTCAGCGTCAGTTACAGACCAGACAGCCGCCTTCGCCACTGGTGTTCTTCCATATATCTACGCATTTCACCGCTACACATGGAGTTCCACTGTCCTCTTCTGCACTCAAGTCTCCCAGTTTCCAATGCACTTCTTCGGTTGAGCCGAAGGCTTTCACATTAGACTTAAAAGACCGCCTGCGCTCGCTTTACGCCCAATAAATCCGG
+
CCCCCGGGGGGGGGGGGGGDGGGGGGGGGGGGGFGGGGGGGGGGGGGGCGGGGGGGGGGGGGGGGGGGGGGGGGGGGGGGGGGGGGGGGGGGGGGAFGGGGGGGGGGGGGGGGGGGGGGCGGGFGGGGGGGGGFGGGGGGGGGGGGGGGGGGFGGFFGGGGGGFFGGGFGGGGGGGFGGGGGGGGGDDFDEGGGGGGGGGGGGGFGGGGGGGCFC77FGGEEFFFFFFFFBFFGGFFFGGGFF6CGFCFG3
@M03364:276:000000000-BLYN8:1:1101:18852:8332 2:N:0:1
GGACTACACGGGTTTCTAATCCTGTTTGCTCCCCACGCTTTCGAGCCTCAGTGTCAGTTACAGGCCAGAGAGCCGCTTTCGCCTCCGGTGTTCCTCCATATATCTACGCATTTCACCGCTACACATGGAATTCCACTCTCCTCTCCTGCACTCAAGTCTCCCAGTTTCCAATGCACACAATGGTTGAGCCACTGCCTTTTACATCAGACTTAAGAAACCACCTACGCCCGCTTTACGCCCAGTAATTCCGG
+
CCCCCFF,=FGGGGGGGGFGGGGGGGGGGGGGGGGGDGGGGGGFFGGGGGGFFGGGGGGGGGGGGGGGFGGGGGGG:EGGGGGGG,CEGGGGGGGGGF?DFGGGGGGGGDGGGGGGGGGCGFFG?,FFFCFFFGDGC,4EFGGGGGGFGEFFGFGGF,,@,@8DFBFGGGGGGGGGDG@+=@F;FC?CFFFG,:9DFGGG+;5D9+322*B++++<;C6A*=/:;B5*(6?)?D+*)-=E554;FCF?G6)
@M03364:276:000000000-BLYN8:1:1101:23036:8333 2:N:0:1
GGACTACTAGGGTATCTAATCCTGTTCGCTACCCATGCTTTCGAGCCTCAGAGTCAGTTACAGACCAGACAGCCGCCGTCGCCACTGGTGTTCTTCCATATATCTACGCTTTTCACCGCTACACATGGAGTTCCACTGTCCTCTTCTGCACTCAAGTCTCCCAGTTTACAATGCACTTCTTCGGTTGAGCCGAAGGCTTTGACATTCGACTTAAAAGACCGCCTGCGCTCGCTTTACGCCCAATATATCCG
+
CCCCCGGG9<@EEF<CF9<F,6C@6E<FFGCF<,C<E89,CC:,66@E<8,9,<,,CCFCFF?FF8FGFCFC,DF7E7FFGGGECFFGGG<FEG>E?<5?FCCFGGFF7,4?=,,5CB78CBFC9F9=EFG8F,@C,>E<,@99EFA,E,,88FGG=7CF9D@F3E,,373@D8@=,2E=FD8+@>+?,8,;7:>>C3,@*+@>A++5+<*9=:25=4449CB9()55>DEEDGF>:(**:5()0+;)122
@M03364:276:000000000-BLYN8:1:1101:21003:8349 2:N:0:1
GGACTACAAGGGTTTCTAATCCTGTTTGCTCCCCACGCTTTCGAGCCTCAGTGTCAGTTACAGGCCAGAGAGCCGCTTTCGCCTCCGGTGTTCCTCCATATATCTACGCATTTCACCGCTACACATGGAATTCCACTCTCCTCTCCTGCACTCAAGTCTCCCAGTTTCCAATGCACACAATGGTTGAGCCACTGCCTTTTACATCAGACTTAAGAAACCACCTGCGCTCGCTTTACGCCCAATAAATCCGG
+
CCCCCGFGGGGGGGGGGGGGGGGGGGGGGGGGGGGGGGGGGGGGGGGGGGGGGGGGGGGGGG@FGGGGGGGGGGGGGGGGGGGGGGGG@FGGGGGGGGGGGGGGGGGGGGGGGGGGGGGGGGGGGGGGFEGGGGGGGGGGGGGGGGGFGGGGG8FCFGEFGGFGGEGGGGGGGGGGDGGFFGFGGGGGGGGGFCFGGGFEFFGG?FFFGGF>F>CGGGGGFCA4>@A?=?BEFC+8A?G:CADAGFA<7D9
@M03364:276:000000000-BLYN8:1:1101:5234:8356 2:N:0:1
GGACTACCGGGGTATCTAATCCTGTTTGCTACCCATGCTTTCGAGCCTCAGCGTCAGTTACAGACCAGACAGCCGCCTTCGCCACTGGTGTTCTTCCATATATCTACGCATTTCACCGCTACACATGGAGTTCCACTGTCCTCTTCTGCACTCAAGTCTCCCAGTTTCCAATGCACTTCTTCGGTTGAGCCGAAGGCTTTCACATTAGACTTAAAAGACCGCCTGCGCTCGCTTTACGCCCAATAAATCCG
+
CCCCCGGGGGGGEGFGGGGGGGGGGGGGGGGGGGGGGGGGGGGFGGGGGGGGGGGGGGDFGGGGGGGGGGFGGGGGGGGGFGGGGGGGGGGGGGGGGGGGGGGCGGGGEGGGGGGGGGGGGGGGGFFGFGGGGGGGGGGGGGGGGGGGGGGGGG@?@FGGFDFCCFFCFFGGGGGGGFGGGGGGGGGG7DFG6EEEGGGGGCGGFGGDC>CFCF7CFGFFF5?DD)6/(:4AGGGFF08EG>6AGGFF7>)
@M03364:276:000000000-BLYN8:1:1101:24640:8361 2:N:0:1
GGACTACAGGGGTTTCTAATCCTGTTTGCTCCCCACGCTTTCGAGCCTCAGTGTCAGTTACAGGCCAGAGAGCCGCCTTCGCCTCCGGTGTTCCTCCATATCTCTACGCATTTCACCGCTACACATGGAATTCCACCCTCCTCTCCTGCACTCAAGTCTCCCAGTTTCCAATGCACACACTAGTTGAGCCCCTGCCTTTTCCATCAGACCTAAGAAACCACCTGCCCTCGCTTTACGCCCAATAAATCCCG
+
CCCCCGGGGGGGGGGGGGFGGGGGGGGGGGGGGGGGGGGGGGG,,@C<CE@,CCFGGGG9<FC,DFGG8ECFCEGG+BFGGGG:FGCFC@FFGFEFDC,CA,@BF9FFGGGDGGGGGGGDCFGG9FFCDFFGA?EG,@=DEGFG?F,,@,BDFFFE@>EDAEFGG,EFC9=@FGGE8?EC8,@,@EC,@C6:+:,3,3E99*,513****4*;9*5;0D,3A9.:)24(/?)/?8*//=E5>(0;CA392/
@M03364:276:000000000-BLYN8:1:1101:12496:8409 2:N:0:1
GGACTACCGGGGTTTCTAATCCTGTTTGCTCCCCACGCTTTCGCACCTCAGTGTCAGTATCAGTCCAGGTAGTCGCCTTCGCCACTGGTGTTCCTTCCTATATCTACGCATTTCACCGCTACACAGGAAATTCCACTACCCTCTACCATACTCTAGCTTGCCAGTTTTGGATGCAGTTCCCAGGTTGAGCCCGGGGATTTCACATTCAACTTAACAAACCACCTACGCGCGCTTTACGCCCAGTAATTCCG
+
CCCCCGFGGGGGGGGGGGGGGGGGGGGGGGGGGGGGGGGGGGGGGGGGGGGGGGGGGGGGGGGGGGGGGGGGGGGGGGGGGGFGGGGGGGGGGGGGGGGGGGGGGGFGGGGGGGFGFFEGGGFGF@FFFGGGAFFGGGGGFFFFGGGGGF@FCFFGGGGGGGDFFGGGGGGFF?,EFGGGDGGGGGGCCFCFGGGGGGGGGGGFAGGFGGGGCGGGGCC>)=5=:F=EBEDDGGGFFDEEGFDA>DF<:C9
@M03364:276:000000000-BLYN8:1:1101:7519:8430 2:N:0:1
GGACTACCGGGGTTTCTAATCCTGTTTGCTCCCCACGCTTTCGCACCTGAGCGTCAGTCTTTGTCCAGGGGGCCGCCTTCGCCACCGGTATTCCTCCAGATCTCTACGCATTTCACCGCTACACCTGGAATTCTACCCCCCTCTACAAGACTCTAGCCTGCCAGTTTCGGATGCAGTTCCCAGGTTGAGCCCGGGGATTTCACATCCGACTTGACAGACCGCCTGCGTGCGCTTTACGCCCAGTAATTCCG
+
CCCCCGGGGGGGGGGGGGGGGGGGGGGGGGGGGGGGGGGGGGGGGGGGFGGGGGGGGGGGGGGFGGGGCGFGGGGGGGGGGGGGGGGGGGGGGGGGGGGGGFFGGGGGGGGGGGGGGGGGGGGGGGGGGGGGGFGGFGGGGGGGAFGFEGGGGGGFCEFFCGGGGGGGDGEGGGGGGGGFGFCFGGCCFGGFEEGGDGGGGFC76C4CDGGGGC476FGGFGFFFFB>::BEGGGBF?EGG3:FDDB2FGF
@M03364:276:000000000-BLYN8:1:1101:26438:8431 2:N:0:1
GGACTACTCGGGTTTCTAATCCTGTTTGCTCCCCACGCTTTCGCACCTGAGCGTCAGTCTTTGTCCAGGGGGCCGCCTTCGCCACCGGTATTCCTCCAGATCTCTACGCATTTCACCGCTACACCTGGAATTCTACCCCCCTCTACAAGACTCTAGCCTGCCAGTTTCGGATGCAGTTCCCAGGTTGAGCCCGGGGAGTTCACATCCGACTTGACAGACCGCCTGCGTCCGCTTTACGCCCAGGAATTCCG
+
CCCCCGCGCGGGFGGGGGGGGGGFGFGGGGGFGGGEF+@FFFGGDCCFCFGGDGGDGDGGGGGGGGGGGDGGGGGGGGFGGBFG@FB+@:FGGGGFDFG,CFAFG<<FEDFFFGGG,=FEC7?DD,FFFGF,9CDFFC=78=+0,,3>D?FFGGCFGGCG7DFFGFFC5BECGFAEF7C>EGFCFD6,A,,14*=E**3*3@GFF7CD<D3:DGCCGFF5>E)((86>,)8)/**.935E5@?37C)4>F7
@M03364:276:000000000-BLYN8:1:1101:17254:8435 2:N:0:1
GGACTACTGGGGTTTCTAATCCTGTTTGCTCCCCACGCTTTCGAGCCTCAGCGTCAGTTACAGACCAGAGAGCCGCCTTCGCCACTGGTGTTCCTCCATCTATCTACGCATTTCACCGCTACACATGGAATTCCACTCTCCTCTCCTGCACTCAAGTCTCCCAGTTTCCAATGCACACAATGGTTGAGCCACTGCCTTTTACATCAGACTTAAGAACCCACCTGCGCTTGCTTTACGCCCAATAAATCCGG
+
CCCCCGGGEGFGGGGGGGFFFGGGGGGGGGGGGGGGGGGGGGGCFGGGCFEGFFGGGGFCG9CAFFFGFE,FFFEDFGGGGGGGGAGFGGGGGGGGGGG,CFGGGGAFGGGGGGGGGD>=FGGF9FGGGGGGG<,AEFFGGGGG,EECE8FFEEFGGGGFGGGGGGGGA,@D?FGFAC6+66,6CE8<CE,DFF?FFE9F9D7CB+4*3*=2<C+<**=59C4)<*-/()2=DF79?=EG*=@)C+;CCDD
@M03364:276:000000000-BLYN8:1:1101:22838:8435 2:N:0:1
GGACTACAAGGGTTTCTAATCCTGTTCGCTACCCATGCTTTCGAGCCTCAGCGTCAGTTACAGACCAGACAGCCGCCTTCGCCACTGGTGTTCTTCCATATATCTACGCATTTCACCGCTACACATGGAGTTCCACTGTCCTCTTCTGCACTCAAGTCTCCCAGTTTCCAATGCACGTCTTCGGTTGAGCCGAAGGCTTTCACCTTAGACTTAAAAGAACACCTGCGCTCGCTTTTCGCCCAATTAATCCG
+
@@CC@AFGFFGGGGC<E9@FAFGGFGDCECEGGEDFGGGGGFFGGGGGGGGGGEGCGGFGGGGG<FGGGGFGGGGGDGGGGGDGDFGGEE<FGGGGGFFEG<;FGFEGGFEGD<,@ECEEFCFG?FGG<EFCFG9FFEFGE8E@9DGG9AFGFCFEFCFGA88=DD;=@9D=,DA,+@DDC>+@>6@87DD+4:CCGGF?FGA*;C>>7C>++=+++*,=/;?B5A))02))29C*=38CEDD)++1.++/
@M03364:276:000000000-BLYN8:1:1101:12077:8447 2:N:0:1
GGACTACTGGGGTATCTAATCCTGTTTGCTCCCCACGCTTTCGCACCTGAGCGTCAGTCTTCGTCCAGGGGGCCGCCTTCGCCACCGGTATTCCTCCAGATCTCTACGCATTTCACCGCTACACCTGGAATTCTACCCCCCTCTACAAGACTCTAGCTTGCCAGTTTCGGATGCAGTTCCCAGGTTGAGCCCGGGGATTTCACATTCAACTTAACAAACCACCTACGCGCGCTTTACGCCCAGTAATTCCG
+
CCCCCGGGGGGGGGGGGGGGGGGGGGFGGGAFGGGCFGGGGGG;BCFG@FGGGGGGGGF9;,C@FFGGG7CGGGGGGGGGGGGGGCFGG7FGG?EGGGCGG@FGGGGGGDGG9FGGGGGGGGGGDGGGGDFCCAFG93>FGGGG9F;,,@DGGACGC,,,@FGGG9FGEGGGGGGDEFGGG9DE>F8EC@?:7=EG58FGGGFCA:C:CGGGG+:CFFGE2=>@3A15(0>BDGGFFFGGGF:FGGBAGF<
@M03364:276:000000000-BLYN8:1:1101:12440:8453 2:N:0:1
GGACTACTGGGGTTTCTAATCCTGTTTGCTACCCATGCTTTCGAGCCTCAGCGTCAGTTACCGACCAGACAGCCGCCTTCGCCACTGGTGTTCTTCCATATATCTACGCATTTCACCGCTACACATGGAGTTCCGCTGTCCTCTTCTGCACTCAAGATTTCCAGTTTCCGATGCACACACTGGTTGAGCCACTGGCTTTTACATCAGACTTATGAACCCACCTGCGCTCGCTTTACGCCCAATAAATCCGG
+
CCCCCGGF,EGGGGGGGGGGGGGGGGGGGG9EFGG@F<FCFGG8FGGGGGGFGGGCFDFG9,B,@@FGGFGGGGGGFGGGGGEFGFGGGGGGG5CFDAAEGGFGGG<DGGGGGEGGGGGGGGGG9=FGF<FGGF+CE++CEFFD=EFF9:>=DEFF,37,,CEFGGGG:B8=EE,37,@+,36EGDGGGGGGG6,,@DF,22EE6+;5CFG++5+52;C>9*;(7658>>AEGGFF33C*7=3=F719<CC
@M03364:276:000000000-BLYN8:1:1101:10441:8457 2:N:0:1
GGACTACTGGGGTTTCTAATCCTGTTTGCTCCCCACGCTTTCGCACCTCAGTGTCAGTATCAGTCCAGGTAGTCGCCTTCGCCACTGGTGTTCCTTCCTATATCTACGCATTTCACCGCTACACCTGGAATTCTACCCCCCTCTACAAGACTCTAGCCTGCCAGTTTCGGATGCAGTTCCCAGGTTGAGCCCGGGGATTTCACATCCGACTTGACAGACCGCCTGCGTGCGCTTTACGCCCAGTAATTCCG
+
BCCCCFGGGGGGGGGGGGGGGGGGGGGGGGGGGGGGGGGGGGGGGGGGGGGGGGGGGGGGGGGGGGGGGGGGGGGGGGGGGGGDGGGFGGGGGGGGGGGGGGFGGGGGGGGGGGGGGGGGEGGGGGGGFGGGGGGGGGGGGGGGFGGGCFGGGGDGGGGGGGGGGGGFGGGGGFFEGGGGGFCGGGGGGGGGGGGGCEFGGGGGFGGGGGGGGFGGGGGGFGFF;A>F?FFDG<FEFFGGG3:@G7?AGG0
@M03364:276:000000000-BLYN8:1:1101:19605:8459 2:N:0:1
GGACTACCGGGGTTTCTAATCCTGTTTGCTCCCCACGCTTTCGCACCTGAGCGTCAGTCTTTGTCCAGGGGGCCGCCTTCGCCACCGGTATTCCTCCAGATCTCTACGCATTTCACCGCTACACCTGGAATTCTACTCCCCTCTACAAGACTCTAGCCTGCCAGTTTCGGATGCAGTTCCCAGGTTGAGCCCGGGGATTTCACATCCGCCTTGACAGACCGCCTGCGTGAGCGTTACGCCCCGTACTTCCC
+
C<-CCFGFFGB7@:CE,ECEFEC@;;EFGFEC,@<FFGCFCFE7B@FD88EEBFB:F<C<F<9CFE<,EF@FCFEDC@CFFFE==A=+@><<??EE,FFFGFF<,5FE7=+=CFCFFGF8+=:FBC>B,37,,@AF,=,3+@B+,6,3333AGFGA;D>:DGC,83@;5EC>*6,<@BD,9?2>>98C7B>*:=5EG52+32@C@4*5***9C*C+00A:)2<(-73)-)7?//*4)38?C)4.)*).>>*
@M03364:276:000000000-BLYN8:1:1101:14070:8464 2:N:0:1
GGACTACACGGGTTTCTAATCCTGTTTGCTCCCCACGCTTTCGCACCTGAGCGTCAGTCTTTGTCCAGGGGGCCGCCTTCGCCACCGGTATTCCTCCAGATCTCTACGCATTTCACCGCTACACCTGGAATTCTACCCCCCTCTACCAGACTCTAGCCTGCCAGTTTCGGATGCAGTTCCCAGGTTGAGCCCGGGGATTTCACATCCGACTGGACAGACCGCCTGCGTGCGCTTGACGCCCATGTATTCCG
+
6B-ACEFGGF:FCCCFGEEE,CCEFGACDFFGFDCGGGGGGGDEEGGFGF?FEGEEGFFFGGFG@@CEFEGCFGFGGGEFGG,BFFF@FFFCACFFD<E<<EEFF9EFGFFGF99<E478CE:F@FEF8FBGFGGAEF8@EGEDDA,4D8D78DCEGGGGGGG,75>@@C**4@9C>=D:9,,*>BFFG,2CE=>CG*BFC7978C0*:>D)/*8CF7/7)2><BF9E?@D)77*.948C7)(0**0):2*
@M03364:276:000000000-BLYN8:1:1101:27149:8476 2:N:0:1
GGACTACCGGGGTTTCTAATCCTGTTTGCTCCCCACGCTTTCGCACCTCAGTGTCAGTATCAGTCCAGGTAGTCGCCTTCGCCACTGGTGTTCCTTCCTATATCTACGCATTTCACCGCTCCACAGGAAATTCCACTACCATCTACCATACTCTAGCTTGCCAGTTTTGGATGCAGTTCCCAGGTTGAGCACGGGGATTTCACATTCAACTTAACAAACCACCTACGCTCGCTTATCGCCCAGTAATTCCG
+
CCC@C<<CFFGGGGGCFGFGGGGDE@E8FFGEE7FFDGG7@,@EGECF@8;,CFFGGGDCCAEF,CEEFCFE<,:8:FEG,8FEGGD8?6C?FECG,FFFGFGDFG<FECECCE,CE@CE++:?E@<,<,FCCFADFFFG,=,=,6@F;DEGDGGGGCAFCFADB,,63>,@FFDGF8DFFGF6:,@7@8,,@EDG5BB,<?,+?CC++:2@7@?F*/8CAF*5;?@)()/6*:/)+2;8:>;;:++/3@*
@M03364:276:000000000-BLYN8:1:1101:23338:8483 2:N:0:1
GGACTACTAGGGTTTCTAATCCTGTTTGCTCCCCACGCTTTCGAGCCTCAGCGTCAGTTACAGACCAGAGAGCCGCCTTCGCCACTGGTGTTCCTCCATATATCTACACATTTCACCGCTACACAGGAAATTCCACTACCCTCTACCATACTCTAGCTTGCCAGCTTTGGTTGCAGTTCCCAGGTTGAGCCCGTGGATTTCACATTCAACTTAACAAACCACCTACGCGCGCTTTACGCCCCGTAATTCCG
+
C-<ACECEFCFGFFGGGCFDCFF@CE<8@@EADFEGGGGGGG>CEFFD@<6C7FG7ECFFGCGGGGFFD<EE7F++@FFDDFFGD<E8F,:CFG;B=EFFGGDC4ABF,<FC,EF<FEGEBFAFEED,B<?AEFAAFGD,4=B6E9DFAE,+@B;=F4D8FC,@3>DFAD,>=,33@=C:,6,636681,,5C33@AGACC7,++2;C9+C>:F?97*,=4=445A9*-?>53*:;F(:B=3()1:..:;*
@M03364:276:000000000-BLYN8:1:1101:4087:8484 2:N:0:1
GGACTACAGGGGTTTCTAATCCTGTTTGCTCCCCACGCTTTCGAGCCTCAGTGTCAGTTACAGGCCAGAGAGCCGCTTTCGCCTCCGGTGTTCCTCCATATATCTACGCATTTCACCGCTACACATGGAATTCCACTCTCCTCTTCTGCACTCAAGTCCTCCAGTTTCAAATGACCCTCCCCGGTTGAGCCGGGGGCTTTCACATCCGACTTGACAGACCGCCTGCGTGCGCTTTACGCCCAGTAATTCCG
+
CCCCCGGGGGGGGGGGGGGGGGGGGGGGGGFGGGFGGGGGGGGGGGGGFGFCFGGGGGFFEGFGGGGGFGFGGGGGGGGGGGGGGGGGGGGGGGGGGGGGEFFFFCFEEGGGGGGFGFGGDG9EFFFGGGFGGGGGCFBADFDFFGGGGFCDEGFGFE@DFGGGGFGG,=EEFAC@DFGGCEGGGGGCCGFEEE5CEDFGGFFFF88DGCCDGG4@C<:FFDB@FF>F:BEDGGGFFFG55>(9CC?<FG6
@M03364:276:000000000-BLYN8:1:1101:20068:8485 2:N:0:1
GGACTACTGGGGTATCTAATCCTGTTTGCTCCCCACGCTTTCGCACCTGAGCGTCAGTCTTTGTCCAGGGGGCCGCCTTCGCCACCGGTATTCCTCCAGATCTCTACGCATTTCACCGCTACACCTGGAATTCTACCCCCCTCTACAAGACTCTAGCCTGCCAGTTTCGAATGCAGTTCCCAGGTTGAGCCCGGGGATTTCACATCCGACTTGACAGACCGCCTGCGTGCGCTTTACGCCCAGTAATTCCG
+
CCCCCGGGGGGGGGGGGFGGGGGGGGGGGGGGGGGGGGGGGGGGGGGGGFGGGGGGGGGGGGGGGGGGGGGGGGGGGGGGGGGGGGGGGGGGGF=FFFCFGGFGGGGFGGDGFGGFGGGGGGGGGGGGGGGGGGGGGGGGGEGGGGGGGGDDGFFCFGGGGGGGGGGGGGGGGGFFDFFC?FCFFFGGCGGGGGGGGGG6FCFGFFFGCDDCF>FGCFGGFGF@?FFF05)>DCFAFFCECEF?G:F<FCC
@M03364:276:000000000-BLYN8:1:1101:12225:8500 2:N:0:1
GGACTACCGGGGTTTCTAATCCTGTTTGCTCCCCACGCTTTCGCACCTCAGTGTCAGTATGAGTCCAGGTAGTCGCCTTCGCCACTGGTGTTCCTTCCTATATCTACGCATTTCACCGCTACACAGGAAATTCCACTACCCTCTACCATACTCTAGCTTGCCAGTTTTGGATGCAGTTCCCAGGTTGAGCCCGGGGATTTCACATTCAACTTAACAAACCACCTACGCGCGCTTTACGCCCAGTAATTCCG
+
CCCCCGGGGGGGGGGGGGGGGGGGGGGGGGGGGGGGGGGGGGGGGGGGGGGGGGGGGGGGGGGGGGGGGGFGGGGGGGGGGGGGGGGGFGGGGGGGGGGGGGGGGGGFFGGGGGGGGGGGGGGGFCGGGGGGGGGGGGGGGGGFFGFGGGGGGGGGFGGGGGGGFGGGGG?FGGGFGFGGG9D8F9?CGGGGGGGG5CFCFFGGFGGFFGGGGGGGGGGGFGFFBAFFFFFFGGGFFFEGGE<FGGFFGG9
@M03364:276:000000000-BLYN8:1:1101:26054:8512 2:N:0:1
GGACTACTGGGGTTTCTAATCCTGTTTGCTCCCCACGCTTTCGCACCTCAGTGTCAGTATCAGTCCAGGTAGTCGCCTTCGCCACTGGTGTTCCTTCCTATATCTACGCATTTCACCGCTACACAGGAAATTCCACTACCCTCTACCATACTCTAGCTTGCCAGTTTTGGATGCAGTTCCCAGGTTGAGCCCGGGGATTTCACATTCAACTTAACAAACCACCTACGCGCGCTTTACGCCCAGTAATTCCG
+
CCCCCFFGGGGGGGGGGGGGGGGGGGGGCFGGGGGGGGGGGGGGGGGGGFGEDFGGGGGGGFGGGGGGGGGGFFCFFGGGGGGGGGGC<FFGGGFGG<FFGGGGGGG<CFGEFGGGGGGGGGGGFGCFFGFFGGGGGGGGGGGGGGGGGGC+@DGGGGFFEFEGF,>EGDFFGGGC=EF,9,DDDFGFGG=DEGGGE>GCEGGFFGGGGGGGGGGCF?EGFGFFEA4)(545CC<CFFGG=)6ADGF?DG0
@M03364:276:000000000-BLYN8:1:1101:9884:8512 2:N:0:1
GGACTACTAGGGTATCTAATCCTGTTTGCTCCCCACGCTTTCGAGCCTCAGTGTCAGTTACAGGCCAGAGAGCCGCTTTCGCCTCCGGTGTTCCTCCATATATCTACGCATTTCACCGCTACACATGGAATTCCACTCTCCTCTCCTGCACTCAAGTCTCCCAGTTTCCAATGCACACAATGGTTGAGCCACTGCCTTTTACATCAGACTTAAGAAACCACCTGCGCTCGCTTTACGCCCAATAAATCCGG
+
CCCCCGGGGGGGGGGFFGGGFGGGGGGGGGGGGGGGGGGGGGGFGGGGEGGGGGGGGGGGGGGGGGGGGGGGGFGGGFGGGGGGGGGGGGGGGGGFGGGGGGGGGGGGGGGGGGGGGGGGGGGGGEFGGAEGGGGGGCFGFEFGDGGGGGGFGGGGGGGFGGGGGGGGGGGGGGGGGGGGGGFFGGCFCCFGGGCEFGGGGGGGFGGFDGFGGGFFGGFGFGF@DFFEAE;)?C@EE@GGGFFF7C758DC
@M03364:276:000000000-BLYN8:1:1101:3889:8530 2:N:0:1
GGACTACTGGGGTTTCTAATCCTGTTTGCTCCCCACGCTTTCGAGCCTCAGCGTCAGTTACAGACCAGACAGCCGCCTTCGCCACTGGTGTTCTTCCATATATCTACGCATTTCACCGCTACACATGGAGTTCCACTGTCCTCTTCTGCACTCAAGTTTCCCAGTTTCCGATGCACTTCTTCGGTTGAGCCGAAGGCTTTCACATCAGACTTAAGAAACCGCCTGCGCTCGCTTTACGCCCAATAAATCCG
+
CCCCCGGGGGGGGGGGGGGGGGGGGGGGGGGFGGGGGGGGFGGGGGGGGGGGGGGGGGGEGFGGGGGGGGGGGGGGGDGGGGGGGGGGGGGGGFFGGDGGGGF9FGCGGGGGGGGGGGGGGGGGGGGCCCFGG<AFGGGGFCDFGFCEGFGGGGGGGGFFAFG8FFGGGG+BEGGGF8EFGGGGGGGG6EFEG*:CCFFGG>,?BGGGGC>FCCFGCFCF>=B22A(85>:><<D4C@EGC>;FGGFFCFD
@M03364:276:000000000-BLYN8:1:1101:22590:8545 2:N:0:1
GGACTACCGGGGTATCTAATCCTGTTTGCTCCCCACGCTTTCGAGCCTCAGTGTCAGTTACAGGCCAGAGAGCCGCTTTCGCCTCCGGTGTTCCTCCATATATCTACGCATTTCACCGCTACACATGGAATTCCACTCTCCTCTCCTGCACTCAAGTCTCCCAGTTTCCAATGCACACAATGGTTGAGCCACTGCCTTTTACATCAGACTTAAGAAACCACCTGCGCTCGCTTTACCCCCAATAAATCCGG
+
CCCCCGGFFGGGGGGGGGGGGGGGGGGGGGGGGGGGGGGGGGGGGGGGGGGGGGGGGGGGGFGCFGGGGGFFGGGE:FGGGG7FCEFGGGFCGGGGG=EEFEGGGFGGGGGGGFDFGGGGEGGGFGGGFGGGF<CFFFGFGFGGGGGFG=@DEDFCGGEFGGFFGGGGGFFGGGGG8DE6,;,EFEGGGGGF7?FCC@FGGGGGFF;;CFGGDFF7;7D>*1;=2:5/(2)6CD;<*.=ED386:C11*:<
@M03364:276:000000000-BLYN8:1:1101:8821:8563 2:N:0:1
GGACTACCCGGGTATCTAATCCTGTTTGCTCCCCACGCTTTCGCACCTCAGTGTCAGTATCAGTCCAGGTAGTCGCCTTCGCCACTGGTGTTCCTTCCTATATCTACGCATTTCACCGCTACACCGGAAATTCCACTACCCTCTACCATACTCTAGCTTGCCAGTTTTGGAGGCAGTTCCCCGGTTGAGCCCGGGGATTTCACATTCAACTTAACAAACCACCTACGCGCGCTTTACGCCCAGTAATTCCG
+
CCCCCGGFFFGGF@FGGGGGGGFFGGGGGGGGGGG@FFGGGGGGGGGGGGGCFFGGGGCGGFGGGGGGGEFFFGGGGGGGGGGGGGGGGGFGGGGEF=9FAFEFGGDDGEGGGGGGGGGGCEGG,@F+FFEFGGGGC8FEFGGG9EG8FGGGGCEGGG9BFGGFABD>=E?,1>8EFGFGF,B:>8:,@BF*9CGGEG,CCDE9B+BBCCC08@0:*;EFFCDDEFF30>:>):C7F?CEE>?F7094DC*
@M03364:276:000000000-BLYN8:1:1101:23584:8567 2:N:0:1
GGACTACTGGGGTATCTAATCCTGTTTGCTCCCCACGCTTTCGCACCTGAGCGTCAGTCTTTGTCCAGGGGGCCGCCTTCGCCACCGGTATTCCTCCAGATCTCTACGCATTTCACCGCTACACCTGGAATTCTACCCCCCTCTACAAGACTCTAGCCTGCCAGTTTCGGATGCAGTTCCCAGGTTGAGCCCGGGGATTTCACATCCGACTTGACAGACCGCCTGCGTGCGCTTTACGCCCAGTAATTCCG
+
CCCCCGGFDFGGGGGGGGGGGGGGGGGGGGGGGGGGGGGGGGGGGGGGGGGGGGGGGGGGGGGGGGGGFGGGGGGGEGGGGGGGGGGGGGGGGGGGGGGFGGGGFCFFGGD@FGGGG:FGDGGGGGGFGCFCFGGGGGGGGGGGFEGGGGGGGFCCFGGGGGGDFEAF*C58*DFFGCEFFFGECDGG67>FGGGC5BCCFFGGFGG*7D5CF=GGG4*A5CB:0>;F?EEE)974B?8EE)3;>7=AGG*
@M03364:276:000000000-BLYN8:1:1101:23617:8580 2:N:0:1
GGACTACACGGGTTTCTAATCCTGTTTGCTCCCCACGCTTTCGCACCTGAGCGTCAGTCTTTGTCCAGGGGGCCGCCTTCGCCACCGGTATTCCTCCAGATCTCTACGCATTTCACCGCTACACCTGGAATTCTACCCCCCTCTACGAGACTCAAGCTTGCCAGTTTCAAATGCAGTTCCCAGGTTGAGCCCGGGGATTTCACATCTGACTTAACAAACCGCCTGCGTGCGCTTTACGCCCAGTAATTCCG
+
CCCCCFGGGGGGGGGGGGGGGGGGGGGGGGGGGGGGGGGGGGGGGGGGGGFGGGGGGGGGGGGGGGGGFGGGGGGGGGGGGGGGGGGGGGGGGGGGGGGGGGGGGGGGGGGGGGGGGGDGEGGGGGFFFGGFGGGGGGGGGDGGGGGGGGGGGGGFGGGFGGGGGEGGGCGGGGGGGGGFGFGGGFGG6CFFGG>EGG?CG7CGFFFFCFGCFDGGGDGGDEEF6FFF<F>BGC*.92E5CEF6D77<FG0
@M03364:276:000000000-BLYN8:1:1101:10546:8586 2:N:0:1
GGACTACTGGGGTGTCTAATCCTGTTTGCTCCCCACGCTTTCGCAGCTGAGCGTCAGTCTTTGCCCAGGTGGCCGCCTTCGCCACTGGTGTTCCTCCAGATATCTACGCATTTCACCGCTACACCTGGAGTTCTACCCCCCTCTCCATGACTCTAGCTTTCCAGTTTCGGATGCAGTTCTCAGGTTACGCCGGAGGCTTTCACATCAGACTTGACAGACCGCGTGCGTGCGCTTTACGCCCAGTACTTCCG
+
B@C<CA@CFFFDG+@FE9CFF<FGGD,6@<,CDEE77C@7C,,6,,+;6CF8:FFBEE,9EEE,<<,EC,CFGGGGEFFEFGG:F,F,C,CF,,9EFG,,,,,9E,,9=?E=@AC,:?C@+64E=EFF<,A?F9,,,,+@83@A,3>,8336E,8=,,,,33,,C,D=@++61:,,@2@,@;FFF9,,*@*4=*4@*:FFFGGF+;?2**;+***2**3=>G).::(./))77*529(*/:),/:**.*:*
@M03364:276:000000000-BLYN8:1:1101:14586:8587 2:N:0:1
GGACTACTGGGGTTTCTAATCCTGTTTGCTCCCCACGCTTTCGAGCCTCAGTGTCAGTTACAGGCCAGAGAGCCGCTTTCGCCTCCGGTGTTCCTCCCTATATCTACGCATTTCACCGCTACAACTGGAATTCCACTCTCCTCTCCTGCACTCAAGTCTCCCAGTTTCCAATGCACACAATGGTTGAGCCACTGCCTTTTACATTCTCATTAAGACACCCCCTGCGCTCGCTTTACGCCCAATAAATCCGG
+
C<CC6C,C6@F@FF7CFG9,C@AFGFEA<FEGFD,68FFFGFG,,,:<,@E,CFFGDFF@A,C@FCF,@F<F<FF++BFAC@F,FFCCFF?,,C;F8,BFC<=FCFFE@:BBFFGGFGDCGGC,,4A,F?E8?F,,>4@ECFCDFF9,>8@8@F896>@DFF?FD,73,,@;@,@9DFE?FB,77>,,28,,,5,5,@9ACFA+1+++++5++5<*0;:**=@24/-0(:)2**+/)/=C=)/)*++1;7)
@M03364:276:000000000-BLYN8:1:1101:17367:8588 2:N:0:1
GGACTACAGGGGTTTCTAATCCTGTTTGCTCCCCACGCTTTCGAGCCTCAGCGTCAGTTACAGACCAGAGAGCCGCCTTCGCCACTGGTGTTCCTCCATATATCTACGCATTTCACCGCTACACATGGAATTCCACTCTCCTCTCCTGCACTCAAGTCTCCCAGTTTCCAATGCACACAATGGTTGAGCCACTGCCTTTTACATCAGACTTAAGAAACCACCTGCGCTCGCTTTACGCCCAATCAATCCGG
+
CCCCCFFGGGGGGGGGGGGGGGGGGGGGGGGGGGGGGGGGGGGGFGGGGGGGGGGGGGGFGGGFFGGGGGGGGGGGGGEC<FGGGGFGGGGGGDFGGFGGGGGGAFCGGDGGGGGGGGGGGGFGGGGGGFGGGGGGGGGGGGGGGGGGFFGGGFGGGGGFG?8DDECFFDDGG89FGGGGGFEGGGGDGGF?ECFFGFGG>>FF6=C*;CCFGGGG7D6:5CF)-/:/-)?;CGFE;@E7*05)<CFEGGD
@M03364:276:000000000-BLYN8:1:1101:10753:8592 2:N:0:1
GGACTACAAGGGTTTCTAATCCTGTTTGCTCCCCACGCTTTCGCACCTGAGCGTCAGTCTTTGTCCAGGGGGCCGCCTTCGCCACCGGTATTCCTCCAGATCTCTACGCATTTCACCGCTACACCTGGAATTCTACCCCCCTCTACGAGACTCAAGCTTGCCAGTTTCAAATGCAGTTCCCAGGTTGAGCCCGGGGATTTCACATCTGACTTAACAAACCGCCTGCGTGCGCTTTACGCCCAGTAATTCCG
+
CCCCCGGGGGGGGGGGGGGGGGGGGGGGFGFGFGGEFGGGGGGC7BFGFGGGGGGGGGFFGGGGGFGGGGFDGGGGGGGGGGGGGGGGGFGGFFGGGGFGFFGGGGGGGGGGGGGGGGGGGDGGGDGGGFFFGGGGGGCFDGGGCFGDGDGFGGGGGGGGGGGGGGGGGGGGGGGGGGGF99DFEFFGFGG>CCE8?CFFCGGGFGG=>CFGG7:CGGG55EFFFFBB1:BD3DGFFFGGGE?FGD?AFG4
@M03364:276:000000000-BLYN8:1:1101:7626:8608 2:N:0:1
GGACTACCCGGGTTTCTAATCCTGTTTGCTCCCCATGCTTTCGTACCTCAGCGTCAGTATTAGGCCAGATAGCTGCCTTCGCCATCGGTATTCCTCCAGATCTCTACGCATTTCACCGCTACACCTGGAATTCTACCATCCGCTCCCATACTCTAGCTAACCAGTATCGAATGCAATTCCTAGGTTAAGCTCAGGGATTTCACATCCGACTTAATCAGCCGCCTACGCACCCTTTACGCCCAGTAAATCCG
+
B@-@<EGD<FGEGGD9FC@E9FG9-,,CEFG8F;<,FFF<CFCG@FGBFG8FGFGGGE,CF9@F8<EDF<,:F,@CF9AEFGGGG?FEGCFEGGDEF,A?EFAF9F,9::B,CA@F<?C=+8FFEFGG@EFGGGFFG,=<,4@88=+,>,,667=@FG9;EFD8?,@F=8DF8DG8@CFD,=,6>DD,@E>@FG6:+4D,?+;+3++:+97C:7C;5*@;>>B));4?(8)0/?*/+(=BE329CFF?GD)
@M03364:276:000000000-BLYN8:1:1101:12559:8611 2:N:0:1
GGACTACTCGGGTATCTAATCCTGTTTGCTCCCCACGCTTTCGCACCTCAGTGTCAGTATCAGTCCAGGTAGTCGCCTTCGCCACTGGTGTTCCTTCCTATATCTACGCATTTCACCGCTACACAGGAAATTCCACTACCCTCTACCATACTCTAGCTTGCCAGTTTTGGATGCAGTTCCCAGGTTGAGCCCGGGGATTTCACATTCAACTTAACAAACCACCTACGCGCGCTTTACGCCCAGTAATTCCG
+
CCCCCGGGGGGGGGGGGGGGGGGGGGGGGGGGGGGGGGGGGGGGGGGGGGGGGGGGGGGFGGGGGGGGGGGGGGGGGGGGGGGGGGGGGGGGGGGGGGGGGGGFFGGGGGGGGGGFGEGEGFFGGGGGGGGGGGGGGGGGGDDFDEGFC=8B?FF8EEGGGEGGECDGFGGGFGFGDFCFGGGGGGGGGGGGGEGGGGGGGGFGFGGFCFGGFGGGG>>FFGA5;?@B@F>:C3C3F?EGDA@FFGACGG4
@M03364:276:000000000-BLYN8:1:1101:21996:8633 2:N:0:1
GGACTACAGGGGTATCTAATCCTGTTTGCTCCCCACGCTTTCGCACCTCAGTGTCAGTATCAGTCCAGGTAGTCGCCTTCGCCACTGGTGTTCCTTCCTATATCTACGCATTTCACCGCTACACAGGAAATTCCACTACCCTCTACCATACTCTAGCTTGCCAGTTTTGGATGCAGTTCCCAGGTTGAGCCCGGGGATTTCACATTCAACTTAACAAACCACCTACGCGCGCTTTACGCCCAGTAATTCCG
+
CCCCCGGGGGGGGGGGGGGGGGGGGGGGGGGGGGGGGGGGGGGGGGGGGGGGGGGFGGGGGGGGGGGGGGGFGGGGGGGGGGGGGGGGGGGGGGGGGGGGFGFGGGGGGGGGGGGGGGGGGGGFGGGGGGGGGGGGGGGFGGGGGGGGGGGGGGGGGGGGGEFFFBDFFG,@ECCFFED:EFGGGGGGFGFGGGGGCGFDFGGG67+=C8FGGFGGGGGCFGDD)9=?@BEBGCFEFDGGGF6;C7AEFG0
@M03364:276:000000000-BLYN8:1:1101:20401:8633 2:N:0:1
GGACTACTGGGGTTTCTAATCCTGTTTGCTCCCCACGCTTTCGAGCCTCAGTGTCAGTTACAGGCCAGAGAGCCGCTTTCGCCTCCGGTGTTCCTCCATATATCTACGCATTTCACCGCTACACATGGAATTCCACTCTCCTCTCCTGCACTCAAGTCTCCCAGTTTCCAATGCACACAATGGTTGAGCCACTGCCTTTTACATCAGACTTAAGAAACCACCTGCGCTCGCTTTACGCCCAATAAATCCGG
+
CCCCCGGGGGGGGGGGGGFGGGGGGGGGGGGGGGGGGGGGGGECFGGGGGGGGGGGGGGGGGGGGGGGGGGGGGGGGGGGGGDGGGGGEGGGGGGGGGGGGGEAFGGGGGGGGGGGGGGEGGGGDGGGGGGGGGGGGGGGGGGGGGGGGDFFGGCFD9DFGGGGGFEGGGGFFFAFGGCCFG8DFEG?FFGGGGG?9EFG?FGGFGGGGGFGGGGGGGG5>CFFFFBFFFF48:8=A=CGGF@FFGFF*>8
@M03364:276:000000000-BLYN8:1:1101:10864:8635 2:N:0:1
GGACTACTCGGGTTTCTAATCCTGTTTGCTCCCCACGCTTTCGCACCTCAGTGTCAGTATCAGTCCAGGTAGTCGCCTTCGCCACTGGTGTTCCTTCCTATATCTACGCATTTCACCGCTACACAGGAAATTCCACTACCCTCTACCATACTCTAGCTTGCCAGTTTTGGATGCAGTTCCCAGGTTGAGCCCGGGGATTTCACATTCAACTTAACAAACCACCTACGCGCGCTTTACGCCCCGTAATTCCG
+
CCCCCGGGGEGGGGGGGGGGGGGGGGGGGGGGGDGGEGEGGGGGGGF<EFFFGGGGGGGF9<EAFGGGGGDGGGGGFEEFGFEEFFGGGGGGGGGF?FFGGED9C<EGGGGGGGGGGGDEEEGF9FGF?DGG9FEAFCFGGGDFGGCFF?FFDFGGEGGGGGGF,DFGFEFD=FGGGGGGFFG?BCGGDEGGCGDECEC?@FGFFCGGFFCFGGGCF*=?6>B=59=)5?BEGG<EA@EGE)6><*8<F7*
@M03364:276:000000000-BLYN8:1:1101:24383:8640 2:N:0:1
GGACTACCGGGGTTTCTAATCCTGTTTGCTCCCCACGCTTTCGAGCCTCAGTGTCAGTTACAGGCCAGAGAGCCGCTTTCGCCACCGGTGTTCCTCCATATATCTACGCATTTCACCGCTACACATGGAATTCCACTCTCCTCTCCTGCACTCAAGTCTCCCAGTTTCCAATGCACACAATGGTTGAGCCACTGCCTTTTACATCAGACTTAAGAAACCACCTGCGCTCGCTTTACGCCCAATAAATCCGG
+
CCCCCGGGGGGEGGGGGFFGGGGGGGGGGGGGGGGGGGGGGGGGCGEGGGGFFGGGGGFFFGFGGGGGGGF:FFGG@FGGGGEGGGDGGGGGGGGFGGGGGEFEEFGGGGGGGGGGGGGGGGGGCFFFGGGGGGFGGGFGGFGG?DFGGGGGGDFD=DG;DBFGGEDFFFGGGGGFGC+@AFCFGE?C?C6@,3>FFGAFFGD=;8C***52=:8DG>EGFGF=>BBEFD4?C<D9A?G7:FD4*:CEG<C
@M03364:276:000000000-BLYN8:1:1101:20570:8640 2:N:0:1
GGACTACTGGGGTATCTAATCCTGTTTGCTCCCCACGCTTTCGCACCTGAGCGTCAGTCTTTGTCCAGGGGGCCGCCTTCGCCACCGGTATTCCTCCAGATCTCTACGCATTTCACCGCTACACATGGAATTCCACTCTCCTCTCCTGCACTCAAGTCTCCCAGTTTCCAATGCACACAATGGTTGAGCCACTGCCTTTTACATCAGACTTAAGAAACCACCTGCGCTCGCTTTACGCCCAATAAATCCGG
+
CCCCCGGGGGGGGGGGGGGGGGGGGGGGGGEFGGGGGGGGGGGGGGGGGGGGGGGGGGGGGGGGGGGGGGGGDGGGGEGGGGGGGGGGGGGGGGGGGGGFGGGGGGGGGGGGGGGGGGGGGGGGFGFGF9EFGGGGGGGGGGGGGGGGGGGGGGGFGGGFGBFFFGGGGGGGCGFFGGDCCF6EFG6CFF,DFFFGGFGG7CF@ADC9FGFGGGCGGG6:A=F=B>2>DBAADD+9>;ECC>8AC>F<4C/
@M03364:276:000000000-BLYN8:1:1101:15380:8661 2:N:0:1
GGACTACAGGGGTTTCTAATCCTGTTTGCTCCCCACGCTTTCGAGCCTCAGTGTCAGTTACAGGCCAGAGAGCCGCTTTCGCCTCCGGTGTTCCTCCATATATCTACGCATTTCACCGCTACACATGGAATTCCACTCTCCTCTCCTGCACTCAAGTCTCCCAGTTTCCAATGCACACAATGGTTGAGCCACTGCCTTTTACATCAGACTTAAGAAACCACCTGCGCTCGCTTTACGCCCAATAAATCCGG
+
?CCCCFFGFGGGGGGGFGGFEGFGGGGGGGGGEGGGEGGGGGGGFCFGGGEGGGGGGGGGGFC<FEGGDGGGGGGC@FFDFGFCFDGGGGGGGGGGFEFDFGGGGGGGGGGGFCGG<BGGBFFFDGGFEEGGGFCFFFFFCEDGF8D8=EGGGGFC@FFGFGG,A>@=FAFFGFGF8A+@DDEDFG6CCD8ECC9,@;FE9CFFFFF579+55;+=9FCGFC4)5*:?@>4>?C>4?>E*:886C+37CC7
@M03364:276:000000000-BLYN8:1:1101:6832:8662 2:N:0:1
GGACTACCGGGGTTTCTAATCCTGTTTGCTCCCCACGCTTTCGCACCTCAGTGTCAGTATCAGTCCAGGTAGTCGCCTTCGCCACTGGTGTTCCTTCCTATATCTACGCATTTCACCGCTACACAGGAAATTCCACTACCCTCTACCATACTCTAGCTTGCCAGTTTTGGATGCAGTTCCCAGGTTGAGCCCGGGGATTTCACATTCAACTTAACAAACCACCTACGCGCGCTTTACGCCCAGTAATTCCG
+
CCCCCGGGGGGGGGGGGGGGGGGGGGGGFGEFFF@FEGGGGGGGGGGGGGGGGGGGGGGGGCGFFF<FGGGGGCCFEG:DFGGCEFFFGGGGGGGGGGGGGFCFGGGC>@EGDGDGFGGGGGGGFGGGCFFGFFFGGGGGFFFFDFF,E?FGGGGGGGGGGGF?7CBDEGFGFCGGGGGCGGGGFGGGGFG6CEDGEGFGGGG>AGGGGGFCF@FGG4;FAFDBFA98(5;>GGGFF1EEE>1);7A)7F0
@M03364:276:000000000-BLYN8:1:1101:17027:8673 2:N:0:1
GGACTACTAGGGTTTCTAATCCTGTTTGCTCCCCACGCTTTCGAGCCTCAGTGTCAGTTACAGGCCAGAGAGCCGCTTTCGCCTCCGGTGTTCCTCCATATATCTACGCATTTCACCGCTACACATGGAATTCCACTCTCCTCTCCTGCACTCAAGTCTCCCAGTTTCCAATGCACACAATGGTTGAGCCACTGCCTTTTACATCAGACTTAAGAAACAACCTGCGCTCGCTTTACGCCCAATAAATCCGG
+
CCCCCGGGGGGGGGGGGFGGGGGGGGGGGGGGGGGGGGGGGGGGGGGGGGGGGGGGGGGGGGGGGGGGC8FGGGGGGGFGGGGGGGGGGGGGGGGGGGGGGGGGGGGGGGGGGGGGGGGGGGGGGGGGGGFGGFFGGGGGGGGGGGGGGGGGGGGGFFGGGGGGGGGGGGGGGGGGGGGGGGGGGGGGGGGGGGFFGGGGGGGFF7FCFFDGGCG7CF,@FEFFDFFF=>EAC?FFF?GEE>8FFCF?FG7
@M03364:276:000000000-BLYN8:1:1101:7852:8674 2:N:0:1
GGACTACACGGGTTTCTAATCCTGTTTGCTCCCCACGCTTTCGCACCTGAGCGTCAGTCTTTGTCCAGGGGGCCGCCTTCGCCACCGGTATTCCTCCAGATCTCTACGCATTTCACCGCTACACCTGGAATTCTACCCCCCTCTACAAGACTCTAGCCTGCCAGTTTCGAATGCAGTTCCCAGGTTGAGCCCGGGGATTTCACATCCGACTTGACAGACCGCCTGCGTGCGCTTTACGCCCAGTAATTCCG
+
CCCCCGGGGGGGGGGGGGGGGGGGGGGGGGFCGGGGGGGGGGGGGGGGGGGGGGGGGGFGGGGGGGGGGGGGGGGGGGGG@FGGGGGGGGGGGGGGGGFFGGGGGGGGGGGGGGGGGGGGGGGGGGGGGGGGGGGGGGGGGDGFFGGGGGGGGGGFGGGFGGGGGGGGGGFGGCFEFGGGGGGGGGGGGFGFEGGGGDGGGGGGFGDDCDGGGGGGG4FGFGFFFF>)(.7@G<FF42EGG326>CFBGF7
@M03364:276:000000000-BLYN8:1:1101:3906:8675 2:N:0:1
GGACTACACGGGTTTCTAATCCTGTTCGCTACCCATGCTTTCGAGCCTCAGCGTCAGTTACAGACCAGACAGCCGCCTTCGCCACTGGTGTTCTTCCATATATCTACGCATTTCACCGCTACACATGAAGTTCCACTGTCCTCTTCTGCACTCAAGTCTCCCAGTTTCCAATGCACTTCTTCGGTTGAGCCGAAGGCTTTCACATCAGACTTAAGAAACCGCCTGCGCTCGCTTTACGCCCAATAAATCCG
+
CCCCCGGGGGGGGGGGGGGGGGGGGGGGGGGGGGGGGGFGG9FECGGGGGGGGGGGGEFGGGGFGFFG?@FGG?FGFFGGGGGGEFGGGFGGGGGGG9,B<FFAEGGGGDGGGGGGGGGGGGGGFCFAEFGCBFCAEEFFGFFGGGCCGGGGFGGGFGAEGGGGGFEFDA;AEG9@AEFF3@EGGEEGGGDCCCEEFFFGGFFF>?DFFCFC@CF8@;EFF>A2(A@:(??BGFG3+18BEA1AFG67C77
@M03364:276:000000000-BLYN8:1:1101:3419:8682 2:N:0:1
GGACTACCCGGGTATCTAATCCTGTTCGCTACCCATGCTTTCGAGCCTCAGCGTCAGTTACAGACCAGACAGCCGCCTTCGCCACTGGTGTTCTTCCATATATCTACGCATTTCACCGCTACACATGGAGTTCCACTGTCCTCTTCTGCACTCAAGTCGCCCAGTTTCCAATGCACTTCTTCGGTTGAGCCGAAGGCTTTCACATTAGACTTAAAAGACCGCCTGCGCTCGCTTGACGCCCAATAAATCCT
+
@CCCCFFF?F@FG7<F,FFDFGGGGEFC+FBFGCGC@FGGG<89E;FGGGG8FFEEFGGGGGGGFFGG8<EFGGGGGGEFF7=CCCGGFFFG?FECFE,BFF9FGGGGG7FGEFGAFGGGGGGGC@5,=AFFGG,E;,EFGGGF>E;@,@E?GGF?;EED>8CCGFF>,@=9DD=@EGGGFDC+8>6AFGGG5CC*4DGG8CFFF>+:@FG7+2C++@FC:*)(/;9B0>:>DF*(2/38E>;FF>FEGF*
@M03364:276:000000000-BLYN8:1:1101:13737:8689 2:N:0:1
GGACTACTAGGGTTTCTAATCCTGTTTGCTCCCCACGCTTTCGCACCTCAGTGTCAGTATCAGTCCAGGTAGTCGCCTTCGCCACTGGTGTTCCTTCCTATATCTACGCATTTCACCGCTACACAGGAAATTCCACTACCCTCTACCATACTCTAGCTTGCCAGTTTTGGATGCAGTTCCCAGGTTGAGCCCGGGGATTTCACATTCAACTTAACAAACCACCTACGCGCGCTTTACGCCCAGTAATTCCG
+
CCCCCGGGGGGGGGGGGGGGGGGGGGGGGGGGGGGGGGGGGGGGGGGGGGGGGGGFGGGFGGGGGGGGGGGGGGGGGGGGGGGGGGGEGGGGGGGGGGGGGFFGFGGGCEEGGGGGGGGDGG9AEFGDFEGGGGGGGGGGGGGFGGGGF88BEGGGGGGGGGFGGGGGGGGGGGGGGGGGGGGGGGGF=DGGG>E>CGFGCGGGFGFGFGGGGGGGGGGGF79>EFFFBBAAGGFEFFGGEE0AC@FCGF<
@M03364:276:000000000-BLYN8:1:1101:5121:8709 2:N:0:1
GGACTACTCGGGTTTCTAATCCTGTTTGCTCCCCACGCTTTCGCACCTCAGCGTCAGTCTCTGTCCAGGGGGCCGCCTTCGCCACCGGTATTCCTCCCGATCTCTACGCATTTCACCGCTACACCTGGAATTCTACCACCCTCTACAAGACTCTAGCCTGCCAGTTTCGAATGCAGTTCCCAGGTTGAGCCCGGGGATTTCACATCCGACTTGACAGACCGCCTGCGCGCGCTTTACGCCCATTAATTCCG
+
CCCCCGGG8FGGGGFGGGGGGGGGGGGGGGGGGGGGGGGGGGGDGGGG8FGFGGGGGGAF,,9FFFGGGGGG+C@GEGGGGGFGG,@:>7FFGGGEG++BC+@FEGGAFFFGGGGGGGGGGGGG,AF,B<FFGAFGG,@>EFGGGFADDFGFGGGGFC,4,@FGGGG,3>FF6,@@,2@CGGFGGGCFFCGGGCGG5CCGFF=@AF7<C3DD77D+*;FC:CDF@AB)175>GGGFFF5E>5(0:CFFGG4
@M03364:276:000000000-BLYN8:1:1101:23416:8709 2:N:0:1
GGACTACTGGGGTTTCTAATCCTGTTTGCTCCCCACGCTTTCGCACCTGAGCGTCAGTCTTTGTCCAGGGGGCCGCCTTCGCCACCGGTATTCCTCCAGATCTCTACGCATTTCACCGCTACACCTGGAATTCTACCCCCCTCTACAAGACTCTAGCCTGCCAGTTTCGGATGCAGTTCCCAGGTTGAGCCCGGGGATTTCACATCCGACTTGACAGACCGCCTGCGTGCGCTTTACGCCCAGTAATTCCG
+
CCCCCGGGDGGGGGGGGEFGGGGGGGGGGGGGGGGGGGGGGGGGGGGGGGGGGGGGGGFGGFCEFGGGGGCFGGGGGGGGGGGGGGGGGEGGGGGGGGGGFGGGGGGGGGGGGGGGGGGGGGGGGGGGGGGGGGGGAFGGGEEGGGGFDFGGGGGCCGG?EFGGGGGGCEGGEG7DFGGFGDGGGGGGGGGGGGEC*BCEFGGGFDF*/):DDCCFGGGF>GEFFFF5(.7BC*9<F6EEE3:FGGFFGGG
@M03364:276:000000000-BLYN8:1:1101:20089:8718 2:N:0:1
GGACTACTGGGGTTTCTAATCCTGTTTGCTCCCCACGCTTTCGAGCCTCAGTGTCAGTTACAGGCCAGAGAGCCGCTTTCGCCTCCGGTGTTCCTCCATATATCTACGCATTTCACCGCTACACATGGAATTCCACTCTCCTCTCCTGCACTCAAGTCTCCCAGTTTCCAATGCACACAATGGTTGAGCCACTGCCTTTTACATCAGACTTAAGAAACCACCTGCGCTCGCTTTACGCCCAATAAATCCGG
+
CCCCCGGGGGGGGGGGGGGGFGGGGGGGGGGGGGGGGGGGGGGGFGGGGGGGGGFCGGGGGGGGGGGGGGGGGGGF+FFGGGGGGGGGGGGGGGGGGGFFGGFGGGFGGGGGGGGGGGGGGGCGFGGGGGGGFGGFGGGGGGGGGGGGGGFDDEGGFGADEEDGGGGFGGGGGG8FGG6DAD?FGGGGGG?FGG?FGFGGGGCFA>FGFGE7=F>:?7D>?EF5=>AE):?BF7+8?DCEGF@AF7:?*12
@M03364:276:000000000-BLYN8:1:1101:9669:8725 2:N:0:1
GGACTACTGGGGTATCTAATCCTGTTTGCTCCCCACGCTTTCGCACCTCAGTGTCAGTATCAGTCCAGGTAGTCGCCTTCGCCACTGGTGTTCCTTCCTATATCTACGCATTTCACCGCTACACAGGAAATTCCACTACCCTCTACCATACTCTAGCTTGCCAGTTTTGGATGCAGTTCCCAGGTTGAGCCCGGGGATTTCACATTCAACTTAACAAACCACCTACGCGCGCTTTACGCCCAGTAATTCCG
+
CCCCCGGGGGGGGGGGGGGGGGGGGGGGGGGFGGGGGGGGGGGGGGGGGGGGGGFGGGGGGGGGGGGGGGGGGGGGGGGGGGGGGGGGGGGGGGGGGGGGGGGGGGGGGGGGGGGFGGGGGGGGGGGGGGFGGGGGGGGGGGGGGGGGGFGGGGGGGGFGGGGGGGFGGD8EF89=EDCFCDGGFGE8EFDGDGGGGGGC;DFCCFFGGGGGGGGGGGGGFC5=BAAFB>;;DCGFF<GEGA?FFDFECG2
@M03364:276:000000000-BLYN8:1:1101:14554:8728 2:N:0:1
GGACTATAGGGTTTCTAATCCTGTTTGCTCCCCACGCTTTCGCACCTGAGCGTCAGTCTTTGTCCAGGGGGCCGCCTTCGCCACCGGTATTCCTCCAGATCTCTACGCATTTCACCGCTACACATGGAATTCCACTCTCCTCTTCTGCACTCAAGTCTCCCAGTTTCCGATGCACTTCTTCGGTTGAGCCGAAGGCTTTCACATCAGACTTAAGAAACCGCCTGCGCTCGCTTTACGCCCAATCAATCCGG
+
CCCCCGGGGGGGGGFGGGGFGGGGGGGGGGGGGGGGGGGGGGGGGDGGGGGGGGGGFEFGGGGGGGGGGGGGGGGGGGGGGGGGGGDGEGGFEGFGGGEFGGGGGGGGGGGGGGGGDGFGGGGFGGGFFGGGGGFFFFFGGGGGGGFGFGFGFGGGGGGGGGGGGGGFGGGGGGGGGGFGFGGBEGGFC@EDGEGGGGGG7>FCFGGGFFFCD>GGFGGGDGFFFFFD@FFFF8DE>@EDG)1)9C6:FGD
@M03364:276:000000000-BLYN8:1:1101:21153:8734 2:N:0:1
GGACTACTAGGGTATCTAATCCTGTTTGCTCCCCACGCTTTCGCACCTCAGTGTCAGTATCAGTCCAGGTAGTCGCCTTCGCCACTGGTGTTCCTTCCTATATCTACGCATTTCACCGCTACACAGGAAATTCCACTACCCTCTACCATACTCTAGCTTGCCAGTTTTGGATGCAGTTCCCAGGTTGAGCCCGGGGATTTCACATTCAACTTGACAAACCACCTACGCGCGCTTTACGCCCAGTTATTCCG
+
CCCCCGGGCGGFGGGGGGGCGGGGGGGGGGGGGGGGGGGEGGGGGGGGGGGGGGGGGFGGGFAFGGGGFGFCGGGGGGGGGGGGGGGGFGGGGGGFGGGGFG=9CFGGG,:FGGGGGGGG@CFEFFFFGFFGGGGGGGGGGGGD,,4=EFGGGFGAFDF8BEFCFGGGG6@FFGGGGGGGGDGG:FGCCFGGEGEEGGFF=@EC>FGGGFGGGGGFFGFGFC?2@FDD@;DEG<FEFFEGGF?FFCACG:*
@M03364:276:000000000-BLYN8:1:1101:10889:8769 2:N:0:1
GGACTACAGGGGTTTCTAATCCTGTTTGCTCCCCACGCTTTCGAGCCTCAGTGTCAGTTACAGGCCAGAGAGCCGCTTTCGCCTCCGGTGTTCCTCCATATATCTACGCATTTCACCGCTACACATGGAATTCCACTCTCCTCTCCTGCACTCAAGTCTCCCAGTTTCCAATGCACACAATGGTTGAGCCACTGCCTTTTACATCAGACTTAAGAAACCACCTGCGCTCGCTTTACGCCCAATAAATCCGG
+
CCCCCGGGGGGGGGGGGGGGGGGGGGGGGGGGGGGGGGGGGGGGGGGGGGGGGGGGGGGGGGGGGGGGGGGGGGGGGFFGGGGG>FGGGGGGGGGGGGGGGGGGGGGGGGGGGGGGDEGEGGGGEGGGGFGGGGGGGGGGGFGDFGEFGGGFF8EGAFGGFG8DFGGGGGGGGGGGGGGCFGGGGGGGGGGGGGGGGGGFCGGGF+;7FGGGGCGGGFCFAEFB2BFFFF>?CFGE;@G@58;FGGFFGGD
@M03364:276:000000000-BLYN8:1:1101:8810:8786 2:N:0:1
GGACTACCGGGGTATCTAATCCTGTTTGCTCCCCACGCTTTCGCACCTCAGTGTCAGTATCAGTCCAGGTAGTCGCCTTCGCCACTGGTGTTCCTTCCTATATCTACGCATTTCACCGCTACACAGGAAATTCCACTACCCTCTACCATACTCTAGCCTGCCAGTTTCGGATGCAGTTCCCAGGTTGAGCCCGGGGATTTCACATCCGACTTGACAGGCCGCCTGCGTGCGCTTTACGCCCAGTAATTCCG
+
CCCCCGGGGGGGGEGGGGGGGGGGGGGGGGGGGGGGGGGGGGGGGGGGGGGEFGGGGGGGGGGGGGGGGGFGGGGGGGGGGGGGGGGGGGEEGGGGGGGGGGGGGDFFGGGGGGGGGGGGGGGGGGGFFFGGGGGGGGGGGGGGFGGGGGGGGFGFGGFGFGGGGGGFGG>8CD8DGFFFFFGGG9,AFGGFEGGGGCFGGGFFFGCDGGGDG8;DGGG=?GF1<FB82B>BCDGCF<EG*).<F*8:F70
@M03364:276:000000000-BLYN8:1:1101:4252:8799 2:N:0:1
GGACTACCCGGGTTTCTAATCCTGTTTGCTCCCCACGCTTTCGCACCTGAGCGTCAGTCTTTGTCCAGGGGGCCGCCTTCGCCACCGGTATTCCTCCAGATCTCTACGCATTTCACCGCTACACCTGGAATTCTACCCCCCTCTACAAGACTCTAGCCTGCCAGTTTCGAATGCAGTTCCCAGGTTGAGCCCGGGGATTTCACATCCGACTTGACAGACCGCCTGCGTGCGCTTTACGCCCAGTAATTCCG
+
CCCCCGGGGGGGGGGGGGFGGGGGGGGGGGGGGGGGGGGGGGGGGGGGGGGGGGGGGGGGGGGGGGGGGGGGGGGGGGGGGGGGGGGGGGGGGGGGGGGGGGGGGGGGGGGGGGGGGGGGGGGGGGGGGGGGGGGGGGGGGGGGFGGGGGGGGGGGGGGGGGGGGGGGGGGGGGGGGGGGGGGGGGGGGGGGGGGGGGGDFGGGFGCCDGGGCGFFGFGGFGF0(54>BFD>DDCAF6EEE@?FDDFDGC9
@M03364:276:000000000-BLYN8:1:1101:19519:8809 2:N:0:1
GGACTACTAGGGTTTCTAATCCTGTTTGCTCCCCACGCTTTCGCACCTGAGCGTCAGTCTTTGTCCAGGGGGCCGCCTTCGCCACCGGTATTCCTCCAGATCTCTACGCATTTCACCGCTACACATGGAATTCCACTCTCCTCTCCTGCACTCAAGTCTCCCAGTTTCCAATGCACACAATGGTTGAGCCACTGCCTTTTACATCAGACTTAAGAAACCACCTGCGCTCGCTTTACGCCCAATAAATCCGG
+
CCCCCGGGGGGGGGGGGGGGGGGGGGGGGGGGGGGGGGGGGGGGGGGGGGGGGGGGGGGGGGGGGGGGGGGGGGGGGGGGGGGGGGGGGG@FGGFGGGGGGGGGGGGGGGGGGGGGGGGGGGGG9FGGGGGGGGGGGGGGGGGGGGGGGGGGGGGGGGGGGGGGGGGGGGGGGGGGFGGFGGGGGGGGGFFGG?GGGGGGGGGGFGGGGGGGGGGGGGGGFGFFFE9B@FFFGGCCFFGGGF@FFGFFFGD
@M03364:276:000000000-BLYN8:1:1101:22723:8810 2:N:0:1
GGACTACTAGGGTTTCTAATCCTGTTTGCTCCCCACGCTTTCGCACCTCAGTGTCAGTATCAGTCCAGTTAGTCGCCTTCGCCACTGGTGTTCCTTCCTATATCTACGCATTTCACCGCTACACAGGAAATTCCACTACCCTCTACCATACTCTAGCTTGCCAGTTTTGGATGCAGTTCCCAGGTTGAGCCCGGGGATTTCACATTCAACTTAACAAACCACCTACGCGCGCTTTACGCCCAGTAATTCCG
+
CCCCCGFEFFGGFGGGF@FCCFAEFCFFGGGGGDGGGEGGGGC7C@EFFGGGGFGGGFFGAEDFFGGGGGAGGFD7@FFGGGGDGGGGECC7,C;EAFGGGFAFGFFG7:FE9FFGF:>C@:AEGGFEE8FC=FFFEGCFBDD6,@FCG@4=EG9=FG;F+,=D8E,,4BC,@EGGCE8A=>>D,EFDF@F8E=>8@ECCDFF7B+59=@EFGCF;**5=AC?=4*<4/8?DGDFCF(11=>0AF+;?G+*
@M03364:276:000000000-BLYN8:1:1101:13010:8827 2:N:0:1
GGACTACCGGGGTATCTAATCCTGTTTGCTCCCCACGCTTTCGCACCTGAGCGTCAGTCTTTGTCCAGGGGGCCGCCTTCGCCACCGGTATTCCTCCAGATCTCTACGCATTTCACCGCTACACATGGAATTCCACTCTCCTCTCCTGCACTCAAGTCTCCCAGTTTCCAATGCACACAATGGTTGAGCCACTGCCTTTTACATCAGACTTAAGAAACCACCTGCGCTCGCTTTACGCCCAATAAATCCGG
+
@CB@C<F<FGGGFCECEFFGGGGGGGGFGGFFGEGGGDGGGGEC:F@DFGGGEFGGEGGGGGGGGFAFDEDFCGGGGGEFGGGEGFFGFDGF@?DCEBFFGGFGGGFFGGGFFGGFGGEGGGD<FFDEFDFDFGGG9EGGFFG?C@FFD,DFFGFCFCEGGGG?F9FGG9>EEFGGGFG8ED6E@8FCGC,,<DEFGGGG7?CDF0*;92+=::C79FFF;:448BFE?E>>D3+9>DC87<.6779<6C7
@M03364:276:000000000-BLYN8:1:1101:21479:8856 2:N:0:1
GGACTACTCGGGTTTCTAATCCTGTTTGCTCCCCACGCTTTCGCACCTCAGTGTCAGTATCAGTCCAGGTAGTCGCCTTCGCCACTGGTGTTCCTTCGTATATCTACGCATTTCACCGCTACACAGGAAATTCCACTACCCTCTACCATACTCTAGCTCTCCAGTTTTGGATGCAGTTCCCAGGTTGAGCCCGGGGATTTCACATTCAACTTAACAACCCACCTACGCGCGCTTTACGCCCAGTAATTCCG
+
CCCCCGG,,BFGGCGGGGGGGGGGGGGGGGGGGGGG7FGGGDGCCEGGGGG<FGGDGGF<@FFDFFAECDEGCFGGGGGGGGGDGGGGGGGGGGGFG,AFFGGGGGGFGGGGGGGGGD7@CFFCC,F,EFGGGG9FGD=FFGGGGGFG;EGG@EE;>,,,8EFFDGGGGGD>DGGG3AFG?9DFGGGGGCFGDGG>EGFCCGGGCGF7CGGCDFF+2/CEBGFF499>@F5)2:D386CECDDFGC67CC;
@M03364:276:000000000-BLYN8:1:1101:20369:8858 2:N:0:1
GGACTACAGGGGTATCTAATCCTGTTTGCTCCCCACGCTTTCGCACCTGAGCGTCAGTCTTTGTCCAGGGGGCCGCCTTCGCCACCGGTATTCCTCCAGATCTCTACGCATTTCACCGCTACACCTGGAATTCTCCCCCCCTCTACAAGACTCTAGCTGACCAGTTTCAAATGCAGTTCCCAAGTTAAGCTCGGGGATTTCACATCTGACTTAATCAACAGCCTTCGTGCGCTTTACGCCCAGTAATTC
+
CCCBCFECDFDEG@FGGCGFF@<EFCDFFFFFCCEEC>FEGAFFGFGFDGG?EF@B7C@CFAFF<FGG?@++@@F>FBCFGGE@,BFGGGGGEFGGGFG,E8@,C?<A:CFGGGGFE@CCFG9BF@FGGGGGFGAFF+BCEGCFFEG?F?DF,;EFGGF,8D<EFGGGAFGGGGFGG7CCCF68F;D,=DCCEEGGEGCFCFGCFFF71+:C>FG7CFG6)*8();6F@3:BDGGA60:EGFB67**):
@M03364:276:000000000-BLYN8:1:1101:26852:8860 2:N:0:1
GGACTACAAGGGTTTCTAATCCTGTTTGCTACCCATGCTTTCGAGCCTCAGCGTCAGTTACAGACCAGACAGCCGCCTTCGCCCCTGGTGTTCTTCCATCTATCTACGCATTTCACCGCTACACACGGAGTTCCACTGTCCTCTGCTGCACTCAAGTTTCCCAGTTGCCGATCCACTTCTTCGGTTGATCCGAAGGCTTTCACATCAGACTTAAGAAACCGCCTGCGCTCGCTTTACGCCCAATAAATCCG
+
CCCCCAAFGDCGGGGGGGDAFECFF<C8FC9FFFE888<F96FFGGDFF,CE:BB7F,<C6<F9EF,;<@FDEDCCECCE7C7,8D<C,6:,,,9AFAF,?FCE@EEDE@FEFA,E,+@=C@EFG+>:7+@:FGGGG84CFFAD,6,>E88D8@F8EC9EFCG8A>,@DEE++6,@EFFAD;>>:>67,3@:CEGEG88,52;++;8*4;F9@8=++;=F5C;2-89?2;5>5*:3+6CEGA<F4*6<C65
@M03364:276:000000000-BLYN8:1:1101:11722:8869 2:N:0:1
GGACTACTAGGGTTTCTAATCCTGTTTGCTACCCATGCTTTCGCACCTCAGTGTCAGTATCAGTCCAGGTAGTCGCCTTCGCCACTGGTGTTCCTTCCTATATCTACGCATTTCACCGCTACACAGGAAATTCCACTACCCTCTACCATACTCTAGCCTGCCAGTTTCGGATGCAGTTCCCAGGTTGAGCCCGGGGATTTCACATCCGACTTGACAGACCGCCTGCGTGCGCTTTACGCCCAGTAATTCCG
+
CCCCCFGGFGGGGGGGGGFGGGGGGGGGGGFFGGGGGFGGGGGGGGGGFGGGGGGGGGGGGGGGGGGGDGGGGGGGGGGGGGEGGGGFFFGGGGGCFFGGGGEFGGGGGGGGGGGGGGGGGDGGGCEG<EGGGGGGGGGGGGGGGGFFG?FFGGFFGGGGGDFGGGGGGGGGGGA9EGGGGGFGFGGGGGCFEGGG6CEGGGGFFGC7DGGDGFFGGFGGFGB@FFBDFBEBGCFEF@GGCB@AD787:C>
@M03364:276:000000000-BLYN8:1:1101:14915:8875 2:N:0:1
GGACTACCGGGGTTTCTAATCCTGTTTGCTCCCCACGCTTTCGCACCTCAGTGTCAGTATCAGTCCAGGTAGTCGCCTTCGCCACTGGTGTTCCTTCCTATATCTACGCATTTCACCGCTACACAGGAAATTCCACTACCCTCTACCATACTCTAGCTTGCCAGTTTTGGATGCAGTTCCCAGGTTGAGCCCGGGGATTTCACATTCAACTTAACAAACCACCTACGCGCGCTTTACGCCCAGTAATTCCG
+
CCCCCGGGGGGGGGGGGGGGGGGGGGGGGGGGGGGGGGGGGGGGGGGGDGGGGGGGGGGGGGGGGGGGGGGGGGGGGGGGGGGGGGGGGEFFGGGGGGGGGGGGGGGGGGGGGGGGGGGGGGGGGFGCGGGGGGFFGFGCGGGGGGGGGFGGGCCDFGGGGFGGFGGG8EGGGGECGGGGGGFGGGGDGGGFEGG>*@EFCFEGFGFGGGGGG>2=?*=7AFF(5;2ABF:>8CF)16CEGB@FF+:::F7
@M03364:276:000000000-BLYN8:1:1101:27123:8875 2:N:0:1
GGACTCCTGGGGTTTCTAATCCTGTTTGCTCCCCACGCTTTCGAGCCTCAGTGTCAGTTACAGGCCAGAGAGCCGCTTTCGCCTCCGGTGTTCCTCCATATAGCTACGCATTTCACCGCTACACATCTAATTCCACTCTCCTCTCCTGCACTCAAGTCCTCCAGTTTCACATGCACACAATGGTTGTGCCACTGCCTTTTACATCAGCCTTAAGAAATCACTTGTGCTCGCTTGCCGCCCAATAACTCCGC
+
CCCCC<EFCFGD@@@CG<FGF<FGG9FFFFDEDCCF7CBGGFEDEEGFG,,C<,CC<FFFGGG?FCA,CE8FF,@@+,BBGE7F@<FE++BCF<BF=<<<BF,@;,<F==CCFG<@FEE=FGGGF8,,9?F=4C,F,@D?@D8+>@E8>EGGG83E8,6,8D,65C,7,,,723=,,6+63,6D,3+1@,,4,,73,;@C+*,?+8**303*:+<+3+34?,=*191+19**3**.:2C@5F@A76+7***
@M03364:276:000000000-BLYN8:1:1101:17793:8880 2:N:0:1
GGACTACCGGGGTTTCTAATCCTGTTTGCTCCCCACGCTTTCGAGCCTCAGTGTCAGTTACAGGCCAGAGAGCCGCTTTCGCCTCCGGTGTTCCTCCATATATCTACGCATTTCACCGCTACACATGGAATTCCACTCTCCTCTCCTGCACTCAAGTCTCCCAGTTTCCAATGCACACAATGGTTGAGCCACTGCCTTTTACATCAGACTTAAGAAACCACCTGCGCTCGCTTTACGCCCAATAAATCCGG
+
CCCCCGGFGGGGGGGGGGGGGGGGGGGGGGGGGGGEGGGGGGGGGGGGGGGGGGGGGGGGGGGGGGGGGGGGGGGG>FGGCEGGGGGGGGGGGGGGGGGFGGGGGGGGGGGGGGGGGGGGGGGGGGFGGGGFGFFFGGFGGGGGGGGGFGFGGGFGFDFGGGGGGGGGGGAEDGFGGGCFFFGGA3DFGFGG?FFGFGGG+CFGF8C99>F7BC7@DGGGFGF2>>>A2?B5CGFEF<EGG>@);:ACGGG
@M03364:276:000000000-BLYN8:1:1101:17724:8882 2:N:0:1
GGACTACCGGGGTTTCTAATCCTGTTTGCTCCCCACGCTTTCGAGCCTCAGTGTCAGTTACAGGCCAGAGAGCCGCTTTCGCCTCCGGTGTTCCTCCATATATCTACGCATTTCACCGCTACACATGGAATTCCACTCTCCTCTCCTGCACTCAAGTCTCCCAGTTTCCGATGCACTTCTTCGGTTGAGCCGAAGGCTTTCACATCAGACTTAAGAAACCACCTGCGCTCGCTTTACGCCCAATAAATCCG
+
CCCCCGGGGGGGGGGGGGGGGGGGGGGGGGGGGGGGGGGGGGGGGGGGGGGGGGGGGGGGGGGGGGDGGGGGGGGGGGGGGGGDFFEGGGGGGGGGGGGGGGGGGGGGGGGGGGGGGGGGGGF?@GCGB,AFFGGGGGGGGGGGFFGGGGGGGGCGGGDGGGGGGGGGGGEGGGGGGGGG9@EGGGGGGFGE9CEGDGGGGGGGFGDGC>CGGGGGGGGCFGEBBFF3::AEGGGFFFCEGF6FG:CEGGD
@M03364:276:000000000-BLYN8:1:1101:13295:8897 2:N:0:1
GGACTACCAGGGTTTCTAATCCTGTTTGCTCCCCACGCTTTCGCACCTGAGCGTCAGTCTTTGTCCAGGGGGCCGCCTTCGCCACCGGTATTCCTCCAGATCTCTACGCATTTCACCGCTACACCTGGAATTCTACCCCCCTCTACAAGACTCTAGCCTGCCAGTTTCGGATGCAGTTCCCAGGTTGAGCCCGGGGATTTCACATCCGACTTGACAGACCGCCTGCGTGCGCTTTACGCCCAGTAATTCCG
+
CCCCCGFFGGGGGGGGGGGGGGGGGGGGGGGGGGGGGGGGGGGGGGGGGGGGGGGGGGGGGGGGGGGGGGGGEGGGGGGGGGGGGGGGGGGGGGGGGGGFGGGGGGGGGGGGGGGGGGGGGGGGFGGGGGGGGGGGGGGGGGGGGGGGGGGGGGF<FGGGGGGGGGFECE8BC6CCDFGGGGGGGDFFGGGGEEDGEEGDGGGGFGGGGGGGGGGGGGGGFG<18FB5(0<DDGG<=?EEG><FG>FAGG2
@M03364:276:000000000-BLYN8:1:1101:22691:8902 2:N:0:1
GGACTACAAGGGTATCTAATCCTGTTTGCTCCCCACGCTTTCGCACCTGAGCGTCAGTCTTTGTCCAGGGGGCCGCCTTCGCCACCGGTATTCCTCCAGATCTCTACGCATTTCACCGCTACACCTGGAATTCTACCCCCCTCTACAAGACTCTAGCCTGCCAGTTTCGGATGCAGTTCCCAGGTTGAGCCCGGGGATTTCACATCCGACTTGACAGACCGCCTGCGTGCGCTTTACGCCCAGTAATTCCG
+
CCCCCGFGGGGGGGGGGGGGGGGGGGGGGGGGGGGGGGGGGGGGGGGGGGGGGGGEGGGGGGGGGGGGGGGGGGCFGGGGGGGCFFGGGGGGGGGGFFGFGGGGGGGGGDGEGGGGGGGGGGGGGGGGGGGGGGFGGGGGGGGFFGGGGGGGFGG7DGGGGFCF<BFFCCGGGGCEFGGGCCFFGGFGGGGGGGGDCEGF7FGGFGFC<C5>D7C795@EAE38:F>FFF>>C5C4/(;:C3?:FDF2*:*
@M03364:276:000000000-BLYN8:1:1101:11565:8903 2:N:0:1
GGACTACTCGGGTTTCTAATCCTGTTTGCTCCCCACGATTTCGCACCTGAGCGTCAGTCTTTGTCCCGGGGGCCGCCTTCGCCACCGGTATTCCTGCAGACGTCTAAGCATTTCAGCGCTACACCTGGAATTCTACCCCACTCTACCAGAATCTAGCCTGACAGTTTCGACTGAGGGTCCCAGGTGGAGCCCGCGGGTGTGACATTCAACTTCACAAGCAACCTACGCGCGCATTACGCCCGGTAATTGCC
+
68--8@C9ECBCF;@9C<FGGCFF6@,C,CF@,@,+++6C@FGF7@6@C8,,6@FEG6;C,<FC@D<@FE:FEEFFCBFFDF?:F<FCGFF<CE9,9,9?,+8+,4,9EEFFFC:,C+++6+3AE=FA3@A>,3,9,6=+@,>+3@,63,,2@@DCF,,3,6,3@@A,*@**1,2**4=D,,,6,,;*4BE=C*=E***=*+4++;:;DC7*277:0*;*0:F(291)3@:3195-78E57)()/1*)*;*
@M03364:276:000000000-BLYN8:1:1101:23496:8923 2:N:0:1
GGACTACTGGGGTTTCTAATCCTGTTTGCTCCCCACGCTTTCGCACCTGAGCGTCAGTCTTTGTCCAGGGGGCCGCCTTCGCCACCGGTATTCCTCCAGATCTCTACGCATTTCACCGCTACACAGGAAATTCCACTACCCTCTACCATACTCTAGCTTGCCAGTTTTGGATGCAGTTCCCAGGTTGAGCCCGGGGATTTCACATCTGACTTAACAAACCGCCTGCGTGCGCTTTACGCCCAGTCATTCCG
+
CCCCCGGGGGGGGGGGGGGGGGGGGGGGGGGGGGGGGGGGGGGGDGGGEGGGGGGGGGGGGCGFGGGGGDGGGGGGGGGGGGGGGGGGG>GGGGGGGGGGGGGGGGGGGGGGGGGGGGGGGGGG?FDCEGGGGBFF;EFGGFGFGGGFFGGGGFGFF9EGGGGFFGG9EG6ECGC;ECGGGGGGGGGGGGGG>EGGCGGGGGG>>F7DGGGFBFGGGGGGFGFF1;6A<F>DGGGBFFGGD@<F*:B>GG*
@M03364:276:000000000-BLYN8:1:1101:3013:8925 2:N:0:1
GGACTACTAGGGTTTCTAATCCTGTTTGCTACCCATGCTTTCGAGCCTCAGCGTCAGTTACAGACCAGACAGCCGCCTTCGCCACTGGTGTTCTTCCATATATCTACGCATTTCACCGCTACACATGGAGTTCCACTGTCCTCTTCTGCACTCAAGTTTCCCAGTTTCCGATGCACTTCTTCGGTTGAGCCGAAGGCTTTCACATCAGACTTAAGAAACCGCCTGCGCTCGCTTTACGCCCAATAAATCCG
+
CCCCCGGGGGGGGGGGGGGGGGFFGGGGGGGGGGGGGGGGGGGGGGGGGGGGGGGGG<CFFGGGGGGGFGGGGGGGGGGGGGGGGGGGGGGGGGGGGGGGGGGGGGGGGGGGGGGGGGGEGGGGGGGF@FGGGGFFGGGGGCEGEFGGGGGGGGGGGGFFCED,AEGDGGGDGGFCDFGGGGDEEGE?,DEEGGGGG6FGFGGGFGFCGFDGGCF>FGGFA5*)-92?58A>9FGFFFGGGFFAFGCEGF:
@M03364:276:000000000-BLYN8:1:1101:16104:8949 2:N:0:1
GGACTACCGGGGTTTCTAATCCTGTTCGCTACCCATGCTTTCGAGCCTCAGCGTCAGTTACAGACCAGACAGCCGCCTTCGCCACTGGTGTTCTTCCATATATCTACGCATTTCACCGCTACACATGGAGTTCCACTGTCCTCTTCTGCACTCAAGTCTCCCAGTTTCCAATGCACTTCTTCGGTTAAGCCGAAGGCTTTCACATTAGACTTAAAAGACCGCCTGCGCTCGCTTTACGCCCAATAAATCCG
+
CCC<CFFFGGEGGGGGGGGFGGGGGGGGGGGGGGGGGGGGGGGGGFFGGGGGGGGGGFGGGGGGFFFGFGFGGGGGGGGGGGFGGGGGFEFFGGGGGDFFGGGCEGGGGGGGGGGGGCGEGGGG9FAFGGAFFC;EGGGGEGGGGGGGGFGFEF8EGC>FGFFGGGGGGGGGGCFGGGGGGEGGGGEFFGFECGGG5EDFCFGFFGFGDCGGGG>CFFF>>54:=A@BFFFFGGGFFFGGGFFFGGFFCG9
@M03364:276:000000000-BLYN8:1:1101:5305:8959 2:N:0:1
GGACTACTCGGGTTTCTAATCCTGTTTGCTCCCCACGCTTTCGAGCCTCAGTGTCAGTTACAGGCCAGAGAGCCGCTTTCGCCTCCGGTGTTCCTCCATATATCTACGCATTTCACCGCTACACATGGAATTCCACTCTCCTCTCCTGCACTCAAGTCTCCCAGTTTCCAATGCACACAATGTTTGAGCCCCGGCCTTTTACATCAGGCTTAAGAAACCCCCTGCGCTGCCTTTACGCCCAATAAATCCGG
+
CCCCCGGGCGGGGGGGGGGGGGGGGGAGGGGGGGGGGGGGGGGF8FGGG@@FFGGAFFG<<EFFFGGGGGGGGGGDCFFGGGGDGFEFGGGDFGGGFFGCFGGGGGGGGGGDGGGGGGGGGDFGFGGGGGGFFFGFGDCCGGGGGGDGGGGGG8@AEF9EFGCCG;CG==,@FGG8=D@8AB33EFF+7,+4++@CEBF7+;E+9DF*3**2=+2=DGF*/=)(()()();6;FG3)(*47:();>=5*)8
@M03364:276:000000000-BLYN8:1:1101:13646:8961 2:N:0:1
GGATTACTGGGGTTTCTAATCCTGTTTGCTCCCCACGCTTTCGCACCTCAGTGTCAGTATCAGCCCAGGTAGTCGCCTTCGCCACTGGTGTTCTTTCCTATATCTACGCATTTAACCGCTCCACAGGAAATTCCACTACCCTCTACCATAATCTAGCCTTCCAGTTTCGGATGCAGTTCCCACGTATAGCCCGTGGATTTCACATTCAACTTAACAAACCGCTTACGTGCTCTTTACGCCCATTTATTCC
+
<B9-,,;CE@FEF6;FG9CC9<FFDAF8<FF,,BCF7+6B,,@7,8+46CFCCC@FFFFA,C,,,,,,,:C@E@CF,CFGF7BEFCGFGGFBF,@,@,:,C,C@@C<DC,4CF,:,,88@++=,9,:=84?;,EF9@EF=,94+6CBD,44?C,E;,64,CDA9FDE=+@+>?EF,,77==9,36,36ED8DC+6:7>EGGFFF++++25++*257*;E5*9*)7;42(2)+4?@485*B/)(;+13<+1
@M03364:276:000000000-BLYN8:1:1101:27017:8963 2:N:0:1
GGACTACTCGGGTTTCTAATCCTGTTTGCTCCCCACGCTTTCGCACCTGAGCGTCAGTCTTTGTCCAGGGGGCCGCCTTCGCCACCGGTATTCCTCCAGATCTCTACGCATTTCACCGCTACACCTGGAATTCTACCCGCCTCTACCATACTCTAGCTGGCCAGTTTTGGATGCAGTTCCCAGGTTGAGCCCGGGGCTTTCACATTCAACTTAACCAACCACCTACGCGCGCTTTACGCCCAGTAACTCCG
+
CCCCCGGGGGGGGGGGGGGG<FGGGGGGGGGGGGGEGGGGGGGGCFEF@FF8CFGDEFE9FFGGG<CF<,@BGCGGCEFGFDGDB8:FFCFGGCFGG@FFGGGGGGFGGDFGCGFGGGGGGGGGFGGGFEFFGC9FG8+@CGEF3C,=,=DFGDDFGC,D8FGGGGG;D6,BE6DFGA7:,9D>FCG?EGGFCECC*:CC8>FFF:8+@CF:7+:>**8CD=>@EFFF0:):CGF<F6EEEBFF7C/4CC*
@M03364:276:000000000-BLYN8:1:1101:11914:8979 2:N:0:1
GGACTACAGGGGTTTCTAATCCTGTTTGCTCCCCACGCTTTCGCACCTCAGTGTCAGTATCAGTCCAGGTAGTCGCCTTCGCCACTGGTGTTCCTTCCTATATCTACGCATTTCACCGCTACACAGGAAATTCCACTACCCTCTACCATACTCTAGCTTGCCAGTTTTGGATGCAGTTCCCAGGTTGAGCCCGGGGATTTCACATTCAACTTAACAAACCACCTACGCGCGCTTTACGCCCAGTAATTCCG
+
CCCCCGGGGGGGGGGGGGGGGGGGGGGGGGGGGGGGGGGGGGGGGGGGGGGGGGGGGGGGFGGGGGGGGGGGGGDGGGGGGGGGGGGGGGGGGGEFEAFGGGGGGGGGGGGGGGGGGGGGGGGGGFFFFGGGGGGGFFFGGGGGGGFGGGGGGGGGGGGGGFGGFGGFGG?CE89EDFGFGFGGGGGGGGGGGGGGDEGGGGGGFFC9CFGGGC8FCDGF4:AD2A?E9;;:DGG9ADGGGEDFGGFFGG6
@M03364:276:000000000-BLYN8:1:1101:16421:9039 2:N:0:1
GGACTACCCGGGTTTCTAATCCTGTTTGCTCCCCACGCTTTCGCACCTGAGCGTCAGTCTTCGTCCAGGGGGCCGCCTTCGCCACCGGTATTCCTCCAGATCTCTACGCATTTCACCGCTACACCTGGAATTCTACCCCCCTCTACAAGACTCTAGCCTGCCAGTTTCGGATGCAGTTCCCAGGTTGAGCCCGGGGATTTCACATCCGACTTGACAGACCGCCTGCGTGCGCTTTACGCCCAGTAATTCCG
+
CCCCCGFGGGGGGGGGGGGGGGGGGGGGGGGGGGGGGGGGGGGFGGGGGFGGGGGGGGGGGGGGGGGGGGGGGGGGGGGGGGGGDGGGGGGGDGGGGGGFGGGGGFGGGGGGGGGGGGGGGGGGGGGGGCFGGGGGGGGGGGGFGGGGGGGGFGDGGGGGGGG8FGCDGGEGGGGGGGGG?9DFGGGGGGGGGGGGGGFGGG?7ACFGGGGGGFCFDFGC>EEFB@>FFF>EGGG<FFCGG>:FDDFAGG6
@M03364:276:000000000-BLYN8:1:1101:26201:9063 2:N:0:1
GGACTACTGGGGTATCTAATCCTGTTTGCTCCCCACGCTTTCGCACCTGAGCGTCAGTCTTTGTCCAGGGGGCCGCCTTCGCCACCGGTATTCCTCCAGATCTCTACGCATTTCACCGCTACACCTGGAATTCTACCCCCCTCTACAAGACTCTAGCCTGCCAGTTTCGGATGCAGTTCCCAGGTTGAGCCCGGGGATTTCACATCCGACTTGACAGACCGCCTGCGTGCGCTTTACGCCCAGTAACTCCC
+
CCCCCGGGGGGG:CFGGGGDCGDFFACEFGGGGGGCGGGGGDGGGGEGCFGGGGGGG9FFGGGGGGAFE7FFGEDGGEEGGGEFBEFFG7DFCGGGEFCFEE9@EGGFF:FDAFFGGGGGGGF8EE8D<FGCGGDFGG+>C6CFEFFGFCGCECC;FGG8D@@@FGA,3>*>>:EEEFGGFGGGGFDEE,?5:*1?*=FCCFGFFF5*1)1:CCG@64CF5=>0(<>E?E:D</9>FBGD5<()*:*.*9*
@M03364:276:000000000-BLYN8:1:1101:5743:9078 2:N:0:1
GGACTACCAGGGTTTCTAATCCTGTTTGCTCCCCACGCTTTCGAGCCTCAGTGTCAGTTACAGGCCAGAGAGCCGCTTTCGCCACCGGTGTTCCTCCATATATCTACGCATTTCACCGCTACACATGGAATTCCACTCTCCTCTTCTGCACTCAAGTCTCCCAGTTTCCAATGACCCTCCCCGGTTGAGCCGGGGGCTTTCACATCAGACTTAAGAAACCGCCTGCGCTCGCTTTACGCCCAATAAATCCG
+
CCCCCGGGGGGGGGGGGGGGGGGGGGGGGGGGGGGGGGGGGGGGGGGGGGGGGGGGGGGGGGFGGGGGGGGGGGGGGDGGGGEGGGGGGGGGGGGGGGGGGGGGGGGFE@F:FFGGGGGGGGGGGGGGFFGGFGGGGGGGGGGGGGGGGGGFGG8FGGGGGFFGFFGGGFGECFGGGFGGGCEEGGGGGFFGG5EEGCGGGGGGFGGG=CFFGGGGGGGCBGFFFFFFFFFEDGFFF?GGE::FGGFBCCC
@M03364:276:000000000-BLYN8:1:1101:22815:9078 2:N:0:1
GGACTACTGGGGTTTCTAATCCTGTTTGCTCCCCACGCTTTCGCACCTCAGTGTCAGTATCAGTCCAGGTAGTCGCCTTCGCCACTGGTGTTCCTTCCTATATCTACGCATTTCACCGCTACACAGGAAATTCCACTACCCTCTACCATACTCTAGCTTGCCAGTTTTGGATGCAGTTCCCAGGTTGAGCCCGGGGATTTCACATTCAACTTAACAAACCACCTACGCGCGCTTTACGCCCAGTAATTCCG
+
CCCCCFGGGGGGGGGGGGGGGGGGGGGGGGGGGGGGGGGGGGGGGGGGGGGGGGGGGGGGGGGGGFGGGGGGGGGGGGGGGGGEGGGGGGGGGGGGGGGGGGGGGGGGGGGGGGGGGGGGGGDG?FGAFDFGFGGGGGGGGGGGGGGGGGGGGGGGGGGGGGGGFGGG8EFGGGGFGGGGGGGGGGGGGGGGGGGGCEGFFFFFFGGGGGG<;FGGGFFFFGFD29))0?B>C33>FFGGG>@;FCA<CG6
@M03364:276:000000000-BLYN8:1:1101:2406:9091 2:N:0:1
GGACTACTCGGGTATCTAATCCTGTTTGCTCCCCACGCTTTCGCACCTGAGCGTCAGTCTTTGTCCAGGGGGCCGCCTTCGCCACCGGTATTCCTCCAGATCTCTACGCATTTCACCGCTACACCTGGAATTCTGCCCCCCTCTACAAGACTCTAGCCTGCCAGTTTCGGATGCAGTTCCCAGGTTGAGCCCGGGGATTTCACATTCAACTTAACATACCACCTACGTGCGCTTTACGCCCAGTAATTCCG
+
CCCCCFFF8CEE6CFFFFC@FGFFFEFFFGGCFGFGGFE7D<BF,8FFEFEFCECGGFGEF<FGGGFF8:@FFFCFFEGFGGGGGGF=F@FGE9;FGF<EFGFGFGCGGGG+FGEFGGGCGGGFF@FGG@FFFG,9,33>>@ED9EFD=D@8FEGFGFB:7,,@@;BA8C>CGGGGF:C7:9D>DFE7<>D8:=EGCCGCCCFGFCF>DGDFG7CF+0>C*<>:1=;)3>)>DDC<F:CCG@49709<7C>
@M03364:276:000000000-BLYN8:1:1101:9588:9125 2:N:0:1
GGACTACTCGGGTTTCTAATCCTGTTTGCTCCCCACGCTTTCGAGCCTCAGTGTCAGTTACAGGCCAGAGAGCCGCTTTCGCCTCCGGTGTTCCTCCATATATCTACGCATTTCACCGCTACACATGGAATTCCACTCTCCTCTCCTGCACTCAAGTCTCCCAGTTTCCAATGCACACAATGGTTGAGCCCCTGCCTTTTACATCAGACTTAAGAAACCACCTGCGCTCGCTTTACGCCCAATAAATCCGG
+
CCCCCGGGGGGGGGGGGGGGGGGGGGGGGGGGGGGGGGGGGGGGGGGGGGGGGGGGGGGGGGGGGGGGGGGGGGGGGGGGGGGGGGGGGGGGGGGGGGGFCFFGGDGGGGGGGGDGGDGGGGGGGGGGGFFFFGGGGGGGGGGGGGGGGGGGGGGGGGGGCFFGFGGGGGGGGG8FGGGGGF?FGGGGFG+AGGGGGGGGCGFFFGFCCFBFFCGCDGFGFGFED>BFDFFDGCGEE?EEG58F>CAC9C8
@M03364:276:000000000-BLYN8:1:1101:22183:9128 2:N:0:1
GGACTACTGGGGTTTCTAATCCTGTTTGCTCCCCACGCTTTCGAGCCTCAGTGTCAGTTACAGGCCAGAGAGCCGCTTTCGCCTCCGGTGTTCCTCCATATATCTACGCATTTCACCGCTACACATGGAATTCCACTCTCCTCTCCTGCACTCAAGTCTCCCAGTTTCCAATGCACACAATGGTTGAGCCACTGCCTTTTACATCAGACTTAAGAAACCACCTGCGCTCGCTTTACGCCCAATAAATCCGG
+
CCCCCGGGFFGGGGGAFGGGGFGGGGGGGGGGG@FGDGGGFGG?ECFEGGGGGGCFGGGGFGGDGEGGGGGGGGGE@FFFGCFGGGGDFCFGDFGCFFAEFFDDGFFFCGGDFFGGGEEGGGEGGGGGFF?FFGGGGFGGGFGGG8E8=4>DFGGGFGGGFGCCDDDAFCFFGFG=FGD=DEE;FEGG,DFCC?9DGG9FF:EECGFGGGG+=88F*9:CF5A>@42?D4B8C8FED2=EGF@4CGF<F)2
@M03364:276:000000000-BLYN8:1:1101:9559:9147 2:N:0:1
GGACTACTGGGGTATCTAATCCTGTTTGCTCCCCACGCTTTCGAGGCTCAGTGTCAGTTACAGGCAAGAGAGCCGCTTTCGCCTCCGGTGTTCCTCCATATATCTACTCATGTCACCGCTACACAGGAAGTTCCACTCCCCTCTACCATACTCTAGCTCGCCAGTTTTGGATGCAGTTCCCAGGTTGAGCCCGGGGATTTCACATTCAACTTAACAACCCACCTACGCGCGCTTTCCGCCCAGTAATTCCC
+
CCCCC<EF<@,@F76@CF6E@<@,6C<@,CF,DBF+@F,,C@FCC+7;CCCCFEG,,;@CFEAFE,6669,,6C+7@F@,C,@:6BFG6F6C,:E9445,,,@,45,,95A,CF9EF@4@4@FG9EF,9,AFG<;AE8,EEE489>E,,@@D=,EAFC,+3BE6,@,,@+,3,8,7ED=E<CEBF9F?,,@+@5BEG>?C:75=++++=D+;2B7=:*8*/=4-()-:.)):CD*)2,3*:>:):*8)*:*
@M03364:276:000000000-BLYN8:1:1101:13472:9166 2:N:0:1
GGACTACCGGGGTTTCTAATCCTGTTTGCTCCCCACGCTTTCGCACCTGAGCGTCAGTCTTTGTCCAGGGGGCCGCCTTCGCCACCGGTATTCCTCCAGATCTCTACGCATTTCACCGCTACACCTGGAATTCTACCCCCCTCTACAAGACTCTAGCCTGCCAGTTTCGAATGCAGTTCCCAGGTTGAGCCCGGGGATTTCACATCCGACTTGACAGACCGCCTGCGTGCGCTTTACGCCCATTAATTCCG
+
CCCCCGGGGGGGGGGGFGFGGGGGGGGGGGGGGGGGGGGGGGGGGGGGGGGGGGGGGGGGGGGGGGGGGGGGGGGGEGGGGGEGGGGGGGGGGGGGGGGDFGGGGGGGGGGGGGGGGGGGGGGGFGGGGGGGGGGC9EFGGGGGGGGGGGGGGGGGGGFDGGGGGGGGGGGGFFGFGGGGGGFFGGGGGGGGG=CCCGFGGCCFCGGGDGGGGGGGFGGF>=B?FFFF07BB)99<F?GGG.(0:7/6CF2
@M03364:276:000000000-BLYN8:1:1101:17591:9179 2:N:0:1
GGACTACCGGGGTATCTAATCCTGTTTGCTCCCCACGCTTTCGCACCTGAGCGTCAGTCTTTGTCCAGGGGGCCGCCTTCGCCACCGGTATTCCTCCAGATCTCTACGCATTTCACCGCTACACCTGGAATTCTACCCCCCTCTACAAGACTCTAGCCTGCCAGTTTCGGATGCAGTTCCCAGGTTGAGCCCGGGGATTTCACATCCGACTTGACAGACCGCCTGCGTGCGCTTTACGCCCAGTAATTCCG
+
CCCCCGGGGGGGGGGGGGGGGGGGGGGGGGGGGGGGGGGGGGGGGGGFFGEGGGGGGGGGGGGGGGGGGGGGGGGGGGGGGGGGGGGGGGGGGGGGGGGGGGGGGGGGGGGGGGGGGGGGGGGGGGGGGGFGGGGGGGGGGGGFFGGGGFGGGFFFGGGGGGGGGGGGGGGGGFFGGGGGFFG>FGFFFGG:CGGGGGGGFFGFFGGD*589>7DFF7FGFGB(4:0)-87.>7<<FFGGGF:FG=4:FC0
@M03364:276:000000000-BLYN8:1:1101:16121:9184 2:N:0:1
GGACTACCAGGGTATCTAATCCTGTTTGCTCCCCACGCTTTCGCACCTCAGTGTCAGTATCAGTCCAGGTAGTCGCCTTCGCCACTGGTGTTCCTTCCTATATCTACGCATTTCACCGCTACACAGGAAATTCCACTACCCTCTACCATACTCTAGCTTGCCAGTTTTGGATGCAGTTCCCAGGTTGAGCCCGGGGATTTCACATTCAACTTAACAAACCACCTACGCGCGCTTTACGCCCAGTAATTCCG
+
CCCCCGGGGGGGGGGGGGGGGGGGGGGGGGGGGGGGGGGGGGGGGGGGGGGGGGGGGGGGGGGGGEGGGGGGGGGGGGGGGGGGGGGGGGGGGGGGGGGGGGGGGDF?FEGGGGGGGGGGGGGGGGGGGGGGGGGGGGGGGGGGDGGFGGGFFFGGGGEGCFGGCFEFGGGGGGGGCGGGGFGGGFFGGGGGGGGGGGGGGGFGFDDFGGGGGGGGFGGCF5ADBFF4>B?49<FF6?GGGFFFGCFEGG9
@M03364:276:000000000-BLYN8:1:1101:19297:9192 2:N:0:1
GGACTACTAGGGTTTCTAATCCTGTTCGCTACCCATGCTTTCGAGCCTCAGCGTCAGTTACAGACCAGACAGCCGCCTTCGCCACTGGTGTTCTTCCATATATCTACGCATTTCACCGCTACACATGGAATTCTACCCCCCTCTACAAGACTCTAGCCTGCCAGTTTCGGATGCAGTTCCCAGGTTGAGCCCGGGGATTTCACATCCGACTTGACAGACCGCCTGCGTGCGCTTTACGCCCAGTAATTCCG
+
CCCCCGGGGGGGGGGGGGGGGGGGGGGGGGGGGGGGGGGGGGGFGGGGGGGGGGGGGFFGGGGGGGGGGGGGGGGGGGGGGGGGGGGFFGGGGGGFGGGGGGGGFGGGGGEDF?AFGDGGGGGGGGGGFGGGGGGGGGGGGGGGGGGGGFGGGGGAFGGGGGGGGGGG6C6EGGAFGGGGGGCFFGGGGGGFGDGDGGGFGFGGFGGGGGCDDGGFGGFFEGE?<F6A6>EFGGGFFBEDGFB?GC@>GF9
@M03364:276:000000000-BLYN8:1:1101:27298:9243 2:N:0:1
GGACTACAAGGGTTTCTAATCCTGTTTGCTCCCCACGCTTTCGCACCTCAGTGTCAGTATCAGTCCAGGTAGTCGCCTTCGCCACTGGTGTTCCTTCCTATATCTACGCATTTCACCGCTACACAGGAAATTCCACTACCCTCTACCATACTCTAGCTTGCCAGTTTTGGATGCAGTTCCCAGGTTGAGCCCGGGGATTTCACATTCCACTTAACAAACCACCTACGCGCGCTTTACGCCCAGTAATTCCG
+
CCC9CEGGGGGGEFEGGGEFCGGGGGGGGGGDFGG+@FGGGGGGCCFGGGFCFFGF9CEFGCEEGGGG8FGFEEFGGEGG7EFEEFGGGGGFFFG?<EFGGGGAEFFG7,?=FFF<F@EEFFFD9E,A,9CFA?FDFG,9EFG6FGADDCC9D;=;EGCGGGG,,8,63@@EGGFDG8@CDFF6@D8DEC=+@:CE+6>E;ECCA+5++=CF++5=FG8FAGDDFFA>=B)475CCFD5*>>@ACF8)1+0
@M03364:276:000000000-BLYN8:1:1101:19197:9255 2:N:0:1
GGACTACTCGGGTTTCTAATCCTGTTTGCTCCCCACGCTTTCGAGCCTCAGTGTCAGTTACAGGCCAGAGAGCCGCTTTCGCCTCCGGTGTTCCTCCATATATCTACGCATTTCACCGCTACACATGGAATTCCACTCTCCTCTCCTGCACTCAAGTCTACCAGTTTCCAATGCATACAATGGTTGAGCCACTGCCTTTTACACCAGACTTAAGAAACCACCTGCGCTCGCTTTACGCCCAATAAATCCGG
+
CCCCCGGGFEGGGGEFFGGGGGGGGGGGGGG@FGGFGGGGGGGGGGGGCFGEFGGGGGFFGGGFGGGGGGCEGGGGDGGFGGGGGFEGGGGDGGGGGCAFGGGGGGGGGGGGGGFGFFGC7FDF9EGGFFGGGFGAFFFG?FGG8EDEGG,+6@DGEDGGGGG?9D=E:=9;EGG8FGGG=DG;;CFFG8EECFGGFFAEGCFCFFFGDFCC>FGFGFFCFGFF=?AA=5)/?*=CEF5CE:@FCFF?DGC
@M03364:276:000000000-BLYN8:1:1101:10814:9255 2:N:0:1
GGACTACTCGGGTTTCTAATCCTGTTTGCTCCCCACGCTTTCGAGCCTCAGTGTCAGTTACAGGCCAGAGAGCCGCTTTCGCCACCGGTGTTCCTCCATATATCTACGCATTTCACCGCTACACATGGAATTCCACTCTCCTCTCCTGCACTCAAGTCTACCAGTTTCCAATGCATACAATGGTTGAGCCACTGCCTTTTACACCAGACTTAATAAACCACCTGCGCTCGCTTTACGCCCAATAAATCCGG
+
CCCCCGGGGGGGGGGGGFGGGGGGGGGGGGGGGGGGGGGGGGGGGGGGGGFGGGGGGGGGGGGGGGGGFFGGGGGGGGGGGGGGGGGGGGGGGGGGGGGGGGGDFGGGGGGGGG9FFGGGGGFCGGGGGGGGFFEEFGGGGGGGG@EFGGGGGGGGFDFFGFFGGGGGGGGGGGGGGGGCFD8EGEGGGFCFGFGGGGGF7?FG5C55CDFFC@DCGF6,:5A=B5:9AEFFGC+859:@E38;FGF<451
@M03364:276:000000000-BLYN8:1:1101:8460:9268 2:N:0:1
GGACTACACGGGTTTCTAATCCTGTTTGCTCCCCACGCTTTCGCACCTGAGCGTCAGTCTTTGTCCAGGGGGCCGCCTTCGCCACCGGTATTCCTCCAGATCTCTACGCATTTCACCGCTACACCTGGAATTCTACCCCCCTCTACAAGACTCTAGCCTGCCAGTTTCGGATGCAGTTCCCAGGTTGAGCCCGGGGATTTCACATCCGACTTGACAGACCGCCTGCGTGCGCTTTACGCCCAGTAATTCCG
+
CCCCCGGGGGGGGGGGGGGGGGGGGGGGGGGGGGGGGGGGGGGGGGGFEFGGGGGGGGGGGGGGGGGGGGGGGGGGGGGGGGGGGGGGGGGGGGGGGGGGGGDGGGGGGEECFGGGGGGGGGGGGGGGGGGGGGGGGDFGGGGGGGGGGGGGGGGGGCDGGGGGGGGGGCCGECGGGGGGCDFFC>8EFGGFGDGG5BFGGGGFFGGDDGDGFCFFGGGC5CDFFF9D?::@DCG)98:EE58F>CFAGF6
@M03364:276:000000000-BLYN8:1:1101:11538:9277 2:N:0:1
GGACTACTGGGGTTTCTAATCCTGTTTGCTCCCCACGCTTTCGAGCCTCAGTGTCAGTTACAGGCCAGAGAGCCGCTTTCGCCTCCGGTGTTCCTCCATATATCTACGCATTTCACCGCTACACATGGAATTCCACTCTCCTCTCCTGCACTCAAGTCTCCCAGTTTCCAATGCACACAATGGTTGAGCCACTGCCTTTTACATCAGACTTAAGAAACCACCTGCGCTCGCTTTACGCCCAATAAATCCGG
+
CCCCCFGGGGGGGGGGGGGGGGGGGGGGGGGGGGGGGGGGGGGGGGGGGGGGGGGGGGGGGGGGGGGGGGGGGGGGGGGFGGGGGGGGGGGGGGGGGGGGGGGGGGGGGGGGGGGGGGGGGGGGGGGGGGGGGFFGGGEEGGGGFGGGGGGGGGFFGGGGGFGGGGGGGGGGGGCGGGG?9DGGGGGGFGGGEGGGGGGGFGFCFGGCFFGFF7CFGFFF>EF2@B2?AEF:CF7CADDGG3/0CFFC*22
@M03364:276:000000000-BLYN8:1:1101:15020:9290 2:N:0:1
GGACTACCGGGGTTTCTAATCCTGTTTGCTCCCCACGCTTTCGCACCTGAGCGTCAGTCTTTGTCCAGGGGGCCGCCTTCGCCACCGGTATTCCTCCAGATCTCTACGCATTTCACCGCTACACCTGGAATTCTACCCCCCTCTACGAGACTCAAGCTTGCCAGTTTCAAATGCAGTTCCCAGGTTGAGCCCGGGGATTTCACATCTGACTTGACAGACCGCCTGCGTGCGCTTTACGCCCAGTAATTCCG
+
CCCCCGGGGGGGGGGGFFGGGGGGGGGGGGGGGGGGGGGGGGGGGGGGFFGGGGGGGGGGGGGGGGGGGGGDGGGGGGGGGGGEGGGGGGGGGGGGGGGGGGGCEGGGGGGGGGGGGGGGGGGGGGGGGGGGGGGGCFG:@EGGGGFGGGGGGGEFGGGGFFFGFFGG@CFFGGGGFCEG?EGGGBF6CFGFC5BGCEGGGF7++;@FFC>77CC1=CG58=D03)(8:BFBDGGFF1CCCD?FF:@2702
@M03364:276:000000000-BLYN8:1:1101:19037:9293 2:N:0:1
GGACTACAGGGGTTTCTAATCCTGTTTGCTCCCCACGCTTTCGCACCTCAGTGTCAGTATCAGTCCAGGTAGTCGCCTTCGCCACTGGTGTTCCTTCCTATATCTACGCATTTCACCGCTACACCTGGAATTCTACCCCCCTCTACAAGACTCTAGCTGACCAGTTTCAAATGCAGTTCCCAAGTTAAGCTCGGGGATTTCACATCTGACTTAATCAACCGCCTGCGTGCGCTTTACGCCCAGTAATTCCG
+
CCCCCFGGGGGGGGGGGGGGGGGGGGGGGGGGFGGGGGGGGGGGGGGGGGGFFFGGGGGGGFECFGGGGFGGGGGGGGGGGEGGGGGGGGGEFFGGGGGGGFFGGGGFGEEGGGGGGGGCFFFFGF8F<EFGGGGFFGDCEGCFFGDGCCDFF9E=3ED9EGFGGGGGFFDFFGGGGG8CCFF?FFGGGC@,A86878FC;<,5BFGGGGCCFFFF+C6FD>B@FF@E=?4BGGGEF0BCGB0977A?CF<
@M03364:276:000000000-BLYN8:1:1101:19092:9350 2:N:0:1
GGACTACAGGGGTATCTAATCCTGTTTGCTCCCCACGCTTTCGAGCCTCAGTGTCAGTTACAGGCCAGAGAGCCGCTTTCGCCTCCGGTGTTCCTCCATATATCTACGCATTTCACCGCTACACATGGAATTCCACTCTCCTCTCCTGCACTCAAGTCTCCCAGTTTCCAATGCACACAAGGGTTGAGCCCCTGCCTTTTACATCCGACTTAAGAAACCACCTGCGCTCGCTTTACGCCCAATAAATCCGG
+
CCCCCGGCFGGGGGGGGGGFCFGFGGGGGGGFDFGGDEGGGGGGFGGFEGG<@<FFGGGCCFGGGGCEE@EFG<FF+BFACECBEGGGCEGGG,@<F,5,FFFGGGGGGCFFGG9BFFDEGEGG94AEFGGFBFFGFGDGGF43,,,64DFGGGFGE93=ED8=FEGG,E,36B,,,16@6>EGGDFC?C++++,@9DCGFFGGF*;CGDC878+2;DFCFEF9BB2)5?45/C7CD08EC>347+39FDG
@M03364:276:000000000-BLYN8:1:1101:28974:9361 2:N:0:1
GGACTACTCGGGTTTCTAATCCTGTTTGCTCCCCATGCTTTCGCACCTCAGTGTCAGTATCAGTCCAGGTAGTCGCCTTCGCCACTGGTGTTCCTTCCTATATCTACGCATTTCACCGCTACACAGGAAATTCCACTACCCTCTACCATACTCTAGCTTGCCAGTTTTGGATGCAGTTCCCAGGTTGAGCCCGGGGATTTCACATTCAACTTAACAAACCACCTACGCGCGCTTTACGCCCAGTAATTCCG
+
@CCCCG8FFFGGEFGFGGGGGGGGGGGGGG<FGGG,EEEFGGGDGG7AEEFFDG9EFFGCFFGEFGGGGGGGGCFGGGGGGGCEFGGGFGGGGFGFGFEGAFED9?FFGEGEFGGFGG7=FCGF@FGGGGFGGGFFGGG8E=DFFFG8EGGFGFEGDF;BFGFFAF9D?EFGGGGGGGGGGGGGGDEGFG,==+>EE8D6CCCFF+<;@DCGGF7?FFFGFFFBE*<A)?BA49<C+(3:CD<FGCC5>74
@M03364:276:000000000-BLYN8:1:1101:23963:9363 2:N:0:1
GGACTACAGGGGTTTCTAATCCTGTTTGCTCCCCACGCTTTCGCACCTCAGTGTCAGTATCAGTCCAGGTAGTCGCCTTCGCCACTGGTGTTCCTTCCTATATCTACGCATTTCACCGCTACACAGGAAATTCCACTACCCTCTACCATACTCTAGCTTGCCAGTTTTGGATGCAGTTCCCAGGTTGAGCCCGGGGATTTCACATTCAACTTAACAAACCACCTACGCGCGCTTTACGCCCAGTAATTCCG
+
CCCCCGGGGGGGGGGGGGGGGFGGGGGGGGGGFGGGGGGGGGGGGGGGGGGGGGGGGGGGGGGGGGGGGGGGGGGGGGGGGGGGEGGGGGGGGGGCGFGGGGGGGFFGGGGGGGGGGGDEGGFGGGGGGGGCFA@?EFGFGGGGGGG8EGF9DFFCGGGGGGFGFGGGGGD9=FGGGGGGFFFFGGGGGGCDCCEGDGDGFFGGFGGGGGGGGGGF>CGGAFFFFFFB>>4>DGGFFFGGDE@AF>A3@;*
@M03364:276:000000000-BLYN8:1:1101:21290:9383 2:N:0:1
GGACTACTAGGGTTTCTAATCCTGTTTGCTCCCCACGCTTTCGCACCTCAGTGTCAGTATCAGTCCAGGTAGTCGCCTTCGCCACTGGTGTTCCTTCCTATATCTACGCATTTCACCGCTACACATGGAGTTCCACTGTCCTCTTCTGCACTCAAGTCTCCCAGTTTCCAATGCACTTCTTCGGTTAAGCCGAAGGCTTTCACATTAGACTTAAAAGACCGCCTGCGCTCGCTTTACGCCCACTAAATCCG
+
CCCCCCGGGGGGGGGDFECFFF@FFFGGFGGGGGGEGGGGGGGECGGGGGFCEGD9FGFE<AFGFGFGFFG@EGFGGGGGGGGGDGCEGGCCFGGAFEFGGGGGGGFEGEDGG9EEGFEGGGGFCGFGFGGGGFGGGFDDCGGGGG;,C;>DGGGFGGGCFGGGGFGGGFFFGGGG8DDFGGGGGGEFF,,6CCBCE>67C7@9CCCFC+?CF7>8FDFA*@?5-@9?=9))/?**=(::*5()*;)9CC9
@M03364:276:000000000-BLYN8:1:1101:9814:9385 2:N:0:1
GGACTACTGGGGTTTCTAATCCTGTTTGCTCCCCACGCTTTCGAGCCTCAGCGTCAGTTACAGGCCAGAGAGCCGCTTTCGCCTCCGGTGTTCCTCCATATATCTACGCATTTCACCGCTACACATGGAATTCCACTCTCCTCTCCTGCACTCAAGTCTCCCAGTTTCCAATGCACACAATGGTTGAGCCACTGCCTTTTACATCAGACTTAAGAAACCACCTGCGCTCGCTTTACGCCCAATAAATCAGG
+
CCCCCGGGCCFGFE;EC@CAFEFFGGFGGGGCFBCCFG7FFGGFFDCEGGG,CFGCFGGGFAGFGGEGG@C:CF@F+BFFGGG:FBCFBFGGFFFGGEAFEFFFGCFFGGGGCFFFG:=EFGGG>F?FGFGEFGAF,>DE@EFFGGCEBEGDC,DD@D>=>D,>FGGAAEGADCF8EDGGGF?F@CEFD,,@7,9:9>9AFFCFF+;CF5B+B2@7?F<?FG4>DFF?@6DAD4=>BFGEEF(/2;1<202
@M03364:276:000000000-BLYN8:1:1101:25916:9399 2:N:0:1
GGACTACCGGGGTATCTAATCCTGTTTGCTCCCCACGCTTTCGAGCCTCAGTGTCAGTTACAGGCCAGAGAGCCGCTTTCGCCTCCGGTGTTCCTCCATATATCTACGCATTTCACCGCTACACATGGAATTCCACTCTCCTCTCCTGCACTCAAGTCTCCCAGTTTCCAATGCACACAATGGTTGAGCCACTGCCTTTTACATCAGACTTAAGAAACCACCTGCGCTCGCTTTACGCCCAATAAATCCGG
+
CCCCCGGGGGGDGGGGGGGGGGGGGGGGGGGGGGGGGGGGGGGGGGGGGGGGGGGGGGGGGGGGGGGGGGGGGGGGGGGGGGFCFFGGGGGGGGGGFGGGGGGGGGGGGGGGGGGGGE:EDFGGGFGGFFGGGGGGCDGGGGGFGGGGGGGFFGGG;B@@EGGGGGGGGGFGGGGGGGGGGAFGGGCGFGGGGGGGGEF7EGGGFCGFFGF>CDCFDGGGFGFFFABB=DEEFGGFFFGGGFFFGGF3FGC
@M03364:276:000000000-BLYN8:1:1101:21355:9409 2:N:0:1
GGACTACTAGGGTATCTAATCCTGTTTGCTCCCCACGCTTTCGAGCCTCAGTGTCAGTTACAGGCCAGAGAGCCGCTTTCGCCTCCGGTGTTCCTCCATATATCTACGCATTTCACCGCTACACATGGAATTCCACTCTCCTCTCCTGCACTCAAGTCTCCCAGTTTCCAATGCACACAATGGTTGAGCCACTGCCTTTTACATCAGACTTAAGAAACCACCTGCGCTCGCTTTACGCCCAATAAATCCGG
+
CCCCCGGGGGGGGGGGGGGGGGGGGGGGGGGGGGGGGGGGGGGGGGGGGGGFGGGGGGGGGGGGGGGGGGGGGGGGEFFGGGEGGGGGGGEGGGGGGGGGGFFGGGGGGGGGGGGGGGGGGGGGGGGGFFFGGDGGGGFFGGGGGFFGCFGGGGGGGGFGGGGGGGGGCFGGGGGGGGGGGGCFGGGFGFGGGGGGGFGFGGGGFG6CGGFGGFDFFFGGFGFBDF=52BFD<FGFF98EGFFFGDF<C<C
@M03364:276:000000000-BLYN8:1:1101:28508:9434 2:N:0:1
GGACTACAAGGGTATCTAATCCTGTTTGCTCCCCACGCTTTCGAGCCTCAGTGTCAGTTACAGGCCAGAGAGCCGCTTTCGCCTCCGGTGTTCCTCCATATATCTACGCATTTCACCGCTACACATGGAATTCCACTCTCCTCTCCTGCACTCAAGTCTCCCAGTTTCCAATGCACACAATGTTTGAGCCACTGCCTTTTACATCAGACTTAAGAAACCACCTGCGCTCGCTTTACGCCCAATAAATCCGG
+
CCCCCFGGGGGGGGGGGGGFGGGGGGGGFGGGGGGGGGGGGGGGGGGGGGGGGFFGGGGGGGAFGCDFGGFGGGGGGEEGGEEGGGGGGGGGFGGFFGGGGFFGGGGGGG,CFGGGFGGGGGGFGGGGFCEFFFGGGGGGGGGGGGGGGFGDD8@8FFGGDBFGDFGGGGDFFFEFCGC6=E3@=BCFG@EGGCF?CAD7CDGGFCG7CFGGG7CFGG>EFEFFFF>FAFFEFF88)5CEE:88>7=CGDD
@M03364:276:000000000-BLYN8:1:1101:5902:9448 2:N:0:1
GGACTACCGGGGTTTCTAATCCTGTTTGCTCCCCACGCTTTCGAGCCTCAGTGTCAGTTACAGGCCAGAGAGCCGCTTTCGCCTCCGGTGTTCCTCCATATATCTACGCATTTCACCGCTACACATGGAATTCCACTCTCCTCTCCTGCACTCAAGTCTACCAGTTTCCAATGCATACAATGGTTGAGCCACTGCCTTTTACACCAGACTTAATAAACCACCTGCGCTCGCTTTACGCCCAATAAATCCGG
+
CCCCCGGGGGGGGGGGGGGGGGFGGGGGGGGGGGGGGGGGGGGGGGGGGGGGGGGGGGGGGGGGGGGGGFGGGGGGGEGGGGFGGGG7FFGGGGGGEEGGGGGDEGFDEGGGGGGGFCFGGDGGGGGGGGGGGGGGGGGGGGGFGGGGGGGGGGG?FGGGGGG8>EGGGFGGFFGGGCDFFCDFGG?FGFFFGGGGGGGGGGGGFDFCGGFGGGCF+:,=?EF@FEB)5?AACCGFF?8EG3@FGDCE*:C
@M03364:276:000000000-BLYN8:1:1101:19517:9448 2:N:0:1
GGACTACAGGGGTTTCTAATCCTGTTTGCTCCCCACGCTTTCGCACCTCAGTGTCAGTATCAGTCCAGGTAGTCGCCTTCGCCACTGGTGTTCCTTCCTATATCTACGCATTTCACCGCTACACATGGAATTCCACTCTCCTCTCCTGCACTCAAGTCTACCAGTTTCCAATGCATACAATGGTTGAGCCACTGCCTTTTACACCAGACTTAATAAACCACCTGCGCTCGCTTTACGCCCAATAAATCCGG
+
CCCCCGGGGGGGGGGGGGGGGGGGGGGGGGGGGGGGGGGGGGGGGGGGGGGGGGGGGGGGGGGGGGGGGGGGGGGGGGGGGGGGGGGGGGGGGGGGGGGGGGGEFGGGGGGGGGGGGGGGGGGFFGGGGGGGGGGGGGGGGGGGGGGGGGGGGGGGGGGGGFGGGGGGGGFFGGGGGGGGGGGGGGFCG>8DEFDGGGGGGGGGFGGGGGGG7@FGGF8C?EFBDEFEDBBFGG>CE2=BEFDFGGFFFGD
@M03364:276:000000000-BLYN8:1:1101:13963:9453 2:N:0:1
GGACTACCAGGGTTTCTAATCCTGTTTGCTCCCCACGCTTTCGCACCTCAGTGTCAGTATCAGTCCAGGTAGTCGCCTTCGCCACTGGTGTTCCTTCCTATATCTACGCATTTCACCGCTACACAGGAAATTCCACTACCCTCTACCATACTCTAGCTTGCCAGTTTTGGATGCAGTTCCCAGGTTGAGCCCGGGGATTTCACATTCAACTTAACAAACCACCTACGCGCGCTTTACGCCCAGTAATTCCG
+
CCCCCGGGGGGGGGGGGGGGGGGGGGGGGGGFGGGGGGGGGGGGGGGGGGGGGGGGGGGGF9FGGGGGGGGGGGGGGGGGGGGEGGFFFGGGGGGGGFFGFFGGGG<<FEGGGGGGGGEEGGGGGFDGGGGGAFDGFGGFGGFDGGCFFDGFFDFGGGDG7EF?FFG98C?9=DFFGFFFCGGGG@@FDDFEGGGG6CCEGFGG9CFGGFGFFGGGF>FCFGFF@6A49BFFGCFFF0ECE>@AGDFFGG*
@M03364:276:000000000-BLYN8:1:1101:20746:9461 2:N:0:1
GGACTACCAGGGTTTCTAATCCTGTTTGCTCCCCACGCTTTCGCACCTGAGCGTCAGTCTTTGTCCAGGGGGCCGCCTTCGCCACCGGTATTCCTCCAGATCTCTACGCATTTCACCGCTACACCTGGAATTCTACCCCCCTCTACAAGACTCTAGCCTGCCAGTTTCGGATGCAGTTCCCAGGTTGAGCCCGGGGATTTCACATCCGACTTGACAGACCGCCTGCGTGCGCTTTACGCCCAGTAATTCCG
+
CCCCCGEFGGGGGFEGGGGGGGGGGGGGGGFGGGGGGGGGGGGGGGGGGGGGGGGGGGFFGGGGGGGGGGGGGGGG>CEEFFEEGGGGGGG9FFGGGGGGGGGGGGGGGGFGGGGGGF@CFFGGFFGGGGGFGGGGFGGGDEGFFGGGGGGGGGGAFGGGGFGGGGFGEGDEEFGGGGG7DFGGGGGGGGGGDGGGDGGGGGCFC7FGGCDGFGGGDGDGDG@:BF>BB3>>DG:<=:ECCD:FGG4ACD>
@M03364:276:000000000-BLYN8:1:1101:15604:9469 2:N:0:1
GGACTACTCGGGTTTCTAATCCTGTTTGCTCCCCACGCTTTCGAGCCTCAGTGTCAGTTACAGGCCAGAGAGCCGCTTTCGCCACCGGTGTTCCTCCATATATCTACGCATTTCACCGCTACACATGGAATTCCACTCTCCTCTCCTGCACTCAAGTCTACCAGTTTCCAATGCATACAATGGTTGAGCCACTGCCTTTTACACCAGACTTAATAAACCACCTGCGCTCGCTTTACGCCCAATAAATCCGG
+
CCCCCGGGGGGGGGGGGGGGGGGGGGGGGGGGGGGGGGGGGGGGGGGGGGGGGGGGGFGGGGGFGGGGGGGGGGGGGGGGGGGGGGGGDGGGGGGGGGGGGGGGGGGGGGGGGGGGGGGGGGGGGGGGGGGGGGGGGGGGGGGGGGFGGGGGGGGGGGGGGGGGFGFGGFFAEGGGGGG?DBFCGGGGGF,@FGGGEGGGGGGGFFF>FFGGGGGGGGCGFGFFFEBF=4?89CFFFFGGC5(;>FFEGC>
@M03364:276:000000000-BLYN8:1:1101:12877:9472 2:N:0:1
GGACTACAGGGGTTTCTAATCCTGTTTGCTCCCCACGCTTTCGCACCTGAGCGTCAGTCTTTGTCCAGGGGGCCGCCTTCGCCACCGGTATTCCTCCAGATCTCTACGCATTTCACCGCTACACCTGGAATTCTACCCCCCTCTACAAGACTCTAGCCTGCCAGTTTCGGATGCAGTTCCCAGGTTGAGCCCGGGGATTTCACATCCGACTTGACAGACCGCCTGCGTGCGCTTTACGCCCAGTAATTCCG
+
CCCCCGGGGGGGGGGGGGGGGGGGGGGGGGGGGGGGGGGGGGGGGGGGGGGGGGGGGGGGGGGGGGGGGGGDGGGGGGGGGGGGGGGGGGGGGGGGGGGC=FFGGGGGGGGGGGGGGGGGGGGGGGGGGGGGGGGGGGEGGGGGGGGGGGGGGGGGGGGGGGGGGGGGE>EGGGGGGGGGGGGGGGGGGGGGGEGGDGGGGGGGFGGDGDGDGFGFGGGGF=B:?FBFFFFFGG<>?0AEGFBFGGFBGG7
@M03364:276:000000000-BLYN8:1:1101:27776:9486 2:N:0:1
GGACTACCGGGGTTTCTAATCCTGTGTGCTCCCCACGCTTTCGCACCTCAGTGTCAGTATCAGTCCAGGTAGTCGCCTTCGCCACTGGTGTTCCTTCCTATATCTACGCATTTCACCGCTACACAGGAAATTCCACTACCCTCTACCATACTCTAGCTTGCCAGTTTTGGATGCAGTTCCCAGGTTGAGCCCGGGGATTTCACATTCAACTTAACAAACCACCTACGCGCGCTTTACGCCCAGTAATTCCG
+
BC-AC<EFEEGGGGGFGGGGGFGGG,EFG9EEFGFCFGGGGEEGGGGFGGGGGGGGDEGGGGGGGFFFGGFCGGGGGG7FFCF:FCFGCEFFGCGCGFGDGGGGGFFFGEG7FFFG?48@CEFGFEFCBFGGG,,C>FGG8EF?9ED,C=8+@D;AFF;D7>DFFE;CFGGCCGGGGGFFGGGFFF:?E@DFE+@E9*8,5BFGCC@@:F9FG7+5*4;=;5>B=)2?@BD:C**9AD>*1>;67++.>:*
@M03364:276:000000000-BLYN8:1:1101:23401:9486 2:N:0:1
GGACTACCGGGGTTTCTAATCCTGTTCGCTACCCATGCTTTCGAGCCTCAGCGTCAGTTACAGACCAGACAGCCGCCTTCGCCACTGGTGTTCTTCCATATATCTACGCATTTCACCGCTACACATGGAATTCCACTCTCCTCTCCTGCACTCAAGTCTCCCAGTTTCCAATGCACACAATGGTTGAGCCACTGCCTTTTACATCAGACTTAAGAAACCACCTGCGCTCGCTTTAAGCCCAATAAATCCGG
+
CCCCCGGGDGGCEFGGGGGGDGGGGGFGDGECFGCCFGGGGGGCECFGGFGFGGGGGGGGGGGGFGGGG<FGGGDEGGEGFGGGGGGGGGGGGGDGGA<FGDFGGGGC>CEGGGGGGGGGGGGGGGGFEFGGG9EFGEEGGGGGGGFFGFGFGDGG@@DDFF?FGGFC:BEFGGGGGGG?GGGGC@86,>,D7:B@<EG7@C,?;+4**9B<8C+:*9,1:EF2B?()(655CF7)1.CG5:34FGA?G3D
@M03364:276:000000000-BLYN8:1:1101:5330:9496 2:N:0:1
GGACTACTAGGGTATCTAATCCTGTTTGCTCCCCACGCTTTCGAGCCTCAGTGTCAGTTACAGGCCAGTGAGCCGCTTTCGCCTCCGGTGTTCCTCCATATATCTACGCATTTCACCGCTACACATGGAATTCCACTCTCCTCTCCTGCACTCAAGTCTCCCAGTTTCCAATGCAGTCAATGGTTGAGCCCCTGCCTTTTACATCAGACTTAAGAAACCACCCGCGCTCCCCTTACGCCCAATAAATCCGG
+
CCCCCGGFGGGGGFGGGGGGGGGGGGGGGGGGGGGGGGGGGGGGGGGGGDFCEFGGGGFG9CF?EGGG,;CFGDFG7FGFGGGFF,FFFGGGGGGGG,5FFGGGGGGGGGGGAFGGFEGGGGGG,,CEFFGGGDFGG,,AEEGFGGG?GFFFG?@F@,,7CFFGGGGGFDFGGGG,,1,7,@E,>+6,,,+66D,,2>EFC7:+35:9729:D78B*3@7*@*)/3))()0);;*(25CGE>8):C6)>97
@M03364:276:000000000-BLYN8:1:1101:7838:9503 2:N:0:1
GGACTACTGGGGTTTCTAATCCTGTTTGCTCCCCACGCTTTCGCACCTCAGTGTCAGTATCAGTCCAGGTAGTCGCCTTCGCCACTGGTGTTCCTTCCTATATCTACGCATTTCACCGCTACACAGGAAATTCCACTACCCTCTACCATACTCTAGCTTGCCAGTTTTGGATGCAGTTCCCAGGTTGAGCCCGGGGATTTCACATTCAACTTAACAAACCACCTACGCGCGCTTTACGCCCAGTAATTCCG
+
CCCCCGFGGGGGFGEGGGGGGGGGGGGGGGGGGGGGGGGGGGGGGGGGGGGFGGGGGGGGGGGGGGGGGGGGGGGGGGGGGGGGGGGGGGGGGGGFGGGDGGGGGGGGGGGGGGGGGGGGGGFFEFGGGGGGFGGGGFGGGGGFEGAFGGGCFFGGGGGGGGFDF9EDG=DEFGGGGGGGGGGGFCFGGGGGGGGGGGFFFGGGCCGCFGGGGGGGGGGC6FEFEFD86;5>GDG9:<CGGAFFGFAEGF7
@M03364:276:000000000-BLYN8:1:1101:24287:9507 2:N:0:1
GGACTACAGGGGTTTCTAATCCTGTTTGCTCCCCACGCTTTCGCACCTGAGCGTCAGTATTTGTCCAGGTGGCCGCCTTCGCCACCGGTATTCTTCCAGATATCTACGCATTTCACCGCTACACCTGGAATTCTACCCCCCTCTACAAGACTCTAGCCTGCCAGTTTTGGCTGCAGTTCCCAGGTTGAGCCCTGGGATTTCACATCCGACTTAACAGACCGCCTGCGTGCGCTTTCCGCCCAGTAATTCCG
+
C<CCCCFCCF@ECF@@FGGGGFFFGFGGFGFG@CG:FCFFFCECEE@<,,C@CFEEGG,CEFGFF,CE,,C@8FGG:CFDFGDF,?CEG7DAF,9A,:EED,9EFCCGF+CFFGCFGFG>+CFGCEGG,ACEF547C,4@>=CFF3;E9DFDB,>D;8,@DFGEDDC,,3,69:@@EEFGC9D*@EFC,;E8,D5E?6B,+5:++;9C4CDD+=++4*=??G370A0805):8C9)+/BCCB<9*:=9D:*
@M03364:276:000000000-BLYN8:1:1101:23233:9559 2:N:0:1
GGACTACACGGGTTTCTAATCCTGTTTGATCCCCACGCTTTCGAGCCTCAGTGTCAGTTACAGGCCATAGAGCCGCTTTCGCCTCCGGTGTTCATCCATATATCTACGCATTTCACCGCTACACATGGAGTTCCACTGTCCTCTTCTGCACTCAAGTCTCCCAGTTTCCAATGCACTTCTTCGGTTGAGCCGAAGGCTTTCACATTAGACTTAAAAGACCGCCTGCGCTCGCTTTACGCCCAATAAATCCG
+
C9@CCGGFGG7BCCFAFGCEC@CFFGGG,@<C6DFBC@FCCFFGGEGGAF@E@EF@@EEGGGD8D8C,C<E<FC@F+CF,CBC::4CF=>FFG9ECFA,<F,EFG9FGGGGCCFCGGG+=FC:,@8=FD<FFFE9:;,4?EFFF,CEFC8=FGG884ED>>=EFAD;,=@,3,6@DDG8,3EE+C8+1A@DE68E+;FD,<CGGA++=;CFCC77++*=C>9>@B)55566BC3*;+,CE=5(5C*:<C48
@M03364:276:000000000-BLYN8:1:1101:28445:9567 2:N:0:1
GGACTAAGGGGTTTCTAATCCTGTTTGCTCCCCACGCTTTCGAGCCTCAGTGTCAGTTACAGGCCAGAGAGCCGCTTTTGCCACCGGTGGTCCTCCATATATCTACGCATTTCACCGCTACACATGGAATTCCACTCTCCTCTCCTGCACTCAAGTATCACAGTTTCCAATGCACACAAGGGGTGAGCCACTGCCTTGTACATCAGACTTAAGAAACCACCTTCGCTCGCCTTACGCCCAATCAAACCGG
+
CCCCC<EE,E7-+@CEEA9,<,,CEG,6E9,:FGDDGG7FC:<E,CF,E<@CF<<A6FFAFC<C:8CE,CF,E@:CEF9E,CFGCC+@++B55,@,:CF55<ECF??+B@B<,A,C4+44@F:FGGGGGGF;EEG=,C,9,,4?GCG,>,46D,4@,7,,8C8D,DE;,@;,@>FF88+,3>=3++5,,8D?CGCE,,7<;=B<979?9+:8B>8**;>C91*:>*5A25))/8*2)1B::;(67+/(2)
@M03364:276:000000000-BLYN8:1:1101:6231:9575 2:N:0:1
GGACTACCGGGGTTTCTAATCCTGTTTGCTCCCCACGCTTTCGCACCTCAGTGTCAGTATCAGTCCAGGTAGTCGCCTTCGCCACTGGTGTTCCTTCCTATATCTACGCATTTCACCGCTACACCTGGAATGCTACCCACCTCTACAAGACTCTAGCCTGCGAGTTTCGGATGCAGTTCCCAGGTTGAGCCCGGGGATTTCAAATCCGACTTGACAGACCGCCTGCGTGCGCTTTACGCCCAGTAATTCCG
+
CCCCCC<<CECGC@FGCGGGGGGGAFFGGDFGEDE:C@CFGGGG@:@BEFG,CFGGGGGGGGGGGGGDFFCFGEFGGGGGGG@FCFGF<<:CFFGGG8?,,EAD,?<?CFCFGGEFEF784@FGGGFF?EF,=FFEDF,CE=FGGFEC,6>DGCC=FB9=D+@@FC;FCEEC8,@DFFFF?,@EG?@FGCEDCCEEEG:?FG7CFGFDD511*:0=DCCGEE5@0)6)(3.5C785=<GCE@0):066:?9
@M03364:276:000000000-BLYN8:1:1101:15065:9578 2:N:0:1
GGACTACTCGGGTATCTAATCCTGTTTGCTCCCCACGCTTTCGAGCCTCAGTGTCAGTTACAGGCCAGAGAGCCGCTTTCGCCTCCGGTGTTCCTCCATATATCTACGCATTTCACCGCTACACATGGAATTCCACTCTCCTCTCCTGCACTCAAGTCTCCCAGTTTCCAATGCACACAATGGTTGAGCCACTGCCTTTTACATCAGACTTAAGAAACCACCTGCGCTCGCTTTACGCCCAATAAATCCGG
+
CCCCCFEEEFGGFGGFFFGGFGFGGGGGGG9F8FFEGGGGGGGGFGGGFFGGGGGGGGFFGE<AFEFGGEGGGGGBCCFFGCFEE?C=FBFGF?EFFGGFGGGFCFGFGGGGGFGGGGGGC@FGFGECFEAFAFEFAEBF@=DFFCDDFFGFGGF,EE;EFEFFFFFFG9>DFFGGCGGFF9,@FEFFFGCFCFEGGFF7?+,+4<AC*7?C:DFGCCD5?C>=)5>?ADEFG4@E)(4818@FFFFFFG>
@M03364:276:000000000-BLYN8:1:1101:22334:9583 2:N:0:1
GGACTACCAGGGTTTCTAATCCTGTTTGCTCCCCACGCTTTCGCACCTGAGCGTCAGTCTTCGTCCAGGGGGCCGCCTTCGCCACCGGTATTCCTCCAGATCTCTACGCATTTCACCGCTACACCTGGAATTCTACCCCCCTCTACAAGACTCTAGCCTGCCAGTTTCGGATGCAGTTCCCAGGTTGAGCCCGGGGATTTCACATCCGACTTGACAGACCGCCTGCGTGCGCTTTACGCCCAGTAATTCCG
+
CCCCCGGGGGGGGGGGGGGGGGGGGGGGGGGGGGGGGGGGGGGGGFFGGFGGGGEGGGGGGGGGGGGGGGGGGGGGGGEFGGGGGGGGGGGGGCFGGGGGGGGGGGGGGGGGGGGFGGEGGGFCDGGGCFGGGGGFGGGDGGGGGGGGGGGGFFGEGGGDGGGFFFGGEECGGGFGGGGGFG?FGGGGCGFGGGDG=EC6F>FGFCF3::5D7CC77CGGEGFF07(81>:DGGF2*8>/CB?67*=>CF*
@M03364:276:000000000-BLYN8:1:1101:19518:9604 2:N:0:1
GGACTACCCGGGTTTCTAATCCTGTTTGCTCCCCACGCTTTCGCACCTCAGTGTCAGTATCAGTCCAGGTAGTCGCCTTCGCCACTGGTGTTCCTTCCTATATCTACGCATTTCACCGCTACACAGGAAATTCCACTACCCTCTACCATACTCTAGCTTGCCAGTTTTGGATGCAGTTCCCAGGTTGAGCCCGGGGATTTCACATTCAACTTAACAAACCACCTACGCGCGCTTTACGCCCAGTAATTCCG
+
CCCCCGGGFGGGGEFGGGGGGGGGGGGGGGGGGGGGGGGGGGGGDGGGFGGGFFGGGGAEDGGGGGGGGG9FFGGGGEDGGGG>CFGGGGDFGGGFFFFGGFEEFGGGGCE,EFGFFEGEGGGGGGGCGGGGGGFGFGGGGGGCAF9DBFG?9=E,EEF?7DADF>E9DE8DEGGGGGGGFCFCFCCF?@C8ECGCCE6<CGACFC@C+?FC*=D9>>F>9C*54;2;=EAACGF4+:B:55=A+2:5F7*
@M03364:276:000000000-BLYN8:1:1101:23823:9622 2:N:0:1
GGACTACTGGGGTTTCTAATCCTGTTTGCTCCCCACGCTTTCGCACCTGAGCGTCAGTCTTTGTCCAGGGGGCCGCCTTCGCCACCGGTATTCCTCCAGATCTCTACGCATTTCACCGCTACACCTGGAATTCTACCCCCCTCTACAAGACTCTAGCCTGCCAGTTTCGAATGCAGTTCCCAGGTTGAGCCCGGGGATTTCACATCCGACTTGACAGACCGCCTGCGTGCGCTTTACGCCCAGTACTTCCG
+
CCCCCGGGGGGGGGGGGGGGGGGGGGGFGGGGGGGGGGGGGGGGGGGGFFGGDGGGGGGGGCGGCDFGFE7FEGGGGGGGGGEGGGGGGFGGGFCEGFEF@FGGGGGGGGGGGFGGGDGGDFDGGGFFDFFGGGGFFF8FBEGFGGGFG6>CFFGDGGFFG8E6,@EGGGGFGGG7FGGGGC:CAEFFGCEGD5>*:EFGG+<FFGG3DDGDFFFG=*=C>E>0()(7()07DGGAB,CC=)4<C*9<7:*
@M03364:276:000000000-BLYN8:1:1101:8054:9642 2:N:0:1
GGACTACTAGGGTATCTAATCCTGTTTGCTCCCCACGCTTTCGCACCTGAGCGTCAGTCTTTGTCCAGGGGGCCGCCTTCGCCACCGGTATTCCTCCAGATCTCTACGCATTTCACCGCTACACCTGGAATTCTACCCCCCTCTACGAGACTCAAGCTTGCCAGTTTCGAATGCAGTTCCCAGGTTGAGCCCGGGGATTTCACATCCGACTTGACAGACCGCCTGCGTGCGCTTTACGCCCAGTAATTCCG
+
CCCCCGGGGGGGGGGGGGGGGGGGGGGGGGGGGGGGGGGGGGGGGGGGGGGGGGGGGGGGGGGGGGGGGGGGGGGGGGGGGGGGGGGGGGGGGGGGGGGGGGGGGGGGGGGDCFGFGEGGCGGGGGGGGGGGGGGGGGGGGGDGGGGGDGGGGGGGFGGGGGGGGGGGGGGGGGGGGFGADGGGGGGGGGGCGGGGGGFGGGGGFGGGDGGGGGGGGGGGBGFBFFFFFFFFGGFAFFGEC):FG7@):C2
@M03364:276:000000000-BLYN8:1:1101:16125:9642 2:N:0:1
GGACTACAAGGGTTTCTAATCCTGTTTGCTCCCCACGCTTTCGAGCCTCAGTGTCAGTTACAGGCCAGAGAGCCGCTTTCGCCTCCGGTGTTCCTCCATATATCTACGCATTTCACCGCTACACATGGAATTCCACTCTCCTCTCCTGCACTCAAGTCTCCCAGTTTCCAATGCACACAATGGTTGAGCCACTGCCTTTTACATCAGACTTAAGAAACCACCTGCGCTCGCTTTACGCCCAATAAATCCGG
+
CCCCCGGGGGGGGGGGGGGGGGGGGGGGGGGGGGGGGGGGGGGGGGGGGGGGGGGGGGGGGGGGGGGGGGGGGGGGEGGGGGGGGGGGGGGGGGFGGGGGGGGGGGFGGEGGGGGGGGGGGGCFCCEEFGGGGGGG9EEGGGGGGGGGGGGGGGFGGG;FDGGGGFFG8>DFGGGGGGGFGGGGGGGGGGFGGECFGGGFFGGGFGFGGGGGGGGGGGGGFGF9BE>D9>A5F<DEBDGGG386CGF<DDD
@M03364:276:000000000-BLYN8:1:1101:21172:9657 2:N:0:1
GGACTACTGGGGTATCTAATCCTGTTTGCTCCCCACGCTTTCGCACCTGAGCGTCAGTCTTTGTCCAGGGGGCCGCCTTCGCCACCGGTATTCCTCCAGATCTCTACGCATTTCACCGCTACACCTGGAATTCTACCCCCCTCTACAAGACTCTAGCCTGCCAGTTTCGGATGCAGTTCCCAGGTTGAGCCCGGGGATTTCACATCCGACTTGACAGACCGCCTGCGTGCGCTTTACGCCCAGTAATTCCG
+
CCCCCGGGGGGGGGGGGGGGGGGGGGGGGGGGGGGGGGGGGGGGGGGGG?FGGGGGGGGGGGGGGGFGFGGGGGGGGGGGGGGGGGGGGDGGGGGGGGGEFGGGGGGGGGGGGGGGGG7=FCCFGGGGGGGGGGGGGFGGGGGGFDGG@GGGGGGGFCFGGGGCFF;CGGGGGGGGGGGGCFFGGGGEGGGFGDGEDEGGGGFFFG;DGGDCFFGGFC5EFDEF?>B::D3@GCCBF6GEEB?@FFBBGF2
@M03364:276:000000000-BLYN8:1:1101:15339:9665 2:N:0:1
GGACTACAAGGGTTTCTAATCCTGTTTGCTCCCCACGCTTTCGCACCTCAGTGTCAGTATCAGTCCAGGTAGTCGCCTTCGCCACTGGTGTTCCTTCCTATATCTACGCATTTCACCGCTACACAGGAAATTCCACTACCCTCTACCATACTCTAGCTTGCCAGTTTTGGATGCAGTTCCCAGGTTGAGCCCGGGGATTTCACATTCAACTTAACAAACCACCTACGCGCGCTTTACGCCCAGTAATTCCG
+
CCCCCGGGGGGGGGGGGGGGGGGGGGGGGGGGGGGGGGGDGGGDGGEGGGGEGGGGGFGGG9EFGGGGGGFGGGG7FGGGFGGEGGDGGGFGGGGFGGGGFGFGGGGGGGGGGGGGGGGGGGGGGGGFFCGGGGGGGGGGFGGGGGEGGGGGGGGGGGGC7FGFGFGGC>CFGFGGFCDF?DFFFB8==FGGG6CEG>FGG@FGFCF9+?F:C7>CFCGCFFE=);)3(/8BGGDCFFGGC>;8+;A<C7*
@M03364:276:000000000-BLYN8:1:1101:10223:9669 2:N:0:1
GGACTACCGGGGTTTCTAATCCTGTTTGCTCCCCACGCTTTCGCACCTGAGCGTCAGTCTTTGTCCAGGGGGCCGCCTTCGCCACCGGTATTCCTCCAGATCTCTACGCATTTCACCGCTACACCTGGAATTCTACCCCCCTCTACAAGACTCTAGCTTGCCAGTTTTGGATGCAGTTCCCAGGTTGAGCCCGGGGATTTCACATTCAACTTAACAAACCACCTACGCGCGCTTTACGCCCAGTAATTCCG
+
CCCCCGGFGGGGGGGGGGGGGGGGGGGGGGGGGGGGGGGGGGGGGGGGGGGGGGGGGGGGGGGGGGGGGGGDGGGGGGGGGGGGGGGCGGGGGGGFFFGGGGFGGGGGGDGEG5FGGGGGGGGGGFDGGGGGGGGGCGCGGGEC,E9DEFGFFGGFFGGGDFD8>FAGFE6,9DFGGGGGGFFFDFG6FCGGGGGGGG*<CDGFFCFGGGFCC7CFC4*=:7>@EFFFFF@:D37<F?GEG>:?CDFA?C9
@M03364:276:000000000-BLYN8:1:1101:7518:9679 2:N:0:1
GGACTACACGGGTATCTAATCCTGTTTGCTCCCCACGCTTTCGCACCTGAGCGTCAGTCTTTGTCCAGGGGGCCGCCTTCGCCACCGGTATTCCTCCAGATCTCTACGCATTTCACCGCTACACCTGGAATTCTACTCCCCTCTACAAGACTCTAGCCTGCCAGTTTCGGATGCAGTTCCCAGGTTGAGCCCGGGGATTTCACATCCGACTTGACAGACCGCCTGCGTGCGCTTTACGCCCAGTAATTCCG
+
CCCCCGGGGGGGGGGGGGGGGGGGGGGGGGGGGGGGGGGGGGGGGGGGFFGGGGGGGGGGGGGGGGGGGGGCGFGGGGGGGGGGGGGGGCGGGGGGGGGGGGFGGGGGGGGGGGGGGGGGCEGGGGGGGGGGGGGG,@DGGGGGAGGGGFFGGCGDFGGGGGFGFGGGGGGGGGGGFFFGC;FGGGGGGGFGGGGGGGGGGGGGFGGG5DGGGGC>=CGE5CB<0A958EFF:DGFF0EGD5:FFGFBGG7
@M03364:276:000000000-BLYN8:1:1101:16839:9685 2:N:0:1
GGACTACTGGGGTTTCTAATCCTGTTTGCTCCCCACGCTTTCGAGCCTCAGTGTCAGTTACAGGCCAGAGAGCCGCTTTCGCCTCCGGTGTTCCTCCATATATCTACGCATTTCACCGCTACACATGGAATTCCACTCTCCTCTTCTGCACTCAAGTCTCCCAGTTTCCAATGCACTTCTTCGGTTGAGCCGAAGGCTTTCACATCAGACTTAAGAAACCGCCTGCGCTCGCTTTACGCCCAATAAATCCG
+
CCCCCGGGGGGGGEGGGGGGGGGGGGGGGGGGGGGGGGGGGGGGGGGGFGGGGGGGEFGGGGGGGGGGGGGGFGGGGGGFGGGG7EFGGGGEGGGGGFGGGGGBFAFGGEGEGGGGGGGDGGGGGGGGF?FGAFGGGC9EGGGGGGFFFGG8FFFGCF;D,DFFFGGGGGFCEFCEG,@ECFDCEGGGGGGDEEEEGGGG7<7CFGGGGDGF7CFGFFGFEGF(5F>5>EFBCGGCFDGGGF6)0>;5C4:
@M03364:276:000000000-BLYN8:1:1101:10998:9703 2:N:0:1
GGACTACAGGGGTATCTAATCCTGTTCGCTACCCATGCTTTCGAGCCTCAGCGTCAGTTACAGACCAGACAGCCGCCTTCGCCACTGGTGTTCTTCCATATATCTACGCATTTCACCGCTACACATGGAGTTCCACTGTCCTCTTCTGCACTCAAGTCTCCCAGTTTCCAATGCACTTCTTCGGTTGAGCCGAAGGCTTTCACATTAGACTTAAAAGACCGCCTGCGCTCGCTTTACGCCCAATCAATCCG
+
CCCCCGGGGGGGGGGGGGGGGGGGGGGGGGGGGFGGGGGGGGGGGGGGGGGGGGGGGFGGGGGGGGGGGGGGGGGGGGGGGGGGGGGGGGGGGGGGGGGGGGFGGGGGGGGGGF?FGGGGGGFFCCFGGGGFGFCEFFFGGGGGGGGGGGGDGCGGGGEGDFFGGGGGFFCGGGGGGGGGGGGDGGGGGGGGGDGECGGGGD:;ACDGGGCFGGGF7*1CBGF=2)-:@FFFGGG<F6CEEF?4*;=C>D<
@M03364:276:000000000-BLYN8:1:1101:20096:9704 2:N:0:1
GGACTACACGGGTTTCTAATCCTGTTTGCTCCCCACGCTTTCGAACCTCAGCGTCAGTAACAGTCCAGGTAGTCGCCTTCGCCACTGGTGTTCCTCCCTATATCTACGCATTTCACCGCTACACAGGGAATTCCACTACCCTCTACCACACTCTAGCTTGCCAGTTTCCGATGCAGTTCCCAGGTTGAGCCCGAGGATTTCACATCAGACTTAAAAAACCGCCTACGCTCGCTTTACGCCCAGTAATTCCG
+
CCCCCGGG8FGGGGGGGGGGGGGGGGGGGGGGGGGCEGGGGGG,,CFGGGG8FGGGGGA,9EFFGGGG86CF,EFGGGGGGGGGGGGGGGGGG9F,B:<FGCGGGGGGGGGGGAGGCGGGGGGG@:A+A=EEGGGGG8@DGGCD=E@=,@CGG9E8>D,3@FDFGCF,,6@=CGA9DFG,D9DGFF6FFFFCC+BECCFGGGGF+*+**;?FG+++;CGG;EBF2A(;(52:DDFEFDGGGF0=FGA?FGC
@M03364:276:000000000-BLYN8:1:1101:28982:9710 2:N:0:1
GGACTACCAGGGTTTCTAATCCTGTTTGCTCCCCACGCTTTCGCACCTCAGTGTCAGTATCAGTCCAGGTAGTCGCCTTCGCCACTGGTGTTCCTTCCTATATCTACGCATTTCACCGCTACACAGGAAATTCCACTACCCTCTACCATACTCTAGCTTGCCAGTTTTGGATGCAGTTCCCAGGTTGAGCCCGGGGATTTCACATTCAACTTAACAAACCACCTACGCGCGCTTTACGCCCAGTAATCCCG
+
CCCCCGFCFGGGFGGGFFG9FGGGGFGGGGGGGGGDGGGGGGDFGCFEFGGEGGGGGGCEGGGGGCFFFG9FGGGGGGG9FEE@:EFGGG8FAEFGGCGCCE,CEEEFGGEGGGGGFEGCGCGF9EF8FEAFFGG,,>BFF86=D;DFGGFDDF9AFGD?8ECFFFGG@8D@EG93EDFCFFED>EFGFGFFEC6CEGF,=D7;B+@@F;7+;DGGFGF>6C*-:65*(:?>5DG3A;8BE>1F+;+.;;*
@M03364:276:000000000-BLYN8:1:1101:23632:9735 2:N:0:1
GGACTACTCGGGTATCTAATCCTGTTTGCTCCCCACGCTTTCGCACCTCAGTGTCAGTATCAGTCCAGGTAGTCGCCTTCGCCACTGGTGTTCCTTCCTTTATCTACGCATTTCACCGCTACACAGCAAATCCCACTACACTCTACCATCATCTAGCTTGCCAGTTTTGGATGCAGTTCCCAGGTTGAGCCCGGGGATTTCACATTCAACTTAACACACCACCTACGCGCGATTTAATCCCAGTATTTCCG
+
-6A@C8EF,BCCCFGDFG9<,<C<@FDFGDEDDC6@:FE;FFG;B@+,C<FG<FF<<FA@@F,<C6C<@@F<6E+7BCFCFG7@:FCCEFG@BBE,:A5,,?EEE:B,4,B=,5,,:,=8++94>F,AB,E,AFGFEF@,@E?+;=@86,467>ECE;>,@,D,8,,7,6>@AC8,3@,79,>+@>,=@CDFC+B6?5,,;;A@+++5?FF>*8AC4@*=?C@=);A?()))1*8)+)243830;+3<779
@M03364:276:000000000-BLYN8:1:1101:2570:9743 2:N:0:1
GGACTACCCGGGTATCTAATCCTGTTTGCTCCCCACGCTTTCGCACCTGAGCGTCAGTCTTTGTCCAGGGGGCCGCCTTCGCCACCGGTATTCCTCCAGATCTCTACGCATTTCACCGCTACACCTGGAATTCTACCCCCCTCTACAAGACTCTAGCCTGCCAGTTTCGAATGCAGTTACCAGGTTGAGCCCGGGGATTTCACATCCGACTTGACAGACCGCCTGCGTGCGCTTTACGCCCAGTAATTCCG
+
CCCCCGGGGGGGGDGGGGGGGGGGGGGGGGGGGGGGGGGGGGGGGGGGGGGGGGEGEGGGGGGGCGGGG>FGGGGGGGGGGGEEGGGGGGGGGGGGG<BEE8FGGGFGGGGGGGGFFEGGDGGGFFGGFGGDEGA;FFFGEGGGGGGGDGGGGGGGGGGGGGGGGGGGDFCFFFGGE7:<EGGGGGCFCFGFE5CCEGGGGFFGFGDD57DCF>FGFFGFFGBBFFB>(87<CGGFF:E>556?G*75FG<
@M03364:276:000000000-BLYN8:1:1101:18259:9744 2:N:0:1
GGACTACAGGGGTTTCTAATCCTGTTTGCTCCCCACGCTTTCGCACCTCAGTGTCAGTATCAGTCCAGGTAGTCGCCTTCGCCACTGGTGTTCCTTCCTATATCTACGCATTTCACCGCTACACAGGAAATTCCACTACCCTCTACCATACTCTAGCTTGCCAGTTTTGGATGCAGTTCCCAGGTTGAGCCCGGGGATTTCACATTCAACTTAACAAACCACCTACGCGCGCTTTACGCCCAGTAATTCCG
+
CCCCCGGGGGGGGGGGGGGGGGGGGGGGGGGGGGGGGGGGGGGEGGGGGGGGGGGGGGGFGGGFGGGGFGGGGGGGEGGGGGGECGGGGGGGGGGGGGFGGGGGGGGGGGGGGGGGGGGGGGGGGFGEF8FGFGGGGGGGGFGGGGGGGGGGGGGGGGG8BFGGGGGGGGGGGGGGGGEG8DF6>FEFFGGFEGGGGGGGFGA<EGG+B@FCFFFFGGGF*=9>BF9A@DA:DGG36;EE5),;>C75C@2
@M03364:276:000000000-BLYN8:1:1101:21068:9774 2:N:0:1
GGACTACCGGGGTATCTAATCCTGTTTGCTCCCCACGCTTTCGCACCTGAGCGTCAGTCTTCGTCCAGGGGGCCGCCTTCGCCACCGGTATTCCTCCAGATCTCTACGCATTTCACCGCTACACCTGGAATTCTACCCCCCTCTACGAGACTCAAGCTTGCCAGTTTCAAATGCAGTTCCCAGGTTGAGCCCGGGGATTTCACATCTGACTTAACAAACCGCCTGCGTGCGCTTTACGCCCAGTAATTCCG
+
CCCCCGGGGGGGGEGFFFCFEGFFGGGEFFDDFGGGGGDCGGGGGGGGGFGGGGGGGGGFFGFEEFEC<FEEGGGGGEGFFFEFDGGFGDFFGGGGFGGBCFGGGGGCGGCFGGGGGGFGGGCGCFFGDEGGGGGGEFGGGDEFGGGEECGGDGG?FGFFFFEDCECFFF9CFEF7DC<DGGC>CFCGFC8C=C>CEGEGG7<C+;:;CC>FGGFCFCFGFD)(4:>BBFF3)5/49(2?EBB9F*@BGG*
@M03364:276:000000000-BLYN8:1:1101:6096:9778 2:N:0:1
GGACTACCAGGGTTTCTAATCCTGTTTGCTCCCCACGCTTTCGCACCTGAGCGTCAGTCTTTGTCCAGGGGGCCGCCTTCGCCACCGGTATTCCTCCAGATCTCTACGCATTTCACCGCTACACCTGGAATTCTACCCCCCTCTACAAGACTCTAGCCTGCCAGTTTCGGATGCAGTTCCCAGGTTGAGCCCGGGGATTTCACATCCGACTTGACAGACCGCCTGCGTGCGCTTTACGCCCAGTAATTCCG
+
CCCCCGGGGGGGFGGGGGGGGGGGGGGGGGGGGGGGGGGGGGGGGGGGGGGGGGGGGGGGGGGGGGGGGGGGGGGGGFCGGGGGGGGGGGGGGGGGGGGGGGGGGGGGGGGGGGGGGGGGGGGGGGGGGGGGGGGGGGFGGGGGGGGGGGGGGGGFGGGFGGGGGGGFGG5ECFGGGGGGGGGGGGFGGGG@EGEECEGGGFFFFGGDDGGGGD7;CDF5ADEFFFB>(575CDGFF:EGGFFFGGF<7:0
@M03364:276:000000000-BLYN8:1:1101:23235:9784 2:N:0:1
GGACTACAGGGGTTTCTAATCCTGTTTGCTCCCCACGCTTTCGCACCTCAGTGTCAGTATCAGTCCAGGTAGTCGCCTTCGCCACTGGTGTTCCTTCCTATATCTACGCATTTCACCGCTACACCTGGAATTCTACCCCCCTCTACAAGACTCTAGCCTGCCAGTTTCGGATGCAGTTCCCAGGTTGAGCCCGGGGATTTCACATTCAACTTAACAAACCACCTACGCGCGCTTTACGCCCAGTAATTCCG
+
CCCCCGGGFGGGGGGGGGGGGGGGGGGGGGGDDFGGGGGGGGGGDGG,EEGGGGGGGGGGGGGGGGGGGGGGGGGGGGGDGFGCEEG8FFF@F9=<FGGCFG=FGGCDGEFFGDDFF@FGGGGFGGGGGFCGGGGGDEFDGG6DAFF9EGFCDEGGGE9EGGGGFDEA8EC8+@DEFGG7E,@FFG6,<@CFGECEG5?9CFGGFC8+=DCFC++1;7C*)45>EFF41)>DC5/6C0=B5):7FCF9*>*
@M03364:276:000000000-BLYN8:1:1101:3698:9808 2:N:0:1
GGACTACAGGGGTATCTAATCCTGTTTGCTCCCCACGCTTTCGAGCCTCAGCGTCAGTTACAGGCCGGAGAGCCGCTTTCGCCTCCGGGGTTCCGCCAGATATCTATGCATTTCACCGCTACACATGGAATTCCACTTTCCTCAACTGTACTCAAGCCCCCCAGTTTCAACGGCACACCTAGGTTTAGCCACTGCCTTTTACATAAGACTTAAGAAAGCAGCTGAGCGCGCTTTACGCCCAATAAAACCGG
+
CCCCCGG8,CFEG7@FGGGGGGGGGFFF,FGGGGGFFFGGGGG,FF7EEFG8CFGGGF<F,,C,,,+@@+6BD@FF:CDFGE=,,,@F+CFFG8+B+++:CFGFGG9FFGGC?<AEFEGGGEGGF,,EFG9DGF,E,,,9>DC+,,36,8@EFGGG,+3=CEGEGGGG,@,**@>*,,*,,6:2,,12,6?,,,,00?ECCG,+++2+*+=+=+:=8*<+)0)6)0/)(.85C<*-)48C5>2/>F*)173
@M03364:276:000000000-BLYN8:1:1101:7118:9823 2:N:0:1
GGACTACTCGGGTTTCTAATCCTGTTTGCTCCCCACGCTTTCGCACCTGAGCGTCAGTCTTTGTCCAGGGGGCCGCCTTCGCCACCGGTATTCCTCCAGATCTCTACGCATTTCACCGCTACACCTGGAATTCTACCCCCCTCTACAAGACTCTAGCCTGCCAGTTTCGGATGCAGTTCCCAGGTTGAGCCCGGGGATTTCACATCCGACTTGACAGACCGCCTGCGTTCGCTTTACGCCCAGTAATTCCG
+
CCCCCGGGGGGGGGGGGGGGGGGGGGGGGGGGGGGGGGGGGGGGGGGGGGGGGGGGGGGGGGGGGGGGGGGGGGGGGGGGGGGGGGGGGGGGGGGGGFGFGGGGGGGFGGGGGGGGGGGGGGGGGGGFGGGGGGGGGGGGGGGGFGGGGGGDGGGGGGGGGGFGGGGGG>EGGFGG7CCGGGGGGGFGGGGGGGDGEGF6CFGGCGGDGGGGGGGFFGGGFDEFFFB)(0)09CF<=?GGC>BFGFF9FF*
@M03364:276:000000000-BLYN8:1:1101:20783:9834 2:N:0:1
GGACTACTGGGGTTTCTAATCCTGTTTGCTCCCCACGCTTTCGCACCTGAGCGGCAGTCTTTGTCCAGGGGGCCGCCTTCGCCACCGGTATTCCTCCAGATCTCTACGCATTTCACCGCTACAAAGGAAATTCCACTACCCTCTACCATACTCTAGCTTGCCAGTTTTGGATGCAGTTCCCAGGTTGAGCCCGGGGAGTTCACATTCAACTTAACACACCACCTAAGCGCGCTTTACGCCCAGTAATTCCG
+
CC-A8FGG,FFEEGDDGF99F,F9CFFCEFA6FF?:CE@F@,6,,@:EEFFDC+C+@<6C<@@9@<EECFGGDEGE7?:F=C:?=,4+@+A?@5,,,:EFGC;FCBFFEGGGDF9EFEC6FFF,3ADF8D,CCFE9;,D,3@D+EDGBB9>@,@AF9CAD>8,,7@>ACCC9@F93<CGA36@>CCF,<DGCCE:*4*=,==+77CC:+11:*:7F<F8:)7>=(6@493>>)*1:*-*2>.(9CC*6:C9
@M03364:276:000000000-BLYN8:1:1101:18880:9863 2:N:0:1
GGACTACAAGGGTTTCTAATCCTGTTTGCTCCCCACGCTTTCGCACCTCAGTGTCAGTATCAGTCCAGGTAGTCGCCTTCGCCACTGGTGTTCCTTCCTATATCTACGCATTTCACCGCTACACAGGAAATTCCACTACCCTCTACCATACTCTAGCTTGCCAGTTTTGGATGCAGTTCCCAGGTTGAGCCCGGGGATTTCACATCCGACTTGACAGACCGCCTGCGTGCGCTTTACGCCCAGTAATTCCG
+
CCCCCGGGGGGGGGGGGGGGGGGGGGGGGGGGGGGGGGGGGGGGGGGGGGGGGGGGGGGGGGGGGGGGGGFGGGGGGGGGGGGGGGGGGGGGGGGGGGGGGGGGGGGGGGGGGGGGGGGGGGGGGGGGGGGGGGGGGGGGGGGGGGGGGGGGGGGGGGGCGGGGGGGGCEGGGGGDEGGGGGGGGGGGGGGGGGGGGGGGGGGGFGGGGGGGGGGGGGGGFGFFFFFF2?)>DGGFFFGGGFFFGGF3:@0
@M03364:276:000000000-BLYN8:1:1101:25187:9893 2:N:0:1
GGACTACTAGGGTATCTAATCCTGTTTGCTCCCCACGCTTTCGCACCTGAGCGTCAGTCTTCGTCCAGGGGGCCGCCTTCGCCACCGGTATTCCTCCAGATCTCTACGCATTTCACCGCTACACCTGGAATTCTACCCCCCTCTACGAGACTCAAGCCTGCCAGTATCAGATGCAGTTCCCGGGTTGAGCCCGGGGATTTCACATCCGACTTGACAGACCGCCTGCGTGCGCTTTACGCCCAGTAATTCCG
+
CCCCCGGGGGGGGGGGGGGGGFGGGGGGGGGGGGGGGGGGGGGGEGGGEFGGGGGGGGFGGFGGGGDF,BFGGGGGGGGGCCFGG8CGGGGGGGGGGGGGGGGGGGGGGGGGGGGFGGGGGGFFFFGGFGGGGGGGDF8BEGGGGGFGEDEFGGGGGGGGGF6FGCGGFAE9EFGGG7AFE5>>FGGFGGG=CDGGGGGG=DGGFGGGCCGGGFF@C*;C@GFF<FBE<3BEGCGFFFD8C3:FGG4:CG0
@M03364:276:000000000-BLYN8:1:1101:13665:9911 2:N:0:1
GGACTACTGGGGTATCTAATCCTGTTTGCTCCCCACGCTTTCGCACCTGAGCGTCAGTCTTTGTCCAGGGGGCCGCCTTCGCCACCGGTATTCCTCCAGATCTCTACGCATTTCACCGCTACACCTGGAATTCTACCCCCCTCTACAAGACTCTAGCCTGCCAGTTTCGGATGCAGTTCCCAGGTTGAGCCCGGGGATTTCACATCCGACTTGACAGACCGCCTGCGTGCGCTTTACGCCCAGTAATTCCG
+
CCCCCGGGGGGGGGGGGGGGGGGGGGGGGGGGGGGGGGGGGGGGGGGGGGGGGGGGGGGGGGGGGGGGGGGGGGGGGGGGGGGGGGGGGGGGGGGGGGGGGGFGGGGGGGGGGGGGGGGGDGGGGGGGFGGGGGGGGG6FEGGGGGGC9FGGGGGADFGGGGGGGGGGGGGGGGGGGGGGGGGGGGGGGGGFGGGGGGGGGGGGFCCGDGGGGFCGC4C=BGE:3F9EB>EFGGGFFBGEGE(0?:@BGF0
@M03364:276:000000000-BLYN8:1:1101:20161:9927 2:N:0:1
GGACTACTGGGGTATCTAATCCTGTTTGCTCCCCACGCTTTCGCACCTGAGCGTCAGTCTTTGTCCAGGGGGCCGCCTTCGCCACCGGTATTCCTCCAGATCTCTACGCATTTCACCGCTACACCTGGAATTCTACCCCCCTCTACAAGACTCTAGCCTGCCAGTTTCGGATGCAGTTCCCAGGTTGAGCCCGGGGATTTCACATCCGACTTGACAGACCGCCTGCGTGCGCTTTACGCCCAGTAATTCCG
+
CCCCCGGGGGGGGGGGGGGGGGGGGGGGGGGGGGGGGGGGGGGGGGGGGGGGGGGGGFGGGGGGGGGGGGGGGGGGGGGGGGGGDFGGGGGGGGGGGGGGFGGGGGGFDGDGGGGGGGGGGGGGGGGGGGGGGGGGGGGGGGGGGGGGGGGGGGFFFFGGGGGGGGGGGDGGGF7FGGGGGGGGGGGFGGGGGGGGGGGGGGGGFFGDCGGD>DFGGCCFED@B?FFFFFFFGGFAFBDEEDB4:FFAFD7
@M03364:276:000000000-BLYN8:1:1101:4651:9930 2:N:0:1
GGACTACAGGGGTATCTAATCCTGTTTGCTCCCCACGCTTTCGAGCCTCAGTGTCAGTTACAGGCCAGAGAGCCGCTTTCGCCTCCGGTGTTCCTCCATATATCTACGCATTTCACCGCTACACATGGAATTCCACTCTCCTCTCCTGCACTCAAGTCTCCCAGTTTCCAATGCACACAATGGTTGAGCCACTGCCTTTTACATCAGACTTAAGAAACCACCTGCGCGCGCTTTACGCCCAATAAATCCGG
+
CCCCCFEFGDGGGGGGGGCFFGGGGGGGGGGGGGGGGGCFFGGGGGGGFGGGGGGGGGGGGGGFGGGGGGGGGGGGGGGGGEGGGG7FBFGGGGGGGGGGGGGGGGGFGGGCGGGFGGGCGGGGFGGGGGGGGGDG9E=ECFGFGGG88?EDFE88DGGF9EGEFFFGCFGG8?D8DFEDAFDGFGGGF@CFGEFGGEEGGGGDFF>CFFFCDCC7C>,@?4;>)*:*(8559<77;@GEGF@4CDA?*:1
@M03364:276:000000000-BLYN8:1:1101:17325:9932 2:N:0:1
GGACTACAAGGGTATCTAATCCTGTTTGCTCCCCACGCTTTCGAGCCTCAGTGTCAGTTACAGGCCAGAGAGCCGCTTTCGCCTCCGGTGTTCCTCCATATATCTACGCATTTCACCGCTACACATGGAATTCCACTCTCCTCTCCTGCACTCAAGTCTCCCAGTTTCCAATGCACACAATGGTTGAGCCACTGCCTTTTACATCAGACTTAAGAAACCACCTTCGCTCGCTTTACGCCCAATAAATCCGG
+
CCCCCGGF,FFGG@FGGGGGGGGGGGGGGGGGGGGGGGGGGGGGFGGGGGGGGGGGGGCFGGG8FFGGF,FG@FDG:FFGFGGDGCGEGGGGGGGGGDGGGGGGGGGGGGGGGGGGGGGGGGGGG8EFECF8FGGGG8DFGFGG8E,>DDEGGDFG;,>CEGGG8EGC8@EFGGGFFDE8E=F@A>8,@F6DCFG?FGGG7CE99CD599B8FC>GGGFF?GA)7?A*)*/)2CC=4=EG*554CF7)22:
@M03364:276:000000000-BLYN8:1:1101:11053:9954 2:N:0:1
GGACTACCAGGGTTTCTAATCCTGTTTGCTCCCCACGCTTTCGCACCTGAGCGTCAGTCTTTGTCCAGGGGGCCGCCTTCGCCACCGGTATTCCTCCAGATCTCTACGCATTTCACCGCTACACCTGGAATTCTACCCCCCTCTACAAGACTCTAGCCTGCCAGTTTCGGATGCAGTTCCCAGGTTGAGCCCGGGGATTTCACATCCGACTTGACAGACCGCCTGCGTGCGCTTTACGCCCAGTAATTCCG
+
CCCCCGGGGGGGGGGGGGGGGGGGGGGGGGGGGGGGGGGGGGGGGGGGGGGGGGGGGGGGGGGGGGGGGDGGGGGGGGGGGGECGGGGGGGGGGGGGGGGFFFGGGGGGGGGGGGGGGGGGGGGFEGGGGGGGGGGGGGGGGGGGGGGG8FCFFGFGGGFGFGGGGGGGGEGGCCGGGGGGGGGGGGGGGGGGGGG5EFCFGGGFGGGD7DDFGGFGGGGFGB<?F0<(.57DD<5B:E*:)47F7FA7C2
@M03364:276:000000000-BLYN8:1:1101:16688:9999 2:N:0:1
GGACTACCAGGGTATCTAATCCTGTTTGCTCCCCACGCTTTCGCACCTGAGCGTCAGTCTTTGTCCAGGGGGCCGCCTTCGCCACCGGTATTCCTCCAGATCTCTACGCATTTCACCGCTACACCTGGAATTCTACCCCCCTCTACAAGACTCTAGCCTGCCAGTTTCGGATGCAGTTCCCAGGTTGAGCCCGGGGCTTTCACATCCGACTTGACAGACCGCCTGCGTGCGCTTTACGCCCAGTAATTCCG
+
CCCCCGG,EGGGGGGGGGGGGGGGGGFGGGGGGGGGDGGGGGGGGGGG<FGGGGGGGGGFGGGGGGGGFGCEGGGGGGGGGGGGGEGGGDGGGGGGGFBEEFGGGGFGGGGGGGGGGGGDEGGGFGGGGGGGGGGGD@3CCEGG>FGEFGGGGCFFGDG6CFGGGGGF?5>EGFGGACAF?DE*DFE,7DFFCCCE5EGFDF?D=CG5<DGCFGF7>GFG>GE??F00(735DD:9=(8E=B6FG7@9>C*
@M03364:276:000000000-BLYN8:1:1101:9523:10003 2:N:0:1
GGACTACTCGGGTTTCTAATCCTGTTTGCTCCCCACGCTTTCGAGCCTCAGCGTCAGTTACAGACCAGAGAGCCGCCTTCGCCACTGGTGTTCCTCCATATATCTACGCATTTCACCGCTACACATGGAATTCCACTCTCCTCTTCTGCACTCAAGTTTCCCAGTTTCCAATGACCCTCCCCGGTTGAGCCGGGGGCTTTCACATCAGACTTAAGAAACCGCCTGCGCTCGCTTTACGCCCAATAAATCCG
+
CCCCCGGGFGGGGGGGGGGGGGGGGGGGGGGFGGGGGGGGGGGGGGGGGGGGGGGGGGFGGGGFGGGGGGGGGGGGGGGGGGGEGGGDFFGGGGGGGGGGGGGGGGGGGGGD9FFFCGGGGGGGGFFGE@FGGGGG=FBEGGGDG9>DGGGGGGCFFFGGGGAFDDED=FGGGGDFGGG>EGEBFGGDGGFGGDEGGGGGFFFCFGGGFGFF=7:7@FGG:EFFDF93>>)7CGGFFFGGGF0><:=A*>9
@M03364:276:000000000-BLYN8:1:1101:28066:10011 2:N:0:1
GGACTACTCGGGTTTCTAATCCTGTTTGCTCCCCACGCTTTCGCACCTGAGCGTCAGTCTTTGTCCAGGGGGCCGCCTTCGCCACCGGTATTCCTCCAGATCTCTACGCATTTCACCGCTACACCTGGAATTCTACCCACCTCTACAAGACTCTAGCCTGCCAGTTTCGGATGCAGTTCCCAGGTTGAGCCCGGGGATTTCACAGTCGACTTGACAGTCCGCCTGCGTGCGCTTTACGCCCAGTAATTCCG
+
CCCCCG8FCGGGGGGEGFFFGFAFGGFGGGDFEGGDEGGGG<F7:FGGFCEF:@,BCFFGGGAFCFDFGGGEEGGDEEF@FF7CF@FGFGFGCEFGFFE9E=A5EF?F7C:+C:CFAFGE7BEG8EFFD,?F=FDEDD,@@=EAFF99DFFDBE,3CBFG8BF8FFFGEG6EDGGGGGGFCGCD:ECGGFF>E>E*:CG,+4=8+*2CCGGD**;7F*0==55;D:>A;DEFGGD)*4*2:7<@G:9-::*
@M03364:276:000000000-BLYN8:1:1101:7866:10049 2:N:0:1
GGACTACAAGGGTATCTAATCCTGTTTGCTCCCCACGCTTTCGCACCTGAGCGTCAGTCTTTGTCCAGGGGGCCGCCTTCGCCACCGGTATTCCTCCAGATCTCTACGCATTTCACCGCTACACCTGGAATTCTACCCCCCTCTACAAGACTCTAGCCTGCCAGTTTCGGATGCAGTTCCCAGGTTGAGCCCGGGGATTTCACATCCGACTTGACAGGCCGCCTGCGTGCGCTTTACGCCCAGTAATTCCG
+
CCCCCGGGGGGGGGGGGGGGGGGGGGGGGGGGGGGGGGGGGGGGGGGGGGGGGGGGGGGGGGGGGGGGGGGGGGGGGGGGGGGGGGGGGGGGGGFGGGGGGGGGGGGGGGGGGGGGGGGGGGGGGGGGGGGFGGGGGGFGGGGGGGGCFGGGGGGGGGFGGGGGGGGGGCCGGGGGGGGGGGGFFEGGGGGGGGGGDGGGFFGGFGG3CDGGFFFC=CGGFGFBFF9FBEFDDGC>FBGGEFBFGF=):F7
@M03364:276:000000000-BLYN8:1:1101:19316:10055 2:N:0:1
GGACTACTGGGGTATCTAATCCTGTTTGCTCCCCACGCTTTCGCACATCAGCGTCAGTTACAGACCAGAAAGTCGCCTTCGCCACTGGTGTTCCTCCATATCTCTGCGCATTTCACCGCTACACATGGAATTCCACTTTCCTCTTCTGCACTCAAGTCTCCCAGTTTCCAATGCACCCAATGGTTGAGCCACTGCCTTTTACATCAGACTTAAGAAACCACCTGCGCTCGCTTTACGCCCAATAAATCCGG
+
CCCCCGGGGGGGGGGGGGGGGGGGGGGGGGGGGGGGGGGGGGGGGGGGFGGGGGGGGGGGGGGGGGGGGGGGGGGDGGGGGGGGGGGGGGGGFFGGGGGGCCFCCEGEGGGFFGGGGGGGGGDF?FFGGGGGGGGGGGGGEGGGGFGGGGGGGGGGGGGGGGGFFFFGCFGGGGGGGGG8EGGGGGFGGGGGGGGGGGGCFGGGFGGC7DCCCCF7CFFGFGF@BEB?AFFFGGG=BDGGGFFFGGFF4):
@M03364:276:000000000-BLYN8:1:1101:24397:10065 2:N:0:1
GGACTACTAGGGTTTCTAATCCTGTTTGCTCCCCACGCTTTCGCACCTCAGTGTCAGTATCAGTCCAGGTAGTCGCCTTCGCCACTGGTGTTCCTTCCTATATCTACGCATTTCACCGCTACACAGGAAATTCCACTACCCTCTACCATACTCTAGCTTGCCAGTTTTGGATGCAGTTCCCAGGTTGAGCCCGGGGATTTCACATTCAACTTAACAAACCACCTACGCGCGCTTTACGCCCAGTTATTCCG
+
CCCCCGGGGGGGGGDGGGFGGGGGGGFGGFFGGGGGGCFCFFGGDFGGGGGGGGGCFFGGGGGGFGGGGGGGGGGGGGGFGGFGGGGGGFEF@EGDGGGFGGGGGGGFGG@BDFFGCFEGGGCGEGGGGGGGFD99EEC=E8>FGGGGGGGGCFEAFGGGGFFGGGAEGGFGGGGGGGGG8C?FDGC8=@DF8+:>CGG6E@CGFGGG7++=CGGGFGGGA997<A9D28?>D9FCFD*=*88FC1:5CC9
@M03364:276:000000000-BLYN8:1:1101:2580:10071 2:N:0:1
GGACTACAAGGGTATCTAATCCTGTTTGCTCCCCACGCTTTCGAGCCTCAGTGTCAGTTACAGGCCAGAGAGCCGCTTTCGCCTCCGGTGTTCCTCCATATATCTACGCATTTCACCGCTACACATGGAATTCCACTCTCCTCTCCTGCACTCAAGTCTCCCAGTTTCCAATGCACACAATGGTTGAGCCACTGCCTTTTACATCAGACTTAAGAAACCACCTGCGCTCGCTTTACGCCCAATAAATCCGG
+
CCCCCAFGGGFEGDFFGGG9FAFGF<E8EGAACCCGFG,FGGGGGGEGGGGGAFCDFFFAFGGFGGG8CFEFGGEGDG7FEGFG7F@7CCF@<A@FFFGGFGFGGCF7FCGEEFGFFGGGGEFFGGCFFF<E=,EC;BEFGGE?DCFGG8EGG?8AFG;F9DD8FG9F8EGFFGGCF8+DFA=DD+DEFG6@C8CFFGGG78C=CG*9DD;FF7@@7A6CFGF))9>*):>?G:8C49>EG5;FGGFE487
@M03364:276:000000000-BLYN8:1:1101:20389:10076 2:N:0:1
GGATACCAGGGTATCTAATCCTGTTTGCTCCCCACGCTTTCGCACCTGAGCGTCAGTCTTCGTCCAGGGGGCCGCCTTCGCCACCGGTATTCCTCCAGATCTCTACGCATTTCACCGCTACACCTGGAATTCTACCCCCCTCTACAAGACTCTAGCCTGCCAGTTTCGGATGCAGTTCCCAGGTTGAGCCCGGGGATTTCACATCCGACTTGACAGACCGCCTGCGTGCGCTTTACGCCCAGTAATTCCGG
+
CCCCCGGGGGGGFGGGGGGDGGGGGGGGFFGGGGGGGGGGGGGGGGGGGGGGGGGGGGGGGGFGGGGGGGGEGGGGGGGGGF7=FEGGGGGGGFC<FDEGGGF?EGGGFCFGGGGGGGGGGGGGGGGGFFFGGGGGGGG7C=EDFGFGGGGGGGEFGGGGGFFFGGGE55EGGGGGAE7DCFGGGGGGGGGEG58EGCGGGGGGFCDCDGDGGDCG;FEGEGFBFFF;?FEEDGGFFFG>5;>*CCFAGG5
@M03364:276:000000000-BLYN8:1:1101:25022:10078 2:N:0:1
GGACTACCGGGGTTTCTAATCCTGTTTGCTCCCCACGCTTTCGAGCCTCAGTGTCAGTTACAGGCCAGAGAGCCGCTTTCGCCTCCGGTGTTCCTCCATATATCTACGCATTTCACCGCTACACATGGAATTCCACTCTCCTCTCCTGCACTCAAGTCTCCCAGTTTCCAATGCACACAATGGTTGAGCCACTGCCTTTTACATCAGACTTAAGAAACCACCTGCGCTCGCTTTACGCCCAATAAATCCGG
+
CCCCCGGGGGGGGFEGGGFGGGGGGGGGGGGGGGGGGGGGGGGGEGFGGGGGGGGGGFGGGGFGGGGGGGGGGGGG7FFFGGF?CFGGCGGGGGFGGGGEGGGGGGGGGGGGGGGGGGGGGGGGEGGCFEGFGGGGAFGGGGGGFDFFGFDDEFFFCGGGGGGGGGGGGCAFGGGGGGGGF9FGG>C?F7,@9F9FGGGGGGC+<<>;CFFFGGGCGGCGFGFEFEFB2/?6CFFFD05BEFF4:C+7DD5
@M03364:276:000000000-BLYN8:1:1101:9698:10084 2:N:0:1
GGACTACTAGGGTTTCTAATCCTGTTTGCTCCCCACGCTTTCGCACCTCAGTGTCAGTATCAGTCCAGGTAGTCGCCTTCGCCACTGGTGTTCCTTCCTATATCTACGCATTTCACCGCTACACAGGAAATTCCACTACCCTCTACCATACTCTAGCCTGCCAGTTTCGGATGAAGTTCCCAGGTTGAGCCCGGGGATTTCACATCGGACTTGACAGACCGCCGGCGTGCGCTTTACGCCCGTTAATTCCG
+
CCCCC@FGGGGFGGGF<DFGAEFAFGFGFFGGGEFGGGCGGFGGGGGFGGGGGGGGG<FEGFDGGGGFGGGGG<CFC@FGGG,,@BFDE@FEGFFGGGGFCC@AAFFEFCF,@FAFFEGGE7FGEC8<BEFEGCADFBDEDDE6,@9>E,4+6=>=,>>D@EDCDFFCCCB8=,@EGAFFF9,@DD==@8D6+@8+44>CCC7+BF**3*94:*3+9FC*9*)(()(..)5;CG5);?EC*),095@):CF
@M03364:276:000000000-BLYN8:1:1101:12430:10109 2:N:0:1
GGACTACTGGGGTTTCTAATCCTGTTCGCTACCCACGCTTTCGAGCCTCAGTGTCAGTTACAGACCAGAGAGCCGCTTTCGCCTCCGGTGTTCCTCCATATATCTACGCATTTCACCGCTACACATGGAATTCCACTCTCCTCTCCTGCACTCAAGTCTCCCAGTTTCCAATGCACACAATGGTTGAGCCACTGCCTTTTACATCAGACTTAAAGAACCGCCTGCGCTCGCTTTACGCCCAATAAATCCGG
+
CCCCCGGGGGGGGGGGGGGGGGGGGGCGGGGGGGGGGGGGGGGGGGGGGGGGGGGGGGGGGGGGGGGGGGGGGFGGGGFGGGGGGGGGGGGGGGGGGGGGGFGGGGGGGGGGGGGGGGGGGGGGGGGGGFGGGGGC;,4<EGGGGGGGGGGGGGGGFFDFGGGGGGGGFGGDGGGGGGGGGGFGGGGGGGGGGGGGGGGGGGGGFFGFGGGGGGGGGGGGEEFFFFFFFFE>FF=CD?G@EAD;FFC?FD5
@M03364:276:000000000-BLYN8:1:1101:19346:10111 2:N:0:1
GGACTACACGGGTTTCTAATCCTGTTTGCTCCCCACGCTTTCGCACCTGAGCGTCAGTCTTTGTCCAGGGGGCCGCCTTCGCCACCGGTATTCCTCCAGATCTCTACGCATTTCACCGCTACACCTGGAATTCTACCCCCCTCTACAAGACTCTAGCCTGCCAGTTTCGGATGCAGTTCCCAGGTTGAGCCCGGGGATTTCACATCCGACTTGACAGACCACCTACGCGCGCTTTACGCCCAGTAATTCCG
+
CCCCCGGGGGGGGGGGGGGGGGGGGGGGGGGGGGGEGGDGGGGEGGGGGCFGGGGGGGGGGGGGGFFGGGGGGGGGGGGGGGGGGGEGGGGGGGGGGGGGGGGGGGGGGGGGGFGGGGGDEGGFFGGGGGGGGGGGFCEFGGGGFGGFGGGGCFGGEGGGGGGGGGGGDEEE>FGFGGCFFCGGFGFGF@FGGGEGEGGGF79:FGGGDGGDFGGGFGGGAFEF042DBE>FGGFBF?GGGF<6:FFFGGC
@M03364:276:000000000-BLYN8:1:1101:5692:10120 2:N:0:1
GGACTACTCGGGTTTCTAATCCTGTTTGCTCCCCACGCTTTCGAGCCTCAGTGTCAGTTACAGGCCAGAGAGCCGCTTTCGCCTCCGGTGTTCCTCCATATATCTACGCATTTCACCGCTACACATGGAATTCCACTCTCCTCTCCTGCACTCAAGTCTCCCAGTTTCCAATGCACACAATGGTTGAGCCACTGCCTTTTACATCAGACTTAAGAAACCACCTGCGCTCGCTTTACGCCCAATAAATCCGG
+
CCCCCGGGGGGGGGGGGGGGGGGGGGGGGGGGGGGGGGGGGGGGFGGGGGGGFGFGGGGGGGGGGGGGFFGGGEGEGGGGDEGGGGGGGGGGGDFGGGGGGGFFGGGGGGGDGGGGGGGGGGGGGGGGFFFGGGGGGGFGGGGGGFGGGGGGGGFFDFGGGCDGGGGGGGGGGGGGGGGGGGCGGGGGGGGGGCGGECFGGGGGFDD5DFFGGGGGGG8CF;A=BEFFFDAEF?+8)28BC33AFDFE*>:
@M03364:276:000000000-BLYN8:1:1101:4015:10137 2:N:0:1
GGACTACCAGGGTATCTAATCCTGTTTGCTCCCCACGCTTTCGCACCTGAGCGTCAGTCTTTGTCCAGGGGGCCGCCTTCGCCACCGGTATTCCTCCAGATCTCTACGCATTTCACCGCTACACCTGGAATTCTACCCCCCTCTACCATACTCTAGCTTGCCAGTTTGGGATGCAGTTCCCAGGTTGAGCCCGGGGATTTCACATTCAACTTAACAAACCACCTACGCGCGCTTTACGCCCAGTAATTCCG
+
CCCCCGDEDGGGGGGGG9CFFFFCGGGGCFGEFGGGGGGGGGGGDGEF8FGGEGGEED99FF<FCFFEFGEF7FGFGGGGGG7F7AFEGCGEGEFGFFEGGFGGGGGBGGGDGGGGGGGGC+FFFEFG,EFGFDFAE,@F8CE?DEGGGGGF9DEGGFGGFCFEF9E,38CCEFFGGCGFFGGGFDE6CEF5?5:EDBCCFFGCFCCGGG>CFGFFF<F*;CA84F?A6@:5DDGAB<GCEF:FG>F9:C>
@M03364:276:000000000-BLYN8:1:1101:10272:10145 2:N:0:1
GGACTACAGGGGTTTCTAATCCTGTTTGCTCCCCACGCTTTCGCACCTGAGCGTCAGTCTTTGTCCCGGGGGCCGCCTTCGCCACCGGTATTGCTCCAGATCTCTACGCATTTCCTGGCTACACCTGGAATTCTACCCCCCTCTACAAGACTCTAGCCTGCCAGTTTCGGATGCAGTTCCCAGGTCGAGCTCGGGGCTTTCACAACCGACTTGCCAGACCCCCTGCGTCCGCTTTACGCCCCGTCATTCCC
+
<-86A@C<F@F@@+B@@66CF<FG-6CFGEGCCBFGGGC@,,,@:+@@F@FG76C,BC@ECFFGG<,@FG>=+@+@=FCG7:?:4,@F=+BE,CE,EE,,5A;?E@FD:48BE,,,,63=>37,,,A=FD9:F9,FF,+3@:8:C,,,,3@233@C,,343>E,35D>*11*4,,25,22>C857,*:=C*1*=:5*38+;+:+*/9D<DGGG*2***27):),(0-0,)))*//)/,*C5),0**))*2*
@M03364:276:000000000-BLYN8:1:1101:12039:10148 2:N:0:1
GGACTACTCGGGTTTCTAATCCTGTTTGCTCCCCACGCTTTCGCACCTCAGTGTCAGTATCAGTCCAGGTAGTCGCCTTCGCCACTGGTGTTCCTTCCTATATCTACGCATTTCACCGCTACACAGGAAATTCCACTACCCTCTACCATACTCTAGCCTGCCAGTTTCGGATGCAGTTCCCAGGTTGAGCCCGGGGATTTCACATCCGACTTGACAGACCGCCTGCGTGCGCTTTACGCCCAGTAATTCCG
+
CCCCCGGGGGGGGGGGGGGGGGGGGGGGGGGGGGGGGGGGGGGGGGGGGGGGGGGGGGGGGGGGGGGGGGGGGGGGGGGGGGGGGGGGGGGGGGGGGGGGGGGGGGGGGGGGGGGGGGGGGFFGFGGGGGGGGGGGGGGGGGGC9ECGGGFGGGGDFGFGGGGGGGGGGGGGGGGGGGGGDDFCF9F8DFC@CGGG5EGGGGGGFGGGGGGGGGFFC>FF5CDF28(?;E>DGDGFFFEGGEDFGFFEGG8
@M03364:276:000000000-BLYN8:1:1101:21267:10156 2:N:0:1
GGACTACCCGGGTTTCTAATCCTGTTTGCTCCCCACGCTTTCGAGCCTCAGTGTCAGTTACAGGCCAGAGAGCCGCTTTCGCCTCCGGTGTTCCTCCATATATCTACGCATTTCACCGCTACACATGGAATTCCACTCTCCTCTCCTGCACTCAAGTCTCCCAGTTTCCAATGCACACAATGGTTGAGCCACTGCCTTTTACATCAGACTTAAGAAACCACCTGCGCTCGCTTTACGCCCAATAAATCCGG
+
CCCCCFGGGGGGGGGGGGGGGGGGGGGGGGGFGGGGGGGGGGGGGGGGGGGGGGEGGGGGGFGGGGGGGGGGGGGGCFGGGGGGFFGGGGGGGGGFGGGGFGFFEFGGGGGGGGGGGGG6FFGGGFFGGGGGFGE==>9,EFGGFG9DEDGGGGGGCFGFGGGD<EEGCFFFFGGGGGGGGG,>F6F7<D8DGGGGGGGCEFCCFG>CFGF7:FC>CFGD4CFE=E9A>BF:55:@?@G@=35FD=@?D<)
@M03364:276:000000000-BLYN8:1:1101:19274:10166 2:N:0:1
GGACTACAGGGGTTTCTAATCCTGTTTGCTCCCCACGCTTTCGCACCTGAGCGTCAGTCTTTGTCCAGGGGGCCGCCTTCGCCACCGGTATTCCTCCAGATCTCTACGCATTTCACCGCTACACCTGGAATTCTACCCCCCTCTACAAGACTCTAGCCTGCCAGTTTCGAATGCAGTTCCCAGGTTGAGCCCGGGGATTTCACATCCGACTTGACAGACCGCCTGCGTGCGCTTTACGCCCAGTAATTCCG
+
CCCCCGGGGGGGGGGGGGGGGGGGGGGGGGGGGFGEGGGGGGGGGGGGGGGGGGGGGGGGGGGGGGGGGGGGGGGGGGGGGGGGGGGGGGGGGGGGGGGGGGGGGFGGGGGGGGGGGGGGGGGGGGGGGGGGGGGGGGGGGGGDDGGGFGGGGGGGGGFFEGGDGGFGEGGGGGGGGGGGGGGFGGGGGGGGGGGGGGGGGFGDCFGDCGGDGGGC=FGGF57687;DBFBEGGFBFFGGGFFFGGFAFG7
@M03364:276:000000000-BLYN8:1:1101:26633:10166 2:N:0:1
GGACTACCGGGGTTTCTAATCCTGTTTGCTCCCCACGCTTACGAGCCTCAGTGTCAGTTACAGGCCAGAGAGCCGCTTTCGCCTCCGGTGTTCCTCCATATATCTACGCATTTCACCGCTACACATGGAATTCCACTCTCCTCTCCTGCACTCAAGTCTCCCAGTTTCCAATGCACACAATGGTTGAGCCACTGCCTTTTACATCAGACTTAAGAAACCACCTGCGCTCGCTTTACGCCCAATACATCCTG
+
CCCCCFGGDFDGGGGGGGGGGGGGGGGGGGGGGGGGGGGGGGGGGGGGGGGGGGGGGGGGGGGGGGGGGGFGGGGGGEGDGGGGGEEGFGGGGGGGGGGGGGGGGDADGEGGGGGGGGGGGGGGGGGA@ECGGGGGGGGGGGGGGGGFGFGG8DG?BFFBFGCFGGGCFGGGGCA8,CCFGGGGGEEGD7FFGDDGGG9E78=CCDGFF>F72+:+**1951A=BB>EFFBBCFFCEF5=E53F*2+54*2
@M03364:276:000000000-BLYN8:1:1101:13445:10171 2:N:0:1
GGACTACCCGGGTTTCTAATCCTGTTTGCTACCCATGCTTTCGAGCCTCAGCGTCAGTTACAGACCAGACAGCCGCCTTCGCCACTGGTGTTCTTCCATATATCTACGCATTTCACCGCTACACATGGAGTTCCACTGTCCTCTTCTGCACTCAAGTTTCCCAGTTTCCGATGCACTTCTTCGGTTGAGCCGAAGGCTTTCACATCAGACTTAAAAAACCGCCTGCGCTCGCTTTACGCCCAGTAATTCCG
+
CCCCCGGGGGGGGGGGGGGGGGGGGGGGGGGGGGGGGGGGGGGGGGGGGGGGGGGGGGGGGGGGGGGGGGGGGGGGGGGGGGGGGGGGGGGGGGGGGGGGGFGGGGGGGGGGGGGGGGGGGGGGGGGGCGGGGGGGGGGGGFFGGGGGGGGGGGGGFGFGGGGGGGGGGGEGGGGGG8FGGFGGGGGGGGGGGGGGGCGGFGGGFGDFFGGGGGDFG>EEEGFDFFBEFEEEGGGFFFGGGFFFG7FEGG*
@M03364:276:000000000-BLYN8:1:1101:11549:10231 2:N:0:1
GGACTACACGGGTTTCTAATCCTGTTTGCTCCCCACGCTTTCGCACCTGAGCGTCAGTCTTTGTCCAGGGGGCCGCCTTCGCCACCGGTATTCCTCCAGATCTCTACGCATTTCACCGCTACACCTGGAATTCTACCCCCCTCTACAAGACTCTAGCCTGCCAGTTTCGAATGCAGTTCCCAGGTTGAGCCCGGGGATTTCACATCCGACTTGACAGACCGCCTGCGTGCGCTTTACGCCCAGTAATTCCG
+
CCCCCGGGGGGGGGGGGGGGGGGGGGGGGGGGFGFGGGGGGGGGGGGGDGGGGGGGGGGGGGCGGGGGGGGGGGGGGGGGGGGEGFGGGGGGGGGGGGGGGGGGGGGGGGGGGGGGGGGGGGGGGFGGGGGGGGGGGGGGGGGGGGGGGGGGGGGGGGGCEGFGGGGGGGGGGGGFFEGGD?F5FBFFGCGGGGGGGGGGGFGGFGDDGDDGFDGGGG=C:=>::4>)-7>:DCC<72EEE;BFG=6>FF2
@M03364:276:000000000-BLYN8:1:1101:19080:10247 2:N:0:1
GGACTACTGGGGTTTCTAATCCTGTTTGCTCCCCACGCTTTCGAGCCTCAGTGTCAGTTACAGGCCAGAGAGCCGCTTTCGCCTCCGGTGTTCCTCCATATATCTACGCATTTCACCGCTACACATGGAATTCCACTCTCCTCTCCTGCACTCAAGTCTCCCAGTTTCCAATGCACACAATGGTTGAGCCACTGCCTTTTACATCAGACTTCAGAAACCACCTGCGCTCGCTTTACGCCCAATAAATCCGG
+
CCCCCGGGGGGGGGGGGGGGGGGGGGGGGGGGGGGGGGGGGGGFGGGGGGGGGGGGGGGGGGGGGGGGGGGGGGGGCFGGGGGGGGGGGGGGGGGGGGGGGFGGGGGGGGDGGGGGGGGGGGGFCFGFGFGGGGGGGGGGGGGGGFCFGGGGGGFGGGFFGGDGGGGGGEAFGGGGGGEG8>EFGEFGGG,DGGGGGGGGCFCFFCFGFFC+==@D?FCEFGF)5@AFA;DEGF>>?9E@EFFAFGF96C:
@M03364:276:000000000-BLYN8:1:1101:6395:10263 2:N:0:1
GGACTACCAGGGTTTCTAATCCTGTTTGCTCCCCACGCTTTCGAGCCTCAGTGTCAGTTACAGGCCAGAGAGCCGCTTTCGCCTCCGGTGTTCCTCCATATATCTACGCATTTCACCGCTACACATGGAATTCCACTCTCCTCTCCTGCACTCAAGTCTCCCAGTTTCCAATGCACACAATGGTTGAGCCACTGCCTTTTACACCAGACTTAATAAACCACCTGCGCTCGCTTTACGCCCAATAAATCCGG
+
CCCCCGGGGGGGGGGGGGGGGGGGGGGGGGGGGGGGGGGGGGGGGGGGGGGGGGGGGGGGGGGGGGGGGGGGGGGGDGGGGGGGGGGGGGGGGGGGGGGGGGGGGGGGGGGGGGGGGGGGGGGGFFGGGFGGFGGGGGGGGGGGGGGFGGGFGGGGGGFDGG?FGEFGGGGGGGGGGFEDCFDFG+=DGG6EC8@8FGGGGGCDAGG5?7FF8D+=+AE9FG>>BD4@@??8CGGF4>EGG:@FGFFFG39
@M03364:276:000000000-BLYN8:1:1101:25560:10268 2:N:0:1
GGACTACAGGGGTTTCTAATCCTGTTTGCTCCCCACGCTTTCGCACCTGAGCGTCAGTCTTTGTCCAGGGGGCCGCCTTCGCCACCGGTATTCCTCCAGATCTCTACGCATTTCACCGCTACACCTGGAATTCTACCCCCCTCTACAAGACTCTAGCCTGCCAGTTTCGGATGCAGTTCCCAGGTTGAGCCCGGGGATTTCACATCCGACTTGACAGACCGCCTGCGTGCGCTTTACGCCCAGTAATTCCT
+
CCCCCGGGGGGGGGGGGGGGGGGGFGFGGGDGGGGGGGGGGF7@FFGFGGGGGGFGGGGGGGGGFEFGGDGGGGDDEGDGGGGGGCEFGGGFFGFFGGG9FGFGGFGGDGDG9FGGFGGGGGGGGGGGGGGGGGGGDF6FGGGGGGGG@6CFDFAEGGGGGGDGGGFFEGG57DFGCE?E:DGFGGGGGGC:CE5CEEGCGGGGFDFG:55>FDGGGGGGDGFF6FFFBFDE)7CAFFCEG3():7=4F:*
@M03364:276:000000000-BLYN8:1:1101:5780:10338 2:N:0:1
GGACTACTCGGGTTTCTAATCCTGTTTGCTCCCCACGCTTTCGAGCCTCAGTGTCAGTTACAGGCCAGAGAGCCGCTTTCGCCTCCGGTGTTCCTCCATATATCTACGCATTTCACCGCTACACAGGAAATTCCACTACCCTCTACCATACTCTAGCTTGCCAGTTTTGGATGCAGTTCCCAGGTTGAGCCCGGGGATTTCACATTCAACTTAACAAACCACCTACGCGCGCTTTACGCCCAGTAATTCCG
+
CCCCCGGGGGGGGGGGGGGGGGGGGGGGGGGGGGGGGGGGGGGGGGGGGGGGGGGGGGGEGGGGGGGGGGGGGGGGEGFGGGGGFFGGGGEGGGGGGGGGGGGGDCGGGDCEGGGGGGGGGGGGGGGGGGGGGGGGGGGGGGGGGGGGGGGGGGGGFFGGGGGGGGCFFE@FDD=EGGGGGDGGFF6@?ECFGDGGEGGGFF7CFFGGGDGGGGGGG7DGFGFF=8>BF>EB5DGEFDGGGADFGGFF7D9
@M03364:276:000000000-BLYN8:1:1101:10001:10341 2:N:0:1
GGACTACAAGGGTTTCTAATCCTGTTTGCTCCCCACGCTTTCGCACCTCAGTGTCAGTATCAGTCCAGGTAGTCGCCTTCGCCACTGGTGTTCCTTCCTATATCTACGCATTTCACCGCTACACAGGAAATTCCACTACCCTCTACCATACTCTAGCTTGCCAGTTTTGGATGCAGTTCCCAGGTTGAGCCCGGGGATTTCACATTCAACTTAACAAACCACCTACGCGCGCTTTACGCCCAGTAATTCCT
+
CCCCCGGGGGGGGGGGGGGGGGGGGGGGGGGGGGGGGGGGGGGGGGGGGGGGGGGGGGGGGGGGGGGGFGGGGGGGGGGGGGGGGGGGGGGGGFFFGGGGGFFFFGGGGGGGGGGGGGGGDCFFGGFFFGGGGGGGGGGGGGGGGGFGGGDGGGGGGGFFFGGGDFCFDCCFFGGGGGGG9DFCFFEGGGGGGGGGGGGGGGGGF>7CGG>CFGGGGGGGFGFFFFAF>??BGGFFFFGGG:8;7CFFGG+
@M03364:276:000000000-BLYN8:1:1101:2143:10349 2:N:0:1
TAATCCTGTTTGCTCCCCACGCTTTCGCACCTCAGTGTCAGTATCAGTCCAGGTAGTCGCCTTCGCCACTGGTGTTCCTTCCTATATCTACGCATTTCACCGCTACACAGGAAATTCCACTACCCTCTACCATACTCTAGCTTGCCAGTTTTGGATGCAGTTCCCAGGTTGAGCCCGGGGATTTCACATTCAACTTAACAAACCACCTACGCGCGCTTTACGCCCAGTAATTCCGATTACCGCTTGCACCC
+
CCCCCGFGEGGGGGGGGEGGGGECFFGGGDGGGGGFDGGGGGGFGGGGGCFGGGGCEF@@FFGGGGGGGGGGGFGGFGGGEFFGGGCFGGG7FEGGFFAFGCCEG7BFGGFGGGCEF=FGGGGGDFGGGGGGGGGGGGGGGFGGFGGG8FEDCE@DFGA=9EGCFDGGGFCFCCF@C+==CCCEGGGFGGFGGFFGGGGGFGG*;CGGGG>5DDDDDCEFC5?BFF<A>;CCCGG<D<D+=59;:>AED<C
@M03364:276:000000000-BLYN8:1:1101:12706:10354 2:N:0:1
GGACTACCAGGGTATCTAATCCTGTTTGCTCCCCACGCTTTCGAGCCTCAGTGTCAGTTACAGGCCAGAGAGCCGCTTTCGCCTCCGGTGTTCCTCCATATATCTACGCATTTCACCGCTACACATGGAATTCCACTCTCCTCTCCTGCACTCAAGTCTCCCAGTTTCCAATGCACACAATGGTTGAGCCACTGCCTTTTACATCAGACTTAAGAAACCACCTGCGCTCGCTTTACGCCCAATAAATCCGG
+
CCCCCGGGGGGGGGGGGGGGGGGGGGGGGGGGGGGGGGGGGGGGGGGGGGGGGGGGGGGGGGGGFGGGGGGGGGGGGGGGGGGGGGGGGGGGGGGGGGGGG,EFGGGGGGGGGGGGGGGGGGGGGGGGGGGGGGGGGGGGGGGGGBFGGGGGGGGGGGGGGGGGGGGGFGGGGGGGGGGFGGGGGGGGGGGFGGGGGGGGGFC7<FFGGC@@FF7BFGGGFGFFFFF>=DF>GFFE6-B@EFFAFG7C>DD
@M03364:276:000000000-BLYN8:1:1101:10228:10380 2:N:0:1
GGACTACACGGGTTTCTAATCCTGTTTGCTACCCATGCTTTCGAGCCTCAGCGTCAGTTACAGACCAGACAGCCGCCTTCGCCACTGGTGTTCTTCCATATATCTACGCATTTCACCGCTACACATGGAGTTCCACTGTCCTCTTCTGCACTCAAGTTTCCCAGTTTCCGATGCACTTCTTCGGTTGAGCCGAAGGCTTTCACATCAGACTTAAGAAACCGCCTGCGCTCGCTTTACGCCCAATAAATCCG
+
CCCCCGGGGDGGGGGGGFFGGFGGGGGGGGFFGGGGGGGGGGGGGGGGGGGGGGGGGFGGGGGGCGGGGGGGGGGGGGGGGGGGGFFGGGGGGGGGGGGGGGGGGGGGGGGGGGGGGGGGGGGGGGGGGDFGGGGGGGGGGGGGGGGDFFGGGFGGGFGGGGGGGGGGGDGGGGGGGGFGGCDEGGGCGFGGDG8EFGFFFGGGC9:>>FFGCC7DCCG=?EEDDABFB?EFGFF31;EEE>2;CGFEFFD
@M03364:276:000000000-BLYN8:1:1101:3366:10381 2:N:0:1
GGACTACCGGGGTTTCTAATCCTGTTTGCTCCCCACGCTTTCGAGCCTCAGTGTCAGTTACAGGCCAGAGAGCCGCTTTCGCCTCCGGTGTTCCTCCATATATCTACGCATTTCACCGCTACACATGGAATTCCACTCTCCTCTCCTGCACTCAAGTCTCCCAGTTTCCAATTCACACAATGGTTGAGCCACTGCCTTTTACATCAGACTTAAGAAACCACCTGCGCTCGCTTTACGCCCAATAAATCCGG
+
CCCCCGGGGCCEGGGGGGGDGGAGGGGGGGFGFGGGCCGGGGGGFGGGGGGGCGGGGGGGGGGDCCGGGDD@EFGGGGGGG,B=FGGEGGGGGGGGGGGGGGGGGGGGG7FEGGGGGGGGGDFGGFFGFGGGGGGC>FD8ECG?FGGGFCDDFFE9FFFFGFGGGEAEGGCF8;DGCF8CFF,@EECCDGCFCCE,AC995:7;@CF5;C@8>F>D>DF>FEF:@85A=?>4?8C6508:*>@)*;1)0::
@M03364:276:000000000-BLYN8:1:1101:25812:10397 2:N:0:1
GGACTACTCGGGTTTCTAATCCTGTTTGCTCCCCACGCTTTCGAGCCTCAGTGTCAGGTACAGGCCAGAGAGCCGCCTTCGCCTCCGGTGTTCCTCCATATATCTCCGCATTTCACCGCTACACATGGAATTCCACTCTCCTCTCCTGCACTCAAGTCCCCCTGGTTCCAATGCACACAATGGTTGATCCACTGCCTGTTACATCAGCCTTGAGAAACCGCCTGCGCTCGCTTTACTCCCAATGAATCCGG
+
-C<666C@F@776;CFD<CE9FGFC@;@E<C,CCG@FCC7FFC8C@FBFFG<EEG9A,<CFGGCFE8F8CD@D8:++8B9FF6B,E:F6@?=,9CFGGG9?:,?E,,@,48+99,<5@F8FCDFD,EEFGF8,?F44@97@E?+4>EFF?,+,,,3,7,>DE+@+3,,,,7,,3798@6+@>?3>B,,,,,3,<DCF9,@95,5BFG*****2;*+**4:BG>-()6)58/)//+9+)?*=)6)1;6?C75
@M03364:276:000000000-BLYN8:1:1101:5594:10411 2:N:0:1
GGACTACTGGGGTATCTAATCCTGTTTGCTCCCCACGCTTTCGAGCCTCAGTGTCAGTTACAGGCCAGAGAGCCGCTTTCGCCTCCGGTGTTCCTCCATATATCTACGCATTTCACCGCTACACATGGAATTCCACTCTCCTCTCCTGCACTCAAGTCTCCCAGTTTCCAATGCACACAATGGTTGAGCCACTGCCTTTTACATCCGACTTAAGAAACCACCTGCGCTCGCTTTACGCCCAATAAATCCGG
+
CCCCCGGGGGGGGGGGGGGGGGGGGGGGGGGGGGGGGGGGGGGGGGGGGGGGGGGGGGGGGGGGGGGGGGGGGGGGGGGGGGGGGGGGGGGGGGGGGGGGGGGGGGGGGDEGGGGGGGGGGDGG@FGGGGGGGGGGGGFFGGEDDFGFGGGGGGGGGGGCF?FFGFFGFFGGGGFFGGEGDFGFGGF7,D8EGFGGFBFG78EG>*0?CGDFCCFFFG6,99AB@E=?>FFFGG+6?DGCG33)CFA?FDC
@M03364:276:000000000-BLYN8:1:1101:16380:10411 2:N:0:1
GGACTACCAGGGTTTCTAATCCTGTTTGCTCCCCACGCTTTCGAGCCTCAGTGTCAGTTACAGGCCAGAGAGCCGCTTTCGCCTCCGGTGTTCCTCCATATATCTACGCATTTCACCGCTACACATGGAATTCCACTCTCCTCTTCTGCACTCAAGTTTCCCAGTTTCCAATGACCCTCCCCGGTTGAGCCCGGGGCTTTCACATCAGACTTAAGAAACCGCCTGCGCTCGCTTTACGCCCAATAAATCCG
+
CCCCCGGGGGGGGGGGGGGGGGGGGGGGGGGGGGGGGGGGGGGGGGGGGGGFFGGGGGGGGGGGGGGGGFGDGGGGGGGGGGGGGGDFGGGGGGGGGGFFGGGGGGFGGGGGFGFGGGGCEGGGGGGGGGGGGGGGGGGGGFGGAFFGGGGGGGGGGGGGGGGGGGGFFCFGGGGGGFGGGGGGGGGGGGGGEGCEGGGGGGGFFGGGGGFGGCDGG4EGFGF9BFFFFF>AD5C7FFGGGFFFG:?2:C5
@M03364:276:000000000-BLYN8:1:1101:16219:10463 2:N:0:1
GGACTACTCGGGTTTCTAATCCTGTTTGCTCCCCACGCTTTCGCACCTCAGTGTCAGTATCAGTCCAGGTAGTCGCCTTCGCCACTGGTGTTCCTTCCTATATCTACGCATTTCACCGCTACACAGGAAATTCCACTACCCTCTACCATACTCTAGCTTGCCAGTTTTGGATGCAGTTCCCAGGTTGAGCCCGGGGATTTCACATTCAACTTAACAAACCACCTACGCGCGCTTTACGCCCAGTAATTCCG
+
CCCCCGGGGGGGGGGGGGGGGGGGGGGGGGGGGGGGGGGGGGGGGGGGGGGGGGGGGGGGGCGGGGGGGGGGGGGGGGGGGGGGGGGGGGGGGGFEFG<FGGGGGGGGGGGGGGGGGGGGGGGGFGGGFGGGGGGGGGGGGGGFGGEFGGGGGFGGGGGGGGGGGGFDFGDGFGGGGGGGG9FCFGGFFGGGGGGGDGGGGGGGFGGGGGDCFGGGGGGGFGFFFFFD2?;>CCFFFFGGGBFFGGFEGG6
@M03364:276:000000000-BLYN8:1:1101:9176:10467 2:N:0:1
GGACTACCGGGGTTTCTAATCCTGTTTGCTCCCCACGCTTTCGAGCCTCAGTGTCAGTTACAGGCCAGAGAGCCGCTTTCGCCTCCGGTGTTCCTCCATATATCTACGCATTTCACCGCTACACATGGAGTTCCACTGTCCTCTTCTGCACTCAAGTCTCCCAGTTTCCAATGCACTTCTTCGGTTGATCCGAAGGCTTTCACATTAGACTTAAAAGACCGCCTGCGCTCGCTTTACGCCCAATAACTCCG
+
CCCCCGGGGGGGGGGGGGGGGGGGGGGGGGGGGGGGGGGGGGGGCFGGGGGFGGGGGGFFGGGFGGGGGGGGGGGGGGGGEGGEFCFGGGGGGCFGGGGGGGGGGGGGGGGGFGGGGGGGGGGGF8FFGFGGGGGGGGFGGGGG@DDFGGGFFGCFDFCFGGGGGFGAFFCFGGGGGGGGGGGGGC6C,EECGEGDFFG6CGGGFFGGCCDFGDCFF4FGFGA9BF@D>BB5CFF9A@GEE37ACC46CDC
@M03364:276:000000000-BLYN8:1:1101:8189:10469 2:N:0:1
GGACTACTAGGGTATCTAATCCTGTTTGCTCCCCACGCTTTCGAGCCTCAGTGTCAGTTACAGGCCAGAGAGCCGCTTTCGCCTCCGGTGTTCCTCCATATATCTACGCATTTCACCGCTACACATGGAGTTCCACTGTCCTCTTCTGCACTCAAGTTTCCCAGTTTCCGATGCACTTCTTCGGTTGAGCCGAAGGCTTTCACATCAGACTTAAGAAACCGCCTGCGCTCGCTTTACGCCCAATAAATCCG
+
CCCCCGFGGGGGGGGGGGGGGGGGGGGGGGGGGGGGGGGGGGGGGGGGGGGGGGGGGGGGGGGGGGGGFGGGGGGGGGGGGGGGGGGGGGGGGGGFGGGGGGGGGGGGGGGGGGGGGGGGGGGGGGGG@GGGGGGGGGGGFEGFEFGGGGGGGGGGGGGGGGGGGGGGGGG>CEGGGGGGGGGGGGGGGGGEDGGEGFGGGFGGFGGG?FFGGFF8CCFCDGFFFFFDFEBFGGGEC;ECGEFFGGF?FGC
@M03364:276:000000000-BLYN8:1:1101:10736:10470 2:N:0:1
GGACTACCAGGGTATCTAATCCTGTTTGCTCCCCACGCTTTCGCACCTGAGCGTCAGTCTTTGTCCAGGGGGCCGCCTTGGCCCCGGGATTTCTCCCGGTTTTTACGCCTTTTAACCGTAACACCGGAAATTTAACCCCCCTTACAAAAATTTAACCCTCCCGTTTCGGTTGGCGTTCCCAGGGTTAGGCCGGGGGATTTCAAACCCGACTGACAGGCCGCCTTGCTGGGCCTTAACGCCATGTAATCCGT
+
CCCCCGFGGGGGGGGGGGGGGGGGGGGGGGGGGGGGGGGGGGGGEGGFFGGGGGGGGGGGGGGGGGGGGGGGGGGGGG,?,C,,>+@++8B,C<9F?+4++44+4,+++,8C,,,<,++6+83A++@+3+=,3,3CDGGGC:,+,,@,,*,*,,7,@,,*@**4@E,*=***/2*/4*=C,,**=***0?C*:EG=*;F<>*+**1*)5)1)***2**2*):)()))*()))1>*)*,:E5)3*2*9):)*
@M03364:276:000000000-BLYN8:1:1101:5055:10488 2:N:0:1
GGACTACCAGGGTTTCTAATCCTGTTTGCTCCCCACGCTTTCGAGCCTCAGTGTCAGTTACAGGCCAGAGAGCCGCTTTCGCCTCCGGTGTTCCTCCATATATCTACGCATTTCACCGCTACACATGGAATTCCACTCTCCTCTCCTGCACTCAAGTCTCCCAGTTTCCAATGCACACAATGGTTGAGCCACTGCCTTTTACATCAGACTTAAGAAACCACCTGCGCTCGCTTTACGCCCAATAAATCCGG
+
CCCCCGGGGGGGGGGGGGGGGGGGGGGGGGGGGGGGGGGGGGGFGGGGGGGFGGGGGGGGGDGGGGGGGGGGGGGGGGGGGGGGGGGGGGGGGGGGGGGGGGGGGGGGGGGGGFGGGGGGGGE8EFCFGGFGGFFFDGBFFCDFGGGGFGFGGGGGGGFGGFFDFFGGGGGGGFFADFGGGG?E,6@FGGGGF6DFFGGGGGG@CC>CFFDGCFCC9DFGFGF=BB9@FFFFF9FEFFG7E5(/;77.2>7
@M03364:276:000000000-BLYN8:1:1101:17630:10490 2:N:0:1
GGACTACTAGGGTTTCTAATCCTGTTTGCTCCCCACGCTTTCGCACCTCAGTGTCAGTATCAGTCCAGGTAGTCGCCTTCGCCACTGGTGTTCCTTCCTATATCTACGCATTTCACCGCTACACAGGAAATTCCACTACCCTCTACCATACTCTAGCTTGCCAGTTTTGGATGCAGTTCCCAGGTTGAGCCCGGGGATTTCACATTCAACTTAACAAACCACCTACGCGCGCTTTACGCCCAGTAATTCCG
+
CCCCCGGGGGGGGGGGGGGGGGGGGGGGGGGGGGGGGGGGGGGGGGGGGGGGGGFGGGGGGGGGGGGGGGGGGGGGGGEGGGGGGGGGGGGGGGGGGGDGGGGFGGGGGGGGFGGGGGGE:@FFGGGGGGFGGGGGGGGGGGGFFFGGC9@FGDGGGGGDFEFFFGGGGGCFGCFFFGGDDDEF8D@=FGFGGGGGDD,CFC:@9FGGGGGFGG>FFFGC4F40>F9>>?BEGDFEFDGGGF1AGGFCFGD
@M03364:276:000000000-BLYN8:1:1101:10621:10493 2:N:0:1
GGACTACTCGGGTTTCTAATCCTGTTTGCTCCCCACGCTTTCGCACCTCAGTGTCAGTATCAGTCCAGGTAGTCGCCTTCGCCACTGGTGTTCCTTCCTATATCTACGCATTTCACCGCTACACAGGAAATTCCACTACCCTCTACCATACTCTAGCTTGCCAGTTTTGGATGCAGTTCCCAGGTTGAGCCCGGGGATTTCACATTCAACTTAACAAACAACCTACGCGCGCTTTACGCCCAGTAATTCCG
+
CCCCCGGGGGGGGGGGGGGGGGGGGGGGGGGGGGGGGGGGGGGGGGGGGGGGGGGGGGGGGGGGGGGGGGGGGGGGGGGGGGGGGGGGGGGGGGGGGGGGGGGGGGGGFFGGGGGGGGGGGGGGGGGGGFGGFGGGGFGGGGGGGGADEFFFFGGGGGGGGGFGGGGGG6,9AFGGGGGGGGGFECFFCCFF>EGGGGG6DFCFFGGGFGFG7+8:?CF,3;9))37?@EFFGDGFF;EEGB0AF>F?F>2
@M03364:276:000000000-BLYN8:1:1101:18999:10494 2:N:0:1
GGACTACCCGGGTTTCTAATCCTGTTTGCTCCCCACGCTTTCGCACCTGAGCGTCAGTCTTTGTCCAGGGGGCCGCCTTCGCCACCGGTATTCCTCCAGATCTCTACGCATTTCACCGCTACACCTGGAATTCTACCCCCCTCTACAAGACTCTAGCCTGCCAGTTTCGGATGCAGTTCCCAGGTTGAGCCCGGGGATTTCACATCCGACTTGACAGACCGCCTGCGTGCGCTTTACGCCCAGTAATTCCG
+
CCCCCGGGGGGGGGGGGGGGGGGGGGGGGGGGGGGGGGGGGGGGGGGGGGGGGGGGGGGGGGGGGGGGGGGGGGGGGGGGGGGGGGGGGGGGGGGGGGGGGGGGGGGGGGGGGGGFGGGEEGGGGGGGGGGGGGGGGGGGGGGGGGGGGDGGGFGGGGGGGGGGFGGGGGGGGGGFGGGGGGGFGGGGGGGGGDGGDGGGGGGGFGGGGGGGG7<CGGGFEGF?BFFF?EFFGGGFFFGGGFF?C>FBGG4
@M03364:276:000000000-BLYN8:1:1101:3175:10514 2:N:0:1
GGACTACAAGGGTATCTAATCCTGTTTGCTCCCCACGCTTTCGCACCTCAGTGTCAGTATCAGTCCAGGTAGTCGCCTTCGCCACTGGTGTTCCTTCCTATATCTACGCATTTCACCGCTACACAGGAAATTCCACTACCCTCTACCATACTCTAGCTTGCCAGTTTTGGATGCAGTTCCCAGGTTGAGCCCGGGGATTTCACATTCAACTTAACAAACCACCTACGCGCGCTTTACGCCCAGTAATTCCG
+
CCCCCGGGGGGGGFGGGGGGGGGGGGGGGGGGGGGGGGGGGGGGGGGGGGGGGGGGF<FFGGGGGGGGFGGGGGGGGEGGGGGGGGGGEGGGGFGCGGGGGFGGGGGGGGGGGGGGGGGGGGGGGGG?FGGGGGGGGGGGGGGGGGGGGGGGGGGFFAFGGFGGGGGF=E8,8=9FF8:FFFDEGGGGGGGFGGGGGGGFGGGGFFGGG@FGGGGGG>F>FGEB494>>B?>GDGFF;GGE:;FGFF):F2
@M03364:276:000000000-BLYN8:1:1101:24958:10522 2:N:0:1
GGACTACAAGGGTTTCTAATCCTGTTTGCTCCCCACGCTTTCGAGCCTCAGTGTCAGTTACAGGCCAGAGAGCCGCGTTCGCCTCCGGTGTTCCTCCATATATCTACGCATTTCACCGCTACACATGGAATTCCACTCTCCTCTCCTGCACTCAAGTCTCCCAGTTTCCAATGCACACAATGGTTGAGCCACTGCCTTTTACATCAGACTTAAGAAACCACCTGCGCTCGCTTTACGCCCAATAAATCCGG
+
CCCCCGGGFGGGGGGGGGGGGCGGGAEGGCGAFGGDGGG>@EFFFFGGGFGGGG9FFG9CFGGGGGGGGGGGGGFE+@@BFDBE?FGG=CFGGGGFGFGGGGGGFGDFECGGGDFGGGGEEEGG9=FFFGGGGGGFGG9FGF?+8EDFGGF+,6,@EG=DFFGG@EC9,3;EFDDD9?CF7F?DEC666DGGCFFDF;F7>DFFF>C57*+=@FGGGGFFFGFEFB@DFEA4F*=85;:8C>14CGCC<G7
@M03364:276:000000000-BLYN8:1:1101:27205:10527 2:N:0:1
GGACTACTGGGGTATCTAATCCTGTTTGCTCCCCACGCTTTCGCACCTCAGTGTCAGTATCAGTCCAGGTAGTCGCCTTCGCCACTGGTGTTCCTTCCTATATCTACGCATTTCACCGCTACACATGGAATTCCACTCTCCTCTCCTGCACTCAAGTCGCCCAGTTTCCAATGCACACAATGGTTGAGCCACTGCCTTTTACATCAGACTTAAGAAACCACCTGCGCTCGCTTTACGCCCAATAAATCCGG
+
CCCCCFGFFGGGGGGGFGGG9FGGGGGGGGGGFEFGGGCFG<@F7@FGGGCFGGGDFGGFGEGGGGGG<6C@EFGGDGGG,@F:FFDEEFGGGGGE9,:CFFGGEDEFFDGFGGGGGEGGCFGG,9?,EFGGG9,FEF,E@FGGGGCFFFGFFGCGGG6=C@+@DCFF,=;;=>==DFCD8E8@FC?,@8,@D,,<9EFG+CA<;<DGGF@C+;2:*9DE5EFEBE25-9A554=C5(:B7?36:FAEC33
@M03364:276:000000000-BLYN8:1:1101:27319:10582 2:N:0:1
GGACTACCGGGGTATCTAATCCTGTTTGCTCCCCACGCTTTCGCACCTCAGTGTCAGTATCAGTCCAGGTAGTCTCCTTCGCCACTGGTGTTCCTTCCTATATCTACGCATTTCACCGCTACACAGGAAATTCCACTACCCTCTACCATACTCTAGCTTGCCCGTTTTGGATGCAGTTCCCAGGTTGAGCCCGGGGATTTCACATTCAACTTAACAAACCACCTACGCGCGCTTTACGCCCAGTAATTCCG
+
CCCCCFGGGGGGGGGGGGGGGGGDFGGGGGGFEFGEGGGGGGGGGGGGGGGGGGEEAFGGGGGFGEGGGGGGGG9,CFFGF7:CFGGGFC<FCE;5?FGGC<FFGEGFGCFGEG9FFEG6>FFCCDF,EFCGGGDGGGGGFGGGF;EG=DGCGAEGGGGGGF,>8D,6=E,DEG8@D=EGDGGFFG8,,@DFDGC5C>F65+@=B<>CCFFFCCGG7CGGFG>=EFFF>F:339DFF0BEE52FF+@CF>7
@M03364:276:000000000-BLYN8:1:1101:4815:10592 2:N:0:1
GGACTACAGGGGTTTCTAATCCTGTTTGCTCCCCACGCTTTCGAGCCTCAGTGTCAGTTACAGGCCAGAGAGCCGCTTTCGCCACCGGTGTTCCTCCATATATCTACGCATTTCACCGCTACACATGGAATTCCACTCTCCTCTCCTGCACTCAAGTCTACCAGTTTCCAATGCATACAATGGTTGAGCCACTGCCTTTTACACCAGACTTAATAAACCACCTGCGCTCGCGTTACGCCCAATAAATCCGG
+
CCCCCGGGGGGDGGGGGGGGGGGGGGGGGGGGGGGGGGGGGFGGGGGGGGGGGGGGGGGGGGGGGGGGGGGGGGGGGGGGGGGGGGGGGGGGGGGGGGGGGGGGGGGGGGGGGGGGGGGGGGGGGGGGGFGGGGFFDGGGGGGGGGGGGGGGGGGGGGGGGGGGFGGGGGGGGGGFGGGGGGGGCCDFF:DFFGGGGFGFGFFGFGGGFCCF7CFFGCFC4EF>BDFFFF>)::D@)8CEGF@FGGFEFGC
@M03364:276:000000000-BLYN8:1:1101:10443:10599 2:N:0:1
GGACTACCGGGGTATCTAATCCTGTTTGCTCCCCACGCTTTCGCACCTCAGTGTCAGTATCAGTCCAGGTAGTCGCCTTCGCCACTGGTGTTCCTTCCTATATCTACGCATTTCACCGCTACACAGGAAATTCCACTACCCTCTACCATACTCTAGCTTGCCAGTTTTGGATGCAGTTCCCAGGTTGAGCCCGGGGATTTCACATTCAACTTAACAAACCACCTACGCGCGCTTTACGCCCAGTAATTCCG
+
ACCCCFFGGGGCGEGGGGGGGGGGGGGGGGGGGGGGGGGGGGGGGGGGGGGGGGGGFGCGF<FFFCEFEFFGGGGGGGGGGGGGGGCCFCFDFGCFFGGGGFGGFGA<FGGGFFGGF:CCFGDGGGGGGGFGGGGGFFG8EGDFGG>8=D>DFFGGDGGGGGGGG9EFDEFG8DAE=9DCGGFC>,DFFFGGGGE8EEGGGCAFFFG7CCG>F8CFC4EFFGBB(?()-2)):786:2CC=2=):+;7FF9
@M03364:276:000000000-BLYN8:1:1101:9807:10621 2:N:0:1
GGACTACTGGGGTATCTAATCCTGTTTGCTCCCCACGCTTTCGCACCTGAGCGTCAGTCTTTGTCCAGGGGGCCGCCTTCGCCACCGGTATTCCTCCAGATCTCTACGCATTTCACCGCTACACAGGAAATTCCACTACCCTCTACCATACTCTAGCTTGCCAGTTTTGGATGCAGTTCCCAGGTTGAGCCCGGGGATTTCACATTCAACTTAACAAACCACCTACGCGCGCTTTACGCCCAGTAATTCCG
+
CCCCCGGGGGGGGGGGGGGGGGGGGGGGGGGGGGGGGGGGGGGGGGGGGGGGGGGGGGGGGGGGGGGGGGGGGGGGGGGGGGGGGFEGGGGGGGGGGGFFFGFGGGGGGGGGGGGGGGGGGGGGGGGGGFGGGGGGGGGCFGGGGGGGGGD?EFGGGGGGGGGF<FGGGGDEGGFFGGGGGGGGFGGFF7BCEEGGEGGGGGGFFGFGGFGGGGGFD<CFFC3;@FFFFFFFGGGA=2CEG30<CFFFGG6
@M03364:276:000000000-BLYN8:1:1101:26356:10625 2:N:0:1
GGACTACTCGGGTATCTAATCCTGTTTGCTCCCCACGCTTTCGAGCCTCAGTGTCAGTTACAGGCCAGAGAGCCGCTTTCGCCACTGGTGTTCCTCCATATATCTACGCATTTCACCGCTACACATGGAATTCCACTCTCCTCTTCTGCACTCAAGTCTCCCAGTTTCCAATTCACATAATGGGTGAGCCACTGCCTTTTACATCAGACTTAAGAAACCACCTGCGCTCGCTTTACGCCCAATAAATCCGG
+
CCCCCFG@EFGGGFFGGFGGGGGGGGFFGGGEGGGGGGGGGGGG@FEFGGF@FF<FGGGGGCEAFFGF89<C<FGGGGGGGGC,B,CEFFGEGFFGGC,9FEEAE9CFCFGGF<ED?F>EGFFG99,:FFFGGF9FG8FG@DDF,CDDFGFFCGGFF9D>,=DGFGG98DFG8E:=:,,=E=3,@+@E,D>,,6@,@EC9+4<@98CF++++=+5BC5:7>C*):59*)/?*/*BC495:*85)C8><F5:
@M03364:276:000000000-BLYN8:1:1101:17409:10661 2:N:0:1
GGACTACAGGGGTATCTAATCCTGTTCGCTACCCACGCTTTCGAGCCTCAGCGTCAGTTACAGACCAGAGAGCCGCTTTCGCCACCGGTGTTCCTCCATATATCTACGCATTTCACCGCTACACAGGAAATTCCACTAACCTCTACTGTACTCTAGTCAGTCAGTTTTGGATGCAGTTCCCAGGTTGAGCCCGGGGATTTCACATCCAACTTGACAAACCACCTACGCGCGCTTTACGCCCAGTTATTCCG
+
CCCCCGGGGGGGGGGGGGGGGGGGGGGGGGEGGGGGGGGGGGEC<FGGDGGGGGGGGGDCCEFCFFGGGGFGGGGGCGGGGGGGGGGGGCFGGGGGGGGGGCFGGGGGGGGGGGGGGGGGGGGGF,A4EFGGG<EEE88FGGGGGG;,8EGGFDFFFGGFGGGGCFGGGGGGGGGGGGFFGGGGGGDGFGFGGGGDGGBFGFGGFGGDGGGG+;DG+;CFAEDF:FD)6BEFGGGFFFGGGFFF7:BAGG7
@M03364:276:000000000-BLYN8:1:1101:28748:10663 2:N:0:1
GGACTACTAGGGTTTCTAATCCTGTTTGCTCCCCACGCTTTCGCACCTGAGCGTCAGTCTTTGTCCAGGGGGCCGCCTTCGCCACCGGTATTCCTCCAGATCTCTACGCATTTCACCGCTACACAGGAAATTCCACTCTCCTCTCCTGCACTCAAGTCTCCCAGTTTCCAATGCACACAATGGTTGAGCAACTGCCTTTTACATCAGACTTACGAAACCACCTGCGCTCGCTTTACGCCCAATAAATCCGG
+
CCCCCGGGGGGGGGGGGGGDFGFGFDDDGGGGGG@@F>FCGGGG7:FEFF?8FGGGGGGGGGGGGGEADCEDGCFG:FFGGGGGCGDGEEGGFFFFFFGDG?EFFGGGGGG?AFGG9FFG@E9EFCAFGFGG;D,AECFGGDFG?FGGFFFF8,6@EGGFA@,>FFGGAFGCGDC;AC6C9;CGGGG?A,7:789@FFGFCC,+15*4*CCD87CFGGGG>:6@:D936):>FCGE>?DCGF=A*;A5639
@M03364:276:000000000-BLYN8:1:1101:6105:10699 2:N:0:1
GGACTACCAGGGTATCTAATCCTGTTTGCTCCCCACGCTTTCGAGCCTCAGTGTCAGTTACAGGCCAGAGAGCCGCTTTCGCCTCCGGTGTTCCTCCATATATCTACGCATTTCACCGCTACACATGGAATTCCACTCTCCTCTCCTGCACTCAAGTCTCCCAGTTTCCAATGCACACAATGGTTGAGCCACTGCCTTTTACATCAGACTTAAGAAACCACCTGCGCTCGCTTTACGCCCAATAAATCCGG
+
CCCCCGGGGGGGGGGGFGGGGGGGGGGGGGGGGGGGGGGGGGGGGGGGGGGGGGGGGGGGGFGFGGGGGGGGGGGGGGGGGGGGGCGDGGGGGGGGGGGFGGGGGGGDGFGGGGGGGEGGGGGGDFGGGDFGGGGGGGGGGGGGGGGGGGGGGGEGFGGGGGGGGGGE=FGGGGGGFFE6DFGGGGGGG@>DGGG?FGGGFDFCFGG5@CFGGCGGGGFGFGF:BFFF>EDDDGCEE?CEEFFFG>7C45:
@M03364:276:000000000-BLYN8:1:1101:16918:10702 2:N:0:1
GGACTACAGGGGTTTCTAATCCTGTTTGCTCCCCACGCTTTCGCACCTGAGCGTCAGTCTTTGTCCAGGGGGCCGCCTTCGCCACCGGTATTCCTCCAGATCTCTACGCATTTCACCGCTACACCTGGAATTCTACCCCCCTCTACAAGACTCTAGCCTGCCAGTTTCGGATGCAGTTCCCAGGTTGAGCCCGGGGATTTCACATCCGACTTGACAGGCCGCCTGCGTGCGCTTTACGCCCAGTAATTCCG
+
CCCCCFGGGGGGEGGGGGFFFGGGF@EFGFGFFGGDFGEFGGGFEGGGFFAC@FFGCGGFEGGGGGGGGGGGGGGGFFGGGGEGDFGDGCFFEGGGGG<FGGAFFFECGGG@FGGEFGGGCFGGGGCFFEA@;FECEFDFC>EFGDG9DCGFGGFCDEEGFFFGGG,;E>:>C8AECCAC6>?CC,=C9EGGGGCG=EFGC7<DAFGCCGGG77C;C7C5AEF?2F>@:DBEGDC<FBCGC;8?D:F)>**
@M03364:276:000000000-BLYN8:1:1101:4423:10711 2:N:0:1
GGACTACACGGGTTTCTAATCCTGTTTGCTCCCCACGCTTTCGCACCTGAGCGTCAGTCTTTGTCCAGGGGGCCGCCTTCGCCACCGGTATTCCTCCAGATCTCTACGCATTTCACCGCTACACCTGGAATTCTACCCCCCTCTACAAGACTCTAGCCTGCCAGTTTCAAATGCAGTTCCCAAGTTAAGCTCGGGGATTTCACATCTGACTTAATCAACCGCCTGCGTGCGCTTTACGCCCAGTAATTCCG
+
CCCCCGGGGGGGGGGGGGGGGGGGGGGGGGGGGGGGGGGGGGGGGGGGFGGGGGGGEGGGGGGGGGGGGGGGGGGGGGGGGGGGGGGGGGGGGGGGGGGGGGGGFGGGGGGGGGGGGGGGGGGGGGGGGGGGGGGGGGGEGDGGGGGGGGGGGGGGGGGGGGGGGGGGGGGGGDFGGGGGCCFGGFGFGGGGDGGEGGGGGGGGFGCFGGGGGGGGGGGFECDDFFFFFF3@DDFFF:>EGEFFGGFADGF
@M03364:276:000000000-BLYN8:1:1101:17531:10714 2:N:0:1
GGACTACTGGGGTTTCTAATCCTGTTTGCTCCCCACGCTTTCGAGCCTCAGTGTCAGTTACAGGCCAGAGAGCCGCTTTCGCCACCGGTGTTCCTCCATATATCTACGCATTTCACCGCTACACATGGAATTCCACTCTCCTCTCCTGCACTCAAGTCTACCAGTTTCCAATGCATACAATGGTTGAGCCACTGCCTTTTACACCAGACTTAATAAACCACCTGCGCTCGCTTTACGCCCAATAAATCCGG
+
CCCCCGGGGGGGGGGGGGGGGGGGGGGGGGGGGGGGGGGGGGGGGGGGGGGGGGGGGGGGGCDGGGGGGGGGGGGGDGFGGGGGGGGGCFGGGGGGGGGGGGGGGGGGGGGGGGGGGGGGGGGGFGGGGFGGGGGGGGGFGGGD>EFGGGGGGFGEFGGGGGGGGFGGGGDD8FGGFGGFFFGGFECFGGCEFGGGFGFD+:;DFFGCGGGCFGFGFGGGFGF@F4@ADFDAF7+9;>GGCA8A>DFECC9
@M03364:276:000000000-BLYN8:1:1101:14401:10729 2:N:0:1
GGACTACAGGGGTTTCTAATCCTGTTTGCTCCCCACGCTTTCGCACCTGAGCGTCAGTCTTTGTCCAGGGGGCCGCCTTCGCCACCGGTATTCCTCCAGATCTCTACGCATTTCACCGCTACACCTGGAATTCTACCCCCCTCTACCATACTCTAGCTTGCCAGTTTTGGATGCAGTTCCCAGGTTGAGCCCGGGGATTTCACATTCAACTTAACAAACCACCTACGCGCGCTTTACGCCCAGTAATTCCG
+
CCCCCGGGGGGGGGGGGGGGGGGGGGGGGGGGGGGGGGGGGGGGGGGGGGGGGGGGGGFGGGGGGGGGGGGGGGGGGGGGGGGGGGGGGGGGGGGGGGFGGGGGGGGGGGGGGGGGGGGGGGGGGGGGGGGGGGGGGGGGGGGGGGFFGFGGGGGGGGGGGGGGGFGGFGGGFGGGGGGG6DFCFGGGGGGFGGGGGGGGGGGGFGGGGGG>FGF>C4EFFGFDEF<5;EDEGGGBFFGGG>0?GGF>>F*
@M03364:276:000000000-BLYN8:1:1101:11728:10737 2:N:0:1
GGACTACTGGGGTTTCTAATCCTGTTTGCTCCCCACGCTTTCGCACCTGAGCGTCAGTCTTTGTCCAGGGGGCCGCCTTCGCCACCGGTATTCCTCCAGATCTCTACGCATTTCACCGCTACACCTGGAATTCTACCCCCCTCTACAAGACTCTAGCCTGCCAGTTTCGGATGCAGTTCCCAGGTTGAGCCCGGGGATTTAACATCCGACTTGACAGACCGCCTGCGTGCGCTTTACGCCCAGTAATTCCG
+
CCCCCGGGGGGGGGGGGGGGGGGGGGGGGGGGGGGGGGGGGGGGGGGGGGGGGGGGGGGGGGGGGGGGGGGGGGGGGGGGGGGGGGGDGGGGGGGGGGGGGGGGGGGGGGGGGGGGGGDCGGGGGGGGDFGGGGGGGDFGGGGGFGGGGGGGGGGGGFGGGGGGGGGGGGEGGGGGGGGGFGCFGGGG6DGFEECEEGBF+3<CFGGGGGGGFGG7FFGGFG@<?F>E(7>FDDFAFFGGGEF?FCFAGG*
@M03364:276:000000000-BLYN8:1:1101:17503:10752 2:N:0:1
GGACTACTAGGGTTTCTAATCCTGTTTGCTCCCCACGCTTTCGCACCTCAGTGTCAGTATCAGTCCAGGTAGTCGCCTTCGCCACTGGTGTTCCTTCCTATATCTACGCATTTCACCGCTACACATGGAATTCCACTCTCCTCTCCTGCACTCAAGTCTCCCAGTTTCCAATGCACACAATGGTTGAGCCACTGCCTTTTACATCCGACTTAACAAACCACCTACGCGCGCTTTACGCCCAGTAATTCCG
+
CCCCCGGGGGGGGGGGGGGGGGGGGGGGGGGGGGGGGGGGGGGGEGGGGGGGGGGGGGGCGGGGGGGGEFFGGGGGGGGGGGGGGGGGGGGGGGGGGFGGGGGGGGGGGGGGGGGGGGGGGGGGGGGGGFGGGGGFF>FGFFFGGFFFGGGFGGGGGGGGCEEEFGGGGGGGGFGGGGDFGGEGGCEFGG?FEGFEDGGG+::C?++303=7@FGCFG8CCEFEF>2598B;DFC4?>GGGF@F71;);*
@M03364:276:000000000-BLYN8:1:1101:8703:10752 2:N:0:1
GGACTACCGGGGTTTCTAATCCTGTTTGCTCCCCACGCTTTCGAGCCTCAGTGTCAGTTACAGGCCAGAGAGCCGCTTTCGCCTCCGGTGTTCCTCCATATATCTACGCATTTCACCGCTACACATGGAATTCCACTCTCCCCTTCTGCACTCAAGTTCGACCGTTTCCAAAGCATACTATGGTTGAGCCACAGCCTTTACCTTCAGACTTATCAAACCACTCGCGCTCGCTTTACGCCCACTAAATCCGG
+
CC<CCGGGGEGECCGGGGGDFGFCFGGGGGGGGGGGGGGGFGGGGGGGGFAFFGGGGFGGGFFGFGGG@FEFDECF7@<FFGCEEDBGGECFGGGFGGGGFGFGGGGGGG:CFGGFGFDEGGFG9AEFFFFFFGFGF8DDFGGG8=DCG8F?>D>=8E9@>C++@CG:FGG;@FGFFDA3,,6@FGGDFGCGC5DFD;D,+4,=/*5=C>C7=DC7+0/4/,/-()-)/):>DC+)20BEG53A4C@-9))
@M03364:276:000000000-BLYN8:1:1101:16262:10754 2:N:0:1
GGACTACAAGGGTTTCTAATCCTGTTTGCTCCCCATGCTTTCGTACCTCAGCGTCAGTATTAGTCCAGATAGCCGCCTTCGCCATCGGTATTCCTCCAGATATCTACGCATTTCACCGCTACACCGGGAATTCTACTATCCTCTACCATACTCTAGCTTCCCAGTATCGAATGCAGTTCCCAAGTTAAGCCCAGGGATTTCACATCCAACTTAACAAACCGCCTACGCACGCTTTACGCCCAGTAATTCCG
+
CCCCCGG,,CFGG8FGGGGGGGGGGGGGGGGGGGG,EFFGGGG<EGGGGGG,FGGGGGGG,CF<FGGG<F<F<,@FGGGGGGGG:,BFG,DFFGGCG,,CF,EFGGGGGGGGGGGGGGGGGGGG?+7+@FGFG,EF9E;FGGGG9EGGGGGGGGGGGGG,D8FGG9>6@3=FGGG8EGGG,E,DFG:EFG8D,@GGCFGFDFGGF7?*AGGDGG7FG5FG59BD9?@>4AEDGDFCF?GGGF;FGF7?FG9
@M03364:276:000000000-BLYN8:1:1101:10092:10757 2:N:0:1
GGACTACTGGGGTTTCTAATCCTGTTTGCTCCCCACGCTTTCGCGCCTCAGTGTCAGTATCAGTCCAGGTAGTCGCCTTCGCCACTGGTGTTCCTTCCTATATCTACGCATTTCACCGCTACACAGGAAATTCCACTACCCTCTACCATACTCTAGCTTGCCAGTTTTGGATGCAGTTCCCAGGTTGAGCCCGGGGATTTCACATCTGACTTAACAAACCGCCTGCGTGCGCTTTACGCCCAGTAATTCCG
+
CCCCCGGGGGGGGGGGGGGGGGGGGGGGGGGGGGGGGGGGGGGG:FGGGGGGGGGGGGFGGGFGGGGGFGFGGGGGGGGGGGGGGGGGGGGGGGFFBAFGGGGGGGGGGGGGGGGGGGGGGGGGGGFFGGGEFGGGFFFEFGGGDGGGGGGGGGFGGDG?EGGGGGFDFEFGGG8DFGGADGFFGGGGFFGGDGDEDDGFDCF>FD7CF>7BDGGGFFGGFCBFFFFF9>A>DGGCF@81*.3FGDFF>FC
@M03364:276:000000000-BLYN8:1:1101:23654:10763 2:N:0:1
GGACTACTCGGGTTTCTAATCCTGTTTGCTCCCCACGCTTTCGCACCTGAGCGTCAGTCTTTGTCCAGGGGGCCGCCTTCGCCACCGGTATTCCTCCAGATCTCTACGCATTTCACCGCTACACCTGGAATTCTACCCCCCTCTACAAGACTCTAGCCTGCCAGTTGCGGATGCATGTCCCAGGTTGAGCCCGGGGATTTCACATCTGACCTGACAGACCGCCTGAGTGCGCTTTACGCCCAGTAATTCCG
+
CBCCCG@FDCEGEF7F9A<CACAFGFFDF9FG8@FECGGEFGGEEEEFFFGDGGGGGGGFGFGFGGGFFFFE@FC@>,CE@FEECFGGGGG9F?EFFAFFFFEGGFFGGEG+CAE,?+@68FFG8?FC=<?FCEAF,3D:3=>DF,66358=:9EG,8>>BFF88@,,;B5*9DF7,=2>:9:5FFFCFCGGC*=:*:B++1<@1;+1:C*:CC<8>485>5>0().94B))11*6=<EEEF?@GG*67**
@M03364:276:000000000-BLYN8:1:1101:25958:10768 2:N:0:1
GGACTACTCGGGTTTCTAATCCTGTTTGCTCCCCACGCTTTCGAGCCTCAGTGTCAGTTACAGGCCAGAGAGCCGCTTTCGCCTCCGGTGTTCCTCCATATATCTACGCATTTCACCGCTACACATGGAATTCCACTCTCCTCTCCTGCACTCAAGTCTCCCAGTTTCCAATGCACACAATGGTTGAGCCACTGCCTTTTACATCAGACTTAAGAAACCACCTGCGCTCGCTTTACGCCCAATAAATCCGG
+
CCCCCGEFGGGGFGGGGGFFFGGGGGGGGGGGGGGGECCCFGEGGEGGFCFGGGGFGFFFGGGGGGGGGC8CCFFGCFFGGEGE:FEE@@BCFGCFGAAAFFGGECBDFGGGG<FFGGGGGEGGCFGFGDGGGGFGGGGDFFFFGGGFGGGFCD>DFGGGFFG8FFFDACEGGGGGFGGFFFDGF68,@88@@6FGGGGGD?AFACGGG>FC@7CF>FCGFGF@=B>4:BEFF4+@A2BECA3=>FFCGGD
@M03364:276:000000000-BLYN8:1:1101:24807:10776 2:N:0:1
GGACTACTGGGGTATCTTATCATGTTTGCTCCCCACGCTTTCGCACCTGAGCGTCAGTCTTTGTCCAGGGGGCCGCCTTCGCCACCGGTATTCCTCCAGATCTCTACGCATTTCACCGCTACACCTGGAATTCTACGTCCCTCTACAAGACTCTAGCCTGCCGGTTTCGGATGCAGTTCCCAGGTTTAGCCCGGGGATTTCACATCCGGCTTGACAGCCCGCCTGCGACCGCTTTACGCCCAGTAATGCCG
+
<CBCCGGCDCF76,@EF,C<C,;EE99C9FGEFCC:F@@C<9:,BCG<EFG8:@:@F<9CCEF<FCC@FFEGC@CG:FEGGG:4FFE=@7BEFE,?D8,C,,EFDD<FE+8B<FAFA+@=+4,AEEDBFFA,;C@F+,6++@=FFGC9D88+89@FA8,,@>+3F83;:C339,47@A,7A9>5?,,=CCCD>CGG5:6<C+9C86CD)9>D)**+0**25*>:?F()().)9C<)*-;?C5160?B<>6)
@M03364:276:000000000-BLYN8:1:1101:20191:10797 2:N:0:1
GGACTACTGGGGTTTCTAATCCTGTTTGCTCCCCACGCTTTCGAGCCTCAGTGTCAGTATCAGTCCAGGTAGTCGCCTTCGCCACTGGTGTTCCTTCCTATATCTACGCATTTCACCGCTACACAGGAAATTCCACTACCCTCTACCATACTCTAGCTTGCCAGTTTTGGATGCAGTTCCCAGGTTGAGCCCGGGGATGTCACATTCAACTTAACAAACCACCTACGCGCGCTTTACGCCCAGTAATTCCG
+
CCCCCFGGGGDFGGGGFEGFGGGGGGFGGGGGGGGCGF@FGGGG8;FGGFGFGEGGGEEFGGGFGFCEGGGGGGGG7@FGGGGGGGAF@EF7FGGFGGGGGFGGGDGGGDGGGGCGGDGEF>=FECFGGFFGFA9FEGFEGGGGGDGGG8@DFGF=E,@DGGGFA;E>DCC9DGFFGGGGGGFFFGGCGC8DECEE6C*4BCFFFCFGGGC7CCFGGFGGFFD==FAFFE?FGG:EF@GEGDFFGFCEG@2
@M03364:276:000000000-BLYN8:1:1101:18687:10815 2:N:0:1
GGACTACTAGGGTATCTAATCCTGTTTGCTCCTCACGCTTTCGAGCCTCAGTGTCAGTTACAGGCCAGAGAGCCGCTTTCGCCTCCGGTGTTCCTCCATATATCTACGCATTTCACCGCTACACATGGAATTCCACTCTCCTCTCCTGCACTCAAGTCTCCCAGTTTCCAATGCACACAATGGTTGAGCCACTGCCTTTTACATCAGACTTAAGAAACCACCTGCGCTCGCTTTAAGCCCAATAAATCCGG
+
CCCCCGGGGGGGGGGGGGGGGGGGGGGGGGGG8FGFGGGGGGGFGGGGGGGGGGGGGGFGGGGGGGGGGFCCGGGGGGGGGGGGDGGGGGGGFFGGGGGGGGGGGGGGGGGGGGGGGGGG>FFGGCAGFEEGDGGGGGGGCGGFFGGFCGGGGGGGDE;EGGFCACFCFGCFFFGFGGG6DFG,D>==FF88==FGCCFGFF79;<69DCFFC>+BFFCFFEAB@>=:@9ADCF+*1*BC58();:BCFDC
@M03364:276:000000000-BLYN8:1:1101:8036:10815 2:N:0:1
GGACTACTGGGGTTTCTAATCCTGTTTGCTCCCCACGCTTTCGCACCTCAGTGTCAGTATCAGTCCAGGTAGTCGCCTTCGCCACTGGTGTTCCTTCCTATATCTACGCATTTCACCGCTACACAGGAAATTCCACTACCCTCTACCATACTCTAGCTTGCCAGTTTTGGATGCAGTTCCCAGGTTGAGCCCGGGGATTTCACATTCAACTTAACAAACCACCTACGCGCGCTTTACGCCCAGTAATTCCG
+
CCCCCGGGGGGGFGGGGGGGGGGGGGGGGGGGGGGGGGGGGGGGGGGGGGGGGGGGGGGGGGGGGGGGGGGGGGGGGGGFGGGGGGGGGGGGGGGFGGGGGGGGGGGGGGGGGGGGGGGGGGGGGGGGGGGGGGGGGGGGGGGGGGGGGGGGGGGGFFGGGGGGFFDGGGGGGFGGGGGGGGGGGGGGGFGGGGGGGDGGGGGGFGGGGGGFGGG9D4DCFGFDEFAFFEFFGGGFF?EEGF<FCFFFGG;
@M03364:276:000000000-BLYN8:1:1101:9137:10818 2:N:0:1
GAACTACTCGGGTTTCTAATCCTGTTTGCTCCCCACGCTTTCGCACCTCAGTGTCAGTATCAGTCCAGGTAGTCGCCTTCGCCACTGGTGTTCCTTCCTATATCTACGCATTTCACCGCTACACAGGAAATTCCACTACCCTCTACCATACTCTAGCTTGCCAGTTTTGGATGCAGTTCCCAGGTTGAGCCCGGGGATTTCACATTCAACTTAACAAACCACCTACGCGCGCTTTACGCCCAGTAATTCCG
+
CCCCCFGGGGGGG@CGGGGGGGGGGGGGGGGGGGFGGGGGGGGGGGGGGGGFGGGGGGFFGGFGGFGGGGGGGGGGGGFGGBEFGFGFFGGGGGFGGGGGGGGCFGFGGGGGGCGGG7CCFFFGGG?FGFFGG,9CEEF<8?F8FGGFG?FF?EGCFGFGGFFF<B;=@C,,66@FGCFGDDDD39=ECEG68@EC78CF>+,2;CFFGGFFGGGGGGGGFGDDF>):@FE:DDFCFFEGG3;FCCFCGG*
@M03364:276:000000000-BLYN8:1:1101:3316:10822 2:N:0:1
GGACTACCAGGGTTTCTAATCCTGTTTGCTCCCCACGCTTTCGCACCTCAGTGTCAGTATCAGTCCAGGTAGTCGCCTTCGCCACTGGTGTTCCTTCCATATATCTACGCATTTCACCGCTACACATGGAGTTCCACTTTCCTCTTCTGCAGTCAAGTCTCCCATTTCCCAATGCACTTCTTCGTTTGACCCGAGGGCTTTCACATTAGCCTTAAAAGCCCTCCTGCGCTCGTTTTACGCCCAATAAACCC
+
CCCCCFGDF-BFGGGGGCGGGAFFGGGC9,C@FGFFGGGGGGGEBCEFGGGEFGFCGD9<CCFGGGGG@EEFFFGGE7CF<FE76@<,C8CFFGC,E@<B9F,@E<F?,+,8C<,CFC,C7++,94F=C,,A4F;;4,,59@99B9E9,9,+4,@D,4@DFD88,,7,6,4@D,,@@A8,@,7=,>=@D,@8+@++44>FG?2=;5982**54A++5<,@5,9)0*:*)*:8)292+0*8C)8)008)*2/
@M03364:276:000000000-BLYN8:1:1101:5516:10846 2:N:0:1
GGACTACCAGGGTTTCTAATCCTGTTTGCTCCCCACGCTTTCGAGCCTCAGCGTCAGTTACAGACCAGAGAGCCGCCTTCGCCACTGGTGTTCCTCCATATATCTACGCATTTCACCGCTACACATGGAATTCCACTCTCCTCTTCTGCACTCAAGTTTCCCAGTTTCCAATGACCCTCCCCGGTTGAGCCGGGGGCTTTCACATCAGACTTAAGAAACCGCCTGCGCTCGCTTTACGCCCAATCAATCCG
+
CCCCCGGGGGGGGGGGGGGGGGGGGGGGGGGGGGGGGGGGGGGGGGGGGGGGGGGGGFGGGGGGGGGGFGGGGGGGGGGGGGGGGGGGGGGGGGGGGGGDFGFFGGGGGGGGGGCFGGGEGGGGGGGGFFGGGGGGGGFFFFGGGFFFGFGGGGGGGGAFFGFGFGFGGGDGGGFGDFGGGGG>FEGFGDFGDEGGGGGFFGGGFGGCF<CFFFFFGGGGEGFFFFFEBD>BGGFAF0E>EF05*96<F4/
@M03364:276:000000000-BLYN8:1:1101:20001:10846 2:N:0:1
GGACTACTCGGGTATCTAATCCTGTTTGCTCCCCACGCTTTCGAGCCTCAGTGTCAGTTACAGGCCAGAGAGCCGCTTTCGCCTCCGGTGTTCCTCCATATATCTACGCATTTCACCGCTACACAGGAAATTCCACTAACCTCTACTGTACTCTAGTCAGTCAGTTTTGGATGCAGTTCCCAGGTTGAGCCCGGGGATTTCACATCCAACTTGACAAACCACCTACGCGCGCTTTACGCCCAGTTATTCCG
+
CCCCCGGGGGGGGGGGGGGGGGGGGGGGGGGGGGGGGGGGGGGGGGGGGGGGGGGGGEFGGGGGGGGGGGGGGGGGGGFGGGGGEFGGGGGGCECFFGGGGGFFGGGGFGGGGFCDFGGG@CGGGGGGGGFGGGGGGGGGGG8?EGGGGGGGGGGGGGGGGGGGGGGGGGGGGGGGGGGGAFDFGFCDF8EGGGGGGGGD>GFGF4;9CCC>BCFGGCDGF*?=:4@E>?E)CDC9C;GGEBFAGC;<:D*
@M03364:276:000000000-BLYN8:1:1101:19461:10853 2:N:0:1
GGACTACCCGGGTTTCTAATCCTGTTCGCTACCCATGCTTTCGAGCCTCAGCGTCAGTTACAGACCAGACAGCCGCCTTCGCCACTGGTGTTCTTCCATATATCTACGCATTTCACCGCTACACATGGAGTTCCACTGTCCTCTTCTGCACTCAAGTCTCCCAGTTTCCAATGCACTTCTTCGGTTGAGCCGAAGGCTTTCACATTAGACTTAAAAGACCGCCTGCGCTCGCTTTACGCCCAATAAATCCG
+
CCCCCGGGGGGGGGGGGGGGGGGGGGGGGGGGGGGGGGGGGGGGGGGGGGGGGGGGGFFGGGGGFGGGGGGGGGGGGGGGGGGGGGGGGGGGGCDFGGGFFGGGGGGGGGGGGGGGEFCCEGGGGGGGDFGGGGGGAEGGGFCF@FGGGGGGGGG?EFGGGGGGFGFFCGGG?FFFGGGGGGFGGEGGGGGEDGGGGGFGGGGGFGGFGGGGGG>FFDFG>EDDFABFFEFFGFGFFFGGGF;;6:@<FFC
@M03364:276:000000000-BLYN8:1:1101:13617:10871 2:N:0:1
GGACTACAGGGGTATCTAATCCTGTTTGCTCCCCACGCTTTCGCACCTGAGCGTCAGTCTTTGTCCAGGGGGCCGCCTTCGCCACCGGTATTCCTCCAGATCTCTACGCATTTCACCGCTACACCTGGAATTCTACCCCCCTCTACAAGACTCTAGCCTGCCAGTTTCGGATGCAGTTCCCAGGTTGAGCCCGGGGATTTCACATCCGACTTGACAGACCGCCTGCGTGCGCTTTACGCCCAGTAATTCCG
+
CCCCCGGGGGGGGGGGGGGGGGGGGGGGGGGFGGGGGGGGGGGGGGGGGGGGGGGGGGGGGGGGGGGGGGDGGGGGGGGGGGGGGGGGGGGGFGGGGGGGGGGGGGGGGGGGGGGGGGGGGGGGGGGGGGGGGGGGGFGGDGDFGGGGGGGFGGGGFFGGGGGGGGGGGG5CGGGGGFFGGGGGGFGFFFGGG=>EGGGGGGGGFFFCGGGGGGGGFGGEBEFFFFFF?)<DDGG9@FEGGE::CFFAGG9
@M03364:276:000000000-BLYN8:1:1101:19547:10884 2:N:0:1
GGACTACCAGGGTTTCTAATCCTGTTTGCTCCCCACGCTTTCGCACCTGAGCGTCAGTCTTTGTCCAGGGGGCCGCCTTCGCCACCGGTATTCCTCCAGATCTCTACGCATTTCACCGCTACACCTGGAATTCTACCCCCCTCTACAAGACTCTAGCCTGCCAGTTTCGGATGCAGTTCCCAGGTTGAGCCCGGGGATTTCACATCCGACTTGACAGACCGCCTGCGTGTGCTTTACGCCCAGTAATTCCG
+
CCCCCGGFGGGGGGGGGGGFGGGGGGGGGGGGGGGGGGGGGGGGGGGGGGGGGGGGGGGGGGGGFGGGGDGGGGGGGGGGGEGGGGGGGGFGGGGGGGGGGGGGGGGGGGGGGGGGGGG6FGGGGGGFGGGGGGGFGGG7CGGFFGGFC,>FGFGFGGGGGGGGGGGGGGGCCGFFFGFGFGFGFFFGGGFFGGGGGGFGG+:FF<C*9:CDDFG7FDCGB:B-::0;?BFFGGGB=:EGC@B4CCFFGG*
@M03364:276:000000000-BLYN8:1:1101:13367:10892 2:N:0:1
GGACTACTAGGGTATCTAATCCTGTTCGCTACCCATGCTTTCGAGCCTCAGCGTCAGTTACAGACCAGACAGCCGCCTTCGCCACTGGTGTTCTTCCATATATCTACGCATTTCACCGCTACACATGGAGTTCCACTGTCCTCTTCTGCACTCAAGTCTCCCAGTTTCCAATGCACTTCTTCGGTTGAGCCGAAGGCTTTCACATTAGACTTAAAAGACCGCCTGCGCTCGCTTTACGCCCAATAAATCCG
+
C?CC@DFGA<FFEFEGGGGGGGGGGGGGGGGDEEDGCGGGGGGGGCGGGGDFGGG77CFCF9FGGGGG,CFFGGGGG7F,@@FGCFFFGGCFGGGFGGGGGDFGGGGGGGGGFFGGGDGGGGGGCFGGGGGGFGGGC8EGFGGGGGGGGGGCGFGGGG9ECFFBFFFGEDGGGGGGG=,@@EECCEGGGGGGD>EGGF??DGFGCGGCGDFFGGGGFDG?DG5>2FFFBFF47<FC@@G7:D05C7FCCC5
@M03364:276:000000000-BLYN8:1:1101:16802:10896 2:N:0:1
GGACTACTGGGGTTTCTAATCCTGTTTGCTCCCCACGCTTTCGAGCCTCAGTGTCAGTTACAGGCCAGAGAGCCGCTTTCGCCACCGGTGTTCCTCCATATATCTACGCATTTCACCGCTACACATGGAATTCCACTCTCCTCTCCTGCACTCAAGTCTACCAGTTTCCAATGCATACAATGGTTGAGCCACTGCCTTTTACACCAGACTTAATAAACCACCTGCGCTCGCTTTACGCCCAATAAATCCGG
+
CCCCCGGGGGGGGGGGGGGGGGGGFGGGGGGEGGGGGGGGGGGGGGGGGGGGGGGGGGGGGGG@FGGGGGGGGGGGGGGGGGGGGGGGECFGGGGGGGGGGGCEGGGGGDCFGGGGGDGGGGGGG8DGEAFGEFEFGGGG8DFGGGDFEGGGGGGFFGGGGGGGG,EFGGGGGGGGGGFGGGDGGGGG?C?CCFGGGGGGGFC?FGGCFGCGFGGGGGGGF=A24?@5AEFEGGGEA>B@E5;AFF=<DD3
@M03364:276:000000000-BLYN8:1:1101:3875:10911 2:N:0:1
GGACTACTCGGGTTTCTAATCCTGTTTGCTCCCCACGCTTTCGAACCTGAGCGTCAGTCTTTGTCCAGGGGGCCGCCTTCGCCACCGGTATTCCTCCAGATCTCTACGCATTTCACCGCTACACCTGGAATTCTACCCTCCTCTACAAGACTCAAGCCTGCCAGTTTCGGATGCAGTTCCCAGGTTGAGCCGGGGGCTTTCACATCCGACTTAACAGACCGCCTGCGTGCGCTTCACGCCCAGTAATTCCG
+
CCCCC<FFA7@@@E@EFCGCCFFGC<<FCGFCFC@FGGGGEEE,,CFGGGGGGGDCGG,,6,6E,:<C,B+@+@FG@C@EG:FCGGECF=+:CC,AF<,CE<9FCFF=CFCC9EB<FCGE7FBD@E,,:FC:;BCD,@,A73>@>9>,8@EDD,@D9DFCBFGCGGF9+48+*,,,77E;D>3@7,47=?E57>EE*CC<+1<:+8*97D3<@C7+*;@F:5)4(04)(.0<)9*.98F5C)()22*-:06
@M03364:276:000000000-BLYN8:1:1101:22372:10926 2:N:0:1
GGACTACTAGGGTTTCTAATCCTGTTTGCTCCCCACGCTTTCGAGCCTCAGTGTCAGTTACAGACCAGAAAGTCGCCTTCGCCACTGGTGTTCCTCCATATCTCTGCGCATTTCACCGCTACACATGGAATTCCACTTTCCTCTTCTGCACTCAAGTTTCCCAGTTTCCACTGACCCTCCACGTTTGAGCCGTGGGCTTTCACATCAGACTTAAGAAACCGCCTACGCGCGCGTTACGCCCAATAATTCCG
+
CCCCCGGGGGGGGGGGGGGGGGGGGGGGGGGGGGGGGGGGGGGFFEGFCCFF9FACEGFGFCGGFC8EGGFGEFFGEGGFFGCFEEGFGGG@FFGGGF9?,:9<@FGGCCGGFEEGG?:=+:?=9:FGGGGGGCCFFFGGFGFGGFGGG,,6DCFDFGGGGGGDCF9FGG,;@9FF=FGG88=+8@+,@8=+@8CC?8?<89EFFGGG5*;FFCCGGGGGFG9:7A)*-)2)):)(:13=75=5C786DFC
@M03364:276:000000000-BLYN8:1:1101:23845:10933 2:N:0:1
GGACTACTAGGGTTTCTAATCCTGTTTGCTCCCCACGCTTTCGCACCTCAGTGTCAGTATCAGTCCAGGTAGTCGCCTTCGCCACTGGTGTTCCTTCCTATATCTACGCATTTCACCGCTACACAGGAAATTCCACTACCCTCTACCATACTCTAGCTTGCCAGTTTTGGATGCAGTTCCCAGGTTGAGCCCGGGGATTTCACATTCAACTTAACAAACCACCTACGCGCGCTTTACGCCCAGTAATTCCG
+
CCCCCGGGCFGGGGGGGGGGGGGGGGGGGGGGGGGGCFGGGGGGGGGGGGGGGEGGGGGGFACGGGGGGGGGGGGGGGGGGGGGGGGGGGGGGGGGGGGGGGGGGGGGGGGGGG<FFGGGCCE@9FGGGFGFFFEGG=9FFFFGC;EGGFGGGGFGGGFG7EEGGGFGCEEFGGGFFAFDEFCG:DFCFGFGGGGGGGGCFGF9FFGFFCEG7=FFC>599C>4@>A>2AE>35DEF1EGEEDACFFCG=C
@M03364:276:000000000-BLYN8:1:1101:3625:10959 2:N:0:1
GGACTACAAGGGTTTCTAATCCTGTTTGCTCCCCACGCTTTCGAGCCTCAGCGTCAGTTACAGACCAGAGAGCCGCCTTCGCCACTGGTGTTCCTCCATATATCTACGCATTTCACCGCTACACATGGAATTCCACTCTCCTCTTCTGCACTCAAGTTTCCCAGTTTCCAATGACCCTCCCCGGTTGAGCCGGGGGCTTTCACATCAGACTTAAGAAACCACCTGCGCTCGCTCTACGCCCAATAAATCCG
+
CCCCCGGGGGGGGGGGGGGGGGDGGGGGGGGGGGGGGGGGGGGGGGGGGGGGGGGGGGGGGGGGGGGGGGGGGGGGGGGGGGGGGGGFGGGGGGGGGGGGGGGGGGGGGGGGGGGGGGGGGGGGGGGGFGGGGGGGFGGGGGGGGGFGGGG?FGGGGGBFFGGGFFGGGGGGGGGGGGGGGCECGEEGGGGGEGDDEGGGGGFDFFGGDGGGGGF8F4EGFGFFEFFFBFDFG*>CA0EGG3:@GF6AFG5
@M03364:276:000000000-BLYN8:1:1101:22248:10962 2:N:0:1
GGACTACCCGGGTTTCTAATCCTGTTTGCTCCCCACGCTTTCGCACCTGAGCGTCAGTCTTTGTCCAGGGGGCCGCCTTCGCCACCGGTATTCCTCCAGATCTCTACGCATTTCACCGCTACACCTGGAATTCTACCCCCCTCTACAAGACTCTAGCCTGCCAGTTTCGGATGCAGTTCCCAGGTTGAGCCCGGGGATTTCACATCCGACTTGACAGACCGCCTGCGTGCGCTTTACGCCCAGTAATTCCG
+
CCCCCGGGGGGGGGGGGGGGGGGGGGGGGGGGGGGGGGGGGGGGGGGGFFGGGGDGGGGGGGGGGGGGGGGGGGGGGGGGGGGGGGGGGGGGGGGGGGGGGGGGGGGGGGGGGGGGGDGGGGGFGGFGGGGGGGGCFGGGGCGGGGCFGGGGGFFFGGGGFCAFGGGGGGGGGGGGGGGGFGFGGGGGDGBFGGCGGGGGGFFGFFGDDGGGGGGGGFFFECD?FFFE<E3)/*94BB>EEE?67:7:FD0
@M03364:276:000000000-BLYN8:1:1101:3911:10971 2:N:0:1
GGACTACCAGGGTTTCTAATCCTGTTTGCTCCCCACGCTTTCGAGCCTCAGTGTCAGTTACAGGCCAGAGAGCCGCCTTCGCCACCGGTGTTCCTCCGTATATCTACGCATTGCACCGCTACACACGGAATTCTACTCTCCTCTCCTGCACTCAAGTCTACCAGTTTCCAATCCATACAACGGTTGAGCCACTGCCTTTTACACCAGACCTAATAAACCACCTGCCCCCGCTTTACGCCCAATAAATCCGG
+
8-88AFG,C@,BC6B<<CEEC@<66;F8FEACF;C@FC,,CCF8EFG<CC8C,CE<FC9C,6@,6,,:@<6@F@FC+BBCDGG7FDF+68BFGF9FE+B89?,5EE<FFG7B,<EFFGGECCEFF7:CCF7AF,,E=8,AEAEDFFG8B8==D?886DACFFFFE,DEEF;,,,,,3=<F,3+@@><,<F8@FCCFGFC9CF,;*/;7;*2;*29==A,;?EA(()()(:A3D*+1.(=4C)()27+?4)/
@M03364:276:000000000-BLYN8:1:1101:25446:10997 2:N:0:1
GGACTACCCGGGTTTCTAATCCTGTTTGCTCCCCACGCTTTCGCACCTGAGCGTCAGTCTTTGTCCAGGGGGCCGCCTTCGCCACCGGTATTCCTCCAGATCTCTACGCATTTAACCGCTACACCTGGAATTCTACCCCCCTCTACAAGACTCTAGCCTGCAAGTTTCGGATGCAGTTCCCAGGTTTAGCCCGGGGATTTCACATCCGACTTGACAGACCGCCTGCGGCCGCTTTACGCCCAGTAAGTCCG
+
CCCCCFEEFGGGEFEGGGFFF9EEGGGFGGGGFGC7BFGGGGGDGG+F8FFFEFGEEFFCEFFG9FGGF7FGGGGECEFFGCFFGDEGGGGGGGGDGEB,C<@9BFGGGGGCF,?EAFGGGGGG@@>CDAFGGGGGD@ECCEGFDGF98DFFGFF,,>EDD,3@=DDF>E>8;E9EFF>:?GGG@F,,,6?===CE*=?+@>EDA*CGDDC<7**3*;;C5C<((.()(007D5>:*,*::)(02**.*:1
@M03364:276:000000000-BLYN8:1:1101:17866:11009 2:N:0:1
GGACTACTGGGGTTTCTAATCCTGTTTGCTCCCCACGCTTTCGCACCTCAGTGTCAGTATCAGTCCAGGTAGTCGCCTTCGCCACTGGTGTTCCTTCCTATATCTACGCATTTCACCGCTACACAGGAAATTCCACTACCCTCTACCATACTCTAGCTTGCCAGTTTTGGATGCAGTTCCCAGGTTGAGCCCGGGGATTTCACATTCAACTTAACAAACCACCTACGCGCGCTTTACGCCCAGTAATTCCG
+
CCCCCEGGGFGGGGGGGGGGGGGGGGGGGGGGGGGCFGGGGCGGGGGGGGGFGGGGGGGGGGGGGGGGGGGGGGGGGGGCCGEGGGGGACGE9FFEFFF9FGGGAFGGGGGGGGGGGGGGGE@FGGGGGGG;FGGFG8DEGGGGGGGFC,43DFGFEEEGGFAEFF9CGGGFDEFCADGFFGGG>98FDBFGGGCE58DCDFA+?DC+D8B8CCGG>CGFAFDB2?ADFEABCCGFF;GGD>?;C@F?FC;
@M03364:276:000000000-BLYN8:1:1101:23427:11016 2:N:0:1
GGACTACAGGGGTTTCTAATCCTGTTTGCTCCCCACGCTTTCGAGCCTCAGTGTCAGTTACAGGCCAGAGAGCCGCTTTCGCCTCCGGTGTTCCTCCATATATCTACGCATTTCACCGCTACACATGGAATTCCACTCTCCTCTCCTGCACTCAAGTCTCCCAGTTTCCAATGACCCTCCCCGGTTGAGCCGGGGGCTTTCACATCAGACTTAAGCAACCGCCTGCGCTCGCTTTACGCCCAATAAATCCG
+
CCCCCGGGGGGGGDGGGGAEGCFEGGFFCFGGGGGEFEFFFGGGGGGGGGGGGEGGGGGGGGGG<@EFFGGGG?CG@@FFEGGGGGEGDEFEGG9FFFDGDGGDGD9FEGGGGGG,BFC8+@:FFCFFFGGGG,@FEE9FFFDGGGGGGGCDFGGG;D@FGGGGEFGAGGGFFGEDG?=CE+5>BEE?CGGGGCEGGDGGGGGGFGGC=<>C>FG+;6<F>CB06AB>6BDB*>5:F?D?E33)*76):7>
@M03364:276:000000000-BLYN8:1:1101:21566:11019 2:N:0:1
GGACTACTAGGGTTTCTAATCCTGTTTGCTCCCCACGCTTTCGCACCTCAGTGTCAGTATCAGTCCAGGTAGTCGCCTTCGCCACTGGTGTTCCTTCCTATATCTACGCATTTCACCGCTACACAGGAAATTCCACTACCCTCTACCATACTCTAGCTTGCCAGTTTTGGATGCAGTTCCCAGGTTGAGCCCGGGGCTTTCACATTCAACTTAACAAACCACCTACGCGCGCTTTAAGCCCAGTAATTCCG
+
CCCBCGFGGDFGFFFEFGEDFGGGGGAEFFGGGGGG>C:BDGFGCGGGGFGGCGGFFGFGGGGGFGGFGGFEEGFGGCFFGEEFFFFGFGGDFGG9BGGGCFFGGFGGGGGGEFFFGGGEGCGFFGADBFGFGAEGGGGGE89D9EEFG?E8DFGGFGFGFGFFFE9DF6BBEGCFEAF,@FGGGGD88@FGG6EE+@>CCFCF9CFGGGGFGGGF79FFF9@=);=*6?54)85)+7B+:87F7;A<C@2
@M03364:276:000000000-BLYN8:1:1101:18738:11058 2:N:0:1
GGACTACTAGGGTATCTAATCCTGTTTGCTCCCCACGCTTTCGAGCCTCAGTGTCAGTTACAGACCAGACAGCCGCCTTCGCCACTGGTGTTCTTCCATATATCTACGCATTTCACCGCTACACATGGAGTTCCACTGTCCTCTTCTGCACTCAAGTCTCCCAGTTTCCAATGCACTTCTTCGGTTGAGCCGAAGGCTTTCACATTAGACTTAAAAGACCGCCTGCGCTCGCTTTACGCCCAATAAATCCG
+
CCCCCGGGGGGGGFGGGGGGGGGGGGGGGGGGGGGGGGGGGGGGGGGGGGGFGGGGGGFFFEFFGGGGGGGGGGGGGGGGGGGGGGGGGGGGGEGGGFGGGGGGGGGGCDGGGGGGGGGGGGGGFFGGGFGFFGFCFEFGGGGGGGGGGGGGGFGGGCFGBFGGGGGGGGGGGGGGGFGDFGGGGGGGGGGGEEEEGGGGGGGGF7CGGGGFF>F7CGGGFGFFBFAE=DFFGG<EF@GGGFFFGGFEGF7
@M03364:276:000000000-BLYN8:1:1101:16657:11074 2:N:0:1
CAACGACAGGGCGGGGCAACACTGGGTGCTACGCACCCGATAGCACCTTCGCGTCCGATGCAGACCAGTTACCCGCCTTCTCCACTCGCTTGCTGTCCTATAGCTCAAAATCCCGCTGCCACCCCTGACTTCCTACACCCCCCTACTGCCCTCAACTCCTCCAACTTCCACCCATCCCCCCACTCCTCCCCCACCGCTCCCCACTCCACCCCTAACAACCACATCACCACCCTTTCTTCCCACCAACCACC
+
A6-@@,++6-,-++++++,698,,-6:,:,6C,76++,++++,9,,,,,,9,+@++++8++,,,94,,,<,599+@>445,5::B,,++++3+5,:5<9,<,,C,,,,,3:,,,++6++,,@8++++,8,,,,3@7,3>***1;1>,2,1,*6,606,6,2?6,,,46+2+*2**<*285/*3*+2+0;A8E**/***1*1**))*****19*19F*0**0*)).0)0,)83***-/-0<6*4)1/),1**
@M03364:276:000000000-BLYN8:1:1101:8485:11080 2:N:0:1
GGACTACTGGGGTTTCTAATCCTGTTTGCTCCCCACGCTTTCGCACCTGAGCGTCAGTCTTTGTCCAGGGGGCCGCCTTCGCCACCGGTATTCCTCCAGATCTCTACGCATTTCACCGCTACACCTGGAATTCTACCCCCCTCTACAAGACTCTAGCCTGCCAGTTTCGAATGCAGTTCCCAGGTTGAGCCCGGGGATTTCACATCCGACTTGACAGACCGCCTGCGTGCGCTTTACGCCCAGTAATTCCG
+
CCCCCGGGGGGGGGGGGGGGGGGGGGGGGGGGGGFGGGGGGGGGGGGGGGGGGGGGGGGGGGGGGGGGGGGGGGGGGGGGGGGGGGGGGGGGGGGGG8FFFGAEGFGFGGGGFGGGGGGG:@EGGGGGGGGGGGGGGGGGGGGGGGGGGGGGGGGGGGGGGGFGGGGGGGGGGGGGGGGFGGGGGGGGGGGGGGGGGGGECGGGFGGGGGGGGGFGGGGGFGFF?>7D:>DBGGGAFFDGGFF?7:BFC>2
@M03364:276:000000000-BLYN8:1:1101:14063:11122 2:N:0:1
GGACTACTGGGGTTTCTAATCCTGTTTGCTCCCCACGCTTTCGCACCTGAGCGTCAGTCTTTGTCCAGGGGGCCGCCTTCGCCACCGGTATTCCTCCAGATCTCTACGCATTTCACCGCTACACCTGGAATTCTACCCCCCTCTACAAGACTCTAGCTGACCAGTTTCAAATGCAGTTCCCAAGTTAAGCTCGGGGATTTCACATCTGACTTAATCAACCGCCTGCGTGCGCTTTACGCCCAGTAATTCCG
+
CCCCCGGGGGGGGGGGGGGGGGGGGGGGGGGGGGGGGGGGGGGDEFGFEGFGGGGGGGGGGFCFGGGGF,CEGGGGGGGGGGGGGGGGGGGGGGGGGGG?EFGGGGGDFGGGGGGGGGGGDGGFGGGGGGGGGGGGFGGGGGGGCFFGFGGGGGGGGGGGGGFGGGGGGGGGGGGGGGGGGG?FGFGGCGFFEC>EEEFF8@?CFGGGF>CCGCF7F4?6)732;A@F65):C>9>=?;ED5<@F7BA7:2
@M03364:276:000000000-BLYN8:1:1101:24144:11127 2:N:0:1
GGACTACCGGGGTTTCTAATCCTGTTTGCTCCCCACGCTTTCGAGCCTCAGTGTCAGTTACAGGCCAGAGAGCCGCTTTCGCCACCGGTGTTCCTCCATATATCTACGCATTTCACCGCTACACATGGAATTCCACTCTCCTCTCCTGCACTCAAGTCTACCAGTTTCCAATGCATACAATGGTTGAGCCACTGCCTTTTACATCAGACTTAAGAAACCACCTGCGCTCGCTTTACGCCCAATAAATCCGG
+
CCCCCGGG@FGGGGGGGGGGGGGGGGGFGGGGGGGGGGGGGGGGGGGGGGGGGGGGGGGGGGGGGGGGGGGGGGGGGGGGGGGGGGGDFEFGFGFGGGGGGGGGGGGGGGGGGGFGFFGGGGGGGGGFFEGGGGGGGGGGGFDFFFGGGGGGGGGGGGGGGGGGGGGGGGGGGGGGGGGGFGFGGGGFGGGGGGFGGEGGFGGGFGGGGGGFFGFGGF87>GFEFFFF2BEFGDDFA?3=CF3FGGFCD<>
@M03364:276:000000000-BLYN8:1:1101:10957:11158 2:N:0:1
GGACTACAGGGGTTTCTAATCCTGTTTGCTCCCCACGCTTTCGCACCTGAGCGTCAGTCTTTGTCCAGGGGGCCGCCTTCGCCACCGGTATTCCTCCAGATCTCTACGCATTTCACCGCTACACCTGGAATTCTACCCCCCTCTACAAGACTCTAGCCTGCCAGTTTCGGATGCAGTTCCCAGGTTGAGCCCGGGGATTGCACATCCGCCTTGACAGACCGCCTGCGTGCGCTTTACGCCCAGTAATTCCG
+
CCCCCGGGGGGGGGGGGGGGGGGGGGGGGGGGGGGGGGGGGGGGGGGGGGGGGGGGGGGGGGGGFCFGFGGGGGGGGGGGGGGGGGGGGGGGFGGGGGGGGGGGGGGGGGGGGGGGGGGGGGGGGGGGGGGGGGGCGGGGGGGGFGCDFGGFGGGFGGGGGCC?FFFGGD85:EGGGGGGGCEEGFE9CEF878EE=EF*:CEFFGCD**C3D**+;4CFDGF?64(7:3)<DGG2FFGGG)1/0:6<FF<
@M03364:276:000000000-BLYN8:1:1101:10730:11173 2:N:0:1
GGACTACCGGGGTTTCTAATCCTGTTTGCTCCCCACGCTTTCGCACCTCAGTGTCAGTATCAGTCCAGTTAGTCGCCTTCGCCACTGGTGTTCCTTCCTATATCTACGCATTTCACCGCTACACAGGAAATTCCACTACCCTCTACCATACTCTAGCTTGCCAGTTTTGGATGCAGTTCCCAGGTTGAGCCCGGGGATTTCACATTCAACTTACCAAACCACCTACGCGCGCTTTACGCCCAGTAATTCA
+
CCCCCGFEGEEGGGGGGGGGAFDGFGFDGFFDFGGGEGGGGGGE6@CGGGGFFGEFGG9<FCFGGDECFFFFFGGGGGGGGGGGGFGCCEEBFGGCF,?FFFFFFFFDGGEGGGGFGCECFC9<9F8,EEEE;A,AE>EGFGGGCCB,@DECGGGEEGG,@FDFDE;,,=DB8ED8@D8E,,3@=,@A?C,@EC>EEECFFF79=+=+:@C+=2C8**4*8CB=@F>)-:>>33<C+8CEG)(;>CA2:*
@M03364:276:000000000-BLYN8:1:1101:25588:11180 2:N:0:1
GGACTACCAGGGTATCTAATCCTGTTTGCTCCCCACGCTTTCGAGCCTCAGTGTCAGTTACAGGCCAGAGAGCCGCTTTCGCCTCCGGTGTTCCTCCATATATCTACGCATTTCACCGCTACACATGGAATTCCACTCTCCTCTCCTGCACTCAAGTCTCCCAGTTTCCAATGCACACAATGGTTGAGCCACTGCCTTTTACATCAGACTTAAGAAACCACCTGCGCTCGCTTTACGCCCAATAAATCCGG
+
CCC9CGFGFGFGGFFEADGGGGGGGGGFGGFGGGFFGGEGGGGGGGGGGGGGGGFGG<EFGGGFGDGGGGGGGGGGGEFFGEFGGGGGGGEFGGGGGGGGGGCFDGFFGE=FDEGFGEE+C@FGGGGGFDFFFEEFGG,E,@DD?FGGFGFDFDCDGAEFFCDFG9EF8DFFEGGFFGGGGFFGGGGGGGGGCF9@FG99;2CFFGC>FGFGGGC>**@FFE>44?BFFFFBGFFEDFEBEF@F>DF<FGC
@M03364:276:000000000-BLYN8:1:1101:17547:11184 2:N:0:1
GGACTACAGGGGTTTCTAATCCTGTTTGCTCCCCACGCTTTCGCACCTGAGCGTCAGTCTTTGTCCAGGGGGCCGCCTTCGCCACCGGTATTCCTCCAGATCTCTACGCATTTCACCGCTACACCTGGAATTCTACCCCCCTCTACAAGACTCTAGCCTGCCAGTTTCGGATGCAGTTCCCAGGTTGAGCCCGGGGATTTCACATCCGACTTGACAGACCGCCTGCGTGCGCTTTACGCCCAGTAATTCCG
+
CCCCCGGGGGGGGGGGGGGGGGGGGGGGGGGFGGGGGGGGGGGGGGGGGGGGGGGGGGGGGGGGGFGGGGGGGGGGGGGGGGGGGGGGGGGGGGGGGGGGGGGGGGGGGGDFFGGGGGGGFGGGGGGFGGGGGGGGGGGGGGGGGGGFGGGGGGGGGGGGGGFGGGGGGGGGDGGGGGGGCCGFGGGCFFGGGGEECEFCFFGGFGGGGGGDGGDD6CGGF=BFFF>FFFFEGGF>FFDGGFF:FGF2:F4
@M03364:276:000000000-BLYN8:1:1101:16812:11232 2:N:0:1
GGACTACAGGGGTTTCTAATCCTGTTTGCTCCCCACGCTTTCGAGCCTCAGTGTCAGTTACAGGCCAGAGAGCCGCTTTCGCCTCCGGTGTTCCTCCATATATCTACGCATTTCACCGCTACACATGGAATTCCACTCTCCTCTCCTGCACTCAAGTCTCCCAGTTTCCAATGCACACAATGGTTGAGCCACTGCCTTTTACATCAGACTTAAGAAACCACCTGCGCTCGCTTTACGCCCAATAAATCCGG
+
CCCCCCGGGGGGFEGGGGGGGGGCFGGGGFFGFFCGDGGGGGGGGGGFFGD@FGGGGGGGGGGGG@EGGGGDGGDGGGC5@:CFGGGGGGGDCFGGGGGGGGCFFFGGGGFG9FG<FFGEGGGGGGCEEGCF;EFGGGGCG=EDGFGFGGGGFGECGFADDFFBF=FGEGFGFGGFAE>8DCEFGC?EC,DFF?EGGGGGGDGFFG*22;+:8+2=;DGGFG>.:@)3:4??G<FCF=:C=A;8CCF6CC8
@M03364:276:000000000-BLYN8:1:1101:11237:11240 2:N:0:1
GGACTACAGGGGTATCTAATCCTGTTTGCTCCCCACGCTTTCGAGCCTCAGTGTCAGTTACAGGCCAGAGAGCCGCTTTCGCCTCCGGTGTTCCTCCATATATCTACGCATTTCACCGCTACACATGGAATTCCACTCTCCTCTCCTGCACTCAAGTCTCCCAGTTTCCAATGCACACAATGGTTGAGCCACTGCCTTTTACATCAGACTTAAGAAACCACCTGCGCTCGCTTTACGCCCAATAAATCCGG
+
CCCCCGGGGGGGGGGGGGGGGGGGGGGGGGGGGGGGGGGGGGGGGGGGGGGGGGGGGGGGGGGGGGGGGGGGGGGGGDFGGGGGFGGGGGGGGGGGGGGGGGGGGGGGGGGGGGGGGGGEGGGGGGGGGGGGGGGGDGGGGGGGGGGGGGGGFGGGGGGGGGGGGGGGGGGFGFGGGGGGGGCFFDGGGCFF7DFGGGGGGGGGFGC*AFGGGGGFGGCGFGFF=BF45;??FFFEEFGDGFFFGGFFGGG
@M03364:276:000000000-BLYN8:1:1101:10765:11245 2:N:0:1
GGACTACCGGGGTTTCTAATCCTGTTTGCTCCCCACGCTTTCGCACCTGAGCGTCAGTCTTTGTCCAGGGGGCCGCCTTCGCCACCGGTATTCCTCCAGATCTCTACGCATTTCACCGCTACACCTGGAATTCTACCCCCCTCTACGAGACTCAAGCTTGCCAGTTTCAAATGCAGTTCCCAGGTTGAGCCCGGGGATTTCACATCTGACTTAACAAACCGCCTGCGTGCGCTTTACGCCCAGTAATTCCG
+
CCCCCGGGGGGGGGGGGGGGGGGGFGGGGGGGGGGGGGGGGGGGGGGGGGGGGGGGGGGGGGGGGGGGGGGGGGGGGGGGGGGGGGGGGGGGGGGGFCGGGGGGGGGGGGGGGGGGGGGGGGFGGGGGGGGGGGGGGGGGGGGGGFGGEGEGGGGGGGGGGGGGGGGGGCGGGGGGFGGGGGGGGGGGFGFGEGGGGGGGGGGGFGGGGGFGG7DGGFGGD5@BFFFFFFFFGGGBFFGGGB<F=FFFGF<
@M03364:276:000000000-BLYN8:1:1101:28233:11250 2:N:0:1
GGACTACCCGGGTTTCTAATCCTGTTTGCTCCCCACGCTTTCGAGCCTCAGTGTCAGTTACAGGCCAGAGAGCCGCTTTCGCCTCCGGTGTTCCTCCATATATCTACGCATTTCACCGCTACACATGGAATTCCACTCTCCTCTCCTGCACTCAAGTCTCACAGTTTCCAATGCACACAATGGTTTAGCCACTGCCTTTTACATCAGACTTAAGAATCCACCTTCGCTCGCTTTACGCCCAATAAATCCGG
+
CCCCCGGGGGGGGGGFGGGGGGGGGGGGGEGGGGGGGGGGGGGCGGGGGGGAFGGGGGGGGGFGGGGGCCFGGGGGDGFGCFEGGFEGGGGCFGGGGFFGGG;ECFDFGGGGGFGGFGGGGGGG=:FGGFGGFGEGGG9FCFGGGGFFCFGGFFFC=>FG,>DFGGDEGGGGGFFEFEC6,,37@,@@EE:EFGC,9B,@+2A9<:5?FGFC+2+=7+<CFA?4:*7*)8B?FGC4):E755=4CG+<D)9
@M03364:276:000000000-BLYN8:1:1101:8674:11253 2:N:0:1
GGACTACAGGGGTATCTAATCCTGTTTGCTCCCCACGCTTTCGAGCCTCAGTGTCAGTTACAGGCCAGAGAGCCGCTTTCGCCTCCGGTGTTCCTCCATATATCTACGCATTTCACCGCTACACATGGAGTTCCACTGTCCTCTTCTGCACTCAAGTCTCCCAGTTTCCAATGCACTTCTTCGGTTGAGCCGAAGGCTTTCACATTAGACTTAAAAGACCGCCTGCGCTCGCTTTACGCCCAAGAAATCCG
+
CCCCCGGGGGGGGGGGGGGG9FGGGGGGGGGGGGGGGGGGGFGGGGGGGGGGGGGFGGGGGGGGGGGGGGFGGGDEGGGGGGGGEGGG+6CFCFGGGGGGGFFGGGGGGGGDGFDGFFCEEDGFFGGG<EGGGFGGGGGGGGFCDCGFGGFFGGGGGGGFF@@C<EBF8;;EGECGGGGGGGGGGGGGGGGC9EGE>8?FCFFD6+2=9DFGG:>7@4D6?EEDDF5?2?BADFFC67EGGE<)0;ACGFC
@M03364:276:000000000-BLYN8:1:1101:19875:11267 2:N:0:1
GGACTACTGGGGTTTCTAATCCTGTTTGCTCCCCACGCTTTCGAGCCTCAGTGTCAGTTACAGGCCAGAGAGCCGCTTTCGCCTCCGGTGTTCCTCCATATATCTACGCATTTCACCGCTACACATGGAATTCCACTCTCCTCTCCTGCACTCAAGTCTCCCAGTTTCCAATGCACACAATGGTTGAGCCACTGCCTTTTACATCAGACTTAAGAAACCACCTGCGCTCGCTTTACGCCCAATACATCCGG
+
<CCCCFGGG9FE6@BFEGDAFGGDGGGDEFGGGGGGGDGGGC:FGCEFFFFGAEEG9FFGFGGFGGGF8FFGGGDGGC@CFGGDB<CC+@,,C,CFF?9<<FFFEEGC::BCGGFFFGGEEE:EEFFEFEEF,C@FC8FFE,@=DFGFCCF8EB86EE9=CD?FFFFAEAD=CDGDFC66AGCA,BF7CFGGG8CFGA,<;?C@FC9>FF9DFGGDF>DC>C4)):9?@4))*/==5@8:E58F**:.*7)
@M03364:276:000000000-BLYN8:1:1101:9939:11271 2:N:0:1
GGACTACCGGGGTTTCTAATCCTGTTTGCTCCCCACGCTTTCGAGCCTCAGTGTCAGTTACAGGCCAGAGAGCCGCTTTCGCCACCGGTGTTCCTCCATATATCTACGCATTTCACCGCTACACATGGAATTCCACTCTCCTCTCCTGCACTCAAGTCTACCACTTTCCAATGCATACAATGGTTTAGCCACTGCCTTTTACACCAGACTTAATAAACCACCTGCGCTCGCTTTACGCCCAATAAATCCGG
+
CCCCCGGFCFGGGGGEFGEGGGGGGGGGGGGGGDFGGGGGGGGGGGGGGGGGGGEE9FFGAEGFFEFGFCFGFDFFEGGGGGGGCFGGEFFGFGGGFC,FGGGGGGFFGGGGGDGGGEGGE7FGFFFFFC9?FGFDFGDFGEF8EFFFCD86@=@FBDAEF9=,,CBF8EDFD8EGGGGCDGFG9,,,@34DFCF:9BFFDFA7*;49CG7++CCD88:CFEA4BA>>=5//*::;),B7E5;6C>+5<<>
@M03364:276:000000000-BLYN8:1:1101:5928:11293 2:N:0:1
GCACTACCCGGGTTTCTAATCCTGTTCGCTACCCATGCTTTCGAGCCTCAGCGTCAGTTACAGACCAGACAGCCGCCTTCGGCACTGGTGTTCTTCCATATATCTACGCTTTTCACTGCTACACATGGAATTCCACTCTCCTCTCCTGCACTCAAGTCTACCAGTTTCCAATGCATACAATGGTTGAGCCACTGCCTTTTACACCAGACTCAATAAACCACCTGCGCTCGCTTTACGCCAAATAAATACGG
+
C-AACF<;EC++66B<EFGD,CFGEF@;76@@FGGGGGGGFCG,CC@,<C8FFC,,B<@EF66<<DFGGDCFF?F+@F@F7,+7=AC=CEEF,FCCFE,FFCCFFFFG>+B+F,5,,9C;CAE8=EE=<EFGG9@FFF9FG8FDGGGGGG@AD,@DGGGGD,=>F,6E3E;C,7@EAFFDGEGGFGFGE3@EFG9CEF,4++7+;+3**C4*9B9*5;@,:7A2>BF>2@4?*C8=>D814)4A0;6)2<*
@M03364:276:000000000-BLYN8:1:1101:10453:11298 2:N:0:1
GGACTACTCGGGTTTCTAATCCTGTTTGCTCCCCACGCTTTCGAGCCTCAGCGTCAGTTACAGACCAGAGAGCCGCCTTCGCCACTGGTGTTCCTCCATATATCTACGCATTTCACCGCTACACATGGAATTCCACTCTCCTCTCCTGCACTCAAGTCTACCAGTTTCCAATGCATACAATGGTTGAGCCACTGCCTTTTACACCAGACTTAAGAAACCACCTGCGCTCGCTTTACGCCCAATAAATCCGG
+
CCCCCGGGGGGGGGGGGGGGGGGGGGGGGGGGGGGGGGGGGGGGGGGGGGGGGGGGGGGGGGGGGGGGGGGGGGGGGGGGGGGGGGGGGGGGGGGGGGGGGGGGGGGGGGGGGGGGGGGGGGGGGGGGGGGGGGGGFGGGGGFGGGGFGGGFCFGGGGGGFGGGGGGGFFGGGGGGGGGGGGFGGGGGGGCF,AFECGGGGGGGFDFGFGGGCCCFGGCGFGA=DFB>4;DEGCDEF=ECEF@6CCF?CDC
@M03364:276:000000000-BLYN8:1:1101:20911:11313 2:N:0:1
GGACTACCAGGGTTTCTAATCCTGTTTGCTCCCCACGCTTTCGCACCTCAGTGTCAGTATCAGTCCAGGTAGTCGCCTTCGCCACTGGTGTTCCTTCCTATATCTACGCATTTCACCGCTACACATGGAATTCCACTCTCCTCTCCTGCACTCAAGTCTCCCAGTTTCCAATGCACACAATGGTTGAGCCACTGCCTTTTACATCAGACTTAAGAAACCGCCTGCGCTCGCTTTACGCCCAGTAATTCCG
+
CCCCCGGGGGGGGGGGGGGGEGGGGGGGGGGGGGGGGGGGGFGGGGGGGGGGGGGGGGGGGGGGGGGGGGGGGGGGGGGGGGGGGGGGGGFGGGGFGGGGGGGGGGGGGGGGGGGGGGGGGGGGGGGGGFGGGGGGFGGGGGGGGGGGGGGGFG8FFCEGGGGGFGFFFGGGGGGGGG8DFGGGGGFGDFGGGGGGGFGFGFGGFGGFFCDFFFFGFG6;AEFC@B2@DFFFFF786(=*7;>FFGFEGG
@M03364:276:000000000-BLYN8:1:1101:27105:11317 2:N:0:1
GGACTACAGGGGTTTCTAATCCTGTTTGCTCCCCACGCTTTCGCACCTGAGCGTCAGTCTTTGTCCAGGGGGCCGCCTTCGCCACCGGTATTCCTCCAGAGCTCTACGCATTTCACCGCTACACCTGGAATTCTACCCCCCTCTACAAGACTCTAGCCTGCCAGTTTCGAATGCAGTTCCCAGGTTGAGCCCGGGGATTTCACATCCGACTTGACAGACCGCCTGCGTGCGCTTTACGCCCAGTAATTCCG
+
CBCCCGCGGGGGGGGGGGGGGGGGGGGGGGGGGGGGGGGGGGGGGGFGGGGGGGGGGFGGGGGGGGGGGCCEGGDDGGGGGGGGGGGC:BFGGFGFGGGG,<EGAEFGGG@FGGGGG@EGGGGGGFFAFGG:FFGGGGGGGGGGGGGGDGCGGGGGGGGCGFFGGGGGGGEGF9CFGGGGDGGGFGFCG7CFGGCECEFFDFFDF7CD3CDDG76:CCFF:DB??F9E:5@ECDFBF0EED@8FFGF2:>9
@M03364:276:000000000-BLYN8:1:1101:2603:11333 2:N:0:1
GGACTACCGGGGTTTCTAATCCTGTTTGCTCCCCACGCTTTCGCACCTCAGTGTCAGTATCAGTCGAGGTAGTCGCCTTCGCCACTGGTGTTCCTTCCTAGATCTACGCATTTCACCGCTACACAGGAAATTCCACTACCCTCTACCATACTCTAGCTTGCCAGGTTTGGAGGCAGTTCCCAGGATGAGCCCGGGGATGTCACATTCAACTTAACAAACCACCTACGCGCGCTCTACGCCCAGTAATTCCG
+
-88ACF,C@FGEG@CFG,,CFCEFCFD@AE6CC,E@FGEGGGG@7F+B;,CE9,@CCCE,,<96,,,@@BEFFGG@F74EFGGCECAEFC<,C<E<5AC,,C;EC,<F:BF:,@9,?C:4>+?BFGGDG=EE,84E,@=?ECFDBFA,@,@=EEFGGG,6D=,,+,,6AEB,6++65,@;:,3>+,5,,,,4988E71*<BCGCCE75D+:+:7>C74@5AF5>E;2B2:3)1*2):;B?57:<:7*:FG*
@M03364:276:000000000-BLYN8:1:1101:4865:11338 2:N:0:1
GGACTACTCGGGTTTCTAATCCTGTTTGCTCCCCACGCTTTCGCACCTCAGTGTCAGTATCAGTCCAGGTAGTCGCCTTCGCCACTGGTGTTCCTTCCTATATCTACGCATTTCACCGCTACACAGGAAATTCCACTACCCTCTACCATACTCTAGCTTGCCAGTTTTGGATGCAGTTCCCAGGTTGAGCCCGGGGATTTCACATTCAACTTAACAAACCACCTACGCGCGCTTTACGCCCAGTAATTCCG
+
CCCCCGGGGGGGGGGGGGGGGGGGGGGGGGGGGGGGFGGGGGGGGGGGGGGGGGGGGGGGGGGGGFGGGGGFGGGGGGGGGGGEGGGFGGGGGGGGGGFGGGGGFGGGGGGGGGGFGEGGDGGGGGGGGGGGGGGGGGGGGGGGGGCGGGGGGGGFFADFGGGGFGGGGGFFGCEFEFGGGGG?D9DEFGGFGGG6EGFGGGGGFFCFFGGGGCFGFGGGFGFFFFF4@EFFCCGEF2EEDE@FGGFEGG4
@M03364:276:000000000-BLYN8:1:1101:18624:11376 2:N:0:1
GGACTACTGGGGTATCTAATCCTGTTTGCTCCCCACGCTTTCGAGCCTCAGTGTCAGTTACAGGCCAGAGAGCCGCTTTCGCCTCCGGTGTTCCTCCATATATCTACGCATTTCACCGCTACACATGGAATTCCACTCTCCTCTCCTGCACTCAAGTCTCCCAGTTTCCAATGCACACAATGGTTGAGCCACTGCCTTTTACATCAGACTTAAGAAACCACCTGCGCTCGCTTTACGCCCAATAAATCCGG
+
CCCCCGGGGGGGGGGGGGGGGGGGGGGGGGGGGGGGGGGGGGGGGGGGGGGGGGGGGGGGGGGGGGGGGGGGGGGGGDGGGGGEBFGGGGEGGGGGGGGGGGFGGGGGGGGGGGGGGGGGGGGGGGGGFFGGGGGGGGGGGGGGGGGGGGGG88FGGGGGGGGGGGGGGDGGGGGGGGGFGGGGGGGGGGGGGGGGGGGGGGGGFCFGG9CGFGGGGG6CAEFEFFF@DEFFGGGFEFGGGF@FGCFEGGD
@M03364:276:000000000-BLYN8:1:1101:28170:11408 2:N:0:1
GGACTACACGGGTTTCTAATCCTGTTTGCTCCCCACGCTTTCGCACCTGAGCGTCAGTCTTTGTCCAGGGGGCCGCCTTCGCCACCGGTATTCTTCCAGATATCTACGCATTTCACCGCTACACCTGGAATTCTACCCTCCTCTTCAACACTCTAGCCTGCCAGTTTCCGATGCAGTTCCCCGGTTGAGCCCGGGGATTTCACATCCGACTTGACATACCGCCTGCGTTCGCTTTACGCCCAGTAAATCCG
+
CCCCCGGG8FGGFFFGGGGGGGGGGGGGGG<FFGG:FGGGGGG;:EEG,EFGGGGGEF9C9,C@DFGGGF+CEEGGGGGGGGGGEEGDF7FGG<ECBECFG,EGGGFGDGGGGGGFGGGDE@EGG:FFFFGGG9@F,@,ABFGG,C,,,6=DF9DG,8D@CDEEFFC9,@6EGGGGGGG;3,@CGGGGGGG5*=B=:CCFGGGGFG55555C***+++525CAD1F6),))7DGFFF<GGGF?FGC*6FG7
@M03364:276:000000000-BLYN8:1:1101:20389:11412 2:N:0:1
GGACTACCGGGGGGTCTAATCCTGTTTGCTCCCCACGCTTTCGAGCCTCAGCGTCAGTTACAGACCAGAGAGCCGCCTTCGCCACTGGTGTTCCTCCATATATCTACGCATTTCACCGCTACACATGGAATTCCACTCTCCTCTTCTGCACTCAAGTCTCCCAGTTTCCAATGACCCTCCCCGGTTGAGCCGGGGGCTTTCACATCAGACTTAAGAAACCACCTGCGCTCGCTTTACGCCCAATAACTCCG
+
-A<C@EFDF+F+++8C4CC9FGDDCEE=,9EF<=,>@CFC@5F+?CF8EDGGGGGE@@?<8@BFF=,:DGC+=FF+:8FBFG7>FF8A<@F+@FG9,D@;C,3@A,@:CF@FFGGFB*CEDG,<9:<CF,7C,?;EFC9FF7<7?<?9C?80CC+9BC+?+89+<?9CF9F9EFC9C*C5C*:CC*8+0+2:=:5?*?:+:CC>?CFF*22CFD:D**8*)/83:FB31055*>5>6:C**.-7*:*)291
@M03364:276:000000000-BLYN8:1:1101:22466:11414 2:N:0:1
GGACTACTAGGGTTTCTAATCCTGTTTGCTCCCCACGCTTTCGAGCCTCAGTGTCAGTTACAGGCCAGAGAGCCGCTTTCGCCTCCGGTGTTCCTCCATATATCTACGCATTTCACCGCTACACATGGAATTCCACTCTCCTCTCCTGCACTCAAGTCTACCAGTTTCCAATGCATACAATGGTTGAGCCACTGCCTTTTACACCAGACTTAATAAACCACTTGCGCTCGCTTTACGCCCAATAAATCCGG
+
CBCCC@FCFFGFGGGGGDGGGFGFGFGGDGGGGGDFGGGGGGGFGGGGGEEFGFGAEGDFFCFFGGFGDEGEGCGGEF7FGGFEGCCGEEEFDFFCF@FEGGGGGGGGGGGGGGGGGGDEGEFFFF98B=<FGGGGGGGGGGGFGG9DGFGGGGGGGC=,,C8>8EFGGDFGFFGGFGF8=B8@FG,=,@D@F49DGFGGGGF:6:95CD@C<@9DD7DCF,+0994*7/?)*246?2C8*:31;7@?D<D
@M03364:276:000000000-BLYN8:1:1101:20841:11425 2:N:0:1
GGACTACCAGGGTTTCTAATCCTGTTTGCTCCCCACGCTTTCGCACCTCAGTGTCAGTATCAGTCCAGGTAGTCGCCTTCGCCACTGGTGTTCCTTCCTATATCTACGCATTTCACCGCTACACAGGAAATTCCACTACCCTCTACCATACTCTAGCTTGCCAGTTTTGGATGCAGTTCCCAGGTTGAGCCCGGGGATTTCACATTCAACTTAACAAACCACCTACGCGCGCTTTACGCCCAGTAATTCCG
+
CCCCCGGGGGGGGGGGGGGGFGGGGGGGGGGGGGGGGGGGGGGGGGGGGGGGGGGGGGGFGGGGGGGGGGGGGGGGGGGGGGGGGGGGGGGGGGGGGGGGGGGGGGGGGGGGGGGGGGGGGGGGGGGGGGGGGGGGGGGGGGGGGFGGGGGGGGGGGGGG?FGGGGCGDGGGGGGGFCGGGGGGGGGGGGGGGGGGGGGGGGG9<<FGGGFGGGGGGGFGFG@DFFFFFFFEDGD9A6CEGE;AFG@3CF2
@M03364:276:000000000-BLYN8:1:1101:22072:11431 2:N:0:1
GGACTACTGGGGTATCTAATCCTGTTTGCTCCCCACGCTTTCGCACCTCAGTGTCAGTATCAGTCCAGGTAGTCGCCTTCGCCACTGGTGTTCCTTCCTATATCTACGCATTTCACCGCTACACAGGAAATTCCACTACCCTCTACCATACTCTAGCTTGCCAGTTTTGGATGCAGTTCCCAGGTTGAGCCCGGGGATTTCACATTCAACTTAACAAACCACCTACGCGCGCTTTACGCCCAGTAATTCCG
+
CCCCCGGGGGGGGGGGGGGGGGGGGGGGGGGGGGGGGGGGGGGGGGGGGGGGGGGGGGGGGGGGGFGGGGGGGFEGGGGGGGGGGGGGGGGGGGFGGGGGGGGGGGGGGGGGGGFGFGGEGGGGGGGGGGGFFFGGGGGGGGGGGGGGGFGDGGGGGGGGGFGGFGFFDCEFGGGGGGGGGGGGGGGFGGGGGGDGGGGGGGGGFGGGGGGGGFGGGGGEFFFFFFFE>;;5D5CCF68EGE7;:@FCGC6
@M03364:276:000000000-BLYN8:1:1101:17531:11445 2:N:0:1
GGACTACAGGGGTTTCTAATCCTGTTTGCTCCCCACGCTTTCGCACCTGAGCGTCAGTCTTTGTCCAGGGGGCCGCCTTCGCCACCGGTATTCCTCCAGATCTCTACGCATTTCACCGCTACACCTGGAATTCTACCCCCCTCTACAAGACTCTAGCCTGCCAGTTTCGGATGCAGTTCCCAGGTTGAGCCCGGGGATTTCACATCCGACTTGACAGACCGCCTGCGTGCGCTTTACGCCCAGTAATTCCG
+
CCCCCGGGGGGGGGGGGGGGGGGGGGGGGGGGGGGGGGGGGGGGGGGGGGGGGGGGGGGGGGGGGGGGGGGGGGGGGGGGGGGGGGGGGGGGGGGGGGGGGGGGGGGGGGGGGGGGGGGGGGGGGGGGGGGGGGGGGGGGGGGGGGFGGFFFGGGGGGGGGGGGGGGGGGGDEFGGGGGGFGGGGGGGGGGGGGGGDGGGFFGFFGGGGGGGGFFFFGGGFGEFBFFF6DFFDG:<FFEEE@FFG>BA=C0
@M03364:276:000000000-BLYN8:1:1101:3599:11456 2:N:0:1
GGACTACCCGGGTTTCTAATCCTGTTTGCTCCCCACGCTTTCGCACCTCAGTGTCAGTATCAGTCCAGGTAGTCGCCTTCGCCACTGGTGTTCCTTCCTATATCTACGCATTTCACCGCTACACAGGAAATTCCACTACCCTCTACCATACTCTAGCTTGCCAGTTTTGGATGCAGTTCCCCGGTTGAGCCCGGGGATTTCACATTCAACTTAACAAACCACCTACGCGCGCTTTACGCCCAGTAATTCCG
+
CCCCCGGGGGGGG7FFGGGGGGGGGGGGGGGGGGGGGGGGGGGGGGGGGGGFFGFFGGGGFGGFFFEFGGDGGGGGGDFFGGGECEFGFGGGGGGFFFFGGFGGGGGGG=FFFGGGFCGEGGGGGC8=FAFGFGFGGGGA>FDG9EDFAGGGG;EFGDFFG8,DFFFGGC?FD?AFGC:E?,+@BC+9@FGGGGEGC>CGGGC7B9C@C>FGD87FF75=A=5::626(5=578D3@;GGG>66C*89FG0
@M03364:276:000000000-BLYN8:1:1101:27501:11460 2:N:0:1
GGACTACAGGGGTTTCTAATCCTGTTTGCTCCCCACGCTTTCGAGCCTCAGTGTCAGTTACAGTCCAGAGAGCCGCTTTCGCCTCCGGTGTTCCTCCATATATCTACGCATTTCACCGCTACACATGGAATTCCACTCTCCTCTCCTGCACTCAAGTCCCCCAGTTTCCAATGCACACAATGGTTGAGCCACTGCCTTTTACACCAGACTTAATAAACCACCTGCGCTCGCTTTACGCCCAATAAATCCGG
+
C9CCCFGGGGGGGDGGGEFGGGGGGGGGGGGGGGF7FGGGGGG,FCFFEFGAGGGGGGGGC<D6CFGECE,BFGGG@FGGGGCBFEGGCFGGGGFEFGGCF9FF;AGGCEGGGGGFGGCEFGGGFFGDGEG8AC;CEEGFGFFD,,,44@FFFGFGC,,3DEEGDGGGGCC9DGFG9FC89BCEFGCCFFCFD?FG?CF7B7,****4C?+2+?+5+*19@EFF=?25@E>5CF+8A(BC*)/;*+;/2/)
@M03364:276:000000000-BLYN8:1:1101:13683:11473 2:N:0:1
GGACTACACGGGTTTCTAATCCTGTTCGCTACCCATGCTTTCGAGCCTCAGCGTCAGTTACAGACCAGACAGCCGCCTTCGCCACTGGTGTTCTTCCATATATCTAAGCATTTCACCGCTACACATGGAGTTCCACTGTCCTCTTCTGCACTCAAGTCTCCCAGTTTCCAATGCACTTCTTCGGTTGAGCCGAAGGCTTTCACATTAGACTTAAAAGCCCGCCTGCGCTCGCTTTACGCCCAATAAATCCG
+
CCCCCGGGGGGGGGGGGGGGGGGGGGEGGGCGGGGFGGGGGGGGGGGGGGGGGGGGGEFGFGGFGGGGGGGGGGGGGGGGGGGGGGGGGGGGGFGGGDDGGGGG9EEFGGGGAFGGGGGCGGGG@EFDG8AFFGGGG@CFGGGGGGF9FFGGGGGG@EAACFGFFCFFGGD,?FF3DFFFGFFDGGEFGF8+@@+:,DFGGGGFF9+2?FFGFG+2+*=:?ED92425@B)8DFGEF7CGCB=;<C8?FD<
@M03364:276:000000000-BLYN8:1:1101:5025:11524 2:N:0:1
GGACTACTAGGGTTTCTAATCCTGTTTGCTCCCCACGCTTTCGCACCTGAGCGTCAGTCTTTGTCCAGGGGGCCGCCTTCGCCACCGGTATTCCTCCAGATCTCTACGCATTTCACCGCTACACCTGGAATTCTACCCCCCTCTACAAGACTCTAGCCTGCCAGTTTCGGATGCAGTTCCCAGGTTGAGCCCGGGGATTTCACATCCGACTTGACAGACCGCCTGCGTGCGCTTTACGCCCAGTAATTCCG
+
CCCCCGGGGGGGGGGGGGGGGFGGGGGGGGGGGGGGGGGGGGGGGGGGGGGGGGGGGGGGGGGGGGGGGGGGGGGGGGGGGGGGGGGGGGGGGG9FGGGGGFFGGGGGGGGGGGGGGGGGGGGGGGGGGGGGGGGDFGGG+CGGGGGGGGGGGFGGGGGGGGGGGGGGGGGGGGGGFGGGG?FGGGGG6EGGEEGGGDCGGFGGFCGGGGGGFGGGGGGGFGF<?F6)3BFFGGG9@BGGGEB<CC=):72
@M03364:276:000000000-BLYN8:1:1101:8366:11564 2:N:0:1
GGACTACCAGGGTTTCTAATCCTGTTTGCTCCCCACGCTTTCGAGCCTCAGTGTCAGTTACAGGCCAGAGAGCCGCTTTCGCCTCCGGTGTTCCTCCATATATCTACGCATTTCACCGCTACACATGGAATTCCACTCTCCTCTCCTGCACTCAAGTCTCCCAGTTTCCAATGCACACAATGGTTGAGCCACTGCCTTTTCCATCAGACTTAAAAGACCGCCTGCGCTCGCTTTACGCCCAATAAATCCGG
+
CC@CCGGGFGGGGGGFGFGGGGGGGGGGGGGGGGGGGGGGGGGGGGGGGGGGGGGGGGGGGGGGGGGGGGGGGGGECEE<FGGGEGGGGGGGGGGGGGGGGGGGGGGGCFGGGDGGGGGGGGGGEGGGGGAFGFGGGGGDGGGGG89EGGGFGFGGDB;;>DEFFAFGGGGGFGF,,=8=DEGGGGGGGG8E,5@@CFGG9CFFAD>CDGG7DFG>>C87AE457*()/6?DFG8CE?GDE838>FFCFGG
@M03364:276:000000000-BLYN8:1:1101:11263:11609 2:N:0:1
GGACTACAGGGGTTTCTAATCCTGTTTGCTCCCCACGCTTTCGCACCTGAGCGTCAGTCTTTGTCCAGGGGGCCGCCTTCGCCACCGGTATTCCTCCAGATCTCTACGCATTTCACCGCTACACCTGGAATTCTACCCCCCTCTACAAGACTCTAGCCTGCCAGTTTCGGATGCAGTTCCCAGGTTGAGCCCGGGGATTTCACATCCGACTTGACAGACCGCCTGCGTGCGCTTTACGCCCAGTAATTCCG
+
CCCCCGGGGGGGGGGGGGGGGGGGGGGGGGGGGGGGGGGFCGGGGGGGGGGGGGGGGGGGGGGGGGGGGGGGGGGGGGGGGGGGGGGGGGGGGGGFFGGFG8FGGGGGGGGGGGGGGGGGDEGGGGGGGFGGGFGGFG?FGGE?,CDF@FGGGGGFGGGGGGGGGGGGDEGGGGGGGC>D>DFFGGGGGGGGGEGE5EGGFGGGFGGGDDGGGGGGGGFFFDFFFFFD,3>53DG9?:EEG3<F>7FFGG2
@M03364:276:000000000-BLYN8:1:1101:29013:11629 2:N:0:1
GGACTACCAGGGTTTCTAATCCTGTTTGCTCCCCACGCTTTCGAGCCTCAGTGTCAGTTACAGGCCAGAGAGCCGCTTTCGCCACCGGTGTTCCTCCATATATCTACGCATTTCACCGCTACACATGGAATTCCACTCTCCTCTTCTGCACTCAAGCCCACCAGTCTCCACTGCATACAATGGGTGAGTCACTGCCTTTTACCCCAGACGTAATAAATCACCATCGCTCGCTTTACGCCCAATCAATCCGG
+
CCCCCGGCFFGGGGGGGGFEFFDGCFGGGG9FFFG:CGGGGFFGFEFGGACCEFEEEGGGGGGAGEGGC,CCF,6++8BAFGGGGE:>6:6BB,,CA<?FGFEFA<ADG7B@EFGGGGGG+@EF@A<<<AE4C<EF9,>EEEG?,4E=,,@=BF8=,6+@BEGFG,@E,@8E89,6,,6,@,,,8@D7,@,=,3@:@EGF++,00*3*0*3*0*5+++54*9**:5>F(?;5*?+/6(*=/86)0*37C1/
@M03364:276:000000000-BLYN8:1:1101:22226:11650 2:N:0:1
GGACTACCAGGGTTTCTAATCCTGTTCGCTACCCATGCTTTCGAGCCTCAGCGTCAGTTACAGACCAGACAGCCGCCTTCGCCACTGGTGTTCTTCCATATATCTACGCATTTCACCGCTACACATGGAGTTCCACTGTCCTCTTCTGCACTCAAGTTTCCCAGTTTCCGATGCACTTCTTCGGTTGAGCCGAAGGCTTTCACATCAGACTTAAGAAACCGCCTGCGCTCGCTTTACGCCCAATAAATCCG
+
CCCCCGGGGGGGGGGGGGGGGGGGGGGGGEGGGGGGGGGGGGGGGGGGGGGGGFGGGGGGGGGGGGGGGGGGGGGGGGGGGGGGGGGGGGFFGGGGGGDGCF;FGGGGGGDGGGGGFGCGCGGGGGGGFGGGGGGGGFGGGGGGGGGD9AFGGGG@EGFFFGGGGGFGGGDGGGDFGFFGGGGEFEEFCBEGCGGGGFFGGGGGFFGC;>FGF8DFGGGG4C@@BFBDBBABD3FEF6EGGE;F47FEGGC
@M03364:276:000000000-BLYN8:1:1101:16263:11666 2:N:0:1
GGACTACCAGGGTTTCTAATCCTGTTTGCTACCCATGCTTTCGAGCCTCAGCGTCAGTTACAGACCAGACAGCCGCCTTCGCCACTGGTGTTCTTCCATATATCTACGCATTTCACCGCTACACATGGAGTTCCACTGTCCTCTTCTGCACTCAAGTTTCCCAGTTTCCGATGCACTTCTTCGGTTGAGCCGAAGGCTTTCACATCAGACTTAAGAAACCGCCTGCGCTCGCTTTACGCCCAATAAATCCG
+
CCCCCFFFGGGGGGGGFGGGGGGGGGGGFDGGGGGGGGGGGGGGGGGGGGGGGGGGGFGGGGGGGGGGGGGGGGGGGGGFFGGGGGGGFGFFGGGGGFGGGGGGGGFFDGGGGDFGG7@@FFFGGGEGFGFFGFGGEFGGGGGGGEADFEGGGGGGGGCCFGGGGGGGACEGCC=9AFFFFFFEGGGGGGD8>>EECCBCFGGGFFFGGGGFFC>G79DEDDBDDFFF>>):???E67CG7=1)>FFFGFD
@M03364:276:000000000-BLYN8:1:1101:18967:11679 2:N:0:1
GGACTACCGGGTTTCTAATCCTGTTTGCTCCCCACGCTTTCGCACCTGAGCGTCAGTCTTTGTCCAGGGGGCCGCCTTCGCCACCGGTATTCCTCCAGATCTCTACGCATTTCACCGCTACACCTGGAATTCTACCCCCCTCTACAAGACTCTAGCCTGCCAGTTTCGGATGCAGTTCCCAGGTTGAGCCCGGGGATTTCACATCCGACTTGACAGACCGCCTGCGTGCGCTTTACGCCCAGTAATTCCG
+
CCCCCGGGGGGGGCCEEEFFGFFFFGGGGFGFEGGGGGGGGGDGGGGGFGGGGGDCEFGGGGF<FFEGGGGGGFGGGEGFGFGGGG>GGGGCFG9F<EECECGGDGGGGGBFGCFEFGGCEFGFGGGCGGGGGGGGFGGGGGFFGCGFGGGGGGGC:F6?8B6CGGGG>*@47DCG?=EGGG>CF>EGGG8EEGG=5BEGCCCD65*:DGGF>FGCFFGDBEB:<EFBBFFF3579BFG*:>2@*:?>FG
@M03364:276:000000000-BLYN8:1:1101:8394:11681 2:N:0:1
GGACTACCCGGGTTTCTAATCCTGTTTGCTCCCCACGCTTTCGAGCCTCAGTGTCAGTTACAGGCCAGAGAGCCGCTTTCGCCTCCGGTGTTCCTCCATATATCTACGCATTTCACCGCTACACATGGAATTCCACTCTCCTCTCCTGCACTCAAGTCTCCCAGTTTCCAATGCACACAATGGTTGAGCCCCTGCCTTTTACACCAGACTTAATAAACCACCTGCGCTCGCTTTACGCCCAATAAATCCGG
+
CCCCCGGGGGGGGGGGGGGGGGGGGGGGGGGGGGGGGGGGGGGGGGGGGGGGGGGGGGGGGGGFFGGGGGGGGGGGGGGGGGGGGGGGGGGGGGGGGFGGGGGGGGGGGCGGGGGGGDGGGGGGGGGGGGGGGGCG=FAFGGFGGGFGGGGGGF@FE9,,CDCGGGGGGGGGGGGGGGGFF9FEGGFGGC+8@@FGGFGGFCGGFGCCGG;FGGGCFDC5FEFE2/6/2?B>*CCC5?GB553;CFF?CC9
@M03364:276:000000000-BLYN8:1:1101:24216:11686 2:N:0:1
GGACTACCGGGGTATCTAATCCTGTTTGCTACCCATGCTTTCGAGCCTCAGCGTCAGTTACAGACCAGACAGCCGCCTTCGCCACTGGTGTTCTTCCATATATCTACGCATTTCACCGCTACACATGGAGTTCCACTGTCCTCTTCTGCACTCAAGTTTCCCAGTTTCCGATGCACTTCTTCGGTTGAGCCGAAGGCTTTCACATCAGACTTAAGAAACCGCCTGCGCTCGCTTTACGCCCAATAAATCCG
+
CCCCCGGGGGGDGEGGGGGGGGGGGGGGGGFGGGGGGGGGGGGGGGGGGGGGGFGGGGGGGGGFGDGFGGGGGGGGEGGGGGGGGGGGGGFGCFEDGGGGGGGGGGGGGGGGGGGCFFGGGGGGGGGGGFGGGDDFGGGGFGGGGGGGGGGGGGC=DFGGDFGGFFD;FEC8EECGGGGFGDEGGGG?FEGEE5:CFGGGGGGD99CCG4FFGGFF7C:EBGFDFFFB@FFBGGG<FFEGE5=FGDF?FGG
@M03364:276:000000000-BLYN8:1:1101:18778:11710 2:N:0:1
GGACTACTAGGGTTTCTAATCCTGTTTGCTCCCCACGCTTTCGCACCTGAGCGTCAGTCTTTGTCCAGGGGGCCGCCTTCGCCACCGGTATTCCTCCAGATCTCTACGCATTTCACCGCTACACCTGGAATTCTACCCCCCTCTACGAGACTCAAGCTTGCCAGTTTCAAATGCAGTTCCCAGGTTGAGCCCGGGGATTTCACATCAGACTTGAGAGACCGCCTGCGCTCGCTTTACGCCCAGTAATTCCG
+
CCCCCGGG9FFGGFCGGGFFAFFFGGFGGGGFGGFGGGGGGGGGCFGGFGGGGCGGGGGACCCCFFFF8FFFGGGGGGDFEGG7=,@CFDGFGFGGGGGGGFEFDGGFGECFCFFGGGCGGGGG,=FFDF9AFGGF9DFFGGDG=FGED68C,@@FFGD6DFEC>3BFFC,3E;AFC2<,4@@82:D6?8EGEEEE*8,AFCCFFG+CFF<>***1239/8=A?DFF)())7<3C)14;CE52;CC=<F7*
@M03364:276:000000000-BLYN8:1:1101:17212:11729 2:N:0:1
GGACTACAAGGGTTTCTAATCCTGTTTGCTCCCCACGCTTTCGAGCCTCAGTGTCAGTTACAGGCCAGAGAGCCGCTTTCGCCTCCGGTGTTCCTCCATATATCTACGCATTTCACCGCTACACATGGAATTCCACTCTCCTCTCCTGCACTCAAGTCTCCCAGTTTCCAATGCACACAATGGTTGAGCCACTGCCTTTTACATCAGACTTAAGAAACCACCTGCGCTCGCTTTACGCCCAATAAATCCGG
+
CCCCCGGGGGGGGGGGGGFGGGGGGGGGGGGGGGCFGGGGGGGGGGGGGGGGGGGGGGGGGGGFGGGGGGGGGGGGEG?EGGGGGGGGGGGGGGGGGGGGGGGGGGGGGGGEGGDFGGGGGGGGGGGGFFEGGGGGGGGGGGGGGGGGGFFGGGEEFGFFGGFGGGAD8FC,,>9=D,==FGDGGDFDFD,,<8@FGGGFCCGGFFC>FGGGGF>8CF:FFGFEBD=>D>D4:5+*8:>CCA@FGG+.699
@M03364:276:000000000-BLYN8:1:1101:17334:11732 2:N:0:1
GGACTACCGGGGTATCTAATCCTGTTTGCTCCCCACGCTTTCGCACCTCAGTGTCAGTATCAGTCCAGGTAGTCGCCTTCGCCACTGGTGTTCCTTCCTATATCTACGCATTTCACCGCTACACAGGAAATTCCACTACCCTCTACCATACTCTAGCTTGCCAGTTTTGGATGCAGTTCCCAGGTTGAGCCCGGGGATTTCACATTCAACTTAACAAACCGCCTGCGTGCGCTTTACGCCCAGTAATTCCG
+
CCCCCGEFGGGGGDGGGGGGGGGGGGGGGFGGGGGGCGGGGGGGGGGGGGGGGGGGGGGGFFGGFGGGGFGGGGGGGGGGGGGGGGGGGGGGGGFAFGGGGFGGFGGGGGFGEDGGGGGGGDFGGGGGGFGGGGGGGGGGGGGGGGDFGGGGGGGGGGGGGGGGFDD=D68EAEFGGGGGFGGCFGGGGGGGGGDGGGGGFGCF99FD:7:DFGGGGGGGDGF==F2A6?.)9<FFF6EGGFD);CF5F+2
@M03364:276:000000000-BLYN8:1:1101:22056:11740 2:N:0:1
GGACTACAGGGGTTTCTAATCCTGTTTGCTCCCCACGCTTTCGCACCTGAGCGTCAGTCTTTGTCCAGGGGGCCGCCTTCGCCACCGGTATTCCTCCAGATCTCTACGCATTTCACCGCTACACCTGGAATTCTACCCCCCTCTACAAGACTCTAGCCTGCCAGTTTCGGATGCAGTTCCCAGGTTGAGCCCGGGGATTTCACATCCGACTTGACAGACCGCCTGCGTGCGCTTTACGCCCAGTAATTCCG
+
CCCCCGGGGGGGGGGGGGGGGGGGGGGGGGGGGGGGEGGGGGGGGGGGGGGGGGGGGFGGGGGGFGGGGGGGGGGGGGGGGGGDEGGGGGGGGGGGGFGE@FFGGGGGGGGGGGGGGGGGGGGGGGGGGGFGGGGFFFFGGGGGGGGCGGGGGGGGGGGGGGGEFGGGGGEE>FC7FGGGFGGFF?CGGFCFGGGGGGG?CGGFFGDDDGG**7C7*98FFGDFFF9D:DFFGG<A*(ACC3:FCFF27:2
@M03364:276:000000000-BLYN8:1:1101:22210:11747 2:N:0:1
GGACTACTGGGGTTTCTAATCCTGTTTGCTCCCCACGCTTTCGAGCCTCAGTGTCAGTTACAGGCCAGAGAGCCGCGTTCGCCTCCGGTGTTCCTCCATATATCTACGCATTTCACCGCTACCCATGGACTTCCACTCTCCTCCCCTGCACTCAAGTCGCTCAGTTTCCAATGCACATTCTGGTTGACCCACCGACGTTTAACTCAGACTTATGAGACCACGTCGGCCTCGCTTTCGCCCATCAAAACCCG
+
@C@CCFGF,EFEC:8FFEGGGFGDGG9E@FGGCFFEFC:,DFE,C,FF,6,6CCEEFGFFG,C,CFCD,66,C8CF7@@C@GGGGD=>6@?B<9@<B,E,CC;AE9,<C:CEDE9<,4@=FE=F94E,<<E4?,;,,4=AEC,++3,+,3@?DF,=;=66+83>C;EA,,,@1@7C,5,,@CFGGG6,4,@***35*4>19+,++**20*B++4+1:*;,)*0(,).0()))***/=2C75),/:F*3*/1
@M03364:276:000000000-BLYN8:1:1101:21239:11760 2:N:0:1
GGACTACCGGGGTTTCTAATCCTGTTTGCTCCCCACGCTTTCGCACCTCAGTGTCAGTATCAGTCCAGGTAGTCGCCTTCGCCACTGGTGTTCCTTCCTATATCTACGCATTTCACCGCTACACAGGAAATTCCACTACCCTCTACCATACTCTAGCTTGCCAGTTTTGGATGCAGTTCCCAGGTTGAGCCCGGGGATTTCACATCCAACTTAACAAACCACCTACGCGCGCTTTACGCCCAGTAATTCCG
+
CCCCCGGGGGGGGGGGGGGGGGGGGGGGGGCGGGGGEGGGGGGG,@FGGGGFGGGGGGD,FCFFFGGGF<<FGFGG@FGGGGGG7DGGGGGGGGGAEF,FGGFGGGGGGGGGGGGGGGGGGGGGGGG?CGFGGGGG,>=FFGGGCCF8EGFGG;EFG;@8+@AFGCA@D+338=D=EF:E8,D?GGG?,@:D6::8EGGGGGG:+*;*7CCD7=DFF*::AGFFFF=B-=5:CDFFF<E@5>;FF7@):FD
@M03364:276:000000000-BLYN8:1:1101:24151:11785 2:N:0:1
GGACTACTAGGGTTTCTAATCCTGTTCGCTACCCATGCTTTCGAGCCTCAGCGTCAGTTACAGACCAGACAGCCGCCTTCGCCACTGGTGTTCTTCCATATATCTACGCATTTCACCGCTACACATGGAGTTCCACTGTCCTCTTCTGCACTCAAGTCTCCCAGTTTCCAATGCACTTCTTCGGTTGAGCCGAAGGCTTTCACATTAGACTTAAAAGACCGCCTGCGCTCGCTTTACGCCCAATAAATCCG
+
CCCCCGGGGGGFGGGGGGFFFGGGGGGGGGGGGGGGGGGGGGGFCGGGGGGGGGGGGGGGGGGGGGGGGGGGGGDGGGGGGEGGGGGFGGGGGGGGGGG9FFGGGGG7FGGGGGGGGGGEFGGGGGFFGGGGGEEGGGGGGGGGGGGGGCFGGGFGGGFGCFF>FFFGGGEGGGGGFFFDFGG6FEGGDGFEE>ECGGGGFGGGFGGGGGGGG>FGCFFFDGFA2FBF@EFFGGGFF(=::B1FDGFFDFC
@M03364:276:000000000-BLYN8:1:1101:13871:11805 2:N:0:1
GGACTACAGGGGTTTCTAATCCTGTTTGCTCCCCACGCTTTCGCACCTGAGCGTCAGTCTTTGTCCAGGGGGCCGCCTTCGCCACCGGTATTCCTCCAGATCTCTACGCATTTCACCGCTACACCTGGAATTCTCCCCCCCTCTACAAGACTCTAGCTGACCAGTTTCAAATGCAGTTCCCAAGTTAAGCTCGGGGATTTCACATCTGACTTAATCAACCGCCTGCGTGCGCTTTACGCCCAGTAATTCCG
+
CCCCCGGGGGGGGGGGGGGGGGGGGGGGGGGFGGGGGGGGGFGGGGGGGG8EFGGGGGGGGFGGCFGGD@FGGGGGGGGGGGGGG@FGGCGGGGGGGGFGGFGGGGGGGGDGDEGGGGGDGGGGFCFGGGGGFD@FFGDEEEGFCGG9EGGDCEFGC9,@CF:FFGCGGGGACFGFC9F?FFFGGECEGF98*=C87BC?8F?DA02;FFFG7@CCGFGFBEBDFFFBBF>DGDF4?(;:C@?FGGFFGG7
@M03364:276:000000000-BLYN8:1:1101:25010:11823 2:N:0:1
GGACTACGCGGGTATCTAATCCTGTTTGCTCCCCACGCTTTCGAGCCTCAGTGTCAGTTACAGGCCAGAGAGCCGCTTTCGCCTCCGGTGTTCCTCCATATATCTACGCATTTCACCGCTACACATGGAATTCCACTCTCCTCTCCTGCACTCAAGTCCCCCAGTTTCCAATGCACACCATGGTTGAGCCACTGCCTTTTCCATCCGACTTAAGAAACCACCCGCGCTCGCTTTACGCCCAATAAATCCGG
+
ACCCCGGE:FEFE@EGGGGGDCGFGGGGFGGFF@FEGGEEFGGCDGCFGGDFG@F9CFEAF9E,F7@F8@6FF:CF+BFGGD7,,:=FFGCFGA,ADBFE,EDECGEFGG7FFGGFFGG8CFFGE:54FDGE=AC=@E,ADFGGC@98,@EGG8>9D,,,=@=EFEEF7C;,?FGG,4+54EFGGDFF,,,,4,>DFFFG+:C+=***;CD8FFG7**=,)/)((2:5;DB55>+654?C5).9*09AD3>
@M03364:276:000000000-BLYN8:1:1101:23848:11828 2:N:0:1
GGACTACCGGGGTTTCTAATCCTGTTTGCTCCCCACGCTTTCGAGCCTCAGTGTCAGTTACAGGCCAGAGAGCCGCTTTCGCCACCGGTGTTCCTCCATATATCTACGCATTTCACCGCTACACATGGAATTCCACTCTCCTCTCCTGCACTCAAGTCTCCCAGTTTCCAATGACCCTCCCCGGTTGAGCCGGGGGCTTTCACATCAGACTTAAGAAACCGCCTGCGCTCGCTTTACGCCCACTAAATCCG
+
CCCCCGGGGCFGGGGGGGGGGGGGGGGGGGGGGGGGGGGGGGGGGGGGGGGGGGGGGGGGGGGGGGGGFFFGGGGGGGGGGGGGGEGGGGGGGGCFFEFFGGGGGGGGGG7FEGGGGGGGGGGGFGGGFFBFGGGGAFGGGGGGGGGGCDDDFGDFGGGGGGGFFFGGGGGCFGGGGGGGGGGGGGGGGGGGDDGGDE>FGGGGFDFGGGGGFGGGGGGGFGFFFFFEFFFF3C*6@:GGGB(8C6FAFG1
@M03364:276:000000000-BLYN8:1:1101:3462:11843 2:N:0:1
GGACTACCGGGGTTTCTAATCCTGTTTGCTCCCCACGCTTTCGAGCCTCAGTGTCAGTTACAGGCCAGAGAGCCGCTTTCGCCTCCGGTGTTCCTCCATATATCTACGCATTTCACCGCTACACATGGAATTCCACTCTCCTCTCCTGCACTCAAGTCTCCCAGTTTCCAATGCACACAATGGTTGAGCCACTGCCTTTTACATCAGACTTAGGAAACCACCTGCGCTCGCTTTACGCCCAATAAATCCGG
+
CCCCCGGGGGGGGGGGGGGGGGGGGGGGGGGGGGGGGGGGGGGG@FGGF8FGGGGGGGGFGGFGGCCGGGGGGGGGGDFCGGGGGGGGGGGGGGGGGGGGGGGGGGGGDGGGGGGGGGGGGG=FGGGGGFC@FGGFGGGGGGGGGGGFDGGGGGCF;FGGFDCEGGGGGGGGGGFFAC+699DECEGG?EFFG8FFCGFA7FGGF+*4AFCF@9D:*;DFFDFF259?9:?BGG+))68=:)36>FFF*15
@M03364:276:000000000-BLYN8:1:1101:4430:11845 2:N:0:1
GGACTACAGGGGTATCTAATCCTGTTTGCTCCCCACGCTTTCGCACCTCAGTGTCAGTATCAGTCCAGGTAGTCGCCTTCGCCACTGGTGTTCCTTCCTATATCTACGCATTTCACCGCTACACAGGAAATTCCACTACCCTCTACCATACTCTAGCTTGCCAGTTTTGGATGCAGTTCCCAGGTTGAGCCCGGGGATTTCACATTCAACTTAACAAACCACCTACGCGCGCTTTACGCCCAGTAATTCCG
+
CCCCCGGGGGGGGDGGGGGGGGGGGGGGGGGGGGGGGGGGGGGGGGGGGGGGGGGGGGGGGGGGGGGGGGGGGGGGGGGGGGGGGGGGGGFGGGGGGGGGGGGGGGGGGGGGGFGGGGGGGGGGGGGGGFGGGGGGGGGFGGGGGAAFGGGGGGGGGGGFGGGGGG9=DCDBFFGFGGGGGGFGGGGFCGFGGGGGGGGGGGGGFGGGGGGGFGGGCCEF>FDF2FAE>BBFGC59@(:EEFFFGGFCGG4
@M03364:276:000000000-BLYN8:1:1101:22385:11890 2:N:0:1
GGACTACTAGGGTTTCTAATCCTGTTTGCTCCCCACGCTTTCGCACCTCAGTGTCAGTATCAGTCCAGGTGGTCGCCTTCGCCACTGGTGTTCCTTCCTATATCTACGCATTTCACCGCTACACAGGAAATTCCACCACCCTCTACCGTACTCTAGCTCAGTAGTTTTGGATGCAGTTCCCAGGTTGAGCCCGGGGATTTCACATTCAACTTAACAAACCACCTACGCGCGCTTTACGCCCCGTAATTCCC
+
CCCCCFGGGGGGFGEGGGGEFFAFGGGGGG<EFFFECGCGGGE@@CEGGGGG,CFDAF,CFFFFGGGGGFGGGGGGGGEFGGGG7<CEFGGDFDGF9AEACFGGGGGGGGGCFG?EFCCCBEFG9AE<FGGGGAD,>FGG7FG8BEFGGGGGGGGAEFD9BFDEGFGGG6?E?FFGGDF,@BEGC9?8DGGGG+B8@8EEGD779CG+?CG7?+7C77,=AC4):)5;9;5385*1+(34*.2>)5)-22*
@M03364:276:000000000-BLYN8:1:1101:27322:11892 2:N:0:1
CCACTACAGGGGTGTCGTATCCTGTTTGCTCCACACGCATTCGGACCTGCGCGTCAGTCTTTGTCCAGTGGGCCGCCTTCGCCACCGGTAATCCCCCAGATCGCTACGCATTTCACCGCTACACCTGGAATGCTACCCCCCTCTACAAGACTCTAGCCTGCCAGTGTCGGATGCAGTTGCCAGGTTGAGACCGGTGATTTCACATCCGACTTGACACACCGCCGGCGTGCTCTCTGTGCCCAGTAATCCCG
+
--6-8,,,6;F:B+8C,,C,6<,66,<@@6FE,;C,@C+B6,C,:6@E8,@++@C:,,CCFA<EF9,FCC@<,D+CC,?EF:,?8,+84@+,,,,+8@4,,,+64+@FG:+FCE<?E+:4@C,DEC8,A,,,C<@F,3>FE+3=9;,73,32DAEG,@,,@C,87,,541**4>;F,<,9@9D*?C<A8,28CC**1+9+12+1+255*//*2*9C**8755)((56>>>)9**2)*)0+208<***)2*/
@M03364:276:000000000-BLYN8:1:1101:24148:11897 2:N:0:1
GGACTACTAGGGTTTCTAATCCTGTTTGCTCCCCACGCTTTCGCACCTGAGCGTCAGTCTTCGTCCAGGGGGCCGCCTTCGCCACCGGTATTCCTCCAGATCTCTACGCATTTCACCGCTACACCTGGACTTCTACCCCCCTCTACAAGACTCTAGCCTGCCCGTTGCGTTTTCAGTTCCCAGGTTGAGCCCGGCGATTTCACATCCGACTTGACAGACCGCCTGCTTGCGCTTTACGCCCAGTAATTCCT
+
@C@CCEGF@FFGFFFGE,ECEFF<FFFEEAG@D;EF:@@FGEGE>CCFFGCACGD:CFAFGCFFCGC<,6F@:@@E:CFE=FB@F4C:+>+A@FCDGG8,CFEABA<FG7B7CEEEF+@E@>,,@F?E<,C=FCDFGFD7BE6=,CD993,+4@=,@DFD,@,6FF>*;****22>DFGC,,,6D9:FC8<:7***2=BG777:F<**:9DDG7CD40AF):5,(03B2<775D*6=<>8=:?6:C=)*0*
@M03364:276:000000000-BLYN8:1:1101:15677:11926 2:N:0:1
GGACTACAAGGGTTTCTAATCCTGTTTGCTCCCCACGCTTTCGCACCTGAGCGTCAGTCTTTGTCCAGGGGGCCGCCTTCGCCACCGGTATTCCTCCAGATCTCTACGCATTTCACCGCTACACCTGGAATTCTACCCCCCTCTACAAGACTCTAGCTGACCAGTTTCAAATGCAGTTCCCAAGTTAAGCTCGGGGATTTCACATCTGACTTAATCAACCGCCTGCGTGCGCTTTACGCCCAGTAATTCCG
+
CCCCCGGGGGGGGGGGGGGGGGGGGGGGGGGGGGGGGGGGGGGGGGGGGGGGGGGGGGGGGGGGGFGGGGGGGGECGGGGGEGGGGGGGGGGGFFGGGGGAEFGGGGGGGGEFGGGGGGGGGGGGCGGGGGGGGGGGGCGGGGGGGGGFGGFGGGGFFGGGGGGGGGGGGGGGGGFGGGFGGGGGGGGGGGGGGCECCCCFGGGFGGGGGCFGGGGGFFFFGFDFFFF65:AD3D<F:EE7.8FC7@>GGC
@M03364:276:000000000-BLYN8:1:1101:14254:11953 2:N:0:1
GGACTACCCGGGTATCTAATCCTGTTTGCTCCCCACGCTTTCGCACCTCAGTGTCAGTATCAGTCCAGGTAGTCGCCTTCGCCACTGGTGTTCCTTCCTATATCTACGCATTTCACCGCTACACAGGAAATTCCACTACCCTCTACCATACTCTAGCTTGCCAGTTTCGAATGCAGTTCCCAGGTTGAGCCCGGGGCTTTCACATCCGACTTGACAGACCGCCTGCGTGCGCTTTACGCCCAGTAAGTCCG
+
CCCCCGFGC7@CFFGGAFDGFGGGGGG8FFFG8FGGEGGGFGG@,@CFGEG6CFDGG@F9,6E9FFGGGGAFDGGGGDGGBF@FGGGF,,C?FFGAF,A,CEEFFGGGGDCFF9FFFGGCDC9FDD=4??FF,C,CEC,=EFGG4E9,CE=D9>EF99=,=DDCA=FG8BFFFC9=EFGE?DFG:E81,888;CGG5BFC<CFFF>*7***;=:D:2?GGFD>@2A>)/8=ACGF<A1*B55(=;+19:+1
@M03364:276:000000000-BLYN8:1:1101:6000:11972 2:N:0:1
GGACTACTGGGGTTTCTAATCCTGTTTGCTACCCATGCTTTCGAGCCTCAGCGTCAGTTACAGACCAGACAGCCGCCTTCGCCACTGGTGTTCTTCCATATATCTACGCATTTCACCGCTACACATGGAGTTCCACTGTCCTCTTCTGCACTCAAGTTTCCCAGTTTCCGATGCACTTCTTCGGTTGAGCCGAAGGCTTTCACATCAGACTTAAGAAACCACCTGCGCTCGCTTTACGCCCAATAAATCCG
+
CCCCCGGGGGGGGGGGGGGGGGGGGGGGGGGGGGGGGGGGGGGGFGGGGGGGGGGGGFGGGGGGGGGGGGGGGGGGGGGGGGGGGGGGGGGGGGGGGGGGGGGGGGGGGGGGGGGGGGEGGGGGGGGGGGGGGGGGGGGGGGGFGGGDGGGGGGGGGGGGGGGGGGGGGGGGGGGGDFGGGGGEGGGGGGFG+;CEGGGGGGFGFGGGGGGGGGG>CGGDFG4>BA=5@BFFDGGFFFGGGFFFG*66FD:
@M03364:276:000000000-BLYN8:1:1101:26225:11991 2:N:0:1
GGACTACTGGGGTTTCTAATCCTGTTTGCTCCCCACGCTTTCGAGCCTCAGTGTCAGTTACAGGCCAGAGAGCCGCCTTCGCCTCCGGTGTTCCTCCATATATCTACGCATTTCACCGCTACACATGGAATTCCACTCGCCTCTCCTGCACTCAAGTCTCCCAGTGTCCAATGCACACAATGGTTGAGCCCCTGCCTTTTACATCAGACTTAAGAAACCACCTGCGCTCGCTTTACGCCCAATAAATCCGG
+
CC@CCGGGFFGGGGGGGFCEFFGGGGGGGGGFGEGGGGGGFGGDGGDGGGGGGFGGGGGFGF@FGGGGGGFGGGGGEGGGFGGGCGGCFCFCFGGGGGGGC9@FGFDFGGGEGGGGFE7EGGGG@FC@FFFGFGGGGG+FEGGD?DFFGGGGGFFF@D9B9=D8F,@99EFD8EFGGGEC7EGCFB@,,,+@5*>,9D@A@CC9BGGF797:C8C>9D6A>5?):D>)5;DB5DD73;5::5(;7:A<FD)
@M03364:276:000000000-BLYN8:1:1101:6271:11999 2:N:0:1
GGACTACAGGGGTATCTAATCCTGTTTGCTCCCCACGCTTTCGAGCCTCAGTGTCAGTTACAGGCCAGAGAGCCGCTTTCGCCTCCGGTGTTCCTCCATATATCTACGCATTTCACCGCTACACATGGAATTCCACTCTCCTCTTCTGCACTCAAGTTTCCCAGTTTCCAATGACCCTCCCCGGTTGAGCCGGGGGCTTTCACATCAGACTTAAGAAACCACCTGCGCTCGCTTTACGCCCAATAAATCCG
+
CCCCCGGGGGGGGGGGGGGGGGGGFGGGGFGGFGGGGGGDGGGGGGGGGGGEGGGGGGGGGGGGGGGGGGGGGGGGGDEGGGGGGGGGGGGGGGGGGGGGGGGGGGGGGGGGGGGGGGGGGGGGGGGGFFGGGGGGDGGGGGGGGGGGCFGFGGGGG9FGGGFFAEFGGGGAFGGGGGGGGGGG@EGGGGFGGGGGG5BCGGGGFGGGGGGFGGGG7FGGFGFDEA>BFBEEGCFFFBEGC@?4FCFA7<9
@M03364:276:000000000-BLYN8:1:1101:18558:12002 2:N:0:1
[truncated: 31,226,255 more chars]
