# Supplementary material for: Captivity causes taxonomic and functional convergence of gut microbial communities in bats
Source: PeerJ. 2019 Apr 30;7:e6844. doi: 10.7717/peerj.6844 (PMC6499062; doi:10.7717/peerj.6844)
Supplement: Data S12 — raw data of FHa6. [file peerj-07-6844-s017.gz › D8j5378-FHa6_R1.fq]

@M03364:276:000000000-BLYN8:1:1101:22732:1222 1:N:0:1
ACTCCTACGGGAGGCAGCAGTAGGGAATCTTCGGCAATGGGGGCAACCCTGACCGAGCAACGCCGCGTGAGTGAAGAAGGTTTTCGGATCGTAAAACTCTGTTGTTAGAGAAGAACGTTAAGTAGAGTGGAAAGTTACTTAAGTGACGGTATCTAACCATAAAGGGACGGCTAACTACGTGCCAGCAGCCGCGGTAATACGTAGGTCCCAAGCGTTGTCCGGATTTATTGGGCGTAAAGCGAGC
+
GGGGGGGGGGGGGGGGGGGGGGGGGGGGGGFGGGGGGGGGGGGGEEGGGGGGFGGGGGGGFFGGGEEEGGGGGFFFGFGGGAEGFGGGGGDFGFFD<EGGGGGGGGAECFGGGGGFGGGGGDGEFD9FFFGDDG>FBFFAFFGG9<=CEFFGGGFEGFG,@BFDEECGGGEGGGFGFGGGGCFGDFGFFFEDEE:CGG?9BFCGGC9:CFGGCEECCECFEGC*89E7CFGFCC>>CCF*)9<)
@M03364:276:000000000-BLYN8:1:1101:14286:1261 1:N:0:1
ACTCCTACGGGAGGCAGCAGTGGGGAATATTGGACAATGGGCGAAAGCCTGATCCAGCCATGCCGCGTGTGTGAAGAAGGTCTTCGGATTGTAAAGCACTTTAAGTTGGGAGGAAGGGCATTAACCTAATACGTTAGTGTTTTGACGTTACCGACAGAATAAGCACCGGCTAACTCTGTGCCAGCAGCCGCGGTAATACAGAGGGTGCAAGCGTTAATCGGAATTACTGGGCGTAAAGCGCGCG
+
FGGGGGGGGCEGGGGGGGGGGFFGGGGGFGGFGGGGGGGGFGGGGGGGGGGGGG9FGGCGGGGGGGGGGCFGGGGGGGGGGGGGGGGGGDGGFGGFG<FG8FC9?FEFCCFCEEGG@BCCFGFFE?FEEGGGGFGD@FG?CAFGGGGEGGGGCEEGCFEFGGGGGDGECDEEFGG9=BFGFGGGGGGGFEGGGGGDGGGCCCFGE>EGGGGGGGGCFCFGGGEEEDGGGFDFGGGGGGG35>GG
@M03364:276:000000000-BLYN8:1:1101:19874:1333 1:N:0:1
ACTCCTACGGGAGGCAGCAGTAGGGAATCTTCGGCAATGGACGAAAGTCTGACCGAGCAACGCCGCGTGAGTGAAGAAGGTTTTCGGATCGTAAAACTCTGTTGTTAGAGAAGAACGACGAGGAGAGTGGAAAGCTCCTCGTGTGACGGTATCTAACCAGAAAGGGACGGCTAACTACGTGCCAGCAGCCGCGGTAATACGTAGGTCCCAAGCGTTGTCCGGATTTATTGGGCGTAAAGCGAGC
+
GGGGGGGGGGGGGGGGGGGGGGGGGFGFGGGFGGGGGGFGGGGGGGGFGGGGCFGGGGGFGGGGGGG=BFFFGGGGGGGGCEBCFFEGDFGGGFGGGGGGGGGGGGCFGGFFFGGGCCC::FGGGGFFGGGFGGGG8FCFF<FGGGGGGGGGCGGGGEGGGCGFECCFGD>:CCGFGGGFGGGGFGGC78EGGGGGGGCFGGGGGG?FFFFCGGG**2<CC58EGCEF9CFFFDEEGGGFD3D3
@M03364:276:000000000-BLYN8:1:1101:8270:1363 1:N:0:1
ACTCCTACGGGAGGCAGCAGTAGGGAATCTTCGGCAATGGGGGCAACCCTGACCGAGCAACGCCGCGTGAGTGAAGAAGGTTTTCGGATCGTAAAACTCTGTTGTTAGAGAAGAACGTTAAGTAGAGTGGAAAGTTACTTAAGTGACGGTATCTAACCAGAAAGGGACGGCTAACTACGTGCCAGCAGCCGCGGTAATACGTAGGTCCCAAGCGTTGTCCGGATTTATTGGGCGTAAAGCGAGC
+
GGGGGGGGDGGGGGGGGGGGGGGGGGGGGGGGGGGGGGGGGGGGGGGGGGGGGGGGGGGGGGGGGEGGEEGGGGGGGEGGGGGGGGGGGGGGGGGG?FGGFGGEFGGGGGGGGGGGGGGFFGGGGCADFFGGGGGGGDFGGDGFGGGGGGGGGGGGGFGG:FGGGGGGGGGGGGGGGGEFGGGGGGGG7CEGGGGGGGGGGGGGGG9FGFFGDECGGGGCEE=5*<?FEFGCCDGGGGDFGDG<
@M03364:276:000000000-BLYN8:1:1101:18844:1368 1:N:0:1
ACTCCTACGGGAGGCAGCAGTAGGGAATCTTCGGCAATGGGGGCAACCCTGACCGAGCAACGCCGCGTGAGTGAAGAAGGTTTTCGGATCGTAAAACTCTGTTGTTAGAGAAGAACGTTAAGTAGAGTGGAAAATTACTTAAGTGACGGTATCTAACCAGAAAGGGACGGCTAACTACGTGCCAGCAGCCGCGGTAATACGTAGGTCCCAAGCGTTGTCCGGATTTATTGGGCGTAAAGCGAGC
+
GGGGGGGGGGGGGGGGGGGGGGGGGGGGGGGGGGGGGGGGGGGGGGGGGGGGGGGGGGGGGGGGGGGGGGGGGGGGGGGGGGGGGGGGGGGGFGGGGFGGGGGGGGGGGGGGGGGGGFGGGGGGGGGGGGGGGGGGGGFGGGGGGGGGGGGGGGGGGGGGGGGGGGGGGGGGGGGFGGGGGGFGGGGGFGGGGGGGGGGGGGGGGGGGEFGGGGEC:><ECEE:/CFGFFFF5<EGGFGCGDGC
@M03364:276:000000000-BLYN8:1:1101:16411:1393 1:N:0:1
ACTCCTACGGGAGGCAGCAGTAGGGAATCTTCGGCAATGGGGGCAACCCTGACCGAGCAACGCCGCGTGAGTGAAGAAGGTTTTCGGATCGTAAAACTCTGTTGTTAGAGAAGAACAAGGATGAGAGTAGAACGTTCATCCCTTGACGGTATCTAACCAGAAAGCCACGGCTAACTACGTGCCAGCAGCCGCGGTAATACGTAGGTCCCAAGCGTTGTCCGGATTTATTGGGCGTAAAGCGAGC
+
GGGGGGGGGDGGDGGGGGGGGGGGG8EGGGGGGGGGGGGGGDGGGGGGGGGGGGGDGDGGGGGGGDGFGGGGGGGGGGGGGGGGGGGGGGGGGGGGGEGGGGGGFGFFFFGFGGGGGGGGGFGDGGGGGGGGGGGGGGGGGGGGGGGGGGFGGGGGG>CFGGFGDGGGEFGGGGGFGGGGDFGGGGGF75CGCE>EECGGGGGGGEFGFG*A=8CGGCCDC=8CE6CCFGGGGGGGGCC><<D)
@M03364:276:000000000-BLYN8:1:1101:19867:1415 1:N:0:1
ACTCCTACGGGAGGCAGCAGTAGGGAATCTTCGGCAATGGGGGCAACCCTGACCGAGCAACGCCGCGTGAGTGAAGAAGGTTTTCGGATCGTAAAACTCTGTTGTTAGAGAAGAACAAGGATGAGAGTAGAACGTTCATCCCTTGACGGTATCTAACCAGAAAGGGACGGCTAACTACGTGCCAGCAGCCGCGGTAATACGTAGGTCCCAAGCGTTGTCCGGATTTATTGGGCGTAAAGCGAGC
+
GGGGGGGGGGGGGGGGGGFFGGGGGGGGGGGGGGGGGGGGGGGGGGGGGGGGGGGGGGGGGGGGGGGGGGGGGGGGGDGFEFDFCGGGGGGGGGGGGGGGGGGGGGFGFGGGGGGGGGGGGGGGGGGGGGGFGGGGGGGGGGGGGGGGGGGGGGGGGGAFGGGFGGGGGGGGGGGGGGGGGFGGGGG>FCGGGGGEEGGGG<FGGGGGFFFFEEGGGGGGGGGGGGGGGGGGGGGGGGGGGCD5
@M03364:276:000000000-BLYN8:1:1101:11957:1455 1:N:0:1
ACTCCTACGGGAGGCAGCAGTGGGGAATATTGCACAATGGGCGCAAGCCTGATGCAGCCATGCCGCGTGTATGAAGAAGGCCTTCGGGTTGTAAAGTACTTTCAGCGAGGAGGAAGGTGTTGTGGTTAATAACCACAGCAATTGACGTTACTCGCAGAAGAAGCACCGGCTAACTCCGTGCCAGCAGCCGCGGTAATACGGAGGGTGCAAGCGTTAATCGGAATTACTGGGCGTAAAGCGCACG
+
GGGGGGGGGGGGGGGGGGGGGGGGGGGGGGGGGGGGGGGGGGGGGGGGGGGGGGGGGGGGGGGGGGGGGGGGGGCGFGGGGGGGGGGGGGGGGGGGGGGGGGFGGGGGGGGGGGGGGGGGGGGGGGGGGGGGGGGGGGGGGGGGGGGGGGGGGGGGGGGGGGGGGGGGGGGGGGGFGGGGGGGGGGGGGGGGGGGGGGGGGGGGGGGGGGGGGGGGFGGGGGGGGGFFGGGGGGGGGGFDGGG3
@M03364:276:000000000-BLYN8:1:1101:11617:1465 1:N:0:1
ACTCCTACGGGAGGCAGCAGTGGGGAATATTGCACAATGGGCGCAAGCCTGATGCAGCCATGCCGCGTGTATGAAGAAGGCCTTCGGATTGTAAAGTACTTTCAGCGAGGAGGAAGGCGTTGTGGTTAATAACCGCAGCGATTGACGTTACTCGCAGAAGAAGCACCGGCTAACTCCGTGCCAGCAGCCGCGGTAATACGGAGGGTGCAAGCGTTAATCGGAATTACTGGGCGTAAAGCGCACG
+
GGGGGGGGGGGGGGGGGGGGGGGGGGGGGGGGGGGGGGGGGGGGGGGGGGGGFGGGGGGGGGGGGGGGGGGGGGGGGGGGGGGGGGGGGGGGGGGGGGGFGGGGGGGGGGGGGGGGGGGGGGGGGGGGGGGGGGGGGGGGGGGGGGGGGGGGGGGGGGGGGGGGGGGGGGGGGGGGGGFGGGGGGGGGGGGGGGGGGGGGGDGGGGGGGGGGGGGGGGGGGG5FEGGGGGGGGDGEFF=D<C57
@M03364:276:000000000-BLYN8:1:1101:20258:1465 1:N:0:1
ACTCCTACGGGAGGCAGCAGTAGGGAATCTTCGGCAATGGACGAAAGTCTGACCGAGCAACGCCGCGTGAGTGAAGAAGGTTTTCGGATCGTAAAACTCTGTTGGTAGAGAAGAACGTTGGTGAGAGTGGAAAGCTCATCAAGTGACGGTAACTACCCAGAAAGGGACGGCTAACTACGTGCCAGCAGCCGCGGTAATACGTAGGTCCCGAGCGTTGTCCGGATTTATTGGGCGTAAAGCGAGC
+
GGGGGGGGGGGGGGGGGGGGGGGGGGGGGGGGFEGGGGGGGGGGGEGGGGGGGGGGGGGGGGGGGGGCCGGGGGGGGGGGGGGGGGGGGGGGGGGGGFGGGGGGGGGGGGGGGGGGG<EEGGGGGGGGGGGGGGGFGGFFGCCFFGGGGGGGGFGGFFGGGGGGGCGGGGGGGGG?FGGGFGGGGGGGGFGGGGCEGG9CEFGGECCFGEEEEE2C5=FGGGGCEG?FG?FGF7ECD<FCDD3)
@M03364:276:000000000-BLYN8:1:1101:20186:1467 1:N:0:1
ACTCCTACGGGAGGCAGCAGTGGGGAATATTGCACAATGGGCGCAAGCCTGATGCAGCCATGCCGCGTGTATGAAGAAGGCCTTCGGGTTGTAAAGTACTTTCAGCGAGGAGGAAGGTGTTGTGGTTAATAACCGCAGCAATTGACGTTACTCGCAGAAGAAGCACCGGCTAACTCCGTGCCAGCAGCCGCGGTAATACGGAGGGTGCAAGCGTTAATCGGAATTACTGGGCGTAAAGCGCACG
+
GGGGGGGGGGGGGGGGGGGGGGGGGGGGGGGGGGGGGGGGGGGGGGGGGGGGGGGGGGGGGGGGGGGGGGGGGGGGGGGGGGGGGGGGGGGGGGGGGGGGGGGGGGGF7FGGGGGGGGGGGGGGGFGGGGGGGGDGCGGGGGGGDEFGFGGGGGGGGGGGGGGGFGGGGGGDGGGGGGGGGGGGGGGGGGGGGGGGGGGGGDECEEGGGGGGGGGGGGGGGGGGGGGGGGGGGGC5CDGGGGG9
@M03364:276:000000000-BLYN8:1:1101:10202:1467 1:N:0:1
ACTCCTACGGGAGGCAGCAGTGGGGAATATTGCACAATGGGCGCAAGCCTGATGCAGCCATGCCGCGTGTATGAAGAAGGCCTTCGGGTTGTAAAGTACTTTCAGCGAGGAGGAAGGCGTTGTGGTTAATAACCGCAGCGATTGACGTTACTCGCAGAAGAAGCACCGGCTAACTCCGTTCCAGCAGCCGCGGTAATACGGAGGGTGCACGCGTTAACCGGAATTACTGGGCGTAAAGCGCACC
+
FGGGFFGGFGFEGGGG;FGGGGGGFGGGFGEFFEFGD<FFEG7F:@EFGGGGGGGGGGGGEFGGGGFGGGGGGGGFCCFEAAFG<FEC,B=CFFFGGGCFGGGGFGGF:E@@@C<E7?@FGGED73B?DDFC9D7FGGGCD,D@CFEGGCFFFGGGG@,@:FGGGFFG77FGGGFGC:BCFCGEE7B8CECC5E5E9;E*;=:1*;CEG+/CCCCEC+2:*?E=CFCCCFGFDCGG*:>DCDD)
@M03364:276:000000000-BLYN8:1:1101:17169:1485 1:N:0:1
ACTCCTACGGGAGGCAGCAGTGGGGAATATTGCACAATGGGCGCAAGCCTGATGCAGCCATGCCGCGTGTATGAAGAAGGCCTTCGGGTTGTAAAGTACTTTCAGCGGGGAGGAAGGTGATAAAGCGAATACCTTTATCAATTGACGTTACCCGCAGAAGAAGCACCGGCTAACTCCGTGCCAGCAGCCGCAGTAATACGGAGGGTGCAAGCGTTAATCGGAATTACTGGGCGTAAAGCGCACG
+
GGGGGGGGGGGGGGGGGGGGGGGGGGGGGGGGGGGGGGGGGGGGGGGGGGGGGGGGGGGGGGGGGGGGGGGGGGGGGGGGGGGFGGGGGGGGGGGGGGGGGGGGGGGGGGFGGGGGGGGGGGGGGGGGGGGGGGGGGGGGGGGGGGGGGGGGGGGGGGGGGGFGGGGGGGEGGGGGGGGGGGGGGGGGGGG*BEGGGGGGGGGGGGGGGGGGGGGGGGGGGGGGGGGGGGFGDGEEGGGGGGG3
@M03364:276:000000000-BLYN8:1:1101:15289:1548 1:N:0:1
ACTCCTACGGGAGGCAGCAGTAGGGAATCTTCGGCAATGGGGGCAACCCTGACCGAGCAACGCCGCGTGAGTGAAGAAGGTTTTCGGATCGTAAAACTCTGTTGTTAGAGAAGAACGTTAAGTAGAGTGGAAAATTACTTAAGTGACGGTATCTAACCAGAAAGGGACGGCTAACTACGTGCCAGCAGCCGCGGTAATACGTAGGTCCCAAGCGTTGTCCGGATTTATTGGGCGTAAAGCGAGC
+
GGGGGGGGGGGGGGGGGGGGGGGFEGGGGGGGGGGGGGGGGGDGEGGGGGGGEFGGGDGGDGGGGGGGGGGFGGGGGGGGGGGGGGGCF:FGGGGGGGGGGGGGGGGGGGGGGGGGGFFFGGFGGGGGGGFFF,DFFFGGFGGGGGGGGGGFGGGGFFGGGFGGFEGGGCFGFFEFF?FFFGEECCCFDGGGGGGGGGFGGGGGD2C+;@FFGGGDCE<CC5C5;@?EEGGCDDGGGGGGDCD9
@M03364:276:000000000-BLYN8:1:1101:21667:1550 1:N:0:1
ACTCCTACGGGAGGCAGCAGTGGGGAATATTGCACAATGGGCGCAAGCCTGATGCAGCCATGCCGCGTGTATGAAGAAGGCCTTCGGGTTGTAAAGTACTTTCAGCGAGGAGGAAGGCATTAAGGTTAATAACCTTTGTGATTGACGTTACTCGCAGTAGAAGCACCGGCTAACTCCGTGCAAGCAGCCGCGGTAATACGGAGGGTGCAAGCGTTAATCGGACTTACTGGGCGTAAAGCGCAGG
+
CFDFGGGGGDEG7FGGGGEGGGGGGEGFFDFFFGFGEFGFCE:+:F@<F,FE6EEGFG88,6FEEDF:C,,CFAC<?FFG@FGF@EGC=F:CFFCBFE,CFFEFE9F++:4BC@CFG8,5<D9??CF,C:,@>,CF,?:D<,,,57:F+,+@33+@733F9=C,5@::+**3<B9,<*6@F*,?@76D41*:CE*:?BFGGDDC@CED++03C=C*:+4*781:<FCF+CFFGCC*9:>5)))1
@M03364:276:000000000-BLYN8:1:1101:15946:1552 1:N:0:1
ACTCCTACGGGAGGCAGCAGTGGGGAATATTGCACAATGGGCGCAAGCCTGATGCAGCCATGCCGCGTGTATGAAGAAGGCCTTCGGGTTGTAAAGTACTTTCAGCGAGGAGGAAGGCATTAAGGTTAATAACCTTAGTGATTGACGTTACTCGCAGAAGAAGCACCGGCTAACTCCGTGCCAGCAGCCGCGGTAATACGGAGGGTGCAAGCGTTAATCGGAATTACTGGGCGTAAAGCGCACG
+
FEGGFGFFG@7C@CCGCFGF@FEEEGGDDFGE9EFGGGGD8FE7F@FFGGGGEDGGGGGGGGGGGEGGGF<FCFGG9FGEFFFFFFCFGEGGGGGG<FGGFFDGD9+:FEGGGGGFGFDE9B9FFFFFGGGG9<?F<FE9DFGGGGGGGGGGCFGGCEG7FF<CC,3><:FEGEA9>CEFGGGGFCF7>B8ECEGGGFGGGGGE>B1BFGFECGGEGGGGGDGFGG9FE6*A<5=5CC7D<<C/
@M03364:276:000000000-BLYN8:1:1101:12034:1591 1:N:0:1
ACTCCTACGGGAGGCAGCAGTAGGGAATCTTCGGCAATGGGGGCAACCCTGACCGAGCAACGCCGCGTGAGTGAAGAAGGTTTTCGGATCGTAAAACTCTGTTGTTAGAGAAGAACGTTAAGTAGAGTGGAAAGTTACTTAAGTGACGGTATCTAACCAGAAAGGGACGGCTAACTACGTGCCAGCAGCCGCGGTAATACGTAGGTCCCAAGCGTTGTCCGGATTTATTGGGCGTAAAGCGAGC
+
GGGGGGGGGGGGGGGGGGGGGGGGGGGGGGGGGGGGGGGGGGGGGGGGGGGGGGGGGGGGGGGGGGGGGGGGGGGGGGGGGGGGGGGGGGGGGGGGGGGGGGGGFGGGGGGGGGGGGFGGGGGGGGGCGGGGGGGGGGGGGGGGGGGGGGGFGGGGGGGGGGGGGGGGGGGGDGGGGGGFGGGGGGGGGFGGGGGGCG9BFGGGGGGGGGGGFCCGGGGGGGGGDCGGGGGGGDGDD<>7CCC)
@M03364:276:000000000-BLYN8:1:1101:13999:1600 1:N:0:1
ACTCCTACGGGAGGCAGCAGTAGGGAATCTTCGGCAATGGGGGCAACCCTGACCGAGCAACGCCGCGTGAGTGAAGAAGGTTTTCGGATCGTAAAACTCTGTTGTTAGAGAAGAACGTTAAGTAGAGTGGAAAGTTACTTAAGTGACGGTATCTAACCAGAAAGGGACGGCTAACTACGTGCCAGCAGCCGCGGTAATACGTAGGTCCCAAGCGTTGTCCGGATTTATTGGGCGTAAAGCGAGC
+
GGGGGGGGGGGGGGGGGGGGGGGGGGGGGGGGGGGGGGGGGGGGGGGGGGGGGGGGGGGGGGGGGGGGGGGGGGGGGGGGGGGGGGGGGGGGGGGGGGGGGGGGGGGGGGGGGGGGGGGCGFGGGGGFGGGGGGGGGGGGGGGGGGGGGGGGGGGGGGGGGGGGFGGGGGGGGGGGGFGGGGGGGGGGGGGGGGGGGGGGGGGGGGGGGGGGGGGGGGGGGGGGECEGCFGGFDGGGGGCGGG3
@M03364:276:000000000-BLYN8:1:1101:12000:1629 1:N:0:1
ACTCCTACGGGAGGCAGCAGTAGGGAATCTTCGGCAATGGGGGCAACCCTGACCGAGCAACGCCGCGTGAGTGAAGAAGGTTTTCGGATCGTAAAACTCTGTTGTTAGAGAAGAACGTTAAGTAGAGTGGAAAGTTACTTAAGTGACGGTATCTAACCAGAAAGGGACGGCTAACTACGTGCCAGCAGCCGCGGTAATACGTAGGTCCCAAGCGTTGTCCGGATTTATTGGGCGTAAAGCGAGC
+
GGGGGGGGGGGGGGGGGGGGGGGGGGGGGGGGGGGGGEGGGDGGGGGGGGGGGGGGGGGGGGGGDGGGGCGGGGGGGGGGFGGGGFGDEFGGGFGGFGGGFGGGGGGGGGGGGGGGGGGGGGFAFCGGGGGGGGGGGGGGGF=FGGGE7FGEGFAFE7:@FDCFGDGGGGGGGGFGEFGFFGGFFGGFGEDGEGGGGGGCFGGGGGGGGF?8CEEEGGGEGGCCE99FGDDGGG5=CFGGGDG7
@M03364:276:000000000-BLYN8:1:1101:13256:1648 1:N:0:1
ACTCCTACGGGAGGCAGCAGTAGGGAATCTTCCACAATGGACGAAAGTCTGATGGAGCAACGCCGCGTGAGTGAAGAAGGGTTTCGGCTCGTAAAGCTCTGTTGTTAAAGAAGAACGTGGGTGAGAGTAACTGTTCACCCAGTGACGGTATTTAACCAGAAAGCCACGGCTAACTACGTGCCAGCAGCCGCGGTAATACGTAGGTGGCAAGCGTTATCCGGATTTATTGGGCGTAAAGCGAGCG
+
GGGGGGGGGGGGGGGGGGGGGGFGFGGGGGGFFGGGGGGGGGGGGGGAFFGGFGGGEFGGGGGGFGGGGGGGGGG<FGGGCGGGGFGDGGEFGGGGGFGGGGGGGGGGGGGGGGGGGGGGGCFGGGGGGGGGGGGGGFGGGGGGGGGGGGGGGFGGFGGGCF@CDFGGGGGGGGGFGEGGGGGGGG>CDGE:EGGGGGGGGFGCCGGFGCFD?EEEG7+:CEEGGGGFECGGGGGGGFCDGGGD
@M03364:276:000000000-BLYN8:1:1101:8747:1651 1:N:0:1
ACTCCTACGGGAGGCAGCAGTAGGGAATCTTCGGCAATGGGGGCAACCCTGACCGAGCAACGCCGCGTGAGTGAAGAAGGTTTTCGGATCGTAAAACTCTGTTGTTAGAGAAGAACGTTAAGTAGAGTGGAAAATTACTTAAGTGACGGTATCTAACCAGAAAGGGACGGCTAACTACGTGCCAGCAGCCGCGGTAATACGTAGGTGGCAAGCGTTGTCCGGATTTATTGGGCGTAAAGCGAGC
+
GGGGGGGGGGGGGGGGGGGGGGGGGGGGGGGGGGGGGGGGGGGGGGGGGGGGGGGGGGGGGGGGGGGGGGGGGGGGGGGGGGGGGGGGGEGGGGGGGGGGGGGGGGGGGGGGGGGGGGGGGGGDGGGGGGGGGGFGGGGGGGGGGGGGGGGGGGGGGGGGGFFGGGGGGGGGGGGGGGGGGGGGFGGGGGGGGGGGGGEEFFGGGGGGFGFFGGGGGGGGGGDEE6EGG:FFFDGGGGGGGGD5
@M03364:276:000000000-BLYN8:1:1101:16703:1655 1:N:0:1
ACTCCTACGGGAGGCAGCAGTGGGGAATATTGCACAATGGGCGCAAGCCTGATGCAGCCATGCCGCGTGTATGAAGAAGGCCTTCGGGTTGTAAAGTACTTTCAGCGAGGAGGAAGGTGTTGTGGTTAATAACCACAGCAATTGACGTTACTCGCAGAAGAAGCACCGGCTAACTCCGTGCCAGCAGCCGCGGTAATACGGAGGGTGCAAGCGTTAATCGGAATTACTGGGCGTAAAGCGCACG
+
GGGGGGGGGGGGGGGGGGGGGGGGGGGGGGGEGGGGGGGFGGGGGGGGGGGGGGGGGGGGGGGGGGGGGGGGGGGGGGGGGGGGGGGGGGGGGGGGGGGGEGGGGGG7FE7@FGGGGGGGGGGGGGGGGGGGG8FGFFGGGGGGGGGEGGGGGGGGGGGGGGGGGGGGFGGGGGGGGEGGGGGDC@GGGGGGGGGGGFCFEGGGGGGGGGGGDGEDGGGGDEGFGGGGGFDFGGGGGGGDGGG5
@M03364:276:000000000-BLYN8:1:1101:23294:1681 1:N:0:1
ACTCCTACGGGAGGCAGCAGTAGGGAATCTTCGGCAATGGACGAAAGTCTGACCGAGCAACGCCGCGTGAGTGAAGAAGGTTTTCGGATCGTAACACTCTGTTGTTAGAGAAGAACGACGAGGAGAGTGGAAAGCTCCTCGTGTGACGGTATCTAACCAGAAAGTGACGGCTAACTACGTGCCAGCAGCCGCGGTAATACGGAGGTCCCGAGATGTGTCCGGATTTATTGGGCGTAAAGCGAGC
+
FGFGFGGGGGFGGCFGGG-C;CEFFFGGGGFG<;FCFGGGGGGGCFF<FFGGC,7CFFC@E7EGDGC+>:FE9CF?FACF,<9?BF+B+F+EEC7F<FFGFFFFEGGCDFFEFFGGDCGCG7:CFFC39DC8>:DFACFGGF7>FCF@7C@FGGG9,@<,<:@D,?;F@F>FGF8E<8CFG*:E7ED,:,*B*8CEGGFG*****;FG5*:***+30+<C5CG5C69@7?CFGD*///:*9<)7
@M03364:276:000000000-BLYN8:1:1101:22274:1698 1:N:0:1
ACTCCTACGGGAGGCAGCAGTAGGGAATCTTCGGCAATGGGGGCAACCCTGACCGAGCAACGCCGCGTGAGTGAAGAAGGTTTTAGGATCGGAAAACTCTGTTGTTAGAGAAGAACGTTAAGTAGAGTGGAAAGTTACTTAAGTGACGGTAGCTAACCATAAAGGGACGGCTAACTACGTGCCAGCAGCCGCGGTAATACGTCGGTCCCAAGCGTGGCTCGGATGTTTTGGGCGTAAAGCGAGC
+
CCFGGAFFG;BFDGEF;7FGGGGGGFCFFGFEFCEGGGGGG@7+@CC,@C,E,,@C:@@F8:=6@7CCFEGEFF,9<EFGE9CF,BEAC,?::B:EGCC<FGFGEFFG,FCEF<B,>3A,+5CFGCFCF7E<>,CF<D<FGDAF,=>>F+5+@3F<C<F,@:B@FFG7*FEF*,6,?,*6,>:C8C8=8,4BBE*=ECG+3+*1:BED*+*;=8E****31*:5*<+<?*:5*1::<>**55C)
@M03364:276:000000000-BLYN8:1:1101:17318:1711 1:N:0:1
ACTCCTACGGGAGGCAGCAGTAGGGAATCTTCGGCAATGGGGGCAACCCTGACCGAGCAACGCCGCGTGAGTGAAGAAGGTTTTCGGATCGTAAAACTCTGTTGTTAGAGAAGAACGTTAAGTAGAGTGGAAAGTTACTTAAGTGACGGTATCTAACCAGAAAGGGACGGCTAACTACGTGCCAGCAGCCGCGGTAATACGTAGGTCCCAAGCGTTGTCCGGATTTATTGGGCGTAAAGCGAGC
+
GGFGGGGGGGGGGGGGGGGGGGGGGFGGGGGGGGGGGGGGGGGGGGGGGGGGGGGGGGGGGGGGGGGGGEGGGGGGGGGGGGGGGGGGGGGGGGGGGGGGGGGGGGFFFGGGGGGGGGGGGGGGGGFEFFCFDFGGGGGGGGGGGFGGGGGGGGGGGGFGGGFGGGGGGGGGGGGGGGGGGGGGFGGGGCCDEGG@EGFGGGGGGGGGGGGGGGGGGGGGGG===EEFFGGGGGGGGCDGG<D)
@M03364:276:000000000-BLYN8:1:1101:9675:1720 1:N:0:1
ACTCCTACGGGAGGCAGCAGTGGGGAATATTGCACAATGGGCGCAAGCCTGATGCAGCCATGCCGCGTGTATGAAGAAGGCCTTCGGGTTGTAAAGTACTTTCAGCGAGGAGGAAGGCATTAAGGTTAATAACCTTAGTGATTGACGTTACTCGCAGAAGAAGCACCGGCTAACTCCGTGCCAGCAGCCGCGGTAATACGGAGGGTGCAAGCGTTAATCGGAATTACTGGGCGTAAAGCGCACG
+
GGGGGGGGGGGGGGGGGGGGGGGGGGGGGGGGGGGGGGGGGGGGGGGGGGGGGGGGGGGGGGGGGGGGGGGGGGGGGGGGFGGGGGGGGEGGGGGGGFGGGGFFGGGDF>FCFGGECFFGGFGGGGGGGG<FD8CF5<AFAFGGGGGEGGGGGGDGCFF<FGGGGGGGGGCGGGGGGGGGGGGGGGGGGGGGGGGGFGGGGDEGEGGDGGGGGGGGGGGGGGGGFGFGGGGGD7EGGGGGD5D7
@M03364:276:000000000-BLYN8:1:1101:14513:1724 1:N:0:1
ACTCCTACGGGAGGCAGCAGTAGGGAATCTTCCACAATGGACGCAAGTCTGATGGAGCAACGCCGCGTGAGTGAAGAAGGGTTTCGGCTCGTAAAGCTCTGTTGTTAAAGAAGAACGTGGGTAAGAGTAACTGTTTACCCAGTGACGGTATTTAACCAGAAAGCCACGGCTAACTACGTGCCAGCAGCCGCGGTAATACGTAGGTGGCAAGCGTTATCCGGATTTATTGGGCGTAAAGCGAGCG
+
GGGGGGGGGGGGGGGGGGGGGGGGGGGGGGGGGGGGGGGGGGGGGGGGGGGGGGGGGGGGGGGGGGGGGGDFFGGGGGGGGGGGGGGGGGGGGGGGGGGGGGGGGGGGGGGGGGGGGGGGDGGGGFGFGGGGGGGGGGGGGGGGGGGGGGDFGGGGGGGGGGGGFGGGGGGGGGGGGGGGGGGGGGGGGGGGGGGGGGGGGGGGGGGGGGCFGGGGGGGGGGGDCCEGGGGFGGGGGDCGGGG)
@M03364:276:000000000-BLYN8:1:1101:10372:1737 1:N:0:1
ACTCCTACGGGAGGCAGCAGTGGGGAATATTGCACAATGGGCGCAAGCCTGATGCAGCCATGCCGCGTGTATGAAGAAGGCCTTCGGGTTGTAAAGTACTTTCAGCGAGGAGGAAGGCGTTGTGGTTAATAACCGCAGCAATTGACGTTACTCGCAGAAGAAGCACCGGCTAACTCCGTGCCAGCAGCCGCGGTAATACGGAGGGTGCAAGCGTTAATCGGAATTACTGGGCGTAAAGCGCGCG
+
GGGGGGGGGGGGGGGGGGGGGGGGGGGGGGGGGGGGGGGGGGGGGGGGGGGGGGGGGGGGGGGGGGGGGGGGGGGGGGGGGGFGGGGGGGGGGGGGGGGGGGGGGGGGGGGGGGGGGGGGGGGGGFFGGGGGGGGEGGCEGGFGGGGGGGGGGGGGGFGGGGGGGGGGGGGGGGGGGGGGGGGGGGGGEGGGGDGDFGGGGGGGGGGGFFGGGGGGGGFC5EDFGGG7:CCGGCEE57DDGGGG
@M03364:276:000000000-BLYN8:1:1101:16221:1756 1:N:0:1
ACTCCTACGGGAGGCAGCAGTGGGGAATATTGCACAATGGGCGCAAGCCTGATGCAGCCATGCCGCGTGTATGAAGAAGGCCTTCGGGTTGTAAAGTACTTTCATCGAGGAGGAAGGTGTTGTGGTTAATAACCGCAGCAATTGACGCTACTCGCATACGAAGCACCGGCTAACTCCGTGCCAGCAGCCGCGTTACTACGGAGGTTGCAAGCGTTAAGCGGAATTACTGGTCGTAAAGCGCACG
+
FFGGGGFGGDGGGGGGGGGGGG9<@CFGGGGGD,EEGGFCFGGGGGGGGGGGE,CFFG8FEFGGGGGGGFG<FGGGGGGGGEFGGGGEEFGGCGGAFEFG?F<F,,BBFGG@F=FGC<=ECF,BFGCGCFFGGCF7=+>D<,F,,3>+CEE37@F+++,8D7C:FFFGGGC1F7DF7BFCC>,21,<B,*1*3**132+=*5*:*388:7>*3*;;:++:7*/*<+0:C622C)*:>F*/77<5
@M03364:276:000000000-BLYN8:1:1101:17200:1798 1:N:0:1
ACTCCTACGGGAGGCAGCAGTAGGGAATCTTCCACAATGGACGAAAGTCTGATGGAGCAACGCCGCGTGAGTGAAGAAGGGTTTCGGCTCGTAAAGCTCTGTTGTTAAAGAAGAACGTGGGTGAGAGTAACTGTTCACCCAGTGACGGTATTTAACCAGAAAGCCACGGCTAACTACGTGCCAGCAGCCGCGGTAATACGGAGGGTGCAAGCGTTAATCGGAATTACTGGGCGTAAAGCGCACG
+
FGGGGGGGGGGGGEGGGGGGGGGGGFGGGGGGGGGGGGGGGGGGGECGGGGGGGGGGGGGGGGGGGGGGGGGGGGGGGGGGFGGGGGGGGGFGGGGGFFFGGGGGGFGGGGGGGGGGGGC>F>F8FFGGGDGGFEFGC9CFFGGGGGGGGGFCFGGGGGGGF7FGGGGFCDEGGFGGEGG7BFGGF>CCECEDEGGGG?88EGGC*=ECCEGG8E8C9CGEGEGFGFGG6CGDDGGFGGGGDGG
@M03364:276:000000000-BLYN8:1:1101:21744:1819 1:N:0:1
ACTCCTACGGGAGGCAGCAGTAGGGAATCTTCGGCAATGGACGAAAGTCTGACCGAGCAACGCCGCGTGAGTGAAGAAGGTTTTCGGATCGTAAAACTCTGTTGTTAGAGAAGAACGACGAGGAGAGTGGAAAGCTCCTCGTGTGACGGTATCTAACCAGAAAGGGACGGCTAACTACGTGCCAGCAGCCGCGGTAATACGTAGGTCCCAAGCGTTGTCCGGATTTATTGGGCGTAAAGCGAGC
+
GGGGGDGGGDGCFDGGGGGGEGGGGFFF@FFGGD7FFGGGGGGGFGGFGGG<E8F@EF@FEECEEDGEFFEFGGACDCGGGGG<FGG@FDGGGF=FFG@EGGFGFGGFFFGGFGGF@CCFECECFFFGGGGGDGGG8EFCFGGGGEAFEGCFFGGGGFFFFCDGF@EGGCDFCGGGCCFGGGDFGGFFDFG>>8=EG+>C>CEFGECCCF*;CGEDECFFEDG*;FFGCCFGDDGGGDFGGGG9
@M03364:276:000000000-BLYN8:1:1101:21308:1854 1:N:0:1
ACTCCTACGGGAGGCAGCAGTAGGGAATCTTCGGCAATGGGGGCAACCCTGACCGAGCAACGCCGCGTGAGTGAAGAAGGTTTTCGGATCGTAAAACTCTGTTGTTAGAGAAGAACGTTAAGTAGAGTGGAAAGTTACTTAAGTGACGGTATCTAACCAGAAAGGGACGGCTAACTACGTGCCAGCATCCGCGGTAATACGTAGGTGGCAAGCGTTATCCGGATTTATTGGGCGTAAAGCGAGC
+
GGGGGGGGGGGGGGGGGGGGGGGGGGFGGGGGGGGGGGGGGEGFGGGGGGGGGCFGGGGGGGGGGGGGGGDFDFGGGGGGFFFGGGGDGGGGGGGGGGGGFFGG<EFGGGGGGGGFDFDFFF,:DCF<<DGGG?DGFGF,C,E<=FFGCF@CEGFGCEGFEFFCDEGGC@F@FFFCGGGGGCC9<FF,,?B>>>BCE9BEGE9CEGGGFC9EFEGGG=E9=**CEGFGG7EFFDEEGGGD)71/
@M03364:276:000000000-BLYN8:1:1101:21879:1869 1:N:0:1
ACTCCTACGGGAGGCAGCAGTAGGGAATCTTCGGCAATGGGGGCAACCTTGACCGAGCAACGCCGCGTGAGTGAAGAAGGTTTTCGGATCGTAAAACTCTGTGGTTGGAGAAGAACGTATTTGATAGTAACTGATCAGGTAGTGACGGTATCCAACCAGAAAGGGACGGCTAACTACGTGCCAGCAGCCGCGGTAATACGTAGGTCCCGAGCGTTGTCCGGATTTATTGGGCGTAAAGCGAGCG
+
GGGGGFGGGGGGGGGGEGGGGGGFEGGGGGCCGGGGEGGFGGGGGFGGGGEAE<BCGDEGGGGGGGG:FCEGFFGFFFFEFFFGGCE:FGGGGGGFGGCEFG,BFGGCBFGG@=DFGGGGGGGCFEGFGGFGGDCFFGGGGDGGGFEGGGF,@DFFGCFFCFFEFCFCEDFFFFGGFEG77FCFGGFEGGCEGGGDFG+=EGD75CC:ECE5C?EE=??EGC:CEG7CCGCC3):CC>GDDG3C
@M03364:276:000000000-BLYN8:1:1101:23388:1877 1:N:0:1
ACTCCTACGGGAGGCAGCAGTGGGGAATATTGCACAATGGGCGCAAGCCTGATCCAGCCATGCCGCGTGTGTGAAGAAGGTCTTCGGATTGTAAAGCACTTTAAGTTGGGAGGAAGGGCATTAACCTAATACGTTAGTGCTTTGACGTTACCGACAGAATAAGCACCGGCTAACTCTGTGCCAGCAGCCGCGGTAATACAGAGGGTGCAAGCGTTAATCGGAATTACTGGGCGTAAAGCGCACG
+
GGGGEGFFGGGGGEGGGGGGGGGGGGGGGGGGGGGGGGGGGGGGGGGGGGGGGFGFFFFGFGGGGGGFGCFGGGGGFFGGGFGGGGGGGGGGFFGGG?FAFE9FGGFGGGGGGGGFEGGGGGGGGGGGGFDFGGGGGGGGGGGCGCGGGGEGCEFCGGGGGGGGGGGGEGGGGGGGGGGGGGGFGGGGGG>EGECGGG;BFFGGGEGGGGG5EEGGEFGFGGGGGD7CEGFF5C==FF=DGGG<
@M03364:276:000000000-BLYN8:1:1101:9418:1877 1:N:0:1
ACTCCTACGGGAGGCAGCAGTAGGGAATCTTCGGCAATGGGGGCAACCCTGACCGAGCAACGCCGCGTGAGTGAAGAAGGTTTTCGGATCGTAAAACTCTGTTGTTAGAGAAGAACGTTAAGTAGAGTGGAAAGTTACTTAAGTGACGGTATCTAACCAGAAAGGGACGGCTAACTACGTGCCAGCAGCCGCGGTAATACGTAGGTCCCAAGCGTTGTCCGGATTTATTGGGCGTAAAGCGAGC
+
GGGGGGGGGGGGGGGGGGGGGGGGGGGGGGGGGGGGGGGGGGGGGGGGGGGGGGGGGGGGGGGGGGGFGGGGGGGGGGGGGGGGGGGGGGGGGGGGGGGGGGGGGGGGGGGGGGGGGGGGGGGGGGGGGGGGGGGGGGGGGGGGGFGGGGGGGGGGGGGGGGGGFEGGGGGGGGGGGGGGGGGGGGGGGFGGGGGGGCFGGFGGGGGGFDFGGEEEGEGGGGGEGGGGGGGGGGGGGGGGDDD)
@M03364:276:000000000-BLYN8:1:1101:18247:1929 1:N:0:1
ACTCCTACGGGAGGCAGCAGTAGGGAATCTTCGGCAATGGGGGCAACCCTGACCGAGCAACGCCGCGTGAGTGAAGAAGGTTTTCGGATCGTAAAACTCTGTTGTTAGAGAAGAACGTTAAGTAGAGTGGAAAGTTACTTAAGTGACGGTATCTAACCAGAAAGGGACGGCTAACTACGTGCCAGCAGCCGCGGTAATACGTAGGTCCCAAGCGTTGTCCGGATTTATTGGGCGTAAAGCGAGC
+
GGGGGGGGGGGGGGGGGGGGGGGGGGGGFGGGFGGGGGGGGGGGGGGGGGGGAFFGGGGGGEFCFGGGGDGGGGGGGGGGFCGFGGGGGGGGGGGGG<BDFGGGGADFFFGGGGGGGGGGDFFFA9B?FFGFGGGFGFGGFACGFADFGEFGFGFFGA:FFGDF>FFFGGE>FCEF97:,6CEGGGFEGGGGGGEGG+2C>FCFGGGGGFGGGCG*>EGFGDECGC7EFCD:>5>CC57:1CD)
@M03364:276:000000000-BLYN8:1:1101:21690:1985 1:N:0:1
ACTCCTACGGGAGGCAGCAGTAGGGAATCTTCGGCAATGGACGAAAGTCTGACCGAGCAACGCCGCGTGAGTGAAGAAGGTTTTCGGATCGTAAAACTCTGTTGTTAGAGAAGAACGACGAGGAGAGTGGAAAGCTCCTCGTGTGACGGTATCTAACCAGAAAGGGACGGCTAACTACGTGCCAGCAGCCGCGGTAATACGTAGGTCCCGAGCGTTGTCCGGATTTATTGGGCGTAAAGCGAGC
+
GGGGGGGGGGGGGGGGGGGGFGGGGGGGGGGGGGGGGGGGGGGGGGGFGGGGGGDGGGGGGGGGGGGGGGGGFFGGGGGGGGGGGGGGGGGGGGGGGDGGGGGG=FFCGGGGGGGGGGGGGGGGGGEGGGGGGFFGEFGGGGGGGGGGGGGGGGGGGGGGGGGGGGGGGGGGGGGGGFGGGGCGGFFGGFGGGGEGGGFCEFGGG:<ECCGGGGCEEGGGDC8A=C9CCFGGG35EGGFFGGG3
@M03364:276:000000000-BLYN8:1:1101:16238:1987 1:N:0:1
ACTCCTACGGGAGGCAGCAGTAGGGAATCTTCCACAATGGACGAAAGTCTGATGGAGCAACGCCGCGTGAGTGAAGAAGGGTTTCGGCTCGTAAAGCTCTGTTGTTAAAGAAGAACGTGGGTGAGAGTAACTGTTCACCCAGTGACGGTATTTAACCAGAAAGCCACGGCTAACTACGTGCCAGCAGCCGCGGTAATACGTAGGTGGCAAGCGTTATCCGGATTTATTGGGCGTAAAGCGAGCG
+
GGGGGGGGGGDGGGGGGGGGGGGGGGGGGGGGGGGGGGGGGGGGGGGGGGGGGGGGGGGGGGGGGGGGGGGGGGGGGGGGGGGGGGGGGEGGGGGGGGGGGGGGGGGGGGGGGGGGGGGGGFEGGGGGGGGGGGGGGGFGGGGGGGGGGGGGGGGDGGGGFFGFDFGGGDGGFGGGGGGGGGGGGGGGGGGEGGGEGFGGGGFGGFGGGGGGGG5EFCGGGD=EGGGGGGGGGGG=C>>CDGGD
@M03364:276:000000000-BLYN8:1:1101:19658:2010 1:N:0:1
ACTCCTACGGGAGGCAGCAGTAGGGAATCTTCGGCAATGGGGGCAACCCTGACCGAGCAACGCCGCGTGAGTGAAGAAGGTTTTCGGATCGTAAAACTCTGTTGTTAGAGAAGAACGTTAAGTAGAGTGGAAAGTTACTTAAGTGACGGTATCTAACCAGAAAGGGACGGCTAACTACGTGCCAGCAGCCGCGGTAATACGTAGGTCCCAAGCGTTGTCCGGATTTATTGGGCGTAAAGCGAGC
+
GGGGGGGGGGGGGGGGGGGGGGGGGGGGGGGGGGGGGGGGGGGGGGGGGGGGGGGGGGGGGGGGGGGGGGGGGGGGGGGGGGGGGGGGGGGGGGGGGGGGGGGGGGGGGGGGGGGGGGGGGGGGGGGGGGGGGGGGGGGGGGGGGGGGGGGGGGGGGGGGGGGDGDGGGGGGGGGGGGGGGGGGGGGGGGGGGGEGGGGGGGGGGGGGGGGGGGGGGGGGGGDEGGGGGGGGGD:CDGGCDGG<
@M03364:276:000000000-BLYN8:1:1101:18433:2021 1:N:0:1
ACTCCTACGGGAGGCAGCAGTAGGGAATCTTCGGCAATGGGGGCAACCCTGACCGAGCAACGCCGCGTGAGTGAAGAAGGTTTTCGGATCGTAAAACTCTGTTGTTGGAGAAGAACGTATTTGATAGTAACTGATCAGGTAGTGACGGTATCCAACCAGAAAGCCACGGCTAACTACGTGCCAGCAGCCGCGGTAATACGTAGGTGGCAAGCGTTGTCCGGATTTATTGGGCGTAAATCGAGCG
+
GGGGGGGGGGGGGGGGGGGGGGGGGGGGGGGGGGGGGGGGGGGGGGGGGGGGGGGGGGGGGGGGGGGGGGGGGGGGGGGGGGGGGGGGGGGGGGGGGGGGFGGGGGGGFFGGGGGGGGGGGGFFFGGGFGGGGGGGGGGGGGGGGGGGGGGGGGGGGGFGGGGGGGG>FGGGGGGGGEGGGGGGGGGGFGGDGGGGFGGGGGGGFGGGGFGGGGGGGGGGDEGGGGGGFFCCCDED<*0*9CD)
@M03364:276:000000000-BLYN8:1:1101:17726:2075 1:N:0:1
ACTCCTACGGGAGGCAGCAGTAGGGAATCTTCGGCAATGGGGGCAACCCTGACCGAGCAACGCCGCGTGAGTGAAGAAGGTTTTCGGATCGTAAAACTCTGTTGTTAGAGAAGAACGTTAAGTAGAGTGGAAAGTTACTTAAGTGACGGTATCTAACCAGAAAGGGACGGCTAACTACGTGCCAGCAGCCGCGGTAATACGTAGGTGGCAAGCGTTGTCCGGAGTTATTGGGCGTAAAGCGAGC
+
GGGGGGGGGGGGGGGGGGGGGGGGGCFGGGGGGGGGGGGGGGGGGGGGGGGGGGGGGGGGGGGGGGGGGGGGGGGGGGGGGGGGGGGGGGGGGGGGFFGGGGGGGGGGGGGGGGGFCFEGDGGGGFGGGGGGCGGGGGGGGGGFFGGGGGGGGGGFGGGGGGGGGGFGGGGEEGGGGG7BF@EFGGGFF8C5CCEGGGFGGCCF8B+B6@CGGGEEG=<CED5*2*<9<?EGCDGDCFGCDGG)
@M03364:276:000000000-BLYN8:1:1101:9407:2078 1:N:0:1
ACTCCTACGGGAGGCAGCAGTGGGGAATATTGCACAATGGGCGCAAGCCTGATGCAGCCATGCCGCGTGTATGAAGAAGGCCTTCGGGTTGTAAAGTACTTTCAGCGAGGAGGAAGGCATTAAGGTTAATAACCTTAGTGATTGACGTTACTCGCAGAAGAAGCACCGGCTAACTCCGTGCCAGCAGCCGCGGTAATACGGAGGGTGCAAGCGTTAATCGGAATTACTGGGCGTAAAGCGCACG
+
GGDFFFGFGGGGEGGGGGGGFGFFGGEFGGFFEFFGGEEF8FFFDFGC@,CFGFFDGGFGGGGF7FGCD?EFEFFGEEGFFCEFAFGGGGGG<F,CFFGGCF9EE?F+@FEEGG8FFGF8FF?<,CEDFGGFGG<9FDC<A<@FF,FFCC7DFE:CCCFGGAC@,,DFGDEGGGGG:CFF<FGGFFGGFGGGG:4CF9CF*;:E7=E5<>+AEE8:C?CFGGGGGFFGGGF=DDGCFF77DG</
@M03364:276:000000000-BLYN8:1:1101:17954:2100 1:N:0:1
ACTCCTACGGGAGGCAGCAGTAGGGAATCTTCGGCAATGGGGGCAACCCTGACCGAGCAACGCCGCGTGAGTGAAGAAGGTTTTCGGATCGTAAAACTCTGTTGTTAGAGAAGAACGTTAAGTAGAGTGGAAAGTTACTTAAGTGACGGTATCTAACCAGAAAGGGACGGCTAACTACGTGCCAGCAGCCGCGGTAATACGTAGGTCCCAAGCGTTGTCCGGATTTATTGGGCGTAAAGCGAGC
+
GGGGGGGGGGGGGGGGGGGGGGGGGGGGGGGGGGGGGGGGFDEGGGGGGGGGGGGGGGGGGGGGGGGGECFGGGGGGGGGFFFFGGGGGGGGGGGCGGGGGGGGGGGGGGGGGGGGGGGGGGGGGCFEEFGGGCFGGGGGFGGGGGGGGGGGGGGGGFCFF7FFFGGGGGEGGFGFGGGGGGGGGGGFGGGGGGGGGGGGCFCCEGFGGGFFGGGGGECGGGGEGGFGFGFFFGGGGC7DGDGD
@M03364:276:000000000-BLYN8:1:1101:10222:2119 1:N:0:1
ACTCCTACGGGAGGCAGCAGTAGGGAATCTTCGGCAATGGGGGCAACCCTGACCGAGCAACGCCGCGTGAGTGAAGAAGGTTTTCGGATCGTAAAACTCTGTTGTTAGAGAAGAACGTTAAGTAGAGTGGAAAATTACTTAAGTGACGGTATCTAACCAGAAAGGGACGGCTAACTACGTGCCAGCAGCCGCGGTAATACGTAGGTCCCGAGCGTTGTCCGGATTTATTGGGCGTAAAGCGAGC
+
GGGGGGGGGGGGGGGGGGGGGGGGGGGGAFGFGCGGGGGGGGGGGGGGGGGGGGGGGGGGGGGGGGGGGGGGGGGGGGGGBFGGGGGC:CFGGFGGGGGGFGGAFFFGAFGGGGGEFBFDFFFFGGGFEFGFFGFGGGFDFF=FGGDCEFC7EFABGGGGCGCCFG7:FFD@BFFFB;>CFDGGGF?7B855CCBCCCCCFB:CEBBCFEGD8CCC5CGDEC2*;9CFFCCGGG5CDF7>57D/
@M03364:276:000000000-BLYN8:1:1101:20655:2132 1:N:0:1
ACTCCTACGGGAGGCAGCAGTAGGGAATCTTCGGCAATGGGGGCAACCCTGACCGAGCAACGCCGCGTGAGTGAAGAAGGTTTTCGGATCGTAAAACTCTGTTGTTAGAGAAGAACGTTAAGTAGAGTGGAAAGTTACTTAAGTGACGGTATCTAACCAGAAAGCCACGGCTAACTACGTGCCAGCAGCCGCGGTAATACGTAGGTGGCAAGCGTTATCCGGATTTATTGGGCGTAAAGCGAGC
+
GGCFGAFFDGGG7CFEGGGGGGGGGFEGFEGCE@FFCFGEFFD@:C6FFGGF<FGGGGF8C+@@CFECEGGGFGF9E,EEEF9<FEFDF:=<??FDCFGGDGGG<4?F9EEFGGGGGEFGDFEGF9??EE99FEFCDDGGGGDDFFEGC:F+FGFGG<FEF77CCFCF*CC@CE:DGG7DF7>EGGDFGBCEEEGDGG?+8:C7CFG*=9CFGEEGGCGGEEGGA@FFCFC5*>:=99DFG3D)
@M03364:276:000000000-BLYN8:1:1101:14040:2146 1:N:0:1
ACTCCTACGGGAGGCAGCAGTGGGGAATATTGCACAATGGGCGCAAGCCTGATGCAGCCATGCCGCGTGTATGAAGAAGGCCTTCGGGTTGTAAAGTACTTTCAGCGAGGAGGAAGGCGTTGTGGTTAATAACCTTATCGATTGACGTTACTCGCAGAAGAAGCACCGGCTAACTCCGTGCCAGCAGCCGCGGTAATACGGAGGGTGCAAGCGTTAATCGGAATTACTGGGCGTAAAGCGCACG
+
GGGGGGGGGGGGGGGGGGGGGGGGGGGGGGGGGGGGGGGGGGGGGGGGGGGGGGGGGGGGGGGGGGGGGGGGGGGGGGGGGGGGCGEGGGGGGGGGCGGGGGGGGGGCGGCFGGGGGGGGGGGGGGGGGGGGGGGGGGGGGGGGGGGGGGGGGGGGGGGGGGGGGGGGGGGGGGGGGGGGGGGGGGGGGGGGGGGG?EFGGGGGGGGGGGGGGGGGGGGGEEGGGFFGGGGGGGGGGGFGGGG3
@M03364:276:000000000-BLYN8:1:1101:12699:2180 1:N:0:1
ACTCCTACGGGAGGCAGCAGTGGGGAATATTGCACAATGGGCGCAAGCCTGATGCAGCCATGCCGCGTGTATGAAGAAGGCCTTCGGGTTGTAAAGTACTTTCAGCGAGGAGGAAGGCATTAAGGTTAATAACCTTAGTGATTGACGTTACTCGCAGAAGAAGCACCGGCTAACTCCGTGCCAGCAGCCGCGGTAATACGGAGGGTGCAAGCGTTAATCGGAATTACTGGGCGTAAAGCGCACG
+
GGGGGGGGGGGGGGGGGGGGGGGGGGGGGGGGGGGGGGGGGGGGGGGGGGGGGGGGGGGGGGGGGGGGGGGGGGGGGGGGGGGGGGGGGGGGGGGGGGGGGGFGGGGGGGGGGGFGGGGGGGGGGGGGGGGGGGGGGGGGGGGFGGGGGGGGFGGGGGGGFGGGGGGGGGGGGGGGGGGGGGGGGFGGGGG*:EGEGGCFGEGGGGGGGGGGGDCC=FFFGGDFGGGGGGGGGGGEGGGGGG:5
@M03364:276:000000000-BLYN8:1:1101:16317:2250 1:N:0:1
ACTCCTACGGGAGGCAGCAGTGGGGAATATTGCACAATGGGCGCAAGCCTGATGCAGCCATGCCGCGTGTATGAAGAAGGCCTTCGGGTTGTAAAGTACTTTCAGCGAGGAGGAAGGCGTTGTGGTTAATAACCGCAGCGATTGACGTTACTCGCAGAAGAAGCACCGGCTAACTCCGTGCCAGCAGCCGCGGTAATACGGAGGGTGCAAGCGTTAATCGGAATTACTGGGCGTAAAGCGCACG
+
GGGGGGGGGGGGFGGGGGGGGGGGGGGGGGGGGGGGGGGGGDGGGGGGFEGDGGGGGGGGGEFGBFGGEGFGGGGGGGGGGGGGGGGGFGGGGGGGGGGGGGGGDGGGGGGGGCFGGGDGGGCFGGGGGGGGGFGGGGGGGGGGGGGGGGGGGGGGGGGGFGGGGFGDEGGGGGGGGGGGGGGGGGFGGGGGGGGGGGGGG5ECEGGGGGGGDCGGGGGGGDCGGGGFF?GCGG5C/CGGGGGC
@M03364:276:000000000-BLYN8:1:1101:20637:2287 1:N:0:1
ACTCCTACGGGAGGCAGCAGTAGGGAATCTTCGGCAATGGACGAAAGTCTGACCGAGCAACGCCGCGTGAGTGAAGAAGGTTTTCGGATCGTAAAACTCTGTTGGTAGAGAAGAACGTTGGTGAGAGTGGAAAGCTCATCAAGTGACGGTAACTACCCAGAAAGGGACGGCTAACTACGTGCCAGCAGCCGCGGTAATACGTAGGTCCCGAGCGTTGTCCGGATTTATTGGGCGTAAAGCGAGC
+
GGGGGGGGGGEEG>FGGGEFFGGGGGGGGGGGG7:FEGGGCGDGEEFGEGGGFGGGGGCFFGGFDC@6CCGFFCGGGFGGGG9FGEGGGGFFGFFGGGGFEFFFGGGCGGGGGGGGG@FGGGGGGDFEGGGGGGCFGGGGGGGGGGGGGDEEGGGGGGGGFFCGGGGGGGDF@DC@CGGGGGGGGGGGGGGGGGGEGGGGGFGGGGGGGGGGGGGGGGGGGD*:890CE7AC5D1C*>DDDDG)
@M03364:276:000000000-BLYN8:1:1101:22895:2295 1:N:0:1
ACTCCTACGGGAGGCAGCAGTGGGGAATATTGCACAATGGGCGCAAGCCTGATGCAGCCATGCCGCGTGTATGAAGAAGGCCTTCGGGTTGTAAAGTACTTTCAGCGAGGAGGAAGGCGTTAAGGTTAATAACCGCAGCGATGGACGTTACTCGCAGAAGAAGCACCGGCTAACTCCGTGCCAGCAGCCGCGGTAATACGGAGGGTTCAAGCGTTAATCGGAATTACTGGGCGTAAAGCGCACG
+
FGGGGGGGGGGGGGGGGGGGGGGGGGGGGGGGGGGGGGGGGGGGGGGGGGGGDFFGGGGGGGFEGGGGGBEEFG<FFGGFF<FGFFEGFFEGGGGG55CFFGGFFFGCFGCCC:<B4=4B=BFGCD9,8E<DFD@CC:BFEG+C<,CF>>FC<:*<:C<3:6D>B<FFGCCEG,;BGGGGCEGE*?<C,=CCEB88+?BCD53:C102+<99EE5?FFDGC5:E8@FFFG=EGC*:5::C)59<
@M03364:276:000000000-BLYN8:1:1101:19451:2339 1:N:0:1
ACTCCTACGGGAGGCAGCAGTAGGGAATCTTCGGCAATGGGGGCAACCCTGACCGAGCAACGCCGCGTGAGTGAAGAAGGTTTTCGGATCGTAAAACTCTGTTGTTAGAGAAGAACGTTAAGTAGAGTGGAAAGTTACTTAAGTGACGGTATCTAACCAGAAAGGGACGGCTAACTACGTGCCAGCAGCCGCGGTAATACGTAGGTCCCAAGCGTTGTCCGGATTTATTGGGCGTAAAGCGAGC
+
GGFGGGGGGGGGGGGGGGGGGGGGGFGGGGGGGEGGGGGGGGGGGGGGGGGGGGGGGGEGGGGGGGG@F7FFGGGGGGGGGGGGGGGGGGGGGGGDFGGAFGGGFGDFGGGGEEGFGGGGCG9<FCF?FGFCDGFGGGGDFFGGFEGDEGGGGGCFFGG@FFGGGGGGGGGGDEGGFFGGFGGGGGGGG5CDCC*:CC9EGGGGGGFGDG8EGGGGGEG+:C5=CDEGG+<5DGGGD*::CCDC
@M03364:276:000000000-BLYN8:1:1101:19816:2352 1:N:0:1
ACTCCTACGGGAGGCAGCAGTGGGGAATATTGCACAATGGGCGCAAGCCTGATGCAGCCATGCCGCGTGTATGAAGAAGGCCTTCGGGTTGTAAAGTACTTTCAGCGAGGAGGAAGGTGCTGAGGTTAATAACCTCAGCAATTGACGTTACTCGCAGAAGAAGCACCGGCTAACTCCGTGCCAGCAGCCGCGGTAATACGGAGGGTGCAAGCGTTAATCGGAATTACTGGGCGTAAAGCGCACG
+
GGGGGGGGGGGGEGGGGGGGGGGGGGGG9FGGGGGGGGGGGGGDGGGFFGGGGGGGGGGGGGGGGGGGGGGGGGGGGGGGGGGGGGGDFEGGGGGGGGGGGGFDFFGFEGGGGCFFFFFGGGDFEEC?FGFGGCFC<DDG@FGGGGGGDGFDFFD:BEGFGGGGCFGGGGGGGGGCGGGGEGFCGGGGGGDGGGGGGGGGE5CE>EEEFFFGGGG8:ACFE=8EGGGGGGGGGGGGGFFGC<C<
@M03364:276:000000000-BLYN8:1:1101:13585:2354 1:N:0:1
ACTCCTACGGGAGGCAGCAGTGGGGAATATTGCACAATGGGCGCAAGCCTGATGCAGCCATGCCGCGTGTATGAAGAAGGCCTTCGGGTTGTAAAGTACTTTCAGCGAGGAGGAAGGCATTAAGGTTAATAACCTTAGTGATTGACGTTACTCGCAGAAGAAGCACCGGCTAACTCCGTGCCAGCAGCCGCGGTAATACGGAGGGTGCAAGCGTTAATCGGAATTACTGGGCGTAAAGCGCACG
+
GGGGGGGGGGGGGGGGGG9FFGGGGGGGGGGFGGGGFGGGGGGGGGGGGGGGGGGGGGGGGFGGDEGGGGGGGGGGGGGGFFGGGGGGGGGGGGGGGGGGGGGGGGGGGGGGEDFGGCFGGGGGGGGGGGGGGGGGFGGGGGGGGGGGGGGGGGGEGECFFFGGCFFGGGGGGGGGGGGGDGGGGGGGGGGGGGGGGGGGGEGEGGGGGGGGGGGGGGGGDGGGGGGGGGGGGDEGFFFG:DD7
@M03364:276:000000000-BLYN8:1:1101:19427:2365 1:N:0:1
ACTCCTACGGGAGGCAGCAGTGGGGAATATTGGACAATGGGCGAAAGCCTGATCCAGCCATGCCGCGTGTGTGAAGAAGGTCTTCGGATTGTAAAGCACTTTAAGTTGGGAGGAAGGGCATTAACCTAATACGTTAGTGCTTTGACGTTACCGACAGAATAAGCACCGGCTAACTCTGTGCCAGCAGCCGCGGTAATACAGAGGGTGCAAGCGTTAATCGGATTTACTGGGCGTAAAGCGCGCG
+
GGGGGGGGGGGGGGGGGGGGGDGGGFGGGGGFFGGGGGGGGGGGGEGFFGGGGEEFGG7FDGGGGGGEE=CFE?CCFFGGGFGGFGGGGGGGGGGGGCFG,EEF<FFGFFGCG=D8:BFCEFEGFC,EEFGAFDFGGG9F,DFGGGGFFD+C3>7>FF:FFFF,:FFEGGGGGGG9=EGFGFGGGGGF8EGGGGGCCCGF,=EG7;CEGFFCCEEC=CGGGD*:CG?EGGGGGGGEF>>D7<)/
@M03364:276:000000000-BLYN8:1:1101:12954:2397 1:N:0:1
ACTCCTACGGGAGGCAGCAGTGGGGAATATTGCACAATGGGCGCAAGCCTGATGCAGCCATGCCGCGTGTATGAAGAAGGCCTTCGGGTTGTAAAGTACTTTCAGCGAGGAGGAAGGTGTTGTGGTTAATAACCGCAGCAATTGACGTTACTCGCAGAAGAAGCACCGGCTAACTCCGTGCCAGCAGCCGCGGTAATACGGAGGGTGCAAGCGTTAATCGGAATTACTGGGCGTAAAGCGCACG
+
GGGGGGGGGGGGGGGGGGGGGGGGGGGGGGGGGGGGGGGGGGGGGGGGGGGGGGGGGGGGGGGGGGGGGGGGGGGGGGGGGGGGGGGGGGGGGGGGGGGGGGGGGGGGGGEGGGFGGGGGGGGGGGGGGGGGGGGGGGGGGGGGGGGGGGGGGGGGGGGGGGFGGGGGGGGGGGGFFGGFGGGGGGGGGGGGDEGGGGFFGEGGGGGGGGGFGGGGGGGGGGDGGGG?FFGGGDEGFGFGGGD<
@M03364:276:000000000-BLYN8:1:1101:9807:2450 1:N:0:1
ACTCCTACGGGAGGCAGCAGTGGGGAATATTGCACAATGGGCGCAAGCCTGATGCAGCCATGCCGCGTGTATGAAGAAGGCCTTCGGGTTGTAAAGTACTTTCAGCGAGGAGGAAGGCATTAAGGTTAATAACCTTGGTGATTGACGTTACTCGCAGAAGAAGCACCGGCTAACTCCGTGCCAGCAGCCGCGGTAATACGGAGGGTGCAAGCGTTAATCGGAATTACTGGGCGTAAAGCGCACG
+
GGGGGGGGGGGGGGGGGGGGGGGGGGGGGGGGGGGGGGGGGGGGGGGGGGGGGGGGGGGGGGGGGGGGGGGGGGGGGGGGGFFGGGGGGGGGGGGGGGGGGGGGGGGGGGGGGEGGGGGGGGGGGGGGGGGGGGGGGGGGGGCFGGGGGGGGGGGGGGGGGGGGGGGGGGGGGGGGGGGGGGGCGGGGGGGGGGGGGGGGGEGGGGGGGGGGGGGGGGGGDGGGGGGGGGFGGCEGGGGGGGGD
@M03364:276:000000000-BLYN8:1:1101:21021:2522 1:N:0:1
ACTCCTACGGGAGGCAGCAGTAGGGAATCTTCCACAATGGACGAAAGTCTGATGGAGCAACGCCGCGTGAGTGAAGAAGGGTTTCGGCTCGTAAAGCTCTGTTGTTAAAGAAGAACGTGGGTGAGAGTAACTGTTCACCCAGTGACGGGATTTAACCAGAAAGCCACGGCTAACTACGTGCCAGCAGCCGCGGTAATACGTAGGTGGCAAGCGTTATCCGGATTTATTGGGCGTAAAGCGAGCG
+
GGGGGGGGG>@FGFFEFDEEFGGGDF8FFGGFGGGGGGFEFGCFGEGGGGG,;CEFFFGFECFGGGGGGGGGGGGGGGGGGG8FGFEGGGCFCFGCGG@AEGGGGGGGGCCF,BFFGGFDGEGGGGGGGAFFDFC<FFF>FGFGGGGG7=CGGE<F@AEFGGFFFFF:FFGGGGCFD7F7FGFGFFF>FDE:CEGEGGFGG9CGGF58ECGFECG=5<E5*/2AFGGGGFF=<DE5<F7C<DGC
@M03364:276:000000000-BLYN8:1:1101:10554:2523 1:N:0:1
ACTCCTACGGGAGGCAGCAGTGGGGAATATTGGACAATGGGGGAAACCCTGATCCAGCCATGCCGCGTGTGTGAAGAAGGTCTTCGGATTGTAAAGCACTTTAAGTTGGGAGGAAGGGGTGAAGTAACGACTCACCTTTGACGTTACCAACAGAATAAGCACCGGCTAACTTCGTGCCAGCAGCCGCGGTAATACGAAGGGTGCAAGCGTTAATCGGAATAACTGGGCGTAAAGCGCGCGTAGG
+
GGGGGGGGGGGGGGGGGGGGGGGGGGGGGGGGGGGGGGGGGGGGGGGGGGGGGGGGGGGGGGGGGGGFFGGGGGGGGGGGGGGGGGGDCFGDAFGGFFGGGGGGFFGGGGGDGGGGGGGGGGFGGGGFGGGGGGGGGGGGFGGGGGGGGGGGGGFGGGGGGGGGGGCFGGGGAFFFGGGG7FGGGGGGGGGGDGGGFGGGGGGGGGGGGGG=GGGGEGECG++<CF==ECC5>CGCGGGGGGGC
@M03364:276:000000000-BLYN8:1:1101:21583:2583 1:N:0:1
ACTCCTACGGGAGGCAGCAGTAGGGAATCTTCGGCAATGGGGGCAACCCTGACCGAGCAACGCCGCGTGAGTGAAGAAGGTTTTCGGATCGTAAAACTCTGTTGTTAGAGAAGAACGTTAAGTAGAGTGGAAAGTTACTTAAGTGACGGTATCTAACCAGAAAGGGACGGCTAACTACGTGCCAGCAGCCGCGGTAATACGTAGGTCCCAAGCGTTGTCCGGATTTATTGGGCGTAAAGCGAGC
+
GGGGGGGGGGGGGGGFGGEGGAFGGGGGGGGGGDGGGGGGGGDGGGGEGGGGFGGGGGGGGGGGGGGGGCGGGGGGGGGGGGGGGGGGGGGGGGCFGGGGGGGFFFGGDCD<,DDF7DF>DGGFFADFDGFGGGGGGGGGGFFEFGGCEGFFGGFGFGDFGGGGGGGGGGGGGGGG;FEGGGGFC@ECFGDGGGGDGGGGGGGCEEFGGG<C8CCEGGGGGDE=ECFCC?EFFGGEGFGFDDD5
@M03364:276:000000000-BLYN8:1:1101:13806:2610 1:N:0:1
ACTCCTACGGGAGGCAGCAGTGGGGAATATTGCACAATGGGCGCAAGCCTGATGCAGCCATGCCGCGTGTATGAAGAAGGCCTTCGGGTTGTAAAGTACTTTCAGCGAGGAGGAAGGCATTAAGGTTAATAACCTTAGTGATTGACGTTACTCTCAGAAGAAGCACCGGCTAACTCCGTGCCAGCAGCCGCGGTAATACGGAGGGTGCAAGCGTTAATCGGAATTACTGGGCGTAAAGCGCACG
+
GGGGGGGGGGGGGGGGGGGGGGGGGGGGGGGGGGGGGGGGGGGGGGGGGGGGGGGGGGGGGGGGGGGGGGGGGGGGGGGGGGGGGGGGGGGGGGGGGGGGGGGGFGGGGGGGGDBFGGGGGGGGGGGGGGGGGGGGGGGGGGGGFGGGGGGGGGGGGCGGGGGFGGAEGGGEGGGGGGGGGGGGGGFGFGGGGGGGGFFFGEGGGGGGGGGGGB?EFFEGGD5>FFGGGGGGDG5CFGFGGGGC
@M03364:276:000000000-BLYN8:1:1101:19960:2612 1:N:0:1
ACTCCTACGGGAGGCAGCAGTAGGGAATCTTCGGCAATGGGGGCAACCCTGACCGAGCAACGCCGCGTGAGTGAAGAAGGTTTTCGGATCGTAAAACTCTGTTGTTAGAGAAGAACGTTAAGTAGAGTGGAAAGTTACTTAAGTGACGGTATCTAACCAGAAAGGGACGGCTAACTACGTGCCAGCAGCCGCGGTAATACGTAGGTCCCGAGCGTTGTCCGGATTTATTGGGCGTAAAGCGAGC
+
GGGGGGGGGGGGGGGGGGGFGGGGGGGGGGGGGGGGGGGGGDGGGGGGGGGGGGGGGGGGGGGGGGG@CFGGGGGGGGGGGGGGGGGGGGGGGGGGGGGGGGGGGGGGGGGGGGGGGFGGGGGGGGGGGGGFFFGGGGFGGFGGGGGGGGGGGGGGGFFGGGGGGDFFGDEGGGGGGGGGGGGG7FGGGGGGGEGGGGGGGGGGGGGGGC5*?EEEGEGGEC8CG6FGG7C5FCGEGDFGCDG7
@M03364:276:000000000-BLYN8:1:1101:7400:2617 1:N:0:1
ACTCCTACGGGAGGCAGCAGTAGGGAATCTTCGGCAATGGGGGCAACCCTGACCGAGCAACGCCGCGTGAGTGAAGAAGGTTTTCGGATCGTAAAACTCTGTTGTTAGAGAAGAACGTTAAGTAGAGTGGAAAATTACTTAAGTGACGGTATCTAACCAGAAAGGGACGGCTAACTACGTGCCAGCAGCCGCGGTAATACGTAGGTCCCAAGCGTTGTCCGGATTTATTGGGCGTAAAGCGAGC
+
GGGGGGGGGCGGGGGGGGGGGGGGGGGGGGGGGGGGGGGGGGGGGGGGGGGGGGGGGGGGGGGGGGGFGEGGGGGGGGGGGGGGGGGGGDGGGGGGGGGGGGGGGGGFCGGGGGGGEFEDFFBDFFGFGGFFGGGGGGGGGGGFGGGGGGGGGGGGGGGFFGGGFC@FGGGGCFFGGGGGGGGGGGGGDDEGGG:CDFFGGCFGGGFGGGGGFEGGEGGGGCC5E6C7?FGFGGGGGGGGGGC)
@M03364:276:000000000-BLYN8:1:1101:10986:2635 1:N:0:1
ACTCCTACGGGAGGCAGCAGTGGGGAATATTGGACAATGGGCGAAAGCCTGATCCAGCCATGCCGCGTGTGTGAAGAAGGTCTTCGGATTGTAAAGCACTTTAAGTTGGGAGGAAGGGCATTAACCTAATACGTTAGTGCTTTGACGTTACCGACAGAATAAGCACCGGCTAACTCTGTGCCAGCAGCCGCGGTAATACAGAGGGTGCAAGCGTTAATCGGAATTACTGGGCGTAAAGCGCGCG
+
GGGGGGGGGGGEGGGGGGGGGGGGGGGGGGGGGGGGGGGGGGGGGGGGGGGGGGGGGGGGGGGGGGGGGGGGGGGGGGGGGGGGGFGGGGGGGGGGGGGFFFGGGGCFGGGGGGGGGGGGGGGGGGGGGGGGGGGGGGGGGGGGGFGGGGGGGGGGGFGGFGGGGGGGGGGGGGGGGGGGGFFFGGGGGGGGGGGGFC9FFFGGGGGGGGGGGEGDFFGFEGGGFFF9FCFGGGEGF=CDDGGG
@M03364:276:000000000-BLYN8:1:1101:7987:2664 1:N:0:1
ACTCCTACGGGAGGCAGCAGTAGGGAATCTTCGGCAATGGGGGCAACCCTGACCGAGCAACGCCGCGTGAGTGAAGAAGGTTTTCGGATCGTAAAACTCTGTTGTTAGAGAAGAACGTTAAGTAGAGGGGAAAATTACTCAAGTGACGGTATCTAACCAGAAAGGGACGGCTAACTACGTGCCAGCAGCCGCGGTAATACGTAGGTCCCAAGCGTTGTCCGGATTTATTGGGCGTAAAGCGAGC
+
GGGGGGGGGGGGGGGGGGGGG9FFGFGGGGGGGCGGGGDGGDGGGGGGGEGGCFGGGGGGGGGGGGGGGDGFFFGGFGGFFFGFGGECFGGGGGF9B<<FGGFGG8FG9FCGCGGFGFGFGGGGG,<,B=F78<=FGGF,@<<DF99CFGGGG9D9F:FF>F<AED,11>F@BFGGFFGBFGFGFGF@C>*1=88CCCCGGGGDEF99*92*;CE85CC9>CC:?6CFGGG7CCCEDGG7<DG7
@M03364:276:000000000-BLYN8:1:1101:15276:2667 1:N:0:1
ACTCCTACGGGAGGCAGCAGTGGGGAATATTGCACAATGGGCGCAAGCCTGATGCAGCCATGCCGCGTGTATGAAGAAGGCCTTCGGGTTGTAAAGTACTTTCAGCGAGGAGGAAGGCGTTGTGGTTAATAACCGCAGCGATTGACGTTACTCGCAGAAGAAGCACCGGCTAACTCCGTGCCAGCAGCCGCGGTAATACGGAGGGTGCAAGCGTTAATCGGAATTACTGGGCGTAAAGCGCACG
+
GGGGGGGGGGGGGGGGGGGGGGGGGGGGGGGGGGGGGGGGGGGGGGGGGGGGGGGGGGGGGGGGGGGGGGGGGGGGGGGGGGGGGGGGGGGGGGGGGGGGGGGGGGGGGGGGGGGGGGGGGGGGGGGGGGGGGFGGGGGGFGGGGGGGGGGGFGGGGGGGGGGGGGGGGGGGGGGGGGGGGGGGGGCGFGGGGGGGGGGGGGGGGGGGGFGGGGGGGGGGGGGGGGGGGGGGGGGGGGGGGGGC
@M03364:276:000000000-BLYN8:1:1101:16451:2700 1:N:0:1
ACTCCTACGGGAGGCAGCAGTGGGGAATATTGCACAATGGGCGCAAGCCTGATGCAGCCATGCCGCGTGTATGAAGAAGGCCTTCGGGTTGTAAAGTACTTTCAGCGAGGAGGAAGGCATTAAGGTTAATAACCTTAGTGATTGACGTTACTCGCAGAAGAAGCACCGGCTAACTCCGTGCCAGCAGCCGCGGTAATACGGAGGGTGCAAGCGTTAATCGGAATTACTGGGCGTAAAGCGCACG
+
GGGGGGGGGGGGGGGGGGGGGGGGGGDGGGG9FGGGGGGGGGGGGGGGGGGGGGGFGGGGGGGGGGGGGGGGGGGGGGGGGGGGGGGGGGGGGGGGGGGGGGGGGGD:CFEGDGGGGGGGGGGGGGGGGGGGFGGGGGGGGGGGGGGGGGGGGGGGGGGGGGGGGGGGGGGGGGGGGGGGGGGGGGGGGGGDDEGGGGGGGGGGGGCEGFGGEGGGGGGGGGGGGGGGGFCDGGGGGGGDGGGC
@M03364:276:000000000-BLYN8:1:1101:14420:2722 1:N:0:1
ACTCCTACGGGAGGCAGCAGTAGGGAATCTTCGGCAATGGGGGCAACCCTGACCGAGCAACGCCGCGTGAGTGAAGAAGGTTTTCGGATCGTAAAACTCTGTTGTTAGAGAAGAACGTTAAGTAGAGTGGAAAGTTACTTAAGTGACGGTATCTAACCAGAAAGGGACGGCTAACTACGTGCCAGCAGCCGCGGTAATACGTAGGTCCCAAGCGTTGTCCGGATTTATTGGGCGTAAAGCGAGC
+
GGGGGGGGGGGGGGGGGGGGGGGGGGGGGGGGGGGGGGGGGGGGGGGGGGGGGGGGGGGGGGGGGGGCFGGGGGGGGGGGGGGGGGGGGGGGGGFGGGGGGGGGEGGGGGGGGGGFGGGGGGGGGDGGGGGGGGGGGGGGGGGGGGGGGGFFCFGGFGFGGGGGGGGGGGGGGGGGGGGGGGGGGGGGGGGGGGGGGGCCFFGGGFFGGGGGFGGGGGCGGGGEGGFGFGGGGGGGGGG=DGGC
@M03364:276:000000000-BLYN8:1:1101:10620:2741 1:N:0:1
ACTCCTACGGGAGGCAGCAGTGGGGAATATTGCACAATGGGCGCAAGCCTGATGCAGCCATGCCGCGTGAGTGAAGAAGGTTTTCGGATCGTAAAACTCTGTTGTTAGAGAAGAACGTTAAGTAGAGTGGAAAGTTACTTAAGTGACGGTATCTGACCAGAAAGCCACGGCTAACTACGTGCCAGCAGCCGCGGTAATACGTAGGTGGCAAGCGTTGTCCGGATTTATTGGGCGTAAAGCGAGC
+
GGGGGGGGGGGGGGGGGGGGGGGGGGGGGGGGGGGGGGGGGGGGGGGGGGGGGGGGGGGGGGGGGGGFFGGGGGGGGGGGGGGGGGGGGGGGGGGGGGGGGGGGGGGGGGGGGGGGGFGGGGGGGFGGGFGGGGGGGGGGGGGFFFGGGGGGGGGGGGGCGGGGGGGGGGGGGGGGGGGGFGGGFGGGGGGGGGGGGGFEFGFGGGGFGGGGGEGGGGGGGGDEDFGGGGGGGDGGGGGGC7<)
@M03364:276:000000000-BLYN8:1:1101:8289:2743 1:N:0:1
ACTCCTACGGGAGGCAGCAGTAGGGAATCTTCGGCAATGGGGGCAACCCTGACCGAGCAACGCCGCGTGAGTGAAGAAGGTTTTCGGATCGTAAAACTCTGTTGTTAGAGAAGAACGTTAAGTAGAGTGGAAAGTTACTTAAGTGACGGTATCTAACCAGAAAGGGACGGCTAACTACGTGCCAGCAGCCGCGGTAATACGTAGGTCCCAAGCGTTGTCCGGATTTATTGGGCGTAAAGCGAGC
+
FGGGGGGFFDCFGGCEEGFGE9FFG@FGGGGGGGGGGGGGDGGGGGG8FFGGGGGEGGGGGCGGCFGGGG@FGGFGGGGGFGFFGGGDGCGGGDGGFGGGGGGGGGGGGGGGGGGGFFFGGGDFFFFBDDGGGGGGGGGDDGGGG9FFGGGGGGGGG,>EGGGG7CECCFGG<7DF;,>C2CEGFGFGGFGCECEB*<CCGGD@ECGGGDCFGEEEGGG+C8**:AFGGGC55DEECDGDDGG<
@M03364:276:000000000-BLYN8:1:1101:14536:2802 1:N:0:1
ACTCCTACGGGAGGCAGCAGTAGGGAATCTTCGGCAATGGGGGCAACCCTGACCGAGCAACGCCGCGTGAGTGAAGAAGGTTTTCGGATCGTAAAACTCTGTTGTCAGAGAAGAACAAGGGTGAGAGTGGAAAGTTCACCCCTTGACGGTATCTGACCAGAAAGCCACGGCTAACTACGTGCCAGCAGCCGCGGTAATACGTAGGTGGCAAGCGTTGTCCGGATTTATTGGGCGTAAAGCGAGG
+
GGGGGGGGGGGGGGGGGGFGGGGGGGGGGGGGGGGGDGGGFGDGGGGGGGGGGG@FGGGGGGGGGGGGGGGGGGGGGGGGGGGGGGGGGGGGGGGGGGGGGGGGGGFFFGGGGGGGGGGGGGGDGGGGGGGGGGGGCFGFGGGGGGGGDGGGGFGGGGFGGGGGGGGGGGGGGGGGGGGGGFGGGGFGFGGGGGGEEGGGGGGGGGGGFGGGGGEEEGGGGGC=*CFGGGGGCDECC<FGGGD)
@M03364:276:000000000-BLYN8:1:1101:23932:2821 1:N:0:1
ACTCCTACGGGAGGCAGCAGTGGGGAATATTGCACAATGGGCGCAAGCCTGATGCAGCCATGCCGCGTGTATGAAGAAGGCCTTCGGGTTGTAAAGTACTTTCAGCGAGGAGGAAGGCGTTGTGGTTAATAACCGCAGCGATTGACGTTACTCGCAGAAGAAGCACCGGCTAACTCCGTGCCAGCAGCCGCGGTAATACGGAGGGTTCAAGCGTTAATCGGAATTACTGGGCGTAAAGCGCACG
+
GFGGGDFFGGGGGEGEGDFGCECFGGGFFGGAFGGEEEAEFFGGGEFGGGGGFDFGGGGEDGC:8@FF@:FA<FFEFGGGD,=CFFGCCF@CFFGGFBFCEFGFFE7@CF:@CBFF7EE?CFGE7DFGE?DGFGGGGGGGEF+@DGGDFFGGGGGFCFAFGGGGGGGGGDGEGGG9FGCCFFGGFGFCGGEBCCEGGGGGDC>EG8CEGGGGGECGF7FGEGGGFGG7FFGGC9=EC>C5DCC1
@M03364:276:000000000-BLYN8:1:1101:17159:2829 1:N:0:1
ACTCCTACGGGAGGCAGCAGTAGGGAATCTTCGGCAATGGGGGCAACCCTGACCGAGCAACGCCGCGTGAGTGAAGAAGGTTTTCGGATCGTAAAACTCTGTTGTTAGAGAAGAACGTTAAGTAGAGTGGAAAGTTACTTAAGTGACGGTATCCAACCAGAAAGCCACGGCTAACTACGTGCCAGCAGCCGCGGTAATACGTAGGTGGCAAGCGTTGTCCGGATTTATTGGGCGTAAAGCGAGG
+
GGGGGGGGGGGGGGGGGGGGGGGGGGGGGGGGGGGGGGGGGGGGGGGGGGGGGGGGGGGGGGGGGGGFGGGGGGGGGGGGFGGGGGGDEGGGGGFGGGGGGGGGGFGFFGGGGGGGGGGGGGGGGGGGGGGGGGGGGGGGGGGGGGGGGGGGGGCFGGGGGGGGGGGGGGGGGGGGGGGGGGGGGGGCGFGGGGGGGGFGGGGGGGGGGGGGGGGGGGGGGG=CCFFG?FGGGGGGGGGGGGG)
@M03364:276:000000000-BLYN8:1:1101:18971:2847 1:N:0:1
ACTCCTACGGGAGGCAGCAGTAGGGAATCTTCGGCAATGGACGAAAGTCTGACCGAGCAACGCCGCGTGAGTGAAGAAGGTTTTCGGATCGTAAAACTCTGTTGGTAGAGAAGAACGTTGGTGAGAGTGGAAAGCTCATCAAGTGACGGTAACTACCCAGAAAGGGACGGCTAACTACGTGCCAGCAGCCGCGGTAATACGTAGGTCCCGAGCGTTGTCCGGATTTATTGGGCGTAAAGCGAGC
+
GGGGGGGGGGGGGGGGGGGGGGGGGGGGGGGGGGGGGGGGGGGGGGGGGGGGGGGGGGGGGGGGGGGGGGGGGGGGGGGGGGGGGGGGGGGGGGGGGGGGGGGGGGFGEGGGGGGGGFGGGGGGGGGFGFFGGGGGGGGGGGGGGGGGGGGGGGGGGGGGGGGGGGGGGGGGGGGGGGGGGGGGGGGGGGGGGGGGGGGGGGGFGGGCGGDEGGGGGGFGGECCGCFGGGGFGGGGGG=FGGG<
@M03364:276:000000000-BLYN8:1:1101:9025:2853 1:N:0:1
ACTCCTACGGGAGGCAGCAGTAGGGAATCTTCGGCAATGGGGGCAACCCTGACCGAGCAACGCCGCGTGAGTGAAGAAGGTTTTCGGATCGTAAAACTCTGTTGTTAGAGAAGAACGTTAAGTAGAGTGGAAAGTTACTTAAGTGACGGTATCTAACCAGAAAGGGACGGCTAACTACGTGCCAGCAGCCGCGGTAATACGTAGGTCCCAAGCGTTGTCCGGATTTATTGGGCGTAAAGCGAGC
+
FFDFFFA<FGCCGGGGGGGFGDGFCGEFGGGAC,@FFFGGGE@F@CCF@EF8,EC@FF:CFGGGGEF@FGFFA<FA,BFE=,C+CFC+BF@??E<F,E988<C<8FECG9,BFGE>CFF<FF?F,8C:EFBD==FGDAB,7CFF<AFCFGCFGGABG<DA:<:FG7FGEGEGG7E9FG7<CFFGFGCCF>8CEDGG52+<=C+;*<E98+3;EG*;E*<C=EE5*<?CEFGGGDC=*9CGC*C)
@M03364:276:000000000-BLYN8:1:1101:17119:2895 1:N:0:1
ACTCCTACGGGAGGCAGCAGTGGGGAATATTGCACAATGGGCGCAAGCCTGATGCAGCCATGCCGCGTGTATGAAGAAGGCCTTCGGGTTGTAAAGTACTTTCAGCGAGGAGGAAGGCGTTGTGGTTAATAACCGCAACGATTGACGTTACTCGCAGAAGAAGCACCGGCTAACTCCGTGCCAGCAGCCGCGGTAATACGGAGGGTGCAAGCGTTAATCGGAATTACTGGGCGTAAAGCGCACG
+
GGGGGGFGGGGGGGGGGGGGGGGGGGGGGGGFGGGGGGGGGGGGGGGGGGGGGGGGGGGGGGGGGGGGGGGGGGGGGGGGGGGGGGGGGDEGGGGGGGGGGGGGGGGGGGFGGGFGGGGGGGGGGGFGGGGGGGGGGGGGFFFGGGGGGGGGGGGGGGGGGGGGGGGGGGGGGGGGGGGGGGGFGGGGGGGGGEGGGGGGGGGGGGGGGGGGGGEGGGGGGGDGGGGGGGFGGGDGGGGGGGGD
@M03364:276:000000000-BLYN8:1:1101:13876:2948 1:N:0:1
ACTCCTACGGGAGGCAGCAGTAGGGAATCTTCGGCAATGGGGGCAACCCTGACCGAGCAACGCCGCGTGAGTGAAGAAGGTTTTCGGATCGTAAAACTCTGTTGTTAGAGAAGAACGTTAAGTAGAGTGGAAAGTTACTTAAGTGACGGTATCTAACCAGAAAGGGACGGCTAACTACGTGCCAGCAGCCGCGGTAATACGTAGGTCCCAAGCGTTGTCCGGATTTATTGGGCGTAAAGCGAGC
+
GFGGGGGGGGGGCFGGGGGGGGGGGGGGGGGGGGGGGGGGGGGGGGGGGGGGGGGGGGGGGGGGGGGGGGGGGGGGGGGGGGGGGGGEGGGGGGGGGGGGGGGGGGGGFG9FGGGGGGGG7FFFGGGFGGGGGGGGGGGGFGGGFGGGGGGGGGGFGGFGGGGGGGGGGGGGGGGGGGGFCGGGGGGGGGGGGGGDGFGGGGGGGGGGFFFGGGGGCGGGGGEGECGGGGGGGGGDGC7DGCD/
@M03364:276:000000000-BLYN8:1:1101:11270:2957 1:N:0:1
ACTCCTACGGGAGGCAGCAGTAGGGAATCTTCGGCAATGGGGGCAACCCTGACCGAGCAACGCCGCGTGAGTGAAGAAGGTTTTCGGATCGTAAAACTCTGTTGTTAGAGAAGAACGTTAAGTAGAGTGGAACATTACTTATGTGACGGTATCTAACCAGAAAGGGACGGCTAACTACGTGCCAGCAGCGGCGGTAATAGGTAGGTCCCAAGCGTTGTCCGGATTTATTGGGCGTAAAGCGAGG
+
GGGGGGGGGGGGGGGGGGGGG<FFGGGGGGGGGGGGGGGGGEGGGG7FGGGGGCGGGGGGG@FGGGGGGFGGGGFGGGGG:BEFGGG@F+BFGGGD<AFGGGE<B4A<A,C,?FGGGBD8+C5,E9<8?7F<,,CFF<3=@,C@=@D:F:<<>FF<3@@F@FGFGG<*><FF@::D;DCCGG@;<C6CF**1:EGDG9C+<<0CF9+:CF***1A*::<+:5;1;+00+3+5D7:555::D5))
@M03364:276:000000000-BLYN8:1:1101:17159:2962 1:N:0:1
ACTCCTACGGGAGGCAGCAGTAGGGAATCTTCGGCAATGGGGGCAACCCTGACCGAGCAACGCCGCGTGAGTGAAGAAGGTTTTCGGATCGTAAAACTCTGTTGTTAGAGAAGAACGTTAAGTAGAGTGGAAAGTTACTTAAGTTACGGTATCTAACCAGAAAGGGACGGCTAACTACGTGCCAGCAGCCGCGGTAATACGTAGGTCCCAAGCGTTGTCCGGATTTATTGGGCGTAAAGCGAGC
+
FEFGGGG@CGGEGCEEGGCGFECCCF@F9EGEGCFCGGG8@@FGGGGGGFGCD8C:FC@FFFEE@CFFF:7CFEEG9FEEA5EFGEC??+?F<EC,55CF,C?E4EEF9BF84BD<FD@,8BFEF,C@BDGF9,<CFEF,E=D,<,=BFBE@=F9FG7CFA<FGD73*<FFEGCCE@8FFECGGFC:<C:EEGE3C3B9<CE+=;F9C8F6*ACGEGGFGGGCC569CFFGGCC::7*?FDD<3
@M03364:276:000000000-BLYN8:1:1101:7355:2995 1:N:0:1
ACTCCTACGGGAGGCAGCAGTGGGGAATATTGCACAATGGGCGCAAGCCTGATGCAGCCATGCCGCGTGTATGAAGAAGGCCTTCGGGTTGTAAAGTACTTTCAGCGAGGAGGAAGGCATTAAGGTTAATAACCTTAGTGATTGACGTTACTCGCAGAAGAAGCACCGGCTAACTCCGTGCCAGCAGCCGCGGTAATACGGAGGGTGCAAGCGTTAATCGGAATTACTGGGCGTAAAGCGCACG
+
GGGGGGGGGCFGGGGGGGGGGGGGGGGGGGGGGGGGGGGGGGGGGGGGGGGGGGGGGGGGGGGGGGGGGGGGGGGGGGGGGGGGGGGGGGGGGGGGGGGGGGGGGGGDGGGGGGGGGGGGGGGGGGGDGGGGGCFFGGGGGGGGGGGGGGGGGGGGGGGGGGGGGGGGGGGGDGGFGGGGGFFGGGGGGG>CC4CECFGDGGGDEGGGGGGCGGDDGGGGGGGGGFGGCEGFGGGGGGGGGGD7
@M03364:276:000000000-BLYN8:1:1101:25273:2998 1:N:0:1
ACTCCTACGGGAGGCAGCAGTAGGGAATCTTCGGCAATGGGGGCAACCCTGATCGAGCAACGCCGCGTGAGGGAAGAAAGGTTTCGGGACGGTAAACTCTTGTGATGTAGAAGAACGTTAAGTAGAGAGTACAGTTACTTAAGGGACGGTATCTAACCATAAAAGGACGGCCAATTACATGCAAGCATCCACGGTAATACGTAGGTCCTGAGCGTTATGCGTACGTATTCGGCGTAATGCGTGG
+
GGGGGGGGGGGGGGGGGGGGG9F<FGGGG9F,6,@GGGGGGGG:FGGGGGGG96D,CF7FFGGGGGGGG,F,BCG7,F,E,C,C,+@+++4+4DFFG,F,,5E,,C,5,C,CFCGF:DFGG,:5E<3,B:F,833:@,:,,:,,,3++@53@,,,,733,,,3,@*@:****1,,6@,,7,,,6<8C;CB2,*=E**?2BF9C**3+52++<@EE***+1:****;C+++;:)):7**2*9*1/
@M03364:276:000000000-BLYN8:1:1101:18844:3011 1:N:0:1
ACTCCTACGGGAGGCAGCAGTAGGGAATCTTCGGCAATGGGGGCAACCCTGACCGAGCAACGCCGCGTGAGTGAAGAAGGTTTTCGGATCGTAAAACTCTGTTGTTAGAGAAGAACGACGAGGAGAGTGGAAAGCTCCTCGTGTGACGGTATCTAACCAGAAAGGGACGGCTAACTACGTGCCAGCAGCCGCGGTAATACGTAGGTCCCAAGCGTTGTCCGGATTTATTGGGCGTAAAGCGAGC
+
GGGGGGGGGGGGGGGGGGGGGGGGGGGGGGGGGGGGGDFGGGGGGGGGGGGGGGGGGGGGGGGGGGGFGGEGGGGGGDGGGGGGFGGFFFGGGGGGGGCFGFFGGGGGGGGGGGGGGEGGEGGGGGGFGGGGGGGGGGGGGGGGGGF:FFFGFGGGGGGGGGGGGGGGGGGGGGGGGFGFGFGFGGGGF>EGGGGGG7EEFEGFCFGCGGGGGG5CCEGGGGGGGGDCCCFDGGGGD3CCDGG<
@M03364:276:000000000-BLYN8:1:1101:21665:3047 1:N:0:1
ACTCCTACGGGAGGCAGCAGTAGGGAATCTTCGGCAATGGGGGCAACCCTGACCGAGCAACGCCGCGTGAGTGAAGAAGGTTTTCGGATCGTAAAACTCTGTTGTTAGAGAAGAACGTTAAGTAGAGTGGAAAGTTACTTAAGTGACGGTATCTAACCAGAAAGGGACGGCTAACTACGTGCCAGCAGCCGCGGTAATACGTAGGTCCCAAGCGTTGTCCGGATTTATTGGGCGTAAAGCGAGC
+
GGGFGGGGGGGGGGGGGGGGGGGGGGGGGGGGGGGGGGGGGG>CFGGFFGGGGGGGGGGGGGGGGGGGGGGGGGGGGGGFGFGGGGGEGGGGGGGCFGGGGGGGGGGFGFGGFA8DFGGGGGGFAFGGG?CFAFGGGFF9FGGGGGGDG@<FGGFCCFF@FFFFGGGGGGGGGGGGGGGCFCGGGGGGGGGCECGC;CF9CGFFEF+9;CGFF>;5>EGGGG8>E6EF++<CFGEGGCFDDGD9
@M03364:276:000000000-BLYN8:1:1101:20005:3058 1:N:0:1
ACTCCTACGGGAGGCAGCAGTAGGGAATCTTCCACAATGGACGCAAGTCTGATGGAGCAACGCCGCGTGAGTGAAGAAGGTTTTCGGATCGTAAAACTCTGTTGTCAGAGAAGAACAAGGGTGAGAGTGGAAAGTTCACCCCTTGACGGTATCTGACCAGAAAGCCACGGCTAACTACGTGCCAGCAGCCGCGGTAATACGTAGGTGGCAAGCGTTGTCCGGATTTATTGGGCGTAAAGCGAGC
+
EGFGFF<FG@EGGDGGGGGFF@CEDGGGFFEFGGGGGFGGCFGGGGFGFGGDGGGFDC@F@FC@FGGGGEEGGGGG9FGGGFAF?CGGGCFGFGCAFF9FFGGGGGFFGFGGGGFEG<E?B<=D8,BEF7FF9FFFEFG,CCEFFFDEGFG7FEGGGGGGGGCFF<,>FC*CBFFFG7@FCFGGGG8BFEEGGGGGBCFGFC+*=<F5ECFC*1=87=?FCCEGG+09<C6CG<:EGCDF319)
@M03364:276:000000000-BLYN8:1:1101:6756:3115 1:N:0:1
ACTCCTACGGGAGGCAGCAGTAGGGAATCTTCGGCAATGGGGGCAACCCTGACCGAGCAACGCCGCGTGAGTGAAGAAGGTTTTCGGATCGTAAAACTCTGTTGTTAGAGAAGAACGTTAAGTAGAGTGGAAAGTTACTTAAGTGACGGTATCTAACCAGAAAGGGACGGCTAACTACGTGCCAGCAGCCGCGGTAATACGTAGGTCCCAAGCGTTGTCCGGATTTATTGGGCGTAAAGCGAGC
+
GGGGGGGGGGGGGGGGGGGGGGGGGGGGGGGGGGGGGGGGGGGGGGGGGGGGGGGGGGGGGGGGGGGGGGGGGGGGGGGGGGGGGGGGGEGGGGGGGGGGGGGGGGFFFGGGGGGGGGGGGGFGGFGEFGGGGCDGGGGFFFGFFFGGGGGGGGGGGGGGGGCCFDGFGGGGGGGGG?GGGGGGGGGGGGGDGGGGGGGFGGCCGGGGGFFCCGGGG*?:CE=E8EFGGGGGGGGEDCDFGDD)
@M03364:276:000000000-BLYN8:1:1101:12189:3142 1:N:0:1
ACTCCTACGGGAGGCAGCAGTAGGGAATCTTCGGCAATGGGGGCAACCCTGACCGAGCAACGCCGCGTGAGTGAAGAAGGTTTTCGGATCGTAAAACTCTGTTGTTAGAGAAGAACGTTAAGTAGAGTGGAAAGTTACTTAAGTGACGGTATCTAACCAGAAAGGGACGGCTAACTACGTGCCAGCAGCCGCGGTAATACGTAGGTCCCAAGCGTTGTCCGGATTTATTGGGCGTAAAGCGAGC
+
GGGGGGGGGGGGGGGGGGGGGGGGGGGGGGGGGGGGGGGGGGGGGGGGGGGGGGGGGGGGGGGGGGGGGGGFCFGGGGGGGGGGGGGGGGGGGGFGGGGGGGGGGGGGGGGGGGFFGGGGGGGGGGGGGGGFGGGGGGGGGGGGGGGGEGGGGGGGGGGGGGGGGGGGGGGGGGGGGGGGGGFGGGGGGGGGGGGGGGGGGGGGGGGGGGGGGGCEGGGGGGEC5<?FGGGGGGGGGGGFGGGD
@M03364:276:000000000-BLYN8:1:1101:12159:3163 1:N:0:1
ACTCCTACGGGAGGCAGCAGTGGGGAATATTGCACAATGGGCGCAAGCCTGATGCAGCCATGCCGCGTGTATGAAGAAGGCCTTAGGGTTGTAAAGTACTTTCAGCGGGGAGGAAGGTGTTAAGATTAATACTCTTAGCAATTGACGTTACCCGCAGAAGAAGCACCGGCTAACTCCGTGCCAGCAGCCGCGGTAATACGGAGGGTGCAAGCGTTAATCGGAATTACTGGGCGTAAAGCGCACG
+
GGGGGGGGGGGGGGGGGGGGGGGGGGGGGGGGGGGGGGGGGGGGGGGGGGGGGGGGGGGGGFGGGGGGGGGGGGGGGGGGGGGGGGGGGGGGGGGGGGGGGGGGGGGGGGGGGGFGGGGGGGGGGGGGGGGGFDGGGGGGGGGGGGGGGGGGGGGGGGGGGGGGGGGGGGGGGGCGGCGGCEECFFFGGGGGGGGDGCC8BCGGGGGGGGGGGGGGGGGGGGCFGGCEGGF=DDGGGGGGDDD5
@M03364:276:000000000-BLYN8:1:1101:23464:3163 1:N:0:1
ACTCCTACGGGAGGCAGCAGTAGGGAATCTTCGGCAATGGGGGCAACCCTGACCGAGCAACGCCGCGTGAGTGAAGAAGGTTTTCGGATCGTAAAACTCTGTTGTTAGAGAAGAACGTTAAGTAGAGTGGAAAGTTACTTAAGTGACGGTATCTAACCAGAAAGGGACGGCTAACTACGTGCCAGCAGCCGCGGTAATACGTAGGTCCCAAGCGTTGTCCGGATTTATTGGGCGTAAAGCGAGC
+
GGGGGGGGGGGGGGGGGGGGGGGGGGGGGGGGGGGGGGGGGGGGGGGGGGGGGGGGGGGGGGGGGGGGGGGGGGGGGGGGGGGGGGGDGGGGGGGGGGGGGGGGGGFGGGGGGGGFGFFGGGGGGGGGG7F9FGGGFGGFGGGDGGGGGGCFGGGEFGGGGCGGGGGGGEDEGGFGGDFFFGFGGGGGC5:CEGEEEGGGGGFGGGGGGGGGGGEEGGGGGD5:CEGGGGGGGGGGGGGGGCGC
@M03364:276:000000000-BLYN8:1:1101:24144:3166 1:N:0:1
ACTCCTACGGGAGGCAGCAGTGGGGAATATTGCACAATGGGCGCAAGCCTGATGCAGCCATGCCGCGTGTATGAAGAAGGCCTTCGGGTTGTAAAGTACTTTCAGCGAGGAGGAAGGCATTAAGGTTAATAACCTTAGTGATTGACGTTACTCGCAGAAGAAGCACCGGCTAACTCCGTGCCAGCAGCCGCGGTAATACGGAGGGTGCAAGCGTTAATCGGAATTACTGGGCGTAAAGCGCACG
+
GGGGGGGGGGGGGGGGGGGGFGGGGGGGGGGGGGGGGGCFGGGGEGGGGGGGGGGGGGGGGGGGGGFGGGCFGGGGGGGGGGGGGGDGGGGGFGGCF9FFGGGGGGG=CEDD77FGCEGFGFGGGGFFGGGGGGGGGFGGGGGFFGGGGGGGGDGGGCFGGDGGFGGFDFGGGGGGGGG*FFGFGGCFEGGGGGDGGFFCEEGGGG*BFFFFGGGGGGG=C:EFGGGGF+8CDGDE3*:3DCD5
@M03364:276:000000000-BLYN8:1:1101:19568:3171 1:N:0:1
ACTCCTACGGGAGGCAGCAGTAGGGAATCTTCGGCAATGGGGGCAACCCTGACCGAGCAACGCCGCGTGAGTGAAGAAGGTTTTCGGATCGTAAAACTCTGTTGTTAGAGAAGAACGTTAAGTAGAGTGGAAAGTTACTTAAGTGACGGTATCTAACCAGAAAGGGACGGCTAACTACGTGCCAGCAGCCGCGGTAATACGTAGGTCCCAAGCGTTGTCCGGATTTATTGGGCGTAAAGCGAGC
+
GGGGGGGGGGGGGGGGGGGGGGGGGGGGGGGGGGGGGGGGGGGGGGGGGGGGGGGGGGGGGGGGGGGGGGGGGGGGGGGGFFGGGGGGGGGGGGGGGGGGGGGGGGGGGGGGGGGFF<BCDFFGGFFFFGGGGGGGGGGGGGGGGGGGGGFGGGGGGFEGFGGGGGGGGGGGGGGGGGGGGGGGGGGGGGGGGGGGGGGGGECFGGGGGGGGGGGGGGGDGG==EGFGGCF=FGGGGGG7CCD5
@M03364:276:000000000-BLYN8:1:1101:18716:3201 1:N:0:1
ACTCCTACGGGAGGCAGCAGTGGGGAATATTGCACAATGGGCGCAAGCCTGATGCAGCCATGCCGCGTGTATGAAGAAGGCCTTCGGGTTGTAAAGTACTTTCAGCGAGGAGGAAGGCGCTGTAGTTAATAGCTGCAGCGATTGACGTTACTCGCAGAAGAAGCACCGGCTAACTCCGTGCCAGCAGCCGCGGTAATACGGAGGGTGCAAGCGTTAATCGGAATTACTGGGCGTAAAGCGCACG
+
GGGGGGGGGGGGGGGGGGGGGGGGGGGGGGGGFGGGGGGGGGGGGGGGGGGGGEEGFGGFGFGGGGGGGGGGGGGGGGGGGGGGGGDEGGGGGGGGGGGGGGGGGGGGGG7?CGGGGGDGGGGGGGGGGG?FFDFGGGGDGGGGGGGGGGFGA<FGFGGGFFGGGFGGGGGGGGGDCCFFGGCFGGGGGEGGGEGDGFG8EDGGDEEGGGGGGEGGGGGGGGDGGGGGGC5CDGEGGGFDCDG5
@M03364:276:000000000-BLYN8:1:1101:15388:3212 1:N:0:1
ACTCCTACGGGAGGCAGCAGTAGGGAATCTTCGGCAATGGGGGCAACCCTGACCGAGCAACGCCGCGTGAGTGAAGAAGGTTTTCGGATCGTAAAACTCTGTTGTTAGAGAAGAACGTTAAGTAGAGTGGAAAGTTACTTAAGTGACGGTATCTAACCAGAAAGGGACGGCTAACTACGTGCCAGCAGCCGCGGTAATACGTAGGTCCCAAGCGTTGTCCGGATTTATTGGGCGTAAAGCGCAC
+
GGGGGGGGGGGGGGGGGGGGGGGGGGGGGGGCGCGGGGGGGGGGGGFFGGGGFGGGGGGGGGGGGGGGGBE?FGDGGGGGGGFGGGGGGGGGGGGGGGFGGGGGBFGFGGGGGGGFGGG8DDGGG9FFGGGFFGGGGGGGGDDGGGGG7FGGDGFFGGFGGGGGGGGGDGGGCFGFGGGGGCFGGGGGGGGEGGGGGFCFFGGGGGGGFFEGGCEGGGGGE58*;C0<F?CEFDC7CCCCDDDC
@M03364:276:000000000-BLYN8:1:1101:18451:3215 1:N:0:1
ACTCCTACGGGAGGCAGCAGTAGGGAATCTTCGGCAATGGACGAAAGTCTGACCGAGCAACGCCGCGTGAGTGAAGAAGGTTTTCGGATCGTAAAACTCTGTTGTTAGAGAAGAACGTTAAGTAGAGTGGAAAATTACTTAAGTGACGGTATCTAACCAGAAAGGGACGGCTAACTACGTGCCAGCAGCCGCGGTAATACGTAGGTCCCAAGCGTTGTCCGGATTTATTGGGCGTAAAGCGAGC
+
GGGGGGGGGGGGGGGGGGGGGGGGGGGGGGGGGGGGGGGGCFG@FGG6FFGGGGGGGGGGGGGGGGGGGGGFGGGGGGGGFEFFGGG>FGFGGGGCGGGGGGGGGFGG9FE<FGFF@4B4DA<F?CB?FGDGF8EEC?=CFCGGGGGGGGFGGGG,@F:F7<<>CGGGGGGGCFFFF8FGFGCFGGC8CGGGGGGGCG?FFGFGGGGGCFDCCEEEGEG+*8;58+3@FG?FFCEEGFDCC>5)
@M03364:276:000000000-BLYN8:1:1101:11738:3224 1:N:0:1
ACTCCTACGGGAGGCAGCAGTGGGGAATATTGCACAATGGGCGCAAGCCTGATGCAGCCATGCCGCGTGTATGAAGAAGGCCTTCGGGTTGTAAAGTACTTTCAGCGAGGAGGAAGGCATTAAGGTTAATAACCTTAGTGATTGACGTTACTCGCAGAAGAAGCACCGGCTAACTCCGTGCTAGCAGCCGCGGTAATACGGAGGGTGCAAGCGTTAATCGGAATTACTGGGCGTAAAGCGCACG
+
GGGGGGFGGGGGGGGGGGGGGGGGGGGGFGGGGGGGGGGGGGGGGGGGGGGGGGGGGGGGGGGGGGGGGGGGGGGGGGGGGGGGGGGGGGGGFGGGGGGGGGGGGGGGGGGGGGGGGGGGGGGGGGGFEFGGGDGGGGGGCFGGGGGGGGGGGGGGGGGGGGGGGGGGGGGGGGGGGGGGGGGGGGGGGGGGGGGGGGGGGDGGGGGGGGFGGGGGGGGGGCGFGGFGGGGGGGGCGGGGGGG5
@M03364:276:000000000-BLYN8:1:1101:15285:3318 1:N:0:1
ACTCCTACGGGAGGCAGCAGTGGGGAATATTGCACAATGGGCGCAAGCCTGATGCAGCCATGCCGCGTGTATGAAGAAGGCCTTCGGGTTGTAAAGTACTTTCAGCGAGGAGGAAGGCGTTGTGGTTAATAACCGCAGCGATTGACGTTACTCGCAGAAGAAGCACCGGCTAACTCCGTGCCAGCAGCCGCGGTAATACGGAGGGTGCAAGCGTTAATCGGAATTACTGGGCGTAAAGCGCACG
+
GGGGGGGGGGGGGGGGGGGGGGGGGGGGGGGGGGGGGGGGGGGGGGGGGGGGGGGGGGGGGGGGGGGGGGGGGGGGGGGGGGGGGGGGGGGGGGGGGGGGGGGGGGGFGGCFGFFGGFGGGGGGGGGGGGGGGGGGGGGGGGFGGGGGGGGGGGGGGDGGGGGGGGFEGGGGGFGGGGFGGGGGGGGGGGGEGGGGGGGGGEGGGGG5CFGGGGGGGGGGGGGGGCEFGGGGC7:CCCCGDDG3
@M03364:276:000000000-BLYN8:1:1101:21198:3324 1:N:0:1
ACTCCTACGGGAGGCAGCAGTGGGGAATATTGCACAATGGGCGCAAGCCTGATGCAGCCATGCCGCGTGTATGAAGAAGGCCTTCGGGTTGTAAAGTACTTTCAGCGAGGAGGAAGGTGTTGTGGTTAATAACCGCAGCAATTGACGTTACTCGCAGAAGAAGCACCGGCTAACTCCGTGCCAGCAGCCGCGGTAATACGGAGGGTGCAAGCGTTAATCGGAATTACTGGGCGTAAAGCGCACG
+
FFGFFEFGG7@FCEFFEDGGGGFEF@FEFFEEGCFF,FF8EECGGD:,<F@<FGFFFFGF,EEF@@FGEFCGFG9FGEFGA,CFFGDECEGFFGCGFEGGGGGGFF@CFCF77??ECF<ECEFFGEGFFC?FFFFGC7:FDCF@9=CCEDFGGEE7>FFGGGF7F>FGGGGDGDF@F8DCG@FE@FGGGDDED8CEGDFGE>E*:*=88EEFGGEEGCCF=EEGGGECFC*ADC5*CFFDDGG5
@M03364:276:000000000-BLYN8:1:1101:17073:3331 1:N:0:1
ACTCCTACGGGAGGCAGCAGTAGGGAATCTTCGGCAATGGGGGCAACCCTGACCGAGCAACGCCGCGTGAGTGAAGAAGGTTTTCGGATCGTAAAACTCTGTTGTTAGAGAAGAACGTTAAGTAGAGTGGAAAGTTACTTAAGTGACGGTATCTAACCAGAAAGGGACGGCTAACTACGTGCCAGCAGCCGCGGTAATACGTAGGTCCCAAGCGTTGTCCGGATTTATTGGGCGTAAAGCGAGG
+
GGGGGGGGGGGGGGGGGGGGGGGGGGGGCGGGCGGGGGGGGGGGGGGGGGGGGFGGGGDFGGGGGGGGGGGGGGGGGGGGGGGGGGG@CFGGGGGGFGGGGGGGGGDFEGGGGGGGGFGGGGDFGGFFGDGGGEDFGFCFGGGGGGGGGFGCFGGGAC@GGGFFGGGGGGGGGGDGFCGGGGGGGGGGGGGGGGGCEGGGGGCGGGECFGGGFGG=EGGDCGEGE9<CFFFGGCEGGDFG<<C)
@M03364:276:000000000-BLYN8:1:1101:8865:3342 1:N:0:1
ACTCCTACGGGAGGCAGCAGTGGGGAATATTGCACAATGGGCGCAAGCCTGATGCAGCCATGCCGCGTGTATGAAGAAGGCCTTCGGGTTGTAAAGTACTTTCAGCGAGGAGGAAGGCATTAAGGTTAATAACCTTAGTGATTGACGTTACTCGCAGAAGAAGCACCGGCTAACTCCGTGCCAGCAGCCGCGGTAATACGGAGGGTGCAAGCGTTAATCGGAATTACTGGGCGTAAAGCGCACC
+
GGGGGGGFGGGGGGGGGGGGGGGCGBGGGGGGGGGGGGGFFGGGGGGFGGGGGGGGGGFFGGGGGGGE@FGGGGGGFGGGFGGFGGGGEFGGEAFGGGCFFFFCFGG>FEGGDCBFCGGGGGGFCGGGFGGGGGGCEGFGGFDFGCFGCG:FFGGGGEC,DCFGCFGGCC:FAFGGFEGGGGGGGGEGGECEEB8@FCFFG*CEGGGGGFGFGBCGGGGFGECGCFGFGCF5D9E5>FGC733)
@M03364:276:000000000-BLYN8:1:1101:21589:3353 1:N:0:1
ACTCCTACGGGAGGCAGCAGTAGGGAATCTTCGGCAATGGGGGCAACCCTGACCGAGCAACGCCGCGTGAGTGAAGAAGGTTTTCGGATCGTAAAACTCTGTTGTTAGAGAAGAACGTTAAGTAGAGTGGCAAGTTACTTAAGTGACGGTATCTAACCAGAAAGGGACGGCTAACTACGTGCCAGCAGCCGCGGTAATACGTAGGTCCCCAGCGTTGTCCGGATTTATTGGGCGTATATCGAGC
+
FCFAFFD<FBCGGGGGGEFFGFFFEGGGGFGD<FFFEADFGEGCGFGGGFD,E@@@C:@EFDG@EGCFBBBFGGG,<?FCGGGGFDGDF:+BFFGEDGGGAFFDFGF<ACG<EA<D:FGF<CF,,,?CB<+:EDGGGG,@F,>DF,@FGGGCCF9<C,>C:FF:7<FF::CCCECF<D:CFGCF8CGCBF8**31:EG9FCBC2CGC+3*=:8/;C7/0+/:*:C++<AA+AFDGG*2*;*1/9
@M03364:276:000000000-BLYN8:1:1101:11013:3389 1:N:0:1
ACTCCTACGGGAGGCAGCAGTAGGGAATCTTCGGCAATGGGGGCAACCCTGACCGAGCAACGCCGCGTGAGTGAAGAAGGTTTTCGGATCGTAAAACTCTGTTGTTAGAGAAGAACGTTAAGTAGAGTGGAAAGTTACTTAAGTGACGGTATCTAACCAGAAAGGGACGGCTAACTACGTGCCAGCAGCCGCGGTAATACGTAGGTCCCAAGCGTTGTCCGGATTGATTGGGCGTAAAGCGAGG
+
FGGGGGGGGGGFGGGGGDEFGCEFEGFGFGACFGGGC6EEGFGEE@@CFEGGGGGECG+CEFCFGGGGG?F5CEFGE,9EGGECEFCF4FC?EF+@FA<FFGGGFG,FDFEFGCFDGDEF=A<?DFC5C@FEDFFGGGGGGGGG9,FCF+@<FGGGFFGGG,>FFEFGCGG:7<C;9EG,=C@FGGDFGGGEGGEE8F9BF:9CEF?F>FF@FGE5C799CE8EG*<CFGGG4>EGD:C7D55)
@M03364:276:000000000-BLYN8:1:1101:19533:3416 1:N:0:1
ACTCCTACGGGAGGCAGCAGTGGGGAATATTGCACAATGGGCGCAAGCCTGATGCAGCCATGCCGCGTGTATGAAGAAGGCCTTCGGGTTGTAAAGTACTTTCAGCGAGGAGGAAGGTGTTGTGGTTAATAACCGCAGCAATTGACGTTACTCGCAGAAGAAGCACCGGCTAACTCCGTGCCAGCAGCCGCGGTAATACGGAGGGTGCAAGCGTTAATCGGAATTACTGGGCGTAAAGCGCACG
+
GGGGGGGGGGGGGGDGGGGGGGGGGGGGGGGGGGGGGGGGGGGGGGGGGGGGGGGGGGGGGGGGGGGGDGGGGGGGGGGGGGGGFGGGGGGGGDGGGGGGGGGGGGGGGGGEGGGGGGGFDGGGGGGGCFGGGGGGGGGFGFDGGGGGGGGGGGGGGGGGFGFGGGGGGGGGGGGGGGGGGGGFGGGGGGGGGGGGGGGGGDGGGGGGGGFCGGEECGGGGGGGGGGCFFGGCDEECCFDGGGC
@M03364:276:000000000-BLYN8:1:1101:15466:3418 1:N:0:1
ACTCCTACGGGAGGCAGCAGTGGGGAATATTGCACAATGGGCGCAAGCCTGATGCAGCCATGCCGCGTGTATGAAGAAGGCCTTCGGGTTGTAAAGTACTTTCAGCGAGGAGGAAGGCATTAAGGTTAATAACCTTAGTGATTGACGTTACTCGCAGAAGAAGCACCGGCTAACTCCGTGCCAGCAGCCGCGGTAATACGGAGGGTGCAAGCGTTAATCGGAATTACTGGGCGTAAAGCGCACG
+
GGGGGGGGGGGGGGGGGGGGGGGGGGGGGGGGGGGGGGGGGGGGGGGGGGGGGGGGGGGGGGGGGGGGGGGGGFGGGGGGGGGGGGGGGGGGGGGGGGGGGGGGGFGDEGGGGGGGGGGGGGGGGGGGGGFGGGGGGGGGGGFGGGGGGGGGGGGGGDFGGGGGGGGGGGGGGGGGGGGGDGGGGGGGGGGGGGGGGGGGGDCGGGGGGGGGCCEGGGGGGGDGFGGFGGDDGGGGGGGGGGGC
@M03364:276:000000000-BLYN8:1:1101:20089:3419 1:N:0:1
ACTCCTACGGGAGGCAGCAGTGGGGAATCTTCCACAATGGACGCAAGTCTGATGCAGCAACGCCGCGTGAGTGAAGAAGGGCTTCGGCTTGTAAGGCTCTTTTGTTAAGGAAGAACGTGGTTAAGAGTATCTGTTTACGCATTGACGTTATTTAAACAGAAAGCCACGGCTAACTACGTGCCAGCAGCCGCGGTAATACGTAGGTGGCAAGCGTTAATCGGATTTATTGGGCGTAAAGCGAGCG
+
GGGGGGGGGGGGGGGGGGGGG,CFGEGG,FF96CFGGGGGFGGDFGGFGGGGFC,CFG8F,CBCGGGGGECFFG9FGGGG,,CECCG+B+>FEG9<F=EB,CF?:FE<,C,4E8F,=+4+4:?,?,8F<,8:CFFB,,+8B+3>FGD+DDA=FG==3@,,8:F@:<>>7FFECFG9FCGCCEFFBCGGGE5E8:C;BBF1?9BE>CFGGFDGEE8=*+=7C;8=CF7A:CCFGGEGGGGD5CC>
@M03364:276:000000000-BLYN8:1:1101:22910:3422 1:N:0:1
ACTCCTACGGGAGGCAGCAGTGGGGAATATTGCACAATGGGCGCAAGCCTGATGCAGCCATGCCGCGTGTATGAAGAAGGCCTTCGGGTTGTAAAGTACTTTCAGCGAGGAGGAAGGCGTTGTGGTTAATAACCGCAGCGATTGACGTTACTCGCAGAAGAAGCACCGGCTAACTCCGTGCCAGCAGCCGCGGTAATACGGAGGGTGCAAGCGTTAATCGGAATTACTGGGCGTAAAGCGCGCG
+
D@DF8FG@FD:F@7F;7FEDFG?DC@FA@,CCFFGF<<EFDFF@F@FDGGGGGG,CF8EFG8<F@FFGGGFGGGF9EFGCFEC<F7:>FFGFG?5?FA?FGGCGGGG:B+@FF7FGGA@FGECEGCFGFGFGG<CBBCGGG8@FFFEF+@FFAFFGF:FFEGG7DGCEFFCFFGGGGCFGGGCFCGGC@ECCDGEEG9+:>C8>C>C5<EGGGGGGGF7>CGGFFGGGFEC57C5EDFDDGGD>
@M03364:276:000000000-BLYN8:1:1101:21174:3439 1:N:0:1
ACTCCTACGGGAGGCAGCAGTAGGGAATCTTCGGCAATGGGGGCAACCCTGACCGAGCAACGCCGCGTGAGTGAAGAAGGTTTTCGGATCGTAAAACTCTGTTGTTAGAGAAGAACGTTAAGTAGAGTGGAAAGTTACTTAAGTGACGGTATCTAACCAGAAAGGGACGGCTAACTACGTGCCAGCAGCCGCGGGAATACGTAGGTCCCAAGCGTTGTCCGGATTTATTGGGCGTAAAGCGAGC
+
GGGGGGGGGGGGGGGGGGGGGGGGGGGGGGGCEGGGGDGFGGGGGDFGGCFFFFGGGGGGGGDGGGGFC:FGGGFEA<FGFE<DDFGGGGGGGGGFGCGFGGFGEGCFGG9FGGFGGGDF<FFGGGGFDFGFFGF9DBDDDCG<CFFGGGEGFGGGGGG,CFEGGGGGGGG7>FGGGFEFCGGGFGGFGCEEEG*8CCFGGFCFGGGGGG?GGG8CE*+<:EEED9FEGGFGG3:C7C>FGGG3
@M03364:276:000000000-BLYN8:1:1101:7025:3463 1:N:0:1
ACTCCTACGGGAGGCAGCAGTGGGGAATATTGCACAATGGGCGCAAGCCTGATGCAGCCATGCCGCGTGTATGAAGAAGGCCTTCGGGTTGTAAAGTACTTTCAGCGAGGAGGAAGGCATTAAGGTTAATAACCTTAGTGATTGACGTTACTCGCAGAAGAAGCACCGGCTAACTCCGTGCCAGCAGCCGCGGTAATACGGAGGGTGCAAGCGTTAATCGGAATTACTGGGCGTAAAGCGCACG
+
FGGGGGGGGGGGGGGGGGGGGGGGGGGGCEGGGGGGGGGGGGGGGGDGCAFEFGGGGGGGFGGGGGGGGFFGGGGGGGGGFG@FFGGGEFEFFGFGFGFGDGGGGAFFGEEGGDFGGGGGGG<EFF<<FFGGF8D9FGGFEDAD>?F7<<FGGG>C@CFGCFGGGGEGGGGGFGGF,@FGGCGGGGGGGGGEGC>EGF+C>BCCGEEGFGCFEB?CFFEFGE5CFFCFF6@C57>5CFGDDDC7
@M03364:276:000000000-BLYN8:1:1101:14146:3473 1:N:0:1
ACTCCTACGGGAGGCAGCAGTAGGGAATCTTCCACAATGGACGAAAGTCTGATGGAGCAACGCCGCGTGAGTGAAGAAGGTTTTCGGATCGTAAAACTCTGTTGTTGGAGAAGAACGTATTTGATAGTAACTGATCAGGTAGTGACGGTATCCAACCAGAAAGCCACGGCTAACTACGTGCCAGCAGCCGCGGTAATACGTAGGTGGCAAGCGTTGTCCGGATTTATTGGGCGTAAAGCGAGCG
+
GGGGGGGGGGGGGGGGGGFGGGGGGGGGGGGGGGGGGGGGGGGGGGGGGGGGGGGGGGGGGGGGGGGEGGGGGGGGGGGGGGGGGGGGEGGGGGGGGGGGGGGGGGGGGGGGGGGGGGGGGGGGGGGGGGGC<FGFGGGGDGGGGGGGGGGGGGGGGGGGGGGGGGGGGGGFGGGGGGGGGGFGGGGGGGGGGGEGGFGGGGGGGGGGGGGGGGGGGDFGG8EGC9EFGGGGDGGGGGGDGGGC
@M03364:276:000000000-BLYN8:1:1101:16813:3473 1:N:0:1
ACTCCTACGGGAGGCAGCAGTAGGGAATCTTCGGCAATGGGGGCAACCCTGACCGAGCAACGCCGCGTGAGTGAAGAAGGTTTTCGGATCGTAAAACTCTGTTGTTAGAGAAGAACGTTAAGTAGAGTGGAAAGTTACTTAAGTGACGGTATCTAACCAGAAAGGGACGGCTAACTACGTGCCAGCAGCCGCGGTAATACGTAGGTCCCAAGCGTTGTCCGGATTTATTGGGCGTAAAGCGAGC
+
GGGGGGGGGGGGGGGGGGGGGGGGGGGGGGGGGGGGGGGGGGGGGGGGGGGGGGGGGGGGGGGGGGGGGGGGGGGGGGGGGGGGGGGGGGGGGGGGGGGGGGGGGGGGGGGGGGGGGGGGGGFGGGGGGGGGGGGGGGGGGGGGGGGGGGGGGGGGGGGGGGGGGGGGGGGGGGGGGGGGGGGGGGGGGGGGGGGEGGCFGGFGGGGGGGGGGGGGGGGGGGC/CECFGGGGGGGGGGGGGGG3
@M03364:276:000000000-BLYN8:1:1101:11289:3510 1:N:0:1
ACTCCTACGGGAGGCAGCAGTAGGGAATCTTCGGCAATGGACGAAAGTCTGACCGAGCAACGCCGCGTGAGTGAAGAAGGTTTTCGGATCGTAAAACTCTGTTGTTAGAGAAGAACGACGAGGAGAGTGGAAAGCTCCTCGTGTGACGGTATCTAACCAGAAAGGGACGGCTAACTACTTGCCAGCAGCCGCGGTAATACGTAGGTCCCGAGCGTTGTCCGGATTTATTGGGCGTAAAGCGAGC
+
GGGGGGGGGGGGGGGGGGGGGGGGGGGGGGGGGGGGGGGGDFGGGGGGGGGGFGGGGGGGGGGGGGGGGGGGGGGGGFGGGGGGGGGGGEEGGGGGGGGGGGGGGGGG9FFGGGGGGGGG:FECEGGGGGFGGGGGGGGGDB>FGGEGGGGGGGFGGFGGGGFGGGFGGGGGGF8CC@,CFDGGGCFFG>EGGEECEGCFF9:CEGGGGGGGDEG8CGFCEDCEEGGGGGG5<55*>*CGDGG)
@M03364:276:000000000-BLYN8:1:1101:16906:3511 1:N:0:1
ACTCCTACGGGAGGCAGCAGTAGGGAATCTTCGGCAATGGACGAAAGTCTGACCGAGCAACGCCGCGTGAGTGAAGAAGGTTTTCGGATCGTAAAACTCTGTTGTTAGAGAAGAACGACGAGGAGAGTGGAAAGCTCCTCGTGTGACGGTATCTAACCAGAAAGGGACGGCTAACTACGTGCCAGCAGCCGCGGTAATACGTAGGTCCCAAGCGTTGTCCGGATTTATTGGGCGTAAAGCGAGC
+
GGGGGGGGGGGGGGGGGGGGGGGGGGGGGGGGGGGGGGGGGGGGGGGGGGGGGGGGGGGGGGGGGGG@FGFGGGGGGGGGGGGGGGGGGGGGGGGGGGGGGGGGGGGGGGGGGGGGG>FGGGGGGFGGGGGGGGGGCGGGGFGGDGGGGGGGGGGGGGGGGGFFGGGGGGDGFGGGGGGGGGECFDEFGGGGGGGGGGGGGGGGGGGGGGFGGGGGGGGGGGGGEFGGGGGGGGGGGCFGGGG3
@M03364:276:000000000-BLYN8:1:1101:22324:3536 1:N:0:1
ACTCCTACGGGAGGCAGCAGTAGGGAATCTTCGGCAATGGGGGCAACCCTGACCGAGCAACGCCGCGTGAGTGAAGAAGGTTTTCGGATCGTAAAACTCTGTTGTTAGAGAAGAACGTTAAGTAGAGTGGAAAGTTACTTAAGTGACGGTATCTAACCAGAAAGGGACGGCTAACTACGTGCCAGCAGCCGCGGTAATACGTAGGTCCCAAGCGTTGTCCGGATGTATTGGGCGTAAAGCGAGC
+
GGG<FCFCFGGGGGGGGGEGGGFF@DAF9FGGGE7FFAFGFCGGGGFCEGGCAFGGCF@DFGGCEFF8F:CGGGGGGGGFG?<FA4+8C>?FG8+EFFFGGGGGFFFGGFGG,,BAFFFFCFGFGGFGGE=3<DFGF,E@F,@39E9CCCGG,@,@9CCFFGCFFE7::C*>BFFDEGC:=CFGFDGGFFEG*81BBF?ECEBCC++?5<CEGDC**:9CEECG*<?ECFD5><=CG*;CD39)
@M03364:276:000000000-BLYN8:1:1101:14707:3576 1:N:0:1
ACTCCTACGGGAGGCAGCAGTGGGGAATATTGCACAATGGGCGCAAGCCTGATGCAGCCATGCCGCGTGTATGAAGAAGGCCTTCGGGTTGTAAAGTACTTTCAGCGAGGAGGAAGGCATTAGGGTTAATAACCTTAGTGATTGACGTTACTCGCAGAAGAAGCACCGGCTAACTCCGTGCCAGCAGCCGCGGTAATACGGAGGGTGCAAGCGTTAATCGGAATTACTGGGCGTAAAGCGCACG
+
GGFFGGGGGEGGGGGGEGGGFFGDCCFGFFFGCFFFEFGGGGGGEG>F7FGGGGGFAEFGGGCFGGGEGGCFGG9FGGGFGCFGGGGEFGGGGGGGGFEGGG9FFGGGGDCGEGGGGFBBFEGGGGGGFFFCFFGEEFGGGGGGFGG+@EGFFFGGGC:FGGGGGG:CGC@@FFGGGGGDGGGFFCCFGEEEEGGGFFGG5CC@7CGDFEGGGEGG5E95CCEFFG+C7?EC9DG=FGFGDD<7
@M03364:276:000000000-BLYN8:1:1101:10491:3590 1:N:0:1
ACTCCTACGGGAGGCAGCAGTGGGGAATATTGGACAATGGGCGAAAGCCTGATCCAGCCATGCCGCGTGTGTGAAGAAGGTCTTCGGATTGTAAAGCACTTTAAGTTGGGAGGAAGGGCATTAACCTAATACGTTAGTGCTTTGACGTTACCGACAGAATAAGCACCGGCTAACTCTGTGCCAGCAGCCGCGGTAATACAGAGGGTGCAAGCGTTAATCGGAATTACTGGGCGTCAAGCGCGCG
+
GGFGGFFGGGG@FGCGE;FGGGGGGGGG@FEFGGGGGGGGGGGGGGGGGGFGGFGGGGCGGGGGGGGEEGGGGGFGFGGGGGGGGFGEGGGGFGGGGGGGGGF,,CE?FDGGGGFFGGGGGGGGGFG@A?EF7FFGGGGGGGFGFDGFFGDGB:FEGDDFF=FGFGGGDGGGGGGGFGGGG9,>:FGGDC>EGG5CEEFFG?EGCEEE?C9FEEEECF7:5882<>@@?CFFG5*/77FGDCCD
@M03364:276:000000000-BLYN8:1:1101:7510:3743 1:N:0:1
ACTCCTACGGGAGGCAGCAGTAGGGAATCTTCGGCAATGGGGGCAACCCTGACCGAGCAACGCCGCGTGAGTGAAGAAGGTTTTCGGATCGTAAAACTCTGTTGTTAGAGAAGAACGTTAAGTAGAGTGGAAAGTTACTTAAGTGACGGTATCTAACCAGAAAGGGACGGCTAACTACGTGCCAGCAGCCGCGGTAATACGTAGGTCCCAAGCGTTGTCCGGATTTATTGGGCGTAAAGCGAGC
+
GGGGGGGGGGGGGGGGGGGGGGGGGGGGGGGGGGGGGGGGGGGGGGGGGGGGGGGGGGGGGGGGGGGGGGGGGGGGGGGGGGGFGGGGGGGGGGGGGGGGGGGGGGCGGGGGGGGGGGGGFGFGGGGGFGGGGGGGGGGGGGGGGGGGGGGGGGGGGGGGGGGGGGGGGGGGGGGGGGGGGGGGGGGGFFEECEEGGGGGFGGCEGDFFGGDGGGGE5:CGGEEEFGGFCGGGGGCDGFGGGG)
@M03364:276:000000000-BLYN8:1:1101:13296:3812 1:N:0:1
ACTCCTACGGGAGGCAGCAGTGGGGAATATTGCACAATGGGCGCAAGCCTGATGCAGCCATGCCGCGTGTATGAAGAAGGCCTTCGGGTTGTAAAGTACTTTCAGCGAGGAGGAAGGCGTTGTGGTTAATAACCGCAGCGATTGACGTTACTCGCAGAAGAAGCACCGGCTAACTCCGTGCCAGCAGCCGCGGTAATACGGAGGGTGCAAGCGTTAATCGGAATTACTGGGCGTAAAGCGCACG
+
GGGGGGGGGGGGGGGGGGGGGGGGGGGGGGGGGGGGGGGGGFGGGGGGGGGGGGGGGGGGGGGGGGGGGGFGGGGGGGGGGGGGGGGGFFGGGGGGGGGGGGGGGFGGGGGGGGGGGGGGGGGGGGGGGGGGGGGGGGGGGGGGGGGGGGGEFGEEGGGGGGGGGFGGGGGGGGGGGGGFDGGGDGGGGGGGGGGGGGGGGEEGEEGGGGGFGEGGGGGGGGGFGGGGGGGGG77EFFGGGGGC
@M03364:276:000000000-BLYN8:1:1101:7643:3842 1:N:0:1
ACTCCTACGGGAGGCAGCAGTAGGGAATCTTCGGCAATGGTGGCAACCCTGACCGATCAACGCCGCGTGAGTGAAGAAGGTTTTCGGATCGTAAAACTCTGTTGTTAGAGAAGAACGTTAAGTAGAGTGGAGAGTTACTTAGGTGACGGTATCTAACCAGAAAGGGACGGCTAACTACGTTCCAGCAGCCGCGGTAATATGTAGGTCCCAAGCGTTGTCGGGACTTATTGGGCGTAAATCGAGC
+
6CFGGACFDEG@EG@CGDG<E,CFEFEF<@<<FDGF7FE@6,8C@F,,,@<<<8@7+8FG<6@FEFGC+4=F?C<,,94CF?,BAFGGGC+AFGGCEEF?FFF<FEFF?,,:FCE,CFEGGFG<CDF<A<E3,+A,7,,:@,,:C>=FFG>D9<,,,3@FGG@>FCF7@@F7<,>E;EEF,>,@,>8:E,:C5:C:8;92?+3+??<5*+*;*;//*=9**2***3+<++<*9>2****29D*1
@M03364:276:000000000-BLYN8:1:1101:24385:3871 1:N:0:1
ACTCCTACGGGAGGCAGCAGTGGGGAATATTGCACAATGGGCGCAAGCCTGATGCAGCCATGCCGCGTGTATGAAGAAGGCCTTCGGGTTGTAAAGTACTTTCAGCGAGGAGGAAGGCGTTGTGGTTAATAACCGCAGCGATTGACGTTACTCGCAGAAGAAGCACCGGCTAACTCCGTGCCAGCAGCCGCGGTAATACGGAGGGTGCAAGCGTTAATCGGAATTACTGGGCGTAAAGCGCACG
+
GGGGAFGFGGGGEEEGGGFGGGGGGDFFGGGCCFGGGEGGGGGGGGGG7EGGGAFGG@D8FE8@@FG=FFGGGGGGGG@FG855CDGDEF+CCEFGFFGGGFGCGGGCFFEGGEEFGCECFGGC:D7D<FDEG,C7>FECFDFFFGGGGF:,8@FECGGFEG7FEF7FGGGGGGGGCEGC:FEGGDF>GEEGGGCEFFGGG58EECCG:9:C=E8ECEGFGD87CFCGGG*7C)/:<FGGGGDC
@M03364:276:000000000-BLYN8:1:1101:25996:3903 1:N:0:1
ACTCCTACGGGAGGCAGCAGTAGGGAATCTTCGGCAATGGACGAAAGTCTGATCGAGCAACGCCGCGTGAGTGAAGAAGGTTTTCGGATCGTAAAACTCTGTTGTTAGAGAAGAACTAGGGTGAGAGTAACTGTTCACTCCTTGACGGTATCTAACCAGAAAGCCACGGCTAACTACGTGCTAGCAGCCGCGGTAATACGTAGGTGGCAAGCGTTGCTCGGATTTATTGGGCGTAAAGCGAGCG
+
GGEFGGG9FFGGGGGGDGCFGGGCEG?F,EFFECFGCFGGEFCFEG+6@FCF,CC:FFGF8CF+@@+CE,CFFFGGF8EG<CFFFGECBFEFGGE9BFGF,CFCFDFFD?FFC,=,,AEA,4++B,BFFCFGA5CD?5,53??<,,@7><+C,@DF@F:,@C<F,@CE:F:7FFGCECFF@*@CF99,>CEDEEG*?,,*?BFGC9::E+38**3**+3***/*0+3A+<*:D37C>7C)9D37
@M03364:276:000000000-BLYN8:1:1101:11058:3928 1:N:0:1
ACTCCTACGGGAGGCAGCAGTAGGGAATCTTCCACAATGGACGAAAGTCTGATGGAGCAACGCCGCGTGAGTGAAGAAGGGTTTCGGCTCGTAAAGCTCTGTTGTTAAAGAAGAACGTGGGTGAGAGTAACTGTTCACCCAGTGACGGTATTTAACCAGAAAGCCACGGCTAACTACGTGCCAGCAGCCGCGGTAATACGTAGGTGGCAAGCGTTGTCCGGATTTATTGGGCGTAAAGCGAGCG
+
GGGGGGGGGGGGGGGGGGGGGGGGGGGGGGGGGGGGGGGG<FGGGGGGGGGGGGGGGGGGGGGGGGGGGGGGGGGGGGGGGGGGGGGGGGGGGGGGGGGGGGGGGGGGGGGGGGGGGGGGGGGGGGGGGGGGGGGGGGGGGDGGGGGGGFGGGGGGGGGGGGGGFGGGGGGGGGGGGGGGGGGGGGGGGGGGGGGGGGFGFFGGGGGGGGGGGGGGGCFGGGGGGGGF9EFGGGGGGGGGG3C7
@M03364:276:000000000-BLYN8:1:1101:21341:3989 1:N:0:1
ACTCCTACGGGAGGCAGCAGTAGGGAATCTTCGGCAATGGGGGCAACCCTGACCGAGCAACGCCGCGTGAGTGAAGAAGGTTTTCGGATCGTAAAACTCTGTTGTTAGAGAAGAACGGTAAGTAGAGTGGAAAGTTACTTAAGTGACGGTATCTAACCAGAAAGGGACGGCTAACTACGTGCCAGCAGCCGCGGTAATACGTAGGTCCCAAGCGTTGTCCGGATTTATTGGGCGTAAAGCGAGC
+
GGGGGFDGCGGGGGGGGGGGEFFFGFGFFGGG@FGGFEFGG>FGGGGGGGFFFFFFCG>FGGGGGGGFGCBEFEDGFGGGGGGGFFECDGGFFGDEEFEAGGEGGGGCGGFGFGG8=+8DCGG9B9DFBFC<FGGGGGGFFFGGDGFGGECGGGGCFGF>FC:CFGGGGG::FFFGFGGFGGGFGFGGB8:EGD8CEFFGFFFGGGFFGGGGGGGCGGEGEGGGGC97EGFFGGGGCFFFGGG)
@M03364:276:000000000-BLYN8:1:1101:7845:4004 1:N:0:1
ACTCCTACGGGAGGCAGCAGTGGGGAATATTGCACAATGGGCGCAAGCCTGATGCAGCCATGCCGCGTGTATGAAGAAGGCCTTCGGGTTGTAAAGTACTTTCAGCGAGGAGGAAGGCATTAAGGTTAATAACCTTGGTGATTGACGTTACTCGCAGAAGAAGCACCGGCTAACTCCGTGCCAGCAGCCGCGGTAATACGGAGGGTGCAAGCGTTAATCGGAATTACTGGGCGTAAAGCGCACG
+
GGGGGGGGGGGGGGGGGGGGGGGGGGGGGGGGGGGGGGGGGGGGGEFGGGGGFGGGFGC@E@FGGGGFGFEAGGGFGFGGFEGGGGGGGG:FGGGGFFEGGGGGGGG7CEFCEGGGGGCFGGDFDFFGGGGGFFGCGF5D,F9AFFGEGGGGGGGEGGG@FGGGFGGGGGEGFGGGF8FFGCFGGGEG@>EGGGGGGGGG5*:EC>E5?E<CGGGGGGGGEGGC8@FGFCFFD/CGFGGGGGG3
@M03364:276:000000000-BLYN8:1:1101:8281:4023 1:N:0:1
ACTCCTACGGGAGGCAGCAGTAGGGAATCTTCGGCAATGGGGGCAACCCTGACCGAGCAACGCCGCGTGAGTGAAGAAGGTTTTCGGATCGTAAAACTCTGTTGTTAGAGAAGAACGTTAAGTAGAGTGGAAAGTTACTTAAGTGACGGTATCTAACCAGAAAGGGACGGCTAACTACGTGCCAGCAGCCGCGGTAATACGTAGGTCCCAAGCGTTGTCCGGATTTATTGGGCGTAAAGCGAGC
+
GGGGGGGGGGGFGGGGGGGGGGGGGGGGGGGGGGGEGGGGGGGGGGGGGGGGGGGGGGGGGGGGGGGFDGGGGGGGCFGGGGGGGGCFG7FGGGGGGFGGGGGFGGGGGGGGGGGFGGGGDEEFGCFFFGGGGGGEFGGGGAFFGGGGEGGFGGGFGFAFDEFGFGGGEGGGGGGCGF@FGFDFGGGGGGGGGGGGGGGGGGGFGGGGGGFFGGEGGGGFGGE:C++<7EE5DGCC53CDGGG/
@M03364:276:000000000-BLYN8:1:1101:18082:4023 1:N:0:1
ACTCCTACGGGAGGCAGCAGTAGGGAATCTTCGGCAATGGGGGCAACCCTGACCGAGCAACGCCGCGTGAGTGAAGAAGGTTTTCGGATCGTAAAACTCTGTTGTTAGAGAAGAACGACGAGGAGAGTGGAAAGCTCCTCGTGTGACGGTATCTAACCAGCAAGGGACGGCTAACTACGTGCCAGCAGCCGCGGTAATACAGAGGGTGCAAGCGTTAATCGGAATTACTGGGCGTAAAGCGCGC
+
FFGGGGCEGGGGGGGCFEFGGGGFGGFGGGGFGEEGGGGGGGGGGGGGGGGGGFGGGGGGGGGGGGGGGGGGGGGGFEEGFGFCGEDGGGGGGFGGFGFGGGFGBFFFFDG<FGGGG+FFCGGCC>FFGGGGGGCFFGGGGFFGGGGGGGGGFGGFFGGG,DCGG7,54*4<FCFCFGEC@*CFFFGGGC8CCC8:EFFCFGGGFGE**8CF8EGDGGFFFCECFFCGGCE5C3:5*CCFDDD5
@M03364:276:000000000-BLYN8:1:1101:22309:4041 1:N:0:1
ACTCCTACGGGAGGCAGCAGTAGGGAATCTTCGGCAATGGGGGCAACCCTGACCGAGCAACGCCGCGTGAGTGAAGAAGGTTTTCGGATCGTAAAACTCTGTTGTTAGAGAAGAACGTTAAGTAGAGTGGAAAGTTACTTAAGTGACGGTATCTAACCAGAAAGGGACGGCTAACTACGTGCCAGCAGCCGTGGAAATACGTAGGTCCCAAGCGTTGTCCGGATTTATTGGGCGTAAAGCGAGC
+
GFGGGGGGGGGGDGDFGCGGGGGGGGGG?FGFD@FGGGGGGE@GGGFFGFFGF8FD+@+EFGEEFCFEECCEEGEAFGGFFGGFGGGDG+FGFFBFCFGGFGFFFGGFFFGGDFGGGDFD<FFD<,,CDFAEG8=FGCF,E==F,@CECFFG9FCCCFFCA7:<3CF:777FFFFCFGGFGGGGE7,B7:E*=**?<9CFG9:C7<+:EC68FEEEE77CEE5CC67<<FF:*)**9*;>5CC1
@M03364:276:000000000-BLYN8:1:1101:23870:4055 1:N:0:1
ACTCCTACGGGAGGCAGCAGTGGGGAATATTGCACAATGGGCGCAAGCCTGATGCAGCCATGCCGCGTGTATGAAGAAGGCCTTCGGGTTGTAAAGTACTTTCAGCGAGGAGGAAGGCGTTGTGGTTAATAACCGCAGCGATTGACGTTAATCGCAGAAGAAGCACCTGCTAACTCCGTGCCAGCAGCCGCGGTAATACGGAGGGTGCAAGCGTTAATCGGAATTACTGGGCGTAAAGCGCACG
+
A-CCFD<FCC7@F:C@,CFF@6ECE@FDDEACFEGEEFDFEGGGGGGGFCFGGG9DE,,ECAD<FGGC:FF9FF?EFAC<A@<FFFGGGEEGGGGGGC<59@F<FGDEEGGGEEFCFGG+>:?F7BBFC?FEGCC@FGEGGGGGGGFFDG+,8DECE*@CGGGGGG@FG<DCGFG9FEFGDG@8ECFF@8EGGGGCCCC>88C:*;;BC77CGG=EF?7C=CCFGCGD7<*:<95C7CFGGGGG
@M03364:276:000000000-BLYN8:1:1101:13003:4064 1:N:0:1
ACTCCTACGGGAGGCAGCAGTGGGGAATATTGCACAATGGGCGCAAGCCTGATGCAGCCATGCCGCGTGTATGAAGAAGGCCTTCGGGTTGTAAAGTACTTTCAGCGAGGAGGAAGGTGTTGTGGTTAATAACCACAGCAATTGACGTTACTCGCAGAAGAAGCACCGGCTAACTCCGTGCCAGCAGCCGCGGTAATACGGAGGGTGCAAGCGTTAATCGGAATTACTGGGCGTAAAGCGCACG
+
GFGGGGGGGGGGGGGGGGGGGGGGGGGGGGGGGGGGGGFFGGGGGGGGGGGGGGGGGGGGGGGGGGGGGFGGGGGGGGGGGGGGGGGGGGGGGAFGGGGGFGGGCCFDFGGEGGGFGGFGGGGGGGGC9DDFGFFEFGFFFFGGGGGCGGGGFE>FC@GGFGGGGGFGGGGGCFGGGGGG>FEGF,8CFGGGGG5BC?ECEEEEEGGGC?CACEG*:EFGDDC=+03<7EF5><:C37>DGGG)
@M03364:276:000000000-BLYN8:1:1101:11227:4069 1:N:0:1
ACTCCTACGGGAGGCAGCAGTGGGGAATATTGCACAATGGGCGCAAGCCTGATGCAGCCATGCCGCGTGTATGAAGAAGGCCTTCGGGTTGTAAAGTACTTTCAGCGAGGAGGAAGGTGTTGTGGTTAATAACCACAGCAATTGACGTTACTCGCAGAAGAAGCACCGGCTAACTCCGTGCCAGCAGCCGCGGTAATACGGAGGGTGCAAGCGTTAATCGGAATTACTGGGCGTAAAGCGCACG
+
GGGGGGGGGGGGGGGGGGGGGGGGGGGGGGGGGGGGGGGGGGGGGGGGGGGGGGGGGGGGGGGGGGGGGGGGGGGGGGGGGGGGGGGGGGGGGGDGGGGGGGGGGGGDGGGGGGGGGCFGGGGGGFGGGGGGGEFGGGGGGGGGGGGGGGGGGGG@CFGGFGGGGGGGGDGGGGGGGGGGGDFGGGGGGC>EGCEGGGGGGGGGGGGGGGGGGEGDFGGGDGGGGGGGGGGGGGC5CF=DGGD3
@M03364:276:000000000-BLYN8:1:1101:20650:4075 1:N:0:1
ACTCCTACGGGAGGCAGCAGTGGGGAATATTGCACAATGGGCGCAAGCCTGATGCAGCCATGCCGCGTGTATGAAGAAGGCCTTCGGGTTGTAAAGTACTTTCAGCGAGGAGGAAGGCATTAAGGTTAATAACCTTAGTGATTGACGTTACTCGCAGAAGAAGCACCGGCTAACTCCGTGCCAGCAGCCGCGGTAATACGGAGGGTGCAAGCGTTAATCGGAATTACTGGGCGTAAAGCGCACG
+
GGGGGGGGGGGGGGGDGGGGGGGGGGGGGGGGGGGGGGGGGGGFGGGDGGGGGGFGGGGGGGGGGGDCEGGGGFFGGGGGGGGGGGGGEGGGFGGGGGGGGGGGGGGGGGGGGGGGGGGGGFGGGGGGGGGGGGGGFFGGGGFFGGGGGGEGGGGGGGGGGGGGGGGGGGGGGGGGGGGGGGGGGGGGGGGGGGGGGGGGGDGGGGGGGGGGGGCCFGGGGGGGGGGGGGGGGGGGGGGGGGG:
@M03364:276:000000000-BLYN8:1:1101:19615:4129 1:N:0:1
ACTCCTACGGGAGGCAGCAGTAGGGAATCTTCGGCAATGGGGGCAACCCTGACCGAGCAACGCCGCGTGAGTGAAGAAGGTTTTCGGATCGTAAAACTCTGTTGTTAGAGAAGAACGTTAAGTAGAGTGGAAAGTTACTTAAGTGACGGTATCTGACCAGAAAGCCACGGCTAACTACGTGCCAGCAGCCGCGGTAATACGTAGGTGGCAAGCGTTGTCCGGATTTATTGGGCGTAAAGCGAGC
+
GGGGGGGGGGGGGGGEGGCGGGGGGGGGGGGGGGGGEGGGGGGGGGFGGGGGGGD>FEGGGGGGGGGDCFFGGGGFF,FGGGGGGGGGDGGGGFCGGGGFGGGGGGFGGGGGGGEFFGGECCFFGFFCGGGGGGGGGGFGGGGGGGGGGGGFGFGGGGFGGGGGG@FFCGGGGFGG@CEGGGGGGFGGGGGGD5:CGGGGGGGGGGGGGGFGGGGGDGGGGDCEG6FGGGGCGGGGG*CC3DG5
@M03364:276:000000000-BLYN8:1:1101:6399:4193 1:N:0:1
ACTCCTACGGGAGGCAGCAGTAGGGAATCTTCGGCAATGGGGGCAACCCTGACCGAGCAACGCCGCGTGAGTGAAGAAGGTTTTCGGATCGTAAAACTCTGTTGTTAGAGAAGAACGTTAAGTAGAGTGGAAAGTTACTTAAGTGACGGTATCTAACCAGAAAGGGACGGCTAACTACGTGCCAGCAGCCGCGGTAATACGTAGGTCCCAAGCGTTGTCCGGATTTATTGGGCGTAAAGCGAGC
+
GGGGGGGGGGGGGGGGGGGGGGGGGGGGGGGGGGGGGGGGGGGGGGGGGGGGGGGGGGGGGGGGGGGGGGGGGGGGGGGGGGEFGGGGGGGGGGGGGGGGGGGGGGGGGGGGGGGGGGGGGGGGGGGGGGGGGGGGGGGGGGGGGGGGGGGGGGGGGGGGGGGGGGGGGGGGGGGGGGGGGGGGGFGGGGGGGGGGGGGCCFFGEGGGGGFGGGGGGGGGGGDEEGFFGGGGGGGGDFGGGGD3
@M03364:276:000000000-BLYN8:1:1101:7625:4194 1:N:0:1
ACTCCTACGGGAGGCAGCAGTGGGGAATATTGCACAATGGGCGCAAGCCTGATGCAGCCATGCCGCGTGTATGAAGAAGGCCTTCGGGTTGTAAAGTACTTTCAGCGAGGAGGAAGGCATTAAGGTTAATAACCTTAGTGATTGACGTTACTCGCAGAAGAAGCACCGGCTAACTCCGTGCCAGCAGCCGCGGTAATACGGAGGGTGCAAGCGTTAATCGGAATTACTGGGCGTAAAGCGCACG
+
GGGGGGGGGGGGGGGGGGGGGFGGGGGGGGGGGGGGGGGGGGGGGGGGGGGGGGGGGDFGFGGGGEGFGGCFGGGGGGGGGGGGGGGGGGGGGGGFFGGGGGGGFGGGGG7F@CFGGGGGGGGGGGGGAFGGGGCGGFGGGGGGGGGGGGGGFGFGGGF7FEGFGGEGEGGGGGFCAECCEDFFFFGFG>EEEGGGGGGGGEEGGEEEGGGFCCCEGGGGDEGG?EF@F7CFGDGGFGGGG:))
@M03364:276:000000000-BLYN8:1:1101:20668:4208 1:N:0:1
ACTCCTACGGGAGGCAGCAGTGGGGAATATTGCACAATGGGCGCAAGCCTGATGCAGCCATGCCGCGTGTATGAAGAAGGCCTTCGGGTTGTAAAGTACTTTCAGCGAGGAGGAAGGCATTAAGGTTAATAACCTTGGTGATTGACGTTACTCGCAGAAGAAGCACCGGCTAACTCCGTGCCAGCAGCCGCGGTAATACGGAGGGTGTAAGCGTCAGTCGGAATTACTGGGCGTAAAGCGCACG
+
@<CFFGGDG7@C@FBCFGFGEFFGE7FGGDGGGCCAFF<EFFGEDC@@DCFFCFGGG8FFDGFGE:FFG:CE9F,EEFGG?<=CFDC7EFDB<5?FECF<FGA@5,C@4=++B+BF+<,B?,,?858<<EE?,,5BFG5+C<,,CDCGF>>=DFEFC:,,>@C7FC:C7FFBB,@ABCFC@>DCCGGG>EE:>GGGCCG88=8C731*+1++?;*:*3<C:EGECCGC+C*:595**:*99593
@M03364:276:000000000-BLYN8:1:1101:21204:4208 1:N:0:1
ACTCCTACGGGAGGCAGCAGTAGGGAATCTTCGGCAATGGGGGCAACCCTGACCGAGCAACGCCGCGTGAGTGCAGAAGGTTTTCGGATCGTAAAACTCTGTTGTTAGAGAAGAACGTTAAGTAGAGTGGAAAGTTACTTAAGTGACGGTATCTAACCAGAAAGGGACGGCTAACTACGTGCCAGCAGCCGCGGTAATACGTAGGTCCCAAGCGTTGTCCGGATTTATTGGGCGTAAAGCGAGC
+
FFF<FA9FGD@@CEGGGGGGGFGGGFFFGGFFGGGGEFFGCFGGEFGGGGGGFGG7CFCGG:CEGGGEFGGFB,@F?FG<FFF@FCECCFEEFFF9EAEFCBFFF<FGG<,<EFEFGGGG+EDFG?CCBCGGECFGGG9FGFFF<FGGG<3D9DEFG7>7FFCGGDCCFGGGGCGFFGEFG:7CF7CC,::EG>3=>FEFGGG8CFBFFGFGGGE8*:?+=CE7CCCF99FGGD5:D3CFCDG<
@M03364:276:000000000-BLYN8:1:1101:5708:4224 1:N:0:1
ACTCCTACGGGAGGCAGCAGTAGGGAATCTTCGGCAATGGGGGCAACCCTGACCGAGCAACGCCGCGTGAGTGAAGAAGGTTTTCGGATCGTAAAACTCTGTTGTTAGAGAAGAACGTTAAGTAGAGTGGAAAGTTACTTAAGTGACGGTATCTAACCAGAAAGGGACGGCTAACTACGTGCCAGCAGCCGCGGTAATACGTAGGTCCCAAGCGTTGTCCGGATTTATTGGGCGTAAAGCGAGC
+
GGGGGGGGGGGGGGGGGGGGGGGGGGGGGGGGGGGGGGGGGGGGGGGGGGGGGGGGGG@GGGGGGGGGGGGGGGGGGGGFFGGGGGGGGEGGGGGGGGGGGGGGGGGGGGGGGGGGGFGGFG<FGGFGFFGGGGGGGGGFDGGGFGGGGGGDGGGGGEFGGGGGGGGGGGGGGGFGFCGFFGGGGFGGGGGGGGGGGGGGFGGGGGGFGG?5@C8CE5CFEGGG5EFFFGDCGGEECD7:DGG5
@M03364:276:000000000-BLYN8:1:1101:18822:4230 1:N:0:1
ACTCCTACGGGAGGCAGCAGTGGGGAATATTGCACAATGGGCGCAAGCCTGATGCAGCCATGCCGCGTGTATGAAGAAGGCCTTCGGGTTGTAAAGTACTTTCAGCGAGGAGGAAGGCGTTGTGGTTAATAACCGCAGCGATTGACGTTACTCGCAGAAGAAGCACCGGCTAACTCCGTGCCAGCAGCCGCGGTAATACGGAGGGTGCAAGCGTTAATCGGAATTACTGGGCGTAAAGCGCACG
+
GGGGGGGGGGGGGGGGGGGGGGGGGGGGGGGGGGGGGGGGGGGGGGGGGGGGGGGGGGGFFGGGGGGGGGGGGCFGGGGGGGGGGGGGGGGGGGGGGGGGGGGGGGGGGGGGGG8FGGGGGGGDDGGGFGGGGFGGGGGG7DDF<CGGGGGGGGGDGCFGGGGGGGGGDGGGGGGGGGGGGFCFGGGGGGGGGGGG9FGGGGGDGEGGGGGGGGGGGFGGGGGGGGGGGGGGGGDEGGGGGGD/
@M03364:276:000000000-BLYN8:1:1101:14725:4254 1:N:0:1
ACTCCTACGGGAGGCAGCAGTAGGGAATCTTCGGCAATGGGGGCAACCCTGACCGAGCAACGCCGCGTGAGTGAAGAAGGTTTTCGGATCGTAAAACTCTGTTGTTAGAGAAGAACGTTAAGTAGAGTGGAAAGTTACTTAAGTGACGGTATCTAACCAGAAAGGGACGGCTAACTACGTGCCAGCAGCCGCGGTAATACGTAGGTCCCAAGCGTTGTCCGGATTTATTGGGCGTAAAGCGAGC
+
GGGGGGGGGGGGGGGGGGGGGGGGGGGGGGGGGGGGGGGGGGGGGGGGGGGGGGGGGGGGGGGGGGGGGGGGGGGGGGGGGGGGGGGGGGGGGGGGGGGGGGGGGGGGGGGGGGGGGGGGGGGGGGGGGGGGGGGGGGGGGGGGGGGGGGGGGGGGGGGGGGFGGGGGGGGGGGGGGGGGGGGGGGGGGGGGGGEECGGGGGGGGGGGGGGGFGGGGGGGGGGGG9?FGFFGGGGGGGGGGGG5
@M03364:276:000000000-BLYN8:1:1101:25790:4279 1:N:0:1
ACTCCTACGGGAGGCAGCAGTAGGGAATCTTCCACAATGGACGCAAGTCTGATGGAGCAACGCCGCGTGTATGAAGAAGGCCTTCGGGTTGTAAAGTACTTTCAGCGAGGAGGAAGGTGTTGTGGTTAATAACCGCAGCAATGGACGTTACTCGCAGAAGAAGCACCGGCTAACTCCGTGCCAGCAGCCGCGGTAATACGGAGGGTGCAAGCGTTAATCGGAATTACTGGGCGTAAAGCGCACG
+
FGGGGGGGGGEGGGGGGGGGGCEFGGFGGGGGFFFGFGFGGGGDGECCCFGGFFDG?FDFGGGGGGGG@BCFFGFFFGDGGGGGGGDCG,CFGGEAFEGFFF<<EF++4=CFCC,,CBEFE=F7:,B8CFADG,=C::@>F<,<,@BF7,5333>>FE,,@F>FDGC>FE**?CC6,8D<:F;7:CFCCCEEC*=CC92:C*C88*;C??C@5;;?EGGFGGC5EGGF77ACD5>5DC*))/9)
@M03364:276:000000000-BLYN8:1:1101:18634:4281 1:N:0:1
ACTCCTACGGGAGGCAGCAGTGGGGAATATTGCACAATGGGCGCAAGCCTGATGCAGCCATGCCGCGTGTATGAAGAAGGCCTTCGGGTTGTAAAGTACTTTCAGCGAGGAGGAAGGTGTTGTGGTTAATAACCACAGCAATTGACGTTACTCGCAGAAGAAGCACCGGCTAACTCCGTGCCAGCAGCCGCGGTAATACGGAGGGTGCAAGCGTTAATCGGAATTACTGGGCGTAAAGCGCACG
+
GGGGGGGGGGGGGGGGGGGGGGGGGGGGGGGGAFGGGGGGGGGGGGGGGGGGGGGGGGGGGFGGGGGGGEFFEFFGGGGGGGGGGGGEGGDGGFFGGGGGGGGGGGGEGGDFECEGGGGGGGGDGFGGFDDGGGGGGGGGFFGGGGGFFGGGGGEDEGGDGGGGGGGGGGGGGGGFGEGGGFFGGFDGGGGEGGGGGFGGGGDGGEECCFF5CGGGGCDECEC5CF7<C?CF<DGEFGGGGGD3
@M03364:276:000000000-BLYN8:1:1101:18329:4292 1:N:0:1
ACTCCTACGGGAGGCAGCAGTAGGGAATCTTCCACAATGGACGAAAGTCTGATGGAGCAACGCCGCGTGAGTGAAGAAGGGTTTCGGCTCGTAAAGCTCTGTTGTTAAAGAAGAACGTGGGTGAGAGTAACTGTTCACCCAGTGACGGTATTTACCCAGAAAGCAACGGCTAACTATGTGCCAGCAGCCGCGGTAATACGTAGGTGGCAAGCGTTATCCGGATTTATTGGGCGTAAAGCGTGCG
+
GGGCAFFGFCEECECCEDFCF@FGG8FFFGG<,C<CCEF@,;FGGEDGGGGDFAEEFG@EEEFFD@BCE7CFGGGFGCFCFCEFFGG77=FGGEDFGGGGDD<?<BFA9FE<FEF<FFF=C>F7BFDFFFGGGGFF95<=DBDFFGGGGGCE<@,3,8>B>CCF,<FGDGFF:<E9,@=FCDFFGGGG@EGCGECC;BBCGBF7?+:8:FGG*B?CF7<:CCEGGD0++0/:5DG5C7>D**95
@M03364:276:000000000-BLYN8:1:1101:15422:4313 1:N:0:1
ACTCCTACGGGAGGCAGCAGTGGGGAATATTGCACAATGGGCGCAAGCCTGATGCAGCCATGCCGCGTGTATGAAGAAGGCCTTCGGGTTGTAAAGTACTTTCAGCGAGGAGGAAGGTGTTGTGGTTAATAACCGCAGCAATTGACGTTACTCGCAGAAGAAGCACCGGCTAACTCCGTGCCAGCAGCCGCGGTAATACGGAGGGTGCAAGCGTTAATCGGAATTACTGGGCGTAAAGCGCACG
+
GGGGGGGGGGGGGGGGGGGGGGGGGGGGGGGGGGGGGGGGGEGEGGCGGGGGGGGGGGFGGGGGGGGGGGGGGGGGGGGGFGGGGGGGGGGGGGGFFFGGGGGGGGGEGGGEGG,FFFGGD@EFEFGGGGCFG<FFGGGGCF<EEGGGG8@DFGE+@FFCFGGGGGGGGGEGGGGFF@CGGE,?7EFGCGGGGGGDFEGFD>EDGGGGFFE*/ACAFFGGGGCFGFFGGFF=D)::*::7>DCC
@M03364:276:000000000-BLYN8:1:1101:10221:4340 1:N:0:1
ACTCCTACGGGAGGCAGCAGTGGGGAATATTGCACAATGGGCGCAAGCCTGATGCAGCCATGCCGCGTGTATGAAGAAGGCCTTCGGGTTGTAAAGTACTTTCAGCGAGGAGGAAGGTGTTGTGGTTAATAACCACAGCAATTGACGTTACTCGCAGAAGAAGCACCGGCTAACTCCGTGCCAGCAGCCGCGGTAATACGGAGGGTGCAAGCGTTAATCGGAATTACTGGGCGTAAAGCGCACG
+
GGGGGGGGGGGGGGGGGGGGGGGGGGGGGGGGGGGGGGGGGGGGGGGGGGGGGGGGGGGGGGGGGGGGGGGGGGGGGGGGGGGGGGGGGGGGGGGGGGGGGGGGGGGGGGDGGGGGGGGGGGGGGGGGGGGGGGGGGGGGGGGGGGGGGGDGGGGGGGGGGGGGGGGGGGGGGGGGGGGGGGGGGGGGGGGGGGGGGGFGGGGGGEGGGGGGGGGD5EGGGGGGFGGGDDGCDGGGGGGGGGG<
@M03364:276:000000000-BLYN8:1:1101:16680:4346 1:N:0:1
ACTCCTACGGGAGGCAGCAGTAGGGAATCTTCGGCAATGGGGGCAACCCTGACCGAGCAACGCCGCGTGAGTGAAGAAGGTTTTCGGATCGTAAAACTCTGTTGTTAGAGAAGAACGTTAAGTAGAGTGGAAAGTTACTTAAGTGACGGTATCTAACCAGAAAGGGACGGCTAACTACGTGCCAGCAGCCGCGGTAATACGTAGGTCCCAAGCGTTGTCCGGATTTATTGGGCGTAAAGCGAGC
+
GGGGGGGGGGGGGGGGGGGGGGGGGGGGGGGGGGGGGGGGGGGGGGGGGGGGGGGGGGGGGGGGGGGGGGGFGGGGGGGGGGGGGGGCGGGGGGGFGGGGGGGGGGGGGGGDFGGGGGGC=FGGGGGGAFFGGEGGGGGGGGGGGGCGGGGGGGGGGGGGGGGGGGGGGDBFGGGGGGGFGGGGGGGGGGGDDEGG>CFGGGGGDGFFGFGGF8A=EGG:CCECCF+9<?FGGGGGGGG7CDG5
@M03364:276:000000000-BLYN8:1:1101:24001:4357 1:N:0:1
ACTCCTACGGGAGGCAGCAGTGGGGAATATTGCACAATGGGCGCAAGCCTGATGCAGCCATGCCGCGTGTATGAAGAAGGCCTTCGGGTTGTAAAGTACTTTCAGCGAGGAGGAAGGCATTAAGGTTAATAACCTTAGTGATTGACGTTACTCGCAGAAGAAGCACCGGCTAACTCCGTGCCAGCAGCCGCGGTAATACGGAGGGTGCAAGCGTTAATCGGAATTACTGGGCGTAAAGCGCACG
+
GGGGGGGGGGGGGGGGGGGGGGGGGGGGGGGGGGGGGGGGGGGGGGDGGGGGGGGGGGGGGGGGGGGGGGGGGGGGGGGGGGFGGGGGGGGGGGGGGGGGGGGGGGGDGGFGGGGGGGGGGGGGGGGFGGDFGGGGGGGGGGGGGGGDGGGGGGGCEDGGGGGGGGGGGGGGGGGGGEGGGGFGGGGGGGGGG:CEGGGGG>EEGGGGGGGCEEGGGGGGGGGGGGGGGGGGDDGGGGC7DGC3
@M03364:276:000000000-BLYN8:1:1101:22278:4359 1:N:0:1
ACTCCTACGGGAGGCAGCAGTAGGGAATCTTCGGCAATGGGGGCAACCCTGACCGAGCAACGCCGCGTGAGTGAAGAAGGTTTTCGGATCGTAAAACTCTGTTGTTAGAGAAGAACGTTACGTAGAGTGGAAAGTTACTTAAGTGACGGTATCTAACCAGAAAGGGACGGCTAACTACGTGCCAGCAGCCGCGGTAATACGTAGGTCCCAAGCGTTGTCCGGTTTTACTGGGCGTAAAGCGAGC
+
FFEGF9E@@@@FE:C@FF<8F<-,CC6;CFADDE:FCFGGGGGGGFGGDFGGAEC@FGFADC>FGGFGGGDG,AFGA8FEECGFA>FGGCEE@CFFFG,?EF<F?=BEA?AA8DDD@:>F::B<F+BFFGEDCF<F9=F<C9>FGDGGDEGGFDFC<CF,3D:@@F,>CGCE7F,,>BFCGFFFCCF8E5>8C>EG5BFCFGGC7C<BC@9;*::***<9=C*2*;<+2<8>D)::*9C>37))
@M03364:276:000000000-BLYN8:1:1101:7859:4392 1:N:0:1
ACTCCTACGGGAGGCAGCAGTAGGGAATCTTCCACAATGGACGAAAGTCTGATGGAGCAACGCCGCGTGAGTGAAGAAGGTTTTCGGATCGTAAAACTCTGTTGTTGGAGAAGAACGTATTTGATAGTAACTGATCAGGTAGTGACGGTATCCAACCAGAAAGGGACGGCTAACTACGTGCCAGCAGCCGCGGTAATACGTAGGTCCCAAGCGTTGTCCGGATTTATTGGGCGTAAAGCGAGCG
+
GGGGGGGGGGGGGGGGGGGGGGGGGGGGGGGGGGGGGGGGGGGGGGGGGGGGGGGGGGGGGGGGGGGGGGGGGGGGGGGGGGGGGGGGGGGGGGGGGGGGGGGGGGGGFGGGGGGGGGGGGGGGGGGGGGGGGFGGGGGGGGGGGGGGGGGGGGGGGGGGGGGGGGGGGGGGGGGGGGGGGGGGGGGGGGGGGGGGGCFGGGGGGGGGGFFCGGGGGGGGGEEGGGGGGGGGGGGGGGGGGGGD
@M03364:276:000000000-BLYN8:1:1101:6947:4453 1:N:0:1
ACTCCTACGGGAGGCAGCAGTGGGGAATATTGCACAATGGGCGCAAGCCTGATGCAGCCATGCCGCGTGTATGAAGAAGGCCTTCGGGTTGTAAAGTACTTTCAGCGAGGAGGAAGGCATTAAGGTTAATAACCTTAGTGATTGACGTTACTCGCAGAAGAAGCACCGGCTAACTCCGTGCCAGCAGCCGCGGTAATACGGAGGGTGCAAGCGTTAATCGGAATTACTGGGCGTAAAGCGCACG
+
GGGGGGGGGGGGGGGGGGGGGGGGGGGGGGGGGGGGGGGGGGGGGGGGGGGGGGGGGGGGGGGGGGGGGGGGGGGGGGGGGGGGGGGGGGGGGGGGGGGGGGGGGGGGGGFGGGGGGGGGGGGGGGGGGGGGGGGGGGFGGGGGGGGGFGGGGGGGGGFGGGGGGGGGGGGGGGGGGGGGGGGGGGGGDGEGGEGGGGGGGGGGGGGGGGGGGGGGEGFFGGGGGGGGGGGGGGDGGGGGGGG<
@M03364:276:000000000-BLYN8:1:1101:8298:4481 1:N:0:1
ACTCCTACGGGAGGCAGCAGTGGGGAATATTGCACAATGGGCGCAAGCCTGATGCAGCCATGCCGCGTGTATGAAGAAGGCCTTCGGGTTGTAAAGTACTTTCAGCGAGGAGGAAGGGGATGTGGTTAATAACCGAATTCATTGACGTTACTCGCAGAAGAAGCACCGGCTAACTCCGTGCCAGCAGCCGCGGTAATACGGTGGGTGCAAGCGTGAATCGGAATTACTGGGCGTAAAGCGCACG
+
EGGGGGEGGEDFGGC7FEEGCEGGEFGFFEGDG<FAEF<@FCGGGEGGG@CEE@FCFGGGEEG8@F:FFC<E,CEEF<FCEFEEEGG+98=BEGEDE,CFB<FDE9F=@F:=B?48FG74FFEE?DFFGDF<FB>+=:FF<<@F<FFG?8C<FCC+FCC:<>:><B,@CF7CFG;971>:F:>F7:,BFGGCDCE8BC2;**=C7B8C8C>5C;*:CG9=E8E5<<CF+?==51:*9*:)/5C)
@M03364:276:000000000-BLYN8:1:1101:20772:4488 1:N:0:1
ACTCCTACGGGAGGCAGCAGTAGGGAATCTTCGGCAATGGGGGCGACCCTGACCGAGCAACGCCGCGTGAGTGAAGAAGGTTTTCGGATCGTAAAACTCTGTTGTTAGAGAAGAACGTTAAGTAGAGTGGAAAGTTACTTAAGTGACGGTATCTAACCAGAAAGGGACGGCTAACTACGTGCCAGCAGCCGCGGTAATACGTAGGTCCCAAGCGTTGTCCGGATTTATTGGGCGTAAAGCGAGC
+
GGGGGGGGGGGGGGGGGGGGGGGGGGGGFGGGGGGEGGGGGGGG+FEEGGGGGGGGGGGGGGGGGGGGGGGGGGGGGGGGGGGGGGGDGGGGGGGGGGGGGGGGGGGGGGGGGGGGGGGFGGGFGDFGGGGGGGGGGGACGFGGGFFGGGGGGGGGGFGGGGGGGGGGGGGGGGGGGGGGGGGGGGGGGGGGGGEEGGGGGGGGGGGGCFGFGGGGGGFGGDCE8CFGFGGGGGGGDFGGGG<)
@M03364:276:000000000-BLYN8:1:1101:19893:4501 1:N:0:1
ACTCCTACGGGAGGCAGCAGTAGGGAATCTTCGGCAATGGGGGCAACCCTGACCGAGCAACGCCGCGTGAGTGAAGAAGGTTTTCGGATCGTAAAACTCTGTTGTTAGAGAAGAACGTTAAGTAGAGTGGAAAGTTACTTAAGTGACGGTATCTAACCAGAAAGGGACGGCTAACTACGTGCCAGCAGCCGCGGTAATACGTAGGTCCCAAGCGTTGTCCGGATTTATTGGGCGTAAAGCGAGC
+
GGGGGGGGGGGGGGGGEGGGGGGGGGGGGGGGGGGGGGGGGGGGGGGGGGGGGGGFGGGGGGGGGGGGGDGFEFGGGGGGGFGGGGGCFGGGGFGGGGGGGGGGGGGGGGGGGGGGGFFFFGGGGFDFGGGFGGGGGGGGGGFFGGGGGGFGGGGGGG?FGGGGGGFGGGEEGGGGGGGGGGGGEFGFGGG>EGGGGGGGGCFEGGGFFGFGGGGGGCGGEGGCEGGGGFGGGGGGGFGGGC3)
@M03364:276:000000000-BLYN8:1:1101:22260:4512 1:N:0:1
ACTCCTACGGGAGGCAGCAGTGGGGAATATTGCACAATGGGCGCAAGCCTGATGCAGCCATGCCGCGTGTATGAAGAAGGCCTTCGGGTTGTAAAGTACTTTCAGCGAGGAGGAAGGCATTAAGGTTAATAACCTTAGTGATTGACGTTACTCGCAGAAGAAGCACCGGCTAACTCCGTGCCAGCAGCCGCGGTAATACGGAGGGTGCAAGCGTTGTCCGGATTTATTGGGCGTAAAGCGAGCG
+
GGGGGGGGGGGGGGGGGGGGGGGGGGGGGGGGGGGGGGGGGGGGGGGGGFGGGGGGGGGGGGGGGGGGGGGGGGGGGGGGGGGGGGGGGGGGGGDFGGGGGGGGGGGGEGF>FGGGG8FGGGGGGGGGGGGGGGGGGGFGGGEGGGGGGGGGGGGGGGGGGGGGFGGGGGGGGGGGGGGGGGGGGGGFFGGGGGGGGGGGGGGGGGGGGGGGGGGGGGGEGDGG6CGGGGDGGGGGGGGGGGG9
@M03364:276:000000000-BLYN8:1:1101:19532:4570 1:N:0:1
ACTCCTACGGGAGGCAGCAGTAGGGAATCTTCGGCAATGGGGGCAACCCTGACCGAGCAACGCCGCGTGAGTGAAGAAGGTTTTCGGATCGTAAAACTCTGTTGTTAGAGAAGAACAAGGATGAGAGTAACTGTTCATCCCTTGACGGTATCTAACCAGAAAGCCACGGCTAACTACGTGCCAGCAGCCGCGGTAATACGTAGGTGGCAAGCGTTGTCCGGATTTATTGGGCGTAAAGCGAGCG
+
GGGGGGGGGGGGGGGGGGGGGGGGGGGGGGGGGGGGGGGGGGGGGGGGGGGGGGGGGGGGGGGGGGGGGGGGGGGGGGGGGGGGGGGDFGGGGDGGGGGGGGGGGGGGGGGGGFGGGGGGGGG8FGGGGGGGGGGFGGGGGGGGGGGGGGGGGGGGGGGGGGGGGGGGGGGGGGGFGGGGGGGGFGGGFGGGGGGGGGGGGGGGGGGGGGGGGGGGGGFEGGGGGGGGGGGGGGGGGGGGGGGD
@M03364:276:000000000-BLYN8:1:1101:9278:4576 1:N:0:1
ACTCCTACGGGAGGCAGCAGTAGGGAATCTTCGGCAATGGGGGCAACCCTGACCGAGCAACGCCGCGTGAGTGAAGAAGGTTTTCGGATCGTAAAACTCTGTTGTTAGAGAAGAACGTTAAGTAGAGTGGAAAGTTACTTAAGTGACGGTATCTAACCAGAAAGGGACGGCTAACTACGTGCCAGCAGCCGCGGTAATACGTAGGTCCCAAGCGTTGTCCGGATTTATTGGGCGTAAAGCGAGC
+
GGGGGGGGGGGGGGGGGGGGGGGGGGGGGGGGGGGGGGGGGGGGGGGGGGGGGGGGGGGGGGGGGGGGGDGGGGGGGGGGGGGGGGGGGGGGGGGGGGGGGGGGGGGGGGGGGGGFEGGGDEFFEFGGGGGGGGGGGGGGGGGGGGGGGGGGGGGGGGGGGGGGGGGGGGFGGGGGGGGGFGGGGGFGGGGGGGEEGC?FGGGGEEFGGF6CGEGGGGD?EECCEFGGGGFGGDEGGGGGGDD/
@M03364:276:000000000-BLYN8:1:1101:23225:4594 1:N:0:1
ACTCCTACGGGAGGCAGCAGTAGGGAATCTTCGGCAATGGGGGCAACCCTGACCGAGCAACGCCGCGTGAGTGAAGAAGGTTTTCGGATCGTAAAACTCTGTTGTTAGAGAAGAACGTTAAGTAGAGTGGAAAATTACTTAAGTGACGGTATCTAACCAGAAAGGGACGGCTAACTACGTGCCAGCAGCCGCGGTAATACGTAGGTCCCAAGCGTTGTCCGGATTTATTGGGCGTAAAGCGAGC
+
GGGGDFGGGGGGGCFDGGFGGGGGGGGGGGGGGGEGGGGGGGGGGGGGGGGGGGGGGG>EGGGGGGGGGGGDCB<FFGGGF?FFGEGGGGGGGG7EFGGGGGGFBE9FBAF<EFC8F7FF7FDDGBBGGGGCFGFFFGGGGGGGGCGGGGGFGGGGDF<@G7BF7@EGGGGGDFFGFFGGGFGG,BFGFGGGGGGDC9BE5FFG>?C<CGGG5CEGG5C7:E=EG+0+<++:DGGGC***957)
@M03364:276:000000000-BLYN8:1:1101:22368:4623 1:N:0:1
ACTCCTACGGGAGGCAGCAGTGGGGAATATTGCACAATGGGCGCAAGCCTGATGCAGCCATGCCGCGTGTATGAAGAAGGCCTTCGGGTTGTAAAGTACTTTCAGCGAGGAGGAAGGCATTAAGGTTAATAACCTTGGTGATTGACGTTACTCGCAGAAGAAGCACCGGCTAACTCCGTGCCAGCAGCCGCGGTAATACGGAGGGTGCAAGCGTTAATCGGAATTACTGGGCGTAAAGCGCACG
+
GGGGGGGGGGGGGGGGGGGGGGGGGGGGGGGFGGGGGGGGGGGGGGG7EGGGGGGGGGGGGGGFGGGGGGGGGGGGGDGGGCFGGGGGGGGGGGGGGFFGGGFFGGGFFGGEG:DGEFEFFGGGCFGADCDFGEAFGGFGAFFGCA:FGGCFGGCFGFGGFFGFFFFGGGGGGGG9<BF>FGCCECCFG8CEGGGG?FFGEGGGGEEG8@GFGEEEC?CGGGGGGGGFGGFGGGGEGGGDDGGD
@M03364:276:000000000-BLYN8:1:1101:25510:4629 1:N:0:1
ACTCCTACGGGAGGCAGCAGTAGGGAATCTTCGGCAATGGGGGCAACCCTGACCGAGCAACGCCGCGTGAGTGAAGAAGGTTTTCGGATCGTAAAACTCTGTTGTTAGAGAAGAACGTTAAGTAGAGTGGAAAGTTACTTAAGTGACGGTATCTAACCAGAAAGGGACGGCTAACTACGTGCCAGCAGCCGCGGTAATACGTAGGTCCCAAGCGTTGTCCGGATTTATTGGGCGTAAAGCGAGC
+
GGGGGGGGGGGGGGGGGGGGGGGGGGGGFGGGGGGGGGGGGGGGGGGGGGFGGGGGGDEGGGGGGGGGGGGGGGGGGGGGFGGGGGGGGGGGGG?FGGGGGGGGGGGGGGGGGGGGGGGGGGGGGGGGGGGGGGGGFGDGGGGGGGGEGGGGGGGGGGGGGGGCFEGGGDGGGGGGGGGGFGGGGGGGGFGGGGGGGGGGGGGGEGGGGGGGGGGEGEGFEGGGGGFGGGGFGGGGGGGCGDD7
@M03364:276:000000000-BLYN8:1:1101:14148:4633 1:N:0:1
ACTCCTACGGGAGGCAGCAGTGGGGAATATTGGACAATGGGCGAAAGCCTGATCCAGCCATGCCGCGTGTGTGAAGAAGGTCTTCGGATTGTAAAGCACTTTAAGTTGGGAGGAAGGGCATTAACCTAATACGTTAGTGTTTTGACGTTACCGACAGAATAAGCACCGGCTAACTCTGTGCCAGCAGCCGCGGTAATACAGAGGGTGCAAGCGTTAATCGGAATTACTGGGCGTAAAGCGCGCG
+
GGGGGGGGGGGGGGGGGGGGGGGGGGGGGGGGFGGGGGGGGGGGGGGGGGGGGGGGGGGGGGGGGGGFGGGGGFGGGGGGGGGGGGGGGGGGGGGFFGGGGGGGGGGGGGGGGGFGGGGGGGGGGGGGGGGGEBFFGGGGGGGGGGGGGGGGGGGGGFGGGGGGGGGEGGGGGGGGGGGGGGGGGFGGGGGEGGCCGFF?C?CFGGGGGGGGGGDGCFGGG=CFGGGGGGGFCGGGGGGGGGGD
@M03364:276:000000000-BLYN8:1:1101:12782:4659 1:N:0:1
ACTCCTACGGGAGGCAGCAGTGGGGAATATTGCACAATGGGCGCAAGCCTGATGCAGCCATGCCGCGTGTATGAAGAAGGCCTTCGGGTTGTAAAGTACTTTCAGCGAGGAGGAAGGCATTAAGGTTAATAACCTTAGTGATTGACGTTACTCGCAGAAGAAGCACCGGCTAACTCCGTGCCAGCAGCCGCGGTAATACGGAGGGTGCAAGCGTTAATCGGAATTACTGGGCGTAAAGCGCACG
+
GGGGGGGGGGGGGGGGGGGGGGGGGGGGGGGGGGGGGGGGGGGGGGGGGGGGGGGGGGGGGGGGGGGGGGGGGGGGGGGGGGGGGGGGGGGGGGGGGGGGGGGGGGGCEGGGGGGGGGGGGGGGGGGFGGGGGGGGGGGGGGGGGGGGGGGGGGGGGGGGGGGGGGGGGGGEGGGGGGGGGGGFGGGGGGGGGGGGGGGGGDGGGGGGGGGGGGGGGGGGGGGGGGGG9CECCDG5DCFDGGG/
@M03364:276:000000000-BLYN8:1:1101:15095:4681 1:N:0:1
ACTCCTACGGGAGGCAGCAGTGGGGAATATTGCACAATGGGCGCAAGCCTGATGCAGCCATGCCGCGTGTATGAAGAAGGCCTTCGGGTTGTAAAGTACTTTCAGCGAGGAGGAAGGCGTTGTGGTTAATAACCGCAGCGATTGACGTTACTCGCAGAAGAAGCACCGGCTAACTCCGTGCCAGCAGCCGCGGTAATACGGAGGGTGCAAGCGTTAATCGGAATTACTGGGCGTAAAGCGCACG
+
GGGGGGGGGGGGGGGGGGGGGGGGGGGGGGGGGGGGGGGGGGGGGGGGGGGGGGGGGGGGGGGGGGGGGGGGGFGGGGGGGGGGGGGGGGGGGGGGGGGGGGGGGGGGGGDGGGGGGGGGGGGGDGGGGGGGGGGGGGGGGGGGGGGGGGGGGGGGGGGGGGGGGGGGGGGGGGGGGGGGGGGGGGGGGGGGGGGGGGGGGEEGGGGGGGGGGGGGGGFGGGGGGGGGFGFGGGGGGGGGGCG<
@M03364:276:000000000-BLYN8:1:1101:24023:4691 1:N:0:1
ACTCCTACGGGAGGCAGCAGTGGGGAATATTGCACAATGGGCGCAAGCCTGATGCAGCCATGCCGCGTGTATGAAGAAGGCCTTCGGGTTGTAAAGTACTTTCAGCGAGGAGGAAGGGGATGTGGTTAATAACCGCATTCATTGACGTTACTCGCAGAAGAAGCACCGGCTAACTCCGTGCCAGCAGCCGCGGTAATACGGAGGGTGCAAGCGTTAATCGGAATTACTGGGCGTAAAGCGCACG
+
FGGFGGGGGGGGG7FGGGGGGGGGGGGGDFGGGFCCFGGFGGGGGGGGGGGGGFACFEGGGACGGFGGGGGGGGG<EFFDFFFD9FFFGFGGFGFCCACFGA<EGGGFEFEEGD,BC=C+?FGFGGGGGGGGGDG7BFE<FGGFGFE3@FECC7:CEEGGGGCGGGGGGGCGCFGGGGCFGGGG>CBFF1BCEGGGGFF5EGGGGGGGFE+;8A8C*AC5C55CF++<EFC=7DG577CDD5C5
@M03364:276:000000000-BLYN8:1:1101:16283:4713 1:N:0:1
ACTCCTACGGGAGGCAGCAGTAGGGAATCTTCGGCAATGGGGGCAACCCTGACCGAGCAACGCCGCGTGAGTGAAGAAGGTTTTCGGATCGTAAAACTCTGTTGTTAGAGAAGAACGTTAAGTAGAGTGTAAAGTTACTTAAGTGACGGTATCTAACCAGAAAGGGACGGCTAACTACGTGCCAGCAGCCGCGGTAATACGTAGGTCCCAAGCGTTGTCCGGATTTATTGGGCGTAAAGCGAGG
+
FGGFGGGGGGGGGGGGGGFGGCFGGEFG,FGA@CGGGGGGEGG@FGGFGGGGGDCGFE@GGGGGGGGFEGGFGGGGG<FGGAFGGGGDFEGGGDGFGGGGGGFAFGGGEFG8FGGCC=F=DD<,B,CAC,@D<FFGCD9B,:>CF=FECCFGFGGFAFGGE,FGFFDGGF>>FG7BFGDFGGC;FDGGGGG5C5*:;9C98EFG7B+?*AFCEE88EC0CC=5:8@++<CC=*9C=C<D:DGG)
@M03364:276:000000000-BLYN8:1:1101:24950:4713 1:N:0:1
ACTCCTACGGGAGGCAGCAGTAGGGAATCTTCGGCAATGGACGAAAGTCTGACCGAGCAACGCCGCGTGAGTGAAGAAGGTTTTCGGATCGTAAAACTCTGTTGTTAGAGAAGAACGACGAGGAGAGTGGAAAGCTCCTCGTGTGACGGTATCTAACCAGAAAGGGACGGCTAACTACGTGCCAGCAGCCGCGGTAATACGTAGGTCCCGAGCGTTGGCCGGATTGATTGGGCGTAAAGCGAGC
+
FGGGGGGGGGGGDGGGEFGFGFFGGGGCEGFFGGGGGGGGGGEGEFGGFFCEFFGGDGGGFFEGGBFFECFEGGGGGCGGFD5=EFDDCGGGGFGGFF<<FFGGEFAFGGGGGF<=FGCFDF@F7BCF=+=9BFGGGGGGGGCAGFAFGG*DFGGGGCGFG7FEDEFG@CGEEGEGGD7:<CBC7CGCCFE*1:8:BC9BFFCF:C:<CEGGGGEE5*AFEGE5?69+00;=FDE5CC*:<<3)
@M03364:276:000000000-BLYN8:1:1101:14045:4723 1:N:0:1
ACTCCTACGGGAGGCAGCAGTAGGGAATCTTCGGCAATGGACGAAAGTCTGACCGAGCAACGCCGCGTGAGTGAAGAAGGTTTTCGGATCGTAAAACTCTGTTGTCAGAGAAGAACAAGAGTGAGAGTGGAAAGTTCACCCCTTGACGGTATCTGACCAGAAAGCCACGGCTAACTACGTGCCAGCAGCCGCGGTAATACGTAGGTGGCAAGCGTTGTCCGGATTTATTGGGCGTAAAGCGAGC
+
GGGGGGGGGGGGGGGGGGGGGGGGGGGGGGGGGGGGGGGGGGGGGGGGGGGGGGGGGGGGGGGGGGGGGGGGGGGGGGGGGGGGGGGGGGGGGFGGGGGGGGGGGGGGGGGGGGGGGGG8FBFGGFGGGGGGGGGGGGGFGGGGGGGGGGGGGGGGGGGGGGGG@FGGGGGGGGGGGGGGGDGGGGGGGGGGGGGGCG9CFGGFGGGGGGGGGGGECGGGCC**AEFGGGG5FGGEGFGGDGGC
@M03364:276:000000000-BLYN8:1:1101:15821:4739 1:N:0:1
ACTCCTACGGGAGGCAGCAGTAGGGAATCTTCGGCAATGGGGGCAACCCTGACCGAGCAACGCCGCGTGAGTGAAGAAGGTTTTCGGATCGTAAAACTCTGTTGTTAGAGAAGAACGTTAAGTAGAGTGGAAAGTTACTTAAGTGACGGTATCTAACCAGAAAGGGACGGCTAACTACGTGCCAGCAGCCGCGGTAATACGTAGGTCCCAAGCGTTGTCCGGATTTATTGGGCGTAAAGCGAGC
+
GGGGGGGGGGGGGGGGGGGGGGGGGGGGGGGGGGGGGGGGGGGGGGGGGGGGGGGDGGGGGGGGGGEFFFGGGGGGGGGGGGGGGGGGGGGGGGGGGGGGGGGGFGGGGGGGGGGGDFFEFGGFGGGGGGGGGGGGGGGGGGGGGGGGGGGGFGGGGGGGFGGGGGGCEEGG7FGGGGGGGGGG7FGGGGGGGGGGGGGGC<EGGGGDGGFFGGGGDGCCEGEG=CCFFCF5FGGGGGGGGGG9
@M03364:276:000000000-BLYN8:1:1101:13177:4780 1:N:0:1
ACTCCTACGGGAGGCAGCAGTAGGGAATCTTCGGCAATGGGGGCAACCCTGACCGAGCAACGCCGCGTGAGTGAAGAAGGTTTTCGGATCGTAAAACTCTGTTGGTAGAGAAGAACGTTGGTGAGAGTGGAAAGCTCATCAAGTGACGGTATCTAACCAGAAAGGGACGGCTAACTACGTGCCAGCAGCCGCGGTAATACGTAGGTCCCGAGCGTTGTCCGGATTTATTGGGCGTAAAGCGAGC
+
GGGGGGGGGGGGGGGGGGGGGGGGGGGGGGGGGGGGGGGGGGGGGGGGGGGGGGGGGGGGGGGGGGGGGGGGGGGGGGGGGGGGGGGDEGGGGGGGGGFGGGGGGGFGGGGGGGGGGGGGGGGGGGGFGGGGGGGGGGGGGGGGGGGGGGGGGGGGGGGGGGGGGGGGGGGGGGGGGGGGGGGGGGGGGGGGGGGGGGGGGGGGGGGGGGGGGGGGGGGGGGGEEFGGFGG5CGCEGDCFGDG3
@M03364:276:000000000-BLYN8:1:1101:21126:4786 1:N:0:1
ACTCCTACGGGAGGCAGCAGTGGGGAATATTGGACAATGGGCGAAAGCCTGATCCAGCCATGCCGCGTGTGTGAAGAAGGTCTTCGGATTGTAAAGCACTTTAAGTTGGGAGGAAGGGCATTAACCTAATACGTTAGTGCTTTGACGTTACCGACAGAATAAGCACCGGCTAACTCTGTGCCAGCAGCCGCGGTAATACAGAGGGTGCAAGCGTTAATCGGAATTACTGGGCGTAAAGCGCACG
+
GGGGGGGGGGGGEGGGGGGGGGGGGGGGGGGGGGGGGGGGGGEGCEGGGGGGGGGGGGGGGGGGGCGGGGGGGGGGGGGGGGGGGGGGGGGGFGFGGFGGGGGFEFEGGGGGDEGGGGGFGGGGGGGGGGGGGGGGGGGGGGGGGGGGGGGFEGGGGEFGGGGGGGGGGGGGFGFGGGGFGGGGGGGGFGGEEGCGGGFCG?FGGGGGGGGGGCCEGGGGGGGGGGGGFFFGGGGGGGGGGGG7
@M03364:276:000000000-BLYN8:1:1101:22933:4801 1:N:0:1
ACTCCTACGGGAGGCAGCAGTGGGGAATATTGCACAATGGGCGCAAGCCTGATGCAGCCATGCCGCGTGTATGAAGAAGGCCTTCGGGTTGTAAAGTACTTTCAGCGAGGAGGAAGGCATTAAGGTTAATAACCTTAGTGATTGACGTTACTCGCAGAAGAAGCACCGGCTAACTCCGTGCCAGCAGCCGCGGTAATACGGAGGGTGCAAGCGTTAATCGGAATTACTGGGCGTAAAGCGCACG
+
GGGGGGGGGGGGGGGGGGEFFGGGGGEGGGGGGGFFGGGGGGGGGGGGGGGGGGGGGGGGGGGGGGGGGGGGGGGGGGGGGGGGGGGGGGGGGGGGGGGGGGGGGGGGGGCFGGGGGGGGGGGGGGGGGGGGGGGGFGGGGGGGGGGGGGGGGGDGGGGGGGFFGGGGGGGGGGG9FEGGGGFGGGGGGGGGGGGGGGGGGDGGGGGGGGGGGGGGGGGFGE5FFGGGFGFGGGGGDFGGDGG3
@M03364:276:000000000-BLYN8:1:1101:10829:4842 1:N:0:1
ACTCCTACGGGAGGCAGCAGTAGGGAATCTTCGGCAATGGGGGCAACCCTGACCGAGCAACGCCGCGTGAGTGAAGAAGGTTTTCGGATCGTAAAACTCTGTTGTTAAAGAAGAACGTGGGTGAGAGTAACTGTTCACCCAGTGACGGTATTTAACCAGAAAGCCACGGCTAACTACGTGCCAGCAGCCGCGGTAATACGTAGGTGGCAAGCGTTATCCGGATTTATTGGGCGTAAAGCGAGCG
+
GGGGGGGGGGGGGGGGGGGGGFGGGGGGGGGGGGGGGGGGGGGGGGGGGGGGGGGGGGGGGGGGGGGGGGGGGGGGGGGGGGGGGGGGGGGGGGGDEGGGGGGFGGGGFFGFGGGGGFDEGFECGEFGGFGGGGGGGFCCCGGGFGGGGGGGGGGGGGGGGGGGGGGDDGDGGGGGGGGGGGGGGFGGGGC*=CECFDBFFFCEEGGGGGFF5EE=FCCCCCEE9C9CGFEGGGDGFGGGGGCC
@M03364:276:000000000-BLYN8:1:1101:16866:4855 1:N:0:1
ACTCCTACGGGAGGCAGCAGTAGGGAATCTTCCACAATGGACGCAAGTCTGATGGAGCAACGCCGCGTGAGTGAAGAAGGTTTTCGGATCGTAAAACTCTGTTGTTGGAGAAGAACGTATTTGATAGTAACTGATCAGGTAGTGACGGTATCCAACCAGAAAGCCACGGCTAACTACGTGCCAGCAGCCGCGGTAATACGGAGGGTGCAAGCGTTAATCGGAATTACTGGGCGTAAAGCGCACG
+
FGGGGGGGGGGGGGGGGGFFGFGGGGGGGGGGGGGGFEGGFGGGGGGFGGGGFGGGGGGGGGGGGGGGGEGFGGAFGGGGGGGGGGGGGGGGGGGGGGGGGGGGGGGGGGGGGG8?FCDGFFGDEFGGGG9EFFFGGGGGGGGGGGGGGGGGCFGGGEGGGGGGGFGGGGGCFGGGFGG:FFG7DFGGGGEEGC>GGGCGGDGGGGEEGFFFGGGGGGGGGGCFGF+AECFGGGGGCCFGGGG3
@M03364:276:000000000-BLYN8:1:1101:9589:4868 1:N:0:1
ACTCCTACGGGAGGCAGCAGTAGGGAATCTTCGGCAATGGACGAAAGTCTGACCGAGCAACGCCGCGTGAGTGAAGAAGGTTTTCGGATCGTAAAACTCTGTTGGTAGAGAAGAACGTTGGTGAGAGTGGAAAGCTCATCAAGTGACGGTAACTACCCAGAAAGGGACGGCTAACTACGTGCCAGCAGCCGCGGTAATACGTAGGTCCCAAGCGTTGTCCGGATTTATTGGGCGTAAAGCGAGC
+
GGGGGGGGGGGGGGGGGGGGGGGGGGGGGGGGGGGGGGGGGGGGGGGGGGGGGGGGGGGGGGGGGGGGGGGFGGGGGGGGGGGGGGGGGGGGGGGGGGFGGGGGGEGGGGGGGGGGGGGGGGGGGGGGGGGGGGGGGGGGGGGGGGGGGGGGGGGGGGGGGGGGGGGGF@EGGGGGGFGGGGGGGGGGGGGGGGEGDGGGGGGGCGFGGGGGGGGGDGGFGGGCEGGGGGGGGGGGDGGGGGD/
@M03364:276:000000000-BLYN8:1:1101:12269:4936 1:N:0:1
ACTCCTACGGGAGGCAGCAGTGGGGAATATTGCACAATGGGCGCAAGCCTGATGCAGCCATGCCGCGTGTATGAAGAAGGCCTTCGGGTTGTAAAGTACTTTCAGCGAGGAGGAAGGCGTTGTAGTTAATAACTGCAGCGATTGACGTTACTCGCAGAAGAAGCACCGGCTAACTCCGTGCCAGCAGCCGCGGTAATACGTAGGTCCCAAGCGTTGTCCGGATTTATTGGGCGTAAAGCGAGCG
+
GGGGGGGGGGGGGGGGGGFGFGGGGGGGGGGGGGGGGGGGGFGGGGGGGGGGGGGGGGGGGGGGGGGFGEFGGGGGGFGGGGGGGGGGCFFGCGGGGGGGGGGGDBFEGGGGGGCFGGGGGGGGFFFGGGFFGGGGEGGGFGDGGGEGGDEGGGGGGGGFGGGGGGGGGGGGGGGF@8FGGGGGGFGGGGGGGGGGGGFGGGGGF?FFGCFFEG=CCGGGGCGGGGGGCFG=>DE=FFCG3<D7
@M03364:276:000000000-BLYN8:1:1101:11824:4953 1:N:0:1
ACTCCTACGGGAGGCAGCAGTGGGGAATATTGCACAATGGGCGCAAGCCTGATGCAGCCATGCCGCGTGTATGAAGAAGGCCTTCGGGTTGTAAAGTACTTTCAGCGAGGAGGAAGGTGTTGTGGTTAATAACCACAGCAATTGACGTTACTCGCAGAAGAAGCACCGGCTAACTCCGTGCCAGCAGCCGCGGTAATACGGAGGGTGCAAGCGTTAATCGGAATTACTGGGCGTAAAGCGCACG
+
GGGGGGFGGGGGGGGGGGGGGGGGGGGGGGGGGGGGGGGGGGGGGGGGGGGGGGGGGGGGGGGGGDGGGGGGFGGGGGGGGGGGGGGGGGGGGGGGFGGGGGGGGGG@FGGGGGCGGGGCFGGGGGGGGGGGGGGGGGGGGGGFGGGGGGGGGGGGGGFFGGGGGGGFFCFCFFGGGGGCGGGGGGGGGGGGGGEGGGCFE5CEGGDEGGGGGGGG=FGGGGGGGFGGGFGGGDEEGGGGGGG<
@M03364:276:000000000-BLYN8:1:1101:15329:4969 1:N:0:1
ATCCTACGGGAGGCAGCAGTAGGGAATCTTCGGCAATGGGGGCAACCCTGACCGAGCAACGCCGCGTGAGTGAAGAAGGTTTTCGGATCGTAAAACTCTGTTGTTAGAGAAGAACGTTAAGTAGAGTGGAAAGTTACTTAAGTGACGGTATCTAACCAGAAAGGGACGGCTAACTACGTGCCAGCAGCCGCGGTAATACGTAGGTCCCAAGCGTTGTCCGGATTTATTGGGCGTAAAGCGAGCG
+
GGGGGGGGGGGGGGGGGGGGGGGGGGGGGGGGGGGGGGGGGGGGGGGGGGGGGGGGGGGGGGGGGGGGGGGGGGGGGGGGGGGGGGGGGGGGGGGGGGGGGGGGGGGGGGGGGGGGGGGGGGGGFGGGGGGGGGGGGGGGGGGGGGGGGGGGGGGGGGGGGGGGGGGGGGGGGGGGGGGGGGGGGGGGGGGGGGGGGGGGGGGGGGGGGFGFGGGGGGGGGECEGGGGGGGFDGGGGGGGGGGC
@M03364:276:000000000-BLYN8:1:1101:9894:4975 1:N:0:1
ACTCCTACGGGAGGCAGCAGTAGGGAATCTTCGGCAATGGACGAAAGTCTGACCGAGCAACGCCGCGTGAGTGAAGAAGGTTTTCGGATCGTAAAACTCTGTTGTTAGAGAAGAACGACGAGGAGAGTGGAAAGCTCCTCGTGTGACGGTATCTAACCAGAAAGGGACGGCTAACTACGTGCCAGCAGCCGCGGTAATACGTAGGTCCCGAGCGTTGTCCGGATTTATTGGGCGTAAAGCGAGC
+
GGGGGGGGGGGGGGGGGGGGGGGGGGGGGGGGGGGGGGGGGGGGGGGGCGGGGGGGGGGGGGGGGGGGGGGGGGGGGGGGGGGGGGGGGGGGGGGGGGGGGGGGGGGGGGGGGGGGGGGGDGGGGGGGGGGGGGGGGGGGGGGFFGGGGGGGGGGGGGGGGGGGFGGGGGGGGGGFGGGGGGGGGGGGGGGGGGGGEGGGGGGGGGCGGGCEDEGCGGG:CGEGEGCFFGGGGGGGGGGGGGG3
@M03364:276:000000000-BLYN8:1:1101:5406:5009 1:N:0:1
ACTCCTACGGGAGGCAGCAGTGGGGAATATTGGACAATGGGCGAAAGCCTGATCCAGCCATGCCGCGTGTGTGAAGAAGGTCTTCGGATTGTAAAGCACTTTAAGTTGGGAGGAAGGGCATTAACCTAATACGTTAGTGCTTTGACGTTACCGACAGAATAAGCACCGGCTAACTCTGTGCCAGCAGCCGCGGTAATACAGAGGGTGCAAGCGTTAATCGGAATTACTGGGCGTAAAGCGCGCG
+
GGGGGGGGGGGGGGGGGGGGGGGGGGGGGGGGGGGGGGGGGGGGGGGGGGGGGGGGGGGGGGGGGGGGGGGGGFGGGGGGGGGGGGGGGGGGFGGGGGGGGGGGGGGGGGGGGGGGGGGGGGGGGGGGGGGGGGGGGGGGGGGCFGGGGGGGGGGGGGGGGGGGGGGGGGGGGGGGGGGGGGGGGGGGF>CEDGEGGGGGGGGGGGGGGGGGGGGGFGGFEGEGGGGGGG5EGGE7CFGDDGGG
@M03364:276:000000000-BLYN8:1:1101:16482:5019 1:N:0:1
ACTCCTACGGGAGGCAGCAGTAGGGAATCTTCGGCAATGGGGGCAACCCTGACCGAGCAACGCCGCGTGAGTGAAGAAGGTTTTCGGATCGTAAAACTCTGTTGTTCGAGAAGAACGTTAAGTAGAGTGGAAAGTTACTTAAGTGACGGTATCTAACCAGAAAGGGACGGCTAACTACGTGCCAGCAGCCGCGGTAATACGTAGGTCCCAAGCGTTGTCCGGACTTATTGGGCGTAAAGCGAGC
+
DCDGC9C@;CFGDGGCCFGGGFFFDFDEFFFCCEED+CFEFG>BFFGGGFF?FGGGGDC@<CEG@GECB?CEE<9BFF?EABEFGDGC@E@GGFGFGGF?FFGGFG,C=<FGGC=BFDFDDE<?FFFFGFFGGEGGFFGGGAFGF=FFGGGGGGGFGGFGCFGF@:FGDECF@CGGFGGFDGF?FG,CCGE58CCE8C;B85BC*5BEFC6;FE8E=7CFGEC**<<C79CCCDGDDFC*5C79
@M03364:276:000000000-BLYN8:1:1101:19986:5023 1:N:0:1
ACTCCTACGGGAGGCAGCAGTAGGGAATCTTCCACAATGGACGAAAGTCTGATGGAGCAACGCCGCGTGAGTGAAGAAGGTTTTCGGATCGTAAAACTCTGTTGTTGGAGAAGAACGTATTTGATAGTAACTGATCAGGTAGTGACGGTATCCAACCAGAAAGCCACGGCTAACTACGTGCCAGCAGCCGCGGTAATACGTAGGTGGCAAGCGTTGTCCGGATTTATTGGGCGTAAAGCGAGCG
+
GGGGGGGGGGGGGGGGGGGGGGGGGGGGGGGGGGGGGGGGGGGGGGGGGGGGGGGGGGGGGGGGGGGGGGGFGGGGGGGGGGGGGGGGGDEFFFGGGGGGGGGGGGGG?FGGGGGGGGGGGGGGGGGGGGGGGGGGGGGGGGGGGGGGGGGGGGGGGGGGGFGGDGFGDGGGGGGGGGGGFCGGGGGGGGGGGGCEGGGGFFEGGGGCCFGGGGGGGGGGGGGGGFGGGGGGGGG=CDFGDCC>
@M03364:276:000000000-BLYN8:1:1101:4400:5057 1:N:0:1
ACTCCTACGGGAGGCAGCAGTGGGGAATATTGCACAATGGGCGCAAGCCTGATGCAGCCATGCCGCGTGTATGAAGAAGGCCTTCGGGTTGTAAAGTACTTTCAGCGAGGAGGAAGGCATTAAGGTTAATAACCTTAGTGATTGACGTTACTCGCAGAAGAAGCACCGGCTAACTCCGTGCCAGCAGCCGCGGTAATACGGAGGGTGCAAGCGTTAATCGGAATTACTGGGCGTAAAGCGCACG
+
GGGG@FGGEGGGGGGGGGGGFDFCFGEGGGGGGDGGFGGG<FFEGGCGDF?EFGGGGG8EFGFFDGGGGGFFGFDEFGGGGGGGGGGEFGDGGGGGGGGGFGFGGFCBFGGGF@EFGGCGCEEFGGGDEGGGFFFGGGGGGGGGGGGGGGGCAC7FGGA7FFFDFGGG7E*>FGDFFEEFGFGCF72>CGD1:CCCGFFG5**:C8;*+>EDC8CC*<CFEG8F8:CGGCGGGGGDFGCDD3C9
@M03364:276:000000000-BLYN8:1:1101:18345:5059 1:N:0:1
ACTCCTACGGGAGGCAGCAGTGGGGAATATTGCACAATGGGCGCAAGCCTGATGCAGCCATGCCGCGTGTATGAAGAAGGCCTTCGGGTTGTAAAGTACTTTCAGCGAGGAGGAAGGTGTTGTGGTTAATAACCACAGCAATTGACGTTACTCGCAGAAGAAGCACCGGCTAACTCCGTGCCAGCAGCCGCGGTAATACGGAGGGTGCAAGCGTTAATCGGAATTACTGGGCGTAAAGCGCACG
+
GGGGGGGGGGGGGGGGGGGGGGGGGGGGGGGGGGGGGGGGGGGGGGGGGGGGGGGGGGGGGGGGGGGGGGGGGGAFFGFGGGGGGGGGGGGGGGGGGGGGGGGGGCGFGGGGGGGGGGGGGGGGGGGGGGGGGFGGGGGGGGGGGGGGGGGGGGGGGGGGGGGGGGGGDGGGGGGGFGFGGGGGGGGGGDGGGGGGGGGGECGGGEGEFFFGGGGGGGGGGGGGCFGGGGGGGGGGGGFGGGG3
@M03364:276:000000000-BLYN8:1:1101:9275:5062 1:N:0:1
ACTCCTACGGGAGGCAGCAGTAGGGAATCTTCCACAATGGACGAAAGTCTGATGGAGCAACGCCGCGTGAGTGAAGAAGGGTTTCGGCTCGTAAAGCTCTGTTGTTAAAGAAGAACGTGGGTGAGAGTAACTGTTCACCCAGTGACGGTATTTAACCAGAAAGCCACGGCTAACTACGTGCCAGCAGCCGCGGTAATACGTAGGTGGCAAGCGTTATCCGGATTTATTGGGCGTAAAGCGAGCG
+
GGGGGGGGGGGGGGGGGGGGGGGGGGGGGGGGGGGGGGGGGGGGGGGGGGGGGGGGGGGGGGGGGGGGGGGGGGGGGGGGGGGGGGGGGGGGGGGGGGGGGGGGGGGGGGGGGGGGGGGGGGGGGAFGGGGGGGGFFGGGGGGGGGGEEFGGGGGGFGGGGGGGGGGGGGGGGGGGGGGGGGGGGGGGGGGGGGGGGGGGGGGGGGGGGGGGGGGGGGGGG5EGCCGG7CGGGGGGGGFCGDC9
@M03364:276:000000000-BLYN8:1:1101:5044:5086 1:N:0:1
ACTCCTACGGGAGGCAGCAGTAGGGAATCTTCGGCAATGGACGAAAGTCTGACCGAGCAACGCCGCGTGAGTGAAGAAGGTTTTCGGATCGTAAAACTCTGTTGTTAGAGAAGAACAAGGATGAGAGTAAAACGTTCATCCCTTGACGGTATCTAACCAGAAAGCCACGGCTAACTACGTGCCAGCAGCCGCGGTAATACGTAGGTGGCAAGCGTTGTCCGGATTTATTGGGCGTAAAGCGAGC
+
GGGGDGGGGDFGEGGGGGGGGGGFGGGGGGGGGGGGGGGGGGGGGGGGGCFGGGGGGFGGGGGEGDGFEGGGGGFGGGGGEFF<FGDEGGGGGFFGGGGGGGGGFG9FGGGGGGGGGGGGGGGGFFGGGGEFFGGGGFGGGGGGGGFGFGGGFFGGGGGGGFGGGGGGGG>FGGGGGGCFCFCFGGGGGGGGGGGGGGGGGGFC>BEG89FFG>8C=EFGGGGCECDEGGCGGGGGDCFFGD3)
@M03364:276:000000000-BLYN8:1:1101:23061:5117 1:N:0:1
ACTCCTACGGGAGGCAGCAGTGGGGAATATTGCACAATGGGCGCAAGCCTGATGCAGCCATGCCGCGTGTATGAAGAAGGCCTTCGGGTTGTAAAGTACTTTCAGCGGGGAGGAAGGTGATAAAGCGAATACCTTTATCAATTGACGTTACCCGCAGAAGAAGCACCGGCTAACTACGTGCCAGCAGCCGCGGTAATACGTAGGTCCCAAGCGTGGTCCGGATTTATTGGGCGTAAAGCGAGCG
+
GGGGGGGGGGGGGEGGGEFGFGGGGGGGGGGGGGGGGGGGGGGGGGGGGGGFGGGGGGGGGGGGGDCCFGGGGFGGGGGGGGGG<FDEAFEGGGGGGGGGGGGGGGGGGGCFGC<FGGGGGGGGGGGGGGGGGGGGGGGGGGGGGGDFGGGGGGEGGDFFGGGGGGGGGGGGGGGGGGGGGECFGG>FFGGGEGGGGGGGGGGGGGFDGCFCEG587?G:CCECFCGGGCEFGGGGFFFGGGGD
@M03364:276:000000000-BLYN8:1:1101:21450:5132 1:N:0:1
ACTCCTACGGGAGGCAGCAGTAGGGAATCTTCGGCAATGGGGGCAACCCTGACCGAGCAACGCCGCGTGAGTGAAGAAGGTTTTCGGATCGTAAAACTCTGTTGTTAGAGAAGAACGTTAAGTAGAGTGGAAAGTTACTTAAGTGACGGTATCTAACCAGAAAGGGACGGCTAACTACGTGCCAGCAGCCGCGGTAATACGTAGGTCCCAAGCGTTGTCCGGATTTATTGGGCGTAAAGCGAGC
+
GGGGGGGGGGGGGGGGGGGGGGGGGGGGGGGGGGGGGGGGGGGGGGGGGGGGGGGGGGGGGGGGGGGEGGGGGGGGGGGGGGGGFGGGGGGGGGGGGGGGGGGGGGGGGGGGGGGGGGGGGGFGGGGGGGGGGGGGGGGGGGGGGGGGGGGGGGGFGGGGGGGGGGGGGGGGGGGGGGGGGGGGGGGGFFGGGGGGGC9BFEEFGGFGGFGGGEEEGGGGGGEGDFGGGGGGGGGGGGGGGGG5
@M03364:276:000000000-BLYN8:1:1101:6279:5142 1:N:0:1
ACTCCTACGGGAGGCAGCAGTGGGGAATATTGCACAATGGGCGCAAGCCTGATGCAGCCATGCCGCGTGTATGAAGAAGGCCTTCGGGTTGTAAAGTACTTTCAGCGAGGAGGAAGGCGTTGTGGTTAATAACCGCAGCGATTGACGTTACTCGCAGAAGAAGCACCGGCTAACTCCGTGCCAGCAGCCGCGGTAATACGGAGGGTGCAAGCGTTAATCGGAATTACTGGGCGTAAAGCGCACG
+
GGGGGGGGGGGGGGGGGGGGGGGGGGGGGGGGGGGGGGGGGGGGGGGGGGGGGGGGGGGGGGGGGGGGGGGGGGGGGGGGGGGGGGGCGGGGGGGGGGGGGGGGGGGEGGGGGGGGGGGGGGGGGGGGGGGGGGGGGGGGGGFGFGGGGGGGGGGGDGGGGGGGGGGGGGGGGGGGGGGGGGGGGGGGGGGGCEEGGGGGGDEGGGGGGFGFGGGGGGGGCG=FGGGGGGGGDDGGGGGGGGG7
@M03364:276:000000000-BLYN8:1:1101:8145:5185 1:N:0:1
ACTCCTACGGGAGGCAGCAGTAGGGAATCTTCGGCAATGGGGGCAACCCTGACCGAGCAACGCCGCGTGAGTGAAGAAGGTTTTCGGATCGTAAAACTCTGTTGTTAGAGAAGAACGTTAAGTAGAGTGGAAAGTTACTTAAGTGACGGTATCTAACCAGAAAGGGACGGCTAACTACGTGCCAGCAGCCGCGGTAATACGTAGGTCCCAAGCGTTGTCCGGATTTATTGGGCGTAAAGCGAGC
+
GGGGGGGGGGGGGGGGGGGGGGGGGGGGGGGGGGGGGGGGGGGGGGGGGGGGGGGGGGGGGGGGGGGGGGGGGGGGGGGGGGGGGGGGGGGGGGGGGGGGGGGGGGGGGGGFGGGGGGGGGGGGGGGGGGGGGGGGGGGGGDDGGGGGGGGGGGGGGGGGFGGGGDFGGGGG:DGGGFFGFGFGGGGGG>EGGGGGGGGGFGGGGGGDGGGGGGGGGEGGGC8:EGDFGGGGGGGGGGDFDGG5
@M03364:276:000000000-BLYN8:1:1101:11456:5200 1:N:0:1
ACTCCTACGGGAGGCAGCAGTAGGGAATCTTCGGCAATGGGGGCAACCCTGACCGAGCAACGCCGCGTGAGTGAAGAAGGTTTTCGGATCGTAAAACTCTGTTGTTAGAGAAGAACGTTAAGTAGAGTGGAAAGTTACTTAAGTGACGGTATCTAACCAGAAAGGGACGGCTAACTACGTGCCAGCAGCCGCGGTAATACGTAGGTCCCAAGCGTTGTCCGGATTTATTGGGCGTAAAGCGAGC
+
GGGGGGGGGGGGGGGGGGGGGFGGGGGGFGGAFDGGGGGGGGGFGGGGGGGGGGGGGGEGEFGGGGGGGGEGGGFFE8EFF<EFGEGFFGGGGGFGGCFFFGFFGGCG,EGFGGGFFFGDFF<FFFFDDEGG<<FAFCFFF>=,=93@FE@FFGGG<FGFFDCFGCDBECFEGG,DFGGG7EC;::8:C;:CGECE*25BFEGFGGFG8E?;*2CC*:++::8A:99FGGG:7DGGC3>>CGD/
@M03364:276:000000000-BLYN8:1:1101:9555:5243 1:N:0:1
ACTCCTACGGGAGGCAGCAGTGGGGAATATTGCACAATGGGCGCAAGCCTGATGCAGCCATGCCGCGTGTATGAAGAAGGCCTTCGGGTTGTAAAGTACTTTCAGCGAGGAGGAAGGCGTTGTGGTTAATAACCGCAGCGATTGACGTTACTCGCAGAAGAAGCACCGGCTAACTCCGTGCCAGCAGCCGCGGTAATACGGAGGGTGCAAGCGTTAATCGGAATTACTGGGCGTAAAGCGCACG
+
GGGGGGGGGGGGGGGGGGGGGGGGGGGGGGGGGGGGGGGGGGGGGGGGGGGGGGGGGGGGGGGGGGGGGGGGGGFGGGGGGGGGGGGGGGGGGGGGGGGGGGGGGGGDGGGGGGGGGGGGGGGGGGGGGGGGGGFGGGGDEGGGGGGGGGGGGGGGGGGGGDGGGGGGGGGGGGGGGGGGGGGGGFGGGGGGGGGGGGGGGEGGGGGGGCGFGGGGCEFGEGGGGGGGGGGGGGGGGFGGGGGC
@M03364:276:000000000-BLYN8:1:1101:12281:5255 1:N:0:1
ACTCCTACGGGAGGCAGCAGTAGGGAATCTTCGGCAATGGGGGCAACCCTGACCGAGCAACGCCGCGTGAGTGAAGTAGGTTTTCGGATCGTAAAACTCTGTTGTTAGAGAAGAACGTTAAGTAGAGTGGAAAGTTACTTAAGTGACGGTATCTAACCAGAAAGGGACGGCTAACTACGTGCCAGCAGCCGCGGTAATACGTAGGTCCCAAGCGTTGTCCGGATTTATTGGGCGTAAAGCGAGC
+
GGGGGGGGGGGGGGGGGGGGGGGGGGGGGGGGGGGGGGGGGGGGGGGGGGGGGFGGGGGGGGGGGGGGGFGFGGGG,EGGGGGGGGGGGGGGGDGGGGGGGGGGGGEGGGGGGGFGGGGGCFGGGGGGGGGGGGGGFGGGFFGGFCFGGGGGGG9<D>FFFGGGGGGFCGGGGFGFGGGGFGGGGGGGGFGGGE:CEFG?FGGC7??BFFFGFGECGC9:C5E*;FCGGGGCCGGDCCFGGGG3
@M03364:276:000000000-BLYN8:1:1101:20669:5267 1:N:0:1
ACTCCTACGGGAGGCAGCAGTAGGGAATCTTCGGCAATGGGGGCAACCCTGACCGAGCAACGCCGCGTGAGTGAAGAAGGTTTTCGGATCGTAAAACTCTGTTGTTAGAGAAGAACGTTAAGTAGAGTGGAAAGTTACTTAAGTGACGGTATCTAACCAGAAAGGGACGGCTAACTACGTGCCAGCAGCCGCGGTAATACGTAGGTCCCAAGCGTTGTCCGGATTTATTGGGCGTAAAGCGAGC
+
GGGGGGGGGGGGGGGGGGGGGGGGGGGGGGGGGGGGGGGGGGGGGGGGGGGGGFGGGGGGGGGGGGGGGGGGGGGGGGGGGGGGGGGGCFGFDFGGGGGGGGGGGGGGFFFGGGGGGGFFGGGCFGGGGGGGGGGGAFFGGGDGGGGGGGGGGGGGGGGGFGGGGGGDFGGGGGGGGGGGGGGGGGGGGGGDGGGGGGFCGGFGGF;ECFGGGGGEEGFGGGGEGFCGGFGGGGGGC<DGGDD<
@M03364:276:000000000-BLYN8:1:1101:26205:5269 1:N:0:1
ACTCCTACGGGAGGCAGCAGTGGGGAATATTGGACAATGGGCGAAAGCCTGATCCAGCCATGCCGCGTGTGTGAAGAAGGTCTTCGGATTGTAAAGCACTTTAAGTTGGGAGGAAGGGCATTAACCTAATACGTTAGTGCTTTGACGTTACCGACAGAATAAGCACCGGCTAACTCTGTGCCAGCAGCCGCGGTAATACGTAGGTGGCAAGCGTTATCCGGAATTATTGGGCGTAAAGCGCGCG
+
FGGGGGGGGGFGGEGGGGGGGGGGGGGFGGGGFGGGGGGGGGGGGDFGGGGGGGGGGFCFFGGGGGGGGGGGGGFGGGG8FGGGGGGGGEGGGFDFGGGGGEGGGGGGGGEGGGGGDGGGGDAEFGCCFGGGGGGGDFGGGGGGGGGGF<FGEDCFGGGFGGGGGGGGEG:FFGFGGDCFGGFGGGGC::>EGGGGGGGGFGE@<:CFG6CFGGCEGGGGCEEC6@C9FGF57):CF*79D<D7
@M03364:276:000000000-BLYN8:1:1101:16967:5277 1:N:0:1
ACTCCTACGGGAGGCAGCAGTGGGGAATATTGGACAATGGGCGAAAGCCTGATCCAGCCATGCCGCGTGTGTGAAGAAGGTCTTCGGATTGTAAAGCACTTTAAGTTGGGAGGAAGGGCATTAACCTAATACGTTAGTGCTTTGACGTTACCGACAGAATAAGCACCGGCTAACTCTGTGCCAGCAGCCGCGGTAATACAGAGGGTGCAAGCGTTAATCGGAATTACTGGGCTTAAAGCGCGCG
+
GGGGGGGGGGGGGGGGGGGGGGGGGGGGGGGGGGGGGGGGGGGGGGGGGGGGGGEFGGGGGGGGGGGEGGGGGFFGGCGGGGGGGGGGGGGGGGGGGFGGGGFFGGGGGGGGGDGGGGGGGGGGGGGGGGGFGGGGGGG9FGGGGGGGGGGGGGGGGGGGGGGGGGGGGGGGGGGGGGGGFGGGGCGGGGDGGGGGGGGGGCFGGGEGGGGGGGGGGGGGGEGGGGGGGDFGGGGGFGGGDDGG
@M03364:276:000000000-BLYN8:1:1101:12028:5278 1:N:0:1
ACTCCTACGGGAGGCAGCAGTGGGGAATATTGCACAATGGGCGCAAGCCTGATGCAGCCATGCCGCGTGTATGAAGAAGGCCTTCGGGTTGTAAAGTACTTTCAGCGGGGAGGAAGGGATGAGCCTTAATACGGCTCGTCATTGACGTTACCCGCAGAAGAAGCACCGGCTAACTCCGTGCCAGCAGCCGCGGTAATACGGAGGGTGCAAGCGTTAATCGGAATTACTGGGCGTAAAGCGCACG
+
GGGGGGGGGGGGGGGGGGGGGGGGGGGGGGGGGGGGGGGGGGGGGFGGGGGGGGGGGGGGGGGGGGGGGGGGGGGGGGGGGGGGGGGGGGGGGGGGGGGGGGGGGGGGGGFGGDGGGGGGGGGGGGGGGGGGGGGGGGGGFGGGCCGGGGGGGGGGGGGGGGGGGGGGGGGGCFGGGGF7CFGGGGGGGGDGGGDGGGGFD>CDEEGGGGGFGGEGGGGGGGGFGGGGGGGGG7CCDGGGGGG5
@M03364:276:000000000-BLYN8:1:1101:15643:5334 1:N:0:1
ACTCCTACGGGAGGCAGCAGTAGGGAATCTTCGGCAATGGGGGCAACCCTGACCGAGCAACGCCGCGTGAGTGAAGAAGGTTTTCGGATCGTAAAACTCTGTTGTTAGAGAAGAACGTTAAGTAGAGTGGAAAGTTACTTAAGTGACGGTATCTAACCAGAAAGGGACGGCTAACTACGTGCCAGCAGCCGCGGTAATACGTAGGTCCCAAGCGTTGTCCGGATTTATTGGGCGTAAAGCGAGC
+
GGGGGGGGGGGGGGGGGGGGGGGGGGGGGGGGGGGGGGGGGGGGGGGGGGGGGGGGGGGGGGGGGGGGGGGGGGGGGGGGGGGGGGGCEGGGGGGGGGGGGGGGGGGGGGGGGGGGGGGGFGFGGGGGGGGGGGGGGGGGGGGGGGGGGGGGGGGGGGGGGGGGGGGGGGGGGGGGGGGGGGGGGGGGGFGEGGGGGGGGGGGGGGGGGGGGGGGGCEGGEGGGGGGGGGGGGGGGGCFGGGG7
@M03364:276:000000000-BLYN8:1:1101:12054:5337 1:N:0:1
ACTCCTACGGGAGGCAGCAGTAGGGAATCTTCGGCAATGGACGAAAGTCTGACCGAGCAACGCCGCGTGAGTGAAGAAGGTTTTCGGATCGTAAAACTCTGTTGTTAGAGAAGAACAAGGATGAGAGTAAAATGTTCATCCCTTGACGGTATCTAACCAGAAAGCCACGGCTAACTACGTGCCAGCAGCCGCGGTAATACGTAGGTGGCAAGCGTTGTCCGGATTTATTGGGCGTAAAGCGAGC
+
GGGGGGGGGGGGGGGGGGGGGGGGGGGGGGGGGGGGGGGGGGGGGGGGGGGGGGGGGGGGGGGGGGGGGGGGGGGGGGGGGGGGGGGGGGGGGGGGGGGGGGGGGGFGFGGGGGGGGGGGFGGGGGGGGGGGGGGGGGGGGGGGGGGGGGGGGGGGGGGGGGGGGGGGGGGGGGGGFGGGGGGGGGGGGGGGGGGGGGGGGGGGGGGGGGGGGGGGGGGGGGGGGGGGGGGGGGGGGGG>DDG3
@M03364:276:000000000-BLYN8:1:1101:13778:5348 1:N:0:1
ACTCCTACGGGAGGCAGCAGTGGGGAATATTGCACAATGGGCGCAAGCCTGATGCAGCCATGCCGCGTGTATGAAGAAGGCCTTCGGGTTGTAAAGTACTTTCAGCGAGGAGGAAGGCATTAAGGTTAATAACCTTAGTGATTGACGTTACTCGCAGAAGAAGCACCGGCTAACTCCGTGCCAGCAGCCGCGGTAATACGGAGGGTGCAAGCGTTAATCGGAATTACTGGGCGTAAAGCGCACG
+
GGGGGGGGGGGGGGGGGGGGGGGGGGGGGGGGGGGGGGGGGGGGGGGGGGGGGGGGGGGGGGGGGGGGGGGGGGGGGGGGGGGGGGGGGGGGGGGGGGGGGGGGGGGGGGGGGGGGGGGGGGGGGGGGGGGGGGGGGGGGGGGGGGGGGGGGGGGGGGGGGGGGGGGGGGGGFGGGGGGGGGGGGGGGGGGGGGGGGGGGGGGGGGGGGGGGGGGGGGGGGGGGGFGGGGGGGGGGGGGGGGD)
@M03364:276:000000000-BLYN8:1:1101:23783:5354 1:N:0:1
ACTCCTACGGGAGGCAGCAGTAGGGAATCTTCGGCAATGGGGGCAACCCTGACCGAGCAACGCCGCGTGAGTGAAGAAGGTTTTCGGATCGTAAAACTCTGTTGTTAGAGAAGAACGTTAAGTAGAGTGGAAAGTTACTTAAGTGACGGTATCTAACCAGAAAGGGACGGCTAACTACGTGCCAGCAGCCGCGGTAATACGTAGGTGGCAAGCGTTGTCCGGATTTATTGGGCGTAAAGCGAGC
+
GGG<EF@FEGFFGGCGGCFGGFGFG@FGAFFCFGGGGGGFGGGGGGGCEFGFDEGDEGGGGGG@GGGGGDGGGGGGGGGGEEBFGEGEGCFGC@@FGGFGGFGGF:BF<FCCFDGGGFGCDFGEGGGFGCGCFGFFFFGGCFGFGDFGECFCFGGGGGGGCFCGGGFGGCFCFFGFGG7FGCCC8CCCGGCEGGGD5C9?FFF7C>:CCGF=FE:8=5<<*:=E=+3C9CD5<DG5C37CC5D7
@M03364:276:000000000-BLYN8:1:1101:16556:5356 1:N:0:1
ACTCCTACGGGAGGCAGCAGTGGGGAATATTGCACAATGGGCGCAAGCCTGATGCAGCCATGCCGCGTGTATGAAGAAGGCCTTCGGGTTGTAAAGTACTTTCAGCGAGGAGGAAGGTGTTGTGGTTAATAACCACAGCAATTGACGTTACTCGCAGAAGAAGCACCGGCTAACTCCGTGCCAGCAGCCGCGGTAATACGGAGGGTGCAAGCGTTAATCGGAATTACTGGGCGTAAAGCGCACG
+
GGGGGGFGGGGGGGGGGGGGGGGGGGGGGGGGGGGGGGGGGGGGGGGGGGGGGGGGGGGGGGGGGGGGGGGGGGGGGGGGGGGGGGGGGGGGGFGGGGGGGGGGGGGGGGCGGGGGGGGGGGGGGGGGGGDGGGGGGGGGGGGGGGGGGGGGGGGGGGGGCGGGGGGGGGGGGGGGGGGGGGFGGGGGGGGGGGGGGGGGGGGGGGGGGGGGGGGGGGGGGGGGGG?GGGGGGGGEGGG<DGGD
@M03364:276:000000000-BLYN8:1:1101:21965:5369 1:N:0:1
ACTCCTACGGGAGGCAGCAGTAGGGAATCTTCCACAATGGACGAAAGTCTGATGGAGCAACGCCGCGTGAGTGAAGAAGGGTTTCGGCTCGTAAAGCTCTGTTGTTAAAGAAGAACGTGGGTGAGAGTAACTGTTCACCCAGTGACGGTATTTAACCAGAAAGCCACGGCTAACTACGTGCCAGCAGCCGCGGTAATACGTAGGTCCCGAGCGTTGTCCGGATTTATTGGGCGTAAAGCGAGCG
+
GGGGGGGGGGGGGGGGGGGGGGGGGGGGGGGFGGGGGGGGGGGGGGGGGGGGGGFFGGGGGEGGGGGGGGGGGGGGGGGCEFGGGGGEFEFCEGGGGGFGGGGF<EEDFGGGGGGGGGFGGGGGCGGDGGGGGGFGGFGFDGFGGGGGGFG=FGGGFGGGGGGDEG@CEEGGGGGGGGFFGCGGEEGF:5CB5CGDGGG*?:*=>2BFGGGGG:=EEF?55C5*<<FGDG5CG35CCGG37399
@M03364:276:000000000-BLYN8:1:1101:23519:5386 1:N:0:1
ACTCCTACGGGAGGCAGCAGTAGGGAATCTTCGGCAATGGGGGCAACCCTGACCGAGCAACGCCGCGTGAGTGAAGAAGGTTTTCGGATCGTAAAACTCTGTTGTTAGAGAAGAACGTTAAGTAGAGTGGAAAGTTACTTAAGTGACGGTATCTAACCAGAAAGGGACGGCTAACTACGTGCCAGCAGCCGCGGTAATACGTAGGTCCCAAGCGTTGTCCGGATTTATTGGGCGTAAAGCGAGC
+
GGGGGGGGGGGGGGGGGGGGGGGGGGGGGGGGGGGGGGGGGGGGGGGGGGGGGGGGGGGGGGGGGGGGGGGGGGGGGGGGGGGGGGGGGGGGGGGGFGGGGGGGGGGGFGGGGGGGGFGGGGGGGFFF9FGGGFGGGFGGGGGGGGGGDG<FGFDGFGGGGGGGGGGGGGGGGGGGGGEGGGGGGGGGGGGGDGEGGGGGGFGGCFFGGGGGFGGGGGGGGGGGGD?C?FFGGDGGGGGGGGG5
@M03364:276:000000000-BLYN8:1:1101:10805:5394 1:N:0:1
ACTCCTACGGGAGGCAGCAGTAGGGAATCTTCGGCAATGGACGAAAGTCTGACCGAGCAACGCCGCGTGAGTGAAGAAGGTTTTCGGATCGTAAAACTCTGTTGGTAGAGAAGAACGTTGGTGAGAGTGGAAAGCTCATCAAGTGACGGTAACTACCCAGAAAGGGACGGCTAACTACGTGCCAGCAGCCGCGGTAATACGTAGGTCCCGAGCGTTGTCCGGATTTATTGGGCGTAAAGCGAGC
+
GGGGGGGGGGGGGGGGGGGGGGGGGGGGGGGGGGGGGGGGGGGGGGGGGGGGGGGGGGGGGGGGGGGGGGGGGGGGGGGGGGGGGGGGGGGGGGGGGGGGGGGGGGGGCGGGGGGGGGGGGGGGGGGGGGGGGGGGGGGGCGGGGGFGGGFGGGGGGGGGGGGGGGGGGGGGGGGGGGGGGGGGGGGGGGGGGGGGGGGGGGGGGGFGGGDEEGGGGGGGGGGGGGGFC9EGDGGEGCGGGGG5
@M03364:276:000000000-BLYN8:1:1101:7120:5394 1:N:0:1
ACTCCTACGGGAGGCAGCAGTAGGGAATCTTCGGCAATGGACGAAAGTCTGACCGAGCAACGCCGCGTGAGTGAAGAAGGTTTTCGGATCGTAAAACTCTGTTGGTAGAGAAGAACGTTGGTGAGAGTGGAAAGCTCATCAAGTGACGGTAACTACCCAGAAAGGGACGGCTAACTACGTGCCAGCAGCCGCGGTAATACGTAGGTCCCGAGCGTTGTCCGGATTTATTGGGCGTAAAGCGAGG
+
GGGGGGGGGGGGGGGGGGGGGGGGGGGGGGGGGGGGGGGGGGGGGGGGGGGGGGGGGGGGGGGDGGGEGGGGGGGGGGFGFGGGGGGGGGGGGGGGGGGGGGGGGGGGGGGGGGGGGGGGGGGGGGGGGGGDGGDFGGGGGGGGGGGGGGGGGGGGFGGGGGGGGGFEGDGGGGGFFFGGGGGGFFGGGGGGGGGGGGGGGFFGGGGCFGCEGGECGEGGGGEGG6CFDFGGGGGGGGGGGGG)
@M03364:276:000000000-BLYN8:1:1101:4608:5437 1:N:0:1
ACTCCTACGGGAGGCAGCAGTAGGGAATCTTCGGCAATGGGGGCAACCCTGACCGAGCAACGCCGCGTGAGTGAAGAAGGTTTTCGGATCGTAAAACTCTGTTGTTAGAGAAGAACGTTAAGTAGAGTGGAAAGTTACTTAAGTGACGGTATCTAACCAGAAAGGGACGGCTAACTACGTGCCAGCAGCCGCGGTAATACGTAGGTCCCAAGCGTTGTCCGGATTTATTGGGCGTAAAGCGAGC
+
GGGGGGGGGGGGGGGGGGGGGGGFGGGGGGGGGGGGGGGGGGGGGEFFGGGGGGGGGGGGFFBFGGGGGGGGGGGGGGGGF9FGGGGGGGGGGGGGFGBFGGGGGGGGFFAAFDGGGGGFGGFGGFEGGGFFGGGGGGGGGGGGGGGGGGGFGGGGCBACCB,::FGGCFEGCFGGGGGCF>FCEGGGGGGGGC*=CF?CGGCGGGECF<:FGGG8EG?7CGE*;+9<FFFGC75CDFGGDCC3
@M03364:276:000000000-BLYN8:1:1101:17501:5438 1:N:0:1
ACTCCTACGGGAGGCAGCAGTAGGGAATCTTCGGCAATGGGGGCAACCCTGACCGAGCAACGCCGCGTGAGTGAAGAAGGTTTTCGGATCGTAAAACTCTGTTGTTAGAGAAGAACGTTAAGTAGAGTGGAAAGTTACTTAAGTGACGGTATCTAACCAGAAAGGGACGGCTAACTACGTGCCAGCAGCCGCGGTAATACGTAGGTCCCAAGCGTTGTCCGGATTTATTGGGCGTAAAGCGAGC
+
GGGGGGGGGGGGGGGGGGGGGGGGGGGGGGGGGGGGGGGGGGGGGGGGGGGGGGGGGGGGGGGGGGGGGEGGGGGGGGGGGGGGGGGGGDGGGGGGGGGGGGGGGGGGGFGGGGGGGGGFGGGGGDFGGGGCGFFGGGGGGG9FA<BEGGFGGGGGGGGGGFFGCGGGGGGGGGGGGGGGGGGGGGGGGGGGGGGGGGFGGGGGGGGGGGFGGGGGGGGDEEGEGGGFGGGF<DGGGFDGGGG3
@M03364:276:000000000-BLYN8:1:1101:22344:5447 1:N:0:1
ACTCCTACGGGAGGCAGCAGTGGGGAATATTGCACAATGGGCGCAAGCCTGATGCAGCCATGCCGCGTGTATGAAGAAGGCCTTCGGGTTGTAAAGTACTTTCAGCGAGGAGGAAGGTGTTGTGGTTAATAACCGCAGCAATTGACGTTACTCGCAGAAGAAGCACCGGCTAACTCCGTGCCAGCAGCCGCGGTAATACGGAGGGTGCAAGCGTTAATCGGAATTACTGGGCGTAAAGCGCACG
+
GGGGGGGGGGGGGGGGGGGGGGGGGGGGGGGGGGGGGGGGGGGGGGGGGGGGGGGGFFFGGGGFD7BFFGGGGGGGGGGGGGGFGFGGGGGGGGFGGGGGGGGGGGGGGGEGGGGGGGGGGGGGGGGGGGGGGAEEGGGGGGGFGGGGGGGGDGEEDGGGGGGGGFFEEGGGGCFGGGGGGCCFFGGGGGGGGGCEFFGFG>EGGGGGGGGFEGGGGGEGGGEGGGGGGGGGGGGGGGGGDCC/
@M03364:276:000000000-BLYN8:1:1101:6864:5450 1:N:0:1
ACTCCTACGGGAGGCAGCAGTGGGGAATATTGCACAATGGGCGCAAGCCTGATGCAGCCATGCCGCGTGTATGAAGAAGGCCTTCGGGTTGTAAAGTACTTTCAGCGAGGAGGAAGGCATTAAGGTTAATAACCTTAGTGATTGACGTTACTCGCAGAAGAAGCACCGGCTAACTCCGTGCCAGCAGCCGCGGTAATACGGAGGGTGCAAGCGTTAATCGGAATTACTGGGCGTAAAGCGCACG
+
GGGGGGGGGGGGGGGGGGGGGGGGGGGGGGGGGGGGGGGGGGGGGGGGGGGGGGGGFGGGGGGGGGGFFFDGGGGGGGGGGGGGGGGGGGGGFGGGGGGGFGGGGGGGGGGGGGGGGGGGGGGGGGGGGGGGGGDGGGGGGGFFGFGGGGGGGGGGGGGGGGGGGGGGGGGGGGGGFGGGGGGGGGGGGGGGGGGGGGGGGEGGGGGGGGGGGGGGGGGGGGGFGGGGGGGGGGGGGGGGGGG7
@M03364:276:000000000-BLYN8:1:1101:22388:5465 1:N:0:1
ACTCCTACGGGAGGCAGCAGTGGGGAATATTGGACAATGGGCGAAAGCCTGATCCAGCCATGCCGCGTGTGTGAAGAAGGTCTTCGGATTGTAAAGCACTTTAAGTTGGGAGGAAGGGCATTAACCTAATACGTTAGTGCTTTGACGTTACCGACAGAATAAGCACCGGCTAACTCTGTGCCAGCAGCCGCGGTAATACAGAGGGTGCAAGCGTTAATCGGAATTACTGGGCGTAAAGCGCGCG
+
GGGGGGGGGGGGGGGGGGGGGGGGGGGGGGGGGGGGGGGGGGGGGGCDGGGGGGGGGGGGGGGGGGGGGGGGGGGFGGGGGGGGGGEGGGGFFFGGGGGGGGGGEE9FCGGGGGGDEGGGFGGGGEBFFGGGDGGFGGCGGGGCGFGGGGGFEGG@FGGGGGGGGGGGGGCGGGGGGGGGGGFGGGGGGGGGGGGE@EGGFGG>EGGGGGCCEGEEGFFFGGDGGGGGGGGFGGGGGG*CDDCD
@M03364:276:000000000-BLYN8:1:1101:9977:5482 1:N:0:1
ACTCCTACGGGAGGCAGCAGTAGGGAATCTTCGGCAATGGGGGCAACCCTGACCGAGCAACGCCGCGTGAGTGAAGAAGGTTTTCGGATCGTAAAACTCTGTTGTTAGAGAAGAACGTTAAGTAGAGTGGAAAGTTACTTAAGTGACGGTATCTAACCAGAAAGGGACGGCTAACTACGTGCCAGCAGCCGCGGTAATACGTAGGTCCCAAGCGTTGTCCGGATTTATTGGGCGTAAAGCGAGC
+
GGGGGGGGGGGGGGGGGGGGGGGGGGGGGGGGGGGGGGGGGGGGGGGGGGGGGGGGGGGGGGGGGGGGGGGGGGEGGGGGGGGGGGGGGGGGGGGGGGGGGGGGGGGGGGGGGGGGGGGGGGFGGGGGGGGFGGGGGGGGGGGGGGGGGGGGGGGGGGGGGGGGGDFGGGGGGGGGGFGGGGGGGGGGGGGGGGGGEFFCFFGGGGGGGGGGGGGGGGGGGGGGGGGGGGGGGGGGGGGGGGG5
@M03364:276:000000000-BLYN8:1:1101:12296:5489 1:N:0:1
ACTCCTACGGGAGGCAGCAGTAGGGAATCTTCGGCAATGGGGGCAACCCTGACCGAGCAACGCCGCGTGAGTGAAGAAGGTTTTCGGATCGTAAAACTCTGTTGTTAGAGAAGAACGTTAAGTAGAGTGGAAAGTTACTTAAGTGACGGTATCTAACCAGAAAGGGACGGCTAACTACGTGCCAGCAGCCGCGGTAATACGTAGGTCCCAAGCGTTGTCCGGATTTATTGGGCGTAAAGCGAGG
+
GGGGGGGGGGGGGGGGGGGGGGGGGGGGGGGGGGGGGGGGGGGGGGGGGGGGGGGGGGGGGGGGGGGGGGGGGGGGGGGGGGGGGGGGGGGGGGGGGGGGGGGGGGGGGGGGGGGGGGGGDGGGGGGGGGGGGGGGGGGGGGGGGGGGGGGGGGGGGGGGGGGGGGGGGGGGGGFGGGGGGGGGGGGGGGGGGGGGGFCFGGGGGGGGGFGGGGGGGGGGGGEGGFFGGGGFFGGGGGGGGDD)
@M03364:276:000000000-BLYN8:1:1101:25214:5491 1:N:0:1
ACTCCTACGGGAGGCAGCAGTGGGGAATATTGGACAATGGGGGAAACCCTGATCCAGCCATGCCGCGTGTGTGAAGAAGGTCTTCGGATTGTAAAGCACTTTAAGTTGGGAGGAAGGGGTGAAGTAACGACTCACCTTTGACGTTACCAACAGAATAAGCACCGGCTAACTTCGTGCCAGCAGCCGCGGTAATACGTAGGTGGCAAGCGTTGTCCGGATTTATTGGGCGTAAAGCGAGCGCAGG
+
GGGGGGGGGGGGGGGGGGGGGGGGGGGGGGGGGGGGGGGGGGGGGGGGGGGGGGGGGGGGGGFGGGGGGGGGGGGGGFGGGGGGGGGGGGGGGGGGGGGGGGGGGGCGGGGGGEGFGGGGGGGGGGGGGGGGEGGFGFGGGGGGGGGGGGGGGGGGGGGGGGGGGGGGGGGGGGGGGFGGGFGGGGGGGCGEGGGGGGGGGGGGGGFDGGC5AEGGGGGG?GEEGGCGGGGGGGFGGGGGG<DG
@M03364:276:000000000-BLYN8:1:1101:16921:5497 1:N:0:1
ACTCCTACGGGAGGCAGCAGTAGGGAATCTTCGGCAATGGGGGCAACCCTGACCGAGCAACGCCGCGTGAGTGAAGAAGGTCTTCGGATCGTAAAACTCTGTTGTCAGAGAAGAACAAGGGTGAGAGTGGAAAGTTCAGTCCTTGACGGTATCTGACCAGAGAGCCACGGCTAACTTCGTGCCAGCAGCCGCGGTAATACGTAGTTGGCAAGCGTTGTCCGGATTTTTTGGGCGTGAAGTGAGG
+
AFAED@DGEE:F7+CC6B-C<,C9,C@E9FC,,,@C+<E,E@:@@FG8C@6<CF686@+EFFG7=FEG7:@FGGGF<8E?E,CABBF7BEFE,B?9EF@FGGEAFE,C<?FB?C,BFCD@FD@FC9D:,+3CB,>FDF,3,,,73,35@F<>,@FGC,>7>,3<FE,>*>C*:2?D,2FF7B@E7*,=,::>5:C8*?<?BC9=*223++>F*3C8=E7C55*:8++0:E=5<DE*9/::**2*
@M03364:276:000000000-BLYN8:1:1101:14742:5515 1:N:0:1
ACTCCTACGGGAGGCAGCAGTAGGGAATCTTCGGCAATGGGGGCAACCTTGACCGAGCAACGCCGCGTGAGTGAAGAAGGTTTTCGGATCGTAAAACTCTGTTGTTAGAGAAGAACGTTAAGTAGCGTGGAAAATTACTTAAGTGACGGTATCTAACCAGAAAGGGACGGCTAACTACGTGCCAGCAGCCGCGGTAATACGTAGGTCCCAAGCGTTGTCCGGATTTATTGGGCGTAAAGCGAGC
+
<FFEEFEDFFC@+@@C@FFGG,CFC8CFEFF9,,6+@C<8E,CCCFGGGGGGDEFFFGEGG+>:FCFGGCE,C?,,?==F?9BBA@FBF7FFGGG,5BFFFFGDFGAFCF?FFGE,@FE@FG,,5,+8CF7B<,,8EFFG,,:@@<FGEB7<FF<<@,7@@FEGC>,3F1>FE,,?<F@42C:FCCFCE8CDGGC**5B?>CCF*?+?EFE5;;E**/3+:1/**++<CGF7/7//7*:0/7>C
@M03364:276:000000000-BLYN8:1:1101:10215:5528 1:N:0:1
ACTCCTACGGGAGGCAGCAGTAGGGAATCTTCCACAATGGACGAAAGTCTGATGGAGCAACGCCGCGTGAGTGAAGAAGGGTTTCGGCTCGTAAAGCTCTGTTGTTAAAGAAGAACGTGGGTGAGAGTAACTGTTCACCCAGTGACGGTATTTAACCAGAAAGCCACGGCTAACTACGTGCCAGCAGCCGCGGTAATACGTAGGTGGCAAGCGTTATCCGGATTTATTGGGCGTAAAGCGAGCG
+
GGGGGGGGGGGGGGGGGGGGGGGGGGGGGGGGGGGGGGGGGGGGGGGGGGGGGGGGGGGGGGGGGGGGGGGGGGGGGGFFGGGGGGGGGGGGGGGGGGGGGGGGGGGGGGGGGGGFGGGGGGGBFDGGGGGGGGGGGGGGGGGGGGGGGGGGGGGGDFFFGGF7BFGGGGGGGGFCGGGGGGCGFCEEGGGGGGGGGGCCCFCGGGGGFGGF=EGCF7CGG5CGFGGGFGGGDGDEGF7DDDGC
@M03364:276:000000000-BLYN8:1:1101:20636:5535 1:N:0:1
ACTCCTACGGGAGGCAGCAGTGGGGAATATTGGACAATGGGCGAAAGCCTGATCCAGCCATGCCGCGTGTGTGAAGAAGGTCTTCGGATTGTAAAGCACTTTAAGTTGGGAGGAAGGGCATTAACCTAATACGTTAGTGCTTTGACGTTACCGACAGAATAAGCACCGGCTAACTCTGTGCCAGCAGCCGCGGTAATACAGAGGGTGCAAGCGTTAATCGGAATTACTGGGCGTAAAGCGCGCG
+
GGGGGGGGGGGGGGGGGGGGGGGGGGGGGGGGGGGGGGGGGGGGGGGGGGGGGGGGGFGGGGFGGGGCFFGGGGGGGGGGGGGGGGGGGGGGGGGGGGGGGGGGGGGGGGDFGGCFEGGGGGGGGGGGGGGGGGGFGGGGGGGGGGGGGGGGGGGGGGGGGGGGGGGGGGGDGGGGGGGGGGGGGGGGGGGGGGGGGGGGGGGGGGGGGG?5EEGGGGGCEEGGGGGGGGGGGDGGGGGGGGGG
@M03364:276:000000000-BLYN8:1:1101:12420:5554 1:N:0:1
ACTCCTACGGGAGGCAGCAGTGGGGAATATTGCACAATGGGCGAAAGCCTGATCCAGCCATGCCGCGTGTGTGAAGAAGGTCTTCGGATTGTAAAGCACTTTAAGTTGGGAGGAAGGGCATTAACCTAATACGTTAGTGCTTTGACGTTACCGACAGAATAAGCACCGGCTAACTCTGTGCCAGCAGCCGCGGTAATACAGAGGGTGCAAGCGTTAATCGGAATTACTGGGCGTAAAGCGCACG
+
GGGGGGGGGGGGGGGGGGGGGGGGGGGGGGGGGGGGGGGGGGGGGGGGGGGGGGGGGGGGGGGGGGGGGGGGGGFGFGGGGGGGGGGGGGGGGFFGGGGGGGGGGGGGGGGGGGFGGGGGGGGGGGGGGGGGGGGGGGGGGGGGGGGGGGGGGGGGGGGGGGGGGGGGGGGGGGGGGGGGGGFGGGGGGGGGGGGGGGGFFFFGGGGGGGGGGGGGGGGGGGGGGGGGGGGFGGGEGGGGGGGC
@M03364:276:000000000-BLYN8:1:1101:15878:5559 1:N:0:1
ACTCCTACGGGAGGCAGCAGTAGGGAATCTTCGGCAATGGAGGAAAGTCTGACCGAGCAACGCCGCGTGAGTGAAGAAGGTTTTCGGATCGTAAAACTCTGTTGGTAGAGAAGAACGTTGGTGAGAGTGGAAAGCTCATCAAGTGACGGTAACTACCCAGAAAGGGACGGCTAACTACGTGCCAGCAGCCGCGGTAATACGTAGGTCCCGAGCGTTGTCCGGATTTATTGGGCGTAAAGCGAGC
+
GGGGGGGGGGGFGGGEGGGFGGGGGGGGGGGGGGGGGGGG,,B7FG8CFGGFGGGGGGGGGGGFGGGGGDFGGGGGGGGGGGGGGGGGFGGGGGGCGGGGGGGG?4AF,9FFGGGGG<,AFGGGGCGGGGFGGGCGGGGF9=FGFGGGGGG>FG,,@FGFG,FGGDCFFGGGGGCGGGGGGGGDGGGGGFGGGGEEEGGGFGGGGGGFG*8EGGEGCEGGGGCGGG?@FGFGFGGGCGGFGGD)
@M03364:276:000000000-BLYN8:1:1101:16061:5571 1:N:0:1
ACTCCTACGGGAGGCAGCAGTGGGGAATATTGCACAATGGGCGCAAGCCTGATGCAGCCATGCCGCGTGTATGAAGAAGGCCTTCGGGTTGTAAAGTACTTTCAGCGAGGAGGAAGGCATTAAGGTTAATAACCTTAGTGATTGACGTTACTCGCAGAAGAAGCACCGGCTAACTCCGTGCCAGCAGCCGCGGTAATACGTAGGTCCCAAGCGTTGTCCGGATTTATTGGGCGTAAAGCGAGCG
+
FFFG8F<CFGGGGGDEGD9@FFGGGGGCDFF,6CEF,<EFEEFGGGGGGCGGFFGGGFGGGCGGG@FFGFFFGGGGD8FG8FGGGG7CCCFGAFDFGAEFDFGCFFE=7F>FG7<E@,E8?D,EFGGFGFBFGGGF9,C<AFFF<B=FFDGGGGDFG:<F<AFGGFFGGDFGFFGGGGFGEGGGGGFGCE>GDCEGGGFFCEFE@+2;BF=F5BE5*+=:E/8AFFFGGGGGDG5CDGGG:9DC
@M03364:276:000000000-BLYN8:1:1101:20719:5574 1:N:0:1
ACTCCTACGGGAGGCAGCAGTAGGGAATCTTCCACAATGGACGCAAGTCTGATGGAGCAACGCCGCGTGAGTGAAGAAGGTTTTCGGATCGTAAAACTCTGTTGTTGGAGAAGAACGTATTTGATAGTAACTGATCAGGTAGTGACGGTATCCAACCAGAAAGCCACGGCTAACTACGTGCCAGCAGCCGCGGTAATACGTAGGTGGCAAGCGTTGTCCGGATTTATTGGGCGTAAAGCGAGCG
+
GGGGGGGGGGGGGGGGGGGGGGGFGGGGGGGGGGGGGGGGGGGGGGGGGGGGGGGGGGGGGGGGGGGGGGGFGGGGGGGGGGGFFGDFGFDFDGGGGGFACFC9FGGCFGGFGGGGD?AFGA?<FFFGGGCCFFGGGG@EBB,:AFF+CFFF<FDG77DFGADGGGGGFECG7>D@7*@FFFCFFGGGGGGGDGGGGGC5?FEEGGGCF@5*/CGGGGCE=:CDGGFCFGCEDCCEGDFCD5D>
@M03364:276:000000000-BLYN8:1:1101:9072:5579 1:N:0:1
ACTCCTACGGGAGGCAGCAGTAGGGAATCTTCGGCAATGGACGAAAGTCTGACCGAGCAACGCCGCGTGAGTGAAGAAGGTTTTCGGATCGTAAAACTCTGTTGTTAGAGAAGAACGACGAGGAGAGTGGAAAGCTCCTCGTGTGACGGTATCTAACCAGAAAGGGACGGCTAACTACGTGCCAGCAGCCGCGGTAATACGTAGGTCCCGAGCGTTGTCCGGATTTATTGGGCGTAAAGCGAGC
+
GGGGGGGGGGGGGGGGGGGGGGGGGGGGGGGGGGGGGGGGGGGGGGGGGGGGGGGGGGGGGGGGGGGGGGGGGGGGGGGGGGGGGGGGGGGGGGGGGGGGGGGGGGGGGGGGGGGGGGGGGGGGGGGGGGGGGGGGGGGGGGGGGGGGGGGGGGGGGGGGGGGGGGGGGGGGGGGGGGGGGGGGGGGGGGGGGGGGDGCCGGFGGG7EFGGGGGGGGGGGGGGGGGCGGGGGGGGGGGGGGDG)
@M03364:276:000000000-BLYN8:1:1101:6637:5591 1:N:0:1
ACTCCTACGGGAGGCAGCAGTGGGGAATATTGCACAATGGGCGCAAGCCTGATGCAGCCATGCCGCGTGTATGAAGAAGGCCTTCGGGTTGTAAAGTACTTTCAGCGAGGAGGAAGGCGTTGTGGTTAATAACCGCAGCGATTGACGTTACTCGCAGAAGAAGCACCGGCTAACTCCGTGCCAGCAGCCGCGGTAATACGGAGGGTGCAAGCGTTAATCGGAATTACTGGGCGTAAAGCGCACG
+
GGGFGGGGGGGGDGGGGGGGGGGGGGGGGGGGGGGGGGGGGGGGGGGGGGGGGGFGGGGGGGGGGGGGGEDGGGFGGGGGGGGGGGGGGGGGFGGGGGGGFGGGGGGGGGGGGGGGGGEFGGGGGGGGGGGGFDGGGGGGGGGGGGGGGGGGGGGGGGGGGGGGGGGGGGGGGGGGGGGGGGGGCFGGGGGGGGGGGGGGGEEGCGGDGGGGGEGEGFGGGGGFGFGGGGGGGGGEFGGGGGG<
@M03364:276:000000000-BLYN8:1:1101:19171:5591 1:N:0:1
ACTCCTACGGGAGGCAGCAGTGGGGAATATTGCACAATGGGCGCAAGCCTGATGCAGCCATGCCGCGTGTATGAAGAAGGCCTTCGGGTTGTAAAGTACTTTCAGCGAGGAGGAAGGCATTAAGGTTAATAACCTTAGTGATTGACGTTACTCGCAGAAGAAGCACCGGCTAACTCCGTGCCAGCAGCCGCGGTAATACGGAGGGTGCAAGCGTTAATCGGAATTACTGGGCGTAAAGCGCACG
+
GGGGGGGGGGGGGGGGGGGGGGGGGGGGGGGGGGGGGGGGGGGGGGGGGGGGGGGGGGGGGGFG:FGGGGGGGFGGGGGGGGGGGGGGGGGGGGGGGGGGGGGGGGGGGGGGGGGGGGGGGGGGGGGGGGGGGGGGGGGGGGGGGGGGGGDGGGGEGGGGGGGGGFGGGGGGGGGGGGGGGGGGGGGGGGGGGGGGGGGGGEGGGGGGFGGGGGGGGGGGGGGGGGGGGGGGGDGG:F>DDDC5
@M03364:276:000000000-BLYN8:1:1101:7323:5605 1:N:0:1
ACTCCTACGGGAGGCAGCAGTAGGGAATCTTCCACAATGGACGAAAGTCTGATGGAGCAACGCCGCGTGAGTGAAGAAGGGTTTCGGCTCGTAAAGCTCTGTTGTTAAAGAAGAACGTGGGTGAGAGTAACTGTTCACCCAGTGACGGTATTTAACCAGAAAGCCACGGCTAACTACGTGCCAGCAGCCGCGGTAATACGTAGGTGGCAAGCGTTATCCGGATTTATTGGGCGTAAAGCGAGCG
+
GGGGGGGGGGGGGGGGGGGGGGGGGGGGGGGGGGGGGGGGGGEGGGGCFGGGGGGGGGGGGGGGGGGGGGGGGGGGGGFG@FGGGGEGFEFGGGGGGGCFGFFGGGGFAFFDFGGDFFFGG+BBFFFGGGGGGEAFGGGGCFFGGGGGGGGCCGFGGGGGGGGG7DFECGFGF7DGGGGGGF;DFGFC:8*BECE@E9FF?FF72<EGDGCFCCEEECFEC5ECEGG9?F55<D7CGGGDCC3)
@M03364:276:000000000-BLYN8:1:1101:23427:5610 1:N:0:1
ACTCCTACGGGAGGCAGCAGTGGGGAATATTGCACAATGGGCGCAAGCCTGATGCAGCCATGCCGCGTGTATGAAGAAGGCCTTCGGGTTGTAAAGTACTTTCAGCGAGGAGGAAGGCATTAAGGTTAATAACCTTAGTGATTGACGTTACTCGCAGAAGAAGCACCGGCTAACTCCGTGCCAGCAGCCGCGGTAATACGGAGGGTGCAAGCGTTAATCGGAATTACTGGGCGTAAAGCGCACG
+
FFGGGGGGGGGGGGGGGGGGGGGGGGGGGGGGGGGGGGGGGGGGGGGGGGGGGGGGGGGGGGGGGGGFEGGGGGFGGGGGGFGGGGGGGGGGGGGGGGGGGGGGGGG7:FFGGGGGGFG,C9FCCGGFGGGFG<FGB<FDGGGGGGGGGFGCCFGGGGGGGGGGGGGGGGGGGGGGGGGFGGGGGGGGFEGGGEEDGGGGGEGGGGGGGGGGGGGGGGGGGGGGGGGGGGGGGGGGGGGGGGGD
@M03364:276:000000000-BLYN8:1:1101:11864:5691 1:N:0:1
ACTCCTACGGGAGGCAGCAGTGGGGAATATTGCACAATGGGCGCAAGCCTGATGCAGCCATGCCGCGTGTATGAAGAAGGCCTTCGGGTTGTAAAGTACTTTCAGCGAGGAGGAAGGTGTTGTGGTTAATAACCGCAGCAATTGACGTTACCCGCAGAAGAAGCACCGGCTAACTCCGTGCCAGCAGCCGCGGTAATACGGAGGGTGCAACCGTTAATCGGAATTACTGGGCGTAAAGCGCACG
+
GGGGGGGGGGGGGGGGGGGGGGGGGGGGGGGGGGGGGGGGGGGGGGGGGGGGGGGGGGGGGGGGGGGGGGGGGGGGGGGGGGGGGGGGGGGGGGGGGGGGGGGGGGGGGGGGGGGGGGGGGGGGGGGGGGGGGGGGGGGGGGGGFGGGGGGGDGGGGGGGGGGGGDCGGGFGDGGGGGGGGGGGGGGGGGGEGGGEGGGGGGGGGGGGGGGDGGGGFGGGDGEDFGGGFGGGGGGGG>7DGD:7
@M03364:276:000000000-BLYN8:1:1101:23286:5700 1:N:0:1
ACTCCTACGGGAGGCAGCAGTAGGGAATCTTCGGCAATGGGGGCAACCCTGACCGAGCAACGCCGCGTGAGTGAAGAAGGTTTTCGGATCGTAAAACTCTGTTGTTAGAGAAGAACGTTAAGTAGAGTGGAAAGTTACTTAAGTGACGGTATCTAACCAGAAAGGGACGGCTAACTACGTGCCAGCAGCCGCGGTAATACGTAGGTCCCAAGCGTTGTCCGGATTTATTGGGCGTAAAGCGAGC
+
GGGGGGGGGGGGGGGGGGGGGGGGGGGGGGGGGGGGGGGGGGGGGGGGGGGGGGGGGGGGGGGGGGGGGGGGGGGGGGGGGGGGGGGGGGGGGGGGGGGFFGFFGGGGGGGGGGGGGGGGGGFGGFGFGGFGGGGGGGGGGGGGGGGGGGGGGGGGGGGGGGGGGCGGGDGGGGCFGGGGGGGGGFGFDGGGGGGDGGGGGGFGGGGFGGGGGGGGGGGC5EEEGFGGGGGGGDGDGFGGCDGD
@M03364:276:000000000-BLYN8:1:1101:21800:5733 1:N:0:1
ACTCCTACGGGAGGCAGCAGTAGGGAATCTTCGGCAATGGACGAAAGTCTGACCGAGCAACGCCGCGTGAGTGAAGAAGGTTTTCGGATCGTAAAACTCTGTTGTTAGAGAAGAATAAGGATGAGAGTAAAATGTTCATCCCTTGACGGTATCTAACCAGAAAGCCACGGCTAACTACGTGCCAGCAGCCGCGGTAATACGTAGGTGGCAAGCGTTGTCCGGATTTATTGGGCGTAAAGCGAGC
+
GGGGGAFGGGGGGGEGGGGGGGGGGGGGGGGGGGGGGGGGGGGGEGGGGGGGGGGGGGGGGGGGGGGGGGGGGGGGGGGGGGGGGGGGGGGGDGGGGGGGGGGGGGFGGGGGGGGGGGFGGGGGGGGGGGGGGGGGFGGCFGGGGGGGGGGGGGEGGGGGGGGGGFGFFGGGGGGGGGGGGGFGFGGGGGDGGGGGGGFFGGGGGGGGGGGCGGGGDEGGG=*:EFGFGGGGGGGGGGGDCDC)
@M03364:276:000000000-BLYN8:1:1101:17869:5734 1:N:0:1
ACTCCTACGGGAGGCAGCAGTGGGGAATATTGGACAATGGGCGAAAGCCTGATCCAGCCATGCCGCGTGTGTGAAGAAGGTCTTCGGATTGTAAAGCACTTTAAGTTGGGAGGAAGGGCATTAACCTAATACGTTAGTGCTTTGACGTTACCGACAGAATAAGCACCGGCTAACTCTGTGCCAGCAGCCGCGGTAATACAGAGGGTGCAAGCGTTAATCGGAATTACTGGGCGTAAAGCGCGCG
+
EGGGGGGGEGDGGGGGGGGGFGGGGGGG9FFGGGGGGGGGGGGGGGGGGGGGGGGGGGFGGGGGGCCFGEGGFGGGGGGGGGGGFGDCFGGGGGGGGGGGGGF9FGGGGGGGDGCGGGGFGGGGGGFFGGFGGGGGGGGCFGGGGFGCFG>>F77BCF?F9FFGGGFD@GGGCFFFFCGGGGGGGGGFFEGGGGGGECCGGFGGGGGCFGGGGGGGFGEFEEDGGCEFGFGGGDEECDFGGDCD
@M03364:276:000000000-BLYN8:1:1101:11947:5758 1:N:0:1
ACTCCTACGGGAGGCAGCAGTAGGGAATCTTCGGCAATGGGGGCAACCCTGACCGAGCAACGCCGCGTGAGTGAAGAAGGTTTTCGGATCGTAAAACTCTGTTGTTAGAGAAGAACGTTAAGTAGAGTGGAAAGTTACTTAAGTGACGGTATCTAACCAGAAAGGGACGGCTAACTACGTGCCAGCAGCCGCGGTAATACGTAGGTCCCAAGCGTTGTCCGGATTTATTGGGCGTAAAGCGAGC
+
GGGGGGGGGGGGGGGGGGGGGGGGGGGGGGGGGGGGGGGGGGGGGGGGGGGGGGGGGGGGGGGGGGGGGGGGGGGGGGGGGGGGGGGGGGGGGGGGGGGGGGGGGGGGGGGGGGGGGGGGGGGGGGGGGGGGGGGGGGGGGGGGGGGFGGGGGGGGGGGGGGGGGGFGGGGGGGGGGGGGGGGGGGGGGGGGGGGGGGFFFGGGGGGGGGGGGGGGGGGGGGGGEGGGGGGGGGGGGGGGGGG5
@M03364:276:000000000-BLYN8:1:1101:11598:5814 1:N:0:1
ACTCCTACGGGAGGCAGCAGTAGGGAATCTTCGGCAATGGGGGCAACCCTGACCGAGCAACGCCGCGTGAGTGAAGAAGGTTTTCGGATCGTAAAACTCTGTTGTTAGAGAAGAACGTTAAGTAGAGTGGAAAGTTACTTAAGTGACGGTATCTAACCAGAAAGGGACGGCTAACTACGTGCCAGCAGCCGCGGTAATACGTAGGTCCCAAGCGTTGTCCGGATTTATTGGGCGTAAAGCGAGC
+
GGGGGGGGGGGGGGGGGGGGGGGGGGGGGGGGGGGGGGGGGGGGGGGGGGGGGGGGGGGGGGGGGGGGGEGGGGGGGGGGFGGGGGGFGGGGGGGGGGGGGGGGGGGGFGGGGGGGGGGDFGGGGGGGGGGGGGGGGGGGGGGGGGGGGGGGGGGGGGGGFGDGGGGGGGGGGGGGGGGGGGCGGGGGGGGGGGGGGGGGGFFGGGGDCFGGGGGGGGGGGGGGDDGGGGGGGGGGGGGFGGD7
@M03364:276:000000000-BLYN8:1:1101:6795:5829 1:N:0:1
ACTCCTACGGGAGGCAGCAGTAGGGAATCTTCGGCAATGGGGGCAACCCTGACCGAGCAACGCCGCGTGAGTGAAGAAGGTTTTCGGATCGTAAAACTCTGTTGTTAGAGAAGAACGTTAAGTAGAGTGGAAAATTACTTAAGTGACGGTATCTAACCAGAAAGGGACGGCTAACTACGTGCCAGCAGCCGCGGTAATACGTAGGTCCCAAGCGTTGTCCGGATTTATTGGGCGTAAAGCGAGC
+
GGGGGGGGGGGGGGGGGGGGGGGGGGGGGGGGGGGGGGGGGGGGGGGGGGGGGGGGGGGGGGGGGGGFGGGGGGGGGGGGGGGGGGGGGGGGGGGGGGGGGGGGGGGGGGGGGGGGGGGGGGGGGGGGFGGDFGGGGGGGGGGFGFGGGGGGGGGGG@FGGGGGGGCFGGGGGDFGGGGGGGGG8BFFGGEDGGGGGGCFGFFGGGGGFG?FGGGGGGGGGGGGGGGGGFGGGDEGDGFGGGG3
@M03364:276:000000000-BLYN8:1:1101:8263:5900 1:N:0:1
ACTCCTACGGGAGGCAGCAGTAGGGAATCTTCGGCAATGGACGAAAGTCTGACCGAGCAACGCCGCGTGAGTGAAGAAGGTTTTCGGATCGTAAAACTCTGTTGTTAGAGAAGAACGACGAGGAGAGTGGAAAGCTCCTCGTGTGACGGTATCTAACCAGAAAGGGACGGCTAACTACGTGCCAGCAGCCGCGGTAATACGTAGGTCCCGAGCGTTGTCCGGATTTATTGGGCGTAAAGCGAGC
+
GGGGGGGGGGGGGGGGGGGGGGGGGGGGGGGGGGGGGGGGGGGGGGGGGGGGGGGGGGGGGGGGGGGGGGGGGGGGGGGGGGGGGGGGGGGGGGGGGGGGGGGGGGGGGGGGGGGGGCGGGGGGGGGGGGGGGGGGGGGGGGGGGGGGGGGGGGGGGGGGFGGGGGGGGGGGGGGGGFGGGGFGGGGGGGGGGGGGDGFFGGGGGGFGGGGCCEGGGGGGGGGGGGGGGGGGGGGGGGCCGGG7
@M03364:276:000000000-BLYN8:1:1101:19514:5932 1:N:0:1
ACTCCTACGGGAGGCAGCAGTAGGGAATCTTCGGCAATGGGGGCAACCCTGACCGAGCAACGCCGCGTGAGTGAAGAAGGTTTTCGGATCGTAAAACTCTGTTGTTAGAGAAGAACGTTAAGTAGAGTGGAAAGTTACTTAAGTGACGGTATCTAACCAGAAAGGGACGGCTAACTACGTGCCAGCAGCCGCGGTAATACGTAGGTGGCAAGCGTTGTCCGGATTTATTGGGCGTAAAGCGAGC
+
GGGGGGGGGGGGGGGGGGGGGGGGGGGGGGGGGGGGGGGGGGGGGGGGDGGGGGGGGGDGGGGGGGGGGEGGGGGGGGGFFGFGGGGGGCEGGGGDGGGGGGGGGGGGGGGGGGGFCFGGGGGGFGGG9FFGGGGGGGGGGGGGGFFGGGDFCFFGGGGFGF?FGGFGGGGGGGGGGGGGGGGFCFEGFGGGGGGGGGFGFFGGDGGGGGGGGGGGGGDGEGDGG@EGFGG5FDGEGGGGCDG)
@M03364:276:000000000-BLYN8:1:1101:4296:5950 1:N:0:1
ACTCCTACGGGAGGCAGCAGTGGGGAATATTGCACAATGGGCGCAAGCCTGATGCAGCCATGCCGCGTGTATGAAGAAGGCCTTCGGGTTGTAAAGTACTTTCAGCGAGGAGGAAGGCGTTGTGGTTAATAACCACAGCAATTGACGTTACTCGCAGAAGAAGCACCGGCTAACTCCGTGCCAGCAGCCGCGGTAATACGGAGGGTGCAAGCGTTAATCGGAATTACTGGGCGTAAAGCGCACG
+
GGGGGGGGGGGGGGGGGGGGGGGGGGGGGGGGGGGGGGGGGGGGGGGGGGGGGGGGGGGGGGGGGGGGGGGGGGGGGGGGDFGFGGGGGGGGGGGGGGGGGGGGGGGGGGGGGGGGGGGGGGGGGFFDFFGGGGGGGGGGGGGGGGGGGGGGGGGGGGGGGGGGGGGGGGGGGGGGFEGGGGGGGGGGGGGGGGGGGGGGGGGGGGGGGGGGGGGEEGGGGGGGGFFGGGGGGGGDGGGGGGG5
@M03364:276:000000000-BLYN8:1:1101:16311:5951 1:N:0:1
ACTCCTACGGGAGGCAGCAGTGGGGAATATTGGACAATGGGGGAAACCCTGATCCAGCCATGCCGCGTGTGTGAAGAAGGTCTTCGGATTGTAAAGCACTTTAAGTTGGGAGGAAGGGGTGAAGTAACGACTCACCTTTGACGTTACCAACAGAATAAGCACCGGCTAACTTCGTGCCAGCAGCCGCGGTAATACGAAGGGTGCAAGCGTTAATCGGAATTACTGGGCGTAAAGCGCACGCAGG
+
GGGGGGGGGGGGGGGGGGGGGGGGGGGGGGGGGGGGGFGGGGGGGGGGGGGGGGGGGGGGGGGGGGGGGGGGGGGGGGGGGGGGGGGGGGGGGGGGGGGGGGGGGGGGGGGGGGGGGGGGGGGGGGGGGGGGGGGGGGGGGGGGGGGGGGGGGGGGGGGGGGGGGGGGGCGGGGGGGFGGGGGGGGGGGGGGGGGGGDEGGGGEGGGGGGGGGGFFEGAC+CFGGGGGGEGGGGGGGG355DGG
@M03364:276:000000000-BLYN8:1:1101:22319:5963 1:N:0:1
ACTCCTACGGGAGGCAGCAGTGGGGAATATTGCACAATGGGCGCAAGCCTGATGCAGCCATGCCGCGTGTATGAAGAAGGCCTTCGGGTTGTAAAGTACTTTCAGCGAGGAGGAAGGCATTAAGGTTAATAACCTTAGTGATTGACGTTACTCGCAGAAGAAGCACCGGCTAACTCCGTGCCAGCAGCCGCGGTAATACGGAGGGTGCAAGCGTTAATCGGAATTACTGGGCGTAAAGCGCACG
+
GGGGGGGGGGGGGGGGGGGGGGGGGGGGGGDGGFFGGGGGGGGGEGGGFFFGFFGGGGGGFFCFGGGGGGGGGGGGGGGGFGGGGGGGGGGGGFGGGGGGGGGGGGGGGGGGGDGGGGGGGGGGGGGGGGGGGGGGGGGGGGGGGGGGGGGGGG@FGGGFGGGGGGGGGG@FGGGFFG@FEFFGGGGGGGDGGGGGGGGGGDGGGGGGGGFCEGGGGGG=EGGGFFGGGDFGGGGGGGGGGGG>
@M03364:276:000000000-BLYN8:1:1101:19353:5990 1:N:0:1
ACTCCTACGGGAGGCAGCAGTAGGGAATCTTCGGCAATGGACGAAAGTCTGACCGAGCAACGCCGCGTGAGTGAAGAAGGTTTTCGGATCGTAAAACTCTGTTGTTAGAGAAGAACGACGAGGAGAGTGGAAAGCTCCTCGTGTGACGGTATCTAACCAGAAAGGGACGGCTAACTACGTGCCAGCAGCCGCGGTAATACGTAGGTCCCGAGCGTTGTCCGGATTTATTGGGCGTAAAGCGAGC
+
GGGGGGGGGGGGGGGGGGGGGGGGGGGGGGGGGGGGGGGGGGFGFGGEFGFGGGGGGGGGGGGGGGGFFGGGGGGGGGGGFGFGGGGGGGGGGGGGGGGGFEFGEEGGGGGGGGGGGFGGGGG=FFGGGGGGGGFF8FFFF@FGGGGGGGGEGGGGGGGGGFGDGGGFGGGGGGGGF@FGGGGGGGGGGFGCCGGGGGGGGCGFGG:CFGGGGG:**:FGEGGCE@GGGGGGGGEEGGFGGDG7
@M03364:276:000000000-BLYN8:1:1101:8251:6014 1:N:0:1
ACTCCTACGGGAGGCAGCAGTGGGGAATATTGGACAATGGGCGAAAGCCTGATCCAGCCATGCCGCGTGTGTGAAGAAGGTCTTCGGATTGTAAAGCACTTTAAGTTGGGAGGAAGGGCATTAACCTAATACGTTAGTGTTTTGACGTTACCGACAGAATAAGCACCGGCTAACTCTGTGCCAGCAGCCGCGGTAATACAGAGGGTGCAAGCGTTAATCGGAATTACTGGGCGTAAAGCGCGCG
+
GGGGGGGGGEGGEEGGGDFFGGGGGGGGGFGCF?FGGGGGGGGGGGGGGGGGEGGFFFFGDFGCFGGCFBFFFGFGGFFGEFFFAFGCGGGGGFFGF@FGFGFGGGGGGGGGGGGGEEEGGGGGGGGGGGGFFF@GGEEFFG?FC9CCG<FDEG@BFCFF9FFCCG@FC@FE7FCFEFFGGFF@>DFGFE>CCCCE,?;,;+?CE>EEG;938E=EGG:FEGGGGF9:?GFFGDCGGGCC3><D
@M03364:276:000000000-BLYN8:1:1101:8339:6034 1:N:0:1
ACTCCTACGGGAGGCAGCAGTAGGGAATCTTCCACAATGGACGAAAGTCTGATGGAGCAACGCCGCGTGAGTGAAGAAGGGTTTCGGCTCGTAAAGCTCTGTTGTTAAAGAAGAACGTGGGTGAGAGTAACTGTTCACCCAGTGACGGTATCTGACCAGAAAGCCACGGCTAACTACGTGCCAGCAGCCGCGGTAATACGTAGGTGGCAAGCGTTGTCCGGATTTATTGGGCGTAAAGCGAGCG
+
GGGGGGGGGGGGGGGGGGGGGGGGGGGGGGGGGGGGGGGGGGGGGGGFGGGGGGGGGGGGGGGGGGGGGGGGGGGGGGGGGGGGFGGGGGGGGGGGGFFGGGGGGFGGGGGGGGGGGFGGGFFGGGGGGGGGGGGGGGGGGGGGGGGGGGGGGGGF<FGGGGGGGGGGGGGGGGGGGGGGGGGGGGGGGGGGGGGGGGGGFGGGGGGGGGGGGGEGGGGGG58C@FGGGGGGGCCEDGGGGG3<
@M03364:276:000000000-BLYN8:1:1101:6789:6082 1:N:0:1
ACTCCTACGGGAGGCAGCAGTAGGGAATCTTCCACAATGGACGAAAGTCTGATGGAGCAACGCCGCGTGAGTGAAGAAGGGTTTCGGCTCGTAAAGCTCTGTTGTTAGAGAAGAACGACGAGGAGAGTGGAAAGCTCCTCGTGTGACGGTATCTAACCAGAAAGGGACGGCTAACTACGTGCCAGCAGCCGCGGTAATACGTAGGTCCCGAGCGTTGTCCGGATTTATTGGGCGTAAAGCGAGC
+
GGGGGGGGGGGGGGGGGGGGGGGGGGGGGGGGGGGGGGGGGGGGGGGGGGGGGGGGGGGGGGGGGGGFGGGFFGGGGGGGGGGGGGGGGGGFGGGGGFGGGGGGGGGGGGGGGGGGGGGGGGGGGGGFGGGGGGGGGGGGGGFFFGGGGGGGGGGGGGGGGGGGGGGGGGGGGGGCGGGGGGGGGGGGGGGGGGCEGGGGGGGGGGGGGGGGGGCCEGGGGGE5C9FGGGGGGGGGGGGFGGG5
@M03364:276:000000000-BLYN8:1:1101:27546:6095 1:N:0:1
ACTCCTACGGGAGGCAGCAGTAGGGAATCTTCGGCAATGGGGGCAACCCTGACCGAGCCACGCCGCGTGAGTGAAGAAGGTTTTCGGATCGTAAAACTCTGTTGTTAGAGAAGAACGTTAAGTCGAGTGGCACGTTCCTTAAGTGCCGGTCTCTCACCAGAAAGGGACGGCTACCTACGTGCCAGCAGCCGCGGTAATCCGTAGGTCCCCCGCGTTGTCCTGACTTCTTGGGCGTACAGCGCGC
+
GGGGGGGGEGGGGGGGGGGGGAEFGGGGGGGFGGGGGGGGGGGGGGFGGGGGGFGGGDEGGGGGGGG=FEEFGGGFCGGGGGGGGGDDCFGGGGGDFFFGGGGGF=FFEGGGGGGFGF8FFA<AFBCCFF@B@C<=D@D,DFGFGCFGGEEBF9BEF7FGGC7FCFGG:*5FFFGFGG:FGFGGGGGGGGGGGEGGGGF+:8CEDCC@CCGGGGG5>CGC7A<+00AF7C9FC9/:55*99)93
@M03364:276:000000000-BLYN8:1:1101:14529:6111 1:N:0:1
ACTCCTACGGGAGGCAGCAGTAGGGAATCTTCGGCAATGGACGAAAGTCTGACCGAGCAACGCCGCGTGAGTGAAGAAGGTTTTCGGATCGTAAAACTCTGTTGTTAGAGAAGAACGACGAGGAGAGTGGAAAGCTCCTCGTGTGACGGTATCTAACCAGAAAGGGACGGCTAACTACGTGCCAGCAGCCGCGGTAATACGTAGGTCCCGAGCGTTGTCCGGATTTATTGGGCGTAAAGCGAAC
+
GGGGGGGGGGGGGGGGGGGGGGGGGGGGGGGGGGGGGGGGGGGGGGGGGGGGGGGGGGGGGGGGGGGGGGGGFGGGGDFGCFEGGGGGBEFFFGGFGGGGGGGGFFGGGGGGGGGGGGGGGGE@FEGGGGGGGGFCFFFGFFGCFGGGGGGGGGGGGGGCFFGFGGGGGGGDCFFGGGG<FGGGGGGGGFC1:C8EECFGBB9CEGGGGGGGGGGGCEFGGGED8EG7?ECFGGEEGGGFDGG)
@M03364:276:000000000-BLYN8:1:1101:4552:6121 1:N:0:1
ACTCCTACGGGAGGCAGCAGTGGGGAATATTGCACAATGGGCGCAAGCCTGATGCAGCCATGCCGCGTGTATGAAGAAGGCCTTCGGGTTGTAAAGTACTTTCAGCGGGGAGGAAGGTGATAAAGCGAATACCTTTATCAATTGACGTTACCCGCAGAAGAAGCACCGGCTAACTCCGTGCCAGCAGCCGCGGTAATACGGAGGGTGCAAGCGTTAATCGGAATGACTGGGCGGAAAGCGCACG
+
GGGGGGGGGGCGFGGEGGGGAFGGGGGGFG<FGDGG?EF,6,@FFFEGGGG8@DFGFGDG9FFGEGGGGGGGGGDF<FFGG8FDCFFGFGGGGGGGGGGGGFGFDEFCG>=FGGGFGGGGGGGE,,8=>CFGGFAEG9<C,@,@<FFFFFEF<CFEGGCF<EFF@F,>CFGCGCB,,=CCCEFFG78CGEEEGCEEFC?FE5EE8/C5@@EF5:;5C?+:==5F8C97?EGG5):EGFCD3)9)
@M03364:276:000000000-BLYN8:1:1101:22280:6153 1:N:0:1
ACTCCTACGGGAGGCAGCAGTAGGGAATCTTCGGCAATGGGGGCAACCCTGACCGAGCAACGCCGCGTGAGTGAAGAAGGTTTTCGGATCGTAAAACTCTGTTGTTAGAGAAGAACGTTAAGTAGAGTGGAAAATTACTTAAGTGACGGTATCTAACCAGAAAGGGACGGCTAACTACGTGCCAGCAGCCGCGGTAATACGTAGGTCCCAAGCGTTGTCCGGATTTATTGGGCGTAAAGCGAGC
+
GGGGGGGGGGGGGGGGGGGGGGGGGGGGGGGGGGGGGGGGGGGGGGGGGGGGGGGGGGGGGGGGGGGGGGGGGGGGGGGGFGGGGGGGGGGGGGGGGGGGGGGGFFFFGGGFGGGGGEFFGFFFFGGFGGGGGGGGGGGGGGGGGGGGGGGGGGGGGGGGCGGGGGGGGGGGGGGGGGEGGGGGGGGGGGGGGGCEGGGGGGGGGGGG>CE8FGGGGGGGEGECEGFGGGGGGGGGGGGGGGG:
@M03364:276:000000000-BLYN8:1:1101:23116:6157 1:N:0:1
ACTCCTACGGGAGGCAGCAGTGGGGAATATTGCACAATGGGCGCAAGCCTGATGCAGCCATGCCGCGTGTATGAAGAAGGCCTTCGGGTTGTAAAGTACTTTCAGCGAGGAGGAAGGCATTAAGGTTAATAACCTTGGTGATTGACGTTACTCGCAGAAGAAGCACCGGCTAACTCCGTGCCAGCAGCCGCGGTAATACGGAGGGTGCAAGCGTTAATCGGAATTACTGGGCGTAAAGCGCACG
+
GGCFGGFFEGGGGGGGGGGGC@@FGGGGGGGGFGGGGFGGGFFGC@FGDGCFGGG@AEFFGGGGGGEF:BEFGFGGGGGGGGGGGGGGFGGGAFEEGGGGGGGGGGGFGGGFFFFFEGGGGDFGGC?F?EFF=FDGGGFF99FBFG@FFFGGGGEFGEGGFFGGGGGEGGGFGFCCFGGGGGGFGGFC@EGGGGG7EDGGG>EGEGDGGG7CGGGDGFFFD5CGGGGGGF5CD9CEGFGGGGG3
@M03364:276:000000000-BLYN8:1:1101:3995:6170 1:N:0:1
ACTCCTACGGGAGGCAGCAGTGGGGAATATTGCACAATGGGCGCAAGCCTGATGCAGCCATGCCGCGTGTATGAAGAAGGCCTTCGGGTTGTAAAGTACTTTCAGCGAGGAGGAAGGCGTTGTGGTTAATAACCGCAGCGATTGACGTTACTCGCAGAAGAAGCACCGGCTAACTCCGTGCCAGCAGCCGCGGTAATACGGAGGGTGCAAGCGTTAATCGGAATTACTGGGCGTAAAGCGCACG
+
GGGGGGGGGGGGGGGGGGGGGGGGGGGGGGGGGGGGGGGGGGGGGGGGGGGGGGGGGGGGGGGGGGGGGGGGGGGGGGGGGGGGGGGGGGGGGGGGGGGGGGGGGFGEGGGGGGGGGGGGGGGGGGGGGGGGGFFDGGGGGGGGGGGGGGGGGGDGGGGGFGGGGGGGGGGGGGGGGGGGGGGGGGGGGGGGGGGGGGGGGGGGGGGGGGF5C;E=FGGGC?EEFFFGGGCGG5EEGGFDGGG)
@M03364:276:000000000-BLYN8:1:1101:24605:6180 1:N:0:1
ACTCCTACGGGAGGCAGCAGTAGGGAATCTTCGGCAATGGGGGCAACCCTGACCGAGCAACGCCGCGTGAGTGAAGAAGGTTTTCGGATCGTAAAACTCTGTTGTTAGAGAAGAACGTTAAGTAGAGTGGAAAGTTACTTAAGTGACGGTATCTAACCAGAAAGGGACGGCTAACTACGTGCCAGCAGCCGCGGTAATACGTAGGTCCCAAGCGTTGTCCGGAGTTATTGGGCGTAAAGCGAGC
+
GGGGGGGGGGGGGGGGGGGGGGGGGGGGGGGGCEGFGGGGGGGGGGGGGGGGGGGGGGGGGGGGGGGGGGGGGGGGFGGGCGFGGGGF7FGGFGGGGGGGFG<CG8EFCFGGDFGBF@FGGFEFDF<A,><FFFGCFADFD9DDFFF7B@<+EA9=FGGGDFFF7F::F7:F@FC@FFE7FG:FG*:BCFEEEGCC>CFD>ED7:BEGGEGF8C887>FG**8/1:<<7:9FGGGCGFCFDDG/
@M03364:276:000000000-BLYN8:1:1101:7039:6205 1:N:0:1
ACTCCTACGGGAGGCAGCAGTAGGGAATCTTCGGCAATGGGGGCAACCCTGACCGAGCAACGCCGCGTGAGTGAAGAAGGTTTTCGGATCGTAAAACTCTGTTGTTAGAGAAGAACGTTAAGTAGAGTGGAAAGTTACTTAAGTGACGGTATCTAACCAGAAAGGGACGGCTAACTACGTGCCAGCAGCCGCGGTAATACGTAGGTCCCAAGCGTTGTCCGGATTTATTGGGCGTAAAGCGAGC
+
GGGGGGGGGGGGGGGGGGGGGGGGGGGGGGGGGGGGGGGGGGGGGGGGGGGGGGGGGGGGGGGGGGGGGGGGGGGGGGGGCFGGGGGGGGGGGGGGGGGGGGGGGGFGFFGGGGGGGGGGGGGGGGGFFGGGGGGGGGGGGGGGGGGGGGGGGGGGGGGGGGGGGGGGGGGGGGGGGGGGGGGGGGGGGGGGGGGCEGGGGGGGGGGGGGGGGGGD5=FGGGGGGFGGGGGGGGEGGGGGGGG)
@M03364:276:000000000-BLYN8:1:1101:15508:6234 1:N:0:1
ACTCCTACGGGAGGCAGCAGTGGGGAATATTGCACAATGGGCGCAAGCCTGATGCAGCCATGCCGCGTGTATGAAGAAGGCCTTCGGGTTGTAAAGTACTTTCAGCGAGGAGGAAGGTGTTGTGGTTAATAACCACAGCAATTGACGTTACTCGCAGAAGAAGCACCGGCTAACTCCGTGCCAGCAGCCGCGGTAATACGGAGGGTGCAAGCGTTAATCGGAATTACTGGGCGTAAAGCGCACG
+
GGGGGGGGGGGGGGGGGGGGGGGGGGGGGGGGGGGGGGGGGGGGGGGGGGGGGGGGGGGGGGGGGGGGGGGGGGGGGGGGGGGGGGGGGGGGGGGGGGGGGGGGGGGGGGGGGGFGGGGGGFGGGGGGGGGGGGGGFGGGGGFGGGGGGGGGGGGGGDFGGGGGFGCFFFGGGGGGGGGGGGGGGGGGGGDEG8EGFFGGGGGGGGGGGGGGGGGGGGGGGGGGGGFGGGGGGCGGGGGGGGG<
@M03364:276:000000000-BLYN8:1:1101:7398:6252 1:N:0:1
ACTCCTACGGGAGGCAGCAGTAGGGAATCTTCGGCAATGGGGGCAACCCTGACCGAGCAACGCCGCGTGAGTGAAGAAGGTTTTCGGATCGTAAAACTCTGTTGTTAGAGAAGAACGTTAAGTAGAGTGGAAAGTTACTTAAGTGACGGTATCTAACCAGAAAGGGACGGCTAACTACGTGCCAGCAGCCGCGGTAATACGTAGGTCCCAAGCGTTGTCCGGATTTATTGGGCGTAAAGCGAGC
+
GGGGGGGGGGGGGGGGGGGGGGGGGGGGGGGGGGGGGGGGGGGGGGGGGGGGGGGGGGGGGGGGGGGGGGGGGGGGGGGGGGGGGGGGGGGGGGGGGGGGGGGGGGGGGGGGGGGGGGFCEGGGGFFFGGGGGGGGGGGGGGGGGGGGGGGGGGGGGGGGGDFGGGGGGGGGGGGGGGGGGGGGGGGGGGGGGEEEGGGGGGGGGF9FGGGGGGEEGGGGGG5CE6CGGFEFGGGGGGGGGGG7
@M03364:276:000000000-BLYN8:1:1101:26510:6256 1:N:0:1
ACTCCTACGGGAGGCAGCAGTGGGGAATATTGCACAATGGGCGCAAGCCTGATGCAGCCATGCCGCGTGTATGAAGAAGGCCTTCGGGTTGTAAAGTACTTTCAGCGAGGAGGAAGGCGTTAAGGTTAATAACCTTGGCGATTGACGTTACTCGCAGAAGAAGCACCGGCTAACTCCGTGCCAGCAGCCGCGGTAATACGGAGGGTGCAAGCGTTAATCGGAATTACTGGGCGTAAAGCGCACG
+
EFCGGGGGGGGGDGFEFGGGGGGGGGGGGFGGGGGGGGGCFGGGGGGGGGGGGGGGGGGCEGFFGGGFEFGGGGGGGDGGGGGFCFGGGGGGFFFEFGGGGGGGFFEDGGDGDEGFGGFGGGGFGGGFGGGGGFGFAC8F+>+6>>FFGGCFFGECFGGFGGGFGGGGGGGGGGGGGGGGGGGFGGGDFGGDGGGCFGGGGEGGE8BEF7FGE;=?F?CFEGGFFCFGGFGGCDGDC>>DDGG3
@M03364:276:000000000-BLYN8:1:1101:10733:6280 1:N:0:1
ACTCCTACGGGAGGCAGCAGTAGGGAATCTTCGGCAATGGACGAAAGTCTGACCGAGCAACGCCGCGTGAGTGAAGAAGGTTTTCGGATCGTAAAACTCTGTTGTCAGAGAAGAACAAGGGTGAGAGTGGAAAGTTCACCCCTTGACGGTATCTGACCAGAAAGCCACGGCTAACTACGTGCCAGCAGCCGCGGTAATACGTAGGTCCCAAGCGTTGTCCGGATTTATTGGGCGTAAAGCGAGC
+
GGGGGGGGGGGGGGGGGGGGGGGGGGGGGGGGGGGGGGGGGGGGGGGGGGGGGGGGGGGGGGGGGGGGGGGGGGGGGGGGGGGGGGGGGGGGGGGGGGGGGGGGGGGGFGGGGGGGGGGGGGGGGFGGGGGGGGGGGGGCFGGFGFGGGGGGGGGGGGGGGGGGGGGGGGGGGGGGGGGGGGGGGGGGGGGGGGEGGGGGGGFGGGGGGGGGGGEGGGGFEGGGDFGGGGGGGGGGGFGCDDGC
@M03364:276:000000000-BLYN8:1:1101:8566:6291 1:N:0:1
ACTCCTACGGGAGGCAGCAGTGGGGAATATTGCACAATGGGCGCAAGCCTGATGCAGCCATGCCGCGTGTATGAAGAAGGCCTTCGGGTTGTAAAGTACTTTCAGCGAGGAGGAAGGCGTTGTGGTTAATAACCGCAGCGATTGACGTTACTCGCAGAAGAAGCACCGGCTAACTCCGTGCCAGCAGCCGCGGTAATACGGAGGGTGCAAGCGTTAATCGGAATTACTGGGCGTAAAGCGCACG
+
FGGGGGGGGGGGGGGDGGGGGGGGGEGFFGGGFGGGGGGGGGGGGGGGGGGGGGGGGGGGGGGGGGGGGGGEGGGGGGGGGGGGGGGGGGGGGGGGGGGGGGFGGDG@FGGGEFGGG8CFGGEBGGFGFGFFF,CC>@@CFGGGFFFGGGGGFGGGGC7FFGGGGGGGGGGGGGGGGGGFGFGGFDFFFGCEEGGDCFGGGGEGCEGGGGGGGEEGGGDGGGCCFFGF7FF=DCEGGGFGDCCC
@M03364:276:000000000-BLYN8:1:1101:14980:6298 1:N:0:1
ACTCCTACGGGAGGCAGCAGTAGGGAATCTTCGGCAATGGGGGCAACCCTGACCGAGCAACGCCGCGTGAGTGAAGAAGGTTTTCGGATCGTAAAACTCTGTTGTTAGAGAAGAACGTTAAGTAGAGTGGAAAGTTACTTAAGTGACGGTATCTAACCAGAAAGGGACGGCTAACTACGTGCCAGCAGCCGCGGTAATACGTAGGTGGCAAGCGTTGTCCGGATTTATTGGGCGTAAAGCGAGC
+
GGGGGGGGGGGGGGGGGGGGGGGGGGGGGGGGGGGGGGGGGGGGGGGGGGGGGGGGGGGGGGGGGGGGGGGGGGGGGGGGGGGGGGGGGGGGGGGGGGGGGGGGGGGGGGGGGGGGGGGGGGGGGGGGGGGFGGGGGGFGGGGGGGGGGGGGGGGGGGGGGGFGGGGGGGGGGGGGGGGGGGGGGGGGGGGDGGGDEFFGGGGGGFGGFGGFFEEEEGDFECCEEGGGGGGGDDGGGGGGGGG3
@M03364:276:000000000-BLYN8:1:1101:16796:6318 1:N:0:1
ACTCCTACGGGAGGCAGCAGTGGGGAATATTGCACAATGGGCGCAAGCCTGATGCAGCCATGCCGCGTGTATGAAGAAGGCCTTCGGGTTGTAAAGTACTTTCAGCGAGGAGGAAGGTGTTGTGGTTAATAACCGCAGCAATTGACGTTACTCGCAGAAGAAGCACCGGCTAACTCCGTGCCAGCAGCCGCGGTAATACGGAGGGTGCAAGCGTTAATCGGAATTACTGGGCGTACAGCGCACG
+
GGGGECEFG@FECF7CCG<FEFGGGG@F@@FFG<FF8EGGGGGGGEGGGGC@CFGFGGGCFFGGGG7>FGGGGF9EEFGGFGGFFFFD=CFGFGGGGGFGFGGFGGGGGD==FE4B78EBBFFEGFG,<FAFD,CCGGG@DF9FGGGF7><@>><CG+>CGGGGGGGGGGGFFGGGCGC:7EF@F7C,:EGEEGGG++?3C5ECC*=*0<CFGEC*CGC5EECCEFG+AFCFG9C5C*09))))
@M03364:276:000000000-BLYN8:1:1101:4086:6324 1:N:0:1
ACTCCTACGGGAGGCAGCAGTGGGGAATATTGCACAATGGGCGCAAGCCTGATGCAGCCATGCCGCGTGTATGAAGAAGGCCTTCGGGTTGTAAAGTACTTTCAGCGGGGAGGAAGGTGATAAAGCGAATACCTTTATCAATTGACGTTACCCGCAGAAGAAGCACCGGCTAACTCCGTGCCAGCAGCCGCGGTAATACGGAGGGTGCAAGCGTTAATCGGAATTACTGGGCGTAAAGCGCACG
+
GGGGGGGGGGGGGGGGGGFGCFGGGGEGGGGGGGGGGGGGGGGFGGGGGGGGGGGGGFGGGGFGGGGGGGGGGGGGGGGGGGGGGGGGGGGGGGGGGGGGGGGCFGGGGGGGGGGGGGGGGFGGGGGGEGGGGGGGGGGGCFFGGFGEGGGFGGDGGGGGGDFGGGGGGGGGDFGGGGGGCEFFEFCEBE>EEGDGGGGEECGEDGGGGGGGDEGGFGEFGGGGFFFGGG55CDGGGGGGDD55
@M03364:276:000000000-BLYN8:1:1101:8799:6326 1:N:0:1
ACTCCTACGGGAGGCAGCAGTAGGGAATCTTCGGCAATGGGGGCAACCCTGACCGAGCAACGCCGCGTGAGTGAAGAAGGTTTTCGGATCGTAAAACTCTGTTGTTAGAGAAGAACGTTAAGTAGAGTGGAAAGTTACTTAAGTGACGGTATCTAACCAGAAAGCCACGGCTAACTACGTGCCAGCAGCCGCGGTAATACGTAGGTCCCAAGCGTTGTCCGGATTTATTGGGCGTAAAGCGAGC
+
GGGGGGGGGGGGGGGGGGGGGGGGGGGGGGGGGGGGGGGGGGGGGGGGGGGGGGGGGGGGGGGGGGGGGGGGGGGGGGGGGGGGGGGGGGGGGGGGGGGGGGGG=FGGGGGGGGGGGFGGGGGGGGGGGGGGGGGGGGDFGGGGGGGGGGGGGGGGGGGGGGGGGGGGGGEGGGGF@FGGGGGGGGGGGGGGGGGGGGGGGEGGGGGGGGGGGGG5CGGGGGCEECG7EGGGGGGGGGGFGGG)
@M03364:276:000000000-BLYN8:1:1101:14381:6338 1:N:0:1
ACTCCTACGGGAGGCAGCAGTGGGGAATATTGCACAATGGGCGCAAGCCTGATGCAGCCATGCCGCGTGTATGAAGAAGGCCTTCGGGTTGTAAAGTACTTTCAGCGAGGAGGAAGGCATTAAGGTTAATAACCTTAGTGATTGACGTTACTCGCAGAAGAAGCACCGGCTAACTCCGTGCCAGCAGCCGCGGTAATACGGAGGGTGCAAGCGTTAATCGGAATTACTGGGCGTAAAGCGCACG
+
GGGGGGGGGGGGGGGGGGGGGGGGGGGGGGGGGGGGGGGGGGGGGGGFGGGGGGGGFGGGGGGGGGGGGGGGGGFFGGGGGGGGGGGGGGGGFGGGGGGGGGGGGGGGGGGGGGEGGGFDGCGGGGGFGFGGFFGGFGGGCFFGGFGGGGGGGECFGGGFFGGGGGGGGGGGGGGGGGGGGGGCGGGGGGGGGGGGGGGGGGGGGGGCFGGGGGGGGG?EGCCFFEFGGGGFGGGGGGFGGGGC
@M03364:276:000000000-BLYN8:1:1101:5192:6345 1:N:0:1
ACTCCTACGGGAGGCAGCAGTAGGGAATCTTCCACAATGGACGCAAGTCTGATGGAGCAACGCCGCGTGAGTGAAGAAGGTTTTCGGATCGTAAAACTCTGTTGTTGGAGAAGAACGTATTTGATAGTAACTGATCAGGTAGTGACGGTATCCAACCAGAAAGCCACGGCTAACTACGTGCCAGCAGCCGCGGTAATACGTAGGTGGCAAGCGTTGTCCGGATTTATTGGGCGTAAAGCGAGCG
+
GGGGGGGGGGGGGGGGGGGGEGGGGGGGGGGGGGGGGGGGGGGGGEDFFGGGGGGGGGGGGGGGGGGFG@FEGGGGGFGEGGGGGGGGGGGGGGGGGGGGGGGGGGGGGGGGGFGGGGGGGGGGGGGGGGGGGGGGGGGGGGGGGGGGGGGGGGGGGGGGGGGGGGGGGGGGGGGGFEFGGGGGGGGGGGGGDEEE@GGGGGGGGGGGGGGGGGGGGFGGGGGDFGGFGGFGGGGGFGGGGGD5
@M03364:276:000000000-BLYN8:1:1101:25164:6350 1:N:0:1
ACTCCTACGGGAGGCAGCAGTAGGGAATCTTCGGCAATGGACGAAAGTCTGACCGAGCAACGCCGCGTGAGTGAAGAAGGTTTTCGGATCGTAAAACTCTGTTGTTAGAGAAGAACGACGAGGAGAGTGGAAAGCTCCTCGTGTGACGGTATCTAACCAGAAAGGGACGGCTAACTACGTGCCAGCAGCCGCGGTAATACGTAGGTCCCGAGCGTTGTCCGGATTTATTGGGCGTAAAGCGAGC
+
GGGGGGGGGGGGGGDGGGGGGGGGCAFGFGGGGDGGGGGGGGGGGGGFGGGGDFGGEFFGGGGGGGGGGGDFGGCFFGGGGAFGGDGGGEGGGGGGFGGGGGFGGGFCFFFGGGGGDFFDEGGCF8CGFFGCGGGG?B7FF>FGCCEGEGGGFGFCGGCEFFFFGC,<FGDCECBFCCG<CEGGGFCCGFC5EGGGDGGDFCGGGG7@F8CEEGG=EE9:=E87A9?FGGGGGGGGG7C77/C5
@M03364:276:000000000-BLYN8:1:1101:7044:6363 1:N:0:1
ACTCCTACGGGAGGCAGCAGTAGGGAATCTTCGGCAATGGACGAAAGTCTGACCGAGCAACGCCGCGTGAGTGAAGAAGGTTTTCGGATCGTAAAACTCTGTTGTCAGAGAAGAACAAGGGTGAGAGTGGAAAGCTCACCCCTTGACGGTATCTGACCAGAAAGCCACGGCTAACTACGTGCCAGCAGCCGCGGTAATACGTAGGTGGCAAGCGTTGTCCGGATTTATTGGGCGTAAAGCGAGC
+
GGGFGGGGGGGGGGGGGGGGGGGGGGGGGGGGGGGGGGGGGGGGGGGGGGGGGGGGGGGGGGGGGGGGGGGGGGGGGGGGGGGGGGGGGGGGGGGGGGGGGGGGGGGGGGGGGGGGGGGGGFGGGGGGGGGGGGGGGGGGGGGGGGGGGGGGGGGGGGGGGGGGGGGGGGGGGGGGGGDGDGGGGGGGGGGGGGGGGGGGGGGGGGG8EGGGGGGGGGGGGGGEEFGGGGGGFGGGGDGGGGG<
@M03364:276:000000000-BLYN8:1:1101:7086:6380 1:N:0:1
ACTCCTACGGGAGGCAGCAGTAGGGAATCTTCGGCAATGGGGGCAACCCTGACCGAGCAACGCCGCGTGAGTGAAGAAGGTTTTCGGATCGTAAAACTCTGTTGTTAGAGAAGAACGTTAAGTAGAGTGGAAAGTTACTTAAGTGACGGTATCTAACCAGAAAGGGACGGCTAACTACGTGCCAGCAGCCGCGGTAATACGTAGGTCCCAAGCGTTGTCCGGATTTATTGGGCGTAAAGCGAGC
+
GGGGGGGGGGGGGGGGGGGGGGGGGGGGGGGGGGGGGGGGGGGGGGGGGGGGGGGGGGGGGGGGGGGGGGGGGGGGGGGGGGGGGGGGGGGGGGGGGGGGGGGGGGGGGGGGGGGGGGGGGGFGGGGGGGGGGGGGGGGGGGGGGGGGGGGGGGGGGGGGGGGGGGGGGGGGGGGGGGGGGGGGGGGGGGGGGGGGGGGF>CFGGGGGGGGGGGGGGEGGGEEGGGGGGGGGGGGEGGGGGCD7
@M03364:276:000000000-BLYN8:1:1101:13667:6382 1:N:0:1
ACTCCTACGGGAGGCAGCAGTAGGGAATCTTCGGCAATGGGGGCAACCCTGACCGAGCAACGCCGCGTGAGTGAAGAAGGTTTTCGGATCGTAAAACTCTGTTGTTAGAGAAGAACGTTAAGTAGAGTGGAAAGTTACTTAAGTGACGGTATCTAACCAGAAAGGGACGGCTAACTACGTGCCAGCAGCCGCGGTAATACGTAGGTCCCAAGCGTTGTCCGGATTTATTGGGCGTAAAGCGAGC
+
GGGGGGGGGGGGGGGGGGGGGGGGGGGGGGGGGGGGGGGGGGGGGGGGGGGGGGGGGGGGGGGGGGGGGGGGGGGGGGGGGGGGGGGGGGGGGGGGGGGGGGGGGGGGGGGGGGGGGGGGGGGGGGGGGGGGFGGGGGGGGGGGGGGGGGGGGGGGGGGGGGGGGGGGGGGGGGGGGGGGGGGGGGGGGGGGGGGGGGGGGGGGGGGGGGFFGGGGGGGGGGCECGGFFFGCFGG5DGFCDCG5
@M03364:276:000000000-BLYN8:1:1101:3708:6385 1:N:0:1
ACTCCTACGGGAGGCAGCAGTGGGGAATATTGCACAATGGGCGCAAGCCTGATGCAGCCATGCCGCGTGTATGAAGAAGGCCTTCGGGTTGTAAAGTACTTTCAGCGAGGAGGAAGGCGTTGTGGTTAATAACCGCAGCGATTGACGTTACTCGCAGAAGAAGCACCGGCTAACTCCGTGCCAGCAGCCGCGGTAATACGGAGGGTGCAAGCGTTAATCGGAATTACTGGGCGTAAAGCGCACG
+
GGGGGGGGGGGGGGGGGGGGGGGGGGGGGGGGGFFGGGFGGGGGGGGGGGGGGGGGFCFFFGGGGGGGGDGGGGGGGGGGGGGGFFGG,BFGGGGGGGGGGGGGGFEFGFFGGGGGGGGGGGGGEFGFGGGGGFGGGGGG@FEDCGF@7<>FFGGGGEFF:FFGGGFEGGGFGGGGG><FGGGGFFGGGGGGGCGCGGEEGEGGGGGDCCCCEEGGFFGGGGG/CFFFG?FFDD5CFFGGGGG<
@M03364:276:000000000-BLYN8:1:1101:5965:6406 1:N:0:1
ACTCCTACGGGAGGCAGCAGTAGGGAATCTTCGGCAATGGGGGCAACCCTGACCGAGCAACGCCGCGTGAGTGAAGAAGGTTTTCGGATCGTAAAACTCTGTTGTTAGAGAAGAACGTTAAGTAGAGTGGAAAGTTACTTAAGTGACGGTATCTAACCAGAAAGGGACGGCTAACTACGTGCCAGCAGCCGCGGTAATACGTAGGTCCCAAGCGTTGTCCGGATTTATTGGGCGTAAAGCGAGC
+
GGGGGGGGGGGGGGGGGGGGGGGGGGGGGGGGGGGGGGGGGGGGGGGGGGGGGGGGGGGGGGGGGGGGGGGGGGGGGGGGGGGGGGGGGGGGGGGGGGGGGGGGFGGGGGGGFGGGGFGGGGFGGGFCFFGGGEGGFFGGGGGGGGGGGGGGGGGGGGGGGGGGGFGGGGGGGFGFGGGFF7FGGGGGGGGGGGGGGGGFGEGGGFGC>FGFGGGGGGGGC==E8ACGGGGGGGGGGGGFD*9)
@M03364:276:000000000-BLYN8:1:1101:12765:6425 1:N:0:1
ACTCCTACGGGAGGCAGCAGTGGGGAATATTGCACAATGGGCGCAAGCCTGATGCAGCCATGCCGCGTGTATGAAGAAGGCCTTCGGGTTGTAAAGTACTTTCAGCGAGGAGGAAGGCATTAAGGTTAATAACCTTAGTGATTGACGTTACTCGCAGAAGAAGCACCGGCTAACTCCGTGCCAGCAGCCGCGGTAATACGGAGGGTGCAAGCGTTAATCGGAATTACTGGGCGTAAAGCGCACG
+
GGGGGGGGGGGGGGGGGGGGGGGGGGGGGGGGGGGGGGGGGGGGGGGGGGGGGGGGGGGGGGGGGGGGGGGGGGGGGGGGGGGGGGGGGGGGGGGGGGGGGGGGGGGGGGGGGGGGGGGGGGGGGGGGGGGGGGGGGGGGGGGGFGGGGGGGGGGGGGGGGGGGGGGGGGGGGGGGGGGGGGFGGGGGGGGGGGGGFFGGGEGGGGGDGGGGGGGGGGGGGGGGGGGGGGGGGGGDCGGGDGGC
@M03364:276:000000000-BLYN8:1:1101:4692:6485 1:N:0:1
ACTCCTACGGGAGGCAGCAGTGGGGAATATTGCACAATGGGCGCAAGCCTGATGCAGCCATGCCGCGTGTATGAAGAAGGCCTTCGGGTTGTAAAGTACTTTCAGCGAGGAGGAAGGCGTTAAGGTTAATAACCTTGGCGATTGACGTTACTCGCAGAAGAAGCACCGGCTAACTCCGTGCCAGCAGCCGCGGTAATACGGAGGGTGCAAGCGTTAATCGGAATTACTGGGCGTAAAGCGCACG
+
GGGGGGGGGGDEGEEGGGGGCFGFGGGGGGGGGGGGGGGDGGGGCFGGGGGGGGGGGGGFGGEEFGGGFFGGGGAAFGGGGGGGGGGGGGGGGGGGGGGCFCGGGGGEGGGGGDFGGGGGGGGGFFFDGFFGGGGGGGGGEGGFGGGGGGGGGEEGGGDFGGGGGGGGGGGGFGFGGGGGGFFFGGFGFGGGGG5CFGGGDCEGGGCGEFGGGGGECFFGGGEGGGFGFGGGGGGGGGCGGGGC
@M03364:276:000000000-BLYN8:1:1101:10676:6505 1:N:0:1
ACTCCTACGGGAGGCAGCAGTAGGGAATCTTCGGCAATGGACGAAAGTCTGACCGAGCAACGCCGCGTGAGTGAAGAAGGTTTTCGGATCGTAAAACTCTGTTGGTAGAGAAGAACGTTGGTGAGAGTGGAAAGCTCATCAAGTGACGATAACTACCCAGAAAGGGACGGCTAACTACGTGCCAGCAGCCGCGGTAATACGTAGGTCCCGAGCGTTGTCCGGATTTATTGGGCGTAAAGCGAGC
+
GGGGGGGGGGGGGGGGGGGGGGGGGGGGGGGGGGGGGGGGGGGGGEGGGGGFGGGGGGGGGGGGGGGFGEEGGGGGGGGGGGGGGGGGGGGGGGGGGGGGGGGGGGGGCFGGGGGGGGGGGGGGFFGGGGGGGGGGGGGGGGGC<FGECEGGGGGGGGFFFGCFCFGGGDCECEFGDGDGGGFGGGGGGGGGEEGGEG99CFGGGE?FFEGGGGG=E=FDEGEEGFGFGGCFGGE=CFGGCDG)
@M03364:276:000000000-BLYN8:1:1101:18540:6520 1:N:0:1
ACTCCTACGGGAGGCAGCAGTAGGGAATCTTCGGCAATGGGGGCAACCCTGACCGAGCAACGCCGCGTGAGTGAAGAAGGTTTTCGGATCGTAAAACTCTGTTGTTAGAGAAGAACGTTAAGTAGAGTGGAAAGTTACTTAAGTGACGGTATCTAACCAGAAAGGGACGGCTAACTACGTGCCAGCAGCCGCGGTAATACGTAGGTCCCAAGCGTTGTCCGGATTTATTGGGCGTAAAGCGAGC
+
FGCFGGGCFGD7C@@FECECF9-CCC@FDFAFFC+@FFGFGE76+CCG,EEGG8F@FCGCFGCEDCF>=:7???5,C8FGC?BFGEGCCCFAFDGCFFFGGGGGGEFGAEFDFGD,@>FC7BC?,:?FAFFEGFFG<DCGGAB<<FEGGG?>9@CFCFG?F<F7:>CCF:FE@B2>B;C<<C7CFCCCF>ECCE8*3?BEG?2C8>BC8;C8FE5C5=G7AC?789?EC99FGGEDGDC>CDD)
@M03364:276:000000000-BLYN8:1:1101:22768:6523 1:N:0:1
ACTCCTACGGGAGGCAGCAGTAGGGAATCTTCCACAATGGACGAAAGTCTGATGGAGCAACGCCGCGTGAGTGAAGAAGGGTTTCGGCTCGTAAAGCTCTGTTGTTAAAGAAGAACGTGGGTGAGAGTAACTGTTCACCCAGTGACGGTATTTAACCAGAAAGCCACGGCTAACTACGTGCCAGCAGCCGCGGTAATACGTAGGTGGCAAGCGTTATCCGGATTTATTGGGCGTAAAGCGAGCG
+
GGGGGGGGGGGGGGGGGGGGGGGGGGGGGGGGGGGGGGGFGGGGGGGFGGGGGGGGGGGGGGGGGGGGGGGDFGGGFFGGGGGGGGGGGGGGGGGFGDF9FFGGFGGGGFGGGGGGGGGGGGGGGGGGGGGGGGGCGGGGGFGGGGGGGFGGGGGGGGGGGGGGGGGGGGGGGGGGGGGGGGFGGGGGFDCEGGGEGGGGGGGGGFFGGGGGGGGGGGGGGGGGGGGGGGGGGGCEGGGCGGGD
@M03364:276:000000000-BLYN8:1:1101:4523:6576 1:N:0:1
ACTCCTACGGGAGGCAGCAGTGGGGAATATTGCACAATGGGCGCAAGCCTGATGCAGCCATGCCGCGTGTATGAAGAAGGCCTTCGGGTTGTAAAGTACTTTCAGCGAGGAGGAAGGCGTTGTGGTTAATAACCGCAGCGATTGACGTTACTCGCAGAAGAAGCACCGGCTAACTCCGTGCCAGCAGCCGCGGTAATACGGAGGGTGCAAGCGTTAATCGGAATTACTGGGCGTAAAGCGCACG
+
GGGGGGCGGGGEGGGGGGGGGGGGGGGGFGGGGGGGGFGFGFG@GGEGGGGGGGGGGGGGGGCFGGGFFBFFGGGGGGGFGDFGDGGDGEEGGGGFGGGGGGCFGGGEGGEDG@DDFFGGGEGGGFGGGGFGEGGEGGGGGGGGGGGFGFGFC@FCFCFGGGGGGGAFGG7:FBEGGGGGCFFCGGGGGGGGGGGG?GCFGEEGGGGCCCGGGG=5CGGGEGEGGGCDGGCC5/C=CFG<DGGC
@M03364:276:000000000-BLYN8:1:1101:20702:6599 1:N:0:1
ACTCCTACGGGAGGCAGCAGTGGGGAATATTGCACAATGGGCGCAAGCCTGATGCAGCCATGCCGCGTGTATGAAGAAGGCCTTCGGGTTGTAAAGTACTTTCAGCGGGGAGGAAGGTGATAAAGCGAATACCTTTATCAATTGACGTTACCCGCAGAAGAAGCACCGGCTAACTCCGTGCCAGCAGCCGCGGTAATACGGAGGGTGCAAGCGTTAATCGGAATTACTGGGCGTAAAGCGCACG
+
GGGGGGGGGGGGGGEGGGGGGGGGGGGGGGGGGGGGGGGGGGGGGGGGGGGGGGGGGGGGGGGGGGGGGGGGGGGGGGGGGGGGGGGGGGGGGGGGGGGGGGGGGGGGGGGGDGGGGGDGGGGDGGGGGGGGGGGGGGGGGGGGGGGGGGGGGGGGGGGGGGGGGGGGGGGGGGGGCEGFGGGGGGGGGGGGGGGGG9<EEEGGGE>CGFGGGGGGGGGGGGEGEGGGGGFGGGGGGGCGGGG<
@M03364:276:000000000-BLYN8:1:1101:11374:6600 1:N:0:1
ACTCCTACGGGAGGCAGCAGTAGGGAATCTTCCACAATGGACGAAAGTCTGATGGAGCAACGCCGCGTGAGTGAAGAAGGGTTTCGGCTCGTAAAGCTCTGTTGTTAAAGAAGAACGTGGGTGAGAGTAACTGTTCACCCAGTGACGGTATTTAACCAGAAAGCCACGGCTAACTACGTGCCAGCAGCCGCGGTAATACGTAGGTGGCAAGCGTTATCCGGATTTATTGGGCGTAAAGCGAGCG
+
GGGGGGGGGGGGGGGGGGGGGGGGGGGGGGGGGGGGGGGGGGGGGGGGGGGGGGGGGGGGGGGGGGGGGGGGGGGGGFFGGGGGGGGGGDGGGGGGGGGGGGGGGGGGGGGGGGGFGGGGGCFGFDGGGGGGGFGGGGGGGGGGGGGGGGGGGGGGGGGGGGGGGGGGGGGDGGGGGGGGGFGGGGGDGEGGGGGGGFFGF?FGFFGGGGGGGCGEFFGGECEGGGGGGFGFGGGGGGGGGGGC
@M03364:276:000000000-BLYN8:1:1101:11630:6607 1:N:0:1
ACTCCTACGGGAGGCAGCAGTAGGGAATCTTCGGCAATGGACGAAAGTCTGACCGAGCAACGCCGCGTGAGTGAAGAAGGTTTTCGGATCGTAAAACTCTGTTGTTAGAGAAGAACGTTAAGTAGAGTGGAAAGTTACTTAAGTGACGGTATCTAACCAGAAAGGGACGGCTAACTACGTGCCAGCAGCCGCGGTAATACGTAGGTCCCAAGCGTTGTCCGGATTTATTGGGCGTAAAGCGAGC
+
GGGGGGGGGGGGGGGGGGGGGGGGGGGGGGGGGGGGGGGGGGGGGGGGGGGGGGGGGGGGGGGGGGGGGGGGGGGGGGGGGGGGGGGGGGGGGGGGGGGGGGGGGGGGGGGGGGGGGGGGGGGGGGGGGGGGGGGGGGGGGGGGGGGGGGGGGGGGGGGGGGGGGDGGGGGGGGGGGGCFGGGGGGGGGGGGGGGGDGFFGGGGGGGGGGGGGGGGGGGGGGDGGGGGGGGGGGGGGFGGDGG5
@M03364:276:000000000-BLYN8:1:1101:16959:6612 1:N:0:1
ACTCCTACGGGAGGCAGCAGTAGGGAATCTTCGGCAATGGGGGCAACCCTGACCGAGCAACGCCGCGTGAGTGAAGAAGGTTTTCGGATCGTAAAACTCTGTTGTTAGAGAAGAACGTTAAGTAGAGTGGAAAGTTACTTAAGTGACGGTATCTAACCAGAAAGGGACGGCTAACTACGTGCCAGCAGCCGCGGTAATACGTAGGTCCCAAGCGTTGTCCGGATTTATTGGGCGTAAAGCGAGC
+
GGGGGGGGGGGGGGGGGDFFGGGGGGGGGGGGGGGGGGGGGGGGGGGGGGGGGGGGGGGGGGGGGGGGGGGGGGGGGGEGGGGGGGGGGGGGGFGGGGGGGGGGGGGGGGGGGGGGGGGGGGGGGGGGGGFGGGGGGGGGGGGGGGGGGGGGGGGGGFGGGGGGGGGGECFGGCCFC8FFDEGGGGGGGFGGGGGGGGGGGFGGGGGDFGFFFGEEEGCGDGEE5<CGFGGFFGECGC7CDCG3
@M03364:276:000000000-BLYN8:1:1101:14160:6640 1:N:0:1
ACTCCTACGGGAGGCAGCAGTGGGGAATATTGCACAATGGGCGCAAGCCTGATGCAGCCATGCCGCGTGTATGAAGAAGGCCTTCGGGTTGTAAAGTACTTTCAGCGAGGAGGAAGGCATTAAGGTTAATAACCTTAGTGATTGACGTTACTCGCAGAAGAAGCACCGGCTAACTCCGTGCCAGCAGCCGCGGTAATACGGAGGGTGCAAGCGTTAATCGGAATTACTGGGCGTAAAGCGCACG
+
GGGGGGGGGGGGGGGGGGGGGGGGGEEGGGGGGGGGGGGGGGGGGGGGGGGGGGGGGGGGGGGGGGGGGGGGGFGGGGGGGGGGGFGGGGGGGGGGGGGGGGGGGGGDGGEGGDGGGGGGGGGGGGGGGGCGGGFGGGFGGGGGGGGGGGGGGGGGGGFFFGGGCGGGGGGGGGGGGGGGGGGGGGGGGGGGGGGGGGGGGGGGGGGGGGGGGGGDFGGGGGGGGGGGGGGGGGGEGGGGGGG<
@M03364:276:000000000-BLYN8:1:1101:17890:6696 1:N:0:1
ACTCCTACGGGAGGCAGCAGTAGGGAATCTTCGGCAATGGGGGCAACCCTGACCGAGCAACGCCGCGTGAGTGAAGAAGGTTTTCGGATCGTAAAACTCTGTTGTTAGAGAAGAACGTTAAGTAGAGTGGAAAATTACTTAAGTGACGGTATCTAACCAGAAAGGGACGGCTAACTACGTGCCAGCAGCCGCGGTAATACGTAGGTCCCAAGCGTTGTCCGGATTTATTGGGCGTAAAGCGAGC
+
GGGGGGGGGGGGGGGGGGGGGGGGGGGGGGGGGGGGGGGGGGGGGGGGGGGGGGGGGGGGGGGGGGGGGGGGGGGGGGGGGGGGGGGGGGGGGGGGGGGGGGGGGGGGGGGGGGGGGGGGGGGGGGGGGGGFGGGGGGGGGGGGGGGGGGGGGGGGGGGGGGGGGGGGGGGGGGGGGGGGGGGGGGGGGGGGGGEGGGGGGGGGGGGGGGGGGGGGGEFGGGGGGGGGGGGGGGGGGGGGGGG3
@M03364:276:000000000-BLYN8:1:1101:16803:6726 1:N:0:1
ACTCCTACGGGAGGCAGCAGTGGGGAATATTGCACAATGGGCGCAAGCCTGATGCAGCCATGCCGCGTGTATGAAGAAGGCCTTCGGGTTGTAAAGTACTTTCAGCGAGGAGGAAGGCATTAAGGTTAATAACCTTAGTGATTGACGTTACTCGCAGAAGAAGCACCGGCTAACTCCGTGCCAGCAGCCGCGGTAATACGGAGGGTGCAAGCGTTAATCGGAATTACTGGGCGTAAAGCGCACG
+
GGGGGGGGGGGGGGGGGGFGGGGGGGGGGGGGGGGGGGGGGGGGGGGGGGGGGGGGGGGGGGGGGGGGGGGGGGGGGGGGGGGGGGGGGGGGGGGGGGGGGGGGGGGGGGCGGGGGGFGGGFGGGGGDFGFGGGGGGGGGGGGGGGGGGGGGGGGGGGGGGGGGGGGDGGGGGGGGGGGGGGGGGGGGGGGGGGGGGGGGGCEEGEGGGGGGGGGGGGGGGGGGGGGGGGGFGGDEFC>D35<7
@M03364:276:000000000-BLYN8:1:1101:22091:6744 1:N:0:1
ACTCCTACGGGAGGCAGCAGTAGGGAATCTTCGGCAATGGGGGCAACCCTGACCGAGCAACGCCGCGTGAGTGAAGAAGGTTTTCGGATCGTAAAACTCTGTTGTTAGAGAAGAACGTTAAGTAGAGTGGAAAGTTACTTAAGTGACGGTATCTAACCAGAAAGGGACGGCTAACTACGTGCCAGCAGCCGCGGTAATACGTAGGTCCCAAGCGTTGTCCGGATTTATTGGGCGTAAAGCGAGC
+
GGGGGGGGGGGGGGGGGGGGGCGGGGGGGGGGGCFGGGGGGCGGDGGGGGGGGGGGGGCEGGGGGGGGGDGGGGAFFGGGBFFGGGGGCGDGCGGGGGGGEFGGGGGGGGDGG8FFGDFDBFGFG9?5CDECAEDGGGGAFDFGG9@@:FDFAFEFGFGG>CEGG7FFC@FFGFGGGGGCEFGFGGGGGGDGGGGCCFDGCC?ECCEGGGGFFE?CEEEFGEGG5@CCFFG*7DEGDGGFGDG7
@M03364:276:000000000-BLYN8:1:1101:7997:6757 1:N:0:1
ACTCCTACGGGAGGCAGCAGTAGGGAATCTTCGGCAATGGGGGCAACCCTGACCGAGCAACGCCGCGTGAGTGAAGAAGGTTTTCGGATCGTAAAACTCTGTTGTTAGAGAAGAACGTTAAGTAGAGTGGAAAGTTACTTAAGTGACGGTATCTAACCAGAAAGGGACGGCTAACTACGTGCCAGCAGCCGCGGTAATACGTAGGTCCCAAGCGTTGTCCGGATTTATTGGGCGTAAAGCGAGC
+
GGGGGGGGGGGGGGGGGGGGGGGGGGGGGGGGGGGGGGGGGGGGGGGGGGGGGGGGGGGGGGGGGGGGGGGGGGGGGGGGFGGGGGGGGGGGGGGGGGGGGGGGGGGGGGGGGGGGGGGGGGGGGCGGGGGGGGGGGGGGGGGGGGGGGGGGGGGGGGGGGGGGGGGGGGGGGGGGGGGGGGGGGGGGGGGGGGGGGGGGGFGGGGGGGGFFGGGGGGGGDGE5CCFGGGGGFGGGGGGGGGG7
@M03364:276:000000000-BLYN8:1:1101:13193:6767 1:N:0:1
ACTCCTACGGGAGGCAGCAGTGGGGAATATTGCACAATGGGCGCAAGCCTGATGCAGCCATGCCGCGTGTATGAAGAAGGCCTTCGGGTTGTAAAGTACTTTCAGCGAGGAGGAAGGCATTAAGGTTAATAACCTTAGTGATTGACGTTACTCGCAGAAGAAGCACCGGCTAACTCCGTGCCAGCAGCCGCGGTAATACGGAGGGTGCAAGCGTTAATCGGAATTACTGGGCGTAAAGCGCACG
+
GGGGGGGGGGGGGGGGGGGGGGGGGGGGGGGGGGGGGGGGGGGGGGGGGGGGGGGGGGGGGGGGGGGGGGGGGGGGGGGGGGGGGGGGGGGGGGGGGGGGGGGGGGGGGGGGGGGGGGGGGGGGGGGGGGGGGGGGGGFGGGGGGGGGGGGGGGGGGGGGGGGGGGGGGGGGGGGGGGGGGFGFFGGGDGGGGGEGGGGGGEGGGGGGGGGGGGGGDGGGCEEGGCFGFCFGGGGGGCFGGGG<
@M03364:276:000000000-BLYN8:1:1101:12073:6780 1:N:0:1
ACTCCTACGGGAGGCAGCAGTAGGGAATCTTCGGCAATGGACGAAAGTCTGACCGAGCAACGCCGCGTGAGTGAAGAAGGTTTTCGGATCGTAAAACTCTGTTGTTAGAGAAGAACGACGAGGAGAGTGGAAAGCTCCTCGTGTGACGGTATCTAACCAGAAAGGGACGGCTAACTACGTGCCAGCAGCCGCGGTAATACGTAGGTCCCGAGCGTTGTCCGGATTTATTGGGCGTAAAGCGAGG
+
GGGGGGGGGGGGGGGGGGGGGGGGGGGGGGGGGGGGGGGGGGGGGGGGGGGGGGGGGGGGGGGGGGGGGGGGGGGGGGGGGGGGGGGGGGGGGGGGGGGGGGGGGGGGGGGGGGGGGGGGGGGGGGGGF@FFFGCFGGGGGGGFGGGGGGGGGGGFFGGGGFGGGFFGGGGGGGGGGGGGGGGGGGGGGGGGGGGGGGGGGFGGGGGGGGGGGGGGDE?<ECCEEGGGGGGGGGCEGGC:DD3)
@M03364:276:000000000-BLYN8:1:1101:8109:6788 1:N:0:1
ACTCCTACGGGAGGCAGCAGTAGGGAATCTTCGGCAATGGACGAAAGTCTGACCGAGCAACGCCGCGTGAGTGAAGAAGGTTTTCGGATCGTAAAACTCTGTTGTTAGAGAAGAACGTTAAGTAGAGTGGAAAGTTACTTAAGTGACGGTATCTAACCAGAAAGGGACGGCTAACTACGTGCCAGCAGCCGCGGTAATACGTAGGTCCCAAGCGTTGTCCGGATTTATTGGGCGTAAAGCGAGC
+
GGGGGGGGGGGGGGGGGGGGGGGGGGGGGGGGGGGGGGGGGGGGGGGGGGGGGGGGGGGGGGGGGGGGGGGGGGGGGGGGGGGGGGGGGGGGGGGGGGGGGGGGGGGGGGGGGGGGGFFGGGGFGGGGGGGGGGGGGGGGGGGGGGGGGGGGGGGGGGGGFGGGGGGGGGGGGGGGGGGGGGGGGGGGGGGGGGGGGGGGGFGGGGGGGGGGGGGCEGGGGGC=C?7FGGGGDDGGGGFFDDD3
@M03364:276:000000000-BLYN8:1:1101:4048:6811 1:N:0:1
ACTCCTACGGGAGGCAGCAGTAGGGAATCTTCCACAATGGACGAAAGTCTGATGGAGCAACGCCGCGTGAGTGAAGAAGGGTTTCGGCTCGTAAAGCTCTGTTGTTAAAGAAGAACGTGGGTGAGAGTAACTGTTCACCCAGTGACGGTATTTAACCAGAAAGCCACGGCTAACTACGTGCCAGCAGCCGCGGTAATACGTAGGTGGCAAGCGTTATCCGGATTTATTGGGCGTAAAGCGAGCG
+
GGGGGGGGGGGGGGGGGGGGGGGGGGGGGGGGGGGGGGGGGGGGGGGEGGGGGGGGGGGGGGGGGGGGGGDGGGGGGGGGGGGGGGGGGGGGGGGGGGGGGGGGGGGGGGGGGGGGGGGGGGGGGGGGGGGFGGGGGFGGGGGGGGGGGGGFGGGGGGGGFFGGGGGGEDGGGDFGGGGDGGGGFFCGGCEEGGGGGGGGC?FGGGGGGGGFGEGGGFFGGE5EGGGG?CFFGGCEFGGGDDC)
@M03364:276:000000000-BLYN8:1:1101:12349:6830 1:N:0:1
ACTCCTACGGGAGGCAGCAGTAGGGAATCTTCGGCAATGGGGGCAACCCTGACCGAGCAACGCCGCGTGAGTGAAGAAGGTTTTCGGATCGTAAAACTCTGTTGTTAGAGAAGAACGTTAAGTAGAGTGGAAAGTTACTTAAGTGACGGTATCTAACCAGAAAGGGACGGCTAACTACGTGCCAGCAGCCGCGGTAATACGTAGGTCCCAAGCGTTGTCCGGATTTATTGGGCGTAAAGCGAGC
+
GGGGGGGGGGGGGGGGGGGGGGGGGGGGGGGGGGGGGGGGGGGGGGGGGGGGGGGGGGGGGGGGGGGGGGGGGGGGGGGGGGGGGGGGGGGGGGGGGGGGGGGGGGGGGGGGGGGGGGGGGGGFGGGGFGGGGGGGGGGGGGGGGGGGGGGGGGGGGGGGGGGGGDGGGGGGGGGGGGGGGFFGGGGGGGGGGGGGGGGGGGGGGFFCFGGGGGGGGGGGGGGGGGGGGGGGGGEGGGGGGGG)
@M03364:276:000000000-BLYN8:1:1101:5357:6860 1:N:0:1
ACTCCTACGGGAGGCAGCAGTAGGGAATCTTCCGCAATGGGCGAAAGCCTGACGGAGCAACGCCGCGTGAGTGATGAAGGGTTTCGGCTCGTAAAACTCTGTTATTAGGGAAGAACATATGTGTAAGTAACTGTGCACATCTTGACGGTACCTAATCAGAAAGCCACGGCTAACTACGTGCCAGCAGCCGCGGTAATACGGAGGGTGCAAGCGTTAATCGGAATTACTGGGCGTAAAGCGCACG
+
GGGGGGGGGGGGGGFGGGGGGGGGGGGGGGGGGGGGGGGGGGGGGGGGGGGGGGGGGGGGGGGGGGGGGGGGGGGGGGGGGGGGGGGGGGGGDGGGGGGGGGGGGGEGGGGGGGGGGGGFGGGGGGGGGGGGGGGGGGGGGFFGGGGGGGGGGGGGGGGGGGGGGFGGGDEGGGGGGGGGFGGGFFGGGEEGGGGGGGGGECGGDGGGGGGGG>EDGGGFGDGFFFCGGFGGGDGGGGGGC5C5
@M03364:276:000000000-BLYN8:1:1101:13699:6866 1:N:0:1
ACTCCTACGGGAGGCAGCAGTAGGGAATCTTCGGCAATGGGGGCAACCCTGACCGAGCAACGCCGCGTGAGTGAAGAAGGTTTTCGGATCGTAAAACTCTGTTGTTAGAGAAGAACGTTAAGTAGAGTGGAAAGCTACTTAAGTGACGGTATCTAACCAGAAAGGGACGGCTAACTACGTGCCAGCAGCCGCGGTAATACGTAGGTCCCAAGCGTTGTCCGGATTTATTGGGCGTAAAGCGAGC
+
GGGGGGGGGGGGGGGGGGGGGGGGGGGGGGGGGGGGGGGGGGGGGGGGGGGGGGGDGGGGGGGGGGGGGGGGGGGGGGGGGGGGGGGGGGGGGGGGGGGGGGGGGGGGGGGGGGGGGGGGGGGGGGGGGGGGGG8FGGGGGGGGGGGGGGGGGGGGGGGGGGGGGGGGGGGGGGGGGGGGGGGGGGGGGGGGGGGGGGGGGGGGGGGGGGGGGGGGGGGFEGEGGGGGGGGFFGGGGGGGGGG)
@M03364:276:000000000-BLYN8:1:1101:4184:6874 1:N:0:1
ACTCCTACGGGAGGCAGCAGTAGGGAATCTTCGGCAATGGGGGCAACCCTGACCGAGCAACGCCGCGTGAGTGAAGAAGGTTTTCGGATCGTAAAACTCTGTTGTTAGAGAAGAACGTTAAGTAGAGTGGAAAGTTACTTAAGTGACGGTATCTAACCAGAAAGGGACGGCTAACTACGTGCCAGCAGCCGCGGTAATACGTAGGTCCCAAGCGTTGTCCGGATTTATTGGGCGTAAAGCGAGC
+
GGGGGGGGGGGGGGGGGGGGGGGGGGGGGGGGGEGGGGGGGGGGGGGGGGGGGGGGGGGGGGGGGGGGGGGGGGFGGGGGGGGGGGGGGGGGGGGGGGGGFGGGGGGGGGGGGGGGGGGGGGGGGGGGGGGGGGGGGGGGGFGGGFGGGGGGGGGGGGGGGGGGGCFGGGGGGGGGGGGGGGGGGGGGGGGGGGGGGGGGGGGGGGGDGGGGFEGEGEF?EGC=8@GFFGGGGGGGDGGGGGG9
@M03364:276:000000000-BLYN8:1:1101:4535:6881 1:N:0:1
ACTCCTACGGGAGGCAGCAGTAGGGAATCTTCGGCAATGGGGGCAACCCTGACCGAGCAACGCCGCGTGAGTGAAGAAGGTTTTCGGATCGTAAAACTCTGTTGTTAGAGAAGAACGTTAAGTAGAGTGGAAAATTACTTAAGTGACGGTATCTAACCAGAAAGGGACGGCTAACTACGTGCCAGCAGCCGCGGTAATACGTAGGTCCCAAGCGTTGTCCGGATTTATTGGGCGTAAAGCGAGC
+
GGGGGGGGGGGGGGGGGGGGGFGGGGGGGGGGGGGGGGGGGGGGGGGGGGGGGGGGGGGGGGGGGGGGGGDEFGGGGGGGGGGGGGGGGGGGFGGGGBFGGGGGGGFCFGGGGGGGGGGGCFGFGFGFGGGGGGGGGGGGGGGFGGGGGGGGGGGGGGGGGGGGGFGGGGGGGGFGGGGGFGCGFGGGGGGGGG8BGGFGGGGGEGGGGCEGGGGGDGGGGGC==9CFGGGGGGGGDGGGGGG3
@M03364:276:000000000-BLYN8:1:1101:22909:6884 1:N:0:1
ACTCCTACGGGAGGCAGCAGTAGGGAATCTTCGGCAATGGGGGCAACCCTGACCGAGCAACGCCGCGTGAGTGAAGAAGGTTTTCGGATCGTAAAACTCTGTTGTTAGAGAAGAACGTTAAGTAGAGTGGAAAATTACTTAAGTGACGGTATTTAACCAGAAAGCCACGGCTAACTACGTGCCAGCAGCCGCGGTAATACGTAGGTGGCAAGCGTTATCCGGATTTATTGGGCGTAAAGCGAGC
+
GGGGGGGGGGGFFEGGGGGGGGGGGGGGGGGFD7F@FGGGGGEDEG<FGGGGAC:CFGCGEFGGEFGGGFGGFGGGGGGGEFGGGGGEE>FFGGGCF,EFFG9?,4,5BEFEFGGGGGG83BF<F9FAF+CFEDF<F33<@=>3C9@F:>3@FC=<<<FFFGDE?@C<BEGEG?FGGGG::EF,,*,<CCC1B5=EEG++1?9FGGGGGG6CCEE5:CFCC=EGGCE?FEF5<)>EGFGG3C5)
@M03364:276:000000000-BLYN8:1:1101:27137:6898 1:N:0:1
ACTCCTACGGGAGGCAGCAGTAGGGAATCTTCGGCAATGGGGGCAACCCTGACCGAGCAACGCCGCGTGAGTGAAGAAGGTTTTCGGATCGTAAAACTCTGTTGTTAGAGAAGAACGTTAAGTAGAGTGGAAAATTACTTAAGTGACGGTATCTAACCAGAAAGGGACGGCTAACTACGTGCCAGCAGCCGCGGTAATACGTAGGTCCCAAGCGTTGTCCGGACTTATTGGGCGTAAAGCGAGC
+
GGGGGGAFGGGGGGGGGGGGGGGGDFGGGGGGGGG7@FGGGGGDCDFFEGGGCFGGGGGFFGGCFFCFGGFFGGGGGGFGFFFGFFEECFGGGGGGGGFGGGGGFGGGGGFCFFEEGFDGFFGGGGG,CCCFFGGGGDEFGG9FGGGGGGGGGGGGCCFGFCFFGGGGEGGDCGGGGGFGFGGGGGGGFGG5CDEEECGGGGFGGC9BGGFGC?8CECFGCDE*?6?CFGGCFGEGGGGGGGD)
@M03364:276:000000000-BLYN8:1:1101:12382:6954 1:N:0:1
ACTCCTACGGGAGGCAGCAGTAGGGAATCTTCGGCAATGGGGGCAACCCTGACCGAGCAACGCCGCGTGAGTGAAGAAGGTTTTCGGATCGTAAAACTCTGTTGTTAGAGAAGAACGACGAGGAGAGTGGAAAGCTCCTCGTGTGACGGTATCTAACCAGAAAGGGACGGCTAACTACGTGCCAGCAGCCGCGGTAATACGTAGGTCCCGAGCGTTGTCCGGATTTATTGGGCGTAAAGCGAGC
+
GGGGGGGGGGGGGGGGGGGGGGGGGGGGGGGGGGGGGGGGGGGGGGGGGGGGGFGGGGGGGGGGGGGGGGGGGGGGGGGGGGGGGGGEGGGGGGFGGGGGGGGGGGGGGGGGGGGGGGGGGGGGGGGGGGFGGGGGFFCCFFGGGGGGGGGGGGGGGDGGCGGGGGGGGGGGGGGGGGGF7EGFFGCFGFEGDEGEEGGGFFEGGFCFFDEECECGGGFFCEEGGFGGFFFCGGGGGCFGDDC7
@M03364:276:000000000-BLYN8:1:1101:6063:6970 1:N:0:1
ACTCCTACGGGAGGCAGCAGTAGGGAATCTTCGGCAATGGGGGCAACCCTGACCGAGCAACGCCGCGTGAGTGAAGAAGGTTTTCGGATCGTAAAACTCTGTTGTTAGAGAAGAACGTTAAGTAGAGTGGAAAGTTACTTAAGTGACGGTATCTAACCAGAAAGGGACGGCTAACTACGTGCCAGCAGCCGCGGTAATACGTAGGTCCCAAGCGTTGTCCGGATTTATTGGGCGTAAAGCGAGC
+
GGGGGGGGGGGGGGGGGGGGGGGGGGGGGGGGGGGGGGGGGGGGGGGGGGGGGGGGGGGGGGGGGGGFGGGGGGGGGGGGGGGGGGGGGGGGGGGGGGGGGGGGGGGGGGFCFGFFGGGGGGGGGGGDFGGGGGGGGGGGGGGGGGGEFGGGGFGGGGGGGGGGGGGGGGGGGDFGGGGGGGGFGGGGGGGDGEEGGGFCFGGGGGGGGG6=CGGGEGGGGG5:C+<FFFGFDC7*9*CC359)
@M03364:276:000000000-BLYN8:1:1101:8515:7011 1:N:0:1
ACTCCTACGGGAGGCAGCAGTAGGGAATCTTCGGCAATGGGGGCAACCCTGACCGAGCAACGCCGCGTGAGTGAAGAAGGTTTTCGGATCGTAAAACTCTGTTGTTAGAGAAGAACGTTAAGTAGAGTGGAAAGTTACTTAAGTGACGGTATCTCACCAGAAAGGGACGGCTAACTACGTGCTAGCAGCCGCGGTAATACGGAGGGTGCAAGCGTTAATCGGAATTACTGGGCGTAAAGCGCAC
+
CCF<FFFEF7+@FGGCEFGDF@E<F<FG<FEAFCF:FFGG@@BGGGG@FF8EGFECFGGFAFC7FEG==4CFFGGGGCEF?E?BABGGCEFG<F?EGFFFEGFDGF<E,FFFFFBB>3>3+B@@<@DA<<3FGDF=D,3D=3E:3C=:7F7+>=,@F7:F<FG7::7@*5<*>F7D;B:4=7*,?,,?FGE*3:8CEGGGGE1:ECEE5C@9*2;E=CGG=C:58670A0<*7)1*9<*29)11
@M03364:276:000000000-BLYN8:1:1101:20543:7054 1:N:0:1
ACTCCTACGGGAGGCAGCAGTGGGGAATATTGCACAATGGGCGCAAGCCTGATGCAGCCATGCCGCGTGTATGAAGAAGGCCTTCGGGTTGTAAAGTACTTTCAGCGAGGAGGAAGGTGTTGTGGTTAATAACCGCAGCAATTGACGTTACTCGCAGAAGAAGCACCGGCTAACTCCGTGCCAGCAGCCGCGGTAATACGGAGGGTGCAAGCGTTAATCGGAATTACTGGGCGTAAAGCGCACG
+
GGGGGGGGGGGGGGGGGGGGGGGGGGGGGGGCGFGGFGGGGGGGGGGGGGGGGGGGGGGGGGGFGGGGGGGGGGGGGGGGFGGGGGGDFGGGGGGGFFGGFF<<D<:=FFGGGGGGEGGGGGG>CGF<FFGGFGG7:=+=FFDCGCEFFF7=,F:CCCFCFGFFGGGGGDDGCCC9>EF*1:9CFGGDCEECEB:8FGGEGEGGGGGE6EEFGEGGFFCFGGDGGF7??F=FDCEED>:5CDG<
@M03364:276:000000000-BLYN8:1:1101:3160:7066 1:N:0:1
ACTCCTACGGGAGGCAGCAGTGGGGAATATTGCACAATGGGCGCAAGCCTGATGCAGCCATGCCGCGTGTATGAAGAAGGCCTTCGGGTTGTAAAGTACTTTCAGCGAGGAGGAAGGCATTAAGGTTAATAACCTTAGTGATTGACGTTACTCGCAGAAGAAGCACCGGCTAACTCCGTGCCAGCAGCCGCGGTAATACGGAGGGTGCAAGCGTTAATCGGAATTACTGGGCGTAAAGCGCACG
+
GCGGGGG9FGGGGGGGGGGGGGGGGGFGGGAFGEGG8FGDGFGGEGGCDGGGGGGG<F8FFGGFGGEGGGGGGD,E9FFFGFGDFFGGFGGG9EAFGGEGGGGDEFFFGGCGGEGGGGFGGFFGGGDFFFGGG<F9DFCE9FGGCFGCGGGGGGGGGGFFF@F7FEBGFGGGGGFAFGFF7EFGGGGGGGGGG:8BF9FGGGCEEGGGG9FG=;EGGGGGGGGGGGGGGFG5CGGCFDFDCDG5
@M03364:276:000000000-BLYN8:1:1101:15425:7128 1:N:0:1
ACTCCTACGGGAGGCAGCAGTGGGGAATATTGCACAATGGGCGCAAGCCTGATGCAGCCATGCCGCGTGTATGAAGAAGGCCTTCGGGTTGTAAAGTACTTTCAGCGAGGAGGAAGGCATTAAGGTTAATAACCTTAGTGATTGACGTTACTCGCAGAAGAAGCACCGGCTAACTCCGTGCCAGCAGCCGCGGTAATACGGAGGGTGCAAGCGTTAATCGGAATTACTGGGCGTAAAGCGCACG
+
GGGGGGAFCEFG:CEEFD@FC,@EF@,C@FFFDFGGGGF?GGGGGGGGGGG,@,CF@FG<AF8EEG78C?EFAA<FG8CFGFGCFD7F=FCGC@FFGC<FEGGF<EC++@=CFGFFGGFF9A<9FGGA,?,CB<?B?F<?@,@?DFGCEFFDFE+3CFCGFGFG7B::@@7>>CFD7:FG7DG7:7DGGEGG5:B@;C9;*;C88;C;C9;CCECEG9::>8/7ACCC+<@EDC*/9**9CCD<
@M03364:276:000000000-BLYN8:1:1101:14352:7149 1:N:0:1
ACTCCTACGGGAGGCAGCAGTAGGGAATCTTCGGCAATGGGGGCAACCCTGACCGAGCAACGCCGCGTGAGTGAAGAAGGTTTTCGGATCGTAAAACTCTGTTGTTAGAGAAGAACGTTAAGTAGAGTGGAAAATTACTTAAGTGACGGTATCTAACCAGAAAGGGACGGCTAACTACGTGCCAGCAGCCGCGGTAATACGTAGGTCCCAAGCGTTGTCCGGATTTATTGGGCGTAAAGCGAGC
+
GGGGGGGGGGGGGGGGGDFGGGGGGGGGGGGGGGEGGGGGGGGGDGGGGGGGGGDGGGGGGGGGGGGGGEGGGGGGGGGGGGGGGGGGGGGGGGFGGGGGGGGGGGGGG9FFGGGFGDGGFGGDFGFGGGGGGGGGFGGGGGGGGGGGGFGGGFFFGFGGFGGGGGFGGGDGDGGGGGGGGGGGGGGGGEEGEGGGEGGGGGGGGGGGGGGFCEEECCF?CEEGGGGGGGGFFGG=D3:C3DD)
@M03364:276:000000000-BLYN8:1:1101:10782:7160 1:N:0:1
ACTCCTACGGGAGGCAGCAGTAGGGAATCTTCCACAATGGACGCAAGTCTGATGGAGCAACGCCGCGTGAGTGAAGAAGGTTTTCGGATCGTAAAACTCTGTTGTTGGAGAAGAACGTATTTGATAGTAACTGATCAGGTAGTGACGATATCCAACCAGAAAGGGACGGCTAACTACGTGCCAGCAGCCGCGGTAATACGTAGGTCCCGAGCGTTGTCCGGATTTATTGGGCGTAAAGCGAGCG
+
GGGGGGGGGGGGGGGGGGGGGGGGGGGGGGGGGGGGGGGGGGGGGGGGGGGGGGGGGGGGGGGGGGGGGGGGGGGGGGGGGGGGGGGGGGGGGGGGGGGGGGGGGGGGGGGGGGGGGGGGGGGGGGGGGGGGGGGGGGGGGGGGGGGGGGGGGGGGGGGGGGGGGGGGGGGGGGGGGGGFGGGGGGGGGGGGGGGGFFGGGGGGGGGGGGGGGGGGGGGGGGGGGGGGGGGFGGGGGGGGGGGD
@M03364:276:000000000-BLYN8:1:1101:3348:7163 1:N:0:1
ACTCCTACGGGAGGCAGCAGTGGGGAATATTGCACAATGGGCGCAAGCCTGATGCAGCCATGCCGCGTGTATGAAGAAGGCCTTCGGGTTGTAAAGTACTTTCAGCGAGGAGGAAGGTGTTGTGGTTAATAACCGCAGCGATTGACGGTACTCGCAGAAGAAGCACCGGCTAACTCCGTGCCAGCAGCCGCGGGAATACGGAGGGTGCAAGCGTTAATCGGAATTACTGGGCGGAAAGCGCACG
+
GGGGGGGGGGGGGGGGGGGGGGGGGGGGGGGGGGGGGGGGGDGEGGGGGGGGGGCFFFFFCFGFGGGGGE,CEFGGGGGGGEGGGGGFFGFGGGGGFEGF,BE,5CC:CFGDDEGFGGFGGDGGGF7?5DFDE83>FGGC7D3FFGG+@<+@F:3:FCFFGFGF:<3FGDC@CGF,,;<CCGGGGGF8EC81B**4*53/?*:CEEDGFGC8E88=5CC5EG5=E+0<+3CEG3*:)9*9)C57
@M03364:276:000000000-BLYN8:1:1101:9540:7190 1:N:0:1
ACTCCTACGGGAGGCAGCAGTGGGGAATATTGCACAATGGGCGCAAGCCTGATGCAGCCATGCCGCGTGTATGAAGAAGGCCTTCGGGTTGTAAAGTACTTTCAGCGAGGAGGAAGGCGTTGTGGTTAATAACCGCAGCGATTGACGTTACTCGCAGAAGAAGCACCGGCTAACTCCGTGCCAGCAGCCGCGGTAATACGGAGGGTGCAAGCGTTAATCGGAATTACTGGGCGTAAAGCGCGCG
+
GGGGGGGGGGGGGGGGGGGGGGGGGGGGGGGGGGGGGGGGGGGGGGGGGFFGGGGGGGGGGGGGGGGEGGGGGGGGGGGGGGGGGGGGGGGGGGGGGGGGGGGGGGGEEGGGGGFGGGGGGGGGGGGGGGGGGGGGGGGGGGFGFGGGG7FGGGGGGGGGGGGGGFFGGGGGGGGGGGGGGGGGGGGGGGGGG>87<?FGGEEDDGG>FGFFGGGEGGGGCEGGGGGGGGDFGGG59DFGGGGD
@M03364:276:000000000-BLYN8:1:1101:12142:7198 1:N:0:1
ACTCCTACGGGAGGCAGCAGTAGGGAATCTTCGGCAATGGACGAAAGTCTGACCGAGCAACGCCGCGTGAGTGAAGAAGGTTTTCGGATCGTAAAACTCTGTTGTTAGAGAAGAACGTTAAGTAGAGTGGAAAGTTACTTAAGTGACGGTATCTAACCAGAAAGGGACGGCTAACTACGTGCCAGCAGCCGCGGTAATACGTAGGTCCCAAGCGTTGTCCGGATTTATTGGGCGTAAAGCGAGC
+
GGGGGGGGGGGGGGGGGGGGGGGGGGGGGGGGGGGGGGGGFGGGGGGGGGGGGGGGGGFGGGGGGGGGGFFGGGGGGGGGGGGGGGGGEGEGGGGGGGGGGGFGGGGGFFGFGGG<CGGGGGEFGCCFFCCFGGGGGGGFGFG<FGGGGEGGGGGGGGGGGFDGGGGGGGGGGGGGGGGGDFFGGGCGGGGCCE8CEG?CFECGGGFGFGFCFEEEGGGFGG:=C<CCC?CGGGGGGGGFGDG)
@M03364:276:000000000-BLYN8:1:1101:9783:7202 1:N:0:1
ACTCCTACGGGAGGCAGCAGTAGGGAATCTTCCACAATGGACGAAAGTCTGATGGAGCAACGCCGCGTGAGTGAAGAAGGGTTTCGGCTCGTAAAGCTCTGTTGTTAAAGAAGAACGTGGGTGAGAGTAACTGTTCACCCAGTGACGGTATTTAACCAGAAAGCCACGGCTAACTACGTGCCAGCAGCCGCGGTAATACGTCTGTGGCAAGCGTTATCCGGATTTATTGGGCGTAAAGCGCACG
+
CGGG<E@C@EC-CFECFDECF<<FFFEE<FGGGFGFFGGGGGGGGDEGG<FCFGFG<FCF<@:@FGCFGGGFFC?6<C9E7EFFGCBCE7FFCGDGF<A?AF,?=EEFFFC8A<<EEFDGGGGC=FF=F<BFGFGGF,AF+=FFGGCEGG7DDFF<EECEG,DF:,@FCGD@CFF97BFGC@;;8:BFECE8*4*=E<+*<***?FCG89:8*B?5:=C=E=EDGCFFG?CFCCE*/0>DGG<5
@M03364:276:000000000-BLYN8:1:1101:10066:7205 1:N:0:1
ACTCCTACGGGAGGCAGCAGTGGGGAATATTGCACAATGGGCGCAAGCCTGATGCAGCCATGCCGCGTGTATGAAGAAGGCCTTCGGGTTGTAAAGTACTTTCAGCGAGGAGGAAGGCATTAAGGTTAATAACCTTAGTGATTGACGTTACTCGCAGAAGAAGCACCGGCTAACTCCGTGCCAGCAGCCGCGGTAATACGGAGGGTGCAAGCGTTAATCGGAATTACTGGGCGTAAAGCGCACC
+
GFFF@EFF@;+-@FEGGDDFFFGGEDCGGFFFEFF<FFFFFFD@BFDG@,FEFAEE9CFGF,CECC6@CE8FFEEFEFGGFFFEFFGEFCCG,9FGGAE@CFFFC<:>C:+BFEEFD<FGFFGGFFGG?FFG,=<FFDFGFGGFFFGFF@FFECEGD>7FGFGGGFGFEGC7BFG9FCGFFCFCECD7FEGEG*BCCFGF*:BCGGGGG7FCCCC8EFD=CEEC6<FC?FEC)9EGGFFDDD5)
@M03364:276:000000000-BLYN8:1:1101:11204:7207 1:N:0:1
ACTCCTACGGGAGGCAGCAGTAGGGAATCTTCCACAATGGACGAAAGTCTGATGGAGCAACGCCGCGTGAGTGAAGAAGGGTTTCGGCTCGTAAAGCTCTGTTGTTAAAGAAGAACGTGGGTGAGAGTAACTGTTCACCCAGTGACGGTATTTAACCAGAAAGCCACGGCTAACTACGTGCCAGCAGCCGCGGTAATACGTAGGTGGCAAGCGTTATCCGGATTTATTGGGCGTAAAGCGAGCG
+
GGGGFGGGGGGGGGGGGGGGGGGGGGGGGGGGGGGGGGGGGGGGGGGGGGGGGGGGGGGGGGGGGGGGGGGGGGGGDGGGGGGGGGGGGGGGGGGGGGGGGGGGGGGGGGGGGGGGGGGGGGGGGGGGGGGGGGGGGGGGGGGGGGGGGCFGGGGGGGGGGGGGGGGGGGGGGGGGGGGGGFGGGGGGGGGGGGGDGGGGGGGDGGGGFGGGGGGGGGGGGGGGGFGGCFGFGGGGGGGDDGGD
@M03364:276:000000000-BLYN8:1:1101:13538:7236 1:N:0:1
ACTCCTACGGGAGGCAGCAGTAGGGAATCTTCGGCAATGGACGAAAGTCTGACCGAGCAACGCCGCGTGAGTGAAGAAGGTTTTCGGATCGTAAAACTCTGTTGTCAGAGAAGAACAAGGGTGAGAGTGGAAAGTTCACCCCTTGACGGTATCTGACCAGAAAGCCACGGCTAACTACGTGCCAGCAGCCGCGGTAATACGTAGGTGGCAAGCGTTGTCCGGATTTATTGGGCGTAAAGCGAGC
+
GGGGGGGGGGGGGGGGGG@FGGGGGGGGGGGGGGGGGGGGGGEFGGGFGGGGGGGGGGGGGGGGGGGGGGGDGGGGGGGGGGGGGGGGGGGGGGFFGGGGGGGGGFGGGGGGGCGFGGGGGGGFGGGFGFGGFGGGGGGAFCGGGGGGGGGGGGGFGGGGGGGGG<FGGGGGGGGGGGGGGGGGGGGGFGGGGGGGGGFGGGGGGGGFGGGGGGGEEGGGGGEC*AFECFGGGGGGCCFGGDG7
@M03364:276:000000000-BLYN8:1:1101:25524:7259 1:N:0:1
ACTCCTACGGGAGGCAGCAGTGGGGAATATTGCACAATGGGCGCAAGCCTGATGCAGCCATGCCGCGTGTATGAAGAAGGCCTTCGGGTTGTAAAGTACTTTCAGCGAGGAGGAAGGTGTTGTGGTTAATAACCGCAGCAATTGACGTTACTCGCAGAAGAAGCACCGGCTAACTCCGTGCCAGCAGCCGCGGTAATACGGAGGGTGCAAGCGTTAATCGGAATTACTGGGCGTAAAGCGCACG
+
GGGGGGGGGGGGGGGGGGGGGGGGGGGGGGGGGGGGGGGGGGGGGGGGGGGGGGGGGGGGGGGGGGGGGFGGGGGGGGGGGGGGGGGGGGGGGGGGGGGGGGGGGGG=FGDGGGGGGFFFGGFEGEGFDCFGGGGGEGGGGGGGGGGCFFGGGGGGGGGGGGGGGGGGGGGGGGC>CGGGGGGGGGGGFGGGG>EGGFGGGGGGGDEECFFGGEGDFFFGC5EEC?CGGGGFGDGECFFGGGGC
@M03364:276:000000000-BLYN8:1:1101:11440:7266 1:N:0:1
ACTCCTACGGGAGGCAGCAGTAGGGAATCTTCGGCAATGGACGAAAGTCTGACCGAGCAACGCCGCGTGAGTGAAGAAGGTTTTCGGATCGTAAAACTCTGTTGTTAGAGAAGAACAAGGAGGAGAGTAAAACGTTCATCCCTTGACGGTATCTAACCAGAAAGCCACGGCTAACTACGTGCCAGCAGCCGCGGTAATACGTAGGTGGCAAGCGTTGTCCGGATTTATTGGGCGTAAAGCGAGC
+
FGGGGGGGGGGGGGGGGGGGGEFGGGGGCGG<C;FGGGGGFAFEGGEFGGGGCC:FFGCFGGGGGGGGGGG?FFGGGGGGGGGGGGGGGCFGGGGGGGGGGGE9F??FAFGAFGFBE,E84,B=C<F5BFC<DGGCF,EF9F<B=<>C>CFB<F@3F@,@FC<:@F7@CCCFG7,DFCEGGGGGCB6C8::5488:EF9+;+>CC22B8FGE*==8C:+?5CG*/+0<99@*5C551*?>397)
@M03364:276:000000000-BLYN8:1:1101:12511:7286 1:N:0:1
ACTCCTACGGGAGGCAGCAGTAGGGAATCTTCGGCAATGGGGGCAACCCTGACCGAGCAACGCCGCGTGAGTGAAGAAGGTTTTCGGATCGTAAAACTCTGTTGTTAGAGAAGAACGTTAAGTAGAGTGGAAAGTTACTTAAGTGACGGTATCTAACCAGAAAGGGACGGCTAACTACGTGCCAGCAGCCGCGGTAATACGTAGGTCCCAAGCGTTGTCCGGATTTATTGGGCGTAAAGCGAGC
+
GGGGGGGGGGGGGGGGGGGGGGGGGGGGGGGGGGGGGGGGGGGGGGGGGGGGGGGGGGGGGGGGGGGGGGGFGGGGGGGGGGGGGGGGGGGGGGGGGGGGGGGGGGGGGGGGGGGGGGGGGGGGGGGGGGGGGGGGGGGGGGFGGGGGGGGGGGGGGGGGGGGGGGGGGGGGGGGGGGGGGGGGGGGGGGGGGGGGGGGGGGGFGGGFCFGGGGGEGGGFGEEGGGGGGGGGGGGGGGGGGGG3
@M03364:276:000000000-BLYN8:1:1101:11035:7292 1:N:0:1
ACTCCTACGGGAGGCAGCAGTAGGGAATCTTCGGCAATGGGGGCAACCCTGACCGAGCAACGCCGCGTGAGTGAAGAAGGTTTTCGGATCGTAAAACTCTGTTGGTAGAGAAGAACGTTGGTGAGAGTGGAAAGCTCATCAAGTGACGGTAACTACCCAGAAAGGGACGGCTAACTACGTGCCAGCAGCCGCGGTAATACGTAGGTCCCAAGCGTTGTCCGGATTTATTGGGCGTAAAGCGAGC
+
GGGGFGGGGGGGGGGGGGGGGGGGGGGGGGGGGGGGGGGGGGGGGGGGGGGGGGGGGGGGGGGGGGGGGGGGGGGGGGGGGGGGGGGGGGGGGGGGGGGGGGGGGGFGAFGGGGGGGGGGGGGGGGGGGGGGGGGGGGGGGGGGGGGGGGGGGGGGGGGGGGGGGGGGGGGGGGGFEFGGGGGGGGGGGGGDGGGGGGGGGGGGGGDGGGGGGGGEGEGGGGEEEG7CEEGGGGGGGGGGGGG3
@M03364:276:000000000-BLYN8:1:1101:11700:7304 1:N:0:1
ACTCCTACGGGAGGCAGCAGTAGGGAATCTTCGGCAATGGGGGCAACCCTGACCGAGCAACGCCGCGTGAGTGAAGAAGGTTTTCGGATCGTAAAACTCTGTTGTTAGAGAAGAACGTTAAGTAGAGTGGAAAGTTACTTAAGTGACGGTATCTAACCAGAAAGGGACGGCTAACTACGTGCCAGCAGCCGCGGTAATACGTAGGTCCCAAGCGTTGTCCGGATTTATTGGGCGTAAAGCGAGC
+
GGGGGGGGGGGGGGGGGGGGGGGGGGGGGGGGGGGGGGGGGGGGGGGGGGGGGGGGGGGGGGGGGGGGGGGGGGGGGGGGGGGGGGGGGGGGGGGGGGGGGGGGGGGGCFGGGGGGGFGGGGGGGGGGGGGGGGGGGGGGGGGGGGGGGGGGGGGGGGGGGGGGGGGGGGGGGGGGGGGGGGGGGGGGGGGGGGGGGGGGGGGGGGFFGGGGGGGDCEGGGGGGGGGGGGGGGGGGGGGDGGG5
@M03364:276:000000000-BLYN8:1:1101:3820:7307 1:N:0:1
ACTCCTACGGGAGGCAGCAGTAGGGAATCTTCGGCAATGGGGGCAACCCTGACCGAGCAACGCCGCGTGAGTGAAGAAGGTTTTCGGATCGTAAAACTCTGTTGTTAGAGAAGAACGTTAAGTAGAGTGGAAAATTACTTAAGTGACGGTATCTAACCAGAAAGGGACGGCTAACTACGTGCCAGCAGCCGCGGTAATACGTAGGTCCCAAGCGTTGTCCGGATTTATTGGGTGTAAAGCGAGC
+
GGGGGFFGGGGGGGGCGGEGGGGGGGGGGDGGG7FFFGGGGGGEEGGGGGGGFEEGGEEGGGGGGED=FGCFFGABFEGGGDFGGEGDGFGDCGFFFGFGGGGGGGGFGGGGGFC<FFGGGGG<FEGDGGFCEGFGFFFGFGEGG=EFGGGGGGFG9FGGGGCFGDF:FFDGEBFGFFC2<FCB@B,=CGB>8E8:*99<F?C>ECFFDGFGGGC?*2:9C88=CCCFGCFG*9CFGFCDGGC7
@M03364:276:000000000-BLYN8:1:1101:12172:7314 1:N:0:1
ACTCCTACGGGAGGCAGCAGTAGGGAATCTTCGGCAATGGGGGCAACCCTGACCGAGCAACGCCGCGTGAGTGAAGAAGGTTTTCGGATCGTAAAACTCTGTTGTTAGAGAAGAACGTTAAGTAGAGTGGAAAGTTACTTAAGTGACGGTATCTAACCAGAAAGGGACGGCTAACTACGTGCCAGCAGCCGCGGTAATACGTAGGTCCCAAGCGTTGTCCGGATTTATTGGGCGTAAAGCGAGC
+
GGGGGGGGGGGGGGGGGGGGGGGGGGGGGGGGGGGGGGGGGGGGGGGGGGGGGGGGGGGGGGGGGGGGGGGGGGGGGGGGGGGGGGGGGGGGGGGGGGGGGGGGGGGGGGGGGGGGGGGGGGGGGGGGGGGFGGGGGGGGGGGGGGGGGGGGGGGGGGGGGGGGGGGGGGGGGGGGGGGGFFGGGGGGGGGDGGGGGGGGGGGGGGGF>FGFDGGGGGGGGG5:ECGGGGGGGGGGGFGFGDC)
@M03364:276:000000000-BLYN8:1:1101:7185:7324 1:N:0:1
ACTCCTACGGGAGGGAGCAGTGGGGAATATTGCACAATGGGCGCAAGCCTGATGCAGCCATGCCGCGTGTATGAAGAAGGCCTTCGGGTTGTAAAGTACTTTCAGCGGGGAGGAAGGTGATAAAGCGAATACCTTTATCAATTGACGTTACCCGCAGAAGAAGCACCGGCTAACTCCGTGCCAGCAGCCGCGGTAATACGGAGGGTGCAAGCGTTAATCGGAATTACTGGGCGTACAGCGCACG
+
FFGGGGGGEECBFGGCGGGGGGGGGGCGGGGGGGGGGGGGGGFFGCFGFGCFGGGFGGGGGEFFGGGGGGGGGGFGG@F@FCFGGFGGGGGGGGGGFEGGGGGFFGD7FGCFGEGGGGG?FGGEGGGG+@@C,C@FFGGCFGGGGCFC7FFGGGDCGD@FG,FFFGGGGFEFGGGFGGGEEFGGG?CE:EEDEECBBC+;*8?CGGGEGGE8C8ACFF7*758C6C7:CCFGGCE*9CCCGGDD
@M03364:276:000000000-BLYN8:1:1101:26505:7329 1:N:0:1
ACTCCTACGGGAGGCAGCAGTAGGGAATCTTCGGCAATGGGGGCAACCCTGACCGAGCAACGCCGCGTGAGTGAAGAAGGTTTTCGGATCGTAAAACTCTGTTGTTAGAGAAGAACGTTAAGTAGAGTGGAAAGTTACTTAAGTGACGGTATCTAACCAGAAAGGGACGGCTAACTACGTGCCAGCAGCCGCGGTAATACGTAGGTCCCAAGCGTTGTCCGGATTTATTGGGCGTAAAGCGAGC
+
GFDFCFGGGDGGEGGBFGGGGGGGGFFGFFCFGGGF@FFGF7CFGGGDFFFFEFFG7FGGGCCGC@FFF,CFGCDFFGGGGG9FGCFC?7:FFFGGGCGGGGDGFGGFEGGGGGGGCBCDG9FDGGG?C@FDGGDFGGACFDF@DFGGCGGFEFGGGDGGGGCFCFFGGDGGGGGGFGG7:EECGGFGCEEC**=EGGGFF9<BEEGCGF:@*;*AE7CCCEA5/9C?EFF=*9EDCC*CDDC/
@M03364:276:000000000-BLYN8:1:1101:24593:7334 1:N:0:1
ACTCCTACGGGAGGCAGCAGTAGGGAATCTTCGGCAATGGGGGCAACCCTGACCGAGCAACGCCGCGTGAGTGAAGAAGGTTTTCGGATCGTAAAACTCTGTTGTTAGAGAAGAACGTTAAGTAGAGTGGAAAGTTACTTAAGTGACGGTATCTAACCAGAAAGGGACGGCTAACTACGTGCCAGCAGCCGCGGTAATACGTAGGTCCCAAGCGTTGTCCGGAGTTATTGGGCGTAAAGCGAGC
+
GGGGGGGGGGGGGGGGGGEEGEGGGFGGGGGGGGGGGGGGGDEGGGFGGGGGGGGGGGGGGGGGGGGGGGGGGGGGGGGGGGGGGGGDGGGGFGGGGGGGGGGGGGGGGGGAFGGGGFFDFGGDGGGGGGGGGFGGGGGDGGGGGGGGGGFFGGGGGGFGGFCGGDFGGGGGGGGCFGGGGGGGGFGGFFGDGG:EGGGGGFFGGGFGGGGG=ECEGGGGCG52;87CCGGFGDGGD<FGGGGC
@M03364:276:000000000-BLYN8:1:1101:26016:7375 1:N:0:1
ACTCCTACGGGAGGCAGCAGTAGGGAATCTTCGGCAATGGGGGCAACCCTGACCGAGCAACGCCGCGTGAGTGAAGAAGGTTTTCGGATCGTAAAACTCTGTTGTTAGAGAAGAACGTTAAGTAGAGTGGAAAGTTACTTAAGGGACGGTATCTAACCAGAAAGGGACGGCTAACTACGTGCCAGCAGCCGCGGTAATACGTAGGTCCCAAGCGTTGTCCGGATTTATTGGGCGTAAAGCGAGC
+
GCEFGGEFCGGGF77CEGG8FFGFGGFGCFFFDEGGCFGFGGCCFEDEGFFCGGDDGGFGGGGDGGGC:@FEFFFA9F@CE<<FG>FE:B=EFGGGGGGAFAAF<FGFGGGGGFCEGGGGG<:CFGF<?<9,CDADGGG9C>C,@DFGGCGCGFGGF:BBFFGGGGG:F7FGGGGGGGFG,BEEGD:88B5:8BB*8?EGGG+CEFFCFCFGGD??CC7?E8EG:9<<FF+ACD5CD3*:CD</
@M03364:276:000000000-BLYN8:1:1101:14128:7388 1:N:0:1
ACTCCTACGGGAGGCAGCAGTAGGGAATCTTCGGCAATTGACGAAAGTCTGACCGAGCAACGCCGCGTGAGTGAAGAAGGTTTTCGGATCGTAAAACTCTGTTGTCAGAGAAGAACAAGGGTGAGAGTGGAAAGTTCACCCCTTGACGGTATCTGACCAGAAAGCCACGGCTAACTACGTGCCAGCAGCCGCGGTAATACGTAGGTGGCAAGCGTTGTCCGGATTTATTGGGCGTAAAGCGAGC
+
GGGGGGGGGGGGGGGGGGGGGGGGGGGGGGGGGGGGGGGGGGGGGGGGGGGGGGGGGGGGGGGGGGGGGGGGGGGGGGGGGGGGGGGGGGGGGGGGGGGGGGGGGGGGGGGGGGGGGGGGGGGGGGGGGGGGGGGGGGGFGGGGGGGGGGGGGGGGGGGGGGGGGGGGGGGGGGGGGGGGGGGGGGGGGGGGGDGGGGGGGGGGGGGGGGGGGGGGGGGGGGGGGGGGGGGGGDEGGGGGGGG3
@M03364:276:000000000-BLYN8:1:1101:25340:7396 1:N:0:1
ACTCCTACGGGAGGCAGCAGTGGGGAATATTGCACAATGGGCGCAAGCCTGATGCAGCCATGCCGCGTGTATGAAGAAGGCCTTCGGGTTGTAAAGTACTTTCAGCGAGGAGGAAGGCATTAAGGTTAATAACCTTAGTGATTGACGTTACTCGCAGAAGAAGCACCGGCTAACTACGTGCCAGCAGCCGCGGTAATACGTAGGTCCCAAGCGTTGTCCGGATTTATTGGGCGTAAAGCGAGCG
+
GGGGGGGGGGGGGGGGGGGGGGGGGGGGGGGGGGGGGGGGGGGGGGGGGGGGGGGGGGFGGGGGGGGGGGGGGGGGGGGGGGGGGGGGGGGGEGGGDGGGGGGGGGGFGGGGGGGGGGGGGGGGGGGGGGGGGGGGGGGGFGCFGGGGFGGGGGGGGGGGFGGGGGGGGEGCGGGGGGGFGGGGGGGGGGGGGGGGGGGGF?FGFDFGGGGGGGGGGGGGGGDGGGCEFGGGGC=GGGFDGGDC
@M03364:276:000000000-BLYN8:1:1101:22212:7415 1:N:0:1
ACTCCTACGGGAGGCAGCAGTAGGGAATCTTCGGCAATGGGGGCAACCCTGACCGAGCAACGCCGCGTGAGTGAAGAAGGTTTTCGGATCGTAAAACTCTGTTGTTAGAGAAGAACGTTAAGTAGAGTGGAAAGTTACTTAAGTGACGGTATCTAACCAGAAAGGGACGGCTAACTACGTGCCAGCAGCCGCGGTAATACGTAGGTCCCAAGCGTTGTCCGGATTTATTGGGCGTAAAGCGAGC
+
GGGGGGGGGEEFGDDGGGGGGGGGGGGGGGGFFCFGGGGGGGGGGGGFGGGGGGDEGGGGGGGGDDFGGCGFGGGGGGGGGGGGGGCFGGGGGGGG,<BFGFCGGGFGGGGGGGGGGGGGGGGFFFDFGGFGFGDFFFGDF=FFDDFGGGGGGGGGFCC7@FCG>FFDGGEG@CGFCCGGGFGGFGFCCFGCCEE78EGCFGGEGGGGGCEF5>EGEGGGEGCEEGFGGGF*7DGGGFG=DCD<
@M03364:276:000000000-BLYN8:1:1101:23920:7442 1:N:0:1
ACTCCTACGGGAGGCAGCAGTAGGGAATCTTCGGCAATGGACGAAAGTCTGACCGAGCAACGCCGCGTGAGTGAAGAAGGTTTTCGGATCGTAAAACTCTGTTGTCAGAGAAGAACAAGGGTGAGAGTGGAAAGTTCACCCCTTGACGGTATCTGACCAGAAAGCCACGGCTAACTACGTGCCAGCAGCCGCGGTAATACGTAGGTGGCAAGCGTTGTCCGGATTTATTGGGCGTAAAGCGAGC
+
FFGFFGGGGGGDEGGD@FE<FFA<FFGEGGGGGGGGGGGGGGGGGGGGGGEGGFGGDECGGGGGGGGFEGG9FFFCGGGGGGGFGGGEGGGFGGGGFFGFGGGFEFBFDGGGGGGGGGFFG@FGFFFGGDFGGGGGGGF>8FDFGGGGGGGGGCFGGFFGGFAFGGGG>GGGGGGGGGEGDFGGDCGCGGGCGGGGGGGGC9CFGGGFFGD@FGGGGGG7ED5:5@CF7C6>C3:CGFGGGD<)
@M03364:276:000000000-BLYN8:1:1101:8718:7524 1:N:0:1
ACTCCTACGGGAGGCAGCAGTGGGGAATATTGCACAATGGGCGCAAGCCTGATGCAGCCATGCCGCGTGTATGAAGAAGGCCTTCGGGTTGTAAAGTACTTTCAGCGAGGAGGAAGGTGTTGTGGTTAATAACCACAGCAATTGACGTTACTCGCAGAAGAAGCACCGGCTAACTCCGTGCCAGCAGCCGCGGTAATACGGAGGGTGCAAGCGTTAATCGGAATTACTGGGCGTAAAGCGCACG
+
GGGGGGGGGGGGGGGGGGGGGGGGGGGGGGGGGGGGGGGGGGGGGGGGGGGFGGGGGGGGGGGGGGGGGGGGGFGGGGGGGGGGFFGGGGGGGGGGGGGGGGGGGGGFFGFGGFFFEGGGGGGGGGGGGGGGGFGGGGGGFGGGGGGGGGGGGGGGGGGGGGGGGGGGGCGG?FGGGGGGGGGGGGGGGGGGGGEGGFGGGEEGGGGGGGGGGGGGGGGGGDGGFGDGGGFCGGDEGGGGDGDC
@M03364:276:000000000-BLYN8:1:1101:25260:7594 1:N:0:1
ACTCCTACGGGAGGCAGCAGTAGGGAATCTTCGGCAATGGGGGCAACCCTGACCGAGCAACGCCGCGTGAGTGAAGAAGGTTTTCGGATCGTAAAACTCTGTTGTTAGAGAAGAACGTTAAGTAGAGTGGAAAGTTACTTAAGTGACGGTATCTAACCAGAAAGGGACGGCTAACTACGTGCCAGCAGCCGCGGTAATACGTAGGTCCCAAGCGTTGTCCGGATTTATTGGGCGTAAAGCGAGC
+
GGGGGGGGGGGGGGGGGGGGGGGGGGGGGGGGGGGGCFGGFGGGGGGGGGGDGGDGGGGGGGGGGGGGGGGGGGGGGGGGGGGGGGGGGGGGGFFFGGGFGGGGGFGFGFGGGGGGGGGGGGGGFFGGGGGGGGGGGGGGGGCFFDGGGGGGGGDGGGGG7FC@CEFGGGGGGFGGGGGGFGGFFGGGFGGGGGGGGGFCGGGGGGFGGGGGGGGCGGGGG5CEGCFGGFG=FDGGDGCFCDDD
@M03364:276:000000000-BLYN8:1:1101:24054:7598 1:N:0:1
ACTCCTACGGGAGGCAGCAGTGGGGAATATTGCACAATGGGCGCAAGCCTGATGCAGCCATGCCGCGTGTATGAAGAAGGCCTTCGGGTTGTAAAGTACTTTCAGCGAGGAGGAAGGCGTTGTAGTTAATAGCTGCAGCGATTGACGTTACTCGCAGAAGAAGCACCGGCTAACTCCGTGCCAGCAGCCGCGGTAATACGGAGGGTGCAAGCGTTAATCGGAATTACTGGGCGTAAAGCGCACG
+
GGGGGGGGGGGGGGGGGGGGGGGGGGGGGGGGGGGGGGGGGGGGGGGGGGGGGGGGGGGGGGGGGGGGGGGGGGGGGGGGGGGGGGGGGGGGGGGGGGGGFGGGGGEDFGCFGGFGGGGGGGGGGGFGGCGGGGGGGFGE7FGGGGGGG?EFGGGGFGGGGGGGGFGEGGGGGGGGGGGGGGGGGGGGGGDEGGEGGGG8EGGGGGGGGGGGGEGEGFGDG=EGGGGGGGGGGDGGGGGGGGG5
@M03364:276:000000000-BLYN8:1:1101:27531:7613 1:N:0:1
ACTCCTACGGGAGGCAGCAGTGGGGAATATTGCACAATGGGCGCAAGCCTGATGCAGCCATGCCGCGTGTATGAAGAAGGCCTTCGGGTTGTAAAGTACTTTCAGCGGGGAGGAAGGTGATAAAGCGAATACCTTTATCAATTGACGTTACCAGCAGAAGAAGCACCGGCTAACTCCGTGCCAGCAGCCGCGGTAATACGGAGGGTGCAAGCGTTAATCGGAATTACTGGGCGTAAAGCGCACG
+
FGGGGGAFGGGG@:CCEGFG<FGFCCFFCDGFFGGGGGGFEECEFGEGFGGGGG9DEG?FFFFFE:FGDF@EFCFFGGGGGAF8CDCGCF=FG9FC5@FFGGGGGGGDGGGC=7<DFGCF?FFC5<>++@B<D<FBFFGCGC9<,>@@>7CF=BFB,D:7FFCA3@@FGGGD7FDCGGCECCCF7CCB885CE8*4BBFGGG5CCGGGGGGGGGGEC7FDEEE*+AFFC65:DCGGD:FGGCD<
@M03364:276:000000000-BLYN8:1:1101:19391:7615 1:N:0:1
ACTCCTACGGGAGGCAGCAGTAGGGAATCTTCGGCAATGGACGAAAGTCTGACCGAGCAACGCCGCGTGAGTGAAGAAGGTTTTCGGATCGTAAAACTCTGTTGTTAGAGAAGAACAAGGATGAGAGTAAAATGTTCATCCCTTGACGGTATCTAACCAGAAAGCCACGGCTAACTACGTGCCAGCAGCCGCGGTAATACGTAGGTGGCAAGCGTTGTCCGGATTTATTGGGCGTAAAGCGAGC
+
GGGGGGGGGGGGGGGGGGGGGGGGGGGGGGGGGGGGGGGGGGGGGGGGGGGGGGGGGGGGGGGGGGGGGGGGGGGGGGGGGGGGGGGGGGGGGGGGGGGGGGGGGGGGGGGGGGGGGGGGGGGGGGGGGGGGGGGGGGGGGGGGGGGGGEFGGGGGGGGGGGGGGGGGGGGGGFFFFGGGGGGGGGFGGGGGGGGGGGGGGGFGGGGFEGGGGGGGGGGGGGGGGGGGGGCFDGGGGFCCGGG<
@M03364:276:000000000-BLYN8:1:1101:2908:7617 1:N:0:1
ACTCCTACGGGAGGCAGCAGTGGGGAATATTGCACAATGGGCGCAAGCCTGATGCAGCCATGCCGCGTGTATGAAGAAGGCCTTCGGGTTGTAAAGTACTTTCAGCGGGGAGGAAGGTGATAAAGCGAATACCTTTATCAATTGACGTTACCCGCAGAAGAAGCACCGGCTAACTCCGTGCCAGCAGCCGCGGTAATACGGAGGGTGCAAGCGTTAATCGGAATTACTGGGCGTAAAGCGCACG
+
GGGGGGGGGGGGGGGGGGGGGGGGGGGGGGGGFGGGGGGGGGGGGGGGGGGGGGGGGGGGGGGGGGGGGGGGGGGGGGGGGGGGGGGGGGGGGGGGGGGGGGGGGGGGGGGGGGGGGGGGGGGGGGGGGGGGGGGGFGGGGGGFGGGGGGDCGGGGGGGGGGGGGGGGGGGGGGGGFGGGGGGDGGGGDGGGGGGGGGGGECEGEGGGGGGGGGGGGGGGGGGGGGGGG6C=DGGGGGGGGGG<
@M03364:276:000000000-BLYN8:1:1101:13181:7624 1:N:0:1
ACTCCTACGGGAGGCAGCAGTGGGGAATATTGCACAATGGGCGCAAGCCTGATGCAGCCATGCCGCGTGTATGAAGAAGGCCTTCGGGTTGTAAAGTACTTTCAGCGAGGAGGAAGGCGTTGTGGTTAATAACCGCAGCGATTGACGTTACTCGCAGAAGAAGCACCGGCTAACTCCGTGCCAGCAGCCGCGGTAATACGGAGGGTGCAAGCGTTAATCGGAATTACTGGGCGTAAAGCGCACG
+
GGGGGGGGGGGGGGGGGGGGGGGGGGGGGGGGGGGGGGGGGGGGGGGGGGGGGGGGGGGGGGGGGGGGGGGGGGGGGGGGGGGGGGGGGGGGGGGGGGGGGGGGGGGCFGGGGGGGGGGGGGGGGGGGGGGGGGGGGGGGGGGGGGGGGGGGGGGGGDGGDGGGGGGGGGGGGGGGGGGGGGGGGGGGGGGGGGGGGGGGGDGGGGGGFGGGGGGGGGGGGGGGGGGFFGFFGGGGGGGGGDDC
@M03364:276:000000000-BLYN8:1:1101:17622:7636 1:N:0:1
ACTCCTACGGGAGGCAGCAGTAGGGAATCTTCGGCAATGGGGGCAACCCTGACCGAGCAACGCCGCGTGAGTGAAGAAGGTCTTCGGATTGTAAAGCACTTTAAGTTGGGAGGAAGGGCATTAACCTAATACGTTAGTGCTTTGACGTTACCGACAGAATAAGCACCGGCTAACTCTGTGCCAGCAGCCGCGGTAATACGGAGGGTGCAAGCGTTAATCGGAATTACTGGGCGTAAAGCGCACG
+
GGGGGGGGGGGGGGGGGGGGGGGGGGGGGGGGGGGGGGGGGGGGGGGGGGGGGGGGGGGGGGGGGGGGGDGGGGGGGGGGGGGGGGGGGGGGFEGGGFGGGGGGGGGGGGFGGGGGGGGGGGGGGGG?FFGGGGGGGGGGGGGGGGGGGGGGGGGGGGGGGGGGGGGGGGGGGGGGGGGGGGGGGGGGGGGGGGDGGGGGGGGGGGGGFGCGGGGGGGGGGGGGGGGGGGGGGDGGGGGGGGGD
@M03364:276:000000000-BLYN8:1:1101:18131:7642 1:N:0:1
ACTCCTACGGGAGGCAGCAGTAGGGAATCTTCGGCAATGGGGGCAACCCTGACCGAGCAACGCCGCGTGAGTGAAGAAGGTTTTCGGATCGTAAAACTCTGTTGTTAGAGAAGAACGTTAAGTAGAGTGGAAAGTTACTTAAGTGACGGTATCTAACCAGAAAGGGACGGCTAACTACGTGCCAGCAGCCGCGGTAATACGTAGGTCCCAAGCGTTGTCCGGATTTATTGGGCGTAAAGCGAGC
+
GGGGGGGGGGGGGGGGGGGGGGGGGGGGGGGGGGGGGGGGGGGGGGGGGGGGGGGGGGGGGGGGGGGGGGGGGGGGGGGGGGGGGGGGGGGGGGGGGGGGGGGGGGGGGGGGGGGGGGGGGGGGGGGGACGFFGGGGGGGGGGGGGGGGGGGGGGGGGGGFGGGGGGGGGGGGGGGGGGGGGGGGGGGGGGGGGGGGGGGGGGGGGGGGGGGGGGGGEGGEDEGGGGGGGG=FGGGGGGGGGG5
@M03364:276:000000000-BLYN8:1:1101:19870:7661 1:N:0:1
ACTCCTACGGGAGGCAGCAGTAGGGAATCTTCGGCAATGGGGGCAACCCTGACCGAGCAACGCCGCGTGAGTGAAGAAGGTTTTCGGATCGTAAAACTCTGTTGTTAGAGAAGAACGTTAAGTAGAGTGGAAAGTTACTTAAGTGACGGTATCTAACCAGAAAGGGACGGCTAACTACGTGCCAGCAGCCGCGGTAATACGTAGGTCCCAAGCGTTGTCCGGATTTATTGGGCGTAAAGCGAGC
+
GGGGGGGGGGGGGGGGGGGGGGGGGGGGGGGGGGGGGGGGGGGGGGGGGGGGGGGEGGGGGGGGGGGGGGGGGGGGGGGGGGGGGGGGGGGGGGGGGGGGGGGGGGGGGGGGGGGGGGGGGGGGGGGGGGGGGGGGGGGGGGGGGGGGGGGGGGGGGGGGGGGGGGGGGGGGGFDGGGGGGGGGGGGGGGGGGEGGGGGGGFGGCGGGGGFFGGGGGGGDEE?CECEGGGG=<DGGGGGCGGG)
@M03364:276:000000000-BLYN8:1:1101:22654:7676 1:N:0:1
ACTCCTACGGGAGGCAGCAGTAGGGAATCTTCGGCAATGGGGGCAACCCTGACCGAGCAACGCCGCGTGAGTGAAGAAGGTTTTCGGATCGTAAAACTCTGTTGTTAGAGAAGAACGTTAAGTAGAGTGGAAAGTTACTTAAGTGACGGTATCTAACCAGAAAGGGACGGCTAACTACGTGCCAGCAGCCGCGGTAATACGTAGGTCCCAAGCGTTGTCCGGATTTATTGGGCGTAAAGCGAGC
+
GGGGGGGGGGGGGGGGGGGGGGGGGGGGGGGGGGGGGGGGGGGGGGGGGGGGGGGGGGGGGGGGGGGGGGGEGFGGGGGGGGGGGGGGGGGGGGGGGGGGGGGGGGGGGGGGGGGGGDFGGGEGGGGGGGGGGGGGGGGGGFGCFFFGGGGGGGGGGGGGGGGGGGGGGGGGGGGGGGGGGGGGGFGGGGGGGGGDGGGGGFGGGGGGGGGGFG==CGGGGGDEGEEGGGGGGDGDDGGGGGG>
@M03364:276:000000000-BLYN8:1:1101:9840:7731 1:N:0:1
ACTCCTACGGGAGGCAGCAGTAGGGAATCTTCGGCAATGGACGAAAGTCTGACCGAGCAACGCCGCGTGAGTGAAGAAGGTTTTCGGATCGTAAAACTCTGTTGTTAGAGAAGAACGACGAGGAGAGTGGAAAGCTCCTCGTGTGACGGTATCTAACCAGAAAGGGACGGCTAACTACGTGCCAGCAGCCGCGGTAATACGTAGGTCCCGAGCGTTGTCCGGATTTATTGGGCGTAAAGCGAGC
+
GGGGGGGGGGGGGGGGGGGGGGGGGGGGGGGGGGGGGGGGGGGGGGGGGGGGGGGGGGGGGGGGGGGGGCFGGGGGGGGGGGGGGGGDGGGGGGGGGGGGGGGGGGGGGGGGGGGGGGGGGGGGGGGGGGGGGGFGGGGGGGGGGFGGGGGGGGGGGF@EGGGDGGGGGGGGGGGGGGGGGGGGGGGGGGGGGGEGEGGGGFGGGGFFEEGGGGCEE5CCEGDG:EFGGGGGGGGGDCCCDDG5
@M03364:276:000000000-BLYN8:1:1101:28602:7768 1:N:0:1
ACTCCTACGGGAGGCAGCAGTAGGGAATCTTCCACAATGGACGAAAGCCTGATGGAGCAACGCCGCGTGAGTGAAGAAGGGTTTCGGCTCGTAAAGCTCTGTTGTTAAAGAAGAACGTGGGTGAGAGTAACTGTTCACCCAGTGACGGTATTTAACCAGAAAGCCACGGCTAACTACGTGCCAGCAGCCGCGGTAATACGTAGGTGGCAAGCGTTATCCGGATTTATTGGGCGTAAAGCGAGCG
+
FG,C@EFFGGC;FBE@CFGGFF<FDCG<FFCC<FCGGGGGGGE:CCF,C<FFA@@EF8<EEB::@BFCC:F,FFFGGGFG@FCBAFGE++7C@8F9F?,??FFG,BB<FFGEFGGFGFGGB+CDBD@=FGGGGGG,DD<FF,:=3,C:F7F9E<<F@@F7DFFGGGGCC*@:FGGEEG:F@DF@>DEF845:CB5E99C8BFCEGGFCCFGGGCE557@5=E8C++9C7?FFGDG5<FG3CD<<
@M03364:276:000000000-BLYN8:1:1101:13726:7769 1:N:0:1
ACTCCTACGGGAGGCAGCAGTGGGGAATATTGCACAATGGGCGCAAGCCTGATGCAGCCATGCCGCGTGTATGAAGAAGGCCTTCGGGTTGTAAAGTACTTTCAGCGAGGAGGAAGGTGCTGAGGTTAATAACCGCAGCAATTGACGTTACTCGCAGAAGAAGCACCGGCTAACTCCGTGCCAGCAGCCGCGGTAATACGGAGGGTGCAAGCGTTAATCGGAATTACTGGGCGTAAAGCGCACG
+
GGGGGGGGGGGGGGGGGGGGGGGGGGGGGGGGGGGGGGGGGGGGGGGGGGGGGGGGGGGGGGGGGGGFGGGGGGGGGGGGGGGGGGGGGGGGGGGGGGGGGGGGGGGGGGGGGGGGGGGFGGGGGFGGGGGGGGGGGGGGGGGGGGGGGGGGGGGGGGGGGGGGGGFEGGGGGGGGGGGGEGGGGGGGGGGGGGGGGGGGGECGGGGGCFGGG>EGGGCFE5=GGFFFFEGFGGGEFCDGGGG5
@M03364:276:000000000-BLYN8:1:1101:16540:7815 1:N:0:1
ACTCCTACGGGAGGCAGCAGTAGGGAATCTTCGGCAATGGACGAAAGTCTGACCGAGCAACGCCGCGTGAGTGAAGAAGGTTTTCGGATCGTAAAACTCTGTTGTTAGAGAAGAACGTTAAGTAGAGTGGAAAGTTACTTAAGTGACGGTATCTAACCAGAAAGGGACGGCTAACTACGTGCCAGCAGCCGCGGTAATACGTAGGTCCCAAGCGTTGTCCGGATTTATTGGGCGTAAAGCGAGC
+
GGGGGGGGGGGGGGGGGGGGGGGGGGGGGGGGGGGGGGGGGGGGGGGGGGGGGGGGGGGGGGGGGGGGGGGGGGGGGGGGGGGGGGGGGGGGGGGGGGGGGGGGGGFGGGGGGGGGGGGGGGGFGDGGGGGGGGGGGGGGGGGGGFGGGGGGGGGGGGGGGGGGGGGGGGGGGGGGGGGGFGGGGGGGGGGGGGEDGGFGGGGGGGGGGGGGGGGGGGGGGECGGGFGGGGDFGGGDFGGGGD)
@M03364:276:000000000-BLYN8:1:1101:5173:7820 1:N:0:1
ACTCCTACGGGAGGCAGCAGTAGGGAATCTTCGGCAATGGGGGCAACCCTGACCGAGCAACGCCGCGTGAGTGAAGAAGGTTTTCGGATCGTAAAACTCTGTTGTTAGAGAAGAACGTTAAGTAGAGTGGAAAGTTACTTAAGTGACGGTATCTAACCAGAAAGGGACGGCTAACTACGTGCCAGCAGCCGCGGTAATACGTAGGTCCCAAGCGTTGTCCGGATTTATTGGGCGTAAAGCGAGC
+
GGGGGGGGGGGGGGGGGGGGGGGGGGGGGGGGGGGGGGFGGGGGGGGGGGGGGGGGGGGGGGGGGGGGGGGGGGGGGGGFFGGGGGGGGGGGFGGGGGGGGGGGGGGGGGGGGGGGGGGGGGFGGGFGGGGFGGGGGGGGGGGGGGGGGGGGGGGGGGGGGGGGGGGGGDEGGGGGGGGGGGFGGGG8F>EGGGGGDGGGGGFCEGFGFFGGGGGG=EGGDEC*:A<?FCGCCCEGGGGGGGG3
@M03364:276:000000000-BLYN8:1:1101:15219:7823 1:N:0:1
ACTCCTACGGGAGGCAGCAGTGGGGAATATTGCACAATGGGCGCAAGCCTGATGCAGCCATGCCGCGTGTATGAAGAAGGCCTTCGGGTTGTAAAGTACTTTCAGCGAGGAGGAAGGCATTAAGGTTAATAACCTTAGTGATTGACGTTACTCGCAGAAGAAGCACCGGCTAACTCCGTGCCAGCAGCCGCGGTAATACGGAGGGTGCAAGCGTTAATCGGAATTACTGGGCGTAAAGCGCACG
+
GGGGGGGGGGGGEGGDGGGGGGGGGGGGGGGGGGGGGGGGGGGGGGGGGGGGGGGGGGGGGGCGGDGGGGGGGGFGGGGGGGGGGGGGFGGGGGGGGGGGGGGGGGGGGGGGGGFGGGGGGGGGGGGGGGGGGCGGGGGGGGGGGGGGGGGGGGGGGDFGGGGGGGGGGGGGGGGGGGGGDGGGGGGGGGGGGGGGGGGGGCGGGGGGGGGGGGEEGGGGGGGGGGFGCFGCDDEGGGGGGDD5
@M03364:276:000000000-BLYN8:1:1101:26132:7849 1:N:0:1
ACTCCTACGGGAGGCAGCAGTGGGGAATATTGCACAATGGGCGCAAGCCTGATGCAGCCATGCCGCGTGTATGAAGAAGGCCTTCGGGTTGTAAAGTACTTTCAGCGAGGAGGAAGGCGTTGTGGTTAATAACCGCAGCGATTGACGTTACTCGCAGAAGAAGCACCGGCTAACTCCGTGCCAGCAGCCGCGGTAATACGGAGGGTGCAAGCGTTAATCGGAATTACTGGGCGTAAAGCGCACG
+
GGGGGGGGGCFEGGGGGGFCGFDEFEDGFGGGGGGGGFFGGGGGGCGFGGG?FCGGGGGGGGGFGGEGGGGGFFEFFGEGGC@FFGGG<FGGAFGGGGGGGGGDG9C+CE7?F+B4BFEGGGGGGGFFEFFFGGGGEEGGCGFGFGFCFGEFCEEGE7FCFCGGG>FE7FG7@:;FFGGDFEC8EEGGFEEGGECEGCFCE>C88>EDEFGFG8=*:?+A=?EFGFGFEF==CDGG*:79CDC5
@M03364:276:000000000-BLYN8:1:1101:7025:7865 1:N:0:1
ACTCCTACGGGAGGCAGCAGTGGGGAATATTGCACAATGGGCGCAAGCCTGATGCAGCCATGCCGCGTGTATGAAGAAGGCCTTCGGGTTGTAAAGTACTTTCAGCGAGGAGGAAGGTGTTGTGGTTAATAACCGCAGCAATTGACGTTACTCGCAGAAGAAGCACCGGCTAACTCCGTGCCAGCAGCCGCGGTAATACGGAGGGTGCAAGCGTTAATCGGAATTACTGGGCGTAAAGCGCACG
+
GGGGGGGGGGGGGGGGGGGGGGGGGGGGGGGGGGGGGGGGGGGGGGGGGGGGGGGGGGGGGGGGGGGGGFGGGGFGGGGGGFGGGGGGGGGGGFGGGGGGGGGGGEE@CFGGGGGGDGGFGGGGGGGGGGEGGGGGEGDFDGCFG,@CFG:CGGGGBGGGGGC7C7>FFGGGGCBCCEG@:B@EGDGGGGGGG>*=99<BECGGGGGG?E7E?CGGGGG758E=GFF9:EF*)/:EF>:CCD57
@M03364:276:000000000-BLYN8:1:1101:9114:7921 1:N:0:1
ACTCCTACGGGAGGCAGCAGTAGGGAATCTTCGGCAATGGGGGCAACCCTGACCGAGCAACGCCGCGTGAGTGAAGAAGGTTTTCGGATCGTAAAACTCTGTTGTTAGAGAAGAACGTTAAGAAGAGTGGAAAGTTACTTAAGTGACGGTATCTAACCAGAAAGCCACGGCTAACTACGTGCCAGCAGCCGCGGTAATACGTAGGTCCCAAGCGTTGTCCGGATTTATTGGGCGTAAAGCGAGC
+
GGGGFGGGGGGGGGGGGGGGGGGGGGGGGGGGGGGGGGGGGGGGGGGGGGGGGGGGGGGGGGGGGGGGGGGGGGGGGGGGGGGGGGGGGGGGGGGGGGGGGGGGGGGGGGGGGGGGGFGGGG,ADFGGGGGGGGGFFGDGGFGGGGGGGGGGGGGGGGGGGFGGGGGGGGGGGGGGGGGGGGFGGGGGGGE>CGEGGGGGGFGGGGGGGGGGGGGGGGGFGEEGGGFDGGGGGD5EGFGGGGG5
@M03364:276:000000000-BLYN8:1:1101:26684:7934 1:N:0:1
ACTCCTACGGGAGGCAGCAGTGGGGAATATTGCACAATGGGCGCAAGCCTGATGCAGCCATGCCGCGTGTATGAAGAAGGCCTTCGGGTTGTAAAGTACTTTCAGCGAGGAGGAAGGTGTTGAGGTTAATAACCTCAGCAATTGACGTTACTCGCAGAATAAGCACCGGCTAACTCTGTGCCAGCAGCCGCGGTAATACGGAGGGTGCAAGCGTTAATCGGAATTACTGGGCGTAAAGCGCACG
+
GGGGGGGGGGGGGDFDEGGGGGFG7EGFDGGFGGGGGGGDGGGGGGGGGGGFGGGGFGFFFGGGGGGGGGFFEAFFGFG8<4FFFFEGFGDFFGGGFAFGGGGGCG=74@=CFDG8:FFFC=EFFG8<,ED,EDGCFGGGFGG9?FCFFF@FDE:@7FFFGGGGGGGDGCFGGFGGCGGFGG@77C8@CB5BEG*;FGEC358CECBEGGG=EG:8CFFF*8C5C9+<EG55CGGGGC=CD3DD
@M03364:276:000000000-BLYN8:1:1101:12359:7949 1:N:0:1
ACTCCTACGGGAGGCAGCAGTAGGGAATCTTCGGCAATGGGGGCAACCCTGACCGAGCAACGCCGCGTGAGTGAAGAAGGTTTTCGGATCGTAAAACTCTGTTGTTAGAGAAGAACGTTAAGTAGAGTGGAAAGTTACTTAAGTGACGGTATCTAACCAGAAAGGGACGGCTAACTACGTGCCAGCAGCCGCGGTAATACGTAGGTCCCAAGCGTTGTCCGGATTTTTTGGGCGTAAAGCGAA
+
GGGGCGFA;C@;CFFFF79FGGGGGFGCFFGFG>@FGGGFGGCFGFFFEGGFGGG7@@FCACCGGCG=BFEGGGAEFEFFGDFFDFGGDEFFFGGFGG<?BFFGGGFEBFGFGF?8FFGGCGFFFAGGCFGG9DFGBFCFGGFGFGGGGG>CAFFGGFF:DF7FGG7@F@@@FFFGG8>6,;1;?CFGGF>BCEEEGG9C8E9CEFFGCG6*:*:8=EGGCCE58<+<5:C573:ED*::C9)
@M03364:276:000000000-BLYN8:1:1101:24300:7956 1:N:0:1
ACTCCTACGGGAGGCAGCAGTGGGGAATATTGCACAATGGGCGCAAGCCTGATGCAGCCATGCCGCGTGTATGAAGAAGGCCTTCGGGTTGTAAAGTACTTTCAGCGAGGAGGAAGGTGTTGTGGTTAATAACCGCAGCAATTGACGTTACTCGCAGAAGAAGCACCGGCTAACTCCGTGCCAGCAGCCGCGGTAATACGGAGGGTGCAAGCGTTAATCGGAATTACTGGGCGTAAAGCGCACG
+
GGGGGGGGGGGGGGGGGGGGGFGGGGGGFGGGCEEGGGGGGFEGGGCFGGGGGGGFGGFGFFFFGGGGGGFGGGFGGG<FEEFFGGGGGGGGGGG<FEFGCF?EC,@@=FG7F=FEFGGGGGGEGG+???DDF@CCCFC<FCEGDGGGGGDCGEGGGGFGGGGCC<,5@::1CFCD:CCFFFGCFC8BFGEEECCGFC?CEDEGCEGGGGGGG5CE59+275CGC9A?+<CFGGGGGF7C7DC5
@M03364:276:000000000-BLYN8:1:1101:11947:7958 1:N:0:1
ACTCCTACGGGAGGCAGCAGTAGGGAATCTTCCACAATGGACGAAAGTCTGATGGAGCAACGCCGCGTGAGTGAAGAAGGTTTTCGGATCGTAAAACTCTGTTGTTGGAGAAGAACGTATCTAATAGTAACTGATTAGGTAGTGACGGTATCCAACCAGAAAGCCACGGCTAACTACGTGCCAGCAGCCGCGGTAATACGTAGGTGGCAAGCGTTATCCGGATTTATTGGGCGTAAAGCGAGTG
+
GGGGGGGGGGGGGGGGGGGGGGGGGGGGGGGGGGGGGGGGGGGGGGGGGGGGGGGGGGGGGGGGGGGGGGGGGGGGGGGGGGGGGGGGGGGGGGGGGGGGGGGGGGGGGGGGGGGGGGGGGGGGGGGGGGGGGGGGGGGGGGGGGGGGGGGGGGGGGGGGGGGGGGGGGGGG@FGGGGGGGGGGGGGGGEGGGGDGGGGGGGGGGGGGGGGGGGGGGGGGGGGGGGGGGGGGGGGGGGGGGGGG
@M03364:276:000000000-BLYN8:1:1101:27405:7979 1:N:0:1
ACTCCTACGGGAGGCAGCAGTGGGGAATATTGCACAATGGGCGCAAGCCTGATGCAGCCATGCCGCGTGTATGAAGAAGGCCTTCGGGTTGTAAAGTACTTTCAGCGAGGAGGAAGGCGTTAAGGTTAATAACCTTGGCGATTGACGTTACTCGCAGAAGAAGCACCGGCTAACTCCGTGCCAGCAGCCGCGGTAATACGGAGGGTGCAAGCGTTAATCGGAATTACTGGGCGTAAAGCGCACG
+
GGGGGGGGGGGGGCEGGGGGGGGGGGGGGGGGGGGGGGGGGGGGGGGFGGGGGGGGGGGGGGGGGGGEGGGGGGFFGGGGGGFGGGGGFGGGGGGGGGGGCDFGGGGCGGDGGGGGGGGGGGGGGGGGGGGGGGGGDGGGGGGGGGGGGGCFFGGGGGGGGGGGGGGGGGG@::CCFGGGDDGGF7C7:CEGGGDGFGGGEEGGGC8EFGGFGGGGGGGGGGGGGGFFGGGGGGGGGGGGGDG7
@M03364:276:000000000-BLYN8:1:1101:8407:7993 1:N:0:1
ACTCCTACGGGAGGCAGCAGTAGGGAATCTTCGGCAATGGGGGCAACCCTGACCGAGCAACGCCGCGTGAGTGAAGAAGGTTTTCGGATCGTAAAACTCTGTTGTTAGAGAAGAACGTTAAGTAGAGTGGAAAGTTACTTAAGTGACGGTATCTAACCAGAAAGGGACGGCTAACTACGTGCCAGCAGCCGCGGTAATACGTAGGTCCCAAGCGTTGTCCGGATTTATTGGGCGTAAAGCGAGC
+
GGGGGGGGGGGGGGGGGGGGGGGGGGGGGGGGGGGGGGGGGGGGGGGGGGGGGGGGGGGGGGGGGGGGGGGGGGGGGGGGGGGGGGGGGGGGGGGGGGGGGGGGGGGGGGGGGGGFGGGGCFFEGFC@EFGGGGGGGDGGGGGGGGGGGGGGGGFFGGGGGGGGGGGGGGGGGCFGGGGGGGC;FGGGGFEGGGBEEF9CFFFGG?9CF?GGGGGGGGGFEGCA8<:<EFCFGGGGGFGFDGG)
@M03364:276:000000000-BLYN8:1:1101:13785:8028 1:N:0:1
ACTCCTACGGGAGGCAGCAGTAGGGAATCTTCGGCAATGGACGAAAGTCTGACCGAGCAACGCCGCGTGAGTGAAGAAGGTTTTCGGATCGTAAAACTCTGTTGTTAGAGAAGAACGACGAGGAGAGTGGAAAGCTCCTCGTGTGACGGTATCTAACCAGAAAGGGACGGCTAACTACGTGCCAGCAGCCGCGGTAATACGTAGGTCCCGAGCGTTGTCCGGAATTACTGGGCGTAAAGCGCAC
+
GGGGGGGGGGGGGGGGGGGGGGGGGGGGGGGGGGGGGGGGGGGGGGGGGGGGGFGGGGGGGGGGGGGGGGGGGGGGGGGGFGGGGGGGGGGGGGGGGGGGGGGGGGGGGGGGGGGGGGGGDGGEGGGFGFGGGGGGGGGGGGGGGGGGGGGGGGFFGGGGGGGGGGGGGGGGGGGGGGGGGFFGGGGGGGGGGGGC8CFFGGGFGGFGGGGGGGGGGGGGGEEEEGFGGGGGGGC=CDGGGGGG
@M03364:276:000000000-BLYN8:1:1101:13864:8050 1:N:0:1
ACTCCTACGGGAGGCAGCAGTAGGGAATCTTCGGCAATGGACGAAAGTCTGATGGAGCAACGCCGCGTGAGTGAAGAAGGTTTTCGGATCGTAAAACTCTGTTGTTGGAGAAGAACGTATTTGATAGTAACTGATCAGGTAGTGACGGTATCCAACCAGAAAGCCACGGCTAACTACGTGCCAGCAGCCGCGGTAATACGTAGGTCCCAAGCGTTGTCCGGATTTATTGGGCGTAAAGCGAGCG
+
GGGGGGGGGGGGGGGGGGGGGGGGGGGGGGGGGGGGGGGGGGGGGGGGGGGGGGGGGGGGGGGGGGGGGGGGGGGGGGGGGGGGGGGFGGGGGGGGGGGGGGGGGGGGGGGGGGGGGGGGGGGGGGGGGGGGGGGGGGGGFGGGGGGGGGGGGGGGGGGGGGGGGGGGGGGGGGGGGGGGGGGGGGGGGGGGGGGGGGGGGGGGGGGFGGGGEGGGGGGEGGGEFFGGGGGGGGGGGGGGGGGD
@M03364:276:000000000-BLYN8:1:1101:12530:8061 1:N:0:1
ACTCCTACGGGAGGCAGCAGTGGGGAATATTGCACAATGGGCGCAAGCCTGATGCAGCCATGCCGCGTGTATGAAGAAGGCCTTCGGGTTGTAAAGTACTTTCAGCGAGGAGGAAGGTGTTGTGGTTAATAACAACAGCAATTGACGTTACTCGCAGAAGAACCGCCGGCTAACTCCGTGCCAGCAGCCGCGGTAATACGGAGGGTGCAAGCGTTAATCGGAATTACTGCGCGTAAAGCGCACG
+
GGGGGGGGGGGGGGGGGGGGGGGGGGGGGGGGGGGGGGGGGGG7FFFGGGGGGGGGGG<F<FGGGGGGG:FFGGGGGGGGF,CFGGGCFFGGGGGGGFGGAFGGGG@4@FFBEGG<FGGDGGGDGFCF9A9F=,CBFGFE,5:D<@F:@F7=>FG@EGC<F,,3+@:F:F@*@CC,?EFG78EFC7BE7:*18:*;;99****4=CG8<FF5C*18FC7A5***++<:C+**9)/:5:755)9)
@M03364:276:000000000-BLYN8:1:1101:21640:8085 1:N:0:1
ACTCCTACGGGAGGCAGCAGTAGGGAATCTTCCACAATGGACGAAAGTCTGATGGAGCAACGCCGCGTGAGTGAAGAAGGGTTTCGGCTCGTAAAGCTCTGTTGTTAAAGAAGAACGTGGGTGAGAGTAACTGTTCACCCAGTGACGGTATCTAACCAGAAAGGGACGGCTAACTACGTGCCAGCAGCCGCGGTAATACGTAGGTCCCAAGCGTTGTCCGGATTTATTGGGCGTAAAGCGAGCG
+
GGGFGFDDEGGFFGGGGGEGE9FAEGFGFGGGGGFFEFFGGFFE+@76CFFGFGGGEG7FGGGGGGGFGDFGGGEGCEEF7CFFFC::F7FCCF7B<FEFEEFG,EEFFFGGGGGGGEG7F>BEGGFFFFCFGGFFA??FD=@DFCFEFGGFCFD=<><FFEFGCFDCFFGGGEFGGGBFFEFGFGGGGEGGEGEGGGG>B+2BGFFGGGFGGECEGGGDCCGEGGGFFFGGDG==>F7CCDG5
@M03364:276:000000000-BLYN8:1:1101:22047:8092 1:N:0:1
ACTCCTACGGGAGGCAGCAGTAGGGAATCTTCGGCAATGGGGGCAACCCTGACCGAGCAACGCCGCGTGAGTGAAGAAGGTTTTCGGATCGTAAAACTCTGTTGTTAGAGAAGAACGTTAAGTAGAGTGGATAGTTACTTAAGTGACGGTATCTAACCAGAAAGGGACGGCTAACTACGTGCCAGCAGCCGCGGTAATACGTAGGTCCCAAGCGTTGTCCGGATTTATTGGGCGTAAAGCGAGG
+
FGGGGGGGGGGGGGGGGGGGGCFGGGGG,FGE@7FGGGGGG7F@BF,FGGGGG@FFGG>EGGGGGGGGGDGFFGGGFGG@9BFGGGG::FFGGGGCGFGGDE?EA<FG<FGGGG8<>FFG7F5,85BFGF@,B=B@FD<37CFFD<9::@F3,@,,E<,8<3>:F*>*5>1CGD:E;8CC::@CF74<@,8*85*1CC<+13?CEB+3BFF@/?E=C>:C=GC:/+9CEFGFFGCE5<D=)*))
@M03364:276:000000000-BLYN8:1:1101:20043:8120 1:N:0:1
ACTCCTACGGGAGGCAGCAGTAGGGAATCTTCCACAATGGACGAAAGTCTGATGGAGCAACGCCGCGTGAGTGAAGAAGGTTTTCGGATCGTAAAACTCTGTTGTTGGAGAAGAACGTATTTGATAGTAACTGATCAGGTAGTGACGGTATCCAACCAGAAAGCCACGGCTAACTACGTGCCAGCAGCCGCGGTAATACGTAGGTGGCAAGCGTTGTCCGGATTTATTGGGCGTAAAGCGAGCG
+
GGGGGGGGGGGGGGGGGGGGGGGGGGGGGGGGGGGGGGGGGGGGGGGGGGGGGGGGGGGGGGGGGGGGGGGGGGGGDGGGGGGGGGG@FGGGGGGGGGGGGGGGGGGGGGGGGGGGGGGGGGGFGGGGGGGGGGGGGGGGGGGGGGGGGGGGGGC=FGGGGGGCGGGGGGGGGGGEFGGGGGGGGGGGGGGGGGGEGGGGGGF>FGFGGGFF=CCEGGGGGCGDGFGFEGGGGGEGGGGDGGGD
@M03364:276:000000000-BLYN8:1:1101:15102:8136 1:N:0:1
ACTCCTACGGGAGGCAGCAGTAGGGAATCTTCGGCAATGGGGGCAACCCTGACCGAGCAACGCCGCGTGAGTGAAGAAGGTTTTCGGATCGTAAAACTCTGTTGTTAGAGAAGAACGTTAAGTAGAGTGGAAAGTTACTTAAGTGACGGTATCTAACCAGAAAGGGACGGCTAACTACGTGCCAGCAGCCGCGGTAATACGTAGGTCCCAAGCGTTGTCCGGATTTATTGGGCGTAAAGCGAGC
+
GGGGGGGGGGGGGGGGGGGGGGGGGGGGGGGGGGGGGGGGGGGGGGGGGGGGGFGGGGGGGGGGGGGGGGGGGGGGGGGGGGGGGGGGGGGGGGGGGGEGGGGGGGGGGGGGGGGGGGGGGGGGGFGGGGGGGGGGGGFGGGGGGGGGGGGGGGGGGGGGGGGGGGGGGGGGGGGGGGGGGGGGGGGGGGGGGGEGGGGGGGGGGGGGGGGGFGGDGGGGGGG5CCFGGGGEGGGGDFGGGGG)
@M03364:276:000000000-BLYN8:1:1101:26858:8150 1:N:0:1
ACTCCTACGGGAGGCAGCAGTGGGGGATATTGCACAATGGGCGAAAGCCTGATGCAGCCACGCCGCGTGGATGAAGAAGGCTTTCGGATTGTAAACTACTGTCGTCAGGGAGGAAGGTGTTGGGATTTAACACCGAAGCAATTGCTGTTTACGGCACAGCAAGCGCGGTCTAACTTCGTGCCAGAAGCTGGTGTAAAACTACTGGTGCAAGCGTTAACCGGAGTTACTGGGCGTAAAGCGAGCG
+
GFGGGGEGGGEGDGGGEGGGGDAFG+@FGGGGGGGGGGGGG,@+@F7FFFFGGGEFDG,F,CFGGGGGG+?,EEDFGFGG,4=F9FF7BFFGGCE,C,BF,EE+:+++BFGDGG,,8FF,+,<+,:,,:,,3,8++8CC,>3,<,,,,,3335+**3@,,@:,>*:*>***@FF,,,=2***,2+2++++*3*3?++?9+++3?C+*+2AC=E3***++*/*11*++++3*1))*2*;:3*))9
@M03364:276:000000000-BLYN8:1:1101:3382:8159 1:N:0:1
ACTCCTACGGGAGGCAGCAGTGGGGAATATTGCACAATGGGCGCAAGCCTGATGCAGCCATGCCGCGTGTATGAAGAAGGCCTTCGGGTTGTAAAGTACTTTCAGCGAGGAGGAAGGCATTAATGTTAATAACCTTAGTGATGGACGTTACTCTCAGAAGAAGCACGGGCTAACTCCGTGCCAGCAGCCGCGGTAATACGGAGGGTGCAAGCGTTAATCTGAATTACTGGGCGTAAAGCGCACG
+
GGGGGGGGGGGGGGGGGGGGGGGGGFGGGGGGGFGGGGFGG<F7FD@FGGGGFFFGGGFFGGFGGGGGGF8FFGGGGFG8,CFEFGGGCFFGGGGGFEGF<FEBGF:=FEEFEGGGGCFGC<<,:EEF?FDFF<<FFG:9FGAFGGE:+,+9>,,8,=@FGFGGGG+@FEC<7F,3>EBFCCCCF,>,418:EC>8F9,CB6*=E1**3>05C38?*4++4+>C+@EC+6@5CDC=C7:CG3)1
@M03364:276:000000000-BLYN8:1:1101:21157:8161 1:N:0:1
ACTCCTACGGGAGGCAGCAGTAGGGAATCTTCGGCAATGGGGGCAACCCTGACCGAGCAACGCCGCGTGAGTGAAGAAGGTTTTCGGATCGTAAAACTCTGTTGTTAGAGAAGAACGTTAAGTAGAGTGGAAAGTTACTTAAGTGACGGTATCTAACCAGAAAGGGACGGCTAACTACGTGCCAGCAGCCGCGGTAATACGTAGGTCCCAAGCGTTGTCCGGATTTATTGGGCGTAAAGCGAGC
+
GGGGGGGGGGGGGGGGGGFGGGGGGGGGGGGGGCGCGGGGGGGGGGGGGGGGGGGGGGGGGGGEGGGGGGGGGGGGGGGGGGFFGGGGCCFFGFGFGGGGGGGGGGGGFGGGGGGGEGGFFFDGDEGGGFGFGGGGGGFGGGGGFFFGGGGGGGGGGGGCEFGGG7FGCGGGGGGGGGGGGFGGGGGGGGDGGDGGEFEGGCGGGGFGGGGGGGEEGEGFGDEGECFGGGGGGGDGGC:7DC5)
@M03364:276:000000000-BLYN8:1:1101:6012:8164 1:N:0:1
ACTCCTACGGGAGGCAGCAGTGGGGAATCTTGCACAATGGGCGCAAGCCTGATCCAGCCATGCCGCGTGTATGAAGAAGGCCTTCGGGTTGTAAAGTACTTTCAGTGAGGAGGAAGGCATTAAGGTTAGTAACCTTAGTGATTGGCGTTAATCGCAGAAGAAGCAGCGGCGAACTCCGTTGCAGCAGCCGCGGTAATACGGAGGGTGCAAGCGGTGATCGGAATTACTGGGCGGAAAGCGCAGG
+
FFFFDEFCEF7-@BFBE;@FCE<FEG;E,CC,@9FE@FEGGGDCF7+66C@<,,,C<E,CCFG@CCF>FF8EFG,CFDDEF@F?==FCC4CBE@EE<AEF9A,CB@,,?FB7::F<FG,B,5B,B<FE,,C<F<FEE,C,75,,,33++++CFB+>:=,,BFA@7,,+@B*5>::,<**,*4,<,6BFC8**38*C+?9C:*3C@5CGG9+;**;*:C?CE**:C++ACEC=))**9CGC3>)1
@M03364:276:000000000-BLYN8:1:1101:6811:8174 1:N:0:1
ACTCCTACGGGAGGCAGCAGTAGGGAATCTTCGGCAATGGGGGCAACCCTGACCGAGCAACGCCGCGTGAGTGAAGAAGGTTTTCGGATCGTAAAACTCTGTTGTTAGAGAAGAACGTTAAGTAGAGTGGAAAGTTACTTAAGTGACGGTATCTAACCAGAAAGGGACGGCTAACTACGTGCCAGCAGCCGCGGTAATACGTAGGTCCCAAGCGTTGTCCGGATTTATTGGGCGTAAAGCGAGG
+
GGGGGGGGGGGGGGGGGGGGGGGGGGGGGGGGGGGGGGGGGGGGGGGGGGGGGGGGGGGGGGGGGGGGGGGGGGGGGGGGGGGGGGGGGGGGGGGGGGGGGGFGGGGGFGGGGGGFGEGGGGGGGGGGGGGGGGGGGGGGGGGGGGGGGGGGGGGGGGGGGGGGGGGGGGGGGGGGGFGFGGCGGGGGGGGEGGGGGGGFCFCFDGGGGGGCGGGGDGGGGG=:C?9CGGGCFGGGGGGGGGG)
@M03364:276:000000000-BLYN8:1:1101:25947:8234 1:N:0:1
ACTCCTACGGGAGGCAGCAGTAGGGAATCTTCGGCAATGGGGGCAACCCTGACCGAGCAACGCCGCGTGAGTGAAGAAGGTTTTCGGATCGTAAAACTCTGTTGTTAGAGAAGAACGTTAAGTAGAGTGGAAAATTACTTAAGTGACGGTATCTAACCAGAAAGGGACGGCTAACTACGTGCCAGCAGCCGCGGTAATACGTAGGTCCCAAGCGTTGTCCGGATTTATTGGGCGTAAAGCGAGC
+
GGGGGGGGGGGGGGGGGGGGGGGGGGGGGGGGGDGGGGGGGGGGGGGGGGGGGGGGGGGGGGGGGGGGGGGGGGFGFGGGBFGGGGGGGGGGGGGFGGGGGGGGGGGGFGGGGGGGGGGGGGGGGGGGGGGFGG9FGFGFFGGGGGGGGGGGGGGGGG?CFGGGGGCC7CGGGGGFGCFFGGGGGFGFGGGGGGGGGGGGGGGGGGGGFFGGGGG8ECCGGGGEG+<9EF9F5DEGGGF7DDG)
@M03364:276:000000000-BLYN8:1:1101:18100:8257 1:N:0:1
ACTCCTACGGGAGGCAGCAGTAGGGAATCTTCGGCAATGGACGAAAGTCTGACCGAGCAACGCCGCGTGAGTGAAGAAGGTTTTCGGATCGTAAAACTCTGTTGGTAGAGAAGAACGTTGGTGAGAGTGGAAAGCTCATCAAGTGACGGTAACTACCCAGAAAGGGACGGCTAACTACGTGCCAGCAGCCGCGGTAATACGTAGGTCCCGAGCGTTGTCCGGATTTATTGGGCGTAAAGCGAGC
+
GGGGGGGGGGGGGGGGGGGGGGGGGGGGGGGGGGGGGGGGGGGGGGGGGGGGGGGGGGGGGGGGGGGGGGGGGGGGGGGGGGFGGGGGGGGGGGGGGGGGGGGGGGGGGGFGGGGGGGGGGGGGGFGGGGGGGGGGGGGGGGGGGGGFGGGGGGGGGGFGGGGGGEGGGGGGGGGGFFGGGGGFFGGGGGGGGGGGGGGGGGGGGGGFFEEEGGGGCGCFGCCEEEFGGGGGFGGGGGFFCCD)
@M03364:276:000000000-BLYN8:1:1101:27995:8262 1:N:0:1
ACTCCTACGGGAGGCAGCAGTAGGGAATCTTCGGCAATGGACGAAAGTCTGACCGAGCAACGCCGCGTGAGTGAAGAAGGTTTTCGGATCGTAAAACTCTGTTGTTAGAGAAGAACATGGGTGAGAGTAACTGTTCACCCCTTGACGGTATCTAACCAGAAAGCCACGGCTAACTACGTGCCAGCAGCCGCGGTAATACGTAGGTGGCAAGCGTTGTCCGGATTTATTGGGCGTAAAGCGAGCG
+
GGGFGGGGGGGGGGGGGGGGGGGGGGGGGGGGGGGGGGGGGGDGEGGGGGGGGGGGGGGGGGGGGGGGGGGGGGGGGGGFGGGGGGGD@FGGDFFCGGFGGGGGGGGGGGFGGGGGGGGGCGGGGDGGGGGGGGGGFDDFEGGGGGGGGGDFGGGGGGGGGGGGGGGGGGGGGGGGGGGGGFFGFFFCGEGEGGDEFGFGGFGEFGGGGGGGGGGGG7ECGECEDGGGGGFFGGGGGGGGDG)9
@M03364:276:000000000-BLYN8:1:1101:25279:8263 1:N:0:1
ACTCCTACGGGAGGCAGCAGTGGGGAATATTGCACAATGGGCGCAAGCCTGATGCAGCCATGCCGCGTGTATGAAGAAGGCCTTCGGGTTGTAAAGTACTTTCAGCGGGGAGGAAGGTGATAAAGCGAATACCTTTATCAATTGACGTTACCCGCAGAAGAAGCACCGGCTAACTCCGTGCCAGCAGCCGCGGTAATACGGAGGGTGCAAGCGTTAATCGGAATTACTGGGCGTAAAGCGCACG
+
GGGGGGGGGGGGGGGGGGGGGGGGGGGGGGGGGGGGGGGCGGGGGGGDGGFFGGGGGDGGFGGGGGGGGGGGGGGGGGGGGGGGGFDGGGGGGGGGGGGGGGGGGGGGGGGGGGGGGGGGGGGGGFFGGGGGGGGGGGGGGGFGGGGFGGEFGGGGGGGGGGGGGCEEGGGGGGGGGGGGGGGGGGGGGGGGGGGGGGFGGGEGGGGGGFGGGGGGGGGGCGC=FGFGFGGGGGGDGGGGGGC5
@M03364:276:000000000-BLYN8:1:1101:3419:8272 1:N:0:1
ACTCCTACGGGAGGCAGCAGTAGGGAATCTTCGGCAATGGGGGCAACCCTGACCGAGCAACGCCGCGTGAGTGAAGAAGGTTTTCGGATCGTAAAACTCTGTTGTTAGAGAAGAACGTTAAGTAGAGTGGAAAGTTACTTAAGTGACGGTATCTAACCAGAAAGGGACGGCTAACTACGTGCCAGCAGCCGCGGTAATACGTAGGTCCCAAGCGTTGTCCGGATTTATTGGGCGTAAAGCGAGC
+
GGGGGGGGGGGGGGGGGGGGGFGGGGGGGGGGGGGGGGGGGGGDGGGGGGGGFGEGGGGGGGGGGGGGGGGGGGGGGFGGFDFGGGGFEGGGGGGGGGGGGGGGGGGGEFGFGFGGGGFFGGGGG<FGGFGGFGGGGFAGGGGFFGGGGGGGGGGGGGGGCGGGGGGGGGGGGGGGGGGFFFGCGGGGGCEGEEGGGGGGFCGFCEFGFFG=GGGEEEG?EGECE99CGGFFGGGGGFGFGGG/
@M03364:276:000000000-BLYN8:1:1101:26863:8294 1:N:0:1
ACTCCTACGGGAGGCAGCAGTAGGGAATCTTCGGCAATGGGGGCAACCTTGACCGAGCAACGCCGCGTGAGTGAAGAAGGTTTTCGGATCGTAAAACTCTGTTGTTAGAGAAGAACGTTAAGTAGAGTGGAAAATTACTTAAGTGACGGTATCTAACCAGAAAGGGACGGCTAACTACGTGCCAGCAGCCGCGGTAATACGTAGGTCCCAAGCGTTGTCCGGATTTATTGGGCGTAAAGCGAGC
+
GGGGGGGGGGGGGGGGGGGGGGGGGGGGGGGGGGGGGGGGGGGGGGGGGGGGGGGGGGGGGGGGGGGGGGGGGFGGGGGGGGGGGGGGGGGGGGGGGGCGGGGGGGGGFGGGFFGGGGGGGGGGGGGGFFGGGGGGGGFFGGGGGGGGGGGGGGGGGGGGGGGGGGGGGGGGGGGGGGGGGGGGGGGGGGGGGGGGGGGGFGGFDFEFFGGGGGGGGEGGEG=CGFFFGGGGGGGGGFGGGGG3
@M03364:276:000000000-BLYN8:1:1101:16002:8317 1:N:0:1
ACTCCTACGGGAGGCAGCAGTGGGGAATATTGCACAATGGGCGCAAGCCTGATGCAGCCATGCCGCGTGTATGAAGAAGGCCTTCGGGTTGTAAAGTACTTTCAGCGAGGAGGAAGGCGTTGTGGTTAATAACCGCAGCGATTGACGTTACTCGCAGAAGAAGCACCGGCTAACTCCGTGCCAGCAGCCGCGGTAATACGGAGGGTGCAAGCGTTAATCGGAATTACTGGGCGTAAAGCGCACG
+
GGGGGGGGGGGGGGGGGGGGGGGGGGGGGGGGGGGGGGGGGGGGGGGGGGGFGGGGGGGGGGGGGGGGGGGGFGGGGGGGGGGGGGGGGGGGGGGGGGGGGGAFGGGGGGFGGGGGGGGGGGGGGGGGGFFFFGGGGGGGFGGGGGGGGGGGGGGGGGGGGGGGGFGGGGGGGGGGGDGGGGGGGGGGGGGGGGGGGGGGCEGGGGGGGGGEEGGGGGGGGG=EFD7CGCGFGGGGDF7DDGG3
@M03364:276:000000000-BLYN8:1:1101:8660:8345 1:N:0:1
ACTCCTACGGGAGGCAGCAGTAGGGAATCTTCGGCAATGGGGGCAACCCTGACCGAGCAACGCCGCGTGAGTGAAGAAGGTTTTCGGATCGTAAAACTCTGTTGTTAGAGAAGAACGTTAAGTAGAGTGGAAAATTACTTAAGTGACGGTATCTAACCAGAAAGGGACGGCTAACTACGTGCCAGCAGCCGCGGTAATACGTAGGTCCCAAGCGTTGTCCGGATTTATTGGGCGTAAAGCGAGC
+
GGGGGGGGGGGGGGGGGGGGGGGGGGGGGGGGGGGGGGGGGGGGGGFGGGGGGGGGGGDGGGGGGGGGGGGGGGGGGGGGGGGGGGGGGGGGGGGGGGGGGGGGFGFGFGGGGGGGGGGGCFFGGGGGGGGGGGGGGGGGGGGGGGGGGGGGGGGGFGGGGGGGGGGGGGGGCFGGGGGGDCCFGGGGGGGGGGGEGGGGGFGGGGG?CFFFGGGGGGCFEGGEGGFGGGGGGGGDGFGGGGG5
@M03364:276:000000000-BLYN8:1:1101:8778:8348 1:N:0:1
ACTCCTACGGGAGGCAGCAGTAGGGAATCTTCGGCAATGGACGAAAGTCTGACCGAGCAACGCCGCGTGAGTGAAGAAGGTTTTCGGATCGTAAAACTCTGTTGTTAGAGAAGAACAAGGATGAGAGTAAAATGTTCATCCCTTGACGGTATCTAACCAGAAAGCCACGGCTAACTACGTGCCAGCAGCCGCGGTAATACGTAGGTGGCAAGCGTTATCCGGATTTATTGGGCGTAAAGCGAGC
+
GGGGFGGGGGGGGGGGGGGGGGGGGGGGGGGGGGGGGGGGGGGGGGGGGGGGGGGGGGGGGGGGGGGGGGGGGGGGGGGGGGGGGGGGGGGGGGGGGGGGGGGGGGGGFGGFGGGGGGFG@FFCFFGGGGGGGGGGGGGGGGGGGGGGGGGGGGGGGGGGF7FGG7FGGGGGGGGGGFGGGGGFGGGGGGGGDGEGGGGGGGFGGGFGGFFFGCEGEGCEGGGGGGGGGGGFCDGGG*7CD3</
@M03364:276:000000000-BLYN8:1:1101:6764:8370 1:N:0:1
ACTCCTACGGGAGGCAGCAGTAGGGAATCTTCGGCAATGGGGGCAACCCTGACCGAGCAACGCCGCGTGAGTGAAGAAGGTTTTCGGATCGTAAAACTCTGTTGTTAGAGAAGAACGTTAAGTAGAGTGGAAAGTTACTTAAGTGACGGTATCTAACCAGAAAGGGACGGCTAACTACGTGCCAGCAGCCGCGGTAATACGTAGGTCCCAAGCGTTGTCCGGATTTATTGGGCGTAAAGCGAGG
+
GGGGGGGGGGGGGGGGGGGGGGGGGGGGGGGGGGGGGGGGGGGGGGGGGGGGGGGGGGGGCFGGGGGGGGGGGGGGGGGGGFGGGGGGGGGGGGGGGGGGGGGGG8EFGGGGGGGGGGGGDGFGGFFEGGGGGFFEGGGFGGGEGGGGGGGGGGGGGGGCFFGGGG>GGGGGGGGGGGGGGGFFGGGGGGGGGG8EEGGGGEFFGGGGFGGGGG8CCEFFGGEEGGFGGGGGGGGGGC>CDGG)
@M03364:276:000000000-BLYN8:1:1101:9268:8381 1:N:0:1
ACTCCTACGGGAGGCAGCAGTAGGGAATCTTCGGCAATGGGGGCAACCCTGACCGAGCAACGCCGCGTGAGTGAAGAAGGTTTTCGGATCGTAAAACTCTGTTGTTAGAGAAGAACGTTAAGTAGAGTGGAAAGTTACTTAAGTGACGGTATCTAACCAGAAAGGGACGGCTAACTACGTGCCAGCAGCCGCGGTAATACGTAGGTCCCAAGCGTTGTCCGGATTTATTTGGCGTAAAGCGAGC
+
GGGGGGGGGGGGGGGGCFGGGGGGGGGGGGGGGGGGEFGG<CFGEFFFGFGGGGGGGEEFGGCEGGGCGEGGGGG<FGGGGGFCGEGGGGGGGGGGFGGGGGDFCF@FCFFGGGGGGGGFFGGFFGFGGGGDCFGGGGGGCGE@A=>CFFGGGFFFGGGGGGFGGEGF7FFGDFGGGGGFGGGGGGG>FFGGGGGGGGGCGGGGGGFGCCGGGEEGC5CCEEGGC?7FE+<+<355>F7CCDG3
@M03364:276:000000000-BLYN8:1:1101:17369:8395 1:N:0:1
ACTCCTACGGGAGGCAGCAGTGGGGAATATTGCACAATGTGCGCAAGCCTGATGCAGCCATGCCGCGTGTATGAAGAAGGCCTTCGGGTTGTAAAGTACTTTCAGCGAGGAGGAAGGCGTTGTGGTTAATAACCGCAGCGATTGACGTTACTCGCAGAAGAAGCACCGGCTAACTCCGTGCCAGCCGCCGCGGTAATACGGAGGGTGCAAGCGTTAATCGGTATTACTGGGCGTAAAGCGCACG
+
CC<FDA;-B@:;FFEGE7FFG8<6@CFGGGG<FEFG,EF,<@6@F@:DD8F?EF<F<8@C66C,@@CFE=,CC?,CAEGDC<EF9C,>FGGBCEGGFGGGGGFEA<C+7=+8B7FECFCGEEFCFFFGGGGD,=FFGGG73D<+CF7><@:FFC7C7<:7,@,3>5F*<>>7>FFFDGG@CFG:C*1::8*B1B8B9C+;ED88CGE>CC<8E*;;*2+:C*2:FE9E+38*99E73::DDG:5
@M03364:276:000000000-BLYN8:1:1101:9457:8418 1:N:0:1
ACTCCTACGGGAGGCAGCAGTGGGGAATATTGCACAATGGGCGCAAGCCTGATGCAGCCATGCCGCGTGTATGAAGAAGGCCTTCGGGTTGTAAAGTACTTTCAGCGAGGAGGAAGGTGTTGTGGTTAATAACCTCATCGATTGACGTTACTCGCAGAAGAAGCACCGGCTAACTCCGTGCCAGCAGCCGCGGTAATACGGAGGGTGCAAGCGTTAATCGGAATTACTGGGCGTAAAGCGCACG
+
GGGGGGGGGGGGGGGGGGGGGGGGGGGGGGGGGGGGGGGGGGGGGGGGGGGGGGGGGGGGGGGGGGGGGGGGGGGGGGGGGGGGGGGGGGGGGGGGGGGGGGGGGGGGGGGGGGGGGGGGGFGGGGGGGGGGGGGGGGGGGGGGGGGGGGGGGGGGGGGGGGGGGGGGGGGGGGGGGGGGGGGGGGGGGGGGGGGGGGGGGGEGGGGGGGGGGGGGGGGGGGGGGGGGFGGFDGEEGGGGGDD<
@M03364:276:000000000-BLYN8:1:1101:12360:8457 1:N:0:1
ACTCCTACGGGAGGCAGCAGTGGGGAATATTGGACAATGGGCGAAAGCCTGATCCAGCCATGCCGCGTGTGTGAAGAAGGTCTTCGGATTGTAAAGCACTTTAAGTTGGGAGGAAGGGCATTAACCTAATACGTTAGTGCTTTGACGTTACCGACAGAATAAGCACCGGCTAACTCTGTGCCAGCAGCCGCGGTAATACGGAGGGTGCAAGCGTTAATCGGAATTACTGGGCGTAAAGCGCACG
+
GGGGGGGGGGGGGGGGGGGGGGGGGGGGGGGGGGGGGGGGGGGGGGGGGGGGGGGGGGGGGGGGGGGGGGGGGGGGGGGGGGGGGGGGGGGGDFGGGGGGFGGGGGGGGGGGGGGGGGGGGGGGGGGGGGGGGGGGGGGGGGGGGGGGGGGGGGGGGGGGGGGGGGGGGGGGGGGGGGGGFGGGGGGGGGGGGGGGGGGGGGGGGGGGGGGGGGGGGGGGGGGGGGGGGGGGGGDGGGGGCDDC
@M03364:276:000000000-BLYN8:1:1101:20233:8515 1:N:0:1
ACTCCTACGGGAGGCAGCAGTAGGGAATCTTCGGCAATGGGGGCAACCCTGACCGAGCAACGCCGCGTGAGTGAAGAAGGTTTTCGGATCGTAAAACTCTGTTGTTAGAGAAGAACAAGGATGAGAGTAAAATGTTCATCCCTTGACGGTATCTAACCAGAAAGCCACGGCTAACTACGTGCCAGCAGCCGCGGTAATACGTAGGTGGCAAGCGTTGTCCGGATTTATTGGGCGTAAAGCGAGC
+
GGGGGGGGGGGGGGGGGGGGGGGGGGGGGGGGGGGGGGGGGGGGGGGGGGGGGGGGGGGGGGGGGGGGGGGGGGGGGGGGGGGGGGGGGGGGGGGGGGGGGGGGGGGGGGGGGGGGGGGGGGFFGGGGGGGGGGGGGGGGFGGGGGGGGGGGGGGGGGGGGGGGGGGGGGGGGGFGGGGGGGGGGGGGGFGGGGGGGGFGGGGGGGGGFGFGGGEEGGGGGGGGGFFFGGGGGGGGGGGGGGG9
@M03364:276:000000000-BLYN8:1:1101:17982:8517 1:N:0:1
ACTCCTACGGGAGGCAGCAGTAGGGAATCTTCGGCAATGGGGGCAACCCTGACCGAGCAACGCCGCGTGAGTGAAGAAGGTTTTCGGATCGTAAAACTCTGTTGTTAGAGAAGAACGTTAAGTAGAGTGGAAAATTACTTAAGTGACGGTATCTAACCAGAAAGGGACGGCTAACTACGTGCCAGCAGCCGCGGTAATACGTAGGTCCCAAGCGTTGTCCGGATTTATTGGGCGTAAAGCGAGC
+
CFGGGGGGGGGDGGFECEFFEECFGGGGGGGGGGGGCFGGFGFECGGGGGFGFGGGGGCFGG>FEGGFGEGEFFGGF<EGEFGGGGGGGGDF<BF?<FFGFFGCF<@FGGAD8FEGGFB,BF5,@CFAF?GE,DFGCGFGGCFFFAFFGGFGGGC9,@FCCFGGGGGGGGEEG7:;2DECCFFG?7CFCFGGGCEC5CGGDF9FEGEC*00=FEEEGGGFEE?CE99EFGGF*)**1*0:DCD7
@M03364:276:000000000-BLYN8:1:1101:20898:8535 1:N:0:1
ACTCCTACGGGAGGCAGCAGTAGGGAATCTTCGGCAATGGACGAAAGTCTGACCGAGCAACGCCGCGTGAGTGAAGAAGGTTTTCGGATCGTAAAACTCTGTTGTTAGAGAAGAACAAGGATGAGAGTAAAATGTTCATCCCTTGACGGTATCTAACCAGAAAGCCACGGCTAACTACGTGCCAGCAGCCGCGGTAATACGTAGGTGGCAAGCGTTGTCCGGATTTATTGGGCGTAAAGCGAGC
+
GGGGGGGGGDDGGG;FGGGGGFGGGGGGGGGFGGGGGGGGGGGEGGGGGGGGGGGGGGGGGGGGGGGGGGGCFGGGGGGGGFGGGGGGGGGGGGFGGGGGGFGGGGGGFGGGGGGGGGGGGGFCDFDGGFFFGCFFCDCEGGGGGGGGGGFGGGGGGGGGFGGGGGFCGCGGGGGGGFGG:EEFFGFFGGGDGGGGGGGGCEFGEGGGGGGGDGGEGE<<=CEG2<?CFGGGGGGGGDFGGGG5
@M03364:276:000000000-BLYN8:1:1101:8130:8537 1:N:0:1
ACTCCTACGGGAGGCAGCAGTAGGGAATCTTCGGCAATGGGGGCAACCCTGACCGAGCAACGCCGCGTGAGTGAAGAAGGTTTTCGGATCGTAAAACTCTGTTGTTAGAGAAGAACGTTAAGTAGAGTGGAAAGTTACTTAAGTGACGGTATCTAACCAGAAAGGGACGGCTAACTACGTGCCAGCAGCCGCGGTAATACGTAGGTCCCAAGCGTTGTCCGGATTTATTGGGCGTAAAGCGAGC
+
GGGGGFGGGGGGGGGGGGGGGGGGGGGGGGGGGGGGGGGGGGGGGGGGGGGGGGGGGGGGGGGGGGGGGGGGGGGGGGGGGGGGGGGGGGGGGGGGGGGGGGGGGFFGFFGGGGGGGGGGGGGGGFG9FGGGGGGGGGGGG9EGGGGGGGGGGGGGGFGGGGGGGGGGGGGGGGGGGGGGGGGGGGGGGFGGGGDGGFFGGGFGGFFDFFFGGEGCCGGGGG=GGGGGGG?C4CEECFFGGDG3
@M03364:276:000000000-BLYN8:1:1101:25025:8547 1:N:0:1
ACTCCTACGGGAGGCAGCAGTGGGGAATATTGCACAATGGGCGCAAGCCTGATGCAGCCATGCCGCGTGTATGAAGAAGGCCTTCGGGTTGTAAAGTACTTTCAGCGAGGAGGAAGGCATTAAGGTTAATAACCTTAGTGATTGACGTTACTCGCAGAAGAAGCACCGGCTAACTCCGTGCCAGCAGCCGCGGTAATACGGAGGGTGCAAGCGTTAATCGGAATTACTGGGCGTAAAGCGCACG
+
FGGGGGGGGGGGGGGGGGGGGFGGGGGGGGGGGGGGGGGGGFGDGGGCGGGGGGGGGG@FGGGGGGGGGGGGGGGGGGGGEEGGGGGEGGGGGGG9FFFGGGGAFGGFEGGGDGGGDGD<E9FC9CEEFFGGCBFF9D??FFGGEEFFGGEGGG:CC<DFCFCGF@FGGGGGFGCABEGGGFFGGGGGGEED5EGEFGGED>G>EEEGGGGGECEEGGGGDG5>+2<<<6FGGDGE5FGGDDCC
@M03364:276:000000000-BLYN8:1:1101:14008:8547 1:N:0:1
ACTCCTACGGGAGGCAGCAGTAGGGAATCTTCGGCAATGGGGGCAACCCTGACCGAGCAACGCCGCGTGAGTGAAGAAGGTTTTCGGATCGTAAAACTCTGTTGTTAGAGAAGAACGTTAAGTAGAGTGGAAAGTTACTTAAGTGACGGTATCTAACCAGAAAGGGACGGCTAACTACGTGCCAGCAGCCGCGGTAATACGTAGGTCCCAAGCGTTGTCCGGATTTATTGGGCGTAAAGCGAGC
+
GGGGGGGGGGGGGGGGGGGGGGGGGGGGGGGGGGGGGGGGGGGGGGGGGGGGGGGEGGGGGGGGGGGGGGGGGGGGGGGGGGGGGGGGGGGGGGGGGGFFGGGGGGGGFGGGGGGGGGGGGGGGGFFGGGCGGGGGGGGGGGGGGGGGGGGGGGGGGGFFGGFGGGGGGGGGGGGGGGGGGGGGGGGGGFGGGGGGGGGFG?FGGFGGGGGGGGGGGGGGGDECECCGGGGGCDEGDGGGGGG)
@M03364:276:000000000-BLYN8:1:1101:10061:8547 1:N:0:1
ACTCCTACGGGAGGCAGCAGTAGGGAATCTTCGGCAATGGACGAAAGTCTGACCGAGCAACGCCGCGTGAGTGAAGAAGGTTTTCGGATCGTAAAACTCTGTTGTTGGAGAAGAACGTATTTGATAGTAACTGATCAGGTAGTGACGGTATCCAACCAGAAAGCCACGGCTAACTACGTGCCAGCAGCCGCGGTAATACGTAGGTGGCAAGCGTTGTCCGGATTTATTGGGCGTAAAGCGAGCG
+
@-C<FF<FGECG:FDBFG@FG@@F7FDGGGGGGGEC7FFGGGGC@@C<C,C@FGGGEGGEGGG7>CC@FCCFFCFGGFGFCEEDGGC+8@BEEE@FECFGGFAFGCFG@EG<F=FGGE<,DDD,<,CFDBFDCDFGEEFFEFEGFFFGG<FDFGFFFFGCFCFGGGGGCEFC:FGFGGGCFG9FF8D@7:EEEC*BF9BFGGFGGCFGGECFEE8::99CE8;CCCCFGGD5DCEGFDDD5DC<
@M03364:276:000000000-BLYN8:1:1101:23901:8554 1:N:0:1
ACTCCTACGGGAGGCAGCAGTAGGGAATCTTCGGCAATGGGGGCAACCCTGACCGAGCAACGCCGCGTGAGTGAAGAAGGTTTTCGGATCGTAAAACTCTGTTGTTAGAGAAGAACGTTAAGTAGAGTGGAAAGTTACTTAAGTGACGGTATCTAACCAGAAAGGGACGGCTAACTACGTGCCAGCAGCCGCGGTAATACGTAGGTGGCAAGCGTTGTCCGGATTTATTGGGCGTAAAGCGAGC
+
GFFGGGGGGGGGGGGFCFGGGGCFGGGFGGGGGDGCFGDFGEEGGGGGGGGGGGGDEGGFGGGDGGG>CBFFGGGAF@FFEEEFFCGGFEGGGGGGGGGGGG<FGGGGG9FFFGGFG@EGBFDFGFFGGF=FGFFGGFGGF<FEG9DEGGFFGGFE<7CFGFF,,>DDFECFGGFFFGGF:CEECFGCC5C88BC@8FFGGGGGGGGGGGGGGGGECE?FEGGEC<CFGCFECDEEGFGGGGD7
@M03364:276:000000000-BLYN8:1:1101:2888:8577 1:N:0:1
ACTCCTACGGGAGGCAGCAGTGGGGAATATTGCACAATGGGCGCAAGCCTGATGCAGCCATGCCGCGTGTATGAAGAAGGCCTTCGGGTTGTAAAGTACTTTCAGCGAGGAGGAAGGTGTTGTGGTTAATAACCACAGCAATTGACGTTACTCGCAGAAGAAGCACCGGCTAACTCCGTGCCAGCAGCCGCGGTAATACGGAGGGTGCAAGCGTTAATCGGAATTACTGGGCGTAAAGCGCACG
+
GGGGGGGGGGGGGGGGGGDFGGFGGGGGGGGGGGGGGGGGFGGGGGGGGGGGGGGGGGGGGFGGGGGFGGGGGGGGGGGGGGGGGGGGGGGGGGGGGGGGGGGG<FGDFGGGGGGGGGFGGGGDEGGGGGGGGFGGGGGFGGGGGGGGGGGGGEDEGGGGGGGGGGGGGGEGGGGGGGGGGGGGGGGGGEGGGGGGGGGGG8CGGGGGGGGCGCGGGGGGGGGGFGGGGF5EDDEGGGGGCDGC
@M03364:276:000000000-BLYN8:1:1101:13521:8595 1:N:0:1
ACTCCTACGGGAGGCAGCAGTGGGGAATATTGCACAATGGGCGCAAGCCTGATGCAGCCATGCCGCGTGTATGAAGAAGGCCTTCGGGTTGTAAAGTACTTTCAGCGAGGAGGAAGGTGTTGTGGTTAATAACCGCAGCAATTGACGTTACTCGCAGAAGAAGCACCGGCTAACTCCGTGCCAGCAGCCGCGGTAATACGGAGGGTGCAAGCGTTAATCGGAATTACTGGGCGTAAAGCGCACG
+
GGGGGGGGGGGGGGGGGGGGGGGGGGGGGGGGGGGGGGGGGGGGGGGGGGGGGGGGGGGGGGGGGGGGGGGGGGGGGGGGGGGGGGGGGGGGGGGGGGGGGGGGGGGGGGGGGDGGGGGGGGGGGGGGGGGGGGGGGGGGGGGGGGGGGGGGGGGGGGGGGGGGFGGGGGGGGGGGGGGGGGGGGGGGGGGGGGGGGGGGGGGGGGGGGGGGGGGGGGGGGGGGFGGGGGGGGGGGGGGGGGGC
@M03364:276:000000000-BLYN8:1:1101:2829:8619 1:N:0:1
ACTCCTACGGGAGGCAGCAGTAGGGAATCTTCGGCAATGGGGGCAACCCTGACCGAGCAACGCCGCGTGAGTGAAGAAGGTTTTCGGATCGTAAAACTCTGTTGTTAGAGAAGAACGTTAAGTAGAGTGGAAAGTTACTTAAGTGACGGTATCTAACCAGAAAGGGACGGCTAACTACGTGCCAGCAGCCGCGGTAATACGTAGGTCCCAAGCGTTGTCCGGATTTATTGGGCGTAAAGCGAGC
+
GGGGGGGGGGGDGGGGGGGGGGGGGGGGGGGGGGGGGGGGGGGGGGGGGGGGGGGGGGGGGGEGGGGFGGGGGGGGGGGGGGGGGGGGCCFGGGGGGGGGGGGGGGGGGGGGGGGGGGGGGGFGGGFFFGGGGGGGGGCCFGGDGGGFGGGGGGGGGGGG7FFGGGGGGGGGGGGGGGGGGGGGGGGGGGDGGGGGGGGGGGGGGGGGGGGGGGEEGGFGEGE58CGGGFGCFDGGGGGGGGG5
@M03364:276:000000000-BLYN8:1:1101:2932:8626 1:N:0:1
ACTCCTACGGGAGGCAGCAGTGGGGAATATTGCACAATGGGCGCAAGCCTGATGCAGCCATGCCGCGTGTATGAAGAAGGCCTTCGGGTTGTAAAGTACTTTCAGCGAGGAGGAAGGTGTTGTGGTTAATAACCGCAGCAATTGACGTTACTCGCAGAAGAAGCACCGGCTAACTCCGTGCCAGCAGCCGCGGTAATACGGAGGGTGCAAGCGTTAATCGGAATTACTGGGCGTAAAGCGCACG
+
GGGGGGGGGGGGGGGGGGGGGGGGGGGGGGGGGGGGGGGGGGGGGGGGGGGGGGGGGGGGGGGGGGGFGGGGGGGGGGGGGGGGGGGGGFGGG9FGGGGGGGGGGFGEGGGGGFGGGGGGGGFEGGGGGGGGGGGGGGGGGGGGGGGGGGGGGGGGGGGGGGFFGFGGGGGGGGGGGGGGGGGGGGGGGGGGGGGGGGGGGGGGGGGGGGGGGGGGGGDGGGGGGGGGGGGGDG5CFGF<DGG7
@M03364:276:000000000-BLYN8:1:1101:18151:8631 1:N:0:1
ACTCCTACGGGAGGCAGCAGTAGGGAATCTTCGGCAATGGGGGCAACCCTGACCGAGCAACGCCGCGTGAGTGAAGAAGGTTTTCGGATCGTAAAACTCTGTTGTTAGAGAAGAACGACGAGGAGAGTGGAAAGCTCCTCGTGTGACGGTATCTAACCAGAAAGGGACGGCTAACTACGTGCCAGCAGCCGCGGTAATACGTAGGTCCCAAGCGTTGTCCGGATTTATTGGGCGTAAAGCGAGC
+
GGGGGGGGGGGGGGGGGGGGGGGGGGGGGGGGGGGGGGGGGGGGGGGGGGGGGGGGGGGGGGGGGGGGGGGGGGGGGGGGGGGGGGGGGGGGGGGGGGGGGGGGGGGGGGGGGGGGGGGGGGDFGGGGGGGGGGGGGGGGGGGGGFGGGGGGGGGGGGGGGGGGGGGGGGGGGGGGGGGGGGGGGGGGGGGGGGGGGGFGGGGGGGGGGGGGGGGGGGGGGG=ECFGGGGGGGGGGGFFGCDG)
@M03364:276:000000000-BLYN8:1:1101:23500:8654 1:N:0:1
ACTCCTACGGGAGGCAGCAGTAGGGAATCTTCGGCAATGGGGGCAACCCTGACCGAGCAACGCCGCGTGAGTGAAGAAGGTTTTCGGATCGTAAAACTCTGTTGTTAGAGAAGAACGTTAAGTAGAGTGGAAAGTTACTTAAGTGACGGTATCTAACCAGAAAGGGACGGCTAACTACGTGCCAGCAGCCGCGGTAATACGTAGGTCCCGAGCGTTGTCCGGATTTATTGGGCGTAAAGCGAGC
+
GGGGGGGGGGGGGGGGGGGGGGGGGGGGGGGGGGGGGGGGGGGGGGGGGGGGGGGGGGGGGGGGGGGGGGGGGGGGGGGGFGGGGGGGDGGGGGGGGGGGGGGGGGGGGGGGGGGFFFGDGGGGGGGGGGGGGGGGGGGGGGGGGGGGGGGGGGGGGGGGFGGGGGGGGGGGGGGGGGGGGGGGGGGGGGGGGGGGGGGGGGGGDGGDGGEGCGGGGGGGGGGEG?CEGGCGGGGGGGGGGG:5
@M03364:276:000000000-BLYN8:1:1101:15817:8689 1:N:0:1
ACTCCTACGGGAGGCAGCAGTGGGGAATATTGCACAATGGGCGCAAGCCTGATGCAGCCATGCCGCGTGTATGAAGAAGGCCTTCGGGTTGTAAAGTACTTTCAGCGAGGAGGAAGGCGTTGTGGTTAATAACCGCAGCGATTGACGTTACTCGCAGAAGAAGCACCGGCTAACTCCGTGCCAGCAGCCGCGGTAATACAGAGGGTGCAAGCGTTAATCGGAATTACTGGGAGTAAAGCGCACG
+
GGGFGFCCGGCFCGGGGGEGGFGGGGGFEFGGFFFF8@FEFGGGGEEF7CFGGGGGGGG@FGGFEGEFFGGGFGFGFAFGFFGGFFGGFGGGDF9EFGGGDFGGGEE7:C:CGEGGGGG=FGGGGGGCGGDCFDCGGD7F=FECFA:FFFCFFEF7FGGFFFGDCFCFEECFFGGG@@CF@FGGG7,6;E8EGG5@F?FBF9CDEE8*+<CFCEE5=?+A==CFGGGC+CF*99EE:CF<DGG:
@M03364:276:000000000-BLYN8:1:1101:20903:8698 1:N:0:1
ACTCCTACGGGAGGCAGCAGTAGGGAATCTTCGGCAATGGACGAAAGTCTGACCGAGCAACGCCGCGTGAGTGAAGAAGGTTTTCGGATCGTAAAACTCTGTTGTTAGAGAAGAACAAGGATGAGAGTAAAATGTTCATCCCTTGACGGTATCTAACCAGAAAGCCACGGCTAACTACGTGCCAGCAGCCGCGGTAATACGTAGGTGGCAAGCGTTGTCCGGATTTATTGGGCGTAAAGCGAGC
+
GGGGGGGGGGGGGGGGGGGGGGGGGGGGGGGGGGGGGGGGGGGGGGGGGGGGGGGGGGGGGGGGGGGGGGGGGGGGGGGGGGGGGGGGGGGGGGGGGGGGGGGGGGGGGGFGGGGGGGGGGGGGGGGGGGGGGGGGGGGGFGGGGGGGGGGGGGGGGGGGGGGGGGGGGGGGGGGGGGGGGGGGGGGGGGGGGDGGGGGGGGGGGGGGGGGGGGGGDGGGGGGGCFFGGGG5DGGGGGGGGGG3
@M03364:276:000000000-BLYN8:1:1101:28528:8718 1:N:0:1
ACTCCTACGGGAGGCAGCAGTAGGGAATCTTCGGGAATGAGGGCAACCCTGATCGAGCAACGCCGCGTGAGTGAAGACGGTTTTCGGATCGTAAAACTCTGTTGTTCGAGAAGAACGACGAGGACAGTGGCAAGCTCCTCGTGTGAAGGTATCTAACCAGAAAGGGACGGCTAACTTCGTGCCAGCAGCTGCGGTAATACGTAGGTTGCGAGCGTTTGCAGGAGTAATTGGGCGGCAAGCGAGC
+
9F9EDAE@;-+-@CE7@;-@;EEA,66C<CC@FF+6@,,,CC,B,FEG,,,,,6,BF7@,:@C7FBC>F7,?CCE9F<?C,=FFAFC7CCCB@8<9FGGFGFGGCF<+BC8FFC<FF7+@+@+++3BC9D+B,=+BDDF7+FCFFA,:@D3=,@;,,3>3@F7,,3>5<@@F*@<@,,16F712:CF8,,?:B>C7*<9B83:*:?+*23C8*:887*<+<8:*;+02+<CF4)**1/955<))
@M03364:276:000000000-BLYN8:1:1101:17118:8733 1:N:0:1
ACTCCTACGGGAGGCAGCAGTGGGGAATATTGCACAATGGGCGCAAGCCTGATGCAGCCATGCCGCGTGTATGAAGAAGGCCTTCGGGTTGTAAAGTACTTTCAGCGAGGAGGAAGGTGTTGTGGTTAATAACCGCAGCAATTGACGTTACTCGCAGAAGAAGCACCGGCTAACTCCGTGCCAGCAGCCGCGGTAATACGGAGGGTGCAAGCGTTAATCGGAATTACTGGGCGTAAAGCGCACG
+
GGGGGGGGGGGGGGGGGGGGGGGGGGGGGGGGGGGGGGGGGGGGGGGGGGGGGGGGGGGGGGGGGGGGGGGGGFGGGGGGGGGGGGGGGGGGGFGGGGGGGGGGGGGEGGGGGGGGGGGGGGGGGGGGGGGGGGGGEGGGGGGGGGGGGGGGGGGGGGGGGGGGGGGGGGGGGGGGGGGGGGGGGGGGGGGGGGGGGGGGGDCGGGGGGGGGGGGDGFCGGGGGGFGGGGGGGGGDGGFGGCG7
@M03364:276:000000000-BLYN8:1:1101:5362:8750 1:N:0:1
ACTCCTACGGGAGGCAGCAGTGGGGAATATTGCACAATGGGCGCAAGCCTGATGCAGCCATGCCGCGTGTATGAAGAAGGCCTTCGGGTTGTAAAGTACTTTCAGCGAGGAGGAAGGCGTTGTGGTTAATAACCGCAGCGATTGACGTTACTCGCAGAAGAAGCACCGGCTAACTCCGTGCCAGCAGCCGCGGTAATACGGAGGGTGCAAGCGTTAATCGGAATTACTGGGCGTAAAGCGCACG
+
GGGGGGGGGGGGGGGGGGGGGGGGGGGGGGGGGGGGGGGGGGGGGGGGGGGGGGGGGGGGGGGGGGGGGGGGGGGGGGGGGGGGGGGGGGGGGGGGGGGGGGGGGGGGGGGGGGGGGGGGGGGGGGGGGGGGG8FEGGGGGGGGGGGGGGGGGGGGGGGGGGGGGGGGGGGGGGFGCEFGGGGGGGGFGGGGGGGGGGGFGCEGGGGGGGGGGGGGGGGGGGGGGFGGGGGGGDD=FGGGGGD7
@M03364:276:000000000-BLYN8:1:1101:26181:8751 1:N:0:1
ACTCCTACGGGAGGCAGCAGTAGGGAATCTTCGGCAATGGGGGCAACCCTGACCGAGCAACGCCGCGTGAGTGAAGAAGGTTTTCGGATCGTAAAACTCTGTTGTTAGAGAAGAACGTTAAGTAGAGTGGAAAGTTACTTAAGTGACGGTATCTAACCAGAAAGGGACGGCTAACTACGTGCCAGCAGCCGCGGTAATACGTAGGTCCCAAGCGTTGTCCGGATTTATTGGGCGTAAAGCGAGC
+
GGGGGGGGGGEGDGGGGCFGGGE<,CFG@C@F8C:CG<EFGC@FGGFGGGGFFFGGGFFGFGGGGGGF@CFGGGGGG@<ABEE<,>>FGGGGGGC9<FGGGGFEG8EGFGGGFCFCE+BEFFFGCCAFGGG9FDGGFC,EDFGGFFFFEFGCFGGGEGFG7FFGFEG7FG@CFFFF?FDCG@BFFDF7CG>CCCCEEFGGG9>EDFCE*>C*AEGGGE<CGG=:8@FG9EGGGDGGGGF7>CD9
@M03364:276:000000000-BLYN8:1:1101:12716:8756 1:N:0:1
ACTCCTACGGGAGGCAGCAGTGGGGAATATTGCACAATGGGCGCAAGCCTGATGCAGCCATGCCGCGTGTATGAAGAAGGCCTTCGGGTTGTAAAGTACTTTCAGCGAGGAGGAAGGCGTTGTGGTTAATAACCGCAGCGATTGACGTTACTCGCAGAAGAAGCACCGGCTAACTCCGTGCCAGCAGCCGCGGTAATACGGAGGGTGCAAGCGTTAATCGGAATTACTGGGCGTAAAGCGCACG
+
GGGGGGGGGGGGGGGGGGGGGGGGGEEGGGGGGGGGGGGGGGGGGGGGFGGGGGGGGGGGGGGGGGGGGFFGGGGGGGGGGGGGGGGGGGGGFFFGGGGDFGFGGGGEGGCGGGGFDDFGGGGGGGGFCFFFGGGGGGGGCFFGF9CFGGEFFE@FEFGFFEGGGGEFCB@FF7CFGGFFGGGG>FGGGCEGG5CEFDCFEEEEGEEGGGGFCEGEGFGGGEEFFGGGGGGDGDGEGCFD:CGD
@M03364:276:000000000-BLYN8:1:1101:24799:8771 1:N:0:1
ACTCCTACGGGAGGCAGCAGTGGGGAATATTGCACAATGGGCGCAAGCCTGATGCAGCCATGCCGCGTGTATGAAGAAGGCCTTCGGGTTGTAAAGTACTTTCAGCGAGGAGGAAGGTGTTGTGGTTAATAACCGCAGCAATTGACGTTACTCGCAGAAGAAGCACCGGCTAACTCCGTGCCAGCAGCCGCGGTAATACGGAGGGTGCAAGCGTTAATCGGAATTACTGGGCGTAAAGCGCACG
+
GGGGGGGGGGDEGDGGGGGGGGGGGGGGGGGGGGGGGGGGGGGGGGGGGGGGGGGGGGGGGGGGGGGGGGGGGGGGGGGGGGGGGGGGGGGGGGGFGGGGGGGGGGGGGGGDGFGGGGGGGGGGGGGGGGGGGGGGGGGGGGGGGGGGGGGGGGGGGGGGGGGGGGGGGGGGGGGGGGGFEFFGGGGGGGGGGGGGGGGGGGGGGGGGGGGGGGGGGGGGGGGGGGGGG6CGGDEGGGGGGGG3
@M03364:276:000000000-BLYN8:1:1101:12130:8782 1:N:0:1
ACTCCTACGGGAGGCAGCAGTGGGGAATATTGCACAATGGGCGCAAGCCTGATGCAGCCATGCCGCGTGTATGAAGAAGGCCTTCGGGTTGTAAAGTACTTTCAGCGAGGAGGAAGGTGTTGTGGTTAATAACCACAGCAATTGACGTTACTCGCAGAAGAAGCACCGGCTAACTCCGTGCCAGCAGCCGCGGTAATACGGAGGGTGCAAGCGTTAATCGGAATTACTGGGCGTAAAGCGCACG
+
GGGGGGGGGGGGGGGGGGFGGGGGGGGGGGGGGGGGGGGGGGGGGGGGGGGGGGGGGGGGGGGGGGGGGGGGGGGGGGGGGGGGGGGGGGGGGGGGGGGGGGGGGGGGGGEGGGADGGGGGGGGGGGGGGGGGGGGGGGGGFGGGGGGGGGGFGGGGGGGGGGGGGGGGGGGGGGGGGGGGGGGGGGGGGGGGGGGFGFGGEGGGGGGGGGGGGGDGGFGGEGGGGGGGGGGDDGGGGGGGG9/
@M03364:276:000000000-BLYN8:1:1101:4747:8791 1:N:0:1
ACTCCTACGGGAGGCAGCAGTGGGGAATATTGCACAATGGGCGCAAGCCTGATGCAGCCATGCCGCGTGTATGAAGAAGGCCTTCGGGTTGTAAAGTACTTTCAGCGAGGAGGAAGGCGTTGTGGTTAATAACCGCAGCGATTGACGTTACTCGCAGAAGAAGCACCGGCTAACTCCGTGCCAGCAGCCGCGGTAATACGGAGGGTGCAAGCGTTAATCGGAATTACTGGGCGTAAAGCGCACG
+
GGGGGGGGGGGGGGGGGGGGGGGGGGGGGGGGGGGGGGGGGGGGGGGGGGGGGGGGGGGGGGGGGGGGGGGGGGGGGGGGGGGGGGGGGGGGGGGGGGGGGGGGGGGGGGGGGDGGGGGGGGGGGGGGGGGGGGGGGGGGGGGGGGGGGGGGGGGGGDFGGGGGGGGGGGGDGGGGGGGGGGGGGGGGGGGGGGGDGGGGGDGGGGGGGGCGDEGGGGGGE5CGGGGGGGGGGGGGGGGGGDG<
@M03364:276:000000000-BLYN8:1:1101:8237:8792 1:N:0:1
ACTCCTACGGGAGGCAGCAGTAGGGAATCTTCCGCAATGGGCGAAAGCCTGACGGAGCAACGCCGCGTGAGTGATGAAGGGTTTCGGCTCGTAAAACTCTGTTATTAGGGAAGAACATATGTGTAAGTAACTGTGCACATCTTGACGGTACCTAATCAGAAAGCCACGGCTAACTACGTGCCAGCAGCCGCGGTAATACGTAGGTGGCAAGCGTTATCCGGAATTATTGGGCGTAAAGCGCGCG
+
GGGGGGGGGGGGGGGGGGGGGGGGGGGGGGGFFGGGGGGGGGGGGGGGGGGGGG7FGG7FGGGGGGGGGGGEGGGGGGGG?AFFGGGEGGGGGGGGGGGF9FGFFGGFGGGGGFGDFGCFF<DEFFADF@,BFGFAFDDE8FGDGGGGGGFFGGGGGGGGGGGGGCF@CEGGGGGDGGFFGGGGGGGGGDGGGEGEF9FGBFFGGGGGFGGGGGGGG9CEE5EGGGGG+?CFD<EGF:*>CDD3
@M03364:276:000000000-BLYN8:1:1101:7078:8823 1:N:0:1
ACTCCTACGGGAGGCAGCAGTGGGGAATATTGGACAATGGGCGAAAGCCTGATCCAGCCATGCCGCGTGTGTGAAGAAGGTCTTCGGATTGTAAAGCACTTTAAGTTGGGAGGAAGGGCATTAACCTAATACGTTAGTGTTTTGACGTTACCGACAGAATAAGCACCGGCTAACTCTGTGCCAGCAGCCGCGGTAATACAGAGGGTGCAAGCGTTAATCGGAATTACTGGGCGTAAAGCGCGCG
+
GGGGGGGGGGGGGGGGGGGGGGGGGGGGGGGGGGGGGGGGGGGGGGGGGGGGGGGGGGGGGGGGGGGGGGFGGGGGGGGFGGGGGGGGGGGGGGGGGGGGGGGGGGGFGGGGGGGGGGGGGGFGGGGGGGGGG?EGGGGFAFGGGG>FGGGGGGGECFGGGGGDGGGGGDGGGGGGGGGGGGGFGGGGGGGGEEEGGGGGFFGGCEGGGGGGGEGGGGGGGGGGGFGGGGGGGGGGGFGGGGDC
@M03364:276:000000000-BLYN8:1:1101:4807:8839 1:N:0:1
ACTCCTACGGGAGGCAGCAGTAGGGAATCTTCGGCAATGGGGGCAACCCTGACCGAGCAACGCCGCGTGAGTGAAGAAGGTTTTCGGATCGTAAAACTCTGTTGTTAGAGAAGAACGTTAAGTAGAGTGGAAAGTTACTTAAGTGACGGTATCTAACCAGAAAGGGACGGCTAACTACGTGCCAGCAGCCGCGGTAATACGTAGGTCCCAAGCGTTGTCCGGATTTATTGGTCGTAAAGCGAGC
+
GGGGGGGGGGGGGGGGGGGGGGGGGGGGGGGGGGGGGGGGGGGGGGGGGGGGGGGCFGGGGGGGGGGGGGGGGGGGGGGGGGGGGGGGGGGGGGGGGGGGGGGGGGGGGGGGGGGGGGFGGGGGG<FDFGGGGGGGGGGGGGGGGGGGGGGGGGGGGGGF7DGGGGGGGCDFGGGG@FGGGGGGGGGGGGGGGGCEGGGGGGGGGGF9CGCGGGGGGEFGGGGGDGGGGGF+:DGGGFFGGDD3
@M03364:276:000000000-BLYN8:1:1101:8782:8881 1:N:0:1
ACTCCTACGGGAGGCAGCAGTAGGGAATCTTCGGCAATGGACGAAAGTCTGACCGAGCAACGCCGCGTGAGTGAAGAAGGTTTTCGGATCGTAAAACTCTGTTGTTAGAGAAGAACAAGGATGAGAGTAAAAAGTTCATCCCTTGACGGTATCTAACCAGAAAGCCACGGCTAACTACGTGCCAGCAGCCGCGGTAATACGTAGGTGGCAAGCGTTGTCCGGATTTATTGGGCGTAAAGCGAGC
+
FGGGGGGGGGGGGGGGGGCFFGGGGGGGGGGGGGGGGGGGCFFFGGGGGGGGGGGGGGGGGGG@ECFGGGGGGGGGGGGGFGGGGGGGG>FGGGGGGGGGGGGGGFFGGGGGGGGGGGGG8BFFFFGDGGGGGGGG9EFGDFFGGGGGGGGGGGGFGCFEC:CDGCDEFGGGGGGGG@FFGFE;FFGF7FG5EEGCEG9<CFGGGGFFG6<CFGGG5:FGCC*:C60<+:C5CDGED37>CD5)
@M03364:276:000000000-BLYN8:1:1101:5781:8893 1:N:0:1
ACTCCTACGGGAGGCAGCAGTAGGGAATCTTCCACAATGGACGAAAGTCTGATGGAGCAACGCCGCGTGAGTGAAGAAGGTTTTCGGATCGTAAAACTCTGTTGTTGGAGAAGAACGTATTTGATAGTAACTGATCAGGTAGTGACGGTATCCAACCAGAAAGCCACGGCTAACTACGTGCCAGCAGCCGCGGTAATACGTAGGTGGCAAGCGTTGTCCGGATTTATTGGGCGTAAAGCGAGCG
+
GGGGGGGGGGGGGGGGGGGGGGGGGGGGGGGGGGGGGGGGGGGGGGGGGGGGGGGGGGGGGGGGGGGGGGGGGGGGGGGGGGGGGGGGEGGGGGGGGGGGGGGGGGGGGGGGGGGGG@FGGGGGFFAGFFGGGEGGGGGDGGGGGGGGGGGGFGFGGGGGGGGGGGGGGGGGGGGGGGGGFFFGGGGGGGGGGGGDFFFGGGFGGGGGGGGGGGGGGGGEGECGCFG@FGGGGGCCDFCGGGG3
@M03364:276:000000000-BLYN8:1:1101:15703:8893 1:N:0:1
ACTCCTACGGGAGGCAGCAGTGGGGAATATTGCACAATGGGCGCAAGCCTGATGCAGCCATGCCGCGTGTATTAAGAAGGCCTTCGGGTTGTAAAGTACTTTCAGCGAGGAGGAAGGCATTAAGGTTAATAACCTTAGTGATTGACGTTACTCGCAGAAGAAGCACCGGCTAACTCCGTGCCAGCAGCCGCGGTAATACGGAGGGTGCAAGCGTTAATCGGAATTACTGGGCGTAAAGCGCACG
+
GGGGGGGGGGGGGGGGGGGGGGGGGGGGGGGGGGGGGGGGGGGGGGGGGGGGGGGGGGGGGGGGGGGGGGGGGGGGGGGGGGGGGGGGGGGGGGGGGFAFGGGGGGGGGGGGGGGGGGGGGGGGGGGGGGGGGGGGGGGGGGCCFGGFGGFGGGGGGGGFGGGGGGGGGGGGGGGGGGGGGGGGGGGGGGGGGGGEGFGGGGGGGGGGGGGGGGGGGGGGGGGGGGGGGGGGDGEGGGGGDGG5
@M03364:276:000000000-BLYN8:1:1101:12558:8898 1:N:0:1
ACTCCTACGGGAGGCAGCAGTAGGGAATCTTCGGCAATGGGGGCAACCCTGACCGAGCAACGCCGCGTGAGTGAAGAAGGTTTTCGGATCGTAAAACTCTGTTGTTGGAGAAGAACGTATTTGATAGTAACTGATCAGGTAGTGACGGTATCCAACCAGAAAGCCACGGCTAACTACGTGCCAGCAGCCGCGGTAGTACGTAGGTGGCAAGCGTTGTCCGTATTTATTGGGCGTAAAACGAGGG
+
FGGGGGGGGGGGGGGGGGGGGDGGGGGG,FF,CFGGGGGGGGG>FGF<FFGGG@@FGC@EFFGGGGGGGGG<FGGGGFGGFEFGGGGCF:FFGGG9BFG<,EFFFFFF,BFGFFGD>BB,B9<AFCFF<@3F3,@FGFGC<DGFDGG@F@F>FFF?CFGGGFFGGB@BF7<*2<;,>16D7:;BFGFBBC*BCE>*+B95BG5CCEG820C5?E5:C9<:1;*A9+::<C@*>DC*/29D)915
@M03364:276:000000000-BLYN8:1:1101:6913:8931 1:N:0:1
ACTCCTACGGGAGGCAGCAGTAGGGAATCTTCCACAATGGACGCAAGTCTGATGGAGCAACGCCGCGTGAGTGAAGAAGGTTTTCGGATCGTAAAACTCTGTTGTTGGAGAAGAACGTATTTGATAGTAACTGATCAGGTAGTGACGGTATCCAACCAGAAAGGGACGGCTAACTACGTGCCAGCAGCCGCGGTAATACGTAGGTCCCAAGCGTTGTCCGGATTTATTGGGCGTAAAGCGAGCG
+
GGGGGGGGGGGGGGGGGGGGGGGGGGGGFGGGGGGGGGGGGGGGGGGGGGGGGGGGGGGGGGGGGGGGGGGGGGGGGGGGFGGGGGGGGGGGGGGGGGGGGGGGGFFGFGG@FGGGGFFGGGDFGFGGGGGGDEB<9FFFFDDFGFFFGGEFFG,@FEGGGFGFCGGGGGGGGGGGGGFEF@FGGGGFGGGCGEGEG9FFGGGGGGGGGGGGGG*37<CGDEG=FGGGGGGFCDGGGGGGGGC<
@M03364:276:000000000-BLYN8:1:1101:9692:8931 1:N:0:1
ACTCCTACGGGAGGCAGCAGTAGGGAATCTTCCACAATGGACGAAAGTCTGATGGAGCAACGCCGCGTGAGTGAAGAAGGGTTTCGGCTCGTAAAGCTCTGTTGTTAAAGAAGAACGTGGGTGAGAGTAACTGTTCACCCAGTGACGGTATTTAACCAGAAAGCCACGGCTAACTACGTGCCAGCAGCCGCGGTAATACGTAGGTGGCAAGCGTTATCCGGATTTATTGGGCGTAAAGCGAGCG
+
GGGGGGGGGGGGGGGGGGGGGGGGGGGGGGGGGGGGGGGGGGGGGGGGGGGGGGGGGGGGGGGGGGGGGGGGGGGGGGGGGGGGGGGGGGGGGGGGGGGGFGGGGGGGGGGGGGGGGGGGGFGGGGGGGGGGGGGEFGGGGGGGGGGGGGGGGGGGGGGGGGGGGGGGGGGGGGGGGGGGGGGGGGGGGGGGGGGGFEFGGGGGGGGGGGGGGGGGGGGGGGGGGGGGGGGGGGEGFGGGGGGG
@M03364:276:000000000-BLYN8:1:1101:7900:8951 1:N:0:1
ACTCCTACGGGAGGCAGCAGTAGGGAATCTTCGGCAATGGGGGCAACCCTGACCGAGCAACGCCGCGTGAGTGAAGAAGGTTTTCGGATCGTAAAACTCTGTTGTTAGAGAAGAACGTTAAGTAGAGTGGAACGTTACTTAAGTGACGGTATCTAACCAGAAAGGGACGGCTAACTACGTGCCAGCAGCCGCGGTAATACGTAGGTCCCAAGCGTTGTCCGGATTTATTGGGCGTAAAGCGAGC
+
GGGGGGGGGGGGGGGGGEAFGFEGGGGGGGGGGGGGGGGGF:C7FCDGGGGGGGEGGGGGGGGCEGEFGGGEGGGGCCFG<ABGFEG+BFEFFGFGGGFGGGGGEEGF9EFE8FFFEGG8FFC@DAFFG?FE,=FFDCGFGFFGGGAFGE@FCDFCCCFGGGGGGCE<FGGCE@FGC8FFGGGEFGCFG5BECCBE8C?CFFFCBFGCEGGCCGGCEGF?7*;5*<<A?+<7/>:ED3DC<<D)
@M03364:276:000000000-BLYN8:1:1101:26749:8954 1:N:0:1
ACTCCTACGGGAGGCAGCAGTAGGTAATCTTCGGCAATGGGGGCAACCCTGACCGAGCAACGCCGCGTGAGTGAAGAAGGTTTTCGGATCGTAAAACTCCGTTGTTAGAGAAGAACGTTAAGTAGAGTGGAAAGTTACTTAAGTGACGGTATCTAACCAGAAAGGGCCGGCTAACTACGTGCCAGCAGCCGCGGTAATACGTAGGTCCCACGCGTTGTCCGGATTTATTGGGCGTAAAGCGAGC
+
GGA,CE<C;FGGGGGGGEEFE9CE6C<CCECFEC+@@C<EC@7F@EEGG<FFC<@+@F+6FGDF77=@+BFFAFGGF?EFGGGGGGGCCEGGE<F@EF<,BAB7??@@<FFG<FBFFFGG7??BFGEEA7<,>FEDDGGGGGGGFFG:::@FGCEEC>ECF,@,@@*@:@FE@FBCCFB=<=CC:EFFGGGEGGGGGGGGG:BCCFGCDG**?EE5=CGGEEGC*<+<03<5C5CED3D7/*73
@M03364:276:000000000-BLYN8:1:1101:20712:8975 1:N:0:1
ACTCCTACGGGAGGCAGCAGTGGGGAATATTGCACAATGGGCGCAAGCCTGATGCAGCCATGCCGCGTGTATGAAGAAGGCCTTCGGGTTGTAAAGTACTTTCAGCGAGGAGGAAGGCATTAAGGTTAATAGCCTTAGTGATTGACGTTACTCGCAGAAGAAGCACCGGCTAACTCCGTGCCAGCAGCCGCGGTAATACGGAGGGTGCAAGCGTTAATCGGAATTACTGGGCGTAAAGCGCACG
+
FEFGGGGFGGGFGGGGEGGGGGGGGCBFGFFGGGGGCFAAFFGGGECFCD8FGGGFG@,EF@FFCFCCC?EFGF<C?<EDEFFFCDEGGDGEG9EFGGGGGAAFFFEEFE:FFCAFCGGFGGGF?FF9FFGGG<<FDF<E<DABGFFFF<@DGGGGDGG7FEE<:FFGGGGCFG93DCDGGGGGGGGDFGGGEEEGF92;EGDEE858E;C8CC?EGFFG55C5<:9C?FF5DDGGDDFGGD<)
@M03364:276:000000000-BLYN8:1:1101:20786:9037 1:N:0:1
ACTCCTACGGGAGGCAGCAGTAGGGAATCTTCGGCAATGGGGGCAACCCTGACCGAGCAACGCCGCGTGAGTGAAGAAGGTTTTCGGATCGTAAAACTCTGTTGTTAGAGACGAACGTTAAGTAGAGTGGAAAGTTACTTAAGTGACGGTATCTAACCAGAAAGGGACGGCTAACTACGTGCCAGCAGCCGCGGTAATACGTAGGTCCCAAGCGTTGTCCGGATTTATTGGGCGTAAAGCGAGC
+
F<AFAFG9FEEBFGG7BCFFGGGC7,,C,CFGGGGGFFFGCFF+@<CFCFGG?EC+C+@EF@:FEFE>=F@<CF<?AEFE<FFFGGEFBFCF8:?5FG=FCF9E?EFCFF9,B6@FE<D<+<F<=CFEFF9,>>FD,@ECF9>F3,@C7<<FFGGGGFG:,3@CC75>@7<CFDFGGCF@,8*2CCFC:6:>>8CEE;FFCFDG*?B+;C*C@>C=*:0<:5*:=6:EG+9:*1::*9:735C)
@M03364:276:000000000-BLYN8:1:1101:13622:9072 1:N:0:1
ACTCCTACGGGAGGCAGCAGTGGGGAATATTGCACAATGGGCGCAAGCCTGATGCAGCCATGCCGCGTGTATGAAGAAGGCCTTCGGGTTGTAAAGTACTTTCAGCGAGGAGGAAGGCATTAGGGTTAATAACCTTAGTGATTGACGTTACTCGCAGAAGAAGCACCGGCTAACTCCGTGCCAGCAGCCGCGGTAATACGGAGGGTGCAAGCGTTAATCGGAATTACTGGGCGTAAAGCGCACG
+
GGGGGGGGGGGGGGGGGGGGGGGGGGGGGGGGGGGGGGGGGGGGGGGGGGGGGGGGGGGGGGGGGGGGGGGGGGGGGGGGGGGGGGGGGGGGGGGGGGGGGGGGGGGGGGGGGGGGGGGGGGGGGGGGGGFGFGGGGGGGFGGGGGGGGGGGGGGGGGGGGGGGGGGGGGGGGGGGGGGGGGGGGGGGGGGGGGGGGGGGGGGGGGGGGGGGGGGGGGGGGGGGGGGGGGGGGGGGGGGGGGG<
@M03364:276:000000000-BLYN8:1:1101:20750:9080 1:N:0:1
ACTCCTACGGGAGGCAGCAGTGGGGAATATTGCACAATGGGCGCAAGCCTGATGCAGCCATGCCGCGTGTATGAAGAAGGCCTTCGGGTTGTAAAGTACTTTCAGCGAGGAGGAAGGCGTTGTGGTTAATAACCGCAGCGATTGACGTTACTCGCAGAAGAAGCACCGGCTAACTCCGTGCCAGCAGCCGCGGTAATACGGAGGGTGCAAGCGTTAATCGGAATTACTGGGCGTAAAGCGCACG
+
GGGGGGGGGGGGGGGGGGGGFGGGGCEGGGGGGGEEGGGGGGGDGGGGGGFFEFGAAFGGFGGGGGGGGGGGGGGGGGGGGGGGFGGFGGGGGAFGGGGGGGGFGFE=FFCFGGGGGFGGGGGGGFGFGFGGG=FGGGGGGGGGGGCFG@FGGCFCGGEDAFFGDF7<FEG7CGGGC@CFGECCGGGF8CCGCCCCFCFFG*:EEEGGGF78?CEGGGGGGC//+0<EFFFGGGCGGFGGCDG3
@M03364:276:000000000-BLYN8:1:1101:16135:9080 1:N:0:1
ACTCCTACGGGAGGCAGCAGTGGGGAATATTGCACAATGGGCGCAAGCCTGATGCAGCCATGCCGCGTGTATGAAGAAGGCCTTCGGGTTGTAAAGTACTTTCAGCGAGGAGGAAGGCATTAAGGTTAATAACCTTGGTGATTGACGTTACTCGCAGAAGAAGCACCGGCTAACTCCGTGCCAGCAGCCGCGGTAATACGGAGGGTGCAAGCGTTAATCGGAATTACTGGGCGTAAAGCGCGCG
+
GGGGGGGGGGGGGGGGGGGGGGGGGGDFFGGGGGGGGGGGGGGGGGGGGGGGGGGGGGGGGGGGEGGGGGGGGGGGGGGGGGGGGGGGGGGGGGGGGGGGGGGGGGGGGGGGGGGGGGGGGGGGGGGGGGGGGGGGGGFGGGGGGGGGGGGGGGGGGGGGGFGGGGGGGGGGGGGGGGGGGGGGGGGGGGGGGEEEFGEFECGEEBECFFEGGGGGGFFGGDGGGGGFF6EGGGEAFGGGGGGD
@M03364:276:000000000-BLYN8:1:1101:21987:9139 1:N:0:1
ACTCCTACGGGAGGCAGCAGTAGGGAATCTTCGGCAATGGACGAAAGTCTGACCGAGCAACGCCGCGTGAGTGAAGAAGGTTTTCGGATCGTAAAACTCTGTTGGTAGAGAAGAACGTTGGTGAGAGTGGAAAGCTCATCAAGTGACGGTATCTAACCAGAAAGGGACGGCTAACTACGTGCCAGCAGCCGCGGTAATACGTAGGTCCCAAGCGTTGTCCGGATTTATTGGGCGTAAAGCGAGC
+
GGGGGGGGGGGGGGGGGGGGGGGGGGGGGGGGGGGGGGGGGGGGGGGGGGGGGGGGGGGGGGGGGGGGGGGGGGGGGGGGGGGGGGGGGGGGGGGGGGGGGGGGGGGGGGGGGGGGGGGGGGGGGGGGGGGGGGGGGGGGGGGGGGGGGGGGGGGGGGGGGGGGGGGGGGGGGGGGGGGGGGGGGGGGGGGGGGEGGGGGGFFGGGGGGGGGCEGGGEFFGGGGEFGGF9FGFGGGGGGGGGG3
@M03364:276:000000000-BLYN8:1:1101:4082:9173 1:N:0:1
ACTCCTACGGGAGGCAGCAGTGGGGAATATTGCACAATGGGCGCAAGCCTGATGCAGCCATGCCGCGTGTATGAAGAAGGCCTTCGGGTTGTAAAGTACTTTCAGCGAGGAGGAAGGTGTTGTGGTTAATAACCACAGCAATTGACGTTACTCGCAGAAGAAGCACCGGCTAACTCCGTGCCAGCAGCCGCGGTAATACGGAGGGTGCAAGCGTTAATCGGAATTACTGGGCGTAAAGCGCACG
+
GGGGGGGGGGGGGGGGGGGGGGGGGGGGGGGGGGGGGGGGGGGGGGGGGGGGGGGGGGGGGGGGGGGGGGGGGGGGGGGGGGGGGGGGGGGGGGGGGGGGGGGGGGGFGGGGGGGFEGGGGGGGGGGGGFGGGGGGGGGGCGFGGGGGGGGGGGGGGGGGGGGGGGGGGGGGGGGGGGGGGGGGGGGGGGGGGGGGGGGFEEEGGGGGGGGFGGCECGGGGDGGGGGGGGGGDGEGGGGGGGG)
@M03364:276:000000000-BLYN8:1:1101:16999:9203 1:N:0:1
ACTCCTACGGGAGGCAGCAGTGGGGAATATTGCACAATGGGCGCAAGCCTGATGCAGCCATGCCGCGTGTATGAAGAAGGCCTTCGGGTTGTAAAGTACTTTCAGCGAGGAGGAAGGCATTAAGGTTAATAACCTTGGTGATTGACGTTACTCGCAGAAGAAGCACCGGCTAACTCCGTGCCAGCAGCCGCGGTAATACGGAGGGTGCAAGCGTTAATCGGAATTACTGGGCGTAAAGCGCACG
+
GGGGGGGGGGGGGGGGGGGGGGGGGGGGGGGFGGGGGGGGGGGGGGGGGGGGGGGGGGGGGGGGGGGGGGGGGGGGGGGGGGGGGGGGGGGGGGGGGGGGGGGGGGGGGGGGGGGGGGGGGGGGGGGGGGGGGGGGGGGGGGGGGGGGGGGGGGGGGGGGGGGGGGGGGGGGGGGGGGGGGGGGGGGGGGGGGGGGGGGGGEGGGGGGGGGGGGGGGFGGGGGGGGGGFGGGGGGGGGGGGGDC
@M03364:276:000000000-BLYN8:1:1101:27000:9220 1:N:0:1
ACTCCTACGGGAGGCAGCAGTAGGGAATCTTCGGCAATGGGGGCAACCCTGACCGAGCAACGCCGCGTGAGTGAAGAAGGTTTTCGGATCGTAAAACTCTGTTGTTAGAGAAGAACGTTAAGTAGAGTGGAAAGTTACTTAAGTGACGGTATCTAACCAGAAAGGGACGGCTAACTACGTGCCAGCAGCCGCGGTAATACGTAGGTCCCAAGCGTTGTCCGGATGTATTGGGCGTAAAGCGAGC
+
GGGFEGGGGCCEEGDGEGGF9EEFFGGGEGGGGDGEGGFCFCGG@F,CFFEGEFGGGGDFFGDBCCEGDE,CEA@FFFGGGDAD,@FE:=7F,BFG9E<<CFFF<EE,,EC<<=FFEFF<FFFFCD<FF@G@DDFC,,:C9<FF<<BFEC<FFF3F,<AF@FCF>7D:@7F<C>,6DFE=2*1;C8BF7:B**88CEGFC*?B::?F9E+=*3*2;5C?+5**2/<C@C<+*7C=C7*7*/*9/
@M03364:276:000000000-BLYN8:1:1101:5664:9225 1:N:0:1
ACTCCTACGGGAGGCAGCAGTGGGGAATATTGCACAATGGGCGCAAGCCTGATGCAGCCATGCCGCGTGTATGAAGAAGGCCTTCGGGTTGTAAAGTACTTTCAGTGAGGAGGAAGGCATTAAGGTTAATAACCTTAGTGATTGACGTTACTCGTAGAAGAAGCACAGGCTAACTCCGTGCCAGCAGCCGCGGTAATACGGAGGGTGCAAGCGTTAATCGGAATTACTGGGAGTAAAGCGCACG
+
GGGGGGGGGGGGGGGGGGGGGGFGGGGGGGGG<<FGGGGGGGG+6FFGGGGGC,FFGGGG<F8CFGGGG6F<EE,EEAFGGG8F9<FGCG==<FG,9@59EG9<5,<F<F,4++B<7:4????A=FGBEFGF9D9FEF,?FF?DGGDGGG7?,+,@@@C;>,@>D>,6,+8,@33@F>>+38>36>D8:4*4>11*2,6:C*4:==1*2+58*;?8=FC5=5*159<A<<8*980C7:7C))9/
@M03364:276:000000000-BLYN8:1:1101:22263:9229 1:N:0:1
ACTCCTACGGGAGGCAGCAGTAGGGAATCTTCGGCAATGGGGGCAACCCTGACCGAGCAACGCCGCGTGAGTGAAGAAGGTTTTCGGATCGTAAAACTCTGTTGTTAGAGAAGAACGTTAAGTAGAGTGGAAAGTTACTTAAGTGACGGTATCTAACCAGAAAGGGACGGCTAACTACGTGCCAGCAGCCGCGGTAATACGTAGGTCCCAAGCGTTGTCCGGATTTATTGGGCGTAAAGCGAGC
+
DFGGGAFGGGGFGGGGGGGGGGGGGGFDGGGGGDGGEGGGFGGGGGGGGGGGFGEGEGGGGGGGGGG>FEFFFGGGGFGGGGGGGGGGGEEBFGGGGGGFGGFGGGGGGGGGGGGGGDDGFCFGGFFFGCGFGGGGGDCFGAEGGGGGGGCGCFFGCGGGGGGGGGGGGGGDCCFGGGGGGGGGFFGGGGD5EGGGGGGGGGGGDGGCCFGGGGGEGEGFGEGDC6+<?EDFGGGGGFGGGGGC
@M03364:276:000000000-BLYN8:1:1101:27593:9239 1:N:0:1
ACTCCTACGGGAGGCAGCAGTAGGGAATCTTCGGCAATGGGGGCAACCTTGACCGAGCAACGCCGCGTGAGTGAAGAAGGTTTTCGGATCGTAAAACTCTGTTGTTAGAGAAGAACGTTAAGTAGAGTGGAAAATTACTTAAGTGACGGTATCTAACCAGAAAGAGCCGGCTAACTACGTGCCAGCAGCCGCGGTAATACGTAGGTCCCAAGCGTTGTCCGGATTGATTGGGCGTAAAGCGAGC
+
FECDG9<CFE:B7F@FGGGDEFGFDF@<EA,CCCFE+FF@F7EEBFCF8DDGG?C7C:+CC@FFE@C>@BBFGFEFBFGGF,EDFFG:+:CFFGG@F,,B?FGFD<EAE:<:E8?=C<=<+C@DBD?5ABEGGFC8D>FFF9=C,DC:C@F7<<,@@DFGFG7D,D,5@CGEEF8CF,<>FC:B78C8FGEGGGC:B9+2B<+8C+5?>+5A8EC*1:<9:E8:E*+3<EFG4CEG:F>*95D9
@M03364:276:000000000-BLYN8:1:1101:12667:9253 1:N:0:1
ACTCCTACGGGAGGCAGCAGTAGGGAATCTTCGGCAATGGGGGCAACCCTGACCGAGCAACGCCGCGTGAGTGAAGAAGGTTTTCGGATCGTAAAACTCTGTTGTTAGAGAAGAACGTTAAGTAGAGTGGAAAGTTACTTAAGTGACGGTATCTAACCAGAAAGGGACGGCTAACTACGTGCCAGCAGCCGCGGTAATACGTAGGTCCCAAGCGTTGTCCGGATTTATTGGGCGTAAAGCGAGC
+
GGGGGGGGGGGGGGGGGGGGGGGGGGGGGGGGGGGGGGGGGGGGGGGGGGGGGGGGGGGGGGGGGGGGGGGGGGGGGGGGGGGGGGGGGGGGGGGGGGGGGGGGGGGGGGGGGGGGGGGGGGGGGGGGGGGGGGGGGGGGGGGGGGGGGGGGGGGGGGGGGGGGGGGGGGGGGGGGGGGGGGGGGGGGGGGGGGGGGGGGGGGGGGGGGGGGGG?EGGGGGGCGCFFGGGGGGGGGGFGGGGG)
@M03364:276:000000000-BLYN8:1:1101:22936:9257 1:N:0:1
ACTCCTACGGGAGGCAGCAGTAGGGAATCTTCGGCAATGGACGAAAGTCTGACCGAGCAACGCCGCGTGAGTGAAGAAGGTTTTCGGATCGTAAAACTCTGTTGTTGGAGAAGAACGTATTTGATAGTAACTGATCAGGTAGTGACGGTATCCAACCAGAAAGCCACGGCTAACTACGTGCCAGCAGCCGCGGTAATACGTAGGTGGCAAGCGTTGTCCGGATTTATTGGGCGTAAAGCGAGCG
+
GGGGGGGGGGGGGGGGGGGGGGGGGGGGGGGGGGGGGGGGGGGGGGGGGGGGGGGGGGGGGGGGGGGGGGGGGGGGGGGGGGGGGGGGGGGGGGGGGGGGGGGGGGGGGGGGGGGGGGGGGGGGGGGGGGGGGGGGGGGGGGGGGGGGGGGGGGGGGGGGGGGGGGGGGGGGGGGGGGGGGGGGGGGGGGGGGGGGGGGGGGGGGGGGGGGGGEEDGGGGGGEGGGGGFGGGD55EGFGGGGGG
@M03364:276:000000000-BLYN8:1:1101:20375:9266 1:N:0:1
ACTCCTACGGGAGGCAGCAGTGGGGAATATTGCACAATGGGCGCAAGCCTGATGCAGCCATGCCGCGTGTATGAAGAAGGCCTTCGGGTTGTAAAGTACTTTCAGCGAGGAGGAAGGTGTTGTGGTTAATAACCGCAGCAATTGACGTTACTCGCAGAAGAAGCACCGGCTAACTCCGTGCCAGCAGCCGCGGTAATACGGAGGGTGCAAGCGTTAATCGGAATTACTGGGCGTAAAGCGCACG
+
GGGGGGGGGGGGGG-FFGGGGGGGGGGGGGGGGGGGGGFGGGGGGGGGGGGGGGGGGGGGGGGACGDGGGGFGGGGGGFGCGGGFGGGGGGGGGGGFGGGGGFFGGGDGGGGGEGGGGGGGGF@FEEGGGGGGGEDCBFCCD>FDEGGGG7CCGGGGGG7FFGGGGGGGGGGGGGFGEG*>BEFGGGGGDGGGGGGGGGGG>CGGGDG?FGGGGEGEFFGDGGGGG7EFFFGDDE=FFFDCGGD
@M03364:276:000000000-BLYN8:1:1101:20426:9280 1:N:0:1
ACTCCTACGGGAGGCAGCAGTAGGGAATCTTCCACAATGGACGAAAGTCTGATGGAGCAACGCCGCGTGAGTGAAGAAGGGTTTCGGCTCGTAAAACTCTGTTGTTAGAGAAGAACAAGGGTGAGAGTAACTGTTCACCCCTTGACGGTATCTAACCAGAAAGCCACGGCTAACTACGTGCCAGCAGCCGCGGTAATACGTAGGTGGCAAGCGTTGTCCGGATTTATTGGGCGTAAAGCGAGCG
+
GGGGGGGGGGGGGGGGGGGGGFFGGGGGGGGGFGGGGGGGGGGGGGGGGFGGFGGGGGGGGGGCFGGGGGGGGGGGGGGGGGGGGGDGDGGEGGGGGGGGGGGGFGGGFGGGG?FEFGDGGEFGGFGGGGGGGGGG<DAD7F@FGGGDGGFGCGC9=>:FGGGFCCGGGGGGGGFGGGGGGGGGGGGGGGDGEGGGGGGBEFFGGGGGGCCGGGGG7:CEG5EG9C7<FGF=DCEGFFFGGGD9
@M03364:276:000000000-BLYN8:1:1101:20398:9311 1:N:0:1
ACTCCTACGGGAGGCAGCAGTAGGGAATCTTCGGCAATGGACGAAAGTCTGACCGAGCAACGCCGCGTGAGTGAAGAAGGTTTTCGGATCGTAAAACTCTGTTGTCAGAGAAGAACAAGGGTGAGAGTGGAAAGTTCACCCCTTGACGGTATCTGACCAGAAAGCCACGGCTAACTACGTGCCAGCAGCCGCGGTAATACGTAGGTGGCAAGCGTTGTCCGGATTTATTGGGCGTAAAGCGAGC
+
GGGGGGGGGGGGGGGGGGGGGGGGGGGGGGGGGGGGGGGGGGGGGGGGGGGGGGGGGGGGGGGGGGGGGGGGGGGGGGGGGGGGGGGGGGGGGGGGGGGGGGGGGGGGGGGGGGGGGGGGGGGGGGGGGGGGGGGGGGGGGGGGGGGGGGGGGGGGGGGGGGGGGGGGGGGGGGGGGGGGGGGGGGGGGGDGGDGGEGGGGGGGGGGGGGGGGGGGGGGGGGDGCFGGGGGGGGGGDGGGGGG3
@M03364:276:000000000-BLYN8:1:1101:9717:9349 1:N:0:1
ACTCCTACGGGAGGCAGCAGTGGGGAATATTGCACAATGGGCGCAAGCCTGATGCAGCCATGCCGCGTGTATGAAGAAGGCCTTCGGGTTGTAAAGTACTTTCAGCGAGGAGGAAGGCATTAAGGTTAATAACCTTAGTGATTGACGTTACTCGCAGAAGAAGCACCGGCTAACTCCGTGCCAGCAGCCGCGGTAATACGGAGGGTGCAAGCGTTAATCGGAATTACTGGGCGTAAAGCGCACG
+
GGGGGGGGGGGGGGGGGGGGGGGGGGGGGGGDGGGGGGGGGGGGGGGGGFFGGGGGGGGGGGGGGGGGGGGGGGGGGGGGGGGGGGGGGCGGGGGGGGGGGGGGGGGGGGGGGGGGGGGGGGGG9FEDGGGDGFFAFGGGGCFGGGGFFDFGGGGDGGGGCGGGGGGGGGGGGGGGGGGGGGGGDGGGGGGGGE5CFGGGGDGGDGEGGGGGG5EGFGGGEGCGGGFGGGG5>DGGGGGGGGGD
@M03364:276:000000000-BLYN8:1:1101:11831:9354 1:N:0:1
ACTCCTACGGGAGGCAGCAGTAGGGAATCTTCGGCAATGGGGGCAACCCTGACCGAGCAACGCCGCGTGAGTGAAGAAGGTTTTCGGATCGTAAAACTCTGTTGTTAGAGAAGAACGTTAAGTAGAGTGGAAAGTTACTTAAGTGACGGTATCTAACCAGAAAGGGACGGCTAACTACGTGCCAGCAGCCGCGGTAATACGTAGGTCCCAAGCGTTGTCCGGATTTATTGGGCGTAAAGCGAGC
+
GGGGGGGGGGGGGGGGGGGGGGGGGGGGGGGGGGGGGGGGGGGGGGGGGGGGGGGGGGGGGGGGGGGGGGGGGGGGGGGGGGGGGGGGGGGGGGGGGGGGGGGGGGGGGGGGGGGGGGGGGGGGGGGGGGGGGGGGGGGGGGGGGGGGGGGGGGGGGGGGGGGGGGGGGCGGGGGGGGGGGGGGGGGGGGGGGGGGGGGGGGGGGGGGGGGGGGGGEGGGGGEGGFGGGGGGGGGGGGGGGGG3
@M03364:276:000000000-BLYN8:1:1101:11734:9383 1:N:0:1
ACTCCTACGGGAGGCAGCAGTAGGGAATCTTCGGCAATGGGGGCAACCCTGACCGAGCAACGCCGCGTGAGTGAAGAAGGTTTTCGGATCGTAAAACTCTGTTGTTAGAGAAGAACGTTAAGTAGAGAGGAAAGTTACTTAAGTGACGGTATCTAACCAGAAAGGGACGGCTAACTACGTGCCAGCAGCCGCGGTAATACGTAGGTCCCAAGCGTTGTCCGGATTTATTGGGCGTAAAGCGAGC
+
FGGGGGGGGGGGGGGEGGGGGFGGGFGGCFGCFGGGGGGGFGGCFGFFEGGG8,:BE@FFEFFGGGGGGFEGGG<FABFCBBCFGGGGGEFGGGG9?FGFFGE,FGGGCFGDFGGFEGDCFFF?FFG,B:><<FF=F@@9ADCF9,3:C:DE,@<=C,CBFGDFGCG3CEEGGGFGCF@,24*<CCF@,:E85:EC*?+5B:+24?+?*30;E5//::++*:*/;0<:AE?ECD=/9*:CD:<5
@M03364:276:000000000-BLYN8:1:1101:9781:9393 1:N:0:1
ACTCCTACGGGAGGCAGCAGTAGGGAATCTTCGGCAATGGGGGCAACCCTGACCGAGCAACGCCGCGTGAGTGAAGAAGGTTTTCGGATCGTAAAACTCTGTTGTTAGAGAAGAACGTTAAGTAGAGTGGAAAGTTACTTAAGTGACGGTATCTAACCAGAAAGGGACGGCTAACTACGTGCCAGCAGCCGCGGTAATACGTAGGTCCCAAGCGTTGTCCGGATTTATTGGGCGTAAAGCGAGC
+
GGGGGGGFGGGGGGGGGGGFG<EFEGGGDEFFGEGGGGGGFGGEGGGEGGGG8FFEGGGFCFGGGGGGGG7?FGGGG@FGE<EFFGGCEGGGGGGFGGGGGFGG<=ED9E?FGGFFEDD8B?FGC<CFFEFGFGFFGF,<FGFGGGGGGGGGGGCFG7CFGGGG<FFFGGGGGGGGGGGGGGGGGGGGGGGGGE8EEGGGGGFFDGE9CCCFGGCECE?FGGGEEF7CFDFE<DEECFFGGDGD
@M03364:276:000000000-BLYN8:1:1101:19861:9401 1:N:0:1
ACTCCTACGGGAGGCAGCAGTAGGGAATCTTCGGCAATGGGGGCAACCCTGACCGAGCAACGCCGCGTGAGTGAAGAAGGTTTTCGGATCGTAAAACTCTGTTGTTAGAGAAGAACGTTAAGTAGAGTGGAAAGTTACTTAAGTGACGGTATCTAACCAGAAAGGGACGGCTAACTACGTGCCAGCAGCCGCGGTAATACGTAGGTCCCAAGCGTTGTCCGGATTTATTGGGCGTAAAGCGAGC
+
GGGGGGGGGGGGGGGEGGGGGGGGGGGGGGGGGGGGGGFGGGGGGGGGGGGGGGGGGGGGGGGGGGGCECFGGGGGGFGGGGGGGGGGGGGGGGGGGGGGGGGGGGGGGGGGGGGGGFGGGGGGGFGGGGGGGGGGGGGGGGGGGGGGGGGGGGDFGFGGGGGGGGFGGGEGGGDGGGGFGGGGGGGGGGGGGGGGGGGFGFGGGGGGGGGGGGGGGGGFGGGGEGGGGCGGFC=EDGGG3DG9
@M03364:276:000000000-BLYN8:1:1101:4924:9412 1:N:0:1
ACTCCTACGGGAGGCAGCAGTGGGGAATATTGCACAATGGGCGCAAGCCTGATGCAGCCATGCCGCGTGTATGAAGAAGGCCTTCGGGTTGTAAAGTACTTTCAGCGAGGAGGAAGGCATTAAGGTTAATAACCTTGGTGATTGACGTTACTCGCAGAAGAAGCACCGGCTAACTCCGTGCCAGCAGCCGCGGTAATACGGAGGGTGCAAGCGTTAATCGGAATTACTGGGCGTAAAGCGCAGG
+
GGGGGGGGGGGGGGGGGGGGGGGGGGGGFGGE@CFGGGDG8FGDEEGGFFGGFFCFGGGGFGGGGGGGGBAFGGGGGGGGEFGGGGGGGFEGGGGAE<FFAFCEF9B46@F@EEG8CEFFG,5BE?,AFGGGC<FG<EGGGFF,,<C+@,@@F@@E7C@FFEEDCFGGG:>>>DGFGEC*>D>CFF6EGDCEGC8CGF9FE5BEGGG*+CCDDBCE5?FGGEGGGGGGGGFFG/CEGCCDDD)/
@M03364:276:000000000-BLYN8:1:1101:12333:9425 1:N:0:1
ACTCCTACGGGAGGCAGCAGTGGGGAATATTGGACAATGGGCGAAAGCCTGATCCAGCCATGCCGCGTGTGTGAAGAAGGTCTTCGGATTGTAAAGCACTTTAAGTTGGGAGGAAGGGCATTAACCTAATACGTTAGTGCTTTGACGTTACCGACAGAATAAGCACCGGCTAACTCTGTGCCAGCAGCCGCGGTAATACAGAGGGTGCAAGCGTTAATCGGAATTACTGGGCGTAAAGCGCACG
+
GGGGGGGGGGGGGGGGGGGGGGGGGGGGGGGGGGGGGGGGGGGGGGGGGGGGGGGGGG7FGGGGGGGGGGGGGGGGGGGGGGGGGGGGGGGGGGGGGGGEFGGGGGFGGGGGGGGGGGGGGGGGGGGGGGGGGGGGGGGGGGGGGGGGGGGGGGGGGGGGGGGGGGGGGGGGGGGGGGGGGGGGGGGGGGGGGGGGGGGFGFGGGGGGGGGGGGGGGGGGGGGGGGGGGGGGGGGGGGGGGGG7
@M03364:276:000000000-BLYN8:1:1101:24559:9465 1:N:0:1
ACTCCTACGGGAGGCAGCAGTAGGGAATCTTCGGCAATGGGGGCAACCCTGACCGAGCAACGCCGCGTGAGTGAAGAAGGTTTTCGGATCGTAAAACTCTGTTGTTAGAGAAGAACGTTAAGTAGAGTGGAAAGTTACTTATGTGACGGTATCTAACCAGAAAGGGACGGCTAACTACGTGCCAGCAGCCGCGGTAATACGTAGGTCCCAAGCGTTGTCCGGATTTATTGGGCGTAAAGCGAGC
+
FGGGGGGGGGGGGGGGGGGGGCFGGGGGDGGDGFFGGGGGGGGGGGGGGGGGGD:CFG>FEFGGGGGGGG=EFGGGGGGGB,CFFGGCF:CFGGGGFFGGGGGGGGGG9FG?8CF,>FFB+BCAFCFFGGE=FGGGG,DFG,CFDF9C7+@CFGDFA,FFGFAF@@DB<7CCEFCF@8F<FGGGGDFBEFE8>CCE>+?98FFGGGFFG;*3*;8*1CCC:*;CE9EFGGCFF9CGG**27>C)
@M03364:276:000000000-BLYN8:1:1101:24683:9488 1:N:0:1
ACTCCTACGGGAGGCAGCAGTAGGGAATCTTCCACAATGGACGCAAGTCTGATGGAGCAACGCCGCGTGAGTGAAGAAGGTTTTCGGATCGTAAAACTCTGTTGTTGGAGAAGAACGTATTTGATAGTAACTGATCAGGTAGTGACGGTATCCAACCAGAAAGCCACGGCTAACTACGTGCCAGCAGCCGCGGTAATACGTAGGTGGCAAGCGTCGTCCGGATCTATTGGGCGTAACGCGAGCG
+
GGGFGFGGGGGGGGEEGGGGG9FGGEGFGGGFFGGGGGGG<CCCEC:FFFGEDF<FFG78FGDGD>FFEGGGGGGGGGGGEEEFGGGFFGDEGGGFDFGCFFDF9,9B,AFGGDFGGFF9,,FADGDGF9DGCC9FFFF9E5:>AEF7BF@BFE<FFEGGGFEGGFDFEGE@FGCF7CCFGGGGFD>FG5EGCEC*,2?;C9,CCG5BCCCFE:**=1CEDEG*9+3<7CFGDGDG*719DDG7
@M03364:276:000000000-BLYN8:1:1101:10682:9502 1:N:0:1
ACTCCTACGGGAGGCAGCAGTAGGGAATCTTCGGCAATGGACGAAAGTCTGACCGAGCAACGCCGCGTGAGTGAAGAAGGTTTTCGGATCGTAAAACTCTGTTGGTAGAGAAGAACGTTGGTGAGAGTGGAAAGCTCATCAAGTGACGGTAACTACCCAGAAAGGGACGGCTAACTACGTGCCAGCAGCCGCGGTAATACGTAGGTCCCGAGCGTTGTCCGGATTTATTGGGCGTAAAGCGAGG
+
GGGGGGGGEGGEGGEGGGGGGAFFEGGGFGGAFCFFGGGGGGCB@FCGGGGGFGGGGGGGGGC:BCFGEDGGGFDDGEGGEGGGDGDCEC:FFGGGFGFGFGGAFGDDFFDFGDECDGGG,FFFGGGGCCBCDE8FBFFEFGGG9=FFDF@:CCD7<><F,@FDC*:FGEC<<FFGGG:<F*BCFGC:CCEGGDGECFGFFFFF75++3:?C58/AEG+<>E**;@9<EGCF477:3<:*195)
@M03364:276:000000000-BLYN8:1:1101:3307:9509 1:N:0:1
ACTCCTACGGGAGGCAGCAGTGGGGAATATTGGACAATGGGCGAAAGCCTGATCCAGCCATGCCGCGTGTGTGAAGAAGGTCTTCGGATTGTAAAGCACTTTAAGTTGGGAGGAAGGGCATTAACCTAATACGTTAGTGTTTTGACGTTACCGACAGAATAAGCACCGGCTAACTCTGTGCCAGCAGCCGCGGTAATACAGAGGGTGCAAGCGTTAATCGGAATTACTGGGCGTAAAGCGCGCG
+
GGGGGGGGGGGGGGGGGGFGGGGGGGGGGGGGGGGGGGGGGGGGGGGGGGGGGGGGGGDGFGGGGGGGGCGFGGGGGGGGGFGGGGGGGGGGGFGGGFGG,FFGGFFFGGGGGGFGGGGGGGAEFGGGGGGEG@DGGFGGGGGGGGGGGGGGGEDGGGGGGCGGGGGGCGGGGGGFGGCFGEGGGGGGFGGGGG>CFGFEGGFGGC>8BFCFGEGD7C:=58AFG?FGGCCFC>CECFGGGGGG
@M03364:276:000000000-BLYN8:1:1101:3388:9520 1:N:0:1
ACTCCTACGGGAGGCAGCAGTAGGGAATCTTCGGCAATGGACGAAAGTCTGACCGAGCAACGCCGCGTGAGTGAAGAAGGTTTTCGGATCGTAAAACTCTGTTGTTAGAGAAGAACGACGAGGAGAGTGGAAAGCTCCTCGTGTGACGGTATCTAACCAGAAAGGGACGGCTAACTACGTGCCAGCAGCCGCGGTAATACGTAGGTCCCGAGCGTTGTCCGGATTTATTGGGCGTAAAGCGAGC
+
GGGGGGGGGGGGGGGGGGGGGGGGGGGGGGGGGGGGGGGGGGGGGGGGGGGGGGGGGGGGGGGGGGGGGGGGGGGGGGGGGGGGGGGGGGGGGGGGGGGGGGGGGGGGGGGGGGGGGGGGGGGGGGGGGGGGGGGGGGGGGGGFGGGGGGGGGGGGGGGGGGGGGGGGGGGGGGGGGGGGGGGGGGGGGGGGGGGGGGGGGGGGGGGGGGGEDE?EGGGGGGGGGFGFFEGFCDEEGGGGG5D9
@M03364:276:000000000-BLYN8:1:1101:6496:9520 1:N:0:1
ACTCCTACGGGAGGCAGCAGTAGGGAATCTTCCACAATGGACGAAAGTCTGATGGAGCAACGCCGCGTGAGTGAAGAAGGGTTTCGGCTCGTAAAGCTCTGTTGTTAAAGAAGAACGTGGGTGAGAGTAACTGTTCACCCAGTGACGGTATTTAACCAGAAAGCCACGGCTAACTACGTGCCAGCAGCCGCGGTAATACGTAGGTCCCAAGCGTTGTCCGGATTTATTGGGCGTAAAGCGAGCG
+
GGGGGGGGGGGGGGGGGGGGGGGEFGGGGGGGGGGGGGGGGGGGGGGGG9FGGGGFFFGGGGGGGGGGGGGGGGGGGGGGGFGFGEGGGGGGDGGFGGFGAFGGGGGGGGGGGGGGGGGGG@EFGGFFGGGGFFFGFFBFGGGGGEGGDFFGAFFFFGGGGGFFGGGGDGGGGGGGGGGF7>EGGGGGCE*=>CEEGGGGGGFEFCFEFF@F=8:CGCGGGGEEFFFGGGC5DGDEGG>DDGG7
@M03364:276:000000000-BLYN8:1:1101:10442:9525 1:N:0:1
ACTCCTACGGGAGGCAGCAGTGGGGAATATTGCACAATGGGCGCAAGCCTGATGCAGCCATGCCGCGTGTATGAAGAAGGCCTTCGGGTTGTAAAGTACTTTCAGCGAGGAGGAAGGCATTAAGGTTAATAACCTTAGTGATTGACGTTACTCGCAGAAGAAGCACCGGCTAACTCCGTGCCAGCAGCCGCGGTAATACGGAGGGTGCAAGCGTTAATCGGAATTACTGGGCGTAAAGCGCACG
+
GGGGGGGGGGGGGGGGGGGGGGGGGGGGGGGGGGGGGGGGGGGGGGGGGGGGGGGGGGGGGGGGGGGGGGGGGGGGGGGGGGGGGGGGGGGGGGGGGGGGGGGGGGGGGGGGGGGGGGGGGGGGGGGGGGGGGGGGGGGGGGGGGGGGGGGGGGGGGGGGGGGGGGGGGGGGGGGGGGGGGGGGGGGGGGGGGGEGGGGGGGEGGGGGGCFGGGGGGGGGGGEGFGGGGGGGGGGGG>CCDDG5
@M03364:276:000000000-BLYN8:1:1101:21177:9529 1:N:0:1
ACTCCTACGGGAGGCAGCAGTGGGGAATATTGGACAATGGGCGAAAGCCTGATCCAGCCATGCCGCGTGTGTGAAGAAGGTCTTCGGATTGTAAAGCACTTTAAGTTGGGAGGAAGGGCATTAACCTAATACGTTAGTGCTTTGACGTTACCGACAGAATAAGCACCGGCTAACTCTGTGCCAGCAGCCGCGGTAATACAGAGGGTGCAAGCGTTAATCGGAATTACTGGGCGTAAAGCGCGCG
+
GGGGGGGGGGGGGGGGGGGGGGGGGGGGGGGGGGGGGGGGGGGGGGGGGGGGGGGGGGGGGGGGGGGGGGGGGGGGGGGGGGGGGGGGGGGGGGGGGGGGGGGGGGFGGGGGGGGGGGGGGGGGGGGGGGGGGGGGGGGGGGGGGGGGGGGGGGGGGGGGGGGGGGGGGGGGGGGGGGGGGGGGGGGGGGCEGGGGGGGGGGGGGGGGGGGGGGGGGGGGGGGGGFGGGGGGDGGGGGGGGGGG
@M03364:276:000000000-BLYN8:1:1101:26237:9581 1:N:0:1
ACTCCTACGGGAGGCAGCAGTGGGGAATATTGCACAATGGGCGCAAGCCTGATGCAGCCATGCCGCGTGTATGAAGAAGGCCTTCGGGTTGTAAAGTACTTTCAGCGAGGAGGAAGGCATTAAGGTTAATAACCTTGGTGATTGACGTTACTCGCAGAAGAAGCACCGGCTAACTCCGTGCCAGCAGCCGCGGTAATACGGAGGGTGCAAGCGTTAATCGGAATTACTGGGCGTAAAGCGCACG
+
GGGGGGGGGGDGGGGCFFGGGFGGGDGGFGGFFGGGGGGGGGGGGGFFGGFGGGGGFFGFGGGFD7FGEGGGGGCEGG8EFG?FCEGDGGGGGGGGF<FF9BFF9?@@CF7:+7=DFFGCFFEDFAEGGGGFFDCEGFFFFFGFDFGGGGGGGGED7CGGCFGGFGFE*CFGGGG9AEG@FGFC@E8D@GC58:81?CDG5*=8*CEGGGFGG5C/C9:FGGGG6<FFF+CEGCGECCGDDGG>
@M03364:276:000000000-BLYN8:1:1101:16267:9590 1:N:0:1
ACTCCTACGGGAGGCAGCAGTGGGGAATATTGCACAATGGGCGCAAGCCTGATGCAGCCATGCCGCGTGTATGAAGAAGGCCTTCGGGTTGTAAAGTACTTTCAGCGAGGAGGAAGGCATTAAGGTTAATAACCTTAGTGATTGACGTTACTCGCAGAAGAAGCACCGGCTAACTCCGTGCCAGCAGCCGCGGTAATACGGAGGGTGCAAGCGTTAATCGGAATTACTGGGCGTAAAGCGCACG
+
GGGGGGGGGGGGGGGGGGGGGGGGGGGGGGGGGGGGGGGGGGGGGGGGGGGGGGGGGGGGGGGGGGGGGGGGGGGGGGGGGGGGGGGGGGGGGGGGGGGGGGGGGGGGGGGGGGGGGGGGGGGGGGGGGGGGGGGGGGGGGGGGGGGGGGGGGGGGGGGGGGGGGGGGGGGGGGGGGGGGGGGGGGGGGGGGGGGGGGGGGGGGGGGGGGGGGGGGGGGGGGGGGGGGGFGGGCCGGGGGGGGD
@M03364:276:000000000-BLYN8:1:1101:10985:9611 1:N:0:1
ACTCCTACGGGAGGCAGCAGTAGGGAATCTTCGGCAATGGACGAAAGTCTGACCGAGCAACGCCGCGTGAGTGAAGAAGGTTTTCGGATCGTAAAACTCTGTTGTCAGAGAAGAACAAGGGTGAGAGTGGAAAGTTCACCCCTTGACGGTATCTAACCAGAAAGGGACGGCTAACTACGTGCCAGCAGCCGCGGTAATACGTAGGTCCCAAGCGTTGTCCGGATTTATTGGGCGTAAAGCGAGC
+
GGGGGGGGGGGGGGGGGGGGGGGGGGGGGGGGGGGGGGGGGGGGGGGGGGGGGGGGGGGGGGGGGGGGGGGGGGGGGGGGGGGGGGGGGGGGGFGGGGGGGGGGGGGGGGGGGGGGGGGGGGGGGGGGGGGGGGGGGGGDGGGGDGGGGGGGFGGGGGGGGGGGGGGGGGGGGGGGGGGGGGGGGGGGGGEGGGEEGFFGGGFGGGGGGGGGGGEGGGFGGGGGGGGGGGGGGGGGC5:FGGD1
@M03364:276:000000000-BLYN8:1:1101:21531:9620 1:N:0:1
ACTCCTACGGGAGGCAGCAGTAGGGAATCTTCGGCAATGGGGGCAACCCTGACCGAGCAACGCCGCGTGAGTGAAGAAGGTTTTCGGATCGTAAAACTCTGTTGTTAGAGAAGAACGTTAAGTAGAGTGGAAAGTTACTTAAGTGACGGTATCTAACCAGAAAGGGACGGCTAACTACGTGCCAGCAGCCGCGGTAATACGTAGGTCCCAAGCGTTGTCCGGATTTATTGGGCGTAAAGCGAGC
+
GGGGGGGGGGGGGGGGGGFGGGGGGGGGGGGGGGGGGGGGGGGGGGGGGGGGGGGGGGGGGGGGGGGFGGGGGGGGGGGGGGGGGGGGGGGGGGGGGGGGGGGGGGGGGGGGGGGGGDFGGGFGGGGGGGGGGGGGGGGGGGGGGGGGGGGGGGGGGGGGGGGGGGGGGGGGGGGGGGGGGGGGGGGGGGGGGGGGGGGGGGGGGGGGGGGGGGGGGGGGGGGGGGGGFEGGGGGGGGGGGGG<
@M03364:276:000000000-BLYN8:1:1101:23583:9643 1:N:0:1
ACTCCTACGGGAGGCAGCAGTAGGGAATCTTCGGCAATGGGGGCAACCCTGACCGAGCAACGCCGCGTGAGTGAAGAAGGTTTTCGGATCGTAAAACTCTGTTGTTAGAGAAGAACGTTAAGTAGAGTGGAAAGTTACTTAAGTGACGGTATCTAACCAGAAAGGGACGGCTAACTACGTGCCAGCAGCCGCGGTAATACGTAGGTCCCAAGCGTTGTCCGGATTTATTGGGCGTAAAGCGAGG
+
GGGGGGGGGGGGGGGGGGGGGGGGGGGGGGGFFEGGGGGGGGGGGGDFGFGGFGEGGGDGGGGGGGGGGGGGGGGGGGGGGGGFGGGCECFGGGGGGGGGGGGFGAFGFCGGGGG8>FGGGG?<CABFF7FFFEFCFDGGGGGGFFEFFGGGDFCGGC>:FC>FGCFGGFEGGFEGGGGGGGGGGGCFGFGCC5=CGGFGGGFGGGGC8<FC5*;:1:+<CEC=*90AECF*53>EG3C*7>D)
@M03364:276:000000000-BLYN8:1:1101:8172:9662 1:N:0:1
ACTCCTACGGGAGGCAGCAGTGGGGAATATTGCACAATGGGCGCAAGCCTGATGCAGCCATGCCGCGTGTATGAAGAAGGCCTTCGGGTTGTAAAGTACTTTCAGCGAGGAGGAAGGCGTTGTGGTTAATAACCGCAGCGATTGACGTTACTCGCAGAAGAAGCACCGGCTAACTCCGTGCCAGCAGCCGCGGTAATACGGAGGGTGCAAGCGTTAATCGGATTTATTGGGCGTAAAGCGAGCG
+
GGGGGGGGGGGGGGGGGGGGGGGGGGGGGGGGGGGGFGGGGGGGGDEGGGGGGGGGGGGGGFFGGGGGG@CEFFGGGGGGGGGGFGGGGGGGGGGGGFGGGGGGFFGGEEGEEGGGGGGG>FFGGGGGGF,CDFEGGGGGGGGFGFGGGGGGGGGEGGGGGGGGGF>FEGGGGGFGGGGGGGGGGFFGGGD>CEGGFCEFEEEGGGGGGF?CEEDCFGCCGGCCF?ECFGGGGCC=7D7/9CG7
@M03364:276:000000000-BLYN8:1:1101:10639:9665 1:N:0:1
ACTCCTACGGGAGGCAGCAGTGGGGAATATTGCACAATGGGCGCAAGCCTGATGCAGCCATGCCGCGTGTATGAAGAAGGCCTTCGGGTTGTAAAGTACTTTCAGCGAGGAGGAAGGTGTTGTGGTTAATAACCGCAGCAATTGACGTTACTCGCAGAAGAAGCACCGGCTAACTCCGTGCCAGCAGCCGCGGTAATACGGAGGGTGCAAGCGTTAATCGGAATTACTGGGCGTAAAGCGCACG
+
GGGGGGGGGGGGGGGGGGGGGGGGGGGGGGGGGGGGGGGGGGGGGGGGGGGGGGGGGGGGGGGGGGGGGGGGGGGGGGGGGGGGGGGGGGGGGGGGGGGGGGGGGGGGGGFGGCGGGGGGGGGGCGGGGGGGGGGGGGGGDGFFGGDFFGGGGGGGGGGGGGGGGGGGGGGGGGGGGGGFGGGGDGGGGGGGGGGGGGGGGGGGGGGGGGGGGGGGGGGGGGGGGGFGGGGFGGGDFFGGGGGC
@M03364:276:000000000-BLYN8:1:1101:9232:9676 1:N:0:1
ACTCCTACGGGAGGCAGCAGTAGGGAATCTTCGGCAATGGGGGCAACCCTGACCGAGCAACGCCGCGTGAGTGAAGAAGGTTTTCGGATCGTAAAACTCTGTTGTTAGAGAAGAACGTTAAGTAGAGTGGAAAGTTACTTAAGTGACGGTATCTAACCAGAAAGGGACGGCTAACTACGTGCCAGCAGCCGCGGTAATACGTAGGTCCCAAGCGTTGTCCGGATTTATTGGGCGTAAAGCGAGC
+
GGGGGGGGEGGGDGGGGGGGGGGGGGGGGGGGFGGDGFGGGGGGGFFGGGGGGGGGGGGGGGGGGEEFGEGFGGGGGGGFGGGGGGGGGGGGGGGGGGGGGGGGGGGGGGGGDGGGGFGGFGDGFGGGGGFGGGGGGGGFGGGGGGGGGGGGGGGGGGGGGGGFGGGGDEDGGGGCFFGGGGGGGGGGGFGGGGGGEGGGGGGGGGFCGFGGGGE/2:FGGGGGG69EEDFFDDGDC5DCDGG3
@M03364:276:000000000-BLYN8:1:1101:22918:9676 1:N:0:1
ACTCCTACGGGAGGCAGCAGTGGGGAATATTGCACAATGGGCGCAAGCCTGATGCAGCCATGCCGCGTGTATGAAGAAGGCCTTCGGGTTGTAAAGTACTTTCAGCGAGGAGGAAGGCGTTGTGGTTAATAACCGCAGCGATTGACGTTACCGACAGAATAAGCACCGGCTAACTCTGTACCAGCAGCCGCGGTAATACAGAGGGTGCAAGCGTTAATCGGAATTACTGGGCGTAAAGCGAGCG
+
GGGGGGGGGGGD@FGEGEFGGGDGGEGFFGGGGAFCDC<FG8CGGGFFGGGGGFGGGGGGCGFFGGCFGGGGGGGGEFFDFG<FGDGGGDFEEFFEGFFG9@EFGGE+CC@C7FGDEFEFCFCFGFGGGGFG9FGD@FGDGGGGEF7CFGDFFG>@FGGGF;FFG>>F7<B>C@@?;B@,F;C7CFEGGGG58EEGG9?CF98:C*=EGG+1*2AE=+<FEEG=FFGCCFG5CDEEDGGD*1)1
@M03364:276:000000000-BLYN8:1:1101:25109:9683 1:N:0:1
ACTCCTACGGGAGGCAGCAGTAGGGAATCTTCGGCAATGGGGGCAACCCTGACCGAGCAACGCCGCGTGAGTGAAGAAGGTTTTCGGATCGTAAAACTCTGTTGTTAGAGAAGAACGTTAAGTAGAGTGGAAAGTTACTTAAGTGACGGTATCTAACCAGAAAGGGACGGCTAACTACGTGCCAGCAGCCGCGGTAATACGTAGGTCCCAAGCGTTGTCCGGATTTATTGGGCGTAAAGCGAGC
+
GGGGGGGGGGGGGGGGGGGGGGGGGGGGGGGGGGGGGGGGGGGGGGGGGGGGGGGGGGGGGGGGGGGFGGGGGGGGGGGGGGGFGGGGGGGGGGFGGGGGGGGGGGGGGGGGFGGGGGGGGGFGEGGGGGGGGGGGGGGGGGGGGGGGGGGGGGGGGGGGGGGGGGGGGGGGGGGGGGGFBFGGGGGGGGGGGGGGGGGGGGGGGGGGGFGGGDGGGGFGEGDG5CFCEGGGGGGGGDDGGGG3
@M03364:276:000000000-BLYN8:1:1101:11005:9688 1:N:0:1
ACTCCTACGGGAGGCAGCAGTAGGGAATCTTCGGCAATGGGGGCAACCCTGACCGAGCAACGCCGCGTGAGTGAAGAAGGTTTTCGGATCGTAAAACTCTGTTGTTAGAGAAGAACGTTAAGTAGAGTGGAAAGTTACTTAAGTGACGGTATCTAACCAGAAAGGGACGGCTAACTACGTGCCAGCAGCCGCGGTAATACGTAGGTCCCAAGCGTTGTCCGGATTTATTGGGCGTAAAGCGAGC
+
GGGGGGGGGGGGGGGGGGGGGGGGGGGGGGGGGGGGGGGGGGGGGGDGEGGGGGGGGGGGGGGGGGGFGGGGGGGGGGGGFGGGGGGGGGGGGGGGGGGGGGGGCGCEFGGGGGGGGGGGCDFGGGGGGGGGGGGGGGGGGGGGGGGGGGGGGGGGGFGGGGGGFGGGGGGGGGF;F@FGGGF?FGGGGGGGGGEECGGGGGGGGFFCGGGGGGGGGGFFEE;ECCFGGFGGGGGEDF7:CDG1
@M03364:276:000000000-BLYN8:1:1101:12669:9708 1:N:0:1
ACTCCTACGGGAGGCAGCAGTGGGGAATATTGCACAATGGGCGCAAGCCTGATGCAGCCATGCCGCGTGTATGAAGAAGGCCTTCGGGTTGTAAAGTACTTTCAGCGAGGAGGAAGGTGTTGTGGTTAATAACCGCAGCAATTGACGTTACTCGCAGAAGAAGCACCGGCTAACTCCGTGCCAGCAGCCGCGGTAATACGGAGGGTGCAAGCGTTAATCGGAATTACTTGGCGTAAAGCGCACG
+
GGGGGGGGGGGGGGGGGGGGGGGGGGGGGGGFGGGGGGGGGGGGGGGGGGGGGGGGGGGGGGGGGGGGGGGGGGGGGGGGGGGGGGGGGGGGGGGGGGGGGGGGGGGGGGGGGGGGGGGGGGGGGGGGGGGGGGGGGGGGGGGGGGGGGGGGGGGGGGGGGGGCGGGGGGCFGGGGGGGGGGGGGGFGGGGGGGGGGGGGGGGGGGGGGGGGGGGGGGGGGGGGGGGFGGFGDDEGFGGDGGG:
@M03364:276:000000000-BLYN8:1:1101:11665:9724 1:N:0:1
ACTCCTACGGGAGGCAGCAGTGGGGAATATTGCACAATGGGCGCAAGCCTGATGCAGCCATGCCGCGTGTATGAAGAAGGCCTTCGGGTTGTAAAGTACTTTCAGCGAGGAGGAAGGTGTTGTGGTTAATAACCGCAGCAATTGACGTTACTCGCAGAAGAAGCACCGGCTAACTCCGTGCCAGCAGCCGCGGTAATACGGAGGGTGCAAGCGTTAATCGGAATTACTGGGCGTAAAGCGCACG
+
GGGGGGGGGGGGGGGGGGGGGGGGGGGGGGGGGGGGGGGGGGGGGGGGGGGGGGGGGGGGGGGGGGGGGGGGGGGGGGGGGGGGGGGGGGGGGGGGGGGGGGGGGGGGGGGGGGGGGGGGGGGGGGGGGGGGGGGGGGGGGGGGGGGGGGGGCGGGGGGGGGGGGGGGGGGGGGGGGGGGGFGGGGGGGGGGGGGGGGGGGCGCGGGGGGGGGGGGCFGGGGGGGGGGGGGGGGGGGCGGGGGC
@M03364:276:000000000-BLYN8:1:1101:4405:9754 1:N:0:1
ACTCCTACGGGAGGCAGCAGTAGGGAATCTTCGGCAATGGGGGCAACCCTGACCGAGCAACGCCGCGTGAGTGAAGAAGGTTTTCGGATCGTAAAACTCTGTTGTTAGAGAAGAACGTTAAGTAGAGTGGAAAGTTACTTAAGTGACGGTATCTAACCAGAAAGGGACGGCTAACTACGTGCCAGCAGCCGCGGTAATACGTAGGTCCCAAGCGTTGTCCGGATTTATTTGGCGTAAAGCGAGC
+
GGGFFGGGGG>CFGGEEGGG<FGFEGGGGGGGGGGCFGEGEC+@FC@FGDGFDDGGFEGGGGGC::FFFCEGGGGGD<FFFGGGGDGDGGGGGGGGGGFABFG9FGFGGFF8E8=B@DF<E<FFDFFGF7>=<,FCGF9CBFCD3F<:BFCC9FGC,@DFGGGFCE::FFCEGFF9AC*<F7B=ECFCFFE>58BCE;9C89?CEGG9CE88*/;CCGGG***:ECFGF+:+>5/:CFFF7<)1
@M03364:276:000000000-BLYN8:1:1101:5436:9759 1:N:0:1
ACTCCTACGGGAGGCAGCAGTAGGGAATCTTCCACAATGGACGAAAGTCTGATGGAGCAACGCCGCGTGAGTGAAGAAGGTTTTCGGATCGTAAAACTCTGTTGTTGGAGAAGAACGTATTTGATAGTAACTGATCAGGTAGTGACGGTATCCAACCAGAAAGCCACGGCTAACTACGTGCCAGCAGCCGCGGTAATACGTAGGTCCCAAGCGTTGTCCGGATTTATTGGGCGTAAAGCGAGCG
+
GGGGGGGGGGGGGGGGGGGGGGGGGGGGGGGGGGGGGGGGGGGGGGGGGGGGGGGGGGGGGGGGGGGGGGGGGGGGGGGGGFGGGGGGGGGGGGGGGGGGGGGGGGGGGGGGGGGGGGGGGGGGGGGGGGGGGCFGGGGGGGGGGGGGGGGGGGGGFGGFGGGGEGGGGGGGGGGGGGGGGGGGGGGGGGGGGGGGGGGGGGGGGFGGGGGGGGGGGCGEEGGGGGGGGGGGGGEGGGGGGGD5
@M03364:276:000000000-BLYN8:1:1101:3632:9795 1:N:0:1
ACTCCTACGGGAGGCAGCAGTGGGGAATATTGGACAATGGGCGAAAGCCTGATCCAGCGATGCCGCGTGTGTGAAGAAGGTCTTCGGATTGTAAAGCACTTTAAGTTGGGAGGAAGGGCATTAACCTAATACGTTAGTGTTTTGACGTTACCGACAGAATAAGCACCGGCTAACTCTGTGCCAGCAGCCGCGGTAATACAGAGGGTGCAAGCGTTAATCGGAATTACTGGGCGTATAGCGCGCG
+
FGGGGGGGGGGGGGGGGGGGGGGGGFGGGGGGDGGGGGGGG8FGGGCGGGGGG,FFFG+CFEGGGGGGGGCCFGGGGGGGFFGGGGG@FGGGGGG99EFG<FCB55,CFFF7FG<E7+4B=FE?DFG@,:<C@<<DB57A@CFG+>@:C>>DG7+:8FF=C;,@:F:F*>CFFG;C,DF;<DFG@>,4,44::*=CFGC+2+<BE8=;CEC8C3;C5++:>:8CECFG+CEG</**7C>7<DGG
@M03364:276:000000000-BLYN8:1:1101:17084:9805 1:N:0:1
ACTCCTACGGGAGGCAGCAGTAGGGAATCTTCGGCAATGGGGGCAACCCTGACCGAGCAACGCCGCGTGAGTGAAGAAGGTTTTCGGATCGTAAAACTCTGTTGTTAGAGAAGAACGTTAAGTAGAGTGGAAAGTTACTTAAGTGACGGTATCTAACCAGAAAGGGACGGCTAACTACGTGCCAGCAGCCGCGGTAATACGTAGGTCCCGAGCGTTGTCCGGATTTATTGGGCGTAAAGCGAGC
+
GGGGGGGGGGGGGGGGGGGGGGGGGGGGGGGGGGGGGGGGGGGGEGGGGGGGGGGGGGGGFGGGGGGGGGGFGGGGGGGGGFFGGGGGGGGGGGGGGGGGGGGGGFGGGGGGGGGGGGGGGGGGGCDFEFGGGGGGGFFFGGFGGGGGGGGGGGGGFGGGFF7FCGGGGGDGGGFFG@FFGFFGGGGGGGGGGGEGEFFFFGFCGFCEDECGDGEGGGFFEGG=C69:9CFEGGGGGDGGCCG)
@M03364:276:000000000-BLYN8:1:1101:6578:9836 1:N:0:1
ACTCCTACGGGAGGCAGCAGTAGGGAATCTTCGGCAATGGACGAAAGTCTGACCGAGCAACGCCGCGTGAGTGAAGAAGGTTTTCGGATCGTAAAACTCTGTTGTTAGAGAAGAACGACGAGGAGAGTGGAAAGCTCCTCGTGTGACGGTATCTAACCAGAAAGGGACGGCTAACTACGTGCCAGCAGCCGCGGTAATACGTAGGTCCCGAGCGTTGTCCGGATTTATTGGGCGTAAAGCGAGC
+
GGGGGGGGGGGGGGGGGGGGGGGGGGGGGGFFG;EGGGGGGGGGGGGGGGGGDDFGGGGGGGGGGGGGGGGDGGGGGGGGGDGGGGGEGGGAFGGGGGGGGGGGGGGEGGGGGGGGGGGGGGGGDGGGFFGGGGGGG8<@F@,@F=FGEFFFGDGGG:FGFGGGGDGCGFFGGGGGGGGGGGFGD>CFFCEGGGGGGGFCGGGGEGGFGGGGGGGEGEG9EGGEGGGGGGGGGGCCDCFGGGG3
@M03364:276:000000000-BLYN8:1:1101:20503:9850 1:N:0:1
ACTCCTACGGGAGGCAGCAGTAGGGAATCTTCGGCAATGGGGGCAACCCTGACCGAGCAACGCCGCGTGAGTGAAGAAGGTTTTCGGATCGTAAAACTCTGTTGTTAGAGAAGAACGTTAAGTAGAGTGGAAAGTTACTTAAGTGACGGTATCTAACCAGAAAGGGACGGCTAACTACGTGCCAGCAGCCGCGGTAATACGTAGGTCCCAAGCGTTGTCCGGATTTATTGGGCGTAAAGCGAGC
+
GGGGGGGGGGGGGGGGGGGGGGGGGGGGGGGGGGGGGGGGGGGGGGGGGGGGGGGGGGGGGGGGGGGGGGGGGGGGGGGGGGGGGGGGGGGGGGGGGGGGGGGGGGGGGGGGGGGGGGGGGGGGGGGGGGGFGGGGGGGGGGGGGGGGGGGGGGGGGGGGGGGGGGGGGGGGGGGGGGGGGGGGGGGGGGGGGGGGGGGGGGGGGGCCGGGGGDGEGGGGGDGGDCFGGGGGGGGGGGGGGGG)
@M03364:276:000000000-BLYN8:1:1101:9839:9856 1:N:0:1
ACTCCTACGGGAGGCAGCAGTGGGGAATATTGCACAATGGGCGAAAGCCTGATCCAGCCATGCCGCGTGTGTGAAGAAGGTCTTCGGATTGTAAAGCACTTTAAGTTGGGAGGAAGGGCATTAACCTAATACGTTAGTGCTTTGACGTTACCGACAGAATAAGCACCGGCTAACTCTGTGCCAGCAGCCGCGGTAATACGTAGGTCCCGAGCGTTGTCCGGATTTATTGGGCGTAAAGCGAGCG
+
GGGGGGGGGGGGGGGGGGGGGGGGGGGGGGGGGGGGGGGGGGGGGGGGGGGGFGGGGGGGGGGGGGGGGGGGGGGFGGGGFGGGGGGGGGGGGGGGGGGFGGGFFF<FGG?FEFFGDGGGGGGGGGGGGGGGGGGCFGGGGGGGGGGGGGEGGGGGGGGGGGGGGGGGGGGGGGGGGGGGGGGFGGGGFCDGGGGGGGGGGGGDGGFGGGEGDCGGGGGDGGGGGFFGG6CGGGEEC7FDGGGD
@M03364:276:000000000-BLYN8:1:1101:7443:9871 1:N:0:1
ACTCCTACGGGAGGCAGCAGTGGGGAATATTGCACAATGGGCGCAAGCCTGATGCAGCCATGCCGCGTGTATGAAGAAGGCCTTCGGGTTGTAAAGTACTTTCAGCGAGGAGGAAGGCATTAAGGTTAATAACCTTAGTGATTGACGTTACTCGCAGAAGAAGCACCGGCTAACTCCGTGCCAGCAGCCGCGGTAATACGGAGGGTGCAAGCGTTAATCGGAATTACTGGGCGTAAAGCGCACG
+
GGGGGGGGGGGGGGGGGGGGGGGGGGGGGGGFGGGGGGGGGGGGGGGGGGGGGGGGGGGGGGGGGGGGGGGGGGGGGGGGGGGGGGGGGGGGGGGGGGGGGGGGGGG>FGGGGGGGGGGGGGGGGFGGGGGGGGGGGGGGGGGGGGGGGGGGGGGGGGGGGGGGGGFFGDGGGGGGGGGGCFGGGGGGGGGGGGGGGGGGGGGGGGGGGGGCEGGEEDGGGGGGGGGGGGFGDDEEFC>D37C7
@M03364:276:000000000-BLYN8:1:1101:24622:9894 1:N:0:1
ACTCCTACGGGAGGCAGCAGTAGGGAATCTTCCACAATGGACGCAAGTCTGATGGAGCAACGCCGCGTGAGTGAAGAAGGTTTTCGGATCGTAAAACTCTGTTGTTGGAGAAGAACGTATTTGATAGTAACTGATCAGGTAGTGACGGTATCCAACCAGAAAGCCACGGCTAACTACGTGCCAGCAGCCGCGGTAATACGTAGGTGGCAAGCGTTGTCCGGATTTATTGGGCGTAAAGCGAGCG
+
GGGGGGGGGGGGGGGGGGGGGGGGGGGGGGGFGGGGGGGGGGGGGGGGGGGGCCGGGGGGGGGGGGE@FGGGGGGGGGGGGGGGGGGGGGGGGGGGGGGGGGGGGGGGGGGGFGFGGGGGGCCFFGGGGGGGGGGGGGCDFFGGGGGEEGDFGGGGGEGGGGFGGGGGGGGGGGGGGGGFGGGGGGGDFEGGGGGGGGGGGGGGGGGGGGCFGGGGGGGG*8E5@7CEG6@DDGGGGCF57DD7
@M03364:276:000000000-BLYN8:1:1101:17782:9962 1:N:0:1
ACTCCTACGGGAGGCAGCAGTGGGGAATATTGGACAATGGGCGAAAGCCTGATCCAGCCATGCCGCGTGTGTGAAGAAGGTCTTCGGATTGTAAAGCACTTTAAGTTGGGAGGAAGGGCATTAACCTAATACGTTAGTGTTTTGACGTTACCGACAGAATAAGCACCGGCTAACTCTGTGCCAGCAGCCGCGGTAATACAGAGGGTGCAAGCGTTAATCGGAATTACTGGGCGTAAAGCGCGCG
+
GGGGGGGGGGGGGGGGGGGGGGGGGGGGGGGGGGGGGGGGGGGGGGGGGGGGGGFGGGGGGGGGGGGGGGGGGGGGGGGGGGGGGGGGGGGGGGGGGGGGGGGGGGGGGGGGGDGGGGGGGGGGGGGGGGGGGFGGGGGGGGGGGGGGGGGGGGGGGGGGGGGGGGGGEEGGGGGFGGGGGGGGGGFGGGGGGGGGGGGGGFGGGGGGGGGGGGGEGGGGGGGGFGGGGGGGGGGGGFGGDDDC
@M03364:276:000000000-BLYN8:1:1101:17282:9963 1:N:0:1
ACTCCTACGGGAGGCAGCAGTAGGGAATCTTCCACAATGGACGCAAGTCTGATGGAGCAACGCCGCGTGAGTGAAGAAGGTTTTCGGATCGTAAAACTCTGTTGTTGGAGAAGAACGTATTTGATAGTAACTGATCAGGTAGTGACGGTATCCAACCAGAAAGCCACGGCTAACTACGTGCCAGCAGCCGCGGTAATACGTAGGTGGCAAGCGTTGTCCGGATTTATTGGGCGTAAAGCGAGCG
+
GGGGGGGGGGGGGGGGGGGGGGGGGGGGGGGGGGGGGGGGGGGGGGGGGGGGGGGGGGGGGGGGGGGGGGGGGGGGGGGGFGGGGGGGGGGGGGGGGGGGGGGGGGGGFGGGGGGGGGGGGGGGGGGGGGGGGGGGGGGGGGGGGGGGGGGGGGCFFFGGGGGGCFGCGGGGGGGGGGFCFGGGGGGGGGGGGGGGGGGGGGGGGGGGGGGGGGGGGGGGGG=EGGGGGGGGGGGEFGGGGGD7
@M03364:276:000000000-BLYN8:1:1101:24900:10014 1:N:0:1
ACTCCTACGGGAGGCAGCAGTGGGGAATATTGCACAATGGGCGCAAGCCTGATGCAGCCATGCCGCGTGTATGAAGAAGGCCTTCGGGTTGTAAAGTACTTTCAGCGAGGAGGAAGGTGTTGTGGTTAATAACCACAGCAATTGACGTTACTCGCAGAAGAAGCACCGGCTAACTCCGTGCCAGCAGCCGCGGTAATACGGAGGGTGCAAGCGTTAATCGGAATTACTGGGCGTAAAGCGCACG
+
GGGGGGGGCGGGGG>FCFGGGGGCGEEGCEGCEGGGGCFGGGCGGGGGDDEEFFFGCFGGGGGGGGGGGGGGGGGGGGGGGGDGFFEGFFGGCFEFGGGGGGGFGGG+>FCFGEGFDFGDGEFC+FFAFFGGGFFFGEDFGFCGGFFFGGGFGCGGEFF:FGGGGFGGGGGGCFFGGGFGCFGGGGGGGGGGGGGGGGGGGGGGEGGGGGGFGGGCFGGGGGGGGDFGGGGGGGDEFGDGDDD3
@M03364:276:000000000-BLYN8:1:1101:26550:10028 1:N:0:1
ACTCCTACGGGAGGCAGCAGTAGGGAATCTTCGGCAATGGACGAAAGTCTGACCGAGCAACGCCGCGTGAGTGAAGAAGGTTTTCGGATCGTAAAACTCTGTTGTTAGAGAAGAACAAGGATGAGAGTAAAATGTTCATCCCTTGACGGTATCTAACCAGAAAGCCACGGCTAACTACGTGCCAGCAGCCGCGGTAATACGTAGGTGGCAAGCGTTGTCCGGATTTATTGGGCGTAAAGCGAGC
+
GGGGGGGGGGGGGGGGGGGGGGGGGGGGGGGGGGGGGGGGGGGGGGGGGGGGGGGEGGGEGGGGGGGGGGGGGGGGGGGGGGGGGGGGGGGGGGGGGGGGGGGGGGGGGGGGGGGGGGGGGGGGGGGFGFEGGGGGGGGGGGGGGGGGGGFGGGGGGGGGGGGGGFGGGGGGGGGGGGGGGGGGGGFGGFGGGGGGGGGGGGGGGGDFGGGGGGGGDGGFGDECE?GGGGFGGGGGGGFGGGG5
@M03364:276:000000000-BLYN8:1:1101:8563:10061 1:N:0:1
ACTCCTACGGGAGGCAGCAGTGGGGAATATTGCACAATGGGCGCAAGCCTGATGCAGCCATGCCGCGTGTATGAAGAAGGCCTTCGGGTTGTAAAGTACTTTCAGCGAGGAGGAAGGTGTTGTGGTTAATAACCACAGCAATTGACGTTACTCGCAGAAGAAGCACCGGCTAACTCCGTGCCAGCAGCCGCGGTAATACGGAGGGTGCAAGCGTTAATCGGAATTACTGGGCGTAAAGCGCACG
+
GGGGGGGGGGGGGGGGGGGGGGGGGGGGGGGGGGGGGGGGGGFGGGGGGGGGGGGGGGGGDGGGGGGGGGGGGGGGGGGG8CFGGGGGGGGGGGFGGFGGFGFGGGG@FGGGGGGFGGCGGGGGGDFGGGGDD8DFFGGGGGGGGGGGGGCFGGGGGGGGGGGGGGGGGGGGGGGCFGGGEGGGGGGGGGGGGGGGFGGGG>EGGGGGGGGGCCGEGGGGGG5EGGCFGGFGGDEGGGGD:DGC
@M03364:276:000000000-BLYN8:1:1101:19694:10067 1:N:0:1
ACTCCTACGGGAGGCAGCAGTGGGGAATATTGCACAATGGGCGCAAGCCTGATGCAGCCATGCCGCGTGTATGAAGAAGGCCTTCGGGTTGTAAAGTACTTTCAGCGAGGAGGAAGGCATTAAGGTTAATAACCTTAGTGATTGACGTTACTCGCAGAAGAAGCACCGGCTAACTCCGTGCCAGCAGCCGCGGTAATACGGAGGGTGCAAGCGTTAATCGGAATTACTGGGCGTAAAGCGCACG
+
GGGGGGGGGGGGGGGGGGGGGGGGGGGGGGGGGGGGGGGGGGGGGGGGGGGGGGGGGGGGGGGGGGGGGGGGGGGGGGGGGGGGGGGGGGGGGGGGGGGGGGGGGGDFGGGGGGGCFGGGGGGGGGGGGGGGGGGGGGGGGGGGGGGGGGGGGGGGGGGGGGFGGGGGGGGGGGGGGGGGGGGGGGFGGGGGDGGGGGGG8EEGEEGGGGGGGGGGGGGGGGGGGGGGGGGGGCEGGGGGGGGG
@M03364:276:000000000-BLYN8:1:1101:4286:10085 1:N:0:1
ACTCCTACGGGAGGCAGCAGTAGGGAATCTTCGGCAATGGGGGCAACCCTGACCGAGCAACGCCGCGTGAGTGAAGAAGGTTTTCGGATCGTAAAACTCTGTTGTTAGAGAAGAACGTTAAGTAGAGTGGAAAGTTACTTAAGTGACGGTATCTAACCAGAAAGGGACGGCTAACTACGTGCCAGCAGCCGCGGTAATACGTAGGTCCCAAGCGTTGTCCGGATTTATTGGGCGTAAAGCGAGC
+
GGGGGGGGGGGGGGGGGGGGGGGGGGGGGGGGGGGGGGCGGGGGGGGGGGGGGGGGGGGGGGGGGGGGGGGGGGGGGGGGGGGGGGGGGGGGGGGGGGGGGGGGGGGGGGGGGGGGGGGGGGGGGGGCDGGGGGGGGGGGGGGGGGGGDGGGGGGFGDFGFFGGGGGGGEGGGGGGGGGF7EGGGGGGGGGGGGGGGGFDGCCFCFDFCGGGGDGGEEGGGGEGEFGFGGFGGGGGGFGGGGGC
@M03364:276:000000000-BLYN8:1:1101:22397:10099 1:N:0:1
ACTCCTACGGGAGGCAGCAGTAGGGAATCTTCGGCAATGGGGGCAACCCTGACCGAGCAACGCCGCGTGAGTGAAGAAGGTTTTCGGATCGTAAAACTCTGTTGTTAGAGAAGAACGTTAAGTAGAGTGGAAAGTTACTTAAGTGACGGTATCTAACCAGAAAGGGACGGCTAACTACGTGCCAGCAGCCGCGGTAATACGTAGGTCCCAAGCGTTGTCCGGATTTATTGGGCGTAAAGCGAGC
+
GGGGGGGGGGGGGGGGGGGGGGGGGGGGGGGGGGGGGGGGGGGGGGGGGGGGGGGGGGGGGGGGGGGGGGGFGGGGGGGGGGGGGGGGGGGGGGGGGGGGGGGGGGGGGGGGGGGGGGGFGGFGGGGGGGGFGGGGGGGGGGGGFGGGGGGGGGGGGGGGGGGGGGGGGGGGGGGGGGGGFGGGGGGGGGGGGGGGCFGGGGGGGGGGGGGGGGGGGGGGGGGG5CFGGG?GGGGGGGGFGGG3
@M03364:276:000000000-BLYN8:1:1101:7976:10115 1:N:0:1
ACTCCTACGGGAGGCAGCAGTAGGGAATCTTCGGCAATGGGGGCAACCCTGACCGAGCAACGCCGCGTGAGTGAAGAAGGTTTTCGGATCGTAAAACTCTGTTGTTAGAGAAGAACGTTAAGTAGAGTGGAAAGTTACTTAAGTGACGGTATCTAACCAGAAAGGGACGGCTAACTACGTGCCAGCAGCCGCGGTAATACGTAGGTCCCAAGCGTTGTCCGGATTTATTGGGCGTAAAGCGAGC
+
GGGGGGGGGGGGGGGGGGGGGGGGGGGGGGGGGGGGGGGGGGGGGGGGGGGGGGGGGGGGGGGGGGGGGGGGGGGGGGGGGGGGGGGGGGGGGGGGGGGGGGGGGGGGGGGGGGGGGGGGGGGGGGGGGGGGGGGGGGGGGGGGGGGGGGGGGGFGGGGGGGGGGGGGGGGGGGGGGGGGGCCCFGGGFEEDGGGGGGGGGGGGGGGGGGGGGGGEGGFDEGEEECGGGGGGGDGGGFDFGDD7
@M03364:276:000000000-BLYN8:1:1101:15059:10130 1:N:0:1
ACTCCTACGGGAGGCAGCAGTGGGGAATATTGCACAATGGGCGCAAGCCTGATGCAGCCATGCCGCGTGTATGAAGAAGGCCTTCGGGTTGTAAAGTACTTTCAGCGAGGAGGAAGGCATTAAGGTTAATAACCTTAGTGATTGACGTTACTCGCAGAAGAAGCACCGGCTAACTCCGTGCCAGCAGCCGCGGTAATACGGAGGGTGCAAGCGTTAATCGGAATTACTGGGCGTAAAGCGCACG
+
GGGGGGGGDGGGGGGGGGGGGGGGGGGGGGGGGGGGGGGFGGGGGGGFGFFFGFGGGGGGGGGGGGEGGGGGGGGEGGGGGDFEGGGGFGGGGGGGGGGGGGGGGGGDGGGGGGGGGFFGGGGGGGGGGGGGG8FFGGGGGGFGFGGGGGGGGGGGGGGGGGFGGCGDGGGGGGGGGGGFCFCGGGFFFGGDECGGGGGGGGDEGGGGGEFFGBECFGGGGGGGG79EGFFCGGGEGC=DCDD5
@M03364:276:000000000-BLYN8:1:1101:3876:10144 1:N:0:1
ACTCCTACGGGAGGCAGCAGTGGGGAATATTGGACAATGGGCGAAAGCCTGATCCAGCCATGCCGCGTGTGTGAAGAAGGTCTTCGGATTGTAAAGCACTTTAAGTTGGGAGGAAGGGCATTAACCTAATACGTTAGTGCTTTGACGTTACCGACAGAATAAGCACCGGCTAACTCTGTGCCAGCAGCCGCGGTAATACAGAGGGTGCAAGCGTTAATCGGAATTACTGGGCGTAAAGCGCGCG
+
GGGGGGGGGGGGGGGGGGGGGGGGGGGGGGGGGGGGGGGGGGGGGGGGGGGGGGGGGGGGGGGGGGGGGGGGGGGGGGGGGGGGGFFGGGGGGGGGGGGGFFGGGFFGGGGGGGGGGGGGGGGGGGGGGGGGGGGGGGGGGGGGGGDGGGGFGDGGGGGGGGGGGGGGGGGGGGGGGGGGGFGGGGGCFCEGEGGGGGGGGGEFGEGDFGGFGGGGGGGGDGGGGGGGCFGGGGGGGFGGGGGG
@M03364:276:000000000-BLYN8:1:1101:5292:10215 1:N:0:1
ACTCCTACGGGAGGCAGCAGTGGGGATTATTGCACAATGGGCGCAAGCCTGATGCAGCCATGCCGCGTGTATGAAGAAGGCCTTCGGGTTGTAAAGTACTTTCAGCGAGGAGGAAGGCGTTAAGGTTAATAACCTTGGCGATTGACGTTACTCGCAGAAGAAGCACCGGCTAACTCCGTGCCAGCAGCCGCGGTAATACGGAGGGTGCAAGCGTTAATCGGAATTACTGGGCGTAAAGCGCACG
+
GGGGGGGGGGGGGGGGGGGGGGGGGG7FFGGGGGGGGGGGGGGGGGGGGGGGGGGGGGGGGGGGGGGGGGGGGGGGGGGGGGGGGGGGGGGGGGGGGGGGGGGGGGGCFGGGGGGGGGGGGGGGGGGGGGGGGGGGGGGGGGGGGGGGFGGGGGGGGGGGFGGGGGGGGGDGGGGGGGGFGGGGGGGGGGGGGGGDGCFGGGGGGGGGGGGGGGGGGGGGDCGGGFGGGGGGGGGGGGGGGGGD
@M03364:276:000000000-BLYN8:1:1101:19644:10227 1:N:0:1
ACTCCTACGGGAGGCAGCAGTGGGGAATATTGCACAATGGGCGCAAGCCTGATGCAGCCATGCCGCGTGTATGAAGAAGGCCTTCGGGTTGTAAAGTACTTTCAGCGAGGAGGAAGGCATTAAGGTTAATAACCTTAGTGATTGACGTTACTCGCAGAAGAAGCACCGGCTAACTCCGTGCCAGCAGCCGCGGTAATACGGAGGGTGCAAGCGTTAATCGGAATTACTGGGCGTAAAGCGCACG
+
GGGGGGGGGGGGGGGGGGGGGGGGGGGGGGGGGGGGGGGGGGGGGGGGGGGGGGGGGGGGGGGGGGGGGGGGGGGGGGGGGGGGGGGGGGGGGGGGGGGGGGGGGGGGGGGGGGGGGGGGGGGGGGGGGGDFGGGGGGGGGGGGGGGGGGGGGGGGGGGGGGGFGGGGGGGGGGGFGGFGGGGGGGGGGGGGGGGGGGGGGGGGGGGGGGGGGGGG=FGGGGGGGGGGGCGGGGGGGGGGGGGC
@M03364:276:000000000-BLYN8:1:1101:8172:10234 1:N:0:1
ACTCCTACGGGAGGCAGCAGTAGGGAATCTTCGGCAATGGGGGCAACCCTGACCGAGCAACGCCGCGTGAGTGAAGAAGGTTTTCGGATCGTAAAACTCTGTTGTTAGAGAAGAACGTTAAGTAGAGTGGAAAGTTACTTAAGTGACGGTATCTAACCAGAAAGGGACGGCTAACTACGTGCCAGCAGCCGCGGTAATACGTAGGTCCCGAGCGTTGTCCGGATTTATTGGGCGTAAAGCGAGC
+
GGGGGGGGGGGGGGGGGGGGGGGGGGGGGGGGGGGGGGGGGGGGGGGGGGGGGGGGGGGGGGGGGGGGGGGGGGGGGGGGFGGGGGGDGGGGGGGGGGGGGGGGGGGGGGGGGGGGGGGGGGGGGGGGGGGGGGGGGGGGGGGGGGGGGGGFGGGGGGGGGGGGGGGGGDGGGGGGGGGGGGGGGGGGGGGGGGGGGGGGGGGGGGGGGEGGGGGEGGGFEGEEGCF9CFGGGGDGGGGFGG<)
@M03364:276:000000000-BLYN8:1:1101:20781:10236 1:N:0:1
ACTCCTACGGGAGGCAGCAGTAGGGAATCTTCGGCAATGGGGGCAACCCTGACCGAGCAACGCCGCGTGAGTGAAGAAGGTTTTCGGATCGTAAAACTCTGTTGTTAGAGAAGAACGTTAAGTAGAGTGGAAAGTTACTTAAGTGACGGTATCTAACCAGAAAGGGACGGCTAACTACGTGCCAGCAGCCGCGGTAATACGTAGGTCCCAAGCGTTGTCCGGATTTATTGGGCGTAAAGCGAGC
+
GGFGGAEGGGGGGEFGEGGGGFGCFFGGGGGGFGGCCFG8FFG@@E@EGGFGFFEC:EGFGGEFG@F>FC@EFGDGDFFD=9?A@FEE@FEGGFFGGGGGEFADFGCGFFGG<FFFGFFCGF:<?FFFGGGGBEGCFEAF9<FGG<FGGGFGGGGFG<9FFCFGGGGGGDGGGGD;CCFFGGGGGGFFGFGGECEGEFGGFBFG7C;EC@E5EEEEGGGGGCEEE+CC<+0293*:D3>FGGG3
@M03364:276:000000000-BLYN8:1:1101:19160:10243 1:N:0:1
ACTCCTACGGGAGGCAGCAGTAGGGAATCTTCCACAATGGACGAAAGTCTGATGGAGCAACGCCGCGTGAGTGAAGAAGGTTTTCGGATCGTAAAACTCTGTTGTTGGAGAAGAACGTATTTGATAGTAACTGATCAGGTAGTGACGGTATCCAACCAGAAAGCCACGGCTAACTACGTGCCAGCAGCCGCGGTAATACGTAGGTGGCAAGCGTTGTCCGGATTTATTGGGCGTAAAGCGAGCG
+
GGGGGGGGGGGGGGGGGGGGGGGGGGGGGGGGGGGGGGGGGGGGGGGGGGGGGGGGGGGGGGGGGGGGGGGGGGGGGGGGGDFGGGEDGGGGFGGGGGGGGGGGGGGGGGGGGGGGGGGGGGGGGGGGGGGGGGGGGGGFFGGGGGGDGGGGGGGGGGGGGGGGGGGGGGGGGGGGGGGGGGGGGGGGGGGGGGGGGGGGGGGGGGGGGGGGGEGGGGGGG=EGFGFGFGGGD<5CGGGGGD57
@M03364:276:000000000-BLYN8:1:1101:16940:10244 1:N:0:1
ACTCCTACGGGAGGCAGCAGTGGGGAATATTGCACAATGGGCGCAAGCCTGATGCAGCCATGCCGCGTGTATGAAGAAGGCCTTCGGGTTGTAAAGTACTTTCAGCGAGGAGGAAGGCGTTGTGGTTAATAACCGCAGCGATTGACGTTACTCGCAGAAGAAGCACCGGCTAACTCCGTGCCAGCAGCCGCGGTAATACGGAGGGTGCAAGCGTTAATCGGAATTACTGGGCGTAAAGCGCACG
+
GGGGGGGGGGGGGGGGGGGGGGGGGGGGGGGGGGGGGGGGGGGGGGGGGGGGGGGGGGGGGGGGGGGGGGGGGGGGGGGGGGGGGGGGGGGGGGGGGGGGGGGGGGGGGGGGGGGGGGGGGGGGGGGGGGGGGGGGGGGGGGGGGGGGGGGGGGGGGGGGGGGGGGGGGGGGGGGGGGGGGGGGGGGGGGGGGGGGGGGGG>CEGGGGGGGGGGGGGGGGGGGGGGGGGGGGGGGGGGGGGGG<
@M03364:276:000000000-BLYN8:1:1101:4675:10260 1:N:0:1
ACTCCTACGGGAGGCAGCAGTAGGGAATCTTCGGCAATGGGCGCAACCCTGACCGAGCAACGCCGCGTGAGTGAAGAAGGTTTTCGGATCGTAAAACTCTGTTGTTAGAGAAGAACGTTAAGTAGCGTGGAAAGTTACGTAAGTGACGGTATCTAACCAGAAAGGGACGGCTAACTACGTGCCAGCAGCCGCGGTAATACGCAGGTCCCAAGCGTTGTCCGGATCTAGTGGGCGTAAAGCGAGC
+
FGGGGGFGGEDG:BEFEGGGF9EFGCGG9<F<6BCFGGEFF,@FECCGGGEFGCFGGDBDFGGG@GE=@C?CEF,CE4?,??FGGGGGGGGGGFF,,B@FGGDAEEFFC<EDFGGG7BFFG,AD,,8+B:B9>,3C@E+:>FC,@,EEE+<FG<3@BFGFBFEF,:,*>*1C:FFGFGD2,*=CGGFGF,**:*CE*5BBB*3:C2:</<;ECEE57=C?C88**00+3<*5D)/><7:CG375
@M03364:276:000000000-BLYN8:1:1101:2950:10296 1:N:0:1
ACTCCTACGGGAGGCAGCAGTGGGGAATATTGCACAATGGGCGCAAGCCTGATGCAGCCATGCCGCGTGTATGAAGAAGGCCTTCGGGTTGTAAAGTACTTTCAGCGAGGAGGAAGGTGCTGAGGTTAATAACCGCAGCAATTGACGTTACTCGCAGAAGAAGCACCGGCTAACTCCGTGCCAGCAGCCGCGGTAATACGGAGGGTGCAAGCGTTAATCGGAATTACTGGGCGTAAAGCGCACG
+
FFGGDGGGGGGGGGGGGGGGGGGGGGGGGGGGGGGGGGFGGGGEFGGGGGGGGGGGGGGGGGGGGEGGGEFEGGGGGFGGFFGFGGGDGGGGGGGGGGGGCFCFGGG:CFGGGGGGGGF=FEFFFFGGGFGG9>@CC:+@FGGGGGGCFFGG9>FEGGGGGGGGGGGGGGGGGGGFCEGGGGGGGGGGGGGGGGGGFG?CEGGGGG>>FGGGGGGGGFGGDGEGGGGGGGGGDCGE<FFGGDC9
@M03364:276:000000000-BLYN8:1:1101:26540:10296 1:N:0:1
ACTCCTACGGGAGGCAGCAGTAGGGAATCTTCGGCAATGGACGAAAGTCTGACCGAGCAACGCCGCGTGAGTGAAGAAGGTTTTCGGATCGTAAAACTCTGTTGTCAGAGAAGAACAAGGGTGAGAGTGGAAAGTTCACCCCTTGACGGTATCTGACCAGAAAGCCACGGCTAACTACGTGCCAGCAGCCGCGGTAATACGTAGGTGGCAAGCGTTGTCCGGATTTATTGGGCGTAAAGCGAGC
+
FGGGGGGCEGGGGGGGGGGGGGGGGGGGGGGGGGDGGGGGGGGEFFGGFGGGGGGGGGGEE:FGGDGFFGGFAFGGGGGGGGGGFGGGGGGGGGGGGGGGGGGGGGGGGGGGFFGGFGGGGFFG<FDFFFGGFFGGFGGFGGGGGGGGGGGGGGGGCGGGGGGGGGGGGGGGGCFGGGGGGCFGGGGFGGGDGGG7CGFC>>FFEGGFFGGFGGE=EGFGEGE*;+<EGGGGGGGGDGGFGGC)
@M03364:276:000000000-BLYN8:1:1101:8528:10298 1:N:0:1
ACTCCTACGGGAGGCAGCAGTAGGGAATCTTCGGCAATGGGGGCAACCCTGACCGAGCAACGCCGCGTGAGTGAAGAAGGTTTTCGGATCGTAAAACTCTGTTGTTAGAGAAGAACGTTAAGTAGAGTGGAAAATTACTTAAGTGACGGTATCTAACCAGAAAGGGACGGCTAACTACGTGCCAGCAGCCGCGGTAATACGTAGGTCCCAAGCGTTGTCCGGATTTATTGGGCGTAAAGCGAGC
+
GGGGGGGGGGGGGGGGGGFGGGGGDGGGGGGGGGGGGGGGGGGGGGGGGGGGGGGGGGGFGGGGGGGFGGGGGGGGGGGGGGGGGGGGGGGGGGGGGGGGGGGGGGGGGGGGGGGGGGGGGGGGGGGGGGGGGGGGGGGGGGGGGGGGGGGGGGGGGGGGGGGGGGGFGDGGGGGGGGGGGGGGGGGGGGGGGGGGGGGGGGGGGGGGGGGGGGGGGGGGGGDCEFGGGGGGGGGGGFCFGGG)
@M03364:276:000000000-BLYN8:1:1101:12963:10306 1:N:0:1
ACTCCTACGGGAGGCAGCAGTGGGGAATATTGCACAATGGGCGCAAGCCTGATGCAGCCATGCCGCGTGTATGAAGAAGGCCTTCGGGTTGTAAAGTACTTTCAGCGAGGAGGAAGGCATTAAGGTTAATAACCTTAGTGATTGACGTTACTCGCAGAAGAAGCACCGGCTAACTCCGTGCCAGCAGCCGCGGTAATACGGAGGTCCCAAGCGTTGTCCGGATTTATTGGGCGTAAAGCGAGCG
+
GGGGGGGGGGGGGGGGGGGGGGGGGGGGGGGGGGGGGGGGGGGGGGGGGGGGGGGGGGGGGGGGGGGGGGGGGGGGGGGGGGGGGGGGGGGGGGGGGGGGGGGGGGGGGGGGGGGGGGGGGGGGGGGGGGGGGGGGGGGGGGGGGGGGGGGGGGGGGGGGGGGGGGGGGGGGGGGGGGGGGGGGGGGGGGGGGGGGGGGGGGGGGGGGDFEFGGGGEFFGGGGEGGGGGGGGGGGGGGGGGGGG
@M03364:276:000000000-BLYN8:1:1101:4342:10317 1:N:0:1
ACTCCTACGGGAGGCAGCAGTAGGGAATCTTCGGCAATGGGGGCAACCCTGACCGAGCAACGCCGCGTGAGTGAAGAAGGTTTTCGGATCGTAAAACTCTGTTGTTAGAGAAGAACGTTAAGTAGAGTGGAAAGTTACTTAAGTGACGGTATCTAACCAGAAAGGGACGGCTAACTACGTGCCAGCAGCCGCGGTAATACGTAGGTCCCAAGCGTTGTCCGGATTTATTGGGCGTAAAGCGAGC
+
GGGGGGGGGGGGGGGGGGGGGGGGGGGGGGGGGGGGGGGGGGGGGGGGGGGGGGGGGGGGGGGGGGGGGGGGGGGGGGGGFFGGGGGGGGGGGGGGGGGGGGFGGGGFGGGGGGGGGGGGGFEF?CFGGGGGGGGGGGGGGGGGGGGGGGGGGGGGGGGGGGGGGCFGGGGGGGGGGGGGCGGGGGGGGGGGGGGDGCFFFGFGGGG?FCCCGGCEGGGGGGDECFFGGGGGGDGGGDDCDGG<
@M03364:276:000000000-BLYN8:1:1101:12101:10341 1:N:0:1
ACTCCTACGGGAGGCAGCAGTGGGGAATATTGGACAATGGGCGAAAGCCTGATCCAGCCATGCCGCGTGTGTGAAGAAGGTCTTCGGATTGTAAAGCACTTTAAGTTGGGAGGAAGGGCATTAACCTAATACGTTAGTGCTTTGACGTTACCGACAGAATAAGCACCGGCTAACTCTGTGCCAGCAGCCGCGGTAATACAGAGGGTGCAAGCGTTAATCGGAATTACTGGGCGTAAAGCGCACG
+
GGGGGGGGGGGGGGGGGGGGGGGGGGGGGGGGGGGGGGGGGGGGGGGGGGGGGGGGGGGGGGGGGGGGGGGGGGGGGGGGGGGGGGGGGGGGGGGGGGGGGGGGGGGGGGGGGGGGGGGGGGGGGGGFFGGGGGGGGGGGGGGGGGGGGGGGGEGGGGGGGGGGGGGGGGGGGGGGGGGGGGGGGGGGGGGGGGGGGGGGGGGGGGGGGGGGGGGGGGGGGGDGGGGGGGGGGGEGGGGGGGCC
@M03364:276:000000000-BLYN8:1:1101:26361:10360 1:N:0:1
ACTCCTACGGGAGGCAGCAGTAGGGAATTTTCGGCAATGGGGGCAACCCTGACCGAGCAACGCCGCGTGAGTGAAGAAGGTTTTCGGATTGTAAAACTCTGTTGTTAGAGAAGAACGTTAAGTAGAGTGGAAAGTTACTGAAGTGACGGTATCTAACCAGAAAGGGACGGCTAACTACGTGCCAGCAGCCGCGGTAATACGTAGGTCCCAAGCGTTGTCCGGATTTATGGGGCGTAAAGCGAGG
+
FGGGGGGGGGGGGGGGGGGGGGGGGFGG,FGGGGGGGGGGGDG+@F,CCGGGGGGGGG>GGGGGGGGGGGE?FGGGGGGC?5CFGG74?+BFGGG,5BFGGGGGG=FE,FGCEGGCG+=,+<B?,EF,E7F@BFDAC9C<F9>@9<3CFF7D,@DCA<:FGG::F<7DF7**:7,,72>,,6*42=:BC,1*=E*B8<9CGC2C7+25;<*8=EEC*290A*CEG<9A+<ACD):CD*?*97))
@M03364:276:000000000-BLYN8:1:1101:20470:10379 1:N:0:1
ACTCCTACGGGAGGCAGCAGTGGGGAATATTGCACAATGGGCGCAAGCCTGATGCAGCCATGCCGCGTGTATGAAGAAGGCCTTCGGGTTGTAAAGTACTTTCAGCGAGGAGGAAGGCATTAAGGTTAATAACCTTAGTGATTGACGTTACTCGCAGAAGAAGCACCGGCTAACTCCGTGCCAGCAGACGCGGTAATACGGAGGGTGCAAGCGTTAATCGGAATTACTGGGCGTAAAGCGCACG
+
GGGGGGGGGGGGGGGGGGGGGGGGGGGGGGGGGGGGGGGGGGGGGGGGGGGGGGGGGGGGGGGGGGGGGGGGGGGGGGGGGGGGGGGGGGGGGGGGGGGGGGGGGGGDGGGGGEGGGGGGGGGGGGGGGGGGGGGGGGGGGGDGGGGGGGGGGGGGGGGGGGGGGGGGGGGGGGGGGGGGGGGGGGFGGEGGGGGGGGGGGGGGGGGGGGGGGGGGGGGGGGGGGGGGGGGGGCCCF7CDGGGC
@M03364:276:000000000-BLYN8:1:1101:13627:10427 1:N:0:1
ACTCCTACGGGAGGCAGCAGTAGGGAATCTTCGGCAATGGGGGCAACCCTGACCGAGCAACGCCGCGTGAGTGAAGAAGGTTTTCGGATCGTAAAACTCTGTTGTTAGAGAAGAACGTTAAGTAGAGTGGAAAGTTACTTAAGTGACGGTATCTAACCAGAAAGGGACGGCTAACTACGTGCCAGCAGCCGCGGTAATACGTAGGTCCCAAGCGTTGTCCGGATTTATTGGGCGTAAAGCGAGC
+
GGGGGGGGGGGGGGGGGGGGGGGGGGGGGGGGGGGGGGGGGGGGGGGGGGGGGGGGGGGGGGGGGGGGGGGGGGGGGGGGGGGGGGGGGGGGGGGGGGGGGGGGGGGGGGGGGGGGGGGGGGGGGGGGGGGGGGGGGGGGGGGGGGGGGGGGGGGGGGGGGGGGGGGGGGGGGGGGGCFFGGGGGGGGGGGGGGGGGGGFGGGGGGGGGGFGGGECGGGGGGEGGGGGGGFCFGGGGGGGGGG<
@M03364:276:000000000-BLYN8:1:1101:4504:10429 1:N:0:1
ACTCCTACGGGAGGCAGCAGTGGGGAATATTGGACAATGGGCGAAAGCCTGATCCAGCCATGCCGCGTGAGTGAAGAAGGTCTTCGGATTGTAAAGCACTTTAAGTTGGGAGGAAGGGCATGAACCTAATACGTGAGTGCTTTGACGTTACCGAGAGAATAACCACCGTCTAACGCTGTGCCAGCAGCTGCGGTAATACAGAGGGGGCAAGCGTTAATGTGAATTACTGGGCGTAAATCGCGCG
+
GGGGGGGGGGGGGGGGGGGGGGGGGGGGGGGGCEFFGGGGG8FGGGEGGGGGG6FGGG?FCFCFDGEGG,CEGGEE<FF,95CFFGG7CCGGGFGFG=FGAC<FF5CEGGFBFGGG4=:D@,,:?FA<<C@,85,>+::,@5,C9A+6A3CC@E::3>,>C,,@3D<F3+63EG***63D;,52*628,,,*****,42,,6,:C***3;**3*=C*2++1+145++5+<*A)/*1***15C3>
@M03364:276:000000000-BLYN8:1:1101:13672:10455 1:N:0:1
ACTCCTACGGGAGGCTGCAGTAGGGAATCTTCGGCAATGGGGGCAACCCTGACCGAGCAACGCCGCGTGAGTGAAGAAGGTTTTCGGATCGTAAAACTCTGTTGTTAGAGAAGAACGTTAAGTAGAGTGGAAAGTTACTTAAGTGACGGTATCTAACCAGAAAGGGACGGCTAACTACGTGCCAGCAGCCGCGGTAATACGTAGGTCCCAAGCGTTGTCCGGATTTATTGGGCGTAAAGCGAGC
+
GGGGGGGGGGGGGGGGGGFGGGGGDGGGGGGGGGGGE<FGFGDGGGGGGGGFGGGGGGGGGGGGGGGGGEGGGGGGGGGGGFFDFGGG7FGGGGGGGGGGGGGGGGGFFGGGGGGGGGGGGGGGGGGGFFGGGGGGGGGGGGFFGFGGCFGGGGGGGGGGGGGGGGGGD:FGFGGGGDGGGGGGGGGGGGGGGGGCGGGGGGCGEFGGGGGGGGEGGGGGGGE=E??EGFG575*:DFDFDG5)
@M03364:276:000000000-BLYN8:1:1101:4705:10483 1:N:0:1
ACTCCTACGGGAGGCAGCAGTGGGGAATATTGCACAATGGGCGCAAGCCTGATGCAGCCATGCCGCGTGTATGAAGAAGGCCTTCGGGTTGTAAAGTACTTTCAGCGAGGAGGAAGGCGTTGTGGTTAATAACCGCAGCGATTGACGTTACTCGCAGAAGAAGCACCGGCTAACTCCGTGCCAGCAGCCGCGGTAATACGGAGGGTGCAAGCGTTAATCGGAATTACTGGGCGTAAAGCGCACG
+
GGGGGGGGGGGGGGGGGGGGGGGGGGGGGGGGGGGGGGGGGGGGGGGGGGGGGGGGGGGGGGGGGGFGGGGGGGGGGGGGGGGGGGGGGGGGGGGGGGGGGGGGGGGGGGGGGGGGGGGGGGGGGGGGGGGGGGGGGGDEEFGGGFGGGGGGGGGGGGGGGGGGGGCEFEEGGGGGFDGGGGGGGGGGGGDEGEGGGFFGGEGGGGGGGFGGGGGGGGGGGGCFGCEGGGGFGGCEGGGGGGGD
@M03364:276:000000000-BLYN8:1:1101:11586:10494 1:N:0:1
ACTCCTACGGGAGGCAGCAGTAGGGAATCTTCGGCAATGGGGGCAACCCTGACCGAGCAACGCCGCGTGAGTGAAGAAGGTTTTCGGATCGTAAAACTCTGTTGTTAGAGAAGAACGTTAAGTAGAGTGGAAAGTTACTTAAGTGACGGTATCTAACCAGAAAGGGACGGCTAACTACGTGCCAGCAGCCGCGGTAATACGTAGGTCCCAAGCGTTGTCCGGATTTATTGGGCGTAAAGCGAGC
+
GGGGGGGGGGGGGGGGGGGGGGGGGGGGGGGGGGGGGGGGGGGGGGGGGGGGGGGGGGGGGGGGGGGGGEGGGGGGGGGGGGGGGGGGGGGGGGGGGGGGGGGGGGGGGGGGGGGGGGGGGGGGGFGGGGGGGGGGGGGGGGFFFFGGGGGGGGGGGGGGGGGGGGGGGGGGGGGGGGGGGGGGGGGGGGGGGECGGGGGGFFGGGEGFGGGGG8E5CFFGGGGDCGGGGGGGGEEDFGFGGD3
@M03364:276:000000000-BLYN8:1:1101:13873:10513 1:N:0:1
ACTCCTACGGGAGGCAGCAGTAGGGAATCTTCGGCAATGGGGGCAACCCTGACCGAGCAACGCCGCGTGAGTGAAGAAGGTTTTCGGATCGTAAAACTCTGTTGTTAGAGAAGAACGTTAAGTAGAGTGGAAAGTTACTTAAGTGACGGTATCTAACCAGAAAGGGACGGCTAACTACGTGCCAGCAGCCGCGGTAATACGTAGGTCCCAAGCGTTGTCCGGATTTATTGGGCGTAAAGCGAGC
+
GGGGGGGGGGGGGGGGGGGGGGGGGGGGGGGGGDGGGGGGGGGGGGGGGGGGGGGGGGGGGGGGGGGGGGGGGGGGGGGGFFGGGGGGGGGGGGGFGFGGGGGGGGGGGGGGGGGGGGGGGG9BFGGDEFGGGGGGGGGGGGGGGGGGDGGGGGGGGGGGGGGGGGGGGGGGGGGGGGGGFFGGGGGGGGGGGDEGGGGGFEFGGGGGGGGCGGGEDEGGEEGEGGGGGGGCFCGEGGCFGGG7
@M03364:276:000000000-BLYN8:1:1101:16204:10514 1:N:0:1
ACTCCTACGGGAGGCAGCAGTAGGGAATCTTCGGCAATGGGGGCAACCCTGACCGAGCAACGCCGCGTGAGTGAAGAAGGTTTTCGGATCGTAAAACTCTGTTGTTAGAGAAGAACGTTAAGTAGAGTGGAAAGTTACTTAAGTGACGGTATCTAACCAGAAAGGGACGGCTAACTACGTGCCAGCAGCCGCGGTAATACGTAGGTCCCAAGCGTTGTCCGGATTTATTGGGCGTAAAGCGAGC
+
GGGGGGGGGGGGGGGGGGGGGGGGGGGGGGGGGGGGGGGGGGGGGGGGGGGGGGGGGGGGGGGGGGGGGGGGGGGGGGGGFGGGGGGGGGGGGGGGGGGGGGGGGGGGGGGGGGGGGFFGGGGGGGGGGGGGGGGGGGGFGFGGGGGGGGGGGGGGGGGGGGGGGEFGCFGGGGGGGGGGGGGGGGGGGGGGGGGGGGGGGGGGGGGGGGGGGGEDGGGGGGCCEFGGGGFGGGGGGGGGGGG7
@M03364:276:000000000-BLYN8:1:1101:6763:10549 1:N:0:1
ACTCCTACGGGAGGCAGCAGTGGGGAATATTGCACAATGGGCGCAAGCCTGATGCAGCCATGCCGCGTGTATGAAGAAGGCCTTCGGGTTGTAAAGTACTTTCAGCGAGGAGGAAGGCATTAAGGTTAATAACCTTGGTGATTGACGTTACTCGCAGAAGAAGCACCGGCTAACTCCGTGCCAGCAGCCGCGGTAATACGGAGGGTGCAAGCGTTAATCGGAATTACTGGGCGTAAAGCGCACG
+
GGGGGGGGGGGGGGGGGGGGGGGGGGGGGGGGGGGGGGGGGGGGGGGGGGGGGGGGGGGGGGGGGGGFGGGGGGGGGGGGGGGGGGGGGGGGGGGGGGGGGGGGGGGGGGGGGGGGGGGGGGGGGGGGGGGGGGGGGGGGGGGGGGGGGGGGGGGGGCGGGFCGGGGGGGGGGGGFFEGGGGGGGGGGGGGGGGGGGGGGGGGGGGGGGGGGGGGGGGCEEGCFGGGGG6CGGGG5FGGGGDD5
@M03364:276:000000000-BLYN8:1:1101:7021:10558 1:N:0:1
ACTCCTACGGGAGGCAGCAGTAGGGAATCTTCGGCAATGGGGGCAACCCTGACCGAGCAACGCCGCGTGAGTGAAGAAGGTTTTCGGATCGTAAAACTCTGTTGGTAGAGAAGAACGTTGGTGAGAGTGGAAAGCTCATAAAGTGACGGTAACTACCCAGAAAGGGACGGCTAACTACGTGCCAGCAGCCGCGGTAATACGTAGGTCCCAAGCGTTGTCCGGATTTATTGGGCGTAAAGCGAGC
+
G9FGGGGGGGGGGGGGGGFEF<<AFGCFCFGFGEGCGGGFGDCFFGF@@CFFEFGD7:CFFGGGG7C4==:FFGGGGDE8F?EDFEE?CFGGEEDFGDDF9EFG,BA<5,?EFGFGGG=F@F7CF=C,:><D<F,,,C<,C,7@FFEG7@FGFGGCFC<,FGGC77@CEE77:BBFFGCFGGDF?CCFE8CEGCEEE<<FGCC*8BFC5C:8CEE=EE+<5CEGE+<079+:*9CEDG>C<D3)
@M03364:276:000000000-BLYN8:1:1101:22443:10568 1:N:0:1
ACTCCTACGGGAGGCAGCAGTAGGGAATCTTCGGCAATGGGGGCAACCTTGACCGAGCAACGCCGCGTGAGTGAAGAAGGTTTTCGGATCGTAAAACTCTGTTGTCAGAGAAGAACAAGGGTGAGAGTGGAAAGTTCACCCCTTGACGGTATCTGACCAGAAAGCCACGGCTAACTACGTGCCAGCAGCCGCGGTAATACGTAGGTGGCAAGCGTTATCCGGATTTATTGGGCGTAAGGCGAGC
+
GGGGGGGGGGGGGGGGGGGGGGGGGGGGGGGGGGGGGGGGGGGGGGGGGGGGGGGGGGGGGGGGGGGGGGGGGGGGGGGGGGGGGGGGGGGGGGGGGGGGGGGGGGGGGGGGGGGGGGGGGGGGGGGGGGGGGGGGGGGGGGGGGGGGGGGGGGGGGGGGGGGGGGGGGGGGGGGGGGGGGGGGGGGGGGGGGGEGGGGGGGGGGGGGGGGGGGGGGGGGGGGEGGFGGGGGGGGGGGGGGGG3
@M03364:276:000000000-BLYN8:1:1101:2263:10613 1:N:0:1
ACTCCTACGGGAGGCAGCAGTAGGGAATCTTCGGCAATGGGGGCAACCCTGACCGAGCAACGCCGCGTGAGTGAAGAAGGTTTTCGGAGCGTAAAACTCTGTTGTTAGAGAAGAACGTTAAGTAGAGTGGAAAGTTACTTAAGTGACGGTATATAACCAGAAAGGGACGGCTAACTACGTGCCAGCAGCCGCGGTAATACGTAGGTCCCAAGCGTTGTCCGGATGTATTGGGCGTAAAGCGAGG
+
GGGGGGGGGGGGGGGGGGGGGFFGGGGGFFG9F@FGGFGGGCGGGGFGGGGGCFGCGGGEEFFGGGGCGGC<FEGGGFFF,CA+?FGD+=CFEFGGGFD?BFGGEFFGFGGGGGG?CFGG<DGFFADCD+=FGF,E<3C,C=FDCFFGGGGF,@@=,>3<@:CGFDBF7*>>C7>?CFF<F*=CEGGGDCE>EG8*3++<EBFFE++<*<@FGE;*1A73A8=*2<CCE7<579>E3<FF3DD)
@M03364:276:000000000-BLYN8:1:1101:14891:10619 1:N:0:1
ACTCCTACGGGAGGCAGCAGTAGGGAATCTTCCACAATGGACGAAAGTCTGATGGAGCAACGCCGCGTGAGTGAAGAAGGTTTTCGGATCGTAAAACTCTGTTGTTGGAGAAGAACGTATTTGATAGTAACTGATCAGGTAGTGACGGTATCCAACCAGAAAGCCACGGCTAACTACGTGCCAGCAGCCGCGGTAATACGTAGGTGGCAAGCGTTGTCCGGATTTATTGGGCGTAAAGCGAGCG
+
GGGGGGGGGGGGGGGGGGGGGGGGGGGGGGGGGGGGGGGGGGGGGGGFFFFGGGGGGGGGGGGGGGGGGGGGGGGGGGGGGGGGGGGGGGGGGGGGGGGGGGFFFGGGGGGDGGGGGGGGGGGGAFDFGGGGFGGGGGD?FGGGCFGGGGGGGGDGGGGGGGFGF<FGDFEGGGGCFCFFGGGGGDE7>>8CEEGGDGFCEGG7CEFG9FFFGG5ECECGGEE59CFGGGGCDCGGGGF<>CCC
@M03364:276:000000000-BLYN8:1:1101:20810:10623 1:N:0:1
ACTCCTACGGGAGGCAGCAGTAGGGAATCTTCGGCAATGGACGCAAGTCTGACCGAGCAACGCCGCGTGAGTGAAGAAGGTTTTCGGATTGTAAAACTCTTTTGTTGGAGAAGAAGGAGGATGAGAGTATAATGTTCATCACTGAACGGAATCTAAGAAGAAAGACACGCCTACTTACGTCCCGGCAGCCGCGGTAATAGGAAGGTGCAAAGCTTTGTCGGGATTTATTGGGCGTAAACCGAGG
+
GGGGGGGGGGGGGGGGGGGGG9FGGGGGCGG9,,@CFGGG<FG+@FG,CFGGE,8@FG7F8FGGGGGGG7,CFGFGGGGGF,FFGGG7F+BFGGG<,,CE,C<59=4,,BF,8FF,,4B?+,B,A?85B,CDA,,,,57,,:@3,3,,+++@F<<F,,8DFG7,3553@3*,@,,7,336,>****1*64**:*3B*3++5++48CC++>+03+><<AC*:*:5E++<0<A*/9*:C<*019))
@M03364:276:000000000-BLYN8:1:1101:28467:10657 1:N:0:1
ACTCCTACGGGAGGCAGCAGTAGGGAATCTTCGGCAATGGACGAAAGTCTGACCGAGCAACGCCGCGTGAGTGAAGAAGGTTTTCGGATCGTAAAACTCTGTTGTTAGAGAAGAACGTTAAGTAGAGTGGAAAATTACTTAAGTGACGGTATCTAACCAGAAAGGGACGGCTAACTACGTGCCAGCAGCCGCGGTAATACGTAGGTCCCAAGCGTTGTCCGGATTTATTGGGCGTAAAGCGAGC
+
FFFGG9F9FCDGCGDGFGFGGGDCCDGDFGGGGEFGEGGGGGG>@EFFCFECGGEGG7CFGC>@CGEGGGGAFFCCFFGDF?BC<FEGFCGEFFD9FGGGFGGG?FDGCFFGGGGGGGGGDFDFFGGGGGFFFGGGGGGDGGFGCDCECGGGCFG9CFFFF7FCFEFFGGGECFFGGGCFGGGGGGGGGFGCEDGEDGFGCEC@@G?C8>6C5C3?=ECGCE*/1@FFCC+:*>5:DF7*>DDC
@M03364:276:000000000-BLYN8:1:1101:11887:10691 1:N:0:1
ACTCCTACGGGAGGCAGCAGTGGGGAATATTGGACAATGGGCGAAAGCCTGATCCAGCCATGCCGCGTGTGTGAAGAAGGTCTTCGGATTGTAAAGCACTTTAAGTTGGGAGGAAGGGCATTAACCTAATACGTTAGTGCTTTGACGTTACCGACAGAATAAGCACCGGCTAACTCTGTGCCAGCAGCCGCGGTAATACAGAGGGTGCAAGCGTTAATCGGAATTACTGGGCGTAAAGCGCGCG
+
AFGCEFFEGDDGGGGDGC@FGFGGGGFFGGFGGGGGGGGGDEECFC:FFGGGGGGCGGGGGGGGGGGGGGGGGGGGFFGGEDFGGGG=FGGFGBAFGDGGF9<FDC9FFGF=CEFGGE7<F9FGGGEGCGGGDFFFGGGGFGGGDCFGFGGGGGGGEGGFGGFGGGGGDGGGCBCG9FFCGFGCGGGG7>CEEGC8C;<C?9CGGC5CBEFGGGECF++:5C:F6C?C:C5CGG5C7:DCC<3C
@M03364:276:000000000-BLYN8:1:1101:6391:10705 1:N:0:1
ACTCCTACGGGAGGCAGCAGTGGGGAATATTGCACAATGGGCGCAAGCCTGATGCAGCCATGCCGCGTGTATGAAGAAGGCCTTCGGGTTGTAAAGTACTTTCAGCGAGGAGGAAGGCATTAAGGTTAATAACCGCAGCGATTGACGTTACTCGCAGAAGAAGCACCGGCTAACTCCGTGCCAGCAGCCGCGGTAATACGGAGGGTGCAAGCGTTAATCGGAATTACTGGGCGTAAAGCGCACG
+
GGGGGGGGGGGGGGGGGGGGGGGGGGGGGGGGGGGGGGGGGGGGGGGGGGGGGGGGGGGGGGGGGGGGGGGGGGGGGGGGGGGGGGGGGGGGGGGGGFFGGGGGGGGGGGGGGGGGGGGGGGGGGGGGGGGGGGEGGGGGGFGGGFGGGGGGGGGGGGGGGGGGGGGGGGGGGGGGGGGGGGGGGGGGGGGGGGGGGFGGGEGGGEEGGGGGGGGGGGGGGGEFGGGGGGGFGGGGGGFGDGG5
@M03364:276:000000000-BLYN8:1:1101:22884:10713 1:N:0:1
ACTCCTACGGGAGGCAGCAGTGGTGAATATTGCACAATGGGCGCAAGCCTGATGCAGCCATGCCGTGTGTATGAAGAAGGCCTTCGGGTTGTAAAGTACTTTCAGCGGGGAGGAAGGGAGTGAGGTTAATAACCTTATTCATTGACGTTACCCGCAGAAGAAGCACCGGCTAACTCCGTGCCAGCAGCCGCGGTAATACGGAGGGTGCAAGCGTTAATCGGAATTACTGGGCGTAAAGCGCACG
+
FFGGGGGGGGGGGGGGEGGGGGGF<DGGCFEFGGGGGGGEGFFEGFGGGGF?FFGFG8EFGGGGDGEGGEFFGDCFFCEFFEA<FFDGGGGGCFFDEGGFGFGFACFGGG@FCF@EEGFEC@?>BFEGFC<<FGGEDA,CFDFB<FFGGFD9@>@FCEGDGGG7FFFGD>C@CGFGFGGFEDGGGF,=EEGGDG>EEGFFGEEGGGDC8?FEEGGEFFGGGGGGCF+02<551)119>7CDDGD
@M03364:276:000000000-BLYN8:1:1101:27235:10716 1:N:0:1
ACTCCTACGGGAGGCAGCAGTAGGGAATCTTCGGCAATGGGGGCAACCCTGACCGAGCAACGCCGCGTGAGTGAAGAAGGTTTTCGGATCGTAAAACTCTGTTGTTAGAGAAGAACGTTAAGTAGAGTGGAAAGTTACTTAAGTGACGGTATCTAACCAGAAAGGGACGGCTAACTACGTGCCAGCAGCCGCGGTAATACGTAGGTCCCAAGCGTTGTCCGGATTTATTGGGCGTAAAGCGAGC
+
GGGGGGGGGGGGFGGGGGGGGFFGGGGGGGGGGCEGGGGGGGGGEFGGGG@FGGGGGGDFGGGEGGDFG>FGGGFFGGGGF,BFGDEGGGGGGGGGGGGGGDGGGF9FFFGGGGGGGFGGGFAFFFGFFGGGGFGGGGGGGGGGGGGGGGGCGGGGGGGGDCF:CE7FFGGGGGGGGGGGGGGGCGGGGG>EGEGGEGGGGGGGGFGGGGGGGGG8=EC9EDGG=?FCGFC=CDCEG<DFCDC5
@M03364:276:000000000-BLYN8:1:1101:21221:10732 1:N:0:1
ACTCCTACGGGAGGCAGCAGTAGGGAATCTTCGGCAATGGGGGCAACCCTGACCGAGCAACGCCGCGTGAGTGAAGAAGGTTTTCGGATCGTAAAACTCTGTTGTTAGAGAAGAACGTTAAGTAGAGTGGAAAGTTACTTAAGTGACGGTATCTAACCAGAAAGGGACGGCTAACTACGTGCCAGCAGCCGCGGTAATACGTAGGTCCCAAGCGTTGTCCGGATTTATTGGGCGTAAAGCGAGC
+
GGGGGGGGGGGGGG@FGGGGGGGGGGGGFGGGGCFGGFGGGDGGEFDFGECFFGECFGFFGGGGGGCFECE?EFDEFGGGGGAFGGGGGGEFGGGGGGGCFGGDEFFFGDGGFFG8CBFG@FE?D?FGCCDFACGCDFGGG9>CFFFFFCCC<FBCF<FGG:DBFDFGGE*1FFG,>DCCFGFEGGGGGCE>BE*BEDFFG9EFGGCEFGGGGGGGGE<AEE57*0<FFFCFFDGGGF7><79>
@M03364:276:000000000-BLYN8:1:1101:22115:10735 1:N:0:1
ACTCCTACGGGAGGCAGCAGTGGGGAATATTGCACAATGGGCGCAAGCCTGATCCAGCCATGCCGCGTGTGTGAAGAAGGTCTTCGGATTGTAAAGCACTTTAAGTTGGGAGGAAGGGCATTAACCTAATACGTTAGTGCTTTGACGTTACCGACAGAATAAGCACCGGCTAACTCTGTGCCAGCAGCCGCGGTAATACAGAGGGTGCAAGCGTTAATCGGAATTACTGGGCGTAAAGCGCGCG
+
GGGGGFGGGGGGGGGGGGGGGGGGGFGGGGGGEFGGGFFGGGGGGGGGGGGFFGEGGGFFGGGGGGGGGGGGGGGGGGGGGGGGGGGGGGGGGGGGFGFFCFFECBFGGGFEGGGGGGGFFGGGEF9FGFGEFFGFGGGFGGGGGGGGFGGGGDGGGFDGGGGGFGGCGGGGGGGGGGFGGFEGGGGGGGGGGGGGGGGGGGGGGGGGFFC8AEG5=CGGGGGCGGF?+<CFGGEGFFCGGGGG
@M03364:276:000000000-BLYN8:1:1101:7405:10748 1:N:0:1
ACTCCTACGGGAGGCAGCAGTAGGGAATCTTCGGCAATGGGGGCAACCCTGACCGAGCAACGCCGCGTGAGTGAAGAAGGTTTTCGGATCGTAAAACTCTGTTGTTAGAGAAGAACGTTAAGTAGAGTGGAAAGTTACTTAAGTGACGGTATCTAACCAGAAAGGGACGGCTAACTACGTGCCAGCAGCCGCGGTAATACGTAGGTCCCAAGCGTTGTCCGGATTTATTGGGCGTAAAGCGAGC
+
GGGGGGGGGGGGGGGGGGGGGGGGGGGGGGGGGGGGGGGGGGGGGGGGGGGGGGGGGGGGGGGGGGGGGGGGGGGGGGGGGGGGGGGGGGGGGGGGGGGGGGGGGGGGGGGGGGGGGGGGGGGGGGGGGGGGGGGGGGGGGGGGGGGGGGGGGGGGGGGGGGGGGGGGGGGGGGDFGGGGGGGGGGGGGGGGGGCEGGGGGGGGGGGGGGGGGGGDGGGGGGGGGFFGGCFDGGGGGGGGGGG3
@M03364:276:000000000-BLYN8:1:1101:7006:10770 1:N:0:1
ACTCCTACGGGAGGCAGCAGTGGGGAATATTGCACAATGGGCGCAAGCCTGATGCAGCCATGCCGCGTGTATGAAGAAGGCCTTCGGGTTGTAAAGTACTTTCAGCGAGGAGGAAGGTGTTGTGGTTAATAACCGCAGCAATTGACGTTACCGACAGAATAAGCACCGGCTAACTCTGTGCCAGCAGCCGCGGTAATACAGAGGGTGCAAGCGTTAATCGGAATTACTGGGCGTAAAGCGCGCG
+
GGGGGGGGGGGGGGGGGGGGGGGGGGGGGGGGGGGGGGGGGGGGGGGGGGGGGGGGGGGGGGGGGGGGGGGGGGGGFGGGGGGGGGGGGGGGGGGGGGGGGGGGGGGGGGGGGGGGGFGFGGGGGGGGGGGGGGGGGGGGGGGGGGGGGGFGDGGGGGGGGGGGGGGGGGGGGGGGGGGGGGGGGGGGGGGGGGGGGGGGGGGGGGGGGGGGGGGGGGGGGDGGGGFGFGGGDDGGGGGGGGDD
@M03364:276:000000000-BLYN8:1:1101:12329:10812 1:N:0:1
ACTCCTACGGGAGGCAGCAGTAGGGAATCTTCCACAATGGACGAAAGTCTGATGGAGCAACGCCGCGTGAGTGAAGAAGGTTTTCGGATCGTAAAACTCTGTTGTTGGAGAAGAACGTATTTGATAGTAACTGATCAGGTAGTGACGGTATCCAACCAGAAAGCCACGGCTAACTACGTGCCAGCAGCCGCGGTAATACGTAGGTGGCAAGCGTTGTCCGGATTTATTGGGCGTAAAGCGAGCG
+
GGGGGGGGGGGGGGGGGGGGGGGGGGGGGGGGGGGGGGGGGGGGGGGGGGGGGGGGGGGGGGGGGGGGGGGGGGGGGGGGFFGGGGGGGGGGGGGGGGGGGGGGGGGGGGGGGGGGGGGGGGGGGGGGGGGGGGGGGGGGGGGGGGGGGGGGGGGGGGGGGGGGGGGGGGGGGGGGGGGGGGGGGGGGGGGGGGGGGGGGGGGGGGGGGGGGGGGGGGGGGGGGGGGGGGGGGGGGGCGGGGGD
@M03364:276:000000000-BLYN8:1:1101:22479:10836 1:N:0:1
ACTCCTACGGGAGGCAGCAGTAGGGAATCTTCGGCAATGGGGGCAACCCTGACCGAGCAACGCCGCGTGAGTGAAGAAGGTTTTCGGATCGTAAAACTCTGTTGTTAGAGAAGAACGTTAAGTAGAGTGGAAAGTTACTTAAGTGACGGTATCTAACCAGAAAGGGACGGCTAACTACGTGCCAGCAGCCGCGGTAATACGTAGGTCCCAAGCGTTGTCCGGATTTATTGGGCGTAAAGCGAGC
+
GGGGGGGGGGGGGGGGGGGGGGGGGGGGGGGGGGGGGGGGGGGGGGGGGGGGGGGGGGGGGGGGGGGGGGGGGGGGGGGGGGGGGGGGGGGGGGGGGGGGGGGGGGGGGGGGGGGGGFGGFGGGGGGGGGGGGGGGGGGGGGGGGGGGGGGGFGGGGGGGGGGFGGGGGGGGGGGGGGGGGGGGGGGGGGGGGGGGGGGGGGGGGGGGGGGGGGGGGGGGGGGEEGGGGGGGGGGGGGGGGGG3
@M03364:276:000000000-BLYN8:1:1101:13320:10845 1:N:0:1
ACTCCTACGGGAGGCAGCAGTAGGGAATCTTCGGCAATGGACGAAAGTCTGACCGAGCAACGCCGCGTGAGTGAAGAAGGTTTTCGGATCGTAAAACTCTGTTGTTAGAGAAGAACGACGAGGAGAGTGGAAAGCTCCTCGTGTGACGGTATCTAACCAGAAAGGGACGGCTAACTACGTGCCAGCAGCCGCGGTAATACGTAGGTCCCGAGCGTTGTCCGGATTTATTGGGCGTAAAGCGAGC
+
GGGGGGFD@FGGGGGGGGGGGDFGGGGGGGGGGGGGGGFGAFEFGGGGGGGGGGGGGGGGGGGGGGGFFBEGFGGGGGGGC5BFGGEGGGFGGGFGGGGGGGGGFCFFAFDGGGG8F7FGGGEGG<CDGF?FGCFFAFGFGDFF<@CFGG>EFGGEGCGGE:FGGGGGEEGGGGGGGGGF7E7,>F68CGGGGGEGGGGFFFCEEEC?CEGGDDGDCEFGEEEG5C?C7?FGGDC5C5:FGCC)
@M03364:276:000000000-BLYN8:1:1101:15254:10852 1:N:0:1
ACTCCTACGGGAGGCAGCAGTGGGGAATATTGCACAATGGGCGCAAGCCTGATGCAGCCATGCCGCGTGTATGAAGAAGGCCTTCGGGTTGTAAAGTACTTTCAGCGAGGAGGAAGGTGTTGTGGTTAATAACCGCAGCAATTGACGTTACTCGCAGAAGAAGCACCGGCTAACTCCGTGCCAGCAGCCGCGGTAATACGGAGGGTGCAAGCGTTAATCGGAATTACTGGGCGTAAAGCGCACG
+
GGGGGGGGGGGGGGGGGGGGGGGGGGGGGGGGGGGGGGGGGGGGGGGGGGGGGGGGGGGGGGGGGGGGGGGGGGGGGGGGGGGGGGGGGGGGGGGGDGGGGGGGGGGFGGGGGGGGGGGGGGGGGGGGGGGGGGGGGGGGGGGGGGGEGGGGGGGGGGGGGGGGGGGGGGGGGGGGGGGGGGGGGGGGGGGGGGGGGGGGGGGGGGGGGGGGGGGGFGGGGGGGGGGGGGFGGGEGGGGGGGGD
@M03364:276:000000000-BLYN8:1:1101:21232:10893 1:N:0:1
ACTCCTACGGGAGGCAGCAGTAGGGAATCTTCGGCAATGGGGGCAACCCTGACCGAGCAACGCCGCGTGAGTGAAGAAGGTTTTCGGATCGTAAAACTCTGTTGTTAGAGAAGAACGTTAAGTAGAGTGGAAAGTTACTTAAGTGACGGTATCTAACCAGAAAGGGACGGCTAACTACGTGCCAGCAGCCGCGGTAATACGTAGGTCCCAAGCGTTGTCCGGATTTATTGGGCGTAAAGCGAGC
+
GGGGGGGGGGGGGGGGGGGGGGGGGGGGGGGGGGGGGGGGGGGGGGGGGGGGGGGGGGGGGGGGGGGGGGGGGGGGGGGGGGGGGGGGGGGGGGGGGGGGGGGGGGGGGGGGGGGGGGGGGGGGGGGGGGGGGGGGGGGGGGGGGGGGGGGGGGGGGGGGGGGGGGGGGGGGGFGGGGGGGGGGGGGGGGGGGGGGGGGGGGGGGGGGGGGGGGGGGGGGGGGGGGGGGGGGGGGDGGGGGGG3
@M03364:276:000000000-BLYN8:1:1101:28501:10923 1:N:0:1
ACTCCTACGGGAGGCAGCAGTGGGGAATATTGGACAATGGGCGAAAGCCTGATCCAGCCATGCAGCGTGTGTGAAGAAGGTCTTCGGATTGTAAAGCACTTTAAGTTGGGAGGAAGGGCATTAACCTAATACGTTAGTGTTTTGAAGTTACCGACAGAATAAGCACCGGCTAACTCTGTGCCAGCAGCCGCGGTAATACAGAGGGTGCAAGCGATAATCGGAATTACTGGGCGTAAAGCGCGCG
+
FGGGGAEG;FD@FG@@FBFF<FFC@CFGGGDF@DFFGFGGGGGGGDF8CFGGGGGGG8,FFAE,EFG@@CFGGF<<F,,=C9CFGGGGGDFGGGGGGGEF8?C<CBA,:=B=4BFFEDGGFFDDD?9F,CFCBE8FFGDF<=BEF,EF<?A?FFGGGGFFGG9,CDFEGFDFE:,@DEFA3@;ECDGFF3>BEE>BFGGFFGF7761:<C7C8*3:77:AEEEGCGGF??*=D7:5<C>DCG3C
@M03364:276:000000000-BLYN8:1:1101:3576:10948 1:N:0:1
ACTCCTACGGGAGGCAGCAGTGGGGAATATTGGACAATGGGCGAAAGCCTGATCCAGCCATGCCGCGTGTGTGAAGAAGGTCTTCGGATTGTAAAGCACTTTAAGTTGGGAGGAAGGGCATTAACCTAATACGTTAGTGCTTTGACGTTACCGACAGAATAAGCACCGGCTAACTCTGTGCCAGCAGCCGCGGTAATACGTAGGTCCCAAGCGTTGTCCGGATTTATTGGGCGTAAAGCGAGCG
+
GGGGGGGGGGGGGGGGGGGGGGGGGGGGGGGGGGGGGGGGGGGGGGGGGGGGGGGGGGGGGGGGGGGGGGGGGGGGGGGGGGGGGGGGGGGGGGGGGGGGGGGGGGGGGGGGGGGGGGGGGGGGGGGGGGGGGGFGGGGGGGGGGGGGGGGGGGGGGGGGAFGGGGGGDGGGGGGGGGGGGGGGGGGGGGGGGGGGGGGGGGGGGGGGGGDDGGGGGGGGEEEEDFGGGG5EGGDGFFG3*CDC
@M03364:276:000000000-BLYN8:1:1101:5724:10976 1:N:0:1
ACTCCTACGGGAGGCAGCAGTAGGGAATCTTCGGCAATGGGGGCAACCCTGACCGAGCAACGCCGCGTGAGTGAAGAAGGTTTTCGGATCGTAAAACTCTGTTGTTAGAGAAGAACGTTAAGTAGAGTGGAAAGTTACTTAAGTGACGGTATCTAACCAGAAAGGGACGGCTAACTACGTGCCAGCAGCCGCGGTAATACGTAGGTCCCAAGCGTTTTCCGGATTTATTGGGCGTAAAGCGAGC
+
GGGFFGGFGGGDEGGGGGGFGFDEGGFCGGGGGDGGGGGGGGGGGFFGGGFGGGGFGGGGGGGGGGGFGCFGFFGGGGGFGGG?F7F=FGC=FCEEGGCGGGGGGGF9FFGGFFGGFFGGGGGGFDGGGGDADFFFGGFDGGGDFGFGGFCBEFFCCC:FGGGFFGDGG7@FGGGDFEEF7*BFGG6EGCEGGBEEEFFFGFC@EF+?8FFGDEEG=ECGGG8CCCCC?CG5777:CFGGDDG<
@M03364:276:000000000-BLYN8:1:1101:28307:10992 1:N:0:1
ACTCCTACGGGAGGCAGCAGTAGGGAATCTTCGGCAATGGGGGCAACCCTGACCGAGCAACGCCGCGTGAGTGAAGAAGGTTGTCGGATCGTAAAACTCTGTTGTTAGAGAAGAACGTTAAGTATAGTGTAAAGTTACTTAAGTGACGGTATATAACCAGAAAGGTACGGCTAACTACGTGCCAGCCGCCGCGGTAATACGTATGTCCCAAGCGTTGTCCGGATTTATTGGGCGTAAAGCAAGC
+
EEG9C<DFGGG@@@FFFGG8FA<9CEFC<FCFDGGECFFFC,:@6F@EFF@C8EFGG7@EEFC+@7@FG@:5CEC5AFGGF,,8?+@44@?FD?CFEG95?EFF<?F55EFG8<B,+8C,8C?5,,:ED33@FFGF9:,CC9FF9<,@+8<<AC9CFG93,,,@73>,*3**6,6DCFG7F:DFFC*:B*4*****3?2+359+<+?++3C5**1/2*305C*2/++<+2+/7D7E3FCG*0**
@M03364:276:000000000-BLYN8:1:1101:24967:11045 1:N:0:1
ACTCCTACGGGAGGCAGCAGTAGGGAATCTTCGGCAATGGGGGCAACCCTGACCGAGCAACGCCGCGTGAGTGAAGAAGGTTTTCGGATCGTAAAACTCTGTTGTTAGAGAAGAACGTTAAGTAGAGTGGAAAGTTACTTAAGTGACGGTATCTAACCAGAAAGGGACGGCTAACTACGTACCAGCAGCCGCGGTAATACGTAGGTCCCAAGCGTTGTCCGGATTTATTGGGCGTAAAGCGAGC
+
GGGGGGGGGGGGGGGGGGGGGGGGGGFGFG<AFGGCCFGGGDDEDFGGCGGGFGFE@:FF8@E:@FCFGEGGGGGGFGFGFG9DEFFE7>FFG8=FGGFGGGFGFGGGG9BFFFCFGGGGGG@FEDAFEFC@FGGGFDFGFGGGGDDEG7CGFGGCFFAF,>DFDCFFGGGGGFGCFFEGGDCC8,2==:C>EGG8B?>FGFFGGGD?C?FGGG58CCGGDGEC5CFGGGGGC3:CDGGFGCC9
@M03364:276:000000000-BLYN8:1:1101:23441:11078 1:N:0:1
ACTCCTACGGGAGGCAGCAGTGGGGAATATTGCACAATGGGCGCAAGCCTGATGCAGCCATGCCGCGTGTATGAAGAAGGCCTTCGGGTTGTAAAGTACTTTCAGCGAGGAGGAAGGTGTTGTGGTTAATAACCTCAGCAATTGACGTTACTCGCAGAAGAAGCACCGGCTAACTCCGTGCCAGCAGCCGCGGTAATACGGAGGGTGCAAGCGTTAATCGGAATTACTGGGCGTAAAGCGCACG
+
GGGGGGGGGGGGGGGGGGGGGGGGGGGGGGGGGGGGGGGGGGGGGGGGGGGGGGGGGGGGGGGGGGGFGGGGGGGGGGGGGGGGGGGGGGGGGGGGGGGGGGGGGGGGGGGGGFGGGGGGGGGGGGGGGGGGGGGGGGGGGGGGGGGGGGGGGGGGGGGGGGGGGGGGGGGGGGGGGGGGCFGGGGGGFGGGEGGGGGGGGGGGGGGGGGGGGGGGGGGGGCGFGGGGGGGGGGGGGGGGGGGC
@M03364:276:000000000-BLYN8:1:1101:13030:11106 1:N:0:1
ACTCCTACGGGAGGCAGCAGTAGGGAATCTTCGGCAATGGACGAAAGTCTGACCGAGCAACGCCGCGTGAGTGAAGAAGGTTTTCGGATCGTAAAACTCTGTTGTCAGAGAAGAACAAGGGTGAGAGTGGAAAGTTCACCCCTTGACGGTATCTGACCAGAAAGCCACGGCTAACTACGTGCCAGCAGCCGCGGTAATACGTAGGTGGCAAGCGTTGTCCGGATTTATTGGGCGTAAAGCGAGC
+
GGGGGGGGGGGGGGGGGGGGGGGGGGGGGGGGGGGGGGGGGGGGGGGGGGGGGGGGGGGGGGGGGGGGGGGGGGGGGGGGGGGGGGGGGGGGGGGGGGGGGGGGGGGGGGGGGGFGGGGGGGGGGGGGGGGGGGGGGFGFGGGGGGGGGGGGGGGGGGGGGGGGGFGGGGGGGGGGGGGGGGGGGGGGGGGGGGGGGCGGGGGGCCFGGGGGGGGGGGGGEG=:EFFFGGGGGGGGGGGGGDD)
@M03364:276:000000000-BLYN8:1:1101:22367:11136 1:N:0:1
ACTCCTACGGGAGGCAGCAGTAGGGAATCTTCGGCAATGGGGGCAACCCTGACCGAGCAACGCCGCGTGAGTGAAGAAGGTTTTCGGATCGTAAAACTCTGTTGTTAGAGAAGAACGTTAAGTAGAGTGGAAAGTTACTTAAGTGACGGTATCTAACCAGAAAGGGACGGCTAACTACGTGCCAGCAGCCGCGGTAATACGTAGGTCCCAAGCGTTGTCCGGATTGATTGGGCGTAAAGCGAGC
+
GGGGFFFGGGGGGGGGGGGGGGGGGGGGGGGGGGGFGGGGGGGGGGGGGGGGGFGGGDGFGGGGGDF:FFGGGGGGFGGGFCGGGGGGEGGGFGGGGGGGGGGGGGFGGGGGGGGGGGGGGGGGGFGGGGGFGGGGGGGGGGGGGFGGGGGFGGGGGGGGFFGGGGGGGGGCEFFFGGGFGGGGGGGGFGGGGGCEGGC9=FGGGG?<CGGGGGCCGEGFGGGCE*+0A<FF4DCGGGGGGGD)
@M03364:276:000000000-BLYN8:1:1101:15528:11137 1:N:0:1
ACTCCTACGGGAGGCAGCAGTGGGGAATATTGCACAATGGGCGCAAGCCTGATGCAGCCATGCCGCGTGTATGAAGAAGGCCTTCGGGTTGTAAAGTACTTTCAGCGGGGAGGAAGGTGTTGTGGTTAATAACCACAGCAATTGACGTTACTCGCAGAAGAAGCACCGGCTAACTCCGTGCCAGCAGCCGCGGTAATACGTAGGGTGCAAGCGTTAATCGGAATTACTGGGCGTAAAGCGCACG
+
FGGGGGGGGGGGGGGGGGGGGGGGGGGGFFGG9FFGGGGGGGGGGGGGGGGGG9FGGGAF<FGGGGGGG:FEGGFGGGGGGDFFGGGGGGGGGGG,C,EFGG<F,5++8FC=CEGF+:<CFF==FFFFEFGG,,,+>,5>7=D<<@F+@F:,,6>CEF,,@D7:AGGGGDEGGCGFGGGGGGGG@@EDF5888CC@F9<8BE*AEEGEFFGFG8EA>?CGCC=CCGGGGCGFD5CCFGG3)197
@M03364:276:000000000-BLYN8:1:1101:8239:11187 1:N:0:1
ACTCCTACGGGAGGCAGCAGTAGGGAATCTTCGGCAATGGACGAAAGTCTGACCGAGCAACGCCGCGTGAGTGAAGAAGGTTTTCGGATCGTAAAACTCTGTTGTTAGAGAAGAACGTTAAGTAGAGTGGAAAGTTACTTAAGTGACGGTATCTAACCAGAAAGGGACGGCTAACTACGTGCCAGCAGCCGCGGTAATACGTAGGTCCCAAGCGTTGTCCGGATTTATTGGGCGTAAAGCGAGC
+
GGGGGGGGGGGGGGGGCFGGGGGGGGGFFFGGGGDEGGFCGGEGGGGGGGGGGG7FEFGGGGGGGDEGGGGGGGGGGGGGGGGGGGGGGGGGGGGGGGG99CFFFGGGGGGGFGF@@DEEFGGFG9DFFGGGG<CFGGGGGGGGGGGGGGGGGGFGG?FGGCFGGCAEGGDGG?EFCDFFCBEFDFC7CEGGEGGEEF9B:BEGEFGGC?*8*B;8C73AE?8CGF+<CCCFC31/9/CF3*9)
@M03364:276:000000000-BLYN8:1:1101:25274:11195 1:N:0:1
ACTCCTACGGGAGGCAGCAGTGGGGAATATTGCACAATGGGCGCAAGCCTGATGCAGCCATGCCGCGTGTATGAAGAAGGCCTTCGGGTTGTAAAGTACTTTCAGCGAGGAGGAAGGTGGTGTGGTTAATAAGCGCAGCAATGGACGGTACTCGCAGAAGAAGCACCGGCTAACTCCGTGCCAGCAGCCGCGGTAATACGGAGGGTGCAAGCGTTAATCGGAATTACTGGGCGTAAAGCGCACG
+
9E<FGGGGGGDGGGDDEDEEFCGFGEF8FFF<<C@CCEEGGEE7@FEFF8E<FF<FFFFGCECFCE7+>8,CFFGGFGGG8EGGGGGEE,=C?FCFGAFA,9<FF9F:>C@++?F<:?B++:AFFE<DF<DF,B@@FGG8D,,><DF+CFCC>F+>C7:>FGGFGACCEGEGGGFCFC:7FFGFGGGGG5>GGCCECFGGDBEEG*AGGGGGG8C**++AEC8C@F9<:FGGD7773::95<57
@M03364:276:000000000-BLYN8:1:1101:10915:11217 1:N:0:1
ACTCCTACGGGAGGCAGCAGTAGGGAATCTTCCACAATGGACGCAAGTCTGATGGAGCAACGCCGCGTGAGTGAAGAAGGTTTTCGGATCGTAAAACTCTGTTGTTGGAGAAGAACGTATTTGATAGTAACTGATCAGGTAGTGACGGTATCCAACCAGAAAGCCACGGCTAACTACGTGCCAGCAGCCGCGGTAATACGTAGGTGGCAAGCGTTGTCCGGATTTATTGGGCGTAAAGCGAGCG
+
GGGGGGGGGGGGGGGGGGGGGGGGGGGGGGGGGGGGGGGGGGGGGGGGGGGGGGGGGGGGGGGGGGGGGGGGGGGGGGGGFGGGGGGGGGGGGGGGGGGGGGGGGGGGGGGGGFGGGGGGGGGGGGGGGGGGGGGGGGGGGGGDGGGGGGGGGGGGGGGGGGGGGGGGGGGGGGGGGGGGGGGGGGGGGGGGGGCEGGGGGGGGGGGGFGGGGEGGGGGGGGGGGGGFEFFGGGGGGGGGGGGC
@M03364:276:000000000-BLYN8:1:1101:11104:11220 1:N:0:1
ACTCCTACGGGAGGCAGCAGTGGGGAATATTGCACAATGGGCGCAAGCCTGATGCAGCCATGCCGCGTGTATGAAGAAGGCCTTCGGGTTGTAAAGTACTTTCAGCGAGGAGGAAGGCGTTGTGGTTAATAACCGCAGCGATTGACGTTACTCGCAGAAGAAGCACCGGCTAACTCCGTGCCAGCAGCCGCGGTAATACAGAGGGTGCAAGCGTTAATCGGAATTACTGGGCGTAAAGCGCACG
+
GGGGGGGGGCGCFCF7@F9<FC@FEF@FGGGGGGGGGGGFGGGGGGGGGGGGGGGGGGGGGGGGGGGGGGGGGGGGFGGGGGGGGGGGGGGGGGGGGDGGGGGGGGGGGGDGGGGGFEGGGGGGGGGGGGGFGFGGGGGGGGGGGGGGGGGGGGGGGGGGGGGGGGGGGGGGGGGGGGGGGGFGFGFGFGGGGGGGGGFFGCGGGGGEEGGGGGGGGGGGCGGDDFGGGGGFGGGGGFGDDGG3
@M03364:276:000000000-BLYN8:1:1101:22689:11224 1:N:0:1
ACTCCTACGGGAGGCAGCAGTGGGGACTCTTGCACAATGGGCGCAAGCCTGATGCAGCCATGCCGCGTGTATGAAGAAGGCCTTCGGGTTGGAAAGTACTTTCAGCGAGGAGGACGGCGTTGTGGTTAATAACCGCAGTGATGGACGTTACTCGCAGAAGAAGCACCGGCTAACTCCGTGCCAGCAGCCGCGGTAATACGGAGGGTGCAAGCGTTAATCGGAATTACTGGGCGTAAAGCGCACG
+
CFGGFFECC;F77+B@@B@FE<F<6@+;,;;6C,EFE@<,66+87@F<F<6CFGGGA,,:CF<6@7@>B6E,C?,66,CFE8,,:,4:4,7+,,:BFFEE,,5@F<B+44+B=C<8C@:>>FB@E,33C=,E>,8F::+@<,,3,3@5@FGD;:<F:*D>>,6,5,>F:4:BCFC@7:<FEGGFGGGF@EE1*:1;+?C@EEGCCECEFGCF=/**:C9:7C5C6<FFC6**99>5/CCCC)))
@M03364:276:000000000-BLYN8:1:1101:23700:11238 1:N:0:1
ACTCCTACGGGAGGCAGCAGTAGGGAATCTTCGGCAATGGACGAAAGTCTGACCGAGCAACGCCGCGTGAGTGAAGAAGGTTTTCGGATCGTAAAACTCTGTTGTTAGAGAAGAACATGGGTGAGAGTAACTGTTCACCCCTTGACGGTATCTAACCAGAAAGCCACGGCTAACTACGTGCCAGCAGCCGCGGTAATACGTAGGTGGCAAGCGTTGTCCGGATTTATTGGGCGTAAAGCGAGCG
+
GGGGGGGGGGGGGGGGGGGGGGGGGGGGGGGGGGGGGGGGGGGGGGGGGGGGGGGGGGGGGGGGGGGGGGGGGGGGGCFGGGGGGGGGGGGGGGGGGGGGGGGGGGGGGGGGGGGGGGGGGGGFGGGGGGGGGGGGGGFGGGGGGGGGGGGGGGGGGGGGGGGGGGGGGGGGGGGGGGGGGGGFGGGGGGGGGGGGGGGGGGGCFGGGGGGGGGCEGGGGGGDGGGGGGGGGGGGGGGGGGGGG
@M03364:276:000000000-BLYN8:1:1101:23096:11239 1:N:0:1
ACTCCTACGGGAGGCAGCAGTGGGGAATATTGGACAATGGGCGAAAGCCTGATCCAGCCATGCCGCGTGTGTGAAGAAGGTCTTCGGATTGTAAAGCACTTTAAGTTGGGAGGAAGGGCATTAACCTAATACGTTAGTGTTTTGACGTTACCGACAGAATAAGCACCGGCTAACTCTGTGCCAGCAGCCGCGGTAATACAGAGGGTGCAAGCGTTAATCGGAATTACTGGGCGTAAAGCGCGCG
+
GGGGGGGGGGGGGGGGEGEGGFGGGGGGGGGGGGGGGGGGGGGGGGGGGGGGGGGGGGGGGGGGGGGFGGGGGGGGGGGGGGGGGGGDEGGGFFGGGGGGGGAEFF@F<FFGGGGCGGGGFGGGFGGGGGGGGGGGGFFFFGGGGGGGGGGGGGGGEFGFGGGCFFGCFGGGGG9EBEFC;DF@FF>CEGDGG8EG9CGGG;EGGGEGFCFGGGDGGCGFE5E5EGGF?CFFG5EG*:FGCC)9
@M03364:276:000000000-BLYN8:1:1101:16764:11297 1:N:0:1
ACTCCTACGGGAGGCAGCAGTAGGGAATCTTCGGCAATGGGGGCAACCCTGACCGAGCAACGCCGCGTGAGTGAAGAAGGTTTTCGGATCGTAAAACTCTGTTGTTAGAGAAGAACGTTAAGTAGAGTGGAAAGTTACTTAAGTGACGGTATCTAACCAGAAAGGGACGGCTAACTACGTGCCAGCAGCCGCGGTAATACGTAGGTCCCAAGCGTTGTCCGGATTTATTGGGCGTAAAGCGAGC
+
GGGGGGGGGGGGGGGGGGGGGGGGGGGGGGGGGGGGGGGGGGGGGGGGGGGGGGGGGGGGGGGGGGGGGGGGGGGGGGGGGGGGGGGGGGGGGGGGGGGGGGGGGGGGGGGGGGGGGGGGGGGGGGGGGGGGGGGGGGGGGGGGGGGGGGGGGGGGGGGGFGGGGGGGGDGGGGGGGGGGGGGGGGGGGGGGGGGGGGGGGGGGGGGGFGGGCGEGGGGGGGGEECGCEGGGGGGGGGGGGGG5
@M03364:276:000000000-BLYN8:1:1101:15837:11305 1:N:0:1
ACTCCTACGGGAGGCAGCAGTAGGGAATCTTCGGCAATGGACGAAAGTCTGACCGAGCAACGCCGCGTGAGTGAAGAAGGTTTTCGGATCGTAAAACTCTGTTGTCAGAGAAGAACGTTAAGTAGAGTGGAAAGTTACTTAAGTGACGGTATCTAACCAGAAAGGGACGGCTAACTACGTGCCAGCAGCCGCGGTAATACGTAGGTCCCAAGCGTTGTCCGGATTTATTGGGCGTAAAGCGAGC
+
GGGGGGGGGGGGGGGGGGGGGGGGGGGGGGGGGGGGGGGGGGGGGGGGGGGGGGGGGGGGGGGGGGGCFGGGGGGGGGGGGGGGGGGGGGGGGFGGGGGGGGGFFGGGGGGGGGGGGGGGGGFFGDGGGGGGGGGGGGCFGGGGGGFFGGGGGGGGGGFGGGGGGGGGGGGGGGGGGGGGGGGGGGGGGGGDEEEGGGGGGGGGGFGGGGGGGGEGEEGGGGGGGFGGGGFDGDGGGGGGDCG3
@M03364:276:000000000-BLYN8:1:1101:10351:11349 1:N:0:1
ACTCCTACGGGAGGCAGCAGTAGGGAATCTTCGGCAATGGACGAAAGTCTGACCGAGCAACGCCGCGTGAGTGAAGAAGGTTTTCGGATCGTAAAACTCTGTTGTTAGAGAAGAACGACGAGGAGAGTGGAAAGCTCCTCGTGTGACGGTATCTAACCAGAAAGGGACGGCTAACTACGTGCCAGCAGCCGCGGTAATACGTAGGTGGCAAGCGTTGTCCGGATTTATTGGGCGTAAAGCGAGC
+
GGGGGGGGGGGGGGGGGGGGGGGGGGGGGGGGGGGGGGGGGGGGGGGGGGGGGGGGGGGGGGGGGGGGGGGGGGGGGGGGGGGGGGGGGGGGGGGGGGGGGGGGGGGGGGGGGGGGGGGGGGFFGGFGGGGGGGGGGGGGGGGGGCGGGGGGGGGGGGGGGGGGGEDGGGGGGGGGGGGGGGGGGGGGGGGGGGGGGGFGGGGGGGGGGGGGGGGGGGGGGGEGGGGGGGGGGGGGGGFGGDD3
@M03364:276:000000000-BLYN8:1:1101:2640:11386 1:N:0:1
ACTCCTACGGGAGGCAGCAGTGGGGAATATTGCACAATGGGCGCAAGCCTGATGCAGCCATGCCGCGTGTATGAAGAAGGCCTTCGGGTTGTAAAGTACTTTCAGCGAGGAGGAAGGTGTTGTGGTTAATAACCACAGCAATTGACGTTACTCGCAGAAGAAGCACCGGCTAACTCCGTGCCAGCAGCCGCGGTAATACGGAGGGTGCAAGCGTTAATCGGAATTACTGGGCGTAAAGCGCACG
+
GGGGGGGGGGGGEGGGGGGGGGGGGGGGGGGGGGGGGGGGGGGGGGGGGGGGFFGGGFGGGGGFGGGGGGGGGGGGGGGGFGFGGGGGGGGGGGGGFGGGGGGGGGGGGGGGGGGGGGGGEGGDGGGGGFFFE<FCDGGGGGAFGEG>DEEGGGGGGGGFGGGGGGCCEGG:CGFGGGGGCFGGGGFGGCGGGGCGGCFGGGGGGGDGFFFGGCEDFFFGGGGGG?FD+AFGGGDEFGDDDGD7
@M03364:276:000000000-BLYN8:1:1101:16590:11405 1:N:0:1
ACTCCTACGGGAGGCAGCAGTGGGGAATATTGCACAATGGGCGCAAGCCTGATGCAGCCATGCCGCGTGTATGAAGAAGGCCTTCGGGTTGTAAAGTACTTTCAGCGAGGAGGAAGGCGTTGTGGTTAATAACCGCAGCGATTGACGTTACTCGCAGAAGAAGCACCGGCTAACTCCGTGCCAGCAGCCGCGGTAATACGGAGGGTGCAAGCGTTAATCGGAATTACTGGGCGTAAAGCGCACG
+
GGGGGGGGGGGGGGGGGGGGGGGGGGGGGGGGGGGGGGGGGGGGGGGGGGGFGGGGGGGGGGGGGGGGGGGGGGGGGGGGGGGGGGGGGGGGGGGGGGGGGGGGGGGGGGEGGGGGGGGGGGGGGGGGGGGGGGGGGGGGGGGGGGGGGGGGGGGGGGGGGGGGGGFFGGGGGGGGGGGGGGGGGGGGGGGGGGGG?FDGGGGGGEGGGGGGGGGCGGGGGGGGG:CFFFGGDCGGFF>C5)9/
@M03364:276:000000000-BLYN8:1:1101:15244:11434 1:N:0:1
ACTCCTACGGGAGGCAGCAGTGGGGAATATTGCACAATGGGCGCAAGCCTGATGCAGCCATGCCGCGTGTATGAAGAAGGCCTTCGGGTTGTAAAGTACTTTCAGCGAGGAGGAAGGCGTTAAGGTTAATAACCTTGGCGATTGACGTTACTCGCAGAAGAAGCACCGGCTAACTCCGTGCCAGCAGCCGCGGTAATACGGAGGGTGCAAGCGTTAATCGGAATTACTGGGCGTAAAGCGCACG
+
GGGGGGGGGGGGGGGGGGGGGGGGGGGGGGGGGGGGGGGGGGGGGGGGGGGGGGGGGGGGGGGGGGGGGGGGGGGGGGGGGGGGGGGGGGGGGGGGGGGGGGGGGGGGGGGGGGGGGGGGGGGGGFGDFGGGGGGGGGGGGGGGGGGGGGGGGGGGGGGGGGGGGFGGGGGGGGGGGGGGGFGGGGGGGGEEBGGGGGGGGE:B@>EGGGGGGGGGGGGGCEGFGFFGGGGGDGCEGGGCCGD5
@M03364:276:000000000-BLYN8:1:1101:3853:11435 1:N:0:1
ACTCCTACGGGAGGCAGCAGTGGGGAATATTGCACAATGGGCGCAAGCCTGATGCAGCCATGCCGCGTGTATGAAGAAGGCCTTCGGGTTGTAAAGTACTTTCAGCGAGGAGGAAGGCATTAAGGTTAATAACCTTAGTGATTGACGTTACTCGCAGAAGAAGCACCGGCTAACTCCGTGCCAGCAGCCGCGGTAATACGGAGGGTGCAAGCGTTAATCGGAATTACTGGGCGTAAAGCGCACG
+
GGGGGGGGGGGGGGGGGGGGGGGGGGGGGGGGGGGGGGGCGGGGGGGGGGGGGFGGGGGGGGGGGGGGGEGGGGCGGGGGGGGGGGGGGGGGGGGGCGGGGGGGGGDDGGGGGGGGGGGGGGGGGGGGGGGGGGGGGGGGGGGGGGGGGGGGGGDGGEGGGGGGGGGCEGGGGGGGGGGGGGGGGGGGGGGGGGGGGGGGGGGGGGGGGGGGGGGDGGGGGGGGGGGGGG5C355CFFGGGGDD
@M03364:276:000000000-BLYN8:1:1101:9152:11439 1:N:0:1
ACTCCTACGGGAGGCAGCAGTGGGGAATATTGCACAATGGGCGCAAGCCTGATGCAGCCATGCCGCGTGTATGAAGAAGGCCTTCGGGTTGTAAAGTACTTTCAGCGAGGAGGAAGGTGTTGTGGTTAATAACCGCAGCAATTGACGTTACTCGCAGAAGAAGCACCGGCTAACTCCGTGCCAGCAGCCGCGGTAATACGGAGGGTGCAAGCGTTAATCGGAATTACTGGGCGTAAAGCGCACG
+
EGCFGGGGGD@EGGGGFGE8C<CFEGGF<FFFGGGGGFFGFFGGGEGGGGF8FAEECFFGFGFGGDGFGC<<?EFGFGEFGGFCFGC@F?FFGGGGFEFGFG<EAFECGEFFGGG8:<EEFGFGG,BFDGG9B,=:+@=<,,@EEFFE7F<,,8:FCEGFFFBFBFGG:7FF:75?7BFGDGGGGGGG8EGE>CEEFGC*;CECEGGGGCFCEGGGGGG=ECGFGGCFG?FC35:*>CFD3>C)
@M03364:276:000000000-BLYN8:1:1101:11836:11462 1:N:0:1
ACTCCTACGGGAGGCAGCAGTGGGGAATATTGGACAATGGGCGAAAGCCTGATCCAGCCATGCCGCGTGTGTGAAGAAGGTCTTCGGATTGTAAAGCACTTTAAGTTGGGAGGAAGGGCATTAACCTAATACGTTAGTGTTTTGACGTTACCGACAGAAGAAGCACCGGCTAACTCCGTGCCAGCAGCCGCGTTAATACGGAGGGTGCAAGCGTTAATAGGAATTACTGGGCGTAACGCGCACG
+
FGFEFCFGG@@;7+6@FGG8F<F8@7FD,CCEAFG@DECFFFDF:F@GFFGF<E<DGG@EFG86@7@>>FFEFC?EE8EGFGFF?DCCCFCF?CEF9EBE,5E<F,9EEGG7F:??FEGGFCDC,<EECFFFCGEDFFG??=DFGFGGCFEC@36@FGGGGGDGE<@::CEGGGF,DBFFGGGGCCG7>54:*:BF;C;EECED8B>5<5CCCEDCCC+AC?+<<:9CCC*A<C=C*97CC<77
@M03364:276:000000000-BLYN8:1:1101:4079:11466 1:N:0:1
ACTCCTACGGGAGGCAGCAGTGGGGAATATTGCACAATGGGCGCAAGCCTGATGCAGCCATGCCGCGTGTATGAAGAAGGCCTTCGGGTTGTAAAGTACTTTCAGCGAGGAGGAAGGTGTTGTGGTTAATAACCACAGCAATTGACGTTACTCGCAGAAGAAGCACGGGCTAACTCCGTGCCAGCAGCCGCGGTAATACGGAGGGTGCAAGCGTTAATCGGAATTACTGGGCGTAAAGCGCACG
+
FFGGGGGGGGGGGGGGGGGGGGGGGGGGGGGGGGGGGGGGGFGGGGGGGGGGGGGGGGGGGGGFCGGGGGGGGGDFGGGGD=FFGGGGFGGGGGGFGGGFGGCFGFFCFGEGGCF8BFFFGGGEGGGAECF9<F@<DFGGFG9FFFEFDF@<3CC:@FEFGGFGGG*5*>CFGGFGFEFGGD;ECEEE8ECCC:>7CECEEGGGGGGGCFF=CE=8CF9E*;8F6:CFGCF*)1:5CD7)9D)7
@M03364:276:000000000-BLYN8:1:1101:15166:11490 1:N:0:1
ACTCCTACGGGAGGCAGCAGTGGGGAATATTGCACAATGGGCGCAAGCCTGATGCAGCCATGCCGCGTGTATGAAGAAGGCCTTCGGGTTGTAAAGTACTTTCAGCGAGGAGGAAGGTGTTGTGGTTAATAACCACAGCAATTGACGTTACTCGCAGAAGAAGCACCGGCTAACTCCGTGCCAGCAGCCGCGGTAATACGGAGGGTGCAAGCGTTAATCGGAATTACTGGGCGTAAAGCGCACG
+
GGGGGGFGGGGGGGGGGGGGGGGGGGGGFGGGGGGGGFFGGGGGGGGGGGGGGGGGGGDGGGGGGCFCF?DEGAAFFGGG<8FFGGGCFCCGGGGGGGFGAFFGGFFFFGDC@CA??FFFEGGGG,BBDFFGCFGCGFCFGF=DFG78<>FCFEGDFGGDFGGGG7@F:@:FCECGFGGGD72DCF>C4**:C8CE9FFFGC>EG*;8:>;FEGCE5CGF=GG*0<:?CC**175CFCFGCDD)
@M03364:276:000000000-BLYN8:1:1101:28798:11497 1:N:0:1
ACTCCTACGGGAGGCAGCAGTAGGGAATCTTCGGCAATGGACGAAAGTCTGACCGAGCAACGCCGCGTGAGTGAAGAAGGTTTTCGGATCGTAAAACTCTGTTGTCAGAGAAGAACAAGGGTGAGAGTGGAAAGTTCACCCCGTGACGGTATCTGACCAGAAAGCCACGGCTAACTACGTGCCAGCAGCCGCGGTAATACGTAGGTGGCAAGCGTTGTCCGGATTTATTGGGCGTAAAGCGAGC
+
GGGGGGGGGGGGFGDGGGGGGGGGGGGGGGGGGEEGGGGGGGGGGGGDGGEFFGGGGGGGGGGGGGGFEGEGGGGGGGGGG9FFFGGGGGGGGGGGGFGGGGGC9FFGGGGGGGGFDFGGGGGGGGFFGGGDFFG?FFFAFE+8=DC+CFCF9FFGGGFGGGGFCCFGDDGGGGFGG@CCFFGGGGGGGGGGGG88>F9CFFGGEGGGFFFFCCG/7EGGEGGEG6<EFGG5CDEGGFGFGGGD
@M03364:276:000000000-BLYN8:1:1101:18092:11502 1:N:0:1
ACTCCTACGGGAGGCAGCAGTGGGGAATATTGGACAATGGGCGAAAGCCTGATCCAGCCATGCCGCGTGTGTGAAGAAGGTCTTCGGATTGTAAAGCACTTTAAGTTGGGAGGAAGGGCATTAACCTAATACGTTAGTGCTTTGACGTTACCGACAGAATAAGCACCGGCTAACTCTGTGCCAGCAGCCGCGGTAATACAGAGGGTGCAAGCGTTAATCGGAATTACTGGGCGTAAAGCGCGCG
+
GGGGGGGGGGGGGGGGGGGGGGGGGGGGGGGGGGGGGGGGGGGGGGGGGGGGGGGGGGGGGGGGGGGGGGGGGGGGGGGGGGGGGGGGGGGGGGGGGGGGGGGGGGGGGGGGGGGGGGGGGGGGGGGGGGGGGGGGGGGGGGGGGGGGGGGGGGGGGGGGGGGGGGGGGGGGGGGGGGGGGGGGGGGGGGGGGGGGGGGGGGGGGGGGGGGGGGGGGGGGGGGGGGGGGGGGGGGGGGGGGGGG
@M03364:276:000000000-BLYN8:1:1101:14056:11521 1:N:0:1
ACTCCTACGGGAGGCAGCAGTGGGGAATATTGCACAATGGGCGCAAGCCTGATGCAGCCATGCCGCGTGTATGAAGAAGGCCTTCGGGTTGTAAAGTACTTTCAGCGAGGAGGAAGGTGTTGTAGTTAATAGCTGCAGCAATTGACGTTACTCGCAGAAGAAGCACCGGCTAACTCCGTGCCAGCAGCCGCGGTAATACGGAGGGTGCAAGCGTTAATCGGAATTACTGGGCGTAAAGCGCACG
+
FGGGGGGGGGGGGGGGGGGGGGGGGGGGGGGGGGGGGGGGGGGGGEGGGGGGGGGGGGGGGGGGGGGGGGGGGGGGGGGGGGGGGGGGGGGGDFGGGGGGGGGGGGGEGGFCFGGGG?FG@FFGGGGEFGGGGGGGGGGGGGFGGGGGGGGGGGEGGDGGGGGGGGGGGGGGGGGGGGGGGGGGGGFGCEGCEGGEFGF>C8CEEGEEGGGGGGGGGGGGGGGGGC7CFGFGGGGGGCFGDCDD
@M03364:276:000000000-BLYN8:1:1101:15477:11554 1:N:0:1
ACTCCTACGGGAGGCAGCAGTGGGGAATATTGCACAATGGGCGCAAGCCTGATGCAGCCATGCCGCGTGTATGAAGAAGGCCTTCGGGTTGTAAAGTACTTTCAGCGAGGAGGAAGGCATTAAGGTTAATAACCTTAGTGATTGACGTTACTCGCAGAAGAAGCACCGGCTAACTCCGTGCCAGCAGCCGCGGTAATACGGAGGGTGCAAGCGTTAATCGGAATTACTGGGCGTAAAGCGCACG
+
GGGGGGGGGGGGGGGGGGGGGGGGGGGGGGGGGGGGGGGGGGGGGGGGGGGGGGGGGGGGGGGGGGGGGGGGGGGGGGGGGGGGGGGGGGGGGGGGGGGGGGGGGGGGGGGGGGGGGGGGGGGGGGGGGGGGGGGGGGGGGGGGGGGGGGGGGGGGGGGGGGGGGGGGGGGGGGGGGGGGGGGGGGGGGGGGGGGGGGGFGCEGGGGGGGGFGGGGGGGGGGGGGGGGGDGGGGGGGGGGGGGD
@M03364:276:000000000-BLYN8:1:1101:4634:11560 1:N:0:1
ACTCCTACGGGAGGCAGCAGTAGGGAATCTTCGGCAATGGGGGCAACCCTGACCGAGCAACGCCGCGTGAGTGAAGAAGGTTTTCGGATCGTAAAACTCTGTTGTTAGAGAAGAACGTTAAGTAGAGTGGAAAATTACTTAAGTGACGGTATCTAACCAGAAAGGGACGGCTAACTACGTGCCAGCAGCCGCGGTAATACGTAGGTCCCAAGCGTTGTCCGGATTTATTGGGCGTAAAGCGAGG
+
GGGGGGGGGGGGGGGGGGGGGGGGGGGGGGGGGGGGGGGGGGGGGGGGGGGGGGGGGGGGGGGGGGGGGGFGGGGGGGGGGGGGGGGGGGGGGGGGGGGGGGGGGGGGGGGGGGGGGGGGGGGGGGGFFFGFGGGGGGGGGFGGGGGGGGGGGGGGGFGGFGGGGGFGGGGGGGGGGGGGGGGFDGGGGGGGGGG>B9?CF9FFEGGGGF@*//?CEEF7A=8EGC+A<AFDGGGGGCFGGGG)
@M03364:276:000000000-BLYN8:1:1101:24355:11577 1:N:0:1
ACTCCTACGGGAGGCAGCAGTAGGGAATCTTCGGCAATGGGGGCAACCCTGACCGAGCAACGCCGCGTGAGTGAAGAAGGTTTTCGGATCGTAAAACTCTGTTGTTAGAGAAGAACGTTAAGTAGAGTGGAAAGTTACTTAAGTGACGGTATCTAACCAGAAAGGGACGGCTAACTACGTGCCAGCAGCCGCGGTAATACGTAGGTCCCAAGCGTTGTCCGGATTTATTGGGCGTAAAGCGAGC
+
GGGGGGGGGGGGGGGGGGGGGGGGGGGGGGGGGGGGDGGGGGGGGGGGGGGGGGGGGGGGGGGGGGGGGGGGGGGGGGGGGGGGGGGGGGGGGGGGGGGGGGGGGGGGGGGGGGGGGCFFGGGGGCGEFFFGEFGGGGGGGGGGGGGGGGGGGGGGGGGGGGGGFGGGGDGGGGGGGGGGGGGGGGGGCFGGGGGGGGGGGGGGGGGGGGGGGGGGGGGGGGCEGGGGGGGGGGGCCCCGDGG3
@M03364:276:000000000-BLYN8:1:1101:12769:11596 1:N:0:1
ACTCCTACGGGAGGCAGCAGTAGGGAATCTTCGGCAATGGGGGCAACCCTGACCGAGCAACGCCGCGTGAGTGAAGAAGGTTTTCGGATCGTAAAACTCTGTTGTTAGAGAAGAACGTTAAGTAGAGTGGAAAATTACTTAAGTGACGGTATCTAACCAGAAAGGGACGGCTAACTACGTGCCAGCAGCCGCGGTAATACGTAGGTCCCAAGCGTTGTCCGGATTTATTGGGCGTAAAGCGAGC
+
GGGGGGGGGGGGGGGGGGGGGGGGGGGGGGGGGGGGGGGGGGGGGGGGGGGGGGGGGGGGGGGGGGGGGGGGGGGGGGGGGGGGGGGGGGGGGGGGGGGGGGGGGGGGGGGGGGGGGGGGGGGGGGGGGGGGGGGGGGGGGGGGGGGGGGGGGGGGGGGGGGGGGGFGGGGGGGGGGGGGGGGGGGGGGGGGGGGGGGGGGGGGGGGGGFGGGGGEGGGGGGGGGGGGGFGFGDEGGGGGGGG<
@M03364:276:000000000-BLYN8:1:1101:5452:11599 1:N:0:1
ACTCCTACGGGAGGCAGCAGTAGGGAATCTTCGGCAATGGGGGCAACCCTGACCGAGCAACGCCGCGTGAGTGAAGAAGGTTTTCGGATCGTAAAACTCTGTTGTTAGAGAAGAACGTTAAGTAGAGTGGAAAGTTACTTAAGTGACGGTATCTAACCAGAAAGGGACGGCTAACTACGTGCCAGCAGCCGCGGTAATACGTAGGTCCCAAGCGTTGTCCGGATTTATTGGGCGTAAAGCGAGC
+
GGGGGGGGGGGGGGGGGGGGGGGGGGGGGGGGGGGGGGGGGGGGGGGGGGGGGFGGGGGGGGGGGGGGGGGEGGGGGGGGGGGGGGGGGGGGGGGGGGGGGGGGGGGGGGGGGGGGGGGGGGFFGGGGGGGGGGGGGGGGGGGGFGGFGGGGGGGGGGFGGGGGGGGGGGDGGGGGGGGGGFGGFGGGGGGGGGGGGGGGGGGGGGFFFFGGFGGGGGGGGGEEGGFGGGGCDGGGGGGGCDD1
@M03364:276:000000000-BLYN8:1:1101:23731:11606 1:N:0:1
ACTCCTACGGGAGGCAGCAGTAGGGAATCTTCCACAATGGACGAAAGTCTGATGGAGCAACGCCGCGTGAGTGAAGAAGGGTTTCGGCTCGTAAAGCTCTGTTGTTAAAGAAGAACGTGGGTGAGAGTAACTGTTCACCCAGTGACGGTATTTAACCAGAAAGCCACGGCTAACTACGTGCCAGCAGCCGCGGTAATACGTAGGTGGCAAGCGTTATCCGGATTTATTGGGCGTAAAGCGAGCG
+
GGGGGGGGGGGGGGGGGGGGGGGGGGGGGGGGGGGGGGGGGGGGGGGGGGGGGGGGGGGGGGGGGGGGEFGGGGGGGGGGGGGGGEGGGGGGGGGGGGGGGGGGGGGGGGGGGGGFGGGGGEGFGGGGGGGGGEDGGGGGGGFGGGGGGGGFGGGGGGGGGGGGGGGGGGGGGGGGGGGEFGGGGGGGDCEGD8GGGFGGGFGGGGGGGGGGGGGDGCGGGGDDC7FGGGGGGGGGGCCD5DD7
@M03364:276:000000000-BLYN8:1:1101:17225:11607 1:N:0:1
ACTCCTACGGGAGGCAGCAGTGGGGAATATTGCACAATGGGCGCAAGCCTGATGCAGCCATGCCGCGTGTATGAAGAAGGCCTTCGGGTTGTAAAGTACTTTCAGCGAGGAGGAAGGTGTTGTGGTTAATAACCGCAGCAATTGACGTTACTCGCAGAAGAAGCACCGGCTAACTCCGTGCCAGCAGCCGCGGTAATACGGAGGGTGCAAGCGTTAATCGGAATTACTGGGCGTAAAGCGCACG
+
GGGGGGGGGGGGGGGGGGGGGGGGGGGGGGGGGGGGGGGGGGGGGGGGGGGGGGGGGGGGGGGGGGGGGGGGGGGGGGGGGGGGGGGGGGGGGGGGGGGGGGGGGGGGGGDGGGGGDGGGGGGGGGGGFGGGGGGGGGGGGGGFGGGGGGGGGGGGGGGGGGGGGGGGGGGGGGGGGGGGGGGGGGGGGGGGDGEEGGGFGDGGGGGGGGGGGGGEGGGGGGGGGGGGFFGF3<EGGGFGDGD5
@M03364:276:000000000-BLYN8:1:1101:21088:11614 1:N:0:1
ACTCCTACGGGAGGCAGCAGTAGGGAATCTTCGGCAATGGACGAAAGTCTGACCGAGCAACGCCGCGTGAGTGAAGAAGGTTTTCGGATCGTAAAACTCTGTTGGTAGAGAAGAACGTTGGTGAGAGTGGAAAGCTCATCAAGTGACGGTAACTACCCAGAAAGGGACGGCTAACTACGTGCCAGCAGCCGCGGTAATACGTAGGTCCCGAGCGTTGTCCGGATTTATTGGGCGTAAAGCGAGC
+
GGGGGGGGGGGGGGGGGGGGGGGGGGGGGGGGGGGGGGGGGGGGGGGGGGGGGGGGGGGGGGGGGGGGGGGGGGGGGGGGGGGGGGGGGGGGGGGGGGGGGGGGGGGGGGGGGGGGGFGGGGGGGGGGGGGGGGGGGGGGGGFGGGGGGGGGGGGFCGGGGGGGGGGGGGGGGGGGGGGGGGGGGGECFGEEGGGGEDFGGGGGGGGGGGEGGGDGGGGGGGC5E+9CFGFGGGGEG3FGGGG3
@M03364:276:000000000-BLYN8:1:1101:20093:11615 1:N:0:1
ACTCCTACGGGAGGCAGCAGTAGGGAATCTTCGGCAATGGGGGCAACCCTGACCGAGCAACGCCGCGTGAGTGAAGAAGGTTTTCGGATCGTAAAACTCTGTTGTTAGAGAAGAACGTTAAGTAGAGTGGAAAGTTACTTAAGTGACGGTATCTAACCAGAAAGGGACGGCTAACTACGTGCCAGCAGCCGCGGTAATACGTAGGTCCCAAGCGTTGTCCGGATTTATTGGGCGTAAAGCGAGC
+
GGGGGGGGGGGGGGGGGGGGGGGGGGGGGGGGGGGGGGGGGGGGGGGGGGGGGGGGGGGGGGGGGGGGGGGGGGGGGGGGFGGGGGGGGGGGGGGGGGGGGGGGGGGGGGGGGGGGGFGGFGGGFGGGGGGGGGGGGGGGGGGGGGGGGEGGGGGFGDFGGGGGGGGGGGGGGGGEFGGGGGGGGGGGGGGGGGGGGG9BFGGGGGGGGFGD5CGGGGGGGGGGGGGGGGGCGGGGGGGGGDG5
@M03364:276:000000000-BLYN8:1:1101:8436:11626 1:N:0:1
ACTCCTACGGGAGGCAGCAGTGGGGAATATTGCACAATGGGCGCAAGCCTGATGCAGCCATGCCGCGTGTATGAAGAAGGCCTTCGGGTTGTAAAGTACTTTCAGCGAGGAGGAAGGCATTAAGGTTAATAACCTTAGTGATTGACGTTACTCGCAGAAGAAGCACCGGCTAACTCCGTGCCAGCAGCCGCGGTAATACGGAGGGTGCAAGCGTTAATCGGAATTACTGGGCGTAAAGCGCACG
+
GGGGGGGGGGGGGGGGGGGGGGGGGGGGGGGGGGGGGGGGGGGGGGGGGGGGGGGGGGGGGFGFGGGGGGGGGGGGGGGGGGGGGGGGFGGGGGGFGGGGGGGGGGGGGGGGGGGGGGGGGGGGGGGGGGGGGGGGGGGGGGGGGGGGGGGGGGGGGGGGGGGGGGGGGDGGGGGGGGGGGGGGGGGGGGGGGGGGGGGGGGGGGGGGGGGGGGGGGGGGGGGCFGGGGGCGGGGDGGGGGGG<
@M03364:276:000000000-BLYN8:1:1101:10927:11635 1:N:0:1
ACTCCTACGGGAGGCAGCAGTAGGGAATCTTCGGCAATGGGGGCAACCCTGACCGAGCAACGCCGCGTGAGTGAAGAAGGTTTTCGGATCGTAAAACTCTGTTGTTAGAGAAGAACGTTAAGTAGAGTGGAAAGTTACTTAAGTGACGGTATCTAACCAGAAAGGGACGGCTAACTACGTGCCAGCAGCCGCGGTAATACGTAGGTCCCAAGCGTTGTCCGGATTTATTGGGCGTAAAGCGAGC
+
GGGGGGGGGGGGGGGGGGGGGGGGGGGGGGGGGGGGGGGGGGGGGGGGGGGGGGGGGGGGGGGGGGGGGGGGGGGGGGGGFGGGGGGEGGGGGFGGGGGGGGGGGGGGGGGGGGGGGGGGGGFGFAFFGGGGGGGGGGGGGGGGGGGGGGGGGGGGGGGGGGGGGGGGGGGGGGGGGGGGGGGGGGGGGGGGGGEGGCFCFGGGGGFGGGFGGGGGGGGGGGGGGGGFGGFFDGGGGGGGGGG)
@M03364:276:000000000-BLYN8:1:1101:15985:11637 1:N:0:1
ACTCCTACGGGAGGCAGCAGTAGGGAATCTTCGGCAATGGACGAAAGTCTGACCGAGCAACGCCGCGTGAGTGAAGAAGGTTTTCGGATCGTAAAACTCTGTTGTCAGAGAAGAACAAGGGTGAGAGTGGAAAGTTCACCCCTTGACGGTATCTGACCAGAAAGCCACGGCTAACTACGTGCCAGCAGCCGCGGTAATACGTAGGTGGCAAGCGTTGTCCGGATTTATTGGGCGTAAAGCGAGC
+
GGGGGGGGGGGGGGGGGGGGGGGFGGGGGGGGGGGGGGGFGGGGGGGGGGGGGGEGGGGGGGGGGGGGGEGGGGGGGGGGFGGFGGEGGGGGGGCGGGGGGGGGGGGGGGGGFGGGGG8AFFGGGFFGGGGGGGGGGGGGGGGGGGGGGGGGGGFGGGGGGGGGGGGG@FGGGGGGGGGGGGFGGGGGGGGDEGGEGGFF8FGG>GFGFGGGGGGGGGGCGGDA=CFGGGGGGGGGDFGCDGD5
@M03364:276:000000000-BLYN8:1:1101:16195:11647 1:N:0:1
ACTCCTACGGGAGGCAGCAGTAGGGAATCTTCGGCAATGGGGGCAACCCTGACCGAGCAACGCCGCGTGAGTGAAGAAGGTTTTCGGATCGTAAAACTCTGTTGTTAGAGAAGAACGTTAAGTAGAGTGGAAAGTTACTTAAGTGACGGTATCTAACCAGAAAGGGACGGCTAACTACGTGCCAGCAGCCGCGGTAATACGTAGGTCCCAAGCGTTGTCCGGATTTATTGGGCGTAAAGCGAGG
+
GGGGGGGGGGGGGGGGGGGGGGGGGGGGGGGGGGGGGGGGGGGGGGGGGGGGGGGGGGGGGGGGGGGGGGGGGGGGGGGGGGGGGGGGGGGGGGGGGGGGGGGGGGGGGGGGGGGFGGGGGGGGGGGGGGGFGGGGGGDGGGGGGGGGGGGGGGGGG@FGGGGGGGGGGGGGGGGGGGGGGGGGGGGGGGGGGGGGGGGGGGGGGGGGGGGGGGGGGGGGGGGEEFGGGFGDGDGGGGGGGGD)
@M03364:276:000000000-BLYN8:1:1101:6506:11663 1:N:0:1
ACTCCTACGGGAGGCAGCAGTAGGGAATCTTCGGCAATGGGGGCAACCCTGACCGAGCAACGCCGCGTGAGTGAAGAAGGTTTTCGGATCGTAAAACTCTGTTGTTAGAGAAGAACGTTAAGTAGAGTGGAAAGTTACTTAAGTGACGGTATCTAACCAGAAAGGGACGGCTAACTACGTGCCAGCAGCCGCGGTAATACGTAGGTCCCGAGCGTTGTCCGGATTTATTGGGCGTAAAGCGAGC
+
GGGGGGGGGGGGGGGGGGGGGGGGGGGGGGGGGGGGGGGGGGGGGGGGGGGGGGGGGGGGGGGGGGGGGGGGGGGGGGGGFGGGGGGGGGGGGGGGGGGGGGGGFGGFGGGGGG<FFDFGGGFFGDGGGFGGGGGGGGGGFGGGCGGGGGGGGGGGGFC<FFGGGGGGGGGGEGGFFGGGGGCFFFEFGGGGGEGGGGGG5:CGDGGGGGGEGEG8EEGGGGGG:C?C7CC=GDEEGG=FDGG)
@M03364:276:000000000-BLYN8:1:1101:4253:11674 1:N:0:1
ACTCCTACGGGAGGCAGCAGTGGGGAATATTGGACAATGGGCGAAAGCCTGATCCAGCCATGCCGCGTGTGTGAAGAAGGTCTTCGGATTGTAAAGCACTTTAAGTTGGGAGGAAGGGCATTAACCTAATACGTTAGTGTTTTGACGTTACCGACAGAATAAGCACCGGCTAACTCTGTGCCAGCAGCCGCGGTAATACAGAGGGTGCAAGCGTTAATCGGAATTACTGGGCGTAAAGCGCACG
+
GGGGGGGGGGGGGGGGGGGGGGGGGGGGGGGGGGGGGGGGGGGGGGGGGGGGGGGGGGGGGGGGGGGGGGGGGGGDGGGGGGGGGGGDGGGGGGGGGDCFGGGGGGGGGGGGGGGGGGGGGGGGGFFGGGGGGGGGGGGGGGGFGGGGGGGGGGGGGGGGGGGGGGGGGGGGGGGGGGGGGGGGFFFGGGGGGGGGGGGGGGGGGGGGGGGGGGGGGGGDEEEGGGGGGGGGGGGGGGGGGGG3
@M03364:276:000000000-BLYN8:1:1101:27901:11705 1:N:0:1
ACTCCTACGGGAGGCAGCAGTGGGGAATATTGCACAATGGGCGCAAGCCTGATGCAGCCATGCCGCGTGTATGAAGAAGGCCTTCGGGTTGTAAAGTACTTTCAGCGAGGAGGAAGGCATTAAGGTTAATAACCTTAGTGATTGACGTTACTCGCAGAAGAAGCACCGGCTAACTCCGTGCCAGCAGCCGCGGTAATACGGAGGGTGCAAGCGTTAATCGGAATTACTGGGCGTAAAGCGCGCG
+
GGGGGGGGGGGGGGGGGGFGGGGFGGGGGGGGGGGGGGGGGGGGGGGCFFGGGGGGDGGGGFGGGGGGGFGGGGGGGGGGGFGGGGGGGGGGFGGGGGGGGGGGGF7=FG@FEGFGGGGGFE<FEFGGGGGGGCGCFGGGFG9FGGEF?FEFF:CFGGGCFGGGGGGG>FGGGGGGGGGGG7C;FCEGEGDGEGGB<;<EGDGEGGGEECCFGGGCGGGGGGGGGDGGGFG=DDEEFFGD3DDG
@M03364:276:000000000-BLYN8:1:1101:16409:11722 1:N:0:1
ACTCCTACGGGAGGCAGCAGTAGGGAATCTTCGGCAATGGGGGCAACCCTGACCGAGCAACGCCGCGTGAGTGAAGAAGGTTTTCGGATCGTAAAACTCTGTTGTTAGAGAAGAACGTTAAGTAGAGTGGAAAGTTACTTAAGTGACGGTATCTAACCAGAAAGGGACGGCTAACTACGTGCCAGCAGCCGCGGTAATACGTAGGTCCCAAGCGTTGTCCGGATTTATTGGGCGTAAAGCGAGC
+
GGGGGGGGGGGGGGGGGGGGGGGGGGGGGGGGGGGGGGGGGGGGGGGGGGGGGGGGGGGGGGGGGGGGGGGGGGGGGGGGGFGGGGGGGGGGGGGGGGGGGGGGGGFFGGGGGGGGGFGGGGGGGGGGGGGGGGGGGGDGG<FFEFGGGGGGGGCGGGGGGGGGGGGGGGGDGGGGGGGGGGGGG>FGGGGGGDEEGGGGGGGGGGGGFGGGGGEGGGGGGGGGGCCGG?9E75EEGGFFGGG3
@M03364:276:000000000-BLYN8:1:1101:12654:11750 1:N:0:1
ACTCCTACGGGAGGCAGCAGTAGGGAATCTTCGGCAATGGGGGCAACCCTGACCGAGCAACGCCGCGTGAGTGAAGAAGGTTTTCGGATCGTAAAACTCTGTTGTTAGAGAAGAACGTTAAGTAGAGTGGAAAGTTACTTAAGTGACGGTATCTAACCAGAAAGGGACGGCTAACTACGTGCCAGCAGCCGCGGTAATACGTAGGTCCCAAGCGTTGTCCGGATTTATTGGGCGTAAAGCGAGC
+
GGGGGGGGGGGGGGGGGGGGGGGGGGGGGGGGGGGGGGGGGGGGGGGGGGGGGGGGGGGGGGGGGGGGGGGGGGGGGGGGGGGGGGGGGGGGGGGGGGGGGGGGGGGGGGGGGGGGGFFGGGGGGFGFFGGGGGGGGGGGGGGGGGGGGGGGGGGGGGGGGGGGGGGGGGGGGGGGGGGGGGGGGGGGGGGGGEGGGGGGGGGGGGGGGGGGGGD=EGGGGEGGGGGC?EGGFDGGGGGGGGG3
@M03364:276:000000000-BLYN8:1:1101:11847:11750 1:N:0:1
ACTCCTACGGGAGGCAGCAGTGGGGAATATTGCACAATGGTCGCAAGCCTGATGCAGCCATGCCGCGTGTATGAAGAAGGCCTTCGGGTTGTAAAGTACTTTCAGCGAGGAGGAAGGCGTTGTGGTTCATAACCGCAGCGATTGACGTTACTCGCAGCAGCAGCACCGGCTAACTCAGTGCCAGAAGCCGCGGTAATACTGAGGGCGCCAGCGTTAATCGGAATTACTGGGCGTAAAGCGCACG
+
-@@E<A,6CG:F:E@FG7EFG8@EG7CF@F@EF,CE@@FF6;@C:@@@FGFA,FGE<F<CCFC@FGDCCEGC?9EFGC8=<C=<EFF+:?BFEA<?FFGGG<,?FFG+>FB=FC<F7,4446=++3B,5,8?F=F>>FGGGFFG8FE+@<<F<+B*3*6,,<F:F:>B:7*125;,,27@;<CF7<67C*=C5:*8+?C+<238***/*2***2*/:CFFCC*1A+<+062////:7**1)/))
@M03364:276:000000000-BLYN8:1:1101:24449:11814 1:N:0:1
ACTCCTACGGGAGGCAGCAGTAGGGAATCTTCGGCAATGGACGAAAGTCTGACCGAGCAACGCCGCGTGAGTGAAGAAGGTTTTCGGATCGTAAAACTCTGTTGTTAGAGAAGAACGACGAGGAGAGTGGAAAGCTCCTCGTGTGACGGTATCTAACCAGAAAGGGACGGCTAACTACGTGCCAGCAGCCGCGGTAATACGTAGGTCCCGAGCGTTGTCCGGATTTATTGGGCGTAAAGCGAGC
+
GGGGGGGGGGGGGGGGGGGGGGGGGGGGGGGGGGGGGGGGGGGGGGGGGGGGGGGGGGGGGGGGGGGGGGGGGGGGGGGGGGGGGGGGGGGGGGGGGGGGGGGGGGGGGGGGGGGGGGGGGGGGCFGGGGGGGGGGGGGGGGGGGGGGGGGGGGGGGGGGGGGGGEGGGGGGGGGGFGGGGFFDGGGGGGGGDGEGDGGFGGFGGGGCGGEG5CEEGGGGGGG5/<?CEGGGGGEEGGGCCGG7
@M03364:276:000000000-BLYN8:1:1101:20280:11827 1:N:0:1
ACTCCTACGGGAGGCAGCAGTGGGGAATATTGCACAATGGGCGCAAGCCTGATGCAGCCATGCCGCGTGTATGAAGAAGGCCTTCGGGTTGTAAAGTACTTTCAGCGAGGAGGAAGGTGTTGTGGTTAATAACCACAGCAATTGACGTTACTCGCAGAAGAAGCACCGGCTAACTCCGTGCCAGCAGCCGCGGTAATACGGAGGGTGCAAGCGTTAATCGGAATTACTGGGCGTAAAGCGCACG
+
GGGGGGGGGGGGGGGGGGGGGGGGGGGGGGGGGGGGGGGGGGGGGGGGGGGGGGGGGGGGGGGGGGGGGGGGGFGGGGGGGGGGGGGGGGGGGGGGGGGGGGGGGGGFGGGGGGGGGGGGGGGDGEFGGGGGGFFFGGGGGGGGGGGCGGCFGGGGGGGGGGGGGGGGGGGGGGGGGGGGGGGGDCFGGGGGGGGGGGGGCEEGGGGGGGGGGGGGGGGGGGGGGGGGGFGGG<EGGGGGGGGC
@M03364:276:000000000-BLYN8:1:1101:7966:11829 1:N:0:1
ACTCCTACGGGAGGCAGCAGTAGGGAATCTTCGGCAATGGACGAAAGTCTGACCGAGCAACGCCGCGTGAGTGAAGAAGGTTTTCGGATCGTAAAACTCTGTTGTTAGAGAAGAACGACGAGGAGAGTGGAAAGCTCCTCGTGTGACGGTATCTAACCAGAAAGGGACGGCTAACTACGTGCCAGCAGCCGCGGTAATACGTAGGTCCCGAGCGTTGTCCGGATTTATTGGGCGTAAAGCGAGC
+
GGGGGGGGGGGGGGGGGGGGGGGGGGGGGGGGGGGGGGGGGGGGGGGGGGGGGGGGFGGGGGGGGGGFGGGGGGGGGGGGGGGGGGGGGGGGGFFGGGGGFFGGGGGFFGGGGGGGGGGGGGDDGFGGGGGGFGGGGGGGGGGGGGGGGGGGGGGGGGGGGGGDFEFGFFEGGGGGGFGFFFFGGGFGGFGGGGGGGGGGGGGGGFFGFGGG55?EGGGEEGECEEGGGG65FDGGGGGCDGG)
@M03364:276:000000000-BLYN8:1:1101:10570:11836 1:N:0:1
ACTCCTACGGGAGGCAGCAGTAGGGAATCTTCGGCAATGGGGGCAACCCTGACCGAGCAACGCCGCGTGAGTGAAGAAGGTTTTCGGATCGTAAAACTCTGTTGTTAGAGAAGAACGTTAAGTAGAGTGGAAAGTTACTTAAGTGACGGTATCTAACCAGAAAGGGACGGCTAACTACGTGCCAGCAGCCGCGGTAATACGTAGGTCCCAAGCGTTGTCCGGATTTATTGGGCGTAAAGCGAGG
+
GGGGGGGGGGGGGGGGGGGGGGGGGGGGGGFGGGGEGGGGGGGGGGGGGGGGGGGGGGFGGGDGGGGGGGGGGFGGGGGGGGAFEGGFFGGGGG<EFEGFGFFGGFGGGGGGGGFFGGDG<FCFGGGGGGGGFGGGGGFFGEGGFAFFDGGGGGGGGGFFE:CGGGGGGGGGDGFCGEGGGGGGGGGGGFGGGGGCGEFFGGGGDF?FGGCFGGCCEC9CEGECE??FCFFGGDGDDFGGC7<)
@M03364:276:000000000-BLYN8:1:1101:21484:11877 1:N:0:1
ACTCCTACGGGAGGCAGCAGTGGGGAATATTGGACAATGGGCGAAAGCCTGATCCAGCCATGCCGCGTGAGTGAAGAAGGTTTTCGGATCGTAAAACTCTGTTGTTAGAGAAGAACGTTAAGTAGAGTGGAAAGTTACTTAAGTGACGGTATCTAACCAGAAAGGGACGGCTAACTACGTGCCAGCAGCCGCGGTAATACGTAGGTCCCAAGCGTTGTCCGGATTTATTGGGCGTAAAGCGAGC
+
GGGGGGGGGGGGGGGGGGGGGGGGGGGGGGGGGGGGGGGGGGGGGGGGGGGGGGGGGGGGGGGGGGGGGGGGGGGGGGGGGGGGGGGGGGGGGGGGGGGGGGGGGGGGGGGGGGGGGGGGGGGGGGGGGGGGGGGGGGGGGGGGGGGGGGGGGGGGGGGGGGGGGGGGGGGGGGGGGGGGGGGGGGGGGGGGGGGGGFFGGGGGGGGGGGGGGGGGGGGGGGGGGGGGGGGGGGEGGGGGGDG<
@M03364:276:000000000-BLYN8:1:1101:21140:11878 1:N:0:1
ACTCCTACGGGAGGCAGCAGTAGGGAATCTTCGGCAATGGGGGCAACCCTGACCGAGCAACGCCGCGTGAGTGAAGAAGGTTTTCGGATCGTAAAACTCTGTTGTTAGAGAAGAACGTTAAGTAGAGTGGAAAGTTACTTAAGTGACGGTATCTAACCAGAAAGGGACGGCTAACTACGTGCCAGCAGCCGCGGTAATACGTAGGTCCCAAGCGTTGTCCGGATTTATTGGGCGTAAAGCGAGC
+
GGGGGGGGGGGGGGGGGGGGGGGGGGGGGGGGGGGGGGGGGGGGGGGGGGGGGGGGGGGGGGGGGGGGGGGFGGGGGGGGGGGGGGGGGGGGGGGGGGGGGGGGFFGGGGGGGGGGGFGEFGGFDAFFGGGGFGGGGGFDFGGGGGGGGGGGGGDFGFGGGGGGGGGGGGGGGGGGGGGGGFGFGGFGGGDGGGGGGGGGGGGGGGGGGGGGGGCEGGGGGGGDEFGGGGGGGGGGGGGGGGG3
@M03364:276:000000000-BLYN8:1:1101:15303:11915 1:N:0:1
ACTCCTACGGGAGGCAGCAGTAGGGAATCTTCGGCAATGGGGGCAACCCTGACCGAGCAACGCCGCGTGAGTGAAGAAGGTTTTCGGATCGTAAAACTCTGTTGTTAGAGAAGAACGTTAAGTAGAGTGGAAAATTACTTAAGTGACGGTATCTAACCAGAAAGGGACGGCTAACTACGTGCCAGCAGCCGCGGTAATACGTAGGTCCCAAGCGTTGTCCGGATTTATTGGGCGTAAAGCGAGC
+
GGGGGGGGGGGGGGGGGGGGGGGGGGGGFGGGGGGGGGGGGGGGGGGFGGGGGGGGGGGGGGGGGGGFGGGGGGGGGGGGGGGGGGEGGGGGGGGGGGGGGGGGGGGGGGGGGGGGGGGGGGFGGFGGGGGGGGGGGGGGGGGG<FFGGGGGGGGGGGGFGGGGGGFGEGGGGGCGGCFGGGFGGGGGGFEGGEEGGG?9;CFGGFGGGGGFDCGGGGFGGGGGDCCCGGGGGGGGGGGGCGG7
@M03364:276:000000000-BLYN8:1:1101:26027:11921 1:N:0:1
ACTCCTACGGGAGGCAGCAGTGGGGAATATTGCACAATGGGCGCAAGCCTGATGCAGCCATGCCGCGTGTATGAAGAAGGCCTTCGGGTTGTAAAGTACTTTCAGCGGGGAGGAAGGGAGTAAGGTTAATAACCTTATTCATTGACGTTACTCGCAGAAGAAGCACCGGCTAACTCCGTGCCAGCAGCCGCGGTAATACGGAGGGTGCAAGCGTTAATCGGAATTACTGGGCGTAAAGCGCACG
+
GGGGGGGGGGGGGGGGGGGGGGGGGGGGGGGGGGGGGGGFGGGGGGGGGGGGGGGGGGGGGGGGGGGGGGGGGGGGGGGGGGGGGGGGGGGGFGFFGGGGGGGGGGGGGGGGGGGGGGGGGGGGGFGGGGGGGGGGGGGGGGGFGGGGGGGGGGGGGGGGGFGGGGGGGGGGGGGGGGGGGFFGGGGGGGGGGGGGGGGFDGGGGGGGGGGFGEGDC7CGGGDGGFFFECFGGGGGGGGGGGG5
@M03364:276:000000000-BLYN8:1:1101:8915:11932 1:N:0:1
ACTCCTACGGGAGGCAGCAGTGGGGAATATTGCACAATGGGCGCAAGCCTGATGCAGCCATGCCGCGTGTATGAAGAAGGCCTTCGGGTTGTAAAGTACTTTCAGCGGGGAGGAAGGGAGTGAGGTTAATAACCTTATTCATTGACGTTACCCGCAGAAGAAGCACCGGCTAACTCCGTGCCAGCAGCCGCGGTAATACGGAGGGTGCAAGCGTTAATCGGAATTACTGGGCGTAAAGCGCACG
+
GGGGGGGGGGGGGGGGGGGGGGGGGGGGGGGGGGGGGGGGGGGGGGGGGGGGGGGGGGGGGGGGGGGGGGGGGGGGGGGGGGGGGGGGGGGGGGFGGGGGGGGGGGGGGGGGGGGGGGGGGGGGGGGGGGGGGGGGGGGGGGGGGGGFGGGGGGGGGGGGGGGGGGGGGGGGGGGGGGGGGGGGGGGGGGGGGGGGGGGGGGGGGEGGGGGGGGGGGGGGGGGGGGGGGGGGDGGGGFGGGGG5
@M03364:276:000000000-BLYN8:1:1101:24337:11936 1:N:0:1
ACTCCTACGGGAGGCAGCAGTAGGGAATCTTCGGCAATGGGGGCAACCCTGACCGAGCAACGCCGCGTGAGTGAAGAAGGTTTTCGGATCGTAAAACTCTGTTGTTAGAGAAGAACGTTAAGTAGAGTGGAAAGTTACTTAAGTGACGGTATCTAACCAGAAAGGGACGGCTAACTACGTGCCAGCAGCCGCGGTAATACGTAGGTCCCAAGCGTTGTCCGGATTTATTGGGCGTAAAGCGAGC
+
GGGGGGGGGGGGGGGGGGGGGGGGGGGGGGGFGGGGGGGGGGGGGGGGGGGGGGGGGGGGGGGGGDGGGGGGGGGGGGGGGGGGGGGGGGGGGGGGGGGGGGGGGGGGGGGGGGGGGGGGGGGGGGGFGGGGGGGGGGGGGFGGGGGGGGGGGGGGGGGGGCGFGGGGGGGGGGGGGGGGGGGGGGGGGGGGGGGGGGGGGFGGGGEGGGGGGGEGGG9EEGEEGGGGGFGGGGGGGGFGGGG5
@M03364:276:000000000-BLYN8:1:1101:17760:11943 1:N:0:1
ACTCCTACGGGAGGCAGCAGTAGGGAATCTTCGGCAATGGGGGCAACCCTGACCGAGCAACGCCGCGTGAGTGAAGAAGGTTTTCGGATCGTAAAACTCTGTTGTTAGAGAAGAACGTTAAGTAGAGTGGAAAGTTACTTAAGTGACGGTATCTAACCAGAAAGGGACGGCTAACTACGTGCCAGCAGCCGCGGTAATACGTAGGTCCCAAGCGTTGTCCGGATTTATTGGGCGTAAAGCGAGC
+
GGGGGGGGGGGGGGGGGGGGGGGGGGGGGGGGFGCCEGG?GGDGGFGGGGFGGGGGGGEGGGGFGGGGEGGGGGAEFGGGFFGGGE@CFFGGGGGGGGGGFFGGFFGGGGGGGGGGC+>3DFDGGGGFFGGFGGGGGGGGGGFGGDFGGGGFGGGGFGGGGGGGFECFGGGEGFGGGGGGGGGCFDGGGGECEGB:8EFCF:EGGC+?BEG5C8C85CC7A8E:CE:7CF6**)2:CCC=)997
@M03364:276:000000000-BLYN8:1:1101:19291:11964 1:N:0:1
ACTCCTACGGGAGGCAGCAGTAGGGAATCTTCGGCAATGGGGGCAACCCTGACCGAGCAACGCCGCGTGAGTGAAGAAGGTTTTCGGATCGTAAAACTCTGTTGTTAGAGAAGAACGTTAAGTAGAGTGGAAAGTTACTTAAGTGACGGTATCTAACCAGAAAGGGACGGCTAACTACGTGCCAGCAGCCGCGGTAATACGTAGGTCCCAAGCGTTGTCCGGATTTATTGGGCGTAAAGCGAGC
+
GGGGGGGGGGGGGGGGGGGGGGGGGGGGGGGGGGGGGGGGGGGGGGGGGGGGGGGGGGGGGGGGGGGGGGGGGGGGGGGGFGGGGGGGGGGGGGGGGGGGGGGGGGGGGGGGGGGGGFGGGGGGGGGGGGGGGGGGGGGGGGGGGFGGGGGGGGGGGGGGGGGGGDGGGGGGGGGGGGGGGGGGGGGGGGGGGGGGGGGGGGGGGGGGGGGGGEECGGGGGGGGGGGGGFGFFGEGGGGGGGG<
@M03364:276:000000000-BLYN8:1:1101:5505:11994 1:N:0:1
ACTCCTACGGGAGGCAGCAGTAGGGAATCTTCGGCAATGGACGAAAGTCTGACCGAGCAACGCCGCGTGAGTGAAGAAGGTTTTCGGATCGTAAAACTCTGTTGGTAGAGAAGAACGTTGGTGAGAGTGGAAAGCTCATCAAGTGACGGTATCTAACCAGAAAGGGACGGCTAACTACGTGCCAGCAGCCGCGGTAATACGTAGGTCCCGAGCGTTGTCCGGATTTATTGGGCGTAAAGCGAGG
+
GGGGGGGGGGGDGGGDGGGGGGGGGDFGGGGGGGGFGFFGGGGGGGGGGGGGDFGGGDGGGGGGGGGGGEGGGGCFCGGC=EFFGCGGGGGGGGGGGGFGGFGF8FGGGGGGGGG8FFGGFGGGGGGDFCFDDD8>DFGFGGGGGGGE@>FGFGGGF7CFFFGGFEGCFCEDGEGGCFGF@C7;FGFGG>EDECCB*?C9E++;CF9+C8CCCC8?=:E<CCGEECCFC9FCFGG=C77CD3D)
@M03364:276:000000000-BLYN8:1:1101:14061:12005 1:N:0:1
ACTCCTACGGGAGGCAGCAGTAGGGAATCTTCGGCAATGGGGGCAACCCTGACCGAGCAACGCCGCGTGAGTGAAGAAGGTTTTCGGATCGTAAAACTCTGTTGTTAGAGAAGAACGTTAAGTAGAGTGGAAAGTTACTTAAGTGACGGTATCTAACCAGAAAGGGACGGCTAACTACGTGCCAGCAGCCGCGGTAATACGTAGGTCCCAAGCGTTGTCCGGATTTATTGGGCGTAAAGCGAGC
+
GGGGGGGGGGGGGGGGGGGGGGGGGGGGGGGGGGGGGGGGGGGGGGGGGGGGGGGGGGGGGGGGGGGGGGGGGGGGGGGGGGGGGGGGGGGGGGGGGGGGGGGGGGGGGGGGGGGGGGGGGGGGGGGGGGGGGGGGGGFGGGGGGFGGGGGGGGGGGGGGGGGGGGGGGGGGGGGGGGGGGGGGGGGGGGGGGGGGGGGGGGGGGGGGGGGGGGGGEGGGGGGGGGGGGGGGGGGGGGGGGGG5
@M03364:276:000000000-BLYN8:1:1101:16701:12029 1:N:0:1
ACTCCTACGGGAGGCAGCAGTAGGGAATCTTCGGCAATGGGGGCAACCCTGACCGAGCAACGCCGCGTGAGTGAAGAAGGTTTTCGGATCGTAAAACTCTGTTGTTAGAGAAGAACGACGAGGAGAGTGGAAAGCTCCTCGTGTGACGGTATCTAACCAGAAAGGGACGGCTAACTACGTGCCAGCAGCCGCGGTAATACGTAGGTCCCAAGCGTTGTCCGGATTTATTGGGCGTAAAGCGAGC
+
GGGGGGGGGGGGGGGGGGGGGGGGGGGGGGGGGGGGGGGGGDGGGGGGGGGGGGGGGGGGGGGGGGGFGGGGGGGGGGGGGGGGGGGGGGGGGGGGGGGGGGGGGGGGGGGGGGGGGGGGGGGGGGGGGGGGGGGGGGGGGGGGGGGGGGGGGGGGGGGGGGGGGGGGGGGGGGGGGGGFFGFGGGGGGGGGGGEGDGGGGGGGGGGFGDGGGGGGGGGGGGGD86EFGGGGGGGG5DDGGGG3
@M03364:276:000000000-BLYN8:1:1101:6890:12040 1:N:0:1
ACTCCTACGGGAGGCAGCAGTGGGGAATATTGCACAATGGGCGAAAGCCTGATCCAGCCATGCCGCGTGTGTGAAGAAGGTCTTCGGATTGTAAAGCACTTTAAGTTGGGAGGAAGGGCATTAACCTAATACGTTAGTGCTTTGACGTTACCGACAGAATAAGCACCGGCTAACTTCGTGCCAGCAGCCGCGGTAATACGAAGGGTGCAAGCGTTAATCGGAATAACTGGGCGTAAAGCGCGCG
+
GGGGGGGGGGGGGGGGGGGGGGGGGGGGGGGGGFGGGGGGGDFGGGCGGGGGFGGGGG7F@FGGGGGGGCDFGGGGGGG,C?FFGGGCCGGGGGGFC,EFGGDG,?<EFGGEGGGFGGEDEEFG,:?E<FGEG=FG+C<9<@FGGGGGFGG,>>E=:F@;CGGGF7FGDGGEGGG9FGGGGGGGFGGGGGGGGGGGGGGG>FGGC<EGCEEGGGGGCFGGGGEFCF6FGGGGGGDDGC7D)CCG
@M03364:276:000000000-BLYN8:1:1101:24515:12044 1:N:0:1
ACTCCTACGGGAGGCAGCAGTAGGGAATCTTCGGCAATGGGGGCAACCCTGACCGAGCAACGCCGCGTGAGTGAAGAAGGTTTTCGGATCGTAAAACTCTGTTGTTAGAGAAGAACGTTAAGTAGAGTGGAAAGTTACTTAAGTGACGGTATCTAACCAGAAAGGGACGGCTAACTACGTGCCAGCAGCCGCGGTAATACGTAGGTCCCAAGCGTTGTCCGGATTTATTGGGCGTAAAGCGAGC
+
GGGGGGGGGGGGGGGGGGGGGGGGGGGGGGGFGGGGGGGGGGGGGGGGGGGGGGGGGGGGGGGGGGGGGGGGGGGGGGFFEFGGGGGGGGGGGGGGFGGGGGGGGGFGGGGGGGFGGFGCFGGGGGFCFGGGGGGGGGGGGGGFFGGGGGGGGGGGGGGGGGGGGGGGGGGGGGGGGGGGGGGGGGGGGGGGGGGEEFFGGGGGGGGGGGGGGGGGGGGECGEEGCF9<CFGGGGGGGGGGGG7
@M03364:276:000000000-BLYN8:1:1101:26398:12052 1:N:0:1
ACTCCTACGGGAGGCAGCAGTAGGGAATCTTCGGCAATGGACGAAAGTCTGACCGAGCAACGCCGCGTGAGTGAAGAAGGTTTTCGGATCGTAAAACTCTGTTGTTAGAGAAGAACGACGAGGAGAGTGGAAAGCTCCTCGTGTGACGGTATCTAACCAGAAAGGGACGGCTAACTACGTGCCAGCAGCCGCGGTAATACGTAGGTCCCGAGCGTTGTCCGGATTTATTGGGCGTAAAGCGAGC
+
GGGGGGEGEGGGGDGDGGG?EEGGDFGGGGGGGGGGGGGGGGGGG>:FGGGGFFGGEGGGFGGEGGG+CCFEGGFGFGGGCE9DFGDCFGEGGGGGGGGFEGDFFGGFFGFGGGGGG@EFEG7FGGGG=@FGGGG9FFFFGGFD+@DFDCC7FBF,@:FGGFFFGGFFGCCFECGG;7FFGFFFGFGFCGGC5CC7CCF9>CFG>F7:EGGGGC88CEFE5E85C@F+<0+5CDGGGGGGG3C9
@M03364:276:000000000-BLYN8:1:1101:2827:12121 1:N:0:1
ACTCCTACGGGAGGCAGCAGTAGGGAATCTTCGGCAATGGACGAAAGTCTGACCGAGCAACGCCGCGTGAGTGAAGAAGGTTTTCGGATCGTAAAACTCTGTTGTTAGAGAAGAACAAGGATGAGAGTAAAATGTTCATCCCTTGACGGTATCTAACCAGAAAGCCACGGCTAACTACGTGCCAGCAGCCGCGGTAATACGTAGGTGGCAAGCGTTGTCCGGATTTATTGGGCGTAAAGCGAGC
+
GGGGGGGGGGGGGGGGGGGGGGGGGFGGGGGGGGGGGGGGGGGGGGGGGGGGGGGGGGGGGGGGGGGGGEGGGGGGGGGGGGGGGGGGGGGGGGGGGGGGGGGGGGGGGGGGGGGGGGGGGGFFGGGGGGGGGGGGGGGGGGGGGGGGCGGGGGGGGFGGGGGGGGGGGGGGGGGGGGGGGG@FGGGGGGGGGGGGDGGGGGGGGGG5EGGGGGGGGGGGGGGGDGGGG7FFGDGGGGGGGGD/
@M03364:276:000000000-BLYN8:1:1101:26078:12126 1:N:0:1
ACTCCTACGGGAGGCAGCAGTAGGGAATCTTCGGCAATGGACGAAAGTCTGACCGAGCAACGCCGCGTGAGTGAAGAAGGTTTTCGGATCGTAAAACTCTGTTGTCAGAGAAGAACAAGGGTGAGAGTGGAAAGTTCACCCCTTGACGGTATCTGACCAGAAAGCCACGGCTAACTACGTGCCAGCAGCCGCGGTAATACGTAGGTGGCAAGCGTTGTCCGGATTTATTGGGCGTAAAGCGAGC
+
GGGGGGGGGGGGGGGGGGGGGGGGGGGGGGGFF@CFGGGGGFGGGGGGGGGGGGEGGGGGGGDEEGEGGGGAFGGGGGGGGGGGGGGGGCFGGGGGGFGGGGGGGGGFFGGGGGFFGGCFE,BBFFG<DFGGGGGGGF,@>FBFC9AFGGGGGGGGGCFGFFGGCFGGGGGGGGGGFFEGFGGGC:FGFGGD5EEEGGF9;C9EEGGGGGF8AEC5CG9?EG;:5+0<FGCFFGGGCC>GDCC)
@M03364:276:000000000-BLYN8:1:1101:4124:12143 1:N:0:1
ACTCCTACGGGAGGCAGCAGTAGGGAATCTTCGGCAATGGACGAAAGTCTGACCGAGCAACGCCGCGTGAGTGAAGAAGGTTTTCGGATCGTAAAACTCTGTTGGTAGAGAAGAACGTTGGTGAGAGTGGAAAGCTCATCAAGTGACGGTAACTACCCAGAAAGGGACGGCTAACTACGTGCCAGCAGCCGCGGTAATACGTAGGTCCCGAGCGTTGTCCGGATTTATTGGGCGTAAAGCGAGC
+
GGGGGGGGGGGGGGGGGGGGGCFGGGGGGGGGGGGGGGGGFFGGGEFGFGGDFGGGGGGGG@EECEEFGEGFFGGGGFEGGFFGGGFCGGGFGGGGGGGGGGFFGGGGGFFGF8EACBFEDGGGFG8AFCFGGGCFDFGFCFGGGGGGEGGGGDFGGGGGFGGGGGGGGGEEEGGGGG>CCEFGGGGGG5EGGDGGGG9BCCEGGGGGGC=:882:=E?CEEEG8CFFF7CEFDEGGGGGG39>
@M03364:276:000000000-BLYN8:1:1101:27307:12199 1:N:0:1
ACTCCTACGGGAGGCAGCAGTGGGGAATATTGGACAATGGGCGAAAGCCTGATCCAGCCATGCCGCGTGTGTGAAGAAGGTCTTCGGATTGTAAAGCACTTTAAGTTGGGAGGAAGGGCATTAACCTAATACGTTAGTGTTTTGACGTTACCGACAGAATAAGCACCGGCTAACTCTGTGCCAGCAGCCGCGGTAATACAGAGGGTGCAAGCGTTAATCGGAATTACTGGGCGTAAAGCGCACG
+
ECFEGAFFCGGEGGGGGGGGGGCFEEGGDCFGFDFEFADFCFGGEGDFGGGG<FGFDFFFFFGGGEGB:,FFGEEFG=FEFFGFGGGG@CGDAEDFGGGBEFFGGEFFEGGGGGGFCEEFFAFDEGGGFAFGG?,FGGG@CDD>CFGFFFGGGEGGGGGGGGGGFC@CCCEF7FFFCCFGGGGGGGGF>ECED*BEGGGGG96EEEECF++==EGGCGFGEEGEGFGFGGGGD97CFGFDGGG)
@M03364:276:000000000-BLYN8:1:1101:3892:12209 1:N:0:1
ACTCCTACGGGAGGCAGCAGTAGGGAATCTTCGGCAATGGGGGCAACCCTGACCGAGCAACGCCGCGTGAGTGAAGAAGGTTTTCGGATCGTAAAACTCTGTTGTTAGAGAAGAACGTTAAGTAGAGTGGAAAGTTACTTAAGTGACGGTATCTAACCAGAAAGGGACGGCTAACTACGTGCCAGCAGCCGCGGTAATACGTAGGTCCCAAGCGTTGTCCGGATTTATTGGGCGTAAAGCGAGC
+
GGGGGGGGGGGGGGGGGGGGGGGGGGGGGGGGGGGGGGGGGGGGGGGFGGGGFGGGGGGGGGGGGGGFGGGGGGGGGGGGGGGGGGGGGGGGGGGGGGGDGFGGGGGGCGEGGGGGGGGGGGFGGGGGFGGGGGGGGGGGGGGGGFDFGGGFGGGGGFFGGGGGCCFGGFEGEEFGFCFG7;8CGGGGGGEEC5=CGGFG8CFFGGGCCFGGD5/?EGGGDGDGGGGGCFGGF<EEGFCF<C31
@M03364:276:000000000-BLYN8:1:1101:17563:12218 1:N:0:1
ACTCCTACGGGAGGCAGCAGTGGGGAATATTGCACAATGGGCGCAAGCCTGATGCAGCCATGCCGCGTGTATGAAGAAGGCCTTCGGGTTGTAAAGTACTTTCAGCGAGGAGGAAGGCGTTGTAGTTAATAACTGCAGCGATTGACGTTACTCGCAGAAGAAGCACCGGCTAACTCCGTGCCAGCAGCCGCGGTAATACGGAGGGTGCAAGCGTTAATCGGAATTACTGGGCGTAAAGCGCACG
+
GGGGGGFGGGGGGGGGGGGGGGGGGGGGGGGGGGGGGGGGGGGGGEGGGGGGGGGGAGGGGGGGGGGGGGGGGGGGGGGGGGGGGGGGGGGGGGGGGGGGGGGGGGGGGGGGGGGGGGGGGGGGGGGGGGGGGGGGGGGGGGGGGGGGGGGGGGGGGGGGGGGGGGGGGGGGGGGGDGGGGGGGGGGGGGGGGGGGGGGGGGGGGGGGGGGGGGGGGGGGGGGGGGGGGGGGDGGEGFGGDGGC
@M03364:276:000000000-BLYN8:1:1101:16786:12226 1:N:0:1
ACTCCTACGGGAGGCAGCAGTGGGGAATATTGCACAATGGGCGCAAGCCTGATGCAGCCATGCCGCGTGTATGAAGAAGGCCTTCGGGTTGTAAAGTACTTTCAGCGAGGAGGAAGGCGTTGTGGTTAATAACCGCAGCGATTGACGTTACTCGCAGAAGAAGCACCGGCTAACTCCGTGCCAGCAGCCGCGGTAATACGGAGGGTGCAAGCGTTAATCGGAATTACTGGGCGTAAAGCGCACG
+
GGGGGGGGGGGGGGGGGGGGGGGGGGGGGGGGGGGGGGGGGGGGGGGGGGGGGGGGGGGGGGGGGGGGGGGGGGGGGGGGGGGGGGGGGGGGGGGGGGGGGGGGGGGGGGGGGGGGGGGGGGGGGGGGGGGGGGGGGGGGGGGGGGGEGGGGGGGGGGGGGGGGGGGGGGGGGGGGGGGGGGGGGGGGGGGGGGGGFGGGGGGGGGGGGGGGGGGGGGGGGGGGGGGGGFFGGGGGGGGGGGG5
@M03364:276:000000000-BLYN8:1:1101:15388:12227 1:N:0:1
ACTCCTACGGGAGGCAGCAGTAGGGAATCTTCGGCAATGGACGAAAGTCTGACCGAGCAACGCCGCGTGAGTGAAGAAGGTTTTCGGATCGTAAAACTCTGTTGTCAGAGAAGAACAAGGGTGAGAGTGGAAAGTTCACCCCTTGACGGTATCTGACCAGAAAGCCACGGCTAACTACGTGCCAGCAGCCGCGGTAATACGTAGGTGGCAAGCGTTGTCCGGATTTATTGGGCGTAAAGCGAGC
+
GGGGGGGGGGGGGGGGGGGGGGGGGGGGGGGGGGGGGGGGGGGGGGGGGGGGGGGGGGGGGGGGGGGGGGGGGGGGGGGGGGGGGGGGGGGGGGGGGGGGGGGGGGGGGGGGGGGGGGGGGGGGGGGGGGGFGGGGGGGGGGGGGGGGGGGGGGGGGGGGGGGGGGGGGGGGGGGGGGGGGGGGGGGGGFGGGGGGGGGGGGGGGGGGGGGGGGGGDGGGGGC5C+<FGGGGGGGGGGGGGD37
@M03364:276:000000000-BLYN8:1:1101:6941:12231 1:N:0:1
ACTCCTACGGGAGGCAGCAGTGGGGAATATTGGACAATGGGCGAAAGCCTGATCCAGCCATGCCGCGTGTGTGAAGAAGGTCTTCGGATTGTAAAGCACTTTAAGTTGGGAGGAAGGGCATTAACCTAATACGTTAGTGCTTTGACGTTACCGACAGAATAAGCACCGGCTAACTCTGTGCCAGCAGCCGCGGTAATACAGAGGGTGCAAGCGTTAATCGGAATTACTGGGCGTAAAGCGCGCG
+
GGGGGGGGGGGGGGGGGGGGGGGGGGGGGGGGGGGGGGGGGGGGGGGGGGGGGGGGGGGGGGGGGGGGGGGGFGGGGGGGGGGGGGGGGGGGGGGGGGGGGGGA<FGGGGGGGGGGGGGGGFGGGFGGGGGGGGGFEGGGGGGGGGGGGGGGGGGGGGGGGGGGGGGGGGGGGGGGGGGGGGGGGGGGEEGGGEEGGGGGGGGGGGGGGGGGGGGGGGGGGGGGGGGGGGGGGGGGGGGGGGGD
@M03364:276:000000000-BLYN8:1:1101:6380:12232 1:N:0:1
ACTCCTACGGGAGGCAGCAGTGGGGAATATTGGACAATGGGCGAAAGCCTGATCCAGCCATGCCGCGTGTGTGAAGAAGGTCTTCGGATTGTAAAGCACTTTAAGTTGGGAGGAAGGGCATTAACCTAATACGTTAGTGTTTTGACGTTACCGACAGAATAAGCACCGGCTAACTCTGTGCCAGCAGCCGCGGTAATACAGAGGGTGCAAGCGTTAATCGGAATTACTGGGCGTAAAGCGCGCG
+
GGGGGGGGGGGGGGGGGGGGGGGGGGGGGGGGGGGGGGGGGGGGGGGGGGGGGGGGGGGGGGGGGGGGGGGGGGGGGGGGGGGGGGGGGGGGGGGGGGGGGGGGGFGGGGGGGGGGGGGGGFFGGGGGGGGGGGGGGGGGGGGGGGGGGGGGGEGGGGGGGGGGGGGGGGGGGGGGGGGGGGGGGGGGGGGGGGGGGGGGGGGGGGGGGGGGGGGCFGGGGGGGGGGGGGFGDGGGGGGGGDDD
@M03364:276:000000000-BLYN8:1:1101:20245:12275 1:N:0:1
ACTCCTACGGGAGGCAGCAGTAGGGAATCTTCGGCAATGGGGGCAACCCTGACCGAGCAACGCCGCGTGAGTGAAGAAGGTTTTCGGATCGTAAAACTCTGTTGTTAGAGAAGAACGTTAAGTAGAGTGGAAAGTTACTTAAGTGACGGTATCTAACCAGAAAGCCACGGCTAACTACGTGCCAGCAGCCGCGGTAATACGTAGGTGGCAAGCGTTATCCGGATTTATTGGGCGTAAAGCGAGG
+
GGGGGGGGGGGGGGGGGGGGGGGGGGGGGGGGGGGGGGGGFGDGGGGGGGGGGGGGGGGGGGGDGGGGGGGEFGGGGGGGGGFGGGGGGGGGGFGGGGGGGGGGGGGDGGGGGGGGGFGGGGGGGGFFF7FFDGGGGGGDGGGFGGDGECFFGGGGGGGGEFGGFFGG>CGGGGGFCCCFG>FGGGGGGGGGC*=ECCGGGEGGDGGGGFGGFDGGGGGGGGGGDGF?CF6A*9E=DFFGGGG)
@M03364:276:000000000-BLYN8:1:1101:24491:12299 1:N:0:1
ACTCCTACGGGAGGCAGCAGTAGGGAATCTTCGGCAATGGACGAAAGTCTGACCGAGCAACGCCGCGTGAGTGAAGAAGGTTTTCGGATCGTAAAACTCTGTTGTTAGAGAAGAACGACGAGGAGAGTGGAAAGCTCCTCGTGTGACGGTATCTAACCAGAAAGGGACGGCTAACTACGTGCCAGCAGCCGCGGTAATACGTAGGTCCCGAGCGTTGTCCGGATTTATTGGGCGTAAAGCGAGC
+
GGGGGGGGGGGGGGGGGGGGGGGGGGGGGGGGGGGGGGGGGGGGGGGGGGGGGGGGGGGGGGGGGGGGGGGGGGGGGGGGGGGGGGGGGGGGGGGGGGGGGGGGGGGGGGGGGGGGGGGGGGGGGGGGGGGGGGGGGGGGGGGGGGGGGGGGGGGGGGGGGGGGGGGGGGGGGGFGGGGGGGGGGGGGGGGGGGGGGGGGGGGGGGGGGGGGGGDEC7FGGGE5CFGGGGGGGGGGDGGGGGG<
@M03364:276:000000000-BLYN8:1:1101:1794:12317 1:N:0:1
ACTCCTACGGGAGGCAGCAGTGGGGAATATTGGACAATGGGCGAAAGCCTGATCCAGCCATGCCGCGTGTGTGAAGAAGGTCTTCGGATTGTAAAGCACTTTAAGTTGGGAGGAAGGGCATTAACCTAATACGTTAGTGTTTTGACGTTACCCGCAGAAGAAGCACCGGCTAACTCCGTGCCAGCAGCCGCGGTAATACGGAGGGTGCAAGCGTTAATCGGAATTACTGGGCGTAAAGCGCACG
+
GGGGGGGGGGGGGGGGGGGGGGGGGGGGGGGGGGGGGGGGGGGGGGGGGGGGGGCFFGGGGGGGGFGFEEGGFGGGGGGGGGGGGGGGGGFFGGGGGGGGDFGGFGGEGGGGGGEGGGGGGGGGGGGGGGGGGE@FGGGFGGGGGGC:FDFDFGGGGGGGGGGGGGGCGGGGGGFGFGGGGFDGGGGGGGGGGGGGGGGGDEGGGGGGGFGGGGGGGGGCGGG5FFGFCFFCGDECGG77DDG<
@M03364:276:000000000-BLYN8:1:1101:20800:12330 1:N:0:1
ACTCCTACGGGAGGCAGCAGTAGGGAATCTTCGGCAATGGGGGCAACCCTGACCGAGCAACGCCGCGTGAGTGAAGAAGGTTTTCGGATCGTAAAACTCTGTTGTTAGAGAAGAACGTTAAGTAGAGTGGAAAGTTACTTAAGTGACGGTATCTAACCAGAAAGGGACGGCTAACTACGTGCCAGCAGCCGCGGTAATACGTAGGTCCCAAGCGTTGTCCGGATTTATTGGGCGTAAAGCGAGC
+
GGGGGGGGGGGGGGGGGGGGGGGGGGGGGGGGGGGGGGGGGGGGGGGGGGGGGGGDGGGGGGGGGGGGGGGGGGGGGGGGGGGGGGGGGGGGGGGGGGGGGGGGGGGGGGGFGGGGGGGGGGGGGGGFFGGGGGGGGGGGGGGGGGGGGGGGGGGGGGGGGGGGGGGGGGGGGGGGGGGGGGGGFGGGGGGGGGGGGGGGGGGGGGGGGGGGGG;;CEGGGGDEEGGGGGGGGGGGGGGGGGD<
@M03364:276:000000000-BLYN8:1:1101:23927:12345 1:N:0:1
ACTCCTACGGGAGGCAGCAGTAGGGAATCTTCGGCAATGGGGGCAACCCTGACCGAGCAACGCCGCGTAAGTGAAGAAGGTTTTCGGATCGTAAAACTCTGTTGTTAGAGAAGAACGTTAAGTAGAGTGGAAAGTTACTTAAGTGACGGTATCTAACCAGAAAGGGACGGCTAACTACGTGCCAGCAGCCGCTGTAATACGTAGGTCCCAAGCGTTGTCCGGATTTATTGGGCGTAAAGCGAGC
+
EECFEF<FG7E;@FCGDFEGE9CFCCEEFGFF@@@CCFGC<FGGGCFFGGGFGGGG7CFGGGGGEGGBF7=9EFF9F<BA=,,B@FGGGDGGGGFFFDF<FF,?B<FF?FCFG,FFG+><<?CFFGC95BFB9F=FFDDGFCD@DFFE7>FF9EFG9<7>FD,@F*D:FC:BCFFFF7F:<**,?BCF7,*1**=<FCFF>53;7BC2:>CC53*3>5C:C***/<E+<+<CC<E797CFG3C7
@M03364:276:000000000-BLYN8:1:1101:23047:12376 1:N:0:1
ACTCCTACGGGAGGCAGCAGTAGGGAATCTTCGGCAATGGGGGCAACCCTGACCGAGCAACGCCGCGTGAGTGAAGAAGGTTTTCGGATCGTAAAACTCTGTTGTTAGAGAAGAACGTTAAGTAGAGTGGAAAATTACTTAAGTGACGGTATCTAACCAGAAAGGGACGGCTAACTACGTGCCAGCAGCCGCGGTAATACGTAGGTGGCAACGGTTGTCCGGATTTCTTGGGCGTAAAGCGAGG
+
GGGGGGGGGGGGGGGGGGGGGGGGGGGG9FGFF@FGGGGGGGGGGGGFDGGG,CFEGGGGGGGGGGGGGEGGGGGGGGGGB?FGGGGCE@FGGGGCD5FGCF<AB?@BEEGFGGGFFGF8+B@<D,58:<F3=8E@GE<<CC9,3:>B7:>FGCAF9,@FGGFC:@7>FECCFFF?;,>FFFC;FF82B8C5CGGEEG?FF?BFGGFFGGC**/C8CEGGE8E5CC9C<CF5*<EEGF>7)95)
@M03364:276:000000000-BLYN8:1:1101:5234:12381 1:N:0:1
ACTCCTACGGGAGGCAGCAGTAGGGAATCTTCGGCAATGGGGGCAACCCTGACCGAGCAACGCCGCGTGAGTGAAGAAGGTTTTCGGATCGTAAAACTCTGTTGTTAGAGAAGAACGTTAAGAAGAGTGGAAAGTTACTTAAGTGACGGTATCTAACCAGAAAGGGACGGCTAACTACGTGCCAGCAGCCGCGGTAATACGTAGGTCCCAAGCGTTGTCCGGATTTATTGGGCGTAAAGCGAGG
+
GGGGGGGGGGGGGGGGGGGGGGGGGGGGGGGGGGGGGGGGGGDCGDGG>FFGFAFEEFG<EEGGCFF>CBCCFGGGGFGGGGGFEFGEG@@FGGGGGGFF<FFFGGGGFGGCAFD<CGGGDC,C>=D,ECFEC@FFG@FDF<F@<D<FE@@>=FFCF7:FGG7BF*6>FDEFGF@,;B1,<B8C:@?CF,=*CECECFFF89BFECGGFGFC8*;**:<+:::EGC9E<FG:4/*:D3:7/*))
@M03364:276:000000000-BLYN8:1:1101:27409:12397 1:N:0:1
ACTCCTACGGGAGGCAGCAGTGGGGAATATTGCACAATGGGCGCAAGCCTGATGCAGCCATGCCGCGTGTGTGAAGAAGGCCTTAGGGTTGTAAAGCACTTTCAGTCGGGAGGAAGGTGGTGGATTTAATACATTCACCAATTGACGTTACTCGCAGAAGAAGCACCGGCTAACTCCGTGCCAGCAGCCGCGGTAATACGGAGGGTGCAAGCGTTAATCGGAATTACTGGGCGTAAAGCGCACG
+
GGGAFGGGGGGGGGGGGGGGGGGGGGGGGGGCFGGGGGGGGGGGGGGCGGGGGGGGGGCDGGDFGGEGG7CFGGGGFGGGGGGGGGGGGFGGGGGDFGG<EFGDGFFGGGGGGGFFGFGGGFGC<,?FFGGGGGGGGGGGFD<DGGGGFGGGGGDCGGGGGFFGGGCF7FGGGG99FGGCFFFGGFGGGGGGEGDGF?FGGEGGEGGDFCFGGGGGGGCFGDEGGGGGCCCGGGC59CGDGGD<
@M03364:276:000000000-BLYN8:1:1101:9585:12439 1:N:0:1
ACTCCTACGGGAGGCAGCAGTGGGGAATATTGCACAATGGGCGCAAGCCTGATGCAGCCATGCCGCGTGTATGAAGAAGGCCTTCGGGTTGTAAAGTACTTTCAGCGAGGAGGAAGGCGTTGTGGTTAATAACCGCAGCGATTGACGTTACTCGCAGAAGAAGCACCGGCTAACTCCGTGCCAGCAGCCGCGGTAATACGGAGGGTGCAAGCGTTAATCGGAATTACTGGGCGTAAAGCGCACG
+
GGGGGGGGGGGGGGGGGGGGGGGGGGGGGGGGGGGGGGGGGGGGGGGGGGGGGGGGGGGGGGGGGGGGGGGGGGGGGGGGGGGGGGGGGGGGGGGGGGGGGGGGGGGGGGGEGGGGGGGGGGGGGGGGGGGGGGGGGGGGGGGGGGGGGGGGGGGGGGGGGGGGGGGGGGGGGGGGGGGGEGGGGDGGGGGGGGEGGGGGGGGGGGGGGGGGDCGGGGGGGGGGGGGGGFCCDGGGGGGGGGG<
@M03364:276:000000000-BLYN8:1:1101:25736:12445 1:N:0:1
ACTCCTACGGGAGGCAGCAGTAGGGAATCTTCCACAATGGACGAAAGTCTGATGGAGCAACGCCGCGTGAGTGAAGAAGGGTTTCGGCTCGTAAAGCTCTGTTGTTAAAGAAGAACGTGGGTGAGAGTAACTGTTCACCCAGTGACGGTATTTAACCAGAAAGCCACGGCTAACTACGTGCCAGCAGCCGCGGTAATACGTAGGTGGCAAGCGTTATCCGGATTTATTGGGCGTAAAGCGAGCG
+
GGGGGGGGGGGGGGGGGGGGGFGGGGGGFGGGDFGGEGGGEGDGGGCGFGGGGGCGFGGGGGGGGGGGGGGGGGGGGGFG7FGGGGG7FGG@FFFE<<FGGGGGFFG99FFFDFFGGGGGFGEGCGGGGFG9BCFFFCFGGGGGGGG@FG@,CFDFGGGGGGFFEGGCFG@FGG9DFEFCCF;,DCDFGG>EG8CEGF9*2C*C?EEG*>FDEE5C7?@EG5C*+<ECEFFGDDG55FF<3DDD
@M03364:276:000000000-BLYN8:1:1101:10758:12466 1:N:0:1
ACTCCTACGGGAGGCAGCAGTAGGGAATCTTCGGCAATGGACGAAAGTCTGACCGAGCAACGCCGCGTGAGTGAAGAAGGTTTTCGGATCGTAAAACTCTGTTGTTAGAGAAGAACAAGGATGAGAGTAAAACGTTCATCCCTTGACGGTATCTAACCAGAAAGCCACGGCTAACTACGTGCCAGCAGCCGCGGTAATACGTAGGTGGCAAGCGTTGTCCGGATTTATTGGGCGTAAAGCGAGC
+
GGGGGGGGGGGGGGGGGGGGGGGGGGGGFGGGGGGGGGGGFGGDGGGGGGGGGGGGGGGGGGGGGGGGGGGGGGGGGGGGFDGGGGGC7FEGGGGFGGGGGGGFGFGGGGGGGGGGGGGGGFFGGGGGGGGGFEGFAGDDDFGGFDCGCFFGGGGCBFCFGGGDGFCFGEGGEGC;2>*F<DCCCB>8C8::E>CGGG?9BCFF7FG8CEC8A>E8EGGFEECEG69CGGGGDDEED5CFGGD)
@M03364:276:000000000-BLYN8:1:1101:10419:12472 1:N:0:1
ACTCCTACGGGAGGCAGCAGTAGGGAATCTTCGGCAATGGGGGCAACCCTGACCGAGCAACGCCGCGTGAGTGAAGAAGGTTTTCGGATCGTAAAACTCTGTTGTTAGAGAAGAACGTTAAGTAGAGTGGAAAGTTACTTAAGTGACGGTATCTAACCAGAAAGGGACGGCTAACTACGTGCCAGCAGCCGCGGTAATACGTAGGTCCCAAGCGTTGTCCGGATTTATTGGGCGTAAAGCGAGC
+
GGGGGGGGGGGGGGGGGGGGGGGGGGGGGGGGGGGGGGGGGGGGGGGGGGGGGGGGGGGGGGGGGGGGGGGGGGGGGGGGGGGGGGGGGGGGGGGGGGGGGGGGGGGGGGGGGGGGGGGGGGGGGGGGGGGGGGGGGGGGGGGGGGGGGGGGGGGGGGGGGGGGGGGGGGGGGGGGGGGGGGGGGGGGGGGGGGGGDGCGGGGGGGGGGGGGGGEGGGGGGGGGCCGGGGGGGGGGGGGGGGG5
@M03364:276:000000000-BLYN8:1:1101:2362:12486 1:N:0:1
ACTCCTACGGGAGGCAGCAGTAGGGAATCTTCGGCAATGGGGGCAACCCTGACCGAGCAACGCCGCGTGAGTGAAGAAGGTTTTCGGATCGTAAAACTCTGTTGTTAGAGAAGAACGTTAAGTAGAGTGGAAAGTTACTTAAGTGACGGTATCTAACCAGAAAGGGACGGCTAACTACGTGCCAGCAGCCGCGGTAATACGTAGGTCCCAAGCGTTGTCCGGATTTATTGGGCGTAAAGCGAGC
+
GGGGGGGGGGGGGGDFEGGGGGGGGGGGGGGGGEGGGGGGGGGGGGGGGGGGGGGGGGGGGGGGGGGGGGGGGGGGGGGGGGGGGGGGGGGGGFGGGGGCFGGGGGGGGGGGFGGGGGGGGGGGGGGGGGGGGGGGGGGGGGGGGGGGGGGGGGGGGGGGGGGGGG>FGCDGGGGGFGGGGGGGGGGGGGGGGGGGGGGGGGGG7CGGGGGGGGGGGGGGGEGGEEC+<?9F4CEGGDGGGGG<
@M03364:276:000000000-BLYN8:1:1101:4508:12486 1:N:0:1
ACTCCTACGGGAGGCAGCAGTAGGGAATCTTCGGCAATGGGGGCAACCCTGACCGAGCAACGCCGCGTGAGTGAAGAAGGTTTTCGGATTGTAAAACTCTGTTGTTAGAGAAGAACGTTAAGTAGAGTGGAAAGTTACTTAAGTGACGGTATCTAACCAGAAAGGGACGGCTAACTACGTGCCAGCAGCCGCGGTAATACGTAGGTCCCAAGCGTTGTCCGGATTTATTGGGCGTAAAGCGAGC
+
GGGGGGGGGGGGGGGGGGGGGGGGGGGGGGGGGGGGGGGGGGGGGGGGGGGGGGGGGGGGGGGGGGGGGGGGGGGGGGGGGGGGGGGGGGGGGGGGGGGGGGGGGGGGGGGGGGGGGGGGGGGGGGGGGGGGGGGGGGGGGGGGGGGGGGGGGGGGGGGGGGGGGGGGGGGGGGGGGGGGGGGGGGGGGGGGGGGGGGGGGGGGGGGGGGGGGGGGGGGGGGEG=CFGGGGGGGGGGGGGGGG3
@M03364:276:000000000-BLYN8:1:1101:9042:12508 1:N:0:1
ACTCCTACGGGAGGCAGCAGTGGGGAATATTGCACAATGGGCGCAAGCCTGATGCAGCCATGCCGCGTGTATGAAGAAGGCCTTCGGGTTGTAAAGTACTTTCAGCGAGGAGGAAGGCATTAAGGTTAATAACCTTGGTGATTGACGTTACTCGCAGAAGAAGCACCGGCTAACTCCGTGCCAGCAGCCGCGGTAATACGGAGGGTGCAAGCGTTAATCGGAATTACTGGGCGTAAAGCGCACG
+
GGFGGGGGGGGGEGGGGGGGFFGGGGGGGGGGGGGGGGGGGGGGGGGGGGGGG9FF9FGGGGGGGGGGGEGFFGFGGGGGGGGGFGGGGGGEGGGDGGGEFFFGGGGGGGGGGCFFEFGGGAECFGGGGGGCGGC?DFDE9CFF,<C=>FCGGG>CEDFFGGGGGFFFFCGDCFGG7@GFGGGGF8CDFGDEGGGGGFGFCGEEGGGCGFGCGCECGFC57EGGFFGGGGGFGGGG3FGDDDG5
@M03364:276:000000000-BLYN8:1:1101:21472:12513 1:N:0:1
ACTCCTACGGGAGGCAGCAGTAGGGAATCTTCGGCAATGGACGAAAGTCTGACCGAGCAACGCCGCGTGAGTGAAGAAGGTTTTCGGATCGTAAAACTCTGTTGTTAGAGAAGAACGACGAGGAGAGTGGAAAGCTCCTCGTGTGACGGTATCTAACCAGAAAGGGACGGCTAACTACGTGCCAGCAGCCGCGGTAATACGTAGGTCCCGAGCGTTGTCCGGATTTATTGGGCGTAAAGCGAGC
+
GGGGGGGGGGGGGGGGGGGGGGGGGGGGGGEGGGGGGGGGFGGGGGGGGGGGGGGGGGGGGGGGGGGGGGGGGGGGGGGGGGGGGGGGGGGGGGGGGGGGGGGGGGGGGGGGGGGGGGGGGGGGGGGGGGGGGCGGFGGGGGGGGFGGEEGGGGGGGGGFFFGFGGGGGGGGGGGGGGGGGGGGGGGCCGEGGGG:EFDGGFGGGGCEEGGECEEGGGGGGGGGCGGDCCGGGGGGGGGGG:D)
@M03364:276:000000000-BLYN8:1:1101:2497:12522 1:N:0:1
ACTCCTACGGGAGGCAGCAGTAGGGAATCTTCGGCAATGGGGGCAACCCTGACCGAGCAACGCCGCGTGAGTGAAGAAGGTTTTCGGATCGTAAAACTCTGTTGTCAGAGAAGAACAAGGGTGAGAGTGGAAAGTTCACCCCTTGACGGTATCTGACCAGAAAGCCACGGCTAACTACGTGCCAGCAGCCGCGGTAATACGTAGGTGGCAAGCGTTGTCCGGATTTATTGGGCGTAAAGCGAGC
+
GGGGGGGGGGGGGGGGGGGGGGGGGGGGGGGGGDGGGGGCGGGGGGGGGGGGGFGEGGGGGGGGGGGGGGGGGGGGGGGGGGGGGGGGGGGGGGGGGGGGGGGGG<EGGGGGGGGGGGEC:33DFGGGGGGGGGFGAFDB,@FGGGGGGGGGGGGGGGGGGGGGCFGGGGGGGGGDD@CF<FGG@FGGGGDGGEGDGGCGGCCG>FFCE:AF5CC?EE7<=C8:8@CGGEFGGGGGGGGG)1/)
@M03364:276:000000000-BLYN8:1:1101:2185:12535 1:N:0:1
ACTCCTACGGGAGGCAGCAGTGGGGAATATTGCACAATGGGCGCAAGCCTGATGCAGCCATGCCGCGTGTATGAAGAAGGCCTTCGGGTTGTAAAGTACTTTCAGCGAGGAGGAAGGTGTTGTGGTTAATAACCTCAGCAATTGACGTTACTCGCAGAAGAAGCACCGGCTAACTCCGTGCCAGCAGCCGCGGTAATACGGAGGGTGCAAGCGTTAATCGGAATTACTGGGCGTAAAGCGCACG
+
CCEEEEFGG@FE@7FC;BFFGCEFGGGGGGGGFG@FC@F8F8CFEGEGDEGCEFGFGGGGGGGFGE@FFFGFGFAFGD@GGGGGGGEGGGGGFFGGGGGC?,BEF9:+@CEGG7,BF4=,B,B8?FDFGGGCD,,B,A=FFFGGGGGFGFG9DFGEG7D<FGGG@FGG7FEGGGF@FEEFGGGFFGGGGGGGGGEGGFGGC>EE:BCEGFDFGGGGGGFFEGGGGFFGG?:FGG5E<CFGGGC7
@M03364:276:000000000-BLYN8:1:1101:18433:12587 1:N:0:1
ACTCCTACGGGAGGCAGCAGTAGGGAATCTTCGGCAATGGGGGCAACCCTGACCGAGCAACGCCGCGTGAGTGAAGAAGGTTTTCGGATCGTAAAACTCTGTTGTTAGAGAAGAACGTTAAGTAGAGTGGAAAGTTACTTAAGTGACGGTATCTAACCAGAAAGGGACGGCTAACTACGTGCCAGCAGCCGCGGTAATACGTAGGTCCCAAGCGTTGTCCGGATTTATTGGGCGTAAAGCGAGC
+
GGGGGF@GGGGGEGGGGGEGGGGGGGGGGFGGGDGGGGGGGGGGFGFGGGGGGGGGGGGGGGGGGGGEFFEGFGGFGGGGEFCGGGGGGGGGGFGGGGGGGGGGGGGGGGGGGGGGGFFFGFFGFDCDFFGGGGGGGGFFGCDDFGGEDBFGGGGGGGGGGGGGGGGGGGGGGGGDGGGGGGGGGFFGG5EGGEG>>EFFGFFFGFGG5<F5EGEGGEGGEGG=;CFGGGGFGDGGDFGF3DD)
@M03364:276:000000000-BLYN8:1:1101:28452:12597 1:N:0:1
ACTCCTACGGGAGGCAGCAGTAGGGAATCTTCGGCAATGGGGGCAACCCTGACCGAGCAACGCCGCGTGAGTGAAGAAGGTTTTCGGATCGTAAAACTCTGTTGTTAGAGAAGAACAAGGATGAGAGTAAAAAGTTCATCCCTTGACGGTATCTAACCAGAAAGCCACGGCTAACTACGTGCCAGCAGCCGCGGTAATACGTAGGTCCCAAGCGTTGTCCGGATTTATTGGGCGTAAAGCGAGC
+
CEGGFG@FGEFFGEE@F;-CFAEGGGGGGGGED@7@+CFAFGGG@<CCC8EE,FEGGGFGGGGG+:BFECEFFDDGGDF<A,5?EFGDGFGGFFGGC@EFGFDFFEAFFGGGFFGFGGF8ADBFGAEFFGFDBCGGGGGGDFGGCGCEGGFGCEG9F<FFGC>FFC@>C7F@*DDFFCCFGF7FGGGG,=8CEGGGGGGGGGGGGG;BCCFGFG=*2/<?5581/3<?CF@=4DGEG*:7)95/
@M03364:276:000000000-BLYN8:1:1101:21164:12605 1:N:0:1
ACTCCTACGGGAGGCAGCAGTGGGGAATATTGCACAATGGGCGCAAGCCTGATGCAGCCATGCCGCGTGTATGAAGAAGGCCTTCGGGTTGTAAAGTACTTTCAGCGAGGAGGAAGGGGATGTGGTTAATAACCGCATTCATTGACGTTACTCGCAGAAGAAGCACCGGCTAACTCCGTGCCAGCAGCCGCGGTAATACGGAGGGTGCAAGCGTTAATCGGAATTACTGGGCGTAAAGCGCACG
+
GGGGGGGGGGGGGGGGGGGGGGGGGGGGGGGGGGGGGGGGGGGGGGGGGGGGGGGGGGGGGGGGGGGGGGGGGGGGGGGGGGGGGGGGGGGGGGGGGGGGGGGGGFGGGGGGGGGGGEGGGEGGGGGGGGGGGGGGGGGGGGGGGGGGGGGGGGGGGGGGGGGGGGGGGGGGGGGGGGGGGGGGGGGGGGEGGGGGGGGGGGGGGGGGGGGGGGGGGGGGGGGGGGGGGGGGGDGGGGGGGGG3
@M03364:276:000000000-BLYN8:1:1101:25741:12610 1:N:0:1
ACTCCTACGGGAGGCAGCAGTGGGGAATATTGGACAATGGGCGAAAGCCTGATCCAGCCATGCCGCGTGTGTGAAGAAGGTCTTCGGATTGTAAAGCACTTTAAGTTGGGAGGAAGGGCATTAACCTAATACGTTAGTGTTTTGACGTTACCGACAGAATAAGCACCGGCTAACTCTGTGCCAGCAGCCGCGGTAATACAGAGGGTGCAAGCGTTAATCGGAATTACTGGGCGTAAAGCGCGCG
+
GGGGGGGGGGGGGGGGGGGGGGGGGGGGGGGGGGGGGGGGGGGGGGGGGGGGGGGGGGGGGGGGGGGGGGGGGGGGGGGGGGGGGGGGGGGGGGGGGGGGGGGGGGGGGGGGGGGGGGGGGGGGGGGGFGGGGCFGGGGGGGGGGGGGGGGGCGGGGGFAFGGGGGGGGGGGGGGCGGGGGGGGGGGGGGGGGCGGGGGGGFFFGGGGGGGGGGGGGGGGGGEFGGGGGFGGDGGGGGGGGGGG
@M03364:276:000000000-BLYN8:1:1101:18161:12620 1:N:0:1
ACTCCTACGGGAGGCAGCAGTAGGGAATCTTCGGCAATGGACGAAAGTCTGACCGAGCAACGCCGCGTGAGTGAAGAAGGTTTTCGGATCGTAAAACTCTGTTGTCAGAGAAGAACAAGGGTGAGAGTGGAAAGTTCACCCCTTGACGGTATCTGACCAGAAAGCCACGGCTAACTACGTGCCAGCAGCCGCGGTAATACGTAGGTGGCAAGCGTTGTCCGGATTTATTGGGCGTAAAGCGCAC
+
GGGGGGGGGGGGGGGGGGGGGGGGGGGGGGGGGEGGGGGGGGGGGGGGGGGGGGGGGGGGGGGGGGGGGGGGGGGGGGGGFGGGGGGGFGGGGGGGGGGGGGFFGGGGGGGGGGGGGFGGGDF@FDFGGGGGGGGGGGGGGGGGGGGGDGGGGGGGGGF7CFFGGGGGG>EGGGFFGGGFGGGGGGGGGGGGG>EEGGGGGCCGDFGFGGGFFGGGGGGGGG8:59CFGGFFCDGGGGFGGGGD
@M03364:276:000000000-BLYN8:1:1101:11532:12621 1:N:0:1
ACTCCTACGGGAGGCAGCAGTGGGGAATATTGCACAATGGGCGCAAGCCTGATGCAGCCATGCCGCGTGTATGAAGAAGGCCTTCGGGTTGTAAAGTACTTTCAGCGAGGAGGAAGGCATTAAGGTTAATAACCTTAGTGATTGACGTTACTCGCAGAAGAAGCACCGGCTAACTCCGTGCCAGCAGCCGCGGTAATACGGAGGGTGCAAGCGTTAATCGGAATTACTGGGCGTAAAGCGCACG
+
GGGGGGGGGGGGGGGGGGGGGGGGGGGGGGGGGGGGGGGGGGGGGGGGGGGGGGGGGGGGGGGGGGGGGGGGGGGGGGGGGGGGGGGGGGGGGGGGGGGGGGGGGGGDGGGGGGGGGGGGGGGGGGGGGGGGGGGGGGGGGGGGGGGGGGGGGGDGFEGGGGGGGGGGDGGGGGGGGGGGGGGGGGGGFGGGGGGGGGGGGGGGGGGDGFFFGGGGGGGGGGGGGFGGGGGGDGEGGGGGGGG5
@M03364:276:000000000-BLYN8:1:1101:10765:12635 1:N:0:1
ACTCCTACGGGAGGCAGCAGTAGGGAATCTTCGGCAATGGACGAAAGTCTGACCGAGCAACGCCGCGTGAGTGAAGAAGGTTTTCGGATCGTAAAACTCTGTTGTCAGAGAAGAACAAGGGTGAGAGTGGAAAGTTCACCCCTTGACGGTATCTGACCAGAAAGCCACGGCTAACTACGTGCCAGCAGCCGCGGTAATACGTAGGTGGCAAGCGTTGTCCGGATTTATTGGGCGTAAAGCGAGC
+
GGGGGGGGGGGGGGGGGGGGGGGGGGGGGGGGGGGGGGGGGGGGEGGGGGGGGGGGGGGGGGGGGGGGGGGGGGGGGGGGGGGGGGGGDGGGGGGGGGGGGGGGGGGGGGGGGGGGGGGGGGFGGGGGGFGDFGGGGGGGGGGGGGGGGGGGGGGGGGGGGGGGGGGGGDDGGGFGGGDGGGGGGGGGGGGGGGGGGFFFF?EGGGF>EGCFGGEGEGG?ECGGGFEGGFGGGGGGGCFDDGG3
@M03364:276:000000000-BLYN8:1:1101:15936:12679 1:N:0:1
ACTCCTACGGGAGGCAGCAGTGGGGAATATTGCACAATGGGCGCAAGCCTGATGCAGCCATGCCGCGTGTATGAAGAAGGCCTTCGGGTTGTAAAGTACTTTCAGCGAGGAGGAAGGCGTTGTGGTTAATAACCGCAGCGATTGACGTTACTCGCAGAAGAAGCACCGGCTAACTCCGTGCCAGCAGCCGCGGTAATACGGAGGGTGCAAGCGTTAATCGGAATTACTGGGCGTAAAGCGCACG
+
GGGGGGGAFGGGGGGGGGGGGGGGGGGGGGGGGGGGGGGGGGGEGGGGGGGGGGGGGGGGGGGGGGGFGGGGGGGGGGGGGGGGGGGGGGGGGGGGGGGGGGGGGGD:FGGGGGGGGGGGGGGGGFGGGGGGGGG@FEGGGFGGGGGGGGGGGGGGGGGGGGGFGFFFGGGGGGGGGGGGGGFGGGGGGGGGGGGGGGGCCGGGGDEEGDGGGEGGGGGGGGGGGGGGGGFFGGGEGGGGCCC5
@M03364:276:000000000-BLYN8:1:1101:12059:12682 1:N:0:1
ACTCCTACGGGAGGCAGCAGTGGGGAATATTGCACAATGGGCGCAAGCCTGATGCAGCCATGCCGCGTGTATGAAGAAGGCCTTCGGGTTGTAAAGTACTTTCAGCGAGGAGGAAGGCATTAAGGTTAATAACCTTAGTGATTGACGTTACTCGCAGAAGAAGCACCGGCTAACTCCGTGCCAGCAGCCGCGGTAATACGGAGGGTGCAAGCGTTAATCGGAATTACTGGGCGTAAAGCGCACG
+
GGGGGGGGGGGGGGGGGGGGGGGGGGGGGGGGGGGGGGGGGGGGGGGGGGGGGGGGGGGGGGGGGGGGGGGGGGGGGGGGGGGGGGGGGGGGGGGGGGGGGGGGGGGGGGGGGGGGGGGGGFGGGGGGGGGGGGGGGGGGGGGGGGGGGGGGGGGGGGGGGGGGGFGGGGGEGGGGGGGGGGGGGGGGGGGGGGGGGGGGG8EE>CEGGGGGGGGGGGGGGGGGGGFCGGCGGGGEGGGGGGG5
@M03364:276:000000000-BLYN8:1:1101:6145:12713 1:N:0:1
ACTCCTACGGGAGGCAGCAGTGGGGAATATTGCACAATGGGCGCAAGCCTGATGCAGCCATGCCGCGTGTATGAAGAAGGCCTTCGGGTTGTAAAGTACTTTCAGCGAGGAGGAAGGCATTAAGGTTAATAACCTTGGTGATTGACGTTACTCGCAGAAGAAGCACCGGCTAACTCCGTGCCAGCAGCCGCGGTAATACGGAGGGTGCAAGCGTTAATCGGAATTACTGGGCGTAAAGCGCACG
+
GGGGGGGGGGGGGGGGGGGGGGGGGGGGGGGGGGGGGGGGGGGGGGGGGGGGGGGGGGGGGGGGGDG@FFEGGGGGGGGDFFGGGGGGGGGCF9FGGGGGGGGGGGGFEGGDGEFCEEFEGGGGGGGFGGFGGGGGGGGGFGGGGGFCGGGGFCGGDGGGFGGGGGGGGGGGGFCFCEGGGGFCFGGGGGGGGGGGCFFGGEGGGGGGGGGGGGGGFGFFGGDEGFCFGGGFDGC=5>CCDGG)
@M03364:276:000000000-BLYN8:1:1101:20063:12717 1:N:0:1
ACTCCTACGGGAGGCAGCAGTAGGGAATCTTCGGCAATGGGGGCAACCCTGACCGAGCAACGCCGCGTGAGTGAAGAAGGTTCTCGGATCGTAAAACTCTGTTGTTAGAGAAGAACGTTAAGTAGAGTGGAAAATTACTTAAGTGACGGTATCTAACCAGAAAGGGACGGCTAACTACGTGCCAGCAGCCGCGGTAATACGTAGGTCCCAAGCGTTGTCCGGATTTATTGGGCGTAAAGCGAGC
+
GGGGGGGGGGGGGGGGGGGGGGGGGGGGGGGGGGGGGGGGGGGGGGGGGGGGGGGGGGGGGGGGGGGGGGGGGGEGGGGGGGGGGGGGGGGGGGGGGGGGGGGGGGGGGGGGGGGGGGGGGGGGGGGGGGGGGGGGGGGGGGGGGGGGGGGGGGGGGGGGGGGGGGGGGGGGGGGGGGGGFGGGGGGGGGGGGGGGGGGGGGGGGGGGGGGGGDEGGGGGGGGGGFGGGGGGGGGGGGGGGGGC
@M03364:276:000000000-BLYN8:1:1101:11968:12721 1:N:0:1
ACTCCTACGGGAGGCAGCAGTGGGGAATATTGCACAATGGGCGCAAGCCTGATGCAGCCATGCCGCGTGTATGAAGAAGGCCTTCGGGTTGTAAAGTACTTTCAGCGAGGAGGAAGGCATTAAGGTTAATAACCTTGGTGATTGACGTTACTCGCAGAAGAAGCACCGGCTAACTCCGTGCCAGCAGCCGCGGTAATACGGAGGGTGCAAGCGTTAATCGGAATTACTGGGCGTAAAGCGCACG
+
GGGGGGGGGGGGGGGGGGGGGGGGGGGGGGGGGGGGGGGGGGGGGGGGGGGGGGGGGGGGGGGGGGGGGGGGGGGGGGGGGGGGGGGGGGGGGGGGGFGGGGGGGGGGGGEGGGGGGGGGGGGGFFGGFGGGGGGGGGGGGGA<FGGGGGGGGGGGGGGGGGGGGGGGGGGGGGGGFGGGGGGGGGGGFGGGGEGGGGGGGGGGGGGGGGGGGGGGGGFGGGGFECEGG6E57C=EFGFDGGG)
@M03364:276:000000000-BLYN8:1:1101:22642:12726 1:N:0:1
ACTCCTACGGGAGGCAGCAGTAGGGAATCTTCGGCAATGGGGGCAACCCTGACCGAGCAACGCCGCGTGAGTGAAGAAGGTTTTCGGATCGTAAAACTCTGTTGTTAGAGAAGAACGTTAAGTAGAGTGGAAAGTTACTTAAGTGACGGTATCTAACCAGAAAGGGACGGCTAACTACGTGCCAGCAGCCGCGGTAATACGTAGGTCCCAAGCGTTGTCCGGATTTATTGGGCGTAAAGCGAGC
+
GGGGGGGGGGGGGGGGGGGGGGGGGGGGGGGGGGGDGGGGGGGGGGGGGGGGGGGGGGGGGGGGGGGGGGGGGGGGGGGGGGGGGGGGGGGGGGGGGGGGGGGGGGGGGGGGGGGGGGGGGGGGGGGGGGGGGGGGGGCGGGGGGGGGGGGGGGGGGGGGGGGGGDGGGGGGGGGGGGGFDGGGGGGGFFGGGGGGDFGGGGGGGGCCBFCCGGCEGEGGGGEDGFCEGGGGFG7EGGGGGGD)
@M03364:276:000000000-BLYN8:1:1101:4615:12727 1:N:0:1
ACTCTTACGGGAGGCAGCAGTAGGGAATCTTCGGCAATGGGGGCAACCCTGACCGAGCAACGCCGCGTGAGTGAAGAAGGTTTTCGGATCGTAAAACTCTGTTGTTAGAGAAGAACGTTAAGTAGAGTGGAAAGTTACTTAAGTGACGGTATCTAACCAGAAAGGGACGGCTAACTACGTGCCAGCAGCCGCGGTAATACGTAGGTCCCAAGCGTTGTCCGGATTTATTGGGCGTAAAGCGAGC
+
GGGGGGGGGGGGGGGGGGGGGGGGGGGGGGGGGGGGGGGGGGGGGGGGGGGGGGGDGGGGGGGGGGGFGGGGGGGGGGGGGGGGGGGGGGGGGGGGGGGGGGGGGGGGGGGGGGGFGGGGFFGGGGGFGGGGGGGGGGGFGGGGGGGGGGGGGGGGGGGGGGGGGGGFGFCCFGGGGGGGFGFFGGGGGBEEGGGGGGGGFEFGGGDFGGGFCEGEEGGGGCG5A6CGFGGGFDGGG3CGDDG/
@M03364:276:000000000-BLYN8:1:1101:29643:12729 1:N:0:1
ACTCCTACGGGAGGCAGCAGTAGGGAATCTTCGGCAATGGGGGCAACCCTGACCGAGCAACGCCGCGTGAGTGAAGAAGGTTTTCGGATCGTAAAACTCTGTTGTTAGAGAAGAACGTTAAGTAGAGTGGAAAGGTACTTAAGTGACGGTATCTAACCAGAAAGGGACGGCTAACTACGTGCCAGCAGCCGCGGTAATACGTAGGTCGCAAGCGTTGTCCGGATTTATTGGGCGTAAAGCGAGC
+
GGGF@EE@CFECFG>FGEECFCFGCDE8@DFG<@FGGGFF,8CCGG7@B<,CEGGGGGFEEFEGGGGGEGGGGGFGCGGCE?,=A+CCF7C?FCDDCGDFCFEE?DGGEGG8<FGFC+B==D?,FA<C?CGGGG,DD,>,,3>7ECFEGGGFFAFGG7>F7@@D7CD@FEGECCEFGG7FCCCCCDEFGDCCEEECEGGFGCECCF+1:CE5@CEGE=FF5EE**2<C9FCC5/:C7DF*97D)
@M03364:276:000000000-BLYN8:1:1101:7584:12737 1:N:0:1
ACTCCTACGGGAGGCAGCAGTGGGGAATATTGCACAATGGGCGCAAGCCTGATGCAGCCATGCCGCGTGTATGAAGAAGGCCTTCGGGTTGTAAAGTACTTTCAGCGAGGAGGAAGGCATTAAGGTTAATAACCTTAGTGATTGACGTTACTCGCAGAAGAAGCACCGGCTAACTCCGTGCCAGCAGCCGCGGTAATACGGAGGGTGCAAGCGTTAATCGGAATTACTGGGCGTAAAGCGCACG
+
GGGGGGGGGGGGGGGGGGGGGGGGGGGGGGGGFGGGGGGGGGGGGGGGGGGGGGGGGGGGGGGFGGGGGEGGGGGGGGGGGGGGGGGGGGGGGGGGGGGGGGGGGGGGGGGGGGGGGGGGGGGGGGGGGGGGGFGGGGGGGGGGGGGGGGGGGGGGGGGGGGGGGGGGGGGGGGGGGGGGGGGGGGGGGGGGGGGGGGGGGGGGGGGGGGGGGGGGGGGGGGGGGGGGGFEGGGGGGGGGGGGD
@M03364:276:000000000-BLYN8:1:1101:6716:12758 1:N:0:1
ACTCCTACGGGAGGCAGCAGTGGGGAATATTGGACAATGGGCGAAAGCCTGATCCAGCCATGCCGCGTGTGTGAAGAAGGTCTTCGGATTGTAAAGCACTTTAAGTTGGGAGGAAGGGCATTAACCTAATACGTTAGTGCTTTGACGTTACCGACAGAATAAGCACCGGCTAACTCTGTGCCAGCAGCCGCGGTAATACAGAGGGTGCAAGCGTTAATCGGAATTACTGGGCGTAAAGCGCGCG
+
GGGGGGGGGGGGGGGGGGGGGGGGGGGGGGGGGGGGGGFEGGGGGGGGGGGGGGGGGFGGGGGGGGGGGGGGGGGGGGGGGGGGGGGGGGGFGGGGGGGGGGFCFFGEE@FEGGGGGGGGGGGGCFGGFGGGGGGFGGGGGGGGGGGGGGGGDGGGGGGGGGGGFFFGGGGGGGGGGGGGGGGCFGGFGDGGEEDE9CFCCFFGDEGDFGGGCE=EGFFGDGGGFG@FDCCGDD5=<DCD<DGG
@M03364:276:000000000-BLYN8:1:1101:3042:12766 1:N:0:1
ACTCCTACGGGAGGCAGCAGTGGGGAATATTGGACAATGGGCGAAAGCCTGATCCAGCCATGCCGCGTGTATGAAGAAGGCCTTCGGGTTGTAAAGTACTTTCAGCGAGGAGGAAGGTGTTGTGGTTAATAACCACAGCAATTGACGTTACTCGCAGAAGAAGCACCGGCTAACTCCGTGCCAGCAGCCGCGGTAATACGGAGGGTGCAAGCGTTAATCGGAATTACTGGGCGTAAAGCGCACG
+
GGGGGGGGGGGGGGGGGGGGGGGGGGGGGGGGGFGGGGGGGGGGGGGGGGGGGGGGGGGGGGGGGGGGGGGGGGGGGGGGGGGGGGGGGGGGGGGGGGGGGGGGGGGGGGGGGGGGGGGGGGGGGGGGGGGGGGGGGGDGGGGGGGGGGGGGFGGGGGGGGFGGGGFGGGGGGGGGGGGGGGGGGGGFFGGGGGGDGGGGDGEGCEGGGGGGGGDEFFFGGGGGGCFGGGGGD5EEDD77)>C)
@M03364:276:000000000-BLYN8:1:1101:15046:12774 1:N:0:1
ACTCCTACGGGAGGCAGCAGTGGGGAATATTGCACAATGGGCGCAAGCCTGATGCAGCCATGCCGCGTGTATGAAGAAGGCCTTCGGGTTGTAAAGTACTTTCAGCGAGGAGGAAGGTGTTGTGGTTAATAACCGCAGCAATTGACGTTACTCGCAGAAGAAGCACCGGCTAACTCCGTGCCAGCAGCCGCGGTAATACGGAGGGTGCAAGCGTTAATCGGAATTACTGGGCGTAAAGCGCACG
+
GGGGGGGGGGGGGGGGGGGGGGGGGGGGGGGGGGGGGGGGGGGGGGGGGGGGGGGGGGGGGGGGGGGGGGGGGGGFGGGGGGGGGGGGGGGGGGGGGGGGGGGGGGCCEGGDGGGGGGGGGGGGGGGGGGGGGGGGGGGGGGGGGGGGGGGGGGGGGGGGGGGGGGGGGGGGGGGGGGGGGGGGGGGGGGGGGGGGGFGGGGGGGEEGGGGGEGGGGGGGGGGGGFGG9FGGGGGGGGGDDGG5
@M03364:276:000000000-BLYN8:1:1101:28240:12785 1:N:0:1
ACTCCTACGGGAGGCAGCAGTAGGGAATCTTCGGCAATGGACGAAAGTCTGACCGAGCAACGCCGCGTGAGTGAAGAAGGTTTTCGGATCGTAAAACTCTGTTGTCAGAGAAGAACAAGGGTGAGAGTGGAAAGTTCACCCCTTGACGGTATCTGACCAGAAAGCCACGGCTAACTACGTGCCAGCAGCCGCGGTAATACGTAGGTGGCAAGCGTTGTCCGGATTTATTGGGCGTAAAGCGAGC
+
GGGGGFFCFGGGGGGGGGGGGGGFGGGGGGGGGGGGGGGGGGGGGGGFGGGGGGGGGGGGGGGGGGGCFGGGGGGGGGGGGGGGGGGGGGGGGGGGGGGGGGGGGGGGGGFGGDGGGGGGGGGGGGGFGGGGGGGGGGGFGGGGGGGGGGGGGGGGGGGFFFGFFGGGGGGGGGGGGGDFDFGGGGGGGGDGGGGGGGGGGGGGGGGGGGFGGGEEGGGGGCE5ECEFGGGGGGGGGGGGGGG)
@M03364:276:000000000-BLYN8:1:1101:22788:12817 1:N:0:1
ACTCCTACGGGAGGCAGCAGTAGGGAATCTTCCACAATGGACGAAAGTCTGATGGAGCAACGCCGCGTGAGTGAAGAAGGTTTTCGGATCGTAAAACTCTGTTGTTGGAGAAGAACGTATTTGATAGTAACTGATCAAGTAGTGACGGTATCCAACCAGAAAGCCACGGCTAACTACGTGCCAGCAGCCGCGGTAATACGTAGGTGGCAAGCGTTGTCCGGATTTATTGGGCGTAAAGCGAGCG
+
GGGGGGGGGGGGGGGGGGGGGGGGGGGGGGGGGGGGGGGGGGGGGGGGGGGGGGGGGGGGGGGGGGGGGGGGGGGGGGGGGGGGGGGGGGGGGGGGGGGGGGGGGGGGGGGGGGGGGGGGGGGGGGGCGGGGGGGGGGGGGGGGGGGGGGGGGGGGGGGGGGFGGGGGGGGGGGGGGGGGGGGGGGGGGGGGGGGGFGGGG?CEGGGGGGGGGGGGGGFEG:?EGGGGGGDGGGGGGGGGDGGD
@M03364:276:000000000-BLYN8:1:1101:24316:12819 1:N:0:1
ACTCCTACGGGAGGCAGCAGTGGGGAATATTGCACAATGGGCGCAAGCCTGATGCAGCCATGCCGCGTGTATGAAGAAGGCCTTCGGGTTGTAAAGTACTTTCAGCGAGGAGGAAGGTGTTGTAGTTAATAGCTGCAGCAATTGACGTTACTCGCAGAAGAAGCACCGGCTAACTCTGTGCCAGCAGCCGCGGTAATACAGAGGGTGCAAGCGTTAATCGGAATTACTGGGCGTAAAGCGCACG
+
GGGGGGGGGGGGGGGGGGGGGGGGGGGGGGGGGGGGGGGGGGGGGGGGGGGGGGGGGGGGGGGGGGGGGGGGGGGGGGGGGGGGGGGGGGGGGGGGGGGGGGGGGGGGGGGGGGGGGGGGGGGGGGGGGGGGGGGGGGGGGGGGGGGGGGGGGGGGGGGFDCFGGGGGGGGGGGGGGGGGGGGGGGGGGGGGGGGGGGGGGGGGGGGGGGGGGGGGGGGGGGGGGGGGGGGGGGGGGGGGGGGC
@M03364:276:000000000-BLYN8:1:1101:15872:12875 1:N:0:1
ACTCCTACGGGAGGCAGCAGTGGGGAATCTTCGACAATGGACGAAAGCCTGATCGAGCCACGCCGCGTGTGTGAAGAAGGTCTTCGGATTGTAAAGCACTGTAGGTGGGGAAGAAGGGATTTAATCTAATCTGATCATGTATTGACGTTATCGAAACAGAAAGCACCGGCTAACTACGTGCCAGCAGCCGCGGTAATACAGAGGGTGCAAGCGTTGACCGGAATTACTGGGCGTAAAGCGCGCG
+
GGGGGGGGGGGGGGGGGGGGG,FGGGGG9FG,,CFGGGGG9FG+FEG8FGGGG,,BFG+F,CFGGGGGG:FGGGGGGGGGG<FGGGGG++EGGGG<F,FG,F,,?F9F+@@+BFG<F+4,BF,C,,:,C,,,C,C,,5@F,7CFGGG+FG,E+D,++@3,@FFGC<FGGGGGGGG,,>FFGGGGGGGGGGGGGGGGGGG++?FG*1=EGGGGGGG**+=CGDCGFG0AFGGGGGGGGGGG)>DD
@M03364:276:000000000-BLYN8:1:1101:17608:12896 1:N:0:1
ACTCCTACGGGAGGCAGCAGTAGGGAATCTTCCACAATGGACGCAAGTCTGATGGAGCAACGCCGCGTGAGTGAAGAAGGGTTTCGGCTCGTAAAGCTCTGTTGTTAAAGAAGAACGTGGGTAAGAGTAACTGTTTACCCAGTGACGGTATTTAACCAGAAAGCCACGGCTAACTACGTGCCAGCAGCCGCGGTAATACGTAGGTGGCAAGCGTTATCCGGATTTATTGGGCGTAAAGCGAGCG
+
GGGGGGGGGGGGGGGGGGGGGGGGGGGGGGGGGGGGGGGGGGGGGGGGGGGGGGGGGGGGGGGGGGGGGGGGGGGGGGGGGGGGGGGCGGGGGGGGGGGGGGGGGGCFGGGGGGGGGGGGGFGGGGGGGGGGGGGGGDDFFGFGGGGGGGCFFGGGGG?FGGGGGGGDGDGGGFFFFEGGGGGFGGGCEGGGGGGGGCFGGGGGGGG>FG58CGGGGGGGGGGEGGGGGGGGGDGGG7FGGGGD
@M03364:276:000000000-BLYN8:1:1101:16415:12908 1:N:0:1
ACTCCTACGGGAGGCAGCAGTAGGGAATCTTCGGCAATGGGGGCAACCCTGACCGAGCAACGCCGCGTGAGTGAAGAAGGTTTTCGGATCGTAAAACTCTGTTGTTAGAGAAGAACGTATTTGATAGTAACTGATCAGGTAGTGACGGTATCCAACCAGAAAGCCACGGCTAACTACGTGCCAGCAGCCGCGGTAATACGTAGGTGGCAAGCGTTGTCCGGATTTATTGGGCGTAAAGCGAGCG
+
GGGGGGGGGGGGGGGGGGGGGGGGGGGGGGGGGGGGGGGGGGGGGGGGGGGGGGGGGGGGGGGGGGGGGGGGGGGGGGGGGGGGGGGGGGGGGGGGGGGGGGGGGGGGGGGGGGGGGGGGGGGGGGGGGGGGGGGGGGGFGGGGGGGGGGGGGGGGGGGGGGGGGGGGGGGGGGGGGGFGGGGGGGGGGGGGGGGGGGGGGGGGGFFGGGGGGCGGGGGGGGDGGFCFFECFGGGGGFGGGGGC
@M03364:276:000000000-BLYN8:1:1101:26010:12918 1:N:0:1
ACTCCTACGGGAGGCAGCAGTAGGGAATCTTCGGCAATGGGGGCAACCCTGACCGAGCAACGCCGCGTGAGTGAAGAAGGTTTTCGGATCGTAAAACTCTGTTGTTAGAGAAGAACGTTAAGTAGAGTGGAAAGTTACTTAAGTGACGGTATCTAACCAGAAAGGGACGGCTAACTACGTGCCAGCAGCCGCGGTAATACGTAGGTCCCAAGCGTTGTCCGGATTTATTGGGCGTAAAGCGAGC
+
GGGGGGGGGGGGGGGGGGGGGGGGGGGGGGGCGGGGGGGGGGGGGGFGGGGGFGDGGGGGGGGGGGGGGDGGGGGGGGGGFFGGGGGFFGGGGGGFGGGGGGGGGGGGGGGGGGGCGGGFBFDFGFFGFCFGGGFDFADEGGFGC=FGG@FGGGGGC7FGGCFGCGGGGGCCFGGGGFGFEGGGGGGGGFEGGGEGGGGGFGGGDFGGFFE=CEGDGGGGGGEGEFCGGGGG:5EEGDGGGGG<
@M03364:276:000000000-BLYN8:1:1101:28378:12929 1:N:0:1
ACTCCTACGGGAGGCAGCAGTAGGGAATCTTCGGCAATGGACGAAAGTCTGACCGAGCAACGCCGCGTGAGTGAAGAAGGTTTTCGGATCGTAAAACTCTGTTGTTAGAGAAGAACGACGAGGAGAGTGGAAAGCTCCTCGTGTGACGGTATCTAACCAGAAAGGGACGGCTAACTACGTGCCAGCAGCCGCGGTAATACGTAGGTCCCAAGCGTTGTCCGGATTTATTGGGCGTAAAGCGAGC
+
GGGGGGGGGGGGGEGGGGGGGGGGGEGFGGGFFGGGGGGGGGG7@CGGGGGGGGGGGDCGGGGGGGGGGFEFGGFGGGFF=AFFGGGFEGEGGGDFFGFEEGGFGGGGGGGGFGGGGGGF:CGFGGFCFFFFEFFF<F7FC@D:@GGGGGGDGGGFGCFFGGGGGEGGGGGCGFGGGGGGGG>9BGGFGGGGGGGGGGFCEGGGGGGGGGGG5CGEE=?ACECEGC9F7CFDGGGGDCF:7CD5
@M03364:276:000000000-BLYN8:1:1101:17077:12971 1:N:0:1
ACTCCTACGGGAGGCAGCAGTGGGGAATATTGGACAATGGGCGAAAGCCTGATGCAGCCATGCCGCGTGTATGAAGAAGGCCTTCGGGTTGTAAAGTACTTTCAGCGAGGAGGAAGGCGTTGTAGTTAATAACTGCAGCGATTGACGTTACTCGCAGAAGAAGCACCGGCTAACTCCGTGCCAGCAGCCGCGGTAATACGGAGGGTGCAAGCGTTAATCGGAATTACTGGGCGTAAAGCGCACG
+
GGGGGGGGGGGGGGGGGGGGGGGGGGGGGGGGGGGGGGGGGGGGGGGGGGGGGGGGGGGGGGGGGGGGGGGGGGGGGGGGGFGDGGEGGGGGGGGGGGGGGGGGGGGGGEEGGGGGGGGGGGGGGGGGGGGGGGGGGGGGGGGGGGGGGGEGGGGGCFGGGGGGGGGGGGGGGGGGGGGGGGGGGGGGGEGDGGGGGGGGGGGGGGGGGGGGGGGGGGGGGG=FGGGGFFEGGGGGGGGGGGG<
@M03364:276:000000000-BLYN8:1:1101:17644:12987 1:N:0:1
ACTCCTACGGGAGGCAGCAGTAGGGAATCTTCGGCAATGGGGGCAACCCTGACCGAGCAACGCCGCGTGAGTGAAGAAGGTTTTCGGATCGTAAAACTCTGTTGTTAGAGAAGAACGTTAAGTAGAGTGGAAAATTACTTAAGTGACGGTATCTAACCAGAAAGGGACGGCTAACTACGTGCCAGCAGCCGCGGTAATACGTAGGTCCCAAGCGTTGTCCGGATTTATTGGGCGTAAAGCGAGC
+
GGGGGGGGGGGGGGGGGGGGGGGGGGGGGGGGGGGGGGGGGGGGGGGGGGGGGGGGGGGGGGGGGGGGGGGGGGGGGGGGGGGGGGGGGGGGGGGGGGGGGGGGGGGGGGGGGGGGGGGGGGGGGGGGGGGGGGGGGGGGGGGGGGGGGGGGGGGGGGGGGGDCGGGGGGGGGGGGGGGGGGGGGGGGGGGGGGGGGGGGGFGGGGGGGGFGGGGGGEFGGGGEGFGGECEFGGGGGFGGGGD3
@M03364:276:000000000-BLYN8:1:1101:18559:12987 1:N:0:1
ACTCCTACGGGAGGCAGCAGTAGGGAATCTTCGGCAATGGGGGCAACCCTGACCGAGCAACGCCGCGTGAGTGAAGAAGGTTTTCGGATCGTAAAACTCTGTTGTTAGAGAAGAACGTTAAGTAGAGTGGAAAGTTACTTAAGTGACGGTATCTAACCAGAAAGGGACGGCTAACTACGTGCCAGCAGCCGCGGTAATACGTAGGTCCCAAGCGTTGTCCGGATTTATTGGGCGTAAAGCGAGC
+
GGGGGGGGGGGGGGGGGGGGGGGGGGGGGGGGGGGGGGGGGGGGGGGGGGGGGGGGGGGGGGGGGGGGGGGGGGGGGGGGGGGGGGGGGGGGGGGGGGGGGGGGGGGGGGGGGGGGGGGGGGGGGGGGGGGGGGGGGGGGGGGGGGGGGGGGGGGGGGGGGGGGGGGGGGGGGGGGGGGGGGGGGGGGGGGGGGGGGGGGGGGGGFCFGGGGFGGGGGGGGGGGGGGGGGGGGGGGGDGFGGG3
@M03364:276:000000000-BLYN8:1:1101:27212:12993 1:N:0:1
ACTCCTACGGGAGGCAGCAGTGGGGAATATTGCACAATGGGCGCAAGCCTGATGCAGCCATGCCGCGTGTATGAAGAAGGCCTTCGGGTTGTAAAGTACTTTCAGCGAGGAGGAAGGCATTAAGGTTAATAACCTTAGTGATTGACGTTACTCGCAGAAGAAGCACCGGCTAACTCCGTGCCAGCAGCCGCGGTAATACGGAGGGTGCAAGCGTTAATCGGAATTACTGGGCGTAAAGCGCACG
+
GGGGGGGGGGGDGGGGGGGGGGFGGGGGGGGGGGGGGGGGGGGGGGGFGGGGFGGGGGGGGGGGGGGGGGGGGGGGGGGGGGGGGGGGGGGGGGGGGGGGGGGGGGGGGGGGGGGG7EGGGGGFFGGGGFGGGGGGGGGGGGGGGGGGGGGGGGGGGGFGGGGGGGGGGGGGGGGGGGGGGGGGGGGGGGGGGEGGGEFFG5EEGGGGGDGGGGGEFGGGGGGGGGGGGGGGGDEGGFGGGDG7
@M03364:276:000000000-BLYN8:1:1101:9512:13015 1:N:0:1
ACTCCTACGGGAGGCAGCAGTAGGGAATCTTCGGCAATGGGGGCAACCCTGACCGAGCAACGCCGCGTGAGTGAAGAAGGTTTTCGGATCGTAAAACTCTGTTGTTAGAGAAGAACGTTAAGTAGAGTGGAAAGTTACTTAAGTGACGGTATCTAACCAGAAAGGGACGGCTAACTACGTGCCAGCAGCCGCGGTAATACGTAGGTCCCAAGCGTTGTCCGGATTTATTGGGCGTAAAGCGAGC
+
GGGGGGGGGGGGGGGGGGGGGGGGGGGGFGGEEGGGGGGGGGGGGGGGGGGGGGDGGGGGGGGGGGGGGFDFGGGGGGGGGAFGGGGGGCGGGGGC?FEFGGGGEFGGAFGGGGGE@8CE7FFFFFFFGFFGGGG9FD9@F>B,CDCF@<BBFCBFGGGGD@:CGGFCFGGGGGGFGF@=::CGFGGGGGDGEDGG*9BFCFFFEG9C>FGDGC;EEGGCC=8C*9C9CFG5C5EEG3?F)11)
@M03364:276:000000000-BLYN8:1:1101:5758:13022 1:N:0:1
ACTCCTACGGGAGGCAGCAGTAGGGAATCTTCGGCAATGGGGGCAACCCTGACCGAGCAACGCCGCGTGAGTGAAGAAGGTTTTCGGATCGTAAAACTCTGTTGTTAGAGAAGAACGTTAAGTAGAGTGGAAAGTTACTTAAGTGACGGTATCTAACCAGAAAGGGACGGCTAACTACGTGCCAGCAGCCGCGGTAATACGTAGGTCCCAAGCGTTGTCCGGATTTATTGGGCGTAAAGCGAGC
+
GGGGGGGGGGGGGGGGGGGGGGGGGGGGGGGGGGGGGGGGGDGGGGGGGGGGGGGGGGGGGGGGGEGGGGGGGFGGGGGGGFGGGGGGEGGGGGCFGGGGGGGGGGFGGGGGGGGGGFGGGGGGGFGFFGGFGGGGGGGGGGGGGGGGGGGGGGGFGGFGGGGGGGGGGGGGGGGGGGGFGGGGGGGGGFGDGGGGGGGGGGGDGGGGGGGGGGGEGGG7:8;EGCFGGGGGFGGGGGGGGGD3
@M03364:276:000000000-BLYN8:1:1101:11264:13038 1:N:0:1
ACTCCTACGGGAGGCAGCAGTAGGGAATCTTCGGCAATGGGGGCAACCCTGACCGAGCAACGCCGCGTGAGTGAAGAAGGTTTTCGGATCGTAAAACTCTGTTGTTAGAGAAGAACGTTAAGTAGAGTGGAAAGTTACTTAAGTGACGGTATCTAACCAGAAAGGGACGGCTAACTACGTGCCAGCAGCCGCGGTAATACGTAGGTCCCAAGCGTTGTCCGGATTTATTGGGCGTAAAGCGAGC
+
GGGGGDGGGGGGGGGGGGGGGGGFGGGGGGGGGGGGDGGGGGGGGGGGGGGGGGGGGGGGGGGGGGGGGGGFGDFGGGGGGFCFFGGGEEEGGGGGGFGGGGGGGGGGGGGGGGGGGGGGGGGGGFGGG7DFGGGFGGGGGGGFGGGGGGGGGGGFFFGGGGGGFFFGG>FGGGGGFGGGFGFGGGGGGGCEGGG>EFGGGG?FCG?CEGGGGGGE*CGGGGGEGCCFGGGGGGGGG3>FGDG)
@M03364:276:000000000-BLYN8:1:1101:21719:13058 1:N:0:1
ACTCCTACGGGAGGCAGCAGTGGGGAATATTGCACAATGGGCGCAAGCCTGATGCAGCCATGCCGCGTGTATGAAGAAGGCCTTCGGGTTGTAAAGTACTTTCAGCGGGGAGGAAGGTGATAAAGCGAATACCTTTATCAATTGACGTTACCCGCAGAAGAAGCACCGGCTAACTACGTGCCAGCAGCCGCGGTAATACGTAGGTGGCAAGCGTTGTCCGGATTTATTGGGCGTAAAGCGAGCG
+
GGGGGGGGGGGGGGGGGGGGGGGGGGGGGGGGGGGGGGGGGGGGGGGGGGGGGGGGGGGGGGGFGEGGGGGGGGGGGGGGFFFGGGGGGGGGGGGGGGGGGGGGGGGGGGFEGGGGGGGGGGGGGGGGGGGGGGGGGGGGGCFGGG7FGGGGGGGGGGDFGGGGGGGGGGGGGGGGGGGGGGGGGGGGGGGDGGGGEGGEFGGGGGGGGGFFGGGGECFGE;EGGGFGGGGGDDEGC?CDDCD7
@M03364:276:000000000-BLYN8:1:1101:5150:13059 1:N:0:1
ACTCCTACGGGAGGCAGCAGTAGGGAATCTTCGGCAATGGGGGCAACCCTGACCGAGCAACGCCGCGTGAGTGAAGAAGGTTTTCGGATCGTAAAACTCTGTTGTTAGAGAAGAACGTTAAGTAGAGTGGAAAGTTACTTAAGTGACGGTATCTAACCAGAAAGGGACGGCTAACTACGTGCCAGCAGCCGCGGTAATACGTAGGTCCCAAGCGTTGTCCGGATTTATTGGGCGTAAAGCGAGC
+
GGGGGGGGGGGGGGGGGGGGGGGGGGGGGGGGGGGGGGGGGDGGGGGGGGGGGGGGGGGGGGGGGGGFFCGGGGGGGGGGGGGGGGGGGGGGGGGGGGGGGGGGGGGGGGGGGGGGGGGGGGGGGGGFGGGGGGGGGGGGGGGGGGGGGGGGGGGGGGGGGGGFGGFGGDGFFGGGGGGGGGGGGGGGGGGGGGGGEE?9CEFGGGFGGGGGFDEDGGGGGDEGGGGGGGGGGGGGGDFGDGD)
@M03364:276:000000000-BLYN8:1:1101:25733:13084 1:N:0:1
ACTCCTACGGGAGGCAGCAGTAGGGAATCTTCGGCAATGGGGGCAACCCTGACCGAGCAACGCCGCGTGAGTGAAGAAGGTTTTCGGATCGTAAAACTCTGTTGTTAGAGAAGAACGTTAAGTAGAGTGGAAAGTTACTTAAGTGACGGTATCTAACCAGAAAGGGACGGCTAACTACGTGCCAGCAGCCGCGGTAATACGTAGGTCCCAAGCGTTGTCCGGATTTATTGGGCGTAAAGCGAGC
+
GGGGGGGGGGGGGGGGGGGGGGGGGGGGGGGGGGGGGGGGGDGGGGGGGGGGGGGGGGGGGGGGGGGGGGGGGGGGGGFGGGGGGGGGGGGGGGGGGGGGGGGGGGGGGGGGGGGGGGGGGGGGGDGDGGGGGGGGGGGGGGGGGGGGGGGGDFFFGGGGCGGGGDGGGEGGGGGGGGGGGGGGGGGGGGGGGGEG5FFGGGGGGGCFCFGGDDEEE=?CEEDEGGFGGGGGGGGGGDGGCDGC
@M03364:276:000000000-BLYN8:1:1101:28575:13088 1:N:0:1
ACTCCTACGGGAGGCAGCAGTGGGGAATATTGCACAATGGGCGCAAGCCTGATGCAGCCATGCCGCGTGTATGAAGAAGGCCTTCGGGTTGTAAAGTACTTTCAGCGAGGAGGAAGGCATTAAGGTTAATAACCTTAGTGATTGACGTTACTCGCAGAAGAAGCACCGGCTAACTCCGTGCCAGCAGCCGCGGTAATACGGAGGGTGCAAGCGTTAATCGGAATTACTGGGCGTAAAGCGCACG
+
GGGGGGGGGGGGGGGGGGGGGGGGGGGGGFFGGGGGGGGGGGGCFGGGGGGFGGGGGFEFGGGGGGGGGDGGGGGGGGGGGCFGGGGG<FGGGGFGGGGGDCFGGGGFEGGEGGGGGGGCFGGFGFGGGGGGFCGFGGGGGDGFGGEFDFGGFGGGGGGGGFFGGGCGGGCFFCGFAEGGGFFGGGGFEEEEGGGGGGGGGGDGGGD5FFFGG8EDGGGGGGGFGGFFFFGGCCGG**09CDDD
@M03364:276:000000000-BLYN8:1:1101:3850:13100 1:N:0:1
ACTCCTACGGGAGGCAGCAGTAGGGAATCTTCGGCAATGGGGGCAACCCTGACCCAGCAACGCCGCGTGAGTGAAGAAGGTTTTCGGATCGTAAAACTCTGTTGTTAGAGAAGAACAAGGTTGAGATTAAAATGTTCATCCCTTGACGGTATCTCACCAGAAAGCCACGGCTAACTACGTGCCAGCAGCCGCGGTACTACGTAGGTGGCAAGCGTTGTCCGGATTTATTGGGCGTAAGGCGAGC
+
CFGGGGGGGGGGGGGGGGGGG<FGGFGGAFG,9@FGGGGGGGGGGGCGGGGGG8,C@FGGGGGGGGGGGGGFDGEFGGGGG9EFGEGGG+CFGGGG?FGGGF,,:4BE,CF<BFGDAF,=5,=8F8,5C,@E955C,577=>F,=C3@++@>FC,,3,3>F,,3:F@C<F@FFG7>,,*6>F*DDGGDC5C*41BC8+5+*39;8ECFBC+C=5;*CEF+:?E**2+<<FDC49=EG4*2CD))
@M03364:276:000000000-BLYN8:1:1101:13164:13108 1:N:0:1
ACTCCTACGGGAGGCAGCAGTAGGGAATCTTCGGCAATGGGGGCAACCCTGACCGAGCAACGCCGCGTGAGTGAAGAAGGTTTTCGGATCGTAAAACTCTGTTGTTAGAGAAGAACGTTAAGTAGAGTGGAAAGTTACTTAAGTGACGGTATCTAACCAGAAAGGGACGGCTAACTACGTGCCAGCAGCCGCGGTAATACGTAGGTCCCAAGCGTTGTCCGGATTTATTGGGCGTAAAGCGAGC
+
GGGGGGGGGGGGGGGGGGGGGGGGGGGGGGGGGGGGGGGGGGGGGGGGGGGGGGGGGGGGGGGGGGGGGGGGGGFGGGGGFGGGGGGGGGGGGGGGGGGGGGGGGGGGGGGGGGGGGGGGGGGGGGFGGGGGGGGGGGGGGGGGFDFGDGGGGGGGGBFGGGFGFDGGGGGGGGGFGGGGGGGGCCGGFGGGGGGDGGGGGFGGCFGGGGGGGGEGGGGGGGGGEGGGGGGGCGGGGGGCGGG3
@M03364:276:000000000-BLYN8:1:1101:15965:13120 1:N:0:1
ACTCCTACGGGAGGCAGCAGTAGGGAATCTTCGGCAATGGACGAAAGTCTGACCGAGCAACGCCGCGTGAGTGAAGAAGGTTTTCGGATCGTAAAACTCTGTTGTTAGAGAAGAACGACGAGGAGAGTGGAAAGCTCCTCGTGTGACGGTATCTAACCAGAAAGGGACGGCTAACTACGTGCCAGCAGCCGCGGTAATACGTAGGTCCCGAGCGTTGTCCGGATTTATTGGGCGTAAAGCGAGG
+
FGGGGGGGGDFCFEDEEGFFFGCEGGFGFGFGGEGGCD@C<@@FC@@FFFGFEGDGEGDDGGGGDEGEFFGGGGGGGCECEFGGG7=B=:?F<<+CEGGGGGGFFGFFFFFFGGBEDCGGGGGDG@CGGFCCFF8>DFGFGGC<C<CFEGGGG;@FG:FF>:FGGCFGCCFECFFECFEBACCGFFFGGFGGGECGG?+C5CGGGFGFG=E8EE5AC>E?>8;=C+<C??+27DGC*>FFDDC)
@M03364:276:000000000-BLYN8:1:1101:18276:13125 1:N:0:1
ACTCCTACGGGAGGCAGCAGTAGGGAATCTTCGGCAATGGACGAAAGTCTGACCGAGCAACGCCGCGTGAGTGAAGAAGGTTTTCGGATCGTAAAACTCTGTTGTTAGAGAAGAACGTTAAGTAGAGTGGAAAGTTACTTAAGTGACGGTATCTAACCAGAAAGGGACGGCTAACTACGTGCCAGCAGCCGCGGTAATACGTAGGTCCCAAGCGTTGTCCGGATTTATTGGGCGTAAAGCGAGC
+
GGGGGGGGGGGGGGGGGGGGGGGGGGGGGGGGGGGGGGGGFGGGGGGGGGGGGGGGGGGGGGGGGGGGGGGGGGGGGGGGGGGGGGGGGGGGGGGGGGGGGGGGGGGGGGGGGGGGGGGGGGGGGGGGGGGGGGGGGGGGGGGGGGGGGGGGGGGGGGGGG7FFGGGGGGGGGGGGGGGGFFGGGFGGGGGGGGGGGGGGGGGGGGGGGGGGGGEGGGGGGGDEEGGGGGGGGGGGGGFGGGG7
@M03364:276:000000000-BLYN8:1:1101:2660:13164 1:N:0:1
ACTCCTACGGGAGGCAGCAGTGGGGAATATTGCACAATGGGCGCAAGCCTGATGCAGCCATGCCGCGTGTATGAAGAAGGCCTTGGGGTTGTAAAGATCTTTAATCGGGGAGGAAGCAATGGAACGAATTTTATAAACCAGTTACGGTTCACAAAGTAGAAGCAGCCGCTGAAATCCGTGCGGGGAGCGCGGTAATAGGGAGGGTTGGAGGCTGAGGGCGAGTTGGCGGGCTTATAAGTCACGC
+
FGGGGGGGGGGGGGGGGGGGGGGGGGGGGGGGC9FGGGG8CFE7FGGGFGGGFFFGGEDGGFGGGGGGG7,EFCFFFGFGFG85,:E+@+>BFF,,,,59C,,,,,+BF>+6+C?F,,,C,B,,,++8,+,5AA,55,,:6C,,93=F7+:,,,,,38,3@;,,,@,@**5*,,7,,4>***4****4=EC*=*3+++5*2*/:/0**+*/****1**5:**/*+++2:1*/1*+3**27?*/*
@M03364:276:000000000-BLYN8:1:1101:15924:13167 1:N:0:1
ACTCCTACGGGAGGCAGCAGTAGGGAATCTTCGGCAATGGACGAAAGTCTGACCGAGCAACGCCGCGTGAGTGAAGAAGGTTTTCGGATCGTAAAACTCTGTTGTCAGAGAAGAACAAGGGTGAGAGTGGAAAGCTCACCCCTTGACGGTATCTGACCAGAAAGCCACGGCTAACTACGTGCCAGCAGCCGCGGTAATACGTAGGTGGCAAGCGTTGTCCGGATTTATTGGGCGTAAAGCGAGC
+
GGGGFGGGGGGGGGGGGGGGGGGGGGGGGGGGGGGGGGGGGGGGGGGGGGGGGGGGGGGGGGGGGGGGGGGGGGGGGGGGGGGGGGGGGGGGGGGGGGGGGGGGGGGGGGGGGGGGGGGGGGGGGGGGGGGGGGGGGGGGGGGGGGGGGGGGGGGGGGGGGCFFGGGGGGGGGGGGGGGGGGGGGGGGGGGGGGGGGGGGGFGGGGGGGGGGGGGGGGGGGGGEGCFFFGGCDCGGGFGGGGG3
@M03364:276:000000000-BLYN8:1:1101:10246:13175 1:N:0:1
ACTCCTACGGGAGGCAGCAGTGGGGAATATTGCACAATGGGCGCAAGCCTGATGCAGCCATGCCGCGTGTATGAAGAAGGCCTTCGGGTTGTAAAGTACTTTCAGCGAGGAGGAAGGCGTTAAGGTTAATAACCTTGGCGATTGACGTTACTCGCAGAAGAAGCACCGGCTAACTCCGTGCCAGCAGCCGCGGTAATACGGAGGGTGCAAGCGTTAATCGGAATTACTGGGCGTAAAGCGCACG
+
GGGGGGGGGGGGGGGGGGGGGGGGGGGGGGGGGGGGGGGGGGGGGGGGGGGGGGGGGGGGGGGGGGGGGGGGGGGGGGGGGGGGGGGGGGGGGGGGGGGGGGGGGGGGGGEGGGGGGGGGGGGGGGGGGGGGGGGGGGGGGGGGGGGGGGGGGGGGGGGFGGGGGGGGGGGGGGGGGGGGGGGGGGGGGGGGGGGGGGGCEGGGGGGGGGGCEGGGGGGGGGEFG9EGGF=CDCC=CDGGGGG<
@M03364:276:000000000-BLYN8:1:1101:5030:13201 1:N:0:1
ACTCCTACGGGAGGCAGCAGTGGGGAATATTGCACAATGGGCGCAAGCCTGATGCAGCCATGCCGCGTGTATGAAGAAGGCCTTCGGGTTGTAAAGTACTTTCAGCGAGGAGGAAGGCGTTGTGGTTAATAACCGCAGCGATTGACGTTACTCGCAGAAGAAGCACCGGCTAACTCCGTGCCAGCAGCCGCGGTAATACGGAGGGTGCAAGCGTTAATCGGAATTACTGGGCGTAAAGCGCACG
+
GGGGGGGGGGGGGGGGGGGGGGGGGGGGGGGGGGGGGGGGGGGGGGGGGGGGGGGGGGGGGGGGGGGGGGFGGGGGGGGGGGGGGGGGGGGGGGGGGGGGGGGGGGGGGGGGGGGGGGGGGGGGGGGGGGGGGGGGGGGGGGGGGGGGGGGE<FDGGGGGGGGGGGGGGGGGGGGGGGGGGGGGGGGGGGGGGGGDGGGGGGGGDGGDGGGGGGGGGGGGGGGGGGGGFFGGGGGGGGGGGGG3
@M03364:276:000000000-BLYN8:1:1101:19820:13212 1:N:0:1
ACTCCTACGGGAGGCAGCAGTAGGGAATCTTCGGCAATGGGGGCAACCCTGACCGAGCAACGCCGCGTGAGTGAAGAAGGTTTTCGGATCGTAAAACTCTGTTGTTAGAGAAGAACGTTAAGTAGAGTGGAAAGTTACTTAAGTGACGGTATCTAACCAGAAAGGGACGGCTAACTACGTGCCAGCAGCCGCGGTAATACGTAGGTCCCAAGCGTTGTCCGGATTTATTGGGCGTAAAGCGAGC
+
GGGGGGGGGGGGGGGGGGFFGGGGGGGGGGGGGGGGGGGFGGGGGGGGGGGGGGGGGGGGGGGGGGGGGGGGGGGGGGGGGGGGGGGGGGGGGGGGGGGGGGGGGGGGGGFGGGGGGFGGGGGGGGGGGGGGGGGGGGGGGGGFGGGGGGGFGGGGGGGGGGGGGGGGGGGGGGGGGGGGGGGGGGGGGFGGGGGGGGGGGGGFGGGGFFGFGGGGG:CGCEEGGGFGGGFGGD:CCFGGGDD3
@M03364:276:000000000-BLYN8:1:1101:16729:13212 1:N:0:1
ACTCCTACGGGAGGCAGCAGTAGGGAATCTTCGGCAATGGGGGCAACCCTGACCGAGCAACGCCGCGTGAGTGAAGAAGGTTTTCGGATCGTAAAACTCTGTTGTTAGAGAAGAACGTTAAGTAGAGTGGAAAGTTACTTAAGTGACGGTATCTAACCAGAAAGGGACGGCTAACTACGTGCCAGCAGCCGCGGTAATACGTAGGTCCCAAGCGTTGTCCGGATTTATTGGGCGTAAAGCGAGC
+
GG9FEEFGCGEDFGGGGGGGE@EGCFFGGGFCGGEGGFGGGCF@@6C@CFFG8@F::CFCECF@FGG>=:F,FE?EFAFE,,9BFEGBCC??FF<FEFGB<E55:8,<5BF8=FFG:BDDD?,@B,F5CFF=C,CDDFG,@FDCD,CF7>+FFDFGGFGGF@CG7CFF<**>F<EGFFGGCGGCFF88EC8EE*=88;;28:EGG?FGDF8CFGE8C7C9=GCC=?EFFGGEFGGGD<>FGG3/
@M03364:276:000000000-BLYN8:1:1101:20645:13213 1:N:0:1
ACTCCTACGGGAGGCAGCAGTGGGGAATATTGCACAATGGGCGCAAGCCTGATGCAGCCATGCCGCGTGTATGAAGAAGGCCTTCGGGTTGTAAAGTACTTTCAGCGAGGAGGAAGGCGTTGTGGTTAATAACAGCAGCGATTGACGTTATTCGCAGAAGAAGCACCGGCTAACTCCGTGCCAGCAGCCGCGGTAATACGGAGGGTGCACGCGTTAATCGGAATTACTGGGCGTAAAGCGCACC
+
FEGGGFDGCBCCCCF@F7FF@FGDG@F<,<6E<F,E@FCG8F+@FCGGG@FG<FGACFDDAFEG7:6668,CFGGE<=F=6E<CFGC7CFGE?C?B5<B?FBFF99++@=++?FGGGGC4C:?+FF7FGGG<,,,8AF,:+@=<<<=+@F,@FCEECF7,33FG:7D*>FEEGGGGG7C<B*;CCCE8FCE8:C8EFC?8**=C**3*<+;/:CEEG7CF5*25870<:?E=G<E=FGC<)/))
@M03364:276:000000000-BLYN8:1:1101:28847:13216 1:N:0:1
ACTCCTACGGGAGGCAGCAGTGGGGAATATTGCACAATGGGCGCAAGCCTGATGCAGCCATGCCGCGTGTATGAAGAAGGCCTTCGGGTTGTAAAGTACTTTCAGCGAGGAGGAAGGCATTAAGGTTAATAACCTTAGTGATTGACGTTACTCGCAGAAGAAGCACCGGCTAACTCCGTGCCAGCAGCCGCGGTAATACGGAGGGTGCAAGCGTTAATCGGAATTACTGGGCGTAAAGCGCACG
+
GGGGGGFGGGGGGGGGGGFGFGGGGGGGGGGGFGGGGGG8FGGGGGGGGGGGGGCGGGGGGGGGGGGGGGFGGGGGGGGGGGGGGGGGGFFEGGGFGGGGGF9FDEFFGD7FGCFGDGGGGGGGGGGGGGGGGCFGGGFGFFDFGGGGCFEGGGCFGFFGGGGFG7FEEFGGGCGCFGGGGGGGGGGGGGGGGDGE?9CEECEGGGCECFFGD5CECGGGGE=CGGFGF?FCGDEGGGGGDDC7
@M03364:276:000000000-BLYN8:1:1101:11112:13221 1:N:0:1
ACTCCTACGGGAGGCAGCAGTGGGGAATATTGCACAATGGGCGCAAGCCTGATGCAGCCATGCCGCGTGTATGAAGAAGGGTTTCGGCTCGTAAAGCTCTGTTGTTAAAGAAGAACGTGGGTGAGAGTAACTGTTCACCCAGTGACGGTATTTAACCAGAAAGCCACGGCTAACTACGTGCCAGCAGCCGCGGTAATACGTAGGTGGCAAGCGTTATCCGGATTTATTGGGCGTAAAGCGAGCG
+
GGGGGGGGGGGGGGGGGGGGGGGGGGGGFGGGGGGGGGGGGGGGGGGGGGGGGGGGGGGGGGGGGGGGGGCFFCFGGGGGFGGGGGGDGGGGGGGGGACF,FDGEFGGCFGGGGGGGFGGG@F7F9FFGGGFGGGGGG9FFFBDFFCEFDEGGG9FFFGAGGGGGGGGGDGDFGGFGGFGGG9FFGFFCEEECEE@9;CEGGGDFCFF>FGGGG=EFGGGE5**<CEGGFGGDG5=DCFGGCD7
@M03364:276:000000000-BLYN8:1:1101:17939:13225 1:N:0:1
ACTCCTACGGGAGGCAGCAGTGGGGAATATTGGACAATGGGCGAAAGCCTGATCCAGCCATGCCGCGTGTGTGAAGAAGGTCTTCGGATTGTAAAGCACTTTAAGTTGGGAGGAAGGGCATTAACCTAATACGTTAGTGTTTTGACGTTACCGACAGAATAAGCACCGGCTAACTCTGTGCCAGCAGCCGCGGTAATACAGAGGGTGCAAGCGTTAATCGGAATTACTGGGCGTAAAGCGCGCG
+
GGGGGGGGGGGGGGGGGGGGGGGGGGGGGGGGGGGGGGGGGGGGGGGGGGGGGGGFGGGGGGGGGGGGGGGGGGGGGGGGGGGGGGGGGEGGGGGGGGGGFGGGGFGGGGGGGGGGGGGGGGGGGGGFGGGFGGGGGGGGGGGGGGGGGGGGGGGGGGGGGGGGGGGGGGGGGGGGGGGGGGGGGGGGGGGGGGDGGGGGGFGGGGGGGGGGGGGGGGGCEGGGGGGGGGFFDDGEGGGGGGGD
@M03364:276:000000000-BLYN8:1:1101:23170:13252 1:N:0:1
ACTCCTACGGGAGGCAGCAGTAGGGAATCTTCGGCAATGGACGAAAGTCTGACCGAGCAACGCCGCGTGAGTGAAGAAGGTTTTCGGATCGTAAAACTCTGTTGTTAGAGAAGAACGACGAGGAGAGTGGAAAGCTCCTCGTGTGACGGTATCTAACCAGAAAGGGACGGCTAACTACGTGCCAGCAGCCGCGGTAATACGTAGGTCCCAAGCGTTGTCCGGATTTATTGGGCGTAAAGCGAGC
+
GGGGGGGGGGGGGGGGGGFGGGGGGGGGGGGGGGGGGGGGGGGEGEGGGGGGGGGGGGGGGGGGGGGGGGGGGGGGGGGGGGGGGGGGGGGGGGGGGGGGGGGGGGGGGGGGGGGGGCEGGGGGGGGGFFGGGGGDDBFGGGGGGGGGGGGGGGGGGGFGGGGGGGGGGEEFGGGGGGGGGGGGGGGGFGGGGGGGGGGFGGGGGGFGGGGFGGGDGGGGGGGGGGGGGGGCGGGDGFG>CGG3
@M03364:276:000000000-BLYN8:1:1101:16310:13258 1:N:0:1
ACTCCTACGGGAGGCAGCAGTAGGGAATCTTCGGCAATGGGGGCAACCCTGACCGAGCAACGCCGCGTGAGTGAAGAAGGTTTTCGGATCGTAAAACTCTGTTGTTAGAGAAGAACGTTAAGTAGAGTGGAAAGTTACTTAAGTGACGGTATCTAACCAGAAAGGGACGGCTAACTACGTGCCAGCAGCCGCGGTAATACGTAGGTCCCAAGCGTTGTCCGGATTTATTGGGCGTAAAGCGAGC
+
GGGGGGGGGGGGGGGGGGGGGGGGGGGGGGGGGGGGGGGGGGGGGGGGGGGGGGGGGGGGGGGGGGGFGGGGGGGGGGGGGGGGGGGGGGGGGGGGGGGGGGGGGGGGGGGGGGGGGGGGGGGGGGGGGGGGGGGGGGGGGGGGGGGGGGGGGGGGGGGGGGGGGGGFGGGGGGGGGGGGGGGGGGGGGGGGGGGGGGGGGGGGGGGGGGGFGGGGGGGGGGGEGGCFGGGFGGCEDFGGGGG3
@M03364:276:000000000-BLYN8:1:1101:15085:13318 1:N:0:1
ACTCCTACGGGAGGCAGCAGTGGGGAATATTGCACAATGGGCGCAAGCCTGATGCAGCCATGCCGCGTGTATGAAGAAGGCCTTCGGGTTGTAAAGTACTTTCAGCGAGGAGGAAGGCGTTAAGGTTAATAACCTTGGCGATTGACGTTACTCGCAGAAGAAGCACCGGCTAACTCCGTGCCAGCAGCCGCGGTAATACGGAGGGTGCAAGCGTTAATCGGAATTACTGGGCGTAAAGCGCACG
+
GGGGGGGGGGGGGGGEGGGGGGGGGGGGGGGGEFFGGGGGGGGGGECFGDFGGGGGGGGFFGGGGEGGGFGGGGGGGGGGGFFGGGGCFGGGGGGGFCGFGGFFGGD:CFFEGEC4BFGFED<DFGGGGGGGGFDFGGGG7FDGGGGGGGGGGGGGGGG:FGGGGGF7:FFGG7;DGG@CF@FCFGFFGGGGGEE@<C9C5*BGCBEECCGGGGCEGEGFEGACF?FFFGG5D<55<>FGCD37
@M03364:276:000000000-BLYN8:1:1101:19607:13321 1:N:0:1
ACTCCTACGGGAGGCAGCAGTAGGGAATCTTCCACAATGGACGCAAGTCTGATGGAGCAACGCCGCGTGAGTGAAGAAGGTTTTCGGATCGTAAAACTCTGTTGTCAGAGAAGAACAAGGGTGAGAGTGGAAAGTTCACCCCTTGACGGTATCTGACCAGAAAGCCACGGCTAACTACGTGCCAGCAGCCGCGGTAATACGTAGGTGGCAAGCGTTGTCCGGATTTATTGGGCGTAAAGCGAGC
+
GGGGGGGGGGGGGGGGGGGGGGGGGGGGGGGGGGGGGGGGGGGGGGGGGGGGGGGGGGGGGGGGGGGGGGGGGGGGGGGGGGGGGGGGGGGGGGGGGGGGGGGGGGGGGGGGGGGGGGGGGFFFGGGGGGGGGGGGGFGGGGGGGGGGGGGGGGGGGGGGGGGGGCGGGGGGGGGGGGGGGFGGGGGGGGGGGGGGGGGGGGGGGGGGGGGGGGGGGGGGGGGDGGDGGGFF:DGGGGC7<5)/
@M03364:276:000000000-BLYN8:1:1101:18223:13350 1:N:0:1
ACTCCTACGGGAGGCAGCAGTAGGGAATCTTCGGCAATGGGGGCAACCCTGACCGAGCAACGCCGCGTGAGTGAAGAAGGTTTTCGGATCGTAAAACTCTGTTGTTAGAGAAGAACGTTAAGTAGAGTGGAAAGTTACTTAAGTGACGGTATCTAACCAGAAAGGGACGGCTAACTACGTGCCAGCAGCCGCGGTAATACGTAGGTCCCAAGCGTTGTCCGGATTTATTGGGCGTAAAGCGAGC
+
GGGGGGGGGGGGGGGGGGGGGGGGGGGGGGGGGGGGGGGGGGGGGGGGGGGGGGGGGGGGGGGGGGGGGGGGGGGGGGGGGGGGGGGGGGGGGGGGGGGGGGGGGGGGGGGGGGGGGGGGFGGGGGGGGGGGGGGGGGGGGGGGGGGGGGGGGGGGGGGGGGGGGGGGGGGGGGGGGGGGGGGGGGGGGGGGGGGGGGGGGFGGGGGGGGGGGE8E5CFFCG8ECFGFGGGGGGGGDGGGGDG7
@M03364:276:000000000-BLYN8:1:1101:9768:13368 1:N:0:1
ACTCCTACGGGAGGCAGCAGTAGGGAATCTTCGGCAATGGGGGCAACCCTGACCGAGCAACGCCGCGTGAGTGAAGAAGGTTTTCGGATCGTAAAACTCTGTTGTTAGAGAAGAACGTTAAGTAGAGTGGAAAGTTACTTAAGTGACGGTATCTAACCAGAAAGGGACGGCTAACTACGTGCCAGCAGCCGCGGTAATACGTAGGTCCCAAGCGTTGTCCGGATTTATTGGGCGTAAAGCGAGC
+
GGGGGGGGGGGGGGGGGGGGGGGGGGGGGGGGGGGGGGGGGGGGGGGGGGGGGGGGGGGGGGGGGGGGGGGGGGGGGGGGGGGGGGGGGGGGGGGGGGGGGGGGGGGGGGGGGGGGGGGGGGGGGGGGGGGGGGGGGGGGGGGGGGGGGGGGGGGGGCFGGGGGGGGGGGGGGGGGGGGFGGGGGGGGGGGGGGGGGGGGGGGGGGGGGGGGGGGGGGGFEEECEFGGGGGGGGGGGFGGGGG)
@M03364:276:000000000-BLYN8:1:1101:28331:13401 1:N:0:1
ACTCCTACGGGAGGCAGCAGTGGGGAATATTGGACAATGGGCGAAAGCCTGATCCAGCCATGCCGCGTGTGTGAAGAAGGTCTTCGGATTGTAAAGCACTTTAAGTTGGGAGGAAGGGCATTAACCTAATACGTTAGTGCTTTGACGTTACCGACAGAATAAGCACCGGCTAACTCTGTGCCAGCAGCCGCGGTAATACAGAGGGTGCAAGCGTTAATCGGAATTACTGGGCGTAAAGCGCGCG
+
FGGGFGGGGGG7FEFGGDGGGDCAC@@EEGFGFFEFGGGGGFEEGGGGGFGE<,ECFGFDC8FGDEG>FFGGGEADF@,FEEGGGGGGECGGEAGGGGGG8FEFGFFGGEGF@BB=CEE7EF,<CFAFGFC,4CFFDGFAGDDF@FF@DAFFGGGCEDFDFGGGGGDFCCFGGGCG,@D9DFFCFCF7>EGGGCBBC9<,;9<87;;EGCG5EBE:=EF=EG8>8FFGFFFGDCGCFC*7<DC9
@M03364:276:000000000-BLYN8:1:1101:25278:13406 1:N:0:1
ACTCCTACGGGAGGCAGCAGTAGGGAATCTTCGGCAATGGGGGCAACCCTGACCGAGCAACGCCGCGTGAGTGAAGAAGGTTTTCGGATCGTAAAACTCTGTTGTTAGAGAAGAACGTTAAGTAGAGTGGAAAATTACTTAAGTGACGGTATCTAACCAGAAAGGGACGGCTAACTACGTGCCAGCAGCCGCGGTAATACGTAGGTCCCAAGCGTTGTCCGGATTTATTGGGCGTAAAGCGAGC
+
GGGGGGGGGGGGGGGGGGGGGGGGGGGGGGGGGGGGGGGGGGGGGGGGGGGGGGGGGGGGGGGGGGGFGGGGGGGGGGGGGGGGGGGGGGGGGGGGGGGGGGGGGGGGGGGGGGGGGGCGGGGGGGGGGGGGGGGGGGGGGGGGGGGGGGGGGGGGGGGGFGGFGGGGGGGDGGGGGGGGGGGGGGGGGGGGGGGGGGGGGGGGGGDFFGGGGGGGGGGGGG8:?<EGGGGGCGGDGGGGDGC)
@M03364:276:000000000-BLYN8:1:1101:17585:13446 1:N:0:1
ACTCCTACGGGAGGCAGCAGTAGGGAATCTTCGGCAATGGGGGCAACCCTGACCGAGCAACGCCGCGTGAGTGAAGAAGGTTTTCGGATCGTAAAACTCTGTTGTTAGAGAAGAACGTTAAGTAGAGTGGAAAGTTACTTAAGTGACGGTATCTAACCAGAAAGGGACGGCTAACTACGTGCCAGCAGCCGCGGTAATACGTAGGTCCCAAGCGTTGTCCGGATTTATTGGGCGTAAAGCGAGC
+
GGGGGGGGGGGGGGGGGGGGGGGGGGGGGGGGGGGGGGGGGGGGGGGGGGGGGGGGGGGGGGGGGGGGGGGGGGGGGGGGGGGGGGGGDGGGGGGGGGGGGGGGGGGGGGGGGGGGGGGGGGGGGGGDFGGGGGGGGGGGGGGGGGGGGGGGGGGGGGGGGGGGFFGGGGGGGGGFGGGGGGGGGGGGGGGGGGGGGGGGGGGGGGGGGGGGGGGG5ACEGGGGGGFGGGGGGGGGGGGGGGG3
@M03364:276:000000000-BLYN8:1:1101:18887:13450 1:N:0:1
ACTCCTACGGGAGGCAGCAGTGGGGAATATTGCACAATGGGCGCAAGCCTGATGCAGCCATGCCGCGTGTATGAAGAAGGCCTTCGGGTTGTAAAGTACTTTCAGCGAGGAGGAAGGTGTTGTGGTTAATAACCACAGCAATTGACGTTACTCGCAGAAGAAGCACCGGCTAACTCCGTGCCAGCAGCCGCGGTAATACGGAGGGTGCAAGCGTTAATCGGAATTACTGGGCGTAAAGCGCACG
+
GGGGGGGGGGGGEGGGGGGGGGGGGGGGGGGGGGGGGGGGGGGGGGGGGGFGGGGGGGGGGGGGDGGGGGGGGGGGGGGGGGGGGGGDCFGGGGGGGGGGGGGGGGGFEGCEGGGGGGGGGGGGGGGGGGGGGGGGGGGGGGGGGGGGGGGFGEGGGGGGGGGGGGGGGGGGGGGGGGGGGGGGGFGGGGGGGGGGGGGGGGGGGGGGFC7CGEGDGGF5CGGFGFEGCFGGGGGGGGGGGGGC
@M03364:276:000000000-BLYN8:1:1101:12319:13491 1:N:0:1
ACTCCTACGGGAGGCAGCAGTAGGGAATCTTCGGCAATGGGGGCAACCTTGACCGAGCAACGCCGCGTGAGTGAAGAAGGTTTTCGGATCGTAAAACTCTGTTGTTAGAGAAGAACGTATTTGATAGTAACTGATCAGGTAGTGACGGTATCCAACCAGAAAGCCACGGCTAACTACGTGCCAGCAGCCGCGGTAATACGTAGGTCCCAAGCGTTGTCCGGATTTATTGGGCGTAAAGCGAGCG
+
CDFEGGGGGGGGGEEGEGGGGGGCGGGFGFGACGGGGGFGGGGGGGGCGEGGGGEGGFFGGGGGGGGGGGGEFFGGGGGCGFECFE7FGGGGGFFDF<EFFGGFFGEGFF9FFGGGGFGFGGGGGGGGGGGGAFDFFECGGG<<DFGGGGGFGGGGGGCFGGGGFECFDGEBEGFDGDEFDFFGFCCFFG>:B:CEDFFGEGGGGG9;9<@CGGEE5EFG=C::@FGGFGFGGGGG<:CDGGGC
@M03364:276:000000000-BLYN8:1:1101:25650:13501 1:N:0:1
ACTCCTACGGGAGGCAGCAGTGGGGAATATTGCACAATGGGCGCAAGCCTGATGCAGCCATGCCGCGTGTATGAAGAAGGCCTTCGGGTTGTAAAGTACTTTCAGCGAGGAGGAAGGCATTAAGGTTAATAACCTTGGTGATTGACGTTACTCGCAGAAGAAGCACCGGCTAACTCCGTGCCAGCAGCCGCGGTAATACGGAGGGTGCAAGCGTTAATCGGAATTACTGGGCGTAAAGCGCACG
+
GGGGGGGGGGGGGGGGGGGGGGGGGGGGGGGGGGGGGGGGGGGGGGGGGGGGGGGGGGGGGGGGGGGGGGGGGGGGGGGGGFGGGGGGGGGGGGGGGGGGGGGGGGGGGGGGGGGGGGGGGFFGFGGGGGGGGDFFGFFFGGFGGGGFGGGGFGGGGEFGGGGGGGGGGGGGGGGGGGGGGGFFGGGF7CEDGEGBFGGGGGGGGGGEGGGGEEEGGGGCCEGGGDFGGGGGGDEGGGGGGGG<
@M03364:276:000000000-BLYN8:1:1101:11648:13517 1:N:0:1
ACTCCTACGGGAGGCAGCAGTAGGGAATCTTCGGCAATGGGGGCAACCCTGACCGAGCAACGCCGCGTGAGTGAAGAAGGTTTTCGGATCGTAAAACTCTGTTGTTAGAGAAGAACGTTAAGTAGAGTGGAAAGTTACTTAAGTGACGGTATCTAACCAGAAAGGGACGGCTAACTACGTGCCAGCAGCCGCGGTAATACGTAGGTCCCAAGCGTTGTCCGGATTTATTGGGCGTAAAGCGAGC
+
GGGGGGGGGGGGGGGGGGGGGGGGGGGGGGGGGGGGGGGGGGGGGGGGGGGGGGGGGGGGGGGGGGGGGGGGGGGGGGGGGGGGGGGGGGGGGGGGGGGGGGGGEFGGGGGGGGGGGGGGGGFFGFGGFGGGGGGGGGGGGGFFGGGGGGGGGGGGGFGGGGGGGGGGGG7FGGFGGGGGGGGGGGGGGGGGGGGGGGGGGGGGGGGGGGGGGGGGGGGGGGGGGGGGFGGFGDGGGGGGDDG3
@M03364:276:000000000-BLYN8:1:1101:10210:13519 1:N:0:1
ACTCCTACGGGAGGCAGCAGTAGGGAATCTTCGGCAATGGGGGCAACCCTGACCGAGCAACGCCGCGTGAGTGAAGAAGGTTTTCGGATCGTAAAACTCTGTTGTTAGAGAAGAACGTTAAGTAGAGTGGAAAGTTACTTAAGTGACGGTATCTAACCAGAAAGGGACGGCTAACTACGTGCCAGCAGCCGCGGTAATACGTAGGTCCCAAGCGTTGTCCGGATTTATTGGGCGTAAAGCGAGC
+
GGGGGGGGGGGGGGGGGGGGGGGGGGGGGGGGGGGGGGGGGGGGGGGGGGGGGGGGGGGGGGGGGGGGGGGGGGGGGGGGGGGGGGGGGGGGGGGGGGGGGGGGGGGGGGGGGGFGGFGGGGGGGFFFGGGGGGFGGGFGG9AFGGGGCFGGGGGGG7C@FF7BFFGGGGGGGGGGGGGGGGGFGFFFFGGGDGGGGGGGGGGCCGGGGGGGGGGEGEDFEG8*;@FFCE6CFGE=C*CC<CC5
@M03364:276:000000000-BLYN8:1:1101:4645:13523 1:N:0:1
ACTCCTACGGGAGGCAGCAGTGGGGAATATTGCACAATGGGCGCAAGCCTGATGCAGCCATGCCGCGTGTATGAAGAAGGCCTTCGGGTTGTAAAGTACTTTCAGCGAGGAGGAAGGCATTAAGGTTAATAACCTTAGTGATTGACGTTACTCGCAGAAGAAGCACCGGCTAACTCCGTGCCAGCAGCCGCGGTAATACGGAGGGTGCAAGCGTTAATCGGAATTACTGGGCGTAAAGCGCACG
+
GGGGGGGGGGGGGGGGGGGGGGGGGGGGGGGGGGGGGGGGGGGGGGGGGGGGGFG9EFFGGGGFGGGGGGGGGGGGGGGGGFGGFGGGEFGGGGGAEFFGGGFGGF>FEGGGGGGGGGGGGGFGGGGGGGGG<FGGGGGGGGEGGGGGGGGGGGDGGCFGFGGGGGGG>EECGCFAGGGCEGGGGBEGGGCEGGGGGGGGG5CEDECGGGGGGGGGGGFGDGGFG7CFG+;E3/CEDGGGGGG3
@M03364:276:000000000-BLYN8:1:1101:18431:13525 1:N:0:1
ACTCCTACGGGAGGCAGCAGTAGGGAATCTTCGGCAATGGGGGCAACCCTGACCGAGCAACGCCGCGTGAGTGAAGAAGGTTTTCGGATCGTAAAACTCTGTTGTTAGAGAAGAACGTTAAGTAGAGTGGAAAGTTACTTAAGTGACGGTATCTAACCAGAAAGGGACGGCTAACTACGTGCCAGCAGCCGCGGTAATACGTAGGTCCCAAGCGTTGTCCGGATTTATTGGGCGTAAAGCGAGC
+
GGGGGGGGGGGGGGGGGGGGGGGGGGGGGGGGGGGGGGGGGGGGGGFGGGGGGGGGGGGGGGGGGGGGGGGGGGGGGGGGFGGGGGGGGGGGGGGGGGGGGGGGGGGGGGGGGGGGGFGGGGDGGGGGGGGGFGGGGGGGFGGGGGGGGGGGGGGGGGGGGGGGGGGGGGGGGGGGGGGGGGGGGGGG8FGGGDEEGGGGGGGGGGGGGFGG5>EGGGGGGGG5CFFGGGGGGGGGGGGGGGG3
@M03364:276:000000000-BLYN8:1:1101:16660:13536 1:N:0:1
ACTCCTACGGGAGGCAGCAGTAGGGAATCTTCGGCAATGGGGGCAACCCTGACCGAGCAACGCCGCGTGAGTGAAGAAGGTTTTCGGATCGTAAAACTCTGTTGTTAGAGAAGAACGTTAAGTAGAGTGGAAAATTACTTAAGTGACGGTATCTAACCAGAAAGGGACGGCTAACTACGTGCCAGCAGCCGCGGTAATACGTAGGTCCCAAGCGTTGTCCGGATTTATTGGGCGTAAAGCGAGC
+
GGGGGGGGGGGGGGGGGGGGGGGGGGGGGGGGGGGGGGGGGGGGGGGGGGGGGGGGGGGGGGGGGGGGGGGGGGGGGGGGGGGGGGGGGGGGGGGGGGGGGGGGGGGGGGGGGGGGGFGGFGGGGGGEGGGGGGGGGGGGGGGGGGGGGGGGGGGGGGGGGGFGFEGGGGGEGGGGGGGCAFGGCGGGGGGGGGEGGGGGGGGGGGGGGGGECEGCEGGCEEE7;FFCFCFGGGGGGGGGGGG)
@M03364:276:000000000-BLYN8:1:1101:20561:13559 1:N:0:1
ACTCCTACGGGAGGCAGCAGTAGGGAATCTTCGGCAATGGGGGCAACCCTGACCGAGCAACGCCGCGTGAGTGAAGAAGGTTTTCGGATCGTAAAACTCTGTTGTTAGAGAAGAACGTTAAGTAGAGTGGAAAGTTACTTAAGTGACGGTATCTAACCAGAAAGGGACGGCTAACTACGTGCCAGCAGCCGCGGTAATACGTAGGTCCCAAGCGTTGTCCGGAGTTATTGGGCGTAAAGCGAGG
+
GGGGGGGGGGGGGGGGGGGGGFGGGGFGEFGFGGGGGGGFGGGEGGGGGGGGCEEFGGCGGGGGGGGGGGGDFGGGGGGG<FGFGGE:BCFGFGGFGGGGFGFFFDGGGGGGGGG@@+B=@EDDGFE,CCDFB<>FFGAFCGGGGCFGGCFGFGC9@FGD7CFF<C7FGGGCC@8D;D@FDCE9,CFEGFE5CEE*8CFFGEGF7>+?:E6=8:88EG<CGEE5;E?C7<CGG)2=550:<D7)
@M03364:276:000000000-BLYN8:1:1101:16712:13571 1:N:0:1
ACTCCTACGGGAGGCAGCAGTAGGGAATCTTCGGCAATGGGGGCAACCCTGACCGAGCAACGCCGCGTGAGTGAAGAAGGTTTTCGGATCGTAAAACTCTGTTGTTAGAGAAGAACGTTAAGTAGAGTGGAAAGTTACTTAAGTGACGGTATCTAACCAGAAAGGGACGGCTAACTACGTGCCAGCAGCCGCGGTAATACGTAGGTCCCAAGCGTTGTCCGGATTTATTGGGCGTAAAGCGAGC
+
GGGGGGGGGGGGGGGGGGGGGGGGGGGGGGGGGGGGGGGGGGGGEGGGGGGGGGGDEGGGGGEGGGGGGCFGGGGGGGGGEDFFFGGGCCEGGGGGGGGGGGGGFFFGGGFFGGGGGGGGGGDGGGGEFGFGFGGGGGGGG9FAADFGDFGGGGEGGF:FFGFGGGGGGGGGGGGGGGCGEEB@BFGGGGGGGGEGG?CCC9EGEFCGFGFGGGCC7EGCDEC7:CEFFCCGGGCEDGGGGGG3
@M03364:276:000000000-BLYN8:1:1101:7627:13575 1:N:0:1
ACTCCTACGGGAGGCAGCAGTGGGGAATATTGCACAATGGGCGCAAGCCTGATGCAGCCATGCCGCGTGTATGAAGAAGGCCTTCGGGTTGTAAAGTACTTTCAGCGAGGAGGAAGGTGTTGAGGTTAATAACCACAGCAATTGACGTTACTCGCAGAAGAAGCACCGGCTAACTCCGTGCCAGCAGCCGCGGTAATACGGAGGGTGCAAGCGTTAATCGGAATTACTGGGCGTAAAGCGCACG
+
GGGGGGGGGGGGGGGGGGGGGGGGGGGGGGGGGGGGGGGGGGGGGGGGGGGGGGGGGGGGGGGGGGGGGGGGGGGGGGGGGGGGGGGGGGGGGGGGGGGGGGGGGGGGGGGGGGGGGGGGGGGGGGGGGGGGGGGGGGGGGGGGGGGGGGGGGGGGGGGGGGGGGGGGGGGGGGGGFGGGGGGGGGGGGGGGGGGGGGGGGGEEGGGGGGGGGGEGGGGGGGGGGGGGGGGGGGGGGGGDGGG5
@M03364:276:000000000-BLYN8:1:1101:24112:13591 1:N:0:1
ACTCCTACGGGAGGCAGCAGTAGGGAATCTTCGGCAATGGGGGCAACCCTGACCGAGCAACGCCGCGTGAGTGAAGAAGGTTTTCGGATCGTAAAACTCTGTTGTTAGAGAAGAACGTTAAGTAGAGTGGAAAGTTACTTAAGTGACGGTATCTAACCAGAAAGGGACGGCTAACTACGTGCCAGCAGCCGCGGTAATACGTAGGTCCCAAGCGTTGTCCGGATTTATTGGGCGTAAAGCGAGC
+
GGGGGGGGGGGGGGGGGGGGGGGGGGGGGGGGGGGGGGGGGGGGGGGGGGGGGGGGGGGGGGGGGGGGGGGGGGGGGGGGGGGGGGGGGGGGGGGGGGGGGGGGGGGGGGGGGGGGGGFCGGGGGGGGGGGGGGGGGGGGGGGGGGGGGGGGGGGGGGGGGGGGGGGGGGGGGGGGGGGGGGGGGGGGGGDGGGGDGGGGGGGGGGGGGGGDGGGGGGGGGGGGGCGGGGGGGGGGGGGGGGG)
@M03364:276:000000000-BLYN8:1:1101:4385:13594 1:N:0:1
ACTCCTACGGGAGGCAGCAGTGGGGAATATTGCACAATGGGCGCAAGCCTGATGCAGCCATGCCGCGTGTATGAAGAAGGCCTTCGGGTTGTAAAGTACTTTCAGCGAGGAGGAAGGCATTAAGGTTAATAACCTTAGTGATTGACGTTACTCGCAGAAGAAGCACCGGCTAACTCCGTGCCAGCAGCCGCGGTAATACGGAGGGTGCAAGCGTTAATCGGAATTACTGGGCGTAAAGCGCACG
+
GGGGGGGGGGGGGGGGGGGGGGGGGGGGGGGGGGGGGGGGFCGGGGGGGGGGGGGGGGGGGGGFGGFGGGGGGGGGFGGGGGGGGGGGGGGGGGGGGGGGGGGFGFGCGGGGGGGGGGGGGGGFGGGGGGGGGGGFFGEGFFGGGGGGGGGGGGGGGGGGGGFCFFGGGGGGGGGGGGGGGGGGGGGGGGGGGGGGGGGGGGGGGGGGGGGGGGGGFGGGGGGGGGGGGGGFD5CCFGCGGGG<
@M03364:276:000000000-BLYN8:1:1101:20185:13598 1:N:0:1
ACTCCTACGGGAGGCAGCAGTGGGGAATATTGCACAATGGGCGCAAGCCTGATGCAGCCATGCCGCGTGTATGAAGAAGGCCTTCGGGTTGTAAAGTACTTTCAGCGAGGAGGAAGGCATTAGGGTTAATAACCTTAGTGATTGACGTTACTCGCAGAAGAAGCACCGGCTAACTCCGTGCCAGCAGCCGCGGTAATACGGAGGGTGCAAGCGTTAATCGGAATTACTGGGCGTAAAGCGCACG
+
GGGGGGGGGGGGGGGGGGGGGGGGGGGGGGGGGGGGGGGGGGGGGGGGGGGGGGGGGGGGGGGGGGGGGGGGGGGGGGGGGGGGGGGGGGGGGGGGGGGGGGGGGGGGGGGGGDGGGGGGGGGGGGGGGGGGGGGGGGGGGGGGGGGGGGGGGGGGGGGGGGGGGGGGGGGGGGGGGDGGGGGGGGGGGGGGEGGGGGFGE:EGGGGGGGGGGEEEDFCFC=CFGGGGGFGGGGGGGGGGCGG<
@M03364:276:000000000-BLYN8:1:1101:25925:13621 1:N:0:1
ACTCCTACGGGAGGCAGCAGTAGGGAATCTTCGGCAATGGACGAAAGTCTGACCGAGCAACGCCGCGTGAGTGAAGAAGGTTTTCGGATCGTAAAACTCTGTTGGTAGAGAAGAACGTTGGTGAGAGTGGAAAGCTCATCAAGTGACGGTAACTACCCAGAAAGGGACGGCTAACTACGTGCCAGCAGCCGCGGTAATACGTAGGTCCCGAGCGTTGTCCGGATTTATTGGGCGTAAAGCGAGC
+
EFGEGGECFEEEFBFEGGDFGFG9FAFGGGGGG,@F7CFDEGGGGGGCFGGFEGEEFGGDFGGGGGGGGCCCFGGGGGGGGGGGGGGGGDGGGGGGGGCFFGGGGGC9FGGGGGGGEG8E?FFFGDGGDCEFD=CFGFGGGGGGGAFGGGFFFGG<FFCFGGEFGDCF7CF:FGGGDBGGFGGGGGGGC>E*B>88EG?+=<FFGGC?FCC8=G:EE59EGD8EG+<++ACE:DGGGFFFCD)1
@M03364:276:000000000-BLYN8:1:1101:19912:13637 1:N:0:1
ACTCCTACGGGAGGCAGCAGTAGGGAATCTTCGGCAATGGGGGCAACCCTGACCGAGCAACGCCGCGTGAGTGAAGAAGGTTTTCGGATCGTAAAACTCTGTTGTTAGAGAAGAACGTTGGTGAGAGTGGAAAGCTCATCAAGTGACGGTAACTACCCAGAAAGGGACGGCTAACTACGTGCCAGCAGCCGCGGTAATACGTAGGTCCCGAGCGTTGTCCGGATTTATTGGGCGTAAAGCGAGC
+
GGGGGGGGGGGGGGGGGGGGGGGGGGGGGGGGGGGGGGGGGGGGGGGGGGGGGGGGGGGGGGGGGGGGGGGGGGGGGGGGGGGGGGGGGGGGGGGGGGGGGGGGGGGGGGGGGGGGGGGGGGGGGGGFGGGGGGGGGGGGGGGGGGGGGGGEGGGGGGGGGGGGGGGGGGGGGGGGGGGGGGGGGGGGGGGGGGGGGGGGGGGGEGEFGGGGGGGGGGGGGGGGDGGGGGGGGGGGGGGFGDG3
@M03364:276:000000000-BLYN8:1:1101:3638:13671 1:N:0:1
ACTCCTACGGGAGGCAGCAGTAGGGAATCTTCGGCAATGGACGAAAGTCTGACCGAGCAACGCCGCGTGAGTGAAGAAGGTTTTCGGATCGTAAAACTCTGTTGGTAGAGAAGAACGTTGGTGAGAGTGGAAAGCTCATCAAGTGACGGTAACTACCCAGAAAGGGACGGCTAACTACGTGCCAGCAGCCGCGGTAATACGTAGGTCCCAAGCGTTGTCCGGATTTATTGGGCGTAAAGCGCAC
+
GGGGGGGGGGGGGGGGGGGGGGGGGGGCGGGGGGGGGGGGGGGGGGGGGGGGGFGGGGGGGGGGGGGGGGGGGGGGGGGGFGGFGGGGGDEGGGGGGGGGGGGGGGGGFGGGFGGGGGGGGGGGGGGFEFGGGGGGGGGGGGGGGGGGGGGGGGGGGGGGGGGGGGGGGGGGGGGGGGGGGGGFGGGGGGGGGGGGGGGGGGGGGGGGGGGGGGGEGGGGGGCEEFGFGGCGGGDCGGFGGGGC
@M03364:276:000000000-BLYN8:1:1101:10013:13681 1:N:0:1
ACTCCTACGGGGGGCAGCAGTGGGGAATATTGCACAATGGGCGCAAGCCTGATGCAGCCATGCCGCGTGTATGAAGAAGGCCTTCGGGTTGTAAAGTACTTTCAGCGAGGAGGAAGGCATTAAGGTTAATAACCTTAGTGATTGACGTTACTCGCAGAAGAAGCACCGGCTAACTCCGTGCCAGCAGCCGCGGTAATACGGAGGGTGCAAGCGTTAATCGGAATTACTGGGCGTAAAGCGCACG
+
GGGGGGGGGGG@FGGGGGGGGGGGGGGGGGGGGGGGGGGGGGGGGGGGGGGGGGGGGGGGGGGGGGGGGGGGGGGGGGGGGGGGFGGGGGGGGGGGGGGGGGGGGGGGGGGGGGGFGGGGGGGGGGGGGGGGGGGGGGGGGGGGGGGGGGGGGGGGGGGGGGG?FGGGGGGGGGGGGGGGGGGGGGGGGGGGGGGGGGGGGGGGGGDGGGGGGGGGGGGGGDGGGGGGGGGGGDEEGGGDDDD7
@M03364:276:000000000-BLYN8:1:1101:17881:13700 1:N:0:1
ACTCCTACGGGAGGCAGCAGTAGGGAATCTTCGGCAATGGGGGCAACCCTGACCGAGCAACGCCGCGTGAGTGAAGAAGGTTTTCGGATCGTAAAACTCTGTTGTTAGAGAAGAACGTTAAGTAGAGTGGAAAGTTACTTAAGTGACGGTATCTAACCAGAAAGGGACGGCTAACTACGTGCCAGCAGCCGCGGTAATACGTAGGTCCCAAGCGTTGTCCGGATTTATTGGGCGTAAAGCGAGC
+
GGGGGGGGGGGGGGGGGGGGGGGGGGGGGGGGGGGGGGGGGGGGGGGGGGGGGGGGGGGGGGGGGGGGGGGGGGGGGGGGGGGGGGGGGGGGGGGGGGGGGGGGGGGGGGGGGGGGGGGGGGGGGFGFFGGGGGGGGGFGGGGGGGGGGGGGGGGGFGGGGGGGGGGGGGGGGGGGGGGGGGGGGDGGGGGGGGGGGGGGGGGGGGGFGGGGGGCEGGGGGGGCCEGGGFGFGGGGGGGGGGGC
@M03364:276:000000000-BLYN8:1:1101:25195:13742 1:N:0:1
ACTCCTACGGGAGGCAGCAGTGGGGAATATTGCACAATGGGCGCAAGCCTGATGCAGCCATGCCGCGTGTATGAAGAAGGCCTTCGGGTTGTAAAGTACTTTCAGCGAGGAGGAAGGCGTTGTAGTTAATAACTGCAGCAATTGACGTTACTCGCAGAAGAAGCACCGGCTAACTCCGTGCCAGCAGCCGCGGTAATACGGAGGGTGCAAGCGTTAATCGGAATTACTGGGCGTAAAGCGCACG
+
GGGGGGGGGGGGGGGGGGGGGGGGGGGGGGGGGGGGGGGGGGGGGGGGGGGGGGGGGGGGGGGGGGGGGGGGGGGGGGGGGGGGGGGGGGGGGGGGGGGGGGGGGGGGGGGGGGGGGGGFEEGGGFGGGGGGGGGGGGGGGGGGGGGGGGGGGGDGCDFGGGGGGGGGGGGGGGGGGGGGGGGGGDFGGGGGGGGGGGGGGEGGGGGGGGGGGGEGGGGGGGGGGGGGGGGFDG=GGGGGDDG3
@M03364:276:000000000-BLYN8:1:1101:27213:13746 1:N:0:1
ACTCCTACGGGAGGCAGCAGTAGGGAATCTTCGGCAATGGACGAAAGTCTGACGGGGCAACGCCGCGTGAGTGAAGATGGTTGTCGGATCGTAAAACTCTGTTGTTAGCGAAGGACAAGGGGGAGAGTAAAACGTTCATCAGTTGACGGTGTCTAACCAGAAAGCCAGGTCTAACTACGTGCTAGCAGCAGCCGTAATACGAAGGTGGCGAGCGTTGTCCGGTTTTATGGGGCGTATAGCGAGG
+
@66FFA9FCF:@@7-6;,C,<,CFC?@C,,6,<FF+6C@<@FC+:FEE,F99,,8+++@F7@+6++8@:,BFF,,9C,C=55+B?:F+?+8:EEG,F=F,CE,EFAEA,+@BF+8B,3DF++++8+:83=@FGDA<D,D<3,@,37>CE>*@,7E;,,7>>F:C7F7,>,,2C,<22,=<<**2<,,,,33**3*1=3C98*=*1221**3**/2*:7+3**/*28++++2:*9*5**0;)/)/
@M03364:276:000000000-BLYN8:1:1101:14827:13752 1:N:0:1
ACTCCTACGGGAGGCAGCAGTAGGGAATCTTCGGCAATGGACGAAAGTCTGACCGAGCAACGCCGCGTGAGTGAAGAAGGTTTTCGGATCGTAAAACTCTGTTGTTAGAGAAGAACAAGGGTGAGAGTGGAAAATTCACCCCTTGACGGTATCTAACCAGAAAGCCACGGCTAACTACGTGCCAGCAGCCGCGGTAATACGTAGGTGGCAAGCGTTGTCCGGATTTATTGGGCGTAAAGCGAGC
+
GGGGGGGGGGGGGGGGGGGGGGGGGGGGGGGGGGGGGGGGGGGGGGGGGGGGGGGGGGGGGGGGGEGGGGGGGGGGGGGGGGGGGGGGGGGGGGGGGGGGGGGGGGGGGGGGGGGGGGGGGGGGGGGGGGGGGGGGGGGGGGGGGGGGGGGGGGGGGGGGGGGGGGGGGGGGDFGGGGGGGGGGFGGGGGGGGGGGGGGGGGGGGGGGGGGGGGGGGGGGGECCEEDGGGGGGGGGGGGGGGG)
@M03364:276:000000000-BLYN8:1:1101:8217:13781 1:N:0:1
ACTCCTACGGGAGGCAGCAGTAGGGAATCTTCGGCAATGGGGGCAACCCTGACCGAGCAACGCCGCGTGAGTGAAGAAGGTTTTCGGATCGTAAAACTCTGTTGTTAGAGAAGAACGTTAAGTAGAGTGGAAAGTTACTTAAGTGACGGTATCTAACCAGAAAGGGACGGCTAACTACGGGCCAGCAGCCGCGGTAATACGTAGGTCCCAAGCGTTGTCCGGATTTATTGGGCGTAAAGCGAGC
+
GFFGGGGGGGGGGGGGEGFFGGGGGGGGGGGGGGGGGGGGGGEEGGGGE8F@FGEEGGGG8FEGGGGGGFFFGGGGGFFFEEA<AFCG>:FFGGGFFEF9FFFGGFFAGGF==FGFGFFC<F@FGFFFFFFFFFGFGGGFG<DFCGGGGEFGGGGGGCDGDFGGFFEFEFE*<:>;<CG**=@@@FF7CEEEEGEEGE?9B>FCCGGGCFG8=EG8CEGGG55:8<+AEGFGCGEEGCFF<<D)
@M03364:276:000000000-BLYN8:1:1101:15767:13874 1:N:0:1
ACTCCTACGGGAGGCAGCAGTAGGGAATCTTCGGCAATGGGGGCAACCCTGACCGAGCAACGCCGCGTGAGTGAAGAAGGTTTTCGGATCGTAAAACTCTGTTGTTAGAGAAGAACGTTAAGTAGAGTGGAAAGTTACTTAAGTGACGGTATCTAACCAGAAAGGGACGGCTAACTACGTGCCAGCAGCCGCGGTAATACGTAGGTCCCAAGCGTTGTCCGGATTTATTGGGCGTAACGCGAGC
+
GGGGGGGGGGGGGGGGGGGGGGGGGGGGGGGGGGGGGGGGGGGGGGGGGGGGGGGGGGGGGG@FGGGGGGGGGGGGGGGGGGGGGGGGGGGGGGGGGGGGGGGGGGGGGGGGGGGGGGGFGGGGGFGGGGGGGGGGGGFGGGGGGGGGGGGGGGGGGCFFGGGGGDFGGC7::FCBCDGGEGFGFGGGDFGGGGGGCCC9CCFGGCCGGGCGGGEEGGG?EECCE?CGGGGGGC*CD*7CDGD5
@M03364:276:000000000-BLYN8:1:1101:14281:13879 1:N:0:1
ACTCCTACGGGAGGCAGCAGTGGGGAATATTGCACAATGGGCGCAAGCCTGATGCAGCCATGCCGCGTGTATGAAGAAGGCCTTCGGGTTGTAAAGTACTTTCAGCGAGGAGGAAGGCGTTGTGGTTAATAACCGCAACGATTGACGTTACTCGCAGAAGAAGCACCGGCTAACTCCGTGCCAGCAGCCGCGGTAATACGGAGGGTGCAAGCGTTAATCGGAATTACTGGGCGTAAAGCGCACG
+
GGGGGGGGGGGGGGGGGGGGGGGGGGGGGGGGGGGGGGGGGGGGDGGGGGGFFFFGGGFGGGGGGGGGGGGGGGFGGGGGGGGGGGGGGGGGGGGGGGGGGGGGFDEBGGGDFGGGGCE++=F:@AF9FFGGGGDFGGCCF>DGFFCCFGGGGGGGGGGGGGFGGGFGFGC@EGBGGGGFGGFGGGFGGGGGGC*=?9CGE5CEGGGGFFGDE8EG5CG7EED5C7+AFGGGG<EGGGFGDDG<
@M03364:276:000000000-BLYN8:1:1101:4617:13892 1:N:0:1
ACTCCTACGGGAGGCAGCAGTGGGGAATATTGCACAATGGGCGCAAGCCTGATGCAGCCATGCCGCGTGTATGAAGAAGGCCTTCGGGTTGTAAAGTACTTTCAGCGAGGAGGAAGGCGTTGTGGTTAATAACCGCAGCGATTGACGTTACTCGCAGAAGAAGCACCGGCTAACTCCGTGCCAGCAGCCGCGGTAATACGGAGGGTGCAAGCGTTAATCGGAATTACTGGGCGTAAAGCGCACG
+
GGGGGGGGGGGGGGGGGGGGGGGGGGGGGGGGGGGGGGGGGGGGGGGGGGGGGGGGGGGGGGGGGGGGGGGGGGGGGGGGGGGGGGGGGGGGGGGGGGGGGGGGGGGEGGGFGGGGGGGGGGGGGDGGGGGGGGGGGGGGGFGGGGGGGGGGGGGGGGGGGGGGGGGGGGGGGGGGGGGGGGGGGGGFGGGGGGGGGGGGGGGGGGGDGGFFGGEGGGGGGDGFFGGGGGGGGGGGGGGGGGG7
@M03364:276:000000000-BLYN8:1:1101:7326:13915 1:N:0:1
ACTCCTACGGGAGGCAGCAGTAGGGAATCTTCCACAATGGACGAAAGTCTGATGGAGCAACGCCGCGTGAGTGAAGAAGGGTTTCGGCTCGTAAAGCTCTGTTGTTAAAGAAGAACGTGGGTGAGAGTAACTGTTCACCCAGTGACGGTATTTAACCAGAAAGCCACGGCTAACTACGTGCCAGCAGCCGCGGTAATACGTAGGTGGCAAGCGTTATCCGGATTTATTGGGCGTAAAGCGAGCG
+
GGGGGGGGGDGGGGGGGGGGGGGGGGGGGGGGGGGGGGGGGGDGGGGGGGGGGGGGGGGGGGGGGGGGGGGGGGGGGGGGGGGGGGGDGGGGGGGGGGGGFGGGGGGGGGGGGGGGGGGGGGGGGGGGGGGGFGGGGGGGGGFGGGGGGFGFGGGGGGGGGGGGGGGGGGGGCFGAFCGDGGGGGGGGGGGGGGGCGGCGCFGGGGGGGGGGGGGGFGGECE=EGGCGGGFGGDEGCFGGGCCD
@M03364:276:000000000-BLYN8:1:1101:27723:13944 1:N:0:1
ACTCCTACGGGAGGCAGCAGTAGGGAATCTTCGGCAATGGGGGCAACCCTGACCGAGCAACGCCGCGTGAGTGAAGAAGGTTTTCGGATCGTAAAACTCTGTTGTTAGAGAAGAACGTTAAGTAGAGTGGAAAGTTACTTAAGTGACGGTATCTAACCAGAAAGGGACGGCTAACTACGTGCCAGCAGCCGCGGTAATACGTAGGTCCCAAGCGTTGTCCGGATTTATTGGGCGTAAAGCGAGC
+
GGGGGGGGGGGGGGGGGGGGECGGGGGGGGGGGGGGGGGGGGDFGGGGGGGGGGGGGGGGGGGGEGGFGGGFFGGGGGGGFGGGGGGGGGGGGGGGGGGFGGGGGGGGGGGGGGGFGFGGGGGCDFGGGGGGGGGGGGGGGGFGGGGGGGGGGGGGFGGEFFGFGGGGGGGGGGGGFGEEGGGGGGGGGGGGGGGGGGDGGCFGEG+?CGGGGEAEEGFGCECCCFCGGGGGGGGGGCFFDGG3
@M03364:276:000000000-BLYN8:1:1101:21300:13984 1:N:0:1
ACTCCTACGGGAGGCAGCAGTGGGGAATATTGCACAATGGGCGCAAGCCTGATGCAGCCATGCCGCGTGTATGAAGAAGGCCTTCGGATTGTAAAGCACTTTAAGTTGGGAGGAAGGGCATTAACCTAATACGTTAGTGCTTTGACGTTACCGACAGAATAAGCACCGGCTAACTCTGTGCCAGCAGCCGCGGTAATACAGAGGGTGCAAGCGTTAATCGGAATTACTGGGCGTAAAGCGCACG
+
GEFGGGGGEGGGGGGG@C@FGGGEEGEFGGGGFFGGGGGGGGGGGGGGGGGGGGGGGGGGGFGFFGGGGGGFGGGFFFGGGCGGCFEEGGGGGGFFGGGG@FFCFFFFGGGGGGGGGGDGCCGE9EDF?EEFGGFFGG<FGFFGGGFGEFFFGGGGGGGGGGGGG7>FC>FGGGGFCFGGFDGGGG6:ECCC>EEEFC;EGGG8@>EEFG?=CC*;EGGG*AEGFGF?C<@E39CEF7FCDCD5
@M03364:276:000000000-BLYN8:1:1101:7796:14009 1:N:0:1
ACTCCTACGGGAGGCAGCAGTAGGGAATCTTCGGCAATGGGGGCAACCCTGACCGAGCAACGCCGCGTGAGTGAAGAAGGTTCTCGGATCGTAAAACTCTGTTGTTAGAGAAGAACGTTAAGTAGAGTGGAAAGTTCCTTAAGTGACGGTATCTAACCAGCAAGGGACGGCTAACTACGTGCCAGCAGCCGCGGTAATACGTAGGTCCCAAGCTTTGTCCGGCTTTATTGGGCGTAAAGCGGGC
+
FGFCFGFGC6F;:E7;F7EG<EFG7@FFGFEG@CFGCEFG@E66@@FEEECFGE@76:6C:+>CCF>+@??,95<EE<=<:B,9CF=:C+B9494AFEE?<FA<FB,CEA9<EFG,FD<<DF,AF9FFDGD<3BCF,,33@FGG9,,+55F<F=,=<<,@,5:FC<77*>*C<>F;,,>F<BC@:8BECFB*::*4=B923>:8*5<+;CE:*+5+A99+5?*2:?CF7C+*77CC*7**9)9)
@M03364:276:000000000-BLYN8:1:1101:21200:14009 1:N:0:1
ACTCCTACGGGAGGCAGCAGTGGGGAATATTGCACAATGGGCGCAAGCCTGATGCAGCCATGCCGCGTGTATGAAGAAGGCCTTCGGGTTGTAAAGTACTTTCAGCGAGGAGGAAGGCGTTGTGGTTAATAACCGCAGCGATTGACGTTACTCGCAGAAGAAGCACCGGCTAACTCCGTGCCAGCAGCCGCGGTAATACGGAGGGTGCAAGCGTTAATCGGAATTACTGGGCGTAAAGCGCACG
+
GGGGGGGGGGGGGGGGGGGGGGGGGGGGGGGGGGGGGGGGGGGGGGGGGGGGGGGGGGGGGGGGGGGGGGGGGGGGGGGGGGGGGGGGFGGGGGGGGGGGGGGGGGGCGGGGGGGGGGGGGGGGGGGGGGGGGGGGGGGGGFGGGGGGGGGGGGGGGGGGGGGGGGGGGGGGGGGGGGGGGGGGGGGGGGGGGGGGGGGGGGGGGGGGGGGGGGGGFGGGGGGGGGGGGGGGGGDGGGGDGGG5
@M03364:276:000000000-BLYN8:1:1101:27310:14031 1:N:0:1
ACTCCTACGGGAGGCAGCAGTAGGGAATCTTCCACAATGGACGAAAGTCTGATGGAGCAACGCCGCGTGAGTGAAGAAGGGTTTCGGCTCGTAAAGCTCTGTTGTTAAAGAAGAACGTGGGTGAGAGTAACTGTTCACCCAGTGACGGTATTTAACCAGAAAGCCACGGCTAACTACGTGCCAGCAGCCGCGGTAATACGTAGGTGGCAAGCGTTGTCCGGATTTATTGGGCGTAAAGCGAGCG
+
GGGGGGCCFEGGGGGGGG9FGGFFGFGGGGGGGGGGGGGFGGG@CFEFGGFGFGCF8EGGGGDCGEGGGGGGGFGFGGGGGGGGGDGCFFEGEFDFGFGGGGFGGGCCGGGF?EFCF@@FF>FGG9BDFGGGGGGGGGGGGGGGDFGCFE7FBFGFBFGGGGGGFCDCEDGDCEGGGGGGGEGBC,,>DGGGGCEEFGGG>FEGFGGGGGGF5E58EC<5=CE7?CFGGGGGGGGE7FG3DDC9
@M03364:276:000000000-BLYN8:1:1101:5002:14036 1:N:0:1
ACTCCTACGGGAGGCAGCAGTAGGGAATCTTCGGCAATGGGGGCAACCCTGACCGAGCAACGCCGCGTGAGTGAAGAAGGTTTTCGGATCGTAAAACTCTGTTGTTAGAGAAGAACGTTAAGTAGAGTGGAAAGTTACTTAAGTGACGGTATCTAACCAGAAAGGGACGGCTAACTACGTGCCAGCAGCCGCGGTAATACGTAGGTCCCAAGCGTTGTCCGGATTTATTGGGCGTAAAGCGAGC
+
GGGGGGGGGGGGGGGGGGGGGGGGGGGGGGGGGGGGGGGGGGGGGGGGGGGGGGGGGGGGGGGGGGGGGDGGGGGGGGGGGCGGGGGGGGGGGGGGGGGGGGGGGGGGGGGGGGGGGCGGGGGGGGGGGGGGGGGGGGGGGFFGGGGGGGGGGGGGGGGGEGFGGCFGGGGGGGGGGGGGDFGGGGGGGGGGGGGEEFGGGGGGGFGGGGGGGGGGGGGGGEGCCEGFGGGGGGEEGGGGGGD)
@M03364:276:000000000-BLYN8:1:1101:14927:14045 1:N:0:1
ACTCCTACGGGAGGCAGCAGTGGGGAATATTGCACAATGGGCGCAAGCCTGATGCAGCCATGCCGCGTGTATGAAGAAGGCCTTCGGGTTGTAAAGTACTTTCAGCGAGGAGGAAGGCGTTAAGGTTAATAACCTTGGCGATTGACATTACTCGCAGAAGAAGCACCGGCTAACTCCGTGCCAGCAGCCGCGGTAATACGGAGGGTGCAAGCGTTAATCGGAATTACTGGGCGTAAATCGCACC
+
GGFCFCEGGDF7FCEGGGECFGG?:FGGFGGGGGGGCEADEFFG@F:FFGE8CCFAFFGGGG8@+@C@=F<F<F9F?C6FGGFEFC?+CFC4??<<FGFAFAFGG<B@CC@:FC8BFGGGGGE9@5B,CFCBFAD?FF,8@>=>FDFFGGG9CFDCCBFFDFCFFFGGGGDC>FGCFCFFDF9CF7,:C*8CC*::BC9BECGDG;8CCFFG88:C*<CC7;;*<EGC:<5C))227*:7C*9)
@M03364:276:000000000-BLYN8:1:1101:20682:14062 1:N:0:1
ACTCCTACGGGAGGCAGCAGTGGGGAATATTGCACAATGGGCGCAAGCCTGATGCAGCCATGCCGCGTGTATGAAGAAGGCCTTCGGGTTGTAAAGTACTTTCAGCGAGGAGGAAGGCATTAAGGTTGATAACCGCAGCAATTGACGTTACTCGCAGAAGAAGCACCGGCTAACTCCGTGCCAGCAGCCGCGGTAATACGGAGGGTGCAAGCGTTAATCGGAATTACTGGGCGTAAAGCGCACG
+
GGGGGGGGGGGGGGGGGGGGGGGGGGGGGGGGGGGGGGGGGGGGGGGGGGGGGGGGGGGGGGGGGGGGGGGGGGGGFGGGGGGGGGGGGGGGGGGGGGGGGGGGGGGGGGGGGGGGGGGGGGGGGGGFFGGGGGGGGGGGGGGGGGGFGGGGGGGGGGGGGGGGGGGGGGGGGGGGGEGGGGGGGGGGGGGGGGGGGGGGGCGGGGGGFGGGGGGGGGGGGGGGGGGGGGGGGGGDGGGGGGGC
@M03364:276:000000000-BLYN8:1:1101:22282:14077 1:N:0:1
ACTCCTACGGGAGGCAGCAGTGGGGAATATTGCACAATGGGCGCAAGCCTGATGCAGCCATGCCGCGTGTATGAAGAAGGCCTTCGGGTTGTAAAGTACTTTCAGCGAGGAGGAAGGCATTAAGGTTAATAACCTTGGTGATTGACGTTACTCGCAGAAGAAGCACCGGCTAACTCCGTGCCAGCAGCCGCGGTAATACGGAGGGTGCAAGCGTTAATCGGAATTACTGGGCGTAAAGCGCACG
+
GGGGGGGGGGGGGGGGGGGGGGGGGGGGGGGGGGGGGGGGGGGGGGGGGGGGGGGGGGGGGGGGGGGGGGGGGGGGGGGGGGGGGGGGGGGGGGGGGGGGGGGGGGGGGGGGGGGGGGGFGFGGGGGGGGGGGGGGGGGGGGGGGGGGGGGGGGGGGGGGGGGGGGGGGGGGGGGGGGGGGGGGGGGGGGGGGGGGGGGGGGGGGGEGGGGGGGGCGGGGGGGGGGGGGGGGGGGGGGGGGGG<
@M03364:276:000000000-BLYN8:1:1101:11235:14087 1:N:0:1
ACTCCTACGGGAGGCAGCAGTGGGGAATATTGCACAATGGGCGCAAGCCTGATGCAGCCATGCCGCGTGTATGAAGAAGGCCTTCGGGTTGTAAAGTACTTTCAGCGAGGAGGAAGGCATTAAGGTTAATAACCTTAGTGATTGACGTTACTCGCAGAAGAAGCACCGGCTAACTCCGTGCCAGCAGCCGCGGTAATACGGAGGGTGCAAGCGTTAATCGGAATTACTGGGCGTAAAGCGCACG
+
GGGGGGGGGGGGGGGGGGGGGGGGGGDGGGGGGGGGGGGGGGGGGGGGGFGGGGGGGGGGGGGGGGG::FCGGGGGGGGGGCFGGGGGGGGGGGGGGGGGGGGGGGGGGGGGGGGGGGGGGGGGGGGGGGGGGGFGGGGGGFGGGGGGGGGGGGGGGGGGGGGGGGGGGGGGGGGGGGFGGGGGGGGGGGDEGGGGGGGGG8EGEGGGGGGGGGGDFGGGGGGGGGGGGCGGGGGGF>FGDGGD
@M03364:276:000000000-BLYN8:1:1101:12085:14098 1:N:0:1
ACTCCTACGGGAGGCAGCAGTGGGGAATATTGGACAATGGGCGAAAGCCTGATCCAGCCATGCCGCGTGTGTGAAGAAGGTCTTCGGATTGTAAAGCACTTTAAGTTGGGAGGAAGGGCATTAACCTAATACGTTAGTGCTTTGACGTTACCGACAGAATAAGCACCGGCTAACTCTGTGCCAGCAGCCGCGGTAATACAGAGGGTGCAAGCGTTAATCGGAATTACTGGGCGTAAAGCGCGCG
+
GGGGGGGGGGGGGGGGGGGGGGGGGGGGGGGGGGGGGGGGGGGGGGGGGGGGGGGGGGGGGGGGGGGGGGGGGGGGGGGGGGGGGGGGGGGGGGGGGGGGGGGGGGGGGGGGGGGGGGGGGGGGGGGGGGGGGGGGGGGGGGGGGGGGGGGGGDGGGGGGGGGGGGGGGGGGGGGGGGGGGGGGGGGGGGGGGEGGGGGGGGGGGGGGGGGGGGGGGGGGGGGGGGGGGGGGGDGGGCFGDGGD
@M03364:276:000000000-BLYN8:1:1101:23058:14099 1:N:0:1
ACTCCTACGGGAGGCAGCAGTAGGGAATCTTCGGCAATGGGGGCAACCCTGACCGAGCAACGCCGCGTGAGTGAAGAAGGTTTTCGGATCGTAAAACTCTGTTGTTAGAGAAGAACGTTAAGTAGAGTGGAAAGTTACTTAAGTGACGGTATCTAACCAGAAAGGGACGGCTAACTACGTGCCAGCAGCCGCGGTAATACGTAGGTCCCAAGCGTTGTCCGGATTTATTGGGCGTAAAGCGAGC
+
GGGGGGGGGGGGGG;FGGGGGGGGGGGGCFFCGGGGEFGGGGGGGFGGGGGGGGGGGGGGGGGGGGGGGGGGGGGGGGGGGGGGGGGGGGGGGGGGGGGGGGGGGGGGGGGGGGGGGGGGGGGGGDGGGGGGFGGEGFGGGGGGGDGGGGGGGGGGGGGGGC>FFGGGGC7FFGGGGGEFFGGGGGGGGGGGGGGGGGGGGGGGGGFGGEGFFGC8CEGFGEE=EGGGGGGGGDGGGGGGGGG3
@M03364:276:000000000-BLYN8:1:1101:14768:14102 1:N:0:1
ACTCCTACGGGAGGCAGCAGTGGGGAATATTGGACAATGGGCGAAAGCCTGATCCAGCCATGCCGCGTGTGTGAAGAAGGTCTTCGGATTGTAAAGCACTTTAAGTTGGGAGGAAGGGCATTAACCTAATACGTTAGTGTTTTGACGTTACCGACAGAATAAGCACCGGCTAACTCTGTGCCAGCAGCCGCGGTAATACAGAGGGTGCAAGCGTTAATCGGAATTACTGGGCGTAAAGCGCGCG
+
GGGGGGGGGGGGGGGGGGGGGGGGGGGGGGGGGGGGGGGGGGGGGGGGGGGGGGGGGGGGGGGGGGGGGGGGGGGGGGGGGGGGGGGGGGGGGGGGGGGGGGGGGGCFGGGGGGGGEGGGGGGGGGGGGGGGGGGGGGGGGGGGGGGGGGGGGGGGGGGGGGGGGGGGGGGGGGGGGGGGGGGGGGGGGGGGGGGGGGGGG?FGGGGGGGGCGGGGGGGGDGGGGGGGGGGGGGGGGFGGGGGG
@M03364:276:000000000-BLYN8:1:1101:25505:14104 1:N:0:1
ACTCCTACGGGAGGCAGCAGTGGGGAATATTGCACAATGGGCGCAAGCCTGATGCAGCCATGCCGCGTGTATGAAGAAGGCCTTCGGGTTGTAAAGTACTTTCAGCGAGGAGGAAGGCATTAAGGTTAATAACCTTAGTGATTGACGTTACTCGCAGAAGAAGCACCGGCTAACTCCGTGCCAGCAGCCGCGGTAATACGGAGGGTGCAAGCGTTAATCGGAATTACTGGGCGTAAAGCGCACG
+
GGGGGGGGGGGGGGGGGGGGGGGGGGGGGGGGGGGGGGGGGGGGGGGGGGGGGGGGGGGGGGGGGGGGGGGGGGGGGGGGGGGGGGGGGGGGGGGGGGGGGGGGGFGGGGGGGGGGGGGGGGGGGGGGGGGGCGGGGGEGGGGGGGGGGGGGGGGGGGGGGGGGGGGGGGGGGGFGGGGGGGGGGGGGFGGGGGGGGGGGGGGGGGGGGGGGGGGDGGGGGGGGFGGGGGFGGGGCGGGGGGGC
@M03364:276:000000000-BLYN8:1:1101:5115:14120 1:N:0:1
ACTCCTACGGGAGGCAGCAGTAGGGAATCTTCGGAAATGGACGAAAGTCTGACCGAGCAACGCCGCGTGAGTGAAGAAGGTTTTCGGATCGTAAAACTCTGTTGTTAGAGAAGAACGACGAGGAGAGTGGAAAGCTCCTCGTGTGACGGTATCCAACCAGAAAGCCACGGCTAACTACGTGCCAGCAGCCGCGGTAATACGTAGGTGGCAAGCGTTGTCCGGATTTATTGGGCGTAAAGCGAGC
+
GGGGGGGGG7FFGGGGGGGGFGGGGGGGGGGGGGGGGGGGGGGEGGGGG<EFGGDECGGECGGGGGGFG:FGGGGDDGGGGFFGGGGGGGGGDGGGGGGGGGGEFFGFGGGFFFGGDGDGGECEGGGGGFC>DFGGFFGFGGFFFCE@FGG@99FGCGGGGGGGDFECEGGCGGGCC,*=7BFFGGGGGFCE581==+?9CFGFEFCCGGF*8CEEEEGGGC=*;6<CCCF5>37C5CGGGCD/
@M03364:276:000000000-BLYN8:1:1101:3093:14133 1:N:0:1
ACCCTACGGGAGGCAGCAGTGGGGAATATTGCACAATGGGCGCAAGCCTGATGCAGCCATGCCGCGTGTATGAAGAAGGCCTTCGGGTTGTAAAGTACTTTCAGCGAGGAGGAAGGCATTAAGGTTAATAACCTTAGTGATTGACGTTACTCGCAGAAGAAGCACCGGCTAACTCCGTGCCAGCAGCCGCGGTAATACGGAGGGTGCAAGCGTTAATCGGAATTACTGGGCGTAAAGCGCACGC
+
GGGGGGFFGGGEEGGGGFGE@CEFGGG9FFFACE@FGGGFFGGGGGGGGGEFCFGGGGGGFGGGGGGDGFGFAE9EFGGGFGGGG:FEFGGGGGGGGGGGCFFEA7>FC:CEG8AEGGFEFGAFFFGGDG9DGGGDFDE,A9D<FDCGGGGFGGGCGFFBF<FGGF@GFGGGGBFFEFGGGGFGGGGCGGGDCGGG9BEEGD*:=EGFFGGGGEC8CCF=C8FG?CC:E=FGGDGG*7<))9)9
@M03364:276:000000000-BLYN8:1:1101:2994:14138 1:N:0:1
ACTCCTACGGGAGGCAGCAGTGGGGAATATTGGACAATGGGCGAAAGCCTGATCCAGCCATGCCGCGTGTGTGAAGAAGGTCTTCGGATTGTAAAGCACTTTAAGTTGGGAGGAAGGGCATTAACCTAATACGTTAGTGTTTTGACGTTACCGACAGAATAAGCACCGGCTAACTCTGTGCCAGCAGCCGCGGTAATACAGAGGGTGCAAGCGTTAATCGGAATTACTGGGCGTAAAGCGCGCG
+
GGGGGGGGGGGGGGGGGGGGGGGGGGGGGGGGGGGGGGGFCFGGGGGGGGGGGGGGGGGGGCGGGGGGGGGGGGGGGGGFGGGGGGGGGGGGGFGGGGGGGGGGGGGGGGGGGGGGGGGGGGGGGGFDGGGGGGGGGGGGGGGGGGGGGGGGGGGGGGGGGGGGGGG:EGGGGGGGGGGGGGGGGG6DFGGGGGGCGGGGGGGGGGGDGGGGGG58EGGGGGGGGGGGG6CGDDEEG7FDGGGD
@M03364:276:000000000-BLYN8:1:1101:11475:14165 1:N:0:1
ACTCCTACGGGAGGCAGCAGTGGGGAATATTGCACAATGGGCGCAAGCCTGATGCAGCCATGCCGCGTGTATGAAGAAGGCCTTCGGGTTGTAAAGTACTTTCAGCGAGGAGGAAGGCGTTGTGGTTAATAACCGCAGCGATTGACGTTACTCGCAGAAGAAGCACCGGCTAACTCCGTGCCAGCAGCCGCGGTAATACGGAGGGTGCAAGCGTTAATCGGAATTACTGGGCGTAAAGCGCACG
+
GGGGGGGGGGGGGGGGGGGGGGGGGGGGGGGGGGGGGGGGGGGGGGGGGGGGGGGGGGGGGGGGGGGGGGGGGGFGGGGGGGGGGGGGGGGGGGGGGGGGGGGGGFGGFGGGGGGGGGGGGGGGGGGGGGGFGFGGFGGGGGGGGGGGGGGGGGGGGGGGGGGGGGGGGGGCGGGGGGGGGGGGGGGGFG>EGGGGGGGGEEGGGGGGGGGGGGGGFGGGGGGGGGGGGGGGGGGGGGGDGGG<
@M03364:276:000000000-BLYN8:1:1101:5582:14181 1:N:0:1
ACTCCTACGGGAGGCAGCAGTAGGGAATCTTCGGCAATGGGGGCAACCCTGACCGAGCAACGCCGCGTGAGTGAAGAAGGTTTTCGGATCGTAAAACTCTGTTGTTAGAGAAGAACGTTAAGTAGAGTGGAAAGTTACTTAAGTGACGGTATCTAACCAGAAAGGGACGGCTAACTACGTGCCAGCAGCCGCGGTAATACGTAGGTCCCGAGCGTTGTCCGGAGTTATTGGGCGTAAAGCGAGC
+
GGGGGGGGGGGGGGGGGGGGGCGGEGGGGGGFE@GGGGGGGGGCFGGGGGGGFGEFGGGGGGGGGGGGGGGGGGGGGGGGFGGGGGGECEGGFGGGGGGGGGGF<ECFEFGGGGCFFGGGDF,B?CFGGFGFEFGGGFG3B<FGFAFGCGGGGGGGGFC:FGGGGGGGEFCFGGGGGGG<:CFG:@8EFC>58CEGGGDFFFGGGCGC85E88E/;CECFCGE*2CFGGGGCC31CCCDCDD<)
@M03364:276:000000000-BLYN8:1:1101:20657:14184 1:N:0:1
ACTCCTACGGGAGGCAGCAGTAGGGAATCTTCGGCAATGGGGGCAACCCTGACCGAGCAACGCCGCGTGAGTGAAGAAGGTTTTCGGATCGTAAAACTCTGTTGTTAGAGAAGAACGTTAAGTAGAGTGGAAAGTTACTTAAGTGACGGTATCTAACCAGAAAGGGACGGCTAACTACGTGCCAGCAGCCGCGGTAATACGTAGGTCCCAAGCGTTGTCCGGATTTATTGGGCGTAAAGCGAGC
+
GGGGGGGGGGGGGGGGGGGGGFGGGGGGGGGGGDGGGGGGGGGGGGGGGGGGGFGGGGGGGGGGGGGGGGGFFGGEGGGGFFGGGGGGGEGGFGGGFGGGGGGGGGGGGGGGGGGGGGGG7FDEFFFFGCFEGGGGGDGGGGGFGGGGGEB@FFFFGGGFGGGGGGGFFGGGGGGGGGG<FFFF@CFGG8EEGDGGGGFGC<FGGGDCGGGGGCCGC7<C=E8:*<AFGGGGFGGGG37FDGG5
@M03364:276:000000000-BLYN8:1:1101:20525:14199 1:N:0:1
ACTCCTACGGGAGGCAGCAGTGGGGAATATTGCACAATGGGCGAAAGCCTGATGCAGCCATGCCGCGTGTATGAAGAAGGCCTTCGGGTTGTAAAGTACTTTCAGCGGGGAGGAAGGCATTAAGGGTAATAATCTTAGTGATTGACGTTACTCGCAGAAGAAGCACCGGCTAACTCCGTGCCAGCAGCCGCGGTAATACGGAGGGTGCAAGTGTTAATCGGAATTACTGGGCGTAAAGCGAACG
+
GGGGGGGGGGGGGGGGGGGGGGGGGGGGGGGG<CFGGGGGGGG+FFGGGGGGCEGGGG@FCFGGGGGGG==CFGGGGGGC,EFGFGGE,FFGGGG9?99?9EGGAF7+@FG@EFGG7,B,C5FFF,BB8F,CF<9B@E33@,,,87>+FF+38+@*3@>BFCF73FFGE:*>F<D9FDG7*;<CECGD7:**83**?+53**3=:EGCFCF+0+20<CEFCC85++<@FG5599=EGGCD*)59
@M03364:276:000000000-BLYN8:1:1101:1900:14225 1:N:0:1
ACTCCTACGGGAGGCAGCAGTAGGGAATCTTCGGCAATGGGGGCAACCCTGACCGAGCAACGCCGCGTGAGTGAAGAAGGTTTTCGGATCGTAAAACTCTGTTGTTAGAGAAGAACGTTAAGTAGAGTGGAAAGTTACTTAAGTGACGGTATCTAACCAGAAAGGGACGGCTAACTACGTGCCAGCAGCCGCGGTAATACGTAGGTCCCAAGCGTGGTCCGGATTTATTGGGCGTAAGGCGAGG
+
EFCCFGEFGGGGGGECCEFCF<FFDCEEGFGFFCFGEGFFCDG@CDFGE?8FFEFE:7CGDGEEFGG@FFFDFCGGFGCCB<FGF7FFGD7?FFFGDG<FFGGGGGGGGGDF<BFFGFEGF98EFFDCF?<FFG=DAECFGGGGGGBFEGGFGCFF@F9BFGFFEEFCCC@FE7>B9>F:CC8;CGECF5*:BGEEG9E9EF9=EG??>CCFGGC*CC?+:88/C++<CFFGGGGG<**29DD5
@M03364:276:000000000-BLYN8:1:1101:4499:14233 1:N:0:1
ACTCCTACGGGAGGCAGCAGTAGGGAATCTTCGGCAATGGGGGCAACCCTGACCGAGCAACGCCGCGTGAGTGAAGAAGGTGTTCGGATCGTAAAACTCTGTTGTTAGAGAAGAACGTTAAGTAGAGTGGAAAGTTACTTAAGTGACGGTATCTAACCAGAAAGGGACGTCTAACTACGTGCCAGCAGCAGCGGTAATACGTAGGTCCCAAGCCTTGTCCGGATTTATTGAGCGTACAGCGAGC
+
FGGGGGGGGGDECGGGGGFGGGGGEGGGFGG@F7@FECFF8:::FD@AFGGG,CCFGGGGFFDGGGGGGCFGGGCFGGEF<,:B,8>+++BFAFFFGFC9?FGAG8FFDEB,,BF,388B+CFC<585CFCF9FE<<BFEAFFDD9@++CC7>3FGFAFGGGA@,*@*3*>2*7DFC;FF7*DCGG288,,::E5:BCFGCBCE8FCFGCFGF*+>6<FF5C*=CFCFG9+0>9CG)*2><CGC
@M03364:276:000000000-BLYN8:1:1101:26021:14243 1:N:0:1
ACTCCTACGGGAGGCAGCAGTAGGGAATCTTCGGCAATGGGGGCAACCCTGACCGAGCAACGCCGCGTGAGTGAAGAAGGTTTTCGGATCGTAAAACTCTGTTGTTAGAGAAGAACGTTAAGTAGAGTGGAAAGTTACTTAAGTGACGGTAACTACCCAGAAAGGGACGGCTAACTACGTGCCAGCAGCCGCGGTAATACGTAGGTCCCAAGCGTGGTCCGGAGTTATTGGGCGTAAAGCGAGC
+
GGGGFGGGGDF@FGGDEFCFEGGGGFGF@E9<FFGEFGGGGGE7CFEG7C,C@CFGGEGGGCF7F:F:>E@<CEFG<AEGEA?DEFFGGGGGFFGF@GGEAFFGFF9FCFFCDCFFB:DF+C@F9FGGFFFGFAFFFG<FGCDGGGGDDGFDEGGG<FCFFFGCG7B@@C7CE:FF@8@<C*B;FF?,8CGGCCC8>CFFGGGFC9;E>CF5:EC**2+2>:8:;890+2<><DG5C5CFD3C)
@M03364:276:000000000-BLYN8:1:1101:16553:14247 1:N:0:1
ACTCCTACGGGAGGCAGCAGTGGGGAATATTGCACAATGGGCGCAAGCCTGATGCAGCCATGCCGCGTGTATGAAGAAGGCCTTCGGGTTGTAAAGTACTTTCAGCGAGGAGGAAGGTGTTGTGGTTAATAACCGCAGCAATTGACGTTACTCGCAGAAGAAGCACCGGCTAACTCCGTGCCAGCAGCCGCGGTAATACGGAGGGTGCAAGCGTTAATCGGAATTACTGGGCGTAAAGCGCACG
+
GGGGGGGGGGGGGGGGDGFGGGFGGGGGGGDEDEFGGGAEGGGGFF:FGGFAFEFF9FFFGGGFEFFGGGGGGCFFFFGGGGFCFGEEEEEC9@EFGFGFGGFFGGG7FGG@FEGCG?<?F<FE7BA<FFGGGF:FFGD>F3F>DDF@EFFE,3FGEECFCFFGGGG77<CCDCEFC7FG7CCF@EC@C*:ECECEF9BF5BBE8E8ECFA*/;C8=9C=EGGG6+00+28CCCEGF*:D357)
@M03364:276:000000000-BLYN8:1:1101:26621:14251 1:N:0:1
ACTCCTACGGGAGGCAGCAGTGGGGAATATTGCACAATGGGCGCAAGCCTGATGCAGCCATGCCGCGTGTATGAAGAAGGCCTTCGGGTTGTAAAGTACTTTCAGCGAGGAGGAAGGTGTTGTGGTTAATAACCGCAGCAATTGACGTTACTCGCAGAAGAAGCACCGGCTAACTCCGTGCCAGCAGCCGCGGTAATACAGAGGGTGCAAGCGTTAATCGGAATTACTGGGCGTAAAGCGCGCG
+
GGGGGGFGGGGGGGGGGGGGGGGGGGGGGGGGGGGGGGGGGGGGEFFGGGGGGGGGGGFGGGGFGGGGGFFFGGGGGGGGGGGGGGGGGGGGGGGGGGGGGGGGGGGGGGGGGGGDG<FEFDFGGFFGFGFGFGGGGGGF<FGGFGGGGFGGFEE:F@FGGGGGGGGGGGGGDFGGGGGGGGCFGGGGGGGGGEGGGGGGGGGGGGGGFGGGGGGGGGGGGDGGGGGGF6CFGCEG7*:DGGGG
@M03364:276:000000000-BLYN8:1:1101:7514:14255 1:N:0:1
ACTCCTACGGGAGGCAGCAGTGGGGAATATTGGACAATGGGCGAAAGCCTGATCCAGCCATGCCGCGTGTGTGAAGAAGGTCTTCGGATTGTAAAGCACTTTAAGTTGGGAGGAAGGGCATTAACCTAATACGTTAGTGCTTTGACGTTACCGACAGAATAAGCACCGGCTAACTCTGTGCCAGCAGCCGCGGTAATACAGAGGGTGCAAGCGTTAATCGGAATTACTGGGCGTAAAGCGCACG
+
GGGGGGGGGGGGGGGGGGGGGGGGGGGGGGGGGGGGGGGGGGGGGGGGGGGGGGGGGGGGGGGGGGGGFGGGGGGGGGGGGGGGGGGGGGGGG<FFGGGGGGGFGGGGGGGGGCGGGGGGGGGGGGGGGGGFGGGGGGGGGGGGGGGGGGGGGGGGGGGGGGGGGGGGGGGGGGGGFGGGGGFGGGGGGEGGGEE7;FGGDGGFGGGGGGFGGGGGGGGGGGGGGGGGGG8EDGGGGGGGDGG3
@M03364:276:000000000-BLYN8:1:1101:1927:14265 1:N:0:1
ACTCCTACGGGAGGCAGCAGTAGGGAATCTTCGGCAATGGGGGCAACCCTGACCGAGCAACGCCGCGTGAGTGAAGAAGGTTTTCGGATCGTAAAACTCTGTTGTTAGAGAAGAACGTTAAGTAGAGTGGAAAGTTACTTAAGTGACGGTATCTAACCAGAAAGGGACGGCTAACTCCGTGCCAGCAGCCGCGGTAATACGGAGGGTGCAAGCGTTAATCGGAATTACTGGGCGTAAAGCGCAC
+
GGGGGGGGGGGGGGGGGGGGGGGGGGGGGGGGGGGGGGGGGGGGGGGGGGGGGGGGGGGGGGGGGGGGGGGGGGGGGGGGGGGGGGGGGGGGGGGGGGGGGGGGGGGGGGGGGGGGGFGGGGGGG<FGGGFFFGGGGGGGGGGGGGFGGFGCGGGGFFD:FGGGGGGGGGEGGGFCGCFGGDGGGGGGGGGGGGGGEGFCFGDECGGEDGFGGGGEGFGGFCEGFFGGCGFFCDGEGGGGGGG5
@M03364:276:000000000-BLYN8:1:1101:6866:14308 1:N:0:1
ACTCCTACGGGAGGCAGCAGTAGGGAATCTTCCACAATGGACGCAAGTCTGATGGAGCAACGCCGCGTGAGTGAAGAAGGGTTTCGGCTCGTAAAGCTCTGTTGTTAAAGAAGAACGTGGGTAAGAGTAACTGTTTACCCAGTGACGGTATTTAACCAGAAAGCCACGGCTAACTACGTGCCAGCAGCCGCGGTAATACGTAGGTGGCAAGCGTTATCCGGATTTATTGGGCGTAAAGCGAGCG
+
GGGGGGGGGGGGGGGGGGGGGGGGGGGGGGGGGGGGGGGGGGGGGGGGGGGGGGGGGGGGGGGGGGGGGGGGGGGGGGGGGGGGGGGGGGGGGGGGGGGGGFGGGGGGGGGGGGGGGGGGGGGGGGGGGGGGGGGGGGGGGGGGGGDCCGGDGGGGGGGGGGGGFGGG>FGGGGGGGGGGGGGGGGGGFGGGDEGGGGGGGGGGGGGGGGGGGGGGGGGGGDEGFCGGGGFGGGGGGGGGGGGD
@M03364:276:000000000-BLYN8:1:1101:10843:14317 1:N:0:1
ACTCCTACGGGAGGCAGCAGTGGGGAATATTGCACAATGGGCGCAAGCCTGATGCAGCCATGCCGCGTGTATGAAGAAGGCCTTCGGGTTGTAAAGTACTTTCAGCGAGGAGGAAGGGGATGTGGTTAATAACCGCATTCATTGACGTTACTCGCAGAAGAAGCACCGGCTAACTCCGTGCCAGCAGCCGCGGTAATACGGAGGGTGCAAGCGTTAATCGGAATTACTGGGCGTAAAGCGCACG
+
GGGGGGGGGGGGGGGGGGGGGGGGGGGGGGGGGGGGGGGGGGGGGGGGGGGGGGGGGGGGGGGGGGGGGGGGGGGGGGGGGGGFGGGGGGGGGGGGGGGGGGGGGGGEGGGGGGGGGGGGGGGGGFFGGGGGGGGGGGGGGGGGGGGGGGGGGGGGGGGGGGGGGGGGGDGEGGGGGGGFGGGGGGGGGGGGGDCGGFFGGGGGGGGGGGGGGGCEGGGGGGEFGGGGGGGGG<=CGGGGGGG<
@M03364:276:000000000-BLYN8:1:1101:6729:14318 1:N:0:1
ACTCCTACGGGAGGCAGCAGTGGGGAATATTGCACAATGGGCGCAAGCCTGATGCAGCCATGCCGCGTGTATGAAGAAGGCCTTCGGGTTGTAAAGTACTTTCAGCGAGGAGGAAGGTGTTGTGGTTAATAACCGCAGCAATTGACGTTACTCGCAGAAGAAGCACCGGCTAACTCCGTGCCAGCAGCCGCGGTAATAAGTAGGTGGCAAGCGTTGTCCGGATTTATTGGGCGTAAAGCGAGCG
+
GGGGGGGGGGGGGGGGGGGGFFGGGGGGGGGGGGGGGGGGGGGGGGGGGGGGGGGGGGFGGGGGGGGDG7FGFGGCGGGGFGFGGDGGGCFGGGGGGGEDGGGGGGGDGGGGGGCFGGGGEGGGGFGGFFFGGGGGCGGGFGGGGGG:DFFGG7F@FE:FGGGDFECGGGGGGGCFE@FFGCFFGGGGFGGGEEGGGG+CEFFGGGGGFDGGGGDGE?CA7ECCFGFCGGCC3>EE<CFGDGC5
@M03364:276:000000000-BLYN8:1:1101:23197:14340 1:N:0:1
ACTCCTACGGGAGGCAGCAGTAGGGAATCTTCGGCAATGGACGAAAGTCTGACCGAGCAACGCCGCGTGAGTGAAGAAGGTTTTCGGATCGTAAAACTCTGTTGTTAGAGAAGAACAAGGATGAGAGTAGAACGTTCATCCCTTGACGGTATCTAACCAGAAAGCCACGGCTAACTACGTGCCAGCAGCCGCGGTAATACGTAGGTCCCAAGCGTTGTCCGGATTTATTGGGCGTAAAGCGAGC
+
GGGGGGGGGGGGGGGGGGGGGGGGGGGGGGGGGGGGGGGGGGGGGGGGGGGGGGGGGGGGGGGGGGGGGGGGGGGGGGGGGGGGGGGGGGGGGGGGGGGGGGGGGGGGGGGGGGGGGGGGGGGGGGGGGGGGGGGGGGGGGGGGGGGGGGGGGGGGGGGGGGGGGFGGGGGGGGGGGGGGGGGGGGGGGGGGGGEGEGGGGGGGGGGGGGGGGGGGGGGGGGGGGFGGGGFGGGGGGGGGDGGC
@M03364:276:000000000-BLYN8:1:1101:7614:14401 1:N:0:1
ACTCCTACGGGAGGCAGCAGTAGGGAATCTTCGGCAATGGACGAAAGTCTGACCGAGCAACGCCGCGTGAGTGAAGAAGGTTTTCGGATCGTAAAACTCTGTTGGTAGAGAAGAACGTTGGTGAGAGTGGAAAGTTACTTAAGTGACGGTATCTAACCAGAAAGGGACGGCTAACTACGTGCCAGCAGCCGCGGTAATACGTAGGTCCCAAGCGTTGTCCGGATTTATTGGGCGTAAAGCGAGC
+
GGGGGGGGGGGGGGGGGGGFGGGGGGGGGGGGGGGGGGGGGGGGGGGGGGGGGGGGGGGGGGGGGGGGGGGFGGGGGGGGFGGGGGGEGGGGGGGGGGGGGGFFGGGGGGGGGGGGDFGGG:DGGGGGGGGGGGGGGGGGGCGGGGGGGGGGGGGGGGGGGGGGGGGGGGGGGGGGGGGGGGGGGGGGGGGGGGGGDGGGFBFGGGGGGGGGGGGGGGGGGGEGGFFGGGGGGGDED<FFGGG)
@M03364:276:000000000-BLYN8:1:1101:13044:14413 1:N:0:1
ACTCCTACGGGAGGCAGCAGTAGGGAATCTTCGGCAATGGGGGCAACCCTGACCGAGCAACGCCGCGTGAGTGAAGAAGGTTTTCGGATCGTAAAACTCTGTTGTTAGAGAAGAACGTTAAGTAGAGTGGAAAGTTACTTAAGTGACGGTATCTAACCAGAAAGGGACGGCTAACTACGTGCCAGCAGCCGCGGTAATACGTAGGTCCCAAGCGTTGTCCGGATTTATTGGGCGTAAAGCGAGC
+
GGGGGGGGGGGGGGGGGGGGGGGGGGGGGGGGGGGGGGGGGGGGGGGGGGGGGGGGGGGGGGGGGGGGGGGGGGGGGGGGGGGGGGGGGGGGGGGGGGGGGGGGGGGGGGGGGGGGGGGGGGGGGGGGGGGGGGGGGGGGGGGGGGGGGGGGGGGGGFGGGFGGGGGGGGGGGGGGGGGGGGGGGGGGGGGDGDCGGGGFGGGGGGGFCFGGGGG;CE7CDE=CC6EFGGGGGGGGGGGGDDD3
@M03364:276:000000000-BLYN8:1:1101:10068:14419 1:N:0:1
ACTCCTACGGGAGGCAGCAGTGGGGAATATTGCACAATGGGCGCAAGCCTGATGCAGCCATGCCGCGTGTATGAAGAAGGCCTTCGGGTTGTAAAGTACTTTCAGCGAGGAGGAAGGCATTAAGGTTAATAACCTTAGTGATTGACGTTACTCGCAGAAGAAGCACCGGCTAACTCCGTGCCAGCAGCCGCGGTAATACGGAGGGTGCAAGCGTTAATCGGAATTACTGGGCGTAAAGCGCACG
+
GGGGGGGGGGGGGGGGGGGGGGGGGGGGGGGGGGGGGGGGGGGBFGGGGGGGGGGGGGGGGGGFGGGGGGGGGGGGGGGGGGGGGGGGGGGGGGGGGEFGGGGGGGC@@FCFGGGGGCCEFEEFCFFFDGGGDFGFGGGGGC9F@FGGGGEFCGGGGGGGGGFGGGGGG7CCFFFGGGGFEGGGGFCFFGCGCGGGCCFGC:EEGGGGG++AEEEEFGGGGECFG7:CFGGCDDGEFGD<3CC<
@M03364:276:000000000-BLYN8:1:1101:7212:14463 1:N:0:1
ACTCCTACGGGAGGCAGCAGTAGGGAATCTTCGGCAATGGGGGCAACCCTGACCGAGCAACGCCGCGTGAGTGAAGAAGGTTTTCGGATCGTAAAACTCTGTTGTTAGAGAAGAACGTTAAGTAGAGTGGAAAATTACTTAAGTGACGGTATCTAACCAGAAAGGGACGGCTAACTACGTGCCAGCAGCCGCGGTAATACGTAGGTCCCAAGCGTTGTCCGGATTTATTGGGCGTAAAGCGAGC
+
GGGGGGGGGGGGGGGGGGEGGGGGGGGGGGGGGCGGDGFEF7F:CGCGGGGGGGGGGGGGGG:FFCF:F=FGGGGFFFFGG<FGGG77FFFFGGGCGFF9FFGFGGFGGCFGFGGFGGGGFG5@FDGGGF9>FGGGFGGEGEGFFFFDGF@FGGGGGCFGGGCGGCF@><>CC,4BEFGFD8EFFGG>CEEGGGEG8?9E85>CCCFGGGGGFGG5EGFF7*2:EEGGG?+2*77>D3**)1//
@M03364:276:000000000-BLYN8:1:1101:20774:14486 1:N:0:1
ACTCCTACGGGAGGCAGCAGTGGGGAATATTGGACAATGGGCGAAAGCCTGATCCAGCCATGCCGCGTGTGTGAAGAAGGTCTTCGGATTGTAAAGCACTTTAAGTTGGGAGGAAGGGCATTAACCTAATACGTTAGTGTTTTGACGTTACCGACAGAATAAGCACCGGCTAACTCTGTGCCAGCAGCCGCGGTAATACAGAGGGTGCAAGCGTTAATCGGAATTACTGGGCGTAAAGCGCACG
+
GGGGGGGGGGGGGGGGGGGGGGGGGGGGGGGGGGGGGGGGGGGGGGGGGGGGGGGGGGGGGGGGGGGGGGGGGGGGGGGGGGGGGGGGGGGGGGGGGGGGGGGGGGGGGGGGGGGGGGGGGGGGGGGGGGGGGGGGGGGGGGGGGGGGGGGGGGGGGGGGGGGGGGGGGGGGGGGGGGGGGGGFGGGGGGGGGGGGGGGGGGGGGGGGGGGGGGGGGGGGGGGGGGGGFFGGGGGGGGGGGGG5
@M03364:276:000000000-BLYN8:1:1101:27776:14486 1:N:0:1
ACTCCTACGGGAGGCAGCAGTAGGGAATCTTCCGCAATGGGCGAAAGCCTGACGGAGCAACGCCGCGTGAGTGATGAAGGGTTTCGGCTCGTAAAACTCTGTTATTAGGGAAGGACAAACGTGTAAGTAACTGTGCACGTCTTGACGGTACCTAATCAGAAAGCCACGGCTAACTACGTGCCAGCAGCCGCGGTAATACGTAGGTGGCAAGCGTTATCCGGAATTATTGGGCGTAAAGCGCGCG
+
GGGGGGGGGGGGGGGGGGGGEGCGEGGGGGGCFGGGGGGGGGGGGGDGGCGGFGGGGGGGGGGGGGFFFC@FGFFGFFGGGGGGGGFGGGGGGGGGGGGGGGGGGGGGGFFGG+=FAFFDE=FFGGFFGGC9FGGGGGGFCFGFGGCEGGEGGGGGGGGGCGGGGGGGGGEFGGGGGGF,:DGGGGGGGGGDECCEFGGG9BFEGG5>FCECEGEGGGF:EGC*<@FCC6CC)5:EGFG<DCC7
@M03364:276:000000000-BLYN8:1:1101:17174:14491 1:N:0:1
[truncated: 25,800,740 more chars]
