# Supplementary material for: Captivity causes taxonomic and functional convergence of gut microbial communities in bats
Source: PeerJ. 2019 Apr 30;7:e6844. doi: 10.7717/peerj.6844 (PMC6499062; doi:10.7717/peerj.6844)
Supplement: Data S13 — raw data of FHa6. [file peerj-07-6844-s018.gz › D8j5378-FHa6_R2.fq]

@M03364:276:000000000-BLYN8:1:1101:22732:1222 2:N:0:1
GGACTACAAGGGTTTCTAATCCTGTTTGCTCCCCACGCTTTCGAGCCTCAGTGTCAGTTACAGGCCAGAGAGCCGCTTTCGCCTCCGGTGTTCCTCCATATATCTACGCATTTCACCGCTACACATGGAATTCCACCTTCCTCTCCTGCACTCAAGTCTCCCAGTTTCCAATGCATACAACGGTTGAGCCACTGCCTTTTACACCAGACTTAATAAACCACCTGCGCTCGCTTTACGCCCAATAAATCCGG
+
CCCCCGEGGGGGGGGFEGGGGGGGFEGGGGGGG@F:CGGGGGCFGEGGGGGGGGGGGFFGGG?EGCFFFFFGGGGD:FFFEGCCC,CFFGEEGGGGGGFGGGGGGGG@FGGDGGFFEGGDGGFGFFGGFFGCEDCG,,94,7D@@EFCGFEFDGGGF9DF9EFGFF97EFFFF?CC,6@,,+6@7CFGCFFFFCCF6>@9CFG*0;9?FFGF8CC>2?DGFGF=BFFF@;DBF7C=A2=8C=@AC>6?*97
@M03364:276:000000000-BLYN8:1:1101:14286:1261 2:N:0:1
GGACTACAAGGGTTTCTAATCCTGTTTGCTCCCCACGCTTTCGCACCTCAGTGTCAGTATCAGTCCAGGTAGTCGCCTTCGCCACTGGTGTTCCTTCCTATATCTACGCATTTCACCGCTACACAGGAAATTCCACTACCCTCTACCACACTCTAGCTTGCCAGTTTGGGATGCAGTTCCCAGGTTGAGCCCGGGGATTTCACATTAAACTTAATAAACCACCTACGCTCGCTTTACGCCCAGTAATTCCG
+
CCCCCGGGGGGGGDGGGGGGGGGGGGGGGGFGGGGGGGGEGGGD@FCBEFGEFGGGGGF6EFGFFGGGGGGGEF:FEGGFFGGGGGGGGEFGGFB,FCFGFCFGGGGGGGFGGGGGGGD>CCF@F8FEFF<EFCFFEE,A8===,EBC,@@=B,EFFCD,@,@6=BF,+3>D8,3,7EGGGEFGDDDGDGF+@CE8:CFEG@,=B+2?C>C::+++=C,=6CDB4A>95)68D*?*1(8CE50ADG+)+3*
@M03364:276:000000000-BLYN8:1:1101:19874:1333 2:N:0:1
GGACTACCCGGGTTTCTAATCCTGTTTGCTCCCCACGCTTTCGAGCCTCAGTGTCAGTTACAGGCCAGAGAGCCGCTTTCGCCTCCGGTGTTCCTCCATATATCTACGCATTTCACCGCTACACATGGAATTCCACTCTCCTCTCCTGCACTCAAGTCTCCCAGTTTCCAATGCACCCACTGGTTGAGCCACTGCCTTTTACATCAGACTTAAGAAACCACCTGCGCTCGCTTTCCGCCCAATAAATCCGG
+
CCCCCGG<<CFGGGGCEGGGFFCAFGGGDCFGGGGEGECEGFEGFGGFGCC<CFFFFFCGGFGGG7@EFGGGGGCFG,FFCG7C=<C:FEGGGDFGFFF9FCC,@EE<8@FCGGCFFF+=@:FGCDDFFEFFFGCFFGDCF9B+DFG8EEEDFFGDCBFGAFG8,CDDEE;>D8,,,@F+8BFFDE?7?:EC?89@C9,@FGGGA79*;9+B+2@DFG,;A>6>7*(8=56)/?+0)/*4>)36;C@CFD9
@M03364:276:000000000-BLYN8:1:1101:8270:1363 2:N:0:1
GGACTACCCGGGTATCTAATCCTGTTTGCTCCCCACGCTTTCGAGCCTCAGTGTCAGTTACAGGCCAGAGAGCCGCTTTCGCCTCCGGTGTTCCTCCATATATCTACGCATTTCACCGCTACACATGGAATTCAACTCTCCTCTCCTGCACTCAAGTCTCCCAGTTTCCAATGCACACAATGGTTGAGCCACTGCCTTTTACATCAGACTTAAGAAAACACCTGCGCTCGCTTTACGCCCAATAAATCCGG
+
CCCCCEEFAFGGGGGGGGGGFFGFFCFEFGFGGFFGGDEGCGGFGECFAFFFGGGGEFGFFGGCFGGFGFFFF<BFBFFGGFGDCFGGFECFGFFGFGGGGG,?EEGGGDECGGGGGCGGGGF8EE<@FFGGG@ADAFG=EDDFFGFFGG8=8>D8E=>=FGG?FGCGGCFE,@DGDF@DFDGGFEFFFFCGFFCEFGFGEFG7EFCFD*+=++5<**=7ACFB:D405?E><*=962CEC36AF+:?FD)
@M03364:276:000000000-BLYN8:1:1101:18844:1368 2:N:0:1
GGACTACAAGGGTATCTAATCCTGTTTGCTCCCCACGCTTTCGAGCCTCAGTGTCAGTTACAGGCCAGAGAGCCGCTTTCGCCTCCGGTGTTCCTCCATATATCTACGCATTTCACCGCTACACATGGAATTCCACTCTCCTCTCCTGCACTCAAGTCTCCCAGTTTCCAATGCACACAATGGTTGAGCCACTGCCTTTTACATCAGACTTAAGAAACCACCTGCGCTCGCTTTACGCCCAATAAATCCGG
+
CCCCCGGGGGGGGGDFGGGGGGGGGGGGGGGGFGGDDGGGGGGGGGGGGGGFGGFGFGCFFG9FFGGGFFCFGCCFDEGGGCFGEGGGEGGGGGGGGGGGGGGCEGFGGGD:FFGGGGGGGGGGEGGGFGFFGGFGGGGGGG,?DCGEGGEGGGEGGGGGDGGGGFGGGDF@FGGGGC8+=E,EDCDGGECGGFCFGFCFCCGGFGGGGGC7:DF7DGCG5EA==4@4>>>6?CGE>@C*AF8A>@;?9C:
@M03364:276:000000000-BLYN8:1:1101:16411:1393 2:N:0:1
GGACTACAGGGGTATCTAATCCTGTTTGCTCCCCACGCTTTCGAGCCTCAGTGTCAGTTACAGGCCAGAGAGCCGCTTTCGCCACCGGTGTTCCTCCATATATCTACGCATTTCACCGCTACACATGGAATTCCACTCTCCTCTCCTGCACTCAAGTCTCCCAGTTTCCAATGCACACAATGGTTGAGCCACTGCCTTTTACATTAGACTTAAGAAACCACCTGCGCTCGCTTTACGCCCAATAAATCCGG
+
9CCCCFFFC<FCEGGGGGGFDEDFEFGFFFFEF@8FCGGGGFCFFCCAEFCECFFGE<@<FGFFGG?FFFCFGCEGG@AE@FGGGFC7FCF75,,:E,,:?<;F9?F<7:7CFFEEG7BEFG,A@:FDD,EBFGGGGCGFGGGC,=ECG4E8D?,@,@E=,8D8FGCFADD9,,@,3AC+@BF@DE677D6DE89FCBCGFDG++2+=;DFFF7+=7@@CFGF.)*)*))))2*1/:9*=C3=4FD+7CC)
@M03364:276:000000000-BLYN8:1:1101:19867:1415 2:N:0:1
GGACTACAGGGGTTTCTAATCCTGTTTGCTCCCCACGCTTTCGAGCCTCAGTGTCAGTTACAGGCCAGAGAGCCGCTTTCGCCTCCGGTGTTCCTCCATATATCTACGCATTTCACCGCTACACATGGAATTCCACTCTCCTCTCCTGCACTCAAGTCTCCCAGTTTCCAATGCACACAATGGTTGAGCCACTGCCTTTTACATCAGACTTAAGAAACCACCTGCGCTCGCTTTACGCCCAATAAATCCGG
+
@CCCCGGGGGDGFGGGGGGGGGGGFEDFGGGFEGGCFGCGGGGGGGGGGGGGGGGGGGGGGGFGGGFGGGGFFDFGC@DECFCDFGGGGGGDAF,<FDFAEC;FFAFFGGGG9EFEE:CGGGGG9EFGFEFGGGGGGGGGGGGGFCGGGGGCF?8FBFGFFGGGAFEDFGGFCGFGGGEFFFEB,@:9FBFGGFF?FFACFFFGFGFGGD+=CCFGGGCCFEAFDEFFDEE?DDDFFDBCEF3)7@37*:9
@M03364:276:000000000-BLYN8:1:1101:11957:1455 2:N:0:1
GGACTACCCGGGTATCTAATCCTGTTTGCTCCCCACGCTTTCGCACCTGAGCGTCAGTCTTTGTCCAGGGGGCCGCCTTCGCCACCGGTATTCCTCCAGATCTCTACGCATTTCACCGCTACACCTGGAATTCTACCCCCCTCTACAAGACTCTAGCCTGCCAGTTTCGGATGCAGTTCCCAGGTTGAGCCCGGGGATTTCACATCCGACTTGACAGACCGCCTGCGTGCGCTTTACGCCCAGTAATTCCG
+
CCCCCGGGGGGGGGGGGGGGGGGGGGGGGGGGGGGGGGGGGGGGG7FGFGGGGGGGGGGGGDGGGGGGGGGGGGGGGGCFGGGGGGGGGGGGGGGGGGGFGGGGGGGGGGGGGGGGGGGGGCGGGGGGGGGGGGGGGGGGDEGGGGGGGFGGFGFCGGFGGFGGGGGG5EEEGEFC@FGGFFFGG9DECFGGGCGGEBCCCGC:7FGGGGGGG>CFGGFCBGFF6F>FFFFFGG3<*1*:C>B?FGFFGG7
@M03364:276:000000000-BLYN8:1:1101:11617:1465 2:N:0:1
GGACTACAGGGGTTTCTAATCCTGTTTGCTCCCCACGCTTTCGCACCTGAGCGTCAGTCTTTGTCCAGGGGGCCGCCTTCGCCACCGGTATTCCTCCAGATCTCTACGCATTTCACCGCTACACCTGGAATTCTACCCCCCTCTACAAGACTCTAGCCTGCCAGTTTCGAATGCAGTTCCCAGGTTGAGCCCGGGGATTTCACATCCGACTTGACAGACCGCCTGCGTGCGCTTTACGCCCAGTAATTCCG
+
CCCCCGGGGGGGGGGGGGGGGGGGGGGGGFGGGGGGGGGGGGGGGGGGGGGGGGGGGGFGGGGGGFGFGGGGGFGGGGGGGGGGGGGGGGGGGGGGGGGGGGGGGGGGGGGGGGGFGGDCGGGGGGFFGGGGGGFGGFEGDGGFFGFFCGGGGGG9FGGGGGGGGGGGCCFFFFGFDFGGGGGGFFFGFGGGEC>EGGGGGGGF+;D35C<C>CDFGFGFFCE?BFB;0<7595FAF?EGGB(0:2*.::*
@M03364:276:000000000-BLYN8:1:1101:20258:1465 2:N:0:1
GGACTACTAGGGTTTCTAATCCTGTTTGCTCCCCACGCTTTCGAGCCTCAGTGTCAGTTACAGGCCAGAGAGCCGCTTTCGCCACCGGTGTTCCTCCATATATCTACGCATTTCACCGCTACACATGGAATTCCACTCTCCTCTCCTGCACTCAAGTCTACCAGTTTCCAATGCATACAATGGTTGAGCCACTGCCTTTTACACCAGACTTAATAAACCACCTGCGCTCGCTTTACGCCCAATAAATCCGG
+
CCCCCGGGGGGGGFGGGGGGGGGGGGGGGGFFGGGGGGGGGGGGGGGGGFFCAFFGGGGGGGGGGGGGGGGGGGGGGGDFDFFGGGGGDEFGGGCFFGGGGGAFCFGGGGGGGGDAFGGDGGGGGGGGGGFFGCAFFFFGGGG9FGEEFCE=,4EGGGFFGGGG<FGGGGFFGGGGGGGGFDGEGG8FGFFGFGGGGGFCGGFF577CFGGCFFFGGGCFFEF:=?>>>BEBCCD>ED>ECF1FCFAE<D:
@M03364:276:000000000-BLYN8:1:1101:20186:1467 2:N:0:1
GGACTACTGGGGTTTCTAATCCTGTTTGCTCCCCACGCTTTCGCACCTGAGCGTCAGTCTTTGTCCAGGGGGCCGCCTTCGCCACCGGTATTCCTCCAGATCTCTACGCATTTCACCGCTACACCTGGAATTCTACCCCCCTCTACAAGACTCTAGCCTGCCAGTTTCGGATGCAGTTCCCAGGTTGAGCCCGGGGATTTCACATCCGACTTGACAGACCGCCTGCGTGCGCTTTACGCCCAGCAATTCCC
+
CCCCCGGGGGGGGEGGFGGGGGGGGGGGGGGGGGGGGGGGFGGGGGGGGGFFGGFGGGGFGGGGGGGGGGDGEG@FFE:EGGGGGFGGGGGGGGGGGGGGFGGCFDFCFCF7FCFFGGGGCEED8FGGGGGGGGGEFGGGGGGGGEGG?CGGGGGG989EGGGGCGCFCGEGGDGGGGFFGGGGGGGGCG:DEEGG5BFFGDF>AFCDGGG37>FC=FGCBG:1?4(0-8>E3DF4*(;8:)()20*)*2*
@M03364:276:000000000-BLYN8:1:1101:10202:1467 2:N:0:1
GGACTACCAGGGTTTCTAATCCTGTTTGCTCCCCACGCTTTCGCACCTGAGCGTCAGTCTTCGTCCAGGGGGCCGCCGTCGCCACCGGTGTTCCTCCACAGCTCTACGCATTTCACCGCTACACGTGGAATTCTACTCCCCTCTACGAGCCTCAAGCTTGCCATTTTCAAATGCAGTTCCCATGTTGATCCCGGGGATGCCACATCTGACTTAACAAACCGCCTGCCTTCGCTTTTCGCCCCGCAATTCCG
+
ACCCC@EFGC,BC<C@C@ADEFECC6<,CF9F@FGF+@FGD9:CCC:EE<CF:FE@CGGC<DF<F@FDE7BC7@F=C+@F@F,:FF77F+BCFG,,E<F,A,@F,,CD:++4A<?,CF7+>CE,>8,8>,EFFAAB,@6>+=CG,@EE7+498?F?>4EFGGG,,7@><;E;CCG?C?FGF?,?,?2:<,6<5***/;**00=*0>F7::C>7@7FF*=C;=>10<(*)*0./**)1-;*/87)))))2:*
@M03364:276:000000000-BLYN8:1:1101:17169:1485 2:N:0:1
GGACTACAAGGGTTTCTAATCCTGTTTGCTCCCCACGCTTTCGCACCTGAGCGTCAGTCTTTGTCCAGGGGGCCGCCTTCGCCACCGGTATTCCTCCAGATCTCTACGCATTTCACCGCTACACCTGGAATTCTACCCCCCTCTACAAGACTCTAGCCTGCCAGTTTCGAATGCAGTTCCCAGGTTGAGCCCGGGGATTTCACATCCGACTTGACAGACCGCCTGCGTGCGCTTTACGCCCAGTAATTCCG
+
CCCCCGGGGGGGGGGGGGGGGGGGGGGGGGGGGGGGGGGGGGGGGGGFGGGGGGGGGGGGGGGGGGGGGGGGGGGGGGGGGGGGGGGGGGGGGGGGGGGDFFGGGGGGGGGFGGGGGGGGGGGGGGGGDGGGGGGGGGGGGGGGDFGGGFGGGGGGGGGFGGGGFEFFGGFC,EFF,9EEFGGFFGCFCFFGGDGGGGGCCFGGF<CDGGGGGGFGGGGF5EA?<FB>?>@DCC*.62E*:>BFCDF>CF2
@M03364:276:000000000-BLYN8:1:1101:15289:1548 2:N:0:1
GGACTACCGGGGTATCTAATCCTGTTTGCTCCCCACGCTTTCGAGCCTCAGTGTCAGTTACAGGCCAGAGAGCCGCTTTCGCCTCCGGTGTTCCTCCATATATCTACGCATTTCACCGCTACACATGGAATTCCACTCTCCTCTCCTGCACTCAAGTCTCCCAGCTTCCAATGCACACAATGGTTGAGCCACTGCCTTTTACATCAGACTTAAGAAACCACCTGCGCTCGCTCTACGCCCAATAAATCCGG
+
CCCCCGGCFGGD6FFGGGGAFGGGGGFFGGGGGDF7BEGECEFDEGEGGCFFDFGGGGGFG9EGGEGFGGGGGFDGGFGGFEC@FAFGCFFGEFFGGGGGGBAFFEFGGDG7FGFFFCCCEFDGCCDFFFGGGG=FFGGFG8DFCFGFFDDFGCE=F,7,8>,3,3@,,=@9=DDA9EEGFC?B=+8C7DFG63ECC>9<>FFF6D>57@=DFF8+07,;@594>A@A58?4*917>@B8=FF)*;:?GG:
@M03364:276:000000000-BLYN8:1:1101:21667:1550 2:N:0:1
GGACTACACGGGTTTCTAATCCTGTTTGCTACCCACGCTTTCGCACCTCAGCGTCAGTTGCTGTCCAGGGGGCCGCCTTCGCAACCGGTGTTCCGCCAGATCTCTACGCATTTCACCGCTACACCCGGAATTCTACCCCCCTCTACAATACTCTAGCCTGCCAGTTTCGACTGCAATTCCCAGGTTGAGCCCCGGGATTTCACATCAGACTTGACAGACCGCCTGCGCGCGCTTTACGCCCAGTAAATCCG
+
CC9CCFF,,@BE@FGGGGGGCFGGGF@F@F,FFFG@@@7FFGG7,76@,CF,@:CF@E,,,:CCEGGGCC7CC+=FGCCCEB,4+:@F44?FG,+B++8FD,@FF9EFFFGGGG<FGGGGDEGGF+=CFDFGG,C,,D+3@E6DF=9,,@7@C,;D3@987FCCG,;,4D*11:,,2,,,4,?=FFCCF?,*:3::51<<:7+++2006*0+0*7+*;*7.*)-476>(8<BCC36@(8*>).)*:*.:*1
@M03364:276:000000000-BLYN8:1:1101:15946:1552 2:N:0:1
GGACTACTGGGGTATCTAATCCTGTTTGCTCCCCACGCTTTCGCACCTGAGCGTCAGTCTTTGTCCAGGGGGCCGCCTTCGCCACCGGTATTCCTCCATATCTCTACGCATTTCACCGCTACACCTGGAATTCTACCCCCCTCTACGAGACTCAAGCTTGCCAGTTTCAAATGCAGTTCCCAGGTTGAGCACGGGGATTTCACATCTGACTTAACAAACAGCCTGCGTGCGCTTTACGCCCAGTAATTCCG
+
@CCCCGF,C@GEGGGGFFFFFGGGGEFEGCEFF@<@C@FGGGGG>FFGFCFCGGGGGGDG<CEE<EFFE,@C77@CFFEGGGGCGDFEGCDGDFGAGF,EF,CEFFGGDBFEGGGFECFEE7BF=FF=8AF>,<EG9B+3>CEFGG6B7@C+@:FG9D@8+3EEC9@;EACFD,@<,<D:AFFFGGGGFF,4:*B**=C<8C:DAF+::7;CDFG7FC8*.*2:8468(=>5C595B?5:=>0<F=4-***
@M03364:276:000000000-BLYN8:1:1101:12034:1591 2:N:0:1
GGACTAACCGGGGTTTCTAATCCTGTTTGCTCCCCACGCTTTCGAGCCTCAGTGTCAGTTACAGGCCAGAGAGCCGCTTTCGCCTCCGGTGTTCCTCCATATATCTACGCATTTCACCGCTACACATGGAATTCCACTCTCCTCTCCTGCACTCAAGTCTCCCCGTTTCCAATGCACACAATGGTTGAGCCACTGCCTTTTACATCAGACTTAAGAAACCACCTGCGCTCGCTTTACGCCCAATAAATCCG
+
CCCCCGFGGGGGGGGGFGGGCFGGFGFGGGGGGGGGGGGGD<FFGGDFEEGGGGGGGGGGGGGGGGEGGGGFGFEFGGGFGGEEEGGGGCGGGGFFGGFGG9EFE9EFGGG7CGGGGGGGGGGGGDFFFEFFGGGGGFCDFDFGCFCFGFFGGGGF9EFGGD,++8=8DDGGG6CFFFFGGBF?FFEFFDFGGEGGGGGGGGGFFFF>FG?FFFDGCFC>FGFF9A(?(:B35C/48;EGGDDFGGF?CF<
@M03364:276:000000000-BLYN8:1:1101:13999:1600 2:N:0:1
GGACTACTAGGGTTTCTAATCCTGTTTGCTCCCCACGCTTTCGAGCCTCAGTGTCAGTTACAGGCCAGAGAGCCGCTTTCGCCACTGGTGTTCTTCCATATATCTACGCATTTCACCGCTACACATGGAGTTCCACTGTCCTCTTCTGCACTCAAGTCTCCCAGTTTCCAATGCACACAATGGTTGAGCCACTGCCTTTTACATCAGACTTAAGAAACCACCTGCGCTCGCTTTACGCCCAATAAATCCGG
+
CCCCCGGGGGGGGGGGGGGGGGGGGGGGGGGGGGGGFGGGGGGGGGGGGGGGGGGGGGGGGGGGGGGGGGGGGGGGGGGGGGGGGGGGGGGGGGGFFFGFGGFGGFCFGGGGGFGGGGGGGGGGGGGGGFGGGGGGGFGGF;EFFGGGGGGGFGGDFGFGGGGGGGGGGGGGGGGFGGGEGG8FDCGGGGFGCGGGGGGGGGGGFF6:CGFFD7C87;DFFGA@D>>A=>BED;:@FFGCEFFFGGF<CD<
@M03364:276:000000000-BLYN8:1:1101:12000:1629 2:N:0:1
GGACTACTCGGGTTTCTAATCCTGTTTGCTCCCCACGCTTTCGAGCCTCAGTGTCAGTTACAGGCCAGAGAGCCGCTTTCGCCTCCGGTGTTCCTCCATATATCTACGCATTTCACCGCTACACATGGAATTCCACTCTCCTCTCCTGCACTCAAGTCTCCCAGTTTCCAATGCACACAATGGTTGAGCCACTGCCTTTTACATCAGACTTAAGAAAACACCTGCGCTCGCTTTACGCCCAATAAAATCGG
+
BCCCCGGCGGGGGEEGGGGGGGGGGGGGGGF@FFFGCFGGGGDGGGDGGFFGFFF9FCEFGGGCGBEGGGGEGFEEGEFGGFE7@FDCEEGEG?EFEFCFGG,FGGFFGCFE9DFGGDGGGGDG@?E=FBFGG9=4,9EFGGGGGEFFFF,?B?8=CDDE,@E,AD9EAECFFFC=EEE8EA8EC6D,@,@,7<,,@;EF98=9++2**42:B++B**@?F*95)*0:5058*98*/8*:C)5AFD+.;>/
@M03364:276:000000000-BLYN8:1:1101:13256:1648 2:N:0:1
GGACTACTCGGGTATCTAATCCTGTTCGCTACCCATGCTTTCGAGCCTCAGCGTCAGTTACAGACCAGACAGCCGCCTTCGCCACTGGTGTTCTTCCATATATCTACGCATTTCACCGCTACACATGGAGTTCCACTGTCCTCTTCTGCACTCAAGTCTCCCATTTTCCAATGCACTTCTTCGGTTGAGCCGAAGGCTTTCACATTAGACTTAAAAGACCGCCTGCGCTCGCTTTACGCCCAATAAATCCG
+
CCCCCGGGGGGGGGEGGGFGGGGGGGGGGGGGGGGGGGGFGGGGGGGGGGGGG6@CGG,CFGGGGGGGGGGGGGGGGGGFGGGGGCAEEFECAFFGCGGGGGDFFFGGDGG7EGGGGGGGGGGGGFFFGGGGGGGGGGGFFFGGGGGGC,,?8D8@F>FA3DD,5C@FFGB==,,@=?@FFDGGGG6@<;DEEEGG6DFFGCFGA>88EC;E7DF784D,37*5(;5AF)2)*2CEA0EEE>(;DFFEGD9
@M03364:276:000000000-BLYN8:1:1101:8747:1651 2:N:0:1
GGACTACAGGGGTTTCTAATCCTGTTTGCTCCCCACGCTTTCGAGCCTCAGCGTCAGTTACAGACCAGACAGCCGCCTTCGCCACTGGTGTTCTTCCATATATCTACGCATTTCACCGCTACACATGGAATTCCACTCTCCTCTTCTGCACTCAAGTTTCCCAGTTTCCAATGACCCTCCCCGGTTGAGCCGGGGGCTTTCACATCAGACTTAAGAAACCGCCTGCGCTCGCTTTACGCCCAATAAATCCG
+
BCCCCGGGGGGGGGGGGGGGGFGGGGGGGGGGGGGGGGGGGGGGGGGGGGGCBFGGGGGGGGGGFGGGGGGGGFGGGGDGGGGGGGGGFFGGGGGGGGGGGGGGGGGGGGGGFGGGGGEGGGFGGFFGGFFFBFAFGFFGGGGGGGGGGGGGGGFFFGFFGFCDDEAEFGGGGGGGFGFECE6BFG86@8FGC5C>ECGGF7CGFGGCGC*=+:+;CC6CAGB;<FF>(08:CG3<=(CE*)-7C:F2>>D
@M03364:276:000000000-BLYN8:1:1101:16703:1655 2:N:0:1
GGACTACACGGGTTTCTAATCCTGTTTGCTCCCCACGCTTTCGCACCTGAGCGTCAGTCTTTGTCCAGGGGGCCGCCTTCGCCACCGGTATTCCTCCAGATCTCTACGCATTTCACCGCTACACCTGGAATTCTACCCCCCTCTACAAGACTCTAGCCTGCCAGTTTCGGATGCAGTTCCCAGGTTGAGCCCGGGGATTTCACATCCGACTTGACAGGCCGCCTGCGTGCGCTTGACGCCCAGTACTTCCG
+
CCCCCGGGGGGGGGGGGGGGFGFFGGGGGGGGGGGGGGGGGGGGGGGGGGGGGGGGEFGGGGGFGCFGGGGGGGGGGGGGGGGGEFGGGGGFGGGGGGGGGC9FCAFGGGGGGGGGGGGGGGGGGGGGGBFEDAFGFGFGGGGGGGGF9C87DCEGGECGFGGGFF,DEGGDECFC>FGFFGGGFF:69CFGE:EEGDG+CF7@FGGCD<5D7767*CGGEGF0:F97:BDBGC*2?:1?75()2*1-:>1
@M03364:276:000000000-BLYN8:1:1101:23294:1681 2:N:0:1
GGACTACAGGGGTTTCTAATCCTGTTTGCTCCCCACGCTTTCGAGCCTCAGTGTCAGTTACAGGCCAGAGAGCCGCTTGCGCCTCCGGTGTTCCTCCATATATCTACGCATTTCACCGCGACACATGGAATTCCACTCTCCTCTCCTTCACTCAAGTCTACCAGTTTCCAATGCATACAATGGTGTAGCCACTGCCTTTTACACCAGACTTAATAAACCACCTGCGCTCGCATTACGCCCAATAAATCCGG
+
@-A<C,CFFFGECF,CFFGGE<9FGFF,EDFGGGGCF@@,,<FFCFE8FCEAEF,CFE<FFFFC<FF<F8EF7<@FG@,A+@8,8FC+8+:BEF;FGAEFFGF,;<?FE78:<AFEFGD+48@>@,?FEC?F,,,,6@7A8,8D?,,,CFFFFGCDF@BDF>=E<@C,E,>;=?E:CCFC;ECG,,4<E@E?F:934;,:CCFD59C>C>5=8:BC>F,79E>63A(:5?>):1@CF(:1A5()7:F365)
@M03364:276:000000000-BLYN8:1:1101:22274:1698 2:N:0:1
GGACTACACGGGTTTCTAATCCTGTTTGATCCCCACGCTTTCGAGCCTCAGTGTCAGTTACAGGCTAGAGAGCCGCTTTCGCATTCGGGGTTCTTCTTTATATCTACGCATTTCACCGCTACACATGGAATTCCACCCTCCTCTCCTGCACTCAAGTCTCCCAGTTTCCACTGCACACAATGGTGTAGCCCCTGACGTTTAACTCATACTTAAGAAACCATCTGACGTCCCCTTACTCCCAATTAATCCGG
+
CCCCC@F8;@FG@=;EF9<FCCFGGFGG,C,EFGG@CEFGGGG8CF+@FGGGGGAECEDFFFDF@,6,,,9B<,@F7FFGGG77,CFGCGF+:,9<C,C?FGFFGG,AC@EFGDEF?+>?@@FF,,,4?A?EEF9C>=8D8,>+,>E,8@GC=D,=FGDDEC8>D=DE8C,@FGGGG,++6,,78,3@:,,+13,4+6@77+2+4*?2=++5<+:C4*4,3,1696)/))))28*.+*6=,8(+14+)3:C
@M03364:276:000000000-BLYN8:1:1101:17318:1711 2:N:0:1
GGACTACTAGGGTTTCTAATCCTGTTTGCTCCCCACGCTTTCGAGCCTCAGTGTCAGTTACAGGCCAGAGAGCCGCTTTCGCCTCCGGTGTTCCTCCATATATCTACGCATTTCACCGCTACACATGGAATTCCACTCTCCTCTCCTGCACTCAAGTCTCCCAGTTTCCAATGCACACAATGGTTGAGCCACTGCCTTTTACATCAGACTTAAGAAACCACCTTCGCTCGCTTTACGCCCAATAAATCCGG
+
CCCCCGGGGGGGGGGGGGGGEGGGGGG<EFGGGDGGGGGGGGGGEEGGGGGGGFGEEGGGGGFGGCFGGCGGGGGGDGGGCGDEFFEEFGGGFGGGFC?FAECFEEGGGGG7FFFGCFCEGG9<9B=EFFA:9EFGGFFF=ED+==EEF?888>ED@BFFFG8=DD,@8=CGFFEGCE>DG9D>F>,@FCE:@<,@9CEACFCGFG?CCF@FFD8C7CDFF?A))/5*:3@;<*78)(*=E;=A*;6<4>D
@M03364:276:000000000-BLYN8:1:1101:9675:1720 2:N:0:1
GGACTACTGGGGTTTCTAATCCTGTTTGCTCCCCACGCTTTCGCACCTGAGCGTCAGTCTTTGTCCAGGGGGCCGCCTTCGCCACCGGTATTCCTCCAGATCTCTACGCATTTCACCGCTACACCTGGAATTCTACCCCCCTCTACAAGACTCTAGCCTGCCAGTTTCGGATGCAGCTCCCAGGTTGAGCCCGGGGATTTCACATCCGACTTGACAGACCGCCTGCGTGCGCTTTACGCCCACTAAGTCCG
+
CCCCCFGGGGGGFCFGGGGGGGFGGGGGGGGGGGGGGGGGGGGGGGGGGGGGGEDGGFFGGGGGGGGGGGCGGGGGGGGGGGGGGGGGGGGGGGGGGFGGGGGGFFGGCBFCFGGGGGGGGGGGCFFFFGF=FGGCCFCFGGGGGFGFC?DGGCFFFC9,@CCFBDEFECEEG679,=?FGFCF<2:FG,DEGGG=ECECD7<CFG4DCD377*212>FF:ED?0)-5:5;><D3>?(*:=7(.2>)6:**
@M03364:276:000000000-BLYN8:1:1101:14513:1724 2:N:0:1
GGACTACCCGGGTATCTAATCCTGTTCGCTACCCATGCTTTCGAGCCTCAGCGTCAGTTGCAGACCAGACAGCCGCCTTCGCCACTGGTGTTCTTCCATATATCTACGCATTTCACCGCTACACATGGAGTTCCACTGTCCTCTTCTGCACTCAAGTCTCCCAGTTTCCAATGCACTTCTTCGGTTGAGCCGAAGGCTTTCACATTAGACTTAAAAGACCGCCTGCGCTCGCTTTACGCCCAATAAATCCG
+
CCCCCGGCGGGGGGGGGGGGGGGGGGGGGGGGGGGGGGGGGGGGFGGGGGGGGGGDGGGFGGFFGGDGGFGGGGGGGGGGFEGDE@CFFGGGGGGGGGGGGGGGGGGGGEGGGGF9FGGGGGGGFGFGF@EEGFGGGGGGGGADD;DGDDFGGGGCFFGGFGGFAFFGGGGFCFDGG=DFFGF6C++9EFG6EGC*@FG,<BCG6++=CGGGGCFGGDFGFC525A=?>;:BGGC9A0ECEEDF4>FEGG5
@M03364:276:000000000-BLYN8:1:1101:10372:1737 2:N:0:1
GGACTACAAGGGTATCTAATCCTGTTTGCTCCCCACGCTTTCGCACCTGAGCGTCAGTCTTTGTCCAGGGGGCCGCCTTCGCCACCGGTATTCCTCCAGATCTCTACGCATTTCACCGCTACACCTGGAATTCTACCCCCCTCTACAAGACTCTAGCCTGCCAGTTTCGGATGCAGTTCCCAGGTTGAGCCCGGGGATTTCACATCCGACTTAACAAACCACCTACGCGCGCTTTACGCCCAGTAATTCCG
+
CCCCCGGGGGGGGGGGGGGGGGGGGGGGGGGEFGGGGGGGGGGGGGGGGGGGGGGGGGGGFFGGGFFGGGGGGGGGEGGGGGGGGGGGGGGGFGGGGGGGGGGGGGGGGGGGGFFGGGGGGGGGGGGFFGGDFFGGCGGGGGGGDGGDFGGGCFFGG6EFGCGGGFFG5CGGGGGC;FGF69E8?DF?FGGGGGGCCECFDDGGFGGG*:DGGGFGG4CFFGDDFFF>BFFFGGFFFFGGG@(9C>F9FC2
@M03364:276:000000000-BLYN8:1:1101:16221:1756 2:N:0:1
GGACTACAGGGGTTTCTAATCCTGTTTGCTCCCCACGCTTTCGCACCTGAGCGTCAGTCTTTGCCCAGGGGGCCGCCTTCGCCACCGGTATTCCTCCCGATCTCGACGCATTTCACCGCTACACGTGGAATTCTACCCGCCTCTACAAGACTCTAGCCCGCCAGTTTCGGATGCAGTTCTCAGGTTGAGCCCGGGGATTTCACATCTGACTTGCCAGACCGCCTGCGGGCCCTTTACGCCCAGTAATTCCG
+
@6@CCGA@,CFEGEGGGGFFFGFGGGGGGGGGGGGGGGCEGGG7,@FFAC@FEFGGGFF9<EF9CE<8,,6FDECGGFGGGGGGG=FFCCFGGGGGG++B@FFA,AFFGDGGGGGGGGGGGGGE+==FCFGGG93FC=+:CEGGCF;,4DEFFFFFF,,4*BGGGGFG=**>7E@?ACF,12?EA>=60:E5**3=*=C9@FGGAG+:CGGGG+>F*7CG:CBF(76.-8)7<5CBF1ECC3(0:7867F*
@M03364:276:000000000-BLYN8:1:1101:17200:1798 2:N:0:1
GGACTACTCGGGTTTCTAATCCTGTTTGCTACCCACGCTTTCGCACATGAGCGTCAGTATTGCCCCAGAAGGCTGCCTTCGCCATCGGTGTTCCTTCCAATATCTACGCATTTCACCGCTACACCTGGAATTCTACCCCCCTCTACAAGACTCTAGCCTGCCAGTTTCGGATGCAGTTCCCAGGTTGAGCCCGGGGATTTCACATCCGACTTGACAGACCGCCTGCGTGCGCTTTACGCCCAGTAATTCCG
+
CCCCCGGEFGGGGGGGGGFGGGGGGGGGGGGGGGGCFGGGGGGDEGCB,EFFGGGGGG9EFC9CEFCEGGGGGGGGGGGGGGGGCFGGGGGGGDA,BE<FEGGGG9FGGCEGFGGGGGGGGGGG,AFGGFGGEADG9E+CEGGG,DD9=FFGGCGG9EG8DCGGGG9FDGEGCGGAFGG:,3@DFGDFGGC*;*@EEEF?9@FCFGCDDGGG7C;:6DGE3EEF;FBD@>DDCDD>B:5?53.6>7*6CGC
@M03364:276:000000000-BLYN8:1:1101:21744:1819 2:N:0:1
GGACTACCGGGGTTTCTAATCCTGTTTGCTCCCCACGCTTTCGAGCCTCAGTGTCAGTTACAGGCCAGAGAGCCGCTTTCGCCTCCGGTGTTCCTCCATATATCTACGAATTTCACCGCTACACATGGAATTCCACTCTCCTCTCCTGCAATCAAGTCTCCCAGTTTCCAATGCACACAATGGTTGAGCCACTGCCTTCTACATCAGACTTAAGAAACCACCTGCGCTCGCTTTACGCCCAAGAAATCCGG
+
9@CCCFFDFEGG7BFFEE9EFFGGCGG8FGF<@,C+@FGCGFFCF7C<DDDGGGGGGFFFGCFCDGG?FGGDEGGG7FFDCC,8BEFGGCGGFC=,E9<?FF9FCE9++4,B,@<F<FCCFCEGFFFGE9FFCFAF9,@5>FFGGGC8,6,6,>,9@;3@,,@D>>AFF9EGGGAEFF6FFGD;=CFCF:EFFCF6,7,4=;FG>89FFD@C8C7+;9:C5EFFB;=>98>):9CEFF=CE)()27A467)
@M03364:276:000000000-BLYN8:1:1101:21308:1854 2:N:0:1
GGACTACAAGGGTTTCTAATCCTGTTCGCTACCCATGCTTTCGAGCCTCAGCGTCAGTTACAGACCAGACAGCCGCCTTCGCCACTGGTGTTCTTCCATATATCTACGCATTTCACCGCTACACATGGAGTTCCACTGTCCTCTTCTGCACTCAAGTCTCCCAGTTTCCAATGCACTTCTTCGGTTGAGCCGAAGGCTTTCACATTAGACTTAAAAGACCGCCTGCGCTCGCTTTAAGCCCAATAAATCCG
+
CCCCCGGFGGGGGDFGFGGFGGFDFGGGGGGCGGFFGGGGGFGGGEGCFGGGGGGGEFDFGGGCG,EFGGGGFGGGGGGGGGEGGACFD@FCFFFGGDFGGGGGGFFGGGGDCGGGGCCEGGGGGGGC8DGGGGGGGGGG,=FCEFFDCFFFGGCCEFGGGGGGGGG,=>FFGFGGAEDEEGC6CE+DCGG6@CC>FCG6+;@@@97=7CDFDC785?C>*;>AB425@B)?DG7)+)5<553F>DA3CF2
@M03364:276:000000000-BLYN8:1:1101:21879:1869 2:N:0:1
GGACTACACGGGTTTCTAATCCTGTTTGCTACCCATGCTTTCGAGCCTCAGCGTCAGTTACAGACCAGACAGCCGCCTTCGCCACTGGTGTTCTTCCATATATCTACGCATTTCACCGCTACACATGGAGTTCCACTGTCCTCTTCTGCACTCAAGTTTCCCAGTTTCCGATGCACTTCTTCGGTTGAGCCGAAGGCTTTCACATCAGACTTAAGAAACCGCCTGCGCTCGCTTTACGCCCAATAAATCCG
+
CCCCCGGG<BFGG,BFGGFGGFGGGG<CFGGGGGGGGGGGGGGDCEGGGGGDCFGGGGGGGGGCFFFGF:CEF7BFFGGGGDGGGGGGFGGGCEEFBFGGDFGFEGFGCCGGFGFCGGGGDGGG@FFGF,EEFFEGG,>F@E;D9EGFC;FGGFGD=E,>EFDDFDCFFC>B>EFGFGGGCCFEGGEFGDCED+3;>8D?<9ACFFFGGGFGGF8:C7FCBG>5(;>)5?:A*>FFFDGGGD084:8CF*:
@M03364:276:000000000-BLYN8:1:1101:23388:1877 2:N:0:1
GGACTACTAGGGTATCTAATCCTGTTTGCTCCCCACGCTTTCGCACCTGAGCGTCAGTCTTTGTCCAGGGGGCCGCCTTCGCCACCGGTATTCCTCCAGATCTCTACGCATTTCACCGCTACACCTGGAATTCTACCCCCCTCTACAAGACTCTAGCCTGCCAGTTTCGAATGCAGTTCCCAGGTTGAGCCCGGGGATTTCACATCCGACTTGACAGACCGCCTGCGTGCGCTTTACGCCCAGTAATTCCG
+
CCCCCGGGGGGGGGGGGGGGGGGGGGG8<FGGGGDFEGGGF9FEGGGGCFDGGGGGGGGGGGGGGGG,:BFC7EFGGGGGFGGGGFGGGEFFGF;FEFGGCFFGGCGFGGBFGGGF?FEEGEFFGGGGGGGGGGGFD8FCDGGGGFF?F?FGFGGCCGC,D8,@FGECDGFFDFA,<BF7@9D5@FCFGG,=CCEGECC9>79886<CDCDDCFDGFCG:>EF;7F>F?FF>DC<<FFCCE)(/:CF<*:2
@M03364:276:000000000-BLYN8:1:1101:9418:1877 2:N:0:1
GGACTACCAGGGTTTCTAATCCTGTTTGCTCCCCACGCTTTCGAGCCTCAGTGTCAGTTACAGGCCAGAGAGCCGCTTTCGCCTCCGGTGTTCCTCCATATATCTACGCATTTCACCGCTACACATGGAATTCCACTCTCCTCTCCTGCACTCAAGTCTCCCAGTTTCCAATGCACACAATGGTTGAGCCACTGCCTTTTACATCAGACTTAAGAAACCACCTGCGCTCGCTTTACGCCCAATAAATCCGG
+
CCCCCGEFGGGGGGGGGGGGGGGGGGGGGGFGGGGGGGGGGGGGGGGGGGGGGGGGGGGGGGGGGD?FGGGGGGGGGGDGGGGGCEGD=FEGFGGGGGGGGGFGGGGGGGGECFCA<FGGGCCGGGGGGFEGGGGGGGGFGGEDF8FFGGGGGGGGGGGGGGFEGFFFGGGGFGGGGE=FGGDGCBEC?8FGFGGGGGGGGGGGFGD5FF7C+5+:CCCCF?AEF*7:9)?AF*+1?@EEEF1A:CFFCC<
@M03364:276:000000000-BLYN8:1:1101:18247:1929 2:N:0:1
GGACTACTAGGGTTTCTAATCCTGTTTGCTCCCCACGCTTTCGAGCCTCAGTGTCAGTTACAGGCCAGAGAGCCGCTTTCGCCTCCGGTGTTCCTCCATATATCTACGCATTTCACCGCTACACATGGAATTCCACTCTCCTCTCCTGCACTCAAGTCTCCCAGTTTCCAATGCACACACTGGTTGAGCCACTGCCTTTTACATCAGACTTAAGAAACCACCTGCCCTCGCTTTACGCCCAATAAATCCGG
+
CCCCCFGGFFGGGGGGGGGGGGGGGGGGGGGGGGGGGGGGGGG8@FGFF@EEFFGGGGGFEF<FDFGGG?FGGGGG7FDGFGGFCGFGGGGGGGAFFGFGGGGGGEGGGGGGGGGFGGGGDGDGCGGGFFGGGFGGCGAFGGG@DFGFGCFGGDFC@=3@FGC=FGGGGGGCFCAAFGG+@DGFFDC,<D6CG69C,@BCDD7+?+9CCF@>FF88CCD,9C*6)*/?5@A*8C765>EGGF=);=:<68:
@M03364:276:000000000-BLYN8:1:1101:21690:1985 2:N:0:1
GGACTACCCGGGTTTCTAATCCTGTTTGCTCCCCACGCTTTCGAGCCTCAGTGTCAGTTACAGGCCAGAGAGCCGCTTTCGCCACCGGTGTTCCTCCATATATCTACGCATTTCACCGCTACACATGGAATTCCACTCTCCTCTCCTGCACTCAAGTCTACCAGTTTCCAATGCATACAATGGTTGAGCCACTGCCTTTTACACCAGACTTAATAAACCACCTGCGCTCGCTTTACGCCCAATAAATCCGG
+
CCCCCGCGGGFE@FGGGGGGGGFGGGGGGGGGGGGGGDGGGGGFFGGGGGGGGGGGGGGGGDFGGGGGG?GGGGGGFGGGGGGGGGGGGC:CEFGGGGC9FDGGGGGGGGGDFFGGGEGGG7FG9FFGGFFFGGFGGGGGGFGGGGADGFGG,@FGE;EGGGGGGGFFGGCAFFGDGFF8=DFGCGCFGFGD7EG8EFCGGGGGAC9FGC78BF>FFG6CF**0)5>BDFE>?C7@D@GGC5@A*:;<6C7
@M03364:276:000000000-BLYN8:1:1101:16238:1987 2:N:0:1
GGACTACTGGGGTTTCTAATCCTGTTCGCTACCCATGCTTTCGAGCCTCAGCGTCAGTTACAGACCAGACAGCCGCCTTCGCCACTGGTGTTCTTCCATATATCTACGCATTTCACCGCTACACATGGAGTTCCACTGTCCTCTTCTGCACTCAAGTCTCCCAGTTTCCAATGCACTTCTTCGGTTGAGCCGAAGGCTTTCACATTAGACTTAAAAGACCGCCTGCGCTCGCTTTACGCCCAATAAATCCG
+
CCCCCGGGGGGGCFGGGGGGGGGGGGGGGGGGGGGGGGGGGGGFGGGGGGGGGGGEGFGFFFGGGGGGGGGGGGGGGCGGGGGGGGGGGC6BFEFGGGGGFGFGGGGGDGGDGGGFGGEGFGGGGGGGGFGGGGGGGGFFEDGGGFFGFFEC>>EDEGGGEGGG@F,EE;,D,@DDEFGGFGGDFEGGG7D6+@8C5C6FGGGGFF82=:CCFGGGGFGFF>?@9F=>2?EFGDDEA;GE583FGG6?FGC
@M03364:276:000000000-BLYN8:1:1101:19658:2010 2:N:0:1
GGACTACAGGGGTTTCTAATCCTGTTTGCTCCCCACGCTTTCGAGCCTCAGTGTCAGTTACAGGCCAGAGAGCCGCTTTCGCCTCCGGTGTTCCTCCATATATCTACGCATTTCACCGCTACACATGGAATTCCACTCTCCTCTCCTGCACTCAAGTCTCCCAGTTTCCAATGCACACAATGGTTGAGCCACTGCCTTTTACATCAGACTTAAGAAACCACCTGCGCTCGCTTTACGCCCAATAAATCCGG
+
CCCCCGGGGGGGGGGGGGGGGFGGGGGGGGGGFGGGGGGGGGGGGGGGGGGGGGGFGGGGGGGGGFGGGGGGGGGGGGGGGGGGGGGGGGGGGGFGFGGGGGGCEGGGGDGFGGGGGGGGGGGGFGGGFFDGGGGGGGGGC==FF@DFGGGGFFGGGGGGEDGGGGGGDGF9DGCGGGG?FGGGGDC7CFGGGGGGFEGGGFFGFFFGFG9CFCGG5*DCFEFEFF995848/?FCB@5EE38FGGFFGG5
@M03364:276:000000000-BLYN8:1:1101:18433:2021 2:N:0:1
GGACTACTGGGGTTTCTAATCCTGTTTGCTACCCATGCTTTCGAGCCTCAGCGTCAGTTACAGACCAGACAGCCGCCTTCGCCACTGGTGTTCTTCCATATATCTACGCATTTCACCGCTACACATGGAGTTCCACTGTCCTCTTCTGCACTCAAGTTTCCCAGTTTCCGATGCACTTCTTCGGTTGAGCCGAAGGCTTTCACATCAGACTTAAGAAACCGCCTGCGCTCGCTTTACGCCCAATAAATCCG
+
CCCCCGGGGGGGGGGGGGGGGGGGGFGGGGGGGGGGGGGGGGGGEGGGGGGGGGGGGGGGFGGGGGGFCFCFGGGGGGGGDGGGGGGGGGGGGGGGGFGGGGGGGGGGGDGGFGGGDGGGGGGGGGGFGGGGGGGFEFFGGGGGGGGGGGGGGGGGGGGGGGGGGFGFGGGGGGGGGGGGGGFCFGGDDEEEGGECFGGGGGGGFGG>CGFGDFFF7?EC>CBFFFF4(5BDGCFEF0CE=B0577F):>7
@M03364:276:000000000-BLYN8:1:1101:17726:2075 2:N:0:1
GGACTACCCGGGTTTCTAATCCTGTTTGCTCCCCACGCTTTCGAGCCTCAGCGTCAGTTACAGACCAGAGAGCCGCCTTCGCCACTGGTGTTCCTCCATATATCTACGCATTTCACCGCTACACATGGAATTCCACTCTCCTCTTCTGCACTCAAGTTTCCCAGTTTCCAATGACCCTCCCCGGTTGAGCCGGGGGCTTTCACATCAGACTTAAGAAACCGCCTGCGCTCGCTTTACGCCCAATAAATCCG
+
CCCCCGGEGGGGGFGGGGGGGGGGGGGGGGGGGGGGGGGGGGGGFGGGGGGGGGGGGGGGGGFGGGGGG@FECGGGGGGGGGGDGGGGGGGGGFGGGDFGGGGGGGGGGGGGGGGGGGGGGGGGGGCGFG9FGGGGGG,FE=DGFFGGGGGGGGGD@,6EFGGGGFF;AFG9?9,=D=FGGG8>FGGFCGF5EEEEGGFGGFG118?F0<FCF;+1;;EF37DF=FBABD:BGGF9@BEGGF6>F=*:FD9
@M03364:276:000000000-BLYN8:1:1101:9407:2078 2:N:0:1
GGACTACAAGGGTATCTAATCCTGTTTGCTCCCCACGCTTTCGCACCTGAGCGTCAGTCTTTGTCCAGGGGGCCGCCTTCGCCACCGGTATTCCTCCAGATCTCTACGCATTTCACCGCTACACCTGGAATACTACCCCCCTCTCCAAGACTCTAGCCTGCCAGTTTCGAATGCAGTTCCCAGGTTGAGCCCGGGGATCTCACATCCGACTTGACCGACCGCCTGCGTGCCCTTTACGCCCGGTACTCCCC
+
BC@C<<CE9FF7E,;<EF,;6@CF@@,CECF@FGECC76,CFG@F@@,;EF87@C@GF9<F9EFGEF8,@+CFGEGG,FF<B?C:BCE4+C<FGGC,AE<,A4EFGFGG@F=FFFGC=FCEGGG8=EFFC?,A<;;DFFE8CE+,>EEDFDF69,,8:E8FGGFF;;EC*>8CEC9@9DCGG>D:>8CF8?FGG>:EB*,42<98CGD3C3>F77*:C/C>CDF()354)).*2>)@65CE),75>B44<*
@M03364:276:000000000-BLYN8:1:1101:17954:2100 2:N:0:1
GGACTACCCGGGTTTCTAATCCTGTTTGCTCCCCACGCTTTCGAGCCTCAGTGTCAGTTACAGGCCAGAGAGCCGCTTTCGCCTCCGGTGTTCCTCCATATATCTACGCATTTCACCGCTACACATGGAATTCCACTCTCCTCTCCTGCACTCAAGTCTCCCAGTTTCCAATGCACACCATGGTTGAGCCACTGCCTTTTCCATCAGACTTAAGAAACCACCTGCGCTCGCTTTACGCCCAATAAATCCGG
+
CCCCCGGEFGGGGGGGGGGGGGGGGGGGGGGGGGGCFGGGGGDGG7FGGGGFGGGGGGGGGGGCFGGGFCFGGGGG+CDFGGGGGFGGGGGGGFGGGGGGGGGGGGGGGGGG9EFGGGGGGGGGGGF@BCEFGFGGC8=FFD?F8EDFFF8=EFGGGDADFGGFGFGGGCGGGFGGG?+@=,>EFEFGCF,DECGFCGGF+2,2+*;?>FGGC7=C7;ECFEF4452/55>)?F+80:EG*86ACGF3C)2
@M03364:276:000000000-BLYN8:1:1101:10222:2119 2:N:0:1
GGACTACTCGGGTTTCTAATCCTGTTTGCTCCCCACGCTTTCGAGCCTCAGTGTCAGTTACAGGCCAGAGAGCCGCTTTCGCCTCCGGTGTTCCTCCATATATCTACGCATTTCACCGCTACACATGGAATTCCACTCTCCTCTCCTGCACTCAAGTCTACCAGTTTCCAATGCATACAATGGTTGAGCCACTGCCTTTTAAACCAGACTTAATAAACCACCTGCGCTCGCTTTACGCCCAATAAATCCGG
+
CCCCCFGGFGGGGDFGGGGGFFGGGGGGGGGGGGGGGGGGGGGCFGGGGGGGGGGGGGGGGGFDGGGG@EFGGGGG@FFGGGGGGFGGEGGCFGGGG@EGGGGGGGGGGGDGGGGGGGDGGGGG=FFGEFFGFGFGF==FC9DFGF9DFFGGG>FGFGA,6CDFFGGGGGGGGGGGG?8=FFGGFC8,2>,5<FGGGGGA++,50;7;FCF772++=::7?EFE=*)/4;5)9*7@B2E8*:5A7DA3CDC
@M03364:276:000000000-BLYN8:1:1101:20655:2132 2:N:0:1
GGACTACTAGGGGTTCTAATCCTGTTTGCTCCCCACGCTTTCGAGCCTCAGTGTCAGTTACAGGCCAGAGAGCCGCTTTCGCCACCGGTGTTCCTCCATATATCTACGCATTTCACCGCTACACATGGAATTCCACGCTCCTCTTCTGCACTCAAGTTCTCCAACTTCCAATGACCCTCCTCGGGTGAGCCGGCAGCTTTCACATCAGACTTAAAGAACCGCCTGCGCTCGCTTTACGCCCAATAAATCGC
+
CCCCCE<C;ED9+BFGG6C@FGGCFE<CCEAFGEC+76@66CC8F7+B,;@@CCFFFE,FFA<EDEFC,CF:F,6@+4:ECEGED@CFCF@FGGGC4?9?A<45CFFF7:F:,AA?<++@>=4<E,CEF@AE,EE=87C@@,D@@,>D,@8?E,@9,,3,,CE,38@DDF9>8,6@DDD+,64C+33;9FGG5**5:6?,;=,5135****5+5+++*44:E592A(>1>))***.;0:C752:F7B4C**
@M03364:276:000000000-BLYN8:1:1101:14040:2146 2:N:0:1
GGACTACAAGGGTTTCTAATCCTGTTTGCTCCCCACGCTTTCGAGCCTCAGTGTCAGTATCAGTCCAGGTAGTCGCCTTCGCCACTGGTGTTCCTTCCTATATCTACGCATTTCACCGCTACACAGGAAATTCCACTACCCTCTACCATACTCTAGCTTGCCAGTTTCGGATGCAGTTCCCAGGTTGAGCCCGGGGATTTCACATCCGACTTGACAGACCGCCTGCGGCGGCTTTACGCCCAGTAATTCCG
+
CCCCCGGGGGGGGGGGGGGGGGGGGGGGGGGGGGGGGGGGGGGGFGGGGGGGGGGGGGGGGGGGGEEGGGGGGGGGGGGGGGGGGGGGEEGGGGGGGGGGGDGGFDFGGGGGGGGGGGGGCGGFGGGGGGGCFGGGGGGGGGGGGFGGGGGGGGGFFGGFGGFGGGGGGG6CEEDFGGGGDCCCFDFF,@8DGDGGGGGGGGGFFFG*@DGGCD48?CFE5CBFBA2)()):<5CBFFGCEB06C*8)*:2
@M03364:276:000000000-BLYN8:1:1101:12699:2180 2:N:0:1
GGACTACTGGGGTATCTAATCCTGTTTGCTCCCCACGCTTTCGCACCTGAGCGTCAGTCTTCGTCCAGGGGGCCGCCTTCGCCACCGGTATTCCTCCAGATCTCTACGCATTTCACCGCTACACCTGGAATTCTACCCCCCTCTACAAGACTCTAGCCTGCCAGTTTCGGATGCAGTTCCCAGGTTGAGCCCGGGGATTTCACATCCGACTTGACAGACCGCCTGCGTGCGCTTTACGCCCAGTAATCCCG
+
CCCCCFGFGGGGGEGGGGGGGGGGGGGGGGGGGGGGGGGGGGGGDGGGGGGGGGGGGGGGGGDFCEGGGGGGGGGGGGGGGGDGGGGGGGGGGGGGGGGAFCFGGGGGCFCGGGGGGGGGGGGGGGGGGGCFGGGFFGGGGGGGEFGF@DFGGGGFFDGGGCFGGFFFGGEGGGG7D@F?CF6*7?C6FGGGGGDG5>EGFGFGFGF<7DD<C>C@F5C7>C>(1>;5:DFBD*7<8288C5()00/)22*
@M03364:276:000000000-BLYN8:1:1101:16317:2250 2:N:0:1
GGACTACAGGGGTTTCTAATCCTGTTTGCTCCCCACGCTTTCGCACCTGAGCGTCAGTCTTTGTCCAGGGGGCCGCCTTCGCCACCGGTATTCCTCCAGATCTCTACGCATTTCACCGCTACACCTGGAATTCTACCCCCCTCTACAAGACTCTAGCCTGCCAGTTTCGGATGCAGTTCCCAGGTTGAGCCCGGGGATTTCACATCCGACTTGACAGACCGCCTGCGTGCGCTTTACGCCCAGTAATTCCG
+
CCCCCGFGGGGGGGGGGGGGGGGGGGGGGGGGGGGGGGGGGGGGGGGGGGGGGGGGGGGGGG<FFFFGGGGEGGGGGGGF@GGGGGG7FGGGC@;CFGG9?EGGGGGGGCFGGGGGGGGGGGGGGG@DFFCFGGGGFFFGGEGGGGGGGGGGGGFAFCF,DF8:FGGGGCGCCGDGGGGGGGGGG9@GGG6::CBC5E*9+@FGFGGGDG:DFFD>60/:5>>:?F>B<DFEDGC>F<GG53<FGGF9FG*
@M03364:276:000000000-BLYN8:1:1101:20637:2287 2:N:0:1
GGACTACAAGGGTTTCTAATCCTGTTTGCTCCCCACGCTTTCGAGCCTCAGTGTCAGTTACAGGCCAGAGAGCCGCTTTCGCCTCCGGTGTTCCTCCATATATCTACGCATTTCACCGCTACACATGGAATTCCACTCTCCTCTCCTGCACTCAAGTCTCCCAGTTTCCAATGCACACAATGGTTGAGCCACTGCCTTTTACATCCGACGTAAGAAACCACCTGCGCTCGCTTTACGCCCAATAAATCCGG
+
<CCCCGG?DFGGFGGGGGGGGGGGGEGGGGFEGGGGGGGGGGG<FFGGGCFCFGGGFGGGG9FGGGGG@FFFFGGG@CDFGGGC:,@FFGGGGGGGGGC<A,4?EFGFGGGGGGGFFFGGGDGGGCFFGGGGGGFF;ECGGGGG8EGGGGGGGGGG@D,,CBEF=D>FFG,EFGGF8DEFFGGGGDC8CGFGF??D6;EGFFG@+*307*;9**5=C4:CFEA)>B@55>>)*9:CD<E@E)54>+1<C)1
@M03364:276:000000000-BLYN8:1:1101:22895:2295 2:N:0:1
GGACTACTAGGGTTTCTAATCCTGTTTGCTCCCCACGCTTTCGCACCTGAGCGTCAGTCTTTGTCCAGGGGGCCGCCTTCGCAACCGGTATTCCTCCAGATCTCTACGCATTTCACCGCTACACCTGGAATTCTACCCACCTCTACAAGACTCTAGCCTGCCAGTTTCGAATGCAGTTCCCAGGTTGAGCCCGGGCATTTCACATCCCACTTAACATACCGCCTACGTGCGCTTTACGCCCAGTAATGCCG
+
CCCCCGGGGGGGGGGGGGGFGGGGGGCGGGFGGGGEFG,FGFG@EGC@8EEEFGGGGG<<C,,CCFGGGD@FGEGE>FGGGG,CFECFGBFGABEFAFF9F,CFEGCG>FGFGGGGGGEE@FFFGFFCF,FGGDGGGG9F7@,=9;@=,@@DB,8ED8=DDCAECF,353,@CEGF9ECC9>DFGGGFFG?51*>*1BB@GCGC+;**0;FD++:=:?GFBCD((;;85A=E3D74+3CEC3(/::4.0C)
@M03364:276:000000000-BLYN8:1:1101:19451:2339 2:N:0:1
GGACTACACGGGTTTCTAATCCTGTTTGCTCCCCACGCTTTCGAGCCTCAGTGTCAGTTACAGGCCAGAGAGCCGCTTTCGCCTCCGGTGTTCCTCCATATATCTACGCATTTCACCGCTACACATGGAATTCCACTCTCCTCTCCTGCACTCAAGTCTCCCAGTTTCCAATGCACACAATGGTTGAGCCACTGCCTTTTACATCAGACTTAAGAAACCACCTGCGCTCGCTTTACGCCCAATAAATCCGG
+
CCCCCGGFFGGGF7FDGFGGFGGGGGFGGGCGGGGGG>F@EGGG@GGGFEGG9FGGGGGGGGDCCFFFGGGGGGGG7@FEEGGGGFGGEGEFFFEFGGGGGGGGGGGGGECEDGFGGEGCFGGGCFGGGC,ACFGGFFFFFGGCGGG8E?F3,>EFFG;EGFFFFGGGFGGG?EGF,AE3DFGGGGFGGGCFEFCEGFGCCFGCFFGCF5B>878CCFF>F>/>25@?=BFACGG>AD8B5.=67+@?>DC
@M03364:276:000000000-BLYN8:1:1101:19816:2352 2:N:0:1
GGACTACAGGGGTTTCTAATCCTGTTTGCTCCCCACGCTTTCGCACCTGAGCGTCAGTCTTTGTCCAGGGGGCCGCCTTCGCCACCGGTATTCCTCCAGATCTCTACGCATTTCACCGCTACACCTGGAATTCTACCCCCCTCTACAAGACTCTAGCCTGCCAGTTTCGGATGCAGTTCCCAGGTTGAGCCCGGGGATTTCACATCCGACTTGACAAACCGCCTGCGTGCGCTTTACGCCCAGTAATTCCG
+
CCCCCGGCEFGGGGEGGGGGFGGGGGGGGGGFGGGGGGGGCGG@BGGFFEFGGGDGGEE,<@FDF,CFFGGGGGFEGDGGGGGGGGGGG:FFGGGGGGGGGCCCGGGGGGGDGGGFGGDEGGGGG@EGGGGGGDGF,@DGGGGFCG=9D887DEE<9>97,D:BFG9FE*@C9>;FD=DGC?FFFF>CCD6DEGGGGDF9211@7FCDCGCCFC4++2=>8*8<?FF7(5)7DCCD?2C:C31@GGBD7:>
@M03364:276:000000000-BLYN8:1:1101:13585:2354 2:N:0:1
GGACTACCGGGGTTTCTAATCCTGTTTGCTCCCCACGCTTTCGCACCTGAGCGTCAGTCTTTGTACAGGGGGCCGCCTTCGCCACCGGTATTCCTCCAGATCTCTACGCATTTTACCGCTACACCTGGCATTCTACCCCCCTCTACAAGACTCTAGCCTGCCAGTTTCGGATGCAGTTCCCAGGTTGAGCCCGGGGATTTCACATCCGACTTGACAGCCCGCCTGCGTTCGCTTTACGCCCGTTAATTCCG
+
BCC9C<6C@@++FGEGAFGFGGF9FGE@ECD@@FE:@7CCF<FG@@:EDEAD6@@6,CFDFGG9,CF<,::C>=@@==CEFC@,4,4@FEG,BAB,AE@E,EAA@F?@FFBEA,7E5=FCC::=,3DF,DDGGGDABD?+33@?GEGGGGGFDF;AFGGGGGF?FG,5:**4?DD9F@,,>DEGG,,,0?:@=EEGGG*0+;<CFD*9CGGGD:C+7*;*.:)-4@()()0)/*/6@B5>=),)1*7:7:2
@M03364:276:000000000-BLYN8:1:1101:19427:2365 2:N:0:1
GGACTACAAGGGTTTCTAATCCTGTTTGCTCCCCACGCTTTCGCACCTCAGTGTCAGTATCAGTCCAGGTAGTCGCCTTCGCCACTGGTGTTCCTTCCTATATCTACGCATTTCACCGCTACACAGGAAATTCCACTACCCTCTACCATACCCTAGCTTGCCAGTTTTGGATGCAGTTCCCAGGTTGAGCCCGGGGATTTCACACTCAACTTAACAAACCCCCGACGCGCGCTTTACGCCCAGTAATTCCG
+
CCCCCC@FCCGGGG@,CFE@FE,6EF,C9CFFFGG7CFFG<<:@FG7BEFGGDE99,CFF9ACFFCFF@EE9@,++BCGD<@B@GFF<FBEFFF9E,,A5?<EFEFEFGGGG9EFGF7+4CFFGGGG88:?FFGGAEEFGF9DD,,94@=,+,64,=DGCCF8DFGEC8C89,3=@63,73>>DD@8D1@8E+:>8+@D,+?F+*3*;7>E8CF89**4**4*((5(23A5)9*8481C*C)()2:@-02*
@M03364:276:000000000-BLYN8:1:1101:12954:2397 2:N:0:1
GGACTACTCGGGTTTCTAATCCTGTTTGCTCCCCACGCTTTCGCACCTGAGCGTCAGTCTTCGTCCAGGGGGCCGCCTTCGCCACCGGTATTCCTCCAGATCTCTACGCATTTCACCGCTACACCTGGAATTCTACCCCCCTCTACGAGACTCAAGCTTGCCAGTTTCGGATGCAGTTCCCAGGTTGAGCCCGGGGATTTCACATCCGACTTGACAGACCGCCTGCGTGCGCTTTACGCCCAGTAATTCCG
+
CCCCCGGGGGGGGGGGGGGGGGGGGGGGGGGGGGGGGGGGGGGEGGGGGGGGGGGGGGGGGGGGGGDGGGGGGGGGGGGGGGGGGGGGGGGGGGGGGGGGGGGGGBGGGGGGGGGGGGGGG@@FFGGFFFGGGGCFEEGGGGGGAFGGG6@DFG??EGGGGGCFGGF;EGEE5DGFGGGCGGGGGGGGGGGGGGGGGGGGGGGC6>C3*1>DGGCFC4FGFGD?BFFD?EB@GDFA4:GDEFFFGC=):F9
@M03364:276:000000000-BLYN8:1:1101:9807:2450 2:N:0:1
GGACTACCCGGGTTTCTAATCCTGTTTGCTCCCCACGCTTTCGCACCTGAGCGTCAGTCTTTGTCCAGGGGGCCGCCTTCGCCACCGGTATTCCTCCAGATCTCTACGCATTTCACCGCTACACCTGGAATTCTACCCCCCTCTACAAGACTCTAGCCTGCCAGTTTCGGATGCAGTTCCCAGGTTGAGCCCGGGGATTTCACATCCGACTTGACAGACCGCCTGCGTGCGCTTTACGCCCAGTAATTCCG
+
CCCCCGGGGGGGGEGFGGGGGGGGGGGGGGGGGGGGGGGGGGGGGGGGGGGGGGGGGGGGGGGGGGGGGGGGGGGGGGGGFGGGGGGGGGGGGGGGGGGGGGGGGGGGGEEBFGGGGGGDFGGGGGGFGGGGFGGGFGFFGGGGEGGGGGGGGGGGGGGGGGGGGGFGGG8EEGFGGGGFDFGCFFGFGGGGG5CCCGGGGGGGFGGGGGGGGFGGF7CFFGDF?FFFFF@3D37:F?GCEEF6C?72CC0
@M03364:276:000000000-BLYN8:1:1101:21021:2522 2:N:0:1
GGACTACAAGGGTTTCTAATCCTGTTCGCTACCCATGCTTTCGAGCCTCAGCGTCAGTTGCAGACCAGACAGCCGCCTTCGCCACTGGCGTTCTTCCATATATCTACGCATTTCACCGCTACACATGGAGTTCCACTGTCCTCTTCTGCACTCAAGTCGCCCAGTTTCCAATGCACTTCTTCGGTTGAGCCGAAGGCTTTCACATTAGACTTAAAAGACCGCCTGCGCTCGCTTTACGCCCAATAAATCCG
+
CCCC@CAF<F8B;,CEFGGGGGGGGGDEF7BCCECEFFGCFGGGGG7<FFF8CFGGFGFGGFG,;<FFFGGGGDFGGGFFGGGDEGFC,>F7C,=FEECCF9E?C<?FFC:F?@FFGDGGGEGEE:5,<=FCFFD9,,@EEGGGGFFFGFGGGFGF,3+63=+DFAECD,@,,,@=FGGGC;6B:>C6,8BE*@B>FFDFFFGG>+8:+=5=877B>*,C;=A89A9)48.57/>);(C:C>()2::3:FC
@M03364:276:000000000-BLYN8:1:1101:10554:2523 2:N:0:1
GGACTACTGGGGTTTCTAATCCTGTTTGCTCCCCACGCTTTCGCACCTGAGCGTCAGTCTTTGTCCAGGGGGCCGCCTTCGCCACCGGTATTCCTCCAGATCTCTACGCATTTCACCGCTACACCTGGAATTCTACCCCCCTCTACAAGACTCTAGCCTGCCAGTTTCGGATGCAGTTCCCAGGTTGAGCCCGGGGATTTCACATCCAACTTGACAAACCACCTACGCGCGCTTTACGCCCAGTTATTCCG
+
CCC@CEGGGGGGGGGGGFAFAFGGGGGGGFGGGGGGGGGGGGGDGGGGGGGGGGGGGGGGGGCGGGGGGGGGGGGGFGEGGGGEGGGGGGGGGGGFGGDE@FFDFGGGCGGGGGGFFGGGGGGGGGGG<FFGGGG;D8B7CEGGGGGFGGGGGGGCFFFF?FG6:ECFG5>>E>CFGGGGGGGGFGGF67>*=*CEE*<CFGGCFF08CFGGFCCFDDG=4=>8EA;>3>>:D3<4@?ECE@?F>*7<FC6
@M03364:276:000000000-BLYN8:1:1101:21583:2583 2:N:0:1
GGACTACTCGGGTTTCTAATCCTGTTTGCTCCCCACGCTTTCGAGCCTCAGTGTCAGTTACAGGCCAGAGAGCCGCTTTCGCCTCCGGTGTTCCTCCATATATCTACGCATTTCACCGCTACACATGGAATTCCACTCTCCTCTCCTGCACTCAAGTCTCCCAGTTTCCAATGCACACAATGGTTGAGCCACTGCCTTTTACATCAGACTTAAGAAACCACCTGCGCTCGCTTTACGCCCAATAAATCCGG
+
CCCCCGGGGGGGGGGGGGGGGGGGGGGGGGGGGGGGGGGGGGGGGGGGGCFGEGGGGGGGGGGGGGGGGGFGGGGGGGGFGGGGGGGGGFFGFGGGGGGGGGFC;EFGGGGGGGFGGEEGGGGGGGGCFGGGGGGGGFDGFED?8EDGGGGGDCF8@EFF,@@DFEF=8;FFGGFC,6@899DFG>F,7>8,@DFGE@E,?8EFBDF*;;9<=<++*3DE9EFEDB=D=DEFGGCC>@GGD>@FG>=);<9
@M03364:276:000000000-BLYN8:1:1101:13806:2610 2:N:0:1
GGACTACACGGGTTTCTAATCCTGTTTGCTCCCCACGCTTTCGCACCTGAGCGTCAGTCTTTGTCCAGGGGGCCGCCTTCGCCACCGGTATTCCTCCAGATCTCTACGCATTTCACCGCTACACCTGGAATTCTACCCCCCTCTACAAGACTCTAGCCTGCCAGTTTCGGATGCAGTTCCCAGGTTGAGCCCGGGGATTTCACATCCGACTTGACAGACCGCCTGCGTGCGCTTTACGCCCAGTAATTCCG
+
CCCCCGGGGGGGFGEFGCFFGGGGGGGGGGGFGGDFGGGGGGGGDCFFGGGGGGGGGGGGGGGGGGGGGGGGGGGCGEGGGGGGGFGGGGGGDFGGGGGGGGGGGGGGGGDGGFGFGGDGGGFFGGGGDGF,3FEFBFGGEGGFGGGGF@D?GFGGGGGFGGGF<CDFGGGG5EF7FGGGDFG>F9D??@F=EGGG*1?9;@7+1CF3/:C<C*;>DC8*)/08:FFE?7:>CDC<@1:EE>:<7:84FF9
@M03364:276:000000000-BLYN8:1:1101:19960:2612 2:N:0:1
GGACTACTGGGGTATCTAATCCTGTTTGCTCCCCACGCTTTCGAGCCTCAGTGTCAGTTACAGGCCAGAGAGCCGCTTTCGCCTCCGGTGTTCCTCCATATATCTACGCATTTCACCGCTACACATGGAATTCCACTCTCCTCTCCTGCACTCAAGTCTCCCAGTTTCCAATGCACACACTGGTTGAGCCACTGCCTTTTACATCAGACTTAAGAAACCACCTGCGCTCGCTTTACGCCCAATAAATCCGG
+
CCCCCGGGGFGGGGGCGFGGGGGGGGGGGGGFGFGGGGGGGGGGGGGGGFGGGGGGGGGGEGE@FD@DEEFGGGGGFEFGGGGGEGDGGGFEGGGGGGGGGGGFFFCFGG7FEFGGGGGGGGGGGGFGGGGGFFFF;=FGGGGGGFGGGFGGGG@FGGGFFFGFGGGFADFGFFGGGGG+,9BDFCG,?DEGGGD@?FCE7CFGFGF5CF;7C7@>?FFGFGFEB>BEAEE;<*=CDFCCE3=F:C8<9D>
@M03364:276:000000000-BLYN8:1:1101:7400:2617 2:N:0:1
GGACTACAAGGGTTTCTAATCCTGTTTGCTCCCCACGCTTTCGCACCTCAGTGTCAGTATCAGTCCAGGTAGTCGCCTTCGCCACTGGTGTTCCTCCATATATCTACGCATTTCACCGCTACACATGGAATTCCACTCTCCTCTCCTGCACTCAAGTCTCCCAGTTTCCAATGCACACAATGGTTGAGCCACTGCCTTTTACATCAGACTTAAGAAACCACCTGCGCTCGCTGTACGCCCAATAAATCCGG
+
CCCCCGGGDFGEG<CFGGGDGGGGGGEGGGGGGGGGGGGGGGGGGGGGGGGFGGGGGGGGGGGGGGGGGGGGDFGGDGFGGGGGGGGGE<FEFGGGGGGGGGGGEFF<FGEGGGFGGGGGGCGGGGGGFGFGCAEG;8EFGGGGDGGGGGFGFFGGFFGGFDDFGEFGGFCFGGGGGC>DEFGGGGGFDFEF8@FFGGG,CCDDF:;22=9DC?DG?F,A>7A@DB595BBA7?CE6>:CE5=FD:FE4)7
@M03364:276:000000000-BLYN8:1:1101:10986:2635 2:N:0:1
GGACTACCCGGGTTTCTAATCCTGTTTGCTCCCCACGCTTTCGCACCTCAGTGTCAGTATCAGTCCAGGTAGTCGCCTTCGCCACTGGTGTTCCTTCCTATATCTACGCATTTCACCGCTACACAGGAAATTCCACTACCCTCTACCATACTCTAGCTTGCCAGTTTTGGAGGCAGTTCCCAGGTTGAGCCCGGGGATTTCACATTCAACTTAACAAACCACCTACGCGCGCTTTACGCCCAGTAATTCCG
+
CCCCCGGGGGGGGGGGGGGGGGGGGGGGGGGFGGGGGGGGGGGGGGGGGGGGFGGGGGGFGGGGGGGGGFGGGGGGGCGFFGGGGGGGGGFGGGGAFGGGGGGGGGFGGEFGGGFGFGGGGGGGGGG@8FGGGGFGGFGG8EG+,E,@EEGGGGGGG9DDGGGFFFGGGD8,1>CEEFFGGAEF8EFFGGGGDGGDECFG>9,++BFFGGGFGGFFD4DEAFEBFF(?@EEFGGC7@0=E*=@FGGFCGGF
@M03364:276:000000000-BLYN8:1:1101:7987:2664 2:N:0:1
GGACTACTAGGGTTGCTAATCCTGTTTGCTCCCCACGCTTTCGAGCCTCAGTGTCAGTTACAGGCCAGAGAGCCGCTTTCGCCTCCGGTGTTCCTCCATATATCTACGCATTTCACCGCTACACATGGAATTCCACTCTCCTCTCCGGCACTCAAGTCCCCCAGGTTCCAATGCACACACTGGTTGAGCCCCGGCCTTTTACATCAGACTTAACAAACCCCCTGCGCTCCCTTTACCCCCAATAAATCCGG
+
<CCCCGGGGCFFGG+EEEF,E@CFGFDFGGGGGGGDFC:FGGEGGGEGGFGEGGGGFGFC<EGGGGFECE8FCFGG+CDFDGGG@@@E:FF:FECEFFCAFAEFDGGGEC,B<EFGG@EC+CFG9,<EFGFEGGGGEF9FFDGGFG++BEGGGGGF,7,,@8C++8,@8@=EFG9E,,;+5>B,8+5@C>*@*5>CC,>9=CCFFG>D;FFCG+:8*;5*)7)(0)()(.20:9+.*/BCGE36*@7.45C
@M03364:276:000000000-BLYN8:1:1101:15276:2667 2:N:0:1
GGACTACTAGGGTTTCTAATCCTGTTTGCTCCCCACGCTTTCGCACCTGAGCGTCAGTCTTTGTCCAGGGGGCCGCCTTCGCCACCGGTATTCCTCCAGATCTCTACGCATTTCACCGCTACACCTGGAATTCTACCCCCCTCTACAAGACTCTAGCCTGCCAGTTTCGGATGCAGTTCCCAGGTTGAGCCCGGGGATTTCACATCCGACTTGACAGACCGCCTGCGTGCGCTTTACGCCCAGTAATTCCG
+
CCCCCGGGGGGGGGGGGGGGGGGGGGGGGGGGGGGGGGGGGGGGGGGGGGGGGGGGGGGGGGGGGGGGGGGGGGGGGGGGGGGGGGGGGGGGGGGGGGFGGGFFFGGFFEGGGGGGGGGGDGGGGGGGGGGGGGGGGGFGGGGGGGGGC@FFGGGGGGGGCGGGGGGGGGGGG>AEFGGFGGGGGGGGGGGCECEE5=EFGGGGCCCGGGGCF7CGCGC:BGF?:FB@:@EDDGD2@:GDC)39CC=9GGG
@M03364:276:000000000-BLYN8:1:1101:16451:2700 2:N:0:1
GGACTACTCGGGTTTCTAATCCTGTTTGCTCCCCACGCTTTCGCACCTGAGCGTCAGTCTTTGTCCAGGGGGCCGCCTTCGCCACCGGTATTCCTCCAGATCTCTACGCATTTCACCGCTACACCTGGAATTCTACCCCCCTCTACAAGACTCTAGCCTGCCAGTTTCGGATGCAGTTCCCAGGTTGAGCCCGGGGATTTCACATCCGACTTGACAGACCGCCTGCGTGCGCTTTACGCCCAGTAATTCCG
+
CCCCCGGGGGGGGGGGGGCGGGGGGGGGGGGGGGGGGGGGGGGGGGGGGGGGGGGDGGGGGGGGGGGFGGGGGGGGGGGGGGGGGDFGGEGFFFGGGFGFGGGGGGGGGGGGGGGGFGGGGGGGGGGG@FDGGGGGFGGGGGGGGFDEFGGFGGG7FGGGDFEGGGGGGGGG5C;FGGGGGGDFFGGGGGGGGGGGDGGFGG?@CGFGDDCDFGGGD;CFFD:((8(73BF@5*7AFFDCCBF?FCF<CG*
@M03364:276:000000000-BLYN8:1:1101:14420:2722 2:N:0:1
GGACTACTAGGGTTTCTAATCCTGTTTGCTCCCCACGCTTTCGAGCCTCAGTGTCAGTTACAGGCCAGAGAGCCGCTTTCGCCTCCGGTGTTCCTCCATATATCTACGCATTTCACCGCTACACATGGAATTCCACTCTCCTCTCCTGCACTCAAGTCTCCCAGTTTCCAATGCACACAATGGTTGAGCCACTGCCTTTTACATCAGACTTAAGAAACCACCTGCGCTCGCTTTACGCCCAATAAATCCGG
+
CCCCCGGGGGGGGGGGGGGGGGGGGGGGGGGGGFGGGGGGGGGGGGGGGGGGGGGFGGGGGGGGGGGGGGCFGGCEGGFGGGGGGGGGGGGGGFFFFGGGDGGFFGGGGGGGGGGGGGGGGGFGGGCFE<,EEGGGGGGGGGG+@EFGFGGGGFGGGGGGGGGDEFGGGGGCC?EFGFGGFF8EFGGCFGGGGGGGGGGGGGFEFFGFFFC7B;FGGGGGF96<29)94?;>F<FEFFDEEF@4C7+)*::
@M03364:276:000000000-BLYN8:1:1101:10620:2741 2:N:0:1
GGACTACTCGGGTATCTAATCCTGTTTGCTCCCCACGCTTTCGAGCCTCAGCGTCAGTTACAGACCAGAGAGCCGCCTTCGCCACTGGTGTTCCTCCATATATCTACGCATTTCACCGCTACACATGGAATTCCACTCTCCTCTTCTGCACTCAAGTCCTCCAGTTTCCAATGACCCTCCCCGGTTGAGCCCGGGGCTTTCACATCAGACTTAAAGAACCGCCTGCGCTCGCTTTACGCCCAATAAATCCG
+
CCCCCGGGGGGGGDGGGGGGGGFGGGGGGGGGGGGGGGGGGGGCECFFFFFFFGGGGGGGGGGFGGGGGDGGGGGGC@FGGGGGGGGGGGGGCGFGGGFCFFGGFGGFDGDGGGGGGGGGGGGGFGGFGGGGGGFGFFCFGGGGGGG6CEFGGFEGGAEEFF,6CDGGGGGD,@FC@FGGEC8+@CG?@CF+@@CGGGGFGGGG@>FGGFGGFDF8+8EC)?BD?A9D(85:DD3>FFGGGE0>GG=<FG9
@M03364:276:000000000-BLYN8:1:1101:8289:2743 2:N:0:1
GGACTACAGGGGTATCTAATCCTGTTTGCTCCCCCCGCTTTCGAGCCTCAGTGTCAGTTACAGGCCAGAGAGCCGCCTTCGCCTCCGGTGTTCCTCCATATATCTACGCATTTCACCGCTACACATGGAATTCCACTCTCCTCTCCTGCACTCAAGTCTCCCACTTTCCAATGCACACAATGGTTTAGCCACAGCCTTTTACATCCTCCTTAAGCAACCACCTGCGACCGCTTTCCGCCCAATCAATCCTG
+
----AF@EFGGGGGCED9FF<@F9F9FGFGF<D7+6@++CFE7D<CGFFGG;EFEFGGFGGF,<FGGC,C,6,E+C+CF?EGEC=FF+>+B?FFCFFGGC@FE<F<F7:F=BEGCE54CCGGG<9:=8FA<F9<EGGGG8DD,9D,9@8=@+=D886=DC936,>BFF89,7,@E9ACE8E>?,,,D,,6::,:D@C;CCFFC:+**4*3++2=++4@,;)/;6=4()555:<*+.:(=1>55);F+7;+*
@M03364:276:000000000-BLYN8:1:1101:14536:2802 2:N:0:1
GGACTACCGGGGTTTCTAATCCTGTTTGCTCCCCACGCTTTCGAGCCTCAGTGTCAGTTACAGGCCAGAGAGCCGCTTTCGCCTCCGGTGTTCCTCCATATATCTACGCATTTCACCGCTACACATGGAATTCCACTCTCCTCTCCTGCACTCAAGTCTCCCAGTTTCCAATGCACACAATGTTTGAGCCACGGCCTTTTCCATCAGACTTAAGAAACCACCTGCGCTCGCTTAACGCCCAATAAATCCGG
+
CCCCCGGGGCFGFFGFGGFGAE,CFFEFGFGGGGG:FGCFGFE8EEF<,6EFGGFFGGFGFGGGGGGFFC8CGE@FFGDFGEC:F@FG:F?BDA9CFCF9AF9F,@AFGGGGD<<9C:FG7CEE=9AFEFFEEECAFFDFB,==EGGGG88+,@DDEGDGGGG,@86@6>C;?,,,,;CGFC,@=D<6,,>3*3@@58@@+3=:C7CCFG7:8:++9*8?;*;0:B@695)8C*2.59E>C386:C89*:)
@M03364:276:000000000-BLYN8:1:1101:23932:2821 2:N:0:1
GGACTACAGGGGTTTCTAATCCTGTTTGCTCCCCACGCTTTCGCACCTGAGCGTCAGTCTTTGTCCAGGGGGCCGCCTGCGCCACCGGTATTCCGACAGATCTCGACGCATTTCACCGCTACACCTGGAATTCTACCCCCCTCTACAAGACTCTATCCTGCCAGTTTCGGATGCAGTTCCCAGGTTGAGCCCGGGGATTTCACATCCGCCTTGACAGACCGCCTGCGTGCGCTGTACGCCCAGTAATTCCG
+
@CCCCEECCCGCG@CFG9<,C,CFFGG8,EFE<;EGGEEGC,BFFE+BEC@8FGECF,CFFFDFFFCEGEE:F:CE+=,<B+C:F8>4=CC<A,,++>C,5A95,5@FE:B7FEEECGGC:FF83AF@FGGFFEEFCEDF78:63=D,@CFGGGA,@DA9>FC?CGDCEC*>?8>,>EFGFGFCF98,6BE5EG>*7:B9+;<++;**/*/*;*2**0;E5C:0(04)3:B57)16/3E*:5()*28)::*
@M03364:276:000000000-BLYN8:1:1101:17159:2829 2:N:0:1
GGACTACAAGGGTATCTAATCCTGTTTGCTACCCATGCTTTCGAGCCTCAGCGTCAGTTACAGACCAGACAGCCGCCTTCGCCACTGGTGTTCTTCCATATATCTACGCATTTCACCGCTACACATGGAGTTCCACTGTCCTCTTCTGCACTCAAGTTTCCCAGTTTCCGATGCACTTCTTCGGTTGAGCCGAAGGCTTTAACATCAGACTTAAGAAACCGCCTGCGCTCGCTTTACGCCCAATAAATCCG
+
CCCCCFEGGGGGGGFGGGGGGGGFGCGGGGGGGGGGGFFGG9FCFGGGGGGGGGEFGGGGGGGF<FGGGGGGGGGDGGGCFFGGGGGFEFGGGGGGGGGDGGGGGGFFGGGGGGGGGGGGGGGGGGGG<DGFGCFGGGGGEFDFGGGGGGGGGGGGBAFGCGACFGGGGGGCE6,=ECFGDFGGGGGFCEG6CEGG,>B9+2<CFGGFGCFCF@@8>DFF>EADFFB49;B4*98C:@GGEE<F6DFEF49
@M03364:276:000000000-BLYN8:1:1101:18971:2847 2:N:0:1
GGACTACTAGGGTTTCTAATCCTGTTTGCTCCCCACGCTTTCGAGCCTCAGTGTCAGTTACAGGCCAGAGAGCCGCTTTCGCCACCGGTGTTCCTCCATATATCTACGCATTTCACCGCTACACATGGAATTCCACTCTCCTCTCCTGCACTCAAGTCTACCAGTTTCCAATGCATACAATGGTTGAGCCACTGCCTTTTACACCAGACTTAATAAACCACCTGCGCTCGCTTTACGCCCAATAAATCCGG
+
CCCCCGGGGGGGGGGGGGGGGGGGGGGGGGGGGGGGGGGGGGGCGGGGFGGGGGGGGGGGGGGGGGGGGG?FGGGGGGGGGGGGGGGGGGGGGGGGGGGGGGGGGGGGFGGGGGGGFGGGGDGGGGGGGGFGGGGGGGGGFGF?FGGGGGGGGGGGDGGGGGGGBFGFGGGGGGFAFGGGGGFGGGFGGDFCFGGGGFGGGGGFFGGGGGFGDGG+CF,;CEFFDF=DFDFDGFC>E>:EEADFCC;5*:)
@M03364:276:000000000-BLYN8:1:1101:9025:2853 2:N:0:1
GGACTACACGGGTGTCTAATCCTGTGTGCTCCCCACGCTTGCGAGCCTCAGTGTCAGTTACAGGCCAGATAGCCGCTTTCGCCTCCCGTGTTCCTCCATATATCTACGCAGTTCACCGCTACACATTGAATTCCCCTCTCCTCTCCTGCACTCAAGTCTCCCAGTTTCCAATGCACACAATGGTGGAGCCACTGCCTTTTACATCAGACTTAAGAAACGACCGGCGCTCGCTTTACGCCCAATAAATCCGC
+
-8CCCCE,,8F@F+6EE<,C@C@CF,6EGFGF,FC@+68C,6+@+76;@CD@,C,;@FGDEAG8C:,9E9C6CFGEB,,:,,CCFG,8E=9ABE,5EFEF,,454,C==F+B55,CFCFD7FGG,,,5:F?FFE,88CF8FCFF,E@,@EGFGEE,C>,@9FD,3,7733@=EGG89=3=93:@,+49;7,@,@:82,6,;;,+1+2;C*+52:+8CF**@E)(//6)3>B:FFCCB?EGD>(0:*160)*
@M03364:276:000000000-BLYN8:1:1101:17119:2895 2:N:0:1
GGACTACTCGGGTATCTAATCCTGTTTGCTCCCCACGCTTTCGCACCTGAGCGTCAGTCTTTGTCCAGGGGGCCGCCTTCGCCACCGGTATTCCTCCAGATCTCTACGCATTTCACCGCTACACCTGGAATTCTACCCCCCTCTACAAGACTCTAGCCTGCCAGTTTCGAATGCAGTTCCCAGGTTGAGCCCGGGGATTTCACATCCGACTTGACAGACCGCCTGCGTGCGCTTTACGCCCAGTAATTCCG
+
CCCCCGGGGGGGGGGGGGGGGGGGGGGGGGGGGGGGGGGGGGGGGGGGGGGGGGGGGGGGGGGGGGGGGGGGGGGGGGCGGGGGGGGGFEGGGGGGGGGGGFGFGGGGG>7FGGGGGGGGGGGGGGGGGGGGGGGGF@FGGGGGGGGGGGGGGGAGGGGGGGGGEGGGGGGGGCFFFGGGGGGGGGGGGGGGGGGGCCGGGGGGFGFDCDD3:7>77FGGFGEF?FFFFFEEGDC<FFGEGE:FGGF>GF9
@M03364:276:000000000-BLYN8:1:1101:13876:2948 2:N:0:1
GGACTACAGGGGTATCTAATCCTGTTTGCTCCCCACGCTTTCGAGCCTCAGTGTCAGTTACAGGCCAGAGAGCCGCTTTCGCCTCCGGTGTTCCTCCATATATCTACGCATTTCACCGCTACACATGGAATTCCACTCTCCTCTCCTGCACTCAAGTCTCCCAGTTTCCAATGCACACAATGGTTGAGCCACTGCCTTTTACATCAGACTTAAGAAACCACCTGCGCTCGCTTTACGCCCAATAAATCCGG
+
CCCCCCCGGGGGGGGGGGGGGGGGGGGGGGGGGGGEDGGGGGGFFGGGGGGGGGGGGGGGGGFGGGGGGGFGGGGGGGGGEGCFGGGGGEFEFGGGGGGGGGEGGGGGGGGCFGGGGGGEEGGGGGGCF<EFGGFFFGGGGGGGGGG8>DDGGFFGGFCGFFGGFFFDFGEFGFCGGGGGGGGGGGGGG7CEEGGGGFFFGGEDA7C*;F9=+?F7CGCC>59<=D2?=EFEFFF4?>ECE3=FCC8?*>2
@M03364:276:000000000-BLYN8:1:1101:11270:2957 2:N:0:1
GGACTACTGGGGTATCTAATCCTGTTTGCTCCCCTCGCTTTCGCACCTGAGCGTCAGTCTTTGTCCAGGGGGCCGCCTTCGCCACCGGTATTCCTCCAGATCTCTACGCATTTCACCGCTACACATGGAATTCCACTCTCCTCTCCTGCACTCAAGTCTCCCAGTTTCCAATGCACACCATGGTTTAGCCACTGCCTTTTACATCGGACTTAAGCAACCACCTGCGCTCGCTTTACGCCCCAGAAATCCGG
+
CCCCCEFCFGG7FFFFGGGGGGFGGGGGGG<EFG,,@FGGGGGGGGGG8EGEGGCFGE6<@@FGGGGG8F+@FGDG>FFGGGGEGGGGG:GGGGGECFFFGEFGG,BFGGGGGGGGGGGE:FGGCFGGG,DFFF;BDGDGGGGGFG9DE,@FG,=@CED=E@FGGCGGGG99CGGF,,33,,@EF,525>,5@D,:?EFG+=:++**3;79+4=+:**=5?5/(5)(06.=5*5+)88CG*8()09FF<//
@M03364:276:000000000-BLYN8:1:1101:17159:2962 2:N:0:1
GGACTACACGGGTATCTAATCCTGTTTGCTCCCCACGCTTTCGAGCCTCAGTGTCAGTTACAGGCCAGAGAGCCGCGTTCGCCCCCGGTGTTCCTCCATCTATCTACGCATTTCACCGCTACACCTGGAATTCCACCCTCCTCTCCTGCACTCAAGTCTCCCAGTTTCCAATGCACACAACGGTTGGGCCCCTGCCATTTCCCACACACCTAAGCAACCACCTGCCATTCCTTTCACGCCCATAAATCCCG
+
C?CCC,;F88:FBFCAC<<ECGEGEGFAFFGGFC8@@FF7FFGF8BFGE6C;E@CFC<,CF9E8CE,CECFGGEGG+@CF===4@F=>B+8=?FFGDFF9<<EE,,CFF7F+9F<FGGGGGC9,8EFFGFC,E,DG,@8FE?FG,>,,8@,+6,,6,@,@EGGFAECE,,7;9B7,@C334*8>3*5*4D*4*4,4,6?9++,*)/*///0?***+*;A/0=5(())+)+1+1++)1(8B*=8);:=A2*/
@M03364:276:000000000-BLYN8:1:1101:7355:2995 2:N:0:1
GGACTACTGGGGTATCTAATCCTGTTTGCTCCCCACGCTTTCGCACCTGAGCGTCAGTCTTTGTCCAGGGGGCCGCCTTCGCCACCGGTATTCCTCCAGATCTCTACGCATTTCACCGCTACACCTGGAATTCTACCCCCCTCTACAAGACTCTAGCCTGCCAGTTTCGGATGCAGTTCCCAGGTTGAGCCCGGGGATTTCACATCCGACTTGACAGACCGCCTGCGTGCGCTTTACGCCCAGTAATTCCG
+
CCCCCGGGGGGGGGGGGGGGGGGGGGGGGGGGGGGGGGGGGGGGEGGF8FGGGGGGGGGGGGGGGGGGGEGGGGGGGGGGGGGGGGGCFDEFGGGGGGGGGFGGGGGGGGGGGGGGGGGGGGGGGFDF<FGDD@FFGFDEGGGGGGGFFFGGGGGGGGFGGGFFGGGGG5EEGFGFEEG7C;ECFGGGGGGGGGGGGGGGGGGGFGCDGGD37C61*8CGFG:6?FFE<BEDGGGFF?EEGFFFGGFFGGC
@M03364:276:000000000-BLYN8:1:1101:25273:2998 2:N:0:1
GGACTACTGGGGTATCTAATCCTTTTTGCTCCCCACGCTTTCGAGCCTCAGCGTCAGTTACTGACCAGGGAGCCGCCTTCGCCACGGGTGTTCCTCCAGATATCTACGCATTTCACTTCTACACCTGGAATTCCACTCTCCTCTTCTGCACTCAAGTTTCCCAGTTTCCAATGCACACATGGGTTGAGCCACCTCCTTTTACATCAGACCTAAGAAACCACCTTCGCTCGCTTTACGCCCAATCAATCCCG
+
CCCCCGGG,CEEGEGFGGDFFF<;FG,CFGGGGGF@FE,FFGG8EFFGGGGGGF@FEGGG<,C,CFGG,,C,:FCGGGGGGGE77+++@FGGGGGGC@,AFGGFEFGGEGEEGGGG,,9@FGGG,,,:B,EFGG9AF,@FGA8F9FA,,=>F>D@DF,EFBDFFG9=F8,,7AFC8DF>,=,+DF+,44>>D,,4@@@CF?DFGFG**;*??*0=@4*DF4C9):42)-))):C+*)/:E55()2876568
@M03364:276:000000000-BLYN8:1:1101:18844:3011 2:N:0:1
GGACTACACGGGTTTCTAATCCTGTTTGCTCCCCACGCTTTCGAGCCTCAGTGTCAGTTACAGGCCAGAGAGCCGCTTTCGCCTCCGGTGTTCCTCCATATATCTACGCATTTCACCGCTACACATGGAATTCCACTCTCCTCTCCTGCACTCAAGTCTCCCAGTTTCCAATGCACACAATGGTTGAGCCACTGCCTTTTACATCAGACTTAAGAAACCACCTGCGCTCGCTTTACGCCCAATAAATCCGG
+
CCCCCGGGFGGGFGGGGGGCCDFFFGGGGGGGGGGGGGGGGGGGGGGDGFGGGGGGGFDGGGGGGDFGGGFGGGGGDE7?FCEEGGFEFGGD,E9FFGGEGFEFFGGFEFFGGFGGGGGGGGGGGGGGFFGGGFGFGGGGEFFGGCFFGGFFGGGFDFFGGGGGGGGGGGGA88DFGG6899DBGDECGCFFFEGGGGF,5?CGFG>;FFDG87=8CF,7*4;>DF=B?;BFDGGCEFGCEA@FGCCFFGC
@M03364:276:000000000-BLYN8:1:1101:21665:3047 2:N:0:1
GGACTACTGGGGTTTCTAATCCTGTTTGCTCCCCACGCTTTCGAGCCTCAGTGTCAGTTACAGGCCAGAGAGCCGCTTTCGCCACCGGTGTTCCTCCATATATCTACGCATTTCACCGCTACACATGGAATTCCACTCTCCTCTCCTGCACTCAAGTCTCCCAGTTTCCAATGCACACAATGGTTGAGCCACTGCCTTTTCCATCAGACTTAAGAAACCACCTGCGCTCGCTTTACGCCCAATAAATCCGG
+
CCCCCFGGFGGGGGGGGGGGGGGGGGGGGGGFFGGEDGEFGGGGDGGGFDGGGGGGGFGGFGGGGGFGGGGGFGGEEG<EFG7C@<FGFFGC<FECFCGGGGF9EFFGCEGGGFGGGG7+@FF@D8EFE9EE;?FG9FGGGGGGGCDDDEGGGGF8DFFECFGFAFFGFGGFDGGEEF8FGGEFFGCGGGGF6EFEGAAA+;E++22;FGGCGDC7CFGGFGFBBEFF9D:E8DCE6(1458@FGF66C<5
@M03364:276:000000000-BLYN8:1:1101:20005:3058 2:N:0:1
GGACTACAGGGGTATCTAATCCTGTTTGCTCCCCACGCTTTCGAGCCTCAGTGTCAGTTACAGGCCAGAGAGCCGCTTTCGCCCCCGGTGTTCCTCCATATATCTACGCATTTCACCGCTACACATGGAATTCCACTCTCCTCTCCTGCACTCAAGTATCCCAGTTTCCAATGCACACAATGGTTGAGCCACTGCCTTTTACATCAGACTTAAGAAACCACCTGCGCTCGCTTTACGCCCAATAAATCCGG
+
CC6BCGC@FGDDGFFGGGGGGFGGEDGFGGFGFGGDDCFEEGGD<CGCF,CEFCDGFGFFEA9FF,C7<F,@DGGEFFGGGGF,+7CF>EGGGDA,,,CEEG,599CFGCGGFGAFGGGG@CF?,FFG,CEFB<;FC,,AEDFGED9ECFGG?83E3,,8,3DDFCEGG9;DGDFFAF66<,3,@>:E9,3@FGCFGGGGGF796?75?9+BDC+:9*DF?56=BE()0/28**4.>@E8=>;FC+3)2:9
@M03364:276:000000000-BLYN8:1:1101:6756:3115 2:N:0:1
GGACTACAGGGGTTTCTAATCCTGTTTGCTCCCCACGCTTTCGAGCCTCAGTGTCAGTTACAGGCCAGAGAGCCGCTTTCGCCACCGGTGTTCCTCCATATATCTACGCATTTCACCGCTACACATGGAATTCCACTCTCCTCTCCTGCACTCAAGTCTACCAGTTTCCAATGCATACAATGGTTGAGCCCCTGCCTTTTACACCAGACTTAAGAAACCACCTGCGCTCGCTTTACGCCCAATAAATCCGG
+
CCCCCGGGGGGGGGGGGGGGGGGGGGGGGGGGGGGGGGGGGGGGGGGGGGGGGGGGGGGGGGGGGGGGGGGGGGGGFGGGGGGGGFGGGGGGGGGGGGGGGGGGGGGGGGGGGGGGGGGGGGGGGGGGGAFGGGGFFEGGGGGGGFFGGGFDDGFFGFGGGGGGGGGGFGGGGGGEGGGGGGFGGDFGG7+@:FDGCEGGFFCFFGGGFGGDFGDGFGFF?EFED@9420)):91*)-B8CF;ACFFCGDC
@M03364:276:000000000-BLYN8:1:1101:12189:3142 2:N:0:1
GGACTACCAGGGTATCTAATCCTGTTTGCTCCCCACGCTTTCGAGCCTCAGTGTCAGTTACAGGCCAGAGAGCCGCTTTCGCCTCCGGTGTTCCTCCATATATCTACGCATTTCACCGCTACACATGGAATTCCACTCTCCTCTCCTGCACTCAAGTCTCCCAGTTTCCAATGCACACAATGGTTGAGCCACTGCCTTTTACATCAGACTTAAGAAACCACCTGCGCTCGCTTTACGCCCAATAAATCCGG
+
CCCCCFFFFGGGGGGGGGGFGGGGGGGGGGGGGGGGGGGGGGGGGGGGGGGGGGGGGGGGGGGGGGGGGGGFFGGGEGGGGGGGGGGGGGGGGGGGGGGGGGFAFGGGGGGGGGGGGGGGGGGGGGGGGGFGGGGCFGGGGGGGGGGGG8EADFCFGFGGCGGGGGGGGGGGGGGGGGGGGGGGGGFFF,>FGGGGE@EFFGGGFGGGGGFGCCD>>FC>5CFFF>@9AEAAF7C4BDE7:FDFGGFF*1:
@M03364:276:000000000-BLYN8:1:1101:12159:3163 2:N:0:1
GGACTACTCGGGTTTCTAATCCTGTTTGCTCCCCACGCTTTCGCACCTGAGCGTCAGTCTTCGTCCAGGGGGCCGCCTTCGCCACCGGTATTCCTCCAGATCTCTACGCATTTCACCGCTACACCTGGAATTCTACCCCCCTCTACAAGACTCTAGCCAACCAGTTTCAGATGCAATTCCCAAGTTAAGCTCGGGGCTTTCACATCTGACTTAATTGACCGCCTGCGTGCGCTTTACGCCCAGTAATTCCG
+
CCCCCGGGGGGGGGGGGGGGGGGGGGGGGGGGGGGGGGGGGGGGGGGFFGGGGGGGGGGGGGGGGGGGGGGGGGGGGGGFGGGGDEGGGGGGEFGGGGGGFGGGGGGGGDGGFGFGGGGGGGGGGGGGGGGGGGGGGGFGGGGGGGGF>DFGGGGG9FECGGGGGGGGGGGGGGGGFF?FFGFGGGGFGG?FCEGG51CCGGGG68FGGGGDGCFF>DG68:BFFFFF13:DGGG>41CC5B<?:FFADG9
@M03364:276:000000000-BLYN8:1:1101:23464:3163 2:N:0:1
GGACTACACGGGTTTCTAATCCTGTTTGCTCCCCACGCTTTCGAGCCTCAGTGTCAGTTACAGGCCAGAGAGCCGCTTTCGCCTCCGGTGTTCCTCCATATATCTACGCATTTCACCGCTACACATGGAATTCCACTCTCCTCTCCTGCACTCAAGTCTCCCAGTTTCCAATGCACACAATGGTTGAGCCACTGCCTTTTACATCAGACTTAAGAAACCACTTGCGCTCGCTTTACGCCCAATAAATCCGG
+
CCCCCGGGGGGGGGGGGGGGGGGGGGGGGGGGGGFGGGGGGGDFFGGGGGFFGGGGGGGGGGGG8FEGGFGD<FEGG:@B@FFEGGGGGGEGGG,?ECFGGG,5=F9CFFFFGGGFFCECC7=FD?B=FEFDFGGDCFC8>4D+6>E8EGG?F8EEGG9=EGC83;@E:CC;=FCGGGEFGG8DE>6CC::<,8EGGFG7=C7FF>>C5@CC77+:7CGCF,0:49=?2AD:45=*89*B7;5);++7<D/
@M03364:276:000000000-BLYN8:1:1101:24144:3166 2:N:0:1
GGACTACAGGGGTTTCTAATCCTGTTTGCTCCCCACGCTTTCGCACCTGAGCGTCAGTCTTTGTCCAGGGGGCCGCCTTCGCCACCGGTATTCCTCCAGATCTCTACGCATTTCACCGCTACACCTGGAATTCTACCCCCCTCTACAAGACTCTAGCCTGCCAGTTTCGGATGCAGTTCCCAGGTTGAGCCCGGGGATTTCACATCCGACTTGACAGACCGCCTGCGTGCGCTTTACGCCCAGTAATTCCG
+
CACCCFGGGGGEGGGGGGFGGGGGGGGGGGGGD@EGGGGGGGGGGGEGGGGGGGGGGGGDGGFGFGCFG7@@GFFGGG7EFDG7EFGGGGGDFFGGGGFGFGGFGGGGGDE+FGDEFECEGGGGGGGEFDFGFCDG9EE@BCEGF3=9EEFGGDDFGCC67D6,DAFD5C5@78AFGGDF6D,>?FGGGFECCC*?*=FFFGFFFC8D38C*C7*1CC8FEEE?0>>F1:BEGGG96(;E*)(0>>8<7:2
@M03364:276:000000000-BLYN8:1:1101:19568:3171 2:N:0:1
GGACTACCGGGGTTTCTAATCCTGTTTGCTCCCCACGCTTTCGAGCCTCAGTGTCAGTTACAGGCCAGAGAGCCGCTTTCGCCTCCGGTGTTCCTCCATATATCTACGCATTTCACCGCTACACATGGAATTCCACTCTCCTCTCCTGCACTCAAGTCTCCCAGTTTCCAATGCACACAATGGTTGAGCCACTGCCTTTTACATCAGACTTAAGAAACCACCTGCGCTCGCTTTACGCCCAATAAATCCGG
+
CCCCCGG8FGDGGGGGGGGGGGGGGGGGGGGGGGGGGGGGGGGGGGGGGGGGGGGGGGGGGFEEFGGGGGGGGCFGDFEGGGEEBFCFGGGGGGGGGFFGGG9EGGCFGGGGGGGGFGGGGGGGGDFGFEEGGGGGGFDFEFGGGGFFG,>DFG,@DFGCGGCGGGAFFFEGCFFCCEE+EFGEGGFGFGGFEFGGGGGFGGGGFCF7>FFGGG7DC>C>4:6>@BFF=D>;937>>;EGGF@6CCFE49)
@M03364:276:000000000-BLYN8:1:1101:18716:3201 2:N:0:1
GGACTACCCGGGTTTCTAATCCTGTTTGCTCCCCACGCTTTCGCACCTGAGCGTCAGTCTTTGTCCAGGGGGCCGCCTTCGCCACCGGTATTCCTCCAGATCTCTACGCATTTCACCGCTACACCTGGAATTCTACCCCCCTCTACAAGACTCTAGCCTGCCAGTTTCGAATGCAGTTCCCAGGTTGAGCCCGGGGATTTCACATCCGACTTGACAGACCGCCTGCGTGCGCTTTACGCCCAGTAATTCCG
+
CCCCCGGFFGGGGGGGGGFGGGGGGGGGGGGGGGGGGGGGGGGCGGGGGGGGGGGGGGGGGGGGGGGGGGGGGGGDDGGGGGGGG8FGGGGGGGGCFGGFGGGFGGGGGGGGGCFEGGGGGGGGGGGFC8FGGGGFEDGFCEEG,ECFCGGFFGFDCFDFF@CFCFG95D>DGECFGGGGF9B>F?GGDGGEGDGE*CGG:FFGFGCDGDDDC74CCCFGFG@6?)2<<>7>DDF9@?D*:73):*94>7*
@M03364:276:000000000-BLYN8:1:1101:15388:3212 2:N:0:1
GGACTACCCGGGTTTCTAATCCTGTTTGCTCCCCACGCTTTCGCACCTGAGCGTCAGTCTTTGTCCAGGGGGCCGCCTTCGCCACCGGTATTCCTCCAGATCTCTACGCATTTCACCGCTACACCTGGAATTCTACCCCCCTCTACAAGACTCTAGCCTGCCAGTTTCGAATGCAGTTCCCAGGTTGAGCCCGGGGATTTCACATCCGACTTGACAGACCGCCTGCGTGCGCTTTACGCCCAATAAATCCG
+
CCCCCGG@FGGFGGGGFFFGGGGGFGGGGGGGGGGGGGGGGGGDEGFFCFGGGGGGGFGGGGGGFAFFF,FFG:FCFGGGFGGD,ECGGGGGGEAF<=F?FGGGGGGGGGGGGGGGCGGGGGGG?C@F,>FFB@@FFCDEGGGGGGCGGFFGCCGGCFGGGGGFGFFF*3,@FGGGGGGGGGGFGGCFF@FE**=57EC9FDGGFGFDDGGGG747;>FGDG>?4;;.2>5>CDGF=0>CE3,)7F=<GG)
@M03364:276:000000000-BLYN8:1:1101:18451:3215 2:N:0:1
GGACTACTGGGGTATCTAATCCTGTTTGCTCCCCACGCTTTCGAGCCTCAGTGTCAGTTACAGGCCAGAGAGCCGCTTTCGCCACCGGTGTTCCTCCATATATCTACGCATTTCACCGCTACACATGGAATTCCACCCTCCTCTCCTGCACTCAAGTCTGCCAGTTTCCAATGCGTACAATGGTTGAGCCACTGCCTTTTACATCAGACTTAAGAAACCACCTGCGCTCGCTTTACGCCCAATAAATCCGG
+
CCCCCGG<FGGGGGGGGGFGGGGGGG<FGGGGGGGEGGGGGGGF,BFGGGG@FGGGGGGF@CF?FGGFGF@FGGGG7FDGGGGFGGGGGGGGGGFGG@?DGGGGGFGGGG>FFGGGGGGGGGGGFFGFFGGGFF9F,+6DGGFGCE98EFC+788D,@,,CE@DF,EF:F,6@E+6=@+,==FC9CEEF@,@9?C8FEG:7CC9++@FC9+:++==*;D,:EFFF>44(25;CFGF47E:>ADAGGFFC79
@M03364:276:000000000-BLYN8:1:1101:11738:3224 2:N:0:1
GGACTACTGGGGTTTCTAATCCTGTTTGCTCCCCACGCTTTCGCACCTGAGCGTCAGTCTTTGTCCAGGGGGCCGCCTTCGCCACCGGTATTCCTCCAGATCTCTACGCATTTCACCGCTACACCTGGAATTCTACCCCCCTCTACAAGACTCTAGCCTGCCAGTTTCGAATGCAGTTCCCAGGTTGAGCCCGGGGATTTCACATCCGACTTGACAGACCGCCTGCGTGCGCTTTACGCCCAGTAATTCCG
+
CCCCCGGGGGGGGGGGGGGGGGGGGGGGGGGGGGGGGGGGGGGGGGGGGGGGGGGGGGFFGGGGGGGGGGGGGGGGGGGGGGGGGGGGGGGGGGGGGGGFGGGGGGGGGGGGGGGGGGGGGGGGGGGGGGGGGGGGGGGGGGGGGGGGGEC<DGGGGGGGGGGGGGGGGGFGGFGFFGGGFGGGGGGGGGGGE:EGEEGGDGGGFGGDGG3DGGGFDGGGA=BB?FFFFFFFGGGFFFG?E319>79<GD7
@M03364:276:000000000-BLYN8:1:1101:15285:3318 2:N:0:1
GGACTACACGGGTTTCTAATCCTGTTTGCTCCCCACGCTTTCGCACCTGAGCGTCAGTCTTTGTCCAGGGGGCCGCCTTCACCACCGGTATTCCTCCAGATCTCTACGCATTTCACCGCTACACCTGGAATTCTACCCCCCTCTACAAGACTCTAGCCTGCCAGTTTCGGATGCAGTTCCCAGGTTGAGCCCGGGGCTTTCACATCCGACTTGACAGACCGCCTGCGTTCGCTTTACGCCCAGTAATTCCG
+
CCCCCGGGGGGGGGGGGGFGGGGGGGGGGGFGFFGGGGGGGGGGGGGGGGGGEFFGGGGGGGGGGFFGGGGGGGGGGGGG,ECFGGDGGCFEGGGGFGFCFFGGGGGGGGGGGBFGGGGGDGGGGGGGDGGGGGGFGGGGGDEGFGFDFGGGFGGGGEFFG7FGGEGGE5@BEGGGGGGGF,DFGGG,7DGFG5E5*BEGGGGFFFFGDDDGD*;CF5C*.*<(379>(.))*57AFBGG=326D*=9D>7
@M03364:276:000000000-BLYN8:1:1101:21198:3324 2:N:0:1
GGACTACTGGGGTTTCTAATCCTGTTTGCTCCCCACGCTTTCGCACCTGAGCGTCAGTCTTCGTCCAGGGGGCCGCCTTCGCCACTGGTATTCCTCCAGATCTCTACGCATTTCACCGCTACACCTGGAATTCTACCCCCCTCTACAAGACTCTAGCCTGCCAGTTTCGGATGCCGTTCCCAGGTTGAGCCCGGGGATTTCACATCCGACTTGACAGACCGCCTGCGTTCGCTTTACGCCCAGTAATTCCG
+
ACCC,C<FEGFC+@BFCFCAEDFFFFF@EFED8FC6FGDGGGGDCF7F,CC8:8@@FGCF<CFE:FGGFGCGGGGG:FGCFC:,?,,99?<FECE?FFCFGGGCFD<FFCCFFA9E,4>8FGCF8EFGGCFFFFFD,==>CECC9F,,,@@FCBG7,8D,,3:8>DGF5@5B>@3@EC11,,?*?EFG?,>*/=C*28B=@FFG877<DDD<**2164@5.*.(()4>(08>**1)=6>>5).)*2/)***
@M03364:276:000000000-BLYN8:1:1101:17073:3331 2:N:0:1
GGACTACCGGGGTTTCTAATCCTGTTTGCTCCCCACGCTTTCGAGCCTCAGCGTCAGTTACAGACCAGAGAGCCGCCTTCGCCACTGGTGTTCCTCCATATATCTACGCATTTCACCGCTACACATGGAATTCCACTCTCCTCTCCTGCACTCAAGTCTCCCAGTTTCCCATGCACACAATGGGTGAGCCACTGCCTTTTACATCAGACTTACGAAACCACCTTCGCTCGCTTTACGCCCAATAAATCCGG
+
CCCCCGGGGGGGGGGGFFDGGGDFGGGGGGGGGGGGGGGGGGGGGGDFFFFGGGGGGFGGGEGGFGGGGGCFGGGGGGGGGGGEGGGGGGGGGGGGGC??DAFGGGGGGEGGFGGGG:FEGGGG9:FCB?FGGGDGFGFFGGGGCEAD8DGF?FGG,786>FFGGC>A,,6@D?AAECG6FFG,@CFC,@CFGGGGG9D@?8:+++*499@2+39>478,:?8)0?@?=4?5FG:C)6ECEF1)2;8)*)2
@M03364:276:000000000-BLYN8:1:1101:8865:3342 2:N:0:1
GGACTACTCGGGTTTCTAATCCTGTTTGCTCCCCACGCTTTCGCACCTGAGCGTCAGTCTTTGTCCAGGGGGCCGCCTTCGCCACCGGTATTCCTCCAGATCTCTACGCATTTCACCGCTACACCTGGAATTCTACCCCCCTCTACAAGACTCTAGCCTGCCAGTTTCGGATGCAGTTCCCAGGTGGAGCCCGGGGATTTCACATCCGACTTGACAGACCGCCTGCGTGCTCTTTACGCCCAGTAATTCCC
+
CCCCCGGGGGG7;;,CFC9FGGGG-CFGGGGGFEGGGGCF8F,;FEGGFF8@FFDCGE9FFFFGGF9AFGGDF@FE@?CE@FGGG@:CFCFFD,;CFFGBEAEF@<FF7+B?FGGGFEC++6AEFF<F<>B3CCF9F,DFE8CFGDGGDGGGE9,@DGGGGGGC<;DF5::8CFGFC:FGEFC*>,=CC7CCE=8CCECC:CC78<*59C5*0:CC648*):5:?>;EF>7=FG*4F6E*/0:::7@4CC0
@M03364:276:000000000-BLYN8:1:1101:21589:3353 2:N:0:1
GGACTACAAGGGTATCTAATCCTGTTTGCTACCCATGCTTTCGAGCCTCAGCTTCAGTTACAGACCAGACAGCCGCCTTCGCCACTGGTGTTCTTCCATATATCTACGCATTTCACCGCTACACATGGAGTTCCACTGTCCTCTTCTTCACTCAAGTTTCTCAGTTTTCGCTCCAATTTTTCGGTTGACCCGAAGGCTTTCCTATCAGACTTAACTAACCACCTGCGCTCGCTTTACGCCCAATAAATCCG
+
C-BC@@F8,C<;F8EFFC,CE@@CFFF@,C6;C@9C@FEED<@C@CBFCC,@,6CCFFFE6,;EGEGD,,6@F8++@FFG7F:@FG8,CFGGGA;<F,C9EGGG99<<F=BCAF,<,@+4:+4A,9:,B,AF9ECEC,9,44D9FGF,94,?>FF9@,7>,C,=ED,,E>+6,+6,@9,76==+C++,,8>+=+++5735++,2<A++33*=7@++523407*74*5*:?54<?C=F=>G=6(;**+)20)
@M03364:276:000000000-BLYN8:1:1101:11013:3389 2:N:0:1
GGACTACCGGGGTATCTAATCCTGTTTGCTCCCCACGCTTTCGAGCCTCAGTGTCAGTTACATGCCAGAGAGCCGCTTTCGCCTCCGGTGTTCCTCCATATATCTACGCATTTCACCGCTACACATGGAATTCCACTCTCCTCTCCTGCCCTCAAGTGTCCCAGTTTCCAATGCACACATTGGTTGAGCCACTGCCTTTTACCTCCGACTTAAGAAACCACTTGCGACCGCCTTACGCCCACAAAATCCGG
+
CCCCCCEEF@F7F@@,@CF,E6EFGECGC,CCFCEC@FFE<FF<ECFGGG?GGFGGGEGE9E,CFGGGC<<,CCCGF7BF>FGGDDGGFFCCEFFGAC<??,9:@F9F>+4?<EFGEGFGFGGFGF<FEFEAEDCGEEGGFFGGGGAE8,@DGGGGF,6,>DGFF;BA8,,@=,,,3@8,77@;>E6,A3,,1@C64EC9C7,5**<39@4+++++0;,,3,+86)/)-)2)88*5:0B@E)(0;**66)1
@M03364:276:000000000-BLYN8:1:1101:19533:3416 2:N:0:1
GGACTACAGGGGTTTCTAATCCTGTTTGCTCCCCACGCTTTCGCACCTGAGCGTCAGTCTTTGTCCAGGGGGCCGCCTTCGCCACCGGTATTCCTCCAGATCTCTACGCATTTCACCGCTACACCTGGAATTCTACCCCCCTCTACAAGACTCTAGCCTGCCAGTTTCGGATGCAGTTCCCAGGTTGAGCCCGGGGATTTCACATCCGACTTGACAGACCGCCTGCGTGCGCTTTACGCCCAGTAATTCCG
+
CCCCCGGGGGGGGDGGGGGGGGGGGFGFGGGGGGGGDEGGGGGGGFGGGEEFGCCFGGGGGGGGFGGGGDDEGGGCFGEGGG@EGGGEGGFGGGGGG8A?FFGFFCFGGDGEFGEGGGGGCFGFFGGGGFF@3DFGGGGGCCDDFGG9EFGGFGGFGGGGGFG6FGGCGD8CGFGGGGGGGGGCBCD7FG8DCCGGDGGGGGGGFGGGGCGDGFGGGFGFDEB?:FBD:35>3CCBF<5CEE0);C?AGGD
@M03364:276:000000000-BLYN8:1:1101:15466:3418 2:N:0:1
GGACTACCAGGGTTTCTAATCCTGTTTGCTCCCCACGCTTTCGCACCTGCGCGTCAGTCTTTGTCCAGGGGGCCGCCTTCGCCACCGGTATTCCTCCAGATCTCTACGCATTTCACCGCTACACCTGGAATTCTACCCCCCTCTACAAGACTCTAGCCTGCCAGTTTCGGATGCAGTTCCCAGGTTGAGCCCGGGGATTTCACATCCGACTTGACAGACCGCCTGCGTGCGCTTTACGCCCAGTAATTCCC
+
CCCCCGGCGGGGGGGGGGGGGGGGGGGFGGGGGGGGGGGGGGGGGGGGD,@FGGGGGGGGGGGGGGGGGGGGGGGGGGGG@FEGGFDGGGGGGFGGGGGGGGGGGGGGGDGGGGGGFEGGGGGGGGGGFGGGGG9FGGGGGGGGGGGCGFGDGGGGGGGGGGGGGGGGGDDEEFGFEGGGGCG5FGGGGCFGGGGG5CGFFFGGFGGD*:5CG>FDG4FFEDBFFF;E?@FFG*>:73E:E)4@*:9<FC*
@M03364:276:000000000-BLYN8:1:1101:20089:3419 2:N:0:1
GGACTACTAGGGTTTCTAATCCTGTTTGCTCCCCACGCTTTCGCACCTGAGCGTCAGTCTTCGTCCAGGGGGCCGCCTTCGCCACCGGTATTCCTCCAGATCTCTACGCATTTCACCGCTACACCTGGAATTCTACTGTCCTCTACTGCACTCAAGCCTCCCAGTTTCAAATGCACTTCTTCGGTTGAGCCGAAGGCTTTCACATTAGACTTAACAGACCGCCTGCGCTCGCTTTACGCCCAATAATTCCG
+
CCCCCGG9,CFGGCFGGGGGGGGGGGGGG9FGGGGGDGGGGGGGFGEFFGEGGGGGDGFCC<,C@6B<EF+FE:BFGGGGGGGGCGGGCEGGGGGGE<EGGGGGGG?FEGGGGGGGGGGGGEGG,AEGG,CEG,@F,33FDGGG,E7>DCGGGDCF,+>,@EFGG,EF8@,@FFE7EGGF,;FDGGGGDCG>**>87FFGGGG>87+48DFGGG+1**::)=5<0FBFBEFFGGC<A6GGGFFF4>*-*00
@M03364:276:000000000-BLYN8:1:1101:22910:3422 2:N:0:1
GGACTACAGGGGTATCTAATCCTGTTTGCTCCTCACGCTTTCGCACCTCAGTGTCAGTATCAGTCCAGGTAGTCGCCTTCGCCACTGGTGTTCCTTCCTATATCTACGCATTTCACCGCTACACAGGAAATTCCACTACCCTCTACCATACAGTAGCTTGCCAGTTTTTGATGCAGTTCCCAGGATGAGCCCGGGGATTTCTCATTCACCTTAACAAACCACCTACCCCCGCTTTACTCCCAGTAATTCCC
+
@@99,CC,,66+,8CEFC,CFG96-66E,C9,,;,C@<:,CE7@::E<,C<CA@F@,FGF<,CFE,EFCFF9FEB:,BB9D7,BB@,<C<F,@,CFFEF9F,9,9EGCE,,8<EE<,@+68@:,@:,,4:5E=,9FFE?F=DDFGGA8E8,2,8,=9B@FDB94E9,@+++33==8A@,=FG,@+@D,6,6@+@@+1B6,B+,+4?;B+*3*22+?7?,4/*:))*)3)*):CDG*B*4>>;)2+1@3:C>
@M03364:276:000000000-BLYN8:1:1101:21174:3439 2:N:0:1
GGACTACTAGGGTATCTAATCCTGTTTGCTCCCCACGCTTTCGATCCTCAGTGTCAGTTACAGGCCAGAGAGCCGCTTTCGCCTCCGGTGTTCCTCCATATATCTACGCATTTCACCGCTACACATGGAATTCCACTCTCCTCTCCTGCACTCAAGTCTCCCAGTTTCCAATGCACACAATGGTTGAGCCACTGCCTTTTACATCAGACTTAAGAAACCACCTGCGCTCGCTTTACGCCCAATAAATCCGG
+
CCC<@FFFCFFFEEFFC@<EGEFFCAECEAFCD@FFGEF76CCF,C@EA9E<<EFGG@FGCGGGG,CFGF8CFGGGFCEFGGGGCFGC@FF@BF,EFF9,EFAFC,5<FECE9FFGGG>GGGCFDFFCFCEDFG94,EE8EEGFGE,D=8EFBFE9EFCD8DFGFC,EDGGGCDD8@833,@>F>+=F,DEFFGGFGGGAEGGGFF6CFF;:+++2*;EC?E98CFF4@B>:CCGCA>8EGABFFGFE292
@M03364:276:000000000-BLYN8:1:1101:7025:3463 2:N:0:1
GGACTACACGGGTTTCTAATCCTGTTTGCTCCCCACGCTTTCGCACCTGAGCGTCAGTCTTTGTCCAGGGGGCCGCCTTCGCCACCGGTATTCCTCCCGATCTCTACGCATTTCACCGCTACACCTGGAATTCTACCCCCCTCTACACGACTCTAGCCTGCCAGTTTCGGATGCAGTTCCCAGGTTGATCCCGGGGATTTCACATCCGACTTGACAGACCGCCTGCGTGCGCTTTACGCCCAGTATTTCCG
+
@C<ACAGE<CFCGC@FFFGFGGFFG9@FGGFEGC@@7C,BFFGC:FGG<EEFEFGE:FCE,EFF<CFCDCCFG:CFFG:AFFC7FGGGG7FFFF,FF+>7>:89,9?FF7FGGDGCFEG++@9>33AD8FF3CDDFGFFG7@8?>EF,+3@C*;=CFG9:>BCDDE,,*416*,,55:=DE,,=<FCC,BBE5C>G5EF6++=:84*98555;*22**;:.*.327-0()0)9D<<@?5C>7(0:*0)2C9
@M03364:276:000000000-BLYN8:1:1101:14146:3473 2:N:0:1
GGACTACCGGGGTTTCTAATCCTGTTTGCTACCCATGCTTTCGAGCCTCAGCGTCAGTTACAGACCAGACAGCCGCCTTCGCCACTGGTGTTCTTCCATATATCTACGCATTTCACCGCTACACATGGAGTTCCACTGTCCTCTTCTGCACTCAAGTTTCCCAGTTTCCGATGCACTTCTTCGGTTGAGCCGAAGGCTTTCACATCAGACTTAAGAAACCGCCTGCGCTCGCTTTACGCCCAATAAATCCG
+
CCCCCCGGGGGGGGGGGGGFGGGGGGGGFGGGGGGGGGGGGGGGGGGGGGGGGGGGGGGGGGGFGGGGGGGGGGGGGGGGGGGDEDFGFFGGGGGGGGGGG9FGGGGGGGGGGGGGGDGCFGGGGGGGGGFGGGGGEGGGGGGGGGGDGGGGGGGGGGGGGGGGGGGGGGGGGCGGGGGGGGGGGGGFFGGGGEGEFGGGFFFGFGGGGG4D+2=FG46FFDF@2F>BBFFFGGGCA;EEGF?ADGFFGG<
@M03364:276:000000000-BLYN8:1:1101:16813:3473 2:N:0:1
GGACTACTGGGGTTTCTAATCCTGTTTGCTCCCCACGCTTTCGAGCCTCAGTGTCAGTTACAGGCCAGAGAGCCGCTTTCGCCTCCGGTGTTCCTCCATATATCTACGCATTTCACCGCTACACATGGAATTCCACTCTCCTCTCCTGCACTCAAGTCTCCCAGTTTCCAATGCACACAATGGTTGAGCCACTGCCTTTTACATCAGACTTAAGAAACCACCTGCGCTCGCTTTACGCCCACTAAATCCGG
+
CCCCCGGGGGGGGGGGGGGGFGGGGGGGGGGGGGGGGGEGGGGGGGGGGFGGGGGGGFGGGGGGGGGGGGGGGGGGGGGGGGGGGGGGGGGGGGGGGGGGGGGGGGGGGGGDGFGGGGGDGGGGGGGGGFEGGGGGGGGGGGGGGGGGGGGGGGGGGGGGGGGGFAEGGGGGGGGGGGG6DFGGGGGFFGFFGGGGGGGGGFFFFCDCFGC8=+<<CFFGFGFFB>ADFFFFGGGFF@CGG36)*;A?0::
@M03364:276:000000000-BLYN8:1:1101:11289:3510 2:N:0:1
GGACTACACGGGTATCTAATCCTGTTTGCTCCCCACGCTTTCGAGCCTCAGTGTCAGTTACAGGCCAGAGAGCCGCTTTCGCCTCCGGTGTTCCTCCATATATCTACGCATTTCACCGCTACACATGGAATTCCACTCTCCTCTCCTGCACTCAAGTCTCCCAGTTTCCAATGCACACAATGGTTGAGCCACTGCCTTTTACATCAGACTTAATAAACCACCTGCGCTCGCTTTACGCCCAATAAATCCTG
+
CCCCCGGGGDGGEGGGGGDFGGGGGGGGGG@FCGGDGGGGGGCC<CGGGFGFCFGGGGGFGF,@@FEGGCAC@<CG@F@FGGGGGGGDGCFGGF9,FFGF9E@FE9EFGG:+?@<FECEGFG9FCECFF,EEF?;FGFGG@DD=7>DFGGGGGEDGGGDA9,=F>EFGGGDGGGGGGFG6EFFFFGGGG7BCF,EFGFGGGGG7;8*;*?F+:@EEGG85>E4)2*599>)/79+9B?88=FFAGGFED+2
@M03364:276:000000000-BLYN8:1:1101:16906:3511 2:N:0:1
GGACTACCGGGGTTTCTAATCCTGTTTGCTCCCCACGCTTTCGAGCCTCAGTGTCAGTTACAGGCCAGAGAGCCGCTTTCGCCTCCGGTGTTCCTCCATATATCTACGCATTTCACCGCTACACATGGAATTCCACTCTCCTCTCCTGCACTCAAGTCTACCAGTTTCCAATGCATACAATGGTTGAGCCACTGCCTTTTACACCAGACTTAATAAACCACCTGCGCTCGCTTTACGCCCAATAAATCCGG
+
CCCCCGGGGGGGGGGGGGFGGGGGGGGGGGGGGGFGGGGGGGGGGGGGGGGGGGGGGGGGGGGGGGGGGGGGGGGGGGGGGDGGGGGGFGGGFFFGFCDGGGFGGGGGGGGGGGGGFGGGGGGGGGGGGCEC;<EFD8EGCGGGGGGGGGGGGG8DDEBFGGGFFFGGFCGGGGGGGGG6EE6FFGDGGC6DFGGGGGGGGGG>9@CF54BDFGFGGGGGFDF=B>>ADE>BGGGFA@DEGF@4FGFEFG)
@M03364:276:000000000-BLYN8:1:1101:22324:3536 2:N:0:1
GGACTACTGGGGTTTCTAATCCTGTTTGCTCCCCACGCTTTCTATCCTCAGCGTCAGTTACAGACCAGAGAGCCGCCTTCGCCACTGGTGTTCCTCCATATATCTACGCATTTCACCGCTACACATGGAATTCCACTCTCCTCTCCTGCACTCAAGTCTCCCAGTTTCCTATGCACACAATGGTTGAGCCACTGCCTTTTACATCAGACTTGAGAAACGACCTGCGCTCGCTTTACGCCCAATTAATCCGG
+
<--6,,;CFF87C:C,,6C@E@@FGF6CCE@EEG<+8FFGG,,,,,;B,6,C:@@FGGG<F@66E,C,,,C6<F@BC@CFD,,86FC,,6C7@<BGF8?FF?F,@<9=FCCF?,CEF+>>::4E=FFCE,,9A,,AEG>F8@EF,EDGE?>?=@E,:D9,6>@D=EAD:,,3,@:=,1=+@A=DF6,62,6,,3E?C,E,;=@9E=CD+*5***3=*0**<@4>=*7@9BFEGD>=)6*:5)(++3@7F)2
@M03364:276:000000000-BLYN8:1:1101:14707:3576 2:N:0:1
GGACTACCAGGGTTTCTAATCCTGTTTGCTCCCCACGCTTTCGCACCTGAGCGTCAGTCTTTGTCCAGGGGGCCGCCTTCGCCACCGGTATTCCTCCAGATCTCTACGCATTTCACCGCTACACCTGGAATTCTACCCCCCTCTACAAGACTCTAGCCTGCCAGTTTCGGATGCAGTTCCCAGGTTGAGCCGGGGGATTTCACATCCGACTTGACAGACCGCCTGCGTGCGCTTTACGCCCAGTAAGTCCG
+
CCCCCGGFFGGGGFFFGGGGGGGGGGGGGG<FGGGCFGGGGGGD@FGGDGGGGEGGGGG96<FFGGGF@,8CFFEGGGGGGGGGGBFGGDGGG<EGG8?CFGGGGFGGGGGGGGGGGGGGGGGGFGGGGGFGGCFG,,6CEEEC>D,,8,DFG,=FFBCCFGGFGGGG5@8EGGGFGGG5<9:>FGFGGGG5*?:CE5B?FFGDAGC<*:CD>DF777FCDGE08F>)(8>DD3C49(8>ED?F77*.7>9
@M03364:276:000000000-BLYN8:1:1101:10491:3590 2:N:0:1
GGACTACTCGGGTTTCTAATCCTGTTTGCTCCCCACGCTTTCGCACCTGAGCGTCAGTCTTCGTCCAGGGGGCCGCCTTCGCCACCGGTATTCCTCCAGATCTCTACGCATTTCACCGCTACACCTGGAATTCTACTCCCCTCTACGAGACTCTAGCTTGCCAGTTTTGGATGCAGTTCCCAGGTTGAGCCCGGGGATTTCACCTTCAACTTAACAAACCACTTACGCGCGCTTTACCCCCAGTAATTCGG
+
CCCCCGGG<FGGGGGGGGGGGGGGGGGGGGGGFGGGGGGGGGGGDGGGCGG8FGGGGGCCC,CFEGGFEGEGGGCGCGGGGGGGGGGGG7FGGGGDGFDGG<EGGGGGGGGGGGGGGGGGGGGGGDGFGGGGGAFG,@8DEGGGGG6>C>BFFAAF=EE68FFGEFGGG>?BCFGGGFC7:,@8F9CFGGCF*=:?5EFGGGG7=DC=7+@FG:FG7*C5AF))7=786>@EGGFBB)8C*.0<G7@6C/9
@M03364:276:000000000-BLYN8:1:1101:7510:3743 2:N:0:1
GGACTACTGGGGTTTCTAATCCTGTTTGCTCCCCACGCTTTCGAGCCTCAGTGTCAGTTACAGGCCAGAGAGCCGCTTTCGCCACCGGTGTTCCTCCATATATCTACGCATTTCACCGCTACACATGGAATTCCACTGTCCTCTTCTGCACTCAAGTCTCCCAGTTTCCAATGCACTTCTTCGGTTGAGCCGAAGGCTTTCACATTAGACTTAAAAGACCGCCTGCGCTCGCTTTACGCCCAATAAATCCG
+
CCCCCGGGGGGGGGGGGGGGGGGGGGGFGGGGGGGGGGGGGGGGFGGGGGGGGGGGGGGGGGGGFFGGGGGGGGGGGEGFGGCFGGGGGEGGGGGGGGGGGGGGGGGGDGGGGGGGGGGGGGGGGGGGFGFGFG9EBFFFGGFGGFFFFFGG8DGCFGFGFFGGDFEGGGGFFGGGGGFGGGGGGGCFDGFGEGEDGGGG7;FF>FFCDGGGF+=:CGC=?C?9=45):58AGGFEF@GGDB=ACGF?CCD
@M03364:276:000000000-BLYN8:1:1101:13296:3812 2:N:0:1
GGACTACCGGGGTTTCTAATCCTGTTTGCTCCCCACGCTTTCGCACCTGAGCGTCAGTCTTTGTCCAGGGGGCCGCCTTCGCCACCGGTATTCCTCCAGATCTCTACGCATTTCACCGCTACACCTGGAATTCTACCCCCCTCTACAAGACTCTAGCCTGCCAGTTTCGGATGCAGTTCCCAGGTTGAGCCCGGGGATTTCACATCCGACTTGACAGACCGCCTGCGTGCGCTTTACGCCCAGTAATTCCG
+
CCCCCGGEEGGGGGGGGGGGGGGGGGFGGGGGFGGGGGGGGGGGGEGGFFGGGGGGGGGGGGGGGGGGGGGGEGFGGGGGGGGGGFFGGGF9BFFGGCF9EFGGFGGGGEFGGFGFGDGGGGGGGFFFC<FF;EGG9B>FEEGGFFFCGFGF8DDAFCGGGGFGFGGGGGC5CGGGGG?DCFGGFFGDGGFE=EE5*;CFC79@FGGGGCDG777+>5C=7ED235;50>:>7CDA41;:5)4FG7=AGG4
@M03364:276:000000000-BLYN8:1:1101:7643:3842 2:N:0:1
GGACTACAAGGGTTTCTAATCCTGTTTGCTCCCCACGCTTTCGAGCCTCAGTGTCAGTTATAGTCCAGAGAGCCGCTTTCGCCTCCGGTGTTCCTCCATATATCTACGCATTTCACCGCTACACATGGAATTCTACTCCCCTCTCCTACACTCAAGCCTCCCAGTTTCCAATGCACACAATAGGTGAGCCACTGCCTTTTACCACACACTTTAGAAACCAACTTCGCTCCCTTTACGGCCAATAAATCCGG
+
CCCCCFGGDFFEGGGGGGGGGGGGGGAFGGGGFGGGEGGGGGE,,8CD,C<CCF@AFGCD,CF,<6EECC,BD@FD+BFAE:F:FAFDF+B=@E9FGG,CFFE9EFGG7@CGGGGGF>F>FGG8,A=AFG9FF,@F,,9?CD+=,@,,66@D,,8@,@,,@C,DFFGC,>>DDFFCAD68@,,,C,7,,@8D6C?89EDC?+,+*4*0*7:*=+*??*4,*=@**/0:-*)0;68=)(4C*;3=7:73;))
@M03364:276:000000000-BLYN8:1:1101:24385:3871 2:N:0:1
GGACTACCAGGGTTTCTAATCCTGTTTGCTCCCCACGCTTTCGCACCTGAGCGTCAGTCTTTGTCCAGGGGGCCGCCTTCGCCACCGGTATTCCTCCAGATCTCTACGCATTTCACCGCTACACTTGGAATTCTACCCCCCTCTACAAGACTCTACCCTGCCAGTTTCGACTGCAGTTCCCAGGTTGAGCGCGGGGATTTCACATCCGACTTGACAGACCGCCTGCGTGCGCTTTACGCCCAGTAATTCCG
+
<CCC8CF<CE@FC;FFGCDG,CEDDFFGAEDEF@@@@@@FCFG7B@@FCFF87@,,BFE<DFECFE98<FF@:CFEEG@EDGGGGC7CFGG9,,9,::AAFFFGGFGGCF+FFFFGGCGG@GGG,,C,,,A,AFGGE88FE+6=E>9=B8FFGF;,3@:>BE6,3@FC5**6CEGGGFG:,,:DFF>CFF*:CE55*1?=77<7A7*59>CDGDC=C<C*):;<?F;BFFEFDD<<F<*/>@:?C:9)0:*
@M03364:276:000000000-BLYN8:1:1101:25996:3903 2:N:0:1
GGACTACAGGGGTTTCTAATCCTGTTTGCTCCCCACGCTTTCGAGCCTCAGCGTCAGTTACAGACCAGAGAGCTGCCTTCGCCACTGGTGTTCCTCCATATATCTACGCATTTCACCGCTACACATGGAATTCCACTCTCCTCTTCTGCACTCAAGTCTCCCAGTTTCCAATGACACTCCCCGGTTGAGCCGGGGGCCTTCACATCAGACTTAAGAAACCGCCTGCGCTCGCTTTACGCCCAATAAATCCG
+
CCCCCFFF8FEE;F;FGGG9EFFFGFGGGGGCEF<CEEGGGGG,F,@FG<EFGG>CBE,EC@ECFFFFCCFDF,:@<<E<FGGG@9CEGGFGFGFGG,E9@,9@4EE,@=BFF?ECBC=6>+C=>,ACEAFC9<=FGGGGGGGGGGGGFGG8@D,@,@>,,883,@;E3;,;=,6,8D3D8EE6CE>6C7D8C@C>**44924+=CD**?*41=+B7CGGBE51(A9D;EB>GGF>6(**258)02*)*2)
@M03364:276:000000000-BLYN8:1:1101:11058:3928 2:N:0:1
GGACTACTGGGGTTTCTAATCCTGTTTGCTACCCATGCTTTCGAGCCTCAGCGTCAGTTACAGACCAGACAGCCGCCTTCGCCACTGGTGTTCTTCCATATATCTACGCATTTCACCGCTACACATGGAGTTCCACTGTCCTCTTCTGCACTCAAGTTTCCCAGTTTCCGATGCACTTCTTCGGTTGAGCCGAAGGCTTTCACATCAGACTTAAGAAACCGCCTGCGCTCGCTTTACGCCCAATAAATCCG
+
CCCCCGGGGGGGGGGGGGGGGGGGGGGGGGGGGGGGGGGGGGGGGGGGFGGGGGGGGGGGGGGGGGGGGGGGGGGGGGGGGGGGGGGGGGGGGGGGGGGGFFGGGGGGGGGGGGGGGGGGGGGGGGGGGGGGFGGGGGB?EFGGGFGGGGGGGGGGFGDDFGGGGGGGDEEEGGEDFGGGGGGGGGGGDFGGG+:C7BFGGGGGFGGGGGGGDGFGGGFGFGFFFFF>@>8>DDG<FFGGGB;AFFAEFG5
@M03364:276:000000000-BLYN8:1:1101:21341:3989 2:N:0:1
GGACTACTCGGGTTTCTAATCCTGTTTGCTCCCCACGCTTTCGAGCCTCAGTGTCAGTTACAGGCCAGAGAGCCGCTTTCGCCTCCGGTGTTCCTCCACATATCTACGCATTTCACCGCTACACTGGGAATCCCACTCTCCTCTCCTGCACTCAAGTCTCACAGTTGCCAATGCACACAATGGTGGATCCACTGCCTTTTACATCTGGCTTAAGAAACCACCTGCGCTCGCTTTACGCCCAATAAATCCGG
+
A<@-<CCCF@7F,,6CF,EECCC@6C<<9,CF,@CC@+6,,;B,,C@<6,C<CF@E,6,6E<,,:C,96CC,,6@@7:,58FFCC,FGGC?F,@,C4F,:,9@,9,5A>@+:9FGGGED8:F9F,,,,:A<,A=,4>EF8E8B8D=4@8=>DD8,,86,3,3@@,D,D,@D,@EC,@D=63,@D,3347@,@=DC6,D9ECF;9;+=+**0;:C++3*415A65-*76(0:D7F+9DFEG=)/)0C+901)
@M03364:276:000000000-BLYN8:1:1101:7845:4004 2:N:0:1
GGACTACCCGGGTTTCTAATCCTGTTTGCTCCCCACGCTTTCGCACCTGAGCGTCAGTCTTTGTCCAGGGGGCCGCCTTCGCCACCGGTATTCCTCCAGATCTCTACGCATTTCACCGCTACACCTGGAATTCTACCCCCCTCTACAAGACTCTAGCCTGCCAGTTTCGGATGCAGTTCCCAGGTTGAGCCCGGGGCTTTCACATCCGACTTGACAGACCGCCTGCGTGCGCTTTACGCCCAGTAATTCCG
+
CCCCCGGGGGGGGGDGGGGGGGGGGGGGGGGGGGGGGGDGGGGDGGGGFCGGGGGGGGGGGGGGGGGGGGGGGGGGGGGGGGGGGGGGGGFFGGGGGGCFGFGGGGGGGGGGGGGGGGGG@F,=DFGFGGGFCFFFGGFGGEGGCAA?@EFGGGGFGGGGGGGFGGGGGCGG7C,>DGGFGFCFBFFGDGGFGGGG*BFCGGG7FGGDDD3DFFGC*5EF>EFBFFFBF>)8C554F:CEGEBFGGF<GC7
@M03364:276:000000000-BLYN8:1:1101:8281:4023 2:N:0:1
GGACTACAGGGGTATCTAATCCTGTTTGCTCCCCACGCTTTCGAGCCTCAGTGTCAGTTACAGGCCAGAGAGCCGCTTTCGCCTCCGGTGTTCCTCCATATATCTACGCATTTCACCGCTACACATGGAATTCCACTCTCCTCTCCTGCACTCAAGTCTCCCAGTTTCCAATGCACACAATGGTTGAGCCACTGCCTTTTACATCAGACTTAAGAAACCACCTGCGCTCGCTTTACGCCCAATAAATCCGG
+
CCCCCGGGDGGGGGGGGGFGGGGGGGAFGFGGGFGEGGGGGGGGGGGGDFGCFGGGGGGGGGFFFCF7CFEFFCGGGGGFCFEGEGGFCBFGGGGGGGGFGFGFGGGGEEGGFGFGGDGGGGGGGGGGGFGD?FFGGGGGGGGGCGGGGGGFGFFFFCFFFEGGGAFGGGF9DFGGFGGGDDCGGEGFG7EF7<,,<,@A=?FG@FF*;*B@C+B+AGFGF5ABDAA4>A5?C?7@DFBE5816*;7?2:5
@M03364:276:000000000-BLYN8:1:1101:18082:4023 2:N:0:1
GGACTACTGGGGTTTCTAATCCTGTTTGCTCCCCACGCTTTCGCACCTGAGCGTCAGTCTTTGTCCAGGGGGCCGCCTTCGCCACCGGTATTTCTCCAGATCTCTACGCATTTCACCGCTACACCTGGAATTCTACCCCCCTCTACAAGACTCTAGCCTGCCAGTTTCGGATGCAGTTCCCAGGTTGAGCCCGGGGATTTCCCATTCCACTTAACAAACCACCTACGCGCGCTTTACGCCCAGTAATTCCG
+
CC<CCF<F<EGCFCFGFGGGFEFDGA<EEFFADEEC@CFEGFECBF:,,C,,@FF7EG@AE9FEEFGGCG7:++8:=?=FFEECE,>C>:FFGGCFG<=<CEC9=@EFEGGEFGFGGGGDGC:A@E<8,A,A=FDFAD>>@>EFGDDGDG@8CFCF9D9,D,,383@E>B3>187@3,5=,,,6>9DCFC8:?=EC4B:+1+0>F+++3C+;@CG708@:;*281)38,57)/99>6(;CCBB7>**6::9
@M03364:276:000000000-BLYN8:1:1101:22309:4041 2:N:0:1
GGACTACTAGGGTATCTAATCCTGTTTGCTCCCCACGCTTTCGAGCCTCAGTGTCAGTTACAGGCCAGAGAGCCGCTTTCGCCTCCGGTGTTCCTCCATATATCTACGCATTTCACCGCTACACATGGAATTCTACTCTCCTCTCCTGCACTCAAGTCTCCCAGTTTCCAATGCACACAATGGTTGAGCCACTGCCTTTTACATCAGACTTAAGAAACCCCCTGCGCTCGCTTTACGCCCAATAAATCCGG
+
CCCCCGGG<FFGFFGGGGGGGGGGGGGGGGFGGGGGGGGGGFEGGGGGFEFCFGGGGGGGGGFEDFGG8FEFGGGGGC7ACEECGFFG:CGGGGGGGG9AFFGGGGGGDGGGFGGGGGGGGGGGG8=<BEFCG,CF9EAFFFGGD8EDC8EDBECD@B,@,DFGGGGG,;@9ACAAFD8+=9D9B+==FGGGGDFFCCFF?FF@CA66FCF+=+=@5;C**=@B>B=5755;DC+0)(4:CF@F7@CECDC
@M03364:276:000000000-BLYN8:1:1101:23870:4055 2:N:0:1
GGACTACAGGGGTTTCTAATCCTGTTTGCTCCCCACGCTTTCGCACCTGAGCGTCAGTCTTTGTCCAGGGGGCCGCCTTCGCCACCGGTATTCCTCCAGATCTCTACGCATTTCACCGCTACACCTGGAATTCTACCCCCCTCTACAAGACTCTAGCCTGCCAGTTTCGGATGCAGTTCCCAGGTTGAGCCCGGGGATTTCACATCCGCCTTCACAGACCGCCTGCGTGCGCTTTACGCCCAGTACTTCCG
+
CCCCCFGFGGGGGGEGGGEGGGGGGGGFGCFFGGGGGGGGGGG7FFEFFFEGGGGGGGD9@FGFGGGGE7@7FFGGGGFGGGGGEGGEGCGGG,=FGGGGG@9CECFGD+++9ECF<FGCE@FGCGGCFGFAFFFA>DEGGGGG9FD?;,D8FGGGGDE88:?8,@;EC>8CEGGDGGGFF9EFFFGGCGGF=?EGCCCFGGGGFG;D*2***287+*/A;E34:>9>1755DC5)91>EC>?4D**)*:*
@M03364:276:000000000-BLYN8:1:1101:13003:4064 2:N:0:1
GGACTACCGGGGTATCTAATCCTGTTTGCTCCCCACGCTTTCGCACCTGAGCGTCAGTCTTTGTCCAGGGGGCCGCCTTCGCCACCGGTATTCCTCCAGATCTCTACGCATTTCACCGCTACACCTGGAATTCTACCCCCCTCTACAAGACTCTAGCCTGCCAGTTTCGGATGCAGTTCCCAGGTTGAGCCCGGGGATTTCACATCCGACTTGACAGACGTCCTGCGTGCGCTTTACGCCCAGCACTTACG
+
CCCCCDFFGGGGGFGGGFFGFGFGGGGGGGCEGGGEFCGGGGGGEEGFFFDGGGEFDFGGGGGGGGFFGGGGGGGGGCEBDCFGGFGGGGGGFGDFGGGCGGCGGFGGGGGGGGGGFGG6BEGFFGGG<FFGGFGEDD6C888A9EACF6ECC,=CEGGG7EGGFGGGGGD5CFFC9CFC,,?FFGGCGGGFG*BE5CF?F7:>;C4CD75DDC4@F7E*.:5<2)(7()0)C5C<B6CG5)()**0,*2*
@M03364:276:000000000-BLYN8:1:1101:11227:4069 2:N:0:1
GGACTACCCGGGTATCTAATCCTGTTTGCTCCCCACGCTTTCGCACCTGAGCGTCAGTCTTTGTCCAGGGGGCCGCCTTCGCCACCGGTATTCCTCCAGATCTCTACGCAGTTCACCGCTACACCTGGAATTCTACCCCCCTCTACAAGACTCAAGCCTGCCAGTATCAGATGCAGTTCCCGGGTTGAGCCCGGGGATTTCACATCTGACTTAACAGACCTCCTGCGTGCGCTTTACGCCCAGTAATTCCC
+
CCCCCGGGGGGDGGGGGGGGGGGGGGGGGGGGGGGGGGGGGFFGGGGGGFGGGGGGGGGGGGCFGGEGGGGFGGGGGGGGGGGGGGGGGGGGAFFFGGGGGGGGGGGGGGGGGGGGGGGDFGGGGGGGGFGGGGGGFGGGDGGGGGGGGGFF>8B??FGGGGGCEFG9,;:FECFGG?7>DCCE@EEGGBFGGG>E5CGCFC++;0CFFF>FGFD7*8EG)+)/4)()-<D39D5)9?ECED<F**9AGC*
@M03364:276:000000000-BLYN8:1:1101:20650:4075 2:N:0:1
GGACTACCAGGGTATCTAATCCTGTTTGCTCCCCACGCTTTCGCACCTGAGCGTCAGTCTTTGTCCAGGGGGCCGCCTTCGCCACCGGTATTCCTCCAGATCTCTACGCATTTCACCGCTACACCTGGAATTCTACCCCCCTCTACGAGACTCAAGCCTGCCAGTATCAGATGCAGTTCCCGGGTTGAGCCCGGGGATTTCACATCCGACTTGACAGACCGCCTGCGTGCGCTTTACGCCCAGTAATTCCG
+
CCCCCCCFGGGGGGGGGGGGGGGGGGGGGGGGGGGGGGEGGGGGGGGGGGGGGGGGGGGGGGGGGGFFGGGGGGGGGGGGGGGGEFGGGGGGGGGGCGGGGFGGAFGGGGGGCFGGGGGGG>:FFGGGGGGGGGGGFE6FEGGGGGG6E>>CGGGFFFGFG8<EGG9EEDFCEFFGGGGGGGEGEDGGGGGGGGDECE8+:@F=FDFCCDD372;D=CCE>EEFBFFEB@>FCD<AF?5:>B<F>G69FC7
@M03364:276:000000000-BLYN8:1:1101:19615:4129 2:N:0:1
GGACTACTAGGGTTTCTAATCCTGTTTGCTCCCCACGCTTTCGAGCCTCAGTGTCAGTTACAGGCCAGAGAGCCGCTTTCGCCACCGGTGTTCCTCCATATATCTACGCATTTCACCGCTACACATGGAATTCCACTCTCCTCTCCTGCACTCAAGTCTCCCAGTTTCCAATGACCCTCCCCGGTTGAGCCGGGGGCTTTCACATCAGACTTAAAGAACCGCCTGCGCTCGCTTTACGCCCAATAAATCCG
+
CCCC<FFGGGGGGGFFGGGGGGGGFGGGGGGGGGFGGGGGGAFEF;CFGFCEEFGAFEGGFFGGFGGGGG8FGGGGGFGGGGGGGFGGGG,CAFEFGGFFGGEAE<FGGGGCFFCEC?:CEGGGGFGCFFCFFDEFC8BFG8F8?@9?EFGGGGGGG;;DCD?EAFGGGGGGFF8FGGCEGGG>FGGGFGGDGGGDGEF6CCB>@*0;*2?>FFFGGFGGBDF?1A1A@EAE57CDF0CEED:>F7BAGG5
@M03364:276:000000000-BLYN8:1:1101:6399:4193 2:N:0:1
GGACTACACGGGTATCTAATCCTGTTTGCTCCCCACGCTTTCGAGCCTCAGTGTCAGTTACAGGCCAGAGAGCCGCTTTCGCCTCCGGTGTTCCTCCATATATCTACGCATTTCACCGCTACACATGGAATTCCACTCTCCTCTCCTGCACTCAAGTCTCCCAGTTTCCAATGCACACAATGGTTGAGCCACTGCCTTTTACATCAGACTTAAGAAACCACCTGCGCTCGCTTTACGCCCAATAAATCCGG
+
CCCCCGGGGGGGGGGGGGFFFGGGGGGGGGGGGGGGGGGGGGGGGGGGGGGGGGGGGGGGGGGGGGGGGGGGGGGGGGGGDGGGGGGG:FGGGGGGGGGGGGGGGGGGGGGGGGGGGGGGGGGGCGGGFGGGGGGFFGGGGGGGGGFFFFGGGGGFGGGGGGGGGGGG8FGGGGGGFCC6DD?DFGG?FBCFGC?FGGGGGGGGFFGGGGFFG><DCFF,4*;@BF9?=>FEGCFE>@GEGFFFCFFFCD5
@M03364:276:000000000-BLYN8:1:1101:7625:4194 2:N:0:1
GGACTACTCGGGTTTCTAATCCTGTTTGCTCCCCACGCTTTCGCACCTGAGCGTCAGTCTTTGTCCAGGGGGCCGCCTTCGCCACCGGTATTCCTCCAGATCTCTACGCATTTCACCGCTACACCTGGAATTCTACCCTCCTCTACAAGACTCTAGCCTGCCAGTTTCGGATGCAGTTCCCAGGTTGAGCCCGGGGATTTCACATCCGACTTGACAGACCGCCTGCGTGCGCTTTACGCCCAGTAATTCCG
+
CCCCCGGGGGGEFGEFFFEGFG9C66FFFGGGGCEFFEFEGCECCFBFEFGGEGGGGGFGAFDC@F9ECCGGFGGDBF=FGG7,BFFGGD@FFG9?FCFEF8FF9E,?CFGGCF<,:CFDC@G8EBF8FGG?FFAEBF,A+@8+@BFC9FCDEGGFFGGF:D8@83,@>CEE*:D9DFGCGF?5CFFG6C6***>CC>F6BF?FFG6<<DG3**;+;585>508().71;E@CD3:?:*/C<,9:D@<F7*
@M03364:276:000000000-BLYN8:1:1101:20668:4208 2:N:0:1
GGACTACTGGGGTTTATAATCCTGTTTGCTCCTCACGCTTTCGCACCTGAGAGTCAGTCTTTGTCCTGGGGGCCGCCTTCGCCACCGGTATTCCTCCAGATCTCTACGCATTTCACCCCTACACCTGCAATTCTACCCCCCTCTACAAGAATCTAGCCTGCCACTTTCGGATGCAGTTACCAGGTTTAGCCCGGGGCTTTCACATCCGCCTCTGCAGACCTCCTGCGTGCGCCTTACGCCCATTCATTCCC
+
CC<-BF8@ACG7FCC6;,<,CC,,C,,;,6E6,C66;;@6,;,,,66@,,6,;CF<@ECEFF9;,;,;C@76@+6@+B,A?77=C,++4+C,C,4:EFBD<?FGGCF@7@+45A5,5,44+BEF8=C,,E,E=F;C,EC@7@=+@C,E9,,+,,,@3DE883@,,3@DC+:CCG,@,@,<,,6BB,74@@@8**4**14,2==+=0*9/:5****+*28*/A433)(2/:5)*/*)9(*227(9**/4***
@M03364:276:000000000-BLYN8:1:1101:21204:4208 2:N:0:1
GGACTACAGGGGTTTCTAATCCTGTTTGCTCCCCACGCTTTCGAGCCTGAGTGTCAGTTACAGGCCAGAGAGCCGCTTTGGCCTCCGGTGTTCCCCCATATATCTACGCATTTCACCGCTACACCTGGAATTCCACGCGCCTCTCCTGCACTCAAGTCTCCCAGTCTCCAATGCCCACAATGTTTGCGCAACTGCCTTTGACACCAGACTTAAGAAACCACTTGCGCTCGCTTTCCGCCCCATAAATCCGG
+
@B9C8,CEFECFCFEGDA,CE9@F6<<FFFG8C7@C7:BCFGGF,6@F,,6@C,CEEF<FF99FF,,CCF8C@6@::@,:<FF9,4@BFEFGGGC,+44BBFF9,5FF+,B4C,,5BF7+84,A,9E8<,5E95EG4++@333+6@FG,@F?F8,@,>,3,8@8F,@F,@,@AF6,3@+@F937FF,*@*:@<8?F6DC,+22*3**3?2=+++=C**=,6,4*;2(.12==*70/:25**2(2*:62251
@M03364:276:000000000-BLYN8:1:1101:5708:4224 2:N:0:1
GGACTACAGGGGTTTCTAATCCTGTTTGCTCCCCACGCTTTCGAGCCTCAGTGTCAGTTACAGGCCAGAGAGCCGCTTTCGCCTCCGGTGTTCCTCCATATATCTACGCATTTCACCGCTACACATGGAATTCCACTCTCCTCTCCTGCACTCAAGTCTCCCAGTTTCCAATGCACACAATGGTTGAGCCACTGCCTTTTACATCAGACTTAAGAAACCACCTGCGCCCGCTTTACCCCCAATAAATCCGG
+
CCCCCGGGGGGGGGGGGGGGGGGGGGGGGGGGGGGGGGGGGGGCGDGGFFGGGGECGGGFGGG8FCGGFCCGGGGGGFF?FGGGGEFCFFGGGGGGGGGGGGGGFGFGGGGGGFGGFGGGGGDGGFGGGGGGGGGGGGGGGFFFGFFGGGF?CFFDAEG;EFGGGGGEFFBFF8,,=,@6EE8F9+,593DD6DCF9EFGCDA792?5FFC:8+=F>F6,3AFB@*0*()8)9:BC*0;8*:34::=<C57
@M03364:276:000000000-BLYN8:1:1101:18822:4230 2:N:0:1
GGACTACACGGGTTTCTAATCCTGTTTGCTCCCCACGCTTTCGCACCTGAGCGTCAGTCTTTGTCCAGGGGGCCGCCTTCGCCACCGGTATTCCTCCAGATCTCTACGCATTTCACCGCTACACCTGGAATTCTACCCCCCTCTACAAGACTCTAGCCTGCCAGTTTCGAATGCAGTTCCCAGGTTGAGCCCGGGGATTTCACATCCGACTTGACAGACCGCCTGCGTGCGCTTTACGCCCAGTAATTCCG
+
CCCCCGGGCEGEGGGGFGGGGGGGGGGCGGGGGDGGGGGGGGGGGGEFGGGGGFGGCEFGGGGGGGFGGGDC:@FGCCFFGGE7BDEGGGGFECGGGGGFFGGGGGGFEEGED,EFGEDCCFF<EGGGGFGGGGGG9FGGGEEDAFF9E?@C?FCFGFGFGGGGFGE9CFGGGFCDEFFGFGGGFGGG6,?FEEEEGGG+1;CCFD4DC5>DFCGFFDFGFG330)77:BFEGGF<F6>EED:F779<*C*
@M03364:276:000000000-BLYN8:1:1101:14725:4254 2:N:0:1
GGACTACTCGGGTATCTAATCCTGTTTGCTCCCCACGCTTTCGAGCCTCAGTGTCAGTTACAGGCCAGAGAGCCGCTTTCGCCTCCGGTGTTCCTCCATATATCTACGCATTTCACCGCTACACATGGAATTCCACTCTCCTCTCCTGCACTCAAGTCTACCAGTTTCCAATGCATACAATGGTTGAGCCACTGCCTTTTACATCAGACTTAAGAAACCACCTGCGCTCGCTTTACGCCCAATAAATCCGG
+
CCCCCGGGGGGGGGGGGGGGGGGGGGGGGGGFGGGGGGGGGGGGCGGFGGGGGGGGGGGGGGGFFGFGGGG7FGGGGGGGEGGGGGGC>:CFGGFGEFFEGGGGGGGGFDGGGGGGGGGGGGGGGGGFFEFFFFFGGGGGGGGGGGGGF8F8>DGGGGGGGGGGGGGFGGGC,=,ECGGCFGGGFGGGGGGFGGGGGGFGFGGGFGGGGGFGC8:F57DC9?A;=EADFFB?<D7CF2:8?>;FCFF?C3C
@M03364:276:000000000-BLYN8:1:1101:25790:4279 2:N:0:1
GGACTACCAGGGTATCTAATCCTGTTTGCTCCCCACGCTTTCGCACCTGCGCGTCAGTCTTTGTCCAGGGGGCCGCCTTCGCCACCGGTATTCCTCCAGATCTCTACGCATTTCACCGCTACACCTGGAATTCTACCCCCCTCTACACGACTCTAGCCTGCCAGTTTCGGATGCAGTTCCCAGGTTGAGCCCGGGGATTTCACATCCGACTTGACAGACCGCCTGCGTGCGCTTTACTCCCAGCAATTCCG
+
CCCCCGGCFFDGGCGCGGGFDCFCC<EFCEGFFGGEEEG@FGE7@FEFE,@BFC:FCE<FG,E6EFGCFC6CC:CFGGGGGG7C:FFEBFGGGGGGG88?FCEF9AFGGGGGGFFGDFGEF::B8BFFG8FFGFCG=8B+=8E6AFG,+383C9,,=6>>D,4D7>AE:CECCFFGGGG7ACE5FF6CCFGGC5C5C*9FCDF7AGF3*57/;*;7*5/=057<:51@(<)59316?4EDG)))294<DCC
@M03364:276:000000000-BLYN8:1:1101:18634:4281 2:N:0:1
GGACTACTCGGGTATCTAATCCTGTTTGCTCCCCACGCTTTCGCACCTGAGCGTCAGTCTTTGTCCAGGGGGCCGCCTTCGCCACCGGTATTCCTCCAGCTCTCTACGCATTTCACCGCTACACCTGGAATTCTACCCCCCTCTACAAGACTCTAGCCTGCCAGTTTCGGATGCAGTTCCCAGGTTGAGCCCGGGGATTTCACATCCGACTTGACAGTCCGCCTGCGTGCGCTTTACGCCCAGTAAGTCCC
+
CCCCCFGGGGGGGDFGGGGGGGGFGGGGGGGEGGGGGGGGGCFGGGGGGGFGGGGGGGGGGGGGGGGGGDGGGGGGCFGGGGDGG8FGEGFFDCDFGGG?AFGEFGGGGGG7EGGGGBFD:@FGFGGGCGGFFDGDFFGGGGGGAEGC=@,=@DA,,@CFGGGGCD9EEGEEGGFGGGGDGFF>F?8?EFFE5EEGGCGCFFGGFFDGDGDDGGFFD*5=>5=1(<>FF@>DDGCAF:E8E)(9>**.?:*
@M03364:276:000000000-BLYN8:1:1101:18329:4292 2:N:0:1
GGACTACAAGGGTATCTAATCCTGTTTGCTACCCATGCTTTCGAGCCTCAGCGTCAGTTACAGACCAGACAGTCGCCTTCGCCACTGGTGTTCTTTCATATATCTACGCAGTTCACCGCTACACATGGAGTTCCACTGTCCTCTTCTGCACTCGAGTCTGCTAGTTTCAAATGCAATTCTTCGGTTGAGCCGAAGGCTTTCACATTAGACTTAAAAGACCGCCTTCGCACGCTTTACTGCCAATAAATCCG
+
<<9A@F<EFGF-EF8C<ECC,;C<CE,C,,,C,CEE8<F<FC@<,,@4CEFFC@F,,<,F<<F@6,6C,DEG,,CFGGGGGCCC:E<<CEFCGC;<?<CFCA=54C6?FB+BFFC9,C78CGCFG,5,=FEFAE,4C>;,,@DD9EAAFF==8+,68@E,4,,,8,=94,@BD,@,,,7@,7>>CEE,18@+@++@,@,,25C+?C722325::+52*@6?C*5)35/):6)*:?6+*,2,).)*0@CC*)
@M03364:276:000000000-BLYN8:1:1101:15422:4313 2:N:0:1
GGACTACTGGGGTTTCTAATCCTGTTTGCTCCCCACGCTTTCGCACCTGAGCGTCAGTCTTTGTCCAGGTAGTCGCCTTCGCCACTGGTGTTCCTTCCTATATCTACGCATTTCACCGCTACACAGGAAATTCCACTACCCTCTCCCATACTCTAGCTTGCCAGTTTTGGATGCAGTTCCCAGGTTGAGCCCGGGGATTTCACATCCGACTTGACAGACCGCCTGCGTGCGCTTTACGCCCCGTAATTCCG
+
CCCCCGFCFFGGGGGGGGGGGGFGGGGGGGGGGGGGGGCFGGG7FGGGCGGGGGGDDGGG,FGGGGGGGGGFGGGGGGGGGGGGGGGEFEGGGGGGGD?FGGFGFGGGGGGGGGGGGDGGGGGG,=<EFGGGGGGGGGGGGGGF,@DEG8EFGC9AFC>EFGFFGGGE8B@EGFGGGGDGDD?CFG?CFEGGGGGGDGGG9CGG>FFGGGGD7*2+;2CFEGFF=AFB(8;AD5C3+(=:E)-<5<>9CF6
@M03364:276:000000000-BLYN8:1:1101:10221:4340 2:N:0:1
GGACTACAGGGGTTTCTAATCCTGTTTGCTCCCCACGCTTTCGCACCTGAGCGTCAGTCTTTGTCCAGGGGGCCGCCTTCGCCACCGGTATTCCTCCAGATCTCTACGCATTTCACCGCTACACCTGGAATTCTACCCCCCTCTACAAGACTCTAGCCTGCCAGTTTCGGATGCAGTTCCCAGGTTGAGCCCGGGGATTTCACATCCGACTTGACAGACCGCCTGCGTGCGCTTTACGCCCAGTAATTCCG
+
CCCCCGGGGGGGFGGGFFAFGGGGGGGGGGGGGGGGGGGGGGGGGGGGGGGGGGGGGGGGGGGGGGGGGCGGGGGGGGGGGGGGFFEGGEGGGFFGGGGGGGGCFFGGGGGGGGGGGGGGGGGGGGGGGGGGFGGGGGGGGGGGGGC?FGGGGGGGGGGCGFFGGGGGDGDGDFGGGGGGGGDGGGGFFGGGGG>GCEGGGGGGFGGGGGDGGFF7=<C58CEF?FFFFF3B3DFFFFGCEEBFGF?>CD>
@M03364:276:000000000-BLYN8:1:1101:16680:4346 2:N:0:1
GGACTACCGGGGTTTCTAATCCTGTTTGCTCCCCACGCTTTCGAGCCTCAGTGTCAGTTACAGGCCAGAGAGCCGCTTTCGCCTCCGGTGTTCCTCCATATATCTACGCATTTCACCGCTACACATGGAATTCCACTCTCCTCTCCTGCACTCAAGTCTCCCAGTTTCCAATGCACACAATGGTTGAGCCACTGCCTTTTACATCAGACTTAAGAAACCACCTGCGCTCGCTTTACGCCCAATAAATCCGG
+
CCCCCGFFGGGGGGGGGGGGGDFGGGGGGGGGFGF@FGGGGGGGGGGGGGGGGGGGGGGGGGGGGGGGGGGGGGGGGGFFGEGGCFGGGGGGFGGGGGGGGGGGEGGG>FG@FGCFGGEGEGGGFFGGGGGGFFGGG8EFFGGFGGG8FGFGFGGG9=@ECFF8DD=>7EFG8DC8,?:DDFC;=::7EGCGG,6DCFFE7CFC+<>FFCBFGGCFGFGGF>*.7?>BFFFFGFFEE;CEE)38:DC<*11
@M03364:276:000000000-BLYN8:1:1101:24001:4357 2:N:0:1
GGACTACAAGGGTTTCTAATCCTGTTTGCTCCCCACGCTTTCGCACCTGAGCGTCAGTCTTTGTCCAGGGGGCCGCCTTCGCCACCGGTATTCCTCCAGATCTCTACGCATTTCACCGCTACACCTGGAATTCTACCCCCCTCTACAAGACTCTAGCCTGCCAGTTTCGGATGCAGTTCCCAGGTTGAGCCCGGGGATTTCACATCCGACTTGACAGACCGCCTGCGTGCGCTTTACGCCCAGTAATTCCG
+
CCCCCGGGGGGGGGGGGGGGCGGGGGGGGGFGGGCCEGGGGGGGGGDFCGFGGECEGGGGGGGGGGGDGDEGGGGGFGGGFGEGGGGGGGGFFGDGGFGGGFFCFGGGGGGGGGGGFGGGDEFGFFGC,ADCFGGGGGFCCGGGGCD,DDDFGGGGCFGGGGGGFGGGGGGGCGGE@FG7F9DB,>@7ECC5ECEGGDGFGF77ACG<DG3DGGGGCFFGDDFB:47>057>D5CD?:EGGFF4*>@>FGC
@M03364:276:000000000-BLYN8:1:1101:22278:4359 2:N:0:1
GTACTACTGGGGTTTCTCATCCTGTTTGCTCCCCACGCTTTCGAGCCTCAGTGTCAGTTACAGGCTATAGAGCCGCTCTCGCCTCCGGTGTTCCTCCATATATCTACGCATTTCACCGCTACACATGGAATTCCACTCTCCTCTCCTGCACTCAAGTCTCCCAGTTTCCAATGCACACAATGGTTGAGCCACTGCCTTTTACATCTGACTTAAGATACCACCTGCGCTCGCTTTACGCCCAATAAACCGGG
+
B-ABC,<FF9<@++B,C,CC<FEG@9CE9@,CF@FCC:,6CF76C,6EFF<F9F@,@<CEF,;,,,:,,C,@,,68@+B=,@FBCFE:8688?,C5?<CEEG,C=,5A+=,CCFG9E:+4++9<@8,,B,5A;5,,,@,5@E,=@,@8@8>A8,>,6,,6,3,@DC,,,,3,6>,,36AE8D87=+,,9@,,5,,:<F9CCG,C<+2+=?DF++8++=59@9F2)*75>E)5CF>>?21*505)0+*())2
@M03364:276:000000000-BLYN8:1:1101:7859:4392 2:N:0:1
GGACTACTCGGGTATCTAATCCTGTTTGCTCCCCACGCTTTCGAGCCTCAGCGTCAGTTACAGACCAGAGAGCCGCCTTCGCCACTGGTGTTCCTCCATATATCTACGCATTTCACCGCTACACATGGAATTCCACTCTCCTCTCCTGCACTCAAGTCTCCCAGTTTCCAATGCACACAATGGTTGAGCCACTGCCTTTTACATCAGACTTAAGAAACCACCTGCGCTCGCTTTACGCCCAATAAATCCGG
+
CCCCCGGGGGGGGGGGGGGGGGGGGGGGGGGGGGGGGGGGGGGGGGGGGGGGGGGGGGGGGGGGGGGGGGGGGGGGGGGGGGGGGGGGGGGGGGGGGGGGGGGGGGGGGGGGGGGGGGGGEGGGGGGGGGGGGGGGGGGGGGGGGGGFD8EFGGGGGGGGGGGGGGGGFGGGGGGGGGG6DGGGGGGGGG?GGGGGGGGGGFFG9:FGGGGGGFGFGG>CFGFFDFBFFFFBGGGF5@EGGF@AGGF?DGC
@M03364:276:000000000-BLYN8:1:1101:6947:4453 2:N:0:1
GGACTACAGGGGTTTCTAATCCTGTTTGCTCCCCACGCTTTCGAGCCTCAGTGTCAGTTACAGGCCAGAGAGCCGCTTTCGCCTCCGGTGTTCCTCCATATATCTACGCATTTCACCGCTACACATGGAATTCTACCCCCCTCTACAAGACTCTAGCCTGCCAGTTTCGGATGCAGTTCCCAGGTTGAGCCCGGGGATTTCACATCCGACTTGACAGACCGCCTGCGTGCGCTTTACGCCCAGTAATGCCG
+
CCCCCGGGGGGGGGGGGGGGGGGGGGGGGGGGGGGGGGGGGGGGGGGGGGGGGGGGGGGGGGGGGGGGGGGGGGGGGGGGGGGGGGGGGGGGGGGGGGGGGGGGGGGGGGGGGGGGGGGGGGGGFFAFGGGGGGFGFGFGGGGGDDDBC@FFGFGGGGGGGGGGGGGGEEEGGFGGGGGGGGGGFG@,AFGFEGGDGGGGGGFCFGCGGGGDGGGGGGGGDGA<@FFF;>>:DGGBFFEGGD6?D7?)09<
@M03364:276:000000000-BLYN8:1:1101:8298:4481 2:N:0:1
GGACGACTAGGGTATCCAATCCTGTTTGCTCCCCACGCTTTCTCACCTGAGCGTCAGCCTTTGTCCAGGGGGCCGCCTTCGCCACCGGTATTCCTCCAGATCTCTACGCATTTCACCGCTACACCTCGAATGCTACCCCCCTCTACAAGACTCTAGCCTGCCACTTCCGCACGCAGTTCCCAGGTTGAGCCCGCGGCTTTCACATCCGACTTGACAGACCGCCTGCGTGCGCTCTACGCGCAGTACTTCCC
+
BCCC,@@6+CC9C,,;C,;9EECAC6,;,6CFDCEC:@CC,;,6EFD@C;6CF+FEC,CF<9EEFEFCE7F7+76F=,,9=FBFCEGCFGC<E,9EFG@9,9,CEAFDC:++9:,C,8C@:FFGGD,C+,,,38,CE@@FE+B+=3;,,,,+>D,,EGE,,3,,@9,4:**51:;:1=D:>,,*,6:6,7::C/:===80C:C7A*;1*>51*:>*27CFB5>010-.(8)77**-86E*:)3027*):**
@M03364:276:000000000-BLYN8:1:1101:20772:4488 2:N:0:1
GGACTACAAGGGTTTCTAATCCTGTTCGCTCCCCACGCTTTCGAGCCTCAGCGTCAGTTACAGACCAGAGAGCCGCCTTCGCCACTGGTGTTCCTCCATATATCTACGCATTTCACCGCTACACATGGAATTCCACTCTCCTCTTCTGCACTCAAGTCTCCCAGTTTCCAATGCACACAATGGTTGAGCCACTGCCTTTTACATCAGACTTAAGAAACCACCTGCGCTCGCTTTACGCCCAATAAATCCGG
+
CCCCCGGGGGGGGGGGGGGGGGGGGGFGGGGGGGGCFGEGGGGGGGGGGGGGCGGEGGGGGGGG@FGGFFGGGGGGGGGGGGGGGGFGGGGGGGGGGGGGGGGGGFGGGGGGGGGGGGGGGGGGGGGGGGGGFFCGG8D8EEEGGGGGGGGGGGFGGGGGFGDEGA=;,@E9?FFDFGCFGGF3EE?F?FDC93B8EC9AFG;@FGGD5?FFGCCFCDFFFGFFFEBFFFA5FC+@A=EGGFF4:CA3CGG
@M03364:276:000000000-BLYN8:1:1101:19893:4501 2:N:0:1
GGACTACAGGGGTTTCTAATCCTGTTTGCTCCCCACGCTTTCGAGCCTCAGTGTCAGTTACAGGCCAGAGAGCCGCTTTCGCCTCCGGTGTTCCTCCATATATCTACGCATTTCACCGCTACACATGGATTTCCACTCTCCTCTCCTGCACTCAAGTCTCCCAGTTTCCAATGCACACAATGGTTGAGCCACTGCCTTTTACATCAGACTTAAGAAACCACCTGCGCTCGCTTTACGCCCAATAAATCCGG
+
CCCCCFGFGGGGGGGGGGGGGGGGGGGGGGGGGGGFGGGGGGGGGGGGGGGGGGFFGGFGGGGGGGDGGGGGGG+CFCFFGGGGGGDG@CF?FGGCGFGDFEGGGGFGEEEFFGFGGGGGGGFFGG@GFAFFDF9FGGGGGGGGGDFFGGE?D?FCFFFGGGGGGGGGGGGEFFGGGGGGGG8EDEGDFDDGGGGGC,@9@FGGFC7;FFG>88CGDGFGF>4)7@AFFFFFGG:@F>EGG5@;D7A3751
@M03364:276:000000000-BLYN8:1:1101:22260:4512 2:N:0:1
GGACTACAGGGGTATCTAATCCTGTTTGCTCCCCACGCTTTCGCACCTGAGCGTCAGTCTTTGTCCAGGGGGCCGCCTTCGCCACCGGTATTCCTCCAGATCTCTACGCATTTCACCGCTACACCTGGAATTCTACCCCCCTCTACAAGACTCTAGCCTGCCAGTTTCGAATGCAGTTCCCAGGTTGAGCCCGGGGATTTCACATCAGACTTAAGAAACCGCCTGCGCTCGCTTTACGCCCAATAAATCCG
+
CCCCCGGGGGGGGGGGGGGGGFGGGGGGGGGGGGGGGGGGGGGGGGGGGGGGGGGGGGGGGGGGGGGGGGGGDGGGGGGGGGGGGFGGGGGGGGCGGGFGGGGGGF,DEGGEGGGGGGGGGGFGGGGGGGGFGGGFFGGGGGGFDFGGF,DCGFGFGGGFGGGGGGGGGFF8EFFGDGGCCCBFGFGGGGGGGGGD*:C9DFGFFGGGGGGGD7FFFGGGFEEF;49B>FFFDGGFFFGGEEBFCG=AGGD
@M03364:276:000000000-BLYN8:1:1101:19532:4570 2:N:0:1
GGACTACCAGGGTATCTAATCCTGTTTGCTCCCCACGCTTTCGAGCCTCAGTGTCAGTTACAGGCCAGAGAGCCGCTTTCGCCTCCGGTGTTCCTCCATATATCTACGCATTTCACCGCTACACATGGAATTCCACTCTCCTCGCCTGCACTCAAGTCTCCCAGTTTCCAATGCACACAATGGTTGAGCCACTGCCTTTTACATCAGACTTAAGAAACCGCCTTCGCTCGCTTTACGCCCAATAAATCCGG
+
CCCCCFGFGGGGGGGGGFGGGGGGGGGGGGGGGGGGGGGGGGGC@FGGGFGGGGGGGGGGGGGGGGGGGGGGGGGGEGGGGGGGGG7EGGGGGGGDGGGGGGGGGGGGGGGGGAE<?FEGGGGGGGGDFCFGFGFGFGGGGGF+==CFGFGFFGCGGFG;DFCFFGGGFG9EGCFGGG+=FGFGGG6CF7DGGDF6C;FFDDFG+@9FGGGGG>FCFG=;>13)782?BEEEGGFFFFEGGA@FGG7);)9
@M03364:276:000000000-BLYN8:1:1101:9278:4576 2:N:0:1
GGACTACTAGGGTTTCTAATCCTGTTTGCTCCCCACGCTTTCGAGCCTCAGTGTCAGTTACAGGCCAGAGAGCCGCTTTCGCCTCCGGTGTTCCTCCATATATCTACGCATTTCACCGCTACACATGGAATTCCACTCTCCTCTCCTGCACTCAAGTCTCCCAGTTTCCAATGCACACAATGGTTGAGCCACTGCCTTTTAAATCAGACTTAAGAAACCACCTGCGCTCGCTTTACGCCCAATAAATCCGG
+
CCCCCGGGGGGGGGGGGFGGEGGGGGGFGGGGGGGGGGGGFGGGGGGGGGGGGGGGGGGGGGGGGGGGGGFGGGGGGGGGGGGFGGGGGGEGGGCGGGGGGGGGGGFGGGDFFGGGGGGGGGGGGGGGFFFGFFDGGGCFCGGFFFGGGGGGGCEFGEGGGGCFGGGGDEGGGGGGFGG6EFGFGEGGFDFGGFGGGGGG?+@FA?:*;7@FGCD>FGC?FEF=BE9AAAF:CFDEA=CEGF@F=@F?CC8
@M03364:276:000000000-BLYN8:1:1101:23225:4594 2:N:0:1
GGACTACTGGGGTTTCTAATCCTGTTTGCTCCCCACGCTTTCGAGCCTCAGTGTCAGTTACAGGCCAGAGAGCCGCTTTCGCCTCCGGTGTTCCTCCATATATCTACGCATTTCACCGCTACACATGGAATTCCACTCTCCTCTCCTGCACTCAAGTCTCCCAGTTTCCAATGCACACAATGGTTGAGCCACTGCCTTTTACATCAGACTTAAGAAACCACCTGCGCTCGCTTTACGCCCAATAAATCCGG
+
CCCCCGGFGGGGGGGFFFCFGGGFFGFGGGGGGGCGGGGGGGGGGGGGGGGGGGGGFEGGGGGGGGGCFEFGFGGGGEEGGGGGGGGC=FFGGGGCF8EEGGGGFGGGGFGGCGGGGEEEDG@FEFGGFFGFCFGGG8FGGGFFGGG?@FGF8BDEDF;@FGGGFGFFFD9DF8DDEECFFCBFFEGDEGGDGGC?F3EG+;A9FF>FDCFGGGCCGFFG>CFF@EADFF>EGGGFD944*:36C++7>8)
@M03364:276:000000000-BLYN8:1:1101:22368:4623 2:N:0:1
GGACTACTGGGGTATCTAATCCTGTTTGCTCCCCACGCTTTCGCACCTGAGCGTCAGTCTTTGTCCAGGGGGCCGCCTTCGCCACCGGTATTCCTCCAGATCTCTACGCATTTCACCGCTACACCTGGAATTCTACCCCCCTCTACAAGACTCTAGCCTGCCAGTTTCGAATGCAGTTCCCAGGTTGAGCCCGGGGATTTCACATCCGACTTGACATACCGCCTGCGTGCTCTTTACGCCCAGTAATTCCG
+
CC-BCGGGGGGGGGFGFGEFGGGGGGGGGGGGGGFGEGGGGGC@EGGGGGFGGGEGGGGFGGGGG9DFFFGG7FGGGGGGFDEGEGGEGGGGGGGGEBE,CCGFCCG?FE@FGGCFFEGGGGGGGGGFGDGDGGGGCD8FGGGG9,=EF88=,>E7A?@C@CGGFFG,AE3B,>ED3@EFGGGGCGCFGDD5:CEE7BCFFFCDACFCGGGGGF*++;C*0=>(2),8:8)/:7:<*-C?:>?F70*6C7*
@M03364:276:000000000-BLYN8:1:1101:25510:4629 2:N:0:1
GGACTACAAGGGTATCTAATCCTGTTTGCTCCCCACGCTTTCGAGCCTCAGCGTCAGTTACAGACCAGAGAGCCGCCTTCGCCACTGGTGTTCCTCCATATATCTACGCATTTCACCGCTACACATGGAATTCCACTCTCCTCTCCTGCACTCAAGTCTCCCAGTTTCCAATGCACACAATGGTTGAGCCACTGCCTTTTACATCAGACTTAAGAAACCACCTGCGCTCGCTTTACGCCCAATAAATCCGG
+
CCCCCFFGGGGGGGGGGGGGGGGGGGGGGGGGGGFGGGGGGGGGGGGGGFGGECFCGGGGGGGGGGGGGGFE?EFGEGGGFFGGGFGGCFGGFGGFGGGFGFGGFGGGGGGGGGGGGGGGGGGGGGFGGGGGGGGGDGGGDFGGF8DGGGGGGGGDFFFFGGFGGGGGGGGGGGGFDGGDGGGGGGGCE@FFFFFFEGGGGGDCFGG>;DD>FFDGGDF1?:;@FFAF25??*77@EFECG:86C7ACDDC
@M03364:276:000000000-BLYN8:1:1101:14148:4633 2:N:0:1
GGACTACAGGGGTTTCTAATCCTGTTTGCTCCCCACGCTTTCGCACCTGAGCGTCAGTCTTTGTCCAGGGGGCCGCCTTCGCCACCGGTATTCCTCCAGATCTCTACGCATTTCACCGCTACACCTGGAATTCTACCCCCCTCTACAAGACTCTAGCTTGCCAGTTTTGGATGCAGTTCCCAGGTTGAGCCCGGGGATTTCACATTCAACTTAACAAACCACCTACGCGCGCTTTACGCCCAGTAATTCCG
+
CCCCCEGFGGGGGGGGGGGGGGGGGGGGGGGGGGGGGGGGGGGGGGGFGGGFEGGGGGGGGGGGGGGGGGGGGGGGCGFGGGGGGGGGGGGGGGGGGGGGGGFFGGGGGGGGGFGGGGGGGGGGGGGGGCGFGGGGGGGGGGGGCGFCGGGGGGACFGGGGDCFFF;EGEDF66EDFGGGGCFF:DGCCFGGE8EGEGFEFGGFAFGG+;DCGFGDG5FDFGDFE;?A@D5>GGF>FFGEE36FFGFACF7
@M03364:276:000000000-BLYN8:1:1101:12782:4659 2:N:0:1
GGACTACACGGGTTTCTAATCCTGTTTGCTCCCCACGCTTTCGCACCTGAGCGTCAGTCTTCGTCCAGGGGGCCGCCTTCGCCACCGGTATTCCTCCAGATCTCTACGCATTTCACCGCTACACCTGGAATTCTACCCCCCTCTACAAGACTCTAGCCTGCCAGTTTCGGATGCAGTTCCCAGGTTGAGCCCGGGGATTTCACATCCGACTTGCCAGACCGCCTGCGTGCCCTTTACGCCCAGTAATTCCG
+
CCCCCGGGGGGGGGGGGGGGGGGGGGGGGGGGGGGGGGGGGGGGGGGGFGGGGGGGGGGGGGGGGDGGGGGGGGGGGGGGGGGGGGGGGGGGGEFFGGGGGFFFGGGGGGGGGGGGGGGD+>FGGFGGGGFGGGGGGFGGEGGF9BFCFFGFDFGCFFCCGG6@FFGCEGDCEFF7DFGG?;CFGGD6CFGDGGGGCGGGDDED@6C33CD8*+*2;*87BGDF6FFB?)))*96:43>EG@F)028)2?*
@M03364:276:000000000-BLYN8:1:1101:15095:4681 2:N:0:1
GGACTACTGGGGTTTCTAATCCTGTTTGCTCCCCACGCTTTCGCACCTGAGCGTCAGTCTTTGTCCAGGGGGCCGCCTTCGCCACCGGTATTCCTCCAGATCTCTACGCATTTCACCGCTACACCTGGAATTCTACCCCCCTCTACAAGACTCTAGCCTGCCAGTTTCGGATGCAGTTCCCAGGTTGAGCCCGGGGATTTCACATCCGACTTGACAGACCGCCTGCGTGCGCTTTACGCCCAGTAATTCCG
+
CCCCCGGGGGGGGGGGGGGGGGGGGGGGGGGGGGGGGGGGGGGGGGGFGGGGGGGGGGGGGGGGGCGGGGGGEGGGGGGGGGGGGGGGGGGGGGGGGFGGGGGGGDGGGGGGGGGDGEDGGGGGGGGGGGGGGGGGGGGGGGGGGGGFGGGGGGGDEGGFGGGFGGGGGGDGEFFGGGGGF?FFGGGG?FGFGGGGGGGGGGGGFG;5CDGDGFGGC4@CBC>:?FFFFBDEDGGDF6EGGE:@*:92:F7
@M03364:276:000000000-BLYN8:1:1101:24023:4691 2:N:0:1
GGACTACTCGGGTTTCTAATCCTGTTTGCTCCCCACGCTTTCGCACCTGAGCGTCAGTCTTTGTCCAGGGGGCCGCCTCGCCACCGGTATTCCTCCAGATCTCTACGCATTTCACCGCTACACCTGGAATTCTACCCCCCTCTACAAGACCCTCGCCTGCCAGTTTCGGATGCAGTTCCCAGGTTGAGCCCGGGGATTTCACATCCGACTTGACAGACCGCCTGCGTGCGTATTACGCCCAGTAATTTCTC
+
C@CCCGGGFCGGGGGGGGGGGGGGGGGGGFCFGGGGGGGGGGGDGGGG@DEGGGGGGGGFCEFGGGCFGCEGGGGGGGDGGG7CGCGGGCGGGE;FFGG<FDGAECFGGGFGFGGGGG7CGGGGECGC,CAADC@F,@8F7=8+@A=,D8,56+4@EEGFGG6F;D>*:*1>,?>DF,DFEC*4?CE6,<**4?E=5<9@+++3)9**2CCFFG7C54@E5C341D:),0.)197))-/:5),/*2*)2**
@M03364:276:000000000-BLYN8:1:1101:16283:4713 2:N:0:1
GGACTACCAGGGTTTCTAATCCTGTTTGCTCCCCACGCTTTCGAGCCTCAGTGTCAGTTACAGGCCAGAGGGCCGCTTTCGCCTCCGGTGTTCCTCCATATATCTACGCATTTCACCGCTACACCTGGAATTCCACTCTCCTCTCCTGCACTCAAGTGTCCCAGTTTTCAATGCACACAATGGTTGAGCCACTGCCTTTTACATCGGACTTACGACACCACCTGCGCTCGCTTTACGCCCAATAAATCCGG
+
CCCCCGG88FDFFEFFGGGGGGGGGGGGGD9FFGGGFFGGDGGDGGGGGDGAFGGGGGGGGGE,F@FG,:,8BFEGFGFGGGG7FEFFFG7CG,@FF,C<?FGGGGGF:?CEFGGGGGGGGGGD,=FGFGGGGG9FGG,EEFGG8EADGGGGGG,,8,73>9EFFCE,3>;EED,,,1@+3,,D,>:FC@,<CD9DC3;4+::79**3@C*+5;?**;D5:/;(58=42?DB1::4)6EEE./A7+:56:<
@M03364:276:000000000-BLYN8:1:1101:24950:4713 2:N:0:1
GGACGACCCGGGTATCTAATCCTGTTTGCTCCCCACGCTTTCGAGCCTCAGTTTCAGTTACAGGCCACAGAGCCGCTTTCGCCTCCGGTGTTCCTCCATATATCTACGCATTTCACCGCTACACATGGATTTCCACTCTCCTCTCCTGCACTCAAGTCTCCCAGTTTCCAATGCACACAATGGTTGAGCCACTGCCTTTTACACAAGACTTAATAAACCACCTGCGCTCGCGTTACGCCCAATAAATGCTG
+
-BC-,+66@@FCF:CFG@,<E<<FD<FDD<<ED6EBEEGBFFGGDGEGGCF6,<6E,C,CEEF,,BF,CC8F,E++@@DFGC?CEFCEEFF7,,CFF8?F<9EFFDAFDF:FF<?CB746FE9C,4:B?,8E,C,C,,7A>FF+@8@E=D,+6,8@EF,,8D3,DDFGAFF=FGGGGG++@;C,3>,,5>,,,,::E>D9+;,2**440;++5++=7?:C54;((0(:>EF.7)1()61=C>16*1;):+;
@M03364:276:000000000-BLYN8:1:1101:14045:4723 2:N:0:1
GGACTACCGGGGTATCTAATCCTGTTTGCTCCCCACGCTTTCGAGCCTCAGTGTCAGTTACAGGCCAGAGAGCCGCTTTCGCCTCCGGTGTTCCTCCATATATCTACGCATTTCACCGCTACACATGGAATTCCACTCTCCTCTCCTGCACTCAAGTCTCCCAGTTTCCAATGCACACAATGGTTGAGCCACTGCCTTTTACATCAGACTTAAGAAACCACCTGCGCTCGCTTTACGCCCAATAAATCCGG
+
CCCCCGGGGGGGGGGGGGGGGGGGGGGGGGGGGGGGGGGGGGGGFGGGGGGGGGGGGGGGGGDCFGGGGGGGGGGGGGGGGGGGGGGGGGGGGGGGGGGGGFEFGGGGGGGGGFGFGCGGGGGFGGGGF<FFGGGGGGGGGGGGFGGFGGGGGC8FFGFGEFFGGGGGCFGGGGGGGGDF7F6EGG6EG7DFGGGGFGFGFGDGFC5FGGFGF7DCFGCFFGFFDFFFFFFFFC>>D?C=55@;C>+6;C:
@M03364:276:000000000-BLYN8:1:1101:15821:4739 2:N:0:1
GGACTACCCGGGTTTCTAATCCTGTTTGCTCCCCACGCTTTCGAGCCTCAGTGTCAGTTACAGGCCAGAGAGCCGCTTTCGCCTCCGGTGTTCCTCCATATATCTACGCATTTCACCGCTACACATGGAATTCCACTCTCCTCTCCTGCACTCAAGTCTCCCAGTTTCCAATGCACACAATGGTTGAGCCACTGCCTTTTACATCAGACTTAAGAAACCACCTGCGCTCGCTTTACGCCCAATAAATCCGG
+
CCCCCGFFGGGGGGGGGGGGGGGGGGGGGGGGGGGGGGGGGGGGGGGGGGGGGGGGGGGGGGCDGGGGGGGGGGGGGGGGGGGGFGGGGGGGGGGGGGGGGGGGGGGGGGGGGGGGGGGGGGGGGGGGGBFGGGGGGGGGGGGGGGGGGGGGGFGFGGGGDD?FFFFGGFCGGGGG,=C8FD6ECEGGGGFGGGGFCGG7+:EGF:9CFGFFCF>FFG6,*9ABF5:4:>BDC579?@GDG:3/>FF<CG8
@M03364:276:000000000-BLYN8:1:1101:13177:4780 2:N:0:1
GGACTACCAGGGTTTCTAATCCTGTTTGCTCCCCACGCTTTCGAGCCTCAGTGTCAGTTACAGGCCAGAGAGCCGCTTTCGCCTCCGGTGTTCCTCCATATATCTACGCATTTCACCGCTACACATGGAATTCCACTCTCCTCTCCTGCACTCAAGTCTCCCAGTTTCCAATGCACACAATGGTTGAGCCACTGCCTTTTACATCAGACTTAAGAAACCACCTGCGCTCGCTTTACGCCCAATAAATCCGG
+
CCCCCGGFGGGGGGGGGGGGGGGGGGGGGGGGGGGGGGGGGGGGGGDGGGGGGGGGGGGGGGGGGGGGCGFGGGGGGGGGGGGGFFGGGGGGGGFGGGGGGFGGGGGGGGGGGGFGGG7CFFCGGGGGGGGFFGGGGCCFFGGGFGGGGGGGGGGGGGFDFGFGFFGEGFGFGG9DGGGGGGGGGGG?DGGGGGGGGGGGGGGCF77F;;CDG7FGGG>CFEF4<4>DAFFFFGFCDFGG556FDFFFCGC
@M03364:276:000000000-BLYN8:1:1101:21126:4786 2:N:0:1
GGACTACCGGGGTTTCTAATCCTGTTTGCTCCCCACGCTTTCGCACCTGAGCGTCAGTCTTTGTCCAGGGGGCCGCCTTCGCCACCGGTATTCCTCCAGATCTCTACGCATTTCACCGCTACACCTGGAATTCTACCCCCCTCTACAAGACTCTAGCCTGCCAGTTTCGGATGCAGTTCCCAGGTTGAGCCCGGGGATTTCACATCCGACTTGACAGACCGCCTGCGTGCGCTTTACGCCCAGTACTTCCG
+
CC@CCGGGGGGGGGGGGGGGGGGGGGGFGGGGGGGCFGGGDGGGGGGGFGGGGGGGGGGGGGEGGDEGGGGGGGGGGGGGGG:7FGG>FDGGG,@EFFAAFGFGGGGFFCEEFFF,EEGGFGGGFCGGGFGFCGFFGCGGGGG+3@FF,<@FGGGGGGGGGG:DGDFFCE8*7:EGG?;FCGGFGGGGGGGGGGDC*;F?CGFGACFGDDDC>*2@*0*7<E32?F952@E3>D3)*4EE*)(/0*9:>:*
@M03364:276:000000000-BLYN8:1:1101:22933:4801 2:N:0:1
GGACTACCGGGGTTTCTAATCCTGTTTGCTCCCCACGCTTTCGCACCTGAGCGTCAGTCTTTGTCCAGGGGGCCGCCTTCGCCACCGGTATTCCTCCAGATCTCTACGCATTTCACCGCTACACCTGGAATTCTACCCCCCTCTACAAGACTCTAGCCTGCCAGTTTCGGATGCAGTTCCCAGGTTGAGCCCGGGGATTTCACATCCGACTTGACAGACCGCCTGCGTGCGCTTTACGCCCAGTAATTCCG
+
CCCCCGGGGGGGGGGGGGGDGGGFGGGGGGGFGGGGGGGGGGGGGGGGGGGFGGGGGFGFGGGGGGGGFGGGGGGGGGGGCEGGGGGGGGGGGGGGGGGGGGGGGGGGGGGGGGGGGGGGGGDEFGGGCFG:>FGFFFEGGGGC,DCFGGGGGGGFFFGGFEGDFGGGCGGGGFGCGCGGGGGGGE6,<CCEEEECEDGGFGGGFGGGDGGGGGFGFFCG@E):?FBFBEDF3CC9*:85=@??DCB>F70
@M03364:276:000000000-BLYN8:1:1101:10829:4842 2:N:0:1
GGACTACCGGGGTTTCTAATCCTGTTCGCTACCCATGCTTTCGAGCCTCAGCGTCAGTTACAGACCAGACAGCCGCCTTCGCCACTGGTGTTCTTCCATATATCTACGCATTTCACCGCTACACATGGAGTTCCACTGTCCTCTTCTGCACTCAAGTCTCCCAGTTTCCAATGCACTTCTTCGGTTGAGCCGAAGGCTTTCACATTAGACTTACAAGACCGCCTGCTCTCGCTTTACGCCCAATAAATCCG
+
CCCCCGGGGGGGGGGGGGGGGGGGGGFGGGEGGGGGGGGGGGGGGDGGGGGGGGGGGEGGGDG<FGGG<EFFGFGDGGGGGGGGGGGGGGGGGEFFGFGGGGGGGGGGGGGGGGGGGGGGFGGC@FGGGGFFGF9EEGGGGGEFAFGGCGGFFF@CBFFFFGGFGGG9=DFFGGGCFGGGGDECFE>FGGG6?*CEGGGGFFGGF9887@DGF+CFG4CCECF@=F(95A4)CFGCFFGGG>(;CF+6CC3
@M03364:276:000000000-BLYN8:1:1101:16866:4855 2:N:0:1
GGACTACACGGGTTTCTAATCCTGTTTGCTCCCCACGCTTTCGCACCTGAGCGTCAGTCTTTGTCCAGGGGGCCGCCTTCGCCACCGGTATTCCTCCAGATCTCTACGCATTTCACCGCTACACCTGGAATTCTACCCCCCTCTCCAAGACTCTAGCCTGCCAGTTTCGGATGCAGTTCCCAGGTTGAGCCCGGGGATTTCACATCCGACTTGACAGACCGCCTGCGTGCGCTTTACGCCCAGTAATTCCG
+
CCCCCGGCFGGDGEGGGGGGGDFFGGCGGGCFFGFCFGGGGGGGD6@F@@FFGGG:FFGGFFGGGGCFFFEGGGGGGGGGGG7BF,CGGCFGGGGGGEF,FFGGGGGGG:FEGGGGGCFCEG9F8@FG8FDGFFEG936@>EGG=8EFFFFDECAFCCFFGGFGF;>DE8::>FC9@FGGGG85<DC<47D;EE8C*:8C>+:7+;DG3<C5*2;CGCFG3=7(-)4>07<)C<<A61*::;0/0294CC<
@M03364:276:000000000-BLYN8:1:1101:9589:4868 2:N:0:1
GGACTACAGGGGTTTCTAATCCTGTTTGCTACCCATGCTTTCGAGCCTCAGCGTCAGTTACAGACCAGACAGCCGCCTTCGCCACTGGTGTTCTTCCATATATCTACGCATTTCACCGCTACACATGGAGTTCCACTGTCCTCTTCTGCACTCAAGTTTCCCAGTTTCCGATGCACTTCTTCGGTTGAGCCGAAGGCTTTCACATCAGACTTAAGAAACCGCCTGCGCTCGCTTTACGCCCAATAAATCCG
+
CCCCCGGGGGGGGGGGGGGGGGGGGGGGGGGGGGGGGGGGGGGGGGGGGGGGGGGGGGGGGGGGGGGGGGGGGGGDGGGGGGGGGGGGGGGGGGFGGGGGGGGGGGGGGGGGGGGGGGGGGGGGGGGG<EFFFFFGGGGGGGGGFFGGGGGGGGFFFGGGGGGGGGGGGGGGGGGCFFGGGGGGGGGGFFFGG>ECFGGGGGGGFGGCCF>FGGGG>FEGFDEFDF@FFDB:DFGCFFGCGFF47CFEGF5
@M03364:276:000000000-BLYN8:1:1101:12269:4936 2:N:0:1
GGACTACTGGGGTTTCTAATCCTGTTTGCTCCCCACGCTTTCGAGCCTCAGTGTCAGTTACAGGCCAGAGAGCCGCTTTCGCCTCCGGTGTTCCTCCATATATCTACGCATTTCACCGCTACACATGGAATTCCACTCTCCTCTTCTGCACTCAAGTTTCCCAGTTTCCAATGACCCTCCCCGGTTGAGCCGGGGGCTTTCACATCAGACTTAAGCAACCGCCTGCGCTCGCTTTACGCCCAATAAATCCG
+
C@<ACGGGGGGGGGFEFFFGGCFGGGGGGGGFFGGGGGGGGGEGGEGGGGGFGGGGGGGFGGGCGGFGDGGEGGGCFEDGGGGDFFGGFG:FGGFGEGFGGGGFGGGGGGGGGGGGGGGGGGFGG8FGF9FFDGGGFFGGGGGGGEFGGGGGGGGGGGGGCFFDAEGF8=9;@EFGFFGEEE+@<CC9,D:@CEEG=C84+2:+=C7=*;4==7C+;CGFECA8(26:;5=>D3*47<EEDF0>47@AFGG
@M03364:276:000000000-BLYN8:1:1101:11824:4953 2:N:0:1
GGACTACCCGGGTTTCTAATCCTGTTTGCTCCCCACGCTTTCGAGCCTCAGTGTCAGTTACAGGCCAGAGAGCCGCTTTCGCCTCCGGTGTTCCTCCAGATCTCTACGCATTTCACCGCTACACCTGGAATTCTACCCCCCTCTACAAGACTCTAGCCTGCCAGTTTCGGATGCAGTTCCCAGGTTGAGCCCGGGGATTTCACATCCGACTTGACAGACCGCCTGCGTGCGCTTTACGCCCAGTAATTCCG
+
CCCCCGGGGGGGGGGGGGGGGGGGGGGGGGGGGGGGGGGGGGGGGGGGGGGFGFFGGGGGGGGGGGGGGGGGGGGGGGGFGGGGGGGGGGGGGGFDGEGEFFGGGGGGGGGGGGFGGGGGGGGGGGGGEGGGGGGGFGGGGGGG9EF9>8DDCGEGGGGGGGGGCFFGGGGGGGGGGGGGFGGGGGFGGGGGGGGGGEFFGGGGFGGGDDGGGGFCF<FGEGB;?F>E;BFBDDGAF?EGG)8@C>F4:C0
@M03364:276:000000000-BLYN8:1:1101:15329:4969 2:N:0:1
GGACTACCCGGGTTTCTAATCCTGTTTGCTCCCCACGCTTTCGAGCCTCAGTGTCAGTTACAGGCCAGAGAGCCGCTTTCGCCTCCGGTGTTCCTCCATATATCTACGCATTTCACCGCTACACATGGAATTCCACTCTCCTCTCCTGCACTCAAGTCTCCCAGTTTCCAATGCACACAATGGTTGAGCCACTGCCTTTTACATCAGACTTAAGAAACCACCTGCGCTCGCTTTACGCCCAATAAATCCGG
+
CCCCCGGGGGGGGGGGGFGGGGGGGGGGGGGGGGGGGGGGGGGGGGGGGGGGGGGGGGGGGGGGGGGGGGGGGGGGGGGGGGGGEGGCFGGGGGGGGGGGGGGGGGGGEDGGGGGGGGGGGGFGFFGGGGGGGGGGGFGGGGGGGGGGGGGGGFGGGGGGGGGGGGFCGGGGGGGGGGGGGGGGGGGGGGGGGGGFFFGGGGGDCDGGGGGGFGCFFG6CFCFFFFFFFFEFGGGFF?E*=;;;FGA58DC
@M03364:276:000000000-BLYN8:1:1101:9894:4975 2:N:0:1
GGACTACTGGGGTATCTAATCCTGTTTGCTCCCCACGCTTTCGAGCCTCAGTGTCAGTTACAGGCCAGAGAGCCGCTTTCGCCACCGGTGTTCCTCCATATATCTACGCATTTCACCGCTACACATGGAATTCCACTCTCCTCTCCTGCACTCAAGTCTACCAGTTTCCAATGCATACAATGGTTGAGCCACTGCCTTTTACACCAGACTTAATAAACCACCTGCGCTCGCTTTACGCCCAATAAATCCGG
+
CCCCCGGGGGGGGGGGGGGGGGGGGGGGGGGGGGGGCGGGGGGGGGGGGGGGGGGGGGGGGGGGGGGGGGGGGGGGGGGGGGGGEFEGGGGGGCFGGGGGGGGGGGGGGGGGGGDGGDGEEGGGGGGGFFGGGGGGGGGGGGFGGGGF?FFF8EFGA3EFGGGGGGGGDEGGGGGGDGGGGGGGGGGGGG6:FFGFCCDGGGFGFGGGGGGG7FGCGF6@F*?B2AAD>BEDGC7C??ECE>;FGCFCCC8
@M03364:276:000000000-BLYN8:1:1101:5406:5009 2:N:0:1
GGACTACCGGGGTTTCTAATCCTGTTTGCTCCCCACGCTTTCGCACCTGAGCGTCAGTCTTTGTCCAGGGGGCCGCCTTCGCCACCGGTATTCCTCCAGATCTCTACGCATTTCACCGCTACACCTGGAATTCTACCCCCCTCTACAAGACTCTAGCTTGCCAGTTTTGGATGCAGTTCCCAGGTTGAGCCCGGGGATTTCACATTCAACTTAACAAACCACCTACGCGCGCTTTACGCCCAGTAATTCCG
+
CCCCCGGGGGGGGGGGGGGGGGGGGGGGGGGGGGGGGGGGGGGGGGGGFGGGEGGGGGGGGGGGGGGGGGGGGGGGGGGGGGGGGGGGGGGGGGGGGGGGGGGGGGGGGGGDGGGGGGGGGGGGGGGFDDGGCEGGGGFGGGGGGGGFFGGGGGGGGFFFGFGG:EGA85BFFGGGFGGG:,DFF9FGGGGFGGGGC8FFGGGDCGGGGGGGGGFGGFGGFGE@@F?D1D:@GDC>F?GGGF?FG76-C:7
@M03364:276:000000000-BLYN8:1:1101:16482:5019 2:N:0:1
GGACTACCAGGGTTTCTAATCCTGTTTGCTCCTCACGCTTTCGAGCCTCAGTGTCAGTTACAGGCCAGAGAGCAGCTTTCGCCTCCGGTGTTCCTCCATCTATCTACGCATTTCACCGCTACACATGGAATTCCACTCTCCTCTCCTGCACTCAATTCTCCCAGTTTCCAATGCACACCATGGTTGAGCCACCGCCTTTTACATCAGACTTAAGAAACCACCTTCGCCTGCTTTACGCCCAGTCAATCCGG
+
-6-6AC,,6;BCEF@A<,,CCC<E66CFGFFD,CCD@F7FD,B,,,6BF,<EFFFFFF<6,6;,8CDGF88:<,6CC@AF7FFC@FEG@CFG<FGE<BF,:,,9=,?FFC:FCDFG<:>+4>FE,A<,B9FEFCEE;8,FCA>9>FAFE8E8F,E,,==FAFG=E6@>C>FG88ECA8+@9B,33B,6,>D,,+:EEGF,=?:CA2A697BC+++2@C,@?E5):@A4)*@A79:*)-1BE)7*++4985>
@M03364:276:000000000-BLYN8:1:1101:19986:5023 2:N:0:1
GGACTACTGGGGTATCTAATCCTGTTTGCTCCCCACGCTTTCGAGCCTCAGTGTCAGTTACAGGCCAGAGAGCCGCTTTCGCCACCGGTGTTCCTCCATATATCTACGCATTTCACCGCTACACATGGAATTCCACTCTCCTCTTCTGCACTCAAGTTTCCCAGTTTCCAATGACCCTCCCCGGTTGAGCCGGGGGCTTTCACATCAGACTTAAGAAACCGCCTGCGCTCGCTTTACGCCCAATAAATCCG
+
CCCCCGGGGGGGGGGGGGFFGGGGGGGGGGGGGGFEGGGGGGGGGGGGFEGFGGGGGGGFGGGGFEFGCEGGGGEGGGGGGGDGFFGG@EGGG9EDCCE,@AEFEFFFGGGGGGGFGGGDF@FGGGGGFFGFAAB=EDDFFFEFDDGF9EGDFGGGFGGG;9AFGGGGGGGFGFGGGGGGGGGGGGGFCGFDDGGGGG5FGFF:88:CCFFG@CC:CCCFFGE2=F6:1>AEGGG<FBGEGF?FGG?>CF)
@M03364:276:000000000-BLYN8:1:1101:4400:5057 2:N:0:1
GGACTACAGGGGTATCTAATCCTGTTTGCTCCCCACGCTTTCGCACCTGAGCGTCAGTCTTCGTCCAGGTGGCCGCCTTCGCCACCGGTATTCCTCCAGATCTCTACGCATTTCACCGCTACACCTGGAATTCTACCCCCCTCTACCAGACTCTAGCCTGCCAGTTTCGGATGCAGTTCCCAGGTTGAGCCCGGGGATTTCACATCCGAATTGACAGACCGCCTGCGTGCGCTTTACTCCCAGTAATTCCG
+
CCCCCGGGGGGGG;FEEFFGGGGGGF,CFGGGGGGGGGGGGGG7@FGFCFCFFGGEGGGFC<FFGGDF8,CD@F@FCFGGGGF>7DFGG:FGGFGGGFGG9EEGGGGGGCEGGGCDFCGGEGGFGGGGGCFFF9EFGC?FGEEFFC3D8=EGCB,98=E8DFFFGFGC54++1DFGGCDC9,:8DD>7,@D:**1**;C?88EFFC484*276;@:2**=)C38/53>155>CC*)947@F50FC7B2:C7
@M03364:276:000000000-BLYN8:1:1101:18345:5059 2:N:0:1
GGACTACTGGGGTATCTAATCCTGTTTGCTCCCCACGCTTTCGCACCTGAGCGTCAGTCTTTGTCCAGGGGGCCGCCTTCGCCACCGGTATTCCTCCAGATCTCTACGCATTTCACCGCTACACCTGGAATTCTACCCCCCTCTACAAGACTCTAGCCTGCCAGTTTCGGATGCAGTTCCCAGGTTGAGCCCGGGGATTTCACATCCGACTTGACAGACCGCCTGCGTTCGCTTTACGCCCAGTCATTCCG
+
CCCCCGGGGGGDGGGGGGGGGGGGGGGGGGGGGGGGGGGGGGGDEGGGGGGGEGGGGGGGGGGGGGGGGGGGGEGGGGGGGGGGGGGGGGGGGGGGD,EGGGGGGGGGGGGGGGGGGGGEEGGGGGGGFGGGGFFGC8DFEGGGGGGFD8B8FGGAECFFGCEFGCC@*C**1DC9FGGGGGFFGFGGGGGDGDGG5CGGGGGGFGGDDC)7*2>7D<CF)75:053735.>DG36=1CGGF0)*00:FC6
@M03364:276:000000000-BLYN8:1:1101:9275:5062 2:N:0:1
GGACTACTCGGGTTTCTAATCCTGTTCGCTACCCATGCTTTCGAGCCTCAGCGTCAGTTACAGACCAGACAGCCGCCTTCGCCACTGGTGTTCTTCCATATATCCACGCATTTCACCGCTACACATGGAGTTCCACTGTCCTCTTCTGCACTCAAGTCTCCCAGTTTCCAATGCACTTCTTCGGTTGAGCCGAAGGCTTTCACATTAGACTTAAAAGACCGCCTGCGCTCGCTTTACGCCCAATAAATCCG
+
CCCCCGGGGGGGGGGGGGFGGGGGGGGGGGGGGGGGGGGGGGGGGGGGGGGGGGGGGGGGGGGGGGGGGGGGGGGEGGGGGGGGGGGGCFGGGGGGGGGGGGGGD9FGGGGGGGGGFCFGGGGGCFGGGGGGGGGGGGGGGGGGGGGGCGFDGFGGGGCEDFGFGGCF=DFFFF8,=DFF8EE6CE+<EFF6CGGDGGGGF+<9>F8+9:CFGGCCFGF7@GFF=4(/-885DDC3A(CEG>;F4*1<F7C
@M03364:276:000000000-BLYN8:1:1101:5044:5086 2:N:0:1
GGACTACTGGGGTTTCTAATCCTGTTTGCTCCCCACGCTTTCGAGCCTCAGCGTCAGTTACAGACCAGAGAGCCGCCTTCGCCACTGGTGTTGCTCCATATATCTACGCATTTCACCGCTACACATGGAATTCCACTCTCCTCTTCTGCACTCAAGTTTCCCAGTTTCCAATGACCCCCCCCGGTTGAGCCGGGGGCTTTCACATCAGACTTAAGAAACCGCCGGAGCTCGCTTTACGCCCAATAAATCCG
+
CCCCCFGFGFGGC7;FFEF<EDEGGGGGGG<EGCFCCGGGGGEGGEGGC8CEC@BEF,CEFGGFC<AFGFDCFDGGEGGGF7CCFDFG6AEF,CEFGG9FGD,C;FGFGGCC,AFEGGGGGFGGDFFCB??FGGCFCE,EGG?D9BEFGFCFF=,=C;DF,C,@AA@DG==>EG=EG6CECGGEFCEFCFFC5?E55CGCGFG7@C+9CF7FD7@7:CCCDGF1,)(.8@))11C>B6EEGF<)*0920*1
@M03364:276:000000000-BLYN8:1:1101:23061:5117 2:N:0:1
GGACTACCCGGGTATCTAATCCTGTTTGCTCCCCACGCTTTCGAGCCTCAGTGTCAGTTACAGGCCAGAGAGCCGCTTTCGCCTCCGGTGTTCCTCCATATATCTACGCATTTCACCGCTACACATGGAATTCCACTCTCCTCTCCTGCACTCAAGTCTCCCAGTTTCCAATGCACACAATGGTTGAGCCACTGCCTTTTACATCAGACTTAAGAAACCACCTGCGCTCGCTTTACGCCCAATAAATCCGG
+
CCCCCGGGGGGGFEGGGCGGGGGGGGGGGGGGGGGGGDGGGGGGGGGGGFGGGGGGGGGGGGGGGGFGGGGGGGEFGEGGGGDGEGGGFGGDGGFEFGGGGGFFECFGGGGGGCADFGEEFGFGGGGGGFGGGFGGC@FFGDGGGFFFF88=,@@DGGGFGGFDFGFFFGCFGGGGCFCGCFGGGGGGGGG@7EFGGGGGGGGFFFFGCF7FGF7C9D6CFGFE@F9?=?;?5CF:B@GGGF@FGGF3639
@M03364:276:000000000-BLYN8:1:1101:21450:5132 2:N:0:1
GGACTACAAGGGTTTCTAATCCTGTTTGCTCCCCACGCTTTCGAGCCTCAGTGTCAGTTACAGGCCAGAGAGCCGCTTTCGCCTCCGGTGTTCCTCCATATATCTACGCATTTCACCGCTACACATGGAATTCCACTCTCCTCTCCTGCACTCAAGTCTCCCAGTTTCCAATGCACACAATGGTTGAGCCACTGCCTTTTACATCAGACTTAAGAAACCACCTGCGCTCGCTTTACGCCCAATAAATCCGG
+
CC-CCG@DC@FFG8FFGEFGGFGGFFGGGGGGGGABFECGGGGE8FGGGGGGGGGGGCFGGGGGD7EDGF?FFGECGGF<FFGGGGGGGGGEGGGGG<FDGG;FGFGGGGGGFGG9F+FECF?DGGFGFFGGFGFGFGA8EFF8DFFFGFGF?CE=FGEGGGFGFFFGFCCFGFGFGGE?EGFGGGFFGDFGGGGGFGGGCFAFFFFGC*<7+?F89F@FFGFFFFF>25A)7F786(=:E3=6>DF<7C:
@M03364:276:000000000-BLYN8:1:1101:6279:5142 2:N:0:1
GGACTACCGGGGTTTCTAATCCTGTTTGCTCCCCACGCTTTCGCACCTGAGCGTCAGTCTTTGTCCAGGGGGCCGCCTTCGCCACCGGTATTCCTCCAGATCTCTACGCATTTCACCGCTACACCTGGAATTCTACCCCCCTCTACAAGACTCTAGCCTGCCAGTTTCGGATGCAGTTCCCAGGTTGAGCCCGGGGATTTCACATCCGACTTGACAGACCGCCTGCGTGCGCTTTACGCCCAGTAATTCCG
+
CCCCCFGGGGGGGGGGGGFGGGGGGGGGGGGGGGGGGGGGGGGGGGGGGGGGGGGGGGGGGGGGGGGGGGGGGGGEGGGGGGGDGGGGGGGGGGGGGGGGGGGGGGGGGGGDGGGGGGGGGGGGGGGF@FGFGGGGGGGGGDGCCGGGGGGGGGGGFGGGGGGGGGGGGGDGEDGGGCEGGGGGFGGGGGGGGGGGGEGGFGGFAGGG353CGGGCCFC=DE33?FFEFEEFGG*)/<G:E38FFCB<CD*
@M03364:276:000000000-BLYN8:1:1101:8145:5185 2:N:0:1
GGACTACACGGGTTTCTAATCCTGTTTGCTCCCCACGCTTTCGAGCCTCAGTGTCAGTTACAGGCCAGAGAGCCGCTTTCGCCTCCGGTGTTCCTCCATATATCTACGCATTTCACCGCTACACATGGAATTCCACTCTCCTCTCCTGCACTCAAGTCTCCCAGTTTCCAATGCACACAATGGTTGAGCAACTGCCTTTTACATCAGACTTAAGAAACCACCTGCGCTCGCTTTACGCCCAATAAATCCGG
+
CCCCCFGGGGGGGGGGGGGGGGGGGGGGGGGGGGGGGGGGGGGGGCGGGGGGGGGGGGGGGGGGGGGGGGGGGGGGGGGGGGGGGGGGGGGGGGFE<FGFGGGGGGGGDFGGGGGGGGGGGGGGGGGGFFECFFDCCFFGGG8@@8EFGGFGGGGGDFFGGGGGGGGGGFGGGGG8AE>DGGGGFC?EG,>DGGFGFEEFGGGG6?C>CC;@8<C8DF,7@EFB@B9A2A>;4/+9?@C*=)(;7C16085
@M03364:276:000000000-BLYN8:1:1101:11456:5200 2:N:0:1
GGACTACTGGGGTATCTAATCCTGTTTGCTCCCCACGCTTTCGAGCCTCAGTGTCAGTTACAGGCCAGAGAGCCGCTTTCGCCTCCGGTGTTCCTCCATATATCTACGCATTTCACCGCTACACATGGAATTCCACTCTCCTCTCCTGCACTCAAGTCTCCCAGTTTCCAATGCACACAATGGGTGAGCCACTGCCTTTTACATCAGACTTAAGAAACCACCTGCGCTCGCTTTACGCCCAATAAATCCGG
+
CCCCCGGF,FGGGGGGGGGGGGGGGGGGGGGGGGGGGGGGGGG8,BFFDGGFGGGGGGF9,CFGCFGGFF8FGGGGECEFGGFDEFDGGCGGGGGGGGGGGFGGGGGGE7FGGGGGGGGGGGGG9EFFEGGGG,@F;F9FFGGG?E9D=FGGF8,E@>FDGGGGGGGCDDEFGGGCA=8+33,,@884@E,<,@E,@DFG7+7<1<*;**?8:+5:CFG53:?4295?26)/9C74:(=CCF()0;A)*12
@M03364:276:000000000-BLYN8:1:1101:9555:5243 2:N:0:1
GGACTACCGGGGTTTCTAATCCTGTTTGCTCCCCACGCTTTCGCACCTGAGCGTCAGTCTTTGTCCAGGGGGCCGCCTTCGCCACCGGTATTCCTCCAGATCTCTACGCATTTCACCGCTACACCTGGAATTCTACCCCCCTCTACAAGACTCTAGCCTGCCAGTTTCGAATGCAGTTCCCAGGTTGAGCCCGGGGATTTCACATCCGACTTGACAGACCGCCTGCGTGCGCTTTACGCCCAGTAATCCCG
+
CCCCCGGGGGGGGGGGGGAFGGGGGGGGGGGGGGGGGGGGGGGGGGGGGGGGGGGGGGGGGGGGGFFGGGGGGGGGGDGGDGGGGGGGEEFFGGGGGGGFFFGGGGGGGGDGGGFGGGGGGGGGFGF@AFGGGGGGADGGEGGGAAC?9DFFGGGGGGGGFGGGGGGGGGFGDGGGGGGGGFGGGGGGGGGGDECEGGGE:C:CAGGGCCDDGGG+9CGFDEFF6)2@?FEF3D3AF:EEGFFFD7B)0C*
@M03364:276:000000000-BLYN8:1:1101:12281:5255 2:N:0:1
GGATACTGGGGTATCTAATCCTGTTTGCTCCCCACGCTTTCGAGCCTCAGTGTCAGTTACAGGCCAGAGAGCCGCTTTCGCCTCCGGTGTTCCCCCCTATATCTACGCCTTTCCCCGCTACACATGGAATTTCCCTCTCCTCTCCTGCCCTCAAGTCTCCCAGTTTCCAATGCCCACAATGGTTGAGCCACTGCCTTTTCCATCTGACTTAAGAAACCACCTGCGCTCGCTTTACTCCCAATAAATTCGG
+
<CCC,CFCFGGF@FAFEGGEFAFEFE@E,FGGGCFBFEGGFG<F7F@8<6CFE,,,CFFG9F@8F8@D8@,BF:FEEG9::@@BFCGG+?BEF,@F+@FDF,45@A@=+A??5,9E4+4@:,A,4CBGGGG,E,C,,,7F,@,8>D8D,=,+,,3,3@;BDFGGG9>>,@ECF8,,@A,<7,5E+63,4,,,4,,3@FG,;+2=+5:22==8BC>F4D8*:=4(2)(8()037C@)14:+:8)2C++9<F
@M03364:276:000000000-BLYN8:1:1101:20669:5267 2:N:0:1
GGACTACTAGGGTATCTAATCCTGTTTGCTCCCCACGCTTTCGAGCCTCAGTGTCAGTTACAGGCCAGAGAGCCGCTTTCGCCTCCGGTGTTCCTCCATATATCTACGCATTTCACCGCTACACATGGAATTCCACTCTCCTCTCCTGCACTCAAGTCTCCCAGTTTCCAATGCACACAATGGTTGAGCCACTGCCTTTTACATCAGACTTAAGAAACCACCTGCGCTCGCTTTACGCCCAATAAATCCGG
+
CCCCCGGGGGGGGGGGGCGFFGGGGGGGFFGGGGGGGGGGGGGGGGDGGGFGGGGGGGGGGGGGGGFFGGCFGGGGGCCFEGFGGFFGEDGGCFGGFGFGGGGGGGGGEGGGGGGGGDFGGGFGGGGGF9FGGGGGGFFFGD,?DDGGGGGGGC@GGGGGGG8FFGFGD9DGGGF9AC>FGGGGGG8DFCCF?FGGGFGGDGACA8C?57CDFFGGGGGGFEFBBFBFFAFFGFGE4@>EE4@;:@ACCD9
@M03364:276:000000000-BLYN8:1:1101:26205:5269 2:N:0:1
GGACTACACGGGTTTCTAATCCTGTTTGCTCCCCACGCTTTCGAGCCTCAGCGTCAGTTACAGACCAGAGAGCCGCCTTCGCCACTGGTGTTCCTCCATATATCTACGCATTTCACCGCTACACATGGAATTCCACTTTCCTCTTCTGCACTCAAGTTTCCCAGTTTCCAATGACCCTCCACGGTTGAGCCGTGGGCTTTCACATCAGACTTACGAAACCGCCTACGCGCGCGTTACGCCCAATAATTCCG
+
CCCCCGG@FGC7F@FGGF6C@FE@FCFFFGGGGGGGGGGGGDFFFGGGGFFGGEGGGFGGGEFCFGGFD@6BFGCDGEGGGG7=FG<CCBFGFFGGGCF9FFCGFG9DFGGGGGGGGEFDGGGG@FGGG?FGGFFGGGGFGDGF>EGGAFGGGGGGE,3@DFCFF,@,=C,6,EG8FD6CDFEGG>:CG@FC;C>EFFGGGGC7+;+A>*;@C+3977E,)CDD@F2BBE33):97BFGGGFF46:*6C70
@M03364:276:000000000-BLYN8:1:1101:16967:5277 2:N:0:1
GGACTACCGGGGTTTCTAATCCTGTTTGCTCCCCACGCTTTCGCACCTCAGTGTCAGTATCAGTCCAGGTAGTCGCCTTCGCCACTGGTGTTCCTTCCTATATCTACGCATTTCACCGCTACACAGGAAATTCCACTACCCTCTACCATACTCTAGCTTGCCAGTTTTGGATGCAGTTCCCAGGTTGAGCCCGGGGATTTCACATTCAACTTAACAAACCACCTACGCGCGCTTTAAGCCCAGTAATTCCG
+
CCCCCGGEFGGGGGGGGGFGGGGGGGGGGGGGFGGGGGGGGGGGEGGGGGGGGGGGGFGGGGGGGGGGGGGGGGGGDGGGGGGGGGGGGCGGGDFGGGGFGGGGGFGGGGGGGFFGGEGGEGGG?FGCFGGGGGGGGGGFGDFFGGD4@=89@FEGFGGGGGGGFGGGG68>=EC9FFFEDGCFFFFGGGGFE6EGGGGGGGGGFD>D>FG>CCCGGGGGFGFFFFFF>5):D3:4AAF7E:=AFFFCFC;
@M03364:276:000000000-BLYN8:1:1101:12028:5278 2:N:0:1
GGACTACAGGGGTTTCTAATCCTGTTTGCTCCCCACGCTTTCGCACCTGAGCGTCAGTCTTTGTCCAGGGGGCCGCCTTCGCCACCGGTATTCCTCCAGATCTCTACGCATTTCACCGCTACACCTGGAATTCTACCCCCCTCTACAAGACTCTAGCCTGCCAGTTTCGGATGCAGTTCCCAGGTTGAGCCCGGGGATTTCACATCCGACTTGACAGACCGCCTGCGTGCGCTTTACGCCCAGTAATTCCG
+
CCCCCGFFGGGGGGGGGGGGGGGGGGGGGGGGGGFGGGGGGGGGGGGGFGFGGGGGGGGGGGGGGGGGGGGGGGGGGGGGGGGGGGGGGGGGGGFCGGGGGGGCFFGGGGCGGGGGGDGGEGGGGGGGCFGGGGGGGGGGGGGGGGFCCEGFDFFGFGGGGG?FGGGGGGDGDCDFGGGGGCFGGGFGGGGGDG>ECGGGG7FGCGFGCDGDG=FGGGGF>E>?2:>E?>;@CGG<F?8CE58@7*8<CG*
@M03364:276:000000000-BLYN8:1:1101:15643:5334 2:N:0:1
GGACTACTCGGGTTTCTAATCCTGTTTGCTCCCCACGCTTTCGAGCCTCAGTGTCAGTTACAGGCCAGAGAGCCGCTTTCGCCTCCGGTGTTCCTCCATATATCTACGCATTTCACCGCTACACATGGAATTCCACTCTCCTCTCCTGCACTCAAGTCTCCCAGTTTCCAATGCACACAATGGTTGAGCCACTGCCTTTTACATCAGACTTAAGAAACCACCTGCGCTCGCTTTACGCCCAATAAATCCGG
+
CCCCCGGGEGGGGGGGGGGGGGGGGGGGGGGGGGGGGGGGGGGFGGGGGGGGGGGGGGGFGGGGGGGGGGGGGGGGGGGGGGGGGGGGGGGGGGGGGGGGGGGGGGGGGEGDGGGGGGGGGGGGFGGFFGGGGGGGGGGGGGGGGGGGGGGGGGGGFFGGDFFGGGGGCFGAFGGGGGGGGGGGGCG?CFGGGGGGGGGGCFE99:7CCCCFGGCCFGGGFGFFFDAFFE:;DFGF;@:CC5:4>FFFCD:
@M03364:276:000000000-BLYN8:1:1101:12054:5337 2:N:0:1
GGACTACACGGGTTTCTAATCCTGTTTGCTCCCCACGCTTTCGCACCTCAGTGTCAGTATCAGTCCAGGTAGTCGCCTTCGCCACTGGTGTTCCTTCCTATATCTACGCATTTCACCGCTACACAGGAAATTCCACTACCCTCTACCATACTCTAGCTTGCCAGTTTTGGATGCAGTTCCCAGGTTGAGCCGGGGGCTTTCACATCAGACTTAAGAAACCGCCTGCGCTCGCTTTACGCCCAATAAATCCG
+
CCCCCGGGGGGGGGEGGGGGGGGGGGGGGGGGGGGGGGGGGGGGGGGGGGGGGGGGGGGGGGGGGGGGGGGGGGGGGGGGGGGGGGGGGGGGGGGGGDFGGGGGGGGFGGGGGGGGGGGGGGGGGGGGGGGGGGGGGGGGGGGGGGGGGGGGGGGFGGG8FGGGGGGGDB8EGGGGGGGGGGGGGGGGGGGGGGGGGGGGGGGFFGGGGGGGG>CCGFGGFGFFFFFE9DEFGGGFFFDGGB2@FFFA7C/
@M03364:276:000000000-BLYN8:1:1101:13778:5348 2:N:0:1
GGACTACAGGGGTATCTAATCCTGTTTGCTCCCCACGCTTTCGCACCTCAGTGTCAGTATCAGTCCAGGTAGTCGCCTTCGCCACTGGTGTTCCTTCCTATATCTACGCATTTCACCGCTACACAGGAAATTCCACTACCCTCTACCATACTCTAGCTTGCCAGTTTTGGATGCAGTTCCCAGGTTGAGCCCGGGGATTTCACATCCGACTTGACAAACCGCCTGCGTGCGCTTTACGCCCAGTAATTCCG
+
CCCCCGGGGGGGGGGGGGGGGGGGGGGGGGGGGGGGGGGGGGGGGGGGGGGGGGGGGGGGGGGGGGGGGGGGGGGGGGGGGGGGGGGGGGGGGGGGGGGGGGGFGGGGGGGGGFGGGGGGGEGGGGGGGGGGGGGGGGGGE=EGGGCFFGGGGGGGGGGGGGGGGGFGEEFGGFFGGGGGCFGGGGGFGGGGGGGGEGGGGGDGFFGGGGCDGGFFGGGCDDEDDFBEFFFFGGGCA(;BE),;7FCFGG7
@M03364:276:000000000-BLYN8:1:1101:23783:5354 2:N:0:1
GGCATACTGGGGTTTATACTTCTGTATGCTCTCCACCATTACAAGCCTCAGTGTCAGTTACAGCCCAGACAGCCGCTTCCGCATCCGGTGCTCCTGCATCCGCATCAGCATTCGCCAGCGACAGCAAGAATCCCACTCTCCTCTCCTGCGCTAACGTCTCCCGGTTTCCAATCACGCCCAGCGTCTGATCCGCGGCCGGTCTACTCAGCCTCACGAAACACCCTGCGCTCACTCTGCGCCTAATAAATCCC
+
6--6A,;,,-,+76,,,,,=,;;C-6,CFGD,,6,6,;,,,6,<,CF,,EF6,C9,<;,,6CF,D666C,C,,C:C+,,AF7+,6:@:+@><,=9,,4,,,,94@C,AA,:C<58,4++++8++,,,,:4,499,A4,=84,>+@8,>4+@++3,6>D8@C8++8@+,,,3;,@44@7C+,,@333D,,3,578*4/4**)*+33*+**00**1**)*/*)1.((;()(7)*:**)9(/**))1*29<C**
@M03364:276:000000000-BLYN8:1:1101:16556:5356 2:N:0:1
GGACTACAAGGGTATCTAATCCTGTTTGCTCCCCACGCTTTCGCACCTGAGCGTCAGTCTTTGTCCAGGGGGCCGCCTTCGCCACCGGTATTCCTCCAGATCTCTACGCATTTCACCGCTACACCTGGAATTCTACCCCCCTCTACAAGACTCTAGCCTGCCAGTTTCGGATGCAGTTCCCAGGTTGAGCTCGGGGATTTCACATCCGACTTGACAGACCGCCTGCGTGCGCTTTACGCCCAGTAATTCCG
+
CCCCCGGGGGGGGDGGGGGGGGGGGGGGGGFGGGGGGGGGGGGGGGGGFFGGGGGGGGGGGGGGGGGGGGGGGGGGGGGGGGGGGFGGGGGGGGGGGGGFGGGGGGGGGGGGGGGGGGGGGGGGGGGGGGGGGGGG9FEEEGGGFGGGGGGGGFGFFGGGE@CGGGGGEGGGGGFGGGGGGGG5FFFGGGGFGCGGDGGGGGGGFGFGGGGGGGC@FGGGFGDDDF6>0@FDGDGFF?GGG>?FF7=<F70
@M03364:276:000000000-BLYN8:1:1101:21965:5369 2:N:0:1
GGACTACTGGGGTTTCTAATCCTGTTTGCTCCCCACGCTTTCGAGCCTCAGTGTCAGTTACAGGCCAGAGAGCCGCTTTCGCCTCCGGTGTTCCTCCATATATCTACGCATTTCACCGCTACACATGGAATTCCACTCTCCTCTCCTGCACTCAAGTCTCCCAGTTTCCAATGCATACAATGGTTGAGCCACTGCCTTTTACACCAGACTTAATAAACCACCTGCGCTCGCTTTACGCCCAATAAATCCGG
+
CCCCCGFFGGGGGGGGGGGGGGGGGGGGGGGGGGFEGGGGGGGGGGGGGGGGGGGGGGGGFGGEDGGGGCEFDFGGGGGGGGGGEEEGGGGGGDGGG8FCFGGFFCFF@GGGGGGFFGGGGGGGFEGGGGGGGGGGGDFGGF?FF=EFGGFFGECGCA,3ECF8FF9E8EGFDDCFAFD,@FGGGEDEGC6D7?B:CFDEDD73?FFGGGG>FGGCFD?>***0)3)92?>)9*+/:2:CE3(/;C17*1:
@M03364:276:000000000-BLYN8:1:1101:23519:5386 2:N:0:1
GGACTACTAGGGTATCTAATCCTGTTTGCTCCCCACGCTTTCGAGCCTCAGTGTCAGTTACAGGCCAGAGAGCCGCTTTCGCCTCCGGTGTTCCTCCATATATCTACGCATTTCACCGCTACACATGGAATTCCACTCTCCTCTCCTGCACTCAAGTCTCCCAGTTTCCAATGCACACAATGGTTGAGCCACTGCCTTTTACATCAGACTTAAGAAACCACCTGCGCTCGCTTTACGCCCACTAAATCCGG
+
CCCCCGGFGGGGGGGGGGGGGGGGGGGGGGGGFGGGGGGGGGGGGGGGGGGGGGGGGGGGGGGGGGGGGGGGGGGGGGGGGGGGGGGGGGGGGFGGGGGGGGGCEGGGGGGGFGGGAFGGGGGGGDGGFFFGGFGGFFGFGFFGGGGGFGGGG?@DFGGGEFFGFGGCFGGGGGGGGGGFDGGGGGFGGFFGC89EFGG7CCEC??C6>C=CCGC87F:CFEC2>FFFDF>?GGG=EFGGG)5)>FFFDDD
@M03364:276:000000000-BLYN8:1:1101:10805:5394 2:N:0:1
GGACTACTAGGGTTTCTAATCCTGTTTGCTCCCCACGCTTTCGAGCCTCAGTGTCAGTTACAGGCCAGAGAGCCGCTTTCGCCACCGGTGTTCCTCCATATATCTACGCATTTCACCGCTACACATGGAATTCCACTCTCCTCTCCTGCACTCAAGTCTACCAGTTTCCAATGCATACAATGGTTGAGCCACTGCCTTTCACACCAGACTTAATAAACCACCTGCGCTCGCTTTACGCCCAATAAATCCGG
+
CCCCC?FGEGGGGGGGGFGGFGGGGGGGGGGFCGGGGGGGGGGGGGGGFGGGGGGGGGGGGGGGGGGGFGGGGGGGGGGGGDFGGGGGGGCFGGGGGGGGGGGGGGFFGGGGGGGGGGGEGGGGGGGGGFGGGGGGGGGGGFGGCDGGFGGGDFCFEDDFGBD8FFGG8F9=DGAFFGGFGEDGFGGEFGF?C6D@CEGFGGGGACF7FGFC29E9DF,19>9@=EAFABEEFFGC4@C:E8@FFGCEDGG
@M03364:276:000000000-BLYN8:1:1101:7120:5394 2:N:0:1
GGACTACAAGGGTATCTAATCCTGTTTGCTCCCCACGCTTTCGAGCCTCAGTGTCAGTTACAGGCCAGAGAGCCGCTTTCGCCACCGGTGTTCCTCCATATATCTACGCATTTCACCGCTACACATGGAATTCCACTCTCCTCTCCTGCACTCAAGTCTACCAGTTTCCAATGCATACAATGGTTGAGCCACTGCCTTTTACACCAGACTTAATAAACCACCTGCGCTCGCTTTACGCCCAATAAATCCGG
+
CCCCCGGGGGGGGGGGGGGGGGGGGGGGGGGGGGGGGGGGGGGGGGGGGGGFGGGGGGGGGGGGGGGGGGGGGGGGCEGGGGGGGGGGGGGGGGFGGGGGFGEGGGGGGGGGGGGDFGGGGGGGGGGGGEGGGGGGGGGGGGGFFFFGGGGGGG8DFGGFGGGGGGGGCEGGGGGDEF8AEFGGG6DFGFCGCCD?CE>EFGG?9:?>F;EFFCFGGGC>?A44@ABFAAFBGGG=ADDGGFDFGGFEF<C
@M03364:276:000000000-BLYN8:1:1101:4608:5437 2:N:0:1
GGACTACTGGGGTTTCTAATCCTGTTTGCTCCCCACGCTTTCGAGCCTCAGCGTCAGTTACAGACCAGAGAGCCGCCTTCGCCACTGGTGTTCCTCCATATATCTACGCATTTCACCGCTACACATGGAATTCCACTCTCCTCTCCTGCACTCAAGTCTCCCAGTTTCCAATGCACACAATGGTTGAGCCACTGCCTTTTACATCAGACTTAAGAAACCACCTGCGCTCGCTTTACGCCCAATAAATCCGG
+
CCCCCGGGGGGGFG;EGGGGGGGGC@FGGGGGGGGGGGGFDGDGGGGGG<EFFG7FFGGGGGGGGGGGGGGGGGGGGCCFFGGGCFGGGFGGGCGGGGFGGFGGGGFGGG@FFGGFEGGGGGGG?FGGFFFFG9EGFEFFFG8??=@EBEBD?,3@DDCGGGGGGGF9=A=;@DDCFE>8DFFGECFFDE8DFEDFFFA9CGDCFFFFFGFG7B+2;>D:95;@B>ABFEEFDG8>DFCGG>@6DFF?0>9
@M03364:276:000000000-BLYN8:1:1101:17501:5438 2:N:0:1
GGACTACCGGGGTTTCTAATCCTGTTTGCTCCCCACGCTTTCGAGCCTCAGTGTCAGTTACAGGCCAGAGAGCCGCTTTCGCCTCCGGTGTTCCTCCATATATCTACGCATTTCACCGCTACACATGGAATTCCACTCTCCTCTCCTGCACTCAAGTCTCCCAGTTTCCAATGCACACAATGGTTGAGCCACTGCCTTTTACATCAGACTTAAAAGACCGCCTGCGCTCGCTTTACGCCCAATAAATCCGG
+
CCCCCGGGGGGGGGGGGGGGGGGGGGGGGGGFFGGGGGGGGGGGGGEGGGGGGGGGGGGGGGGGGGGGFG<CFFGGFGGGGGGGEGGGEGGGGGGGGGGGGGFGGDFFGEGGGGGGGGGEGGGFFGGGFFGGGGGGGGGGGGGGFGGGGGGGGGFGEGGGFGGGGGGGCGGGFGFFEGGCAEFGGGGGGGEGGGGGGGGG>7C@@CFFGGGGFGGGGGCC>EDFFFBDFFFFGGGFF@CCE35;7C=36CC
@M03364:276:000000000-BLYN8:1:1101:22344:5447 2:N:0:1
GGACTACTAGGGTTTCTAATCCTGTTTGCTCCCCACGCTTTCGCACCTGAGCGTCAGTCTTTGTCCAGGGGGCCGCCTTCGCCACCGGTATTCCTCCAGCTCTCTACGCATTTCACCGCTACACCTGGAATTCTACCCCCCTCTACAAGACTCTAGCCTGCCAGTTTCGGCTGCAGTTCCCAGGTTGAGCCCGGGGATTTCACATCCGACTTGACAGACCGCCTGCGTGCGCTTTCCGCCCAGGAATTCCG
+
CCCCCGGCEEGGGGEGFFFFFGGGGFGGGGFGG>ECGCEG8FCCEGGGFFGGGGGGGGGGGGGGGFFGFDCGGGGGGGGGGGGCEEGGGE@<??EFFCC,5AEGGDEFEEEGGGG<<FC6+@,:=FFEF,?=>D=D,@DCEEECFGGCF,3DCFFEGGGGGF?FDFFGGE*@7EGGFFFFC9?>FFD6?CFGE5E=CCC+771::C;*>)2/C*CF6C:CBEEB?F9:1>:>3<*)148*>>0)97F7FC*
@M03364:276:000000000-BLYN8:1:1101:6864:5450 2:N:0:1
GGACTACAGGGGTATCTAATCCTGTTTGCTCCCCACGCTTTCGCACCTGAGCGTCAGTCTTTGTCCAGGGGGCCGCCTTCGCCACCGGTATTCCTCCAGATCTCTACGCATTTCACCGCTACACCTGGAATTCTACCCCCCTCTACAAGACTCTAGCCTGCCAGTTTCGAATGCAGTTCCCAGGTTGAGCCCGGGGATTTCACATCCGACTTGACCGACCGCCTGCGTGCGCTTTACGCCCAGTAATTCCG
+
CCCCCGGGGGGGCEFGGGGGFEGGFGGGFCG@FGGGGGGGGGGGGGGFGGFGGGGGGFGGGGGGGGGCCEGEGGGGGGGGGGGGDFGDGDGFGGGGCBE,FFCFGAFGGGGGDGGGGEC44@FGGGGGGGGGGGGGEGDFGEGGFGFGGGGFG>F,ECFGGGGGFCFGEGCFEGFGGGGGGCGFG9DFGDF>:CEC5CGF8CG7:4CGGG<*;74*/):CBEEBBF9EBFD311994(22C>:;FC6.:C*
@M03364:276:000000000-BLYN8:1:1101:22388:5465 2:N:0:1
GGACTACTGGGGTATCTAATCCTGTTTGCTCCCCACGCTTTCGCACCTCAGTGTCAGTATCAGTCCAGGTAGTCGCCTTCGCCACTGGTGTTCCTTCCTATATCTACGCATTTCACCGCTACACAGGAAATTCCACTACCCTCTACCATACTCTAGCTTGCCAGTTTTGGATGCAGTTCCCAGGTTGAGCCCGGGGATTTCACATTCAACTTAACAAACCACCTACGCGCGCTTTACGCCCCGTAATTCCG
+
CCCCCGGG@GGGGEFGGGGGCGFGGGGFGGGFGGFGGGGFGGGGGGGGGGGGGGCFCGGGFGGGGFFGDFDFGGGGGGGGFG>:CGFGGGGGGFGGGGGGFDE,CFCGGGDGGGGGCGGGGEFCF8BB,AFCGEAECE=AEGGGFFG8EFEFGCCAEFCBFGGGEGFFFGFG?DFGGGFGFFDCFCDGG8DFEGCGCEFFG@ADADF@+5+?FFGFGFGFFGB:0A4?=;>5DCD3+(3*=)6>728EFFC
@M03364:276:000000000-BLYN8:1:1101:9977:5482 2:N:0:1
GGACTACAGGGGTATCTAATCCTGTTTGCTCCCCACGCTTTCGAGCCTCAGTGTCAGTTACAGGCCAGAGAGCCGCTTTCGCCTCCGGTGTTCCTCCATATATCTACGCATTTCACCGCTACACATGGAATTCCACTCTCCTCTCCTGCACTCAAGTCTCCCAGTTTCCAATGCACACAATGGTTGAGCCACTGCCTTTTACATCAGACTTAAGAAACCACCTGCGCTCGCTTTACGCCCAATAAATCCGG
+
CCCCCGGGGGGGGGGGGGGGGGGGGGGGGGGGGGGGGGGGGGGGGGGGGFGGGGGGGGGGGGGGGGGGGGGGGGGGGGGGGGGGGGGGGGGGGGGGGGGGGGGGGGGGGGGGGGGGGGGGGGGGGGGGGGGGCGGGGGGFFDFFGGGGGFDFGGGGGGGGGG?FFGFFGGGGGGGGGG6DFG,EF6CG7CCFGFGGGGGGGGGFFDGGGGCFGGGGGGFFFGFFBEFDF>D>DG78:9E75A@4>CA?7C:
@M03364:276:000000000-BLYN8:1:1101:12296:5489 2:N:0:1
GGACTACCCGGGTTTCTAATCCTGTTTGCTCCCCACGCTTTCGAGCCTCAGTGTCAGTTACAGGCCAGAGAGCCGCTTTCGCCTCCGGTGTTCCTCCATATATCTACGCATTTCACCGCTACACATGGAATTCCACTCTCCTCTCCTGCACTCAAGTCTCCCAGTTTCCAATGCACACAATGGTTGAGCCACTGCCTTTTACATCAGACTTAAGAAACCACCTGCGCTCGCTTTACGCCCAATAAATCCGG
+
CCCCCGGGGGGGGGGGGGGGFGGGGGGGGGGGGGGGGGFGGGGGGGGGGGGGGGGGGGGGGGGGGGGGGGGGGGGGGGGGGFGGGGGGFGGGGGGGGGGGGGGGGGGGGGGGGGGGGGGGGGGGGGGGGFGGGFGGGGGGGGDFGGGGFDFFFGEGGGGGGGDFGGGGGGCGGGFFGGGGGGDGFEGGGGGGGF9DGGGG9:FGCGGGGGGFGF7B77@F?EF5BFFFFDE;DD7C);GCGF@FG7AE6<7
@M03364:276:000000000-BLYN8:1:1101:25214:5491 2:N:0:1
GGACTACACGGGTTTCTAATCCTGTTTGCTCCCCACGCTTTCGAGCCTCAGCGTCAGTTACAGACCAGAGAGCCGCCTTCGCCACTGGTGTTCCTCCATATATCTACGCATTTCACCGCTACACATGGAATTCCACTCTCCTCTTCTGCACTCAAGTCCTCCAGTTTCCAATGACCCTCCCCGGTTGAGCCGGGGGCTTTCACATCAGACTTAAAGAACCGCCTGCGCTCGCTTTACGCCCAATAAATCCG
+
CCCCCGGGGGGGGEFFFFGGGGGGGGGGGGGGGGGGGGGGGGGGGGGGGGGGGGCEGGGGGFGFFGGGGGEGFFEEGDGGGGGGGGGGGGGGGGGGGGFGGGGCFGDGDGGGGGGGGEGGGGGGFF9FG9DFAFEGFF9FGAFGGFFAF88DFGCDGGEFGF8FG9DF8CFGGF,@EFFGDGGG7CEGCBEGEGGGGGG6F@FCA<FG466CC7F=CDCF>GE<;4(:6>>)>379F1EGEFFFG7@<CD5
@M03364:276:000000000-BLYN8:1:1101:16921:5497 2:N:0:1
GGGCTACTCAGGTCTCTAATACTGTTTGCTCCCCACTCTTTCGAGCCTAAGAGACAGTTATGGGTCTGAGAGCCGCTGGTGCCTACGCTGTTCCTCTATATATCTACGCACTTCACCTCTATACATGTAATTCTACACTCCTCGCCAGCACTCACGGCTCGCGTTATGCATTACAGACATTAGTTGAGCCACTCCCTTTTCCACGCGACCTAAGAACCCACCTGACACTGCTTTCTCTCCTGTGCCTACGG
+
AC--A,EF8-,CF,CC9@CA9,66-6,6,,;C,8<F8<FE9,,6,,+;,,,,,,;;F6C;,,,,66,;C,,BD,C:F:@,B,,5,9C+C7B5,@,:6,,C,5:9@,6,+84499?,5,9@,,,,,4,,:594,,9A,9>E==,+++++98>=8,,,++@4+>3+6+3,@;,;@C9,3,,77,,@,,,,,,,@,,3,,,6,+*,+********3**=*1**2420().).**++3+)3)2++/1)+++);**
@M03364:276:000000000-BLYN8:1:1101:14742:5515 2:N:0:1
GGACTACTCGGGTTTCTAATCCTGTTTGCTTCCCACGCTTTCGAGCCTCGGTGTCAGTTACAGCCCAGAGAGCCGCCTTCGCCGCAGGTGTTCCTCCATATATCTACGCATTTCACCGCCACACATGGAATTCCACTCTCCTCTCCTGCACTCAAGTCTTCCAGTTTCGAATGCACACAATGGTTGAGCCACGGACTTTTACAACGGACTTAATAACCAACCTGCGCTCGCTTTACGCCCATTAAATCCGG
+
-BCCC8,6,B@7F,8CCEFGA,,;CE6C,,,<C,,,@@@FCEG<FG:<F,88,BFGCC9,<@<,,B6:6,,BD<FE+48?FG7+@+8CFG<:,E;:F,,,,CFAE,<?+++8,A@,?C4+449++,:,B,,EF,E?,@D=,=B+@DCG8FBCDC,68DC,C,333D9963,36,DDFFDCFGC>9@D?CF?,*3*@:B,,;87+3***;*2+++2+*;,:?5)(3A(8;5))>FG35<>8:)7:+11)099
@M03364:276:000000000-BLYN8:1:1101:10215:5528 2:N:0:1
GGACTACCGGGGTATCTAATCCTGTTTGCTCCCCACGCTTTCGAGCCTCAGTGTCAGTTACAGGCCAGAGAGCCGCTTTCGCCTCCGGTGTTCCTCCATATATCTACGCATTTCACCGCTACACATGGAATTCCACTCTCCTCTCCTGCACTCAAGTCTCCCAGTTTCCAATGCACACAATGGTTGAGCCACTGCCTTTTACATCAGACTTAAGAAACCACCTGCGCTCGCTTTACGCCCAATAAATCCGG
+
CCCCCGGGGGGGGGGGGEFGGGGGGGGGGGGFGGGGGGGGGGGFGGGGGGGGGGGGGGGGGGGGGGGGGGGGGEGGGGGGGGGGGGGGGGGGGGGGGGGGGFGGGGGGGGGGGGGGGGGGGGGGGFGGGGGF;A;EGFGGGGGGGGGGFGGGGG@FFGFCEGGGGGGGGGGGGGFGGGD69;FGGGF?F7>EEFGGFGGGGGGGFGGGGGGGGGDGGF6EACFEDFB628;EGFFFFFEGGFFADC=3DD>
@M03364:276:000000000-BLYN8:1:1101:20636:5535 2:N:0:1
GGACTACTCGGGTTTCTAATCCTGTTTGCTCCCCACGCTTTCGCACCTCAGTGTCAGTATCAGTCCAGGTAGTCGCCTTCGCCACTGGTGTTCCTTCCTATATCTACGCATTTCACCGCTACACAGGAAATTCCACTACCCTCTACCATACTCTAGCTTGCCAGTTTTGGATGCAGTTCCCAGGTTGAGCCCGGGGATTTCACATTCAACTTAACAAACCACCTACGCGCGCTTTACGCCCAGTAATTCCC
+
CCCCCFGGGGGGGGGGGGGGGGGGGGGGGGGGGGGGGGGGGGGGGGGFFGGGGGGGGFGGGGGGGGGGGGGGGGGGGGFEFGGGGGGGGGGGGGGGGFGGGGGGGCFGGGGGGGGGGGEGGGGGGGGGCFGGGGGGGGGG?FGGFCGGG8,?@BFGGGGGGGFGGDGDFGFGGGGGFFFGG9DFFC8FGGGGG6EEDG6@>DGGFGGGGGGGC77=CGG74>?25F245:/=DDCCC;ECEF?FG7:?>C*
@M03364:276:000000000-BLYN8:1:1101:12420:5554 2:N:0:1
GGACTACTGGGGTTTCTAATCCTGTTTGCTCCCCACGCTTTCGCACCTGAGCGTCAGTCTTTGTCCAGGGGGCCGCCTTCGCCACCGGTATTCCTCCAGATCTCTACGCATTTCACCGCTACACCTGGAATTCTACCCCCCTCTACAAGACTCTAGCCTGCCAGTTTCGGATGCAGTTCCCAGGTTGAGCCCGGGGATTTCACATCCGACTTGACAGGCCGCCTGCGTGCGCTTTACGCCCAGTAATTCCG
+
CCCCCGGGGGGGGGGGFGFGGGGGGGGGGGGGGGGGGGGGGGGGGGGGGGGGGGGGGG9FGGGGGGGGGGGGGGGGGGGGGGGGGGGGGCFGGGFGGGFGGGGGGGGGGCGGGGGGGGGGDGGGGFGGGFGGGGGGGGGGGGGGFGGDFGGGGGFFFGFGGGGGGGGGGGCGGGGGGGGGGGGGGGGGFFC85EGDCEFGGCECFGGDDDGG::CCFGGDBGF??FFFF7>EGDCAFF:EG>?FGFF9:F*
@M03364:276:000000000-BLYN8:1:1101:15878:5559 2:N:0:1
GGACTACTGGGGTTTCTAATCCTGTTTGCTCCCCACGCTTTCGAGCCTCAGTGTCAGTTACAGGCCAGAGAGCCGCTTTCGCCTCCGGTGTTCCTCCATATATCTACGCATTTCACCGCTACACATGGAATTCCACTGTCCTCTTCTGCACTCAAGTCTCCCAGTTTCCAATGCACACAATGGTTGAGCCACTGCCTTTTACATCAGACTTAACAAACCACCTGCGCTCGCTTTACGCCCAATAAATCCGG
+
CCCCCFFFCFFDCEGGGGFGCGGGGGCGFFGGGGGGGGGGFGGGGGGGFGGEGGGCGGGEGGGFGGFG,FFGGFEGGGGGGGC:FFGGEGBFFGGFGGG@FDFEC,CFGCEFFGGCFFEE7CFGGGGGGGGGGGGGGFFCG;;BF9F9,@EFGF8=@DDFF=8DFFGFGF97====EG>DAEGF9E8,,@DG68:C?DGCGGC79+3;;C=8++5:DGGFA7A24AADAFDEFD74;2C7=F=):@A?<D)
@M03364:276:000000000-BLYN8:1:1101:16061:5571 2:N:0:1
GGACTACCCGGGTATCTAATCCTGTTTGCTCCCCACGCTTTCGAGCCTCAGCGTCAGTTACAGGCCAGGGGGCCGCTTTCGCCTCCGGTGTTCCTCCATATATCTACGCATTTCACCGCTACACTTGGAAGTCGACTCTCGTCTCCTAAACTCAAGCTTCCCAGTTTCCAATGCACACGTTGGTTTAGCCACTGCCTTTTACATCGGGCGTAAGAATCCATCTCGGCTGGCTTTTCGCCCAATAAATCCGG
+
@<@-A6,C,@:B@+;6C<,C,EFGGFEGC<,6D,,+66BBD@F,CFCECFG,@C,B@C6C,,C,C@CD,B+6+6@8+4D5C7BCGGE7F+4B55=,,:CEE,4ED?594:?B<,@?FG>ECGCD,9F>D,,8C++3+B,7+6++,,,,8=D?F,3@,,33@,@>CC,>;;>,,43E,1*33,,6*,,5=,9,=>,,,,20+414+*2)))1):9+2+++<+=@3(=05,)=)>6*).(;*=)()20*)07/
@M03364:276:000000000-BLYN8:1:1101:20719:5574 2:N:0:1
GGACTACAAGGGTATCTAATCCTGTTTGCTACCCATGCTTTCGAGCCTCAGCGTCAGTTACAGACCAGACAGCCGCCTTCGCCACTGGTGTTCTTCCATATATCTACGCATTTCACCGCTACACATGGAGTTCCACTGTCCTCTTCTGCACTCAAGTTTCCCAGTTTCCGATGCACTTCTTCGGTTGAGCCGAAGGCTTTCACATCAGACTTAAAAAACCGCCTGCGCTCGCTTTACGCCCAATAAATCCG
+
CCCCCGGGGGGGGGGGGGGGGGGGFGGGGGFGFGGGGGGGCFGGGGGGGGGGGGGGGGGGGDGDFGGG?FGGGGCCGGGGDGGGGGGGGGGGGGGFGGGGGGGGGGGFGGGGGGGGGGGGGGGGFGG@FFFGGGGGGGGGGGGGGGGGGGGFGGGGGGGGGGFGGGCFGGGGGGGGGFFGGGGDGGGG?DFGGCEGFFFGGGGGFFFFGGGFG>FG*9E*@EEDBFFFFFFFGGGFFFGGGB<FGFFECF>
@M03364:276:000000000-BLYN8:1:1101:9072:5579 2:N:0:1
GGACTACTCGGGTTTCTAATCCTGTTTGCTCCCCACGCTTTCGAGCCTCAGTGTCAGTTACAGGCCAGAGAGCCGCTTTCGCCTCCGGTGTTCCTCCATATATCTACGCATTTCACCGCTACACATGGAATTCCACTCTCCTCTCCTGCACTCAAGTCTCCCAGTTTCCAATGCACACAATGGTTGAGCCACTGCCTTTTACATCAGACTTAAGAAACCACCTGCGCTCGCTTTACGCCCAATAAATCCGG
+
CCCCCGGGGGGGGGEGGGGGGGGGGGGGGGGGGGGGGGGGGGGGGGGGGGGGGGGGGGGGGGGGGGGGGGGGGGGGGGGGGGGGFGGGGGGGGGGGGGGDGGGGGGGGGGGGGGGGGGGGGGGGGGGGGGGGGGGGGFGGGFFGGDGGGGGCFGGGGGGG,DGGGGGDFGGGGGFGGGG8EGCFFECGGC66CFGGGGGGGGC@><72;CDFGGFCFG,@AC4:>DB9)))2C*==E@E:1.,9;CF9*:2
@M03364:276:000000000-BLYN8:1:1101:6637:5591 2:N:0:1
GGACTACCCGGGTTTCTAATCCTGTTCGCTCCCCACGCTTTCGAGCCTCAGCGTCAGTTACAGACCAGAGAGCCGCCTTCGCCACTGGTGTTCCTCCAGATCTCTACGCATTTCACCGCTACACCTGGAATTCTACCCCCCCCTACAAGCTCTTGCCCTGCCGGTTTGGGTTGCAGTTCCCAGGTTGAGCCCGGGGATTTACATTCGGACTTGCTGGACCCCCTGCGGCCGCTTTCCGCCCGTCAATTCCG
+
@CCCCC@FFFGEGGGGGGGGGFGGGGGGGCGGGGGGGGEFDGGGFFGGGFGGGGEGGFFFFGGGGGGGGGGGGGDEG@CFGGG:FFFGGCEEDGFGFAD9?=,CFEFFC+CF9?FFGE@@CC9FGGGFF8AEFGGEFGFG7++0+,63,332,,,38,,,@,**@CB*34*1*8:9D7ED6,,*@,0,0BCC*=B5*88++++++1+**29*:+++**=*)77(()()()))/9*)*(1;:)4)***):*2
@M03364:276:000000000-BLYN8:1:1101:19171:5591 2:N:0:1
GGACTACTCGGGTTTCTAATCCTGTTCGCTCCCCACGCTTTCGCACCTGAGCGTCAGTCTTTGTCCAGGGGGCCGCCTTCGCCACCGGTATTCCTCCAGATCTCTACGCATTTCACCGCTACACCTGGAATTCTACCCCCCTCTACAAGACTCTAGCCTGCCAGTTTCGGATGCAGTTCCCAGGTTGAGCCCGGGGATTTCACATCCGACTTGACAGACCGCCTGCGTGCGCTTTACGCCCAGTAATTCCG
+
CCCCCGGGFGGGGGGGGGGGGGGGGGGGGGGGGGGGGGGGGGGGGGGGFEEFGGGGGGGGGGGGGGGGGGGGGGGGGGGGGGGGGGGGGGGGGGGGGGGGGGGGGGGFGGGCFGGGGD>@EG@CFGGGGFFGGGGGGGGGGGGFGGGGGGGGGGGGFGGGGGGGGGGGGGEEGGGGGFFFGGGGGGGGGGGGGGGG=8EGG>9+;CFGCGGGG*CGGCC*):>BFFFFBFF>DCFBF:CEG><F7CF9::6
@M03364:276:000000000-BLYN8:1:1101:7323:5605 2:N:0:1
GGACTACCGGGGTATCTAATCCTGTTTGCTACCCATGCTTTCGAGCCTCAGCGTCAGTTACAGACCAGACAGCCGCCTTCGCCACTGGTGTTCTTCCATATATCTACGCATTTCACCGCTACACATGGAGTTCCACTGTCCTCTTCTGCACTCAAGTTTCCCAGTTTCCGATGCACTTCTTCGGTTGAGCCGAAGGCTTTCACATTAGACTTAAAAGACCGCATGCGCTCGCTTTACGCCCAATAAATCCG
+
CCCCCDFFEEGGGGGGGGGGGGGGGGGGGGGG8FFGGGGGFGGGC;:FFFFGDFGE@FFGGGGFF7EFFGGDCFEGGCEE<,B=CFFFGEFFGG9FFCFCCFGGGGGGGGGDGGGFGGGGGGGGFGCEGDFGG,@?EEGF@FGFF9F9EDGGGGGGFGFA;DFEDEFGD8>CE6=@FEEGDFGCF@8?C@8>ECEGFFFFFFGFFC<++35=+=:F7FG>9E)/66>E>BE>CCF9A1EEG>DAFCAEC4)
@M03364:276:000000000-BLYN8:1:1101:23427:5610 2:N:0:1
GGACTACCAGGGTATCTAATCCTGTTTGCTCCCCACGCTTTCGCACCTGAGCGTCAGTCTTTGTCCAGGGGGCCGCCTTCGCCACCGGTATTCCTCCAGATCTCTACGCATTTCACCGCTACACCTGGAATTCTACCCCCCTCTACAAGACTCTAGCCTGCCAGTTTCGGATGCAGTTCCCAGGTTGAGCCCGGGGATTTCACATCTGACTTGACAGACCGCCTGCGTGCGCTTTACGCCCAGTAATTCCG
+
CCCCCGG@FGEGGFFGGFCFGGGGGCFGGGGGGFGCFGGGGGGGGGGGGFGGGGGGGGGGG@FGGFGGCCGGGGGGGGGGDEECCFG7FGGGGGGGGDFG9FEG;FGGGGEFGGGGDGG8@FEGGGGGGGGGGGGGGGGGDGGDDGDFF8D+D3EDABFGGFF8DEFFEGGGGDFFEGGGGGGGG9@9C8CECEGGGGC?FCFGFG+::::F7DCFFCF:5=DFFF>B?BEFD73:?:G8C@BFCCF2CD>
@M03364:276:000000000-BLYN8:1:1101:11864:5691 2:N:0:1
GGACTACTGGGGTATCTAATCCTGTTTGCTCCCCACGCTTTCGCACCTGAGCGTCAGTCTTTGTCCAGGGGGCCGCCTTCGCCACCGGTATTCCTCCAGATCTCTACGCATTTCACCGCTACACCTGGAATTCTACCCCCCTCTACAAGACTCTAGCCTGCCAGTTTCGGATGCAGTTCCCAGGTTGAGCCCGGGGATTTCACATCCGACTTGACAGACCGCCTGCGTGCGCTTTACGCCCAGTAATTCCC
+
CCCCCGGGGGGGGGGGGGFGGGGGGGGGGGGGGGGGGGGGGGGGGGGGGGGGGGGGGGGGGGGGGGGGGGGGGGGGGGGGGGGGGGGGGGGGGGGGGGGFGGGGGGGGGGGGGCFGGGGGCFGGGGGGFGGFGGGGGGFGGGGGGGGCEFFCGGG7=EGFGGFCGGCEGCEGGGGGGGGGC9EGGGGGGGGGGGEE/:FGGG?CFGFG337CDFF7FCGGFGFFFFFFB3)5CCC>F?GGGDB@GGFFGG*
@M03364:276:000000000-BLYN8:1:1101:23286:5700 2:N:0:1
GGACTACTAGGGTTTCTAATCCTGTTTGCTCCCCACGCTTTCGAGCCTCAGTGTCAGTTACAGGCCAGAGAGCCGCTTTCGCCTCCGGTGTTCCTCCATATATCTACGCATTTCACCGCTACACATGGAATTCCACTCTCCTCTCCTGCACTCAAGTCTCCCAGTTTCCAATGCACACAATGGTTGAGCCACTGCCTTTTACATCAGACTTAAGAAACCACCTGCGCTCGCTTTACGCCCAATAAATCCGG
+
CCCCCGGGGAFGGGGGGGGFGGGGGCGGGGGGFGGEGDGGGGGGGGGGGGGGGGGGGGGGGGGGG@@FGGFGGFFGCEGGDGGGGGGGGGGGGGGGFAFGGGFFGGGGGGGEGGGGFEGEDFFG9D<EBCFGGGGGG?FGGGF=DFG8D8FFFFG8EGAE@DEEFGCDFGGGFFCGF8CFDFCGFGDEFGGGGGGFGEGGFGGGFCD59FCFGGG+9C<9*CA=DBFF=A)?DDGC>DGGG:8A7C7EF39
@M03364:276:000000000-BLYN8:1:1101:21800:5733 2:N:0:1
GGACTACTCGGGTTTCTAATCCTGTTTGCTCCCCACGCTTTCGAGCCTCAGTGTCAGTTACAGGCCAGAGAGCCGCTTTCGCCTCCGGTGTTCCTCCATATATCTACGCATTTCACCGCTACACATGGAATTCCACTCTCCTCTCCTGCACTCAAGTCTCCCAGTTTCCAATGCACACAATGGTTGAGCCACTGCCTTTTACATCAGACTTAAGAAACCGCCTGCGCTCGCTTTACGCCCAATAAATCCGG
+
CCCCCGGGGGGGGGGFGGGGGGGGGGGGGGGGGGGGGGGGGGGGGFGGGGGGGGE9FGGGGGGGGGGGG8FGGGGGGGGGGGGF@FEGGGGGGGGGGGGGGGGGGGGDEGGGGG9FGEFEGGGGGGGGGFGFFGGGGGGGGGGGGGGDFGGGGCDFFD,,EGCFGGGGCGGGGDFC=8++=EDDF8<?CF?EG,ECGGGGFC;CFF>**CFGGCFFGFGCBE:2=?@BFDEBCFGE>;CEC)5;CGACGGD
@M03364:276:000000000-BLYN8:1:1101:17869:5734 2:N:0:1
GGACTACAGGGGTATCTAATCCTGTTTGCTCCCCACGCTTTCGCACCTCAGTGTCAGTATCAGTCCAGGTAGTCGCCTTCGCCACTGGTGTTCCTTCCTATATCTACGCATTTCACCGCTACACAGGAAATTCCACCACCCTCTACCATACTCTAGCTTGCCAGTTTTGGATGCAGTTCCCAGGTTGAGCCCGGGGATTTCACATTCAACTTAACAAACCACCTACGCGCGCTTTACGCCCAGTAATTCCG
+
CCCCCGGGGGGGGGGGGGGGFFFGGGFGGGGGFFGC:FEGGCEGGFF<EFGGFGCFFFGF9CCFFFFCGGGGGGGGGCFED@BF@AFFGDGD9EEDG8FFGEFFGFGGCCCGFFGFDFDCFFFF9EFEDGGGG,C,,@@@CFDD9F9D;D,6=E;,46@FFEACADFDGG8=D8A9FFDFFFGGDGFF?@8DEDGG5@FFG7<CF+;+BFGGGCFGF7;*9C4>=A@52??DCGFCF;8C*)6AFGF37;2
@M03364:276:000000000-BLYN8:1:1101:11947:5758 2:N:0:1
GGACTACCAGGGTTTCTAATCCTGTTTGCTCCCCACGCTTTCGAGCCTCAGTGTCAGTTACAGGCCAGAGAGCCGCTTTCGCCTCCGGTGTTCCTCCATATATCTACGCATTTCACCGCTACACATGGAATTCCACTCTCCTCTCCTGCACTCAAGTCTCCCAGTTTCCAATGCACACAATGGTTGAGCCACTGCCTTTTACATCAGACTTAAGAAACCACCTGCGCTCGCTTTACGCCCAATAAATCCGG
+
CCCCCGFFGGGGGGGGGGGGGGGGGGGGGGGFGGGGGGGGGGGGGGGGGGGGGGGGGGGGGGGGGGGGGGGGGGGGGGGGGGGGGGGGGGGGGGGGGGGGGGFGGGGGGGGGGGGGGGGGGGGGFGGGGGGGFGGGGGGGGFGFGGGGGCFFGFGGGGGGFGGGGGGGGGGGGE=EDGEGGGCFGDGGGDCEFGGGGGGGFGGGFFFFDCFGGGFDGGFGFGFFFFAFFF>AGGGFFFGGGFFFFGF56DC
@M03364:276:000000000-BLYN8:1:1101:11598:5814 2:N:0:1
GGACTACTAGGGTATCTAATCCTGTTTGCTCCCCACGCTTTCGAGCCTCAGTGTCAGTTACAGGCCAGAGAGCCGCTTTCGCCTCCGGTGTTCCTCCATATATCTACGCATTTCACCGCTACACATGGAATTCCACTCTCCTCTCCTGCACTCAAGTCTACCAGTTTCCAATGCATACAATGGTTGAGCCACTGCCTTTTACATCAGACTTAAGAAACCACCTGCGCTCGCTTTACGCCCAATAAATCCGG
+
CCCCCGGGGGGGGGGGGGGGGGGGGGGGGGGGGGGGGGGGGGGGFGGGGGGGGGGGGGGGGGGGGGGGGGFDGGGGGGGGGGGGGGGGGGGGEGGEGGGGGGGGGGGGGGGGGGGGGGGGGGGGFGGGGFGGGFGGGFGGGFGGGGGGFGGGGFFGGGGGGGGGGGGGGFFGGGGGGGGFGGGGGGGGGFCDFGGGGGGF9CFGFD?2+9CGGGGCF7C49CFEFF)@ABBDCD71:9CB=8>4CCAECDC
@M03364:276:000000000-BLYN8:1:1101:6795:5829 2:N:0:1
GGACTACTAGGGTTTCTAATCCTGTTTGCTCCCCACGCTTTCGAGCCTCAGTGTCAGTTACAGGCCAGAGAGCCGCTTTCGCCTCCGGTGTTCCTCCATATATCTACGCATTTCACCGCTACACATGGAATTCCACTCTCCTCTCCTGCACTCAAGTCTCCCAGTTTCCAATGCACACAATGGTTGGGCCACTGCCTTTTACATCAGACTTAAGAAACCACCTGCGCTCGCTTTCCGCCCAATAAATCCGG
+
CCCCCGGGGFGGGGGGGGGGGGGGGGGFGGGGGGFGGGGGGGGGGGGGGGGGGGGGGGGGGGFGGDGGGGGGGGGGGG?ECFGGGGDGGGEGGGGGGGFGGG9EGGFFEGGGGGGGGDGEGEGGEGFGG9FA=FGGGGC<EFFGGG,,E@GDGGGFGC=EDF8=BFDFGGEGDFF8EF8+=9==>CEGG@+DFFG84ECFCGG@FC57>F>FFGFC>7,,9CF==595284?FC+08(BEGF;;77;ECD:
@M03364:276:000000000-BLYN8:1:1101:8263:5900 2:N:0:1
GGACTACTAGGGTATCTAATCCTGTTTGCTCCCCACGCTTTCGAGCCTCAGTGTCAGTTACAGGCCAGAGAGCCGCTTTCGCCACCGGTGTTCCTCCATATATCTACGCATTTCACCGCTACACATGGAATTCCACTCTCCTCTCCTGCACTCAAGTCTACCAGTTTCCAATGCATACAATGGTTGAGCCACTGCCTTTTACACCAGACTTAATAAACCACCTGCGCTCGCTTTACGCCCAATAAATCCGG
+
CCCCCGGGGGGGGGGGGGGGGGGGGGGGGGGGGGGGGGGGGGGGGGGGGGGGGGGGGGGGGGGGGGGFGGGGGGGGGGGGGGGGGGGGGGGGFGGFFGGGGGGGGGGGGGGGGGGGGGGGGGGGGGGGFFGGGGGGGGGGGGGGGGGGGGGGDDEFGGGGGGGGGGGG8AFF,39:EFGGGGGAFBFGGGGGG:CCFFFFGGF7?CFCFC7CGFFFGG679E5;:D9>AF>?F9CCE2C:C?=F>@;7*:5
@M03364:276:000000000-BLYN8:1:1101:19514:5932 2:N:0:1
GGACTACTAGGGTTTCTAATCCTGTTTGCTCCCCACGCTTTCGAGCCTCAGTGTCAGTTACAGGCCAGAGAGCCGCTTTCGCCTCCGGTGTTCCTCCATATATCTACGCATTTCACCGCTACACATGGAATTCCACTCTCCTCTTCTGCACTCAAGTCCTCCAGTTTCCAATGACCCTCCCCGGTTGAGCCGGGGGCTTTCACATCAGACTTAAAGAACCGCCTGCGCTCGCTTTACGCCCAATAAATCCG
+
CCCCCGGGGGGGGGGGGGGGGGGGGGGGFGGGGGGGGGGGGGGGGGGGGCE,EFGGGGGGGGGFFDFG@F8FFGGGGGGGGGGGGGGG7CCFAFGG@EGFGGFFGGGGGGGGGFGGFGCCEC:F@FGGFCFGFF;FGGGGGGGGFFGAEGC?CDGGFGCFDF?GFGGGFFCF,=EEFD=?CEEGGGDE7@FC7CCEDECCFG,=:<CD*;F8:BF78DECAEFD(2(=95>>CFF2@:E?EB:F*:F):*)
@M03364:276:000000000-BLYN8:1:1101:4296:5950 2:N:0:1
GGACTACTGGGGTATCTAATCCTGTTTGCTCCCCACGCTTTCGCACCTGAGCGTCAGTCTTTGTCCAGGGGGCCGCCTTCGCCACCGGTATTCCTCCAGATCTCTACGCATTTCACCGCTACACCTGGAATTCTACCCCCCTCTACAAGACTCTAGCCTGCCAGTTTCGGATGCAGTTCCCAGGTTGAGCCCGGGGATTTCACATCCGACTTGACAGACCGCCTGCGTGCGCTTTACGCCCAGTAATTCCG
+
CCCCCGGGGGGGGGGGGGGGGGGGGGFGGGGGGGGGGGGGGGGGGGGGGDGGGGGGGCFFGFGGGGGGGEGGGGGGGGGGGGFCFGGGGDGGGFGGGG@FGFFGGGGGGGGGGGGGGGGGGGGGGGGGGGGGGGGGGGGEEEGGGGGGGFFGGGGGAFGGGDGGGGGGGCEGGGGGGGGCGDDGGGCFGFGFDE:E589CGCCFFGFGGD55;*<FGGGGAEDBFF971>EEGD<AF?GCC@(<F7=>FGF
@M03364:276:000000000-BLYN8:1:1101:16311:5951 2:N:0:1
GGACTACTAGGGTTTCTAATCCTGTTTGCTCCCCACGCTTTCGCACCTGAGCGTCAGTCTTTGTCCAGGGGGCCGCCTTCGCCACCGGTATTCCTCCAGATCTCTACGCATTTCACCGCTACACCTGGAATTCTACCCCCCTCTACAAGACTCTAGCCTGCCAGTTTCGGATGCAGTTCCCAGGTTGAGCCCGGGGATTTCACATCCGACTTGACAGACCGCCTGCGTGCGCTTTACGCCCAGTAATTCCG
+
CCCCCGGFGFGGGGGGGGGGFFGGGGGGGGGGGGGGGGGGGGGGGGGGGGGGGGGGGGGGGGGGGFGGGGGGGGGGGGGGGEGEGGGGGGGGGGGGGGFFG?EEFGGGGGGGGGGGGGGGGGGGFGGGGGGGGGGGGGDGECEGGGGGGGGGGGGGCFD8EGGGFGGCEEGGGGGGGGGGCGGGGGGGG7FDCCEGEGFGC>GGFG4CGGG<>FGC*2;C5EA??FFFFBEFGDGFF?GEGF<FC*7<GFC
@M03364:276:000000000-BLYN8:1:1101:22319:5963 2:N:0:1
GGACTACCGGGGTATCTAATCCTGTTTGCTCCCCACGCTTTCGCACCTGAGCGTCAGTCTTTGTCCAGGGGGCCGCCTTCGCCACCGGTATTCCTCCAGATCTCTACGCATTTCACCGCTACACCTGGAATTCTACCCCCCTCTACAAGACTCTAGCCTGCCAGTTTCGGATGCAGTTCCCAGGTTGAGCCCGGGGATTTCACATCCGACTTGACAGACCGCCTGCGTGCGCTTTACGCCCAGTAATTCCG
+
CCC<CF<FFGGGGGGGFGGGGGFFGGGGGGGGGGGGGGGGGGGGGGGGGGGGGGGGGGGGGGGGGGGDGGGGGGGGGGGGGGGG>EGEGGGGFGGGGGGFGCGGGGGGGGGGCDGGFFGGGGFDFCDGGGGGGGGGGGGGDEEGGGGGGGGGGFG7FGGGGFGFGGGF5CCEGG7FGGGFGFGGGCFGDG8CEGGGDGGFCFFDF><DDGGGCC<CCCE57258<FBDBEF>D37>=?D575367*76:7*
@M03364:276:000000000-BLYN8:1:1101:19353:5990 2:N:0:1
GGACTACTCGGGTTTCTAATCCTGTTTGCTCCCCACGCTTTCGAGCCTCAGTGTCAGTTACAGGCCAGAGAGCCGCTTTCGCCACCGGTGTTCCTCCATATATCTACGCATTTCACCGCTACACATGGAATTCCACTCTCCTCTCCTGCACTCAAGTCTACCAGTTTCCAATGCATACAATGGTTGAGCCACTGCCTTTTACACCAGACTTAATAAACCACCTGCGCTCGCTTTACGCCCAATAAATCCGG
+
CCCCCGGGGGGGGEGGGGGGGGGGFGGGGGGGGGGFGGGGGGGGGEGFGGGGGG9FGDGGGGGGGCFGGGGGGGGGCFGGGGGGGGGGGGGGGGEFGGGGGGGGGGGGGGGEGGGGGGGDGGGGGGGGFEGCFGGGGGGGGGGGGE9FCFEDGGGGFFGGFGFGCEFGFGGGGGGGGGGEGGCDFE8FFEFGFFGGFEFGGGDFFGG>FFFDFGG7CFFFFDFEBEFB2?:DGGGC>?EGG3=FFFFECGC
@M03364:276:000000000-BLYN8:1:1101:8251:6014 2:N:0:1
GGACTACAGGGGTATCTAATCCTGTTTGCTCCCCACGCTTTCGCACCTGAGCGTCAGTCTTTGTCCAGGGGGCCGCCTTCGCCACCGGTATTCCTCCAGATCTCTACGCATTTCACCGCTACACCTGGAATTCTACCCCCCTCTACAAGACTCTAGCCTGCCAGTTTCGGATGCAGTTCCCAGGTTGAGCCCGGGGATTTCACATTCAACTTAACAAACCACCTACGCGCGCTTTACGCCCAGTAATTCCG
+
CCC@CEGDFGEGCFAF9EGGFEFFFGEGFGGGFFGGG7@CDFGGCCFFFFFGGG@FCF<F<ECCFFGGGGCEFEFFG@EGGCCCFFGGEEFDGGFDCE=FGGG<EEFDEGEEFGGGGGGCFGGCFFGGGGDGGGGFAFFGGGGGGGGGGCFFGGGGCFCFGGGGCCCFEGEEGGGGF?>DDECFF9D,=BFGCGEDE5*0:CC78;@7CCCGDDGD75=*8A533A;A1:>;CCCA*6*?C510>>@BF*2
@M03364:276:000000000-BLYN8:1:1101:8339:6034 2:N:0:1
GGACTACTAGGGTATCTAATCCTGTTTGCTCCCCACGCTTTCGAGCCTCAGTGTCAGTTACAGGCCAGAGAGCCGCTTTCGCCTCCGGTGTTCCTCCATATATCTACGCATTTCACCGCTACACATGGAATTCCACTCTCCTCTTCTGCACTCAAGTCCTCCAGTTTCCAATGACCCTCCCCGGTTGAGCCGGGGGCTTTCACATCAGACTTAAAGAACCGCCTGCGCTCGCTTTACGCCCAATAAATCCG
+
CCCCCGGGGGGGGGGGGGGGGGGGGGGGGGGGGGGGGGGGGGGGGCCGGGGGGGGGGGGGGGGGGGGGGGGGGGGGFECFGGGGGGGGFF=FFGGGGGGGGGGFGGGGGGGGGGGGGGGGGGGGGGGGGGGGGGGGGGGGGFGGGGFGGGGGGGGFGGFGGGGG7D=EGGGGGGGGGGGEGGGG@EGGGGFGGGGGC5CCDGGFFGDCCDCFGFC8CCGCEGFFDFFA(88>DGCAF4ECE51.9FF9FGD
@M03364:276:000000000-BLYN8:1:1101:6789:6082 2:N:0:1
GGACTACTCGGGTTTCTAATCCTGTTTGCTCCCCACGCTTTCGAGCCTCAGCGTCAGTTACAGACCAGAGAGCCGCCTTCGCCACTGGTGTTCCTCCATATATCTACGCATTTCACCGCTACACATGGAATTCCACTCTCCTCTCCTGCACTCAAGTCTACCAGTTTCCAATGCATACAATGGTTGAGCCACTGCCTTTTACACCAGACTTAATAAACCACCTGCGCTCGCTTTACGCCCAATAAATCCGG
+
CCCCCGGGGGGGGGDGGGGGGGGGGGGGGGGGGGGGGGGGGGGGGGGGGGGGGGGGGGGGGGGGGGGGGGGGGGGGGGGGGGGGGFGGGGGGGFGGGGGGGGFGGGGGGGGGGGGGGGGEGGGG9FGGGGGGGGGGGGGGGGGGFDFFGG8DGFGGGGGGGGGGDFFG,EEGGGGDFGG?DGGGAEGCFBGGDGGGFGGGGGGGFGGGGGEFGFGGGG?5FCFEFD=E9ADBGGGFFFGGGF@FGGFEFCD
@M03364:276:000000000-BLYN8:1:1101:27546:6095 2:N:0:1
GGACTACACGGGTCTCTCCTCCTTTTTGCTCCCCCCGCTTTCGCGCCTCCGTGTCCGTTCCCGCCCCGCGCGCCGCCTTCGCCCCCGGTGTTCCTCCCTCTCTCTCCTCCTTTCACCTCTACCCCTGGCCTTCCCCACTCCTCTCCTGACCTCCAGTCTACCCGTTGCCCCTGCCTCACATGGTTGCGCCCCTGCCTTTTCACACCGCCTTCCGCACACCCCTGCGCTCGCTTTACGCCACCGCCCTCCGG
+
CCCCCGGGGFGGDCEFDFGGGGDCD<CBEFGGGGGGGGE,CCFGGGGGGGG,DFGFGFFFGFGGGGCFFGGGGGEGEGGGGGCFGGFEGG=:DFGGGGGGGGGGGAFFGGGGGGGGGF>9@DFFD@FGGE9:,D8D,5,@FCFGGFFE;DF+6>D6,>,?>EGECG*;CEC8?E=9E+8@<C63,**25BE/**=<?9++27::/7)D3<****//))::;57<<.7)1.<)79C<>(/*:)(.9DB?C))
@M03364:276:000000000-BLYN8:1:1101:14529:6111 2:N:0:1
GGACTACTCGGGTTTCTAATCCTGTTTGCTCCCCACGCTTTCGAGCCTCAGTGTCAGTTACAGGCCAGAGAGCCGCTTTCGCCTCCGGTGTTCCTCCATATATCTACGCATTTCACCGCTACACATGGAATTCCACTCTCCTCTCCTGCACTCAAGTCTCCCAGTTTCCAATGCATACAATGGTGGAGCCACTGCCTTTTACACCAGACTTAATAAACCACCTGCGTTCGCTTTACGCCCAATAAATCCGG
+
CCCCCGGGCGGGG>FFGGGGGGGGGGGGGGGGGGGGFFEGGGGCFFFGGGFFGFGGGGGGGGGGGDGGFGFGGFGGFG?FFGGGGFGGGGCGGGGGGFGGGGGGGGGGGGGGGFGGGFGGGEFGGGFFFCDDFFGFGGGGGGG+>EGGGGGDGGFG=EDGGGGGAEEFFE,>?FGFGGGGAECD,3@,;CGGFCCFGGCFG?CF*30*;>;=2++?FGDG?>42>D>E28)0:*+0:@EEE:8AFGF347C
@M03364:276:000000000-BLYN8:1:1101:4552:6121 2:N:0:1
GGACTACACGGGTTTCTAATCCTGTTTGCTCCCCACGCTTTCGCACCTGAGCGTCAGTCTTTGTCCAGGGGGCCGCCTTCGCCACCGGTATTCCTCCAGATCTCTACGCATTTCACCGCTACACCTGGAATTCTACCCCCCGCTACAAGACTCTAGCCTGCCAGTTTCGAATGCAGTTCCCAGGTTGAGCCCGGGGATTTCACATCCGACTTGACAGACCGCCTGCGTGCGCTTGACGCCCAGTAATTCCG
+
CACCCFFGGGGGGGGGGGFGGGGGGEEGGGGFGGCCGGGF<@EGDGEFGFFGGGGEG@EFGGEGGCFGGGGGGEEGGGG9FGGGGAFGGEFGD9=9FFF,AFFEF<BFG:CGAFFEGE7CDCDGFGG<<C<FFGGGC@FGG6>DCEFC9@EFGCFFEFDF7D?6@@EFGBEGG9,55,D?,?DC>>:60?C8EGG==5*+2;+;CF**185DCF7765FFFGE?BF951877D3*16(:*/),9>7*5*>*
@M03364:276:000000000-BLYN8:1:1101:22280:6153 2:N:0:1
GGACTACTAGGGTTTCTAATCCTGTTTGCTCCCCACGCTTTCGAGCCTCAGCGTCAGTTACAGACCAGACAGCCGCCTTCGCCACTGGTGTTCTTCCATATATCTACGCATTTCACCGCTACACATGGAATTCCACTCTCCTCTCCTGCACTCAAGTCTCCCAGTTTCCAATGCACACAATGGTTGAGCCACTGCCTTTTACATCAGACTTAAGAAACCACCTGCGCTCGCTTTACGCCCAATAAATCCGG
+
CCCCCGGGGGGGGGGGGGGGGGGGGFGGGGGGGGGGDEGGGGGGGGGGGGGGG7FEGFFFGGGGGGGFFGGGGGEGGGEG@CG:FEFGGGGGGGEEGFGGGGGFFGGGGGGGGGGGGGGGGGFFFGGGFFGGGGGDFEDFFGGGGGG8EDFGFGCDECFGGGGGGGGGGGFGDFGF8FGGGFCFFEGFGDGGGGGGFGEGFCGGFFGGGFFFGGFFGFGFFEFEBDFFFDEBG87@6=C8E>1AGCFED:9
@M03364:276:000000000-BLYN8:1:1101:23116:6157 2:N:0:1
GGACTACAAGGGTTTCTAATCCTGTTTGCTCCCCACGCTTTCGCACCTGAGCGTCAGTCTTCGTCCAGGGGGCCGCCTTCGCCACCGGTAGTCCTCCAGATCTCTACGCATTTCACCGCTACACCTGGCATTCTACCCCCCTCTACGAGACGCAAGCCCGCCAGTATCAGATGCAGTTCCCGGGTTGAGCCCGGGGATTTCACATCTGACTTAACAGACCGCCTGCGTGCGCTTTACGCCCAGTAATTCCG
+
C@CCCFGGFGED<FDCFEGAFG9,CEFGF<CFFEFECC@CFFGEEGGGGGGGC:BCFFDFFG7ECE@FDGGEGCGGC,4CDCGEBFCEF=+:EFFG,<B99EFFGGFFF7BFFG9DGEE6FE=E,4:F,A?,C<F9BEGGD6863EEEEEE6B>E>DF*@8C:>:B>;DE9;FEF;<ECGGGG81**4,:CECDEEG*:CFGGDAGFF7@7*:*::75;*<CB0271),7B>9*/6=02:C>1)*:4:7:*
@M03364:276:000000000-BLYN8:1:1101:3995:6170 2:N:0:1
GGACTACTAGGGTTTCTAATCCTGTTTGCTCCCCACGCTTTCGCACCTGAGCGTCAGTCTTTGTCCAGGGGGCCGCCTTCGCCACCGGTATTCCTCCAGATCTCTACGCATTTCACCGCTACACCTGGAATTCTACCCCCCTCTACAAGACTCTAGCCTGCCAGTTTCGAATGCAGTTCCCAGGTTGAGCCCGGGGATTTCACATCCGACTTGACAGCCCGCCTGCGTGCGCTTTACGCCCAGTAATTCCG
+
CCCCC@FC,EFGGGGGGGEFGGGGFFFFGGGGGGGGGGGEFGGG7FGG8FFGGGGCGAGFECCFGGGGDE@@FGEGGGFGGGGDGG@CFGGGGFGGGGFCFGGGGGGGGGGGGGGGGGGE:FCFGFFB=F?DF?EGGGGGGGEGCGF9BGGGGGGGGGGCCFFFDAFGGFGC@C7EEFGGGG6BFDFEFGGGGDGEEEFGGGF8=FGG:DDC7*;78*=/)=A;6FBE6EDDDDG9??GGGE:@*7*:FG*
@M03364:276:000000000-BLYN8:1:1101:24605:6180 2:N:0:1
GGACTACCAGGGTTTCTAATCCTGTTTGCTCCCCACGCTTTCGAGCCTCAGTGTCAGTTACAGGCCAGAGAGCCGCTTTCGCCACCGGTGTTCCTCCATATATCTACGCATTTCACCGCTACACATGGAATTCCACTCTCCTCTCCTGCACTCAAGTCTAACAGTTTCCAATGCATACAATGGTTGAGCCACTGCCTTTTACACCAGACTTAAGAAACCACCTCCGCTCGCTTTACGCCCAATAAATCCGG
+
CCCCCGGGFFGGGGGGGEGDGGGGGGGFGDFFGEGGGGGGGGECFGDEFEF@CFFFGGAFGCFFFGGGFCEFCFGGGDFFGGGGD8FFF@CFFGAFDCF<FF=FFBEG7FGGGGFEFFFEEG,?9:EEFFFFEGCF;8DEGGG9@FDEGFFDD=FC@,7,,CD9?FD>:==DEGFGFF89D,D;FGD8AEFG@D@,,7ECC+,;6777CCF>88+5*;D>9*/)-:9>2)8)75+*06CC?5;6FG66>)2
@M03364:276:000000000-BLYN8:1:1101:7039:6205 2:N:0:1
GGACTACAGGGGTTTCTAATCCTGTTTGCTCCCCACGCTTTCGAGCCTCAGTGTCAGTTACAGGCCAGAGAGCCGCTTTCGCCTCCGGTGTTCCTCCATATATCTACGCATTTCACCGCTACACATGGAATTCCACTCTCCTCTCCTGCACTCAAGTCTCCCAGTTTCCAATGCACACAATGGTTGAGCCACTGCCTTTTACATCAGACTTAAGAAACCACCTGCGCTCGCTTTACGCCCAATAAATCCGG
+
CCCCCGGGGGGGGGGGGGGGGGGGGGGGGGGGGGGGGGGGGGGGGGGGGGGGGGGGGGGGGGGGGGGGGGGGGFGGGGGGGGGGGGGGGGGGGGGGGGGGGGEGGGGGEGGGGGGGGGGGGGGGFFFGGFGGGGGCFGDGGGGFFGGGFDFGGGGGGGGGGGGGGGGFGGBFGGFGCFGGGGGGGEGGGE,@FDFGGGGGGGGGFGCGGGFGGGGCGGFC>E6::BABFFB?4C+8;@CCE),)>FFCG<:
@M03364:276:000000000-BLYN8:1:1101:15508:6234 2:N:0:1
GGACTACCGGGGTTTCTAATCCTGTTTGCTCCCCACGCTTTCGCACCTGAGCGTCAGTCTTCGTCCAGGGGGCCGCCTTCGCCACCGGTATTCCTCCAGATCTCTACGCATTTCACCGCTACACCTGGAATTCTACCCCCCTCTACGAGACTCAAGCCTGCCAGTATCAGATGCAGTTCCCGGGTTGAGCCCGGGGATTTCACATCTGACTTAACAGACCGCCTGCGTGCGCTTTACGCCCAGTAATTCCG
+
CCCCCGGGGGDGGGGGGFGGGGGGGGGGGGDGGGGGGGGGGGGGGGGFFGFGGGGGGGGGGGGGGGGGFGGGGGGGGGFGGGGGGGGGGGGGGGGGGGGGGGFGECFGGGGGGGGGGEEEGGGGFFGGGGGGGGGGGGFGGGGGGGG6>EGGGGGGGGGGGGFGGFFGG99DEGGCDCGGGGGDFGGGFGGGGGDG=EGFF7EGFGGFGFGFFFDCCFGGBG>:0@BB65@BGDFAF(;CED:FGGFA7:*
@M03364:276:000000000-BLYN8:1:1101:7398:6252 2:N:0:1
GGACTACTGGGTTTTCTAATCCTGTTTGCTCCCCAGGTTTTCGAGCCTCAGTGTCAGTTACAGGCAAGAGAGCCCCTTTCCCCTCCGGTGTTCCTCCTTATACCTAGGCATTTCACCGCACCACATGAAATTCCCCTCTCCTCTCTGGCACTCAATCCCCCCGTTTTCAACTCCAACCATGGTTTAGGCCACTCCCTTTTACTTCAGCCTTAAGAACCCACCTGCCCTGCCTTTACCCCAAAAAAACCCGG
+
CCCCCGFGGGG-CF?,@FC<E,,,CF6,,CFFG76,,6CE,,66;C:<E@6,,<,,;CC,;,F,D,,6C,6,C,,8CF@,,C6:C,@+6+B4EB@F8,,,,54@,A,,,5BF,,,E,6+++4,+,4C,C,C;F?,4,6,A,,,3@,,9,,,+4>8,,,,@E8++A>CE,@,,,3,,,+@,,@7E,,,,4,,51,@,ADFA+*,21+2+0;*;2+=8*;**:76))/0*//;AF*+0*8**=)(2>))/*1)
@M03364:276:000000000-BLYN8:1:1101:26510:6256 2:N:0:1
GGACTACTAGGGTATCTAATCCTGTTTGCTCCCCACGCTTTCGCACCTGAGCGTCAGTCTTCGTCCAGGGGGCCGCCTTCGCCACCGGTATTCCTCCAGATCTCTACGCATTTCACCGCTACACCTGGAATTCTACCCCCCTCTACGAGACTCAAGCCTGCCAGTATCAGATGCAGTTCCCGGGTTGAGCCCGGGGATTTCACATCTGACTTAACAGACCGCCTGCGTGCGCTTTACGCCCAGTAATGCCG
+
CCCCCFGFCFGFGGCFGGGGGEAACECECFGGGGGEGFEGFABFGFCFDEEFECFDFGGGGGCEGGEGG>FGGGGG>FGGGG?FFFGGGGGCGGGGGGGEFG9@FCDGD:CE9FFGG7@>+@,E>=DF?BFFAFGF>>DGGCEGGGGG76::,3@CFCFCDFFFAAA;AA,72ECAEFFFGGEEF*CFGGGGGDE5CEG6F79CFGG>+30@F7F7*<FGED@:(8(0(>B))9>AFBACCB?@C>@-:CC
@M03364:276:000000000-BLYN8:1:1101:10733:6280 2:N:0:1
GGACTACTGGGGTATCTAATCCTGTTTGCTCCCCACGCTTTCGAGCCTCAGTGTCAGTTACAGGCCAGAGAGCCGCTTTCGCCTCCGGTGTTCCTCCATATATCTACGCATTTCACCGCTACACATGGAATTCCACTCTCCTCTCCTGCACTCAAGTCTCCCAGTTTCCAATGCACACAATGGTTGAGCCACTGCCTTTTACATCAGACTTAAGAAACCACCTGCGCTCGCTTTACGCCCAATAAATCCGG
+
CCCCC@FGGGFFGGGGGGGFGGGGGGGGGGG8FFFGGGDGGFGGGGGGGGFGGGGGGGGGGGGGGGGGGGGCGGGGGGGGGGFEFGGGGCFG9FFGGGG9FEEGFD<DGGEGFCF9F:C87FAF9FGGFFGGGA9EGGFGGA8=,@FD8EE8,6DEDFDFFDF8ADGG8;F>,,7EFCE+EF8DFD8FCCD?,,3D?FEF?DECAF*39C<DFGGG5DCFF5*5>A29>)4:57+98>ECE:@AC++94C)
@M03364:276:000000000-BLYN8:1:1101:8566:6291 2:N:0:1
GGACTACCAGGGTTTCTAATCCTGTTTGCTCCCCACGCTTTCGCACCTGAGCGTCAGTCTTTGTCCAGGGGGCCGCCTTCGCCACCGGTATTCCTCCAGATCTCTACGCATTTCACCGCTACACCTGGAATTCTACCCCCCTCTACGAGACTCAAGCCTGCCAGTATCCGATGCAGTTCCCGGGTTGAGCCCGGGGATTTCCCATCTGACTTAACAGACCGCCTGCGTGCGCTTTACGCCCAGTAATTCCG
+
CCCCCGG,FFGGFGGGGGGGGGGGGGGGGGGGFGGGGGGGGGGGGGGGGGGGGGGGGFEFGGGGGFGFFGGGGGGFGGGGGGGGGFGGGGGGGGGGGFFGGGGGGGGFGGGGFCBFGGGGGGGFDFGGGGFGGGGGCGDGGGGGGGCECGGGGGDGF:CFGGG6@DGF,@>EEEA,;DGAFEGDEEEGFGGFGCEGCEFC++0*;C;@7+;;;7CC>5CC5E>::49><F>@>DG>B05EGE?)::*67C*
@M03364:276:000000000-BLYN8:1:1101:14980:6298 2:N:0:1
GGACTACCGGGGTTTCTAATCCTGTTCGCTACCCATGCTTTCGAGCCTCAGCGTCAGTTACAGACCAGACAGCCGCCTTCGCCACTGGTGTTCTTCCATATATCTACGCATTTCACCGCTACACATGGAGTTCCACTGTCCTCTTCTGCACTCAAGTCTCCCAGTTTCCAATGCACTTCTTCGGTTGAGCCGAAGGCTTTCACATTAGACTTAAAAGACCGCCTGCGCTCGCTTTACGCCCAATAAATCCG
+
CCCCCGGGGGGGGGGGGFGGGGGGGGCGGGGGGGGGGGGGGGGFFGGGGGGGGGGGGGGGGGFGGGGGGGGGGGGGGGGGGGGGGGGGGGGGGGGAFGGGGGFGGGGGD7CEFGGGGGGGG@EGGGGGF?FGGFFGFCFGGGGGGGGGGGGGGGGFGGGGGGGGGGGGGGGGFGGGGGFFEEFGGGGGGGGG>EGGGGGGFGGGFC58CFGFFGGCGGGG:EE@2ABFFFDBD3FEADGGGE=FDGAEGGC
@M03364:276:000000000-BLYN8:1:1101:16796:6318 2:N:0:1
GGACTACCCGGGTTTCTAATCCTGTTTGCTCCCCACGCTTTCGCACCTGAGCGTCAGCCTTTGTCCAGGGGGCCGCCTTCGCCACCGGTATTCCTCCAGATCTCTACGCCTTTCACCGCTACACCTGGAATTCTACCCCCCTCTACAAGACTCTAGCCTGCCAGTTTCGGATGCAGTTCCCAGGTTGGGCCCGGGGATTTCACATCCGACTTGACAGACCGCCTCCGTGCGCTTTACGCCCAGCAATTCCC
+
<CC<CFF8FEGCGEFGGG,CFFFFFGFEG<9EFBFGG:FBF@@@FFGFFG8FFFGGG,@EFCFCE,C<<,@@FGECFFBFGGFGGFGB8CFGFEGG8,4BFDDDC9DFD+,BEDAG9:F67:BDE,6>D=<87DFFDG6BEGGG9D,:B,@<CF,9F:;E8E8BF9D,*@84*8,>>9:7A;B5,?:**6:?5:CG*=2<F+<++***/97*2*020**:)=:0(04)(8<>D**-04:8C31)***.C>0
@M03364:276:000000000-BLYN8:1:1101:4086:6324 2:N:0:1
GGACTACTAGGGTTTCTAATCCTGTTTGCTCCCCACGCTTTCGCACCTGAGCGTCAGTCTTTGTCCAGGGGGCCGCCTTCGCCACCGGTATTCCTCCAGATCTCTACGCATTTCACCGCTACACCTGGAATTCTACCCCCCTCTACAAGACTCTAGCCTGCCAGTTTCGGATGCAGTTCCCAGGTTGAGCCCGGGGATTTCACATCCGACTTAACAGACCGCCTGCGTGCGCTTTACGCCCAGTAATTCCG
+
CCCCCGGGGGGGFGGGGGGGGGGGGGGGGGGFGGGGEGGGGGGGGGGFGGGGGGFGGGGGFGGGGGGGFGGGGGGGGGGGGGGGGGGGGGGGGFGGGGGGGGGGGGGGGGG@FCFGGGGGFGGGGGGGGGGGGDGFGGGGDEGFFEFFFFGGGGGGGFGGGGGFFF;DE5:EEGFGGGGGGFCFGGF,CDDFGE>EG>CA+24CCCGGGGCDGCFGGGG>BGF:BFFFBDFEGD:>F?GGGD??FGF<CGC
@M03364:276:000000000-BLYN8:1:1101:8799:6326 2:N:0:1
GGACTACTAGGGTTTCTAATCCTGTTTGCTCCCCACGCTTTCGAGCCTCAGTGTCAGTTACAGGCCAGAGAGCCGCTTTCGCCTCCGGTGTTCCTCCATATATCTACGCATTTCACCGCTACACATGGAATTCCACTCTCCTCTCCTGCACTCAAGTCTCCCAGTTTCCAATGCACACAATGGTTGAGCCACTGCCTTTTACATCAGACTTAAGAAACCACCTGCGCTCGCTTTACGCCCAATAAATCCGG
+
CCCCCGGGGGGGGGGGGGGFGGGGGGGGGGGGGGGGGGGGGGGGGGGGFGFFGGFGGGGGGGGGGGGGGGGGGGGGGGGGGGGGGCGGGGBFGGGGGGGGGGGGGGGGGGDGGGGGGGGGGGGGFEFFFGFGGGGGGGDGFGGGGGGGGGGGGGGGGGFGGGGGBFEEGGGFG8DAAFEGGGGFGGFFF??FGCFFCFGGGGGDFDCCGGGGFGGDGF>95CF:4:)97>AAG*29AF8C=>DAGG@CFDD
@M03364:276:000000000-BLYN8:1:1101:14381:6338 2:N:0:1
GGACTACAGGGGTTTCTAATCCTGTTTGCTCCCCACGCTTTCGCACCTGAGCGTCAGTCTTTGTCCAGGGGGCCGCCTTCGCCACCGGTATTCCTCCAGATCTCTACGCATTTCACCGCTACACCTGGCATTCTACCCCCCTCTACAAGACTCTAGCCTGCCAGTTTCGGATGCAGTTCCCAGGTTGAGCCCGGGGATTTCACATCCGACTTGACAGACCGCCTGCGTGCGCTTTACGCCCATTACTTCCG
+
CCCCCGGGGGGGGGGGGGGGGGGGGGGGGGGFFEGGGGGGGGGGGG@FDGGFGGFDGGGGGGGGFEGGGDGGGGGG:FGGGGCCFFGDGGGGGGFFGGG,CFGFGGGGGGGDGGGGGGGGGGGGGFGG,AFEFGGGGFGGGGGFGFFBFECFGGGDGGGGGFFFGFEEEE8ECGF;DCFCGF?5FC>GFG?CEGGDEGE9>FF:8**/5CCDGCF7*0AFE*),()3>?ED5)9CAF1CCE)(*:296*:/
@M03364:276:000000000-BLYN8:1:1101:5192:6345 2:N:0:1
GGACTACAGGGGTTTCTAATCCTGTTTGCTACCCATGCTTTCGAGCCTCAGCGTCAGTTACAGACCAGACAGCCGCCTTCGCCACTGGTGTTCTTCCATATATCTACGCATTTCACCGCTACACATGGAGTTCCACTGTCCTCTTCTGCACTCAAGTTTCCCAGTTTCCGATGCACTTCTTCGGTTGAGCCGAAGGCTTTCACATCAGACTTAAAAAACCGCCTGCGCTCGCTTTACGCCCAATAAATCCG
+
CCCCCGGGGGGGGCGGGGGGGGGGGGGGGGGFGGGGGGGGGGGGGGGGGFGGG@FGGFFGGG@EEFGGGG8<FGGGGGGGGGGGGGGGCFGGGFGGGCEFCFFGGFGGGGGCGGGGGGGGGGGGFGFGFGGGFFGGGGGGGG9D@EFFFEGGGGGFGG9=6CFGDFAD:EECE>DFGDDDGGGGGGGGGGGGGGGGGGGGGGFGFGG5F5CDCDFC>DEEDGBF2ABFF4BFGGFEF@EEE:7FGGF?G<<
@M03364:276:000000000-BLYN8:1:1101:25164:6350 2:N:0:1
GGACTACCGGGGTATCTAATCCTGTTTGCTCCCCACGCTTTCGAGCCTCAGTGTCAGTTACATGCCAGAGAGCCGCTTTCGCCACCGGTGTTCCTCCATATATCTACGCATTTCACCGCTACACATGGAATTCCACTCTCCTCTCCTGCACTCAAGACTACCAGTTTCCAATGCATACAATGGTTGAGCCACTGCCTTTTACACCAGACTTAATAAACCACCTGCGCTCGCTTTACGCCCAATAAATCCGG
+
@@CCCGGGGDGGGGGGGGGGGGGGGGGGGGGGCGGGGGGGGGGGGGGGGGGGGGGGGGGGGG,FGECFGGGGGGGG+CFG7FEGGEFGGGGGCFFCGDFCFGCFGFGGGGGGGGGGGGGGGGGFFFGGEFGGGGFG,49FFFGG8FGCFFGGGGC,,6>,3@8DCFG973E;=EF8AFF?3E8@FG6<CGC?FFGCGGGGGGGGACC*<7@+8C97@C?CAGFE=@=5>DD>GG==>@GGGFFF77A?4>)
@M03364:276:000000000-BLYN8:1:1101:7044:6363 2:N:0:1
GGACTACTGGGGTTTCTAATCCTGTTTGCTCCCCACGCTTTCGAGCCTCAGCGTCAGTTACAGACCAGAGAGCCGCCTTCGCCACTGGTGTTCCTCCATATATCTACGCATTTCACCGCTACACATGGAATTCCACTCTCCTCTTCTGCACTCAAGTCCTCCAGTTTCCAATGACCCTCCCCGGTTGAGCCGGGGGCTTTCACATCAGACTTAAAGAACCGCCTGCGCTCGCTTTACGCCCAATAAATCCG
+
CCCCCGGGGGGGGGGGGGGGGGGGGGGGGGGGGGGGGGGGGGGGGGGGGGGGGGGGGGGGGGGGGGGGGGGGGGGGGGGGGGGDGGGGGGGEFGGGGGGGGGGGGGGGGGGGGGGGGGGGGGGGGGGGBAFFGEFGFFGGFGGGGGGCGGGGGGGGGGF9EF?FFGFAFGGGFGGGGGGGGGGEG>EFGGGGGGGGGGGGGGGFF<CGGGGGGG=C>4FGED:7@F057>579CFAFFGGGFF@GDFFGG5
@M03364:276:000000000-BLYN8:1:1101:7086:6380 2:N:0:1
GGACTACTAGGGTTTCTAATCCTGTTTGCTACCCATGCTTTCGAGCCTCAGCGTCAGTTACAGACCAGACAGCCGCCTTCGCCACTGGTGTTCTTCCATATATCTACGCATTTCACCGCTACACATGGAGTTCCACTGTCCTCTTCTGCACTCAAGTTTCCCAGTTTCCGATGCACTTCTTCGGATGAGCCGAAGGCTTTCACATCAGACTTAAGAAACCACCTGCGCTCGCTTTACGCCCAATAAATCCG
+
CCCCCGGGFGFGGGGGGGGGGGGGGGGGGGGGGGGGGGGGGGGGGGGGGGGGGGGGGGGGGGGGGGGGGGGGGGGGGGGGGGGGGGGGGGGGGGGGGGGGGGCCGGGGGGGGGGGGGGGGGGGGGGGGGGGGGGGGGGGGGGGGGGGGGFECGGGGGFGGGGGGGGGGGGGEGGGGGFGGFFGECEGFFFFGGGGDGGFGGGGGFGGGGGGG>:CD>9@;AFFD;A@ABFFFGFGFF?G7EE@FCGFFGG3
@M03364:276:000000000-BLYN8:1:1101:13667:6382 2:N:0:1
GGACTACTGGGGTATCTAATCCTGTTTGCTCCCCACGCTTTCGAGCCTCAGTGTCAGTTACAGGCCAGAGAGCCGCTTTCGCCTCCGGTGTTCCTCCATATATCTACGCATTTCACCGCTACACATGGAATTCCACTCTCCTCTCCTGCACTCAAGTCTCCCAGTTTCCAATGCACACAATGGTTGAGCCACTGCCTTTTACATCAGACTTAAGAAACCACCTGCGCTCGCTTTACGCCCAATAAATCCGG
+
CCCCCGGGGGGGGGGGGGGFGGGGGGGGGGGGGGGGGGGGGGGGGGGGGGGGGGGGGGGGGGGGGGFFGGGGGGGGGGGDGGGGGGGGGGGGGGGGGGGGGGGGGGGGGGGGGGGGGGGGGGGGGGGCFFGGGGGGGGGGGGGGGGGGGGGGE>F?FFGGDF?FGGFGGGGGFC98@FG6=FCFGGDFGGGGGFFCFGGGCGACC82;FF+DDCGGFG6FF9A:@D)94?>EGFGFFFECG>@/>7:?*>)
@M03364:276:000000000-BLYN8:1:1101:3708:6385 2:N:0:1
GGACTACTGGGGTTTCTAATCCTGGTTGCTCCCCACGCTTTCGAGCCTCAGTGTCAGTTACAGGCCAGAGAGCCGCTTTCGCCTCCGGTGTTCCTCCATATATCTACGCATTTCACCGCTACACCTGGAATTCTACCCCCCTCTACAAGACTCTAGCCGGGCAGTTTCGGATGCAGTTCCCAGGTTGAGCCCGGGGATTTCACATCCGACTTGACAGACGGCCTGCGTGCGCTTTACGCGCCGTAATCCCG
+
CCCCCDA@FGGGBGCFDG<FGC6E-6<FDG<EDCFEGG7BCFCFGGGF<FGFGGFDFF9FFFFGG76CFFFGGGGG7,AFGDGG>FGGGGFGFGAFEDF9C?,E9,EF7C+BEF9F,CFG@ECD84AFFEFF9EF9,,>+@@>8FGGFGFGDGGG9,=+6+@+@DF,>EE6>+,@;E,:=D9CCA@DF6@2=EEG*78E,4:F>+C*:CDG*::*:DFG*)C5((0(:10579**6*-8*1)40/1>)227
@M03364:276:000000000-BLYN8:1:1101:5965:6406 2:N:0:1
GGACTACTGGGGTTTCTAATCCTGTTTGCTCCCCACGCTTTCGAGCCTCAGTGTCAGTTACAGGCCAGAGAGCCGCTTTCGCCTCCGGTGTTCCTCCATATATCTACGCATTTCACCGCTACACATGGAATTCCACTCTCCTCTCCTGCACTCAAGTCTCCCAGTTTCCAATGCACACAATGGTTGAGCCACTGCCTTTTACATCAGACTTAAGAAACCACCTGCGCTCGCTTTACGCCCAATAAATCCGG
+
CCCCCGGGGGGGGGGGGGGGGGGGGGGGGGGGGGGGGGGGGGGGGGGGGGGGGGGGGGGGGGGGGFGGGGGGGGGGGGGGGGGGG?CGGGGGGGGGGGGGGGGGGGGGGGGEGGGGGGGGGGGGGGGGGGGGGA9EGFBEDGGGGGGGGGGGGGGGGGGGGGGGGGGGFGFFGGGGGGDCCFGGGGFGGGG6CECFGGGGG7CFF75*;C9DG>FGDDFGFGFF=>ADDFFFCFFE?@G7C>;FGGFE4>C
@M03364:276:000000000-BLYN8:1:1101:12765:6425 2:N:0:1
GGACTACCCGGGTTTCTAATCCTGTTTGCTCCCCACGCTTTCGCACCTGAGCGTCAGTCTTTGTCCAGGGGGCCGCCTTCGCCACCGGTATTCCTCCAGATCTCTACGCATTTCACCGCTACACCTGGAATTCTACCCCCCTCTACAAGACTCAAGCCTGCCAGTTTCGAATGCAGTTCCCAGGTTGAGCCCGGGGATTTCACATCCGACTTGACAGACCGCCTGCGTGCGCTTTACGCCCAGTAATTCCG
+
CCCCCGGGGGGGGGGGGGGGGGGGGGGGGGFGGGGGGGGGGGGGGGGGGGGGGGGGGGGGGGGGGGEGGGGGGGGGGGGGFGGGGGGGGGGGGGGGGGGGGGGGGGGGGGGGGGGGGGGGEGGGGGGGFGGGGGFGGCEEGDGGGGGGGFGFFGFGDGGGGGGGGGGGDGGGGGGFGGGCCGGCFGFGGGGGGGGGGCCFGGGFFGGGGGGGGCGGGFGG>EDFFFFF?FFFGGG288CCEB<F7774CC0
@M03364:276:000000000-BLYN8:1:1101:4692:6485 2:N:0:1
GGACTACCGGGGTATCTAATCCTGTTTGCTCCCCACGCTTTCGCACCTGAGCGTCAGTCTTTGTCCAGGGGGCCGCCTTCGCCACCGGTATTCCTCCAGATCTCTACGCATTTCACCGCTACACCTGGAATTCTACCCCCCTCTACAAGACTCTAGCCTGCCAGTTTCGGATGCAGTTCCCAGGTTGAGCCCGGGGATTTCACATCCGACTTGACAGACCGCCTGCGTGCGCTTTACGCCCAGTAATTCCG
+
<<ACCGGDFCGEF7CAEDC<CFEGGFFEFFDFCCFECECFFGFGG@FF@,E@FGGEG6ECFFGGGFGGGGEFGFEEGGGGGGGGC=@>F@FAFFF<FDFCE8EFFFGFEF@FGCFFEGCE7FE8EFFFF8<>FGFDFG6>8CCF9E;:E8FFGCECF:>BGF6@FAFFGEC57D?EEGGFFCFEFGG66FBF*=CG5BE6@CFFFGCCD<DDFDFFGCCCBGEF?FB525>>C3C)63*?EE<F***):C0
@M03364:276:000000000-BLYN8:1:1101:10676:6505 2:N:0:1
GGACTACCGGGGTTTCTAATCCTGTTTGCTCCCCACGCTTTCGAGCCTCAGTGTCAGTTACAGGCCAGAGAGCCGCTTTCGCCACCGGTGTTCCTCCATATATCTACGCATTTCACCGCTACACATGGAATTCCACTCTCCTCTCCTGCACTCAAGTCTACCAGTTTCCAATGCATACAATGGTTGAGCCACTGCCTTTTACACCAGACTTAATAAACCACCTGCGCTCGCTTTACGCCCAATAAATCCTG
+
CCCCCGGGGGGGGGGGGGGGGGGGGGGGGGFGGGGCGGGGGGGGGGGGGGGFGGGGGGGGGGGFGGGGGCFGGGGGFFGGGGGGGGGGGGGGFFGGGGGGGGGGGDFGGGGGGGGGGGGGGGGGGGFFFFGGGGGGGGGGGGGGDGGGGGFDGG=EFGGFGGGGFGGGGGGGGGGGFGC?FCCGGDD,@FCFF8DFFGGGGC:D>FF5?CFC>9>:CFGGFGF2>?20-8B4C57C57EDEF@F>F734+2
@M03364:276:000000000-BLYN8:1:1101:18540:6520 2:N:0:1
GAACTACTGCGGTATCTAATCCTGTTTGCTCTCCATGCTTTCGATCCTCAGTGTCAGTTACAGGCCATAGAGCCGCTTTCGCCTCCGGTGTTCCTCCATATATCTAAGCATTTCACCGCCACACATGGAGTTACACTCTACTCTCCTGCACTAACGTCGCCCAGTTTCCAATGCACACACTGGTTGTGTCCCTGCCTCTTACATCAGACTTAAGAAACCACCCACGCTCGCTTCACGTCCAATAAATCCGG
+
A-8AC,,,;-8@BFC,<,66,;,,;6,;@EF,;CA,EG,EF9:,,C,CC<C,,C@A@<C6CCE8,6C@E6,6E,6+@@@9,FGGG,+C6+,,,,,9BEA9@F,,@<?,?F9EE?<C?FF6@C8++,,4:,A4,9,,C,,,,99=D,@?849+,,,+8>@+++36A,@E,,,36@9EC8+3@3,@B++@,C3,<@6DG,DC+DCC?<97*22+=2@<9*@@@:*))3)*)3285*+*/(6448;AFG@5<C3
@M03364:276:000000000-BLYN8:1:1101:22768:6523 2:N:0:1
GGACTACTAGGGTATCTAATCCTGTTCGCTACCCATGCTTTCGAGCCTCAGCGTCAGTTACAGACCAGACAGCCGCCTTCGCCACTGGTGTTCTTCCATATATCTACGCATTTCACCGCTACACATGGAGTTCCACTGTCCTCTTCTGCACTCAAGTCTCCCAGTTTCCAATGCACTTCTTCGGTTGAGCCGAAGGCTTTCACATTAGACTTAAAAGACCGCCTGCGCTCGCTTTACGCCCAATAAATCCG
+
CCCCCGGGFGGGGGGGGGGGGGGGGGGGGGGGGGGGGGGGGGGGGGGGGGGGGGGGGGGGGGGGGGGGFGFGGGGGDFGGGGGDGGGGGGGGGGGGGGGGGGBFGGGGGGG7FGGGGGGECFGF=FFGFFFGGGGGGGGGGGGGG9FGGGGGGGGGGGGGGGGGGGGGGFGGGGGGGGGF=FFCGGGGGGGGGGGD?8FFFCFGFDGDCFC>CGFFGGCGBEFFBF>EFBBDGF<<F@GGGFFFGCFC+;9
@M03364:276:000000000-BLYN8:1:1101:4523:6576 2:N:0:1
GGACTACTGGGGTATCTAATCCTGTTTGCTCCCCACGCTTTCGCACCTGAGCGTCAGTCTTTGTCCAGGGGGCCGCCTTCGCCACCGGTATTCCTCCAGATCTCTACGCATTTCACCGCTACACCTGGAATTCTACCCCCCTCTACAGGACTCTAGCCTGCCAGTTTCGAATGCAGTTCCCAGGTTGAGCCCGGGGATTTCACATCCGACTTGACAGACCGCCTGCGTGCGCTTTACGCCCAGTCATTCCG
+
CCCCCGGGGGGGGGGGGGGGGGGGGGGGGGFGGGGCEGGGGGGG7CGGCEGGGGGGGGGGGGGAFGFGGGGGGGGFGGGGGGDGGCEGGGGGGFFGGGDGFGFDGGGGGEGGGGGGGGDGCFGGFFGGGCGGGGGGGDDGGCGG9B;,,@>CFFEACDFCFGGGGFGGEFFGFFGGGGGECCFGGGGCGGGFE4CE*4BCCDGGFFFD*)><CDDC=CFGFGFFB)75?BDFG<7AFBE?EEFF4:*:FF4
@M03364:276:000000000-BLYN8:1:1101:20702:6599 2:N:0:1
GGACTACCAGGGTATCTAATCCTGTTTGCTCCCCACGCTTTCGCACCTGAGCGTCAGTCTTCGTCCAGGGGGCCGCCTTCGCCACCGGTATTCCTCCAGATCTCTACGCATTTCACCGCTACACCTGGAATTCTACCCCCCTCTACGAGACTCAAGCCTGCCAGTATCAGATGCAGTTCCCGGGTTGAGCCCGGGGATTTCACATCTGACTTAACAGACCGCCTGCGTGCGCTTTACGCCCAGTAATTCCG
+
CCCCCFFGGGGGGGGGGG<FFGGGGGGGGGGGGGGEEGGGGGGGGGGGGGGGGGGGGFGGGGFGGGGGGGGCEGGGGGGGGGEGEGGGGGGGGGGGGGGFFFGGGGGGGGDGGGGGGGGGGEGGGGGF8CFGGGGDGGFGEGGGFGGGGGGGFGF9CGGGGGGGGG9>7F?DFC7<FGGDFE5:FEE6?FFGGGGG*B8C@FGFFGGGFGG+:@DFF<8E):32<F>)15>5377<@2;CC>6<>CFFGF9
@M03364:276:000000000-BLYN8:1:1101:11374:6600 2:N:0:1
GGACTACAGGGGTTTCTAATCCTGTTCGCTACCCATGCTTTCGAGCCTCAGCGTCAGTTACAGACCAGACAGCCGCCTTCGCCACTGGTGTTCTTCCATATATCTCCGCATTTCACCGCTACACATGGAGTTCAACGGTCCTCTTCTGCACTCAATTCCCCCAGTTTCCAATGCACTTCTTCGTTTGAGCCGAAGGCTTCCACATTAACCTTAAAAGACCGCCGCCGCTCGCTTTCGGCCCAATAATTCCG
+
CCCCCGGGGGGGGGGGGGGGGGGGGGGGGGGGGGGGGGGGGGGGGGGGGGGGGGGGGGGGGGGGGGGGGGGFGGGGGGGGGGGGGGGGGGGGGGGG9<B,,A@?,,,+,+8F,,,B,+844F9=,9E<,,A:F<=,++6@=E;D96EB3,8+,63,37,,DB88FGDG,@=,6,,,7@=D7,@,@8@C+D3+@*>*,@D,*5,*35+++45;DG7+:/=;6E5((...().5CC*/),:;754>GG*-?7C
@M03364:276:000000000-BLYN8:1:1101:11630:6607 2:N:0:1
GGACTACTAGGGTATCTAATCCTGTTTGCTCCCCACGCTTTCGAGCCTCAGTGTCAGTTACAGGCCAGAGAGCCGCTTTCGCCTCCGGTGTTCCTCCATATATCTACGCATTTCACCGCTACACATGGAATTCCACTCTCCTCTCCTGCACTCAAGTCTCCCAGTTTCCAATGCACACAATGGTTGAGCCACTGCCTTTTACATCAGACTTAAGAAACCACCTGCGCTCGCTTTACGCCCAATAAATCCGG
+
CCCCCGGGGGGGGGGGGGGGGGGGGGGGGGGGGGGGGGGGGGGGFGGGGGGGGGGGGGGGGGGGGGGGGGGGGGGGGGGGGGGGGGGGEGGGGGGGGGGGGGGGGGGGGGGGGGGGFGGGGGGGGGGGGFGFGGFFGGGGGGGGFGGFGGGGGDGGFGGGFFGFGGGGGGGGGGGGGGGGGGGGGGGFC@8EFFFCFGGGGGGGFGGGFFFGGGGGGFGF>>A2@DFEDFFFGDC4AD5:EFFFCFFF>D<
@M03364:276:000000000-BLYN8:1:1101:16959:6612 2:N:0:1
GGACTACCCGGGTATCTAATCCTGTTTGCTCCCCACGCTTTCGAGCCTCAGTGTCAGTTACAGGCCAGAGAGCCGCTTTCGCCTCCGGTGTTCCTCCATATATCTACGCATTTCACCGCTACACATGGAATTCCACTCTCCTCTCCTGCACTCAAGTCTCCCAGTTTCCAATGCACACAATGGTTGAGCCACTGCCTTTTACATCAGACTTAAGAAACCACCTGCGCTCGCTTTACGCCCAATAAATCCGG
+
CCCCCGFGFGGGGGGGGGGFGGGGGGGGGGFGFDFFGGGGGGGFG;FEFFFEGG<EFGGGGGGGGEFGGGGGGGGGDGDEGGGCFGGGGGGDDGGGGGGGGACFGFEFDGGGGGGGCBFGGEFGFEEEFFGGGGGFFCGGGGGGGGGGGGGGFGGGGD9=FGGGGCAFGGF;DFGGCFGDGGDC9@DFE>,DFGFFGGGGFF7@>8DGF>>8DFF=7FCFFGFB@BAA>FDBFGGEB@EDG5@ACGF?<C:
@M03364:276:000000000-BLYN8:1:1101:14160:6640 2:N:0:1
GGACTACCAGGGTTTCTAATCCTGTTTGCTCCCCACGCTTTCGCACCTGAGCGTCAGTCTTCGTCCAGGGGGCCGCCTTCGCCACCGGTATTCCTCCAGATCTCTACGCATTTCACCGCTACACCTGGAATTCTACCCCCCTCTACGAGACTCAAGCTTGCCAGTTTCAAATGCAGTTCCCAGGTTGAGCCCGGGGATTTCACATCTGACTTAACAAACCGCCTGCGTGCGCTTTACGCCCAGTAATTCCG
+
CCCCCGGF?FGGGGGGGFGGGGGGGGGGGGGGGGGEFGGGGGGGGGGFFGGGGGGGGGGGGGGGGGGGGGEGGGGGGGGFGGFGGGGGGGGGGFFGF8FFGGGGGFGGGGGGGGGGGGGGGGGGGGGFFFFFFGGGGGGGGGGGGGG6BEGFGGFGGGF6FCFGGGGGGD,EFFGGFG?CFGFGGCFGGGGGEGGGCGGCG=FFAFG>FF7:77;+C5EFEGFF;FFF:@BECD<AFBDGG5::F*6);C2
@M03364:276:000000000-BLYN8:1:1101:17890:6696 2:N:0:1
GGACTACTAGGGTTTCTAATCCTGTTTGCTCCCCACGCTTTCGAGCCTCAGTGTCAGTTACAGGCCAGAGAGCCGCTTTCGCCTCCGGTGTTCCTCCATATATCTACGCATTTCACCGCTACACATGGAATTCCACTCTCCTCTCCTGCACTCAAGTCTCCCAGTTTCCAATGCACACAATGGTTGAGCCACTGCCTTTTACATCAGACTTAAGAAACCACCTGCGCTCGCTTTACGCCCAATAAATCCGG
+
CCCCCGGGGGGGGGGGGGGGGGGGGGGGGGGGGGGGGGGGGGGGGGGGGGGGGGGGGGGGGGGFGGGGGGGGGGGGGGGGGGGGGFGGGGGGGGGGGGGGGGGGGGGGGGGGGGGGGGGGGGGGCFGGGGGGGGGGEGGGGGGGGGGGGGGGGGGGEFFGFGGGGGGGCDGGGGGFGGG?FGGGGGGGGG6DDEFFGGGGFFFFFFGGGGGGGG>F*;FFFGFFFFBBFFFEGGF:?2EEGFD)>FFFGDC
@M03364:276:000000000-BLYN8:1:1101:16803:6726 2:N:0:1
GGACTACTGGGGTATCTAATCCTGTTTGCTCCCCACGCTTTCGCACCTGAGCGTCAGTCTTTGTCCAGGGGGCCGCCTTCGCCACCGGTATTCCTCCAGATCTCTACGCATTTCACCGCTACACCTGGAATTCTACCCCCCTCTACAAGACTCTAGCCTGCCAGTTTCGGATGCAGTTCCCAGGTTGAGCCCGGGGATTTCACATCCGACTTGACAGGCCGCCTGCGTGCGCTTTACGCCCAGTAATTCCC
+
CCCCCGGGGGGGGGGGGGGGGGGGGGGGGGGGGGGGGGGGGGGGDFGGGGGGGGDGGFDGGGGGGGGGGGGGGGGGGGGGGGGGGGGGGGGGGGGGGFGGGGGGGEFFGDGGGGGGGGGGGGGFGGGGGGGGGDGGFGGDEGGGDGFFGGFG?DFFGGGGGGGGGGGFGGEGGGGGGGGGGFGGGGFGGGGGGGGGGGGGGFGGFFGDGGDGF=<@FFFDAGB<079@:)7;)9FA=?CEE)(9>*9<CG4
@M03364:276:000000000-BLYN8:1:1101:22091:6744 2:N:0:1
GGACTACTGGGGTTTCTAATCCTGTTTGCTCCCCACGCTTTCGAGCCTCAGTGTCAGTTACAGGCCAGAGAGCCGCTTTCGCCTCCGGTGTTCCTCCATATATCCACGCATTTCACCGCTACACACGGAATTCCACTCTCCTCTCCTGCACGCAAGTCTCCCAGTTTCCAATGCACACAATGGTTGAGCCACTGCCTTTTACAGCCGACTTAAGACACCACCTGCGCTCGCCTTACGCCCAATCAATCCTG
+
CCCCCGGGG9EGGEGFG9EFGEGGGGGGG9FGGGCGC@7@DFCFGGGGGGGGGFFGGCEFFGG8FFGFF<@CFFEF@BFGGGEFEGDG@CCFGEDGDFG9E9@,,9=CFGGFEGEAGGDGDGGG9++=CBF8EE,9=6,A,DE+,@>EFFG+>EEDFD7,6@@>=>3E,3,@8CF,,@8:9,67,389CCFF1@B,4BFG+=C*67DDCD/=C+D*??:5?5633)(2;>>3CG=;>08ECA;;8F7.9*:
@M03364:276:000000000-BLYN8:1:1101:7997:6757 2:N:0:1
GGACTACAGGGGTTTCTAATCCTGTTTGCTCCCCACGCTTTCGAGCCTCAGTGTCAGTTACAGGCCAGAGAGCCGCTTTCGCCTCCGGTGTTCCTCCATATATCTACGCATTTCACCGCTACACATGGAATTCCACTCTCCTCTCCTGCACTCAAGTCTCCCAGTTTCCAATGCACACAATGGTTGAGCCACTGCCTTTTACATCAGACTTAAGAAACCACCTGCGCTCGCTTTACGCCCAATAAATCCGG
+
CCCCCGGGGGGGGGGGGGGGGGGGGGGGGGGGGGGGGGGGGGGFGGGGGGGGGGGGGGGGGGGGGGGGGGGGGGGGGGGGGGGD?FCGGGGGGGGGGGGGGGGGGGGGGGGGGGGGGGGGGGGGGGGGGGGGGGGGFGGGGGGGGGGGGGGGGGGGGFFGGGGFGGGGGGGGGGGGGGGGGGGGGECCD7CGFGGGGGGG7FGDFD5CCFGFCDF<FF,=AEFFFF>ADD>/7CFEFF8EG>3)::@CFG7
@M03364:276:000000000-BLYN8:1:1101:13193:6767 2:N:0:1
CCAGTCGCACCCGGAGTCCAGACCTATGCTCTTCCGATTTGCCCACTTCTGGCTCTATTCCTCCTTGTCCTCCACCTCTTCCATACCCCGTGTCCGCGCTCATCCAGCGGCCGCCCTTCGCCTCCTCTGGTCCCCCCTCCCGACCTCCCCTTCTCGTGCACCCATCGCTCCCCCCTCCCTCCTCCTGCACTCTCCCTCCACCTCCTCCCATACCTCTCCCCCTCACGTCACACCCCTCTCCCGCACCACAC
+
---8,,=+++8-++8+,,;,,,,,;6,,,;,CC,<7,,6C,@F,<@<,,,,,,,,,,,6,6,,,,,,:,,,9,,:9,,::,,9,,:,,,+6,::44+7++8+,5,,,,+++8+4>+>,4++8464,,,,:5,,,66+3+=++60++4,@+,+6,8**,3*645*,,1*,6**=44*:*4,,*,,6*+3*2+5++****3*;***)*;**0+*2*+2****)/)-().0()0*29)(),286)()1104***
@M03364:276:000000000-BLYN8:1:1101:12073:6780 2:N:0:1
GGACTACAGGGGTTTCTAATCCTGTTTGCTCCCCACGCTTTCGAGCCTCAGTGTCAGTTACAGGCCAGAGAGCCGCTTTCGCCTCCGGTGTTCCTCCATATATCTACGCATTTCACCGCTACACATGGAATTCCACTCTCCTCTCCTGCACTCAAGTCTACCAGTTTCCAATGCATACAATGGTTGAGCCACTGCCTTTTACACCAGACTTAATAAACCACCTGCGCTCGCTTTACGCCCAATAAATCCGG
+
CCCCCGGGGGGGGGGGGGGGGGGGGGGGGGGGGGGGGGGGGGGGGGGGGGGGGGGGGGGGGGGGGGGDGGGGGGGGCGGGGGGGGGGGGGGGGGGGGGGGGGGGGGGGGGGGGGGGGGGGGGGGGGGGFFGGGGGGGGGG?FGGGGGGGGGGGGDGFCDGGGFGGGGGGGGGCFGGFFFF8DGGGDFGGFGF@FF:EGGGFFFD60C>GDFG7@7C7DGGFEFFFFFFFFF?DFFEFFGGGFFFG>@CC<<
@M03364:276:000000000-BLYN8:1:1101:8109:6788 2:N:0:1
GGACTACTGGGGTTTCTAATCCTGTTTGCTCCCCACGCTTTCGAGCCTCAGTGTCAGTTACAGGCCAGAGAGCCGCTTTCGCCTCCGGTGTTCCTCCATATATCTACGCATTTCACCGCTACACATGGAATTCCACTCTCCTCTCCTGCACTCAAGTCTCCCAGTTTCCAATGCACACAATGGTTGAGCCACTGCCTTTTACATCAGACTTAAGAAACCACCTGCGCTCGCTTTACGCCCAATAAATCCGG
+
CCCCCGGGGGGGGGGGGGGGGGGGGGGGGGGGGGFGEGGGGGGGFGGGGFGGGGGGGGGGGGFGGGGGGGGGGGGGGGGGGGGGGGGGFGGGGGGGGGGGGGGGGFGGGGGGGGFGG7FEGGGGGFGGFGGGGGGGGGGGFGFGFE9EGGGGGGGGGGGGFGGGGGGGGGFGGGGGGGDGGG8FGGGFFF6DF6::@FGGGGFGFF>GCFFGGGGGGG8CF;A)7@=AAB>DGC>CE?E8EFD4:;CEFD:
@M03364:276:000000000-BLYN8:1:1101:4048:6811 2:N:0:1
GGACTACAGGGGTTTCTAATCCTGTTTGCTCCCCACGCTTTCGAGCCTCAGTGTCAGTTACAGGCCAGAGAGCCGCTTTCGCCTCCGGTGTTCCTCCATATATCTACGCATTTCACCGCTACACATGGAATTCCACTCTCCTCTCCTGCACTCAAGTCTCCCAGTTTCCAATGCACTTCTTCGGTTGAGCCGAAGGCTTTCACATTAGACTTAAAAGACCGCCTGCGCTCGCTTTACGCCCAATAAATCCG
+
CCCCCGGGGGGGEGGGGGGGGGGGGGGGGGGGGGGGGGGGGGGGGGGGGGGGGGGGGGGGGGEEGGGGGGGGGGGGGGGGGGGGFG@CGGGGGGGGGGGGG<EGGGFGGGGGGGCFGGGGGGGGGGGGF=FGGGGGGGFFEADFFGFFC@FGGGEGGGADED,,8BEGFGGFGGFFGFGGGGG6@BCFEFGGE:E*,@FFGCC@FFF7C8=CFGGFDFGGBCEFFFFD2?):DFC3+2CEED;5*7+7DFD
@M03364:276:000000000-BLYN8:1:1101:12349:6830 2:N:0:1
GGACTACACGGGTTTCTAATCCTGTTTGCTCCCCACGCTTTCGAGCCTCAGTGTCAGTTACAGGCCAGAGAGCCGCTTTCGCCTCCGGTGTTCCTCCATATATCTACGCATTTCACCGCTACACATGGAATTCCACTCTCCTCTCCTGCACTCAAGTCTCCCAGTTTCCAATGCACACAATGGTTGAGCCACTGCCTTTTACATCAGACTTAAGAAACCACCTGCGCTCGCTTTACGCCCAATAAATCCGG
+
CCCCCGGGGGGGGGGGGGGGGGGGGGGGGGGGGGGGGGGGGGGGGGGGGGGGGGGGGGGGGGGGGGGGGGGGGGGGGGGGGGGGGGGGGGGGGGFGGGGDDGFFFFGGGGGGGGFGFGGGGGGGGGGGGGGGGGGGFGGGGGGGGFGFGGGGGGGGGGGGDGFFFGEA,@EFGGGGGGGCDFGGFDGGGG?DFGGCFGFGCCEDB729CG<+=+2B7FEFFGA:@D>@2?4?FF7>B@D7EFDFGGFFGDC
@M03364:276:000000000-BLYN8:1:1101:5357:6860 2:N:0:1
GGACTACAAGGGTTTCTAATCCTGTTTGCTCCCCACGCTTTCGCACCTGAGCGTCAGTCTTTGTCCAGGGGGCCGCCTTCGCCACCGGTATTCCTCCAGATCTCTACGCATTTCACCGCTACACCTGGAATTCTACCCCCCTCTACAAGACTCTAGCCTGCCAGTTTCGAATGCAGTTCCCAGGTTGAGCCCGGGGATTTCACATCCGACTTGACAGACCGCCTGCGTGCGCTTTACGCCCAGTAATTCCG
+
CCCCCGGFGGGGGGGGGGGGGGGGGGGGGGGGGGGGGGGGGGGGGGGGFGGGGGGGGGGGGGGGGGGGDGCFGGGGGGGGGGGGDGGGGGGGGGGGGGGGGFFGGGGGGGEGGGGGGGGGEFGGGGGGGGGFGGGFGGGGGGGGCF;FGCB?FCB@FGGGGGCFCFGGGC6CFGGFGCCCFFGF:FFGGGEGGDGGGGFGGGGGFGGGDCCGFGGFG5EGB5A;:FBFFFFFGGG<FBGEGE?FCFF<FG*
@M03364:276:000000000-BLYN8:1:1101:13699:6866 2:N:0:1
GGACTACCAGGGTTTCTAATCCTGTTTGCTCCCCACGCTTTCGAGCCTCAGTGTCAGTTACAGGCCAGAGAGCCGCTTTCGCCTCCGGTGTTCCTCCATATATCTACGCATTTCACCGCTACACATGGAATTCCACTCTCCTCTCCTGCACTCAAGTCTCCCAGTTTCCAATGCACACAATGGTTGAGCCACTGCCTTTTACATCAGACTTAAGAAACCACCTGCGCTCGCTTTACGCCCAATAAATCCGG
+
CCCCCGGGGGGGGGGGGGGGGGGGGGGGGGGGGGGGGGGGGGGGGGGGGGGGGGGGGGGGGGGGGGGGGGGGGGGGGGGGGGGGGGGGGGGGGGGGGGGGGGGGGGGGGGGGGGGGFGGGGGGGGGGGGGGGGGGGGGGGGGGGFGGGGGFGGGGGGGGGGGGFEGGGAFFFFFFGGGGGGGDGFCFFFGGGFGFGGGGGCFFCCC>5DF>GGDFFGGFFFCAFB459AFF;FGGE)9CEG38AGFCE0C9
@M03364:276:000000000-BLYN8:1:1101:4184:6874 2:N:0:1
GGACTACCGGGGTATCTAATCCTGTTTGCTCCCCACGCTTTCGAGCCTCAGTGTCAGTTACAGGCCAGAGAGCCGCTTTCGCCTCCGGTGTTCCTCCATATATCTACGCATTTCACCGCTACACATGGAATTCCACTCTCCTCTCCTGCACTCAAGTCTCCCAGTTTCCAATGCACACAATGGTTGAGCCACTGCCTTTTACATCAGACTTAAGAAACCACCTGCGCTCGCTTTACTCCCAATAAATCCGG
+
CCCCCGFGGGGGGGGGGGGGGGGGGGGGGGGGGGGGGGGGGGGGGGGGGGGGGGGGGGGGGGFFFGGGGGGGGGDGGGGGGGGGGGGGGGGGGGFGGFFGGGGGGGGGGGGGGGGGGGGGGDFFGGGGFFGGGGGGCE>FFEGGGFDCFGGGGGGGDFDFGGGGFGGGGGGGGGF9,?;+DFCDFE@7@:>DF3BFFFGG7:7;@=**2;9DGG>FDF@FFC*0:?@>@68AG?+1+)?4*;36:FA);/:
@M03364:276:000000000-BLYN8:1:1101:4535:6881 2:N:0:1
GGACTACAGGGGTTTCTAATCCTGTTTGCTCCCCACGCTTTCGAGCCTCAGTGTCAGTTACAGGCCAGAGAGCCGCTTTCGCCTCCGGTGTTCCTCCATATATCTACGCATTTCACCGCTACACATGGAATTCCACTCTCCTCTCCTGCACTCAAGTCTCCCAGTTTCCAATGCACACAATGGTTGAGCCACTGCCTTTTACATCAGACTTAAGAAACCACCTGCGCTCGCTTTACGCCCAATAAATCCGG
+
CCCCCGGEEFGGGGGGGFCGGGGGGGGG<FGFGGGGDGGGGGGEAFGFCCFE9FFGGGGGGGGGGGGGGGGGGGGGE7EFDGGGGG7FGGFEFGGGGGGCCFEEGFFGFGGGGGGGGGGGGGFGGGGGFCAFGGCGCEFGGFB+>FGGFG@FFGFG;EDC9DCFGCECFECD?GDAEFG?FGDGC6@F6EF8@DG?EBFCG8@<F?CF5CD>C<FG7CEFFCA)5/)//2?6<7:>D?GDC5;FGG=5>5D
@M03364:276:000000000-BLYN8:1:1101:22909:6884 2:N:0:1
GGACTACTGGGGTTTCTAATCCTGTTTGCTCCCCACGCTTTCGCACCTGAGCGTCAGTCTTTGTCCAGGGGGCCGCCTTCGCCACCGGTATTCCTCCAGATCTCTACGCATTTCACCGCTACACATGGAGTTCCACTGTCCTCTTCTGCACTCAAGTCTCCCAGTTTCCAATGCACTTCTTCGGTTGAGCCGAAGGCTTTCACATTCGACTTAAAAGACCGCCTACGCTCGCTTTACGCCCAATAAATCCG
+
CCCC@FG9FFGGGEGDFA@AFDGGGGGGGGGGGDGBFEGEGGG7FGGG@FGGFGGGGG@EECFFFFGF:FFGFEGGEGGGGGGG,EC@GC@FGGFGFGGFGGFGGGGGGGGGGGGGGGGGCGDF,?FG==FFGF=B=8>F8DFD3C,D=:8DG,DF83=EFFFGGAAEAFGGFFG9DF?:,,6@FC>CFG,:*8:C5DG7CFGG6+++4?D*=7+1+/8A5=5;(0:D1>:><<C3@(AC>>:)2:F<>C5
@M03364:276:000000000-BLYN8:1:1101:27137:6898 2:N:0:1
GGACTACCGGGGTTTCTAATCCTGTTTGCTACCCATGCTTTCGAGCCTCAGCGTCAGTTACAGACCAGACAGCCGCCTTCGCCACTGGTGTTCTTCCATATATCTACGCATTTCACCGCTACACATGGAGTTCCACTCTCCTCTCCTGCACTCAAGTCTCCCAGTTTCCAATGCACACAATGGTTGAGCCACTGCCTTTTACATCAGACTTAAGAAACCACCTGCGCTCGCTTGACGCCCAATAAATCCGG
+
CCCCCGEFGDDGG@FGFFGGFFGGGGGGGGGFFGFGGGFEFFGGG>CFGGGGGGEEFF9EFGFGGCFG8FFGGGGGGDG9FG,CCFGF,?FDGGD<EDFGGFGGGGCFG7FFCGGFFEGEGD@FFF94=8EFEF;?E,=FGGGG,,@D@8BD8,,83>3@BDFFGGCF8DDCFGG89D36DECEC6DCE@669CC@6@EF777+18C7*252:FCFG46C>*;=BB>A=EFDG5C6B>CE=566:>7);CC
@M03364:276:000000000-BLYN8:1:1101:12382:6954 2:N:0:1
GGACTACTGGGGTTTCTAATCCTGTTTGCTCCCCACGCTTTCGAGCCTCAGTGTCAGTTACAGGCCAGAGAGCCGCTTTCGCCTCCGGTGTTCCTCCATATATCTACGCATTTCACCGCTACACATGGAATTCCACTCTCCTCTCCTGCACTCAAGTCTCCCAGTTTCCAATGCACACAATGGTTGAGCCACTGCCTTTTACATCAGACTTAAGAAACAACCTGCGTTCGCTTTACGCCCAATAAATCCGG
+
C@CCCGGGGGGGGGGFGGGGGGGGGGGGFCFGFGDEC@FGGDGGGEGGGGGGGGGGAFGGGGGGGGFGFGGG,FFEC7@DFGGGGGGCGCG=F,9<FFFC9FCBFGFG@CFGG9FDGEFGGGFDGGG8FBFF9FE:FFDF8EGGFGGDCCC=D===FFFFDDFCFAFGGGGGC=FADCEGDF@D9+<697EC73:8,@EF7:;;B+;*4;?CFFFGGG,;A*;57*)3<?>?F<8;46*4/=;FFD8?6C5
@M03364:276:000000000-BLYN8:1:1101:6063:6970 2:N:0:1
GGACTACAAGGGTTTCTAATCCTGTTTGCTCCCCACGCTTTCGAGCCTCAGTGTCAGTTACAGGCCAGAGAGCCGCTTTCGCCTCCGGTGTTCCTCCATATATCTACGCATTTCACCGCTACACATGGAATTCCACTCTCCTCTCCTGCACTCAAGTCTCCCAGTTTCCAATGCACACAATGGTTGAGCCACTGCCTTTTACATCAGACTTAAGAAACCACCTGCGCTCGCTTTACGCCCAATAAATCCGG
+
CCCCCGGGFGGGGGGGFGGFFFGGGGGGGFFGGGGGGGGGGGGGGGGGGGGGGGGGGGGGGGGCGEGGGGGGGGGGGGGGGGDFFFGGGGGGGGGFG8FGGGFGGGGGGGEGGGGGCEGGGGGGGGGCFEGGGFFGGGGGGGGGGGGGGGGGGGGGGGFGGGGGGGGGGGGGGGGGGGGDGCCFFGE,CFGGCFG?FGGGGGGGF>CGGGG+=CFG>F:>*1942*:?=BAEF<+1//1CG3;FGGFF<C:
@M03364:276:000000000-BLYN8:1:1101:8515:7011 2:N:0:1
GGACTACACGGGTCTCTAATCCTGTTTGCTCCCCACGCTTTTTTAACTGAGGGTCAGTCTTTGTCCAGGGAGCCGCCTTCGCCACCGGTATTCCTCCAGATCTCTACGCATTTCACCTCTACACCTGGAATTCTACCACCCTCTACGAGACTCAAGCTTTTTAGTTTCATATTCACTTCCGTGGTTGAGTCGGGGGATTTGACATCTGAGTTATCAATTCGCCTGCGTACGCTTTACTCCAAGCAATTCCT
+
6A--,CFC,6@C7+CC,F9@CE,;-6<6,;;E,,,@+6B,D,,+C,;C6F,,68C,,<,C6,,6,6,6,,,6+6@CGGGG7,,4,468+@4,FFCG,,B,=4C,EFB++4F+,,,,5,49FFF,,A,8,,9AFGG,,,,++++6E;D6++@=,@,@3,,,,,,6CEAEG,6@,,3,6@,,+,33@++<137***5***6<+14++21:++4+++4:++,2)*:/(;>F(>50<**1+)+++25)09=AG**
@M03364:276:000000000-BLYN8:1:1101:20543:7054 2:N:0:1
GGACTACTGGGGTTTCTAATCCTGTTTGCTCCCCACGCTTTCGCACCTGAGCGTCAGTCATTGTCCAGGGGGCCGCCTTCGCCACCGGTATTCCTCCAGATCTCTACGCATTCCACCGCTACACCTGGAATTCTACCACCCTCTACAATACTCTAGACTGCCAGTTTCTGATGCAGTTCCCAGGTTGAGCCCGGGGATTTCACTTCCGACTTGTAAGACCGCGTGAGTGCGCTTGCATCCAAGAAATTCCG
+
CC@CCGGGEFFGFGGGGFFEEFGFGFFGFFGDFFFFFGGCFEG>,CBFFCFGGGGGGGF,6<CE9CCF<,@FGEGGCC:ECFFE=,@FFGGGAFCF,,B<EEFFFGFFEF:F,:BBEG7@FFCE=,A,DFA@E9,,=,@FCFFG9@D,,@@D,,E99>=>BFG63@;,,337,D773EA,5,,>@FC?,4>EGDGD*BF6++=+=4D*9493C++2+1>*./).2331.+.)/9*(*)2++)))206)**0
@M03364:276:000000000-BLYN8:1:1101:3160:7066 2:N:0:1
GGACTACTCGGGTTTCTAATCCTGTTTGCTCCCCACGCTTTCGCACCTGAGCGTCAGTCTTTGTCCAGGGGGCCGCCTTCGCCACCGGTATTCCTCCAGATCTCTACGCATTTCACCGCTACACCTGGAATTCTACCCCCCTCTACAAGACTCTAGCCTGCCAGTTTCGGATGCAGTTCCCAGGTTGAGCCCGGGGATTTCACATCCGACTTGACAGACCGCCTGCGTTCGCTTTACGCCCAGTAATTCCG
+
@<CC,CFGFGGG@F;<F<FFGGFF@F9FFEGGGEGCGDE7F@FD@FGGGGFGGGC@C<FFGG<9CFGGFGGDGGGGDGG9?FGEEG=FFCF<@E,B?EF<EEEFGCEFGGGGEG,FFGGGCF@AFGFCF@9D;FFGB@GEGGGGGGCCGFF:DEFFDGFG@FFGGGA;;CEEDG,3@BFGGD6DFF:CE@>@EG58ECF9@:CC77*21729:7>FGFF7)=5(2<9E<)539C*)*(A8:),9*:*.:C9
@M03364:276:000000000-BLYN8:1:1101:15425:7128 2:N:0:1
GGACTACAGGGGTTTCTAATCCTGTTTGCTCCCCACGCTTTCGCACCTGAGCGTCAGTCTTTGTCCAGGGGGCCGCCTTCGCCACCGGTATTCCTCCAGATATCTACGCATTTCACCGCTCCACCTGGAATCCTACCCCCCTCTACAAGCCTCTAGCCTGCCCGTTTCGGATGCGTTGCCCAGGTTGCGCCCGGGGATGTGACATCCGAGTTGACAGACCGCATGCGTGCGCTTTACGCCCAGTAATTCCG
+
CC9@C,FGD96BC:;,;,CCEFFFFE,C,6<FFG8F@:FB@C:@F++4;@,;@@F:@CF@FFGGGC9FCFE+6@:FG7=EF?F,,=+@=++<EEFFGAEF9E;FF9,A84:+<FC<?=F4+@?E,,A6,:A,A<,88@6=7=CF,83@,3+0@6>,@FFC,D,*53,,?5*>*:**4*1;<,28<96,4**?C5:=*8*0+1+++;*:*)1*2*2:**:*7C)(8:0>F53>9DG)7258:)(0**9-*2*
@M03364:276:000000000-BLYN8:1:1101:14352:7149 2:N:0:1
GGACTACCCGGGTATCTAATCCTGTTTGCTCCCCACGCTTTCGAGCCTCAGTGTCAGTTACAGGCCAGAGAGCCGCTTTCGCCTCCGGTGTTCCTCCATATATCTACGCATTTCACCGCTACACATGGAATTCCACTCTCCTCTCCTGCACTCAAGTCTCCCAGTTTCCAATGCACACAATGGTTGAGCCACTGCCTTTTACATCAGACTTAAGAAACCACCTGCGCTCGCTTTACGCCCAATAAATCCGG
+
BCCCCG8ECCGDFEGFGEFGFGGGGGGGGGFGGEDGGGGGGGGFGGGFGGGGGGGGGGGGGGGGFEFDDFGGGGGGGEFFEEGFEFGGGGGFFEFGFGGGGGFGGGGFGGGGGGGGGDGGDFGGFFGGGFGGGGGGGGGFGFD=>E,88=>AF?D9=DGGGFFBFGGFCGADFDGF,DE=E=ED9+,7C7,4,:D,<AFE>8;+1=>*49CC<+BDGF8?FC44@EB;=BFBFGGC468EE)/8CD6)*)2
@M03364:276:000000000-BLYN8:1:1101:10782:7160 2:N:0:1
GGACTACCGGGGTATCTAATCCTGTTTGCTCCCCACGCTTTCGAGCCTCAGTGTCAGTTACAGGCCAGAGAGCCGCTTTCGCCACCGGTGTTCCTCCATATATCTACGCATTTCACCGCTACACATGGAATTCCACTCTCCTCTCCTGCACTCAAGTCTACCAGTTTCCAATGCATACAATGGTTGAGCCACTGCCTTTTACACCAGACTTAATAAACCACCTGCGCTCGCTTTACGCCCAATAAATCCGG
+
CCCCCGGGGGGGGGGGGGGGGGGGGGGGGGGGGGGGGGGGGGGGGGGGGGGGGGGGGGGGGGGGGGGGGGGGGGGGGGGGGGGGGGGGGGEGGGGGGGGGGGGGGGGGGGGGGGGGGGGGGGGGGFGGFFGGGGGGGFGGGGGGGGGGGGGGGGGGGGGGGDDGGGGGDGGFGCDGGGG8EFGGGGGGG@DGGGGFGGGGGGGGFFDGGGGGGGGGFG6CF5AEFFFF@FD48879>;E>E3@F7DFC*9:
@M03364:276:000000000-BLYN8:1:1101:3348:7163 2:N:0:1
GGACTACCAGGGTTTCTAATCCTGTTTGCTCCCCACGCTTTCGCACCTGAGCGTCAGTCTTTGTCCAGGGGGCCGCCTTCGCCACCGGTGTTCCTCCAGATCTCTACGCATTTCACCGCTACACCTGGAATTCTACCCCCCTCTACATGACTCTAGCCGTCCCGTTTCGGATGCCGTCCCTGGGTTGCGCCCGGGGATTTCCCTTCGCACTTGACTGCCGCCCTGCCTGGCCTTTCGCCCCATTAATCCCG
+
CCCCCFFG<FGGGGGGGGGGGGGGFFDGFGGGGG8FGGEGGGG@,@BE;CEEEGGGGC<6<CFCFGGF,@@FGGGG74=FGGGGGGGGG+C@EGAFFC,9F,@FEGFGGEGGFGAGFGGE@FGG,4AEF8DFF@D,>D+@EECF9FC,3@D=>,BF,38@++*3@>E@C**:CB:CE**426=52=C,=EEGGG*8*=??7+++/*/**/9C*:C*0*;502)(.)(1-).0*9:).,*2:)(**27)*29
@M03364:276:000000000-BLYN8:1:1101:9540:7190 2:N:0:1
GGACTACTAGGGTTTCTAATCCTGTTTGCTCCCCACGCTTTCGCACCTGAGCGTCAGTCTTTGTCCAGGGGGCCGCCTTCGCCACCGGTATTCCTCCAGATCTCTACGCATTTCACCGCTACACCTGGAATTCTACCCCCCTCTACAAGACTCTAGCCTGCCAGTTTCGGATGCAGTTCCCAGGTTGAGCCCGGGGATTTCACATCCAACTTGACAACCCACCTACGCGCGCTTTACGCCCAGTACTTCCG
+
CCCCCGGGGGGGGGGGGGGGGGGGGGGGGGGGGGDFGGGGGGGGGGGGFGGGGGGEGGGGGGGGGGGGGGDGGGGGGGGGGGGGGGGGGGGGGGGGGGGGGGGGGGGFGGGGGGGGGGGGGGGGGGGGGFGGGGGFGGGGGGGGGGF?F?CFGGGGGGGGGGGGGCFGGGGGEG7CDEGGGF8FFGGGGGGGD55CEECGGGFGFGGGGGGGGFGGD<ECEG>@;A<E9>FFD37<@BGGGF?FG*9>FG*
@M03364:276:000000000-BLYN8:1:1101:12142:7198 2:N:0:1
GGACTACCAGGGTTTCTAATCCTGTTTGCTCCCCACGCTTTCGAGCCTCAGTGTCAGTTACAGGCCAGAGAGCCGCTTTCGCCTCCGGTGTTCCTCCATATATCTACGCATTTCACCGCTACACATGGAATTCCACTCTCCTCTCCTGCACTCAAGTCTCCCAGTTTCCAATGCACACAATGGTTGAGCCACGGCCTTTTACATCAGACTTAAAAAACCACCTGCGCTCGCTTTACGCCCAATAAATCCGG
+
CCCCCGFCFGGGGGGGGGGGFGGGGGGGGGGGGGGGGGGGGGGCGGGGGGGGGGGGGGGGFGGGGGGGFGGGGGGGGGGGGGGGDGGGG>GGGGGGGGGGGFFGGGGGGEGGGGGGGGGGGGGD9EFFGGGGGFGGFGGGGGGGFFFGGC8DF,@EDFC9DDEFGGGGGGGGGGAEC88@DE8E9=DDF7,D+:C8CFGA+;;C9<;C5CCC++=9CD>CFGF@3/(06?EEGF=9>DGGG>1)>DFFCGC
@M03364:276:000000000-BLYN8:1:1101:9783:7202 2:N:0:1
GAGGGGGCTGTATTGGGTTAGACCATTTATGTCCTTCACCCTTGATGGCCCACTTCATGCATTCCCCTCTACACAGCTTGGCTTACAACTAGTCCTGACTCGCTAACATGCTCGCTCTAGCTCCAGGGGTGACTCCTCCCTCATCACTCCTCACCAAACCCGCCTCATCGACGGCGCCTACCCCGTACACTCTTTTCCACTTCTGCCTCCTTCGGCACACCTACGTAAGACTCCCGTCCCCTCCCCATACC
+
---86+@F+8;-<6,,,8B@<9F<-C,,,,@,,,,,6,;,66C@,C,BEGG:,,,;6,C,6C,C,,9,,,,,,:,C89,4,,,,,5:,6,9:,54,,,,C,,+8,+,9,45,,,+,,9,,?<;,,,,4+7++9F,,944@@,46,,,7,4,+,4,,8,3+38+6++,,,,3+6++3*4*5@8:>F8***@E,,56,,220+49+4+2***000**))/**0*)((2))(+*+***(248@F)3)**0(***
@M03364:276:000000000-BLYN8:1:1101:10066:7205 2:N:0:1
GGACTACTCGGGTTTCTAATCCTGTTTGCTCCCCATTCTTTCTCACCTGAGCGTCAGTCTTTGTCCAGGGGGGCGGCTTCGCCACGGGTATTCTTCCAGATCTCTCCGCACTTCACCGCTACACCTGGAATTCTACCCCCCTCTACAAGACTCTAGCCTGCCAGTTTCGGGTGGAGTTCCCTGGTTGAGCCCGGGGGTCTCACATCCGACTTGCCACACCGCCTCCGTCTGACTTACGCCCCTTAATTCCG
+
6---8CE@F-6+,B,6CC<,6CF,;<FGGACF@B,,,<C<6E66,CFF,EC@+@BB,C<F,666C@<FF77+++4++@:,>F++3+3@F:,,8,@@,3>,,@9,5,3>FD*13,33>*::F<,??:3,86<,:<+?FF5*:=:52+++28BFCFF39*001*+38C+A;**2////<E+<++02++/6++22**:8*2*2:*<66C577/51>7<C*28*)272(.-)())***2)9(:82)(00**.0:*
@M03364:276:000000000-BLYN8:1:1101:11204:7207 2:N:0:1
GGACTACAAGGGTATCTAATCCTGTTTGCTCCCCACGCTTTCGAGCCTCAGTGTCAGTTACAGGCCAGAGAGCCGCTTTCGCCTCCGGTGTTCCTCCATATATCTACGCATTTCACCGCTACACATGGAATTCCACTCTCCTCTCCTGCACTCAAGTCTACCAGTTTCCAATGCACTTCTTCGGTTGAGCCGAAGGCTTTCACATTAGACTTAAAAGACCGCCTGCGCTCGCTTTACGCCCAATAAATACG
+
CCCCCGGGGGGGGFFGFFFFGGGGGGGGGGGGGGGGGGGGGGGGGDGGGGGGGGGGGGGGGGGGGGGGGGGGGGGGGGGGGGGGGFGGGGGGFGGGGDFGGGGGGDGGDCCGGGGGGGGGFGGGGGGGGGGGGGGGGGGGGGGDGFGGGGGFFGGGGGGGGGGGFGFGGGGGGFACGFGGGGGGGGGGGGGGC:CEGF8<<9<@1@<CF>DCFFGGCGF??>@>(;=?5BEEDCF361CCE5?FGGA<+;*
@M03364:276:000000000-BLYN8:1:1101:13538:7236 2:N:0:1
GGACTACTAGGGTTTCTAATCCTGTTTGCTCCCCACGCTTTCGAGCCTCAGCGTCAGTTACAGACCAGAGAGCCGCCTTCGCCACTGGTGTTCCTCCATATATCTACGCATTTCACCGCTACACATGGAATTCCACTCTCCTCTTCTGCACTCAAGTCCTCCAGTTTCCAATGACCCTCCCCGGTTGCGCCGGGGGCTTTCACATCAGACTTAAAGAACCGCCTGCGCTCGCTTTACGCCCAATAAATCCG
+
CCCCCGGGFFGGGGGGGGGFGGGGGFGGFEGGGGGGGGGDGGGEGFFFGFEFGFCCFGGGGGGFG@FDFFGGGGGGGGEGGGCCFFGGGGGEC<EGFGGGFFFFFDEFG>EFFFCFG7FEEFGGFFGFFFGFGFFFF8EFFGGGGGC;AEFGGGGGEFAEGGGGAFGFCD,@?EGCECFCE8E+@>C6+>CEGE5*CE;<>@EF677;DFGDF+7CFC@5)*21()7AB5@5CGG94<G>E52.*:@4CF)
@M03364:276:000000000-BLYN8:1:1101:25524:7259 2:N:0:1
GGACTACCGGGGTATCTAATCCTGTTTGCTCCCCACGCTTTCGCACCTGAGCGTCAGTCTTTGTCCAGGGGGCCGCCTTCGCCACCGGTATTCCTCCAGATCTCTACGCATTTCACCGCTACACCTGGAATTCTACCCCCCTCTACGAGACTCAAGCCTGCCAGTATCAGATGCAGTTCCCGGGTTGAGCCCGGGGATTTCACATCTGACTTAACAGACCGCCTGCGTGCGCTTTACGCCCAGTAATTCCG
+
CCCCCGGGGGGGGGGGGGGGFGGGGGGGGGGGGGGGGGGGGGGGGGGGGGGGGGGGGGGGGGGGGGGGFC@FCFFGGGGGGGGGGFGCFCEFGGGGGGGGGDGGGDGGGGGGGGGGGGGE7FFFGGGGGGGGGGGFG8EGGDGGCFGG7CEDGGGGGGGGFGGGG9EFCFGFFGFF;C;DFEEEGC5?FGGFEEC8=EGGGGGG7FGGFGGGFCCF7>FGFGFFFFFFFFFFCDGFF0E:C>??F76)0?*
@M03364:276:000000000-BLYN8:1:1101:11440:7266 2:N:0:1
GGACTACCCGGGTTTCTAATCCTGTTTGCTCCCCACGCTTTCGAGCCTCAGTGTCAGTTACAGGCCAGAGAGCCGCTTTCGCCTCCGGTGTTCCTGCATATATCTACGCATTTCACCGCTACACATGGAATTCCACTCTCCTCTTCTGCACTCAAGTTTCCCAGTTTCCAATGACCCTCCCCGGTTGAGCCGGGGGCTTTCACTCCAGACTTAAGACACCGCCTGCGCTCGCTTTACGCCCAATAAATCCG
+
CCCCCGG8,@FGGGGGGGGGGGGGGGGGGGDGGGGGGGGGGGG8EFGGGGGCFGGGGGGGGFG8FFGG,66CFGGG7FGGGGGCG=CFGGGGGGG9F<?FGGGGGGGGGGGGGGGGGGGGGGGGC=FFFGGGGGGGDD4EGGGG9EDDEGGGGG8E,>3,=EFGAEGGDGGGGD,,,=+@=BEEGGGFGGD8**CE5:BCCGG++;;FCGGD7+;D*;FGDCEFDFFF>EBEDGFFFFGGGF(5>76<FGC
@M03364:276:000000000-BLYN8:1:1101:12511:7286 2:N:0:1
GGACTACAAGGGTTTCTAATCCTGTTTGCTCCCCACGCTTTCGAGCCTCAGTGTCAGTTACAGGCCAGAGAGCCGCTTTCGCCTCCGGTGTTCCTCCATATATCTACGCATTTCACCGCTACACATGGAATTCCACTCTCCTCTCCTGCACTCAAGTCTCCCAGTTTCCAATGCACACAATGGTTGAGCCACTGCCTTTTACATCAGACTTAAGAAACCACCTGCGCTCGCTTTACGCCCAATAAATCCGG
+
CCCCCGGGGGGGGGGGGGGGGGGGGGGGGGGFGGGGGGGGGGGGGGGGGGGGGGGGGGGGGGGGGGGGGGGGGGGGGGGGGGGGGGGGGGGGGGGGGGGGGGGGGGGGGGGGGGGGGGDGGGGF9EGGFCFGGGGGFGGGGGGGGGGGGGGGGGGGGGGGGGGGGGGGGGGGGGGGGGGFGGGGGGFGGGGF,,:EFGGGGGGGFC>9CFFGGDGGGGGGFGFEFFFF28ABGGGFFDCEGF;6CGF<0:9
@M03364:276:000000000-BLYN8:1:1101:11035:7292 2:N:0:1
GGACTACACGGGTATCTAATCCTGTTTGCTCCCCACGCTTTCGAGCCTCAGTGTCAGTTACAGGCCAGAGAGCCGCTTTCGCCTCCGGTGTTCCTCCATATATCTACGCATTTCACCGCTACACATGGAATTCCACTCTCCTCTCCTGCACTCAAGTCTCCCAGTTTCCAATGCACACAATGGTTGAGCCACTGCCTTTTACATCAGACTTAAGAAACCACCTGCGCTCGCTTTACGCCCACTAAATCCGG
+
CCCCCGFGGGGGG>FGGGFGGGGGGGGGGGGGGGGGGGGGGGGGGGGGGGGGGGGGGGGCFGGGGGGGGGGGGGGGGGGGGGGGGGGGEGGGDFAFFGGGGGGGGGGGGDGGGGGGGGGGGGGGGGGGGGGGGGFDGGGGGGGGGGGGGGGGGGGGGGFFGG??DFFGGGGGGGGGGGG6=FFFAEFCC7CGFC?FFFGGGGGG>7C*@G++5C8C7;@FF76>@AAE9AEFG4+1:>CCG33;FD87<DD
@M03364:276:000000000-BLYN8:1:1101:11700:7304 2:N:0:1
GGACTACTAGGGTTTCTAATCCTGTTTGCTCCCCACGCTTTCGAGCCTCAGTGTCAGTTACAGGCCAGAGAGCCGCTTTCGCCTCCGGTGTTCCTCCATATATCTACGCATTTCACCGCTACACATGGAATTCCACTCTCCTCTCCTGCACTCAAGTCTCCCAGTTTCCAATGCACACAATGGTTGAGCCACTGCCTTTTACATCAGACTTAAGAAACCACCTGCGCTCGCTTTACGCCCAATAAATCCGG
+
CCCCCGGGGGGGGGGGGGGGGGGGGGGGGGGGGGGGGGGGGGGGGGGGGGGGGGGGGGGGGGGGGGGGGGGGGGGGGGGGGGGGGGGGGGGGGGGGGGGGGGGGGFGGGGGGGGGGGGGGGGGGGGGGFFFGFGGGGGGGGGGGGGGGGGGGGGGGGGGGGGGGCFGGGGGGGFGGGDGGFGFEGEGFGGDCC@EFGGGGC8FCFCF59C2DDDGGGFCGF@F54@@DAEFFGDFEEFGEG3=AFF=5<C>
@M03364:276:000000000-BLYN8:1:1101:3820:7307 2:N:0:1
GGACTACACGGGTTTCTAATCCTGTTTGCTCCCCACGCTTTCGAGCCTCAGTGTCAGTTACAGGCCAGAGAGCCGCTTTCGCCTCCGGTGTTCCTCCATATATCTACGCATTTCACCGCTACACATGGAATTCCACTCTCCTCTCCTGCACTCAAGTCTCCCAGTTTCCACTGCACACAATGGTTGAGCCACTGCCTTTTACATCAGACTTAAGAAACCACCTGCGCCCGCTTTACGCCCAATAAATCCGG
+
CC9ACFFFGGGGCGGGGCCFGCFGGCFGFFGFGGGFGGGGGGGG<,@DFGGGGGGGGGFCFG@EGFDGGGGGCGGGFFFGGGGGGGG7FFEGGGGGC<FGAFGGG9?ACEGDFGACF:FE::DF9AFFG9F@FGGFC8EFEEF9BCGG,4@DG?E=;DFGD@DGFGGG8=,@,9EGGGG6DF8E9>,,@@8<F,6:ED;,2;E9=7C>9*52<<7:DFGGFGF=B>)*/:A;CCGEBD**==;AG7=EFG<
@M03364:276:000000000-BLYN8:1:1101:12172:7314 2:N:0:1
GGACTACTGGGGTTTCTAATCCTGTTTGCTCCCCACGCTTTCGAGCCTCAGTGTCAGTTACAGGCCAGAGAGCCGCTTTCGCCTCCGGTGTTCCTCCATATATCTACGCATTTCACCGCTACACATGGAATTCCACTCTCCTCTCCTGCACTCAAGTCTCCCAGTTTCCAATGCACACAATGGTTGAGCCACTGCCTTTTACATCAGACTTAAGAAACCACCTGCGCTCGCTTTACGCCCAATAAATCCGG
+
CCCCCGGGGGGGGGGGGGGGGGGGGGGGGGGGGGGGGGGGGGGGGGGGFGGGGGGGGGGGGGGGGGGGGGGGGGGGGGGGGGGGGGGGGGGGGGGGGGGGGGGGGGGGGDGGGGGGGGGGGGGGGGGGGCFGFGEDF?FGGGGGGDFGGGFDBCFFED;DDDFFGGGGCFFGFFAFGGGCCGCGGGGGGF6FC6EGGGGGCFGGFGGGGGF7CFGGGC<FFGF:=BF?AFAAFF7C>DEGG:DFGF=?FG:
@M03364:276:000000000-BLYN8:1:1101:7185:7324 2:N:0:1
GGACTACTCGGGTTTCTAATCCTGTTTGCTCCCCACGCTTTCGCACCTGAGCGTCAGTCTTTGTCCAGGGGGCCGCCTTCGCCACCGGTATTCCTCCAGATCTCTACGCATTTCACCGCTACACCTGGAATTCTACCCCCCTCTACAAGACTCTAGCCTGCCAGTTTCGGATGCAGTTCCCAGGTTGAGCCCGGGGATTTCACATCCGACTTGACAGACCGCCTGCGTTCGCTTTACGCCCAGTAATTCCG
+
CCCCCGGFGGGGFGEGGGGGGGGGGD@FFGGGGGG7FEGGFGG;7@CF,EFGGGGGGF<CAAFEGGGF?77CFGGGGGFGGCCFG<FGG7FFEGEFF@,,AEFGGFGGDCGEDEEGGGGGDGFGFGGGG89FFCFGFF?=EGGGGFA,=@CFG9;CC8ECFEEFGFFFCC*BCGGCA@E;5,?CFFEGGGGGGE:?CEGF7@FG6;*:5CCDDG<DFGGG>C::?>>5(08>GF*)9:CGGB0?***.:F7
@M03364:276:000000000-BLYN8:1:1101:26505:7329 2:N:0:1
GGACTACTGGGGTTTCTAATCCTGTTTGCTCCCCACGCTTTCGAGCCTCAGTGTCAGTTACAGGCCAGAGAGCCGCTTTCGCCTCCGGTGTTCCTCCATATATCTACGCATTTCACCGCTACACATGGAATTCCACTCTCCTCTCCTGCACTCAAGTCTCCCAGTTTCCAATGCACACAATGGTTCAGCCACTGCCTTTTACATCAGACTTAAGAAACCACCTGCGCTCGCTTGAGCGCCAATAAATCCGG
+
CCCCCGEFGGGGGGGGGGFGGGGFGCGGGGAFG7<FF@FEFGDDFGGGFGGGGCGGDGFGGCCFDEFGF@F7FGCDFGDEFED7F<CFGDGGFGFFGGGGGG;EEFGGGDFFFFFG,?7=CEFFGFGFEEFGGGG,C4,,>=EGDGGG,@EAE,>D,,6=C==D<EGG8DEBDGGCCF@==ECEF,7,7,,,5<EF69EFFF,BB8DDGC>+++=@FG@F>EF@BA=5))2:7**))(4:5)(/2;6)2:<
@M03364:276:000000000-BLYN8:1:1101:24593:7334 2:N:0:1
GGATACTCGGGTTTCTAATCCTGTTTGCTCCCCACGCTTTCGAGCCTCAGTGTCAGTTACAGGCCAGAGAGCCGCTTTCGCCTCCGGTGTTCCTCCATATATCTACGCATTTCACCGCTACACATGGAATTCCACTCTCCTCTCCTGCACTCAAGTCTCCCAGTTTCCAATGCACACAATGGTTGAGCCACTGCCTTTTACATCAGACTTAAGAAACCACCTGCGCTCGCTTTACGCCCAATAAATCCGG
+
CCCCCGGGGGGCFGGGGCFGGGGGGGGGGGGGGEGGGGGGFGGGGGGGGGGGGGGFGGGGGCGGGGGGGGDGGGGGGGGGGGGDGGGG7FFGCFGGGDFGGFFGBEFGEFCGGGGGGGGGGGGGGGGGGFFDGGGGGGGFGGGGGGGGGGEFFGGEGGG9@FFGGFFGGCGGGGGGGG66@FFGEFFCFFGGGGGGGGGF7=EDF55?>>CGGC>FGGFG?CF):?BEBBB4C7C(85:CEA3;>@7(:C
@M03364:276:000000000-BLYN8:1:1101:26016:7375 2:N:0:1
GGACTACTAGGGTATCTAATCCTGTTTGCTCCCCACGCTTTCGAGCCTCAGTGTCAGTTACAGGCCAGAGAGCCGCTTTCGCCACCGGTGTTCTTCCATATATCTACGCATTTCACCGCTACACATGGAGTTCCACTGTCCTCTTCTGCACTCAAGTTTCCCAGTTTCCGATGCACTTCTTCGGTTGAGCCGAAGGCTTTCACGTCAGACTTAAGAAACCGCCTGCGCTCGCTTTACGCCCAATAAATCCG
+
CCCCCGGGGGGGGGGGGGGGGGGGGGGFGGGFGGGDCFGGGGGGDEECFGGGGGGGGGGGGGG,CFCFGFFCFG7E@FFGGGGDF<FEFGGGGGFCEEGFGGGGGGFFGGGDFGGGGEGGGFFGFFDFCFGGGGGFGGGGGFGGGGGBFGGGGGGGGGGGGFF8DGGGFGGGDEFGFCFG9FGGGG6CFFFGGGGGGGDCGCC797;?7@CGFCCGGFGGDGD9BFFF2?BFD3CEF;8:EE;A6:@?D4)
@M03364:276:000000000-BLYN8:1:1101:14128:7388 2:N:0:1
GGACTACTGGGGTATCTAATCCTGTTCGCTACCCATGCTTTCGAGCCTCAGCGTCAGTTACAGACCAGACAGCCGCCTTCGCCACTGGTGTTCTTCCATATATCTACGCATTTCACCGCTACACATGGAGTTCCACTGTCCTCTTCTGCACTCAAGTCTCCCAGTTTCCAATGCACTTCTTCGGTTGAGCCGAAGGCTTTCACATTAGACTTAAAAGACCGCCTGCGCTCGCTTTACGCCCAATAAATCCG
+
CCCCCFGGGFGGGGGFGGGGGGGGGGGGGGGGGGGGGGGGGGGGGCGGGGGGGGGGGFGGGGGGGGGGGGGGGGGGGGGGGGGGGGGGCFFGFGGGGGGGGFGGGGGGGGGGGGGGGGGGGGGGGGGGGGGGGGFGGGGFGGDDGGGAGFGGGGC8EFCDGGGGGGGGCGGGGFDGGGGGFGGGGEGGGGGD6CEGFGGFGFCDFGGDGGF9@FGGGGGC>CEADFFF@EFDGGFCFFGGGDFFGF6?C49
@M03364:276:000000000-BLYN8:1:1101:25340:7396 2:N:0:1
GGACTACCCGGGTATCTAATCCTGTTTGCTCCCCACGCTTTCGAGCCTCAGTGTCAGTTACAGGCCAGAGAGCCGCTTTCGCCTCCGGTGTTCCTCCATATATCTACGCATTTCACCGCTACACATGGAATTCCACTCTCCTCTCCTGCACTCAAGTCTCCCAGTTTCCAATGCACACAATGGTTGAGCCACTGCCTTTTACATCAGACTTAAGAAACCACCTGCGCTCGCTTTACGCCCAATAAATCCGG
+
CCCCCGGFFDGGGEGGGGGGGGGGGGGGGGGGFGGGEGGEGGGGCFGGGGGGGGGGGGGGGGGGGGGGGGGGGGGGGGCGEGGGGGGGGGGGGGGGGGGGGGGGGGGGGGGGGGGGGGDGGGGGGGGGGFFFGEFGGGGGGGGGGGGGGGGG8D=DFG,=EG?FGGFFGF;F?FFGGGGCGFGGGGDFFEGGDFGGGGGG7FG;BF59DGCFC8CC?FGGFGFFFF=B@F>B5*:CF?EGGF@FFDC<7CD
@M03364:276:000000000-BLYN8:1:1101:22212:7415 2:N:0:1
GGACTACAGGGGTTTCTAATCCTGTTTGCTCCCCACGCTTTCGAGCCTCAGTGTCAGTTACAGGCCAGAGAGCCGCTTTCGCCTCCGGTGTTCCTCCATATATCTACGCATTTCACCGCTACACATGGAATTCCACTCTCCTCTCCTGCACTCAAGTCTCCCAGTTTCCAATGCACACAATGGTTGAGCCACTGCCTTTTACATCAGACTTAAGAAACCACCTGCGCTCGCTTTACGCCCAATAAATCCGG
+
CCCCCGGGGGGGGGGGGGCGGGGGGGGGGGGGGGGCGGGGGGGGGGGGGGGGGGGGGGGGGGGGG@FGGGGGGGGGEG@FGGGGGGGGGGEFFGGGGGGGGGGGGGGFGEGGGGGG9CFCEGGGFGGGFFFFGGGGGGFFGGGGGFDFGGGGGGG86@EFGGGGFGGFFCCFGGGFCFGCFG8FGGGGFEFGGG??EEGFFFFE9CD7;CFG7DFDGG:E9CFFBFAF254?FGGFEFGEGF;AFFFEFD5
@M03364:276:000000000-BLYN8:1:1101:23920:7442 2:N:0:1
GGACTACTGGGGTTTCTAATCCTGTTTGCTCCCCACGCTTTCGAGCCTCAGTGTCAGTTACAGGCCAGAGAGCCGCTTTCGCCTCCGGTGTTCCTCCATATATCTACGCATTTCACCGCTACACATGGAATTCCACTCTCCTCTCCTGCACTCAAGTCTCCCAGTTTCCAATGCATACAATGTTTGAGCCACTGCCTTTTACATCAGACTAAAGAAACAACCTGCGCTCGCTTTACGCCCAATAAATCCGG
+
C@BCCGGGCGFGGDGCF@CCEECFFGGGGCFD,CFFEEGGF,FF@CFGDGGGGGFC@FCACF9,@@C@@<F:<C@@:7BA@@:F,,+@+6BFCFEECB?D?BE<EF9A:@E7AFD9,?CCF7E8E,CEBCFGAFGG;,@A8===DFGC8DFGGDF8EE,@@DF,AF,;,>CA,=9,@=9@FB@,C=E+,@B,<@,DCF,49AF?;C9CFG*CG7C7C7,@FA9)5/5?))))9?FE5>48783F>;777)/
@M03364:276:000000000-BLYN8:1:1101:8718:7524 2:N:0:1
GGACTACCGGGGTTTCTAATCCTGTTTGCTCCCCACGCTTTCGCACCTGAGCGTCAGTCTTTGTCCAGGGGGCCGCCTTCGCCACCGGTATTCCTCCAGATCTCTACGCATTTCACCGCTACACCTGGAATTCTACCCCCCTCTACGAGACTCAAGCTTGCCAGTTTCAAATGCAGTTCCCAGGTTGAGCCCGGGGATTTCACATCTGACTTAACAAACCGCCTGCGTGCGCTTTACGCCCAGTAATTCCG
+
CCCCCFGGDGGGGGGGGGGGGGGGGGGGGGGGGGGGGGGGGGGGGGGGGGGGGGGGGGGFGGGGEFGGGGGGGGGGGGGGGGGGGGGGGGGGGGGGGGGGGGGGGGGGGGGGGGFGGGGGGGGGGGGGGGGGGGFGGGGGGGGGGGGGGGGGGFGFGGGGGCFEFFGGGGFGGGGGGGGGGCGGGGGDFGGGGCE5>EGGDFGGACDFFFGGDFFGG<FGFGFFBFB7:EFFGGGAF:EGGB1@7FFAGG9
@M03364:276:000000000-BLYN8:1:1101:25260:7594 2:N:0:1
GGACTACACGGGTTTCTAATCCTGTTTGCTCCCCACGCTTTCGAGCCTCAGTGTCAGTTACAGGCCAGAGAGCCGCTTTCGCCACCGGTGTTCCTCCATATATCTACGCATTTCACCGCTACACATGGAATTCCACTCTCCTCTCCTGCACTCAAGTCTCCCAGTTTCCAATGCACACAATGGTTGAGCCACTGCCTTTTACATCAGACTTAAGAAACCACCTGCGCTCGCTTTACGCCCAATAAATCCGG
+
@CCCCFGGGDG7CFGGGGGGGGGGFGGFFGGGGGFGGGEGGGGGGGCFGGGGGFDFGCGGGGGDGEFFFDF@@FGGGGGGCGFEGGGGGEGGGGGGGGGGGGCFGGGGGGGGDE9FFDF@:FFFFGGGGFGGGGGGGCFGGGGGGGFFGFGGGG@EFFGGGGGGGGGGGGFGFGGGGGGGG,BF98C6EFCFGGGGGGCGDGGGFFG5FFCFGGGGGFFGFEF9BEAEF>EFGDDFF=:@CFD4:7:7*:3
@M03364:276:000000000-BLYN8:1:1101:24054:7598 2:N:0:1
GGACTACAGGGGTTTCTAATCCTGTTTGCTCCCCACGCTTTCGCACCTGAGCGTCAGTCTTTGTCCAGGGGGCCGCCTTCGCCACCGGTATTCCTCCAGATCTCTACGCATTTCACCGCTACACCTGGAATTCTACCCCCCTCTACAAGACTCTAGCCTGCCAGTTTCGAATGCAGTTCCCAGGTTGAGCCCGGGGATTTCACATCCGACTTGACAGACCGCCTGCGTGCGCTTTACGCCCAGTAATTCCG
+
CCCCCGGCEGGGGGGGGGGGGGGGGGGGGFGGGGGGGGGGGGGGGGGGGGGGGGGGGGGGGGGGFGGGGGDGGGGEGGGGGGGGGF:@F@FGGGDFG8BFFGGCGGFGGFEGDGGGG@FGEGFGGGGGGGGFGGGDGGGGGGGGGGGGGDFGGGAFGGFFDGGGGGGFCG>,<EGFFFGGGFFGGGGCFFBFG8CE58,?FCFFFGFGG5D5:CFFF**=3=B6?49@(>3:)7C)9:CEGFF?GC?27:*
@M03364:276:000000000-BLYN8:1:1101:27531:7613 2:N:0:1
GGACTACTCGGGTTTCTAATCCTGTTTGCTCCCCACGCTTTCGCACCTGAGCGTCAGTCTTTGTCCAGGGGGCCGCCTTCGCCACCGGTATTCCTCCAGATCTCTACGCATTTCACCGCTACACCTGGAATTCTACCCCCCTCTACAAGACTCTAGCTTGCCAGCTTTGGATGCAGTTCCCGGGTTGAGCCCGGGGATTTCACATCTGACTTAACAGACCGCCTGCGTGCGCTTTACGCCCAGTAATTCCG
+
C9@@CFG9EFCEGGEGGGGE<F9,FE@8EFCEGG@@CGDFGFFGC@CGF,CFFGG7CEGFGG<FFEAEGGGG+C@BFDGGGCFE7?CGGDGFG,=:E,BFF8D9;?FGGDGGGGFFFFEEGD?B,,4FCFG8AF;F,=DFC6>D=DG9,:>?6E=;FF3>CDCG<8DF9,,,@E<DA;FGCEG5FGD6FC,/=8C**=*=>@C774:C>DF7+7::>4CG:E304;07(>EEGGC2@6>*:):?FG*2::7
@M03364:276:000000000-BLYN8:1:1101:19391:7615 2:N:0:1
GGACTACTCGGGTATCTAATCCTGTTTGCTCCCCACGCTTTCGAGCCTCAGCGTCAGTTACAGACCAGAGAGCCGCCTTCGCCACTGGTGTTCCTCCATATATCTACGCATTTCACCGCTACACATGGAATTCCACTCTCCTCTTCTGCACTCAAGTTTCCCAGTTTCCAATGACCCTCCCCGGTTGAGCCGGGGGCTTTCACATCAGACTTAAGAAACCGCCTGCGCTCGCTTTACGCCCAATAAATCCG
+
CCCCCGGGGGGGGCGGGGGGGGGGGGGGGGGFFGGGGGGGGGGGGGGGGGGGGGGGGGGGGGGGGGGGGGGGGGGGGGGGGGGGGGGGGGGGGGGGGGGGGGGGFGGGGGEFGGGGGGGGDGGGCFGGFFFFFGGGFFGGGFCGGFGGGGGGGGGGFGFGGGGGGGGGGG=EGGGGGGGGGGGCCGDGGGGGGGGGGGGGGGGFFGGGCDCCGCFC:FGGFGFFFABFBEFF3CCAFFEGGFF@FGFAGF<
@M03364:276:000000000-BLYN8:1:1101:2908:7617 2:N:0:1
GGACTACTGGGGTTTCTAATCCTGTTTGCTCCCCACGCTTTCGCACCTGAGCGTCAGTCTTCGTCCAGGGGGCCGCCTTCGCCACCGGTATTCCTCCAGATCTCTACGCATTTCACCGCTACACCTGGAATTCTACCCCCCTCTACGAGACTCAAGCCTGCCAGTATCAGATGCAGTTCCCGGGTTGAGCCCGGGGATTTCACATCTGACTTAACAGACCGCCTGCGTGCGCTTTACGCCCAGTAATTCCG
+
CCCCCGGGGGGGGGGGGGEFGGGGGGGGGGGGGGGGGGGGGGGGGGGGGGGGGGCCGGGGGGGGGGGGGGGGGGGGGGGGGGGGGFGGGGGGGGGGGGEFFFGGGGGGGGGGGGGGGEEGFGGGGGGGG?FC;FGGDGFGDGGGGGGGGDGGGGGGGGGGGFGGGDFGGGEFGGFFGG7ECC85FGGGGGGGGEGGGGGGGG9CFGGGGFGGGF>CFFF*<EEFB>>FFFFFGGGFFFEGDB2?D7B<D72
@M03364:276:000000000-BLYN8:1:1101:13181:7624 2:N:0:1
GGACTACTGGGGTTTCTAATCCTGTTTGCTCCCCACGCTTTCGCACCTGAGCGTCAGTCTTTGTCCAGGGGGCCGCCTTCGCCACCGGTATTCCTCCAGATCTCTACGCATTTCACCGCTACACCTGGAATTCTACCCCCCTCTACAAGACTCTAGCCTGCCAGTTTCGGATGCAGTTCCCAGGTTGAGCCCGGGGATTTCACATCCGACTTGACAGACCGCCTGCGTGCGCTTTACGCCCAGTAATTCCG
+
CCCCCGGGGGGGGGGGGGFGGGGGGGGGGGGGGGGGGGGGGGGGGGGGGGGGGGGGGFGGGGGGGGGGGGGGGGGGGGGGGGGGGGGGGDGGGGGGFCGGGGGGGGGGGGGGGGGGGGGGGG@GGFGGGFGGGGGGGGGGGDGG9EA,C@FGGGGFG6ECGGFGGGFEEE5CEGGGGGGGGGGGGGFGGGGGG=EGCEGGGGGGFG4CDGDDC7<GGCGFAGFFBF9>:>>DGDD9B?E>E::9D:89GG4
@M03364:276:000000000-BLYN8:1:1101:17622:7636 2:N:0:1
GGACTACAGGGGTTTCTAATCCTGTTTGCTCCCCACGCTTTCGCACCTGAGCGTCAGTCTTTGTCCAGGGGGCCGCCTTCGCCACCGGTATTCCTCCAGATCTCTACGCATTTCACCGCTACACCTGGAATTCTACCCCCCTCTACAAGACTCTAGCCTGCCAGTTTCAAATGCAGTTCCCAGGTTGAGCCCGGGGATTTCACATCCGACTTGACAGACCGCCTGCGTGCGCTTTACGCCCAGTAATTCCG
+
CCCCCFGGGGGGGGGGGGGGGGGGGGGGGGGGGGGGGGGGGGGGGGGGFGGEGGGGGEEGGGGGGGGF?CEGGGGGGGGGGGGGEGGGG>FGGGGGGGGGGFFGGGGGGGGGGGGGGGGGGGGGGGGG8FGFGGGGGGGGGGGGDDCFGGGFGGCCFCFGFCGFFBDGGG9DFFGGGGGGGGGGGGGGGBFGGGGEEGGGGFGGFC<DDGGGGCDD4FGGFGF@BFFFFFFFG:FBFFGGEF?F**96CFD
@M03364:276:000000000-BLYN8:1:1101:18131:7642 2:N:0:1
GGACTACAGGGGTTTCTAATCCTGTTTGCTCCCCACGCTTTCGAGCCTCAGTGTCAGTTACAGGCCAGAGAGCCGCTTTCGCCTCCGGTGTTCCTCCATATATCTACGCATTTCACCGCTACACATGGAATTCCACTCTCCTCTCCTGCACTCAAGTCTCCCAGTTTCCAATGCACACAATGGTTGAGCCACTGCCTTTTACATCAGACTTAAGAAACCACCTGCGCTAGCTTTACGCCCAATAAATCCGG
+
CCCCCFFCGGGGGGGGGGGFGGGGGGGGGGGGGGGGGGGGGGGGGGGGGGGGGGGGGGGGGGGGGGGGGGGGGGGGGGGGGGGGGGGGGGGGGGGGGGFGGGFGGGGGGGGGGGGGGGGGGGFGGGGGGGGGGGGGGGGEGGGGGGGGGGFFDCGGGGGGGGGGGGGGGG;FFFGGGGG68=DFGGGGGGGGGGDGGGGGGGGGFGDDFC@CC7CFDDGGFGFEFFF4();CDCCEF?GGGFFFFFF?FG<
@M03364:276:000000000-BLYN8:1:1101:19870:7661 2:N:0:1
GGACTACTGGGGTTTCTAATCCTGTTTGCTCCCCACGCTTTCGAGCCTCAGTGTCAGTTACAGGCCAGAGAGCCGCTTTCGCCTCCGGTGTTCCTCCATATATCTACGCATTTCACCGCTACACATGGAATTCCACTCTCCTCTCCTGCACTCAAGTCTCCCAGTTTCCAATGCACACAATGCTTGAGCCACTGCCTTTTACATCAGACTTAAGAAACCACCTGCGCTCGCTTTACGCCCAATAAATCCGG
+
CCCCCGFGGGGGGGEFGGGGGGGGGGGGGGGGGGGGGGGGGGGGGGGGGGGGGGGFGGGGGGGGGGGGGCFFFGGGECFGGGGGGGGGE7FGGGGGGGGGGGGFGGGGD7FGGFFFDECCGGFF9FFCEEGGFGAG>DFGGGGGGGFGGGGGG?FGGGGGGGGCAEDEGFGG?FCCDF6D=E,3CFGGG@8DFGGGGGGG7?FGFGFFC?FGDCGFFGCCF7AE=DAEFEFFCFCEF2:B*83)>@F?889
@M03364:276:000000000-BLYN8:1:1101:22654:7676 2:N:0:1
GGACTACACGGGTTTCTAATCCTGTTTGCTCCCCACGCTTTCGAGCCTCAGTGTCAGTTACAGGCCAGAGAGCCGCTTTCGCCTCCGGTGTTCCTCCATATATCTACGCATTTCACCGCTACACATGGAATTCCACTCTCCTCTCCTGCACTCAAGTCTCCCAGTTTCCAATGCACACAATGGTTGAGCCACTGCCTTTTACATCAGACTTAAGAAACCACCTGCGCCCGCTTTACGCCCAATAAATCCGG
+
CCCCCGGGGGGGGGGGGGGGGGGGGGGGGGGGGGGGGGGGGGGGGFGGGGGGGGGGGGGGGGGGGGGGGGGGGGGDCG,FCCGGGFGG=FGGGGAGGDCGFFGGGGGGGGGGGGGGGGGGGEFF9,F<BFGA;AFGG?FGFEDFGGGGGGF=BFFGGFFFCGGGGGA9:D;EEGFDFEE=8D?FFGG,4D?C68EFFGG:+:E@6=DG>77+2+=@DG61@GA>DA)*-/:6CFFF:@EGEF@6C>+/*/)
@M03364:276:000000000-BLYN8:1:1101:9840:7731 2:N:0:1
GGACTACTCGGGTTTCTAATCCTGTTTGCTCCCCACGCTTTCGAGCCTCAGTGTCAGTTACAGGCCAGAGAGCCGCTTTCGCCTCCGGTGTTCCTCCATATATCTACGCATTTCACCGCTACACATGGAATTCCACTCTCCTCTCCTGCACTCAAGTCTCCCAGTTTCCAATGCACACAATGGTTGAGCCACTGCCTTTTACATCAGACTTAAGAAACCACCTGCGCTCGCTTTCCGCCCAATAAATCCGG
+
CCCCCGGGGGGGFEGGGGGGGGGGGGGGGGGGGGGDGGGGGGGDFGGGGGGGGGGGGGGGGDGGGGGGGGGGGGGGGGGGGGGGGGGGGGGGGGGGGCFAFCGGGDECFEEGFGGGGGEEEEFFGGGGGGGGFG9FGGGGGA83DFGGF=E=DFGGGGFFGGG8B;C;DGGFFGCGDDGGGG8FGECCE>8D?C>:CFGGGGGGFGGGGGFG7+DFCFFGFGF==?ADDFA)17+*)(===)66DFFC<D5
@M03364:276:000000000-BLYN8:1:1101:28602:7768 2:N:0:1
GGACTACCGGGGTTTCTAATCCTGTTTGCTCCCCACGCTTTAGAGCCTCAGTGTCAGTTACAGGCCAGAGAGCCGCTTTCGCCTCCGCCGTTCCTCCATATACCTACGCATTCCACCGCTACACATGGAGTTCCACTGTCCTCTTCTGCACTGCAGTCGCTCAGTTTCCAATGCACTTCTTCGGTTGAGCCGAAGGCCTCCACATTAGACTAAAAAGACTGCCTGCGCTCGCTCTACTCCCAATAAACACG
+
CCCCCGGGEGGDC@F<,C<,C,,6CF,CFAFFD7CEC+FEF,CCEG?FFFCF<CC<<EE9CFE,@8FFGF,,,,8@ECC9,B8BFBF,,@7=,,,ADD9EEF,A9EFEEC7+,,9A<=FEE+?E@8=@F,44C,;F@E@ED;E+>;E,ECF+,,8D==+6+8+68@D,,=ED@87,<,,77>>@F68F6D8*9*@>,,2,;*=F?=FC@@@F48C*59A,)CF3;A()45)5<*/4A7+:*)/;*:1.+;:
@M03364:276:000000000-BLYN8:1:1101:13726:7769 2:N:0:1
GGGCTACAGGGGGTTCTAATCCTGTTTGCTCCCCCCGCTTTCGCACCTGAGCGTCAGCCTTTGTACAGGGGGCCGCCTTCGCCACCGGTCTTGCTCCCGAACTCTACGCCTTTCACCGCCACACCTGGAATTCTACCCCCCTCTTCCAGAATCTCGCCCGCCAGTTTCTGGTGCACTTCCCCGGGTGGGCCCGGGGATTTCACGTCCGACCTGACAGACCGCCCGCGGTCGCTTTACGCCCCATAATTCCG
+
8B-88;,C8;CE:@FGC<FCFFG,FAF,<CEEGG:@6+@FD9,,BFCF,6C,+66,B,,CFF9C,,66CFCE++>+>@B5B+=C:F+F4++:5,@??+4?+@>FA,<AF7:CDDFFEGD+3>,8@:F7>C,,,8,8,>D>@CE7,62BBF,+;D,164**4**13?>;,2,42+0+0A+>0*18*:?*1BF85*:E**;97C+*.9939))1*99*6*/*7:8(2<13().8<*9)9:*?*)(02*0)**2
@M03364:276:000000000-BLYN8:1:1101:16540:7815 2:N:0:1
GGACTACCGGGGTTTCTAATCCTGTTTGCTCCCCACGCTTTCGAGCCTCAGTGTCAGTTACAGGCCAGAGAGCCGCTTTCGCCTCCGGTGTTCCTCCATATATCTACGCATTTCACCGCTACACATGGAATTCCACTCTCCTCTCCTGCACTCAAGTCTCCCAGTTTCCAATGCACACAATGGTTGAGCCACTGCCTTTTACATCAGACTTAAGAAACCACCTGCGCTCGCTTTACGCCCAATAAATCCGG
+
CCCCCGGGGGGGGGGGGGGFFGGGGGGGGGGGGGGGGGGGGGGGGGGGGGGGGGGGGGGGGGGFGGGGGGGGGGGGFGGGGGGGGGGGGGGGGGGFGGGGGGGCFGGGGDGGGGGGGGGGGGGGCFGFAAFGGGGGGGGGGGGGGFFGGGGFGGGGGGGGFFDFFGGGGGFGGFGGGGGGGF6EGGFGGCCFGGFGGFG<EDGD+27?FFGCF7CCFGGGFGFF=DFA>B:?C*7>B0:EG)6=FCA);5/
@M03364:276:000000000-BLYN8:1:1101:5173:7820 2:N:0:1
GGACTACTGGGGTATCTAATCCTGTTTGCTCCCCACGCTTTCGAGCCTCAGTGTCAGTTACAGGCCAGAGAGCCGCTTTCGCCTCCGGTGTTCCTCCATATATCTACGCATTTCACCGCTACACATGGAATTCCACTCTCCTCTCCTGCACTCAAGTCTCCCAGTTTCCAATGCACACAATGGTTGAGCCACTGCCTTTTACATCAGACTTAAGAAACCACCTGCGCTCGCTTTACGCCCAATAAATCCGG
+
CCCCCGGGGGGGGGGGGGGGGGGGGGGGGGGGGGGGGEGGGGGG8CEFGGGGGGFGGGGGGGGGGGGGGFFGGFGGGGGGGGGFGGGGGGGGGGGGGGGGGGEFGGGFGGGGGGGGGEFDGEFGGGGGGGFGGGGFGGGGGGGGGGGFGGGGGGGGDFGFGGFGGFGFFGFF8FDGGGGEEGGGGGGGGFGGGGGDFFFGDGFGFC2;FG<FGCGCFGGGFGFFFEBB=D>?FGGF;2CEE3=4*CAE;D:
@M03364:276:000000000-BLYN8:1:1101:15219:7823 2:N:0:1
GGACTACTGGGGTTTCTAATCCTGTTTGCTCCCCACGCTTTCGAGCCTCAGTGTCAGTTACAGGCCAGAGAGCCGCCTTCGCCACTGGTGTTCCTCCATATATCTACGCATTTCACCGCTACACATGGAATTCCACTCTCCTCTTCTGCACTCAAGTTTCCCAGTTTCCAATGACCCTCCCCGGTTGAGCCGGGGGCTTTCACATCCGCCTTGACAGACCGCCTGCGTGCGCTTTCCGCCCCGCAATTCCG
+
CCCCC8<FGGGGEGGGGGFGGGGGGGGGGGGGGGGGGGGGGGGFGGGGFGGGGGGGGGGGGCFFFGGGGGFGGGEEGGGGGGG@CFFGGGFGGGGGGGGGGGGGFGGFG@CFFGGGGGCCCGCGGGGGFGGGGGDG9EDGGGGGGFAFGDEFF>BEFC9,CEAFFFFFCFCFGFGFCFGEGGG>:CE<CFCEG*@CEGG6++BDFG?C*:C4*261;CC5>EF1356>1>3.9<3)/(28*)-))).)*20
@M03364:276:000000000-BLYN8:1:1101:26132:7849 2:N:0:1
GGACTACTCGGGTTTCTAATCCTGTTTGCTCCCCACGCTTTCGCACCTGAGCGTCAGTCTTTGTCCAGGGGGCCGCCTTCGCCACCGGTATTCCTCCAGATCTCTACGCATTTCACCGCTACACCTGGAATTCTACCCCCCTCTACAAGACTCTAGCCTGCCAGTTTCGAATGCAGTTCCCAGGTTGAGCCCGGGGATTTCACATCCGACTTGACAGACCGCCTGCGTGCGCTTTACGCCCAGTAATTCCG
+
CBCCCGGDFEFGGGGGGGGGGFAFGGGCFCFGGGGGDCFGGGGGGGGGCFFF:FC7:EFFFEGGGGGGC@FGGGEGGEFGGGGGEGGGC7FEFFFD<EEFF@EFFEF=FEGGGGGGFGGGGGGFGEFGDGGGFCDFFF8>@CEFGDDDGDFFCEG9=C9DFFCGB;D9C34D?;AAFGFFFFFFGCDEFDC:*4*?CEC?BCFF6C>DGGG<7CCDF4=*0:>??>;DF>BBD5CA43C8=5:F**/6D72
@M03364:276:000000000-BLYN8:1:1101:7025:7865 2:N:0:1
GGACTACAGGGGTTTCTAATCCTGTTTGCTCCCCACGCTTTCGCACCTGAGCGTCAGTCTTTGTCCAGGGGGCCGCCTTCGCCACCGGTATTCCTCCAGATCTCTACGCATTTCACCGCTACACCTGGAATTCTACCCCCCTCTACAAGACTCTAGCCTGCCAGTTTCGGATGCAGTTCCCAGGTTGAGCCCGGGGATTTCACATCCGACTTGACAGACCGCCTGCGTGCGCTTTACGCCCAGTAATTCCC
+
CCCCCGGGGGGGEGGGGGGGGGGGGGGGGGGGGGGGGGEGGGGGGGGGFDFGGGDGGGGGEFGGGGGGGFCEGGGGGGGGGGGGGGGGGCGGFGGG89FGFGGGGGGGGGEFFGGFFGGGGGGGG?EFGGGGGGGGAEFFGGGGFG;BEFGDGFGGGGGGGGGGGGGGEEGGGGGCF?7EFGDGGGFGCFFEGDGDGDGGGGD7@;FDDDGD=FFG8*CEBGEB?F08(057CDG<4::?C54?F7*.::*
@M03364:276:000000000-BLYN8:1:1101:9114:7921 2:N:0:1
GACTACTGGGGTTTCTAATCCTGTTTGCTCCCCACGCTTTCGAGCCTCAGTGTCAGTTACAGGCCAGAGAGCCGCTTTCGCCTCCGGTGTTCCTCCATATATCTACGCATTTCACCGCTACACATGGAATTCCACTCTCCTCTCCTGCACTCAAGTCTCCCAGTTTCCAATGCACACAATGGTTGAGCCACTGCCTTTTACATCAGACTTAAGAAACCACCTGCGCTCGCTTTACGCCCAATAAATCCGG
+
CCCCCGGGGGGGGGGGGGGGGGGGGGGGGGGGGGGGGGGGGGGFGGGGGGGGGGDGGGGGDFGGGGGGGGGGGEGGGGGGGEGGGEGGGEGGGGGG8EFEFFGGGGGDEEEGGGFGGGGGGFGG@FGFFFFGGGD,>EFGFGDFGDC88===DEG:DEGGGGGGGGCDGADFFGGFGD+=DFEA>D6CFGGC9FFFGEEEGGGGFG7;CFF>>88*;*,=4:62//)@@BB54+=9?2CE55387C8/<3
@M03364:276:000000000-BLYN8:1:1101:26684:7934 2:N:0:1
GGACTACTGGGGTTTCTAATCCTGTTTGCTCCCCACGCTTTCGCACCTGAGCGTCAGTCTTCGTCCAGGGGGCCGCCTTCGCCACCGGTATTCCTCCAGATCTCTACGCATTTCACCGCTACACCTGGAATTCTACCCCTCTCTACGAGACTCAAGCTTGCCAGTTTCAAATGCAGTTCCCAGGTTGAGCCCGGGGATTTCCCATCTGACTTAACAAACCGCCTGCGTTCGCTTTACGCCCAGGAATTCCG
+
CCCCCFGECEF@FEGGGGDFGGGGGGGGGGGGGGG>EEGGGGGBFFGGFGGGGGGGGGGGGGGGGGGGGEFEFGEGECFGDFGGDFGG:=BECFGGG8,:9A;FGG?<F7B@FFC9FC=6>CC<B:3AAFDFGAFGFG++@EGGG9=8BC8+3:DFF6DFE@F8FEGAECGGG;F75@FGGFGFFF,??,?**:EE5*C6+1,*48+;71;:7@FF7/8C>GF8054A05>@*9C9F18>E53)*27)0:*
@M03364:276:000000000-BLYN8:1:1101:12359:7949 2:N:0:1
GGACTACAGGGGTTTTAAATTCTGTTTGTACCATACGCTTTCGACCTTCAGAGTCAGTTACAGGCAAGAGGTCCGCTTTCGCTCCCGGCGTTCCACCATATCTCTACGAATTTGAGCGATACAAATGGAATTCAACTCTCCTCTTCTTCACTCACGTTGCCCAGTTTCCCATGACCCTCCCCGTTTGAGCCGGCGCCTTTCACATCAGACTTAAGAACCCGCCTGCGCTCGCTTTACGCCCAACAAACCCG
+
@<C-A,,66-,+8@@,6EEF,,,,-C,,6,<C,,;,,,8CF,8:,++;EFF9,CC<E,C,,;,C@,C:6,,,9:@687@,,8,,+4@++7CB,,4CA<,,:,9,9,,,+,9+5,,+:++48+,,99,,CA9?FF,C,,><>D8+,,74,,C=,>,=@,,+,6,63,7>=,,3,@,8D8FEC@3+5@+24,,414B*4>*47=C7+;+*2*;:++4+4*=7>*8(,;:B6B)5977>+35?/74)//0(9>)
@M03364:276:000000000-BLYN8:1:1101:24300:7956 2:N:0:1
GGACTACAAGGGTATCTAATCCTGTTTGCTCCCCACGCTTTCGCACCTGAGCGTCAGTCTTTGTCCAGGGGGCCGCCTTCGCCACCGGTATTCCTCCAGATCTCTACGCATTTCACCGCTACACCTGGAATTCTACCCCCCTCTACAAGACTCTAGCCTGCCAGTTTCGGATGCAGTTCCCAGTTTGAGCCCGGGGATTTCACATCCGACTTGACAGACCGCCTGCGTTGCCTTTAGGCCCATAAATTCCG
+
CCCCCGGF@GGGG,FFGGGGGGGGGGGGGGEFFGGEEFGGGGGGGEEGGFGCGGGGGGD9ECFGGGGG8FEGGGGGDGGGGGE@C<FGGEGGGGGGDF8AEACEGGGFGGGGGGGGFGGGGGGCGGGGCEFFGDDF=D8FEGGGGG9@DFGGGAED,@E@EGGFFFFF88CECFG7A,;::>D2??>5*8BFC8:5*B?CDDE+3*0/*9C5C7>CCCE*)=)(->>D0))1:CF)*)8C551)0:@):C9
@M03364:276:000000000-BLYN8:1:1101:11947:7958 2:N:0:1
GGACTACCAGGGTTTCTAATCCTGTTTGCTCCCCACGCTTTCGAGCCTCAGTGTCAGTTACAGGCCAGAGAGCCGCTTTCGCCTCCGGTGTTCCTCCATATATCTACGCATTTCACCGCTACACATGGAATTCCACTCTCCTCTCCTGCACTCAAGTCTCCCAGTTTCCAATGCACACAATGGTTGAGCCACTGCCTTTTACATCAGACTTAATTAACCGCCTGCACTCGCTTTACGCCCAATAAATCCGG
+
CCCCCGFGGGGGGGGGGFGGGGGGGGGGGGGGGGGGGGGGGGGGGGGGGFGGGGGGGGGGGGGGGGGGGGGGGGGGGGGGGGGGGGGGGGGGGFGGFFFGGGGGGGFGGGGGGGGGGGGGGGGGGFGGGGGGFFGGGGGGGFGGGGGGGGGGGGEFGGGGGC=EGGGGGGFGGGD,DGGDDF8EDGGFGGGGCEFGFGFG?CFGFFFGGGFGGFFGGGGG4EEFBFEFFFFFGGGFFFGGG4:FFGFE6C5
@M03364:276:000000000-BLYN8:1:1101:27405:7979 2:N:0:1
GGACTACACGGGTATCTAATCCTGTTTGCTCCCCACGCTTTCGCACCTGAGCGTCAGTCTTCGTCCAGGGGGCCGCCTTCGCCACCGGTATTCCTCCAGATCTCTACGCATTTCACCGCTACACCTGGAATTCTACCCCCCTCTACGAGACTCAAGCTTGCCAGTTTCAAATGCAGTTCCCAGGTTGAGCCCGGGGATTTCACATCTGACTTGACAGACCGCCTGCGTGCGCTTTACGCCCAGTAATTCCG
+
@CCCCGFGFEFGGGGGGGGGGGGGGGGFCFGGGGGGGGGGGGGGEFCFEFGFGGFGGGDGGGGGGEFGGDGG7FEGGGGGGGGGGGGGGDGGFGFFGGGCFGFGGCFGGGGGGGEGGGGCGDFG?FFFFFFFAFFGGBFEEGEFGGGGGGGGCEFGGGFGFFCFFFGGGGGGGDGGGFGFGG,DFF>CGG6F5CCEEGF6DFGGFFGGFCDGDGFG458FDCD::FFF6::BG3*6=<ACE),0:>79>C6
@M03364:276:000000000-BLYN8:1:1101:8407:7993 2:N:0:1
GGACTACTGGGGTTTCTAATCCTGTTTGCTCCCCACGCTTTCGAGCCTCAGTGTCAGTTACAGGCCAGAGAGCCGCTTTCGCCTCCGGTGTTCCTCCATATATCTACGCATTTCACCGCTACACATGGAATTCCACTCTCCTCTCCTGCACTCAAGTCTCCCAGTTTCCAATGCACACAATGGTTGAGCCACTGCCTTTTACATCAGACTTAAGAACCCACCTGCGCTCGCTTTACGCCCAATCAATCCGG
+
CCCCCGFFFGGGGGGGGGGGGGGGGGFGGGGGGGGGGGGGGGGGGGGGGGGGGGGGGGGGGGGGGGGGGGF>FGGGGGGGGGGGGGGGGGGGGGGGGGGGGGGGGGGGGGGGGGGGGGGGGGGGCGGGGFFGFFGGGGGG8EFFFGDFGFGGFFFGDFGGDD=BFGGGGGFGGGGGGC6DDF?DF6<EGG6DGGF?CGGGDGGGFFFGGGG>CF:C0CCEEGFFFFFFFE:2:D78B@EEGF8.;CFEGGD
@M03364:276:000000000-BLYN8:1:1101:13785:8028 2:N:0:1
GGACTACACGGGTTTCTAATCCTGTTTGCTCCCCACGCTTTCGCACCTGAGCGTCAGTCTTCGTCCAGGGGGCCGCCTTCGCCACCGGTATTCCTCCAGATCTCTACGCATTTCACCGCTACACCTGGAATTCTACCCCCCTCTACGAGACTCAAGCTTGCCAGTTTCAAATGCAGTTCCCAGGTTGAGCCCGGGGATTTCACATCCGACTTGACAGACCGCCTGCGTGCGCTTTACGCCCAGTAATTCCG
+
CCCCCGGGGGGGGGGGGGGGGGGGGGGGGGGGGGGGGGGGGGGGGGGGGFFGGGGGGGGGGGGGGGGGGGGGGGGGGGGGGGGGGGGGGGGGGGGGGGGGGGGGGGGGDGGGGFGGGGGGGGGGGGGGGGGGGGGGFFGGGGGGGGG8BEGGGGGGGGGGG7EGGGFC7EEEGF?@<FAFDFC*?FGGGGGCEGGGGGGGGFGGFGGGGGGGFFGFGGGGFGF:?F4B<BFFGGGFFBEGG3:@GFFBCFC
@M03364:276:000000000-BLYN8:1:1101:13864:8050 2:N:0:1
GGACTACCGGGGTTTCTAATCCTGTTTGCTCCCCACGCTTTCGAGCCTCAGTGTCAGTTACAGGCCAGAGAGCCGCTTTCGCCTCCGGTGTTCCTCCATATATCTACGCATTTCACCGCTACACATGGAATTCCACTCTCCTCTCCTGCACTCAAGTCTCCCAGTTTCCAATGCACACAATGGTTGAGCCACTGCCTTTTACATCAGACTTAAGAAACCACCTGCGCCCGCTTTACGCCCAATAAATCCGG
+
CCCCCGGGGGGGGGGGGGGGGGGGGGGGGGGGGGGGGGGGGGGGGGGGGGGGGGGGGGGGGGGGGGFFGGGGGGGGGGGGGGGGGGGGGGGGGGGGGGGGGGGGGGFGGGGGGGGGGGGEEFFGFFFGGGGGGGAEFGGGGGGGGGGFGFGGGCDG;DBDGFGGGGGGCFGGF88DGGC:C9FGCG,AF,,:7:ECCGFG>C<5+<5*AF>C+=8CCGGGFE44>E@)6855<G>>51EGG>3F77:?D52
@M03364:276:000000000-BLYN8:1:1101:12530:8061 2:N:0:1
GGACTACTAGGGTATCTAATCCTGTTTGCTCCCCACGCTTTCGCACCTGAGCGTCAGTATTTGTCCAGGGAGCCGCCTTCGCCACTGGTATTCCTCCTGATCTCTACGCATTTCACCGCTACACCTGGAATTCTACTCCCCTCTACAAGACTCTAGCCTGCCAGTTTCAGATGCAGTTCCCAGGTTGAGCCCGGGGCTTTCACATCCGACTTGACAGACCGCCTGCGTGCCCTTTACGCCCAGTAATTCCG
+
CCCCCGGG<FGGGCGGGFGGGGGGGGGGGGGGGGGGGGGGGGGCCEFF8FFGGGGGGG,C@9FGGGGG8,,BCFGGGGGGGGGGG8FFG,EEGFGGG8,?F,EFGGGGGGGGGGGGGGGGGGGF,,A8FGGGGEAG,4,ACGGG9E=D,DFDGGGGGFFG88DGGGGG,3,>DGF9=,@,,@DFFG,AFG,@7;E>*@DF++E762*33;CDC?4+02;CEGFF9F0)(8).;CF<A3EEG32AGGF?G70
@M03364:276:000000000-BLYN8:1:1101:21640:8085 2:N:0:1
GGACTACTGGGGTTTCTAATCCTGTTTGCTCCCCACGCTTTCGAGCCTCAGTGTCAGTTACAGGCCAGAGAGCCGCTTTCGCCTCCGGTGTTCCTCCATATATCTACGCATTTCACCGCTACACATGGAATTCCACTCTCCTCTCCTGCACTCAAGTCTCCCAGTTTCCAATGCACACAATGGTTGAGCCACTGCCTTTTACATCAGACTTAAGAAACCACCTGCGCTCGCTTTACGCCCAATAAATCCGG
+
CC9<BFCFGGEE6@FCE<FFAEFFGGGGGGGG@BE+6CFGF9F<FC@E@6CCC@,66FEDC,;,C@@CECACFEGGFG<EGF,C6EFECCF?E<DEA,?FFE=@;FGFGGFEGGFGFC7CC=,ACFBB?AFGFACBAFFG8@>DFGDEEG@FFC8ADDFGGC@DADDGGG;>ADGG9D63=DF>F8FCC8BCFGDFCDGFDFF9BCFFGF78+<C8>7@>?=?@BE)3)2?BF<+952:*=>@A7CA6C39
@M03364:276:000000000-BLYN8:1:1101:22047:8092 2:N:0:1
GGACTACACGGGTATCTAATCCTGTTTGCTCCCCACGCTTTCGCACCTGAGCGTCAGTTACAGACCAGTGAGCCGCCTTCGCCACTGGTGTTCCTCCTTATATCTACGCATTTCACCGCTACACATGGAATTCCACTCTCCTCTCCTGCACTCAAGTCCCCCAGTTTCCAATGCACACAATGGTTTAGCCACTGCCTTTTACCTTAGACCTTAGAAACCCCCTGCGGCTGCTTTACGCCCAATAAAACCGG
+
CCCCCGGGAGGGG:FGGGFGGGGGGGGGGGGGGGGGGGGGGGG@,@FGDGGGGGGGGGGGC,C,CFGG,6CEGGGGGGFGGGGGGGGGGGGGGGGGG8B?FFGGGGGGGEGGGGGGGGDECGGG@AEFGCDGGGBFGG9FFFGGGFDCGGGGGFGDE;,,,8=EGGGGGDGD?FG8=?A+4>DFE,,,@F,D,<?8@FGG+*,+1+2+4*;*+*+5598**=/):5()()2)=C=).(3C58(8*;+)11:
@M03364:276:000000000-BLYN8:1:1101:20043:8120 2:N:0:1
GGACTACTGGGGTTTCTAATCCTGTTTGCTCCCCACGCTTTCGAGCCTCAGTGTCAGTTACAGGCCAGAGAGCCGCTTTCGCCTCCGGTGTTCCTCCATATATCTACGCATTTCACCGCTACACATGGAGTTCCACTGTCCTCTTCTGCACTCAAGTTTCCCAGTTTCCGATGCACTTCTTCGGTTGAGCCGAAGGCTTTCACATCAGACTTAAGAAACCGCCTGCGCTCGCTTTACGCCCAATAAATCCG
+
CCCCCGGGGGGGGGGGGGGGGGGGGGGGGGGGGGGGGGGGGGGGGGGGGGGCFGGFGGGGGGGGGGGFGGGGGGGGFEGGGGGGGGGGGGGGGFFGGGGFGGGGGGGGGGGGGGFGGGGGGGGGGGFF,AFGGGCGGEGFGGGGAEDGFEGGF,@9CE9EGGGGGGFG=8BC6EFC9EGGDFG6FGGGGGGD6@BCCFGGF>A9@FGFF97=CB+2D96>?GEF2424-)089FFFFFGGD:?AFGFE767
@M03364:276:000000000-BLYN8:1:1101:15102:8136 2:N:0:1
GGACTACACGGGTTTCTAATCCTGTTTGCTCCCCACGCTTTCGAGCCTCAGTGTCAGTTACAGGCCAGAGAGCCGCTTTCGCCTCCGGTGTTCCTCCATATATCTACGCATTTCACCGCTACACATGGAATTCCACTCTCCTCTCCTGCACTCAAGTCTCCCAGTTTCCAATGCACACAATGGTTGAGCCACTGCCTTTTACATCAGACTTAAGAAACCACCTGCGCTCGCTTTACGCCCAATAAATCCGG
+
CCCCCGGGGGGGGGGGGGGGGGGGGGGGGGGGGGGGGGGGGGGGGGGGGGGGGGGGGGGGGGGGGGGGGGGGGGGGGGGGGGGGGGGGGGGGGGGGGGGGGGGFGGGGGGGGGGGGGGFEFFGGGGGGFFGGGFGGGFGGGGGGGGGDGGFFGGGGGA;EAFFGFGGGGGGGGFGFGGGGGGGGGEFFDGGGC:CFGGFF;7CFFG57?FGGGGG>CF:FFG*):5@F=BFEGGGFFFE8*>@FGCCECDC
@M03364:276:000000000-BLYN8:1:1101:26858:8150 2:N:0:1
GGACTACACGGGTTTCTAATCCTGTTTGCTCCCCACGCTTTCGGGCATGAGCGTCAGTTATTGGCCAGACCGCCGCCTTCGCCACTGGTGTTCCTCCCGATTTCTACGCATTTCACCGCTACACAGGGAATTCGCCCTTCCTCTTCTTGACTCAAGTCTACCAGTTTCTGAAGCAATTTACGGGTTGAGCCCAGGGATTTCACATCCAACTTGACAGCCCGCCTGCGCTCCCTTTACGCCCAGTAATTCCG
+
CC9CCDF8,BFGG,BEF@EGGG<,C<C,<EFFFEDFEFFEEGGC+6+BCAEC@6FC:,@,,,<C<CFF,9,@++@F7CEFFEC:F,=EF8E?AAEAF+>+@+9@EC9FFGGGGGGGGGC8@FEG9,:FG,AFF++88+,@,,6=,3,,,@,?EFBD,>FC,@D8FGGG,,@,,,,3;,,,5*4*5*?7,,DF>:*C*6,?FFF>+*2***2?7**40*==8587;FB5())2>;C6C08EG>6F7784>72
@M03364:276:000000000-BLYN8:1:1101:3382:8159 2:N:0:1
GGACTACAGGGGTATCTAATCCTGTTTGCTCCCCACGCTTTCGCACCTCAGCGTCAGTCTTTGTCCAGGGGGCCGCCTTCGCCACTGGTATTCCTCCTTATCTCTACGCATTTCACCGCTACACCTGGAATTCTACTCCCCTCTACAGGACTCTAGCCTGCCAGTTTCGAATGCAGTTCCGAGGTTGAGCCCGGGGTTTTCACATCCGACTTGACAGACCGCCTGCGTCCCCTTTACGCCCAGTAATTCCG
+
CCCCCGGEEFGGGCGGGFCGFGGGGGGGGGGCFGGGCGGGGGG,,@FF,CCEGFGGGG,C66CEFGFG886@CGGGGGFGGGGDC,CFF,CFE9@EF,:,C?EFGGFGGGCGGGGGGCGGGGGG8AFFFFGF9,,C,>,AEFGGFG9,,=DFGFGG9=>EFCFFGGGGECC6@;DA;FGG6*8BC6DF6FGD5EEG*=55FFG+=?*518<>7C*;CCF5=E86,A@)(0).2><9B0:EED(02:?<FCC
@M03364:276:000000000-BLYN8:1:1101:21157:8161 2:N:0:1
GGACTACTAGGGTTTCTAATCCTGTTTGCTCCCCACGCTTTCGAGCCTCAGTGTCAGTTACAGGCCAGAGAGCCGCTTTCGCCTCCGGTGTTCCTCCATATATCTACGCATTTCACCGCTACACATGGAATTCCACTCTCCTCTCCTGCACTCAAGTCTCCCAGTTTCCAATGCACACAATGGTTGAGCCACTGCCTTTTACATCAGACTTAAGAAACCACCTGCGCTCGCTTTACGCCCAATAAATCCGG
+
CCCCCGGGGGGGGGDGGGGGGGGGGGGGGGGGGGGGGGGGGGGFFGGGGGGGGGGGGGGFGGGGGGGGGGGGGGGGEGGGGGFBF@EGCGGGGGGGGBEGFGGGGGGGGGGGGGGGFDGGGGGGBAGGFGGGGGFFGGGGGGGGGGGCFGGGGGGGGGGFFGFGGGGGGFEGGGGE8EEFFFGFGED?8DCGC?EG?FGGFFF9+5:CCDG8C8CDFC@9F5A)>?AF95;)?DB=>D5EEF@)7DF?F97
@M03364:276:000000000-BLYN8:1:1101:6012:8164 2:N:0:1
GGACTACAGGGGTATCTAATCCCGTTTGCTCCCCACACTTTCGCACCTCAGCGTCAGCCTTGGTCCAGGGGGCCGCCTTCGCCACCGGTGTTCATCCACATCCCTACGCATTTCACCGCTACACCTGGAATTCCACCCGCCTCTCCAACACTCCAGCCGCCCAGTTTCCGCTGCAGTTCCCGGGTGGCACCCGGGGTTTTCCAATGACCTTTAACAAACCGCCGCCGTAGTCTTCCGCCCCATTACTTCCG
+
-A-6A<,6,-BB@,;E@<EF96,66;@,6,EFDC<:,B6C<E@,,@FE<<FAGFG7,,CEF@<,C@:,,B+@6F7+68?FFGG>F8C+7+8+999,,,,,:,,94?FF>+=F,C,,8:>=FG,6>:=,<=,,97@,,++88==D,D,3,@:8D,83,@++@>*3@ABF3B*6=E88>7,,5***4*/;,>;C75:*/:*1+247+*+**+02***2***2)/7((72>())/*?*.)(*2:)4*C*75F**
@M03364:276:000000000-BLYN8:1:1101:6811:8174 2:N:0:1
GGACTACAGGGGTATCTAATCCTGTTTGCTCCCCACGCTTTCGAGCCTCAGTGTCAGTTACAGGCCAGAGAGCCGCTTTCGCCTCCGGTGTTCCTCCATATATCTACGCATTTCACCGCTACACATGGAATTCCACTCTCCTCTCCTGCACTCAAGTCTCCCAGTTTCCAATGCACACAATGGTTGAGCCACTGCCTTTTACATCAGACTTAAGAAACCACCTGCGCTCGCTTTACGCCCAATAAATCCGG
+
CCCCCGGGGGGGGGGGGGFGGGGGFGGGGGGGGGGGGGGGGGGGGEGGGFGGGGGFGGGGGGGGGGGGGGGGGGGGGGGGGGGGFGGGGGGGGGGGGGGFGGDFGGGGGGGGGGGGGCGGGGGFDFGGFGGGGGGGGGGGGGGGFGGGGGGGGGGGE9EDFFGGGGGGGGGGFFGDFGG=AFGGGEFGCC8CGGGGFGGGFGCFFGGGFFFCD>>D*C,@A5/)794>4/)855888@BEGF@A7+:C*9:
@M03364:276:000000000-BLYN8:1:1101:25947:8234 2:N:0:1
GGACTACCAGGGTTTCTAATCCTGTTTGCTCCCCACGCTTTCGAGCCTCAGTGTCAGTTACAGGCCAGAGAGCCGCTTTCGCCACCGGTGTTCCTCCATATATCTACGCATTTCACCGCTACACATGGAATTCCACTCTCCTCTTCTGCACTCAAGTCCTCCAGTTTCCAATGACCCTCCCCGGTTGAGCCGGGGGCTTTCACATCAGACTTAAAGAACCACCTGCGCTCGCTTTACGCCCAATAAATCCG
+
CCCCCGGGGGGGGGGGGGFGGGGGGGGGGGGGGGGGGGGGGGGGGGGGGGGGGGGGGGGGGGGFGGGGGCGDGGGGGGFGGGGGGGGGGGGGGGFAFGFGGGGDG9FGGDGGGGGGGGGGGGFFGDGGFFFGGGFGGGGGGGGGGGGGGGGGGGFFFGFGDFGGAEFGGGCFGFGGGGGGGGGGGGGFEFFD5EGGGGFGGGGGFGDDGGGGGGFF7CFFACD@=F@E@FFFGGGFF?G8EE:@DGF<7F>
@M03364:276:000000000-BLYN8:1:1101:18100:8257 2:N:0:1
GGACTACTAGGGTTTCTAATCCTGTTTGCTCCCCACGCTTTCGAGCCTCAGTGTCAGTTACAGGCCAGAGAGCCGCTTTCGCCACCGGTGTTCCTCCATATATCTACGCATTTCACCGCTACACATGGAATTCCACTCTCCTCTCCTGCACTCAAGTCTACCAGTTTCCAATGCATACAATGGTTGAGCCACTGCCTTTTACACCAGACTTAATAAACCACCTGCGCTCGCTTTACGCCCAATAAATCCGG
+
CCCCCGGGGGGGGGGGGGGGGGGGGGGGGGGFGGGGGGGGGGGGGGGGGGGGGGGGGGGGGGGGGGG8FGGGFGGGGGGGGGGGGGGGGGGGGGGGGGGGGFFFGGGGGGGGGGGGFCGGGEFGGGGGGEFGGGGGGFGGFGGGGGGGGGGGGGFGGGGGGGFGFDGEGGGGGGGG8FFFFDGFGGFFGGG6CFGFGCCFGGGGFGGGGFCGFGFFGCFE>EFB=?AA2@EDGG8>>=GGEF@AFGF3CG9
@M03364:276:000000000-BLYN8:1:1101:27995:8262 2:N:0:1
GGACTACACGGGTTTCTAATCCTGTTTGCTCCCCACGCTTTCGAGCCTCAGCGTCAGTTACAGACCAGAGAGTCGCCTTCGCCACTGGTGTTCCTCCATATATCTACGCATTTCACCGCTACACATGGAATTCCACTCTCCTCTTCTGCACTCAAGTCTCCCAGTTTCCCATGACCCTCCCCGGTTGAGCCGGGGGCTTTCACATCAGACTTAAGAAACCGCCTTCGCTCGCTTTACGCCCAATACATCCG
+
CCCCCFGGGGCGGCEGGGGGGFGGGGGGGGFGGGGGGGGGFFEGGDEGGGGGDEGGGFFGGGGGGGGFGFFGFGCGGGGFEGGGG8FGGGFFAFGDGFECGCCFGFGGGGGGGGGGFFGGGGFFGGGGFFCF=EAF9BEGGGGCGGGDGFGGGFGGEF,EFFFBFFGA8,@D,9D8D@@@CEE>FG>FGFD>CCCEEGGC?FGDAC+*2?D@7>:1:4E7)=;?(/6575):D5<6@6ECG>1)**9)>F*
@M03364:276:000000000-BLYN8:1:1101:25279:8263 2:N:0:1
GGACTACAAGGGTTTCTAATCCTGTTTGCTCCCCACGCTTTCGCACCTGAGCGTCAGTCTTTGTCCAGGGGGCCGCCTTCGCCACCGGTATTCCTCCAGATCTCTACGCATTTCACCGCTACACATGGAATTCTACCCCCCTCTACGAGACTCAAGCCTGCCAGTATCAGATGCAGTTCCCGGGTTGAGCCCGGGGATTTCACATCTGACTTAACAGACCGCCTGCGTGCGCTTTACGCCCAGTAATTCCG
+
CCCCCGGGGGGGFGGGGAFFGGGGGGGGGGGGDGGFEGGGGGGGGGGGGGGCGGFGGFDGGGGGGGGCGDGGFGGDGGGGGD7?CFGGGGGGFGGGGFGGGGGGGGGGGGG@FEFGFGE>FGGGGGGGGGGFGGGGG@FGGG=8DGGGGGGG??CC9EFFGGGCCCDGFAECFGGGGGFGFEGGFGGGC86CCECCE5FCGGCFACFGGFFFGGG7>GG5BCEFFFFFFF@EC<F>F?CEC)4/:CF)C>7
@M03364:276:000000000-BLYN8:1:1101:3419:8272 2:N:0:1
GGACTACCAGGGTTTCTAATCCTGTTTGCTCCCCACGCTTTCGAGCCTCAGTGTCAGTTACAGGCCAGAGAGCCGCTTTCGCCTCCGGTGTTCCTCCATATATCTACGCATTTCACCGCTACACATGGAATTCCACTCTCCTCTCCTGCACTCAAGTCTCCCAGTTTCCAATGCACACAATGGTTGAGCCACTGCCTTTTACATCAGACTTAAGAAACCACCTGCGCTCGCTTTACGCCCAATAAATCCGG
+
CCCCCGGGGGGGEGGGGGGGGGGGGGGGGGGGGGGGGGGGGGGGGEFFFGGGGGGGGGGGGGGFGGGGGFGGGGGGCGGGGGGFFFGGCFGGG,EFE<FECFGGGG9FFGEGGGGGGEFGGGGGGGFGF9EGDFDF>@EFGGGCFGFGGGGGGGCCEFDCEGGFDDGGFGGGFFGFCGC+99EFGDGGG78,4DDCFFFG7?,;97CFGF+=+B8:>5D7?EF@B>:*)2:?C?D=EFEEG556::+)019
@M03364:276:000000000-BLYN8:1:1101:26863:8294 2:N:0:1
GGACTACCGGGGTATCTAATCCTGTTTGCTCCCCACGCTTTCGAGCCTCAGCGTCAGTTACAGACCAGAGAGCCGCCTTCGCCACTGGTGTTCCTCCATATATCTACGCATTTCACCGCTACACATGGAATTCCACTCTCCTCTTCTGCACTCAAGTCCTCCAGTTTCCAATGACCCTCCCCGGTTGAGCCGGGGGCTTTCACATCAGACTTAAAGAACCGCCTGCGCTCGCTTTACGCCCAATAAATCCG
+
CCCCCGGGGGGGGGGGGGGGGGGGGGGGGGGGGGGGGGGGGGGGGGGGGGGDGCDFECFFGGGGGGGCFFGGGCGGGGGGGGGGGGGGFGEEGGGGGGGGGFG9EFGGGGGGGFFGFGGDEGGGGGGGF<EFGEDGGGGGGGGGGGGGFFGGF8FGGGGGGGFGFGADEEDDFFGGGGGGGGGGG>ECFGGGGGGGGCCCCDGGF<+C7D<FGGDFGCF*5:A((.,)-5)5DC<<F6EGGF64*28AGF7
@M03364:276:000000000-BLYN8:1:1101:16002:8317 2:N:0:1
GGACTACTGGGGTATCTAATCCTGTTTGCTCCCCACGCTTTCGCACCTGAGCGTCAGTCTTCGTCCAGGGGGCCGCCTTCGCCACCGGTATTCCTCCAGATCTCTACGCATTTCACCGCTACACCTGGAATTCTACCCCCCTCTACAAGACTCTAGCCTGCCAGTTTCGAATGCAGTTCCCAGGTTGAGCCCGGGGATTTCACATCCGACTTGACAGACCGCCTGCGTGCGCTTTACGCCCAGTACTTCCG
+
CCCCCGGGGGGGGGGGGGGGGGGGGGGGGGFFGGGGGGGGGGGEGGGFFFGGGGGGGGDGGGGGGGCFFGGEEGFFEGGGGGFGGGGGGGGGGGGGGGGGGGGGGGGGFFCGGGFEFGGGGGGGGGGGGDGFFGGFGG?FGGGGGGCGG,>CFGFFCFCFCF:DFGGGGGGGDFGGEGEFFGDFGGGFGGGGGDGDGDFFGGGGFDF39<D<77>C=FF5=E5:?FFFB7BDGC3)/(;?*.3FG*9>FC9
@M03364:276:000000000-BLYN8:1:1101:8660:8345 2:N:0:1
GGACTACAGGGGTTTCTAATCCTGTTTGCTCCCCACGCTTTCGAGCCTCAGTGTCAGTTACAGGCCAGAGAGCCGCTTTCGCCACCGGTGTTCCTCCATATATCTACGCATTTCACCGCTACACATGGAATTCCACTCTCCTCTCCTGCACTCAAGTCTACCAGTTTCCAATGCATACAATGGTTGAGCCACTGCCTTTTACACCAGACTTAAGAAACCACCTGCGCTCGCTTTACGCCCAATAAATCCGG
+
CCCCCFGGGGGGGGGGGFGGFGGGGGGGGGGGGGGGGGGGGGGGGGGGGGGGGGGGGGGGGGGGGGGGFGFGGGGGGGGGGGGGGGGGGGGGGGGGGGGGGGGFGFGGGGGGGGGGGGGGGGFECGGGGFGGGFGGGGGGGGGGGGGGG8FGGGGGGGGGGGGGGGGGGGFGGGFGGGCFFGFGGGGGGC,:,D?FGGGGFC;;CGGDFGDGGGGGFG6,*=F=9?=5(/:4?CFFEFGE5=@F778CF<C
@M03364:276:000000000-BLYN8:1:1101:8778:8348 2:N:0:1
GGACTACCAGGGTATCTAATCCTGTTCGCTACCCATGCTTTCGAGCCTCAGCGTCAGTTACAGACCAGACAGCCGCCTTCGCCACTGGTGTTCTTCCATATATCTACGCATTTCACCGCTACACATGGAGTTCCACTGTCCTCTTCTGCACTCAAGTCTCCCAGTTTCCAATGCACTTCTTCGGTTGAGCCGAAGGCTTTCACATTAGACTTAAAAGACCGCCTGCGCTCGCTTTACGCCCAATAAATCCG
+
CCCCCGGFGGGGGGGGGGGGGGGGGGEGGGGGGGGGGGGGGGGFGEGGGGGGGGGGGFGGGGGGGGGGGGGGGGGDGGGGGFGGGGGGGGGGGGGGGGGGGGGGGGGGGGGGGGGGGGGGGGFGGGGGGCFFFGAFGGGGGGGGGGGGGGGGFGGGFFCGGEFFGGGGGGGGGGGGGGGGGCEEFGEFGGGEGDGGGFDFGGGGFGGF+;CG77+DFGG6?EEABFBF=BEFGGF3@@GGGFFFGFFEG4:
@M03364:276:000000000-BLYN8:1:1101:6764:8370 2:N:0:1
GGACTACCAGGGTTTCTAATCCTGTTTGCTCCCCACGCTTTCGAGCCTCAGTGTCAGTTACAGGCCAGAGAGCCGCTTTCGCCTCCGGTGTTCCTCCATATATCTACGCATTTCACCGCTACACATGGAATTCCACTCTCCTCTCCTGCACTCAAGTCTCCCAGTTTCCAATGCACACAATGGTTGAGCCACTGCCTTTTACATCAGACTTAAGAACCCACCTGCGCTCGCTTTACGCCCAATAAATCCGG
+
CCCCCGGGGGGGGGGGGGGGGGGGGGGGGGGGGGGGGGGGGGGGGGGGGGGGGGGGGGGGGGFGGGGGGGGGGGGGGGGGGGGGGGGGGGGGGGGGGGGGGGGGGGGGGGGGGGGGGGGGGGGGGFG?FFFGGGGGGGGGGGGFGGGGGGGGFG8AFGGFGGGGGGGGGGDC8DFC8DEFAFEGG6@F,D?FGFGC6CGGCFFFF7CGGGGGGGGF*0@ED;62>?2*)5?D4D745@G7CFDFFFF);<C
@M03364:276:000000000-BLYN8:1:1101:9268:8381 2:N:0:1
GGACTACACGGGTATCTAATCCTGTTTGCTCCCCACGCTTTCGAGCCTCAGTGTCAGTTACAGGCCAGAGAGCCGCTTTCGCCTCCGGTGTTCCTCCATATATCTACGCATTTCACCGCTACACATGGAATTCCACTCTCCTCTCCTGCACTCAAGTCTCCCAGTTTCCAATGCACACAATGGTTGAGCCACTGCCTTTTACATCAGACTTCAGAAACCACCTGCCCTCGCTTTACGCCCAATAAATCCGG
+
CCCCCCGGGG>FBFGAFGFCFFCFGGGGGGGFDFCFEDBFFFG<FDFG8<FGFGGCFFFGFCG<EEGF8ECFF<FEE7AFECCFG<CGFFGGCFGG?FGFEFCFFEEDCFCEFFGGFGDGGG?=,EE<A<FFGF@EEEAFGGGGGGGGGCFDE8,8DGFCFFGCDEEFD>,@8,9,,1+3,>,7=+@@,::DGFC?FFAFC7:CF>?7*32+?7@FF7,;@CA=:*);)/:?F*1>)(C*:)5)*::5*:1
@M03364:276:000000000-BLYN8:1:1101:17369:8395 2:N:0:1
AGACAAACGCAGTTTTTAAGTCTTGCTGAACCCTGCGAATTCAACTGTGACGGGCAATCTTTTTCATCGTTGCGGCTTTCTCCACGGTTAATCTGCCAGTGGCTTCGGTATTCGACCACTGTTTGTGAATAATTACTCCATACAATAAATCTATAACATATAAGTTTCCTATGTAGCCTTCTTTTTGAGTCTGGAGTTTCTACTTTCGAATACACAGACCGTGACAGTGGTCTTTCTCTGCATCGAACTCG
+
-66-,,;;8+=+,<;,,,;,<,<,-,;C,,,6,,;66@+C,6,,,CC,,<,,+++8,,6666,CC,9,6,:9,+@@++:,,,9?=,8,,6,5,,,,5,,9C,,4,,>FC,A,,99B+4+9,,,:4A,,B,,,9?,9,,,,,,6+7>=,,,C=@E,,,,,,,:3,5,6,,,33,3,,,6=,,7,3C==++,,7@,5,,@E,2+@++?+00**3+*4@>*3****))+*3**4*+5991*,20+1+*2)(/4*
@M03364:276:000000000-BLYN8:1:1101:9457:8418 2:N:0:1
GGACTACAGGGGTTTCTAATCCTGTTTGCTCCCCACGCTTTCGCACCTGAGCGTCAGTCTTTGTCCAGGGGGCCGCCTTCGCCACCGGTATTCCTCCAGATCTCTACGCATTTCACCGCTACACCTGGAATTCTACCCCCCTCTACAAGACTCTAGCCTGCCAGTTTCGGATGCAGTTCCCAGGTTGAGCCCGGGGATTTCACATCCGACTTGACAGACCGCCTGCGTGCGCTTTACGCCCAGTAATTCCG
+
CCCCCGGGGGGGGGGGGGGGGGGGGGGGGGGGGGGGGGGGGGGGGGGEFFGGGGGGGFFGGGGGFGGGDGGGGGGGGGGGGGGGGGGGGGGGGGGGGGGCGGGGGGGFGDGDGFGGGGGGGGGGGGGGGCFAFFFGGGGGGGGGGGGGGGGGGGGFGGGGGFCEEGGGGGDEDGGGGGGGGGGGGGGGGGGGDEGGGGGGGGGGFFFGDGGGGGFCFFGGFGFFFFB>0@BEDDF>=?G8CE?F>7*4:C*
@M03364:276:000000000-BLYN8:1:1101:12360:8457 2:N:0:1
GGACTACTAGGGTTTCTAATCCTGTTTGCTCCCCACGCTTTCGCACCTGAGCGTCAGTCTTTGTCCAGGGGGCCGCCTTCGCCACCGGTATTCCTCCAGATCTCTACGCATTTCACCGCTACACCTGGAATTCTACCCCCCTCTACAAGACTCTAGCCTGCCAGTTTCGGATGCAGTTCCCAGGTTGAGCCCGGGGATTTCACATCCGACTTGACAGACCGCCTGCGTGCGCTTTACGCCCAGTAATTCCG
+
CCCCCGGGGGGGGGGGGGGGGGGGGGGGGGGGGGGGGGGGGGGGGGGGGGGGGGGGGGGGGGGGGGGGGGGGGGGGGGGGGGGGGGGGGGGGGGGGGGGFCGGGGGGGGGGGGGGGGGGGGGGGGGGGGGGGGGGGGGGGGGGGGGGGGGGGGGGGGGGGGGGGGGGGGGGGEFFGGGGFFFGFGGGGGDGFGGDGGGGFGGGGFGGGDGGGGCFFCGGGFGF?BFFFFFFFGGGFFFEGE38FGGFBGGC
@M03364:276:000000000-BLYN8:1:1101:20233:8515 2:N:0:1
GGACTACTGGGGTTTCTAATCCTGTTTGCTCCCCACGCTTTCGAGCCTCAGTGTCAGTTACAGGCCAGAGAGCCGCTTTCGCCACCGGTGTTCCTCCATATATCTACGCATTTCACCGCTACACATGGAATTCCACTCTCCTCTCCTGCACTCAAGTCTACCAGTTTCCAATGCATACAATGGTTGAGCCACTGCCTTTTACACCAGACTTAAGAAACCGCCTGCGCTCGCTTTACGCCCAATAAATCCGG
+
CCCCCGGGGGGGGGGFGGGGGGGGGGGGGGGGGGGGGGGGGGGFGGGGGGGGGGGGGGGGGGGFGGGGGGGGGGGGGEGGGGEGGGGGFGGGGCGGGGGGGGFCFGGGGGGGGGFGFGGGGGGGFGFGGGGGGGGGGGGGGGGGGGGGGGGFFFGGGFGFGF?FFGGGGGGGGGGGGGGGFGCGGGGCFFEFGGG66CGG?7CFAFGC529+=D7FFGGG4CA9BDBB=?DFGGDEFFGGG3(=*CCEGG:
@M03364:276:000000000-BLYN8:1:1101:17982:8517 2:N:0:1
GGACTACCGGGGTTTCTAATCCTGTTTGCTCCCCACGCTTTCGAGCCTCAGTGTCCGTTACAGGCCAGAGAGCCGCTTTCGCCTCCGGTGTTCCTCCCTATATCTACGCATTTCACCGCTACACATGGAATTCCACTCTCCTCTCCTGCACTCAAGTCTCCCAGTTTCCAATGCACACAATGGTTGAGCCACTGCCTTTTACATCAGACTTAAGAAACCACCTGCGCCAGCTTTACGCCCAATAAATCCGG
+
-86ACF,C@@FG+@@FF,@C@FGGGCFFF<FECFFGG7@@FA@@FC:@F8<C<CF,8F@C@CFFCG,FCF<EEFCE+BFGB:CFGGGGCGC@EF9FE+BFF,,,99,A@@8B@AFGDGG8FC:<EGG8B?FFBFGA,>@FCD8D=E9@BDGFFCDFFDFGCDEFEC@,E,6,@F73<C:+EA?EFEG?E@BDFGFCG@9A+4:2B7;?D9C+8=B+*3DCFGA==A@)(/5)::+756EEE:3)*17)85/
@M03364:276:000000000-BLYN8:1:1101:20898:8535 2:N:0:1
GGACTACCCGGGTTTCTAATCCTGTTTGCTCCCCACGCTTTCGAGCCTCAGTGTCAGTTACAGACCAGACAGCCGCCTTCGCCACTGGTGTTCTTCCATATATCTACGCATTTCACCGCTACACATGGAATTCCACTCTCCTCTTCTGCACTCAAGTTTCCCAGTTTCCAATGACCCTCCCCGGTTGAGCCGGGGGCTTTCACATCAGACTTAAGAAACCGCCTGCGCTCGCTTTACGCCCAATAAATCCG
+
CCCCCGGGGEGGGGGCFFFGGGGGGGGGGGGGGGFEEDCFGGG?8@BFGGGGGGG9FGGGGFFCGGGGFGFFGGGEGGGGGDGGGGGGGGGGGGFEGD<FFGGGGGGGGGGGGGGGGCFGDCFG,AFFFBEGGGGGFGGCD8>DGEG9EGGF?FFGF,@EDC8FFDG,=FGC8;FFE8EEGCBGGECF,8E8ECGC*:BCF>FGFD>CF48@>@F7;CGGFGBFDF689BEDCGCB4(*:C)(0976:FG7
@M03364:276:000000000-BLYN8:1:1101:8130:8537 2:N:0:1
GGACTACAGGGGTTTCTAATCCTGTTTGCTCCCCACGCTTTCGAGCCTCAGTGTCAGTTACAGGCCAGAGAGCCGCTTTCGCCTCCGGTGTTCCTCCATATATCTACGCATTTCACCGCTACACATGGAATTCCACTCTCCTCTTCTGCACTCAAGTTTCCCAGTTTCCAATGACCCTCCCCGGTTGAGCCGGGGGCTTTCACATCAGACTTAAGAAACCGCCTGCGCTCGCTTTACGCCCAATAAATCCG
+
CCCCCGGGGGGGGGGGFGGGGGFGGGGGGGGGGGGGGGGGGGGGGGGGGGFGGGGCGGFGGAFFGGGGFGGGGGGGGG@DEECFFGFGGGGGFGFDGEFGGGGGGGGGGGGGGFGGGDGGGGFGGGGGGEGGEFEGG89EFDDGGGGGGGFGGGGFG;>FGGGFFDAEDFGC=;FGFGGGGGDGFEEF,DCGGGGCCE>CDCCC+8?C=CCGF=7@FF6=>GE?057A>555*CCBF0CD=B<F<C6):C1
@M03364:276:000000000-BLYN8:1:1101:25025:8547 2:N:0:1
GGACTACTCGGGTATCTAATCCTGTTTGCTCCCCACGCTTTCGCACCTGAGCGTCAGTCTTTGTCCAGGGGGCCGCCTTCGCCACCGGTATTCCTCCAGATCTCTACGCATTTCACCGCTACACCTGGAATTCTACTCCCCTCTACAAGACTCTAGCCTGCCAGTTACGGATGCAGTTCCCAGGTTGAGCCCGGGGATTTCACATCCGACTTGACAGACCGCCTGCGTGCGCTTTACGCCCAGTAATTCCG
+
CCCCCGGGFGGGGGGGGGGGGGGGGGGGGGGGGGGGGGGGGGGD@FGGEFFGGGGGGGE<CFFGGGGGF7:F7FGGGGGGGGGGGFEFGEFGGGGGGDDFGCGGGGGGGGGGGGGGGGGG>FGGGGGGG<DGGFGG,@DGEGGGDGGG9DFGFDDFF,6@EFGFGGCCEE8CEGGGGGCCCEGGGFF6CFFFDGGE=8BFGCFFFGG**97CF7*+**3CDGFF<A>.4BDFGGDFF:>?>D(/*06<CG*
@M03364:276:000000000-BLYN8:1:1101:14008:8547 2:N:0:1
GGACTACTGGGGTTTCTAATCCTGTTTGCTCCCCACGCTTTCGAGCCTCAGTGTCAGTTACAGGCCAGAGAGCCGCTTTCGCCTCCGGTGTTCCTCCATATATCTACGCATTTCACCGCTACACATGGAATTCCACTCTCCTCTCCTGCACTCAAGTCTCCCAGTTTCCAATGCACACAATGGTTGAGCCACTGCCTTTTACATCAGACTTAAGAAACCACCTGCGCTCGCTTTACGCCCAATAAATCCGG
+
CCCCCGGGGGGGGGGGGGGGGGGGGGGGGGGGGGGGGGGGGGGGGGGGGGGGGGGGGGGGGGGGGGGGGGGGGGEGGGGGGGGGGGGGBFGGGGGGGGGFGGGFFGGGGDGGGGGGGGGGGGGF9EEGGFGGCGGGGGGGGGGDGGGFGGGGGFFFFGGGGGGGGGGGGGGGGGGGFGG+EGCFFGGCFFFGGGGFGGGGFCE;<<**?FFF7@FCFG8>FGF>@D9?DDEFGFFE>9EGD>8AFCCEGC7
@M03364:276:000000000-BLYN8:1:1101:10061:8547 2:N:0:1
GGACTACCCGGGTTTCTCATCCTGTTTGCTCCCCACGCTTTCGGGCCTCAGTGTCGGTCACAGGCCCGAGAGCTGCTTTCGCCTCCGTTGTTCCTCCATTTATCTACGTATTTCACCGCTACACCTGGAATTCAACGCTCCTATCCTGCACTCAAGTCCCCAAGTTTCCAATGCACACAATGGTCAAGCCACTTCCTTTTCCATCAGACTGAATAAACCACCTGCGCGCGCTTTACGCCGAATAAATCCGG
+
8--A,,;C,@F@6@,CC,E96,,CC9E,EFFEG7EF:F6;DC@+++8,C@F@FE9,7@,,,,:C,B,+++++:6B,9CF,4=F@F<+,,B,B,<95B,<,5,:,4A,+,,59CE<5,@:=:C,A8,,AF,,,,,,8+8+88=,3,>>DC,,?8B>,8D,3,,6>FF99D;3;9,,47A++@E45,,4,4@8EF,3<:9E,+45++32**2***2+5=:@>F*;>BF=),):.*9+..6**1)(7*:*)*99
@M03364:276:000000000-BLYN8:1:1101:23901:8554 2:N:0:1
GGACTACCAGGGTTTCTAATCCTGTTTGCTCCCCACGCTTTCGAGCCTCAGTGTCAGTTACAGGCCAGAGAGCCGCTTTCGCCTCCGGTGTTCCTCCATATATCTACGCATTTCACCGCTACACATGGAATTCCACTCTCCTCTTCTGCACTCAAGTCTCCCAGTTTCCGATGCACTTCTTCGGTTGAGCCGAAGGCTTTCACATCAGACTTAAAACACCGCCTGCGCTCGCTTTACGCCCAATAAATCCG
+
CCCCCF@FFGGGGFGGFC@FFCFGGGFFEEFFFGGFGGGGGGG<E@FFEFFFGCFFGGGGGGFGGGGCGGGGGGDEGGGGGGECGGGGGGGGFFFGGGGCEFGGAEFDECCCCGGGGG:ECCGGGGCGF5EFCFGGC@DGFGGGFCDGGFFGGGGGG,7,8>@,AFFGFGECECFGCGGCFF8CGGGGCF6EGEC5>FFF8CF76CCDGGDCG>8C*;=597?DF:@)6A>>GC*46(8*:8;;;:@37C/
@M03364:276:000000000-BLYN8:1:1101:2888:8577 2:N:0:1
GGACTACAAGGGTTTCTAATCCTGTTTGCTCCCCACGCTTTCGCACCTGAGCGTCAGTCTCTGTCCAGGGGGCCGCCTTCGCCACCGGTATTCCTCCAGATCTCTACGCATTTCACCGCTACACCTGGAATTCTACCCCCCTCTACAAGACTCTAGCCTGCCAGTTTCGGATGCAGTTCCCAGGTTGAGCCCGGGGATTTCACATCCGACTTGACAGACCGCCTGCGTGCGCTTTACGCCCAGTAATTCCG
+
CCCCCGGGGFGGGFGGGGGGGGGGGGGGGGGGGGGGGGGGGGGGGGGGFGGGGGGGGGGGGGGGFFGGGDEDGGGGFGGGGGGGGGGGGDGGGGFGGGGGGGGGGGGGGGGGGGGGGCEEEGGGGGGCFGGGGFFGGGGGGGEFGGGFEGGGGGAEGGGFGDFGGFGGDDE>CCAAEFGGGGGFFFF?CCGGCGG?*BFFCGGGFGFCDDGGGDFGFGGGFGD?4>>EBB@DGGG<44CEE>BF77@<CF*
@M03364:276:000000000-BLYN8:1:1101:13521:8595 2:N:0:1
GCGGGGTCCGGGGGGGTTTATTTGTTTTTTTTTCCCCCCTCCCTACCCGCCCGGCTGCCTCTTTTTTCGGGGGCGGGCCCTCCCCCCCGGCGTTTCCCCCTCTTCTAGCCATTTCCTCCGCCCCCCCCTATATTTTCCCCCCCCCCCCAAACCCACCCCCCCCCGTGCCTTATATAATCCCCCCGTGTGCCCGCGGCGGTCGTTTCCCACCTACCTGACACGCCTCCCGTCGCGTTCGCCCCACACGTCCT
+
6--6,+8,;++@FG>++>+,,,,3<<8>+***18C3=CF*+*+,,<FC*<***1**2+10,39C,9*,**************+/;CC*****2**,0+0**8*+++,+,*,,0+0,,32**;:*2*2**2+++++039+8*?ED588*8*A>F*2*2*****2**2***+0+2+++3+3<+****1**/+02**2*21**))**.**22****2****+0)*)-.)()-.)0)))-.(**:)-7*9).*7*
@M03364:276:000000000-BLYN8:1:1101:2829:8619 2:N:0:1
GGACTACTCGGGTTTCTAATCCTGTTTGCTCCCCACGCTTTCGAGCCTCAGTGTCAGTTACAGGCCAGAGAGCCGCTTTCGCCTCCGGTGTTCCTCCATATATCTACGCATTTCACCGCTACACATGGAATTCCACTCTCCTCTCCTGCACTCAAGTCTCCCAGTTTCCAATGCACACAATGGTTGAGCCACTGCCTTTTACATCAGACTTAAGAAACCACCTGCGCTCGCTTTACGCCCAATAAATCCGG
+
CCCCCFFGGEGGFBFCFFGGGGGFGFGGGGGGGGGGGGGGGGGGGCGFGGGGGGGFGCFGFGGGGGGGGDF@FFGGGDDFEEF:FGGGGGGGGGGGGFFFFGDFFGCFGCGGGGCFGEGGGGGG?FFFGCGGGGGGGFFGGGGFFG,DFCFD=DBFGGGGGGFFDADEDDAFFGFGF8CCAG8DFGGGG7E?EGGFFD,E;?7EF87;CC9:+=CFC?@CFGFBDEF*):??CCF*)68@EF8AGFAC4>D
@M03364:276:000000000-BLYN8:1:1101:2932:8626 2:N:0:1
GGACTACTGGGGTTTCTAATCCTGTTTGCTCCCCACGCTTTCGCACCTGAGCGTCAGTCTTTGTCCAGGGGGCCGCCTTCGCCACCGGTATTCCTCCAGATCTCTACGCATTTCACCGCTACACCTGGAATTCTACCCCCCTCTACAAGACTCTAGCCTGCCAGTTTCGAATGCAGTTCCCAGGTTGAGCCCGGGGATTTCACATCCGACTTGACAGACCGCCTGCGTGCGCTTTACGCCCAGTAATTCCG
+
CCCCCGGGGGGGGGGGGGGGGGGGGGGGGGGGGGGGGGGGGGGGGGGGGGDFGGGGGGFGGGGGGGGGGGDFGGGGGGGGGGGGGGGGGDGFGGGGGGGGFFFG9EGGGGGGGGGEFEGGGGGGGGGGFFGGFFGGCFGGGGGFGGGD9<FGFFGGGFGGGFFGGGGGGG>F?FCCFCFGGFGGGGF?7;BCGD:8*BE?DC9FFDDDDGGGFGF>FDGA5CEFF4056>BE3C59?BGGDE?FGCFAGF6
@M03364:276:000000000-BLYN8:1:1101:18151:8631 2:N:0:1
GGACTACACGGGTTTCTAATCCTGTTTGCTCCCCACGCTTTCGAGCCTCAGTGTCAGTTACAGGCCAGAGAGCCGCTTTCGCCTCCGGTGTTCCTCCATATATCTACGCATTTCACCGCTACACATGGAATTCCACTCTCCTCTCCTGCACTCAAGTCTCCCAGTTTCCAATGCACACAATGGTTGAGCCACTGCCTTTTACATCAGACTTAAGAAACCACCTGCGCTCGCTTTACGCCCAATAAATCCGG
+
CCCCCGGGGGGGGGGGGGGGGGGGGGGGGGGGGGGGGGGGGGGGGGGGGGGGGGGGGGGGGGGGGGGGGGGGGGGGGGGGGGGGGGGGGGGGGGGGGGGGGGGGGGGGGGGGGGGGFGGGGG?A9FGGF?FFFFGGGGGGGGGGGGGGGGGGGGFGGGGGGGGGGGGGGGGGGGGGFGG68D8FFEGGFD6DGGF6?FGGGGFFFCFGGGGGGGGGDFFGFGA@BFFFDFFFGF=:4(:EGA;4CCF5<D:
@M03364:276:000000000-BLYN8:1:1101:23500:8654 2:N:0:1
GGACTCAGGGGTTTCTAATCCTGTTTGCTCCCCACGCTTTCGAGCCTCAGTGTCAGTTACAGGCCAGAGAGCCGCTTTCGCCACCGGTGTTCCTCCATATATCTACGCATTTCACCGCTACACATGGAATTCCACTCTCCTCTCCTGCACTCAAGTCTACCAGTTTCCAATGCATACAATGGTTGAGCCACTGCCTTTTACACCAGACTTAATAAACCACATGCGCTCGCTTTACGCCCAATAAATCCGG
+
CCCCCGGGGGGGGGGGGFGFGGGGGGGGGGGGGFGGGGGGGGGGGGGFFGGGGGGFGGGGGGGGGGGGGGGGGGGGGGGGGGGGGGGFGGGGGFGGGGGCGGGGGEGGGGGFGGGGGGGE@EGGFGGGGFGGGGGGGGGGGGGGFGGGGGGGGFGGGGGGGGGGGGGGGGGGFGCFEG9FFCFFGDFGGGGGFFGGGGGGGGG>FG5C5CGG@FGGGCCF*<@BAA9A9BFFGDF=4-48C5@A7:F;DD
@M03364:276:000000000-BLYN8:1:1101:15817:8689 2:N:0:1
GGACTACTGGGGTTTCTAATCCTGTTTGCTCCCCACGCTTTCGCACCTGAGCGTCAGTCTTTGTCCAGGGGGCCGCCTTCGCCACCGGTATTCCTCCAGATCTCTACGCATTTCACCGCTACACCTGGAATTCTCCCCCCCTCTACAAGACTCTAGCCTGCCAGTTTCTGCTGCAGTTCCCAGGTTGACCCCGGGGATTTCACATCCGACTTGACAGACCGCCTGCGTGCGCTTTCCGCCCAGTACTTCCG
+
C<@8BCCFGCEF++B9E<@FEEFGGAFGAFFGF7;++@F,CF@7@FFEDE@CCF:7:FCE<FFC,@,C,@6++6@FFGCF@FC74,77F:F?5FEG,=F,,EC,C5<D:+4?FAF<E=:84FEF=?F@<F<>9D;7D@8@CECGF9;9,3D?EAG7C:FCGD:8D;;;:>;77:8EC,D:D;6D>>EF,4>EC55EE88C7+=:FG4<7C):*;*+0*=*7/),3F>7(8))1*7)*(;85)4?G74)::*
@M03364:276:000000000-BLYN8:1:1101:20903:8698 2:N:0:1
GGACTACTGGGGTTTCTAATCCTGTTTGCTCCCCACGCTTTCGAGCCTCAGTGTCAGTTACAGGCCAGAGAGCCGCTTTCGCCTCCGGTGTTCCTCCATATATCTACGCATTTCACCGCTACACATGGAATTCCACTCTCCTCTCCTGCACTCAAGTTTCCCAGTTTCCAATGACCCTCCCCGGTTGAGCCGGGGGCTTTCACATCAGACTTAAGAAACCGCCTGCGCTCGCTTTACGCCCAATAAATCCG
+
CCCCCGGGGGGGGGGGGGGGGGGGGGGGGGGGGGGGGGGGGGGGGGGFGEEGGGGGGGGGGGGGGGGGGGGGGGGGGGGGGGGGGGGGGGGGFGGGGGGGGGGGGGGGGGGGGGGGFGGGGGGGGGGGFEFGGGGGGGFCGGF=FGGGGGGGGGGGDGGGGDGGFFFGAFGGGGCGGGGGGGGGGC8FGGGDGGGGGGGGGGGFFGGG4CGGGGG>DCGGFGFFFFFFF>B@GGGBFFGGGEF>GFFA>F1
@M03364:276:000000000-BLYN8:1:1101:28528:8718 2:N:0:1
GCACTACAGGTGTTTCTAATCCTGTTTGCTCCCCAAGCTTTCGAGCCTCAGTGTCTTTTACAGGGCAGAGAGCCGCCTGCGCACCCGGTGTTCCTCCATATATCTAAGCATTTCGCCGCTACACATGGACTTCCACCCTCCTCTTCTGCACTCAAGTCTACCAGTCACCAATGCATTCAATGGGTGCGCCACTTCCTTCTACACCAGAATCAATAGACAGCCAGCGAGCGATTTACGCCAATTCAAACCTT
+
--66AC,,C-,-,86EF,,<,;6CF<,C@<FG?CF,,9,CC,F6,C:,CE<66C,,,<CF9F,C,,C@86<,,E:7+@,,8+8++BFC=@,B@5@?8,<EA,@F,,5,B5,,5,,8+@7=FE9,=,,,B,AF,<,A,+D+44,=,8>,,7,63@,@;,@@,9,6A,7,,>DD,,63,,,==>,,88++1+53,,,,7@,<+=:C*<*0*+5;9+=2+25,***)(/()(0/)12+55/81*))+;+379**
@M03364:276:000000000-BLYN8:1:1101:17118:8733 2:N:0:1
GGACTACCGGGGTATCTAATCCTGTTTGCTCCCCACGCTTTCGCACCTGAGCGTCAGTCTTTGTCCAGGGGGCCGCCTTCGCCACCGGTATTCCTCCAGATCTCTACGCATTTCACCGCTACACCTGGAATTCTACCCCCCTCTACAAGACTCTAGCCTGCCAGTTTCGGATGCAGTTCCCAGGTTGAGCCCGGGGATTTCACATCCGACTTGACAGACCGCCTGCGTGCGCTTTACGCCCAGTAATTCCG
+
CCCCCGGGGGGGGGGGGGGGGGGGGGGGGGGGGGFGGGGGGGGGGGGGGGGGGGGGGGGGGGGGGGGGGGGGFGGGGGGGGGGEGGGGGGGGGGFGGGGFGGGGGGGGGGGGGGGGGGGGGGGGGGGGGGGGGGGFGGGGGGGGGGG?CCGDFF99CDFCCGGGGGGGCG>EEGGGGGGFFDFGGGGGFGGGD=5:EGGCGGGCFFGGGGGGGFFGFFGCEGFF:F9D2BFEGG3<F?EGGF?FGFFAGF6
@M03364:276:000000000-BLYN8:1:1101:5362:8750 2:N:0:1
GGACTACACGGGTATCTAATCCTGTTTGCTCCCCACGCTTTCGCACCTGAGCGTCAGTCTTTGTCCAGGGGGCCGCCTTCGCCACCGGTATTCCTCCAGATCTCTACGCATTTCACCGCTACACCTGGAATTCTACCCCCCTCTACAAGACTCTAGCCTGCCAGTTTCGGATGCAGTTCCCAGGTTGAGCCCGGGGATTTCACATCCGACTTGACAGACCGCCTGCGTGCGCTTTACGCCCAGTAATTCCG
+
CCCCCGGGGGGGGDGGGGGGGGGGGGGGGGGGGGGGGGGGGGGGGGGGFGGGGGGGGGGGGGGGFGGGFGGGGGGGGGGGGGGGGGGGGGGGFGGGGGGFGGGGGGGGGGGGGGFGGGGGGGGGFFGG8FGGGGGGGGGGGGGG9FGGGFFGGGGGGEGGGGGGGGGFGGGGDFGGGGGGGGFGGGGFGGGGGGGGGGGFCFFG=FFD3CDDGDGGGGG58EFF:F>FFFFFGGG<@(;CGD<@G7BAFF9
@M03364:276:000000000-BLYN8:1:1101:26181:8751 2:N:0:1
GGACTACAAGGGTTTCTAATCCTGTTTGCTCCCCACGCTTTCGATCCTCAGTGTCAGTTACAGGCCAGAGAGCCGCTTTCGCCTCCGGTGTTCCTCCATATATCTACGCATTTCACCGCTACACATGGAATTCCACACTCCTCGCCTGCACTCAAGTCTCCAAGTTTACAATGCACACAATGGTTGAGCCACTGCCTTTTACATCAGAATTAAGAAACCAACTTCGCCCGCTTTCCGCCCAATAAATCCGG
+
C@@CCG@ECGGD,CFEFF<F<FF<FFCEFFGC8CFEG7@FGGG@,<FEA@E@F@FGAFFGFF<<DEFDA6C,CF@@+,BEFEEG7,866C?FGF9?FCAFGG;FCFFDC7FCEC?E?:+@C+EFFF<EFD,AED;F,>8==E=+8+BC8=,+,3@83E,>,366?D>,,,7,@DGGFFC+=>8D,+<C,8DGGG,,,7EF?:,?++44+5++?+==99,?*;9*/*:*)*:5?F0.52;EE)(00:7)0))
@M03364:276:000000000-BLYN8:1:1101:12716:8756 2:N:0:1
GGACTACCGGGTTTCTAATCCTGTTTGCTCCCCACGCTTTCGCACCTGAGCGTCAGTCTTTGTCCAGGGGGCCGCCTTCGCCACCGGTATTCCTCCAGATCTCTACGCATTTCACCGCTACACCTGGAATTCTACCCCCCTCTACAAGACTCTAGCCTGCCAGTTTCGGATGCAGTTCCCAGGTTGAGCCCGGGGATTTCACATCCGACTTGACAGACCGCCTGCGTGCGCTTTACGCCCAGTAATTCCG
+
CCCCCGFGGGGGG76EFCF,@ACGGGGFAEDGGGGGGGGGEFFGCEFF@EFGGDCFFCFFCFEFECFCGGC7FFGCFGGGGGGGFGFGGGGFGGGG8F?FDFFDFGGD:FCFFCEFGFGCGGFGGGGCFF@FGGGGGF>C3@DFGG?BFGDCGGFG@FCFEF8FCAD>EEGGGGGGGG;D,B8C:FCC78CCEEGCEGFEGG7:6;8DDGGG76+2;CECECDBFF:5?E3)9*:A>0*?EF4@FGFA>F
@M03364:276:000000000-BLYN8:1:1101:24799:8771 2:N:0:1
GGACTACCCGGGTTTCTAATCCTGTTTGCTCCCCACGCTTTCGCACCTGAGCGTCAGTCTTTGTCCAGGGGGCCGCCTTCGCCACCGGTATTCCTCCAGATCTCTACGCATTTCACCGCTACACCTGGAATTCTACCCCCCTCTACAAGACTCTAGCCTGCCAGTTTCGGATGCAGTTCCCAGGTTGAGCCCGGGGATTTCACATCCGACTTGACAGACCGCCTGCGTGCGCTTTACGCCCAGTAATTCCG
+
CCCCCGGGGGGGGGGGGGGGGGGGGGGGGGGGFGGGGGGGGGGGGGGFGGGGGGGGGGGGGGGGGGGGGGGDGGGGGGGGGGGGGGGGGGGGGGGGGGG9FGGGFGGGGGGGGGGGGGGGGGGGGGGGGGFGGGGGGGGGGGGGGGGFFGGGGGGGGGGGDGGGGGGGC8>EGGF?<FEFGGGEGFGGGGGGDGGGGDFGGGGGFGGGGGGGFGGGGGGGFGF:BF>D?F@@D*7<F?EECB6)?:FADG4
@M03364:276:000000000-BLYN8:1:1101:12130:8782 2:N:0:1
GGACTACAGGGGTTTCTAATCCTGTTTGCTCCCCACGCTTTCGCACCTGAGCGTCAGTCTTTGTCCAGGGGGCCGCCTTCGCCACCGGTATTCCTCCAGATCTCTACGCATTTCACCGCTACACCTGGAATTCTACCCCCCTCTACAAGACTCTAGCCTGCCAGTTTCGGATGCAGTTCCCAGGTTGAGCCCGGGGATTTCACATCCGACTTGACAGACCGCCTGCGTGCGCTTTACGCCCAGTAATTCCG
+
CCCCCGGGGGGGGGGGGGGGGGGGGGGGFGGGGGGGGGGGGGGGGGGGGGGGGGGGGGGGGGGGFGGGGGGGGGGDFGGGGGGGGGGGGGGGGGGGGGGGGGGGGGFFGGGGGGGGGGGGGGGG8FEGGGGGGGGGFGGDGGGGGGADFGGGGGGGGFGGGGGGGGGGEE*BEGCFFFGCE?,BFGGGGGGGEGGGGGGGGFFCADGGGGDGGC*:CCF*:EE::4>E?FFFGGGF?:EEG>6<C764*:2
@M03364:276:000000000-BLYN8:1:1101:4747:8791 2:N:0:1
GGACTACTGGGGTATCTAATCCTGTTTGCTCCCCACGCTTTCGAGCCTCAGTGTCAGTTACAGGCCAGAGAGCCGCTTTCGCCTCCGGTGTTCCTCCATATATCTACGCATTTCACCGCTACACCTGGAATTCTACCCCCCTCTACGAGACTCAAGCCTGCCAGTATCAGATGCAGTTCCCGGGTTGAGCCCGGGGATTTCACATCCGACTTGACAGACCGCCTGTGTGCGCTTTACGCCCAGTAATTCCG
+
CCCCCGGGGGGGGGGGGGGGGGGGGGGGGGGFGGGGGGGGGFEFGGGGGGGGGFFFGGGGGGGGGGGGGGGGFGGDCCFGGGGFEC7EGGGGGGGGGGDCFGFGCGGG>=FEGFGGGGGGFGGGGGGDFFGGGGGDGGGGE>EFGGGGGGGGGGGCCFGGGG,3FCCGGGEF79DCEFGGGG>8CGD?,,,@?CEG5:EDGGC7:FGC529CFCFGG;FGFEB@2+6+(33)9CD<B<ECE>00:*7:DF*
@M03364:276:000000000-BLYN8:1:1101:8237:8792 2:N:0:1
GGACTACTAGGGTTTCTAATCCTGTTTGATCCCCACGCTTTCGCACATCAGCGTCAGTTACAGACCAGAAAGTCGCCTTCGCCACTGGTGTTCCTCCATATCTCTGCGCATTTCACCGCTACACATGGAATTCCACTTTCCTCTTCTGCACTCAAGTTTCCCAGTTTCAAATGACCCTCCCCGGTTGAGCCGTGGGCTTTCACATCTGACTTAAGAAACCGCCTACGCGCCCTTTACGCCCAATAATTCCG
+
CCCCCGGGFGGGGGGGGGGGGGGGGGGGCFEFGGGGGGGGGGGGGGGGGGGFGGGGGGFEGFGFGGGGGGDE6CCGDFGGGGEGGGGGGFGGFFFGFFGGGCFGG<E>+CFGGGGGGGGGCGGGFFGFGGGGG9EGCF9FGGFF,4EFGGEFGGFCFGFGGG8?FAED,;,EA=D@,=6+3CGGECGGGGG6CEGG7DFG>+,BBF+;EFFFCCCFFFGGFGF@(65?@F)>GGGFF;CEGF(8CCA?C7*
@M03364:276:000000000-BLYN8:1:1101:7078:8823 2:N:0:1
GGACTACAGGGGTATCTAATCCTGTTTGCTCCCCACGCTTTCGCACCTCAGTGTCAGTATCAGTCCAGGTAGTCGCCTTCGCCACTGGTGTTCCTTCCTATATCTACGCATTTCACCGCTACACAGGAAATTCCACTACCCTCTACCATACTCTAGCTTGCCAGTTTTGGATGCAGTTCCCAGGTTGAGCCCGGGGATTTCACATTCAACTTAACAAACCACCTACGCGCGCTTTACGCCCAGTAATTCCG
+
CCCCCGGGGGGGGGGGGGGGGGGGGGGGGGGGGGGGGGGGGGGGGGGGGGGAFGGGGGFGGGGGGGGGGGGFFGGGGGGGGGDCGGGGGGGGGGGFGGFGGGGFFGGGGGGGGCGGGGGGDGGGGGGGGGFGGG9FFGGGGGGGGGFGGGGGGGGGGGGFGGGGFFGGGGGDFGGGGDEFFFGFFDGGFGGEGGGGDGGCGGG7B>DC9FFGFGFFG9F5>ED=:ADFFD?DDD53A@CDE>DFGFCEGC*
@M03364:276:000000000-BLYN8:1:1101:4807:8839 2:N:0:1
GGACTACTGGGGTTTCTAATCCTGTTTGCTCCCCACGCTTTCGAGCCTCAGTGTCAGTTACAGGCCAGAGAGCCGCTTTCGCCTCCGGTGTTCCTCCATATATCTACGCATTTCACCGCTACACATGGAATTCCACTCTCCTCTCCTGCACTCAAGTCTCCCAGTTTCCAATGCACACAATGGTTGAGCCACTGCCTTTTACATCAGACTTAAGAAACCACCTGCGCTCGCTTTACGCCCAATAAATCCGG
+
CCCCCGGGGGGGGGGGGGFGGGGGGGGGFFGGGGGGGGGGGGGGGGGGGGGGGGGGGGFGGGFGFCGGGGGGGGGGGFFGGGGGGGEGGGGGGDGGGCFDGGGFEGFCGGGGGGGGGGGGGGGGFFFGGGGGFGFGGGGGGDFFGGGGGGGGGGGGGGGGGGFFGGGG8;FFCGGGFGE?9EGGGCFGGGFGGF9EGGGGGGGGFG5*?FCFFDGFFGGGA?FF=>2?DFF55F8>FDGGGFDFCC+)8C7
@M03364:276:000000000-BLYN8:1:1101:8782:8881 2:N:0:1
GGACTACAAGGGTATCTAATCCTGTTTGCTCCCCACGCTTTCGAGCCTCAGTGTCAGTTACAGGCCAGAGAGCCGCTTTCGCCTCCGGTGTTCCTCCATATATCTACGCATTTCACCGCTACACATGGAATTCCACTCTCCTCTCCTGCACTCAAGTCTCCGAGTTTCCAATGCACACAATGGTTGAGCCACTGCCTTTTACATCAGACTTAAGAAACCGCCTGCGCTCGCTTTACGCCCAATAAATCCGG
+
CCCCCFFGGGGGGGGGFCCFFFFGGGGGGGEE@EGGGGGGGGGFF@E,CFFEFF<FAFGFFGGGGGGDF8CFFGGGCCEGGGGGFDFEGGCFFFCF8AEAEEG9;F9<:FBFF?<F,@CEG@=<EEFFFFFG9FG,C8EEFF?FCEEGEFGFGGFGCFGDG+68FE>@,@=@DD9E,68+EE,EFGE6F@?FC6F:CGGGGCFF+@>CFGDD++++;?<CB*5)<?>E=>BFGGCEFDGGGA8;DCF37>2
@M03364:276:000000000-BLYN8:1:1101:5781:8893 2:N:0:1
GGACTACCCGGGTTTCTAATCCTGTTTGCTCCCCACGCTTTCGAGCCTCAGTGTCAGTTACAGGCCAGAGAGCCGCTTTCGCCACCGGTGTTCCTCCATATATCTACGCATTTCACCGCTACACATGGAATTCCACTCTCCTCTTCTGCACTCAAGTCCTCCAGTTTCCAATGACCCTCCCCGGTTGAGCCGGGGGCTTTCACATCAGACTTAAAGAACCGCCTGCGCTCGCTTTACGCCCAATAAATCCG
+
CCCCCGGGGGGGGGGGGGGGGGGGGGGGGGGGGGGGGGGGGGGGGGGGGFGGGGGGGGGGGGGGGGGGGGGGGGGGEEGGGGGGGFGGGGGGGGGGGCFGGGGGGGGGGGGGGGGGGGGEEGGGGGGGFEGGGGGGGGGGFFGGGGGGGGGGFGEFEGGGFGGGGGGGGGEA8EFEGGGGGGGDGCEGFEGEGGGGGGGGGGGFFCFGGFC@GFFD7CGGDG>7=4:33>>DDGGFF<ECEF:FDDFBDFC
@M03364:276:000000000-BLYN8:1:1101:15703:8893 2:N:0:1
GGACTACCGGGGTTTCTAATCCTGTTTGCTCCCCACGCTTTCGCACCTGAGCGTCAGTCTTTGTCCAGGGGGCCGCCTTCGCCACCGGTATTCCTCCAGATCTCTACGCATTTCACCGCTACACCTGGAATTCTACCCCCCTCTACAAGACTCTAGCCTGCCAGTTTCGAATGCAGTTCCCAGGTTGAGCCCGGGGATTTCACATCCGACTTGACAGACCGCCTGCGTGCGCTTTACGCCCAGTAATTCCG
+
CCCCCGGGGGGGFGGGGGCFGGGGGGGGGGGGGGGGGGGGGGGGGGGGGGGGGGGGGGGGGGGGGGGGGGGGDGGGEGGGGGEGGGGGGGGGGGGGGGGGGGGGGGGGGGGGGGGGGGGGGGGGGGGGGGGGGGFGFGGGGGGGAFFGFGGGGGGGGGGGFFGGGGGGGDGFGGGGGGGGFGGGGGGGGGGGGDDGEGGGGGGGFGGGGGGGGGGGGGGGFDFFFFFFBFEFDGGFFFDGGF66*2@BGD2
@M03364:276:000000000-BLYN8:1:1101:12558:8898 2:N:0:1
GGACTACTAGGGTTTCTAATCCTGTTTGCTCCCCACGCTTTCGAGCCTCAGTGTCAGTTACAGTCCAGAGAGCCGCTTTCGCCTCCGGTGTTCTTCCATATATCTACGCATTTCACCGCTACACATGGAATTCCACTCTCCTCTCCTGCACTCAAGTCCCCCAGTTTCCAATGCACATCCTGAGTTGACCCCTGGCATTTCCCTCAGAATTTAAAATCCGCCCTCCCCCCTTTTCACCCCCAATAACTCGG
+
CCCCCGG9@EFGFEGGGGGFGGGGGGGGGGEFGG<F+FGGFGG,CFGGGGA<FFFGFGGFF9C6CFFGGGGGFF@C@:FGGG@46@FGGGGGG,>FGF9?DGDFGGFFEEEGFFFGGGGGGGGF@4A=EGFGFGC,,,9FFEFGDGA,>DEGG,>D,,,6,668FF,,@6,@?C9E3=,,,636E=,,68,++++3,7>;++2+*0*3++5++5+++4@*9**)-*0*)/2);C+*10BE=5()2:0);/*
@M03364:276:000000000-BLYN8:1:1101:6913:8931 2:N:0:1
GGACTACTAGGGTTTCTAATCCTGTTTGCTCCCCACGCTTTCGAGCCTCAGTGTCAGTTACAGGCCAGAGAGCCGCTTTCGCCTCCGGTGTTCCTCCATATATCTACGCATTTCACCGCTACACATGGAATTCCACTCTCCTCTCCTGCACTCAAGTCTACCAGTTTCCAATGCATACAATGGTTGAGCCACTGCCTTTTACATCAGACTTAAGAAACCACCTGCGCTCGCTTTACGCCCAATAAATCCGG
+
CCCCCGGGGGGGGGGGGGGGGGGGGGGGGGGGGGGGGGGGGGGGGGGGGGGCGGGGGGGGGGG?@FGGGGFGGGGGEGGGGG@EGGGGGGGGGGGGGGGGGGGGGGGGGGGGGGGGGGGGEEGG9FFGFGBGGGFGGCBGFF?FGFGGGGGGGDFFFGGDGGFFFDFGGFGGGGGGGGGGFFGDFEFGGGFGGGGGGGGGC?,?CFFGCFGGGGGF9C8C9155<AFEA>BBCDD4)(:8*5@FG=:CFDG
@M03364:276:000000000-BLYN8:1:1101:9692:8931 2:N:0:1
GGACTACTGGGGTTTCTAATCCTGTTTGCTCCCCACGCTTTCGCACCTGAGCGTCAGTCTTTGTCCAGGGGGCCGCCTTCGCCACCGGTATTCCTCCAGATCTCTACGCATTTCACCGCTACACCTGGAATTCTACCCCCCTCTACAAGACTCTAGCCTGCCAGTTTCGGATGCAGTTCCCAGGTTGAGCCGAAGGCTTTCACATTAGACTTAAAAGACCGCCTGCGCTCGCTTTACGCCCAATAAATCCG
+
CCCCCGGGGGGGGGGGGGGGGGGGGGGGGGGGGGGGGGGGGGGGGGGFGGGGGGGGGGGGGGGGGGGGGGGGGGGGGGGGGGGGGGGGGGGGGGGGGGGGGGGGGGGGGGGGGGGGGGGGGGGGGGGGDGGGGGGFF8DGGDGGGGGGGFFFGGGGGFGGGGGGFGGGGGGGGGGGGGGGGGGGGGFGGGGEGGGGGGGGGGGGFFGGGGGGGCGFFFF=>GFFFFFFB353C<FAFFGGG>?FGG4<FGG
@M03364:276:000000000-BLYN8:1:1101:7900:8951 2:N:0:1
GGACTACCAGGGTTTCTAATCCTGTTTGCTCCCCACGCTTTCGAGCCTCAGTGTCAGTTACAGGCTAGAGAGCCGCTTTCGCCTCCGGTGTTCCTCGATATATCTACGCATTTCACCGCTACACATGGAATTCCACTCTCCTCTCCTGCACTCAAGTCTCCCAGTTTCCAATGCACACAATGGTTGATCCACGGCCTTTTACATCAGACTTAAGAAACCACTTGCGCTCGCTTTATGCCCAATAAATTC
+
@CCCCFACCFGGGGGGGEGD9FGFGGGG<FGEFGGGGGGFGGGGGGGGGGFGCGGGGFFGGGGGF8CF9FGGGGGGD@FCEFCE,BFEEC:C,:CF,,9BFFFFGGFF@FGGFGCC9FFGGGGGGGGGGFGCFG;FCC><EFC=,>DEFGDFFF8FEE=D9E,>F,E=:D;FFGFFCF+@D,,EFGC25@9D+@68*>DG>8;9<C5CC;C+=:C7DFC59,+1*95)(8A)?F>*+*5<6:3)7@+)1
@M03364:276:000000000-BLYN8:1:1101:26749:8954 2:N:0:1
GGACCAGTAGGGGTTCTAACCCTGTTAGCTCGCCACGCTTTTGAGCCTCCGTGCCGGTTACCGGCCAGATAGCCGCTGTCGCCTCCTGTGTTCCTCCATATATCTACGCATTTCACCGCTACATCTGGAATTCCACTCCCCTCCCCTGCGCTCAAGCCCCCCAGTCTCCAATGCACACAGTTGTTGAGCCCCTGCCTTTTACATCAGACTGCAGACACCACCTGCGCTCGCTTTACGCCCAATATATCCGC
+
@9-@,C,,<C<-+,@,,,;,,,6CFF,CE9<,:@,,+@:FF<<,9,;B<,+,:,,+86@,C,B+@++:,,6B,C++@+B,,9,BF8,5::,4?5EBFC,:?,@5@?EFG+8+9,EFCCCE:FG9;C<,:,C,CC,C4,,,@86=C+,+,+@03+,6,6+6>8++,,53E;,>,:9EAE433,,,,,,1,214*=:CCE90+:,:@+;**?****+*09:5>C55(.(),08B7D+6@0C8*).)*2942**
@M03364:276:000000000-BLYN8:1:1101:20712:8975 2:N:0:1
GGACTACTGGGGTTTCTAATCCTGTTTGCTCCCCACGCTTTCGCACCTGAGCGTCAGTCTTTGTGCAGGGGGCCGCCTTCGCCACCGGTATTCCTCCAGATCTCTACGCATTTCACCGCTACACCTGGAATTCTACCCCCCTCTACAAGACTCTATCCTGCCAGTTTCAAATGCAGTTCCCAGGTTGATCCCGGGGATTTCACATCTGACTTAACAAACCGCCTGCGTGAGCTTTACGCCCAGTCATTCCG
+
C@C<<66CC9<+8686CFFF<C<,;<@@6;FCFEFF:F:8C,BF76@;C,,;@FG,@,9EEFF@,C,6<+@@+@=66C:FG:,,8BF:484EB@E<,,B,AF95E55A>FG7?FB?FE@++4CF,:?=,3CFGG=,==3>EEBDBDFC,:FGD9F,@:DDEGCFGC9F7AB;BA=,@ADF?B,*@BC6,2,=?;EGG>:?D+:++*=>++27@+0+0/A5>C58;4(2,))6*0*)928*:;66*0*)2>*
@M03364:276:000000000-BLYN8:1:1101:20786:9037 2:N:0:1
GGACTACTCGGGTTTCTAATCCTGTTTGCTCCCCACGCTTTCGCACCTGAGCGTCAGTCTGTGTCCAGGGCGCCGCCTTCACCACCGGTATTCGTCCAGATCTCTAAGGAGTTCACCGCTACACATGGAATTCCACTCTCGCCTCCTGCACTAAATTCTCCCAGTTTCTAATACACACTGTTGTGTAGCTACTCCTTTCTGCATCAGACTTAAGCAACTACCTGCGTGCGCGTTACGCCCAAATAATCCGG
+
-8-6A,;,6=,CEF6@F<E,<AFGG<CCCEFFCCEB+8BEFGEB@C+B,,,,+6BFG9FD,<,CFD<,,,,+++@F+,4E,CFG7FEE:+CEG,@FCF,,AF9BFG,A,9,BAFF9<:B+48,44,,45E<E,CAF,4483+6+6@8=8=8A,63,@=;@E?,6@E,,,,7@,>,,,@,,,,76*,,2<5,5,,6,77,,+5,+=****;=++5++**,12,;.7)(2()))2)*,:2EDE33*:++)+)1
@M03364:276:000000000-BLYN8:1:1101:13622:9072 2:N:0:1
GGACTACCGGGGTTTCTAATCCTGTTTGCTCCCCACGCTTTCGCACCTGAGCGTCAGTCTTCGTCCAGGGGGCCGCCTTCGCCACCTGTATTCCTCCAGATCTCTACGCATTTCACCGCTACACCTGGAATTCTACCCCCCTCTACGAGACTCAAGCTTGCCAGTTTCAAATGCAGTTCCCAGGTTGAGCCCGGGGATTTCACATCTGACTTAACAAACCGCCTGCGTGCGCTTTACGCCCAGTAATTCCG
+
CCCCCGGGGGGGGGGGGGGGGGGGGGGGGGGGGGGGGGGGGGGDGGGGGGGGGGGGGGGGGGGGGGGGGGGGGGGGGGGGGGGGGGGGGGGGGGGGGGGFGGGGGGGGGGGGGGGGGGGGGGFFGGGGGGGGGGGGGGCGGGGGGGGGGEECF?FGGGGGGGGGGGGGGGGGGDGGGGGGFGFGGGGGGGGFGGGGGGGFGGGGFFGGCFGGGFGGGGGFDEEFFF>@FFFFDGGAFFGEEBFFGFF4;C*
@M03364:276:000000000-BLYN8:1:1101:20750:9080 2:N:0:1
GGACTACAGGGGTATCTAATCCTGTTTGCTCCCCACGCTTTCGCACCTGAGCGTCAGTCTTTGTCCAGGGGGCCGCCTTCGCCACCGGTATTCCTCCAGATCTCTACGCATTTCACCGCTACACCTGGAATTCTACCCCCCTCTACAAGACTCTAGCCTGCCAGTTTCGGATGCAGTTCCCAGGTTGAGCCCGGGGATTTCACATCCGACTTGACAGACCGCCTGCGTGCGCTTTACGCCCAGTAATTCCG
+
<C9BBFEGGGDGF;@FFCGFFEFCEGAFCAE@FCFGGGGGGGGDCFCFFGFFGEGGGFGE@FGGGFGFEG7FEGGGCE?FBCFFF<FCG:=FFGGGGGGGGCDE;,FGGGGGGGGFGGGGGGGGG@FF<,?:FFFGGCGGEGG?,;,=E8EFG9;,5@DFGGG6737;C*@*@>9FEGGGEGFFDFFF9,81?:5:*1:EDDFG67>9*:5*;>C+;F8C>5):6F>F?B.>)95294?E5)4?**9<C*2
@M03364:276:000000000-BLYN8:1:1101:16135:9080 2:N:0:1
GGACTACCGGGGTTTCTAATCCTGTTTGCTCCCCACGCTTTCGCACCTCAGTGTCAGTATCAGTCCAGGTAGTCGCCTTCGCCACTGGTGTTCCTTCCTATATCTACGCATTTCACCGCTACACAGGAAATTCCACTACCCTCTACCATACTCTAGCTTGCCAGTTTTGGATGCAGTTCCCAGGTTGAGCCCGGGGATTTCACATTCAACTTAACAAACCACCTACGCGCGCTTTACGCCCAGTAATTCCG
+
CCCCCGGGGGGGGGGGGGGGGGGGGGGGGGGGGGGGGDGGGGGGGGGGGGGGGGGGGGGGGGGGGGGGGG9FGGGGGGGGGGGGGGGGGGGGGGGGGGGGGGGGFGGGGGGGGGGGGGGGGGGGGGGFCGGGGGGGF@BEEFGGGGCFFGGGGCEEDFG?FGGGFGGGCE89EGGGGGG,DEG6FGGGGGGGGGG57EF9FCF>E:@DFG:D:CDGG48EFGFFBF()658:CD<)1(=CCDFF7CFFGG7
@M03364:276:000000000-BLYN8:1:1101:21987:9139 2:N:0:1
GGACTACCCGGGTTTCTAATCCTGTTTGCTCCCCACGCTTTCGAGCCTCAGTGTCAGTTACAGGCCAGAGAGCCGCTTTCGCCTCCGGTGTTCCTCCATATATCTACGCATTTCACCGCTACACATGGAATTCCACTCTCCTCTCCTGCACTCAAGTCTCCCAGTTTCCAATGCACACAATGGTTGAGCCACTGCCTTTTACATCAGACTTAAGAAACCACCTGCGCTCGCTTTACGCCCAATAAATCCGG
+
CCCCCGGGGGGGEGGGGGGGGGGGGGGGGGGGGGGGGGGGGGGGGGGGGGGGGGGEGGGGGGGGGGGGGGGGGGGGEGFGGGGGGGGGDGGGGGGGGGGGGGGGGGGGGCFGFGGGGEGGDGGGGGGGGFGGGGGGGFGGGFGFGGGGGFGGGGFCDFFGGGGGFGGGGGFGGGGGGGCFGGGGGECGGGGGGGGGGGGCFGGGFGGFFFFGGGGGCFGFFEFFFD=;@44:?D8CA@CCEFFF7CFC052
@M03364:276:000000000-BLYN8:1:1101:4082:9173 2:N:0:1
GGACTACCAGGGTTTCTAATCCTGTTTGCTCCCCACGCTTTCGCACCTGAGCGTCAGTCTTTGTCCAGGGGGCCGCCTTCGCCACCGGTATTCCTCCAGATCTCTACGCATTTCACCGCTACACCTGGAATTCTACCCCCCTCTACAAGACTCTAGCCTGCCAGTTTCGGATGCAGTTCCCAGGTTGAGCCCGGGGATTTCACATCCGACTTGACAGACCGCCTGCGTGCGCTTTACGCCCAGTAATTCCG
+
CCCCCGGGGGGGGGGGGGGGGGGGGGGGGGGGGGGGGGGGGGGGGGGGFGGGCGGGGGGGGGGGGGGGGGGGGGGGGGGGGGGGGFGGGGGGGGGGGFFGGFGGGGGGGGGGGGGGGGGGGGGGGGGGGGGGGGGGGGGGGGGGGGE@DGGGGGGGGGGGGGGCGF3E>EE>EFGGGFF7E9C>G9CFGGGGGGD==8FF>>FGFGFGGGG<CCFGFFGGFGD3<FF3:DF@)<D>@?DEE@??>CFBG70
@M03364:276:000000000-BLYN8:1:1101:16999:9203 2:N:0:1
GGACTACACGGGTTTCTAATCCTGTTTGCTCCCCACGCTTTCGCACCTGAGCGTCAGTCTTCGTCCAGGGGGCCGCCTTCGCCACCGGTATTCCTCCAGATCTCTACGCATTTCACCGCTACACCTGGAATTCTACCCCCCTCTACAAGACTCTAGCTGACCAGTTTCAAATGCAGTTCCCAAGTTAAGCTCGGGGATTTCACATCTGACTTAATCAACCGCCTGCGTGCGCTTTACGCCCAGTAATTCCG
+
CCCCCGGGGGGGGGGGGGGGGGGGGGGGGGGGFGGGGGGGGGGGGGGGGGGGGGGGGGGGGGGGGGGGGGGGGGGGGGGGGGGGGGGGGGGGGGGGGGGGGGGGGGGGGGGGGGGGGGGGGGGGGGGGGGGGGGGGGGGGGGGGGGGGGGGGFGGGGGGGGGGGGGEGGGGFGGGGGGFGFCGGGGGGGGFGEGGGGGGGGGGGFGCDGGFGGGGGGGGGBCDDFFFF<BD@GGGFFFGGGEFFGF=<GG9
@M03364:276:000000000-BLYN8:1:1101:27000:9220 2:N:0:1
GGACTACAAGGGTTTCTAATCCTGTTTGCTCCCCACGCTTTCGAGCCTCAGTGTCAGTTACAGGCCAGAGAGCTGCTTTCGCCTTCGGTGTTCTTCGTTATATCTACGCATTTCACCGCTACACATGGAATTCCACTTTCCTCTCCTGCACTCAAGCCTCCCAGTTTCAACTGCACTCAATGGTTTAGGCACTGCCTTTTACATCATACTTTAGAAACCAACTTCGCTCGCTTTACGCCCAATAAATCCGG
+
CCCCCFF<<@<EEEF<FEFGGC9@FFGG,E,CDFFG:FEGGFG8,B:FAFG<FGGGGGGCFF@,CFGC,C6C7,B@6CFFECF7,9D:,,CFF9E@,,,4AFEGGE?FCCFGFGG<,@@=FCF<=A,AEAFFCFAF,,@59EGD8,>FCGGDD889,+,@88@FDAD;,@3@?FGC,1=,,7,,C,,,,33=,=,,,@E@=:7;<5;++2++++25+;,1*43*3<5AF4**;98*/5=:C?-);@>*2/:
@M03364:276:000000000-BLYN8:1:1101:5664:9225 2:N:0:1
GGACTACTCGGGTTTCTAATCCTGTTTGCTCCCCACGCTTTCGCACCTGAGTGTCAGTCTCTGTTCAGGGGGCCGCCTTCGCCACCGGTATTCCTCGAGATCTCTACGCATTTCACCGCTACACCTGGAATTCTACCCCCCTCTACAAGACTCTAGCCAGCCAGTTTCGGATGCAGTTTCCAGGTTGAGCCCGGGGCTTTCACATCTGACTTGACAGACCGTCTGCGTTCGCTTTACACCCAGTAAATCCG
+
CCCCCGG,,BFGGGGGGDFGGGGGGGGGCFFGGGGG7FEEGGE,6CFAEC,6CEFGGG,,,,C,<6CF,CCGG+F7CFGGFGEF7AB@4+CFFA@E8+8FFFFGGG,AFGGGGGFFGDGEGGF@FC=EF,?BD9,CE8@C@GG6DF,,63==EC;9,:,@BDFC>,@F:**61@,,@A33,,,6FEGFFFB:*1**4=CCFG?7+;+;:D7;*C*+27C=>*:83@>:2>)7DG<46)<8C3(9C**6DF)
@M03364:276:000000000-BLYN8:1:1101:22263:9229 2:N:0:1
GGACTACAGGGGTTTCTAATCCTGTTTGCTCCCCACGCTTTCGAGCCTCAGTGTCAGTTACAGGCCAGAGAGCCGCTTTCGCCTCCGGTGTTCCTCCATATATCTACGCATTTCACCGCTACACATGGAATTCCACTCTCCTCTCCTGCACTCAAGTCTCCCAGTTTCCAACGCACACAATGGTTGAGCCACTGCCTTTTACATCCGACTTAAGAAACCACCTGCGCTCGCTTTACGCCCAATAAATCCGG
+
CCCCCFGF<@CFFEGGGGFGEFGGFF9EFE<FCBF@FEFCGGEFFGDFEFFGGGGEFGCAFFGFFDEGF@C@DA@F+BCC7CEDCEGF=@:B?F,5B4FFFAEFGGGGEGFEGGGGGGGEEGGGGFFFG<AF,CEF;>D@DF?=F@,,,@ECFGFDF,EFAFF,337=D,=,++6=EFGGCED,;:6,,@:6<CFGGDBED:AF+3@C/C;F7C8@**<,35AEF>(:@DB:3<+;B48*:5=F7DAEGD)
@M03364:276:000000000-BLYN8:1:1101:27593:9239 2:N:0:1
GGACTACTGGGGTTTCTAATCCTGTTTGCTACCCACGCTTTCGAGCCTCAGTGTCAGTTACAGGCCAGAGAGCCGCTTTCGCCTCCGGTGTTCCTCCATATATCTACGCATTTCACCGCTACACACGGAATTACACTCTCCTCGCCTCAACTCAAGTTTCCCAGTTCCCAATGCACACAATGGTTGAGCCACGGCCTTTTACATCACACTTAACAAACCACCTGCGCTCGATTTACGCCCCATAAATCCGG
+
C<A@C<C<E<AC:FCFEF,9,<CFGC9FFD,C<EA;6:@D,9F,CFCF<@8FCF<CFF9CFGCFGGGGE8,BDEGG+B<ACF@CF,C@F7C@,<EC==,5ECB,E,,48C:?55CF,+@=FC=,9+8+>+F8,5,8;E,A=,@++8@+,6D8993@,,7>,@DFFF,@DD8DDG8D,:++5@6@FE:C,3,@13*@;,97+3,+++23;F++++237;8C?GFF=B=/:A));7CCE(***0/0>:CCF)9
@M03364:276:000000000-BLYN8:1:1101:12667:9253 2:N:0:1
GGACTACAGGGGTATCTAATCCTGTTTGCTCCCCACGCTTTCGAGCCTCAGTGTCAGTTACAGGCCAGAGAGCCGCTTTCGCCTCCGGTGTTCCTCCATATATCTACGCATTTCACCGCTACACATGGAATTCCACTCTCCTCTCCTGCACTCAAGTCTCCCAGTTTCCAATGCACACAATGGTTGAGCCACTGCCTTTTACATCAGACTTAAGAAACCACCTGCGCTCGCTTTACGCCCAATAAATCCGG
+
CCCCCGGGGGGGGGGGGGGGGGGGGGGGGGGGGGGGGGGGGGGGGGGGGGGGGGGGGGGGGGGGGGGGGGGGGGGGGGGGGGGGGGGGGGEGGGGGGGGGGGGGGGGGGGDGGGGGGGGGGGGGGGGGGFGGGGGF;FGFGGGGGGGGGGGGGGGDGGGCFD=DFGGGGGGG8FGGGGGGGGGGGGGGFGGGGGGFGGGGGGGGFGGFFGGGDCFGGGGGFCFE@EBFFFF>DCCEDFE@GF;4CFCC29:
@M03364:276:000000000-BLYN8:1:1101:22936:9257 2:N:0:1
GGACTACCCGGGTTTCTAATCCTGTTTGCTCCCCACGCTTTCGAGCCTCAGTGTCAGTTACAGGCCAGAGAGCCGCTTTCGCCTCCGGTGTTCCTCCATATATCTACGCATTTCACCGCTACACATGGAATTCCACTCTCCTCTTCTGCACTCAAGTTTCCCAGTTTCCAATGACCCTCCCCGGTTGAGCCGAAGGCTTTCACATCAGACTTAAGAAACCGCCTGCGCTCGCTTTACGCCCAATAAATCCG
+
CCCCCGGGGGGGGGGGGGGGGGGGGGGGGGGGGGGGGGGGGGGGGGGGGGGGGGGGGGGGGGGGGGGGGGGGGGGGGGGGGGGGGGGGGGEGGGGGGGGGGGGGFGGGGGGGGGGCFGGGGGGGGGGGFFFGGGGGGGGGGGGGGGGFGGGGGGGGGGGGGGGGGFGGGGGGGGGGGGFEGGGGGGGGGGGGGGGGFFGGG>:>FD79DGGDFGFGC<FG>GFD266A@FBFDGGCF0CEGB@AFCF:7C7
@M03364:276:000000000-BLYN8:1:1101:20375:9266 2:N:0:1
GGACTACTCGGGTTTCTAATCCTGTTTGCTCCCCACGCTTTCGCACCTGAGCGTCAGTCTTTGTCCAGGGGGCCGCCTTCGCCACCGGTATTCCTCCAGATCTCTACGCATTTCACCGCTACACCTGGAATTCTACCCCCCTCTACAAGACTCTAGCCTGCCAGTTTCGGATGCAGTTCCCAGGTTGAGCCCGGGGATTTCACATCCGACTTGACAGACCGCCTGCGTGCGCTTTACGCCCAGTAATTCCG
+
CCCCCFFGGGFGGGGGGGGGGGGGGGGGGFFGGGGGGGGGGGGDGGGGGGGGGGGGGGGGGGGGGGGFGEGGGGGGGGGGFFEGEGDCF:FAFFGGGGFFFGGGGGFFGGGGGDFCGGGEGGGFGEFFGGGGGGGGGFF7C8BDGGGDGGGGEGGFGGFFGGGFGGGG58E>CCGGGG,DEG?5>FGDFGCFEECCCEGGGFFGF;CCDG:D7:CGCCCFDDFF0F;EB@DE335<FB5?CB:?>DFBGG9
@M03364:276:000000000-BLYN8:1:1101:20426:9280 2:N:0:1
GGACTACCGGGGTATCTAATCCTGTTTGCTCCCCACGCTTTCGAGCCTCAGTGTCAGTTACAGGCCAGAGAGCCGCTTTCGCCTCCGGTGTTCCTCCATATATCTACGCATTTCACCGCTACACATGGAATTCCACTCTCCTCTTCTGCACTCAAGTCTCCCAGTTTCCAATGACACTCCCCGGTTGAGCCGGGGGCTTTCACATCAGACTTAAGAAACCGCCTGCGCTCGCTTTACGCCCAATAAATCCG
+
CCCCCGG8FDGGGGFGGGGGGF9FEGFGGGGFGGGGGGDGGFEGGGGGGCFEEGGGGGFFGGG<FFGG?CFFGGGG@C@FGGEE=?FGGFFCFFEGGGGGGGGGFGFFGCFGGF9BFGGGDGGFG8FGGGGGGG@EFG9FFGGGGGGGGFGGGGFGGGCCDGCFFGGGGG9EFGF,=EGGGGEECEG?6EEEEE:CGE>EFGGFA*>0>C4C7F@+:C?*8EE@DF0>>)5>G3CB?6CCE:BF7CB<CF<
@M03364:276:000000000-BLYN8:1:1101:20398:9311 2:N:0:1
GGACTACCAGGGTTTCTAATCCTGTTCGCTCCCCACGCTTTCGAGCCTCAGCGTCAGTTACAGACCAGAGAGCCGCCTTCGCCACTGGTGTTCCTCCATATATCTACGCATTTCACCGCTACACCTGGAATTCCACTCTCCTCTTCTGCACTCAAGTCCTCCAGTTTCCAATGACCCTCCCCGGTTGAGCCGGGGGCTTTCACATCAGACTTAAAGAACCGCCTGCGCTCGCTTTACGCCCAATAAATCCG
+
CCCCCGGGGGGGGGGGGGGGGGGGGGGGGGGGGGGGGGGGGGGGGGGGGGGGGGGGGGGGGGGGGGGGGGGGGGGGGGGGGGGGGGGGGGGGGGGGGGGGCFGGGGGGGGGGGGGGGGGGGGGGGGGGEAFEFGGGFGGGGGGGGGGGGGGGGGGGGGGGGGGGFGGGGGGGGGGGGGGEGGGGGDGGGGGGGGGDGECFGGGGFGGFGGGGGGGG7FGGFGFF;FBD9FEBC3DAFFGGGEF4C*@9C<7
@M03364:276:000000000-BLYN8:1:1101:9717:9349 2:N:0:1
GGACTACTGGGGTTTCTAATCCTGTTTGCTCCCCACGCTTTCGCACCTGAGCGTCAGTCTTTGTCCAGGGGGCCGCCTTCGCCACCGGTATTCCTCCAGATCTCTACGCATTTCACCGCTACACCTGGAATTCTACCCCCCTCTACAAGACTCTAGCCTGCCAGTTTCGGATGCAGTTCCCAGGTTGAGCCCGGGGATTTCACATCCGACTTGACAGACCGCCTGCGTGCGCTTTACGCCCAGTAATTCCC
+
CCCCCGGGGGGGGGGGGGGGGGGGGGGGGG9EFGGFGGGGGGGGEGGGGGGGGGGGGGGGGGGGGGGGGGGGGGGGDEGGGGGGGGGGGGGGGGGGGGGGCFAFGGGGGGGGFGGGEGGGEGGGFGFGGGGGGGFGGGFCECEGGGG9FGGGGGGGGGFGGCGGGGGDC8B*1@FFFG:DDD?FGFCFGG?DCEGDEEFFGFGFFGGGGGD3C7D7;<*=>EE:059D?FFFGGGBF:GGGB17>*16CF*
@M03364:276:000000000-BLYN8:1:1101:11831:9354 2:N:0:1
GGACTACTGGGGTATCTAATCCTGTTTGCTCCCCACGCTTTCGAGCCTCAGTGTCAGTTACAGGCCAGAGAGCCGCTTTCGCCTCCGGTGTTCCTCCATATATCTACGCATTTCACCGCTACACATGGAATTCCACTCTCCTCTCCTGCACTCAAGTCTCCCAGTTTCCAATGACCCTCCCCGGTTGAGCCGGGGGCTTTCACATCAGACTTAAAGAACCGCCTGCGCTCGCTTTACGCCCAATAAATCCG
+
CCCCCGGGGGGGGGGGGGGGGGGGGGGGGGGGGGGGGGGGGGGGGGGGGGGGGGGGGGGGGGGGGGGGGGGGGGGGGGGGGGGGGGGDGGGGGGGGGGGGGGGGGGGGGGGGGGGGGGGGGGGGGGGGFFEGGGGGGGGGFGGGGGGGGGGGGGGFEGCGGGGGGGGGGGGGGGGDFGGGGGGDGG?CGGGGGDEGGGGGGGGGFGGG=FGGGGGGFGGGFGFFFFFF@FFFGGG4@?GGGF0;F>FFDFC
@M03364:276:000000000-BLYN8:1:1101:11734:9383 2:N:0:1
GGACTACTCGGGTTTCTAATCCTGTTTGCTCCCCACGCTTTCGAGCCTCAGTGTCAGTTACAGGCCAGAGAGCCGCTTTCGCCTCCGGTGTTCCTCCATATATCTACGCATTTCACCGCTACACCTGGAATTCCACTCTCCTCTCCTGCACTCAAGTCTACCAGTTTCCAATGCACACAATTATTTAACCACTGCCTTTTCCATTCGAATTAAGAAACCACCTTCCCTCGCCTTACGCCCAATTAATCCCG
+
CCCCCGG96BFGGCFGGGGGGGGGGGGGGGGGGGGGEGGGGGGGFEGGGGG,CFGGGGGGAED,CFGGC<EGGGGG+FGFFGG,BEFGGDFGGGGGGGFEGCFFGGGGDGGGGGGGGCGGGGGG,AFFGFFGGGGGFG9FFFGG,>988DFGGGGGGFEF9EEDAEGF,@FG?EG9,1+69,,,C,@,,@9D6E,<,ECE++,++2?9**;+?7:CDFGG5:*).*)3:/9*:5*0)-8C=?(1=++);*2
@M03364:276:000000000-BLYN8:1:1101:9781:9393 2:N:0:1
GGACTACCAGGGTTTCTAATCCTGTTTGCTCCCCACGCTTTCGAGCCTCAGGGTCAGTTACAGGCCAGAGAGCCGCTTTCGCCTCCGGTGTTCCTCCATATATCTACGCATTTCAGCGCTACACGTGGAATTCCACTCTCCTCTCCTGCACTCAAGGCTCCCAGTTTCCAATGCACACCATGGGTGAGCCCCCGCCTTTTACATCACACTTAAGAACCCCCCCGCCCCGCCTTTACGCCCCATAAATCGGG
+
CCCCCDF,;C@7;F;EFGGGGGFG<FFFGGGFFCFGE+F@CFGGG;FGGCE,CCFEFGFGECFGF,EC,6,6:FEE7,B?FCGBC8@FEGEG9FEED,,,<F,5,,9A+,BCFFG,9@44@+CF+9AFE9<=AF,,,,,AE=C+=E9,@,D+,,,3,+,6@FFFF9DFFEF;@FG8=88=9FC+8>D6,,+5*@@895B7@>7+=+*=9*+5++25*28:)*..().0()00***.)4:**0,.0**.*99
@M03364:276:000000000-BLYN8:1:1101:19861:9401 2:N:0:1
GGACTACAGGGGTTTCTAATCCTGTTTGCTCCCCACGCTTTCGAGCCTCAGTGTCAGTTACAGGCCAGAGAGCCGCTTTCGCCTCCGGTGTTCCTCCATATATCTACGCATTTCACCGCTACACATGGAATTCCACTCTCCTCTCCTGCACTCAAGTCTCCCAGTTTCCAATGCACACAATGGTTGAGCCACTGCCTTTTACATCAGACTTAAGAAACCACCTGCGCTCGCTTTACGCCCAATAAATCCGG
+
CCCCCGGGGGGGFGGGGFGGGGGCFGGGGFGFGGFEGGE@FGEFEFGCGEDFGGGDG@EFGGGGGEFGGGFGGGGG@FGGGGGGFGEDBF:FFGFFECGGGGGGGF<FDCEGFFGGGGDEGGFG9EFEFFCFFG,CEFFFGF?+@FDFEGFFF?@,,@,=DF,@FGGFGDEFGGGGFGGFGCFGCCFFGGGCCGFCF;DGC7;7?AFFGG5=7<7BCG:CACFEFFA5@>4):48CB@BEG38FGCA?;>9
@M03364:276:000000000-BLYN8:1:1101:4924:9412 2:N:0:1
GGACTACCCGGGTTTCTAATCCTGTTTGCTCCCCACGCTTTCGCGCCTCAGTGTCAGTATCAGTCCAGGTAGTCGCCTTCGCCACTGGTGTTCCTTCCTATATCTACGCATTTCACCGCTACACACGAAATTCCACTACCCTCTACCATACTCTAGCTTGCCAGTTTTGGATGCAGTTCCCAGGTTGAGCCCGGGGATTTCACATCCGACTTGACAGACCGCCTGCGTGCGCTTTACGCCCAGTAATTCCG
+
CCCCCGGGCFGGGECGGGFGGAFGGGCEFDFGGGGC@FGFGDEG+CEGGG8CEGGGGG96EFG<E@9F86CF@6@@CCFDGGFGGGFGGGGGGCEDF<EFGFE9@FFFGGGGGCGG9@FEDGCGF+>=>CFFGFAFE>D?FGGC@F,@@?FFFGGGGGGEGGGGGGF,,6@@6@33,@E8=,@DFFGDGG6+1@:EC88?FGGGFG*?9DGDFGFF46::>C52=F9D738>DDGF=3CE*86FDF*6:C7
@M03364:276:000000000-BLYN8:1:1101:12333:9425 2:N:0:1
GGACTACAGGGGTATCTAATCCTGTTTGCTCCCCACGCTTTCGCACCTGAGCGTCAGTCTTTGTCCAGGGGGCCGCCTTCGCCACCGGTATTCCTCCAGATCTCTACGCATTTCACCGCTACACCTGGAATTCTACCCCCCTCTACAAGACTCTAGCCTGCCAGTTTCGGATGCAGTTCCCAGGTTGAGCCCGGGGATTTCACATCCGACTTGACAGACCGCCTGCGTGCGCTTTACGCCCAGTAATTCCG
+
CCCCCGGGGGGGGGGGGGGGGGGGGGGGGGGGGGGGGGGGGGGGGGGGGGGGGGGGGGGGGGGGGGGGGGGGGGGGGGGGGGGGGGGGGGGGGGGGGGGGGGGGGGGGGGGGGGGGGGGGGGGGGGGGGGGGGGGGGGGGGGGGGGGGGGGGGFGGGGGFGFGGGGGGGG>EEGFGGGGGGGGGGGGGGGGGGGEE*:BFGCEG1;>DDGGG7DCDF4CGFGFBFFFFFFFFDDFAFFDEG5(9>CF<FC2
@M03364:276:000000000-BLYN8:1:1101:24559:9465 2:N:0:1
GGACTACCCGGGTATCTAATCCTGTTTGCTCCCCACGCTTTCGAGCCTCAGTGTCAGTTACAGGCCAGAGAGCCGCTTTCGCCTCCGGTGTTCCTCCATATATCTACGCATTTCACCGCTACACCTGGAATTCCACTCTCCTCTCCTGCACTCAAGTCTCCCAGTTTCCAATGCACACAATGGTTGAGCCACTGCCTTTTACATCAGACTTAAGAAACCACCTTCGCTCCCTTTTCGCCCAATAAATCCGG
+
CCCCCGGDEFGGG7FGGGGGGGGGGGGGGGGGGGFGGDGGGGGC<FGGGGG,FGGGFGGF9EG,@FFGA<CFGGGD+CFFGGF78FFGFDGGGFEGEFEGGGFGGGFFGCGGGGGGGGGGGGGG,?EFFFGGGGGG;>7EFDFGD8BD@FGGGFGGDFFBFBF8FDGG8EGGCGGC8,+3==DEG+D6,D,D9EF6EFGCGG:9;2*42;?7B5+59*:C>E*)0*/35)/2?F*/:2CE*=();:@5C):
@M03364:276:000000000-BLYN8:1:1101:24683:9488 2:N:0:1
GGACTACCCGGGTTTCTAATCCTGTTTGCTACCCATGCTTTCGAGCCTCAGCGTCAGTTACAGACCAGACAGCCGCCTTCGCCACTGGTGTTCTTCCATATATCTACGCATTTCACCGCTACACATGGAGTTCCACTGTCCTCTTCTGCACTCACGGTTCCCAGTTTCCGATGCACTTCTTCGTTTGAGCCGAAGGCTTTCACATCAGCCTTACAAAACCGCCTGCGCTCGCTTTACTCCCAATAAATCCG
+
CCCCC@EF,@FEC;FDGGFD<F@EEEF8FF@FFGD@EEGGCF:CC;FFGGDFCFCCCGGGG9F9CFAF,6CFC7FFGGCFGGEEEGGGEE=CCEEFGC<AEC;FGAEFGG@GFFGGGEG6CFFF945?B8EABF,C=4EFGFGG,;;,EEFD??,,++3@D,,8FF;,@C>EE69,@DEACFB,@BEA@8C898@*@:F,8?,D;@+3**322*5:7/:CDED=242)(/5):C34A)BFFFDF7D677>)
@M03364:276:000000000-BLYN8:1:1101:10682:9502 2:N:0:1
GGACTACACGGGTTTCTAATCCTGTTTGCTCCCCACGCTTTCGCACCTGAGCGTCAGTCTTTGTCCAGGGGGCCGCCTTCGCCACCGGTATTCCTCCATATATCTACGCATTTCACCGCTACACATGGAATTCCACTCTCCTCTCCTGCACTCAAGTCTCCCAGTTTCCAATGCACACAATGGTTGAGCCACTGCCTTTTACATCAGACTTAATAAACCACCTGCGCTCGCTTTACGTCCAATAAATCCGG
+
CCCCCGGGFGGGGGGGGFGFCFGGGGGFFFEGGGCGCEGGGDBF,CCE8EFFGGGEGEDFGCGGECFFACD7FEC:C@FGC@BF?B@@4@FE9<EGGGGGGFFAF<<DC:FEGADFGBCGFEFEG8?DEGF:FD9==8DFFGGF83EFF8@8D?FE,>9@>DCGF>CFDF9,@6E7DC>59BCE;:F,<E,4@,,<9?F9+*5B68?497:8@=+B880CFGF@3)(8/8>D3C748(3CE6?4CC75*/)
@M03364:276:000000000-BLYN8:1:1101:3307:9509 2:N:0:1
GGACTACTCGGGTTTCTAATCCTGTTTGCTCCCCACGCTTTCGCACCTCAGTGTCAGTATCAGTCCAGGTAGTCGCCTTCGCCACTGGTGTTCCTTCCTATATCTACGCATTTCACCGCTACACAGGAAATTCCACTACCCTCTACCATACTCTAGCTTGCCAGTTTTGGATGCAGTTCCCAGGTTGAGCCCGGGGATTTCACATTCAACTTAACAAACCACCTACGCGCGCTTTACGCCCAGTAATTCCG
+
CCCCCGGGGGGGGGGGGGGGGGGGGGGGGGGGGGGGGGGGGGGGEGGGGGGGGGGGGGGFFFGGGGGGFF9EFGGGGGGGGGGGGGGGGGGGGGGAF=FDGGGGGFGGGGGGGGGGGGGGGGGGGAF8EGGGGGGGFF?GGFGGEG9EGGCFFEEF;F7=D8EGFGFGGCFGGDFDAEGF9@8EFGGCGGGFGG>ECG6EFGGGF+D9?<FC>78CD*=7*;5<4F>EFEFDDGGFF?GGEBDFGFF<FG;
@M03364:276:000000000-BLYN8:1:1101:3388:9520 2:N:0:1
GGACTACAGGGGTATCTAATCCTGTTTGCTCCCCACGCTTTCGAGCCTCAGTGTCAGTTACAGGCCAGAGAGCCGCTTTCGCCTCCGGTGTTCCTCCATATATCTACGCATTTCACCGCTACACATGGAATTCCACTCTCCTCTCCTGCACTCAAGTCTCCCAGTTTCCAATGCACACAATGGTTGAGCCACTGCCTTTTACATCAGACTTAAGAAACCACCTGCGCTCGCTTTACGCCCAATAAATCCGG
+
CCCCCGGGGGGGGGGGGGGGGGGGGGGGGGGGGGGGGGGGGGGGGGGGGGGGGGGGGGGGGGGGGGGGGGGGGGGGGGGGGGGGEGGGGGGGGGGGGGGGGGGGGGGGGGGGGGFGGGGGGGGGGGGGFFFGGGGGGGGGGFGGGFGGGGGGGGGGGGGG9DCGFFGGGFCGGGFGFFG6AD?FFEGGFGGGFGGGGGGGGFFFF>C5?C+=CFFCFGFGFCFEDE9D2BEFFFFFA?GDG:@FGGFC258
@M03364:276:000000000-BLYN8:1:1101:6496:9520 2:N:0:1
GGACTACAAGGGTATCTAATCCTGTTTGCTCCCCACGCTTTCGAGCCTCAGTGTCAGTTACAGGCCAGAGAGCCGCTTTCGCCTCCGGTGTTCTTCCATATATCTACGCATTTCACCGCTACACATGGAGTTCCACTGTCCTCTTCTGCACTCAAGTATCCCAGTTTCCAATGCACACAATGGTTGAGCCACTGCCTTTTACATCAGACTTAAGAAACCACCTGCGCTAGCTTTACGCTAACTAAATCCGG
+
CCCCCGG@FFFGGGGGGGGFEFCECFEF9EDFFFFGGDCGGG@FFGEFFGGFEEFACGGF<FC<<7EC<AFGGGFBEFGGDDCFEFGD67CF,CEECFGGGGGGFCA?CECEGGGFGGGDDF9=@F<<FGGD,A9FGGGA,9,?DGGC,,@=EGG9F,7>EC,,AADG8@B=83,,,6@+=BFBF=@FFGG?7A9D6EGFCFGFF7DF+922=;DFGF6@**08BE2?99*:C=@>DD**4)8+9;88*))
@M03364:276:000000000-BLYN8:1:1101:10442:9525 2:N:0:1
GGACTACAGGGGTATCTAATCCTGTTTGCTCCCCACGCTTTCGCACCTGAGCGTCAGTCTTTGTCCAGGGGGCCGCCTTCGCCACCGGTATTCCTCCAGATCTCTACGCATTTCACCGCTACACCTGGAATTCTACCCCCCTCTACAAGACTCTAGCCTGCCAGTTTCGAATGCAGTTCCCAGGTTGAGCCCGGGGATTTCACATCCGACTTGACAGACCGCCTGCGTGCGCTTTACGCCCAGTAATTCCG
+
CCCCCGGGGGGGGGGGGGGGGGGGGGGGGGGGGGGGGGGGGGGGGGGGGGGGGGGGGGGGGGGGGGGGGGGGGGGGGGGGGGGGGGGGGGGGGGGGGGGGGGGGGGGGGGGGGGGFGGGGGGGGGGGGFGGGGGGFFFGGGGGGGGGGFGGGGGGGGGGGGGGGGGGFGCCGGGGGGGGGGGGGGGFDGGGGGDCGGEGGFCFCFGGDDDDGGGGGGGGGFGFFF@>:6;>:DDFDFFGGEB<@GFFFGG9
@M03364:276:000000000-BLYN8:1:1101:21177:9529 2:N:0:1
GGACTACTGGGGTTTCTAATCCTGTTTGCTCCCCACGCTTTCGCACCTCAGTGTCAGTATCAGTCCAGGTAGTCGCCTTCGCCACTGGTGTTCCTTCCTATATCTACGCATTTCACCGCTACACAGGAAATTCCACTACCCTCTACCATACTCTAGCTTGCCAGTTTTGGATGCAGTTCCCAGGTTGAGCCCGGGGATTTCACATTCAACTTAACAAACCACCTACGCGCGCTTTACGCCCAGTAATTCCG
+
CCCCCGGGGGGGGGGGGGGGGGGGGGGGGGGGGGGGGGGGGGGGGGGGGGGGGGGGGGGGGGGGGGGGCFGGGGGGGGGGGGGGGGGGGGGGGGGGGGGGGGGGGGGGGGGGGGGGGGGE@FGGGGGGFGGGGGFGGFFGGGGGGGGGGGGGGGGGFGGGGGGGFC;EEEGGGGGGFGGGGFGDF9@FGGGGGECGGGGGGFGDFGGGGGGGGGGGGGGGFGFFFF>4(:?EGGFCF0CGGFFFGFFFGG2
@M03364:276:000000000-BLYN8:1:1101:26237:9581 2:N:0:1
GGACTACTGGGGTTTCTAATCCTGTTTGCTCCCCACGCTTTCGCACCTGAGCGTCAGTCTTTGTCCAGGGGGCCGCCTTCGCCACCGGTATTCCTCCAGATCTCTACGCATTTCACCGCTACACCGGGAATTCTACCCCCCTCTACAATACTCTAGCCTGCCAGTTTCGGATGCAGTTCCCAGGTTGAGCCCGGGGATTTCACATCCGACTTGACAGCCCGCCTGCGTGCGCTTTACGCCCAGTAATTCCG
+
CCCCCGGGGFFDFGEGGGCFGGGGGGFGGGGFDFGGFCCGGGGEGGGGGCFGGGGGGAFEFF9FFF9FE@E:FCCGGGGG<FEGGGGGFGGGGFFGCGFGFGGGGGF7F@EFGGGGACCEEFGGG+:@+CFFGFGGG@EGCEEFAC;,,3D?D,@3BEA8FFGCGGGGEEG>:89,>9,,>DF5FGFGD,?5:558*=BFFGG3+67358/5;FFF7**:.*0(4>()4BBDGGC2*,;C5<1)::6AGGC
@M03364:276:000000000-BLYN8:1:1101:16267:9590 2:N:0:1
GGACTACAGGGGTTTCTAATCCTGTTTGCTCCCCACGCTTTCGCACCTGAGCGTCAGTCTTTGTCCAGGGGGCCGCCTTCGCCACCGGTATTCCTCCAGATCTCTACGCATTTCACCGCTACACCTGGAATTCTACCCCCCTCTACAAGACTCTAGCCTGCCAGTTTCGGATGCAGTTCCCAGGTTGAGCCCGGGGATTTCACATCCGACTTGACAGACCGCCTGCGTGCGCTTTACGCCCAGTAATTCCG
+
CCCCCGGGGGGGGGGGGGGGGGGGGGGGGGGGGGGGGGGGGGGGGGGGGGGGGGGGGGGGGGGGGGGGGGGGGGGGGGGGGGGFGGGGGGGGGGGGGGGGGGGGGGGGGGGGGGGGGGGGGGGFGGGGGGGGGGGGGGGGGGGGDGGCGGGGGGG7FGGFGGGGGGGGEGDE5FFGGGGGGGGGGGCCFGGGGGDGDGFGFGCFFGGGGC8DGGF==5FFBCD6:>6B0>B>DCG<@?CEE5:FCCFAGGF
@M03364:276:000000000-BLYN8:1:1101:10985:9611 2:N:0:1
GGACTACTGGGGTATCTAATCCTGTTTGCTCCCCACGCTTTCGAGCCTCAGCGTCAGTTACAGGCCAGAGAGCCGCTTTCGCCACCGGTGTTCCTCCATATATCTACGCATTTCACCGCTACACATGGAATTCCACTCTCCTCTCCTGCACTCAAGTCTCCCAGTTTCCAATGCACACAATGGTTGAGCCACTGCCTTTTACATCAGACTTAAGAAACAACCTGCGCTCGCTTTACGCCCAATAAATCCGG
+
CCCCCF@GGGGGGGGGGGGGGGGGGGGGGGFGGGGGGEFGGGGGGGGGGGGGGGGGGGGGGGGGGGGGGFFGGGGGGGGGGGGGGGGGGGGGGGGGGGFGGGCAFGGGGGGDFGFGGGGGGGGGGGGGGGGGGGGGGGGGGEDGGGGGGGGGGDGGGADFD=,@FEFFGGGGE8EFFFEEFG6EFEGGCCCGGCFGGGGGGFAFFGGFFG9:8CGCGC:1/;@BDFAA@?467FCC;2=8EF3;7@7CGD7
@M03364:276:000000000-BLYN8:1:1101:21531:9620 2:N:0:1
GGACTACCAGGGTTTCTAATCCTGTTTGCTCCCCACGCTTTCGAGCCTCAGTGTCAGTTACAGGCCAGAGAGCCGCTTTCGCCTCCGGTGTTCCTCCATATATCTACGCATTTCACCGCTACACATGGAATTCCACTCTCCTCTCCTGCACTCAAGTCTCCCAGTTTCCAATGCACACAATGGTTGAGCCACTGCCTTTTACATCAGACTTAAGAAACCACCTGCGCTCGCTTTACGCCCAATAAATCCGG
+
CCCCCGGGGGGGGGGGGGGGGGGGGGGGGGGGGGGGGGGGGGGGGGGGGGGGGGGGGGGGGGGGGGGGGDGGGGGGECFFGGGEGGGGGGDGFGFGGGGGGGGGGFGGGGGGGGGGGGGGGGGGGDGGGFFGGGGGFGFGFGFFGCGGGGGGGGGGBFGGGFGFDEGGGGGGGGGGGGGEFGGGEGF8?GGGGGGGFGFGGGGFFG5FGGCFFFFD>7DFFCFFFFBFDFFEFFGE>@>EGFFFGGFFFGD
@M03364:276:000000000-BLYN8:1:1101:23583:9643 2:N:0:1
GGACTACAAGGGTATCTAATCCTGTTTGCTCCCCACGCTTTCGAGCCTCAGTGTCAGTTACAGGCCAGAGAGCCGCTTTCGCCTCCGGTGTTCCTCCATATATCTACGCATTTCACCGCTACACATGGAATTCCACTCTCCTCTCCTGCACTCAAGTCTCCCAGTTTCCAATGCACACAATGGTTGAGCCACTGCCTTTTACATCAGACTTAAGAAACCACCTGCGCTCGCTTTACGCCCAATAAATCCGG
+
CCCCC@8F9FFEGGGFGGCFEGGFGECFFFGGGEGGGGGGGGGGGGGGGGFGGGFFFGA,CEEGGCFGGGGGGGGFGGGFGGCCFGGGGCGGGDGGGGGCADEEG9?=EEGGEFAGDCGEGE:EEFGCE<FGGGA=EFFGFFGFGGGGGF8+>DFC,3,7EB?8AA,3D>=,18D8EGE=DF?BDE,1@EDFF8E??FEF;:@@F:>CCF9>F78CDC,,<9*)-979>AEFGDC=59E8E53FCD6<67<
@M03364:276:000000000-BLYN8:1:1101:8172:9662 2:N:0:1
GGACTACACGGGTTTCTAATCCTGTTTGCTCCCCACGCTTTCGAGCCTCAGTGTCAGTTACAGGCCAGAGAGCCGCTTTCGCCTCCGGCGTTCCTCCATATATCTACGCATTTCACCGCTACACATGGAGTTCCACTGTCCTCTTCTGCACTCAAGTCTCCCAGTTTCCAATGACCCTCCCCGGTTGAGCCGGGGGCTTTCACATCAGACTTAAGAAACCGCCTGCGCTCGCTTTACGCCCAATAAATCCG
+
CCCCCGGFFGGGGGGEFFDFCGGFGGGFFGGGGGGGGGEFFGGGGGGGGGGFEFFGGGGGGGFEGGEDGFCFFGGGGGGGGG@FFFGG+CFGGGGFGGF9A9EFGGGGGGGGCGGFGGCGG:FGDGGGGFGF;ECFGFGGGGCG9,3@EGDFDE8D3EAFGGD?DFFCFGGFGCFGFGD@ACC6FDEGC@FEDCCDGEF?FFF7:C07*9C:CCCFFCFF>5><04>>(07>DFG)*,2?C:6>F78)7>)
@M03364:276:000000000-BLYN8:1:1101:10639:9665 2:N:0:1
GGACTACAGGGGTTTCTAATCCTGTTTGCTCCCCACGCTTTCGCACCTGAGCGTCAGTCTTCGTCCAGGGGGCCGCCTTCGCCACCGGTATTCCTCCAGATCTCTACGCATTTCACCGCTACACCTGGAATTCTACCCCCCTCTACAAGACTCTAGCCTGCCAGTTTCGAATGCAGTTCCCAGGTTGAGCCCGGGGCTTTCACATCCGACTTGACAGACCGCCTGCGTGCGCTTTACGCCCAGTAATTCCG
+
CCCCCGFGGGGGGGGGGGGGGGGGGGGGGGGGGGGGGGGGGGGGGGGGGGGGGGGGGGDDGGGGGGGGGGGGGGGGGGGGGGGGCFGGGGGGFFCGGGGFGGGFFGDFECGGGGGGGD@CFG9FDFGFFGGGGGGADCFEGGGGGGGGGGGFGGGGGGGGGCGGGGGGGGGGGFFGGGGGGFFFFGGGGGGGGGGG*=EGGGGGFFFDGGGDF7;DGGGGF5@BFFBB6D>:GDC>F6EGE33<F:BA>F*
@M03364:276:000000000-BLYN8:1:1101:9232:9676 2:N:0:1
GGACTACTCGGGTTTCTAATCCTGTTTGCTACCCATGCTTTCGAGCCTCAGCGTCAGTTACAGACCAGACAGCCGCCTTCGCCACTGGTGTTCTTCCATATATCTACGCATTTCACCGCTACACATTGAATTCCACTCTCCTCTCCTGCACTCAAGTCTCCCAGTTTCCAATGCACACAATGGTTGAGCCACTGCCTTTTTCATCAGACTAAAGAAACCACCTGCGCTCGCTTTACGCCCAATAAATCCGG
+
@CCCCGGCGEGGG@FGGGGGGGGFGFGFFFGGFGCFFGGGGGDGGGFFGGGFGGGGGE<CFGGGGGGGGGGGGFGGDCFFGBFGFCF8FFGGG9ECFGAFGGEGFGFDGGGCFFFFC,7@B:9EEE,AFFGGGGGG9FGGFGGCCFGGGFFFCGGGGGGGGGGGGGFFFDGDE?FF88=DEDGG;EGEGF8D8=F89BCF+9E997;7CG++;>+;5C<FFDFE@4=9>BBEFF+4A@DGG43);+19CDC
@M03364:276:000000000-BLYN8:1:1101:22918:9676 2:N:0:1
GGACTACTAGGGTTTCTAATCCTGTTTGCTCCCCACGCTTTCGCACCTCAGTGTCAGTATCAGTCCAGGTAGTCGCCTTCGCCACTGGTGTTCCTGCCTATATCTACGCATTTCACCGCTACACAGGAAATTCCACTACCCTCTACCATACTCTAGCTTGCCAGTTTTGGATGCAGTTCCCAGCTTGAGCACGGGGATTTCACATTCAACTTAACAAACCACCTACGCGCGCGTTACGCCCAGTAATTCCG
+
CCCCCGGGGGGF@F;DF96EEFFCE9EFE9F6DEC@@:@F8FCC,@F@DG8CCFGGGGFFFGFFCFFFFGGGFDEEC7BCFF>EEDGFGFGDGGG,BEFFGFGEEGFCEDCGGFFFFCG64@E?FGFAAFFGF9EFEFE8E888@FGGGGDGFCA;EFF8+@D8=6=D3B8E=E8DECFEGEE,3661@=,@8ECDEG,<99ECF7+2;D+@F8+9:5D9***))*)3:?)))22,),;1>5867+17;F*
@M03364:276:000000000-BLYN8:1:1101:25109:9683 2:N:0:1
GGACTACTAGGGTTTCTAATCCTGTTTGCTCCCCACGCTTTCGAGCCTCAGTGTCAGTTACAGGCCAGAGAGCCGCTTTCGCCACCGGTGTTCCTCCATATATCTACGCATTTCACCGCTACACATGGAATTCCACTCTCCTCTCCTGCACTCAAGTCTCCCAGTTTCCAATGCACACAATGGTTGAGCCACTGCCTTTTACATCAGACTTAAGAAACCACCTGCGCTCGCTTTACGCCCAATAAATCCGG
+
CCCCCGGGGGGGGGGGGGGGGGFGGGGGGGGGGGGGGGGGGGGGGGGGGGGGGGGGGGCEGGGGGGGGGGGGGFEEGGGGGGGGGGGGFGGGGGGGGGGGGGGGGGGGGGGEGGGGGGGGGGGGGGFFGGGFGGGFDFGGGG8@DFCC8FGGG8>EGG9@FGGGGGGGFCGGGGGGGGDDFGCGFGGGGGGGE6FFCEFEFGGGFGGCG>2BCCGGGGGGF56;=EF4<EFFGGCEFFGD=)(;DDFFGDD
@M03364:276:000000000-BLYN8:1:1101:11005:9688 2:N:0:1
GGACTACTGGGGTTTCTAATCCTGTTTGCTCCCCACGCTTTCGAGCCTCAGTGTCAGTTACAGGCCAGAGAGCCGCTTTCGCCTCCGGTGTTCCTCCATATATCTACGCATTTCACCGCTACACATGGAATTCCACTCTCCTCTCCTGCACTCAAGTCTCCCAGTTTCCAATGCACACAATGGTTGAGCCACTGCCTTTTACATCAGACTTAAGAAACCACCTGCGCTCGCTTTACGCCCAATAAATCGCG
+
CCCCCGGGGFGGGEGGGEE9FGGGGGGGGGFFGGFCFGGGGGGFFGGFGFGGGGGGGGGGGFG<FFEEFEAEFFGG7BDGGGGGEFG7+@FGFGGGGFCFF5;FGGGGD:FCFGGGGGGGEGGGGB<FGGEFFFE=>@DD8EF8D=DGF8F8DEFFE;,7CFGFED9DDGFGFGCFGGDEAFC;>+@EF?:@F698EFFFGF7+1+3**2?++;DGC7D9A>F:=::*):5;8*+95948*>1):D:.**2
@M03364:276:000000000-BLYN8:1:1101:12669:9708 2:N:0:1
GGACTACCAGGGTATCTAATCCTGTTTGCTCCCCACGCTTTCGAGCCTCAGTGTCAGTTACAGGCCAGAGAGCCGCTTTCGCCTCCGGTGTTCCTCCATATATCTACGCATTTCACCGCTACACCTGGAATTCTACCCCCCTCTACAAGACTCTAGCCTGCCAGTTTCGAATGCAGTTCCCAGGTTGAGCCCGGGGATTTCACATCCGACTTGACAGACCGCCTGCGTGCGCTTTACGCCAAGTAATTCCG
+
CCCCCGGGGGGGGGGGGGGGGGGGGGGGGGGGGGGGGGGGGGGGGGGGGGGGGGGGGGGGGGGGGGGGGGGGGGGGGGGGGGFGBBFEGGEGGGGGGGGGGGFFFGGGGGEGGGGGGGGGGGGGGGGGFGGGGGDGGGGGGCCFGGGFGGFFGGGCGFGFDFGGGGGGDFGDFCFGFFGGGGFFDFGGGGGGEDGGDGFGFC:EFCFCDDDGCF;C=4CFB:A@FF1A6BEFGGGFF?EE=>BF>G4.2:2
@M03364:276:000000000-BLYN8:1:1101:11665:9724 2:N:0:1
GGACTACCGGGGTTTCTAATCCTGTTTGCTCCCCACGCTTTCGCACCTGAGCGTCAGTCTTTGTCCAGGGGGCCGCCTTCGCCACCGGTATTCCTCCAGATCTCTACGCATTTCACCGCTACACCTGGAATTCTACCCCCCTCTACAAGACTCTAGCCTGCCAGTTTCGGATGCAGTTCCCAGGTTGAGCCCGGGGATTTCACATCCGACTTGACAGACCGCCTGCGTGCGCTTTACGCCCAGTAATTCCG
+
CCCCCGGGGGGGGGGGGGGGGGGGGGGGGGGGGGGGGGGGGGGGGGGGGGGGGGGGGGGGGGGGGGGGGGGGGGGGGGGGGGEGGGGGGGGGGGGGGGGGGGGGDEFGGGGGGGGGFGGGGGGGGGGGGGGGGGGFFFFGGGGFGGGGGGGGGGGFGGGGGGGGGGFFDGEGGGGGGGGGGGGGGGGGGGGGGGGGDEGGFGGGFGGGGGGGGGGG=FGCBGFFFF>FBFFFD3<9?<GG=B<F=FFBGF6
@M03364:276:000000000-BLYN8:1:1101:4405:9754 2:N:0:1
GGACTACTAGGGTTTCTAATCCTGTTTGCTCCCCACGCTTTCGAGCCTCAGTGTCAGTTACAGGCCAGAGAGCTGCTTTCGCCTCCGGTATTCCTCCATATATCTACGCATTTCACCGCCACACATGGAATTCCACTCTCCTCCCCTGCACTCAAGTCTACCAGTTTCAAAGGCACACAATGGTTGAGCCACTGCCTTTTACAACAGACTTATGAAACAACCTGCGCTCGCTTTACGCACAATATATACG
+
<CCC,CC<E-@-EC@,E,EF<,@CF<FFCF<6C,CF++B;CFEG<76,CFGG,C<F,E,,CCC,CBF8F8CEF,,CCF,FFG@FC@::@F<EE<,56,:F9,,CBE,A=4:BAFG9FC7+@8,++4A,B:,9A<E,9,9,,9@+@+@FCGF=C,8,E;4,,=8>C,=>,>3,6@38@8++,,,>=+8=,8>,,5,D?@E,5+@+*+=;CC25+5?C=;,@**3:)*)*03)65C8*086:?)0A+;+)+*
@M03364:276:000000000-BLYN8:1:1101:5436:9759 2:N:0:1
GGACTACAAGGGTTTCTAATCCTGTTTGCTCCCCACGCTTTCGAGCCTCAGTGTCAGTTACAGGCCAGAGAGCCGCTTTCGCCTCCGGTGTTCCTCCATATATCTACGCATTTCACCGCTACACATGGAATTCCACTCTCCTCTCCTGCACTCAAGTCTCCCAGTTTCCAATGCACACATTGGTTGAGCCACTGCCTTTTACATCAGACTTAAGAAACCACCTGCGCTCGCTTTACGCCCAATAAATCCGG
+
CCCCCGGGGGGGGGGGGGGGGGGGGGGGGGGGGGGGGGGGGGGGGGGDGGGFGGGGGGGGGGGGGGGGGGGGGGGGCGGGGGCGGGGGGGGGGGGGGGGGGGDGGFGGEGGGCGGGGGGGGEFFFGGGGGGGGGGFED9E@GFGGGGGFF@DGGGGGGGFGFGDFGGFADDGGGGGFGEG8DFGGG?FFCE8<FGGGGGGGGG71<75;C7DDCF2CFD,<EFEBEAADFBEGG7>)6*4:::AG7+<DD:
@M03364:276:000000000-BLYN8:1:1101:3632:9795 2:N:0:1
GGACTACTGGGGTTTCTAATCCTGTTTGCTCCCCACGCTTTCGCACCTGAGCGTCAGTCTTTGTCCAGGGGGCCGCCTTCGCCATCGGTATTCCTCCAGATCTCTACGCATTTCACCGCTACACAGGAAATTCCACTAACCTCTACTGTACTCTAGTCATTCAGTTTTGGAAGCAGTTCCCAGGTTGAGCCCGGGGATTTCACTTCCAACTTAACAAACCACCTACGCGCTCTTTACGCCCAGTAATTCCC
+
CCCCCGG9CFGGGGGGGGGGGGGGGGGGGGFFGGGGGGGGGGGGCGGG<FGGGGGDGG<C<<EFGGGG8,@FGDGGGGGGGGGG7AFGGCFGGGGGG8FFGFEGGEGGGGGG,EFGGGGG7FFG9?FAGGFGGE,>D=8FGCFF9BDEECDFGGGGDA9,3@DAFGFGCEC,18DEDAFD,>@FGGGAFFGGGGGGGGG6=BF+1;D8+8<+2+:C8;C5)CEF;FFFBD):5CF3A<GEC>B97D9<G>*
@M03364:276:000000000-BLYN8:1:1101:17084:9805 2:N:0:1
GGACTACAGGGGTTTCTAATCCTGTTTGCTCCCCACGCTTTCGAGCCTCAGTGTCAGTTACAGGCCAGAGAGCCGCTTTCGCCTCCGGTGTTCCTCCATATATCTACGCATTTCACCGCTACACATGGAATTCCACTCTCCTCTCCTGCACTCAAGTCTCCCAGTTTCCAATGCACACAATGGTTGAGCCACTGCCTTTTACATCAGACTTAAGAAACCACCTGCGCTCGCTTTACGCCCAATAAATCCGG
+
CCCCCGGGGGGGGGGFGGGGGGGGGGGGGGGGGGGGGGGGGGGGGGGGGGGGFGGGGGGGGGGFGCFDFGGGGGGFEGGGGGG>FGGGGGGGGGGGGGGGGGGGGGGGGGEGGGGGGGFCFGGGGFGGFDEGFGGFFCFGGG?DGGGGGGGGCGGGFFGGGGG8AFGFGFDGGGGGGGGD@FGGGGCCFEFG,:9FGGGFFC:?68C5*;?=DCGGFGGGFE>=DFFFF48BGGGFFFGDGF@4:C:?GDD
@M03364:276:000000000-BLYN8:1:1101:6578:9836 2:N:0:1
GGACTACTGGGGTTTCTAATCCTGTTTGCTCCCCACGCTTTCGAGCCTCAGTGTCAGTTACAGGCCAGAGAGCCGCTTTCGCCACCGGTGTTCCTCCATATATCTACGCATTTCACCGCTACACATGGAATTCCACTCTCCTCTCCTGCACTCAAGTCTACCAGTTTCCAATGCATACAATGGTTGAGCCACTGCCTTTTACACCAGACTTAATAAACCACCTGCGCTCGCTTTACGCCCAATAAATCCGG
+
CCCCCCGGGGGDGGGGGGGGGGFEGGGGGGFGGG<FFGGGGDGFGGGGGGGEFFFGGGGGGGFCGGGGGDGGGGGGGDFGGDGGGFGGGGGEGGGGEFFDGGFG;FGGGGGGGFGFGGGGGGGGFGGGFGFGGFGGGGFFGFGGFGGGGGGGGGGGGGGGGGCGFG9EGFFFGGGF8A8DDE?EDGCF,D>EFC9DCEFG7DFG**3*@>C7BFCF7CF5?E6.>A29<?;DFGC*:2=:E)69DF=5CD:
@M03364:276:000000000-BLYN8:1:1101:20503:9850 2:N:0:1
GGACTACTCGGGTTTCTAATCCTGTTTGCTCCCCACGCTTTCGAGCCTCAGTGTCAGTTACAGGCCAGAGAGCCGCTTTCGCCTCCGGTGTTCCTCCATATATCTACGCATTTCACCGCTACACATGGAATTCCACTCTCCTCTCCTGCACTCAAGTCTCCCAGTTTCCAATGCACACAATGGTTGAGCCCCTGCCTTTTACATCAGACTTAAGAAACCACCTGCGCTCGCTTTACGCCCAATAAATCCGG
+
CCCCCGGGFGGGGGGGGGGGGGGGGGGGGGGGGGGGGGGGGGGGGGGGGGGGGGGGGGGGGGGFGGGGGGGFGGGGGGGGGGGGGGGGGGGGGFGGGGGGGGGGGGGGGGGGGGGGGGGGGGGFGGGGFFFGGGGGFGGGFFGGFGGGGGDCFGGGCFGGGGGGGGGFFGGGGGF88DEGGGGGGG66,,+5968F9CGGGFFD9+*;C>FF7BDGC9EGFGFFB4:45?;6<CFEF258:A@FGGCEGCD
@M03364:276:000000000-BLYN8:1:1101:9839:9856 2:N:0:1
GGACTACAAGGGTTTCTAATCCTGTTTGCTCCCCACGCTTTCGAGCCTCAGTGTCAGTTACAGGCCAGAGAGCCGCTTTCGCCTCCGGTGTTCCTCCATATATCTACGCATTTCACCGCTACACATGGAATTCCACTCTCCTCTCCTGCACTCAAGTCTACCAGTTTCCAATGCATACAATGGTTGAGCCACTGCCTTTTACACCAGACTTAATAAACCACCTGCGCTCGCTTTACGCCCAATAAATCCGG
+
CCCCCGGGGGGGGGGGGGGGGGGGGGGGGGFFGGGGGGGGGGGGGGGGGGGFGGGGGGGGGGGGGFGGG@DFG8FGEEGGGGGGCFEGGGGGGFGGGGGGGGGGGGGFGGGGGGGGFFEGGGFGGCEFGFGGGGFGGGCGFGGGGGGGCFFF?FGGDGGGGGFGGGGGGG9=EFCADF8@9F,@DEGGGGGGGEF,2@CGGGFGFFFFFD9>FFFE+?FGFGF@B4235/?;7C@C4>EGG5(A>C7C4)2
@M03364:276:000000000-BLYN8:1:1101:7443:9871 2:N:0:1
GGACTACACGGGTTTCTAATCCTGTTTGCTCCCCACGCTTTCGCACCTGAGCGTCAGTCTTTGTCCAGGGGGCCGCCTTCGCCACCGGTATTCCTCCAGATCTCTACGCATTCCACCGCTACACCTGGAATTCTACCCCCCTCTACAAGACTCTAGCCTGCCAGTTTCGAATGCAGTTCCCAGGTTGAGCCCGGGGATTTCACATCCGACTTGACAGACCGCCTGCGTGCGCTTTACGCCCAGTAATTCCG
+
CCCCCGGGGGGGGGGGGGGGGGGGGGGGGGGGGGGGGGGGGGGDGGGGGGGGGGGGGGA9CEGGGGGGGGGGGGGGGEDFGGGFGFGEGGGCGGGGGFGG@@EFGFFG@C:FGGGGC:F>FEGGGGGGGGGF;FFG9FFGGEEGFCC9@8E7FCEGCCC6,8<DFFG9@CC?CFG7EFFEGGCFEGC76DEG=EEGEGG9+:CC:9C5>CD3*><CF*8=DEE1,76:?FDBGDCAF0C:ED<FGGFF:72
@M03364:276:000000000-BLYN8:1:1101:24622:9894 2:N:0:1
GGACTACACGGGTTTCTAATCCTGTTTGCTACCCATGCTTTCGAGCCTCAGCGTCAGTTACAGACCAGACAGCCGCCTTCGCCACTGGTGTTCTTCCATATATCTACGCATTTCACCGCTACACATGGAGTTCCACTGTCCTCTTCTGCACTCAAGTTTCCCAGTTTCCGATGCACTTCTTCGGTTGAGCCGAAGGCTTTCACATCAGACTTAAGAAACCGCCTGCGCTCGCTTTACGCCCAATAAATCCG
+
CCCCCGFGGGGGGCFFFFFGGFGGFGGGGGGGGGGGGGGGGGGGGGGGG?FGGGGGGGFFGGCFGGGGGFFGFCGGGGGGGFGCECFDGFGGCCGGGGGGGGGGGGGGGGEEGGGGGEGGGGGGGGGG8AFGGEEGFGGGFGA8FGGDB=EF8,@FGGADC@G8<DEGFGDGGGFGGGGGDGF8FE6F?BF+@C>ECCFGGFAFFGGDC>CFFGGGGCC6*:ADFF@D@AFB3CD);2GGGBDF4>FEGC9
@M03364:276:000000000-BLYN8:1:1101:17782:9962 2:N:0:1
GGACTACTAGGGTATCTAATCCTGTTTGCTCCCCACGCTTTCGCACCTCAGTGTCAGTATCAGTCCAGGTAGTCGCCTTCGCCACTGGTGTTCCTTCCTATATCTACGCATTTCACCGCTACACAGGAAATTCCACTACCCTCTACCATACTCTAGCTTGCTAGTTTTGGATGCAGTTCCCAGGTTGAGCCCGGGGATTTCACATTCAACTTAACAAACCACCTACGCGCGCTTTACGCCCAGTAATTCCC
+
CCCCCGGGGGGGGGFGFGGGGGGGGGGGFFGGGGGGGGGGGGGGGGGGGGGFFGGFFFFGGGGGGGGGFGGGFGGGGGGGGGGGGGGF@FGGGGGGGGGFGGGGGGGGGGCFFF<GGEGGCF,A>8FA<CFFGGGGGDGGGFGGGGGGEGGFGGDFGG9DFCDGFF4@,B8EFGG87@FFGGG+==,=DGGGG>EEEE8EGFGF6;DGGGGGGFGG8DFGFGFD=A=B@DDED5CEF?GGGA;/CDAEGG*
@M03364:276:000000000-BLYN8:1:1101:17282:9963 2:N:0:1
GGACTACTGGGGTTTCTAATCCTGTTTGCTCCCCACGCTTTCGAGCCTCAGTGTCAGTTACAGGCCAGAGAGCCGCTTTCGCCTCCGGTGTTCCTCCATATATCTACGCATTTCACCGCTACACATGGAATTCCACTCTCCTCTCCTGCACTCAAGTCTCCCAGTTTCCAATGCACACAATGGTTGAGCCACTGCCTTTTACATCAGACTTAAGAAACCGCCTGCGCTCGCTTTACGCCCACTAAATCCGG
+
CCCCCGGGGGGGGGGGGGGGGGGGGGGGGGGGGGGGGGGGGGGGDGGGGGGGGGGGGGGGDGGGGGGGFGGGGGGGGGGGGGGGGGGGGGGGGGGGGGGGGGGGGGGGGGGGGGGGGGGGGGGGFGGGGGGGGGGGGGGFEFGGGGGGGGGGGGFF@EFGFGGFFBDGGGGFGCDEGGGCECFGG+@FGD?FGGGDGFGGGGGGFGGD*9FG8CFGGGGGBGFFDB2658A;5<>@>;EGG)5);C86FD5
@M03364:276:000000000-BLYN8:1:1101:24900:10014 2:N:0:1
GGACTACTGGGGTTTCTAATCCTGTTTGCTCCCCACGCTTTCGCACCTGAGCGTCCGTCTTTGTCCAGGGGGCCGCCTTCGCCACCGGTATTCCTCCAGATCTCTACGCATTTCACCGCTACACCTGGAATTCTACCCCCCTCTACGAGACTCAAGCTTGCCAGTTTCAAATGCAGTTCCCAGGTTGAGCCCGGGGATTTCACACCTGACTTAACAAACCGCCTGCGTGCGCTTTACGCCCAGTAATTCCG
+
CC@BCGFGDGCDF@CFFC<FGFFFFGGGGFGGFEGGDGGCGFEGGDGGGFEFGC@+66CEFAFFEFDFGG>EGGGGGGGGEFGGGFGDF>AFAFFGGG8CEFGDC?EF:F:BFGCGGDDC:>:FGGGGG8<FA@,C>@FED6CCEGGE@8EFG,@9@FGGFCFGCGA;CFDGGC7CCCG;F9D*,?84<@F*::*=/;E+::@;):7**2:CCFGGDGFG>7>BB@9B()07DD/:FB8EE)4<**92>>9
@M03364:276:000000000-BLYN8:1:1101:26550:10028 2:N:0:1
GGACTACCAGGGTTTCTAATCCTGTTTGCTCCCCACGCTTTCGAGCCTCAGCGTCAGTTACAGACCAGAGAGCCGCCTTCGCCACTGGTGTTCCTCCATATATCTACGCATTTCACCGCTACACATGGAATTCCACTCTCCTCTTCTGCACTCAAGTCTCCCAGTGTCCAATGACCCTCCCCGGTTGAGCCGGGGGCTTTCACATCAGACTTAAGAAACCGCCTGCGCTCGCTTTACGCCCAATAAATCCG
+
CCCCCGGGGGGGGGGGGGGGGGGGGGGGGGGGGGGEEDEGGGGGFCFFGDGGGGGGG@FFGGGCFGCFFGGEGGGGE7FGGGGGGGGGFGGGGGGGGGGGFFFGGGGFGGGGGGGFGGGDGGGGD?@EBFAEFGGFFGFGFGFG9EGFC8EGG,=@BAFGGGGGF,@FDEGGFCC?FGGGGCECFE6CGGGE>:4CE::EGGDFCFGGDGGGG=FCFCFGDGE<;F;EFFFEGGGBFFGEE@?>C**5FG)
@M03364:276:000000000-BLYN8:1:1101:8563:10061 2:N:0:1
GGACTACAAGGGTTTCTAATCCTGTTTGCTCCCCACGCTTTCGCACCTCAGTGTCAGTATCAGTCCAGGTAGTCGCCTTCGCCACTGGTGTTCCTTCCTATATCTACGCATTTCACCGCTACACAGGAAATTCCACTACCCTCTACCATACTCTAGCCTGCCAGTTTCGGATGCAGTTCCCAGGTTGAGCCCGGGGATTTCACATCCGACTTGAAAGACCGCCTGCGTGCGCTTTACGCCCAGTAATTCCG
+
CCCCCGGGCGGGGGGGGGGGGDGGGGGGGGAFGGG7FGGGGGGGGGGGDGGEGGGGGGGDGFGGGGFGGEGGEGGGGGGGGDGGGGGGGGGGGCFEGFGGGGGFGFGFC:FEFGGGGGGGGGGGF8F<FGGA,C=FGEGGFGGGDEFG=EFGGGGGGGG,EF8BFGGG+@6B>CFGDFFGGGCGGGG8DFFG7CGG@CGGFGGGFG5C5CGGC**=:CFGEGFFBA=B2>.8CDF3F6EBEDDFGGF7CC*
@M03364:276:000000000-BLYN8:1:1101:19694:10067 2:N:0:1
GGACTACTGGGGTTTCTAATCCTGTTTGCTCCCCACGCTTTCGCACCTGAGCGTCAGTCTTTGTCCAGGGGGCCGCCTTCGCCACCGGTATTCCTCCAGATCTCTACGCATTTCACCGCTACACCTGGAATTCTACCCCCCTCTACAAGACTCTAGCCTGCCAGTTTCGGATGCAGTTCCCAGGTTGAGCCCGGGGATTTCACATCCGACTTGACAGACCGCCTGCGTTCGCTTTACGCCCAGTAATTCCG
+
CCCCCGGGGGGGGGGGFGGGGGGGFFGGGGFFGGFCBCEFGGGDEGGFDFGFEGCFFGCFGDGF<FGGF7:EGGGGGGGGGGEE:BCGGGGGFEFFFFFGEGFGFEGGGGGGGGGGGGGGFGFGGGGGGGGFGFGGF8?FGGGF9DB?9:BFGGCDE6B?GFGGGGGGE5@C@DFFECD7DDEGFG>CEGGGECGGDCFGGGGD8FDDDGD:>DGFFGGGD=@:?>4<(75B<FG<F0;:EFFFF7=AGF<
@M03364:276:000000000-BLYN8:1:1101:4286:10085 2:N:0:1
GGACTACTGGGGTTTCTAATCCTGTTTGCTCCCCACGCTTTCGAGCCTCAGTGTCAGTTACAGGCCAGAGAGCCGCTTTCGCCACCGGTGTTCCTCCATATATCTACGCATTTCACCGCTACACATGGAATTCCACTCTCCTCTCCTGCACTCAAGTCTCCCAGTTTCCAATGCACACAATGGTTGAGCCACTGCCTTTTACATCAGACTTAAGAAACCACCTGCGCCCGCTTTACGCCCAATAAATCCGG
+
CCCCCGGGGGFDCFGFGGGGGGGGGGGGGGGGGGGGGGGGGGGGGGGGGGGGGGGGGGFGGGEGFGGGGGGGGGGGGGGGDGGGFGGGFGGGGFEFGGGFGGGGFGGGGDFGDGGGGGGGE+EDFGGGGCFFGGGG98EGGGFDFGGFFCFFGG89C>;AFGGGGGGGF9EFGGGGFFG+@BDFFEF6?7:DGDFGFGGC+=F7A?FFFGB8=@8D9D,>AEF2@B>*(8BEGGCEFFGDE38AFGFCG3D
@M03364:276:000000000-BLYN8:1:1101:22397:10099 2:N:0:1
GGACTACTGGGGTATCTAATCCTGTTTGCTCCCCACGCTTTCGAGCCTCAGTGTCAGTTACAGGCCAGAGAGCCGCTTTCGCCTCCGGTGTTCCTCCATATATCTACGCATTTCACCGCTACACATGGAATTCCACTCTCCTCTCCTGCACTCAAGTCTCCCAGTTTCCAATGCACACAATGGTTGAGCCACTGCCTTTTACATCAGACTTAAGAAACCACCTGCGCTCGCTTTACGCCCAATAAATCCGG
+
CCCCCGGGGGGGGGGGGGGGGGGGGCGGGGGGGGGGGGGGGGGGGGGFGGGGGGGGGGGGGGGGGGGGGGGGGGGG+C@FGGGGGGDGFEGGGGGGGGGGGG;?FGGGGGGGGFFGGGGGDEGGGGGGFGGFCFGGGGFGGGGG8EFGGGGFGGGFGGFECFFFFGFGFGCFDGGGA8>8FC8FGGGGGGGGFFFGFGGGFFFGFCC**7+@CFGDFG>CFEFEDFAF=)?DGFGEFF>@C5@4:;@<CD2
@M03364:276:000000000-BLYN8:1:1101:7976:10115 2:N:0:1
GGACTACCAGGGTTTCTAATCCTGTTTGCTCCCCACGCTTTCGAGCCTCAGTGTCAGTTACAGGCCAGAGAGCCGCTTTCGCCTCCGGTGTTCCTCCATATATCTACGCATTTCACCGCTACACATGGAATTCCACTCTCCTCTCCTGCACTCAAGTCTCCCAGTTTCCAATGCACACAATGGTTGAGCCACTGCCTTTTACATCAGACTTAAGAAACCACCTGCGCTCGCTTTACGCCCAATAAATCCGG
+
CCCCCGGGGGGGGGGGGGGGGGGGGGGGGGGGGGGGGGGGGGGGGGGGGGGGGGGFGGGGGGGGGGGGGGGGGGGGGGGGGGGGGGGGGGGGGGGGGGGGGGGGGGGFDGGGGGGGGGGGGGGGGGGFGFGGGGGGGGGGGFFGFGGGGGGGGGGGFDCFGGGGGGGGGGGGGGGG8F+@FG8@FEFDC8DFC?CCGGGGFGGGFGGGGGF>FGFGCCF5?CA=B*:9A>>6FGGFFFG775=F7CC?CD:
@M03364:276:000000000-BLYN8:1:1101:15059:10130 2:N:0:1
GGACTACTAGGGTTTCTAATCCTGTTTGCTCCCCACGCTTTCGCACCTGAGCGTCAGTCTTTGTCCAGGGGGCCGCCTTCGCCACCGGTATTCCTCCAGATCTCTACGCATTTCACCGCTACACCTGGAATTCTACCCCCCTCTACAAGACTCTAGCCTGCCAGTTTCGGATGCAGTTCCCAGGTTGAGCCCGGGGATTTCACATCCGACTTGACAGACCGCCTGCGTGCGCTTTACGCCCAGTAATTCCG
+
CCCC<CFGFFFFFEGCECCFGGGGGGADFGAEECFGDGDC<FEGCGEGGFGFGGEEGGGDFGGCFEFGCG@B@@CFCF:FCCGGCAFEEGF,FA=9=FB,CEF,E<FGFE7=FEFF??+=FGE=E=EFFFGGGGCDFG6F+?8DDFDDGC@DGFGG;DDGGGD8@FG;E5*>CFFF9CEG?BEFGCDFF,6D7:EGCC8C7++2;9*7CDD5F*7CF48=8C51654.(.557//.835//5,)*296:C7
@M03364:276:000000000-BLYN8:1:1101:3876:10144 2:N:0:1
GGACTACCAGGGTATCTAATCCTGTTTGCTCCCCACGCTTTCGCACCTCAGTGTCAGTATCAGTCCAGGTAGTCGCCTTCGCCACTGGTGTTCCTTCCTATATCTACGCATTTCACCGCTACACAGGAAATTCCACTACCCTCTACCATACTCTAGCTTGCCAGTTTTGGATGCAGTTCCCAGGTTGAGCCCGGGGATTTCACATTCAACTTAACAAACCACCTACGCGCGCTTTACGCCCCGTAATTCCG
+
CCCCCGGGGGGGGGGGGGGGGGGGGGGGGGGGGGGGGGGGGGGGGGGGGGGGGGGGGGGGGGGGGGGGGGGGGGGGGEGGGGGGEFGGFFFGGGGGGGGGGG9FFDGGGGGCFGGGGGCCFCFFGGCFFGGGGGGGGGFGGGGFAEFGGGGFEFGGGGC8DEFC5EGADEFGCEF,,@D=EF8FFGCD?GG6CCCEEG,@FGGFAFGGDCCCDFGGCDFGF5BB=4)9/6;BGGG6@;EE5.1>):F)3;0
@M03364:276:000000000-BLYN8:1:1101:5292:10215 2:N:0:1
GGACTACAGGGGTATCTAATCCTGTTTGCTCCCCACGCTTTCGCACCTGAGCGTCAGTCTTTGTCCAGGGGGCCGCCTTCGCCACCGGTATTCCTCCAGATCTCTACGCATTTCACCGCTACACCTGGAATTCTACCCCCCTCTACAAGACTCTAGCCTGCCAGTTTCGAATGCAGTTCCCAGGTTGAGCCCGGGGATTTCACATCCGACTTGACAGACCGCCTGCGTGCGCTTTACGCCCAGTAATTCCG
+
CCCCCGGGGGGGGGGGGGGGEGGGGGGFFGGGGGGEEGGGGGGCECEFGGGGGGGGCFFGGFGG<ECGFGGGG7>>FGGFGGGGGGCGGGGGGGGEGGF9<EEFEF<FFGGGGCFGFFGDCGGFF?FGGGGFFFGGFDFGE6CFGFG9E6BDFFGCGGGGGCGGG;FGGGFFGGFFGFFGGGGGCFGFFDGGD8:=*=:?FCFGFGGD<DC*;>CCFFF*85)8?F>B2>E3DDG29<?*:.(/0:7):>C
@M03364:276:000000000-BLYN8:1:1101:19644:10227 2:N:0:1
GGACTACTCGGGTTTCTAATCCTGTTTGCTCCCCACGCTTTCGCACCTGAGCGTCAGTCTTTGTCCAGGGGGCCGCCTTCGCCACCGGTATTCCTCCAGATCTCTACGCATTTCACCGCTACACGTGGAATTCTACCCCCCTCTACGAGACTCTAGCTAACCAGTCTTGAATGCAGTTCCCAGGTTAAGCCCGGGGATTTCACATCCAACTTAATTAACCGCCTGCGTGCGCTTTACGCCCAGTAATTCCG
+
CCCCCGGGGGGGGGGGGGGGGGGGGGGGGGGGGGGGGGGGGGGGGGGGGGGGGGGGGGGGGGGGGGGGGGGGGGGGGGGGGGGGGGGGGGGGGGGGGGGGGGGGGGGGGGGGFGGGGGGGGGFGGGGGGFFGGGGGGGGGGGGFAGG6B8EGGGGGGGCGGGGGGGGGF>FGFGGGGE@CFGCCDGGGFGGGGDGDD::CFFF+;FCGGGGDGG>FG7FDEG>10A6B0>DFGG<AFB:CG326F7BAGF*
@M03364:276:000000000-BLYN8:1:1101:8172:10234 2:N:0:1
GGACTACCAGGGTTTCTAATCCTGTTTGCTCCCCACGCTTTCGAGCCTCAGTGTCAGTTACAGGCCAGAGAGCCGCTTTCGCCACCGGTGTTCCTCCATATATCTACGCATTTCACCGCTACACATGGAATTCCACTCTCCTCTCCTGCACTCAAGTCTACCAGTTTCCACTGCATACAATGGTTGAGCCACGGCCTTTTACACCAGACTTAATAAACCACCTGCGCTCGCTTTACGCCCAATAAATCCGG
+
CCCCCGGGGGFEGGGGGFGGGGGGGGGGGGGGGGGGGGGGGGGGGGGFGGCGGGGGGGGGDFFGGGGGGGGGGGGGGGDFDGGGGFGEGGGGGGGGGGGGFG9FAFDFGGGGFGAEGCFGGGGGFFGGGGGGGFGGCEFGG88BBFGGDDGFCG8EEDFFGGGGGFEGFF,=EGG8,@FCF98EFEGGDDEC+@E6@DCE7CAFFGGGGG=8<CF9FF::3=FFBEF;(8??5?+18(*4:3(;*;A5CD1
@M03364:276:000000000-BLYN8:1:1101:20781:10236 2:N:0:1
GGACTACTAGGGTTTCTAATCCTGTTTGCTCCCCACGCTTTCGAGCCTCAGTGTCAGTTACAGGCCAGAGAGCCGCTTTCGCCTCCGGTGTTCCTCCATATATCTACGCATTTCACCGCTACACATGGAATTCCACTCTCCTCTCCTGCACTCAAGTCTCCCAGTTTCCAATGCACACAATGGTTGAGCCACTGCCTTTTACATCAGACTTAAGAAACCACCTGCGCTCGCTTTACGCCCAATACATCCGG
+
9CCCCCGDCF<CC8CFF,C@CFGGG9FEFAGGFGDGGGGD8ECFFGGCF8FGGFFFFGCAAF,C<@F,E<CEGGGGGGGFGCFEGGGGCEGEEFFGGGFC55E<D9F@@EBFFGFFAF@C:FFE@FFGFC<EAFGF9EEEDFFFG@FEFFGFC=E?E>C;DECG,EDE=;@FFG8=A?+69E?@FB==8DCFF@9DC9DF;?E+1=CFFCC>7+=D*AFGFGFE=4>9>?5555+8)(BCE35F*:CCDD7
@M03364:276:000000000-BLYN8:1:1101:19160:10243 2:N:0:1
GGACTACCGGGGTTTCTAATCCTGTTTGCTCCCCACGCTTTCGAGCCTCAGTGTCAGTTACAGGCCAGAGAGCCGCTTTCGCCTCCGGTGTTCCTCCATATATCTACGCATTTCACCGCTACACATGGAATTCCACTCTCCTCTCCTGCACTCAAGTCTCCCAGTTTCCAATGCACACAATGGTTGAGCCACTGCCTTTTACATCAGACTTAAGAAACCACCTGCGCTCGCTTTACGCCCAATAAATCCGG
+
CCCCCGGDGGGGGGGGGGGGGGGGGGGGGGGGGGGBFGGGGGGGG7FGGGGGGGGGGGGGGGGGGGGGGGGGGGGGGFGDEGGGGGGEGGFFGGFGGGGGGGGGGGGGGGGGGGGGGGGGGGGGFGGCFGGGGGGGGGGGGGGGGGGGGGGGGGGGGGAFGGGGGGGGGGFGGGGGGGDCGGFFGC?EFFCC?:EFCCGGGGGGCFGDFGGGGDFGFFGGFGFFFF@EFFEAGFGFFFDEDF@FGCFCFGD
@M03364:276:000000000-BLYN8:1:1101:16940:10244 2:N:0:1
GGACTACAAGGGTTTCTAATCCTGTTTGCTCCCCACGCTTTCGCACCTGAGCGTCAGTCTTTGTCCAGGGGGCCGCCTTCGCCACCGGTATTCCTCCAGATCTCTACGCATTTCACCGCTACACCTGGAATTCTACCCCCCTCTACAAGACTCTAGCCTGCCAGTTTCGAATGCAGTTCCCAGGTTGAGCCCGGGGATTTCACATCCGACTTGACAGACCGCCTGCGTGCGCTTTACGCCCAGTAATTCCG
+
CCCCCGGGGGGGGGGGGGGGGGGGGGGGGGGGGGGGGGGGGGGGGGGGGGGGGGGGGFGGGGGGGGGGGGGGGGGGGGGGGGGGGGGGGGGGGGGGGGGFGGGGGGGGGGGGGGGGGGGGGGGGGGGGGGGGGGGGGGGGGGGGGGGGGGGGGGGDGGGGGGGGGGGGGGGGGGGGGF7DED?GGGGGGGGGGGGGGDF?+1=DFGGGGGDGGGGDD*=CBGEF?FFF?FFE57FAFBGGEBBF7DF9FF6
@M03364:276:000000000-BLYN8:1:1101:4675:10260 2:N:0:1
GGACTACTGGGGTATCTAATCCTGCTTGCTCCCCACGCTTTCGAGCCTCAGTGTCAGTTACAGCCCAGAGAGCCGCTTTCGCCTCCGGGGTTCCTCCGTATATCTACGCATTTCACCGCTACACATGGAATTCCACTCTCCTCTCCTGCACTCAAGTCTCCCAGTTTCCAATGCACTCAATGGTTGAGCCACTGCGTTTTACCTCAGACTTAAGCAACCACCGGCGCTCGCTTTACGCCCAACAAATCCCG
+
@CCCCFFFC@FEG6EDFGCFGGGC-;,CCFGGG7C@:FECGD@FGGG?D8FFGCFFCFGE9<<,,BFF8,,6<<C@6@DFFGG7@BF7++@F8FEEA+:BAE9,CFFGGGD:AFCFA4B=+>:=,9?,BD<FF5@=,@9EEFBF?FDFGGGGGGGG99,3C3DDDFGGA;,@??,,,6,,3DF;@8C,2>6@7ED*@EEGGG,=9*;*99C>>++59A@**A)(()()/.5):C+9=(:=*)(./1@>F*7
@M03364:276:000000000-BLYN8:1:1101:2950:10296 2:N:0:1
GGACTACAAGGGTTTCTAATCCTGTTTGCTCCCCACGCTTTCGCACCTGAGCGTCAGTCTTCGTCCAGGGGGCCGCCTTCGCCACCGGTATTCCTCCAGATCTCTACGCATTTCACCGCTACACCTGGAATTCTACCCCCCTCTACAAGACTCTAGCCTGCCAGTTTCGGATGCAGTTCCCAGGTTGAGCCCGGGGATTTCACATCCGACTTGACAGACCGCCTGCGTGCGCTTTACGCCCAGTAATTCCG
+
CCCCCGGC<EFGGGGGGGGGGGGGGGGGGGGGGGGGGGGEGGGGGEGGFGGFGGGGGGGGF9FFGGGD<7+CCGGGGGGFGGGGG<FGG7FGGGGGGEFFFGFGGGGGGGGGGGGGGGGGEGGGF8E=FFGGGAFG=BFGGGGGEGGGGDGGGGGGGFGGGGGFGGGGD55>EGGGGGGFDFGFG9DF?E6DCEG**;CGGGGDA<CGDDG3*2;C*0=:8C@F1FB8(7:DGGFDBBGEC:6FGFF2CC*
@M03364:276:000000000-BLYN8:1:1101:26540:10296 2:N:0:1
GGACTACTGGGGTTTCTAATCCTGTTTGCTCCCCACGCTTTCGAGCCTCAGCGTCAGTTACAGACCAGAGAGCCGCCTTCGCCACTGGTGGTCCTCCATATATCTACGCATTTCACCGCTACACATGGAATTCCACTCTCCTCTTCTGCACTCAAGTCCTCCAGTTTCCAATGACCCTCCCCGGTTGAGCCGGGGGCTTTCACATCAGACTTAAAGAACCGCCTGCGCGCGCTTTACGCCCAATAAATCCG
+
CCCCCF8DEGGG:@CEECDFEFCFFFGGGFGFEBE7FEGGGCCFGGGGGGFCCFGGGCFFGCEFGGGFGGGDGGGGDG7F<@FGEFGDEF,BFGFFFGFGF,4?@9<F7F4FFG<BFFGGEFGGGGGGEB?FG9EF,>9?88FGFGC;,=ED,,,9C,>;E888@DC9:9===FCFG8DEGGED@E8@<883@EDD5:,=F7,@=*+*868>C@@FF4:=BE:3=A;D>>>FCCC<*(28/),.7:*6?C1
@M03364:276:000000000-BLYN8:1:1101:8528:10298 2:N:0:1
GGACTACAAGGGTATCTAATCCTGTTTGCTCCCCACGCTTTCGAGCCTCAGTGTCAGTTACAGGCCAGAGAGCCGCTTTCGCCTCCGGTGTTCCTCCATATATCTACGCATTTCACCGCTACACATGGAATTCCACTCTCCTCTCCTGCACTCAAGTCTCCCAGTTTCCAATGCACACAATGGTTGAGCCACTGCCTTTTACATCAGACTTAAGAAACCACCTGCGCTCGCTTTACGCCCAATAAATCCGG
+
CCCCCGGGGGGGGGGGGGGGGGGGGGGGGGGFGGGGGGGGGGGGGGGGGGGGGGGGGGGGGGGGGGGGGGGGGGGGGGGGGGGGGGGGGGGGGGGGGGGGGGEFGGGGGGDGGGGGGGGGGGGGGGGGFFGGGGGGGGGGGDFGGGGGGFGGGGGGAFGGGGGGFFGGGGFGGCAEGGG?DGGGGCFGG8>FGCFFGGGGGGGFFFDFFGFGGGCGFGCFF>FFDFBAAFFDGGFFFFDEGFDFGC@C;D9
@M03364:276:000000000-BLYN8:1:1101:12963:10306 2:N:0:1
GGACTACTAGGGTTTCTAATCCTGTTTGCTCCCCACGCTTTCGAGCCTCAGTGTCAGTTACAGGCCAGAGAGCCGCTTTCGCCTCCGGTGTTCCTCCATATATCTACGCATTTCACCGCTACACATGGAATTCCACTCTCCTCTCCTGCACTCAAGTCTCCCAGTTTCCAATGCACACAATGGTTGAGCCACTGCCTTTTACATCAGACTTAAGAAACCACCTGCGCTCGCTTTACGCCCAATAAATCCGG
+
CCCCCGGGGGGGGGGGGGGGGGGGGGGGGGGGGGGGGGGGGGGGGGGGGGGGGGGGGGGGGGGGGGGGGGGGGGGGGGGGGGGGGGGGGGGGGGGGGGGGGGGGGGGGGGGGGGGGGDGGGGGGGGGFFFGGGGGGGGGGGGG8=FGGGGGGGGGGGFGGGGGGGGGGGGGGGGGGGGG@FFGGGGGFGGGGGCFGGGGGGGGDF?GGGGGGGGGGGGGGFEFFDFFFFFFFGGGF4:EGGFFFGGF?C39
@M03364:276:000000000-BLYN8:1:1101:4342:10317 2:N:0:1
GGACTACCAGGGTTTCTAATCCTGTTTGCTCCCCACGCTTTCGAGCCTCAGTGTCAGTTACAGGCCAGAGAGCCGCTTTCGCCTCCGGTGTTCCTCCATATATCTACGCATTTCACCGCTACACATGGAATTCCACTCTCCTCTCCTGCACTCAAGTCTCCCAGTTTCCAATGCACACAATGGTTGAGCCACTGCCTTTTACATCAGACTTAAGAAACCACCTGCGCTCGCTTTACGCCCAATAAATCCGG
+
CCCCCGFEEGGGGGGGGGGGGGGGGGGGGGGGGGGGGGGGGGGGGGGGGGGGGGGGGGGGGGGGGGGGGGGGGGGGGGGGCFGGGGGDGGGGGGGGGGGGGGFGGGGGGGGGGGGGGGGGGGGGGGGGFGGFGGGGFGGGFGGCFGGFBFGGGG8FFFGGGGGGGFFGGGGGGDADF@E6EFFGGGFDGGGGGGFFFFFG7FGGFCC**C;C<;F7DDFGFEAEFEBB4?EEGGDCF9=BEF@FFF7<;>:
@M03364:276:000000000-BLYN8:1:1101:12101:10341 2:N:0:1
GGACTACTAGGGTTTCTAATCCTGTTTGCTCCCCACGCTTTCGCACCTCAGTGTCAGTATCAGTCCAGGTAGTCGCCTTCGCCACTGGTGTTCCTTCCTATATCTACGCATTTCACCGCTACACAGGAAATTCCACTACCCTCTACCATACTCTAGCTTGCCAGTTTTGGATGCAGTTCCCAGGTTGAGCCCGGGGATTTCACATCCGACTTGACAGACCGCCTGCGTGCGCTTTACGCCCAGTAATTCCG
+
CCCCCGGGGGGGGGGGGGGGGGGGGGGGGGGGGGGGGGGGGGGGGGDGGGGGGGGGGGGFGGGGGGGGGGGGGGGGGGGGGGGGGGGGFGGGGGGGGGGGGFGFGGGGGGDGGGGGGGGGFEDFFGGFGGFFGFAFGFGGGGGGGGGGGFGDFGGGGGGGGGGGFGDFGDCFGDFCFGGFGGGGFFGFGGGEGGGGGGGCFGF7BF?CGGDC7?DGGFGC>5?>DFFB2/8>DCC<ADGGDDFFFFFFCF7
@M03364:276:000000000-BLYN8:1:1101:26361:10360 2:N:0:1
GGACTACCAGGGTTTCTAATCCTGTTTGCTCCCCACGCTTTCGAGCCTCAGCGTCAGTTACAGCCCAGAGGGCCGCCTTCGCCACCGGTGTTCCTCCGTATATCTACGCATTTCACCGCTACACATGGAATTCCACCCTCCTCTACTGCACTCAAGCCCCCCAGTTTCCACTGCACTCTATGGTTGAGCCACTGCGTTTTCCATCCGTCTTAAGCACCCACCTTGCGCCCCCTTAACACCCATAAATCCCG
+
CCCCCGGG,EFEGGGGGGGGGGGGGGGGGG<FGGGGGGGGGGGFFGGGGGG,@FFGCGGGAEG,CFGG89,BFGGG>FGGCGGGGGCGGGGGGGGGG7<<FGDGGGGCCEGGGGGGGGGC+@FG,,CEEFGGFG;9,+3AEGGG,CF9FGGGGF@G,++6@E6CGEGFCG9CFGGC,4,E,335FEF,,@,,,2,1;>>E7*,++*2**2*++=++**=*8C)/)).)()2):D*)+)+=55()9>F)7*1
@M03364:276:000000000-BLYN8:1:1101:20470:10379 2:N:0:1
GGACTACTAGGGTTTCTAATCCTGTTTGCTCCCCACGCTTTCGCACCTGAGCGTCAGTCTTTGTCCAGGGGGCCGCCTTCGCCACCGGTATTCCTCCAGATCTCTACGCATTTCACCGCTACACCTGGAATTCTACCCCCCTCTACAAGACTCTAGCCTGCCAGTTTCGAATGCAGTTCCCAGGTTGAGCCCGGGGATTTCACATCCGACTTGACAGACCGCCTGCGTGCGCTTTACGCCCAGTAATTCCG
+
CCCCCGGGGGGGGGGGGGGGGGGGGGGGGGGGGGGGGGGGGGGGGGGGGGFGGGGGGGGGGGGGCFFGGDGEDGGGGEGGGGGGGGGEGGGGGGGGGGGGGGGGGGGGGGFFFGGGGFEGGGGGGGGGGGGGGGGFGGGGGGGGGGGG@@GGGGGGFFFEGGGFGGGFGC8FGCFGFGDDEFFFDFGGGGGGG*B5EEFFGGGGF4<CDDD37FFDGGGGFGFDFFBB:EFFGDCBFBCEGFFF7FFAG77
@M03364:276:000000000-BLYN8:1:1101:13627:10427 2:N:0:1
GGACTACTAGGGTATCTAATCCTGTTTGCTCCCCACGCTTTCGAGCCTCAGTGTCAGTTACAGGCCAGAGAGCCGCTTTCGCCTCCGGTGTTCCTCCATATATCTACGCATTTCACCGCTACACATGGAATTCCACTCTCCTCTCCTGCACTCAAGTCTCCCAGTTTCCAATGCACACAATGGTTGAGCCACTGCCTTTTACATCAGACTTAAGAAACCACCTGCGCTCGCTTTACGCCCAATAAATCCGG
+
CCCCCGGGGGGGGGGFFEGGGGGGGGGGGGGGGGGGGGGGGGGFGGGGGGGGGGGGGGGGGGGGGGGGGGGGGGGGGGGGGGGGGGGGGGGGGGGGGGGGGFFGGFGGGGGGGGGGGGGGGGGGF@FGGGGGGGGGGGGGGGGGFGGFGGGFGGGDFFDFGFGGGGGGGGGGGGGGGGDFGG8DFECFGGGGGGGGGGGG+8<<C7?7*?<D>F>F5CFGFG;7@AFD>EFFGGGFFFGGG)3AFFA9*79
@M03364:276:000000000-BLYN8:1:1101:4504:10429 2:N:0:1
GGACTACTGGGGTATCTAATCCTGTTTGCTCCCCACGCTTTCGCACCTCAGCGTCAGTCTTTGTCCAGTGGGCCGCCTTCGCCACCGGTATTCCTCCTGATCTCTACGCATTTCACCGCTACACCTGGAATTCCACTCCCCTCTACCATACTCTAGCTTGCCAGTTTTGGATGCAGTTCCGAGGTTGAGCCCGGGGATTTCACATTCAACTTAACAAACCACCTACGCTCTCTTTACGCCCAGTAATTCCG
+
CCCCCFGF,CFGG>FFFGGGGGGGGGGGGGGGCFGFGGDGGGD7,FFG,F,CFGFGGGA,6CFFGCGG<6,ECFGGGEGGGDGGGGGGG:FDFFGGG,,CF<EEFGGFGGGGFEGGGGGGGGDF8?FCEEFFD,,C,8,AEFEGDE>,,@DDGD99B,3@7DFF=FF9,+@,=DADCCFF+3@CFD8CFFFE5>8EEGD69FC++++++=D788?C*2:*)::,66;D0>.8CGGCF(BECA6AF7+9@C6
@M03364:276:000000000-BLYN8:1:1101:13672:10455 2:N:0:1
GGACTACCGGGGTTTCTAATCCTGTTTGCTCCCCACGCTTTCGAGCCTCAGTGTCAGTTACAGGCCAGAGAGCCGCTTTCGCCTCCGGTGTTCCTCCATATATCTACGCATTTCACCGCTACACATGGAATTCCACTCTCCTCTCCTGCACTCAAGTCTCCCAGTTTCCAATGCACACAATGGTTGAGCCACTGCCTTTTACATCAGACTTAAGAAACCACCTGCGCTCGCTTTACGCCCAATAAATCCGG
+
C<ACCGGGGGGDCG76C@@EAGFGGGGFGFGGD@FGGGG7FFEGGGGFGGFFDG9FCFGCFFGC<F<F@EDCDGFGE>FGGGGDGEEGGGCFGFFEAGAGC<@AF?AEGEGGGDFG,+F=FGGGGFGGG<<EFF9FFG9FG,@9DFFFG=FGGGGGGGCDBDD3,,7EFGGG=DEEC?E+,@,>=6@,7@CF68EFGGFF9DACFCD>9?7+=@FG*9EFF7A=BF>?24BAG3DCFFCEE3,9:;A527:
@M03364:276:000000000-BLYN8:1:1101:4705:10483 2:N:0:1
GGACTACACGGGTTTCTAATCCTGTTTGCTCCCCACGCTTTCGCACCTGAGCGTCAGTCTTTGTCCAGGGGGCCGCCTTCGCCACCGGTATTCCTCCAGATCTCTACGCATTTCACCGCTACACCTGGAATTCTACCCCCCTCTACGAGACTCAAGCTTGCCAGTTTCAAATGCAGTTCCCAGGTTGAGCCCGGGGATTTCACATCTGACTTAACAAACCGCCTGCGTGCGCTTTACGCCCAGTAATTCCG
+
CCCCCGGGGGGGGGGGGGGGGGGGGGGGGGGGGGGGGGGGGGGGGGGFFGGGGGGDGGGGGGGGGGGGGGGGCFGGGGGGGGGGGGGGG7FGGGGGGGFGFGGGGGGGGGGGGGGGGGGGGGFFGGGGGGGGGGGGGGFGGGGGGGGGGEGFGGEFFFGGGGGGGGFCFGGGGGFGFCFGGGDCD9DFGGFFGGGGGGGGGDF>6F>FGFFGFGGGGGG58CDDF4(82>BDCDGBF?GGGFFFFDFA*79
@M03364:276:000000000-BLYN8:1:1101:11586:10494 2:N:0:1
GGACTACTGGGGTTTCTAATCCTGTTTGCTCCCCACGCTTTCGAGCCTCAGTGTCAGTTACAGGCCAGAGAGCCGCTTTCGCCTCCGGTGTTCCTCCATATATCTACGCATTTCACCGCTACACATGGAATTCCACTCTCCTCTCCTGCACTCAAGTCTCCCAGTTTCCAATGCACACAATGGTTGAGCCACTGCCTTTTACATCAGACTTAAGAAACCACCTGCGCTCGCTTTACGCCCAATAAATCCGG
+
CCCCCGGGGGGGGGGGGGGGGGGGGGGGGGGGGGGGDEGGGGGGGGGGGGGGGGGGGGGGGGGGGGGGGGGGGGGGGGGGGGGGGFEGFEGGGGGGGGGGGAFGFGGGDCFGGGGGGGGGDCGGGFFGFFFGGGGGFFGGGFFGGGGGGGGGGGGFEFDFDG?FGFGGCFGGGGGGGGGFGFGGGGFGGGGGGGGG?@EGGGGG9D75F>FFGCGG9FCGF7?4@>A5)/:?GGFCDFCEE:;);FFFFDD
@M03364:276:000000000-BLYN8:1:1101:13873:10513 2:N:0:1
GGACTACCAGGGTATCTAATCCTGTTTGCTACCCATACTTTCGAGCCTCAGCGTCAGTTACAGGCCAGAGAGCCGCTTTCGCCTCCGGTGTTCCTCCATATATCTACGCATTTCACCGCTACACATGGAATTCCACTCTCCTCTCCTGCACTCAAGTCTCCCAGTTTCCAATGCACACAATGGTTGAGCCACTGCCTTTTACATCAGACTTAAGAAACCACCTGCGCTCGCTTTACGCCCAATAAATCCGG
+
CCCCCGGGGGGGGGGGGGGGGGGGGGGGGGGGGGGGGGGGGGGDGGGGGGGGGGGGGGGGGGGGGGGGDGGGGGGGDEGGGGGGGGGGGGGGGGGGGGGGCFGGGGGGGGGGGGGGGGGDGGGGGGGGFGGGGGFDF@EFGGGGGGGFGGGGGGFGGGGGGGFFFGGGGGGGGGDFFGGGGGFGFEEGGGGG,@EFGFGGF77CCCG6FFFC8+==FFFEFGF@BFF>A4?BFGFFFFGGGFFFFGF?GG)
@M03364:276:000000000-BLYN8:1:1101:16204:10514 2:N:0:1
GGACTACCGGGGTTTCTAATCCTGTTTGCTCCCCACGCTTTCGAGCCTCAGTGTCAGTTACAGGCCAGAGAGCCGCTTTCGCCTCCGGTGTTCCTCCATATATCTACGCATTTCACCGCTACACATGGAATTCCACTCTCCTCTCCTGCACTCAAGTCTCCCAGTTTCCAATGCACACAATGGTTGAGCCACTGCCTTTTACATCAGACTTAAGAAACCACCTGCGCTCGCTTTACGCCCAATAAATCCGG
+
CCCCCGGGGGGGGGGGGGGGGGGGGGGGGGGGGGGGGGGGGGGGGGGGGGGGGGGGGGGGGGGGGGGGGGGGGGGGGGFGGGGGGGGGGEEGGGGGGGFGGGGGGGGGEGGGGGGGGGGGGGGGGGGGFFGGG9,CEEDGGGGGGFD?DFGGGGGGGGGGGGGGGFGGGGGGGGGCACCFGGGGGGGGGGCFFGFGCEGGGGF@FDG>97>FGGGCFDCFFEFB>?=?DBFBGGGFFF5BCFFFDCCEDGD
@M03364:276:000000000-BLYN8:1:1101:6763:10549 2:N:0:1
GGACTACTGGGGTTTCTAATCCTGTTTGCTCCCCACGCTTTCGCACCTGAGCGTCAGTCTTTGTCCAGGGGGCCGCCTTCGCCACCGGTATTCCTCCAGATCTCTACGCATTTCACCGCTACACCTGGAATTCTACCCCCCTCTACAAGACTCTAGCCTGCCAGTTTCGAATGCAGTTCCCAGGTTGAGCCCGGGGATTTCACATCCGACTTGACAGACCGCCTGCGTGCGCTTTACGCCCAGTAATTCCG
+
CCCCCGGGGGGGGGGGGGGGGGGGGGGGGGGGGGGGGGGGGGGGGGGGGGGGGGGGGGGGGGGGGGGGGGGGGGGGGGGGGGGGGGGGGGGGGGGGGGGGGGGGGGGGGGGGGDGGGGGEFGGGGGGGGFGGGGGGGGGGGGGGGGGFGGGGGGGFGGGGGGGGGGGGGGGGGGGGGGGFG9EFGGEFFFGGGG>EG5CGGGGGFCGGCDCDF7CFFGGGFGFFFFFB6EFDDCC2@<GEEEFFGGFAGG7
@M03364:276:000000000-BLYN8:1:1101:7021:10558 2:N:0:1
GGACTACTGCGGTATCTAATCCTGTTTGCTCCCCACGCTTTCGATCCTCAGTGTCAGGTACAGGCCAGAGAGCCGCTTTCGCCTCCGGTGCTCCTCCATATATCTACGCATTTCACCGCTACACATGGAATTCCACTCTCCTCTCCTCCACTCAAGTCACCCAGATTCCAATGCACACAATGGGTGAGCCACTGCCTATTCCATCAGACGTAAGAAACCACCGGCGCTCCCTTTACGCCCAATTAAGCCGG
+
@CCC<EC,;-8@,+@A@<FFE,,,-6CFFA,@,,6+@6,,CFB8,,8EC<F6<;FF,,C<E,,,9,CDC,@7FC@FEFD<F7FE,,:66++5BDE?6AF<,?E@E,,,+@,4C?B@<=B4+:E494,,:,CEFC,=EGG8==D8,8E,4,89DGE8EC,,,@+6,@B,,@,E?,3=E=CEA9?,DE6CG3,:7@FF6,7C97EF+24;**00;*BF>7,4*4*)))-/(2);0*;).(34/)6++3+)0)7
@M03364:276:000000000-BLYN8:1:1101:22443:10568 2:N:0:1
GGACTACCGGGGTTTCTAATCCTGTTCGCTACCCATGCTTTCGAGCCTCAGCGTCAGTTACAGACCAGACAGCCGCCTTCGCCACTGGTGTTCTTCCATATATCTACGCATTTCACCGCTACACATGGAGTTCCACTGTCCTCTTCTGCACTCAAGTCTCCCAGTTTCCAATGCACTTCTTCGGTTGAGCCGAAGGCTTTCACATTAGACTTAAAAGACCGCCTGCGCTCGCCTTACGCCCAATAAATCCG
+
CCCCCGGGGGGGGGGGGGGGGGGGGGGGGGGGGGGGGGGGGGGGGGGGGGGGGGGGGGGGGGGGGGGGGGGGGGGEGGGGGGGCEGFGGGGGGGGGGGGGGGGGGGFFGGEGGGGGGGGDGG:8FFFGGGGGFEGGGGGGGGGFFGGGGGGDDGGGGGGGGGGGGGCFGGGGGGFFGGGGGFGGCGG7CDGG5@EGGGGGGGGGFG77DC>DF+@:+;D7;EDFFFFFFFFFGCGFFFGGCE2FFGFEGGD
@M03364:276:000000000-BLYN8:1:1101:2263:10613 2:N:0:1
GGACTACCGGGGTTTCTAATCCTGTTTGCTCCCCACGCTTTCGAGCCTCAGTGTCAGTTACAGGCCAGAGAGCCGCTTTCGCCTCCGGTGTTCCTCCATATATCTACGCATTTCACCGCTACACATGGAATTCCACTTTCCTCTCCTGCACTCAAGTCTCCCAGTTTCCAATGCACACAATGGGTGAGCCCCTGCCTTTTACATCAGACTTAAGAAACCCCCGGCGCTCGCTTTAAGCCCAATAAAACCGG
+
CCCCCFGFGGGGGGDGFGGGGGFGGGFGFGCGE,EFCF>EGGGGGGGGGGEGGGGGGGGF<FGFCEGGC<@FGFGG7BFGEE,,8AFGGGGGGGGGD@,CEFFGCFCFEEGG9EFGGGGGGGGG,,,ABEGCGG,=9,,9@FF88EDEF88DGGC?8,6=>EDDD;9;@D3;=FFA8,43@98,5++7@D+@1*,,<EGG7CF998*279B7++2B*96*35)((063()0):5C)+)?C7)()*:*)9)9
@M03364:276:000000000-BLYN8:1:1101:14891:10619 2:N:0:1
GGACTACAGGGGTTTCTAATCCTGTTTGCTACCCATGCTTTCGAGCCTCAGCGTCAGTTACAGACCAGACAGCCGCCTTCGCCACTGGTGTTCTTCCATATATCTACGCATTTCACCGCTACACATGGAGTTCCACTGTCCTCTTCTGCACTCAAGTTTCCCAGTTTCCGATGCACTTCTTCGGTTGAGCCGAAGGCTTTCACATCAGACTTAAGAAACCGCCTGCGCTCGCTTTACGCCCAATAAATCCG
+
CCCCCGGGGGGGGCGGGGGGGGGGFGGGGGGGGGGGGGGGGGGGGGGGGGGEEGGGGGGGGGGGGGGGGGGFGGGGGGGGGGGGGGGFGGGGG<EGGGCGGGGFGGGGGGDEGGGGGGGGGGGG9EGGFFGGGGGGGGDDGGGG=FE9FGGGGGGGE,@>EGGFFGFG88BEEGGFDFGFAFGGC6+@,;D;EE>>CGFGF>CGFFGGF>9DC+B7=FGGFGFFBA():B;BGCGCA<GGGF048C=CFF)
@M03364:276:000000000-BLYN8:1:1101:20810:10623 2:N:0:1
GGACTACAGGGGTTTCTAATCCTGTTCGCTCCCCATGCTTTCGCGCCTGAGCGTCAGTTGTAGTCCAGACAGCCGCCTTCGCCACTGGTATTCTTCCATATCTCTACGCATTTCACCGCTACACCTGGAGTTCTACCCCCCTCTACTGGACTCTAGCCCTCCAGTTTCAAATGACGCTCCCCGGTTGAGCCGGGGGCTTTCACATCTGACTTAATCAACCGCCTGCGTTCGCTTTACGCCCAGTAATTCCG
+
CCCCCGGD8FGGGCEGGFGGGGGGFG9FGC,@FGGFFGGGFFE,+@@F,EFGGGGGGG9,6,C,CFGG,,CEFFGGGCGGFFGGC=FGG,EFF,CFGE?EGFGDGGGGGFGGGFA@ECFGGEFG,AEE<,?EFA@4,8+8@ECD,C;,,6DDE9DF,,,,@@F?DFEG:@>FE9A++4@CF+*@>C*@C7B*=8CE*=5CF>GGFG7DCGGGFG@+;FGFB*54:5,8(77EGGF444ACE3(9>7*5:DC
@M03364:276:000000000-BLYN8:1:1101:28467:10657 2:N:0:1
GGACTACAGGGGTATCTAATCCTGTTTGCTCCCCACGCTTTCGAGCCTCAGTGTCAGTTACAGGCCAGAGAGCCGCTTTCGCCTCCGGTGTTCCTCCATATATCTACGCATTTCACTGCTACACATGGAATTCCACTCTCCTCTCCTGCACTCAAGTCTCCCAGTTTCCAATGCACACAATGGTTGAGCCACTGCCTTTTACATCAGTCTTAAGAAACCACCTGCGCTCGCTTTACGCCCAATAAATCCGG
+
CCCCCF8AFFGGCFFGG<<EEG,CEFGFF9@ECECCCFGC86BF,8@BFFFEFFGGFCAAEFGGCFGGGFGDG,@FGG7E7:@,B@@FCFFG,,9:=E?DEG9FDE,?F@?FFFFG,ADAE9FFEF,EAAAE9FE,>E>?EGDDFGAFGGG8,@=FE;FA>8,38=EGFCGGF?G8=E6@FFG=FG,==>FG?F?EFCFCC?CC+5C++?;>C8DF5C:59E>C@*5@>F55C7FFF2*:=4>4CDF?<C7
@M03364:276:000000000-BLYN8:1:1101:11887:10691 2:N:0:1
GGACTACTAGGGTTTCTAATCCTGTTTGCTCCCCACGCTTTCGCACCTGAGCGTCAGTCTTTGTCCAGGGGGCCGCCTTCGCCACCGGTATTCCTCCAGATCTCTACGCATTTCACCGCTACACCTGGAATTCTACCCCCCTCTACAAGACTCTAGCCTGCCAGTTTCGGATGCAGTTCCAAGGTTGAGCCCGGGGATTTCACATTAAACTTCACAACCCCCCTACGCGCGCTTTACGCCCCGTAATTCCG
+
CCC<CGFF<CE96CFFFGEFFFGGGGCGFFFGGGGGGG@FF<BCEGGGF@<EFEG7C@<,CEEACFGCFCCGFCFFFC,<B,CBGGGGGDFGGGGGGFF9=FGGGGGFGGGGGGGFFGGD@FEFGGEE<EF8AF9D3DF:=CE?>EDC>86=@D,=>B96,,,@7=;E;CCEGE97<ACF,;DB2,1<EFC>*:8**12,4=FFFG++3*1:1CF7C78*)2>>1>15135:)1>278*:5)4)975:DC*
@M03364:276:000000000-BLYN8:1:1101:6391:10705 2:N:0:1
GGACTACCGGGGTTTCTAATCCTGTTTGCTCCCCACGCTTTCGCACCTGAGCGTCAGTCTTTGTCCAGGGGGCCGCCTTCGCCACCGGTATTCCTCCAGATCTCTACGCATTTCACCGCTACACCTGGAATTCTACCCCCCTCTACAAGACTCTAGCCTGCCAGTTTCGGATGCAGTTCCCAGGTTGAGCCCGGGGATTTCACATCCGACTTGACAGACCGCCTGCGTGCGCTTTACGCCCAGTAATTCCG
+
CCCCCGGGGGGGGGGGGGGGGGGGGGFGGGGGGGGGGGGGGGEGGGGGGGGGGGGGGGGGGGGGGGGGGGGGGGGGGGGGGGGDGGGGGGGGGGGGGGGGFGGCFAFGGGGGGGGGGGDEGGGGGFGGGGGGGAFGFGGGGGGGGGGGGGGGGGGGGGGFG7ABFGGGGGDGGGGGFFGGGGGGGGGGGGGGGGDGCEGGGGGF67FGGGDGD79CC4FF3E>0:FBD1375CDD>F?GCE32FCCB>FC*
@M03364:276:000000000-BLYN8:1:1101:22884:10713 2:N:0:1
GGACTACTCGGGTTTCTAATCCTTTTTGCTCCCCACGCTTTCGCACTTGAGCTTAAGTCTTCGTCCAGGGGGCCGCCTTCGGCACCGGTATACCTCCCGACCTCTACGCATTTCACCGCTACACCTGGAATTCTACTACACTCTACAAGTCTCTATCCTGCCAGTTTCGGATGCAGTTTCCAGGTTGAGCCCGGGGATTTCACATCCGACGTTACAGACCTCCTCGGTCCGATTTATGTCCAGTAATTCCG
+
<@@C,66,C;CFE@@9F,,C,=E,@EFG9,C<<6CFEEGE<<FF7F:FCEE,,,,;<CF,CAFGG7B@A,F@+@CC+?,5,,++4,::B+=9,CE9?+@B+@E59,,9+444C,:EB?:+6@,,,,:<<,CDF,,,,,7,@,62;EAD,,8?9,;@EEC,338,7@,,+*33*,435233;;;8FDFG?@,*=*=:?*<C81,CF*7C*:)>*07+2+@5)7)(()()()))17<)1)2+3@0=*:BA2:*
@M03364:276:000000000-BLYN8:1:1101:27235:10716 2:N:0:1
GGACTACTAGGGTTTCTAATCCTGTTCGCTACCCATGCTTTCGAGCCTCAGCGTCAGTATCAGTCCAGGTAGTCGCCTTCGCCACTGGTGTTCCTTCCTATATCTACGCATTTCACCGCTACACAGGAAATTCCACTACCCTCTACCATACTCTAGCTTGCCAGTTTTGGATGCAGTTCCCAGGTTGAGCCCGGGGATTTCACATTCAACGTAACAAACCACCTGCGCTCGCTTTACGCCCAATAAATCCG
+
CCCCCGGGGGFGG?FGFGFFFFDCCEFGEGGGGGGGGGGGFGGCECFGGGGGGGGG7FFFGGFGFGGGGGGGGGGCCEFGGCFGFGGGFG@FF9=ECGGGGAEFGGCFC:CCFGFGGGG6@FDFGGGGGGFGGGGGGGFGFFGCEFFFF==9?FFGF9C?D@,48;@9,@F9EGC,EGGD?AFGGC,8EGFGGED6CC6ACDFGA9>C789CDFGD8DGGFGFDBF@F@FFDG5CE+(1*1)/50C61@;)
@M03364:276:000000000-BLYN8:1:1101:21221:10732 2:N:0:1
GGACTACTGGGGTTTCTAATCCTGTTTGCTCCCCACGCTTTCGAGCCTCAGTGTCAGTTACAGGCCAGAGAGCCGCTTTCGCCTCCGGTGTTCCTCCATATATCTACGCATTTCACCGCTACACATGGAATTCAACTCTCCTCTCCTGCACTCAAGTCTCCCAGTTTCCAATGCACACAATGGTTGAGCCACTGCCTTTTACATCAGACTTAAGAAACCACCTGCGCTCGCTTTACGCCCAATAAATCCGG
+
CCCCCGGGFDGGGEEGFAE9@EFFFEDDFEDEF@<FF@CEFE:CEGEFGFFGFC9ECFFGDFFF,BEFGFFGGGGCBE79C@@C:9@CGGE,CECFEFAGFGDF,?<A@C:=,FFF94>=C@FGC:FEFFEBE,,C,C=?FFG9FEGGGGFG,@DCG9DD9@===>3>EFCEF89EF?CG8,@,,6:@C,,5,@EEFGEGGG7++89AC52+=8<<7C,,:7F4=4=5>A8A<4+9A>C*:8=AGFFC*)/
@M03364:276:000000000-BLYN8:1:1101:22115:10735 2:N:0:1
GGACTACAGGGGTTTCTAATCCTGTTTGCTCCCCACGCTTTCGCACCTCAGTGTCAGTATCAGTCCAGGTAGTCGCCTTCGCCACTGGTGTTCCTTCCTATATCTACGCATTTCACCGCTACACAGGAAATTCCACTACCCTCTACCATACTCTAGCTTGCCAGTTTTGGATGCAGTTCCCAGGTTGAGCCCGGGGATTTCACATTCAACTTAACAAACCACCTACGCGCGCTTTACGCCCAGTAATTCCG
+
CCCCCGFEFGEGGGDGGG@FFGGGGGGGGGGGGGGGGGGGCFGGEEFGGGGFGGGGGGAEFGFGGGFGGGGGGGGGGGGGGGGDGGGGFGGGGGGGGG9EFGGGGGGGCEGEFGFEFGDCFGGGGGG8BFC9?FEFGGGFGDFF,CDFGGFGGGGGGG9,@EE?FF>DGG8EFGFCFGGFFGFFGGG8DFF8EEGDCCC@B9FFF78C7FFC7CFDC7D5;CEF=F=;>EFBGD<CA6ECEBDFGCFFG7*
@M03364:276:000000000-BLYN8:1:1101:7405:10748 2:N:0:1
GGACTACCGGGGTTTCTAATCCTGTTTGCTCCCCACGCTTTCGAGCCTCAGTGTCAGTTACAGGCCAGAGAGCCGCTTTCGCCTCCGGTGTTCCTCCATATAACTACGCATTTCACCGCTACACATGGAATTCCACTCTCCTCTCCTGCACTCAAGTCTCCCAGTTTCCAATGCACACAATGGTTGAGCCACTGCCTTTTACATCAGACTTAAGAAACCACCTGCGCTCGCTTTACGCCCAATAAATCCGG
+
CCCCCGGGGGGGGGGGGGGGGGGGGGGGGGGGGGGGGGGGGGGGGGGGGGGGGGGGGGGGGGFGGGGGGGGGGGGGGGGFEGGGGGGGGGGGGFGGGGGGGGGGGGGGGGGGGGGGGGGGGGGGGGGGGGGGGGGGGGGGGGGGGGGF@FGFGGGGGGGAFFGGGFGGGGGGGGGGGGGGFFFGCEFGGD8:ECFGGGGGGGGGFGF>DGFGGGFFFF8FFGFFFFFDFFFD<CFEB<:77)=AGF8?GG:
@M03364:276:000000000-BLYN8:1:1101:7006:10770 2:N:0:1
GGACTACCGGGGTATCTAATCCTGTTTGCTCCCCACGCTTTCGCACCTGAGCGTCAGTCTTTGTCCAGGGGGCCGCCTTCGCCACCGGTATTCCTCCAGATCTCTACGCATTTCACCGCTACACCTGGAATTCTACCCCCCTCTACAAGACTCTAGCCTGCCAGTTTTGGATGCAGTTCCCAGGTTGAGCCCGGGGATTTCACATTCAACTTAACAAACCACCTACGCGCGCTTTACGCCCAGTAATTCCG
+
CCCCCGGGGGGGGGGGGGGGGGGGGGGGGGGGGGGGGGGGGGGGGGGGGGGGGGGGGGGGGGGGGGGGGGGGGGGGGGGGGGEGGGGGGGGGGGGGGGGGGGGGGGGGGGGGFGGGGGGGGGGGGGGGFGGGGGGGGGGGGGGGGGGFGGGGGGGFGGGGGGGFFFGGGEGGGGGGGGGGGGFGGGGGFFGGGGGGGEGFGGGGF7FCDGGGGGGG7FGGFGFFFFBEFFEEGGGFFFDEG>?FGG=<GG<
@M03364:276:000000000-BLYN8:1:1101:12329:10812 2:N:0:1
GGACTACTAGGGTTTCTAATCCTGTTTGCTACCCATGCTTTCGAGCCTCAGCGTCAGTTACAGACCAGACAGCCGCCTTCGCCACTGGTGTTCTTCCATATATCTACGCATTTCACCGCTACACATGGAGTTCCACTGTCCTCTTCTGCACTCAAGTTTCCCAGTTTCCGATGCACTTCTTCGGTTGAGCCGAAGGCTTTCACATCAGACTTAAGAAACCGCCTGCGCTCGCTTTACGCCCAATAAATCCG
+
CCCCCGGGGGGGGGGGGGGGGGGGGGGGGGGGGGGGGGGGGGGGGGGGGGGGGGGGGFGGGGGGGGGGGGGGFGGGGGGGGGGGGGGGGGGGGFGGGGGGGGGGGGGGGGGGGGGGGGGGGGGGGGGGGGGFGGGGGGGGGFGGGGGGGGGFGGGFFGGFGGGGFDFGGGGGGGGFGFFGGGGEGGGGFGGGCCEGGGGGGGGG6FFDFGGGGGGGGGGGFGFADAAFBFFEGGGFFFGGGEFACFFCGGC
@M03364:276:000000000-BLYN8:1:1101:22479:10836 2:N:0:1
GGACTACTGGGGTTTCTAATCCTGTTTGCTCCCCACGCTTTCGAGCCTCAGTGTCAGTTACAGGCCAGAGAGCCGCTTTCGCCTCCGGTGTTCCTCCATATATCTACGCATTTCACCGCTACACATGGAATTCCACTCTCCTCTCCTGCACTCAAGTCTCCCAGTTTCCAATGCACACAATGGTTGAGCCACTGCCTTTTACATCAGACTTAAGAAACCACCTGCGCTCGCTTTACGCCCAATAAATCCGG
+
CCCCCGGGGGGGGGGGGGGGGGGGGGGGGGGGGGGGGGGGGGGGGGGGGGGGGGGGGGGGGGGGGGGGGGGGGGDFCCEGGGGGGGGGFGGGGGGGGGGGGGGGGGGGGGGGGGGGGGGGGGGGGGGGEEFDGGGGGGGGGGGGGCEFGGGCDDGGFF9EDFGGGGGDGGGGE,@FEGGFGGCGGGG?FCFC7DFF9FGGCCFC=>FCFFFGCDFGGG6C>GFE=BBFFFE>GFGED?EGG>@FGGFEFGD
@M03364:276:000000000-BLYN8:1:1101:13320:10845 2:N:0:1
GGACTACAGGGGTATCTAATCCTGTTTGCTCCCCACGCTTTCGAGCCTCAGTGTCAGTTACAGGCCAGAGAGCCGCTTTCGCCTCCGGTGTTCCTCCATATATCTACGCATTTCACCGCTACACATGGAATTCCACCCTCCTCTCCTGCACTCACGTCTACCAGTTTCCAATGCATACAATGGTTGAGCCACTGCCTTTTACACCAGACTTAATAAACCCCCTGCGCTCGCTTTACGCCCAATAAATCCGG
+
CCCCCGGGGFGGGGGFCECGGGDCGCGGGGGGGGCFGDGGGGG,@FGGGGGFGFGGGG9FGGF8FGFFGGGEGGGGGGFFGGGGGFGGGEFGFFBFFAFCG,CFGGGGGGGEECFGGGGDEGGGFFGCFFECF9@=,@+FE8DGGG,@EFGGGG,@@EEGFGGDAEDFGCFC=B8EE=?8@FGGFECGFFGGFGGGGCDFGGGGFGG5FG+5B@2C7CF147*44)(/-?B?FGGEA@GG*:@4C+;?6C8
@M03364:276:000000000-BLYN8:1:1101:15254:10852 2:N:0:1
GGACTACTAGGGTTTCTAATCCTGTTTGCTCCCCACGCTTTCGCACCTGAGCGTCAGTCTTTGTCCAGGGGGCCGCCTTCGCCACCGGTATTCCTCCAGATCTCTACGCATTTCACCGCTACACCTGGAATTCTACCCCCCTCTACAAGACTCTAGCCTGCCAGTTTCGGATGCAGTTCCCAGGTTGAGCCCGGGGATTTCACATCCGACTTGACAGACCGCCTGCGTGCGCTTTACGCCCAGTAATTCCG
+
CCCCCGGGGGGGGGGGGGGGGGGGGGGGGGGGGGGGGGGGGGGGGGGGFGGGGGGGGGGGGGGGGGGGGGGGGGGGGGGGGGGGGGGGGGGGGGGGGGGGFGGGGFGGGGGGGGGGGGGGGGGGGFGGGGGGGGFFDFGFGGGGGGGGFGGGGGGFCGGGGGFGCFE;C>EGGGGGCFGGFGFGGFGGGGGGGGGGDGGGGGG7AFFD7CDGGGGCFDFGFGF::>;7(0<B3CFAFBDEE>1@G7@9CC6
@M03364:276:000000000-BLYN8:1:1101:21232:10893 2:N:0:1
GGACTACAGGGGTTTCTAATCCTGTTTGCTCCCCACGCTTTCGAGCCTCAGCGTCAGTTACAGACCAGAGAGCCGCCTTCGCCACTGGTGTTCCTCCATATATCTACGCATTTCACCGCTACACATGGAATTCCACTCTCCTCTTCTGCACTCAAGTCCTCCAGTTTCCAATGACCCTCCCCGGTTGAGCCGGGGGCTTTCACATCAGACTTAAAGAACCGCCTGCGCTCGCTTTACGCCCAATAAATCCG
+
CCCCCGGGGGGGGGGGGGGGGGGGGGGGGGGGGGGGGGGGGGGGGGGGGGGGGGGGGGGGGGGGGGGGGGGGGGGGGGGGGGGGGGGGGGFGGGGGGGGGGGGGGGGGGGGGGGGGGGGGGGGGGGGGFEFGGGGGGGGGGGGGGGGGGGGGGEFFEFGGGCFGFDGGGGGGGGGFF?DEGGGGGGGFGFFGGGGGGGGFGGGGFGGGGGGGGGGGFCGGFGF((2.),:@DDGGFB1EGGBBFGGFFGC>
@M03364:276:000000000-BLYN8:1:1101:28501:10923 2:N:0:1
GGACTACCAGGGTTTCTAATCCTGTTTGCTACCCACGCTTTCGAACCTCAGTGTCAGTATCAGTCCAGGTAGTCGCCTTCGCCACTGGTGTTCCTTCCTATATCTACGCATTTCACCGCTACACAGGAAATTCCACTACCCTCTACCATACTCTAGCTTGCCAGTTTTGGATGCAGTTCCCAGGTTGAGCCCGGGGATTTCACATTCAACTTAACAAACCACCTACGCGCGCTTTACGCCCAGTAAATCCG
+
CCCCCGG@<FGGCGGGGGGGGGGGFFGGGG9@FFF,@FFGGGG,;<FFGGG,FGGGGGF,CFD@FFEFF@AFCAFGGGG?FEGGCFCFEFGGGCFEF8FGFF,EFGCGGGEGGGFGG>FGGGGFB:FFE<EFF9EFG84A>EC6,9@9;EEDF;EFFGFGGGGGGFED=88FGGG9D9@=,,@=,EFG?D,@8=8@+@:CCFCC++8+BCFGFGCGFG>F4EDB=>)3:)?BC*8CA1CC=>0AFF+<79)
@M03364:276:000000000-BLYN8:1:1101:3576:10948 2:N:0:1
GGACTACTAGGGTTTCTAATCCTGTTTGCTCCCCACGCTTTCGAGCCTCAGTGTCAGTTACAGGCCAGAGAGCCGCTTTCGCCTCCGGTGTTCCTCCATATATCTACGCATTTCACCGCTACACATGGAATTCCACTCTCCTCTCCTGCACTCAAGTCTCCCAGTTTCCAATGCACACAATGGTTGAGCCACTGCCTTTTACATCAGACTTAAGAAACCACCTGCGCTCGCTTTACGCCCAATAAATCCGG
+
CCCCCGGGGGGGGGGGGGGGGGGGGGGGGGGGGGGGGGGGGGGGGGGGGGGGGGGGGGGGGGGGFGGGGGGGGGGGGDGGGGGDGGGGGGGGGGGGGGGGGFAEFCFFCDGEGGGGGGGGGGGGFGGFGGCFGGGGFGFGFEFDGEGGGFE8@8FGEGFGGGGFFGGGGGDG8DDFFGEDGD8EGGFD,@FFF,9@GGGGGFFFAC67CD++=;CGCG6:@EF>2*)*:?>>FCFCB98CEF@;G7+)2:9
@M03364:276:000000000-BLYN8:1:1101:5724:10976 2:N:0:1
GGACTACCGGGGTTTCTAATCCTGTTTGCTCCCCACGCTTTCGAGCCTCAGCGTCAGTTACAGACCAGAGAGCCGCCTTCGCCACTGGGGTTCCTGCATATATCTACGCATTTCACCGCTACACATGGAATTCCACTCTCCTCTCCTGCAATCAAGGCTCCCAGTTTCCAATGCACACAATGCTTGAGCCACTGCCTTTTACATCAGACTTAAGAAACCACCTGCGCTCGCTTTACGCCCAATAAATCCGG
+
CCCCCGC@FGFC6@,C,,6CCCEFFEFFFC;FCGCCGGGGGD:FF,6BFFF,6BB6CCEEEAFCF<F<,CEGGG+@+B:E=F=CFFE@9+@@8E=,BABEEA4EE<EF=@FGD,AF<CGEGC9F?E,6?EFGCFFGF=9AD,@D8,=@3,33@@,=@6,,+>8,83@DA,7@,D,@FFC+,3,7=@39CF68C8EGFGFA2*@+=777F*+++5+@77,A67)((?@;()))1517>;*=E51)0++97>>
@M03364:276:000000000-BLYN8:1:1101:28307:10992 2:N:0:1
GGACTACCCGGGTTTCTAATCTTCTTTGCTACCCAAGCTTTAGAGCCTCAGTGTCAGTTACAGTCCAGAGAGCCGCCTTCGCCCCCGGACTTCTTCCCTATATCTACGCATTTCACCGCTACCCATCGAATTGCACCCTCCTCTACTGCATTCAAGACTACCAGTTTCCAATGCACACAATGGTTGAGCCCCTGAATTTTACATCAGACTTCAGAAACCACCTGCGGTCGCTGTACGACACATAAATCTCG
+
-CCC<6@C,@C76,6CF,=C;,,,<CF<,6<,;FF,CFAFF6@,6,CEF<@F<CE<@<<,C<,6CF,C@,66<,C@+,B,,6B,+@:+++7?EAB,9,:,A?=@4,CFCEF:AF,5??+=+8,:>9,6B=,4,9,4,@++@F==,8E99,,+,>EC,@D,883,8,7,,37EF,6,36++@;,7@@865@+@1+,,,,,223@5?AG7;5++?+2BC*,,*=*:</()()2)*:+.)6C*:;)++++/++2
@M03364:276:000000000-BLYN8:1:1101:24967:11045 2:N:0:1
GGACTACTAGGGTATCTAATCCTGTTTGCTCCCCACGCTTTCGAGCCTCAGTGTCAGTTACAGGCCAGAGAGCCGCTTTCGCCTCCGGTGTTCCTCCATATATCTACGCATTTCACCGCTACACATGGAATTCCACTCTCCTCTCCTGCACTCAAGTCTCCCAGTTGCCAATGCACACAATGGTTGAGCCACTGCCTTGTACATCAGACTTAAGAAACCACCTGCGCTCGCGTTACGCCCAATAAATCCGG
+
CCCC?8EGFFFFCFFFGG<FGCFGGFAFFGCFGB<FFGGGGGGCFCEGG8EFGGEFCFGGGGGGGGGGC,FE@ECGGGGFGGGGGGGG=@BF<FC,BEBEF<C@EFAFGGECF,:?F@BECF9<9F=<A5CEFC94CEEFF,>988@FG8E+,,6D;=D9=DECFF,@=DFCD8,=9=8+@E8BCGCD8>DDCCE,<E,@?9<E7+=?59<+5+=DC*:C5@/5>?299BB)/)1>)6:EEF(;*;7901)
@M03364:276:000000000-BLYN8:1:1101:23441:11078 2:N:0:1
GGACTACACGGGTTTCTAATCCTGTTTGCTCCCCACGCTTTCGCACCTGAGCGTCAGTCTTTGTCCAGGGGGCCGCCTTCGCCACCGGTATTCCTCCAGATCTCTACGCATTTCACCGCTACACCTGGAATTCTACCCCCCTCTACAAGACTCTAGCCTGCCAGTTTCGGATGCAGTTCCCAGGTTGAGCCCGGGGATTTCACATCCGACTTGACAGACCGCCTGCGTGCGCTTTACGCCCAGTAATTCCG
+
CCCCCGGGGGGGGGGGGGGGGGGGGGGGGGGGGGGGGGGGGGGGGGGGGGGGGGGGGGGGGGGGGFFGGGGGGGGGGGGGGGGGGGGGGGGGGGGGGGGFGGGGGGGGGGGGGGGGGGGGGGGGGGGGGFGGGGGFGGGGGGGGGGFFFGCDGFGFFFGGGGGGFGGGGGGGGGGGGGGGGGGGGGGGGGGGGGEGGDGCCCFGFGGGGGGDFGGDFGGEEGFBFF9><DEFGDGFFFEEED:FC>BDGD9
@M03364:276:000000000-BLYN8:1:1101:13030:11106 2:N:0:1
GGACTACCAGGGTTTCTAATCCTGTTTGCTCCCCACGCTTTCGCACCTGAGCGTCAGTCTTTGTCCAGAGAGCCGCCTTCGCCACTGGTGTTCCTCCATATATCTACGCATTTCACCGCTACACATGGAATTCCACTCTCCTCTTCTGCACTCAAGTCCTCCAGTTTCCAATGACCCTCCCCGGTTGAGCCGGGGGCTTTCACATCAGACTTAAAGAACCGCCTGCGCTCGCTTTACGCCCAATAAATCCG
+
CCCCCGGGGGGGGGGGGGGGGGGGGGGGGGGGGGGGGGGGGGGGGGGGGGGGGGGGGGGGGGGGGGGGGGGGGGGGGGGGGGGGGGGGGGGGGGGGGGGGGGGGGGGGGGGGGGGGGGGGGGGGGGGGBCCEFGGGGGGGGGGGGGGDGFDDFGGGGGGGGGFGGGGGGGDFFFGGGGGDGGGCGGG?CFGGGGGGGGGCFFGGFGGGCGGGGGGGGGGGEGF@@A;DF>EFGGGBFFGGEBFFGFFAFD7
@M03364:276:000000000-BLYN8:1:1101:22367:11136 2:N:0:1
GGACTACAAGGGTATCTAATCCTGTTTGCTCCCCACGCTTTCGAGCCTCAGTGTCAGTTACAGGCCAGAGAGCCGCTTTCGCCTCCGGTGTTCCTCCATATATCTACGCATTTCACCGCTACACATGGAATTCCACTCTCCTCTCCTGCACTCAAGTCTCCCAGTTTCCAATGCACACAATGGTTGAGCCACTGCCTTTTACATCAGACTTAAGAAACCACCTGCGCTCGCTTTACGCCCAATAAATCCGG
+
CCCCCGGGFGGGGGDFF<FFGFGGGCFGGGCFFGFGGGGGGC:FFGGDGFFFFFGGGGGGFDEFFGGGGCF@F@FE:C@FEC:FG<FFFG?:FGDFGFGGFC;EFGFGGG@:A<AFFFDEG7EF9FGGFFFFGFGGAFAE==FDCEFGGFGGCCCEFF;EDB@BA=BFGGGFGGFCFGCFF==D,8D88DFECFF6F;>CGGGGFGG7FD9>+?BGD>6EFG4@=@@ADEEB55:486:CE>;;CDFFGD<
@M03364:276:000000000-BLYN8:1:1101:15528:11137 2:N:0:1
GGACTACTGGGGTTTCTAATCCTGTTTGCTCCCCACGCTTTCGCGCCTGAGCGTCAGTCTCTGTCCAGGGGGCCGCCTTCGCCACCGGTGTTCCTCCAGATATCTACGCATTTCACCGCTACACCTGGAATTCTACCCCCCTCTACAACACTCTAGCCTTACAGTTTCGAATGCAGTTCCCAGGTTGAGCCCGGGGATTTCACTTCTGACTTGACACACCGCCTGCGCGCCCTTTACGCCCAGTAATTCCG
+
CCCCCGGA9CEFGGGGGGGGGGGGGGGGGGGGGEGGGGGGGGGD+F:FCECFFFGGGG6,C@EGGGGG8,8BCGGGGGGGFGGDFF7FG+FFGGGGGE,?E,@FGEGGC@FGGGGGFGGGEGDF8=FFGGFGG9DA3@>FGGGG,@@33DEGGF=EFE,3,@9EG,>E8*6,4>9C<=DC?,>BFGFGFFFGCEGD5CFFGGG++;+21;>F>7*+*0=CFE31(7;)-7).)99AF?GEC3(02:/<DG7
@M03364:276:000000000-BLYN8:1:1101:8239:11187 2:N:0:1
GGACTACACGGGTATCTAATCCTGTTTGCTCCCCACGCTTTCGAGCCTCAGCGTCAGTTACAGACCAGAGAGCCGCCTTCGCCACTGGTGTTCCTCCATATATCTACGCATTTCACCGCTACACATGGAATTCCACTCTCCTCTTCTGCACTCAATTCTCCCAGTTTCCAATGCACACAATGGTTGAGCCACTGCCTTTTACATCAGACTTAAGAAACCACCTGCGCTCGTTTTACGCCCATTAAATCGGG
+
CCCCCGGGFC@F@FGGFFE<FFFGGGGGGGGGFGGGGDEGGG:FGG@F@FFDEFCCEGGGGGGGGGGGGGGGGGGGGGGGGGD7CEGGGGGGDGGGFGGEFGEFFGEFFEGEFGE,BFEEGGFFEGGGFFCFGGGGGGEGFEG?E@EFEGGGGGE,CD;E@FFFGGFGCEFFGGFFF8>C8FFGCEF?FDFF,4@CFGGC+A:B9+**;CBFF7CF9F6?594<4*-928)2C*1;5>C7=)7+;:AC*//
@M03364:276:000000000-BLYN8:1:1101:25274:11195 2:N:0:1
GGACTACAAGGGTTTCTAATCCTGTTGCCTCCCCACGCTTTCGCACCTGAGCGTCAGTCTTTGTCCAGGGGGCCGCCTGCGCCACCGGTCTTCCTCCAGAGCTCTACGCATTTCAGCGCTCCACCTGGAATTCTACCCCCCGCTACAGCACTCTAGCCTGCCAGTTACGAATGCAGTTCCCAGGTTGAGCCCGGGGATTTAACATCAGCCTGGCCAGCCCGCCTGCGGTCGCTTCACGCCCAAGATGTCTC
+
<C9A<<C,@EEC@8,C,<,CCE<96,,,;,F,6CE:@@,8:,,,,+@,C,,<@F7@,<,<,C9CFE<F,@+@@FB+78,A@+,@:EE:C++:@EAC8,?,,,,,,,?DECGECE?,,+++++6?,AFCC=,A;,C,,,+++++93@,,,,,5@,@CFGF,D,@,@9,311,61,,52=,,26,:,,=EC>?*::*:5**+2;++3;+;*2;;****2*=*)7)--)4)-)))19*462CC5)()2*1)02*
@M03364:276:000000000-BLYN8:1:1101:10915:11217 2:N:0:1
GGACTACAAGGGTTTCTAATCCTGTTTGCTACCCATGCTTTCGAGCCTCAGCGTCAGTTACAGACCAGACAGCCGCCTTCGCCACTGGTGTTCTTCCATATATCTACGCATTTCACCGCTACACATGGAGTTCCACTGTCCTCTTCTGCACTCAAGTTTCCCAGTTTCCGATGCACTTCTTCGGTTGAGCCGAAGGCTTTCACATCAGACTTAAGAAACCGCCTGCGCTCGCTTTACGCCCAATAAATCCG
+
CCCCCGGGGGGGGGGGGGGGGGGGGGGGGGGGGGGGGGGGGGGGGGGGGGGGGGGGGGGGGGGGGGGGGGGGGGGGGGGGGGGGGGGGGGFGGFGGGGGGGGGGGGFGGGGGGGGGGGGGGGGGGGGFFGGGGGGGGGGGGCGGGGGFGGGGGGGGE=EFGFGGGGGGGGGGGGGGGGGFGFGGGGGGGGGGGEGGGGGGGGG>FGFGGFGFFFFF:DGGFGEFDFBF=;BFGGGFF6E@EB0AGGFEFGC
@M03364:276:000000000-BLYN8:1:1101:11104:11220 2:N:0:1
GGACTACCGGGGTTTCTAATCCTGTTTGCTCCCCACGCTTTCGCACCTGAGCGTCAGTCTTTGTCCAGGGGGCCGCCTTCGCCACCGGTATTCCTCCAGATCTCTACGCATTTCACCGCTACACCTGGAATTCTACCCCCCTCTACAAGACTCTAGCCTGCCAGTTTCGAATGCAGTTCCCAGGTTGAGCCCGGGGATTTCACATCCGACTTGACAGACCGCCTGCGTGCGCTTTACGCCCAGTAATTCCG
+
CCCCCGGEFGGGFGGGGGGGGGDGFGGGFGGGFGGGGDGGGGGGGGGGGFFGGGGGGGGGGFGFFAFGDGGGGGGFGCCF?FBFFFGGGGDAFGEGFEFC<FFFGGDGGGGGGGEGCGGEGGGGGGGGCEGC=DGGCFFEGGC6@>FEECBCE9DFFG,3@FGGGGFF5EFFE;EFGC7DFGGCFGGCFDCC:EDEGGG6@DFFAF887CDGG*7CCGGF>C>017;D035)97<272EGC>?FG7=2>>9
@M03364:276:000000000-BLYN8:1:1101:22689:11224 2:N:0:1
GGACTACAGGGGTGTCTAAGCATGTTTCCTCCTCACGCGTTCGCACCTGAGCGTCAGCCTTGGTCCAGGGGGCCGCCCTCGCCACCGGTCTTCCTCCAGATCACGACGCATTTCACCGCTACACCTGGCATTCTACCTCCATCTACAAGACGCTAGCCTGCCAGGTTCGGCTGCAGTTCCCAGGTTGAGCCCGGAGATGTCACATCCGACTTGACAGGCCGCCTGCCTGCGCTTGACGCCCCGGACCTCCG
+
A--A@FC<6FGC8+6,,,6,,,;;6;6,<,;E,6;6C8+8+,C+BF:,CC6E:76@C,,,,,96,C,,,B++@::C>+8A>+8+4?=+8+B,?<,C==859A,4+@=+C7++5A,,,8>@:>=D,DF8,,3,37,=@,4,33;:@,,DC?F*@**@,>B366,,*4?;***6?8<,41,4<,?5,2:C6<5**8*//*+=++=+1*855C)***02***:>=:0(0(/))))1**.0(*/2)-)1)0(*9)
@M03364:276:000000000-BLYN8:1:1101:23700:11238 2:N:0:1
GGACTACTCGGGTATCTAATCCTGTTTGCTCCCCACGCTTTCGAGCCTCAGCGTCAGTTACAGACCAGAGAGTCGCCTTCGCCACTGGTGTTCCTCCATATATCTACGCATTTCACCGCTACACATGGAATTCCACTCTCCTCTTCTGCACTCAAGTCTCCCAGTTTCCAATGACCCTCCCCGGTTGAGCCGGGGGCTTTCACATCAGACTTAAGAAACCGCCTGCGCTCGCTTTACGCCCAATAAATCCG
+
CCCCCGGGGGGGGGGGGGGGGGGGGGGGGGGGGGGGGGGGGGGGGGGGGGGGGGGGGGGGGGGGGGGGGGGEGGGGGGGGGGGGGGGGFFGGGGGGGGGGCFGFFGGGGGGGGGGGGGGGGGGGGGGGBCE8FGGGGGGGGGGGGGGGGGGFGGG8=DFFDEGF,ECFGGGGGGGGGGGGGGGGGGGGGGGGGGGCCBCFGDCFFGGGGGGGGGGGG<9FEDE<DFFF@FFFCD5:?65CCEBFGGF4:DD
@M03364:276:000000000-BLYN8:1:1101:23096:11239 2:N:0:1
GGACTACTGGGGTTTCTAATCCTGTTTGCTCCCCACGCTTTCGCACCTCAGTGTCAGTATCAGTCCAGGTAGTCGCCTTCGCCACTGGTGTTCCTTCCTATATCTACGCATTTCACCGCTACACAGGAAATTCCACTACCCTCTACCATACTCTAGCTTGCCAGTTTTGGATGCAGTTCCCAGGGTGAGCCCGGGGCTTTCACAGTCCACTTAACAAACCACCTACGCGCCCTTTACGCCCAGTAATTCCG
+
CCCCCFGFFGFGGGGGGFCF<FCFDFGGGGGFFFGFEGGFGGGGGGGBFFFGGGGGEGCAFA9C<FGFGFFGGGGGGGGFFGGGGGGF@BFDGGGGGGGGGGGGGA?F>FEGGGGGGCCC:FDGGGF<F8BFGGFGG,,A>,DFCCDBEEF?FGFGGDF=@D88=>,@=>,>D8DFEGGGGGG6+7ACDGC?9EED7E,7?FG>+;**23=+2+++44D7*49>@F?D8))2)*2;;3EGGB(/3:+6+@*
@M03364:276:000000000-BLYN8:1:1101:16764:11297 2:N:0:1
GGACTACTCGGGTTTCTAATCCTGTTTGCTCCGCACGCTTTCGAGCCTCAGTGTCAGTTACAGGCCAGAGAGCCGCTTTCGCCTCCGGTGTTCCTCCATATATCTACGCATTTCACCGCTACACATGGAATTCCACTCTCCTCTCCTGCACTCAAGTCTCCCAGTTTCCAATGCACACAATGGTTGAGCCACTGCCTTTTACATCAGACTTAAGAAACCACCTGCGCTCGCTTTACGCCCAATAAATCCGG
+
CCCCCGGGGGGGGGGGGGGGGGGGGGGGGGGGGGGGGGGGGGGGGGGGFGGGGGGGGGGGGGGGGGGGGGGGGGGGGGCGGGGGGFGGGGGGGGGGGEGEGGGGGGGGGGGGGGGG<FFGGGGGGGGGGGGGFGFGDF9AEGGGGEGGGGGGFEFGGGGGGGGGGGGGGGGGFFGC=DEGGD?FGG?,9:,D9D>E?CGGGGGDAFGGGGGGGDD8DGEGF5*)0:@?@E427D+45(BEGFFFGGF)7:9
@M03364:276:000000000-BLYN8:1:1101:15837:11305 2:N:0:1
GGACTACCGGGGTTTCTAATCCTGTTTGCTCCCCACGCTTTCGAGCCTCAGTGTCAGTTACAGGCCAGAGAGCCGCTTTCGCCTCCGGTGTTCCTCCATATATCTACGCATTTCACCGCTACACATGGAGTTCCACTGTCCTCTTCTGCACTCAAGTTTCCCAGTTTCCGATGCACTTCTTCGGTTGAGCCGAAGGCTTTCACATCAGACTTAAGAAACCACCTGCGCTCGCTTTACGCCCAATAAATCCG
+
CCCCCGGFGGGGGGGGGGDFGFGGGGGGGGGGGGGGGGGGFGGGGGGGGGGGGGGGGGGGGFGGGCFGGGGGGGGGGGGGGGDCGGGGCEFGGGGGGGGGGGGGGGGGGFGGGF<FGGGGGGGGGGFGFGGGGGGGGFGGGGGGGGGGGGGGCGGGG=BFGFGGGGGGCEBEGGGFGGGGGGGGGG+4CFGGDEEE58:<;:B:FGGGFDFGGFFGFGG66FFB@FBF9>DDDG33A(=EGF;5>FCFFFG
@M03364:276:000000000-BLYN8:1:1101:10351:11349 2:N:0:1
GGACTAACGGGTTTCTAATCCTGTTTGCTCCCCACGCTTTCGAGCCTCAGTGTCAGTTACAGGCCAGAGAGCCGCTTTCGCCTCCGGTGTTCCTCCATATATCTACGCATTTCACCGCTACACATGGAATTCCACTCTCCTCTCCTGCACTCAAGTCTCCCAGTTTCCAATGACCCTCCCCGGTTGAGCCGGGGGCTTTCACATCAGACTTAAGAAACCGCCTGCGCTCGCTTTACGCCCAATAAATCCGG
+
CCCCCGGGGGGGGGFGGFGGGGGGGGGGGGGGGGGGGGGGGGGGGGGGGGGGGGGGGGGGGGGGGGGGGGGGGGGGGGGDGGEEGGGGGGGEEFFGGGGFFFEFGGGGGGGGGGGFGGGGGGGFGGGECFF?FGGGGGGGGGGGGGGGGGGGGGG=8@@FFGFFGGGBFFGGGFFFDGGGGGGGDGG,CC>CGGGDDG?CGGGGFGG4C<FGGDG7DGGGFGFF0>;);A>)>7::B<EEG:34C7*)7C9
@M03364:276:000000000-BLYN8:1:1101:2640:11386 2:N:0:1
GGACTACCCGGGTTTCTAATCCTGTTTGCTCCCCACGCTTTCGCACCTGAGCGTCAGTCTTCGTCCAGGGGGCCGCCTTCGCCACCGGTATTCCTCCAGATCTCTACGCATTTCACCGCTACACCTGGAATTCTACCCCCCTCTACGAGACTCAAGCTTGCCAGTTTCAAATGCAGGTCCCAGGTTGAGCCCGGGGATTTCACATCTGACTTAACAAACCGCCTGCGTGCGCTTTACGCCCAGTAATTCCG
+
CCCCCGGGGGGGEGGGGGF,CEFGGGGGGGGFG@@FEECFGGGGGGGGGGGF@@FGEEGCF9CCCFCFCEFDEEEGGBFFGGFEGGGGGGFGGGGGFFG9=F,EDFFGGCF7FGGGFFCEECGGFGGGGGGFFGGGDFEFECGFGFFCCCG?FGGFGGGGFF7B7>>FG9FGFGG7,=D6D;D87>0,6CCFEG5C5EFGFGGGFGCFG7DC>FGGGCFGFED<1@>32>>:DGFA40CEGF?FF*=<7CC
@M03364:276:000000000-BLYN8:1:1101:16590:11405 2:N:0:1
AGACTACTGGGGTTTCTAATCCTGTTTGCTCCCCACGCTTTCGCACCTGAGCGTCAGTCTTTGTCCAGGGGGCCGCCTTCGCCACCGGTATTCCTCCAGATCTCTACGCATTTCACCGCTACACCTGGAATTCTACCCCCCTCTACAAGACTCTAGCCTGCCAGTTTCGGATGCAGTTCCCAGGTTGAGCCCGGGGATTTCACATCCGACTTGACAGACCGCCTGCGTGCGCTTTACGCCCAGTAATTCCG
+
CCCCCGGGGGGGGGGGGGGGGGGGGGGGGGGGGGGGGGGEGGGGGGGGFFGGGGGGGGGGGGGGGGGGGGGGGGGGGGGGGG:FGGGGGGGGGGGGGGGGGGGGGGGGGGGGGGGGGGGGGGGGGGGGGGGGGGGGGDGGGGGG9D>FGGGGGGG9FFGGFFGFGGGGGEGCEGGGGGCGGGGGFGGGGGGGGEEE5E86CDGGFF<G:5DCFGGGGGGFDC;3<FBE<EFFGGFAFFDGE):F7786DC*
@M03364:276:000000000-BLYN8:1:1101:15244:11434 2:N:0:1
GGACTACTAGGGTTTCTAATCCTGTTTGCTCCCCACGCTTTCGCACCTGAGCGTCAGTCTTTGTCCAGGGGGCCGCCTTCGCCACCGGTATTCCTCCAGATCTCTACGCATTTCACCGCTACACCTGGAATTCTACCCCCCTCTACAAGACTCTAGCCTGCCAGTTTCGAATGCAGTTCCCAGGTTGAGCCCGGGGATTTCACATCCGACTTGACAGACCGCCTGCGTGCGCTTTACGCCCAGTAATTCCG
+
CCCCCGGGGGGGGGGGGGFGGGGGGGGGGGGGGGGGGGGGGGGGGGGFCFFEGGGGGGGGCFGFGGGGGGGEGGGGGGGGGGGGGGGGGGGGGGGGGGFGGGFGGGFGGGGGGGGGGGGEFGGGGGGGGGGGGGGGFGGGGGGGGGGG,DFGGFG7CGGCEGGGGGGGDFGGGGGGGGCCDFGGFCGGGGGGGGCEEGGGGGG+=<C3*:CDGGG775C*)=8;(5(),.55DDF9F?EGGD(00*9>>77
@M03364:276:000000000-BLYN8:1:1101:3853:11435 2:N:0:1
GGACTACCAGGGTTTCTAATCCTGTTTGCTCCCCACGCTTTCGCACCTGAGCGTCAGTCTTTGTCCAGGGGGCCGCCTTCGCCACCGGTATTCCTCCAGATCTCTACGCATTTCACCGCTACACCTGGAATTCTACCCCCCTCTACAAGACTCTAGCCTGCCAGTTTCGAATGCAGTTCCCAGGTTGAGCCCGGGGATTTCACATCCGACTTGACAGACCGCCTGCGTGCGCTTTACGCCCAGTAATTCCG
+
CCCCCGFEFGGG6FGAFFGGGGGGGFGGGGGGGGGGGGGGGGGGDGGGGFFGEGGGGGGGGGGFGGGGGGGGGGGGGGFGGGCCFFGGGGGGGGFFGGGGGGGGGGFGGGDGGGGGGGGGGGGGGGGGGGGGGGGFDFGEGGGGGGGGGGGGGGGGG8EEGGFGFFGFEGGGDACFGGCGGGGGGGGGGGGGGGGGDGFCGGCCFGGGGGGGGDGGCCFFEDBDFF9>()8@DGG<FFGGGDFFGGF2F:*
@M03364:276:000000000-BLYN8:1:1101:9152:11439 2:N:0:1
GGACTACTGGGGTATCTAATCCTGTTTGCTCCCCACGCTTTCGCACCTGAGCGTCAGTCTTTGTCCAGGGGGCCGCCTTCGCCACCGGTATTCCTCCAAATATCTACGCATTTCACCGCTACACCTGGAATTCTACCCCCCTCTACAACACTCTAGCCTGCCACTTTTGGATGCAGTTCCCCGGTTGAGCCCGGGGATTTCACATCCGACTTGACATACCGCCTTCGCGCTCTTTACGCCCAGTAATTCCC
+
CCCCCDF@FGGEF;FGEGGDGFEDFFCFF<DGFEFGGGEEGGGGDFEACEG?FGCGGFDC<FEEGGGGG>::CBFG:FEGF7=FEGEEED7FEGCGF,,C,,:EG<FFD@CFEGGGG7@E@F@E@FG,4A,,37EEF8+@B=EF,EC?,=CDC;EC3@,@@8D:FFG,@*4EFG7<,,75<,41>>CEC8B:?5C5**5C+:+2+;F*:C5DGGF7++502:5,(133-5)7>C76?6D8>3267:*6>>2
@M03364:276:000000000-BLYN8:1:1101:11836:11462 2:N:0:1
GGACTAAACGGGTTTCTAATCCTGTTTGCTCCCCACGCTTTCGCACCTGAGCGTCAGCCTTTGTCCAGGGGGCCGCCTTCGCCACCGGTATTCCTCGAGATCTCTACGCATTTCACCGCTACACCTGGAATTCTACCCCACTCTACAAGACTCTAGCCTGCCAGTCTCGGATGCAGTTCCCAGGTGGAGCCCGGGGATTTCACATCCGACTTGACAGAAGGCCTGCGTGCGCTTTCCGCCCAGTTATTCCT
+
@C9BB,,6E@CF8C7<EEFG9ADCFGACF<CEF;,@@FGEC,B@FEE@,@C8@@:B,,C<FGC@,,CC86@FCCEDCCFGGGCEFFD=+@7F,9,B++4,95CFFF9=7+8=<5,,,C:8:FC=>FGGFC5DED=@8,++36=8@=,998D8DGC9F:;>:BCD>,>,5D5::,,,37,@,@8C,,:CAF*;***:*:2,4CFC12077D<DDCG745++)2=@/),830.)/73-/,*/2)()*29<C**
@M03364:276:000000000-BLYN8:1:1101:4079:11466 2:N:0:1
GGACTACTGGGGTATCTAATCCTGTTTGCTCCCCACGCTTTCGAGCCTCAGTGTCAGTTACAGGCCAGAGAGCCGCTTTCGCCTCCGGTGTTCCTCCATATATCTACGCATTTCACCGCTACACATGGAATTCTACCCCCCTCTACAAGACTCTAGCCTGCCAGTTTCGGATGCAGTTCCCAGGTTGAGCCCGGGGATTTCACATCCGACTTGCCAGACCGCCTGCGTGCCCTTTACGCCCAGTAATTCCG
+
CCCCCGGGGGGGGFGGGGGGGGGGGGGGGGFGGGGFGGGGGGGGGEGFGGGGGGGGGGGGDFGGGDFG86,BEGFG:FGGGGE:@AFGFFCFFGFG8FBFGGGGGGGGGGGGGGGGGGGGGGGGDFFCCFCGG9EGF8=FEGEGEE9=DGGGGGGDABFGF8EGGFGFD6>8ECFFF,E@<,>>FFF?C7B8C5>**>>?FFCFFGG5D7CC*+*0*885055;?A3B;:)8CFG960:EG@BFG:@4:*2
@M03364:276:000000000-BLYN8:1:1101:15166:11490 2:N:0:1
GGACTACAGGGGTATCTAATCCTGTTTGCTCCCCACGCTTTCGCACCTGAGCGTCAGTCTTTGTCCAGGGGGCCGCCTTCGCCACCGGTATTCCTCCAGATCTCTACGCATTTCACCGCTACACCTGGAATTCTACCCCCCTCTACAAGACTCTAGCTGACCAGTTTCAAATGCAGTTCCCAAGTTAAGCTCGGGGATTTCACATCTGACTTAATCACCCGCCTGCGTGCGCTTTACGCCCAGTAATTCCG
+
@CCCCGGGEFGGGEFGGGFFEFDCEGFGGGGFGGGGGGCE8FBC,CE@FGGGGGGECF9EFGEFGGEG8CEGGGGGGGDGGGG7FCFGGGGFGG;FF8EFGGFFFFGGGGG7FGGFGGGGGGGGGFFGDGGGFGCFGGGGCEGGGGG?FCFGGGGA99,E@FGG>EGGGGGGFGGFGEGGGFCFFFFGGC,DEGGC58C?C:CC1;:F+8C+=D+2@*=C>EEFDA;>():>357<@6EGGFBFCD?:FF7
@M03364:276:000000000-BLYN8:1:1101:28798:11497 2:N:0:1
GGACTACCAGGGTATCTAATCCTGTTTGCTCCCCACGCTTTCGAGCCTCAGCGTCAGTTACAGACCAGAGAGCCGCCTTCGCCACTGGTGTTCCTCCATATATCTACGCATTTCACCGCTACACATGGAATTCCACTCTCCTCTTCTGCACTCAAGTCCTCCAGTTTCCAATGACCCTCCCCGGTTAAGCCGGGGGCTTTCACATCAGACTTAAAGAACCGCCTGCGCTCGCTTTACGCCCAATAAATCCG
+
CCCCCG8FFGGGGGGGFGFGGGGGGG<FGGFGGGGGGGG;FFGGFCGGGGGFGGGGGG9EFFGFGGGGGGGFFFCGEGGGGGGGGGGGFFFEGGEFFGGGGBAEFGFCEGG>FGGFFCEEGGGGEE,EFFGGF9=?>EFDFGGCDFECFGGGFFGGFFFEEGGGDEG,==D9DCFCFGGECE8EFE+EGDFGGGGGGGD?CFC+=88CFGG78FD++>FF)78;;41>@3>BDCCA@35E:>:4*:?4*21
@M03364:276:000000000-BLYN8:1:1101:18092:11502 2:N:0:1
GGACTACCGGGGTTTCTAATCCTGTTTGCTCCCCACGCTTTCGCACCTCAGTGTCAGTATCAGTCCAGGTAGTCGCCTTCGCCACTGGTGTTCCTTCCTATATCTACGCATTTCACCGCTACACAGGAAATTCCACTACCCTCTACCATACTCTAGCTTGCCAGTTTTGGATGCAGTTCCCAGGTTGAGCCCGGGGATTTCACATTCAACTTAACAAACCACCTACGCGCGCTTTACGCCCAGTAATTCCG
+
CCCCCGGGGGGGGGGGGGGGGGGGGGGGGGGGGCGGGGGGGGGGGGGGGGGGGGGGGGGCGGGGGGGGGGGGGGGGGGGGGGGGGGGGGGGGGGGADEFGGGGGGGGFGGGGGGGGGGGGGGGGGGCDFGGGGGGGGFFGGGGGFGGGGGGGGGGGGGGGGGGGGFGGFECF8DFGFFAFFFFGGGGCGGGGGCG59EGFGGG>BD:C9FGGFGGGG*DCFGEBEFFF@FFBGGGEF<EGGA0;F76-*20
@M03364:276:000000000-BLYN8:1:1101:14056:11521 2:N:0:1
GGACTACTAGGGTTTCTAATCCTGTTTGCTCCCCACGCTTTCGCACCTGAGCGTCAGTCTTTGTCCAGGGGGCCGCCTTCGCCACCGGTATTCCTCCAGATCTCTACGCATTTCACCGCTACACCTGGAATTCTACCCCCCTCTACAAGACTCTAGCCTGCCAGTTTCGAATGCAGTTCCCAGGTTGAGCCCGGGGATTTCACATCCGACTTGACAGACCGCCTGCGTTCGCTTTACGCCCCGTAATTCCG
+
@C@CCGGFCEEFG,CDGFFE9FFF-C@EDCDDFGGCG:FGC@FGEGGF<EGGGGGEFCCAFF9CFCAEF>CE@FGGDE:<@GGGGGDEEEGGGFCFGDGG,A,CEGGG:=:CGF<?EC:C+@FGGGGFFF9FFGGGEEGCE>EGGFF,@8D7CFCFGGC,@DGG<A;FE*,:,>;;<,7@FAFGCGG6,;FFGGD=4B:,+C9F6C*8CDD<DGF+*>855EFFFF>@(88.99*-/8CG=3(.<7:4::2
@M03364:276:000000000-BLYN8:1:1101:15477:11554 2:N:0:1
GGACTACCGGGGTATCTAATCCTGTTTGCTCCCCACGCTTTCGAGCCTCAGTGTCAGTTACAGGCCAGAGAGCCGCCTTCGCCACCGGTATTCCTCCAGATCTCTACGCATTTCACCGCTACACCTGGAATTCTACCCCCCTCTACAAGACTCTAGCCTGCCAGTTTCGAATGCAGTTCCCAGGTTGAGCCCGGGGATTTCACATCCGACTTGACAGACCGCCTGCGTGCGCTTTACGCCCAGTAATTCCG
+
CCCCCGGGGGGGGGGGGGGGGGGGGGGGGGGGGGGGGGGGGGGGGGGGGGGGGGGGGGGGGGGGGGGGGGGGGGGGGGGGGGGGGGGGGGGGGGGGGGGGFGGGGGGGGGGGGGGCGGGGGGGGGGGGGGGGGGGFGGGGGGGGGGGGGGGGGGGGGGGGFGGGGGGFGGGGGGGGGGGGGGGGGGGGGGGGGGGGGGGGGGGGFGGGC4CDFFGCCGGFFGF@FF>885;@GGGFFFGGG337:FFFGG9
@M03364:276:000000000-BLYN8:1:1101:4634:11560 2:N:0:1
GGACTACCGGGGTTTCTAATCCTGTTTGCTCCCCACGCTTTCGAGCCTCAGTGTCAGTTACAGGCCAGAGAGCCGCTTTCGCCTCCGGTGTTCCTCCATATATCTACGCATTTCACCGCTACACATGGAATTCCACTCTCCTCTCCTGCACTCAAGTCTCCCAGTTTCCAATGCACACAATGGTTGAGCCACTGCCTTTTACATCAGACTTAAGAAACCACCTTCGCTCGCTTTACGCCCAATAAATCCGG
+
CCCCCGGGGGGGGGGGGGGGGGGGGGGGGGFGGGGGGGGGGGGGGGGGGGGGGGDGGGGGGGGFFFGGGGFGGGDGGGGGGGGGEGGGGGGGGGGGGGGGGGGGGGGGGGGGGGGGGGGGDGGGGGGGGGCFG7EFDFGGGGGGGGG88DFGC86@8EFFGFGGGGGG3EFGGGGEEGG?EFFCF:C7?B6FGG?C?FGD9*,?EGC5*9C@DF7FFG67@E>).)56BDB?4C+*=(=CE:(/7CF<F77
@M03364:276:000000000-BLYN8:1:1101:24355:11577 2:N:0:1
GGACTACTAGGGTTTCTAATCCTGTTTGCTCCCCACGCTTTCGAGCCTCAGTGTCAGTTACAGGCCAGAGAGCCGCTTTCGCCTCCGGTGTTCCTCCATATATCTACGCATTTCACCGCTACACATGGAATTCCACTCTCCTCTCCTGCACTCAAGTCTCCCAGTTTCCAATGCACACAATGGTTGAGCCACTGCCTTTTACATCAGACTTAAGAAACCACCTGCGCTCGCTTTACGCCCAATAAATCCGG
+
CCCCCGGGGGGGGGGGGGGGGGGGGGGGGGGGGGGGGGGGGGGGGGGGGGGGGGGGGGGGGGGFGGFCFFGGGGGGGGGGGGGGGGDGGGEGGGGGGGGGGGGGGGGCGGGGGGGGGGGDEGCGDGGGGFGGGGGGAFGFGFC?FFFFGGGGGG8DCEEGGGGGGFGFGFGCEFGGGFCFECGGGGGFFFFFCFFFGFGGGGGGF7C*;97+5?7CFGGG5CFED>AEFFF>FF7=B@:EE>@AFFF<FGC
@M03364:276:000000000-BLYN8:1:1101:12769:11596 2:N:0:1
GGACTACTCGGGTATCTAATCCTGTTTGCTCCCCACGCTTTCGAGCCTCAGCGTCAGTTACAGACCAGAGAGCCGCCTTCGCCACTGGTGTTCCTCCATATATCTACGCATTTCACCGCTACACATGGAATTCCACTCTCCTCTCCTGCACTCAAGTCTCCCAGTTTCCAATGCACACAATGGTTGAGCCACTGCCTTTTACATCAGACTTAAGAAACCACCTGCGCTCGCTTTACGCCCAATAAATCCGG
+
CCCCCGGGGGGGGGGGGGGGGGGGGGGGGGGGGGGGGGGGGGGGGGGGGGGGGGGGGGGGGGGGGGGGGGGGGGGGGGGGGGGGGGGGGGGGGGGGGGGGGGGGGGGGGGGGGGGGGGGGGGGGGGFGECFGGGGGGGGGGGGGGGGGGGGGGGGGGGGGGGGGGGGGGGGGGGGGGGGGGGGGGGGGG@CFGGGGGGGGFGG+989FGGFGGGFGG5DEFGFBDFFDFFFEFGGEBFEDG336:FFEGGD
@M03364:276:000000000-BLYN8:1:1101:5452:11599 2:N:0:1
GGACTACAAGGGTATCTAATCCTGTTTGCTCCCCACGCTTTCGAGCCTCAGTGTCAGTTACAGGCCAGAGAGCCGCTTTCGCCTCCGGTGTTCCTCCATATATCTACGCATTTCACCGCTACACATGGAATTCCACTCTCCTCTCCTGCACTCAAGTCTCCCAGTTTCCAATGCACACAATGGTTGAGCCACTGCCTTTTACATCAGACTTAAGAAACCACCTGCGCTCGCTTTACGCCCAATAAATCCGG
+
CCCCCGGGGGGGGGGGGGGGGGGGGGGGGG@FFGGGGGGGGGGGFGGGGGGGGGGGGGGGGGGGGGGGGGGGGGGGGGGGGGGGGGGGFGGGGGGGGGFFGGGGGGGGGDGGGGGGGGGGGGGGF:ECFFGGGGGGFGGGGGFGGGGFFGGGGGGGGG99EGFGGGGGFGDGGGFGFGGGGGGGGGGCFGGGGGFGGGGGGGGGFGCGC>98FGGGFGGGFGFE=*4?DFE4CCC=DFGCEFFFGCFEDCC
@M03364:276:000000000-BLYN8:1:1101:23731:11606 2:N:0:1
GGACTACCAGGGTTTCTAATCCTGTTCGCTACCCATGCTTTCGAGCCTCAGCGTCAGTTACAGACCAGACAGCCGCCTTCGCCACTGGTGTTCTTCCATATATCTACGCATTTCACCGCTACACATGGAGTTCCACTGTCCTCTTCTGCACTCAAGTCTCCCAGTTTCCAATGCACTTCTTCGGTTGAGCCGAAGGCTTTCACATTAGACTTAAAAGACCGCCTCCGCTCGCTTTACGCCCACTAAATCCG
+
CCCCCGGGGGGGCGGGGGGGGGGGGGGGGGGGGGGGGGGGGGGGGGGGGGGGGGGGGGDGGGGGGGGGGGGGGGGGGGGGGGGGGGGGGGGGGGGGGGGGGGGGGGGFGGGGGGGGGGGGGGGGGGGGGGGGGGGGGGGGGGGGGGFGGGF?FGFGGGGGGGFGGGADFGA,@FF8E@DGGFGCBC>FGGGGGDEC,D?FGGGFFFGGCGG9C:C<>CFC9EF2(;=E@>)?DGF3+,=EGE1)2;A3:7C
@M03364:276:000000000-BLYN8:1:1101:17225:11607 2:N:0:1
GGACTACTGGGGTATCTAATCCTGTTTGCTCCCCACGCTTTCGCACCTGAGCGTCAGTCTTTGTCCAGGGGGCCGCCTTCGCCACCGGTATTCCTCCAGATCTCTACGCATTTCACCGCTACACCTGGAATTCTACCCCCCTCTACAAGACTCTAGCCTGCCAGTTTCGGATGCAGTTCCCAGGTTGAGCCCGGGGATTTCACATCCGACTTGACAGACCGCCTGCGTGCGCTTTACGCCCAGTAATTCCG
+
CCCCCFGGGGGGGGGGFGGGFGGGGGGGGGGGGGGGGGGGGGGGGGGGGGGGGGGGGGGGGGFGGGGGGEGGGGGGGGGGGGGGGGGGGGGGGGGGGGGCFGGGFGGGCEGGGGFGGGGGEGGGGFGFFGGGGGEGGG8FEEGGGGGGGGCDBFGCGFGEFGGCBFFGGGGEEC<FFGGGC?B>FFCCCFGGGGGCEGFFDF7DFGGGGG37C0CFFFFGF5>:B427<@@>G<G)*(;EEF0/::=ACG*
@M03364:276:000000000-BLYN8:1:1101:21088:11614 2:N:0:1
GGACTACAAGGGTTTCTAATCCTGTTTGCTCCCCACGCTTTCGAGCCTCAGTGTCAGTTACAGGCCAGAGAGCCGCTTTCGCCACCGGTGTTCCTCCATATATCTACGCATTTCACCGCTACACATGGAATTCCACTCTCCTCTCCTGCACTCAAGTCTACCAGTTTCCAATGCATACAATGGTTGAGCCACTGCCTTTTACACCAGACTTAATAAACCACCTGCGCTCGCTTTACGCCCAATAAATCCGG
+
CCCCCGGGGGGGGGGGGGGGGGGGGGGGGGGGGGGGGGGGFGGGGGGGGGGGGGCFGGGGGGGGGGFGGGGDGGGGGGGGGFGGGGGGEE@FFGGGGGGGGGGGEFGGGGGGGGGGGGGGGGGFFGGFFFFGGGGGGGGGGGGFEFFGGGGGGGDGGFGGGCGGGGGG8=EGGGFGGFCFGGFFF8DFGGGGGGGGGFGGGFFC*+;>CGGGGGGG+*@E>E*5<*)@4BA49<8CF9>CE>@;FF7<DDC
@M03364:276:000000000-BLYN8:1:1101:20093:11615 2:N:0:1
GGACTACCGGGGTTTCTAATCCTGTTTGCTCCCCACGCTTTCGAGCCTCAGTGTCAGTTACAGGCCAGAGAGCCGCTTTCGCCTCCGGTGTTCCTCCATATATCTACGCATTTCACCGCTACACATGGAATTCCACTCTCCTCTCCTGCACTCAAGTCTCCCAGTTTCCAATGCACACAATGGTTGAGCCACTGCCTTTTACATCAGACTTAAGAAACCACCTGCGCTCGCTTTACGCCCAATAAATCCGG
+
CCCCCGGGGGGGGGGGGGGGGGGGGGGGGGGGGGGGGGGGGGGGFGGGGGGGGGGGGGGGGGGGGFGGGGGGGGGGGGGGGGGGGFGGGGGGFGGGGFGFGGGFFGGGGGGDGGGGGGGGGEGGGGGGFFGGGGGGGGGGGGGGGGGGGGGFFFFGGGFFDFGGFGGGGGGGG8DGCFGC9CGFGEGFGEFGGGGFGGGGGGGGFGG5799+:CC8?DCG>CAB=?2;=>E:D5CFFFGGGFFFGGFEDDC
@M03364:276:000000000-BLYN8:1:1101:8436:11626 2:N:0:1
GGACTACCCGGGTTTCTAATCCTGTTTGCTCCCCACGCTTTCGCACCTGAGCGTCAGTCTTTGTCCAGGGGGCCGCCTTCGCCACCGGTATTCCTCCAGATCTCTACGCATTTCACCGCTACACCTGGAATTCTACCCCCCTCTACAAGACTCTAGCCTGCCAGTTTCGGATGCAGTTCCCAGGTTGAGCCCGGGGCTTTCCCATCCGATTTGACCGACCGCCTGCGGGCGCTTTACTCCCAGTAATTCCG
+
CCCCCGGGGGGGGGGGGGGGGGFEAFFGAD<FGCFG>7@8,E7BFGGGGGGGCFGGGG9EFFGGDCF@FGGCCEGGGG7FGGGDGFFFGEFFGG,EFFF99EFGGGEGEE7:,E<C<CFG:F,FDCFFEFCGFG;,>8DCEGGGGG,ED6F??@F,DBC6E,,,@>FFE58C7D<;DFGF9,>87D8<,>BGEDG=*1B<0+=0AF>D3**1:@:*)/::BCB:?4()(08))9*)*)3<:))/2*/67C*
@M03364:276:000000000-BLYN8:1:1101:10927:11635 2:N:0:1
GGACTACCGGGGTTTCTAATCCTGTTTGCTCCCCACGCTTTCGAGCCTCAGTGTCAGTTACAGGCCAGAGAGCCGCTTTCGCCTCCGGTGTTCCTCCATATATCTACGCATTTCACCGCTACACATGGAATTCCACTCTCCTCTCCTGCACTCAAGTCTCCCAGTTTCCAATGCACACAATGGTTGAGCCACTGCCTTTTCCATCAGACTTAAGAAACCACCTGCGCTCGCTTTACGCCCAATAAATCCGG
+
CCCCCGGFEGGGGGGGGGGGGGGGGGGGGGGGGGGGGGGGGGGGFGGGGGGGGGGGGGGGGGGFGGGGGGGGGGGGGGFGGGGGGGG>FFGGGGDGGGGGGGGGGGGGGEFGGGGGGGGGGGGGGFGGGGGGG9EGGGDGGFG8DGF?FGGGGGGGGGDGGGFGGG9EDD9;88F99?EGFGFGGGFGFGGFCFGGGGGG+:EGFGCFF;9FCC7CCC87?E4458(?=>D8FGD<>@GGGF;6DGF)077
@M03364:276:000000000-BLYN8:1:1101:15985:11637 2:N:0:1
GGACTACTCGGGTTTCTAATCCTGTTTGCTCCCCACGCTTTCGAGCCTCAGCGTCAGTTACAGACCAGAGAGCCGCCTTCGCCACTGGTGTTCCTCCATATATCTACGCATTTCACCGCTACACATGGAATTCCACTCTCCTCTTCTGCACTCAAGTCCTCCAGTTTCCAATGACCCTCCCCGGTTGAGCCGGGGGCTTTCACATCAGACTTAAAGAACCGCCTGCGCTCGCTTTACGCCCAATAAATCCG
+
CCCCCGGGGGGGGGGGGDFGGGGGGGGGGGGGGGGGGGGGGGGGGEGGGGGFGGGGDFGGGGDGFGGFFGCGGGGGGGGGGGGGGGGGGGGGGGGGGGGGGGFGGGGGGGGGFEGGGDDCGGGG?FFFFEAFFGFFFGGGGGGGGGGGGCGGGFGGDFFGGGGGDDCFGGGGGGGCFFFCEGCGGGEGGFGGGGGEGGGFGGGGFGFFFGGGG+;7:FFF:EB1059:9BFFGGG<@BEGGF<>FDFFGF<
@M03364:276:000000000-BLYN8:1:1101:16195:11647 2:N:0:1
GGACTACTAGGGTTTCTAATCCTGTTTGCTCCCCACGCTTTCGAGCCTCAGTGTCAGTTACAGGCCAGAGAGCCGCTTTCGCCTCCGGTGTTCCTCCATATATCTACGCATTTCACCGCTACACATGGAATTCCACTCTCCTCTCCTGCACTCAAGTCTCCCAGTTTCCATTGCACACCATGGTTGAGCCCCTGCCTTTTACATCAGACTTAAGAAACCACCTGCGCTCCCTTTACGCCCAATAAATCCGG
+
CCCCCGGGGGGGGGGGGGGGGGGGGGGGGGGGGGGGGGGGGGGGGGGGGGGEFGGGGGGEFCFEFGGGG8CCGGGG@FGFGGGGGFGGGGEFGAFGGFBFGGGGGGGGGGGGGGGGGGGGGGGGF=<FGFFGGGGGGFGGGGGGGGGC8EGG8,>=43==DCFGGFGGGG,73EC=DC8+6EFGCEGGG,+@+@8FGGGF78@+<+7*;@@GF+=8CCEFFGA2<9AB)*0;:DFE5>CE*?@FGGCEGGC
@M03364:276:000000000-BLYN8:1:1101:6506:11663 2:N:0:1
GGACTACTCGGGTTTCTAATCCTGTTTGCTCCCCACGCTTTCGAGCCTCAGTGTCAGTTACAGGCCAGAGAGCCGCTTTCGCCACCGGTGTTCCTCCATATATCTACGCATTTCACCGCTACACATGGAATTCCACTCTCCTCTCCTGCACTCAAGTCTACCAGTTTCCAATGCATACAATGGTTGAGCCACTGCCTTTTACACCAGACTTAATAAACCACCTGCGCTCGCTTTACGCCCAATAAATCCGG
+
CCCCCGGGGGGGGGGGGGFGGGGGGGGGGGGGGGGGGGGGGGGGGGGGGGGGGGGGGGGGGGFCGGGGGGGGGGGGEGGGGGGGGGGGGGGGGGGGGGGGGGFGGGGGGGGGGCGGGGGGGGGGGFGGFFGGGGGGGDGGFGGGGGGGFGGGGGGGEGFAFGGGGFFGCFFGGGGAAFGC8=CGGGGGFG?C,<EFGGGG77FCFCFGGGFFCCDCGDC,/=9)5::*-8A?FGGFFDG:*:56CC=5CD>
@M03364:276:000000000-BLYN8:1:1101:4253:11674 2:N:0:1
GGACTACCAGGGTATCTAATCCTGTTTGCTCCCCACGCTTTCGCACCTGAGCGTCAGTCTTTGTCCAGGGGGCCGCCTTCGCCACCGGTATTCCTCCAGATCTCTACGCATTTCACCGCTACACCTGGAATTCTACCCCCCTCTACAAGACTCTAGCCTGCCAGTTTCGAATGCAGTTCCCAGGTTGAGCCCGGGGATTTCACATCCGACTTGACAGCCCGCCTGCGTGCGCTTTACGCCCAGTAATTCCG
+
CCCCCGFFGGGGGGGGGGGGGGGGGGGGGGFGGGGGDGGGGGGGGGGGFGGGGGGGGGGGGGGGGGAFGGGGGGGGGGGGGGGGGGGGGGGFGGGGFFFEFGCGGGGGGGGGGGGGGGGGGGFGGFFGGGGGGGFGGFGGGGGGFGGGGGGDGCAEGGGGGCGGGGBECFGGGFAEGEEGGGG>>DCFFCFC5CGGCE,<CCFGF<C**:7DGF;78*=*:CD0(59>(<>:CCC>8?GE=51?FCFA*:2
@M03364:276:000000000-BLYN8:1:1101:27901:11705 2:N:0:1
GGACTACAGGGGTTTCTAATCCTGTTTGCTCCCCACGCTTTCGCACCTCAGTGTCAGTATCAGTCCAGTTAGTCGCCTTCGCCACTGGTGTTCCTTCCTATATCTACGCATTTCACCGCTACACAGGAAATTCCACTACCCTCTACCATACTCTAGCTTGCCAGTTTTGGATGCAGTTCCCAGGTGGAGCCCGGGGATTTCACATTCAACTTAACAAACCACCTACGCTCGCTTTACGCCCAGTAATTCCG
+
CCCCCGGGGGGGGGGGGGGGGGGGFFFGGGADFGGGCGGGGGGGGGGFFGGGFGFGGGGGGGGGGFFGFGGGGGGGEGEGGGGCEFFGGGGG,CEBFD,EEFCGGFGGGGGGGGGG9FGEGGGGFFGGFGG9FEF=EFGGGGGGGGFG99CCDFG;9DF?FFGGFFFEF6>FGGGCEGCCFGGFF,+@DF>=EGDEE>FCCGGC9FDG>875CC89:7:F475BFF2;(084?F44B@GEEEDA+++5C>*
@M03364:276:000000000-BLYN8:1:1101:16409:11722 2:N:0:1
GGACTACACGGGTTTCTAATCCTGTTTGCTCCCCACGCTTTCGAGCCTCAGTGTCAGTTACAGGCCAGAGAGCCGCTTTCGCCTCCGGTGTTCCTCCATATATCTACGCATTTCACCGCTACACATGGAATTCCACTCGCCTCTCCTGCACTCAAGTCTCCCAGTTTCCAATGCACACAATGGTTGAGCCACTGCCTTTTACATCAGCCTTAAGAAACCACCTTCGCTCGCTTTAAGCCCAATAAATCCGG
+
CCCCCGGGGGGGGGGGGGGGGGGGGGGGGGGGGGGGGDGGGFGGCGGFFGGGGGGGGGGFGGGGGGGFDGGCFGGGGGFFGGCGGGGGGGGGCFGFFGGCG9EFGFFGGFEGEFFFGGGGGEFGGGGGG<9E;FDFFG+CCCCGFGGDD?DF8DDGDDEFAGGGFFGFGD9DGCDFGC6:79>DGECFFFGGGCGGGADAFFFCAC5*37:*2=F7@F6CFGF..@28B;:5C/:*+88BC>8AF>+57C9
@M03364:276:000000000-BLYN8:1:1101:12654:11750 2:N:0:1
GGACTACCAGGGTTTCTAATCCTGTTTGCTCCCCACGCTTTCGAGCCTCAGTGTCAGTTACAGGCCAGAGAGCCGCTTTCGCCTCCGGTGTTCCTCCATATATCTACGCATTTCACCGCTACACATGGAATTCCACTCTCCTCTCCTGCACTCAAGTCTCCCAGTTTCCAATGCACACAATGGTTGAGCCACTGCCTTTTACATCAGACTTAAGAAACCACCTGCGCTCGCTTTACGCCCAATAAATCCGG
+
CCCCCGGGGGGGGGGGGGGGGGGGGGGGGGGGGGGGGGGGGGGGGGGGGGGGGGGGGGGGGG9@FGGGGGGGGGGGFCGGGGGGGGDFEGCGGGGGGDFFGF=FFGGGGGDGGGGGGCGEFGGGFGDGFF9FGEEGGFGDFGGF?FGGGGGGGDGGFG=D9DFFGGGGFFCGGFA8E?@+3DDFF8=DFEC,,,,39@@C7?FCFCGG5*2@+?7=07@FFGFFFE)3<DEEFGGEA@CGG>F)>76?CG:
@M03364:276:000000000-BLYN8:1:1101:11847:11750 2:N:0:1
GGACTGCACGGGTATCTAATCCTGTTTGCTCCCTACGCTTTCGGGCCTGAGCGTCAGTCTTTGTCCAGGGGGCCGCCTTGGCGACCGGTATTCCTCCAGATCTCTACGCATTCCACGGCTACACCTGGAATTCTACCCCCCTCTACAAAACTCTAGACTGCCAGTTTCGGACGCAGTTCCTAGGTTGAGCCCGGGGATTTCACATCCGACTTGACAGACCGCCTGCGTGCGCTTTACGCCCAGTAATTCCG
+
---6A,,,,9+6@66,C,,,,C<FG9<FE,6,,,6,,+,@<6C++@+8,CEGFGCFFCE,6CE9FA@EE@EC++@++8B8<F++@C+:@+4,,,49,A,,,,CEE,E+++B?,5CF+++@F<,A,,AFCDD,,33D,8>::@+@FGD,,,@?,,35,5E,8,,>7>,,586*15==*=,;,?B,@,<CFE685EE5*3932;?:+>C8C<C3D*9*C4@*8:<:17;B6D3)/*C)=(;8576@GGF2C:9
@M03364:276:000000000-BLYN8:1:1101:24449:11814 2:N:0:1
GGACTACTGGGGTATCTAATCCTGTTTGCTCCCCACGCTTTCGAGCCTCAGTGTCAGTTACAGGCCAGAGAGCCGCTTTCGCCACCGGTGTTCCTCCATATATCTACGCATTTCACCGCTACACATGGAATTCCACTCTCCTCTCCTGCACTCAAGTCTACCAGTTTCCAATGCATACAATGGTTGAGCCACTGCCTTTTACACCAGACTTAATAAACCACCTGCGCTCGCTTTACGCCCAATAAATCCGG
+
CCCCCGGGGGGGGGGGGGGGGGGGGGGGGGGGGGGGGGGGGGGGGGGGGGGGGGGGGGDGGGGGGGGGGGGGGGGGGGGGGGEGGGGGGGGGGGGGGGGGGGGGGGGGGGGGGGGGGGGGGGGGGGGGGFGGGGGGGGGGGGGCFGGGGCGGGGGGGGGGG,=DEEDGGGGGGGGGFGCEGGGGFGGCFGGFFGF6EEFGDGGGFCFGGGFCFGG78>@CFEF@BFFFA4?)*?FEF=:CE),0>7C58>:
@M03364:276:000000000-BLYN8:1:1101:20280:11827 2:N:0:1
GGACTACTGGGGTTTCTAATCCTGTTTGCTCCCCACGCTTTCGCACCTGAGCGTCAGTCTTTGTCCAGGGGGCCGCCTTCGCCACCGGTATTCCTCCAGATCTCTACGCATTTCACCGCTACACCTGGAATTCTACCCCCCTCTACAAGACTCTAGCCTGCCAGTTTCGGATGCAGTTCCCAGGTTGAGCCCGGGGATTTCACATCCGACTTGACAGACCGCCTGCGTGCGCTTTACGCCCAGTAATTCCG
+
CCCCCGGGGGGGGGGGGGGGGGGGGGGGGGGGGGGGGGGGGGGGGGGGGGGGEGGGGGGGGGGGGGGGF>FEGGGGGGGGGGGGGGGGGGGGGFCGGGGFGGGGGFGGGGGGGGGGGGGGGGGGGGGGGGGGGGGGGCFGGGGGFGGGGGGGGGGGFFGCGGGGGGGG>5CEEGGGGGGGGF6FFFGFGGGGGGGG=C8FFGGFFGGGGGGDG7FGGGGGFGF??F>B?BDFGCF<F:EGEFFFGGFBGC*
@M03364:276:000000000-BLYN8:1:1101:7966:11829 2:N:0:1
GGACTACTGGGGTTTCTAATCCTGTTTGCTCCCCACGCTTTCGAGCCTCAGTGTCAGTTACAGGCCAGAGAGCCGCTTTCGCCTCCGGTGTTCCTCCATATATCTACGCATTTCACCGCTACACATGGAATTCCACTCTCCTCTCCTGCACTCAAGTCTCCCAGTTTCCAATGCACACAATGGTTGAGCCACTGCCTTTTACATCAGACTCAATACACCACCTGCGCTCGCTTTACGCCCAATAAATCCGG
+
CCCCCGGGFGGGGGGGGGGGG9FGGGFGGGGGGGFEGC@EGGEFGGGGGGGGGFEGFFGGGGFF8:CFGGFEGFEGGGFCEGGECFGGGEFE<FFGE<FFGGGG9CFGGGGGGFGFFEGGGFGGGGGGFFEFFGGFFFGFFGDDG@DFFFGGGGGGGF>E9E8FGFBDDFFFGFG8@DC=@AEGF6D9,@CFCFGFGGCF7CC9B>FCFG*99FF*CFC>>*36=>)99)569C74?@C7CFF4:++)2)2
@M03364:276:000000000-BLYN8:1:1101:10570:11836 2:N:0:1
GGACTACTAGGGTTTCTAATCCTGTTTGCTCCCCACGCTTTCGAGCCTCAGTGTCAGTTACAGGCCAGAGAGCCGCTTTCGCCTCCGGTGTTCCTCCATATATCTACGCATTTCACCGCTACACCTGGAATTCCACTCTCTTTCCTGCACTCCAGTCTCCCAGTTTCCAATGCCCACAATGGTTCAGCCACTGCCCTTTCCATCAGACCTTAGAAAACACCTGCGCTCGCCTTTCGCCCAATAAATCCCGG
+
CCCCCGGGGGGGFFGGGC9FDFCDGGGGFGCFCGGGGGGGGGGGFGGFFGGGGGGGGGG9FGDFGEFFEC<FGDCCBF@GGGGG@EFGGGFEFFDGGD9FCFDGGCGFFGG7EEEFF@CGCFFF,ABEGGGGGGGGGGFG,,66>=,D8DFF>FD=>;,3@,,6<@9;,76,,,,,66,,367=,,7=@,8,5:8,5:D,++,+*+4;*3*2;F+?*9,,9=*4554@)8)29*45)2E*:;38+:A(*/)
@M03364:276:000000000-BLYN8:1:1101:21484:11877 2:N:0:1
GGACTACAGGGGTTTCTAATCCTGTTTGCTCCCCACGCTTTCGAGCCTCAGTGTCAGTTACAGGCCAGAGAGCCGCTTTCGCCTCCGGTGTTCCTCCATATATCTACGCATTTCACCGCTACACATGGAATTCCACTCTCCTCTCCTGCACTCAAGTCTCCCAGTTTCCAATGCACACAATGGTTGAGCCACTGCCTTTTACATCAGACTTAAGAAACCACCTGCGCTCGCTTTACGCCCAATAAATCCGG
+
CCCCCGGGGGGGGGGGGGGGGGGGGGGGGGGGGGGGGGGGGGGGGGGGGGGGGGGGGGGGGGGGGGGGGGGGGGGGGGGGGGGGGGGGGGFGGGGGGGGGGGGGGGGGGGGGGGGGGGGGGGGGGGGGGGGGGGGGGGGGGGGGGGGGGGGFGGFGFGGGGGGGGGGGGGGGGGGGGGCFGGGGGGGGGDCFFGGGGGGGFGGGFFGFGGGFGGGGGGGFFCAEFFF>DDBEGGC:?@EEG3=F>CA<6C7
@M03364:276:000000000-BLYN8:1:1101:21140:11878 2:N:0:1
GGACTACACGGGTATCTAATCCTGTTTGCTCCCCACGCTTTCGAGCCTCAGTGTCAGTTACAGGCCAGAGAGCCGCTTTCGCCTCCGGTGTTCCTCCATATATCTACGCATTTCACCGCTACACATGGAATTCCACTCTCCTCTCCTGCACTCAAGTCTCCCAGTTTCCAATGCACACAATGGTTGAGCCACTGCCTTTTACATCAGACTTAAGAAACCACCTGCGCTCGCTTTACGCCCAATAAATCCGG
+
CCCCCGGG<FGGGGFGGGGGGGFGGGGGFGAFGGGGGGGGGGDGGGGGGGGFGGGGGGGGFCFGFGFFGGDGGGEGEGGGGGG7FGGGGGGGGGGGFFFGGGGGFGGGGGGGGGGCGGGDDGGGGFGGFFFGGFCGC,@FGGGGGGG8EGGGGGGF=,@ADGGGGGGG=CFFFGGGGF+=EGGGGGEGFFCF?DFD9EC77D,++<>*AFGDCCCFCCF>FGA)7:@/6?BAFFF=?2CC5F@;>FA?DDC
@M03364:276:000000000-BLYN8:1:1101:15303:11915 2:N:0:1
GGACTACCGGGGTATCTAATCCTGTTTGCTCCCCACGCTTTCGAGCCTCAGTGTCAGTTACAGGCCAGAGAGCCGCTTTCGCCTCCGGTGTTCCTCCATATATCTACGCATTTCACCGCTACACATGGAATTCCACTCTCCTCTCCTGCACTCAAGTCTCCCAGTTTCCAATGCACACAATGGTTGAGCCACTGCCTTTTAAATCAGACTTAAGAAACCACCTTCGCTCGCTTTACGCCCAATAAATCCGG
+
CCCCCGGGGGGGGGGGGGGGGGGGGGGGGGGGGGGGGGGGGGGGFGGGGGGGGGGDGGGGFGGFGGGGGGGGGGGDFGDGGGGGCGGDGEGGGGGGGGGGGGGGGGGGGGGGGGGDFGDEGGGGGGFFGEFGGGGGGGGGGGGGGGGGFFE8FF@FADDGGGGG8FFGFGDFFGA9FGGGGGFGGDGGF@D?,<EGFCFG+*,2?*85CFGC@C7DDGCGFG4).?@854>6F518);E7EF@A*:8?FGD
@M03364:276:000000000-BLYN8:1:1101:26027:11921 2:N:0:1
GGACTACTCGGGTTTCTAATCCTGTTTGCTCCCCACGCTTTCGCACCTGAGCGTCAGTCTTTGTCCAGGGGGCCGCCTTCGCCACCGGTATTCCTCCAGATCTCTACGCATTTCACCGCTACACCTGGAATTCTACCCCCCTCTACGAGACTCAAGCTTGCCATTTTCAAATGCAGTTCCCAGGTTGAGCCCGGGGATTTCACATCTGACTTACCAAACCGCCTGCGTTCGCTTTACGCCCAGTAATTCCG
+
CCCCCGGGGGGGGGGGGGGGGGGGGGGGGGGGGG8:FDGGGGGGGGDFFFGDFFGG>FAFGFFFGF9FF@FCEEGGCGDFDGCCG<:7CFGFG9EFE<?DFGGGA9EDC@FG<9,CE?CEEF:FC,FAFGFF=DEGGGDFGEECAFD++33;EG7,9EFFGGF,@E;BDGA,2@C7E9FGGFFGGFCE,>>:CEDGCEE<7;C77*1;@::@F+0;;*/:AGB<743)(07)*99<F0?EG>0@D7*):C2
@M03364:276:000000000-BLYN8:1:1101:8915:11932 2:N:0:1
GGACTACTAGGGTATCTAATCCTGTTTGCTCCCCACGCTTTCGCACCTGAGCGTCAGTCTTTGTCCAGGGGGCCGCCTTCGCCACCGGTATTCCTCCAGATCTCTACGCATTTCACCGCTACACCTGGAATTCTACCCCCCTCTACAAGACTCTAGCCTGCCAGTTTCGGATGCAGTTCCCGGGTTGAGCCCGGGGATTTCACATCTGCCTTAACAGACCGCCTGCGTGCGCTTTACGCCCAGTAATTCCG
+
CCCCCGGGGGGGGGGGGGGGGGGGGGGGGGGGGGGGGGGGGGGGGGGGGGGGGGGGGGGGGGGGGGGGGGGGGGGGGGGGGGGGGGGGGGGGGGGGGGGGGGGGGGGGGGGGGGGGGGGGGGGGGGGGGGGGGGGGGGGGGGGGGGFFFGGGGFGAFGGGGGGGGGGGDGGGGGGGGGGGGGEGGGGGGGGGGGGDEGGCFGGC=<+++;FFFFGFGGGFEDE6?FBE:55:<DCAF6CCE31FGFFBGG0
@M03364:276:000000000-BLYN8:1:1101:24337:11936 2:N:0:1
GGACTACAGGGGTTTCTAATCCTGTTTGCTCCCCACGCTTTCGAGCCTCAGTGTCAGTTACAGGCCAGAGAGCCGCTTTCGCCTCCGGTGTTCCTCCATATATCTACGCATTTCACCGCTACACATGGAATTCCACTCTCCTCTCCTGCACTCAAGTCTCCCAGTTTCCAATGCACACAATGGTTGAGCCACTGCCTTTTACATCAGACTTAAGAAACCACCTGCGCTCGCTTTACGCCCAATAAATCCGG
+
CCCCCGGGGGGGFGGGGGGGGGGGGGGGGGGGGGGGGGGGGGGGGGGGGGGGGGGGGGGGGGGGGGGGGGGGGGGGGGFFGGGGGGGGEGGGGGGGGGGGGGGGGGGGGGGGGDGGGGGGGGGGGGGGGGGGGGGGGGGGGGGGGGGGDGGGGGFGGGGGGGGFGGGGGGCF8FGGGGEDFFGGGGCGGGF8AF9EFGGGFGG@FGG>CCEGDCF+;DGFFDFEFFA?@AAAGDFE;?8CG5@FCGF?6C:
@M03364:276:000000000-BLYN8:1:1101:17760:11943 2:N:0:1
GGACTACACGGGTTTCTAATCCTGTTTGCTCCCCACGCTTTCGAGCCTCAGTGTCAGTTACAGGCCAGAGAGCCGCTTTCGCCTCCGGTGTTCCTCCATATATCTACGCATTTCACCGCTACACATGGAATTCCACTCTCCTCTCCTGCACTCAAGTCTCCCAGTTTCCAATTCACACAATGGTTGAGCCACTGCCTTTTACATCAGACTTAAGAAACAACCTGCGCTCGCTTTACGCTCAATAAATCCGG
+
CCCCCFCFEF7@@CF<FFGGDFGFE,CFAGCCFFF@EFGCFGGGG7CE8FFGAFEGGF<FFF9E,BAFFFCEGG7FGGGFEGEG@E:>FB:FF<EF=FDFGGFDFBA=:CF+ACAEFCEEFCFEDG<EED?FEFGGGGGGGG,+,8DBFFCG8FE9D,E>E8D8FFGG8E>D,@=EFFG6FF,EF6@,@,7@@F989@9ADF;=B:C>CC5878:FFF8;A7A=29@*5;AFGGC=)(*4=6;F77+7*:)
@M03364:276:000000000-BLYN8:1:1101:19291:11964 2:N:0:1
GGACTACCAGGGTTTCTAATCCTGTTTGCTCCCCACGCTTTCGAGCCTCAGTGTCAGTTACAGGCCAGAGAGCCGCTTTCGCCTCCGGTGTTCCTCCATATATCTACGCATTTCACCGCTACACATGGAATTCCACTCTCCTCTCCTGCACTCAAGTCTCCCAGTTTCCAATGCACACAATGGTTGAGCCACTGCCTTTTACATCAGACTTAAGAAACCACCTGCGCTCGCTTTACGCCCAATAAATCCGG
+
CCCCCGGGGGGGGGGGGGGGGGGGGGGGGGGGGGGGGGGGGGGGGGGGGGGGGGGGGGGGGGGGGGGGGGGGGGGGGGGGGGGGGGGGGGGGGGGGGGGGGGGGGGGGGGGGGGGGGGGGGGGGGGGGFFGGGGGGGGGGGFGGGGGGGGGGGGGFGGGGGGGGGGGGFGGGGGGFCFGGGGGGGGGGGGGGGGGGGFGGGGGGFCFFGGFGGGGGFFGGFEF=4>@EFFFFGGGFFFGGGFDFGGFEDDG
@M03364:276:000000000-BLYN8:1:1101:5505:11994 2:N:0:1
GGACTACTGGGGTATCTAATCCTGTTTGCTCCCCACGCTTTCGAGCCTCAGTGTCAGTTACAGGCCAGAGAGCCGCTTTCGCCACCGGTGTTCCTCCATATATCTACGCATTTCACCGCTACACATGGAATTCCACTCTCCTCTCCTGCACTCAAGTCTACCAGTTTCCAATGCATACAATGGTTTAGCCACTGCCTTTTACACCAGACTTAATAAACCACCTGCGCTCGCTTTACGCCCAATAAATCCGG
+
CCCCCGDGGGGGGGGGGGGGGGGGGGGGGGGGGGFEGGGGGGGGGDGGGGGFGGGGGGGGGGGGGGGGFGGGGGGGDGGGGGGGGEGGGGGGG9BFGGGGGGGGGGGGGGGGGGGGGGGGGGGGGGGFGFGGGGGFG8,EFGGGFGGGGGFGGFGGDEFFGGFGGFFGCEFGGGGGGGGCFFGGG8=BDF?8<:C6E9EGF82:CFGF>7FGGGGCFG?C>E>@BE9?A>DEGGF=?=EEE>3;D>=34::
@M03364:276:000000000-BLYN8:1:1101:14061:12005 2:N:0:1
GGACTACACGGGTTTCTAATCCTGTTTGCTCCCCACGCTTTCGAGCCTCAGTGTCAGTTACAGGCCAGAGAGCCGCTTTCGCCACCGGTGTTCCTCCATATATCTACGCATTTCACCGCTACACATGGAATTCCACTCTCCTCTCCTGCACTCAAGTCTCCCAGTTTCCAATGCACACAATGGTTGAGCCACTGCCTTTTACATCAGACTTAAGAAACCACCTGCGCTCGCTTTACGCCCAATAAATCCGG
+
CCCCCGGGGGGGGGGGGGGGGGGGGGGGGGGGGGGGGGGGGGGGGGGGGGGGGGGGGGGGGGGGGGGGGGGGGGGGGGGGGGGGGGGGGGGGFGGGFGGGGGGGDGGGGGGGGGGGGGGGGGGGGGGGFFFFDFFGEGFGGGGCBFFGGGGGGGGG@EFGGFFGGGGGGGGEGFAFFGGG8@FGFCD7FC8D6DFGGGGGCDGGFFGCDGFG:2=CFGCEFDF)7>A:@EFEGD>;55CEGFDFGGFE;37
@M03364:276:000000000-BLYN8:1:1101:16701:12029 2:N:0:1
GGACTTCTGGGGTATCTAATCCTGTTTGCTCCCCACGCTTTCGAGCCTCAGTGTCAGTTACAGGCCAGAGAGCCGCTTTCGCCTCCGGTGTTCCTCCATATATCTACGCATTTCACCGCTACACATGGAATTCCACTCTCCTCTCCTGCACTCAAGTCTCCCAGTTTCCAATGCACACAATGGTTGAGCCACTGCCTTTTACATCAGACTTAAGAAACCACCTGCGCTCGCTTTACGCCCAATAAATCCGG
+
CCCCCCFGGGGGGGGGGGGGGGGGGGGGGGGGGGGGGGGGGGGGGGGGGGGGGGGGGGGGGGGFGGGGGGFGGGGGGGGGGGGGEGGGEGGGGGGGGFGGGGGGGGGGGGGGGGGGGGGGGGGGGFGGGBFGGGGGFGGGGGGDGGGGGGGGGGCDDEGGGF8DFFFFGGF;8EGGGGGGGGFGGDGDFGGGGGFGGGG7EFAFFGGGGFGGGGGGGGGGFGFFFEAAADDAFGGFFFEGGF@FGD7E4C9
@M03364:276:000000000-BLYN8:1:1101:6890:12040 2:N:0:1
GGACTACTCGGGTATCTAATCCTGTTTGCTCCCCACGCTTTCGCACCTCAGTGTCAGTATCAGTCCAGTTAGTCGCCTTCGCCACTGGTGTTCCTTCCTATATCTACGCATTTCACCGCTACACAGGAAATTCCACTAACCTCTCCTGTACTCTAGTCATTCAGTTTTGGATGCAGTTCCCAGGTTGAGCCCGGGGATTTCACACCCAACTTGACAAACCACCTACGCGCGCTTTACGCCCAGTTATTCCG
+
CCCCCGGGGGGGGCFFGGGGGGGFGGGGGGGGGGGGGGGGGGGC7:FFFGG@FGGGGGA<66;CFFGGEE<EFGGGGGGGGGGGGGGGGGGGGGG,E8FGGGFGGGGGGGGGGGGGGGGGGGGGD,E,BFGGGGCFC@8EEDDG88==CFFGGGGGGGG,@E;FGGG;@88EFGAAA7@,,EBFGG8,@BDEGCCG+B69?+@C;;9CC?CFGGF7D>CCFGAB)*5A5??DGGF96(:EGB;67;ACG=0
@M03364:276:000000000-BLYN8:1:1101:24515:12044 2:N:0:1
GGACTACCCGGGTTTCTAATCCTGTTTGCTCCCCACGCTTTCGAGCCTCAGTGTCAGTTACAGGCCAGAGAGCCGCTTTCGCCTCCGGTGTTCCTCCATATATCTACGCATTTCACCGCTACACATGGAATTCCACTCTCCTCTCCTGCACTCAAGTCTCCCAGTTTCCAATGCACACAATGGTTGAGCCACTGCCTTTTACATCAGACTTAAGAAACCACCTGCGCTCGCTTTACGCCCAATAAATCCGG
+
CCCCCGGGGGGGGGEFGGGGGGGGGGGGGGGGGEGGGGGGGFE8FFGGGFFGGGGGGGGGGGGGGGGGGGGGGGGGGGGGGCFBFFGGFGEGGGGGGGGGGGGFFGGGDCCFGGGGCEECEGDF,AFGFFEFCECGGGGGGF?DFGGGGGGGFFDGFGFF=DEFFEGGGEGDFGGGGG6EGGGGGGGDGFFGGGGGGEFGDCGFF+*;CF9C>CGG4C8CFGF))@2828;4CFFEEFEEC>DFGGFCFG>
@M03364:276:000000000-BLYN8:1:1101:26398:12052 2:N:0:1
GGACTACTCGGGTTTCTAATCCTGTTTGCTCCCCACGCTTTCGCACCTGAGCGTCAGTCTTTGTCCAGGGGGCCGCCTTCGCCACCGGTATTCCTCCAGATCTCTACGCATTTCACCGCTACACATGGAATTCCACTCTCCTCTACTGCACTCAAGTCTACCAGTTTCCAATGCATACAATGGTTGAGCCACTGCCTTTTACACCAGACTTAATAAACCACCTGCGCTCGCTTTACGCCCAACAAATCCGG
+
CCCCC,6,;B;CFG7DEGGGGFGDFGGFFFCFFFFGGDFCDDFGCF7@F8FDCBC:FFGFFGFG9FF8EDC7CFGDFGGGGCEGGGGG7:D5EFCEFF?BCDGGGGGGDFGGGDFGFGGGGGGG9AFFFCGCG?DF=>=FGGGF,C@=C888B88EFGGAFGF?DGEE:;,EFF7FGD6:E,,7B@EFFCFG,DCDCGGGGGGGFD4CFG>D:CC78:,4/:A(:855()))//+9)(C:58,=758)7)1
@M03364:276:000000000-BLYN8:1:1101:2827:12121 2:N:0:1
GGACTACCGGGGTTTCTAATCCTGTTTGCTCCCCACGCTTTCGAGCCTCAGTGTCAGTTACAGGCCAGAGAGCCGCTTTCGCCTCCGGTGTTCCTCCATATATCTACGCATTTCACCGCTACACATGGAATTCCACTCTCCTCTCCTGCACTCAAGTCTCCCAGTTTCCAATGCACACAATGGTTGAGCCACTCCCTTTTCCATCAGACTTAAGAAACCGCCTGCGCTCGCTTTCCGCCCAATAAATCCGG
+
CCCCCGGGGGGGGGGGGGGGGGGGGGGGGGGGGGGGGGGGGFGGGGGFGGGGGGGGGGGGGGGGGGGGGGGGGG7CG@FFGGGGGGG7CCGDFFGGGGGGGGGGGGGGGGGGGGGGGGGGGGGGGGGGACFGGGFGGGGGGGEDF8EFFGFGEGGGGGGGGGGFDGFFDGEDEGFCAFG6FGDGGG6CCGG8,,6DFGGG+=ACCF99CD:C@C7CCC619=AB>DF45BFEFG+4><E7E)(;C:A<6>)
@M03364:276:000000000-BLYN8:1:1101:26078:12126 2:N:0:1
GGACTACCGGGGTATCTAATCCTGTTTGCTCCCCACGCTTTCGTGCCTCAGTGTCAGTGCTGGTCCAGATGGCCGCCTTCGCCACAGATGTTCCTCCCGATCTCTACGCATTTCACCGCTACACATGGAATTCCACTCTCCTCTTCTGCACTCAAGTCCTCCAGTTTCCAATGACCCTCCCCGGTTGAGCCGGGGGCTTTCACATCAGACTTATAGAACCGCCTGCGCTCGCTTTACACCCAATCAATCCG
+
CCCCCGGCCGGGGGGGGGGGGGGGGGGGGG<FFFGCFCGGGGGGGGFGGGFGGFGFFFDGGGEFFGGFCFFGGFEGEEGGFGGFG@C8FGGAEFFFFFDCFGCFGFGGGDEFFE9DFGDEGFGGG89FBEBFFGFF==@EGCFD9EGCFCGFFGGG=EFF9>8FGGF;DF;;@EE8,@DE+:BEECCEFFC@C*>C5BGD:CF78CC0**2;7+3+3+5C3EB;<F:A;DE>DFGFF)<A5>(5*0?BGFC
@M03364:276:000000000-BLYN8:1:1101:4124:12143 2:N:0:1
GGACTACAAGGGTATCTAATCCTGTTTGCTCCCCACGCTTTCGAGCCTCAGTGTCAGTTACAGGCCAGAGAGCCGCTTTCGCCTCCGGTGTTCCTCCATATATCTACGCATTTCACCGCTACACATGGAATTCCACTCTCCTCTCCGGCACTCAAGTCTACCAGTTTCCAATGCATACAATGGTTGAGCCACTGCCTTTTACACCAGACTTAATAAACCACCTGCGCTCGCCTTACGCCCAATAAATCCGG
+
CCCCCGGGFFGGFC@EACEF,EFFFGGGGGGG@FGFG@BFFG@@ECFFFGGGCGGGGECADFDEFFGGEGGCGGGE@FG9CGGGGFGEGGGEGGFEF@FGFGGDFFFGDECEAFGGA@FGCDGFEFGGFE9EFE9FFEGFGGGFGC+@BCGDEDFF,,=,=DE?AEFFFGFG888C8FGGDDFD9+,@<BE8C8,@ECGG9CFGF5;*9*+=<C+=C>=E>E*):/7/-/)):**(5;G8E33;:@A?*11
@M03364:276:000000000-BLYN8:1:1101:27307:12199 2:N:0:1
GGACTACAGGGGTTTCTAATCCTGTTTGCTCCCCACGCTTTCGAGCCTCAGTGTCAGTATCAGTCCAGGTAGTCGCCTTCGCCACTGGTGTTCCTTCCTATATCTACGCATTTCACCGCTACACAGGAAATTCCACTACCCTCTACCATACTCTAGCCTGCCAGTTTGGGATGCAGTTCCCAGGTTGAGCCCGGGGATTTCACATCCGACTTGACCGACCGCCTGCGTGCGCTTTACGCCCAGTAAGTCCG
+
CCCCCEFG<EFGG@F9ECAEEEFA-CFF<EGGG;DF@BGGGFGD@FEEDFFFG<FDEFGG9C,6CF,C@F@EGG>EFF:FFEGEEF<8FGGGGGGGCFFDCD=,=E,A:CE:,@FCFGFC:F=EGGFFFEFFGF=EFGDDE=FDDCFGAFFGD,E=9@D?E8D8FC>,6@=,+3,@FF8EF>FG@,,,688EE6@E:>D,+?CF+*CC>*;3?8C4>DCE;*)6()..3BEF5*541638553):C*.*29
@M03364:276:000000000-BLYN8:1:1101:3892:12209 2:N:0:1
GGACTACAGGGTTTCTAATCCTGTTTGCTCCCCACGCTTTCGAGCCTCAGCGTCAGTTACAGACCAGAGAGCCGCCTTCGCCACTGGGGTTCCTCCATATATCTACGCATTTCAACGCTACACATGGAATTCCACTCTCCTCTCCTGCACTCAAGTCTCCCAGTTTCCAATGCACACAATGGTTTAGCCACTGCCTTTTACATCAGACTTAAGAAACCAACTGCGCTCGCTTTACGCCCAATAAATCCGG
+
CCCCCGGFGGGFFECDGGGGGFCFFGGDEFFGGGGGEGCG9FFF@GCGDFCEGGGGGGGC,C9FGGGECFCEFFGGGC9=7F,:6BF,+@CBF<>A,EEC9@,C,<B74?FG<F,CCF+@FE,A==FBFFGFGFF;E4,A=,4A,8,@4840>DEFGDFFGGGGG@@;,,6,@>8,=C6DAFD988=BCFF8@6>FGCEC+9C982*;7?>F7C8779,*:=;3-954-/2?CD+6)548*8=F>1:()1
@M03364:276:000000000-BLYN8:1:1101:17563:12218 2:N:0:1
GGACTACCGGGGTATCTAATCCTGTTTGCTCCCCACGCTTTCGCACCTGAGCGTCAGTCTTTGTCCAGGGGGCCGCCTTCGCCACCGGTATTCCTCCAGATCTCTACGCATTTCACCGCTACACCTGGAATTCTACCCCCCTCTACAAGACTCTAGCCTGCCAGTTTCGGATGCAGTTCCCAGGTTGAGCCCGGGGATTTCACATCCGACTTGACAGACCGCCTGCGTGCGCTTTACGCCCAGTAATTCCG
+
CCCCCFFGGGGGGGGGGGFFGGGGGGGGGGGGGGGGGGGGGGGGGGGGGGGGGGGGGGGFGCDEGGGGGGGGGGGGGGGGGGGGGGGGGGGGGGGGGGG9FGFGGGGGGGGGGGGGGGGGGGGGGGGGGGGFGGGFGFDFEEGGFGGGGFFFGGGGGGGFEGFFFGGGGGGGGGGGGGGGGDFGG9FGGGG5EECGGDFFFG?CFFGG38DDFFGF6<CCEGEFFF>>:E>B3<F>F?AEE>6FGG*6DD7
@M03364:276:000000000-BLYN8:1:1101:16786:12226 2:N:0:1
GGACTACTAGGGTTTCTAATCCTGTTTGCTCCCCACGCTTTCGTGCATGAGCGTCAGTGTTATCCCAGGGGGCTGCCTTCGCCATCGGTATTCCTCCACATCTCTACGCATTTCACTGCTACACGTGGAATTCTACCCCCCTCTACAAGACTCTAGCCTGCCAGTTTCGGATGCAGTTCCCAGGTTGAGCCCGGGGATTTCACATCCGACTTGACAGACCGCCTGCGTGCGCTTTACGCCCAGTAATTCCG
+
CCCCCGGGGGGGGGGGGGGGGGGGGGGGGGGGGGGGGGGGGGGGGGGGFGGGGGGGGGGGGGGGGGGGGGGGGGGGGGGGGGGGGGGGGGGGGGGGGGGGGGGGGGGGGGDGGGGGGFGGGGGGGGGGGGGGGGGGGGGGGGGGGGGGFGGGGFGGGGGGGGGGGGGGGGEGGGGGGGGGGGGGGFGGGGGGGGEGGDFGGGGGFGFGCGGDGGGGFGGGFGFFFFFFF:A><CGBFFGGGFFFFG?>CD*
@M03364:276:000000000-BLYN8:1:1101:15388:12227 2:N:0:1
GGACTACTAGGGTTTCTAATCCTGTTTGCTCCCCACGCTTTCGAGCCTCAGTGTCAGTTACAGGCCAGAGAGCCGCTTTCGCCTCCGGTGTTCCTCCATATATCTACGCATTTCACCGCTACACATGGAATTCCACTCTCCTCTCCTGCACTCAAGTCTCCCAGTTTCCAATGCACACAATGGTTGAGCCACTGCCTTTTACATCAGACTTAAGAAACCACCTGCGCTCGCTTTACGCCCAATAAATCCGG
+
CCCCCGGGGGGGGGGGGGGGGGGGGGGGGGGGGGFGGGGGGGGGGGGGGGGGGGGGGGGGGGGGGGGGGGGGGGGGGGGGGGGGFGGGFEGGGGGGGGGGGGGCGFFGGGGDGGGGGGGGEGGGGFGGFEFGGGGGGGGGGGGFGCGGGGGGGGGGGGGGGGGGGGGGFGGGFGGGFGGGFG8EGGGCFCCGFGGGGGGG9CFGFG?FGDFGGGGGGGFGFGF:5BB5)9BFGF>CBDGEG)(;FG=5CG5
@M03364:276:000000000-BLYN8:1:1101:6941:12231 2:N:0:1
GGACTACTCGGGTATCTAATCCTGTTTGCTCCCCACGCTTTCGCACCTCAGTGTCAGTATCAGTCCAGGTAGTCGCCTTCGCCACTGGTGTTCCTTCCTATATCTACGCATTTCACCGCTACACAGGAAATTCCACTACCCTCTACCATACTCTAGCTTGCCAGTTTTGGATGCAGTTCCCAGGTTGAGCCCGGGGATTTCACATTCAACTTAACAAACCACCTACGCGCGCTTTACGCCCAGTAATTCCG
+
CCCCCGFGGGGGGGGGGGGGGGGGGGGGGGGGGGGGGGGGGGGGGGGGGGGGGGGGGGGGGGGGGGGGGGGGGGGGGGGGGGGGGGGGGGGGGGGGGGGGGGGGGGGFGGGGGGGGGGGGGGGGGGCFFGGGEGGGGGGGFGGGGGGGGGGGGGGGGGCGCEAFF9DFGGCEF?9EFGFGGGGGDGGGGGGGGGGGGGGGGGGGFGGGFGDGFGGGFGGCFGEDEADEBBFAGCFCF;CECDFFGG65FG>
@M03364:276:000000000-BLYN8:1:1101:6380:12232 2:N:0:1
GGACTACAAGGGTATCTAATCCTGTTTGCTCCCCACGCTTTCGCACCTCAGTGTCAGTATCAGTCCAGGTAGTCGCCTTCGCCACTGGTGTTCCTTCCTATATCTACGCATTTCACCGCTACACAGGAAATTCCACTACCCTCTACCATACTCTAGCTTGCCAGTTTTGGATGCAGTTCCCAGGTTGAGCCCGGGGATTTCACATTCAACTTAACAAACCACCTACGCGCGCTTTACGCCCAGTAATTCCG
+
CCCCCGGGGGGGGGGGGGGGGGGGGGGGGGGGGGGGGGGGGGGGGGGFGGGGFGGGGGGGGGGGGGGGGG<FFGGGGGGGGGEGGGGGGGGGGGGGGGGGGGGGGGGGGGGGGF9FGGGGGGGGF8=FGFGFGGGGGGGGGGGGGGFFFGGGDFGGGGGGGGGGGGGGGD=BFGGGGGGFGGGGGFGGGGGCEEGGGGGGGGGFFG799CCGG7:CDDG5FGFBFA2?@BEFDGGEF?EGG:?F7@FCGG;
@M03364:276:000000000-BLYN8:1:1101:20245:12275 2:N:0:1
GGACTACAAGGGTTTCTAATCCTGTTCGCTACCCATGCTTTCGAGCCTCAGCGTCAGTTACAGACCAGACAGCCGCCTTCGCCACTGGTGTTCTTCCATATATCTACGCATTTCACCGCTACACATGGAGTTCCACTGTCCTCTTCTGCACTCAAGTCTCCCAGTTTCCAATGCACTTCTTCGGTTGAGCCGAAGGCTTTCACATTAGACTTAAAAGACCGCCTGCGCTCGCTTTACGCCCAATAAATCCG
+
CCCCCGGGGGGEGGGGGGGGGGGGGGGFGGECGGGDFGFGGGGFFGGGGGGGGGGGGGGGGGGFDFCEGFGFGCCFGGGGGGGGGGCFGGFCFAEGGGGGGGGGGGGGDGGGGGGGGGD6>EGG@EFEBEFFAFDGCBFGGGG8EFFDADFGGGDF@EGGGGGFFGGGGGGGGGFGGGGGFGFGGEEFGFGGG6B6EGC@FFGCFGG>GG7@>CC>CDDG45B25F>E>?>8DGFCCFGEGDD)8CF?GGG
@M03364:276:000000000-BLYN8:1:1101:24491:12299 2:N:0:1
GGACTACTAGGGTATCTAATCCTGTTTGCTCCCCACGCTTTCGAGCCTCAGTGTCAGTTACAGGCCAGAGAGCCGCTTTCGCCTCCGGTGTTCCTCCATATATCTACGCATTTCACCGCTACACATGGAATTCCACTCTCCTCTCCTGCACTCAAGTCTACCAGTTTCCAATGCATACAATGGTTGAGCCACTGCCTTTTACACCAGACTTAATAAACCACCTGCGCTCGCTTTACGCCCAATAAATCCGG
+
CCCCCGGGGGGGGGGGGGGGGGGGGGGGGGGGGGGGGGGGGGGGGGGGGGGGGFGFGGGGGGGGGGGGGGGGFGGGGDDFGGGGGGGGGGGGGGGGGGGFGDCGGGGGGGGGFGFGGGGGEGGF9FFFFCFGFGGGGGAFGGGGGEGGGGGGGGGDG9DFGGGGGFFAFFGGFFFFC8EGGGCFFGFGG8DFGGCFFGGGGGGFFGF?CGG7CCFDGGGGFGFFDE9B9DFAFFFEE?EEGA@FGGF?CD9
@M03364:276:000000000-BLYN8:1:1101:1794:12317 2:N:0:1
GGACTACTAGGGTATCTAATCCTGTTTGCTCCCCACGCTTTCGCACCTGAGCGTCAGTCTTTGTCCAGGGGGCCGCCTTCGCCACCGGTATTCCTCCAGATCTCTACGCATTTCACCGCTACACCTGGAATTCTACCCCCCTCTACAAGACTCTAGCCTGCCAGTTTCGGATGCAGTTCCCAGGTTGAGCCCGGGGATTTCACATCCGACTTGACAGACCGCCTGCGTGCGCTTTACGCCCAGTAATTCCG
+
CCCCCFGGGGGGGGGGGGGGGGGGGGGGGGGGGGGGGGGGGGGGGGGGGGGGGGGGGGCFGGGGGGGGGGGGGGEFGGGFGEDGGGGGFFGGFGGGGCFGGGGGGGGGGGGCCFFFGGGGDGGAFFGGGGFGDGGGGFGGCCEDGGGG9CFDGAEA=DGCC>DEGG,EECGGEGGGGGGG6CFFGGGGGGGGGCEEE5CFGGGGFF4CDGGCGFGGG4CFBDEBFFFF?DFEDD5>FBGGGD?)77@9>F>
@M03364:276:000000000-BLYN8:1:1101:20800:12330 2:N:0:1
GGACTACTCGGGTATCTAATCCTGTTTGCTCCCCACGCTTTCGAGCCTCAGTGTCAGTTACAGGCCAGAGAGCCGCTTTCGCCTCCGGTGTTCCTCCATATATCTACGCATTTCACCGCTACACATGGAATTCCACTCTCCTCTCCTGCACTCAAGTCTCCCAGTTTCCAATGCACACAATGGTTGAGCCACTGCCTTTTACATCAGACTTAAGAAACCACCTGCGCTCGCTTTACGCCCAATAAATCCGG
+
CCCCCGGGGGGGGGGGGGGGGGGGGGGGGGGGGGGGGGGGGGGGGGGGGGGGGGGGGGGGGGGGGGGGGGGGGGGGGEGGGGGGGGGDGGGGGGGGGGGGGGGGGGGFGDGGGGGFDEG6FFGGGGGGFGGGGGGGGGFEGGGGGGGGGGFDBFFGFGGGFGGGFGGGGGGGGG8FGGGGGGFFGECFFE8:FFGEFGFGGGGCFFFGGGFCFFCGCCDGFDFBFFFFDFFFGG=CDDCEC53A>FFECG)
@M03364:276:000000000-BLYN8:1:1101:23927:12345 2:N:0:1
GGACTACAAGGGTTTCTAATCCTGTTTGCTCCCCACACTTTCGCGCCTCAGTGTCAGTTACAGGCCAGAGAGCCGCTTTCGCCTCCGGTGTTCCTCCATATATCTACGCATTTCACCGCTACACATGGAATTCCCCTCTCCTCTCCTGCACTCAAGTCTCCCAGTTTCCAATGCACACCATGGTTGACCCACCGCCTTTTACATCCGACTTAAGCAACCCCCTGCGCCCGCTTTACCCCCAATAAATCCGG
+
CC<BCCE<CEFCDGDDCDFFFGGGGACCFFG@<@EF,CDFEGG,8@FEBF<CFGGGGG9AFE9;C,<C8,CBDEGE+@@E:7C@F,7>+@BC?,,:F=E,5,@F;<EDEG,+EEF?F7++@FFG@8FGA,CE9E=E4=,ABDF+@>D,,4>=8,=EE=,6CDD=DECDG9,=8?833,++,,,73@,29D,@+;8;*@E,?*,23000;;4:F+2+3*,4/:/62?2)/)0):/+9*(3BCA@)7F6)>DG
@M03364:276:000000000-BLYN8:1:1101:23047:12376 2:N:0:1
GGACTACTGGGGTATCTAATCCTGTTTGCTACCCATACTTTCGAGCCTCAGCGTCAGTAACAGACCAGAGAGCCGCCTTCGCCACTGGTGTTCTTCCATATATCTACGCATTTCACCGCTACACATGGAATTCCACTGTCCTCTTCTGCACTCAAGCTTCCCAGTTTCCGATGCAGTTCTTCGGTTGAGCCCAAGGATTTCACATCTGACTTAACAAACCGCCTGCGCTCGCTTTACGCCCAATAAATCCG
+
CCCCCGG<,;EFG,CFFGGGGGGGGGGGGG9FGGGC6EFGGGGC8C@E,CFGEFGGGGG,,,C,CFFG<F,BFCFDGGGGCCGFG8FGGCFE<,@FGGCFGCGGGGGGGGGGGGGGGGGGGGGGDFDGG,EEFBFF,,9CFFGF99,,6E8AF,@@,DA9EGGGGGGG,+@ECEF,@=FF,,@BFCEDFGD6,+>@,@;9C9FGAF+B5BFGGG+58*DGFGDFDFF>=EFFGFGCFDGGGF058C677>3
@M03364:276:000000000-BLYN8:1:1101:5234:12381 2:N:0:1
GGACTACAAGGGTTTCTAATCCTGTTTGCTACCCATGCTTTCGAGCCTCAGCGTCAGTTACAGACCAGACAGCCGCCTTCGCCACTGGTGTTCTTCCATATATCTACGCATTTCACCGCTACACATGGAGTTCCACTGTCCTCTTCTGCACTCAAGTTTCCCAGTTTCCGATGCACTTCTTCGGTTGAGCCGAAGGCTTTCACATCAGACTTAAGAAACCACCTGCGCTCGCTTTACGCCCAATAAATCCG
+
CCCCCGGGGGGGGGGGGGGGGGGGGGGGGGGGGGGGGGGGGGGGGGGGGGGGGGGDGGGGGGGGFEFFGFGGGFGGGGGGGGGFGGGGGGFGGGGGGGGGGGGGGGGGGGGGGGGGGGGGGGGGGGFFGFGGGGGGGGGGFGGGGGGGGGGGGFG8@FGGGGGGGGGGGDEGGGGGGGGFGADEGGGGGG8E6@EGGGFFCCFGFGGD9DDG>CFGFFGC*9AB=47>ABF4DGGCFFGGED@FGFFCC<C
@M03364:276:000000000-BLYN8:1:1101:27409:12397 2:N:0:1
GGACTACACGGGTTTCTAATCCTGTTTGCTCCCCACGCTTTCGCACCTGAGCGTCAGTCTTCGTCCAGGGGGCCGCCTTCGCCACCGGTATTCCTCCAGATCTCTACGCATTTCACCGCTACACCTGGAATTCTACCCCCCTCTACGAGACTCAAGCTTGCCAGTTTCAAATGCAGTTCCCAGGTTGAGCCCGGGGATTTCACATCTGACTTAACAAACCGCCTGCGTGCGCTTTACGCCCAGTAATCCCG
+
CCCCCCCF<FEGFCFFFGE9FGGGGGFGGGGGFEGGGGGGGGGGGGGGGGGGGGGGDGFGGFFFGGGGGGGGGGGGCFGG7FGGGGCFGGGGGGGFEEGGGG9?EGGGGDGEFFFFFGGDGGGGFGGCFGGGGGGGGD6CEGDFFCGCEGGGGGGGGGGCFGGGCFGCFEFGCFEGGF7FFGGGGGGFEDF=EEGG5*C9+@FGCFFDCGG>CFFFCF=F>G3((53.1>DFGD<>*(;:5)8;C:7)271
@M03364:276:000000000-BLYN8:1:1101:9585:12439 2:N:0:1
GGACTACCGGGGTTTCTAATCCTGTTTGCTCCCCACGCTTTCGCACCTGAGCGTCAGTCTTTGTCCAGGGGGCCGCCTTCGCCACCGGTATTCCTCCAGATCTCTACGCATTTCACCGCTACACCTGGAATTCTACCCCCCTCTACAAGACTCTAGCCTACCAGTTTCGGATGCAGTTCCCAGGTTGAGCCCGGGGATTTCACATCCGACTTGACAGACCGCCTGCGTGCGCTTTACGCCCAGTAATTCCG
+
CCCCCGGGGGGGGGGGGGGGGGGGGGGGGGGGGGGGGGGGGGGGGGGGGGGGGGGGGFGGGGGGGGGFGGGEGGGGGGGGGGGGGGGGGDGGGGGGGGGGGGGGGGGGGGEGGGGGGGGGEGFGGGGFGGGGGGGGGFGGGGDGFGFGGGGGGGGGGGGEFGGGGGGGGGGGGGGGGF:EGGGGGGFGGGGGDCEEEGGDFGGGFGGGGGGGGFGFFFGG>EFB?F2@:@BFGGG47?8EGD?FCG=A?C7
@M03364:276:000000000-BLYN8:1:1101:25736:12445 2:N:0:1
GGACTACCGGGGTTTCTAATCCTGTTCGCTACCCATGCTTTCGAGCCTCAGCGTCAGTTACAGACCAGACAGCCGCCTTCGCCACTGGTGTTCTTCCATATATCTACGCATTCCACCGCTACACATGGAGTTCCACTGTCCTCTTCTGCACTCAAGTCTCCCAGTTGCCAATGCACTTCTTCGGTTGAGCCGAAGGCTTTCACATTAGACTTAAAAGACCGCCTGCGCTCGCTTTACCCCCAATAAATCCG
+
CCCCCDFFGGD>GDFDFDAFGGGGGGDEE,BFEFCEFFG<FGGEEEEGGGGFEGEGGEFCGCF9FGG<8,6BFFGCFGGGFGGGGGED?FGGG9E?A<EEFGCGGGGGGGGG,AAFGCFEEGFFFFFFD8AEE,CF>8>C8@FFGGGG;E8DC8D8:3,,,8,3@C9,,@D,,DF86@?DEGFCCGGC6E?*15>C7,>7++<+==8B9D>FGG+:B/=,8CE@FFFF9B):D7<<A)B7*),87C65D47
@M03364:276:000000000-BLYN8:1:1101:10758:12466 2:N:0:1
GGACTACACGGGTTTCTAATCCTGTTTGCTACCCATGCTTTCGAGCCTCAGCGTCAGTTACAGACCAGACAGCCGCCTTCGCCACTGGTGTTCTTCCATATATCTACGCATTTCACCGCTACACATGGAATTCCACTCTCCTCTTCTGCACTCAAGTTTCCCAGTTTCCAATGACCCTCCCCGGTTGAGCCGGGGGCTTTCACATCAGACTTAAGAAACCGCCTGCGCTCGCTTTACGCCCAATAAATCCG
+
CCCCCGGGGGGGGGGGGGGGGGGGGGGGGGGGGGGGGGGFGGGGGFFFGGGGGGGDGGGGGGGFGGGFGG8FFGGGGGGGGFGGGGGGGGGGGGFBFEGGGGGGGGGGGGEEGGGGGGGGG7FGGGGGEEFGFGFGGGGGGGGGCGFFFGGGGGGGF==EFGFGGGGGGG,==9=,@=6=@EEGGGE?,@88EGGGGDG?>FFFA4068CD7=+=CF4C=>C:(,).:,.>>C<F)*488>@:FGG=)*99
@M03364:276:000000000-BLYN8:1:1101:10419:12472 2:N:0:1
GGACTACCCGGGTATCTAATCCTGTTTGCTCCCCACGCTTTCGAGCCTCAGTGTCAGTTACAGGCCAGAGAGCCGCTTTCGCCTCCGGTGTTCCTCCATATATCTACGCATTTCACCGCTACACATGGAATTCCACTCTCCTCTCCTGCACTCAAGTCTCCCAGTTTCCAATGCACACAATGGTTGAGCCACTGCCTTTTACATCAGACTTAAGAAACCACCTGCGCTCGCTTTACGCCCAATAAATCCGG
+
CCCCCGGGGGGGGGGGGGGGGGGGGGGGGGGGGGGGGGGGGGGFGGGGGGGGGGGGGGGGGGGGGFFGGGGGGGGGGGGCFGGECGGGGGGGGFGGGGGGGGGGGGGGGGGGGGGGGGGGGGGGGGGGFGGFGGGGGGGGGGGGGGGEGGGGGGGGFFGFGF8FAFGGGGGGGGAEEGG?9F6@DEGGGGGGGFGGGGGGFGC@FFGDCCDGCGGGGDFCFGF@237?@EFFF<7*/8EDG>@FCGFCCDD
@M03364:276:000000000-BLYN8:1:1101:2362:12486 2:N:0:1
GGACTACTAGGGTTTCTAATCCTGTTTGCTCCCCACGCTTTCGAGCCTCAGTGTCAGTTACAGGCCAGAGAGCCGCTTTCGCCTCCGGTGTTCCTCCATATATCTACGCATTTCACCGCTACACATGGAATTCCACCCTCCTCTCCTGCACTCAAGTCTCCCAGTTTCCAATGCACACAATGGTTGAGCCACTGCCTTTTACATCAGACTTAAGAAACCACCTGCGCTCGCTTTACGCCCAATAAATCCGG
+
CCCCCGGGGDFFGGGGGGGGGGGGGGGGGGGGGGGGGGGGGGGGGGGGGGGGGGGGGGGGGGCFGGGGGGGGGGGGGGGGDGGGGGGGGDGGGGGGGGGGGGGFGGGGGGGGGGGGGGGGGBEFGGFGFFEGGFFG,+@DGGGGFFGFGGGGFGCFGGGGDFGGGGGGGGGGGGGFGFECDFFDGGFGGGG?FGCCGGGG?CFC9@DDFGD7BCFGGGGGFGFBBD947?>>CDFE8@CC78;FGGCE97:
@M03364:276:000000000-BLYN8:1:1101:4508:12486 2:N:0:1
GGACTACTCGGGTATCTAATCCTGTTTGCTCCCCACGCTTTCGAGCCTCAGTGTCAGTTACAGGCCAGAGAGCCGCTTTCGCCTCCGGTGTTCCTCCATATATCTACGCATTTCACCGCTACACATGGAATTCCACTCTCCTCTCCTGCACTCAAGTCTCCCAGTTTCCAATGCACACAATGGTTGAGCCACTGCCTTTTACATCAGACTTAAGAAACCACCTGCGCTCGCTTTACGCCCAATAAATCCGG
+
CCCCCGGGGGGGGGGGGGGGGGGGGGGGGGGGGGGGGGGGGGGGGGGGGGGGGGGGGGGGGGGGGGGGGGGGGGGGGGGGGGGGGGGGGGGGGGGGGGGGGGGGGGGGGGGGFFFGGGGGGFGGFGGGFEFGGGGGGGGGGGGGGGGGGGGGGG8EFGGGGGGGGGGGGGGGGGGGCFGGGGCFFEGGGG6FGGGGGGFFFGGGFGGGGGGGGGGG>C6EFGFEDFBEFFFFF5>CFFGGG)();FFFFGG
@M03364:276:000000000-BLYN8:1:1101:9042:12508 2:N:0:1
GGACTACTCGGGTTTCTAATCCTGTTTGCTCCCCACGCTTTCGCACCTGAGCGTCAGTATTTGTCCAGGGGGCCGCCTTCGCCACCGGTATTCCTCCAGATCTCTACGCATTTCACCGCTACACCTGGAATTCTACCCCCCTCTACAAGACTCTAGCCTGCCAGTTTCGGATGCAGTTCCCAGGTTGAGCCCGGGGATTTCACATCCGACTTGACAGACCGCCTGCGTTCGCTCTACGCCCAGTAATTCCG
+
CBCC8EF<<FFDG;@<EEGGCGDGCF<EEF9FDEGGGCGGFCFFFB7@,CCE:FCFCF,<@CFEE<FG,@FGGGGGGGG<,B4FECEFGGDGGG;FBD8FGAADFFCFCCC=EEFFDCGGGGGGGGGGFECFGGG;DB3@8++=D3>E,D>CB,>CFGD6@7,6D3;>@***@CDCE,>>9BFGGC,,4BFCGG5CEDG?CFGG+;78CCD3:**+00CC:=@:1)()(.))9*9:@(2:/.40*0=2?C*
@M03364:276:000000000-BLYN8:1:1101:21472:12513 2:N:0:1
GGACTACTGGGGTTTCTAATCCTGTTTGCTCCCCACGCTTTCGAGCCTCAGTGTCAGTTACAGGCCAGAGAGCCGCTTTCGCCTCCGGTGTTCCTCCATATATCTACGCATTTCACCGCTACACATGGAATTCCACTCTCCTCTCCTGCACTCAAGTCTACCAGTTTCCAATGCATACAATGGTTGAGCCACTGCCTTTTACACCAGACTTAAGAAACCACCTGCGCTCGCTTGACGCCCAATAAATCCGG
+
C@CCCGFFCFGGGEGGGGGGDCGGGGG@EGGGFFGGFGGEGGECFCBEFGGGGGCAFGGGGFEGFFFCF8EEFDGGFGFDCEEGECFGGGG=EGAFAFAFFGGFFAAGGDEEEECGG:C+CEGEFFEGEEFFEFGCF8DEEFF+@FG8==@FGGG@,@9@EADFEFGFFGD=FGCD:DFGGF>EF>8EFCCFGGEFGGGGGFC:*@9FG>CC=7+:CG6:>79)7*4:>6509*;;B>C*A),):;1)9C8
@M03364:276:000000000-BLYN8:1:1101:2497:12522 2:N:0:1
GGACTACTGGGGTTTCTAATCCTGTTTGCTCCCCACGCTTTCGAGCCTCAGTGTCAGTTACAGGCCAGAGAGCCGCTTTCGCCTCCGGTGTTCCTCCATATATCTACGCATTTCACCGCTACACATGGAATTCCACTCTCCTCTTCTGCACTCAAGTCCTCCAGTTTCCAATGACCCTCCCCGGTTGAGCCGGGGGCTTTCACATCAGACTTAAAGAACCGCCTGCGCCCGCTTTACGCCCAATAAATCCG
+
CCCCCGGGGGGGGGGGGGGGGGGGGGGGFCEGGGGGGGGGGGG<,CFFGGG@CEFGGGGDGDGFGGGGGG?CFFGGCGFGCGGGGGGD@CCGGGGGGGGGGGGGGGG7FGGEEGGGGGEGGGGGGGEGFFFG9FFGGGGFGDGG9CFGGFGFGGGGGGEGGGG8FCGCFGGGGC8D?FGCEGDDFGDFFF?8CGE15CC607C>+;:66CDFG7:7DFF58EEF<F35(2))9C<97,;2CB:7FC7.C69
@M03364:276:000000000-BLYN8:1:1101:2185:12535 2:N:0:1
GGACTACTCGGGTTTCTAATCCTGTTTGCTCCCCACGCTTTCGCACCTGAGCGTCAGTCTTTGTCCAGGGGGCCGCCTTCGCCACCGGTATTCCTCCAGATCTCTACGCATTTCACCGCTACACAGGGAATTCAACTACCCTCTACCATACTCTAGCTTGCCAGTTTCGAATGCAGTTCCCAGGTTGAGCCCGGGGATTTCACATCCGACTTGACAGTCCGCCTGCGTGCGCTTTACGCCCAGTAAGTCCG
+
@<<BCDCFF;CGG,CFFAFGGGGFFG9FFEE,C@C7FCFCGGGGEGGGCG8FGEGEGAFGF,69F,CCF,+6FFGGGBFFGGFGCFFGG>D,:,9FF=<<=EEFGGEDFG745,5CFCCCFGGFG,A+>FGFFA;F;8>FDEGGGGC=@E8DE,8@EF9ECDAFEAC9:8DCCEFGGGGF?>D5@BF7FG8CC*>CGGGCF@,=CG8?4DGC*0>C;09<=C>;;8;D;>>FGGF)=4E*:>697**.*:/
@M03364:276:000000000-BLYN8:1:1101:18433:12587 2:N:0:1
GGACTACCAGGGTTTCTAATCCTGTTTGCTCCCCACGCTTTCGAGCCTCAGTGTCAGTTACAGGCCAGAGAGCCGCTTTCGCCTCCGGTGTTCCTCCATATATCTACGCATTTCACCGCTACACATGGAATTCCACTCTCCTCTCCTGCACTCAAGTCTCCCAGTTTCCAATGCACACAATGGTTGAGCCACTGCCTTTTACATCAGACTTAAGAAACCACCTGCGCTCGCTTTACGCCCAATCAATCCGG
+
BCC@CGGGGGGGGGGGGGGGGFGFEGFDEFGC,6C7FECFCFGGGCFEFFGFGGGFFGGGFFDG,CE7FEDFGGGG+@F<@GD7@FEG@=FC9BE<FFFFGG9@EFGG>GGGGGCEEGGGCBEGGGFCF<FEAA@FG?CFGF?DGGGCFG@FFFDGFGFFDFC,,C=DGGGG8EFCFFE+=E8EGDDDG7@DC@D8EBFFFFG@FGG5*?+<@CCDGF,1?CFB9>>A@5;)/2=>)5BEE:()2*7;59:
@M03364:276:000000000-BLYN8:1:1101:28452:12597 2:N:0:1
GGACTACCGGGGTTTCTAATCCTGTTTGCTCCCCACGCTTTCGAGCCTCAGTGTCAGTTACAGGCCAGAGAGCCGCTTTTGCCTCCGGTGTTCCTCCATATATCTACGCATTTCACCGCTACACATGGAATTCCACTCTCCTCGCCTGCACTCAAGTCTCCCAGTTTCCAATGCACACAATGGTTGAGCATCTGCCTTTTACATCAGACTTAAGAAACCGCCTGCGCTCGCTTGACGCCCAATAAATCCGG
+
C?CCCGDGGEEG7FGFGADFG9DFGGFEGFF8DCFEFDGCF,BFG7@FFGCCEEFFDGGAFGFGGGGE,<EGF8FDCEG,CFFECFGGGD=FFFFGFFGGFFC,,CFFE@G7E9EFFGG=F+4A=FFCF@FGGGCGFCAEFF8+4CEF8E,=DF8EGDEGF8DCDDFFD;==FDCG7E6DFGG;FCF7CE,:EE9C6BB:+8AEACD5;7CF+5:8CDE*95;@26225;B>C*;4>;*=C56F*21)25/
@M03364:276:000000000-BLYN8:1:1101:21164:12605 2:N:0:1
CCGCGAGTGGGGTGTCTTGATCTGTGTGCTCGCCCCAATCTCCCACCTGCGCGTCAGTTCTTGTTTTCTCGCCACCCTTTGCCACCCTTACGCCCCCCCCTCTCCATGTAGCCGCCTCCTACCCCCTTGCGTCTCCACCCCTCTCCCCGCATCCCTCCTCCCTATTGTACTCTCTCCTCCCCTTCTCACCCCCCTCCTTTCACCCCCGCCCTACCTTCCCTCGTTCCACCGCGTGCTCTCCCCGCCTCCAC
+
6@-86++6,-,+6+6;<,,;,<,<6,C,C<9,77@+,,,,,;,,;@C8<,7++7:,,9,,,CC,C<,,,,,,8,86,,,5,,:?CB,,,,,,+7+++@++>+,<,,,,:,,,,8+3++8,3,,@+++,,:8+3+4@8,,*3*6*,4,6****1,6,66,2,*,,,4,,,,,67,,<,,==*;**++++4C*=*3***0002200.))11)))*/20*98A*0)((0(*)00)1)9-))3+:)(0)9)(/22
@M03364:276:000000000-BLYN8:1:1101:25741:12610 2:N:0:1
GGACTACAGGGGTTTCTAATCCTGTTTGCTCCCCACGCTTTCGCACCTCAGTGTCAGTATCAGTCCAGGTAGTCGCCTTCGCCACTGGTGTTCCTTCCTATATCTACGCATTTCACCGCTACACAGGAAATTCCACTACCCTCTACCATACTCTAGCTTGCCAGTTTTGGATGCAGTTCCCAGGTTGAGCCCGGGGATTTCACATTCAACTTAACAAACCACCTACGCGCGCTTTACGCCCAGTAATTCCG
+
CCCCCGGGGGGGFGGGGGGGGGGGGGGGGGGFGGGGGGGGGGGGGGGFGGGFGGGGGGGFGGGGGGGGGGGGGGGGGGGGGEGGGGGGGGGDGGGGGGGGGGFGGGGGGGGGGGGGGGGGGGGGGDGFGGGGGGGGGFG8FGGGGGGGEEFGGF,DFGEGGGGGGGFGGGFACEAEDDFGGGGCFGGFGFFFEEEECE,@FGFGFFGGFGFGGGGGGGGGFGFDEF@E=;?DGDGE:8>EGFF;>7CEGG4
@M03364:276:000000000-BLYN8:1:1101:18161:12620 2:N:0:1
GGACTACAGGGGTATCTAATCCTGTTTGCTCCCCACGCTTTCGCACCTGAGCGTCAGTCTTTGTCCAGGGGGCCGCCTTCGCCACCGGTATTCCTCCAGATCTCTACGCATTTCACCGCTACACCTGGAATTCTACCCCCCTCTACAAGACTCTAGCCTGCCAGTTTCGAATGCAGTTCCCAGGTTGAGCCCGGGGATTTCACATCCGACTTGACAGACCGCCTGCGTGCGCTTTACGCCCAATAAATCCG
+
CCCCCGGGGGGGGGGGGGGGGGGGGGGGGGGGGGGEFGGGGGGEGGGGFGGGGGGGGGGGEFFFGGGGGGGGGGGGGGGGGGGGGGGGGGGGGGGGGGGGGGGGGGAFGGDFGFGGGGGGGGGGGCFGGGGGGGGGGDFEEDEGGGGGFDGGGFFCEFGFGGGGGCGG>C::@BFGGFG7EFGGGGGFGGG>:8CECGGGGGGF=G*/9CCGFCC@FFFFFGD?0@>.-<;:GGG29:DEE@?5<:@>>FC
@M03364:276:000000000-BLYN8:1:1101:11532:12621 2:N:0:1
GGACTACCCGGGTTTCTAATCCTGTTTGCTCCCCACGCTTTCGTGCATGAGCGTCAGTGTTATCCCAGGAGGCTGCCTTCGCCATCGGTGTTCCTCCGCATATCTACGCATTCCACCGCTACATGCGGAATTCCACCTCCCTCTGACACACTCTAGCCTTGCAGTCACCAATGCAGTTCCCAGGTTAAGCCCGGGGATTTCACATCCGACTTGACAGACCGCCTGCGTGCGCTTTACGCCCAGTAATTCCG
+
CCCCCGGGGGGGGGGGGGGGGGGGGGGGGGGGGGGGGGGGGGGGGGGGGGGGGGGGGGGGGGGGGGGGGDGGGGGGGGGGGGGGGGGGGGGGGGGGGGGGGFFAFFFGGGGGGGGGGGGGGGGGGGGGGGGGGGGGGGGGGGGFGGGGGGGGGGGGGGGGCGG?FGGGGGFFCGGGGGGGGFGGGGGGGGGGGGGG*>FFGGGGFGGGGGGG*8F>C8EG35B?;)3DFFBEGDGBFFGCGE?F7D?ADF<
@M03364:276:000000000-BLYN8:1:1101:10765:12635 2:N:0:1
GGACTACAGGGGTTTCTAATCCTGTTTGCTCCCCACGCTTTCGAGCCTCAGCGTCAGTTACAGACCAGAGAGCCGCCTTCGCCACTGGTGTTCCTCCATATATCTACGCATTTCACCGCTACACATGGAATTCCACTCTCCTCTTCTGCACTCAAGTTTCCCAGTTTCCAATGACCCTCCCCGGTTGAGCCGGGGGCTTTCACATCAGACTTAAAGAACCGCCTGCGCTCGCTTTACGCCCAATAAATCCG
+
CCCCCGGGGGGGGGGGGGGGGGGGGGGGGGGGGGGGGGGGGGGGGGGGGGGGGGGGGGGGGGGGGGGFGGGGGGGGGGGGGGGGGGGGGGGGGGGGGGGGGGGGGGGFGGGGGGGGGGGGGEGGGGGGFFFGGGGGFG9EGGGGGGFFGGGGGFGGEFGFBFGGFGGGGGGGGGGGGGGDEEGECECGGFCEGEGGEGFGFGGGAGGG6<FGGGGFD<ACEGF6;FBD0>EDG3D<F:GECEBFDG44>6/
@M03364:276:000000000-BLYN8:1:1101:15936:12679 2:N:0:1
GGACTACCAGGGTTTCTAATCCTGTTTGCTCCCCACGCTTTCGCACCTGAGCGTCAGTCTTCGTCCAGGGGGCCGCCTTCGCCACCGGTATTCCTCCAGATCTCTACGCATTTCACCGCTACACCTGGAATTCTACCCCCCTCTACGAGACTCAAGCCTGCCAGTATCAGATGCAGTTCCCGGGTTGAGCCCGGGGATTTCACATCTGACTTAACAGACCGCCTGCGTGCGCTTTACGCCCAGTAATTCCG
+
CCCCCGFFFGGGFGGGGFGGGGGGGGGDGGGGGGGGGGGGGGGF7FGG<EGGGGGGGGFGCFCFGEEGFGDFGGGGGGGGGGGGGGGGGDGGGGGGGGGGGGGGGGGGGDGCCGFFGGGGGGGGGFGGGFGGGGAFFGFGGGGG9EGDEGGGGGGGGGGGGFGFEFGGACFGEGGGGGGFDG5CFGGGFDGCEG>E5BECFGGG+;@FGGGGGGF7>FFFDGFF:F>@6>BBDG3AFFGEGDFFGC4<FF9
@M03364:276:000000000-BLYN8:1:1101:12059:12682 2:N:0:1
GGACTACTGGGGTTTCTAATCCTGTTTGCTCCCCACGCTTTCGCACCTGAGCGTCAGTCTTTGTCCAGGGGGCCGCCTTCGCCACCGGTATTCCTCCAGATCTCTACGCATTTCACCGCTACACCTGGAATTCTACCCCCCTCTACAAGACTCTAGCCTGCCAGTTTCGGATGCAGTTCCCAGGTTGAGCCCGGGGATTTCACATCCGACTTGACAGACCGCCTGCGTGCGCTTTACGCCCAGTAATTCCG
+
CCCCCGGFGGGGGGGGGGGGGGGGGGGGGGGGGGGGGGGGGGGGGGGGGGGGGGGGGGGGGGGGGGGGGGGGGGGGGGGGGGGGGGGGGGGGGGFGGGGGGGGGFGGGGGGGGGGGGGGGGGGGGGGGGGGGGGGFGFGGGGGGGGGGGGGGGGGGGFGFGGGGGEGGGGG>EGGCEFGFFGGGFGCFGGFFGGGGDEFGGGG++;>DCDGDCFGFGGGCBGFFFF6DFFEDCDGFFFGEEFFFFFFBGD0
@M03364:276:000000000-BLYN8:1:1101:6145:12713 2:N:0:1
GGACTACTAGGGTTTCTAATCCTGTTTGCTCCCCACGCTTTCGCACCTGAGCGTCAGTCTTCGTCCAGGGGGCCGCCTTCGCCACCGGTATTCCTCCAGATCTCTACGCATTTCACCGCTACACCTGGAATTCTACCCCCCTCTACAAGACTCTAGCCTGCCAGTTTCGGATGCAGTTCCCAGGTTGAGCCCGGGGATTTCACATCCGACTTGACAGACCGCCTGCGTGCGCTTTCCGCCCAGTAATTCCG
+
CCCBCFFFFGGGGFFGFFGGFFFFGGGGGGGGGGFEFDGGGFGGCFGGGGGCFGGGGGEGGGGGG7FCAFGGGGGGG7EGGGCCFGGDGDGDF<EGGGCFGFGGF9EGEGGG<<FGGC@C7BFGDD<E8<DEDACF9BDF78C8>DF,,:@CFDFCFCFC7FFFFGAD>>8CGFGFDFGGGGFFFFCFGEGGCCCGEG?CFCC@@6FGDGGGDFFF6>EF)>>6:@95()0))1*.1(;8>>?FF:=<F72
@M03364:276:000000000-BLYN8:1:1101:20063:12717 2:N:0:1
GGACTACTGGGGTTTCTAATCCTGTTTGCTCCCCACGCTTTCGAGCCTCAGTGTCAGTTACAGGCCAGAGAGCCGCTTTCGCCTCCGGTGTTCCTCCATATATCTACGCATTTCACCGCTACACATGGAATTCCACTCTCCTCTCCTGCACTCAAGTCTCCCAGTTTCCAATGCACACAATGGTTGAGCCACTGCCTTTTACATCAGACTTAAGAAACCACCTGCGCTCGCTTTACGCCCAATAAATCCGG
+
CCCCCGGGGGGGGGGGGGGGGGGGGGGGGGGGGGGGGGGGGGGGGGGGGGGGGGGGGGGGGGGGGGGGGGGGGGGGGGGGGGGGGGGGGGGGGGGGGGGGGGGGGGGGGGGGGGGGGDDGGGGGGGGGFGGGGGGGGGGGFGGGGGGGGGGGGGGEFGGFGGGGGGGGGGGGGFGGCFEGGGGGGGFGGGGGGGGGFFGGGGF+?C>FGGGGFD8FGGEGFGA=B>BDAFF5<FCCBDEGGF@FGGF<C<>
@M03364:276:000000000-BLYN8:1:1101:11968:12721 2:N:0:1
GGACTACCCGGGTTTCTAATCCTGTTTGCTCCCCACGCTTTCGCACCTGAGCGTCAGTCTTTGTCCAGGGGGCCGCCTTCGCCACCGGTATTCCTCCAGATCTCTACGCATTTCACCGCTACACCTGGAATTCTACCCCCCTCTACGAGACTCAAGCTTGCCAGTTTCAAATGCAGTTCCCAGGTTGAGCCCGGGGATTTCACATCTGACTTAACAAACCGCCTGCGTCCGCTTTACGCCCAGTAATTCCG
+
@CCCCGGFGGGGGGGGGGGGGGGGGGGGGGGGGGGDGGGGGGGGGGFGGGGGGGGGGGGGFGGGGGGGGGGGG@FGGEGGGGGGGGGDGDFGG@FFGGGGGGCGCFGGGGGGGFGGGEGGGGGGGGGGGGGGGGGCFFFEGEGGFGGCCCEGGEC@FFFCFGGGGGGGGGGGFGFGCCFG69DGGGGGGGGGGGGE=EE9FGFGFG772;++:+2:>FFGAE>;:)(.())7<D3)*4CCG5(077B9FC*
@M03364:276:000000000-BLYN8:1:1101:22642:12726 2:N:0:1
GGACTACTCGGGTTTCTAATCCTGTTCGCTACCCATGCTTTCGAGCCTCAGCGTCAGTTACAGGCCAGAGAGCCGCTTTCGCCTCCGGTGTTCCTCCATATATCTACGCATTTCACCGCTACACATGGAATTCCACTCTCCTCTCCTGCACTCAAGTCTCCCAGTTTCCAATGCACACAATGGTTGAGCCACTGCCTTTTACATCAGACTTAAGAAACCACCTGCGCTCGCTTTACGCCCAATAAATCCGG
+
CCCCCGGGGGGGGGGGGGGGGGGGGGGGGGGGGGGGGGGGGGGGGGGCCFGGGGGGGGGGGGGGGFGGGGGGGGGGGGGGGGGGGGGGGGGGGGGGGCFGGGFFFGGGGGGGFGGGGGGGGGFF,AEGFAFFGGGGGGGCFGGGGGGGGGGGGGGGGGFCG8DFGGGFFFDGGFGFGGGGGGGGGGGGGGFGGGGGGGGGGGGGFGGGFFFGFFGG57E5**;45?=4>DFDGGG;)5==EFD6FGFEDGD
@M03364:276:000000000-BLYN8:1:1101:4615:12727 2:N:0:1
GGACTACTGGGGTATCTAATCCTGTTTGCTCCCCACGCTTTCGAGCCTCAGTGTCAGTTACAGGCCAGAGAGCCGCTTTCGCCTCCGGTGTTCCTCCATATATCTACGCATTTCACCGCTACACATGGAATTCCACTCTCCTCTCCTGCACTCAAGTCTCCCAGTTTCCAATGCACACAATGGTTGAGCCACTGCCTTTTACATCAGACTTAAGAAACCACCTGCGCTCGCTTTACGCCCAATAAATCCGG
+
CCCCCGGGGGGGGGGGGGGGGGGGGGGGGGGGGGGGDGGGGGGFGGGGGGGGGGGGGGGGGGGGFGGGGGGGGGGGGGGGGGGGGGGGGGGGGGGGGGGGGGGGGGGGGDDEFGGGGGGGDGGGGFGCFFDGFGGFBGDFGGGGGGGGGGGGGGGGGGGFGGGCDGGGGFFGGGGFFG>FGGGGGGGGGDGGCGGFEFGGFGG@ACC>FCCFGFGGFC>CFGFEDE29>EFFGFF=E?GCEFFFGF+/0:>
@M03364:276:000000000-BLYN8:1:1101:29643:12729 2:N:0:1
GGACTACCGGGGTATCTAATCCTGTTTGCTCCCCACGCTTTCGAGCCTCAGTGTCAGTTACAGGCCAGAGAGCCGCTTTCGCCTCCGGTGTTCCTCCATATATCTACGCATTTCACCGCGACACATGGAATTCAACTCTCCTCTCCTGCACTCAACTTGCCCAGTTGCCAATGCAAACAATTGTTTAGGCATCTCCTTGTACAAATGCCCTCAGAAACCACCTGACACCGCTTTTCGCCCAATCAAAGC
+
C<@CCGFC@6@7@;C,C<E<@F<@FGDGGGEF,@C::@F;CFFCFGGG@8CFGGGF9C<FFG,EFF<F6:98,9FCB:FFG7FEG,8>CE?79FE,,AA?,@@9CEE<CF+:ABA5F:++8>FDF,A4FFG8A,8,CE=,3=,+,,3,3,@=D88,,7,7,,@=,@,,@FF?,8A,7,5::,@5,,,,,,,,,,7E:E,59+2+*+++*09*;0*=*0==5*63-).)/)2)/**).(*455@);90)2
@M03364:276:000000000-BLYN8:1:1101:7584:12737 2:N:0:1
GGACTACAAGGGTTTCTAATCCTGTTTGCTCCCCACGCTTTCGCACCTGAGCGTCAGTCTTTGTCCAGGGGGCCGCCTTCGCCACCGGTATTCCTCCAGATCTCTACGCATTTCACCGCTACACCTGGAATTCTACCCCCCTCTACAAGACTCTAGCCTGCCAGTTTCGGATGCAGTTCCCAGGTTGAGCCCGGGGATTTCACATCCGACTTGACAGACCGCCTGCGTGCGCTTTACGCCCAGTAATTCCG
+
CCCCCGGGGGGGGGGGGGGGGGGGGGGGGGFGGGGGDGGGGGGGGGGGGGGGGGGGGGFGGGGGGGGG?FGGGGGGGGGGGGGGGGGGGEGGGGGGGGGGGCF<FGGGGGGGGFGGGGGGGGGGGGGGGGGGGGGGFDCFGGGGFGGGGGGFGFGGGGGGGGGGGGGGCEEGECEFGGGGCGCFFC8E7>DFCEEGGGGGGFDGAGFDDDDGG>FFGGF5>D@0:F4;?E@BG3FBFBDG50.?FGFA>C6
@M03364:276:000000000-BLYN8:1:1101:6716:12758 2:N:0:1
GGACTACTCGGGTATCTAATCCTGTTTGCTCCCCACGCTTTCGCACCTCAGTGTCAGTATCAGTCCAGGTAGTCGCCTTCGCCACTGGTGTTCCTTCCTATATCTACGCATTTCACCGCTACACAGGAAATTCCACTACCCTCTACCATACTCTAGCTTGCCAGTTTTGGATGCAGTTCCCAGGTTGAGCCCGGGGATTTCACATTCAACTTAACAAACCACCTACGCGCGCTTTACGCCCAGTAATTCCG
+
CCCCCGGGFGGGGGGGGGGGGGGGGGGGGGDFGFGDGGCFGGGGGGGGGGGGGGFGGGGGGFFEFGGGFGGGGGEGGDEGGGCFGGFFFGGGFGFFC@FFE?DFGGGFEGDEGFFGGGGGGC:EEGGGGGGFGGGGGCEFDEFFFEFFFGF?E9EGEGGFGGGDAD;>@B8=EFGDFGCE,@CFFGGC8F8DECGGCCGGGGGGFGGGFGFGGGG>87@CFCEFFF=>=B>32977;;CGG>0);1:?GG*
@M03364:276:000000000-BLYN8:1:1101:3042:12766 2:N:0:1
GGACTACCGGGGTTTCTAATCCTGTTTGCTCCCCACGCTTTCGCACCTGAGCGTCAGTCTTTGTCCAGGGGGCCGCCTTCGCCACCGGTATTCCTCCAGATCTCTACGCATTTCACCGCTACACCTGGAATTCTACCCCCCTCTACAAGACTCTAGCCTGCCAGTTTCGGATGCAGTTCCCAGGTTGAGCCCGGGGATTTCACATCCGACTTGACAGACCGCCTGCGTGCGCTTTACGCCCAGTAATTCCG
+
CCCCCGEFGGGGGGGGGGGGGGGGGGGFGGGGGGGGGGGGGGGGGGGGGGGGGGGGGGGFFGGGGGGGGDEGGGGGGG7FFCFGGGGGGGGGGGGGGGGGGGGFFFGCGGGGGGGGGGGGGGFGFGGF8BFGGGGGGGGGGCEGGGGGFGGGGGGCGGGGGGGGGGGGGG>EGCFGCFGFFEGCGGGGFGGGGGGGGD?=CFGGFFCDDDGGGGGCGFGGBGDF:>6>:D3)>CGBF?GGGF:FG*@<FGF
@M03364:276:000000000-BLYN8:1:1101:15046:12774 2:N:0:1
GGACTACTAGGGTTTCTAATCCTGTTTGCTCCCCACGCTTTCGCACCTGAGCGTCAGTCTTTGTCCAGGGGGCCGCCTTCGCCACCGGTATTCCTCCAGATCTCTACGCATTTCACCGCTACACCTGGAATTCTACCCCCCTCTACAAGACTCTAGCCTGCCAGTTTCGGATGCAGTTCCCAGGTTGAGCCCGGGGATTTCACATCCGACTTGACAGACCGCCTGCGTGCGCTTTACGCCCAGTAATTCCG
+
CCCCCGGGGGGGGGGGGGGGGGGGGGGGGGGGGGGGGGGGGGGGGGGGFGGGCCFFGFDFGFGGGGGGGGGGGGGGGGGGGGGGGGGGGGGGGGGGGFGGGGGGGGGGGGGGGGGGGGGGGFFGGGGGGDGGGGGGGGDEEGGGGGGFFGGGGGGCGFGFGGFGGGFGGGEGGGGGGGGGGGFGGCC<FGGGGGGD=CGFGCFCAF4C1>CDDGGFFGGGE5>?FFFD:BBDCDDFF?GDC::F7CFAFF9
@M03364:276:000000000-BLYN8:1:1101:28240:12785 2:N:0:1
GGACTACCAGGGTTTCTAATCCTGTTTGCTCCCCACGCTTTCGCACCTGAGCGTCAGTCTTTGTCCAGGGGGCCGCCTTCGCCACCGGTATTCCTCCAGATCTCTACGCATTTCACCGCTACACCTGGAATTCTACCCCCCTCTACAAGACTCTAGCCTGCCAGTTTCGGATGCAGTTCCCAGGTTGAGCCCGGGGATTTCACATCCGACTTGACAGACCGCCTGCGCTCGCTTTACGCCCAATAAATCCG
+
CCCCCGGGGGGGGGGGGGGGGGGGGGGGGGGGGGGGGGGGGGGGGGGGGDGGGGGGGGGGGGGG9FF8FF@ECGGGEEGGGGFGFGGGGGFGFGGGGCFFGGGDEFGGGGECFCFFFBFEGGGGFGGGGCFGFFGAFDGGGGGDGGGFDFFGG99EGGGGGGGGGCDEEECB>GGGAFFFCFGFDDFFDCCFGGGCECGFCCACFFG<DGG87CGGCFGGF=D0<>>FFDEEGGGAF:GGC>(84>=4*6/
@M03364:276:000000000-BLYN8:1:1101:22788:12817 2:N:0:1
GGACTACAAGGGTTTCTAATCCTGTTTGCTCCCCACGCTTTCGAGCCTCAGTGTCAGTTACAGGCCAGAGAGCCGCTTTCGCCTCCGGTGTTCCTCCATATATCTACGCATTTCACCGCTACACATGGAATTCCACTCTCCTCTCCTGCACTCAAGTCTCCCAGTTTCCAATGCACACAATGGTTGAGCCACTGCCTTTTACATCAGACTTAAGAAACCGCCTGCGCTCGCTTTACGCCCAATAAATCCGG
+
CCCCCGGGGGGGGGGGGGGGGGGGGGGGGGGGGGGGGGGGGGGGGGGGGGGGGGGGGGGGGGGGGGGGFFGGGGGGGGFGGGGGGGGGGGGGGGGGGGGGGGGGGGGGGGGGGGGFGDGGGGGGGGGGGGGGGGGGFCEGGGGGGFGGGGGGGGGFFGGGGGGGGFGGGGGGDGGGGGEDFGGGGGGGGF8D7:FFGFGGGGGGFGGGGGGGGG7DFG6@@EFFFF=)6?E5CFGE>@CCEFFAGD@EGG9
@M03364:276:000000000-BLYN8:1:1101:24316:12819 2:N:0:1
GGACTACTCGGGTTTCTAATCCTGTTTGCTCCCCACGCTTTCGCACCTGAGCGTCAGTCTTTGTCCAGGGGGCCGCCTTCGCCACCGGTATTCCTCCAGATCTCTACGCATTTCACCGCTACACCTGGAATTCTACCCCCCTCTACAAGACTCTAGCCTGCCAGTTTCGGATGCAGTTCCCAGGTTGAGCCCGGGGATTTCACATCCGACTTGACAGACCGCCTGCGTGCGCTTTACGCCCAGTAATTCCG
+
CCCCCGGGGGGGGGGGGGGGGGGGGGGGGGGGGGGGGGGGGGGGGGGGGGGGGGGGGGGGGGGGGGGGGGGGGGGGGGGGGGGGGGGGGGGGGGGGGGGGGGGGGGGGGGGGGGGGFFGGGGGGGGGGGGGGGGGGGGGGGGGGGGGGGGGGGGGFGGGGGCFCFGGGCEEGGGFCGFFGGGGGGGGGGGGGGGGGGEDFGGFGFFCGGGGGGGFGGGGC::B6:F6>B>FEDDGAFFGGC5:FGFF<7C*
@M03364:276:000000000-BLYN8:1:1101:15872:12875 2:N:0:1
GGACTACTGGGGTTTCTAATCCTGTTTGCTCCCCACGCTTTCGAGCCTCAGTGTCAGTAACAGTCCAGGTAGCCGCCTTCGCCTCTGGTGTTCCTCCATATATCTACGCATTTCACCGCTACACAGGGAATTCCACTACCCTCTTCCGCACTCAAGCCTTCCAGTTTTCAATGAACCTCCCCGGTTGAGCCGGGGGATTTCACATCAAACTTAACAAACCACCTACGCTCGCTTTACGCCCAATAATTCCG
+
CCCCCGG,6EGGGGGGGGGGGGGGGGGGGGGGGGGGGGGGGGG6,BFGGGGGGGGGGG9,EEFEGGGG86CF,EFG+CFGGGG7C,CCFGGGGGGFG8FGGGGGGGGGGGGGGGGGGGGGGGGGF,,+BFFGGGGGG,,AEFGG,E,++6BDD8DG,==9EGGGFGC,,,EBC3,3+@DFGCG6CGEFGGG8CGGG5BEGGGGFF*+*46CGFG7+>CGG4CD;1A@F(28>GGGEFFDGC33>CF44>CD
@M03364:276:000000000-BLYN8:1:1101:17608:12896 2:N:0:1
GGACTACAAGGGTATCTAATCCTGTTTGCTACCCATGCTTTCGAGCCTCAGCGTCAGTTACAGACCAGACAGCCGCCTTCGCCACTGGTGTTCTTCCATATATCTACGCATTTCACCGCTACACATGGAGTTCCACTGTCCTCTTCTGCACTCAAGTTTCCCAGTTTCCGATGCACTTCTTCGGTTGAGCCGAAGGCTTTCACATCAGACTTAAGAAACCGCCTGCGCTCGCTGTACGCCCAATAAATCCG
+
CCCCCFGGGFGGGGECGFGFGGGGFCFFFGGGF@FGFGFFDEFFGG7ACFGGGCGFGCFFFGGGGCGDDFFGGGGGGGEGFCGGDFGGFDGGGFGGGFGGGGBFAFFGECGGGGGGGDEG::EEEAE,BFGG9FFGF8DFFFGFGGFFAC@DCEGFEAEFGGFGGG9EAEGC>EACGG8:A9BCEGGFGGGGGGEDGGGG?CFF+*<9>*ACDFFGGGGGE5*:9A5?=BD>D*9*+6CBC)38CF=3@C>
@M03364:276:000000000-BLYN8:1:1101:16415:12908 2:N:0:1
GGACTACACGGGTTTCTAATCCTGTTTGCTACCCATGCTTTCGAGCCTCAGCGTCAGTTACAGACCAGACAGCCGCCTTCGCCACTGGTGTTCTTCCATATATCTACGCATTTCACCGCTACACATGGAGTTCCACTGTCCTCTTCTGCACTCAAGTTTCCCAGTTTCCGATGCACTTCTTCGGTTGAGCCGAAGGCTTTCACATCAGACTTAAGAAACCGCCTGCGCTCGCTTTACGCCCAATAAATCCG
+
CCCCCGGGGGGGGGGGGGGGGGGGGGGGGGGGGGGGGGGGGGDGGGGGGGGGGGGGGGGGGGGGGFGGGGGGGGGGGGGGGEGGGGGGGGGGGGGGGGGGGGGGGGFGDGEEGGGGGGGGGEGGGGGGFFGGGGGGGGGGGGGGGGGGGGGGGGGGGGGGGGGGGGGGGGDEGGGGGGGGGGGDGGGGGGGGGGGGEGGC8CFGFGGGFGGGGFFFGGGG>CBF9F@>=>5?DGGFF;CGE>8FFCFEGG7
@M03364:276:000000000-BLYN8:1:1101:26010:12918 2:N:0:1
GGACTACTAGGGTATCTAATCCTGTTTGCTCCCCACGCTTTCGAGCCTCAGTGTCAGTTACAGGCCAGAGAGCCGCTTTCGCCTCCGGTGTTCCTCCATATATCTACGCATTTCACCGCTACACATGGAATTCCACTCTCCTCTCCTGCACTCAAGTCTCCCAGTTTCCAATGCACACAATGGTTGAGCCACTCCCTTTTACATCAGACTTAAGAACCCACCTGCGCTCGCTTTACGCGCAATAAATCCGG
+
CCCCCGGGGGGGGGGGGGGGGGGGGGGGGGGFGGGGGGGGGGG86FFGGGGGGDFGGFCFGGFGGEGDFFGGGGGGFECGGGGGGGGGEGGDGGFDGGFFGAFGGGGGGGGFGGGGGGGGGGGGDFGGF?FGGGAEFG9<EFGGGFGF@CFFFGFFGDE99D?GGGCFCFGCGGGGGGG?FGGGGGGG8@6DC,DFFGGFFFFFFCGGFC>FFG8<*4*@A5A@BABF>;D;8F=C?=*1C>DFFCC?858
@M03364:276:000000000-BLYN8:1:1101:28378:12929 2:N:0:1
GGACTACAAGGGTTTCTAATCCTGTTTGCTCCCCACGCTTTCGAGCCTCAGTGTCAGTTACAGGCCAGAGAGCCGCTTTCGCCTCCGGTGTTCCTCCATATATCTACGCATTTCACCGCTACACATGGAATTCCACTCTCCTCTCCTGCACTCAAGTCTCCCAGTTTCAAATGCACACAATGGTTGAGCCACTGCCTTTTACATCAGACTTAAGACACCACCTGCGCTCGCTTTACTCCCAATAAATCCGG
+
CCCCCFGGGGGDGGE@FCFGAC<FFCFFFGGGD@EFFFCEGFGCEFG?FEFGGFGGGGGGCGGGGEFGGGCG<@@BFEFFGC@,C8@FGDCFFFGGFGGFFGFCGCFGGE>FGGGGC+@CGGGG?FFGE?EEFDFFGG9AEFCDDFDFFGG?88EEDFDCEDCFGF,>,7,3,,7A,@C3@DFDDECG?,,,1@9FG;F,<?FD9CF79>+5=<D**;DCFGFBD*>54;)0:C:*+*<BF)7)0::?DDC
@M03364:276:000000000-BLYN8:1:1101:17077:12971 2:N:0:1
GGACTACCGGGGTTTCTAATCCTGTTTGCTCCCCACGCTTTCGCACCTGAGCGTCAGTCTTTGTCCAGGGGGCCGCCTTCGCCACCGGTATTCCTCCAGATCTCTACGCATTTCACCGCTACACCTGGAATTCTACCCCCCTCTACAAGACTCTAGCCTGCCAGTTTCGAATGCAGTTCCCAGGTTGAGCCCGGGGATTTCACATCCGACTTGACAGACCGCCTGCGTGCGCTTTACGCCCAGTAATTCCG
+
CCCCCGGGGGGGGGGGGGCGGFGGGGGGGGGGGGGFDGGGGGEGGGGGGGGGGGGDCFGGGGGGGGGGFGCFGGGGGGGGGEGGGGGGGGGGFEEGGFFGGGGGGFGGGGGGGGGFGGGGGGGGGGGGGAFGGGFFFGGGGGGGGGGGDGGGGGGFDGGGGGGGGFFGEFCGFFCGGGGGGDGGGGGGGGGGGGGGGGCFGGGGFGF35DGG7DFF=FGF@GF?BFBFFFDFG3<4=3EEGD<:F76<GG*
@M03364:276:000000000-BLYN8:1:1101:17644:12987 2:N:0:1
GGACTACTGGGGTTTCTAATCCTGTTTGCTCCCCACGCTTTCGAGCCTCAGTGTCAGTTACAGGCCAGAGAGCCGCTTTCGCCTCCGGTGTTCCTCCATATATCTACGCATTTCACCGCTACACATGGAATTCCACTCTCCTCTCCTGCACTCAAGTCTCCCAGTTTCCAATGCACACAATGGTTGAGCCACTGCCTTTTACATCAGACTTAAGAAACCACCTGCGCTCGCTTTACGCCCAATAAATCCGG
+
CCCCCGGGGGGGGGGGGGGGGGGGGGGGGGGGGGGGGGGGGGGGGGGGGGGGGGGGGGGGGGGGGGGGGGGGGGGGGGGGGGG7CFGGFFGGGGGGGGGGGGGGGGGGGGFEGGGGGGGGGGGGGGGGGGGGGGGGGGGGGGGGGGGFGGGGC8EFFG=EGGGFFGGGGGCFGF8AFGGGGGGGGCGGGGGGGGGGFGGFGGGFFFFGGGGGGF+:?FFGFGFEFD>:=?BDFC8CEFGGG>@FGGFF4DD
@M03364:276:000000000-BLYN8:1:1101:18559:12987 2:N:0:1
GGACTACAGGGGTTTCTAATCCTGTTTGCTCCCCACGCTTTCGAGCCTCAGTGTCAGTTACAGGCCAGAGAGCCGCTTTCGCCTCCGGTGTTCCTCCATATATCTACGCATTTCACCGCTACACATGGAATTCCACTCTCCTCTCCTGCACTCAAGTCTCCCAGTTTCCAATGCACACAATGGTTGAGCCACTGCCTTTTACATCAGACTTAAGAAACCACCTGCGCTCGCTTTACGCCCAATAAATCCGG
+
CCCCCGGGGGGGGGGGGGCFGGGGGGGGGGGGGGGGGGGGGGGGGGGGGGGGGGGGGGGGGGGGGEGGGGGGGGGGGGGGGGGGGGGGDGGGFGGGGGDGDFFGGGGG>FGGGGGGGGGGGGGGGFGGFFFFCFEFEFGGGGGFGGGFGGGGGGGGGFGGGGGGGGGGGGFGCFG=DGGCFGFEGGCFG7D?CGGGCDGFFGGGFGF>FG++=FGGGG6EA>6=B>AAFFDFGCFC:@>C=:@ACFACFG:
@M03364:276:000000000-BLYN8:1:1101:27212:12993 2:N:0:1
GGACTACTGGGGTATCTAATCCTGTTTGCTCCCCACGCTTTCGCACCTGAGCGTCAGTCTTTGTCCAGGGGGCCGCCTTCGCCACCGGTATTCCTCCAGATCTCTACGCATTTCACCGCTACACCTGGAATTCTACCCCCCTCTACAAGACTCTAGCCTGCCAGTTTCGGATGCAGTTCCCAGGTTGAGCCCGGGGATTTCACATCCGACTTGACAGACCGCCTGCGTGCGCTTTACGCCCAGTAATTCCG
+
CCCCCAFGFGGGG>EFGFFGAGAFEGFGGGCGFGGGGGGGFG:FECEGFGGGGGGDGFFGGGGGGFCFGGEDGGGDEGGGFFGGGFGGGDGFEDGGGGGFEEFGG9FGGGGGGA,C?CFEGGFGGGG8<FDFGF9FFGGE+6@DFF;D9=78C>F,,@A?F:@DCE9DCE5:9>CC9CFDFGGEGGGF?86DGG5?CEGDCFCDFGGD3<<3>>DF7DGGFCB0(>6B:57)153<43EE=)49F0*):>*
@M03364:276:000000000-BLYN8:1:1101:9512:13015 2:N:0:1
GGACTACTGGGGTTTCTAATCCTGTTTGCTCCCCACGCTTTCGAGCCTCAGTGTCAGTTACAGGCCAGAGAGCCGCTTTCGCCTCCGGTGTTCCTCCATATATCTACGCATTTCACCGCTACACATGGAATTCCACTCTCCTCTCCTGCACTCAAGTCTCCCAGTTTCCAATGCACCCAATGGTTGAGCCCCTGCCTTTTACATCAGACTTAAGAAACCACCTGCGCTCGCTTTACGCCCAATAAATCCGG
+
CCCCCGGGCGGGEGGGGGGGGGGGGGGGGGGGGGGGDGGGGGGGGGGGGGGEGFGGGGGG<9E,FGGGGEFGGGGG7FGGGGGGGGGGGGGGGGGGGECFGGGGGGGGGGGGGGGGGGGGGGGG>,CFFGFGGGDFG,>AFGFGGGG8EFGGDFFGCFG9A8,DCFGG,@3,@D8=,@+3DFCBB+@77@+@4@@?CGGG>>AEFF*2;*?+=D8>>CC,/C*0-*:)/)2):C7@)(BEE)3)0:+96)2
@M03364:276:000000000-BLYN8:1:1101:5758:13022 2:N:0:1
GGACTACTGGGGTTTCTAATCCTGTTTGCTCCCCACGCTTTCGAGCCTCAGTGTCAGTTACAGGCCAGAGAGCCGCTTTCGCCTCCGGTGTTCCTCCATATATCTACGCATTTCACCGCTACACATGGAATTCCACTCTCCTCTCCTGCACTCAAGTCTCCCAGTTTCCAATGCACACAATGGTTGAGCCACTGCCTTTTCCATCAGACTTAATAAACCACCTGCGCTCGCTTTACGCCCAATAAATCCGG
+
CCCCCGGGGGGGGFGGGGGGGGGGGGGGGGGGGGGCFGGGFGDGGGFFGGGGGGGGGGGGGDEDFGGG8F8FGGGGDFGGCFEGGCFGGGGGGCGF8<FGGFBFFFFGGGGGGGGGGGGGGFFGGEGGE<FFGCFGGEGGGGF8DGGGGGGGGGCFF>>EE=FFFGGGG99FGGC8,DEEED8B,+457DF?,3,5<;CF++7++2;CD>+5=25<7C,C9A*)0*)3:;;8?CC4:2CCE5,=F7@?F)7
@M03364:276:000000000-BLYN8:1:1101:11264:13038 2:N:0:1
GGACTACTGGGGTTTCTAATCCTGTTTGCTCCCCACGCTTTCGAGCCTCAGTGTCAGTTACAGGCCAGAGAGCCGCTTTCGCCTCCGGTGTTCCTCCATATATCTACGCATTTCACCGCTACACATGGAATTCCACTCTCCTCTCCTGCACTCAAGTCTCCCAGTTTCCAATGCACACAATGGTTGAGCCACTGCCTTTTCCATCAGACTTAAGAAACCACCTGCGCTCGCTTTACGCCCAATAAATCCGG
+
CCCCCFGGGGGGGGGGGGFEFGDFGFGGGGGFGGGG@FGEGGGGGGGGGGGGFGGGGGFGGGGGFGGGGGFGGGGGG@CFGGGGGFGGFGGGGGFGGGCEFGFGGFGFGCEEGGGGFEFG:F@G9,?@FFGFFFCGDGGGGGGGGGGGGGGDFFCDFD9>FGGFGFGGCE;FCE=98DEGGEGDAC?99DG,,8EGGGCA98@++3;5DG98FDGGCG6A?EF@F>)3<?A):4C85@G8C834:;@3<D)
@M03364:276:000000000-BLYN8:1:1101:21719:13058 2:N:0:1
GGACTACTGGGGTATCTAATCCTGTTTGCTCCCCACGCTTTCGAGCCTCAGTGTCAGTTACAGGCCAGAGAGCCGCTTTCGCCTCCGGTGTTCCTCCATATATCTACCCATTTCACCGCTACACATGGAATTCCACTCTCCTCTCCTGCACTCAAGTCTCCCAGTTTCCAATGCACACAATGGTTGAGCCACTGCCTTTCACATCAGACTTAAGAAACCGCCTGCGCTCGCTTTACGCCCAATAAATCCGG
+
CCCCCFGGGGGGGGGGGGGGGGGGGGGGGGFFGGGGGGGGGGGGGGGGGGGGGGGGGGGGGGGGGGGGGGGGGGGGGGGFGGGCCFGGGGGGGGGGGGGGGGGGGGF9FFGGGFGGGDEGGGGGGG?FEFFGGGGGGGFDCEE9DFGGGGGFGGGGGGGFGFGGGGGGGGDFCGDFGGGDFGGGGGF??FF6@FGFDGGGDCGGFFCF5C;878=CCF8@D5?4BEBF@FFEGGG=A?EEDF;FFGCCGD>
@M03364:276:000000000-BLYN8:1:1101:5150:13059 2:N:0:1
GGACTACAGGGGTTTCTAATCCTGTTTGCTCCCCACGCTTTCGAGCCTCAGTGTCAGTTACAGGCCAGAGAGCCGCTTTCGCCTCCGGTGTTCCTCCATATATCTACGCATTTCACCGCTACACATGGAATTCCACTCTCCTCTCCTGCACTCAAGTCTCCCAGTTTCCAATGCACACAATGGTTGAGCCACTGCCTTTTACATCAGACTTAAGAAACCACCTGCGCTCGCTTTACGCCCAATAAATCCGG
+
CCCCCGGGGGGGEGGGGGGGGGGGGGGGGGGGFGGGGGGGGGG8<CFGGGGGGGGGGGGGGGGGGGGGG8FGGGGGGGGGGGGGCEGGFGGGGGGGGGGGGGGGGGGGGGGGGFGGGGGGGGGGFGGGFCGGGGGGGGGFFGFFGGDFGGGFGGGGGGGGGFDFGGGFGF=ADDGGFC6C,>8FAEG,<@8DGGGFCF>F7:CF>7*2;CGF8;C>FGDGF56:=*)35;DAC5C=A(*8:)(0:7@?;5>
@M03364:276:000000000-BLYN8:1:1101:25733:13084 2:N:0:1
GGACTACACGGGTTTCTAATCCTGTTTGCTCCCCACGCTTTCGAGCCTCAGTGTCAGTTACAGGCCAGAGAGCCGCTTTCGCCTCCGGTGTTCCTCCATATATCTACGCATTTCACCGCTACACATGGAATTCCACTCTCCTCTCCTGCACTCAAGTCTCCCAGTTTCCAATGCACACAATGGTTGAGCCACTGCCTTTTACATCAGACTTAAGAAACCACCTGCGCTCGCTTTACGCCCAATAAATCCGG
+
CCCCCGGGGGGGGGGGGGFGGGGGGGGGGGGGGGGGGGGGGGGGGGGGGGGGGGGGGGGGGGGGGGGFGGFGGGGGCCFGGGGGGGGGGGGGGGGGGGGFGGGGCFGGGGGGGGGGGEGGD@:FGGGGGFGGGGGGGGGGGGGFGGGGCFGGGGGGGF9DGGG8=>DFGGGGGGGGGGGGGGFGGGFG?FFFFGFGDFGGGFGCAFDFGD9DGGCDFGFGFGFE@A>EFFFFGGGC;@CC55=F>CA<FG<
@M03364:276:000000000-BLYN8:1:1101:28575:13088 2:N:0:1
GGACTACCAGGGTTTCTAATCCTGTTTGCTCCCCACGCTTTCGCACCTGAGCGTCAGTCTTTGTCCAGGGGGCCGCCTTCGCCACCGGTATTCCTCCAGATCTCTACGCATTTCACCGCTACACCTGGAATTCTACCCCCCTCTACAAGAATCTAGCCTGCCAGTTTCGGATGCAGTTCCCAGGTTGAGCCCGGGGATTTCACATCCGACTTGACAGACCGCCTGCGTGCGCTTTACGCCCAGTAATTCCG
+
CCCCCGGFFGGGEGGGGGGGGFGGGFGGFFGCGGGGGGGGGGGGGGGGGGGGGGGGGGGF<@,CFGGEFGDGG:CCEGFGG>FGGGGEGGG<FDFEFEFGGGGG,EFEGCG:FFGGDGGGCFGDEEF8EFGFFGGG9EBFGGGGFGG9FG,=D,83;DGFCCGGGAC;*:C*@FFGGFAGGG6>F9EGFF2DE5EE5*?FFGGGFCCGGG:<7FFGG45E>5:?BFFE1BDEGD3<FF8>ED?@CFF>GC0
@M03364:276:000000000-BLYN8:1:1101:3850:13100 2:N:0:1
GGACTACCGGGGTATCTAATCCTGTTTGCTACCCATGCTTTCGAGCCTCAGCGTCAGTTACAGGCCAGAGAGCCGCCTTCGCCACCGGTGTTCCTCCATATAGCTACGCATTTCACCGCTACACATGGAATTCCACCCGCCTCTTCTGCACTCAAGACCTCCAGTTTCCAATGACGCTCCCCGGTTTAGCCGGGGGCTTTCACATCAGACTTACGAAACCGCCTGCGCGCGCTTTACGCCCAGTAAATCCG
+
CCCCCGG8CFCEGGGGGDEFGGGCGG,EDF,FGGG8EGAFGGG6C,@EEGG,CFFEGF,CEDFEFGGG,9,FDFGG7FFCDEBFFFEEFGFDGGFGG,AEF9,CFGGGGGGCFGFFGEC8>F9FE:FFGGFGFE,?=>4@B@EG9E,,>3>D88FG,@88>EFG<>3>,3E;?;<++@@+:*@8FE*@FEG5*=*?=CFGCFGDFG7CGGF>D+*:2*=6BEB1,5(.(0)8CCFBF6ECGF07>7@2>D5
@M03364:276:000000000-BLYN8:1:1101:13164:13108 2:N:0:1
GGACTACTGGGGTATCTAATCCTGTTTGCTCCCCACGCTTTCGAGCCTCAGTGTCAGTTACAGGCCAGAGAGCCGCTTTCGCCTCCGGTGTTCCTCCATATATCTACGCATTTCACCGCTACACATGGAATTCCACTCTCCTCTCCTGCACTCAAGTCTCCCAGTTTCCAATGCACACAATGGTTGAGCCACTGCCTTTTACATCAGACTTAAGAAACCACCTGCGCTCGCTTTACGCCCAATAAATCCGG
+
CCCCCGGGGGGGGGGGGGGGGGGGGGGGGGGGGGGGGGGGGGGGFGGGGGGGGGGGGGGGGGFGGGFFGGFFGGGGCGFGGGGGGGGGGGGGGGGGGGFGGGGGGGGGGGDGGGGGGGGGGGGG9DFFEAFGGGGGAD9FFGBFGFGFGGGGGGFGGGGGFFGGGGGCCFGGGGGGGGGG8BCFGGGGGC:EGGG69EGGCDGGFGGCCGCGFGGG*;:7:EF:@4>B=5BBGGGEB@GE=>@AGGFE*/:
@M03364:276:000000000-BLYN8:1:1101:15965:13120 2:N:0:1
GGACTACTGGGGTTTCTAATCCTGTTTGCTCCCCACGCTTTCGAGCCTCAGTGTCAGTTACAGGCCAGACAGCCGCTTTCGCCTCCGGTGTTCCTCCATATAGCTACGCATTTCACCGGTACACATGGAATTCCACTATCCTCACCTGCACGCAAGTCTACCAGTTTCAAATGCATACAATGGTTGAGCCACTGCCTTTTACACCAGACTCAATAAACCACCTGCGATGGCGTTACGCCCAATAAATCCGG
+
C9@BC?6EE-<C@F8EEEEC,<CFE,@8,,CF,,C@+@F@F<B,C,@F,6CFFGGGGC6<@C9@DG8,C,:,CD@:+,:?FG,BC,>E+:,,C,954AABFF,@,CFC::=FB,5C9C+@4=,EEFFGG<,9,AE,=,79@,,+6=,>E=@+3@C8@,,@CFG8,,,,6,3=@FDDDCD8@9,7@8,773,,53,<9D9AEGE7657*99;93:9FDC?CFC6:)3(:()))2)95D;5CEF88C11)7::
@M03364:276:000000000-BLYN8:1:1101:18276:13125 2:N:0:1
GGACTACAGGGGTATCTAATCCTGTTTGCTCCCCACGCTTTCGAGCCTCAGTGTCAGTTACAGGCCAGAGAGCCGCTTTCGCCTCCGGTGTTCCTCCATATATCTACGCATTTCACCGCTACACATGGAATTCCACTCTCCTCTCCTGCACTCAAGTCTCCCAGTTTCCAATGCACACAATGGTTGAGCCACTGCCTTTTACATCAGACTTAAGAAACCACCTGCGCTCGCTTTACGCCCAATAAATCCGG
+
CCCCCGGGGGGGGEGGGGGGGGGGGGGGGGGGGGGGGGGGGGGGGGGGGGGGGGGGGGGGGGGGGGGGGGGGGGGGGEFGGGGGGGGGGGGGGGGGGGGGGGGGGGGGGGGGGGFGCGGGGGGGGGGGFFFGGGGGGGGGGGGGGGGGGFFGGGGGGGGGGGGGGGGGGGGGGGGGGGE6DGDGGDFFC8D?FGGGGGGGGDFFFGGGGGFFGGGFGG6EFGFFFBBEFFFFGFGEFD5EEFFA7DFFGGD
@M03364:276:000000000-BLYN8:1:1101:2660:13164 2:N:0:1
GGACTACAAGGGTATCTAATCCTGTTTGCTCCCCACGCTTTCGCACCTGAGCGTCAGTCTTGGTCCAGGTAGCCGCCTTCGCCACTGGTATTCCTCCAGATCTCTACGCATTTCACCGCTACACCTGGAATTCTACTCCCCTCTACAGCACTCTAGCCTGCCAGTTTCCGATGCACTTCCCAGGTTGAGCCCAGGGATTTCACATCCGACTTGACAAACCGCCTGCGCGCGCTTTACGCCCAGTAATTCCG
+
CCCCCGGGGGCEDFCFGGGGGGGGGGF@GGGGGGGGGGGGCFGG,@CG8FGGGGCFEG,,,,;CFGGG8,,:CFCEGEGGGDGFG,CEF,EFGFE<F@,,EFFGGGG?7FGGGGG9?BEC:FFG,,AECGGGGG,E,9,9B=CD@D@,,6EDDDFAD,@=,>DEFGGC8+@6@CF,6@EF@9E+@FCCA8@F,;@EGF6EFGG>FGCD5*;;*=*++444:?E@=4()5=3>D5D380=E:)4ADFFFGGG
@M03364:276:000000000-BLYN8:1:1101:15924:13167 2:N:0:1
GGACTACACGGGTTTCTAATCCTGTTTGCTCCCCACGCTTTCGAGCCTCAGTGTCAGTTACAGGCCAGAGAGCCGCTTTCGCCTCCGGTGTTCCTCCATATATCTACGCATTTCACCGCTACACATGGAATTCCACTCTCCTCTTCTGCACTCAAGTCCTCCAGTTTCCAATGACCCTCCCCGGTTGAGCCGGGGGCTTTCACATCAGACTTAAAGAACCGCCTGCGCTCGCTTTACGCCCAATAAATCCG
+
CCCCCGGGGGGGGGGGGGGGGGGGGGGGGGGGGGGGGGGGGGGGGGGGGGGGGGGGGGGGGGGFGGGGGGGGGGGGEGFGGGGGGGGGGGGGGGGGGGGGGGGGGGGGGGCGGGGGGGGGGGGGFGGGFFGGGGGGGGGGFGGGGGGGGFGGGGGGGGGGGGGGGGGG8;FGGGGGDFGGGGGGGDGGGGGGGGGGGGGCFGFF>4;DGGGFFGG>DFFCBGE1@FBF6BEEGGF9FFDGG>FFDD8>CG>
@M03364:276:000000000-BLYN8:1:1101:10246:13175 2:N:0:1
GGACTACTGGGGTTTCTAATCCTGTTTGCTCCCCACGCTTTCGCACCTGAGCGTCAGTCTTTGTCCAGGGGGCCGCCTTCGCCACCGGTATTCCTCCAGATCTCTACGCATTTCACCGCTACACCTGGAATTCTACCCCCCTCTACAAGACTCTAGCCTGCCAGTTTCGAATGCAGTTTCCAGGTTGAGCCCGGGGATTTCACATCCGACTTGACAGACCGCCTGCGTGCGCTTTACGCCCAGTAATTCCG
+
CCCCCGGGGGGGGGGGGGFGGGGGGGGGGGGGGGGGGGGGGGGGGGGGGGGGGGGGGGFFGFFGGFDGGGGGGGGGGGGGGGGGGGGGGGGGGGGCFGGG<FFGGCFGGGGGGGGGGGGGGGGGGGGGGFGGGGGGGDFGCCGGFGGGGFGGGGGFGGGCFBEGFFGAEGCCFGGGFF3EFGD6FGGGGGGGC*8ECGCEFFGC@FFGGGDC>7CC4CGGFGFF056DF7@DC<<-9?CEC3:@>7=<FF9
@M03364:276:000000000-BLYN8:1:1101:5030:13201 2:N:0:1
GGACTACACGGGTTTCTAATCCTGTTTGCTCCCCACGCTTTCGCACCTGAGCGTCAGTCTTTGTCCAGGGGGCCGCCTTCGCCACCGGTATTCCTCCAGATCTCTACGCATTTCACCGCTACACCTGGAATTCTACCCCCCTCTACAAGACTCTAGCCTGCCAGTTTCGAATGCAGTTCCCAGGTTGAGCCCGGGGATTTCACATCCGACTTGACAGACCGCCTGCGTGCGCTTTACGCCCAGTAATTCCT
+
CCCCCGGGGGGGGGGGGGGGGGGGGGGGGGGGGGGGGGGGGGGGGGGGGGFGGGGGGGGGGGGGGGGGGGGGGGGGGGGGGGGGGGGGGGGGGFGGGGGGGGGGGGGGGGGGGGGGGGGGGGGGGGGGGGGGGGGGGGGGGEGGGGGGGGGGGGGGFGGGF7AFGFGGGGGGGGGFGGGCFGGGGGGGGGGGGGGD5CFGCFGGFGGGDGG<C>FFFFCGEGF?FFFE0>@:DGGBFBGGGDBFGFF6*?*
@M03364:276:000000000-BLYN8:1:1101:19820:13212 2:N:0:1
GGACTACCCGGGTATCTAATCCTGTTTGCTCCCCACGCTTTCGAGCCTCAGTGTCAGTTACAGGCCAGAGAGCCGCTTTCGCCTCCGGTGTTCCTCCATATATCTACGCATTTCACCGCTACACATGGAATTCCACTCTCCTCTCCTGCACTCAAGTCTCCCAGTTTCCAATGCACACAATGGTTGAGCCACTGCCTTTTACATCAGACTTAAGAAACCACCTGCGCTCGCTTTACGCCCAATAAATCCGG
+
CCCCCGGGGGGGGGGGGGGGGGGGGGGGGFGGGGGGGGGGGGGGGGGGGGGGGGGGGGGCFGGGGGGGGGGGGGGGGGGGGGGGGGGGGGEFGGGGGGGGGFFGGGFGGGGGGGGGGGGGGGGGGGCGFGGFAFGGGGGGGGGGG8BFGGGGGGFFGGGGGGGGGFGGFFFGGGG=EGCGGGGFGD6CCD,@FGFGGGGFFGGFF:CDFFGG>DDFGGC9?EFFFFABDADEGCCFE=EGG>8F7FCECDD
@M03364:276:000000000-BLYN8:1:1101:16729:13212 2:N:0:1
GGACTACCGGGGTTTCTAATCCTGTTTGCTCCCCACGCTTTCGCACCTGAGCGTCAGTCTTCGTCCAGGGGGCCGCCTTCGCCACCGGTATTCCTCCATATATCTACGCATTTCACCGCTACACATGGAATTCCACTCCCCTCTTCTGCACTCAAGTCCTCCAGTTTCCAATGACCCCACCCGGTTCAGCCGGGGGCTCTCACATCAGACTTAACGAACCGCCTGCGCTCGCTTTACGCCCAATAAATCCC
+
--ABC<F<++6:++BFFA@<;EEAC<A<EEFAFGA:C:F;<CFE@F7@<,,CFG:@F,,6C,:98B:,,B+@F76FF7FE77FEE<:FG++B,E=FF,,55A@DE<CDF:BFAEFGFE+==::=DE,AB,737@DFGG,>ECED,C;@,,@+D8E3@DC9>F,@;DAFGCDFCCGF>***=>*4*1*=,<,*::85=>*2;*CF7<DCCFFGG***1*:C37>?:>3;27>EC3*:7(22:.(.9:*.:6*
@M03364:276:000000000-BLYN8:1:1101:20645:13213 2:N:0:1
GGACTACTGGGGTTTCTAATCCTGTTGGCTCCCCACGCTTTCGCACCTGAGCGTCAGTCTTTGTCCAGAGCGCCGCCTTCGCCACCGGTATTCCTCCAGATCTCTACGCATTTCACCGCTACACCTTGAATTCTACTCCCCTCTACAAGACTCTAGCCTGCCAGTTTCTGATGTCATACTCAGGTTGATCCCGGGGAGTAGACATTACACGTGACAGACCTCCCGGCTCCGCTTTACGCCCAGTAATTCCC
+
AA-A@@6@,CF7FC,C<F6;F66;CF,66C6@FG?@:6@FFCF,,@@,CFE8+F@C7F@,CFFGA@,C,,,@F++@F,,:9F=,B,@:++CFAAEFG8,,CF;59E9+++84,C?5F7FE++8F,,,,,:A@FB=F4@,,6@B=,C3=E,3DC,;8,=BF8>8,@9,7,,,,@,,,@,@3,3,6,@,,7,@8?58*9*>,++,51++1+;**;**+*2/=)</16)(.()0)1:*)1(**/=()22*-***
@M03364:276:000000000-BLYN8:1:1101:28847:13216 2:N:0:1
GGACTACTAGGGTTTCTAATCCTGTTTGCTCCCCACGCTTTCGCACCTGAGCGTCAGTCTTTGTCCAGGGGGCCGCCTTCGCCACCGGTATTCCTCCAGATCTCTACGCATTTCACCGCTACACCTGGAATTCTACCCCCCTCTACAAGACTCTATCCTGCCAGTTTCGGATGCAGTTCCCAGGTTGAGCCCGGGGATTTCACATCCGACTTGACAGACCGCCTGCGTGCGCTTTACGCCCAGTAATGCCG
+
CCCCCFFGGGGFGGGGGCCFGGGGGGGGGGGGGGGCFGGGGGGGGGGGCEGGGGGGGGGGGGGGGGGGFD@BBFGGGGGGGGGGGGGGGDGGGGGGG@DGGGGGGGGGDEGGFFGGGGGGEEF<ECCGGGGGG@=;EBCEEDGFBEGGFGGGCGG,,,>F,::FGFG;+>CGGFGGCF7;,38C>DGGF7EGG8E5C>8C@FGGFGFG:DGDFCGG45CC>=A?F>>@1>37CCC<F0?EE>0<70=)*91
@M03364:276:000000000-BLYN8:1:1101:11112:13221 2:N:0:1
GGACTACTCGGGTATCTAATCCTGTTTGCTCCCCACGCTTTCGAGCCTCAGCGTCAGTTACAGACCAGAGAGCCGCCTTCGCCACTGGTGTTCCTCCATATATCTACGCATTTCACCGCTACACATGGAATTCCACTCCCCTCTTCTGCACTCAAGTCTCCCAGTTTCCAATGACCCTCCCCGGTTGAGCCGGGGGCTTTCACATCAGACTTAAGAAACCGCCTGCGCTCGCTTTACGCCCAATAAATCCG
+
CCCCCGGGGGGGGGGGGGGGGGFFEGGGGGGCGGGGGGGDCFEFEGGGEFFGGE@CCFFGGGGEF@FEC8C@@GDGGGCF@CGGDGGGFGGGGGFFA<E?EDFGEFF@CF>CCGGGFFDE:6,A4==<EC<FD?FG,,4AEGE8@EADEEGC8@@E,7;>FE8DF>;E,@AAD=AD=,+@CED@FCE7?EGCGGGCCCFCGGGGFG8*;CCC77C7D5CGFGE@DFFA>B>BGGF)63CCE>(7CD=6F>1
@M03364:276:000000000-BLYN8:1:1101:17939:13225 2:N:0:1
GGACTACTCGGGTTTCTAATCCTGTTTGATCCCCACGCTTTCGCACATCAGCGTCAGTTACAGACCAGAAAGTCGCCTTCGCCACTGGTGTTCCTCCATATCTCTGCGCATTTCACCGCTACACATGGAATTCCACTTTCCTCTTCTGCACTCAAGTTTCCCAGTTTCCAATGACCCTCCACGGTTGAGCCGTGGGCTTTCACATCAGACTTAACAAACCACCTACGCGCGCTTTACGCCCAGTAATTCCG
+
CCCCCGGGFGGDGGGGGGGGGGGGGGGGFGFGGGGGGGGGGGGGGGCFGGFFGGGGGFGGCGGGGGGGGGGFGGGGGGGGGGGGGGFGGGGGGGGGGFGGGGGGGGGGGGGGGGGGGGDGGGGGGFFGGGGGGGGGGGGGGGGGGGGGGGGGFEFF,@FGFFCFFFGFGGGGCFGFGGGGGGGG@CGGGGGGE6CGGCFC+<EF6FC>**2?8DGGGGGGAFDD@4>FBFFFGGGFF(=CCDFFCGFFGD;
@M03364:276:000000000-BLYN8:1:1101:23170:13252 2:N:0:1
GGACTACTGGGGTTTCTAATCCTGTTTGCTCCCCACGCTTTCGAGCCTCAGTGTCAGTTACAGGCCAGAGAGCCGCTTTCGCCTCCGGTGTTCCTCCATATATCTACGCATTTCACCGCTACACATGGAATTCCACTCTCCTCTCCTGCACTCAAGTCTCCCAGTTTCCAATGCACACAATGGTTGAGCCACTGCCTTTTACATCAGACTTAAGAAACCACCTGCGCTCGCTTTACGCCCAATAAATCCGG
+
CCCCCGGGGGGGGGGGGGGGGGGGGGGGGGGGGGGGGGGGGGGGGGGGFGGGGGGGGGGFGGGGGGGGGGGGGGGGEGGGGGGGGGGGEGGGGGGGGGGGGGGGGGGGGGGGGGGGGGGGGGGGGGGGFFGGGFGGFGGGGGGGGGGGGGGFFFGGGGGGGGGGGGGGAAFGGGFGGFGCFEGDDECGGGGGFGGGGACAFGGGAC7*;*=FC7+CC5DCFGF==DFA2;BDFGGCA?CEGFFF>FFCGC7
@M03364:276:000000000-BLYN8:1:1101:16310:13258 2:N:0:1
GGACTACTCGGGTTTCTAATCCTGTTTGCTCCCCACGCTTTCGAGCCTCAGTGTCAGTTACAGGCCAGAGAGCCGCTTTCGCCTCCGGTGTTCCTCCATATATCTACGCATTTCACCGCTACACATGGAATTCCACTCTCCTCTCCTGCACTCAAGTCTCCCAGTTTCCAATGCACACAATGGTTGAGCCACTGCCTTTTACATCAGACTTAAGAAACCACCTGCGCTCGCTTTACGCCCAATAAATCCGG
+
CCCCCGGGGGGGGGGGGGGGGGGGGGGGGGGGGGGGGGGGGGGGGGGGGGGGGGGGGGGGGGGGGGGGGGGGGGGGDFFFEGGGGGGGGGGGGGGGGGGGGGGGGGGGGGGGGGGGGGGGGFFGGGGGEFEFGGGGECFGGGGGGGGGGGGG?FFGGGGDGGGGGGGGGGGGGGGGGGGDGGGGGGCCFFFGFEG8EGGGFFAC6<FGGGGGD+DGFGFFFGF2=52?=?B?GCFC6@G@CFDF7@FFF79
@M03364:276:000000000-BLYN8:1:1101:15085:13318 2:N:0:1
GGACTACTAGGGTTTCTAATCCTGTTTGCTCCCCACGCTTTCGCACCTGAGCGTCAGTCTTTGTCCAGGGGGCCGCCTTCGCCACCGGTATTCCTCCAGATCTCTACGCATTTCACCGCTACACCTGGAATTCTACCCCCCTCTACAAGACTCTAGCTTGCCAGTTTTGGATGCAGTTCCCAGGTTGAGCCCGGGGATTTCACATCCGACTTGACAGACCGCCTGCGCGCGCTTTACGCCCAGTAATTCCG
+
CC@<C,EC@AFFGFCFGG<FGGF9C<FFFFGGGGFEGGGGGG@BCFGG<EEFGGGEGF9F<FF6CCCFGCGGGGGGGGGGGGGGGGEG@FGFGGGGGF?FFF;FGD<DGEEGGFFFFGGGEGGGGFEE,EF8F<;CBDC:==CGGGF9D8=??;DGFGFCCFFCCBB3@:6>?>FFGFGGGCGE:?D7CFGFDDEEEGGGC@7CAFGGGGCDCG4+2;FC>EB?;FB)453>3<F9@?ECE>2):7/):F*
@M03364:276:000000000-BLYN8:1:1101:19607:13321 2:N:0:1
GGACTACAGGGGTTTCTAATCCTGTTTGCTCCCCACGCTTTCGAGCCTCAGCGTCAGTTACAGACCAGAGAGCCGCCTTCGCCACTGGTGTTCCTCCATATATCTACGCATTTCACCGCTACACATGGAATTCCACTCTCCTCTTCTGCACTCAAGTCCTCCAGTTTCCAATGACCCTCCCCGGTTGAGCCGGGGGCTTTCACATCAGACTTAAAGAACCGCCTGCGCTCGCTTTACGCCCAATAAATCCC
+
CCCCCGGGGGGGGGGGGGGGGGGGGGGGGGGGGGGGGGGGGGGGGGGGGGGGGGGGGGGGGGGGGGGGGGGGGGGGGGGGGGGGGGGGGGGGGGGGGGGGGGGGGGGGGGGGGGGGGGGGGGGGFGGGFDGGGGGGGGGGGGGGGGGGGGGGGGGGGFFGGGGGDDFEGF;EFDGGGGGGGGGGGGGGGGGGGGDCEEGGGGGGFFFFGGGG7DGCGGGG:EFF?=>E>E>DGGFAFB>EGFFFGGBBC0*
@M03364:276:000000000-BLYN8:1:1101:18223:13350 2:N:0:1
GGACTACAGGGGTTTCTAATCCTGTTTGCTCCCCACGCTTTCGAGCCTCAGTGTCAGTTACAGGCCAGAGAGCCGCTTTCGCCTCCGGTGTTCCTCCATATATCTACGCATTTCACCGCTACACATGGAATTCCACTCTCCTCTCCTGCACTCAAGTCTCCCAGTTTCCAATGCACACAATGGTTGAGCCACTGCCTTTTACATCAGACTTAAGAAACCACCTGCGCTCGCTTTACGCCCAATAAATCCGG
+
CCCCC@FGGGGGGGGGGGGGGGGGGGGGGGGGGGGGGGGGGGGGGGGGGGGGGGGGGGGGGGGGGGGGGGGGGGGGGGGFFGGGGGGGGGGGGGGGGGGGGGGGGGGGGGGGGGGGFGDEEGGGGGGGGGGGGGGGGGGGGEEDGGGFGGGG8DGGEGA9DFFGFGDFDFGFFGGGGGGGGGGGGGCFGGGGGGGGGGGGDGGGFFGGGFDFC7C+AC6CFGA=@AAB8?ABG?C=4>GCG>@F*;6?GG9
@M03364:276:000000000-BLYN8:1:1101:9768:13368 2:N:0:1
GGACTACCGGGGTTTCTAATCCTGTTTGCTCCCCACGCTTTCGAGCCTCAGTGTCAGTTACAGGCCAGAGAGCCGCTTTCGCCTCCGGTGTTCCTCCATATATCTACGCATTTCACCGCTACACATGGAATTCCACTCTCCTCTCCTGCACTCAAGTCTCCCAGTTTCCAATGCACACAATGGTTGAGCCACTGCCTTTTACATCAGACTTAAGAAACCACCTGCGCTCGCTTTACGCCCAATAAATCCGG
+
CCCCCGGGGGGGGGGGGGGGGGGGGGGGGGGGGGGGGGGGGGGGGGGGGGGGGGGGGGGGGGGGGGGGGGGGGGGGGGGGGGGGGGGGGGGGGGGGGGGGGGGGGGGGGGGGGGGGFGGGGGGGGGGGFDFGGGGGFGGGGGGGGGGGGGGGGGGGGGGGGGGFGGGGGGGGGGGGGGGGFGGGGGGGGGGGGGGGGFGGGGGFFGFFGGGGFGGGGGFGFGFEB?=B@FEA5DGC3?=CGFFFGGFE*79
@M03364:276:000000000-BLYN8:1:1101:28331:13401 2:N:0:1
GGACTACAGGGGTATCTAATCCTGTTTGCTCCCCACGATTTCGCCCCTCAGTGTCAGTATCAGTCCAGGTAGTCGCCTTCGCCACTGGTGTTCCTTCCGATATCTACGCATTTCACCGCTTCACAGGAAATTCCACTCCCCTCTACCATACTCTAGCTTGCCAGTCTTGGCTGCATTTCCCAGGTTGCGCCCGGGGATTTCCCCTTCCACTTAAACTACCACCTACGCGCGCTTTACGCCCAGTACTTCCG
+
B<<C,CC86C@FF,CFGF,6C,C6FFGC9,,FEG8:C+,;,C@B,BF@:FCC<<CFCFD,CFDC;E<C@FF9FGGGGG7,:8,,BE<FCFE7F?D<A8,?4+@B,,5AFC,B?EE<EBEE+4EF9AA<<,5CE9@:E,>EE8EDCFC8=9,=,@8,,,,6D,,@=,,=A9,>>CF,723E=>=BDEG89+BCE6*@EEGG9+<**;0*=C+5+5+*+;>C6C)7./(/(8)><D*)+(1::50)**/)2:1
@M03364:276:000000000-BLYN8:1:1101:25278:13406 2:N:0:1
GGACTACTAGGGTATCTAATCCTGTTTGCTCCCCACGCTTTCGAGCCTCAGTGTCAGTTACAGGCCAGAGAGCCGCTTTCGCCTCCGGTGTTCCTCCATATATCTACGCATTTCACCGCTACACATGGAATTCCACTCTCCTCTCCTGCACTCAAGTCTCCCAGTTTCCAATGCACACAATGGTTGAGCCACTGCCTTTTACATCAGACTTAAGAAACCACCTGCGCTCGCTTTACGCCCAATAAATCCGG
+
CCCCCGGGGGGGGGGGGGGGGGGGGGGGGGGGGGGGGGGGGGGGGGGGGGGGGGGGGGGGGGGGGGGFFFGGGGGGGGGGGGGGGGGGGGGFFGFGGGGGGGFGGGGGDGGGGGGGFFGGGGGGGGGGF=EFGFFFFGFGGGGFGGGGGGGGGGG8EED;FGCFGGGCA>FFFFGGGGG?DGGGGGG8EBDGGFGGGGGGGGGGFGG6>FGFGG>FGG69?CFEB>=>=B>>FG7>D@GCEF@FGFFCCD5
@M03364:276:000000000-BLYN8:1:1101:17585:13446 2:N:0:1
GGACTACAAGGGTTTCTAATCCTGTTTGCTACCCATGCTTTCGAGCCTCAGCGTCAGTTACAGACCAGACAGCCGCCTTCGCCACTGGTGTTCTTCCATATATCTACGCATTTCACCGCTACACATGGAATTCCACTCTCCTCTCCTGCACTCAAGTCTCCCAGTTTCCAATGCACACAATGGTTGAGCCACTGCCTTTTACATCAGACTTAAGAAACCACCTGCGCTCGCTTTACGCCCAATAAATCCGG
+
CCCCCGGGGGGGGGGGGGGGGGGGGGGGGGGGGGGGGGGGFGGGGGGGGGGGGGGDGGGGGGGGGGGGGGGGGGGGGGGGGGGGGGGGGGGGGGGGGGGGGGGGGGGGGGGGGGGGGGGGGGGGGGGGFFFGGGGGGGGGGGGFGGGGGGGGGGFGGGGGAFGGGGGGGGGGGGGGGGGGGGGGFGGGGGGGGGGGGGGF@?EGFCGCGCFCGGGGGGGGFCFEDE>FAFFFC<8C>DGEG)>FCFFFCCC
@M03364:276:000000000-BLYN8:1:1101:18887:13450 2:N:0:1
GGACTACAGGGGTTTCTAATCCTGTTTGCTCCCCACGCTTTCGAGCCTCAGTGTCAGTTACAGGCCAGAGAGCCGCTTTCGCCTCCGGTGTTCCTCCAGATCTCTACGCATTTCACCGCTACACCTGGAATTCTACCCCCCTCTACAAGACTCTAGCCTGCCAGTTTCGGATGCAGTTCCCAGGTTGAGCCCGGGGATTTCACATCCGACTTGACAGACCGCCTGCGTGCGCTTTACGCCCAGTAATTCCG
+
CCCCCGFFGGGEGDGGGGGGGGGGGGGGGGGGFGGFFGGGFGGGGGGGGFFDFGFGGGGGGGDGFGGGGGGGGGGDG7DFGGGGGFGCFGGGFGGGGFC,,AEGA?FGGGEFGGGGGGGEFGGGFGGGGGGGGGGFGFFGGGGGGGGGCEDGFGGGGGGFCDFGGGGGGGG6+:EGGGAFGGGGFGGGGGGGGGDEEEGGGGFFFFGG:DGGGGFFG;5*./=(3A9E;3BEG*7)6<GGG3<?*:*)?**
@M03364:276:000000000-BLYN8:1:1101:12319:13491 2:N:0:1
GGACTACTAGGGTTTCTAATCCTGTTTGCTCCCCACGCTCTCGAGCCTCAGTGTCAGTTACAGGCCAGAGAGCCGCTTTCGCCTCCGGTGTTCCTCCATATATCCACGCATTTCACCGCTACACATGGAATTCCACCCCCCTCTCCTGCACTCAAGCCCTCCAGTTTCCAATGCCCCCCATGGTTGAGCCACTGCATTTTACATCATCCTTAAGAAACCCTCTGCGCTCGCGTTCCCCCCACTAAATCCGG
+
C-@@BFF,F@FCCF@EFE,,C@<F6FE8@FGGGEFGCDG,,CCEGGGGGG?CEFGFCE9,C,C,CF@,:EE7@FGG+B,:BCF@@@@:@@F,BD@BF<,A?FC5,AF:@:?CFEDAFED>FCEF9EG8FF?:;CEF,8+6488DD,@DGGFDF,,@,D+,@BFFGF;EFFE,@4,,+4*;,8,E@88,2:,D1,>,<>2,2=,=4:++5;++22CF*8:*)*)).5(.,).)11*/*(**/),0*005*5)
@M03364:276:000000000-BLYN8:1:1101:25650:13501 2:N:0:1
GGACTACTGGGGTTTCTAATCCTGTTTGCTCCCCACGCTTTCGCACCTGAGCGTCAGTCTTTGTCCAGGGGGCCGCCTTCGCCACCGGTATTCCTCCAGATCTCTACGCATTTCACCGCTACACCTGGAATTCTACCCCCCTCTACAAGACTCTAGCCTGCCAGTTTCGGATGCAGTTCCCAGGTTGAGCCCGGGGATTTCACATCCGACTTGACAGACCGCCTGCGTGCGCTTTACGCCCAGTAATTCCG
+
CCCCCGGGGGGGGGGGGGGGGGGGGGGGGGGGGGGGGGGGGGGGGGGGCFFGGGGGGGGGGGGGGGGGFGGGGGDGGGGGGGGGGGGGGGGGGGGGGGFGDEGGGGGGGGDGGGGGGGGGGGGGGGGGGGGGGGGGGG?CGGGGGGGGC?GGGGGGGGFGGGFCFFFG>58>@FGG?E,DECFGGGGGGGGGEGD=EGGFGGGCCC4DGGGGFGGCF45CDDD??FBFFD>@GDFDF(8EG5(/:FF2FG7
@M03364:276:000000000-BLYN8:1:1101:11648:13517 2:N:0:1
GGACTACCGGGGTTTCTAATCCTGTTTGCTCCCCACGCTTTCGAGCCTCAGTGTCAGTTACAGGCCAGAGAGCCGCTTTCGCCTCCGGTGTTCCTCCATATATCTACGCATTTCACCGCTACACATGGAATTCCACTCTCCTCTCCTGCACTCAAGTCTCCCAGTTTCCAATGCACACAATGGTTGAGCCACTGCCTTTTACATCAGACTTAAGAAACCACCTGCGCTCGCTTTACGCCCAATAAATCCGG
+
CCCCCGGGGGGGGGGGGGGGGGGGGGGGGGGGGGGGGGGGGGGFGGGGGGGGGGGGGGGGGGGGGGFGGGGGGGGDFGFFGEBFCGGGGGEGGGGGGGGGGGGGGGGGGGGGGGGGGGGGFGGGFGGGGGGGGGGFFGGGGGGGGGGFGGGGGGGGGGGFEGGGGGGG:FGGGGGGGCEGGGGFGGFC?:6DFGGCGGGGG?CF9+**;?>7:8FFFDFGFDA>@EB>(0?DCD+)):CCE:@ADGA?FGG
@M03364:276:000000000-BLYN8:1:1101:10210:13519 2:N:0:1
GGACTACCAGGGTATCTAATCCTGTTTGCTCCCCACGCTTTCGAGCCTCAGTGTCAGTTACAGGCCAGAGAGCCGCTTTCGCCTCCGGTGTTCCTCCATATATCTACGCATTTCACCGCTACACATGGAATTCCACTCTCCTCTCCTGCACTCAAGTCTCCCAGTTTCCAATGCACACAATGGTTGAGCCACTGCCTTTTACATCAGACTTAAGAAACCACCTGCGCTCGCTTTACGCCCAATAAATCCGG
+
CCCCCGGGGFGGGGGGGGGGGGGGGGGGGGGGGGGGGGGGGGGGGGGGGGGGGGFGFGGGGGGGGGGG8EFEGGGGGGGGGGGGGGGGGGGGGGGGGGGGGGFGGGGGGGGGGDDG9?F>FGGGGGGGFGGGGGGGGGADFEGGGGGGGGGGGG8EFGDGGGGGGGGGGGGGGGGGGGGGDEDGGCFGGGFF<:CGGFCFGGDG?C5FGGGGGGGGGGGD>EFBBABEAEFFFFC>B@GCCFDFGGFFGGC
@M03364:276:000000000-BLYN8:1:1101:4645:13523 2:N:0:1
GGACTACTGGGGTTTCTAATCCTGTTTGCTCCCCACGCTTTCGCACCTGAGCGTCAGTCTTTGTCCAGGGGGCCGCCTTCGCCACCGGTATTCCTCCAGATCTCTACGCATTTCACCGCTACACCTGGAATTCTACCCCCCTCTACAAGACTCTAGCCTGCCAGTTTCGGATGCAGTTCCCAGGTTGAGCCCGGGGATTTCACATCCGACTTGACAGACCGCCTGCGTGCGCTTTACGCCCAGTAATTCCG
+
CCCCCGGGGGGGGGGGFFFAFGGGGGGGGGGCFEFGGGGGGGGGGGGGGGGGGGGGGGGG<FCFGGDFGCFCCGGGGGGGGGEGGGDGGGFGGG;FEEGF@EGGFEFGEG+FC9EGGGGGEGDGGG?GGGGFDFGFGGCFGCCGFGCFF8DDFGG7EFGFGFFCGGGGEGCECGGCGGCFGGGGGGGGGG?85C*:=CFCFFFD8;<C:CD3*:CG=DC55C@?0>>F?DFFGCG)*4C:>7?67**.0:7
@M03364:276:000000000-BLYN8:1:1101:18431:13525 2:N:0:1
GGACTACTGGGGTTTCTAATCCTGTTTGCTCCCCACGCTTTCGAGCCTCAGTGTCAGTTACAGGCCAGAGAGCCGCCTTCGCCACTGGTGTTCCTCCATATATCTACGCATTTCACCGCTACACATGGAATTCCACTCTCCTCTTCTGCACTCAAGTCTCCCAGTTTCCAATGACCCTCCCCGGTTGAGCCGGGGGCTTTCACATCAGACTTAAGAAACCACCTGCGCTCGCTTTACGCCCAATAAATCCG
+
CCCCCGGGGGGGEGGGGGGGGGFGGGGGGGGGGGGGGGGGGGGGGGGGGGGGGGGGGFGGGGGGGFFGGGGGGGGGCEGGGGGGGGGGGGGGGGGGGGGGGGGGGGGGGGGGGGGGFGGGGGFGGGGGFFGGGGGGGGGGGGGGGGGDDG88EGGGGGFGGGFG<EGGFGGGCGE8FFGGGGGG:EEFGGGGGGGGGDFCFDFCF<?CFC<CDCFFGGGGAFD@F4,:;EFDC3*);<EEGF?FG>FAGG5
@M03364:276:000000000-BLYN8:1:1101:16660:13536 2:N:0:1
GGACTACCAGGGTTTCTAATCCTGTTTGCTCCCCACGCTTTCGAGCCTCAGTGTCAGTTACAGGCCAGAGAGCCGCTTTCGCCACCGGTGTTCCTCCATATATCTACGCATTTCACCGCTACACATGGAATTCCACTCTCCTCTCCTGCACTCAAGTCTCCCAGTTTCCAATGCACACAATGGTTGAGCCACTGCCTTTTACATCAGACTTAAGAAACCACCTGCGCTCGCTTTACGCCCAATAAATCCGG
+
CCCCCGGGGGGGGGGGGGGGGGGGGGGGGGGGGGGGGGGGGGGGGGFGGGGGGGGGGGGGGGGFGGGFGGGGGGGGGGGGGGGGGGGGGGGGGGGGGGGGGGGGGGGGGGGGGGGGGGGGDGGGGGGGFEFGGGGGGGGGGGGGGGFGGGGGFGGGFGGG9FGDFDFFGGGGGGGGGG>FGGCFGGGFFGGGCEGFGGGGGGGGFF>CGF;DFCFDGFGFFGF=)@A>DDFFGFGFF=EGGF8;CFF56C:
@M03364:276:000000000-BLYN8:1:1101:20561:13559 2:N:0:1
GGACTACCAGGGTATCTAATCCTGTTTGCTCCCCACGCTTTCGAGCCTCAGTGTCAGTTACAGGCCAGAGAGCCGCTTTCGCCTCCGGTGTTCCTCCATATATCTACGCATTTCACCGCTACACATGGAATTCCACTCTCCTCTCCTGCACTCAAGTCGCCCAGTTTCCAATGCACACCATGGTTGAGCCACTGCCTTTTACATCAGACTTAAGACACCACCTGCGCCCCCTTTACCCCCAATAAATCCGG
+
CCCCCGG8FGGGGGGGGGGGGGGGGGGGGGGGGGGGGGGGGGGGGGGGGGGCEGGGGGGGGCG8FGGG<,6FGGGGGGGGGGGEGGEGGGGGGGGGGFDGGGGGGGGGGGGGAAFGFGGGGGGG?,EEFGGGGGGGG@ABFFGGGFCBEGGGGGGGB=68@EGGGGGFGGGGGGGGD,++,@D9FEE,2D:FCDF?,,E<EFD@@79@>*?+=DF*;*:**;?4@5-*()2)29+/*(6=78()22+)9):
@M03364:276:000000000-BLYN8:1:1101:16712:13571 2:N:0:1
GGACTACCAGGGTTTCTAATCCTGTTTGCTCCCCACGCTTTCGAGCCTCAGTGTCAGTTACAGGCCAGAGAGCCGCTTTCGCCTCCGGTGTTCCTCCATATATCTACGCATTTCACCGCTACACATGGAATTCCACTCTCCTCTCCAGCACTCAAGTCTCCCAGTTTCCAATGCACACAATGGTTGAGCCACTGCCTTTTACATCAGACTTAAGAAACCACCTTCGCTCGCTTTACGCCCAATAAATCCGG
+
CBCCCG@EGGGGEFCFGFFGAFGGGGFGFEFGGEF7BFGGGDGG@F+BFGGEGFFGFGCDFCDF8FGCGGDECCGGEGG9CFGGG<FE:CEFF9FFFG?FFGGFGEGGGGGG<5,?FGGEG:EFFGGGGGGFAFFGGFAFEAFDFC,@F?>=8EF9,@FDC@EGEDGGGFEGC8AAEF8FEF3EFGC,A,>DFFGDEC;,<?CC@FG57DEC8CFGG*@@?9*)<FDF9D)8F*:>>==:C)66>7A34C<
@M03364:276:000000000-BLYN8:1:1101:7627:13575 2:N:0:1
GGACTACTGGGGTTTCTAATCCTGTTTGCTCCCCACGCTTTCGCACCTGAGCGTCAGTCTTTGTCCAGGGGGCCGCCTTCGCCACCGGTATTCCTCCAGATCTCTACGCATTTCACCGCTACACCTGGAATTCTACCCCCCTCTACAAGACTCTAGCCTGCCAGTTTCGGATGCAGTTCCCAGGTTGAGCCCGGGGATTTCACATCCGACTTGACAGACCGCCTGCGTGCGCTTTACGCCCAGTAATTCCG
+
CCCCCGGGGGGGGGGGGGGGGGGGGGGGGGGGGGGGEGGGGGGGGGGGGGGGGGGGGGGGGGGGGGGGGGGGGGGGGGGGGGGGGGGGGGGGGGGGGGEFGGGFFGGGGGG7@EFGGGGGGGGGGGGGFGGCGGGGFGGGGGGGGGGFFGGGGGGCGGGGGGFGGGFFE8:ECEGGF2>DFGGGGGG6CEGGDEG=CEGGGGGGFGGGGGGGG7CGGCFG:E>1:F>B?BFFGGF)64;CC36)7C8<CC9
@M03364:276:000000000-BLYN8:1:1101:24112:13591 2:N:0:1
GGACTACCAGGGTTTCTAATCCTGTTTGCTCCCCACGCTTTCGAGCCTCAGTGTCAGTTACAGGCCAGAGAGCCGCTTTCGCCTCCGGTGTTCCTCCATATATCTACGCATTTCACCGCTACACATGGAATTCCACTCTCCTCTCCTGCACTCAAGTCTCCCAGTTTCCAATGCACACAATGGTTGAGCCACTGCCTTTTACATCAGACTTAAGAAACCACCTGCGCTCGCTTTACGCCCAATAAATCCGG
+
CCCCCGGGGGGGGGGGGGGGGGGGGGGGGGGGGGGGGGGGGGGGGGGGGGGGGGGGGGGGGGGGGGGGGGGGGGGGGGGGGGGGGGGGGGGGGGGGGGGGGGGGGGGGGGGGGGGGGGGGGGGGGGGGFEGGGGGGGGFGGGGGGGGGGGGGGGGGGGGGGG?FGGCFCFGGGGGGGGGGGG?DGGGFGGGGGGGGGGGGGGGGFGGGGGGGGGCGGGGFFGFFFFFFDFFFGGGFE=EE7>;FGGF3CC:
@M03364:276:000000000-BLYN8:1:1101:4385:13594 2:N:0:1
GGACTACTGGGGTATCTAATCCTGTTTGCTCCCCACGCTTTCGCACCTGAGCGTCAGTCTTTGTCCAGGGGGCCGCCTTCGCCACCGGTATTCCTCCAGATCTCTACGCATTTCACCGCTACACCTGGAATTCTACCCCCCTCTACAAGACTCTAGCCTGCCAGTTTCGGATGCAGTTCCCAGGTTGAGCCCGGGGATTTCACATCCGACTTGACAGACCGCCTGCGTGCGCTTTACGCCCAGTAATTCCG
+
CCCCCGGGGGGGGGGGGGGFGGGGGGGGGGGGGGGGGGGGGGGGGFGGGGGGCFGGFFCFGGGGGGGFGGGGGGGGEFFGGGGGEFGGGGGGGGGGGGGGGGDFGFGGGGGDFFGGGGGCGGG8FEGGFGDFGGGFFFGGGGGFGGGGGGG7DGGFGGFGFFGGGGAEGG**1:DAFCFGCFGGFC6C?;D;EGG55CGGGGGGFGG85C<<FGFGFGGGFGFF?F95(8>EGC3)*38:E3?FC7=>7:0
@M03364:276:000000000-BLYN8:1:1101:20185:13598 2:N:0:1
GGACTACCAGGGTTTCTAATCCTGTTTGCTCCCCACGCTTTCGCACCTGAGCGTCAGTCTTTGTCCAGGGGGCCGCCTTCGCCACCGGTATTCCTCCAGATCTCTACGCATTTCACCGCTACACCTGGAATTCTACCCCCCTCTACAAGACTCTAGCCTGCCAGTTTCGGATGCAGTTCCCAGGTTGAGCCCGGGGATTTCACATCCGACTTGACAGACCGCCTGCGTGCGCTTTACGCCCAGTAATTCCG
+
CCCCCGGGGGGGGGGGGGGGGGGGGGGGGGGGGGGGGDGEGGGGGGGFFGGGGGGGEGGGGGGGGGGGGGGGGGGGGGGGGGFGGGGGGGGGGGGGGGGGGGGGGGGGGGGGGFGGFGGGGGGGGGGG?FGGGGGGG@FGGGGFGGGCFGGGGGGAEGGGGGGFFFGGDGGGGGGGGGGGGDGGGGGGGGGGGGGGG5:FGGGGFGFD*9D5CGGGGGGFF=>BFFFF:EF))55AFFGEGFF?FFFBFF7
@M03364:276:000000000-BLYN8:1:1101:25925:13621 2:N:0:1
GGACTACTAGGGTATCTAATCCTGTTTGCTCCCCACGCTTTCGAGCCTCAGTGTCAGTTACAGGCCAGAGAGCCGCCTTCGCCACCGGTGTTCCTCCATATATCTACGCATTTCACCGCTACACATGGAATTCCACTCTCCTCTCCTTCACTCAAGTCTACCAGTGTCCAATAAATATAATGGTTGTGCCACGGCCCTTTTCACCTGACATAATAAACCCACTGCGCTCGCTTTACGCCCAATAAATCAGC
+
@CCCC8<CDEG9@EFACECFGDEFGGG@FFGGFFFC+@C@C68FGGDC8FFEGGEGD@E<AF,,:B@,C,66DA@:+,BFACDEFF@7++B8C,,9FEEEDF@F,ECF7FEEA@FFC@E6>@F89FAF?F<FF9EF=49<EDFD8ED,,6EF9DFDFFD,3CD?<=>D,@>D,,,77,,7,33,,+++7;E,+++++6,,*+2+4**33*5=++=;+;,*/;3)6*:?@?42/:C*0(:1*)(2*;+)*2*
@M03364:276:000000000-BLYN8:1:1101:19912:13637 2:N:0:1
GGACTACTCGGGTATCTAATCCTGTTTGCTCCCCACGCTTTCGAGCCTCAGTGTCAGTTACAGGCCAGAGAGCCGCTTTCGCCTCCGGTGTTCCTCCATATATCTACGCATTTCACCGCTACACATGGAATTCCACTCTCCTCTCCTGCACTCAAGTCTACCAGTTTCCAATGCATACAATGGTTGAGCCACTGCCTTTTACACCAGACTTAATAAACCACCTGCGCTCGCTTTACGCCCAATAAATCCGG
+
CCCCCGGGFGGGGGGGGGGGGGGGGGGGGGGGGGGGGGGGGGGGGGGGGGGGGGGGGGGGFGGGFFGGGFGGFGGGGGGGGGGDGGGGGGGGGGGGGGGGGGGGGGGGGGEEFGGGGCE>EEFFGGGGGGGGGGFFFGGFGFGGGGGFGGFFEGFFGGGGGGFFGGFGFGGGGGGGEGGFGGGGGGGGFGGFGGGGGDFFGGGGA5DGFFGGGGGGGGFGFCABDB=BDFFFGGGCF2=:E:3AFGA?FD>
@M03364:276:000000000-BLYN8:1:1101:3638:13671 2:N:0:1
GGACTACTGGGGTTTCTAATCCTGTTTGCTCCCCACGCTTTCGCACCTGAGCGTCAGTCTTTGTCCAGGGGGCCGCCTTCGCCACCGGTATTCCTCCAGATCTCTACGCATTTCACCGCTACACCTGGAATTCTACCCCCCTCTACAAGACTCTAGCCTGCCAGTTTCGGATGCAGTTCCCAGGTTGAGCCCGGGGATTTCACATCCGACTTGACAGACCGCCTGCGTGCGCTTTACGCCCAATAAATCCG
+
CCCCCFEGGGGGGGEGGGGGGGGFGGGGGGGGGGFGGGGGGGGGGGGGFGGGGGGGGGDFFGGGGGGGFGGGGGGGGGGGGDGGGGGGCGGGGGGGGGG9<EFFGGGGGGGGCGGGGGGDGGFGGGGGFGEFGGGGEFGGDEGGGEDGFGGGGGGCCFECEFFFCCFGEGGGGFGGGCFFC?CGGFGGGFFFEECE5CFGGGG7AFCGGGGGGGGGGGGGEGFB:FFF<EFBDGGF?48?:7:4DD@BGGD
@M03364:276:000000000-BLYN8:1:1101:10013:13681 2:N:0:1
GGACTACAGGGGTTTCTAATCCTGTTTGCTCCCCACGCTTTCGCACCTGAGCGTCAGTCTTTGTCCAGGGGGCCGCCTTCGCCACCGGTATTCCTCCAGATCTCTACGCATTTCACCGCTACACCTGGAATTCTACCCCCCTCTACAAGACTCTAGCCTGCCAGTTTCGGATGCAGTTCCCAGGTTGAGCCCGGGGATTTCACATCCGACTTGACAGACCGCCTGCGTGCGCTTTACGCCCAGTAATTCCG
+
CCCCCGGGGGGGGGGGGGGGGGGGGGGGGGGGGGGGGGGGGGGGGGGGGGGGGGGGGGGGGGGGGGGGGDGGGGGGGGGGGGGGGGGGGGGGGFGGGGGGGGGGGGGGGC:FGGGGGGGGGGGGGGGGGGGGGFGGAFGGGGGF9BFGFC@DGGDAFGGFFFGGGGGGEEEG@FGGGFGGGGGGGGFCEFGGGGGG58FFFFGGFGCC:DGG7FGGGGFGFGF?BFBF?EFFDGD2FBGDC><?G:@AGG>
@M03364:276:000000000-BLYN8:1:1101:17881:13700 2:N:0:1
GGACTACTGGGGTTTCTAATCCTGTTTGCTCCCCACGCTTTCGAGCCTCAGTGTCAGTTACAGGCCAGAGAGCCGCTTTCGCCTCCGGTGTTCCTCCATATATCTACGCATTTCACCGCTACACATGGAATTCCACTCTCCTCTCCTGCACTCAAGTCTCCCAGTTTCCAATGCACACAATGGTTGAGCCACTGCCTTTTACATCAGACTTAAGAAACCACCTGCGCTCGCTTTACGCCCAATAAATCCGG
+
CCCCCGGGGGGGGGGGGGGGGGGGGGGGGGGGGGGGGGGGGGGGGGGGGGGGGGGGGGGGGGGGGDGGGGGGGGGGGGGGGGGGGGGGGGGGGGGGGFGGGGEAAFGGGGGGGGGGGGGGGEGGGFGGFFFGGFCFFGGGGGFFGGGGG?@FGGFFFFGGGGGFGGGGGGGGGGFGGFGFGGFGGGGGGGGGGGGGGGGGGGGGFGGGGGDFF+=8CF6:9?9;:?>>@DDEGGGFFFD7=:@ACFFFGD7
@M03364:276:000000000-BLYN8:1:1101:25195:13742 2:N:0:1
GGACTACCAGGGTATCTAATCCTGTTTGCTCCCCACGCTTTCGCACCTGAGCGTCAGTCTTTGTCCAGGGGGCCGCCTTCGCCACCGGTATTCCTCCAGATCTCTACGCATTTCACCGCTCCACCTGGAATTCTACCCCCCTCTACAAGTCTCTAGCCTGCCAGTTTCGAATGCAGTTCCCAGGTTGAGCCCGGGGATTTCACATCCGACTTGACAGCCCGCCTGCGTGCGGTTTACGCCCAGTAATTCTG
+
CCCCCGC@FEEG@FGGFGGGGGGGGCCFGFFGGGG@:@F;CFDB@FGGGGGGDFFGCFGGGG9F<@A8,B+@CEGGEEGFF@FEFDC@7FCFDC9EFFG9G,@E9FEGD@7FGGGF<44@++?FG8FDC8?=9,,36D=FCGGDECG9C7EFGDE@E>C>D@,,>EFF5>,@EF7DF,7DFEC>FG6,4>B*=CE***6<1+14=CC77<CDD78>6*355*:20.2B1>@)1)15/(/*>7(90:=>C*2
@M03364:276:000000000-BLYN8:1:1101:27213:13746 2:N:0:1
GGACTACTGGGGTTTCTAATCCTGTTTGCTCCCCTCGCTTTCGAGCCTCAGCGTCAGTGACGGACCAGAGGAGCGCTTTCGCCGTTGGTGTTCCTTCATATCTCTACGCATTTCACCGCTACACCTGGAATTCCTCTCGCCACTTCTGTACTCAAGCTTGCTAGTTTCAAATGACTCTCCCGGGTTGAGCCCTGGGATTTGACGGCAGACTTAAAACACCGCCTGCTGTCGCTTTACGCCCAATCAATCCG
+
CCCCCFG,CCFCFGGGGFGFGG,;FF9EFFGDEC,6@CFGGFE,,,8BFEE,@C:@FG9,C@F,+@CF8,,,,,8@,FFCCF=++BFFGGGGG,C,B,,9E9EFFF<ACEGGGFC,E@+@=4=B,,A,BEFGF9,,,,68C++6,8,@3=EDDECD,@D8+3@FD;C3,7,,57373:A?6:+BC:C7?C>*4@FG,??F>FG***)1102++=+1**4/)*),/5())*).2>F960**/)(.*2/)*29
@M03364:276:000000000-BLYN8:1:1101:14827:13752 2:N:0:1
GGACTACTAGGGTATCTAATCCTGTTTGCTCCCCACGCTTTCGAGCCTCAGTGTCAGTTACAGGCCAGAGAGCCGCTTTCGCCTCCGGTGTTCCTCCATATATCTACGCATTTCACCGCTACACATGGAATTCCACTCTCCTCTTCTGCACTCAAGTCCTCCAGTTTCCAATGACCCTCCCCGGTTGAGCCGGGGGCTTTCACATCAGACTTAAAGAACCGCCTGCGCTCGCTTTACGCCCAATAAATCCG
+
CCCCCGGGGGGGGGGGGGGGGGGGGGGGGGGGGGGGGGGGGGGGGGGGGGGGGFGGGGGGGGGGGGGGGGGGGGGGGCEGGGGGGGGDCEGGGGGGGGGGFGGGGGDGCGGFFGGEEFGGGGGGGGGGFEFGFGGGGGGGGGFGGGGGGGGGDFGGGG,>DF?BDFFGAFFFGGFCFFFG8BEEGGGGFF8EGG5CGGGG78EGFGCG8<?FGFFGFCFGFGFD?56>15;3**159<EE=B<>DGFAGFC
@M03364:276:000000000-BLYN8:1:1101:8217:13781 2:N:0:1
GGACTACTAGGGTTTCTAATCCTGTTTGCTCCCCACGCTTTCGAGCCTCAGTGTCAGTTACAGGCCAGAGAGCCGCTTTCGCCTCCGGTGTTCCTCCATATATCTACGCATTTCACCGCTACACATGGAATTCCACTCTCCTCTCCTGCACTCAAGTCTCCCAGTTTCCAATGCACACAATGGTTGAGCCACTGCCTTTTACATCAGACTTAAGAAACCACCTGCGCTCGCTTTACGCCCAATAAATCCGG
+
CCCCCDGGGGGGGCE@F9CFGGGFGGEFGGGGFEGGGGGFFGGF@FFEDFEGGGGGGGGFFFCFG@F@EEGGGGGFGGFGEGEEG@GEGGEFGGGGGGGG<F,AEFGGFE>BFABF9=:EFG:FEFGGFAEEFEGGEECFFGC8>@EFGFGGGG@9@9,==DFG<FGADADFFFGFGGGFFFFGGE81DFGCFFF6CGCCDFFFF?D*;5D7CCFGCG>CF@AEBEFE2@EFFG@8?D*:C:@F*::<CDD
@M03364:276:000000000-BLYN8:1:1101:15767:13874 2:N:0:1
GGACTACAAGGGTTTCTAATCCTGTTTGCTCCCCACGCTTTCGAGCCTCAGTGTCAGTTACAGGCCAGAGAGCCGCTTTCGCCTCCGGTGTTCCTCCATATATCTACGCATTTCACCGCTACACATGGAATTCCACTCTCCTCTCCTGCACTCAAGTCTCCCAGTTTCCAATGCACACAATGGTTGAGCCACTGCCTTTTACATCAGACTTAAGAAACCACCTGCGCTCGCTTTACGCCCAATAAATCCGG
+
CCCCCGGGGGGGGGGGGGGGGGGGGGGGGGGGGGGGGGGGGGGGGGGGGGGFFGGGGGGGGAFEGGGGGGFEGGGGGDGGG7FFCFCFFEGDGGGGGGGGGGGGFGGFGGGGGGGGGGECFGGGG8C@FEFCGDGGGGGGGGGGGGGFFFGFGGGGGGGGFCGCFFAEGG9CGCFGGGDFFFCE>EFGG@DF,@9??DGF7:AFFG>;@CFG+;@C7>6C>GF))95*-6AEFGGF;9EGG>68C@F3CC/
@M03364:276:000000000-BLYN8:1:1101:14281:13879 2:N:0:1
GGACTACCGGGGTTTCTAATCCTGTTTGCTCCCCACGCTTTCGCACCTGAGCGTCAGTCTTTGTCCAGGGGGCCGCCTTCGCCACCGGTATTCCTCCGGATCTCTACGCATTTCACCGCTACACCTGGAATTCTACCCCCCTCTACAAGACTCTAGCCTGCCAGTTTCGGTCGCAGTTCCCAGGTTCAGCCCGGGGATTTCCCACCCACCTTCCAACACCGCCTGCGGCCGCTTTACGCCCATTAATTCCC
+
CCCCCGGC:EGGE@EGG@9FEG<FEGGGG<FEFG8@CGGDGGC@FGGCFE@EFFCCGDCFG9EFCFDFCFC@CFEDGEGGGGGGGFFDCCFF<CFFG+4C:C9FGFC<F7FBEGCFC3FC+@:3>,A<DAFGG,@D>D8FG>EG,;;9@GF:EAFGGCG,6@F8@?665>11;EE*=,>9,,6*7,1,,?*=>8***32+3+3;)2**9*2*2**2*/;=):@005()-5.;C55)*(;8*0.****)20*
@M03364:276:000000000-BLYN8:1:1101:4617:13892 2:N:0:1
GGACTACAGGGGTATCTAATCCTGTTTGCTCCCCACGCTTTCGCACCTGAGCGTCAGTCTTCGTCCAGGGGGCCGCCTTCGCCACCGGTATTCCTCCAGATCTCTACGCATTTCACCGCTACACCTGGAATTCTACCCCCCTCTACAAGACTCTAGCCTGCCAGTTTCGGATGCAGTTCCCAGGTTGAGCCCGGGGATTTCACATCCGACTTGACAGACTGCCTGCGTGCGCTTTACGCCCAGTAATTCCG
+
CCCCCGGGGGGGGGGGGGGFGGGGGFGGGGGGGGGGGGGGGGGGGGGGGGFGGGGGDGFFGGGGGFCCGGGDGGCDGGGG7FGGEFGGGGGGCFFGGGGGGGG<D9FGGGGGGGGFGGGGGGGGEFGGGGGGGGGGGGGGGGDGGGGGB,@FFGGGGGGGGFGFGG;>?EGEGFGGGGGGGGGFGE>EFGGGGCGGEEFCG=FC620>DGG3:CDFDFD+6EF)8>65,75DGGG)*2EGG:<?7:96>F9
@M03364:276:000000000-BLYN8:1:1101:7326:13915 2:N:0:1
GGACTACAGGGGTATCTAATCCTGTTCGCTACCCATGCTTTCGAGCCTCAGCGTCAGTTACAGACCAGACAGCCGCCTTCGCCACTGGTGTTCTTCCATATATCTACGCATTTCACCGCTACACATGGAGTTCCACTGTCCTCTTCTGCACTCAAGTCTCCCAGTTTCCAATGCACTTCTTCGGTTGAGCCGAAGGCTTTCACATTAGACTTAAAAGACCGCCTGCGCTCGCTTTACGCCCAATAAATCCG
+
CCCCCGGGFGGGGGGGGGGGGGGGGGGGGGGGGGGGGGGGGGGGGGGGGGGGGGGGGFFGGGGGGGGFGFGFGGGGGGGGGGGGGGGFFFFEGGDFGGGFGFEFGGFGGGGGGGGGGGGGGGGGGFGFFGGGGGGGGFGGGGGGGGGGFGGGGGEFGGGGGGGGGGGGGGGGGGGGGGGGFG6CFEGGGGGG7CCC6DCFGGGGFGGGGGGGG>C+=DGF*=B>BF@B>D>DGGGFF<GGGED4FGCCGGC
@M03364:276:000000000-BLYN8:1:1101:27723:13944 2:N:0:1
GGACTACCGGGGTTTCTAATCCTGTTTGCTCCCCACGCTTTCGAGCCTCAGTGTCAGTTACAGGCCAGAGAGCCGCTTTCGCCTCCGGTGTTCCTCCATATATCTACGCATTTCACCGCTACACATGGAATTCCACTCTCCTCTCCTGCACTCAAGTCTCCCAGTTTCCAATGCACACAATGGTTGAGCCACTGCCTTTTACATCAGACTTAAGAAACCACCTGCGCTCGCTTTACGCCCAATAAATCCGG
+
CCCCCGGGGGGGGGGGGFGGGGGGGGGGGGG?FC@FGGGGGGGGGDGGGCCFGGGGGGGGGGGGGGGGGGGGGGGGGGGG:F@FGFGDEEEGGGGFFAFGGGCFGGGGGDGGGGDAFFD6+@:=EFGGFFGGGGGGACFFFG8BEDGFFGFCG?89EGGGFCF=FFGG,@EFDGGGGGGGGFGFFE,AFGGGGFGGGGCF@FGDCFDCFD7+2CF89C>F4EFEB4=426?BCGCCF(:85;@FFF7CCDD
@M03364:276:000000000-BLYN8:1:1101:21300:13984 2:N:0:1
GGACTACTCGGGTTTCTAATCCTGTTTGCTCCCCACGCTTTCGCACCTCAGTGTCAGTATCAGTCCAGGTAGTCGCCTTCGCCACTGGTGTTCCTTCCTATATCTACGCATTTCACAGCAACACAGGAAATTCCACTACCCTCTACCATACTCTAGCTTGCCAGTTTCGGATGCAGTACCCAGGTTGAGCCCGGGGATTTCACATCCTACTTGAAAGACCGCCTGCGTCCGCTTTACTCCCCGTAATTCCT
+
CCCCCFDGACFDFCFCFFFF<ECFCFGGAFFCF;ECEGEGGFDEG+@@<FGGGGEFEFF9<FGGD@FCFFGGFAFG7CFD@,6,6AFE<BFGG,@?,AFFGGAFFFG@FDGEFGA9,9,,9B=CEEC8FE?EF?9C>84?EEFDCE9,CECD9>F,,,@,8>A,EFG946+@88EA=,@=,@>+@D@,68,6+83@4@EG9+E@+23*+;9?+;FG>C8C4**56)(2()))2CCE8)2:*)(09*)<>:+
@M03364:276:000000000-BLYN8:1:1101:7796:14009 2:N:0:1
AGACTACCGGGGTTGCTAATCCTGTTTGCGCCCGACGCTTTCGAGCCTCAGTGTCAGTTGCAGGCCAGAGAGCCGCTCTCGCCTCCGCTGTTCCTCCATATAATTACGCATTTCACCGCTACACATGGAATTCCACTCCCCTCTCCTGCACTCAAGTCTGCCAGTGTCGAATGCACACCATGGTTGAGCCACTGCCTTTTCACTCACAAGTAGGAAACCACCCTCGCTGCATCTACGCCCAACAAATCCGG
+
-A-A,,6,@FCF@F+,C<,FF,EFFGGA,++BF++@@F76DCC,F,C,CCFC<66,<C,,99,@:B,,,C,8,C++@+:,BC:CFEC4?:4CFFGCGE,A,,,,,9CA+++8A,E9ECE++@,A>,,3>,?,;?9>,3,8B3=03DB,=DFC8,,33,,,,3<,@,,@+@+,43@A,43*<@CD93@198,,,2?EFC9?++,++00***1++02:0C=6?*8(3>0)())311+9)(=**2()29*)01<
@M03364:276:000000000-BLYN8:1:1101:21200:14009 2:N:0:1
GGACTACTGGGGTATCTAATCCTGTTTGCTCCCCACGCTTTCGCACCTGAGCGTCAGTCTTTGTCCAGGGGGCCGCCTTCGCCACCGGTATTCCTCCAGATCTCTACGCATTTCACCGCTACACCTGGAATTCTACCCCCCTCTACAAGACTCTAGCCTGCCAGTTTCGAATGCAGTTCCCAGGTTGAGCCCGGGGATTTCACATCCGACTTGACAGACCGCCTGCGTGCGCTTTACGCCCAGTAATTCCG
+
CCCCCGGGGGGGGGGGGGGGGGGGGGGGGGGGGGGGGGGGGGGGGGGGGGGGGGGGGGGGGGGGGGGGGGGGGGGGGGGGGGGGGGGGGGGGGGGGGGGAFGGGGGGGGGGGGGGGGGGGGGGGGGGGGGGGGGGGGDGGGGGGGGGGGDGGFGGGGGGGGGGGGGGGGGGGGGGGGGGGGGGGGFGGGGGGE>EGGGGGGGGGFGGGGGDCGGGGGFFG>GD@BFF>07BFGGGBFFGEGFFFGFFFGG4
@M03364:276:000000000-BLYN8:1:1101:27310:14031 2:N:0:1
GGACTACAAGGGTATCTAATCCTGTTTGCTACCCATGCTTTCGAGCCTCAGCGTCAGTTACAGACCAGACAGCCGCCTTCGCCACTGGTGTTCTTCCATATATCTACGCATTTCACCGCTACACATGGAGTTCCACTGTCCTCTTCTGCACTCAAGTCTCCCAGTTTCCGATGCACTTCTTCGGTTGAGCCGGGGGCTTTCACATCAGACTTAAGAAACCGCCTGCGCTCGCTTTACGCCCAATAAATCCG
+
CCCCCCFGFGGGFFEAEGGFDFGGGGGGGGFGGF98EFGFGGGGGEGFGFF8:BFGGE<FFGGGGGGGGFDGGCFECG>FGGFGGG8@,@<CFFGGFGGGGGGGGGFF=7FC9EFGGGG=+@FFFDEEFFFDCEFFGGGGGGF+=EFGFGEFFC8EG,@,,8D?AEGEGC>BEGAFFDFGGGGEG>EFC8@@EEGG5B8F++BFCFGC=?FFC7+BBFF=?E)(().).8>>D77>6;EG77?@40/)27<
@M03364:276:000000000-BLYN8:1:1101:5002:14036 2:N:0:1
GGACTACTCGGGTTTCTAATCCTGTTTGCTCCCCACGCTTTCGAGCCTCAGTGTCAGTTACAGGCCAGAGAGCCGCTTTCGCCTCCGGTGTTCCTCCATATATCTACGCATTTCACCGCTACACATGGAATTCCACTCTCCTCTCCTGCACTCAAGTCTCCCAGTTTCCAATGCACACAATGGTTGAGCCACTGCCTTTTACATCAGACTTAAGAAACCACCTGCGCTCGCTTTACGCCCAATAAATCCGG
+
CCCCCGGGGGGGGGGGGGGGGGGGGGGGGGGGGGGGGGGGGGGGGGGGGGGGGGGGGGGGGGGFGGGGGGGGGGGGGGGG7FGGGGGGGGGGGGGGGGGGGGGGGGGGGGGGGGGGGGGGGGGGGFDEFFGGGGGGGGGGGGGFGGGFGGGGGGGGGGFDEFFGGGF;EGCGGFFGFC>FFFCG9EGGFDFGGGGGGGGGGGGGFGGCCF?:DCFGGGGGFGFFFFFFFFFFF5CCD9EDE38F7:FCFGC
@M03364:276:000000000-BLYN8:1:1101:14927:14045 2:N:0:1
GGACTCCCGGGGTTTCTAATCCCGTTTGCTCCCCACGCTTTCGCACCTGAGCGTCAGTCTTTGTCCAGGGGGCCGCCTCCGCCCCCGGTATTCCTCCCGATCGCTACGCATTTCACCGCTACGCCTGGAATTCTACCCCCCTCTACAAGACTCTAGCCTGCCAGTTTCGAATGCAGTTCCCAGGTTGAGCCCGGGGATTTCACATCAGACTTGACCGACCGCCGGCGTGCGCTGTACGCCCAGCAATTCCG
+
B6CC86F,+F+@F+C<,CE,;C6F-CEEE9FFFF8+@BFC8,B@CF:E@D,9+@FECFF,@,,6,:C,,66+@>+=CF,A:,B++@:@>:+55,,,4@F7=F+@>FDCC7++,,,C9>>6+>+3:>+@8>EG>@,@9>F7>5**2;DG9,>:>,6222DFFC8,3?FG8::B?C@F99+<<9:;<?*+0+9*:=*:*200?:CC*2*2*207>*0*9DCC.:5(259717@)7)16@02:C;(07C*)*:*
@M03364:276:000000000-BLYN8:1:1101:20682:14062 2:N:0:1
GGACTACAGGGGTATCTAATCCTGTTTGCTCCCCACGCTTTCGAGCCTCAGTGTCAGTTACAGGCCAGAGAGCCGCTTTCGCCTCCGGTGTTCCTCCATATATCTACGCATTTCACCGCTACACATGGAATTCCACTCTCCTCTCCTGCACTCAAGTCTCCCAGTTTCCAATGCACACAATGGTTGAGCCCGGGGATTTCACATCTGACTTAACAAACCGCCTGCGTGCGCTTTACGCCCAGTAATTCCG
+
CCCCCGGGGGGGGGGGGGGGGGGGGGGGGGGGGGGGGGGGGGGGGGGGGGGGGGGGGGGGGGGGGGGGGGGGGGGGGGGGGGGGGGGGFGGGGGGGGGGGGGGGGGGGGGGGGGGGGGGGGGGGGGGGGFGGGGGGGGGGGGGDGGGGGGGGGGGGGGGGGGGGGGGGGGGGGGGGGGGGGGGGGGGGGGGGGGG>EGGGGFGGFGGGGGGGGGGGGGGGFGE2>EFEFFA:DCFEFDCGG4=A7DFCGF
@M03364:276:000000000-BLYN8:1:1101:22282:14077 2:N:0:1
GGACTACTGGGGTTTCTAATCCTGTTTGCTCCCCACGCTTTCGCACCTGAGCGTCAGTCTTTGTCCAGGGGGCCGCCTTCGCCACCGGTATTCCTCCAGATCTCTACGCATTTCACCGCTACACCTGGAATTCTACCCCCCTCTACAAGACTCTAGCCTGCCAGTTTCGGATGCAGTTCCCAGGTTGAGCCCGGGGATTTCACATCCGACTTGACAGACCGCCTGCGTGCGCTTTACGCCCAGTAATTCCG
+
CCCCCGGGGGGGGGGGGGGGGGGGGGGGGGGGGGGGGGGGGGGGGGGGGGGGGGGGGGGGGGGGGGGGGGGGGGGGGGGGGGGGGGGGGGGGGGGGGGFGGGGGGGGGGGGGGGGGGGGGGGGGGGGGGGGGGGGGGGGGGGGGGGGGGFGGGGGGGGGGGGGGGGFGGGGECGGGGGG?FGGGGGGGGGGGGDEGGGGFGGGFAFDGGGGGGGGGGCCGFGFFFFBFFFFFGDC>F:EEG38:7CF<GF0
@M03364:276:000000000-BLYN8:1:1101:11235:14087 2:N:0:1
GGACTACTGGGGTTTCTAATCCTGTTTGCTCCCCACGCTTTCGCACCTGAGCGTCAGTCTTTGTCCAGGGGGCCGCCTTCGCCACCGGTATTCCTCCAGATCTCTACGCATTTCACCGCTACACCTGGAATTCTACCCCCCTCTACAAGACTCTAGCCTGCCAGTTTCGAATGCAGTTCCCAGGTTGAGCCCGGGGATTTCACATCCGACTTGACAGACCGCCTGCGTGCGCTTTACGCCCAGTAATTCCG
+
CCCCCGGGGGGGGGGGGGGGGGGGGGGGGGGGGGGGGGGGGGGGGGGGGFGGGGG>@FGFFGGGGFFGGGGGGGGGGGGGGGGGGGGGGGCFGGFFG@FEFEFGGGGGGGGGGGFGFGDEFFGGGGGGFGGGGGCFF@FGDGGFEFGGGGGGGGGGGGGFG,8EFFGFEGGGGGGGGGGGGGGGGGGGGGGGGGGGDCFGGGGGFGGGGGGGGGGGG5@FEGFFFFFF6>EFCDG)68EEGD?4:C6AGGG
@M03364:276:000000000-BLYN8:1:1101:12085:14098 2:N:0:1
GGACTACCAGGGTTTCTAATCCTGTTTGCTCCCCACGCTTTCGCACCTCAGTGTCAGTATCAGTCCAGGTAGTCGCCTTCGCCACTGGTGTTCCTTCCTATATCTACGCATTTCACCGCTACACAGGAAATTCCACTACCCTCTACCATACTCTAGCTTGCCAGTTTTGGATGCAGTTCCCAGGTTGAGCCCGGGGATTTCACATTCAACTTAACAAACCACCTACGCGCGCTTTACGCCCAGTAATTCCG
+
CCCCCGGGGGGGGGGGGGGGGGGGGGGGGGFGGGGGGGGGGGGGGGGGGGGGGGGGGGGGGGGGGGGGGGGGGGGGGGGGGGGGGGGGGGGGGGGGGGGGGGGGGGGGDGGGGGGGGGGGGGGGGGGGGGGGGGGGGGGGGGGGGGGGGGGDGEGGGGAFGGGGCG;EEEGGFFGGGGGGGGGGFGFFGGGGGGGGGGGGGGGGFFGGGGGGGGGGGGGFFGFFEF2?@EFFGGGF6(3=C5;AFFFFGF6
@M03364:276:000000000-BLYN8:1:1101:23058:14099 2:N:0:1
GGACTACTGGGGTTTCTAATCCTGTTTGCTCCCCACGCTTTCGAGCCTCAGTGTCAGTTACAGGCCAGAGAGCCGCTTTCGCCTCCGGTGTTCCTCCATATATCTACGCATTTCACCGCTACACATGGAATTCCACTCTCCTCTCCTGCACTCAAGTCTCCCAGTTTCCAATGCACACAATGGTTGAGCCACTGCCTTTTACATCAGACTTAAGAAACCACCTGCGCTCGCTTTACGCCCACTAAATCCGG
+
CCCCCGFGFFGGGDGGGGGFGFFGGGGGGGGGFGFGECECGFGDGC@F@F8FGGGFGGDCFGG,D@EFEF8CFFEGCEGGGGEGCFGDCFFEFG@9FGGFGFFGGCFGGGGGGDFGGCFEEFFF9,:FE9?FFGFFEFGGGGGG8E9DBD8=F==FDFCAEDFEADCDCFDF?DDGGGGCACDFFG89CFEGGGEFGFFC++;;+<72A>+8++2CDG@F>C*<2*)*7:??F4:>B2CEG)(4CCF?4)5
@M03364:276:000000000-BLYN8:1:1101:14768:14102 2:N:0:1
GGACTACCCGGGTTTCTAATCCTGTTTGCTCCCCACGCTTTCGCACCTCAGTGTCAGTATCAGTCCAGGTAGTCGCCTTCGCCACTGGTGTTCCTTCCTATATCTACGCATTTCACCGCTACACAGGAAATTCCACTACCCTCTACCATACTCTAGCTTGCCAGTTTTGGATGCAGTTCCCAGGTTGAGCCCGGGGATTTCACATTCAACTTAACAAACCACCTACGCGCGCTTTACGCCCAGTAATTCCG
+
CCCCCGGGGGGGGGGGGGGGGGGGGGGGGGGGGGGGGGGGGGGGGGGGDFGGGGGGGGGGGGGGGGGGGGGGGGGGGGGGGGGGGGGGGGGGGGGGGGGGGGGGGGGGGGGGGGGGGGGGGGGGGGGGGGGGGGGGGGGGGGGF=9BFGGGGGGGGGGCGGGGGF9FDDEFGGGGGGGGGGGGGGGGGGGGEGGGGDGGFFGGGFGF@BDGDDGGGGFGFF>DBEFFF=B:BC3CFF(;CGFDFG>FCGG*
@M03364:276:000000000-BLYN8:1:1101:25505:14104 2:N:0:1
GGACTACAGGGGTTTCTAATCCTGTTTGCTCCCCACGCTTTCGCACCTGAGCGTCAGTCTTTGTCCAGGGGGCCGCCTTCGCCACCGGTATTCCTCCAGATCTCTACGCATTTCACCGCTACACCTGGAATTCTACCCCCCTCTACAAGACTCTAGCCTGCCAGTTTCGGATGCAGTTCCCAGGTTGAGCCCGGGGATTTCACATCCGACTTGACAGACCGCCTGCGTGCGCTTTACGCCCAGTAATTCCG
+
CCCCCGGGGGGGGGDGGGGGFFGGGGGGGGGGGGGGGGGGGGGGGGGGGGGGGGGGGGGGGGGGGGGGGGGGGGGGGGGGGGGDGGGGGDGGGGGGGGDGGGGGGGGGGGGEFGGGGGGGGEGGGGGGGGGGGGGGGGGGGGGGGGGGGGGGGGCGGGGGGGGGFDGGGGGEGGGGDFEFGGGGGGG6FGCGGGGGDGGGGDFFFGGGGGGGGGGGGGGGFGFF<>;DBFBDDDGFF?GGGF?4DFFFGG0
@M03364:276:000000000-BLYN8:1:1101:5115:14120 2:N:0:1
GGACTACTGGGGTTTCTAATCCTGTTTGCTACCCATGCTTTCGAGCCTCAGCGTCAGTTACAGACCAGACAGCCGCCTTCGCCACTGGTGTTCTTCCATATATCTACGCATTTCACCGCTACACATGGAGTTCCACTGTCCTCTTCTGCACTCAAGTTTCCCAGTTTCCGATGCACTTCTTCGGTTGAGCTGAAGGCTTTCACATCAGACTTAAGAAACCGCCTGCGCTCGCTTTCCGCCCAATAAATCCG
+
CCC?CFGGGGGGGGGGGGCDE<FFGCFGGFDFFEFGGGGGGGGGGGGGGGGGGGFGEEEECGEDDEGGFDEGGE@FGGCFGC,B@FFGGGGGGCFGGGGGGFG9EFGCEGG?FGFCFGGG>FFGGGGGG8F8;AAFCEEGGGGGGGGFGGE8D?8CE;EGEFD8FFGGGGGG>3=,@=8DEGFC:CEDCF,@9A:EFFFFFGGGFFFF5CGG7>FF7CC,3199=FAB=BABDGC*+5*;C>?AF:ACFC9
@M03364:276:000000000-BLYN8:1:1101:3093:14133 2:N:0:1
GGACTACACGGGTTTCTAATCCTGTTTGCTCCCCACGCTTTCGCACCTGAGCGTCAGTCTTTGTCCAGGGGGCCGCCTTCGCCACCGGTATTCCTCCAGATCTCTACGCATTTCACCGCTACACCTGGAATTCTACCCCCCTCTACAAGACTCTAGCCTGCCAGTTTCGGATGCAGTTCCCAGGTTGAGCCCGGGGATTTCACATCCGACTTGACAGACCCCCTTCGTGCGCTCTACGCCCAGTAATTCCG
+
CC-BCCFGGGGGGE7FGCG,FFGGGGGEGGGFDFGEEEGEFGCEFFEG8FGGDFGGGGGGGGFGGGGC@CEGG@CCF7FFFC@CCFDEECF9F5EF=<FCE,EFACGFGG:FFF,,C+>CGGFGGF<,,DFGGCAF>6@C6@EFEF;DFGGGGDC9CGGCFGFCFF,D?:*C*,,5,=CC<;C*DD:,<8D/5CCG58CFG>FGFC4*78<D7CFF*<:2)/<905(.(0);9*9681::776/:*@4**0
@M03364:276:000000000-BLYN8:1:1101:2994:14138 2:N:0:1
GGACTACTGGGGTTTCTAATCCTGTTTGCTCCCCACGCTTTCGCACCTCAGTGTCAGTATCAGTCCAGGTAGTCGCCTTCGCCACTGGTGTTCCTTCCTATATCTACGCATTTCACCGCTACACAGGAAATTCCACTACCCTCTACCATACTCTAGCTTGCCAGTTTTGGATGCAGTTCCCAGGTTGAGCCCGGGGATTTCACATTCAACTTAACAAACCACCTACGCGCGCTTTACGCCCAGTAATTCCC
+
CCCCCGGGGGGGGGGGGGGGGGGGGGGGGGGGGGGGGGGGGGGGGGGGGGGGGGGCFGGGGGGGGGG8FGGCFGEGGGGGGGGCCFGGGGGGGGFGGGGAE<FGGFG@FGGGGGGGGDFGGGFGGFFFCCFEFFGGGFGGGGGDBEEGGGGFGFCFFGGGCG8DFGFFGDFFFFGGGGGGG9=8F>DCEFDFCC8EEEGCC+79>FGG+?C:CF7+=?GCA>BDEFAF>EFFGGGFF;GGGDFF7@FECF*
@M03364:276:000000000-BLYN8:1:1101:11475:14165 2:N:0:1
GGACTACAGGGGTATCTAATCCTGTTTGCTCCCCACGCTTTCGCACCTGAGCGTCAGTCTTTGTCCAGGGGGCCGCCTTCGCCACCGGTATTCCTCCAGATCTCTACGCATTTCACCGCTACACCTGGAATTCTACCCCCCTCTACAAGACTCTAGCCTGCCAGTTTCGGATGCAGTTCCCAGGTTGAGCCCGGGGATTTCACATCCGACTTGACAGACCGCCTGCGTGCGCTTTACGCCCAGTAATTCCG
+
CCCCCGGGGGGGGGGGGGGGGGGGGGGGGGGGGGGGGGGGGGGGGGGGGGGGGGGGGGGGGGGGGGGGGDGGGGGGGGGGGGGGGGGGGGGGGGGGGGGFGGGFGGFGGGGGGGGGGGGGGGGGGGGGDGGGGGGGGCFGGGGGGGGGGGGDGGGFGGGGGGGGFGGGG>EGGGFCGGGGFGGGGGGGFGGGE5BECCBFFGG=7DF85DCGG7FFGFGGFGFF:>>D?@FFGDG9@(;CGF??GFFFC>*
@M03364:276:000000000-BLYN8:1:1101:5582:14181 2:N:0:1
GGACTACTCGGGTTTCTAATCCTGTTTGCTCCCCACGCTTTCGAGCCTCAGTGTCAGTTACAGGCCAGAGAGCCGCTTTCGCCACCGGTGTTCCTCCATATATCTACGCATTTCACCGCTACACATGGAATTCCACTCTCCTCTCCTGCACTCAAGTCTACCAGTTTCCAATGCATACAATGGTTGAGCCACTGCCTTTTACACCAGACTTAATAAACCAGCCTCGCTCGCTTTACGCCCAATAAATCCGG
+
CCCCCGGGGGGGGGGGGGGGGGGGGGGGGGGGGGGGGGGGGGGGGGGGGGGGGGGGGGGGDFGCFGFG8FFGGGGGEGGGGGGGGGGGFGGGGGFGGGGGGGGGGGGGGGGGGGGGGFGGDGFC,,5EFGGGGGGGF6>FGGGGGFGFFGGGG8EGGGGEAFGGGGGGGGGGGGGG8?FGDFGGF6,,,@@FGGGFFGGGGGA70;43;;B5=E+;C>C7*=*)0*:@4*?;CF8>6@EE755AGG6)2)2
@M03364:276:000000000-BLYN8:1:1101:20657:14184 2:N:0:1
GGACTACCGGGGTTTCTAATCCTGTTTGCTACCCACACTTTCGAGCCTCAACGTCAGTTACAGTCCAGTAAGCCGCCTTCGCCACTGGTGTTCTTCCATATATCTACGCATTCCACCGCTACACATGGAGTTCCACTTACCTCTACTGCACTCAAGTTAACCAGTTTCCAATGCCATTCCGGAGTTTAGCCCCGGGCTTTCACATCAGACTTAATCAACCGTCTGCGCGCGCTTTACGCCCAATAAATCCG
+
CCCCCGGGGGGGGGGGGGGFGGGGGGGGFGDEGGFEGGGGGGGGGGGGGGFFGEFGGFGGFGGFGGGGGGGDGCEGGEGFGGECEFFGGGGGF<;FGGGGGGGGGGGGGGGG,EFG8FEEGGGGGA<FCFFGGGGFGGGGCGGGGFFEDFFGGGGGFCFG;EGGGFFGFG9,@B,EE,3@,=+@F,,7,@,DE:88@GGGFGGF9DCGFFGFB7+5+3:,??AB2C2B(:=DGGGFF1B8=>(5679AGC1
@M03364:276:000000000-BLYN8:1:1101:20525:14199 2:N:0:1
[truncated: 26,470,448 more chars]
