# Supplementary material for: Captivity causes taxonomic and functional convergence of gut microbial communities in bats
Source: PeerJ. 2019 Apr 30;7:e6844. doi: 10.7717/peerj.6844 (PMC6499062; doi:10.7717/peerj.6844)
Supplement: Data S15 — raw data of FHa7. [file peerj-07-6844-s020.gz › D8j5379-FHa7_R2.fq]

@M03364:276:000000000-BLYN8:1:1101:22789:1262 2:N:0:1
GGACTACTAGGGTTTCTAATCCTGTTCGCTACCCATGCTTTCGAGCCTCAGCGTCAGTTGCAGACCAGACAGCCGCCTTCGCCACTGGTGTTCTTCCATATATCTACGCATTTCACCGCTACACATGGAGTTCCAATGTCCTCTTCTGCACTCAAGTCTACCAGTTTCCAATGCATACTATGGTTGAGCCACTGCCTTTTACAACAGACTTAACAAACCACCTGCGCTCGCTTTACGCCCAATAAATACGG
+
CCBCCGFA,E<EF@FGGGCEFGGGGG<FFE:FFGG<@FGGGFG@FCFFFCC@FEEG7FED9<F,CCFFFF8FGGDCFCFGGGGGG<F,9B6BE,EFGFGGCFAFCFGGGGGGGA9CFGGGGGGG9,5EFCFFGG,,9@>FBDED,==DGDFGGGFFFGGG,EFFGFCF,@C9EGG:CF,@FGGGD8D@FDFFCF=EEBDC;=,+5?CC+25=++<*;7E5919@59)3)/:9CDCCA=GGEA268FF):9/
@M03364:276:000000000-BLYN8:1:1101:15285:1281 2:N:0:1
GGACTACAAGGGTATCTAATCCTGTTTGCTCCCCACGCTTTCGCACCTGAGCGTCAGTCTTTGTCCAGGGGGCCGCCTTCGCCACCGGTATTCCTCCAGATCTCTACGCATTTCACCGCTACACCTGGAATTCTACCCCCCTCTACAAGACTCTAGCCTGCCAGTTTCGGATGCAGTTCCCAGGTTGAGCCCGGGGATTTCACATCCGACTTGACAGACCGCCTGCGTGCGCTTTACGCCCAGTAATTCCG
+
CCCCCGGGGGGGGGGGGGGGGGGGGGGGGGGGFGGGGGGGGGGGGGGGGGGGGGGGGGGFFFGGGGGFGGDFGGGGDGEGGGGGGFFGCEGGGFCGDFF9A,EGGGGGGGGGGDGGG+BEGGGFGGGGGGGGGGGGGGG:EGGF,@9EDGGGGGGFGFFCGGGFGGGGCE8EGGFGFGGEGGGGGGGCEFFDEC:EEGGGGGGGFF;DGGGGGCDCFFGGFGD?::>FBFF53/>)=6GE5:66CGFAFF7
@M03364:276:000000000-BLYN8:1:1101:20436:1283 2:N:0:1
GGACTACAGGGGTATCTAATCCTGTTTGCTCCCCACGCTTTCGCACCTGAGCGTCAGTCTTTGTCCAGGGGGCCGCCTTCGCCACCGGTATTCCTCCAGATCTCTACGCATTTCACCGCTACACCTGGAATTCTACCCCCCTCTACAAGACTCTAGCCTGCCAGTTTCGGATGCAGTTCCCAGGTTGAGCCCGGGGATTTCACATCCGACTTGACAGACCGCCTGCGTTCGCTTTACGCCCATGAATTCCG
+
CCCCCFGGGGDEGGG9C<FGGGFE-E<CF96EFGFGGGGGFCGGE>GFFGGGG@@FGDFGGGGGAFG@FD7FECCCFGGFGGEG74FEC:FAFFFFGGGD@<;<EGFGFE@7FGF@A+>CGEFDFGGGG,AFAFF;>F6=@8+6EBA,E,,AEFFGGCCFGGGE<>D>*5C8EFF7<::D6?BFF9,=?FGGGGG*C*:9+1431;CGDGCD7**+658=5CB1(.(0(0)0*174*4;8>),)076)C*0
@M03364:276:000000000-BLYN8:1:1101:8954:1299 2:N:0:1
GGACTACACGGGTTTCTAATCCTGTTCGCTCCCCACGCTTTCGAGCCTCAGCGTCAGTTACAGACCAGAGAGCCGCCTTCGCCACTGGTGTTCCTCCATATATCTACGCATTTCACCGCTACACATGGAATTCCACTCTCCTCTCCTGCACTCAAGTCTCCCAGTTTCCAATGCACACAATGGTTGAGCCACTGCCTTTTACATCAGACTTAAGAAACCACCTGCGCTCGCTTTACGCCCAATAAATCCGG
+
CCCCCF@FFGGGGGGGGGGGGGGGGGGGGGGGGGGGGGGGGGGGGGGGGGGGGGGGGFGGGGGGGGGGFGGGGGGGDGGGGGGGGGGGGGGGGGGGGGFGGGGGGGGDGGEGGGGGGGGGGGGGGFGGFGGGGGFGFGGGGGGGGGGG?FFGGGGF;DECFGGGGCCGACFFFF,6ED8FGGCDC>??7C?FGGGGGGCFGGGDFGGFGFDGGFGGF7@FFGFEB>@6@FE;4CCC5;GEEFD4>DFC*)8
@M03364:276:000000000-BLYN8:1:1101:11086:1306 2:N:0:1
GGACTACTCGGGTTTCTAATCCTGTTCGCTACCCATGCTTTCGAGCCTCAGCGTCAGTTGCAGACCAGACAGCCGCCTTCGCCACTGGTGTTCTTCCATATATCTACGCATTTCACCGCTACACATGGAGTTCCACTGTCCTCTTCTGCACTCAAGTCTCCCATTTTCCAATGCACTTCTTCGGTTGAGCCGAAGGCTTTCACATTAGACTTAAAAGACCGCCTGCGCTCGCTTTACGCCCATTAAATCCG
+
CCCCCGGGGGGGGGGGGEGGGFGGGGGEFGGGGGGGGGGGDGGFGGEGGGGGGGGGGGGGGGGGG<FFCD@FGGGGEGGGGDGGFFGGGFFEEFGGGFGGGDGGG9BCFGGGGGGGGEGGGGGGGGGFDEFFFGGGG8EFFFEF9;EGGGGDCEEGGGFG,D@,78=EGD,>8>DGGGGGGGGDFG>,4D8@68ECDCFDGFFGFGGCGGC9>CG>F4D=:C4(5A2?6:56<FG3@DGE5=(+:CFFG45
@M03364:276:000000000-BLYN8:1:1101:10668:1307 2:N:0:1
GGACTACAGGGGTTTCTAATCCTGTTTGCTCCCCACGCTTTCGAGCCTCAGCGTCAGTTACAGGCCAGAGAGCCGCTTTCGCCTCCGGTGTTCCTCCATATATCTACGCATTTCACCGCTACACATGGAATTCCACTCTCCTCTTCTGCACTCAAGTCCTCCAGTTTCCAATGACCCTCCCCGGTTGAGCCGGGGGCTTTCACATCAGACTTAAAGAACCGCCTGCGCTCGCTTTACGCCCAATAAATCCG
+
CCCCCGGGGGGGGGGGGDGGGGGGGGGGGGGGGGGGGGGGGGGFGG@EFGGGGGGGGGGFGGGGGGFGGGGGGFGGGGGCFCGGGGGGGGGGFGGGGGGGGGFGDGGGGGGGFGFGGGGGGGGGGGGGGFGGGFFGCGEGEFGCFEDFFGGGGGGGGGGGDGGGGGGF8FDFFGGGGGGGCGG>FGCCGGGGDGGGGGC<:CC7CCFFD9;C>FGFFGGG>E>@FF9>>EE:5CD<F<CEE@<:6>66DC)
@M03364:276:000000000-BLYN8:1:1101:15000:1332 2:N:0:1
GGACTACTGGGGTTTCTAATCCTGTTTGCTCCCCACGCTTTCGCACCTCAGTGTCAGTATCAGTCCAGGTAGTCGCCTTCGCCACTGGTGTTCCTTCCTATATCTACGCATTTCACCGCTACACAGGAAATTCCACTACCCTCTACCATACTCTAGCTTGCCAGTTTTGGATGCAGTTCCCAGGTTGAGCCCGCGGATTTCACCTCCGACTTGACAGACCGCCTGCGTGCGCTTTACGCCCAGTAATTCCG
+
9ACC?EGGGFDCFGGGFFGFACCFFGGGGFGFGGFGEEEG?FGGGGG8EFDAF6@@DFGGGGGGGGGGFGGFGGGCCFGAFGE@@<FGGGDF?FE?AFGG<9EF4AFGEDGGGGGGF,@@:CFGDFGD@8DFGFFGGGGGG96===D8=988>DED9FGCDFACDFAD8=,>,===FGDFGGG+7668D,DE6+@:***42;@**;>C*/79**;C*8;A)4)/8F95(3).>D<>C?CCEE<FF;=9CF*
@M03364:276:000000000-BLYN8:1:1101:17771:1339 2:N:0:1
GGACTACTAGGGTTTCTAATCCTGTTTGCTCCCCACGCTTTCGAGCCTCAGTGTCAGTTACAGGCCAGAGAGCCGCTTTCGCCACCGGTGTTCCTCCATATATCTACGCATTTCACCGCTACACATGGAATTCCACTCTCCTCTCCTGCACTCAAGTCTACCAGTTTCCAATGCATACAATGGTTGAGCCACTGCCTTTTACACCAGACTTAATAAACCACCTGCGCTCGCTTTACGCCCAATAAATCCGG
+
CCCCCGGGGGGGGGGGGGGGGGGGGGGGGGGGGGGGGGGGGGGFGGGGGGGEGFGGFCFGGGGGGGGGGGGGGGGGGGFGGGGGGGGDGGGGGGGGGGGFCGFFGF9EGDDFGGGGGGGGGDFGGG9FFFFGGGGGGGDGDEFFFGGGGGGGGGGGGGGGGGGGGFGFFFGGGGGGFGGFFGCGGGGFGGGGGFFGGFGGFGGGFGGGGFCFGFGGFGGGF5A:BEFBFFFFG<CEBD5CE)=FFFF<097
@M03364:276:000000000-BLYN8:1:1101:8774:1385 2:N:0:1
GGACTACCAGGGTATCTAATCCTGTTTGCTACCCATGCTTTCGAGCCTCAGCGTCAGTTACAGACCAGACAGACGCCTTCGCCACTGGTGTTCTTCCATATATCTACGCATTTCACCGCTACACATGGAGTTCCACTGCCCTCTTCTGCACTCAAGTTTCCCAGTTTCGGATGCACTTCTTCGGTTTAGCCGAAGGCTTTCGCATCGGACTTAAGAAACACCATGCGCGCGCCTGACGCCCAATAAATACG
+
BC<A6C<,,;F@FEE9C<<<F,6CCFFC,CFCFC<6CEGFGGGGGE:@CEFEF@,CCC,C@FC,FDGGC,<B,,8C+:CEGD@@,EFDCFEGCGFAFCF,A@=GAFGGGF@,@DAGGGGG@F,A=,,A5,4AB<A=E,,,@9D8=E9D9AF=8D8==DF,66@>FEFF++@6+3@=,A9,,@DEG>+1=9,@E6+@E6,@2*433***3*;;87@@FF?,*4*1:85)():)):*6F7C*:>6.<FFC1:*
@M03364:276:000000000-BLYN8:1:1101:22644:1406 2:N:0:1
GGACTACCGGGGTTTCTAATCCTGTTTGCTCCCCACGCTTTCGCACCTGAGCGTCAGTCTTCGTCCAGGGGGCCGCCTTCGCCACCGGTATTCCTCCAGATCTCTACGCATTTCACCGCTACACCTGGAATTCTACCCCCCTCTACAAGACTCTAGCCTGCCAGTTTCGGATGCAGTTCCCAGGTTGAGCCCGGGGATTTCACATCCGACTTGACAGACTGCCTGCGTGCGCTTTACGCCCAGTAATTCCG
+
CCCCCGFFGEGGCGGGGGFFGGGGG9FGGGGGFGFGEFFFFGGGCFGGGGGGGGEGGGFFFDEFGFFEGEDGG@FGGGEGGEGGDGGGGGGGGEGGGGGGDFCGGGGEGGGGGGGF,CCCFCFGC,FFFCFC;FFCF>6CEE+:EDFFFGGGGGGCC3;,DFFEGGGGDGE>5DFDG7>:,BFCFGGGFFGC7C5CCGGFG>CFCG4DCDDD7FGCDGG66:),)82>35>3<*9<71E*:7:FG7=4C>7
@M03364:276:000000000-BLYN8:1:1101:13950:1410 2:N:0:1
GGACTACAAGGGTTTCTAATCCTGTTTGCTCCCCACGCTTTCGAGCCTCAGTGTCAGTTACAGGCCAGAGAGCCGCTTTCGCCTCCGGTGTTCCTCCATATATCTACGCATTTCACCGCTACACATGGAATTCCACTCTCCTCTCCTGCACTCAAGTCTCCCAGTTTCCAATGCACACAATGGTTGAGCCACTGCCTTTTACATCAGACTTAAGAAACCACCTGCGCTCGCTTTACGCCCAATAAATCCGG
+
CCCCCGGGFGGGEGGGGGG9FGGGGGGGGGGGGGGGGGGGGGGFGGGGGGGGGGGGGGGGGGGFGFDGGGGGGGGGGGGGGGGGGGGGGGGGGGGGGGGGGGGFGFEFGGEGGGFGGGGDDGGGG8E@FFFFGGGGGGGCFGGGGF9>8DFFGCFGFF;@DDEFFGGGFGG;8FG8EDEG=>8@D6DEGCFGGGGGGGFEGFF@<:9FDGGGG7DD>FFF>E64<44?AB;429DCB2EEEF@;CGFE6D>
@M03364:276:000000000-BLYN8:1:1101:12771:1441 2:N:0:1
GGACTACTAGGGTTTCTAATCCTGTTTGCTCCCCACGCTTTCGCACCTCAGTGTCAGTATCAGTCCAGGTAGTCGCCTTCGCCACTGGTGTTCCTTCCTATATCTACGCATTTCACCGCTACACAGGAAATTCCACTACCCTCTACCATACTCTAGCTTGCCAGTTTTGGAGGCAGTTCCCAGGTTGAGCCCGGGGATTTCACATTCAACTTAACAAACCACCTACGCACGCTGTACGCCCAGTAATTGCG
+
@@ABCFDGCFGFG?C9FFFFGGFEEFCFGGGGFGC@FGDFGFFEGGGCEEGGGGEFFGFGGGGGGFDGFGGGFD@FCFGGGG7C@F@FFGGGEEEGGG9CEE=AEGGGGGGGGGGGFEG8CCCGECF8F<?FGGC:,4DFGFDAFGFGF9EFEEEGFGGGGEFDF9C,=B3,6B=8FCAD8DFGFF?DFFFFCEC3+@@EC@;9AC7FGGGFC8>FFDFDAG*0)3):(258**:*155=E>?/+:+)++/
@M03364:276:000000000-BLYN8:1:1101:9717:1474 2:N:0:1
GGACTACACGGGTTTCTAATCCTGTTCGCTACCCATGCTTTCGAGCCTCAGCGTCAGTTGCAGACCAGACAGCCGCCTTCGCCACTGGTGTTCTTCCATATATCTACGCATTTCACCGCTACACATGGAGTTCCACTGTCCTCTTCTGCACTCAAGTCTCCCAGTTTCCAATGCACTTCTTCGGTTGAGCCGAAGGCTTTCACATTAGACTTAAAAGACCGCCTGCGCTCGCTTTACGCCCAATAAATCCG
+
CCCCCGGGGGGGGGGGFGGGGGGGGGGGGGGDGGGGGGGGGGGGGGGGGGGGGGGGGGGGGGGGGGGGFGGGGGGGGGGGGGGGGGGGGGGGGGGGGGGGGGGGGFGGGGGGGGGGGGDEGGGGGGG,ECEGGGGGGGGGGGGGFGGGGGGGGGGGGGGGEFFGGGGGGGGGGGGGGFGFGGGEGEGGGGGGGCCGGGEFDGGGFDGG>CFGGGGGCGGGFGED=FB>>EFEDGG<ADGGGE6FGGA)@CD
@M03364:276:000000000-BLYN8:1:1101:15305:1488 2:N:0:1
GGACTACTAGGGGTTCTAAGCCTGTTCGCTCCCCATGCTTTCGAGCCTCAGCGTCAGTTGCAGACTAGACAGCCGCCTTCGCCACTGGTGTGTTTCCATCTATCTACGCATTTCACCGCTACACATGGAGTTCCACTGGCCTCTTCTGCACTCAAGGCTCCCAGTTTCCAATGCACTTGTTCGGTTTAGCCGAAGGGTTCCACATTAGACTCAAAAGACCGCCTGCGCTCGCTTGACGCCCAATAAATCCG
+
9<<@<@F,C@F@+B@F,6C,6;C<;,6@@CE@<@,;EFD,6@@,,@F<FCFCFCC,@@CEA<FFF,,CF,C,,D++84CFGGGCF,66,B:,,:,@??,,:54AE,CF=,8BE9,,,48=FFC<9,E@FGFD;AEE;,,A44D+4C>,,,,3@4=,,+,6BD?E<C,>AD=;@8E8,2,@3,++3++52@CC++***,,,3+,065B+=::*2*:*0*:?5*85@A@6(..)*5*,808*=3()0*86C49
@M03364:276:000000000-BLYN8:1:1101:17924:1510 2:N:0:1
GGACTACTAGGGTTTCTAATCCTGTTTGCTCCCCACGCTTTCGCACCTGAGCGTCAGTCTTCGTCCAGGGGGCCGCCTTCGCCACCGGTATTCCTCCAGATCTCTACGCATTTCACCGCTACACCTGGAATTCTACCCCCCTCTACGAGACTCAAGCTTGCCAGTTTCAAATGCAGTTCCCAGGTTGAGCCCGGGGATTTCACATCCGACTTGACAGACCGCCTGCGCTCGCTTTACGCCCAATAAATCCG
+
CCCCCFDGGGFFFGGGGGGGGGGGGFCEGGGGGGFGGGGGDFGCEFEFGCCDCGFCCGEG,,DFCGGFFG7@FGGGEGGC@:7FGGGDFFGGGFGGDEG?E<EFFECGGGGCG,EFE@FGCFEGC8EFE8F,;@DG,8@FCEGGCEGG+8:=8DCFG?,,4@,,DFC>CAFG7C73E,,DC968F,4,<78;78CC*=CC77?CAC0**))/*0;;F4FC):)(-)-)(0)0***49<E*:;3.C7=-?01
@M03364:276:000000000-BLYN8:1:1101:7859:1641 2:N:0:1
GGACTACTCGGGTTTCTAATCCTGTTTGCTCCCCACGCTTTCGAGCCTCAGTGTCATTTACAGGCCAGAGAGCCGCTTTCGCCTCCGGTGTTCCTCCATATATCTACGCATTTCACCGCTACACATGGAATTCCACTCTCTTCTCCTGCACTCAAGTCTCCCAGTTTCCAATGCACACAATGGTTGAGCCACTGCCTTTTACATCAGACTTAAGAAACCACCTGCGCTCGCTTTACGCCAAATAAATCGGC
+
C<C@B<,CF@,:68@,;C6F@6E,C@,@<,6,,BF@:FECF<FD@,6;,@<@6CF@,<,CF<FFGGCC8CFB@6:CG:,A,6,,,B+F>F,B??EDFCCDEF9,9,9DE:F:FEBFCF7CF=FB=,C,BF<AF,@,=E>E,4=3@E9DFDGG>>8EDB=E,D8,D>B;DFGG,=9DG?E+=D,D,=D,<@,3<89D?9CF9?CC9+4A>7?:+?+=*0,,0;FE=9)924/)*:1>):C75).++2392*2
@M03364:276:000000000-BLYN8:1:1101:15337:1654 2:N:0:1
GGACTACTGGGGTTTCTAATCCTGTTTGCTCCCCACGCTTTCGAGCCTCAGTGTCAGTTACAGGCCAGAGAGCCGCTTTCGCCTCCGGTGTTCCTCCATATATCTACGCATTTCACCGCTACACATGGAATTCCACTCTCCTCTCCTGCACTCAAGTCTCCCAGTTTCCAATGCACACAATGGTTGAGCCACTGCCTTTTACATCAGACTTAAGAAACCACCTGCGCTCGCTTTACGCCCACTAAATCCGG
+
CCCCCGGGGGGGGGGGEFEFAFGGFGGGGFGGGGFGGGGGGGCFGGGGGGGGGGGFFFEACEGGGGEDGEFFGGGGGDFFGGGGDFCEGG@EFGFDFEGGGGGGFGGGEEDCEDGGGGCGEGCGFGGGGFFFGFDCFCE<BDE9BEF,@=EF8EFG;D@DFGGC<F9=EC,>D8DADDGGGGCD9>:CFG,,,5@:@FGFFGFCFGFC>C+28?=:C>39FC37>>ADDB458*+18@EEG3,/;87)C<>
@M03364:276:000000000-BLYN8:1:1101:8987:1658 2:N:0:1
GGACTACTGGGGTATCTAATCCTGTTTGCTCCCCACGCTTTCGAGCCTCAGTGTCAGTTACAGGCCAGAGAGCCGCTTTCGCCTCCGGTTTTCCTCCATATATCTACGCATTTCACCGCTACACATGGAATTCCACTCCCCTCTCCTGCACTCAAGTCTCCCAGTTTCCAATGCACACAATGGTGGAGCCACTGCCGTCTACATCAGACTGAAGAAACCAGCTGCGCTCGCCTTACGCCCAATAAATCCGG
+
CCCCCFG9<<DF@@FC@EFFEFC<-CFGFFG8FGCFG7FFCGF,;BC@FDF<CFFAF,,<,,6,:B<F<E<F?CF@+B,?FFE>FGEG+86BF,9?F=FBF9C@E,5AC,8+A<EBFGC6CFGCFGGGG,5,;9@FFG?E>8+=BGGGGGGGE,=?6@D9=FGG@,=D=,@=??FGD,+66>==,3@:7+8:@6?8+@*4*==+?<**22**=;CCCCCF*AA;)32B=;4)*:4=FFC7:F8AC>FC6C)
@M03364:276:000000000-BLYN8:1:1101:15188:1661 2:N:0:1
GGACTACACGGGTATCTAATCCTGTTTGCTACCCATGCTTTCGAGCCTCAGCGTCAGTTACAGACCAGACAGCCGCCTTCGCCACTGGTGTTCTTCCATATATCTACGCATTTCACCGCTACACATGGAGTTCCACTGTCCTCTTCTGCACTCAAGTTTCCCAGTTTCCGATGCACTTCTTCGGTTGAGCCGAAGGCTTTCACATTAGACTTAAAAGACCGCCTGCGCTCGCTTTACGCCCAATAAATCCG
+
CCCCCGGGGGGGGGGGGGGGGGGGFFGGGGGGGGGGGGGGGGGGGGGGGGGGGGGGGGGGGGGFGGGGGDFGGGGGGGGFFGGGGGGGGGFFGG9FFFFGGGG?ECFGEGEGGGGGGGGGDG@EEFGGGEFGGFFGGG=FDFGGGGGGDGGGGFEGGF9DEFFGGGGFGDEGGGGGGGGGGF6EGG=?FGGCD@ECCFGFCCFGFGGGCGGGGFFGGGGFFG522)5?>B)59CFE6@G8CEFF*:ACFD>
@M03364:276:000000000-BLYN8:1:1101:9346:1670 2:N:0:1
GGACTACAAGGGTTTCTAATCCTGTTTGCTCCCCACGCTTTCGAGCCTCAGCGTCAGTTACAGACCAGAGAGCCGCCTTCGCCACTGGTGTTCCTCCATATATCTACGCATTTCACCGCTACACATGGAATTCCACTCTCCTCTTCTGCACTCAAGTCCTCCAGTTTCCAATGACCCTTCCCGGTTGAGCCGGGGGCTTTAACATCAGACTTAAAGACCCGCCTGCGCTCGCTTTCCGCCCAATAAATCCG
+
CCCCCGGGGGGGGFGGGGGGGGGGGGGGGGGGGGGGGGGGGGG8<FGGGGGGGGGGGGGGGGG9FFGGGGGGCGGGGGGGGGGDGGGGGGGGGGGGG8AFGEGGGFFGEGGGGGGGGGGGGGGG@:FGFFGGGGGFGGGGGGGG>;DGCAFGGGFGEED9>8DFGGGFAFGFGC9,@=,=DDECE+3<9@88+@@8*>C,++=8+*+2*2CGG++=+*4=8=8268(5:B:DGD3)*-;CCD?5F**)2*9
@M03364:276:000000000-BLYN8:1:1101:20399:1708 2:N:0:1
GGACTACTCGGGTTTCTAATCCTGTTTGCTCCCCACGCTTTCGCACCTGAGCGTCAGTCTTTGTCCAGGGGGCTGCCTTCGCCACCGGTATTCTTCCAGATCTCTACGCATTTCACCGCTACACCTGGAATTCTACCCCCCTCTACTAGACTCAAGCTCGCCAGTTTCAAATGCAGTTCACAGGTTGAGCCCGGGGATTTCACATCCGACTTGACAGACCGCCTGCGTGCGCTTTACGCCCAATAAATCCG
+
BCC-@CE6CBCEEEEFCCFFFGGGFG<E9F<FDGG7C+B7<EF7,6:A,C,CFGGGCFC9<,CE<FDE,,+@@+B@CDFDFCED@EEE4+CEF,@FA9<FBEE9E<,ACFC7,FEF<FFGGGDGGGFFE@FGGFFFEE+>BCB=DFC;CFFDFFF?,6,68@86>D9E:@@CEG,3ECE,3;@EGGGFF8,;1*4:*1CF7CGCAC4/55CD>:F775CF>/.((56.,<@ED*9>FFGEE5(7D**6:9)
@M03364:276:000000000-BLYN8:1:1101:12826:1734 2:N:0:1
GGACTACCAGGGTTTCTAATCCTGTTTGCTCCCCACGCTTTCGAGCCTCAGTGTCAGTTACAGGCCAGAGAGCCGCTTTCGCCACCGGTGTTCCTCCATATATCTACGCATTTCACCGCTACACATGGAATTCCACTCTCCTCTCCTGCACTCAAGTCTCCCAGTTTCCAATGCACACAATGGTTGAGCCACTGCCTTTTACATCAGACTTAAGAAACCACCTGCGCTCGCTTTACGCCCAATAAATCCGG
+
CCCCCGGFGGGGGGGGGGGGGGGGGGGGGGGGGGGGGGGGGGGGGGGGGGGGGGGGGGGGGGGGGGGGGGGGGGGGGGFGGGFGGGGGGFGGGGGGGGGGGGEFGGGFGGGGGGGGGGGGGGGGGGGGGGGFDFGGGGGGGDGGDCFGGGGGGGGGGCDGGGGGGGGGGGGF?DFFDFEGGGFFAEEDCFGGGGGGGGGGGGGGFGGGGCFGGCGGGGDGFGFB=DF>48?AGCFE?@E8CFFFGGFE<<<
@M03364:276:000000000-BLYN8:1:1101:13931:1742 2:N:0:1
GGACTACTAGGGTTTCTAATCCTGTTTGCTCCCCACGCTTTCGAGCCTCAGTGTCAGTTACAGGCCAGAGAGCCGCTTTCGCCTCCGGTGTTCCTCCATATATCTACGCATTTCACCGCTACACATGGAATTCCACTCTCCTCTCCTGCACTCAAGTCTCCCAGTTTCCAATGCACACAATGGTTGAGCCACTGCCTTTTACATCAGACTTAAGAAACCACCTGCGCTCGCTTTACGCCCAATAAATCCGG
+
CCCCCFGGGGGGGGGGGGCFGFGGGGGGGGGGGGGGEGGEGGGGGGGGG8FFGGGGGGGGGGGGGFFGGGGGGGGGGFFGEGGGGFCFGGGGGGFGGGFFFEF54@FGGGGGGFGGFGGGGG,ECGGCF<FGGF9E>FFFGF@6DGG8@G8=DGGGGFEFEGGGFGFGDFGG8E,@FFG68,6@BEDDFF?D9,:EFCAA9DFCFCF*;C7BDFF+C>C7FE*5=>@D@BEFF?FEE=G8:=3);++<;D8
@M03364:276:000000000-BLYN8:1:1101:20677:1759 2:N:0:1
GGACTACCAGGGTTTCTAATCCTGTTTGCTCCCCACGCTTTCGAGCCTCAGTGTCAGTTACAGGCCAGAGAGCCGCTTTCGCCTCCGGTGTTCCTCCATATATCTACGCATTTCACCGCTACACATGGAATTCCACTCTCCTCTCCTGCACTCAAGTCTCCCAGTTTCCAATGACCCTCCCCGGTTGAGCCGGGGGCTTTCACATCCGACTTAAGAAACCGCCTGCGCTCGCTTTACGCCCAATAAATCCG
+
CCCCCGD<FGGGGGGGGGGGGGFGGFGGGGGGGGGGDDCG?FG8AFGFAFGEFGCFF,CFECG8FGGGFDDFGGEG:CEGEGDB@DGDFCGGGGGGGGFGGAF<EFGGGEGEFGGGGGCEGGGGGCGGFFGGFBEG9,,A@GGDFG9B8EGGF,@FDFGDFDFFGFGG8=FGGA,,6=FEGGG6+@666DC+>:E5*BFC:CCGF<*87CDGFFGFFGCCEGF(3=0)(8;)7CGFF65EE@B>4C4<*CC
@M03364:276:000000000-BLYN8:1:1101:15931:1825 2:N:0:1
GGACTACAAGGGTATCTAATCCTGTTTGCTCCCCACGCTTTCGCACCTGAGCGTCAGTCTTTGTCCAGGGGGCCGCCTTCGCCACCGGTATTCCTCCAGATCTCTACGCATTTCACCGCTACACCTGGAATTCTACCCCCCTCTACAAGACTCTAGCCTGCCAGTTTCGGACGCAGTTCCCAGGTTGAGCCCGGGGATTTCACATCCGACTTGACAGACCGCCTGCGTGCGCTTTACGCCCAGTAATTCCC
+
CCCCCGGGFGGGGFGGCFGGGFGGGGGGGGGGFFFCEGGFFGGGCFFGFGFGGGGGGGGGF9CFFGGGGGGGGGGGGGGGGGGGGEGCC@FCGGGGG@FGGDCGGGGGGEGGGCGEGGGCGGG?F,=F8EFGGCFGDG?FEGGGGGG9@=EGGEGGGGFCFGGGGGFFGD8*4CG8:,D=:9?:FCCFDFGGG5B*/;2C71+11>CD*1)>FFFCD*==5=>12>9B0>)3)*9<@(;>ED1);:@)::*
@M03364:276:000000000-BLYN8:1:1101:13768:1827 2:N:0:1
GGACTACTGGGGTATCTAATCCTGTTTGCTCCCCACGCTTTCGCACCTCAGCGTCAGTCTCCGTCCAGGGGGCCGCCTTCGCCACGGGTATTCCTCCAGATCTCTACGCATTTCACCGCGACACCTGGAATTCTACCCCCCTCTACGAGACTCAAGCTGTCCAGTTTCAAATGCCGTTCCCAGGTTGAGCCCGGGGATTTCACATCGGACTTAACCAACCGCCTGCGTGCGCTTTACGCCCATTAATTCCG
+
BCB@CFGC,CCFC,CFCFGGFAFGGGE@EEGG8FCC7C:FDF7B6@@E,CF;6BFCGGF,,,8CEC:FF:CCCGFGGCCFFGGE@+@C@=5B<FFGEF8F,A=FFFGGE++8,CEEFEG++>3C@,A=F,FFGDFGA8@:CG>F,@C@85>83>:E;8,79CA:FC9;5>,?,;,14*8E69::F9FF?EFE*C58*:F+++<C1;/**:<CFGF7C*;=755-:5102>)7)97)*(2*:3(*::9)2**
@M03364:276:000000000-BLYN8:1:1101:12927:1850 2:N:0:1
GGACTACAGGGGTTTCTAATCCTGTTTGCTCCCCACGCTTTCGCACCTCAGTGTCAGTATCAGTCCAGGTAGTCGCCTTCGCCACTGGTGTTCCTTCCTATATCTACGCATTTCACCGCTACACAGGAAATTCCACTACCCTCTACCATACTCTAGCTTTCCAGTTTTGGATGCAGTTCCCAGGTTGAGCCCGGGGATTTCACATTCAACTTAACAAACCACCTACGCGCGCTTTACGCCCAGTAATTCCG
+
CCCCCGGGGGGGGGGGGGGGGGGGGGGGGGGGGGGGGGGGGGGGGGGGGGGFGGGGGGGGGGGGGGGGGGGFGGGGGGGGGGCGGGGGGGGGGGGGGGDFGGGGGGGGGGGGGGGGGGDGGGGGGGGGGFGFGGGGGG?FGGGGGGFGGGGGGGGGGG,,>EDCFGFGD+D>88=FGFFGFGGGGGGGGGFFGDCG;EGFGGEF>BDGFGG+:CGFGFG5*15>BA5/5555DD56A?GGG>;FGGF?FF;
@M03364:276:000000000-BLYN8:1:1101:18081:1857 2:N:0:1
GGACTACTAGGGTTTCTAATCCTGTTTGCTCCCCACGCTTTCGAGCCTCAGTGTCAGTTACAGGCCAGAGAGCCGCTTTCGCCTCCGGTGTTCCTCCATATATCTACGCATTTCACCGCTACACCTGGAATTCTACCCCCCTCTACAAGACTCTAGCCTGCCAGTTTCGGATGCAGTTCCCAGGTTGAGCCCGGGGCTTTCACAGCCGACTTGACAGACCGCCTGCGCTCGCTTTACACCCAATAAATCCG
+
CCCC@FGDGGGGGGGGGGEGGGGGGGGGGGGGGG8CFEGGGGGGGGGGGCFFEGCGDGFC@E<DFGGGGGGGGGGDCFGGGGGGGGGGCCBCGG9FFC9FCE9EFGGGDGBFGFFGG7@E@FFGFC<F,=FF9FCGGGGGGGGGAFFF9D88DE99EGFGDGGCC,;CECEEC63<FGFGGGGGECG6,;:FEEEG*>>AGDGC+79D4CCC7**+;9FGDCE@;F1)(58>CC<:F)3@EF?>CF=)>C7
@M03364:276:000000000-BLYN8:1:1101:16096:1868 2:N:0:1
GGACTACCAGGGTATCTAATCCTGTTTGCTCCCCACGCTTTCGAGCCTCAGTGTCAGTTACAGGCCAGAGAGCCGCTTTCGCCACCGGTGTTCCTCCATATATCTACGCATTTCACCGCTACACATGGAATTCCACTCTCCTCTCCTGCACTCAAGTCTACCAGTTTCCAATGCATACAATGGTTGAGCCACTGCCTTTTACACCAGACTTAATAAACCACCTGCGCTCGCTTTACGCCCAATAAATCCGG
+
CCCCCGGGGGGGGGGGGGCGGGGGGGGGGGGGGGGGGGGGGGGGGGG8FFFGGGGGGGGGGGGGGGGGGGFGGGGDFGGGGGGGEGDGFGGGGGGGGGGGGGCGFFGGGGFEFEFCFFDCGCF8>FGGGGGGGGDGFFFGGCF@FCFGGGGGGGGGFGGGDDGG,>FFGGGC8CEFFFDFGF8DCEGGGGGGDFEFGGGGFGG+?FGFGGD@FG792?D>>EABF>4>2>4;5CC//8BEE>36CF73*:>
@M03364:276:000000000-BLYN8:1:1101:16950:1903 2:N:0:1
GGACTACCGGGGTTTCTAATCCTGTTTGCTCCCCACGCTTTCGAGCCTCAGTGTCAGTTACAGGCCAGAGAGCCGCTTTCGCCACCGGTGTTCCTCCATATATCTACGCATTTCACCGCTACACATGGAGTTCCACTGTCCTCTTCTGCACTCAAGTCTCCCAGTTTCCAATGCACACAATGGTTGAGCCACTGCCTTTTACATCAGACTTAAGAAACCACCTGCGCTCGCTTTACGCCCAATAAATCAGG
+
CCCCCGGG:FGGGFGGGGGGGGGGGGGGGGGGGGGGGGGEGGGGGGGGGGGGGGGGGGFGGFGGGGGGCFGGCGGG@FGGGGGGGGGGGGGGGGFGGGGGGGGGFGGGGGGGGGGGGGGGGGGGGGGFEFGGGEGGGFGGGGCGGGGGGGGGGG89EAEFGG8DFGGF,,>=,@FGCFEFAEFGFEGF6D,4,@:,AGGGGDA5=+9CFC++5=CFFFFGFE4)):=4>;4?G<CCEFE7*:;4C:+9*;2
@M03364:276:000000000-BLYN8:1:1101:17260:1905 2:N:0:1
GGACTACAGGGGTTTCTAATCCTGTTTGCTCCCCACGCTTTCGAGCCTCAGTGTCAGTTACAGGCCAGAGAGCCGCCTTCGCCTCCGGTGTTCCTCCATATCTCTACGCATTTCACCGCTACACATGGAATTCCACTCTCCTCTCCTGCACTCAAGTCTCCCAGTTTCCCATGCACACAATGGTTGAGCCACTGCCTTTTACATCAGACTTAACAACCCACCTTCGCTCGCTTTACGCCCAATATATCCGC
+
CCCCC8EFGG;@FFGFGFGGGECCE<@FGEFGEFGCCGGE<FDCFEEFDGFCFEFCFFE,CE,E<:@C,C@FFGGE+4@A<:BFC<CEGDGG,C@,EEC?F,,A49CDEGEEF@?<AEE++8,A==5AE=C=EDEFC=,,47=DFGFGGGG?@,8,:6,@DD=,337@@3>==E,==DCF,6,,,6,,AFGF,::69>9C7822??**;9+=++5?*/1*:=9):*4)-088:C+>A@EGGF(6+:@7+8*
@M03364:276:000000000-BLYN8:1:1101:8896:1915 2:N:0:1
GGACTACTAGGGTTTCTAATCCTGTTTGCTCCCCACGCTTTCGCACCTGAGCGTCAGTCTTTGTCCAGGGGGCCGCCTTCGCCACCGGTATTCCTCCAGATCTCTACGCATTTCACCGCTACACCTGGAATTCTACCCCCCTCTACGAGACTCAAGCTTGCCAGTTTCGGATGCAGTTCCCAGGTTGAGCCCGGGGATTTCACATCCGACTTGACAGACCGCCTGCGTGCGCTTTACGCCCAGTAATTCCG
+
CCCCCGGGGGGGGGGGGGGGFGGGGGGGGGGGGGGGGGGG8EFGGGGGFGCGGGGGGGGGGCFGGGGGGGGGGGGGGGGGFGGGGGG7FGGGGGGGGGGG?8FFGGCFEEGGGGGGGGG6FGGGGGGGGFGGGGGGG88FGEGGGGGGC>EFGGFGGGGGGFGGGG9;EE5EGGGDAFF?F?6EFGGGGGGGGGEGDEFFGGGGFGGGCD75*CDD*;FC>EDB:;6;:@DED3<-928?C)3977=A:C*
@M03364:276:000000000-BLYN8:1:1101:14283:1920 2:N:0:1
GGACTACTGGGGTTTCTAATCCTGTTTGCTACCCATGCTTTCGAGCCTCAGCGTCAGTTACAGACCAGACAGCCGCCTTCGCCACTGGCGTTCCTTCCTATATCTACGCATTTCACCGCTACACCTGGAATTCTACCCCCCTCTACAAGACTCTAGCCTGCCAGTTTCGGATGCAGTTCCCAGGTTGAGCCCGGGTATTTCACATTCAACTTAACAAACCACCTACGCGCGCTTTACGCCCATTAATTCCG
+
<BCCCFDFGGGGGGGFFGGGCCCFFDFGFGFFFGGGGFGGGFCDFGGFGGGGGGGGGEFFGG9FFGGGGGGFGF@FCFGGGG@,,9CD,@FE4FFFG<?,C94@E9AFCFGGGGFFGG:6FFGGGCGGGEC@ADE,>,6@EGGGGGF9,,@DFGG9FGGGFFFGGFCCE++8@6,<EA,@EEFDF?6C?F,@E*:**2>,==7@9CGG78::7CDFFCGGAFED@?()(0=DCDFEA;8C*)(02*9<GG0
@M03364:276:000000000-BLYN8:1:1101:11489:1932 2:N:0:1
GGACTACTCGGGTTTCTAATCCTGTTTGCTCCCCACGCTTTCGCACCTGAGCGTCAGTCTTTGTCCAGGGGGCCGCCTTCGCCACCGGTATTCCTCCAGATCTCTACGCATTTCACCGCTACACCTGGAATTCTACCCCCCTCTACAAGACTCTAGCCTGCCAGTTTCGAATGCAGTTCCCAGGTTGAGCCCGGGGATTTCACATCCGACTTGACAGACCGCCTGCGTGCGCTTTACGCCCAGTAATTCCG
+
CCCCCGGGGGGGGGGGGGGGGGGGGGGGGGGGGGGGGGGGGGGGGGGGGG@FGGGGGGGGGFGGGGGGGGGDGGGGGGDGFGGFGGGGGGGGGGGGGGD?FGGGGGGGGGGGGGGGGGGGGGGGGGGG8FGGGGGGDGFGGGGGGGGFDGGGGGGGGGGGGGGGFGGGGFGGGGFGFFFFEGG5DGFCCFGFDDGGDGGGGGGGFGGDDGG37C<@FCGGFC>08>BF:EFFGGF<F6;C=38FGG?):C2
@M03364:276:000000000-BLYN8:1:1101:15078:1949 2:N:0:1
GGACTACAAGGGTTTCTAATCCTGTTTGCTCCCCACGCTTTCGCACCTGAGCGTCAGTCTTTGTCCAGGGGGCCGCCTTCGCCACCGGTATTCCTCCAGATCTCTACGCATTTCACCGCTACACCTGGAATTCTACCCCCCTCTACAAGACTCTAGCCTGCCAGTTTCGGATGCAGTTCCCAGGTTGAGCCCGGGGATTTCACATCCGACTTGACAGACCGCCTGCGTGCGCTTTACGCCCAGTAATTCCG
+
CCCCCGGGGGGGGGGGGGFGGGGGGGGGGGGGGDGGGGGGGGGGGGGGGGGGDGGGDGFEFGGGFGGGGGG7:FFFGGDFDFGGEGGDGGGF<AEGFGG9FFFGGGGGD+CFFGGGGC@EFGGGGGGGGGGGGGGGGGFGGEEGGGGGCFGGGGGDFGGDCFFCD;CEE53@>DCFFGFGEGFEF9ECFFCCCGGGGG69FGC++;75/:DD7CDCCFGGEGB:?F653<>DGDFAFFGEE>(0*:947D*
@M03364:276:000000000-BLYN8:1:1101:22083:1980 2:N:0:1
GGACTACCCGGGTGTCTAATCCTGTTTGCTCCCCACGCTTTCGAGCCTCAGTGTCAGTTACAGGCCAGAGAGCCGCTTTCGCCACCGGTGTTCCTCCATATATCTACGCATTTCACCGCTACACATGGAATTCCACTCTCCTCTCCTGCACTCAAGTCTACCAGTTTCCAATGCATACAATGGTTGAGCCACTGCCTTTTACATCAGACTTAAGAAACCACCTGCGCTCGCTTGACGCCCAATAAATCCTG
+
CCCCCG@FGFGGG+@FEGFFG9<FGGGGAFFFEGGGGGDGGGGGGGGGGGCC<@FFFFFGGGGCGGGGEGDGFCFGGGFGE>CCFFEFGGGC<<EFEFFGGGGGGGDF7FGE<FCFF7FCCFGFGGGFG@,EFBFG9>EGDDGGCF9,@DFFFFGGGFGCBF8,E,=E:DEFC8DFG8EGE,37=+<,7EGFFGGGG9EDCFG7FCFGFFCF8+87;CC>ACF=)@95@F>DD**050*=5A@FGGF)*+*
@M03364:276:000000000-BLYN8:1:1101:15515:1983 2:N:0:1
GGACTACAGGGGTTTCTAATCCTGTTTGCTCCCCACGCTTTCGCACCTGAGCGTCAGTCTTCGTCCAGGGGGCCGCCTTCGCCACCGGTATTCCTCCAGATCTCTACGCATTTCACCGCTACACCTGGAATTCTACCCCCCTCTACGAGACTCAAGCTTGCCCGTTTCGAATGCAGTTCCCAGGTTGAGCCCGGGGATTTCACATCTGACTTGACAGACCGCCCTCGTGCGCTTTACACCCAGTACTTCCC
+
@<BCCGGG?FFGGFGGCF9EFGECFFFGCEE@FFGCGGGGGFGGG7FAFGGGDFGGGFG9EFGGCC,FFGDEGD7+CFCCFFEGGC@F@@DFGAEDG8FFGFGGGGGGGGGCEFFGDFGCCCFFDDGGGGGGGCFFGFCGGG>=,,3@E8EGGCGG9D9@DF,>C@DC5>8,=;DGAFGGGDGGGGGGF76;*CCEGEF?>>C768+1+++:0>C:**=2028((0-.(0)0/7><@)20:)()0*06>2*
@M03364:276:000000000-BLYN8:1:1101:14055:2041 2:N:0:1
GGACTACTGGGGTATCTAATCCTGTTTGCTCCCCACGCTTTCGAGCCTCAGTGTCAGTTACAGGCCAGAGAGCCGCTTTCGCCTCCGGTGTTCCTCCATATATCTACGCATTTCACCGCTACACATGGAATTCCACTCTCCTCTCCTGCACTCAAGTCTCCCAGTTTCCAATGCACACAATGGTTGAGCCACTGCCTTTTACATCAGACTTAAGAAACCACCTGCGCTCGCTTTACGCCCAATAAATCCGG
+
CCCCCGGG@FGGGGGGGGGGGGGGGGGGGGGGGGGGGGGGGGGGGGGGGGGGGGGGGGGGGGFGGGGGGGGGGGGGGGGFGGGGGFGGGGGGGGGGGGGGGFGGGGGGGGGGGGGGGEGEGGGGGGGGGGGGGGFFGGGGGGGGCEFGGGGGGGGGGGGGG88BFDFFGGGGGGDGGGC+DDEGFGGGGGGG6<EGGGGFGGGGFG5CD>FGFGGGD5DCFGF==>9?D458CC+@?@GGG=@FGGFEGC)
@M03364:276:000000000-BLYN8:1:1101:12415:2079 2:N:0:1
CCAATGTTCAACGAGAGATTGTTAAACATGACTCTAATTATTCGTCCTCGGTTGTTCTTCTCGTATGTCGGCCCCATTTTGTTCATCTTGCTTTCTATATTCAGCTAGCTGCCCCGTTGTTCCCGCGGTAGCCTTCTTACACTGTTCTACTTCTACCTCTCAATCCTCATCTCACCAGCTTCTTCCTCTCCTACTTCTCTCTTCTCTTATCTTCCTTTACACATTTGTCAACCGTATTTTATCTATTACT
+
8A8-,,,,,6,6;,+6+,;6C,,,=,,,,,,C,<E,,<6,C,,;6,84,,,,,+,,,,<,,,,9,,;,6,++,6+,,,,::,6,,,,,,,,C5,,C,,,,,,,,9,,,,,,,,:,+8,64,<,,,4++848,,9,,44,,,,,+4,4,,4,+,,,48,,68>,,,,33,@,,,6,,,,63@,,,7,=,,>,,,,,7,3>7C+,5122++5+?5;++++,7+,*)*1*42++***/)/),5,+*4+2=*5+
@M03364:276:000000000-BLYN8:1:1101:17861:2100 2:N:0:1
GGACTACCGGGGTATCTAATCCTGTTCGCTCCACACGCTTTTGAGCCTCAGTGTCAGTTACAGACCAGAGAGCCGCCTTCGCCACTGGTTTTCCTCCATATATTTACGCATTTCACCGCTCCACATGGAATTCCACTCTCCTCTTCTGCACTCAAGTTTCCCAGTTGCAAATGACCCTCCCCGCTTGACCCTGGGGCTTTCACATCAGACTTAAGAAACTGCCTCCGTTCGCTTTACGCCCAAGAAATCCT
+
6-ACCF<C7F:7F7@<CE9,6CF6CF,,+,,@,CFE::,B6,;@C@FC,C<C<FFAEF@A9CFAF@CEE,,,,C:FEFCF77F:,BE,:,9,:,9?F@E<,,,,,:54?+?FGG9FG7++4=EFEFG8FEGGG,,AEE98>A,DDFGF9,,6,6@3,7@=,6,6A>,>@,3,,@D8E?@==65+36+@,83,1*68*3,1+5,++25*4*32=D7+5*:,+,/*)2().2)//**)26>E*.()**0)+2+
@M03364:276:000000000-BLYN8:1:1101:14426:2103 2:N:0:1
GGACTACCAGGGTTTCTAATCCTGTTTGCTCCCCACGCTTTCGCACCTGAGCGTCAGTCTTTGTCCAGGGGGCCGCCTTCGCCACCGGTATTCCTCCAGATCTCTACGCATTTCACCGCTACACCTGGAATTCTACCCCCCTCTACAAGACTCTAGCTTGCCAGTTTTGGATGCAGTTCCCAGGTTGAGCCCGGGGATTTCACATTCAACTTAACAAACCACCTACGCGCGCTTTACGCCCAGTAATTCCG
+
CCCCCGGGGGGGGGGGGGGGGGGGGFGGGGGGGGGGGGGGGGGGGGGGGGGGGGGGGGGGGGGGGFGGGGGGGGGGGGGFGEEGGGGGGGGGGGGGGGFEGGGFGFGFGGGGGGCGGGGGGGGGGGGGGGGGGFGGGGGGGDGGGGGCFDGGGGGGGGDGGGGGGGGG>EC97FFGGGGGGGFFFF8FGGDEEGEGGGG9DGGGAGGGGDFGGGCFDFGFFGD@FFFF@775CCF>F<GCC70/>C@)0:2
@M03364:276:000000000-BLYN8:1:1101:12991:2123 2:N:0:1
GGACTACCAGGGTTTCTAATCCTGTTTGCTCCCCACGCTTTCGCACCTGAGCGTCAGTCTTTGTCCAGGGGGCCGCATTCGCCACCGGTATTCCTCCATATATCTACGCATTTCACCGCTACACTTGGAATTCCACTCTCCTCTCCTGCACTCAAGTCTCCCAGTTTCCAATCCACACAATGGTTGAGCCACTGCCTTTTACATCAGACTTAAGAGACCACCTTCGCTCGCGTTACGCCCAATAAATCGGG
+
6<CCCGE,CF7;F,6CE@F9,EF<EDAFCA9FCC<+@7CF@F@;CC+@CA@FECCCCF,69@FCC,,C,6@F@+CF+BC<FG,48BB+@:FGGCEFFDFF?F,:CEF+8CEC,EF@,@FC@FFGG9?<EFGD;?;=E=E,@A=9@FF,,=,=,8,E@>DD8@D8,3,,,7,,,3@3,++5@9,7,*34?E,5,39@C,>9FC:+=+*;9?9B++=*0;CF67)).05)58:)2976>(31C>8;>:+6*97
@M03364:276:000000000-BLYN8:1:1101:9691:2126 2:N:0:1
GGACTACAGGGGTTTCTAATCCTGTTCGCTACCCATGCTTTCGAGCCTCAGCGTCAGTTGCAGACCAGACAGCCGCCTTCGCCACTGGTGTTCTTCCATATATCTACGCATTTCACCGCTACACATGGAGTTCCACTGTCCTCTTCTGCACTCAAGTCTCCCAGTTTCCAATGCACTTCTTCGGTTGAGCCGAAGGCTTTCACATTAGACTTAAAAGACCGCCTGCGCTCGCTTTACGCCCAGTAAATCCG
+
CCCCCFGEGGGGGGGGGFGGGGGGGGAFGGGGGGGGGGGGGGGGGGGGGGGGGGGGGGGGGGGCGGGGFFEGGGGGGGGGGGGGGGGGGGGGGGGGGGGGGGGGGGGGGGGGFGFGGGGG@FGGGGGGGFGE;EFGGGGGGGGGGGFFFFGGDGGGC9DDFGGGGGGGGGGC8EF8EEGDGGGGGGGFFGGD75CGCFFGGGGFF?C<FGCD=77DC7:=?ED=DF@D@BFFGGG<F?GGDE09DF67DG3
@M03364:276:000000000-BLYN8:1:1101:16542:2153 2:N:0:1
GGACTACTCGGGTTTCTAATCCTGTTTGCTCCCCACGCTTTCGAGCCTCAGTGTCAGTTACAGTCCAGAGAGCCGCTTTCGCCTCCGGTGTTCCTCCATATATCTACGCATTTCACCGCTACACATGGAATTCCACTCTCCTCTCCTGCACTCAAGTCTACCAGTTTCCACTGCATACAAGGGTTCAGCCACTGCCTTTTACACCCGACTTAATAACCCACCTACGCTCGCTTTACGCCCAATAAATCCGG
+
CCCCCGGFFGDFG7@FGGDF9FCFFGGFGG,FGGC+FFGGGGD,CFFGFAE;EFGFGCCFFDG@CFGGGCFG7EFG7CFEGGF,BAFCGGEDFGGGGF9FFFGFFGGGGGGDAFGGGCC>FGGG=?BFGGGGGGAFGGFG8EEGGG,>DGGGGEGG6@>;,EFFDD,@:D,7=DD,,@=,,3C,@,@=9EED,3,:2,4@;D,20+0?D7CC+CGG*;D9>E4)03-32:?:4C+*00:7*:5)0++)2)5
@M03364:276:000000000-BLYN8:1:1101:13902:2189 2:N:0:1
GGACTACTAGGGTATCTAATCCTGTTTGCTCCCCACGCTTTCGAGCCTCAGTGTCAGTTACAGGCCAGAGAGCCGCTTTCGCCACCGGTGTTCCTCCATATATCTACGCATTTCACCGCTACACATGGAATTCCACTCTCCTCTCCTGCACTCAAGTCTACCAGTTTCCAATGCATACAATGGTTGAGCCACTGCCTTTTACACCAGACTTAATAAACCACCTGCGCTCGCTTTACGCCCAATAAATCCGG
+
CCCCCGGGGGGGGGGGGGGGGGGGGGGGGGGGGGGGGGGGGGGGGGGGGGGGGGGGGGGGGGGGGGGGGGGGGGGGGGGGGGGGGGGGGGGGGGGGGGGGGGGGFFGGGGGGGGGGGGGGGGGGGGGGGGGGGGGGGGGFGGCDDEFFFGGFFEFEGGFFFG?DFGGGGGDC,@FF:8DGGG8EFEDGG@FGF?FCGFGA@CCFACDCCC>DFDDFGF8FFEAB2?29):??F<+9):*=CAB6CCA3<52
@M03364:276:000000000-BLYN8:1:1101:18209:2246 2:N:0:1
GGACTACAGGGGTATCTAATCCTGTTTGCTCCCCACGCTTTCGAGCCTCAGTGTCAGTTACAGGCCAGAGAGCCGCTTTCGCCTCCGGTGTTCCTCCATATATCTACGCATTTCACCGCTACACATGGAATTCCACTCTCCTCTCCTGCACTCAAGTCTCCCAGTTTCCAATGCACACAATGGTTGAGCCACTGCCTTTTACATCAGACTTAAGAAACCACCTGCGCTCGCTTTACGCCCAATAAATCCGG
+
CCCCCGGGGGGGGGGGGGGGGGGGGGGGGGGGGGGGGGGGGGGGFGGGGGGGGGGGGGGGGGGGGGGGGGGGGGGGGCGGGCGGGGGGEEFGGGFGGFGGGGGGGGGGGGGGGGGGGGGGGGGGGGGGGGGGGGGGGGGGGGC8DDGGGG?3>>DGGF=AFGGFFDCFGGFGGCGGFGDGGGFGGGGGF8:DCGGGGGGGGGFGFFCFC*BCFGGGGGEGF5*5:449AFFAFCCEEFG8E>D6>D17CC/
@M03364:276:000000000-BLYN8:1:1101:19513:2285 2:N:0:1
GGACTACTAGGGTTTCTAATCCTGTTTGCTCCCCACGCTTTTGCACCTGAGCGTCAGTCTTTGTCCAGGGGGCCGCCTTCGCCACCGGTATTCCTCCAGATCTCTACGCATTTCACCGCTACACCTGGAATTCTACCCCCCTCTACAAGACTCTAGCCTGCCAGTTTCGAATGCAGTTCCCAGGTTGAGCCCGGGGATTTCACATCCCACTTGACAGACCGCCTGCGTGCGCTTTACGCCCAGTAATTCCG
+
C@CCCGFC@EFGF8FECE9@@<FFEGGGCFF<<@C++@CE,C<FCEFGGFGF@CCFGFFEGCGGCDC8EFGGEGEEGGGFFDCE@FGGEGGGGGG9<EFGGGGFFFFFEEGEGGGGGCGGGGGGCEGFEEFFGGGGGGDFEEEGGGG,C@8FG9EGAFGGGGFGGGGA6B?67CGCFFGGGG8FFF@C?8FCEGGGCEGFGFCGCDCDCFCCF*7CGGGGFG3;?F9.(:5>)9F9*,1:C3??C**)*20
@M03364:276:000000000-BLYN8:1:1101:19127:2399 2:N:0:1
GGACTACCGGGGTTTCTAATCCTGTTTGCTCCCCACGCTTTCGCACCTGAGCGTCAGTCTTCGTCCAGGGGGCCGCCTTCGCCACCGGTATTCCTCCAGATCTCTACGCCTTTCACCGCTACACCTGGAATTCTACCCCCCTCTACGGTACTCAAGCTTGCCGGTTTCAAATGCAGTTCCCAGGTTGAGCCCGGGGATTTCACATCCGACTTGACAGACCGCCTGCGTGCGCTTTACGCCCAGTAATACCG
+
CCCCCFGGGGGGGEG<FGGFFGFGGGFGGGG@FEGGGGGGGGGGGGGGCFEFD@:FGDEAFFGGGE7ECCFFC@FCFG>FFEGCCFGGGDFGGG=FC8?<EGGGG9,?F+<?,C??F7>>C@BDBDFFGGGFGG9=9@+@B>EG9E++,5@DCGGCGG9D88*4>E8,;;DGGGGGGCCGGFG5720,=EEEE**:=>FGCFGC+*;5*)19**2:=*A5>E):(<6>?BBE<7C<?<GECE(0:77):<*
@M03364:276:000000000-BLYN8:1:1101:22303:2416 2:N:0:1
GGACTACCGGGGTATCTAATCCTGTTTGCTCCCCACGCTTTCGAGCCTCAGTGTCAGTTACAGGCCAGAGAGCCGCTTTCGCCTCCGTTGTTCCTCCATATATCTACGCATTTCACCGCTACACATGGAATTCCACTCTCCTCTCCTGCACTCAAGTCTCCCAGTTTCCAATGCACACAAGTGTTGAGCCACTGCCTTTTACATCAGACTTAAGAAACCACCTGCGCTCGCTTTACGCCCAATAAATCCGG
+
BBCCCFEEGCEGCG?FGGGGGGGGGGGFGGGFFG<@@+BFGGGFGGGGGFFCFGGGGFGGGGGFFGD7C<E7FFGGG7DFGG7FEEG,CFEGAFGA8FF9C9:9@FFDF@EGGGGGA@CGDGGFEFF?F<EEDFGGBFCGGGGCF@9,48BFGGGFGGGGGGGGD9FFG,7DEFGGGGE=,,37FCFGF,,@C?EDD,>AC?GG67FF*;EFCDDDCD1:@EF=DF24>A)):9DC4:=85FFF7CA?<)1
@M03364:276:000000000-BLYN8:1:1101:18535:2418 2:N:0:1
GGACTACCCGGGTATCTAATCCTGTTTGCTCCCCACGCTTTCGCACCTCAGTGTCAGTATCAGTCCAGGTAGTCGCCTTCGCCACTGGTGTTCCTTCCTATATCTACGCATTTCACCGCTACACAGGAAATTCCACTACCCTCTACCATACTCTAGCTTGCCAGTTTTGGATGCAGTTCCCAGGTTGAGCCCGGGGATTTCACATTCAACTTAACAAACCACCTACGCGCGCTTTCCGCCCAGTAATTCCC
+
CCCCCGGGGGGGGGGGFGGGGGGGGGGGGGGGGGGGGGGCFGGGGGGGGGGGGGFCCGGGFFFGGGGGFFGGGGGGGGGFGEGGGGGDGCFGGGGGGGG9FGGGGGGEGGCGGGGGGGECF7==FGFFFGGGFFFFGGFGGF?DDFEEGGGGDFGGGGFGGGDFF9D3,68FFGFGGFA==DDEFDGC,>F6CGDE5>DCFDGGFFGGGGFFGGGFF*;7ACE=465?545>DD:)2:CGGFFFG7A?DC*
@M03364:276:000000000-BLYN8:1:1101:15161:2429 2:N:0:1
GGACTACTGGGGTTTCTAATCCTGTTTGCTCCCCACGCTTTCGAGCCTCAGCGTCAGTTACAGACCAGAGAGCCGCCTTCGCCACTGGTGTTCCTCCATATATCTACGCATTTCACCGCTACACATGGAATTCCACTCTCCTCTTCTGCACTCAAGTTTCCCAGTTTCCAATGACCCTCCCCGGTTGAGCCGGGGGCTTTCACATCAGACTTAAGAAACCGCCTGCGCTCGCTTTACGCCCAATAAATCCG
+
CCCCCGGGGGGGGGGGGGGGGGGGGGGGGGGGGGGGGGGGGGGGGGGGGGGGGGGGGGGGGGGGGGGGGGGGGGGGEGGGGGGGGGGGGGGGGGGGGGGGGGGGGGGGGGDGGGGGGGGEGGGGGGGGGGGAGGGGGGGGGGGGG;EF=FFDGFGGGGFDFDFGGGFF8EFBFGGEGDDCGGGGG6CGCFGGCECCDGG6++=CF4:*88C+:@FFG4=:==5?@FFEFDEFGFD>FFGGGD6@G*@BGFD
@M03364:276:000000000-BLYN8:1:1101:22002:2460 2:N:0:1
GGACTACCAGGGTTTCTAATCCTGTTTGCTCCCCACGCTTTCGAGCCTCAGCGTCAGTTACAGACCAGAGAGCCGCCTTCGCCACTGGTGTTCCTCCATATATCTACGCATTTCACCGCTACACCTGGAATTCCACTCTCCTCTTCTGCACTCAAGTCCTCCAGTTTCCAATGACCCTCCCCGGTTGAGCCGGGGGCTTTCACATCAGACTTAAAGAACCGCCGGCGCTCGCTTTACGCCCAGTAATTCCG
+
CCCCCGGC@EGGFGGGGFGGGGGGGGGGGGGGGGGGGDGGGGD<CFGFEF<FGGGGGGG<C<F9FFGGGF?FGGGG+BFGGGGGG,FFGBFGGGGGGGGGGGGGGGFGGGGGFGGGGGGEGGG8,AAFGGGGGEGGEF9FFGGG,EC;EEGFG8EDDF,=EFGCCFGGGAAFG;,,,1DEG6E6FE>6CGC+*@::*B,=8CGF8*;0*;DF=+7;C4CG5=8,(:3>>)7:GGF261>EEB(62:4:F72
@M03364:276:000000000-BLYN8:1:1101:14219:2527 2:N:0:1
GGACTACTGGGGTTTCTAATCCTGTTTGCTCCCCACGCTTTCGCACCTGAGCGTCAGTCTTTGTCCAGGGGGCCGCCTTCGCCACCGGTATTCCTCCAGATCTCTACGCATTTCACCGCTACACCTGGAATTCTACCCCCCTCTACAAGACTCTAGCCTGCCAGTTTCGAATGCAGTTCCCAGGTTGAGCCCGGGGATTTCACATCCGACTTGACAGACCGCCTGCGTGCGCTTTACGCCCAGTAATTCCG
+
CCCCCGGGGGGGEGGGGFFGGGGGGGGGGGGGGGGGGGGGGGGGGGGGGGGFGGGGGGGGGGGGGGGGGGGGGGGGGGGGGGGGGGGGGGGGGGGFFFFD?FFGADFFCFGGGFGG9FC@FGGGCFFGGFGFGFDGGCFFGGGFFGGGGGGGGGGGFFFGGGGGGGGGCGGGGGGGGFFGGFGGFG6,=FFGGGGECGG,=+<FFGGGGGGDF*;760;*.:B:?:;>:8))1C*6B05CE;6?G**4:C*
@M03364:276:000000000-BLYN8:1:1101:19774:2560 2:N:0:1
GGACTACAGGGGTATCTAATCCTGTTTGCTCCCCACGCTTTCGAGCCTCAGTGTCAGTTACAGGCCAGAGAGCCGCTTTCGCCTCCGGTGTTCCTCCATATATCTACGCATTTCACCGCTACACATGGAATTCCACTCTCCTCTCCTGCACTCAAGTCTCCCAGTTTCCAATGCACACAATGGTTGAGCCACTGCCTTTCACATCAGTCTTAAGAAACCACCTGCGCTCGCTTTACGCCCAATAAATCGGG
+
CCCCCGFGGGGGGGGGGGGGGGGGGGGGGGGGGGGGGGGGGGDGGGGGFGGGGFFGFFFFGGDEGGGGGGGGGGECEFGFGGGGFGGGGDGGGFFGGGGGGGGGGEEGGGGGCGGGGGGGGGFGGDFCGGGGGFDFFGGGCGGGGGGGGGGFEFFGGGGGGGGGF>DG,EFGDDFGGCGDFGDEACF?,8@F,5>FGGG,?9EGFGG+5?BFGGCFCFCFF*;6BBAFFB>DFF+*/5B8C.3A*:@E*:/
@M03364:276:000000000-BLYN8:1:1101:14850:2565 2:N:0:1
TAATCCTGTTTGCTCCCCACGCTTTCGAGCCTCAGTGTCAGTTACAGGCCAGAGAGCCGCTTTCGCCTCCGGTGTTCCTCCATATATCTACGCATTTCACCGCTACACATGGAATTCCACTTTCCTCTTCTGCACTCAAGTCTCCCAGTTTCCAATGCACACAATGGTTGAGCCACTGCCTTTTACATCAGACTTAAGAAACCGCCTGCGCTCGCTTTACGCCCAATAAATCCGGACACCGCTTGCCACCC
+
C9@B@FCGGGGGGGGGGEFFGGGDGGEGGDG<FEFDCEFGFFFGFFCFGGGGFFCGGGGG@FGGGGFGGGGGCBCCGAFGGGDFG9CFGCGGGGCEAFFGCGGGGDGGF?AFGFGGGGFFCEFGGFGGFAFGGCFFGFCF;DFD9E,D8=EFGGFFEGGG9FGBFG,7D=BFF?FFFCE=,7EDACA8C,,@AC;<9EFCCCFD>GGGG>DCGGGGCC,<9CD>D476*+8B<?C?AB58=>@B7FAAGF*
@M03364:276:000000000-BLYN8:1:1101:8026:2574 2:N:0:1
GGACTACCGGGGTTTCTAATCCTGTTCGCTACCCATGCTTTCGAGCCTCAGCGTCAGTTACAGACCAGACAGCCGCCTTCGCCACTGGTGTTCTTCCATATATCTACGCATTTCACCGCTACACATGGAGTTCCACTGTCCTCTTCTGCACTCAAGTCTCCCAGTTTCCAATGCACTTCTTCGGTTGAGCCGAAGGCTTTCACATTAGACTTAAAAGACCGCCTGCGCTCGCTTTACGCCCAATAAAGCCG
+
CCCCCGGGGGGGGGGGGGGGGGFGGGGGGGGGGGCFGGGGGGGGGGGGGGGGGGGGG,CFGGGFGFGGGGGGGGGGGGGGGGGG@EG8FGGGGGGGFGGGGGGGGFFGGBFEGCFGGGGGGGGGEDGFFGGGFG9=EFGGGGGGGGFGGGGGGGFGGFGGGG8,@;EGGGGGGGGGGGGG9=D6FECCFGFEGCECDGCGGGGC6CD7CDFFFGF>>76CEGB@BA@A9BEFDDG3A1CEEB;F4>6)7CD
@M03364:276:000000000-BLYN8:1:1101:8866:2580 2:N:0:1
GGACTACAAGGGTTTCTAATCCTGTTTGCTCCCCACGCTTTCGAGCCTCAGTGTCAGTTACAGGCCAGAGAGCCGCTTTCGCCTCCGGTGTTCCTCCATATATCTACGCATTTCACCGCTACACATGGAATTCCACTCTCCTCTCCTGCACTCAAGTCTACCAGTTTCCAATGCATACAATGGTTGAGCCACTGCCTTTTACACCAGACTTAATAAACCACCTGCGCTCGCTTTACGCCCAATAAATCCGG
+
CCCCCGGGGGGGGGGGGGGGGGGGGGGGGGGGGGFGGGGGGGGGGGGGGGGGGGGGGGGGGFGGFGGGGGGGGGGGDGGGGGGGGGGGGGGGGGGGGGFGGGGGFGGGC@FGGGGGG7ECGGFFFGGGGGGFGGFCDDDFGGGGGGGGGGGGGFFGDFFGGGCFFFCF8CFGGGGGGFCF=EFGFE,?ECCCFGFGGGGEFGGGFFD>DCC8CFGGCFC1:CF=B*49AB45?C7:;DCEEF(;C+;?>DC
@M03364:276:000000000-BLYN8:1:1101:8553:2587 2:N:0:1
GGACTACTGGGGTTTCTAATCCTGTTTGCTCCCCACGCTTTCGCACCTGAGCGTCAGTCTTTGTCCAGGGGGCCGCCTTCGCCACCGGTATTCCTCCAGATCTCTACGCATTTCACCGCTACACCTGGAATTCTACCCCCCTCTACAAGACTCTAGCCTGCCAGTTTCGGATGCAGTTCCCAGGTTGAGCCCGGGGATTTCACATCCGACTTGACAGACCGCCTGCGTGCGCTTTACGCCCAGTAATTCCG
+
CCCCCGGGCGGGGGGGGGGGGGGGGGGGGGGGGGGGGGGGGGGGGGGGGGGGGGGGGGGGGGGGGFGGGGGGGGGGGGGGGGGGGGGGGGGGGGGGGGGGGEEFGFGGGGGGGCGGGGGGGGGGGFFGGFGGGGGGGGGGGGGGGGGFFFGGGFACGGGGGGGGGGGGGEEEEFCCFGGG6DFGGC8<CCCFCCDEGGGGGFFGCCCD<DGD77CCGC5ABD::BFFFFFFFGGGA40;CG:??>C=4CF7
@M03364:276:000000000-BLYN8:1:1101:9798:2620 2:N:0:1
GGACTACTAGGGTATCTAATCCTGTTTGCTCCCCACGCTTTCGAGCCTCAGTGTCAGTTACAGGCCAGAGAGCCGCTTTCGCCTCCGGTGTTCCTCCATATATCTACGCATTTCACCGCTACACATGGAATTCCACTCTCCTCTCCTGCACTCAAGTCTCCCAGTTTCCAATGCACACAATGGTTGAGCCACTGCCTTTTACATCAGACTTAAGAAACCACCTGCGCTCGCTTTACGCCCAATAAATCCGG
+
CCCCCGGGGGGGGGGGGGGFGGGGGGGGGGGGGGGGGGGGGGGGGGGFGGGGGGFFGGGGGGEGGGGGGGGGGGGGEFGGGGGGGGGGFCGGGGGGGGGGGGGGGGGGGGGGGGFGFEEGEGGGGGGGGGFEGGGGGGGFFGGGGGGGGGGGGGGFGFGFGGGGGGGGGGGGFG98EFEGGGGGGEDGGFFGGGGGFGGGFFGGFGGGGDFFFGGGDGGGFGFF=DBFF>DEC*:=82E758;FGGFEFG<
@M03364:276:000000000-BLYN8:1:1101:7328:2622 2:N:0:1
GGACTACAGGGGTATCTAATCCTGTTTGCTCCCCACGCTTTCGAGCCTCAGTGTCAGTTACAGGCCAGAGAGCCGCTTTCGCCTCCGGTGTTCCTCCATATATCTACGCATTTCACCGCTACACATGGAATTCCACTCTCCTCTCCTGCACTCAAGTCTCCCAGTTTCCAATGCACACAATGGTTGAGCCACTGCCTTTTACATCAGACTTAAGAAACCACCTGCGCTCGCTTTACGCCCAATAAATCCGG
+
CCCCCGGGGGGGGGGGGGGGGGGGGGGGGGGGGGGGGGGGGGGGGGGGGGGGGGGGGGGGGGGGGGGGGGGGGGGGGGGGGEGFCFGDCEGGAFGGGGGDGD;EEFGGGGGGGGGGGGGGGGGGGGGGGGGGGGGGEFFGGGG=DGGGGGGGGGGGGGGGFFGGFGGGCFACFFGGGGGCFGGGGGFFFGGFEGGFFCFFD8,9=8DCFGCC8=DFC>EGFEFFFFFAFFFEFC89:=GGEF@FCFAC*:C
@M03364:276:000000000-BLYN8:1:1101:15338:2645 2:N:0:1
GGACTACAGGGGTTTCTAATCCTGTTCGCTACCCATGCTTTCGTGCATCAGCGTCAGTTACAGACCAGACAGCCGCCTTCGCCACTGGTGTTCTTCCATATATCTACGCATTTCGCCGCTACACATGGAATTCCTCTCTCCTCTCCTGCACTCCAGTCTACCAGTTTCCAATGCATACAATGGTTGAGCAACTGCTTTTTACACCAGACGTAATAAACCACAGGCACTCGCTTTACGCCCAATATATCCGG
+
B@C-@E88CC@+6+B<;;,,,,CC@E,,6@@@8,,6C@C@EF7,CF,;,C@C+8@@F<<@F,C,CFC8,,6@,CFFGE@F,@7=FF8,,,C7FC,,,CF9FD;9E,<F7CF7AF,BF=>=+8,,9,CDFFFGGF,,4>E,@D,D,@>D8DGFG,,6CECDGFG??BCCD9,,,,@C,=,9E,=;DC,79,,,13D,@D,,+3723@*9?7;57*5+2A61*,*)/*0)55))12=C458CG3(;+317:DD
@M03364:276:000000000-BLYN8:1:1101:18409:2648 2:N:0:1
GGACTACCGGGGTTTCTAATCCTGTTTGCTCCCCACGCTTTCGAGCCTCAGTGTCAGTTACAGGCCAGAGAGCCGCTTTCGCCTCCGGTGTTCCTCCATATATCTACGCATTTCACCGCTACACATGGAATTCCACTCTCCTCTCCTGCACTCAAGTCTCCCAGTTTCCAATGCACACAATGGTTGAGCCACTGCCTTTTACATCAGACTTAAGAAACAACCTGCGCTCGCTTTACGCCCAATAAATTCGT
+
CCCCCGG8FGGGGGGGGDFF@FFFGGGGGGGGFGGCFEGFCEFGGGGFGFFFFEACFGGGGGGGGDG@EE8F7FEG7FFFGGGGEDEEFGGGGGGGGGGG9@EEGD9FE:BCF9F?FEEEE+:,4,CF=ECECFE:E89EEFGGGDCGGGDD,,@D,;,DAGGEF9DDFG;,=89EFGGFGFFFG6@,@8D:@89DCF9:CFFGF+*3CF+DDCDG*;,,;?*::5@52?)/78CCD0:*:>@FFD6)+/0
@M03364:276:000000000-BLYN8:1:1101:21859:2684 2:N:0:1
GGACTACTAGGGTTTCTAATCCTGTTCGCTCCCCATGCTTTCGAGCCTCAGCGTCAGTTGCAGACCAGACAGCCGCCTTCGCCACTGGTGTTCTTCCATATATCTACGCATTTCACCGCTACACATGGAGTTCCACTGTCCTCTTCTGCACTCAAGTCTCCCAGTTTCCAATGCACTTCTTCGGTTGAGCCGAAGGCTTTCACATTAGACTTAAAAGACCACCTTCGCTCGCTTTACGCCCAATAAATCCG
+
CCCCCFGFDFG@<AFDGG,EEEGGGGFECGGGFDFGFFGGF<FFC;FFFF?ECGCEGGGGC,F@EG?FCFFGGGGGGEBGFECG@FFFCDFEFGGGGFGAFGGCFADFG7:FFFGGBFFDEFGGGFD8FGGGCAEGGGDFFFDDFE;ECFDF8BEGFG9CF8D8FCCGCG,;,,EFF?FF=,>EEEGG8=FEGGGD6>,@7+@EA98>2;;F+=FGG7?FAEDD);5:>46)28?4+/*4::?A7CCEGC/
@M03364:276:000000000-BLYN8:1:1101:16352:2717 2:N:0:1
GGACTACTAGGGTTTCTAATCCTGTTTGCTCCCCATGCTTTCGAGCCTCAGCGTCAGTTACAGACCAGACAGCCGCCTTCGCCACTGGTGTTCTTCCATATATCTACGCATTTCACCGCTACACATGGAATTCCACTCTCCTCTCCTGCACTCACGTCTCCCAGTTTCCAATGCACACAATGGTTGAGCCACTGCCTTTTACATCAGACTTAAGAAACCACCTGCGCTCGCTTTACGCCCAATACATCCGG
+
<ACCCCFEFF@FFGDFF@FFAC<CFFFFGD,CDFGGC86FGGECGGE8FC<EF:@,CCFFGGEFD<FFGGGAFCEGGGGGGGGGGGGGGGGDEFEGF9FCF<E9EEFGGGF?FCGG9F747=EG?FGGG9E=;AFGG?9E8=FFGGGFFDC8=8,@@>?DFFFGG@FCGE9DE?,,6=+@ED,>CE=DF6,6@,EFFF;EGCFE7?96??9@+=:C*?@,0CF9C9945:@4?:CEE==*/?3A*>FC<>)
@M03364:276:000000000-BLYN8:1:1101:20659:2739 2:N:0:1
GGACTACCGGGGTTTCTAATCCTGTTTGCTCCCCACGCTTTCGCACCTGAGCGTCAGTCTTTGTCCAGGGGGCCGCCTTCGCCACCGGTATTCCTCCAGATCTCTACGCATTTCACCGCTACACCTGGAATTCTACCCCCCTCTACAAGACTCTAGCCTGCCAGTTTCGGATGCAGTTCCCAGGTTGAGCCCGGGGATTTCACATCCGACTTGACAGACCGCCTGCGTGCGCTTTACGCCCAGTAATTCCG
+
CCCCCGGGGGGGGGGGGGGGGGGGGGGGGGGGGGGGGGGGGGGGGGGGGGGGGGGGGGGGGGFGGGGGGGGGGGGGGGGGGGGGGGGGGGGGGGCFGFGGFGEFGGGGGGGDGGGGGGGGGGGGDGGGGGGGGGGGGGGGEGGGGFCD>?FGFGGE>DCEFGGGGGFFGGG5EGGGFGGGGGGGGC6,CFGGGGEEEEFGDGGGFGGD9DDCFCFFC*;5<CB6?F>EBDEFGGGF?(ACE3<6C>F6CF6
@M03364:276:000000000-BLYN8:1:1101:11938:2778 2:N:0:1
GGACTACACGGGTATCTAATCCTGTTTGCTCCCCACGCTTTCGAGCCTCAGTGTCAGTTATAGGCCAGAGAGCCGCTTTCGCCTCCGGTGTTCCTCCATATATCTACGCATTTCACCGCTACACATGGAATTCCACTCTCCTCTCCTGCACTCAAGTCTCCCAGTTTCCAATGCACACAATGGTTGAGCCACTGCCTTTTACATCAGACTTAAGAAACCACCTGCGCTCGCTTTACGCCCAATAAATCCGG
+
CCCCCGGGGGGGGGGGGFGGGGGGGGGGGGGGGGGGGFFGGGGGGGGFFGGGGGGGGGGGEDE<FFFGGGGGGGGGEG<FGGGECFGGGEBFGGGGGGGGGGGGGGGGGDGGGGGGGGGGGGGGGGGFGFGGGFGGGGGGGFGFGGG8EFGFFDFFFC,9=E?FFGGG,EGGGGGCGF6EDGGGGEFGGGGG?DFG9EGGGGGGFD>CFG+8=C>FCCDFFGFFFFFB28>5FD+>?2CBE5(0CDFE<3C
@M03364:276:000000000-BLYN8:1:1101:22456:2814 2:N:0:1
GGACTACCGGGGTATCTAATCCTGTTTGCTCCCCACGCTTTCGAGCCTCAGTGTCAGTTACAGGCCAGAGAGCCGCTTTCGCCTCCGGTGTTCCTCCATATATCTACGCATTTCACCGCTACACATGGAATTCCACTCTCCTCTCCTGCACTCAAGTCTCCCAGTTTCCAATGCACACAATGGTTGAGCCACTGCCTTTTACATCAGACTTAAGAAACCACCTGCGCTCGCTTTACGCCCAATAAATACGG
+
-ACCC8DFGGGG:BFFFCCFEGCAFFGGGGEEEGG7CGGGGGGFFDCGG8<CFFFGGGG@FG@FF:EFGGGGGGEDFGGGGD7@,BC>BEGGFGGFG<F<FF=?;?EFE7FCEEFG,@FCFGFGC,,EF@F8CECGAE,EFGGGGGGGFGGFFCCEGGGGG,,>FE9C,@9EGGGFGFEFFG,,,+5AEF,@?8BC9D;EGFCDF2CCD>CC7C8FC4EGFGFBB4>>@DFDGGC95(*=E>34:F;);><
@M03364:276:000000000-BLYN8:1:1101:19177:2844 2:N:0:1
GGACTACAGGGGTTTCTAATCCTGTTTGCTCCCCACGCTTTCGCACCTGAGCGTCAGTCTTTGTCCAGGGGGCCGCCTTCGCCACCGGTATTCCTCCAGATCTCTACGCATTTCACCGCTACACCTGGAATTCTACCCCCCTCTACAAGACTCTAGCCTGCCAGTTTCGGATGCAGTTCCCAGGTTGAGCCCGGGGATTTCACATCCGACTTGACAGACCGCCTGCGTGCGCTTTACGCCCAGTAATTCCG
+
CCCCCGGGGGGGCFGGGGGGGGGFGGGGGGGFGDGGGDEGGGGGGGGGFFGGGGGGGGFGGGGGDGCGGGGGGFGDEGGCGGGGGGGGGGCFFGGGG8FFGGFGGGGGGEGGDGGFGEGCCFEFEFCEFDGGGGGGFGGDBEGGFDGCF8FGGGGC;DCEFGCFGC9;EGDDEFC;EGDC?9ECGGG6CEDFEG5E5CECG7CCFGGGGGDGGDF7*;CGFDE??FFE<:).9D<>?BG>E),9:7B27C0
@M03364:276:000000000-BLYN8:1:1101:24889:2853 2:N:0:1
GGACTACCGGGGTTTCTAATCCTGTTTGCTCCCCACGCTTTCGAGCCTCAGTGTCAGTTACAGGCCAGAGAGCCGCTTTCGCCACCGGTGTTCCTCCATATATCTACGCATTTCACCGCTACACATGGAATTCCACTCTCCTCTCCTGCTCTCAAGTCTACCAGTTTCCAATGCATACAATGGTTGAGCCACTGCCTTTTACACCAGACTTCAGAAACCGCCTGCTCTCGCTTTACGCCCAATAAATCCGG
+
CCCCCFFFEGGCE:FGGD,@F<CFGGGGFEGGGE?FDGGGGFGFFDEGC8CFGDGFFGGGGGCF7BFFGG<BFEFDEGGG7:FCFGGGGGGE<?@EFGGG<DFGEFEFECGGCF99<?FG7CG8EGGGGGGCFGGGGGFEEAFFDFFG8,,6,6;DEA9=FGG8CDCFF9DF8EFGFGGDGG?>FGGC,,@DCFFFFG9@2AFGACFGFGF+2=9+;F6E>GEFF4>8*/?):5+18;CGEF@F*1;56C<
@M03364:276:000000000-BLYN8:1:1101:18015:2871 2:N:0:1
GGACTACCGGGGTATCTAATCCTGTTTGCTCCCCACGCTTTCGCACCTGAGCGTCAGTCTTTGTCCAGGGGGCCGCCTTCGCCACCGGTATTCCTCCATATATCTACGCATTTCACCGCTACACATGGAATTCCACTCTCCTCTCCTGCACTCAAGTCTACCAGTTTCCAATGCATACAATGGTTGAGCCACTGCCTTTTAGACCAGACTTAAAAGACCGCCTGCGCTCGCTTTACGCCCAATAAATCCGG
+
CCCCCGGGGGGGGGGGGGGGGGGGGGGGGGGGGGGGGGGGGGGGGGGGGGGGGGGGGGGGGGGGGGGGGGGGGGGGGGGGGGGGDGGGGGGGGGGGGGGGGGGGGGGGGGGGGGGGGGGGGGGGGGGGGGGGGFGGGGGGGGGGGGGGGG@=FGGGFGGGGGGGFGGGGGFCGFGGGGGGGGCFGG?EGFGGGGGGGGGGGGFGFGGGGGGGGGGGGG:=5CDF<A@DFFFFGGCCF;GEG>3@FFFAGGG
@M03364:276:000000000-BLYN8:1:1101:23380:2873 2:N:0:1
GGACTACAGGGGTTTCTAATCCTGTTTGCTCCCCACGCTTTAGAGCCTCAGTGTCAGTTACAGGCCAGAGAGCCGCTTTCGCCTCCGGCGTTCTTCCATATATCTACGCCTTTCACCGCTACACATGGAATTCCACTCTCCTCTCCTGCACTCAAGTCTCCCCGTTTCCAATGCACACACTGGTTGAGCCCCTGCCTTTTACATCAGACTTAAGAAACCACCTGCTCTCCTCTTTCGCCCAATACACACGG
+
CCCCC6<,;-B7F7@,CEA,=6@DFEFGCE<FFB,@CFG;,<<E@EGGG8DEF,CCC@E,F9F8D@FFF8F,667C::@?@7CB@<CE++@CC,=D,,B@EF,AE,5DC+BFEFCGGGGE@E9<E,:A,A?:=ECF98D8=4>+>@9,3,@?DF,6,=;;EC+@F,@D8,7>D8,D,5++4,,,8+5@C:3@C*@:FEC25:,5++2*9*+2++=+0*=4:*)0:)*=>)+2+4+00(6;7)/)*2)):21
@M03364:276:000000000-BLYN8:1:1101:21253:2910 2:N:0:1
GGACTACAGGGGTTTCTAATCCTGTTTGCTCCCCACGCTTTCGACCCTCATTGTCAGTTACAGGCCAGTGAGCCGCCTTCGCCTCCGGTGTTCCTCCATATATCTACGCATTTCACCGCTACACATGGAATTCCACTCTCCTCTCCTGCACTCCAGACTACTAGTTTTAAATGCAGACCATGAGTGAGGCAGTGCCGTTTACACCAGACCTAATAAACCACTCTAGGTCGCCTTACCCCCAATTAATCCGG
+
CCCCCGG,,=CCFFGGGGGGCGCF9EFFFGGGGGG:FGGGGGGDCFEGGA,,<FFAECFFGG9,C8CC,,CFGCFG+C@E<@C,C,+8@7CFGGGG8,BFAFEFFFEGGGGGG9,@AFD8:F,,,,9AEBFGEFGC;,@EFGCF8E9DCD,363>=,+6E,,3@CDF;,33@:DC=,,+@@,,,C,@,,@++,5,,+6CF5>F****3**43;++5+45=91***+*+*2?)CD6>)(1:=;(+3@+);/7
@M03364:276:000000000-BLYN8:1:1101:24382:2911 2:N:0:1
GGACTACAGGGGTATCTAATCCTGTTTGCTCCCCACGCTTTCGCACCTGAGCGTCAGTCTTTGTCCAGGGGGCCGCCTTCGCCACCGGTATTCCTCCAGATCTCTACGCATTTCACCGCTACACCTGGAATTCTACCCCCCTCTACAAGACTCTAGCCTGCCAGTTTCGGACGCAGTTCCCAGGTTGAGCCCGGGGATTTCACATCCGACTTGACAGCCCGCCTGCGTGCGCTTTACGCCCACTAAATCCG
+
CCCCCFFFF9BB@BEFFFGGFDEEEGACEEFFCFGGE@,B<CFFCGGGGCFECFC@CGGGGG<FC@CE8:F:EG@EBFGFF:=FEGGGGGG,CBEEF@F<=FCAECFGGGGFC<<?EDC+=F:8>:FFEC9FGGGGADF+C+@FA>,9@GGFE9D,E:CCFGGGGFCC8B5*4>88:,::9,D>FFFF6?::55>C5BFF77@7@<C<575*2*;+***:;:>0(71>?B@BGDGA43EGGD()9D44DF1
@M03364:276:000000000-BLYN8:1:1101:17538:2950 2:N:0:1
GGACTACTGGGGTATCTAATCCTGTTTGCTCCCCACGCTTTCGAGCCTCAGTGTCAGTTACAGGCCAGAGAGCCGCTTTCGCCTCCGGTGTTCCTCCATATATCTACGCATTTCACCGCTACACATGGAATTCCACTCGCCTCTCCTGCACTCAAGTCTCCCAGTTTCCAATGCACACAATGGTTGAGCCACTGCCTTTTACATCAGACTTAAGAAACCACCTGCGCTTGCTTTACGCCCAATAAATCCGG
+
CCCCCGGGGGGEGGGGGGGGGGGGGGGGGGFGGGGGGGGGGGGGGGGGGGEGGGGGGGGGGGGDGGGGAGGGGGGG@CDGGGGGEGGGGGGGGGGGGGFGGGGGFGFGGGGGGGGGGGEDGGGGGEFFFDGGGGEGG=+@4ACGCFGG8EGGGGGGDDADFGGGGFGF,@DGFFGFG,6+=9DFGG?C6F68@:9F6EGC9FDC;?FG57;CGGG>9?<,9EF=)*:6(/68FFFE62CEEF3)C>66>DC
@M03364:276:000000000-BLYN8:1:1101:8759:2982 2:N:0:1
GGACTACCGGGGTTTCTAATCCTGTTTGCTCCCCACGCTTTCGCACCTGAGCGTCAGTCTTTGTCCAGGGGGCCGCCTTCGCCACCGGTATTCCTCCAGATCTCTACGCATTTCACCGCTACACCTGGAATTCTACCCCCCTCTACGAGACTCAAGCTTGCCAGTTTCAAATGCAGTTCCCAGGTTGAGCCCGGGGATTTCACATCGGACTTAACAAACCGCCTGCGTGCGCTTTACGCCCAGTACTTCCG
+
CCCCCGFFDEGGGFGGGGGGGGGGGGGGGGGGGGGGGGGGGGGGGGGGGGGGGGGGGGGDGG9CF<CFFDGGGGGGGGCGGGGGGGGGGGGGGGGGGGC<FFFAFFFGGGGGGGGGGDCEGGGGGGFGFGGGGGGGGGC@CEGGGGGG7:CGGG@FGFCB8CGGGGFCFC;FFGGGGGGGGGGFGGGGEGGGGDGG5EG?FGFFFF**:7CGGGGGGGGG@E@6BF;F<FB:CDF2B?G?=D?):*14CD*
@M03364:276:000000000-BLYN8:1:1101:22941:3079 2:N:0:1
GGACTACAGGGGTTTCTAATCCTGTTTGCTCCCCACGCTTTCGAGCCTCAGTGTCAGTTACAGGCCAGAGAGCCGCTTTCGCCTCCGGTGTTCCTCCATATATCTACGCATTTCACCGCTACACATGGAATTCCACTCTCCTCTTCTGCACTCAAGTCCTCCAGTTTCCAATGACCCTCCCCGGTTGAGCCGGGGGCTTTCACATCAGACTTAAAGAACCGCCTGCGCTCGTTTGACGCCCAATAAATCCG
+
CCCCCFEGGGGGFEGGGCFGCGGGGGGGGGGGGDDGFGGGGGGGG7FFGGGGGGGGGFGGGGCGGGGGGFGDFFGGGGGGGGEF?FGDCFGGGGFGGGGGFD=AEFFGGCEGGGGG9FF@EGFGDBFGGFGGGGGGGGGGFDFGGGGFFGGGGGDGGGGCFGGCFFCCEG;EDF8DGGCGGGDCFEG6CGDGG5E;C>F?CC,=10?D48;FG72775CC358;1A;B9B:)/9*)1,?GDD<>9:F>CD)
@M03364:276:000000000-BLYN8:1:1101:15313:3150 2:N:0:1
GGACTACAGGGGTATCTAATCCTGTTTGCTCCCCACGCTTTCGAGCCTCAGTGTCAGTTACAGGCCAGAGAGCCGCTTTCGCCTCCGGTGTTCCTCCATATATCTACGCATTTCACCGCTACACATGGAATTCCACTCTCCTCTCCTGCACTCAAGTCTCCCAGTTTCCAATGCACACAATGGTTGAGCCACTGCCTTTTACATCAGACTTAAGAAACCACCTGCGCTCGCTTTACGCCCAATAAATCCGG
+
CCCCCGGGGGGGGGGGGGGGGGGGGGGGGGGGGGGGGGGGGGGGGGGFFGGGGGGGGGGGGGGGGGGGGGGGGGGGGGGGGGGGGGGGGGGGGGGGGGGGGCEFGGGGGGGGGGGGGGGGGGGGDGGGGDGGGGGG;EGGGGGGGGGGGGGGGGGFDFGGGFGGGGGGGGGGGGGGDGEGGGGGGGGGGG?CGGGGGGG77CGGFFCGFF7@FGDFGG6EAGFEBEBEFFFFGGGED>5CG336CFF<DD5
@M03364:276:000000000-BLYN8:1:1101:8472:3182 2:N:0:1
GGACTACCGGGGTATCTAATCCTGTTTGCTCCCCACGCTTTCGCACCTGAGCGTCAGTCTTTGTCCAGGGGGCCGCCTTCGCCACCGGTATTCCTCCAGATCTCTACGCATTTCACCGCTACACCTGGAATTCTACCCCCCTCTACAAGACTCTAGCCTGCCAGTTTCGGATGCAGTTCCCAGGTTGAGCCCGGGGATTTCACATCCGACTTGCCAGACCGCCTGCTTGCGCTTTACGCCCAGTAATTCCC
+
CCCCCGFFEGGGGGGGGGGGFFGGGGGGGGGGGGGGGGGGGGGGGGGGGGGG@FEGDGGGGGGGGFGGCCGDGGGGGGGGGGGGGGGCFGGGGGGGGG8CF<AFGFGFGGCGFGGGGGG6=FGGGGGDFFFGGGGGGGGGGGGGGGDFG,@CEDGEGDGGGGG?FGFF8CEG*8;EGGFGGG8DFGFG?FBEG5:=EGFC:7CCCF488CG3C+02;CFFDG526F(*)0)7DGF<F0CEC):FG*86?72
@M03364:276:000000000-BLYN8:1:1101:15088:3212 2:N:0:1
GGACTACTGGGGTTTCTAATCCTGTTTGCTCCCCACGCTTTCGCACCTCAGTGTCAGTATCAGTCCAGGTAGTCGCCTTCGCCACTGGTGTTCCTTCCTATATCTACGCATTTCACCGCTACACAGGAAATTCCACTACCCTCTACCATACTCTAGCTTGCCAGTTTTGGATGCAGTTCCCAGGTCGCGCCCGGGGATTTCACATTCAACTTAACAAACCACCTACGCGCGCTTTACGCCCAGTAATTCCG
+
CCCCC8FGGGGGGGGGGFCGFFGGGGGGGGGGGGGGGGGGGGGGGGEDDEFGGG9<FGFGGGGGGFGGGGGGGGGGCEGGGGGGGGGGGGFGGGGGGFFGGFGGGFGGGGCFGGEGGGGGEGFGGGGFGDAC=FGGFFBEGGGGGGG8FGGGGGGGGGGGGFG8FDEFGG?9=D,,@FGCF,DFG,++4@E6@>EGCEG6=+::9+=:CD7?F+:9F*;5?ED>=A9E233=5<C3A0EEC:@;77=<F*0
@M03364:276:000000000-BLYN8:1:1101:24310:3212 2:N:0:1
GGACTACAGGGGTATCTAATCCTGTTTGCTCCCCACGCTTTCGAGCCTCAGTGTCAGTTACAGGCCAGAGAGCCGCTTTCGCCACCGGTGTTCCTCCATATATCTACGCATTTCACCGCTACACATGGAATTCCACTCTCCTCTCCTGCACTCAAGTCTCCCAGTTTCCAATGCACACAATGGTTGAGCCACTGCCTTTTACATCAGACTTAAGAAACAACCTGCGCTCGCTTTACGCCCAATAAATCCGG
+
CCCCCGGGFGGGGGGGGFFCFEEEGGGGGGGGGD<FFGGGGGDGFGGGGGGGGFGFGGGGGGGGGDDF<AFGGGGGGCFGGGFEGGGGGGGGGFGGFGGFGGGEDCGGGEFGAFFGGCEEGGGGCGEDCFCF=FCGDFGGGGGFFCFDGGE?FGGDGGCFGGGG<>=DAFFDFFGGGGGGGA83>EEFGF8:7CCFG,EGGG7C6+;9?59+8<DGGF,=9?64745?9B:):2B4?@D7C)6A7::)CDD
@M03364:276:000000000-BLYN8:1:1101:7938:3218 2:N:0:1
GGACTACCGGGGTATCTAATCCTGTTTGCTCCCCACGCTTTCGCACCTGAGCGTCAGTCTTTGTCCAGGGGGCCGCCTTCGCCTCCGGTGTTCCTCCAGATCTCTACGCATTTCACCGCTACACCTGGAATTCTACCCCCCTCTACAAGACTCTAGCCTGCCAGTTTCGGATGCAGTTCCCAGGTTGAGCCCGGGGATTTCACATCCGACTTGACAGACCGCCTGCGTTCGCTTTACGCCCAGGAATTCCG
+
BC@CCGG8@GEGG@F<EEFFGG<E6<CFFCFFGEFEFGG,@6F:FFFGGDGCEFCFEGEGFGGGFFDCEGCFCFEGC,BFGG7?:ABEGGGBFGD9B<4FFFGGGGGGGEFEFF?FCFGGD7DAFFGGGFFCGGGC>,+88EDGFFF?;<FCFFGGCFFCC8EGGGGB*>C8:>;7>CEGF?,1<9CG68C*=5:E5C*+;+9@AG<C<DCGF*030*/>D5>(-<;E257)7959*(*/*0()*2687**
@M03364:276:000000000-BLYN8:1:1101:13296:3232 2:N:0:1
GGACTACAGGGGTTTCTAATCCTGTTTGCTCCCCACGCTTTCGCACCTGAGCGTCAGTCTTTGTCCAGGGGGCCGCCTTCGCCACCGGTATTCCTCCAGATCTCTACGCATTTCACCGCTACACCTGGAATTCTACCCCCCTCTACAAGACTCCAGCCTGCCAGTTTCGAATGCAGTTCCCAGGTTGAGCCCGGGGATTTCACATCCGACTTGACAGACCGCCTGCGTGCGCTTTACGCCCAGTAATTCCG
+
CCCCCGFFGGGGGGGFFGGGGGGGGGGGGGGGGGGGGGGGGFFGGDDFGGGGDGGGGGGGGGGGFGGFGGGECFGGGGGGGGGGGGGGGGGGGGGGGGGFCFGG9FEGGEFGGGGGGGGGGGFFGGFGGGGGGGGGFGGGGGGGFFG99DEF8BDGG8FGGGGGCFGGC88DGGGDF,2>EFGCFGFFECECEGDG58FFFD<DFCF3DDGDG=FFCDGC3=D?0)-8037@GC5<=1AEC5?;CFF>F:*
@M03364:276:000000000-BLYN8:1:1101:25030:3238 2:N:0:1
GGACTACTGGGGTATCTAATCCTGTTCGCTCCCCACGCTTTCGAGCCTCAGCGTCAGTTACAGACCAGAGAGCCGCCTTCGCCCCTGGTGTTCCTCCATATATCTACGCATTTCACCGCTACACATGGACTTCCACTCTCCTCTTCTGCACTCAAGTCTCCCAGTTTCCAATGCCCCTCCCCGGTTGAGCCGTGGGCTTTCCCCTCAACCTTAACAAACCTCCCGCGCCCGCTTTACGCCCACTAAACCCG
+
@96<CFGFFE<FBFFGECFCFGFGGGA;FCFGGGFGEGGEF,@<<FF?E<<,88@,BF996,C,CFF@,::@DEFEC@BFFEG,>,CCC,EFGFEGFDB<FGGCE5,A:CFFGGFFGGGGGGFGFCC<F,8ACFEE;>9FFGG?9D=3,:8=8,8@DCD;DFCBFGC7E,@>8,=,@EGDEE:E>5:,AEC*43*;*>8?C+<*/;***;CFGG7C*2AC)=)(,.()(0.)>D*)2(;E*.()*20.29)
@M03364:276:000000000-BLYN8:1:1101:21495:3267 2:N:0:1
GGACCACTAGGGTTTCTAATCCTGTTTGCTCCCCACGCTTTCGAGCCTCAGTGTCCGTTACAGGCCAGAGAGCCGCTTTCGCCTGCGGTGTTCCTCCATATATCTACGCATTTCACCGCTACACATGGAATTCCACTCTCCTCTCCTGCACTCAAGTCGCCCAGTTTCCAATGCACACACTGGTTGAGCCACTGCCTTTTACACCGGACTTAAGAAACCACCTGCGCGCTCTTTACGCCCACTAAACCCGG
+
@-@-,69CFAFF,C;FF9,,CF9FCFA8FAC@C;FEG7:6C,8,C@:EGC@,6<@,BC87@CCD8:,CECE@C,8C7:D,8BFC,<>=:CBBE9@?9FD99@=FA9FFGE:+AEEB,FDCC79E@FFC,,CAFEGF,E4?DFF?,6,4=,@3,>@C3633BEED8;;E8ADE8GG=9,A8,4@F,3,1@,6@?FG,<CC,;*7*;03;*7*BC>@+;CFEF*).(86).)).*3+):8:C5)66C6)(*91
@M03364:276:000000000-BLYN8:1:1101:16050:3268 2:N:0:1
GGACTACAAGGGTATCTAATCCTGTTTGCTCCCCACGCTTTCGAGCCTCAGTGTCAGTTACAGGCCAGAGAGCCGCTTTCGCCTCCGGTGTTCCTCCATATATCTACGCATTTCACCGCTACACATGGAATTCCACTCTCCTCTCCTGCACTCAAGTCTCCCAGTTTCCAATGCACACAATGGTTGAGCCACTGCCTTTTCCATCAGACTTAAGAAACCACCTGCGCTCGCTTTACGCCCAATAAATCCGG
+
CCCCCGGGFGGGGGGGGGGGGGGGGGGGGGGGGGGGGGGGGGGFGGGGGGGEGGGGGGGFFGFGGGGGGGGGGGGG@CFGGGGGGGGEGEGGGCFGGGGGGFFGGGGGGGGGGGGGGGGGGGGGGFCGGFGGGGGGEFGGGGGGGFGC@8FFG8>9=D;@DFGFGGFCGGG=EGGG8DC?EG,3CCFGC@F:<D9DFGGG+:A29+C>FGFC@7C+3A6,<EF2:9)*-3??C?FF4>CGD3@A7:7?FG)
@M03364:276:000000000-BLYN8:1:1101:19971:3282 2:N:0:1
GGACTACTGGGGTATCTAATCCTGTTTGCTCCCCACGCTTTCGCGCCTGAGCGTCAGTCTTTGTCCAGGGGGCCGCCTTCGCCACCGGTATTCCTCCAGATCTCTACGCATTTCACCGCTACACCTGGAATTCTACTCCCCTCTACAAGACTCTAGCCTCCCAGTTTCGGATGCATTTCCCAGGTTGAGCCCGGGGTTTTCACATCCGACTTGACAGACCGCCTGCCTGCCGTTTACGCCCAGTATTTCCG
+
CCCCC8E,,EC7F,CDF,=CFC<C-@9@EGGGGGC:FEFFGEEC+@FGGGGGG7EEGE<FF,@ECEFGGCF>F+@CFFE=FG7:CCF@7+9,,CEDF8A9<AEFFEGGDDGGGGGGGEEG:==B,=FFGADFGFFG,@B=EFCFFF9EB=DDG9EEA,@,38:DFGGG8CC8@@7,75:7E9CDC9,,,6?@***/*=C=7@7>+0;*/)/<F**@C4CE>EA0()(*-8)09C*,*(*2:5:?C*6-0:*
@M03364:276:000000000-BLYN8:1:1101:10588:3322 2:N:0:1
GGACTACAGGGGTTTCTAATCCTGTTTGCTCCCCACGCTTTCGAGCCTCAGTGTCAGTTACAGGCCAGAGAGCCGCTTTCGCCTCCGGTGTTCCTCCATATATCTACGCATTTCACCGCTACACATGGAGTTCCACTGTCCTCTTCTGCACTCAAGTCTCCCAGTTTCCAATGCACTTCTTCGGTTGAGCCGAAGGCTTTCACATTAGACTTAAAAGACCGCCTGCGCTCGCTTTACGCCCAATACATCCG
+
CCCCCGGGGGGGGGGGGGGGGGGGGGGGGGGGGGGGGGGGGGGGGGGGGGGGGGGGGGGGGGGGFGGGGGGGGGGGGGGGGGGEFGG7@FGGGGGGGGGFGGAFGGGGGGGGGGGFFGGGFGGGGGFGCGGGGGGGGFGGGGGGGDGGFGFGFFGGGGGEBFGGGFGGGGGGGE,EFFGGGGGDFGGGGFFECEEGGGGGGFCFFD875*8DGGGGGGG,:?BFFF24=EF3DGGFF3CGEF<;F*;?>F>
@M03364:276:000000000-BLYN8:1:1101:20809:3355 2:N:0:1
GGACTACTCGGGTTTCTAATCCTGTTTGCTCCCCACGCTTTCGAGCCTCAGTGTCAGTTACAGGCCAGAGAGCCGCTTTCGCCACCGGTGTTCCTCCATATATCTACGCATTTCACCGCTACACATGGAATTCCACTCTCCTCTCCTGCACTCAAGTCTACCAGTTTCCAATGCATACAATGGTTGAGCCACTGCCTTTTACACCAGACTTAATAAACCACCTGCGCTCGCTTTACGCCCAATAAATCCGG
+
CCCCCGGGFGGGGGGGGGGGGGGGGGGGGGGGGGGEGGGDGGGGGGGGGGGGGGGGGGGGGGGGGGGGGGGGDFGGGDCGGGFGCFGDFCFGGGFDECFFFGG?BFFGGEEDGGGGFEGGGGGGGGFFFFGGGGGFGGGGFFDFGEDDCFGFFFGGGGGFGGGFGCCFGDEF8DFD8FGGFGFEFGFGF,DGFDFGGGDC7CC:6?FFFG>D>FGG>F,:5E>)09=BDFFEFFGE>@8EE)/;C+160)2
@M03364:276:000000000-BLYN8:1:1101:15915:3363 2:N:0:1
GGACTACACGGGTTTCTAATCCTGTTTGCTCCCCACGCTTTCGAGCCTCAGCGTCAGTTACAGACCAGAGAGCCGCCTTCGCCACTGGTGTTCCTCCATATATCTACGCATTTCACCGCTACACATGGAATTCCACTCTCCTCTTCTGCACTCAAGTTTCCCAGTTTCCAATGACCCTCCCCGGTTGAGCCGGGGGCTTTCACATCAGACTTAAGAAACCGCCTGCGCTCGCTTTACGCCCAATAAATCCG
+
CCCCCGGGGGGGGGGGGGGGGFGGGGGGGGGCGGGGGGGGGGGGGGGGGGGGGGGGGGGGGGGFGGGGGGGGGGGEGGGGGGGGGGGGG?FFGGGGGGG9FG9FGGGGGGGGGFGGGDGGGGGGGGG?FCFF;FGGFGGGFGGGGGGFGGGGGGGGGGGGGGCCDEFGGGGGFGGGGECEGGGGGGGGGGGDDECCCGG?81BC+;:D4DCCFGFCCFGG35B67FFA@FA><C>2=6CCEB1FFCBFGC5
@M03364:276:000000000-BLYN8:1:1101:12776:3368 2:N:0:1
GGACTACTGGGGTTTCTAATCCTGTTTGCTCCCCACGCTTTCGCACCTGAGCGTCAGTCTTTGTCCAGGGGGCCGCCTTCGCCACCGGTATTCCTCCAGATCTCTACGCATTTCACCGCTACACCTGGAATTCTACCCCCCTCTACAAGACTCTAGCCTGCCAGTTTCGGATGCAGTTCCCAGGTTGAGCCCGGGGATTTCACATCCGACTTGACAGACCGCCTGCGTGCGCTTTACGCCCAGTAATTCCG
+
CCCCCGGGGGGGGGGGGGGGGGGGGGGGGGGGGGGGGGGGGGGGGGGGGGGGGGGGGGGGGGGGGFGGGGGGGGGGGGGGGGGGGGGGGGGGGGGGGGGGGGGGGGGGGGGGGGGGGGGGGGGGGGGGGGGGGGGGGGGGGGGFGGGCGGGFGGGGGGGGGGGGGGGGGGGGGGGGFECGFFFGGGGGGGGGGGGC*;FGGGGGFGGGDGGGFCCFGFCFFGFFFF>><FFFGGFBFFGGEE?@>:9ACG7
@M03364:276:000000000-BLYN8:1:1101:19438:3375 2:N:0:1
GGACTACCGGGGTTTCTAATCCTGTTTGCTCCCCACGCTTTCGAGCCTCAGTGTCAGTTACAGGCCAGAGAGCCGCTTTCGCCACCGGTGTTCCTCCATATATCTACGCATTTCACCGCTACACATGGAATTCCACTCTCCTCTCCTGCACTCAAGTCTACCAGTTTCCAATGCATACAATGGTTGAGCCCCTGCCTTTTACAACAGACTTAATAAACCCCCTGCGCTCGCTTTACGCCCAATAAATCCGG
+
CCC?CEECFGGGGGGGGGGGGGGGGGGGGGGGGGGGGGGFGGGFGEEFGFFFGGFFGGGGGDFGGGGFGFFGGGGGGGGGGGGGG,CFGEGGGGGGF8EFFGGGGGGGGGG@FGFFGGGGGDGGFCGGGDAFGCGGG?9EFEDDFEAFGCFF88888>A@EFG?FFGGFEFGGFFFFG,9,4>FG>FFG@+@5DFFGGGGGGG+39CF4798CGF7+:=***)(80:?=4>)*8CE>(=EG:@8CC=?FDC
@M03364:276:000000000-BLYN8:1:1101:6091:3386 2:N:0:1
GGACTACAGGGGTTTCTAATCCTGTTTGCTCCCCACGCTTTCGAGCCTCAGTGTCAGTTACAGGCCAGAGAGCCGCTTTCGCCTCCGGTGTTCCTCCATATATCTACGCATTTCACCGCTACACATGGAATTCCACTCTCCTCTCCTGCACTCAAGTCTCCCAGTTTCCAATGCACACAAGGGTTGAGCCACTGCCTTTTACATCAGACTTAAGAAACCACCTGCGCTCGCTTTACGCCCAATAAATCAGG
+
CCCCCGDFGGGGCGGGCGGGGGGGGG<EE9@EFGGGGGGCFFGFEE7CEFGGGGGGGG9FGFGEGEGF8EE7DG7CFGGCCCE,BEFEEGGGGFGGGGGG9FGGFFGGECEGGCG9ECFGGGGGGGGGEEFFGE,CEFGFGFGDFE9FGGGGGGGGGA,DDEG?FGGGGGGG8=D8EGGG,,+><C@7C7,3@CF,@ACFFCCDA87D**+5+588*?CFFGA==EA)6?4)/:CC;(=1CF;FGCFC*;8
@M03364:276:000000000-BLYN8:1:1101:12117:3390 2:N:0:1
GGACTACCAGGGTTTCTAATCCTGTTTGCTCCCCACGCTTTCGAGCCTCAGTGTCAGTTACAGGCCAGAGAGCCGCTTTCGCCTCCGGTGTTCCTTCCTATATCTACGCATTTCACCGCTACACAGGAAATTCCACTACCCTCTACCATACTCTAGCTTGCCAGTTTTGGATGCAGTTCCCAGGTTGAGCCCGGGGATTTCACATTCAACTTAACAAACCACCTACGCGCGCTTTACGCCCAGTAATTCCG
+
CCCCCGGFGGGGGGGFGGGGFGECFGGGGGGGGGG@F@GGGFGGGEBFGGGGGGGGGGGGGGGGG7FFGGFGGGGGGGCEEG@FFGDGGGEGGFGGGGGGGFGGGGGF7FGGF,A<FF>EGGGGGGGGGGGFGGGGGF?GGGGC9EGFGGFD?DDDF9DCGFGGGGFGCGGFEDFGGGGGCFFGG9,??@E8@+@EECFG7D,+B+5@7=+5:+5B*4;*)*25()54>DAACG*7@6CEG:DFFFC7:D2
@M03364:276:000000000-BLYN8:1:1101:21078:3408 2:N:0:1
GGAGTACTGGTCTATGTAATCCTGTTTGCTCCCCACGGTTTCGCACGAGATCGTCATTGTTTGTGCAGGGGTCCGACTGCGCCACCGGTATTGCTCCAGACGGCTACGCTGTTCGCCGCTGTGCATGGAATTCTGCGCGCCTCTACACGCGTCCACCCTGCCATCTACGGAGCCAGTCCCCAGGTTGAGCCCCGGGCGTTCACATCCGCCTTGACCGACCGGCTGCGTGCCCTCTACGCTGAGTACTTCGG
+
A---A6C<,<;-,,;,C<,;,6C<@C6EEG9,,,,8:+:,,,8,,++,86,,,;;,,66,,;,6,C,CF@:,8C++@++4,+,+8E:FF4,,,:,<,4E9,++44+,@+++4,C++B@C6++,,,9F,B,,3,@,,+6+@==B63C;,3++0>*@,@**@83<33,,646***68:22>A;2**7CEF,,?****:5:12**4++*2937*902**1)/>B*)-(.()-)))***)1,**/8(1:**)***
@M03364:276:000000000-BLYN8:1:1101:11942:3455 2:N:0:1
GGACTACAAGGGTATCTAATCCTGTTTGCTCCCCACGCTTTCGAGCCTCAGTGTCAGTTACAGGCCAGAGAGCCGCTTTCGCCTCCGGTGTTCCTCCATATATCTACGCATTTCACCGCTACACATGGAATTCCACTCTCCTCTCCTGCACTCAAGTCTCCCAGTTTCCAATGCACACAATGGTTGAGCCACTGCCTTTTACATCAGACTTAAGAAACCACCTGCGCTCGCTTTACGCCCAATAAATCCGG
+
CCCCCGGGGGGGGGGGGFAFGGGGGGGGGGGGGGGGGGGGGGGGGGGGGGGGGGGGGGGGGGGGGBFGGGGGGGGGDGGGGGEE@FGGFFGGGGGFGGGGGGGGGGGGDCEGGGGGGE7EGGFGGGGGGGGFFGGGFFFGGGGGGCGGGGGGGFGGFGDCFGGGFFGGGGCFGGGGGGGGGG8FDEFGGGGC6,>DGGGAFGGF72;DFGFGGG>G5F>9@5*4)4@ED>BE<4+/:(=1:)3AFGFEGG3
@M03364:276:000000000-BLYN8:1:1101:14936:3456 2:N:0:1
GGACTACCAGGGTTTCTAATCCTGTTTGCTACCCATGCTTTCGAGCCTCAGCGTCAGTTACAGACCAGACAGCCGCCTTCGCCACTGGTGTTCTTCCATATATCTACGCATTTCACCGCTACACATGGAGTTCCACTGTCCTCTTCTGCACTCAAGTCTCCCAGTTTCCAATGCACTTCTTCGGTTGAGCCGAAGGCTTTCCCATTAGACTTAAAAGACCGCCTGCGCTCGCTTTACGCCCAATAAATCCG
+
CCCCCGGGGGGGGEGGGFGGEGGGGDGGGGGGGGGGGGGGGGGGGGGGGGGGGGFDGGGFGFGGGGGGGGGGGFGCGGGGGGGGGGGGFGGGGGGGGGGCGGGDEEFGGGEGFGGG9FEGGEFGGFGGGFGGGGGGGGGFGCGF9AGGFFGFGGFGGGFCGF8D?EDFGGGGEFGGGGCDAFFECGEDFGGGDEGGGGGD8+,28CFGGGFGGD8C>9EF*@925*5698?DGGGE608EG)6ACCAEG48
@M03364:276:000000000-BLYN8:1:1101:18809:3458 2:N:0:1
GGACTACCAGGGTTTCTAATCCTGTTTGCTCCCCACGCTTTCGCACCTGAGCGTCAGTCTTTGTCCAGGGGGCCGCCTTCGCCACCGGTATTCCTCCAGATCTCTACGCATTTCACCGCTACACCTGGAATTCTACCCCCCTCTACAAGACTCTAGCCTGCCAGTTTCGGATGCAGTTCCCAGGTTGAGCCCGGGGATTTCACATCCGACTTGACAGACCGCCTGCGTGCGCTTTACGCCCAGTAATTCCG
+
CCCCCGGGGGGGGGGGGGGGGGGGGGGGGGGGGGGGEGGGGGEEGGGGFGFGGGGGGGGGGGGGGGGGDGGFGGGGGGCCDFGGGGGGGGGAFGGGGGGGGGGGFGGFGF7@FGGGGGGGGGGGFFGGCFGGGGGGGGGGGGGGGGGFF?FCGGGFAFGFGG??CFGGGDEEEGGAEFGGF9FFGGGGGFCFGGGGDCGGDGGFFCDGGGG:F*67CCFGFGF?BFFB0>EED3*602;CE><@DC75F77
@M03364:276:000000000-BLYN8:1:1101:9361:3474 2:N:0:1
CGGTTCCTCCGCTGTCTTATGCACCGAAGCCGAGCAGCAGCCTGCTGCCCGGGATACTCTTCGCCTTGAGAGTCGCGCTCGCGTCCGAGGTGTCGAACTCTTGGTACGCGTTGCCCCCCTAGGCGGGCAGTTCCGAGTGCCGCGCGCTCAGTCCAGTCGCGCCCCCTCCACCGAACAACTCCTCCCGCTCCCTGTTTACCCCCCTGACGCACTCCTGCTCGCCGACGTACCCTTTCTTTCCCATCTCTCCC
+
6C96,;,,6-@686,C,,C<,EC,6@+87+;8++++;C,,,,,,C,,,,,B+C@6,,,,C<EFDG7FF6,,,:E7F7+8CCF++@44+444+5B8?+9:,,:=,,7<=+++8CF<5+8+6@,:,++**5:3,,@4*16*;,*48:1**;*+3<+++42;***:/***2;**22/*****++++*2*1/1:C@*<+++++297*/0147**)/7**2**+<)*7--07),.)1*0249)3+39)*2*/)09*
@M03364:276:000000000-BLYN8:1:1101:6624:3515 2:N:0:1
GGACTACTCGGGTTTCTAATCCTGTTTGCTCCCCACGCTTTCGAGCCTCAGTGTCAGTTACAGGCCAGAGAGCCGCTTTCGCCTCCGGTGTTCCTCCATATATCTACGCATTTCACCGCTACACATGGAATTCCACTCTCCTCTCCTGCACTCAAGTCTCCCAGTTTCCAATGCACACAATGGTTGAGCCACTGCCTTTTACATCAGACTTAAGAAACCACCTGCGCTCGCTTTACGCCCACTAAATCCGG
+
CCCCCGFGGGGGGGGGEAFFFGAFGGGCFGGGGGGGGGGGGGFGGGGGGFGGEGGGGGGGGGCFGGGGGFCFDFGGGGGGGGGFGGGDEGGDFFFGGEE,AFGGGGGGGEG7FGCGGGEGGGGGFGGCEGGGGGGGGGGGGGGDFGDFFFGGCFGGFGGECDCFG9;EFF9,@F9,EFGFGA,E;CCGGGGGFGFGGGFFGGGGFGGFGG>CFFGGGG6CF5945559>?B>7?+95>*=C)6A<4@?*11
@M03364:276:000000000-BLYN8:1:1101:15788:3522 2:N:0:1
GGACTACCGGGGTATCTAATCCTGTTTGCTACCCATGCTTTCGCGCCTCAGCGTCCGTTACAGACCAGATAGCCGCCTTCGCCACTGGTGTTCTTCCATATATCTAAGAATTTCACCGCTACACATGGAGTTCCACTGTCCTCTTCTGCACTCAAGTTTCCCAGTTTCCGATGCACCTCTTCGGTTACGCCGAAGGCTTTCACCTCAGACTTAAGAAACCGCCTGCGCTCGCTTTACGCCCAATAAATCCG
+
A-6@6E<,C68+88C<<C;;CCEFGFC@9C,6,CCC6C,FC<@,@:@@8C@6@@8+@EECG9@,F,E<F,EF,,+7@:F5D?,,6BC<9EFB,@EE<E?<<,,,95,,99?E,C,5?:F?>C:E,AF<,9AFA9@:>,>5EF;=EFF=F,@DE@D,EGGGG9ECGDC;E+6613,9,,,3E=8+@B+,+@EEGGDC,:>F++22;?97*23B+2B+42<0):)554,):2.)11:);2:@*.()2*06C41
@M03364:276:000000000-BLYN8:1:1101:9524:3537 2:N:0:1
GGACTACCAGGGTATCTAATCCTGTTCGCTACCCATGCTTTCGAGCCTCAGCGTCAGTTGCAGACCAGACAGCCGCCTTCGCCACTGGTGTTCTTCCATATATCTACGCATTTCACCGCTACACATGGCGTTCCACTGTCCTCTTCTGCACTCAAGTCTCCCAGTTTCCAATGCACTTCTTCGGTTGAGCCGAAGGCTTTCACATTAGACTTAAAAGACCGCCTGCGCTCGCTTTACGCCCACTAAATCCG
+
CCCCCGGGGFDFGGGFFFDGEFGGGGGGGGFEGGGGGGGFGGGFFFGECGGGGEG@FGGGGGFEFG@EFFGGFGGF7CFGGGGGGEEF?8FGFFFAFGG9F9EFFGG<CFGGGGCFGFF>GCFGGGGG,CFGGGEGGGGGGGGGFGFGGGG+,@8DGGFGGFGGGGFD:DGDGGDFF8@F,=DCEGD<?FF8E8C37D:EFCG>>?+=>;CF:+:++*=CBCEFB;56>5?BD5>383BEGE(5D063;79
@M03364:276:000000000-BLYN8:1:1101:13155:3590 2:N:0:1
GGACTACCCGGGTTTCTAATCCTGTTTGCTCCCCACGCTTTCGCACCTGAGCGTCAGTCTTCGTCCAGGGGGCCGCCTTCGCCACCGGTATTCCTCCAGATCTCTACGCATTTCACCGCTACACCTGGAATTCTACCCCCCTCTACGAGACTCAAGCTTGCCAGTTTCAAATGCAGTTCCCAGGTTGAGCCCGGGGATTTCACATCTGACTTAACAAACCGCCTGCGTGCGCTTTACGCCCAGTAATTCCG
+
C-CCCGGGGGGGGGGGGGGGGFGGGGGGGGFGGGGEGDGGGGGGGGGGFFGGGGGGGGCFGFGFGDFGGGGGGGGGGGGGGGGGG,CEG7FGFGGGG8FFFFGGGGGGGGGGGGCFGGGGGGGGGGGGGFGGGDAFG,BCEGG6>CB8>8EFGFGC9B;F8FGFEFGFGGEFGGGGGGGGDCDEFFEFGG?E5*==**??CCC+;6++:@FGFFFDGF*=AGFFFFB3(05>CD*4@:EE=5:FGCBBGG6
@M03364:276:000000000-BLYN8:1:1101:23077:3639 2:N:0:1
GGACTACCAGGGTTTCTAATCCTGTTCGCTACCCATGCTTTCGAGCCTCAGCGTCAGTTGCAGACCAGACAGCCGCCTTCGCCACTGGTGTTCTTCCATATATCTACGCATTTCACCGCTACACATGGAGTTCCACTGTCCTCTTCTGCACTCAAGTCTCCCAGTTTCCAATGCACTTCTTCGGTTGAGCCGAAGGCTTTCACATTAGACTTAAACGACTGCCTGCGCTCGCTTTACGCCCAATAAATCCG
+
CCCCCGGFFGGGGGGFFGGGGGGFGGGC7FEFFGGGGGGGGGCGGEFGGGGFGGEFGGGGGGFFGGGCFGGG8,CFEGGFGGGGEGGGGGGGGGGGA<FGGGFFGFGCCEGGAEEGFGEEEFGGGG,BFGGGGGGC;EG94;EDD>E;E8E+@=,EEFGFFGGFGG>DEGDA8FFFG??DFGFEGGEFGGG6EEC>GFGFCFC>EGGFC7?@DG>*94?**166:ABB2BFE<C5*:(=EEDDFDGFFC<9
@M03364:276:000000000-BLYN8:1:1101:21445:3641 2:N:0:1
GGACTACAAGGGTATCTAATCCTGTTTGCTCCCCACGCTTTCGCACCTCAGTGTCAGTATCAGTCCAGGTAGTCGCCTTCGCCACTGGAGTTCCTTCCTATATCTACGCATTTCACCGCTACACAGGAAATTCCACTACCCTCTACCATACTCTAGCTTGCCAGTTTTGGATGCAGTTCCCAGGTTGAGCCCGGGGATTTCACATTCAACTTAACAAACCACCTACGCGCGCTTTACGCCCAGTAATTCCG
+
CCCCCGGGGGGGGGGGFAFGGFCCGEGFGGGGGEGFGGGCFGDDEEGFGFG,CFGDGEGGGFGFFEFG,6<EFF@F7FEGGGGDG@,C<BCEFC;FGGGGFEGGGFGGEEGG9FGGGG=EGFFGFCGFGFGDCGFGGGGGGGFGDCFDBEEFGFGGFGADFGGGFE,>DEGCDGGFDFFED93=3=8FGGGGGGDGDC3<CCFCF++BFDGFGGC7DGGF*:92;FAB@DB>)9C36(CE58;FF7A5@D0
@M03364:276:000000000-BLYN8:1:1101:16415:3649 2:N:0:1
GGACTACTGGGGTATCTAATCCTGTTTGCTCCCCACGCTTTCGCACCTCAGTGTCAGTATCAGTCCAGGTAGTCGCCTTCGCCACTGGTGTTCCTTCCTATATCTACGCATTTCACCGCTACACATGGAGTTCCACTGTCCTCTTCTGCACTCAAGTCTCCCAGTTTCCAATGCACACAATGGTTGAGCCACTGCCTTTTACATCAGACTTAAGAAACCACCTGCGCTCGCTTTACGCCCAATAAATCCGG
+
CCCCCGGGGGGGGGGGGGGGGGFFGGGGGGGGGGGGGGGGGGGGGGGGGGGGGGGGGGGGGGGGGGGGGGGGGGGGGGGGGGGGGGGGGGGGGGGGGGGGGGGGGGGGGGGGGGGGGGGGGGGGGGGGGGGGGGGGGCFGGGGGGGDGGGGGGGFFFGGGGGGGGG=DCGGFGGFFGGG69EFFFGCFGGGGGGGGGGGGGGGGFGGFGGGF7CCGGGCF>EFFFFFEFFFFGGGF49EGG)86?CFEFGG
@M03364:276:000000000-BLYN8:1:1101:8991:3703 2:N:0:1
GGACTACCGGGGTTTCTAATCCTGTTTGCTCCCCACGCTTTCGCACCTGAGCGTCAGTCTTCGTCCAGGGGGCCGCCTTCGCCACCGGTATTCCTCCAGATCTCTACGCATTTCACCGCTACACCTGGAATTCTACCCCCCTCTACGAGACTCAAGCTTGCCAGTTTCAAATGCAGTTCCCAGGTTGAGCCCGGGGATTTCACATCCGACTTGACAGACCGCCTGCGTGCGCTTTACGCCCAGTAATTCCG
+
CCCCCGFGGGGGGGGGGGGGGGGGGGGGGGGGGGGGGGEGGFGGGGGGGGGGGGGGGGGGGGGGGGGGGGGGGGGGGGGGGGGGGGGGECGGGGGFGGGGGGGGGGGGGGGGGGGGGGGGGGGGGGGGGGGGGGGGGGECEGDGGGGGGGGGFEGFGCCFGGGGCGGFGGGGGGGGGGFGGGGGGCFGGGGGGGGGGGF67CEGFGGDGGGG7*>F=FCFFGE?647>?>:@DGGFF?G>E::7?7=<GC6
@M03364:276:000000000-BLYN8:1:1101:13294:3707 2:N:0:1
GGACTACTGGGGTTTCTAATCCTGTTTGCTCCCCACGCTTTCGCACCTGAGCGTCAGTCTTTGTCCAGGGGGCCGCCTTCGCCACCGGTATTCCTCCAGATCTCTACGCATTTCACCGCTACACCTGGAATTCTACCCCCCTCTACAATACTCTAGCCTGCCAGTTTCGGATGCAGTTCCCAGGTTGAGCCCGGGGATTTCACATCCGACTTGACAGACCGCCTGCGTGCGCTTTACGCCCAGTAATTCCG
+
CCCCCGGFGGGGGGGGGGGGGGGGGGGGGGGGGGGGGGGGGGGGGGEGFGGFGFGGGGA9@EFGGGGGGFGFCFFGGGGGGGG@F,CFE>FFGGGGGFFFGGGGGFGGGGGGGGGGGGGG7BFG8,?DFGGGF,CF98=FGGGGFGF,3,DCF,@DF,3D,4<DGGGGGE58EG,<7:DF69DFGEGGGGGGDDEG*6BECGGGFGFGDDGD>D4;*5C:ACEF6F2)4>>79CF<F<GEEF??C:6-CF<
@M03364:276:000000000-BLYN8:1:1101:14543:3707 2:N:0:1
GGACTACTCGGGTATCTAATCCTGTTTGCTACCCATGCTTTCGAGCCTCAGCGTCAGTTACAGACCAGACAGCCGCCTTCGCCACTGGTGTTCTTCCATATATCTACGCATTTCACCGCTACACATGGAATTCCACTCTCCTCTTCTGCACTCAAGTCTCCCAGTTTCCAATGACCCTCCCCGGTTGAGCCGGGGGCTTTCACATCAGACTTAAGAAACCGCCTGCGCTCGCTTTACGCCCAATAAATCCG
+
CCCCCGGGGGGGGGGGGGGGGGGGGGGGGGGGGGGGGGGGGGGGGGGGGGGGGGGGGGGGGGGGGGGGGGGGGGGGGGGGGGGGGGGGGGGGGGGGGGGGGGGGGGGGGGGGGGGGGFCEFGGGGGGGGGGGGGGGFGGGGGGGCGGGGGGGGGGGDFGGGG8FGGGGGGGGCEF==@@E6ECEEEG6FGGGGGGGEGGGGGGGFFDC4FCFGCFG=FGGDGED@A9B1A>EGCGFFFGGEE?FGGF9>FC
@M03364:276:000000000-BLYN8:1:1101:18265:3738 2:N:0:1
GGACTACAGGGGTTTCTAATCCTGTTTGCTCCCCACGCTTTCGCACCTGAGCGTCAGTCTTTGTCCAGGGGGCCGCCTTCGCCACCGGTATTCCTCCAGATCTCTACGCATTTCACCGCTACACCTGGAATTCTACCCCCCTCTACAAGACTCTAGCCTGCCAGTTTCGGATGCAGTTCCCAGGTTGAGCCCGGGGATTTCACATCCGACTTGACAGACCGCCTGCGTGCGCTTTACGCCCAGTAATTCCG
+
CCCCCGGGGGGGGGGGGGGGGG@FGGGGGGGGGGGGGGGGGGGGGGGGGGGGGFFGGGGGGGGGGGGGGGGGGGGGDGGGGGGGGGGGGCFGGGFFF8FFCEGGGGGDEFGGGGGGGEEGGGGFG8<@FEFGGGGGGGGGGGGGGGGG9@FGFFD3EFGGGGGGGGGGGGECCGFEGEFEGGGGFCGGGGGGGGGGGGGGGFGCACGCDDCGGDGGGGGEED51:F>EFF5<D<FBFFGG=>:67C*6DG6
@M03364:276:000000000-BLYN8:1:1101:22690:3742 2:N:0:1
GGCCTACTGGGGTTTCTAATCCTGTTTGCTCCTCACGCTTTCGAGCCTCAGTGTCAGTTACAGGCCAGAGAGCCGCCTTCGCCTCCGGTGTTCCCCCAGCTATCTCCGCATTTCACCGCTACACCTGGAATTCTACCCCCCGCTACAAGACTCTAGCCTGCCAGTTTCGGATGCAGTTCCCAGGTTGAGCCCGGGGATTTCACCTCCGCCCTGACAGTCCGCCTGCGTGCGCTGTACGCCCAGGCAGTCCG
+
BB-ACGGFF<FGCCCEFFFGGGGGF<,CEFGF,;CFEFGGGGGGGGECDC@ECECAFFFG9ED8@FC,,96FGCF@+BFCFGG7:@@FFC=,<F9FC+B,A5;FF,,>+6BF,?EGG=CEGG@FE=FF@FCFGFGFFF6=8+@=@CF>>,DAFGF9,>,,3DEBCECE88@47DFGGGGGD9C5FB:6<,?*1*8:C:?FG@1*22?C**))2*2*;*5<35.((51B::35D)/68(::1)()**).6**
@M03364:276:000000000-BLYN8:1:1101:17782:3748 2:N:0:1
GGACTACACGGGTATCTAATCCTGTTTGCTCCCCACGCTTTCGCACCTCAGTGTCAGTATCAGTCCAGGTAGTCGCCTTCGCCACTGGTGTTCCTTCCTATATCTACGCATTTCACCGCTACACAGGAAATTCCACTACCCTCTACCATACTCTAGCTTGCCAGTTTTGGATGCAGTTCCCAGGTTGAGCCCGGGGATTTCACATTCAACTTAACAAACCACCTACGCGCGCTTTACGCCCAGTAATTCCG
+
CCCCCGGG@FGGGGGGGGGGGGGGGGGGGGGGGGGGGGGGGGGGCGGGGGGCFFFFGGA6CDFGGFFGFGGGAFGGGGGGFGGGGGGGFGGGGCGFG,?EFGGGGGGGGGGGGGGGCF@EGGGGGFFCFFGGGGGGGD8F@FGG9E,4C=E=E9FGC>,@BE9EGFG=@8BFGFGFEFDEDDGGG9=@E8DDGGDG5:FCFCFGF7+++5?7F+=>>GF56CE:=F@F2))):<FFF@CCGD;6:;79FGC
@M03364:276:000000000-BLYN8:1:1101:20817:3790 2:N:0:1
GGACTACAAGGGTTTCTAATCCTGTTTGCTCCCCACGCTTTCGCACCTGAGCGTCAGTCTTTGTCCAGGGGGCCGCCTTCGCCACCGGTATTCCTCCAGATCTCTACGCATTTCACCGCTACACCTGGAATTCTACCCCCCTCTACAAGACTCTAGCCTGCCAGTTTCGGATGCAGTTCCCAGGTTGAGCCCGGGGATTTCACATCCGACTTGACAGACCGCCTGCGTGCGCTTTACGCCCAGTAATTCCG
+
CCCCCGGGGGGGGFGGGGGGGGGGGGGGGGGGGGGGGGGGGGGGGGGGGGGFGGGGGGGGGGGGG@EGFGGGGGGGGGGFGGGGGFGGGGGGDFAFGFFGGGGGGAEGGGGGGGGGGGGGGDGGGGFFCFGGGGGGDEDEGEGGFDFG9DEDGGGGGG9,,@FGGGGGC>5BCFGFGGGFC98DGGGGFGCC9=>GEGFGGGFGFGGGCDDGG7DFG4CFEGFF<>>B005>GCGAF?EG7>?:DGB)*:2
@M03364:276:000000000-BLYN8:1:1101:15213:3812 2:N:0:1
GGACTACTGGGGTTTCTAATCCTGTTTGCTCCCCACGCTTTCGCACCTGAGCGTCAGTCTTTGTCCAGGGGGCCGCCTTCGCCACCGGTATTCCTCCAGATCTCTACGCATTTCACCGCTACACATGGAGTTCCACTGTCCTCTTCTGCACTCAAGTCTCCCAGTTTCCAATGCACTTCTTCGGTTGAGCCGAAGGCTTTCACCTTAGCCTTAAGAAACCGCCTGCGCTCGCTTTACGCCCAATAAATCCG
+
CCCCCGGG?FGG@FGDFFEFGGGGGGGGGG<FGGGGGGGDFGGGGGGGGFFGGGGGGGFGGGGGDFGGGGDGGGG>CGGGGGGGGGGGGGGGFGGGGGGGGGFFGGGGDCFBFG9FFGGGGGGGGGAF8ADFGGC:FGGGGGGGGGGGGGGF8FFGGFFGGGGGFGGGGGCFGGGFGGGGGFGEGGDFCFGDG5BEEGFGGF=*;;F*+*:DG7C>DCG6AEF;<F>F@DFEGGD);6;?*)35CG69D49
@M03364:276:000000000-BLYN8:1:1101:9232:3820 2:N:0:1
GGACTACAGGGGTTTCTAATCCTGTTTGCTCCCCACGCTTTCGAGCCTCAGTGTCAGTTACAGGCCAGAGAGCCGCTTTCGCCACCGGTGTTCCTCCATATATCTACGCATTTCACCGCTACACATGGAATTCCACTCTCCTCTCCTGCACTCAAGTCTACCAGTTTCCAATGCATACAATGGTTTAGCCACTGCCTTTTACACCAGACTTAATAAACCACCTTCGCTCGCTTTACGCCCAATAAATCCGG
+
CCCCCDGGGGGGGGGGGGGGDGEFGFDFGFGGGEGFEGGGGGGGFCGGGFGGGGGGGFAEE<F<FGGG@<6:DAFBF@FFGGGGGCFD>@6BF<EEFG?AECEGGEGGGDGGGGADFEC==FFGGGGGGGGGAFGBED=EDEGDDE,,EEE8D?FG6E=DGFGGGC9E:EGFGG,@=?,,@@?3E38BFF9D???CFFGCCC:+****<;CC:?FF+3@197*):*5A9B>EF5CCB@GE=A397C799D<
@M03364:276:000000000-BLYN8:1:1101:9513:3842 2:N:0:1
GGACTACCAGGGTATCTAATCCTGTTTGCTCCCCACGCTTTCGCACCTCAGTGTCAGTATCAGTCCAGGTAGTCGCCTTCGCCACTGGTGTTCCTTCCTATATCTACGCATTTCACCGCTACACAGGAAATTCCACTACCCTCTACCATACTCTAGCTTGCCAGTTTTGGATGCAGTTCCCAGGTTGAGCCCGGGGATTTCACATCCGACTTGACAGACCGCCTGCGTGCGCTTTACGCCCAGTAATTCCG
+
CCCCCGFGGGGGGGGGGGGGGGGGGGGGGGGGGGGGGGGGGGGGGGGGGGGGGGGGGGGGGGGGGGGGGGGGGGGGGGGGGGGGGGGGGGGGGGGGGGGGGGGGGGGGGGGGGGGGGGGGGGGGGGGGGGGGGGGFFGGGGGGGGGGGGGGGGFGCFGGGGGGGGGGGGGGGGGGGGGGFFFFFGG?FCFEFGGGGGGGGGCFGFGFDGGGGGGGFGFGGEEF@BF9D>EFFGGGCCDGGGF@FGGCC7C*
@M03364:276:000000000-BLYN8:1:1101:8352:3859 2:N:0:1
GGACTACTAGGGTTTCTAATCCTGTTTGCTCCCCACGCTTTCGCACCTGAGCGTCAGTCTTTGTCCAGGGGGCCGCCTTCGCCACCGGTATTCCTCCACATCTCTACGCATTTCACCGCTACACGTGGAATTCTACCCCCCTCTACAAGACTCTAGCCTGCCAGTTTCGGATGCAGTTCCCAGGTTGAGCCCGGGGATTTCACATCCGACTTGACAGACCGCCTGCGTGCGCTTTACGCCCAGTAATTCCG
+
CC9CCGGGGGGGGGGGGGGGGGGGGGGGGGGGGGGGGGGGGGGGGGGGGGGGGDGGCFGGGGGGGGGGGGGGGGGGGGFGGGGGGGGGGGGGGGGGGFGGFGGGGDGGGGGGGGGGGGGGGGGGGGGGGGGGGGGGGGGGGDGGGGGGGGGGGGGCGGGFGGGGGGCD5CEGGGGGGAGGGGGGC9EFFGGFEEGGG>CFGGGGFGGCCDG5>FGGGGGGFGEFFF0>?>>>GCC)/8E:E>??7:B):F7
@M03364:276:000000000-BLYN8:1:1101:12761:3872 2:N:0:1
GGACTACCGGGGTTTCTAATCCTGTTTGCTCCCCACGCTTTCGAGCCTCAGTGTCAGTTACAGGCCAGAGAGCCGCTTTCGCCTCCGGTGTTCCTCCATATATCTACGCATTTCACCGCTACACATGGAATTCCACTCTCCTCTCCTGCACTCAAGTCTCCCAGTTTCCAATGCACACAATGGTTGAGCCACTGCCTTTTACATCAGACTTAAGAAACCACATGCGCTCGCTTTACGCCCAATAAATCCGG
+
CCCCCGFFGGGGGGGGGGGGGGGGGGGGGGGGGGGGGGGGGGGGGGGGGFGGGGGGGGGGGGGGGGGGGGGDFGGGGGGGGGFGGGGGGGGGGGGGGGGDGGGCFCFDGGEFGFGGGGC87+=FCFGGGFFFFGFEFDGGGGGGGGGGGGGGGG8FBBCCCFFEGGGGGGCF?8@C8CE?9F6F9:C7F7EG73@?9;BFFGCFF7D59*257787DG>FF,;76:2;@;):C*+)2;:8C38FF7@<28)
@M03364:276:000000000-BLYN8:1:1101:23132:3880 2:N:0:1
GGACTACAGGGGTTTCTAATCCTGTTTGCTCCCCACGCTTTCGAGCCTCAGTGTCAGTTACAGGCCAGAGAGCCGCTTTCGCCTCCGGTGTTCCTCCATATATCTACGCATTTCACCGCTACACATGGAATTCCACTCTCCTCTCCTGCACTCAAGTCTCCCAGTTTCCAATGCACACAATGGTTGAGCCACTGCCTTTTACATCAGACTTAAGAAACCACCTGCGCTCGCTTTACGCCCAATAAATCCGG
+
CCCCCCFGGGGGGGGGGGDGGGGGGGGGGGGGGGGFGGGGGGGGGGGGCGGGGGGGFGGGGGGGGGGGGGFGGGDGGGGGFGGGDGEEBFEGGGGGGGGGGGGGFFFGGGDGGGFFGGCEF:EFGF=FF@FEGGGGGGGGGECDGGGGGGGGGFDFFGGFGFFGGGGGGGFGGGGGGGGFGGGGGGGGFGGFCEDEFGCGGGGGFFFFGGGG>2BCFGCCFDFFB>=EDFEFGF7>/>>EGF@F77@C<C9
@M03364:276:000000000-BLYN8:1:1101:24544:3881 2:N:0:1
GGACTACCGGGGTTTCTAATCCTGTTTGCTCCCCACGCTTTCGAGCCTCAGCGTCAGTTACAGACCAGAGAGCCGCCTTCGCCACTGGTGTTCCTCCATATATCTACGCATTTCACCGCTACACATGGAATTCCACTCTCCTCTTCTGCACTCAAGTCTCCCAGTTTCCAATGACCCTCCCCGGTTGAGCCGGGGGCTTTCACATTAGACTTAAAAGACCGCCTGCGCTCGCTTTACGCCCAATAAATCCG
+
CCCCCGGFEDGGGGGGGDGGGGGGGGGGGGGGGGGGGGGGGG>FGGGGGGGGGGGGCGGGGFCCFFGF8FEGGGDGGGGG7CFEEFEGGGGDGGFEFFAEGGGEADFFG7FFFGGGGGGGGGGGFFFGGGGGGGGGGDDGGFGGDFCFFFGGGFFG;,@D9EFF>EAGGGGGFADDEFGE::8+:BGGGGFE7:EGG>FGGCFG6CF77>DF>+2+;*C*87:;2A93>EDECC3>?<G>EE(7DC*:CC)
@M03364:276:000000000-BLYN8:1:1101:11912:3895 2:N:0:1
GGACTACTGGGGTTTCTAATCCTGTTCGCTACCCATGCTTTCGAGCCTCAGCGTCAGTTGCAGACCAGACAGCCGCCTTCGCCACTGGTGTTCTTCCATATATCTACGCATTTCACCGCTACACATGGAGTTCCACTGTCCTCTTCTGCACTCAAGTCTCCCAGTTTCCAATGCACTTCTTCGGTTGAGCCGAAGGCTTTCACATTAGACTTAAAAGACCGCCTGCGCTCGCTTTACGCCCAATAAATCCG
+
CCCCCGGGGGGGGGGGGGGGGGGGGGFGGGGGGGGGGGGGGGGGGGGGGGGGGGGGGGGGGGGGGGGGGGGGGGGGGGGGGGGGGGGGCEFGGGGGGGGGGGGGGGGGGGGGGGGGGGGGGEFGGGGGFFGGGGGGGGFGFDGGGGGGFGGFGGF8DGGGGGGGGGGGGFGGGGGGGGGGGGGGGGGFCGGGC6EEGGGGGGGGFGGG+CFGDF>7:FGGDGBDFFFF=;?EGGGEFDGGC3;FGGACGF)
@M03364:276:000000000-BLYN8:1:1101:11587:3907 2:N:0:1
GGACTACCAGGGTTTCTAATCCTGTTTGCTCCCCACGCTTTCGCACCTGAGCGTCAGTCTTTGTCCAGGGGGCCGCCTTCGCCACCGGTATTCCTCCAGATCTCTACGCATTTCACCGCTACACCTGGAATTCTACCCCCCTCTACAAGACTCTAGCCTGCCAGTTTCGGATGCAGTTCCCAGGTTGAGCCCGGGGATTTCACATCCGACTTGACAGACCGCCTGCGTGCGCTTTACGCCCAGTAATTCCG
+
CCCCCGGGGGGGGGGGGGGGGGGGGGGGGGGGGGGGGGGGGGGGGGGGGGGGGGGGGFGGGGGGGGGGGGGGGGGGGGGGGGFGGGGGGDGGGGGGGGGGGFFFGGGGGGGGGGGGGGGGGGGGGGGGGGGFGGGGGGGGEGGGCFGGGGGGGGGGGGGGGGGGGGGGDG@EGGGGGG@CGGGGGGGGGGG5CEGD*;EGFFGGFGGGGGGGGCGG=FGGFGFF:FBFFBD>DGGAF<EGGFF:*284FC*
@M03364:276:000000000-BLYN8:1:1101:12359:3948 2:N:0:1
GGACTACCGGGGTTTCTAATCCTGTTTGCTCCCCACGCTTTCGAGCCTCAGTGTCAGTTACAGGCCAGAGAGCCGCTTTCGCCTCCGGTGTTCCTCCATATATCTACGCATTTCACCGCTACACATGGAATTCCACTCTCCTCTCCTGCACTCAAGTCTCCCAGTTTCCAATGCACACAATGGTTGAGCCACTGCCTTTTACATCAGACTTAATAAACCACCTGCGCTCGCTTTACGCCCAATAAATCCGG
+
CCCCCGGGGGGGGGGGGGGGGGGGGGGGGGGGGGGGGGGGGGGGGGGGGGGGGGGGGGGGGGGGGGGGGGGGGGGGGGGGGGGGGGGGGGGGGGGGGGGGGGGGGGGGGGGGGGGGGGGGEGDGCGGGGEFGGGCDFGGGGGGDGGGGGGGGGGGGGGGGGGGFGGGEGGGGGGGFFFEGGG6EFGFGGC6DFC?FFEGGGGGGFGF5*72=DGGGD7119CFFFFFB@562CFGF3/CEGFFFC>69*7:
@M03364:276:000000000-BLYN8:1:1101:22032:3956 2:N:0:1
GGACTACCGGGGTTTCTAATCCTGTTTGCTCCCCACGCTTTCGCACCTGAGCGTCAGTCTTCGTCCAGGGGCCCGCCTTCGCCACCGGTATTCCTCCAGTCCTCTACGCATTTCACCGCTACCCCTGGAATTCTACCCCCCTCTAAAAGACTCTAGCTTGCCAGTTTTGGCTGCAGTTCCCGGGTTGAGCCCGGGGACTTCCCATTCAACTTAACAAACCACCTCAGCGCGCTTTACGCCCAGTAATTCCG
+
@<@6@E8FCFC+FFEEF9FD,CFFCCEEFF9;FFDCEG7FGF,:@F@@F<FDF+,B@6<<C,CC:FEEFG7+667F+B,ADF,B:E@EGGD9FF9E,?F,,,9CE9,+@+4?@,AA,44=>@,ADFG+D8F,7EF,=EDFG@@DB;,4@+DCFFG,,,@E77;D3;733*,,*6::5=DF6*>CB>C0<CF8C88:***++*0*+;7+23:+;7C>CCFFFC51,)(/,7..95*69(;EE>:F7:=AG7*
@M03364:276:000000000-BLYN8:1:1101:11822:3986 2:N:0:1
GGACTACCGGGGTTTCTAATCCTGTTTGCTCCCCACGCTTTCGAGCCTCAGCGTCAGTTACAGACCAGAGAGCCGCCTTCGCCACTGGTGTTCCTCCATATATCTACGCATTTCACCGCTACACATGGAATTCCACTCTCCTCTTCTGCACTCAAGTCCTCCAGTTTCCAATGACCCTCCCCGGTTGAGCCCGGGGATTTCACATCCGACTTGACAGACCGCCTGCGTGCGCTTTACGCCCAGTAATTCCG
+
CCCCCGGGGGGGFGGGGGFGGGGGGGGGGGGGGGGGGGGGGGGGGGGGGGGGGGGGGGGGGGGGGGGGGGGGGGGGGGGGGGGGGGGGGGGGGGGGGGGGGFGGGGGGGGGGGGFGGGDGGGGGGGGGGGFGGGGGGFGGGGGGGGGCGFGFEFGGGGGGGGGGFGGGGGGGFFFFGGGGGGGGGCE7C@FGGGDECEFGGFGGFGGG<CCDG7CFGGGG:CDFFFFFFFFFDGG29?EGC>:@C>BAGG7
@M03364:276:000000000-BLYN8:1:1101:8771:3998 2:N:0:1
GGACTACCAGGGTATCTAATCCTGTTCGCTACCCATGCTTTCGAGCCTCAGCGTCAGTTGCAGACCAGACAGCCGCCTTCGCCACTGGTGTTCTTCCATATATCTACGCATTTCACCGCTACACATGGAGTTCCACTCTCCTCTTCTGCACTCAAGTTTCCCAGTTTCCAATGACCCTCCCCGGTTGAGCCGGGGGCTTTCACATCAGACTTAAGAAACCGCCTGCGCTCGCTTTACGCCCAATAAATCCG
+
CCCCCGGFFGGGGGGGGGGGGGGGGGGGGGGGFGGGGGGGGGGGGEGFGGGGGGGGGGGGGGGGGGGGG7FGGGGGGGGGGGGGDGGGAEFGGGGGGGGGGGGGGGGGFGGGGGGGGGGGGEFGGGFGFGGGGGGGFCFFGGGGCCFGGGGGF8EFFFDFGGGFFGGFGFGGG9EGFGGGG6BEGGGGGGGD6CEGGGFGGGGF>8D=46DDF7+CGGGGEGE7;A6A6>EFGGG2@?GGGE05CGF<C<9
@M03364:276:000000000-BLYN8:1:1101:15984:4003 2:N:0:1
GGACTACTGGGGTTTCTAATCCTGTTTGCTCCCCACGCTTTCGCACCTGAGCGTCAGTCTTTGTCCAGGGGGCCGCCTTCGCCACCGGTATTCCTCCAGATCTCTACGCATTTCACCGCTACACCTGGAATTCTACCCCCCTCTACAAGACTCTAGCCTGCCAGTTTCGAATGCAGTTCCCAGGTTGAGCCCGGGGATTTCACATCCGACTTGACAGACCGCCTGCGTGCGCTTTACGCCCAGTAATTCCG
+
CCCCCGGGGGGGGGGGGGGGGGGGGGGGGGGGGEGGGGGGGGGGGGGGGEGGGGGGGFCFGGGGGFGFGGGGGGGGGGGGGGGGGGGGGGGGGGGGGG?FFGGGGGGGGGGGGGGGGGGGDGGGE8EFGGGGGGGGGCFEEEECGGFGGGGGFGGFGGCFGGGFGFGF*6>DFGDEEAAFGFGFGGG6<EFFGDGGGGGFGFCCFGF3C<3570>FG4FCBGF18F6BBFDFGGGBFFGEC76?7*/-0:9
@M03364:276:000000000-BLYN8:1:1101:24466:4005 2:N:0:1
GGACTACAGGGGTTTCTAATCCTGTTTGCTCCCCACGCTTTCGCGCGTCAGCGTAAGTCATCGTCCAGAAAGCAGCCTTCGCCACTGGTGTTCCTACATATACCTACGCATTTCACCGCTACAGATGGAATTCCACTCTCCTCTTCTGCACTCATGTCCTCCAGTTTCCAATGACCCTCCCCGGTTGAGCCGGGGGCCTTCAGATCAGCCTTAAAGAACCGCCTACGCTCGCTTTACGCCCAATACATCCC
+
CCC9B6CC,F@@6F@A,,;<FCEF-CC,EFEE@7EF@:FGF9@7@:+@6B,:7F,,69CC6@8FC,8,6,C,<,,C=FFE<,,8B?C,,4CF9,,,,:?EAF,5,5,8+?=+E?@9?=++@FC,>9F8E,AA;<,,,,@A>,D+,,,,,:8=D8,3C;EC;,=D,=@,@9=E66,,,1@=:+5+@E*<7D6@*;5:**1<9*,+1>C;<57:*2:1C**/5E:?(;(5(.))1/1-*(1/>70)7*/)29*
@M03364:276:000000000-BLYN8:1:1101:17903:4018 2:N:0:1
GGACTACAGGGGTTTCTAATCCTGTTTGCTCCCCACGCTTTCGAGCCTCAGTGTCAGTTACAGGCCAGAGAGCCGCTTTCGCCTCCGGTGTTCCTCCATATATCTACGCATTTCACCGCTACACATGGAATTCCACTCTCCTCTCCTGCACTCAAGTCTCCCAGTTTCCAATGCACACAATGGTTTAGCCACTGCCTTTTACATCAGACTTAATAAACCACCTGCGCTCGCTTTACGCCCAATAAATCCGG
+
CCCCCGGFFGGGGGGGGGGGGGGGGGGGGGGGGGGCGEGGGGGGGGGGGGGGGGGGGGGGGGGFGGGGGGGGGGGGGGGGGGGGGFGGGGGGGGGGGGGFGGGGCFGGGGGGFGGGGGGGGGGGGGGGG<EGFGGGG@FGGGGF8EG8FGFGG8EDG9;DEGGGGGGGGGCFGG8E9CCFFD?FF,<EF@BFCFFFGGDF?FGGFG59CGFGGG7=CCGGF*;5=BA>ABE>FGFC4@:1=)5FC7A?GD:
@M03364:276:000000000-BLYN8:1:1101:5948:4049 2:N:0:1
GGACTACAAGGGTATCTAATCCTGTTTGCTCCCCACGCTTTCGCACCTCAGTGTCAGTATCAGTCCAGGTAGTCGCCTTCGCCACTGGTGTTCCTTCCTATATCTACGCATTTCACCGCTACACAGGAAATTCCACTACCCTCTACCATACTCTAGCTTGCCAGTTTTGGATGCAGTTCCCAGGTTGAGCCCGGGGATTTCACATTCAACTTAACAAACCACCTACGCGCGCTTTACGCCCAGTAATTCCG
+
CCCCCGGGFGGGGGGGGGGGGGGGGGGGGGGGGGGGGGGGGGGGGGGGGGGCFGGGGGEFGGGGGGGGGGGFGGGGGGGGGGGGGGFGCFGGGGGGGGGGGGGGGGGGGGGGGGFGGGGGGGGGGGC@FGGGFFGGGGGCGGGGFEGEGGGGEFGFGGGG7FGGGGGFFGFG8FEFGGFF?BBFGGGGFFGGGDCE7EGCFGGGFGGGFCDCCDF7FGGGFFD==FAD(4?BGGGFF08@C>0A@7AEGG>
@M03364:276:000000000-BLYN8:1:1101:18290:4068 2:N:0:1
GGACTACCCGGGTTTCTAATCCTGTTTGCTCCCCACGCTTTCGAGCCTCAGTGTCAGTTACAGGCCAGAGAGCCGCTTTCGCCACCGGTGTTCCTCCATATATCTACGCATTTCACCGCTACACATGGAATTCCACTCTCCTCTCCTGCACTCAAGTCTCCCCGTTTCCAATGCACACCATGGTTGAGCCACTGCCTTTTACATCAGACTTAAGAAACCACCTGCGCTCGCTCTACGCCCAATAAACCGGG
+
C9A@B<FFFG>C6CCFFA<,6CFFF@CFAED<@@EFGCFE8FGFGD7FGECEFFEF<FFG9C@<7FGFGF<7<C@FGCFA@FEF,?CEB+BF9FFFD4F<??EFFFEF=+BCF<F<97+@FGDDFG?GD<<EF9;,,,45EEF88EG8E3DD=8>,37@EF=+@33,@E,,,,@,,3@+5,@F,@EFFC:DFC<C?ECC9>C7CAC5297+++55+09F,/9*.-)/)/)8?*9+/),:85566*;*,)))
@M03364:276:000000000-BLYN8:1:1101:14605:4074 2:N:0:1
GGACTACTAGGGTATCTAATCCTGTTTGCTCCCCACGCTTTCGAGCCTCAGTGTCAGTTACAGACCAGAGAGCCGCCTTCGCCACTGGTGTTCCTCCATATATCTACGCATTTCACCGCTACACAAGGAATTCCACTCTCCTCTTCTTCACTCAAGTCCTGCAGTTTCCAATGCACACAATGGTTAAGCCACTGCCTTTTACATCCTACTTAAGAAACCACCTACGCTCCCTTTACGCCCAATAAATCCGG
+
CCCCCGGG9FGGGFGGGGCGGGGGGGGGGGCGGGF:FGGGGGGGGGGGGDFEFGGGG@FGADGEGGGG8,6BFGGGGGGGGGGGDGGGGGGGGGGGG8<A9FFGGGGGGGGEGGGGGGGGGGGG,+4ABFGFAF;F,,,A=FFF9EG,EFGGGFGGCC,,,@DFGGG97EEGFCADD83+33BF9,7@DG,,1,,,@EFGCCAF9++<+CFC+<++0;@7>EF)8@=A4553D?+*/)>EC4:FD88C<<9
@M03364:276:000000000-BLYN8:1:1101:6812:4075 2:N:0:1
GGACTACTGGGGTTTCTAATCCTGTTTGCTCCCCACGCTTTCGCACCTGAGCGTCAGTCTTTGTCCAGGGGGCCGCCTTCGCCACCGGTATTCCTCCAGATCTCTACGCATTTCACCGCTACACCTGGAATTCTACCCCCCTCTACAAGACTCTAGCCTGCCAGTTTCGGATGCAGTTCCCAGGTTGAGCCCGGGGATTTCACATCCGACTTGACAGACCGCCTGCGTGCGCTTTACGCCCAGTAATTCCG
+
CCCCCFGGGGGGGGGGGGGFGGGGGGGGGGGGGGGGGGGGGGGGGGGGGGGGGGGGGGGGGGGGGGGGG7FGGGGGGGGGGGGGGGGGGGGGGGGGFGFCCFBEGFGGGGGGGGGGF7FEGGGGGGGGGGGFADGGGGGGEEGFAAFFGFGGGGGGGGGGGEDFGFGGGGGGGGGGGGGG,,?DCDE6,D>FEEGGGGFC+1:@FGFD<<D<FDG7D<FG>G>?B>>F?@::3CC>60;CGE1?7:*:*:0
@M03364:276:000000000-BLYN8:1:1101:15593:4143 2:N:0:1
GGACTACCGGGGTTTCTAATCCTGTTTGCTCCCCACGCTTTCGAGCCTCAGTGTCAGTTACAGGCCAGAGAGCCGCTTTCGCCACTGGTGTTCCTTCCTATATCTACGCATTTCACCGCTACACAGGAAATTCCACTACCCTCTACCATACTCTAGCTTGCCAGTTTTGGATGCAGTTCCCAGGTTGAGCCCGGGGATTTCACATTCAACTTAACAAACCACCTACGCGCGCTTTACGCCCAGTAATTCCG
+
CCCCCFFGFGGGGGGGGGGGGGGGGGGGGGGGGGGGGGGGGGGGGGGGGGGGGGGGGGGGGGGGGGGGFGGGGGGGGGGGGGGGGGGGGGGGGGGGGGGGGGGGGGGGGGGGGGGCGGGGGGGGGGGGCFGGGGGGGGGGGFGGCFFGGGGGGGGGGGGGFD,@ADDFGGGFFGGGGGGFGFFGFEFCGGGFEEEE5CCGGGGGFFGGGGGGGFFGGGGGFG>:6?@;6:AEGGGFFFGGE>?FFGFFGG9
@M03364:276:000000000-BLYN8:1:1101:8912:4143 2:N:0:1
GGACTACAAGGGTATCTAATCCTGTTTGCTCCCCACGCTTTCGAGCCTCAGCGTCAGTTACAGACCAGAGAGCCGCCTTCGCCACTGGTGTTCCTCCATATATCTACGCATTTCACCGCTACACATGGAATTCCACTCTCCTCTTCTGCACTCAAGTCTCCCAGTTTCCAATGACCCTCCCCGGTTGAGCCGGGGGCTTTCACATCAGACTTAAGAAACCGCCTGCGCTCGCTTTACGCCCAATAAATCCG
+
CCCCCGGGGGGGGGGGGGGGGGGGGGGGGGGFGGGGGGGGGGGGGGGGGGGGGGDGGGGGGGGGGGGGFGFGGGGGGGGGGGEGGGGGGGGGGGGGGGGGGGGGGGGG>FFGGFGGGGGGGGGGGGGGGFGGGGGGGGDFGGGGGGFGGGGGGGGGGDDFGGGGDFGGGGFGGGGGEDFGGGGGEEEAFGGGGCDDCCGGGCGGFGGF=CGGDFFF=FFGFGF08F(81:AACFF<FFGGGF?FGGF<769
@M03364:276:000000000-BLYN8:1:1101:9347:4213 2:N:0:1
GGACTACTGGGGTATCTAATCCTGTTTGCTCCCCACGCTTTCGCACCTGAGCGTCAGTCTTTGTCCAGGGGGCCGCCTTCGCCACCGTTATTCCTCCAGATCTCTACGCATTTCACCGCTACACCTGGAATTCTACCCCCCTCTACAAGACTCTAGCCTGCCAGTTTCGGATGCAGTTCCCAGGTTGAGCCCGGGGATTTCACATCCGACTTGACAGACCGCCTGCGTTCGCTTTACGCCCATTAATTCCG
+
CCCCCGGGGGGGGGGGGGGGGGGGGGGGGGGGGGGGGGGGGGGGGGGGFGGFGGGGGGFFGGGGGGGGGGGCGCGGEGGG?FGFG<F,=:FFGF;FF@FA,:@?@5,+@CFGG99F,+===CGGE,AE?=F4,A;FFGGGCCE?,EFEE8,=33=@EBFDGFC8FG;,3@8*@FA7DCGF<EF5F9,=EFG87EGD*;CFFC7:FFFG*5>*2C77**=7>G3(35()(075CFC<B4EGE>(*2*9)272
@M03364:276:000000000-BLYN8:1:1101:6181:4308 2:N:0:1
GGACTACAGGGGTTTCTAATCCTGTTTGCTCCCCACGCTTTCGAGCCTCAGTGTCAGTTACAGGCCAGAGAGCCGCTTTCGCCTCCGGTGTTCCTCCATATATCTACGCATTTCACCGCTACACATGGAATTCCACTCTCCTCTTCTGCACTCAAGTTTCCCAGTTTCCAATGACCCTCCCCGGTTGAGCCGGGGGCTTTCACATCAGACTTAAGAAACCGCCTGCGCTCTCTTTACGCCCAATAAATCCG
+
CCCCCGGGGGFGGGGGGGGGGGGGGGGGGGFGGGGGGGGEEGGGGEGGGGGGGGGGGFGFGGGGGGGGGECGGGGGGGFGGDG:F<FGGGGGGGGGGGGGGGGGFGGGDGGGFGGGGDGDGGGGGGGGG@FGGGGGGGFGGGGGGGFFGGGGGGGFGECDFGFGGGGG8EGFGCDF?FGCECEDFEEGGGFGC?EGGGGGGGGGFGDCDGGC+:+:;F?=5ED@D:1)6>);8CCAFFEGGD?@CDFAG6>
@M03364:276:000000000-BLYN8:1:1101:25016:4333 2:N:0:1
GGACTACTGGGGTTTCTAATCCTGTTTGCTCCCCACGCTTTCGCACCTGAGCGTCAGTCTTTGTCCAGGGGGCCGCCTTCGCCACCGGTATTCCTCCAGATCTCTACGCATTTCACCGCTACACCTGGAATTCTACCCCCCTCTACAAGACTCTAGCCTGCCAGTTTCGAATGCAGTTCCCAGGTTGAGCCCGGGGATTTCACATCCGACTTGACAGACCGCCTGCGTGCGCTTTACGCCCAGTAATTCCG
+
CCCCC<EFGGGGGGGGGCGGGGGGGGGGGFGGGGGGGGGGGGGGGFGFEEGGGGGGGGGGGGF<F@FEFDG7FGGGGGGGGGGEEGG7>BF9BDFGG8E,CFEGGGDF7CGDGGGGDEGGCEGGG?FCF8FGF9DADFFEG6BFFEECE87+,7@DCFCCGCCF<ECCCG:CEBC9<;EFGGGG<BCFGGGGE?5C=CFGGGFGFF*7DDGGG=<>*CEG)5>6656<:353)7*)932?ED6?C?F):77
@M03364:276:000000000-BLYN8:1:1101:9243:4362 2:N:0:1
GGACTACTCGGGTTTCTAATCCTGTTCGCTACCCATGCTTTCGAGCCTCAGCGTCAGTTGCAGACCAGACAGCCGCCTTCGCCACTGGTGTTCTTCCATATATCTACGCATTTCACCGCTACACATGGAGTTCCACTGTCCTCTTCTGCACTCAAGTCTCCCAGTTTCCAATGACCCTCCCCGGTTGAGCCGGGGGCTTTCACATCAGACTTAAAGAACCGCCTGCGCTCGCTTTACGCCCAATAAATCCG
+
CCCCCGGGGGGGGGGGGGGGGGGGGGGGGGGGGGGGGGGGGGGGGGGGGGGGGGGGGGGGDGFGGGGGFGGGGGGGGGGGGGGGGGGGGGGGGGGGGGGGGGGFGGGG77?FGGGGGGGGGGFGGGGG,?FGGG9FGGFGGGEGGGGCG8EFGGGGGGGGFGGGGGGGGGGGCFGGGGFEGGGGGGDG6@EG5CGGGGFFFFGGFCFFCFFFFF7CCFFGFGFFFF;)3):;DCCBF?CEDB0>6DFBGDC
@M03364:276:000000000-BLYN8:1:1101:11840:4375 2:N:0:1
GGACTACCGGGGTTTCTAATCCTGTTTGCTCCCCACGCTTTCGCACCTGAGCGTCAGTCTTTGTCCAGGGGGCCGCCTTCGCCACCGGTATTCCTCCAGATCTCTACGCATTTCACCGCTACACCTGGAATTCTACCCCCCTCTACAAGACTCTAGCTTGCCAGTTTTGGATGCAGTTCCCAGGTTGAGCCCGGGGATTTCACATTCAACTTAACTAACCACCTACGCTCGCTTTACGCCCAGTAATTCCG
+
CCCCCGGGGGGGGGGGGGGGGGGGGGGGGGFGGGGGGGGGGGGGBGGGAFFEFGGGGG9CEFGGE,FG@FGGGGGGGGGGGGGGGGGGGFGGGFGGEBFFFEFGGGGGGGGGGGGGGGGGGGGGFFFGGGGGGGGGEF+CEEGG9EGGGFGGGGFEGE;DG8DGGGGGGECFGGGFFFG7<9DEGGDFGGGC=CCGGGGGGGGGF@7FFFGG7+:+;DGF==>;EF::(7@EGGF)93EGGE(9:DFFGG9
@M03364:276:000000000-BLYN8:1:1101:16607:4376 2:N:0:1
GGACTACCGGGGTATCTGATCCTGTTTGATCCCCACGCTTTCGAGCCTCAGCGTCAGTGCTGGTCCAGATGGCCGCCTGCGCCACAGATGTTCCTCCCGATCTCTACGCTTTTCACCCCTACACCCGAAATCCCGCCATCCTCTACTGCACTCTACCCTCCCTGTATCCATCTCTATTCCCAGGTTGAGCCCCGGTCTTTCACGACACACTTGAGTAACCACCTCAGCACGCTTTACGCCCCCTAATTCCC
+
--66A<<,8B7CE,6CC,<CE6C,C<CC,C@,6C,C++,B@6,DCF+,CFG,6,,B6<<,C,,:F@9C@,CBC6C7CC,,7>F+?,C8FGE5,BFG8:FGG7=C@,54=+B49<?,,,+4A,9,,+4+64A,A588+=C=FDE9,E,@C=F8DCF,,,,+++,,8,,7D>,;7,,,7,@,,33DGG6C,,,3*4*146,:C8,;?DG)0:6C+2*2+:+3**23().))28:**:46(112)()9*1)::*
@M03364:276:000000000-BLYN8:1:1101:7383:4405 2:N:0:1
GGACTACTCGGGTATCTAATCCTGTTTGCTCCCCACGCTTTCGAGCCTCAGTGTCAGTTACAGGCCAGAGAGCCGCTTTCGCCACCGGTGTTCCTCCATATATCTACGCATTTCACCGCTACACATGGAATTCCACTCTCCTCTCCTGCACTCAAGTCTACCAGTTTCCAATGCATACAATGGTTGAGCCACTGCCTTTTACACCAGACTTAATAAACCACCTGCGCTCGCTTTACGCCCAATAAATCCGG
+
CCCCCGFDDEGGGGGGGGGGGGGGGGGGGGGGGGGGGGGGGGGGGGGGGGGGGGGGGGGGGGGGGGGGGGGGGGGGGGGGGGGGGGGEFGGGGGGFGGGGGGFGGGGGGGGGEGGFGGGCEGGGGGGGGGGGGGGGGFF<EDDFFGGGGGGGCGFFGFFGAFGGGGGG@CEGGGGGGGGGGGGGGGF?F7CGFEFGFF9CE7C;AF59CC;<+DFFF8@EFEFFB4>>>DFEGG7488C*:A;FG=+97CD
@M03364:276:000000000-BLYN8:1:1101:18817:4417 2:N:0:1
GGACTACTAGGGTATCTAATCCTGTTTGCTCCCCACGCTTTCGAGCCTCAGTGTCAGTTACAGGCCAGAGAGCCGCTTTCGCCTCCGGTGTTCCTCCATATATCTACGCATTTCACCGCTACACATGGAATTCCACCCTCCTCTCCTGCACTCAAGTCTCCCAGTTTCCAATGCACACAATGGTTGAGCCACTGCCTTTTACATCAGACTTAAGAACCCACCTGCGCTCGCTTTACGCCCAATAAATCCGG
+
CCCCCCFFEGFGGGGGGGGGGGGGGGGGFFDGGGD:@:FF<EC<,B@<,@FFFCF96C@EE<6EDE8<@CFGFF++@@@D:C,B@@FCC>FEGGFGFEGAE,959,5,+,B@BEFGFCCC++,E9,CBD9FAB9@:,+9AC,>=E8=,E,EFED@,,,7@EG8DCEGGGGC9?B==,,3@,>=E;6,@F73:C6C,@;FF7CFFCGDC>7+=<BC@*0*4@=A7>>A5)258:2+4)>>EG3,=711.2C)
@M03364:276:000000000-BLYN8:1:1101:9072:4422 2:N:0:1
GGACTACCAGGGTTTCTAATCCTGTTTGCTCCCCACGCTTTCGAGCCTCAGTGTCAGTTACAGGCCAGAGAGCCGCTTTCGCCTCCGGTGTTCCTCCATATATCTACGCATTTCACCGCTACACATGGAATTCCACTCTCCTCTCCTGCACTCAAGTCTCCCAGTTTCCAATGCACACAATGGTTGAGCCACTGCCTTTTACATCCGACTTAAGAAACCACCTGCGCTCGCTTTACGCCCAATAAATCCGG
+
CCCCCGGGGGGGGGGGGGGGGGGGGGGGGGGGGGGGGGGGGGG,,CCFECFEGGGGGGFCAAFCGGGGCFGEGGGGGGGGGGGGGCFEGGGGGGGGGGGGGGGGGGGGGGGGGGGGGCGGGGGG9DFFGGGGGCFGGG=<FGGGFF98EGGDECDFEGDAFGGGGGFFC;FGGG8=DFGG9=8EBEDC?@8@9EGEGAFG9?,??*<CGDG+22=<>CC,@EF;BDA;5?F)*:+@?@GG*8(AF7@EGGC
@M03364:276:000000000-BLYN8:1:1101:11074:4425 2:N:0:1
GGACTACTCGGGTTTCTAATCCTGTTTGCTCCCCACGCTTTCGAGCCTCAGTGTCAGTTACAGGCCAGAGAGCCGCTTTCGCCTCCGGTGTTCCTCCATATATCTACGCATTTCACCGCTACACATGGAATTCCACTCTCCTCTCCTGCACTCTAGCCTGCCAGTTTCGAATGCAGTTCCCAGGTTGATCCCGGGGATTTCACATCCGACTTGACAGACCGCCTGCGTGCGCTTTACGCCCAGTAATTCCG
+
CCCCCGGGGGGGGGGGGGGGGGGGGGGGGGGGGGGGGGGGGACFGGGGGGGGGGGFGGGGGGGGGFGGGGGGGGGGGGGGGGGGFGGGGGGGGGGGFFBFGGGEGFAFEGGGGGGGGGGGGGCFGGGGGGGGGGFG9E9,@FGGGGGGGGGGGGGGGGDFFGGGGGGGG68@DB8EFGGGGF?GFGF6,@EGGGGGGEGGGF77BDFG4DDGGFFFCFG=;CB@=;02()2>CG<CFFEEG31;+16:77*
@M03364:276:000000000-BLYN8:1:1101:10896:4449 2:N:0:1
GGACTACAGGGGTTTCTAATCCTGTTTGCTCCCCACGCTTTCGCACCTCAGTGTCAGTATCAGTCCAGGTAGTCGCCTTCGCCACTGGTGTTCCTTCCTATATCTACGCATTTCACCGCTACACAGGAAATTCCACTACCCTCTACCATACTCTAGCTTGCCAGTTTTGGATGCAGTTCCCAGGTTGAGCCCGGGGATTTCACATTCAACTTAACAAACCACCTACGCGCGCTTTACGCCCAGCAATTCCG
+
CCCCCFFGGGGGGGGGGGGGGGGGGGGGGGGGGGGGGGGGGGGGGGGGGGGGGGDDFFGFEFGGGGGGGGGCEFGFGEGGGGGGGGGFGGGGGGGGGGFGGGFGGGGGGGGGGGGGGG@E7BFGCFFGGGGGGGGGGDFGDFGGGGGGGGGGGGFGGC>8+ECFFF,@ED,@DGF9DAGG3=FF,@FFGGGF9CC6CECFGGGGFGGG>FFG>+;=?CFE6;92>A@42?)5<D*)1;CECDD)9*;);+*
@M03364:276:000000000-BLYN8:1:1101:16699:4450 2:N:0:1
GGACTACTAGGGTTTCTAATCCTGTTTGCTCCCCACGCTTTCGCACCTGAGCGTCAGTCTTTGTCCAGGGGGCCGCCTTCGCCACCGGTATTCCTCCAGATCTCTACGCATTTCACCGCTACACCTGGAATTCTACCCCACTCTACAAGACTCTAGCCTGCCAGTTTCGAATGCTGTTCCCAGGTTGAGCCCGGGGATTTCACATCCGACTTGACTGACCGCTTGCGTTCGCTTTACGCCCAGTAATTCCG
+
CCCC@F<C6CDAFEC<FAC9FFGGGGDFFADCFFDFEEFGDAFFGE:B6FCGGGCGFGC<@FFGACCEDF+@:@CF7=FDFG:,8A+CF+D,?A@E,?<,CA;,ECA7@F7:<F<<ACC=4@DE>E8<==FGEGGF,@6+@3@=3>;,C=8ADFFG@BD>,@DDCCFGC68D79,,327,3>D5FGCCC;3*11>:EGG?DG7=B4C4C):C7:*1:88+)*)//).0(=)8>5<474>87),02:7<***
@M03364:276:000000000-BLYN8:1:1101:11157:4460 2:N:0:1
GGACTACTAGGGTTTCTAATCCTGTTTGCTCCCCACGCTTTCGAGCCTCAGTGTCAGTTACAGGCCAGAGAGCCGCTTTCGCCTCCGGTGTTCCTCCATATATCTACGCATTTCACCGCTACACATGGAATTCCACTCTCCTCTCCTGCACTCAAGTCTCCCAGTTTCCAATGCACACAATGGTTGAGCCACTGCCTTTTACATCAGACTTAAGAAACCACCTGCGCTCGCTTTACGCCCAATAAATCCGG
+
CCCCCGGGGGGGGGGGGGGGFGGGGGGGGGGGGGGGGGGGGGGGGGGGGGGGGGGGGGGGGFGGGGGGGGGGGGGGGGGGGGGFFGGGGGGGGGGGGGGGGGGGGGGGGGGGGGGGFFGGGFFGGGGGGGDGGGGGGGGGGGGGGGEGGGGGFCGGGGGGGGGGGGGFGGGGGGGGGGGGGGGGGGFGDGGCFGCFGFGGGGCDFGGFGGGFGGG7FGFG*4AEFF=BABDFGGGEED8BEFFFGFFFFD>
@M03364:276:000000000-BLYN8:1:1101:15893:4463 2:N:0:1
GGACTACCCGGGTTTCTAATCCTGTTTGCTCCCCACGCTTTCGCACCTGAGCGTCAGTCTTTGTCCAGGGGGCCGCCTTCGCCACCGGTATTCCTCCAGATCTCTACGCATTTCACCGCTACACCTGGAATTCTACCCCCCTCTACAAGACTCTAGCCTGCCAGTTTCGAATGCAGTTCCCAAGTTAAGCTCGGGGATTTCACATCTGACTTGACAGACCGCCTGCGTGCGCTTTACGCCCAGTAATTCCG
+
CCCCCGGGGGGGFGGGGFFGGGGGGGGGGGGFFEGGGGGGCGEFGEGFEGGGGGGGGGGGGGGFFGGGGGGGGGGGGGGGGEGGGGGGG7FGGGGGGGGFGGGFGGGGCGGGGGGGGGGGGGGGCFGGGGGGGGGFFGGGGGGFFFFGEGGGGGGGGGBF7EGGGGGGGGGGFEGGGGGGDFGGGGGGGGGGGDCEGE69FCGFFDDFFGDGGGGGGFGGBD>DDF>D(8>>G3C<=<GE=@?FG*9<CF<
@M03364:276:000000000-BLYN8:1:1101:24619:4480 2:N:0:1
GGACTACAGGGGTTTCTAATCCTGTTTGCTCCCCACGCTTTCGAGCCTCAGTGTCAGTTACAGGCCAGAGAGCCGCTTTCGCCTCCGGTGTTCCTCCATATATCTACGCATTTCACCGCTACACATGGAGTTCCACTGTCCTCTTCTGCACTCAAGTTTCCCAGTTTCCGATGCACTTCTTCGGTTGAGCCGAAGGCTTTCACATCAGACTTAAAAAACCGCCTGCGCTCGCTTTACGCCCAATAAATCCG
+
BCCCCECGGGGGGGEFGGGGGGGGGGEFGGCFGGGGFGGGGGGFGGG?FGGFGGGDGGGGGGGGGGFGGG8FGGGGGGGGGGGGGGGGGGEGGGGGFGFFFEFEGFG7FCFFGGGGFFCEEFGGGGGGGFGGGGFGGGGGGFCFFGGGGFFFECDGGGGGFGGFFGFGAC6EGGGGGGGDAF?:F63CFGGGCCCGFGGGCFGGFGG4FGGGGGGGFGEC5E6-2A2>>DEEGDG<F;5BEFFFDGCEFFC
@M03364:276:000000000-BLYN8:1:1101:11215:4483 2:N:0:1
GGACTACTAGGGTTTCTAATCCTGTTTGCTCCCCACGCTTTCGCACCTGAGCGTCAGTCTTTGTCCAGGGGGCCGCCTTCGCGATCGGTATTCCTCCAGATCTCTACGCATTTCACCGCTTCACCTGGAATTCTACCCCCCTCTACAAGGCTCTAGCCTGCCAGTTTCGGATGCAGTTCCCAGGTTGAGCCCGGGGATTTCCAATCAGAGTTGACAGACCGCCTGCGTGCCGTTTACGCCGAGTACTTCGG
+
A---ACF<,E@CEFF,EF,9C<F<6;;EFF9,6,C:@E:@FFC;6CGG8,,,8C@@@F9FEA9EFG,ECECC:7@7+44:DG+4+,+BF=4?@,C5,E?E<FG9,,5AFGF7<5A9,++++49,C,:48A?,3?,96D+++@C+,3,,,,8=:DBC;,@433DCGG;F58***33@E@,>,24*7,=1,;DC*/=5*450@++1+;*0;*;;C+*+2;8*)7)(/>00,)))**2(1,/:*51>G7/)**1
@M03364:276:000000000-BLYN8:1:1101:18177:4486 2:N:0:1
GGACTACTGGGGTTTCTAATCCTGTTTGCTCCCCACGCTTTCGCACCTCAGTGTCAGTATCAGTCCAGGTAGTCGCCTTCGCCACCGGTATTCCTCCAGATCTCTACGCATTTCACCGCTACACCTGGAATTCTACCCCCCTCTACGAGACTCAAGCTTGCCAGTTTTGGATGCAGTTCCCAGGTTGAGCCCGGGGATTTCACATTCAACTTAACAAACCACCTACGCGCGCTTTACGCCCAGTACTTCCG
+
CCCCCGGGGGGGGGGGGGGGGGGGGGGGGGGGGGGGGGGGGGGGGGGGGGGGGGEGFGGGFGGGGGGGGGGGGGGGGGGGGGGGGGGGGGGGGGFEGGGGCGGGGFGGGGGGGGGFGGGDDGGGGGGGGFF8FFFFFGGGGGGGFFGGGGGGGGFGGGEGFFGGGFFCFEFGGGFFCGAFD9E88>@7FFFGGGGDE>FGCFG>FCFGCCCDFFGGG:FFFGFFFFF37:DEG<FCF@G:EBBFG*=<FG9
@M03364:276:000000000-BLYN8:1:1101:8783:4486 2:N:0:1
GGACTACAGGGGTTTCTAATCCTGTTTGCTCCCCACGCTTTCGCACCTCAGTGTCAGTATCAGTCCAGGTAGTCGCCTTCGCCACTGGTGTTCCTTCCTATATCTACGCATTTCACCGCTACACCTGGAATTCTACCCCCCTCTACAAGACTCTAGCCTGCCAGTTTCGGATGGAGTTCCCAGGTTGAGCCCGGGGATTTCACATCCGACTTGACAGACCGCCTGCGTGCGCTTTACGCCCAGTAATTCCG
+
CCCCCGGGGGGGFGGGGGGGGGGGGGGGGGGGGGGGGGGGGGGGGGGGGGGGGCFGFGGGGGGGGGGGGGGGGGGGCGGDFGGGDGGGGGGGGGGGGGGGGGCFGFGGGGGEFCFFFFGGGGGGGFFGB<AEGAFGFEGGGGGGGGCCF?EFGGGGG8,6@FFGGFFGCEGGG+@8@=EG6CGGGFECFGGGGECG7*?9+=::+;*@DGD<88DCDGGGAED@@ABFFEEBCC*96;G8>@B?DF74C>2
@M03364:276:000000000-BLYN8:1:1101:17933:4528 2:N:0:1
GGACTACAGGGGTTTCTAATCCTGTTTGCTCCCCACGCTTTCGCACCTGAGCGTCAGTCTTTGTCCAGGGGGCCGCCTTCGCCACCGGTATTCCTCCAGATCTCTACGCATTTCACCGCTACACCTGGAATTCTACCCCCCTCTACAAGACTCTAGCCTGCCAGTTTCGAATGCAGTTCCCAGGTTGAGCCCGGGGATTTCACATCCGACTTGACAGACCGCCTGCGTGCGCTTTACGCCCAGTAATTCCG
+
CCCCCGGGGGGGGGGGGGGGGGGGGGGGGGGGGGGGGGGGGGGGGGGGGGGGGGGGGGGGGGGGGGGGGGGGGGGGGGGGGGGGGGGGGDGGGFGGGGGGGGGGGGGGGGGGGGGGGGGGCEGGGGGGGGDGFGGFFGFGGGGGGGGGGCGGGGGEGGGGGGGGGGGGGGGGGFGGGGFGGFGGGGFFFGC8;EEECEFGGGGGFGFCCGGGG><77DGEAGF06>;EFFFFGDD>F08EED?FGCF<FC7
@M03364:276:000000000-BLYN8:1:1101:10166:4541 2:N:0:1
GGACTACTCGGGTTTCTAATCCTGTTCGCTACCCATGCTTTCGAGCCTCAGCGTCAGTTACAGGCCAGAGAGCCGCTTTCGCCTCCGGTGTTCCTCCATATATCTACGCATTTCACCGCTACACATGGAATTCCACTCTCCTCTCCTGCACTCAAGTCTCCCAGTTTCCAATGCACACAATGGTTGAGCCACTGCCTTTTACACCAGACTTAAGAAACCACCTGCGCTGGCTTTACGCCCAATAAATCCGG
+
CCCCCG,FEFGDF>7FEEGF,ECFGFGGGGGGGGGFG8FGAFGGCFFGGGG8CFGGGGCGFGFGCGEFEF@FCFGGEGFFBF@F,FCGGGGGGGCDF8F?F9;FGGGFGDCFFGGFEFEEGF9FED@AF,,?DFGGGC=<EFD=FFGF,4DF8,@8EF9FGGGGEFGC,6>>88EC8=CFFGGG98,@EFGFG6BCCFFC+;@***;*CF9+22+=9C6C?*;=:@(/-)8A<6845288EA3A*+:<415
@M03364:276:000000000-BLYN8:1:1101:9261:4546 2:N:0:1
GGACTACTGGGGTTTCTAATCCTGTTCGCTACGCATGCTTTCGAGCCTCAGCGTCAGCTACAGACCATACAGCCGCCTTAGCCACTGGTGTTCTTCCATATATCTACGCATTTCACCGCTACACATGGGGTTCCCCTGTCCTCTTCTGCACTCAAGTCTCCCAGTTTCCAATACCCTTCTTCGGTTTCCCCGAAGGCTTTCACATTAGACTTCATAGACCCCCTGCGCTCGCGTTTCGCCCAACAAATCCG
+
C@9-AFGFFG8@:C@C,6C@F<FFEA,CFG@C,@,@F,6FGG7,6@+,6CC<FBB:,,C:F@CCDEE,,C@FGDFEFC@,BFC=FGC<9EC,9BEG<FFFEE,5CAEFCFEFCGDEFGEEGD,4,,5,++88E,,4@B8,,76+,8>EEG,=D8D,3,,=FG,>=BFG8,@B,,,6=,,@=E86@B3,,3,+7@*;,:,,:222=<2:+::++++2+52</*:>>A(8/?;47C)(;(141==)9*./*2/
@M03364:276:000000000-BLYN8:1:1101:8396:4550 2:N:0:1
GGACTACCGGGGTATCTAATCCTGTTTGCTACCCATGCTTTCGAGCCTCAGCGTCAGTTACAGACCAGACAGCCGCCTTCGCCACTGGTGTTCTTCCATATATCTACGCATTTCACCGCTACACATGGAGTTCCACTGTCCTCTTCTGCACTCAAGTTTCCCAGTTTCCGATGCACTTCTTCGGTTGAGCCGAAGGCTTTCACATCAGACTTAAGAAACCGCCTGCGCTCGCTTTACGCCCAATAAATCCG
+
CCCCCGGGGGGGGGGGGFFFGGGGGGGGGGGGGGFGGGGGGGGGGGGGGGGGGGGGGGGGGGGGGGGGGGGGGGGGGGGGGGGGGGGGEFGGGGGGGGGGGGGGGGFGGGGGGGGGGGGGGGFGFGGGFEFFGGGGGGGGGGGFGGGGCFFC?GFGGGECCFGGGGGGGG6CGECFFGGGGGGGGGGGGGGGDDGEGGGGGGGGFGGGCFFFG>DFGFGGEGFDFF>EFFEFGGGFFFGGC:@FGGF5CFD
@M03364:276:000000000-BLYN8:1:1101:10807:4550 2:N:0:1
GGACTACAAGGGTATCTAATCCTGTTTGCTCCCCACGCTTTCGCACCTGAGCGTCAGTCTTTGTCCAGGGGGCCGCCTTCGCCACCGGTATTCCTCCAGATCTCTACGCATTTCACCGCTACACCTGGAATTCTACCCCCCTCTACAAGACTCTAGCCTGCCAGTTTCGGATGCAGTTCCCAGGTTGAGCCCGGGGATTTCACATCCGACTTGACAGACCGCCTGCGTGCGCTTTACGCCCAGTAATTCCG
+
CCCCCGGGGGGGGGGGGFGGGFGGGGGGGGGGGGGGGGGGGGGGGGGGFCGGGGGGGGGGFGGGGGGGGGGGGGGGGGGGGGGGEFF7FGGGGGFGCFFCE=FGGGGGGGGGGGGGG7>4FFGGGGFGGFGGGGGGGGGGGGGFCDE?DF@DFGFFDFEGGGFGFFFGDGGGGGCEF,7EDFGGGFGECCFFGGGG=EGGGGD:ADFGGDGGF7;;DDFGFGD??FBF4;))/9D<B?E>CD?FGC@AGG<
@M03364:276:000000000-BLYN8:1:1101:6951:4586 2:N:0:1
GGACTACCGGGGTTTCTAATCCTGTTTGCTCCCCACGCTTTCGAGCCTCAGTGTCAGTTACAGGCCAGAGAGCCGCTTTCGCCACCGGTGTTCCTCCATATATCTACGCATTTCACCGCTACACATGGAATTCCACTCTCCTCTCCTGCACTCAAGTCTACCAGTTTCCAATGCATACAATGGTTGAGCCACTGCCTTTTACACCAGACTTAATAACCCACCTGCGCTCGCTTTACGCCCAATAAATCCGG
+
CCCCCGGGGGGGGGGGGGGGGGGGGGGGGGGGGGGGGGGGGGGFGGGGGGGGGGFGGGGGGGGGGGGGGFFGGGGGGGGGGCFGGFGGGGGGGGGGGGCGGGAFGGGGCGGGGGGGGGGG@FGGFDCFF=EFGGAFDFGGGGGGGCG8=DFGGGGGGGGDCFFGFGGGGFGE8EGGGCFGGF6@FC8CGGGG6?>FGGGG78;;ACC5CFGCFGF>*7DGFGF2>EBFDDDFGFFCEFDCGF1);DAEGGG
@M03364:276:000000000-BLYN8:1:1101:8095:4591 2:N:0:1
GGACTACACGGGTTTCTAATCCTGTTTGCTCCCCACGCTTTCGCACCTGAGCGTCAGTCTTTGTCCAGGGGGCCGCCTTCGCCACCGGTATTCCTCCAGATCTCTACGCATTTCACCGCTACACCTGGAATTCTACCCCCCTCTACAAGACTCTAGCCTGCCAGTTTCGGATGCAGTTCCCAGGTTGAGCCCGGGGATTTCACATCCGACTTGACAGACCGCCTGCGTGCGCTTTACGCCCAGTAATTCCG
+
CCCCCGGGGGGGGGGGGGGGGGGGGGGGGGGGGGGGGGGGGGGGGGGGEGGGGGGGGFFFGGGGGGGDG7FGCEGGGGGGGGGGGCFGGGGGGGGGGGGGGGGGGGGGGGGGGGGGGGGGEGGFGGGGGGGGGGGGGGGGGEGGGGGDCFGGGGG;CGGGGGGGGGGG>EGGGFGCFGGGGGGGGGGGGGGGGGGGEGGGGGGGFGCC57<CFCFGGGGFDGE?FFFF?ED>DCD<F0EE5><FGFF<GGC
@M03364:276:000000000-BLYN8:1:1101:5456:4594 2:N:0:1
GGACTACCCGGGTATCTAATCCTGTTTGCTCCCCACGCTTTCGAGCCTCAGCGTCAGTTACAGACCAGACAGCCGCCTTCGCCACTGGTGTTCTTCCATAGATCTACGCATTTGACCGCTACACATTGAATTCCACTCTCCTCTTCTGCACTCAAGTCCTCCATTTTCCAATGACCCTCCCCGGTTGAGCCGGTGGCTTTCACAGCAGACTTAAAGAACCGCCTGCGCCCGCTTTACTCCCAATAAATCCG
+
C@<BC6CFCFGEF:FGGGEGGGFEFFFCCCFG<6@::+,8DE,F,8@@F8F<:,6@FGGGGGCFF,E,:DFFG@+6@FCE,BCCGGGGGG6FFF;A<,,:,,,94EF,@+88<,,:AF=6++,A,F,9CEFGGDEDDFGFF,D+7;=EFG?8FFGFF99EF,,,,:=3,,6E8,===FDEG68@F:8E?E,@**5*,221?@EF+*;977DGFGFDGGGG>555(;()(.85CGC4A?EGGF(;DFF6F:9
@M03364:276:000000000-BLYN8:1:1101:25857:4604 2:N:0:1
GGACTACCGGGGTTTCTAATCCTGTTTGCTCCCCACGCTTTCGCACCTGAGCGTCAGTCTTCGTCCAGGGGGCCGCCTTCGCCACCGGTATTCCTCCAGATCTCTACGCATTTCACCGCTACACCTGGAATTCTACCCCCCTCTACGAGACTCCAGCTTGCCAGTTTCAAATGCAGTTCCCAGGTTGAGCCCGGGGATTTCACATCCGACTTGACCGACCGCCTGCGTGCGCTTTACGCCCAGTAATTCCG
+
CCCCCGGGGGGGGGGGGGGGGGGGGGGGGGGGFGGGGDGGGGGDCFDGGGGGGGGDGGGGGGGGCFGCF@FEG>FF7FGGGDEGGGGGGGGGGGFAFFDBF,CFGGGGDEEGFCGED7C=EE@FGGGG@DECFGG,=86@CCEFGGF>B5CFG,,,DC9@DECGAEFF:C,?=9;DFGG7D9CCC<EF?FGGGGGE5;FGG211;7;C33)>>FG*9DC*)*<1()7BF>5))97)6:?CCB66C7*)*:*
@M03364:276:000000000-BLYN8:1:1101:18583:4640 2:N:0:1
GGACTCCAAGGGTATGTAATCCTGTTCGCTACCCATGCTTTCGAGCCTAAGCGTCAGTTACAGACCAGACAGCCGCCTTCGCCACTGGTGTTCTTCCATATATCTACGCATTTCACCGCTACACATGGAGTTCCACTGTCCTCTTCTGCACTCAAGTCTCCCAGTTTCCATTGCACTTCTTCGGTTGAGCCGAAGGCTTTCACATTAGACGTAAAAGACCGCCTGCGCTCGCTTTATGCCCAATAAATCCG
+
6<-686,6,C9-;,C6C,CC66,CFG<FGE:76;6EEFGG<<F8C66BC,6;688,6C9,,<C,C,<E6DFFG7@++@@,F,,,,496669=5<>,,:59C@,,4,C<FEDC<@?F,C:C++4,CF=,5A,A,,,9999?E;@DDE;;=@4=F@,,8@F9E,,33C6EF;,3=,,@DD9DE6D+C@E?F8>+++@+:>F6<E:;1=8@;8*<*3;;=*=,*1/<B4(85??5CFG<+)++*0()27C5+29
@M03364:276:000000000-BLYN8:1:1101:12985:4672 2:N:0:1
GGACTACAAGGGTTTCTAATCCTGTTTGCTCCCCACGCTTTCGCACCTGAGCGTCAGTCTTTTTCCAGGGGGCCGCCTTCGCCACCGGTATTCCTCCCGATCTCTACGCATTTCACCGCTACACCTGGAATTCTACCCCCCTCTACATGACTCTACCCTGCCATTTTCGAATGCAGTCACCAGGTTGAGCGCGGGGATTTCACATCCGACTTGACAGACCGCCTGCGTGCGCTTTGCGCCCCGTCATTCCG
+
-@C6B6;,,6<-;,6,<<,CFFDE<FC@FG@,@6,+++8@C,8BF7@E<;<FGC@6,6C,CC,:,9C9FGEDE+@+@?C<DF,:,A:7=:FG,,95,+8=@+@,@,59C?4CFF,8F?FC@F:4>:A<<@FF,8=3C=D=>@CD,@B,@,@C9CF,@:9@,D,,37DCE>6DC9,,3,,5>>8:FB,?,,1=E=*=/;*=7C7C6*055)1C7:*22*;*.2)-244:8D3.)/9)/,*2*)-7**0-2>*
@M03364:276:000000000-BLYN8:1:1101:15027:4697 2:N:0:1
GGACTACTAGGGTATCTAATCCTGTTTGCTCCCCACGCTTTCGCACCTGAGCGTCAGTCTTCGTCCAGGGGGCCGCCTTCGCCACCGGTATTCCTCCAGATCTCTACGCATTTCACCGCTACACCTGGAATTCTACCCCCCTCTACGAGACTCAAGCTTGCCAGTTTCGGATGCAGTTCCCAGGTTGAGCCCGGGGATTTCACATCCGACTTGACAGACCGCCTGCGTGCGCTTTACGCCCAGTAATTCCG
+
CCCCCGGGGGGGF@FFGFGGGGGGGGGGGGGGGGGGDEGGGGGGGGGFGGGGGGGGGGGGGGGGDGGGGGGGGGGGGGECGGGGGGGGGGGGGGGGGGGGGGGGGGGGGGGG,<?FFCDGEGGFGFGGGGGG;DFFGC8FGEGGGGFGEGGGGGGGGGFFGGGGGCFFGGGGGGGGGGGGGGGGGGGGGG?*:5CG5C*=>FGGFGFGDGGGGGGGGGGGDGFB?F0>?FD3CC3:@:E2:)39:>44CG6
@M03364:276:000000000-BLYN8:1:1101:14001:4698 2:N:0:1
GGACTACTAGGGTTTCTAATCCTGTTTGCTCCCCACGCTTTCGAGCCTCAGTGTCAGTTACAGGCCAGAGAGCCGCTTTCGCCTCCGGTGTTCCTCCATATATCTACGCATTTCACCGCTACACATGGAATTCCACTCTCCTCTCCTGCACTCAAGTCTCCCAGTTTCCAATGCACACAATGGTTGAGCCACTGCCTTTTACATCAGACTTAAGAAACCACCTGCGCTCGCTTTACGCCCAATAAATCCGG
+
CBCCCGGGGGGGGGGGGGGGGGGGGGGGGGGGGGGGGGGGGGGGGGGGGGGGGGGGGGGGGGGGGGGGGGGGGGGGGGGGGGGGGGGGGDGGFGGGGGGGGFFGGGGGGGGGGGGGGGGGGGGGGGGGGFGGGGDDFGGDGGGGFGFFFFGGGGFGGGGFCFGGGGGA8EFFGGGGGGGGGGGGGGCCFGGFFG?DEGGGGGGGA+2*;D>F=+:=5D6,*@AEDFBFFBBFGC+>D@GGCFDFDFFF<D:
@M03364:276:000000000-BLYN8:1:1101:13032:4721 2:N:0:1
GGACTACAGGGGTTTCTAATCCTGTTTGCTCCCCACGCTTTCGCACCTGAGCGTCAGTCTTTGTCCAGGGGGCCGCCTTCGCCACCGGTATTCCTCCAGATCTCTACGCATTTCACCGCTACACCTGGAATTCTACCCCCCTCTACAAGACTCTAGCCTGCCAGTTTCGAATGCAGTTCCCAGGTTGAGCCCGGGGATTTCACATCCGACTTGACAGACCGCCTGCGTGCGCTTTACGCCCAATAAATCCG
+
CCCCCFGGGGGGGGGGGGGGFGGGGGGGGGGGGGGGGGGGGGGGGGGGGGGGGGGGGGGGGGGGGGGGCFDGGGGGDGGGGGGGGGGGGGGGGGGFGGGFGFFFFGGGGGGGGGGGGGGGGGGGGGGGGGGGGEFFGFGFGGGGGGGGFGFGGFFFEGGFEGGGGGGGGGDGGFGAFGGGGGGGGGGGGGGFEEGGDGGGFGGGFGGGGGGGGDFGFGGGFGFB:>9>BFFFGGGAB?GGGFBFFG4<FG5
@M03364:276:000000000-BLYN8:1:1101:16494:4728 2:N:0:1
GGACTACTCGGGTTTCTAATCCTGTTCGCTACCCATGCTTTCGAGCCTCAGCGTCAGTTGCAGACCAGACAGCCGCCTTCGCCACTGGTGTTCTTCCATATATCTACGCATTTCACCGCTACACATGGAATTCCACTCTCCTCTCCTGCACTCAAGTCTCCCAGTTTCCAATGCACACAATGGTTGAGCCACTGCCTTTTACATCAGACTTAAGAAACCACCTGCGCTCGCTTTACGCCCAATAAATCCGG
+
CCCCCGGFGGGGGGGGGGGGGGGGGGGGGGGGGGGGGGGGGGGFGGGGGGGGGGGGFGGGGGGGGGGEGGGFGGGGGGGGGGGGGGGGFFGGGGGGGGGGG9FGGGGGGEFGGGGGGGGGGGGGDGGGFGGGGGGGGGGGGGGGGGGGGGGGGGGGGGGGGGFGGGFEDFGGGF,9ECEEFFGGGCDCFGFEFCFFGGGGGGEGFFGFGGGDFFDD996;*=FEFEAEFFFFGGGFFFGC55;67CFEDCC
@M03364:276:000000000-BLYN8:1:1101:13606:4737 2:N:0:1
GGACTACTCGGGTTTCTAATCCTGTTTGCTCCCCACGCTTTCGAGCCTCAGTGTCAGTTACAGGCCAGAGAGCCGCTTTCGCCTCCGGTGTTCCTCCATATATCTACGCATTTCACCGCTACACATGGAATTCCACTCTCCTCTCCTGCACTCAAGTCTCCCAGTTTCCAATGCACACAATGGTTGAGCCACTGCCTTTTACATCAGACTTAAGAAACCGCCTGCGCTCGCTTTACGCCCAATAAATCCGG
+
CCCCCFGGFGGGGGGGGGGGGGGGGGGGGGGGGGGGGGGGGGDGGGGGGGGGGGGGGGGGGGGGGGCGGGGGGGGGGGGGGGGGGGGGGGGGGGGGGGGGFFGGGGGGGGGGGGGGGGGGGGGGGGGGFDFGGGFGGGFFGGGGDGGGGGGFFCDFGGGGGG?FGCFGFCFFGGGGGGGGGF8@;CEDGC,@EFGGG>EE@?:;>DG9CGC>+@8CFGGGEC4)5998=BEFGF7>EDGDG>FFD+8CCGC
@M03364:276:000000000-BLYN8:1:1101:23071:4760 2:N:0:1
GGACTACTGGGGTTTCTAATCCTGTTTGCTCCCCACGCTTTCGAGCCTCAGCGTCAGGTACAGACCAGAGAGCCGCTTTCTCCACCGGTGTTCCTCCATATATCTACGCATTTCACCGCTACACATGGAATTCCACTCTCCTCGCCTGCACTCAATTCTACCAGTTTCCAATGCATACAATGCTTGAGCCACTGCCTTCTACACCAGACTTAATAAACCACCTGCGCTCGCTTTACGCCCAATAAATCCGG
+
@CC6C6C<<9FF+@@CC@ECC<ECGG,FCGG<FDE7CCCFGGGGG7@EFGGC:@,B,,<EFGGGGFGGG8,8F8+C@,FF<,CFCECF@+,:,<@D<BEGFC99=?,?CEC=FEF9?CFGG7,,9?9FE,,,E?E:=,EF?A=++8>>=D@DFGG,3@,@;EE8CED9@E>B1@=CFG998E,;,,5@7DFCFG986>,<CCFGFC*;D5+:+5:+8C89?AAB>*:)58))/*+/)68CC>3)2+@?7)1
@M03364:276:000000000-BLYN8:1:1101:21835:4768 2:N:0:1
GGACTACCCGGGTTTCTAATCCTGTTTGCTCCCCACGCTTTCGCACCTGAGCGTCAGTCTTTGTCCAGGGGGCCGCCTTCGCCACCGGTATTCCTCCAGATCTCTACGCATTTCACCGCTACACCTGGAATTCTACCCCCCTCTACAAGACTCTAGCCTGCCAGTTTCGGATGCAGTTCCCAGGTTGAGCCCGGGGATTTCACATCCGACTTGACAGACCGCCTGCGTTCGCTTTACGCCCAGTAATTCCG
+
CCCCCGGGGGGGGGGGGGGGGGGGGGGGGGGGGGGGGGGGGGGGGGGGFGGGGGGGGFFGGGGGGGGGGGGGGGGGGGDGFGECFGGGGGGGGFGGGGGGGFGGGGGGGEGGGGGGGGGGGGGGGGGGGGGGGGGF9>EFGGGGGGGFGGGGGGGGFGGGGGGGGGGGG5CEGCDFGGGGGGDFGGGG6BFGEEGGDGGFF>GGFGGCDDGGGGGGFGGGEGBFFFFE(7)5>FFFFBGCGB<4**16:C7
@M03364:276:000000000-BLYN8:1:1101:18566:4778 2:N:0:1
GGACTACTAGGGTTTCTAATCCTGTTTGCTCCCCACGCTTTCGAGCCTCAGTGTCAGTTACAGGCCAGAGAGCCGCTTTCGCCACCGGTGTTCCTCCATATATCTACGCATTTCACCGCTACACATGGAATTCCACTCTCCTCTCCTGCACTCAAGTCTACCAGTTTCCAATGCATACAATGGTTGAGCCACTGCCTTTTACACCAGACTTAATAAACCACCTGCGCTCGCTTTACGCCCAATAAATCCGG
+
CCCCCGGGGGGGGGGGGGGGGGGGGGGGGGGGGGGGGGGGGGGGGGGGGGGGGGGGGGGGGGGGGGGGGGGGGGGGGGGGGGGGGGGGGGGGGGGGGGGGGGGGGFGFGGGGGGGGGGGGGGGGGGGGGGGGGGGGGGGGGFEDCGGGGGGGDGFGGGGFGGGGFGGGGGGGGG8FFDCFGGCGGDGFCGDCCGGGGGGG;FFGFGG5CFDG+?CGGGGGFAFE2>237@BAGF>EEFG7EFFF7@FCC52
@M03364:276:000000000-BLYN8:1:1101:16248:4793 2:N:0:1
GGACTACTGGGGTTTCTACTCCTGTTGGCTCCCCACGCTTTCGAGCCTCAGTGTCAGTTACAGGCCAGAGAGCCGCTTTCGCCTCCGGTGTTCCTCCATATATCTACGCATTTCACCGCTACACATGGAATTCCACTCTCCTCTCCTGCACTCAAGTCTCCCAGTTTCCATTGCACACAATGGTTGAGCCAGTGCCTTTTACATTAGACTTAGGCATCCACCTGCTCTCGCTTTACGCCCCATAAACCCGG
+
<C<@<E<EDFGE66@,CF,EFGFFEF,CF@C;,6<@:+86,,B,CCCF,CEF<FCEAFC,EF<@@,E:CE6,CFC7C,DECF7:FFF::>CEG,4B?<F,C@,FFFGGF7:F<EFB<=F>>C@F@FF8FEFAACFGA6,,8==DGGG,,8EF=,@96@A3>,6@AB;9,,,7EF89D?6+6@8=,@:C78:,5@F9,>D9+*,++++24=7<+2;C*;:,;?*<:**+.*:A**=@)(*=*)(6*;*(1>C
@M03364:276:000000000-BLYN8:1:1101:26347:4842 2:N:0:1
GGACTACTCGGGTTTCTAATCCTGTTTGCTCCCCACGCTTTCGCACCTGAGCGTCAGTCTTTGTCCAGGGGGCCGCCTTTGCCACCGGTATTCCTCCAGATCTCTACGCATTTCACCGCTACACATGGAATTCCACTCTCCTCTCCTGCACTCAAGTCTCTCAGTTTCCAATGCACACAATGGTTGAGCCACTGCCTTTTACATCAGACTTAAGAAACCACCTGCGCTCGCTTTACGCCCAATAAATCCG
+
9CCC@<EC6C@FGGGGGACEFGFAC<EGCCF6FGGE+@:;6,,,8F@<@F8F@@6,,CFFF@EFFGGGGE7FDG77=?,,CE,,:BCEFCFA<9;AFF?FFFFFG9CCFCE+@ED??FE67:EE,,AFFFEFG,@=>83D8D,+,,@DFF8+,DF9E=GG,C3>8C,6@,@>78;,<FE3<DDFG8:,,,3,4A,@9BGCFF,2B8>>C>7DDCD8C*:6FAA=BD(:(235**+)228C=F@A*;A)7<
@M03364:276:000000000-BLYN8:1:1101:5247:4844 2:N:0:1
GGACTACTAGGGTTTCTAATCCTGGTTGCTCCCCACGCTTTCTAGCCTCAGTGTCAGTTACAGGCCAGAGAGCCGCTTTCGCCTCCGGTGTTCCTCCATATATCTACGCATTTCACCGCTACACATGGAATTCCACTCTCCTCTCCTGCACTCAAGTCCCCCAGGTTCCAATGCACACAATGGTGGTGCCACTGCCTTTTCCATCAGACTTAAGAAACCACCTGCGCTCGCGTTACCGCAAATAAATCCGT
+
C@<BCACA9-CEEFFGGFDCCEGF-CEGGGGGE;,@FEE@F,,<6CCFFDFGFGAFC6FFG@;FF@@FD8,B<E+@@B@FC78:C,@:7:?:C9EEEAFAFGGFD,CFF7:FFGGGFGGDGGGG9,?F=,5EA<,9EE9FFCEG,8B@B,>3D,E9E=,7@@=++8,63,7,@DDDA,88,=3@3++5@,@FC,>E,EFA++75=>F5CC9=2=+20;,1:*@)49>498?)9:?@+(1*/0)+0+3)6)*
@M03364:276:000000000-BLYN8:1:1101:12837:4846 2:N:0:1
GGACTACTGGGGTTTCTAATCCTGTTTGCTCCCCACGCTTTCGCACCTGAGCGTCAGTCTTTGTCCAGGGGGCCGCCTTCGCCACCGGTATTCCTCCAGATCTCTACGCATTTCACCGCTACACCTGGAATTCTACCCCCCTCTACAAGACTCTAGCCTGCCAGTTTCGAATGCAATTCCCAAGTTAAGCTCGGGGCTTTCACATCTGACTTGACAGACCGCCTGCGTGCGCTTTACGCCCCGTAATTCCG
+
CCCCCGGCEGFGGGGGGGGGGGGGGGGGGGGGGGGGGGGGGGGGGGGGGGGGGGGGGGGGGGGGGGGGFGGGGGGGCEFFGGGGGGGGGCFFCEEEGGGFGFGGGGGGGCGGGGGGBFEGGGGGGGGGGCFGGFGGG,>FEGGGGGGGGDGGGGGGGGGFGGGGGGGC8*4@FDG7EFADGG6DFGGGGGGFEEGGGGGGGGGGFFFG7CFGGFG74*3=)*83?A;EFBF@CDGDFFGC=)479CF<CC*
@M03364:276:000000000-BLYN8:1:1101:6049:4852 2:N:0:1
GGACTACTAGGGTTTCTAATCCTGTTTGCTCCCCACGCTTTCGAGCCTCAGTGTCAGTTACAGGCCAGAGAGCCGCTTTCGCCTCCGGTGTTCCTCCATATATCTACGCATTTCACCGCTACACATGGAATTCCACTCTCCTCTCCTGCACTCAAGTCTCCCAGTTTCCAATGCACACAATGGTTGAGCCACTGCCTTTTACATCAGACTTAAGAAACCACCTGCGCTCGCTTTACGCCCAATAAATCCGG
+
CCCCCGGGGGGGGGGGGGGGGGGGGGGGGGGGGGGGGGGGGGGGGGGGGGGGGGGGGGGGGGGGGGGGGGGGGFCFGGGGGGGGGGGGGGEGGGGGGGGGGGGGGGGGGGGGGGGGFGGGGGGGGGGGFFGGGGGGGGFGGGGFGGGGGGGGGGGGGGCDDDGGFGGGGGFGGGAGGGGGGGDGF8=DFFCCGFFGFEEGGGEFFD657CFFGGFCCFCC59*.7?A459DFFCFEF>CEGA@FGG8CFGD
@M03364:276:000000000-BLYN8:1:1101:10444:4866 2:N:0:1
GGACTACTAGGGTTTCTAATCCTGTTTGCTCCCCACGCTTTCGCACCTGAGCGTCAGTCTTTGTCCAGGGGGCCGCCTTCGCCACCGGTATTCCTCCAGATCTCTACGCATTTCACCGCTACACCTGGAATTCTACCCCCCTCGACAAGACTCTAGCCTGCCAGTTGCGAATGCAGTTCCCAGGTTGAGCCCGGGGATTTCACATCCGACTTGACAGACCGCCTGCGTGCGCTTGACGCGCAGTACTGCCG
+
CCCCCE<@DEGGF8@EFFFFGGG@CFG8FGEC<CDC::FGGGGGG7FDFAFGDF:,:EFFGGGGC,<EFCGC7EFGEGGGGGFGGFFEFFGABFFGDGGG,EEF,CFFGG7F9FGFFEG6FF94>AE,88EFGGFFGCEGGGC+=EECC:>:D9E,38D?,@DF<E5>C:5CGGGC,=@;E9:FC9,<68E=*?ECE*<FF7=>;CCDDG3**0;+08CGF=>?FFFEBD>E75/262C*:)47708)29)
@M03364:276:000000000-BLYN8:1:1101:19381:4876 2:N:0:1
GGACTACTGGGGTATCTAATCCTGTTTGCTCCCCACGCTTTCGAGCCTCAGCGTCAGTTACAGACCAGAGAGCCGCCTTCGCCACTGGTGTTCCTCCATATATCTACGCATTTCACCGCTACACCTGGAATTCTACCCCCCTCTACGAGACTCAAGCTTGCCAGTTTCAAATGCAGTTCCCAGGTTGAGCCCGGGGATTTCACATTCAACTTAACAAACCACCTACGCGCGATTTACGCCCAGTAATTCCG
+
CCCCCGFGGGGGGDGGGGGGGGGGGGGGGGGGGGGGGGGGGGGGGGGGGGGGGEGGGEEGGFF9FGGGGGGGGGGGGGGGGGGGGGGGGGGGGGGGGGAEFGGGGGGGGGGGGGGGGGGC>CFGCGGGFFGGFGGGEFGGGGGGGGGEG>EDFGFGGGGFGGCEFGGG,EEGGGC7DFGFFG8ECCFFGGGGDEGGGGGGGGGGFGGCDFGFGFGGGGGGFFFFEF@F0BF>GFGF@;GGE>67>D66CC7
@M03364:276:000000000-BLYN8:1:1101:13186:4880 2:N:0:1
GGACTACTCGGGTTTCTAATCCTGTTTGCTACCCATGCTTTCGAGCCTCAGCGTCAGTTACAGACCAGACAGCCGCCTTCGCCACTGGTGTTCTTCCATATATCTACGCATTTCACCGCTACACATGGAGTTCCACTGTCCTCTTCTGCACTCAAGTTTCCCAGTTTCCGATGCACTTCTTCGGTTGAGCCGAAGGCTTTCACATCAGACTTAAGAAACCGCCTGCGCTCGCTTTACTCCCAATAAATCCG
+
CCCCCGGGGGGGGGGGGGFGFGGGGGGGGGGGGGGGGGGGGGGGGGGGGGGGGGGGGGGGGGGGGGGGGGGGGGGGGGGGGGF7FGGGFGGGGGGGGGGGGFGGGGGGGGGGGFGGGGGGGGGGGGGGGGFGGGGGFGGGGGFFGFGGGGGFFGGGGFGGGGFFFGGGGEGGGGGGGGFGEECCFGGGDGGGGGGG?FGGD7CEFGD>*;CEGC8CCDGFBGB=>;>B95?;DGG9+)?E*5;FFG=EFC8
@M03364:276:000000000-BLYN8:1:1101:7954:4896 2:N:0:1
GGACTACTAGGGTTTCTAATCCTGTTTGCTCCCCACGCTTTCGAGCCTCAGTGTCAGTTACAGGCCAGAGAGCCGCTTTCGCCACCGGTGTTCCTCCATATAGCTAAGCATTTCACCGCTACACATGGAATTCCACTCTCCTCTCCTGCACTCAAGTCTACCAGTTTCCAATGCATACAATGGTTGAGCCACTGCCTTTTACACCAGACTTACTAAACCACCTGCGCTCGCTTTACGCCCAATAAATCCGG
+
CC@<CFDFEGGFGGGGGGGFCFEFGGGGGGFGFGGEEGFGGGGD@GGGD8<6FF<CEFEEGGGFGE@CC<F>D@@FGGGGDEEC@4C7FEGGGFFGGFFGGA,9@5,9,?FFFFFFFEGGGGGGGGGFGDGGF9@9@@9FFGFG8EFGG@FF4DE=;EGGGGCDFGGG8ECEEDEEFF8FG9FGEEG?F@FGGD,3,;>EGFGCC7+=:C28+<EG7>,;579=C*:>5@D>GGG:B@GGG)>)0@79*1/
@M03364:276:000000000-BLYN8:1:1101:11605:4941 2:N:0:1
GGACTACAGGGGTTTCTAATCCTGTTTGCTCCCCACGCTTTCGAGCCTCAGTGTCAGTTACAGGCCAGAGAGCCGCTTTCGCCTCCGGTGTTCCTCCATATATCTACGCATTTCACCGCTACACATGGAATTCCACTCTCCTCTCCTGCACTCAAGTCTCCCAGTTTCCAATGCACACAATGGTTGAGCCACTGCCTTTTACATCAGACTTAAGAAACCACCTGCGCTCGCTTTACGCCCAATAAATCCGG
+
CCCCCGGGGGGGGGGGGGGGGFGGGGGGGGFFGGGGGGGGGGGGGGGGGGGGGGGGGGGGGGGGGGGGGFEGGGGGGGGGGGGGG8FGGGGGGGGGGGGGGGGGGGGGGGGGGGGGGGGGGGGGDFGGGGGGGFEGEGGGGGGGGGGGGGGGGGGGGGGGGGFGGGGGGGGGGGGGGFEGGGGGGGGGGGCFGGGFFFD9;FCC9?>FGGDFFG>8CFC>>GFFFEFFFFFFGGCEF>BEE:@FCFACFDD
@M03364:276:000000000-BLYN8:1:1101:6901:4941 2:N:0:1
GGACTACAGGGGTTTCTAATCCTGTTTGCTCCCCACGCTTTCGCACCTGAGCGTCAGTCTCTGTCCAGGGGGCCGCCTTCGCCACCGGTATTCCTCCAGATCTCTACGCATTTCACCGCTACACCTGGAATTCTACCCCCCTCTACAAGACTCTAGCCTGCCAGTTTCGGATGCAGTTCCCAGGTTGAGCCCGGGGATTTCACATCCGACTTGACAGACCGCCTGCGTGCGCTTTACGCCCAGTAATTCCG
+
CCCCCGGGGGGGGGGGGGGGGGGGGGGGGGGGGGGGGGGGGGGGGGGGGGGGGGGGGGGGGGGGGGGGGGGGGGGGGGGGFGGGGGGGGGGFGGGGGGGGGGGGGFGGGGGGGGGGGGGGGGGGGGGGGGGEGGGGGGGGGGGGGGGGGGGFGGGGGGGGGGGGGGGGGGGGGGGGFGGGGGGGGGGGGGGGGGGGGCGFGGGGFGFDDGGGGGFCF5F:>GF0:FFEFFFFDDF>FBECE@B9CGF<7:2
@M03364:276:000000000-BLYN8:1:1101:14093:4961 2:N:0:1
GGACTACCCGGGTTTCTAATCCTGTTCGCTACCCATGCTTTCGCGCCTCAGCGTCAGTTGCAGACCAGACAGCCGCCTTCGCCACTGGTGTTCTTCCATATATCTACGCATTTCACCTCTACACATGGAGTTCCACTGTCCTCTTCTGCACTCAAGTATCCCAGTTTCCACTGCACACAATGGTTGAGCCCCCGCTTTTTACATCATACTGACGAAACCACCTCCGCCCCCTTTACGCCCATTAAATCCGT
+
CC<BCF,F,+667CFE<E,C@FG9C@FEGCFGEC,CCC6CCFF,@:@46,;EFCF,BE<@6,:EAFGF,,C,:F@E:B,F@FF,8,EF5,EEG,4:B95,A@;A9FFC@:=?<A,5E,49,EE8,4C4,E,AE<,4E,4A8=,+6>EGG;6=83@3C,6@DFFGGF,@=,,3,,=E,A+3@@B3=3@9<D+3+::**3,@**7+;27+2=++**/3**<,2*;(/)():)))**+)2(31/)/+;2+1*/2
@M03364:276:000000000-BLYN8:1:1101:6962:4970 2:N:0:1
GGACTACCGGGGTTTCTAATCCTGTTCGCTACCCATGCTTTCGAGCCTCAGCGTCAGTTACAGACCAGACAGCCGCCTTCGCCACTGGTGTTCTTCCATATATCTACGCATTTCACCGCTACACATGGAGTTCCACTGTCCTCTTCTGCACTCAAGTCTCCCAGTTTCCAATGCACTTCTTCGGTTGAGCCGAAGGCTTTCACATTAGACTTAAAAGACCGCCTGCGCGCGCTTTACGCCCAATAAATCCG
+
CCCCCGF,+@@>FGGFGGCEFGGGGGFFGGGGCEE@FDAFFFCGGGGGGGGGGFFDF@FGGGFDFEFGGGGGGGGGEGCFGGGGDGGGGG<F?FGGGGGFEGFFECFFDGGC9EE9FFFGDGG@EF@,AFGFGFGG9>FGGGFFG9ED9DDC?F8@@3=DDEGFGG9;,33EFFGAFFGFFGFEFCGD?FF6*@C856D6<BE>B++=98C+85+=:CFGED?@@;()(2=>DGC38(CC*.,)97*-:69
@M03364:276:000000000-BLYN8:1:1101:16567:4975 2:N:0:1
GGACTACCGGGGTTTCTAATCCTGTTTGCTCCCCACGCTTTCGAGCCTCAGTGTCAGTTACAGGCCAGAGAGCCGCTTTCGCCTCCGGTGTTCCTCCATATATCTACGCATTTCACCGCTACACATGGAATTCCACTCTCCTCTCCTGCACTCAAGTCTACCAGTTTCCAATGCATACAATGGTTGAGCCACTGCCTTTTACACCAGACTTAATAAACCACCTGCGCTCGCTTTACGCCAAATAAATCCGG
+
CCCCCFFGGEGGGGGGGEFGGGGGGFFGGGFEDFGEDGECFGGCACFGFF8FGGGGGFGGGGGGGGGG8EEFGGGGGGGGDGGD??BE:ECEGGG9FGGCGFABEGGGGGGDFGGGCCC@:@FGDCEGGC<FGGCE;FDEDF8==>BEFGG?FFG8EEEGGCFDCFGGGGGF8BAFFD?GGFGG=CFGFCFFGFD6F;DFFGCF5DF5DC7=CF77+;?>@EA24554=DFE7CFF5(B*:).@>7@?4C<
@M03364:276:000000000-BLYN8:1:1101:9062:4991 2:N:0:1
GGACTACCGGGGTTTCTAATCCTGTTTGCTCCCCACGCTTTCGCACCTCAGTGTCAGTATCAGTCCAGGTAGTCGCCTTCGCCACTGGTGTTCCTTCCTATATCTACGCATTTCACCGCTACACAGGAAATTCCACTACCCTCTACCATACTCTAGCTTGCCAGTTTTGGATGCAGTTCCCAGGTTGAGCCCGGGGATTTCACATCCGACTTGACAGACCGCCTGCGTGCGCTTTACGCCCAGTAATTCCG
+
CCCCCFGFGGGGGGGGGGGGGGGGGGGGGGGFGGGGG>FFGGGGGGGGGGFGGGGGGGGGGGGGGGGGGGGGGGGGGGGGFGFFGGG8FGGGGGGFGGGGGGGGGGGDGGGDGGGGGGGGGGGGGFFGCFDFFCFGGGGGGGGGGGGGGGGGDACFGGGFGGFGGGGG8EGFGGFGFGGGG9EGGFFFG8FGGGDEEGFFFFDGFD9CDDDGGGG76FCGDGFFFF>A<BDFGD<<FFGBE)3?FGF2CF4
@M03364:276:000000000-BLYN8:1:1101:5115:5033 2:N:0:1
GGACTACAAGGGTTTCTAATCCTGTTTGCTCCCCACGCTTTCGCACCTGAGCGTCAGTCTTTGTCCAGGGGGCCGCCTTCGCCACCGGTATTCCTCCAGATCTCTACGCATTTCACCGCTACACCTGGAATTCTACCCCCCTCTACTAGACTCTAGCCTGCCAGTTTCGGATGCAGTTCCCAGGTTGAGCCCGGGGATTTCACATCCGACTTGACAGACCGCCTGCGTGCGCTTTACGCCCAGTAATTCCG
+
C@CCCAFEFFGGGGG,FGDE@FFGFFGGGFF@DEGGGGGFFG7,8CCF@FG,@FECGE,CEE9FGGFGFCCFGGGG+?FFAFCFCFEEG@FGCDGF8B,EEFCGDCFFGDEGG9FF<FEEGG:8@:E4E@FGGFFCDG63@EG8,C,@EFGGGFG75@F6BDFFD>DC:CE5CFF9;;;D?C2>?>,,4DFF7E8*:BC9FCC71>CDGCC5DFF>**;5.C514>1>-5.7DDG291C>G:0<FC=AF*2
@M03364:276:000000000-BLYN8:1:1101:21720:5035 2:N:0:1
GGACTACAAGGGTATCTAATCCTGTTTGCTCCCCACGCTTTCGCACCTGAGCGTCAGTCATTGTCCAGGGGGCCGCCTTCGCCACCGGTATTCCTCCTGATCTCTACGCATTTCACCGCTACACTTGGAATTCTACCCCCCTCTCCAAGACTCTAGTCTGCCAGTTTCGGATGCAGTTCCCAGGTTGAGCCCGGGGATTTCACATCCGACTTGACAGACCGCCTGCGCTCGCTTTCTCCCCAGTAATTCCG
+
C9CCCGGE9EEGF8FFGGFFFDCFGFGGGGGFGEGG7EGGGGCCFGGG<FF8FGGG@FF,C<CFEGGGG77FF:EEFEGGGG7FFAEFGGGGG<E?F,,,E,@<ED?FFGGDEA@FFGGGEGGG4AFG8,CFFFF,,DEFGGGG,3@,,@DD?BF9,,5,@FCFFGGG+:>87F93@93,@>ECGGF,,?>>5*::*6C?7+=:A028*7D/*;677D85AE>?0.3)->55CG7)/)3*:;:6F**-2:0
@M03364:276:000000000-BLYN8:1:1101:18472:5038 2:N:0:1
GGACTACTGGGGTTTCTAATCCTGTTTGCTCCCCACGCTTTCGAGCCTCAGTGTCAGTTACAGGCCAGAGAGCCGCTTTCGCCTCCGGCGTTCCTGCATATATCTACGCATTTCACCGCTACACATGGAATTCCACCCTCCTCTTCTGCACTCCAGTCTCCCAGTTTTCACTGCCCCTCCCCGGTTGAGCCGGGGGCGTTCCCAGCGGCCTTAAGGAACCGCCGGCACTCGCTCTCCGCCCAATAAAACCG
+
@6BC8D6CFFFG@FCFG96EDC,CFA<FGE<;@,FECGFGF9C6EC7<CECFFFG<FC<<@,;,,8,CFGC7@FCF+B<EFG@,,:@=+@4>C?E,,EF9A,,E9EFFEC8:<FF5FCF>:F?FEFF<?9,7C9E:,8>=CGGGFCDGF,,+@,,66>,,C,@@6,,,==,=,,65@@C6@BCEFCEGG7EEC5>C=*=/:*=*/>)))//***:**2**557(3.(),6>DD*5)502C53,)*2=)*/1
@M03364:276:000000000-BLYN8:1:1101:9731:5049 2:N:0:1
GGACTACAAGGGTTTCTAATCCTGTTTGCTCCCCACGCTTTCGAGCCTCAGTGTCAGTTACAGGCCAGAGAGCCGCTTTCGCCTCCGGTGTTCCTCCATATATCTACGCATTTCACCGCTACACATGGAATTCCACTCTCCTCTTCTGCACTCAAGTTTCCCAGTTTCCAATGACCCTCCCCGGTTGAGCCGGGGGCTTTCACATCAGACTTAAGAAACCGCCTGCGCTCGCTTTACGCCCAATAAATCCG
+
CCCCCGGGGGGGGGGGGGGGGFGGGGGGGGGGGGGGDGGDGEEFGGGGGGGGGGGGGGGGGGGGGEGGGGGGGGGGGGFGGGGGGGGGGGGGGGGGGFGGCFGGGCGGGDEEFDGGFGGGGGGGGGGGGGGGGGGGGGGGGGGGAAD=EDFDF?FGDGFGGGGCF=DGGGCGGGGGGGCGGDGDGGG6EGGGGGDGEGGFGGGGCDCGF;8FGGG>F<?FFGFF@FFE1;DFGCG49:EGG@0>7C8<C9)
@M03364:276:000000000-BLYN8:1:1101:11989:5076 2:N:0:1
GGACTACTCGGGTTTCTAATCCTGTTTGCTCCCCACGCTTTCGCACCTGAGCGTCAGTCTTTGTCCAGGGGGCCGCCTTCGCCACCGGTATTCCTCCAGATCTCTACGCATTTCACCGCTACACCTGGAATTCTACCCCCCTCTACAAGACTCTAGCCTGCCAGTTTCGAATGCAGTTCCCAGGTTGAGCCCGGGGATTTCACATCCGACTTGACAGACCGCCTGCGTGCGCTTTACGCCCAGTAATTCCG
+
CCCCCGGGGGGGGGGGGGGGGGGGGGGGGGGGGGGGGGGGGGGGEEFFEGGG7FFDGGGGGGFGGGGGGGGGGGGGGGGGGGC@FGFGGGGGGGGGGGGGGGGGGG9FFGGGGGGGGGGGGGGGEGGGGGGGGGGFF@FGGGGGFGGGGCFCCGGFGGGGDFGFGGGGGGGFFGGGGGGGGGGGG9,7EGGGCEEGEEGFDGGG86CGGCDGDF4CGGGGFGFF?5>B:>55CCF9FFGD5;(0*29<GF*
@M03364:276:000000000-BLYN8:1:1101:20654:5078 2:N:0:1
GGACTACTAGGGTATCTAATCCTGTTCGCTACCCATGCTTTCGAGCCTCAGCGTCAGTTGCAGACCAGACAGCCGCCTTCGCCACTGGTGTTCTTCCATATATCTACGCATTTCACCGCTACACATGGAATTCCACTCTCCTCTTCTGCACTCAAGTCCTCCAGTTTCCAATGACCCTCCCCGGTTGAGCCGGGGGCTTTCACATCAGACTTAAAGAACCGCCTGCGCTCGCTTTACGCCCAATAAATCCG
+
CCCCCGGGGGGGGGGGGGGGGGGGGGGGGGECFGGGGGGGGGGGGGGGGGGGGEGGEGGGGGGGGGGGGGGGGGGDGGGGGGGGGGGGGGGGGGGGGGGFGFFFGGGGGGGGGGGGGGGE@@EEGGGGGGGGCFGGGGGGGGGGGGGGGGGGE?F,CDEGGGGGGGGGGGFGGGGGGG?CGGGGGGGCGGGGEDGGGGG64CFGFGGG=8CFF>DGCFGGFC:<DA9B>FFF*9C>FBEEG>,54CFDFGC
@M03364:276:000000000-BLYN8:1:1101:19347:5084 2:N:0:1
GGACTACCGGGGTTTCTAATCCTGTTTGCTCCCCACGCTTTCGAGCCTCAGTGTCAGTTACAGGCCAGAGAGCCGCTTTCGCCTCCGGTGTTCCTCCATATATCTACGCATTTCACCGCTACACATGGAATTCCACTCTCCTCTCCTGCACTCAAGTCTCCCAGTTTCCAATGCACACAATGGTTGAGCCACTGCCTTTTACATCAGACTTAAGAAACCACCTGCGCTCGCTTTACGCCCAATAAATCCGG
+
CCCCCGGGGGGGGGGGGGGGGGGGFGGGGGGGGGGGGDGGGGGCFGGGGGGGGGGGGGGGGGCCGFGGGGGGGGGGEGFFFCGGGGFGGGGGGGGGGGGGGGGGGGGGGGGGGGGDFGGGGGGGGFGGGCGGFGGGGGGFGGFFGGGGGGGGGFGCFGFGGGGGGGGGGCFGGGGGGGGFCFFGFGFGFEGGGGGGFFFFDGFDBCCCFFGG>@7FGGCFFGF@DF>:=EFBGGGEF@GGGF@FFGF)<CC
@M03364:276:000000000-BLYN8:1:1101:10332:5113 2:N:0:1
GGACTACCAGGGTTTCTAATCCTGTTTGCTCCCCACGCTTTCGAGCCTTAGTGTCAGTTACAGGCCAGAGAGCCGCTTTCGCCACCGGTGTTCCTCCATATATCTACGCATTTCACCGCTACACATGGAATTCCACTCTCCTCTCCTGCACTCAAGTCTACCAGTTTCCAATGCATACAATGGTTGAGCCACTGCCTTTTACACCAGACTTAATAAACCACCTGCGCTCGCTTTACGCCCAATAAATCCGG
+
CCCCCGGDFGGGGGGGGG<FFGGGGGGGGGGGGGGEGGGGGGGGGGGGAFGGGGFGGGGFGGGGGGGGFGGGGGGGGEGGDGGGGGGGGGGGGGGGGGGGCFFFGGGGGGGGGGGFGGGGGGGGGGGGGGGGGGGGGGGGGGGGFFGFGGGGGGFGGFDFGAFGGCDEFGFGGGGFGGG8FGGGGGDFGD8@FC?FGGGGGGGGAGGFF5+82+=CFG?C5=FEFE=?A?FEGC:4?>EDG>D6CGFED5C
@M03364:276:000000000-BLYN8:1:1101:16789:5129 2:N:0:1
GGACTACAAGGGTATCTAATCCTGTTTGCTCCCCACGCTTTCGCACCTGAGCGTCAGTCTTTGTCCAGGGGGCCGCCTTCGCCACCGGTATTCCTCCAGATCTCTACGCATTTCACCGCTACACCTGGAATTCTACCCCCCTCTACAAGACTCTAGCCTGCCAGTTTCGGATGCAGTTCCCAGGTTGAGCCCGGGGATTTCACATCTGACTTAACAACCCGCCTGCGTGCGCTTTACGCCCAGTAATTCCG
+
CCCCCGGGEGGGG8FGGGGGFCGFGGGGGGGGGGGGGGGGGGGE7FFGGGGGGGGGGGFFGGGGGGGGGGCGGG>GGGEC,CFGGGGGGGGGGGGGG8FFFGGGGGGFGDGGGGGGGGGCFGGGGGGF,AFEFFCFBE?FGGGGGFG,CDFGGGGGG8>DEFFGGDEG5:*49C;<DGFA<D8>FDCCFFGFGDC5=CE9CGG7@FF7FFFFGDGG7*:5.>EF<F9BFF337CF29<DECB<6D7=)::7
@M03364:276:000000000-BLYN8:1:1101:24947:5132 2:N:0:1
GGACTACTAGGGTATCTAATCCTGTTTGCTCCCCACGCTTTCGAGCCTCAGTGTCAGTTACAGGCCAGAGAGCCGCTTTCGCCACCGGTGTTCCTCCATATATCTACGCATTTCACCGCTACACATGGAATTCCACTCTCCTCTCCTGCACTCAAGTCTCCCAGTTTCCAATGCACACAATGGTTGAGCCACTGCCTTTTACATCAGACTTAAGAAACCACCTGCGCTCGCTTTACGCCCAATAAATCCGG
+
CCCCCGGGGGGGGFGGGGGFGGGGGGGGGFFGGGGGGGGGGGGFFGGGGGGDFGGGAF9FCFFFGGFGGFGGGFGEGDGGEGGGGGGGGGGGGGGFE<<EGGFGCFFFGGEEGF,BEGDEECFGGGGGGFFGGDEAFEFGGGGFGGFCG?FGGGGGGFF>BFGGFGGGGGDF8DDFGDC69EFFFECFGF?F6ECFCA,<CGF+?++*3*55B>C>??DFFEFFFFFF)3?EGGGF)-=CE6(2;C7<C31
@M03364:276:000000000-BLYN8:1:1101:14249:5132 2:N:0:1
GGACTACTAGGGTTTCTAATCCTGTTTGCTCCCCACGCTTTCGAGCCTCAGTGTCAGTTACAGGCCAGAGAGCCGCTTTCGCCACCGGTGTTCCTCCATATATCTACGCATTTCACCGCTACACATGGAATTCCACTCTCCTCTTCTGCACTCAAGTCCTCCAGTTTCCAATGCATACAATGGTTGAGCCACTGCCTTTTACACCAGACTTAATAAACCACCTGCGCTCGCTTTACGCCCAATAAATCCGG
+
CCCCCGGGFGGGGGGGGGEFGGGGGGGGGGGGGGGGGGGGGGGGFGGGGGFCDFEGGGFGGGGGGGGGGFGGGGGGGGFFEGGGG8FFEGGFG9;EFGFGGFFFGFFGGEGGAGFGD=FEGGCFDGGGGCFEGFGGCFGGCFGGGGGGFFGDFGGGEF9EFDFFGGGGGGAFFF9F:FGDFG?EGGCGFG8=CGGFGGCFDCFG5?D6DC9:DFFGGG67?**))*-*)*6;CGF*)6>75::;D>6?<C>
@M03364:276:000000000-BLYN8:1:1101:4817:5153 2:N:0:1
GGACTACTGGGGTTTCTAATCCTGTTTGCTGCCCACGCTTTCTCACCTCAGTGTCAGTATCAGTCCAGGTAGTCGCCTTCGCCACTGGTGTTCCTTCCTATATCTACGCATTTCACCGCTACACAGGAAATTCCACTACCCTCTACCATACTCTAGTTTGCCAGTTTGGGATGCAGTTCCCCGGTTGAGCCCGGGGATTTCACATTCAACTTAATAAACCACCTCCGCTCGCTTTACGCCCACTAATTCCG
+
@CBBB@F<FEFFGGGFGECFGGGG@ECF@E,C,FEFGGGCGF,C<FAEC<,<CFGGAGA6EEDAFGCFA,;CCE+CGG,ECFEEGGGGGGG@GGCA@<FC,FCA,5,,+@FE?FBFGDG6CG9?=,,4A,<;AFGGAB8<E88D9,9449@D>DB=4ED;EEF8FDG98+@ECFCD=FGGF,>68>C8F86=7CE6*@@EGG,+92=25<98C+++25DC*:?2);(5555?*/2*4(*==:()2*+1:7*
@M03364:276:000000000-BLYN8:1:1101:11522:5161 2:N:0:1
GGACTACTGGGGTATCTAATCCTGTTCGCTACCCATGCTTTCGAGCCTCAGCGTCAGTTGCAGACCAGACAGCCGCCTTCGCCACTGGTGTTCTTCCATATATCTACGCATTTCACCGCTACACATGGAGTTCCACTGTCCTCTTCTGCACTCAAGTCTCCCAGTTTCCAATGCACTTCTTCGGTTGAGCCGAAGGCTTTCACATTAGACTTAAAAGACCGCCTGCGCTCGCTTTACGCCCAATAAATCCG
+
CCCCCGDGGGGGGGGGGGGG9FFGGGGGGEFFFF9FFAFGGGGGGCGFFGFFGGGGGGGGF,EFGGEFEF8FGGDG7BFGGGGGDCFGGGGGGGGGCFGGEGGGF,BFD7FGGGGGGGGGGGFG,AF@?FFFGF;FFFGGGFCDFGGGG8EFGGEF@@,,=DE8AA,DFGFGFFF9=A6EFCBEGEEGD7ECGC6CCF8,=CFFF7C858+2@>F8CCGG45?9=FB>-):>CF5)235:CB0.>>FEGF)
@M03364:276:000000000-BLYN8:1:1101:7130:5217 2:N:0:1
GGATAGCCGGGTATCTAATCCTGTTTGCTCCCCACGCTTTCGAGCCTGAGTGTCAGTTACAGGCCAGAGAGCCGCTTTCGCCTCCGGTGTTCCTCCATATATCTACGCATTTCACCGCTACACATGGAATTCCACTCTCCTCTCCTGCACTCAAGTCGCCCAGTTTCCAATGCACACAATGGTTGAGCCACTGCCTGTTACATCAGACTTAAGAAACCACGTGCGGCCGCTTTACGTCCAATAAATCGGGG
+
CBC-<,;FC@FF@FGFD<CFC9FFGGFGGGGD@6FEE7B@ABFF,@E,;CFGCE<<FAFA<AFEC@C<@@BCFFEG:DE=BF:BFGG=C,BBF?F88?,E<,;F@<F7+6:,CFFC:F7=:,E,8=,A,:5F;CBEF98F=D,=@F88@,C=8?976+@>+6==B=,@,6=@8,,@@85,5,@3+3@C6@E6C6,E,@C,2B,;ACFFD+D++=C7**,4*4*/()(00:B53CF?)1*4=836+:@(2))
@M03364:276:000000000-BLYN8:1:1101:6933:5252 2:N:0:1
GGACTACAGGGTATCTAATCCGGTTTGCTCCCCACGGTCTCGCACCTGATCGTGAGTCTTGGTCCGGGGGGCGGGCTGGGCCACCGGTATTCCTCAAGAGTGCAGCGGATGTCATCGCTACACCTGGAATTGCACTCTGCTCTGCTGCACTCAAGGCTCGCAGTTTCCGAGTCACACGATGGTCGAGCCACTGCCTTTTCCCTGAGGCTTAAGAAACCAACTGCGCCCGCTTCACTCCCATTACATCTGGT
+
B666<@@,;-,E6,66C,,,66@FC,,CF,C@C@+++6,8,C@C7:EA,,CF,,6BFE<C,C96:++86+@@++***1*6,8+*81414F,C@<,,3,,,,,5,+?**<718C,,,?=<**00;8+28<++++3A9+++0+3+*3<0+3A<*;3<+20**2**;0+<9*2**0+20+***;*0+**:5/+*+<CFGG090*20*)***1***27*5D4**)*0)-)(047>3*20)02**+*.000*):**
@M03364:276:000000000-BLYN8:1:1101:17190:5271 2:N:0:1
GGACTACAAGGGTTTCTAATCCTGTTTGCTCCCCACGCTTTCGAGCCTCAGTGTCAGTTACAGGCCAGAGAGCCGCTTTCGCCTCCGGTGTTCCTCCATATATCTACGCATTTCACCGCTACACATGGAATTCCACTCTCCTCTCCTGCACTCAAGTCTCCCAGTTTCCAATGCACACAATGGTTGAGCCACTGCCTTTTACATCAGACTTAAGAAACCACCTGCGATCGCTTTACGCCCAATAAATCCGG
+
CCCCCGGGGGGGGGGGGFFGFGGGGGGGGFFGGGGGGGGGGGFCGGDEGGGFGFFFFFGGGGGGFGGDGGG7FGGGDGGG@GGGGGGDFFGGGGGGGFGGFCEFFGGFGCFGFGGGGGGGGE?FFGGGGFGGGGG9E>CD@CFFFGGG,=EDGGGGGGFEGCF8DFG;EFGBFFFC,D6+=DEFF+,1@:,<CGG?9DGG+=EGF7CCFD?CFFG+;FC9>EF2B4)3<?BFFGGFFDGGG)5)>7;CC5/
@M03364:276:000000000-BLYN8:1:1101:17373:5292 2:N:0:1
GGACTACAGGGGTTTCTAATCCTGTTCGCTACCCATGCTTTCGAGCCTCAGCGTCAGTTACAGACCAGACAGCCGCCTTCGCCACTGGTGTTCTTCCATATCTCGACGCATTTCACCGCTACACATGGAGTTCCACTGTCCTCTTCTGCACTCAAGTCTCCCAGTTTCCAATGCACTTCTTCGGTTGAGCCGAAGGCTTTCACATTAGACTTCACAGACCGCCTGCGCTCGCTTTACGCCCAGTAATTCTG
+
CCCCC<F<FDCF@FFGG,CFEEDGFGEFGGFCFGF8<FCF6EC,C@CEFEFGCGGDG,EDFG99FDCECFFGACFE7CCFF:FCEE=CFG,:E@>CFFF,C,@E,,C>>CFEGFGGG>FCECFGGGC8B=AFFEEEF,7,EDCFGCAFAFFGFD89@E9;CD,@6>=>8,@=,>@=FF=FFDEC<CGCFC,573**,76@>>;CA++=2;:F+C*=8?14)*/9>F()0=3ACFGFF@;*5.=);1;CG+1
@M03364:276:000000000-BLYN8:1:1101:20722:5294 2:N:0:1
GGACTACTAGGGTTTCTAATCCTGTTTGCTCCCCACGCTTTCGAGCCTCAGTGTCAGTTACAGGCCAGAGAGCCGCTTTCGCCTCCGGTGTTCCTCCATATATCTACGCATTTCACCGCTACACATGGAATTCCACTCTCCTCTCCTGCACTCAAGTCTCCCAGTTTCCAATGCACACAATGGTTGAGCCACTGCCTTTTACATCAGACTTAAGAAACCACCTGCGCTCGCTTTACGCCCAATAAATCCGG
+
CCCCCGGGGGGGGGGGGGGGGGGGGGGGGGGGGGGGGGGGGGGGGGGGGGGGGGGGGGGGGGFGG7FGGGGGGGGGGGGGDGEGEGGGGGGGGGGFGGGGGGGGGGGGGGGGGGGGGGEEGGGGGGGGGGFFGGFGGCGGGGGCGGGFGFGGGCFFGGGGGGGGGGGGAGGGGGGGGGGFGGGGFCGCAFGGGGGGGGGFGGG9CC9FFD+2=FGGFDGFFGFFDEFEFFFAGGCEFD>@EF@FGGFFG3C
@M03364:276:000000000-BLYN8:1:1101:6906:5316 2:N:0:1
GGACTACTGGGGGGTATAATCCTGTTTGGTTTCCAGTCTTTCGCACCTGAGCGTCCGTCTTTGTCGATGGGGCAGCCTTCGCCACTGGTATTACTCCAGATCTCTACGCATTTCACCTCTACACCTGGCAGTCTACGCACCTATACGTGACTCAATCTTGCAAGTTTAAAAGACAGTTCCCAAGTAAAGCCCGAGGCTGTCACTTTCAAACTAGCCACCCCTCTAAACGGCCTTGACGGCCAGTACGTCCG
+
-6--,CF9F9<7++8?,,,,66EFG,?,,,,:5,,,,:,CCC@F,>>,,E8,@4B+4B,9+9,<@+B+C+,B++48F8E9FC+++35,:<F93,C<,F<<,<C=,3,3+>:+,@,,,,89,,7FF:F7,3*,6@,7*1*5>5,59DF,,,=+,2?,2;BED,>,7@4,<+++**5*0=9+0+*;2+++++=******/*2**3*9:0****:>*****2/)*87)*.91)0./**))-**1)36**.471)
@M03364:276:000000000-BLYN8:1:1101:15618:5345 2:N:0:1
GGACTACACGGGTTTCTAATCCTGTTCGCTCCCCATGCTTTCGAGCCTCAGCGTCAGTTGCAGACCAGAGAGCCGCCTTCGCCACTGGTGTTCCTCCATATATCTACGCATTTCACCGCTACACATGGAATTCCACTCTCCTCTTCTGCACTCAAGTCCTCCAGTTTCCAATGACCCTCCCCGGTTGAGCCGGGGGCTTTCACATCAGACTTAAAGAACCGCCTGCGCTCGCTTTACGCCCAATAAATCCG
+
CCCCCGGGGGGGGGGGGGGGFGGGGGGGGGGGFGGGGGGGGGGGGGGGGGGGGGGGGGGFGGGGGGFGFGGGGGGGGGGGGGGDCGGGGGGGGGGGGGGFFGFCGGGGGGGGGGFGGGGGGGGGGGGGGBFFCGGGGFG@EGGGGGGGGGGGGGEGGGFGGGGGFGGGGGFAEFG?FEEEEGGDFEG?FGCGEGGGEGGCC89CFG=C=CG>FGGCDFG555:?64356))0CFGAF?>EG@(0>7BAGC)
@M03364:276:000000000-BLYN8:1:1101:24329:5348 2:N:0:1
GGACTACCAGGGTTTCTAATCCTGTTTGCTCCCCACGCTTTCGCACCTGAGCGTCAGTCTTTGTCCAGGGGGCCGCCTTCGCCACCGGTATTCCTCCAGATCTCTACGCATTTCACCGCTACACCTGGAATTCTACCCCCCTCTACAAGACTCTAGCCTGCCAGTTTCGAATGCAGTTCCCAGGTTGAGCCCGGGGATTTCACATCCGACTTGACAGACCGCCTGCGTGCGCTTTACGCCCAGTAATTCCG
+
CCCCCFFFGGGGGGGGGGAEFGGGGGGGGGGGGGGGGGGGFGGGCEEFFGGGGGGEEFFGGGGGGGGGGFGGGGGGGDGGGGFGGGGGGGGGGGGFFGGGGGGGGGGGFCFGGGGGGGCEEGGGGGGCGGFFGGGGC8FGGECD9EEFGGGGFCC7D8CGGGGGGEFF*@CF6AGGGGFFGGFDGCGG?FCFGG>ECBCCDFGGFF73CGG*7*;7C*CGA=B?1>BF6BBFC7F<B:C:C3?FG:FFFG*
@M03364:276:000000000-BLYN8:1:1101:14840:5364 2:N:0:1
GGACTACCGGGGTTTCTAATCCTGTTTGCTCCCCACGCTTTCGCACCTGAGCGTCAGTCTTTGTCCAGGGGGCCGCCTTCGCCACCGGTATTCCTCCAGATCTTTACGCATTTCACCGCTACACCTGGAATTCTACCCCCCTCTACAAGACTCTAGCCTGCCAGTTTCGGATGCAGTTCCCAGGTTGAGCCCGGGGATTTCACATCCGACTTGACAGACCGCCTGCGTGCGCTTTACGCCCAGTAATTCCG
+
CCCCCGGDGGGGGGGGGGGGGGGGGGGGGGGGGGGGGGGGGGGGGGGFGGGGGGFGGGAFGGGGGGGGGGGGGGGGGGGGGGGGGFFGGGGGGGGGGGGCFGGEEFFFFCEGGGGFGGGGGGGGGGGFGFGGGFGGGGGGGGGFFGGGF?BFEEGGGGGGG7EGFGGEEGEEEFGFGGGG9DGGGFGGGFGFEDGECEEGGGGGFGGGGDGG7FFCFGGC@EEFFFFF?@DDGD5>F18?5)4672@>FC6
@M03364:276:000000000-BLYN8:1:1101:14022:5384 2:N:0:1
GGACTACTGGGGTATCTAATCCTGTTTGCTCCCCACGCTTTCGAGCCTCAGTGTCAGTTACAGGCCAGAGAGCCGCTTTCGCCTCCGGTGTTCCTCCATATATCTACGCATTTCACCGCTACACATGGAATTCCACTCTCCTCTTCTGCACTCAAGTTTCCCAGTTTCCAATGACCCTCCCCGGTTGAGCCGGGGGCTTTCACATCAGACTTAAGAAACCACCTGCGCTCGCTTTACGCCCAATAAATCCG
+
CCCCCGGGGGGGGDGGGGGGGGGGGGGGGGGGGGGGGGGGGGGCFGGGGGGGGGGGGGGGGGGGGGGGGGGGGGGGGGGGGGGGGGGGGEFFFFGGGGFGGGGGGGGFEGGGGGGGGGGGGGFGGFFCEDFGGGGGGGFGGGGGGGGGGFGGGG?DEFFGGFGGFGGGGAFGGGGC88DEEGECFGGGGGGGDGGGGGDFFF,+=DGGCFGGGFG+@FGGAFFF(5.5:;AFDCF);:EGG@BFFCFBGGC
@M03364:276:000000000-BLYN8:1:1101:11572:5385 2:N:0:1
GGCTACTGGGGTTTCTAATCCTGTTTGCTCCCCACGCTTTCGCACCTCAGTGTCAGTATCAGTCCAGGTAGTCGCCTTCGCCACTGGTGTTCCTTCCTATATCTACGCATTTCACCGCTACACAGGAAATTCCACTACCCTCTACCATACTCTAGCTTGCCAGTTTTGGATGCAGTTCCCAGGTTGAGCCCGGGGATTTCACATTCAACTTAACAAACCACCTACGCGCGCTTTACGCCCAGTAATTCCG
+
CCCCCGGGGGGGGGGGDFGGGGFGGGGGGGGGFGGGGGGGGGGCEFFGGGGGGGGFFGGGGGGGGGGGGFGGGGGGGGGGGF7BFFCEEGGGGGGGGGGGGGGGGGGEGGGGGGGGGGGGFCFGDGGG@FGGGGGGGGFFGFGGGGGGCDFFFGGGGGGGGGGGGGGFGCFGGGGGGGGDGGDF98F?FG6@EGG>EGGGDFGGFFDC<C>DFFFF9CCEFEFFFFF?BFEEDGGF>?ECE)511;77:C
@M03364:276:000000000-BLYN8:1:1101:22450:5414 2:N:0:1
GGACTACCAGGGTATCTAATCCTGTTCGCTACCCATGCTTTCGAGCCTCAGTGTCAGTTACAGGCCAGAGAGCCGCTTTCGCCTCCGGTGTTCCTCCATATATCTACGCATTTCACCGCTACACATGGAATTCCACTCTCCTCTCCTGCACTCAAGTCTCCCAGTTTCCAATGCACACAATGGTTGAGCCACTGCCTTTTACATCAGACTTAAGAAACCACCGTCGCTCGCTTTACGCCCATTAAATACGG
+
-A@CCGCEFC@CFFGAE<@E@EFGGGCF@FC+6@<FFEFGC<CCE,CFFGFEGF9CEGGGFF,@F@EFCAGG7CF:@FF,B,,BB@FCFGGCGEGE=F9,<,,9@EC<+@,BFGD9<:F6@+,AEFF<F,<FA,9,>,>EED,=,E9,@4E888E8EB;,@@E?FFE,E;DCC>EFGFC+9>>D9EF8F8,:C@E:F9DCFGAF1:F@FF+=@CF:?5CE?;*/59)9@AE)**4@55:8=)/1+@+1:::
@M03364:276:000000000-BLYN8:1:1101:18214:5441 2:N:0:1
GGACTACAAGGGTTTCTAATCCTGTTTGCTCCCCACGCTTTCGCACCTCAGTGTCAGTATCAGTCCAGGTAGTCGCCTTCGCCACTGGTGTTCCTTCCTATATCTACGCATTTCACCGCTACACATGGAATTCCACTCTCCTCTCCTGCACTCAAGTCTCCCAGTTTCCAATGCACACAATGGTTGAGCCACTGCCTTTTACATCAGACTTAAGAAACCACCTGCGCTCGCTTTACGCCCAATAAATCAGG
+
CCCCCGGGGGGGFGGGGFGGFGGGGGGFFGGGGEFEFGEF<FGGGEGGGGGGGGFGGGGGGGGG<AFDGGGGGFDGGGGGGEB:FGGGGGGFEGGFGEGGGGGGGGGGGGGGGGGGGDCCG>?FGGGGGGGGGGEGGGGGFGEFFGGGGGGGD8FFG9AE9E@EFFGGGGGGFC8DGGGFF98>EEFGDFDEGFCDF;@,CFFGFFG696C=8CFFC?CC>*;55?AE>B>?9C8ADDGCC4BFFFFC**2
@M03364:276:000000000-BLYN8:1:1101:13151:5451 2:N:0:1
GGACTACTCGGGTTTCTAATCCTGTTTGCTCCCCACGCTTTCGAGCCTCAGTGTCAGTTACAGACCAGAGAGCCGCCTTCGCCACTGGTGTTCCTCCATATATCTACGCATTTCACCGCTACACATGGAATTCCACTCTCCTCTTCTGCACTCAAGTTTCCCAGTTTCCAATGACCCTCCCCGGTTGAGCCGGGGGCTTTCACATCAGACTTAAGAAACCGCCTGCGCTCGCTTTACGCCCAATAAATCCG
+
CCCCCGGGGGGGGGGGGFFGGGGGGGGGGGGGGGGGGGGGGGGGGGGGGGGGGGGGGGGGGGGGGGGGGGGGGGGGGGGGGGGEGGGGGGGGGGGGGGGGGGGGGGGGFGGGGGGGGGGGGGGGGGGGGGFGGGGGGGGGGGGFGFFGGGFFGGGGFGGGGGGGGGGGGGGGGFGGGGGGGGGGGGGGGGGGGGGGGGGGGGGFFGGGFGGGGFGFGGGGDGFDFFFFFFFFGGGFFFGGGD<:FGFFFG>
@M03364:276:000000000-BLYN8:1:1101:4981:5453 2:N:0:1
GGACTACTCGGGTATCTAATCCTGTTTGCTCCCCACGCTTTCGCACCTGAGCGTCAGTCTTTGTCCAGGGGGCCGCCTTCGCCACCGGTATTCCTCCAGATCTCTACGCATTTCACCGCTACACCTGGAATTCTACCCCCCTCTACAAGACTCTAGCCTGCCAGTTTCGGATGCAGTTCCCAGGTTGAGCCCGGGGATTTCACATCCGACTTGACAGACCGCCTGCGTGCGCTTTACGCCCAGTAATTCCG
+
CCCCCGGGGGGGGGGGGGGGGGGGGGGGGGGGGGGGGGGGGGGGGGGGGGGGGGGGGFFGGGGGGGGGGGGGGGGGGGGGGGGGGGGGGGGFGGGGGGGGGGFGDGGGGDFFFGGGGGGGGDFGGGGGCGGGGGGGGGGGGGG89FGGFGDCF9FFGCEGGFGGGCCGGDGGGGGGEGGGEEDEFFEFGGGGGGGGGGGFGGG>=CCDGGDDGCFCFGFG37B?:5;B<>>>)>D)9(2?E:(9*:F2>F>
@M03364:276:000000000-BLYN8:1:1101:24894:5485 2:N:0:1
GGACTACTGGGGTTTCTAATCCTGTTTGCTCCCCACGATTTCGCACCTGAGCGTCAGTCTTTGTTCAGGGGGCCGCCTTCGCCACCGGTATTCCTCCAGATCTCTACGCATTTCACCGCTACACCTGGAATTCTACCTCCCTCTACAAGACTCTAGCCTGCCAGTTTCGAATGCAGTTCCCAGGTTGAGCCCGGGGATTTCACATCCGACTTGACCGCCCGCATGCGTGCGCTTTACGCCCAGTAATTCCG
+
CCBCCEFFGGGGFGGGGGGGGDFEGGGGGGAF@EFC7+CF@FFCFEGGGFGGGGCBCF<FFGGG,E9E,CFGFCGGGEGGF7:FBEEFGEGG95CBDFFDD,CFFG9A+@FGGFC,EEGDEG?EG:EFDFGGGGGG93=FEGFFD;@DC8D=ECCCFD988>DCFFFA8DGGG9DF7EFF6>D>F9E,,3@**4:@*=B6CC@DFF*9DDDDF=<*))*1):)(,;9B(75)>C<<*(*1:58@>*14CC>
@M03364:276:000000000-BLYN8:1:1101:22918:5505 2:N:0:1
GGACTACTGGGGTATCTAATCCTGTTTGCTCCCCACGCTTTCGCACCTGAGCGTCAGTCTTTGTCCAGGGGGCCGCCTTCGCCACCGGTATTCCTCCAGATCTCTACGCATTTCACCGCTACACCTGGAATTCTACCCCCCTCTACAAGACTCTAGCCTGCCAGTTTCGGATGCAGTTCCCAGGTTGAGCCCGGGGATTTCACATCCGACTTGACAGACCGCCTGCGTGCGCTTTACGCCCAGTAATTCCG
+
CCCCCGGGFFGGGGGGGGAFFGGGGGGGGGGGGDGGGGGGGGGGGGGGGGGGGGGGGGGGGGGGGGFGGGGGGGDGGGGFDFGEGGGGGGGGGGGGGGGGGGGGGGDGGGGGGGGFDFGGGGGGGGGFFGGGGGGGFFFE@CGGGGG9@,8=CGGGGGGGGGGGGGGGGGG>*@AFGGGGGFFCFGGGGGGGGGDDECGGGGGGFFDGDGGG7CGFF<FGEGF?BFFFBFFFGGGFF?ECG:<0:>@<DF7
@M03364:276:000000000-BLYN8:1:1101:5042:5516 2:N:0:1
GGACTACAAGGGTTTCTAATCCTGTTTGCTCCCCACGCTTTCGCACCTCAGTGTCAGTATCAGTCCAGGTAGTCGCCTTCGCCACTGGTGTTCCTTCCTATATCTACGCATTTCACCGCTACACAGGAAATTCCACTACCCTCTACCATACTCTAGCTTGCCAGTTTTGGATGCAGTTCCCAGGTTGAGCCCGGGGATTTCACATCCGACTTGACAGACCGCCTGCGTTCGCTTTACGCCCAGTAATTCCG
+
CCCCCGGGGGGGGFGGGGGGGGFGGFGGGGGGGGFFGGGGGGGGGGGGFGGFGGGFGGGGGGGGGGGGGGGGGGGGGCCFFGGGGGGG<FGGGGGGGGGGGFGFFGEFGGGGGGGGGGGGGGGGGGF@FFGGGGGGGGGGFGGGGGGDEDDGGFFGGGGGGGGDFDGFGGDFFGFGGGFGGDFGGFGG,@EDCEGGGGCCC9=EFG9D>DC;8CFFGGGGBCB@BF>;-/6>*>F6F7E7CB@FGGFFGG;
@M03364:276:000000000-BLYN8:1:1101:6901:5518 2:N:0:1
GGACTACTCGGGTTTCTAATCCTGTTTGCTCCCCACGCTTTCGCACCTGAGCGTCAGTCTTTGTCCAGGGGGCCGCCTTCGCCACCGGTATTCCTCCAGATCTCTACGCATTTCACCGCTACACCTGGAATTCTACCCCCCTCTACAAGACTCTAGCCTGCCAGTTTCGGATGCAGTTCCCAGGTTGAGCCCGGGGATTTCACATCCGACTTGACAGACCGCCTGCGTGCGCTTTACGCCCAGTACGTCCG
+
CCCC@FGGEFGGGEEGGGGGGGGGGGGGGGGGGGGFGGGFGGG7FGGGGGCGGGGG>CCFFGGGGFGGGGGGGGGGECEGGGGDGGGGGGGGGGGGGGGGGFEFGGFGGGGFFGGFFGGGECFGGFFGCFEGGGCFFGGGEEEGGGG?,<DFFGFCGGA,DFF6BEGDC5*>ECG73CFFGGFGGGFE,DFGGGGG=*?CFGFGFGGGDDDCFFCFGFC:>EE?(53:0>@5<*1:F?GCE)(9F*).*91
@M03364:276:000000000-BLYN8:1:1101:16581:5568 2:N:0:1
GGACTACTAGGGTATCTAATCCTGTTTGCTCCCCACGCTTTCGAGCCTCAGTGTCAGTTACAGGCCAGAGAGCCGCTTTCGCCACCGGTGTTCCTCCATATATCTACGCATTTCACCGCTACACATGGAATTCCACTCTCCTCTCCTGCACTCAAGTCTACCAGTTTCCAATGCATACAATGGTTGAGCCACTGCCTTTTACACCAGACTTAATAAACCACCTGCGCTCGCTTTACGCCCAATAAATCCGG
+
CCCCCGGGGGGGGGGGGGGGGGGGGGGGGGGGGGGGGGGGGGGGGGGGGGGGGGGGGGGGGGGGGGGGGGGGGGGGGGGGGGGGGGGGGGGGFGGGGGGGGGGGG9FGGGGGGGGGGGGGGGGGGGGGGGGGGFGGGGGGGGGGGGGGGGGGGGEFGGGGGCFGGGGGGGGGGDGGGGGGGGFGGGF8FFGFGGFGGGGGDDFG5CC+<CCFGGGGGGFFF@FE9DBFFFFFGGGFF?EDGFF4>@8CFCC
@M03364:276:000000000-BLYN8:1:1101:16985:5572 2:N:0:1
GGACTACTGGGGTTTCTAATCCTGTTTGCTCCCCACGCTTTCGAGCCTCAGTGTCAGTTTCAGGCCAGAGAGCCGCTTTCGCCTCCGGTGTTCCTCCTTATATCTGCGGATTTCAGCGCTACACGTGGAATTCGACTGTCATCTCCTGCACTCAAGTCTACCAGTTTCCAATGCACGCAATCGTTGAGCCACTGACTTTTACATGAGACTTAACACCCCACCTGCGCTCGCTCAACGCCCAATTAATCCGG
+
A9--A,C,,-,86C;9<,,<C,;,66CC,,,,6,6CF:F;FFGGFC6E86,;<C9FFGG,F,,,CBCC,,C:,E+7@@D,48B@F,6>>F:F,5C9:,CFF,9,C,,8++7B?F<,CF7@C+,4+9=4+?,,9+,4++4C,7E+@D,,8,DC,,,=6,736,,8,,3@C,,,16E,+@C+33@,,3+4,38,,D,,@>>AFC:@+<;+237:++=**3:;)=4.>>()6/))*)26..3:*.(+@DA):)/
@M03364:276:000000000-BLYN8:1:1101:14705:5591 2:N:0:1
GGACTACCGGGGTTTCTAATCCTGTTTGCTCCCCACGCTTTCGAGCCTCAGTGTCAGTTACAGGCCAGAGAGCCGCTTTCGCCTCCGGTGTTCCTCCATATATCTACGCATTTCACCGCTACACATGGAATTCCACTCTCCTCTCCTGCACTCAAGTCTCCCAGTTTCCAATGCACACAATGGTTGAGCCACTGCCTTTTACATCAGACTTAAGAAACCACCTGCGCTCGCTTTACGCCCAATCAATCCGG
+
CCCCCCC6CCFGGGGGGGGGFEFGGGGGGGFGGGFEG7FGGFGGGCGGGGGGGGGGGGGFGFFDG7FFGGGGGGGGGGGGGDGGGFGDFGGGGGFFFDGCGFGEA<FGG7FEGDFGGF@CCFFG9FGFGFFGGGGGCEEGFC@=DGFG?8@=3@=DEGGGGGCFFGGGGDEAC=9CCFECEF?DAC6EGFEGGFGGGGGG9FGGFFG7CGGG7BD>9C,;FE>==?BB9A?E</C7ADC75=@)6;7C0CD
@M03364:276:000000000-BLYN8:1:1101:26369:5602 2:N:0:1
GGACTACCGGGGTTTCTAATCCTGTTTGCTCCCCACGCTTTCGAGCCTCAGTGTCAGTTACAGGCCAGAGAGCCGCTTTCGCCTCCGGTGTTCCTCCATATATCTACGCATTTCACCGCTACACATGGAATTCCACTCTCCTCTCCTGCACTCAAGTCTCCCAGTTTCCAATGCACACAATGCTTGAGCCACTGCCTTTTACATCAGCCTAAAGAAACAACCGTCGCTCGCTTTCCGCCCAATAAACCCGC
+
@CCCCGFAFGE7F@FCFEFDC9FFEEEGGGDFFGA@CF@FCGGGFGDDGFGEGCGGGGGDFGFGGGFCCFGGGCGG+CFGEFGGGGGGGCCFAEEFF8FFGFEGFAA<CFCCGGCGG@F>>CDGFEFGGGGEFGGGGFGGC@@DFCGGGFGCGFEGGGGGFGGGG9EFFGD,=,7@E@@FAF,7;D?CFFFGGCGCEFD9CFE99F**;C3A722>0C,,;;)--)/2(8;>5<+/53*1A)/)27*(2))
@M03364:276:000000000-BLYN8:1:1101:25643:5619 2:N:0:1
GGACTACTAGGGTATCTAATCCTGTTCGCTACCCATGCTTTCGAGCCTCAGCGTCAGATACAGACCAGACAGCCGACTTCGCCATTGGTGTTCTTCCATATATCTATGCACTCCACCGCTATACATGGAGTTCTACTGTACTATTCTGCATTCAAGTCTCCCAGTTTCAACTCCACTTCTTCGGTTTCGCCCAACGTTTTCACATTAGACTTAAAAGACCGGCTGCGCTCGCTTTACGCCTAATAAATCCG
+
6<--86C,;;,CEFEGDF9FF,;<CCC;CC,86,CF<<66E,C<@,CFGCF,@F,C:,,CC@@FFC6<,@EEC<+@+FFFGD,@,,C<F6,B@F,,<<,9FDA,,,,5,9,:,,,,B@F>7+,,CF9,B8FF9,9CEFG9,44?,@,E,;,3,,,,:=D,E>,DEFGD,,,,,@FCAD3,3;D>C6+2=+++6333+,,+55@+CCG?CFD7C+=BF*,,***/-*7*-2)?DCGFF2*4*83AFDFF+*/
@M03364:276:000000000-BLYN8:1:1101:24753:5638 2:N:0:1
GGACTACAGGGGTTTCTAATCCTGTTTGCTCCCCACGCTTTCGAGCCTCAGTGTCAGTTACAGGCCAGAGAGCCGCTTTCGCCTCCGGTGTTCCTCCATATATCTACGCATTTCACCGCTACACATGGAATTCCACTCTCCTCTTCTGCACTCAAGTCCTCCAGTTTCCAATGACCCTCCCCGGTTGAGCCGGGGGCTTTCACATTAGACTTAAAGAACCGCCTGCGCTCGCTTTACGCCCACTAAATCCG
+
CCCCCGGGGGGGGGGGGGGGGFGGGFGGFG<FGGGGGGGEFFGGGDGGGGEEGGFGGFGGGGGGGEGGGGGGGGGDEGGAFGGGGGGGDGGGGGFFGFGGGG9<EGGEE:+BFG<F,=C@>FCFGC<=FGGF,EFGGGGG8@DFEGGGGGGCGGGGGGCFG8==FF>EDED,,,,3@?EEGGGGF6EEFG?C95EE5CGD+11BF+218*=+@7>FGCCFEG>1(06B@FFF39<<F:>E=>(<CF@-29C
@M03364:276:000000000-BLYN8:1:1101:16489:5662 2:N:0:1
GGACTACTGGGGTATCTAATCCTGTTTGCTCCCCACGCTTTCGAGCCTCAGTGTCAGTTACAGGCCAGAGAGCCGCTTTCGCCACCGGTGTTCCTCCATATATCTACGCATTTCACCGCTACACATGGATTTCCACTCTCCTCTCCTGCACTCAAGTCTACCAGTTTCCAATGCATACAATGGTTGAGCCACTGCCTTTTACACCAGACTTAATAAACCACCTGCGCTCGCTTTACGCCCAATAAATCCGG
+
CCCCC@<F@FGGGGFAFC9FAFFGFEGGFG@,CBF@@ECGGGCFFGEF@FFGGGGGGGGGGFFFFEGGFG,CCCCEE779CG7:CGGGGDGG@FFF8EFFG9;@@EBEFGFGGFF9AC7@FEEEGGAFF,5E,FFEEF98@44D>EE8EGFF?B===9=E,CAC?EAEGGGGGDADFFC@ABFGGC,@=7,@EGFGGCF@CCCCF*099F;++?D>CC@@FGF=DE2?>4;4CFFF)55*:5=;D+8?;CG
@M03364:276:000000000-BLYN8:1:1101:21185:5674 2:N:0:1
GGACTACTGGGGTTTCTAATCCTGTTCGCTACCCATGCTTTCGAGCCTCAGCGTCAGTTGCAGACCAGACAGCCGCCTTCGCCACTGGTGTTCTTCCATATATCTACGCATTTCACCGCTACACATGGAGTTCCACTGTCCTCTTCTGCACTCAAGTCTCCCAGTTTCCAATGCACTTCTTCGGTTGAGCCGAAGGCTTTCACATTAGACTTAAAAGACCGCCTGCGCTCGCTTTACGCCCAATAAATCCG
+
CCCCCGGGGGGGGGGGGFGGGGGGGGFEGGGGGGGGGGGGGFGGGGGGGGGGGGGGGGGGGGGGGGGGGGGGGGG@FFEGGGGGGGGGGGGGGGGGGGGEFEGGGGGGGGGGGGGGFGGGGGGGFGGFFGGGGGGGGGGGGGGDDEGGGGGGGGGGGGGGGGFGGGGGCGGGGGFGGGGGGGGGGGEFCFGEGEGGGGGGGGGGFGGCCFGGGGFFG>DE>GFFFFFBFFFFGGGFFFGGGE6AFDFCFFC
@M03364:276:000000000-BLYN8:1:1101:18912:5677 2:N:0:1
GGACTACACGGGTATCTAATCCTGTTTGCTCCCCACGCTTTCGAGCCTCAGTGTCAGTTACAGGCCAGAGAGCCGCTTTCGCCTCCGGTGTTCCTCCATATATCTACGCATTTCACCGCTACACATGGAATTCCACTCTCCTCTCCTGCACTCAAGTCTCCCAGTTTCCAATGCACACAATGGTTGAGCCACTGCCTTTTACATCAGACTTAAGAAACCACCTGCGCTCGCTTTACGCCCAATAAATCCGG
+
CCCCCGGGGGGGGGGGGGGGGGGGGGGGGGGGGGGGGGGGGGGGGGGGGGGGGGGGGGGGGGGGGGGGGGGGGGGGGGGGDGGGGGGGGGGGGGGGGFFGGGGGGGGGGGGGGGGGGGGDGDGGGGGGGGFGGGGGGGGGGGGGGFFGGFGGGGGGGGGGGFGGGGGFGGGGGGGGGGGGGGFGGGGGGFGGGGCFGGGGGGGGFGGGGFGGGGGGGGGGFGFFDF>D>BDFGGGFBDG7E:=FGFACGGC
@M03364:276:000000000-BLYN8:1:1101:16031:5704 2:N:0:1
GGACTACTAGGGTTTCTAATCCTGTTTGCTCCCCACGCTTTCGAGCCTCAGTGTCAGTTACAGGCCAGAGAGCCGCTTTCGCCACCGGTGTTCCTCCATATATCTACGCATTTCACCGCTACACATGGAATTCCACTCTCCTCTCCTGCACTCAAGTCTACCAGTTTCCAATGCATACAATGGTTGAGCCACTGCCTTTTACACCAGACTTAATAAACCACCTGCGCTCGCTTTACGCCCAATAAATCCGG
+
CCCCCGGGGGGGGGGGGGGGGGGGGGGGGGGGGGGGGGGGGGGGGGGGGGGGGGGGGGGGGGGGGDGGGGGGGGGGGGGGGGGGGGGGGGGGGGGGGGGGGGGGGFGGGGGGGFFGFGGEGGGGGGGGGGGGGGGGGGGGGGGCGGGGFGGGGG8DGGGGGGGGGGGE8E9EFC9EFGF8FEFGFE88D@FGFGG?GGGGFFCC6DGGGGF77CGGGGGGFCA=2*:9>BFFGGGFFDG7AA@);FFEGGG
@M03364:276:000000000-BLYN8:1:1101:22867:5726 2:N:0:1
GGACTACTAGGGTTTCTAATCCTGTTTGCTCCCCACGCTTTCGAGCCTCAGCGTCAGTTACAGACCAGAGAGCCGCCTTCGCCACTGGTGTTCCTCCATATATCTACGCATTTCACCGCTACACATGGAATTCCACTCTCCTCTTCTGCACTCAAGTCCTCCAGTTTCCAATGACCCTCCCCGGTTGAGCCGGGGGCTTTCACATCAGACTTAAAGAACCGCCTGCGCTCGCTTTACGCCCAATAAATCCG
+
CCCCCGGGGGGGEFGGGGGGGGGFGGGGGGGFGGGGGD@FGGGGGEEGFGGFCGFGGGGGACFGGDCFGF@C7CFFGGGGGGGGGFGGGGGGGGFEDEGFGFG@ECFGGGG:FGGGGGCCE@BFFFGGGGGGGCFCDGFG@FDFGGGGCEGG,8>,@DGGGFGGGGGGGFDFGGGGGGGGGGGGGGGFFFGDGGEE5*=CDCF7=CD44DFGGFF=FFF55E31=F;B@:ADD536B?GG550>CFFA>6>
@M03364:276:000000000-BLYN8:1:1101:12747:5740 2:N:0:1
GGACTACCAGGGTTTCTAATGCTGTTTGCTCCCCACGCTTTTGAGCCTCCGCGTCAGTTACAGACCAGAGGGACGCCTTCGCCAACGGTGTTCCTCCCTATATCTACGCGTTTCACCTCTACACAGGGAATGCCCATCTCCTCATCTGCACTAAAGGTTCCCAGTTTCCAATGACCCTCCCCGGTTGAGCCGGGGGCTGTGACACCGGATTTAAGAAGGCACCTGCGGTCGCTTTACACCCAATAAATCCG
+
<@9@,C;F8CF766,,,,C@,,,CFG,FG96;C,;66CFG<,C@,;;E8,6BFGGECCE,C,C,CF@E8,,@,6@7+,B,4,CC+,8+8,B?,E;<E,45:?EA9FFGG76>+,C?F,A9,,4,,,:64,4,CB,A=3,7==E+@3E;D,36,,3@8EDAD3@>@,@3,,@3=,3,,158;@EE:*@?CF,=*8B=*****3=+)*))/***::+++**22*).45(),.)<*9F2*)+27<1F*>*6C65
@M03364:276:000000000-BLYN8:1:1101:14793:5765 2:N:0:1
GGACTACAGGGGTTTCTAATCCTGTTTGCTCCCCACGCTTTCGCACCTGAGCGTCAGTCTTTGTCCAGGGGGCCGCCTTCGCCACCGGTATTCCTCCAGATCTCTACGCATTTCACCGCTACACCTGGAATTCTACCCCCCTCTACCATACTCTAGCTTGCCAGTTTTGGATGCAGTTCCCAGGTTGAGCCCGGGGATTTCACATTCAACTTAACAAACCACCTACGTGCGCTTTACGCCCAGTAATTCCG
+
CCCCCGEGGGGGGGGGGGFGCFGGGGGGGGGGGGGGGGGGGGGGGGGGGFGGGGGGDFGFGFGGFFFFFGGGGGGGGGGGGGGGGGGGGGGGGGGFGGGDF@EGFGGGCGGGGGFGFGGE:BFDFFFG8AFGGFGFGDDGGG>FFCFFFEEGGGG7B,>8BEGGGA;BF*>;EGGCFFFFGGFGGGGF?FG5CE8CCEGGGGGFC77C:FGGDCGG>585)*:@@F?)6>)>CDD9FF*:C>?6*2647C2
@M03364:276:000000000-BLYN8:1:1101:26295:5775 2:N:0:1
GGACTACAGGGGTTTCTAATCCTGTTTGCTCCCCACGCTTTCGAGCCTCAGTGTCAGTTACAGGCCAGAGAGCCGCTTTCGCCTCCGGTGTTCCTCCATATATCTACGCATTGCACCGCTACACATGGAATTCCACTCTCCTCTCCTGCACTCAAGTCTCCCAGTTTCCAATGCACACAATGGTTGAGCCACTGCCTTTTACATCAGACTTAAGAAACCACCTGCGCTCGCTTTACGCCCAATAAATCCGG
+
BC-6AE,EFFDFFCGGFDEDFDDFFECFGFC6,CACDGFBFE@E<7CFG?FFFGGDFGGGGGGCFEGG?EFCGGGGGGGGGGGEE<FGG@F>EF,CFGFFEF9EAEGFEEFD,C<C<:BECF9AEFGFF<EFAGGG,EFFGGGGG8,,@E@8=FGFGEFGG,@BB9,@DGFDDFFGFDG6EFGG,3,,<DC?GD?FFFAF7:C@C?FFDF9DGF@>FGF>?CF2>BAD=B>4*:7>A=GCC=1/*28CD<:
@M03364:276:000000000-BLYN8:1:1101:6572:5787 2:N:0:1
GGACTACTAGGGTTTCTAATCCTGTTTGCTCCCCACGCTTTCGAGCCTCAGTGTCAGTTACAGGCCAGAGAGCCGCTTTCGCCACCGGTGTTCCTCCATATATCTACGCATTTCACCGCTACACATGGAATTCCACTCTCCTCTCCTGCACTCAAGTCTACCAGTTTCCAATGACCCTCCCCGGTTGAGCCGGGGGCTTTCACATCAGACTTAAAGAACCGCCTGCGCTCGCTTTACGCCCAATAAATCCG
+
CCCCCGGGGGGGGGGGGGGGGGGGGGGGGGGGGGGGGGGGGGGGGGGGGGGEGGGGGGGGGGGFGGGGGGGGGGGGGGGGGGGGGGGGGGGGGGGGGGGGGGFGGGGGGGGGGFGGFGGGGGGG9FFFFFGGGGGGGGGGGGGGGGCCFGGGGGGGFGFGGGGG?EGGGGGGGGDGGGGGGGGCFGCFGGGG7EGGGGGGGGGGFGGGGGFDCFGCFFGGBGFF?F>BFDABGGGFFFGGG>1)4>B<DD5
@M03364:276:000000000-BLYN8:1:1101:16500:5792 2:N:0:1
GGACTACTCGGGTTTCTAATCCTGTTTGCTCCCCACGCTTTCGAGCCTCAGTGTCAGTTACAGGCCAGAGAGCCGCTTTCGCCTCCGGTGTTCCTCCATATATCTACGCATTTCACCGCTACACATGGAATTCCACTCTCCTCTCCTGCACTCAAGTCTACCAGTTTCCAATGCATACAATGGTTGAGCCACTGCCATTTACACCCGACTTAATAAACCACCTTCGCTCGCTTTACCCCCAATAAATCCCG
+
CCCCCGGFFGGGGGGGGFCFFGGGGGGGGGGGGGGGCGGGGGG8DGGGCFFFGGGGGGGA@FFGFEFGGGFGGGGG7FEGGGGEEEGDGGGGG<EFFGAFGCFGGGGGGGGGGGGGGGGGGGGG@GGDFFGGFFEGGGGGGGGGGGFDF?GGG?FG@@EEFGGGGGGG8=FFGGGGD?,,768>F6D82D6<CF9D,@EF++2=6*0***<+=@>FF>C;@EF):?=>5:58CG:4*0=E5)()2CA);*2
@M03364:276:000000000-BLYN8:1:1101:9799:5869 2:N:0:1
GGACTACTCGGGTTTCTAATCCTGTTTGCTCCCCACGCTTTCGCACCTGAGCGTCAGTCTTTGTCCAGGGGGCCGCCTTCGCCACCGGTATTCCTCCCGAGCTCTACGCATTTCACCGCTACACCTGGAATTCTACCCCCCTCTACAAGACTCTAGCCTGCCAGTTTCGGATGCAGTTCCCAGGTTGAGCCCGGGGATTTCACATCCGACTTGACAGACCGCCTGCGTGCGCTTTACGCCCAGTAATTCCG
+
CCCCC8EA,FEGE;@FGDG@EFGFF9<FG@CCFGCCCGCFFFEGGCEGF@FCGGG:@CFFGFEFF<EGGDFGEGEFGE@GGGGCGGGGG@FFFD,A<+@+48CEEFGFC7FGEFFFB=C=7@CFFGGF@FD:FFFGGGFGGDBFFFF@,4@CFE@FGFE8CG,DE9EEE8*:;:;?FGCF59D5::866CFGGE>:C>FF7+2++;C*8<CC::C>4*=*8C5(4F08(07>CC<<@BCG*).9*29<FG7
@M03364:276:000000000-BLYN8:1:1101:18550:5884 2:N:0:1
CCGGGGGGGCGCGGAGCTCAGACGCCTCCTGTTCGGGTGGGAGTCTTGGGGTTTCTTTGTATCTGTTTGCCCCTCGCTCTCTCCTCCTCGCGTCAGTCTTTTTTCTCAGGGCGGCGTGGCTGCGCTCTCTCTCTCCAGTTACCTCCCGTCTGTCCACCCCTTCCCCCTCTTCTTATCCCCCCCCCCCCCCTCCTCGCCTCCGCTGTCCCCTTCTTGTCCGCCTTGTCCTGCTCCGCTTTCTCCCTCCCCCT
+
86-@,+@7@C++5++**3,,,,,***,+,338,,+4*=**=,++,,,,,8F=<*,,,,,,,,,<,8,8,,,,**8*2**2,30,,,,,,/2*1*2*0300++<:2+,+3******1**********/1,3+++++*+++++++*+1**2*2/<7+++2*1/*020****2+0+00+3<<;8*2***:**/***228***/*1*1)/0********02*3*)*)()1-*)*))***()(1+0/))02)(*)1
@M03364:276:000000000-BLYN8:1:1101:16031:5907 2:N:0:1
GGACTACAAGGGTATCTAATCCTGTTTGCTCCCCACGCTTTCGCACCTGAGCGTCAGTCTTTGTCCAGGGGGCCGCCTTCGCCACCGGTATTCCTCCAGATCTCTACGCATTTCACCGCTACACCTGGAATTCTACCCCCCTCTACAAGACTCTAGCCTGCCAGTTTCGAATGCAGTTCCCAGGTTGAGCCCGGGGATTTCACATCCGACTTGACAGACCGCCTGCGTGCGCTTTACGCCCAGTAATTCCG
+
CCCCCGGGGGGGGGGGGGGGGGGGGGGGGGGGGGGGGGGGGGGGGGGGGFGGGGEGGGGGGGGGGGGGGGGGGGGGGGGGGGGGGGGGGCGGGGGGGGGGGGGGGGGGGGGGGFFGGFGGGGGGGGGGGGGGGGGGGGGGGGGCFFGFGGGDFGGGGGGGGGGGGGGG*@FGECGGGGG7?FGGGGGGGGGGGGGGDGDFG@EGFGGGDGGGGFGDCCEFEGFF@FFEBEEFGGG<B0EEGBFFFCF<F>*
@M03364:276:000000000-BLYN8:1:1101:11074:5931 2:N:0:1
GGACTACTCGGGTTTCTAATCCTGTTTGCTACCCATGCTTTCGAGTCTCAGTGTCAGTTACAGGCCAGGGAGCCGCTTTCGCCACCGGTGTTCCTCCATATATCTACGCATTTCACCGCTACACATGGAATTCCACTCTCCTCTCCTGCACTCAAGTCATCCAGTTTCCGATGCATACAACGGTTTATGCCGTGGCTTTTCACACAGCACTTAGAAAACCGCCTGCTCTGCTTTTACGCCAACTAATCCCG
+
CCCCCGGG8BFEGCFGGGGGGGGGGGAFGGEFFFE,C8FFFGGGGEDFFGGEFGFGGGG<FFG,C@F8,,CBFFFGD:FGGGCFC<BEGEGGE9BE?AEFGDEEEF9F@@GFGGGFFEEE@:,EECGGG9FCEFGAE,49EEEG,,@FFGFGF8E?FB,,,CEGGGGG8+@BE>F,,6,63+63@+D@;E,5++3+1>EF7;2+0;75*0C42+=5=*1**4*/()(1***+1=***(=C*>();7+)2*/
@M03364:276:000000000-BLYN8:1:1101:4837:5939 2:N:0:1
GGACTACAGGGGTTTCTAATCCTGTTTGCTCCCCACGCTTGCGCACCTGAGCGTCAGTCTTTGTCCAGGGGGCCGCCTTCGCCACCGGTATTCATCCAGAACTCTACGCAATTCACTGCTAGACCTGGAATTCAACCCCCCTCTACAAGAATCTAGCCTGCCAGTTTCGGATGCAATTCCGAGGTTTAACCCGAGGATTTCGCATCCTACTTGACCGACCGAATCCTTTCGTATTACGCACATTAATTCCC
+
A<@<<F<,CF,68+=C,6C<<FGDGA,6,EFF,,CF++@@6C@FF77AEC,,@@FG:6@FFA@CE9,C8,@+7>7FC,4,:,8CFCC47+45B,CA<FAA,:>,9,<4+++B,,,:,4A,,,7?=,,,,6C:E,3386+3333=,,7,E6,5;>DCF,7,,3@37,5,5*:B?,,,,42>,*4*>B,,,4?,**1/*?C++*/7))**;*27C>**5C*/)*04())*)1))2206BB51*0)*2:@D7C0
@M03364:276:000000000-BLYN8:1:1101:26551:6023 2:N:0:1
GGACTACCAGGGTTTCTAATCCTGTTTGCTCCCCACGCTTTCGAGCCTCAGTGTCAGTTACAGGCCAGAGAGCCGCTTTCGCCTCCGGTGTTCCTCCATATATCTACGCATTTCACCGCTACACATGGAATTCCACTCTCCTCTTCTGCACTCAAGTTAACCAGTTTCCGATGCACTTCCTCGGTTGAGCCGAGGGCTTTCACAGCAGACTTAATTAACCGCCTGCACTCGCTGTACGCCCAATAAATCCG
+
CCCCCGFEEFFGG<FFFFFGGGDFGCEGGGGGGGAFGGC@,FEFGGGFGGF<FAEFF<EEFFGGGGGGGGGGFFFG+B7BF>CEGGGGGGG7FE,CAB,@,9;FFDFEGC?:?,AFFFGDGEGGGGFGGGFCGG@E9FGFFGGCGGAFAFFG8>FF3E9BGGFG<DDGGE6EEGGFGCC89FGE+BEFC,DC+@CG@BGG77C@+;>47;*=@+=7DCC<5C4@:4>6BA)):*2;83CECD;;D>A9DF5
@M03364:276:000000000-BLYN8:1:1101:9267:6026 2:N:0:1
GGACTACTAGGGTATCTAATCCTGTTTGCTCCCCACGCTTTCGCACCTGAGCGTCAGTCTTTGTCCAGGGGGCCGCCTTCGCCACCGGTATTCCTCCAGATCTCTACGCATTTCACCGCTACACCTGGAATTCTACCCCCCTCTACAAGACTCTAGCCTGCCAGTTTCGAATGCAGTTCCCAGGTTGAGCCCGGGGATTTCACATCCGACTTGACAGACCGCCTGCGTGCGCTTTACGCCCAGTAATTCCG
+
CCCCCGGGGGGGGGGGFGGGGGGGGGGGGGGGGGGGGGGGGGGGGGGGGGGGGGGGGDFFGGGGFGGGGGGGCFFCFGGGGGGGGGGGGGG?EGGGGGGGGGGGFFGGFGCFFGFGGGGGGGGGGGGFGGGGGGGGG?DEGGGGGGFGGGFFGGGGGGGCFFFFAFFFGGC,<E9EFC7CFGGFGFEGGG6@EGGGEEFFGGGGFD4:DD<GGGG7FD=FD5>1;AF3,57;)C<97:CEEEFFF7@2:CC
@M03364:276:000000000-BLYN8:1:1101:18400:6038 2:N:0:1
GGACTACAAGGGTTTCTAATCCTGTTTGCTCCCCACGCTTTCGAGCCTCAGTGTCAGTTACAGGCCAGAGAGCCGCCTTCGCCTCCGGTGTTCCTCCATATATCTACGCATTTCACCGCTACACATGGAATTCCACGCCCCTCTCCTGCACTCAAGTCTCCCAGTTTCCAATGCACACAATGGTTGAGCCACTGACTTTTCAATCAGACTTAAGAAACCACCTGCGCTCGCTTTACGCCCAATAAAGCCGG
+
CCCCCGGDCFGGGDDFFGGGGGGGF9FFFGGGFEFEFFF@<FFFDGGGFGF<EFDGG<CFFGGFDEFGFGGGGGGG+B@FFGG,B8FGEFGGGGGGFGGFG9EFFFFECC7=FDFGGGGGDGGG9,CEGFDCFFGF74+@@DEF=EED@DFG8=DG37,=EGEF>FFE:D;@@,D9ADE6,>>,=C:,,@,3,53,,@BF+2,5=98C>*++:::239EF4A*0-?5)(/?)*5==>08E*:@F>7+);)9
@M03364:276:000000000-BLYN8:1:1101:26405:6041 2:N:0:1
GGACTACAGGGGTTTCTAATCCTGTTTGCTCCCCACGCTTTCGAGCCTCAGCGTCAGTTACAGACCAGAGAGCCGCCTTCGCCACTGGTGTTCCTCCATATATCTACGCATTTCACCGCTACACAGGAAATTCCACTACCCTCTACCATACTCTAGCTTGCCAGTTTTGGATGCAGTTCCCAGGTTGAGCCGGGGGATTTCACATCCGACTTGACAGACCGCCGGCGTGCGCGTGACGCCCAGTAATTCCG
+
CCCCCGFDFFGGGGGF<AFCCDFFDAFFGGGGF7FEFFFCEEGGGGGC@CFFF6BCGCEFFEDFFFGGG8CFCFEG@:@FGG:FGCGGCFCCFACEFGFFGE,CB<ECECCFEEE<BFEGCCE8EGGGGGGGDEFAEEFGG?FCECDD=A>FGAECDEFD7EGDD=,EFGF9FFGG=DDFC=EF>,DF?CC+48CEGB6,=CFFFCC*?D4C::*@CDFFA5>6:B951:>>)9)4568:CB:?CG*67D6
@M03364:276:000000000-BLYN8:1:1101:19280:6052 2:N:0:1
GGACTACAGGGGTTTCTAATCCTGTTTGCTCCCCACGCTTTCGCACCTCAGTGTCAGGATCAGGCCAGGTAGGCGCCTTCGCCACTGGTGTGCCTTCCTATATCTACGCATTTCACCGCTACACATGGAGTTCCACTGTCCTCTTCTGCACTCAAGTCTCCCAGTTTCCAATGCCCTGTTGCGGTTGAGCCGAAGGCTTTCACATTAGACTTAAAAGACCGCCTGCGCTCGCTTTACGCCCAATAAATCCG
+
BCC-,;CECDFG@@BCFFFGG9FG<@<<9CCFD,FFCFBFGAFCF@:F,FF;E,CCF,<C8AD,CFGG@:6C,6@CCBFFFC@@BBEE,B6,C,C?,:?EFA9A=FFFG:==DFFD,C7CCEE,C,CEEFEA,A4,,EDG8C=D,==@;6@+@,8==D;DGD?DDFF>8=E>EF,,@,@,,,@>F>EEC8,@+@>EG,>ECFCFFD8><*+5:@825;8C>CD9(6=?@EBAGG*7@7*:CA(;6:@)+*9
@M03364:276:000000000-BLYN8:1:1101:4148:6066 2:N:0:1
GGACTACAGGGGTTTCTAATCCTGTTTGCTCCCCACGCTTTCGCACCTGAGCGTCAGTCTTAGTCCAGGGGGCCGCCTTCGCCACCGGTATTCCTCCAGATATCTACGCATTTCACCGCTACACCTGGAATTCTACCCCCCTCTACAAGACTCTAGCCTGCCAGTTTCAGATGCAGTTCTCAGGTTGAGCCCGGGGTTTTCACATCCGACTTAACAGACCGCCTGCGCGCGCTTTACGCCCAGTAATTCCG
+
CCCCCGGGGGGGGCGGGGGGGGGGGGGGGG,FDGGCGGGGGGGC,FFF@FGGGGGGGG@66,<CFCFG,6+@@@FGGGGGGGCGEFGGC+DFG,CF<E,EF,EECGAF=CGEFGGGG7FCF@FGE:AFGGGG9,@FFC+@ECE69D;DFEFFG,,7@@BDCBGFGGGG,@9,EFF7A,E,,@EGFGFCGGD:5*=C*4=CGDFFAF<<DGGC+:++**:C5EFD2>952>5@DG<66,2CE@(0CF*):DC
@M03364:276:000000000-BLYN8:1:1101:25223:6072 2:N:0:1
GGACTACCAGGGTATCTAATCCTGTTTGCTCCCCACGCTTTCGCACCGCAGTGTCAGTATCAGTCCAGGTAGTCGCCTTCGCCACTGGTGTTCCTTCCTATATCTACGCATTTCACCGCTACACAGGAAATTCCACTACCCTCTACCATACTCTAGCTTGCCAGTTTTGGATGCAGTTCCCAGGTTGAGCCCGGGGATTTCACATTCAACTTAACAAACCACCTACGCGCGCTTTACGCCCAGTAATTCCG
+
CCCCCGGGGGGGGFFGGGGGAFGGGGGGGGGGGGGGGEEGGGGGGGG:CFG7FFFFGGFAFGFFF<FFGFGGGGGGGGGGGG7EGGGGGGGDFCFFCGGGGGDGGGGGGGGEGGGGCFG>C=FFGFEFGGGGGGGGGGG?>9BFG;EDGGGFGGFGGGFGGFCFAFF=D@D9AFGFGGF,DFFG3>FFFCGEEEGGGC?ECGGGFC=;;<@FCFGGGF5991:BFA=>@BE>DCG>A158EF2):D6<FG8
@M03364:276:000000000-BLYN8:1:1101:9843:6081 2:N:0:1
GGGGTGCAAAAGGGAATTAAGCTGTTTTGTCCCCCCACCCGCGTACCCCCGGGGCTAGTGTTTTTGTGGGGGGGGGCGTCCCCCCCCGGCGTTCTCCCCCTGTCCCTGCGTCTGACTTCGCCACCACGAAATTCTCACCCCCCCCCACAAAACACTCCCGCCCAGGTTTGGGTGGTACCCTCCGACGTGCGCCGGGCGGGCACCTGCCCATCTTGCTGCCCGACCGCGTGGGGGGTGTCGCCGCACACTTT
+
A---876,C-C-=B,,=,,C,,,6;<E<6C,,6C+@+C,,+++8+7,,,+8+6@+6,,:96,,CC+::4:FF:*****2***1:?C/****1*/*908*22*0+++,31*****+3,+32;?**/******2++++338*C*2)***2;8;7*//+*2//:88*2*++0**;**1*+++++*******11*****2*:**))**)*021*******0*+1)*)-()(.,)))/)1-)-+**0(0)/.(*2*
@M03364:276:000000000-BLYN8:1:1101:17806:6088 2:N:0:1
GGACTACTCGGGTTTCTAATCCTGTTTGCTCCCCACGCTTTCGAGCCTCAGTGTCAGTTACAGGCCAGAGAGCCGCTTTCGCCTCCGGTGTTCCTCCATATATCTACGCATTTCACCGCTACACATGGAATTCCACTCTCCTCTCCTGCACTCAAGTCTACCAGTTTCCAATGCATACAATGGTTGAGCCACTGCCTTTTACACCAGACTTAATAAACCACCTGCGCTCGCTTTACGCCCAATAAATCCGG
+
CCCCCFGGGGGGEFGGGGGGGGGGGGGGGGGGGGGGGGGGGGGGGDGGGGGGGGFGGGGGGGGGGGGGGGGGGGGGCF@FGGGGGGGGGGGGGCDFGGGDGGFEGGGGEGG@FFGGFFGGDGGGGGGFGGGGGGGGGGFGGGGGGEFFGGGGGG8@CDEGGGGG9C;FCGGDFGGGGGGFGF>@FE?GGFGGFGGDFFFCFGGGFGGGGG7DCCC;FFDFF9FEFF=*-:B>C*B>EFCCEF69>FFF4DG
@M03364:276:000000000-BLYN8:1:1101:25893:6095 2:N:0:1
GGACTACTAGGGTTTCTAATCCTGTTTGCTCCCCACGCTTTCGCACCTGAGCGTCAGTCTTTGTCCAGGGGGCCGCCTTCGCCACCGGTATTCCTCCAGATCTCTACGCATTTCACCGCTACACCTGGAATTCTACCCCCCTCTACAAGACTCTAGCCTGCCAGTTTCGGATGCAGTTCCCAGGGTGAGCCCGGGGATTTCACATCCGACTTGACAGACCGCCTGCGTGCGCTTTACGCCCAGTAATGCCG
+
CCCCCGFA@FGG<FEGGGGGG9@FEDGECCFFFG@@CCFG?<FGC:FEFCFGCFGGG9CFGFEGGDEGGGGGGEC:B=FEF7CBEGGGCC7@F9@FFFFACA,AA@FEFGDEFAEGF77++8A?EFGGFFFFGGGGFC6BE8@==CFG98D8@>FFGGGGCEGGFFGGGGGBCGCF<BFDEGDE*>CGGGGGGDEGDCC9FFG:CC<DGD)*;CGGFGECAE@0459DB@:B33*59:E1:7<7CCF2:*9
@M03364:276:000000000-BLYN8:1:1101:7432:6117 2:N:0:1
GGACTACTCGGGTTTCTAATCCTGTTTGCTCCCCACGCTTTCGAGCCTCAGTGTCAGTATCAGTCCAGGTAGTCGCCTTCGCCACTGGTGTTCCTTCCTATATCTACGCATTTCACCGCTACACAGGAAATTCCACTACCCTCTACCATACTCTAGCTTGCCAGTTTTGGATGCAGTTCCCAGGTTGAGCCCGGGGATTTCACATTCAATTTAACAAACCACCTACGCGCGTTTTAGCCCAAGTAATTCCG
+
CCCCCGGGGGGGGGGGGGGGGGGGGGFGGGGGGGGGGGGGGGGGGGGGGGGGGGGGGGGGGGGGGGGGGGGGGGGGGGGGGGGGGGGGGGGGGGGGGGGGGEFFFGGGGGGGGGGGGGG6FGFGGFDFGGGGGGGGG,@FGGGGFGGGGGGGGFGDFGGFDGCGGCGFGDCE,DGGGGGG,@EGGF8,@DG=@E>>+@FF79,+?+5;+++2B7@FG4E*/A9:BA)*/:))29*).)?<*236:+1)++*
@M03364:276:000000000-BLYN8:1:1101:12624:6125 2:N:0:1
GGACTACCGGGGTTTCTAATCCTGTTCGCTACCCATGCTTTCGAGCCTCAGCGTCAGTTACAGGCCAGAGAGCCGCTTTCGCCTCCGGTGTTCCTCCATATATCTACGCATTTCACCGCTACACATGGAATTCCACTCTCCTCTCCTGCACTCAAGTCTCCCAGTTTCCAATGCACACAATGGTTGAGCCACTGCCTTTTACATCAGACTTAAGAACCCACCTGCGCTCGCTTTACGCCCAATAAATCCGG
+
CCCCCGGGGGGGEGGGGGGGGGGFGGGGGGGGCGGGGGGGGGGGGGGGGGGEFFFGEGGGGFFGGGGGGGGGGGGGGGGGGGGGGGGGGGGGGGGGFGFGGGFGGFGDGFEEFDFGFFDGGG:AEDFFC@FGF<=FCGGG8@=3D=EFFDDDFGGGGGC;FGGGGF@;FF,,,:9DFGDDAG?DDC:,6DFFGGC,<;@@EFGGC7DCFG+:+=BF*3*=85A8:/58@6>)77CC>DGGC3;):+@54<8
@M03364:276:000000000-BLYN8:1:1101:17647:6130 2:N:0:1
GGACTACCAGGGTTTCTAATCCTGTTCGCTACCCATGCTTTCGAGCCTCAGCGTCAGTTGCAGACCAGACAGCCGCCTTCGCCACTGGTGTTCTTCCATATATCTACGCATTTCACCGCTACACATGGAGTTCCACTGTCCTCTTCTGCACTCAAGTCTCCCAGTTTCCAATGCACTTCTTCGGTTGAGCCGAAGGCTTTCACATTGGACTTAAAAGACCGCCTGCGCTCGCTTTACGCCCAATAAATCCG
+
CCCCCGGGFFGGFGDGGGGGGFEFFFEFFGGEGG@CAFCFEGG@CEFFFDDGGG@FEEGFC@@DFFDF,CCE8FFGDEGDGGGGGGGC<B=,C9EFFAE?FGGGGGGG:CFGFGGGABFCFGFG9FGDE<4==E@AEGFGGGG8>;EC9FE+DDFDCDDDEF8EAF9;=;BFGGGGGGGGA,>ECEGCGG?3C8CGG6DECFGFFG+2*2;*BDF7:>EC*75>DFBEFFFEDGGE@(=8:A08*>+):DD
@M03364:276:000000000-BLYN8:1:1101:5631:6130 2:N:0:1
GGACTACAGGGGTTTCTAATCCTGGTTGCTCCCCACGCTTTCGCACCTGAGCGTCAGTCTTCGTCCAGGGGGCCGCCTTCGCCACCGGTATTCCTCCAGATCTCTACGCATTTCACCTCTACACCTGGAATTCTACCCCCCTCTACGAGACTCAAGCTTGCCAGTCTCAAATGCAGTTCCCAGGTTGAGCCCGGGGATTTCACATCTGACTTAACAAACCGCCTGCGTGCGCTTTACGCCCAGTAATACCG
+
CCCCCGGGGGGGF@FGG9FGGDFG-CFEFCF@DFFF7@FGG,:CFFFGGGFGGGGGGG<ECFFGGDEF<C@ED:FGGGGGDGGGEGF7=@FF9BEF=E=9A8EGGGGGGE+BFEAFA,A,:E9AE,AF,<CF9DCAE@DFC6CGEG?+BCEGGG7EB6@8BFE6F,@D<,;;C9@7<;AD6D8EG9F?FG?D5EEC=1*A7DC7+2+:+1;+11C>*1;=5C>00A3.33>D3C/66(/?E@()208)201
@M03364:276:000000000-BLYN8:1:1101:21849:6142 2:N:0:1
GGACTACACGGGTTTCTAATCCTGTTTGCTCCCCACGCTTTCGAGCCTCAGTGTCAGTTACAGGCCAGAGAGCCGCTTTCGCCTCCGGTGTTCCTCCATATATCTACGCATTTCACCGCTACACATGGAATTCCACTCTCCTCTCCTGCACTCAAGTCTCCCAGTTTCCAATGCACACAATGGTTGAGCCACTGCCTTTTACATCAGACTTAAGAAACCACCTGCGCTCGCTTTACGCCCAATAAATCCGG
+
CCCCCGGGGGGGGGGGGFGGGGGGGGGGGGGGGGGGGGGGGGGGGGGGGGGGGGGGGGGGGGGGGGGGGGGCFGGGGGGGDEGGGGGGGG@CGGGGGGGGGFFGGGGGGGGGGGGAFEGGGGGGGGGGGG,EFGGGGGGGGGGGGDFGGFGGGGGDGGGGGGGGGGGGGGGGGGGGGG>8DF@FFEGFGGGGGGGGGGGCFDCDFFGGGGGGCF>F90DFFGF2@E=*(8?85C@4B@>EEFFF7FC3;<<
@M03364:276:000000000-BLYN8:1:1101:11300:6144 2:N:0:1
GGACTACTCGGGTATCTAATCCTGTTTGCTCCCCACGCTTTCGAGCCTCAGTGTCAGTTACAGGCCAGAGAGCCGCTTTCGCCTCCGGTGTTCCTCCATATATCTACGCATTTCACCGCTACACATGGAATTCCACTCTCCTCTCCTGCACTCAAGTCTCCCAGTTTCCAATGCACACAATGGTTGAGCCCCTGCCTTTTCAATCAGACTTAAGCAACCACCCGCGCTCGCTTTACGCCCAATCAATTCGG
+
CCCCCGGGGGGGG@FFGGGGCGGGGGGGGGGGGGGGGGGGGGG8@CEFGFGEEGGGGGG9CFA<@FGG@FFGGGGG@FFFGDG>EFGGE+BFEGGGGGGGG9EFGFFGGGGGGFGGGGGGEFGG9FFGGGGGGFFG;E9FGFGG4EEFFFCCD8FG3EGFGDEEFGGG,;EFFDF=,@++3>D=FCFCGB+@+@8@,@EC++,2=9*342?@+<+?0*=>5C*))/5458))CC@C8,=:EF3);FF)+12
@M03364:276:000000000-BLYN8:1:1101:5447:6185 2:N:0:1
GGACTACTGGGGTATCTAATCCTGTTTGCTCCCCACGCTTTCGAGCCTCAGCGTCAGTTACAGACCAGAGAGCCGCCTTCGCCACTGGTGTTCCTTCCTATATCTACGCATTTCACCGCTACACAGGAAATTCCACTACCCTCTACCATACTCTAGCTTGCCAGTTTTGGATGCAGTTCCCAGGTTGAGCCCGGGGATTTCACATTCCACTTAACAAACCACCTACGCGCGCTTTACGCCCAGTAATTCCC
+
CCCCCGFGGGGGGGGGGGGGGGGGGGGGGGGGGGGGGGGGGGGDGFGFFFGGEFGEGGGGGGGGGF@FGFFGGGGGGGGGGGGGGGGGGGGGGGGGGGGGGGGFGFCFGGGGGGGGGGGGGGGGGGGFGGGGGGGGGFFGFGGGFGGGGGGGGGGFGGGGGD=DAEGGGG89FFAFGGCE,E8DG9FGGGGGGDGGEG,EFCB::FF+:CGFGGFFGGF54CEDFF=EFB:B35C3+:EGE:06CFA>7D*
@M03364:276:000000000-BLYN8:1:1101:7116:6194 2:N:0:1
GGACTACCCGGGTTTCTAATCCTGTTTGCTCCCCACGCTTTCGCACCTGAGCGTCAGTCTTTGTCCAGGGGGCCGCCTTCGCCACCGGTATTCCTCCCGATCTCTACGCATTTCACCGCTACACCTGGAATTCTACCCCCCTCTACAAGACTCTAGCCTGCCAGTTTCGGATGCAGTTCCCAGGTTGAGCCCGGGGATTTCACATCCGACTTGAAAGACCGCCTGCGCTCGCTTTACGCCCAATAAATCCG
+
CCCCCGG8@FGGGGGGGGGGGGGGGGGGGGEGGGGCEGGGGGGE@FGG8FGGGGGGGGCDCFGGGGGG8@FFGGGGGGGGGGGGG<FGGCGGGGGGG7FCG+@FGGGGFGGGFGFGGGGGDGGGG8CFGGGGGGFGGB6CEGGGCGG9,:EGG9DFA3>@CGFGGGG;E*>BEG7;;:DF9,D*C90<CFGG58CGDC8+;+++3>DDCCD3CC9CC*;*<EB:1)-5(83)>7<)*,8EE>17F**.:21
@M03364:276:000000000-BLYN8:1:1101:16896:6195 2:N:0:1
GGACTACTAGGGTATCTAATCCTGTTCGCTACCCATGCTTTCGAGCCTCAGCGTCAGTTACAGACCAGACAGCCGCCTTCGCCACTGGTGTTCTTCCATATATCTACGCATTTCACCGCTACACATGGAGTTCCACTGTCCTCTTCTGCACTCAAGTCTCCCAGTTTCCAATGACCCTCCCCGGTTGAGCCGGGGGCTTTCACATCAGACTTAAGAAACCGCCTGCGCTCGCTTTACGCCCAATAAATCCG
+
CCCCCGGGGGGGGGGGGGGGGGGGGGGGGGGGGGGGGGGFGGGGGGGGGGGGGGGGGGGGGGGGGGGGCGFGGGGGGGGGGGFF7FGGGGGGGGGGGDFGGGGGGGEFGGGGGGGGGGGEGGGGGGGGGGGGGGGGGGGGGFGGGGGGGGGGGGGF@DEAFGGGDEFGGFGFGGDGGGGGGGGEGD>FGGGGDGGGEG8CDCCCFFC;;6CF78CF7CFGEEB??)2=>FFFCFGEF0CEGB<FGGFFGG3
@M03364:276:000000000-BLYN8:1:1101:23187:6228 2:N:0:1
GGACTACTCGGGTTTCTAATCCTGTTTGCTCCCCACGCTTTCGCACCTGAGCGTCAGTCTTTGTCCAGGGGGCCGCCTTCGCCACCGGTATTCCTCCAGATCTCTACGCATTTCACCGCTACACCTGGAATTCTACCCCCCTCTACAAGACTCTAGCCTGCCAGTTTCGGATGCAGTTCCCAGGTTGAGCCCGGGGATTTCACCTCCGACTTGACAGACCGCCTGCGTGCGCTTTACGCCCAGTAATTCCC
+
CACCCGGF,FGGG>FGGCFGGGGFGGGGGGGGGGGGGGGDGGGGGGGGFFFGGGGGGGGFG<FGFFGGGEF7@FCGGCFG,CFGDFEGGGGGFFGGG8,BEFFDDCFGDCEEFGAAEGGGGGGGGGGC<FFEGGGAFGFGGGG?9E=99,@CF,EEF@EECFEFG9ED*5*4*@CAFFFGC?DFGFG,7,:DEE5E*3*0:DG**;2)1>CDF>FF**3CBC@<?>;3(.73CCC>?,;CED(/:744::0
@M03364:276:000000000-BLYN8:1:1101:6920:6258 2:N:0:1
GGACTACAGGGGTTTCTAATCCTGTTTGCTCCCCACGCTTTCGCACCTCAGTGTCAGTATCAGTCCAGGTAGTCGCCTTCGCCACTGGTGTTCCTTCCTATATCTACGCATTTCACCGCTACACAGGAAATTCCACTACCCTCTACCATACTCTAGCTTGCCAGTTTTGGATGCAGTTCCCAGGTTGAGCCCGGGGATTTCACATTCAACTTAACAAACCACCTACGCGCGCTTTACGCCCAGTAATTCCC
+
CCCCCGGGGGGGGGGGGGGGGGGGGGGGGGGGGGGGGGGGGGGGGGGGGGGFGGGGGGGGGGGGGGGGGGGGGGGGGGGGCGGGGGGGGGGGGGGFGGGGGFEGGGGGGGGGGGGGGGGGGGGGGGFG?FFGGGGGGGGGGGGGGGGGGGGGGGGGGGGGFE9DGGGGG6,DFGGGGGGGGGC6FEED8DFFGGCGGGGGGCCFFFGGGFGG7FGGDGGGFGF:EFFFBFAEGGCCC1CEG>(/;7AEGG*
@M03364:276:000000000-BLYN8:1:1101:18421:6284 2:N:0:1
GGACTACAGGGGTATCTAATCCTGTTTGCTCCCCACGCTTTCGAGCCTCAGTGTCAGTTACAGGCCAGAGAGCCGCTTTCGCCACCGGTGTTCCTCCATATATCTACGCATTTCACCGCTACACATGGAATTCCACTCTCCTCTCCTGCACTCAAGTCTACCAGTTTCCAATGCATACAATGGTTGAGCCACTGCCTTTTACACCAGACTTAATAAACCACCTGCGCTCGCTTTACGCCCAATAAATCCGG
+
CCCCCGFFGGGGGGGGGGGGGGGGGGGGGGGGGGGGGGGGGGGGGGGGGGGGGGGGGGGGGGGGGGFGFGGGGGGGGGGGGGGGGGGGGGGGFFFGGGGGGGFCFGGGDGGGGGGGGGGGGGFGFGGGGGGFGFGGGGEFFGGGG?FFGGGGGGGGGFF;FGGFFGGGGGGGGGGGFGG89DFGGGG8CGGGGGGF?CFGGGGFFG7FGGGFGGC+:CDFFGFEFFF5<BFFFG7CB@CCEF@FGGFFGD3
@M03364:276:000000000-BLYN8:1:1101:20498:6288 2:N:0:1
GGACTACCCGGGTTTCTAATCCTGTTTGCTCCCCACGCTTTCGCACCTCAGTGTCAGTATCAGTCCAGGTAGTCGCCTTCGCCACTGGTGTTCCTTCCTATATCTACGCATTTCACCGCTACACAGGAAATTCCACTACCCTCTACCATACTCTAGCTTGCCAGTTTTGGATGCAGTTCCCAGGTTGAGCCCGGGGATTTCACATTCAACTTAACAAACCACCTACGCGCGCTTTACGCCCAGTAATTCCG
+
CCCCCGGCEFGGGGGGGGGGGGGGGGGGGGGGGGGFGGGGGGGGGCFGGGGCFGGGGGFDGGGGGGGGFGFGGGGGGGGGGEGGGGEGGGFGGGGGG<FGFGGGGGGGGEEGFGGDGFGGEGGGFCG,F8FGGGGFGGDFGGGGGGGF;AFFG9@EFGGGGGGGGEF9,BFGGGGGGGGG,,6DF98?ECGFD8EG>ECCFDGGFC89+?CFG7+=*;FE6?@DFFDE=EBFGD*.;;GGGF?FF++9D>9
@M03364:276:000000000-BLYN8:1:1101:14933:6290 2:N:0:1
GGACTACCCGGGTTTCTAATCCTGTTTGCTCCCCACGCTTTCGCACCTGAGCGTCAGTCTTTGTCCAGGGGGCCGCCTTCGCCACCGGTATTCCTCCAGATCTCTACGCATTTCACCGCTACACCTGGAATTCTACCCCCCTCTACAAGACTCTAGCCTGCCATTTTCCAATGCATTTCTGCGTTGGACCCGAAGCTTTTACATCCAGACTTCATAACCCCCTTCCCACGCCTTCACCCCCATAAACTCGG
+
CCCCCGGEAEGGGGGGGGGGGGGGGGGGGGGGGGGGGGGGGGGCEDDF@FGGGGGGCG<@CEFFGGGGCG7FGEGGGGGGGDGGGGGGGGFGFFGGGEEFGDFFGFGFGGGGGGFD9CEE+@FF8>FFGGFFFGGGA,3@ECEGGGF,33,=?9CFGFA87,,5@C>F7,,7,3,,,,3@,,4><*,,2>>*=8:*,2?,+*1++*****2++++;7*5*)=),,2/0/)5.;D*)1)/8*0(7>>*)0*1
@M03364:276:000000000-BLYN8:1:1101:13569:6295 2:N:0:1
GGACTACTAGGGTTTCTAATCCTGTTTGCTCCCCACGCTTTCGAGCCTCAGCGTCAGTTACAGACCAGAGAGCCGCCTTCGCCACTGGTGTTCCTCCATATATCTACGCATTTCACCGCTACACATGGAATTCCACTCTCCTCTTCTGCACTCAAGTCCTCCAGTTTCCAATGACCCTCCCCGGTTGAGCCGGGGGCTTTCACATCAGACTTAAAGAACCGCCTGCGCTCGCTTTACGCCCAATAAATCCG
+
CCCCCGGGGGGGGGGGGGDGGGGGGGGGGGGGGGFGGGGGGGGFGGGGGGGFEGGGGGGFGGGGGGGGGGGGGGGGGGGGGGGGGGGGGGGGGGGGGGGGGFADEFGGGGGGGFGGGGGGDCFGG:CFGFGGGGAEEF9FFGGGGGGGGGF=@>F8EFGGGGFGFGGGFG9CDGGGFCFGGGGDCCEGGGGGGEGECE5CF8F7+8?4C88CGFCFCFGGAGFD?FBD25:DG5C<FBGGGFFFFGFBGGD
@M03364:276:000000000-BLYN8:1:1101:19192:6302 2:N:0:1
GGACTACACGGGTATCTAATCCTGTTTGCTCCCCACGCTTTCGAGCCTCAGTGTCAGTTACAGGCCAGAGAGCCGCTTTCGCCACCGGTGTTCCTCCATATATCTACGCATTTCACCGCTACACATGGAATTCCACTCTCCTCTTCTGCACTCAAGTTCTCCAGTTTCCAATGACCCTCCCCGGTTGAGCCGGGGGCTTTCACATCAGACTTAAAGAACCGCCTGCTCGCGCTTTACGCCCAGTAATTCCG
+
CCCCCGGGGGGGGGGGGGGGGGGGGGGGGGGGGGGGGGGGGGGFFGGGGGGFGGGGGGGFEFGGGGGGGGGGGGGGCGGGGGGGGGGGGGGGGGGGGGGGGGGGGGGGGGGGGGGGGGGGGGGG9:FCFFGGGGGGGG,EFGGGFGGGECCGGGGGF,@DFEFGEFFGGGGGGCCEDFGCGEGGFGGGFGGDEEGGGGGGGGGGFFGFDDGGGGCFGGGGDGED(A(+().5<C34@BEGEE0?G76:F?2
@M03364:276:000000000-BLYN8:1:1101:14398:6303 2:N:0:1
GGACTACAGGGGTTTCTAATCCTGTTTGCTCCCCACGCTTTCGCACCTCAGTGTCAGTATCAGTCCAGGTAGTCGCCTTCGCCACTGGTGTTCCTTCCTATATCTACGCATTTCACCGCTACACAGGAAATTCCACTACCCTCTACCATACTCTAGCTTGCCAGTTTTGGATGCAGTTCCCAGGTTGAGCCCGGGGATTTCACATTCAACTTAACAAACCACCTACGCGCGCTTTACGCCCAGTAATTCCG
+
CCCCCFGGGGGGGGGGGGGGGGGGGGGGGGGGGGGGGGGGGGGGGGGGGGG<FGGGGGGGGGGGGGGGGGGGFGGGGGGGGDEGGGGGFGGGGGGFGGGGGGGGGFFGGGGGGGGGGGGGGGGGGGGGGGGGGGGGGGGGGGGFGGGGFEFGFFGGGGF?EFGCFFFDGG,E?FGGGGGGGGGGGGGGFGD+1:CECEGGGGG96C+=CFGGFFGGG4D7FGFFBF=A=EDFGG:):<CEGD?AG7@77F0
@M03364:276:000000000-BLYN8:1:1101:8179:6313 2:N:0:1
GGACTACTCGGGTTTCTAATCCGTTTTGCTCCCCATGCTTTCGAGCCTCAGGATCAGTTACAGGCCAGAGAGCCTCTTTCGCCTCCGGTTTTCCTCCCTCTATCTACGCATTTCACTCCTACACCGCGAGTTCCACTCTCCTTTCCTGCACTCATGTCTCACCGTTTCCAATGCCCACCATGGTAGACCCGCGGCCTGTTACATCAGTCTTAACATCCCACCTGAGCTCGCTTTACGGCCAATCAATCCTG
+
--ACCGF,;@,@EB@CC,6@,<+,6,,CFGE@<B,,;,C,,;,6,B+BE,C,,,C,,66,6C,,<,6F86,,:,,C,CF?,,6,6,6@+8,A,,9,B,,,9<;F=FG<=,,,95,5,,AE4,,:,++4++84,C4,48@FE8,?EEG;=4@+,3,,C3D=,,33A+,636>>@F,,,++3,6,3,7,,,@++**31;*DF9@7:F+;+++5+++++08,,)*28(/(178>)*7+))(*41)/)0*+)0+2
@M03364:276:000000000-BLYN8:1:1101:11818:6323 2:N:0:1
GGACTACAGGGGTTTCTAATCCTGTTTGCTCCCCACGCTTTCGAGCCTCAGTGTCAGTTACAGGCCAGAGAGCCGCTTTCGCCACCGGTGTTCCTCCATATATCTACGCATTTCACCGCTACACATGGAATTCCACTCTCCTCTCCTGCACTCAAGTCTACCAGTTTCCAATGCACACAATGGTTGAGCCACTGCCTTTTACATCTGACTTAAGAAACCACCTTCCCTCGCTTCACGCCCACGAAATCCGG
+
CCCCBFDFCCGEEBFGGGGGGGGGGGGGGGFGGGGGGCEBCECFF7FG<DFFGGGGF@AFFFGGGGGGFCCC7,@CBCF<CE,,C<FGFE:FFEFCGFFGE,EFFGGF:=CFGFGCA@CGGGGGEE9EFFF?EFC9,,4AEFD?8EBFF,@FECDD=CEGGG?8C>9,@EGCDF,=DGGEAF8EF6?FFG,:,,@@FGE,+=E9++?+=DDC2++20;6CA>4):*-+7*35?*2*8(;=5)()2/;.;)/
@M03364:276:000000000-BLYN8:1:1101:5817:6329 2:N:0:1
GGACTACCCGGGTTTCTAATCCTGTTTGCTCCCCACGCTTTCGCACCTGAGCGTCAGTCTTTGTCCAGGGGGCCGCCTTCGCCACCGGTATTCCTCCAGATCTCTACGCATTTCACCGCTACACCTGGAATTCTACCCCCCTCTACAAGACTCTAGCCTGCCAGTTTCGGATGCAGTTCCCAGGTTGAGCCCGGGGATTTCACATCCGACTTGACAGACCGCCTGCGTGCGCTTTACGCCCAGTAATTCCG
+
CCC9CGGGGGGGGGGGGGGGCGGGGGGGGGGDCEFGCGECFGC@BFGGGGGGGGGDGGGFFGGGGGGGGDGGGGGGGGG9FGEG7?FGG>F<AFFGFG@FFFFFFGGGGGDFGAEGFC7EFEFGDGGGFGFGGGGGGG6EG>EGDDCFC@FDGGGCEGGGFGCFGGFFGGGDEF,DDFGF9DFGGFGGG7EGGEGGE5FGGGG:@GGGGGGGGCF>42==@EBB?)3>3>E33DCBFFC:E<:FFFFAGG9
@M03364:276:000000000-BLYN8:1:1101:5954:6333 2:N:0:1
GGACTACTGGGGTTTCTAATCCTGTTTGCTCCCCACGCTTTCGCACCTCAGTGTCAGTATCAGTCCAGGTAGTCGCCTTCGCCACTGGGGTTCCTTCCTATATCTACGCATTTCACCGCTACACAGGAAATTCCACTACCCTCTACCCTACGCTAGCTTGCCGGTTTTGCACGCAGTTCCCAGGTTGAGCCCGGGGGTTGCACATTCAACTTAACAAACCACCTACGCGCGCTTTACGCCCAGTCATTCCC
+
-A<C<6EC66EFF:BG99CFFEFGFD<EE9FAF;FGGGEC@FFECGE<FE<CC,CEG<CDF9<F@ECE<6<,CFEGC@CAFGG7CFGC8:6+B<@5FFG,E,@F,AFF78FFGGGGFCFE++9EE,4E,,9EE,9EEFGGF,D=,E,,4,4++6>C8,@DDF+=C++=8,7,+++@E9,<9,,@FC?FEG?>C*>5*44//*4;1+;+:7772:;:**3:)2833F051B85)/5<42*:>31)*2@A7:*
@M03364:276:000000000-BLYN8:1:1101:19372:6333 2:N:0:1
GGACTACCGGGGTATCTAATCCTGTTTGCTCCCCACGCTTTCGCACCTCAGTGTCAGTATCAGTCCAGGTAGTCGCCTTCGCCACTGGTGTTCCTTCCTATATCTACGCATTTCACCGCTACACAGGAAATTCCACTACCCTCTACCATACTCTAGCTTGCCAGTTTTGGATGCAGTTCCCAGGTTGAGCCCGGGGATTTCACATTCAACTTAACAAACCACCTACGCGCGCTTTACGCCCAGTAATTCCG
+
CCCCCGGGGGGGGEGFFGFGGGGGGGGGGGGGGCFFEEGGGGGGGGGGEGFGGGDEFGFGGGFGGFFFFGGGGGGCFGGGGGGGDFGGGGGEFDFEFGGDFGGGGCFCGGEGGGGGGGGECCFGDDF8<FGGEGGGFGEFGGGGGGGGGGGGGGGGGGGGGGGG=FAEGGGGGGFGGFGGGGGGGGDFF8DEECCEEGGFGGGGFFG@:@F7CGGGFGGGFGFF()5625>BDD<CFFGEEEDFGC77FF7
@M03364:276:000000000-BLYN8:1:1101:3909:6340 2:N:0:1
GGACTACTAGGGTATCTAATCCTGTTTGCTCCCCACGCTTTCGCACCTGAGCGTCAGTCTTTGTCCAGGGGGCCGCCTTCGCCACCGGTATTCCTCCAGATCTCTACGCATTTCACCGCTACACCTGGAATTCTACCCCCCTCTACAAGACTCCAGCCTGCCAGTTTCGAATGCAGTTCCCAGGTTGAGCCCGGGGATTTCACATCCGACTTGACAGACCGCCTGCGTGCGCTTTACGCCCAGTAATTCCG
+
CCCCCGGGFGGGGGGGGGGGGGGGGGGGGGGGGGGGGGGGGGGGGGGGGGFGGGGGGGGGGGGGGGGGGGGGGGGGGGGGGGGGGGGGGDGGDGGGGGGGGGGGGGGGGGGGGGGGGGGGGGGGGFGGGGGGGGFFFGGGGGGGGGGGGGGGFFGGGGGFFGFGGGFFGGGGGGGGGGGGGGGGGFGCGGFGGGGGGDGGGGGGFG<DGGGDCCFGG4CGFGE<DF>EFFFFGGDAFFEEE51?C7*6CD9
@M03364:276:000000000-BLYN8:1:1101:18715:6341 2:N:0:1
GGACTACAGGGGTTTCTAATCCTGTTTGCTCCCCACGCTTTCGAGCCTCAGTGTCAGTTACAGGCCAGAGAGCCGCTTTCGCCACCGGTGTTCCTCCATATATCTACGCATTTCACCGCTACACATGGAATTCCACTCTCCTCTCCTGCACTCAAGTCTACCAGTTTCCAATGCATACAATGGTTGAGCCACTGCCTTTTACACCAGACTTAATAAACCACCTGCGCTCGCTTTACGCCCAATAAATCCGG
+
CCCCCGGFGGGGGGGGGGGGGGGGGGGGGGGGGGGGGGGFGGGGFGGGGGGGGGGGGGGGGGG?FFFGGGFFGGGGFGFGGGEGGGGGGGGGGGGGGGGGGGGFGGGGGGGGGGGGGGGGGGGGGGGGGGGGFGGGGGGGGGGGGGGGGGGGGGGGFGF>EGGGGGGGGGGCFGGGFGGGGGC9FEG7?@8F78FGGGGF7?:3@9FGGFGFFC7BCFFGF5/54*)/56DDGFCCB@GGDF36CF=CFDC
@M03364:276:000000000-BLYN8:1:1101:4662:6341 2:N:0:1
GGACTACTAGGGTATCTAATCCTGTTTGCTCCCCACGCTTTCGAGCCTCAGTGTCAGTTACAGGCCAGAGAGCCGCTTTCGCCACCGGTGTTCCTCCATATATCTACGCATTTCACCGCTACACATGGAATTCCACTCTCCTCTCCTGCACTCAAGTCTACCAGTTTCCAATGCATACAATGGTTGAGCCACTGCCTTTTACACCAGACTTAATAAACCACCTGCGCTCGCTTTACGCCCAATAAACCCGG
+
CCCCCGGGGFGGGGGGGGGGGGGDFGGGGGEGGGGGGGGGGFFFFCGGGGGGGFGGGGEFGCACGFGGGGGGGGGDGEGGGGGGGGGGGGGGFFGGGFGGGGEGEFGGFEGGGGGGCEGGGGGGGGGFFEFGGDGGGFFG8AEGCFG8=8EDGGFGFEDAEFGGD=FGFCFGGGGGGGG8EG8EAEGGFGFGGCFGGGGGFGDGFGG9FGGG+?FG+;,95CFEFE)9@DFFGF>>EFG85)7);+*(2CC
@M03364:276:000000000-BLYN8:1:1101:11463:6343 2:N:0:1
GGACTACCCGGGTATCTAATCCTGTTTGCTCCCCACGCTTTCGCACCTGAGCGTCAGTCTTTGTCCAGGGGGCCGCCTTCGCCACCGGTATTCCTCCAGATCTCTACGCATTTCACCGCTACACCTGGAATTCTACCCCCCTCTACAAGACTCTAGCCTGCCAGTTTCGGATGCAGTTCCCAGGTTGAGCCCGGGGATTTCACATCCGACTTGACAGACCGCCTGCGTGCGCTTTACGCCCAGTAATTCCG
+
CCCCCFGGGGGGGGGGGGGGGGGGGGGGGGGGGGGGGGGGGGDGGGGGFGGGGGGGGFGGGGGGGGGFGDGGGGGGGGGGGGGGGGGGGGGGGGGGGCFFGGFGGGGGGGGGGGGGGDFGGGGGGGG?=AFCFDCFFFFGGGGGDFGGEGGGGGGGGGFGGGGGGGGGCEG5EFF?>EGGGFG>FGF?CFGFEEGG5CGGGGGGCCFGGGG5C*0+;5CF>EF??FBD?D:;DGFAFBEGE>?F7:8AGG2
@M03364:276:000000000-BLYN8:1:1101:20269:6353 2:N:0:1
CCGGTGCGGGGTGGAGAGTTGGGTTGTGGGCTTGCGAATGGTCGTCTCCGGGTCATTACCCCATTTGCTCCCCCCGCTATGTTGTCGGAGTACTAGGTGCATGCCGAAGAGCACCTCGCGCCACCCGAGTTCGTCCATCTATCTTCCCCTTTCACCTCCACTCCCAACCCTCCACTCTCCTACCCTCTCCCCTACTCTACACCAATCCGACACACAAAATGGTATGCACAGTCACTTCTAGTCCCTCATT
+
86A9@:+++++8+:9C,,,6,,+8-68@,,,,;+,++++,,,9++6,:,8@+6+,6,<,,,,,:CF<,,,,4,+8+++++,5,,,,4+4++,,,,5,:,8?,4,,+8+3@=,,,,,,+6+3+>BF+++***3*6>*3,,3,5?C,,,,,,,*6,6,6>>FC,0,,,,1**66*2<9*<+*0++*4+3**+5***3++++++2*1)*9*)*1)9*9****+*+*))))/-*.*22*)*)+++*)**00(*2
@M03364:276:000000000-BLYN8:1:1101:10498:6368 2:N:0:1
GGACTACCGGGGTTTCTAATCCTGTTTGCTCCCCACGCTTTCGCACCTGAGCGTCAGTCTTTGTCCAGGGGGCCGCCTTCGCCACCGGTATTCCTCCAGATCTCTACGCATTTCACCGCTACACCTGGAATTCTACCCCCCTCTACAAGACTCTAGCCTGCCAGTTTCGAATGCAGTCCCCAGGTTGAGCCCGGGGATTTCACATCCGACTTGACAGACCGCCTGCGTGCGCTTTACGCCCAGTAATTCCC
+
CCCCCGGGGGGGGGGGGGGFFGGGGGGGGGGGFGGGGGGGGGGGGGGGGGGGGGGGGGGGGGGGGGGGGGGFGGGGGGGGGGGGDGGGGGGGF<EGGFEFGGGGGGGGGGGGGGGGGGDG7FGGG@CFFGGGGG9@>FFGGCEGGGFCEFGGGGG<CGBEGGFDFEGGGGGGGGGGG,>EFFGGGGGGFFGGGGGGGGGFGGF>CGGDDG<DG7C+;5FGFGFF:@95(77597FBF<EEGD:6CF6)*:*
@M03364:276:000000000-BLYN8:1:1101:14609:6425 2:N:0:1
GGACTACCGGGGTTTCTAATCCTGTTTGCTACCCATGCTTTCGAGCCTCAGCGTCAGTTACAGACCAGACAGCCGCCTTCGCCACTGGTGTTCTTCCATATATCTACGCATTTCACCGCTACACATGGAGTTCCCCTGTCCTCTTCTGCACTCAAGTTTCCCAGTTTCCGATGCACTTCTTCGGTTGAGCCGAAGGCTTTCACATCAGACTTAAGCAACCGCCTGCGCTCGCTTTACGCCCAATAAATCCG
+
@<ACCGG<@CCDGGGGGAEFEGGGGGGGGGGGGGGFFGGGGGCDFFGDFFGGGFGGCFFCGGEDFGGFFFGGGFGGGGGGGGGGGFFFGE:BB<EGEFCADFFGGGGEGGCFF<FFGGGGGGCG9F9FDFGGGE,6=DDFGFCDFFGGAFGGGCDEEFGFGGGGAEFGG>EG>GCFFGGDEFGDFEE6FFG6@@5CGGGGGGD7=*+;*;CFGC++;;FG>GF@FF9)6DAB*/19FFGGGD0AFF+9CF5
@M03364:276:000000000-BLYN8:1:1101:17740:6456 2:N:0:1
GGACTACACGGGTATCTAATCCTGTTCGCTCCCCATGCTTTCGAGCCTCAGCGTCAGTTGCAGACCAGACAGCCGCCTTCGCCACTGGTGTTCTTCCATATATCTACGCATTTCACCGCTACACATGGAATTCCACTCTCCTCTCCTGCACTCAAGTCTCCCAGTTTCCAATGCACACAATGGTTGAGCCACTGCCTTTTACATCAGACTTAAGAAACCACCTGCGCTCGCTTTCCGCCCAATAAATCCGG
+
CCCCCGGGGGGGGGGGGGGGGGGGGGFGGFGGGGGGGGGGGGGGGGGGGGGGGGGGGGGGGFGGGGGFGGGGGGGGGGGGGGGGGGGGGGGGGGGGGGGGFGGGFGFGG7CGGGGGGGGGGGGGCGGGGFGGFDFGGGGGGGGGGEF8EEGGGGFFFGDGEGGGGGGGGGGGGGGGFGGGCEFEFGCGGGCGGFCFGFFG7CF@=8>7FGGG+5=C*CFGFGF2:BBFFFFFG5+*:=C77ADFC>A?FD<
@M03364:276:000000000-BLYN8:1:1101:16730:6474 2:N:0:1
GGACTACACGGGTTTCTAATCCTGTTTGCTCCCCACGCTTTCGAGCCTCAGTGTCAGTTACAGGCCAGAGAGCCGCTTTCGCCTCCTGTGTTCCTCCATATATCTACGCATTTCACCGCTACACATGGAATTCCACTCTCCTCTCCTGCACTCAAGTCTCCCAGTTTCCAATGCACACAATGGTTGAGCCACTGCCTTTTACATCAGACTTAAGAAACCACCTGCGCTCGCTTTACGCCCAATAAATCCGG
+
CCC@CGGFGEEGGGCCG9CFGFGGGGGGGFG@DGFEGGGGGGEGGGGGGFEEFFGGGGEFEGGFGG?FEC@C<C+@@CBF,B@FEG,CCFFDGFDGC,EG5?CFFC<@@=:BAFGFC7+=C:9F9DFG?FFGGFFFEC,5ECGGFGG8BFGG8D89,@>AED==AFEFG9=;8D8EFFG6DFG9FGFGEF8DCCF<9;9EFFGC?C79CFF+CF>C@*,9CEF2:5=><D4?/*1155=BE)()*;ACFD:
@M03364:276:000000000-BLYN8:1:1101:19802:6485 2:N:0:1
GGACTACCAGGGTATCTAATCCTGTTTGCTCCCCACGCTTTCGCACCTGAGCGTCAGTCTTTGTCCAGGGGGCCGCCTTCGCCACCGGTATTCCTCCAGATCTCTACGCATTTCACCGCTACACCTGGAATTCTACCCCCCTCTACAAGACTCTAGCCTGCCAGTTTCGGATGCAGTTCCCAGGTTGAGCCCGGGGATTTCACATCCGACTTGACAGACCGCCTGCGTGCGCTTTACGCCCAGTAATTCCG
+
CCCCCFECEFGGGFGGGGGGGGGGGGGGGGGGGGGGGDGGGGGGGGGGGGGGGGGGGGGGGGGGGGGGGGGGGGGGGCGGGGGGGFGGGGGGFFFGGGGFGGGGGGGGGDGGGGFGGGDGGGGGGGGGGGFFGGGGGBFEGGGFAEDFGFF789CAFCCEC:8FGGGF*88CEDAAEFGGGGGGGF>FDG?FGEGCCECCFCCFFFGDDD>CGGFCGFF:>*713F>BBFBB/CCAFFGGC5<6CF*47:9
@M03364:276:000000000-BLYN8:1:1101:16082:6497 2:N:0:1
GGACTACAAGGGTTTCTAATCCTGTTTGCTCCCCACGCTTTCGCACCTGAGCGTCAGTCTTTGTCCAGGGGGCCGCCTTCGCCACCGGTATTCCTCCAGATCTCTACGCATTTCACCGCTACACCTGGAATTCTACCCCCCTCTACAAGACTCTAGCCTGCCAGTTTCGAATGCAGTTCCCAGGTTGAGCCCGGGGATTTCACATTCAACTTAACAAACCACCTACGCGCGCTTTACGCCCAGTAATTCCG
+
CCCCCGGGGGGGGGGGGGGGGGGGGGGGGGGGGGGGGGGGGGGGGGGFGGGGGGGGGGFGGGGGGGGGGGGGGGGGGGGGGGGGGGGGGGGGGGGGGGGAFFEFGGGGGGGFGGGGGGGGCGGFGGGGGFGGGGGGGG>@EGGGFGGGG8DFDFGGGGGGGGGGGFFFGFFGGGGGGGCEGFFFF?FCCF8FEGGGGGGGG7BGFFFGGGGGGGGGGGGGFGF@EFFF>DFFGGFBF:5CC@?FGFF<FC2
@M03364:276:000000000-BLYN8:1:1101:3476:6510 2:N:0:1
GGACTACTAGGGTTTCTAATCCTGTTCGATACCCACGCTTTCGTGCATAAGCGTCAGTGGGGCGCCGGTATGCTGCCTTCGCAATCGGAGTTCTGCGTGATATCTATGCATTTCACCGCTACACCACGCATTCCGCATACTTCTCGCCCACTCGAGGACGCCAGTTTCAACGGCAGGTCGGGGTGGAGCCCCGAAATTTGACCGCTGACTTGGCGTCCCGCCTGCGCACCCTTTAAACCCAACAAATCCGG
+
CCCCCFGGGGGDFGGGGGGGGGGGGGGGGGGGGGGGGGGGGGGGGGFFFFGGGGGGGGGGGGECCFGGGGGGGGGGGGGGFGGGGGGGCFGGGGGGDGGGGF9FGCGGGGGGGGGGGGG+CC9F8A@CGEEGGGGDGGGGGGGGEEGGCEGGBBFGG8BEGEGGCF9E@;CGGGGGGFGGG5CE<8CFF7CC5*=EGGGGGGGGDGDG4C::C4)19DEDEGF?<74>93.8<<F)*5*/:>1><<9?CC)
@M03364:276:000000000-BLYN8:1:1101:24797:6548 2:N:0:1
GGACTACTGGGGTTTCTAATCCTGTTTGCTCCCCACGCTTTCGAGCCTCAGTGTCAGTTACAGGCCAGAGAGCCGCTTTCGCCTCCGGTGTTCCTCCATATATCTACGCATTTCACCGCTACACATGGAATTCCACTCTCCTCTCCTGCACTCAAGTCTCCCAGTTTCCAATGCACACAATGGTTGCGCCACTGCCTTTTACATCAGACTTAAGAAACCCCCTGCGCTCGCTTTCCGCCCAATAAATCCGG
+
CC9@CEECGG87F7FFFEFFFFCFFGGGGCDEGGGBFGGGFECDFGDGGDCFGCF<,CFFGCF8FEEF8<,BFGE++4B?:,CFDEGC+CF:F9AFGGDEFFFE;FFGGG7+AFEFGDEG:6?AEFFCFDCC,CEFFFG8@EDDFGCCCEFGGFCD@B9=D,=8>E;CFF;AEDCGEDCD8@8=>E6C>EE>C69@,@DEDCCC++;FGGFFC+BGFC,*3=?9>?=6>DA)9<+/:;C8EF3ACF=)*/:
@M03364:276:000000000-BLYN8:1:1101:20007:6564 2:N:0:1
GGACTACTAGGGTATCTAATCCTGTTTGCTCCCCACGCTTTCGAGCCTCAGCGTCAGTTACAGACCAGAGAGCCGCCTTCGCCACTGGTGTTCCTCCATATATCTACGCATTTCACCGCTACACATGGAATTCCACTCTCCTCTCCTGCACTCAAGTCTCCCAGTTTCCAATGCACACACTGGTTGAGCCACTGCCTTTTACATCAGACTTAAGAAACCACCTGCGCTCGCTTTACGCCCAATAAATCCGG
+
CCCCCGGGGGGGGEEGGGGGGGGGGGGGGGFGGGGGGGGGFGGGGEGGCGGGGGFDGGGGGGGGGGGGGFGGGFFGGGGGGGGGGGGGGGGGGGGGGGGGGGGGGGGGGDDCFGGGGGGGGGGGFFGGGFGGGFFGGFFGGGCD@FFFGGGGGGFGG9,@=FGGFE>FGGGF?CFC8FC+69D=FEGG8EFEA:ECEGGGGGG@FGGC*3++:;FGGFGGFGFBB>9*)/:?FG8*)5>EEFFACCA?4)1
@M03364:276:000000000-BLYN8:1:1101:22929:6566 2:N:0:1
GGACTACCAGGGTTTCTAATCCTGTTTGCTCCCCACGCTTTCGCACCTGAGCGTCAGTCTTTGTCCAGGGGGCCGCCTTCGCCACCGGTATTCCTCCAGATCTCTACGCATTTCACCGCTACACCTGGAATTCTACCCCCCTCTACAAGACTCTAGCCTGCCAGTTTCGAATGCAGTTCCCAGGTTGAGCCCGGGGATTTCACATCCGACTTGACAGACCGCCTGCGTGCGCTTTACGCCCAGTAATTCCG
+
CCCCCGGFFGGGFGGGGGGGGGGGGGGGGGGGGGGGGGGGGGEECGGFGGGGGGGGGGGFGGGGFGGFGEGGGGGGGGGGFGGGGGGGGGGGGGFGGGGGGGGGGGGGGGGCFGGGGGDGGGGGGGGGGGGGGGGGG?CGEGGGFACFDGGGGGGGGGGGGGGGGGGGGGGGGGCFGG7DFGGGGGGFFGGGG*BC=BFGFFFC6DCCCGCDGF47CFG55EBDFFF<(>7@DG*6?6EGD:6FGGFAFF6
@M03364:276:000000000-BLYN8:1:1101:23303:6581 2:N:0:1
GGACTACTCGGGTTTCTAATCCTGTTCGCTACCCATGCTTTCGAGCCTCAGCGTCAGTTACAGACCAGACAGCCGCCTTCGCCACTGGTGTTCTTCCATATATCTACGCATTTCACCGCTACACATGGAGTTCCACTGTCCTCTTCTGTACTCAAGCCTCCCAGTTTCGGATCCACTTCTTCGGTTGAGCCGAAGGTTTTCACATTAGACTTAAAAGACCGCTGGCGCTCGCTTTACCCCCAAAAAATCCG
+
CCCCCCFGG7FGGCCGGGGGGG9FFD9FFGGGGG,,CCDFFG7,,CFFDGGG@FG:CEF<E9C,EFGE,,CFFFGG+B@FGGGGG?FFGFGF9EFGFD,CE<=FFGGGCFGGGACFFFCE@FG8E,:A=,AAFG9FE,@FCGG8,4@@4;E?=,,,,+7@,@3@F,DE+++3+@,6@7=8=,3+@8+1<DF6@***,5@?+5@C@+++5*:=++:=B>DFFG)(-)-)(0).*9*)+)2;5:;)2*8.**9
@M03364:276:000000000-BLYN8:1:1101:7550:6582 2:N:0:1
GGACTACCAGGGTTTCTAATCCTGTTTGCTCCCCACGCTTTCGCACCTGAGCGTCAGTCTTTGTCCAGGGGGCCGCCTTCGCCACCGGTATTCCTCCAGATCTCTACGCATTTCACCGCTACACCTGGAATTCTACCCCCCTCTACAAGACTCTAGCCTGCCAGTTTCGAATGCAGTTCCCAGGTTGAGCCCGGGGATTTCACATCCGACTTGACAGACCGCCTGCGTGCGCTTTACGCCCAGTAATTCCG
+
CCCCCGGFGGGGGGGGGGGGGGGGGGGGGGGGGGGGGGGGGGGGGGGGGGGGGGGGGGGGGGGGGGGGGGGGGGEGGGGGGGGGGFGGGGGGGGGGGGGGGGGGGGGGGGGGGGGGGGGGGGGGGGGGGGGGGGGGGGGGGGGGFGGCFGGGGGGCGGGGGGFGGGFDC5CGGGGGGFAFGG6EC9DEGGGGGGGGDGGD8FGGFGFGGGGDGGGFGFGCDGFF?F>BFEFFG5CAFFGGGFFFCDFFGG*
@M03364:276:000000000-BLYN8:1:1101:15308:6589 2:N:0:1
GGACTACTCGGGTTTCTAATCCTGTTTGCTCCCCACGCTTTCGCACCTGAGCGTCAGTCTTTGTCCAGGGGGCCGCCTTCGCCACCGGTATTCCTCCAGATCTCTACGCATTTCACCGCTACACCTGGAATTCTACCCCCCTCTACAAGACTCTAGCCTGCCAGTTTCGGATGCAGTTCCCCGGTTGAGCCCGGGGATTTCACATCCGACTTGACAGACCGCCTGCGTGCGCTTTACGCCCAGTACTTC
+
CCCCCGGFCGD@FGGGGGFFFFEFFGGGEAEFGGGGEEEEGGGGGGGGFGGGGGFE@FFGFGGAEGGGGGGGFGGEGGDGF7F,BEEGGGGGE9FFFGDEFFGGGGGGGC7FFA9E?FDCFGGGGGGDFGGGGGDFFGGGC6CFEEF9CCCF69,=E3EGGGFEF=DF>E@BEDEFGGGGD,B*1BE08CC8CEG=5EFCFC:++2;C:DD3>*;@F7@C)27:8<1),.)<D7<)*(/?C)39>7*<D
@M03364:276:000000000-BLYN8:1:1101:11823:6599 2:N:0:1
GGACTACCGGGGTATCTAATCCTGTTTGCTCCCCACGCTTTCGAGCCTCAGTGTCAGTTACAGGCCAGAGAGCCGCTTTCGCCTCCGGTGTTCCTCCATATATCTACGCATTTCACCGCTACACATGGAATTCCACTCTCCTCTCCTGCACTCAAGTCTCCCAGTTTCCAATGCACACAATGGTTGAGCCACTGCCTTTTACATCAGACTTAAGAAACCACCTGCGCTCGCTTTACGCCCAATAAATCCGG
+
CCCCCGGGGGGGGGGGGGGGGGGGGGGGGGGGGGGGGGGGGGGGGGGGGGGGGGGGGGGGGFGGGGGGGGGGGGGGGGGGGGGGGGGGGGGGGGGGGGGGGGGGGGGGGGGGGGGGGGGGGGGGGGGGGGGGGGGGGGGGGGGGGGGGGGGGGGGGGGFFGGGGGGGGGGGGGGGGGGGGGGGGGGGCFGGGGGGGGGGGGGGGFGGGGG>GGGGGGG>CAEFEFF=;9B>BGFCEBFGGE;@FGC7C8C<
@M03364:276:000000000-BLYN8:1:1101:7202:6613 2:N:0:1
GGACTACACGGGTTTCTAATCCTGTTTGCTCCCCACGCTTTCGCACCTCAGTGTCAGTTTCAGTCCAGGTAGTCGCCTTCGCCACTGGTGTTCCTGCCTATATCTACGCATTTCACCGCTACACAGGAAATTCCACTCACCTCTACCATACTCTAGCTTGCCAGTTTCGGATGCAGTTCCCGGGTTGAGCCCCGGCATTTCACATCTGACTTACCATACCCTCTGCGTGCCCTTTACGCCCCGTAATTCCG
+
CCCCC<EGGGGGF;@EEAF9EFGGGGGGCFEFGGG@7@CCFFG;7CE8CCD<EFGGGG,,@CFGEGGGFCEF<CCEE@,?FCGGFFGDCFFFG9E,9,,CFFEFAFF?F@E,AFEGFCG8+4AB@8A<,FFDDA9ED,,4@EDF,C,,6@E9D9E@CAD?BFGGGGG,68C6@,3@E,@@D++6>@EF,;8F6C@*4CAF;@CGF78C++5B@7>8+3<,*42:)89)(:)?F*;4@(=B58(.5C)7FF*
@M03364:276:000000000-BLYN8:1:1101:22297:6614 2:N:0:1
GGACTACAAGGGTTTCTAATCCTGTTTGCTCCCCACGCTTTCGAGCCTCAGTGTCAGTTACAGGCCAGAGAGCCGCTTTCGCCTCCGGTGTTCCTCCATATATCTACGCATTTCACCGCTACACATGGAATTCCACTCTCCTCTCCTGCACTCAAGTCTACCAGTTTCCAATGCATACAATGGTTGAGCCACTGCCTTTTACACCAGACTTAATAAACCACCTGCGCTCGCTTTACGCCCAATAAATCCGG
+
CCCCCFGGGGGGGGGGGGGGFFGFGGGGGGGGGGGEGGGGGGGFGGGFGGFGGGGGGGGGGGGGGGGFGGGGGGGGCFCFCGEFFGGGGGGGFGGFEEGGGGFFGD?,>EGGCGF9FC7@CCGFGGGGGFGGGGGDGGCGGFGGGEGGGGGDFFFGGGGGFGGDADFFGFGGGGGGGGFGGGGFGGGGG8EFFGGGGFAFGGFGAD9CFGGFCF>CFG,AFEA):?AFA@4AF4+8?2CCC)(;C77);5:
@M03364:276:000000000-BLYN8:1:1101:12774:6629 2:N:0:1
GGACTACTGGGGTTTCTAATCCTGTTTGCTCCCCACGCTTTCGAGCCTCAGTGTCAGTTACAGGCCAGAGAGCCGCTTTCGCCTCCGGTGTTCCTCCATATATCTACGCATTTCACCGCTACACATGGAATTCCACTCTCCTCTCCTGCACTCAAGTCTCCCAGTTTCCAATGCACACAATGGTTGAGCCACTGCCTTTTACATCAGACTTAAGAAACCACCTGCGCTCGCTTTACGCCCAATAAATCCGG
+
CCCCCGGGGGGGGGGGGFFFFGGGGGGGGGGGDGGGEGGGGGGGGGGGGGGFGGGFDGGGGGGGGGGGGGGGGGEDFGFGGGGGGGGGGGGGGGGCDFGFGGGGGFGGGDEGGFGGGEGEFGGGGGGGGGGGFGGDFGCGGGGGFFFGGFFGGGGFB=DGGGGGGGGG8EEGGGGGGGGGFGDGBEFDGFFGG?FDGFC7@C7;=<DFFFCF>CCF5C6FFEF@FB)*-?4/78>;6(=@E:@FDC=.>5)
@M03364:276:000000000-BLYN8:1:1101:20503:6654 2:N:0:1
GGACTACAAGGGTTTCTAATCCTGTTTGCTCCCCACGCTTTCGAGCCTCAGTGTCAGTTACAGGCCAGAGAGCCGCTTTCGCCTCCGGTGTTCCTCCATATATCTACGCATTTCACCGCTACACATGGAATTCCACTCTCCTCTCCTGCACTCAAGTCTCCCAGTTTCCAATGCACACAATGGTTGAGCCACTGCCTTTTACATCAGACTTAAGAAACCACCTGCGCTCGCTTTACGCCCAATAAATCCGG
+
CCCCCGGGCFGEGGGGFCFFGGGGGGGGGGGGGGGDGGGGGGGGGGGGGGGGGGGGGGGGGGGGGGGGGFGGGGGGGGGGGGGGGGGGFGGFCFGGGGGGGGGGGGGGGGGGGGFGGGGGGGGGGGGGGA<FGGGFGFGFGGGGCGGFGGGGGGFGGGGGGGFGGGGFGGGGCFGFFFG6EF,@FGGGGC?EGFGGGGGGGGGGFGGGF>CGFD7CFG8>FEFEFEF>AA48FFFEE?E8C5(6;F@5FG>
@M03364:276:000000000-BLYN8:1:1101:5840:6662 2:N:0:1
GGACTACTCGGGTTTCTAATCCTGTTTGCTACCCATGCTTTCGAGCCTCAGCGTCAGTTACAGACCAGACAGCCGCCTTCGCCACTGGTGTTCCTCCATATATCTACGCATTTCACCGCTACACATGGAATTCCACTCTCCTCTCCTGCACTCAAGTCTCCCAGTTTCCAATGCACACAATGGTTGAGCCACTGCCTTTTACATCAGACTTAATAAACCACCTGCGCTCGCTTTACGCCCAATAAATCCGG
+
CCCCCGGG,FFGGGGGFFGGGGGGGGGGGGGGGGGGGGGGGGGGGGGGGGGGGGGGGGGGGGFFFGGGGGGGGGGGGGGGGCEFGFGGGGGGGGGDGD<EGGGCFFGGGGGGGGGGGGGGDGFFFEGGGGGGGGFGGFFGGFE?DFGBFGGGGGG8@=AD=FFFGGGGFD@>@?8,,1+=EFGFGGGDEDF8,,3,@DFF+;F@9+96CFC:+2<<FG6:C5A5:A=449>>5774)9EEGFF;F1+/*/)
@M03364:276:000000000-BLYN8:1:1101:5997:6664 2:N:0:1
GGACTACCAGGGTATCTAATCCTGTTTGCTCCCCACGCTTTCGAGCCTCAGCGTCAGTTACAGACCAGAGAGCCGCCTTCGCCACTGGTGTTCCTCCATATATCTACGCATTTCACCGCTACACATGGAGTTCCACTGTCCTCTTCTGCACTCAAGTCTCCCAGTTTCCAATGCACTTCTTCGGTTGAGCCGAAGGCTTTCACATTAGACTTAAAAGACCGCCTGCGCTCTCTTTACGCCCAATAAATCCG
+
CCCCCGGCGGGGGCGGGGCGGGGGGGGGGGGGGGFGGGGGGGGFFGGGGGGFGGGGGGFGGGGFGGGGCFGGGGGGGGGGGGGGGGGGEFGGGG9?F<FFGGGGGGGGGGGGGGGGGGGGGGFGG,<ECFGGGFDFGCFGGGGDEGFFCCEFGGGG@,@DGGGGGGGGCDD,=FFCFGGEDFGGGGGG?FG69+BE,@E6CDFFF7@CFFFGFD7C8DG69EEFFF@F(:)/CFD<FFGEGE0AGG6<CFD
@M03364:276:000000000-BLYN8:1:1101:16401:6689 2:N:0:1
GGACTACTGGGGTTTCTAATCCTGTTTGCTCCCCACGCTTTCGCACCTGAGCGTCAGTCTTCGTCCAGGGGGCCGCCTTCGCCACCGGTATTCCTCCAGATCTCTACGCATTTCACCGCTACACCTGGAATTCTACCCCCCTCTACGAGACTCAAGCTTGCCAGTTTCAAATGCAGTTCCCAGGTTGAGCCCGGGGATTTCACATCTGACTTAACAAACCGCCTGCGTGCGCTTTACGCCCAGTAATTCCG
+
CCCCCGGGGGGGGGGGGGGGFFGGGGGGGGGGGGGGGGGGGGGGGGGGGGG8FGEGGGGGGGGGGGEGGGGGGGGGGGGGGDGGGFEGGGGGGGGGGGGFGGGGGGGGGEGGGGGGGGGGGGGFGGGGGGGGGGGGFGFGGGGGGFGCEGGGGFGGGGG?GGGGGFGGGGGGGGGGGG7FEGFGGGGDGGGGGDEEEGGG=FGGFDFFG:CGGGFGF*A7AGEDFF>DF@:@GG<9=?8C=54?DCFBGG9
@M03364:276:000000000-BLYN8:1:1101:15411:6709 2:N:0:1
GGACTACCAGGGTATCTAATCCTGTTTGCTCCCCACGCTTTCGCACCTCAGTGTCAGTATCAGTCCAGGTAGTCGCCTTCGCCACTGGTGTTCCTTCCTATATCTACGCATTTCACCGCTACACAGGAAATTCCACTACCCTCTACCATACTCTAGCTTGCCAGTTTTGGATGCAGTTCCCAGGTTGAGCCCGGGGATTTCACATCCGACTTGACAGACCGCCTGCGTGCGCTTTACGCCCAGTAATTCCG
+
CCCCCGGGGGGGGGGGGGGGGGGGGGGGGGGGGGGGGGGGGGGGGGGGGGGGGGGGGGGGGGFGGGGGGGGGGGGGGGGGGGGGGGGGFGGGGGGGGGGGGGGGGGGGGGGGGGGGGGGGGGGGGGGGGGGGGGGGGGGGGFEFGGGGGGGGGGGGGGGFFGGGGGGGFEGGGGGCFGGGCCGGGGGFFGGGGGGGGGGGGGGG9CFDDGGGG>GGGGGGBG:=DFFF>>BDGGGEFFGGEB?6CGFFGF<
@M03364:276:000000000-BLYN8:1:1101:15041:6728 2:N:0:1
GGACTACTAGGGTTTCTAATCCTGTTTGCTCCCCACGCTTTCGCACCTGAGCGTCAGTCTTTGTCCAGGGGGCCGCCTTCGCCACCGGTATTCCTCCATATATCTACGCATTTCACCGCTACACAGGAAATTCCACTACCCTCTACCATACTCTAGCTTGACAGTTTTGGATGCAGTTCCCAGGTTGAGCCCGGGGATTTCACATTCAACTTACCAAACCACCTACGCGCGCTTTACGCCCAGTAATTCCG
+
CCCCCGGGFEGGGFGGGGGGGGGGGGGGGGEFGGGGGGGGGGGGEGGGFGGGGGGGGGGFGGGGGGGGF7FGGGGGGGGGGGGGGFGGGFGGGGGGGGCGGFGGGGGGGGGGGGGGGFDEGGGGFFFFFFGGGGDGGGGGGGGGAF9>EGFGGGGGGG=E,DEGGGCDC63,@FGGGGG7@AFGGF,,9D?CGGGEEGCFGGGGFC:8DGGGG+;B4?FCAGFFEFF>1AABDDFF=:CEG@:?CDFAG:9
@M03364:276:000000000-BLYN8:1:1101:27613:6741 2:N:0:1
GGACTACTAGGGTTTCTAATCCTGTTTGCTCCCCACGCTTTCGAGCCTCAGCGTCAGTTACAGACCAGAGAGCCGCCTTCGCCACTGGTGTTCCTCCATATATCTACGCATTTCACCGCTACACAGGGAATTCCACTCTCCTCTTCTGCACTCAAGTCTCCCAGTTTCCAATGACCCTCCCCGGTTGAGCCGGGGGCTTTCACATCAGACTTAAGAAACCGCCTGCGCTCGCGTTACGCCCAATAAATCCG
+
CCCCCFGGGAFFFGGCFGGGGGFFGGGFGGGGGGGG:FEGGGCFFGGGF@A@FGC7CFGGFFFFGGGGF,FGGFEE@F@FGGGCGGGF6,CBACEF:A,BFFGGGFFFCCFGGEFGDEG>FG?<,,ACB=FGGC;4,,6A@9DF9;;>D8@==D893,@=FFFGFE=,@D,6=,,6,1++@>BEE>8F6CG+4*@EGC:8+@G>6F>FFGF8DGG7@5FGF*81=A9B>B55)19,73CCGD:)0*9:7<)
@M03364:276:000000000-BLYN8:1:1101:18841:6742 2:N:0:1
GGACTACAAGGGTTTCTAATCCTGTTTGCTCCCCACGCTTTCGCGCCTCAGTGTCAGTATCAGTCCAGGTAGTCGCCTTCGCCACTGGTGTTCCTTCCTATATCTACGCATTTCACCGCTACACAGGGAATTCCACTACCCTCTCCCATACTCTAGCTTGCCAGTTTTGCATGCAGTTCCCAGGTTTAGCCCGGGGATTTCACGTTCAACTTAACAAACCACCTACGCGCGCTTTACCCCCCGTAATCCCC
+
CC@<C,,<<EACFGEEAFGEAGGGGGGGGGGEF;@FGGCFFG@@+F@7@E@C@FFGGE,6E@FFGE@EGGGFCFEG@FGEFFGGCFGGGFGGFDFECFAEFE=<EFFC+,FF@FGA<CGGE@,,,4<+BEF=AFBGF8EFFFGG,E8,8@EDG9EF;EC=EF9FADF,6,,>EFD9=E:==,6DGF,1@;DEEEC>*@>?7+@*;C799CCCD+++**1=*;*:4*/85?63<7*;+)+;*06)/*7)*2*
@M03364:276:000000000-BLYN8:1:1101:4459:6745 2:N:0:1
GGACTACCGGGGTTTCTAATCCTGTTTGCTCCCCACGCTTTCGAGCCTCAGTGTCAGTTACAGGCCAGAGAGCCGCTTTCGCCTCCGGTGTTCCTCCATATATCTACGCATTTCACCGCTACACATGGAATTCCACTCTCCTCTCCTGCACTCAAGTCTCCCAGTTTCCAATGCACACAATGGTTGAGCCACTGCCTTTTACATCAGACTTAAGAAACCACCTGCGCTCGCTTCACGCCAAATAAATCCGG
+
CCCCCGFFGGDGGGGGGGGGGGGGG<FGGGDGGGGGGGEGGGGGGGGGGGGGDFFGGGGGGG?FGGG<<E<CGGGG@C<FGGGGGGD7CFGGCGGGDEFGGGGGGGGGGGGEGFDGFGGGGGGGGCGGGF<E;?FFCFFGEFGGGGGFGGGGDGG,CD;DFFGGGGGGFG,,1=,@87C@EG,EFG6EGG6DF8>3<BFAE>A+=>7*4*++==C@>7DD>=A)55(8(?B;C3:<A<B*2;;+::@<FD<
@M03364:276:000000000-BLYN8:1:1101:14193:6745 2:N:0:1
GGACTACCGGGGTTTCTAATCCTGTTTGCTCCCCACGCTTTCGCACCTCAGTGTCAGTATCAGTCCAGGTAGTCGCCTTCGCCACTGGTGTTCCTTCCTATATCTACGCATTTCACCGCTACACAGGAAATTCCACTACCCTCTACAAGACTCTAGCCTGCCAGTTTCGAATGCAGTTCCCAGGTTGAGCCCGGGGATTTCACATCCGACTTGACAGACCGCCTGCGTGCGCTTTACGCCCAGTAATTCCG
+
CCCCCGGGGGGGGGGGGGGGGGGGGGGGGGGGGGGGGGGGGGGGGGGGGGGGGGGGGGGGGGGGGGGGGGGGGGGGGGGGGGGGGGGGGFGGGGGGGGGGGGGGGGGGGGGGGGGGGGGGGGGGGFGGG8FGGGGGGGGGGGGGGGGFFGGGGGGGGGGG,@FGGGFGGG8FGGFGGGGGG=FGGGG6?FFGEGDGEEFFGGGGFGGDDGGCCFFDFGG?8E42=FFFFFFFGGGFFFGG=5?FGFB9D>2
@M03364:276:000000000-BLYN8:1:1101:13433:6771 2:N:0:1
GGACTACTGGGGTTTCTAATCCTGTTTGCTCCCCACGCTTTCGAGCCTCAGTGTCAGTTACAGGCCAGAGAGCCGCTTTCGCCTCCGGTGTTCCTCCATATATCTACGCATTTCACCGCTACACATGGAATTCCACTCTCCTCTCCTGCACTCAAGTCTCCCAGTTTCCAATGCACACAATGGTTGAGCCACTGCCTTTTACATCAGACTTAAGAAACCACCTGCGCTCGCTTTACCCCCAATAAATCCGG
+
CBACCFGFECCFBFBEAGEEC<EDFEFFGGD@,FFC:F@B<FG8FGGFGEFGFFEE<FEEGGC<FGFFDEC7F@:FG7FGGGGG@FCFE@F=DEEFFGEFGA9EE<EFGG7CAFFGF77C:@,AE,9AF9F,,C4C=EFBEFGGF,EECFG=8>>,366=C@GCGFDGGGGD??DEFFG+,>D=>8,49,,@,,@D9;,E;C:@F>*97*<8>+2C*;,,:C9)-*)*:4;5?C+0*(4::)6)>+:<DGC
@M03364:276:000000000-BLYN8:1:1101:14218:6785 2:N:0:1
GGACTACAAGGGTTTCTAATCCTGTTTGCTCCCCACGCTTTCGAGCCTCAGTGTCAGTTACAGGCCAGAGAGCCGCTTTCGCCTCCGGTGTTCCTCCATATATCTACGCATTTCACCGCTACACATGGAATTCCACTCTCCTCTCCTGCACTCAAGTCTCTCAGTTTCCAATGCACACAATGGTTGAGCTACTGCCTTTTACATCAGACCTAATAAACCACCTGACCCCGCTGTACGCCCAATAAATCCGG
+
CC@<@8EFGGGEE<FFFG<CF,,EFG<EFDCDGCF7FF:@C,:CEFGC8FC<@E6E<,<CFGGGC@ECD<8,:<CFDGDC,C@@,,@F>:8FFGGG8,BE<FC9@<EF+,CCEE@FGGGEG@BE@8A<B,AE,,@,>,>9>DGCDEF8BDEFFD4=EFGG9DD9F,,7=E;BDFED8=CEFF87,>D=,,@:,9,3EF9<FGADCG+*@*9**+?F7*D,9E95)*7/-*/))218;=B@*)7=DG+7DD<
@M03364:276:000000000-BLYN8:1:1101:5190:6809 2:N:0:1
GGACTACTGGGGTTTCTAATCCTGTTCGCTACCCATGCTTTCGAGCCTCAGCGTCAGTTACAGACCAGACAGCCGCCTTCGCCACTGGTGTTCTTCCATATATCTACGCATTTCACCGCTACACATGGAATTCCACTCTCCTCTCCTGCACTCAAGTCTACCAGTTTCCAATGCATACACTGGTTGAGCCACTGCCTTTTACACCAGACTTAATAAACCACCTGCGCTCGCTTTACGCCCAATAAAACCGG
+
CCCCCGGFFGFGGGGGGGGGGGGGFF,FFEGGFFG<FGGGGGG<FGGGG8FGEGFF@CFFGD<CFFFGDG,EFCFGGDDFGGGGGGFGFGGGGFFGGDEEGGDGGGGGGGGGFGGG9FDEGCDD9:EEF=FGGGFG9,@FGGGFGGEFGGFGGGGGCFDEGF8FFCGFGGGC,DDED9=,@@8BED88?F,@6:,8@FAF?FGF3C**399+5CC7DCF>57A@9*)*-*)/8FGE)(:C5:@);71)9))
@M03364:276:000000000-BLYN8:1:1101:25247:6810 2:N:0:1
GGACTACTGGGGTTTCTAATCCTGTTTGCTCCCCACGCTTTCGCACCTGAGCGTCAGTCTTTGTCCAGGGGGCCGCCTTCGCCACCGGTATTCCTCCACATCTCTACGCATTTCACCGCTACACGTGGAATTCTACCCCCCTCTACAAGACTCTAGCCAACCAGTTTCAGATGCAATTCCCAAGTTAAGCTCGGGGCTTTCACATCTGACTTAATTGACCGCCTGCGTGCGCTTTACGCCCAGTAATTCCG
+
CCCCCGG9<FGGGGGGGGGFGGFGFFGGGGGGGGGGGGGGGGGGGGGGGFCFFECGGGFGF,FFGGGGGGEGGGGGGGDFGGEGGFGDGG7FFGF9FFDAA5>FGFGFGGGGDGGFCFCEGGCB4AACEGGGGGGFGG+@8@CFGF99,@FFF>DFG>DCGGGGGGGC79,@EFF7F279<C,>FGGG:F;:CE*==:C,8+1++;@>7++3:1@:+1>CAED(6:9EDB@>DG3.72CGG.:/*2@):72
@M03364:276:000000000-BLYN8:1:1101:8119:6823 2:N:0:1
GGACTACTCGGGTTTCTAATCCTGTTTGCTACCCATGCTTTCGAGCCTCAGCGTCAGTTACAGACCAGACAGCCGCCTTCGCCACTGGTGTTCTTCCATATATCTACGCATTTCACCGCTACACATGGAGTTCCACTGTCCTCTTCTGCACTCAAGTTTCCCAGTTTCCGATGCACTTCTTCGGTTGAGCCGAAGGCTTTCACATCAGACTTAAGAAACCGCCTGCGCTCGCTTTACGCCCAATAAATCCG
+
CCCCCGGGFGGGFGGGGGGGGGGGGGGGGGGGGGGGGGGGGGGGGGGGGGGGGGGGGGGGGGGFFFGGGGGGGGGGGGGGGGGGGGGGGGGGGGGGGGGGGGGGGGGGGDCFGGGGGGGGEEGGFFFGFGGGGGGGGGGGGGGDFFGGGGGGGGFGGGGGGGFGGGGGFEEEE=A8EFGGGGFEGGCE8DDCG66CFGGGGCGGFG7**;FGGGFCGGGF5ED2)2>D(:DA<DGCA188CEDFGFFFGG<
@M03364:276:000000000-BLYN8:1:1101:26418:6853 2:N:0:1
GGACTACCCGGGTTTCTAATCCTGTTCGCTCCCCATGCTTTCGAGCCTCAGCGTCAGTTGCAGACCAGACAGCCGCCTTCGCCACTGGTGTTCTTCCATATATCTACGCATTTCACCGCTACACATGGAGTTCCACTGTCCTCTTCTGCACTCAAGTTTCCCAGTTTCCAATGACCCTCCCCGGTTGAGCCGGGGGCTTTCACATCAGACTTAAGAAACCGCCTGCGCTCGCTTTACGCCCAGTACATCCG
+
CCCCCFG,EFFGEGGGE<CFFGEDFFF@C7ECFFFFGGGGGFGEGECFFCFFFBCCEFEGGFFF<DCF8FA<FGGGDE@FGGGGGFGGGGFEGGGFGFGGGF=9;,?FE7++,,,CF+C>@:=EE:FF8DF8=FFGG=FGDF,?DEDF9,8?FGCFF9@,366>FEG;E;DDGGGGGGFECCGE<CCCC7EGC:*4:B:608B++2+;4*87:C77:8FGFG)1=FFD;.57/7*)04C>=:(/0*9AFD*
@M03364:276:000000000-BLYN8:1:1101:16566:6879 2:N:0:1
GGACTACCAGGGTTTCTAATCCTGTTCGCTCCCCACGCTTTCGAGCCTCAGCGTCAGTTACAGGCCAGAGAGCCGCTTTCGCCTCCGGTGTTCCTCCATATATCTACGCATTTCACCGCTACACATGGAATTCCACTCTCCTCTCCTGCACTCAAGTCTCCCAGTTTCCAATGCACTTCTTCGGTTGAGCCGAAGGCTTTCACATTAGACTTAAAAGACCGCCTGCGCTCGCTTTACGCCCAATAAATCCG
+
CCCCCGGGGGGGGGGGGGGGGGGGGGGGGGGGGGGGGGGGGGGGGGGGGGGGGGGGGGGGGGGGGGGGGGGGGGGGCCFGGGGGGFEGGGGGGGGGGGGFGFGGGGGGGGGGGGGGGGGGGEDGGGGFGFFGGGGGGGGGGGGGGGGGCFGGFGGFGFGGFGGGGGGGGGGGGGGGGGGGGGFGGGGGFGGGGCEGGGGDGCG7FCGGGGGGGGGGGGGGFGFFFF=D@DFED3*7C08CEF(;CFA?FC5
@M03364:276:000000000-BLYN8:1:1101:7420:6879 2:N:0:1
GGACTACAGGGGTTTCTAATCCTGTTTGCTCCCCACGCTTTCGCACCTGAGCGTCAGTCTTTGTCCAGGGGGCCGCCTTCGCCACCGGTATTCCTCCAGATCTCTACGCATTTCACCGCTACACCTGGAATTCTACCCCCCTCTACAAGACTCTAGCCTGCCAGTTTCGAATGCAGTTCCCAGGTTGAGCCCGGGGATTTCACATCCGACTTGGCAGACCGCCTGCGTGCGCTTTACGCCCAGTAATTCCG
+
CCCCCGGGGGGGGGGGGGGGGGGGGGGGGGGGGGFFEGGGGGGGGGGGGGGGGGGGGGGGGGEGGGGGGGGGGGEGGGGGGGGGEFEGGGGGGGGGGGGFFGGGGGGGGGGGGGFFFGGGGGGGGCEDAFFGGGGGGGGGGEGGGGGGGFGGGGGGGGGGGGGFDDCEEGCFGGGGGGGGGCFCGDCCFGGGGGGDEGGGGGGGFGCDGGGGGC46*:CC5ED((7;54@5>7C<)045CE@BF**9<>>*
@M03364:276:000000000-BLYN8:1:1101:24066:6891 2:N:0:1
GGACTACACGGGTTTCTAATCCTGTTTGCTCCCCACGCTTTCGAGCCTCAGCGTCAGTTACAGACCAGAGAGCCGCCTTCGCCACTGGTGTTCCTCCATATATCTACGCATTTCACCGCTCCACATGGAATTCCACTCTCCTCTTCTGCACTCAAGTCTTCCAGTTTCCAATGACCCCCCCCGGTTGAGCCGGGGGCTTTCACATCAGACTCACAGAACCGCCTGCGCTCGCTTTACGCCCAATAAATCCG
+
@<<CCFF@<C@76BFF<<CFGGAC66,;CC,;6FF:@FCFCFF?FFGFE@<E:FGG7<CAC@,<EC<A@8C77EEDG>@FDG7BFD=FGCFB?FFDGG,,:,4,,,B4F+++CFFAA::E:@,A8,AAB?FGG<ECFE,EDCE+,6;>,@E+,,,,CD,,CEGFEG,@C=B,,7EEC+33@E*3>CGCCFDC>5:/2**3;;E+7CD0*8C*2**+**0=>C>::>(.45)59/C)/-8?*)(.6*/.*29
@M03364:276:000000000-BLYN8:1:1101:5943:6905 2:N:0:1
GGACTACCCGGGTTTCTAATCCTGTTCGCTACCCATGCTTTCGAGCCTCAGCGTCAGTTGCAGACCAGACAGCCGCCTTCGCCACTGGTGTTCTTCCATATATCTACGCATTTCACCGCTACACATGGAATTCCACTCTCCTCTTCTGCACTCAAGTCCTCCAGTTTCCAATGACCCTCCCCGGTTGAGCCGGGGGCTTTCACATCAGACTTAAAGAACCGCCTGCGCTCGCTTTACGCCCGATAAATCCG
+
CCCCCGGGCFGGFGGFGGGGGGGGGGGGGGGGGGGGGGGGGGGGGGGDGGGGGFBFFFFGGGGGGGGGGGGGGGGGG@FCFGEGGGGGCGGEGGGF<FGGGGGGGGGGGEGGGGGGGDFGGGGFGDGGGGGFGFFGGGGGGF?=FFGGGGGGGGGG;D;DFGCDF=EGFFGGFBGGGGGGGGGGG6E?CG8CC*BECGGCFFE7=DC=46<FG=CD>FGGAEFF@FF31AEFGCD<4:GGG)(877@AGGG
@M03364:276:000000000-BLYN8:1:1101:14802:6921 2:N:0:1
GGACTACTCGGGTATCTAATCCTGATTGCTCCCCACGCTTTCGAGCGTCAGTGTCAGTTACAGGCCAAAGAGCCGCTTTCACCTCCGGTGTTCCTCCATATATCTACGCAATTCACCGCTATACATGGAGTTGCATTGTCCTCTTCTTCACTCGAGTTTCCCATTATCCTATGCACCTCTTCGGTTGCGCCGACGGCTTTCACATCAGATTTACGAAACAGCATGCGCCCGCTCTACGCCCCATAACTCCG
+
<68AC,@C,-@:C+C,<<@,CFA9-,,6C6;<,B,@B+B6@E@,CC64,@86C6CEDFGC<,C6@FC,,C,,E8@F@@4,,<E<,A+786,:?F,,,4<5,,,,,@,9+=+B,?,9CCF6:+49E9,,BAA:,9C4CFDFG;>D,4>,,;EGF+@CG+3,,8,7?3@3E,6>,@,,,1,==,@BF6@,+4+31*4;*>87:+=2+2+0*++==+:*///,),)8;40)(8;B))2)3,*::),?CF))*7*
@M03364:276:000000000-BLYN8:1:1101:19905:6926 2:N:0:1
GGACTACTGGGGTATCTAATCCTGTTTGCTCCCCACGCTTTCGCACCTGAGCGTCAGTCTTTGTCCAGGGGGCCGCCTTCGCCACCGGTATTCCTCCAGATCTCTACGCATTTCACCGCTACACCTGGAATTCTACCCCCCTCTACAAGACTCTAGCCTGCCAGTTTCGGATGCAGTTCCCAGGTTGAGCCCGGGGATTTCACATCCGACTTGACAGACCGCCTGCGTGCGCTTTACGCCCAGTAATTCCG
+
CCCCCEGGGGGGGGGGGGGGGGGGGGGGGGGGGGGGGGGGGGGGGEGGGGGGGGGGGGDGGGGGGGFGGGGGGGGGGGGGGGGGGGGGGGGAFGGGGGGGGGCFFGGGGGGGFGGGGDDE:FGFFGGGGFFDGGGFGGGCGG>DFCCGGGGGGCFFGGGGDFECGFGG>ECGGGGGGGGGGGFFGGGFGGFDEEGGGCCGGGGGFGFG3<5DGGGFGC8C>5716>>D:5:))1/4B?GE53:F>:=)2:0
@M03364:276:000000000-BLYN8:1:1101:9858:6957 2:N:0:1
GGACTACTCGGGTTTCTAATCCTGTTTGCTCCCCACGCTTTCGAGCCTCAGTGTCAGTTACAGGCCAGAGAGCCGCTTTCGCCTCCGGTGTTCCTCCATATATCTACGCATTTCACCGCTACACATGGAATTCCACTCTCCTCTTCTGCACTCAAGTCTACCAGTTTCCAATGCACACCCGGTTTGAGCCACTGCCTTTTACATCAGACTTAAGAAACAACCTTCGCCCGCTTTACGCCCAATAAATCCGG
+
C@CCCFFGGGGGGGGGGGGFEGEAFGGF9E<DF@FCFGGGGGEGG>GGGGG,CFFGGGFA99E@FFGDFC<BCFBF+B7FGGGCFGGGGGGGGGFDFGGFGF;A@FF@B7:F<F<<EEGG7FCFGGGF,9A=E<4=@E,,8@ED,86EFGCFF8,@;,,,8@,>A;>DD;7,,,,3,,+++++5++7+,D,:CFF?95EF+372?5?5*4+++++=0;,,3=4*099)8;?5D7+8:28CE3()2C+9;77
@M03364:276:000000000-BLYN8:1:1101:5495:6993 2:N:0:1
GGACTACTGGGGTATCTAATCCTGTTCGCTACCCATGCTTTCGAGCCTCAACGTCAGTTACAGACCAGACAGCCGCCTTCGCCACTTGTGTTCTTCCATATATCTATGCACTTCACCGCGACACATGGAATTCCACTCTCCTCGACTGCAGTCAAGATTCTCAGTTTCCAAGGCACACAATGGTTGAGCAACTGCCTTTTAAATCCGACGTTAGAAACCATCTTCGTACGATTTAAGACCAAGAAATCGGG
+
A6A-B,6C9<FEFE,,CEFG9,6C66C@+B@F,6CF@,,CF,,:;;FF,,,;,:FFE@CFD,6,E9C<6C,,,6@@+,4,4@,,,B,:F8=F9<E<,CF,,C@<@?,C59,5995,,,++4+88,49,=EGB,,44,4788=,++8@+,,,3@D3,,,7,,,,7,,6,,@6,1+3@=,3@,3,7,+<,2,,41,,@9DCF+*,++33C**;*;;+5+04C*44/85-/56));2:*9):+;)(2>51)**/
@M03364:276:000000000-BLYN8:1:1101:7408:7005 2:N:0:1
GGACTACTCGGGTTTCTAATCCTGTTCGCTACCCATGCTTTCGAGCCTCAGCGTCAGTTGCAGACCAGACAGCCGCCTTCGCCACTGGTGTTCTTCCATATATCTACGCATTTCACCGCTACACATGGAGTTCCACTGTCCTCTTCTGCACTCAAGTCTCCCAGTTTCCAATGCACTTCTTCGGTTGAGCCGAAGGCTTTCACATTAGACTTAAACGACCGCCTGCGCTCGCTTTACGCCCAATAAATCCG
+
CCCCCGGG<FGGG;FGGGGGGGGGGGDGEGEGGGG,@FGGGGGGGGDGGGGFGGGGGGGGFGGCEGGGF,<FG@FGGGGGGGCFC,EGFBFGGGGFDFAFGGGGGGGGGGGGGGGGGGGGGGGGG?AF<,AEFA,=E@DFFGGG9FFGGGGGG?FG,@,@9DFGGE9FGGCDFCEAEFD=,;DEGGGCFGGG++5+@EGFGGGGF72=FFGGC8F***=E>EA=265B@F3>DGGFC1EGE><4DFF?GGD
@M03364:276:000000000-BLYN8:1:1101:8744:7029 2:N:0:1
GGACTACCGGGGTTTCTAATCCTGTTTGCTCCCCACGCTTTCGCACCTGAGCGTCAGTCTTTGTCCAGGGGGCCGCCTTCGCCACCGGTATTCCTCCAGATCTCTACGCATTTCACCGCTACACCTGGAATTCTACCCCCCTCTACAAGACTCTAGCCTGCCAGTTTCGAATGCAGTTCCCAGGTTGAGCCCGGGGATTTCACATCCGACTTGACAGACCGCCTGCGTGCGCTTTACGCCCAGTAATTCCG
+
CCCCCGFGFGGGGGGGGGGGGGFGGGGGGGGGGGGGGGGGGGGGGGGGFFGFGGGGGGAEFFGGGGGGFG@FGGGGGGGGDGGDDFGGG+DFG9EFG<FFEGGGGGFGDGEFFEGGGGGGGGGGGDGFGFFGG?EFDDFDGGGC9FFCDCFC?CFGDEFGGGG6,@DFECFGGGC?FGGGE?EDFFCEGGFFCGGC*CGGFGGG+>CC38<C7*>7*28:3C>((09;<BB>3>*)9:E5C;:?::F:DG*
@M03364:276:000000000-BLYN8:1:1101:25051:7030 2:N:0:1
GGACTACCCGGGTTTCTAATCCTGTTTGCTCCCCACGCTTTCGAGCCTCAGTGTCAGTTACAGGCCAGAGAGCCGCTTTCGCCTCCGGTGTTCCTCCATATATCTACGCATTTCACCGCTACACATGGAATTCCACTCTCCTCTCCTGCACTCAAGTCTCCCAGTTTCCAATGCACACAATGGTTGAGCCACTGCCTTTTACATCAGACTAAAGAAACCACCTGCGCTCGCTTTACGCCCAATATATCCGG
+
CCCCCDFGGGGGFGEGFFFFCFDGGGGGGGGGG@FGGGDGGGGGFECDFFCFEFG<FFECFG9FFGG7<CCFGGGGG,@FCEEGGGGDFFGGC@E?FFGGFFGGCFGGGGGGGG9FFFEEGG:F>F@C<,,AEC9F;EGFFGG+DDFFGGD?E8,3CDEF>DFDFAEDFCCGGGFGDGE6,,:@F8F6@F6,,,3@<DCFF:B9B+;*42*33;:CGC6FFGFB:*-8(/?;F77>B0CEC)3;+17<:55
@M03364:276:000000000-BLYN8:1:1101:19618:7065 2:N:0:1
GGACTACTAGGGTATCTAATCCTGTTTGCTCCCCACGCTTTCGCACCTGAGCGTCAGTCTTTGTCCAGGGGGCCGCCTTCGCCACCGGTATTCCTCCAGATCTCTACGCATTTCACCGCTACACCTGGAATTCTACCCCCCTCTACAAGACTCTAGCCTGCCAGTTTCGGATGCAGTTCCCAGGTTGAGCCCGGGGATTTCACATCCGACTTGACAGACCGCCTGCGTGCGCTTTACGCCCAGTAATTCCG
+
CCCCCGGGGGGGGGGGGGGGGGGGGGGGGGGGGGGGGGGGGGGGGGGGFGGGGGGGGGGGGGGGGGGGGGGGGGGGGGGGGGGGGGGGGGGGGGGGGGGGGGGGGGGGGGGGGGGGGGGGGGGGGGGGGGGGGGGFFGGGGGGGGGFF9EGGGGGGGGGGGGFF<DFGGGGGEGGGGGFG6,?FGGGGCGGFDGEGGGGGG7EDFFGGCDGGGGGGGGG=;E>?:46B?BBDGGG9F<EGEB:FGFF<F77
@M03364:276:000000000-BLYN8:1:1101:27438:7087 2:N:0:1
GGACTACACGGGTTTCTAATCCTGTTTGCTCCCCACGCTTTCGCACCTCAGTGTCAGTATCAGTCCAGGTAGTCGCCTTCGCCACTGGTGTTCCTTCCTATATCTACGCATTTCACCGCTACACAGGAAATTCCACTACCCTCTACCATACTCTAGCTTGCCAGTTTTGGATGCAGTTCCCAGGTTGAGCCCGGGGCTTTAACATTCAACTTAACAAACCACCTACGCGCCCTTTACGCCCAGTACTTCCG
+
CCCCCGGGGGGGEGFGEGGGGGGGFGFGGFGFGGFDGGGGGGGDGGFGGGGFGGGGGGFD,FGFGGDGDFGGGGG@CGGGGGGGEGGGFFCFFGGGGGFGGGFGDEFF7CEGGAEGF7@+FFGEGGCFFFFGGDD:EG,EEF6D>>DF,E88D;6@C7@DCEGGEF9F,6=3=DGGEAA:DFC6>,,6@88+48+@*>,1++=DFGGGFD9CC8:BF487AFFFFF2?(:)//;6;=?CE=:1=C+;);:9
@M03364:276:000000000-BLYN8:1:1101:21859:7090 2:N:0:1
GGACTACCGGGGTATCTAATCCTGTTTGCTCCCCACGCTTTCGAGCCTCAGTGTCAGTTACAGGCCAGAGAGCCGCTTTCGCCTCCGGTGTTCCTCCATATATCTACGCATTTCACCGCTACACATGGAATTCCACTCTCCTCTCCTGCACTCAAGTCTCCCAGTTTCCAATGCACACAATGGTTGAGCCACTGCCTTTTACATCAGACTTAAGAAACCACCTGCGCTCGCTTTACGCCCAATAAATCCGG
+
CCCCCGGGGGGGDEGGGCFGGGGGGGGGGGGGGGGGGGGGGGGGGGGGGGGGGGGGGGGGGGGGGGGGGGGGGGGGGGGGGGGGGGGGGGGGFG;FGGGGGGGGGGGGGGGGGGGGGDGGGGGGGGGGGGGGFGGGGGGEFFFFGGGGGGGGGGCFGGGGDGGGGGGGGGGGGGGGGGDGGFFGGGFFGGGGGG?GGGGGGD7CFFGGGFGFGGFGGGD>FCFEFFFFFFF?GGGF>@BCG:;AGGFEDGC
@M03364:276:000000000-BLYN8:1:1101:8286:7094 2:N:0:1
GGACTACACGGGTATCTAATCCTGTTTGCTCCCCACGCTTTCGCACCTCAGTGTCAGTATCAGTCCAGGTAGTCGCCTTCGCCACTGGTGTTCCTTCCTATATCTACGCATTTCACCGCTACACAGGAAATTCCACTACCCTCTACCATACTCTAGCTTGCCAGTTTTGGATGCAGTTCCCAGGTTGAGCCCGGGGATTTCACATTCAACTTAACAAACCACCTACGCGCGCTTTACGCCCAGTAATTCCG
+
CCCCCGGGGGGGGGGGGGGGGGGGGGGGGGGGGGGGGGGGGGGGGGGGGGGGGGGGGGGGGGGGGGGGGGGGGGGGGGGGGGGGGGGGGGGGGGGGGGGGGGGGGGGGGGGGGGGGGGGGGGGGGGGGGGGGFGGGGGGGGGGGGGGGGGGGGGGGGGDGGGGGGGGGGGFGGFFGGGGGCFF?DDFFGGGGGGGGGGGCFFGGFF=CGDGGGGGG>7FGFGFFEF@D2BEDGGGFFFEGD51;F>AEGG0
@M03364:276:000000000-BLYN8:1:1101:16589:7105 2:N:0:1
GGACTACTGGGGTTTCTAATCCTGTTTGCTCCCCACGCTTTCGAGCCTCAGTGTCAGTTACAGGCCAGAGAGCCGCTTTCGCCTCCGGTGTTCCTCCATATATCTACGCATTTCACCGCTACACATGGAATTCCACTCTCCTCTCCTGCACTCAAGTCTCCCAGTTTCCAATGCACACAATGGTTGAGCCACTGCCTTTTACATCAGACTTAAGAAACCACCTGCGCTCGCTTTACGCCCAATAAATCCGG
+
CCCCCFGGGGGGGGGGGGGGGGGGGGGGGGGGGGGGGGGGGGGGGGGGGGGGGGGGGGGGGGGGGGGGGGGGGGGGGGGGGGGGGGGGGDGGGGGGGGGGGGGGGGGGGGGGGGGGGGGGGGGGGGGGGGGGGGGGGGGGGGGGGFGGGGGGGGGGGGCGDGGGGGGGGGGFCFGGAEGGGGCFGGGGGGGGGGGGGGGGGGGGFGG5;CCFGDF7F7FGFCFFFEBFFFAEGGGFDFECEFDACGFFGDC
@M03364:276:000000000-BLYN8:1:1101:9616:7114 2:N:0:1
GGACTACCGGGGTTTCTAATCCTGTTTGCTCCCCACGCTTTCGAGCCTCAGCGTCAGTTACAGACCAGAGAGCCGCCTTCGCCACTGGTGTTCCTCCATATATCTACGCATTTCACCGCTACACATGGAATTCCACTCTCCTCTTCTGCACTCAAGTTTCCCAGTTTCCAATGACCCTCCCCGGTTGAGCCGGGGGCTTTCACATCAGACTTAAGAAACCGCCTGCGCTCGCTTTACGCCCAATAAATCCG
+
CCCCCFGGGGGGGGGGGGGGGGGGGGGGGGGGGGGGGGGGGGGGGGGGGDFGGGGGGGGGGGGGGGGGGGGGGGGGGGGGGGGGGGGGGGGGGGGGGDGGGGGGGFFGGGGGGGGGGDGGGGGGGGFGGGGGFDFFGGGGGGGGGGGGGGGGGGGGGGGCE9FGFFGGGGGGGGGGGGGGGGGGEEGGFGGG5EEECEFGGGGGCFF=CFG@7@FG7CCFAGFFFFBEF@5>DGF<F:GGGEB@GCFFGG3
@M03364:276:000000000-BLYN8:1:1101:15159:7151 2:N:0:1
GGACTACCAGGGTTTCTAATCCTGTTTGCTACCCATGCTTTCGAGCCTCAGCGTCAGTTACAGACCAGACAGCCGCCTTCGCCACTGGTGTTCTTCCATATATCTACGCATTTCACCGCTACACATGGAATTCCACTCTCCTCTTCTGCACTCAAGTCCTCCAGTTTCCAATGACCCTCCCCGGTTGAGCCGGGGGCTTTCACATCAGACTTAAAAGACCGCCTGCGCTCGCTTTACGCCCAATAAATCCG
+
CCCCCGGGGEGGGGGGGGGGGGGGGGGGGGGGFGFGGGGGGGGGGGGGGGGGGGGGDFFGGGGGGGGGGGGGGGGGGGGGGGDGGGGGGGGGGGGGFGGGGGGGGGGGDGGGGGFGGGGGGGGGGGGGFGGGGGGGAEDFGDGGGFGGFGGFCFDGGGFGGGGGGGGGCFCFGGGDDGGGGGGGFGGGFF4CEDDEGDGGGFEDFFFCFFFCFGGDFGGGEEDF?49)258>375)1,;EC7(7FGFAGGC
@M03364:276:000000000-BLYN8:1:1101:4467:7163 2:N:0:1
GGACTACTGGGGTTTCTAATCCTGTTTGCTCCCCACGCTTTCGCACCTGAGCGTCAGTCTTTGTCCAGGGGGCCGCCTTCGCCACCGGTATTCCTCCAGATCTCTACGCATTTCACCGCTACACATGGAATTCCACTCTCCTCTTCTGCACTCAAGTCCTCCAGTTTCCAATGACCCTCCCCGGTTGAGCCGGGGGCTTTCACATCAGACTTAAAGAACCGCCTGCGCTCGCTTTACGCCCAATAAATCCG
+
CCCCCGGGGGGGGGGGGGGGGGGGGGGGGGGGGGGGGGGGGGGGGGGGGGGGGGGGGGGGGCFGGGGGGGGGGGGGGGGGGGGGEFGGGGGGGGGGGGGGGGGGGFGGGGGGGGGGGGGGGGGGGGGGFFFGGGGGGGGGGGGGGGGFFGGGGGGG@EFGGGGGGGFGGGGGGGGGGFGEGGGCGE5FFGFD5EGECGCGFFFG=CCF49DDCF;CG5FGEEE,,>>@>EBFGFGFFFGGGD1FCFF<GFC
@M03364:276:000000000-BLYN8:1:1101:14401:7190 2:N:0:1
GGACTACCCGGGTTTCTAATCCTGTTTGCTCCCCACGCTTTCGCACCTGAGCGTCAGTCTTTGTCCAGGGGGCCGCCTTCGCCACCGGTATTCCTCCAGATCTCTACGCATTTCACCGCTACACGTGGAATTCTACCCCCCTCTACAAGACTCTAGCCTGCCAGTTTCGGATGCAGTTCCCAGGTTGAGCCCGGGGATTTCACATCCGACTTGACATCCCGCCTTCGTGCGCTTTACGCCCAGTACTTCCG
+
CCCCCGF@GEGGECFFFCGGGGGGGGGGGCFGGGGGGGGEGGGGGGGEGGGGDFGGGGGGGGGGA,E,E7CFEGGGGF@CGDEGGFGGGGGFEFG9FGFFGGGFGFGGFGGGGF,CFGGGGGGG+ADFCFFEGGFFF@FEEGGD9BDF@,,=@,85@3@ECC:,7EFCE>85CBC7DECC9,>*?EE,678FG=:CECB+::?++9;**185C*4++*0A>D3?(*(.-735D**4@1EGG>:F7**-27/
@M03364:276:000000000-BLYN8:1:1101:8349:7201 2:N:0:1
GGACTACTGGGGTTTCTAATCCTGTTCGCTACCCATGCTTTCGAGCCTCAGCGTCAGTTGCAGACCAGACAGCCGCCTTCGCCACTGGTGTTCCTTCCTATATCTACGCATTTCACCGCTACACATGGAATTCCACTCTCCTCTCCTGCACTCAAGTCTACCAGTTTCCAATGCATACAATGGTTGAGCCACTGCCTTTTACACCAGACTTAATAAACCACCTGCGCTCGCTTTACGCCCAATAAATCCGG
+
CCCCCGGGGGGGGGGGGGFGGGGGGGGGGGGGFGGGGGGGGGGGGGEFEGGGGGDGEGGGCFGGGGGGEGGGGGGGGGGGGGCFFFGGGGGGGGGGGFFGGGGGGGGGGGGGGGGGGGGGGGFGGGGGGGGGGGGGGCAFCGGGGGF8@=EFGGGFFAAFFGG8DFFGFG9FGGFG,=EGGGGGGGFGGCCFFCEGGFGG7?CFFGFFGDFGFGCGFFFG5EF<BEFFDBEFGGCEFDGCC>@F*7:E7C:
@M03364:276:000000000-BLYN8:1:1101:4343:7209 2:N:0:1
GGACTACTAGGGTTTCTAATCCTGTTTGCTCCCCACGCTTTCGCACCTCAGTGTCAGTATCAGTCCAGGTAGTCGCCTTCGCCACTGGTGTTCCTTCCTATATCTACGCATTTCACCGCTACACAGGAAATTCCACTACCCTCTACCATACTCTAGCTTGCCAGTTTTGGATGCAGTTCCCAGGTTGAGCCCGGGGATTTCACATTCAACTTAACAAACCACCTACGCGCGCTTTACGCCCAGTAATTCCT
+
CCCCCGGGGGGGGGGGGGGGGGGGGGGGGGGGGGGGGGGGGFGGEGGGGGGGGGGGGGGGGGGGGGGGGGGGGGGGGGGGGGGGGGGGGGGGG9FEFDFGGGDGGGGGGGGGGGGGGGGGEFFG@FFGGFGFFGGGGFGGGGGGGGGGGGGGGGGGGG,DDFGGG9,;DB8@D8DEFGGDGCDFF9ECFGGGEGEG6EGGGGC@9+BCGGGFFDGGGGGGFGEB94242?EFGGG9+3E@EF@;@:CCFG+
@M03364:276:000000000-BLYN8:1:1101:22274:7222 2:N:0:1
GGACTACAGGGGTATCTAATCCTGTTTGCTCCCCACGCTTTCGCACCTGAGCGTCAGTCTTTGTCCAGGGGGCCGCCTTCGCCACCGGTATTCCTCCAGATCTCTACGCATTTCACCGCTACACCTGGAATTCTACCCCCCTCTACAAGACTCTAGCCTGCCAGTTTCGGATGCAGTTCCCAGGTTGAGCCCGGGGATTTCACATCCGACTTGACAGACCGCCTGCGTGCGCTTTACGCCCAGTAATTCCG
+
CCCCCGGFGGGGGGGGGFFGGGGGGGGGGGGGGGGGGGGGGGGGGGGGGGGGGGGGGGGGGGGGGG<CGGGGGGGGGGGGGGG7EGGGGGGGGGFGGFGGGGGGGCGGGCGFGFGGGGGG>@FGGGGGFDFGGGGGGGGGGGGGFGG,D:CDCEGGGGGGGGGGGFFGGGEEEGGGGGCFE9EGGGG6FFF>EGGD:BG631=>FGGCCD3CGGGFCDGGAGFF<>6D<5)5CD7581?CED6/*?B47C>
@M03364:276:000000000-BLYN8:1:1101:22115:7225 2:N:0:1
GGACTACCCGGGTTTCTAATCCTGTTTGCTCCCCACGCTTTCGCACCTGAGCGTCAGTCTTTGTCCAGGGGGCCGCCTTCGCCACCGGTATTCCTCCAGATCTCTACGCATTTCACCGCTACACCTGGAATTCTACCCCCCTCTACAAGACTCTAGCCTGCCAGTTTCGGATGCAGTTCCCAGGTTGAGCCCGGGGATTTCACATCCGACTTGACAGACCGCCTGCGTGCGCTTTACGCCCAGTAATTCCG
+
CCCCCGGGGGGGGGGGGGFGGGGGGGGGGGGGGGGGGGGGGGGGGGGGGGGGGGGGGGGGGGGGGGGGGGGGGGGGGGGGGGGGGGGGGGGGGFGGGGGGGGGGGGG7FGGDGGGGGGGGGGGGGGGGDGGGGGGGGGGGGGGGACFCEEGFGGGGGGGFGGGGGGFFGC5@EFGFGGGGGGFGGGGGGGCGGCEGGGGFGGGFF<CDGGGGGFF7*7FC>EB??FBEFEFFGGGBFBGEEDFF>DF<>D*
@M03364:276:000000000-BLYN8:1:1101:5805:7230 2:N:0:1
GGACTACACGGGTTTCTAATCCTGTTTGCTCCCCACGCTTTCGAGCCTCAGTGTCAGTTACAGGCCAGAGAGCCGCTTTCGCCACCGGTGTTCCTCCATATATCTACGCATTTCACCGCTACACATGGAATTCCACTCTCCTCTCCTGCACTCAAGTCTACCAGTTTCCAATGCATACAATGGTTGAGCCACTGCCTTTTACACCAGACTTAATAAACCACCTGCGCTCGCTTTACGCCCAATAAATCCGG
+
CCCCCGGGGGGGGGGGGGFGGGGFGGGGGGGGGGGGGGGGGGGGGGGGGGGGGGGGGGGGGGGGGGGGGGGGGG>EGGGGGGEEGFGGFEGGGFGGGGGGGGGGGGG<FFGGGGGGGGGGGDFGGFGGGFGGGGGGGGGGGGGGGGGFFDGFFGGAFF;FGGGGGGGGF9EEFGGGGGDC,@8EFEG?FFFFCG9ECFGF++2?*97CFGG7:E7++::CFGFE=AADD??BGFFFB28EGFFFGDA5FG8
@M03364:276:000000000-BLYN8:1:1101:24638:7234 2:N:0:1
GGACTACTCGGGTTTCTAATCCTGTTTGCTCCCCACGCTTTCGAGCCTCAGTGTCAGTTACAGGCCAGAGAGCCGCTTTCGCCTCCGGTGTTCCTCCATATATCTACGCATTTCACCGCTACACATGGAATTCCACTCTCCTCTCCTGCACTCAAGTCTCCCAGTTTCCAATGCACACAATGGTTGAGCCACTGCCTTTTACATCAGACTTAAGAAACCACCTGCGCTCGCTTTAAGCCCAATTAATCCGG
+
CCCCCFFEGGEGGGGEF9CFFGEGGGDAFGGFGEFGGEGDGGGGGCFFF<F,6EE<EFGGAEDEGGGG8CFEDEFF@:FFGGECG,@@CEGGDGGG8EFGGFFFGGGGGGGG,EFFGCGGGEGCFFFCEFCCCFFF9E9EFC8=FGCEGGGGGGGF,,3,6>EFDF,>EEDFGGG,ED=F9E>D9+@,EC8D9?,4@BE7D?FC++*;55?8=2+2;;DG>C>:>>2*)0:)*/4*+*6=FA8+;:F?+9)
@M03364:276:000000000-BLYN8:1:1101:8463:7241 2:N:0:1
GGACTACCGGGGTTTCTAATCCTGTTTGCTCCCCACGCTTTCGAGCCTCAGTGTCAGTTACAGGCCAGAGAGCCGCTTTCGCCTCCGGTGTTCCTCCATATATCTACGCATTTCACCGCTACACATGGAATTCCACTCTCCTCTCCTGCACTCAAGTCTCCCAGTTTCCAATGCACACAATGGTTGAGCCACTGCCTTTTACATCAGACTTAAGAAACCACCTGCGCTCGCTTTACGCCCAATAAATCCGG
+
CCCCCGGGGGGGGGGGGFGGGGGGGGGGGGGGFGGGGGGGGGGGGGGGGGGGGGGGGGGGGGGGGGGGGGGGGGGGGGGGGGGGGGGGGGGGGCGGGFGGGGGGGGGGGGGGGGGGGGGGGGGGCFGGGGGGGGGGGGGGGGGGGGGGGGGGGGFGGGGFDEFGGGGGGGGGGGGGGGG?FGCGGGGFGGGGGGGGGGGGGGFFFGGDGDD+:CGG>FFFFGFF@):>DFFFG<CCF0C=55=6D7:<FGD
@M03364:276:000000000-BLYN8:1:1101:3354:7242 2:N:0:1
GGACTACCGGGGTTTCTAATCCTGTTTGCTCCCCACGCTTTCGAGCCTCAGCGTCAGTTACAGACCAGAGCGCCGCCTTCGCCACTGGTGTTCCTCCATATATCTACGCATTTCACCGCTACACATGGAATTCCACTTTCCTCTTCTGCACTCAAGTTTCACAGTTTCTATTGACCCTCACCGGTTGAGCCCGGGGCTTTCACATCTGACTTACGTAGCCGCCTGGGCGCGCTTTACGCCAAATAACTCCG
+
CCCCCGG,@FGGGGGGGGGGGGGGGCGGGGGGGGGEGGGGGGG,C8CF<FFGGGGGGFG,EFG,FF@FGC,@FGGGEFEGGFFEEFGGFGGGFBEGG8,EF<EGGG,AFECGEEGFG++CFGGG9EFGGGGGGGCFC,,?E:DF9CFGGFGGFGGG@C,3,3@FFGFG,D,3@=,@,,3,34@6F8@,CFG8*;CE5EFGC8C>+22=+CCDC+**2*;7.:88(),).)).9DC<84EG*)29C**):29
@M03364:276:000000000-BLYN8:1:1101:5080:7251 2:N:0:1
GGACTACCGGGGTTTCTAATCCTGTTTGCTCCCCACGCTTTCGCACCTGAGCGTCAGTCTTTGTCCAGGGGGCCGCCTTCGCCACTGGTGTTCTTCCATATATCTACGCATTTCACCGCTACACATGGAGTTCCACTGTCCTCTTCTGCACTCAAGTCTCCCAGTTTCCAATGCACTTCTTCGGTTGAGCCGAAGGCTTTCACATTAGACTTAAAAGACCGCCTGCGCTCGCTTTACGCCCAATAAATCCG
+
CCCCCGFGGGGGGGGGGGGGGGGGGGGGGGGGGGGGGGGGGGGGGGGGGGGGGGGGGGGGGGGGGGGGGGGGGGGGGGGGGGGGGGGGGGGGGGGGGGGGGGGGGGGGGGGGGGGGGGGGGGGGGGGGGGGGGGGGGGGGGFFGGGGGGGGGGGGGGGGGGGFGGGGGFCAFGDFGGGGGGGGGGGGGGGGDDEEEGGGGFGFFFDCFDFFFGGG>FFG6AGFD@FFDFEFFGGGFF?GC5>F>GGBBG4C
@M03364:276:000000000-BLYN8:1:1101:13353:7269 2:N:0:1
GGACTACTAGGGTATCTAATCCTGTTTGCTCCCCACGCTTTCGCACCTGAGCGTCAGTCTTTGTCCAGGGGGCCGCCTTCGCCACCGGTATTCCTCCAGATCTCTACGCATTTCACCGCTACACCTGGAATTCTACCCCCCTCTACAAGACTCTAGCCTGCCAGTTTCGGATGCAGTTCCCAGGTTGAGCCCGGGGATTTCACATCCGACTTGACAGACCGCCTGCGTGCGCTTTACGCCCAGTAATTCCG
+
CCCCCGGGGGGGGGGGGGGGGGGGGGGGGGGGGGGGGGGGGGGGGGGGGGGGDGGGGGFFGGGGGGGGGGGGGGGGGGGGGGGGGGGGGGGGGGGGGGGFFGGGGGGGGGGGGGGGGGGGGGGGGGGGGGGGGGGGFFGEGGGGGGGGGGGFGGGFFGGGGGGGGGGFEDGGGGGGGGDGFFGGGGGGGGGGGGGGGGGGG7C>AGGGDGGGG77FF*;CBCEFFF>FFEFFGGFFFFGGG@:FG76<GFC
@M03364:276:000000000-BLYN8:1:1101:8866:7286 2:N:0:1
GGACTACCGGGGTTTCTAATCCTGTTTGCTCCCCACGCTTTCGAGCCTCAGTGTCAGTTACAGGCCAGAGAGCCGCTTTCGCCTCCGGTGTCCCTCCCTCTCTCTACGCATTTCACCGCTACACATTGAATTCCACTCTCCTCCCCTGCGCTCAAGTCGCCCTGTTTCCAGTGCACACAATGGTTGAGCCACTGCCTCTTACACCAGACGCAACACACGACCAGCGCTCGCTTGCCGCCCAATACATACGG
+
C@<C@F8C@C+@@FEFG96CF9EGGDAD9,E<DE86C@C@C<@C6BF8F<F<66;6E<F,CFF,,,6,,CFFFEFF:,:9BFF,B,@F=FB=F<,E:,,,A,4A,CCD+?=+C9?AF@C++@,?=A,AFE9;,7,=44=,433=8+>>8+@8B=,38@++3@+@@,;;CA,7<93,@,@*;3,,,*5,7>@D62?,2,62+2=*;?7*:)))))C**:*285)/2),)(.)2*1*4)(:/A)()*2*)*0*
@M03364:276:000000000-BLYN8:1:1101:6095:7298 2:N:0:1
GGACTACTAGGGTTTCTAATCCTGTTTGCTCCCCACGCTTTCGAGCCTCAGTGTCAGTTACAGGCCAGAGAGCCGCTTTCGCCTCCGGTGTTCCTCCATATATCTACGCATTTCACCGCTACACATGGAATTCCACTCTCCTCTCCTGCACTCAAGTCTCCCAGTTTCCAATGCACACAATGGTTGAGCCACTGCCTTTCACATCAGACTTAAGAAACCGCCTGCGCTCGCTTTACGCCCAATAAATCCGG
+
CCCCCGGGGGGGGGGGGGGGGGGGGGGGGGGGGGGGGGGGGGGGGGGGGGGGGGGGGGGGGGGGGGGGFGGGGGGGGGFGGGGGGGGGGGGGGGGGGGGGGGGFGGGGGGGGGGGGGGGGGGGGGGGGGFGGFGGFFGGGGGGGGGGGGGGGGGFGGGGGGGGGGGGGGGGGGGCFGGGFEGCFGGGGGC?FGGGGFGGGGGGFFGGFGGFGDFGFFGFGFGFFFF=5@:5?GFFFFFGGGFFFGG=?4DD
@M03364:276:000000000-BLYN8:1:1101:3021:7308 2:N:0:1
GGACTACAAGGGTTTCTAATCCTGTTTGCTCCCCACGCTTTCGCACCTGAGCGTCAGTCTTTGTCCAGGGGGCCGCCTTCGCCACCGGTATTCCTCCAGATCTCTACGCATTTCACCGCTACACCTGGAATTCTACCCCCCTCTACAAGACTCTAGCCTGCCAGTTTCGGATGCAGTTCCCAGGTTGAGCCCGGGGATTTCACATCCGACTTGACAGACCGCCTGCGTGCGCTTTACGCCCAGTAATTCCG
+
CCCCCGGGGFGGGGGGGGGGGGGGFGGGGGGCGGGGGGGGGGGGEGGGGGGGGGFEGFEGGGGGGFGGGGGGGGGGGGGGFGGGDGGDGGGGGCDGGFGCFFFGGFFGFDGGGFGGGGCEGGGGGGGGGGGGFD9FEFGGEGGGGGGFDFGCGGGGGGGGGFF?FFGGGGEGE,<EFGGG6,>8>D>FGFGFGCC**;CF+71;AGGDCCDDF:F7C<@FAGE8?FBF?>58>DG)9<CEE>:6::74CF7
@M03364:276:000000000-BLYN8:1:1101:5278:7310 2:N:0:1
GGACTACAAGGGTTTCTAATCCTGTTTGCTCCCCACGCTTTCGAGCCTCAGTGTCAGTTACAGGCCAGAGAGCCGCTTTCGCCTCCGGTGTTCCTCCATATATCTACGCATTTCACCGCTACACATGGAATTCCACTCTCCTCTCCTGCACTCAAGTCTCCCAGTTTCCAATGCACACAATGGTTGAGCCACTGCCTTTTACATCAGAATTAAGAAACCACCTGCGCTCGCTTTACGCCCAATAAATCCGG
+
CCCCCGGGGGGGGGGGGFGGGGGGGGGGGGFGGGGGGGGGGGGGGGGGGGGFGGGGGGGGGGGGGGGGFFFGGGGGG@FGEGGDEGGGG>BGGGGGFGGFGGGGGGGFFGGGFFGGGGGGGGGG@FFGGGGGGGDFA8EBFCDDD89EGGGGF8EGGGCG9EEGGGGG:FGGFGGDDE>EFFFGG6,69@:C9:9DCAEFFGGGFCC>++?@C>+=9CFG9=/5>D)/)*8:9D+*2/*BE>@FGCAEC3>
@M03364:276:000000000-BLYN8:1:1101:24516:7312 2:N:0:1
GGACTACAAGGGTTTCTAATCCTGTTTGCTCCCCACGCTTTCGCACCTGAGCGTCAGTCTTTGTCCAGGGGTCCGCCTTCGCCACCGGTATTCCTCCAGATCTCTACGCCTTTCACCGCTACACCAGGAATTCTACTCCCCTCTACACGCCTCTAGCCTTCCAGTTTCGAATGCCGTTCCCAGGTTGAGCCCCGGGATTTCACATCCGACTTGACGGCCCGCCTGCGTGCGCTTTACGCCCCGTAATTCCG
+
9BCCCGGGGGGGGGGFGCCCFFFGGFGGGGGGGGGGEGGGFGGG@EFGGG,CFFGGEGDEA@FFGGGGC7F6@FEGGGDGGG:FGFCEG:<FDD;FF?FCD,,CEFEFG+4BEE9FFEGGFG9=8+4+:4A=7,=9,,,8CGEF9FF,++@=EEA3DFC,3D,>E;3>++@E?9,@;C,@,>:FFF,,@883*441;CEFGCFGFG8<8DC47*;*9)/78581=5(:6>3>D3>5*(*?E39)93>>GG4
@M03364:276:000000000-BLYN8:1:1101:25208:7321 2:N:0:1
GGACTACTCGGGTTTCTAATCCTGTTTGCTCCCCACGCTTTCGCACCTGAGCGTCAGTCTTTGTCCAGGGGGCCGCCTTCGCCACCGGTATTCCTCCAGATCTCTACGCATTTCACCGCTACACCTGGAATTCTACCCCCCTCTACAAGACTCTAGCCTGCCAGTTTCGGATGCAGTTCCCAGGTTGAGCCCGGGGATTTCACATCCGACTTGACAGACCGCCTGCGTGCGCTTTACGCCCAGTAATTCCG
+
CCCCCFGGGGGGFGGGGGGGGGFGGGGFGGGGGGGGGGGGGGGGGGGGGGGGGGGCCFGGGGFGGGGGFEEEFGGGGGDGGGGDGGGGGGFGGGGGFGGGCGFGFGGGGDGEFGGGFEEGGGGGGGGGGGFGGGGGGDGEGGGGGG9DDGGFGGC@FG9,>>DFGG;CEGGGGGGGGFG>DFFGGGGCFGGDGCGECEGCCFGC=FG33C5DFFGFFCFDEG)(4@>FFDFFGDFF@(ACE)()0*/-00*
@M03364:276:000000000-BLYN8:1:1101:4473:7347 2:N:0:1
GGATACTAGGGTTTCTAATCCTGTTTGCTCCCCACGCTTTCGCACCTGAGCGTCAGTCTTTGTCCAGGGGGCCGCCTTCGCCACCGGTATTCCTCCAGATCTCTACGCATTTCACCGCTACACCTGGAATTCTACCCCCCTCTACAAGACTCTAGCCTGCCAGTTTCGGATGCAGTTCCCAGGTTGAGCCCGGGGATTTCACATCTGACTTAACAAACCGCCTGCGTGCGCTTTACGCCCAGTAATTCCG
+
CCCCCGGGGGGGGGGGGGGGGGGGGEFFGGGGGFGGGGGGGGGGGGGFGCGGGGGGGGGGGGGGGGGGGGGDGGGGGGGGGGEGGGEGDGGGGGCFGGFFGGGGAFGDFGGGGGGGG>F>FGGGGGFCEGECFGGGGFGGGGGGGGGFCEFGF9CGGGGG7FGEGGE8CC*BAFCFFGFFCFFGGFCC6FBEGG5EEGGFGGGDFFD@>DFF7CGG*;CEB53;;B371)7>DFFAEB2::4442?BFFG
@M03364:276:000000000-BLYN8:1:1101:5706:7352 2:N:0:1
GGACTACCAGGGTTTCTAATCCTGTTTGCTCCCCACGCTTTCGCACCTCAGTGTCAGTATCAGTCCAGGTAGTCGCCTTCGCCACTGGTGTTCCTTCCTATATCTACGCATTTCACCGCTACACATGGAATTCCACTCTCCGCTCCTGCACTCAAGTCTCCCAGTTTCCAATGCACACAATGGTTGAGCCACTGCCTTTTACATCAGACTTAAAAGACCGCCTGCGCTCGCTTTACGCCCAATAAATCCGG
+
6<ACCD,CDFEC;CEFGFFFAFFGGGGGFFG<<C<:C7FCF,,,8FF8FFF<CCC9CFCCCFDEFGGGFGGB@96@,B@,48,:FFGGG8FEGG9?F8FGCF=EF99=F?FDFFCFEGFEG7BFCAFFGDFCFAEGGG9EE++=>EGG8?88DC@FE,@@=,@D>DC;=DC,,8,3E8=D8=,@F63,8DF8D?F,<EBEFFF7;:?+=6+=8+=<*;EE*1:<>EADDF4)2/+94=5C*8=4*;:C*93
@M03364:276:000000000-BLYN8:1:1101:7194:7364 2:N:0:1
GGACTACAGGGGTTTCTAATCCTGTTTGCTCCCCACGCTTTCGAGCCTCAGTGTCAGTTACAGGCCAGAGAGCCGCTTTCGCCTCCGGTGTTCCTCCATATATCTACGCATTTCACCGCTACACATGGAATTCCACTCTCCTCTCCTGCACTCAAGTCTCCCAGTTTCCAATGCACACAATGGTTGAGCCACTGCCTTTTACATCAGACTTAAGAAACCACCTGCGCTCGCTTTACGCCCAATAAATCCGG
+
CCCCCGGGGFGGGGGGGGGGGGGGGGGGGGGGGGGGGGGGGGGGGGGGGGGGGGGGGGGGGGGGGGGGGGGGGGGGGGGGGGGGDGGGGGGGGGGGGGGGGGGGGGGGGGGGGGGGFFGGGGGGGDGGGGGGGGGGGGGGGGGGGGGGGGGGGGGGGFGGGGGGGGGFGGFFGGGGCCEFGGGGF66EG>CGF?ECFFEGGGG@FGGGGGGGCDGGGGGGFDF@9BBF@DE595BCF2B8:FDFGF7?CGG
@M03364:276:000000000-BLYN8:1:1101:23105:7373 2:N:0:1
GGACTACAGGGGTTTCTAATCCTGTTTGCTCCCCACGCTTTCGCACCTGAGCGTCAGTCTTTGTCCAGGGGGCCGCCTTCGCCACCGGTATTCCTCCAGATCTCTACGCATTTCACCGCTACACCTGGAATTCTACCCCCCTCTACAAGACTCTAGCCTGCCAGTTTCGGATGCAGTTCCCAGGTTGACCCCGGGGATTTCACATCCGACTTGACATACCGCCTGCGGTCGCTTTACGCCCAGTAATTCCC
+
CCCCCGGFGGGGCFGGGGGGGGGGGGGGGGGGGGGGGGGEGGGGEGDGFFGGGEE7FGGGGGFGGGGGGDEGGGDGGGEFGEGGGCDGGGGGGEEFFDGFFGFGCAEFGG>F?@FG9FFG7FGGGGFG?FD=CFGGGGGGGEGFFGGG9DFG?FCAFGC8@EG,DFGG8:>BCGGCFFFFD?6DFCGF,6>E*=5CCCF6D>FDA6C3CD<DFCFG+;@?85BF<4(.-<DFGFG<F:8CEB(?77=)?*0
@M03364:276:000000000-BLYN8:1:1101:9443:7375 2:N:0:1
GGACTACTAGGGTATCTAATCCTGTTTGCTCCCCACGCTTTCGAGCCTCAGTGTCAGTTACAGGCCAGAGAGCCGCTTTCGCCACCGGTGTTCCTCCATATATCTACGCATTTCACCGCTACACATGGAATTCCACTCTCCTCTCCTGCACTCAAGTCTACCAGTTTCCAATGCATACAATGGTTGAGCCACTGCCTTTTACACCAGACTTAATAAACCACCTGCGCTCGCTTTACGCCCAATAAATCCGG
+
CCCCCGGGGGGGGGGGGGGGGFGGGGGGGGGGGGGEGGGGGGGFFGGGGGGGGGGGGGGGGGGFGGFGGFGGGGGGGGFGEG@@EGGGFGFGGGFGFCEGFGFFGGCFGGGDGCCGFFEECFGGGGGGC,FFGGGFECFGFDGDDFC?FGDGCF8D=,;9=D?EGGGG:,EFGC,==DF?=FFFFEF8FGGGGFFEFGGG?7::?7?+9CCF@CCF7C6CCGFFF*:*/*6?:<+*/84BC/0AC:8)09/
@M03364:276:000000000-BLYN8:1:1101:19264:7443 2:N:0:1
GGACTACTCGGGTTTCTAATCCTGTTTGCTCCCCACGCTTTCGAGCCTCAGTGTCAGTTACAGGCCAGAGAGCCGCTTTCGCCTCCGGTGTTCCTCCATATATCTACGCATTTCACCGCTACACATGGAATTCCACTCTCCTCTCCTGCACTCAAGTCTCCCAGTTTCCAATGCACACAATGGTTGAGCCACTGCCTTTTACATCAGACTTACGAAACCACCTGCGCTCGCTTTACGCCCAATAAATCCGG
+
CCCCCGGGGGGGEGGGGGFGGGGGGGGGGGGGFGGGGGGGGGGGGGGGGGGGGGGGGGGGGGGGGGFGGGFEGGGE@FFFGGGC@FGGFGGGFFFGGGGGGGGGGGFFFGGGGGGGGGGGDGFFFGFGGFGGGFFGGDGGGGGFGGGGGGGFGGGGGGCAFFFCFFGGGG9EFGFF9FGGFDGGFGGGGGGGGGGGGGGFFGGCFDF9CG9F+9D57DF,:59::*70:?DDGF7//(=8EA@FCFFF>D8
@M03364:276:000000000-BLYN8:1:1101:5700:7450 2:N:0:1
GGACTACACGGGTATCTAATCCTGTTTGCTACCCATGCTTTCGAGCCTCAGCGTCAGTTACAGACCAGACAGCCGCCTTCGCCACTGGTGTTCTTCCATATATCTACGCATTTCACCGCTACACATGGAGTTCCACTGTCCTCTTCTGCACTCAAGTTTCCCAGTTTCCGATGCACTTCTTCGGTTGAGCCGAAGGCTTTCACATCAGACTTAAGAAACCGCCTGCGCTCGCTTTACGCCCAGTAATTCCG
+
CCCCCGGGGGGGGGGGGGGGGGGGGGGGGGGGGGGGGGGGGGGGGGGGGGGGGGGGGGGGGGGGGGGGGGGGGGGGGGGGGGGGGGGGGGGGGGGGGGGGGGGGGGGGGGGGGGGGGGGGGGGGGGGFGGGGGGGGGGGGGGGGGGGGGGGGGGGGGFFGGGGGGGGGGGDGGGGGGGGG,@FEGGGGGGGGGGGGFGGGGGFGFGFCGGGG>DCGGGGGFEFDFFFE@FFFGGGFF?>EGFFFGGFFGGC
@M03364:276:000000000-BLYN8:1:1101:17748:7462 2:N:0:1
GGATACCCGGGTTTCTAATCCTGTTTGCTCCCCACGCTTTCGCACCTGAGCGTCAGTCTTTGTCCAGGGGGCCGCCTTCGCCACCGGTATTCCTCCAGATCTCTACGCATTTCACCGCTACACCTGGAATTCTACCCCCCTCTACAAGACTCTAGCCTGCCAGTTTCGAATGCAGTTCCCAGGTTGAGCCCGGGGATTTCACATCCGACTTGACAGACCGCCTGCGTGCGCTTTACGCCCAGTAATTCCG
+
CCCCCGFGGGGGGGGGGGGGGGGGGGGGGGGGGFEGGGGGGGGGGGGGGGDGGEEEFGGGGGGGGCFGGGGGGGGGGGGGGGGGGEEFGGGFGGGGGGGGGGCGGGGGGDGGGFGGGGGGGGGGGFGGGGGGGGGGFGGGGGGGG9EGCFGCEFD9FDFDGCFFFGFGGGGGGGGGGGGGGGGGGGGGFCGGGGGDEFGGFDGGAGGGGGG7C4+;FCFC3/0(:EF3<BFBGGC9DFGC5>26::?<7F
@M03364:276:000000000-BLYN8:1:1101:5525:7474 2:N:0:1
GGACTACCAGGGTTTCTAATCCTGTTTGCTCCCCACGCTTTCGCACCTCAGTGTCAGTATCAGTCCAGGTAGTCGCCTTCGCCACTGGTGTTCCTTCCTATATCTACGCATTTCACCGCTACACAGGAAATTCCACTACCCTCTACCATACTCTAGCTTGCCAGTTTTGGATGCAGTTCCCAGGTTGAGCCCGGGGATTTCACATTCAACTTAACAAACCACCTACGCGCGCTTTACGCCCAGTAATTCCG
+
CCCCCGGGGGGGGGGGGGGGGGGGGGGGGGGGGGGGGGGGGFGGGGGGGGGGGGFGGGGGGGGGFGGGGGGGGGGGGGGGGGGGGGGGAFGGGGGGGFGGGGGGGFGFGDFGEFGGGGGGGGFGGGGGGGGGGGGGGGGFGGGGFGAFGCGDDCEGGGGGGFDDFED98CDFGGGFFGGFGGG6B9=CFDFGGGGGGEFFFGGGF@BFCCFCFCDGG4559FEBFFA>>BFBC3C96;:EE3;ACFFEDF2
@M03364:276:000000000-BLYN8:1:1101:18386:7479 2:N:0:1
GGACTACAAGGGTTTCTAATCCTGTTTGCTCCCCACGCTTTCGCACCTGAGCGTCAGTCTTTGTCCAGGGGGCCGCCTTCGCCACCGGTATTCCTCCAGATCTCTACGCATTTCACCGCTACACCTGGAATTCTACCCCCCTCTACAAGACTCTAGCCTGCCAGTTTCGAATGCAGTTCCCAGGTTGAGCCCGGGGATTTCACATCCGACTTGACAGACCGCCTGCGTGCGCTTTACGCCCAGTAATTCCG
+
CCCCCGGGGGGGGGGGGGGGGGGGGGGGGGGGGGGGGGGGGGGGGGGFFGGGGGEFGGGGGGGGGGGFFGGGGGGGGGGGGGGGGFGGGGGGGGGGGGGCFGGGGGGGGGGGGGGGGGGGGGGGGGGGGGGGFGGGGGGGGGGGGFAFFGGFGGGFFFGGGGGGGGGGECFGFEGGGGGGGGGGFGGGFGGGEEGG5EFGGGGGFG4CCDDDGGGFGGGGBGED:FF>:EFFGGGFFFDGGE0;CCFAGG4
@M03364:276:000000000-BLYN8:1:1101:12991:7489 2:N:0:1
GGACTACTAGGGTATCTAATCCTGTTTGCTCCCCACGCTTTCGCACCTGAGCGTCAGTCTTCGTCCAGGGGGCCGCCTTCGCCACCGGTATTCCTCCAGATCTCTACGCATTTCACCGCTACACCTGGAATTCTACCCCCCTCTACGAGACTCAAGCTTGCCAGTTTCAAATGCAGTTCCCAGGTTGAGCCCGGGGATTTCACATCCGACTTGACAGACCGCCTGCGTGCGCTTTACGCCCAGTAATTCCG
+
CCCCCFGGGGGGGGGGGFCFGGGGGGFGGGDGDGGGGGGGFGGGGGGFFGGGGGGGEGGGGFFGGFCFGEGGGEGG7=?EFG:CFGCCFCFFGGGGFGFGG8FFF,CDCFEEFGGGFEDEGGGGGGGGGGF@9FGGGGGGGDED9EFGGCEGGGGGCFFCCGCFGCCA:E;BFGGCCFFGGGG5:?>FGGF8CEGG*;8?>>FD6C<<DGG3*:<CFGG=BDFFBF>E?E@DD3F:8:EEG>:67*/6CF9
@M03364:276:000000000-BLYN8:1:1101:21314:7489 2:N:0:1
GGACTACACGGGTTTCTAATCCTGTTTGCTCCCCACGCTTTCGCACCTGAGCGTCAGTCTTTGTCCAGGGGGCCGCCTTCGCCACCGGTATTCCTCCAGATCTCTACGCATTTCACCGCTACACATGGAATTCCACTCTCCTCTCCTGCACTCAAGTCTCCCAGTTTCCAATGCACACAATGGTTGAGCCACTGCCTTTTACATCAGACTTAAGAAACCACCTGCGCTCGCTTTACGCCCAATAAATCCGG
+
CCCCCGGGGGGGGGGGGGGGGGGGGGGGGGGGGGGGGGGGGGGGGGGGGGGGGGGGGGGGGGGGGGGGGGGGGGGGGGGGGGGGGGGGGGGGGGGGGGGGGGGGGGGGGGGGGGGGGGGGGGGGCFGGGEGGGGGGGGFGGGGGGGGCFCGGGGGGGGGGFFGGGGGGGGGGGGFGDGGGFGGGGGGFGDGFGGGGFFGG7CFCACGGGGGGF>8FFGGGFGFFFFFFFEEEGGGFFFGGE38F77@<CD>
@M03364:276:000000000-BLYN8:1:1101:15791:7503 2:N:0:1
GGACTACTGGGGTTTCTAATCCTGTTTGCTCCCCACGCTTTCGCACCTGAGCGTCAGTCTTTGTCCAGGGGGCCGCCTTCGCCACCGGTATTCCTCCAGATCTCTACGCATTTCACCGCTACACCTGGAATTCTACCCCCCTCTACAAGACTCCAGCCTGCCAGTTTCGAATGCAGTTCCCAGGTTGAGCCCGGGGATTTCACATCCGACTTGACAGACCGCCTGCGTGCGCTTTACGCCCAATAAATCCG
+
CCCCCGGGGGGGGGGGGGGGGGGGGGGGGGGGGGGGGGGGGGFGGGGGGGGGGGGGGGGGGGGGFFGGGGGGGGGGGGGGGGGGGGGGGGFGFGFEGGGGGGECGEEFEGGGG<DGGGDGEGGGGGGGGGGGGGGGGGGGGGGGFFCFCFGGGGGGGGGFFGG?FGGGGGDFFC9AEFDGGGGGGGFEGGGGGGGG7EFGG7EFFFFDDGDGGGGF4F=FEEFB<:6><>B@G5CBFFG?EE6>GG=<CC<
@M03364:276:000000000-BLYN8:1:1101:22450:7506 2:N:0:1
GGACTACAGGGGTTTCTAATCCTGTTTGCTCCCCACGCTTTCGCACCTGAGCGTCAGTCTTTGTCCAGGGGGCCGCCTTCGCCACCGGTATTCCTCCAGATCTCTACGCATTTCACCGCTACACCTGGAATTCTACCCCCCTCTACAAGACTCTAGCCTGCCAGTTTCGAATGCAGTTCCCAGGTTGAGCCCGGGGATTTCACATCCGACTTGACAGACCGCCTGCGTGCGCTTTACGCCCAGTAATTTCG
+
CCCCCGGGGGGGGGGGFGGGGGFGFGGGGGGGGGGGGGGGGGGGGGGGGGFGEEGGGFDFGGFGGGGGGGCFFEFGGGGGGGGGGFDEGEGGCF;FFEGF@EFGGGGGGGCFEFFFGGGGGCFGGGGGDFEFGGGCGFDCEGGGGGGCFC8DF9EAFGGGGFCCF;AFGGGGGGACCEFGG?DCFFGC,,DCEGGGGG89DGC:AFGGDGDGGGFGGGGGFEEFFFFE<FFEGC39FFGEEEFFF7*)*:*
@M03364:276:000000000-BLYN8:1:1101:22996:7515 2:N:0:1
GGACTACAGGGGGTTCTAATCCTGTTTGCCCCCCACGCTTTCGCACCTGAGCGTCAGTCTTTGTCCAGGGGGCCGCCTTCGCCACCGGTATTCCTCCAGATCTCTACGCATTTCACCGATACACCTGGAATTCTACCCCCCTCTACAAGACTCTAGCCTGCCAGTTTCGGCTGCAGTTCCCAGGTTGAGCCCGGGGATTCCACATCCGGCTCGACACACCGCCTGCGTGCGCTTTCCGCCCAGTACTTCCG
+
CCCC@8FEF9F:+67C9<6C<F,CFFGCA,CCFC@C@@FEFGG:,66BFDFGG+,6,9@FEECFGFAD,,@FDGEG:F:EEE:FFC=:CCFE<F9FGC,CF<,<=A?FCF:CFD9F9++6@F;DEGG8FFGFGFAF984>BCEFAEG:FDF7>99@;>CFFF8D3?9EEC8*:CC<<F7EF?ECFFF+3C88>5E5/;9+3::<A**//19755C5)9*:>EDB:FFF<))8)*/6*(;;E:??F**-CC/
@M03364:276:000000000-BLYN8:1:1101:9327:7577 2:N:0:1
GGACTACTAGGGTATCTAATCCTGTTTGCTCCCCACGCTTTCGCACCTGAGCGTCAGTCTTTGTCCAGGGGGCCGCCTTCGCCACCGGTATTCCTCCAGATCTCTACGCATTTCACCGCTACACCTGGAATTCTACCCCCCTCTACAAGACTCTAGCCTGCCAGTTTCGGATGCAGTTCCCAGGTTGAGCCCGGGGATTTCACATCCGACTTGACAGACCGCCTGCGTGCGCTTTACGCCCAGTAATTCCG
+
CCCCCGGGGGGGGGGGGGGGGGGGGGGGGGGGGGGFGGGGGGGGGGGGGGGGGGGGGGGGGGGGGFFGGDGGGGGGGGGGGGGGGGGGGGGGGGGGGGGGGGGGGGGGGGGGGGGGGGGGGGGGFFGGGGGGGGGEGGGGGGGFCGGFGFGFGGGDGGGGGEGGGGGGGGGGGCFGGFGGGGGGFGGGGGGGGGGGGGGGGGFGFC435DGD7>8CF*;=>CE?FF9E1>B@DDGAF0CCGE()7:BAGG9
@M03364:276:000000000-BLYN8:1:1101:7006:7581 2:N:0:1
GGACTACTAGGGTTTCTAATCCTGTTTGCTCCCCACGCTTTCGCACCTGAGCGTCAGTCTTTGTCCAGGGGGCCGCCTTCGCCACCGGTATTCCTCCAGATCTCTACGCATTTCACCGCTACACCTGGAATTCTACCCCCCTCTACAAGACTCTAGCCTGCCAGTTTCGAATGCAGTTCCCAGGTTGAGCCCGGGGATTTCACATCCGACTTGACAGACCGCCTGCGTGCGCTTTACGCCCAGTAATTCCG
+
CCCCCGGGGGGGGGGGGGGGGGGGGGGGGGGGGGGGGGGGGGGGGGGFFGGGGGGGGGGGGGGGGGGGGGGGGGGGGGGGGGGGGGGGGGGGGGGGGGGGGGGGGGGGGGGGGGFGGGGGGGGGFGGGGGGGGGGGGGGFGGGGGGGDGFGGGDDFGGGGGGGGGGGGGGGGGGGGGGGGGGDCFGGGDGFGGGGCCECC8FFGFGGGGGGGGDGGG4FE3EE;?FFF6DFFG3DBFFGGGBBFGGFAGF6
@M03364:276:000000000-BLYN8:1:1101:20153:7604 2:N:0:1
GGACTACTAGGGTATCTAATCCTGTTCGCTACCCATGCTTTCGAGCCTCAGCGTCAGTTACAGACCAGACAGCCGCCTTCGCCACTGGTGTTCTTCCATATATCTACGCATTTCACCGCTACACATGGAGTTCCACTCTCCTCTCCTGCACTCAAGTCTCCCAGTTTCCAATGCACACAATGGTTGAGCCACTGCCTTTTACATCAGACTTAAGAAACCACCTGCGCTCGCTTTACGCCCAATAAATCCGG
+
CCCCCGGGFGGGGGGGGGGGGGGGGGGGGGGGGGGGGGGGGGGGGGGGGGGGGGGGGGGGGGGGGGGGGGGGGGGGGGGGGGGGGGGGGGGGGGGGGGGGGGGGGGGGGGGGGGGGGGGGGGGGGGGGE8FGFGGGGGGGGGFGDGFGCFGGGGGGGG9DGGGGGGGFGG,DFGG9AFGGFGGGGGGGGDFGGGGGGGGGGGGFCDGFFGGGGG+=FDCFFEFF=BBFFDEFFGDFE?EGE>@A77@C<DC
@M03364:276:000000000-BLYN8:1:1101:17131:7641 2:N:0:1
GGACTACAGGGGTTTCTAATCCTGTTTGCTCCCCACGCTTTCGCACCTGAGCGTCAGTCTTTGTCCAGGGGGCCGCCTTCGCCACCGGTATTCCTCCAGATCTCTACGCATTTCACCGCTACACCTGGAATTCTACCCCCCTCTACAAGACTCTAGCCTGCCAGTTTCGGATGCAGTTCCCAGGTTGAGCCCGGGGATTTCACATCCGACTTGACAGACCGCCTGCGTGCGCTTTACGCCCAGTAATTCCG
+
CCCCCGGGGGGGGGGGGGAFGGGGGGGGGGGGGGGGGGGGGGGGGGGGGGGGGGGGGGGGGGGGGGGGGGGGGGGGGDGGGGGGGGGDGEFGGGGGGGGGGGGGGGGGGGGGGGGGGGGGGGGGGGGGGGGFFGGGGGGGGGGGGGGGGGGGGGGGGGGGGGGGGGGGGGCGGGFFGGGGGGGGGGG?EDGCEGGGGGGGGGGGFD**7CGDGGG>CFGGEGD<1FBF?>B:DGGFF1>EGB?FGGFAFF0
@M03364:276:000000000-BLYN8:1:1101:23588:7662 2:N:0:1
GGACTACCAGGGTTTCTAATCCTGTTTGCTCCCCACGCTTTCGCACCTCAGTGTCAGTATCAGTCCAGGTAGTCGCCTTCGCCACTGGTGTTCCTTCCTATATCTACGCATTTCACCGCTACACAGGAAATTCCACTACCCTCTACCATACTCTAGCTTGCCAGTTTTGGATGCAGTTCCCAGGTTGAGCCCGGGGATTTCACATTCAACTTAACAAACCACCTACGCGCGCTTTACGCCCAGTAATTCCG
+
CCCCCGGGFGGGEFFGGGGGGGFFGGGGDGGGGGGGGGGGGGGGGGGGGGGFGGGGGGGGGGGGGGGGFGGGGGGGGGGGGGGGGGGGGGGGGGFGGGGFFGGGGFGGGGGFGDGGGGGDGGGGGGGFGGGGGGFGGGGGGGGGFGGGGGGGGFGDGG;DFEDG<>,@8CFGGGGFGGGDGFFGG9EGGGGGGGGG>EG6CFFGC>DC+=;2;>FFCGCFFGDFEFF>5ABFGGG38<CCEFF;C7=?CF*
@M03364:276:000000000-BLYN8:1:1101:11781:7675 2:N:0:1
GGACTACTAGGGTTTCTAATCCTGTTTGCTCCCCACGCTTTCGAGCCTCAGTGTCAGTTACAGGCCAGAGAGCCGCTTTCGCCTCCGGTGTTCCTCCATATATCTACGCATTTCACCGCTACACATGGAATTCCACTCTCCTCTCCTGCACTCAAGTCTCCCAGTTTCCAATGCACACAATGGTTGAGCCACTGCCTTTTACATCAGACTTAAGAAACCACCTGCGCTCGCTTTACGCCCAATAAATCCGG
+
CCCCCGFGGGGGGGGFGGGGGFGGGGGGGGGGGGGGGGGGGGGGGGGGGGGGGGGGGGGGGGGGGGGGGGGGGGGGGEGGGGGGGFGEGGGGGGGGGGGGGGGGGGGGGGGGFFCGGEGEGGGGGGGGGGGGGGGG9EEGGGGGGGGGGGC=,=EFFGGGFGGGGGGGGGGGGGGGGGGCFGGGGGGGGGGGGGGGFFGG78CFFGFGGF77==FGGFGGFCFFFD=?AEFEGFC:DDEGDFDFGGFFGG8
@M03364:276:000000000-BLYN8:1:1101:22385:7695 2:N:0:1
GAACTACCGGGGTTTCTAATCCTGTTTGCTCCCCACGCTTTCGAGCCTCAGCGTCAGTTACAGACCAGAGAGCCGCCTTCGCCACTGGTGTTCCTCCATATATCTACGCATTTCACCGCTACACATGGAATTCCACTCTCCTCTTCTGCACTCAAGTTTCCCAGTTTCCAATGACCCTCCCCGGTTGAGCCGGGGGCTTTCACATCAGACTTAAGAAACCGCCTGCGCTCGCTTCACGCCCAATAAATCCG
+
CCCCCGGGGGGGGGGGGGGGGGGGGGGGGGGGGGGGGGGGGGGGFDGGFGGGGGGGGGGGGGGCFGCGGGGGGGGGGGGGGGGGGGGGGGGGGGGGGGGGGGGGGGGGGGGGGGGGGGGEGGGFFGGGGGGCFGCFBFGGGGGGEGGGGGG?DFFGGGGGGGGGFGGGGGAFFGFCFGGGDGGGGGGGGGGGGGGGGGGGGGGFFGDFFFGGGGG7+5EG>GFFFFF>1<BFGC/)928EGF:>*2=4F71
@M03364:276:000000000-BLYN8:1:1101:16498:7699 2:N:0:1
GGACTACCCGGGTTTCTAATCCTGTTTGCTACCCATGCTTTCGAGCCTCAGCGTCAGTTACAGACCAGACAGCCGCCTTCGCCACTGGTGTTCTTCCATATATCTACGCATTTCACCGCTACACATGGAATTCCACTCTCCTCTCCTGCACTCAAGTCTCCCAGTTTCCAATGCACACAATGGTTGAGCCACTGCCTTTTACATCAGACTTAAGAAACCACCTGCGCTCGCTTTACGCCCAATAAATCCGG
+
CCCCCGGGGGGGGGGGGGGGGGGGGGGGGGGGGGGGGGGGGGGGGGGGGGGGGGGGGGGGGGGGGGGGGGGGGGGGGGGGGGGGGGGGGGFGGGGGGGGGGGGGGGGGGGGGGGGGGGGGGGGGGGGGGGGGGGGGGGGGGGG?FGGGGGGGGGFGGGGGGGGGGGGGGGFGGGGGGGG+6>FGGGFGGGFGFGFCFGGGFGGGF7?DFGGCCF>FFG6@CEA:BE23>DEFGG+>B=GGG4=6>CFCGG8
@M03364:276:000000000-BLYN8:1:1101:13958:7738 2:N:0:1
GGACTACTGGGGTTTCTAATCCTGTTTGCTCCCCACGCTTTCGAGCCTCAGCGTCAGTTACAGACCAGAGAGCCGCCTTCGCCACTGGTGTTCCTCCATATATCTACGCATTTCACCGCTACACATGGAATTCCACTCTCCTCTTCTGCACTCAAGTTTCCCAGTTTCCAATGACCCTCCCCGGTTGAGCCGGGGGCTTTCACATCAGACTTAAGAAACCGCCTGCGCTCGCTTTACGCCCAATAAATCCG
+
CCCCCGGGGGGGFGGGGGGGGGGGGGGGGGGGGGGGFGGGGGGGGGGGGGGGGGGGGGGGGGGGGGGGGGGGGGGGGGGGGGGGGGGGEGGGGGGGGGGGGGGGGGGGGDEEGGGGGGGDCGGGGGGGGGGGGFGGGFFGGGGGGGGGGGGGGFGGGGGGGGGGGGGGGGG98FGGGGFGGDEEEDGFGGGG5>EGGGGGGFGFAGDFDFGFGGG@FFCFFGE@;)(5205@GGF9*,AE*>?FGDFAGFG
@M03364:276:000000000-BLYN8:1:1101:11908:7742 2:N:0:1
GGACTACTGGGGTTTCTAATCCTGTTTGCTCCCCACGCTTTCGCACCTGAGCGTCAGTCTTTGTCCAGGGGGCCGCCTTCGCCACCGGTATTCCTCCAGATCTCTACGCATTTCACCGCTACACCTGGAATTCTACCCCCCTCTACAAGACTCTAGCCTGCCAGTTTCGAATGCAGTTCCCAGGTTGAGCCCGGGGATTTCACATCCGACTTGACAGACCGCCTGCGTGCGCTTTACGCCCAGTAATTCCG
+
CCCCCGGGGGGGGGGGGFGGGGGGGGGGGGGGGGFGGGGGGGGGGGFFFFGGGGGGGGGGGGGGGGGGGGGGGGGGGGGGGEGGGGDEGGGGGFC<FGCFFGGGGCEGGGGGGGGGGGGGGGGGGGGGGFGGGGGGFD?CGGGGGFFFGGGGGGGGGFGGGGGFGGGGGGGFGGGGFGGGGGGCFGFFGGGGGGGGGDGGGGGFFGDGGGGGGDGGG7@F5EEFFFFEF37@GGGFF3CEGB:FGD46CF<
@M03364:276:000000000-BLYN8:1:1101:12219:7749 2:N:0:1
GGACTACAAGGGTTTCTAATCCTGTTTGCTCCCCACGCTTTCGCACCTGAGCGTCAGTCTTTGTCCAGGGGGCCGCCTTCGCCACCGGTATTCCTCCAGATCTCTACGCATTTCACCGCTACACCTGGAATTCTACCCCCCTCTACAAGACTCTAGCCTGCCAGTTTCGAATGCAGTTCCCAGGTTGAGCCCGGGGATTTCACATCCGACTTGCCAGACCGCCTGCGTGCGCTTTACGCCCAGTAATTCCG
+
CCCCCGGGGFGGGGFGGGGGGGGGGGGGGGGGGEGGGGGGGGGGGGGGGGGGGGGGGFGFGFGGGGGGGGGGGGGGGGGGGGGGGGGGGGGGGFCGGC@FF8EFGGGGGGGGGGGGGDGGGGGGFGGGGGGGGGGGGGGGGGGGGGFF9FFGGGGGFFGGGGGCFGGFCF8EFGGGGFFG6FCFGGGGGGGGGDGGGGGGGFGGFFGGGGGGG+2+84CC>GF<?FFFFFFFGGGFFFGGEEFFC7@FGG*
@M03364:276:000000000-BLYN8:1:1101:8283:7754 2:N:0:1
GGACTACCGGGGTATCTAATCCTGTTTGCTCCCCACGCTTTCGCACCTCAGTGTCAGTATCAGTCCAGGTAGTCGCCTTCGCCACTGGTGTTCCTTCCTATATCTACGCATTTCACCGCTACACAGGAAATTCCACTACCCTCTACCATACTCTAGCTTGCCAGTTTTGGATGCAGTTCCCAGGTTGAGCCCGGGGATTTCACATTCAACTTAACAAACCACCTACGCGCGCTTTACGCCCAGTAATTCCG
+
CCCCCGGGGGGGGGGGGGGGGGGGGGGGGGGGGGGGGDGGGGGGGGGGGGG<FGGGGGGGGGDGGGGGGGGGGGGGGGGGGGGGGGGGGGGGGGG?FEFFFFGGGGFGGGGGGDGGGGGGCGGGGGGGGGGGGFFGGGGFEEGGGFADFFGFFGGGCCDGGGGGGFGGGGDFFGDGGGGEEFGGGFFGGGFCEGCEGGGGGGGGFCDGFGGG7+;EC4E*9CDDFFF>9D>BCCFCA@GEG:@FFFFCCF2
@M03364:276:000000000-BLYN8:1:1101:7483:7755 2:N:0:1
GGACTACTGGGGTATCTAATCCTGTTTGCTCCCCACGCTTTCGCACCTCAGTGTCAGTATCAGTCCAGGTAGTCGCCTTCGCCACTGGTGTTCCTTCCTATATCTACGCATTTCACCGCTACACAGGAAATTCCACTACCCTCTACCATACTCTAGCTTGCCAGTTTTGGATGCAGTTCCCAGGTTGAGCCCGGGGATTTCACATTCAACTTAACAAACCACCTACGCGCGCTTTACGCCCAGTAATTCCG
+
CCCCCGGGGGGGGGGGGGGGGGGGGGGGGDCFGGGFGGGGGGGGGGGG8FGGGGGGGGGGGGGGFFGGGGGGGGGGGGGGGG:FGGGGGGGGGFFDEGFFGF9EFGGGGGGGCGGGGEGGGGEFDFG,BEFFAFCEFDDFGGFFFFFFFCFGFFGFCFDE?>E85ECEGGFG?DFGGGEFGFGC:FGF8>EFGEBCECFGGCGF6F+2;@9?DFGGGC=CFGF:0;9?BEBFGGG<FFGGG>=FGGF?C+2
@M03364:276:000000000-BLYN8:1:1101:4493:7769 2:N:0:1
GGACTACCGGGGTTTCTAATCCTGTTTGCTCCCCACGCTTTCGAGCCTCAGTGTCAGTTACAGGCCAGAGAGCCGCTTTCGCCACCGGTGTTCCTCCATATATCTACGCATTTCACCGCTACACATGGAATTCCACTCTCCTCTCCTGCACTCAAGTCTACCAGTTTCCAATGCATACAATGGTTGAGCCACTGCCTTTTACACCAGACTTAATAAACCACCTGCGCTCGCTTTACGCCCAATAAATCCGG
+
CCCCCGGGGGGGGEGGCFGGGGGGGFGGGGGGFGGGGGGGGFGGGGGGFGGGGGGGGGGGGGFGGGGGGGGCFFGGFGFGGGEFFFEGGGGEGGGGGFCGGGGGGGGGGGGDFAAEFGGCGGFGGGGGFFC@FGGGGGGGGGFFGGFFFGGGFGGGEFGGGDCFCDFGGG9FGGGFGGGFFGGGGGG6<D?E9DFFGFGG7CGGFDGCFF9CFGGFGGFFF=*0<BFFF4?A8*1))(=:EA;AGF8?C5:
@M03364:276:000000000-BLYN8:1:1101:20052:7801 2:N:0:1
GGACTACCAGGGTTTCTAATCCTGTTTGCTCCCCACGCTTTCGCACCTGAGCGTCAGTCTTTGTCCAGGGGGCCGCCTTCGCCACCGGTATTCCTCCAGATCTCTACGCATTTCACCGCTACACCTGGAATTCTACCCCCCTCTACAAGACTCTAGCCTGCCAGTTTCGGATGCAGTTCCCAGGTTGAGCCCGGGGATTTCACATCCGACTTGACAGACCGCCTGCGTGCGCTTTACGCCCAGTAATTCCG
+
ACCCCFFGGGGGGGGGGGGGGGGGGGGGGGGGGGGDGGGGGGGGGGGGGGGGGGGGGGGGGGGGGGGGGGGGGGGGGGGGGGGEGGGDFGGGGGFGG8EDFFAFG?FGGDGGGGGGGCECCGGGGGGGFGG?FGGGGGCGGGGGFGFDFCGGGGGGFFFGGG,DDGGF5CBCCGFGGGGGGGGGGGGFGGGGGGGGGGGGGGGGC6CD8CDDF:FFGGGGBEEFBF>FFFFFGGD)63C?C::6:*9>GG4
@M03364:276:000000000-BLYN8:1:1101:16695:7809 2:N:0:1
GGACTACTCGGGTTTCTAATCCTGTTTGCTCCCCACGCTTTCGAGCCTCAGTGTCAGTTACAGGCCAGAGAGCCGCTTTCGCCTCCGGTGTTCCTCCATATATCTACGCATTTCACCGCTACACATGGAATTCCACTCTCCTCTTCTGCACTCAAGTCTCCCAGTTTCCAATGCACACAATGGTTGAGCCACTGCCTTTTACATCAGACTTAAGAAACCACCTGCGCTCGCTTTACGCCCAATAAATCCGG
+
CCCCCGGGGGGGGGGGGGGGGGGGGGGGGGGGGGGGGGGGGGGGGGGGGGGGGGGGGGGGGGGGGGGGGGGGGGGGGGGGGGGGGGGGGGGGGGGGGGGGGDFGGGGGGDGGGGDFGGGGGGGGEFDGGFFGGGFCAGGGGGGGGGGCFCGGGGGGGGGFFGGGGGGGGFGGGGFGGGGGGG8DFGFCFEEGGCFGGGGGFFCCCGG5?DCCGCF8FGCFFEF@BEFFFEFFG5@EEFCEG3=;GGF7FD8
@M03364:276:000000000-BLYN8:1:1101:28522:7821 2:N:0:1
GGACTACACGGGTTTCTAATCCTGTTTGCTCCCCACGCTTTCGAGCCTCAGTGTCAGTTACAGGCCAGAGAGCCGCTTTCGCCTCCGGTGTTCCTCCATATATCTACGCATTTCACCGCTACACATGGAATTCCACTCTCCTCTCCTGCACTCAAGTCTCCCAGTTTCCAATGCACACAATGGTTGAGCCACTGCCTTTTACATCAGACTTAAGAAACCACCTGCGCTCGCTTTACGCCCAATAAATCCGG
+
CCCB8FFFGGDGCECGGCF9FCFGGGGGGCF,CCEGGGGGG9CFG7FEFFGEFFGFFFFFGFFGFGFFFEFGFFEGG@@FGGGGGFGGEEEGFG9FGFGAEF9@A,?FCC+B?FEFGGG6@FECECCFFFGGGEEF9@@EFE8DF@EF,,>AD@8==B@F,@883>=@FFDD?@D,=@6D9F3E,@EFGG:@CFFFG3>,?DF9=F>DF*?CBFG7DCEFA;A))3)3/8;?58:45@CCEFDFCGFE*9/
@M03364:276:000000000-BLYN8:1:1101:13753:7822 2:N:0:1
GGACTACCGGGGTTTCTAATCCTGTTTGCTCCCCACGCTTTCGCACCTCAGTGTCAGTATCAGTCCAGGTAGTCGCCTTCGCCACTGGTGTTCCTTCCTATATCTACGCATTTCACCGCTACACAGGAAATTCCACTACCCTCTACCATACTCTAGCTTGCCAGTTTTGGATGCAGTTCCCAGGTTGAGCCCGGGGATTTCACATCCGACTTGACAGACCGCCTGCGTGCGCTTTACGCCCAGTAATTCCG
+
CCCCCGGGGGGGGGGGGGGGGGGGGGGGGGGGGGGGGGGGGGGGGGGGGGGGGGGGFGGGGGGGGGGGGGGGGGGGGGGGGGGGGGGGFGGGGGGGGGGGGGGGGGGGGGGGGGGGGGGGGGGGGGGGGGGGGGGGGGGFGGGGGGGGGGGGGGGGGGGGFGGGGGGGGGGGGGFGGGGGGGGGFGGGGGCGGGGGGGGGGGGGACCGGGG>C:D79CGGFGFF<:>D?>>>DDGCF<EEGB?6>CBAGGC
@M03364:276:000000000-BLYN8:1:1101:27999:7844 2:N:0:1
GGACTACCCGGGTATCTAATCCTGTTTGCTCCCCACGCTTTCGCACCTGAGCGTCAGTCTTTGTCCAGGGGGCCGCCTTCGCCACCGGTATTCCTCCAGATCTCTACGCATTTCACCGCTACACCTGGAATTCTACCCCCCTCTACAAGACTCTAGCCTGCCAGTTTCGAATGCAGTTCCCAGGTTGAGCCCGGGGATTTCACATCCGACTTGACAGACCGCCTGCGTGCGCTTTACGCCCAGTAATTCCG
+
CCCCCDFCFGGGGDGGGFFGGGGGGGGGGGGGGGGFDGECFGGGC@FGCGGGGGGGGGGGGGGGGGGGGGGGGGGGG7CFFFEFFFGEFGG9EFGG@EF?9FE<;EFF:FFFGCFGGGDCGGG@FCDFDGGG,EFG9DFGED>F=ECCFFFGGGGGFGFG7FGGBFGGGGG69CFCFFGE:B2DFFEG6,,;:8CCCEGFDDF++*;78):DFG;7CGFG:EFB059>(5))1CCA?1>*:>??70162>6
@M03364:276:000000000-BLYN8:1:1101:3367:7849 2:N:0:1
GGACTACTCGGGTTTCTAATCCTGTTTGCTCCCCACGCTTTCGAGCCTCAGTGTCAGTTACAGGCCAGAGAGCCGCTTTCGCCACCGGTGTTCCTCCATATATCTACGCATTTCACCGCTACACATGGAATTCCACTCTCCTCTCCTGCACTCAAGTCTACCAGTTTCCAATGCATACAATGGTTGAGCCACTGCCTTTTACACCAGACTTAATAAACCACCTGCGCTCGCTTTACGCCCAATAAATCCGG
+
CC9BCFGGGEGGGGGGGGGGGGGGGGGGGGGGGGGGGGGGGGGGGGGGGGGGGGGGGGGGGGGGGGGGGGGGGGGGGG?EGGGGGGGGGGGGGGGGGGGGGGGGGGGGGGEFGGGGGGGGGGGGGGGGGFGGGGGGGGGGGGGGGGGGGGGGGG8?EGGGGGGGGFGGGFFGFFCGGGGFGG8FGG?GGGGGGGGGGGGGGCFGFFGDGGGGGGGGGGGGFGFEFDA?ABFDGGGEFFGGG516DFFCDDD
@M03364:276:000000000-BLYN8:1:1101:14696:7858 2:N:0:1
GGACTACCAGGGTTTCTAATCCTGTTTGCTCCCCACGCTTTCGAGCCTCAGTGTCAGTTACAGGCCAGAGAGCCGCTTTCGCCTCCGGTGTTCCTCCATATATCTACGCATTTCACCGCTACACATGGAATTCCACTCTCCTCTCCTGCACTCAAGTCTCCCAGTTTCCAATGCACACAATGGTTGAGCCACTGCCTTTTACATCAGACTTAAGAAACCACCTGCGCTCGCTTTACGCCCAATAAATCCGG
+
CCCCCGGGGGGGGGGGGFGGFGGGGGGGGGGGGGGGGGGGGGGGGGGGGGGGGGGGGGGGGGGGGGGGFGGGGGGGGGFGGGGGGGGGGGGGGGGGGGGGGGGGGGGGGCFGGGGGGGGGGGGGGGGGFGGGGGGGGGGGFECGGGGFGFFGE?FGGGGGGGGFGGGGGGGGGGGGFEEGGGGGGDGFFDCFGGGGGGGGGGGGFFFCFFGGFGGF>FFGFGFE=DBD>EF:FFC4BDGGEADFFGFCDGD
@M03364:276:000000000-BLYN8:1:1101:17351:7892 2:N:0:1
GGACTACTGGGGTTTCTAATCCTGTTTGCTCCCCACGCTTTCGCACCTGAGCGTCAGTCTTTGTCCAGGGGGCCGCCTTCGCCACCGGTATTCCTCCCGATCTCTACGCATTTCACCGCTACACCTGGAATTCTACCCCCCTCTACAAGACTCTAGCCTGCCAGTTTCGGATGCAGTTCCCAGGTTGAGCCCGGGGATTTCACATCCGACTTGACCGCCCGCCTGCGTGCGCTTTACGCCCAGTAATTCCG
+
CCCCCGGGGGGGG7FCGGGGGGGGGGGGGA@FFGGGGGGGGGGGGGGFEFFGGGGDGGEF@FFFGFGGGGGGGGGGGGGGGGGGG8CEG>FGGEFFE+>F=>FFCDFCCGGGGGFFCFGGGEFGG:FC@AFGGAFC,83@CEEGCGC9;,@CFGGFG8D:E7?CFGGG55C:CFCEFF7GD9D>CC<,<7CF==EG*CEF@7@+@FC3CD5CF>F*:2*:BDDB?FBF(555C<FFF(;E5)4/:F*-:79
@M03364:276:000000000-BLYN8:1:1101:8033:7915 2:N:0:1
GGACTACACGGGTTTCTAATCCTGTTTGCTCCCCACGCTTTCGAGCCTCAGTGTCAGTTACAGACCAGACAGCCGCCTTCGCCACTGGTGTTCTTCCATATATCTACGCATTTCACCGCTACACATGGAGTTCCACTGTCCTCTTCTGCACTCAAGTCTCCCAGTTTCCAATGCACTTCTTCGGTTGAGCCGAAGGCTTTCACATTAGACTTAAAAGACCGCCTGCGCTCGCTTTACGCCCAATAAATCCG
+
CCCCCGGGGGGGGGGGGGGGGGGGGGGGGGGGGGGEGGGGGGGGGGGGGGGGGGGGGFGGGGGGGGGGGGGGGGGGGGGGGGGGGGGGFGGGGGGGGGGGGGGGGGGGGGGGGGGGGGGGGGGGGGGGGGGGGGGGGGFFGGGGGGGGGGGGGGGFGGGGGGGGGGGGGGGGG8=FGGFGGGGDGGGGGGGGGGGGGFGGGGGGFGGGGFGCD>FGGGGGDEFA=4@E>?EDCGGEF@EEGA@FGG=)7CC
@M03364:276:000000000-BLYN8:1:1101:19591:7979 2:N:0:1
GGACTACTAGGGTTTCTAATCCTGTTTGCTCCCCACGCTTTCGAGCCTCAGTGTCAGTTACAGGCCAGAGAGCCGCTTTCGCCACCGGTGTTCCTCCATATATCTACGCATTTCACCGCTACACATGGAATTCCACTCTCCTCTCCTGCACTCAAGTCTCCCAGTTTCCAATGCACACAATGGTTGAGCCACTGCCTTTTACATCAGACTTAAGAAACCACCTGCGCTCGCTTTACGCCCAATAAATCCGG
+
CCCCCGGGGGGGGGGGGGGGGGGGGGGGGGGGGGGGGGGGGGGGGGGGGGGGGGGGGGGGGGGGGGGFGGGGGGGGGEFGGGGGGGGGGGGGFGGGGGDGGCFGGGGGGGGGGGGGGGGGGDGF?FGGGGCFGGGGGGGGGGGGGGGGGGGGGGFGFGGGGGGGFGGGGGGGGGGGGGDFGGFGGGG?FDCGGGFGGGGGGGGGFFGFGGGC@FGGCCFFFGF@D4AD9?EBFFGEFF58C5@A>FFEFD9
@M03364:276:000000000-BLYN8:1:1101:10511:8010 2:N:0:1
GGACTACCCGGGTATCTAATCCTGTTCGCTACCCATGCTTTCGAGCCTCAGCGTCAGTTACAGACCAGACAGCCGCCTTCGCCACTGGTGTTCTTCCATATATCTACGCATTTCACCGCTACACATGGAGTTCCACTGTCCTCTTCTGCACTCAAGTCTCCCAGTTTCCAATGCACTTCTTCGGTTGAGCCGAAGGCTTTTACATTAGACTTAAAAGACAGCCTGCGCCCGCTTTACTCCCAATAAATCCG
+
BBCCCGDGFF@CGGGAFFGCFGGCGCFC@@CCEFGGGGFGDGEG8@@EFF88FFGGGFGGGD,CFFGGGCC@8F@CFB@ED7FGGGEFG8FCFFGCCAF<FFFEEEFFG:?CE<E<?=:EDGA89EGGDGFDEE,4@8EFF8@DDCFFGGGG8,@9EBA,C,@>FDGGFFGAF,@DG8DF,7D>FEGGFE:C@GD57:D,*249<F7>F7CF=+2:B4=,;74>2A@5(28ADGD<F)52*)/57DF319<
@M03364:276:000000000-BLYN8:1:1101:14947:8025 2:N:0:1
GGACTACACGGGTATCTAATCCTGTTTGCTCCCCACGCTTTCGCACCTGAGCGTCAGTCTTCGTCCAGGGGGCCGTCTTCGCCACCGGTATTCCTCCAGATCTCTACGCATTTCACCGCTACACCTGGAATTCTACCCCCCTCTACAAGACTCTAGCCTGCCAGTTTCGGATGCAGTTCCCAGGTTGAGCCCGGGGATTTCACATCCGACTTGACAGACCGCCTGCGTGCGCTTTACGCCCAGTAATTCCG
+
CCCCCGGGGGGEGFGGGGGGGGGGFGGGGGGGFFGGGGGGGGGDGGGGFGGGGGGEGFGFFFGAEGCFGGGDGGG>FFFFGGFGGGGGGCGGGGGGGFGG9FFGGGGGEGEEGFFGGGGG:C:FGGGGGGGGGGGGFGGGGGGGGFEFGGGFGGCC9DECF:8FGGGGGGGGEDGGCGGCFG68FCF6,DEEGEEEDEGFGGFGFGGGGD33*277CCFEBEFF:FFF?FFEC3D99:EEE::F>*7:7:0
@M03364:276:000000000-BLYN8:1:1101:18925:8030 2:N:0:1
GGACTACTAGGGTTTCTAATCCTGTTTGCTCCCCACGCTTTCGAGCCTCAGTGTCAGTTACAGGCCAGAGAGCCGCTTTCGCCTCCGGTGTTCCTCCATATATCTACGCATTTCACCGCTACACATGGAATTCCACTCTCCTCTTCTGCACTCAAGTTTCCCAGTTTCCAATGACCCTCCCCGGTTGAGCCGGGGGCTTTCACATCAGACTTAAGAAACCGCCTGCGCTCGCTTTACGCCCAATAAATCCG
+
CCCCCGGGGGGGGGGGGGGGGGGGGGGGGGGGGGGGGGGGGGGGGGGGGGGFGGGGGGGGGGGGGGGGGGGFGGGGGGGGGGGGGGGGGGGGGGGGGGGGGGGGGGGGGGGGGGGGGGGGGGGGGGGGGGGGGGGGGGGGGGGFGGGFGGGGGGFGFGGGCFDGGGGGGGGGCFGFGGGGGGGGGGGGGFFDGGGGGGG?FFFGFGFFFFGGGGGGFGGGEGF;(;9BBFFFGGGBFFEGGF<>GFF<>FC
@M03364:276:000000000-BLYN8:1:1101:20114:8049 2:N:0:1
GGACTACAAGGGTATCTAATCCTGTTTGCTCCCCACGCTTTCGCACCTGAGCGTCAGTCTTTGTCCAGGGGGCCGCCTTCGCCACCGGTATTCCTCCAGATCTCTACGCATTTCACCGCTACACCTGGAATTCTACCCCCCTCTACAAGACTCTAGCCTGCCAGTTTCGGATGCAGTTCCCAGGTTGAGCCCGGGGATTTCACATCCGACTTGACAGACCGCCTGCGTGCGCTTTACGCCCAGTAATTCCG
+
CCCCCGGFGFGGGFGFFFFGGGFGGGGGGGGGGGGGGGGEGGCFCEDGCGGGGGGGGGGGGFGGGGGGFGGC:FGGGGGGGDGGGGGGFCGGEGGGGGF<EF9BGFGGG7CFFGGGFEGEEGFFGGGGGGGGGGGGFD@FGEGGGGG9=DB7DGF7CGGFGGGGGFF9*>CEEGGGFGGGGFGGGGFGG8BFEGEGECFFFFGG7;CG<CDDCFF+8FF5>EEFFF>F0:5>C*16=<;CEB<FCCF<FF9
@M03364:276:000000000-BLYN8:1:1101:23859:8056 2:N:0:1
GGACTACACGGGTATCTAATCCTGTTTGCTCCCCACGCTTTCGCACCTGAGCGTCAGTCTTTGTCCAGGGGGCCGCCTTCGCCACCGGTATTCCTCCAGATCTCTACGCATTTCACCGCTACACCTGGAATTCTACCCCCCTCTACAAGACTCTAGCCTGCCAGTTTCGAATGCAGTTCCCAGGTTGAGCCCGGGGATTTCACATCCGACTTGACAGACCGCCTGCGTGCGCTTTACGCCCAGTAATTCCG
+
@BCCCGGDGGGGGGGGGGGG9EGGGGGGGGGGGGGGGDGGGGGGGGGGGGGGGGGGGFFGGGGDFGGCFGGGGGGGGGGGGGGGGGGGGGDGGGGGGCDGCFGGGGGGGFGGGGFEGGGGGEFGGFGGGGFFGGGGGGG>EGGDAECCFFGGGFFCFDGGGGG8CFFGE58@EFF7@CFGGGFCECFGGGGGGEEEGGGFGGGG@64CCD3CCGGGFFGF>EDF?FBDBFFFDC3<F?ED5):<CFFA>F*
@M03364:276:000000000-BLYN8:1:1101:21612:8072 2:N:0:1
GGACTACCAGGGTTTCTAATCCTGTTTGCTCCCCACGCTTTCGCACCTCAGTGTCAGTATCAGTCCAGGTAGTCGCCTTCGCCACTGGTGTTCCTTCCTATATCTACGCATTTCACCGCTACACAGGAAATTCCACTACCCTCTACCATACTCTAGCTTGCCAGTTTTGGATGCAGTTCCCAGGTTGAGCCCGGGGATTTCACATCCGACTTGACAGACCGCCTGCGTGCGCTTTACGCCCAGTAATTCCC
+
CCCCCGGGGGGGGGGGGGGGGGGGGGGGGGGGGGGGGGGGGGGGEGGGGFFFGGGGGGGGGGGGGGGGCFFFFGGGEGGGGGGEGGGGGGGGGGGGGGGGGGGGGGGGG7FFGFFGGGGGCEFFFFFG8FGGGGGGGGFGGGGFGGGGGFGGFFGCFGGGC@,DFFFGD>BFCFFGFGGGGGGGGGGFGFGGDGEGGGGGGCCCEFFDDD>C>?4+2;8F>EA@=F@E@FDFGGG<F6;EEADF:CACGC*
@M03364:276:000000000-BLYN8:1:1101:19692:8083 2:N:0:1
GGACTACCGGGGTTTCTAATCCTGTTTGCTCCCCACGCTTTCGCACCTGAGCGTCAGTCTTTGTCCAGGGGGCCGCCTTCGCCACCGGTATTCCTCCAGATCTCTACGCATTTCACCGCTACACCTGGAATTCTACCCCCCTCTACAAGACTCTAGCCTGCCAGTTTCGAATGCAGTTCCCAGGTTGAGCCCGGGGATTTCACATCCGACTTGACAGACCGCCTGCGTGCGCTTTACGCCCAGTAATTCCG
+
CCCCCGGGGGGGGGGFGGGGGGGGGGGGGGGGGGGGGGGGGGGGGGGGGGGGGGGGGGGGGGGGGGGGGGGGGGGGGGGGGGGGGGGGGGGGGGGGGGFDFGGGGGGGGGGGGFGGGGGGGGGGGGGG8FGGGGGGGGGGGGGGFGGGGGGFGGGACGGGGGGGGFGG*:ECFFGGFGDGGDGGGGGGFGGFGEDCEGGFD1CFFGFDGGGGGFGGGGGGFGE<FFFE?:DFGG*6=:EGGE??G:FAGF6
@M03364:276:000000000-BLYN8:1:1101:6347:8094 2:N:0:1
GGACTACAGGGGTATCTAATCCTGTTTGCTCCCCACGCTTTCGCACCTGAGCGTCAGTCTTTGTCCAGGGGGCCGCCTTCGCCACCGGTATTCCTCCAGATCTCTACGCATTTCACCGCTACACCTGGAATTCTACCCCCCTCTACAAGACTCTAGCCTGCCAGTTTCGGATGCAGTTCCCAGGTTGAGCCCGGGGATTTCACATCCGACTTGACAGACCGCCTGCGTGCGCTTTACGCCCAATAAATCCG
+
CCCCCGGGGGGGGGGGGGGGGGGGGGGGGGGGGGGGGGGGGGGGGGGGGGGGGGGGGGGGGGGGGGGGGGGGGGGGGGGGGGGGGGGGGGGGGGGGGGGGGGGGGGGGGGGGGGGGGGGGGGGGGGGGGGGGGGGGGGGGGGGGGGGGGGGGGGGGGGGGGGGGGGGGGEGGGCACEGGGGGGEFGFFGGGGGGGGGDGGGGGFFGGGDCCDGGGGD<FFFGFFFFFFF>55D<D<FFGGE38@CG@BGF<
@M03364:276:000000000-BLYN8:1:1101:14949:8100 2:N:0:1
GGACTACCAGGGTTTCTAATCCTGTTTGCTCCCCACGCTTTCGAGCCTCAGTGTCAGTTACAGGCCAGAGAGCCGCTTTCGCCTCCGGTGTTCCTCCATATATCTACGCATTTCACCGCTACACATGGAATTCCACTCTCCTCTCCTGCACTCAAGTCTCCCAGTTTCCAATGCATACAATGGTTGAGCCACTGCCTTTTACACCAGACTTAATAAACCACCTGCGCTCGCTTTACGCCCAATAAATCCGG
+
CCCCCGFGFGGGGGGGGGGGGGGGGGGGGGGGGGFGGGGGGGGGGGGGGGGGGGGGGGGFGGGGGGGGGGGGGGGGGGGGGGGGGGGGGGGGFGGGGGGGGGGGGGGGGGGGGGFGGGGGCFFGGGGGGGGG9FFFEFGGGGFGGGGGGGGGGGCFGGGGGGGGGGGGGE9DDGGGGGGCGGGGCBEGGG?FGGGGGGGGCGFGFF5*CFGGGFGFFCCGFGFEDBAEDEFF:4CCDFGECFFFGFFE<CD
@M03364:276:000000000-BLYN8:1:1101:18252:8100 2:N:0:1
GGACTACACGGGTATCTAATCCTGTTTGCTCCCCACGCTTTCGCACCTCAGTGTCAGTATCAGTCCAGGTAGTCGCCTTCGCCACTGGTGTTCCTTCCTATATCTACGCATTTCACCGCTACACAGGAAATTCCACTACCCTCTACCATACTCTAGCTTGCCAGTTTTGGATGCAGTTCCCAGGTTGAGCCCGGGGATTTCACATTCAACTTAACAAACCACCTACGCGCGCTTTACGCCCAGTAATTCCG
+
CCCCCGGGGGGGGGGGGGGGGGGGGGGGGGGGGGGGGGGGGGGGGGGGGGGGGGGGGGGGGFGGGGGGGGGGGGGGGGGGGGGGGGGGGGGGGGGFGGGGFAEGGGGGGGGGGGGGGGGGGGGGGGGFGGGGGGGGGGGGGGGGGGGGGFFDFFGGGGGGGGGGGGGDGG8FGGCEFGGGGGGGGGGGGGGGGDGGGGFFGFFGFGGFGGGGGGGGGGGGFG>BEADFFFFFGGGFF?GGGEDFGGFEFG>
@M03364:276:000000000-BLYN8:1:1101:9438:8112 2:N:0:1
GGACTACTGGGGTTTCTAATCCTGTTTGCTCCCCACGCTTTCGCACCTGAGCGTCAGTCTTTGTCCAGGGGGCCGCCTTCGCCACCGGTATTCCTCCAGATCTCTACGCATTTCACCGCTACACCTGGAATTCTACCCCCCTCTACAAGACTCTAGCCTGCCAGTTTCGGATGCAGTTCCCAGGTTGAGCCCGGGGATTTCACATCCGACTTGACAGACCGCCTGCGTGCGCTTTACGCCCAGTAATTCCG
+
CCCCCGFEGGGGGGGGGGFFFGGGGGGGGGGGGGGGGGFGGFGGGGGGGGGGDGGDGGGGGGGFGGGGGGGGGEFFCGGGGGGGGFGGG>FGGGFFG@FFCEGGGGGGGDCGGGGGFGGE:CEGGFGGGFGGGGGG>FFGGGGG9@FEGGGG6>EFGFGGGGGCGGGGGCE8@CCCD?FG,>DFFDGGGCGGGGGE5BFE+++:AG537DGGGGGGGGGCDE51?F652>5;DD<4*(28CB<<DFFBG72
@M03364:276:000000000-BLYN8:1:1101:19770:8117 2:N:0:1
GGACTACTAGGGTTTCTAATCCTGTTTGCTCCCCACGCTTTCGCACCTCAGTGTCAGTATCAGTCCAGGTAGTCGCCTTCGCCACTGGTGTTCCTTCCTATATCTACGCATTTCACCGCTACACATGGAATTCCACTCTCCTCTTCTGCACTCAAGTTTCCCAGTTTCCAATGACCCTCCCCGGTTGAGCCGGGGGCTTTCACATCAGACTTAAGAAACCGCCTGCGCTCGCTTTACGCCCAATAAATCCG
+
CCCCCGGGGGGGGGGFGGGGGGGGGGGGGGGGGGGGGGGGGGGGGGGGGGGGGGGGGGGGGGGGGGGGGGGGGGGGGGGGGGGGGGGGGGGGGGGGGGGGGGGGGGGGGGGGGGGGGGGGGGGGGGGGG@FGGGGGGGGGGGDFGGGAFFGGGGGGGGFGGGGGGGGG;CEGF9DDGGF8CEDCFGGCGGGGEGGDGGGC8CEFFGFF=FGGGCFGFGGGBGF;;FF>9BFFGGFFFFGG=@BFF>8<F*1
@M03364:276:000000000-BLYN8:1:1101:19249:8130 2:N:0:1
GGACTACCGGGGTTTCTAATCCTGTTTGCTCCCCACGCTTTCGAGCCTCAGTGTCAGTTACAGGCCAGAGAGCCGCTTTCGCCTCCGGTGTTCCTCCATATATCTACGCATTTCACCGCTACACATGGAATTCCACTCTCCTCTCCTGCACTCAAGTCTCCCAGTTTCCAATGCACACAATGGTTGAGCCACTGCCTTTTACACCAGACTTAATAAACCACCTGCGCTCGCTTTACGCCCAATAAATCCGG
+
CCCCCGGGGGGGGGGGGGGGGGGGGGGGGGGGGGGGGGGGGGG@FGGGGGGGGGGGGGGGGGGGGGGGGGFGGGGGGGGGGGGDGGGGGGGGGGGGGGGGGGGGGGGGG7FGGGGGGGGGCGDG9FGGGFGGGGGGFGFG8D?9EEB8FFGGGGGGF9,EFGGGGGGGGGGGGGG88CE6,,@@,:D66E?FGGGGGCFG7>FGA7**;>F7=F>>CF8>FE>>=B>>DFFF7FDCEDEGGF@FGGC3>3:
@M03364:276:000000000-BLYN8:1:1101:10364:8151 2:N:0:1
GGACTACCGGGGTATCTAATCCTGTTTGCTCCCCACGCTTTCGCACCTCAGTGTCAGTATCAGTCCAGGTAGTCGCCTTCGCCACTGGTGTTCCTTCCTATATCTACGCATTTCACCGCTACACAGGAAATTCCACTACCCTCTACCATACTCTAGCTTGCCAGTTTTGGATGCAGTTCCCAGGTTGAGCCCGGGGATTTCACATTCAACTTAACAAACCACCTACGCGCGCTTTACGCCCAGTAATTCCG
+
CCCCCGGGGGGGGGGGGGGGGGGGGGGGGGGGGGGGGGGGGGGGGGGGGGGGGGGGGGGGFGGGGGGGGGGGGGGGGGGGGGGGGGGGGGGGAGGGGGGGGFFGGFGGGGGGGGGGGGGGGGGGGGGGGGGGGGGGGGGGGGGGFGGGGGGFGGGGGGGGFGGFEGFGGGGDFCFFGGGG9ABFFFDFFGGGGGDG7EGFFGGFFDD7CDCFG:FGC>FFFFFFFF@>5ADFDGFFFF5E=:?F=FF?>F*
@M03364:276:000000000-BLYN8:1:1101:4057:8152 2:N:0:1
GGACTACTGGGGTATCTAATCCTGTTTGCTCCCCACGCTTTCGAGCCTCAGTGTCAGTTACAGGCCAGAGAGCCGCTTTCGCCTCCGGTGTTCCTCCATATATCTACGCATTTCACCGCTACACATGGAATTCCACTCTCCTCTCCTGCACTCAAGTCTCCCAGTTTCCAATGCACACAATGGTTGAGCCACTGCCTTTTACATCAGACTTAAGAAACCACCTGCGCTCGCTTTACGCCCAATAAATCCGG
+
CCCCCFGGEGGEC,@6CCFFGGGG<EDEFFCEFGGG7:@FCGGFGGGGGGEFGGGGGG<EECC<F@FFGF8FFGGGCEGGGGCFFGFC7>F:EBFFFE9AEEEFDDGFG7,8EFGGGGGE77=FDAD=?=F,?EEG,,>FFFD8DE,8EEG=EGFF@B>D=BCFCF,@DFGG?8AFF8+@FFD>,6=,<8,:@:?@EF,9CGGCF?G*;C>CFGDCC985@E*:@?BFFFF59C+//6E7>)3;F7;<C)7
@M03364:276:000000000-BLYN8:1:1101:10400:8181 2:N:0:1
GGACTACTAGGGTTTCTAATCCTGTTCGCTACCCATGCTTTCGAGCCTCAGCGTCAGTTGCAGACCAGACAGCCGCCTTCGCCACTGGTGTTCTTCCATATATCTACGCATTTCACCGCTACACATGGAGTTCCACTGTCCTCTTCTGCACTCAAGTCTCCCAGTTTCCAATGCACTTCTTCGGTTGAGCCGAAGGCTTTCACATTAGACTTAAAAGACCGCCTGCGCTCGCTTTACGCCCAATAAATCCG
+
CCCCCGGGGGGGGGGGGGGGGGGGGGGGGGGGGGGGGGGGGGGGGGGGGGGGGGGGGGGGGGGFGGGGGGGGGGGGGFGGGGGDGGGGGGGGGGGGGGGGGGGGGGGGGGGGGGGGGGGGGGFFGGGGGGGGGGGGFGFFFGGGGGGGGEGGGGGGGGGGGGGGGGGGGGGGGGFEGDDEGFFGGGGGGGDEGGG:9E6CDGGGF=CGGGGGGGGGGGD9@EBA>F@BF:BFGG3480;E5>(;CCFEF09
@M03364:276:000000000-BLYN8:1:1101:21700:8189 2:N:0:1
GGACTACTAGGGTATCTAATCCTGTTTGCTCCCCACGCTTTCGCACCTGAGCGTCAGTCTTTGTCCAGGGGGCCGCCTTCGCCACCGGTATTCCTCCAGATCTCTACGCATTTCACCGCTACACCTGGAATTCTACCCCCCTCTACAAGACTCTAGCCTGCCAGTTTCGAATGCAGTTCCCAGGTTGAGCCCGGGGATTTCACATCCGACTTGACAGACCGCCTGCGTGCGCTTTACGCCCAGTAATTCCG
+
CCCCCGGGGGGGGGGGGGGGGGGGGGGGGGGGGGGGGGGGGGGGGGGGGGGGGGGDGGGGGGGGGGGGFDGGGGGGFGGGGGGGGGGGGGGGGGGGGGGGGGFFGGGGGGGGGGGGGGGGGGGGGGGCFGGGGGGGGGGGGGGGGGGGGGGGGGGGGGGFGGGGGGGGGCGGGGGFGGGGFGGGGGGGGGGGGGGGGGGGGFGGFGGGCDGGGGFFFGCCBGF6;FFD(>BFDGF<FBGED>:?FGF<GF6
@M03364:276:000000000-BLYN8:1:1101:12021:8198 2:N:0:1
GGACTACTGGGGTTTCTAATCCTGTTTGCTCCCCACGCTTTCGAGCCTCAGCGTCAGTTACAGACCAGAGAGCCGCCTTCGCCACTGGTGTTCCTCCATATATCTACGCATTTCACCGCTACACATGGAATTCCACTCTCCTCTTCTGCACTCAAGTTTCCCAGTTTCCAATGACCCTCCCCGGTTGAGCCGGGGGCTTTCACATCAGACTTAAGAAACCGCCTGCGCTCGCTTTACGCCCAATAAATCCG
+
CCCCCGGGGGGGGGGGGGGGGGGGGGGGGGGGGGGGGGGGGGGGGGGGGGGGGGGGGGGGGGGGGGGGGFGGGGGGGGGGGGGGGGGGGGGGGGGGGGGCGGGGGDDGGEGGGGGGGGGGGGGGGGGGGFGGGGGGFGGGGGGGGGGGGGGGGGGGGGGG9EFGADFGGGCFGGGGDFFGGGGEGGG6CFCE7CECEGGGGFGGFGF=0;CGGGDCDFEFEGE@FFBFFEB><C74=:ECEF0>F*=AGGC
@M03364:276:000000000-BLYN8:1:1101:7713:8199 2:N:0:1
GGACTACCAGGGTATCTAATCCTGTTTGCTCCCCACGCTTTCGCACCTGAGCGTCAGTCTTCGTCCAGGGGGCCGCCTTCGCCACCGGTATTCCTCCAGATCTCTACGCATTTCACCGCTACACCTGGAATTCTACCCCCCTCTACAAGACTCTAGCCTGCCAGTTTCGAATGCAGTTCCCAGGTTGAGCCCGGGGATTTCACATCCGACTTGACAGACCGCCTGCTGGCGCTTTACGCCCAGTAATTCCG
+
CCCCCGGGGGGGGGGGGGGGGGGGGGGGGGGFGGGGGGGGGGGGCGGGGGGGGGGGGGFGGGGGGGGGGGGGGGGGGGGGGGGGGGGGGDGGGGGGGGGGGGGGGGGGGGEGGGGCGGGGGGGGGFGGGGGGGGGGGGGGGDGFFGGGGGGGGGGGGGGFGGGGGGGGECDCFGGGGGGGFFGEFGGCGFD:EGGGGCFGGGGFFFDCGGGGGGGFFFGFFGE(:>(),>@@<C>>F?GEG@:?72=<GF6
@M03364:276:000000000-BLYN8:1:1101:5860:8212 2:N:0:1
GGACTACTCGGGTTTCTAATCCTGTTTGCTCCCCACGCTTTCGCACCTGAGCGTCAGTCTTTGTCCAGGGGGCCGCCTTCGCCACCGGTATTCCTCCAGATCTCTACGCATTTCACCGCTACACCTGGAATTCTACCCCCCTCTACAGGACTCTAGCCTGCCAGTTTCGGATGCAGTTCCCAGGTTGAGCCCGGGGATTTCACATCTGACTTGACAGACCGCCTTCGTGCGCTTTACGCCCAGTAATTCCC
+
CC<-AEAFAC;:FGGGCGCFC<<FFGGGGGFFFGFGGGGFG9CFB@CFCFF<:@FEECFGCAFF9C<EF,FFCE@GCE:FFE7FE,C+@@DFGCFFA,FCGCFE=?,?F:FGGGBFGGCC=:,F,AFFGFCD;<;F9,@@E@ED9>F,,@DFFGCDC8FGFG,>FCD>**3*@D7@EGFDFC81F?>C7D?FEC>//B:<DD?++0+2+;DC>7CF=;EF>5.;06,)()<)7**)868/>E(0::9.:C*
@M03364:276:000000000-BLYN8:1:1101:9563:8230 2:N:0:1
GGACTACCAGGGTTTCTAATCCTGTTTGCTCCCCACGCTTTCGCACCTGAGCGTCAGTCTTTGTCCAGGGGGCCGCCTTCGCCACCGGTATTCCTCCACATCTCTACGCATTTCACCGCTACACGTGGAATTCTACCCCCCTCTACAAGACTCTAGCCAACCAGTTTCAGATGCAATTCCCAAGTTAAGCTAGGGGCTTTCACATCTGACTTAATTGACCGCCTGCGTGCGCTTTACGCCCAGTAATTCCG
+
CCCCCGG8@FGGGGGGGGFGFGGFGGGGGGGGGEGGGGGGGGGGGGGGFGGGGGGGGGGFGGGFGFFGF7CCFGGGDGGGGGGGGGGGGDGFGGGGG?AFDFFGGGGGGGGGGFGGGCGGGGFGGE<FG@DGGGGFGGGGDDEFGGC@D38<DFCG98EFFEGGGGGFFF9@9C7DFCFD@FGGFFC:,>,,,4DG>EGGFF788C=78FGFFDFC+BFF>G:;1=;5(=55C*:290:CE3?FGGF<GG9
@M03364:276:000000000-BLYN8:1:1101:15340:8231 2:N:0:1
GGACTACTGGGGTATCTAATCCTGTTTGCTCCCCACGCTTTCGAGCCTCAGTGTCAGTTACAGGCCAGAGAGCCGCTTTCGCCTCCGGTGTTCCTCCATATATCTACGCATTTCACCGCTACACATGGAATTCCAACCTCCTCTCCTGCACTCAAGTCTCCCAGTTTCCAATGCACACAATGGTTGAGCCACTGCCTTTTACTTCCGACTTAAGAAACCACCTGTGCCCGCTTTACGCCCAATAAATCCGG
+
CCCCCFGFGFFGFGEFFG<FFGGFGGGGGGGGCE@FFGFFEFGFGDEFAGGGGFCEFEEFFGGGG:FDDF8FF,:EEEDEFG@78@FG@+BF?EEDFEFFG,C,9FFFF::FFFGGBFGEGFFE=?FGF@FGGA,,,8@FGFBD?EG?EFGGFGFAFE9;EFG8DFDE,,>D1@=9DD?+=D,@3>DFG>,5C8ECFGGF7:,?B***09*2+<7C>FFFFEF@*9A+-))):*+86>>7A:=A7+3)2:/
@M03364:276:000000000-BLYN8:1:1101:28660:8252 2:N:0:1
GGACTACCAGGGTATCTAATCCTGTTTGCTCCCCACGCTTTAGCACCTCAGTGTCAGTATCAGTCCAGGTAGTCGTCTTCGCCACTGGTGTTCCTTCCTATATCTACGCATTTCACCGCTACACAGGAAATTCCACTACCCTCTACCATACTCTAGCTTGCCAGCTTTTGATGCAGTTCCCAGGTTGAGCCCGGGGATTTCACATTCAACTTAACAAACCACCTACGCGCGCTGTACGCCCAGTAATTCCG
+
CCCCCGE@EFGGGFGEGGGGGFGGGGGFGDCAFGF77CFGG,CFFCEFEFEFFCFFFFCEFGGDFCFFEFFGFEE,6FDGGEGGGG8FF6FEGGGG9,@BF<EFEG9D7:FCEFGGACCEFFGGF8=,FFFAEDAFGCCEFE?DACD8@DED@DEA,D;?E8D8+@@B,@EFA=EGGGFFGFFGCCD88=3+1=8>@EEFCFGCFC82===C*BFGCGEC559<744?)9/:C):6B(*4CD(6@CA<@7;
@M03364:276:000000000-BLYN8:1:1101:27042:8266 2:N:0:1
GGACTACCCGGGTATCTAATCCTGTTTGCTCCCCACGCTTTCGCACCTGAGCGTCAGTCTTTGTCCAGGGGGCCGCCTTCGCCACCGGCATTCCTCCAGATCGCTACGCATTTCACCGCTACACCTGGAATTCTACCCCCCTCTACAAGACTCCAGCCTGCCAGTTTCGAATGCAGTTCCCAGGTTGAGCCCTGGGATTGCACATCCGACTTGACAGACCGCCTGCGTGCGATTTACGCCCTGTCATTCCG
+
@@@C<8CC<CF7FED9FFFGGGFAFGF8FGFGFGG::FCGG9BFFFEGAEGFE7:,FDFFGGGG9F9FE@EGE>F7+:FGGGGGGGGC+>FGFFGCEGD99E++@C@:7FEEGGFF9BCEGGGGC,=FGG?F3,C@,6@C+8+3@AF9DDG+@,,@FGG,@@DEGDCCG5>FG9,;>9ECCF:>C:CF,?F*,:*=6B<6*;ACFF**9CC**><:97==5C3:(7(8(3<)11/:*(*2:)4/***)2:0
@M03364:276:000000000-BLYN8:1:1101:17277:8283 2:N:0:1
GGACTACAGGGGTTTCTAATCCTGTTTGCTCCCCACGCTTTCGCACCTGAGCGTCAGTCTTTGTCCAGGGGGCCGCCTTCGCCACCGGTATTCCTCCAGATCTCTACGCATTTCACCGCTACACCTGGAATTCTACCCCCCTCTACAAGACTCTAGCCTGCCAGTTTCGAATGCAGTTCCCAGGTTGAGCCCGGGGATTTCACATCCGACTTGACAGACCGCCTGCGTGCGCTTTACGCCCAGTAATTCCG
+
CCCCCFGGGFGGGGGGGGGGGGGGGGGGGGGGGGGGGGGGGGEGGGGFGEGFGFCGGGGGGGGGGGGGGGGGGDEGGGGGGGGGGGGGGGGGGGFGGGGFFFGCE<EFEGGGG<?FFGGGGGGGGGF?FFG8>DEEGGGGGGCF>ECGF6:FFGDEGGGGGGGGGGGGGGGGFCEEFFFGFCGGGGGFFFGGCGGDGGGGFC7@@F>DCDG<D7;>FCF=5/7:?FFFFD>EGGF<@?CCC)(9C76AFF2
@M03364:276:000000000-BLYN8:1:1101:22953:8296 2:N:0:1
GGACTACTGGGGTTTCTAATCCTGTTTGATCCCCACGCTTTCGCACATCAGCGTCAGTTACAGACCAGAAAGTCGCCTTCGCCACTGGTGTTCCTCCATATCTCTGCGCATTTCACCGCTACACATGGAATTCCACTCTCCTCTCCTGCACTCAAGTCTCCCAGTTTCCAATGCACACAATGGTTGAGCCACTGCCTTTTACATCAGACTTAAGAAACCACCTGCGCTCGCTTTACGCCCAATAACTCCGG
+
CCCCCGGGGGGGGGGFGGGGGGGGGGGGGGGFGGGGGGGGGGGGGGGGGGGGGGGGGGGGGGGAGFCGGGGGGGGGGGGGFFGGGGF@C,=FFEFGGFFFDFGGGEFGGG?FGGGGGGGGGGGGGGFGGCDGG99FGGGD8=D=8EGGGGC=D8,@FGGGGGGGGGFGFFFFGGGA,=EDFG8E,6DDFGGGGFGFGGAFGGFGFFGGGGGGFF7@*7,7?5AEB>AEAEDA49@@E?G>EFFF>*+7*2:
@M03364:276:000000000-BLYN8:1:1101:11576:8314 2:N:0:1
GGACTACCGGGGTTTCTAATCCTGTTTGCTCCCCACGCTTTCGCACCTGAGCGTCAGTCTCTGTCCAGGGGGCCGCCTTCGCCACCGGTATTCCTCCAGATCTCTACGCATTTCACCGCTACACCTGGAATTCTACCCCCTCTACAAGACTCTAGCCTGCCAGTTTCGGATGCAGTTCCCAGGTTGAGCCCGGGGATTTCACATCCGACTTGACAGACCGCCTGCGTGCGCTTTACGCCCAGTAATTCCG
+
CCCCCGGGGGGGGGGGGGGGGGGGGGGGGGGGGGGGGGGGGGGGGGGGGGGGGGGGGGGGGGGGGGGGGGGGGGGGGGGGGEGGGGGGGCFGGGGGGGGGEFGGGCGGDEDGFFGGGGGGDEFGGGGG<FGGGEDFGFGGGCGCFGGGGGGGGGFFEGGFFGGGGGGGGGGCDGGFGGGGGGEFGFGFFGFCEGGGCFGGGGGGF*C5DGGG7;>DFGGD:EEF6>156@EFGGGFFF8EGF:4:C6>*7
@M03364:276:000000000-BLYN8:1:1101:25035:8333 2:N:0:1
CGACTACGCGGCTTTCTAATCCTGTTCTCTACCCCTGCTTTCTAGTCTCAGCGTCAGTTATACACCAGAGATCCGTCTTCGCCACTTGCGTTCTTCCATCTATCGACGCATTTCACCGCTACCCATGGAATTCCACGCGCCTCTCGTTCAGTCAAGTCTCCCACTTTGCAATGCACACACTGGGTGACCCACTGTCTTTCACATCAGACTTCAGAAACCACCTGCGCTCGCTTAACGCGCACTAATTCCGG
+
-A6-@CC@F@F+++;<E,C,,<6;66<,,6;,<,,9CC@,6C<,,,,5C6CFE@6,6;,,,,,,C,,CF,,,,CF,6,BFFG,86B<6,@8,=,,,,,,,:,,,4,@C+8+?,AAF,+6=CF,:,9,9B75A45,C+++8@+3=D+=+@,,+7=EFEA,E6,,,,8,,7,E35,;,@@++4@,46**,,,,*,2,5522,+2,=A5*;*?++++++0;,,)=)7()(:(08)**+)0(**2)-)***)**)
@M03364:276:000000000-BLYN8:1:1101:10330:8339 2:N:0:1
GGACTACTCGGGTTTCTAATCCTGTTTGCTCCCCACGCTTTCGAGCCTCAGTGTCAGTTACAGGCCAGAGATCCGCTTTCGCCTCCGGTGTTCCTCCATATATCTACGCATTTCACCGCTACACATGGAATTCCACTTTCCTCTCCTGCACTCAATTCTCCCAGTTGCCAATGCACACAATGGTTGAGCCCCTGCCTTTCCCATCAGACTAAAGAACCCACCTGCGCTCGCTTGACGCCCAATAACTCCCG
+
--@BC@@@FCGDA@CFF9F,6,<,;CE<@<FFDC<:CF:@FC:,C;FEG<DEGFGF,<CE,6F,C:8DF8@,6:EFB,FGGGCCGDF76@FCA?;??F<9?94AE<FG7,,BFG<,CC:@FG:,,A<EFEAF9FEEG,,CF8>=D8=,E?,+8@,,8@4=6D=><;,7@=,D,,7,,,@+=D,@;=DD8,+++5@,@@D,+35BA*92?F***2:9**:7?**:>95BDB44**0.8>:*/)6=**17**2
@M03364:276:000000000-BLYN8:1:1101:22268:8383 2:N:0:1
GGACTACCAGGGTATCTAATCCTGTTTGCTCCCCACGCTTTCGCACCTGAGCGTCAGTCTTTGTCCAGGGGGCCGCCTTCGCCATCGGTATTCCTCCAGATCTCTACGCATTTCACCGCTACACCTGGAATTCTACCCCCCTCTACAAGACTCTAGCCTGCCAGTTTCGACTGCAGTTCCCCGGTTGAGCCCGGGGATTTCACATTCAACTTAACAAACCACCTACGCGCGCTTTACGCCCAGTAATTCCG
+
CCCCCGGF@FGGGCFGGGGGGGGGGGGGCF<CFGGGCEGGGGGCBF7F8FFGGFGGGGCF<CCFGGGG?:7FE:FEFGGGGG,C,BCGGEFFGCFGE<F<F8EGGGCFGGGGGGGGGGGGEGGGGGFF,AFGGGFGG,6FGGGG,,7,6DGFEFGGG6;FFGFCF;DGCG*BEGGGGGA,34BEFEDGGGGF5885*=CGGGFGCGC+;CDFGGGGFCGFFGD@@F@F>F;:DDGFF(CEE@09>C96FD6
@M03364:276:000000000-BLYN8:1:1101:10765:8383 2:N:0:1
GGACTACTAGGGTTTCTAATCCTGTTTGCTCCCCACGCTTTCGAGCCTCAGTGTCAGTTACAGGCCAGAGAGCCGCTTTCGCCACCGGTGTTCCTCCATATATCTACGCATTTCACCGCTACACATGGAATTCCACTCTCCTCTCCTGCACTCAAGTCTACCAGTTTCCAATGCATACAATGGTTGAGCCACTGCCTTTTACACCAGACTTAATAAACCACCTGCGCTCGCTTTACGCCCAATAAATCCGG
+
CCCCCGGGCFGGGGGGGGGGGGGGGGGGGGGGGGGGGGGGGGG8EGGGGGGGGGGGGGEDGGG8FCFGEFGGFGGGEFGGGGGGGGGGGGGGGGGGGFFGGGGGGGGGGGGGGFGGGGGGFFGFGGGGGFGGGGGGGFDGGGFGGGGGGGGFGFDF;;E;=AFDFGGGDFFGGGFGGD?,E=,7C8DGGF8@6DGCFGGG7+@C*=F>CCB+=CFG+;8FFC6443:B=B>?FC786=CCE48AFGF3<CG
@M03364:276:000000000-BLYN8:1:1101:19463:8394 2:N:0:1
GGACTACTAGGGTTTCTAATCCTGTTTGCTCCCCACGCTTTCGCACCTGAGCGTCAGTCTTTGTCCAGGGGGCCGCCTTCGCCACCGGTATTCCTCCAGATCTCTACGCATTTCACCGCTACACCTGGAATTCTACCCCCCTCTACAAGACTCTAGCCTGCCAGTTTCGAATGCAGTTCCCAGGTTGAGCCCGGGGATTTCACATCCGACTTGACAGACCGCCTGCGTGCGCTTTACGCCCAGTAATTCCG
+
@C-@B<FGCFGGGFG<E<E9F<FFGGFFFFGGF@<FFGG;<FG@6@@@6E,C@CCGEFFF<FGGGA,CF77FFC7B7?B9D??B?ECGEF7<FAEFE@FAFGDFGFEGGGCFCF,AFFC=:FCFFFFGFFFGFDBE,D=C@EEFCGG968DFGFGGGGBFCGFFGCCC586DCC;EGGF=E9C5FG>GGGCFGEEE5CCCCDFF><FD/8DCG><+07EFDCBD@F958B>DG37:F<DCE>?F7:=<F:*
@M03364:276:000000000-BLYN8:1:1101:24310:8423 2:N:0:1
GGACTACCAGGGTATCTAATCCTGTTTGCTCCCCACGCTTTCGAGCCTCAGTGTCAGTTACAGGCCAGAGAGCCGCTTTCGCCTCCGGTGTTCCTCCATATATCTACGCATTTCACCGCTACACATGGAATTCCACTCTCCTCTCCTGCACTCAAGTCTCCCAGTTTCCAATGCACACAATGGTTGAGCCACTGCCTTTTACATCAGACTTAATAAACCACCTGCGCTCGCTTTACGCCCAATAAATCCGG
+
CCCCCGGGGGDEGGGGGGGGGGGGGGGGGGGGGGGGGGGGGGBFGGGGGGGGGGGGGGGGGG@GGGGGFFG7EGGGG>FFGGGGGGGGG:FGGGGGGGGGGGGGGGGFGGGGGGGGGGGGGGGGGGGGGEGGGGGGGGGGGGGGGFGDGGGGGGGGGGGGGGC?FFGGGGGDFFGGGGG8EG8EGGFGFFFFFGGGGFGGGFFFF?F7DGGGFGGFGGGGFGFFBFFFFFF?FF7;4@CEE53F:CAC7DD
@M03364:276:000000000-BLYN8:1:1101:17472:8480 2:N:0:1
GGACTACTGGGGTTTCTAATCCTGTTCGCTACCCATGCTTTCGAGCCTCAGCGTCAGTTGCAGACCAGACAGCCGCCTTCGCCACTGGTGTTCTTCCATATATCTACGCATTTCACCGCTACACATGGAATTCCACTCTCCTCTCCTGCACTCAGGTCTCCCAGTTTCCAATGCACACAATGGTTGAGCCACTGCCTTTTACATCAGACTTAAGAAACCACCTGCGCTCGCTTTACGCCCAATAAATCCGG
+
CCCCCGGGGFGGGGGGGGGGGGGGGGGGGGGGGGGGGGGGGGGGGGGGGGGGGGGGGGGGGGGGGGGGGGGGGGGGGGGGGGGGGGGGGGGGGGGGGGGGGGGGGGGGGCCGGGGGGGGGGGGGGGGGGGGGGEFGGGGGGGGGGGFFFGGGGGGGGGGGGGGGGGGGGGGGGGGGGGGGGGGGFGCFG:FGGGGFGGFGGGGGFGGFGGF>F7DGDFCGFGFF@DAFFFFFFG=CD@>CG386CGFE<D>
@M03364:276:000000000-BLYN8:1:1101:15968:8505 2:N:0:1
TACCGGGGTTTCTAATCCTGTTTGCTCCCCACGCTTTCGAGCCTCAGTGTCAGTTACAGGCCAGAGAGCCGCTTTCGCCTCCGGTGTTCCTCCATATATCTACGCATTTCACCGCTACACATGGAATTCCACTCTCCTCTCCTGCACTCAAGTCTCCCAGTTTCCAATGCACACAATGTTTGAGCCACTGCCTTTTACATCAGACTTAAGAAACCACCTGCGCTCGCTTTACGCCCAATAAATCCGGACA
+
CCCCCDGG@FGGGGGGGGGGGGGGFGGGGGGG7FGGGGGFGGGGGGGGGDEEGGGGGGCGFEGFFGG:FGGGGGGG7CCFEGGGGGGGGFFGGGEAFGGFGGGGGGGGGGGFGGGCGGFFCFFCFFGGCGGGG=EFGGGFGGF?FGGFFGFGDDGGGG8>BDFGBD9B,3@FFFEGDF,5@C;EGC8CCCGGGCGGGGGGGD929>C7DFGGGG?7>DC6;9A=25(:6:8B<DC(568C9FEFGG>@G<
@M03364:276:000000000-BLYN8:1:1101:15396:8540 2:N:0:1
GGACTACAGGGGTTTCTAATCCTGTTTGCTCCCCACGCTTTCGAGCCTCAGTGTCAGTTACAGGCCAGAGAGCCGCTTTCGCCACCGGTGTTCCTCCATATATCTACGCATTTCACCGCTACACATGGAATTCCACTCTCCTCTCCTGCACTCAAGTCTCCCAGTTTCCAATGCACACAATGGTTGAGCCACTGCCTTTTACATCAGACTTAAGAAACCACCTGCGCTCGCTTTACGCCCAATAAATCCGG
+
CCCCCGGGG9FGGGGGGGFGGGGGGGGGGGGGGGGGGGGGGGGFGGEGGGGFGFFCFGGGGGGGGDGGGGDCFFGGGGGGEGFFFEGGGGGGGGGGGGGGGGGGGGGGC:EGGFGGFFGD@FGGGGGGGFGGFGGGFFFGG9FGGGGGGGGGFGBFGFGGCC8EGGGGGGGGGGGGGGDFGGFGFEFCDDCC9<DFFGGF+=FD9<75DGFFF7BFFG89FCAE2?=>(:46CCCEEF84A>3ACCF?*/7
@M03364:276:000000000-BLYN8:1:1101:17779:8549 2:N:0:1
GGACTACTAGGGTTTCTAATCCTGTTTGCTCCCCACGCTTTCGCACCTGAGCGTCAGTCTTTGTCCAGGGGGCCGCCTTCGCCACCGGTATTCCTCCAGATCTCTACGCATTTCACCGCTACACCTGGAATTCTACCCCCCTCTACAAGACTCTAGCCTGCCAGTTTCGGATGCAGTTCCCAGGTTGAGCCCGGGGATTTCACATCCGACTTGACAGACCGCCTGCGTGCGCTTTACGCCCAGTAATTCCG
+
CCCCCGGGGGGGGGGGGGGGGGGGGGGGGGGGGGFGGGGGGGGGGGGGGGGGGGGGGDEGGGGGGGGGGGGGGGGGGGCFEGGGGGGGGGGGGGGGGGG,ABFGGCFFGGDGGGGGFGCEDGC8FFGFGGFGGGGGGGGFGGGF>FGGGGGDGFGCGGGGGEGGGFAFDGGGGGGAFGGGGGGGGGGGGG6*;:EGGGGGGDFGFGGGGDGGCFFCC*3:5E314>BFFFFFG<C<FBG:CE:<C*1:FF6
@M03364:276:000000000-BLYN8:1:1101:16687:8554 2:N:0:1
GGACTACCGGGGTTTCTAATCCTGTTCGCTACCCATGCTTTCGAGCCTCAGCGTCAGTTGCAGACCAGACAGCCGCCTTCGCCACTGGTGTTCTTCCATATATCTACGCATTTCACCGCTACACATGGAATTCCACTCTCCTCTTCTGCACTCAAGTTTCCCAGTTTCCAATGACCCTCCCCGGTTGAGCCGGGGGCTTTCACATCAGACTTAAGAAACCGCCTGCGCTCGCTTTACGCCCAATAAATCCG
+
C@9CCGFFGGGGGGGDGFGGGGGGGGFGGG@FGG?CFGGGGGD88FFGGGGGGGGGGFEFAA<CFGGGFGECGFGGGGGGGGEGGGFGGGGGFGFGGGG,EFCFFFGGGGGGFGFGGGEG>GEG9FFGGFGFGGDFEGAF@FGG@=B@DAGFG,DG,EFGGGFF8EGGGGFFCAF?FFGGGG>CFGGGGGC5;5BCGE,8?FGGC<CCGGGG7F+C7DGFFGFFFA>F637BCGGFFBGGG3177FF9FGD
@M03364:276:000000000-BLYN8:1:1101:16437:8565 2:N:0:1
GGACTACTGGGGTTTCTAATCCTGTTTGCTCCCCACGCTTTCGAGCCTCAGTGTCAGTTACAGGCCAGAGAGCCGCTTTCGCCACCGGTGTTCCTCCATATATCTACGCATTTCACCGCTACACATGGAATTCCACTCTCCTCTCCTGCACTCAAGTCTACCAGTTTCCAATGCATACAATGGTTGAGCCACTGCCTTTTACACCAGACTTAAGAAACCACCTGCGCTCGCTTTACGCCCAATAAATCCGG
+
CCCCCGGGGGGGGGGGGGGGGGGGGGGGGGGGFGGGGGGGGGGGGGGGGGGGGGGGGGGGGGGGGGGGCFGGGGGGGGGGGGGEFGGGGGGGGGGGGGFGGGGGGGGGGGGGGGGGGFGGGGGG9FFGGGGGGGGGGGGGGGDDGGGGGGGGGGG8CFGGFGGGGGGGGGGGGFCGGGFGGGDGGGGFFG,DF6DGGGGGGFGGFF**7CFGFGGGFGFFFGF=FFFFAFBEGCGEFFG*A:;AFCFCGGD
@M03364:276:000000000-BLYN8:1:1101:21168:8586 2:N:0:1
GGACTACAAGGGTTTCTAATCCTGTTTGCTCCCCACGCTTTCGCGCCTCAGTGTCAGTTACAGGACAGAGAGCCGCTTTCGCCTCCGGTGTTCATCCATATATCTACGCCTTTCACGGCTACACAAGGAATTCCATTCTTCTCTCCTGCATACAAGTCTCCCAGTTTCCAATGCACACAATGGTTGAGCCACTGCCTTTTACATCAGACTCAAGAAACACCCAGCGCTCGCTGTACGCGCAATACATCGTG
+
C-B@@6,C6;,BFGGFFE,C<,C,CE9F9FC6@,66@+B@@96,++64,CFG,E,,,,<,CF<,,6CFCD<,6F+6@,,CF7BFGCC7@FGG9,C?,,BFEG9?@,A7++:8?<F,,4@CCEGGD+9,B<?8,54,C,,,4@@C44,688,+,6D=6>,@,,,,A;D>,@;D@83,@A6+==8383,5<@,35,4,@,@E7+@<AFFF>****2*777@,3C*:2@=@=F44**1989*:/)/8**17***
@M03364:276:000000000-BLYN8:1:1101:2571:8610 2:N:0:1
GGACTACAAGGGTTTCTAATCCTGTTTGCTCCCCACGCTTTCGAGCCTCAGCGTCAGTTACAGACCAGAGAGCCGCCTTCGCCACTGGTGTTCCTCCATATATCTACGCATTTCACCGCTACACATGGAATTCCACTCTCCTCTTCTGCACTCAAGTTTCCCAGTTTCCAATGACCCTCCCCGGTTGAGCCGGGGGCTTTCACATCAGACTTAAGAAACCGCCTGCGCTCGCTTTACGCCCAATAAATCCG
+
CCCCCGGGGEGGGFECFFFDGGGGFGGGGGGGGGCGGGGGGGGGGGGGFGGGGGGGGGGGGGGGGFGGGGGGGGGGGGGGGGGGGFGGGGGGFGGGGGGGGGGFGGGGGCCFGFFFGGDCCBGFGGGGGGGGGGGGGGGGGGCFD9FG9CFGGGGGE;FG9@AFFGDFFGGGGGGFGGGGGGGGGGEGFGGG>5C5CEFECFFGFGGFGFGFGCG>FGF6>5A6;ABE@>EFDGFA98CEC@0)9:@AF6D
@M03364:276:000000000-BLYN8:1:1101:12989:8625 2:N:0:1
GGACTACAGGGGTTTCTAATCCTGTTTGCTCCCCACGCTTTCGAGCCTCAGTGTCAGTTACAGGCCAGAGAGCCGCTTTCGCCTCCGGTGTTCCTCCATATATCTACGCATTTCACCGCTACACATGGAATTCCACTCTCCTCTCCTGCACTCAAGTCTCCCAGTTTCCAATGCACACAATGGTTGAGCCACTGCCTTTTACATCAGACTTAAGAAACCACCTGCGCTCGCTTTACGCCCAATAAATCCGG
+
CCCCCGGGGGGGGGGGGGGGGGGGGGGGGGGGGGGGGGGGGGGGGGGGGGGGGGGGGGGGGGGGGGGGGGGGGGGGGGGGGEGGEGGGGGGGGGGGGGGGGGGGGGGGGGGGGGGGGGGGGGGGGGGGFGGGFGGGGGGGGGDFGGGGG8DFGGGGGGGGGGGGGGGGGGGGFGGFGFC?FFFGGGGGGGGGGGGGGGGGCGGGFGFGGGFDFFFGC>FF>CFEFFFD9BEFGGGFB>GGEFFFGGF?<CD
@M03364:276:000000000-BLYN8:1:1101:9075:8649 2:N:0:1
GGACTACCGGGGTTTCTAATCCTGTTTGCTCCCCACGCTTTCGAGCCTCAGTGTCAGTTACAGGCCAGAGAGCCGCTTTCGCCTCCGGTGTTCCTCCATATATCTACGCATTTCACCGCTACACATGGAATTCCACTCTCCTCTCCTGCACTCAAGTCTCCCAGTTTCCAATGCACACAATGGTTGAGCCACTGCCTTTTACATCAGACTTAAGAAACCACCTGCGCTCGCTTTACGCCCAATAAATCCGG
+
CCCCCGGGGGGGGGGGGGGGGGGGGGGGGGGGGGGGGGGGGGGGGGGGGGGGGGGGGGGGGGGGGGGGGGGGGGGGGGGFGGGGGGGGGGGGGGGGGGGGGGGGGGGGGGGGGGGGGGGGGGGGGGGGGFGGGGGFGGGGGGGGGGGGGGGGGGGG;EFGGGGGGGGGFGGGGGDGGGGFACDGGGGGG@6DGGGGGGGGGGGGFGG5FFCFGGGGGG6EFGFFFFFFF>>>FGGFFF8EGFFF>FFFGGC
@M03364:276:000000000-BLYN8:1:1101:22232:8707 2:N:0:1
GGACTACTCGGGTTTCTAATCCTGTTTGCTCCCCACGCTTTCGCACCTGAGCGTCAGTCTTTGTCCAGGGGGCCGCCTTCGCCACCGGTATTCCTCCAGATCTCTACGCATTTCACCGCTACACCTGGAATTCTACCCCCCTCTACAAGACTCTAGCCTGCCAGTTTCGGATGCAGTTCCCAGGTTGAGCCCGGGGATTTCACATCCGACTTGACAGACCGCCTGCGTGCGCTTTACGCCCAGTAATTCCG
+
CCCCCGGGGGGGGGGGGGFGGGGGGGGGGGGGGGFGGGGGGGGGGGGGFGGGGGGGGGGGGGGGGGGGGGGGGGGGGGGGGGECDGGGGGGGGGGGGFFCFGDGFGGGGGGGFGGGGGGGDFGGGGGGFGGGGGGGGCCGGGGGGGGFGCFCFGFGGGGGFGGGGGGGGG5CGGGGGGGGGGGGGFGGGEGGGGGGEDFFGGGGCGGGGGGGG>F>95CFEEEFFFBE?FFFGDF9??>EGF662:=)0C9
@M03364:276:000000000-BLYN8:1:1101:19809:8729 2:N:0:1
GGACTACTGGGGTATCTAATCCTGTTTGCTCCCCACGCTTTCGCACCTGAGCGTCAGTCTTTGTCCAGGTAGTCGCCTTCGCCACTGGTGTTCCTTCCTATATCTACGCATTTCACCGCTACACAGGAAATTCCACTACCCTCTACCATACTCTAGCTTGCCAGTTTTGGATGCAGTTCCCAGGTTGAGCCCGGGGATTTCACATTCAACTTAACAAACCACCTACGCCCGCTTTACGCCCAGTAATTCCG
+
CCCCCGGGGGGGGGGGGGGGGGGGGGGGGGGGGGG:FGGGGGGEFGGGGGGGGGGGGGCECFF<EGGGCFCFFFGGGGGGGGGGGGGGGGGGGGGDGGCEG<@FGGGGGDGGGGGGGGGGGGGG9EFCFGGGGGFGCE8ED?DGFGF,8@EDGFGGBF;=7DFGGGGDF6>DGG,@DF8FGFGDG,,,6DF8@CED*CGCDGGCEFFG++=+*=::**;C*CDB26(:(:)/?DF)2,BE53(0;+;)3@*
@M03364:276:000000000-BLYN8:1:1101:13179:8735 2:N:0:1
GGACTACAAGGGTTTCTAATCCTGTTCGCTACCCATGCTTTCGAGCCTCAGCGTCAGTTACAGGCCAGAGAGCCGCTTTCGCCTCCGGTGTTCCTCCATATATCTACGCATTTCACCGCTACACATGGAATTCCACTCTCCTCTCCTGCACTCAAGTCTCCCAGTTTCCAATGCACACAATGGTTGAGCCACTGCCTTTTACATCAGACTTAAGAAACCTCCTGCGCTCGCTTTACGCCCAATAAATCCGG
+
CCCCCGGGGGGGGGGGGGGGGGGGGGGGGGGGGGGFGGGGGGGGGGGGGGGGGGGGGGGGGGGGGGGGGGGGGGGGGGGGGGGGGGGGGGGGGGGGGGGFEFGGGGGGGGGGGGGGGGGEGGGGGGGGFFFGGGGGGGDGFDDGGGG8EFGFGGGCFFFGGGFDEFFGGGGGG?=9AFGGGG,EFGGGFF8?FFGGGGGGCDF7=DF2;FGGG;CC7C6;ACFFFBBFFF46D8:6>@E8EFFFGCC5*>:
@M03364:276:000000000-BLYN8:1:1101:26210:8845 2:N:0:1
GGACTACAGGGGTATCTAATCCTGTTTGCTCCCCACGCTTTCGCACCTGAGCGTCAGTCTTTGTCCAGGGGGCCGCCTTCGCCACCGGTATTCCTCCAGATCTCTACGCATTTCACCGCTACACCTGGAATTCTACCCCCCTCTACAAGACTCTAGCCTGCCAGTTTCGAATGCAGTTCCCAGGTTGAGCCCGGGGATTTCACATCCGACTTGACAGACCGCCTGCGTGCGCTTTACGCCCAGTAATTCCG
+
CCCCCEGFFGGGGDGGGGGGGFGGGFGGGGGGGGGDGGGGGGGGEGGGGGGGGGGGFGCFAFFFGGGGCC@FGGGGGGGGGEGCFAFCFGGGGC;FGGGGGGGGFCGGGGGGGGGGGGGGECFFG?FGCDGGGGGGG@DEGGGGFGA?EFECFGCFGGGFGGGGGG958DCFGGGGFE@F@9BFFF@7FFFFCEGGCEC9CFGFFGFDDDGGGFFC=*85;EEFBF9EFFDDGGGB6:2?ED?6:*9>7C*
@M03364:276:000000000-BLYN8:1:1101:14222:8849 2:N:0:1
GGACTACAGGGGTTTCTAATCCTGTTTGCTCCCCACGCTTTCGCACCTGAGCGTCAGTCTTTGTCCAGGGGGCCGCCTTCGCCACCGGTATTCCTCCAGATCTCTACGCATTTCACCGCTACACCTGGAATTCTACCCCCCTCTACAAGACTCCAGCCTGCCAGTTTCGAATGCAGTTCCCAGGTTGAGCCCGGGGATTTCACATCCGACTTGACAGACCGCCTGCGTGCGCTTTACGCCCAGTAATTCCG
+
CCCCCGGDGGGGGGGGGGFGGGGGGGGGGGGGGGGGGGGGGDGFGGGGGGGGGGGGGGGGGGGGGGGGGGGDDGEDGEGGGGGGGGDFGGGGGFFGG8EEFGGGFC5DFFGGGGCFF=@CGGFFGGGDDFGGGGGGGGGGCEEDFGF?9CEGCEFCFC8FFFGFCFGGGGGC?EGF<EF?FGGF>B>?FGF55CCEECCEG7+;FFGG3)1*;:*:=4*7:=506F3@BFFFGGFBF0C*:;:@C766CC4
@M03364:276:000000000-BLYN8:1:1101:7872:8852 2:N:0:1
GGACTACCCGGGTTTCTAATCCTGTTTGCTCCCCACGCTTTCGAGCCTCAGTGTCAGTTACAGGCCAGAGAGCCGCTTTCGCCTCCGGTGTTCCTCCATATATCTACGCATTTCACCGCTACACATGGAATTCCACTCTCCTCTCCTGCACTCAAGTCTCCCAGTTTCCAATGCACACAATGGTTGAGCCACTGCCTTTTACATCAGACTTAAGAAACCACCTGCGCTCGCTTTACGGCCAATAAATCCGG
+
CCCCCFGFAGGGGGGFGGGGGGGGGGGGGGGGGGGEGGEGGGGFFEGGGGGGGGGGGGGGGGGGGGGGGGGGGGGGDFFGGGGGG8FFGGGGGGGGGGGGGGGGGGGGGCFEGGGGGGGGGGGGGGGGGGGGGGGGGFGGFFGGGGGGGGGGGGGGGFFCGGFGGGDCDDGGGFCFFF68DFFFG+,<CF8CFG?D9EFG72=BFFDFF>E7CD:DFCGGFGFE94@B2?A;CGDE)(:8*)39:F6)9<D
@M03364:276:000000000-BLYN8:1:1101:12659:8858 2:N:0:1
GGACTACTGGGGTTTCTAATCCTGTTTGCTCCCCACGCTTTCGCACCTGAGCGTCAGTCTTTGTCCAGGGGGCCGCCTTCGCCACCGGTATTCCTCCAGATCTCTACGCATTTCACCGCTACACCTGGAATTCTACCCCCCTCTACAAGACTCTAGCCTGCCAGTTTCGGATGCAGTTCCCAGGTTGAGCCCGGGGATTTCACATCCGACTTGACAGACCGCCTGCGTGCGCTTTACGCCCAGTAATTCCG
+
CCCCCGGGGGGGGGGGGGGGGGGGGGGGGGGGGGGGGGGGGGGGGGGGGGGGGGGGGGGGGGGGG<CFGCGGGGGGGGGGGGGGGGGDGGGGGGGGGGGFGGGGGGGGEDGGGGGGGGGGGGGGGFGG?FGGGGFEFFGGGGGGGGG9@?C<DAE;CCG6CEGFFGGGGGG8>FFCGGGGGGG*@EGFEGF>EGGG5C:?DGFGFGF53CDD>>CD4;EGAGFBB>9B0BFFGD3471CE5)(9:>FAFF*
@M03364:276:000000000-BLYN8:1:1101:13441:8861 2:N:0:1
GGACTACTCGGGTGTCTAATCCTGTTTGCTCCCCACGCTTTCGCACCTGAGCGTCAGTCTTTGTCCAGGGGGCCGCCTTCGCCACCGGTATTCCTCCAGATCTCTACGCATTTCACCGCTACACCTGGAATTCTACCCCCCTCTACAAGACTCTAGCCTGCCAGTTTCGGATGCAGTTCCCAGGTTGAGCCCGGGGATTTCACATCCGACTTGACAGACCGCCTGCGTGCGCTTTACGCCCAGTAATTCCG
+
CCCCCGGGGGGGGGGGGGGGGFGGGGGGGGGGGGGGGGGGGGGGGGGGGGGGGGGGGGGGGGGGFGGGGGGGGGGGGGGGGGGGGGGGGGGGGFGFGGGGGGGGGGGGGGGGGEGGGGGGGGGGGGGGGGGGGGGGGGGGGGGGGGGEFFFDGFGGGGGGGGGGGGGGGGGGGGGGGGGGGGGGGGGGGGFGGGGG5EGGGGGGFGGDGGGGGFGGGGGGFD:?B>07:DDEGGGFFF;EGE<FGGFFCG6
@M03364:276:000000000-BLYN8:1:1101:21097:8872 2:N:0:1
GGACTACTAGGGTTTCTAATCCTGTTTGCTCCCCACGCTTTCGAGCCTCAGTGTCAGTTACAGGCCAGAGAGCCGCTTTCGCCTCCGGTGTTCCTCCATATATCTACGCATTTCACCGCTACACATGGAATTCCACTCTCCTCTCCTGCACTCAAGTCTCCCAGTTTCCAATGCACACAATGGTTGAGCCACTGCCTTTTACATCAGACTTAAGAAACCACCTGCGCTCGCTTTACGCCCAATAAATCCGG
+
CCCCCGGGGGGGGGGGGGGGGGGGGGGGGGGGGGGGGGGGGGGGGGGFFGGGGGGGGGGGGGGGGGGGGFGDGGGGGGGFGGGGGGGGGGGGGGGGGGGGGGGGGGGGGGGGGGGGGGGGGGGGFFDGGFFGGGGGGGGGGGGGGGGGGGFGGGGGGGGGGGGGGGGGGGGGFGGGGGGGGGEGGGGFGCGGGGGGFEFGGGGGFF?DGDDGDGFGGGGGFEFFD>2?AEEFGGGEADCEE5;8>FF?;CC
@M03364:276:000000000-BLYN8:1:1101:18980:8877 2:N:0:1
GGACTACCGGGGTTTCTAATCCTGTTTGCTCCCCACGCTTTCGCACCTCAGTGTCAGTATCAGTCCAGGTAGTCGCCTTCGCCACTGGTGTTCCTTCCTATATCTACGCATTTCACCGCTACACAGGAAATTCCACTACCCTCTACCATACTCTAGCTTGCCAGTTTTGGATGCAGTTCCCAGGTTGAGCCCGGGGATTTCACATTCAACTTAACAAACCACCTACGCGCGCTTTACGCCCAGTAATTCCG
+
CCCCCGFFFGGGGGGGGFGGGGGGGGGGGGGGGGGGGGGGGGGGGGGGGGGGGGGGGG9FGGGGGGGGGGFGGGGGGGGGGGGGGGGGGGGGGGGFGGGGGGGGGGGGGGGGGGGGGGGGGGGGGGGGGFGGGGGGGGGGGGGGGGFFCFGGGGGGGGGFGGGGGA;DFGGFCD=FGGGGGGGGG?CFFGGGGGGG*6DFFFGFFFFCFGFCFGGFFGGF)AAFFF?>>DEEDGG3A(BEGEDFGGFFGG6
@M03364:276:000000000-BLYN8:1:1101:10052:8889 2:N:0:1
GGACTACTCGGGTTTCTAATCCTGTTTGCTCCCCACGCTTTCGAGCCTCAGTGTCAGTTACAGGCCAGAGAGCCGCTTTCGCCTCCGGTGTTCCTCCATATATCTACGCATTTCACCGCTACACATGGAATTCCACTCTCCTCTCCTGCACTCAAGTCTCCCAGTTTCCAATGCACACAATGGTTGAGCCACTGCCTTTTACATCAGACTTAAGAAACCACCTGCGCTCGCTTTACGCCCACTAAATCCGG
+
CCCCCEDFGGGGGGGGGGGGGGGGGGGGGGGGGGGGGGGGGGGGGGGGGGGGGGGGGGGGGGGGGGGFGGGGGGGGGGGGGGGGGGGGGGGGGGFFGGGGGGGGGFDFGDGGGGGGGGGGGGGGGGGGGGGGGGGCGGGGFGGGFFGGGGGG@8DFEGGGFGFGGGGGCGAFDC8,EEGCEF8ECC?F6CC6EFGFGGGGGGGGFCDCGGFG+2+2;DEE>?FBBF)3:?EFC5@C>DEGE)5F4>:)2>8
@M03364:276:000000000-BLYN8:1:1101:25504:8894 2:N:0:1
GGACTACTGGGGTATCTAATCCTGTTTGCTCCCCACGCTTTCGCACCTGAGCGTCAGTCTTTGTCCAGGGGGCCGCCTTCGCCACCGGTATTCCTCCAGATCTCTACGCATTTCACCGCTACACCTGGAATTCTACCCCCCTCTACAAGACTCTAGCCTGCCAGTTTCGGATGCAGTTCCCAGGTTGAGCCCGGGGAGTTCACATCCGACTTGACAGACCGCCTGCGTGCGCTTTACGCCCAGTAATTCCG
+
CCCCCFGGGGGGGDGGGGGGGGGGGGGGGGGGGGGGGGGGFGGGGGGGGGGGGGFCGFFGGGGGGGGGGGGGGGGGGGGGGGGGGGGGGGGGGGGGGGGCFGGGGFDFGGGGGGGGF+=EGGGGGGGGFGGGGGGGCFFGGGGGGGG9CDCGGDGGGDFGFGGGGFGFGGGGGGGDGGGGGGGGG9,<AGGGGEGGC1=*;CFG6C49D3DCFFGD*9E5=GFFFFFF0B>E:<35@0/:E>1)::=2CG9
@M03364:276:000000000-BLYN8:1:1101:5616:8904 2:N:0:1
GGACTACAGGGGTTTCTAATCCTGTTTGCTCCCCACGCTTTCGCACCTGAGCGTCATTCTTCGTCCAGGGGGCCGCCTTCGCCACCGGTATTGCTCCAGATCTCCACGCATTTCACGGCTACACCTGGAATTCTACCCCCCTCTACAAGACTCTAGCCTGCCAGTTTCCATTGCAGTTCCCAGGTTGGGCCCGGGGCTTTCACGTCCGACTTGAAAGCCCGCCTGCGTGCGCTTTACGCCAAGTAATGCCG
+
66-68,,,;EF@@:F,,<FEA,CEGGGGG<6,,B,8+@FGE,CFG++B;C<6++,86C@6C,6EF:7,6@+@F+C7F4C=F,8,4,>:@=B9,,,9,,,:E<,,,9FCGG:B,:<F,8F+?44F8AA,3,7A;F9,D@G:3=+=3E,D,88=F93,,6EFF,,63@;>,,,,@,357E,2,2>BCCF*4:*?C=CG*:F+:D7*)1//11)8***+2**:.55:()(0-7)))9C2@(*/*0(9>D6)029
@M03364:276:000000000-BLYN8:1:1101:12536:8911 2:N:0:1
GGACTACTGGGGTTTCTAATCCTGTTTGCTCCCCACGCTTTCGAGCCTCAGTGTCAGTTACAGGCCAGAGAGCCGCTTTCGCCTCCGGTGTTCCTCCATATATCTACGCATTTCACCGCTACACATGGAATTCCACTCTCCTCTCCTGCACTCAAGTCTCCCAGTTTCCAATGCACACAATGGTTGAGCCACTGCCTTTTACATCAGACTTAAGAAACCACCTGCGCTCGCTTTACGCCCAATAAATCCGG
+
CCCCCGGGGGGGGGGGGGGGGGGGGGGGGGGGGGGGGGGGGGGGGGGGGGGGGGGGGGGGGGGGGGGGGGGGGGGGGGGGGGGGGGGGGGGGGGGGGGGGGGGGGGGGGGGGGGAFGDGGDGGGGGGGGGGGGGGGGGGGGGGGGGGGGGGGGGGGGGGGGGGFGGGCEFGGGGGFFGGDFGCFGGCCGFGGGGG?FGGGFGGFFG557DEFFGGGGF6>FGF=FFAFAEEAC4DCBFGGE586CFFF7D9
@M03364:276:000000000-BLYN8:1:1101:28959:8923 2:N:0:1
GGACTACTGGGGTATCTAATCCTGTTTGCTCCCCACGCTTTCGAGCCTCAGTGTCAGTTACAGGCCAGAGAGCCGCTCTCGCCACCGGTGTTCCTCCATATATCTACGCATTTCACCGCTACACATGGAATTCCACTCTCCTCTCCTGCACTCAAGTCTACCAGTTTCCAATGCATACAATGGTTGAGCCACTGCCTTTTACACCAGACTTACTAAACCACCTGCGCTCGCTTTACGCCCAATAAATCCTG
+
@<CCCGDGGCDDF@FGGFFAEGFAFF9EFDFDDF<6@FGEDGD8@,@EGGFFEFFGFGFFGGFFG7FFG?F,,CCF@+BECGGGG8@CC6?CAF9FAEA:9CEFEFGGGEGC<FFGGG76=FF,,4EGGDGGAFFFFGF<=FDDD8,8,D@FDEFCF9=@>ED,C9,,,,,@?FCAF,,,7@C,7CCD,,3DF8@FF,@9CFC?**3**4<C+;CFCAECFE4;592*/8??<DC>?0B*:)/=:DF?*+2
@M03364:276:000000000-BLYN8:1:1101:18367:8930 2:N:0:1
GGACTACCAGGGTTTCTAATCCTGTTTGCTCCCCACGCTTTCGCACCTGAGCGTCAGTCTTTGTCCAGGGGGCCGCCTTCGCCACCGGTATTCCTCCAGATCTCTACGCATTTCACCGCTACACCTGGAATTCTACCCCCCTCTACAAGACTCTAGCCTGCCAGTTTCGAATGCAGTTCCCAGGTTGAGCCCGGGGATTTCACATCCGACTTGACAGACCGCCTGCGTGCGCTTTACGCCCAGTAATTCCG
+
CCCCCGGGGGGGGGGGGGGGGGGGGGGGGGGGGGGGGGGGGGGGGGGGGGGGGGGGGGGGGGGGGGGGGGGGGGGGGGGGGGGGGGGGGGGGGGGGGGGGGGGGGGGGGGGGGGGGGGGGGGCGGGGGGGGGGGGGGGGGGGGGEGGCF?FGGGGGGGGGGGCGGEGGGFFGFGGGGGGGFGGEFGGGGFGG>GGGGGGGGGGGCCDCGGG<FFFFGCFE3:A;?FFB0>>BDDC<FFGGE3:?C:=<GG6
@M03364:276:000000000-BLYN8:1:1101:10859:8941 2:N:0:1
GGACTACCCGGGTTTCTAATCCTGTTTGCTCCCCACGCTTTCGCACCTGAGCGTCAGTCTTTGTCCAGGGGGCCGCCTTCGCCACCGGTATTCCTCCAGATCTCTACGCATTTCACCGCTACACCTGGAATTCTACCCCCCTCTACAAGACTCTAGCCTGCCAGTTTCGGATGCAGTTCCCAGGTTGAGCCCGGGGATTTCACATCCGACTTGACAGACCGCCTGCGTGCGCTTTACGCCCAGTAATTCCG
+
CCCCCGFEGGGGGGGGGGGGGGGGGGGGGGGGGGGGGGGGGGGGDGGGGGGGGGGGGGGGFGGGGGGGGCFGGGFEGGGGGGEGGGGDGGGGC?EGGGG9=FFGGFGFGECGGGGGGGGGEGFDFGGGGGGGGGFGGGGGGGGG,EGDG@BCGGGGGGGGGGGGGFGGGGGGDD,><FGGGGGGGGGGFEFGGG5C5EGFGG7;AFFGGGDCF7*7CCFEDGDFFF9:6@E>DGF491E8EBBFGGF<GD9
@M03364:276:000000000-BLYN8:1:1101:21729:8990 2:N:0:1
GGACTACAAGGGTTTCTAATCCTGTTTGCTCCCCACGCTTTCGAGCCTCAGTGTCAGTTACAGGCCAGAGAGCCGCTTTCGCCTCCGGTGTTCCTCCATATATCTACGCATTTCACCGCTACACATGGAATTCCACTCTCCTCTCCTGCACTCAAGTCTCCCAGTTTCCAATGCACACAATGGTTGAGCCACTGCCTTTTACATCCGCCTTAAGAAACCACCTGCGCTCGCTTTACGCCCAATAAATCCGG
+
CCCCCGGFFGGGGGGGGGGGGGGGGGGGGGGGGGFEGGFGGGGFGGFGFFFGGGGGGGD9@CE6FFGFFG8FGFCEEGGFGGEEGGG7>FGGGGGGFFFGGDE?FFFCC:FGGGCGGEGC:B=F=EFFGEGFGF,F;FGGG9DFE,>B8EGFGG8@=ECGFCDDGGFGCE=FF8ADF,@+3B,EECE?EFCF6CGGGGGGCFGGF*0*097C7++5*;CEFGFB=5A>5?58DC::>9C:CF@FCFF?CD:
@M03364:276:000000000-BLYN8:1:1101:19573:9027 2:N:0:1
GGACTACACGGGTTTCTAATCCTGTTTGCTCCCCACGCTTTCGAGCCTCAGTGTCAGTTACAGGCCAGAGAGCCGCCTTCGCCTCCGGTGTTCCTCCATATATCTACGCATTTCACCGCTACACATGGAATTCCACTCTCCTCTCCTGCACTCAAGTCCCCCAGTTTCCAATGCACACAATGGTTGAGACACTGCCTTTTACATCAGACTTAAGAAACCACCTGCCCTCGCTTTACGCCCAATAAATCCGG
+
CCCCCGG8<CFEEDB<F9@CEDFGC<FGDFF@FC8@BFGGFFFF,@FFGFGAFGGFCFGGC,,,CFDF?8F@CGGE+BFGGGECF,@7>CFC9?E<4FC<FFF?BB<F7+F?FFCEGGGD7CGGC:<BGFEFECFDG8>FDGC==478EGFFF8=F,,,7@+3BFEFEFF;;,@,,7A+5,,,@CC?,,36:<:,,2;EEFGCG6+3*3;>8CG+=43D,*9;.<*56>)82?5CE)(***)6):786<55
@M03364:276:000000000-BLYN8:1:1101:23527:9055 2:N:0:1
GGACTACTAGGGTTTCTAATCCTGTTTGCTCCCCACGCTTTCGCACCTGAGCGTCAGTCTTTGTCCAGGGGGCCGCCTTCGCCACCGGTATTCCTCCAGATCTCTACGCATTTCACCGCTACACCTGGAATTCTACCCCCCTCTACAAGACTCTAGCCTGCCAGTTTCGGATGCAGTTCCCAGGTTGAGCCCGGGGATTTCACATCCGACTTGACAGACCGCCTGCGTGCGCTTTACGCCCAGTACTTCCG
+
CCCCCGGGGGGGGGGGGGGGGGGGGGGGGGGGGGGGEGGGGGGGGGGGGGGGGGGGGGGGGGGGGGGGGGGGGGGGGGEGGGGGGGGEGGGGGGGGGGGGGFGGGGGGGGGGGGGGGGGGGGGGGGGGGGGGGGGG9EFFEGGGGGGGFFGGGGF9FGGFGGGGGGGCE>EGEFFFGGGGCCFFEG6FFGFFCEEDEGGEG>CFFFG37>DGGCFFGGGGFGFF6>0>255>GGFDFBC5586;7*8.>F*
@M03364:276:000000000-BLYN8:1:1101:20001:9060 2:N:0:1
GGACTACCGGGGTATCTAATCCTGTTTGCTCCCCACGCTTTCGCACCTCAGTGTCAGTATCAGTCCAGGTAGTCGCCTTCGCCACTGGTGTTCCTTCCTATATCTACGCATTTCACCGCTACACAGGGAATTCCACTACCCTCTACCATACTCTAGCTTGCCAGTTTCGGATGCAGTTCCCAGGTTGAGCCCGGGGATTTCACATCCGACTTGACAGACCGCCTGCGTGCGATTTACGCGCAGTAATTCCG
+
BCCCCG8@CFFGGGGFFFGGGFFGGGGGGGFEDFFGGCFGGC@F@C:FGGFGGG9EFGCGCDFGGGFGCFEFGGDGGEDFGGGGG8F8?FFFGFGGFGG9F9EAE9FGEGGGGGGFFEGCFCCFCC8+B?FGGG;E=EBAEEDDF9FFGGGGFDEFFF9>FFCDFGGG6++@8DGEFGGDED?@DCCCFFGG6CCC*BECF7?C677979?CCFGCF48585)(650:;3))1:75=@E*::>B**@2:*7
@M03364:276:000000000-BLYN8:1:1101:26290:9064 2:N:0:1
GGACTACAAGGGTTTCTAATCCTGTTTGCTCCCCACGCTTTCGCACCTGAGCGTCAGTCTTTGTCCAGGGGGCCGCCTTCGCCACCGGTATTCCTCCAGATCTCTACGCATTTCACCGCTACACCTGGAATTCTACCCCCCTCTACAAGACTCTAGCCTGCCAGTTTCGGATGCAGTTCCCAGGTTGAGCCCGGGGATTTCACATCCGACTTGACAGACCGCCTGCGTGCGCTTTACGACCAGTAATTCCC
+
CCCCCA@FF<E@CFEGGGGGGGGGGGGGGFGGGGGGGGGGGFGGGGGGFGGFFGCGCGDGGGGFFGGGGGGGGGGGGFFGGGGGGGDFB+FFGGGGGGGGGF9F;FGGGG7FGGCGGGGGECFGDFFD@FGGGGGGAEGGGGGGGGGCFCEFFFGFGFGGGFGGGGGGGCEGGGGFDCG7<F8FCFEFGBFGCECEEGGGFDF=ADF*>CDDGFGG75::AG::?77BFDEBGG3:91*225<6D>/)::*
@M03364:276:000000000-BLYN8:1:1101:25248:9084 2:N:0:1
GGACTACAGGGGTATCTAATCCTGTTTGCTCCCCACGCTTTCGCACCTGAGCGTCAGTCTTTGTCCAGGGCGCCGCCTTCGCCACCGGTATTCCTCCAGATCTCTACGCATTTCACCGCTACACCTGGAATTCTACACCCCTCGACAAGACTCTAGCCTGCCAGGTTCGGACGCAGTTCCCAGGTTGGGCCCGGGGATTTCACATCCGACTTGACAGACCGCCTGCGTGAGCTTTACGCCCAGTAATTCCG
+
AC9CC8FGC9,+8BFF<A<,CCEGEF<E<<FFFCC:FGG,C6B;7@CEECEGEFEEG6<FGFE<CE9,<@,+@FECCF7,,BFC:?7+8F,CE,,CE@8,,9,9,5CF:+?+,CFE?+8++@EFFEGGFGG:,,,9,@,33+@+68ECDFF+@D3EFBFFC,,,+8@F>EC*@E8*42>C9E,D?DC**;BC/**8***=7+<C=CF38DCG7**12>FG>5>41537()00:F*6F?EEG316*0/4>7*
@M03364:276:000000000-BLYN8:1:1101:22340:9089 2:N:0:1
GGACTACTAGGGTTTCTAATCCTGTTTGCTCCCCACGCTTTCGCACCTGAGCGTCAGTCTTTGTCCAGGGGGCCGCCTTCGCCACCGGTATTCCTCCAGATCTCTACGCATTTCACCGCTACACATGGAATTCCACTCTCCTCTTCTGCACTCAAGTTTCCCAGTTTCCAATGACCCTCCCCGGTTGAGCCGGGGGCTTTCACATCAGACTTAAGAAACCGCCTGCGCTCGCTTTACGCCCAATAAATCCG
+
CCCCCGGGGGGGGGGGGGGGGGGGGGGGGGGGGGGGGGGGGGGGGGGGGGGGGGGGGGGFGGGGGGGGGGGGGGGGEGGGGGG@FGGGG@FGGEFGGGGDGGGGGGGGFGGGGGFGGFFEGGGGGCFGGGGGGGGGGGGGGFFFGGFGGGGGGGGGGGGGFGFFDGGGGGFFFFGCFGGGGGGGGGGGFFGGGGGGGGGGGGGGFGGGGGGGGG=FCGGFEGFB?:9@6@EF3FGFFFGEG>:4>DF>GGC
@M03364:276:000000000-BLYN8:1:1101:5311:9112 2:N:0:1
GGACTACTGGGGTATCTAATCCTGTTTGCTCCCCACGCTTTCGAGCCTCAGTGTCAGTTACAGGCCAGAGAGCCGCTTTCGCCTCCGGTGTTCCTCCATATATCTACGCATTTCACCGCTACACATGGAATTCCACTCTCCTCTCCTGCACTCAAGTCTCCCAGTTTCCAATGCACACAATGGTTGAGCCACTGCCTTTTACATCAGACTTAAGAAACCACCTGCGCTCGCTTTACGCCCAATAAATCCGG
+
CCCCCFGGGGFGGGGGGGGGGGGGGGGCFGGGGGGGGGGGGGGGGFGGGGGGGGGGGGGGGGFGGGGGGFFGGDGGGGGGGGGGGGGGGGGGGGGGGGGGGGGGGGGGGGGGGGGGGGG6CEFGFEGGFGGGGGGGGGGGGFGGGGGGGDGGGGGGFFGGGGGFGGGGGGDFCFCGGFEGGGFGGGGGGGCFFGGDGGGFDGGGFGFFGGFGGDGGGGGGFGFFFA492/8BFGGEAD5CGA8AGDFEFGD
@M03364:276:000000000-BLYN8:1:1101:25999:9136 2:N:0:1
GGACTACTGGGGTTTCTAATCCTGTTTGCTCCCCACGCTTTCGAGCCTCAGTGTCAGTTACAGGCCAGAGAGCCGCTTTCGCCACCGGTGTTCCTCCATATATCTACGCATTTCACCGCTACACATGGAATTCCACTCTCCTCTCCTGCACTCAAGTCTACCAGTTTCCAATGCATACAATGGTTGAGCCACTGCCTTTTACACCAGACTTAATAAACCACCTGCGCTCGCTTTACGCCCAAAAAAACCGG
+
CCCCCFGDCFGCFFFEGGGGGGGFGG9FGGG<FGF:@CBEFGGFGEGGGGGEFGGGGGGGCGDC8BFG<,<:FGGGGGGCEFGE:BEEFE7FA<C,EBD<?9@FAECGCFG+CFFFGG@CFEGGGGDGGFGGGBFFG@98F9DF8@D8@DGG8FE@EG;,3E?BB;DFDA9>?C=@3=9,37>>F>F?7@FGFC?8CE;9+;F?9DG7;2B+=+?<:>FE?EF2:B2*/)))*2+8)(48*.()2<)39C9
@M03364:276:000000000-BLYN8:1:1101:4730:9137 2:N:0:1
GGACTACTCGGGTTTCTAATCCTGTTCGCTCCCCACGCTTTCGCACCTCAGTGTCAGTATCAGTCCAGGTAGTCGCCTTCGCCACTGGTGTTCCTTCCTATATCTACGCATTTCACCGCTACACAGGAAATTCCACTACCCTCTACCATACTCTAGCTTGCCAGTTTTGGATGCAGTTCCCAGGTTGAGCCCGGGGATTTCACATTCAACTTAACAAACCACCTACGCGCGCTTTACGCCCAATAATTCCG
+
CCCCCGGGEFGGGGGGGGGGGGGGGG;CFGCEGGGCGGGGGGG;:FGGGGGGGGGGGGG<FGGEGFGGGGGGGGGGGGGGGGGGGGGGGGGGFCG@F8AFFFFGGGGGGGDGGGGGGGGGGEGGG@FCGFGGGGGGGFGGGGCFGGFGGGGGG,CFAF=DGGGDFDF=D8DFGG,,@FFGAEEFGGGGGG,DCEGGEGGGGGFGF?CCFCCFGFDGGC8CAF?4(;@F9AD>G3<3+2EGGB(86:+9@F9
@M03364:276:000000000-BLYN8:1:1101:14518:9145 2:N:0:1
GGACTACTCGGGTATCTAATCCTGTTTGCTCCCCACGCTTTCGAGCCTCAGTGTCAGTTACAGGCCAGAGAGCCGCTTTCGCCTCCGGTGTTCCTCCATATATCTACGCATTTCACCGCTACACATGGAATTCCACTCTCCTCTCCTGCACTCAAGTCTCCCAGTTTCCAATGCACACAATGGTTGAGCCACTGCCTTTTACATCAGACTTAAGAAACCACCTGCGCTCGCTTTACGCCCAATAAATCCGG
+
CCCCCGGGGGGGGGGGGGGGGGGGGGGGGGGGGGGGGGGGGGGGGGGGGGGGGGGGGGGGGGGGGGGGGGGGGGGGGGGGGGGD:FEGGGGGGGGGGGGGGGGGGGGGGGCFGGGGGGGGGGGGGGGGGGGGGGGGGGGGGGGFGGGGGGGGGGGGGGGGGGCGFGGGGGGGGGCFEFGFGGGGFEFGGGGGGCFGGFGGF?CDFGG5CGGGGGGG5C@FFAF:=B=>ADFFGGGC?=EGE3;;DFFCDGD
@M03364:276:000000000-BLYN8:1:1101:15916:9187 2:N:0:1
GGACTACAGGGTTTCTAATCCTGTTTGCTCCCCACGCTTTCGCACCTGAGCGTCAGGCTTTGTCCAGGGGGCCGCCTTCGCCACCGGTATTCCTTCAGATCTCTACGCATTTCACCGCTACACCTGGAATTCTACCCCCCTCTACAAGCCTCTAGCCTGCCAGTTTCGAATGCAGTTCCCAGGTTGAGCCCGGGGATTTCACATCCGACTTGACAGACCGCCCGCGTCCGCTTTACGCCCCGTAATTCCGC
+
C?CCCGGGGFGEFFCEDDACCEEEFGGG9,EGGGEGF:BF<FEFGGG,FCDE+,,8,;@@EF6,CEGF7ECCFFGG>FGFGG:FFGGFGGGGF?,C=?@,,A;A,59C7F7FF9AE@F@=C,,A>FD<EF<,9FGDGDEGDD,=E3@9,3,=89=,@>:D,3<@CCAE8>33,,7@AA=59:8,?6<C?FD*;?EE=F,=@1:7AF**1)20CG764***:*)(-71)-8D>D3>4)-:C*)(0//*<C4*
@M03364:276:000000000-BLYN8:1:1101:3563:9217 2:N:0:1
GGACTACAGGGGTATCTAATCCTGTTTGCTCCCCACGCTTTCGCACCTCAGTGTCAGTATCAGTCCAGGTAGTCGCCTTCGCCACTGGTGTTCCTTCCTATATCTACGCATTTCACCGCTACACAGGAAATTCCACTACCCTCTACCATACTCTAGCTTGCCAGTTTTGGATGCAGTTCCCAGGTTGAGCCCGGGGATTTCACATTCAACTTAACAAACCACCTACGCGCGCTTTACGCCCAGTAATTCCG
+
CCCCCGGGGGGGGGGGGGGGGFGGGFGFGGGFGDGGGGGGC@FGGGGCGGGGGGGGGGGGGFGGGGGGGGGGGGGGGGGGGGGGGGGGGGGGGGGGGGGGGGGGGGGGGGGGGGGGGGGGGGGGGGGGDFGGGGGGG8DFGGFGFECFGFF+@>FEEFGGGGGGDF=@F6@EGGGGGFFEGFCGGGGFGGGGGGGDGG??CGGGFGGGGGGG8CF:DFGGFGFDFFFB>>BEGGGCFFGG*.(/;:ACGF*
@M03364:276:000000000-BLYN8:1:1101:7262:9219 2:N:0:1
GGACTACACGGGTATCTAATCCTGTTTGCTCCCCACGCTTTCGCACCTGAGCGTCAGTCTCTGTCCAGGGGGCCGCCTTCGCCACCGGTATTCCTCCAGATCTCTACGCATTTCACCGCTACACCTGGAATTCTACCCCCCTCTACAAGACTCTAGCCTGCCAGTTTCGGATGCAGTTCCCAGGTTGAGCCCGGGGATTTCACATCCGACTTGACAGACCGCCTGCGTGCGCTTTACGCCCAGTAATTCCG
+
CCCCCGGGGGGGGGGGGGGGGGGGGGGGGGGGGGGGGGGGGGGGGGGGGGGGGGGGGGGGGGGGGGGGGGGGGGGGGGGGGGGGGGGGGGGGGGGGGFGFFGGGGGGGGGGGGGGGGGGGGGGGGGGGFGGGGGGGGGGGGGGGGGGGGGGGGGGGGGGGGGGGGGGGGGGGGGGGGGGGGGGGGG>?FDDGGDGGGGGGGGGGACFGGGGGGGGGGCGGFGFF:FBFFFF>CDFAFFGGGF?FGCFBGC*
@M03364:276:000000000-BLYN8:1:1101:6899:9225 2:N:0:1
GGACTACAGGGGTTTCTAATCCTGTTTGCTCCCCACGCTTTCGCACCTCAGTGTCAGTATCAGTCCAGGTAGTCGCCTTCGCCACTGGTGTTCCTTCCTATATCTACGCATTTCACCGCTACACAGGAAATTCCACTACCCTCTACCATACTCTAGCTTGCCAGTTTTGGATGCAGTTCCCAGGTTGAGCCCGGGGATTTCACATTCAACTTAACAAACCACCTACGCGCGCTTTACGCCCAGTAATTCCG
+
CCCCCGGGGGGGGGGGGGGGGGGGGGGGGGGGGGGGGGGGGGGGGGGGGGGGGGGGGGGGGGGGGGGGGGGGGGGGGGGGGGGGGGGGGGGGGFGGFGGGGGGGGGGGGGGGGGGGGGGGGGGGGGGGGGGGGGGGGGGEGGGGFGGFFGGGGGGGGGGFGGGG@DBCCEFFCG89DAEGGFGFFFGFGGFGGGGDEGGGGGGGFCFGGGGGGGGGGGGGFGFFFFFD@FFFGGGFFDGEGFFFGGFFGG;
@M03364:276:000000000-BLYN8:1:1101:6058:9226 2:N:0:1
GGACTACCAGGGTTTCTAATCCTGTTTGCTCCCCACGCTTTCGCACCTGAGCGTCAGTCTTTGTCCAGGGGGCCGCCTTCGCCACCGGTATTCCTCCAGATCTCTACGCATTTCACCGCTACACCTGGAATTCTACCCCCCTCTACAAGACTCTAGCCTGCCAGTTTCGAATGCAGTTCCCAGGTTGAGCCCGGGGATTTCACATCCGACTTGACAGACCGCCTGCGTGCGCTTTACGCCCAGTAATTCCG
+
CCCCCGGGGGGGGGGGGGGGGGGGGGGGGGGGGGGGGGGGGGGGGGGGGGGGGGGGGGGGGGGGGGGGGGG>EGDGGGGGGGGGGGGGGGGGGGGGGGGGGGGGFGGGGGGGGGGGGGGGDGGGGGGGGGGGGGGGGG?GGEGGGCDEFGGGGGGGGGGGGGGGGGGGCFFCCFFGGGGGGDFGGGFGGFGGGGGGGGGFFFDGFF4DDGGGFFGGFGGGFGD@?FFFFDFFDGG)14;CEEBFGG@9FC9
@M03364:276:000000000-BLYN8:1:1101:4952:9239 2:N:0:1
GGACTACTGGGGTTTCTAATCCTGTTCGCTACCCATGCTTTCGAGCCTCAGCGTCAGTTACAGACCAGACAGCCGCCTTCGCCACTGGTGTTCTTCCATATATCTACGCATTTCACCGCTACACATGGAGTTCCACTGTCCTCGTCTGCACTCAAGTCTCCCAGTTTCCAATGCACTTCTTCGGTTGAGCCGAAGGCTTTCACATTAGACTTAAACGACCGCCTGCGCTCGCTTTACGCCCAATAAATC
+
CCC<@FGGGGGEFEEFF<;@EECFFGE@CECGGGDD,CFGGGGFAF7FFFFGGGGGGEF<EDG,C@FC@FFEFEGE+@C=<:=CF@E,:B6?FFGGGA?FGDG9FCEGGGEG9FFGGGEE@:AEEEGE8FEFFFFF98FGFGG08EFGGGG8DF8DDE,;9DFFFF,E:;>DEGGGGGFGADF8=+4,1>@:EGDGFC,<C+<9;BCC7CF>+=D**;@C)78>BFFFFA>><89>6(*=*:?FGDFEG
@M03364:276:000000000-BLYN8:1:1101:10569:9249 2:N:0:1
GGACTACAGGGGTATCTAATCCTGTTTGCTCCCCACGCTTTCGCACCTGAGCGTCAGTCTTTGTCCAGGGGGCCGCCTTCGCCACCGGTATTCCTCCAGATCTCTACGCATTTCACCGCTACACCTGGAATTCTACCCCCCTCTACAAGACTCTAGCCTGCCAGTTTCGGATGCAGTTCCCAGGTTGAGCCCGGGGATTTCACATCCGACTTGACAGACCGCCTGCGTGCGCTTTACGCCCAGTAATTCCG
+
CCCCCGGGGGGGGGGGGGGFGGGGGGGGGGGGGGGGGGGGGGGGGGGGGGGGGGGGGGGGGGGGGGGGGGGGGGGGGGGGGGGGGGGGGGGGGGGGGGGDGGGGGGGGGGEGGGGGGGGGGGGGGFGGGGGGGGGGGGGGGGGGFGGGGGGGGGGGGGGGGGGGGGGGGG5>EGGFCFGFCFFCFGGFGGGDGDGEGEF?DGGGFGGGDGG37DGC*;8E>E>??>0>?FEFDGGFFFGGG)8F7CBBGG6
@M03364:276:000000000-BLYN8:1:1101:27703:9266 2:N:0:1
GGACTACAGGGGTTTCTAATCCTGTTTGCTCCCCACGCTTTCGCACCTGAGCGTCAGTCTTTGTCCAGGGGGCCGCCTTCGCCACCGGTATTCCTCCACATCTCTACGCATTTCACCGCTACACGTGGAATTCTACCACCCTCTACAAGACTCTAGCCAACCAGTTCCAGATGCAATTCCCAAGTTAAGCCCGGGGCTTTCACATCTGACTTCATTGACCGCCTGCGTGCGCTTTACGCCCAGTAATCTCG
+
CCCCCGGGFGGGC:FEFGDF@EEGGFGGGGCGGGGGGGGGGGGDGDGFDCFGECB:FCGGGGGDGGGGC@@FEFGGGGGA<FGC@DG:@:F,AF95FG89ABEEFGGG>+?F,9CFDFGGGF:A@FGGGGGFFG;AE,6CB+@DCFC9>FF+@DF8A>,@8CCFGG9CAEC@:AAFGGFFGGFCFF:A9;,;1@BE5B,4+=F8A4+CDC2++;7CF:EE37A<0)60(5>@DC5A??8::),)2*=)22*
@M03364:276:000000000-BLYN8:1:1101:10600:9268 2:N:0:1
GGACTACAGGGGTTTCTAATCCTGTTCGCTACCCATGCTTTCGAGCCTCAGCGTCAGTTACAGACCAGACAGCCGCCTTCGCCACTGGTGTTCTTCCATATATCTACGCATTTCACCGCTACACATGGAATTCCACTCTCCTCTCCTGCACTCAAGTCTCCCAGTTTCCAATGCACACAATGGTTGAGCCACTGCCTTTTACATCAGACTTAAGAAACCACCTGCGCTCGCTTTACGCCCAATAAATCCGG
+
CCCCCGGGGGGGGGGGGGFGGGGGGGGGGGGGGGGGGGGGGGGGGGGGGGGGGGGGGGGGGGGGGGGGGGGGGGGGGGGGGGGGGGGGGGGGGGGFGGGGGGGGGGGGGGGGGGGGGGGGGGGGGGGGGGGGGGGGGGGGGGGGGGGGGGGGGGFGGGGGGGGGGGGGGGGGFGGGGGGGGG?FFGGGG8FGFGGFGGGGGGGGFGFGGFFGGGGGGGDGFEFFFFFFFFFFGFCEF=8CE):AFGFFFDD
@M03364:276:000000000-BLYN8:1:1101:6307:9290 2:N:0:1
GGACTACACGGGTATCTAATCCTGTTTGCTCCCCACGCTTTCGAGCCTCAGTGTCAGTTACAGGCCAGAGAGCCGCTTTCGCCTCCGGTGTTCCTCCATATATCTACGCATTTCACCGCTACACATGGAATTCCACTCTCCTCTCCTGCACTCAAGTCTACCAGTTTCCAATGCATACAATGGTTGAGCCACTGCCTTTTACACCAGACTTAATAAACCACCTGCGCTCGCTTTACGCCCAATAAATCCGG
+
CCCCCGGGGGGGGGGGGGGGGGGGGGGGDGGGGGGGGGGEGGGGGGGEFFGGGGGGGGGGGGGGGGGGGFFCGGGGCGGFEGGGGGGGGGGGGGGGGGGGGGGGGGGGGDGCEGGFGGGGGGGGGGGGGGFGGGFCEFCEFEF8DFGGGGGG8>FGGGGGGGGG9BBFFFGDEFC::DGGFFE;@CDE6D6FFFGGGDFG77E?657FFCF7BF9ECGF5*4*:29A?=AB:74+*)5CE=FFA>>:)>>9
@M03364:276:000000000-BLYN8:1:1101:9350:9291 2:N:0:1
GGACTACTCGGGTTTCTAATCCTGTTTGCTACCCATGCTTTCGAGCCTCAGCGTCAGTTACAGACCAGACAGCCGCCTTCGCCACTGGTGTTCTTCCATATATCTACGCATTTCACCGCTACACATGGAGTTCCACTGTCCTCTTCTGCACTCAAGTCTCCCAGTTTCCAATGCACACAATGGTTGAGCCACTGCCTTTTACATCAGACTTAATAAACCACCCGCCCCCGCTTTACCCCCCATAAATCCCG
+
CCCCCGGGFGGGFGGGGGGGGGGGGGFGGGFGGGGGFGGFGGGGGGGGGGFGGGGGGGGGGFGGGGGGGGGFGG>FGGGGGGGGGGGGGGGEGGGGGGFCE<EFGGGGGGGGGGGGFGGGGGGG9:?EE<FCFAFGEGFGGFGF,CE9>;E=@DEGGFA,CE8,,CDFFDED8=A,=DE6DGFFGG88=@DFD,9:?CEGCFAFFFGFF6F+=+?CCGF9*:*)1*)*):?4CF>**(6=*0(.;@+9**2
@M03364:276:000000000-BLYN8:1:1101:20549:9295 2:N:0:1
GGACTACCGGGGTTTCTAATCCTGTTTGCTCCCCACGCTTTCGAGCCTCAGTGTCAGTTACAGGCCAGAGAGCCGCTTTCGCCACCGGTGTTCCTCCATATATCTACGCATTTCACCGCTACACATGGAATTCCACTCTCCTCTCCTGCACTCAAGTCTACCAGTTTCCAATGCATACAATGGTTGAGCCACTGCCTTTTACACCAGACTTAATAAACCACCTGCGCTCGCTTTACGCCCAATAAATCCGG
+
CCCCCGGGGGGGGGGGGGGGGGGGGGGGGGGGGGGGGGGGGGGGGGGGGGGGGGGGGGGGGGGGGGGGGGGGGGGGGGGGGGGGGGDGGGGGGGGGGGGGGGGGGGGGGGGGGGGGGGGCFGGGFGGGGGGGGGGGGGGGGGFGGGFDGGGGGGDFGGGGGGGGAFGFCFGGC?FGGGGGGGGFFGFDGGDGGGGGGGFGFGGGFGFFG7CCF7@G7:<CFGFFD5955??>?C7CEDD@EF36*@6<FGC
@M03364:276:000000000-BLYN8:1:1101:13158:9312 2:N:0:1
GGACTACCGGGGTTTCTAATCCTGTTCGCTACCCATGCTTTCGAGCCTCAGCGTCAGTTGCAGACCAGACAGCCGCCTTCGCCACTGGTGTTCTTCCATATATCTACGCATTTCACCGCTACACATGGAGTTCCACTGTCCTCTTCTGCACTCAAGTCTCCCAGTTTCCAATGCCCTTCTTCGGTTGAGCCGAAGGCTTTCACCTTAGACTTAAAAGACCGCCTGCGCTCGCTTTACCCCCACTAAATCCG
+
CCCCCGGGGGGGGGGGGGGGFGGGGGGGGGGGFGGGGGGGGGGFFCEEFGGGGGGGGFFCFGGGGGGFGFGGGGGGGGGFGGGGGGGGGGGGGCFGGG<FFGGGGGGGGGGGGGGGGGGGGGFGGDDGFGGGGGGAF@FGGGGGFFFGFGGGFFF?3>D==EEGFGDGGGFFFG,6=@DF8CC6F>CFFFF89*>>7@E?FGG*;98*82C9C8@CF>?C4C599A(86.=>DG<)+)?B75(0>*67F*>
@M03364:276:000000000-BLYN8:1:1101:8301:9319 2:N:0:1
GGACTACCCGGGTTTCTAATCCTGTTTGCTCCCCACGCTTTCGCACCTCAGTGTCAGTATCAGTCCAGGTAGTCGCCTTCGCCACTGGTGTTCCTTCCTATATCTACGCATTTCACCGCTACACAGGAAATTCCACTACCCTCTACCATACTCTAGCTTGCCAGTTTTGGATGCAGTTCCTAGGTTTAGCCCGGGGATTTCACATCCGACTTGAAAGACCGCCTGCGTGCGCTTTCCGCCCAGTAATTCCG
+
CCCCC,C@C@CGGGGFGGFGGGGGGGGGGFGFGGGGGGGGGGG;BF7AGGGGGGGGFGGDEFFFGGGGGGGGGGGG7CFDGGGGGFGGFGGGGGGEFDDFGFFFFGGGFGGGG9FFFGGGGDD<9FCGGGGGGFGCFGFF8FGGGEFDCFGGGFGGGGGDFG9FGFFG?EGGGGG,=DCF,3>BF,,@E9DF>CCEEEEGFF7=6**0;*;/2**+2*5,8:)5-6(05=5;D37)+(=CEB(2@GF3FF2
@M03364:276:000000000-BLYN8:1:1101:21147:9325 2:N:0:1
GGACTACCCGGGTTTCTAATCCTGTTTGCTCCCCACGCTTTCGCACCTGAGCGTCAGTCTTTGTCCAGGGGGCCGCCTTCGCCACCGGTATTCCTCCAGATCTCTACGCATTTCACCGCTACACCTGGAATTCTACCCCCCTCTACAAGACTCTAGCCTGCCAGTTTCGGATGCAGTTCCCAGGTTGAGCCCGGGGATTTCACATCCGACTTGACAGACCGCCTGCGTGCGCTTTACGCCCAGTCATTCCG
+
CCCCCGGGGGGGGGGGGFGGGGGGGGGGGGGGGGGGGGGGGGDGGGGGFFGGGGGGDGGGGGGGGGGGGGGGGGGGGGGGGGGGGGGGGGGGGGGGGGGGFFEEGGGGGGGGCFGGGGGGGGGCGGGGGGGGGGGGGFDFGGGGGGGGCCGGGGGGGGGGGGGDFGGFCEGGGGFFGGGGFFGGGFGFFFGFGEECGCGGGGGCFGGGG:C3C76FFGGFDGE?BF;DFFFEC359F:EGGFBF*?FFGG2
@M03364:276:000000000-BLYN8:1:1101:14099:9329 2:N:0:1
GGACTACTGGGGTTTCTAATCCTGTTTGCTCCCCACGCTTTCGCACCTGAGCGTCAGTCTTTGTCCAGGGGGCCGCCTTCGCCACCGGTATTCCTCCAGATCTCTACGCATTTCACCGCTACACCTGGAATTCTACCCCCCTCTACAAGACTCTAGCCTGCCAGTTTCGGATGCAGTTCCCAGGTTGAGCCCGGGGATTTCACATCCGACTTGACAGACCGCCTGCGTGCGCTTTACGCCCAGTAATTCCG
+
CCCCCGGGGGGGBFGGGGGGGGGGGGGGGGGGGGGGGGGGGGGGGGGGGGGGGGGGGGGGGGGGGGGGGGGGGGGGGGGGGGGGGGGGGGFGGGFGFFFGGGFGGGGGGGGGGGGGGGGGGGGGGDGGGGGGGGGGGGGGGDGGCGGGCFGFFGGFGGGDGGGFGGCFGECEGGG,<BF7DCGGGG>1AGGGGGEGEDGGGGGGFGGG39C<D77>8<FF>GFFFFFF<).>G*CAFBGEE56FF775DD0
@M03364:276:000000000-BLYN8:1:1101:15211:9345 2:N:0:1
GGACTACACGGGTTTCTAATCCTGTTTGCTCCCCACGCTTTCGCACCTCAGTGTCAGTATCAGTCCAGGTAGTCGCCTTCGCCACTGGTGTTCCTTCCTATATCTACGCATTTCACCGCTACACAGGAAATTCCACTACCCTCTACCATACTCTAGCTTGCCAGTTTTGGATGCAGTTCCCAGGTTGAGCCCGGGGATTTCACATCCGACTTGACAGACCGCCTGCGTTCGCTTTACGCCCAGTAATTCCG
+
CCCCCGGGGGGGGGGGGGGGGGGGGGGGGGGGGGGGGGGGGCGGGGGGGGGGGGGGGEGGGGGGGGGGDGGFGGGGGGGGGGGGGGGFEFGGGGGGGGGGGGGGGGGGGGGGGGGGGGGGGGGGFGEFGCEEFGGGFGGGGGGGGGGGGFGGGGGGGGFGGGGGGGGFFGBF?FFGGGGG89,8>FDFFGGGCECGEEDFGFGFAFFGGGG>DCFGGGGCBGEFDFF>(05><F:CFFGGGFFF+@A<DD0
@M03364:276:000000000-BLYN8:1:1101:23338:9364 2:N:0:1
GGACTACTGGGGTTTCTAATCCTGTTTGCTCCCCACGCTTTCGAGCCTCAGTGTCAGTTACAGGCCAGAGAGCCGCTTTCGCCTCCGGTGTTCCTCCATATATCTACGCATTTCACCGCTACACATGGAGTTCCACTCTCCTCTCCTGCACTCAAGTCTCCCAGTTCCCGATGCACACACTGGTTGAGCCACTGCCTTTGACATCAGACGTAATAGACCACCTGCGCCCGCTTTACGTCCAACAAATCCGG
+
C9<CCF@FFFGDGGGGG<FFEEFGGG9FGGFGGDG+:FGGEFGCF@EFFA866CC<FGGGGCF8FFFFCFEEGFFG8@@BEB@FC@CDE7FCF,CEEFF<F<;<@FG7FCF=,AFFFCFGEFGGGGFDF8ED;E9:,@9F,@F@,EF?@D,=D,89@BD,>@8,8E,7@++6A>E8,AC+,7@>FBDF,@,,,,3,2@B,++7+*527C*;F**5+5CCAAEFFFF9)()8):2:95(=:*8(0;D83;37
@M03364:276:000000000-BLYN8:1:1101:5603:9372 2:N:0:1
GGACTACCCGGGTTTCTAATCCTGTTTGCTCCCCACGCTTTCGAGCCTCAGTGTCAGTTACAGGCCAGAGAGCCGCTTTCGCCTCCGGTGTTCCTCCATATATCTACGCATTTCACCGCTACACATGGAATTCCACTCTCCTCTCCTGCACTCAAGTCTCCCAGTTTCCAATGCACACAATGGTTGAGCCACTGCCTTTTACATCAGACTTAAGAAACCACCTGCGCTCGCTTTACGCCCAATTAATCCGG
+
CCCCCGGFFGGGGGGGGGGGGGGGGGGGGGGGGGG@FGGGGGGGGGGGGGGFFGGGGGGFGGFFFFGGGGGGGGGGEGGGGGGGG8FGGGGGG9BFGFGGGGGGGGGGGGGGFGGGGCFEGGGGGGDGGFGGGGGGGGGGGGGGGGFGFGGGGGGGCGGDEGFGFFGFFDGGGGGF9DE+E>EGGDGGGGGGGGGCCDFG7:7;BCC595=@C7:+34DEFDFBDBA42?D):DCEE?BEGFF+;7+9FDD
@M03364:276:000000000-BLYN8:1:1101:10265:9379 2:N:0:1
GGACTACCAGGGTATCTAATCCTGTTTGCTCCCCACGCTTTCGCACCTCAGTGTCAGTATCAGTCCAGGTAGTCGCCTTCGCCACTGGTGTTCCTTCCTATATCTACGCATTTCACCGCTACACAGGAAATTCCACTACCCTCTACCATACTCTAGCTTGCCAGTTTTGGATGCAGTTCCCAGGTTGAGCCCGGGGATTTCACATTCAACTTAACAAACCAACTACGCGCGCTTTACGCCCAGTAATTCCG
+
CCCCCGGGGGGGGGGGGGGGGGGGGGGGGGGGGGGDFGGGGGGGGFGGGGGGGGGGGGGGGGGGGGFFFGGGGGGGGGGGGGGGGGGGGGGGGGGGGFFGGGFFFGGGGD@FGGGGGGGECGGGGGGGGGGGGGGGGGEGGGG?FGCDCFGGDFGGGGFFFGGGGGGC?EDADFCFGGFGGAFFG?F8=@FFGGGEEGFF9FGGFFFCGGGGG8+9CGFFF*:BFFD@BFBFGGGEFFGGGB<FDF69:C*
@M03364:276:000000000-BLYN8:1:1101:3741:9408 2:N:0:1
GGACTACTAGGGTATCTAATCCTGTTTGCTCCCCACGCTTTCGAGCCTCAGTGTCAGTTACAGGCCAGAGAGCCGCTTTCGCCACCGGTGTTCCTCCATATATCTACGCATTTCACCGCTACACATGGAGTTCCACTGTCCTCTTCTGCACTCAAGTCTCCCAGTTTCCAATGCACTTCTTCGGTTGAGCCGAAGGCTTTCACATTAGACTTAAAAGACCGCCTGCGCTCGCTTTACGCCCAATAAATCCG
+
CCCCCGGGGGGGGGGGGGGGGGGGGGGGGGGGGGGGGGGGGGGGGGGGGGGGGGGGGGFGGGGGGGGGFGGFFGGGGGGGGGGGGGGGBFGGGGFGGGGGGGFGGGGGGDGGGGGGGGGGCFGGGGGGGGGGGGGGGGGGGGFCAEGGGGFDDFGGGGGGFGGGGGFAEFG;FGGGFFEGFGGGGC6=EGGGGGEEFGGGD>CFE9F@FGGGGGGGGGGGFGFFFFFB>DEFDF<E@<EDE3?FFGF3@F:
@M03364:276:000000000-BLYN8:1:1101:27044:9408 2:N:0:1
GGACTACTGGGGTTTCTAATCCTGTTTGCTCCCCACGCTTTCGAGCCTCAGCGTCAGTTACAGACCAGAGAGCCGCCTTCGCCACTGGTGTTCCTCCATATATCTACGCATTTCACCGCTACACAGGAAATTCCACTAACCTCTACTGTACTCTAGTCAGTCAGTTTTGGATGCAGTTCCCAGGTTGAGCCCGGGGATTTCACATCCAACTTGACAAACCACCGACGCGCGCTTTACGCCCAGTTATTCCG
+
CCCCCE<CEFFGGGGGGD<FEFGGGGGGGGGGGGGGGGGCFEFFG;FEGFGGGGGDG,CFFGGFGGGDEC8:7ECGGGGEGGGGGFCFE=<CFGGGFFFFGC;FGAFGGGGGGGGGGGGEGGFGGFFGDFGGG9EFFGFFCEDGFFGCGDFGGGGA=EG9CEGFCAAD8BFGGC=9DEFGGGFCGDGCC8B:?CEGEDF,<+,+=CFDFC>CGFDFCDCEA*?((265:BBDDD<CF3CGGB?6:?9):C*
@M03364:276:000000000-BLYN8:1:1101:4338:9409 2:N:0:1
GGACTACAAGGGTTTCTAATCCTGTTTGCTCCCCACGCTTTCGAACCTCAGTGTCAGTTTCAGTCCAGGTAGTCGCCTTCGCCACTGGTGTTCCTTCCTATATCTACGCATTTCACCGCTACACAGGTAATTCCACTACCCTCTACTCTACTCAAGCTTGCCAGTTTTCGATGCACTTCCTCGGTTTAGCCCAGGGCTTTCACATTAAACTTAAAAAACCACCTACGCTCGCTTTACGCCCAATAAATCCC
+
CCCCCGG<EFFFD6F9FFEFFGGGFFGGGG9FFGD+@FGGGG7,;C@EFGG,CCEDC;,,<<CC<<EG86CF9C:FFGGFFDGGGGEFGGGGG9E5A?FFGCFGFFEGGDGGGGFFGGGGGGG8EF?:B<EFFEFGF8,AEFFG,4,4,@EFG,@8,@@88EFFFGG;,@+7,BD,,@A89;8C+>8@EGG8,,@E+,BECGGG?2++5;FGC7++3<>E59@>0;=D299;4CG4CDGG76(;6:+.:;*
@M03364:276:000000000-BLYN8:1:1101:18595:9412 2:N:0:1
GGACTACCGGGGTATCTAATCCTGTTTGCTCCCCACGCTTTCGAGCCTCAGTGTCAGTTACAGGCCAGAGAGCCGCTTTCGCCTCCGGTGTTCCTCCATATATCTACGCATTTCACCGCTACACATGGAATTCCACTCTCCTCTCGTGCACTCAAGTCTCCCAGTTTCCAATGCACACAATGGTTGAGCCACTGCCTTTTACATCAGACTTAAGAAACCACCTGCGCTAGCTTTACGCCCAATAAATCGGG
+
CCCCCFF<@7CC@;EFCECFF<EFED9C<CF,F;FFCFC@<FFFG@7E,6@CCF,6CCFFE<AF<@8@CCEGF8C7+B4FGCC7?=FEEGCGF<E<EFFCDC,ACD<FC6B=FF9EEFEGGEG?@EE<E=?EFFGCEGGEBF?D=+6>BFDFDFCDEA=DDFFGGGF;CEED1DE8EEEFGGGFFD:@FCGG6DCFGGGGGDGGF:***39=8:CFGF,4:AF45?(2(2)=C>:4:<D*758);C66*:1
@M03364:276:000000000-BLYN8:1:1101:20700:9433 2:N:0:1
GGACTACAAGGGTTTCTAATCCTGTTCGCTCCCCATGCTTTCGAGCCTCAGCGTCAGTTGCAGACCAGACAGCCGCCTTCGCCACTGGTGTTCTTCCATATATCTACGCATTTCACCGCTACACATGGAGTTCCACTGTCCTCTTCTGCACTCAAGTCTCCCAGTTTCCAATGCACTTCTTCGGTTGAGCCGAAGGCTTTCACATTAGACTTAAAAGACCGCCTGCGCTCGCTTGACGCCCACTAAATCCG
+
CCCCCGGCCGGGGGGGGGGGGGGGGGCGGGDFGGGFFGGGGGGGGGGF@FGGGGGGGGDFC9FCFGGGGGEFGFGGGGGGGGGGGGGGGGGGGGGGGGGGGGGGFFGGGGGGGGGGGGGGGGGGGGGGGG@FEGFDGFDFGGGDF;@E9EEDDCGGAA=;98?CFGGGCFFG88=FFFG:=;FDE+=FGGGCE+@>FGGGGGCCF<++;8DFFG7=+;F95CA==A94(:5)7<*(;;>CG>35*;467C)
@M03364:276:000000000-BLYN8:1:1101:4407:9439 2:N:0:1
GGACTACTAGGGTTTCTAATCCTGTTTGCTCCCCACGCTTTCGAGCCTCAGTGTCAGTTACAGGCCAGAGAGCCGCTTTCGCCTCCGGTGTTCCTCCATATATCTACGCATTTCACCGCTACACATGGAATTCCACTCTCCTCTCCTGCACTCAAGTCTCCCAGTTTCCAATGCACACAATGGTTGAGCCACTGCCTTTTACATCAGACTTAAGAAACCACCTGCGCTCGCTTTACGCCCAATAAATCCGG
+
CCCCCGGGGGGGGGGGGGGGGGGGGGGGGGGGGGGGGGGGGGGGGGGGGGGGGGGGGGGGGGGGGGGGGGGGGGGGGGGGGGGGGGEGGGGGGGGGGGGGGGGGGGGGGGGGGGGGGGGGGGFGGGGGGGGGGGGGGGGGGGGGGDGGGGCFGFGGGGGGGGGGGGGGGFAC,>DFFGGDDFFGGG8DFGGGGDGDGCGFFGGCFGGGGGFGGFGGGGGGFGFBFF25-58ACF>C>DEGGF@A*@FEGD>
@M03364:276:000000000-BLYN8:1:1101:24578:9447 2:N:0:1
GGACTACTGGGGTTTCTAATCCTGTTTGCTCCCCACGCTTTCGCACCTGAGCGTCAGTCTTTGTCCAGGGGGCCGCCTTCGCCACCGGTATTCCTCCAGATCTCTACGCATTTCACCGCTACACCTGGAATTCTACCCCCCTCTACAAGACTCTAGCCTGCCAGTTTCGGATGCAGTTCCCAGGTTGAGCCCGGGGATTTCACATCCGACTTGACAGACCGCCTGCGTGCGCTTTACGCCCAGTAATTCCG
+
CCCCCGGGGGGGGGGGGAFGGGGGGGGGGGGGGGGGGGGGDDFGEGGGGGGGGGF>FFCGGGGGFFGGGGDGGGGGGGGGGEFGGGGGGGGGGGCEFG8EGGGGGGGGED=F9FGGGGGDEFAFGGGBCGGGGFFFGGGGGGGGCDDEFCFFGGG7DFGGFDEGGGGGCDGGGGDFGGGGGGG5FGCCGFGF5CGG=C8CFCFFFGD:7<DDGFFG=FFFEGE06@;D:B35C5<4FFGECD097:=2CF*
@M03364:276:000000000-BLYN8:1:1101:10459:9464 2:N:0:1
GGACTACTCGGGTTTCTAATCCTGTTTGCTCCCCACGCTTTCGCACCTGAGCGTCAGTCTTTGTCCAGGGGGCCGCCTTCGCCACCGGTATTCCTCCAGATCTCTACGCATTTCACCGCTACACCTGGAATTCTACCCCCCTCTACAAGACTCTAGCCTGCCAGTTTCGGATGCAGTTCCCAGGTTGAGCCCGGGGATTTCACATCCGACCTGACAGACCGCCTGCGTGCGCTTTACGCCCAGTAATTCCG
+
CCCCCGGGGGGGFGGGGGGGCDFGFGGFFGEGGGGGGGGGGGDGGGGGFGGGGGG:FCFFFGGGFFA<FGGGGGGGGEGGGDGGGGGGGGGGGGGGGFGFGGGGGAEFEGFGCFG<FGGGGGGDEEEFDEFGGGGADFGGGG6+>DCCEF7FF9@9=DFDC@::BFGCEG559>,AEGGGF9>EFGGGGGFFCEGGEGGFCFG@+8;D*))27FFFFGGGEG3<?FF>:>33D5CAFFGDE:?FF*8<?F>
@M03364:276:000000000-BLYN8:1:1101:6813:9501 2:N:0:1
GGACTACCAGGGTATCTAATCCTGTTTGCTCCCCACGCTTTCGAGCCTCAGTGTCAGTTACAGGCCAGAGAGCCGCTTTCGCCTCCGGTGTTCCTCCATATATCTACGCATTTCACCGCTACACATGGAATTCCACTCTCCTCTCCTGCACTCAAGTCTCCCAGTTTCCAATGCACACAATGGTTGAGCCACTGCCTTTTACATCAGACTTAAGAAACCACCTGCGCTCGCTTTACGCCCAATAAATCCGG
+
CCCCCGGGGGGGGGGGGGGGGGGGGGGGGGGGGGGGGGGGGGGGGGGGGGGGGGGGGGGCGGGGGGGGGGGGGGGGDGGFGGEDCFGGGGGGGGGGGGGGGGGGGGGGGGGGGGGGGGGGGGGGGGGGFGGFGGGGGGGFGFGGGGGGGGGGGGFGFGFFGGGGDDFGGGGGGGGGGGGGGG8EDGGGGGGGGGGGGGGGGFCCCFFCFGGGGGGGFFCGFGFFFFBAAFD>FG=EB@GEGF@AGFFFC<:
@M03364:276:000000000-BLYN8:1:1101:9878:9510 2:N:0:1
GGACTACTGGGGTTTCTAATCCTGTTTGCTCCCCACGCTTTCGAGCCTCAGTGTCAGTTACAGGCCAGAGAGCCGCTTTCGCCTCCGGTGTTCCTCCATATATCTACGCATCTCACCGCTACACATGGAATTCCACTCTCCTCTCCTGCACTCAAGTCTCCCAGTTTCCAATGCACACAATGCTTGATCCACTGCCTTTTACATCAGACTTAATAACCCATCTGCGCTCGCTTTACGCCCAATACACCAGG
+
C99<,,;,@E,+@+BEC@<FFEFGE,C<CCCF<F@B@FCBD@FCFGGF@D<C,CFG,;;CFGEFDEE<<@EFG8BF+4BECC,BF,+@FGF7FFF9?EAEGF9A,9,A=7?+5?F?,8CE7@,A9,A,A9EFFDFFFC>E,,@+6>4D8E==,,,6C;,,C,=>BF9D,,@>=6,6DFGF=>,>,,55EB,@78:FF,,2DF,CAD**3*?+=++?*0@9*;B68*795*6?1*18/(**4)6A4*)6*/2
@M03364:276:000000000-BLYN8:1:1101:17419:9515 2:N:0:1
GGACTACACGGGTTTCTAATCCTGTTTGCTCCCCACGCTTTCGAGCCTCAGTGTCAGTTACAGGCCAGAGAGCCGCTTTCGCCTCCGGTGTTCCTCCATATATCTACGCATTTCACCGCTACACATGGAATTCCACTCTCCTCTCCTGCACTCAAGTCTCCCAGTTTCCAATGACCCTCCCCGGTTGAGCCGGGGGCTTTCACATCAGACTTAAGAAACCGCCTGCGCTCGCTTTACGCCCAATAAATCCG
+
CCCCCGGGGGGGGGGGGGGGGGGGGGGGGGGGGGGGGGGGGGGGGGDCFGGGGGGGGGGGGGGGFGGGGGGGGGGGGGFFGGGCGGGGGGGGGGGGGGGGGGGGGGGGCGGGCFGGGGGGGGGGGGGGGGGGGGGGGGGGGGGGGGGGGGFGGFFC;,>E9@EFFGGGGGGGGGGFGGGG>EGGGGGGGGGGG>CEGGF?DGGFF6+;CDFGGF71@FGGEGF(/A>>;>EFG<C<??EE=E::FC4<*C5
@M03364:276:000000000-BLYN8:1:1101:16228:9522 2:N:0:1
GGACTATCGAGGTATCCAAGCCCGTTCGCTCCCGTCGCGTTCGCGGCTCAGAGTCAGGTACAGGCCAGAGCCCCGCTCTCGTCCCCGGTGTCCATCCACATATCTACGCAGTTCACCGCTACCCATGCAAGTCCACCCTCCTCTTCTTCACTCAAGTCCTCCAGGTGCCACTGACCCTCACCTGTTGAGCCGTGGGCTTGCACATCAGCCTTACAGAACCTCCCGCGCCCGCTTGACTCCTACTCCATCCC
+
C@-B,,,66-96B,;<,,,;FG,C6,,8:8C+D+,,8@+6+6B+F+++,,6,,9,,,,<CF<C,,B=F8E,6,6++44D9F,B+8,+@FE?,C5,,:A,,5,,9@,EBFF+B,C9,<=:+3@6,3,3,:,,@D<83,3+8CF6=3@,3,3@CCC,,5;FFG8FE,4>6@9,3@C65<9:,,4,4?,;,,6BE*::**,,41*9+12+**20*C*+*10=*)*)/(),7(05.1>*.7)38+*)/**9477/
@M03364:276:000000000-BLYN8:1:1101:12468:9530 2:N:0:1
GGACTACTAGGGTTTCTAATCCTGTTTGCTACCCATGCTTTCGAGCCTCAGCGTCAGTTACAGACCAGACAGCCGCCTTCGCCACTGGTGTTCTTCCATATATCTACGCATTTCACCGCTACACATGGAGTTCCACTGTCCTCTTCTGCACTCAAGTTTCCCAGTTTCCGATGCACTTCTTCGGTTGAGCCGAAGGCTTTCACATCAGACTTAAGAAACCGCCTGCGCTCGCTTTACGCCCAATAAATCCG
+
CCCCCGGGGGGGFGDGGGGGGGGGGGGGGGGGGGGGGGGGGGGGGGGGGGGGGGGGGFGGGGGGGGGGGGGGGGGGGGGGGFGGGGGGFFGGGGGGGGGGGGGGGGGGGDFGGGGGGGGGDGGGGGGGGGGGGGGGGGGGGGGGFGFFGGGGGGGGGGFFGGGGGGGFFGDEGGGGGGGGDFDEGGGGGGGGGGGGCGGGFGGGFG77DGGGFGGGGGGGEGAFFA=;>DBBDFG6:;EGGF;FGGA<FG<
@M03364:276:000000000-BLYN8:1:1101:4447:9542 2:N:0:1
GGACTACAGGGGTATCTAATCCTGTTTGCTCCCCACGCTTTCGCACCTGAGCGTCAGTCTTCGTCCAGGGGGCCGCCTTCGCCACCGGTATTCCTCCAGATCTCTACGCATTTCACCGCTACACCTGGAATTCTACCCCCCTCTACAAGACTCTAGCCTGCCAGTTTCGGATGCAGTTCCCAGGTTGAGCCCGGGGATTTCACATCCGACTTGACAGACCGCCTGCGTGCGCTTTACGCCCAGTAATTCCG
+
CCCCCGGGGGGGGGGGGGGGGGGGGGGGGGGGGGGGGGGGGGGGGGGFGGGFGGGGGGGGGGGGGGGGGGGGGGGGGGFFGGGGGGGGGGGGGGFGGGFCFGGGGGGGEGDEGGGGFGGGGGGGGGGGGGGGGGGGGFFEECEGGGGGGFGFGGGGCFDGFGFGGCGGGDGBEGGGGGGFFFGFGGGGGGFF??CEG56AFGGGFCFDDGGCDGGDGGGCBGF?64658>EFGG36@?GEEF<FF>B9*:7
@M03364:276:000000000-BLYN8:1:1101:12748:9569 2:N:0:1
GGACTACTGGGGTATCTAATCCTGTTTGCTCCCCATGCTTTCGAGCCTCAGTGTCAGTTACAGGCCAGAGAGTCGCTTTCGCCACCGGTGTTCCTCCATATATCTACGCATTTCACCGCTACACATGGAATTCCCCTCTCCTCTCCTGCACTCAAGTCTACCAGTTTCCAATGCATACAATGGTTGAGCCACTGCCTTTTACACCAGACTTAATAAAACACCTGCGCTCGCTTTACGCCCAATAAATCCGG
+
@BCCCCGGGGFGGCC<FGFC@FGFGGG8FC,<@,6,CCEFFFCGGC+B@C8FGGDFFFG9EE<<@,CCAFG7,:+6,@FGGCFEGGG7@FGDFFEFDFFFFF9F9?FF7,B?<A5,,6BE=C,,C,CFGE?E;C,9,@DD8EF?,4,,@EEA88E9,E;,E9DEBEDGG,,@,,9:=D8EFFGF,@8D8>DFEGDG6BECGGFFFGC?CG+:+=+9++@C6C6C5AF>@*9@<11*?==742:87+=?F35
@M03364:276:000000000-BLYN8:1:1101:22141:9599 2:N:0:1
GGACTACTGGGGTATCTAATCCTGTTTGCTCCCCACGCTTTCGCACCTGAGCGTCAGTCTTTGTCCAGGGGGCCGCCTTCGCCACCGGTATTCCTCCAGATCTCTACGCATTTCACCGCTACACCTGGAATTCTACCCCCCTCTACAAGACTCTAGCCTGCCAGTTTCGGATGCAGTTCCCAGGTTGAGCCCGGGGATTTCACATCCGACTTGACAGACCGCCTGCGTGCGCTTTTCGCCCAGTAATTCCG
+
CCCCCGGFGGGGGGGGFGGDGGGFGGEFFGGGGGGECEEGGGGGGEGGGGGDFEGG7CFFG9FGGFAFGGEGGGCF@FGGGGGD@FFGGGGCEGGG?FGGGGGFGFAFEFGEFGEFGGDEEGG<BFFGGGGGGGDD9>EGEEGDFGGGCFFDGGGGGGFCGFGGGGGGGDEEC8C7AECC9DE>FGGFGF:EG=*:*=?6>:9F+*09><5C*:<@4C8CEGE?:FF>())))/1)93;E=>?FCC622:*
@M03364:276:000000000-BLYN8:1:1101:3994:9600 2:N:0:1
GGACTACCCGGGTTTCTAATCCTGTTTGCTCCCCACGCTTTCGCACCTCAGTGTCAGTATCAGTCCAGGTAGTCGCCTTCGCCACTGGTGTTCCTTCCTATATCTACGCATTTCACCGCTACACAGGAAATTCCACTACCCTCTACCATACTCTAGCTTGCCAGTTTTGGATGCAGTTCCCAGGTTTAGCCCGGGGATTTCACATTCAACTTAACAAACCACCTACGCGCGCTTTACGCCCAGTAATTCCG
+
BCC@CF8<FCGGFGGGGGGFFFCCFAEEECDFDFFGG@FEG9FGEGFGFCCEEGGGGGGFC<AGGGGGCFG@F@FFC@BEFFB@@F8FFFFF9FGFGGFGFCFAGDC@ECEGFF<EEC7@CGGG9EF?FFECF?DEDED<,9D8>F,8@FFGFFGGGGGGFFFGD3@;3BDFF8DGGFFAEFFGA,,1@DF=CEEGCE?C+;EDFCCCFF+::+59:7DCF9>==A@>@4?>CG5CFFC::B6)::AEFG<
@M03364:276:000000000-BLYN8:1:1101:6016:9600 2:N:0:1
GGACTACCAGGGTATCTAATCCTGTTTGATCCCCACGCTTTCGTGCCTCAGCGTCAGTTAGAAGCCGGAGAGCCGCCTTCGCATTCGGTGTTCTTCCATATATCTATGCATTTCACCGCTACACATCGAATTCCACATTCCTCTCCCGCACTCAAGTCTCCCAGTTTCAAATGCACTTCTTGGTTGGACCCGAAGACTTTCACATTAAACTGAAATACCCTCCTTCCCCCGCTTTAATCCCATAAAATCCG
+
CCCCCGG,,@FGFGGEGFGGGFGGGG9C,C,CFGGCFCFEFCE,CF<FGGG8@FF:@EG,,<,;CF+@+6+6@<+C+CE,,B,4,BCD,CBCF9,C,:@DC@BFGG,,BFGFFFEC9?CEC@=E,,,88FFDAF,C,,,7,@B?D4,+4@EDFFG9,6,,8>=DDGG9,,>@F;999,@@E,,38>+,,8C+4***,>FF79C;+?+222:+*4*+++,,3A4)8+()(206<<7)3)?F6;))2;1<<6/
@M03364:276:000000000-BLYN8:1:1101:6482:9614 2:N:0:1
GGACTACTAGGGTATCTAATCCTGTTCGCTACCCATGCTTTCGAGCCTCAGCGTCAGTTACAGGCCAGAGAGCCGCTTTCGCCTCCGGTGTTCCTCCATATATCTACGCATTTCACCGCTACACATGGAATTCCACTCTCCTCTCCTGCACTCAAGTCTCCCAGTTTCCAATGCACACAATGGTTGAGCCACTGCCTTTTACATCAGACTTAAGAAACCACCTGCGCTCGCTTTACGCCCAATAAATCCGG
+
CCCCCGGGGGGGGGGGGGGGGGGGGGGGGGGGGGGGGGGGGGGGGGGGGGGGGGGGGGGGFGGGGGGGGGGGGGGGGGGGGGGGGGGGGGGGGGGGGDGGGGGGGGGGGGGGGGGGGGGGGGGGGGGFFFFGGGGGGGFGGGGFG@EGGGGGGGGGDGDEEGGGGGGGGGGF8D=99FGCAFDGFGGGGGCGGDFFFCFGGGGGFGGDC7D88@CGCFFGFGFEDB29<>B>F*+0:=E7EFFFD:ACFG9
@M03364:276:000000000-BLYN8:1:1101:23045:9621 2:N:0:1
GGACTACCAGGGTTTCTAATCCTGTTTGCTCCCCACGCTTTCGCACCTGAGCGTCAGTCTTTGTCCAGGGGGCCGCCTTCGCCACCGGTATTCCTCCAGATCTCTACGCATTTCACCGCTACACAGGAAATTCCACTACCCTCTACCATACTCTAGCTTGCCAGTTTCCAATGACCCTCCCCGGTTGAGCCGGGGGCTTTCACATCAGACTTAAGAAACCGCCTGCGCTCGCTTTACGCCCAATAAATCCG
+
CCCCCGGGGGDGGCGGGGGGGGGGGGGGGGGGGGGGGGGGGGGGGGGGFGGFGGGGGGFGGGGGGGFGGGEFGGFGGDGGGGGG7EFGGEGGGGGFGGFGGGGGGFGGGGGGGGFGGDGGGGGGGGGGGFGGGGGGGGCEDFFGEFGF;EGDGAFGGFFGFGGG@DFG7CEGGCEF61+AEGDGGGDGCGD8EECEEEGFGDGGFGDCCDF:CFFFGGGFED5(-<>BFEDFGG328:CEE5<>*>FAGC7
@M03364:276:000000000-BLYN8:1:1101:25364:9623 2:N:0:1
GGACTACAGGGGTTTCTAATCCTGTTTGCTCCCCACGCTTTCGAGCCTCAGCGTCAGTTACAGACCAGAGAGCCGCCTTCGCCACTGGTGTTCCTCCATATATCTACGCATTTCACCGCTACACATGGAATTCCACTCTCCTCTTCTGCACTCAAGTCCTCCAGTTTCCAATGACCCTCCCCGGTTGAGCCGGGGGCTTTCACATCAGACTTAAAGAACCGCCTGCGCTCGCTTTACGCCCAATAAATCCG
+
CCCCCGGGGGGGGGGGGGGGGGFGGGGGGGGGGGGGGGGGGGGGGGGGGGGGGGGEGGGGGGGGGGGGGGGGGGGGGGGGGGGGGGGGGGGGGGGGGGGFGGECCFGGGGGGGGGFGGGGGGGGCGGGF9FGGFGGG8>FGGGGFGEDCFGGGGFCEFGGGFDGGGGGGGGGGGGGGGGGDECG:ECGGGGG5CGGGGGDGFGDFGFFDGGG7:D+:FGGE5:7()()6>E>GGG<FBCEGB?F*:6)*9)
@M03364:276:000000000-BLYN8:1:1101:27752:9647 2:N:0:1
GGACTACAGGGGTTTCTAATCCTGTTTGCTCCCCACGATTTCGAGCCTCAGTGTCAGTTATAGGCCAGTAAGACGCTGTCGCCACTGGTGTTCCTCCAGATATCTACGACTTTCACCGCTACACACGGAATCCCAGCCACGTCTCCACAAAGCAAGTCCACCAGCTCACAATCCATACAATGGGTGATCCACTTCCTATTACATCAGACTCACTACACTAGCGCTGCTCACCTCACCACCAATAAATCCCG
+
A-A-<<C,<F;78:8,;,,6,=CC;@A6F<C,:@,+@+:,,;,:,,@@C,6FF,<<F@,<,<,,,;,:9,<,,6@+6485B,,,8,C6EGC,,CE?,:9AE,,,,C<F,+4BF,@5?,68CCE89+@FC+4,A=8,,@,A+@D8,@,,,6,+3@DDE,,@,3=F,@,,3>9,,,6=@8,,99D,>+3:2,,3=,,3@,3;;9E998***4***+5*30,,34*))*-**++021*()**1=AE6?+;);*9
@M03364:276:000000000-BLYN8:1:1101:7417:9669 2:N:0:1
GGACTACTGGGGTTTCTAATCCTGTTTGCTCCCCACGCTTTCGAGCCTCAGTGTCAGTTACAGGCCAGAGAGCCGCTTTCGCCACCGGTGTTCCTCCATATATCTACGCATTTCACCGCTACACATGGAATTCCACTCTCCTCTCCTGCACTCAAGTCTACCAGTTTCCAATGCATACAATGGTTGAGCCACTGCCTTTTACACCAGACTTAATAAACCACCTGCGCTCGCTTTACGCCCAATAAATCCGG
+
CCCCCGFGGGGGGGGGGGGGGGGGGGGGGGGGGGGGEGGGGGGFGGGGGGGGGGG9FGGGGGGCGDGGFGGGGGDGDGGGDGGGGFGDGEFDGGGGGGGGGGGGGGFCFGGGGGGF?BCEFEFGGGGGGGGGGF;FDFFGGGGGGGGCGGFDFDFGGGGGGGFGGGGEFFFGGGGG:EF8EGDFGGGGG>6DFCDCFDGGGGGGF>*9CCCGFFGGGGGGF5>@D?AEFEFDFDFEE@C7EA8A7:+?85/
@M03364:276:000000000-BLYN8:1:1101:10597:9681 2:N:0:1
GGACTACAGGGGTTTCTAATCCTGTTTGCTACCCATACTTTCGAGCCTCAGCGTCAGTAACAGACCAGAGAGCCGCCTTCGCCACTGGTGTTCTTCCATATATCTACGCATTCCACCGCTACACATGGAGTTCCACTCTCCTCTTCTGCACTCACGTTAACCAGTTTCCGATGCACTTCCTCGGTTGAGCCGAGGGCTTTCACATCAGACTTAAGAAACCACCTGCGCTCGCTTTACGCCCAATAAATCCG
+
CCCCCGGFFGGGGGGGGGGGGGGGGGGGGGAFCFGGFGGGGGGGGGGGGGGGGGDGGGFGGGGFGGGGFFGGGGGGGGGGGGGGGGGGFEGGGFDAFFFGGGGGGGGGGGGGGFGGGGGGGGGGFGGGEFGGGGFGFGFFFGGGGGGGGGGGGG,DFGCFGC,BEEGG8CEEGGGGGGGGE;>3CGG6EGGGGGGGGGGGGFGFFGFGCFFFC>C+CGGGF583(?>D(05:357<F?G=ED6AGG=CGGD
@M03364:276:000000000-BLYN8:1:1101:15181:9704 2:N:0:1
GGACTACAGGGGTTTCTAATCCTGTTTGCTCCCCACGCTTTCGCACCTGAGCGTCAGTCTTTGTCCAGGGGGCCGCCTTCGCCACCGGTATTCCTCCAGATCTCTACGCATTTCACCGCTACACCTGGAATTCTACCCCCCTCTACAAGACTCTAGCCTGCCAGTTTCGGATGCAGTTCCCAGGTTGAGCCCGGGGATTTCACATCCGACTTGACAGACCGCCTGCGTGCGCTTTACGCCCAGTAATTCCG
+
CCCCCGGGGGGGFGGGGGGGGGGGGGGGGGGGGGGGGGGGGGGGGGGGGGGGGGGGGGGGGGGGGGGGGGGGGGGGGGGGGGGGGGGGGGGGGGFFGGCGGGFFGGGGGGEGGGGGGGGGGGGGGFFGGGGGAFFGGGGGGGGGGGGGGGFFFGGGGFFFGGGGGGGGECEGGGGFFGFGGGGGGGF?<DGGGGGGDGGGGGGGFC>D5DGGCFFFGGGGEGE?BFFF0>>3DDFFF?EGGEFFF7@A7D*
@M03364:276:000000000-BLYN8:1:1101:2602:9713 2:N:0:1
GGACTACACGGGTTTCTAATCCTGTTTGCTCCCCACGCTTTCGAGCCTCAGTGTCAGTTACAGGCCAGAGAGCCGCTTTCGCCACCGGTGTTCCTCCATATATCTACGCATTTCACCGCTACACATGGAATTCCACTCTCCTCTCCTGCACTCAAGTCTCCCAGTTTCCAATGCACACAATGGTTGAGCCACTGCCTTTTACATCAGACTTAAGAAACCACCTGCGCTCGCTTTACGCCCAATAAATCCGG
+
CCCCCGGGGGGGGGGGGFFFGGGGGGGGGGGGGGGGGGGGGGGFGGGGGGGGGGGGGGGDGGGGGGGGGGGGGGGGGCFGCGGGGGGGGGGGGAFGGGGGFDGGGGGGGGGGGGGFGGGGGGGGGGGGGFGGGGGGGGGGGFGGGFGGGCFGGGGGFDFGGGGGGGGFGGGGFGFCGD+DDFDG9E8<?EF,,@:<FFGGFGGGFC9FGFFF7C8CFFFC5CABFE9)/85):?@EF2ECE:367C7CGG)
@M03364:276:000000000-BLYN8:1:1101:6909:9715 2:N:0:1
GGACTACTAGGGTATCTAATCCTGTTTGCTCCCCACGCTTTCGAGCCTCAGTGTCAGTTACAGGCCAGAGAGCCGCTTTCGCCACCGGTGTTCCTCCATATATCTACGCATTTCACCGCTACACATGGAATTCCACTCTCCTCTCCTGCACTCAAGTCTACCAGTTTCCAATGCATACAATGGTTGAGCCACTGCCTTTTACACCAGACTTAATAAACCACCTGCGCTCGCTTTACCCCCAATAAATCCGG
+
CCCCCGGGGFFGGGGGGFFGGCFFFFFFFFGGFGFGGGGFGGGGGGGGGGGE@FFGGGGGGG@CD@E8ECEEFFEGGGGGGGGEFDCCFGGE<FGGGGGGGG,EEGGCGGGFFFG9FECGFGGFFEGGFEFFGFGGFGGG8=FDB8@6EFGGGG8=F@BFGDFGBFGGGEDGFG9EEGDEAABFGGFGG,,=C:C@EGGGD+@CAFGFFG+=:7BDFGFCCEFE=>A9:>4?F?+88>GGEA@;::AC458
@M03364:276:000000000-BLYN8:1:1101:11039:9722 2:N:0:1
GGACTACCGGGGTTTCTAATCCTGTTTGCTCCCCACGCTTTCGAGCCTCAGTGTCAGTTACAGGCCAGAGAGCCGCTTTCGCCACCGGTGTTCCTCCATATATCTACGCATTTCACCGCTACACATGGAATTCCACTCTCCTCTCCTGCACTCAAGTCTCCCAGTTTCCAATGCACACAATGGTTGAGCCACTGCCTTTTACATCAGACTTAAGAAACCACCTGCGCTCGCTTTACGCCCAATAAAGCCGG
+
CCCCCGGFGGGGGGGGGGGGGGGGGGGGGGGGGGFGGGGGGGGGGGGGG@FGGGGGGGGGGGGGGGGGGGGGGGGGFGGGGGGGGGGGGGGGGGGGGGGGGGGGGGGGGGEGGGGGGGGGGGGGGGGGGFGFGGFAE@FGGGGGGGGGGGGGGFFGDDDFCFGGGFGG8DFDD88EEGEFGGFDFEFFCE8FFCFCCFGF9CF@FFGGGGF7CFFFGD1157?;:D@6@?5?DFGFDDG@:3(=*@+);<9
@M03364:276:000000000-BLYN8:1:1101:8927:9735 2:N:0:1
GGACTACACGGGTTTCTAATCCTGTTTGCTCCCCACGCTTTCGCACCTGAGCGTCAGTCTTTGTCCAGGGGGCCGCCTTCGCCACCGGTATTCCTCCAGATCTCTACGCATTTCACCGCTACACCTGGAATTCTACCCCCCTCTACAAGACTCTAGCCTGCCAGTTTCGGATGCAGTTCCCAGGTTGAGCCCGGGGATTTCACATCCCACTTGACAGACCGCCTGCGTGCGCTTTACGCCCAGTAATTCCG
+
CCCCCGGGGGGGGGGFGGGGFGGGGGGGGGGGGGGGGGGGGGGGGGGGGGGGGGGGGGGGGGGGGFGGGGGGGGGGGGGGGGGGEGGGGEDFGGGGGGGGGGGGGGGGGGGEEFGGGGGGGGGGG@FFGGGGGGGG9FGGGGDDDGGGE8DFGGGFGGGGGGGGGG9DEGG5E>9EDE7AEFCGGGGGGGGGGGGGGGGCFFCG728CGGGGG7<;6*=FFDD?FF9)8>>E37FAFBEGG3:F=7@>7C9
@M03364:276:000000000-BLYN8:1:1101:22039:9745 2:N:0:1
GGACTACAAGGGTATCTAATCCTGTTTGCTCCCCACGCTTTCGCACCTCAGTGTCAGTATCAGTCCAGGTAGTCGCCTTCGCCACTGGTGTTCCTTCCTATATCTACGCATTTCACCGCTACACAGGAAATTCCACTACCCTCTACCATACTCTAGCTTGCCAGTTTTGGATGCAGTTCCCAGGTTGAGCCCGGGGATTTCACATTCAACTTAACAAACCACCTACGCGCGCTTTACGCCCAGTAATTCCG
+
CCCCCGGGGGGGGGGGGGGGGGGGGGGGGGGGGGGGGGGGGGGGGGGGGGGGGGGGGGGGGGGGGGGGGGGGGGGGGGGGGGGGGGGGGGGGGGGGGGGGGGGGGGGGGGGGGGGGGGGGGGGGGGGGFGGGGGGGGGGGGGGGGGGGGGGGGGGGGGGGGFCGGG9FFGGGGGGGGGGGGFGGGGG?DGGGEGGGGGGGGGGGFFGFCCFFGGGGGGGGFGFDFFFDBFFFDGFEFFGEGFFFGGFFGG;
@M03364:276:000000000-BLYN8:1:1101:4019:9746 2:N:0:1
GGACTACTAGGGTTTCTAATCCTGTTTGCTCCCCACGCTTTCGCACCTGAGCGTCAGTCTTTGTCCAGGGGGCCGCCTTCGCCACCGGTATTCCTCCAGATCTCTACGCATTTCACCGCTACACATGGAATTCCACTCTCCTCTCCTGCACTCAAGTCTACCAGTTTCCAATGCATACAATGGTTGAGCCACTGCCTTTTACACCAGACTTAATAAACCACCTGCGCTCGCTTTACGCCCAATAAATCCGG
+
CCCCCGGGGGGGGGGGGGGGGGGGGGGGGGGGGGGGGGGGGFGGGGGGGGGGGGGGGGGGGGGGGGGGGGDGGGGGGGGGGGGGGGGGGGGGGGGGGGGGGFGGGGGFGGGGGGGGGGGGGGGGGGGGGGGGGGGGGGGGGGGF?EGF8DC7FFGG9DG9FGGFGGGCEFFFFGFC;FG6EFEGG5D?FGGGGCFGGFCC@FGGF*79FFGGFFCGCCCGFCF:2826255=<*:9>@ECEF;6DF6CFC9
@M03364:276:000000000-BLYN8:1:1101:17307:9760 2:N:0:1
GGACTACTAGGGTTTCTAATCCTGTTTGCTCCCCACGCTTTCGCACCTGAGCGTCAGTCTTTGTCCAGGGGGCCGCCTTCGCCACCGGTATTCCTCCAGATCTCTACGCATTTCACCGCTACACCTGGAATTCTACCCCCCTCTACAAGACTCTAGCTGACCAGTTTCAAATGCAGTTCCCAAGTTAAGCTCGGGGATTTCACATCTGACTTAATCAACCGCCTGCGTGCGCTTTACGCCCAGTAATTCCG
+
CCCCCGGGGGGGGGGGGGGGGGGGGGGGGGGGGGGGGGGGGGGGGGGGGGGGGGGGGGGGGGGGGGGGGDGGGGGGGGGGGGGGGGGGGGGGGFGGGGGGGGGFGGGGGGGGGGGGGGGGFGGGGGGGGGGGGGGFGGGGGGGGGGGGFCFFGGGGGGGGGGGFFGGGGGGGGGD9<EGGGGFGGGGGGDD?E5ED?>FFFGGGFGGGGGGGG=CGGGGGFGFFFFFFFFFF3DGFFFGGCBF:F7697F9
@M03364:276:000000000-BLYN8:1:1101:27484:9764 2:N:0:1
GGACTACCAGGGTTTCTAATCCTGTTTGCTCCCCACGCTTTCGCACCTGAGCGTCAGTCTTTGTCCAGGGGGCCGCCTTCGCCACCGGTATTCCTCCAGATCTCTACGCATTTCACCGCTACACCTGGAATGCTACCCCCCTCTACAAGACTCTAGCCTGCCAGTTTCGGATGCAGTTCCCAGGTTGAGCCCGGGGATTTCACATCCGACTTGACAGACCGCCTGCGTGCGCTTTACGCCCAGTAATTCCG
+
CCCCCGFFFGGGG8FGGGGGGGGGGGFGGGGFGGFGGGGGGFGDGFEFFGGGGGGGGGGGGGGDEGGGGGC7CFGGCFGGGGGGGGGGGG@FFGGGGFGFGGGGGGGGGCGGGGDGGFDGDCFFGGGGGFD,,,CDFF+FEEGGFG;D@FGCCEGF9:EFGFGGGCCFGGGGGGEFGGGGG9?FFFFC7?DGGGGGDECA++:CFFDDCD:8>DFGFC8FF5>20>2B?>><D*9A7:CCG3:)07*6:*0
@M03364:276:000000000-BLYN8:1:1101:8472:9767 2:N:0:1
GGACTACTGGGGTTTCTAATCCTGTTTGCTCCCCACGCTTTCGCACCTGAGCGTCAGTCTCTGTCCAGGGGGCCGCCTTCGCCACCGGTATTCCTCCCGATCTCTACGCATTTCACCGCTACACCTGGAATTCTACCCCCCTCTACAAGACTCTAGCCTGCCAGTTTCGGCTGCAGTTCCGAGGTTGAGCCCGGGGTTTTCACATCCGACTTGACAGACCGCCTCAGTTCCATTTACGCCAAGTAATTCGG
+
CCCCCGGGGGGGGGGGGCFGFGC<FFEEFGGECFFG::CCFG7@78FEFFEGEGGGGEFE,<CEGGGGGEDC@@CG@:FGFGE7CAFFG=FFFGGGG++?F+@AE<EDC?FFFFFGFGEGEEDDCDEFGFGFC9,96@+3B=+A@FG9@:8<D9DD9DD87DF6C=FF*****65<FFGD**=*<C:?,?,:E83=581/+;9+37773))*>7*0*2C*)2)(-)(*)***2*06=:8E/78@G*/)7**
@M03364:276:000000000-BLYN8:1:1101:10469:9770 2:N:0:1
GGACTACCCGGGTTTCTAATCCTGTTTGCTCCCCACGCTTTCGCACCTGAGCGTCAGTCTTTGTCCAGGGGGCCGCCTTCGCCACCGGTATTCCTCCAGATCTCTACGCATTTCACCGCTACACCTGGAATTCTACCCCCCTCTACAAGACTCTAGCCTGCCAGTTTCGGATGCAGTTCCCAGGTTGAGCCCGGGGATTTCACATCCGACTTGACAGACCGCCTGCGTGCGCTTTACGCCCAGTAATTCCG
+
CCCCCGGGGGGGGGGGGGGGGGGGGGGGGGGGGGGGGGGGGGGGGGGGGGGGGGGGGGGFGGGGEFGGGGGGGGGGGGGGGGGGGGGGGGGGGGGGGGG<BEGGGGGGGGGGGGFGGGGGGGGGGGGFBDFGGGGGGGGEEGGGGGGGGGGGGFGGGGGGGGGGGGGFGGEGEGGGGGFFA?CFGFFCCFGGGGDGGGGGGGFGFGGG<DGGG70+;;FGEDF<6FBFFFFFGGF>FFGG5;67::*4CG7
@M03364:276:000000000-BLYN8:1:1101:10057:9770 2:N:0:1
GGACTACTAGGGTTTCTAATCCTGTTTGCTCCCCACGCTTTCGAGCCTCAGTGTCAGTTACAGGCCAGAGAGCCGCTTTCGCCTCCGGTGTTCCTCCATATATCTACGCATTTCACCGCTACACATGGAATTCCACTCTCCTCTCCTGCACTCAAGTCTCCCAGTTTCCAATGCACACAATGGTTGAGCCACTGCCTTTTACATCAGACTTAAGAAACCACCTGCGCTCGCTTTACGCCCAATAAATCCGG
+
CCCCCGFGGGGGGGGGGGGGGGGGGGGGGGGGGGFGGGGGGGGGGGGGGFGFGGGGGGGGGG9EGGGGGGGGGGEGGGDFEGGGGGGGGGGGGGGGGGGGGGGGGGFGGGDGGGGGFGGGGGGGGGGGGGGGGGGGDEFGGDEDFGGGDGFFFFGGGGGF9DEFGGFGGGGCFGGDCDECFDDD;CDFF@EFCFCGFFGG7DDGFGFCGFCG77@FCFCFFGF=2>595B>;F<86?=CEE5=F7C63*C8
@M03364:276:000000000-BLYN8:1:1101:7414:9787 2:N:0:1
GGACTACTGGGGTATCTAATCCTGTTTGCTCCCCACGCTTTCGAGCCTCAGTGTCAGTTACAGGCCAGAGAGCCGCTTTCGCCACCGGTGTTCCTCCATATATCTACGCATTTCACCGCTACACATGGAGTTCCACTGTCCTCTTCTGCACTCAAGTCTCCCAGTTTCCAATGCACTTCTTCGGTTGAGCCGAAGGCTTTCACATTAGACTTAAAAGCCCACCTGCGCTCGCTTTACGCCCAATAAATCCG
+
CCCCCGGGGGGGGGGGGGGGGGGGGGGGGGGGGGGGGGGGGGGGGGGGGGGGGGGGGGGGGGGGGGGGGFGGGGGGGGGGGGGGGGGGGGGGGGGGGGGFFFDGGGGGDGGGGDGGEFGGGGGG@FGGGGGGGGGGGGGGGGGFDEGGGGGG?FGGGFDFGGGGGGGGGFGGGGGGGGGGGGGGGGGGGGGGGGGGGGGGGGGGFCFD+;7CFCFGF*:FFGAD);=A@DEFGGG4=7ECCD@FFFFFGG5
@M03364:276:000000000-BLYN8:1:1101:10557:9790 2:N:0:1
GGACTACTAGGGTTTCTAATCCTGTTTGCTCCCCACGCTTTCGAGCCTCAGCGTCAGTTACAGACCAGAGAGCCGCCTTCGCCACTGGTGTTCCTCCATATATCTACGCATTTCACCGCTACACATGGAATTCCACTCTCCTCTTCTGCACTCAAGTTTCCCAGTTTCCAATGACCCTCCCCGGTTGAGCCGGGGGCTTTCACATCAGACTTAAAGAACCGCCTGCGCTCGCTTTACGCCCAATAAATCCG
+
CCCCCGGGGGGGGGGGGGGGGGGGGGGGGGGGGGGGGGGGGGGGGGGGGGGGGGGGGGGGGGGGGGFGFGGGGGGGGGGGGGGGGGGGGGGGGGGGGGGGGGGGGGDGGGGGG?FGGGGGGGGGGGGGFGGGGGCGGFFGGGGGGGGGFGGGFDFF@B9EFFF8AEGGFGFGFGGGGFGDGGGCGGGFFGGGEGGGGGGFFGGFAD8FCGGGGG7:DGCF>5=@0AFFFEEAGGGBFFGGGF<FCCB2CGD
@M03364:276:000000000-BLYN8:1:1101:19374:9813 2:N:0:1
GGACTACTCGGGTATCTAATCCTGTTTGCTCCCCACGCTTTCGAGCCTCAGTGTCAGTTACAGGCCAGAGAGCCGCTTTCGCCTCCGGTGTTCCTCCATATATCTACGCATTTCACCGCTACACATGGAATTCCACTCTCCTCTCCTGCACTCAAGTCTCCCAGTTTCCAATGCACACAATGGTTGAGCCACTGCCTTTTACATCAGACTTAAGAAACCACCTGCGCTCGCTTTACGCCCACTAAATCCGG
+
CCCCCGGGGGGG@EGGGGGGGGGGGGGGGGGGGGGGGGGGGGGGGGGGGFFGGGGGGGGGGGGGGGGGGGGGGGGGGGFGGGGGGGGGGGGFGGGGGGGGGGGGGGGGGGGGGGGGGGGG@FFFFGGGFFGGGGGGGGGGGGGGGGGGGGGGGGGGGGGGFGG?FGGGFFFFGGFFGGGFGG?DFGFC7DGGGGGGGGGGFFGGAD7>DFGGGGFGGGDGA*;@BA=>=DEFGGDEBF5EE)34<<CECDD
@M03364:276:000000000-BLYN8:1:1101:15078:9815 2:N:0:1
GGACTACTCGGGTTTCTAATCCTGTTTGCTCCCCACGCTTTCGAGCCTCAGCGTCAGTTACAGACCAGAGAGTCGCCTTCGCCACTGGTGTTCCTCCATATATCTACGCATTTCACCGCTACACCTGGAATTCTACCCCCCTCTACAAGACTCTAGCCTGCCAGTTTCGAATGCAGTTCCCAGGTTGAGCCCGGGGATTTCACATCCGACTTGACAGACCGCCTGCGTGCGCTTTACGCCCAGTAATTCCG
+
CCCCCGGGGGGGGGGGGGGGGGGGGGGGGGGGGGGGGGGGGGGGGGGGGGGGDGGGGGGGGGGGGGGGGGGGEFEGGGGGGGGGGGGGGGGGGGFGGGGGGGGFFGGGGEGGGGGFGGGGGGGGGGGG<FGGFGGGGGGGGGGFEGFGF3@DGGFDGFF8DDGFFFGGC?GGGFGGGGGGGGGCFFCFGFFGGGEGGGGDFGD7=9CGCG<CFGFG**,AA=>@08:5(=>>CDF)8<CEG>??CFF<FG2
@M03364:276:000000000-BLYN8:1:1101:16254:9817 2:N:0:1
GGACTACTGGGGTTTCTAATCCTGTTTGCTCCCCACGCTTTCGAGCCTCAGTGTCAGTTACAGGCCAGAGAGCCGCTTTCGCCACCGGTGTTCCTCCATATATCTACGCATTTCACCGCTACACATGGAATTCCACTCTCCTCTTCTGCACTCAAGTCTCCCAGTTTCCAATGACCCTCCCCGGTTGAGCCGGGGGCTTTCACATCAGACTTAAGAAACAGCCTGCGCTCGCTTTACGCCCAATAAATCCG
+
CCCCCGGGGGGGGGGGGGGGGGGGGGGGGGGGGGGGGGGGGGGGGGGGGGGGGGGGGGGGGGGGGGGGGGGGGGGGGGGGGGGGGGGGGGGGGGGGGGGGGGGGGGGGGGGGGGGGGGGGGGGGFGGGGGGGGGGGGGDGGGGFDEGGGGGGGGGGGGCFGGGGDFGGGGGGGFCFGF?E>EGGGGGCGGGGGGEGGGGG=7=C>88DF<FGG7::CDG6)AFDDF;F0B:><C7<F<EG5B:7FCF<GC<
@M03364:276:000000000-BLYN8:1:1101:16739:9826 2:N:0:1
GGACTACCCGGGTTTCTAATCCTGTTTGCTCCCCACGCTTTCGCACCTGAGCGTCAGTCTTTGTCCAGGGGGCCGCCTTCGCCACCGGTATTCCTCCAGATCTCTACGCATTTCACCGCTACACCTGGAATTCTACCCCCCTCTACAAGACTCTAGCCTGCCAGTTTCGGATGCAGTTCCCAGGTTGAGCCCGGGGATTTCCCATCGACCTTGCCGGCCGGCTGCCGTCCCTTTTCGGCCAGTAAATGCGG
+
CCCCCF,CEFGGGGGGGG<E,C9FGGGGCFF8DG8FEGG;@CFGDG@F<<@6CFGGBFDC@CEF<FGF,C+@EF>GGEG<,8BCF8CFCCEB?FFGGG8?<ECFGGGC:+B7F@F<ABF6@CEGF8FFFFC8AFGF>DGGGDCF9EFF9@FGGCCFGC9B,>@FBF,;CC*@CG7E;BFG,>?FCFDFFFC8CE5?EG6+++=*+2**/)2*+**))):*.:.2(0,.())/**0))-:>*))*2*16C)1
@M03364:276:000000000-BLYN8:1:1101:3897:9836 2:N:0:1
GGACTACTAGGGTATCTAATCCTGTTTGCTCCCCACGCTTTCGAGCCTCAGTGTCAGTTACAGGCCAGAGAGCCGCTTTCGCCTCCGGTGTTCCTCCATATATCTACGCATTTCACCGCTACACATGGAATTCCACTCTCCTCTTCTGCACTCAAGTCCTCCAGTTTCCAATGACCCTCCCCGGTTGAGCCGGGGGCTTTCACATCAGACTTAAGAAACCGCCTGCGCTCGCTTTACGCCCAATAAATCCG
+
CCCCCGGGGGGGGGGGGGGGGGGGGGGGGGGGGGGGGGGGFGGGGGGGGGGGFGGGGGGGGGGGGGGGGGGGGGGGGGGGGGGGEGGGGDGGGGGGGGGGGGGGGGGGGGGGGGGGGGGGGGGGGGFGGFGGGGGGGGGGGGGFGGGGGGGGGGGFGGGGGGGGGGGGGGGF8FGGGGGGGGGGGGDGGGGEEGGGGGGGG:=FFGGGCGGGGGCGFGG*8CE@DFFFFEAADFCBFFGGGFFFGGFBGGD
@M03364:276:000000000-BLYN8:1:1101:13283:9863 2:N:0:1
GGACTACTCGGGTTTCTAATCCTGTTTGCTCCCCACGCTTTCGCACCTCAGTGTCAGTATCAGTCCAGGTAGTCGCCTTCGCCACTGGTGTTCCTTCCTATATCTACGCATTTCACCGCTACACAGGAAATTCCACTACCCTCTACCATACTCTAGCTTGCCAGTTTTGGATGCAGTTCCCAGGTTGAGCCCGGGGATTTCACGTTCAACTTAACAAACCACCTACGCGCGCTTTACGCCCAGTAATTCCG
+
CCCCCGGGGGGGGEFGGGGGFDCFGGGGGGEFFEGEGGGGGFGGGGGGFDCFFFGGFGGGGGGGGGGGGEGGGGGFFGEDGEFEEGCFCFGBFFFDEFCFFFF9E<C7FGEGGFGGFCFGGDFGDECGGGGGGFFFFGGCGGGGFD,,EGGGGGC;FFFGG8=4FG9;DC8>DFC8=@@DDGG6DDFFFDGFEGGCE>F6+<,*330CFFGGGGFFGCF>FGF@EA2?BFBDGGG6+38E5>6)+3;6C1*
@M03364:276:000000000-BLYN8:1:1101:14313:9904 2:N:0:1
GGACTACACGGGTTTCTAATCCTGTTTGCCCCCCACGCTTTCGCACCTGAGCGTCAGTCTTTGTCCAGGGGGCCGCCTTCGCCACCGGTATTCCTCCAGATCTCTACGCATTTCACCGCTACACCTGGAATTCTACCCCCCTCTACAAGACTCTAGCCTGCCAGTTTCGAATGCAGTTCCCAGGTTGAGCCCGGGGATTTCACATCCGACTTGACAGACCGCCTGCGTGCGCTTTACGCCCAGTAATTCCG
+
CCCCCGGGGGGGGGGGGGGGGGGGGGGGGFGGGGGGGGGGGGGGGGGGGGGGGGGGGGGGGGGGGGGGGGGGGGGEFGGGGGGGGGGGGGGGGGGGGGGGFGGGGGGGGGGGGGGGGGGGGGGGGGGGFGGGGGDGGGGGGGGGGGGGGGGGGGGGGGGGGGGGGGGGGGGGGGGGGGGGGGGGGGGGGGGGGEGGGGCGGGGGAFGCD):3CGGD44CEEGFFBFFFFFFFGGGFFFEGE3:FGDF>GG7
@M03364:276:000000000-BLYN8:1:1101:5956:9907 2:N:0:1
GGACTACCCGGGTATCTAATCCTGTTTGCTCCCCACGCTTTCGAGCCTCAGTGTCAGTTACAGGCCAGAGAGCCGCTTTCGCCTCCGGTGTTCCTCCATATATCTACGCATTTCACCGCTACACATGGAATTCCACTCTCCTCTCCTGCACTCAAGTCTCCCAGTTTCCAATGCACACAATGGTTGAGCCACTGCCTTTTACATCAGACTTAAGAAACCACCTGCGCTCGCTTTACGCCCAATAAATCCGG
+
CCCCCGGGGGGGGGGGGGGGGGGGGGGGGGGGGGGGGGGGGGGGEGGGGGGGGGGGGGGGGGGGGGGGGGGGGGGGGGGGGGGGGGGGGGGGGGGGGGGGGGGGGGGGGGGGGGGGGGGGGGGGGGGGGGGGGGGGGGGGGGGGGGGGGGGGGGGGGGGGGGGGGGGGGGCFGGGGGGGGGGFGGGGGGGGGFFGGGGGGFGGGFGGFDGCFCDFGGG,=FEFEBDAFFFA>CDDEA>GGGF;AFFFCFGG
@M03364:276:000000000-BLYN8:1:1101:22348:9962 2:N:0:1
GGACTACTCGGGTTTCTAATCCTGTTTGCTCCCCACGCTTTCGAGCCTCAGTGTCAGTTACAGGCCAGAGAGCCGCTTTCGCCTCCGGTGTTCCTCCATATATCTACGCATTTCACCGCTACACATGGAATTCCACTCTCCTCTCCTGCACTCAAGTCTCCCAGTTTCCAATGCACACAATGTTTGAGCCACTGCCTTTTACATCAGACTTAAGAAACCACCTGCGCTCGCTTTACGCCCAATAAATCCGG
+
CCCCCFDEFGGEGGGGGGGFGGGFGGGGFFGGGGGGGGGGGGGGFDGGGGGFFGGGGGGFGGGGGGGF<FFEGGGGEG@FC@BFGGGGGDFGGC@EFGGFGDGGCAEFDFGGGGGGGGCCEGGFCGGGFDFGGCG44ED<EGB=@FGGGFGFFC8EDFCF9DFGGDGGGFGGGC=FGGE8AG3@D8=EEGFC?E,@@EF79:AFF797CFCG8>CCDGF,:>6):5=4>AD>*7+*)6CEE>DFCFA5*)/
@M03364:276:000000000-BLYN8:1:1101:18711:9965 2:N:0:1
GGACTACTAGGGTTTCTAATCCTGTTCGCTCCCCACGCTTTCGAGCCTCAGCGTCAGTTACAGACCAGAGAGCCGCCTTCGCCACTGGTGTTCCTCCATATATCTACGCATTTCACCGCTACACATGGAATTCCACTCTCCTCTTCTGCACTCAAGTCTCCCAGTTTCCAATGACCCTCCCCGGTTGAGCCGGGGGCTTTCACATCAGACTTAAGAAACCGCCTGCGCTCGCTTTACGCCCAATAAATCCG
+
CCCCCGGGGGGGGGGGGGGGGGGGGGGGGGGGGGGGGGGGGGGGGGGGGGGGGGGGGGGGGGGGGGGGGGGGGGGGGGGGGGGGGGGGGGGGGGGGGGGGGGGGGGGGGGGGGGGGGGGGGGGGGGGGFGGGGGGFEFGGGGGGGGFGGGGGGGGGGGGGGGFGGFGGGGGGFGDGGGG6EEEGGGGFGGGGGGCGGEGGGGGGFGGGGGGGGCGGGGGD>EB03ABFFFFFD5F>FBCEGD?FFF7<FGC
@M03364:276:000000000-BLYN8:1:1101:22967:9970 2:N:0:1
GGACTACCCGGGTTTCTAATCCTGTTTGCTCCCCACGCTTTCGCACCTGAGCGTCAGTCTTTGTCCAGGGGGCCGCCTTCGCCACCGGTATTCCTCCAGATCTCTACGCATTTCACCGCTACACCTGGAATTCTACCCCCCTCTACAAGACTCTAGCCTGCCAGTTTCGGATGCAGTTCCCAGGTTGAGCCCGGGGATTTCACATCCGACTTGACAGACCGCCTGCGTGCGCTTTACGCCCAGTAATTCCG
+
CCCCCFG@FGGGGFGGGGGGGGGGGGGGGGGGGGGGGGGGGGGGGGGGGGGGGGGGGGGGGGGGGGGGGGGGGGGGGGGGFFGGEGGGGGGGGGFGGDGGFGFGFFGGGDGGGGGGGGGGGGGGGGGGGGGGGGGGECGGEEGGGGGDFCGFGGC9,DEGGGGGGGGDGGGGDGFDGGGGGGGGC,<CGFFGGGEEEGGFGGGGFFGGGD<7F7;:DGGGFGFFFFBDBFFFGGF>F?CEG@BFGGFFGG4
@M03364:276:000000000-BLYN8:1:1101:4345:9987 2:N:0:1
GGACTACCAGGGTATCTAATCCTGTTTGCTCCCCACGCTTTCGCACCTGAGCGTCAGTCTTTGTCCAGGGGGCCGCCTTCGCCACCGGTATTCCTCCAGATCTCTACGCATTTCACCGCTACACCTGGAATTCTACCCCCCTCTACAAGACTCTAGCCTGCCAGTTTCGAATGCAGTTCCCAGGTTGAGCCCGGGGATTTCACATCCGACTTGACAGACCGCCTGCGTGCGCTTTACGCCCAGTAATTCCG
+
CCCCCGGGGGGGGGGGGGGGGGGGGGGGGGGGGGGGGGGGGGGGGGGGFGGGGGGGGGGGGGGGGGGGGGGGGGGGGGGGGGGGGGGGGGGGGGGGGGGGGGGGGGGGGGGGGGGGGEGGGGGGGGGGGGGFFGGGGGGGGGGGGGGG@FGGGGGGGGGGGGGGGEGGGBFGFFGGGGGGGGGGGGGGGGGGGGGCGDGGGGGGFGGGDCD7CFG74DGGFGFFDF;D0>BEGGG>6?GGDEBFF7=<GG7
@M03364:276:000000000-BLYN8:1:1101:12438:9991 2:N:0:1
GGACTACCAGGGTATCTAATCCTGTTTGCTCCCCACGCTTTCGAGCCTCAGCGTCAGTTACAGACCAGAGAGCCGCCTTCGCCACTGGTGTTCCTCCATATATCTACGCATTTCACCGCTACACATGGAATTCCACTCTCCTCTTCTGCACTCAAGTTTCCCAGTTTCCAATGACCCTCCCCGGTTGAGCCGGGGGCTTTCACATCAGACTTAAGAAACCGCCTGCGCTCGCTTTACGCCCAATAAATCCG
+
CCCCCGGGGGGGGGGGGGGGGGGGGGGGGGGGGGGGGGGGGGGGGGGGGGGGGGGGGGGGGGGGGGGGGGGGGGGGGDGGGGDGGGGGGGGGGGGGGGFGGFGGGGGGGGGGGFGGGGDCFGGGGGGGGGGGDGFGGGFGGGGDFGGGGGGGGGGGFGFFGGEFAFFGFGGGGFGGGGGGEGGEGEEGGGDCGGGGGGFGGGGGFGFC=C*CCGGD>CGFEGFF?F@FBFBEGGG9F?CE*715CFFAF9>
@M03364:276:000000000-BLYN8:1:1101:23914:9992 2:N:0:1
GGACTACAAGGGTTTCTAATCCTGTTTGCTCCCCACGCTTTCGAGCCTCAGTGTCAGTTACAGGCCAGAGAGCCGCTTTCGCCTCCGGTGTTCCTCCATATATCTACGCATTTCACCGCTACACCTGGAATTCTACCCCCCTCTACGAGACTCAAGCTTGCCAGTTTCAAATGCAGTTCCCAGGTTGAGCCCGGGGATTTCACATCTGACTTAACAAACCGCCTGCGTGCGCTTTACGCCCAGTAATTCCG
+
CCCCCGGGGGGGGGGGGGGGGGGGGGGGGGGGGGGGGGGGGGGGGGGGGGGGGGGGGGGGGGGGGGGGGGGGGGGGEGGGGGGGGGGGGGGGGGGGGGGGGGGGGGGGGGGGGGGGGGGGFGGGGGGGGFGFGGGGGCGGGGGGGGFGGGGGGGGGGGGGGGGGGGFGGGGGGCFFGGFFGGGGGGFGGGGGGGGGDGGDCGGGFGGFFFFGGGGGCCGGFGB@(89D?FFBGGGEF@GGCD(0:*9<FG*
@M03364:276:000000000-BLYN8:1:1101:8724:9997 2:N:0:1
GGACTACTCGGGTTTCTAATCCTGTTTGCTCCCCACGCTTTCGCACCTGAGCGTCAGTCTTTGTCCAGGGGGCCGCCTTCGCCACCGGTATTCCTCCAGATCTCTACGCATTTCACCGCTACACCTGGAATTCTACTCCCCTCTACAAGACTCTAGCCTGCCAGTTTCGGATGCAGTTCCCAGGTTGAGCCCGGGGATTTCACATCCGACTTGACAGACCGCCTGCGTGCGCTTTACGCCCAGTAATTCCG
+
CC<CCF8FFGDFE@CGEEACFFFGGF<FGGFGF@DFGEGGEFGFFBFFFEGGGGGGGGFDF6CCFFCFA@@F7@CBCGGGGGGGGFFGG>FFGGGGF8,,FAEFFFFGGC::EEFFFEEGGC,,6FEFGFFE9,;=,@8FEGGDFFAC,3=?GDFFG8EFGGGGGEGGG6>>@EFFEFD:@;FGD9FGGFE1?*>E:CFGG@FGFG473CDCCGFFGGFGE5>;;A9B:BDFGGGFF6C:CEFFGFF<GG<
@M03364:276:000000000-BLYN8:1:1101:24292:9998 2:N:0:1
GGACTACCGGGGTTTCTAATCCTGTTTGCTCCCCACGCTTTCGCACCTGAGCGTCAGTCTTTGTCCAGGGGGCCGCCTTCGCCACCGGTATTCCTCCAGATCTCTACGCATTTCACCGCTACACCTGGAATTCTACCCCCCTCTACAAGACTCTAGCCTGCCAGTTTCGGATGCAGTTCCCAGGTTGAGCCCGGGGATTTCACATCCGACTTGACAGACCGCCTGCGTGCGCTTTACGCCCAGTAATTCCT
+
CCCCCGGGGGGGGGGGGGGGFGGGGGGGGGGGGGGE7FGGGGDGGGGGGGGGGGGGGGGGGGGGGGFGGGGGGGGGEGGGGGEGE8FG=FGGCAEEFFGGGGGGGGGGGEGGGGCFCEFGGGGGGGFGGGGFGFGFGDFEEEBFGCC?DEGGCGGGGGGGGFGGGB,@CEGCGGGGGGGGGGFGGD6CGG68ECEDG5F?FF7+@CFGGGGGFGGFDFGGFGFFFF;)4@EFGDD9@:EGGFFFGFFFGG*
@M03364:276:000000000-BLYN8:1:1101:15442:10003 2:N:0:1
GGACTACTAGGGTTTCTAATCCTGTTTGCTCCCCACGCTTTCGCACCTGAGCGTCAGTCTTCGTCCAGGGGGCCGCCTTCGCCACCGGTATTCCTCCAGATCTCTACGCATTTCACCGCTACACCTGGAATTCTACCCCCCTCTACGAGACTCTAGCCTGCCAGTTTCGAATGCAGTTCCCAGGTTGAGCCCGGGGATTTCACATCCGACTTGACAGACCGCCTGCGTGCGCTTTACGCCCAGTAATTCCG
+
CCCCCGGGGGGGGGGGGGGGGGGGGGGGGGGGGGGGGGGGGGGGGGGGGGGGGGGGGFGGGGGGGGGGGGGGGGGGGGGGGGGGGGGGGGGGGGGGGGGFCGGGGGGGGGGGGGGGGGGGGGGDFGGGGGGGGGGGGGGGEGGGGGGGGGGGGGGGGDFGGGGFFGGGGGDGGGGFGGGGGFGGGGGGFGGGGGGGGGGC;CGGFGGGGGGDGGGGGFGGEGFFFFFE0>BEGGGAFBGGGFBFFFFFGD7
@M03364:276:000000000-BLYN8:1:1101:2614:10012 2:N:0:1
GGACTACACGGGTATCTAATCCTGTTTGCTCCCCACGCTTTCGCACCTGAGCGTCAGTCTTTGTCCAGGGGGCCGCCTTCGCCACCGGTATTCCTCCAGATCTCTACGCATTTCACCGCTACACCTGGAATTCTACCCCCCTCTACAAGACTCTAGCCTGCCAGTTTTGGATGCAGTTCCCAGGTTGAGCCCGGGGATTTCACATTCAACTTAACAAACCACCTACGCGCGCTTTACGCCCAGTAATTCCG
+
CCCCCGGGEGGGGEGGGGGGGGGGGGGGGGGGGGGGGGGGGGGEGGGGGGGGGGGGGGGGGGGGGGGGFGFGGGGGGGGGGGGGGGGGG@CCFFGGGFFFGDGFGGGGGDGGGGFGGEGGCGGGCADCFGGGGCEFECFCGEGGGGFF@FGGGGGGFGGGFGGGFFFGGCFG9EEGGFFG9,?*7BEFGGGGGGGCC8FCFGGGFGGGC7:7>77;C<CFFGA@F;2>>EDEGGGFF?GGGB<FCC49FC0
@M03364:276:000000000-BLYN8:1:1101:6172:10023 2:N:0:1
GGACTACCAGGGTTTCTAATCCTGTTTGCTCCCCACGCTTTCGCACCTGAGCGTCAGTCTTTGTCCAGGGGGCCGCCTTCGCCACCGGTATTCCTCCAGATCTCTACGCATTTCACCGCTACACCTGGAATTCTACCCCCCTCTACAAGACTCTAGCCTGCCAGTTTCGGATGCAGTTCCCAGGTTGAGCCCGGGGATTTCACATCCGACTTGACAGACCGCCTGCGTGCGCTTTACGCCCAGTAATTCCG
+
CCCCCGGGGGGGGGGGGGGGGGGGGGGGGGGGGGGGGGGGGGGGGGGGEGGGGGGGGGGGGGGGGGGGGGGGGGGGGGGGGGGGGGGGGGGGGGGGGGGGGGGGGGGGGGGGGGGGGGGGGGFGGGGGGGGGGGGGGGGGGGGGGGGFGGGGGGGGGGGGGGGGGGG,AEGGGGGGGGGGGGGGGGGGGGGGGGGG5EEGGG=CFGGGDDDGGGGGGGGGFEFFFF9EFFFE3DFA??EGGF:6>FF<CGC
@M03364:276:000000000-BLYN8:1:1101:26231:10071 2:N:0:1
GGACTACCGGGGTTTCTAATCCTGTTTGCTCCCCACGCTTTCGAGCCTCAGTGTCAGTTACAGGCCAGAGAGCCGCTTTCGCCTCCGGTGTTCCTCCATATATCTACGCATTTCACCGCTACACATGGAATTCCACTCTCCTCTCCTGCACTCAAGTCTCCCAGTTTCCAATGCACACAATGGTTGAGCCACTGCCTTTTACATCAGACTTAAGAAACCACCTGCGCTCGCTTTACGCCCAATAAATCCGG
+
CCCCCCGGGGGGGGGGGGDFGGGGGGGGGGGGGGCGGGGGGGGGGGGGGGGGGGGGGGGGGGCFGGGGGGGGGGDEFGGGGGGGGDF>=CGGGGGGGGGGGGGGFGGGGEFGGGEEFGGGGGGGGG=FFFGGGGGGGCFGGGGFGGGGGGGGGGGGGGGGFFFCFGGGGGGFDGGGGGGGGGFFG>@CEG?FGGFD,EFG7:EGFGGGGFG+8=DCFC:95E>):A962A>5DFG35?E>58@;GFF?7C9
@M03364:276:000000000-BLYN8:1:1101:19103:10074 2:N:0:1
GGACTACTGGGGTATCTAATCCTGTTTGCTCCCCACGCTTTCGAGCCTCAGTGTCAGTTACAGGCCAGAGAGCCGCTTTCGCCTCCGGTGTTCCTCCATATATCTACGCATTTCACCGCTACACATGGAATTCCACTCTCCTCTCCTGCACTCAAGTCTCACAGTTTCCAATGCACACAATGGTTGAGCCACTGCCTTTTACATCAGACTTATTAAACCACCTGCGCTCGCTTTACGCCCAAGAAATCCGG
+
CCCCCFGFGFGGGEGGGFFFGGGGGGGGGGGGGGGCFGGFGFGGGDEFFGGGGGGGGG9FGGGCGGGFGEGDCFGGCCFGGGGDEGGGGEGGGGGFFEFGCFGFFGDF@@FFGCFCFEC=FBCG@:EFF9,9?FEGAE9AFD8=BFEFFFGCFC883@>D,>DEGEDFFGFGEFAG8DEDDF?D;>EFG,,4<,@CEGD7<F,;<7?532+B++5B7F879EA@BB29>9>BF4DEF=C:C)(0*;A<F):
@M03364:276:000000000-BLYN8:1:1101:8502:10078 2:N:0:1
GGACTACTCGGGTTTCTAATCCTGTTTGCTCCCCACGCTTTCGCACCTGAGCGTCAGTCTTTGTCCAGGGGGCCGCCTTCGCAACCGGTATTCCTCCAGATCTCTACGCATTTCACCGCTACACCTGGAATTCTACCCCCCTCTACAAGACTCTAGCCTGCCAGTTTCGGATGCAGTTCCCAGGTTGAGCCCGGGGATTTCACATCCGACTTGACAGACCGCCTGCGTGCGCTTTACGCCCAGTAATTCCC
+
CCCCCGGGGGGGFGDGGGGGGFDFGCGGGGGGDFDGGGG@DGGDEGC@F8E<FEEG7FFFGCGFGGGGFG7FC@FE@FFGFGCCFGFCFEGG9FAEFGC9FFFGGGFGGG:CFGEDCECEGFGGCFGGGGGFFDFGGFG==>ECDFF9BFGGGDGAFDFEF@,,FGGGEGGGDCFDEF7=FFGGGGGGCF,=CEGE5EFFGGCGFGGDDGGD7:DC=FF*:C>:0<1B<5<5C5F9FFCCE>0;DF@4CD*
@M03364:276:000000000-BLYN8:1:1101:24270:10091 2:N:0:1
GGACTACAAGGGTTTCTAATCCTGTTTGCTCCCCACGCTTTCGCACCTGAGCGTCAGTCTTTGTCCAGGGGGCCGCCTTCGCCACCGGTATTCCTCCAGATCTCTACGCATTTCACCGCTACACCTGGAATTCTACCCCCCTCTACCATACTCTAGCTTGCCAGTTTTGGATGCAGTTCCCAGGTTGAGCCCGGGGATTTCACATTCAACTTAACAAACCACCTACGCGCGCTTTACTCCCAGTAATTCCG
+
CCCCCFEFFGGGGGGGGGGGGGGGGGGGGGGGGGGGGGGGGGCFFFGGGGGGGFGGGGFGGFGGGFFG8C7FEGGGGGGGGGGGFCFEGEGGGAB?F@F9EEEFGGGGGDGGCGGGGGFGDGGGGGGFG8FGFGGFG==>CECGAFCDGGFGGGFFGGGFBCEFFF9CEE,@CC7EFFGFCFFF>,<7CCFFE5B:*=:?FGGGFF7@::CFFGGDF485)C:@1;?E93>BGGGFF)+<5>?FFG?<FC*
@M03364:276:000000000-BLYN8:1:1101:6112:10092 2:N:0:1
GGACTACTAGGGTTTCTAATCCTGTTTGCTCCCCACGCTTTCGCACCTGAGCGTCAGTCTTTGTCCAGGGGGCCGCCTTCGCCACCGGTATTCCTCCAGATCTCTACGCATTTCACCGCTACACCTGGAATTCTACCCCCCTCTACAAGACTCTAGCCTGCCCGTTTCGGATGCAGTTCCCAGGTTGAGCCCGGGGATTTCACATCCGACTTGACAGACCGCCTGCGTGCGCTTTACGCCCAGTATTTCCG
+
CCCCCGGGGGCGGGGGGGFFFGFGGGGGGGGGGGGGGGGGGG@FGGGGGGFGGGGGGGGGFGGGGFFGFGGGGGGGGGCFGGGGGGGGGGGGGGGAFGGFGGDFGGGEFEFGGGGGGGGGGGGGFFFGGGFGFF=FGGGGGGDGEFGGGGGFGGGGGGDCF,,6CFFGGGGGC89EFGGG@,DFF9=FFDFFGGDEE8CFCCGFFCF8<C<D7FF>F7873E:14>>B?DBB33<4=6EEEBF6:*9)0:*
@M03364:276:000000000-BLYN8:1:1101:17455:10107 2:N:0:1
GGACTACAAGGGTTTCTAATCCTGTTTGCTCCCCACGCTTTCGAGCCTCAGTGTCAGTTACAGGCCAGAGAGCCGCTTTCGCCTCCGGTGTTCCTCCATATATCTACGCATTTCACCGCTACACATGGAATTCCACTCTCCTCTCCTGCACTCAAGTCTCCCAGTTTCCAATGCACACAATGGTTGAGCCACTGCCTTTTACATCAGACTTAAGAAACCACCTGCGCTCGCTTTACGCCCAATAAATCCGG
+
BCCCCFGGGCFGGFGFFFEGGDFFFGFGGG@FFFGF@::CCGDFGGGGGGGGGGGGGGEGGGG8FE@FFGGGGGEGGEFGGEEGED@E>FEGGGFGGDEFGGGGFGFG7:FB<FEFEGFGEGGFGFEGGGFEGGFGGGFGGGGGGGFFFGGFFEG9ED;>,DEDF=DF=D;;8?DFGGDDEFDDEGCD?FFDCGGCGGFFFCAF=<F5DF+CFDCCCF@E?5>4<*)945))**28?>::=33;7D=CCD:
@M03364:276:000000000-BLYN8:1:1101:28185:10110 2:N:0:1
GGACTACCGGGGTTTCTAATCCTGTTTGCTCCCCACGCTTTCGCACCTGAGCGTCAGTCTTCGTCCAGGGGGCCGCCTTCGCCACCGGTATTCCTCCAGATCTCTACGCATTTCACCGCTACACCTGGAATTCTACCCCCCTCTACGAGACTCAAGCTTGCCAGTTTCAAATGCAGTTCCCAGGTTGAGCCCGGGGATTTCACATCTGACTTAACAAACCGCCTGCGTGCGCTTTACGCCCAGTAATTCCG
+
B@CCCFFGGGGGFEGGGGGGGGFFCFFFGGGFGGFG77FFFGDGGDGGGF@CCG>CFFGFFGGGGEEGGGGGEGGGGGCCFEF7BGEFGGCFFFFCE,BEFFAGF,CF@ECGGFGGCCCEFFGGFGGG8F=D>FGFGG6:8EEGFGGGGE>;88BEC?DECDFFGCGGG,2DF;DFFGGDFDEFGGF?,?CGE5E5:EF6CFG7AFFDDDG>FCCDGDGC5CE2:>>><D7>GG3<7<GEGFBFD*/-*:*
@M03364:276:000000000-BLYN8:1:1101:9235:10130 2:N:0:1
GGACTACTGGGGTATCTAATCCTGTTTGCTCCCCACGCTTTCGCACCTCAGTGTCAGTATCAGTCCAGGTAGTCGCCTTCGCCACTGGTGTTCCTTCCTATATCTACGCATTTCACCGCTACACAGGAAATTCCACTACCCTCTACCATACTCTAGCTTGCCAGTTTTGGATGCAGTTCCCAGGTTGAGCCCGGGGATTTCACATTCAACTTAACAAACCACCTCCGCGCGCTTTACGCCCAGTAATTCCG
+
CCCCCGGGGGGGGGGGGGGGGGGGGGGGGGGGGGGGGGGGGGGGGGGGGGGGGGGGGGFFGGGGGGGGFGGGGGGGEGGGGGGGGGGGGGGGGFFDEFGGGGDFGCGGGGGGGGGGGEFGGGGGGGGGGGGFGGGGGGGGGGGGGGCGGGGGGGGGGGGGGGGFAFCGGGFFGGFGGGGGFGGFDGGFGGGGGGGGGDGGGGGGFFFGCC7CCDGGGGG>?FE2)/4;240)9C3>F6EGG>@FFFFFGG*
@M03364:276:000000000-BLYN8:1:1101:23674:10131 2:N:0:1
GGACTACACGGGTTTCTAATCCTGTTTGCTCCCCACGCTTTCGAGCCTCAGTGTCAGTTACAGGCCAGAGAGCCGCTTTCGCCTCCGGTGTTCCTCCATATATCTACGCCTTTCACCGCTACACATGGAATTCCACTCTCCTCTCCTGCACTCAAGTCTCCCAGTTTCCAATGCACACAATGGTTGAGCCACTGCCTTTGACATCAGACTTAATAAACCACCTGCGCTCGCTCTACGCCCACTAAATCCGG
+
C@CCCGD<FGE7@B,CFF<FACF9CE9FE9FGEGFGEGEFCF@<FGC<FC6C<FFCFC@,,,;,CFA@CC8F7CFGEGGGGGFGCFEGCEFGG,,?FDGGD9FFECG7F+,8AFF9F7@+>F9A9AFGGG9FF9=?EECGFDCDFED8F8D=EF89,>;=,@8,6C33@9D=FGC9DFE8=9>EF+<<6,@D,@BDG9E,+5,+*=9CFG+=+?;+<CGGFEF)2:=AFBAD44:4?@G*A5@4*2+5*)1
@M03364:276:000000000-BLYN8:1:1101:14005:10146 2:N:0:1
GGACTACAAGGGTTTCTAATCCTGTTTGCTCCCCACGCTTTCGAGCCTCAGTGTCAGTTACAGGCCAGAGAGCCGCTTTCGCCACCGGTGTTCCTCCATATATCTACGCATTTCACCGCTACACATGGAATTCCACTCTCCTCTCCTGCACTCAAGTCTACCAGTTTCCAATGCATACAATGGTTGAGCCACTGCCTTTTACACCAGACTTAATAAACCACCTGCGCTCGCTTTACGCCCAATAAATCCGG
+
CCCCCGGGGGGGGGGGFGGGGGGGGGGGGGGGGGGGGGGGGGGGGGGGGGGGGGGGGGGGGGGGGGGGGGGGGGGGGGGGGGGGGGGGGGGGGGGGGGGGGGGGGGGFGGGGFGGGGGGGGGGGGGDGFGGGGGGGGGGGGGGGGGGGGGGGGGFGGGGGGGGGGAFGGGGGGGGGFGGFGGFGGGGGGGGGF8CGGGGGGGGGFGGCFC<CFGGGGGFFF594>EB/7@F>FFDCBDG8:33AFCA?CGD
@M03364:276:000000000-BLYN8:1:1101:24307:10156 2:N:0:1
GGACTACTAGGGTTTCTAATCCTGTTTGCTCCCCACGCTTTCGCACCTCAGTGTCAGTATCAGTCCAGGTAGTCGCCTTCGCCACTGGTGTTCCTTCCTATATCTACGCATTTCACCGCTACACAGGAAATTCCACTACCCTCTACCATACTCTAGCCTGCCAGTTTTGGATGCAGTTCCCAGGTTGAGCCCGGGGATTTCACATTCAACTTAACAAACCACCTACGCGCGCTTTACGCCCAGTAATTCCG
+
CCCCCGGGGGGGGGGGGGGGGGGGGGDGGG<FGGG:FEGGGGGECGGGGGGGGGGGGGGDFGGGGGGGGGGGEGGGGGGGGGFGGGGGFGGGGEGCF,,CFDFGGGGGGGGGGEFFGGGGGGGG@?F8FFGGGG;,CEGGGGGGGG99;DGGGGFG,,,>=EFGEFF968DDFFC=EF:,9@DGGGDDFGFC==:;78FGGCF>FFG+;CFGGGC+2;FGACDFEFDB=E?BGGGFFFDCEB;F>FFE7;*
@M03364:276:000000000-BLYN8:1:1101:14153:10206 2:N:0:1
GGACTACAGGGGTATCTAATCCTGTTTGCTCCCCACGCTTTCGAGCCTCAGTGTCAGTTACAGGCCAGAGAGCCGCTTTCGCCACCGGTGTTCCTCCATATATCTACGCATTTCACCGCTACACATGGAATTCCACTCTCCTCTCCTGCACTCAAGTCTACCAGTTTCCAATGCATACAATGGTTGAGCCACTGCCTTTTACACCAGACTTAATAAACCACCTGCGCTCGCTTTACGCCCAATAAATCCGG
+
CCCCCGGGGGGGGGGGGGGGGGGGGGGGGGGGGGFGGGGGGGDFGGFFGGGGGGGGGGGGGGGFGGGGGGGGGGGG>BFGGGGGGGGEFGGGGGGGGFFGGGGGGGGGGGGGGGDFFGGDGGGGGGGGGFGGGGGFGGGGGGGGFGGGGGGFCGGGGAFGGGEGF>DGGGGG?FECGGGGGGGGC>CFG76DCFGGFFFFFD,;6;*3@C?DGGGGGGCCFGFF=>:?=F>BCCCE:@BCGF1;>FFECGC
@M03364:276:000000000-BLYN8:1:1101:11859:10210 2:N:0:1
GGACTACCGGGGTTTCTAATCCTGTTTGCTCCCCACGCTTTCGAGCCTCAGTGTCAGTTACAGGCCAGAGAGCCGCTTTCGCCTCCGGTGTTCCTCCATATATCTACGCATTTCACCGCTACACATGGAATTCCACTCTCCTCTCCTGCACTCAAGTCTCCCAGTTTCCAATGCACACAATGGTTGAGCCACTGCCTTTTACATCAGACTTAAGAAACCACCTGCGCTCGCTTTACGCCCAATAAATCCGG
+
@CCCCGFGDGGGFGGEFFCDDCEEFGFEFGFGGGFGGGGBCFFGG>CFGGGGGCEFGCEFGFEFG@E,@8@FCFEGCG@FEBFEGGGGGGGCGGG,BFF9FGGCFFBFGCGCAFFGFC@>FGGGGFGGG@FFGAFGGGGGFFGCCFGFG8EFB8D@DEFGFFFFFB;DADGDCEGFGGGGGGG;=+D?FGGFCEF,4@DCDFG7B53;?>+BFG>F*;,C?CA4>BBDFDF>FC77:7EEG)/);7CC*9:
@M03364:276:000000000-BLYN8:1:1101:12066:10238 2:N:0:1
GGACTACTGGGGTTTCTAATCCTGTTTGCTCCCCACGCTTTCGAGCCTCAGTGTCAGTTACAGGCCAGAGAGCCGCTTTCGCCTCCGGTGTTCCTCCATATATCTACGCATTTCACCGCTACACATGGAATTCCACTCTCCTCTCCTGCACTCAAGTCTCCCAGTTTCCAATGCACACAATGGTTGAGCCACTGCCTTTTACATCAGACTTAATAAACCACCTGCGCTCGCTTTACGCCCAATCAATCCGG
+
CCCCCFGGGGGGGGGGGFGGGFFGGGGGGGAFCF@CFGGGGGDCFGGGGGGFGGGGGGFGGGC@FFD@GFGGGFGDGEFFGGCEGGGGCCGGADFGF@FFGFFFGGF@FGGGGGGGGGGGGDGGGGGGGFGGGGGGDGFC,4D@EDGDGFGFFGGEFFA;ED=FFFFFDDEF8,=EDFGD=9BDFG,C@CFC75ECEGCFCFFCFCFFCFFFGGGFGG?FF5A)<D)/)66?FDGEF2:*=35)2CC<FD5
@M03364:276:000000000-BLYN8:1:1101:9068:10243 2:N:0:1
GGACTACTGGGGTTTCTAATCCTGTTTGCTCCCCACGCTTTCGAGCCTCAGTGTCAGTTACAGGCCAGAGAGCCGCTTTCGCCTCCGGTGTTCCTCCATATATCTACGCATTTCACCGCTACACATGGAATTCCACTCTCCTCTCCTGCACTCAAGTCTCCCAGTTTCCAATGCACACAATGGTTGAGCCACTGCCTTTTACATCAGACTTAAGAAACCACCTGCGCTCGCTTTACGCCCAATAAATCCGG
+
CCCCCGGGGGGGGGGGGGGGGGGGGGGGGGGGGGGFGGGGGGGGGGGGGGGGGGGGGGGGGGGGGGGGGFFGGGGGGGDFGGGGGGGGGCEGGGGGGGGGGFGGGGGGGE@EFGGGGEGGGGGGGGGGGFDEDGGGGFDFGGGGFFDFGGGGGGGF=D3CEGFFGGFGAFF988EFDGG+=ECFGGGF683:C6BEGFFF7AFC>777F>CF82@FFGFGF*;>=DF4)8?57?FEB@EECF@FGCF3;CD
@M03364:276:000000000-BLYN8:1:1101:14529:10243 2:N:0:1
GGACTACAGGGGTATCTAATCCTGTTTGCTCCCCACGCTTTCGAGCCTCAGTGTCAGTTACAGGCCAGAGAGCCGCTTTCGCCTCCGGTGTTCCTCCATATATCTACGCATTTCACCGCTACACATGGAATTCCACTCTCCTCTCCTGCACTCAAGTCTCCCAGTTTCCAATGCACACAATGGTTGAGCCACTGCCTTTTACATCAGACTTAAGAAACCACCTGCGCTCGCTTTACGCCCAATAAATCCGG
+
CCCCCGGGGGGGGGGGGGGGGGGGGGGGGGGGGGGGGGGGGGGGGGGGGGGGGGGGGGGGGGGGGGGGGGGGGGGGGGGGGGGGGGGGGGGGGFFGGGGGGGGGGGGGGGGGGGGGGGGGGGGFGFGGGGGGGGGGGGFGGGGGGGGGGGGGGGGGGGGGGGGGGFGGGGGGGGGGGGGGGGGGG6?FGGGGGGGGGGGGGGGGFGGGFGGGGGGGGGGGFGFEB>AFAFB?GFFEEFGEG:8AGGFE*38
@M03364:276:000000000-BLYN8:1:1101:24984:10268 2:N:0:1
GGACTACAGGGGTTTCTAATCCTGTTTGCTCCCCACGCTTTCGCACCTGAGCGTCAGTCTTTGTCCAGGGGGCCGCCTTCGCCACCGGTATTCCTCCAGATCTCTACGCATTTCACCGCTACACCTGGAATTCTACCCCCATCTACAAGACTCTAGCCTGCCAGTTTCGAATGCAGTTCCCAGGTTGAGCCCGGGGATTTCACAGCCGACTTGACAGCCCGCCTACGTGCGCTTTACGCCCAGTAATACCG
+
CC@CC@FGFGGGGGGGGFCEFGGGGGGGGG9FEGGGFGGGGGGG>CFGFGGFFGCFGF<@EGFGFAFACFGGGGGEGFFFF::,?FGGGGG9FFFGGDFAFEGFGC<ACEFGGFAFFGEGGG9EGGGFCGGG=F9=ADDG+36BFGG,,@>?=7;,;@9,:FCDA>,33@>?FEFAFGGGE,DFCCD?9FCGGGEG5EG?DGG7+/5C3DGDGF<@6*;E>*80(2(8:FDE3D5)18*:556?DFF4279
@M03364:276:000000000-BLYN8:1:1101:26261:10304 2:N:0:1
GGACTACTAGGGTATCTAATCCTGTTTGCTCCCCACGCTTTCGAGCCTCAGCGTCAGTTACAGACCAGAGAGCCGCCTTCGCCACTGGTGTTCCTCCATATATCTACGCATTTCACCGCTACACATGGAATTCCACTCTCCTCTTCTGCACTCAAGTTTCCCAGTTTCCAATGCACACAATGGTTGAGCCACTGCCTTTTACATCAGACTTAAGAAACCACCTGCGCTCGCTTTACGCCCAATAAATCCGG
+
CCCCCGGGGGGGGGGGGGGGGGGGGGGGGGGGGGGGGGGGGGG@FGGGGGGGGGGGGGGGGGFFFGGGGGGGGGGGGGGGFGGGGGGGGGGGEGGGGGGGGGFGGFFFGGGEGGGGGGGGGGGGGGGFGCFGGGGGFGFFGGGFCGGGGFGGGGFGGCFGDGFFFGGGGFGGGGGGCFEGEGFGGGCGGGCFCCFGGGGGGGFCF8DGGFC7@GGGCFFGFGFEFFFB=>EAFGGFE@GGG:=4CF@C<DC
@M03364:276:000000000-BLYN8:1:1101:19233:10305 2:N:0:1
GGACTACAGGGGTTTCTAATCCTGTTTGCTCCCCACGCTTTCGCACCTGAGCGTCAGTCTTCGTCCAGGGGGCCGCCTTCGCCACCGGTATTCCTCCAGATCTCTACGCATTTCACCGCTACACCTGGAATTCTACCCCCCTCTACAAGACTCTAGCCTGCCAGTTTCGAATGCAGTTCCCAGGTTGAGCCCGGGGATTTCACATCCGACTTGACAGACCTCCTGCGTGCGCTTTACGCCCAGTAATTCCG
+
CCCCCGGGGGGGGGGGGGGGGGGGGGGGGG9FGGGGGGGGGGGDEGEFFGGGGGGGGGGGGGGGGGGGGGGGGGGGGGGGGGGGEGGGGGGGGDGGGGGCGGGG95?DGEGGGGGGGGGGCFFGGGG<EGGGGGGGFGGG8CEGEGDFFFFFFGFFFFG?D86EFGGGGCFF7BECFFGFCFGGD9EFGGFGDCGDEGG?GFGGFD<CDGGDGGD7=>FG)<AFFF9@(0)5DDG4F?CGG><FG7@)?F9
@M03364:276:000000000-BLYN8:1:1101:11730:10320 2:N:0:1
GGACTACCGGGGTTTCTAATCCTGTTTGCTCCCCACGCTTTCGAGCCTCAGTGTCAGTTACAGGCCAGAGAGCCGCCTTCGCCACTGGTGTTCCTCCATATATCTACGCATTTCACCGCTACACATGGAATTCCACTCTCCTCTTCTGCACTCAAGTCCTCCAGTTTCCAATGACCCTCCCCGGTTGAGCCGGGGGCTTTCACATCAGACTTAACGAACCGCCTGCGCTCGCTTTACGCCCAATAAATCCG
+
CCCCCGGGGGGGGGGGGGGGGGGGGGGGGGGGGGGGGGGGGGGGGGGGGGGFGGGGGGGGGGGGGGGGGGGGGGGGDEGGGEGGGGGGFGGGGGGGG?AFGGGGGGGGGGGGGFACGEGEFGGGGGGGFFGGGEGGDG=EGGGGGG9EGGGGGG8FDGGGGGFGGGGGADGFF;DF,AGGGGC>FGGFEGGGGGGGGGGGFGGGFGGGGGGC@@+/CDGGFGFF@F374)857CF2??GGGF:@GG=):<1
@M03364:276:000000000-BLYN8:1:1101:23780:10328 2:N:0:1
GGACTACAAGGGTTTCTAATCCTGTTTTCTCCCCACGCTTTCGAGACTCAGTGTCAGTTACAGGCCAGAGAGCCATTTTCGCCTCCGGTGTTCCACCATATACCTACGCATTTCACCGTTAAACATGGAATACCACTCTCCTCTCCTACACTCAAGTCAACCAGTTTGCAATGCATGCAATGGTTGAGTCAATGCCTTTTACACCAGATTTACTATACCGTTTGCGCTCGCTTACTGCTAAATAAATCCGG
+
--8-,CF86<E7FF7FF9,6C<E9EFF,,,CF,@FC7+6BF;@,;,+5,CFFACC,CCFCC6C@,,,,CEF,,:,6,,,:+,C7,,7+@@CGGG,B,9A,:F4,9?B,@@,,,:,5,,,+++CFFE,,B<,445>:E,,A=,4+@E9,,@,6@,6@EC,@==>?<,=,,3,>,3,,,,,,,33>D>,,,,3,@,>=,,,E=:,=*3:+++?;+2;++5,***3)**)344**3***+*,,,+/++4=7*)/
@M03364:276:000000000-BLYN8:1:1101:8348:10329 2:N:0:1
GGACTACCCGGGTTTCTAATCCTGTTTGCTACCCATGCTTTCGAGCCTCAGCGTCAGTTACAGACCAGACAGCCGCCTTCGCCACTGGTGTTCTTCCATATATCTACGCATTTCACCGCTACACATGGAGTTCCACTGTCCTCTTCTGCACTCAAGTTTCCCAGTTTCCGATGCACTTCTTCGGTTGAGCCGAAGGCTTTCACATTAGACTTAAAAGACCGCCTGCGCTCGCTTTACGCCCAATAAATCCG
+
CCCCCGFGDFGGGGGGGGGGGGGFGGGFGGDFGGGGGGGGGGGFGGGGGGGGGGGGGGGGGFGGGGGGEFGGGGGGGGGGG>FGGGGGGGEFEGGGFEFGGGGGGGGGGGGGGEGGGGGGGGGGFGGG@,EFGGGGGGGCGGGFFFF>BDFGGGGFGAD=EFGGGGGG:CEEGGGGGGGGGGFDGGGC?GGG6+B5>?>?CFGCFCFGGGFCC>8>FGF,/=?22A2A()255CDFF<EGC32ACCACF*2
@M03364:276:000000000-BLYN8:1:1101:2761:10343 2:N:0:1
GGACTACCAGGGTTTCTAATCCTGTTCGCTCCCCATGCTTTCGAGCCTCAGCGTCAGTTGCAGACCAGACAGCCGCCTTCGCCACTGGTGTTCTTCCATATATCTACGCATTTCACCGCTACACATGGAGTTCCACTGTCCTCTTCTGCACTCAAGTCTCCCAGTTTCCAATGCACTTCTTCGGTTGAGCCGAAGGCTTTCACATCAGACTTAAGAAACCACCTGCGCTCGCTTTACGCCCAATAAATCCG
+
CCCCCGGGDGGGGGGGGGGGGGGGGGGGGGGGGDF,FGGGGGGGGGGGGGGGGGGGGGG9@,ECFGGGF7FDFFGGGGGGGGGGGGGGEFGGGDGGGGGGGGGGGGGGGGGGGGGGGGGEEGGGFFFFGGFGGGGGG8FGGGEFDGEDFFGGGFCGEADE9EGGFGGGEFGCGF89@,@C,ED8BCCFGG:8C8EC7FF?FFFG9*=@7>C++=+B+*DFFG4))34?=5))9C74+6*BCB(.>FA7C8C
@M03364:276:000000000-BLYN8:1:1101:5673:10366 2:N:0:1
GGACTACTCGGGTATCTAATCCTGTTTGCTCCCCACGCTTTCGAGCCTCAGTGTCAGTTACAGGCCAGAGAGCCGCTTTCGCCACCGGTGTTCCTCCATATATCTACGCATTTCACCGCTACACATGGAATTCCACTCTCCTCTTCTGCACTCAAGTCTACCAGTTTCCAATGCATACAATGGTTGAGCCACTGCCTTTTACACCAGACTTAATAAACCACCTGCGCTCGCTTTACGCCCAATAAATCCGG
+
CCCCCGGGGGGGGGGGGGGGGGGGGGGGGGGGGGGGGGGGGGGGGGGGGGFGGGGGGGGGGGGGGGGGGGGGGGGGGGGGGGGGGGGGGGGGGGGGGGGGGGGGGGGGGGGGGGGGGGGGGGGGCFGGGGGGGGGGGGGGGGGGGGGFGGGGGGGGFGGFGGGGGGGGGGFGGGGGGGGGGCFGGGGGCGGGGCFFGGGFGDGGFGG*?FDGGFGFGG?>5>F9=>)3:AB;*?+8B9EGGFFA*@@74CC
@M03364:276:000000000-BLYN8:1:1101:24910:10399 2:N:0:1
GGACTACACGGGTTTCTAATCCTGTTTGCTCCCCACGCTTTCGAGCCTCAGTGTCAGTTACAGGCCAGAGAGCCGCTTTCGCCACCGGTGTTCCTCCATATATCTACGCATTTCACCGCTACACATGGAATTCCACTCTCCTCTCCTGCACTCAAGTCTACCAGTTTCCAATGCATACAATGGTTGAGCCACTGCCTTTTACACCAGACTTAATAAACCACCTGCGCTCGCTTTACGCCCAATAAATCCGG
+
CCCCCGGGGGGGCFGGGGGDFGGGGGFFCFGDFGGDFGGGGGGGFGGGGGGGAEGGGGGGGGGGGFGGGGGGGGGGGGGGGGGDGGG>FFFGGGGGGFFCFGDGFGFGCCFGFAFGAFEGGGGGGGGGGCFGGC9FGGGAFFFFCEGGGGG8FFFGGGGGGDCGFFGG8FGFGGFGDEE8AFDFGGF?F@FG?<9DF;>EFFFFA5;7DCFGDFGFGGCF>EFB>@2??EE>FFG:59BEE:D6D7ACDD5
@M03364:276:000000000-BLYN8:1:1101:23644:10414 2:N:0:1
GGACTACAAGGGTTTCTAATCCTGTTTGCTCCCCACGCTTTCGAGCCTCAGCGTCAGTTACAGGCCAGAGAGCCGCTTTCGCCTCCGGTGTTCCTCCATATATCTACGCATTTCACCGCTACACATGGAATTCCACTCTCCTCTCCTGCACTCAAGTCTCCCAGTTTCCAATGCACACAATGGTTGAGCCACTGCCTTTTACATCAGACTTAAGAAACCACCTGCGCTCGCTTTACGCCCAATAAATCCGG
+
CCCCCGGFFGGGGFGGGGGGGGGGGGGGGGGFGCFEFGGEGFCFFFFFGFGGGGGGGGGGGGGGGGGGGGGGGGGG7CDGECBCF@FEFGGGGGGGGGGGGGGGGGGGGGGE9FGGGGGDGGGGGGGFFFGGGFGGCEEGFFGGGGGGC8DGGGFFGGGGGGGF=FGCDBFGFGFFGFC?9D8;FGGFFF,,,8CFGGGEGGGGFF>*9*?CGGGGGCGGFEFF2*2/5?46FF7>EFEGDF;AFDFFGGD
@M03364:276:000000000-BLYN8:1:1101:2322:10430 2:N:0:1
GGACTACAGGGGTTTCTAATCCTGTTTGCTCCCCACGCTTTCGCACCTCAGTGTCAGTATCAGTCCAGTTAGTCGCCTTCGCCACTGGTGTTCCTTCCTATATCTACGCATTTCACCGCTACACAGGAAATTCCACTAACCTCTACTGTACTCTAGTCAGTCAGTTTTGGATGCAGTTCCCAGGTTGAGCCCGGGGATTTCACATCCAACTTGACAAACCACCTACGCGCGCTTTACGCCCAGTTATTCCG
+
CCCCCFFFGGGGGGGGGGGFEFGGGGGGGGGGGDFGGGGGGGGGGEGGGGGGFGGGGGGGGGGGGGGGGGFGGGGGGGGFGGEGGGGGGGFDGGGEGGGGGGEGGGGGGGGGGGGGGGGGGFGFGFF8EACEEGGGGGGGG;8?DGGGGGGGGGEFEEGFFGGGGGGGGGGD,>9FGFFGGGGGGGGGG83=CEGGGEGGFGGFEF*;;FC>88CFGFFGFG>7=F75=;BAGGGFFFCC=D<FCFF6F;;
@M03364:276:000000000-BLYN8:1:1101:23023:10444 2:N:0:1
GGACTACTGGGGTATCTAATCCTGTTTGCTCCCCACGCTTTCGCACCTGAGCGTCAGTCTTTGTCCAGGGGGCCGCCTTCGCCACCGGTATTCCTCCAGATCTCTACGCATTTCACCGCTACACCTGGAATTCTACCCCCCTCTACAAGACTCTAGCCTGCCAGTTTCGGATGCAGTTCCCAGGTTGAGCCCGGGGATTTCACATCCGTCTTGACAGACCGCCTGCGTGCGCTTTACGCCCAGTAATTCCG
+
CCCCCFG9FGGGGGGFGGCFGGGGGFEGGGGGGGGFGG>FFG:CEGBDGGGEGGGGGGGGGGGFEDCFFDGDDGGGFGGGGGG,=FFEECGDCFGGGGGDEEAFGGGGGGEEGGGFGGGGGGFGGFFFA<FCFFGGFGGG+@EFFFGCFF8CGGGGGGFFGGCCFFCDE>EGCCFG,2<;,?B>DEF6CF?5=4B8=5*<:CC+:CCG**;>CD<7>CE=DGB0(73@FFE@DDF:=BGCG3:)*?*-0:*
@M03364:276:000000000-BLYN8:1:1101:17281:10456 2:N:0:1
GGACTACTGGGGTTTCTAATCCTGTTTGCTCCCCACGCTTTCGAGCCTCAGTGTCAGTTACAGGCCAGAGAGCCGCTTTCGCCACCGGTGTTCCTCCATATATCTACGCATTTCACCGCTACACATGGAATTCCACTCTCCTCTCCTGCACTCAAGTCCTCCAGTTTCCAATGACCCTCCCCGGTTGAGCCGGGGGCTTTCACATCAGACTTAAAGAACCGCCTGCGCTCGCTTTACGCCCAATAAATCCG
+
CCCCCGGGGGGGGGGGGGGGGGGGGGGGGGGGGGGGGGGGGGGGGGGGFGGGGGGGGGGGGGGGGGFGGGGGGGGGGGGGGGGGGGGGGGGGGGGGGGGGGGGGGGAFGDGFGGEGGGGGGGGGGGGGFFFGGGGGGGDGGGGFGGGGGGGGG8FGFGGGGG?F?DGGDFCEGGGGFDF>EEEG::EF6EFGD>CEGGGF>89CCGG*CGGF7DC7F5@FDGF11FBE@FFFG7DFFFGGG@0>CDFAFG5
@M03364:276:000000000-BLYN8:1:1101:16609:10460 2:N:0:1
GGACTACCCGGGTTTCTAATCCTGTTTGCTCCCCACGCTTTCGCACCTGAGCGTCAGTCTTTGTCCAGGGGGCCGCCTTCGCCACCGGTATTCCTCCAGATCTCTACGCATTTCACCGCTACACCTGGAATTCTACCCCCCTCTACAAGACTCTAGCCTGCCAGTTTCGGATGCAGTTCCCAGGTTGAGCCCGGGGATTTCACATCCGACTTGACAGACCGCCTGCGTGCGCTTTACGCCCAGTAATTCCG
+
CCCCCGFFGGGGGGGGGGGGGGGGGGGGGGGGGGGGGGGGGGGGGGGGGGGGGGGGGGGGGGGGGGGGGGGGGGGGGGGGGGEGGGGGGGGGGGGGGGGGGGFEGGGGGGGGGGGGGGDEGGGGGGGGGGGGGGGGGFFDEGGGGGGGGGGFGGGEAFGGGGGGGGGGGGDGGGGGGGGFGGGGGGCCFGGGGGGGGGGGGGGGFF5DGGGGGGGGGGGGFGFB?>9:03>DGGGBFFGDGF:FGGF>FF*
@M03364:276:000000000-BLYN8:1:1101:25531:10466 2:N:0:1
GGACTACTAGGGTTTCTAATCCTGTTTGCTCCCCACGCTTTCGAGCCTCAGTGTCAGTTACTGGCCAGTGAGCCGCTTTCGCCACCGGTGTTCCTCCATATATCTACGCATTTCACCGCTACACACGGAATTCCACTCTCCTCTCCTGCACTCAAGTCCTCCAGTTTCAAATGCAGACAATGGTTGTACCCCTGCCTTTTACACCCTACCTAGCACACCACCTGCGCTCGCCTTACGCCCAATAAAATCGG
+
CCCCCGGG<E@FGGGGGGGGGGGGGGGGGGGGGGGGGEGGGGGGGGEGGFGFGFFGGGGGC,C,CFCF,66CFGGG@FFFGGGGGEGGGCGGGGGGG<EFFGGCFCEFGE@FGGFGGGGGGGGGG+CFGEGFFG9CF,,AFGFGGF98EFGCF?F@@E,,6@@CFFFF,>EFFGG8EG,,,,@7;++,2@,@:86:CFGG+2,*******4+3*3*09CF4C;)0*-)/:?)*:*0)/:EDF@;7:+)2*1
@M03364:276:000000000-BLYN8:1:1101:2621:10476 2:N:0:1
GGACTACTGGGGTTTCTAATCCTGTTTGCTCCCCACGCTTTCGAGCCTCAGCGTCAGTTACAGACCAGAGAGCCGCCTTCGCCACTGGTGTTCCTCCATATATCTACGCATTTCACCGCTACACATGGAATTCCACTCTCCTCTCCTGCACTCAAGTCTCCCAGTTTCCAATGCACACAATGGTTGAGCCACTGCCTTTTACACCAGACTTAATAAACCACCTGCGCTCGCTTTACGCCCAATAAATCCGG
+
CCCCCDFGGGGGGGGGGGGGGGGGGGGGGGGGGGGGGGGGGGGGGGGGGGFGGGGGGGGGGGGFGFFGGFGDGGGGEGFFEGGCGG,EFGGDFGGGFEFCEEFFGGGGCFGDFFFGGGGGGGFGGGGGFFFGEFFGFGFFGEFGGGG84DCFGF>FFG9C9DEGGGFG:>EEDCF9FFGFGG8FFGGFDG,:@A9DEF;9DFCC>>*9?C2<+5?FFFF5579=:99*(25?49F4595CGA@4CCA37C<
@M03364:276:000000000-BLYN8:1:1101:20388:10485 2:N:0:1
GGACTACAAGGGTATCTAATCCTGTTTGCTCCCCACGCTTTCGCACCTGAGCGTCAGTCTTTGTCCAGGGGGCCGCCTTCGCCACCGGTATTCCTCCAGATCTCTACGCATTTCACCGCTACACCTGGAATTCTACCCCCCTCTACAAGACTCTAGCCTGCCAGTTTCGGATGCAGTTCCCAGGTTGAGCCCGGGGATTTCACATCCGACTTGACAGACCGCCTGCGTGCGCTTTACGCCCAGTAATTCCG
+
CCCCCGGGFFGGGGGGGGGGGGGGGGGGGGGGGGGGGGGGGGGGGGGGGGGGGGGGGGGGGGGGGGGGGGGGGGGGGGGGGGGGDGFGGGGGGGGGGGGG@FGGGGGGGGGGGGGGGGGGGGGFGGGGGGGGGGGGGGFGGGGGGGGGGGGGGGGFEGGGGGGGGGGGEGDGCFEFGGGGEFGGGCCDGGGGGGGGGGGGGGGGFGGGGDGGGGGG=4CGFGFF(59EB:5DDD3<?6CCGF:FFF?AGFC
@M03364:276:000000000-BLYN8:1:1101:28533:10489 2:N:0:1
GGACTACAAGGGTTTCTAATCCTGTTTGCTCCCCACGCTTTCGCACCTGAGCGTCAGTCTTTGTCCAGGGGGCCGCCTTCGCCACCGGTATTCCTCCAGATCTCTACGCATTTCACCGCTACACCTGGAATTCTACCTCCCTCTACAAGACTCTAGCCTGCCAGTTTCTGATGCAGTTCCCAGGTTGAGCCCGGGGATTTCACATCCGACTTGACAGACCGCCTGCGTTCGCTTTACGCCCAGTAATTCCG
+
CCCCCGGDFFGGGGGGGGGGGGGGGGGGGGGGGGGGGDGGGGGCFGGGGGGGGGGGGGC9FFGGDGGG8@FD+@FGGGGGG@FDC<CFGEGFFFGGGGGG9,CFGGGGGGGGGCFGFCFGGGGGGFGGG8FCDFGGC,@FEGGGFGGGC,6DF>EGGGG8BGGGGGGF,;,,2@,,@=FA6DFG@98?F7>EECEEDGCEGFGG+6954CDGF><+9*;=)>>;<FFB(:>><*9.*(;CED?6::94CFF
@M03364:276:000000000-BLYN8:1:1101:25842:10508 2:N:0:1
GGACTACTGGGGTTTCTAATCCTGTTCGCTACCCATGCTTTCGAGCCTCAGCGTCAGTTACAGACCAGACAGCCGCCTTCGCCACTGGTGTCCTTCCATATACCTACGCATTTCACCGCTACACATGGAGTTCCACTGTCCCCTTCTGCACTCAAGTCTCCCAGTTTCCAATGCACTTCTTCGGTTGAGCCGAAGGCTTCCACATTAGACTTAAAAGACCGCCTCCGCTCGCTTAACGCCCAATAAATCCG
+
CCCCCF,,CFG77C;CEGCDF<,,CFDF+B@FGF<C<@FFCEC@CB@ED,;C:CF7@F<EDA@9FC6,C<C@C<@F6F75:C@,C,EE,6C,5C49FFGFA,,,9AE@:,=FFFGG9+++64,A9,FFFCE=FCFGG@=F8,6=,49ECA,+,7>9@,,6EGF,8@,@DE9D1,@@F?,633+=F>:?@;,+@6+*@FG69@9F92:=7;=CCC++:*D79E5@(8(?9B).>5*9B1CGED()>CC5:79
@M03364:276:000000000-BLYN8:1:1101:15713:10512 2:N:0:1
GGACTACAAGGGTTTCTAATCCTGTTTGCTCCCCACGCTTTCGCACCTGAGCGTCAGTCTTTGTCCAGGGGGCCGCCTTCGCCTCCGGTATTCCTCCAGATCTCTACGCATTTCACCGCTACACCTGGAATTCTACCCCCCTCTACGAGACTCAAGCTTGCCCGTTTCAAATGCAGTTCCCAGGTTGAGCCCGGGGATTTCACATCTGACTTAACAAACCGCCTGCGTGCGCTTTACGCCCAGTAATTCCG
+
CCAC,EFFGFG@CEFGGGG9<EFGDFFGGGFFGGGGGGEGCFEGGEEFFGGGCGGGGFE@FDFFGC<F<FGGGGGGGDGDB=F=C<F@=:FGGG9FGGG99<;FCFGGGG=F,CFGGGGGGGFGF:FCGGGF9<AFFGF>=EGGGGGGGEEDGCCEGEC,:@,@@DFGF,;;9DFG7EG,:,?8D9F6<FGGGG8EGG*+37<DACFFGGGF7;;1;5EFAGDD@F073DB><DC9F6ECE)4@C76<D70
@M03364:276:000000000-BLYN8:1:1101:4167:10518 2:N:0:1
GGACTACCAGGGTTTCTAATCCTGTTTGCTCCCCACGCTTTCGCACCTGAGCGTCAGTCTTTGTCCAGGGGGCCGCCTTCGCCACCGGTATTCCTCCAGATCTCTACGCATTTCACCGCTACACCTGGAATTCTACCCCCCTCTACAAGACTCTAGCCTGCCAGTTTCGAATGCAGTTCCCAGGTTGAGCCCGGGGATTTCACATCCGACTTGACAGACCGCCTGCGTTCGCTTCACGCCCAGTAATTCCC
+
C9CCCCE,;E@@,,8C@,F<@<@6;C<E9,;;C@FGCGGG<<:,CFE<@CFGCFC@76CFCCEC@F<F87CEFGG+CF,C=CG@EFC@>BFDD?EE<F8<EA,E9<EG7?FG9@EFGGGGCCBG8EBCDGDD;<@FGDGFGGGFGGE99,@CE9EEFCEFE:F8FF,>@8,@EAFFEFFFG9:DFFFGGG6DCEEG7;,=DFFG=GCC5CD/;DG+2<;>57>01>9B1>5:DF*6=1CCEE2)C7B277*
@M03364:276:000000000-BLYN8:1:1101:20144:10527 2:N:0:1
GGACTACCGGGGTTTCTAATCCTGTTTGCTCCCCACGCTTTCGCACCTGAGCGTCAGTCTTTGTCCAGGGGGCCGCCTTCGCCACCGGTATTCCTCCAGATCTCTACGCATTTCACCGCTACACCTGGAATTCTACCCCCCTCTACAAGACTCTAGCCTGCCAGTTTCGAATGCAGTTCCCAGGTTGAGCCCGGGGATTTCACATCTGACTTGACAGACCGCCTGCGTGCGCTTTACGCCCAGTAATTCCG
+
CCCCCGGEGGGGFGGGGGGGGGGGGGGGGGGGGGGGGGGFGGGGCGGFAFGGGGGGGGFDCEFCFGGGGEGGGEGGGGGGGG7FBFEGDEGGGDGG8EFEEE;EFCFGGGGGFGGGGE@EGGGCGGGGGGGGGGGGG@DFGGGGGGC9FGGGGAFA9DCCGGGGGCEF>FFGGGGFFFGF,2>EGGGGGDF5=E:E58E?:CFD6C+;@CGGFGFDFCGGEGFFB56D6B@EGGGA?:EGGD:6:**-*:9
@M03364:276:000000000-BLYN8:1:1101:17319:10537 2:N:0:1
GGACTACAGGGGTATCTAATCCTGTTTGCTCCCCACGCTTTCGAGCCTCAGTGTCAGTTACAGGCCAGAGAGCCGCTTTCGCCTCCGGTGTTCCTCCATATATCTACGCATTTCACCGCTACACATGGAATTCCACTCTCCTCTCCTGCACTCAAGTCTCCCAGTTTCCAATGCACACAATGGTTGAGCCACTGCCTTTTACATCAGACTTAAGAAACCACCTGCGCTCGCTTTACGCCCAATAAATCCGG
+
CCCCCGGGGGGGGGGGGGGGGGGGGGGGGGGGGGGGGGGGGGGGGGGGGGGGGGGGGGGGGGGGGGGGGGGEFGGGGEGGGGGGGGGGGGGGGGGGGGGGGGGGGGGGGGGGGGGGGGGGGGGGGGGGGCGGGGGGGGGGGGGGGGGGGGGGGGGGGGGGGGGGGGGGGGGGGGGGGGGGGGGGGGGGGGFFGGGGFGGGGGADFGGGFGGGGGGGGGGGFEAFFFFFFFFFG:+95@EEG>@FGGFFGGG
@M03364:276:000000000-BLYN8:1:1101:24743:10554 2:N:0:1
GGACTACTCGGGTATCTAATCCTGTTTGCTCCCCACGCTTTCGCACCTCAGTGTCAGTATCAGTCCAGGTAGTCGCCTTCGCCACTGGTGTTCCTTCCTATATCTACGCATTTCACCGCTACACAGGAAATTCCACTACCCTCTACCATACTCTAGCTTGCCAGTTTTGGATGCAGTTCCCAGGTTGAGCCCGGGGATTTCACATTCAACTTAACAAACCACCTACGCGCGCTTTACGCCCAGTAATTCCG
+
CCCCCGGGGGGGGGGGGGGGGGGGFGGGGGGGGDGGGGGGGG7FGGGGGGGGGGGGGGGGGGGGGFGGFGGGGGGGGGGCFGGGGGGGGGGGGGGGGGGGGGGGGGGFGGGDFFGGGEGGGFFGG8FGGGGGGGGGFFFGFGGGDEFGGGGGGGGGGGAFDGGGGCF;E6>EGGFGGGGGFGD6@EGGGG8DEGCG7CGFGGFCAFF7CGGGF5+=CGGGFGFBEFAB=EBED3F38;BC*5=FGGFEGGC
@M03364:276:000000000-BLYN8:1:1101:17392:10559 2:N:0:1
GGACTACACGGGTTTCTAATCCTGTTTGCTCCCCACGCTTTCGAGCCTCAGTGTCAGTTACAGGCCAGAGAGCCGCTTTCGCCTCCGGTGTTCCTCCATATATCTACGCATTTCACCGCTACACATGGAATTCCACTCTCCTCTCCTGCACTCAAGTCTCCCAGTTTCCAATGCACACAATGGTTGAGCCACTGCCTTTTACATCAGACTTAAGAAACCACCTGCGCTCGCTTTACGCCCAATAAATCCGG
+
CCCCCGGGGGGGGGGGGGGGGGGGGGGGGGGGGGGGGGGGGGGGGGGGGGGGGGGGGGGGGGGGGGGGGGGGGGGGGGGGDGGGGGGGGGGGGGGGGGGGGGFGGGGGGGGGGGGGGGGEGGGGGGGGFFGGGGGGGGGGGGGGGGGGGGGGGGGGGGGGGGGGGGGGGGGGGGAFGGGGGGGGGG6CFGGGCGGGGGGGGGGGFFD9CGGGGGGGCF6;*;FEBDBDDFB5FGGFFFGEGF@FCG+.882
@M03364:276:000000000-BLYN8:1:1101:2552:10559 2:N:0:1
GGACTACCCGGGTATCTAATCCTGTTTGCTGCCGACGCTTTCGAGCGTCAGCGTCACGTACAGACCAGAGAGCCGCGTTCGCCACTGGTGTTCCTCCATATATCTACGCATTTCACCGCCACACATGGAAGGCGACTCCGCTCGTCTGTACTCAAGTGTCCAAGCTTCCACTGACCCTCCCCGGTTGAGCCGGGGGCTGTCACATGAGACGTAATAAACCGCCTGCGCTAGCTTGACGCCCAATAAGTCCG
+
C?-ACF,;,86@6+C,,;@<6EDFFECA<,,;E++6++686C7<@,+@66,,+8F,,6,:6,C,C@<,9EC@,CF@+8@:C+BFGGG,,,:BE,,:,4,@:5,E,,<<=@78@EEEG>@+8?,=+AF<<,,+,++83@3+++4+488+,,3+@,D9D9>,>,7,*7>E@B,5,6>DE65?:>>B<C8,AFGGGGE?C**29*:C6*20*9*97***:*2*.:<8<4;37))6:7*(/:E>EE6.*:*:D29
@M03364:276:000000000-BLYN8:1:1101:19767:10571 2:N:0:1
GGACTACAGGGGTTTCTAATCCTGTTTGCTCCCCACGCTTTCGCACCTGAGCGTCAGTCTTTGTCCAGGGGGCCGCCTTCGCCACCGGTATTCCTCCAGATCTCTACGCATTTCACCGCTACACCTGGAATTCTACCCCCCTCTACAAGACTCTAGCCTGCCAGTTTCGGATGCAGTTCCCAGGTTGAGCCCGGGGATTTCACATTCAACTTAACAAACCACCTACGCGCGCTTTACGCCCAGTAATTCCG
+
CCCCCGGGGGGGGGGGGGGGGGGGGGGGGGGGGGGGGGGGGGGGGGGGGGGGGGGGGGGGGGGGFGGGGGDGGGGGGGGGGGGGGFGGGGGGGGGGGCGGEGFGGGGGGGGGGGCFGGGG@FFGGGGGGGGGGGGGGGFGGGGGGGGGGGGGGGGGG?FGFGGGFGGGGGE59CGFGGFCFGGGGGGGGGGCEGGGGGGGGGGGFFGFGFGGFDGGG4CFFGF@;F?FBFFF5DG<=<GEGFFFFGFFG70
@M03364:276:000000000-BLYN8:1:1101:3027:10573 2:N:0:1
GACTACTCGGGTTTCTAATCCTGTTTGCTCCCCACGCTTTCGAGCCTCAGCGTCAGTTACAGACCAGAGAGCCGCCTTCGCCACTGGTGTTCCTCCATATATCTACGCATTTCACCGCTACACATGGAATTCCACTCTCCTCTCCTGCACTCAAGTCTCCCAGTTTCCAATGCACACAATGGTTTAGCCACTGCCTTTTACATCAGACTTAAGAAACCACCTGCGCTCGCTTTACGCCCAATAAATCCGG
+
CCCCCFFGGCFFGGFGGFFGGGFEGGGGGGGGGGGGGGG?EEGGGGFGGGGEGFGGGGGGGFF8CEGGGGGFFGDGFD9CCFEEFFGEFFFDGGGGGGGGGEFFFGGGDGGGA@DGCGCEGFFE>ADE,EFCFFF9FGGC=DBDF9@DEFE?FG9,88@FFGGGGFGGGCGGGGDGG>+EEGGG,@F76,D,5D?6FE9C?9,+0*;D>CDGFGGGG5DCB?*5)9):()0)*+89B@*12..;+2+()1
@M03364:276:000000000-BLYN8:1:1101:28387:10585 2:N:0:1
GGACTACTCGGGTTTCTAATCCTGTTTGCTCCCCACGCTTTCGCACCTCAGTGTCAGTATCAGTCCAGGTAGTCGCCTTCGCCACTGGTGTTCCTTCCTATATCTACGCATTTCACCGCTACACAGGAAATTCCACTACCCTCTACCATACTCTAGCTTGCCAGTTTTGGATGCAGTTCCCAGGTTGAGCCCGGGGATTTCACATCCAACTTAACAAACCACCTACGCGCGCTTTACGCCCAGTAATTCCG
+
CCCCCGGFCFGDGCCGGGGGGGGGGGGGFFGGGGGGGGGGFGGGGGGGFGG@EFGGGGGFGFGGG8FGGGGCFFGEGGGGGGGCC@FGGFFGGGFAFG9FFEFFEGGGFEGF<EFFAFFEGGGGCFFFG8FFFFDEEFDGFC6DFF9D9@DDFFGGCEFGGFGG,=E,DBGCEDGGCFGF,6,>FEFGGGEDEEGEEGGFGFG79*43*;CD>+;9@CD;6F>BEA@)5::3<*831(BCGEFFFFA?772
@M03364:276:000000000-BLYN8:1:1101:16437:10587 2:N:0:1
GGACTACCAGGGTATCTAATCCTGTTTGCTCCCCACGCTTTCGCACCTGAGCGTCAGTCTTTGTCCAGGGGGCCGCCTTCGCCACCGGTATTCCTCCAGATCTCTACGCATTTCACCGCTACACCTGGAATTCTACCCCCCTCTACAAGACTCTAGCCTGCCAGTTTCGGATGCAGTTCCCAGGTTGAGCCCGGGGATTTCACATCCGACTTGACAGACCGCCTGCGTGCGCTTTACGCCCAGTAATTCCG
+
CCCCCGGGGGGGGGGGGGGGGGGGGGGGGGGGGGGGGGGGGGGGGGGGGGGGGGGGGGGGGGGGGGGGGDGGGGGGGGGGGGGGGGGGGGGGGGGGGGGGGGGGGGGGDEGGGGGGGGGGGGGGFGGGGGGGGGGGGGGGGGGGGGGGGGGGGGGGFGGGFGGFGGGGG5CEGGGCGEGGGGGGGGGGGGGGGGGGGGGGGGGGFGFGGGGGGGGGGGGGFGFFFF0@BFFFGGFFFFGEE@BFGGB<FG9
@M03364:276:000000000-BLYN8:1:1101:5572:10620 2:N:0:1
GGACTACACGGGTTTCTAATCCTGTTTGCTCCCCACGCTTTCGCACCTGAGCGTCAGTCTTTGTCCAGGGGGCCGCCTTCGCCACCGGTATTCCTCCAGATCTCTACGCATTTCACCGCTACACCTGGAATTCTACTCCCCTCTACAAGACTCTAGCCTGCCAGTTTCGGATGCAGTTCCCAGGTTGAGCCCGGGGATTTCACATCCGACTTGACAGACCGCCTGCGTGCGCTTTACGCCCAGTAATCCCG
+
CCCCCGGG8FGGGGGGGGGGGGGGGGGGGG9FGGGCFGGGGGGECGGG,EFGGGGGGGE<C@FGGGGGFC:FFGGGGGGGGGGGG,FGG+DFG<EFGG8FG<EGGGGGGGGGGGGGGGGGGGGG8FGFGGGGG?FG988FEGGGCFF3,@DGGFGG9>F,DFGGGGGG6+@CGFEE<A3E?,D5<:>C<FFG*@CC*=EDF79:@F*:<7DC*06D478C5CB;;5,<(07@DGC)1-ACCB16DDF)2*1
@M03364:276:000000000-BLYN8:1:1101:22845:10625 2:N:0:1
GGACTACCGGGGTATCTAATCCTGTTTGCTCCCCACGCTTTCGCACCTGAGCGTCAGTCTTTGTCCAGGGGGCCGCCTTCGCCACCGGTATTCCTCCAGATCTCTACGCATTTCACCGCTACACCTGGAATTCTACCCCCCTCTACAAGACTCTAGCCTGCCAGTTTCGGATGCAGTTCCCAGGTTGAGCCCGGGGATTTCACATCCGACTTGACAGACCGCCTGCGTGCGCTTTACGCCCAGTAATTCCG
+
CCCCCGGFEGGGGGGGGGGGGGGGGGGGGGGGGGGGGGGGGGGGGGGGGGDGGGGGGGGGGGGF<EFGFGGGGGGGGGEGGGGGGGGGGGGGGGFDF8FGGG;FFFGGGGDGCGGGGGGG7CCDGGGGGGGGGGGFGGGCEGEGGGGFEEGFDEEFGGGCFGGGFF;FGDCEEFCGGGFGGGCD7:CFGGGGGGGGGGGGFG?+;CFDDGG3;FGC6CFGF5B:::3B63:5C**6F08CEFF?C7FB*?7
@M03364:276:000000000-BLYN8:1:1101:14115:10626 2:N:0:1
GGACTACCGGGGTTTCTAATCCTGTTTGCTCCCCACGCTTTCGAGCCTCAGTGTCAGTTACAGGCCAGAGAGCCGCTTTCGCCTCCGGTGTTCCTCCATATATCTACGCATTTCACCGCTACACATGGAATTCCACTCTCCTCTCCTGCACTCAAGTCTCCCAGTTTCCAATGCACCCAATGGTTGAGCCACTGCCTTTTACCTCAGACTTAATAAACAACCTGCGCTCGCTTTACGCCCAATACACCCGG
+
CCCCCFGA@FGGGGGGGFGGDGGGEFGDGGEFFEGGGGGGGGEGGGGDGFFGGGGGGEGCFGGFGGGGDGGDGG7FFEFFGF:FFCFGGGEGFFFGGDFFEGGGGGGGD7CB<EFFGGGGGFFGGGGGFDE:=BF9EGFF89,3DFCFGGGGFDD?@DAF,3=DGGFGGGGGFGG8,@FG6E,7DCF,@33@78:C,@B7D;2<000;;C9F>+5:8C99ACF:B59?@54?**+1)(3B=35;*:2():)
@M03364:276:000000000-BLYN8:1:1101:21080:10632 2:N:0:1
GGACTACAGGGGTATCTAATCCTGTTTGCTCCCCACGCTTTCGCACCTGAGCGTCAGTCTTTGTCCAGGGGGCCGCCTTCGCCACCGGTATTCCTCCAGATCTCTACGCATTTCACCGCTACACCTGGAATTCTACCCCCCTCTACAAGACTCTAGCCTGCCAGTTTCGGATGCAGTTCCCAGGTTGAGCCCGGGGATTTCACATCCGACTTGACAGACCGCCTGCGTGCGCTTTACGCCCAGTAATTCCG
+
CCCCCGGGGGGGGEGGGGGGGGGGGGGGGGGGGGGGGGGGGGG;CFGGGGGGGGGGGGGGGGGGGGGGFFGGGGGGGGGGGGGGGGGGGGGGGGGGGFGGGGGGGGGGGEGGGGGGGGGGGGGGGGGGGGGGGGGGGFGGGGGGGGGGCFGFG9BEEEEGGGGGGGFFGEGDGGGGGGGGGGGC<EGFGGGGGGGGCEFGGGGGFGGGDDDGGGGGGGCF>GFFFF>5?BFEGD<26(:EGEFFGGFBGF>
@M03364:276:000000000-BLYN8:1:1101:17850:10634 2:N:0:1
GGACTACCCGGGTTTCTAATCCTGTTTGCTCCCCACGCTTTCGAGCCTCAGTGTCAGTTACAGGCCAGAGAGCCGCTTTCTCCTCCGGTTTTCCTCCATATATCTACGCATTTCACCGCTACACATGGAACTCCACTCTCCTCTCCTGCACTCAAGCCTTACAGTTTCCAATGCATACACTGGTTTAGCCACTGCCTTCTACACCAGGCTTAATAAACCACCTGCGGTCGCTTTTACCCCACTAAATCCGG
+
B9-@C,EC8CFGG,@@<EDE6C,,CFGFA9F,CFFEC7FCDFG8FG7@CEF;FFFFFA6;@FF@@@FDFC@FF,@@@:FG,CF,CFE@676DE,,CA,5EFG9?;FGG7FFGAF9,C+@@@7:FGFGDGG<FDB@==@,<EA,=D8,4==E8FF8,,+,,,,@7,,,,,7,3AC8:,,6==,,@9,,,:,34,,:,9;,@++20*3***3**++5?=:@,*4*))*)/()))*1****,4*)(0;*;)22)
@M03364:276:000000000-BLYN8:1:1101:10710:10635 2:N:0:1
GGACTACCCGGGTATCTAATCCTGTTTGCTCCCCACGCTTTCGAGCCTCAGTGTCAGTTACAGGCCAGAGAGCCGCTTTCGCCTCCGGTGTTCCTCCATATATCTACGCATTTCACCGCTACACATGGAATTCCACTCTCCTCTCCTGCACTCAAGTCTCCCAGTTTCCAATGCATACAATGGTTGAGCCACTGCCTTTTACACCAGACTTAATAAACCACCTGCGCTCGCTTTACGCCCAATAAATCCGG
+
CCCCCGGGGGGGGGGGGGGGGGGGGGGGGGGGGGGGGGGGGGGGGGGGGGGGGGGGGGGGGGFGGGGGGGGGGGGGGGGGGGGGGGGGGGGGGGGGGGGGGGGGGGGGGGGGGEFGGGGGGGGGGGGGGFFGGGGGGGGGGGGGGGGGFGGFFGGGGGGGGGGGGGGGA>EFGGGFDFFGFFGFGDC6EFEGGGGGGGGGFGGG6DCFFGGGGGGG7CFFFGFFBE2:>?DDGGGFEFGGGFFFGFFFCCD
@M03364:276:000000000-BLYN8:1:1101:6539:10641 2:N:0:1
GGACTACTAGGGTATCTAATCCTGTTTGCTCCCCACGCTTTCGAGCCTCAGTGTCAGTTACAGGCCAGAGAGCCGCTTTCGCCACCGGTGTTCCTCCATATATCTACGCATTTCACCGCTACACATGGAATTCCACTCTCCTCTCCTGCACTCAAGTCTACCAGTTTCCAATGCATACAATGGTTGAGCCACTGCCTTTTACACCAGACTTAATAAACCACCTGCGCTCGCTTTACGCCCAATAAATCCGG
+
CCCCCGGGGGGGGGGGGGGGGGGGGGGGGGGGGGGGGGGGGGGGGGGGGGGGGGGGGGGGGGGGGGGGFGGGGGGGCGGGGGGGGGGGGGGGGGGGGFGGGGGGGGGGGGGGGGGGGGGGGGGGGGGGFGGGGGGGGGGGGGGGFGGFGGFDGGGGEGGGGDGGBEACEGFEGGGGGGGGGGGGGGCGGFGGFFGGGGGGGFFDF?77CGFDDGGGCGCGFGF=B>@BDEF4CFFC5(=1=5=F:CFFGDC
@M03364:276:000000000-BLYN8:1:1101:7234:10648 2:N:0:1
GGACTACCAGGGTTTCTAATCCTGTTTGCTCCCCACGCTTTCGAGCCTCAGTGTCAGTTACAGGCCAGAGAGCCGCTTTCGCCTCCGGTGTTCCTCCATATATCTACGCATTTCACCGCTACACATGGAATTCCACTCTCCTCTCCTGCACTCAAGTCTCCCAGTTTCCAATGCACACAATGGTTGAGCTACTGCCTTTTACATCAGACTTAAGAAACCACCTGCGCTCGCTTTACGCCCAATAAATCCGG
+
CCCCCGFGGGGGFGGGGGGGGGGGGGGGGGGGGGGGGGGGGGGGGGGGGGGGGGGGGGGGGGGGGGGGGGFGGGGGGGGGGGGGGGGGGGGGGGGGGGGGGGGGGFGGGEGGGGGGGGGGGGGGGGGGFGGGGGGGGFGGGGGGGGGGGGGGFFGGGGGGGGGGGGGGGGGGGGGGGGG6EGFGGDGGG9>CFCCCFCCFFGDFFG7CGGFGGFGGDGCFFCF=@E>B=;BBGCCCD9C7E)3AFG7);D3
@M03364:276:000000000-BLYN8:1:1101:19679:10649 2:N:0:1
GGACTACTGGGGTTTCTAATCCTGTTTGCTCCCCACGCTTTCGCACCTGAGCGTCAGTCTTTGTCCAGGGGGCCGCCTTCGCCACCGGTATTCCTCCAGATCTCTACGCATTTCACCGCTACACCTGGAATTCTACCCCCCTCTACAAGACTCTAGCCTGCCAGTTTCCGATGCAGTTCCCAGGTTGAGCCCGGGGATTTCACATCCGACTTGACAGACCGCCTGCGTGCGCTTTACGCCCAGTCATTCCG
+
<A<CCCFEGFGGCFGFGF<CEGGGF@EEFCFGFGAECFEGFGEGGGGFCFFFCFGCEEEC,C,CFFFFC,@FFGGGGC@FGDEGGGE>FEFFGFFFGG8<FDFFE9F@7BCCBFGFCFGGGGGGFFFE8FGGGGGGGGBFGGE8EEF,@8DDGGGCCGFGFFGGGFCF,858EGF7AEEFGCDCC:=C?B>EECCE5BFGGGFFF9FG5DG7CD<7C*=CD550(7,0,)<B3CG2??5CG>1<0:@:7>*
@M03364:276:000000000-BLYN8:1:1101:10801:10650 2:N:0:1
GGACTACTGGGGTATCTAATCCTGTTTGCTCCCCACGCTTTCGCACCTCAGTGTCAGTATCAGTCCAGGTAGTCGCCTTCGCCACTGGTGTTCCTTCCTATATCTACGCATTTCACCGCTACACAGGAAATTCCACTACCCTCTACCATACTCTAGCTTGCCAGTTTTGGATGCAGTTCCCAGGTTGAGCCCGGGGATTTCACATTCAACTTAACAAACCACCTACGCGCGCTTTACGCCCAGTAATTCCG
+
CCCCCGGGGGGGGGGGGGGGGGGGGGGGGGGGGGGGGGGGGGGGGGGGGGGGGGGGGGGDGFGGGGFGGGGGGGGGGGGGGGGGGGGGGGGFGGGGGDFGGGGFFGFGEGGGGAFGGGGGGEGGFGFFG@FGGFGGGFGGGGGGGGEGG?4DGGGGGCFGDGFGFG9EEEDDGGGFFAEGGGEGG,@D?CECEGG:EGCFFFGGA;8CDFG>C+<F7DEGFGF=)*-:9?/5<D5)+(*=C87=GFFE>F>
@M03364:276:000000000-BLYN8:1:1101:5139:10652 2:N:0:1
GGACTACTAGGGTATCTAATCCTGTTTGCTCCCCACGCTTTCGAGCCTCAGTGTCAGTTACAGGCCAGAGAGCCGCTTTCGCCACCGGTGTTCCTCCATATATCTACGCATTTCACCGCTACACATGGAGTTCCACTGTCCTCTTCTGCACTCAAGTCTCCCAGTTTCCAATGCACTTCTTCGGTTGAGCCGAAGGCTTTCACCTTAGACTTAAAAGACCGCCTGCGCTCGCTTTACGCCCAATAACTCCC
+
CCCCCGGGGGGGGGGGGGGGGGGGGGGGGGGGFGGGGGGGGGGGGGGGGGGFGGGGGGGGGGGGGGGGGGGGGGGGGGGGGGGGGGDG8@FGGGGGGGGGGGGGGGGGGDGGGGGGGGGGGGGGFFGGGGGGGGGGG8FGGGGGGGGGGGGDDGCFEFGCEF8DDDFGFGCEGGCFEFGGDGEGG+68,@F@>8CGGE,4:9B*;;CFFC2+<CCCCFEEAGF@=A2B2B8B8CFEFFGGG>()0;*1>D*
@M03364:276:000000000-BLYN8:1:1101:16110:10662 2:N:0:1
GGACTACCCGGGTTTCTAATCCTGTTTGCTCCCCACGCTTTCGCACCTGAGCGTCAGTCTTTGTCCAGGGGGCCGCCTTCGCCACCGGTATTCCTCCAGATCTCTACGCATTTCACCGCTACACCTGGAATTCTACCCCCCTCTACAAGACTCTAGCCTGCCAGTTTCGGATGCAGTTCCCAGGTTGAGCCCGGGGATTTCACATCCGACTGTACAGACCGCCTGCGTGCGCTTTACGCCCAGTCATTCCG
+
CC9CCGFFFGGGCGGFGGGGFGGGGGGGGGGGGGGGGGGGGGGGGGGGGGGGDEGGGEFFGGGFGGGGGEDGGGGGGGGGGGGGGC@7FDGGGGGGGFGFEGGGEGFGGGGGGFFGGGGGGGGCDCGGBDF@9AFGEFGGGCGGFGDDFCEGGFGGGGGGGGGGAEEFEEG>EGGGG:E@E9F8F9>CCFGFCE5?*BECDGGCFGCDGDG<2:@F+@FGEG338F6.3>BFG354@?G5C5()*204>:*
@M03364:276:000000000-BLYN8:1:1101:26341:10679 2:N:0:1
GGACTACTGGGGTATCTAATCCTGTTTGCTCCCCACGCTTTCGCACCTGAGCGTCAGTCTTTGTCCAGGGGGCCGCCTTCGCCACCGGTATTCCTCCAGATCTCTACGCATTTCACCGCTACACCTGGAATTCTACCCCCCTCTACAAGACTCTAGCCTGCCAGTTTCGGATGCAGTTCCCAGGTTGAGCCCGGGGATTTCACATCCGACTTGACAGACCGCCTGCGTGCGCTTTACGCCCAGTAATTCCG
+
CCCCCG@DGGGG@@FFGCE9FFGGGGGFGGGGGGGGGGG>FGGGGFFGGGGGGGGGGGGGGCFGGGGGG>C@FGCC7FGFGGGGCGG7FEGFGFFGDFE9A<=A=AEFGG+BFFGGGDGEFGGGGGGF<FFGAEF;DEFCC=BDCFG,>EFC69>EFGGGGG?,3EEFCD5BEGF7DFC:AFGFCFGGFF,DEGGECEGGGFGGAG*:5CGG7CGFGFFF)*<:?FBE?EBBDDFA6?GEGD<F*09<7D*
@M03364:276:000000000-BLYN8:1:1101:11362:10714 2:N:0:1
GGACTACTCGGGTATCTAATCCTGTTTGCTCCCCACGCTTTCGCACCTGAGCGTCAGTCTTTGTCCAGGGGGCCGCCTTCGCCACCGGTATTCCTCCAGATCTCTACGCATTTCACCGCTACACCTGGAATTCTACCCCCCTCTACGAGACTCAAGCTTGCCAGTTTCAAATGCAGTTCCCAGGTTGAGCCCGGGGATTTCACCTCTGACTTAACAAACCGCCTGCGTGCGCTTTAGGCCCGGTAATTCCG
+
CCCCCGGFGGGGGFGFGGGGGGGGGFGGGGGGGGGGGGGGGGGGGGGGGFGGGGGGGGCFGGGGGGGGFFGGGGGFGEEF7FFFGGGGEGGGGEFF8<BFGGGGGFFFGGGEGGGFGGGGDGGCFEAFCFGGGGDGGGFGGDECEGGG>:C:6>,@DD>DEG7CCFGDFCEGGFA93,@:A9?BFFFGG@,*;CGGC8E9+++*6C**3@F@FGGG=C@/)=A?;F1)-))7)999*,3<*)-7CDF<::0
@M03364:276:000000000-BLYN8:1:1101:20890:10721 2:N:0:1
GGACTACCGGGGTATCTAATCCTGTTTGCTCCCCACGCTTTCGAGCCTCAGTGTCAGTTACAGGCCAGAGAGCCGCTTTCGCCTCCGGTGTTCCTCCATATATCTACGCATTTCACCGCTACACATGGAATTCCACTCTCCTCTCCTGCACTCAAGTCTCCCAGTTTCCAATGCACACAATGGTTGAGCCACTGCCTTTTACATCAGACTTAAGAAACCACCTGCGCTCGCTTTACGCCCAATAAATCCGG
+
CCCCCGGGGGGGGGGGGGGGGGGGGGGGGGGGGGGGGGGGGGGGGGGGGGGGGGGGGGGGGGGGGGGGGGGGGGGGGGGGGGGGEGGGGGGGGGGGGGGGGGGGGGGGGGGGGGGGGGGGGGGGGGGGGGGGGGGGGGGGGGGGGGGGGGGGGGGGGGGGGFGGGGGFGGGGGGGGFGDGGGGGGGGGGFFGFGGGGGFGGGGFFGGGGGFGGGGGGGGGFGFEFFFFFFFFGFGFFDGGGF=ACGFFGGC
@M03364:276:000000000-BLYN8:1:1101:24119:10744 2:N:0:1
GGACTACAAGGGTTTCTAATCCTGTTTGCTCCCCACGCTTTCGAGCCTCAGCGTCAGTTACAGACCAGAGAGCCGCCTTCGCCACTGGTGTTCCTCCATATATCTACGCATTTCACCGCTACACATGGAATTCCACTCTCCTCTCCTGCACTCAAGTCTCCCAGTTTCCAATGCACACAATGGTTGAGCCACTGCCTTTTACATCAGACTTAAGAAACCACCTGCGCTCGCTTTACGCCCAATAAATCCGG
+
CCCCCFGGGGGGGGGGGGGGGGGGGGGGGGGFGGGGGGGGGGDCFGGGGCFGGGG@FFFGGGGGGGGGGGGGGGGGGGGGGFG7FF8FF@FFFGGGGGFGFFBDFGGGGGGGGGGFFGGGGGGGGGG8ECEFGGF?FEGGGEFFGGGDGGGGGGGGGGADGGGGBDFGGGGGCDDFFGGFGGFGFGGGGFGGG6DCCEGFGGCC<+9?FFF+<;DGGG65*;9<)*49@;)/:8FEA@8EGFFAGD6<C5C
@M03364:276:000000000-BLYN8:1:1101:18098:10755 2:N:0:1
GGACTACTGGGGTTTCTAATCCTGTTTGCTCCCCACGCTTTCGAGCCTCAGTGTCAGTTACAGGCCAGAGAGCCGCTTTCGCCTCCGGTGTTCCTCCATATATCTACGCATTTCACCGCTACACATGGAATTCCACTCTCCTCTCCTGCACTCAAGTCTCCCAGTTTCCAATGCACACAATGGTTGAGCCACTGCCTTTTACATCAGACTTAAGAAACCACCTGCGCTCGCTTTACGCCCAATAAATCCGG
+
CCCCCGFGGGGGGEGGGGGGGFFGGGGGGGGGGEFFGFGFGDFCEEDGGGGGFGGGGGGGGFGGGDGGGGGGGG7FF7DGEGGGGGGGGGGGGG9FFFGGGGGGGGGGGGGFGGGGGGGDEFEG,E=FFGFCFGGGGGGFGGGGGFDGGGGGCDFG@FGGGEFGEFG98EGFGGGFGGGGGGFDAC67C>,@6@9CFCF79CF@<DGF5C7CC8DC5?@F4C>5@>A>A>BBFFDEBFGGGF;F*:1<8)2
@M03364:276:000000000-BLYN8:1:1101:21261:10761 2:N:0:1
GGACTACCGGGGATTCTAATCCTGTTTGCTCCCCACGCTTTCGCACCTGAGCGTCAGTCTTTGTCCAGGGGGCCGCCTTCGCCACCGGTATTCCTCCAGATCTCTACGCATTTCACCGCTACACCTGGAATTCTACCCCCCTCTACGAGACTCAAGCTTGCCAGTTTCAAATGCAGTTCCCAGGTTGAGTCCGGGGATTCCACATCCGACTTGACAGACCGCCTGCGTGCGCTTTACGCCCCGTAATTACG
+
-6CCCG@FGG@C+B,C,EFFGCCFCC@@FGGEF@FGFCEEFFFFCFG8C,;@@@C7@FFAEFGGG9ED@FCFGGD=BBEE7F784AC@FFGFAA=,=FFF5A;FFFGGDFGF9FFGFFE63@,3@,AAFDA8DAC;=,3+@EG6E9DEED@FEFB6,,>FCCCE:CE;D;,D9;?DF,5,>CFCD9:E6,6>=*:=***+17:*=FCDC2:5**;76C;*7C322>;.(758C<5<F1CE*72><*74**1
@M03364:276:000000000-BLYN8:1:1101:8533:10764 2:N:0:1
GGACTACAAGGGTTTCTAATCCTGTTTGCTCCCCACGCTTTCGAGCCTCAGCGTCAGTTACAGACCAGACAGCCGCCTTCGCCACTGGTGTTCTTCCATATATCTACGCATTTCACCGCTACACATGGAATTCCACTCTCCTCTCCTGCACTCAAGTCTACCAGTTTCCAATGCATACAATGGTTGAGCCACTGCCTTTTACACCAGACTTAATAAACCACCTGCGCTCGCTTTACGCCCAATAAATCCGG
+
CCCCCGGGGGGGGGGGGGGGGGGGGGGGGGGGGGGGGGGGGGGGGGGGGGGGGGGGGGGGGGGGGGGG?GGGGGGGG@GGGGGGGGGGGGGGGGGGGGGGGDGGGGGGGGGGGGFFGGGGGGGGFGGGFFGFGGGGGCFGGGGGGGGGGGFGGGGGDDDGGGGGGFGGGGFGFGGGFGGGGGGGGGGGG?FEFGGGGGGGGGGG5+;7CGGG+?CDCG?FFEFBBDBDDF>DGC>CF?ECG)3AFGA3CD:
@M03364:276:000000000-BLYN8:1:1101:10413:10767 2:N:0:1
GGACTACCCGGGTTTCTAATCCTGTTTGCTCCCCACGCTTTCGCACCTCAGTGTCAGTATCAGTCCAGGTAGTCGCCTTCGCCACTGGTGTTCCTTCCTATATCTACGCATTTCACCGCTACACAGGAAATTCCACTACCCTCTACCATACTCTAGCTTGCCAGTTTTGGATGCAGTTCCCAGGTTGAGCCCGGGGATTTCACATTCAACTTAACAAACCACCTACGCGCGCTTTACGCCCAGTAATTCCG
+
CCCCCFFGGGGGGGGGGGGGGGGGGGGGGGGGGGGGGGGGGGGGGGGFGGGGGGFFFFGGGGGGGFGGFGGGGGGGGGGGGGGGGGGGGGGGGGGGGFGGGGGGGGFGGGGGGGGGGCGGCCGGGGGGGGGGGGGGGGGGGGGGGGGDC9EF9EGFGGFFGGGGGFGGGGGGGGFGGGGGGGGCFGGGFCFGEGGG5:DFFGGGFGGGGGCCF77FGGGFFGFFFF9D>FFFGDG<FFGCGBDFGGFEF7C
@M03364:276:000000000-BLYN8:1:1101:25840:10773 2:N:0:1
GGACTACCCGGGTTTGTAATCCTGTTTGCTCCCCACGCTTTCGAGCCTCAGTGTCAGTTACAGGCCAGAGAGCCGCTTTCGCCAACGGTGTTCCTCCATATATCTACGCACTTCACCGCTACACATGGAATTCCACTCTCCTCTCCTGCACGCAAGTCGCCCAGTTTCCAATGCATACAATGGTTGAGCCACTGCCTTTTACATCAGACTTAAGAAACTACCTGCGCTCGCTTTACGCCCAATAAATCCGG
+
<@A<@F,CA@@:FBB,CCC<C<C6FE9F9<,CFC@BCEC@D,,9;8C,CCFFGE,,E6<CE6,CF@EF@CFBCFE7CB<<CC@B+AB>,:CE,E,B9,9CFF9,,9C<:++@A,<,CFDCCC=E,,,,:CF,8FEFD,@=E=D+>E=FCFF8C++6>9++88=DB;DD@,>D73,,5<?9@CE,=3,1,,4,1,@,E3@,+27+=+**;A5:+587;C,,94673?()-?A3</;3>388*.()*+3)6)1
@M03364:276:000000000-BLYN8:1:1101:19513:10791 2:N:0:1
GGACTACTCGGGTATCTAATCCTGTTTGCTCCCCACGCTTTCGCACCTCAGTGTCAGTATCAGTCCAGGTAGTCGCCTTCGCCACTGGTGTTCCTTCCTATATCTACGCATTTCACCGCTACACAGGAAATTCCACTACCCTCTACCATACTCTAGCTTGCCAGTTTTGGTTGCAGTTCCCAGGTTGAGCCCGGGGATTTCACATTCAACTTAACAAACCACCTACGCGCGCTTTACGCCCAGTAATTCCG
+
CCCCCGGGGGGGGGGGGGGGGGGGGGGGGGGGGGGGGGGGGGGGGGGGGGGFFGGGFFF@FAFGGGGGGDAFEFGGGGGGGGGGGGGGGGEGGFGFGFFGGGGGFAFGGGGCFGGGAFGGGGGGCGF@EDFGGGGGFGCEDFFGFGGGGGGGGFGG==EGCFADFGECDC36@FGGDAFD?=DGGGGGDGGGGGG67B8EG7F+?9C9FGGDCFGGDCGFFGFFFFFF=EFFDGDCA(=CE57FGCFCGG*
@M03364:276:000000000-BLYN8:1:1101:20793:10801 2:N:0:1
GGACTACTGGGGTTTCTAATCCTGTTTGCTCCCCACGCTTTCGAGCCTCAGCGTCAGTTACAGACCAGAGAGCCGCCTTCGCCACTGGTGTTCCTCCATATATCTACGCATTTCACCGCTACACATGGAATTCCACTCTCCTCTCCTGCACTCAAGTCTCCCAGTTTCCAATGCACACAATGGTTGAGCCACTGCCTTTTACATCAGACTTAAGAAACCACCTGCGCTCGCTTTACGCCCAATAAATCCGG
+
CCCCCGGGGGGGGGGGGGGGGGGGGGGGGGGGGGGGGGGGGGGGGGGGGGGGGGGGGGGGGGGGGGGGGGGGGGGGGGGGGGGGGGGGGGFFGGFFFGGGGGGGGGGGGGGGGGGGGGGGGGGGEGGGGGAEGFGFGGGGGGGGGGGGGGGGGCFFGGGGEGGGGGGGGDFGGGGGGGGGFGGGGGGGGFGGGFGGGGGGFFFDFGGFG*<C>DCGFGFGFGFEB>AEDFFFFFFEE?C*A:@FGGFF6C>
@M03364:276:000000000-BLYN8:1:1101:6665:10813 2:N:0:1
GGACTACAAGGGTTTCTAATCCTGTTTGCTCCCCACGCTTTCGAGCCTCAGTGTCAGTTACAGGCCAGAGAGCCGCTTTCGCCTCCGGTGTTCCTCCATATATCTACGCATTTCACCGCTACACATGGAATTCCACTCTCCTCTCCTGCACTCAAGTCTACCAGTTTCCAATGCATACAATGGTTGAGCCACTGCCTTTTACATCAGACTTAAGAAACCACCTGCGCTCGCTTTACGCCCAATAAATCCGG
+
CCCCCGGGGGGGGGGGGGGGGGGGGGGGGGGGGGGGGGGGGGGGGGGGGGGGGGGGGGGGGGGGGGGGGGGGGGGGGGGGGGGGGGGGGGGGGGFGGGGGGGGGGFFGGGGGGGGGGGGGGGGGGGGGGGGGGGGGGGGGGGGGGGGGGGGFF?EFFFFFGGGGGGGGGGGGGGFG8EFGGGFGGGGGGGFG68DGGGGG+AEGFGGGGFGGCFFFFGGGFGFE@>>FDBFFGGGEEFE7CAD4FGF38DD
@M03364:276:000000000-BLYN8:1:1101:12860:10822 2:N:0:1
GGACTACTAGGGTTTCTAATCCTGTTTGCTCCCCACGCTTTCGAGCCTCAGTGTCAGTTACAGGCCAGAGAGCCGCTTTCGCCTCCGGTGTTCTTCCATATATCTACGCATTTCACCGCTACACATGGAGTTCCACTGTCCTCTTCTGCACTCAAGTCTCCCAGTTTCCAATGCAATTCTTCGGTTGAGCCGAAGGCTTTCACATTAGACTTAAAAGACCGCCTCCGCTCGCTTTACGCCCAATAAACCCG
+
CCCCCGGGGGGGGGGGGGGGGGGGGGGGGEGGGGGGGGGGGGGGGDEGGGGGGGGGGGGGGGGGGGGGFEDFFGGG@BDAGGGFG@FGEGGGGGFGGGGGGGGGFDGGGGGGGFFFG7FEDGGGC@DCFFGFGGCFC@DGGGGCFGEEGGGGGFGFFEAE,DGG<>AFGGGG?E,,@A8,@D?>FGCF8DF81@E+@F?CFGGGF9+5B88>>C++=*<7?DA=(;(6(:)885C>FDGGEBDF6:8)*:<
@M03364:276:000000000-BLYN8:1:1101:21872:10826 2:N:0:1
GGACTACTGGGGTTTCTAATCCTGTTTGCTCCCCACGCTTTCGCACCTCAGTGTCAGTATCAGTCCAGGTAGTCGCCTTCGCCACTGGTGTTCCTTCCTATATCTACGCATTTCACCGCTACACAGGAAATTCCACTACCCTCTACCATACTCTAGCTTGCCAGTTTTGGATGCAGTTCCCAGGTTGAGCCCGGGGATTTCACATTCAACTTAACAAACCACCTACGCGCGCTTTACGCCCAGTAATTCCC
+
CCCCCGGGGGGGGFGGGGGGGGGGGGGGGCGGGGFEGGGGGGGGGGGGGGGFGGGGFFGGGGGGGGGGGGGGGGGG@FGGFGGGGGGGGGFFFGGGGGGGGGGGGGGGGGGGGE9,EFGGGGGG?FEFGGGFGGGGGFGGGGGGGGGGGGFGGGFAEGGGFGAE8B9EGG8BFGFGGGGF89EGGGGGFGGGGGGGGGG6EGGCFCFFFFCFFFGFGF1;A7@4>4)//:?D37<<+88B7:=6@DA?>F*
@M03364:276:000000000-BLYN8:1:1101:20156:10841 2:N:0:1
GGACTACTCGGGTATCTAATCCTGTTTGCTCCCCACGCTTTCGCACCTCAGTGTCAGTATCAGTCCAGGTAGTCGCCTTCGCCACTGGTGTTCCTTCCTATATCTACGCATTTCACCGCTACACAGGAAATTCCACTCCCCTCTACCATACTCTAGCTTGCCAGTTTTGGATGCAGTTCCCAGGTTGAGCCCGGGGATTTCACATCCGACTTGACAGACCGCCTGCGTGCGCTTTACGCCCAGTAATTCCG
+
CCCCCGGGGGGGGGGGGGGGGGGGGGGGGGGGGGGGGGGGGGGG:FGGGGGCFGGGGGGFGGGGGGGGG<FFGGGGGGGGGGGGGGGGGGGGGGGCFGFGGGGGGGGGGGGGGGGGFGGGGGGGGGGEGGGGGGGGG,>FGDCFFGGGEFDGGGGGG9E,>EE?FEFDC+DDEFGGGGGAFFFCFF8@GFGGGGGGGGGGFCC>FG*0;CCDGGGG4FFCAGB?DA=69>A5CD3<@0::CDD;FF7?DG*
@M03364:276:000000000-BLYN8:1:1101:14528:10842 2:N:0:1
GGACTACTGGGGTTTCTAATCCTGTTTGCTCCCCACGCTTTCGCACCTCAGTGTCAGTATCAGTCCAGGTAGTCGCCTTCGCCACTGGTGTTCCTTCCTATATCTACGCATTTCACCGCTACACAGGAAATTCCACTACCCTCTACCATACTCTAGCTTGCCAGTTTTGGATGCAGTTCCCAGGTTGAGCCCGGGGATTTCACATTCAACTTAACAAACCACCTACGCGCGCTTTACGCCCAGTAATTCCC
+
CCCCCGGGGGGGGGGGGGGGGGGGGGGGGGGGGGGGGGGGGGGGGGGGGGGGGGGGGGGGGGGGGGGGFCFGGGGGGGGGGGGGGGGFGGGGGGGGGGGGGCGGGGGGGGGEGGGGFGGGGGGGGGGGGGGGGGFGGFGGGGGGGGGGGGGFGGGGGGDGFFDG=BGGGGFD8FFGGGGGGGGGGG,,ADFGGGG>EEGGGGGGFGGGFC;CC8CFGGGFFDEB:FAFFF;BCDFEF,BEGE;FGFF6@D*
@M03364:276:000000000-BLYN8:1:1101:23377:10863 2:N:0:1
GGACTACACGGGTTTCTAATCCTGTTTGCTCCCCACGCTTTCGCACCTGAGCGTCAGTCTTTGTCCAGGGGGCCGCCTTCGCCACCGGTATTCCTCCAGATCTCTACGCATTTCACCGCTACACCTGGAATTCTACCCCCCTCTACAAGACTCTAGCCTGCCAGTTTCGAATGCAGTTCCCAGGTTGAGCCCGGGGATTTCACATCCGACTTGACAGACCGCCTGCGTGCGCGTTACGCCCAGTAATTCCG
+
CCCCCGGGGGGGGGGGGGFFGGGGGGGGGGGGCFFGGGGGGGGGGGGGGGGGGGFGGGFGGGGGGGFFGDGGGGGGGGGGGGGEEGGGGGGFCFGGGGGGGGGGGFGFGGGGGGGGGGGGGGGGGGGGFFGGGGGGFFGGEEEGGDCCCCF7DFGCFFGGGGGGGGFGDGGGDFEEFGGGGFFCGGGGGGFGCGGGGGGGFCFC6C7CDGGGFGGGGD8EBG5:?FF50<:51>32@08*:<6?FGF<CGC
@M03364:276:000000000-BLYN8:1:1101:23047:10885 2:N:0:1
GGACTACCAGGGTTTCTAATCCTGTTTGCTCCCCACGCTTTCGAGCCTCAGTGTCAGTTACAGGCCAGAGAGCCGCTTTCGCCTCCGGTGTTCCTCCATATATCTACGCATTTCACCGCTACACAGGAAATTCCACTACCCTCTACCATACTCTAGCTTGCCAGTTTTGGATGCAGTTCCCAGGTTGAGCCCGGGGATTTCACATTCAACTTAACAAACCACCTACGCGCGCTTTACGCCCAGTAATTCCG
+
CCCCCGGGGGGGGGGGGGGGGGFGGGGGGGGGGGGGGGGGGGGGGGGGGGGGGGGGGGGGGGGGFGGGGGGGGGGGDFGGGGGGGGGGDGGGGGGGGGGGGGGGGGGGGGGGGGGGGGGGGGGGGGGGFGFGGGGGGGFGGGGFFGFGGGGGGGGGGGGGGGGGDFGGGGB9?8EGGGGGGGGGGGGFGGGGGGGGG5DFFGGGFFGGGGC;FGGGGGGGFGFDFF?FFFEFGGGFF<EGGFFFDGF?F7*
@M03364:276:000000000-BLYN8:1:1101:8188:10932 2:N:0:1
GGACTACTCGGGTTTCTAATCCTGTTTGCTCCCCACGCTTTCGCACCTCAGTGTCAGTATCAGTCCAGGTAGTCGCCTTCGCCACTGGTGTTCCTTCCTATATCTACGCATTTCACCGCTACACAGGAAATTCCACTACCCTCTACCATACTCTAGCTTGCCAGTTTTGGATGCAGTTCCCAGGTTGAGCCCGGGGATTTCACATTCAACTTAACAAACCACCTACGCGCGCTTTACGCCCAGTAATTCCG
+
CCCCCGGGGGGGGGCFFGGGGGGGGGFGGGFFGGFFGGGDGGGGGGGGGGGGFF9EFGCFDCFGGGGGGGFGGEFFEGGGFDECEGGGGCFCCFAFDFF<AFGGGFGGGCFFGFGGGGGEG=AFEFGGGGGGGGGGGG8FG8DDFGFB;AEFGGFFGGADCGG?,EEADCDF?8DGFGGDGGFFBEGGGGGGGGGGEE?FDFEC928;@DCD;FGGG>FGA;?BBFFE=56>GCC3A8EGGF?FGGA<F+;
@M03364:276:000000000-BLYN8:1:1101:18347:10940 2:N:0:1
GGACTACCGGGGTTTCTAATCCTGTTTGCTCCCCACGCTTTCGAGCCTCAGTGTCAGTTACAGGCCAGAGAGCCGCTTTCGCCTCCGGTGTTCCTCCATATATCTACGCATTTCACCGCTACACATGGAATTCCACTCTCCTCTCCTGCACTCAAGTCTCCCAGTTTCCAATGCACACAATGTGTGAGCCACTGCCTTTTCACTCAGACTTAAGCACCCCCCTGCGCTCGCTTTACCCCCAATAAATCCCG
+
CCCCCFG?FGGGGGGGGGGGGAFFGGGFGGGFGGGGGGDGFFC8E@FBFGGEGGGGGGGFFGGGGGCEEEC>FEFF:FFF@EGEE<>BFFG:FFGGFC,C<9EFGGGGGDE7FFGCFGGEGGFFF:BDFEGCFCBC,,@FFCFFGGGFGG8DC88DC;,7EB?F86@E=DDDEEFGG?+;,3,,8:,EC:,@4@?ECB9<++,+<**223B+:8+;**4*9CB95?5),.8)1>C4*(=8*066*++)0*:
@M03364:276:000000000-BLYN8:1:1101:27149:10942 2:N:0:1
GGACTACCGGGGTTTCTAATCCTGTTTGCTCCCCACGCTTTCGAGCCTCAGTGTCAGTTACAGTCCAGAGAGCCGCCTTCGCCTCCGGTGTTCCTCCATATATCTACGCATTTCACCGCTACACTTGGAATTCCACTTTCCTCTCCTGCACTCAAGTCTCCCAGTTTCCAATGCACTCAATGGTTGAGCCACTGCCTTTTACATTAGACTTAAGAAACCACCTGCGCTCGCTTTACGCCCAATAAATCCGG
+
CCCCCFFAFGGDGGGGGGCEGGFGGGGGGGGGGGGGGGGGGGGFGGGGGGGGGGGA9FFGGCF6FEFG9FC7F@:F+BFGGDFGGEGGFGGGDFGGGCFAF9EFGGFFFGEGGGGGGGEGGGF8,,:EFGGGGGAGE,,ACDGFGFD=EGGGGBDF3E,,,@DFGGGFFGFEFDD3,@,8<;,@D6,,5D,51,@D?DGF+4,?++2=CDDC8=F+3*DF>GF@)*5?=>>8CF79D;GGGF@6FGA);79
@M03364:276:000000000-BLYN8:1:1101:26571:10947 2:N:0:1
GGACTACCGGGGTTTCTAATCCTGTTTGCTCCCCACGCTTTCGAGCCTCAGTGTCAGTTACAGGCCAGAGAGCCGCTTTCGCCTCCGGTGTTCCTCCATATATCTACGCATTTCACCGCTACACATGGAATTCCACTCTCCTCGCCTGCACTCAAGTCTCCCAGTTTCAAATGCACACAATGGTTGAGCCACTGCCTTTTACATCAGACTCAAGAAACCACCTGCGCTCGCTTTACGCCCAATAAATACGG
+
CCCCCGDFCFEG:CFGGGGGGGGGCAFEFFFFGGG@C7:F@F@DCFF<FDGEGGGGGGGGGGGEFGGGFGFDGGGG@@7FCFGGGGGC>F,BEF9ACFGC5F;FGFEFGGC+@FAEEFF6FGFF9AFGGDGFFGGFGGGGGFF+@@EFGDF?,3,@==>A,DF?8EEF,,3@2,,,@FE6EGDECC6128:@1@C,EC9ACFEFF+;CF>;7*7;FGCFFF=FB:):)6:D3*9:.80*=E:@A>DA):97
@M03364:276:000000000-BLYN8:1:1101:16422:10978 2:N:0:1
GGACTACTAGGGTTTCTAATCCTGTTTGCTCCCCACGCTTTCGAGCCTCAGTGTCAGTTACAGGCCAGAGAGCCGCTTTCGCCTTCGGTGTTCCTCCATATATCTACGCATTTCACCGCTACACATGGAATTCCACTCTCCTCTCCTGCACTCAAGTCTCCCAGTTTCCAATGCACACAATGGTTGAGCCACTGCCTTTTCACTCAGACTTAAAAGACCGCCTGCGCTCGCTTTAAGCCCAATAAATCCGG
+
CCCCCGGD,FGGGGGGGGGGGGGGGGFGGGGGGGGGGGGGGGGFCFGGGGGCEFGGGGFGGFG<FGGGGGGCG,CF+BFGGGE7,:DFGGGGGFGGGCDGFGGGGGG,FGGG,EGGGGDGGGGGFFFGFGGGGGGCEFDEGEGG8EEFGGGGGDFF4>4DFG8DG;,DDCDAEGGFDFG6,,,7F+@?,@EEFGG,,@FC++,+<3C:79++5=B>CCF*9EAB=9=*65?8FG7*+*?E7),6:F=);/:
@M03364:276:000000000-BLYN8:1:1101:10831:10990 2:N:0:1
GGACTACCCGGGTTTCTAATCCTGTTTGCTCCCCACGCTTTCGAGCCTCAGCGTCAGTTACAGACCAGAGAGCCGCCTTCGCCACTGGTGTTCCTCCATATATCTACGCATTTCACCGCTACACATGGAATTCCACTCTCCTCTTCTGCACTCAAGTTTCCCAGTTTCCAATGCACTTCTTCGGTTGAGCCGAAGGCTTTCACATTAGACTTAAAAGACCGCCTGCGCTCGCTTTACGCCCAATAAATCCG
+
CCCCCGGGGGGGGGGGGGGGGGGGGGGGGGGGGGGGGGGGGGGGGGGGGGGGGGGGDGGGGGGGGGGGGGGGGGGGEGGGGGGGGGGGGGGGFGGGGGGGGGGGGGGGGGDGGGGGGGGGGGGGGGGGGGGGGGGGGGGGGGGGGGGGGGGGGG8FEGGGGGGGGGGGGGGGGGGGGG@EFGGGGDGGGGCGGGGGGGEFFGGGFFFFFGGGGFGGG4@CBEEFFF>DFFEADGFEF?=EEB?FGGFEGGG
@M03364:276:000000000-BLYN8:1:1101:27123:11010 2:N:0:1
GGACTACACGGGTATCTAATCCTGTTCGCTCCCCACGCTTTCGAGCCTCAGCGTCAGTTACAGACCAGAGAGCCGCCTTCGCCACTGGTGTTCCTCCATATATCTACGCATTTCACCGCTACACATGGAATTCCACTCTCCTCTTCTGCACTCAAGTCTCCCAGTTTCCAATGACCCTCCCCGGTTGAGCCGGGGGCTTTCACATCAGACTTAACAAACCGCCTGCGCTCGCTTTACGCCCAATAAATCCG
+
CCCCCGG<CEFEGCEGGGGGGGGGGGDGGGFEGGGGGGGGGGGGGGGGGGGGGGGEEGGGG9FGGGGGGE?:<EEFGGGCFGGGGGGGGGGEGFGGGGGDGGGGGFGGGGGGGF<FFGGGGGGGF,EDFGGGGGCGFC9FGGGGFFGGGGGG8DEF6,6EBGGGGGFCGGGGGF=6=@6CCEGCFCEGFG63*@EE*BFGGGGGAF7*7C4CC7+:*;CC3CD@?FFFFF5>3D3<F?GEGE:>FG6<GG)
@M03364:276:000000000-BLYN8:1:1101:4526:11016 2:N:0:1
GGACTACAGGGGTTTCTAATCCTGTTTGCTACCCATGCTTTCGAGCCTCAGCGTCAGTTACAGACCAGACAGCCGCCTTCGCCACTGGTGTTCTTCCATATATCTACGCATTTCACCGCTACACATGGAATTCCACTCTCCTCTCCTGCACTCAAGTCTCCCAGTTTCCAATGCACACAATGGTTGAGCCACTGCCTTTTACATCAGACTTAAGAAACCACCTGCGCTCGCTTTACGCCCAATAAATCCGG
+
CCCCCGGGGGGGGGGGGGGGGGGGGGGGGGGGGGGGGGGGGGGGGGGGGGGGEGGGGGGGGGGGGGGGGGGGGGGGGGGGGGGGGGGFGGGGGGGGGGGGGGGGGGGGGGGGGGGGFGGGCFGGGFGGFFGGGGGGGGGGGGGGCFGGGGGGGGGFGGGGGGGGGGGGGGGGGGGGGGGGFGDFDEFGG=8DF?FGGGGG7C;CCD@?FGFG7+DFFG87CGF:BB>DDEEFGFFCE@88E;=F=F857D5
@M03364:276:000000000-BLYN8:1:1101:14449:11059 2:N:0:1
GGACTACAGGGGTATCTAATCCTGTTTGCTCCCCACGCTTTCGAGCCTCAGTGTCAGTTACAGGCCAGAGAGCCGCTTTCGCCTCCGGTGTTCCTCCATATATCTACGCATTTCACCGCTACACATGGAATTCCACTCTCCTCTCCTGCACTCAAGTCTCCCAGTTTCCAATGCACACAATGGTTGAGCCACTGCCTTTTACATCAGACTTAAGAAACCACCTGCGCTCGCTTTACGCCCAATAAATCCGG
+
CCCCCGGGGGGGGGGGGGGGGGGGGGGGGGGGGGGGGGGGGGGGGGGGGGGGGGGGGGGGGGGGGFGGGGGGGGGGGDGGGGGGGGGGGGGGGGGGGGGGGGGGGGGGGGGGGGGGGGGDGGGGGGGGGFGGGFGGGGGGGGGGGGGGGGGGGGGGGGGFFGFGGGGGGD>EDGGGGGGGGGFGGCFGFFGGGGGGFEFFFGGFFGCGGGFGGGGCFFC5?GF@BBA>DFEEGGGCDDEGGFFFCGFF;<)
@M03364:276:000000000-BLYN8:1:1101:4596:11060 2:N:0:1
GGACTACACGGGTTTCTAATCCTGTTTGCTCCCCACGCTTTCGAGCCTCAGTGTCAGTTACAGGCCAGAGAGCCGCTTTCGCCTCCGGTGTTCCTCCATATATCTACGCATTTCACCGCTACACATGGAATTCCACTCTCCTCTCCTGCACTCAAGTCTCCCAGTTTCCAATGCACACAATGGTTGAGCCACTGCCTTTTACATCAGACTTAAGAAACCACCTGCGCCCGCTTTACGCCCAATAAATCCGG
+
CCCCCGGDEGGGGGGFGGGFGGGGGGGGGGFFFGGEEGGGGGGGGGGGGGGGGGGGGGGGGDGEFFEGGGGGGGGGGFFGGGGEG<FGGGCGGCB<FDFGCGF9FDFEGDDGDGGGGFGCFEGGFDFFGGFGGGGGGGDFDAFG,=BFGGGGGGFFFGEFGC8DFFGGGGGGGGGGA,8=DD,=F>:<FG:DCCED?CFFGGGD6FG7CC7CCCCFGGDGAGA@59@*/8))*97852E*5AD;CC6)0//
@M03364:276:000000000-BLYN8:1:1101:13760:11067 2:N:0:1
GGACTACAGGGGTATCTAATCCTGTTTGCTCCCCACGCTTTCGCACCTGAGCGTCAGTCTTTGTCCAGGGGGCCGCCTTCGCCACCGGTATTCCTCCAGATCTCTACGCATTTCACCGCTACACCTGGAATTCTACCCCCCTCTACAAGACTCTAGCCTGCCAGTTTCGGATGCAGTTCCCAGGTTGAGCCCGGGGATTTCACATCCGACTTGACAGACCGCCTGCGTGCGCTTTACGCCCAGTAATTCCC
+
CCCCCGGGGGGGGGGGGGGGGGGGGGGGGGGGGGGGGGGGGGGGGGGGGGGGGGGGGGGGGDGGGGGGGGDEGGGGGGGGGGGGGGGGGGGGGGGGGGGGGGGGGGGGGGEGGGGGGGGGGGGGGGGGGGGGGGGGAGGGGGGGGGDDDGDGGGGFGGGCEFCCCFGG8CEGCGGACFCGFGGGGGGGGGGFDCEC5:CFGGGGFG415<<DFGCCCGGGFGFF?FFF:D@BGDC9??GGGFFFGCFFGG*
@M03364:276:000000000-BLYN8:1:1101:10550:11072 2:N:0:1
GGACTACTGGGGTTTCTAATCCTGTTTGCTCCCCACGCTTTCGAGCCTCAGTGTCAGTTACAGGCCAGAGAGCCGCTTTCGCCTCCGGTGTTCCTCCATATATCTACGCATTTCACCGCTACACATGGAATTCCACTCTCCTCTCCTGCACTCAAGTCTCCCAGTTTCCAATGCACACAATGGTTGAGCCACTGCCTTTTACATCAGACTTAAGAAACCCCCTGCGCTCGCTTTACGCCCAATAAATCCGG
+
CCCCCGGGGGGGGGGGGGGGGGGGGGGGGGEFGGGGGGGGGGEFGGGFDFFGGGGGGGGGGGGFGGGGGGGGGGGGGGGGGGGGGFGGGGGGGGGGGGGGGGGGGGFGGGDGGGGGGGGGGGGGGGGGGGGGGGGFGEFGGDFGDFGGGGGGGGGGGGGGGGCFGGGG8,@=,DD89FE6AFEGA887CFF@CFFC6@CF+AFD;CC5;FDDCCGFC>:**43/:/:/()08<FGE5=G*/88;*:+.2><
@M03364:276:000000000-BLYN8:1:1101:22208:11089 2:N:0:1
GGACTACCGGGGTTTCTAATCCTGTTTGCTCCCCACGCTTTCGAGCCTCAGTGTCAGTTACAGGCCAGAGAGCCGCTTTCGCCTCCGGTGTTCCTCCATATATCTACGCATTTCACCGCTACACATGGAATTCCACTCTCCTCTCCTGCACTCAAGTCTCCCAGTTTCCAATGCACACAATGGTTGAGCCACTGCCTTTTACATCAGACTTAAGAAACCACCTGCGCTCGCTTTACGCCCAATAAATCCGG
+
CCCCCGFFFGGGFGGGGGGGGGGGGGGGGGGGGGGGGGGGGGGEFGGFFGGFGFGGGGGGGGGGGGGGGGGGGGGGGGGGGGGGGGGGGGGGGGFFEFFGGGFFGGGGGGGGCEEFGGGGGGGGGGGGGGGGCFGGGGFGGFDCFF9FGGGFFGDGEADFGGFFGGGEDFFGGGDCA?EGGDGFGGG?6FGCCGGGCFFGGG7CFCC5CFFGCF>+9CCEFGAEBFFEDFADDFGFFFEGG5@F*;:CCG9
@M03364:276:000000000-BLYN8:1:1101:27065:11103 2:N:0:1
GGACTACTCGGGTTTCTAATCCTGTTTGCTCCCCACGCTTTCGCACCTGAGCGTCAGTCTTTGTCCAGGGGGCCGCCTTCGCCACCGGTATTCCTCCAGATCTCTACGCATTTCACCGCTACACCTGGAATTCTACCCCCCTCTACAAGACTCTAGCCTGCCAGTTTCGGATGCAGTTCCCAGGTTGAGCCCGGGGATTTCACATCCGACTTGACAGACCGCCTGCGTGCGCTTTACGCCCAGTAATTCCG
+
CCCCCGGGGGGDFDGCEFGDGGFGGGFGGGGGGGGFGGGGGGGGGGGGFCECFGGGGGGGGCFF<C,FDCCG7FFGEGGDFGFFEGGGGGFFGCAFGFFCFFG9EFEFGGEGGCFGCFGG7+CE8FGG,AFGGGG;9DFFEGGFGGGGGGCF6E>FGGGCF8FGF,>EC5CE9EEGF7D,:,?EG?FG6CC*?=>EEEGGFCCFFFD3DGDC7><F48EFEGEFFF6:::7))9C2*4ECC>3?>:66C:*
@M03364:276:000000000-BLYN8:1:1101:9148:11122 2:N:0:1
GGACTACTAGGGTTTCTAATCCTGTTTGCTCCCCACGCTTTCGCACCTGAGCGTCAGTCTTTGTCCAGGGGGCCGCCTTCGCCACCGGTATTCCTCCAGACCTCTACGCATTTCACCGCTACACCTGGAATTCTACCCCCCTCTACAAGACTCTAGCCTGCCAGTTTCGGATGCAGTTCCCAGGTTGAGCCCGGGGCTTTCACATCCGACTTGACAGACCGCCTGCGTGACCTGTACGCCCAGTAATTCCG
+
CCCCCGGGGGGGFFEGGGGGGGGGGGGGGGGGFEC7@FFGGGGGGGGGGGGGGGGGGFGGGGGGGGGGGEGGGGGGGGGGGGGGGGGGGDCFGGGGG8<<+:=FGFGGGGGGGGCFFGGGGG@AFGGGGDFGGFEFGFGGGCEGGGGF@8EFFGGCGGGGCDDFG;FGE>EGC>DGCAEDC?CGF:>6CE8FGGGG*:BG:CGGFG<C<DCGFD*+*9CGBEF??F071))*2*2-9:C*:02;7*94DC6
@M03364:276:000000000-BLYN8:1:1101:25484:11140 2:N:0:1
GGACTACTGGGGTTTCTAATCCTGTTTGCTCCCCACGCTTTCGCACCTGAGCGTCAGTCTTTGTCCAGGGGGCCGCCTTCGCCACCGGTATTCCTCCAGATCTCTACGCATTTCACCGCTACACCTGGAATTCTACCCCCCTCTACAAGACTCTAGCCTGCCAGTTTCGGATGCAGTTCCCAGGTTGAGCCCGGGGATTTCACATCCGACGTGACAGACCGCCTGCGTGCGCTTTACGCCCAGTAATTCCG
+
CCCC<CFGGGGGGGGGGGGGGGGGGGGGGFGFGGGGEGGGGGFGGGFGGGGGGGGFGG9FFFGGGGFGGGGGGGEGEGGGGG7F@FGGGGGGGAF9<FFGFGGCCFGGEGG7FFGFGFGEGDGGGGGFGGG=FGGDGGGGEGGGGCEDDGGGGGGGAFGGG@GCFGFGEEGGGFFGGF>DFGGGCFGGGGGGGGDECEGGGGGGAFGGC5)>D4C>CFGG3=)36>9>?>>8CC*)92*1:51):**)?:9
@M03364:276:000000000-BLYN8:1:1101:20808:11141 2:N:0:1
GGACTACTAGGGTTTCTAATCCTGTTCGCTCCCCACGCTTTCGAGCCTCAGCGTCAGTTACAGACCAGAGAGCCGCCTTCGCCACTGGTGTTCCTCCATATATCTACGCATTTCACCGCTACACATGGAATTCCACTCTCCTCTCCTGCACTCAAGTCTCCCAGTTTCCAATGCACACAATGGTTGAGCCACTGCCTTTTACATCAGACTTAAGAAACCACCTGCGCTCGCTTTACGCCCAATAAATCCGG
+
CCCCCGGGGGGGGGGGGGGGGGGGGGFFDFGGGGGGGGGGGGGGGGGGGGGGGGGGGGGGGGGGGGGGGGGGGGGGGGGGGGGGGGGGGGGGGGGGGGGGGGGGGGGGGGGGGGGGGGGGGGGGGGGGGFFGGGGGGGGGGGGGGGGGGGGGGGGGGGGGGGGGGGGGFGGGGGGGGFGCEFGFFGGGGG6FFFGGGFFGGFGGFGGGGGFGFCCFGG:EFGFEFFFFFFB5DFCEA>EEGFFFGGCCFG9
@M03364:276:000000000-BLYN8:1:1101:12680:11169 2:N:0:1
GGACTACAGGGGTTTCTAATCCTGTTTGCTCCCCACGCTTTCGCACCTGAGCGTCAGTCTTTGTCCAGGGGGCCGCCTTCGCCACCGGTATTCCTCCAGATCTCTACGCATTTCACCGCTACACATGGAATTCCACTCTCCTCTCCTGCACTCAAGTCTACCAGTTTCCAATGCATACAATGGTTGAGCCACTGCCTTTTACACCAGACTTAATAAACCACCTGCGCTCGCTTTACGCCCAGTAATTCCG
+
CCCCCGGGGGGGGGGGGGGGGGGGGGGGGGGGGGGGGGGGGGGGGGGGGGGFGGGGGGGGGGGGGGGGGGGFEGGGGGGGGGGGDGCGGGGGGGGGGGGGGGGGGGGGGGGGGGGGGGGGGGGGGGGGFGGGGGFFGGCFFGGGGFGGGGGGGGGGGGFGCGGGGGGGGGGC6EGGGGGDGGGFFEGGG:DFGDFGDGGGGGGGF7FGGGCF7BDFF8FFFCF:>D>>FFEBFFFEEF8:55=F7CA?FG
@M03364:276:000000000-BLYN8:1:1101:14893:11179 2:N:0:1
GGACTACTAGGGTTTCTAATCCTGTTTGCTCCCCACGCTTTCGAGCCTCAGTGTCAGTTACAGGCCAGAGAGCCGCTTTCGCCTCCGGTGTTCCTCCATATATCTACGCATTTCACCGCTACACATGGAATTCCACTCTCCTCTCCTGCACTCAAGTCTCCCAGTTTCCAATGCACACAATGGTTGAGCCACTGCCTTTTACATCAGACTTAAGAAACCACCTGCGCTCGCTTTACGCCCAATAAATCCGG
+
CCCCCGGGGGGGGGGGGGGGGGGGGGGGGGGGGGGGGGGGGGGGGGGFGGGGGGGGGGGGFGGGGGG?EGGGGGGDGGGGGECEGGGGGGGGGFGGGGGGGGFGGGFDFGGGGGGGGGGEGGGGGGGFGGGGGDFGGGGGFDGGGFGGGGGGGFGGGGGGGGGGGGGFFGGGGGGGGGG=EF8DGEEGG:FFFGGGG,EFGGGGFGGGGG+=8FGGFG6CFEF=DFFFFFFEGFDFF@BCEF@FFFFE68:
@M03364:276:000000000-BLYN8:1:1101:8419:11180 2:N:0:1
GGACTACAAGGGTTTCTAATCCTGTTTGCTCCCCACGCTTTCGAGCCTCAGTGTCAGTTACAGGCCAGAGAGCCGCTTTCGCCTCCGGTGTTCCTCCATATATCTACGCATTTCACCGCTACACATGGAATTCCACTCTCCTCTCCTGCACTCAAGTCTCCCAGTTTCCAATGCACACAATGGTTGAGCCCCTGCCTTTTACATCAGACTTAATAAACCACCTGCGCTCGCTTTCCGCCCAATAAATCCGG
+
CCCCCGGGGGGGGGGGGGCFGGGGGGGGGGGGGGGGGGGGGGGGFGGGGGGGGGGGGGGGGGGGGGGGGGGGGGGGGGGGGGGGGGGGGGEGGGGGGGGGFFGGGGGGGGGGGGGGGGGGGGGGGGGGGFEGGGGGGGGGGGFGGFFGGGGFGGG?EGFGGGGGGGGGGGGGGGGGGGGFFGCEABFGGF+@FFDFGGGGFFFFFG5*;>CFDGG7CFG>?EF=@*)*:6>BGG+;D>EEC83);FCCFDC
@M03364:276:000000000-BLYN8:1:1101:3816:11209 2:N:0:1
GGACTACAAGGGTATCTAATCCTGTTTGCTCCCCACGCTTTCGCACCTGAGCGTCAGTCTTTGTCCAGGGGGCCGCCTTCGCCACCGGTATTCCTCCAGATCTCTACGCATTTCACCGCTACACCTGGAATTCTACCCCCCTCTACAAGACTCTAGCCTGCCAGTTTCGGATGCAGTTCCCAGGTTGAGCCCGGGGATTTCACATCCGACTTGACAGACCGCCTGCGTGCGCTTTACGCCCAGTAATTCCG
+
CCCCCGGGGGGGGGGGGGGGGGG@FFG@EFGGGGCGCGGGGGGGGGGGFGGGGGGEGGGGGGGGGGGGG>FCFGGGGGGGGGGGGGEGGGGDFFGGGGGGGGFFGGGGG=FGGGEGGGGG7CFGGGGGGGGGFGGGGGGGEGGG9FG9EFFFGGGGGGGC8:@FFGDCEGDEEGGCFFGFGGGGGFGGGGGFGG5EC8FCFC@@ACGGGDGCFFGGG;EGAC56?FBE0>B;7534B<GEC):FGGF)2?9
@M03364:276:000000000-BLYN8:1:1101:14859:11214 2:N:0:1
GGACTACTAGGGTTTCTAATCCTGTTTGCTCCCCACGCTTTCGAGCCTCAGTGTCAGTTACAGGCCAGAGAGCCGCTTTCGCCACCGGTGTTCCTCCATATATCTACGCATTTCACCGCTACACATGGAATTCCACTCTCCTCTCCTGCACTCAAGTCTACCAGTTTCCAATGCATACAATGGTTGAGCCGGGGGCTTTCACATCAGACTTAAGAAACCGCCTGCGCTCGCTTTACGCCCAATAAATCCGG
+
CCCCCGGGGGGGGGGGGGGGGGGGGGGGGGGGGGGGGGGGGGGGGGGGGGGGGGGGGGGGGGGGGGGGGGGGGGGGGGGGGGGGGGGGGGGGGGGGGGGGGGGGGGFGGGGGGGGGGGGGGGGGGGGGFFFGGGGGGGGGGGGGGGGGGGGGGGGGGGGGGGGGGGGGGGGGGGGGGGDEFGFGGGGGGGGGGGGDEGGGGGFCFG4*?FDFDGGGGG@EDEEF;DBD?EFFG37CB@GCCF0?FFFBDDC
@M03364:276:000000000-BLYN8:1:1101:18804:11227 2:N:0:1
GGACTACTCGGGTTTCTAATCCTGTTTGCTCCCCACGCTTTCGCACCTCAGTGTCAGTATCAGTCCAGGTAGTCGCCTTCGCCACTGGTGTTCCTTCCTATATCTACGCATTTCACCGCTACACAGGAAATTCCACTACCCTCTACCATACTCTAGCTTGCCAGTTTTGGATGCAGTTCCCAGGTTGAGCCCGGGGATTTCACATTCAACTTAACAAACCACCTACGCGCGCTTTACGCCCAGTAATTCCG
+
CCCCCGGGGGGGGGGGGGGGGGGGGGGGGGGGGGGGGGGGGGGGGGGGGGGGGGGGGGGGGGGGGGGGGGGGGGGGGGGGGGGGGDGGGGGGGGGGGGGGGGGGFFFFFGGGGGGGGGGGGGGGGGGGGGGGGEGGGGGGGGGGGGFB;FGGGGGGGGGGGCFGFGGGGGGGGGGGGGGGGGGGGGGFGGG?EGGG9CGGGG:9C7@CFCFFF@FGGGGGFGEFEFFEFEFFGGGFFFGGGFFFGCA?FFF
@M03364:276:000000000-BLYN8:1:1101:9375:11255 2:N:0:1
GGACTACACGGGTATCTAATCCTGTTTGCTCCCCACGCTTTCGAGCCTCAGTGTCAGTTACAGGCCAGAGAGCCGCTTTCGCCACCGGTGTTCCTCCATATATCTACGCATTTCACCGCTACACATGGAATTCCACTCTCCTCTCCTGCACTCAAGTCTCCCAGTTTCCAATGCACACAATGGTTGAGCCACTGCCTTTTACATCAGACTTAAGAAACCACCTGCGCTCGCTTTACGCCCAATAAATCCGG
+
CCCCCGGGGGGGGGGGGGGGGGGGGGGGGGGGGGGGGGGGGGGGGGGGGGGGGGGGGGGGGGGGGGGGGGGGGGGGCFFGGDGGGGGGGGGGGGGGGGGGGGGGGGGFGGGEGGGGGGGGGGGGGGGDEBFGFGGGAEEFGGGFGGGGGGGGFFGGDEEGGGGGFGGGGGGGGGFGGGG?A@EFGGGGGGGG6DCDFGGGGGGFF7CFGGGGF>FGFF,5?>FBBAF>F4BBCFGC55EEGFDFFFA5CDD
@M03364:276:000000000-BLYN8:1:1101:21627:11262 2:N:0:1
GGACTACCCGGGTTTCTAATCCTGTTTGCTCCCCACGCTTTCGAGCCTCAGCGTCAGTTACAGACCAGAGAGTCGCCTTCGCCACTGGTGTTCCTCCATATATCTACGCATTTCACCGCTACACATGGAATTCCACTCTCCTCTTCTGCACTCAAGTCTCCCAGTTTCCAATGACCCTCCCCGGTTGAGCCGGGGGCTTTCACATCAGACTTAAGAAACCGCCTGCGCTCGCTTTACGCCCAGTAATTCCG
+
CCCCCGGGGGGGGGGGGGGGGGGGGGGGGGGFGGGGGGGGGGGGGGGGGGGGGGGGGGGGGGGGGGGGGGGGGGGGGGGGGGGGGGGGGGGGGGGGGGGGGGGGEGGGGGGGGGGGGGGGGGGGGGGGGGGGGFGGFGFGGGGGGGGGGGGFGC8EEGGGGGGGG9FGGGGGG9FFDFGGGCGGGGGFFFGGGGDGGG:?FGGGFG=C=8DGFGGGGF?GBEFFFA6DBFAEGGGBF<C:C316:*=<DF4
@M03364:276:000000000-BLYN8:1:1101:8169:11272 2:N:0:1
GGACTACTAGGGTTTCTAATCCTGTTTGCTCCCCACGCTTTCGCACCTGAGCGTCAGTCTTCGTCCAGGGGGCCGCCTTCGCCACCGGTATTCCTCCAGATCTCTACGCATTTCACCGCTACACATGGAATTCCACTCTCCTCTCCTGCACTCAAGTCTCCCAGTTTCCAATGCACACAATGGTTGAGCCACTGCCTTTTACACCAGACTTAATAAACCACCTGCGCTCGCTTTACGCCCAATAAATCCGG
+
CCCCCGGGGGGGGGGGGGGGGGGGGGGGGGGGGGGGGGGGGGGGGGGGGGFFGGGGGGGGGGGGGGEGGGGGGGGGGGGGGGEGCGGGGGGGGGGGGG8FFGFFGGGGGGEGGGGGGGGEFGGGGGGGGGGGGGGGGGGFGGCGFGGGGGGGFGGDDFFCCGGGGGFCCFEFGGGGCGGCFFBC;BEFF78DFGGCFGGFCGGGFGGGGGDCFF>>>F8C)AAFF>@DDFF)99CE>@G**06;DFAE739
@M03364:276:000000000-BLYN8:1:1101:15868:11328 2:N:0:1
GGACTACAGGGGTATCTAATCCTGTTTGCTCCACACGCTTTCGCACCTTAGCGTTAGTCTTCGTCCAGGGGGCCGCCTTGGCCACCGGTATTCCTCCAGATGTCTCCGCATTTCACCGCTACACCTGGAATTCTACCCCCCTCTACAAGACTCTAGCCTGCCAGTTTCGAATGCAGTTCCCAGGTTGAGCCCGGGGATTTCACATCGGACTCGACGGACCGCCTGCGTGCGCTTTACGCCCACTAATGCCG
+
C<@@<;CFGG7666,C<,6,CE,,C;,,@<C,,CCC:+B6DCC;@7@F,@CEB,,8BFFF9<@<F:BF<C@++C+6>??,,6C,D,@7=BD5EEF,,,=:A,95,,5@F7BF?E,F?FE6:=,,4,A=8=F,35=FD>B7BCEG9DC,>D>?CFFGC?A>834,75;>CE:D<CG77@3<ECB1?,,=1B8F7E>C**2,1::88;*:*)2*:*)))9CE)C.-(8()-).))5*<6,:/=:()2*1)*9)
@M03364:276:000000000-BLYN8:1:1101:11919:11349 2:N:0:1
GGACTACTAGGGTTTCTAATCCTGTTTGCTACCCATGCTTTCGAGCCTCAGCGTCAGTTACAGACCAGAGAGCCGCCTTCGCCACTGGTGTTCCTCCATATATCTACGCATTTCACCGCTACACATGGAATTCCACTCTCCTCTTCTGCACTCAAGTCCTCCAGTTTCCAATGACCCTCCCCGGTTGAGCCGGGGGCTTTCACATCCGACTTGACAGACCGCCTGCGTGCGCTTTACGCCCAGTAATTCCG
+
CCCCCGGGGGGGGGGGGGGGGFGGGGGGGGGFGGGGGGGGGGGGGGGGGGGGGGGGGGGGGGGGGGGGFGGGGGGGGGGGGGGGGGGGGGGGGGGGGGGGGGGGGGGGGGGGGGGGGGEEFGGGGGGCGGGGGGGGGGGGGGGFGFGFGGEFGGGGGGGGGCEGFGGGGGGGGGFGGGGGGEEGGG67FCGGGGGGDGGGGGG76CCGDGGDGFCFGGFFFGE(35(>?EBADGGFFFGGGFBFF7=AGG9
@M03364:276:000000000-BLYN8:1:1101:4429:11359 2:N:0:1
GGACTAAGGGGTTTCTAATCCTGTTTGCTCCCCACGCTTTCGAGCCTCAGCGTCAGTTACAGGCCAGAGAGCCGCTTTCGCCACCGGTGTTCCTCCATATATCTACGCATTTCACCGCTACACATGGAATTCCACTCTCCTCTTCTGCACTCAAGTCTCCCAGTTTCCAATGCACTTCTTCGGTTGAGCCGAAGGCTTTCACATTAGACTTACAAGACCGCCTGCGCTCGCTTTACGCCCAATAAATCCGG
+
CCCCCGGGGGGGGGGGGGGFGGGGGGGGGGGGGGGGGGGGGGGGGEGGGGGGGE@EGGFFGGFGGGGFGGGFGGGGGGGGGGGGGGG>>FDFGFGGGFGGGGGGGGGGGGGGGGGGGGEGDEEDGGFGFFGGFGGDFGCGGGFG9CFGGGGGGFGDFAFEGFGGGGGCGFGGGGFGGGGFFG6CFGFGGGGGEEGGGGGGGGFFFGGGGGCD+8BFFG,:?EBFBEFDFFA>GGC>>?CGE3@F:DFFGGD
@M03364:276:000000000-BLYN8:1:1101:2471:11365 2:N:0:1
GGACTACTGGGGTTTCTAATCCTGTTTGCTCCCCACGCTTTCGAGCCTCAGTGTCAGTTACAGGCCAGAGAGCCGCTTTCGCCACCGGTGTTCCTCCATATATCTACGCATTTCACCGCTACACATGGAATTCCACTCTCCTCTCCTGCACTCAAGTCTACCAGTTTCCAATGCATACAATGGTTGAGCCACTGCCTTTTACACCAGACTTAAGAAACCACCTGCGCTCGCTTTACGCCCAATAAATCCGG
+
CCCCCGGGGGGGEGGGGGGGGGGGGGGGGFGGGGGGGGGGGGGGGGGGGGGAAFGGGGGEDFGCGGGGGGGGFGGGEGGGGGGEFGEGGEGGDFGGGGGGGGGGGGGGGGGFFFGFGG7@FGGGGGGGGGFGD9EF9EFFGGGGGGGGGGGGGGGF3,EFGGGGGACFGGCFFFCEC,E?EFGGFDFGFGGGDFFGFGGGGG77AF>5CF9F>>>C>DFGF>*):>=45?AB<?+*):>EGF1);CACGG<
@M03364:276:000000000-BLYN8:1:1101:17739:11366 2:N:0:1
GGACTACAAGGGTTTCTAATCCTGTTTGCTCCCCACGCTTTCGAGCCTCAGTGTCAGTTACAGGCCAGAGAGCCGCTTTCGCCTCCGGTGTTCCTCCATATATCTACGCATTTCACCGCTACACATGGAATTCCACTCTCCTCTCCTGCACTCAAGTCTCCCAGTTTCCAATGCACACAATGGTTGAGCCACTGCCTTTTACATCAGACTTAAGAAACCACCTGCGCTCGCTTTACGCCCAATAAATCCGG
+
CCCCCGGGGGGGGGGGGGGGGGGGGGGGGGGGGGGGGGGGGGGGGGGGGGGGGGGGGGGGGGGGGGGGGGGDGGGGDFFGGGGGGGGGGGGGGGGGGGGGGGGGGGGGGGGGGGGGGGGEGGGGGGGGGFGGGGDGGGGGGFFGGGGGGGGGGGFFGCAEGGGGCEFGGGGGGGFDAFGGGGFFGGGGGGGGGGGGGGGGFGFFCGGGGD=8CFGFGCFGFGF:BBADAFFEDGGFFFGCEFFAC>AEC39
@M03364:276:000000000-BLYN8:1:1101:24789:11377 2:N:0:1
GGACTACCGGGGTATCTAATCCTGTTTGCTCCCCACGCTTTCGCACCTGAGCGTCAGTCTTTGTCCAGGGGGCCGCCTTCGCCACCGGTATTCCTCCAGATCTCTACGCATTTCACCGCTACACCTGGAATTCTACCCCCCTCTACAAGACTCTAGCCTGCCAGTTTCGAATGCAGTTCCCAGGTTGAGCCCGGGGATTTCACATCCGACTTGACAGACCGCCTGCGTGCGCTTTACGCCCAGTAATTCCG
+
CCCCCGGGGGGDGGGGGGGGGGGGGGGGGGGGGGGGGGGGGGGGGGGGGGGGGGGGGGGGGGGGGGGGGGDGGGGGGGGGGGFGGGGGGGGGGGGGGGGGGGGGGGGGGGG7FGGGGGGGDEGGFGGGGGGGGGGGFECDEGGGGFGGGGFDGGGFGGGGGFGGGF>FGGGGGGFFGGGFFGGGGGGGGGGGDGGGEDGGFGGGFFGGGGGGGGGGGFGGFGF66<>F:DF@<GG2F?EGGB:FD:FAGGC
@M03364:276:000000000-BLYN8:1:1101:4590:11393 2:N:0:1
GGACTACCGGGGTTTCTAATCCTGTTTGCTCCCCACGCTTTCGCACCTGAGCGTCAGTCTTTGTCCAGGGGGCCGCCTTCGCCACCGGTATTCCTCCAGATCTCTACGCATTTCACCGCTACACCTGGAATTCTACCCCCCTCTACAAGACTCTAGCCTGCCAGTTTCGAATGCAGTTCCCAGGTTGAGCCCGGGGATTTCACATCCGACTTGACAGACCGCCTGCGTGCGCTTTACGCCCAGTAATTCCG
+
CCCCCGGGGGGGGGGGGGGGGGGGGGGGGGGGGGGGGGGGGGGGGGGGGGGGGGGGGGGGGGGGGGGGGGGGGGGGGGGGGGGGGGGGGGGGGGGGGGGGGFGGGGGGGGGGGGGGGGGGGGGGGGGGGGGGGGGGGGGGGGGGGFDGFGGGGGFGGGGGGGGGGGGGGFGGG?FGGFGGDFGGGFGFGGGGEGGG=EGFDGGGFFFGCGGGGGGGGGGGFGFFF@FF?>BEGGGFFFGGGB0):CFAFC*
@M03364:276:000000000-BLYN8:1:1101:12314:11396 2:N:0:1
GGACTACCGGGGTTTCTAATCCTGTTTGCTCCCCACGCTTTCGAGCCTCAGCGTCAGTTACAGACCAGAGAGCCGCCTTCGCCACTGGTGTTCCTCCATATATCTACGCATTTCACCGCTACACATGGAATTCCACTCTCCTCTTCTGCACTCAAGTCCTCCAGTTTCCAATGACCACCCCCGGTTGAGCCGGGGGCTTTACCATCAGACTTAAAGAACCGCCTGAGCTCCCTTTACGCCCAATAAATCCG
+
CCCCCGGGGGGGGGGGGGGGGGGGGGGGGGGGGGGGGGGGGGGGGGGGGGGGGGGGGGGGGEFAEGGGC@FGFGGGGGGGGGGGGGGGGGGGGGGGGD<FGFGGFFGGGGGGGCFGGGDGGEGGGGGGGGGGGGFFGEGGGGGGFGGGGGGG?8FGGG=,3DFGFGGFAEFAG9FF,+@@@EG*@8*,4@F>>CEECGFG>+3@=C4***;7CDC+;5FC)=)(()()-)/0*:<)*(2C7@14CC6):69
@M03364:276:000000000-BLYN8:1:1101:7811:11442 2:N:0:1
GGACTACTGGGGTTTCTAATCCTGTTTGCTCCCCACGCTTTCGCACCTGAGCGTCAGTCTTTGTCCAGGGGGCCGCCTTCGCCACCGGTGTTCCTCCATATATCTACGCATTTCACCGCTACACATGGAATTCCACTCTCCTCTCCTGCACTCAAGTCTCCCAGTTTCCAATGCACACAATGGTTGAGCCACTGCCTTTTACATCAGACTTAAGAAACCACCTGCGCTCGCTTTACGCCCAATAAATCCGG
+
CCCCCGGGGGGGGGGGGGGGGGGGGGGGGGGGGGGGGGGGGGGGGGGGGGGGGGGGGGGGFGGGGGGGGC7FGGGGGGGGGGGGGFGGGGGGGGCFG@BFGGGGGGGGGGDGGGGGGFG>FGGGGGGGGGGGGGGGGFGGGGGGGGGGF?D=FFGGD>E>,@FGGGGGGGGGGGGGDG*:FCDGGGGGGFGGDFGG?DEF+AFC97979*=DD8FFGGFCF*)53?()/8B:CGFFB?GGE3=;FGFCFGC
@M03364:276:000000000-BLYN8:1:1101:5999:11459 2:N:0:1
GGACTACTAGGGTTTCTAATCCTGTTTGCTCCCCACGCTTTCGAGCCTCAGTGTCAGTTACAGGCCAGAGAGCCGCTTTCGCCTCCGGTGTTCCTCCATATATCTACGCATTTCACCGCTACACATGGAATTCCACTCTCCTCTCCTGCACTCAAGTCTCCCAGTTTCCAATGCACACAATGGTTGAGCCACTGCCTTTTACATCAGACTTAAGAAACCACCTGCGCTCGCTTTACGCCCAATAAATCCGG
+
CCCCCGGGGGGGGGGGGGGGGGGGGGGGGGGGGGGGGGGGGGGGGGGGGGGGGGGGGGGGGGGGGGGGGGGGGGGGGGGFGGGGGGGGGGGGGGGGGGGGGGGGGGGGGGGGGGGGGGGGGGGGGGGGGBFFGGGGGCDFGGGGGGGGGGGGFGGGFGDFFGGGGGGGGGGGGGCFFGE+,@8EGGGGGGGGGGG,EEFGGGGDFFCDDGGGGFDFFGGGFGFFFA>AAFFFGG=CBFGGGF@AFGFFGGD
@M03364:276:000000000-BLYN8:1:1101:21873:11461 2:N:0:1
GGACTACTAGGGTTTCTAATCCTGTTCGCTACCCATGCTTTCGAGCCTCAGCGTCAGTTACAGACCAGACAGCCGCCTTCGCCACTGGTGTTCTTCCATATATCTACGCATTTCACCGCTACACATGGAGTTCCACTGTCCTCTTCTGCACTCAAGTTTCCCAGTTTCCGATGCACTTCTTCGGTTGAGCCGAAGGCTTTCACATCAGACTTAAGAAACCGCCTGCGCTCGCTTTACGCCCAATAAATCCG
+
CCCCCGGGGGGGGGGGGGGGGGGGGGGGGGGGGGGGGGGGGGGDGEGGFGGGGGGGGGGGGGGGGGGGGGGGGGGGGGGGGGGGGGGGGGGGGGGGGGGGGFGGGGGFGGGGGGGGGGGGGGGGGGGGGGGGGFFGGGGGG8FGGGGGGGGGGGGGGGGG;EGGGGGGGGGGGC=FFGGGGFGGGGGDGGGGGGGGGGGFGGFG>F>CDFF78DGGGGGFBGFDFAB>2?EECFCCF;EDGF(AFGFCFFC
@M03364:276:000000000-BLYN8:1:1101:3740:11468 2:N:0:1
GGACTACTAGGGTATCTAATCCTGTTTGCTCCCCACGCTTTCGCACCTGAGCGTCAGTCTTTGTCCAGGGGGCCGCCTTCGCCACCGGTATTCCTCCAGATCTCTACGCATTTCACCGCTACACCTGGAATTCTACCCCCCTCTACAAGACTCTAGCCTTCCAGTTTCGGATGCAGTTCCCAGGTTGAGCCCGGGGATTTCACATCCGACTTGACAGCCCGCCTGCGTGCGCTGTACGCCCAGTACTTCTG
+
CCCCCG<F,@F9FCFFAD@<EEFCGGCEGG<FGFFGDCFCFGGB@CEF8<CFGGEGGGECFFFFFF<C8F:@7FFEGGGADCFCFF:FFCGG9<E?FG8F@EFG9BA<CEGGGGGF:=FEEGGFGGGGFGG=>5@EEFGGGD>D,E,>=?D?DFGCFD,,@D9BFEFFGG>8;>DFCCFF6,DFCFFGDFGF@EGE58E?8CGFFGC55CC<C7C:D4;=>EDFFA>:(5)79)164(*:CB:?***)0**
@M03364:276:000000000-BLYN8:1:1101:19633:11490 2:N:0:1
GGACTACAAGGGTTTCTAATCCTGTTTGCTCCCCACGCTTTCGAGCCTCAGTGTCAGTTACAGGCCAGAGAGCCGCTTTCGCCTCCGGTGTTCCTCCATATATCTACGCATTTCACCGCTACACATGGAATTCCACTCTCCTCTCCTGCACTCAAGTCTCCCAGTTTCCAATGCACACAATGGTTGAGCCACTACCTTTTACATCAGACTTAAGAAACCACCTGCGCTCGCTTTACGCCCAATAAATCCGG
+
CCCCCGGGDGGGGGGGGGGFGGGGGGGGGGGGG7FFGGGGGGGGGEGGGGGGGGGGGGGGGGGGGGGGGFGGFFGGC@FGGGGEFFFGFEGGGFGGGGDFGGEAFGFFC,B@FGGGGGEEGGGGGGFDGGGGGGFFFFAFFFFFGGGFGGG?=FGGGGGGGGGGF===FGGGGCGGGGGGFGGD9CDDCF?DF8FF9DF:?DFG<7C5FCCFGD@CFGD59CFEBD=B2;AFG48>A(CEGF@;FFF5*:D
@M03364:276:000000000-BLYN8:1:1101:18597:11531 2:N:0:1
GGACTACTGGGGTTTCTAATCCTGTTTGCTCCCCACGCTTTCGCACCTGAGCGTCAGTCTTTGTCCAGGGGGCCGCCTTCGGCACAGGTGTTCCTCCGGATCTCTACGCATTTCACCGCTACACCTGGAGTTCTAGCCCCCTCTACAAGACTCTAACCTGCCCGTTTCGAAGGCCGATCCCCGGTTGAGCCCGGGGAATTCCAAGCCGACGTGAGACACCGCCCGCGGCGCCTTTACGCCCCTTAACTCCG
+
C<CBCGD,FF<CF6BC<EFA@F9,CE@<;CA,C,;@:BFGF9F7,@FE;C,CF@FG7<,,<CCCF<F@<,C@F@GGGGDGF,+7:,C=F4FC,ACED+7474EE@9E@E7@C9EF@8?:6:8,A,ADAF,8DF<=,6D,+C66D9=B,,,,+,,,,8,;>F7,:+>,,3*@*4,;E***4,6**1:*,,8,/*:E8**30+++3*1*:5>))/1***2*:>C)(,7()().)*17644EE5)()*0*)20/
@M03364:276:000000000-BLYN8:1:1101:12891:11564 2:N:0:1
GGACTACTGGGGTTTCTAATCCTGTTTGCTCCCCACGCTTTCGAGCCTCAGTGTCAGTTACAGGCCAGAGAGCCGCTTTCGCCTCCGGTGTTCCTCCATATATCTACGCATTTCACCGCTACACATGGAATTCCACTCTCCTCTCCTGCACTCAAGTCTCCCAGTTTCCAATGCACACAATGGTTGAGCCACTGCCTTTTACATCAGACTTAAGAAACCACCTGCGCTCGCTTTACGCCCAATAAATCCGG
+
CCCCCGGGGGGGGGGGGGGGGGGGGGGGGGGGGGGGGGGGGGGGFGGGGGGGGGGGGGGGGGGGGGGGGGGGGGGGDGGGGGGGGGGGGGGGGGGGGGGFFFGGGGGGGGGGGGGGGGDGGGGGGGGGGGGGGGGGFDGGGGGGGGGGGGGCFGFCFGCFEGGFFGGFGGGGGGGFGGGGGFGGCC67FG8FGGGGGGGGGGFGFGGFFGFC7+:CGGFGFGF>DB>A@6??57=;DDCEGADAGGFFGGC
@M03364:276:000000000-BLYN8:1:1101:13695:11590 2:N:0:1
GGACTACTGGGGTTTCTAATCCTGTTTGCTCCCCACGCTTTCGCACCTCAGTGTCAGTATCAGTCCAGGTAGTCGCCTTCGCCACTGGTGTTCCTTCCTATATCTACGCATTTCACCGCTACACAGGAAATTCCACTCTCCTCTTCTGCACTCAAGTTTCCCAGTTTCCAATGACCCTCCCCGGTTGAGCCGGGGGCTTTCACATCAGACTTAAGAAACCGCCTGCGCTCGCTTTACGCCCAATCAATCCG
+
CCCCCGFGGGFGFEFGGGGGFEFGGGGGGGGGGGGGGGGGGGGD@FGGGGGFGGGGGGCGFFGGGGGGFGGGGGGGGGGGFGGGGGGGGGGFGGGGGGGGGGGGGGGGGGGGGGGDFFEEGGGGFFDFGGGGGGFGGGFGGCGGGGGDGGGGGGGGGGGGGGGGGGGDFGGGGFGGFGGEGGGGGCEGCGGG6:CGGGFGGG?88CF4=FGC8DFGGGGG?DE?159F9D>>3CFEFFE/753)*9*);DD
@M03364:276:000000000-BLYN8:1:1101:9983:11597 2:N:0:1
GGACTACAAGGGTTTCTAATCCTGTTTGCTCCCCACGCTTTCGAGCCTCAGTGTCAGTTACAGGCCAGAGAGCCGCTTTCGCCTCCGGTGTTCCTCCATATATCTACGCATTTCACCGCTACACATGGAATTCCACTCTCCTCTCCTGCACTCAAGTCTCCCAGTTTCCAATGCACACAATGGTTGAGCCACTGCCTTTTACATCAGACTTAAGAAACCACCTGCGCTCGCTTTACGCCCACTAAATCCGG
+
CCCCCFGGGGFEGGGGGGFGFFGGFEFFGGGGGGGGGGFGGGGFGGGFGFGGGGGGGGGFEAFGGCDGFFF:FGGGGDCGFGGEEGGGGGGDGGGGGGGGGGGGGGGGGGGGGFFFEFEGGGFG@AF<FFGGGGDGG,EFGF8DBEGGGGG8EDF8DDGGFG8DEGGEFGAE?FGF=?CF8=,EFGDDEGFGC@ECGGGFFC7EFF>*;9EFGFFFCF@7?EF2=?29AEFFFG+9B258C)5ACFF?4<8
@M03364:276:000000000-BLYN8:1:1101:27435:11612 2:N:0:1
GGACTACTGGGGTTTCTAATCCTGTTCGCTACCCATGCTTTCGAGCCTCAGCGTCAGTTACAGACCAGACAGCCGCCTTCGCCACTGGTGTTCTTCCATATATCTACGCATTTCACCGCTACACATGGAGTTCCACTGTCCTCTTCTGCACTCAAGTCTCCCAGTTTCCAATGCACTTCTTCGGTTGAGCCGAAGGCTTTCACATTAGACTTAAAAGACCGCCTGCGCTCGCTTTACGCCCAATAAATCCG
+
CCCCCFGGGGGGGGGGGGGGGGGGGGGGGGGGGGGGGGGGGFEGGGGGGGGGGGGGGFGGGGGFGGGFGGFGGGGGGGGGGEGGGGGGGGGDCGGGAFGGGDEEFGGGGGGGGFFGF+CEGGFGDCECCCGGCGGFD@FGFGGGEGGGGGFGGFCFEGFGGG8FFGGGGGCFFGDGGGFGGAEGGGEGDGGG6CC6EEGFGFF79E>D>FGGGDF@DFCFDDB>DF>55)8:DGGFFFGEG5(;;*;?:C7
@M03364:276:000000000-BLYN8:1:1101:26382:11630 2:N:0:1
GGACTACAGGGGTTTCTAATCCTGTTTGCTCCCCACGCTTTCGCACCTCAGTGTCAGTTACAGGCCAGAGAGCCGCTTTCGCCACCGGTGTTCCTCCATATATCTACGCATTTCACCGCTACACATGGAATTCCACTCTCCTCTCCTGCACTCAAGTCTACCAGTTTCCAATGCATACAATGGTTGAGCCACTGCCTTTTACACCAGACTTAATAAACCACCTGCGCTCGCTTTACGCCCAATAAATACGG
+
CCCCCGGGGGGGGGGGGGGGGGGGGGGGGGFGGGGGGGGGGGGDGGGCFCFGFGGGGGGGGGG?FGGGGGGGGGGGGGGGGGGGGGGGGGGE,FFGGGAFFEGGGGGGGGGGGGGGGGGDGEDGFGGGGGGGGGGGFGGFGGGFGGC8E@FDEGGGGCEGGGGGGGGGGGFG,@FCFGDFFGDDC886CGGGGGGGGGGGGFGG?5FDGGGGF9F7CF8FFE4.<A>D2>B;FG7CEFDGDF3AFDF3D<<
@M03364:276:000000000-BLYN8:1:1101:14754:11639 2:N:0:1
GGACTACAGGGGTATCTAATCCTGTTTGCTCCCCACGCTTTCGCACCTCAGTGTCAGTATCAGTCCAGGTAGTCGCCTTCGCCACTGGTGTTCCTTCCTATATCTACGCATTTCACCGCTACACAGGAAATTCCACTACCCTCTACCATACTCTAGCTTGCCAGTTTTGGATGCAGTTCCCAGGTTGAGCCCGGGGATTTCACATTCAACTTAACAAACCACCTACGCGCGCTTTACGCCCAGTAATTCCG
+
CCCCCGGGGGGGGGGGGGGGGGGGGGGGGGGGGGGGGGGGGGGGGGGGGGGGGGGGGGGGGGGGGGGGFGGFGGGGGGGGCFFEGGGGGGGGGGGFGGGGGGGGGGG@FGGGGGGGGGGDGDGGGGGFEGGGGGGFGGGGCFFGFF9DGG8=B;FGGFFE@@9@ED;FGG8,AFFGDFGGDCGGFFGG8FGGGGGEGDGGGGGGF7CFFGGG>8CF>FGCFGBFFFDF@DEFDGGEFDDEGF;FG@=CGD7
@M03364:276:000000000-BLYN8:1:1101:7365:11640 2:N:0:1
GGACTACTAGGGTATCTAATCCTGTTTGCTCCCCACGCTTTCGAGCCTCAGCGTCAGTTACAGACCAGAGAGCCGCCTTCGCCACTGGTGTTCTTCCATATATCTACGCATTTCACCGCTACACATGGAGTTCCACTGTCCTCTTCTGCACTCAAGTCTCCCAGTTTCAAATGCACTTCTTCGGTTGAGCCGAAGGCTTTCACATTAGACTTAAAAGACCGCCTGCGCTCGCTTTACGCCCAATAAATCCG
+
CCCCCGGGDGGGGGGGGGGGGGGGGGGGGGGGGGGGGGGGGGGGGGGGGGGGGGGGGGFGGGGGGGGGGGGGFFFBFGGGGGGGGGGGGGGGGFCFFCGCFFGGGGGGGDGGGFGGFGGGGGGGGGGGGFGGGGGGGGGFGGGGEFFFGFGGGF8DEGDG,8DGGGGG,@BFFGD9@=9E,EECGGGEGGDED6CCGFGGGGGGFFFFGGGGGGGGGFF4:EEFDF>DB>DDGGGEFFGGGF65>GAEG*:
@M03364:276:000000000-BLYN8:1:1101:3861:11649 2:N:0:1
GGACTACTGGGGTTTCTAATCCTGTTTGCTCCCCACGCTTTCGCACCTCAGTGTCAGTATCAGTCCAGGTAGTCGCCTTCGCCACTGGTGTTCCTTCCTATATCTACGCATTTCACCGCTACACAGGAAATTCCACTACCCTCTACCATACTCTAGCTTGCCAGTTTTGGATGCAGTTCCCAGGTTGAGCCCGGGGATTTCACATTCAACTTAACAAACCACCTACGCGCGCTTTACGCCCAGTAATTCCG
+
<CCCCGGGGGGGGGGGGGGGGGGGGGGGGGGGGGGGGGGGGGGGGGGGGGGGGGGGGGGGGGGGGGGGGGGGGGGGGGGGGGGGGFGGFGGGGGGGGGGGGGGGGGGGGGGGFGGGGGGDEDCEGGGGGGGGGGGGFFGGG?G69FGFGGGFGGGGGGG?F@,DDEFGGDFG?CFEFGGGGGCFFFGGGGGGGG6E7EF6C;F7>98EGGGGF7FFF*D7AFADFF=B@BE>DGGFA?CCC5()1377CG7
@M03364:276:000000000-BLYN8:1:1101:13017:11651 2:N:0:1
GGACTACAGGGGTTTCTAATCCTGTTTGCTCCCCACGCTTTCGAGCCTCAGCGTCAGTTACAGACCGGAGAGCCGCCTTCGCCACTGGTGTTCCTCCATATATCTACGCATTTCACCGCTACACATGGAATTCCACTCTCCTCTTCTGCACTCAAGTCCTCCAGTTTCCAATGACCCTCCCCGGTTGAGCCGGGGGCTTTCACATCAGACTTAAAGAACCGCCTGCGCTCGCTTTACGCCCAATAAATCCG
+
CCCCCGGGGGGGGGGGGGGGGGGGGGGGGGGGGGGGGGGGGGGGGGGGGGGGGGGGGGGGGGGGGGEGGGGGGGGGGGGGGGGGGGGGFGGGGGGGGGGGGGGGGGGGCFGGGGGGGFEGGFGGGGGGFGGGGGGGGGFGGGGGGGGGFCDFGGGGGGFGGGGGGDGGGGFFFDF@FFGEA@EECGGGCGGGE>GGGGGGGGGGFGFGGGG7C@F7DFFGDGF((;9E>D@3C5FAF?GGD>0.>:8:>7>
@M03364:276:000000000-BLYN8:1:1101:24198:11676 2:N:0:1
GGACTACCGGGGTTTCTAATCCTGTTTGCTCCCCACGCTTTCGCACCTCAGTGTCAGTATCAGTCCAGGTAGTCGCCTTCGCCACTGGTGTTCCTTCCTATATCTACGCATTTCACCGCTACACAGGAAATTCCACTACCCTCTACCATACTCTAGCTTGCCAGTTTTGGATGCAGTTCCCAGGTTGAGCCCGGGGATTTCACATCCGACTTGACAGACCGCCTGCGTGCGCTTTACGCCCAGTAATTCCG
+
CCCCCGGGGGGGGGGGGGGGGGGGGGGGGGCEFGGGGGGGGGGGCEGGGGGGGGGGGGGGGGGGGGGGGGGGGGGGGGGGGGGGGGGGGGGGGGFGGGGGGAFGGGGGGGGGGGGGGGEGGGGGGGGFGGGGGGGGGGGFGGGGCFGGGGGGGGGGCFDGGGGGGG9DFGE9EGGGFFGGGFFFGGGCGGGGGGEG5EEGGGGCEG4CGGGDFGGFFD5*)*?>DF6:(:DEGGGEFFCGGFFFGF?<GG4
@M03364:276:000000000-BLYN8:1:1101:27037:11696 2:N:0:1
GGACTACTCGGGTTTCTAATCCTGTTCGCTACCCATGCTTTCGAGCCTCAGCGTCAGTTACAGACCAGACAGCCGCCTTCGCCACTGGTGTTCTTCCATATATCTACGCATTTCACCGCTACACATGGAGTTCCACTCTCCTCTCCTGCACTCAAGTCTACCAGTTTCCAATGCATACAATGGTTGAGCCACTGCCTTTTACACCAGACTTAATAAACCACCTGCGCTCGCTTTACGCCCAATAAATCCGG
+
CCCCCGDFFGGGGGGGGGGGGGGGGGGGGGGGCFFGGGGGDGGG8FGFGGGGGGD7C,CFGGDGGGGGGCFGFGCGDC7FFGGG>FGGGGG:FFGG9?FGGGFFFEGGGGDFCFFFGGGGGGGGGGGGCEDEGFFFGF9D@D=9DFFFGFGGGGGGGGGGGGDD9>EGADABEGFGGGG8DFEFGGG?FCD?CFDFGFGGFGGGFFG75?FF8EFDDG,@FGFEFE2B9EFFF8F=AF>EEF8FGGFEG3:
@M03364:276:000000000-BLYN8:1:1101:13489:11709 2:N:0:1
GGACTACAAGGGTTTCTAATCCTGTTTGCTCCCCACGCTTTCGCACCTGAGCGTCAGTCTTTGTCCAGGGGGCCGCCTTCGCCACCGGTATTCCTCCAGATCTCTACGCATTTCACCGCTACACCTGGAATTCTACCCCCCTCTACAAGACTCTAGCCTGCCAGTTTCAAATGCAGTTCCCAGGTTGAGCCCGGGGATTTCACATCCGACTTGACAGACCGCCTGCGTGCGCTTTACGCCCAGTAATTCCG
+
CCCCCGGE9FGGGGGGGGGGGGGGGGGFGGGGGGGCGGGGGGGGEGEGAFGGGGGGDG@FE<FGFFGGG7CEFGGGGGGDGFFEG<FGG:EFFGGGG<,BEGGGGGFGGEFGGGGGGGGGGGGGGFGDGGGGG<EGGFDFGEEFDFF,3DFFGCFG5@D6BCFDGG9F,57,=CC9F9DFD9@8FFGGGGGGCGGD=CF6:FGG8<***17CG:*+2;CCEGFF=FBB3>3@5D:9F6E*258FCC=97C0
@M03364:276:000000000-BLYN8:1:1101:6576:11712 2:N:0:1
GGACTACACGGGTTTCTAATCCTGTTTGCTCCCCACGCTTTCGCACCTGAGCGTCAGTCTTTGTCCAGGGGGCCGCCTTCGCCACCGGTATTCCTCCAGATCTCTACGCATTTCACCGCTACACCTGGAATTCTACCCCCCTCTACAAGACTCTAGCCTGCCAGTTTCGGATGCAGTTCCCAGGTTGAGCCCGGGGATTTCACATCCGACTTGACAGACCGCCTGCGTGCGCTTTACGCCCAGTAATTCCG
+
CCCCCGGGEGGGGGGGGGGGGGGGGGGGGGGGGGGGGGGGGGDGGGGGCFGGGGGGGGFAFGGGGGGGGDGGGEGGDGGGGGGGDGGGGGGGGGGGGCFCGGGGGGGGCEGGGGGGGGGGGGGGGGGGGGGGGFFFGG8FEC>?FGFFCFFFDGGGGGFGFGGGGGGGDBEGGGGGGCFGGGGGGGEC?FGFC=C=EGGGGGDDF4<DG33>**C+0*8C;=D:<;>DBF>>3DG9*4CEGF?FCF?2:F*
@M03364:276:000000000-BLYN8:1:1101:18467:11718 2:N:0:1
GGACTACACGGGTTTCTAATCCTGTTTGCTCCCCACGCTTTCGCACCTGAGCGTCAGTCTTTGTCCAGGGGGCCGCCTTCGCCACCGGTATTCCTCCAGATCTCTACGCATTTCACCGCTACACCTGGAATTCTACCCCCCTCTACAAGACTCTAGCCTGCCAGTTTCGGATGCAGTTCCCAGGTTGAGCCCGGGGATTTCACATCCGACTTGACAGACCGCCTGCGTGCGCTTTACGCCCAGTAATTCCG
+
CCCCCGGGGGGGFGGGGGGGGGGGGGGGGGGGGGGGGGGGGGGGGGGGFGGGGGGGDGGGGGGGGGGGGGGGGGGGGGGGGGGGGGGGGGGGGGGGGGGGFGGGGGGGGGGGGGDGGGGGGGGGGGGGGFGGGFGGGGFGGGGFGGG?DGGGFGCFGGGGGFFGGGFGGGGGEGGGFFGGGFFGGGGDFGGGGGGDGECFGGGGA6CDDDD3*;F>FGGGDED<BFFF?FFF)75:B?EEG:?FDFFA7>7
@M03364:276:000000000-BLYN8:1:1101:15350:11722 2:N:0:1
GGACTACCGGGGTATCTAATCCTGTTTGCTCCCCACGCTTTCGCACCTCAGTGTCAGTATCAGTCCAGGTAGTCGCCTTCGCCACTGGTGTTCCTTCCTATATCTACGCATTTCACCGCTACACAGGAAATTCCACTACCCTCTACCATACTCTAGCTTGCCAGTTTTGGATGCAGTTCCCAGGTTGAGCCCGGGGATTTCACATTCAACTTACCAAACCACCTACGCGCGCTTTACGCCCAGTAATTCCG
+
CC9CCFGFGEGGGDFGGEEFFGGGFGDGDFGGDEFF:@FEGGG:BFFGGFCFGGGGG@FGGGFDGCDFF@EBFGCG@F@EGGE>FGFGGGG,CFGEF,?<@FGGGA<B7CB@E<EGAFE6+>FB@F=AF8FCFFFB;BD,,ED6,>,4CDFG,EF;D9@BCFFGDBC=D+33@,3@9AFG8==?F93798@DEGEC9EBFDC,+49+5++5@C7C>CC;4*=;32AD)6?D)9<CCF@5175?FC767FC6
@M03364:276:000000000-BLYN8:1:1101:10174:11727 2:N:0:1
GGACTACCGGGGTTTCTAATCCTGTTTGCTCCCCACGCTTTCGAGCCTCAGTGTCAGTTACAGGCCAGAGAGCCGCTTTCGCCACCGGTGTTCCTCCATATATCTACGCATTTCACCGCTACACATGGAATTCCACTCTCCTCTCCTGCACTCAAGTCTACCAGTTTCCAATGCATACAATGGTTGAGCCACTGCCTTTTACACCAGACTTAATAAACCACCTTCGCTCGCTTTACGCCCAATAAATCCGG
+
CCCCCGGGGGGGGGGGGGGGGGGGGGGGGGGGGGGGGGGGGGGGGGGGGGGGGGGGGGGGGGGGGGGGGGGGGGGGGGGGGGGGGBGGGGGGGGGGGGGGGGGGGGGGGDEGGGGGGGGGGGGG98FFFGGGGGGGGGFGGGGGGGGGGGGGGDFGGGGGGGGGGGGGGCFGGGGGGEC6,@FGGGGGGGEGCGGFGGGG7FCC@>?7FFGCC@FFGGGGFC>)0/(/76;D<FC4)3CE*=DF*:A?6CD
@M03364:276:000000000-BLYN8:1:1101:28729:11736 2:N:0:1
GGACTACTCCGGTTTCTAATCCTGTTTGCTCCCCACGCTTTCGAGCCTCAGTGTCAGTTACAGGCCAGAGAGCCGCTTTCGCCACCGGTGTTCCTCCATATATCTACGCATTTCACCGCTACACATGGAATTCCACTCTCCTCTCCTGCACTCAAGTCTACCAGTTTCCAATGCATACAATGGTTGAGCCACTGCCTTTTACACCAGACTTAATAAACCACCTGCGCTCGCTTTACGCCCAATAAATCCGG
+
CC@@CF,C,C@EFE@F,C<<FGGGGGAEFGGGD7<CCGFFGGGGGGDFG8FGFG,9F<FGFGGGGE<DFC8CEF+:CEFFCEGGE8@F@FCE<AEE@FFGFF9?FFGGCFC?FF,BEC:+@F=DEFGGFCF,?E;FF,,A8E?FF@9E8@EDG88EGGCADGGG?B9==;E,@DDCGGCFGG8>;C8?,@,@7FG,@,,<7;C8;FGC5>+=59=<=*,457645?29)?;BC*2>)5>*=>36*27)2/2
@M03364:276:000000000-BLYN8:1:1101:26414:11750 2:N:0:1
GGACTACCGGGGTATCTAATCCTGTTCGCTACCCATGCTTTCGAGCCTCAGCGTCAGTTGCAGACCAGACAGCCGCCTTCGCCACTGGTGTTCCTCCATATATCTACGCATTTCACCGCTACACAGGAAATTCCACTACCCTCTTCCATACTCTAGCTTGCCAGTTTTGGATGCAGTTCCCAGGTTGAGCCCGGGGATTTCACATTCAACTTAACAAACCACCTACGCGCGCTTTACGCCCAATAAATCCG
+
CCCCCGGCGGGGC;FGGFDGFFFGGGGGGGFGGFGGGGEFGGEGFFEFGGFGGGGGGFEDG@FFFGFEFGGFGF+@7FEGGGEGGGGGFFGDGFGGGFGFFGAFFGFGG7BFFAFGGGEEGGEF@:E=F<EFFGGGGG8FE?+6,3@,@3>DFF=8;;9=D@,@FCF;8=892>A=FGE:FDFGG9DCGGDCE5@*;EFFCFF79=@+=D7:CBFCF6CC;7BDFF=B;ABFGCF4F;E*>>:F:7*.*21
@M03364:276:000000000-BLYN8:1:1101:19889:11763 2:N:0:1
GGACTACAAGGGTATCTAATCCTGTTTGCTCCCCACGCTTTCGCACCTGAGCGTCAGTCTTTGTCCAGGGGGCCGCCTTCGCCACCGGTATTCCTCCAGATCTCTACGCATTTCACCGCTACACCTGGAATTCTACCCCCCTCTACAAGACTCTAGCCTGCCAGTTTCGGATGCAGTTCCCAGGTTGAGCCCGGGGATTTCACATCCGACTTGACAGACCGCCTGCGTGCGCTTTACGCCCAGTAATTCCG
+
CCCCCGGGGGGGGGGGGGGGGGGGGGGGGGGGGGGGGGGGGGGDGGGGGGGGGGGGGGGGGGGGGGGGGGGGGGGGGGFGGGGGGGGGEGGGGFGGFGGGGGGGGGGGGGGGFGGGGGGGDEFGGGGG8FGFFGDFGFGGGE>FEGFGFFGGGGGCCGGGGFCFGGGGGECEGFGGFFGDFFGGGGG?FGFGEEGCGEGDGGGGFGGGGG:C>>FD=CGGFDFFFFFB6DFFGDFFFB8EGF0<F*7<:F7
@M03364:276:000000000-BLYN8:1:1101:26680:11771 2:N:0:1
GGACTACACGGGTTTCTAATCCTGTTTGCTCCCCACGCTTTCGAGCCTCAGTGTCAGTTACAGGCCAGAGAGCCGCTTTCGCCTCCGGTGTTCCTCCATATATCTACGCATTTCACCGCTACACATGGAATTCCACTCTCCTCTCCTGCACTCAAGTCTCCCAGTTTCCAATGCACACAATGGTTGAGCCACTGCCTTTTACATCAGACTTAAGAAACCGCCTGCGCTCGCGTTACGCCCAATAAATCCGG
+
BCCCCGGC,FEGGGEGGGGGGGGGGGGGCG<FDGGGGGGGGGGGGGDFFGGGGGGGGGGFGGFFGGGG@EFGGDGG@FFGGGG>C=FG@BF@FAFGGGFGGGAFEF,AECFGAFGGGGGGGGGD,,:=FC9FGGFFCF,=ECGGFGGG,@FFGGGFD9>@BEGGBDBDFGFEFFG8D====E8@FGFFGG?F,@,8E;FG>D;FA>5?FFFFF8+=;C6C>EDFDDFFF>;):C<?:(:C5A@AFGFCGGG
@M03364:276:000000000-BLYN8:1:1101:21406:11805 2:N:0:1
GGACTACTGGGGTTTCTAATCCTGTTTGCTCCCCACGCTTTCGCACCTGAGCGTCAGTCTTTGTCCAGGGGGCCGCCTTCGCCACCGGTATTCCTCCAGATCTCTACGCATTTCACCGCTACACCTGGAATTCTACCCCCCTCTACAAGACTCTAGCCTGCCAGTTTCGGATGCAGTTCCCAGGTTGAGCCCGGGGATTTCACATCCGACTTGACAGGCCGCCTGCGTGCGCTTTACGCCCAGTAATTCCG
+
CCCCCGGGGGGGGGGGGGGGGGGGGGGGGGGGGGGGGGGGGGGGGGGGGGGGGGGGGGGGGGGGGGGGGGGGGGGGGGGGGGGGGGGGGGGGGGGGGFEGGGGGGGGGGGGGDFFGGGGGGGGGGGGGGGGGGGFGGGGGGGGGGGGG@FGG6>FDGGGGGGGGGGGGGDGGGGGGGGGGGGCFGGGGGGGGGGGGGGGFGFGFFGGC<8CDGGGGCGGGFG<?FFFB0355CDGAFFGEE5(9CCF9CF0
@M03364:276:000000000-BLYN8:1:1101:5534:11827 2:N:0:1
GGACTACCCGGGTTTCTAATCCTGTTTGCTCCCCACGCTTTCGCACCTGAGCGTCAGTCTTCGTCCAGGGGGCCGCCTTCGCCACCGGTATTCCTCCAGATCTCTACGCATTTCACCGCTACACCTGGAATTCTCCCCCCCTCTACGAGACTCAAGCTTGCCAGTTTCGGATGCAGTTCCCAGGTTGAGCCCGGGGATTTCACATCCGACTTGACAGACCGCCTGCGTTCGCTTTACGCCCAGTAATTCCG
+
CCCCCGGGFGGGGGGGGGGGGGGGGGGGGGGGGGGGGGGGGGG7BFGGFGGGGGGGGGGFFFGCGGGGDFEGGGGGGGGGGGGGGFGGGDGFFFGGGGEGGGGGGGGGEDGGGGGGGFCGGGGGCAFGFGGGGFAEG@8FGGGG9F8+@8CFGCCFCF94:FFCGGGGDCEEEF?GCF?9,,6CFGGG6FGGDEGD5BFGGGGGFG4CDGGGG7D7*9CE>EEF?FBD4>@EGGGFF<GGC)39*:9<FC7
@M03364:276:000000000-BLYN8:1:1101:7152:11830 2:N:0:1
GGACTACCCGGGTTTCTAATCCTGTTTGCTCCCCACGCTTTCGAGCCTCAGTGTCAGTTACAGGCCAGAGAGCCGCTTTCGCCACCGGTGTTCCTCCATATATCTACGCATTTCACCGCTACACATGGAATTCCACTCTCCTCTCCTGCACTCAAGTCTCCCAGTTTCCAATGCACACAATGGTTGAGCCACTGCCTTTTACATCAGACTTAAGAAACCACCTTCGCTCGCTTTACGCCCAATAAATCCGG
+
CCCCCGGGGGGGGGGGGGGGGGGGGGGGGGGGGGGGGGGGGGGGGGGGGGGFGGGGGGGGGGGGGGGGGGGGGGGGGGGGGGDEEGGGGGGGGGGGGGGGGGCFGGFFGGEGGGGGGGGGGGGGGGGGGGGGGGGG=EFGGGGGGGGGGGGGGFGGGGGFEEFGFGGGGG9DD?FFFGEGFFGGGGGGGFDGGGG?CFGGCFGCFGGF>FFFDD:DCGGGFEF)./<BBBBEGGGFFDG8EFFFGFF<FDD
@M03364:276:000000000-BLYN8:1:1101:19573:11831 2:N:0:1
GGACTACAGGGGTTTCTACTCCTGTTCGCTACCCATGCTTTCGAGCCTCAGTGTCAGTTACAGGCCAGAGAGCCGCTTTCGCCTCCGGTGTTCCTCCATATATCTACGCATTTCACCGCTACACATGGAATTCCACTCTCCTCTCCTGCACTCAAGTCTACCAGTTTCCAATGCATACAATGGTTGAGCCACTGACTTTTACATCAGACTTAAGAAACCACCTGCGCTCGCTTTACGCCCAATAAATCCGG
+
<CCCCCG@EEGGG7FGEG,@E8C<EEFGG:@FFFGGGGGFGF:FFEGGGDFGF@<FFFCAFF@C,BFCGC<:CF7CEGEEE:@@:FBGGGGEGF9FFGEEFFCFGGGFF=+=A,AFEGGGEGGGFGG@5FGGFGGGGGG8FEDFG8>BEFEF?F,AFGFGGDDF?GGGFFCFFGGGG?F,3,,@CECGG@:EG6,D9FFEGDGGFG5FG>GG8>7+;*@C?*/0-5557:BB?CFCD?EC?3(/;DFFFDD
@M03364:276:000000000-BLYN8:1:1101:11639:11836 2:N:0:1
GGACTACAGGGGTTTCTAATCCTGTTTGCTCCCCACGCTTTCGAGCCTCAGTGTCAGTTACAGGCCAGAGAGCCGCCTTCGCCACCGGTATTCCTCCAGATCTCTACGCATTTCACCGCTACACCTGGAATTCTACCCCCCTCTACAAGACTCTAGCCTGCCAGTTTCGAATGCAGTTCCCAGGTTGAGCCCGGGGATTTCACATCCGACTTGACGGACCGCCTGCGTGCGCTTTACGCCCAGTAATTCCG
+
CCCCCFGGGGGGGGGGGGGGGGGGGGGGGGGGGGGGGGGGGGGGGGGGGGGGGGGGGGGGGGGGGGGGGGFGGGGGGGGGGGGGGGGGGGGGFGFGGFFGGFDFGGGGGGGGGGFGGGGGGGGGGGGGGGGGGGGGGGGGGGGGGGGGGGGGGGGGGFGGGGGGGGGGDFGGGGGGGGGGGGGGGGGGGGGGG>EEGGGGGGGGFGGGDGC<G=D8DCGGFGFFFFFEFEBBDGF<=(8CCB?FF7?<F72
@M03364:276:000000000-BLYN8:1:1101:22937:11842 2:N:0:1
GGACTACTAGGGTTTCTAATCCTGTTTGCTACCCACGCTTTCGAGCCTCAGTGTCAGTTACAGGCCAGAGAGCCGCTTTCGCCTCCGGTGTTCCTCCATATATCTACGCATTCCACCGCTACACATGGAATTCCACTCTCCTCTACTGCACTCAAGTCTCCCAGTTTCCAATGCACACACTGGTTGAGCCTCTGCCTTTTACATCCGACTTAAGGAAACACCTACGCCCGCTTTACGCCCAGTAATTCCGG
+
CCCCCGGGCEFGGCGGGGGGGGGGGGGGGG,CFFFGDGGGGGGGGGGGGGCCDFCGGGG9FGG,FGGF?,FGGFGGECGGGGG:@<FGFEEEG9EEGGGGGGFGGGGGGGGG<?FCFGGGDCCFDG@FG9FGGGGGGGCCGAFC,CFGGGGGGGG8=,,7DGGGFCFGGGGBCGF8=,++3>,6BE8DDF,@,DE6CGEGGF,?+++*0*<=F=*2**@,;CF:4/4*)/86CCG*)(CGGA=@FD@3@0)
@M03364:276:000000000-BLYN8:1:1101:5483:11895 2:N:0:1
GGACTACCCGGGTTTCTAATCCTGTTCGCTACCCATGCTTTCGAGCCTCAGCGTCAGTTGCAGACCAGACAGCCGCCTTCGCCACTGGTGTTCTTCCATATACCTACGCATTTCACCGCTACACATGGAGTTCTACCGTCCTCTTCTGCACTCAAGTCTCCCAGTTTCCAATGCACTTCCTCGGTTGAGCCACGGCCTTTTACAGCAGACTTAATCAACCACCTGCGCTCGCTTTACGCCCAGTAAATCCG
+
CCC<BFGFC6@:CFEGFAAFFECCFEFGDE:FFGF<FFG9<FD,C,@@EF,<6BF@@FC,,9C@ACFEF,,:,C@CC@,A=FGGEF<8FBCCFFFCGG9EE?,AECFGF+?:,FEFGEDG7FGGF,=,A,A==,,A,@DFEEGGDE,,@:8DF?,,8@33=@,=,CDC,>9EFF8,@,3,77B>@CE6<,@89**5@E8:C7EF**39;C*B+=:+=*==4CEBFA>8(8))*:*)@<CCCB(;+13.1C5
@M03364:276:000000000-BLYN8:1:1101:4949:11900 2:N:0:1
GGACTACAGGGGTATCTAATCCTGTTTGCTCCCCACGCTTTCGAGCCTCAGTGTCAGTTACAGGCCAGAGAGCCGCCTTCGCCACTGGTGTTCCTCCATATATCTACGCATTTCACCGCTACACATGGAATTCCACTCTCCTCTTCTGCACTCAAGTCTCCCAGTTTCCAATGACCCTCCCCGGTTGAGCCGGGGGCTTTCACATCAGACTTAAGAAACCGCCTGCGCTCGCTTTACGCCCAATAAATCCG
+
CCCCCFGGGGGGGGGGGGGGGGGGGGGGGGGGGGGGGGGGGGGGGGGGGGGGGFEEFGGGGGGGGCFGGGGGGG7FGGGGGGGEGGGFGGGGGGGGGGDFGGGFGGCFGGGGGGGGGGGGGGGGGGGGFBFGGGGGFG9EEFGGGGGGGGGGFF8FCEDEGGGDFC;FGGGGFGFGGGG>CE>8FEGEGG?E+@EGDGFGGGGGFGFGDCFF8DF>GCFFEGFF<A356>>AD5CAF0:C5)85DF=AFC7
@M03364:276:000000000-BLYN8:1:1101:26734:11905 2:N:0:1
GGACTACTGGGGTATCTAATCCTGTTTGCTCCCCACGCTTTCGCACCTGAGCGTCAGTCTTTGTCCAGGGGGCCGCCTTCGCCACCGGTATTCCTCCAGATCTCTACGCATTTCACCGCTACACCTGGAATTCTACCCCCCTCTACAAGACTCTAGCCTGCCAGTTTCGGATGCAGTTCCCAGGTTGAGCCCTGGGCTTTCACATCCGACTTGACAGACCGCCTGCTTGCGCTTTACGCCCAGTAATTCCG
+
CCCCCGGAFGGGGEFFGGAFGGGFFGGCGGGGGGGGGGGGGGGGCFGFFGGFGGGG7CFFGGGGFDFGFFCFGGGGGGGGGFGGGGGDG7FFGGGGGGG9FGDGGGGFGGGGGGGGGDEEGGCGGGGG88FFCGEGGGGGGGGGGGFDG8D7FGEFFGGEGGFFFFCGG5@CGGCFFFGFFFG5FGGGGCEF,DCG5EF041=FACGG*)8:**;7C*ACEGFF(;(:3>5:DG524:ECEE(9**/.0:*
@M03364:276:000000000-BLYN8:1:1101:21339:11915 2:N:0:1
GGACTACCGGGGTTTCTAATCCTGTTTGCTCCCCACGCTTTCGCACCTGAGCGTCAGTCTTTGTCCAGGGGGCCGCCTTCGCCACCGGTATTCCTCCAGATCTCTACGCATTTCACCGCTACACCTGGAATTCTACCCCCCTCTACAAGACTCTAGCCTGCCAGTTTCGGATGCAGTTCCCAGGTTGAGCCCGGGGATTTCACATCCGACTTGACAGACCGCCTGCGTGCGCTTTACGCCCAGTAATTCCG
+
CCCCCGGGGGGGGGGGGFGGGGGGGGGGGGGGGGGGGGGGGGGGGGGGGGGGGGGGGGGGGGGGGGGGG7FGGGGGGGGGGGFGGGGGGGGGCFGGGGGECFGGGGGGGGCGGGGGGGGGGGGGGGGGAFGGGGGDGGGGGGGGFFGGGGGGGGGGGGGGGGGGGGGGGEDDGDGFGGGGGG?GGFFGGFCFGGGGGGGGGFFFAFGGGGDDGCFGGF8:35;8::;>3@D><DF<=?EGGF?FGGFAFGC
@M03364:276:000000000-BLYN8:1:1101:26271:11923 2:N:0:1
GGACTACCGGGGTTTCTAATCCTGTTTGCTCCCCACGCTTTCGAGCCTCAGCGTCAGTTACAGACCAGAGAGCCGCCTTCGCCACTGGTGTTCCTCCATATATCTACGCATTTCACCGCTACACATGGAATTCCACTCTCCTCTCCTGCACTCAAGTCTCCCAGTTTCCAATGCACACAATGGTTGAGCCACTGCCTTTTACATCAGACTTAAGAAACAGCCTGCGCTCGCTTTACGCCCAATAAATCCGG
+
CCCCCGGGDDGGGGGGGGGGGGGGGGGGGGFGGGGGGGGGGGGGFGGGGGGDGGGGGGGFFGGGGFCFFFFFGGGGC7?EFEGCG?EGGFGGGGAFGFGGGF,AEFFEE77CAGGGGGGGGFDC9FFGECBGFGFGGG9FCCD+BEDGGG@DFGFF9ED>DFGC>=,>:E9@=FG,ECDGGF6;@@?FGCC8,,ECFGGGGGFCA@F5?CFC87@FFG,,3:A=94>B=A>;9CD>>;EGE>3/*;;?FDD
@M03364:276:000000000-BLYN8:1:1101:9311:11929 2:N:0:1
GGACTACTGGGGTATCTAATCCTGTTTGCTACCCACACTTTCGAGCCTCAACGTCAGTTACAGTCCAGTAAGCCGCCTTCGCCACTGGTGTTCTTCCATATATCTACGCATTCCACCGCTACACATGGAGTTCCACTTACCTCTACTGCACTCAAGTTAACCAGTTTCCAATGCCATTCCGGAGTTGAGCTCCGGGCTTTCACATCAGACTTAATCAACCGTCTGCGCTCGCTTTACGCCCAATAAATCCG
+
CCCCCFGGGGGGGFEGEEGGGGGGGGGGGGGGGGGGGGFGFGGGGGGGGGFGGGGGGGGGGGGGFGGGGGGGGGGGGGGGGGGGGGGGGFFGGGGGGGGGGGGCFFFGGGGGGGGGGGGGGDDGFGGGGGGGGGGGGGGGGGGGFGGGGGGGGGGGGGGFGEFFAFFGGFGGGGGDGGGGGGGGEGFFGGGGGGDC>EGGGGGGFG7;C97CFD+58CFFEGFF2B9>A;BD:<C=FDGGGFFFGGFFFG:
@M03364:276:000000000-BLYN8:1:1101:23464:11934 2:N:0:1
GGACTACAGGGGTTTCTAATCCTGTTTGCTCCCCACGCTTTCGCACCTCAGTGTCAGTATCAGTCCAGGTAGTCGCCTTCGCCACTGGTGTTCCTTCCTATATCTACGCATTTCACCGCTACACAGGAAATTCCACTACCCTCTACCATACTCTAGCTTGCCAGTTTTGGATGCAGTTCCCAGGTTGAGCCCGGGGATTTCACATTCAACTTAACAAACCACCTACGCGCGCTTTACGCCCAGTAATTCCG
+
CCCCCGGGGGGGGGGGGGGGGGGGGGGGGGGGGGGGGGGGGGGGGEGGGGGGGGGGGGGFGGGGGGGGGGGGGGGGGGGGGGGGGGGGGGGGGGGGGGGGGGGGGFFGGGCFGGGGGGGGGGGG9FFGGGGGFGDGGGGGGGGFGGFGGGGGGFFGG;DGGGFFF;DCFGGCFFFG9DGGGAGFFG?8?EGGGGGGEGGGGGGGFGGGD>GGFGGGGGGG6?BBBFFF9?6;<DFFA?GGG>@FGFFEGF7
@M03364:276:000000000-BLYN8:1:1101:23715:11957 2:N:0:1
GGACTACTGGGGTTTCTAATCCTGTTTGCTCCCCACGCTTTCGAGCCTCAGTGTCAGTTACAGGCCAGAGAGCCGCTTTCGCCACCGGTGTTCCTCCATATATCTACGCATTTCACCGCTACACATGGAGTTCCACTGTCCTCTTCTGCACTCAAGTCTCCCAGTTTCCAATGCACTTCTTCGGTTGAGCCGAAGGCTTTCACATTAGACTTAAAAGACCGCCTGCGCTCGCTTTACGCCCAATAAATCCG
+
CCCCCGGGGGGGGGGGGGGGGGGGGGGGGGGGGGGGGGGGGGGDGGGGGGGGGGGGGGGGGGGGGGGGFFFGGGGGGFFGGGGGGGGGFGGGGGGGGFGGGGGGGGGGGGGGGGGDGGGGGG9<>DGGCFFGGGCEFGGGFDDGGGGGGGGGGGFGGGFF9FFEFEGGGGGGCGGGGGGGGGGG:>CFDGGGDEEEGGBFGGGG6C>FBCFGFFGG:CFDAEB?DF>FBBAAGGFFFDDGGFFFGCFFGG<
@M03364:276:000000000-BLYN8:1:1101:14829:11964 2:N:0:1
GGACTACTCGGGTTTCTAATCCTGTTTGCTCCCCACGCTTTCGAGCCTCAGTGTCAGTTACAGGCCAGAGAGCCGCTTTCGCCTCCGGTGTTCCTCCATATATCTACGCATTTCACCGCTACACATGGAATTCCACTCTCCTCTCCTGCACTCAAGTCTCCCAGTTTCCAATGCACACAATGGTTGAGCCACTGCCTTTTACATCAGACTTAAGAAACCACCTGCGCTCGCTTTCCGCCCAATAAATCCGG
+
CCCCCGGGGGGGGGGGGGGGGGGGGGGGGDFGGGGGGGGGGGGGGGGGGGGGGGGGGGGGGGGGGGGGGGGGGGGGGGFGGGGGGGGGGGGGGGFFFGGGGGFGGGGDGGGGGGGGFC@GGGGGGGGGGFGGGGGGGGGGGGGGGGGGCDGGCDFGFGGGGFGGGGGFGFBECGAEFGD@CGFGGGGGG7CGF6D?CGGF+:@DFFCGGFCGFGCFCGCGFEFFB>=A=6AEFGC;49EGGFFFCCC<<D9
@M03364:276:000000000-BLYN8:1:1101:15018:11981 2:N:0:1
GGACTACTGGGGTTTCTAATCCTGTTTGCTCCCCACGCTTTCGCACCTGAGCGTCAGTCTTTGTCCAGGGGGCCGCCTTCGCCACCGGTATTCCTCCAGATCTCTACGCATTTCACCGCTACACCTGGAATTCTACCCCCCTCTACAAGACTCTAGCCTGCCAGTTTCGGATGCAGTTCCCAGGTTGAGCCCGGGGATTTCACATCCGACTTGACAGCCCGCCTGCGTGCGCTTTACGCCCAGTAATTCCG
+
CCCCCGGGGGGGGGGGGGGGGGGGGGGGGGGGGGGGGGGGGGGGGGGGFGGGGGGGGGGGGGGGGGGGGGGGGGGGGDGGGGGGGGGGGGGGGGGGGGGGGGDFFFGFFEGEG,EFGEGDGGGGGGGGGGFFGFGGGFGGGGGGGGGGG,@:CGGAGEDGGCFFFGGGGEEGEGGGGGG79;CECECFGGGGGDGGCGGFFFGGFGFGGCDCD>F+**3=5=:::F6B?ED;DDCAFFGGE>?FD=FBFG9
@M03364:276:000000000-BLYN8:1:1101:24692:11987 2:N:0:1
GGACTACCGGGGTATCTAATCCTGTTTGCTCCCCACGCTTTCGAGCCTCAGTGTCAGTTACAGGCCAGAGAGCCGCTTTCGCCTCCGGTGTTCCTCCATATATCTACGCATTTCACCGCTACACATGGAATTCCACTCTCCTCTCCTGCACTCAAGTCTCCCAGTTTCCAATGCACACAATGGTTGAGCCACTGCCTTTTACATCAGACTTAAGAAACCACCTGCGCTCGCTTTACGCCCAATAAATCCGG
+
CCCCCGGGGGGGGGGGGGGGGGGGGGGGGGGGGGGGGGGGGGGGGGGGGGGGGGGGGGGGGGGGGGGGGGGGGGGGGGGDEGGGGGGGGGGGGGGGGGGGGGGGGGFFGGGGGGGGGGGGGGGGGGGDFGGGGGGGGCECGGGGGGGGGGGGGGGGGGGGGGGGGGGG8DGGGGFGFGGGGGFGFEFGGGGGGFGGGGDFGGFCFFC5CCDF7=@DGGFGFGFBDF@DF>EDFGFFFFGGGFF4FCAE<<>
@M03364:276:000000000-BLYN8:1:1101:4181:11989 2:N:0:1
GGACTACAGGGGTTTCTAATCCTGTTTGCTCCCCACGCTTTCGAGCCTCAGTGTCAGTTACAGGCCAGAGAGCCGCTTTCGCCTCCGGTGTTCCTCCATATATCTACGCATTTCACCGCTACACATGGAATTCCACTCTCCTCTCCTGCACCCAATTCTCCCAGTTTCCAATGCACACAATGGTTGATCAACTGCCGTTTACATCATACTGAAGAAACCACCTGCGCTCTCTTTCCGCCCAATAAATCC
+
@9AC<CFD@E,CGECF6CE,;CC;C,,@E@E<,86FDGFGGF7F8FCFECF,,FFGGGFGGD<,CBFDE,,,CCCB:FGC::B76E7:F+B=,B@DF,AFE,=A@E9FF4?FE?DG<@+@FDEG9EEEEEGG,,9,,4,8>=F8D@F,>68+@DF,@337338DG,3;:DFF?,,,,,@89EGAA+,,5,@5@6D8+>CCGFC+;+++++++4C8**3:9*A;))3-85);1+++.)(**2)6)*;+9*
@M03364:276:000000000-BLYN8:1:1101:9763:12002 2:N:0:1
GGACTACAAGGGTTTCTAATCCTGTTTGCTCCCCACGCTTTCGAGCCTCAGTGTCAGTTACAGGCCAGAGAGCCGCTTTCGCCTCCGGTGTTCCTCCATATATCTACGCATTTCACCGCTACACATGGAATTCCACTCTCCTCTCCTGCACTCAAGTCTCCCAGTTTCCAATGCACACAATGGTTGAGCCACTGCCTTTTACATCAGACTTAAGAAACCACCTACGCTCGCTTTACGCCCAATAAATCCGG
+
CCCCCGGGGGGGGGGGGGGGGGGGCGGGGGCGFGCGGGGGGGGGGGGGGGGFGGGGGGGGGGGGGGGGGGGGGGGGGCFGGGEGGGGGGGGGGGFGGGGFGG9FGGGGGGGGGGGGGGGGGGGGGGGGGGGGGGGGFFGCFG8+@EFFFGGGGGCGGG3EDFGGAEGGCFGD8F9D8DE+6@EDGGGFGGGGGGGFGGGFGDC7C7DGGGGGFG+C5DG5@*9):@A>=>B55DGE45CECA;6>FF3*:<
@M03364:276:000000000-BLYN8:1:1101:6332:12043 2:N:0:1
GGACTACAAGGGTTTCTAATCCTGTTTGCTCCCCACGCTTTCGAGCCTCAGCGTCAGTTACAGACCAGAGAGCCGCTTTCGCCTCCGGTGTTCCTCCATATATCTACGCATTTCACCGCTACACATGGAATTCCACTCTCCTCTCCTGCACTCAAGTCTCCCAGTTTCCAATGCACACAATGGTTGAGCCACTGCCTTTTACATCAGACTTAAGAAACCACCTGCGCTCGCTTTACGCCCAATAAATCCGG
+
CCCCCGGG@FGGGGGGGGGGGGGGGGGGGGGGGGGGGGGGGGGFFGGGGGGGGGGGGGGGGGGGGGGGGGGGGGGG@FFGGGGGGGGGGGGGGGGGGGGGGGGGGGGGGGGGGGGGGGGGGGGGEFGGGFGGGGGGGGGGGGGGGGGGGGGGGGGG,BEGGGGGGGGGGGAFDGGGAF8DFGFFFDC,AE6@9,@CGGGCCGG@BCGGFC;BD8CC*;@55:A5B>A?=?>?DFDE>D5CGF@F=:FECDC
@M03364:276:000000000-BLYN8:1:1101:6583:12060 2:N:0:1
GGACTACTGGGGTTTCTAATCCTGTTTGCTACCCATGCTTTCGAGCCTCAGCGTCAGTTACAGACCAGACAGCCGCCTTCGCCACTGGTGTTCTTCCATATATCTACGCATTTCACCGCTACACATGGAATTCCACTCTCCTCTTCTGCACTCAAGTTTCCCAGTTTCCAATGACCCTCCCCGGTTGAGCCGGGGGCTTTCACATCAGACTTAAGAAACCGCCTGCGCTCGCTTTACGCCCAATAAATCCG
+
CCCCCGGGGGGGGGGGGGGGGGGGGGGGGGGGGGGGGGGGGGGGGGGGGGGGGGGGGGGGGGGGGFGGGGGGGGGGGGGGFGGGGGGGGGGGGGGFGGGGGFGGGGGFGEFFFGGGGGGGGGGGGGGGGGGGGGFGGGFGGGGGGGGGGGGGGGFGFGGGGGGGGGGG8EGGFCFG8FGEGECGGDEGGGGGGGCCEEGGG8CGFGFFGGGGGGFG8FGGFGFFFFB>9>DFGGGCF?GGG>6>CF64FGD
@M03364:276:000000000-BLYN8:1:1101:9597:12060 2:N:0:1
GGACTACCCGGGTTTCTAATCCTGTTTGCTCCCCACGCTTTCGCACCTGAGCGTCAGTCTTTGTCCAGGGGGCCGCCTTCGCCACCGGTATTCCTCCAGATCTCTACGCATTTCACCGCTACACCTGGAATTCTACCCCCCTCTACAAGACTCTAGCCTGCCAGTTTCGGATGCAGTTCCCAGGTTGAGCCCGGGGATTTCACATCCGACTTGACAGACCGCCTGCGTGCGCTTTACGCCCAGTAATTCCG
+
CCCCCGFGGGGGGGGGGGGGGGGGGGGGGGGGGGGGGGGGGGGGGGGGEGGGGGGGGGGGGGGGGGGGGGGGGGGGGGGGGGGGGGGDGGGGGGGGFFFGGFGGFGGGGGGGGGGGGGGGGGGGG?FGGGGGGGGGGGGGGEEG9DEFFGGGGGGGGGGFFFGGGGGGCEGGGGG9FFGGGGG>FGFGGGGGGG:=/CGCCC@7FCFDGGDGGGGGFCF5@GFFFF>B?E@:3DGBF0?EGB17>FFFGG7
@M03364:276:000000000-BLYN8:1:1101:25885:12060 2:N:0:1
GGACTACAGGGGTTTCTAATCCTGTTTGCTCCCCACGCTTTCGAGCCTCAGCGTCAGTTACAGACCAGAGAGCCGCCTTCGCCACTGGTGTTCCTCCATATATCTACGCATTTCACCGCTACACATGGAGTTCCACTGTCCTCTTCTGCACTCAAGTCTCCCAGTTTCCAATGCACTTCTTCGGTTGAGCCGAAGGCTTTCACATTAGACTTAAAAGACCGCCTGCGCTCGCTTTACGCCCAATAAATCCG
+
CCCCCGGGGGGGGGGGGFGGGGGGGGGGGGGGGGGGGGGGGGGGGGGGFGGGGGGGGGGGGGGGGGGFGG@FGGGGGGGGGGGGGGGDGGGGGGAEFCFGGGF<EFGGGGGGGGFGDEGGGGGGCGFDGGGGGGGGGGGGGGGGGGGGGGG8DC@DEC=FFCFGFGGGFGGGGFA==DGGDFG6FEDC6>DGCC>E,,>ACFGGACFC9FGGG>FGGGGGA5)5=FFD>BBFGGG):<G8E:?F6;=CFC7
@M03364:276:000000000-BLYN8:1:1101:15058:12065 2:N:0:1
GGACTACTAGGGTATCTAATCCTGTTTGCTCCCCACGCTTTCGAGCCTCAGTGTCAGTTACAGGCCAGAGAGCCGCTTTCGCCACCGGTGTTCCTCCATATATCTACGCATTTCACCGCTACACATGGAATTCCACTCTCCTCTCCTGCACTCAAGTCTACCAGTTTCCAATGCATACAATGGTTGAGCCACTGCCTTTTACACCAGACTTAATAAACCACCTGCGCTCGCTTTACGCCCAATAAATCCGG
+
CCCCCGGGGGGGG@FGGGGGGGGGGGGGGGGGGGGGGGGGGGGFFGGGGGGGGGGGGFFGGGGGGGGGGFGGGGGG>FFGGGGGGFGGGGGGGGGGGGGGGGGGGGGGGGGGGGGGGGGGGGGGGFFGGGGGGGGGFFGGGGGGFGGGGFGGGCFGGGDFFEFGFGGGGGGGGGGGGGDEDEGGGGFGGF8F?<C?EGGG78CG;CC?CCFGGCDFFGD9FGFFB4:9>>66CF:64@CB56-);@8<FC>
@M03364:276:000000000-BLYN8:1:1101:2024:12073 2:N:0:1
GGACTACTCGGGTTTCTAATCCTGTTTGCTCCCCACGCTTTCGAGCCTCAGTGTCAGTTACAGGCCAGAGAGCCGCTTTCGCCACCGGTGTTCCTCCATATATCTACGCATTTCACCGCTACACATGGAATTCCACTCTCCGCTCCTGCACTCAAGTCTCCCAGTTTCCAATGCACTTCTTCGGTTGAGCCGAAGGCTTTCACATTAGACTTAAAAGACCGCCTGCGCTCGCTTTACGCCCAATAAATCCG
+
CCCCCFGGFGGG<FFAFFFAFGGGEGGGGGDGGCFGGGGCGAFGGGGFGGGGGGGFGF<FEGGGGC@FFGGGGGGGGE<F7@FBFFGGGGGGGGFFEGGGCGGFGGGGDD=F?EFGGGGGEGGGDGC,BAFFGDGGGFGGG6CCCC?EGG@GDGFG=;AEFFDDFD9EGGGGGFGCDGGDGGGD@6@CFC6>:>CEF6,,=EFF6CGFCD>C7C>FGGGGFGD@B6@59EFF*8CC+:5C5815FCFFFCD
@M03364:276:000000000-BLYN8:1:1101:9896:12083 2:N:0:1
GGACTACTCGGGTTTCTAATCCTGTTTGCTCCCCACGCTTTCGCACCTGAGCGTCAGTCTTTGTCCAGGGGGCCGCCTTCGCCACCGGTATTCCTCCAGATCTCTACGCATTTCACCGCTACACCTGGAATTCTACCCCCCTCTACAAGACTCTAGCCTGCCAGTTTCGGATGCAGTTCCCAGGTTGAGCCCGGGGATTTCACATCCGACTTGCCAGACCGCCTGCGTGCGCTTTACGCCCAGTAATTCCG
+
AC@BC@F,FFEEEGEGFFFEFFGFFGFGGCDFGEGGGCGGFEGGGGGGGGGGCFGGG<<9EFCGGGDFDFGGEEGGDFGGCGGG@E@CF+BFFCGGFF<A9FEGGCEFFGGGFGDFFFE44@FFGFC@CFCFABC=B=+@GEGGGA;@D,@+>E9FGGC:B8,,@=FG8*6@@F,EFGGCFGGDB?C?EF885:=E5C*<@19++2;C7CD<F+;C**3C>=@<B>>54)53/7769:>:*).0*21)*:9
@M03364:276:000000000-BLYN8:1:1101:29433:12104 2:N:0:1
GGACTACAAGGGTTTCTAATCCTGTTTGCTCCCCACGCTTTCGCACCTGAGCGTCAGTCTTTGTCCAGGGGGCCGCCTTCGCCGCCGGTATTCCTCCCGATCTCTACGCATTTCACCGCTAAACCTGGAATTCTACCCCCCTCTACAAGACTCTAGCCTGCCAGTTCCGAATGCAGATCCCAGGTTGAGCCCGGGGATTTCACATCTGACTTGACAGACCGCCTGCGTGCGCTTTACGCCCAGTAATTCCG
+
<@@@,CECCEFGGGFDFFDFG@CEFGGGG<F<FEGC7F7FCFB7@@7EC8,@@F7@FFGGDFGGGG9F<FE6+F+@=CF9FGC+++:@>:<,A,,?,+8+8@,CF<F7F@FEGCCGCEEGC=,A8DFFBFGFFGEFA,6@:+@CFCA9,DFDG,79,>EE7@,37,,24*>C,DC9,=,<:2?874,=EC,8?*3C7:8<77:FAF+++;?@C74@*;E:)>)-(737:>@))9C<88*/*)4/:>F>7:6
@M03364:276:000000000-BLYN8:1:1101:5247:12118 2:N:0:1
GGACTACAAGGGTTTCTAATCCTGTTTGCTCCCCACGCTTTCGAGCCTCAGTGTCAGTTACAGGCCAGAGAGCCGCTTTCGCCTCCGGTGTTCCTCCATATATCTACGCATTTCACCGCTACACATGGAATTCCACTCTCCTTTCCTGCACTCAAGTCTCCCAGTTTCCAATGCACACAATGGTTGAGCCACTGCCTTTTACACCAGACTTAATAAACCACCTGCGCTCGCTTTACGCCCAATAAATCTGG
+
CCCCCGGGGGGGGGGGGGGGGGGGGGGGGGGGGGGFGGGGGGGGGDGGGGGGGGGGGGGGGGGGGFGGGGGGGGGGGGGGGGGGFGGGGGGGGCFGGGGGGGDGGGGGGGGGGGGGGGGGGGGFCFGGGGGGGC;FFGGGGG,=DEGGGGGG?DEFGGGGGGGGGFDGFGGGGGAFGFGCGGGGG6,1A8FGGGG6EGGECCFGFGFFGF7<8DFGGG,:FEF655AB28?BGF7*)5CCG:,977@?+;:
@M03364:276:000000000-BLYN8:1:1101:14116:12139 2:N:0:1
GGACTACAGGGGTTTCTAATCCTGTTTGCTCCCCACGCTTTCGCACCTGAGCGTCAGTCTTTGTCCAGGGGGCCGCCTTCGCCACCGGTATTCCTCCAGATCTCTACGCATTTCACCGCTACACATGGAATTCCACTCTCCTCTCCTGCACTCAAGTCTCCCAGTTTCCAATGCACACAATGGTTGAGCCACTGCCTTTTACATCAGACTTAAGAAACCACCTGCGCTCGCTTTACGCCCAATAAATCCGG
+
CCCCCGGGGGGGGGGGGGGGGGGGGGGGGGGGGGGGGGGGGGGGGGGGGGGGGGGGGGGGGGGGGGGGGGGGEGGGGGGGGGGGGGGGGGGGGGGGGGGGGGGGGGGGGGGGGGGGGGGGGGGGGGGGFGGGGGGGGGGGGFGGGGGGGGGGGGGGGGGGGGGGGGGGGGGGGGGGGGGGGGFGGGGGGFCGFFGGGGGGCFGFFGC7CGGGG7C>DG=FFGFEDF@BD3:EGGGFFFGCGFFFGDF5CGC
@M03364:276:000000000-BLYN8:1:1101:6768:12153 2:N:0:1
GGACTACCCGGGTATCTAATCCTGTTTGCTCCCCACGCTTTCGCACCTGAGCGTCAGTCTTTGTCCAGGGGGCCGCCTTCGCCACCGGTATTCCTCCATATATCTACGCATTTCACCGCTACACATGGAATTCCACTCTCCCCTTCTGCACTCAAGTTCTACAGTTTCCAAAGCATACTATGGTTAAGCCACAGCCTTTCACTTCCGACTTATAAAACAGCCTGCGCTCGCTTTACGCCCAATAAATCCGG
+
CCCCCGGGFGGGGGGGGGGGGFGGGGGGGGGGGGGGGGGGGGGGGGGGFFFGGGGGGGGFGGGGGGGGGGGGGGGGGGGGGGGGGFGGGDGGGGGGGGGGGGGGFFGGGGGCFFFGGGGGGGGGGFGGGGGGGGGGGGGGGGGGGGACGGGGGCFGGGGG9EGGGGGAFGGGGGGFAF9AFGFGGG7;FGGF,DCDGBFGFGGGF*9>C5<CDFGGG4CFF7AD=>>ADEFDFGGC><EB5>DAGGFF6DD
@M03364:276:000000000-BLYN8:1:1101:20121:12165 2:N:0:1
GGACTACCAGGGTATCTAATCCTGTTTGCTCCCCACGCTTTCGAGCCTCAGTGTCAGTTACAGGCCAGAGAGCCGCTTTCGCCTCCGGTGTTCCTCCATATATCTACGCATTTCACCGCTACACATGGAATTCCACTCTCCTCTCCTGCACTCAAGTCTCCCAGTTTCCAATGCACACAATGGTTGAGCCACTGCCTTTTACATCAGACTTAAGAAACCACCTGCGCTCGCTTTACGCCCAATAAATCCGG
+
CCCCCGGGGGGGGGGGGGGGGGGGGGGGGGGGGGGGGGGGGGGGGGGGGGGGGGGGGGGGGGGGGGGGGGGGGGGGGGGGGGGGGGGGGGGGGGGGGGGGGGGGGGGGGGGGGGGGGGGGGGGGGGGGGFGFGGGGGGGGGGGGGGGGGGGGGGGGGGFGDEGFGGGGGGGFDG8CGGGDGGGGGGGGG,@EGGGGGGGFGGACFFGFGGGGGGFGGGGGFGF=@FFFFF>6FDCCA@EDE:@;CFFCC3:
@M03364:276:000000000-BLYN8:1:1101:7696:12180 2:N:0:1
GGACTACTCGGGTTTCTAATCCTGTTCGCTACCCATGCTTTCGAGCCTCAGCGTCAGTTGCAGACCAGACAGCCGCCTTCGCCACTGGTGTTCTTCCATATATCTACGCATTTCACCGCTACACATGGAGTTCCACTGTCCTCTTCTGCACTCAAGTCTCCCAGTTTCCAATGCACTTCTTCGGTTGAGCCGAAGGCTTTCACATTAGACTTAAAAGACCGCCTGCGCTCGCTTTACGCCCAATAAATCCG
+
CCCCCGGGGGGGGGGGGGGGGGGGGGGGGGGGGGGGGGGGGGGGGGGGGGGGGGGGGGGFGGGGGFGGGGGGFFGGGGGGGGDGGGGGGGGGGGGGGGGGGGGGGFGGGGGGGGGGGGGGGGGGGGGGGGGGGGGGGGGGGGGGGGGGGGGGGGGFGGGGGGGGFFGGGGGGGGGGGGGGGGGGGGGGGGDG>CEGGGFGGGFGFFGGGGGGGGGG7DGDEEE@D:@BBFFFGFGCF;EGGFFFFGFECC:
@M03364:276:000000000-BLYN8:1:1101:29581:12185 2:N:0:1
GGACTACAAGGGTTTCTAATCCTGTTTGCTCCCCACGCTTTCGCACCTGAGCGTCAGTCTTTGTCCAGGGGGCCGCCTTCGCCACCGGTATTCCTCCAGATCTCTACGCATTTCACCGCCACACCTGGAATTCTACTCCCCTCTACAAGACTCTAGCCTGCCAGTTTCGAATGCAGTTCCCAGGTTGCGCCCGGGGATTTCACATCCGACTTGACAGACCGCCTGCGTGCGCTTTACGCCCACTAAATGCG
+
C@AC<CF8AFCEFGDE@E@6<E<CF<@<CF,;DFGG7:BB@<,@BF7FEFGDFGCGD;FAFE9FFFFC@C@F:+@8+?8,48=?FEGGFGGFGGF,E<EA@,@EGFF?+@+FFFGG,44+8+?CCEFDF>?FCCGF6,,88D+6>BD9E,@=DFGGGG@6D:@D>B,8;EGF7E,3@27EFGGG,:D,=*>87;C5*BFG8C?+BD<7D5):C79C=2ACDG:@@F>:<EBBD**4*8EGEF(.97?:*21
@M03364:276:000000000-BLYN8:1:1101:14704:12197 2:N:0:1
GGACTACACGGGTATCTAATCCTGTTTGCTCCCCACGCTTTCGAGCCTCAGTGTCAGTTACAGGCCAGAGAGCCGCTTTCGCCTCCGGTGTTCCTCCATATATCTACGCATTTCACCGCTACACATGGAATTCCACTCTCCTCTCCTGCACTCAAGTCTCCCAGTTTCCAATGCACACAATGGTTGAGCCACTGCCTTTTACATCAGACTTAATAAACCACCCGCGCTCGCTTTACGCCCACTAAATCCGG
+
CCCCCGGGGGGGGGGGGGGGGGGGGGGGGGGGGGGGGGGGGGGGGGGGGGGGGGGGGFGGGGGGGGGG@FGGGGGGEC@GGGGEGGGGGGGGGGGGGGGFGGFEGAEFGGG>FGGGGGGGGGGGGGGGGGGGGFGGGGGGGGGGGGGGGGG?CDGFGGGGGGGGGGGGFFFDFF8FFGGGCBFGGGGGGGGGFCFGGCFFFFGGFCFFFFCGFGDF7FDGFD>4:?=)8?E8CC7>5?GCE)6FFFA<CD2
@M03364:276:000000000-BLYN8:1:1101:22056:12200 2:N:0:1
GGACTACTGGGGTTTCTAATCCTGTTTGCTCCCCACGCTTTCGCACCTGAGCGTCAGTCTTTGTCCAGGGGGCCGCCTTCGCCACCGGTATTCCTCCAGATCTCTACGCATTTCACCGCTACACCTGGAATTCTACCCCCCTCTACAAGACTCTAGCCTGCCAGTTTCGGATGCAGTTCCCAGGTTGAGCCCGGGGATTTCACATCCGACTTGACAGACCGCCTGCGTGCGCTTTACGCCCAGTCATTCCG
+
CCCCCGGGFGGGGGEGGGGGGGGGGGGGGGGGGGGGGGGGGGFGDGGGFGGGCGGGGGGGGGFGGGGGG>CEGGGGGGGGGGGDGGGGG@FFGGGGGGGGFGGGGGGGGDEGGGGGGGGGGGGGGGGGCFGGGGGGGGGGGGGGGGGCFGGGGCEFFFGGGGFGGGGFCEEEGGGGGGGGGGF5F,<EEGG>EGG=EGGGGGGGFGGGDGDGGDDDFC=FEGB6?F9B?EEFGG*6F<GEG)8F*:@6DG*
@M03364:276:000000000-BLYN8:1:1101:7903:12212 2:N:0:1
GGACTACCAGGGTTTCTAATCCTGTTTGCTCCCCACGCTTTCGAGCCTCAGTGTCAGTTACAGGCCAGAGAGCCGCTTTCGCCTCCGGTGTTCCTCCATATATCTACGCATTTCACCGCTACACATGGAATTCCACTCTCCTCTCCTGCACTCAAGTCTCCCAGTTTCCAATGCACACAATGGTTGAGCCACTGCCTTTTACATCAGACTTAAGAAACCACCTGCGCTCGCCTTACGCCCAATAAATCCGG
+
CCCCCGGGDGGGGGDAFEFGCGGGGGGGGFGGGGFGGGGGGGGGFGGFGGGGGGFGGGFFFEEFFGGCFA@FGGGGGGGFGDDGEGGDGGGGGGGFEFFGGGFGF9FD>FGGGGFGGGGGGGGGGGGGGGGFGGFGGGFGGGGGGGF?FGGGGGFCGECEC,=EDEGFCGG=EGCA8DE=@D,EFC==?DE?,3@D6ECCCFGGFFGGDCCDG7:C7*@CFGF42@BEFB))2/;()6*:E38FFG769D2
@M03364:276:000000000-BLYN8:1:1101:3194:12224 2:N:0:1
GGACTACTCGGGTATCTAATCCTGTTTGCTCCCCACGCTTTCGAGCCTCAGCGTCAGTTACAGACCAGAGAGCCGCCTTCGCCACTGGTGTTCCTCCATATATCTACGCATTTCACCGCTACACCTGGAATTCTACCCCCCTCTACAAGACTCTAGCCTGCCAGTTTCGGATGCAGTTCCCAGGTTGAGCCCGGGGATTTCACATCCGACTTGACAGACCGCCTGCGTGCGCTTTACGCCCAGTAATTCCG
+
CCCCCGGGGGGGGGGGGGGGGGGGGGGGGGGGGGGGGGGGGGGEGGGGGGGGGGGGGFGGGGGGGGGGGFGGGGGGGGGGFGGGGGGGGGGGGGGGGGGGGGGGGGGGGGGGGGGGGC@EGGGGGGGGGGGGGGGGG?FCDGDGCFGGFFGGGFFDFGGG?FGGGGGGGGGGGFFGGGGGGCGCFGGGGGGFGGGG55FGGFDFFGGGDD<DG7CFFFGGFGE?DFFE@FEFGGGFFFGGGE?FGGFFGG9
@M03364:276:000000000-BLYN8:1:1101:13101:12238 2:N:0:1
GGACTACTAGGGTTTCTAATCCTGTTTGCTCCCCACGCTTTCGCACCTCAGTGTCAGTATCAGTCCAGGTCGTCGCCTTCGCCACTGGTGTTCCTCCCTATATCTACGCATTTCACCGCTACACAGGAAATTCCACTACCCTCTACCATACTCTAGCTTGCCAGTTTTGGATGCAGTTCCCAGGTAGAGCCCGGGGATTTCACATTCAACTTAACAAACAACCTCCGCGCGCTTTACGCCCAGTAATTCCG
+
A<8ACCECCEFF,,B<<F,6=EFF<FEEFDGGGG@FGDGGGDG;@@F8EDFGCCFDFCF<F<DE,C9C8EEC+@:@FGC,@,B:FFG8,:FCDAF,6,B9EF,<9EFF=FC=?:,<FCFCC:F@C,,E8=EEEF;F;,4,9=DGCDFGF,83>DE;,4,@BD8353@,3+,3,@EC=,@A@GCD,,6E6EE3@ED+7>8,+?C7+5?92?9?8FF>7*D19:*.-//59BEFG5C464CC*83);7:CCC*
@M03364:276:000000000-BLYN8:1:1101:10100:12243 2:N:0:1
GGACTACAGGGGTTTCTAATCCTGTTTGCTCCCCACGCTTTCGCACCTGAGCGTCAGTCTTCGTCCAGGGGGCCGCCTTCGCCACCGGTATTCCTCCAGATCTCTACGCATTTCACCGCTACACCTGGAATTCTACCCCCCTCTACGAGACTCAAGCTTGCCAGTTTCAAATGCAGTTCCCAGGTTGAGCCCGGGGATTTCACATCTGACTTAACAAACCGCCTGCGTGCGCTTTACGCCCAGTAATTCCG
+
CCCCCGGGGGGDFGGGGGGGGGGGGGGGGGGGGGGGGGEGGGGGGGGGGGGGGGGGGGGGGGGGGGGGGGGGGGEGGGGGGGGGGGGGGGGFGGGGGGGFGGGGGGGGGGDEGGGGFFGEGGGGGGGGGGGGGGGGEFGGGGGGGGGGEGGGGGGFGGGGGGGGGGGGGGGGGGDFCFFGFEEGFGGGGGGGEGGDGGFFGGGGFGGGGGGGGFGGG:GFDDDD?@BD?FFFCDGDFFGGCBBFGGFFGG7
@M03364:276:000000000-BLYN8:1:1101:15642:12250 2:N:0:1
GGACTACAGGGGTTTCTAATCCTGTTTGCTCCCCACGCTTTCGCACCTGAGCGTCAGTCTTTGTCCAGGGGGCCGCCTTCGCCACCGGTATTCCTCCAGATCTCTACGCATTTCACCGCTACACCTGGAATTCTACCCCCCTCTACAAGACTCTAGCCTGCCAGTTTCGGATGCAGTTCCCAGGTTGAGCCCGGGGATTTCACATCCGACTTGACAGACCGCCTGCGTGCGCTTTACGCCCAGTAATTCCG
+
CCCCCFGFFGGGGGGCFGGGGFGGGGFEFCFGGDFCFGDGGCEGGGCFGGGGDGGEDFGFEDGGGGGGFDDDEDGCEC@FGGGGGGGGCFFFFFGGFCFDFGD9EFGGDDGFFEDGFGGEEFFFG8FEGEGFGGFGDGCCCECFFGG,>DFGGFFFGGGGGGFGGGGGGEG55DFGGFCCFF?8FGFFFGG>E5EEGGGFFF9CA7CGCC<D77CG*;C*8C7?07>D()))99F:*(1?E34/CD44CF6
@M03364:276:000000000-BLYN8:1:1101:28673:12267 2:N:0:1
GGACTACAGGGGTTTCTAATCCTGTTTGCTCCCCACGCTTTCGAGCCTCAGTGTCAGTTACAGGCCAGAGAGCCGCTTTCGCCACCGGTGTTCCTCCATATATCTACGCATTTCACCGCTACACATGGAATTCCACTCTCCTCTCCTGCACTCAAGTCTACCGGTTTCCAATGCATACAATGGTTGAGCCACTGCCTTTTACACCAGACTTAATAAACCACCTACGCGCGCTTTACGCCCAGTAATTCCG
+
CCCCCGFGGGGGEGGGGGGGFGGGGGGGGFGGGGGGGGGGGGGGFGGGGGGFGGGGGGGGFGGGG@DFGGGGGGFGCFFGGGGGDFGGGGGGGGGGGGGGGFEFGGFFGGGGGGGGAFFGGGGA9=EGGGGGGGGGGGF8EFFGGFFF8EFGGF8D@>EFFEECFGEGGCFFC8E8=EF9EFGEACF6CFB,C8FGGG9EFGCGFCCFFGFD+=C=CGFGF>A>B>55(?DBGGGFF6B**.4@CFFFGG
@M03364:276:000000000-BLYN8:1:1101:23544:12270 2:N:0:1
GGACTACTGGGGTTTCTAATCCTGTTTGCTCCCCACGCTTTCGCACCTGAGCGTCAGTCTTTGTCCAGGGGGCCGCCTTCGCCACCGGTATTCCTCCAGATCTCTACGCATTTCACCGCTACACCTGGAATTCTACCCACCTCTACAAGACTCTAGCCTGCCAGTTTCGGATGCAGTTCCCAGGTTGAGCCCGGGGATTTCACATCCGACTTGACAGACCGCCTGCGTGCGCTTTACTCCCAGTAATTCCG
+
CCCCCGGGGGGGGGGGGGGGGGGGGGGGGGGGGGGGGGGGGGGGGGGGFGGDGGGGGGD9FFFGFGGGDFGGGDGGGGGGGG@FGGGGEEFGGEGGGDGGGGGGGGEGGGD@FGGGGGGGGGGGGGDGGGGGGGGGCF,@EFGGGGGF,DFDFEGGGDEGGGGGGAFGC>6CEFFFCFGFCCFDFGGFFGGGEEDE*BFCC:9C8<;9DGDDCG4;CCCF>GBF<:673@>ECGGB4)<CC587FF?<FGC
@M03364:276:000000000-BLYN8:1:1101:12591:12278 2:N:0:1
GGACTACTCGGGTATCTAATCCTGTTTGCTCCCCACGCTTTCGCACCTCAGTGTCAGTATCAGTCCAGGTAGTCGCCTTCGCCACTGGTGTTCCTTCCTATATCTACGCATTTCACCGCTACACAGGAAATTCCACTACCCTCTACCATACTCTAGCTTGCCAGTTTTGGATGCAGTTCCCAGGTTGAGCCCGGGGATTTCACATTCAACTTAACAAACCACCTACGCGCGCTTTACGCCCAGTAATTCCG
+
CCCCCGGGFGGGGDGGGGCFGGGGGGGGGGGGGGGGGGGGGGDCCFGGGGGGGGEGGGGGFFGGGDEGGGGGFGGGGGGGGGG7FGGFGFGC,EFCFEFDFEFA9FGDFGEGGFGGGGGE@FFGGGG8FGF9FCEFEFGFGFEGGGGGGGGGGGGGGFGFGGGEAEDDFDF9DFFFFFFGGGGGGFGFCFG6@ECC@BDF97=E9++=EGGFFGFFC*:CF5?BBAA>5)/0CDGFF7ECEF0AFGFF=C;
@M03364:276:000000000-BLYN8:1:1101:16757:12284 2:N:0:1
GGACTACCCGGGTTTCTAATCCTGTTTGCTCCCCACGCTTTCGAGCCTCAGTGTCAGTTACAGGCCAGAGAGCCGCTTTCGCCTCCGGTGTTCCTCCATATATCTACGCATTTCACCGCTACACATGGAATTCCACTCTCCTCTCCTGCACTCAAGTCTCCCAGTTTCCAATGCACACAATGGTTGAGCCACTGCCTTTTACATCATGCATAAGAAACCACCTGCGCTCGCCTTACCGCCAATAAATCCGG
+
CCCCCGGGFGGGGFDGGGGGGGGGGGGGGGGGGGGDGGCFFGCCEGGGFGGFFGGGGGFC@,F,DFGGGGDFGGGG7FDGDGG>FGGGGDGGGGGGGGCFCGGFGGGGGGGGGGGGGGGGGFGG9FEGG<FGG,CFEGDGGDFDDFD?CGGGG8@E,3=@DGGGFGCGEFGGGGG,9D=3@9CFC6,,<@,39DGFGGGA;C,5;++++25=:++=FDCF>>/6:*)8564):D4()(3::8()2:;68)2
@M03364:276:000000000-BLYN8:1:1101:7483:12294 2:N:0:1
GGACTACAAGGGTTTCTAATCCTGTTTGCTCCCCACGCTTTCGCACCTGAGCGTCAGTCTTTGTCCAGGGGGCCGCCTTCGCCACCGGTATTCCTCCAGATCTCTACGCATTTCACCGCTACACCTGGAATTCTACCCCCCTCTACGAGACTCAAGCTTGCCAGTTTCAAATGCAGTTCCCAGGTTGAGCCCGGGGATTTCACATCTGACTTAACAAACCGCCTGCGTGCGCTTTACGCCCAGTAATTCCG
+
CCCCCGGGGGGGGGGGGGGGGGGGGGGGGGGGGGGGGGGGGGGGGGGGGGGGGGGGGGGGGGGGGGGGGGDGGGGGGGGGGGGGGGGGGGGGGGGGGGGGDFGGFGGGGGGGGGGGGGGGGGGGGGGCGGGGGGGGGGGGGGDG9EFGGGGGGGFGGGFGCGGGFGGGGCFFFDFGGGGGGFFFFGGGGG8FGDGGGGGGGGGGFG>GGGGGGGGGDFG5:=>27A@BB@EFGGGA?:EGGF6?G>?FGC2
@M03364:276:000000000-BLYN8:1:1101:18668:12300 2:N:0:1
GGACTACAGGGGTTTCTAATCCTGTTTGCTCCCCACGCTTTCGAGCCTCAGTGTCAGTTACAGGCCAGAGAGCCGCTTTCGCCACCGGTGTTCCTCCATATATCTACGCATTTCACCGCTACACATGGAATTCCACTCTCCTCTCCTGCACTCAAGTCTACCAGTTTCCAATGCACACAATGGTTGAGCCACTGCCTTTTACATCAGACTTAAGAAACCACCTGAGCTCGCTTTACGCCCAATAAATCCGG
+
CCCCCGGGGGGGGGGGGGGGGGGGGGGGGGGGGGGGGGGGGGGGGGGGGGGGGGGGGGGGGGGGGGGGGGGGGGGGGGGFGGGGGGGGGGGGGGGGGGGGGGGGGFGGGGGGGGGGGEGGGGGGGGGGGCGGGGGGGGGGGGGFGGGGGGGGFGGGGGGGGGD?F9;EFGGGGGGGGGGGGGGGDGGFGGGGGGGGGGCDGGFGFGD5FGGFGGFGGGEGFC>4);BFFFFFFFFFDDGGGFFFCFFFGGG
@M03364:276:000000000-BLYN8:1:1101:11002:12303 2:N:0:1
[truncated: 30,824,453 more chars]
