# Supplementary material for: Captivity causes taxonomic and functional convergence of gut microbial communities in bats
Source: PeerJ. 2019 Apr 30;7:e6844. doi: 10.7717/peerj.6844 (PMC6499062; doi:10.7717/peerj.6844)
Supplement: Data S16 — raw data of FHa8. [file peerj-07-6844-s021.gz › D8j5380-FHa8_R1.fq]

@M03364:276:000000000-BLYN8:1:1101:9482:1210 1:N:0:1
ACTCCTACGGGAGGCAGCAGTAGGGAATCTTCGGCAATGGGGGCAACCCTGACCGAGCAACGCCGCGTGAGTGAAGAAGGTTTTCGGATCGTAAAACTCTGTTGTTAGAGAAGAACGTTAAGTAGAGTGGAAAGTTACTTAAGTGACGGTATCTAACCAGAAAGGGACGGCTAACTACGTGCCAGCAGCCGCGGTAATACGTAGGTCCCAAGCGTTGTCCGGATTTATTGGGCGTAAAGCGAGC
+
GGGGGGGGGGGGEGGGGGGGGGGGGGGGGGGGGGGGGGGGGGGGGGGGGGGGGGGGGGGGGGGGGGGCGFGGGGGGGGGGFGGGGGGGGGGGGGGGGGGGGGGGGGGGGGGGGGGGGFGGFGGGGFGGGGGFGGGGGGGGGGGGGGGGGGFEGGGGD<D@FGGGGGGGGGGGGGGGGGGGGGGGFGEFGGDGGGGGGGGGGCFGGGGCGGGGGGGGGEGFGGGGEF7@C7@C4CEGGGFGGDD7
@M03364:276:000000000-BLYN8:1:1101:10455:1226 1:N:0:1
ACTCCTACGGGAGGCAGCAGTGGGGAATATTGCACAATGGGCGCAAGCCTGATGCAGCCATGCCGCGTGTATGAAGAAGGCCTTCGGGTTGTAAAGTACTTTCAGCGAGGAGGAAGGGGATGTGGTTAATAACCGCATTCATTGACGTTACTCGCAGAAGAAGCACCGGCTAACTCCGTGCCAGCAGCCGCGGTAATACGGAGGGTGCAAGCGTTAATCGGAATTACTGGGCGTAAACCGCACG
+
GGGGGGFFGDEGECFFDGGGGGGFEFGGGGGGGDGGGGG?FGGGGEGGGGFFGGGGGGGGFGGGEGFGG:DFGGGGGGGGGGGFGGGCFGEGG,EFGGGGGGGGFE7CFDE7FGGGGGDCGDFFCFCFFFFFFGGGGGGGGGCFGGGGFFGGGCC7FEFCFGGGGGGGGG@:FFGFGDGGGFGGGGGGGGEEDGGCCCCFE>EEGGGGGFCGGGGGD9+:=5CGGGFGGCDG3CECG**9CCC)
@M03364:276:000000000-BLYN8:1:1101:9252:1268 1:N:0:1
ACTCCTACGGGAGGCAGCAGTGGGGAATATTGCACAATGGGCGCAAGCCTGATGCAGCCATGCCGCGTGTATGAAGAAGGCCTTCGGGTTGTAAAGTACTTTCAGCGAGGAGGAAGGCGTTGTGGTTAATAACCGCAGCGATTGACGTTACTCGCAGAAGAAGCACCGGCTAACTCCGTGCCAGCAGCCGCGGTAATACGGAGGGTGCAAGCGTTAATCGGAATTACTGGGCGTAAAGCGCACG
+
FGGGGGGGGG@EEGGGGGDFFGGGGGGGGGGGGGGGGGF8EGGGGG7FFFGFFGGDGGGCGFGFEGGF@:FEFGDDCF6CFEECFGGECCFGGGGGGGGFGFGGGFEGDDGCEECCGDFGG=BEEFDFFFCFGCGGE+>CFCCGGGGEGGGGGEGGGGG7FFFGGGFEECGGGGEGGGGGGCECFGCFFEGEGGDGGGGGGGB>GGGGGGGGGEGGGGGGGDC76<EFCCCCD<EGFCGCDGG)
@M03364:276:000000000-BLYN8:1:1101:13641:1274 1:N:0:1
ACTCCTACGGGAGGCAGCAGTAGGGAATCTTCGGCAATGGACGAAAGTCTGACCGAGCAACGCCGCGTGAGTGAAGAAGGTTTTCGGATCGTAAAACTCTGTTGTTAGAGAAGAACGTTAAGTAGAGTGGAAAGTTACTTAAGTGACGGTATCTAACCAGAAAGGGACGGCTAACTACGTGCCAGCAGCCGCGGTAATACGTAGGTCCCAAGCGTTGTCCGGATTTATTGGGCGTAAAGCGAGC
+
GGGGGGGGGGGGGGGGGGGGGGGGGGGGGGGGGEGGGGGGFGGGGGGGGGGGGGGGGGGGGGGGGGGGGGGGGGGGGGGGGGFGGGDDGGGGGGGGFGGGGGGGGGGGGGGCEDCFGFFCGGDFGGGFGGGGGGFGGGGGFGGGGGGGGGGFFFGGGGFFGGGGGGGGDGGGGGGGG?F@B:BCEGGGGGGGGGEGGG99CF9BCFFFGGCGEEGGEEFGGG=EGCCEF76AFGGGGCCDD:D)
@M03364:276:000000000-BLYN8:1:1101:10447:1284 1:N:0:1
ACTCCTACGGGAGGCAGCAGTGGGGAATATTGCACAATGGGCGCAAGCCTGATGCAGCCATGCCGCGTGTATGAAGAAGGCCTTCGGGTTGTAAAGTACTTTCAGCGAGGAGGAAGGCGTTGTGGTTAATAACCGCAGCGATTGACGTTACTCGCAGAAGAAGCACCGGCTAACTCCGTGCCAGCAGCCGCGGTAATACGGAGGGTGCAAGCGTTAATCGGAATTACTGGGCGTAAAGCGCACG
+
GGGGGGGEFGGGGCGGGGGGGGGGGGGGGGGGGGGGGGGGGGGGGGGGGFFGGGGGGGGGGGGGGGGGGGGGGGGGGGGGGGGGGGGGGGGGGGGGGGGGGGGGGGGFGGGGGEGGGGGGGGGGGGGFGGGGGGGGGGGGGGGGGGGGGGGGGDGGGGGFGGGGGGGGGDCFGGGGGGFFGGGGGGGFGGGGGGGGGGGGGEDGGGGEFGGGGGGCFGGGGGGF@CFGGFGGGDGG<FGD3CGC
@M03364:276:000000000-BLYN8:1:1101:11548:1292 1:N:0:1
ACTCCTACGGGAGGCAGCAGTAGGGAATTTTTCACAATGGGCGAAAGCCTGATGGAGCAATGCCGCGTGAATGATGAAGGTCTTATAGATTGTAAAATTCTTTTATTTGGGAAGAATAGTTATATGAGGAAATGCTTATAATTTGACTGTACCATTTGAATAAGTATCGGCTAACTATGTGCCAGCAGCCGCGGTAATACGAAGGGTGCAAGCGTTAATCGGAATTACTGGGCGTAAAGCGCGC
+
GGGGGGGGGGGGGGGGGGGGGGGGGGGGGGGGGGGGGGGGGGGGGGGGGGGGGGGGGGGGGGGGGGGGGGGGGGGGGGGGFGGGGGGGGGGGGGGGGGGGGGGGGGGGGGGGGGGGGGGGGGGGGGGGGGGGGGGGGGGGGGGGGGGGGGGGGGGGGGGFGGGGGGFGGGGGGGGGGGGGGGGGGGGGGGGGGGGGGCGGGCFEGGGGGGGGGGGECEGGGGDEGGGGGGGCDGGGGGGGGGG7
@M03364:276:000000000-BLYN8:1:1101:8813:1309 1:N:0:1
ACTCCTACGGGAGGCAGCAGTAGGGAATCTTCCACAATGGACGAAAGTCTGATGGAGCAACGCCGCGTGAGTGAAGAAGGTTTTCGGATCGTAAAACTCTGTTGTTGGAGAAGAACGTATTTGATAGTAACTGATCAGGTAGTGACGGTATCCAACCAGAAAGCCACGGCTAACTACGTGCCAGCAGCCGCGGTAATACGTAGGTGGCAAGCGTTGGCCGGATTTATTGGGCGTAAAGCGAGCG
+
GGGGGGGGGGGGGEGG@FGGGGGGGGGGGGGFGGGGGGGGGGGGGGGEGGGGGGGGGGGGGGGDGGGGFGGFFGGGGGGGEGGGGGGDGGGGGGGGGGGGGGGGGGGFFGGGGGFFGFGGGGGGGFEGGGGFGFFFCDGGGG<BFFDEGGGGFA@FGEGGGGGG@FFGFGEGGGGGGGGGGGFFGGFG7EEGGGG7CFFGGGGGGGCCFGGGGGC8*3<CCGECFCFCEFCFGDEGDGGD7<37
@M03364:276:000000000-BLYN8:1:1101:12211:1316 1:N:0:1
ACTCCTACGGGAGGCAGCAGTAGGGAATCTTCGGCAATGGGGGCAACCCTGACCGAGCAACGCCGCGTGAGTGAAGAAGGTTTTCGGATCGTAAAACTCTGTTGTTAGAGAAGAACGTTAAGTAGAGTGGAAAGTTACTTAAGTGACGGTATCTAACCAGAAAGGGACGGCTAACTACGTGCCAGCAGCCGCGGTAATACGTAGGTCCCAAGCGTTGTCCGGATTTATTGGGCGTAAAGCGAGC
+
GGGGGGGGGGGGGGGGGGGGGGGGGGGGGGGGGGGGGGGGGGGGGGGGGGGGGGGGGGGGGGGGGGGGGGGGGGGGGGGGGGGGGGGGGGGGGGGGGGFGGGGGGGGGGGGGGGGGGGGFFFGGGGGFGGGGGGFGGGG<FGGGGGGGGGGGGGGGGGGGGGGGGGGGGGEGGGGGGFGFGFGGGGGGGGGGGGGGGGGFGBEFGGGGGFGGGGE=7EFGGG=5?FGGGGGGGGGGGGGGGGG5
@M03364:276:000000000-BLYN8:1:1101:20800:1325 1:N:0:1
ACTCCTACGGGAGGCAGCAGTAGGGAATCTTCGGCAATGGGGGCAACCCTGACCGAGCAACGCCGCGTGAGTGAAGAAGGTTTTCGGATCGTAAAACTCTGTTGTTAGAGAAGAACGTTAAGTAGAGTGGAAAGTTACTTAAGTGACGGTATCTAACCAGAAAGGGACGGCTAACTACGTGCCAGCAGCCGCGGTAATACGTAGGTCCCAAGCGTTGTCCGGATTTATTGGGCGTAAAGCGAGC
+
GGGGGGGGGGGGGGGGGGGGGGGGGGGGGGGGGGGGGGGGGGGGGGGGGGGGGGGGGGGGGGGGGGGFGGGFGGGGGGGGGGGGGGGGGGGGGGGGGGGGGGGGGGGGGGGGGGGGGDFFFGGGGGGFGF9@FFFFGFF9BGGGFGGGGGGGGGGGG?EFGGGGGGGGGGGGGGGGGGGGGGGGGCFGFGE8EGGGGGC?FCGGDEFFGGGGCGCEGGGGGG8C8CGGGGGGGDCEGGGGGGG9
@M03364:276:000000000-BLYN8:1:1101:21790:1352 1:N:0:1
ACTCCTACGGGAGGCAGCAGTAGGGAATCTTCGGCAATGGGGGCAACCCTGACCGAGCAACGCCGCGTGAGTGAAGAAGGTTTTCGGATCGTAAAACTCTGTTGTTAGAGAAGAACGTTAAGTAGAGTGGAAAGTTACTTAAGTGACGGTATCTAACCAGAAAGGGACGGCTAACTACGTGCCAGCAGCCGCGGTAATACGTAGGTCCCAAGCGTTGTCCGGATTTATTGGGCGTAAAGCGAGC
+
FGGGGGGGGGGDCEGGGGGGGGGGGGGGGGGGGGGGGGGGGGGGGGGGGGGGGGGGGGGGGGGGGGGGGGGGGGGGGGGGFGGGGGGCFGGGGGGGGGGGGGGGGGGGGGGGGGGGGDCFFFFFGGGGGGGGGGGFGGFFFGGGGGGGGGF+@CFFGGGGGFGGGGGGGEDGGEGGFBE<FFGGGGFFCCGDGGGGCEFFFFGGCFEG>FEDCEA;E5CEGECEGGGGCFCCFD5CDGGGGGG5
@M03364:276:000000000-BLYN8:1:1101:16029:1360 1:N:0:1
ACTCCTACGGGAGGCAGCAGTGGGGAATATTGCACAATGGGCGCAAGCCTGATGCAGCCATGTCGCGTGGAGGAAGAAGGCCTTCGGGTTGGAAAGTACTTTCAGTGAGGAGGAAGGCGTTGTGGTGAATAACCGCTGCGATTGACGTTACTCGCAGAAGAAGCACCGGCTAACTCCGTGCCAGCAGCCGCGGTAATACGGAGGGTGCAAGCGTTAATCGGAATTACTGGGCGTAAAGCGAACG
+
EGGFGGGGGGGEGGGGGGGGGGFGGGGGGGGGCCGGGGGG@FG@:FG,DFGG9,EFGGGGCF66EFGGG+8,BF,EF=<FGG,C,,BE9C++,CEA,5CEFG?,?55,CF??F+<??CCFEGGGC4+8>FCEFEE7++6@CF+DF9F:FF7D<@+><*::3,6,@@FB<7>*2,,?D8*=7:;BCCF7CC**31*4?C9>CG8C**1/0<+;8;**:FC5ECE*<:+<96@5DD=5CC*)*1))
@M03364:276:000000000-BLYN8:1:1101:10765:1370 1:N:0:1
ACTCCTACGGGAGGCAGCAGTAGGGAATTTTTCACAATGGGCGAAAGCCTGATGGAGCAATGCCGCGTGAATGATGAAGGTCTTATAGATTGTAAAATTCTTTTATTTGGGAAGAATAGTTATATGAGGAAATGCTTATAATTTGACTGTACCATTTGAATAAGTATCGGCTAACTATGTGCCAGCAGCCGCGGTAATACATAGGATGCAAGCGTTATCCGGATTTACTGGGCGTAAAGCGAGC
+
GGGGGGGGGGGGGGGGGGGGGGGGGGGGGGGGGGGGGGGDGGGGGGGGGGGGGGGGGGGGGGGGGGGGGGGGGGGGGGGGGGGGGGGGGGGGGGGGGGGGGGGGGG9FFGGFFGFFGGGGGGGGGGFGGGGGGGGGGGFGGGGGGGGGGGGGGGFGGGFFGGGGGEFFCGGGGGFGGGFFGGGGGGGGGGDDGGGGGGGGGGCGFGGGGGFGGGGGGGFCEGGGGGGGGGFFGGGGGGGGGGG5
@M03364:276:000000000-BLYN8:1:1101:8962:1371 1:N:0:1
ACTCCTACGGGAGGCAGCAGTAGGGAATTTTCGTCAATGGGGGGAACCCTGAACGAGCAATGCCGCGTGAGCGAAGAAGGTTTTCGGATCGTAAAACTCTGTTGTTAGAGAAGAACGTTAAGTAGAGTGGAAAGTTACTTAAGTGACGGTATCTAACCAGAAAGGGACGGCTAACTACGTGCCAGCAGCCGCGGTAAGACGTAGGTCCCAAGCGTTGTCCGGATTTATTGGGCGTAAAGCGAGC
+
GGFGGGGGGGGGG7FGGGGGGGGEGGGGDGGGGGGGGGGGGGGGGGFGGGGGGGGGGGGGGGGGEGGGFGGFGGEGGGGGFGGGGGGGGGGGGFGGGGGGGGFGGDGGGGGGGGGGGGGGGGGGFGG;FGGGFGGGGGGFGGGGGGGGEFGCCGGGFCCFGGGCFEGDG5EGGGGGGGGF>FEGC>:CFG5CEGEEG+<9C>FGEFG6CCF=5*ACGG?FE*:CCF7CECEFGDGGGGGGDGG<
@M03364:276:000000000-BLYN8:1:1101:8952:1416 1:N:0:1
ACTCCTACGGGAGGCAGCAGTAGGGAATTTTTCACAATGGGCGAAAGCCTGATGGAGCAATGCCGCGTGAATGATGAAGGTCTTATAGATTGTAAAATTCTTTTATTTGGGAAGAATAGTTATATGAGGAAATGCTTATAATTTGACTGTACCATTTGAATAAGTATCGGCTAACTATGTGCCAGCAGCCGCGGTAATACATAGGATGCAAGCGTTATCCGGATTTACTGGGCGTAAAACGAGC
+
GGGGGGGGGGGGGGGGGGGGGGGGGGGGGGGGGGGGGGGGGGGGGGGGFGGGGGGGFGGGGFFFEGGGDGGGGGCFGGGFGGGGFGGGFGFGFGGGGGGDGGGFFGGGGCFGGGFFACFFFFD9DFCGGGGFGFGGAF<FFGFGGGGFGFCF@EGGGGFFGGGGGGGGEFGFFCFFGGGGGGGDCGGCGFEGGDGCCFGGCGGCCEFFGGGGGGGGGC?EGGDEGECEGFGFGGGGD5@FDGD3
@M03364:276:000000000-BLYN8:1:1101:22786:1425 1:N:0:1
ACTCCTACGGGAGGCAGCAGTAGGGAATCTTCGGCAATGGGGGCAACCCTGACCGAGCAACGCCGCGTGAGTGAAGAAGGTTTTCGGATCGTAAAACTCTGTTGTTAGAGAAGAACGTTAAGTAGAGTGGAAAGTTACTTAAGTGACGGTATCTAACCAGAAAGGGACGGCTAACTACGTGCCAGCAGCCGCGGTAATACGTAGGTCCCAAGCGTTGTCCGGATTTATTGGGCGTAAAGCGAGC
+
FGGGGGGGGGGEGGGGGGGGGGGGGGGGGGGGGDGGGGGGGGGGGGGGGGGGDE:FEGGGGGGGEGGGGDDFGGGGGGGGFGGGGGCFEGGGGGGGGFFGGGGGFGGGFGECFEE<FFD<=,@,?@EDGGFGGGGGGGFGGADGGGGDEEGGGGFF>EFGGGGGCEFFGGCEGGCFGGD2=8*CCEB87CGEEE8EGG9?FCGFC93?>@@@:EGG=ECCGGDGGF9CGFFFF3::C9CCDDG)
@M03364:276:000000000-BLYN8:1:1101:10285:1453 1:N:0:1
ACTCCTACGGGAGGCAGCAGTGAGGAATATTGGTCAATGGACGCAAGTCTGAACCAGCCAAGTCGCGTGAAGGATGACTGCCCTACGGGTTGTAAACTTCTTTTGTACTAGAGTAAAACATAGGACGTGTCCTATCTTGCAAGTATAGTACGAATAAGCATCGGCTAACTCCGTGCCAGCAGCCGCGGTAATACGGAGGATGCGAGCGTTATCCGGATTTATTGGGTTTAAAGGGTGCGTAGGC
+
GGGGGGGGGGGGGGGGGGGGGGGGGGGGGGGGGGGFFFFGGGGGGGGGGGGGGGGGGGGGGGGGGGGGGGGGGGGGGGGGGGGGGGGGGGGGGGGGGGGGGGGGGGGGGGGGGGGGGGGGGGGGFGGGGGGGGGGGGGGGGGGGGGGGGGGGGGGGGGGGFFGGGGGGGGGGGGGGGGG?ACGG>GGGGGGGGGGGCGDDGGGGGCEGGGCE?FGGGEE+CFDEF==CDFGGGGGGDDDDDGG4
@M03364:276:000000000-BLYN8:1:1101:13614:1511 1:N:0:1
ACTCCTACGGGAGGCAGCAGTAGGGAATTTTTCACAATGGGCGAAAGCCTGATGGAGCAATGCCGCGTGAATGATGAAGGTCTTATAGATTGTAAAATTCTTTTATTTGGGAAGAATAGTTATATGAGGAAATGCTTATAATTTGACTGTACCATTTGAATAAGTATCGGCTAACTATGTGCCAGCAGCCGCGGTAATACATAGGATGCAAGCGTTATCCGGATTTACTGGGCGTAAAACGAGC
+
GGGGGGGGGGGGGGGGGGGGGGGGGGGGGGGGGGGGGGGGGGGGGGGGGGGGGGGGGGGGGGGGGGGGGGGGGGGGGGGGGGGGGGGGGGGGGGGGGGGGGGGGGGGGFGGCGGGFGGGAFFGGGGGGGGGGGGGGGGGGGGGGGGGGGGGGGGGGGGFEGGGGGGGGGGGGGGGGGGGGGGGGGGGGGGGGGGGGGGGGGGGGGGGGGGGGGGGGGGGGGGGGGGGCCGGGGGGGGGGGGGG<
@M03364:276:000000000-BLYN8:1:1101:23065:1531 1:N:0:1
ACTCCTACGGGAGGCAGCAGTGGGGAATATTGCACAATGGGCGCAAGCCTGATGCAGCCATGCCGCGTGTATGAAGAAGGCCTTCGGGTTGTAAAGTACTTTCAGCGTGGAGGAAGGCATTAGGGTTAATAACCTTAGTGATTGACGTTACTCGCAGAAGAAGCACCGGCTAACTCCGTGCCAGCAGCCGCGGTAATACGGAGGGTGCAAGTGTTAATCGGAATTACTGGGCGTATAGCGCACG
+
F<FA8EFA;7+F@CGCBEGGGGGFDGC<EGGG9F,,,;6@<,7:6@:CFECE,,C@,@,EFFG@F+6+666ECG,:CC<,:,CC<<=+FFGGGFGFGF,5@EF?A9:+B>=E74,B:FFF<?BF@EB<CFEA,B9A,5,ACF,,CDEGGGCFG@C3++3:7,@,<F7>:7FFGGG,,65*C*2,:D2>2*1=E4B@,=9C*=*1:BC*:<++1?@;C?FFE5CCEFC9<78C<CG*2:DD)9)1
@M03364:276:000000000-BLYN8:1:1101:16893:1569 1:N:0:1
ACTCCTACGGGAGGCAGCAGTGGGGAATATTGCACAATGGGCGCAAGCCTGATGCAGCCATGCCGCGTGTATGAAGAAGGCCTTCGGGTTGTAAAGTACTTTCAGCGAGGAGGAAGGCATTAAGGTTAATAACCTTAGTGATTGACGTTACTCGCAGAAGAAGCACCGGCTAACTCCGTGCCAGCAGCCGCGGTAATACGGAGGGTGCAAGCGTTAATCGGAATTACTGGGCGTAAAGCGCACG
+
CFGGGGGGGGGGGGGEGGGGGGGGGGGG9FFFCGGGGGGCCEFGGGG7FFCGFGGGFF,FFFFGGGGFEB<EFEFCDFF?FDGGGGGCFFFGGGGGEFFGAFFGGG>FDCE@FFF8F8=FG9?FGDCFGGCAF8BDDGGAFGGGFGGFGCBF@7CC+CFFFGCAFGCGGGCFGGGFFGGGEGGGGFGGGGGGGGGCCG95*;EEG>CEFCC853CE=?FGG5:FGGDF+2A5DCEEC7775C)7
@M03364:276:000000000-BLYN8:1:1101:16979:1605 1:N:0:1
ACTCCTACGGGAGGCAGCAGTGGGGAATATTGCACAATGGGCGCAAGCCTGATGCAGCCATGCCGCGTGTATGAAGAAGGCCTTCGGGTTGTAAAGTACTTTCAGCGAGGAGGAAGGCGTTGTGGTTAATAACCGCAGCGATTGACGTTACTCGCAGAAGAAGCACCGGCTAACTCCGTGCCAGCAGCCGCGGTAATACGGAGGGTGCAAGCGTTAATCGGAATTACTGGGCGTAAAGCGCACG
+
GGGGGGGGGGGGGGGGGGFGGGGGGGGGGGGGGGGGGGGGGGGGGGGGGFFGGGGGGGGFGGGGGGGGGGGGGGGGGGGGGGGGGGGCFFGGGGGGGGGGGGGGGG>FCGDGGGGGGGGGGEGGFDFGGGGGGCFEFGGEC<FGGGGGFGEGGGGGC:FFGGCCGGGGDGCGGGGGGGFGF7<7FGFGGGDEEGGGGGGGGCGGGCE5FCCFGCECGGGGCEGGGFGCFGGGC<EGGGGGGG)/
@M03364:276:000000000-BLYN8:1:1101:16670:1616 1:N:0:1
ACTCCTACGGGAGGCAGCAGTGGGGAATATTGCACAATGGGCGCAAGCCTGATGCAGCAATGCCGCGTGTATGAAGAAGGCCTTCGGGTTGTAAAGTACTTTCAGCGAGGAGGAAGGGGTTGTGGTTAATAACGGCGGCAATTGACGTGACTCGCAGAAGAAGCCCCGGCTAACTTCGTTCCAGCAGGCGGGGGAAAACGGCAGGTGGAAGCGTTAGTCGGAATTACTGGGTGTCAAGCGCAGG
+
CCEGGFFGCFGCFGECCEGG<8FCFCFG,CEFCAFFGGGC@GG:FFGFFGGGCFFGG8,CCFFFGGGEE=,FGGCFFGF88==FGGGGG,@+EFGG5,5?,C9@ED+6CEGEG@CEE+@F+8B@CFF,?B,?8++++8@F*<BACCB**,*,,1*51*>BFF7,26*C:1=CCC;+,*+2*<?++4**1***//*/**2*8**2:/8**+0***28*<C*5:=AC7<9++;**)+3?6FC3)))
@M03364:276:000000000-BLYN8:1:1101:18313:1623 1:N:0:1
ACTCCTACGGGAGGCAGCAGTGGGGAATATTGCACAATGGGCGCAAGCCTGATGCAGCCATGCCGCGTGTATGAAGAAGGCCTTCGGGTTGTAAAGTACTTCCAGCGAGGAGGAAGGCATTAAGGTTAATAACCTTAGTGATTGACGTTACTCGCAGAAGAAGCACCGGCTAACTCCGTGCCAGCAGCCGCGGTAATACGGAGGGTGCAAGCGTTAATCGGAATTACTGGGCGTAAAGCGCACG
+
GGGGGGGGGGGEFCEDGGGGGGGGGGGGGGGGGGEGFGGGGGGGGGGGGGGGGGGGGGGGGDEGGGGGGGGGGFFGGGGGGGGGGGGGGGGGGGGGGGGGGGGGGGGGGDGGGGGFGGGGGGGFGGFGGGGGGFGGGGFGGGGGGGGGGGGGFGGGGGGGGGGGGGGGGGGEGGGGGGGGGGCFGGGGGGGGGGGGGGGGG8EGGGGGGGGGGGGDGGGGGDGGGGGGGGGGGDGDFGGGGGG3
@M03364:276:000000000-BLYN8:1:1101:18906:1654 1:N:0:1
ACTCCTACGGGAGGCAGCAGTAGGGAATTTTTCACAATGGGCGAAAGCCTGATGGAGCAATGCCGCGTGAATGATGAAGGTCTTATAGATTGTAAAATTCTTTTATTTGGGAAGAATAGTTATATGAGGAAATGCTTATAATTTGACTGTACCATTTGAATAAGTATCGGCTAACTATGTGCCAGCAGCCGCGGTAATACATAGGATGCAAGCGTTATCCGGATTTACTGGGCGTAAAACGAGC
+
GGGGGGGGGGGGGGGCFGGGGGGGGGGGGGGGGGGGGGGGGGGGGGGGGGGGGGGGGGGGGGGGGGGGGGGGGGGGGGGGGGGGGGGGGGGGGGGGGGGGGGGGGGGGGGGGGGGGGGGGGGGGGGGGGGGGGGGGGGGGGGGGGGGGGGGGGGGGGGGFFGGGGGFGEDECGGGGGGGGGGGGGGGGGGGGGGGGGGGGGGGGGGGGGGGGGGGGGFFGGGGGGGGGGGGFGGGGGGGGGGG3
@M03364:276:000000000-BLYN8:1:1101:17382:1677 1:N:0:1
ACTCCTACGGGAGGCAGCAGTAGGGAATCTTCGGCAATGGACGAAAGTCTGACCGAGCAACGCCGCGTGAGTGAAGAAGGTTTTCGGATCGTAAAACTCTGTTGTTAGAGAAGAACAAGGATGAGAGTAAAATGTTCATCCCTTGACGGTATCTAACCAGAAAGCCACGGCTAACTACGTGCCAGCAGCCGCGGTAATACGTAGGTGGCAAGCGTTGTCCGGATTTATTGGGCGTAAAGCGAGC
+
GGGGGGGGG7BFCGGGGGGGGFFDEGGFGGGGGGGEGFGGDFEGFCFGGFGDFGGCFGGGGEGGGGGGDFEEAEAFDFGGDEAFGGGEGGCFGGGCGGGGFFGGFGGGGGGGGCGGGCEDE<=CGFGGFFGCFCFGGGGGGGGGGFFGC:BFGGGGGGGGGF@FG@FCC@EFGCFGGGEFGGGG,:E7C8:EEGE>5CGGGC+BEGGGGGDGGGGDCEFFGGCC89CFGFGFFDGCCC>FGD))
@M03364:276:000000000-BLYN8:1:1101:13284:1686 1:N:0:1
ACTCCTACGGGAGGCAGCAGTGGGGAATATTGCACAATGGGCGCAAGCCTGATGCAGCCATGCCGCGTGTATGAAGAAGGCCTTCGGGTTGTAAAGTACTTTCAGCGAGGAGGAAGGCATTAAGGTTAATAACCTTAGTGATTGACGTTACTCGCAGAAGAAGCACCGGCTAACTCCGTGCCAGCAGCCGCGGTAATACGGAGGGTGCAAGCGTTAATCGGAATTACTGGGCGTAAAGCGCACG
+
GGGGGGGGGGGGGGGGGGGGGGGGGGGGGGGGGGGGGGGGGGGGGGGGGGGCGGGGGGGGFGGGGGGGGEGGGFFGFCFFFFFGGGGG8FCFGFGCGGGGGGGGDFGGGGGGGGFFGFEFFGFGGGGGFFGFGFGFGGFFGGFFCGGGGGGGFGGEGEGFCGGGGGGGGGGGGF=EFEGGGCGGGGGGEEEEGGGGGC?CE5:E7CECF;C5=E?EGFGFGGGFF++2:EGGDDEDCGGGC<))
@M03364:276:000000000-BLYN8:1:1101:10030:1693 1:N:0:1
ACTCCTACGGGAGGCAGCAGTAGGGAATCTTCCACAATGGACGAAAGTCTGATGGAGCAACGCCGCGTGAGTGAAGAAGGGTTTCGGCTCGTAAAGCTCTGTTGTTAAAGAAGAACGTGGGTGAGAGTAACTGTTCACCCAGTGACGGTATTTAACCAGAAAGCCACGGCTAACTACGTGCCAGCAGCCGCGGTAATACGTAGGTGGCAAGCGTTATCCGGATTTATTGGGCGTAAAGCGAGCG
+
GG,EFEEFGE@@EGGEGGGGFEGGGGGF<FGGFEEFGGGGGGGGEGEGGGGGGFGGGGGGFGGGGGGGGCGFEFGGGGGFGGGGGGGGGGGGDGGGFGGEGGGGG8FFGGGFGFEEFBBCCBFGGGGGGGGFFFGGFGGFGFGFGGGG:F@FFGGGGGGGGGGGGGGGGGGC@FGGGGGGGGGEGGGFGG*:B:*BCFFGE+=84+;F6@=F=E8EEEGEGDEE?+<++<;5CCEGGGFDC557
@M03364:276:000000000-BLYN8:1:1101:18314:1698 1:N:0:1
ACTCCTACGGGAGGCAGCAGTGGGGAATATTGCACAATGGGCGCAAGCCTGATGCAGCCATGCCGCGTGTATGAAGAAGGCCTTCGGGTTGTAAAGTACTTTCAGCGAGGAGGAAGGCATTAAGGTTAATAACCTTAGTGATTGACGTTACTCGCAGAAGAAGCACCGGCTAACTCCGTGCCAGCAGCCGCGGTAATACGGAGGGTGCAAGCGTTAATCGGAATTACTGGGCGTAAAGCGCACG
+
GGGGGGGGGGGGGGGGGGGGGGGGGGGGGGGGGGGGGGGGGGGGGGGGGGGGGGGGGGGGGGGGGGGGGGGGGGGGGGGGGGGGGGGGGGGGGGGGGGGGGGGGGGGGGGGGGGGGGGGGGGFGGGGGGGGGGGGGGFGGGGGGGGGGGGGGGGGGGGGGGGGGGGGCGGGGGGGGGGGGGGGGGGGGGGGGGGGGGGFGDGCE7CEGGGGGGGGGGGGGGGGGGGGGGGFGD<CGGGFGGGGC
@M03364:276:000000000-BLYN8:1:1101:20313:1714 1:N:0:1
ACTCCTACGGGAGGCAGCAGTAGGGAATCTTCGGCAATGGGGGCAACCCTGACCGAGCAACGCCGCGTGAGTGAAGAAGGTTTTCGGATCGTAAAACTCTGTTGTTAGAGAAGAACGGTAAGTAGAGTGGAAAGTTACTTAAGTGACGGTATCTAACCAGAAAGGGACGGCTAACTACGTGCCAGCAGCCGCGGTAATACGTAGGTCCCAAGCGTTGTCCGGATTGATTGGGCATAAAGGGCAT
+
FFFGGDGFGGGEE:FGGGFGGFGGGGGGGGFGGGGGGGGGF7FDGGGGDGGFGCGCF7BGGFGGGGG@FGD9EE9FEGGGB?AFCEGGCCFEFGGG<FDGGGGGEFG98CE8=FDAC+BCFG?8A<AFEF9>DFFFFF,DCFDFFGGG>CFCFGAFG>FG:FGFDFGGGGGEGFFCGGGFFGGGGFFFFGGGGGE7:BE98+>CGF9C8EGGF88CGCFGCG=58*+3<C6=FCGCFFDD5*9*
@M03364:276:000000000-BLYN8:1:1101:16913:1725 1:N:0:1
ACTCCTACGGGAGGCAGCAGTAGGGAATCTTCGGCAATGGGGGCAACCCTGACCGAGCAACGCCGCGTGAGTGAAGAAGGTTTTCGGATCGTAAAGCTCTGTTGTAAGAGAAGAATGTGTGTGAGAGTGGAAAGTTCACACAATGACGGTAACTTACCAGAAAGGGACGGCTAACTACGTGCCAGCAGCCGCGGTAATACGTAGGTCCCGAGCGTTGTCCGGATTTATTGGGCGTAAAGCGAGC
+
GGGGGGGGGGGGGGGGGGGGGGGGGGGGGGGGGGGGGGGGGGGGGGGGGGGGGGGGGGGGGGGGGGGGGGGGGFGGGGGGGGGGGGEGGGGGGGGGGGGGGGGGGGGGGGGGGGGGGGGGGGGGGGGGGGGGGGGGGGGGGGGGGGGGGGGGGGGGGGGGGGGGGGGGGGGGGGGGGGGGGGGGGGGGGGCEEGGGGGGGGGGGGGGGGGGGD8:EEEGGGG5EGGGGGFFFDDEEGGGGGGG3
@M03364:276:000000000-BLYN8:1:1101:19288:1735 1:N:0:1
ACTCCTACGGGAGGCAGCAGTGGGGAATATTGCACAATGGGCGCAAGCCTGATGCAGCCATGCCGCGTGTATGAAGAAGGCCTTCGGGTTGTAAAGTACTTTCAGCGAGGAGGAAGGCATTAAGGTTAATAACCTTAGTGATTGACGTTACTCGCAGAAGAAGCACCGGCTAACTCCGTGCCAGCAGCCGCGGTAATACGGAGGGTGCAAGCGTTAATCGGAATTACTGGGCGTAAAGCGCACG
+
GGGGGGGGGGGGGGGGGGGGGGGGGGGGGGGGGGGGGGGGGGGGGGGGGGGGGGGGGGGGGGGGGGGGGGFGGGGGGGGGGGGGGGGGGGGGFGGGGGGGGGGGGGGGGGGGGG?FGFGGGGGGGGGFGGGGDFGGFGFGGGGGGGGGGGFEFEGEGCFGGGGGGGGGGGGGGGGFGGGGGGFFGGGGGGCEGGGGGGGGGECGGEEGGGGGGGGGFGF==EGGGGGG?C*5CCGGGFGDDGG5
@M03364:276:000000000-BLYN8:1:1101:21804:1740 1:N:0:1
ACTCCTACGGGAGGCAGCCGTAGGGAATCTTCGGCAATGGGGGCAACCCTGACCGAGCAACGCCGCGGGAGTGAAGAAGGTTTTCGGATCGTAAAACTCTGTTGTTAGAGAAGAACGTTAAGTAGAGTGGAAAGTTACTTAAGTGACGGTATCTAACCAGAAAGGGACGGCTAACTACGTGCCAGCAGCCGCGGTAATACGTAGGTCCCAAGCGTTGTCCGGATTTATTGGGCGTAAAGCGAGC
+
FGGGGG9FEEDCFEGEFE-@CCF,BEGGGGFGGGEGGGGGCEGGGGFGGGGGDFGECFCGD@@:F7F+@7>?BEEFCFGG8?EF9F+CB:CFFGFDGGFGCEDFGGGGFGG8DGG<FFDGDF@@A<CFEFF>FC9FFGGGGGAFFF;FCFGCEFCACFGGFFGG7FCFGGFGGGGGGFGFGGFC8BFFGCCEGECEGC97CE<FE?@C8CCFFGG?EG9?A=CE=+<7+?FGGGCE//**97<3
@M03364:276:000000000-BLYN8:1:1101:13483:1771 1:N:0:1
ACTCCTACGGGAGGCAGCAGTAGGGAATCTTCGGCAATGGACGAAAGTCTGACCGAGCAACGCCGCGTGAGTGAAGAAGGTTTTCGGATCGTAAAACTCTGTTGTTAGAGAAGAACAAGGATGAGAGTAAAATGTTCATCCCTTGACGGTATCTAACCAGAAAGCCACGGCTAACTACGTGCCAGCAGCCGCGGTAATACGTAGGTGGCAAGCGTTGTCCGGATTTATTGGGCGTAAAGCGAGC
+
GGGGGGGGGGGGGGGGGGGGGGGGGGGGGGGGGGGGGGGGGGGGGGGFGGGGGGGGGGGGGGGGGGGGGGGGGGGGGGGGGGGGGGGGGGGGGGGGGGGGGGGGGGGGGGFGGGGGGFGGGGGFGGGGGGGGGGGGGGGGGGGGGGGGGGGGGGGGGGFGGGGGGGGGGGGGGGGGGG>FGGGGGGGGGGGGGGGGGGGGGGGGGGGCGGGGGGGGDGGGGGGEGGGGGGGGGGGECFFGGGG>
@M03364:276:000000000-BLYN8:1:1101:18212:1855 1:N:0:1
ACTCCTACGGGAGGCAGCAGTGGGGAATATTGCACAATGGGCGCAAGCCTGATGCAGCCATGCCGCGTGTATGAAGAAGGCCTTCGGGTTGTAAAGTACTTTCAGCGAGGAGGAAGGTGTTGTGGTTAATAACCGCAGCGATTGACGTTACTCGCAGAAGAAGCACCGGCTAACTCCGTGCCAGCAGCCGCGGTAATACGGAGGGTGCAAGCGTTAATCGGAATTACTGGGCGTAAAGCGCACG
+
GGGGGGGGGGGGGGGGGGGGGGGGGGGGGGGGGGGGGGGGGGGGGGGGGGGGGGGGGGGGGGGGGGGGGGGGGGGGGGGGGGGGGGGGGGGGGGGGGDGGGGGGGGGCFGGGGGGGGGGGGGGGGGGGGGGGGGGGGGGGCE>FFGGFGGGGGGGGGGGGGGGGFGGGDEGGGGGGGGGGDFGGGGGCCCEE5:ECCFFFGGGGGGGGGFCGEEEGGCFCE=CCCEFGGCC5DDGGC>FGDGGC
@M03364:276:000000000-BLYN8:1:1101:10881:1858 1:N:0:1
ACTCCTACGGGAGGCAGCAGTAGGGAATCTTCGGCAATGGACGAAAGTCTGACCGAGCAACGCCGCGTGAGTGAAGAAGGTTTTCGGATCGTAAAACTCTGTTGTTAGAGAAGAACAAGGATGAGAGTAGAACGTTCATCCCTTGACGGTATCTAACCAGAAAGCCACGGCTAACTACGTGCCAGCAGCCGCGGTAATACATAGGATGCAAGCGTTATCCGGATTTACTGGGCGTAAAACGAGC
+
GG@EFGGGGGGGGGGCCGGGG9ECEDFFFGGGGGGGEGGFDGGGGCFGGEEGGGGGGGGE@:FGDGG>F=FGGGFDFGGGGGFGFEEGFGEGCGGCGGGGGGGGFFEFGGGGD=F<BDGF8DG8ADF<<FFDFGFGEGGGF8=FGGGGGCCGGGFCGGGGGGFFDFGGGGG>FGFGFGFGDGFGFGDCGGGGGGGGEGFFC+>F7FEEGGFGGGEC*:+<>5AEEGGGGGFCDD15CFCFDGD5
@M03364:276:000000000-BLYN8:1:1101:9653:1886 1:N:0:1
ACTCCTACGGGAGGCAGCAGTAGGGAATCTTCCACAATGGACGAAAGTCTGATGGAGCAACGCCGCGTGAGTGAAGAAGGGTTTCGGCTCGTAAAGCTCTGTTGTTAAAGAAGAACGTGGGTGAGAGTAACTGTTCACCCAGTGACGGTATTTAACCAGAAAGCCACGGCTAACTACGTGCCAGCAGCCGCGGTAATACGTAGGTGGCAAGCGTTATCCGGATTTATTGGGCGTAAAGCGAGCG
+
GGGGGGGGGGGGGGGGGGGGGGGGGGGGGGGGGGGGGGGGGGGGGGGGGGGGGGGGGGGGGGGGGGGGGGGGGGGGGGGGGGGGGGGGGGGGGGGGGGGGEGGGGGGGGGGGGGGGGGGGGDGGGGGGGGGGGGGGGFFGGGGGGGGGGGGGGGGGGGGGGGGGGGGGGGGGGGGGGGGGGGGGGGGGGGGGGGGGGGGGGGGGGGGGGGGGGGGGGGGGGDEGGGGGGGGFGGGGGGGGGDGC
@M03364:276:000000000-BLYN8:1:1101:20896:1889 1:N:0:1
ACTCCTACGGGAGGCAGCAGTGGGGAATATTGCACAATGGGCGCAAGCCTGATGCAGCCATGCCGCGTGTATGAAGAAGGCCTTCGGGTTGTAAAGTACTTTCAGCGAGGAGGAAGGCATTAAGGTTAATAACCTTAGTGATTGACGTTACTCGCAGAAGAAGCACCGGCTAACTCCGTGCCAGCAGCCGCGGTAATACGGAGGGTGCAAGCGTTAATCGGAATTACTGGGCGTAAAGCGCACG
+
GGGGGGGGGGGGGGGGGGGGGGGGGGGGFGGGGGGGGGGGGGGGGGGGGGGGGGGGGGGGFGGGGGGGGFGGGGGGGGGGGGGGGGGGGGGGGGGGGGGGGGGGGCGGGCFGGGFFDGGGGGFGGGGCGGGFFFGGDGGGC<EGGFGGGGGGGGGDE>FGGGGGGGGGGGGGFGGGGGGGGGGGGGGGFGGGGGGGGGGGGCEGGGGGGGCGGEG==FGGGGGFCGGGGGGGGGDCFGFDC<C9
@M03364:276:000000000-BLYN8:1:1101:20539:1912 1:N:0:1
ACTCCTACGGGAGGCAGCAGTAGGGAATCTTCGGCAATGGGGGCAACCCTGACCGAGCAACGCCGCGTGAGTGAAGAAGGTTTTCGGATCGTAAAACTCTGTTGTTAGAGAAGAACGTTAAGTAGAGTGGAAAGTTACTTAAGTGACGGTATCTAACCAGAAAGGGACGGCTAACTACGTGCCAGCAGCCGCGGTAATACGTAGGTCCCAAGCGTTGTCCGGATTTATTGGGCGTAAAGCGAGG
+
FGDFGCG@@CGFGF;FECAFCFFFCEFGGGGGFGGGGGGGGGDG>CFGEGGGDEGCFGGGCFGGG+=8@=CGGAFGGGD@FGG+<FGDDFGFFB<FECGGD<FFGFG<FFGGGGGFG>DFGFD?FGGFGGGFGFF=EFCCFFFFFCGGGGGGGGGGGGGC:FCGFGGC@FF7FGGGGC<FGFG9<BFGFGGGEGGGDGFGGCCGGGGC5;C=EGGGCEGC5CCCEGGFFGGF<DGGGGGCD:5)
@M03364:276:000000000-BLYN8:1:1101:7619:1921 1:N:0:1
ACTCCTACGGGAGGCAGCAGTGGGGAATATTGCACAATGGGCGCAAGCCTGATGCAGCCATGCCGCGTGTATGAAGAAGGCCTTCGGGTTGTAAAGTACTTTCAGCGAGGAGGAAGGCGTTGTAGTTAATAACTGCAGCGATTGACGTTACTCGCAGAAGAAGCACCGGCTAACTCCGTGCCAGCAGCCGCGGTAATACGGAGGGTGCAAGCGTTAATCGTAATTACTGGGCGTAAAGCGCACG
+
GGGGGGGGGGGGGGGGGGFGGFGGGGGGGGGGGGGGGGGFGGGGGGGGGAFFGGFGGGGGGGGGGGGGGGGGGGGGGGGGGGDFFGEGGGGGGFAFCFGFEGFGGGG>F>:+BCGGGGGG7+CFFDFGGGGFGGGDGCDGGGFFGGGGGGGGGGGGDEE,6@:<EG7FGG7FGGGFCEG:EFGGGGGGG:=CEGCEGG9*:;CE>8EEGGGGGGE=CFEF5AC5CEGG7+;CDDEDFGGG3DD5
@M03364:276:000000000-BLYN8:1:1101:18719:1929 1:N:0:1
ACTCCTACGGGAGGCAGCAGTAGGGAATCTTCGGCAATGGGGGCAACCCTGACCGAGCAACGCCGCGTGAGTGAAGAAGGTTTTCGGATCGTAAAACTCTGTTGTTAGAGAAGAACGTTAAGTAGAGTGGAAAGTTACTTAAGTGACGGTATCTAACCAGAAAGGGACGGCTAACTACGTGCCAGCAGCCGCGGTAATACGTAGGTGGCAAGCGTTGTCCGGATTTATTGGGCGTAAAGCGAGC
+
GGGGGGGGGGGGGGGGGCFGGGGGGGGGGGGGGGGGGGGGGGGGGGGGGGGGGGGGGGGGGGGGGGGFGGGFGGGGGGGGFGGGGGGGGGGGGGGGGGFGFGGGGGGGGGGGFGFGGDFDFGGGGGGGGGFAFGGGGGGGGGGGGGGGGGGGCGGGGGGGF:FGGGGGDGGGGGGGGFGGF>FCFFGGGFGGGEGG>FGGGGGGGFFFGGGGGGEGGGFGGGGGGG7CC:C1/5:CC*:F3CD3
@M03364:276:000000000-BLYN8:1:1101:14035:1945 1:N:0:1
ACTCCTACGGGAGGCAGCAGTAGGGAATCTTCCACAATGGACGAAAGTCTGATGGAGCAACGCCGCGTGAGTGAAGAAGGGTTTCGGCTCGTAAAGCTCTGTTGTTAAAGAAGAACGTGGGTGAGAGTAACTGTTCACCCAGTGACGGTATTTAACCAGAAAGCCACGGCTAACTACGTGCCAGCAGCCGCGGTAATACGGAGGGTGCAAGCGTTAATCGGAATTACTGGGCGTAAAGCGCACG
+
FGGGGGGGGGGGGGGGGGGGGGGGGGGG?FG9FFGGGGGGFCFGGGCCCFGGGGFFFGGGGGGGGGGGGGGGGGGGGGGGCFDFGGG>F:FFGGGGFGGGFG<<FAFFGGGFGFG?FGGGCBF7:B=CCFFFDFGFGFFG7FD=AFGC=FFFGF<FG9A,@FFGFCFG@FCEGGGGD7FGCE;D72,>DCD8C:8;EGFGGGEC@1=>BFFEEGGGFCCCCC*:@C7FCGGGG9C:5:7<))19
@M03364:276:000000000-BLYN8:1:1101:18818:1951 1:N:0:1
ACTCCTACGGGAGGCAGCAGTGGGGAATATTGCACAATGGGCGCAAGCCTGATGCAGCCATGCCGCGTGTATGAAGAAGGCCTTCGGGTTGTAAAGTACTTTCAGCGAGGAGGAAGGCATTAAGGTTAATAACCTTAGTGATTGACGTTACTCGCAGAAGAAGCACCGGCTAACTCCGTGCCAGCAGCCGCGGTAATACGGAGGGTGCAAGCGTTAATCGGAATTACTGGGCGTAAAGCGCACG
+
GGGGGGGGGGGGGGGGGGGGGGGGGGGGGGFFGGGGGGGGGGGGGGGGGGGGGGGGGGGGGGGGGGGGGGGGDGGFGGGCGGGGGGGGGGGGGGGGGGGGGGGGGGGGGG7FGGGGGGGGGGGGFGGGGGGGGGGGDDFFFGGGGGGGGFGGFGGGGGECGGGGGGGCCFGGGGGAFGGGGGGGGCFGFEC>EGGGG9+;8CDGGGDGGCEFDGGCFGGGGGDG@CGGGCF*CDEEFFFGDGG7
@M03364:276:000000000-BLYN8:1:1101:15091:1984 1:N:0:1
ACTCCTACGGGAGGCAGCAGTAGGGAATCTTCGGCAATGGGGGCAACCCTGACCGAGCAACGCCGCGTGAGTGAAGAAGGTTTTCGGATCGTAAAACTCTGTTGTTAGAGAAGAACGTTAAGTAGAGTGGAAAGTTACTTAAGTGACGGTATCTAACCAGAAAGGGACGGCTAACTACGTGCCAGCAGCCGCGGTAATACGTAGGTCCCAAGCGTTGTCCGGATTTATTGGGCGTAAAGCGAGC
+
GGGGGGGGGGGGGGGGGGGGGGGGGGGGGGGGGGGGGGGGGGGGGGGGGGGGGGGGGGGGGGGGGGGFGGGGGGGGGGGGFGGGGGGGGGGGGGGGGGGGGGGGGGGGGGGGGGGFGGGGGGGGGGGGGGGGGGGGGGGGFGFFGGGGGGGGGGGGGGGGGGGGGGGGGGGGGGGGGGGGGGGGGGGGGGGGGGGGGGGGGFFGGGGGCGGGGGGCEGGGGG5=EGFGGGGFFGCEGGGGGGGC
@M03364:276:000000000-BLYN8:1:1101:12475:1986 1:N:0:1
ACTCCTACGGGAGGCAGCAGTGGGGAATATTGCACAATGGGCGCAAGCCTGATGCAGCCATGCCGCGTGTATGAAGAAGGCCTTCGGGTTGTAAAGTACTTTCAGCGAGGAGGAAGGTGTTGTGGTTAATAACCGCAGCAATTGACGTTACTCGCAGAAGAAGCACCGGCTAACTCCGTGCCAGCAGCCGCGGTAATACGGAGGGTGCAAGCGTTAATCGGAATTACTGGGCGTAAAGCGCACG
+
GGGGGGGGGGGGGGGGGGGGGGGGGGGGGGGGGGGGGGGGGGGGGGGGGGGGGGGGGGGGGGGGGGGGGGGGGGGGGGGGGGGGGGGGGGGGGGGGGGGGGGGGGGGGGGGGGGGGGGGGGGGGGGGGGGGGGGGGGGGGGGGGGGGGGGGGGGGGGGGGGGGGGGGGGGGGGGGGGGGGGGGGGGGGGGGGGGGGGGGGDGGGGGGDGGGGGGGGGGGGGGGGGGGGGGGFGGGGGGGGGGG3
@M03364:276:000000000-BLYN8:1:1101:19364:2003 1:N:0:1
ACTCCTACGGGAGGCAGCAGTAGGGAATCTTCGGCAATGGGGGCAACCCTGACCGAGCAACGCCGCGTGAGTGAAGAAGGTTTTCGGATCGTAAAACTCTGTTGTTAGAGAAGAACGTTAAGTAGAGTGGAAAGTTACTTAAGTGACGGTATCTAACCAGAAAGGGACGGCTAACTACGTGCCAGCAGCCGCGGTAATACGTAGGTCCCAAGCGTTGTCCGGATTTATTGGGCGTAAAGCGAGC
+
GGGGGGGGGGGGGGGGGGGGGFGGGGGGGGGGGGGGGGGGGGGGGGGGDGGGFCFGGGGGGGGGGGGGGGGGGGGGGGGGFEGGGGGGGGGGGGGGGDGFGFGGFGGGGGGGGF<DCAFDDFGDFCGGFGGGGFGGGFGAFEE<CAFFGEGGGGGG=FGFFFFFGEGGEGF@FGGGGGGGGGGGGBFFGGGGEG88CFGFGFF7EGFGGGGFGGEC=:FGEGDCEGGGFFG=FDEGGGF7D<D)
@M03364:276:000000000-BLYN8:1:1101:7379:2004 1:N:0:1
ACTCCTACGGGAGGCAGCAGTGGGGAATATTGCACAATGGGCGCAAGCCTGATGCAGCCATGCCGCGTGTATGAAGAAGGCCTTCGGGTTGTAAAGCACTTTAAGGTGGGAGGAAGGGCATTAACCTAATACGTTAGTGCTTTGACGTTACCGACAGAATAAGCACCGGCTAACTCTGTGCCAGCAGCCGCGGTAATACAGAGGGTGCAAGCGTTAATCGGAATTACTGGGCGTAAAGCGCACG
+
FGGGGFGGCFGG:EGGGGGGGGGGGGGG@FC@9FGGDFGFFEC:CF7D<FCEFAF,C,CF<EFCEG@C>BEGFAECF,E,,EFGGCBFG7CFGGG<<==EE,,,A,,:?C448F8BF7BB=FC9E9?FGGGDFBAFFFAFFGCFDFFEFDFFGEGGGGG,@>F9:><BECCCFEA=B;@;C;EFFCDG,>EEEEEC9EC;B+?B8EC5?C9CEEC8EFCFCE*=?73:++;=CCEEGGGDDD51
@M03364:276:000000000-BLYN8:1:1101:10626:2017 1:N:0:1
ACTCCTACGGGAGGCAGCAGTGGGGAATATTGCACAATGGGCGCAAGCCTGATGCAGCCATGCCGCGGGTAGGAAGAAGGCCTTCGGGTTGTAAAGTACTTTCAGCGAGGAGGAAGGCATTAAGGTTAATAACCTTAGTGATTGAGGTTACTCGCAGAAGAAGCACCGGCTAACTCCGTGCCAGCAGCCGTGGTAATACGGAGGGTGCCAGCGTTAATCGGAATTACTTGGCGTAAAGCGCACG
+
E@@GGGGFGGGGGG7FCFFFGGGGDGGFCCEF9FEEFG9E88@7F7F7FEF8EFGG9,<<F@<@B+C++@B,C9CC8F4E8<,=FCF+4B>=<,5?5E?EFFGGFFE:@>F?F+8A><3=,C?F9FB,?F@@,=CB,3CFF,7F9,:,@,,@,CE+CFFF,35:C>F@*><>A:EBC7F*CCC7:8BC;C4=CC9++<+=;1=::;EE*;C*:B5=59<7*/**<CC9+086C5>5C7:CCDDC
@M03364:276:000000000-BLYN8:1:1101:23507:2019 1:N:0:1
ACTCCTACGGGAGGCAGCAGTAGGGAATCTTCGGCAATGGGGGCAACCCTGACCGAGCAACGCCGCGTGAGTGAAGAAGGTTTTCGGATCGTAAAACTCTGTTGTTAGAGAAGAACGTTAAGTAGAGTGGAAAATTACTTAAGTGACGGTATCTAACCAGAAAGGGACGGCTAACTACGTGCCAGCAGCCGCGGTAATACGTAGGTGGCAAGCGTTGTCCGGATTTATTGGGCGTAAAGCGAGC
+
GG@FGGGFGGGGEECFFGFGGGGGGGGGGCFGGGGGGGGGGGGEGFFGGGGGFGGGGGGGGGGGCCFCBFFFFFFFGGFGGFGGDGE:F:FEEFGGGGFFGGGGGF9FGGGGGGFDFABF=FEFF9BFEGFFFFGGGFF,=<,@@FCEGFFEGG9FGCFG7F>:>*>7>C7CFFCCF8BFG7EEC8B7BFGGGGGG5C9CGBCFEGGCFGGFCECEGCFGGGGGG?CG?F?FCDEGGFF7DC37
@M03364:276:000000000-BLYN8:1:1101:19879:2030 1:N:0:1
ACTCCTACGGGAGGCAGCAGTGGGGAATATTGCACAATGGGCGCAAGCCTGATGCAGCCATGCCGCGTGTATGAAGAAGGCCTTCGGGTTGTAAAGTACTTTCAGCGAGGAGGAAGGCGTTGTGGTTAATAACCGCAGCGCTTGACGTTACTCGCAGAAGAAGCACCGGCTAACTCCGTGCCAGCAGCCGCGGTAATACGGAGGGTGCAAGCGTTAATCGGAATTACTGGGCGTAAAGCGCACG
+
GGGFGGDFGC@FGGEGGCFGGECGGGCEGGGFG9FFGGGGDFCEEFE7DFGFCFCEGGGGGGFFGGGGGGFGGCGFEGGGD,CC@=C7,BCFEGGGGGGGGDFGFGGE+@CCG7EFF8FG:+8BB<B<FGGCFCGGFEG@+3FFCEFFGGGECE*:FCCFF,?CFFGG7*1FFFG9FEF77BFC778FFG*8*=BCGGGGG5:*8E>CFCGGD8EEGGGFEEGGGGGEC627<DE=FGGDCDG7
@M03364:276:000000000-BLYN8:1:1101:14596:2033 1:N:0:1
ACTCCTACGGGAGGCAGCAGTAGGGAATCTTCCACAATGGACGCAAGTCTGATGGAGCAACGCCGCGTGAGTGAAGAAGGGTTTCGGCTCGTAAAGCTCTGTTGTTAAAGAAGAACGTGGGTAAGAGTAACTGTTTACCCAGTGACGGTATTTAACCAGAAAGCCACGGCTAACTACGTGCCAGCAGCCGCGGTAATACGTAGGTGGCAAGCGTTATCCGGATTTATTGGGCGTAAAGCGAGCG
+
GGGGGGGGGGGGGGGGGGGGGGGFGGGGGGGGGGGGGGGGGFGGGCGGGGFGGGFGGGGGGGGGEGGF:FFE9FFGGGGGD=F?FGFGC7CFEGGGGFGAFGGG@EFGGGGGFGGGGGGGGCEDAFGGDGAFGFFFGCGFFDGGFGEGGGGGGFFFFGFGFCFGGFFC@CFECFFGGGGFGGGGGGGGFGGGGGEGGFGGGGF7;BC*=?FGGEG8FF7EEG**<EGF9E**9DEEDCGCCCC)
@M03364:276:000000000-BLYN8:1:1101:11128:2048 1:N:0:1
ACTCCTACGGGAGGCAGCAGTAGGGAATCTTCGGCAATGGGGGCAACCCTGACCGAGCAACGCCGCGTGAGTGAAGAAGGTTTTCGGATCGTAAAACTCTGTTGTTAGAGAAGAACGTTAAGTAGAGTGGAAAGTTACTTAAGTGACGGTATCTAACCAGAAAGGGACGGCTAACTACGTGCCAGCAGCCGCGGTAATACGTAGGTCCCAAGCGTTGTCCGGATTTATTGGGCGGAAAGCGAGC
+
EFGGGGGGGGGGGGGGGGGGGGFGGGGGGGGGGDGGGGGGGGGGGGGGGGGG8EEGGGEGFGGGGGGGGGGGGGGGGGGGEEFGGCGCC4FGGGGFDGGGGG,CFFGGAEFGCFGFEFGFCAF9DDCFGF@FGF=FFFGGG<BEDFGGDGF7CFAFGGFCFD7@FGGGDEGDGGGGGGGGGGGGFGCFCCE>EEEBBFGFGG?7;FF9C<C8EC**>EGCEG578+0<FFG5D5*27)>FD33)
@M03364:276:000000000-BLYN8:1:1101:15334:2048 1:N:0:1
ACTCCTACGGGAGGCAGCAGTAGGGAATCTTCGGCAATGGACGAAAGTCTGACCGAGCAACGCCGCGTGAGTGAAGAAGGTTTTCGGATCGTAAAACTCTGTTGTTAGAGAAGAACAAGTGGGAGAGTAACTGTTCCCGCCTTGACGGTATCTAACCAGAAAGCCACGGCTAACTACGTGCCAGCAGCCGCGGTAATACGTAGGTGGCAAGCGTTATCCGGATTTATTAGGCGTAAAGCGAGCG
+
GGGGGGGGGGGGGGGGGGGGGGGGGGGGGGGGGGGGGGGGGGGGGGGGGGGGGGGGGG@GGGGGGGGGGDGGGGGGFGGGGGGGGGGGGGFGGGGGGGGGGGGGBEFGCGGGGGGGGFGGGGGDGGGGGGGGGGGGGGEGGGGGGGGGGFFCFGGGGGGGGGDGCGGGGGGGGGGGGGGGGGGGGGGGGGGGGGGGGGGGGGGGGGGGFFGGGGGDC7CGGEGGGGGGGGG6DGGGGGGGGGD5
@M03364:276:000000000-BLYN8:1:1101:20598:2064 1:N:0:1
ACTCCTACGGGAGGCAGCAGTGGGGAATATTGCACAATGGGCGCAAGCCTGATGCAGCCATGCCGCGTGTATGAAGAAGGCCTTCGGGTTGTAAAGTACTTTCAGCGAGGAGGAAGGTGTTGTGGTTAATAACCGCAGCAATTGACGTTACTCGCAGAAGAAGCACCGGCTAACTCCGTGCCAGCAGCCGCGGTAATACGGAGGGGGCAAGCGTTAATCGGAATTACTGGGCGTAAAGCGCACG
+
GGGGGGGGGGGGGGGGGGGGGGGGGGGGGGGGGGGGGGGGGGGGGGGGGGGGGGGGGGGGGGGGGGGGGGGGGGGGGGGGGGGGGGGGGGGGGGGGGGGGGGGFGGGGEGGGGGGFGGGGGGGGG<FFFGGGGGGGGGGFFGGGGGGGGGGGGGGGGGGGGGGGGGGGGGGGGG;F<CFGGGGGGGFGGGGGDEEGGG98CEEDG**?EGGGGG5:CCFFGGGGGGGGGGGGGGGGGFFGGGGC
@M03364:276:000000000-BLYN8:1:1101:8350:2072 1:N:0:1
ACTCCTACGGGAGGCAGCAGTAGGGAATCTTCGGCAATGGACGAAAGTCTGACCGAGCAACGCCGCGTGAGTGAAGAAGGTTTTCGGATCGTAAAACTCTGTTGTCAGAGAAGAACAAGGGTGAGAGTGGAAAGTTCACCCCTTGACGGTATCTGACCAGAAAGCCACGGCTAACTACGTGCCAGCAGCCGCGGTAATACGTAGGTGGCAAGCGTTGTCCGGATTTATTGGGCGTAAAGCGAGC
+
GGGGGGGGGGGFGGGGGGGGGGGGGGGGGGGGGGGGGGGGGGGGGGDGGGGGGFGGEGGGGGGGGGGFFGGGGGGGGGGGEB?FFGECCEGGGGGGGGGGGGGGGGGGABFGGGGCEFGGDGEGEDFFCFGGGGGGGGGGGEGFFGFEFGGGGGGA<EFFGGFGD7@FGEGGGGGGGG:FGFCFCGGGGFEGGGCCEGGGGGGGC;9E8CFGGGG5EG7CCEGEECFEF?FFFDEGGFFDGDG)
@M03364:276:000000000-BLYN8:1:1101:14665:2099 1:N:0:1
ACTCCTGCGGGAGGCAGCAGTAGGGAATTTTTCACAATGGGCGAAAGCCTGATGGAGCAATGCCGCGTGAATGATGAAGGTCTTATAGATTGTAAAATTCTTTTATTTGGGAAGAATAGTTATATGAGGAAATGCTTATAATTTGACTGTACCATTTGAATAAGTATCGGCTAACTATGTGCCAGCAGCCGCGGTAATACATAGGATGCAAGCGTTATCCGGATTTACTGGGCGTAAACCGAGC
+
FECFGC,FF7FGCEGGEGGFFFDDEGACCAFDFGGGCF9EEDGGEGGGGGGGGDGDCFDGFFGFEGG>6=DFFGGGGGEFCC9C<FFFGGFGGGG9FFFCFA<FFGFEGGG?FG<EF?F?9BEFF,@B<FFGGGGGGGGGCFGGGGGDDFFADCCDGGFGFFGFEFAFFG7FGFDFGGGFGGGGG7DFFD8EECEGGGGGGGGGG?EFC;EGGGG5CFGGED87;,=>,BE197::*5+;CDG5
@M03364:276:000000000-BLYN8:1:1101:8342:2106 1:N:0:1
ACTCCTACGGGAGGCAGCAGTAGGGAATCTTCGGCAATGGGGGCAACCCTGACCGAGCAACGCCGCGTGAGTGAAGAAGGTTTTCGGATCATAAAACTCTGTTGTTAGAGAAGAACGTTAAGTAGAGTGGAAAGTTACTTAAGTGACGGTATCTAACCAGAAAGGGACGGCTAACTACGTGCCAGCAGCCGCGGTAATACGTAGGTCCCAAGCGTTGTCCGGATTTATTGGGCGTAAAGCGAGC
+
GGGGGGGGGGGGGGGGGGGGGGGGGGGGGGGGGGGGGGGGGGGGGGGGGGGGGGGGGGGGGGGGGGGFGGGGGGGGGGGGGGGGGGGGGGGGGGGGGGGGGGGGGGGGGGGGGGGGGFGGGGGGGGGGGGGGGGGGGGGGGGGGGGGGGGGGGGGFFGGGGGGGGGGGGGGGGFGGFGGGGGGGGGGGGGGGGGGGGGGDGGGGGGFFFGGFFGG=5AFGGGGCGGGGGGGGGGEEG<FGGGG7
@M03364:276:000000000-BLYN8:1:1101:10104:2131 1:N:0:1
ACTCCTACGGGAGGCAGCAGTGGGGAATATTGCACAATGGGCGCAAGCCTGATGCAGCCATGCCGCGTGTATGAAGAAGGCCTTCGGGTTGTAAAGTACTTTCAGCGAGGAGGAAGGCATTAAGGTTAATAACCTTGGTGATTGACGTTACTCGCAGAAGAAGCACCGGCTAACTCCGTGCCAGCAGCCGCGGTAATACGTAGGTGGCAAGCGTTATCCGGATTTATTGGGCGTAAAGCGAGCG
+
GGGGGGGGGGCGGGGGGGGFGGGGGGGGGGGGGGGGFFFGGGGGGFGGGGFGGGGGGGGGGGGGEGGFGCFGGGGGGGGGDFGGGFGGCFGGFFGGGGGGGGFGGGGFGGEEGD<<FGGGGGFGGGGGGGFCDDDF9AEFGGGGGGGGGGGGGGDGEG:FEGGGGGGDGGGGGGG=FGGGGGGGF,>F2CEGEGECFGGFGGCCGGG68@EFDEGEGGGGGGC=FGGFG9E5CGGGFF*<<D37
@M03364:276:000000000-BLYN8:1:1101:9829:2133 1:N:0:1
ACTCCTACGGGAGGCAGCAGTGGGGAATATTGCACAATGGGCGCAAGCCTGATGCAGCCATGCCGCGTGTATGAAGAAGGCCTTCGGGTTGTAAAGTACTTTCAGCGAGGAGGAAGGCATTAAGGTTAATAACCTTAGTGATTGACGTTACTCGCAGAAGAAGCACCGGCTAACTCCGTGCCAGCAGCCGCGGTAATACGGAGGGTGCAAGCGTTAATCGGAATTACTGGGCGTAAAGCGCACG
+
GGFGGGGGGGGGGGGGGGGGGGGGGGGGGGGGGGGGGGGGGGGGGGGGGGGGGGGGGGGGGGGGGGGGGGGGGGGGGGGGGGG8FGGGGGGGGGGGGGGGGGGGGGGGGGGGGGGGGGGGGCGGGGGGGGGGGGGGGGGGGGGFGGGFGGGGGE>ECGGGGGGGGGGDGGGGGGGGGGGGGGGGFFFGGGGG>EEEGGGGEDEGGGGEGGGCCEGGGGGGGGGGGGGGGGFGD3CGF*73CGG)
@M03364:276:000000000-BLYN8:1:1101:16379:2160 1:N:0:1
ACTCCTACGGGAGGCAGCAGTGGGGAATATTGCACAATGGGCGCAAGCCTGATGCAGCCATGCCGCGTGTATGAAGAAGGCCTTCGGGTTGTAAAGTACTTTCAGCGAGGAGGAAGGCATTAAGGCTAATAATCTTAGTGATTGACGTTACTCGCAGAAGAAGCACCGGCTAACTCCGTGCCAGCAGCCGCGGTAATACGGAGGGTGCAAGCGTTAATCGGAATTACTGGGCGTAAAGCGCACG
+
GGGGGGGGGGGGGGGGGGGGGGGGGGGGGGGGGGGGGGGGGGGGGGGGGGGGGGGGGGGGGGGGGGGGGGGGGGGGGGGGGGGGGGGGGGGGGGGGGFGGGGGGGGGFGGGGGGGGGGGGGGGGG?FGGGGGGGGGGGGGGGGGGGGGGGGGGGGGGGFFGGGGGGGGGGGGGGGGGGGGGGGGGGGGGGGGGGGGGGGGGGGGGGGGGGFFGGGGGGGGGGGGGGGGGGGGGGGGGGGGDGGD
@M03364:276:000000000-BLYN8:1:1101:9490:2213 1:N:0:1
ACTCCTACGGGAGGCAGCAGTAGGGAATTTTTCACAATGGGCGAAAGCCTGATGGAGCAATGCCGCGTGAATGATGAAGGTCTTATAGATTGTAAAATTCTTTTATTTGGGAAGAATAGTTATATGAGGAAATGCTTATAATTTGACTGTACCATTTGAATAAGTATCGGCTAACTATGTGCCAGCAGCCGCGGTAATACATAGGATGCAAGCGTTATCCGGATTTACTGGGCGTAAAGCGAGC
+
GGGGGGGGGGGGGGGGGGGGGGGGGGGGGGGGGGGGGGGGGGGGGGGGGGGGGGGGGGGGGGGGGGGGGGGGGGGGGGGGGGGGGGGGGGGGGGGGGGGGGGGGDFGGGGGGGGGGGGGGGGGGGGFGGGGGGGGGGGGGGGGGGGGGGGGGGGGGGGGGGGGGGGGGGGGGGGGGGGGGGGGGGGGGGGGGGGGGGGGGGGGGGGGGGGGGGGGGGGGGGGGGGCFGGGGGGGGGGGGGDGG3
@M03364:276:000000000-BLYN8:1:1101:10455:2229 1:N:0:1
ACTCCTACGGGAGGCAGCAGTGGGGAATATTGCACAATGGAGGAAACTCTGATGCAGCAACGCCGCGTGAGCGATGAAGGTCTTCGGATCGTAAAGCTCTGTCTTTAGGGATGATAATGACAGTACCTAAGGAGGAAGCCACGGCTAACTACGTGCCAGCAGCCGCGGTAATACGTAGGTGGCGAGCGTTATCCGGATTTATTGGGCGTAAAGGGAGCGTAGGCGGATACTTAAGTGGGATGTG
+
GGGGGGGGGGGGGGGGGGGGGGGGGGGGGGGGGGGGGGGGGGGGGGGGGGGGGGGGGGGGGGGGGGGGGGGGGGGGGGGGGGGGGGGDGGEGGGGGGGGGGGGGGGGGGGGGGGGGGGGGGGGGGGGGGGGGGGGGGGCFFGGGGGGD@EFFGGGGFGGGGGGGGGGGGGGFGGGFGGGGGGFGCEGCEGGGGGGGGGEFFC9CGECGEGGGGFGCEECECEGFGGDGG?FFGFFFGFFGGG7>
@M03364:276:000000000-BLYN8:1:1101:10183:2232 1:N:0:1
ACTCCTACGGGAGGCAGCAGTAGGGAATTTTTCACAATGGGCGAAAGCCTGATGGAGCAATGCCGCGTGAATGATGAAGGTCTTATAGATTGTAAAATTCTTTTATTTGGGAAGAATAGTTATATGAGGAAATGCTTATAATTTGACTGTACCATTTGAATAAGTATCGGCTAACTATGTGCCAGCAGCCGCGGTAATACATAGGATGCAAGCGTTATCCGGATTTACTGGGCGTAAAACGAGC
+
GGGGGGGGGGGGGGGGGGGGGGGGGGGGGGGGGGGGGGGGGGGGGGGGGGGGGGGGGGGGGGGGGGGGGGGGGGGGGGGCCFEGGGCFFGGGGGGGEGFEGGGGGGGGGGGGGGGGGGGGGGGFFGGGGGGGGGGGGGGGGGGGFGGGGGGGFGGGGGFEFFFGGGFGGGGGGGGGGGGGGGGGFGGGGGGGGGGGGGGGGGGGGGFGGGGGGGGGGFGGGGDGGGGGGFGGGGEGGGGCGGG3
@M03364:276:000000000-BLYN8:1:1101:11499:2235 1:N:0:1
ACTCCTACGGGAGGCAGCAGTAGGGAATATTGCTCAATGGGCGAAAGCCTGAAGCAGCAACGCCGCGTGGAGGATGAAGGTTTTAGGATTGTAAACTCCTTTTCTAAGAGACGATTATGACGGTATCTTAGGAATAAGCACCGGCTAACTCCGTGCCAGCAGCCGCGGTAATACGGGGGGTGCAAGCGTTACTCGGAATCACTGGGCGTAAAGAGTGCGTAGGCGGGATTATAAGTCAGATGTG
+
GGGGGGGGGGGGGGGGGGGGGGGGGGGGGGGGGGGGGGGGGGGGGGGGGGGGGGGGGGGGGGGGGGGGGGGGGGGGGGGGGGGGGGGGGGGGGGGGGGGGGGGGGGGGGGGGGGGGGGGGGGGGGGGGGGGGGGGGGGGGGGGGGGGGGGGGGGGGGGGGGGGGGGGGGGGGGGGGGGGGGGGGGGGGEGGGGGGGGGFC7FFGGGGGGEGDGCGGGGGGGGGGGGGGGGGGGGGGGGGGGGGF
@M03364:276:000000000-BLYN8:1:1101:21619:2242 1:N:0:1
ACTCCTACGGGAGGCAGCAGTAGGGAATTTTTCACAATGGGCGAAAGCCTGATGGAGCAATGCCGCGTGAATGATGAAGGTCTTATAGATTGTAAAATTCTTTTATTTGGGAAGAATAGTTATATGAGGAAATGCTTATAATTTGACTGTACCATTTGAATAAGTATCGGCTAACTATGTGCCAGCAGCCGCGGTAATACATATGATGCAAGCGTTATCCGGATTTACTGGGCGTAAAACGAGC
+
GGGGGGGGGGGGGGGGGGGGGGGGGGGGDGGAFFGGGGGGGGGGGGGGGGGGGGGGGGFGGGGFGGGGGGGFGGGGGFFFF?FGFFFFGG<FGGGGGGGGGGGGGGFFFGGGGGGFFGG,??<<FF9F<=<AFFGDEAFCGGCGGCEGGA@FFGAFAEGGGGA<FGGGGDCFGGFEFFFGGGGFGGGGG?EGGDE7CC;D@FAFGFGGG7CGFGGDGGGGGEEGGGGECCDFGGGEDF:F3D3:
@M03364:276:000000000-BLYN8:1:1101:13491:2286 1:N:0:1
ACTCCTACGGGAGGCAGCAGTAGGGAATCTTCGGCAATGGACGAAAGTCTGACCGAGCAACGCCGCGTGAGTGAAGAAGGTTTTCGGATCGTAAAACTCTGTTGTTAGAGAAGAACAAGGATGAGAGTAAAATGTTCATCCCTTGACGGTATCTAACCAGAAAGCCACGGCTAACTACGTGCCAGCAGCCGCGGTAATACGTAGGTGGCAAGCGTTGTCCGGATTTATTGGGCGTAAAGCGAGC
+
GGGGGGGGGGGGGGGGGGGGGGGGGGGGGGGGGGGGGGGGGGGGGGGGGGGGGGGGGGGGGGGGGGGGGGGGGGGGGGGGGGGGGGGGGGGGGGGGGGGGGGGGGGGGGGGGGGGGGGGGGGGGGGGGGGGGGGGGGGGGGGGGGGGGGGGGGGGGGGGGGGGGGGGGGGGGGGGGGGGGGGGGFGGGGGGGGGGGGGGGGFGGGGGGGFGGGGGEDGGGGGGGEFDGGGGFGGGGGGGGGGGD
@M03364:276:000000000-BLYN8:1:1101:22155:2289 1:N:0:1
ACTCCTACGGGAGGCAGCAGTAGGGAATCTTCGGCAATGGGGGCAACCCTGACCGAGCAAAGCCGCGTGAGTGAAGAAGGTTTTCGGATCGTAAAACTTTGTTGTTAGAGAAGAACGTTAAGTAGAGTGGAAAGTTACTTAAGTGACGGTATCTAACCAGAAAGGGACGGCTAACTACGTGCCAGCAGCCGCGGTAATACGTAGGTCCCAATCGTTATCCGGATTTATTGGGCGTAAAGCGAGC
+
GFG@@C;FC@BFEEFFGCCEE<-<@FFF<CEFD,CFEFFG8FC+CCF<F8EE9C@@CDDG,6C,77=FCF=CAFE,?CFFFA<D<+7:?BFFE@EDG,,<9E4,:EE<FGGGFCFBFGG?EA,5?@?FDGGGFA<CA,:@FG9,@,C@7@F@,@CC9@:7,@FC,@>F>7CEF:?DCFGFDEE@::?C,24*1*=C*B?9CB<E7E9E2CF*<;AF/C:+*/25?6:CE9+5C7>=<D>7)9CD
@M03364:276:000000000-BLYN8:1:1101:16839:2318 1:N:0:1
ACTCCTACGGGAGGCAGCAGTGGGGAATATTGCACAATGGGCGCAAGCCTGATGCAGCCATGCCGCGTGTATGAAGAAGGCCTTCGGGTTGTAAAGTACTTTCAGCGAGGAGGAAGGCGTTGTGGTTAATAACCGCAGCGATTGACGTTACTCGCAGAAGAAGCACCGGCTAACTCCGTGCCAGCAGCCGCGGTAATACGTAGGTGGCAAGCGTTGTCCGGATTTATTGGGCGTAAAGCGAGCG
+
GGGGGGGGGGGGGGGDGGGGGGFGDGGGGGGGGGGGGGGGGGGGGGCGGGGGGGGGGGGAEFGFGGGGGCFGGGGGGGGGGGGGGGGGGGGGGGGFGCFGGGGGGA=:CFEEGG?,CDC+@FECG>DEFGFFFFGEGGGGCFCFF9C@DFGFEFGFGGG7FF7FFGEFGGDEFG9C:CGGGFFCCFFF@BE>8E5;CCCE5CCGBFGGGFCCGDGDG7FGGCEECFF7?E5A5CGGGGGGGGD/
@M03364:276:000000000-BLYN8:1:1101:17725:2345 1:N:0:1
ACTCCTACGGGAGGCAGCAGTGGGGAATATTGCACAATGGGCGCAAGCCTGATGCAGCCATGCCGCGTGTATGAAGAAGGCCTTCGGGTTGTAAAGTACTTTCAGCGAGGAGGAAGGCATTAAGGTTAATAACCTTAGTGATTGACGTTACTCGCAGAAGAAGCACCGGCTAACTCCGTGCCAGCAGCCGCGGTAATACGGAGGGTGCAAGCGTTAATCGGAATTACTGGGCGTAAAGCGCACG
+
GGGGGFGGFGGGGDGGDDGGDGFGGGGGFFGCFGGGGGGGGGGGGGGFGGGGFGGGGGFGFGGGGGGGGGCGGGGGGGGGGGGGGGGGGC@FGGGFGGGGGGGGGGGGGGGGGGGGGGGGGG9EGGGGGGFGGGACEFFGGGGGCFGFGFGGGGGGG7FFGFFGGGGGDE7FFFGGGGGGGGGGGGGGGEG>ECEGGGGGGGDGGECGGFGGGECC5FGFGGGFGGDGGFCGGGG5F>CDGGC5
@M03364:276:000000000-BLYN8:1:1101:10969:2359 1:N:0:1
ACTCCTACGGGAGGCAGCAGTGGGGAATATTGCACAATGGGCGCAAGCCTGATGCAGCCATGCCGCGTGTATGAAGAAGGCCTTCGGGTTGTAAAGTACTTTCAGCGAGGAGGAAGGCATTAAGGTTAATAACCTTGGTGATTGACGTTACTCGCAGAAGAAGCACCGGCTAACTCCGTGCCAGCAGCCGCGGTAATACGGAGGGTGCAAGCGTTAATCGGAATTACTGGGCGTAAAGCGCACG
+
GGGGGGGGGGGGGGGGGGGGGGGGGGGGGGGGGGGGGGGGGGGGGGGGGGGGGGGGGGGGGGGGGGGGFGGGGGGGGGGGGGGGGGGGGGGGGGGGGGGGGGGGGGGGGGGGGGGGGGGGGGGGGGGGGGGGGGGGGGGGGGGGGGGGGGGGGGGGGGGGGGGGGGGGGGGGGGGGGGFFGGGGGGGGGGGGGGGGGGGGGGGGGGGGGGGGGGGEGGGGGGGGGGGGGGGGGGGGGGGGGGG<
@M03364:276:000000000-BLYN8:1:1101:10879:2370 1:N:0:1
ACTCCTACGGGAGGCAGCAGTGGGGAATATTGGACAATGGGCGAAAGCCTGATCCAGCCATGCCGCGTGTGTGAAGAAGGTCTTCGGATTGTAAAGCACTTTAAGTTGGGAGGAAGGGCATTAACCTAATACGTTAGTGTTTTGACGTTACCGACAGAATAAGCACCGGCTAACTCTGTGCCAGCAGCCGCGGTAATACAGAGGGTGCAAGCGTTAATCGGAATTACTGGGCGTAAAGCGCGCG
+
GGGGGGGGGGGGGGGGGGGGGGGGGGGGGGGGGGGGGGGGGGGGGGGGGGGGGGGGGGGGGGGGGGGGGGGGGGGGGGGGGGGGGGGGGGGGGGGGFFG=FGGFFFGGGGGGGGGGGGGGGGGGGGGGGGGGGFFFFGGGGGGGGGGGGGGGGGGGGGGGGGGGGGGGGGGGGGGGGGGGG;;DFGGGGGGGGGGGGFGGGGGGGEEGDFFGGGGGGFGGGGGGGGGGGGGGGGG5DGGGGGGG
@M03364:276:000000000-BLYN8:1:1101:19616:2373 1:N:0:1
ACTCCTACGGGAGGCAGCAGTGGGGAATATTGCACAATGGGCGCAAGCCTGATGCAGCCATGCCGCGTGTATGAAGAAGGCCTTCGGGTTGTAAAGTACTTTCAGCGAGGAGGAAGGTGTTGTGGTTAATAACCGCAGCAATTGACGTTACTCGCAGAAGAAGCACCGGCTAACTCCGTGCCAGCAGCCGCGGTAATACGGAGGGTGCAAGCGTTAATCGGAATTACTGGGCGTAAAGCGCACG
+
GGGGGGGGGGGGGGGGGGFGGGGGGGGGGGGGGGGGGGGGGGGGGGGGGGGGGGGGGGGGGGGGGGGGGGGGGGGGGGGFGGGGGGGGGGGGGGGGGGGGGGGGGGGDGGGGDGGGGGGGGGGGGGGGGGGGGGGGGGGGGGGGGGGGGGGGDFGGGGGGGGGGGGFGEECFGGGGCEGGGGGGGFFGGGGGGGGGGGGGG5CGGEEGGGGGGGGGGGGGG5EFGGGGFGGEDDEGGGGGCGD7
@M03364:276:000000000-BLYN8:1:1101:18009:2382 1:N:0:1
ACTCCTACGGGAGGCAGCAGTAGGGAATCTTCGGCAATGGGGGCAACCCTGACCGAGCAACGCCGCGTGAGTGAAGAAGGTTTTCGGATCGTAAAACTCTGTTGTTAGAGAAGAACGTTAAGTAGAGTGGAAAATTACTTAAGTGACGGTATCTAACCAGAAAGGGACGGCTAACTACGTGCCAGCAGCCGCGGTAATACGTAGGTCCCAAGCGTTGTCCGGATTTATTGGGCGTAAAGGGAGC
+
GGGGGGGGGGGGGGGGGGGGGGGGGGGGGGGGGGGGGGGGGGGGGGGGGGGGGGGGGGGGGGGGGGGGGEEFFGGGGGGGGGGGGGGGGGGGGGGGGGGGGGGGGGGGGGGGGGGGGGGGGGGGGGGGGGGGGGGGGGGFGGGGGGGGGGGGGGGGGGGGGGGGGGGGGGGGGGGGGGGGGGGGGGGGGGGDGGGGGGGGGGGGEGEE5FGGFGEEGGGGGG=5EFGE?FGGGGGGGFGDDGGD
@M03364:276:000000000-BLYN8:1:1101:11991:2415 1:N:0:1
ACTCCTACGGGAGGCAGCAGTGGGGAATATTGCACAATGGGCGCAAGCCTGATGCAGCCATGCCGCGTGTATGAAGACGGCCTTCTGGTTTTAAAGTACTTTCAGCGAGGAGGAAGGCATTGTGGTTAATAACCGCAGTGATTGATGTTACTCGCAGAAGAAGGACCGGCTAATTCCGTGCCAGCAGCCGCGGTAATACGGTGGGTGCAAGCGTTAATTGGAATTACTAGGCGTAAAGCGCACG
+
FGFDEFGDCFGGGDGEGGGGGGCFGCCEFGGG9FEFFCFF8<7@CGG,,EF@A,CFFGFGFF,CFCGGG@FFFGDGG,,?+4BF,,<?5E,+,BAF9@5,E@,CB9+@B:+BFGFF+,:,,,,,4?FFFGGGG,@7:=F,3@,=D,33:F=FF7+:@B7B,@F7,5>**5*1>,,272D*6*?,*?8,,4:8C8**><+*8****1**+>+/*8*;7F+<6+33<<+<+3+29*/>57CD)>97
@M03364:276:000000000-BLYN8:1:1101:10612:2433 1:N:0:1
ACTCCTACGGGAGGCAGCAGTGGGGAATATTGCACAATGGGCGCAAGCCTGATGCAGCCATGCCGCGTGTATGAAGAAGGCCTTCGGGTTGTAAAGTACTTTCAGCGAGGAGGAAGGCGTTGTGGTTAATAACCGCAGCGATTGACGTTACTCGCAGAAGAAGCACCGGCTAACTCCGTGCCAGCAGCCGCGGTAATACGGAGGGTGCAAGCGTTAATCGGAATTACTGGGCGTAAAGCGCACG
+
GGGGGGGGGGGGGGGGGGGGGGGGGGGGGGGGGGGGGGGGGGGGGGGGGGGGGGGGGGGGGGGGGGGGGGGGGFGFGGGGGGDEGGGEGEGGGGGGGGGGGGGGGFGCGEGGGDFGGGGGGGCGGGGGGGGGGGGGGGCEGGGGGGGGGGGGGGG@CFGGG@FGGGGGGGEFGGGGGGGGGGFFFGGGGGGGGEE@FFFGGCGG8EGGGGG5EEEEDF77CGGGCCFGGGCCGGGGGGGDDGG3
@M03364:276:000000000-BLYN8:1:1101:22633:2436 1:N:0:1
ACTCCTACGGGATGCAGCAGTAGGGAATCTTCGGCAATGGGGGCAACCCTGACCGAGCAACGCCGCGTGAGTGAAGAAGGTTTTCGGATCGTAAAACTCTGTTGTTAGAGAAGAACGTTAAGTAGAGTGGAAAGTTACTTAAGTGACGGTATCTAACCAGAAAGGGACGGCTAACTACGTGCCAGCAGCCGCGGTAATACGCAGGTCCTAAGCGTTGTCCGGATGTATTGGGCGTAAAGAGAGC
+
FGGGGGGGGGGG+CFGGGGGFGGFGCAE<C9CD7FEEGGGGGGGGGFFGGGF8@FCEEEFGEDFGGGGD7=CCE?AEEEF=FGFGGCCE>BFGGG,99EEGGFFBFE99FF,FF8,=F8A7?C9?FFC9B9FFGGCF<FEA9C3@<FC7>C<DCG9F7@,D,@DFC,D:3><FGGGG8F7:FFC,:2BEB1*88CCG+2>5*=E7;C9+;EDC5185:9EEGDE*<+@CGC5*)*2*9C**9*/
@M03364:276:000000000-BLYN8:1:1101:11362:2475 1:N:0:1
ACTCCTACGGGAGGCAGCAGTGGGGAATATTGCACAATGGGCGCAAGCCTGATGCAGCCATGCCGCGTGTATGAAGAAGGCCTTCGGGTTGTAAAGTACTTTCAGCGAGGAGGAAGGCATTAAGGTTAATAACCTTGGTGATTGACGTTACTCGCAGAAGAAGCACCGGCTAACTCCGTGCCAGCAGCCGCGGTAATACGGAGGGTGCAAGCGTTAATCGGAATTACTGGGCGTAAAGCGCACG
+
GGGGGGGGGGGGGGGGGGGGGGGGGGGGGGGGGGGGGGGGGGGGGGGGGGGGGGGGGGFGGGGGGGGEGFGGGGGGGGGGGGGGGGGGGGGGGGGGFGGGGGGGGGGGGGGGGGGGGGGGGGGGGGGGGGFGGGFGGGGGGGGGGGGGGGGGGGGGGGGGGGGGGGGGGGGGGGGGGGCFGGGGGGGGGGGGGGGGGGGGGGGGGGGGGGGGG>GDFGGFEGEGGFGGFGGGGGGGGGGGGG35
@M03364:276:000000000-BLYN8:1:1101:15718:2487 1:N:0:1
ACTCCTACGGGAGGCAGCAGTAGGGAATCTTCGGCAATGGGGGCAACCCTGACCGAGCAACGCCGCGTGAGTGAAGAAGGTTTTCGGATCGTAAAACTCTGTTGTTAGAGAAGAACGTTAAGTAGAGTGGAAAGTTACTTAAGTGACGGTATCTAACCAGAAAGGGACGGCTAACTACGTGCCAGCAGCCGCGGTAATACGTAGGTCCCAAGCGTTGTCCGGATTTATTGGGCGTAAAGCGAGC
+
GGGGGGGGGGGGGGGGGGGGGGGGGGGGGGGGGGGGGGGGGGGGGGGGGGGGGGGGGGGGGGGGGGG=CCGGGGGGGGGGGGGGGGGGGGGGGGGGGGGGGGGGGGGGGGGGGGGGGFGGFGFGGGGFGGGGGGGGGFGGGGGGGGGGGGGGGGGGGGGGGGGGGGGGGGGGGGGGGGGGGGGGGGGGGDEGGGGGGGGGGGGGEFGGGGGGGGGGGGGGGGGGGGGFGGGGGGGGDFGDGGG5
@M03364:276:000000000-BLYN8:1:1101:16028:2510 1:N:0:1
ACTCCTACGGGAGGCAGCAGTGGGGAATATTGCACAATGGGCGCAAGCCTGATGCAGCCATGCCGCGTGTATGAAGAAGGCCTTCGGGTTGTAAAGTACTTTCAGCGAGGAGGAAGGCATTAAGGTTAATAACCTTAGTGATTGACGTTACTCGCAGAAGAAGCACCGGCTAACTCCGTGCCAGCAGCCGCGGTAATACGGAGGGTGCAAGCGTTAATCGGAATTACTGGGCGTAAAGCGCACG
+
GGGGGGGGGGGGGGGGGGGGGGGGGGGGGGGGGGGGGGGGGGGGGGGGGGGGGGGGGGGGGGGGGGGGGGGGGGGGGGGGGGGGGGGGGGGGGGGGGGGGGGGGGGGGGGGGGGGGGGGGGGGGGGGGGGGGGGGGGGGGGGGGGGGGGGGGGGGGGGGGGGGGGGGGGGGGGGGGGGGGGGGGGGGGGGGGGGGGGGGGGGGGGGGGGGGGGGGDGGGGGGGGGFGGGGGGGGGGGGGGGGGD
@M03364:276:000000000-BLYN8:1:1101:13743:2525 1:N:0:1
ACTCCTACGGGAGGCAGCAGTGGGGAATATTGCACAATGGGCGCAAGCCTGATGCAGCCATGCCGCGTGTATGAAGAAGGCTTTCGGGTTGTAAAGTACTTTCAGCGAGGAGGAAGGCATTAAGGTTAATAACCTTAGTGATTGACGTTACTCGCAGAAGAAGCCCCGGCTAACTCCGTGCCAGCAGCCGCGGTAATACGGAGGGTGCAAGCGTTAATCGGAATTACTGGGCGTAAAGGGCACG
+
GGGGGGFGGGGGGGGGGGGGEFDGEFCFFGAEGFGGGGGGF@B+@+@D@@F<,CFEEGFFC<EFEFC=FB=CAFC?FFG,F,CEFEE79?FC9F<E??F9C?EA95>CCEBC:FEF:FCFFC?FFGGCC?F9F<9D,AF,AFFF,,@FC,+7C:+@+8FC<F>,,@:FFG*@7<;>,*51>@;CF7,,>:*:CBE7;B+3*33BCCE8CC?EC8;:C7AFGGEFFC::9A**95CE50*/1***
@M03364:276:000000000-BLYN8:1:1101:15701:2557 1:N:0:1
ACTCCTACGGGAGGCAGCAGTAGGGAATTTTTCACAATGGGCGAAAGCCTGATGGAGCAATGCCGCGTGAATGATGAAGGTCTTATAGATTGTAAAATTCTTTTATTTGGGAAGAATAGTTATATGAGGAAATGCTTATAATTTGACTGTACCATTTGAATAAGTATCGGCTAACTATGTGCCAGCAGCCGCGGTAATACATAGGATGCAAGCGTTATCCGGATTTACTGGGCGTAAAACGAGG
+
GGGGGGGGGGGGGGGGGGGGGGGGGGGGGGGGGGGGGGGGGGGGGGGGGGGGGGGGGGGGGGGGGGGGGGFGGGGGGGGGGGGGG9C5,C,<<FFFFG@,CFGC<CF<FF@FGGGEGGG<FAFGGF9FGGGF<E9??9<FGGGCF9EAFGGGF<B<F<AFGGFCGGEFFF@CFGGF;;FFFGGGGGGGG?EGE5CC5;>99DFG,,@FGGGGD8=:?FG7CDGDDAEEGGGD:DEGGFC=DDD)
@M03364:276:000000000-BLYN8:1:1101:22192:2572 1:N:0:1
ACTCCTACGGGAGGCAGCAGTGGGGAATATTGCACAATGGGCGCAAGCCTGATGCAGCCATGCCGCGTGTATGAAGAAGGCCTTCGGGTTGTAAAGTACTTTCAGCGAGGAGGAAGGCATTAAGGTTAATAACCTTAGTGATTGACGTTACTCGCAGAAGAAGCACCGGCTAACTCCGTGCCAGCAGCCGCGGTAATACGGCGGGTGCAAGCGTTAATCGGAATTACTGGGCGTAAAGCGCACG
+
GGGGGGGGGGGGGGGGGGGGGGGGGGGGGGGGGGGGGGGGGGGGGGGGGGFGGGGGGGGGGFGGGGGEGGGGGGCFGGGGGGGCFGGGGGGGFGFFGGGGGGGGGFGDE:FGGFFGGFGGGGGGGGG9FGCFDFGGGGGGGGGGGGGGGGEFFGCBCFGCGGGGGCFEGGGGGGGCFGGGGFCFGGGFGEGGGEEGGGGGG*8EGGGGGGGGGGGGGGG5=CEFGGGEGGGGGGGEFF=D:DD9
@M03364:276:000000000-BLYN8:1:1101:15935:2572 1:N:0:1
ACTCCTACGGGAGGCAGCAGTGGGGAATATTGCACAATGGGCGCAAGCCTGATGCAGCCATGCCGCGTGTATGAAGAAGGCCTTCGGGTTGTAAAGTACTCTCAGCGAGGAGGAAGGCATTAAGGTTAATAACCTTGGTGATTGACGTTACTCGCAGAAGAAGCACCGGCTAACTCCGTGCCAGCAGCCGCGGTAATACGGAGGGTACAAGCGTTAATCGGAATTACTGGGCGTAAAGCGCACG
+
GGGGGGGGGGGGGGGGGGGGGGGGGGGGGGGGGGGGGGGGGGGGGGGGGGGGGGGGGGGGGGGGGGGGGEFGGGGGGGGGGGGGGGGGGGGGGGCGGGGG,AFFGGG>EGGGGEGGGGGGGGGGGGGGGGGFGGGGGGGGGGGGFGCCGEGGGGGGDGFF<FGGGDFGGGGGGGGDGGGGGGGGGGG>FGGGGGDGGGGGD>BGGE<CFGD5?EDEEGGGGGGGGGGGGGGFGGCCFGF5CGG3
@M03364:276:000000000-BLYN8:1:1101:7354:2582 1:N:0:1
ACTCCTACGGGAGGCAGCAGTGGGGAATATTGCACAATGGGCGCAAGCCTGATGCAGCCATGCCGCGTGTATGAAGAAGGCCTTCGGGTTGTAAAGTACTTTCAGCGAGGAGGAAGGCGTTAAGGTTAATAACCTTGGCGATTGACGTTACTCGCAGAAGAAGCACCGGCTAACTCCGTGCCAGCAGCCGCGGTAATACGGAGGGTGCAAGCGTTAATCGGAATTACTGGGCGTAAAGCGCACG
+
GGGGGGGGGGGGGGGGGGGGGGGGGGGGGGGGGGGGGGGGGGGGGDGGGGGGGFGGGGFFGGGGGGGGGGGGGGGFFGGGGGGGGGGEGGGGGGGGFGGEGGFGGGGGDGGGGEFFCCGGFGGGGGGGGGGGGGGGGCGGGGG7DFEGGGGGGGGG>CCFGGGGGGGG7@FGFGGGCEGGGGGGCFGGGGGGEGGGGCEC*CGGDCGCC9FCCEGGGGGF=E=ECF?CG6FGGGEEGGGGDG)/
@M03364:276:000000000-BLYN8:1:1101:17036:2585 1:N:0:1
ACTCCTACGGGAGGCAGCAGTAGGGAATCTTCGGCAATGGACGAAAGTCTGACCGAGCAACGCCGCGTGAGTGAAGAAGGTTTTCGGATCGTAAAACTCTGTTGTTAGAGAAGAACAAGGATGAGAGTAGAACGTTCATCCCTTGACGGTATCTAACCAGAAAGCCACGGCTAACTACGTGCCAGCAGCCGCGGTAATACGTAGGTGGCAAGCGTTGTCCGGATTTATTGGGCGTAAAGCGAGC
+
GGGGGGGGGGGGGDGGGGGGGGGGGGGGGGGGGGGGGGGGGGGGGGGGGGGGGGGGGGGGGGGGGGGGGDGGGGGGGGGGGGGGGGGGGGGGGGGGGGGGGGGGGGGGFGGGGGGGGGGGFFGGGGGGGGGGGGGGFGDGGGGGGGGGGGGFGFGGGGGGGFGGGGGGDEGGGGGGGGGGGGGGGGGGGGGGGGGGGGGGGGGGGGGGGGGGGGGG=EGGCE?CCFDGGGGGGGCEGCCFDGG5
@M03364:276:000000000-BLYN8:1:1101:12487:2649 1:N:0:1
ACTCCTACGGGAGGCAGCAGTAGGGAATCTTCGGCAATGGACGAAAGTCTGACCGAGCAACGCCGCGTGAGTGAAGAAGGTTTTCGGATCGTAAAACTCTGTTGTTAGAGAAGAACAAGGATGAGAGTAAAACGTTCATCCCTTGACGGTATCTAACCAGAAAGCCACGGCTAACTACGTGCCAGCAGCCGCGGTAATACGTAGGTGGCAAGCGTTGTCCGGATTTATTGGGCGTAAAGCGAGC
+
GGGGGGGGGGGGGGGGGGGGGGGGGGGGGGGGGGGGGGGGGGGGGGGGGGGGGGGGGGGGGGGFGGECFGGGGGGGGGGGGGGGGGGGGGGGGGGGGGGGGGGGGGGGGGGGGGGGGGGGGGGFGGGGGGFGGGGGGGGGGGGGGGGGGGFGGGGGGFGGGGGGGGGGGGGGGGGGGGGGGGGGGGGGGGGGGGGGGGFGGEGGGGGGGGGGGGG=EGGGGG5EEGGGGGGGGGGGGGGGGGD5
@M03364:276:000000000-BLYN8:1:1101:20969:2687 1:N:0:1
ACTCCTACGGGAGGCAGCAGTAGGGAATCTTCCACAATGGACGAAAGTCTGATGGAGCAACGCCGCGTGAGTGAAGAAGGGTTTCGGCTCGTAAAGCTCTGTTGTTAAAGAAGAACGTGGGTGAGAGTAACTGTTCACCCAGTGACGGTATTTAACCAGAAAGCCACGGCTAACTACGTGCCAGCAGCCGCGGTAATACGTAGGTGGCAAGCGTTATCCGGATTTATTGGGCGTAAAGCGAGCG
+
GGGGGGGGGGGGGGGGGGGFGGGGGFGGGGGGGGGGGGGGCGGGGGGFGGGGGGGGGGGG8FCFGGGGGGGGFGGGGFFGGGGGGGGGGGGGGGGGGGCFGGFGFFGGGGGGGGGGGGGGGGGGGGGGGGGFGFGGGGAFGGGGGFGGGFGGGGGGGGGGGGGGGGGGGGEEFGGFG7FC>DGGFGGGFGGDGGGGFGGGCCFGGGGGGFGFEGG=FGGGGGGGEGGGFGGDDGG5CFFDGGG<
@M03364:276:000000000-BLYN8:1:1101:17873:2689 1:N:0:1
ACTCCTACGGGAGGCAGCAGTGGGGAATATTGCACAATGGGCGCAAGCCTGATGCAGCCATGCCGCGTGTATGAAGAAGGCCTTCGGGTTGTAAAGTACTTTCAGCGAGGAGGAAGGTGTTGTAGTTAATAGCTGCAGCAATTGACGTTACTCGCAGAAGAAGCACCGGCTAACTCCGTGCCAGCAGCCGCGGTAATACGGAGGGTGCAAGCGTTAATCGGAATTACTGGGCGTAAAGCGCACG
+
GGGGGFFGFGGGGGGGGGGGGGGGGGGGGGGGGGGGGGGGGGGGGGGGGGGGGGGGGGGGGGGGGGGFGGGGGGGGGGGGGGGGGGGGEGGGGGGGGGGGGGGGGGGGFFEGG7BFDEAFGGGGGGGGFGGGGGGGGFGDFGGFEGGGFGGGGGDFFEGGGGGGGGGGGGGGGFCGGDGCGGFGGGGGFEGGGGGECFGGGEEGGGGGGFFGGEGEGGGGGGGGGGGGG+@CCD=E5C>3DDD)
@M03364:276:000000000-BLYN8:1:1101:15329:2695 1:N:0:1
ACTCCTACGGGAGGCAGCAGTGGGGAATATTGCACAATGGGCGCAAGCCTGATGCAGCCATGCCGCGTGTATGAAGAAGGCCTTCGGGTTGTAAAGTACTTTCAGCGAGGAGGAAGGTGTTGTGGTTAATAACCGCAGCAATGGACGTTACTCGCAGAAGAAGCACCGGCTAACTCCGTGCCAGCAGCCGCGGTAATACGGAGGGTGCAAGCGTTAATCGGAATTACTGGGCGTAAAGCGCACG
+
@CCFFEFEG;C@CE;FFGFGG8F@7;BFCCEGFGG9CFCCCFC@@FGG,@EF<@<,,CCFGGGFGG>6@B=?FA,<FFFDED5C,CCF<CFBCE<?C9EDFFGDFGE7:44C78BFG<FEGGFG7BFF9<9@DDCC==78<F,,CEGGFGD<DFGFE7C@CCEGFFGDC@CFF<D9>EEC<=;,*?>=FGGGG88CE+BFDEGGD8;CGC71;;/;CC7CGGG=CEFG7E5=5)5CFCFDGCC5
@M03364:276:000000000-BLYN8:1:1101:11673:2704 1:N:0:1
ACTCCTACGGGAGGCAGCAGTAGGGAATCTTCGGCAATGGGGGCAACCCTGACCGAGCAACGCCGCGTGAGTGAAGAAGGTTTTCGGATCGTAAAACTCTGTTGGTAGAGAAGAACGTTGGTGAGAGTGGAAAGCTCATCAAGTGACGGTAACTACCCAGAAAGGGACGGCTAACTACGTGCCAGCAGCCGCGGTAATACGTAGGTCCCGAGCGTTGTCCGGATTTATTGGGCGTAAAGCGAGC
+
GGGGGGGGGGGGGGGGGGGGGGGGGGGFGGFGGGGGGGGGGGDGGGGGGGGGGGGGGGGGGGGGGGGGGGGGGGGFGCGGGGGGGGGGGGGGGGGGGGGGFGGGGGGGEGGGGGGGGFGGGGGGGGGGGGEFGGGFGCFGGAEFFGGGGFGGGGGGCGGGGGFGFGGGGGGGGGGFGGGGGGGGGFGGGGGGGGGGGGCBEGGFGG?FDEDEGGEGGEFGGGEE8CEGG9FGGGGGGGGFGCD<
@M03364:276:000000000-BLYN8:1:1101:13961:2714 1:N:0:1
ACTCCTACGGGAGGCAGCAGTGGGGAATATTGCACAATGGGCGCAAGCCTGATGCAGCCATGCCGCGTGTATGAAGAAGGCCTTCGGGTTGTAAAGTACTTTCAGCGAGGAGGAAGGCATTAAGGTTAATAACCTTGGTGATTGACGTTACTCGCAGAAGAAGCACCGGCTAACTCCGTGCCAGCAGCCGCGGTAATACGGAGGGTGCAAGCGTTAATCGGAATTACTGGGCGTAAAGCGCACG
+
GGGGGGGGGGGGGGGGGGGGGGGGGGGGGGGGGGGGFGGGGGGGGGGGGGGGGGGGGGGGGGGGGGGGGGGGGFGGGGGGGGGGGGGGGGGGGGGGGGGGGGGGGGGGGGGGGGGGGGGGGGGGGGGGGGGGGGGGGGGGGGGGGGGGGGGGGGGGGGGGGGGGGGGGGGGGGGGGGGGGGGGGGGGGGGGGGGGGGGGGGDGGGGGGGFGGGGGGGGGGGGGGGGGGFGGGGGGGFGGGGGG5
@M03364:276:000000000-BLYN8:1:1101:14501:2717 1:N:0:1
ACTCCTACGGGAGGCAGCAGTAGGGAATCTTCGGCAATGGGGGCAACCCTGACCGAGCAACGCCGCGTGAGTGAAGAAGGTTTTCGGATCGTAAAGCTCTGTTGTAAGAGAAGAATGTGTGTGAGAGTGGAAAGTTCACACAATGACGGTAACTTACCAGAAAGGGACGGCTAACTACGTGCCAGCAGCCGCGGTAATACGTAGGTCCCGAGCGTTGTCCGGATTTATTGGGCGTAAAGCGAGG
+
GGGGGGGGGGGEGDGGGGGGGGGGGGGFFGGFGGEEGFGGGGGGGCFGGGGGGGGGGGGGGEGGGGGGGGDFGGGGGGGGFGEGGGGGGDGGFGGGGGGFGGGGGGGGG<=F@FGGGGGGGGGGGGGGGGFGGGGGGGFGGGC9>FCEGGFFGFGGGC;@FFGGGDCFFCFFGFCCGGG,CCBFGC:FGGDGGG:EBCGG>CFFBE+<C==ECE=*CGGFE=858<?F+<EFG5EGGGFFD33)
@M03364:276:000000000-BLYN8:1:1101:13347:2718 1:N:0:1
ACTCCTACGGGAGGCAGCAGTAGGGAATATTGCTCAATGGGCGAAAGCCTGAAGCAGCAACGCCGCGTGGAGGATGAAGGTTTTAGGATTGTAAACTCCTTTTCTAAGAGACGATTATGACGGTATCTTAGGAATAAGCACCGGCTAACTCCGTGCCAGCAGCCGCGGTAATACGGGGGGTGCAAGCGTTAATCGGAATTACTGGGCGTAAAGCGCACGCAGGCGGTCTGTCAAGTCGGATGTG
+
GGGGGGGGGGGGGGGFGGGGGGGGGGGGGGGGGGGGGGGGGGGGGGGGGGGGGGGGGGGGGGGGGGGGGGGGGGGGGGGGGGGGGGGGGGGGGGGGGGGGGGGGGGGGGGGGGGGGGGGGGGGGGGGGGGGGGGGGGGGGGGGGGGGGGGGGGGFGGGGGGGGGGGGGEEEGGDGGGGGGGGGGGGGGGGGGGGGCEGGGGGGG?FFGGG=CFFGEEGGGGGGGGGGGGGGGFGGGGGGDGGGF
@M03364:276:000000000-BLYN8:1:1101:21728:2727 1:N:0:1
ACTCCTACGGGAGGCAGCAGTAGGGAATCTTCGGCAATGGGGGCAACCCTGACCGAGCAACGCCGCGTGAGTGAAGAAGGTTTTCGGATCGTAAAACTCTGTTGTTAGAGAAGAACGTTAAGTAGAGTGGAAAGTTACTTAAGTGACGGTATCTAACCAGAAAGGGACGGCTAACTACGTGCCAGCAGCCGCGGTAATACGTAGGTCCCAAGCGTTGTCCGGATTTATTGGGCGTAAAGCGAGC
+
GGFGGGGGGGGGDGGGGGFGGGGGGGGGGGFGGGGGGGGDFGGGGGGGGGGGGGGGGGDGGGGGGFGCF@GFFGGGGDFFBGFGFGGGGGGGGGDFGFGGGGGG?FFGGGGGGGGGGFFGFGGGGGGGGGGGGGGGGGGGGGGGGGGGGGGGGGGGGGGGGGFGDGGGGDGCGGGFGGGGGGGFGFGGFFGGGDGGGGGGGGGGGGGGGGF=FGGGGGGGGGDCEGD7?CFGGDGGGGCGGGD<
@M03364:276:000000000-BLYN8:1:1101:24213:2773 1:N:0:1
ACTCCTACGGGAGGCAGCAGTGGGGAATATTGCACAATGGGCGCAAGCCTGATGCAGCCATGCCGCGTGTATGAAGAAGGCCTTCGGGTTGTAAAGTACTTTCAGCGAGGAGGAAGGCATTAAGGTTAATAACCTTAGTGATTGACGTTACTCGCAGAAGAAGCACCGGCTAACTCCGTGCCAGCAGCCGCGGTAATACGGAGGGTGCAAGCGTTAATCGGAATTACTGGGCGTAAAGCGCACG
+
GGGGGGGGGGGGGGGGGGGGGGGGGGGGGGGGEFGGGGGGGGGCFGEFGGGGGGGCFGEGGGGGGGGGGEGGGGGGGGGGGFEFGGCEEFGGGGGFAFGGGGGGDGGDGDGDGGGGGGGGGG9FFGGGGGGGF8BEGGGGGGABDFGGGGGDFGGGGGGGGGGGFGFGGC@FGGGGCEGGGGGFGGGGGGGGGGGEF9CGE5CGGGGGGFCGGEGEEFF5>EGGGGFGFCFGD5CEF>FDGCG<
@M03364:276:000000000-BLYN8:1:1101:22117:2778 1:N:0:1
ACTCCTACGGGAGGCAGCAGTAGGGAATCTTCGGCAATGGGGGCAACCCTGACCGAGCAACGCCGCGTGAGTGAAGAAGGTTTTCGGATCGTAAAACTCTGTTGTTAGAGAAGAACGTTAAGTAGAGTGGAAAGTTACTTAAGTGACGGTATCTAACCAGAAAGGGACGGCTAACTACGTGCCAGCAGCCGCGGTAATACGTAGGTCCCAAGCGTTGTCCGGATTTATTGGGCGTAAAGCGAGG
+
FGGGGGGGFGGGGG>7FGGGGGGGDGGGGGGGFGEGDGGGGDDGGGGGGGGDGGGGGGGGGGDEE+CFGGGGGFCGGGGGFDGGGG>EE:FECA7FCEGFCEFGFGDGAFFGGGFGGFDD<9,8B,,CFFDFFFFGGFGGG9FG<9BFGGFFGGG9FCGG@F@FC@FFGGGGEFCFGGGGGFBBCGGGGFECEEECEG9?FC?FEGCGDFCFGGGD*:EFEGDEG97<+<<E*5::DGGCDD3)
@M03364:276:000000000-BLYN8:1:1101:17611:2817 1:N:0:1
ACTCCTACGGGAGGCAGCAGTAGGGAATCTTCGGCAATGGGGGCAACCCTGACCGAGCAACGCCGCGTGAGTGAAGAAGGTTCTCGGATCGTAAAACTCTGTTGTTAGAGAAGAACGTTAAGTAGAGTGGAAAATTACTTAAGTGACGGTATCTAACCAGAAAGGGACGGCTAACTACGTGCCAGCAGCCGCGGTAATACGTAGGTCCCAAGCGTTGTCCGGATTTATCGGGCGTAAAGCGAGC
+
FGFFFFEF@FGG@CEFCFDGGGGGGGCFDCC<8FEE7FFF8FGGGGGFGGGCGG7CFEGGFEC@FEGEFD@E,F,CFFFGF95C@=FGGGGGF8BF?BCFGGGGFFGFFEGGGFCFGCFGGG<FFFF@5BEGF,FDFCF9,=BFFGGGGGGGFEGFGGF7,@A>7*<FCEGGGGGGGGDGGGGF7C8CFGGGGGGGGG?FC?9CCF>C5C?*/CCCGGGGGDEE*+++3AEECGGG<7:*)/>9
@M03364:276:000000000-BLYN8:1:1101:20449:2820 1:N:0:1
ACTCCTACGGGAGGCAGCAGTGGGGAATATTGCACAATGGGCGCAAGCCTGATGCAGCCATGCCGCGTGTATGAAGAAGGCCTTCGGGTTGTAAAGTACTTTCAGCGAGGAGGAAGGCATTAAGGTTAATAACCTTAGTGATTGACGTTACTCGCAGAAGAAGCACCGGCTAACTCCGTGCCAGCAGCCGCGGTAATACGGAGGGTGCAAGCGTTAATCGGAATTACTGGGCGTAAAGCGCACG
+
GGGGGGGGGGGGGGGGGGGGGGGGGDGGGGGGGGGGGGGGGGGGGGGGGGGGGGGGGG8FGGGGGGGGGFGGGGGGGGGGGGGGGGGGGGGGGGGGGGGGGGGGGGGGGGGGGGCFGGGGGGGGGGGGCGGGGGFGFGFGGGGEGGGGGGGGGGGEGGGGGGGGGGGGGGGGGGGGGGGGGGGGGGGFGGGDGGGGGGCFGEEGGGGGGFFGGGGGGGGG5EGGGGGGGGGFGGGDFGGGGGG3
@M03364:276:000000000-BLYN8:1:1101:23743:2827 1:N:0:1
ACTCCTACGGGAGGCAGCAGTGGGGAATATTGCACAATGGGCGCAAGTCTGATGCAGCCATGCCGCGTGTATGAAGAAGGTCTTCGGGTTGTAAAGTACTTTCAGCGAGGAGGAAGGCGTTGTGGTTAATAACCGCAGCGATTGACGTTACTCGCAGAAGAAGCACCGGCTAACTCCGTGCCAGCAGCCGCGGTAATACGGAGGGTGCAAGCGTTAATCGGAATTACTGGGCGGAAAGCGCACG
+
CFFFFAFFDGGG+C;F@CC8C@FFGEDE,CEF,C,CFGF@EE+77FE6,C@96C,:CFG896C@@@@@F:E99ECFGGF8695C<C@7C,@F,@@<FF9<<C<A<,@::FFECFGG7,>C7+CFCG+,,,5BE,>B+@FCC,6@<<F+5>FGFG>FFGFCEGGCC,D>FFCFFG;2>8<**1>CFGFG78B**C>8CCFG5>8B5;/*<EF5:/*27?+2CG558<9CG6*:<)::CGGD37D5
@M03364:276:000000000-BLYN8:1:1101:9836:2843 1:N:0:1
ACTCCTACGGGAGGCAGCAGTGGGGAATATTGCACAATGGGCGCAAGCCTGATGCAGCCATGCCGCGTGTATGAAGAAGGCCTTCGGGTTGTAAAGTACTTTCAGCGAGGAGGAAGGTGTTGTGGTTAATAACCGCAGCAATTGACGTTACTCGCAGAAGAAGCACCGGCTAACTCCTTGCCAGCAGCCGCGGTAATACGGAGGGTGCAAGCGTTAATCGGAATTACTGGGCGTAAAGCGCACG
+
GGGGGGGGGGGGGGGGGGGGGGGGGGGGGGGGGFGGGGGGGGGGGGGGGGGGGGGGGGGGGGGGGGGGGGCGGGGGGGGGGFGGGGGGGEEGGGGGGGGGGGGGGGG@EGGGGGGGGGGGGGGGGGGGGGGGGGGGGGGGCGGGGGGGGGGGGGGGGGGGGGFGGGGGGGGGGGCDC,?FGGGGGGFGFGGGGGGGGGDGDEGGGGGGGGGGGGG8FEFGGGGGGGGGGGFGGCGGGGFDGGGD
@M03364:276:000000000-BLYN8:1:1101:17308:2905 1:N:0:1
ACTCCTACGGGAGGCAGCAGTAGGGAATATTGCTCAATGGGCGAAAGCCTGAAGCAGCAACGCCGCGTGGAGGATGAAGGTTTTAGGATTGTAAACTCCTTTTCTAAGAGACGATTATGACGGTATCTTAGGAATAAGCACCGGCTAACTCCGTGCCAGCAGCCGCGGTAATACGGGGGGTGCAAGCGTTACTCGGAATCACTGGGCGTAAAGAGTGCGTAGGCGGGATTATAAGTCAGATGTG
+
GGGGFGGGDGGGDGGGGGGGGFFGGGFFGGGGGGGGGGFGGGGGGGGGGGGGFGGGGGGGGGGGGGGCFGFFGGGGCFFGGGGGG=EFDFGGFGGGFFGGGGGGGGGGFFGGGGGGEFGGFGDGGEFGGGGGGGGGGGGGGGGEGEGGGGGGGGGGGGGGGGGGGGGGGGCFFFGGGCGGG8CFGGGGGGG>@FGGGGGGGGGGGGGCGEGGGGGGGFEGDGGGGCC*:?FGGFFGF77:>>>C
@M03364:276:000000000-BLYN8:1:1101:21138:2938 1:N:0:1
ACTCCTACGGGAGGCAGCAGTGGGGAATATTGCACAATGGGCGCAAGCCTGATGCAGCCATGCCGCGTGTATGAAGAAGGCCTTCGGGTTGTAAAGTACTTTCAGCGAGGAGGAAGGCATTAAGGTTAATAACCTTAGTGATTGACGTTACTCGCAGAAGAAGCACCGGCTAACTCCGTGCCAGCAGCCGCGGTAATACGGAGGGTGCAAGCGTTAATCGGAATTACTGGGCGTAAAGCGCACG
+
GGGGGGGGGGGGGGGGGGGGGGGGGGGGGGGGGGGGGGGGGGGGGGGGGGGGGGGGGGGGGGGGGGGGGGGGGGGGGGGGGGGGGGGGGGGGGFGGGGGGGGGGGGGDFGDGGGGGGGGGGGGGGGGFGGGGGFGCFCGGGGDFGGGGGGGGGGGGGGGGGGGFGGGGGGGGGGGGGGGGGGFFGGGGFGGGGGGGGGFFGGCEGGGGGGGCEGGGFGGCDGCGGGGFGGGGGGGGGGGGGG33
@M03364:276:000000000-BLYN8:1:1101:24118:2982 1:N:0:1
ACTCCTACGGGAGGCAGCAGTGGGGAATATTGCACAATGGGCGCAAGCCTGATGCAGCCATGCCGCGTGTATGAAGAAGGCCTTCGGGTTGTAAAGTACTTTCAGCGGGGAGGAAGGGGTGAGCCTTAATACGGTTCGTCATTGACGTTACCCGCAGAAGAAGCACCGGCTAACTCCGTGCCAGCAGCCGCGGTAATACGGAGGGTGCAAGCGTGAATCGGAATTACTGGGCGTAAAGCGCACG
+
GC,;F,EGGGDEE+FGCGFEFGGGG;F<FF<CFFF9@CF8FFCEE7@<FGCGGFGAFG8,CEEFGGGGGGGGG9AACFCFGGCCGG>C<?+B5CA@F<AEDEF,EFGGDE7F7+8D7:+FE?FFGGGFCCFGG+@3CBFGFFGFF=FC7F:FFEGEC7D:?FFGG7FG:FCEC<EF78FFGGBFGG8FFEGGGCECGGCCE>EC>;AE6+</A:*;C+AFCE=FCF?9EFGGGGCEGFFG<C/)
@M03364:276:000000000-BLYN8:1:1101:22687:3012 1:N:0:1
ACTCCTACGGGAGGCAGCAGTAGGGAATCTTCGGCAATGGGGGCAACCCTGACCGAGCAACGCCGCGTGAGTGAAGAAGGTTTTCGGATCGTAAAACTCTGTTGTTAGAGAAGAACGTTAAGTAGAGTGGAAAGTTACTTAAGTGACGGTATCTAACCAGAAAGGGACGGCTAACTACGTGCCAGCAGCCGCGGTAATACGTAGGTCCCAAGCGTTGTCCGGATTTATTGGGCGTAAAGCGAGC
+
GG,CFFFGGD@GEFCGGGGGGGGGGGGEFGFFGEGGGGFGFCEGGGGFFFGGGGGD:CFGGGEFFCFGG>FFGGGGDAF=BEFFFGC7B==FFGFFGGGGGEFFGGGGAFGGGFGGGGGGGAGCFGDFFFCDF=CDCDFGDGGGG9FGGGGGGGGGGFG@7FFGGGGGEGG7FCGGGGDGG7BFGGD,=FGEECECGGGGGF?7;F;CF7<;EEEDC5<CE5*:EF++<+9*7CE59FCCGCDC
@M03364:276:000000000-BLYN8:1:1101:11527:3050 1:N:0:1
ACTCCTACGGGAGGCAGCAGTAGGGAATCTTCGGCAATGGACGAAAGTCTGACCGAGCAACGCCGCGTGAGTGAAGAAGGTTTTCGGATCGTAAAACTCTGTTGTTAGAGAAGAACAAGGGTGAGAGTGGAAAATTCACCCCTTGACGGTATCTAACCAGAAAGCCACGGCTAACTACGTGCCAGCAGCCGCGGTAATACGTAGGTGGCAAGCGTTGTCCGGATTTATTGGGCGTAAAGCGAGC
+
GGGGGGGGGGGGGGGGGGGGGGGGGGGGGGGGGGGGGGGGGGGGGGGGGGGGGGGGGGGGGGGGGGGGGGGGGGGGGGGGGGGGGGGGGGGGGGGGGGGGGGGGGGGGGGGGGGGGGGGGGGGGGGGGGGGGGGGGGGGGGGGGGGGGGGGGGGGGGGGGGGGGGGGGGGGGGGGGGGGGGGGGGGGGGGGGGGGGGGGGGGGGGGGGGGGGGGGGGGGGGG=GGCGGGGGGGGGGGGGGGGG7
@M03364:276:000000000-BLYN8:1:1101:10460:3083 1:N:0:1
ACTCCTACGGGAGGCAGCAGTGGGGAATATTGCACAATGGGCGCAAGCCTGATGCAGCCATGCCGCGTGTATGAAGAAGGCCTTCGGGTTGTAAAGTACTTTCAGCGAGGAGGAAGGCATTAAGGTTAATAACCTTAGTGATTGACGTTACTCGCAGAAGAAGCACCGGCTAACTCCGTGCCAGCAGCCGCGGTAATACGGAGGGTGCAAGCGTTAATCGGAATTACTGGGCGTAAAGCGCGCG
+
GGGGGGGGGGGGGGGGGGGGGGGGGGGGGGGGGGGGGGGGGGGGGGGGGGGGGGGGGGGGGGGGGGGGGFGGGGGGGGGGFGGGGGGGGGGGGGGGGGGGGGGGGGGGGGGGGGGGGGGGGGGGGGGGGGGGGDGGGGGGGGGGGGGGGGGGFGGGGGGGGGGGGGGGGCFGGGGGGGGGGFGGGGGGGGGGGGGGGGGFD5CEG5CC:CGGGEGGGCGGGGDGGGGGGCCFDDECG7CDCGGG
@M03364:276:000000000-BLYN8:1:1101:7532:3086 1:N:0:1
ACTCCTACGGGAGGCAGCAGTGGGGAATATTGCACAATGGAGGAAACTCTGATGCAGCAACGCCGCGTGAGCGATGAAGGTCTTCGGATCGTAAAGCTCTGTCTTTAGGGATGATAATGACAGTACCTAAGGAGGAAGCCACGGCTAACTACGTGCCAGCAGCCGCGGTAATACGTAGGTCCCAAGCGTTGTCCGGATTTATTGGGCGTAAAGCGAGCGCAGGTGGTTTCTTAAGTCTGATGT
+
FFGGGGGFE>+B@FGGGGEFFFFFGGGGGFFFGGGGGGGG9FGGFGGFGGGGGFAGGFEFGGEE@FGGGGGGGGGGGGGGGGFFFGDGFGGGFEC9FEGDGGGF<<FEEGDGCDFF<,CFFGGEFFGGFCFGGGGGCGG<FFGGGGGGGFFGGFGFFGFGFGFGGC:CFDCGGF*?DEDFCFCCFGGGGG>1?CEGECEGE?FCCFD8ECGEDEEG=E5=EEC:CFCF=EGCFCFGF0CFGGC
@M03364:276:000000000-BLYN8:1:1101:9112:3096 1:N:0:1
ACTCCTACGGGAGGCAGCAGTAGGGAATCTTCCACAATGGACGAAAGTCTGATGGAGCAACGCCGCGTGAGTGAAGAAGGTTTTCGGATCGTAAAACTCTGTTGTTAGAGAAGAACGTTAAGTAGAGTGGAAAGTTACTTAAGTGACGGTATCTAACCAGAAAGGGACGGCTAACTACGTGCCAGCAGCCGCGGTAATACGTAGGTCCCAAGCGTTGTCCGGATTTATTGGGCGTAAAGCGAGC
+
GGGGGGGGGGGGGGGGGGGGGGGGGGGGGGGGGGGGGGGGGGGGGGGGGGGGGGGGGGGGGGGGGGGGGGGGGGGGGGGGGGGGGGGGGGGGGGGGGGGGGGGGGGGGGGGGGGGGGGGGGGGGGEEGGGGGGGGGGGGGGGGGGGGGGGGFGGGGGGGFGGGGFGGGGGGGGGGGCGGGGGCCFGGGGGGGGGGGGGGGGGGGGGGGGGGGGDGEGGGGDGCEEFGFGGGGGGGGG3FGDGD7
@M03364:276:000000000-BLYN8:1:1101:19556:3099 1:N:0:1
ACTCCTACGGGAGGCAGCAGTAGGGAATCTTCGGCAATGGGGGCAACCCTGACCGAGCAACGCCGCGTGAGTGAAGAAGGTTTTCGGATCGTAAAACTCTGTTGTTAGAGAAGAACGTTAAGTAGAGTGGAAAATTACTTAAGTGACGGTATCTAACCAGAAAGGGACGGCTAACTACGTGCCAGCAGCCGCGGTAATACGTAGGTCCCAAGCGTTGTCCGGATTTATTGGGCGTAAAGCGAGG
+
GGGGGGGGGGGEGGGGGGGGGGGGGGGGGGGGGGGGGGGGGGGGGGGGGGGGGGGGGGGGGGGGGGGFGGGGGGGGGGGGFGCFGGGGGGGGGGGGGGGGGGGGFGGGGGGGGGGGGFGFFGGGGGGGGGGGGGGGGGGGGFGGGGGGGGGGGGCGGGFGGGGGGGGGGGGGGGGGGGGGGGFGGGFGFGGGGGGGGGGGGGGG7FGGFFGGFGCEGGGGGGD5CCC?F?GGGDGGDFGFDGG3
@M03364:276:000000000-BLYN8:1:1101:20009:3140 1:N:0:1
ACTCCTACGGGAGGCAGCAGTAGGGAATCTTCGGCAATGGGGGCAACCCTGACCGAGCAACGCCGCGTGAGTGAAGAAGGTTTTCGGATCGTAAAACTCTGTTGTTAGAGAAGAACGTTAAGTAGAGTGGAAAGTTACTTAAGTGACGGTATCTAACCAGAAAGGGACGGCTAACTACGTGCCAGCAGCCGCGGTAATACGTAGGATGCAAGCGTTATCCGGATTTACTGGGCGTAAAACGAGC
+
GGGGGGGGGGGGGGGGGGGGGGGGGGGGGGGGGGGGGGGGGGGGGGGGGGGGGGGGGGGGGGGGGGGFGGGGGGGGGGGGGGGGGGGGGGGGGGGGGGGGGGGGGGGGGGGGGGGGGGGGGGGGGGGGGGGGGGGGFGGGGGGGGGGGGGGGGGGGGGGGGGGGGGGGGGGGEGGGGGGGGGGGGGGGGGGGGGGGGGGGGGGGGGGGGGGGGGGGGGGGGGGGGGGGGGGGGGGG<<:FGGD3
@M03364:276:000000000-BLYN8:1:1101:21716:3141 1:N:0:1
ACTCCTACGGGAGGCAGCAGTAGGGAATCTTCGGCAATGGACGAAAGTCTGACCGAGCAACGCCGCGTGAGTGAAGAAGGTTTTCGGATCGTAAAACTCTGTTGTTAGAGAAGAACAAGGGTGAGAGTGGAAAGTTCACCCCTTGACGGTATCTAACCAGAAAGCCACGGCTAACTACGTGCCAGCAGCCGCGGTAATACGTAGGTGGCAAGCGTTGTCCGGATTTATTGGGCGTAAAGCGAGC
+
GGGGGGGGGGGGGGGGGGGGGGGGGGGGGGGFGGGGGGGGFGGEGGGFGGGGGGGGGGGGGGGGGGGGGEGGGGGGGGGGGGGGGGGDEGGGGGGGGGGGGGGGGFGGCFGGGGGGGGGGGFCFGGGGGGGDFGGGFDFCGGGGGGGGGGGGGGGGGGGGGGGGGGGGGGGGDGGGGGGGG@FFGGGGGGCGGGGGGG9CGGFGGGGGGGGGGGGGGGGFGGDEEFGGGGGGGGGGGGGDGGG)
@M03364:276:000000000-BLYN8:1:1101:19672:3173 1:N:0:1
ACTCCTACGGGAGGCAGCAGTAGGGAATCTTCGGCAATGGGGGCAACCCTGACCGAGCAACGCCGCGTGAGTGAAGAAGGTTTTCGGATCGTAAAACTCTGTTGTTAGAGAAGAACGTTAAGTAGAGTGGAAAGTTACTTAAGTGACGGTATCTAACCAGAAAGGGACGGCTAACTACGTGCCAGCAGCCGCGGTAATACGTAGGTCCCAAGCGTTGTCCGGATTTATTGGGCGTAAAGCGAGC
+
GGGGGGGGGGGGGGGGGGGGGGGGGGGGGGGGGGGGGGGGGGGGGGGGGGGGGGGGGGGGGGGGGGGGGDGGGFGGGGGGGFGGGGGGGGGGGGGGFGGGGGGGGGGGGGGGGGGGGGGGFGGGGCFGGGF9FGGGG9FGGGGGGGGGGGGFGFCFFFFGGGGFFGGGDGGGGGGFFGECFGDGGGGGGGGG>EE7CFDEFFGGGG9FGDF8=EC==CG7A58C?FFGGFFFGGGG*7CDC59/
@M03364:276:000000000-BLYN8:1:1101:6251:3173 1:N:0:1
ACTCCTACGGGAGGCAGCAGTAGGGAATCTTCGGCAATGGGGGCAACCCTGACCGAGCAACGCCGCGTGAGTGAAGAAGGTTTTCGGATCGTAAAACTCTGTTGTTAGAGAAGAACGTTAAGTAGAGTGGAAAGTTACTTAAGTGACGGTATCTAACCAGAAAGGGACGGCTAACTACGTGCCAGCAGCCGCGGTAATACGTAGGTCCCAAGCGTTGTCCGGATTTATTGGGCGTAAAGCGAGC
+
GGGGGGGGGGGGGGGGGGGGGGGGGGGGGGGGGGGGGGGGGGGGGGGGGGGGGGGGGGGGGGGGGGGGGGGGGGGGGGGGFGGGGGGGGGGGGGGGGGGGGGGGGGGGGGGGGGGGGGGGGFFGGGGFGGGFGGGGGGGGGGGGGGGGGGGGGGGGGCGGGGGGGGGGGGGCGGGGGGGGGGGGGGGGGGGGGGGGGCEGGGGGGGGGGGGGGGGGGGGGEEGG=9FGGGGGGGGGGGGGGGG3
@M03364:276:000000000-BLYN8:1:1101:11758:3178 1:N:0:1
ACTCCTACGGGAGGCAGCAGTAGGGAATCTTCGGCAATGGACGAAAGTCTGACCGAGCAACGCCGCGTGAGTGAAGAAGGTTTTCGGATCGTAAAACTCTGTTGTTAGAGAAGAACAAGGATGAGAGTAACTGTTCATCCCTTGACGGTATCTAACCAGAAAGGGACGGCTAACTACGTGCCAGCAGCCGCGGTAATACGTAGGTCCCAAGCGTTGTCCGGATTTATTGGGCGTAAAGCGAGCG
+
GGGGGGGGGGGGGGGGGGGGGFGGGGGGGGGGGGGGGGGGGGGGGGGGGGGGGGGGGGGGGGGGGGGGGGGGGGGGGGGGGGGGGGGGGGGGGGGGGGGGGGGGGGGGGGGGGGGGGGEGGGFGGGGGGFGGGGGGGGGGGGGGGGGGGGGGGGGGGGFGGGGGGGGGGGGGGGGGGGGGGGGGGGGGCCCEGGGGGGGGGFGGEFGGGGGGGGGGGGGGGGGEGGGGGGFFGGDGGGGGGGGD
@M03364:276:000000000-BLYN8:1:1101:9739:3199 1:N:0:1
ACTCCTACGGGAGGCAGCAGTGGGGAATATTGCACAATGGGCGCAAGCCTGATGCAGCCATGCCGCGTGTATGAAGAAGGCCTTCGGGTTGTAAAGTACTTTCAGCGAGGAGGAAGGCATTAAGGTTAATAACCTTGGTGATTGACGTTACTCGCAGAAGAAGCACCGGCTAACTCCGTGCCAGCAGCCGCGGTAATACGGAGGGTGCAAGCGTTAATCGGAATTACTGGGCGTAAAGCGCACG
+
GGGGGGGGGGGGGGGGGGGGGGGGGGGGGGGGGGGGGGGGGGGGGGGGGGGGGGGGGGGGGGGGGGGGGGGGGGGGGGGGGGGGGGGGGGGGGGGGGGGGGGGGGGGGGGFGGGGGGGGGGGGGGGGGGGGGGGGGGGGGGGGGGGGGGGGGGGGGGGGGGGGGGGGGGDGGGGGGGGGGGGCFFGGGGGGGGGGGGGGGGGGGGECE?FGGGGGGGGGGGGGGFFGGGGGGGGGGGGGGGGG<
@M03364:276:000000000-BLYN8:1:1101:17420:3203 1:N:0:1
ACTCCTACGGGAGGCAGCAGTGGGGAATATTGCACAATGGAGGAAACTCTGATGCAGCAACGCCGCGTGAGCGATGAAGGTCTTCGGATCGTAAAGCTCTGTCTTTAGGGATGATAATGACAGTACCTAAGGAGGAAGCCACGGCTAACTACGTGCCAGCAGCCGCGGTAATACGTAGGTGGCGAGCGTTATCCGGATTTATTGGGCGTAAAGCGAGCGCAGGTGGTTTCTTAAGTCTGATGT
+
GGGGGGGGGGGGGGGGGGGGGGFFGEGGGGGGGGGGGGGGGGGGGGGGGGGGGGGGGGGGGGGGGGGGDGGGGGGGGGGGGGGGGGGEGGGGGGGFGGGGGGGGGGGGGGGGGGGGGGGGGGGGGGFFFFD8<DFGGGEFEFGGGGGGGGGGGGGGGGGGGGGGGGGGGGGGFGGFFGEGFFGGEGGGGGEGGGGGGGGFGGGGGGGGGDECFGGECGGGGGG:8EEC*<CGG:FCC>FGGFC
@M03364:276:000000000-BLYN8:1:1101:10853:3221 1:N:0:1
ACTCCTACGGGAGGCAGCAGTGGGGAATATTGCACAATGGGCGCAAGCCTGATGCAGCCATGCCGCGTGTATGAAGAAGGCCTTCGGGTTGTAAAGTACTTTCAGCGAGGAGGAAGGCATTAAGGTTAATAACCTTAGTGATTGACGTTACTCGCAGAAGAAGCACCGGCTAACTCCGTGCCAGCAGCCGCGGTAATACGGAGGGTGCAAGCGTTAATCGGAATTACTGGGCGTAAAGCGCACC
+
GGGGGGGGGGGGGGGGGGGGGGGGGGGGGGGGGGGGGGGGGGGGGGGGGGGGGGFGGGGGGGGGGGGGGGGGGGGGGGGGGGGGGGGGGGGGGGGGGGGGGGGGGGGGGGDGGG,E=B8B<FFF9FFG9FG<F3EFDDFE,DBEFD@FDDBF9:++:FCDFEEFCFFG7:FFCFCF:35D@7,21:>E>:5BE>88C++;=*BE7:3*?5+3;E*;:<9E5ECE++++<C55C7EEC::C)75)
@M03364:276:000000000-BLYN8:1:1101:9473:3232 1:N:0:1
ACTCCTACGGGAGGCAGCAGTGGGGAATATTGCACAATGGGCGCAAGCCTGATGCAGCCATGCCGCGTGTATGAAGAAGGCCTTCGGGTTGTAAAGTACTTTCAGCGAGGAGGAAGGCGTTGTGGTTAATAACCGCAGCGATTGACGTTACTCGCAGAAGAAGCACCGGCTAACTCCGTGCCAGCAGCCGCGGTAATACGGAGGGTGCAAGCGTTAATCGGAATTACTGGGCGTAAAGCGCACG
+
FFDFGGEGGGDFFCFGECG,EEFGGCGFGFFCCDGFGGGGGGGGGGGFFGGGGGGGG8FGGDFFGGGFGGGEGGFGGGEGF,<FF7C7FDEGFGGFEGEEBEFCEGGGGGEGDFFF@FGEFCFFCFGGFFDCFFDEC@CGG7FFAAFCBFGF9@C>:FFFGGGCFDF@F::CGC;;FCFG7F;FF7FGBE>8CBE*2<+C55*?C>CC<9@FGG58:CFG58C=<FC9<<:5C15C*>:7<DD)
@M03364:276:000000000-BLYN8:1:1101:13901:3257 1:N:0:1
ACTCCTACGGGAGGCAGCAGTGGGGAATATTGCACAATGGGCGCAAGCCTGATGCAGCCATGCCGCGTGTATGAAGAAGGCCTTCGGGTTGTAAAGTACTTTCAGCGAGGAGGAAGGCGTTGTGGTTAATAACCGCAGCGATTGACGTTACTCGCAGAAGAAGCACCGGCTAACTCCGTGCCAGCAGCCGCGGTAATACGGAGGGTGCAAGCGTTAATCGGAATTACTGGGCGTAAAGCGCACG
+
GCFGGGFGGGGGGDGDGGGFGCGGGEEGDGCGGGGFCFGFFGGCFCGGGGGFGGGGGGGGGGCFGGGEEC@FFCFFGDEFFG?FGCGGGE7BEDGGFCFGFFFGGGEGGGDEDEGGGFGFCFGFGGFGAFFDDFGGGDCF=<CFFDFCEDGF9>FGG@EGGGGGGGGGGGEGGCFGGG**=FFGGFGGGGEGDCE89E9==EBC8CECFGGGGGC87C?FGD8CE??FFG5*//C**::D))/1
@M03364:276:000000000-BLYN8:1:1101:10387:3261 1:N:0:1
ACTCCTACGGGAGGCAGCAGTGGGGAATATTGCACAATGGGCGCAAGCCTGATGCAGCCATGCCGCGTGTATGAAGAAGGCCTTCGGGTTGTAAAGTACTTTCAGCGAGGAGGAAGGCATTAAGGTTAATAACCTTAGTGATTGACGTTACTCGCAGAAGAAGCACCGGCTAACTCCGTGCCAGCAGCCGCGGTAATACGGAGGGTGCAAGCGTTAATCGGAATTACTGGGCGTAAAGCGCACG
+
GGGGGGGGGGGGGGGGGGGGGGGGGGGGGGGGGGGGGGGGGGGGGGGGGGGGGGGGGGGGGGGGGGGGGGGGGGGGGGGGGGGGGGGGGGGGGGGGGGGGGGGGGGGDGGGGGGGGGGGGGGGGGGGGGGGGGGGGGGGGGGGGGGGGGGGGGGGGGGGGGGGGGGGGGGGGFGGGGGGGGGGGGGGGGGGGGGGGFFGCECGGGE8*+>CGGGGGGGGGGGGGGGFGGGGGGGGGGGGGDGD5
@M03364:276:000000000-BLYN8:1:1101:16337:3284 1:N:0:1
ACTCCTACGGGAGGCAGCAGTAGGGAATCTTCGGCAATGGACGAAAGTCTGACCGAGCAACGCCGCGTGAGTGAAGAAGGTTTTCGGATCGTAAAACTCTGTTGTTAGAGAAGAACAAGGATGAGAGTAGAATGTTCATCCCTTGACGGTATCTAACCAGAAAGCCACGGCTAACTACGTGCCAGCAGCCGCGGTAATACGTAGGTGGCAAGCGTTGTCCGGATTTATTGGGCGTAAAGCGAGC
+
GGGGGGGGGGGGGGGGGGGGGGGGGGGGGGGGGGGGGGGGGGGGGGGGGGGGGGGGGGGGGGGGGGGGGDGGGGGGGGGGGGGGGGGGGGGGGGGGGGGGGGGGGGGGGGGGGGGGGGGGGGGGGGGGGGGGGGGGGGGFFFFGGGGGGGGGGGGGFGGGGGGGGGGGGGGGGGGGGGGGFGGGGGGGGGGGGGGGGGGGGGGGGGGGGGGGGGGGGGGGGCEGGGGGGGGGGGGDDGGGGGG)
@M03364:276:000000000-BLYN8:1:1101:10929:3299 1:N:0:1
ACTCCTACGGGAGGCAGCAGTAGGGAATCTTCGGCAATGGGGGCAACCCTGACCGAGCAACGCCGCGTGAGTGAAGAAGGTTTTCGGATCGTAAAACTCTGTTGTTAGAGAAGAACGTTAAGTAGAGTGGAAAGTTACTTAAGTGACGGTATCTAACCAGAAAGGGACGGCTAACTACGTGCCAGCAGCCGCGGTAATACGTAGGTCCCAAGCGTTGTCCGGATTTATTGGGCGTAAAGCGAGC
+
GGGGGGGGGGGGGGGGGGGGGGGGGGGGGGGGGGGGGGGGGGGGGGGGGGGGGGGGGGGGGGGGGGGGGGGGGGGGGGGGGGFFGGGGGGGGGGGGGFDGGGGGGGGGGGGGGGGGGGGFFFGGGGGGGGGGGGGFGGGGGGGGGGGGGGGGGGGGGGGGGGGGGGGGGGGGGGGGGGGGGGGGFGGGGGGGGGGGGGCFGGGGGGGGGGGGGGGGG7FGGG8EEFGGGGGGGGGGGCFGGGG3
@M03364:276:000000000-BLYN8:1:1101:17628:3303 1:N:0:1
ACTCCTACGGGAGGCAGCAGTGGGGAATATTGCACAATGGGCGCAAGCCTGATGCAGCCATGCCGCGTGTATGAAGAAGGCCTTCGGGTTGTAAAGTACTTTCAGCGAGGAGGAAGGCATTAAGGTTAATAACCTTAGTGATTGACGTTACTCGCAGAAGAAGCACCGGCTAACTCTGTGCCAGCAGCCGCGGTAATACAGAGGGTGCAAGCGTTAATCGGAATTACTGGGCGTAAAGCGCGCG
+
GGGGGGGGGGGGDEGGGGGGGGGGGGGGGGGGGGGGFGFGGGGEGGGGGGGGGGGGFGGGFGGGGGGGGGGGGGGGGGFGGGGGGGGGGGGGAA?FGGGGGGFGGGGCEFGGGGGFGGGGGGGFGGGGGGGGGGDFGGGGGGGGGGGGGGGGGGGGGGGGGGGGGGGGGGGGFGGGFFGDGGGGGFEFDEEEGGGGGDGCCFGGCEGGGGGGCEGGCFFGGGGGGGGG?CEG39EGGGC57DD5
@M03364:276:000000000-BLYN8:1:1101:8393:3317 1:N:0:1
ACTCCTACGGGAGGCAGCAGTGGGGAATATTGGACAATGGGCGAAAGCCTGATCCAGCCATGCCGCGTGTGTGAAGAAGGTCTTCGGATTGTAAAGCACTTTAAGTTGGGAGGAAGGGCATTAACCTAATACGTTAGTGCTTTGACGTTACCGACAGAATAAGCACCGGCTAACTCTGTGCCAGCAGCCGCGGTAATACAGAGGGTGCAAGCGTTAATCGGAATTACTGGGCGTAAAGCGCACG
+
GGGGGGGGGGGGGGGGGGGGGGGGGDGGGGGGGGGGGGGGGGGGGEGGGGGGGGGGGGGGGGGGGGGEGGGGGECGGFGGGFGGGGGGGGGGGAFGFDEEFFFGGGGFGGGDGGGGGDGGCFFGGFGFGGGGGGGFGGGGGGGGCEGGGGEFGGGGGGGGGGGGGGGGGGGEGGGGGGGGGGGGGGGDEGGGGGEEFGGGGG?CGGGGGF7CGGEGGGFGDGGGGGGGGGGGDCGGFDGGGGG3
@M03364:276:000000000-BLYN8:1:1101:6617:3334 1:N:0:1
ACTCCTACGGGAGGCAGCAGTGGGGAATATTGCACAATGGGCGCAAGCCTGATGCAGCCATGCCGCGTGTATGAAGAAGGCCTTCGGGTTGTAAAGTACTTTCAGCGAGGAGGAAGGCATTAAGGTTAATAACCGTAGTGATTGACGTTACTCGCAGAAGAAGCACCGGCTAACTCCGTGCCAGCAGCCGCGGTAATACGGAGGGTGCAAGCGTTAATCGGAATTACTGGGCGTAAAGCGCACG
+
GGGGGFCEGGGGGGGGGGGGGGGGDCEGFFGGGGFFC<FGGGGGGGE7<DFEFGGGCG@FGGGFD:F@FFGGGGGGCDA@8F,5F7CGGFEEGGGGGFFGGGDDF9FEEEGGGG8FC,?FG?9,8BEDAF?E=>+BFFGC<CFFDC:>FE:D9FC+FGGG,3@FACFG:FEFGG?,?BE7<CCCGFGG@ECECEE*3<CGGGEGG8CGFGFGE;EED7:=CECC8EGFC<EFGDE5F>FDDGD/
@M03364:276:000000000-BLYN8:1:1101:15953:3341 1:N:0:1
ACTCCTACGGGAGGCAGCAGTGGGGAATATTGCACAATGGGCGCAAGCCTGATGCAGCCATGCCGCGTGTATGAAGAAGGCCTTCGGGTTGTAAAGTACTTTCAGCGAGGAGGAAGGCATTAAGGTTAATAACCTTAGTGATTGACGTTACTCGCAGAAGAAGCACCGGCTAACTCCGTGCCAGCAGCCGCGGTAATACGGAGGGTGCAAGCGTTAATCGGAATTACTGGGCGTAAAGCGCACG
+
GGGGGGGGGGGGGGGGGGGGGGGGGGGGGGGGGGGGGGGGGGGGGGGGGGGGGGGGGGGGGGGGGGGGGGGGGGGGGGGGGGGGGGGGGGGGGGGGGGGGGGGGGGGGGGGGGGGGGGGGGGGGGGGGGGGGGGGGGGGGGGGGGGGGGGGGGGGGGGGGGGGGGGGGGGGGGGGGGGGGGGGGFGFGGGGGGGGGGGGGGGGGGGGGGGGGGCE=CGGGG5CGGGGGGGGFGGGGGGGGDGGC
@M03364:276:000000000-BLYN8:1:1101:11800:3341 1:N:0:1
ACTCCTACGGGAGGCAGCAGTGGGGAATATTGCACAATGGGCGCAAGCCTGATGCAGCCATGCCGCGTGTATGAAGAAGGCCTTCGGGTTGTAAAGTACTTTCAGCGAGGAGGAAGGTGTTGTGGTTAATAACCACAGCAATTGACGTTACTCGCAGAAGAAGCACCGGCTAACTCCGTGCCAGCAGCCGCGGTAATACGGAGGGTGCAAGCGTTAATCGGAATTACTGGGCGTAAAGCGCACG
+
GGGGGGGGGGGGGGGGGGGGGGGGGGGGGGGGGGGGGGGGGGGGGGGGGGGGGGGGGGGGGGGGGGGGGGGGGGGGGGGGGGGGGGGGGGGGGGGGGGGGGGGGGGGGGGGGGDGGGGGGGGGGGGGGGGGFGGGGGGFGGGGGGGGGGGGGGGGGGGGGGGGGGGGEGDGGGGGGFGGGGFGGGGGGGGGGGGGGGGGGGGGGGGGGGGGGGGGGGFGGGCEFGGGGFGGGGGGGGGGGGGG5
@M03364:276:000000000-BLYN8:1:1101:8721:3344 1:N:0:1
ACTCCTACGGGAGGCAGCAGTAGGGAATCTTCGGCAATGGGGGCAACCCTGACCGAGCAACGCCGCGTGAGTGAAGAAGGTTTTCGGATCGTAAAACTCTGTTGTTAGAGAAGAACGTTAAGTAGAGTGGAAAGTTACTTAAGTGACGGTATCTAACCAGAAAGGGACGGCTAACTACGTGCCAGCAGCCGCGGTAATACGTAGGTCCCAAGCGTTGTCCGGATTTATTGGGCGTAAAGCGAGC
+
GGGGGGGGGGGGGGGGGGGGGGGGGGGGDGGGGGGGGGGGGGGGGGGGGGGGGGGGGGFGGGGGGGGGGGGGGGGGGGGGGGGGGGEGGGGGGGGFGGGGGGGGGGFGGGGFGGGFGGGG7BFFGDGGFGGGGGGGGGGGGGGGGGGGGGGFFFGGGFCCFGDGGGC:CEDGGFFFFGGGGGGGGGGGGFGGGGGGGFGCFFCFGFCFGGGGGGGDGGG7>5;:?6<<9+@5>DCE37*?DDD7
@M03364:276:000000000-BLYN8:1:1101:13785:3351 1:N:0:1
ACTCCTACGGGAGGCAGCAGTAGGGAATCTTCGGCAATGGGGGCAACCCTGACCGAGCAACGCCGCGTGAGTGAAGAAGGTTTTCGGATCGTAAAACTCTGTTGTTAGAGAAGAACGTTAAGTAGAGTGGAAAGTTACTTAAGTGACGGTATCTAACCAGAAAGGGACGGCTAACTACGTGCCAGCAGCCGCGGTAATACGTAGGTCCCAAGCGTTGTCCGGATTTATTGGGCGTAAAGCGAGC
+
GGGGGGGGGGGGGGGGGGGGGGGGGGGGGGGGGGGGGGGGGGGGGGGGGGGGGGGGGGGGGGGGGGGGGGGGGGGGGGGGGGGGGGGGGGGGGGGGGGGGGGGGGGGGGGGGGGGGGGGGGGGGGGGGGGGGGGGGGGGGGGGGGGGGGGGGGGGGGGGGGGGGGGGGGGGGGGGGFCGGGGGGGGGGGGGCEEGGGGCFGFGGGGGGGGGGGG;CGGGGGGGGGGGGGGGGGGGGGCGGGGG7
@M03364:276:000000000-BLYN8:1:1101:17653:3352 1:N:0:1
ACTCCTACGGGAGGCAGCAGTAGGGAATCTTCGGCAATGGACGAAAGTCTGACCGAGCAACGCCGCGTGAGTGAAGAAGGTTTTCGGATCGTAAAACTCTGTTGTCAGAGAAGAACAAGGGTGAGAGTGGAAAGTTCACCCCTTGACGGTATCTGACCAGAAAGCCACGGCTAACTACGTGCCAGCAGCCGCGGTAATACGTAGGTGGCAAGCGTTATCCGGATTTATTGGGCGTAAAGCGAGC
+
GGGGGGGGGGGGGGGGGGGGGGGGGGGGGGGGGGGGGGGGGGGGGGGGGGGGGGGGGGGGGGGGGGGFGGGGGGGGGGGGGGFGGGGGGGGGGGGGGGGGGGGGGGGGGGGGGFGGGGGGGGGGGGGGGGGGGGGGGGGGGGGGGGGGGGGGGGGGGGGGFGGFGGGGGGGGGGGGGGGGFGFGGGGGGGGGDGGGGGGGGGFGGGGFGGGGGGGGGGGFGGGGGGFGGFGGGGGGGGGGGGG)
@M03364:276:000000000-BLYN8:1:1101:14723:3353 1:N:0:1
ACTCCTACGGGAGGCAGCAGTAGGGAATCTTCGGCAATGGACGAAAGTCTGACCGAGCAACGCCGCGTGAGTGAAGAAGGTTTTCGGATCGTAAAACTCTGTTGTTAGAGAAGAACATGGGTGAGAGTAACTGTTCACCCCTTGACGGTATCTAACCAGAAAGCCACGGCTAACTACGTGCCAGCAGCCGCGGTAATACGTAGGTGGCAAGCGTTGTCCGGATTTATTGGGCGTAAAGCGAGCG
+
GGGGGGGGGGGGGGGGGGGGGFGGGGGGDGGGCEGGGGGGGGGGGGEGGGGGGFGGGGEGGGGGGGGGGGGCFGGGGGGGFGGGGGGGG7FGGGGFEFGGGGGGFFGG<FGGGGGGGGGFGDFGGGFGGGGGGGGDGDGGGGGGFFCFGGGGGFGGGGGGFC7BCGAFEC@GGGGGGGGGC7>CDGGGGG5E>EEGGGGFE9*BFGGGGGGGEG8?GC?EC55:C<FGGGCGGGCEGGFG5C7<
@M03364:276:000000000-BLYN8:1:1101:8510:3354 1:N:0:1
ACTCCTACGGGAGGCAGCAGTGGGGAATATTGCACAATGGGCGCAAGCCTGATGCAGCCATGCCGCGTGTATGAAGAAGGCCTTCGGGTTGTAAAGTACTTTCAGCGAGGAGGAAGGCATTAAGGTTAATAACCTTGGTGATTGACGTTACTCGCAGAAGAAGCACCGGCTAACTCCGTGCCAGCAGCCGCGGTAATACGGAGGGTGCAAGCGTTAATCGGAATTACTGGGCGTAAAGCGCACG
+
GGGGGGGGGGGGGGGGGGGGGGGGGGGGGGGGGGGGGGGGGGGDGGGGGGGGGGGGGGGGGGGGGGGGGGGGGGAFGGGGGGGGGGEGGGGGGGGGGGGGGGGGGGGEGGGGGGGGGGGGGGGGGGGGGGGGGFFCGGGGGGGGGGGGGGGGGGGGGGGGGGGGGGGGGGGCGGGGGGGGGGGDGGGGGGGGGGGDGGEGGGGGGGDEGF?F8EGGGGGG5EDGGGGGGFCFDGEC77CDDGD)
@M03364:276:000000000-BLYN8:1:1101:20954:3356 1:N:0:1
ACTCCTACGGGAGGCAGCAGTGGGGAATATTGCACAATGGGCGCAAGCCTGATGCAGCCATGCCGCGTGTATGAAGAAGGCCTTCGGGTTGTAAAGTACTTTCAGCGAGGAGGAAGGCATTAAGGTTAATAACCTTGGTGATTGACGTTACTCGCAGAAGAAGCACCGGCTAACTCCGTGCCAGCAGCCGCGGTAATACGGAGGGTGCAAGCGTTAATCGGAATTACTGGGCGTAAAGCGCACG
+
GGGGGGGGGGGGGGGGGGGGGGFGGGGGGGGFFDFGGGGGFGGEEGGFGGGGCDCGGGGGEGGGGGGGGC<FEGDGGGGGFCEGGGGGGCFGGGGGFCGGFA9<EFGE=FGEG>FFD,A,C?<FGF??F99B=AFFFDEFCFFGGGG=FFCFBCF7<FFCFFGGGGGGGGGGGGGGGGGFGGGGGDGGGEGGGGGGGGGGDGGG7:CGFFGFGGG=:CFGGGEFEFEFGG=EGC5CFGGGGGDC
@M03364:276:000000000-BLYN8:1:1101:12884:3364 1:N:0:1
ACTCCTACGGGAGGCAGCAGTAGGGAATCTTCGGCAATGGGGGCAACCCTGACCGAGCAACGCCGCGTGAGTGAAGAAGGTTTTCGGATCGTAAAACTCTGTTGTTAGAGAAGAACGTTAAGTAGAGTGGAAAGTTACTTAAGTGACGGTATCTAACCAGAAAGCCACGGCTAACTACGTGCCAGCAGCCGCGGTAATACGTAGGTGGCAAGCGTTGTCCGGATTTATTGGGCGTAAAGCGAGC
+
GGGGGGGGGGGGGGGGGGGGGGGGGGGGGGGGGGGGGGGGGGGGGGGGGGGGGGGGGGGGGGGGGGGGGGGGGGGGGGGGGGGGGGGGGGGGGGGGGGGGGGGGGGGGGGGGGGGGGGGGGGGGGFGGGGGGGGGGGGGGGGGGGGGGGGGGGGGGGGGGGGGGGFGGDGGGGGGGGCGGGGGGGGGGGGGGGGGGGGGGGGGGGGG5CGGGGGGGGGGGGGGEEGGGGGGGGGGGGFFGGGGC
@M03364:276:000000000-BLYN8:1:1101:17758:3387 1:N:0:1
ACTCCTACGGGAGGCAGCAGTAGGGAATCTTCGGCAATGGGGGCAACCCTGACCGAGCAACGCCGCGTGAGTGAAGAAGGTTTTCGGATCGTAAAACTCTGTTGTTAGAGAAGAACGTTAAGTAGAGTGGAAAATTACTTAAGTGACGGTATCTAACCAGAAAGGGACGGCTAACTACGTGCCAGCAGCCGCGGTAATACGTAGGTCCCAAGCGTTGTCCGGATTTATTGGGCGTAAAGCGAGC
+
GGGGGGGGGGGGGGGGGGGGGGGGGGGGGGGGGGGGGGGGGEGGGGGGGGGGGGGGGGGGGGGGGGGGGGGEGGFGGFGGEEFGGGGGGEGGGGGGGGGGGGGGG@GGGGGGGGGGGDFFFFGDCFFFF7FFAFFGF9=FFGFGGGGGGFGGGGFGGGGGGGGGFDGGE@EGC,>FGGGGF>CGFGCFGFE5EGGGGGG9F99BBFGG>GG5FGG55E7CEC85C?EGGGG*9DEGGGGCGDG<
@M03364:276:000000000-BLYN8:1:1101:25166:3409 1:N:0:1
ACTCCTACGGGAGGCAGCAGTGGGGAATATTGCACAATGGGCGCAAGCCTGATGCAGCCATGCCGCGTGTATGAAGAAGGCCTTCGGGTTGCAAAGTACTTTCAGCGAGGAGGAAGGCATTAAGGTTAATAACCTTGGCGATTGACGTTACTCGCAGAAGAAGCACCGGCTAACTCCGTGCCAGCAGCCGCGGTAATACGGAGGGTGCAAGCGTTAATCGGAATTACTGGGCGTAAAGCGCACG
+
GGFGGGFFCCCFEG-CGCGFFFFGGGGGGGGGGGGFGE9FGDFEGGGG<EDCFGCFDEFFFECFGFE6=FFF?FCFGGGC8FGFEDF7,?=,9C?FFAEFGGG<EF@7FEGGG@ECEGGGGGGGFGGFGGGGGGFG9FCFGGC+DFEFGG>GFGE@F7B<FGGGGGGGE7CECFCG@ECFFDF@F@F7BEGGGGG@FCCCC*:1:CEGGEFGDGG559F5E85:CEC<?FCEC775*:C3CC<5
@M03364:276:000000000-BLYN8:1:1101:15658:3412 1:N:0:1
ACTCCTAGGGAGGCAGCAGTGGGGAATATTGGACAATGGGCGAAAGCCTGATCCAGCCATGCCGCGTGTGTGAAGAAGGTCTTCGGATTGTAAAGCACTTTAAGTTGGGAGGAAGGGCATTAACCTAATACGTTAGTGCTTTGACGTTACCAACAGAATAAGCACCGGCTAACTTCGTGCCAGCAGCCGCGGTAATACGAAGGGTGCAAGCGTTAATCGGAATTACTGGGCGTAAAGCGCGCGT
+
GGGGGGGGGGFGGGGGGGGGGGGGGGGFGGGGGGGGGGGGGGGGGGGGGGGGGGGGGGGGGGGGGGGGGGGGGFGGGGGGGGGGGGDFGGGGGGGGGGGGGGGGGGGGG8CFEGGCGGGGGEGGGGDGGGGGGGGGGGGGGGGGGGGGGGGGGGGGGGGGGGFGGGGGGGGGGGGGGGGGGFGGGGGGDEGGGGGGGGGGGGGE:EGGGGGGGGGGGGGGGGGGFGGG?FGGGDGGCGDCGGG)
@M03364:276:000000000-BLYN8:1:1101:6672:3424 1:N:0:1
ACTCCTACGGGAGGCAGCAGTGGGGAATATTGCGCAATGGGGGCAACCCTGACGCAGCAACGCCGCGTGATTGAAGAAGGCCTTCGGGTTGTAAAGATCTTTAATCAGGGACGAAAAATGACGGTACCTGAAGAATAAGCTCCGGCTAACTACGTGCCAGCAGCCGCGGTAATACGTAGGGAGCAAGCGTTATCCGGATTTACTGGGTGTAAAGGGCGCGCAGGCGGGCTGGTAAGTTGGAAGT
+
GGGGGGGGGGGGGGGGGGGGGGGGGGGGGGGGGGGGGGGGGGGGGGGGGGGGGGGGGGGGGGGGGGGGGGGGGGGGGGGGGGGGGGGGGGGGGGGGGGGGGGGGGGGGGGGGDEGGGGGGGGGGGGGGGGGGGGGFGGGGGGGGGGGGGGGGGGGGGGGGGGGGGGGGGGGGGGGGGGGGGGGGGGGGGGGGGGGEGGGGGGGGGGGGGGGGGGGGGGGGGGGGDGGGGEGGGGCCFCFGGGG4
@M03364:276:000000000-BLYN8:1:1101:19034:3446 1:N:0:1
ACTCCTACGGGAGGCAGCAGTAGGGAATCTTCGGCAATGGACGAAAGTCTGACCGAGCAACGCCGCGTGAGTGAAGAAGGTTTTCGGATCGTAAAACTCTGTTGTTAGAGAAGAACAAGGATGAGAGTAAAATGTTCATCCCTTGACGGTATCTAACCAGAAAGCCACGGCTAACTACGTGCCAGCAGCCGCGGTAATACGTAGGTGGCAAGCGTTGTCCGGATTTATTGGGCGTAAAGCGAGC
+
GGGGGGGGGGGFGGGGGGGGFGGGGGGGGGGGGGGGGGGGGGGGGGGGFGGGGGGGGGGGGGGGGGGGGGGGGGGGGGGGGGGGGGGGGGGGGGGGGGGGGGGGGGGGFGGGGGGGGFGGGGFGGFGGGGGGGGGGGGGGGGGGGGGGGGGGDGGGGGGGGGGGGGFGGGGGGGGGGGGGGGGGGGGGGGGGGGGGGGGGGGGGGGGGGGGGGGGGEGGGGGGGGGGGGFGGDGGGGGGGGD5)
@M03364:276:000000000-BLYN8:1:1101:8669:3464 1:N:0:1
ACTCCTACGGGAGGCAGCAGTGGGGAATATTGCACAATGGGCGCAAGCCTGATGCAGCCATGCCGCGTGTATGAAGAAGGCCTTCGGGTTGTAAAGTACTTTCAGCGAGGAGGAAGGCATTAAGGTTAATAACCTTAGTGATTGACGTTACTCGCAGAAGAAGCACCGGCTAACTCCGTGCCAGCAGCCGCGGTAATACGGAGGGTGCAAGCGTTAATCGGAATTACTGGGCGTAAAGCGCACG
+
GGGGGGGGGGGGGGGGGGGGGGGGGGGGGGGGGGGGGGGGGGGGGGGGGGGGGGGGGGGGGGGGGGGFGGGGGGGGGGGGGGGGGGGGEGGFGGGGGGGGGGGGGFGGGGGGGGGGGFFGGGGGGGGGGGGGGFGFFCFGGEGGGGGGGGGGGGGGGGGGGGGGGGGGGGGGGGGGGGGGGGGGGGGGGGGGGGGGGGGGDEGGGGGGGGGGGGGGGGGGGGGGGGGGFGCGGGE=CGGGDGGC
@M03364:276:000000000-BLYN8:1:1101:8561:3471 1:N:0:1
ACTCCTACGGGAGGCAGCAGTAGGGAATCTTCGGCAATGGGGGCAACCCTGACCGAGCAACGCCGCGTGAGTGAAGAAGGTTTTCGGATCGTAAAACTCTGTTGTTAGAGAAGAACGTTAAGTAGAGTGGAAAGTTACTTAAGTGACGGTATCTAACCAGAAAGGGACGGCTAACTACGTGCCAGCAGCCGCGGTAATACGTAGGTCCCAAGCGTTGTCCGGATTTATTGGGCGTAAAGCGAGG
+
GGGGGGGGGGGGGGGGGGGGGGGGGGGGGGGGGGGGGGGGGGGGGGGGGGGGGGGGGGGGGGGGGGGGGGGGGGGGGGGGGGGGGGGGGGGGGGGGGGGGGGGGGGGGGGGGGGGGGFGGFGGCFFFGGGGGGGGGGGGFGGGGGFGGDGGGGGGGCGGGFGFGGGG:BCECFGCFFGGGGGCCFGGF7CECEGGGEGD9CFCFGGGGCF6CE>EGDGF?C:CGEDEGGFFGGGGGGGGCDGG)
@M03364:276:000000000-BLYN8:1:1101:25108:3476 1:N:0:1
ACTCCTACGGGAGGCAGCAGTGGGGAATATTGCACAATGGGCGCAAGCCTGATGCAGCCATGCCGCGTGTATGAAGAAGGCCTTCGGGTTGTAAAGTACTTTCAGCGAGGAGGAAGGCATTAAGGTTAATAACCTTGGTGATTGACGTTACTCGCAGAAGAAGCACCGGCTAACTCCGTGCCAGCAGCCGCGGTAATACGGAGGGTGCAAGCGTTAATCGGAATTACTGGGCGTAAAGCGCACG
+
GGGGGGGGGGGGGGGGGGGGGGGGGGGGGGGGGGGGGCFFDFGGEGGGGGGGGGGGGGGGFGGGGGG:C=FGGFFGGFDFFG8FFGGG,CEGGFFA5EEE,FGFAAFDGGGGGCFGGGGFGFFFFGGDFFGFGGGGG8AFGGGGGGGCFGGFCCEFEEFF<FGGGG7<EC5@FGGGGGF@FGGCC,>FG:>EDCGDGFGGG*:EDE>CFDFCCCCE=FGFDC=CEGGGCCC5DGGCFFGGGDD)
@M03364:276:000000000-BLYN8:1:1101:16131:3486 1:N:0:1
ACTCCTACGGGAGGCAGCAGTAGGGAATTTTTCACAATGGGCGAAAGCCTGATGGAGCAATGCCGCGTGAATGATGAAGGTCTTATAGATTGTAAAATTCTTTTATTTGGGAAGAATAGTTATATGAGGAAATGCTTATAATTTGACTGTACCATTTGAATAAGTATCGGCTAACTATGTGCCAGCAGCCGCGGTAATACATAGGATGCAAGCGTTATCCGGATTTACTGGGCGTAAAACGAGC
+
GGGGGGGGGGGGGGGGGGGGGGGGGGGGGGGGGGGGGGGGGGGGGGGGGGGGGGGGGGGGGGGGGGGGGGGGGGGGGGGGGGGGGGGGGGGGGGGGGGGGGGGGGGGGGGGGFGGGGGGGGGGGGGGGGGGGGGGGGGGGGGGGGGGGGGGGGGGGGGFFFGFGGGGGGGGGGGGGGGGGGGGGGGGGGGGGGGGDDGGGGGGGGGGGGGGGGGGGGGGGGCGGGGGGGFGGGGGGGGGGGGG<
@M03364:276:000000000-BLYN8:1:1101:15874:3488 1:N:0:1
ACTCCTACGGGAGGCAGCAGTAGGGAATCTTCGGCAATGGGGGCAACCCTGACCGAGCAACGCCGCGTGAGTGAAGAAGGTTTTCGGATCGTAAAACTCTGTTGTTAGAGAAGAACGTTAAGTAGAGTGGAAAGTTACTTAAGTGACGGTATCTAACCAGAAAGGGACGGCTAACTACGTGCCAGCAGCCGCGGTAATACGTAGGTCCCAAGCGTTGTCCGGATTTATTGGGCGTAAAGCGAGC
+
GGFGGGGGGGGGGGGGGGGGGGGGGGGGGGGGGGGGGGGGGDGGGGGG@FCGGFGGGGEFGGGGGDGGGGGGGGGGFGGGGGGGFGGGGGGGGGGGGGGGGGGFGGFGDGGGGGGGGDF<BFFGGAFFGGDFCFGGGGGGGFFFGGGEGECFGGGGGGGGGGGGGGGGGGGGGGGFGFGGGGGG7;FGGGGCEEGDEFC<CCGGCGGFGGGGFGGEECFGG5EED<7FG7F549E53CFGDGG3
@M03364:276:000000000-BLYN8:1:1101:20591:3559 1:N:0:1
ACTCCTACGGGAGGCAGCAGTGGGGAATATTGGACAATGGGCGAAAGCCTGATCCAGCCATGCCGCGTGTGTGAAGAAGGTCTTCGGATTGTAAAGCACTTTAAGTTGGGAGGAAGGGCATTAACCTAATACGTTAGTGTTTTGACGTTACCGACAGAATAAGCACCGGCTAACTCTGTGCCAGCAGCCGCGGTAATACAGAGGGTGCAAGCGTTAATCGGAATTACTGGGCGTAAAGCGCGCG
+
EFGGGGGGGGGGGGEEFGFCFGGGGGGGFGFGG9EFFGGGGGGDEGEGGFGGGGGGGG7FEGGGGGGGGFFECFFGFCEGGGGGGGG=FFGGGGGAC8EFGF<FGFCFCGG7FCF8FED<FCFF9,CE5E<<FF8F+DEF?AAD79@>FGFF+=C++5<3@;<DFF@FDGDECGGE,@DDA;BFG7>B,>CEGDCC,,+?99EG7CC>++A@EEEC/1:E5;8E8?C7?ECCD<=77CF3)9CC
@M03364:276:000000000-BLYN8:1:1101:12127:3576 1:N:0:1
ACTCCTACGGGAGGCAGCAGTAGGGAATCTTCGGCAATGGACGAAAGTCTGACCGAGCAACGCCGCGTGAGTGAAGAAGGTTTTCGGATCGTAAAACTCTGTTGTTAGAGAAGAACGACGAGGAGAGTGGAAAGCTCCTCGTGTGACGGTATCTAACCAGAAAGGGACGGCTAACTACGTGCCAGCAGCCGCGGTAATACGTAGGTCCCAAGCGTTGTCCGGATTTATTGGGCGTAAAGCGAGC
+
GGGGGGGGGGGGGGGGGGGGGGGGGGGGGGGGGGGGGGGGCFGGGGGGGGGGGGGGGGGGGGGGGGGGGGGGGGGGGGGGGGGGGGGGGGGGGGGGGGGGGGGGGGGGGGGGGGGGGGGGGGGGGFGGGGGGFGGGGGGGGGGGGGGGGGGGGGGGGGGGGGGGGGGGGGGGGGGGGGGGGGGGGGGGGGGDGGGEEFCGGGGGGGGGGGEGGGGGGGGGGGEGG6FGFFGGFGGGGGGGGCG3
@M03364:276:000000000-BLYN8:1:1101:9763:3594 1:N:0:1
ACTCCTACGGGAGGCAGCAGTAGGGAATCTTCGGCAATGGACGAAAGTCTGACCGAGCAACGCCGCGTGAGTGAAGAAGGTTTTCGGATCGTAAAACTCTGTTGTTAGAGAAGAACAAGGATGAGAGTAAAATGTTCATCCCTTGACGGTATCTAACCAGAAAGCCACGGCTAACTACGTGCCAGCAGCCGCGGTAATACGTAGGTGGCAAGCGTTGTCCGGATTTATTGGGCGTAAAGCGAGC
+
GGGGGGGGGGGGGGGGGGGGGGGGGGFGGGGGGGGG@FGGGGGFFGGGGFGGGGGGGDEGGGGGGGGGGGGFGGGGGGGGAFGGGGGGGDEFGGGGGGGGGGGGGGGGFGGGGGGGGGGGGGGGGGGGCFGGGGGGGGGF9FFGGEGGGGGGGGGGGGGGGGGGFFGGGGGGGGGGGGGFGFG9DGGGGGGGGGGG8CFFGGCF@FGG6FFCEG=EGGGFEGDGG6EFGGGGGGGE<CFF5CDC
@M03364:276:000000000-BLYN8:1:1101:21968:3607 1:N:0:1
ACTCCTACGGGAGGCAGCAGTAGGGAATCTTCGGCAATGGACGAAAGTCTGACCGAGCAACGCCGCGTGAGTGAAGAAGGTTTTCGGATCGTAAAACTCTGTTGTTAGAGAAGAACAAGGATGAGAGTAACTGTTCATCCCTTGACGGTATCTAACCAGAAAGCCACGGCTAACTACGTGCCAGCAGCCGCGGTAATACGTAGGTGGCAAGCGTTGTCCGGATTTATTGGGCGTAAAGCGAGCG
+
GGFGGGGGGGGGGGGGGGGGGGGGGGGGGGGGGCGDGFGGGGGGGGGGGFFGGGGGGGGGGGGGGGGGGGGFCGGGGGGGGGGGGGGGGGGGGGGGGGGGGGGGGGFGGGGGGGGGGGGFFFGGGGGGGGGGGGGGGGGGGGGDFGGEGGGFGFGGGGFGGGGGGGGGGGGGGGGGGGGGGGGGGGGGGGGGGGGGGGFGFGG7EFGGG6FGE;CEE9FEC8=7?FC9FFGGGGGGGFDGDGGC
@M03364:276:000000000-BLYN8:1:1101:9252:3668 1:N:0:1
ACTCCTACGGGAGGCAGCAGTAGGGAATCTTCGGCAATGGGGGCAACCCTGACCGAGCAACGCCGCGTGAGTGAAGAAGGTTTTCGGATCGTAAAACTCTGTTGTTAGAGAAGAACGTTAAGTAGAGTGGAAAGTTACTTAAGTGACGGTATCTAACCAGAAAGGGACGGCTAACTACTGGCCAGCAGCGGCGTTAATCGGTAGGTCCCAAGCGTTGTCCGGATTTATTGGGGGTAAGCGGAGG
+
GGGGGGGGGGGGGGGGGGGGGCFGGGGGGGGC@CGGGGGGGCFGGGDGGGGG<FFGGGCFEFGGGGGGG>FGGGFGGGGG,,B4CFG@GEGGGGGA=<FGDFFF=E,FCFA=FFG<F<FC<F@FF9<:F<FBF<FGDFAFF9@BE<<:<3>FGACG9DFGGG7CCCCGFB**>22D>2,,7B,6:124C**1=**=;9+*=*2=CGCF*<:8/;C*:EG:C*ACEC0<+<E*)//7C**1)77)
@M03364:276:000000000-BLYN8:1:1101:14588:3674 1:N:0:1
ACTCCTACGGGAGGCAGCAGTAGGGAATCTTCGGCAATGGGGGCAACCCTGACCGAGCAACGCCGCGTGAGTGAAGAAGGTTTTCGGATCGTAAAACTCTGTTGTTAGAGAAGAACGTTAAGTAGAGTGGAAAATTACTTAAGTGACGGTATCTAACCAGAAAGGGACGGCTAACTACGTGCCAGCAGCCGCGGTAATACGTAGGTCCCAAGCGTTGTCCGGATTTATTGGGCGTAAAGCGAGC
+
GGGGGGGGGGGGGGGGGGGGGGGGGGGGGGGGGGGGGGGGGGGGGGGGGGGGGGGGGGGGGGGGGGGGGGGGGGGGGGGGGGGGGGGGGGGGGGGGGGGGGGGGGGGGGGGGGGGGGGGGGGGGGCGGGGGFGGGGGGGGGGGGGGGGGGGGGFGGGGGGGFGGGGCGGGGGGGGGGGGGGGGGGGGGGFGGGGGGGGFFGGGGGGGGGGGGFGGGGGGGGGEDGGFFGGGGGGGGGGGGGGG)
@M03364:276:000000000-BLYN8:1:1101:14494:3676 1:N:0:1
ACTCCTACGGGAGGCAGCAGTGGGGAATATTGCACAATGGGCGCAAGCCTGATGCAGCCATGCCGCGTGTATGAAGAAGGCCTTCGGGTTGTAAAGTACTTTCAGCGAGGAGGAAGGCATTAAGGTTAATAACCTTAGTGATTGACGTTACTCGCAGAAGAAGCACCGGCTAACTCCGTGCCAGCAGCCGCGGTAATACGGAGGGTGCAAGCGTTAATCGGAATTACTGGGCGTAAAGCGCACG
+
GGGGGGGGGGGGGGGGGGGGGGGGGGGGGGGGGGGGGGGGGGGGGGGGGGGGGGGGGGGGGGGGGGGGGGGGGGGGGGGGGGGGGGGGGGGGGGGGGGGGGGGGGGGGGGGEGGGGGGGGGGGGGGGGGGGGGGFGGGGGFGGGGGGGGGGGGGGGGGGFFGGGGGGGGGGGGGGGGGGGGGGGGGGGGGGCGBCGGGGGGDGGGGGGGGGGGGG5EGFGGGGGGGGGGGGGGGEECFGGGGGD
@M03364:276:000000000-BLYN8:1:1101:25102:3678 1:N:0:1
ACTCCTACGGGAGGCAGCAGTGGGGAATATTGCACAATGGGCGCAAGCCTGATGCAGCCATGCCGCGTGTATGAAGAAGGCCTTCGGGTCGTAAAGTACTTTCAGCGAGGAGGAAGGCGTTGTGGTTAATAACCGCATCGATTGACGTTACTCGCAGAAGAAGCACCGGCTAACTCCGTGCCAGCAGCCGCGGGAATACGGTGGGTGCAAGCGGTAATCGGAATTACTGGGCGTAAAGCGCACG
+
FGGFGGGFGGGGGGGGGGFGGGGGGCGFDGFFGFGGFFGGGFDCFGDFGGGG,CFFGGEGC@FGGGGGGGGE?EEFFFGGGGD8EFCEF+>FFFGFGGGG,<,,<<@+@BCFC7<FFFCGE@@FDFFAFA,CF8@F:+3:<FG+3@:5<,C=>3**5<>FA:ECFGF1>F:1?BC,?81*<B,?1,6=F***=*1:6CGFG*;EGGE*<9@@**;**<FFE?EGE9CCEFCFG):E5CGC)7<)
@M03364:276:000000000-BLYN8:1:1101:12421:3686 1:N:0:1
ACTCCTACGGGAGGCAGCAGTAGGGAATCTTCGGCAATGGGGGCAACCCTGACCGAGCAACGCCGCGTGAGTGAAGAAGGTTTTCGGATCGTAAAACTCTGTTGTTAGAGAAGAACGTTAAGTAGAGTGGAAAGTTACTTAAGTGACGGTATCTAACCAGAAAGGGACGGCTAACTACGTGCCAGCAGCCGCGGTAATACGTAGGTCCCAAGCGTTGTCCGGATTTATTGGGCGTAAAGCGAGC
+
GGGGGGGGGGGGGGGGGGFGGGGGGGGGGGGGGGGGGGGGGGGGGGGFGGGGGGGGGGGGGGGGGGGFGGGGGGGGGGGFGGGGGGGGGGGGGGGFFGGGGGGGGGGGFFFGGGGGGFGGFGGGFGFGGFEGGGGGGGGGFGFGGGGGGGGGFFGGGGCGGFFGGG:CCEGGGGGGGFGGGEGGGGGGGGGGGGEGGGGGGFFGGFFGGGC8FEEEGGGGCGGGGGDCFFFGDGEGDCFCDGG)
@M03364:276:000000000-BLYN8:1:1101:15879:3760 1:N:0:1
ACTCCTACGGGAGGCAGCAGTGGGGAATATTGCACAATGGGCGCAAGCCTGATGCAGCCATGCCGCGTGTATGAAGAAGGCCTTCGGGTTGTAAAGTACTTTCAGCGAGGAGGAAGGCGTTGTGGTTAATAACCGCAGCGATTGACGTTACTCGCAGAAGAAGCACCGGCTAACTCCGTGCCAGCAGCCGCGGTAATACGGAGGGTGCAAGCGTTAATCGGAATTACTGGGCGTAAAGCGCACG
+
GGGGGGGGGGGGGGGGGGGGGGGGGGGGGGGG9EGGGGGGGGGGGGGGGGGGGGGGGGGGGGGGGGGGGGGDGGGGGGGGF<FGGGGEGEGGGGGFGGGG<FGGFFEFFGGGGGGGGGFGCFFFGFFA<D9FADCE@@@F+@>CFCFFDFGGCFEEC@,>:7FGGGFCGDGGGGGGCGGGC@CFGGC@GGDEGG5BEEFF5*=EEGG5CEF8E>=8=9ACECE5C?CCC6CFCDEG3CGGCDDC
@M03364:276:000000000-BLYN8:1:1101:16563:3762 1:N:0:1
ACTCCTACGGGAGGCAGCAGTAGGGAATCTTCGGCAATGGGGGCAACCCTGACCGAGCAACGCCGCGTGAGTGAAGAAGGTTTTCGGATCGTAAAACTCTGTTGTTAGAGAAGAACGTTAAGTAGAGTGGAAAGTTACTTAAGTGACGGTATCTAACCAGAAAGGGACGGCTAACTACGTGCCAGCAGCCGCGGTAATACGTAGGTCCCAAGCGTTGTCCGGATTTATTGGGCGTAAAGCGAGC
+
GGGGGGGGGGGGGGGGGGGGGFGGGGGGGGGGGGGGGFGGGGGGGGGGGGGGGGGGGGGGGGGGGGGGGGGGGGGGGGGGGGFGGGGGGGGGGGGGGGGGGGGGGGGGGGGGGFGGGGGGGGFGGGGGGGGGGGGFGGFGGGGFGGGGGGGGGGGGGGGGGGGFDGGGGGGGGGGGGGGGGGGGGGGGGGGGGGGGEGGGGFFGGGGFFG?CFDEGEGGFGGCGGGGGGDGGGDGGGFG=DDDC
@M03364:276:000000000-BLYN8:1:1101:14595:3768 1:N:0:1
ACTCCTACGGGAGGCAGCAGTGGGGAATATTGGACAATGGGCGAAAGCCTGATCCAGCCATGCCGCGTGTGTGAAGAAGGTCTTCGGATTGTAAAGCACTTTAAGTTGGGAGGAAGGGCATTAACCTAATACGTTAGTGCTTTGACGTTACCGACAGAATAAGCACCGGCTAATTCTGTGCCAGCAGCCGCGGTATTACAGAGGGTGCAAGCGTTAATCGGAATTATTGGGCTTAAAGCGCGCG
+
GGGGGGGGGGGGGGGGGDGGGGGGGGGGGGGFGGGGGGGGDFGGGGGFFGGGGFGGFDEFGGGGGGGCGGFGGFEEGGGDFGGGGGGGGGGFG,FFGFGGGAGFDGCFCF<FFC,BFGD<FAFEFAAEFFC?@FG<BFFFGGGGGF:FG8FCE@FDGGGGGGFGGG:FCFGG,,,5@DGDFCFFC8FF>>BE5BC*4?C94+?F7C>5C99EEECC7+=A*=CF@+++2<*2**0<7:CD577)
@M03364:276:000000000-BLYN8:1:1101:7575:3806 1:N:0:1
ACTCCTACGGGAGGCAGCAGTGGGGAATATTGGACAATGGGCGAAAGCCTGATCCAGCCATGCCGCGTGTGTGAAGAAGGTCTTCGGATTGTAAAGCACTTTAAGTTGGGAGGAAGGGCATTAACCTAATACGTTAGTGCTTTGACGTTACCGACAGAATAAGCACCGGCTAACTCTGTGCCAGCAGCCGCGGTAATACAGAGGGTGCAAGCGTTAATCGGAATTACTGGGCGTAAAGCGCGCG
+
GGGGGGGGGGGGGGGGGGGGGGGGGGGGGGGGGGGGGGGGGGGGGGGGGGGGGGGGGGGGGGGGGGGGGGGGGGGGGGGGGGGGGGGGGFGFGGGGGGGGGGGGGFGGGGGGGGGGGGGFGGGGGGGGGGGGGGGGGGGGGGGGGGGGGGGGGGGGGGGGGGGCEFFGGGGDFGGGCGGGGGGGGGGGFGGGGGGGGGGGGGGGGGGGGGGGGGGGGGGGGGGGGGGGGCCGGGGGFGFGGGGG
@M03364:276:000000000-BLYN8:1:1101:17348:3814 1:N:0:1
ACTCCTACGGGAGGCAGCAGTGGGGAATATTGCACAATGGGCGCAAGCCTGATGCAGCCATGCCGCGTGTATGAAGAAGGCCTTCGGGTTGTAAAGTACTTTCAGCGAGGAGGAAGGCATTAAGGTTAATAACCTTAGTGATTGACGTTACTCGCAGAAGAAGCACCGGCTAACTCCGTGCCAGCAGCCGCGGTAATACGTAGGTGGCAAGCGTTGTCCGGATTTATTGGGCGTAAAGCGAGCG
+
GGGGGGGGGGGGGGGGGGGGGGGGGGGGFGGGGGGGGGGGGGGGGGGGGGGGGGGGGGGGGGGGGGGGFGGGGGGGGFGGGGGGGGGGGGGGGGGGGGGGGGGGGGG>FG:FGGGGGGGGG9DGGGGGGGGGGGGGGGFGEFGGFGGGGGGGGGGGGGGCGFGGFGGGDGGGGGGGFEGFGGGGGGGGGDGGGGE7FDCGF?EGGGGGGG5CGCCEGGFDGC85ECFGGGGFGGGG3FGGGGGC
@M03364:276:000000000-BLYN8:1:1101:10215:3817 1:N:0:1
ACTCCTACGGGAGGCAGCAGTAGGGAATTTTTCACAATGGGCGAAAGCCTGATGGAGCAATGCCGCGTGAATGATGAAGGTCTTATAGATTGTAAAATTCTTTTATTTGGGAAGAATAGTTATATGAGGAAATGCTTATAATTTGACTGTACCATTTGAATAAGTATCGGCTAACTATGTGCCAGCAGCCGCGGTAATACATAGGATGCAAGCGTTATCCGGATTTACTGGGCGTAAAACGAGC
+
FGGGGGGGGGGGGGGGGGGGGFGGGGGGGGGDFCFGGGGGGGGGGGGGGGGGCFGGGGGGGGGGGGGGGGFGGFGGGGGGC?FGEA5C?EA@FGGEEF8E?FGDFGGGGFEAEFGDB?FFEFDAFG,FDG<FFGD9ADFFEFFGGGGFFGGC,CE<?DF?FGFFFCAFGGGFGGGGGGGGGGFGGGGGGGGGGGGGGGFG;BDGG9CFGGGGGGGGGGFGGGGGGGFGGGGG:DGGGG+09CD)
@M03364:276:000000000-BLYN8:1:1101:22084:3838 1:N:0:1
ACTCCTACGGGAGGCAGCAGTGGGGAATATTGCACAATGGGCGCAAGCCTGATGCAGCCATGCCGCGTGTATGAAGAAGGCCTTCGGGTTGTAAAGTACTTTCAGCGAGGAGGAAGGTGTTGTGGTTAATAACCGCAGCAATTGACGTTACTCGCAGAAGAAGCACCGGCTAACTCCGTGCCAGCAGCCGCGGTAATACGGAGGGTGCAAGCGTTAATCGGAATTACTGGGCGTAAAGCGCACG
+
GGGGGGGGGGGGGGGGGEFGE@FFGGGGGGGGGGGGGGGGGGGGGGGGGGGGGGGGGGGGGGGGGGGFGGGGGGCFGFGGGGGGGGGGGGGGGFGGGGGGGGGGGDCCEGGEDFGGGGGGGGGGDGG9FFGGGGGDFGGGDGGGDGGGGGGFC+:@FGGGGGGDFGGGGGGGGGGGGGGGGGGGGGGFFEEGG88@FC9EECEGGGGGGGFGGGGGGA<=EEEGGFFGG?GFGGGGGGFDDGG7
@M03364:276:000000000-BLYN8:1:1101:20986:3892 1:N:0:1
ACTCCTACGGGAGGCAGCAGTGGGGAATATTGGACAATGGGCGAAAGCCTGATCCAGCCATGCCGCGTGTGTGAAGAAGGTCTTCGGGTTGTAAAGCACTTTAAGTTGGGAGGAAGGGCATTAACCTAATACGTTAGTGCTTTGACGTTACCGACAGAATAAGCACCGGCTAACTCTGTGCCAGCAGCCGCGGTAATACAGAGGGTGCAAGCGTTAATCGGAATTACTGGGCGTAAAGCGCACG
+
GFCCGGFFGFEEEGGGGGGGGGGGGGDGGGGGGGGGGGGGGGEGGGGGGGGGGEAFFGDGGGGFEGGGGGGGGFGGFFFGGGGGGGGGCFGGGGGFFG<8FFGGGFGGGGFEGGGGGEGGG<DDAFGGGGGGGCF8FGGCGGCFFAC:DF7FFEGGGGGFGGGGGAFGEDGGGGFEFFFGGGGGGGGGGGGEC8E8BEG9C9FGGEGDGGGGEGGDF9CFEGE5EFGGGFGFGDG57D7CCGD/
@M03364:276:000000000-BLYN8:1:1101:14626:3922 1:N:0:1
ACTCCTACGGGAGGCAGCAGTAGGGAATCTTCGGCAATGGGGGCAACCCTGACCGAGCAACGCCGCGTGAGTGAAGAAGGTTTTCGGATCGTAAAACTCTGTTGTTAGAGAAGAACGTTAAGTAGAGTGGAAAGTTACTTAAGTGACGGTATCTAACCAGAAAGGGACGGCTAACTACGTGCCAGCAGCCGCGGTAATACGTAGGTCCCAAGCGTTGTCCGGATTTATTGGGCGTAAAGCGAGC
+
GGGGGGGGGGGGGGGGGGGGGGGGGGGGGGGGGGGGGGGGGGGGGGGGGGGGGGGGGGGGGGGGGGGGGDGGGGGGGGGGGGGGGGGGGGGGGGGGGGGGGGGGGGGGGGGGGGGGGGGGGGGGGGGGGGGGFGGGGGGGGGGGGGGGGGGGGGFGGGGGGGGGGGGGGGGGGGGGGGGGGGGGGGGGGGGGGEEGGGGGGGGGGGGFGGGGGGGGGGGGGGGGEGGGGGEFGGGGG:FGGGG5
@M03364:276:000000000-BLYN8:1:1101:8416:3937 1:N:0:1
ACTCCTACGGGAGGCAGCAGTAGGGAATCTTCGGCAATGGGGGCAACCCTGACCGAGCAACGCCGCGTGAGTGAAGAAGGTTTTCGGATCGTAAAACTCTGTTGTTAGAGAAGAACGTTAAGTAGAGTGGAAAGTTACTTAAGTGACGGTATCTAACCAGAAAGGGACGGCTAACTACGTGCCAGCAGCCGCGGTAATACGTAGGTCCCAAGCGTTGTCCGGATTTATTGGGCGTAAAGCGAGG
+
GGGGGGGGGGGGGGGGGGGGGGGGGGGGGGGGGGGGGGGGGGGGGGGGGGGGGGGGGGGGGGGGGGGGFCFGGGGGGGGGFGGGGGGGGDGGFGGGGGGGGGGGGGGGGGGGGGGGGGGGGGGGGGGGGGFGGGGGGGGGGGGGGGGGGGGGGGGGGGGGGGGGGGGGGGGDEFGGGGGGGGGGGGGGGDGGGGGGGGGGGGGGGGGGGGGGGGEGGGFGGGEGGGGGGGGGGGGGGGGFDGG)
@M03364:276:000000000-BLYN8:1:1101:15905:3960 1:N:0:1
ACTCCTACGGGAGGCAGCAGTAGGGAATCTTCGGCAATGGACGAAAGTCTGACCGAGCAACGCCGCGTGAGTGAAGAAGGTTTTCGGATCGTAAAACTCTGTTGTTAGAGAAGAACAAGGATGAGAGTAAAATGTTCATCCCTTGACGGTATCTAACCAGAAAGCCACGGCTAACTACGTGCCAGCAGCCGCGGTAATACGTAGGTGGCAAGCGTTGTCCGGATTTATTGGGCGTAAAGCGAGC
+
GGGGGGGGGGGGGGGGGGFGGGGGGGGGGGGGGGGGGGGGGGGGGGGGGGGGGGGGGGGGGGGGGGGGGGGGGGGGGGGGGGGGGGGEGGGGGGGGGGGGGGGGGGGGGGGGGGGGGGGCCGGDGGGGGGGGGGGGGGGGGGGGGFGGGGGGGGGFGGGGGGGGCGGGGGGGGGGGGGGGFGGGGGGGGFGGG>EGGGGGGGGGGGGGGEFFGGGGGGDCEGGGGGFGFGGGFGGGGGGGGGG)
@M03364:276:000000000-BLYN8:1:1101:22513:3997 1:N:0:1
ACTCCTACGGGAGGCAGCAGTAGGGAATCTTCGGCAATGGACGAAAGTCTGACCGAGCAACGCCGCGTGAGTGAAGAAGGTTTTCGGATCGTAAAACTCTGTTGTTAGAGAAGAACAAGGATGAGAGTAAAACGTTCATCCCTTGACGGTATCTAACCAGAAAGCCACGGCTAACTCCGTGCCAGCAGCCGCGGTAATACGGAGGGTGCAAGCGTTAATCGGAATTACTGGGCGTAAAGCGCAC
+
FGGGGGGGGGGGGGGGGGGGGFGGGGGGGGGEFGGGGGGGGGGCGGGGGGGG@FCGGGEGCFEGGGGGGGGGGGGGGGGGFGGGGGGDGCEFGGGFGFGGDFFFFFGGFFGGGGGEFGGG<FFFF<FFGDFGGGGG>CGG@>FBFGGEGGCFFFEGGGGGGGGGFG@EGGDGDFGGGGE::CFCC*BCC=:EGGGGEGGFGG5EG>EGGFGFGGGGGGFCF5E5F@CC7?C5C55CDFF775))
@M03364:276:000000000-BLYN8:1:1101:17302:4000 1:N:0:1
ACTCCTACGGGAGGCAGCAGTAGGGAATCTTCGGCAATGGGGGCAACCCTGACCGAGCAACGCCGCGTGAGTGAAGAAGGTTTTCGGATCGTAAAACTCTGTTGTTAGAGAAGAACGTTAAGTAGAGTGGAAAGTTACTTAAGTGACGGTATCTAACCAGAAAGGGACGGCTAACTACGTGCCAGCAGCCGCGGTAATACGTAGGTCCCAAGCGTTGTCCGGATTTATTGGGCGTAAAGCGAGC
+
GGGGGGGGGGGGGGGGGGGGGGGFGGCFGGGGGDGEGGGGGGGGGGGGFGGGGGGGGGGGGGGGGGDFCDGGGGGGGFGGGGGGGGGDGEGGGGGGGGGGGGGGGGGGGGGGGFGGGGGFGGGGGFGGGGGGGGGGGGGGGGGGGGGGGGGGGGFCFFGGGGGGGGGGGGDFGGGGGGDGFGGGGGGGGCGGGGGGGGGGGGGFGG?F5CCGDGEGC5+<CE=EG?90<CGFGGGGGFDFGDC3
@M03364:276:000000000-BLYN8:1:1101:16005:4000 1:N:0:1
ACTCCTACGGGAGGCAGCAGTAGGGAATCTTCGGCAATGGGGGCAACCCTGACCGAGCAACGCCGCGTGAGTGAAGAAGGTTTTCGGATCGTAAAACTCTGTTGTTAGAGAAGAACGTTAAGTAGAGTGGAAAGTTACTTAAGTGACGGTATCTAACCAGAAAGGGACGGCTAACTACGTGCCAGCAGCCGCGGTAATACGTAGGTCCCAAGCGTTGTCCGGATTTATTGGGCGTAAAGCGAGC
+
GGGGGGGGGGGGGGGGGGGGGGGGGGGGGGGGGGGGGGGGGGGGGGGGGGGGGGGGGGGGGGGGGGGGGGGGGGGGGGGGGGGGGGGGGGGGGGGGGGGGGGGGGGGGGGGGGGGGGGGGGGGGGGGGGGGGGGGGGGGGGGGGGFGGGGGGGGGGGGGGGGGGGGGGGGGGGGGFGGGFGGFGGGGGGFGGGGGGGGGGGGGGGGFGFGGGGGGGGGGGGGEGGGFGGGFGGGGGDGGGGGG<
@M03364:276:000000000-BLYN8:1:1101:7250:4041 1:N:0:1
ACTCCTACGGGAGGCAGCAGTAGGGAATCTTCGGCAATGGACGAAAGTCTGACCGAGCAACGCCGCGTGAGTGAAGAAGGTTTTCGGATCGTAAAACTCTGTTGTCAGAGAAGAACAAGGGTGAGAGTGGAAAGTTCACCCCTTGACGGTATCTGACCAGAAAGCCACGGCTAACTACGTGCCAGCAGCCGCGGTAATACGTAGGTGGCAAGCGTTGTCCGGATTTATTGGGCGTAAAGCGAGC
+
GGGGGGGGGGGGGGGGGGGGGGGGGGGGGGGGGGGGGGFGGGGGGGGGGGGGGGGGGGGGGGGGGGGGGGGGGGGGGGGGGGGGGGGGGGGGGGGGGGGGAFGFGGGGGGGFFGGGGGCFGGGGCGGFGGGGDGGGGGGGFGGGGGGGGGFFGGGGGGGGFFGFGGGGGGDGGGGGGGGGGGGGCFC7CFGDEGGGGGGGGGGGEEFGGGGGGDGGDGGGGEE5CGFGFGGGGGGCDGGGG:D9
@M03364:276:000000000-BLYN8:1:1101:25650:4058 1:N:0:1
ACTCCTACGGGAGGCAGCAGTAGGGAATCTTCGGCAATGGGGGCAACCCTGACCGAGCAACGCCGCGTGAGTGAAGAAGGTTTTCGGATCGTAAAACTCTGTTGTTAGAGAAGAACGTTAAGTAGAGTGGAAAGTTACTTAAGTGACGGTATCTAACCAGAAAGGGACGGCTAACTACGTGCCAGCAGCCGCGGTAATACGTAGGTCCCATGCGTTGTCCGGATTCATTGGGCGTAAAGCGAGG
+
<FGGGFGFCEGGE7FC;F<FFGGG7FF@E,<@DEFDCFFGGC:EFGGF,CCFFCF:F++C66C>CFE@C:4B<FGFGDGGGGGFGGC+8:FGGG<EFGAE5CDE<,<E?FFEG<<DE8F8D,5?,C?FCEFEG8,BFB=DE,FF=@FC<FCFGFCC,@DDFFFFCC@*@1<>526;FFGFFFF9,=CFGG5EEDBC*?+?8CCFDGGG50+8CC=?=E7CEEE5E+A7CFG=59:EC**215))
@M03364:276:000000000-BLYN8:1:1101:5422:4062 1:N:0:1
ACTCCTACGGGAGGCAGCAGTAGGGAATCTTCGGCAATGGACGAAAGTCTGACCGAGCAACGCCGCGTGAGTGAAGAAGGTTTTCGGATCGTAAAACTCTGTTGTCAGAGAAGAACAAGGGTGAGAGTGGAAAGTTCACCCCTTGACGGTATCTGACCAGAAAGCCACGGCTAACTACGTGCCAGCAGCCGCGGTAATACGTAGGTGGCAAGCGTTGTCCGGATTTATTGGGCGTAAAGCGAGC
+
GGGGGGGGGGGGGGGGGGGGGGGCGGGGGGGGGGGGGGGGGGGGGGGGGGGGGGGGGGGGGGGGGGGGGGGGGGGGGGGGGGGGGGGGGGGGGGGGGGGGFGGGGGGGGGGGGGGGGFGGGDFGGDFGGGGGFFGGGFGGGGGGFGEEEFGGGGGGGGGGGGCFGGGGG@FEGGGGGGGGGGGGGGGFFFGCGGGGGGGGCFBBEGGEGGDGG5EG7C7EG88EGGGGGGG59):EG<:DGGC)
@M03364:276:000000000-BLYN8:1:1101:11293:4078 1:N:0:1
ACTCCTACGGGAGGCAGCAGTGGGGAATATTGCACAATGGGCGCAAGCCTGATGCAGCCATGCCGCGTGTATGAAGAAGGCCTTCGGGTTGTAAAGTACTTTCAGCGAGGAGGAAGGCATTAAGGTTAATAACCTTAGTGATTGACGTTACTCGCAGAAGAAGCACCGGCTAACTCCGTGCCAGCAGCCGCGGTAATACGGAGGGTGCAAGCGTTAATCGGAATTACTGGGCGTAAAGCGCACG
+
GGGGGGGGGGGGGGGGGGGGGGGGGFGGGGGGGGGGGGGGGGGGGGGGGGGGGGGGGFFGDGDFEGGGGGGGGGGGGGGGGGGGGGGGFGGGGGGFGGGGGFGGGGGGGGEGGG?EGGGGGDFGGGFCEFFFFGGGEFFDFGGGFGGGGGEGFGGGGGGGGGFFGFGGGGGGFGGGFEGGGGGGGGGGCEEGGGGGGGGGDEGGGGGGGGGGGGGGGGGGGGGGGGGGGGGGGGGGFDCG<CD3
@M03364:276:000000000-BLYN8:1:1101:16390:4082 1:N:0:1
ACTCCTACGGGAGGCAGCAGTAGGGAATCTTCCACAATGGACGAAAGTCTGATGGAGCAACGCCGCGTGAGTGAAGAAGGGTTTCGGCTCGTAAAGCTCTGTTGTTAAAGAAGAACGTGGGTGAGAGTAACTGTTCACCCAGTGACGGTATTTAACCAGAAAGCCACGGCTAACTACGTGCCAGCAGCCGCGGTAATACGTAGGTGGCAAGCGTTATCCGGATTTATTGGGCGTAAAGCGAGCG
+
GGGGGGGGGGGGGGGGGGFGGGGGGGGGGGGGGGGGGGGGGGGGGGGGGGGGGGGGGGGGGGGGGGGGGGGGGGFGGGGG@GGGGEGGGGGGDGGFGGFGGGGGGG9,5CFGGGG8=?+4:44B,?F5FGFFCC?<<?,,3,@:CDE7CGEGCG9,,33@CGGC:CFFGGGGGFGGG7D:F7C@F,>CEDE8EGEEF;+1<CCCFEGFGGG88EE*7+<5:=CEG?9:+3*2>DC=F7CD5591
@M03364:276:000000000-BLYN8:1:1101:9789:4110 1:N:0:1
ACTCCTACGGGAGGCAGCAGTAGGGAATCTTCGGCAATGGGGGCAACCTTGACCGAGCAACGCCGCGTGAGTGAAGAAGGTTTTCGGATCGTAAAACTCTGTTGTTAGAGAAGAACGTTAAGTAGAGTGGAAAATTACTTAAGTGACGGTATCTAACCAGAAAGGGACGGCTAACTACGTGCCAGCAGCCGCGGTAATACGTAGGTCCCAAGCGTTGTCCGGATTTATTGGGCGTAAAGCGAGC
+
GGGGGGGGGGGGGGGGGGGGGGGGGGGGGGGGGGGGGGGGGGGGGGGGGGGGGGGGGGGGGGGGGGGFGGGGGGGGGGGGGGGGGGG@FGGGGGGGGGGGGGGGGGGGGGGFGGGGGGGGCFDDFEGGGGGFCFGGGGGGGGGGGGGGGGGGGGGFGFGGGGGGDGGGGGGGGGGGGGGGGGGGGGGGGGEGGGGGGGGGGGGGGGGGG79FGGCEEGGGGGGCECFFCFGGGG7EDGGFGGG)
@M03364:276:000000000-BLYN8:1:1101:25376:4116 1:N:0:1
ACTCCTACGGGAGGCAGCAGTAGGGAATCTTCGGCAATGGGGGCAACCCTGACCGAGCAACGCCGCGTGAGTGAAGAAGGTTTTCGGATCGTAAAACTCTGTTGTTAGAGAAGAACGTTAAGTAGAGTGGAAAGTTACTTAAGTGACGGTATCTAACCAGAAAGGGACGGCTAACTACGTGCCAGCAGCCGCGGTAATACGTAGGTCCCAAGCGTTGTCCGGATTTATTGGGCGTAAAGCGAGC
+
G@6FFCEDFGG-8CFGCGEACE<AFF@EFE9<DCFEGCE@CEG+@F@FGGDG8FD7C@@DGCDDGGGGGC@FDG9FGGGGG<,B@4F7F>+EE,B,BEFFF?FFFGG9FE9?F8==FFFGGDFGCBBEFDGGCFCF@FA,7,@@F9DFEFFFFFGGGGG:,6:::BFGDGGEDFDGGD@:CCCCGDEGFGECE88CE99<BFFGE?2B8CGC=>A8CCEFG88EECC9AFCCFGG557C*)1)1
@M03364:276:000000000-BLYN8:1:1101:22667:4125 1:N:0:1
ACTCCTACGGGAGGCAGCAGTAGGGAATCTTCGGCAATGGGGGCAACCCTGACCGAACAATGCCGCGTGAGTGAAGAAGGTTTTCGGATCGTAAAACTCTGTTGTTAGAGAAGAACGTTAAGTAGAGTGGAAAGTTACTTAAGTGACGGTATCTAACCAGAAAGGGACGGCTAACTACGTGCCAGCAGCCGCGGTAATACGTAGGTGGCAAGCGTTGTCCGGATTTATTGGGCGTAAAGCGAGC
+
GGFGGGGGGGGGGGGGGGGGGGGGGGGGGGGGGGGGGGGGGGGGGGGGGGGGGGGGGECFGGGGEGGGGGGGGGGGGGGGGGGGFEGDGGGGGGGGGGGGGGGGGGGEFGGGGGGGGFGGGCFGFFGGGGGGGGGGGGGFFGGGGGGGGGGGGGGGGGGGGGGGGGGGGGGGGGGGGGGGGGGCGGCEFFEGGGGGGGGGGGDEGGGGGGGGGGGGDG?FGGEEGFGFEFGFGGGGDGCFGGGC
@M03364:276:000000000-BLYN8:1:1101:5028:4163 1:N:0:1
ACTCCTACGGGAGGCAGCAGTAGGGAATCTTCGGCAATGGGGGCAACCCTGACCGAGCAACGCCGCGTGAGTGAAGAAGGTTTTCGGATCGTAAAACTCTGTTGTTAGAGAAGAACGTTAAGTAGAGTGGAAAGTTACTTAAGTGACGGTATCTAACCAGAAAGGGACGGCTAACTACGTGCCAGCAGCCGCGGTAATACGTAGGTCCCAAGCGTTGTCCGGATTTATTGGGCGTAAAGCGAGG
+
GGGGGGGGGGGGGGGGGGGGGFGGGGGGGGGGGGGGGGGGGGGGGGGGGGGGFCFEFGGGGGGDEGGGGGGEGFGGGGGGGFGGGGGGGGGGGGGGGGGGFGFGGGGGDGGGGGGGGFGGFG?@BDFGEDGGEFFGGEGFGGGGGGGGGGGDFGGGGFGGGBFGGGGFEGGCCFFGGGGGGGGGGFGGDFGCCG*=EFC9EEGGGGGCFFFF@EC:7ECGGGDCC?EFF?E55D7>CDFGDDD)
@M03364:276:000000000-BLYN8:1:1101:9526:4168 1:N:0:1
ACTCCTACGGGAGGCAGCAGTGGGGAATATTGCACAATGGGCGCAAGCCTGATGCAGCCATGCCGCGTGTATGAAGAAGGCCTTCGGGTTGTAAAGTACTTTCAGCGAGGAGGAAGGCGTTGTGGTTAATAACCTTAGTGATTGACGTTACTCGCAGAAGAAGCACCGGCTAACTCCGTGCCAGCAGCCGCGGTAATACGGAGGGTGCAAGCGTTAATCGGAATTACTGGGCGTAAAGCGCACG
+
GGGGGGGGGGGGGGGGGGGGGGGGGGGGGGGGGGGGGGGGGGGGGGGGGGGGGGGGGGGGGGGGGGGGGGGGGGGGGGGGGGGGGGGGGGGGGGGGGGGGGGGGGGGGGGGGGGGGGGGGGGGGGFGGGGGGGGGGGGFFGGGGGGGGGGGGGGGGGGGGGGGGGGGGGGGGGGGGGGGGGGGGGGGGGGGGGGGGGGGGGCGGGGGGGGGGGGGGGGGGGGGGGGGGGGGGGGGDGCFGGGGC
@M03364:276:000000000-BLYN8:1:1101:23299:4190 1:N:0:1
ACTCCTACGGGAGGCAGCAGTGGGGAATATTGCACAATGGGCGCAAGCCTGATGCAGCCATGCCGCGTGTATGAAGAAGGCCTTCGGGTTGTAAAGTACTTTCAGCGAGGAGGAAGGCATTAAGGTTAATAACCTTAGTGATTGACGTTACTCGCAGAAGAAGCACCGGCTAACTCCGTGCCAGCAGCCGCGGTAATACGGAGGGTGCAAGCGTTAATCGGAATTACTGGGCGTAAAGCGCACG
+
GGGGGGGGGGGGGDGGGGGGGGGGGGGGGGGGGGGGGGGGGGGGGGGGGGGGGGGGGGGGG?FGDE7FGFGEFCDDCFFGGGGGGGCEGFFEGFFGGGGGGGGGGGC7FEFEEFGCGFGGEBFGDGGCBDFGGGGFGGF<@FGFGGGGGGGGGGGGCC,,85CE3DFG@GCFCFFABCG7FFG7B:EFFGGGBEGCFGGG5*:7CG>EC7988CEGDGGGGGGGCGGGG6@CDGG57DGGG:3)
@M03364:276:000000000-BLYN8:1:1101:13493:4193 1:N:0:1
ACTCCTACGGGAGGCAGCAGTGGGGAATATTGCACAATGGGCGCAAGCCTGATGCAGCCATGCCGCGTGTATGAAGAAGGCCTTCGGGTTGTAAAGTACTTTCAGCGAGGAGGAAGGCATTGTGGTTAATAACCGCAGTGATTGACGTTACTCGCAGAAGAAGCACCGGCTAACTCCGTGCCAGCAGCCGCGGTAATACGGAGGGTGCAAGCGTTAATCGGAATTACTGGGCGTAAAGCGCACG
+
GGGGGGGGGGGGGGGGGGGGGGGGGGGGGGGGGGGGGGGGGGGGGGGFGGGGGGGGGGGGGFFEFGGGGGGGGGGGGGGGGGGGGGGGGCFGDGFGGGGGGGGGGGG7FE=FGGCGGGGGGFGGGGGGGGGGGGGGGGCGFFGGFEFFGGGGFG7+@FFFGGGGGGFGGDGG@FECGGFGCGGGFGGGFEGGDGC7FCFFGDGGGGGGGGGGGGGGGG7C58EGGGGCCFGGGGGGGFCDGD57
@M03364:276:000000000-BLYN8:1:1101:22317:4207 1:N:0:1
ACTCCTACGGGAGGCAGCAGTAGGGAATCTTCGGCAATGGGGGCAACCCTGACCGAGCAACGCCGCGTGAGTGAAGAAGGTTTTCGGATCGTAAAACTCTGTTGTTAGAGAAGAACGTTAAGTAGAGTGGAAAGTTACTTAAGTGACGGTATCTAACCAGAAAGGGACGGCTAACTACGTGCCAGCAGCCGCGGTAATACGTAGGTCCCAAGCGTTGTCCGGATTTATTGGGCGTAAAGCGAGC
+
GGGGGGGGFGGGGGGGGGCGGDGGGGGGGGGEFGGGGGGGGGGGGGGFGGGGGGGGGGGGGGGGGGGGGGGAEEEFGGGGGFGGGGGGGCCGGGFGEFGFGGGGGGGGCECEGGFGGFGD7FCAFBDGGGFGGGGGGGGGGFGGDCFGD:FCFD9>>>CEFCCGGGFFEGGGGG7DEF:CA@CGGGGCFFGGC>ECCEEFFGGG7;C<CFG5C>?CEGGCE=:5=ECGG7C5CDGGGF77<3C3
@M03364:276:000000000-BLYN8:1:1101:16954:4217 1:N:0:1
ACTCCTACGGGAGGCAGCAGTAGGGAATCTTCGGCAATGGGGGGAACCCTGACCGAGCAACGCCGCGTGAGTGAAGAAGGTTTTCGGATCGTAAAGCTCTGTTGTTAATCAAGAACGTTGAGAAGAGTGGAAAGTTTCTCAAGTGACGGTAATTAACCAGAAAGGGACGGCTAACTACGTGCCAGCAGCCGCGGTAATACGTAGGTCCCGAGCGTTGTCCGGATTTATTGGGCGTAAAGCGAGC
+
GGGGGGGGGGGGGGGGGGGGGGGGGGGGGGGGGGGGGGGGGGGGGGGGGGGGGGGGGGGGGGGGGGGFGGGGGGGGGGGGGGGGGGGGGGGGGGGGGGGGGGGGGGGGGGGGGGGGGFGGGGGGGGGGGGGGGGFGGGGGGGGGGGGGGGGGGGGGGGGGGGFGGGGGGGGGGGGGFFEGGGGDGGGGGGGGGGGGGGECFGFGEFEGEGGEGGEGEGCCEGG=8FFGGCGGGGGGGGGGGGG)
@M03364:276:000000000-BLYN8:1:1101:11652:4218 1:N:0:1
ACTCCTACGGGAGGCAGCAGTAGGGAATCTTCGGCAATGGGGGCAACCCTGACCGAGCAACGCCGCGTGAGTGAAGAAGGTTTTCGGATCGTAAAACTCTGTTGTTAGAGAAGAACGTTAAGTAGAGTGGAAAGTTACTTAAGTGACGGTATCTAACCAGAAAGGGACGGCTAACTACGTGCCAGCAGCCGCGGTAATACGTAGGTCCCAAGCGTTGTCCGGATTTATTGGGCGTAAAGCGAGC
+
GGGGGGGGGGGGGGGGGGGGGGGGGGGGGGGGGGGGGGGGGGGGGGGGGGGGGGGGGGGGGGGGGGGGGGGGGGGFGGGGGGGGGGGGGGGGGGGGGGGGGGGGGGGGGGGGGGGGGGGGGGGGGGGFFGGGGGGGGGGGGGGGGGGGGGGGGGGGGGGGFGGGGGFGGGGGGGGGBFGGGGGGGGGGGGGGGGGGGGGGGGGGGGGGGGGEGGGGGGGGEGEGGFGGGGGGGGGGDGGFDDG3
@M03364:276:000000000-BLYN8:1:1101:7158:4220 1:N:0:1
ACTCCTACGGGAGGCAGCAGTGGGGAATATTGCACAATGGGCGCAAGCCTGATGCAGCCATGCCGCGTGTATGAAGAAGGCCTTCGGGTTGTAAAGTACTTTCAGCGAGGAGGAAGGCATTAAGGTTAATAACCTTGGTGATTGACGTTACTCGCAGAAGAAGCACCGGCTAACTCCGTGCCAGCAGCCGCGGTAATACGTAGGTCCCAAGCGTTGGCCGGATTTATTGGGCGTAAAGCGAGCG
+
GGGGGGGGGGGGGGGGGGGGGGGGGGGGFGGFGFFGGGGGFGGFGGGGGG8FGGFGGGGGDGGGGGGGGBFFFGGGGFGGGFFGGGGGGGGGGGGFEEGGGGEFGGG:F:FDGGGGGGGGGG<EFEGFGFGGGDFGA<FGGGGA@?FFGGGFGG73CCGGGC7FFGGGGGC:FGGFAECFGGGGGFF@:EGGGGEEG9EFFEFGGGGGGGGGDGGG*2AEE5C*A@FGFEGGGGGGGGFGD<97
@M03364:276:000000000-BLYN8:1:1101:15806:4223 1:N:0:1
ACTCCTACGGGAGGCAGCAGTGGGGAATATTGCACAATGGGCGCAAGCCTGATGCAGCCATGCCGCGTGTATGAAGAAGGCCTTCGGGTTGTAAAGTACTTTCAGCGAGGAGGAAGGCATTAAGGTTAATAACCTTAGTGATTGACGTTACTCGCAGAAGAAGCACCGGCTAACTCCGTGCCAGCAGCCGCGGTAATACGGAGGGTGCAAGCGTTAATCGGAATTACTGGGCGTAAAGCGCACG
+
GGGGGGGGGGGGGGGGGGGGGGGGGGGGGGGGGGGGGFGGGGGGGGGGGGGGGGGGGGGCGEFGGGGGGGFGGGGGGGFGGGGGGGGGGGGGGGGGGGGGGGGGGGGGGGGGGGGEGGGGGGGGGGGGGGFFGGGGGGGGGGFGGGGGGGGGGGGGGGGGGGGGGGFEGGGGGGGFGGGGGGGGGGGGGGGDEGGGGFFECEGGGGGGGGGGGGGGCFGG==CFGGFGGGGGGGGGFGGGC<7/
@M03364:276:000000000-BLYN8:1:1101:12449:4236 1:N:0:1
ACTCCTACGGGAGGCAGCAGTAGGGAATCTTCGGCAATGGGGGCAACCCTGACCGAGCAACGCCGCGTGAGTGAAGAAGGTTTTCGGATCGTAAAACTCTGTTGTTAGAGAAGAACGTTAAGTAGAGTGGAAAGTTACTTAAGTGACGGTATCTAACCAGAAAGGGACGGCTAACTACGTGCCAGCAGCCGCGGTAATACGTAGGTCCCAAGCGTTGTCCGGATTTATTGGGCGTAAAGCGAGC
+
GGGGGGGGGGGGGGGFGGGGGGGGGGGGGGGGGGGGGGGGGGGGGGGGGGGGGGGGGGGGGGGDCFGGGGGGGGGCGGGGGGGGGGGEGGGGGGFGGGGGGGGGGGGGGGGGGGGGGGGGGGGGGGGGGGGFGGGGGGGGGFFGGGGGGGGGGGGGGGGGDGGGGGGDFGGGGGGGGGGGCFGGGGGGGGGDGGGGGGGGGGGGGGGGGGGGGGGGGGGGGGDEEGGGGGGGGGGGGGGFG3D9
@M03364:276:000000000-BLYN8:1:1101:17018:4274 1:N:0:1
ACTCCTACGGGAGGCAGCAGTAGGGAATCTTCGGCAATGGGGGCAACCCTGACCGAGCAACGCCGCGTGAGTGAAGAAGGTTTTCGGATCGTAAAACTCTGTTGTTAGAGAAGAACGTTAAGTAGAGTGGAAAGTTACTTAAGTGACGGTATCTAACCAGAAAGGGACGGCTAACTACGTGCCAGCAGCCGCGGTAATACGTAGGTCCCAAGCGTTGTCCGGATTTATTGGGCGTAGAGCGAGC
+
GGGGGGGGGGGGGGGGGGGFGGGGGGGGGGGGGGGGGGGGGGGGGGGGGGGFGGGEGGDFFGGGGGGGGGGGGGGGGGFGFGGGGGGGGGGGGGC9FGGFFGGGGGGGGGGGGGGGGGGGGGGGGGGFGGGGGGGGGGGFGGGGGGGGGGGGGGGGGGGGG7FGGGGGGGGGGFFGFGGFFGGGGGGGGGGGGGGCEGFCGGFGGGBFGGGGGEGGGGGFGD*:CFCFGGGCGGGD<CFFGGGC
@M03364:276:000000000-BLYN8:1:1101:23642:4287 1:N:0:1
ACTCCTACGGGAGGCAGCAGTGGGGAATATTGCACAATGGGCGCAAGCCTGATGCAGCCATGCCGCGTGTATGAAGAAGGCCTTCGGGGTGTAAAGTACTTTCAGCGAGTAGCAAGGCATTGTGGTTAATAACCGCAGTGATTGACGTTACTCGCAGAAGAAGCACCGGCTAACTCCGTGCCAGCAGCCGCGGTAATACGGAGGGTGCAAGCGTTAATCGGACTTACTGGGCGTAAAGCGCACG
+
EFGGGGGGGGGCCBFGGGGG@,6CFCFFGGGGGAFFFFFFGGGGGGGCFFFE<FAFAE,FF@F8FEG86F8EDFCFGGC<<F=FGGGG7FGEFGGAFFGD,C<FF9>F74BE,BFF8=FF?<EFF:B?FCFFGGGD+@6:,CFFF<C+3,CFF:+CFCCCG,3<F7<F7*1*,<,,2>>*>C;BF@CFGGE**3:8+?95CCGEE818C9CCEA=C*+31:**2+<:C?<8CDDG=F>FDD7C/
@M03364:276:000000000-BLYN8:1:1101:10478:4306 1:N:0:1
ACTCCTACGGGAGGCAGCAGTGGGGAATATTGCACAATGGGCGCAAGCCTGATGCAGCCATGCCGCGTGTATGAAGAAGGCCTTCGGGTTGTAAAGTACTTTCAGCGAGGAGGAAGGCATTAAGGTTAATAACCTTAGTGATTGACGTTACTCGCAGAAGAAGCACCGGCTAACTCCGTGCCAGCAGCCGCGGTAATACGGAGGGTGCAAGCGTTAATCGGAATTACTGGGCGTAAAGCGCACG
+
GGGGGGGGGGGGGGGGGGGGGGGGGGGGGGGGGGGGGGGGGGGGG7FGGGGGGGGGGGGGGGGGGGGGGGGGGGGGGGGGGGGGGGGGGGGGGGGGGGGGGGGGGGGCFGCCFFGGGGGGGGCFGGG?FGGGGGGGEFFGGGGGGGGGGGGGGGGGGGGGGGGGGGGGGGGGFFFGGGGGGGGGGGGGGGGEGGGGGGGGGGGGGGGGGGGGGGGGGGGGGDGGGGGGGGGFGDGEDGGGDGD7
@M03364:276:000000000-BLYN8:1:1101:9637:4307 1:N:0:1
ACTCCTACGGGAGGCAGCAGTAGGGAATCTTCGGCAATGGACGAAAGTCTGACCGAGCAACGCCGCGTGAGTGAAGAAGGTTTTCGGATCGTAAAACTCTGTTGTTAGAGAAGAACAAGGATGAGAGTAAAAAGTTCACCCCTTGACGGTATCTAACCAGAAAGCCACGGCTAACTACGTGCCAGCAGCCGCGGTAATACGTAGGTGGCAAGCGTTGTCCGGATTTATTGGGCGTAAAGCGAGC
+
GGGGGGGGGGGGGGGGGGGGGGGGGGGGGGGGGGGGGGGGGGGGGDGGGGGGGGGGGGGGGGGGGGGGGGGGGGGGGGGGGGGGGGGGGGGGGGGGGGGGGGGGGGFG?FFGGGGGGGGGGGGGGGGGGGGGGGGGGGGGGGGGGADGGGGGGGGGGFFGGGGGGGGGGGGGGGGGGGGGGGGGGGGGGGGGGGGGGFGGGCGGGGG5CFFGFGGEGGGEEGEGGGGFGGGFFDGGGDF=5DGC
@M03364:276:000000000-BLYN8:1:1101:8102:4312 1:N:0:1
ACTCCTACGGGAGGCAGCAGTGGGGAATATTGCACAATGGGCGCAAGCCTGATGCAGTCATGCCGCGTGTATGAAGAAGGCCTTCGGGTTGTAAAGTACTTTCAGCGAGGAGGAAGGCGTTAAGGTTAATAACCTTGGCGATTGACGTTACTCGCAGAAGAAGCACCGGCTAACTCCGTGCCAGCAGCCGCGGTAATACGGAGGGTGCAAGCGTTAATCGGAATTACTGGGCGTAAAGCGCACG
+
GGGGGGGGGGGGGGGGGGGGGGGGGGGGGGGGGGGGGGGGGGGGGGGGGGGGGGGGGEGGGGGGGGGGGFGGGGGGGGGGGGGGGGGGGGGGGGGGGGGGGGGGGGGGGGGGGGGGGGGGGGGGGGGGGGGGGFGGGGGGGGGGGGGGGGGGFFGGGGGGGGGGGGGGGDFGGGGGGGGGGGGGGGGGGGGGGGGGGGGGGGGGGGGGGFFGGGGGGGGGGGGGGGGGGCFGGGGGGGGGGGGC
@M03364:276:000000000-BLYN8:1:1101:16645:4316 1:N:0:1
ACTCCTACGGGAGGCAGCAGTGGGGAATATTGCACAATGGAGGAAACTCTGATGCAGCAACGCCGCGTGAGCGATGAAGGTCTTCGGATCGTAAAGCTCTGTCTTTAGGGATGATAATGACAGTACCTAAGGAGGAAGCCACGGCTAACTACGTGCCAGCAGCCGCGGTAATACGTAGGTGGCGAGCGTTATCCGGATTTATTGGGCGTAAAGGGAGCGTAGGCGGATATTTAAGTGGGATGTG
+
GGGGGGGGGGGGGGGGGGGGGGGGGGGGGGGEGGGGGGGGGGGGGGGGGGGGGGGGGGGGGGGGGGGGGGGGGGGGGGGGGGGGGGGGGGGGGGGGGGGGGGGGGGGGGGGGGGGGGGGGGGGGGFGGGGGGGGGGGGGGGGGGGGGGFGGGGGGGGGGGGGFGGGGGGGEGGGGGGGGGGGGGGGGGGG58CGDGEDGFGGGGGGGGGGGGGGGGGGGGCGGGGGDGGFGGGGGGGFG:FGGF
@M03364:276:000000000-BLYN8:1:1101:10262:4321 1:N:0:1
ACTCCTACGGGAGGCAGCAGTAGGGAATCTTCGGCAATGGGGGCAACCCTGACCGAGCAACGCCGCGTGAGTGAAGAAGGTTTTCGGATCGTAAAACTCTGTTATTAGGGAAGAACAAATGTGTAAGTAACTGTGCACGTCTTGACGGTACCTAATCAGAAAGCCACGGCTAACTACGTGCCAGCAGCCGCGGTAATACGTAGGTGGCAAGCGTTATCCGGATTTATTGGGCGTAAAGCGAGCG
+
GGGGGGGGGGGGGGGGGGGGGFGGGGGGGGGGGGGGGGGGGGGGGGGGGGGGGGGGGGGGGGGGGGGFFEEGGGGGGGGGGGGGGGGGGGGGGGGGGGGGGGGGGGGGGGGGGGGGGFFGGGGGGGGGGGGGGGGGGGGGGGGGGGGGGGGGGGGGGGFGGGGGFFGGGGGGGGGGGGGGGGGGGGGGGGGGGGGGGGGGGGGGGGGGGCFGDGGGGGGGGDGEGGGGGGGGGGD=<>GGGGG7
@M03364:276:000000000-BLYN8:1:1101:19900:4376 1:N:0:1
ACTCCTACGGGAGGCAGCAGTGGGGAATATTGCACAATGGGCGCAAGCCTGATGCAGCCATGCCGCGTGTATGAAGAAGGCCTTCGGGTTGTAAAGTACTTTCAGCGAGGAGGAAGTCGTTGTGGTTAATAACCGCAGCGATTGACGTTACTCGCAGAAGAAGCACCGGCTAACTCCGTGCCAGCAGCCGCGGTAATACGGAGGGTGCAAGCGTTAATCGGAATTACTGGGCGTAAATCGCACG
+
F@CCFF9ECFEGEGG;FGGGEFGGGGGGCAFEFFFFCFGG8AFGGGDGFF<<FFGCF<C<FFFEGCC+>=FCFFGGFFAEG8FDEDE7<FEGGGGGGFGGFGGGG9FGEF@FG7FG,5:DF8=CGG@F9CAFFGGGFCGGEGG@F=<FC>FGGDFFGG?FAAEFGFGGGGGCFCEGFEF7CFGGGGG77*8:8:EG9<FCC5*BEE88C7+;C8;ECFFCCC8AGFF7:+;CDGG5>*:95DG/
@M03364:276:000000000-BLYN8:1:1101:9460:4384 1:N:0:1
ACTCCTACGGGAGGCAGCAGTGGGGAATATTGCACAATGGGCGCAAGCCTGATGCAGCCATGCCGCGTGTATGAAGAAGGCCTTCGGGTTGTAAAGTACTTTCAGCGAGGAGGAAGGCATTAAGGTTAATAACCTTAGTGATTGACGTTACTCGCAGAAGAAGCACCGGCTAACTCCGTGCCAGCAGCCGCGGTAATACGGAGGGTGCAAGCGTTAATCGGAATTACTGGGCGTAAAGCGCACG
+
GGGGGGGGGGGGGGGGGGGGGGGGGGGGGGGGGGGGGGGGGGGGGGGGGGGGGGGGGGGGGGGGGGGGGGGGGGGGGGGGGGGGGGGGGGGGGGGGGGGGGGGGGGGGGGDGGGFGGGGGGGGGGGGGGGGGGGGGFGGGGGFGGGGGGGGGGGGGGGGGGGGGGGGGGGGGGGGGGGGGGGGGGGGFGGGGGGEGGGGGGCGGCE8>FGGGDGGGGGGGGGDGGGGGGFGC<CCEFGDGGGC5
@M03364:276:000000000-BLYN8:1:1101:25584:4400 1:N:0:1
ACTCCTACGGGAGGCAGCAGTGGGGGATATTGCACAATGGGCGCAAGCCTGATGCAGCCATGCCGCGTGTATGAAGAAGGCCTTCGGGTTGTAAAGTACTTTCAGCGAGGAGGAAGGCGTTGTGGTTAATAACCGCAGCGATTGACGTTACTCGCAGAAGAAGCACCGGCTAACTCCGTGCCAGCAGCCGCGGTAATACGGAGGGTGCAAGCGTTAATCGGAATTACTGGGCGTAAAGCGCACG
+
GGGGGGGGGGGE@FGGGGFGGGGGGGDEC9FCGGGGG9CEFGGGGGGGGGGGFGGGFFFGGGGGGCGGGGCGF9?FGFFGGGGGGGGGGGGG9FAFGGGGGFGGGGG7>FFEDGGGGCCFFFFGCEFGC9FCC<FEFGEGEGC>CDGCF7FC=FGG@FFGGGGGGGGGGGFG7FEFDEFFGGGGGGGDCEGCC:EEG9C8ECC>8;>EGC9*CE***AFGC/CEEG7@F65CDDC*CGCDGGG5
@M03364:276:000000000-BLYN8:1:1101:10332:4432 1:N:0:1
ACTCCTACGGGAGGCAGCAGTGGGGAATATTGGACAATGGGCGAAAGCCTGATCCAGCCATGCCGCGTGTGTGAAGAAGGTCTTCGGATTGTAAAGCACTTTAAGTTGGGAGGAAGGGCATTAACCTAATACGTTAGTGCTTTGACGTTACCGACAGAATAAGCACCGGCTAACTCTGTGCCAGCAGCCGCGGTAATACGGAGGGTGCAAGCGTTAATCGGAATTACTGGGCGTAAAGCGCACG
+
GGGGGGGGGGGGGGGGGGGGGGGGGGGGGGGGGGGGGGGGGGGGGGGGGGGGGGGGGGGGGGGGGGGGGGGGGGGGGGGGGGGGGGGGGGGGFGFGGGGGGGGGGGGGGGFGGGGGGGGGGGGGGGGGGGGGGGGGGGGGGGGGGGGGGGGGGGGGGGGGGGGGGGGGGGGGGGGGGGGGFGGGGGGGGGGGGGGGGD9FGGGGGGGGGGGGGGGGGGDGGGGFGGGGGGGDGGGGGGGGGGGC
@M03364:276:000000000-BLYN8:1:1101:14894:4435 1:N:0:1
ACTCCTACGGGAGGCAGCAGTAGGGAATCTTCGGCAATGGGGGCAACCCTGACCGAGCAACGCCGCGTGAGTGAAGAAGGTTTTCGGATCGTAAAGCTCTGTTGTAAGAGAAGAATGTGTGTGAGAGTGGAAAGTTCACACAATGACGGTAACTTACCAGAAAGGGACGGCTAACTACGTGCCAGCAGCCGCGGTAATACGTAGGTCCCGAGCGTTGTCCGGATTTATTGGGCGTAAAGCGAGC
+
GGGGGGGGGGGGGGGGGGGGGGGGGGGGGGGGGGGGGGGGGGGGGGGGDGGGGGGGGGGGGGGGGGGGGGGGGGGGFGGGGGGGGGGGGGGGGGGGGGGGGGGGGCGGGGGGGGGGGGGGGGGGGGGGGGFGGGGGGGGGGGGGGCCFGGFGGGGGGFGGFGGGGGGGGGGGGGGFGFGGGGGGFGFGGGGGGGGGGGGGGFGG7CBFFECEGGEGGGF<CEECCF?FGGGGGGGGGFFGGCG)
@M03364:276:000000000-BLYN8:1:1101:14379:4442 1:N:0:1
ACTCCTACGGGAGGCAGCAGTAGGGAATTTTTCACAATGGGCGAAAGCCTGATGGAGCAATGCCGCGTGAATGATGAAGGTCTTATAGATTGTAAAATTCTTTTATTTGGGAAGAATAGTTATATGAGGAAATGCTTATAATTTGACTGTACCATTTGAATAAGTATCGGCTAACTATGTGCCAGCAGCCGCGGTAATACATAGGATGCAAGCGTTATCCGGATTTACTGGGCGTAAAACGAGC
+
GGGGGGGGGGGGGGGGGGGGGGGGGGGGGGGGGGGGGGGGGGGGGGGGGGGGGGGGGGGGGGGGGGGGGGGGGGGGGGGGGGGGGGFGGGGGGGGGGGGGGGGGGGGGGGGGGGGGGGGGGGGGGGGGGGGGGGGGGGGGGGGGGGGGGGGGGGGGGGGFGGGGGGGGGGGGGCGGGGGGGGGGGFGGGGGGGGGGGGGGGGGGGGGGGGGGGGGGGGGGGGGGGGGGGGFGGGGGGGGGGGG3
@M03364:276:000000000-BLYN8:1:1101:7217:4467 1:N:0:1
ACTCCTACGGGAGGCAGCAGTGGGGAATATTGCACAATGGGCGCAAGCCTGATGCAGCCATGCCGCGTGTATGAAGAAGGCCTTCGGGTTGTAAAGTACTTTCAGCGAGGAGGAAGGCGTTGTGGTTAATAACTGCAGCGATTGACGTTACTCGCAGAAGAAGCACCGGCTAACTCCGTGCCAGCAGCCGCGGTAATACGGAGGGTGCAAGCGTTAATCGGAATTACTGGGCGTAAAGCGCACG
+
GGGGGGGGGGGGGGGGGGGGGGGGGGGGGGGGGGGGGGGGGGGGGGGGGGGGGGGGGGGGGGGGGGGGGGGGGGGGGGGGGGGGGGGGGGGGGGGGGGGGGGGGGGGGGGGGGDGGGGGGEGGGGGGGGGGGGGGGGGGGGGGGGGGGGGGGGGGFGGGGGGGGGGGGGGGGGGGGGGGGGGGGGGGGFGGGGGGGGGGGEEEGGGGEGFGGGGGGFGGGGGGGG7<CFEGGCDGGGGGGGGG3
@M03364:276:000000000-BLYN8:1:1101:18810:4495 1:N:0:1
ACTCCTACGGGAGGCAGCAGTAGGGAATCTTCGGCAATGGGGGCAACCCTGACCGAGCAACGCCGCGTGAGTGAAGAAGGTTTTCGGATCGTAAAACTCTGTTGTTAGAGAAGAACGTTAAGTAGAGTGGAAAGTTACTTAAGTGACGGTATCTAACCAGAAAGGGACGGCTAACTACGTGCCAGCAGCCGCGGTAATACGTAGGTCCCAAGCGTTGTCCGGATTTATTGGGCGTAAAGCGAGC
+
GGGGGGGGGGGEGGGGGGGGGGFFGGGGGGGGGEDGGGGGGGGGGGGGGGGGGGGGGGGGGGGGGGGGGCFGGGGGGGGGFFFGGGGGGGGGGGGGGGGGGGGFGGGGFFGF?FGGGGGGGGGGGCFFFEGGGGFGG<FBFGFGGGGGGGGGGGGFGGGGFDGGGGGGGGGGGGGGGGGGGGGFGFFFGGDGGGGGGGGGGG9BEGDFGG?8FGGGGG7CEGDGCCFCFG?FGG7EGFGFGGGC
@M03364:276:000000000-BLYN8:1:1101:21591:4496 1:N:0:1
ACTCCTACGTGAGGCAGCAGTGGGGAATATTGGACAATGGGGGAAACCCTGATCCAGCCATGCCGCGTGTGTGAAGAAGGTCTTCGGATTGTAAAGCACTTTAAGTTGGGAGGAAGGGGTGAAGTAACGACTCACCTTTGACGTTACCAACAGAATAAGCACCGGCTAACTTCGTGCCAGCAGCCGCGGTAATACGAAGGGTGCAAGCGTTAATCGGAATAACTGGGCGTAAAGCGCGCGTAGG
+
GGGGGGGGGGGGGGGGGGGGGGGGGGGGGGGGGGGGGGGGGGGGGGGGGGGFGGGGGGGGGGGGGGGGGGGGGGGGGGGGGGGGGGGGGGGGGFGGGCFGGGGGGGGGDEEEGGGGGGGGGCFGFEGGGGGGGGGGGGGFFFGGGGGGGDG7ADAFCFGGGGGGGEGEFGGFGGGGGGGFGFCGGGGGGEEEGGGGF8CEDFGGGGFGGGG*:BEFG=EGFGGGGE5=*:EEFGDEGGGGGGGG
@M03364:276:000000000-BLYN8:1:1101:22017:4511 1:N:0:1
ACTCCTACGGGAGGCAGCAGTAGGGAATCTTCCACAATGGACGAAAGTCTGATGGAGCAACGCCGCGTGAGTGAAGAAGGGTTTCGGCTCGTAAAGCTCTGTTGTTAAAGAAGAACGTGGGTGAGAGTAACTGTTCACCCAGTGACGGTATTTAACCAGAAAGCCACGGCTAACTACGTGCCAGCAGCCGCGGTAATACGTAGGGGGCAAGCGTTATCCGGATTTATTGGGCGTAAAGCGAGCG
+
EEFGGFEFGEGEC+BCFFGFGAFGGGGGGGGGGGGGGGGGGGGGGGGGCFGFGGCEEF@DFC@C+@FGG7CFFGEFFGGFCGGDGGGGG7FFCFGF9,FFEGFGGGGGFDFGGGGGGG+FGCFFFGGGGGF9<FDAFF9D=DFGFFGDFCEGCEFCFGFFGGGGGGAGDGGGGGGGGGGGGGGFCF8BGGGGGGECC928CFD7*=58EFGGGDGGG+<==88CC99C??5EG<C5CCF35DD>
@M03364:276:000000000-BLYN8:1:1101:21774:4515 1:N:0:1
ACTCCTACGGGAGGCAGCAGTAGGGAATTTTTCACAATGGGCGAAAGCCTGATGGAGCAATGCCGCGTGAATGATGAAGGTCTTATAGATTGTAAAATTCTTTTATTTGGGAAGAATAGTTATATGAGGAAATGCTTATAATTTGACTGTACCATTTGAATAAGTATCGGCTAACTATGTGCCAGCAGCCGCGGTAATACATAGGATGCAAGCGTTATCCGGATTTACTGGGCGTAAAACTAGC
+
GGGGGGGGGGGGGGGGGGGGGGGGGGGGGGGGFGGGGGGGGGGGGGGGGFFGGGGGGGGGGGFGDGCEBFFGGGGGFFGGGGGGGGAEFGFGGGFGFFGGGCFGDGGGGGGGCGGGGAGGGGGGGGGCFFGGFGFEFGGGGGFGGFGGGGGGGGGGGGGGGGGGGGGF=FGGGFGGGGG9FAFGGGGGFFGGGGEEDGGFGGGGGGGFGGC7FG1AEGCCEGGGCFGFGGFGGGE=DFGF*;>*
@M03364:276:000000000-BLYN8:1:1101:12813:4525 1:N:0:1
ACTCCTACGGGAGGCAGCAGTAGGGAATCTTCGGCAATGGGGGCAACCCTGACCGAGCAACGCCGCGTGAGTGAAGAAGGTTTTCGGATCGTAAAACTCTGTTGTTAGAGAAGAACGTTAAGTAGAGTGGAAAGTTACTTAAGTGACGGTATCTAACCAGAAAGGGACGGCTAACTACGTGCCAGCAGCCGCGGTAATACGTAGGTCCCAAGCGTTGTCCGGATTTATTGGGCGTAAAGCGAGC
+
GGGGFFGFGGGGGGGGGCGGGGGGGGGGGGGGFGGGGFEGGGGGGGGGGGGGFFGGGG+EEFEEGGGGGCFF?AEFGFFGFFGGGGGEEEGGGGGDFCFGFGFGGGFF9FFEFGGGGGGDCGEG9CFGGGGGFFFCFGGFG<F=FAFEG><FGGCFGCGGGGFGGGFGCE@@FFGGGGGGFGGGGF?FFGGGGG:ECFFFFFFFEGFGBCFFGGGEGCF?EGDE8EGEFGG=FCEGGFCGGGGG
@M03364:276:000000000-BLYN8:1:1101:23208:4527 1:N:0:1
ACTCCTACGGGAGGCAGCAGTGGGGAATATTGCACAATGGGCGCAAGCCTGATGCAGCCATGCCGCGTGTATGAAGAAGGCCTTCGGGTTGTAAAGTACTTTCAGCGAGGAGGAAGGCATTAAGGTTAATAACCTTAGTGATTGACGTTACTCGCAGAAGAAGCACCGGCTAACTCCGTGCCAGCAGCCGCGGTAATACGGAGGGTGCAAGCGTTAATCGGAATTACTGGGCGTAAAGCGCACG
+
GGGGGGGGGGGGGGGGGGGGGGGGGGGGGGGGFGGGGGGGGGGGGGGGGGGGGGGCGGGGGGGGGGGGGGGGGGGGFGGGGGGGGGGGFGFGGGGGGGGGGGFFFCDFGGGGDGGCCGFGFGGCDGGGFGGGGGGAFGCFGGGGGGGGGGGGGDGGGGGGGGGGGGGGGGFFFFGEFGGGGGGGGGGGGGGDGGGGGGFGGCEGGGGGGGF5EEGCFFGCGGGGGGGGGGGGGDGED7FCGDD7
@M03364:276:000000000-BLYN8:1:1101:12397:4548 1:N:0:1
ACTCCTACGGGAGGCAGCAGTAGGGAATCTTCGGCAATGGGGGCAACCCTGACCGAGCAACGCCGCGTGAGTGAAGAAGGTTTTCGGATCGTAAAGCTCTGTTGTAAGAGAAGAATGTGTGTGAGAGTGGAAAGTTCACACAATGACGGTAACTTACCAGAAAGGGACGGCTAACTACGTGCCAGCAGCCGCGGTAATACGTAGGTCCCGAGCGTTGTCCGGATTTATTGGGCGTAAAGCGAGC
+
GGGGGGGGGGGGGGGGGGGGGGGGGGGGGGGGGGGGGGGGGGGGGGGGGGGGGGGGGGGGGGGGGGGGGGGGGGGGGGGGGGGGGGGGGGGGGGGGGGGGGGGGGGGGGGGGGGGGGGGGGGGGGFGGGGGGGGGGGGGGGGGGGGGGGGGGGGGGGGGGGGGGGDFGGGGGGGGGGGGGFGGGGGGGGGGGGGGEGGFGGGGGGGGGGGGGDGGGGGGGGGEEGFGGGGGGGGGGDGGGGGD5
@M03364:276:000000000-BLYN8:1:1101:22048:4561 1:N:0:1
ACTCCTACGGGAGGCAGCAGTAGGGAATTTTTCACAATGGGCGAAAGCCTGATGGAGCAATGCCGCGTGAATGATGAAGGTCTTATAGATTGTAAAATTCTTTTATTTGGGAAGAATAGTTATATGAGGAAATGCTTATAATTTGACTGTACCATTTGAATAAGTATCGGCTAACTATGTGCCAGCAGCCGCGGTAATACATAGGATGCAAGCGTTATCCGGATTTACTGGGCGTAAAACGAGC
+
GFGGGGGGGGGCGDGDGGGGGGEFEGFFGGGGGGGGDDGG?FGGGGGGGGGFCGGGGGGGFGGFGGGGGGGGGGFGFFGGGGFGFGGGGGGGFEFA?FFFFFGGGG5AFFGGFGGGGGGGFEGGFGAFGGGGGGGGGFEGGGGGGGGGGGFF9FGGGGECDFGGGGGG+@@FGGGGGGGGGGGGGGGGGGGGGGGGGGCFGFEFGGGGGGGGGGGGGGFGGGGDGGGGGGGDGGGGGGGFDG38
@M03364:276:000000000-BLYN8:1:1101:6621:4565 1:N:0:1
ACTCCTACGGGAGGCAGCAGTAGGGAATCTTCGGCAATGGACGAAAGTCTGACCGAGCAACGCCGCGTGAGTGAAGAAGGTTTTCGGATCGTAAAACTCTGTTGTTAGAGAAGAATAAGGATGAGAGTAAAATGTTCATCCCTTGACGGTATCTAACCAGAAAGCCACGGCTAACTACGTGCCAGCAGCCGCGGTAATACGTAGGTGGCAAGCGTTGTCCGGATTTATTGGGCGTAAAGCGAGC
+
GGGGGGGGGGGGGGGGGGGGGGGGGGGGGGGGGGGGGGGGGGGGGGGGGGGGGGGGGGGGGGGGGGGGGGGGGGGGGGGGFGGGGGGGGGGGGGGGGGGGGGGGGGGGGGGGGGGGGGGGGGGGGGGGGGGGGGGGGGGGGGGGGGGGGGGGGGGGGGGGGGGGGGGGGGGGGGGGGGGGGGGGGGGGGGGGGGGGGGGGGGGGGGGGGGGGGGGGGGFFGGDEEGGGGGGGGGGGGGGGGGG7
@M03364:276:000000000-BLYN8:1:1101:19876:4568 1:N:0:1
ACTCCTACGGGAGGCAGCAGTAGGGAATCTTCGGCAATGGGGGCAACCCTGACCGAGCAACGCCGCGTGAGTGAAGAAGGTTTTCGGATCGTAAAACTCTGTTGTTAGAGAAGAACGTTAAGTAGAGTGGAAAGTTACTTAAGTGACGGTATCTAACCAGAAAGGGACGGCTAACTACGTGCCAGCAGCCGCGGTAATACGTAGGTCCCAAGCGTTGTCCGGATTTATTGGGCGTAAAGCGAGC
+
GGGGGGGGGGGGGGGGGGGGGGGGGGGGGGGGGGGGGGGGGGGGGGGGGGGGGGGGGGGGGGGGGGFGGGEGGGGGGGGGGGGGGGGGGGGGGGGGGGGGGGGGGGGGGGGGGGGGDFCDFCFGGDGGDFFFFGGFGCF9FFDAFCFGDFFGGGGDG<CGGGDDC*>DFG:EGGGGGCCFFGFGDGGGGGGGGGGE5C9<8BFG7FCF>>=5CEGEC5<EEEEECF:<<?GFGG>CDFGGDGD7
@M03364:276:000000000-BLYN8:1:1101:21368:4579 1:N:0:1
ACTCCTACGGGAGGCAGCAGTAGGGAATTTTTCACAATGGGCGAAAGCCTGATGGAGCAATGCCGCGTGAATGATGAAGGTCTTATAGATTGTAAAATTCTTTTATTTGGGAAGAATAGTTATATGAGGAAATGCTTATAATTTGACTGTACCATTTGAATAAGTATCGGCTAACTATGTGCCAGCAGCCGCGGTAATACATAGGATGCAAGCGTTATCCGGATTTACTGGGCGTAAACCGAGC
+
GGGGGFFGGGGFCGGCFGFGGDFF@FGGGGGGFFGGGGGGGGECGCFFF<@@FGCFGF7@EFFGGGGGGCFEFGG9EGGCFGGGAECFFGFGGCFE9CFFGGGCCGF@FGCGD7BAFEEFFGCG<,9FGCBFF?9?FFGD99FGAFFFGGGFGGC,CEA,CC<FDF9FEGG7FEFDF9D33E,>EF8DGDEGG8:E593;9EBA,E;@DFFF*>?EEFFGG5EGG9@7C@CCC?1>DF+*:CD5
@M03364:276:000000000-BLYN8:1:1101:15842:4590 1:N:0:1
ACTCCTACGGGAGGCAGCAGTGGGGAATATTGCACAATGGGCGCAAGCCTGATGCAGCCATGCCGCGTGTATGAAGAAGGCCTTCGGGTTGTAAAGTACTTTCAGCGAGGAGGAAGGCATTAAGGTTAATAACCTTGGTGATTGACGTTACTCGCAGAAGAAGCACCGGCTAACTCCGTGCCAGCAGCCGCGGTAATACGGAGGGTGCAAGCGTTAATCGGAATTACTGGGCGTAAAGCGCACG
+
GGGGGGGGGGGGGGGGGGGGGGGGGGGGGGGGGGGGGGGGGGGGGGGGGGGGGGGGGGGGGGGGGGGGGGFGGGGGGGGGGGGGGGGGGGGGGGGGGGGGGGGGGGGGGGGGGGGGGGGGGGDGGGGGGGGGGGGGGGGGGGGGGGGGGGGGGGGGGGGGGGGGGGGGGGGGGGGGGGGGGGGGGGGGGGGGGGCGGGGGECEGGECGGGGGGGGGGGGGGGGGGGGGCFGDG75CFCCCD<C5
@M03364:276:000000000-BLYN8:1:1101:11279:4599 1:N:0:1
ACTCCTACGGGAGGCAGCAGTAGGGAATCTTCGGCAATGGGGGCAACCTTGACCGAGCAACGCCGCGTGAGTGAAGAAGGTTTTCGGATCGTAAAACTCTGTTGTTAGAGAAGAACGTTAAGTAGAGTGGAAAGTTACTTAAGTGACGGTATCTAACCAGAAAGGGACGGCTAACTACGTGCCAGCAGCCGCGGTAATACGTAGGTCCCAAGCGTTGTCCGGATTTATTGGGCGTAAAGCGAGC
+
GGGGGGGGGGGGGGGGGGGGGGGGGGGGGGGGGGGDGGGGGGGGGGGGGGGGGGGGGEGGGGGGGGGGGGGGGGGGGGGGGGGGGGGDGGGGGGCGGGGGGGGGGGFGGGGGGGGGGGGGCFGGGFGGGGGGGFGGGGGGGGGGGGGGGGGGGGFFGGGGGGGGGDGGDGGGGGGGGGGGGGGGGGGGGEEGGGGGGGFGGGGGGGCFGGGGGGCEGEGGEECEGGGGGGGGFG57CFFFGGG5
@M03364:276:000000000-BLYN8:1:1101:7826:4605 1:N:0:1
ACTCCTACGGGAGGCAGCAGTGGGGAATATTGGACAATGGACCAAGAGTCTGATCCAGCAATTCTGTGTGCACGATGAAGTTTTTCGGAATGTAAAGTGCTTTCAGTTGGGAAGAAAAAAATGACGGTACCAACAGAAGAAGTGACGGCTAAATACGTGCCAGCAGCCGCGGTAATACGTATGTCACAAGCGTTATCCGGATTTATTGGGCGTAAAGCGCGTCTAGGTGGTTTGTTAAGTTGA
+
GGGGGGGGGGGGGGGGGGGGGGGGGGGGFFDGGGGGGGGGGGGGGGFCGGGGGGGGGGGGGGGGGGGGGGGGGGGGGGFFEFGGFGGGCGGGGGGGGGGGGGGGGGDFGGGGGGGGGGGGGGGGGGGFGGGGACFGFGGFF8FGGGGG7FEGGFGGGGFCFGGGGGFGDGGDGGEGGG7>:EGG9;;DCGGECGG>??EGCE*B;FEFFFG=C55CFFGGGGEG5E?;CG5:*C:CGDFFFDC
@M03364:276:000000000-BLYN8:1:1101:25004:4613 1:N:0:1
ACTCCTACGGGAGGCAGCAGTAGGGAATCTTCGGCAATGGGGGCAACCCTGACCGAGCAACGCCGCGTGAGTGAAGAAGGTTTTCGGATCGTAAAACTCTGTTGTTAGAGAAGAACGTTAAGTAGAGTGGAAAGTTACTTAAGTGACGGTATCTAACCAGAAAGGGACGGCTAACTACGTGCCAGCAGCCGCGGTAATACGTAGGTCCCAAGCGTTGTCCGGATTTATTGGGCGTAAAGCGAGC
+
GGGGGGGGGGGGGGGGGGGGGGGGGGGGGGGGFGGGGGEGFGGGGFGGGGGGGGGGGGCFGGGGGGGGGGGGGGGGGGGC,CFGGGGGGGGGGGGFFGGGGGGGFGGCFGFGGGGGGFFGGGEGGGGFGGGGDFGDGGGGGGGGCFGGGGGGCFGGG7CEFGGGGGGGGGGGGGFGGGGGGFFGGGGGGGEGEDECDGGGGGFGGGFFCFGGGGGGGGD?GGD:C+97CG?FGGGGGFCFDGC5
@M03364:276:000000000-BLYN8:1:1101:21994:4618 1:N:0:1
ACTCCTACGGGAGGCAGCAGTAGGGAATCTTCGGCAATGGGGGCAACCCTGACCGAGCAACGCCGCGTGAGTGAAGAAGGTTTTCGGATCGTAAAACTCTGTTGTTAGAGACGAACGTTAAGTAGAGTGGAAAGTTACTTAAGTGACGGTATCTAACCAGAAAGGGACGGCTAACTACGTGCCAGCAGCCGCGGTAATACGTAGGTCCCAAGCGTTGTCCGGATTTATTGGGCGTAAAGCGAGC
+
FFGGG9FCGG7FEFDFCF9FFFGFEF8;CEFD8CFFGFGG8CCF:DF8FF@88FFCFEGGGG7+@++@>BCFEFFGFEGFFGF7@CC7B>FFGCDGGGEC,FCFA<FAFFG,+:++>=FD+CF<F,FC97F,DFFFGCFGB,=3,=F+>@<+=F=ECF<:FFGGF*DFF:CFEFFGCE@=F7:B,*6,=B88ECCCCE?ECFCG8;+08@E=FG8CEEFFGCC:CEECFF?=CDGCDGGC)5/7
@M03364:276:000000000-BLYN8:1:1101:25271:4636 1:N:0:1
ACTCCTACGGGAGGCAGCAGTAGGGAATCTTCGGCAATGGACGAAAGTCTGACCGAGCAACGCCGCGTGAGTGAAGAAGGTTTTCGGATCGTAAAACTCTGTTGTTAGAGAAGAACAAGGATGAGAGTAAAACGTTCATCCCTTGACGGTATCTAACCAGAAAGCCACGGCTAACTACGTGCCAGCAGCCGCGGTAATACGTAGGTGGCAAGCGTTGTCCGGATTTATTGGGCGTAAAGCGAGC
+
FGFFGGGGCCFFC@BGDGGFGGGGGFFGGGGGGEG>CCGFFDFDD,8F9FFFEECCG7EEGDG@:CEGGGGDCEAFFCFCBDAD,CCFFFFF8?=FGFBFGGGGFFGGFGFGGFFGCFFCFFG<<,AFFGGGCFGGGGGF>FGGGFDG7FCF<FC<FFCC73>FCEFCFDGGDGGGCCFFFGCFGGFF7BECE>C85CG+C<BEEECEGCC:CC**7ACGGDE=?9C9?CCCCDGG7FGCGGD/
@M03364:276:000000000-BLYN8:1:1101:20950:4645 1:N:0:1
ACTCCTACGGGAGGCAGCAGTAGGGAATCTTCGGCAATGGGGGCAACCCTGACCGAGCAACGCCGCGTGAGTGAAGAAGGTTTTCGGATCGTAAAACTCTGTTGTTAGAGAAGAACGTTAAGTAGAGTGGAAAGTTACTTAAGTGACGGTATCTAACCAGAAAGGGACGGCTAACTACGTGCCAGCAGCCGCGGTAATACGTAGGTCCCAAGCGTTGTCCGGATTTATTGGGCGTAAAGCGAGC
+
GGGGGGGGGGGGGGGGGGGGGGGGGGGGGGGGGGGGGGGGGGGGGGGGGGGGGGGGGGGGGGGGGGGGGGGGGGGGGGGGCFGGGGGGGGGGGGGGGGGGGGGGGGGGGGGGFGGGGGFFFGGGGGGGGGGGGGGGGGGGGGGGFGGGGGGGGGGGGGGGGGGGGEE@CGGGDEGGGGGGGGGGGGGFFGGGGGGGEFEGGGG@EGGGGFGGGGGC5A9CEG*=5EGGGGGGGGGCCGG>5CD5
@M03364:276:000000000-BLYN8:1:1101:8955:4715 1:N:0:1
ACTCCTACGGGAGGCAGCAGTAGGGAATCTTCGGCAATGGGGGCAACCCTGACCGAGCAACGCCGCGTGAGTGAAGAAGGTTTTCGGATCGTAAAACTCTGTTGTTAGAGAAGAACGTTAAGTAGAGTGGAAAGTTACTTAAGTGACGGTATCTAACCAGAAAGGGACGGCTAACTACGTGCCAGCAGCCGCGGTAATACGTAGGTCCCAAGCGTTGTCCGGATTTATTGGGCGTAAAGCGAGC
+
GGGGGGGGGGGGGGGGGGGGGGGGGGGGGGGGGGGGGGGGGGGGGGGGGGGGGGGGGGGGGGGGGGGGGGGGGGGGGGGGGGGGGGGGGGGGGGGGGGGGGGGGGGGGGGGGGGGGGFGGGGGFGGGGGGGGFGGGGGGGGGGGGGGGGGGGGGGGGGGGGGGGGGGGGGGGGGGGGGGGGGGGGFGGGGGGGGGGGGGGGGGGGGFEGGGGGD?EGGGFGGGGGGGGGGGGGGGGD3CFGGGC
@M03364:276:000000000-BLYN8:1:1101:25646:4718 1:N:0:1
ACTCCTACGGGAGGCAGCAGTAGGGAATCTTCGGCAATGGGGGCAACCCTGACCGAGCAACGCCGCGTGAGTGAAGAAGGTTTTCGGATCGTAAAACTCTGTTGTTAGAGAAGAACGTTAAGTAGAGTGGAAAGTTACTTAAGTGACGGTATCTAACCAGAAAGGGACGGCTAACTACGTGCCAGCAGCCGCGGTAATACGTAGGTCCCAAGCGTTGTCCGGATTTATTGGGCGTAAAGCGAGC
+
GGGGGGGGGGGGGGGGGGGGGGGGGGGGGGGGGGGGGGGGGGGGGGGGGGGGGGGGGGGGGDGDGGGGGGGGGGGGGGGGGGGFGGGGGGGGGGGGEGGGGGGGGGGGGGGGGGGGGFGGGGGGGGGFFGGG9AEGGGGFFGGGGGGGDGGGGGGGGGGGGGGCGDGGDGGGGGGGGGGFFGGGGGGDGGGGGGGGGGGGGG?FGFGFCECG5EAEGACFGDG5CFFGF7CCDGGGGGFGGGG/
@M03364:276:000000000-BLYN8:1:1101:14984:4731 1:N:0:1
ACTCCTACGGGAGGCAGCAGTAGGGAATCTTCGGCAATGGGGGCAACCCTGACCGAGCAACGCCGCGTGAGTGAAGAAGGTTTTCGGATCGTAAAACTCTGTTGTTAGAGAAGAACGTTAAGTAGAGTGGAAAATTACTTAAGTGACGGTATCTAACCAGAAAGGGACGGCTAACTACGTGCCAGCAGCCGCGGTAATACGTAGGTCCCAAGCGTTGTCCGGATTTATTGGGCGTAAAGCGAGC
+
GGGGGGGGGGGGGGGGGGGGGGGGGGGGGGGGGGGGGGGGGGGGGGGGGGGGGGGGGGGGGGGGGGGGGFGGGGGGGGGGGGGGGGGGGGGGGGCFGGGGGGGGGGGGGGGGGGGGGFFGGGGGGGGGGGGGGGGGGGGGGGGGGGGGGGGFGGGGGGGGGGGGGGGGGGGGGGGGGGGGGGGGGGGGGGGGGGGGGGGGGGGGGGGGGGGGFEGGGGGGE5EEGGGGG+A*CDGGGGGGGGG)
@M03364:276:000000000-BLYN8:1:1101:16788:4738 1:N:0:1
ACTCCTACGGGAGGCAGCAGTAGGGAATCTTCGGCAATGGGGGCAACCCTGACCGAGCAACGCCGCGTGAGTGAAGAAGGTTTTCGGATCGTAAAGCTCTGTTGTAAGAGAAGAATGTGTGTGAGAGTGGAAAGTTCACACAATGACGGTAACTTACCAGAAAGGGACGGCTAACTACGTGCCAGCAGCCGCGGTAATACGTAGGTCCCGAGCGTTGTCCGGATTTATTGGGCGTAAAGCGAGC
+
GGGGGGGGGGGGGGGGGEGFGGGGGDGGGGGGGDGGDFGGGGGGGGGGGGGGGGGGGGGGGGGGGGGGGCEFGCGGFGGGGGGGGGGGGGGGGGGGGGGGGGGGGCFGCFGGGGGGGGGGGFGFGFGGGGGGGGGGGGGGGGGGGGGGGGGGGGGFGGGGCCFGGGGGGGDGGGGGGGGGGGGGGGGGGGGGGGGE8CEGGGCG@FGGGGDGGGEGGGGGGGGGGGGGGGGGGGGDDGGGGGG5
@M03364:276:000000000-BLYN8:1:1101:7737:4742 1:N:0:1
ACTCCTACGGGAGGCAGCAGTAGGGAATCTTCGGCAATGGGGGCAACCCTGACCGAGCAACGCCGCGTGAGTGAAGAAGGTTTTCGGATCGTAAAACTCTGTTGTTAGAGAAGAACGTTAAGTAGAGTGGAAAATTACTTAAGTGACGGTATCTAACCAGAAAGGGACGGCTAACTACGTGCCAGCAGCCGCGGTAATACGTAGGTCCCAAGCGTTGTCCGGATTTATTGGGCGTAAAGCGAGC
+
GGGGGGGGGGGGGGGGGGGGGGGGGGGGGGGGGGGGGGGGGGGGGGGGGGGGGGGGGGGGGGGGGGGGGGGGGGGGGGGGGGGGGGGGGGGGGGGGGGGGGGGGGGGGGGGGGGGGGGGGGGGGGGGGGGGGGGGGGGGGGGGGGFGGGGGGGGGGGGGGGGGGGGGGGGGGGGGGGGGGGGGGGFGGGGGGGGGGGGEGGGGGGGGGGGGGGGGGGGGGGGGGGGGGGGGGGGEEGGGGGGGC
@M03364:276:000000000-BLYN8:1:1101:8400:4759 1:N:0:1
ACTCCTACGGGAGGCAGCAGTAGGGAATCTTCGGCAATGGGGGCAACCCTGACCGAGCAACGCCGCGTGAGTGAAGAAGGTTTTCGGATCGTAAAACTCTGTTGTTAGAGAAGAACGTTAAGTAGAGTGGAAAGTTACTTAAGTGACGGTATCTAACCAGAAAGGGACGGCTAACTACGTGCCAGCAGCCGCGGTAATACGTAGGTCCCAAGCGTTGTCCGGATTTATTGGGCGTAAAGCGAGC
+
GGGGFGGGGGGGEGGDGGGGGGGGGFGGGGGGGGGGGGGGGGGGGGFGGGGGGGGGGGGGGGGGGCFCBFGFFGGGDFGGGGF@FGGGGGGGGGGGGGGFGGGGGGGGGGGGGGGFCDFEGGGGGDGDFGGGGGGGGGFFGFFGFGGGGGGGGGGGGGGGFGGGFGCGGGGDG<BCGGEG:FG?GF6CC>CEEGGGGGFGGGEFEFFGGGGFFGGEEGGGGGG=EFFDGGCGGD/*9CGDGGD7
@M03364:276:000000000-BLYN8:1:1101:20403:4788 1:N:0:1
ACTCCTACGGGAGGCAGCAGTAGGGAATATTGCTCAATGGGCGAAAGCCTGAAGCAGCAACGCCGCGTGGAGGATGAAGGTTTTAGGATTGTAAACTCCTTTTCTAAGAGACGATTATGACGGTATCTTAGGAATAAGCACCGGCTAACTCCGTGCCAGCAGCCGCGGTAATACGGGGGGTGCAAGCGTTACTCGGAATCACTGGGCGTAAAGAGTGCGTAGGCGGGATTATAAGTCAGATGTG
+
GGGGGGGGGGGGGGGGGGGGGGGGGGGGGGGGGGGGGGGGGGGGGGDGGGGEGGGGGGGGGGGGGGGGGGGGGGGGGFGGGGGGGGGGGGGGGGGGGGGGGGGGGGGGGGGGGGGGGGGFGGGGGFGGGGGGGGGGGGGGGGGGDGGGGGGGGGGGGGGGGGGGGGGGGEGGGGGGGGGGGGGFGGGGGGGGGDEEGGGGFGGGGGGGEGGGGGGGGGGGG=EGGGGGG6EGCFGGGGGGGGGG
@M03364:276:000000000-BLYN8:1:1101:21974:4810 1:N:0:1
ACTCCTACGGGAGGCAGCAGTGGGGAATATTGCACAATGGGCGCAAGCCTGATGCAGCCATGCCGCGTGTATGAAGAAGGCCTTCGGGTTGTAAAGTACTTTCAGCGAGGAGGAAGGTGTTGTGGTTAATAACCGCAGCAATTGACGTTACTCGCAGAAGAAGCACCGGCTAACTCCGTGCCAGCAGCCGCGGTAATACGGAGGGTGCAAGCGTTAATCTGAATTACTGGGCGTAAAGCGCACG
+
GGGGGGGGGGGGGGGGGGGGGGGGGCFGCGGFGGGGGGGGGFGGGGGGGGGGGGGGGGGGGGG@EEGGGGCFEGGGFGGGGFFGGGG7CFFGGGGGGGGGEGGGGGGGGGGGGCGGGGGFFGG7:A@FFGDFGGGDEGGGFG<FEE=@DFGGECFDCC,DFDFGCGFG7F**?FF9<EFGC@C@FCGFFCCCCEEE9EFBE8>EEGCCFC95CE=EC9C0AFGGGFG7<7CFD<G*5*:>DDD<
@M03364:276:000000000-BLYN8:1:1101:13660:4815 1:N:0:1
ACTCCTACGGGAGGCAGCAGTGGGGAATATTGCACAATGGGCGCAAGCCTGATGCAGCCATGCCGCGTGTATGAAGAAGGCCTTCGGGTTGTAAAGTACTTTCAGCGAGGAGGAAGGCGTTGTGGTTAATAACCGCAGCGATTGACGTTACTCGCAGAAGAAGCACCGGCTAACTCCGTGCCAGCAGCCGCGGTAATACGGAGGGTGCAAGCGTTAATCGGAATTACTGGGCGTAAAGCGCACG
+
GGGGGGGGGGGGGGGGGGGGGGGGGGGGGGGGGGGGGGGGGGGGGGGGGGGGGGGGGGGGGGGGGGGGGGGGGGGGGGGGGGGFGGGGGGGGCFGGGGGGGGGGGGGDGGGGGGGGGGGGGGGGGGGGGGGGGGGGGGDGEGGGGGGGGGGGGGGGGGGGGGGGGGGGGGGGGGGGGGGGGGGGGGFGGGGEGGGGGGGGGEGGECGGGFC=CGEGFGFGGG=5EGFGGGGGGGGGGGGGG3C5
@M03364:276:000000000-BLYN8:1:1101:20643:4821 1:N:0:1
ACTCCTACGGGAGGCAGCAGTAGGGAATATTGCACAATGGGCGCAAGCCTGATGCAGCCATGCCGCGTGTATGAAGAAGGCCTTCGGGTTGTAAAGTACTTTCAGCGAGGAGGAAGGCATTAAGGTTAATAACCGCAGCGATTGACGTTACTCGCAGAAGAAGCACCGGCTAACTCCGTGCCAGCAGCCGCGGTAATACGGAGGGTGCAAGCGTTAATCGGAATTACTGGGCGTAAAGCGCACG
+
GGG@EFFEF7+@:FEFFGGCGFGGCCCFGGGGGGGCGFGGFCCFGGEFEF,CFGGE9,<EFF8,@@F6:?=?99C,9ECGFDDFFFCFA,@4,,5CFF<E@@BFFEC7FDFDGGGGGGC8E,8E=,CEFEFGCGCEGCEG7@+@DFCF@EGFEGGGE73>7,<,@,6@CDGGDGG9DEGFFFGGCEGB7:C*8ECGEEFCBEEGCB*1?;:FGEE859+:CEGGGGGFFEGCDGE**0:D<35C
@M03364:276:000000000-BLYN8:1:1101:7167:4824 1:N:0:1
ACTCCTACGGGAGGCAGCAGTGGGGAATATTGCACAATGGGCGCAAGCCTGATGCAGCCATGCCGCGTGTATGAAGAAGGCCTTCGGGTTGTAAAGTACTTTCAGCGAGGAGGAAGGCATTAAGGTTAATAACCTTAGTGATTGACGTTACTCGCAGAAGAAGCACCGGCTAACTCCGTGCCAGCAGCCGCGGTAATACGGAGGGTGCAAGCGTTAATCGGAATTACTGGGCGTAAAGCGCACG
+
GGGGGGGGEC@FCGGGGGGGGGGGGGGGGGGGGGGGGGGCFCGGGGGGGGGGGGGGGGGGGGGGGGGGGGFGGGGGFGGGGGGGGGGGGGGGFEGGGGGGGGGGGGGGGGGDGEGGEGGGGGGGGGGDFEFDFEGFGGGGGGGGGGGGGGGGGGGGGGGGGGGGGGGGCGGGFFGGGGGFGGGGGGGGGGEGGGGGGFGGGGDGGGGDGGGFGGGGGGCCEEEGGGGGFC8CC/CECG=<9)9<
@M03364:276:000000000-BLYN8:1:1101:22677:4833 1:N:0:1
ACTCCTACGGGAGGCAGCAGTGGGGAATATTGCACAATGGGCGCAAGCCTGATGCAGCCATGCCGCGTGTATGAAGAAGGCCTTCGGGTTGTAAAGTACTTTCAGCGAGGAGGAAGGCGTTGTGGTTAATAACCGCAGCAATTGACGTTACTCGCAGAAGAAGCACCGGCTAACTCCGTGCCAGCAGCCGCGGTAATACAGAGGGTGCAAGCGTTAATCGGAATTACTGGGCGTAAAGCGCACG
+
FGGGGGGGGGGGGGGGGGGGGGGGGGGGGGGGGGGGGGGGGGGGGGGGGGGGGGGGGGGGFFFGGGGGGGGGGGGGGGGGGGGFFGGGGGGGGGGGGGGGGGGGGDGBFFGGGGGGGDEEGECCFGCFFGGCF8CC@CFDGFFFGGGGGFCGGGGG7EFGGGGGGGGGGGGGGGGGGGGCFGGGGGGGGGGGGGGGGGGFGFGGGGDGGFFGGGGGGGGGGGGFGGGGGFFGGGGGDGFGGGG5
@M03364:276:000000000-BLYN8:1:1101:21324:4845 1:N:0:1
ACTCCTACGGGAGGCAGCAGTAGGGAATTTTTCACAATGGGCGAAAGCCTGATGGAGCAATGCCGCGTGAATGATGAAGGTCTTATAGATTGTAAAATTCTTTTATTTGGGAAGAATAGTTATATGAGGAAATGCTTATAATTTGACTGTACCATTTGAATAAGTATCGGCTAACTATGTGCCAGCAGCCGCGGTAATACATAGGATGCAAGCGTTATCCGGATTTACTGGGCGTAAAACGAGC
+
GGGGGGGGGGGGGGGGGGGGGGGGGGGGGGGGGGGGGGGGGGGGGGGGGGGGGGGGGGGGGGGGGGGGGGGGGGGGGGGGGGGGGGGGGGGGGGGGGGGGGGGGGGGGGGGGGGGGGGGGGGGGGGGGGGGGGGGGGGGGGGGGGGGGGGGGGGGGGGGFGGGGGGGGGGGGGGGGGGGGGGGGGGGGGGGGGEGGGGGGGGGFGGGGGGGGGGEGGGGGGGGGGGGGDFGGGGGGGGGGGGG9
@M03364:276:000000000-BLYN8:1:1101:26375:4849 1:N:0:1
ACTCCTACGGGAGGCAGCAGTGGGGAATATTGCACAATGGGCGCAAGCCTGATGCAGCCATGCCGCGTGTATGAAGAAGGCCATCGGGGTGTAAAGTACTTTCAGCGAGGAGGAAGGTGTTGTGGTTAATAACCGCATCAATTGACGTTACTAGCAGAAGAAGCACCGGCTAACTCCGTGCCAGCAGCCGCGGTAATACGGAGGGTGCAAGCGTTAATCGGATTTACTGGGCGTAAAGCGCACC
+
FCF@GCFG@C@BFCCFG7-CC@<,+B,C@<CEFC<FFFGFGC:@F:FCF8EF9CFE<DE8F8FF++7@F,CEF6CE,FGGG,,9C7CF7>FBFEFG,@E5CFGG9FC+CE+:::,B:BFGG,BFE@FGGCCF@FEEE++:=9FGFGGGF7+,,8@C=,:7,56CCFF3****2@BFC7F7@BF7;,B7EEC8CEGC++?;**3::;?C8FGFC;?*10+:7***<9C+<+;5)1:5*:*)19))
@M03364:276:000000000-BLYN8:1:1101:16186:4857 1:N:0:1
ACTCCTACGGGAGGCAGCAGTGGGGAATATTGCACAATGGGCGCAAGCCTGATGCAGCCATGCCGCGTGTATGAAGAAGGCCTTCGGGTTGTAAAGTACTTTCAGCGAGGAGGAAGGCGTTAAGGTTAATAACCTTGGCGATTGACGTTACTCGCAGAAGAAGCACCGGCTAACTCCGTGCCAGCAGCCGCGGTAATACGGAGGGTGCAAGCGTTAATCGGAATTACTGGGCGTAAAGCGCACG
+
GGGGGGGGGGGEGG7FEEFGGGGGGGEGDFG@FDFFDFGGFEECGDGGGGGEGGGGGGGFGGGDG@:+=CFDFGFGGGFGFGGGGGGGGGGGGGGAFAFGGGBFGFF:CFGGGGFGGGEGGGGGCGDGGGGGGCFGGGGGGGGGGGGGGGGGFGCCFGGGGGGGGG@FE:FEFFFGFDFCFFFF>F>EGGEGGGGGGCFGGGGG@BEDGFCCEECC>CFGGGEGE<CFFGE:DDGGFF=DDCD5
@M03364:276:000000000-BLYN8:1:1101:8145:4878 1:N:0:1
ACTCCTACGGGAGGCAGCAGTGGGGAATATTGCACAATGGAGGAAACTCTGATGCAGCAACGCCGCGTGAGCGATGAAGGTCTTCGGATCGTAAAGCTCTGTCTTTAGGGATGATAATGACAGTACCTAAGGAGGAAGCCACGGCTAACTACGTGCCAGCAGCCGCGGTAATACGTAGGTGGCGAGCGTTATCCGGATTTATTGGGCGTAAAGGGAGAGTAGGCGGATACTTAAGTGGGATGTG
+
GGGGGGGGGGGGGGGGGGGGGGGGGGGGGGGGGGGGGGGGGGGGGGGGGGGGGGGGGGGGGGGGGGGGGGGGGGGGGGGGGGGGGGGEGGGGGGGGGGGGGGGGGGGGGGGGGGGGGGGGGGGGGGGGGGGGGGGGGGGGGGGGGGGGGGGGGGGGGGGGGGGGGGGGGGGGGGGGGGGGGGGGGEGGGGGGGGGGEGGGGGGGGGGGGGGGGGGGG5EGGGGGGGGGGGGGFGGGG=FGGGGG
@M03364:276:000000000-BLYN8:1:1101:21988:4890 1:N:0:1
ACTCCTACGGGAGGCAGCAGTGGGGAATATTGCACAATGGACGAAAGTCTGATGGAGCAACGCCGCGTGAGTGAAGAAGGGTTTCGGCTCGTAAAGCTCTGTTGTTAAAGAAGAACGTGGGTGAGAGTAACTGTTCACCCAGTGACGGTATTTAACCAGAAAGCCACGGCTAACTACGTGCCAGCAGCCGCGGTAATACGTAGGTGGCAAGCGTTGTCCGGATTTATTGGGCGTAAAGCGAGCG
+
GGGGGFEFGGGGCG@GGGGGFGGGGGCFFFGFGCFGGGGGEGECG@CFGGGGFGFGGFGGGGGFF@EGG@EFFCGGFF<FEFGGGEFGF@FGGFGGGGGGGGGGGGGGFFGGGGGGGGGGC>FFGGGGGGGGGGGGGGFG7<FFGGGGGGGGGDGGGFGGGGGEFGGEGGGGGGGGGGGGGGGGGFGGEEGGGGEGGFGGEFGDGG>FFGFCEGEGEFGGECGEGCFFEGGGGGGGFGG:DDDD
@M03364:276:000000000-BLYN8:1:1101:18314:4892 1:N:0:1
ACTCCTACGGGAGGCAGCAGTGGGGAATATTGCACAATGGGCGCAAGCCTGATGCAGCCATGCCGCGTGTATGAAGAAGGCCTTCGGGTTGTAAAGTACTTTCAGCGAGGAGGAAGGCATTAAGGTTAATAACCTTGGTGATTGACGTTACTCGCAGAAGAAGCACCGGCTAACTCCGTGCCAGCAGCCGCGGTAATACGGAGGGTGCAAGCGTTAATCGGAATTACTGGGCGTAAAGCGCACG
+
FGGGGGGGGGGGGGGGGGGGGGGGGGGGGGGGGEGGGGGGDGGGGGGGGGGGFGAFGGGFGGGGGGGGGFEGGGGGFGGG<CFGGGGGGEGGFGGFGCGGGGFAEAECGFGFGCFGDCF8F<EFGGCFGGAFB8,?B@:DBEFGGGD:FF=FFEG@FECFGGGGGFGGGDFGGGGGDEF7FFGGGGGGGGGGGGGGEGGG518C8CEGGGGGGGGEFFGFEC5>FGGGFGDGDGGDGGGDDDGD
@M03364:276:000000000-BLYN8:1:1101:8205:4942 1:N:0:1
ACTCCTACGGGAGGCAGCAGTGGGGAATATTGCACAATGGGCGCAAGCCTGATGCAGCCATGCCGCGTGTATGAAGAAGGCCTTCGGGTTGTAAAGTACTTTCAGCGAGGAGGAAGGCATTAAGGTTAATAACCTTAGTGATTGACGTTACTCGCAGAAGAAGCACCGGCTAACTCCGTGCCAGCAGCCGCGGTAATACGGAGGGTGCAAGCGTTAATCGGAATTACTGGGCGTAAAGCGCACG
+
FGGGGGGGGGGGGGGGGGGGGGGGGGGGGGGGGGGGGGGGGGGGGGGGGFFGGGGGGGGGGGGGGGGGGBE?FGGGGGFGGGGGDFGGFG@CFGFGGFGGGGGFGCEFEGFEFEF<?<FFCCFF?FGGGGFGFGGFDGCCFF<FBFCFGGGAC@CC::>FGGGG7DFE*>@FFFGGGEFFGFFCCFF@BCCGG8=@CF9CDCCCCCE86C;F=BEG=<?CCEC7FFGGGG8FGD==DGGD77)/
@M03364:276:000000000-BLYN8:1:1101:4667:4943 1:N:0:1
ACTCCTACGGGAGGCAGCAGTAGGGAATCTTCCGCAATGGGCGAAAGCCTGACGGAGCAACGCCGCGTGAGTGATGAAGGGTTTCGGCTCGTAAAACTCTGTTATTAGGGAAGAACATATGTGTAAGTAACTGTGCACATCTTGACGGTACCTAATCAGAAAGCCACGGCTAACTACGTGCCAGCAGCCGCGGTAATACGTAGGTCCCAAGCGTTGTCCGGATTTATTGGGCGTAAAGCGAGCG
+
GGGGGGGGGGGGGGGGGGGGGGGGGGGGGGGGGGGGGGGGGGGGGGGGGGGGGGGGGGGGGGGGGGGGGGGGGGGGGGGGGGGGGGGGGGGGGGGGGGGGGGGGGGGGGGGGGGGGGGGGGGGGGGGGGGGGFGGGGGGGGGGGGGGGGGGGGGGGGGGGGGGGFGGGGGGGGGGGGGGGGGGGFGGGFGGEGGGGGFGGFGGGGGFFGGGGGGGGGGGGGGGGGGGGGGGGGGGGFFFGGGG<
@M03364:276:000000000-BLYN8:1:1101:6468:4946 1:N:0:1
ACTCCTACGGGAGGCAGCAGTAGGGAATCTTCGGCAATGGGGGCAACCCTGACCGAGCAACGCCGCGTGAGTGAAGAAGGTTTTCGGATCGTAAAACTCTGTTGTTAGAGAAGAACGTTAAGTAGAGTGGAAAGTTACTTAAGTGACGGTATCTAACCAGAAAGCCACGGCTAACTACGTGCCAGCAGCCGCGGTAATACGTAGGTTGCAAGCGTTATCCGGATTTATTGGGCGTAAAGCGAGC
+
FFCFFGGGEGGGGGGEGGGGGGGGGGGGGFGGGDEEGFGCGGGGGGGGGGGGGGGGGGGGGGGGGGGFFGCE9?FGGGF8BFFGGGGGGGGGGGGFGGGGGGFGGGGFDFFGGGGGG+BFFFEGG9DFGGFFDGGGGCFFCF9DCFGGGGGGGFGG<FGGGGGGGGCCCGGGEC@FGGGGGG7,BCGFFFEGGGEGGGGDGGGGGG+:FFFGGGAEGGGGGGCCEG7EFGGGCGEGGF>7C5D1
@M03364:276:000000000-BLYN8:1:1101:17455:4948 1:N:0:1
ACTCCTACGGGAGGCAGCAGTAGGGAATCTTCGGCAATGGGGGCAACCCTGACCGAGCAACGCCGCGTGAGTGAAGAAGGTTTTCGGATCGTAAAACTCTGTTGTTAGAGAAGAACGTTAAGTAGAGTGGAAAGTTACTTAAGTGACGGTATCTAACCAGAAAGGGACGGCTAACTACGTGCCAGCAGCCGCGGTAATACGTAGGTCCCAAGCGTGGTCCGGATTTATTGGGCGTAAAGCGAGC
+
GGGGGGGGGGGDGGGGGGGGGGGGGGGGGGGGGGGGGGGGGGG@GG@FFGGGGGGGGGGGGGGGGGGGGGGGGGGGGGGGGGGGFGGGGGGGGGGGGGGGGGGGGGGGGGGGGGGGG3<DFD<DFAFGCD9AEFFDF<DFF<<FFAAE@CB<CFFFGFGGGGFGF7<FFGGGEG8DCFCGGGFD7;<:FDEEGG>8*>+?CE9C7E9C*<CFFGG**:??E8=EEG:CFGGDCC::577:57<5
@M03364:276:000000000-BLYN8:1:1101:20690:4956 1:N:0:1
ACTCCTACGGGAGGCAGCAGTAGGGAATTTTTCACAATGGGCGAAAGCCTGATGGAGCAATGCCGCGTGAATGATGAAGGTCTTATAGATTGTAAAATTCTTTTATTTGGGAAGAATAGTTATATGAGGAAATGCTTATAATTTGACTGTACCATTTGAATAAGTATCGGCTAACTATGTGCCAGCAGCCGCGGTAATACATAGGATGCAAGCGTTATCCGGATTTACTGGGCGTAAAACGAGC
+
GGGGGGGGGGGCFGGEGGGGGGGGGGGGGGGGGFAFGGGGGGGEDGGGGGGGGGGGGGGGGGFGGEEGGFGGGFGGEDGGGGGGGGGECEFFGGGGGGGAGAFGDGFGGG7EG:<:FGGGGGGGGGGGGFGGGGGGGGGGGGGGGGDGGGFFGGFGGGGGD@DFGGGGGGGGGFGGGGGGGGGGGGGGGFGGDCEGEF;BEGGFGGGGGGGGGGGGGGGGGGGGGCFGGGGGGGGGDFGFGGG5
@M03364:276:000000000-BLYN8:1:1101:24877:4958 1:N:0:1
AACTCCTACGGGAGGCAGCAGTAGGGAATCTTCGGCAATGGGGGCAACCCTGACCGAGCAACGCCGCGGGAGTGAAGAAGGTTTTCGGATCGTAAAACTCTGTTGTTAGAGAAGAACGTTAAGTAGAGTGGAAAGTTACTTAAGTGACGGTATCTAACCAGAAAGGGACGGCTAACTACGTGCCAGCAGCCGCGGTAATACGTAGGTCCCAAGCGTTGTCCGGATTTATTGGGCGTAAAGCG
+
GGGGGGGGGGGGGCGGGGGFGGGGGG8FGGGGGGGGGGGGGGGGGGFGFGGGGFCCGGG>FGGGGGGD+>FGFGEDGGGGGFGFGFGCCGGGGGGFGFGFFFEGGFGGGGFGGGGGFGGG<CFFFG9FFGFFFFGGGGA@FFFFFCAFEFGGGGGGFFGGF>FC7DGGFE>EEGGGCGGC<2CCGGGG+<EEEE5B8CGGFGGGGEGGGGGGGF8C5*:9CEDGCG+<FGC6FFC7CGFGCG
@M03364:276:000000000-BLYN8:1:1101:9250:4972 1:N:0:1
ACTCCTACGGGAGGCAGCAGTGGGGAATATTGCACAATGGGCGCAAGCCTGATGCAGCCATGCCGCGTGTATGAAGAAGGCCTTCGGGTTGTAAAGTACTTTCAGCGAGGAGGAAGGTGTTGTGGTTAATAACCGCAGCAATTGACGTTACTCGCAGAAGAAGCACCGGCTAACTCCGTGCCAGCAGCCGCGGTAATACGGAGGGTGCAAGCGTTAATCGGAATTACTGGGCGTAAAGCGCACG
+
GGE@<F<FCEFCF>@-CCDFCEFCC@FFFFFEGGGFAFF@FGE:FDC@,CCEFDFAFFFFGFEFGCGGGGFEE9EEA=E<F@<@=FGDGGGFGAFDG9EFF5FAFFG7FF=FC@=FEGGCFGGGGFGFGGGGCFEG>B7D@,3@=FFGGGGGGE7CECE>CFFFGF>FGC7<7FD;DEGGGFCF>CCFGGECGEGGGFGEGEEGGGGGCGGGGEEEF??ECCCCFGC?FCC2>CECFFGGG<D5
@M03364:276:000000000-BLYN8:1:1101:9750:4993 1:N:0:1
ACTCCTACGGGAGGCAGCAGTGGGGAATATTGCACAATGGGCGCAAGCCTGATGCAGCCATGCCGCGTGTATGAAGAAGGCCTTCGGGTTGTAAAGCCCTTTTGTACGGGAAGAAAGCTTTCGGGTTAATACCCTGGGAGGATGACGGTACCGTAAGAATAAGCACCGGCTAACTTCGTGCCAGCAGCCGCGGTAATACGAAGGGTGCAAGCGTTAATCGGAATTACTGGGCGTAAAGCGTGCG
+
GGGGGGGGGGGGGGGGGGGGGGGGGGGGGGGGGFGGGGGGGGGGGGGGGGGGGGGGGGFGGGGGGGGGGGFGG9CFEFGC8EFGGGGGGGGGGGGGGFGGGGGGGCCFGGGGGGGGGGGGFFGGGGGGGGGCGFFGGG<FGCCGCFF7@F@FGGCFGGGFF9FGGGGGGGGGGGGGGE<:@F;D7FCC@CGGGGGGGGGGG5BC8BE8FFGFEGGDFFCFE8EFGDGFFGEFGD=E*?*7DGC3
@M03364:276:000000000-BLYN8:1:1101:26440:4998 1:N:0:1
ACTCCTACGGGAGGCAGCAGTAGGGAATCTTCGGCAATGGGGGCAACCCTGACCGAGCAACGCCGCGTGAGTGAAGAAGGTTTTCGGATCGTAAAACTCTGTTGTTAGAGAAGAACGTTAAGTAGAGTGGAAAGTTACTTAAGTGACGGTATCTAACCAGAAAGGGACGGCTAACTACGTGCCAGCAGCCGCGGTAATACGTAGGTCCCAAGCGTTGTCCGGATTTATTGGGCGTAAAGCGAGC
+
GGFFFGF9BCFGGGEGEGGGGGFFGGFGGGAAFGEFFEFFGDGGGGC8FFGD8FCGE7CFFGEEGGCFFFGGGCGGGGDFGFFF9FCGEEGG8DFFFGGGFFGGGGEFGGDFGGCGGDFF7DDGF,CCDFD=FFGGGFGGGGGGGGFDGGG7>FFDFCCFCGCGCDFF>:CGGGGG9,=B,=8CFFGFFGDD5:C@CGFGGGFGCE;F8FFF5CCE5EC7*:ACCCEE7??CCD55D37:73C)
@M03364:276:000000000-BLYN8:1:1101:6938:5000 1:N:0:1
ACTCCTACGGGAGGCAGCAGTAGGGAATCTTCGGCAATGGGGGCAACCCTGACCGAGCAACGCCGCGTGAGTGAAGAAGGTTTTCGGATCGTAAAACTCTGTTGTTAGAGAAGAACGTTAAGTAGAGTGGAAAGTTACTTAAGTGACGGTATCTAACCAGAAAGGGACGGCTAACTACGTGCCAGCAGCCGCGGTAATACGTAGGTCCCAAGCGTTGTCCGGATTTATTGGGCGTAAAGCGAGC
+
GGGGGGGGGGGGCGGGGGGGGGGGGGGGGGGFGDGEDGGGGGGGGGGGGGGGGDGGGGGGGGGGGGGGGGGGGGGGGGGGGFGGGGGGGGGGGGGGGGGGGGGGGGFGGGGGFFFGGDEFGGGFGGGFGGGGGGFGGGGGGGGGGGGGGGGGGGGGGGGGGGGGFGGGGGGGGGGDFGEFAEGGGGGGGGGGGGGG*??FFGGGGGG98@:FFGC5CCGGDECCEC?CFGGGGGGDD::>DGG3
@M03364:276:000000000-BLYN8:1:1101:14832:5001 1:N:0:1
ACTCCTACGGGAGGCAGCAGTAGGGAATTTTTCACAATGGGCGAAAGCCTGATGGAGCAATGCCGCGTGAATGATGAAGGTCTTATAGATTGTAAAATTCTTTTATTTGGGAAGAATAGTTATATGAGGAAATGCTTATAATTTGACTGTACCATTTGAATAAGTATCGGCTAACTATGTGCCAGCAGCCGCGGTAATACATAGGATGCAAGCGTTATCCGGATTTACTGGGCGTAAAACGAGC
+
GGGGGGGGGGGGGGGGGGFFGGGGGGGGGGGGGGGGGGGGGFGGGGGGGGGGGGGGGGGGGGGGGGGGGGGGGGGECCFGGGGGGGFF<FGGGGGGGGGGGGFGGGGGGGGGFGGFGGGGGFD?AFFFGGGGGGGGGFFGGGGFGGGGGGGGGGGFGGGGGGGFGGGGGGGGGGGGGGGGGG9FGGGGGGCEGGGGDE9EGGGGGFGGCFFGFEGEGGGGEGCGGGGEFGF5FGGG<D@FGGG5
@M03364:276:000000000-BLYN8:1:1101:26058:5014 1:N:0:1
ACTCCTACGGGAGGCAGCAGTGGGGAATATTGCACAATGGGCGCAAGCCTGATGCAGCCATGCCGCGTGTATGAAGAAGGCCTTCGGGTTGTAAAGTACTTTCAGCGAGGAGGAAGGCATTAAGGTTAATAACCTTAGTGATTGACGTTACTCGCAGAAGAAGCACCGGCTAACTCCGTGCCAGCAGCCGCGGTAATACGGAGGGTGCAAGCGTTAATCGGAATTACTGGGCGTAAAGCGCACG
+
GGCGGGGGGGGFGGGGGGGGFGGGGGGGGGGGGGGGGGDGGGGGGGGGGGGGGGGGGFFGGGGGGGGGGGGGGGGGGGGGGGGGGDEEFGGGGGFFGGGGGGGGGGGGGGGGGGGGGGGGGGGGGGGGGGGGGG9FGGGGDGGGGGGGGGGGGGGGGGGGGGFGGGGGEGGGGGGGGGGGGGGFGGGGGGGGGGGGFCGFD>EDGEGGGGGFEGGDFFGGGGGGGGGGGGGGGGGGFGGGGGGD
@M03364:276:000000000-BLYN8:1:1101:15617:5037 1:N:0:1
ACTCCTACGGGAGGCAGCAGTAGGGAATCTTCGGCAATGGACGAAAGTCTGACCGAGCAACGCCGCGTGAGTGAAGAAGGTTTTCGGATCGTAAAACTCTGTTGTTAGAGAAGAACAAGGATGAGAGTAAAATGTTCATCCCTTGACGGTATCTAACCAGAAAGCCACGGCTAACTACGTGCCAGCAGCCGCGGTAATACGTAGGTGGCAAGCGTTGTCCGGATTTATTGGGCGTAAAGCGAGC
+
GGGGGGGGGGGGGGGGGGGGGGGGGGGGGGGGGGGGGGGGGGGGGGGGGGGGGGGGGGGGGGGGGGGFFFGGGGGGGGGGGGGGGGGGGGGGGGGGGGGGGGGGGGGGGGGGGGGGGGGGGGGGGGGGGGGGGGGGGGGGGGGGGGGGGGGGGGGGGGGGGGGGGGGGGGGGGGGGGGDFGFGGGGGGGGGDGGGGEFGGGGGGGGGGGGGGGGGC=EGFGGGGGGGGGGGGGGGGGGGGGGD)
@M03364:276:000000000-BLYN8:1:1101:4499:5045 1:N:0:1
ACTCCTACGGGAGGCAGCAGTGGGGAATATTGCACAATGGGCGCAAGCCTGATGCAGCCATGCCGCGTGTATGAAGAAGGCCTTCGGGTTGTAAAGTACTTTCAGCGAGGAGGAAGGCATTAAGGTTAATAACCTTGGTGATTGACGTTACTCGCAGAAGAAGCACCGGCTAACTCCGTGCCAGCAGCCGCGGTAATACAGAGGGTGCAAGCGTTAATCGGAATTACTGGGCGTAAAGCGCACG
+
GGGG8FGGGGGGGGGGGGGGGGGGGDGGGGGGGGGGGGGGGGGGGGGGGGGGGGGGGGGGGGGGGGGBFFGGFGFGGGGGGGGGGGGGCFFEDFFGFGFGGGGGGGG7FEFGGEFFGGGGGGGG9FGCEEEGGDGFFGGGGGGFGGGCFGGFGGGEFGGGG@FGGGGEEGDCFGGCGDFGDCGGGGGGGGGGGG5CF+<?FCCFGGGGG7CEEEGGGGGGGGGGFF7EGGG5DDGGGFDGGGDC
@M03364:276:000000000-BLYN8:1:1101:9889:5046 1:N:0:1
ACTCCTACGGGAGGCAGCAGTAGGGAATTTTTCACAATGGGCGAAAGCCTGATGGAGCAATGCCGCGTGAATGATGAAGGTCTTATAGATTGTAAAATTCTTTTATTTGGGAAGAATAGTTATATGAGGAAATGCTTATAATTTGACTGTACCATTTGAATAAGTATCGGCTAACTATGTGCCAGCAGCCGCGGTAATACATAGGATGCAAGCGTTATCCGGATTTACTGGGCGTAAAACGAGG
+
GGGGGGGGGGGGGDGGGGFFGGGGGDGGGGGGGGFGGGGGGGGGGGGGGGGGGGGGGGGGGGGGGGGGGGGGGCFGGFFFFFFGCFGGGGGGGGGGGGGGGGGGGGGGGGGGFGGGGGGGGFFGGGGGGGGGGGGFGGGGGGGGGGGGGGGGGGGGGGGFGDGGGGGGGGGGGGGGGGGGGGGGFFFGGFGGGGGGGGFF9ADGGGGGCDFGGDGGGGGGGGGGDGGGGGGGGGGGCGGG35C)
@M03364:276:000000000-BLYN8:1:1101:6497:5074 1:N:0:1
ACTCCTACGGGAGGCAGCAGTAGGGAATCTTCGGCAATGGGGGCAACCCTGACCGAGCAACGCCGCGTGAGTGAAGAAGGTTTTCGGATCGTAAAACTCTGTTGTTAGAGAAGAACGTTAAGTAGAGTGGAAAGTTACTTAAGTGACGGTATCTAACCAGAAAGGGACGGCTAACTACGTGCCAGCAGCCGCGGTAATACGTAGGTCCCAAGCGTTGTCCGGATTTATTGGGCGTAAAGCGAGC
+
GGGGGGGGGGGGGGGGGGGGGGGGGGGGGGGGGGGGGGGGGGGGGGGGGGGGGGGGGGGGGGGGGGGGGGGGGGGGGGGGGGGGGGGGGGGGGGGGGGGGGGGGFGGGGGGGGGGGGGGGGGGGGGGGFGGGGGGGGGGGGFGGGGGGGGGGGGGGGGGGGGGGGGGGGGGGGGGGGGGGGGGGGGGFGGGGGGGGGGGGGGGGGGGGGGGGGGGGGGGGGGGGEGGFGGGGGGGGGGGGCDG<
@M03364:276:000000000-BLYN8:1:1101:7175:5078 1:N:0:1
ACTCCTACGGGAGGCAGCAGTGGGGAATATTGCACAATGGGCGCAAGCCTGATGCAGCCATGCCGCGTGTATGAAGAAGGCCTTCGGGTTGTAAAGTACTTTCAGCGAGGAGGAAGGCATTAAGGTTAATAACCTTGGTGATTGACGTTACTCGCAGAAGAAGCACCGGCTAACTCCGTGCCAGCAGCCGCGGTAATACGGAGGGTGCAAGCGTTAATCGGAATTACTGGGCGTAAAGCGCACG
+
GGGGGGGGGGGGGGGGGGGGGGGGGGGGGGGGGGGGGGGGGGGGGGGGGGGGGGGGGGGGGGGGGGGGGGGGGGGGGGGGGGGGGGGGGGGGGGGGGGGGGGGGGGGGGGGGGGGGGGGGGGFGGGGGGFGGGGGGGGGGGGGGGGFGGGGGGGGGGGGGGGFGGGGGGGGGGGGGGGGGGFFGFGGGGGGGGGGGGGGGGGGGGGGGGGGFGGGGGGGGGGEGFGGGGGGGGGGGGGGGGGG3
@M03364:276:000000000-BLYN8:1:1101:9100:5083 1:N:0:1
ACTCCTACGGGAGGCAGCAGTAGGGAATCTTCGGCAATGGGGGCAACCCTGACCGAGCAACGCCGCGTGAGTGAAGAAGGTTTTCGGATCGTAAAACTCTGTTGTTAGAGAAGAACGTTAAGTAGAGTGGAAAGTTACTTAAGTGACGGTATCTAACCAGAAAGGGACGGCTAACTACGTGCCAGCAGCCGCGGTAATACGTAGGTCCCAAGCGTTGTCCGGATTTATTGGGCGTAAAGCGAGC
+
GGGGGGGGGGGEGGGGGGGGGGGGGGGGGGGGGGGGGGGGGGGGGGGGGGGGGGGGGGGGGGGGGGGFGGGGGGGGGGGGGGGGGGGGGGGGGGGGGGGGGGGGGGGGGGGGGGGGGGGFGGGGFGGGGGGGGGGGGGGGGGGGGGFGGGGGGGGGGGDFFGGGGGGFGFGGGGGGGGGGGGGGGFGGGFGGGGGCEFFGGGGGGGGGGGGGGGGGGGGGGGGGGGGGGFGGFGGGGGGGGGG7
@M03364:276:000000000-BLYN8:1:1101:5605:5100 1:N:0:1
ACTCCTACGGGAGGCAGCAGTAGGGAATCTTCCACAATGGACGAAAGTCTGATGGAGCAACGCCGCGTGAGTGAAGAAGGTTTTCGGATCGTAAAACTCTGTTGTTAGAGAAGAACAAGGATGAGAGTAAAATGTTCATCCCTTGACGGTATCTAACCAGAAAGCCACGGCTAACTACGTGCCAGCAGCCGCGGTAATACGTAGGTGGCAAGCGTTGTCCGGATTTATTGGGCGTAAAGCGAGC
+
GGGGCFGGGGGGGGGGGGFGFFGFGGGGGGGGGGGGGGGGGGGGGGGGGGGGGGGFGGGGGGGGGGGFGEGGGFGGGGGGGGGGGGGCFGGGGGGGGGGGGGGGGGGGGGGGGGGGGGGGFGG,EFFGGGGGGGGGGGGGFGFGFFGGGGGGGGGGGGGGCFGGGFGGGGGGCFGGGGGGFGDGGGGGGGGEGGGEEGCGGGGGGGGGFGGGGGGEGE7FEEECEGGGGGGGGGGGDDGG37D)
@M03364:276:000000000-BLYN8:1:1101:10249:5104 1:N:0:1
ACTCCTACGGGAGGCAGCAGTAGGGAATCTTCGGCAATGGGGGCAACCCTGACCGAGCAACGCCGCGTGAGTGAAGAAGGTTTTCGGATCGTAAAACTCTGTTGTTAGAGAAGAACGTTAAGTAGAGTGGAAAGTTACTTAAGTGACGGTATCTAACCAGAAAGGGACGGCTAACTACGTGCCAGCAGCCGCGGTAATACGTAGGTCCCAAGCGTTGTCCGGATTTATTGGGCGTAAAGCGAGC
+
GGGGGGGGGGGGGGGGGGGGGGGGGGGGGGGGGGGGGGGGGGGGGGGGGGGGGGGGGGGGGGGGGGGGGGGGGGGGGGGGGGGGGGGDGGGGGGGGGGGGGGGGGGGGGGGGGGGGGGGGFGFFFGGGGFGGGGGGGGGGGGGGGGGGGGGGGGFGGGGGGGGGGGGGGGGGGGGGGGGGGGGGGGGGGGGGGGGGEGCCGCFGGGGGGG?@FGGEGGGGGGGGGGGGGGGGGDGGGGGGGGG5
@M03364:276:000000000-BLYN8:1:1101:9545:5159 1:N:0:1
ACTCCTACGGGAGGCAGCAGTGGGGAATATTGCACAATGGAGGAAACTCTGATGCAGCAACGCCGCGTGAGCGATGAAGGTCTTCGGATCGTAAAGCTCTGTCTTTAGGGATGATAATGACAGTACCTAAGGAGGAAGCCACGGCTAACTACGTGCCAGCAGCCGCGGTAATACGTAGGTGGCGAGCGTTATCCGGATTTATTGGGCGTAAAGGGAGCGTAGGCGGATACTTAAGTGGGATGTG
+
GGGGGGGGGGGGGGGGGGGGGGGGGGGGGGGGGGGGGGGGGGGGGGGGGGGGGGGGGGGGGGGGGGGGGGGGGGGGGGGGGFGGGGGGGGGGGGGGGGGGGGGGGGGGGGFGGGGGGFCFGGGGGGGGGGGGFGGGGGGGGGGGGGGGGGGGGGGGGGGGGGGGGGGGGGGGGGGGGGGGGGGGGEEGGGGGGGGGEEGFFGGGGGFGGGGGGGGGGD=ECCGGGGGGGGGGGGG7CCD5<DC>
@M03364:276:000000000-BLYN8:1:1101:12042:5162 1:N:0:1
ACTCCTACGGGAGGCAGCAGTAGGGAATCTTCGGCAATGGACGAAAGTCTGACCGAGCAACGCCGCGTGAGTGAAGAAGGTTTTCGGATCGTAAAACTCTGTTGTCAGAGAAGAACAAGGGTGAGAGTGGAAAGTTCACCCCTTGACGGTATCTGACCAGAAAGCCACGGCTAACTACGTGCCAGCAGCCGCGGTAATACGTAGGTCCCAAGCGTTGTCCGGATTTATTGGGCGTAAAGCGAGC
+
GGGGGGGGGGGGGGGGGGGGGGGGGGGGGGGGGDGGGGGGFGGGGGFGGGGGGGGGGGGGGGGGGGGGGGGGGGGGGGGGGGGGGGGGGFGGGFGGGGGGGGGGGGGGFGGGGGDGGGGGGFEFGGGGGGGGGGGGGFGDGGGGGGGGGGGGGGGGGGGGGGGGGGGGGGGGGGGGGFGGGGGGGGGGGGGGGGGGEGCFCFGGGGGECF@GGGGGDGGGGGEGGGGGGGGCFDGGGGGGG77)
@M03364:276:000000000-BLYN8:1:1101:8800:5167 1:N:0:1
ACTCCTACGGGAGGCAGCAGTAGGGAATCTTCGGCAATGGGGGCAACCCTGACCGAGCAACGCCGCGTGAGTGAAGAAGGTTTTCGGATCGTAAAACTCTGTTGTTAGAGAAGAACGTTAAGTAGAGTGGAAAGTTACTTAAGTGACGGTATCTAACCAGAAAGGGACGGCTAACTACGTGCCAGCAGCCGCGGTAATACGTAGGTCCCAAGCGTTGTCCGGATTTATTGGGCGTAAAGCGAGC
+
GGGGGGGGGGGGGGGGGGGGGGGGGGGGGGGGGGGGGGGGGGGGGGGGGGGGGGGGGGGGGGGGGGGCGFGGGGGGGGGGGGGGGGGGGGGGGGGGGGGGGGGGGGGGGGGGGGGGGDFFGGFGGGGGGGGGGGGGGFGGGGGGGFGGGGGGGGGGGFGGGGGGGGGFGGGGGGGGGGGGGGGGGGGGG>EEEGE@CGCEGG?FGFFFGGGGGGGGGGGGGG5CGFGGFGGE<D5EDGF=DGG)
@M03364:276:000000000-BLYN8:1:1101:22827:5173 1:N:0:1
ACTCCTACGGGAGGCAGCAGTGGGGAATATTGCACAATGGGCGCAAGCCTGATGCAGCCATGCCGCGTGTATGAAGAAGGCCTTCGGGTTGTAAAGTACTTTCAGCGAGGAGGAAGGCATTAAGTTTAATAACCTTAGTGATTGACGTTACTCGCAGAAGAAGCACCGGCTAACTCCGTGCCAGCAGCCGCGGTAATACGGAGGGTGCAATCGTTAATCGGAATTACTGGGCGTAAAGCGCACG
+
<FADFFFGFF7@:+-CFGFGGGCCEEG?<FGGGGCECFFEGGEGGFGG@CF8CFGFC8C<F8<C7ECFGFEAFFEFGGGG88E<,C::FEGGGFDCEGCDFE<FG<C+@F7F7FGGD,?FFFGF,C<@FFFEF8FCDDC<,5E5,A@F78+,=:+@FF7CC@F,>F<FF*CFF<;EC*>:<*>>>>,DF5:EGGGDCF+=EBEG7BC*?@+>@EEFEG7>ACCC@@3CC75CD<C:FFGDDGG)
@M03364:276:000000000-BLYN8:1:1101:9952:5194 1:N:0:1
ACTCCTACGGGAGGCAGCAGTGGGGAATATTGGACAATGGGCGAAAGCCTGATCCAGCCATGCCGCGTGTGTGAAGAAGGTCTTCGGATTGTAAAGCACTTTAAGTTGGGAGGAAGGGCATTAACCTAATACGTTAGTGCTTTGACGTTACCGACAGAATAAGCACCGGCTAACTCTGTGCCAGCAGCCGCGGTAATACAGAGGGTGCAAGCGTTAATCGGAATTACTGGGCGTAAAGCGCGCG
+
GGGGGGGGGGGGGGGGGGGGGGGGGGGGGGGGGGGGGGGGGGGGGGGGGGGGGGGGGGGGGGGGGGGGGGGGGGGGFGGGGGGGGGGGGGGGGGGGGGGGGGGGGGGGGGGGGGFGEGGGGGGGGGGGFGGGGGGGGGGGGGGGGGGGGGGGGGGGGGGGGGFGGGGGGGGGGFFGGGGGGGGGGFGGFGGGGGGGGDGGGGGGGGGGGGGGGGGGGGGGGGGGGGGGGGGGGGGEFGDG:DDD
@M03364:276:000000000-BLYN8:1:1101:8343:5197 1:N:0:1
ACTCCTACGGGAGGCAGCAGTAGGGAATCTTCGGCAATGGGGGCAACCCTGACCGAGCAACGCCGCGTGTGTGAAGAAGGTTTTCGGATCGTAAAACTCTGTTGTTAGAGAAGAACGTTAAGTAGAGTGGAAAGTTACTTAAGTGACGGTATCTAACCAGAAAGGGACGGCTAACTACGTGCCAGCAGCCGCGGTAATACGTAGGTCCCAAGCGTTGTCCGGATTGATTGGGCGTACAGCGAGC
+
F@<FCE<EBF7@C@FGGG<<FGAFCAADFFAEF@FE:FGGGGGCGGGGG8F<@EC@:CCFEFFGG:F@F=+4B@FF98FEDGAFDF+=FGEGG<7FFFCECFGGGF<FFGF@DFGGGGGE<DF9F,EFGGCGGGGGFGGC=FGD,=,<C:CF9DA=FGFGGD,@FGFFFFGCEEGF@F@<:CFGFGFGC5EGG>3BEFFCEFFFCFG+;CFFFCE5EGGCEGACE*9:FGDGCGEG)1>FD57)
@M03364:276:000000000-BLYN8:1:1101:15354:5223 1:N:0:1
ACTCCTACGGGAGGCAGCAGTGGGGAATATTGCACAATGGGCGCAAGCCTGATGCAGCCATGCCGCGTGTATGAAGAAGGCCTTCGGGTTGTAAAGTACTTTCAGCGAGGAGGAAGGCGTTGTGGTTAATAACCGCAGCGATTGACGTTACTCGCAGAAGAAGCACCGGCTAACTCCGTGCCAGCAGCCGCGGTAATACGGAGGGTGCAAGCGTTAATCGGAATTACTGGGCGTAAAGCGCACG
+
GFGGGGGFGCFEGGGGGFCEFFFFEFEFFGCGGGGFFDGFGGGGGCCGGGG?FFGCFGGCFFGFGGGGGFFGDDEGGGGG@FFAEDEEEFFGGGGGGGGGGGGGGFGC:7CFGGBGDFCFGGGGDGFGFD<FFEF7:FEECFFGGEGGCAEEGGGCEEFCCCFE7FGGGGGGGGGGGEGGFG9EGGGGGGGGCECCG+CFCCCEGGGGGFGGG2A?FCGGC58C@7AFFGGGGDGCG7>D5C<7
@M03364:276:000000000-BLYN8:1:1101:10290:5235 1:N:0:1
ACTCCTACGGGAGGCAGCAGTAGGGAATCTTCGGCAATGGGGGCAACCCTGACCGAGCAACGCCGCGTGAGTGAAGAAGGTTTTCGGATCGTAAAACTCTGTTGTTAGAGAAGAACGTTAAGTAGAGTGGAAAGTTACTTAAGTGACGGTATCTAACCAGAAAGGGACGGCTAACTACGTGCCAGCAGCCGCGGTAATACGTAGGTCCCAAGCGTTGTCCGGATTTATTGGGCGTAAAGCGAGC
+
GGGGGGGGGGGGGGGGGGGGGGGGGGGGGGGGGGGGGGGGGGGGGGGGGGGGGGGGGGGGGGGGGGGGGGGGGGGGGGGGGGGGGGGGGGGGGGGGGGFGGGGGGGGGGGGGGGGGGGGGGGGGGGGGGGGGGGGGGGGGGGGGGGGGGGGGGGGGGGGGGGGGGGGGGGGGGGFGGGGGGGFCCFGGGGGGGGGGGFCFGGGGGGGGGGGGGGGGGGGFEGGGGF7CEFGGGGGGGGGC</7/
@M03364:276:000000000-BLYN8:1:1101:16425:5242 1:N:0:1
ACTCCTACGGGAGGCAGCAGTAGGGAATTTTTCACAATGGGCGAAAGCCTGATGGAGCAATGCCGCGTGAATGATGAAGGTCTTATAGATTGTAAAATTCTTTTATTTGGGAAGAATAGTTATATGAGGAAATGCTTATAATTTGACTGTACCATTTGAATAAGTATCGGCTAACTATGTGCCAGCAGCCGCGGTAATACATAGGATGCAAGCGTTATCCGGATTTACTGGGCGTAAAACGAGC
+
GGGGGGGGGGGGGGGGGGGGGGGGGGGGGGGGGGGFGGGGGGGGGGGGGGGGGGGGGGGGGGGGGGGGGGGGGGGGGGGGGGGGGGGGGGGGGGGGGGGGGGGGGGGGGGGGGGGGGGGGGGGGGGGGGGGGGGGGGGGGGGGGGGGGGGGGGGGGGGGGGGGGGGGGGGGGGGGGGGGGGGGGGGGGGGGGGGGGGGGGFGGGGGGGGGGGGGGGGGGGGGEGGGGGFFGCGGGGGGGGGGG5
@M03364:276:000000000-BLYN8:1:1101:10014:5243 1:N:0:1
ACTCCTACGGGAGGCAGCAGTGGGGAATATTGCACAATGGGCGCAAGCCTGATGCAGCCATGCCGCGTGTATGAAGAAGGCCTTCGGGTTGTAAAGTACTTTCAGCGAGGAGGAAGGTGTTGTGGTTAATAACCGCAGCAATTGACGTTACTCGCAGAAGAAGCACCGGCTAACTCCGTGCCAGCAGCCGCGGTAATACGGAGGGTGCAAGCGTTAATCGGAATTACTGGGCGTAAAGCGCACG
+
GGGGGGGGGGGGGGGGGGGGGGGGGGGGGGGFGGGGGGGGGGGGGGGGGFGDGGGGGGGGGGGGGGGGFGGCGGGGGGGGGGGGGGGGGGGGGGGGGGGGFGGGGGGGGGGGGGEFCFGGGGGGGGGGGGGGGGGGCGGF8FFGGGGGGGGGGGEGGGGFGGBFGGGGGGGGGGGGGGFGGGGGGGGGGGGGGGGDECGGDGGGGGGGGGGGGGC*7CGGGGDGGGGGGGF5CD=757CDDGG5
@M03364:276:000000000-BLYN8:1:1101:17719:5251 1:N:0:1
ACTCCTACGGGAGGCAGCAGTGGGGAATATTGCACAATGGGCGCAAGCCTGATGCAGCCATGCCGCGTGTATGAAGAAGGCCTTCGGGTTGTAAAGTACTTTCAGCGAGGAGGAAGGCATTAAGGTTAATAACCTTAGTGATTGACGTTACTCGCAGAAGAAGCACCGGCTAACTCCGTGCCAGCAGCCGCGGTAATACGGAGGGTGCAAGCGTTAATCGGAATTACTGGGCGTAAAGCGCACG
+
GGGGGGGGGGGGGGGGGGFFGGGGGGGGGGGGGGGGGGFGGGGGGGGGGGGGGGGGGGGGGGGGGGGGGGGGGGGGGGGGGGGGGGGGGGGGGGGGGGGGGGGGGGGGGGDGGGGGGGGGGGGGGGGGGGGGGGGGGGGGGGGGGGGGGGGGGGGGGGGGGFFGGGGGGGGGGGGGGGGGGGGGGGGGGGGGGGGGGEGGGGGGGGGGGGGGGGGGGGGGGGGGGGFGGGGGGGGGFGGGGGG<
@M03364:276:000000000-BLYN8:1:1101:12747:5261 1:N:0:1
ACTCCTACGGGAGGCAGCAGTGGGGAATATTGCACAATGGGCGCAAGCCTGATGCAGCCATGCCGCGTGTATGAAGAAGGCCTTCGGGTTGTAAAGTACTTTCAGCGAGGAGGAAGGCGTTGTGGTTAATAACCGCAGCGATTGACGTTACTCGCAGAAGAAGCACCGGCTAACTCCGTGCCAGCAGCCGCGGTAATACGGAGGGTGCAAGCGTTAATCGGAATTACTGGGCGTAAAGCGCACG
+
GGGGGGGGGGGGGGGGGGGGGGGGGGGGGGGGGGGGGGGGGGGGGGGGGGGGGGGGGGGGGGGGGGGGGGGGGGGGGGGGGGGGGGGGGGGGGGGGGGGGGGGGGGGCFGGGGGGGGGGGGGGGGFFGGGGGGGGGGGGGGGGGGGGGGGGGGGGGGGFGGGGGGGGGGGGGGGGGGGGGGGGGGGGGGGGGGGGGGGGGGEGGGGGGGGGFGEEEGGGGGGGFEGGGGGGGGGGGFGGGGGGC
@M03364:276:000000000-BLYN8:1:1101:23024:5274 1:N:0:1
TCCTACGGGAGGCAGCAGTGGGGAATATTGCACAATGGGCGCAAGCCTGATGCAGCCATGCCGCGTGTATGAAGAAGGCCTTCGGGTTGTAAAGTACTTTCAGCGAGGAGGAAGGCATTAAGGTTAATAACCTTAGTGATTGACGTTACTCGCAGAAGAAGCACCGGCTAACTCCGTGCCAGCAGCCGCGGTAATACGGAGGGTGCAAGCGTTAATCGGAATTACTGGGCGTAAAGCGCACGC
+
GGGGGFGGGGGGGCFGDGFGCGGGGGGGGGGGGGGFGGGGGGGGGGGGGFGGGGGGGGGGGGGDGFGGGGGGGGFGGGGGGGGGGGGGGGGFGGGGGGGGGGGGGGGGEEGG?GGF?FGGGFGGGFFFFGGEFGCFGGGGGGGGGGGGGGGGGCFDGFGGGGGGGGGGGGGGGGGGGGGGGGGFGGCGGEGGEEGGFGD>CGDCEGGFFCEGEECGCFC=GGGGGGFGGFGGGGGFGGDGGGG
@M03364:276:000000000-BLYN8:1:1101:21791:5286 1:N:0:1
ACTCCTACGGGAGGCAGCAGTAGGGAATTTTTCACAATGGGCGAAAGCCTGATGGAGCAATGCCGCGTGAATGATGAAGGTCTTATAGATTGTAAAATTCTTTTATTTGGGAAGAATAGTTATATGAGGAAATGCTTATAATTTGACTGTACCATTTGAATAAGTATCGGCTAACTATGTGCCAGCAGCCGCGGTAATACATAGGATGCAAGCGTTATCCGGATTTACTGGGCGTAAAACGAGC
+
GGGGGGGGGGGGGGGGGGGGGGGGGGGGGGGGGGGGGGGGGGGGGGGGGGGFGGGGGGGGGGGGGGGGGGGGGGGGGGGGGGGGGGGGGGGGGGFGGGGGGGGGGGGGGGGGGGGGGGGGGGGGGGGGGGGGGGGGGGGGGGGGFGGGGGGFGGGGGGGGGGGGGGGGGGGGGGGGGGGGGGGGGGGGGGGGGGGGGGGGGGGFGGGGGGGCFGDGGGGGGGGGGFGGGGGFGGGGGGGFGGG5
@M03364:276:000000000-BLYN8:1:1101:18530:5336 1:N:0:1
ACTCCTACGGGAGGCAGCAGTGGGGAATATTGCACAATGGGCGCAAGCCTGATGCAGCCATGCCGCGTGTATGAAGAAGGCCTTCGGGTTGTAAAGTACTTTCAGCGAGGAGGAAGGCATTAAGGTTAATAACCGCAGCGATTGACGTTACTCGCAGAAGAAGCACCGGCTAACTCCGTGCCAGCAGCCGCGGTAATACGGAGGGTGCAAGCGTTAATCGGAATTACTGGGCGTAAAGCGCACG
+
FFCCFG<EFEGGG@FBFF@DFE9EF;FFEGGGGFGDFCFFCFGGGCEGEEFGGGGGGGGEFGGCC@FFGF?F<EFCCCFF8FFFFFDGFBEFCF9EGFGGGGGGGC:8CF@FFEEFDGGGFGGGGGDCC?FCF8CCGGGGCEFGGAF=FCCF,@@>+F@FG7CFFGGGGGGGG<>EFGGGEFFG7:FG@EECC85B?FGFG*:CCC*C6CFEEE5C=FGCE8==F79@06ECG5*:DC*/95D)
@M03364:276:000000000-BLYN8:1:1101:12805:5374 1:N:0:1
ACTCCTACGGGAGGCAGCAGTGGGGAATATTGCACAATGGGCGCAAGCCTGATGCAGCCATGCCGCGTGTATGAAGAAGGCCTTCGGGTTGTAAAGTACTTTCAGCGAGGAGGAAGGCATTAAGGTTAATAACCTTAGTGATTGACGTTACTCGCAGAAGAAGCACCGGCTAACTCCGTGCCAGCAGCCGCGGTAATACGGAGGGTGCAAGCGTTAATCGGAATTACTGGGCGTAAAGCGCACG
+
GGGGGGGGGGGGGGGGGGGGGGGGGGGGGGGGGGGGGGGGGGGGGGGGGGGGGGGGGGGGGGGGGGGGGGGGGGGGGGGGGGGGGGGGFGGGGGGGGGGGGGGGGGGGGGGGGEGGGGGGGGGGGGGGGGGGGGGGGGGGGGGGGGGGGGGGGGGDGGGGGGGGGGGGGGGGGGGGGGGGGFGGGGGGGGDCEGGGGGGGGDEGGGGGGGGGGGGGGGGGGGEFFGGGGGGGGGGGGGGGGGGD
@M03364:276:000000000-BLYN8:1:1101:14939:5407 1:N:0:1
ACTCCTACGGGAGGCAGCAGTGGGGAATATTGCACAATGGGCGCAAGCCTGATGCAGCCATGCCGCGTGTATGAAGAAGGCCTTCGGGTTGTAAAGTACTTTCAGCGAGGAGGAAGGCATTAAGGTTAATAACCTTGGTGATTGACGTTACTCGCAGAAGAAGCACCGGCTAACTCCGTGCCAGCAGCCGCGGTAATACGGAGGGTGCAAGCGTTAATCGGAATTACTGGGCGTAAAGCGCACG
+
GEFGGGGGGEEGG>C@CCFCFGGGGCFGFEEECFGFGEFGDGE7CFGGGGGGGGGGGGGGGGGGGG>FEGDAE<EFE=FE<CDFEFF:FFFGGFGEGFDEGGGCFFGEFG:7FEECEGGGGA<9=FFDFDDAF<?<F<FGGGGDB?>>FF+CDCG+5C:<FC@@DC::CE@F@CFC@C<>1>@EGCFGECBCG:8*?++=BCEEG:8CC+<5CB5CF+0>EDCFGC+<:EG5>DE*1?CDD395
@M03364:276:000000000-BLYN8:1:1101:10346:5419 1:N:0:1
ACTCCTACGGGAGGCAGCAGTAGGGAATCTTCGGCAATGGACGAAAGTCTGACCGAGCAACGCCGCGTGAGTGAAGAAGGTTTTCGGATCGTAAAACTCTGTTGTCAGAGAAGAACAAGGGTGAGAGTGGAAAGTTCACCCCTTGACGGTATCTGACCAGAAAGCCACGGCTAACTACGTGCCAGCAGCCGCGGTAATACGTAGGTGGCAAGCGTTGTCCGGATTTATTGGGCGTAAAGCGAGC
+
GGGGGGGGGGGGGGGGGGGGGGGGGGGGGGGGGGGGGGGGGGGGGGFGGGGGGGGGGFGGGGGFGGGGGEGFGFGFGGGGGGGGGGGGGGGGGGGGGGGGGGGGGGGGFGGFGGGGGGGGGGGGGGFGGGGGFGGGGGGDGGGGGGGGGGGGGGGGGGGGGGGGGFGGGGGGGGGGGFGGGGGGGGGGGGGGGGGGGGGGGGGGGGGGFGFFGGGGGGGGGGECGGGGGGGGGDGGGFGGGGG<
@M03364:276:000000000-BLYN8:1:1101:20612:5476 1:N:0:1
ACTCCTACGGGAGGCAGCAGTAGGGAATCTTCGGCAATGGGGGCAACCCTAACCGAGCAACGCCGCGTGAGTGAAGAAGGTTTTCGGATCGTAAAACTCTGTTGTTAGAGAAGAACGTTAAGTAGAGTGGAAAGTTACTTAAGTGACGGTATCTAACCAGAAAGGGACGGCTAACTACGTGCCAGCAGCCGCGGTAATACGTAGGTCCCAAGCGTTGTCCGGATTTATTGGGCGTAAAGCGAGC
+
GGGGGGGGGGGGGGGGGGGGGGGGGGGGGGGGGGGGDGGGGGGGGGGGGGGGGGGGGGGGGGGGGGGGGEGGGGDGGGGGGFGFGGGGGGGGGGGGGGGGGGGG@FFGGGGGGGGCF<FFCFGGGFEFGGCCBFGFGGGFFGGGFGGGGGGFGGFGGGFGCECFGGGGGGGGGGFGGFGGG7BGGGGGGGGGGDEGGGGGFF9EEGFF8CEE=EEEGGGFGGGGGCCFFGFCFGGGGGGFG:C)
@M03364:276:000000000-BLYN8:1:1101:4098:5495 1:N:0:1
ACTCCTACGGGAGGCAGCAGTAGGGAATCTTCGGCAATGGGGGCAACCCTGACCGAGCAACGCCGCGTGAGTGAAGAAGGTTTTCGGATCGTAAAACTCTGTTGTTAGAGAAGAACGTTAAGTAGAGTGGAAAATTACTTAAGTGACGGTATCTAACCAGAAAGGGACGGCTAACTACGTGCCAGCAGCCGCGGTAATACGTAGGTCCCAAGCGTTGTCCGGATTTATTGGGCGTAAAGCGAGG
+
GGGG?FGGGGGGGGGGEGGGGCEGGGGGGGGGGGGGGGGGGGGGGGGGGGGGGGGGGGDFFGGGGGGEGCFGGGGGGGGGG99FFGGGEGGFG@CGGGGFGGGG,AFG9EFFGGG8CFFGDG?DF9FGGCGFGFGCEFF@==BEGGGGGGGGGGGGG<FFGG:FFGGFGGGGGGGFGFGCFFGGGGGGGGGGGGGEG9CGGF?FG9F:5?CGGG8CEGFG5CE5*+<E+9C5C<*:DFF*955)
@M03364:276:000000000-BLYN8:1:1101:13007:5502 1:N:0:1
ACTCCTACGGGAGGCAGCAGTAGGGAATCTTCGGCAATGGGGGCAACCCTGACCGAGCAACGCCGCGTGAGTGAAGAAGGTTTTCGGATCGTAAAGCTCTGTTGTAAGAGAAGAATGTGTGTGAGAGTGGAAAGTTCACACAATGACGGTAACTTACCAGAAAGGGACGGCTAACTACGTGCCAGCAGCCGCGGTAATACGTAGGTCCCGAGCGTTGTCCGGATTTATTGGGCGTAAAGCGAGC
+
FGGGGGGGGGGGGGGGEEFFGEFGGGGGGGGEF@FGGGGGGGGEGGGGGGGGFCFGGGGGGGGGGGGGGGGFFGGGGGGFEGGGFGGE+@FGGGGGGFGGFGFG@GGG9FGGGGFC9E<,BFF<FGFF<FGGFDDDGGD<<F<FF<@<<C@FGAFAGGGG7FECCG:>F7*>5?EBB8:FFFFF,1:C:F5BBE:*1?+5=C+8EGCB5CGGEG8C=5FCC8***00AEDGFFGE5<3C>7CD)
@M03364:276:000000000-BLYN8:1:1101:5992:5503 1:N:0:1
ACTCATACGGGAGGCAGCAGTAGGGAATCTTCGGCAATGGGGGCAACCCTGACCGAGCAACGCCGCGTGAGTGAAGAAGGTTTTCGGATCGTAAAACTCTGTTGTCAGAGAAGAACAAGGGTGAGAGTGGAAAGTTCACCCCTTGACGGTATCTGACCAGAAAGCCACGGCTAACTACGTGCCAGCAGCCGCGGTAATACGTAGGTGGCAAGCGTTGGCCGGGTTTATTGGGCGTAAAGCGAGG
+
FGGGCFFFGGGGGGGGGGGGGGGGGGGGGGGGDGGFGGGGFEGGGGD8FFGFGFEFGGCEGGGGGGGGGGGGGGGGGGFG?FFFGGG?FCFFGCFDFGGGFGG9FEFGFGGGGGGFGFGFFDFGF?FFGFGGGDGG<FEGFGGGGFFGDGF@FFGGF7BFGGF7F>FGG>7FFFGG;DFGG7BFF:68ECE:*=CBCGCCG?C@EGGGGGGFCEC***<<=**2;8<0??+5>)*/95*7C/9)
@M03364:276:000000000-BLYN8:1:1101:15557:5512 1:N:0:1
ACTCCTACGGGAGGCAGCAGTGGGGAATATTGCACAATGGGCGCAAGCCTGATGCAGCCATGCCGCGTGTATGAAGAAGGCCTTCGGGTTGTAAAGTACTTTCAGCGAGGAGGAAGGCATTAAGGTTAATAACCTTAGTGATTGACGTTACTCGCAGAAGAAGCACCGGCTAACTCCGTGCCAGCAGCCGCGGTAATACGGAGGGTGCAAGCGTTAATCGGAATTACTGGGCGTAAAGCGCACG
+
GGGGGGGGGGGGGGGGGGGGGGGGGGGGGGGGGGGGGGGGGGGGGGGGGGGGGGGGGGFFGFGGGGGGGGGGGGGGGGGGGGGGGGGGGGGGGGFF<EGGGGGGGGGFGGGGGGGFGGGGGGGGGGGFGGGGGGGGGGGGGGGGGGGGGGGGGGGFGCFGGFGGGGGGGGGGGGGGGGGGGGGGGGGGGGCEGGGDGGGGGGCGGGGGGGGGGGGGECFGGGEGGGGGGGGGGGGGFGGGGGG<
@M03364:276:000000000-BLYN8:1:1101:23933:5574 1:N:0:1
ACTCCTACGGGAGGCAGCAGTGGGGAATATTGCACAATGGGCGCAAGCCTGATGCAGCCATGCCGCGTGTGTGAAGAAGGCCTTAGGGTTGTAAAGCACTTTCAGTTGGGAGGAAGGTGTTGCGGTTAATAACCGCGACAATTGACGTTACCAACAGAAGAAGCACCGGCTAACTCCGTGCCAGCAGCCGCGGTAATACGGAGGGTGCAAGCGTTAATCGGAATTACTGGGCGTAAAGCGCACG
+
GGGGGGGGGGGGGGGGGGGGGGGGGGGGGGGGGGGGGGGGGGGGGGGGGGGGGGGGGFGGGGGGGGGGGGGGGGGGGGGGGGGGGGGGGGGGFGGGGGGGGGGGGDEGDG@FGGGGGGGGGGGGGGGGGGGGGGGCEGDGGGFFGGEEGCCFGGGGGGGGGGGGGGGGGGGGFFGGGGG:7EGGGGGGGGGGGGEEFGGGGGGDGGGGGGGGGGGGGCGGGDGGGGGGFGGGGGGEFGGDCCDD
@M03364:276:000000000-BLYN8:1:1101:4469:5582 1:N:0:1
ACTCCTACGGGAGGCAGCAGTAGGGAATTTTTCACAATGGGCGAAAGCCTGATGGAGCAATGCCGCGTGAATGATGAAGGTCTTATAGATTGTAAAATTCTTTTATTTGGGAAGAATAGTTATATGAGGAAATGCTTATAATTTGACTGTACCATTTGAATAAGTATCGGCTAACTATGTGCCAGCAGCCGCGGTAATACATAGGATGCAAGCGTTATCCGGATTTACTGGGCGTAAAACGAGC
+
GGGGGGGGGGGGGGGGGGGGGGGGGGGGGGGGGGGGGGGGGGGGGGGGGGGGGGGGGGGGGGGGGGGGGGGGGGGGGGGGGGGGGGGGGGGGGGGGGGGGGGGGGGGGGGGGGGGGGGGGGGGGGGGGGGGGGGGGGGAFGGGGGGGGGGGGGGGGGGGFGGGFGGGGGGGGGGGGGGGGGGGFGGGCFFGGGGGEGGGFGGGGGGGGGGGGGGGEEFGGGGDGGGGGGGFGGGEGGCCGGDG3
@M03364:276:000000000-BLYN8:1:1101:21493:5584 1:N:0:1
ACTCCTACGGGAGGCAGCAGTAGGGAATCTTCGGCAATGGACGAAAGTCTGACCGAGCAACGCCGCGTGAGTGAAGAAGGTTTTCGGATCGTAAAACTCTGTTGTTAGAGAAGAACGACGAGGAGAGTGGAAAGCTCCTCGTGTGACGGTATCTAACCAGAAAGGGACGGCTAACTACGTGCCAGCAGCCGCGGTAATACGTAGGTCCCGAGCGTTGTCCGGATTTATTGGGCGTAAAGCGAGC
+
FGGGGGGGGGGGGGGGGGGGFGGGGGGGGGGGGGGGGGGGFEGGEGGGGGFGGGG:FGGGGGGGGDCFFEGGGFFFFGGGFFGGGGGDGGGGGGGG?FGGGGGGGGFFFFGGGGGGGEGG7FGDGFFGGGGGGGGGGGGGGDFGFEFEEGGGGGGAE7ABF<FGGGGGGDGGC@FGFGGGG@:EGGCGE8CECEECEGCFGFFGEG7?>:C8EGGGCEGGDE?78EGGGGGGG515CDF7>77)
@M03364:276:000000000-BLYN8:1:1101:24315:5593 1:N:0:1
ACTCCTACGGGAGGCAGCAGTGGGGAATATTGCACAATGGGCGCAAGCCTGATGCAGCCATGCCGCGTGTATGAAGAAGGCCTTCGGGTTGTAAAGTACTTTCAGCGGGGAGGAAGGGAGTGAGGTTAATAACCTTATTCATTGACGTTACCCGCAGAAGAAGCACCGGCTAACTCCGTGCCAGCAGCCGCGGTAATACGGAGGGTGCAAGCGTTAATCGGAATTACTGGGCGTAAAGCGCACG
+
GGGGGGGGGGGGGGGGGGGGGGGGGGGGGGGGGGGGGGGFGGGGGEGGGGGGGGGGGGGGGGGGGGGEGGGGGDGGFGGGGGGGGGGGGGGGGGGGGGGGGGGGGGGGGGCEGGGFGGGGGGGGGGGGGGGGGGGGGGGGGGGGGGGGGGCEGGGEGGGGGGGGGGGGGGGGGGGGGGGGGGGGGGGGGGGGDGGGGGGGGGGGGGGGGGGFGGGGGFFGGGDGGGGGG6EGGGGCFFGDDGGC
@M03364:276:000000000-BLYN8:1:1101:26015:5611 1:N:0:1
ACTCCTACGGGAGGCAGCAGTAGGGAATCTTCGGCAATGGACGAAAGTCTGACCGAGCAACGCCGCGTGAGTGAAGAAGGTTCTAGGATCGTAAAACTCTGTTGTTAGAGAAGTACGTGGGTGAGCGTAACTGTTCACCCAGTGACGGTATTTAACCAGAAAGCCACGGCTAACTACGTCACAGCAGCCGAGGTAATACGTAGGTGCCAAGCGTTATCCGGATTTATTGGGCGTAAAGCGAGCG
+
GGGGGGGGGGGGG>FFGGEGGGFGGGGGFGGGG>FGGGGGGGGG:FGGFGGG<FCFGG+E,@+@7FF=:@4<FF,EEGFEFF,C,5C,59:F<EAFFG9,,CFA?EG9<B<E<,C5=E,++44+,,@3C::DC,DF,<::@D=<FGC@FGGA,@D>,3,,8,@@F7D>>*>*7?;,@BF,*429:,<<:5**4644;<B8FC8C@E+*2<8*8*3;=FD*2;5A?:EG:98/>D=E5:7)*71)
@M03364:276:000000000-BLYN8:1:1101:16591:5635 1:N:0:1
ACTCCTACGGGAGGCAGCAGTGGGGAATATTGCACAATGGGCGCAAGCCTGATGCAGCCATGCCGCGTGTATGAAGAAGGCCTTCGGGTTGTAAAGTACTTTCAGCGAGGAGGAAGGCATTAAGGTTAATAACCTTGGTGATTGACGTTACTCGCAGAAGAAGCACCGGCTAACTCCGTGCCAGCAGCCGCGGTAATACGGAGGGTGCAAGCGTTAATCGGAATTACTGGGCGTAAAGCGCACG
+
GGGGGGGGGGGGGGGGGGGGGGGGGGGGGGGGGGGGGGGGGGGGGGGGGFGGFFGGGGGGGGGGGGGGGGGGFGGGGGGGGGGGGGGGGGGGGGGGGGGGGGGGGGGGGGGGGGGFGGGGGGGGGGGGCFCFGGGGGGGGGGGGGGGGGGGGFGGD@<FGG:CGGGGGGGGGGGGGGGGGGGGGGGGGGGGEEGGGGGGGGGGGGGGGGGGGGGGGGGGGCEGGGFFGGGGGGGGGGCFD<DGD
@M03364:276:000000000-BLYN8:1:1101:9935:5645 1:N:0:1
ACTCCTACGGGAGGCAGCAGTGGGGAATATTGCACAATGGGCGCAAGCCTGATGCAGCCATGCCGCGTGTATGAAGAAGGCCTTCGGGTTGTAAAGTACTTTCAGCGAGGAGGAAGGCATTAAGGTTAATAACCTTAGTGATTGACGTTACTCGCAGAAGAAGCACCGGCTAACTCCGTGCCAGCAGCCGCGGTAATACGGAGGGTGCAAGCGTTAATCGGAATTACTGGGCGTAAAGCGCACG
+
GGGGGGGGGGGGGGGGGGGGGGGGGGGGGGGGGGGDFGGGGGGGGGGGGGGGGGGGGGGGGGGGGGGGGGGGGGGGGGGGGGGGGGGGGGGGGGGGGGGGGGGGGGGGGGGGGGGGGFGGGGGGGGGCFFFFGGGGGFFGGGGGGGGGGGGGFGGGGDGGGGGGGGGGGGGGGGGGGGGGGFCCGGGGGGGGGGGGGFGGGDGGGGGGGGGGGGGGDFGFGGGGGGGGGGGGGGGGGGFDDGGD
@M03364:276:000000000-BLYN8:1:1101:20932:5645 1:N:0:1
ACTCCTACGGGAGGCAGCAGTAGGGAATCTTCGGCAATGGGGGCAACCCTGACCGAGCAACGCCGCGTGAGTGAAGAAGGTTTTCGGATCGTAAAACTCTGTTGTTAGAGAAGAACGTTAAGTAGAGTGGAAAGTTACTTAAGTGACGGTATCTAACCAGAAAGGGACGGCTAACTACGTGCCAGCAGCCGCGGTAATACGTAGGTCCCAAGCGTTGTCCGGATTTATTGGGCGTAAAGCGAGC
+
GGGGGGGGGGGGGGGGGGGGGGGGGGGGGGGGGGGGGGGGGGGGGGGGGGGGGGGGGGGGGGGGDGGGGGGGGGGGGGGGGGGGGGGGGGGGGGGGGGGGGGGGFGGGGGGGGGGGGGGGGGGGGFGGGGFDGGGGGGGGGGGGGGGGGGGGGGGGGGGGGGGGGGCFGGGGGGGGGGGGGGGGGGGGGGGGGGEDGGFGGGGGGGGGGGGGGGGGGGGGGGEGGGFGGGGGDDGGGGGGGGGD
@M03364:276:000000000-BLYN8:1:1101:19808:5660 1:N:0:1
ACTCCTACGGGAGGCAGCAGTGGGGAATATTGCACAATGGGCGCAAGCCTGATGCAGCCATGCCGCGTGTATGAAGAAGGCCTTCGGGTTGTAAAGTACTTTCAGCGAGGAGGAAGGCATTAAGGTTAATAACCTTAGTGATTGACGTTACTCGCAGAAGAAGCACCGGCTAACTCCGTGCCAGCAGCCGCGGTAATACGGAGGGTGCAAGCGTTAATCGGAATTACTGGGCGTAAAGCGCACG
+
GGGFGGGFGGGGGGGGGGGGGGGGGGGGGGGGGGGGGEEFGGGEGGGGGGGGGGGGGGGFGGGGGGGGGGGGGGGGGDGGGGGGGGGGGGGGCFGGGGGGGGGGGGGFGGGGGGFFDGGGGGCGGFGFCFFGGGGGFFFFFGGGAEGGGGGGFEDGGEFGGGGGGGGGGGGGGFGA:EFGGFGGGGGCGGCEEGGGGF?CGGGGGGGGG;CFGGGGFGFGGGCFGGFGFFGGGGDGGFGGGGGC
@M03364:276:000000000-BLYN8:1:1101:4272:5663 1:N:0:1
ACTCCTACGGGAGGCAGCAGTGGGGAATATTGGACAATGGGGGGAACCCTGATCCAGCCATGCCGCGTGTGTGAAGAAGGCCTTATGGTTGTAAAGCACTTTAAGCGAGGAGGAGGCTCTCTTGGTTAATACCCAAGATGAGTGGACGTTACTCGCAGAATAAGCACCGGCTAACTCTGTGCCAGCAGCCGCGGTAATACAGAGGGTGCGAGCGTTAATCGGATTTACTGGGCGTAAAGCGTGC
+
GGGGGGGGGGGGGGGGGGGGGGGGGGGGGGGGGGGGGCGGGGGGGGGGGGGGGGGGGGEDFGGGGGGGGGGGGGFGGGGCGFGGGGGGGGGGGGGGGGGGGGGGGGGEGGDEGGGGG:FGGG@FGGGFGGGGGGGGGFGGGGGGFGCGFEFGGGGEGGGGFCFGGGGGGGECGGCFGGGGGGGGGGGGF5?CGGEGEGGGFCFFGDGGGECEEGGGC=GFGEE5CFGG7+CEFDCEG*?FCD9*
@M03364:276:000000000-BLYN8:1:1101:19562:5688 1:N:0:1
ACTCCTACGGGAGGCAGCAGTAGGGAATCTTCGGCAATGGGGGCAACCCTGACCGAGCAACGCCGCGTGAGTGAAGAAGGTTTTCGGATCGTAAAACTCTGTTGTTAGAGAAGAACGTTAAGTAGAGTGGAAAGTTACTTAAGTGACGGTATCTAACCAGAAAGGGACGGCTAACTACGTGCCAGCAGCCGCGGTAATACGTAGGTCCCAAGCGTTGTCCGGATTTATTGGGCGTAAAGCGAGC
+
GGGGGGGGGGGGGGGGGGGGGGGGGGGGGGGGGGGGGGGGGGGGGGGGGGGGGGGGGGGGGGGGGGGGGGGGGGGGGGGFFGGFGGGDGGGGGGGGGGGGGGGGGGDAFFGGGGFFDGGGGGGGGFFGGCGGGGGGGGGGGGGGFCGGGGGGGGGGGGGGGFGGGGGGGGDGGGGGGGGGGGGGGGGFGGGGDGGGGGGGGGCFGGGGGGGG5EEGGGFGGGEEGFGGGGGGGGGGGGGCD5D7
@M03364:276:000000000-BLYN8:1:1101:9870:5696 1:N:0:1
ACTCCTACGGGAGGCAGCAGTAGGGAATCTTCGGCAATGGGGGCAACCCTGACCGAGCAACGCCGCGTGAGTGAAGAAGGTTTTCGGATCGTAAAACTCTGTTGTTAGAGAAGAACGTTAAGTAGAGTGGAAAGTTACTTAAGTGACGGTATCTAACCAGAAAGGGACGGCTAACTACGTGCCAGCAGCCGCGGTAATACGTAGGTCCCAAGCGTTGTCCGGATTTATTGGGCGTAAAGCGAGC
+
GGGGDGGGGGGGGGGGGGGGGGGGGGGGGGGGGGGGGGGGGGGGGGGGGGGGGGGGGGGGGGGGGGGEGCEGGGGGGGGGGGGGGGGGGGGGGFGFGGGGGGGGGGGGGGGGGGGGGGFG@FFDFFGGGGGGGGGGGGFGGFGGGGGGGGGGGGEFGGGGGGGGGGGGGGGGGGDGGGGG>GGFGGFGGGGGGGEGDFGGGGFFGGGGGFGGGGGGGGGGGGDGGGFGGGGGGGGGGGGGGDD)
@M03364:276:000000000-BLYN8:1:1101:17878:5715 1:N:0:1
ACTCCTACGGGAGGCAGCAGTAGGGAATCTTCGGCAATGGGGGCAACCCTGACCGAGCAACGCCGCGTGAGTGAAGAAGGTTTTCGGATCGTAAAACTCTGTTGTTAGAGAAGAACGTTAAGTAGAGTGGAAAGTTACTTAAGTGACGGTATCTAACCAGAAAGGGACGGCTAACTACGTGCCAGCAGCCGCGGTAATACGGAGGGTGCAAGCGTTAATCGGAATTACTGGGCGTAAAGCGCAC
+
GGGGGGGGGGGGGGGGGGGGGGGGGGGGGGGGGGGGEGGGGGGGGGGGGGGGGGGGGGGGGGGGGGGGGGGGGGGGGGGGGGGGGGGGGGGGGGGGGGGGGGGGGGGGFGGGGGGGGGGGGGGGGGGGGGFGGGGGGGGGGGGFGCGGGGGGGGGGGFGGGGGGGEGGGGGGGGGGGGGGGGFGGGGGGGGGGGGGGGGGGGDCEEGGGGGGGG8AEFGGCE5:EGGGGGGGGGGGGGGGGGGG
@M03364:276:000000000-BLYN8:1:1101:7001:5742 1:N:0:1
ACTCCTACGGGAGGCAGCAGTGGGGAATATTGCACAATGGGCGCAAGCCTGATGCAGCCATGCCGCGTGTATGAAGAAGGCCTTCGGGTTGTAAAGTACTTTCAGCGAGGAGGAAGGCATTAAGGTTAATAACCTTGGTGATTGACGTTACTCGCAGAAGAAGCACCGGCTAACTCCGTGCCAGCAGCCGCGGTAATACGGAGGGTGCAAGCGTTAATCGGAATTACTGGGCGTAAAGCGCACG
+
GGGGGGGGGGGGGGGGGGGGGGGGGGGGGGGGGGGGGGGGGGGGGGGGGGGGGGGGGGGGGGGGGGGGGGGGGGGGGGGGGGGGGGGGGGGGGGGGGGGGGGGGEGGDGGGGGGGGGGGGFGGGGGGFGGGGG@FGGGGGGGFGGGGGGGGGGGDGDGGGGGGGGGGGGGGGGGGGGGF:FGGGGGGGFEGGGGGEGGGGGGGGGGGGGGDCEGEEFGGGGGGGGGF7EFFGGGGGGGGGGGD7
@M03364:276:000000000-BLYN8:1:1101:14377:5749 1:N:0:1
ACTCCTACGGGAGGCAGCAGTAGGGAATCTTCGGCAATGGACGAAAGTCTGACCGAGCAACGCCGCGTGAGTGAAGAAGGTTTTCGGATCGTAAAACTCTGTTGTTAGAGAAGAACATGGGTGAGAGTAACTGTTCACCCCTTGACGGTATCTAACCAGAAAGCCACGGCTAACTACGTGCCAGCAGCCGCGGTAATACGTAGGTGGCAAGCGTTGTCCGGATTTATTGGGCGTAAAGCGAGCG
+
GGGGGGGGGGGGGGGGGGGGGGGGGGGGGGGGGGGGGGGGGGGGGGGGGGGGGGGGGGGGGGGGGGGGGGGGGGGGGGGGGGGGGGGGGGGGGGGGGGGGGGGGGGGGGGGGGGGGGGGGGGGGGGGGGGGGGGGGGGFGGGGGGGGGGGGGGFGGGGGGGGGGGGGGGGGDGGGGGGGGGGGGGGGGGGGGGGGGGGGGGGGGGGGGGGGGGGGGGGFGGCEEGGGGGGCCDGGGGGGGGGGD
@M03364:276:000000000-BLYN8:1:1101:24291:5755 1:N:0:1
ACTCCTACGGGAGGCAGCAGTAGGGAATCTTCGGCAATGGACGAAAGTCTGACCGAGCAACGCCGCGTGAGTGAAGAAGGTTTTCGGATCGTAAAACTCTGTTGTTAGAGAAGAACATGGGTGAGAGTAACTGTTCACCCCTTGACGGTATCTAACCAGAAAGGGACGGCTAACTACGTGCCAGCAGCCGCGGTAATACGTAGGTCCCAAGCGTTGTCCGGATTTATTGGGCGTAAAGCGAGCG
+
GFGGGGGGGGGGGGDGGGGGGGGGGGGEGGGGGGGGGGGGGGGGGEGGGGGGGGGDGGGGGGGGGGGGGDFGGGGGGGGGGGGGGGEGGGGGGGGGGGGGGGGGGGGGGGGGCCFGGGGGFGGGGGGFFGGFGGGGGGCFGGGGGGGGGGGGGGGGGGCGGFFG*DFEGGDGGGGDGGGFGGFGG,:BCEGGGGGGGCCGCC>GGFGGD?5@CEC**<CCGCEEF+CG9FFGG3CEFFFGDGG3
@M03364:276:000000000-BLYN8:1:1101:8495:5796 1:N:0:1
ACTCCTACGGGAGGCAGCAGTGGGGAATATTGCACAATGGGCGCAAGCCTGATGCAGCCATGCCGCGTGTATGAAGAAGGCCTTCGGGTTGTAAAGTACTTTCAGCGAGGAGGAAGGCATTAAGGTTAATAACCTTAGTGATTGACGTTACTCGCAGAAGAAGCACCGGCTAACTCCGTGCCAGCAGCCGCGGTAATACGGAGGGTGCAAGCGTTAATCGGAATTACTGGGCGTAAAGCGCACG
+
GFFGGGGGGGGGGGECGGGGGGGGGEGGGGGGGGGGGGGGGGGGGDEGGGCCFGGGGGGGGGGGGGGGGGGGGFGFGGGGGGGGGGGGGGGGGGGGGGGGGGGGGGGGGGDGGGDFDGGGGGFGGGGACFFGGGGGGFGGFGGFFGGGGGGGFGGDEGGGGGGGGGGGGGGGGGFFGGCFGGGGC7DGDGGEEGGEGGGGGEGGGGGGGGGGGEG=FGGGGG=CFCFGGFGGGGGECFGGCDDD
@M03364:276:000000000-BLYN8:1:1101:21688:5819 1:N:0:1
ACTCCTACGGGAGGCAGCAGTAGGGAATCTTCGGCAATGGGGGCAACCCTGACCGAGCAACGCCGCGTGAGTGAAGAAGGTTTTCGGATCTTAAAACTCTGTTGTTAGAGAAGAACGTTAAGTAGAGTGGAACGTTACTTATGTGACGGTATCTAACCAGTAAGGTACGTCTAACTACGTGACAGCAGCCGCGGTAATACGTAGGTCGCAAGCGTTGTCTGGATTGTTTGGGCGTACAGCGAGC
+
FGGGGCFGGGGEFE8@FEFFF,6CCEDFFF96C,@FEGGGFCE7@CFAFEGGC,CC@FGFEC++8:FGGEB,CAFGAEFFFFFE,+=+B75<9<E<=E5E,CF<?FD,,AE88,,,3+::AF?A,,:8?+,8,+BFC:9FE,>@@=<:+@FFAF9EACE,3@,77,77<,@>F;>F,;<C7,>,?,2D,,=*14=1:><2:<F;*>+=C55*:BEE5A:+<8+9:*3<668*9)*7)*29/)97
@M03364:276:000000000-BLYN8:1:1101:19728:5820 1:N:0:1
ACTCCTACGGGAGGCAGCAGTAGGGAATCTTCGGCAATGGACGAAAGTCTGACCGAGCAACGCCGCGTGAGTGAAGAAGGTTTTCGGATCGTAAAACTCTGTTGGTAGAGAAGAACGTTGGTGAGAGTGGAAAGCTCATCAAGTGACGGTAACTACCCAGAAAGGGACGGCTAACTACGTGCCAGCAGCCGCGGTAATACGTAGGTCCCGAGCGTTGTCCGGATTTATTGGGCGTAAAGCGAGC
+
GGGGGGGGGGGGGGGGGGGGGGGGGGGGGGGGGGGGGGGGGGGGGGGGGGGGGFGGGGGGGGGGGGGGGGGGGGGGGGGGGGGGGGGGGGGGGGGGGGGGGGGGGGGGGGGGGGGFGGGGGGGEGFFFEGFFGGDGGGGGGGGGGGGGGGGGGGFFGGGGGGGGGGFFGGGGGGGGFGD@FCGGGGGGGGGDEEGGGGGFGGFCEG<CCECCEGEGGGGGGGGCE69CF?FFF)::DFGGGDG5
@M03364:276:000000000-BLYN8:1:1101:17718:5822 1:N:0:1
ACTCCTACGGGAGGCAGCAGTGGGGAATATTGCACAATGGGCGCAAGCCTGATGCAGCCATGCCGCGTGTATGAAGAAGGCCTTCGGGTTGTAAAGTACTTTCAGCGAGGAGGAAGGCATTAAGGTTAATAACCTTAGTGATTGACGTTACTCGCAGAAGAAGCACCGGCTAACTCCGTGCCAGCAGCCGCGGTAATACGGAGGGTGCAAGCGTTAATCGGAATTACTGGGCGTAAAGCGCACG
+
GGGGGGGGGGGGGGGGGGGGFGGGGGGGGGGGGGGGGGGGGGGGGGGGGGGGGGGGGGGGGGGGGGGGGGGGGGGGGGGGGGFGGGGGGGGGGGGGGGGGGGGGGGGGGGGGGGGGGGGGGFGGGGGFGGGGGGGGGGGGGGGGGGGGGGGGGGGGGGGGGGGGGGGGGGGGGGGGGGGGGGGGGGGGGGGGGGGGGGGGGGGGEGGGGGGGGGGGGGGGG=EGGGGGGGGGGGGGGGGGGGGG
@M03364:276:000000000-BLYN8:1:1101:20686:5823 1:N:0:1
ACTCCTACGGGAGGCAGCAGTGGGGAATATTGCACAATGGGCGCAAGCCTGATGCAGCCATGCCGCGTGTATGAAGAAGGCCTTCGGGTTGTAAAGTACTTTCAGCGAGGAGGAAGGCATTAAGGTTAATAACCTTAGTGATTGACGTTACTCGCAGAAGAAGCACCGGCTAACTCCGTGCCAGCAGCCGCGGTAATACGGAGGGTGCAAGCGTTAATCGGAATTACTGGGCGTAAAGCGCACG
+
GGGGGGGGGGGGGGGGGGGGGGGGGGGGGGGGGGGGGGGGGGGGGGGGGGGGGGGGGGGGGGGGGGGGGGGGGGGGGGGGGGGGGGGGGGGGGGGGGGGGGGGGGGGGGGGGGGFGGGGGGGGGGGGGGGGGGGGGGGGGGGGGGGGGGGGGFGGGGGGGGGGGGGGGGGGGGGGGGGGGGGGGGGGGGGGGGGGGGGGGGGGGGGGGGGGGGGGEFGGGEGGGGGGFGGGGGGGGGFGGGGGD
@M03364:276:000000000-BLYN8:1:1101:18072:5862 1:N:0:1
ACTCCTACGGGAGGCAGCAGTAGGGAATCTTCGGCAATGGACGAAAGTCTGACCGAGCAACGCCGCGTGAGTGAAGAAGGTTTTCGGATCGTAAAACTCTGTTGTTAGAGAAGAACGTTAAGTAGAGTGGAAAGTTACTTAAGTGACGGTATCTAACCAGAAAGGGACGGCTAACTACGTGCCAGCAGCCGCGGTAATACGTAGGTCCCAAGCGTTGTCCGGATTTATTGGGCGTAAAGCGAGC
+
GGGGGGGGGGGGGGGGGGGGGGGGGGGGGGGGGGGGGGGGGGGGGGGGGGGGGGGGGGGGGGGGGGGGGGEGGGGGGGGGFGGGGGGGGGGGGGGGGGGGGGGGGGGGGGGGGGGGGGGGGGGGGGGGGGGGGGGGCGGGGGGGGGGGGGGGFFGGGFGGGGFGGDGGGGGGGGEFGGGGGGGGFGDGGCEGGGGGEGGFGGGFGGFGGGGCGGGGDGGGGGGGCCFGGFFGGD=EGGGGGGC)
@M03364:276:000000000-BLYN8:1:1101:23903:5862 1:N:0:1
ACTCCTACGGGAGGCAGCAGTGGGGAATATTGCACAATGGGCGCAAGCCTGATGCAGCCATGCCGCGTGTATGAAGAAGGCCTTCGGGTTGTAAAGTACATTCAGCGAGGAGGAAGGCATTAAGGTTAATAACCTTGGTGATTGACGTTACTCGCAGAAGAAGCACCGGCTAACTCCGTGCCAGCAGCCGCGGTAATACGGAGGGTGCAAGCGTTAATCGGAATTACTGGGCGTAAAACGAGCG
+
GGFGGGGGGGGGGGGGGGGGGGGGGGGGGFGFGGGGGGGGGFGGGGGGGGGGGCGGGGFGGGGGGGGGGGGGGGGGGGGGGGGFGGGGGGGGGGGGGGGGGGGGGGGFGGEEGEGGGGFGGGGGGEFGGGGGCFGGGGGCGGFGGGGGGGGGGGGGGEGGGGGGGGGGGGGGGGGGGGGGGGGGGGGFFGGGGGGGGGBFGGGGGGGGGGGGGCGCGGGGGGGGGGGGGGCF3CEGGFFGGGG7
@M03364:276:000000000-BLYN8:1:1101:24787:5878 1:N:0:1
ACTCCTACGGGAGGCAGCAGTAGGGAATCTTCGGCAATGGGGGCAACCCTGACCGAGCAACGCCGCGTGAGTGAAGAAGGTTTTCGGATCGTAAAACTCTGTTGTTAGAGAAGAACGTTAAGTAGAGTGGAAAGTTACTTAAGTGACGGTATCTAACCAGAAAGGGACGGCTAACTACGTGCCAGCAGCCGCGGTAATACGTAGGTCCCAAGCGTTGTCCGGACTTATTGGGCGTAAAGCGAGG
+
FGGGGGGGGGGGGGGGGGGGGGGGGGGGGGGCDCGGGGGGF@FGGGDGGGGGDGGGGGGGGGGGGGGGGGGGGGGGGGG8BFEFFGGFCCFGGGGGGGGGGGEEDEFGGGGGGGF8=FGGFGGA9,<FFD9>F?=AG<F9F9FFGACEEGFF9F@BGGGEG>3>FCAC35>FEC>FGGGFEFGGCC8E7BE>ECE8BFC9CC?FGFB92>E8CGE8CC09:8=*/+<E<?F557E5<9C7>D))
@M03364:276:000000000-BLYN8:1:1101:9387:5906 1:N:0:1
ACTCCTACGGGAGGCAGCAGTAGGGAATCTTCGGCAATGGACGAAAGTCTGACCGAGCAACGCCGCGTGAGTGAAGAAGGTTTTCGGATCGTAAAACTCTGTTGTTAGAGAAGAACAAGGATGAGAGTAAAATGTTCATCCCTTGACGGTATCTAACCAGAAAGCCACGGCTAACTACGTGCCAGCAGCCGCGGTAATACGTAGGTGGCAAGCGTTGTCCGGATTTATTGGGCGTAAAGCGAGG
+
GGGGGGGGGGGGGGGGGGGGGGGGGGGGGGGGGGGGGGGGGGGGGGGGGGGGGGGGGGGGGGGGGGGGGGGGGGGGGGGGGGGGGGGGGGGGGGGGGGGGGGGGGGGGGGGGGGGGGGGGFGGGGGGGGGGGGGGGGGGGGGGGGGGGGGGGFGGGGGGGGGGGGGGGGGGGGGFFGGEGGGGGGGGGGGGGGGDEGGCFGGGGGGGGGGGGGGGGGGGFEGCEGGGGGGGFCDECDGFDDDG)
@M03364:276:000000000-BLYN8:1:1101:20705:5920 1:N:0:1
ACTCCTACGGGAGGCAGCAGTAGGGAATTTTTCACAATGGGCGAAAGCCTGATGGAGCAATGCCGCGTGAATGATGAAGGTCTTATAGATTGTAAAATTCTTTTATTTGGGAAGAATAGTTATATGAGGAAATGCTTATAATTTGACTGTACCATTTGAATAAGTATCGGCTAACTATGTGCCAGCAGCCGCGGTAATACATAGGATGCAAGCGTTATCCGGATTTACTGGGCGTAAAACGAGC
+
GGGGGGGGGGGGGGGGGGGGGGGGGGGGGGGDGGGGGGGGGGGGGGGGGGGGGGGGGGGGGGGGGGGGGGGGGFGGGGGGGGGGGGGGGGGGGGGGGGGGFGGGCGGGGGGGGGGDGGGGGGGGGGFGGGGGGGGGGGFGGGGGGGGGGGGGGGGGGGGFGGFFGGGGGGGGGGGGGGGGGFGGGGGGG?EGGGGGGGGGGGGGGGGGGGGGGGGGEGDBEGGGGGGGGGGGGGGGGGGFDGD:
@M03364:276:000000000-BLYN8:1:1101:25493:5927 1:N:0:1
ACTTCTACGGGAGGCAGCAGTAGGGAATCTTCGGCAATGGACGATAGTCTGACCGAGCAACGCCGCGTGAGTGAATAAGGTTTTCGGACCGTAAAACTCTGTTGTCAGAGAAGAACAAGGGTGAGAGTGGAAAGTTCACCCCTCGACGGTATCTGACCAGAAAGCCACGGCTAACTACTTGCCAGCACCCGCGGTAATACGTAGGTGGCAATCGTTGTTCGGATTTATTGGGCGTAAAGCGAGC
+
C<C,6,,CFE7;@@7FF7CCCFCDEFGGGG9C<@+@CF<,CEF7:,6CACF9FFCF+6CFG@:F@:=@7,B,5,5,CCECCC,BFF7B+4+B<FGFGF,C?EEFEE<55:,=,EF<B,BFGD+F<,BFDCFGGGGE9FF=FG<+8@FC:F<FEGD,@BF@F:F:FFCFB7FCBD7B,<2CFG8,<:C,,=:CCGED8CC9FGC*1?:*C*0+51CC*:*3**2/;603++0**1/*99*:9>CC
@M03364:276:000000000-BLYN8:1:1101:6365:5950 1:N:0:1
TCCTACGGGAGGCAGCAGTGGGGGATATTGCACAATGGGCGCAAGCCTGATGCAGCCATGCCGCGTGTATGAAGAAGGCCTTCGGGTTGTAAAGTACTTTCAGCGAGGAGGAAGGCATTAAGGTTAATAACCTTAGTGATTGACGTTACTCGCAGAAGAAGCACCGGCTAACTCCGTGCCAGCAGCCGCGGTAATACGGAGGGTGCAAGCGTTAATCGGAATTACTGGGCGTAAAGCGCACGC
+
GGGGGGGGGEGGGGGGGGGGGGGGGGGGGGGGGGGGGFGGGGGGGGGGG8EGGGGGGGGGGGGGGGGFGGGGGGGGGGGGGGGGGGGDGGGGGGAFGGGGGGGGGFGGGGGGGGGGGGFGGCGGGGDGFGGGGGGGGGGGGGGGGGGGGGFGGGGG@FGGGFCFGGCGGGGGGGGGGGGCEGC8CGFGEGGGGGFGGGG>CEGCEGGGGGEGGGGGGGGGGFCCEFEG5FEGGGCEGGC5>DD
@M03364:276:000000000-BLYN8:1:1101:15214:5961 1:N:0:1
ACTCCTACGGGAGGCAGCAGTGGGGAATATTGCACAATGGGCGCAAGCCTGATGCAGCCATGCCGCGTGTATGAAGAAGGCCTTCGGGTTGTAAAGTACTTTCAGCGAGGAGGAAGGCATTAAGGTTAATAACCTTAGTGATTGACGTTACTCGCAGAAGAAGCACCGGCTAACTCCGTGCCAGCAGCCGCGGTAATACGGAGGGTGCAAGCGTTAATCGGAATTACTGGGCGTAAAGCGCACG
+
GGGGGGGGGGGGGGGGGGGGGGGGGGGGGGGGGGGGGGGGGGGGGGGGGGGGGGGGGGGGGGGGGGGGGGGGGGGGGGGGGGGGGGGGGGGGGGGGGGGGGGGGGGGFGGEGGGGGGGGGGGGGGGGGFFFGGGGGGGGGGGGGGGGGGGGGGGGGGGGGGGGGGGGGGGGGGGGGGG>:FGGGGGGGGEGGGGDGGGFGGGGGGGGGGFG5EEGGFGGGGEGGGGFGFFGGGGGGGGGGCG:5
@M03364:276:000000000-BLYN8:1:1101:19789:5967 1:N:0:1
ACTCCTACGGGAGGCAGCAGTAGGGAATCTTCGGCAATGGGGGCAACCCTGACCGAGCAACGCCGCGTGAGTGAAGAAGGTTTTCGGATCGTAAAACTCTGTTGTTAGAGAAGAACGTTAAGTAGAGTGGAAAGTTACTTAAGTGACGGTATCTAACCAGAAAGGGACGGCTAACTACGTGCCAGCAGCCGCGGTAATACGTAGGTCCCAAGCGTTGTCCGGATTTATTGGGCGTAAAGCGAGC
+
GGGGGGGGGGGGGGEGGGGGGGGDEGGGGGGGGGGGGGGFGGGGEGGGGGGGGGGGDG>FGGGGGGGFF7C?FG9FEFGGGGGGGGGGGEGGFCFGGGGGGGEFGGEEBFDGGGGFGGG8FD<<F,AE<BD<FFGFGGGFFFFGGGFGG@DF3EFFCGGGG@FFFGGGGC@FCEGGG8FAFGG9FC8C7CEGGGEEB;CCFGC:EGCFCFCF5EEEC=E<CGE71<?EE707DDGG9FF7C5D1
@M03364:276:000000000-BLYN8:1:1101:25127:5987 1:N:0:1
ACTCCTACGGGAGGCAGCAGTGGGGAATATTGCACAATGGGCGCAAGCCTGATGCATCAATGCAGCGGGGATGAAGAAGGCCTTCGGGTGGTAAAGTACTTTCAGCGAGGAGGAAGGTGTTGTGGTAAATAACCGCAGCGAGTGACGTTACTCGCAGAAGAAGCACCGGCGTACTGCGTGACAGCAGCCGCGGTAATACGCATGGTGCAAGCGTAAATCGGAATTACTGGGCGTAAAGCGCATG
+
EEEGGGEFCD+-@:@7@FFCFFGC+8@FC,,;,6CC8<FCEFG7C++,,C66,C<C,,9C,CC<CFF++++8BCEF9,C8F=FCE+B+B+4BAEFGEE,CF<<D<EC@B++C::B<>FG?>=BCEG,C<FB3B3@FC++@:+@FF;C<*5@DBFEBFD@EGCCFFF2CEF**<**+,1<B**+<=+=881*:5CE8AE@F*8**02008+AFG**/:22:58::8@9:C6@=59E*7CCD<<*/
@M03364:276:000000000-BLYN8:1:1101:7339:5998 1:N:0:1
ACTCCTACGGGAGGCAGCAGTAGGGAATATTGCTCAATGGGCGAAAGCCTGAAGCAGCAACGCCGCGTGGAGGATGAAGGTTTTAGGATTGTAAACTCCTTTTCTAAGAGACGATTATGACGGTATCTTAGGAATAAGCACCGGCTAACTCCGTGCCAGCAGCCGCGGTAATACGGGGGGTGCAAGCGTTACTCGGAATCACTGGGCGTAAAGAGTGCGTAGGCGGGATTATAAGTCAGATGTG
+
GGGGGGGGGGGGGGGGGGGGGGGGGGGGGGGGGFGGGGGGGGGGGGGGGGGGGGGGGGGGGGGGGGGGGGGGGGFGGGGGGGGGGGGGGGGGGGGGGGGGGGGGGGGGGGGGGGGGGGGGGGGGGGGCGGGGGGGGGGGGGGGGGGGGGGGGGGGGGGGGGGGGGGGGGGGFFGGGGGGGGGGFCGFEGGGGGGGGGGFGGGFGGEEG:CEGGGGGGGGEEGEGGGGGGGFGGGGGGGGGGGGG
@M03364:276:000000000-BLYN8:1:1101:5187:6005 1:N:0:1
ACTCCTACGGGAGGCAGCAGTAGGGAATCTTCGGCAATGGGGGCAACCCTGACCGAGCAACGCCGCGTGAGTGAAGAAGGTTTTCGGATCGTAAAACTCTGTTGTTAGAGAAGAACGTTAAGTAGAGTGGAAAGTTACTTAAGTGACGGTATCTAACCAGAAAGGGACGGCTAACTACGTGCCAGCAGCCGCGGTAATACGTAGGTCCCAAGCGTTGTCCGGATTTATTGGGCGTAAAGCGAGC
+
GGGGGGGGGGGGGGGGGGGGGGGGGGGGGGGGGGGGGGGGGGGGGGFGGGGGFEFGGGGGGGGGGGG@FGGGGGGGGGGGFGGGGGGGGGGGGGFFGGGGGGGGGGGGGFGGGGGCEGGG?FGFGGGGGFGFFGGFFEGGGGGGGGGFE:FGGFGFA@FFFFFGGGFFFGGGGG,>F8:FFGFGF7CGGFGCCEGEGGGDGCCGGGGGDFGGFDEGGEFFEGGC5CCE<CGFCDEEGFGFC77)
@M03364:276:000000000-BLYN8:1:1101:22526:6023 1:N:0:1
ACTCCTACGGGAGGCAGCAGTAGGGAATCTTCGGCAATGGGGGCAACCCTGACCGAGCAACGCCGCGTGAGTGAAGAAGGTTTTCGGATCGTAAAACTCTGTTGTTAGAGAAGAACGTTAAGTAGAGTGGAAAGTTACTTAAGTGACGGTATCTAACCAGAAAGGGACGGCTAACTACGTGCCAGCAGCCGCGGTAATACGTAGGTCCCAAGCGTTGTCCGGATTTATTGGGCGTAAAGCGAGC
+
GGGGGGGGGGGGGGGGGGGGGGGGGGGGGGGGGGGGGGGGGGGGGGGGGGGFGGGGGGEGFGGEGFF@FEGFFGGGGGGGBBCCFGGGFEGFGGGGFFGFFFFFGCFGGGGFGGGGG<CFGGEGGGG8FGFFGGDFGG<FFFFFGGGGGFGCGGGGFFACEFGGGGGFFGGGGGFGA8F<CCFFGGGFFGGEGG8CC<CCFEECECFBGFFGGE;CCEFGEGGC*2A+AFGGGGEEGGGGGGG3
@M03364:276:000000000-BLYN8:1:1101:6118:6030 1:N:0:1
ACTCCTACGGGAGGCAGCAGTGGGGAATATTGCACAATGGGCGCAAGCCTGATGCAGCCATGCCGCGTGTATGAAGAAGGCCTTCGGGTTGTAAAGTACTTTCAGCGAGGAGGAAGGCGTTGTGGTTAATAACCGCAGCGATTGACGTTACTCGCAGAAGAAGCACCGGCTAACTCCGTGCCAGCAGCCGCGGTAATACGGAGGGTGCAAGCGTTAATCGGAATTACTGGGCGTAAAGCGCACG
+
GGGGGGGGGGGGDGGGGGGGGGGGGGGGGGGGGGGGGGGGGFGFGGGGGGGGGGGGGGGGGGGGGGGEFGGGGFGGGGGGGGGGGGGGGFGFFGGGGGGGGGGGGGGGGGGGGGGGGGGEGGGGGGGGGGGGGFFEFGGGGGGGGGGGGGGGGGGGGGGGGGGGGGGGGGGGGGGGDGGGGGGGGGGGGGGGGGGGGGGGGGGGGGGGGGG@EGGGGGGGGGGGGGFGGGGGG<CEFGGGGGGC
@M03364:276:000000000-BLYN8:1:1101:25047:6038 1:N:0:1
ACTCCTACGGGAGGCAGCAGTGGGGAATATTGCACAATGGGCGCAAGCCTGATGCAGCCATGCCGCGTGTATGAAGAAGGCCTTCGGGTTGTAAAGTACTTTCAGCGAGGAGGAAGGTGTTGTGGTTAATAACCGCAGCAATTGACGTTACTCGCAGAAGAAGCACCGGCTAACTCCGTGCCAGCAGCCGCGGTAATACGGAGGGTGCAAGCGTTAATCGGAATTACTGGGCGTAAAGCGCACG
+
GGGGGGGGGEGGDGGDCFGGCFGGDEDGEGGGCFGGGFFGFFGDGGGGCEFFGFCGGFGG<EFGCEFFGGGCFGGGFFDF8EFDCFGGEDGFCGGG,<FFGGGGGAF:CC:FGGGGGBFFGFGGG8BFFFF9BBFCFGFGGGA9D=CGFDBFFFGCEEGGFFGFF<FGG@FEGFBD7CFGGGGGDEGGGG>EEGG@FFEFE5:EE11CCFF=EEECFFGGGGGFGGCFGG85DDGGGGGGGG5<
@M03364:276:000000000-BLYN8:1:1101:17774:6045 1:N:0:1
ACTCCTACGGGAGGCAGCAGTAGGGAATCTTCGGCAATGGACGAAAGTCTGACCGAGCAACGCCGCGTGAGTGAAGAAGGTTTTCGGATCGTAAAACTCTGTTGTCAGAGAAGAACAAGGGTGAGAGTGGAAAGTTCACCCCTTGACGGTATCTGACCAGAAAGCCACGGCTAACTACGTGCCAGCAGCCGCGGTAATACGTAGGTGGCAAGCGTTATCCGGATTTATTGGGCGTAAAGCGAGC
+
GGGGGGGGGGGGGGGGGGGGGGGGGGGGGGGGGGGGGGGGGGGGGGGFGGGGGGGGGGGGGGGGGGG>FGG<EGGGGGGGFDGGGGGGGGGGGGGGGGGGGGGGGGFFFFGGGGGGGGGGGFGGGGGFGGFGGFGGGGGGGGGGGGGGGEGFFGGGCEFGGGGGFFGGGGGGGGGGGGGGGGGGGGGGGGGGGGGGGGGGGEGGGGGGFGGGEGEGGGGFEG8A8@FFGGGF:D=GGGGGGGG)
@M03364:276:000000000-BLYN8:1:1101:12375:6071 1:N:0:1
ACTCCTACGGGAGGCAGCAGTAGGGAATCTTCCACAATGGACGAAAGTCTGATGGAGCAACGCCGCGTGAGTGAAGAAGGTTTTCGGATCGTAAAACTCTGTTGTTAGAGAAGAACGTTAAGTAGAGTGGAAAGTTACTTAAGTGACGGTATCTAACCAGAAAGCCACGGCTAACTACGTGCCAGCAGCCGCGGTAATACGTAGGTGGCAAGCGTTGTCCGGATTTATTGGGCGTAAAGCGAGG
+
GGGGGGGGGGGGGGGGGGDGGGGGGGGGGGGGGGGGGGGGGGGGGGGFGGGGGGGGGFFGGGGGFFGGGFGGGGGGGGGGFGGGGGGGGGGGGGGGGGGGGGGGFGGGGGGGGGGGGDGGGFFCGGGBFGGGGGGGGGGGGGGFGGGGGGGGGGGGGGGGGGGGGCFGGGGDEGGGGGGGGGGGGGGGGGGGGGGGEGGGGECFGFGGGGGGFGCEGGGGGGE:=9EFFFGGGGEGGGGFGGG3
@M03364:276:000000000-BLYN8:1:1101:19565:6078 1:N:0:1
ACTCCTACGGGAGGCAGCAGTAGGGAATCTTCGGCAATGGGGGCAACCCTGACCGAGCAACGCCGCGTGAGTGAAGAAGGTTTTCGGATCGTAAAACTCTGTTGTTAGAGAAGAACGTTAAGTAGAGTGGAAAATTACTTAAGTGACGGTATCTAACCAGAAAGGGACGGCTAACTACGTGCCAGCAGCCGCGGTAATACGTAGGTCCCAAGCGTTGTCCGGATTTATTGGGCGTAAAGCGAGC
+
GGGGGGGGGGGGGGGGGGGGGGGGGGGGGGGGGGGGGGGGGGGGGGGGGGGGGGGGGGGGGGGGGGGFFFGGGGGGGGGGFGGGGFGGDGGGGGGGGGGGGGGGFFGGGGGGGGGGGBFGGG@FGFGCFGFFGGGFGGFGGGGFGGGGGGGGGGGGGGGGGGGGGGGGGGGGGGGGGGGGGGGGGFGGGGGGGGEEGGGGGBFGGGGGGGGGCE;EEGGFEG=2;CFGGGGGGGGGGFGGGGG3
@M03364:276:000000000-BLYN8:1:1101:17563:6092 1:N:0:1
ACTCCTACGGGAGGCAGCAGTAGGGAATCTTCCACAATGGACGAAAGTCTGATGGAGCAACGCCGCGTGAGTGAAGAAGGTTTTCGGATCGTAAAACTCTGTTGTTAGAGAAGAACGTTAAGTAGAGTGGAAAGTTACTTAAGTGACGGTATCTAACCAGAAAGGGACGGCTAACTACGTGCCAGCAGCCGCGGTAATACGTAGGTCCCAAGCGTTGTCCGGATTTATTGGGCGTAAAGCGAGC
+
GGGGGGGGGGGGGGGGGGGGGGGGGGGGGGGGGGGGGGGGGGGGGGGGGGGGGGGGGGGGGGGGFGGFGGGGGGGGGGGGGFFGGGGGGDGGGGGGGGGGGGGGGGGGGGGGGGGGGFFGGGEGGGGFGGGGGGGGGGGGGGGGGGGGGFFFGGGGGGGGGGGFGGGGGGGGGGGGGGGGGGGGGGGGGFGGGGEGDGGGGEGGGFGGGFGFCGCEGGGGGGCEG+@FFFFGFDGGGGGGGGG3
@M03364:276:000000000-BLYN8:1:1101:6819:6107 1:N:0:1
ACTCCTACGGGAGGCAGCAGTAGGGAATCTTCGGCAATGGGGGCAACCCTGACCGAGCAACGCCGCGTGAGTGAAGAAGGTTTTCGGATCGTAAAACTCTGTTGTTAGAGAAGAACGTTAAGTAGAGTGGAAAGTTACTTAAGTGACGGTATCTAACCAGAAAGGGACGGCTAACTACGTGCCAGCAGCCGCGGTAATACGTAGGTGGCAAGCGTTATCCGGATTTATTGGGCGTAAAGCGAGC
+
GGGGGGGGGGGGGGGGGGGGGGGGGGGGGGGGGGGGGGGGGEGGGGGGGGGGFGGGGGGGGGGEGGGGGGG?EGGGGGFFE?,BFFGGDCGFFGGGGGGGGGGGGGGF?FFGGGG8CADCDFFDFGGFFGGGGGGGGGFGG<FGFFGGGFF<E9CC>FEC<CCFFEGGGGGFGGFGGGGGGGGGGGCGF5CGGGCCE9ECFFGGGFGGGGGGGGGE>FCFG=CE=9?FGGFFGDGDGGG>CDG)
@M03364:276:000000000-BLYN8:1:1101:11876:6114 1:N:0:1
ACTCCTACGGGAGGCAGCAGTAGGGAATCTTCGGCAATGGGGGCAACCCTGACCGAGCAACGCCGCGTGAGTGAAGAAGGTTTTCGGATCGTAAAACTCTGTTGTTAGAGAAGAACAAGGATGAGAGTAAAATGTTCATCCCTTGACGGTATCTAACCAGAAAGCCACGGCTAACTACGTGCCAGCAGCCGCGGTAATACGTAGGTGGCAAGCGTTGTCCGGATTGATTGGGCGTAAAGCGAGC
+
GGGGGGGGGGGGGGGGGGGGGGGGGGGGGGGGGGGGGGGGGGGGGGGGGGGGGGGGGGGGGGGEFGGCFFFEFG9EGGGGFGFFEFE@=FFGGFGFGGGFDFGGGGDFFGFGGGFCFFGGFEFEFDFFGGGGGFGDFFGGGGGGFDGGGGGGGGGGGFGGGGGGGFE<CGGGGG8@F7CFFG@CFCGGGCEECGEGGGGGF:BCECEFFGFGEEEGGEFFEGCEE*ACFGDGGGCEDCFFGGD)
@M03364:276:000000000-BLYN8:1:1101:15170:6119 1:N:0:1
ACTCCTACGGGAGGCAGCAGTGGGGAATATTGCACAATGGGCGCAAGTCTGATGGAGCAACGCCGCGTGAGTGAAGAAGGGTTTCGGCTCGTAAAGCTCTGTTGTTAAAGAAGAACGTGGGTGAGAGTAACTGTTCACCCAGTGACGGTATTTAACCAGAAAGCCACGGCTAACTACGTGCCAGCAGCCGCGGTAATACGTAGGTGGCAAGCGTGATCCGGATTTATTGGGCGTAAAGCGAGCG
+
FFFGGGFGDFGGGG7CFCCFFDFFGGGGGGGGGAF98FFFGGEBECGFGCFFEEFFFFGGGE7@F@FF>:FFEGCFEFGGFG8:FCFG++@FDD<FFFD,,CFFCE<E,CEF8EFGGGGFG7C<FGF,DDFGGFGCGFFF=F3@BFEC>+@@,@FFG@@>FFFE:CACFGGEC>DCG76D@F2?BFFC:CB=E=8C9E9*2?=C?CFC69CEEE/3:C:7C=5CG:+A9CE59DC55:DDCGGC
@M03364:276:000000000-BLYN8:1:1101:18342:6126 1:N:0:1
ACTCCTACGGGAGGCAGCAGTAGGGAATCTTCGGCAATGGGGGCAACCCTGACCGAGCAACGCCGCGTGAGTGAAGAAGGTTTTCGGATCGTAAAACTCTGTTGTTAGAGAAGAACGTTAAGTAGAGTGGAAAGTTACTTAAGTGACGGTATCTAACCAGAAAGGGACGGCTAACTACGTGCCAGCAGCCGCGGTAATACGTAGGTCCCAAGCGTTGTCCGGATTTATTGGGCGTAAAGCGAGC
+
GGGGGGGGGGGGGGGGGGGGFGGGGGGGGGGGGGGGGGGGGGGGGGGGGGGGGGEGGGGGGGGGGGGGGGGFGGGGGGGGGGGGGGGGCGGGGGGGGGGGGGGGGGGGGFGGGGGGGGGGGGCFEFGFFGGGGFGGGGGGGGFFGFGGGGGGGGGGGGGGGGGGGGGGGGGGGFGGGGGGGGGGGGGGGGGGEGEG8ECFFEGGGGGGGGGGGGGGGEGGDGCEGGGGGGGGGGGGGGFFGGD)
@M03364:276:000000000-BLYN8:1:1101:7324:6133 1:N:0:1
ACTCCTACGGGAGGCAGCAGTAGGGAATCTTCGGCAATGGGGGCAACCCTGACCGAGCAACGCCGCGTGAGTGAAGAAGGTTTTCGGATCGTAAAACTCTGTTGTTAGAGAAGAACGTTAAGTAGAGTGGAAAGTTACTTAAGTGACGGTATCTAACCAGAAAGGGACGGCTAACTACGTGCCAGCAGCCGCGGTAATACGTAGGTCCCAAGCGTTGTCCGGATTTATTGGGCGTAAAGCGAGC
+
GGGGGGGGGGGGGGGGGGGGGGGGGGGGGGGGGGGGGGGGGGGGGGGGGGGGGGGGGGGGGGGGGGGGGGGGGGGGGGGGGGGGGGGGGGGFGGGGGGGGGFGGGGGGGGGGGGGGGGGGGGGGGGGGCFGGGGGGGGGFGGGGGGGGGGGGGGFGGGGGGGGFFC:CFCGGGGGGGCGGGGGGGGGFGGGGGGCEGGGGGGGGGCFGGCCGDGGGGGGGGDC7C6CC?+CFF75:CFFGGDG)
@M03364:276:000000000-BLYN8:1:1101:15485:6156 1:N:0:1
ACTCCTACGGGAGGCAGCAGTGGGGAATATTGCACAATGGGCGCAAGCCTGATGCAGCCATGCCGCGTGTATGAAGAAGGCCTTCGGGTTGTAAAGTACTTTCAGCGAGGAGGAAGGCGTTAAGGTTAATAACCTTGGCGATTGACGTTACTCGCAGAAGAAGCACCGGCTAACTCCGTGCCAGCAGCCGCGGTAATACGGAGGGTGCAAGCGTTAATCGGAATTACTGGGCGTAAAGCGCACG
+
GGGGGGGGGGGGGGGGGGGGGGGGGGGGGGGGGGGGGGGGGGGGGGGGGGGGGGGGGGGGGGGGGGGGGGGGGGFGGGGGGGGGGGGGGGGGGGGGGGGGGGGGGGGCGDGGGGGGGGGGGGGGFGGGGGGGGGGGGGGGGGGGGGGGGGGGGGGGGGGGGGGGGGGGGGGGGGGFGGGGGGGGGGGGGGGGGGDGGGGGGGGGGGEEGGGGGGGGGGGGGDEGGGGGGGGGGGGGGG7DDDD<
@M03364:276:000000000-BLYN8:1:1101:5966:6169 1:N:0:1
ACTCCTACGGGAGGCAGCAGTGGGGAATATTGCACAATGGGCGCAAGCCTGATGCAGCCATGCCGCGTGTATGAAGAAGGCCTTCGGGTTGTAAAGTACTTTCAGCGAGGAGGAAGGCATTAAGGTTAATAACCTTAGTGATTGACGTTACTCGCAGAAGAAGCACCGGCTAACTCCGTGCCAGCAGCCGCGGTAATACGGAGGGTGCAAGCGTTAATCGGAATTACTGGGCGTAAAGCGCACG
+
GGGGGGGGGGGGGGGGGGGGGGGGGGGGGGGGGGGGGGGGGGGGGGGGGGGGGGGGGGGGGGGGGGGGGGGGGGGGGGGGGGGGGGGGGGGGGGGGGGGGGGGGGGGGGGGGGGGGGGGGGGGGGGGGGGGGGGGGGGGGGGGGGGGGGGGGGGGGGGGGGGGGGGGGGGGGGGGGGGGGGGGGGGGGGGGGGGGGGGGGGGGGGGGGGGGGGGGCFGGGGGDGGGGGGGGGGGGGGF=CDGG<
@M03364:276:000000000-BLYN8:1:1101:15651:6183 1:N:0:1
ACTCTACGGGAGGCAGCAGTGGGGAATATTGCACAATGGGCGCAAGCCTGATGCAGCCATGCCGCGTGTATGAAGAAGGCCTTCGGGTTGTAAAGTACTTTCAGCGAGGAGGAAGGCGTTGTGGTTAATAACCGCAGCGATTGACGTTACTCGCAGAAGAAGCACCGGCTAACTCCGTGCCAGCAGCCGCGGTAATACGGAGGGTGCAAGCGTTAATCGGAATTACTGGGCGTAAAGCGCACGC
+
GGGGGGGGGGGGGGGGGGGGGGGGFGGGGGFGGGGGGGGGGGGGGGGGGGGGGGGGGGGGGGGGGGFGGFGGGGGGGGGGGGGGGGGGGGGGGGGGGGGGGGGGGGGGGEGGGGGGGGGGGGGGGGGGGGGGGGGEGGGGGFGGGGGGGGGGGGGGG7CFGGCGGGGGGGGGGGGGGGGGGGGGCEGGGDGDEEGGGGGGGGGGGGGGGGFGEGCFGGGGGGGGGGGECFGGGGGGGGGGGDGD
@M03364:276:000000000-BLYN8:1:1101:17414:6219 1:N:0:1
ACTCCTACGGGAGGCAGCAGTGGGGAATATTGCACAATGGGCGCAAGCCTGATGCAGCCATGCCGCGTGTATGAAGAAGGCCTTCGGGTTGTAAAGTACTTTCAGCGAGGAGGAAGGTGTTGTGGTTAATAACCGCAGCAATTGACGTTACTCGCAGAAGAAGCACCGGCTAACTCCGTGCCAGCAGCCGCGGTAATACGGAGGGTGCAAGCGTTAATCGGAATTACTGGGCGTAAAGCGCACG
+
GGGGGGGGGGGGGGGGGGCFFGGGGGGGGGGGGGGGGGGGGGGGGGGGGGGGGGGGGGGGGGGGGGGGGGGGGGGGGGGGGGGGGGGGGGGGFCFGGGGGGGGGGGGFGGGGGCGGGGGGGGGGGGGGGGGGGGGGGGGGGGGGGGGGGGGGGGGGGGGGGGGGGGGGGGGGCFGGFDGGGGGGGGGGGGGGGGGGGGGGGGGGGGGCGGGGGGGGGGGFGGGGGGGGGGGGGGGGGGFGGDGD
@M03364:276:000000000-BLYN8:1:1101:10711:6221 1:N:0:1
ACTCCTACGGGAGGCAGCAGTGGGGAATATTGCACAATGGGCGCAAGCCTGATGCAGCCATGCCGCGTGTATGAAGAAGGCCTTCGGGTTGTAAAGTACTTTCAGCGAGGAGGAAGGCATTAAGGTTAATAACCTTAGTGATTGACGTTACTCGCAGAAGAAGCACCGGCTAACTCCGTGCCAGCAGCCGCGGTAATACGGAGGGTGCAAGCGTTAATCGGAATTACTGGGCGTAAAGCGCACG
+
GGGGGGGGGGGGGGGGGGGGGGGGGGGGGGGGGGGGGGGGGGGGGGGGGGGGGGGGGGGGGGGGGGGGGGGGGGGGGGGGGGGGGGGGGGGGGGGGGGGGGGGGGGGGGGGGGGGGGGGGGGGGGGGGGGGGGGGGGGGGCDGGGGGGGGGGGGGGGGGGGGGGGGGGGGGDGGGGGGGDEGGGGGGGGGGGGGGGGGGGGGGEGGGGGGGGGGGGGGGGGGDCFGGGGGGCCDGGGGGGGGG3
@M03364:276:000000000-BLYN8:1:1101:21330:6238 1:N:0:1
ACTCCTACGGGAGGCAGCAGTAGGGAATCTTCGGCAATGGGGGCAACCCTGACCGAGCAACGCCGCGTGAGTGAAGAAGGTTTTCGGATCGTAAAACTCTGTTGTTAGAGAAGAACGTTAAGTAGAGTGGAAAGTTACTTAAGTGACGGTATCTAACCAGAAAGGGACGGCTAACTACGTGCCAGCAGCCGCGGTAATACGTAGGTCCCAAGCGTTGTCCGGATTTATTGGGCGTAAAGCGAGC
+
GGGGGGGGGGGGGGGGGGGGGGGGGGGGGGGGGGGGGGGGGGGGGGGGGGGGGGGGGGGGGGGGGGGGGGGGGGFGGGGGGGGGGGGDGGGGGGGGGGGGGGGGGGGGFGGGGGGGGDGGGGGFGGGGFGGFFGGGGGFFGCAFGGGGGGGGGGGGGGGGGGG?FFFGGGGGGGGGGGEGGGGGGFGGGCEGGGCEEG?FCGFGGGFGGFCCGGGEDGGGEGECE+9EFGFEFGGGGGGGGGG<
@M03364:276:000000000-BLYN8:1:1101:12118:6254 1:N:0:1
ACTCCTACGGGAGGCAGCAGTAGGGAATCTTCGGCAATGGGGGCAACCCTGACCGAGCAACGCCGCGTGAGTGAAGAAGGTTTTCGGATCGTAAAACTCTGTTGTTAGAGAAGAACGTTAAGTAGAGTGGAAAGTTACTTAAGTGACGGTATCTAACCAGAAAGGGACGGCTAACTACGTGCCAGCAGCCGCGGTAATACGTAGGTCCCAAGCGTTGTCCGGATTTATTGGGCGTAAAGCGAGC
+
EEFGGGCFGGGGDGFGGGGGGCFGGFEFGGGGFDCFGGGGCCEGGGGGGGGGGGDDEGGGGGGGGGG:FE=AEEFGGGGGEEFGGGFGGGGGGE@FFGGGGGGGGFDFFFGFGGGCFFFCGGDC?BFFG7C9F<FCDGGGEAFG9<FGEEFGC=<DF@FFCCFG:C7<FF@7CFFGG7FGGF8BCF:8FGGGG5CCEEGFG9CGGF+<CGFEF5;8CGGFGEC5AC?EGFC54CED39FFCDD7
@M03364:276:000000000-BLYN8:1:1101:6019:6256 1:N:0:1
ACTCCTACGGGAGGCAGCAGTAGGGAATCTTCGGCAATGGGGGCAACCTTGACCGAGCAACGCCGCGTGAGTGAAGAAGGTTTTCGGATCGTAAAACTCTGTTGTCAGAGAAGAACAAGGGTTAGAGTGGAAAGTTCACCCCTTGACGGTATCTGACCAGAAAGCCACGGCTAACTACGTGCCAGCAGCCGCGGTAATACGTAGGTGGCAAGCGTTGTCCGGATTTATTGGGCGTAAAGCGAGC
+
GGGGGGGGGGGGGGGGGGGGGGGGGGGGGGGGGGGGGGGGGGGGGGGGGGGGFGGGGGEGEFFEGGGGGGDGGGGGGGGGGGGGFGCFEEGGFGDGGGGDEFGG<FFGFGGGGGGGGGGGGF,>BFFGGGGGGGGGGGGGGGGGGGGGGGGGGGGGGGGGGGGGGCAFGGGGGGGGGGGGFGFGGGGG7CEG8EE7CGGFGGGGGGGGGGGG*///*:CCGGGDEE?F7FGGGGGG3CFFGGD/
@M03364:276:000000000-BLYN8:1:1101:14554:6269 1:N:0:1
ACTCCTACGGGAGGCAGCAGTGGGGAATATTGCACAATGGGCGCAAGCCTGATGCAGCCATGCCGCGTGTATGAAGAAGGCCTTCGGGTTGTAAAGTACTTTCAGCGAGGAGGAAGGCATTAAGGTTAATAACCTTAGTGATTGACGTTACTCGCAGAAGAAGCACCGGCTAACTCCGTGCCAGCAGCCGCGGTAATACGGAGGGTGCAAGCGTTAATCGGAATTACTGGGCGTAAAGCGCACG
+
GGGGGGGGGGGGGGGGGGGGGGGGGGGGGGGGGGGGGGGGGGGGGGGGGGGGGGGGGGGGGGGGGGGGGGGGGGGGGGGGGGGGGGGGGGGGGGGGGGGGGGGGGGGGGGGGGGGGGGGGGGGGGGGGGGGGGGGGGGGGFGGGGGGGGGGGGGGGGDGGGGGGGGGGGGGGGGGGGGGGGFGFGGGGGGGGGGGGGGGGGGGGGGGGGGGGGGGGGGGGGGGGGGGGFGGFGGGGGGGGCDG3
@M03364:276:000000000-BLYN8:1:1101:23927:6274 1:N:0:1
ACTCCTACGGGAGGCAGCAGTAGGGAATTTTTCACAATGGGCGAAAGCCTGATGGAGCAATGCCGCGTGAATGATGAAGGTCTTATAGATTGTAAAATTCTTTTATTTGGGAAGAATAGTTATATGAGGAAATGCTTATAATTTGACTGTACCATTTGAATAAGTATCGGCTAACTATGTGCCAGCAGCCGCGGTAATACATAGGATGCAAGCGTTATCCGGATTTACTGGGCGTAAAACGAGC
+
GGGGGGGGGGGGGGGGGGGGGGGGGGGG<EEFGGGGGGGGGGGGGGGGGGGGGGGGGGGGGGGGGGGGGGGFGGGGF9FGFGGFFGFG9C?EFDFGGGFGFG9<FFFGGGGGFCGGGGGGGGGFGGGGCFFFGCF9FFEFGGFGGGGCFGGGFGFAFGFFFGGGGGCGGEGGEGGGGFGGGAEFFGGGGG>CEGGDGGGFFF;,>;FDCDCFGGGGGGGGCCEGGGGGGGGGGDEGGG>FGGC)
@M03364:276:000000000-BLYN8:1:1101:16481:6287 1:N:0:1
ACTCCTACGGGAGGCAGCAGTAGGGAATCTTCGGCAATGGGGGCAACCCTGACCGAGCAACGCCGCGTGAGTGAAGAAGGTTTTCGGATCGTAAAACTCTGTTGTTAGAGAAGAACGTTAAGTAGAGTGGAAAGTTACTTAAGTGACGGTATCTAACCAGAAAGGGACGGCTAACTACGTGCCAGCAGCCGCGGTAATACGTAGGTCCCAAGCGTTGTCCGGATTTATTGGGCGTAAAGCGAGC
+
GGGGGGGGGGGGGGGGGGGGGGGGGGGGGGGGGGGGGGGGGGGGGGGGGGGGGGGGGGGGGGGGGGGGGGGGGGGGGGGGGGGGGGGGGGGGGGGGGGGGGGGGGGGGGGGGGGGGGGGEGGFGGFFGGGGGGGGGGGGGGGGGGGGGGGGGGGGGGGGGGGGGGDGGGGGGGGGGGGGGGGGGGGGCGGGGGGGGGGGGGGGGGGGGGGGGGGGGEGFGEGEGCFGGGGGFGGGDGFGGGGG<
@M03364:276:000000000-BLYN8:1:1101:9937:6290 1:N:0:1
ACTCCTACGGGAGGCAGCAGTGGGGAATATTGGACAATGGGCGAAAGCCTGATCCAGCCATGCCGCGTGTGTGAAGAAGGTCTTCGGATTGTAAAGCACTTTAAGTTGGGAGGAAGGGCATTAACCTAATACGTTAGTGTTTTGACGTTACCGACAGAATAAGCACCGGCTAACTCTGTGCCAGCAGCCGCGGTAATACAGAGGGTGCAAGCGTTAATCGGAATTACTGGGCGTAAAGCGCACG
+
GGGGGGGGGGGGGGGGGGGGGGGGGGGGGGGGGGGGGGGGGGGGGGGGGGGGGGGGGGGGGGGGGGGGGGGGGGGGGGGGGGGGGGGEGGGGFGGGGGGGGG<DGGGGGGGGGGGGGGGGGGGGGGGGGGGGGGGGGGGGGGGGGGGGGGGGGGGGGGGGGAGGGGGGGGGGGGGGGGGGGGGGGGGGGGGGGGGGGGGGGGGGGGGGGGGGGGGG=GGGC=8FGFFGDFGGGGGGGGGGGGGC
@M03364:276:000000000-BLYN8:1:1101:12475:6297 1:N:0:1
ACTCCTACGGGAGGCAGCAGTAGGGAATCTTCGGCAATGGGGGCAACCCTGACCGAGCAACGCCGCGTGAGTGAAGAAGGTTTTCGGATCGTAAAACTCTGTTGTTAGAGAAGAACGTTAAGTAGAGTGGAAAGTTACTTAAGTGACGGTATCTAACCAGAAAGGGACGGCTAACTACGTGCCAGCAGCCGCGGTAATACGTAGGTCCCGAGCGTTGTCCGGATTTATTGGGCGTAAAGCGAGC
+
GGGGGGGGGGGGGGGGGGGGGGGGGGGGGGGEFGGGGGGGDDGEGGGGGGGGG@@FGGGGGGGGGGGFGGBFFCFFGGGGFDGGCCCFGCFGFGGGFG9FGGAEFGGGBFG8><FGDAFGCGFFGEGFB@FFGGGGGFGD9=DBFCF@@FGEA@FFGGGFG@BFGGG7BFE7:FGGGFCFGF7;7CEFFFGDG>E8>?F9CCFFEGC?C=CECC?8>EEFGD;=50AE+?F5CDGGG3C*>DC)
@M03364:276:000000000-BLYN8:1:1101:19737:6335 1:N:0:1
ACTCCTACGGGAGGCAGCAGTAGGGAATCTTCGGCAATGGGGGCAACCCTGACCGAGCAACGCCGCGTGAGTGAAGAAGGTTTTCGGATCGTAAAACTCTGTTGTTAGAGAAGAACGTTAAGTAGAGTGGAAAGTTACTTAAGTGACGGTATCTAACCAGAAAGGGACGGCTAACTACGTGCCAGCAGCCGCGGTAATACGTAGGTCCCAAGCGTTGTCCGGATTTATTGGGCGTAAAGCGAGC
+
GGGGGGGGGGGGGGGGGGGGGGGGGGGGGGGGGGGGGGGGGGGGGGGGGGGGGGGGGGGGGGGGGGGGGGGGGGGGGGGGGGGGGGGGGGGGGGGGGGGGGGGGGGGGGGGGGGGGGGGGFGGGFGGGGGGGGGGGGGGGGGGGGGGGGGGGGGGGGGGGGGGGGGGGGGGGGGGGGGGGGGGGGGGGGFGGGGGGGGGGGGGGGGGGGGGGGG*CEGGGGGCGE6AFGGGFG3:CDGGG:DG<
@M03364:276:000000000-BLYN8:1:1101:3779:6353 1:N:0:1
ACTCCTACGGGAGGCAGCAGTAGGGAATCTTCCACAATGGACGAAAGTCTGATGGAGCAACGCCGCGTGAGTGAAGAAGGGTTTCGGCTCGTAAAGCTCTGTTGTTAAAGAAGAACGTGGGTGAGAGTAACTGTTCACCCAGTGACGGTATTTAACCAGAAAGCCACGGCTAACTACGTGCCAGCAGCCGCGGTAATACGTAGGTCCCAAGCGTTGTCCGGATTTATTGGGCGTAAAGCGAGCG
+
GGGGGGGGGGGGGGGGGGGGGGFG>FGGGGGGGGGGGGGGGGGGGGGGGGGDAFFEGGGGGGGG+FGGGGGGGGGGGGGGGFGGGGCGGGGGGFFFGFGF?FFGGGFFGGGG<FFFFFFG7FFGGGGGGGGGGGGGGGGGGFFGGGGGGG@=FGFFGGGCCGFGGGGGCCGGFFFFC@F@FGG,DFFGGGGDGEGGGEG*?BF:C9EFFFGD58EGG7F55C=7C?EGF+*:3C:EC*:<DDD5
@M03364:276:000000000-BLYN8:1:1101:4069:6370 1:N:0:1
ACTCCTACGGGAGGCAGCAGTGGGGAATATTGCACAATGGGCGCAAGCCTGATGCAGCCATGCCGCGTGTATGAAGAAGGCCTTCGGGTTGTAAAGTACTTTCAGCGAGGAGGAAGGCATTAAGGTTAATAACCTTAGTGATTGACGTTACTCGCAGAAGAAGCACCGGCTAACTCCGTGCCAGCAGCCGCGGTAATACGGAGGGTGCAAGCGTTAATCGGAATTACTGGGCGTAAAGCGCACG
+
GGGGGGGGGEGGEGGGGGGGGGGGGGGGGGGGGGGGGGGEFGGGGGGGGGGGGGGGFGGGGGGGGGCFGGFFGGGFGGGGGFGGGDFGGEEGGGGGGGGGGGGGGGGGGGEFGGG8FGGGGGFGGGGGGGGCAGFGDGGGGFFDFGGEGGGGGGGGGGGGFGGGGGFGGEGGFGGFGGCC7CFGGGGGG5CCGG>EGGGF>*1:CEE*<FGGGGGG5EGGGGCFGFEE?FGGD7>ECGGGGGGC
@M03364:276:000000000-BLYN8:1:1101:4386:6380 1:N:0:1
ACTCCTACGGGAGGCAGCAGTAGGGAATCTTCGGCAATGGACGAAAGTCTGACCGAGCAACGCCGCGTGAGTGAAGAAGGTTTTCGGATCGTAAAACTCTGTTGTTAGAGAAGAACGTTAAGTAGAGTGGAAAGTTACTTAAGTGACGGTATCTAACCAGAAAGGGACGGCTAACTACGTGCCAGCAGCCGCGGTAATACGTAGGTCCCAAGCGTTGTCCGGATTTATTGGGCGTAAAGCGAGC
+
GGGGGGGGGGGGGGGGGGGGGGGGGGGGGGGGGGGGGGGGGGGGGGGGGGGGGGGGGGGGGGGGEGGGGGGFGGGGGGGGGGGGGGGGGGGGGGGGGGGGGGGGGGDGDFGGFGGFGGGGDGFGGGGEGG?FGDFGGGGGGFGFGGGGGGGGGFGGGGGGGGGFGGGGGGGGGGFGGGGFFGFGGGGGGGGGGGGGGGGGGGGCGFF9FGFGGG;EEGGGGGGD5EGGGCGGGGGGGGGGGGD3
@M03364:276:000000000-BLYN8:1:1101:17973:6388 1:N:0:1
ACTCCTACGGGAGGCAGCAGTAGGGAATCTTCCACAATGGACGAAAGTCTGATGGAGCAACGCCGCGTGAGTGAAGAAGGTTTTCGGATCGTAAAACTCTGTTGTTGGAGAAGAACGTTAAGTAGAGTGGAAAGTTACTTAAGTGACGGTATCTAACCAGAAAGGGACGGCTAACTACGTGCCAGCAGCCGCGGTAATACGTAGGTCCCAAGCGTTGTCCGGATTTATTGGGCGTAAAGCGAGC
+
GGGGGGGGGGGGGGGGGGGGGGGGGGGGGGGGGGGGGGGGGGGGGGGGGGGGGGGGGGGGGGGGGGGGGGGGGGGGGGGGEGGGGGG>FGGGGGGGGGGGGGGGGGGGDGGGGGGGGFGGFGGGGGGGFFGGGGGGGGGGGGGGGGGGGGGGGGGGGGGGGGGGGDGGGGGGGGGGGGGGGGGGGGGGGGGGGGEGEGGGGGGGGGGGGGGGGGGGDGGGGGGGGGGGGGGGGGGGGGGCGGGD
@M03364:276:000000000-BLYN8:1:1101:21878:6389 1:N:0:1
ACTCCTACGGGAGGCAGCAGTAGGGAATCTTCCACAATGGACGAAAGTCTGATGGAGCAACGCCGCGTGAGTGAAGAAGGGTTTCGGCTCGTAAAGCTCTGTTGTTAAAGAAGAACGTGGGTGAGAGTAACTGTTCACCCAGTGACGGTATTTAACCAGAAAGCCACGGCTAACTACGTGCCAGCAGCCGCGGTAATACGTAGGTGGCAAGCGTTATCCGGATTTATTGGGCGTAAAGCGAGCG
+
GGGGGGGGGGGGGGGGGGGGGGFGGGGGGGGGGGGGGGGGGFGDGGGGGGGGGFGFGGGGGGGGGGGGGCFFFFAFFDGGFGGGGEEGFGGGGGGAAFGGGGGGGGGCFGGGGGGGGGFGCCFFGGGGGFCBFGGGGFFGGFF@FGGGFFGGGGFCAFDGEGGFFFGGGDGGGGGGFGEFFGGGGFFFGGGDDCEGFGFFG?EEEGCGGGGGGGGGGGGGGCEGGGGGFFCFDDGDGFFCDGGD
@M03364:276:000000000-BLYN8:1:1101:8914:6418 1:N:0:1
ACTCCTACGGGAGGCAGCAGTAGGGAATCTTCGGCAATGGGGGCAACCCTGACCGAGCAACGCCGCGTGAGTGAAGAAGGTTTTCGGATCGTAAAACTCTGTTGTTAGAGAAGAACGTTAAGTAGAGTGGAAAGTTACTTAAGTGACGGTATCTAACCAGAAAGGGACGGCTAACTACGTGCCAGCAGCCGCGGTAATACGTAGGTCCCAAGCGTTGTCCGGATTTATTGGGCGTAAAGCGAGC
+
GGFG@FFDFEGEGGGEFFFGGGGGGGGGGGGGGGEGEGGGGG@:FFGGGFFF@FEGEEGGF=FEEGC7@FGEFGGFGCFDEFG@FFGFC:?FGGGAFGGGGGGGGFFGDCEGCFFFGFDG<ECAF9F@FF<F<FFFECFGFAFDGFFDCFF7FGGGGFECDEFCFFGGG>:FCFGGGGGFGGFCFGGGGGGGGGEGGFFGG+?FGCGCGGCGGGCG=CGCEG5C;6:?C0CF<DEGGGGGGD<3
@M03364:276:000000000-BLYN8:1:1101:10400:6420 1:N:0:1
ACTCCTACGGGAGGCAGCAGTAGGGAATCTTCCACAATGGACGAAAGTCTGATGGAGCAACGCCGCGTGAGTGAAGAAGGGTTTCGGCTCGTAAAGCTCTGTTGTTAAAGAAGAACGTGGGTGAGAGTAACTGTTCACCCAGTGACGGTATTTAACCAGAAAGCCACGGCTAACTACGTGCCAGCAGCCGCGGTAATACGTAGGTGGCAAGCGTTATCCGGATTTATTGGGCGTAAAGCGAGCG
+
GGGGGGGGGGGGGGGGGGGGGGGGGGGGGGGGGGGGGGGGGGGGGGGGGGGGGGGGGGGGGGGGGGGGGGGGGGGGGGGGGGGGGGGGGGGGGGGGGGGGGGGGGGGGGGGGGGGGGGGGGGGGGGGGGGGGGGGGGGGGGGGGGGGGGGGGGGGGGGGGGGGGFGGGGGGGGGGGGGGGGGGGGGGGGGGGGGGGGGGGGGGDGGGGGGGGGGGEGFGGGEEGGGGGGGGGGGGGGGGGGGGC
@M03364:276:000000000-BLYN8:1:1101:18416:6427 1:N:0:1
ACTCCTACGGGAGGCAGCAGTAGGGAATCTTCGGCAATGGACGAAAGTCTGACCGAGCAACGCCGCGTGAGTGAAGAAGGTTTTCGGATCGTAAAACTCTGTTGTTAGAGAAGAACGTTAAGTAGAGTGGAAAGTTACTTAAGTGACGGTATCTAACCAGAAAGGGACGGCTAACTACGTGCCAGCAGCCGCGGTAATACGTAGGTCCCAAGCGTTGTCCGGATTTATTGGGCGTAAAGCGAGG
+
GGGGGGGGGGGGGGGGGGGGGGGGGGGGGGGGGGGGGGGGGGGGEFFGGGGGGGGGGGGGGGGGGGGGGFGGGGGDGGGGFGGGGGGGGGGGGGGGGGGGGGGGGGGGFGGGGGGCGDFGGGCGGGGGGGGGGGGGGGGGGGGGGGGGGGGGGGGGGGGGGGGGGGGGDGGGGGGGGGGGGGGFGGGGGFGGGGGGGDFGGGGFEGGGFFGCGGGGEC?EEGGGGFFGGGGGGGGGGGFGGGG)
@M03364:276:000000000-BLYN8:1:1101:14004:6485 1:N:0:1
ACTCCTACGGGAGGCAGCAGTAGGGAATCTTCGGCAATGGGGGCAACCCTGACCGAGCAACGCCGCGTGAGTGAAGAAGGTTTTCGGATCGTAAAACTCTGTTGTTAGAGAAGAACGTTAAGTAGAGTGGAAAATTACTTAAGTGACGGTATCTAACCAGAAAGGGACGGCTAACTACGTGCCAGCAGCCGCGGTAATACGTAGGTCCCAAGCGTTGTCCGGATTTATTGGGCGTAAAGCGAGC
+
GGGGGGGGGGGGGGGGGGGGGGGGGGGGGGGGGGGGGGGGGGGGGGGGGGGGGGGGGGGGGGGGGGGGGGGGGGGGGGGGGGGGGGGGGGGGGGGGGGGGGGGGGGGGGGGGGGGGGGGGGGGGGGGGGGGGGFGGGGGGGGGGGGGGGGGGGGGGGGGGGGGGGGGGGGGGGGGGGGGGGGGGGGGGGGGGGGGCGGGGGGGGDFFFGGGGGGGGDC?FGGGGGGGGGGGGGGGGGGGGGGGD
@M03364:276:000000000-BLYN8:1:1101:11755:6486 1:N:0:1
ACTCCTACGGGAGGCAGCAGTGGGGAATATTGCACAATGGGGGAAACCCTGATGCAGCCATGCCGCGTGTGTGAAGAAGGCCTTAGGGTTGTAAAGCACTTTCAGTCGGGAGGAAGGTGGTGGATTTAATACATTCACCAATTGACGTTACCGACAGAAGAAGCACCGGCTAACTCCGTGCCAGCAGCCGCGGTAATACGGAGGGTGCAAGCGTTAATCGGAATTACTGGGCGTAAAGCGCACG
+
GGGGGGGGGGGGGGGGGGGGGGGGGGGGGGGGGGGGGGGGGGGGGGGGGGGGGGGGGGGGGGGGGGGGGGGGGGGGGGGGGGGGGGGGGGGGGGGGGGGGGGGGGFGGGGGGGGGGGGGGGGGGGGGGGGGGGGGGGGGGGGDEFGGGGGGAFGGGGGGGGGFFGGGGGEEEFGGGGGGGGGGGGGGGCCGGGEGGGFFGG>:EGGEDFGGFEGGGGGFGGGEFGGCFGG5=CGGE7CDGCDD3
@M03364:276:000000000-BLYN8:1:1101:5440:6487 1:N:0:1
ACTCCTACGGGAGGCAGCAGTAGGGAATCTTCGGCAATGGGGGCAACCCTGACCGAGCAACGCCGCGTGAGTGAAGAAGGTTTTCGGATCGTAAAACTCTGTTGTTAGAGAAGAACGTTAAGTAGAGTGGAAAGTTACTTAAGTGACGGTATCTAACCAGAAAGGGACGGCTAACTACGTGCCAGCAGCCGCGGTAATACGTAGGTCCCAAGCGTTGTCCGGATTTATTGGGCGTAAAGCGAGC
+
GGGGGGGGGGEGGGGGGGGGGGGGGGGGGGGGGGGGGGGGGGGGGGGGGGGGGGGGDGGGGGGGGGGGGGEDFGGGGGGGFGGGGGGCCFECFGDFGGGGGGGGGGGGGGGGGGGGGGGGGGDCFFFFGGGGGGGGGGFFGGGGGGGGEGGGGGGGGGGGGGGGGG<@F>FGGGGGGFGF2;ECGGGGGGGGGEGGDFGGCFFGGGGGGGGGGGGCEGGFEGECE6:9E?65CGEDGGGGGGD)
@M03364:276:000000000-BLYN8:1:1101:23547:6493 1:N:0:1
ACTCCTACGGGAGGCAGCAGTGGGGAATCTTGCACAATGGGCGCAAGCCTGATGCAGCCATGCCGCGTGTATGAAGAAGGCCTTCGGGTTGTAAAGTACTTTCAGCGAGGAGTAAGGCGTTGTAGTTAATAACTGCAGCGAGTGACGTTACTCGCAGAAGAAGCACCTGCTAACTCCGTGCCAGCAGCCGCGGTAATACGGAGGGTGCAAGCGTTACTCTGAATTACTGGGCGTAAAGCGCACC
+
CGEEEGGGFC@F++CGEEEFFEGGDGGG<@F9CFFGGG9FDFGDGC:D7C@FFC@FDFFFCAFFECB+@F,?EF<,E<C@E@F8FGDGGG7BCFAFE<FGEC9EF9BGDEC7,BAFFECFE:?E,,CAFDA,BF<DFG?=++@6>DC8<=C,>:FFE+3::D:DCCF,,,DC,@,3,:FFGGG@FF6FF:CCGEEB+5B;B*:1CEEE?C+*3;88*<C+?F7E+<+2+<55115**20)CCD)
@M03364:276:000000000-BLYN8:1:1101:24586:6494 1:N:0:1
ACTCCTACGGGAGGCAGCAGTGGGGAATATTGCACAATGGGCGCAAGCCTGATGCAGCCATGCCGCGTGTATGAAGAAGGCCTTCGGGTTGTAAAGTACTTTCAGCGAGGAGGAAGGCATTAAGGTTAATAACCTTGGTGATTGACGTTACTCGCAGAAGAAGCACCGGCTAACTCCGTGCCAGCAGCCGCGGTAATACGGAGGGTGCAAGCGTTAATCGGAATTACTGGGCGTAAAGCGCACG
+
GGGGGGGGDEECEGG7FFGGFGGGGDCFGGGFGGGGGGFGGGGGGGGGDGGFDFEGFFGFFGGGCFGGGCFGGGGGGGGGGGGGGGGGFGGGGGGGGGGGGGGGCGG:FF+CF+AFFGGGGGGGGGGGCF9AFFDGGGFGFFGEGFGCFGGFGGGGG7F7FAGGGFCFGGGGFFFFGEFCDGEEFGGGGCEEG:EGFFGGD5CE8EEGGGF5CEGGDGGGGGGGGGFGGGGGCGD=5CFDDGC7
@M03364:276:000000000-BLYN8:1:1101:26988:6509 1:N:0:1
ACTCCTACGGGAGGCAGCAGTAGGGAATCTTCGGCAATGGACGAAAGTCTGACCGAGCAACGCCGCGTGAGTGAAGAAGGTTTTCGGATCGTAAAACTCTGTTGGTAGAGAAGAACGTTGGTGAGAGTGGAAAGCTCATCAAGTGACGGTAACTACCCAGAAAGGGACGGCTAACTACGTGCCAGCAGCCGCGGTAATACGTAGGTCCCGAGCGTTGTCCGGATTTATTGGGCGTAAAGCGAGC
+
GGGGGGGGGGGGGGGGGDGGGGGGGGGGGGFGGGGGGGGGGGGEGGGGGGGGGGGGGGGGGGGGGGGEGGGFGGGGGGGGGFGFFEGGGGGGGGGGGGGGGGGGGGGGGGGGDFGGGBFGG+DF@EFGFFFAFGCG,,,CCGC<@FCFGEGGGFGEFCFFGGF:>:<FGGGEGFGGGCGFGG7C78E8F58:CE8CE++3B29CEGGGG5=8EGEG5:C+:**:C6:?F7F555*:D5>FC5D<
@M03364:276:000000000-BLYN8:1:1101:15442:6537 1:N:0:1
ACTCCTACGGGAGGCAGCAGTGGGGAATATTGCACAATGGGCGCAAGCCTGATGCAGCCATGCCGCGTGTGTGAAGAAGGCCTTAGGGTTGTAAAGCACTTTCAGTTGGGAGGAAGGTGTTGTGGTTAATAACCGCGACAATTGACGTTACCAACAGAAGAAGCACCGGCTAACTCCGTGCCAGCAGCCGCGGTAATACGGAGGGTGCAAGCGTTAATCGGAATTACTGGGCGTAAAGCGCACG
+
GGGGGGGGGGGGGGGGGGGGGGGGGGGGGGGGGGGGGGGGGGGGGGGGGGGGGGGGGGGGGGGGGGGGGGGGGGGGGGGGGGGGGGGGGGGGGGGGGGGGGGGGGGGGGGGGGGGGGGGGGGGGGGGGGGGGGGGGGGGGGGGGGGGGGGGGGGGGGGGGDGGGGGFGGGGGGGGGGGGGGGGGGGGGGGGGGGGGGGGGGGGGGGGGGGGGGGGGGFGGGGGGGGGGGFFGGGGGFGFDGGG5
@M03364:276:000000000-BLYN8:1:1101:13365:6552 1:N:0:1
ACTCCTACGGGAGGCAGCAGTAGGGAATCTTCGGCAATGGACGAAAGTCTGACCGAGCAACGCCGCGTGAGTGAAGAAGGTTTTCGGATCGTAAAACTCTGTTGTTAGAGAAGAACATGGGTGAGAGTAACTGTTCACCCCTTGACGGTATCTAACCAGAAAGCCACGGCTAACTACGTGCCAGCAGCCGCGGTAATACGTAGGTGGCGAGCGTTATCCGGATTTATTGGGCGTAAAGGGAGCG
+
GGGGGGGGGGGGGGGGGGGGGGGGGGGGGGGGGGGGGGGGGGGGGGGGGGGGGGGGGGGGGGGGGGGGGGGGGGGGGGGGGGGGGGGGGGGGGGGGGGGGGGGGGGGGGGGGGGGGGGGGGGGGGGGGGGGGGGGGGGGGGGGGGGGGGGGGGGGGGGGGGGGGGGGGGGGGGGGGGGGGGGGGGGGGGGGGGGGGGGGGGGGGGGGGGGGGGGGGGGGGGGGGGGGGGGGGGDGGGGGGGGGG
@M03364:276:000000000-BLYN8:1:1101:8233:6559 1:N:0:1
ACTCCTACGGGAGGCAGCAGTAGGGAATCTTCCACAATGGACGCAAGTCTGATGGAGCAACGCCGCGTGAGTGAAGAAGGTTTTCGGATCGTAAAACTCTGTTGTTGGAGAAGAACGTATTTGATAGTAACTGATCAGGTAGTGACGGTATCCAACCAGAAAGCCACGGCTAACTACGTGCCAGCAGCCGCGGTAATACGTAGGTGGCAAGCGTTGTCCGGATTTATTGGGCGTAAAGCGAGCG
+
GGGGGGGGGGGGGGGGGGGGGGGGGGGGGGGGGGGGGGGGGGGGGGGGGGGGGGGGGGGGGGGGGGGGGGGGGGGGGGGGGGGGGGGGGGGGGGGGGGGGGGGGGGGGFFFGGGGGGGGGGGGGGGGFGGFEGGGGGGGGGGGGGGGGGGGGGGGGGGGGGGGFFGGGGGGGGGGGGGGGGGGGGGGGGGGGGGGGGGFGGGGDGGGGGFGGGGD8=FGDDCGDGGCFGFGGGGGGFF>DDDG<
@M03364:276:000000000-BLYN8:1:1101:25842:6655 1:N:0:1
ACTCCTACGGGAGGCAGCAGTAGGGAATCTTCGGCAATGGGGGCAACCCTGACCGAGCAACGCCGCGTGAGTGAAGAAGGTTTTCGGATCGTAAAACTCTGTTGTCAGAGAAGAACAAGGGTGAGAGTAAAATGTTCATCCCTTGACGGTATCTAACCAGAAAGCCACGGCTAACTACGTGCCAGCAGCCGCGGTAATACGTAGGTGGCAAGCGTTGTCCGGATTTATTGGGCGTAAAGCGAGC
+
GGGGGGFGGGGGEGGGGGCGGGGGGEFEFGGG@F@CFGGGGGGGGGGECFGFFGGGEGGGGEGGDGG4=CCFGFFGGGGGGAF+BC7FFGDGGDBEFGGGGGGGDGG9FFFGGGFGGF<DF8@CFD=,,CDACCFFFFGGGDGDE<FD7FEGGGGC<BACCGECFF3>FEGGDFFFEGGG7CFCFF67C85:CEGEGGGGGGFCECFFC=CGF>EGCE0AEG5589+<EGFCGDGGDF*:<55)
@M03364:276:000000000-BLYN8:1:1101:22573:6671 1:N:0:1
ACTCCTACGGGAGGCAGCAGTAGGGAATCTTCGGCAATGGGGGCAACCCTGACCGAGCAACGCCGCGTGAGTGAAGAAGGTTTTCGGATCGTAAAACTCTGTTGTTAGAGAAGAACGTTAAGTAGAGTGGAAAGTTACTTAAGTGACGGTATCTAACCAGAAAGGGACGGCTAACTACGTGCCAGCAGCCGCGGTAATACGTAGGTCCCAAGCGTTGTCCGGATTTATTGGGCGTAAAGCGAGC
+
GGGGGGGGGGGGGGGGGGGGGGGGGGGGGGGFGGGGGGGGGGGGGGGGGGGGGGGGGGGGGGGGGGGGGGGGGGGGGGGGGGGGFGGGGGGGGFGGGGGGGGGFFFGGGGGGGGGGGGGGDEGCFGGGFGGGGGGGGFFGGGGGGGGGGGGGGGGGGGGGFGGGGGGGGCGGGGGGGGGGGGGFGGGFGGGGGGGGGGCFCGGGGGGGGGGGGGGGGGGGGDGE8CGGG7C5FGGGCDGFGGG3
@M03364:276:000000000-BLYN8:1:1101:24662:6691 1:N:0:1
ACTCCTACGGGAGGCAGCAGTGGGGAATATTGCACAATGGGCGCAAGCCTGATGCAGCCATGCCGCGTGTATGAAGAAGGCCTTCGGGTTGTAAAGTACTTTCAGCGAGGAGGAAGGCGTTGTGGTTAATAACCGCAGCGATTGACGTTACTCGCAGAAGAAGCACCGGCTAACTCCGTGCCAGCAGCCGCGGTAATACGGAGGGTGCAAGCGTTAATCGGAATTACTGGGCGTAAAGCGCACG
+
GGGGGGGGGGGGGGGGGGGGGGFGGGGGGGGGGGGGGGGGGGGGGGGGGGGGGGGGGGFFGGGGGGGGGGGGGGGGGGGGGGGGGGGGGGGGGGGGGGFGGGGGGGG7FGGGGGGGGGGFGGGGGGGGGGGGGGGGGGGGG7<FFFDFGGGGGGGGGGGG?GFGGGGGGDGGGGGGGGGGGGGGGGGGGGGGGGGGGFFGGGGGGGGGGGCCGEGGFGGGGGDGGGGGGGGGDGEGGGGGGDG<
@M03364:276:000000000-BLYN8:1:1101:22448:6697 1:N:0:1
ACTCCTACGGGAGGCAGCAGTGGGGAATATTGCACAATGGGCGCAAGCCTGATGCAGCCATGCCGCGTGTATGAAGAAGGCCTTCGGGTTGTAAAGTACTTTCAGCGAGGAGGAAGGTGTTGTGGTTAATAACCGCAGCAATTGACGTTACTCGCAGAAGAAGCACCGGCTAACTCCGTGCCAGCAGCCGCGGTAATACGGAGGGTGCAAGCGTTAATCGGAATTACTGGGCGTAAAGCGCACG
+
GGGGGGFGGGGGGGGGGGGGEFGGGGGGGGGGGGGGGGGGGGGGGGGGGGGGGGGGGGGGGGGGGGGGGGGGDFGGGGGGGGGGGGGGGGGGGGFGGGGGGGGGGGGCEECGGGGGGGGGGGGDGGGGGGGGGGGGGGGGGGGGGGGGGGGGGGGGGGGGGGGGGGFDGGGGGGGGGGGGGGGGGGGFGGG5CEGGGGGGGCGG@CDGGGGGDEGGGGGGGGGGGGGGGFGGGGGGGGGGGCC7
@M03364:276:000000000-BLYN8:1:1101:13684:6704 1:N:0:1
ACTCCTACGGGAGGCAGCAGTGGGGAATATTGCACAATGGGCGCAAGCCTGATGCAGCCATGCCGCGTGTATGAAGAAGGCCTTCGGGTTGTAAAGTACTTTCAGCGAGGAGGAAGGCATTAAGGTTAATAACCTTAGTGATTGACGTTACTCGCAGAAGAAGCACCGGCTAACTCCGTGCCAGCAGCCGCGGTAATACGGAGGGTGCAAGCGTTAATCGGAATTACTGGGCGTAAAGCGCACG
+
GGGGGGGGGGGGGGGGGGGGGGGGGGGGGGGGGGGGGGGGGGGGGGGGGGGGGGGGGGGGGGGGGGGGGGGGGGGGGGGGGGGGGGGGFGGGGGGGGGGGGGGGGGGFFGEGGGGGGGGGGGGGGGGGGGGGGGGGFGFCFGGGGGGGGGGGGGGGGGGGGGGGGGGGGGGGGGGGGGGGGGGGGGGGGGGGGGGGGGGGGDGGGGGGGGGGGGGGFGFFGGGGGGGGGGGGGGGGGGGDGGGC
@M03364:276:000000000-BLYN8:1:1101:21314:6730 1:N:0:1
ACTCCTACGGGAGGCAGCAGTAGGGAATCTTCGGCAATGGGGGCAACCCTGACCGAGCAACGCCGCGTGAGTGAAGAAGGTTTTCGGATCGTAAAACTCTGTTGTTAGAGAAGAACGTTAAGTAGAGTGGAAAGTTACTTAAGTGACGGTATCTAACCAGAAAGGGACGGCTAACTACGTGCCAGCAGCCGCGGTAATACGTAGGTCCCAAGCGTTGTCCGGATTTATTGGGCGTAAAGCGAGC
+
GGFGGGGGGGGGGGGGGGGGGGGGGGGGGGGGGGGGGGGGGGGGGGGGGGGGGGGGGGGGGGGGGGGGGGGGGGGGGGGGGGGGGGGGGGGGGGGGGGGGGGGGGGGGGGGGGGGGGGGGGGGGGGGGGGGGGGGGGGGGGGGGCDGGGGGGGGGGGGFCGGGGGGGGGGGGGGGGGGGGGGGGGGGGGGGGGG5CCFFGGFGFGGDGGGG5FGEGGGGGGGDEGFGGGGGGGGGGGGGGGGG3
@M03364:276:000000000-BLYN8:1:1101:6573:6731 1:N:0:1
ACTCCTACGGGAGGCAGCAGTGGGGAATATTGCACAATGGGCGCAAGCCTGATGCAGCCATGCCGCGTGTATGAAGAAGGCCTTCGGGTTGTAAAGTACTTTCAGCGAGGAGGAAGGCATTAGGGTTAATAACCTTAGTGATTGACGTTACTCGCAGAAGAAGCACCGGCTAACTCCGTGCCAGCAGCCGCGGTAATACGGAGGGTGCAAGCGTTAATCGGAATTACTGGGCGTAAAGCGCACG
+
GGGGGGGGGGGGGGGGGGGGGGGGGGGGGGGGGGGGGGGGGGGGGGGGGGGGGGGGGGGGGGGGGGGGGGGGGGGGGGGGGGGGGGGGGGGGGGGGGGGGGGGGGGGGGGGGGGGGGGGGGGGGGGGGGGGGGGGGGGGGGGGGGGGGGGGGGGGGGGGGGGGGGGGGGGGGGGGGGGGGGGGGGGGFGGGGGGGDGGGGGGGGGGGGGGGGGGGGGGGGGGGGFGGGGGGGGG=EGGGGGGGC
@M03364:276:000000000-BLYN8:1:1101:15585:6746 1:N:0:1
ACTCCTACGGGAGGCAGCAGTAGGGAATCTTCCACAATGGACGAAAGTCTGATGGAGCAACGCCGCGTGAGTGAAGAAGGGTTTCGGCTCGTAAAGCTCTGTTGTTAAAGAAGAACGTGGGTGAGAGTAACTGTTCACCCAGTGACGGTATCTAACCAGAAAGGGACGGCTAACTACGTGCCAGCAGCCGCGGTAATACGTAGGTCCCAAGCGTTGTCCGGATTTATTGGGCGTAAAGCGAGCG
+
GGGGGGGGGGGGGGGGGGGGGGGGGGGGGGGGGGGGGGGGGGGGGGGGGGGGGGGGGGGGGGGGGGGGGGGGGGGGGGGGGGGGGGGGGGGGGGGGGGGGGGGGGFGGGGGGGGGGGGGGGGGGGGGGGGGGGGGGGGGGGGGGGGGGGGGGGGGGGGGGGGGGGGGGGGGGGGGGGGGGGGGGGGGGGGGGGGGGGGGGGGGGFGGGGGGGGGGGEFGGGCEGGGGGGGGGGGGGGGGGGGGC
@M03364:276:000000000-BLYN8:1:1101:20504:6773 1:N:0:1
ACTCCTACGGGAGGCAGCAGTGGGGAATATTGCACAATGGGCGCAAGCCTGATGCAGCCATGCCGCGTGTATGAAGAAGGCCTTCGGGTTGTAAAGTACTTTCAGCGAGGAGGAAGGTGTTGTGGTTAATAACCGCAGCAATTGACGTTACTCGCAGAAGAAGCACCGGCTAACTCCGTGCCAGCAGCCGCGGTAATACGGAGGGTGCAAGCGTTATCCGGATTTACTGGGCGTAAAACGAGCG
+
GGGGGGGGGGGGGGGGGGGGGGGGGGGGGGGGGGGGGGGGGGGGGGGGGGGGGGGGGGGGGGGGGGGGGGFGGGGGGGGGFGGGGGGGGGGGGGGGGGGGGGGDGGG@FGGGGG,EFGGGGGGGGGGFGGGGDGGGGGGGGGGFGGGGGGGGGGGDGGGGGGGGGGGGGGGGGGFGGGGGGGFG7CFFECEEGGGGGGCGD55CEGGGGGG5CE5EFGGGGGCEGFGGGGFDDCEEGGGGDDC7
@M03364:276:000000000-BLYN8:1:1101:3915:6775 1:N:0:1
ACTCCTACGGGAGGCAGCAGTAGGGAATCTTCGGCAATGGACGAAAGTCTGACCGAGCAACGCCGCGTGAGTGAAGAAGGTTTTCGGATCGTAAAACTCTGTTGTCAGAGAAGAACAAGGGTGAGAGTGGAAAGTTCACCCCTTGACGGTATCTGACCAGAAAGCCACGGCTAACTACGTGCCAGCAGCCGCGGTAATACGTAGGTGGCAAGCGTTGTCCGGATTTATTGGGCGTAAAGCGAGC
+
GGGGGGGGGGGGGGGGGGGGGGGGGGGGGGGGGGGGGGGGGGGGGGGGGGGGGGGGGGGGGGGGGGGGGGGGGGGGGGGGGGGGGGGGGGGGGGGGGGGGGGGGGGGGFGGGGGGGGGGGGGGGGGGGGGGGGGGGGGGGGGGGGGGGGGGGGGGGGGGGGGGGGGGGGGGGGGGGGGGGGGGGGGGGGFGGGGGGGGGGGGGGGGGGGGGGGGGGGGGGGGDGEGGGGGFGGGGGGGGGGDG3
@M03364:276:000000000-BLYN8:1:1101:21610:6797 1:N:0:1
ACTCCTACGGGAGGCAGCAGTGGGGAATATTGCACAATGGGCGCAAGCCTGATGCAGCCATGCCGCGTGTATGAAGAAGGCCTTCGGGTTGTAAAGTACTTTCAGCGAGGAGGAAGGCATTAGGGTTAATAACCTTAGTGATTGACGTTACTCGCAGAAGAAGCACCGGCTAACTCCGTGCCAGCAGCCGCGGTAATACGGAGGGTGCAAGCGTTAATCGGAATTACTGGGCGTAAAGCGCACG
+
GGGGGGGGGGGGGGGGGGGGGGGGGGGGGGGGGGGGGGGGGGGGGGGGGGGCFGFGGGGGGGGGGGGGGGGGGGGGFGGGGGGGGGGGGGGGGGGGGGGGEFGGGGG7FGGGGGFGGGGGGDEFGGGGGGGGF8FFGGGGGGGGGGGGGGGGGGGG7CEFGGGGGGFGDFGGGGGGGGGGGFEFGGGGFGGCGCEDFFGGGCECEGCED@+**=ECEFGGGGG5FGGGFGGD3DECFD*17CC5
@M03364:276:000000000-BLYN8:1:1101:8605:6824 1:N:0:1
ACTCCTACGGGAGGCAGCAGTGGGGAATATTGCACAATGGGCGCAAGCCTGATGCAGCCATGCCGCGTGTATGAAGAAGGCCTTCGGGTTGTAAAGTACTTTCAGCGAGGAGGAAGGCATTAAGGTTAATAACCTTAGTGATTGACGTTACCGACAGAATAAGCACCGGCTAACTCTGTGCCAGCAGCCGCGGTAATACAGAGGGTGCAAGCGTTAATCGGAATTACTGGGCGTAAAGCGCGCG
+
GGFGGEFF;CF>FCF-6@FGGGGG>EGCEECCCF<FEFE,C6C:F7:7,<,@EFG<FFG<F<FEE7CCGFCE<F,C9EFFGFCFGGEGFFFE@@FFG<FCEFFFFGE@FGG:E+8=:FFFGGF?FEDG9F9DFCA9EDF<FGGGGGFEF8@DBFGCCFF;FFGDC@C:FGGC@CF@FFFGF,?DC@EFGGGGDG>EEFG+<?B:B*BE6AECCEEGFGGGGGGGFFGGGG5*/>E**:7C3<<C
@M03364:276:000000000-BLYN8:1:1101:22017:6833 1:N:0:1
ACTCCTACGGGAGGCAGCAGTAGGGAATCTTCGGCAATGGGGGCAACCCTGACCGAGCAACGCCGCGTGAGTGAAGAAGGTTTTCGGATCGTAAAACTCTGTTGTTAGAGAAGAACGTTAAGTAGAGTGGAAAGTTACTTAAGTGACGGTATCTAACCAGAAAGGGACGGCTAACTACGTGCCAGCAGCCGCGGTAATACGTAGGTCCCAAGCGTTGTCCGGATTTATTGGGCGTAAAGCGAGC
+
GGGGGGGGGGGGGGGGGGGGGGGGGGGGGGGGGGGGGGGGGGGGGGGGGGGGGGGGGGGGGGGGGGGFGGGGGGGGGGGGGGGGGGGGGGGGGGGGGGGGGGGGGGGGGGGGGGGGGGGFGGGGGGGFFGGDGGGGGGGGGGGGGGGGGGGGGGGGGGGGGGGGGGGGGGGGGGGGGGGGGGGGGGGGGGGGGGGDGGDGGFGFDFCFFGGGFEEGGGGGEGDEGGGGGGDGGGGCDGGGGGG<
@M03364:276:000000000-BLYN8:1:1101:20497:6848 1:N:0:1
ACTCCTACGGGAGGCAGCAGTGGGGAATATTGCACAATGGGCGCAAGCCTGATGCAGCCATGCCGCGTGTATGAAGAAGGCCTTCGGGTTGTAAAGTACTTTCAGCGAGGAGGAAGGCATTAAGGTTAATAACCTTGGTGATTGACGTTACTCGCAGAAGAAGCACCGGCTAACTCCGTGCCAGCAGCCGCGGTAATACGGAGGGTGCAAGCGTTAATCGGAATTACTGGGCGTAAAGCGCACG
+
GGGGGGGGGGGGGGDGFGGGGGGGGGGGGGGGGGGGGGGGGGGGGGGGGGGGGGGGGGGGGGGGGGGGGGGGGFGGGGGG?EDGGGGGCFEGGGGGGGGGGGGGGGGFGGECGGGGGGGGGFGGGDFGGGGGGFGGGGFGGGGGGGGFFGGFGGGGGGGGGGGGGGGGGGGGGGGCCGGGGGFGGGGGGGGGEGCEGGFGG5CEEGGGGGFFGGGGFGGGGGGGGGGG?EFGGDEEFG=GGGG7
@M03364:276:000000000-BLYN8:1:1101:17243:6850 1:N:0:1
ACTCCTACGGGAGGCAGCAGTAGGGAATCTTCGGCAATGGGGGCAACCCTGACCGAGCAACGCCGCGTGAGTGAAGAAGGTTTTCGGATCGTAAAGCTCTGTTGTAAGAGAAGAATGTGTGTGAGAGTGGAAAGTTCACACAATGACGGTAACTTACCAGAAAGGGACGGCTAACTACGTGCCAGCAGCCGCGGTAATACGTAGGTCCCGAGCGTTGTCCGGATTTATTGGGCGTAAAGCGAGC
+
GGGEGGGGGGGGGGGGGGGGFGGGGFGGGGGGG>FFGGGGGGEFGFGECEFGFGGGGGGGGGFGGGGFG@FFGFFFGFGGDEGGGGGDCEEGGGGGGGFFGE?FEEFGBFGGGGGGGGG?F,FFGGGGGGGGGGFGGGGGGGCEFCGGGGGG9FGGGCGF>GFGG77BFGGGG7DDAEFGGGGGGGGCFGGGGGGDEGEFGGCFDG9C:EEGGGGECGGGEGC*C6FFG7C5>DG5>FFDGGG<
@M03364:276:000000000-BLYN8:1:1101:15261:6880 1:N:0:1
ACTCCTACGGGAGGCAGCAGTGGGGAATATTGGACAATGGGCGAAAGCCTGATCCAGCCATGCCGCGTGTGTGAAGAAGGTCTTCGGATTGTAAAGCACTTTAAGTTGGGAGGAAGGGCATTAACCTAATACGTTAGTGCTTTGACGTTACCGACAGAATAAGCACCGGCTAACTCTGTGCCAGCAGCCGCGGTAATACAGAGGGTGCAAGCGTTAATCGGAATTACTGGGCGTAAAGCGCGCG
+
GGGGGGGGGGGGGGGGGGGGGGGGGGGGGGGGGGGGGGGGGGGGGGGGGGGGGGGGGGGGGGGGGGGGGGGGGGGGAFGGGGGGGGGGGGGGGGFGGGGGGGGGGGGGGGCFGGGGGGGGGGGGGGGGGGGGGGGGGGGGGGGFGGGGGGGGGDGGGGGGGGGGGGGGGGGDGGGGGGFGGGGGGGGGGGGGGGGGGGGGGGGGGGGGFGGGGGGGGGFFGGGFGGGGGGGFGGGGFGGGDDGG
@M03364:276:000000000-BLYN8:1:1101:27595:6887 1:N:0:1
ACTCCTACGGGAGGCAGCAGTGGGGAATATTGCACAATGGGCGCAAGCCTGATGCAGCCATGCCGCGTGTATGAAGAAGGCCTCCGGGTTGTAAAGTACTTTCAGCGAGGAGGACGGTGTTGTGGTTAATAACCGCAGCAATTGACGTTACTCGCAGAAGAAGCACCGGCTAACTCCGTGCCAGCAGCCGCGGTAATACGGAGGGTGCAAGCGTTAATCGGAATTACTGGGCGTAAAGCGCACG
+
<FEFGDFFC@CEGCFFEGGFFGGFGCFDFGCFGGGC8CFFGGGGGDGFFGGCGGGCGEFCEGGCGDGGGEFAEDFGEGGGD@9,9@:FCEEGGGGGGGGFFE?FFGG:BE@FCF+@:?FE7FD:E,BFFGFGFGGEF@7><A>CFBCC@FEAFF7:BF,,3DCGGGGGGGDEGGGGFGCFGCCCBCEF8EDCEGGEGCGGGCCGG8?C8E9CC;EEF9FECCCGGF+<?CF=77ED<FGGGGG3
@M03364:276:000000000-BLYN8:1:1101:6426:6915 1:N:0:1
ACTCCTACGGGAGGCAGCAGTGGGGAATATTGGACAATGGAGGTAACTCTGATCCAGCAATTCTGTGTGCACGACGAAGGTCTTCGGATTGTAAAGTGCTTTAAGTTGGGAAGAAAAAAATGACGGTACCAACAGAATAAGCGACGGCTAAATACGTGCCAGCAGCCGCGGTAATACGTATGTCGCAAGCGTTATCCGGAATTATTGGGCATAAAGGGCATCTAGGCGGGGTTTCAAGTCGACG
+
GGGGGGGGGGGGGGGGGGGGGGGGGGGGGGGGGGGGGGGGGGGGGGGGGGGGGGGGGGGGGGGGGGGGGGGGGGGGGGGGGGGGGGGGGGGGGGGGGGGGGGGGGGGGGGGGGGGGGGGGGGGGGGGGGGGGGGGGGGGGGGGGGGGGGGGGGGGGGGGGGGGGGGGGGGDGGGGGGGFGGGGGGGGD7EGGGGGGGGGGGGGGGGGGGGGGGGFGGDGGGGGFGGGGGGGCCDGGFGDGGGGG
@M03364:276:000000000-BLYN8:1:1101:14385:6917 1:N:0:1
ACTCCTACGGGAGGCAGCAGTAGGGAATCTTCGGCAATGGGGGCAACCCTGACCGAGCAACGCCGCGTGAGTGAAGAAGGTTTTCGGATCGTAAAACTCTGTTGTTAGAGAAGAACGTTAAGTAGAGTGGAAAATTACTTAAGTGACGGTATCTAACCAGAAAGGGACGGCTAACTACGTGCCAGCAGCCGCGGTAATACGTAGGTCCCAAGCGTTGTCCGGATTTATTGGGCGTAAAGCGAGC
+
GGGGGGGGGGGGGGGGGGGGGGGGGGGGGGGGGGGGGGGGGGGGGGGGGGGGGGGGGGGGGGGGGGGGGGGGGGGGGGGGGGGGGGGGGGGGGGGGGGGGGGGGGGGGGGGGGGGGGGGGGGGGGGGGGGGGGGGGGGGGGGGGGGGGGGGGGGGGGGGGFGGGGGGGGGGGGGGGGGGGGGGGGGGGGGGDGGGGGGGGGGGGGGGGGGGGGGGGGGGGGG=EGGGGGGGGGGGGGGGFGGD3
@M03364:276:000000000-BLYN8:1:1101:20133:6927 1:N:0:1
ACTCCTACGGGAGGCAGCAGTAGGGAATCTTCGGCAATGGACGAACGTCTGACCGAGCAACGCCGCGTGAGTGAAGAAGGTTTTCGGATCGTAAAACTCTGTTGGTAGAGAAGAACGTTGGTGAGAGTGGAAAGCTCATCAAGTGACGGTAACTACCCAGAAAGGGACGGCTAACTACGTGCCAGCAGCCGCGGTAATACGTAGGTCCCGAGCGTTGTCCGGATTTATTGGGCGTAAAGCGAGC
+
@<F<FE<<F@GGGGC@FDFGEAF9@<F<FE<FF7BFCFAEFE:F@+@F<6F,CFGGC@:<FGGG=:F4C7CCEFFGEEGG=FEDFGG7C+BFFB<FFFFAEGFFFC<FFEDBF<FGE>F8D>FD=?A=FB<<FADFGGGFFFGGCCCGDGDFFBFG@FFDB,>A@BB<FBCC*2?FEGGC7ECFGCCECFCEGGGG5CFGG99;@?9CGGGEDG/C/CCFGG8:E@??<?9CDGGDC7CFGD59
@M03364:276:000000000-BLYN8:1:1101:7573:6942 1:N:0:1
ACTCCTACGGGAGGCAGCAGTAGGGAATCTTCGGCAATGGGGGCAACCCTGACCGAGCAACGCCGCGTGAGTGAAGAAGGTTTTCGGATCGTAAAACTCTGTTGTTAGAGAAGAACGTTAAGTAGAGTGGAAAATTACTTAAGTGACGGTATCTAACCAGAAAGGGACGGCTAACTACGTGCCAGCAGCCGCGGTAATACGTAGGTCCCAAGCGTTGTCCGGATTTATTGGGCGTAAAGCGAGC
+
GGGGGGGGGGGGGGGGGGGGGGGGGGGGGGGGGGGGGGGGGGGGGGGGGGGGGGGGGGGGGGGGGGGGGGGGGGGGGGGGGGGGGGGGGGGGGGGGGGGGGGGGGGGGGGGGGGGGGGGGGGGGGGGGGGGGGGGGGGGGGGGGFGGGGGGGGGGGGFGGGGGFGGGGGGGGGGGGFGGGGGGGGGGGGGGGGGGGGGGGGGGGGGGGGGGFGEECGGGGGG5EEGGGGGGGGDGGGGGGDGG<
@M03364:276:000000000-BLYN8:1:1101:19768:6942 1:N:0:1
ACTCCTACGGGAGGCAGCAGTGGGGAATATTGGACAATGGGCGAAAGCCTGATCCAGCCATGCCGCGTGTGTGAAGAAGGTCTTCGGATTGTAAAGCACTTTAAGTTGGGAGGAAGGGCATTAACCTAATACGTTAGTGTTTTGACGTTACCGACAGAATAAGCACCGGCTAACTCTGTGCCAGCAGCCGCGGTAATACAGAGGGTGCAAGCGTTAATCGGAATTACTGGGCGTAAAGCGCGCG
+
GGGGGGGGGGGGGGGGGGGGGGGGGGGGGGGGGGGGGGGGGGGDGGGGFGGGGGGGGGGGGGGGGGGGGGGGGGGGGFGGGGGGGGGGGGGG<FFGGGGGGGFFFFGFGGGGGCGGGGGGGGGGGGGGCGFGGDFGGGGGGGGCEGGGGGGG@FGFGGCFGFGF9CFDEGDGGGGFGGGFGGGDFGGGGGGGDGGGFGBEGF6CEGGGGGGGGGGDGGGGGG5>FFGGGGGFDCGGGGFG)>CC
@M03364:276:000000000-BLYN8:1:1101:8682:6971 1:N:0:1
ACTCCTACGGGAGGCAGCAGTAGGGAATCTTCGGCAATGGGGGCAACCCTGACCGAGCAACGCCGCGTGAGTGAAGAAGGTTTTCGGATCGTAAAACTCTGTTGTTAGAGAAGAACGTTAAGTAGAGTGGAAAGTTACTTAAGTGACGGTATTTAACCAGAAAGCCACGGCTAACTACGTGCCAGCAGCCGCGGTAATACGTAGGTGGCAAGCGTTATCCGGATTTATTGGGCGTAAAGCGAGC
+
GGGGGGGGGGGGGGGGGGGGGGGGGGGGGGGGGGGGGGGGGGGGGGGGGGGGCFGGGGGGGGGDGGGGGGGGGGFGGGGGGGGGGGGGGGGGGGGGGGGGGGFGGGGGGGGFGFGGGGGGFGFFGGGGGGFGGGGGGGGGGGGGGGGGGGGGGGFGGFGGGGGGGFGGGGGGGGGGGGGGGGGGGF?BFGGDGEECEBCFGGGGGBBFGGGGGGGG=FFFEGEGDCECFGGGGGGCCCF7CDG9
@M03364:276:000000000-BLYN8:1:1101:25004:7006 1:N:0:1
ACTCCTACGGGAGGCAGCAGTAGGGAATCTTCGGCAATGGGGGCAACCCTGACCGAGCAACGCCGCGTGAGTGAAGAAGGTTTTCGGATCGTAAAACTCTGTTGTTAGAGAAGAACGTTAAGTAGAGTGGAAAGTTACTTAAGTGACGGTATCTAACCAGAAAGGGACGGCTAACTACGTGCCAGCAGCCGCGGTAATACGTAGGTCCCAAGCGTTGTCCGGATTTATTGGGCGTAAAGCGAGC
+
GGGGGGGFFDGGGEGEGGGGFCDFGFGGGGGG?EGECEFEFGCGGGDGGGGGGGGGGGGGGGGGECGFFCGGGGGGGGGGCEFGGGGDGGGGGGGGFGGGFFFGGFFGGGGGGGGGGGGGCFGGGG9:EDGFD<=FGFGGFGGGFFGGGGFF9FCFFDFFGC:ECC3DC@FEFFGGGGFFGF7E7ECFGGGG5EEGCFGGCFCGGGCGGGF=F8?;=EF7EG8=*<<:<CEEDCCEGG7>D3)9
@M03364:276:000000000-BLYN8:1:1101:6894:7009 1:N:0:1
ACTCCTACGGGAGGCAGCAGTAGGGAATCTTCGGCAATGGGGGCAACCCTGACCGAGCAACGCCGCGTGAGTGAAGAAGGTTTTCGGATCGTAAAACTCTGTTGTTAGAGAAGAACAAGGATGAGAGTAGAACGTTCATCCCTTGACGGTATCTAACCAGAAAGCCACGGCTAACTACGTGCCAGCAGCCGCGGTAATACGTAGGTGGCAAGCGTTGTCCGGATTTATTGGGCGTAAAGCGAGC
+
GGGGGGGGGGGGGGGGGGGGGGGGGGGGGGGGGGGGGGGGGGGGGGGGGGGGGGGGGGDGGGGGGGGGGDGGGGGGGGGGGGGGGGGGEFGGGGGGGGGGGGGGGGGGGGGGGGGGGGGGGGGGGGGGGGGGGGGGGGGGGGGGGGGGGGGGGGGGGGGGGGGGGGGGGGGGGGGGGGGGGGGGGGGGGGGGGGGGGFGGGGGGGGGGGGGGGGGGGGGGGGEGGGGGGGGGGGGGGFDGGGG5
@M03364:276:000000000-BLYN8:1:1101:23724:7013 1:N:0:1
ACTCCTACGGGAGGCAGCAGTAGGGAATCTTCGGCAATGGGGGCAACCCTGACCGAGCAACGCCGCGTGAGTGAAGAAGGTTTTCGGATCGTAAAGCTCTGTTGTAAGAGAAGAATGTGTGTGAGAGTGGAAAGTTCACACAATGACGGTAACTTACCAGAAAGGGACGGCTAACTACGTGCCAGCAGCCGCGGTAATACGTAGGTCCCGAGCGTTGTCCGGATTTATTGGGCGTAAAGCGAGC
+
GGGGGGGGGGGGGGGGGGGGGGGGGGGGGGGGGGGGGGGGGGGGGGGGGGGGGGGGGGGGGGGGGGGGGGGGGGGGGGGGFGFFGGGGGGGGGGGGFFGGGGGGGGGGGGGGGGGGGGGGGGGGGGGGGGGGGGGDGGGGGGGGGGGGGDGGGGGGGGGCGGGGGGGGGGGGGGGGGGGGGGGGGGGGGGCGGGGGGGGGGGGGGGGGGGGGGGGGGGGGGGGEEGGG?FGC<DGEGGGFGDG3
@M03364:276:000000000-BLYN8:1:1101:16818:7024 1:N:0:1
ACTCCTACGGGAGGCAGCAGTGGGGAATATTGGACAATGGGCGAAAGCCTGATCCAGCCATGCCGCGTGTGTGAAGAAGGTCTTCGGATTGTAAAGCACTTTAAGTTGGGAGGAAGGGCATTAACCTAATACGTTAGTGCTTTGACGTTACCGACAGAATAAGCACCGGCTAACTCTGTGCCAGCAGCCGCGGTAATACAGAGGGTGCAAGCGTTAATCGGAATTACTGGGCGTAAAGCGCGCG
+
GGGGGGGGGGGGGGGGGGGGGGGGGGGGCFGGGGGGGGGGGGGGGGGGGGGGGGGGGGGGGGGGGGGGGGGGGGGGGGGGGGGGGGGGGGGGGGGGGGGGGGGGGGGGGGGGGDFGGGGGGGGGGGGGGGGGGGGGGGGGGGGGGGGGGGGGGGGGGGGGGGGGGGGGGGGGGGGGGGGGGGGGGGGGGGGGGGGGGGGGGGGGGGGGGGGGGGDGFGGGGGGGGGGGGGGGGGDEGGGGGGGG
@M03364:276:000000000-BLYN8:1:1101:14776:7033 1:N:0:1
ACTCCTACGGGAGGCAGCAGTAGGGAATCTTCGGCAATGGGGGCAACCCTGACCGAGCAACGCCGCGTGAGTGAAGAAGGTTTTCGGATCGTAAAACTCTGTTGTTAGAGAAGAACAAGTGGGAGAGTAACTGTTCCCGCCTTGACGGTATCCAACCAGAAAGCCACGGCTAACTACGTGCCAGCAGCCGCGGTAATACGTAGGTGGCAAGCGTTGTCCGGATTTATTGGGCGTAAAGCGAGCG
+
GGGGGGGGGGGGGGGGGGGGGGGGGGGGGGGGGGGGGGGGGGGGGGGGGGGGGGGGGGGGGGGGGGGGGGGGGGGGGGGGGGGGGGGGGGGGGGGGGGGGGGGGGGGGGGGGGGGGGGGGGGGGGGGGGGGGGGGGGGGGGGGGGGGGGGGGGGGGGGGGCFGGGGGGGGGGGGGGGGGGGGGGGGGGGGGGGGGGGGDFGGGGGGGGGGGGGGGGGGGGGGGGGGGGGGGGGGGEGGGGGGGD
@M03364:276:000000000-BLYN8:1:1101:9641:7040 1:N:0:1
ACTCCTACGGGAGGCAGCAGTAGGGAATCTTCGGCAATGGGGGCAACCCTGACCGAGCAACGCCGCGTGAGTGAAGAAGGTTTTCGGATCGTAAAACTCTGTTGTTAGAGAAGAACGTTAAGTAGAGTGGAAAGTTACTTAAGTGACGGTATCTAACCAGAAAGGGACGGCTAACTACGTGCCAGCAGCCGCGGTAATACGTAGGTCCCAAGCGTTGTCCGGATTTATTGGGCGTAAAGCGAGC
+
GGGGGGGGGGGGGGGGGGGGGGGGGGGGGGGGGGGGGGGGGGGGCGGGGGGGEGGGGGEGGGGGGGGGDGGGGGGGGGGGGGGGGGGGEGGGGGGGGC@FGGGGGGGGGGGGGFDFGGGGCFFGC,EFFGGF9FFGGGFGGDG@DGGGGGGGGFGGGGGGGFFFFEGGGGG7FCFFFFGGGFGGGFED@,BE>1BECFFCFGCGEF?:CGGGGD;*:CGGEG*C*<:FFG+:C<EED37*95D7
@M03364:276:000000000-BLYN8:1:1101:7594:7047 1:N:0:1
ACTCCTACGGGAGGCAGCAGTGGGGAATATTGGACAATGGAGGTAACTCTGATCCAGCAATTCTGTGTGCACGACGAAGGTCTTCGGATTGTAAAGTGCTTTAAGTTGGGAAGAAAAAAATGACGGTACCAACAGAATAAGCGACGGCTAAATACGTGCCAGCAGCCGCGGTAATACGTATGTCGCAAGCGTTATCCGGAATTATTGGGCATAAAGGGCATCTAGGCGGGGTTTCAAGTCGACG
+
GDCFGFFGEGCCFCFEFCGFE@FD@;FFEA,E@FGE@FFD9<F:FDEGCGFFEFFFF8FGGCF,FFGFDFEFG:FFCC@:CADGGEGGGD8?FGGGD<CE<<?CFEC?C:,B:=FFFF@+9,?AECFFG<?BFGBF8FEAFACEFCG7:>F99FF3E<:FCFGEEF>:@FGGGFGFFGCGF,DFGC::E58CGCF,?88BEGDGG?+5B@FEGEGGGD*/*>C@CFEE*1:5<79+:C0CG*)9
@M03364:276:000000000-BLYN8:1:1101:10008:7049 1:N:0:1
ACTCCTACGGGAGGCAGCAGTAGGGAATCTTCGGCAATGGGGGCAACCCTGACCGAGCAACGCCGCGTGAGTGAAGAAGGTTTTCGGATCGTAAAACTCTGTTGTTAGAGAAGAACGTTAAGTAGAGTGGAAAGTTACTTAAGTGACGGTATCTAACCAGAAAGGGACGGCTAACTACGTGCCAGCAGCCGCGGTAATACGTAGGTCCCAAGCGTTGTCCGGATTTATTGGGCGTAAAGCGAGG
+
GGGGGGGFCGGGGGGGGGGGGGGGGGGGGGGGGGGCFGGGGGG7CFGGGGGGGGCGGGEFGGGGGGGGGFGGGGGGGGGGGGGDGGGGDFGGG=FEGGGGGGGGGGGGGGGGGGGGGGFGCFGGGGFEFGGGGFGGFGGGFGGFGGCFGEFGGGEFGC:FGEFGGGGGGGGGGFGDEE*CFGFFGG?CGGGGGG:@EGCEGGGGGGGGGGGGFGGGGGGDCE:E*<EFG?F*7CEED3CFGGG)
@M03364:276:000000000-BLYN8:1:1101:17193:7064 1:N:0:1
ACTCCTACGGGAGGCAGCAGTGGGGAATATTGCACAATGGGCGCAAGCCTGATGCAGCCATGCCGCGTGTATGAAGAAGGCCTTCGGGTTGTAAAGTACTTTCAGCGAGGAGGAAGGCATTAAGGTTAATAACCTTAGTGATTGACGTTACTCGCAGAAGAAGCACCGGCTAACTCCGTGCCAGCAGCCGCGGTAATACGGAGGGTGCAAGCGTTAATCGGAATTACTGGGCGTAAAGCGCACG
+
GGGGGGGGGGGGGGGGGGGGGGGGGGGGGGGGGGGGGGGGGGGGGGGGGGGGGGGGGGGGGGGGGGGGGGGGGGGGGGGGGGGGGGGGGGGGGGGGGGGGGGGGGGGGGGGGGGGGGGGGGGGGGGGGGGGGGGGGGGGGGGGGGGGGGGGGGGGGGGGGGGGGGGGGGGGGGGGGGGGGGGGGGGGGGGGGGGGGGGGGGGGGGGGGGGGGGGGGGGGGGGGGGGGGGGGGGGEGGGGGGCC<
@M03364:276:000000000-BLYN8:1:1101:16341:7066 1:N:0:1
ACTCCTACGGGAGGCAGCAGTAGGGAATCTTCGGCAATGGACGAAAGTCTGACCGAGCAACGCCGCGTGAGTGAAGAAGGTTTTCGGATCGTAAAACTCTGTTGTTAGAGAAGAACAAGGATGAGAGTAACTGTTCATCCCTTGACGGTATCTAACCAGAAAGCCACGGCTAACTACGTGCCAGCAGCCGCGGTAATACGTAGGTGGCAAGCGTTGTCCGGATTTATTGGGCGTAAAGCGAGCG
+
GGGGGGGGGGGGGGGGGGGGGGGGGGGGGGGGGGGGGGGGGGGGGGGFGGGGGGGGGGGGGGGGGGGGGGGGGGGGGGGGGGGGGGGGGGGGGGGGGGGGGGGGGGGGGGGGGGGGGGGGDGGGGGGGGFGGGGGGGGGGGGGGGGGGGGGGGGGGFGGGGGGGFGGGGGGGGGGFGGGGGGGGGGGGGGGGGGGDGGFFG?EEFGGGGGGGGGGEGGGGGGGGGGGFGGGGGGGGGFGGGGGG
@M03364:276:000000000-BLYN8:1:1101:6288:7077 1:N:0:1
ACTCCTACGGGAGGCAGCAGTGGGGAATATTGCACAATGGGCGCAAGCCTGATGCAGCCATGCCGCGTGTATGAAGAAGGCCTTCGGGTTGTAAAGTACTTTCAGCGAGGAGGAAGGCGTTGTGGTTAATAACCGCAGCGATTGACGTTACTCGCAGAAGAAGCACCGGCTAACTCCGTGCCAGCAGCCGCGGTAATACGGAGGGTGCAAGCGTTAATCGGAATTACTGGGCGTAAAGCGCACG
+
GGGGGGGGGGGGGGGGGGGGGGGGGGGGGGGGGGGGGGGGGGGGGGGGGGGGGGGGGGGGGGGGGGGGGGGGGGGGGGGGGGGGGGGGGGGGGGGGGGGGGGGGGGGGGGGGGGGGGGGGGGGGGGGGGGGGGGGGGGGGGGGGGGGFGGGGGGGGGGGGGGGGGGGGGGGGGGGGGGGGGGGGGGGGGGGGGGGGGGGGGEGGEGEGGGGGCEEGGGGGGGGGGDFGGGGGGGGDGGGGGGDC
@M03364:276:000000000-BLYN8:1:1101:15494:7085 1:N:0:1
ACTCCTACGGGAGGCAGCAGTGGGGAATATTGCACAATGGGCGCAAGCCTGATGCAGCCATGCCGCGTGTATGAAGAAGGCCTTCGGGTTGTAAAGTACTTTCAGCGAGGAGGAAGGCATTAAGGTTAATAACCTTGACAATTGACGTTACCGACAGAAGAAGCACCGGCTAACTCCGTGCCAGCAGCCGCGGTAATACGGAGGGTGCAAGCGTTAATCGGAATTACTGGGCGTAAAGCGCACG
+
GGGGGGGGGGGGGGGGGGGGGGGGGGGGGGGGGGGGGGGGGGGGGGGGGGGGGGGGGGGGGGGGGGGGGGGGGGGGGGGGGGGGGGGGGGGGGGGGGGGGGGGGGGGGGGGGGGGGGGGGGGGGGGGGGGGFGGGGGGGGGGGGGGGGGGGGGGGGGGGGGGGGGGGGGGGGGGGGGGGGGFGGGGGGGGGGGGGGG?FGGGGGEGGGGGGGGGGEGGGGGGGGGGFGGGGGGGGGGGGGGGG5
@M03364:276:000000000-BLYN8:1:1101:9980:7134 1:N:0:1
ACTCCTACGGGAGGCAGCAGTAGGGAATCTTCGGCAATGGGGGCAACCCTGACCGAGCAACGCCGCGTGAGTGAAGAAGGGTTTCGGCTCGTAAAGCTCTGTTGTTAAAGAAGAACGTGGGTGAGAGTAACTGTTCACCCAGTGACGGTATTTAACCAGAAAGCCACGGCTAACTACGTGCCAGCAGCCGCGGTAATACGTAGGTGGCAAGCGTTGTCCGGATTTATTGGGCGTAAAGCGAGCG
+
GGGGGGGGGGGGGGGGGGGGGGGGGGGGGGGGGGGGGGGGGGGGGGGGGGGGGGGGGGGGGGGGGGGGGGGGGGGGGGGGGGGGGGGGGGGGGGGGGGGGGGGGGGGGGGGGGGGGGGGGGGGGGGGGGGGGGGGGGGGGGGGGFGGGGGGGGGGGGGGGGGGGGGGGGGGGGFGGGGGGGGGGGGGGGGGGGGGCGGGGFFGGGGGGFGGGGGGDGFFGGGDGGGGGGGGGGGGDGGGGGGGC
@M03364:276:000000000-BLYN8:1:1101:17217:7152 1:N:0:1
ACTCCTACGGGAGGCAGCAGTGGGGAATATTGCACAATGGGCGCAAGCCTGATGCAGCCATGCCGCGTGTATGAAGAAGGCCTTCGGGTTGTAAAGTACTTTCAGCGAGGAGGAAGGCATTAGGGTTAATAACCTTAGTGATTGACGTTACTCGCAGAAGAAGCACCGGCTAACTCCGTGCCAGCAGCCGCGGTAATACGGAGGGTGCAAGCGTTAATCGGAATTACTGGGCGTAAAGCGCACG
+
GGGGGGGGGGGGGGGGGGGGGGGGGGGGGGGGGGGGGGGGGGGGGGGGGGGGGGGGGGGGGGGGGGGGGGFGGGGGGGGGGGGGGGGGGGGGGGGGGGGGGGGGGGGGGGGGGEGGGGGGGGGFFFGFGGGGGGGGGGFGGGADGGGGGGCFGEDEGDGGGGGGFGGGDGGGGGGDFGGGGGGGGGGGGGGGGGCGGGGGG>EGGGGGGGGGGGGGGGGG5CEFD9?FGGGGGGDEGGGGDCC<
@M03364:276:000000000-BLYN8:1:1101:15532:7167 1:N:0:1
ACTCCTACGGGAGGCAGCAGTAGGGAATCTTCGGCAATGGGGGCAACCCTGACCGAGCAACGCCGCGTGAGTGAAGAAGGTTTTCGGATCGTAAAACTCTGTTGTTAGAGAAGAACGTTAAGTAGAGTGGAAAGTTACTTAAGTGACGGTATCTAACCAGAAAGGGACGGCTAACTACGTGCCAGCAGCCGCGGTAATACGTAGGTCCCAAGCGTTGTCCGGATTTATTGGGCGTAAAGCGAGC
+
GGGGGGGGGGGGGGGGGGGGGGGGGGGGGGGGGGGGGGGGGGGGGGGGGGGGGGGGGGGGGGGGGGGGGGGGGGGGGGGGGGGGGGGGGGGGGGGGGGGGGGGGGGGGFGGGGGGGGGGGGGFGGFFGGGGGGGGGGGGGGGGGGGGGGGGGGGGGGGGGGGGGGGGGGGGGGFGGGGGGGGGGGGGGG5CDGG:EG?9<B:<CGGG9CGFGGGGCCEFGEGEGGGGGGGGGGGGGGC>DGDD)
@M03364:276:000000000-BLYN8:1:1101:9904:7170 1:N:0:1
ACTCCTACGGGAGGCAGCAGTAGGGAATCTTCGGCAATGGACGAAAGTCTGACCGAGCAACGCCGCGTGAGTGAAGAAGGTTTTCGGATCGTAAAACTCTGTTGTTAGAGAAGAACATGGGTGAGAGTAACTGTTCACCCCTTGACGGTATCTAACCAGAAAGCCACGGCTAACTACGTGCCAGCAGCCGCGGTAATACGTAGGTGGCAAGCGTTGTCCGGATTTATTGGGCGTAAAGCGAGCG
+
GGGGGGGGGGGGGGGGGGGGGGGGGGGGGGGGGGGGGGGGGGGGGGGGGGGGGGGGGGGGGGGGGGGGGGGGGGGGGGGGGGGGGGGGGGGGGGGGGGGGGGGGGGGGGGGGGGGGGGGGGGGGGGGGGFGGGGGGGGGGGGGGGGGGGGGGGGGGGGGGGGGGGGGGGGGGGGGGGGGFGGGGGGGGGGGGGGGGGFGGGGGGGGGGGGGGGGGGGGGGGEGGGGGGGGGGGGGGGGGGGGG<
@M03364:276:000000000-BLYN8:1:1101:25200:7191 1:N:0:1
ACTCCTACGGGAGGCAGCAGTAGGGAATTTTTCACAATGGGCGAAAGCCTGATGGAGCAATGCCGCGTGAATGATGAAGGTCTTATAGATTGTAAAATTCTTTTATTTGGGAAGAATAGTTATATGAGGAAATGCTTATAATTTGACTGTACCATTTGAATAAGTATCGGCTAACTATGTGCCAGCAGCCGCGGTAATACATAGGATGCAAGCGTTATCCGGATTTACTGGGCGTAAAACGAGC
+
GGGGGGGGGGGDGGGGGGGGGGGGGGGGFGGGGGGGGGGGGGGGGGGGGGGFGGGGGGGGGGGGGGGGGGGGGAAFGGGGGGGGGGGGFGGGGFGFAFGDFGFGGGGGFGGFFFFFFE?EFGFCGGGGGFGGGGGCFGGGGGGGGGDGFGGGGGGGGGFGGGGGGEDFGEDEGGGGADGGGGGGGFGGGGCGGGEG8CFEGGGGGGGGGGGGGGGGGFGGGGGGEGGGGGGGGGGGGGFGGGG3
@M03364:276:000000000-BLYN8:1:1101:15510:7210 1:N:0:1
ACTCCTACGGGAGGCAGCAGTGGGGAATATTGGACAATGGGCGAAAGCCTGATCCAGCCATGCCGCGTGTGTGAAGAAGGTCTTCGGATTGTAAAGCACTTTAAGTTGGGAGGAAGGGCAGTAAATTAATACTTTGCTGTTTTGACGTTACCGACAGAATAAGCACCGGCTAACTCCGTGCCAGCAGCCGCGGTAATACGGAGGGTGCAAGCGTTAATCGGAATTACTGGGCGTAAAGCGCACG
+
GGGGGGGGGGGGGGGGGGGGGGGGGGGGGGGGGGGGGGGGGGGGGGGGGGGGGGGGGGGGGGGGGGGGGGGGGGGGGGGGGGGGGGGGGGGGGGGGGGGGGGFGGFCGGGGGGGGG7FFGGGGGGGGGGFGGGGGGGGGGGGGGGGGGGGGGCFEGGGGGGGFGGGGGGGGGGGGFGGGGGGGGGGGGGGGGGGGGGGGGGGGG>CGGGGGGGGGGFGGGGGGGFGFFGGGGGGGGGGGGGGGG
@M03364:276:000000000-BLYN8:1:1101:13326:7211 1:N:0:1
ACTCCTACGGGAGGCAGCAGTAGGGAATCTTCGGCAATGGGGGCAACCCTGACCGAGCAACGCCGCGTGAGTGAAGAAGGTTTTCGGATCGTAAAACTCTGTTGTTAGAGAAGAACGTTAAGTAGAGTGGAAAGTTACTTAAGTGACGGTATCTAACCAGAAAGGGACGGCTAACTACGTGCCAGCAGCCGCGGTAATACGTAGGTCCCAAGCGTTGTCCGGATTTATTGGGCGTAAAGCGAGC
+
GGGGGGGGGGGGGGGGGGGGGGGGGGGGGGGGGGGGGGGGGGGGGGGGGGGGGGGCGGGGGGGGGGGFGGGGGGGGFGGGGGGGGGGGGGGGGGGGGGGGGGGGGGGGGGGGGGGGGGGGGGGGGGGGGGGGGGGGGGGGGGG9FGGGGGGGGGGFGGGGGGGGGGFFCGGGGGGGGGGGGGGGGGGDFGGGEGEGGGFGGGGGEGCGFGGGGGGGGE<FEG8EGGGGGGGGGGGGDFGGGGG3
@M03364:276:000000000-BLYN8:1:1101:13057:7230 1:N:0:1
ACTCCTACGGGAGGCAGCAGTAGGGAATCTTCGGCAATGGACGAAAGTCTGACCGAGCAACGCCGCGTGAGTGAAGAAGGTTTTCGGATCGTAAAACTCTGTTGTCAGAGAAGAACAAGGGTGAGAGTGGAAAGTTCACCCCTTGACGGTATCTGACCAGAAAGCCACGCCTAACTACGTGCCAGCAGCCGCGGTAATACGTAGGTGGCAAGCGTTGTCGGGGTTTATTGGGCGTAAAGCGAGG
+
EEGE8E9FF;C@FGGCF7-ECCEFG<<EEGGGG;@@@FEE,C@+@,@<EEGACFGEF@69CF+CFGGF@??CFA<FE<FGGGG7FGGGGGGGGG+,C=FFCGF<?F@B,<B?=FDD<FAEG,>8B,B:DF,5,,C<=<F9FBD<F,DF:C>+8@3=D<BFF,<<F3,75*55*2>D,,>>,:>C88,:2;8EE83CG++5=2:CEF9C689*/=E8*2<*2:*2*;ED<FC**9C7C*:*75C)
@M03364:276:000000000-BLYN8:1:1101:15069:7234 1:N:0:1
ACTCCTACGGGAGGCAGCAGTGGGGAATATTGCACAATGGGCGCAAGCCTGATGCAGCCATGCCGCGTGTATGAAGAAGGCCTTCGGGTTGTAAAGTACTTTCAGCGAGGAGGAAGGCGTTAAGGTTAATAACCTTGGCGATTGACGTTACTCGCAGAAGAAGCACCGGCTAACTCCGTGCCAGCAGCCGCGGTAATACGGAGGGTGCAAGCGTTAATCGGAATTACTGGGCGTAAAGCGCACG
+
GGGGGGGGGGGGGGGGGGGGGGGGGGGGGGGGGGGGGGGGGGGGGGGGGGGGGGGGGGGGGGGGGGGGGGGGGGGGGGGGGGGGGGGGGGGGGGGGGGGGGGGGGGGGGGDGGGGGGGGGGGGGGGGGGGGGGGGGGGGGGGGGGGGGGGGGGGGGGGGGGGGGGGGGGGGGGGGGGGGGGGGGGGGGGGGGGGDGGGGGGGGGGEEGGGGGGGGGGGGGGGDFGGGGGGGGGG=EC>GDGGGC
@M03364:276:000000000-BLYN8:1:1101:19994:7243 1:N:0:1
ACTCCTACGGGAGGCAGCAGTAGGGAATCTTCGGCAATGGACGAAAGTCTGACCGAGCAACGCCGCGTGAGTGAAGAAGGTTTTCGGATCGTAAAACTCTGTTGTTAGAGAAGAACGTTAAGTAGAGTGGAAAGTTACTTAAGTGACGGTATCTAACCAGAAAGGGACGGCTAACTACGTGCCAGCAGCCGCGGTAATACGTAGGTCCCAAGCGTTGTCCGGATTTATTGGGCGTAAAGCGAGC
+
GGGGGGGGGGGGGGGGGGGGGGGGGGGGGGGGGGGGGGGGGGGGGGGGGGGGGGGGGGGGGGGGGGGGGGGFGGGGGGGGGGGGGGGGGGGGGGGGGGGGGGGGGGGGGGGGGGGGGGGGCFGGGFGGGGFGGGFGGGGGGFGGGGGGGGGGGGGGGGGGGGGGGGCFGGGGGGGGGGGGGGGGGGGGGGGGGGGGGFGFGGGGGGGGGGGGGGGDGGGFGGGEEDFGGGGGGGEGGGGGGGD)
@M03364:276:000000000-BLYN8:1:1101:5843:7252 1:N:0:1
ACTCCTACGGGAGGCAGCAGTAGGGAATTTTTCACAATGGGCGAAAGCCTGATGGAGCAATGCCGCGTGAATGATGAAGGTCTTATAGATTGTAAAATTCTTTTATTTGGGAAGAATAGTTATATGAGGAAATGCTTATAATTTGACTGTACCATTTGAATAAGTATCGGCTAACTATGTGCCAGCAGCCGCGGTAATACATAGGATGCAAGCGTTATCCGGATTTACTGGGCGTAAAACGAGC
+
GGGGGGGGGGGGGGGGGGGGGGFGGGGGGGGGGGGGGGGGGGGGGGEGGGGGGGGGGGGGGGGGGGGGGGFGGGGGGGGGEFGGGGGGFGGGGGGFGFFFFGE<FGG9AECFFCGFGAFFGG9@FGAFGGGFGGGGFFFFGGGGGGGGGGGGCFGGCFFAFGAFAFGGGGGFGGGGGDGGGGGGGFGGGBEGGGGGGGFGGGGGGCGCFGGGGGGGGGGGGGGGG?F7CGGG4CCEGGGCDGG7
@M03364:276:000000000-BLYN8:1:1101:21350:7255 1:N:0:1
ACTCCTACGGGAGGCAGCAGTAGGGAATCTTCGGCAATGGGGGCAACCCTGACCGAGCAACGCCGCGTGAGTGAAGAAGGTTTTCGGATCGTAAAACTCTGTTGTTAGAGAAGAACGTTAAGTAGAGTGGAAAGTTACTTAAGTGACGGTATCTAACCAGAAAGGGACGGCTAACTACGTGCCAGCAGCCGCGGTAATACGTAGGTCCCAAGCGTTGTCCGGATTTATTGGGCGTAAAACGAGC
+
GGGGGGGGGGGGGGEGGGGGGGGGGGGGGGGGGGGGGGGGGGGGGGGGGGGGGGGGGGGGGGGGGGGGGGGGGGGGGGGGFGGGGGGGGGGGGGGGGGGGGGGGGGGGGGGGGGGGGGGGGGFGGGGGGGGGGGGGFGGGGGGDGGGDFGGGGGGGGGGGGGGGGGGGGGGGGGGGGGGGGGGGGGGGGGGGGGGGGGGGGCEGGGGCEFGGGGGGGGFGGGG*;C?GGGGGGGGG3C77DDG>
@M03364:276:000000000-BLYN8:1:1101:25692:7263 1:N:0:1
ACTCCTACGGGAGGCAGCAGTAGGGAATCTTCGGCAATGGGGGCAACCCTGACCGAGCAACGCCGCGTGAGTGAAGAAGGTTTTCGGATCGTAAAACTCTGTTGTTAGAGAAGAACGTTAAGTAGAGTGGAAAGTTACTTAAGTGACGGTATCTAACCAGAAAGGGACGGCTAACTACGTGCCAGCAGCCGCGGTAATACGTAGGTCCCAAGCGTTGTCCGGATTTATTGGGCGTAAAGCGAGC
+
EFAFFEGGGGC;7F@C,CFGGGDGGFFGF@CDF@7@EDG8EEGGGFGCEGGGGGGCG+@EFDCGGGG+7BCFFEGFFEEFF9F@<FGFCFCFFF@F9FGGGFG,:BABFFDFFDFGEFFDFGGG@F9CFDFGCGGGGGGGGFGADAFGGG@FFGGGGGGG7AF7FCFFEGGGEF82?C*=CC8FFGG,=F>EC>B8:ECEFEE@8C9CGGCFGD8?CEGFE5*5CC7@FCF5*9:EDCFGDGGG
@M03364:276:000000000-BLYN8:1:1101:22407:7267 1:N:0:1
ACTCCTACGGGAGGCAGCAGTGGGGAATATTGCACAATGGGCGCAAGCCTGATGCAGCCATGCCGCGTGTATGAAGAAGGCCTTCGGGTTGTAAAGTACTTTCAGCGAGGAGGAAGGCATTAAGGTTAATAACCTTAGTGATTGACGTTACTCGCAGAAGAAGCACCGGCTAACTCCGTGCCAGCAGCCGCGGTAATACGGAGGGTGCAAGCGTTAATCGGAATTACTGGGCGTAAAGCGCACG
+
GGGGGGGGGGGGGGGGGGGGGGGGGGGGGGGGGGGGGGGGGGGGGGGGGGGGGGGGGGEFGGGGGGGGGGGGGGGGGGGGGGGGGGGGGGGGGGGGGGGGGGGGG9F:FGGGGGGGGGGGDFFGGGGGGGGGGGGGGGGGGGGGGGGGGGGGGGCFFGCFGGGGGGGGGGEEGGGGGGGGGGGGGGGGGGGGGGGCGGFGGCEGGGGGGGGGGGGGFGGGGGGGGGGGGGGGGGGDGGGGGGG5
@M03364:276:000000000-BLYN8:1:1101:18426:7277 1:N:0:1
ACTCCTACGGGAGGCAGCAGTGGGGAATATTGCACAATGGGCGCAAGCCTGATGCAGCCATGCCGCGTGTATGAAGAAGGCCTTCGGGTTGTAAAGTACTTTCAGCGAGGAGGAAGGCGTTGTGGTTAATAACCGCAACGATTGACGTTACTCGCAGAAGAAGCACCGGCTAACTCCGTGCCAGCAGCCGCGGTAATACGGAGGGTGCAAGCGTTAATCGGAATTACTGGGCGTAAAGCGCGCG
+
GGGGGGGGGGGGGGGGGGCGGGGGGEGGGGGGGGGGGGGGGGGGGGGGGGGGGGGGGGGGGGGGGGGGGGCGGGGGGGGGGGGGGGGGGGGGGGGGGGGGGGGGGGGGGGEFGGGGGGGGGGGGGGGGGGGGGGGGGGGGGGGGGGGGGGGGGGGC>CFGGGGGGGGGGGGGGGGGGGGGGGGGGFEFGGGGGGGGGGGGGEGE?CEGGG7CEGG=FG?FEDEGGGGGGGGGDC==C7CDGDGG
@M03364:276:000000000-BLYN8:1:1101:6845:7285 1:N:0:1
ACTCCTACGGGAGGCAGCAGTAGGGAATCTTCGGCAATGGGGGCAACCCTGACCGAGCAACGCCGCGTGAGTGAAGAAGGTTTTCGGATCGTAAAACTCTGTTGTTAGAGAAGAACGTTAAGTAGAGTGGAAAGTTACTTAAGTGACGGTATCTAACCAGAAAGGGACGGCTAACTACGTGCCAGCAGCCGCGGTAATACGTAGGTCCCAAGCGTTGTCCGGATTTATTGGGCGTAAAGCGAGC
+
GGGGGGGGGGGGGGEEGGGEEFGGGGGGGGGGFEGGGGGGGCFGGGFGGGGGGGGGGGGGGGGGGGFGGCGGGGGGGGGGE,CFFGGEGDGGGGGFGDGGFGFGGGFGFFGGG@FEEAA><ADDFFF:<FGFFDGFAFD9F<FFEFEGGGGGFGGGGFFFGGGGFDFGGCGC:FGGCCEFGFDGGGGGGGGEGGEGGG?9CBFFCFFGGGGGGD:8/CGCGGGGGG?ECFG7FGEDD*:FGDG7
@M03364:276:000000000-BLYN8:1:1101:10271:7370 1:N:0:1
ACTCCTACGGGAGGCAGCAGTGGGGAATATTGCACAATGGGCGCAAGCCTGATGCAGCCATGCCGCGTGTATGAAGAAGGCCTTCGGGTTGTAAAGTACTTTCAGCGAGGAGGAAGGCATTAAGGTTAATAACCTTAGTGATTGACGTTACTCGCAGAAGAAGCACCGGCTAACTCCGTGCCAGCAGCCGCGGTAATACGGAGGGTGCAAGCGTTAATCGGAATTACTGGGCGTAAAGCGCACG
+
GGGGGGGGGGGGGGGGGGGGGGGGGGGGGGGGGGGGGGGGGGGGGGDGGGGGGGGGGGGGCFGGGGGGGGGGGGGGGGGGGGGGGGGGFGGGFDGGGGGGGGGGGGGGGGFFFGGGGG8BEGGGGGGGGGGGFGGGFFFGFGGGGGGGGFGGFGDEGGGGGGGGGFGGGGGGGGGGGGGGGGGGGGGGGGGGGGGGGGGGGEGGG:C>?FGGGGGGGFGGD5AFGDFGGFFFDDG=CC*9DGG3
@M03364:276:000000000-BLYN8:1:1101:5514:7417 1:N:0:1
ACTCCTACGGGAGGCAGCAGTGGGGAATATTGCACAATGGGCGCAAGCCTGATGCAGCCATGCCGCGTGTATGAAGAAGGCCTTCGGGTTGTAAAGTACTTTCAGCGAGGAGGAAGGCATTAAGGTTAATAACCTTAGTGATTGACGTTACTCGCAGAAGAAGCACCGGCTAACTCCGTGCCAGCAGCCGCGGTAATACGGAGGGTGCAAGCGTTAATCGGAATTACTGGGCGTAAAGCGCACG
+
GGGGGGGGGGGGGGGGGGFGGGGGGGGGGGGGGGGGGGGGGGGGGGGGGGGGGGGGGGGGGGGGGGGGGGGGGGGGGGGGGGGFGGGGGGGGGGGGGGGGGGGGGGCEGGGGGGGGGGGGGGGGDFFGGGFGFGGGDGGGFFDF@FGGGGGGFEGGEDGFDDGGGGCGGGGGGGGGGGGGGGGGGGGGGGGGD8CGGGGGGGGGGGGECE;CEEDEGGF=CEGGCCFGGGGFGDEGGGFDGDD5
@M03364:276:000000000-BLYN8:1:1101:20261:7421 1:N:0:1
ACTCCTACGGGAGGCAGCAGTGGGGAATATTGCACAATGGGCGCAAGCCTGATGCAGCCATGCCGCGTGTATGAAGAAGGCCTTCGGGTTGTAAAGTACTTTCAGCGAGGAGGAAGGCATTAAGGTTAATAACCTTGGTGATTGACGTTACTCGCAGAAGAAGCACCGGCTAACTCCGTGCCAGCAGCCGCGGTAATACGGAGGGTGCAAGCGTTAATCGGAATTACTGGGCGTAAAGCGCACG
+
GGGGGGGGGGGGGGGDGGGGGGGGGGGGGGGGGGGGGGGGGGGGGGGGGGGGGGGGGGGGGGGFGGGGGGGGGGGGGGGGGGGGGGGGGGGGGGGGGGGGGGGGGGGGGGGGGEGGGGGGGGGGGGGGGGGGGGGGGGGGGGGGGGGGGGGGFGGGGGGGGGGGGGGGGGGGGGGGGGGGGGGGGGGGGGGGGGGGGGGGGGGGGGGGGGGGGGGGGGGGGGGGGGGGGGFGGGGGGGGGGGG<
@M03364:276:000000000-BLYN8:1:1101:19302:7435 1:N:0:1
ACTCCTACGGGAGGCAGCAGTGGGGAATATTGCACAATGGGCGCAAGCCTGATGCAGCCATGCCGCGTGTATGAAGAAGGCCTTCGGGTTGTAAAGTACTTTCAGCGAGGAGGAAGGTGTTGTGGTTAATAACCGCAGCAATTGACGTTACTCGCAGAAGAAGCACCGGCTAACTCCGTGCCAGCAGCCGCGGTAATACGGAGGGTGCAAGCGTTAATCGGAATTACTGGGCGTAAAGCGCACG
+
GGGGGGGGGGGGGGCFGEGGGGGGGGGGGGGGGGGGGGFGGGGGGGGGGGGGGGGGGGGGFGFGGGGGGGCFGGGGGGGFFDFGGGGGGGGGGDGGGGGGGGGGGGGGGGGGGEGGGGGGGGGGGDGGGGFGGAFGGGEFGGFGGGGGGGGGFGGEEEGGGGGGGGFFGGEEGFG9FCFCFCBEGGGCCEGGGGGGFGFGGGGGGGGGGGGGGEEGGGCFGE8EFFGCFF8CGDG5CF>DDDGC
@M03364:276:000000000-BLYN8:1:1101:18684:7443 1:N:0:1
ACTCCTACGGGAGGCAGCAGTGGGGAATATTGCACAATGGGCGCAAGCCTGATGCAGCCATGCCGCGTGTATGAAGAAGGCCTTCGGGTTGTAAAGTACTTTCAGCGAGGAGGAAGGCGTTGTGGTTAATAACCGCAGCGATTGACGTTACTCGCAGAAGAAGCACCGGCTAACTCCGTGCCAGCAGCCGCGGTAATACGGAGGGTGCAAGCGTTAATCGGAATTACTGGGCGTAAAGCGCACG
+
GGGGGGGGGGGGGGGGGGFGGGGGGGGGGGGGGGGGGGGGGGGDGGGGGGGGGGGGGGGGFGGGGGGGGGGGGFGGGGGGGGGGGGGDFFGGGGGGGGGGGGGGGGD:FGGCEGFFFFF?FGGGDFGGGGGGCAFGGGG@7CFGFFFFEC<CFGB@FGGGGGGGGGGGG*FFGGFC7:FFGGFFCFGFGGGCECECE9?CE>EDGEG>CG?FGEDGFGGG=88C+AFGGGGCDC5>FCGDD<<7
@M03364:276:000000000-BLYN8:1:1101:22577:7474 1:N:0:1
ACTCCTACGGGAGGCAGCAGTAGGGAATTTTTCACAATGGGCGAAAGCCTGATGGAGCAATGCCGCGTGAATGATGAAGGTCTTATAGATTGTAAAATTCTTTTATTTGGGAAGAATAGTTATATGAGGAAATGCTTATAATTTGACTGTACCATTTGAATAAGTATCGGCTAACTATGTGCCAGCAGCCGCGGTAATACATAGGATGCAAGCGTTATCCGGATTTACTGGGCGTAAAACGAGC
+
GGGGGGGGGGGGGGGGGGGGGGGGGGGGGGGGGGGGGGGGGGGGGGGGGGGGGGGGGGGGGGGGGGGGGGGGGGGGGFFGGGGGGGGGGGGGGGGGGGGGGGGGGGGGGGGGGGGGGGGGGGGGGGGGGGGGGGGGGGGGGGGGGGGGGGGGGGGGGGGGGGGGFFGGGGGGGGGGGGGGGGEGGGGGGGGGGGGGGGGGGGGGGGGGGGGGGGGGGFGGGGGDEGGGGGGGGGGGGGGGGGGD
@M03364:276:000000000-BLYN8:1:1101:15184:7529 1:N:0:1
ACTCCTACGGGAGGCAGCAGTAGGGAATCTTCGGCAATGGGGGCAACCCTGACCGAGCAACGCCGCGTGAGTGAAGAAGGTTTTCGGATCGTAAAACTCTGTTGTTAGAGAAGAACGTTAAGTAGAGTGGAAAGTTACTTAAGTGACGGTATCTAACCAGAAAGGGACGGCTAACTACGTGCCAGCAGCCGCGGTAATACGTAGGTCCCAAGCGTTGTCCGGATTTATTGGGCGTAAAGCGAGC
+
GGGGGGGGGGGGGGGGGGGGGGGGGGGGGGGGGGGGGGGGGGGGGGGGGGGGGGGGGGGGGGGGGGGGGEGGGGGGGFGGGGGGGGGGGGGGGGGGGGGGGGGGGGGFGFFGGGGGGGGGFGEGGGGGGGGGGGGGGGGGGGGGGGGGGGGGGGGFFCCEGGGGGGGGGGGGGGGFGGGGGGGGGGGGGGEEEG>GGGGGGGGFGFG9FGGGGGDGGGGGGGE:CEFGGFG=FGGGGGGFGGG3
@M03364:276:000000000-BLYN8:1:1101:15630:7566 1:N:0:1
ACTCCTACGGGAGGCAGCAGTAGGGAATCTTCGGCAATGGGGGCAACCCTGACCGAGCAACGCCGCGTGAGTGAAGAAGGTTTTCGGATCGTAAAACTCTGTTGTTAGAGAAGAACGTTAAGTAGAGTGGAAAGTTACTTAAGTGACGGTATCTAACCAGAAAGGGACGGCTAACTACGTGCCAGCAGCCGCGGTAATACGTAGGTCCCAAGCGTTGTCCGGATTTATTGGGCGTAAAGCGAGC
+
GGGGGGGGGGGGGGGGGGGGGGGGGGGGGGGGGDGGGGGGGGGGGGGFGGGGGFDFGGGGGGGGGGGGGGGGGGGGGFGGGGGGGGGGG@FGGGGDFGGGGGGGGGGGFGGCGGGEFDFFGGGFGGFFGFGFGFGGGDFGGF<FF<=FFFEGGGGGGGGGFDGGGGGFGG7CFGGGG7FF@FDFGCCGC:ECCEC@B<CCCC?FGFE9CCF55?C8EEC?ECC5ECFGGGGFFGECDGG7CDG/
@M03364:276:000000000-BLYN8:1:1101:22903:7567 1:N:0:1
ACTCCTACGGGAGGCAGCAGTGGGGAATATTGCACAATGGGCGCAAGCCTGATGCAGCCATGCCGCGTGTATGAAGAAGGCCTTCGGGTTGTAAAGTACTTTCAGCGGGGAGGAAGGTGTTGTGGTTAATAACCGCAGCAATTGACGTTACCCGCAGAAGAAGCACCGGCTAACTCCGTGCCAGCAGCCGCGGTAATACGGAGGGTGCAAGCGTTAATCGGAATTACTGGGCGTAAAGCGCACG
+
GGGGGGGGGGGDGGGGGGGGGGGGGGGGGGGGGGGGGGGGGGGGGGGGGGGGGGGGGGGGGGGGGGGGGGGGGGGGGGGGGGGGGGGGGGGGGGGGGGGGGGGGGGGGGGGGGEGGGGGGGGGGGGGGGGGGGGGGGGGGGGGGGGGFGGGGGGGGGGGGGGGGGGGGGGGGGGGGGGGGGGGGGGGGGGDGGGGGGFGGDGGGGGGGGGFFGGGDGGGGGDGGGGGGGGGGGGGGGGGGGGG5
@M03364:276:000000000-BLYN8:1:1101:17675:7581 1:N:0:1
ACTCCTACGGGAGGCAGCAGTAGGGAATCTTCGGCAATGGACGAAAGTCTGACCGAGCAACGCCGCGTGAGTGAAGAAGGTTTTCGGATCGTAAAGCTCTGTTGTAAGAGAAGAATGTGTGTGAGAGTGGAAAGTTCACACAATGACGGTAACTTACCAGAAAGGGACGGCTAACTACGTGCCAGCAGCCGCGGTAATACGTAGGTCCCGAGCGTTGTCCGGATTTATTGGGCGTAAAGCGAGC
+
GGGGGGGGGGGGGGGGGGGGGGGGGGGGGGGGGGGGGGGGGGGGC@FGGGGGGGGGGGGGGG7FGGGGGGGGGGGGGGGGGGGGGGGGGGGGGGGGGGGGGGGGGGFGFFFCGGGGGGGGGGGGGFFGGFGGGGGGGGGGGGGGGGGGGGGGGGGFGGGGGGFGF@CFGGGGGGGGGGGGGGGGGGGGGFGGEGGGGGGGGGGGGGGGGGGGGGGG5E<FEGGGEFCGGGFEFGGD3<FFGGG)
@M03364:276:000000000-BLYN8:1:1101:19061:7622 1:N:0:1
ACTCCTACGGGAGGCAGCAGTAGGGAATCTTCGGCAATGGACGAAAGTCTGACCGAGCAACGCCGCGTGAGTGAAGAAGGTTTTCGGATCGTAAAACTCTGTTGTTAGAGAAGAACGTTAAGTAGAGTGGAAAATTACTTAAGTGACGGTATCTAACCAGAAAGGGACGGCTAACTACGTGCCAGCAGCCGCGGTAATACGTAGGTCCCAAGCGTTGTCCGGATTTATTGGGCGTAAAGCGAGC
+
GGGGGGGGGGGGGGGGGGGGGGGGGGGGGGGGGGGGGGGGGGGGGGGGGGGGGGGGGGGGGGGGGGGGGGGGGGGGGGGGGGGGGGGGGGGGGGGGGGGGGGGGGGGGFGGGGGGGGGGGGGGGGGGGGGGGGGGGGGGGGGGGGFGGGGGGGGEGGGGGGFGGGGGGGGGGGGGGGGGGGGGGGGGGGGGGGGGGGGGGGGFGGGFGGGDGGGGEGGGGGGGGGGGGGGGGGGGGGGGFGGG3
@M03364:276:000000000-BLYN8:1:1101:22712:7653 1:N:0:1
ACTCCTACGGGAGGCAGCAGTGGGGAATATTGCACAATGGGCGCAAGCCTGATGCAGCCATGCCGCGTGTATGAAGAAGGCCTTCGGGTTGTAAAGTACTTTCAGCGAGGAGGAAGGCGTTGTGGTTAATAACCGCAGCGATTGACGTTACTCGCAGAAGAAGCACCGGCTAACTCCGTGCCAGCAGCCGCGGTAATACGGAGGGTGCAAGCGTTAATCGGAATTACTGGGCGTAAAGCGAGCG
+
GGGGGGGGGGGGGGGGGGGGGGGGGGGGGGGGGGGGGGGGGGGGGGGGGGGGGGGGGGGGGGGGGGGGGGGGGGGGGGGGGGGGGGGGGGGGGGGGGGGGGGGGGGGCGGDGGDGGGGGGGGGGGGFGGGGGGGGGGGGGGGGGGGGGGGGGGGDGGGGGGGGGGGGGGGGGGGGGGGGGGGGGGGGGGGGGGGGGGC>FG>EGGGGGGGCGGGGGGGGGGGGGGGGGGGG=DGGGGGGGGGGC
@M03364:276:000000000-BLYN8:1:1101:15327:7668 1:N:0:1
ACTCCTACGGGAGGCAGCAGTAGGGAATCTTCCACAATGGACGAAAGTCTGATGGAGCAACGCCGCGTGAGTGAAGAAGGGTTTCGGCTCGTAAAGCTCTGTTGTTAAAGAAGAACGTGGGTGAGAGTAACTGTTCACCCAGTGACGGTATTTAACCAGAAAGCCACGGCTAACTACGTGCCAGCAGCCGCGGTAATACGTAGGTCCCGAGCGTTGTCCGGATTTATTGGGCGTAAAGCGAGCG
+
GGGGGGGGGGGGGGGGGGGGGGGGGGGGGGGGGGGGGGGGGGGGGGGGGGGGGGGGGGGGGGGGGGGGGGGGGGGGGGGGGGGGGGGGGGGGGGGGGGGGGGGGGGGGGGGGGGGGGGGGGGGGGGGGGGGGGGGGGGGGGGGGGGGGGGGGGGGGGGGGGGGGGGGGGGGGGGGGGGGGGGGDGGGGGGGGGGGDGGGGGGGCGGGGGEGGGGGGGGGEEEGGGGGGGGGGGGGGFGFGGGGD
@M03364:276:000000000-BLYN8:1:1101:11639:7714 1:N:0:1
ACTCCTACGGGAGGCAGCAGTAGGGAATCTTCGGCAATGGGGGCAACCCTGACCGAGCAACGCCGCGTGAGTGAAGAAGGTTTTCGGATCGTAAAACTCTGTTGTTAGAGAAGAACGTTAAGTAGAGTGGAAAATTACTTAAGTGACGGTATCTAACCAGAAAGGGACGGCTAACTACGTGCCAGCAGCCGCGGTAATACGTAGGTCCCAAGCGTTGTCCGGATTTATTGGGCGTAAACCGAGC
+
GGGGGGGGGGGGGGGGGGGGGGGGGGGGGGGGGGGGGGGGGGGGGGGGGGGGGGGGGGGGGGGGGGGFGGGGGGGGGGGGGGGGGGGGGGGGGGGGGGGGGGGGGGGGGGGGGGGGGGGGGGGGGGGGGGFGGCFFGGGGFGGGGGGGGGGGGGCAFFGGFGGGGGGGGGGGGGGGGGGGGGDGGGGGG5CEEEE8CEFCCGFGGGFGGGGGGDGDGGFGGGGGGG7C?FGGGGGGGG*CC9C)
@M03364:276:000000000-BLYN8:1:1101:10883:7724 1:N:0:1
ACTCCTACGGGAGGCAGCAGTAGGGAATTTTTCACAATGGGCGAAAGCCTGATGGAGCAATGCCGCGTGAATGATGAAGGTCTTATAGATTGTAAAATTCTTTTATTTGGGAAGAATAGTTATATGAGGAAATGCTTATAATTTGACTGTACCATTTGAATAAGTATCGGCTAACTATGTGCCAGCAGCCGCGGTAATACATAGGATGCAAGCGTTATCCGGATTTACTGGGCGTAAAACGAGC
+
GGGGFGGFGGGGGGGGGGGGGGGGGGGGGGGGGGGGGGGGGGGGGGGFGGGGGGFGGGGGGGGGGGGGGGGGGFGGGGGFGGGGGGGGGGGGGGGGGGEFGFGGGFFGGGGGGGGGGGGGGFFGGGFGGGFGGGFGGGFFGGGC<FFGGGGFGCFGGGG9FGFGGGGGGDCGGG@F9CABFGFGGGGGCFEDGGGGGGGGFGGGCDFGGG9EGGGGGGCFGGEEGGGEFGGFGGGGG3DFGGG5
@M03364:276:000000000-BLYN8:1:1101:11601:7726 1:N:0:1
ACTCCTACGGGAGGCAGCAGTAGGGAATCTTCGGCAATGGGGGCAACCCTGACCGAGCAACGCCGCGTGAGTGAAGAAGGTTTTCGGATCGTAAAACTCTGTTGTTAGAGAAGAACGTTAAGTAGAGTGGAAAGTTACTTAAGTGACGGTATCTAACCAGAAAGGGACGGCTAACTACGTGCCAGCAGCCGCGGTAATACGTAGGTCCCAAGCGTTGTCCGGATTTATTGGGCGTAAAGCGAGC
+
GGGGGGGGGGGGGGGGGGGGGGGGGGGGGGGGGGGGGGGGGGGGGGGGGGGGGGGGGGGGGGGGGGGFGGGGGGGGGGGGGGGGGGGGGGGGGGGGGGGGGGGGGGGGFGGGGGGGGGGGGGGGGGGGGGGGGGGGGGGGGGGGGGGGGGGGGGGGGFFGGGGGGGGGDGGGGGGGGGGGGGGGGGGGGGGGGGGGGGGGGGGGGGGGGGGGGGGGGGGGGGGEGGGFGGGGGGGGGFG>D<D7
@M03364:276:000000000-BLYN8:1:1101:18149:7728 1:N:0:1
ACTCCTACGGGAGGCAGCAGTGGGGAATATTGCACAATGGGCGCAAGCCTGATGCAGCCATGCCGCGTGTATGAAGAAGGCCTTCGGGTTGTAAAGTACTTTCAGCGAGGAGGAAGGTGTTGTGGTTAATAACCGCAGCAATTGACGTTACTCGCAGAAGAAGCACCGGCTAACTCCGTGCCAGCAGCCGCGGTAATACGGAGGGTGCAAGCGTTAATCGGAATTACTGGGCGTAAAGCGCACG
+
GGGGGGGGGGGGGGGGGGGGEFFGGGGGGGGGGGGGGGGGGGGGGGGGGGGGGGGGGGGGGGGGGGGGGGGGGGGGGGGGGGGGGGGGGGGGGGGGGGGGGGGGGGGGGGGGGGGGGGGGGGGGGGGGGGGGGGGGGGGGGGGGGGGFGGGGGGGGGGGGFGGFFFGGDGGGGGGGGGGGGGGGGGFGGGGGGGDGGGGGGDGGGGGGGGCCEEGGGGGGGGCGGGFGGGGGG7EEGFGGD<D5
@M03364:276:000000000-BLYN8:1:1101:4072:7732 1:N:0:1
ACTCCTACGGGAGGCAGCAGTGGGGAATATTGCACAATGGGCGCAAGCCTGATGCAGCCATGCCTCGTGTATGAAGAAGGCCTTCGGGTTGTAAAGTACTTTCAGCGAGGAGGAAGGCATTAAGGTTAATAACCTTAGTGATTGACGTTACCGACAGAATAAGCACCGGCTAACTCTGTGCCAGCAGCCGCGGTAATACAGAGGGTGCAAGCGTTAATCGGAATTACTGGGCGTAAAGCGCGCG
+
FGFGEFFGC@7FGFFCFGGFFFGCG;F8FD<CECFDEEFGG?CCGE@FCFG<EF,CCFE<EFC<,9FD<FGF99,C9=CC,6E<CFGG==FFGA?F,CFFFGEDF<+4@:>F+?<FDF8EEE<F<F<,BBE<,B?9EF,:F<CFEFGCGGGFG7>:+D8FFGGG:>E+FE@CG7,EGFDFF9,@:CFCCEGEDE8:2C<C?;8@GG85CEFCC8C**+4*C*::<EGGGFFC)C753>>CDDGD
@M03364:276:000000000-BLYN8:1:1101:16235:7735 1:N:0:1
ACTCCTACGGGAGGCAGCAGTGGGGAATATTGCACAATGGGCGCAAGCCTGATGCAGCCATGCCGCGTGTATGAAGAAGGCCTTCGGGTTGTAAAGTACTTTCAGCGAGGAGGAAGGCGTTGTGGTTAATAACCGCAGCGATTGACGTTACTCGCAGAAGAAGCACCGGCTAACTCCGTGCCAGCAGCCGCGGTAATACGGAGGGTGCAAGCGTTAATCGGAATTACTGGGCGTAAAGCGCACG
+
GGGGGGGGGGGGGGGGGGGGGGGGGGGGGGGGGGGGGGGGGGGGGGGGGGGGGGGGGGGGGGGGGGGGGGGGGGGGGGGGGGGGGGGGGGGGGGGGGGGGGGGGGGGGEGEGGGGGGGGGGGGGGGGGGGGGGGGGGGGGGFGGGGGGGGDGGGGGGGGGGGGGGGGGGGGDGGGGGGGGEGGGGGGGGGGGGGGGGGGGG>EGGGGGGGFGGGGGGGGGGG5EGGGGEGGGGGGDGGGGGGG5
@M03364:276:000000000-BLYN8:1:1101:11504:7746 1:N:0:1
ACTCCTACGGGAGGCAGCAGTGGGGAATATTGCACAATGGGCGCAAGCCTGATGCAGCCATGCCGCGTGTATGAAGAAGGCCTTCGGGTTGTAAAGTACTTTCAGCGAGGAGGAAGGTGTTGTGGTTAATAACCGCAGCAATTGACGTTACTCGCAGAAGAAGCACCGGCTAACTCCGTGCCAGCAGCCGCGGTAATACGGAGGGTGCAAGCGTTAATCGGAATTACTGGGCGTAAAGCGCACG
+
FGEGGGGGGECBFCEGGGDGGGGGGDFFFGGGGCGF,EEFGDCCEGGFGFGGGGGGGGGGFGFGDFFFGFGFFEEFCCEFEEGGGGGFFFGGFGBFFFFGGGGGGGGCEFEGGGFGDFEGGGGEGGGGGGGGGGGGGGGC8FGGGAFGGCEFGECEC>FGAFFFGGGGCEGDFG9DCE>DFGGFGFFGGG>*:EEGG9FCC5BEGEDGFEGGGGG8=CGFE?EFG?EEFG@GGDEECDG<<DC5
@M03364:276:000000000-BLYN8:1:1101:21779:7748 1:N:0:1
ACTCCTACGGGAGGCAGCAGTGGGGAATATTGCACAATGGGCGCAAGCCTGATGCAGCCATGCCGCGTGTATGAAGAAGGCCTTCGGGTTGTAAAGTACTTTCAGCGAGGAGGAAGGCGTTGTGGTTAATAACCGCAGCGATTGACGTTACTCGCAGAAGAAGCACCGGCTAACTCCGTGCCAGCAGCCGCGGTAATACGGAGGGTGCAAGCGTTAATCGGAATTACTGGGCGTAAAGCGCACG
+
GGFEFA9E;CCE7FEGGC9CFGGG7,@E<@@FCEEFCFEGFFGCBCFGGGGGGGGFC@EFG?EFEGFFEFGGGGFGGGFGGGGGFGGGCF@FFFGGGGGG9FFFGFC=CFC@FCFD@FGGGGFG>FDCFGFGGGGGGGGGCFGGFCE@FFGGGGGGDDGGGFFGGGGGGGGCFFGC<CGDCGGFFCF7CGGEGG5BFGGGGG>CCGGEGE78CGGGGGGCDDGFGFCGFGGGDGGEGGGGG)))
@M03364:276:000000000-BLYN8:1:1101:21263:7813 1:N:0:1
ACTCCTACGGGAGGCAGCAGTAGGGAATCTTCGGCAATGGGGGCAACCCTGACCGAGCAACGCCGCGTGAGTGAAGAAGGTTTTCGGATCGTAAAACTCTGTTGTTAGAGAAGAACGTTAAGTAGAGTGGAAAGTTACTTAAGTGACGGTATCTAACCAGAAAGGGACGGCTAACTACGTGCCAGCAGCCGCGGTAATACGTAGGTCCCAAGCGTTGTCCGGATTTATTGGGCGTAAAACGAGC
+
GGDFGGGGGGGGGGGGGGGGGGGGGGGGGGGGGGGGGGGGGGGGGGGFGGGGE8@EGG@FFGGGGGGFGGGGGGGGGGGGG9FFGGGDEFGGGGGGGFGGGGGGG<B@EFGGGGGFGGGG7F<<FDGEF?CBFFGGGGGGGFCGCA,>FFGGDCACGGGGGGFGFGBCE77>CEFGCFEG:F7;CFFCGGDCCEGGDECFGGFGGG?EBFFCFECECA?+CCGG8EDC9CFFGCCGGCFFC)1)
@M03364:276:000000000-BLYN8:1:1101:23421:7820 1:N:0:1
ACTCCTACGGGAGGCAGCAGTAGGGAATCTTCGGCAATGGGGGCAACCCTGACCGAGCAACGCCGCGTGAGTGAAGAAGGTTTTCGGATCGTAAAACTCTGTTGGTAGAGAAGAACGTTGGTGAGAGTGGAAAGCTCATCAAGTGACGGTAACTACCCAGAAAGGGACGGCTAACTACGTGCCAGCAGCCGCGGTAATACGTAGGTCCCGAGCGTTGTCCGGATTTATTGGGCGTAAAGCGAGC
+
GGGGGGGGGGGGGGGGGGGGGGGGGGGGGGGGGGGGGGGGGGGGGGGGGGGGGGGGGGGGGGGGGGGGGGGGGGGGGGGGGCFGGGFEGGGGGGGGGGGGGGGGGGGGGGGFGGGGGGCFFGFGGGGFGGGGAGGGGGFGGGFGGDGGGGGGGGGGCGGGGGFFFEGFGGGGGGGGFGGGGGGGGGGEFFCDEEGGGGGGFFGGEGGGGGG==EEEGGGGGGGGGG?CFGGCDDGG7D7:DDG5
@M03364:276:000000000-BLYN8:1:1101:20442:7823 1:N:0:1
ACTCCTACGGGAGGCAGCAGTGGGGAATATTGCACAATGGGCGCAAGCCTGATGCAGCCATGCCGCGTGTATGAAGAAGGCCTTCGGGTTGTAAAGTACTTTCAGCGAGGAGGAAGGTGTTGTGGTTAATAACCGCAGCAATTGACGTTACTCGCAGAAGAAGCACCGGCTAACTCCGTGCCAGCAGCCGCGGTAATACGGAGGGTGCAAGCGTTAATCGGAATTACTGGGCGTAAAGCGCACG
+
GFGGGGGEGDEGGGC;FGGGGFDFGGGGGGGGGGGGCFGFGCECEGFGGGGFGGGGGGGGDFFGGGGGGGGGGFGGGGGGFGGGGGGGCEGGGGFGGGGGGGGFBFEGFGGDGE8FGGGGGGGGGFFGGGCGGCFCC7B,@FDGGGGEGGGGGGGGGGGGGGGF@FFGGGGCFGCFGGGGG7=EGFGGGGGGCEEEGGEFEGGCEEGGFFGFEGEGGGGGDG5CFCC7?FCFGC:EDG7DGGG)
@M03364:276:000000000-BLYN8:1:1101:20144:7866 1:N:0:1
ACTCCTACGGGAGGCAGCAGTGGGGAATATTGCACAATGGGCGCAAGCCTGATGCAGCCATGCCGCGTGTATGAAGAAGGCCTTCGGGTTGTAAAGTACTTTCAGCGAGGAGGAAGGTGTTGTAGTTAATAGCTGCAGCAATTGACGTTACTCGCAGAAGAAGCACCGGCTAACTCCGTGCCAGCAGCCGCGGTAATACGGAGGGTGCAAGCGTTAATCGGAATTACTGGGCGTAAAGCGCACG
+
GGGGGGGGGDGGGGGGGGCFGGGGGGGGGGGGGGGGGGGGGGGGGGGGGGGGGGGGGGGGGGGGGGGGGGGGGGGGGGGGGGGGGGGGGGGGGGGGGGGGGGGGGGGDGG@FGGGGGGGGGGGGGGGEFGGGGGGGGGGGGGGGGGGGGGGGGGGGGGFGGGGGGGGGGGGGGGFCGGGBFGGGGGGGFGGGGGGGGCCFG5CCEGGGFGGGGCGGGGGGDGGGGGGGGGGGGGDEGGGGDGG<
@M03364:276:000000000-BLYN8:1:1101:10684:7888 1:N:0:1
ACTCCTACGGGAGGCAGCAGTAGGGAATCTTCGGCAATGGGGGCAACCCTGACCGAGCAACGCCGCGTGAGTGAAGAAGGTTTTCGGATCGTAAAACTCTGTTGTTAGAGAAGAACGTTAAGTAGAGTGGAAAGTTACTTAAGTGACGGTATCTAACCAGAAAGGGACGGCTAACTACGTGCCAGCAGCCGCGGTAATACGTAGGTCCCAAGCGTTGTCCGGATTTATTGGGCGTAAAGCGAGC
+
GGGGGGGGGGGGGGGGGGGGGGGGGGGGGGGGGGGGGGGGGGGGGGGGGGGGGGGGGGGGGGGGGGGGGGGGGGGGGGGGGGGGGGGGGGGGGGGGGGGGGGGGGGDGGGGGGGGGGGGGGGGGGGGGGGGGGGGGGGGGGGGGGGGGGGGGGGGGGGGGGGGGGGGFGGGGGGGGFCEGGGGGGGGGGGGGGGGGCFGGGCFGEGFGFGGGGGEEGGGGGGEGGGGGGGGG:DGGGGGGGGG9
@M03364:276:000000000-BLYN8:1:1101:12389:7907 1:N:0:1
ACTCCTACGGGAGGCAGCAGTGGGGAATATTGCACAATGGGCGCAAGCCTGATGCAGCCATGCCGCGTGTATGAAGAAGGCCTTCGGGTTGTAAAGTACTTTCAGCGAGGAGGAAGGTGTTGTGGTTAATAACCGCAGCAATTGACGTTACTCGCAGAAGAAGCACCGGCTAACTCCGTGCCAGCAGCCGCGGTAATACGGAGGGTGCAAGCGTTAATCGGAATTACTGGGCGTAAAACGAGCG
+
GGGGGGGGGGGEGGGGGGGGGGGGGGGGGGGGGGGGGGGGGGGGGGGGGGGGGGGGGGGGGGGGGGGGGGGGGGGGGGGGGGGFGGGGGGGGGGGGGGGGGGGGGGGCGGGGGGGGGGGGGGGGGGGGGGGGGFGGGGGGGGGGGGGGGGGGGGGGGGGGGGGGGGGGGGGGGGGGGGFEGDC@FGGFFGGGGEGGGGGGGDGGGGGGGGGGGGDCGGGGGGGGGGGGGGGGGGGGGGGGGG5C
@M03364:276:000000000-BLYN8:1:1101:25391:7913 1:N:0:1
ACTCCTACGGGAGGCAGCAGTAGGGAATCTTCGGCAATGGGGGCAACCTTGACCGAGCAACGCCGCGTGAGTGAAGAAGGTTTTCGGATCGTAAAACTCTGTTGTTAGAGAAGAACGTTAAGTAGAGTGGAAAATTACTTAAGTGACGGTATCTAACCAGAAAGGGACGGCTAACTACGTGCCAGCAGCCGCGGTAATACGTAGGTCCCAAGCGTTGTCCGGATTTATTGGGCGTAAAGGGAGC
+
FGFGGGGGGGGDECGGEEFGGGGG@FGCFGGGFGGE@FGFDGGGEGGGFGGGGEGGCCEDFCGGGGGC:FGGGFGGGF8EB9FGGGGGGGGGGGCFFGFGGGGGGGCFFFGGGF8FGGGGGCF9FFAFGGC9DABFFA9=FGGGGGGGDFFCFGGGAFGGGGFGFGGGGGGDDGGGGGGGGGGCGGG7CDEEGGGGDFFGGF:CGGDCEFDFGGG87CF?=E5EGG?C:7A5DCC57FGGGGD3
@M03364:276:000000000-BLYN8:1:1101:4889:7927 1:N:0:1
ACTCCTACGGGAGGCAGCAGTGGGGAATATTGCACAATGGGCGCAAGCCTGATGCAGCCATGCCGCGTGTATGAAGAAGGCCTTCGGGTTGTAAAGTACTTTCAGCGAGGAGGAAGGCATTAAGGTTAATAACCTTAGTGATTGACGTTACTCGCAGAAGAAGCACCGGCTAACTCCGTGCCAGCAGCCGCGGTAATACGGAGGGTGCAAGCGTTAATCGGAATTACTGGGCGTAAAGCGCACG
+
GGGGGGGGGGGGGGGGGGGGGGGGGGGGGGGGGGGGGGGGGGGGGGGGGGGGGGGGGGGGGGGGGGGFGGGGGGGGGGGGGGGGGGGGGGGGGGGGGGGGGGGGGGGGGGGGGGGGEGGGGGGGGGGGGGGGGGGGGGGGGGGGGGGGGGGGGGGGGGGGGGGGGGGGGGGGGGGGGGGGGGGGGGGGGGGGGGDGGGGGGGGGGGGGGGGGGGGGGF?EGECFFGGG7FGGGGGGGGGGGGGC
@M03364:276:000000000-BLYN8:1:1101:5259:7931 1:N:0:1
ACTCCTACGGGAGGCAGCAGTAGGGAATCTTCGGCAATGGGGGCAACCCTGACCGAGCAACGCCGCGTGAGGGAAGAAGGTTTTCGGATCGTAAAACTCTGTTGTTAGAGAAGAACGTTAAGTAGAGTGGAAAGTTACTTAAGTGACGGTATCTAACCAGAAAGGGACGGCTAACTACGTGCCAGCAGCCGCGGTAATACGTAGGTCCCAAGCGTTGTCCGGATGTATTGGGCGTAAAGCGAGG
+
GGGGGGGGGGGEEGGGGGGGGCFGEFGGGGGADCGGGGGGGGGGGGGGGGGGEFGGGGEGGGFGGGGFFGG,CFFGGFFF?<FFGGGEEEFGFGFFFFGGGGGGGGGGCGGFFGGGGGGFGGFCD,F3CBDACFB,DFDFFCG7,@FGGEGCDF,@F:A,F>:FFGCFEFGEG:?FGEGFF7BEGF6CFGGDGGGGEE;ED?C@ECF9BFFF=8;CEEE+:EEG*0<<7<655CGC<CDFGD5)
@M03364:276:000000000-BLYN8:1:1101:26157:7953 1:N:0:1
ACTCCTACGGGAGGCAGCAGTAGGGAATCTTCGGCAATGGACGAAAGTCTGACCGAGCAACGCCGCGTGAGTGAAGAAGGTTTTCGGATCGTAAAACTCTGTTGTTAGAGAAGAACAAGGATGAGAGTAAAATGTTCATCCCTTGACGGTATCTAACCAGAAAGCCACGGCTAACTACGTGCCAGCAGCCGCGGTAATACGTAGGTGGCAAGCGATGTCCGGATTTATTGGGCGTAAAGCGAGC
+
GFFDFGFFF@@CGGEGGG@FFAEGDDGCFCFGGGGGGCFFGGED7CFFFFG<FGGGGDEGGDGGGGGGGGGGFGAFCEGF<FCDCCGGGGG<FBFGGG9FGGFGGCFGGG,?FAFFCG?E==<=<FCF,BFCGGCEFGFFFFGFFDGEEGGGFFGGCFFGFGGGGFCFGGGDGCGGGGGGGCFGGGGFGGGGGDGDDDGFF9?81?CFGGDGGE*AC7FDGGGGDFC?FFGG:7CGCFCGGGG7
@M03364:276:000000000-BLYN8:1:1101:15148:7991 1:N:0:1
ACTCCTACGGGAGGCAGCAGTAGGGAATCTTCGGCAATGGGGGCAACCCTGACCGAGCAACGCCGCGTGAGTGAAGAAGGTTTTCGGATCGTAAAACTCTGTTGTTGGAGAAGAACGTATTTGATAGTAACTGATCAAGTAGTGACGGTATCCAACCAGAAAGCCACGGCTAACTACGTGCCAGCAGCCGCGGTAATACGTAGGTGGCAAGCGTTGTCCGGATTTATTGGGCGTAAAGCGAGCG
+
GGGGGGGGGGGGGGGGGGGGGGGGGGGGGGGGGGGGGGGGGGGGGGGGGGGGGGGGGGGGGGGGGGGGGGGGGGGGGGGGGGGGGGGGGFGGGGGGGGGGGGGGGGGGGGGGGGGFGGGFGGGGGGGGGGGGGGGFFGGGGGGGGGGGGGGGGGGGGGGGGGGGGGGGGGGGGGGGGGGGGGE@FGGGGGGGGGGGGGGGFGGGGGG>FGCFGGG=:EDEG*?EFFFGGGGGGGGGDCFDDGC9
@M03364:276:000000000-BLYN8:1:1101:3664:8017 1:N:0:1
ACTCCTACGGGAGGCAGCAGTGGGGAATATTGCACAATGGGCGCAAGCCTGATGCAGCCATGCCGCGTGTATGAAGAAGGCCTTCGGGTTGTAAAGTACTTTCAGCGAGGAGGAAGGCATTAAGGTTAATAACCTTAGTGATTGACGTTACTCGCAGAAGAAGCACCGGCTAACTCCGTGCCAGCAGCCGCGGTAATACGGAGGGTGCAAGCGTTAATCGGAATTACTGGGCGTAAAGCGCACG
+
GGGGGGGGGGFGGGGGGGGGEGGGGGEGF<FFGGGGGGGGGFGGG@FGGGGFGGGGGFCGGGGFGEF>FFFFGGFF9FFGGFEDGGGGC:F?DGGGFGGGFGGFGGGEGGFEGEFGGGD=BFEE9?FEFFGGGGGGGGGGAA@FG<F@=FEFDGGGGGDGGGGFC@FF*@BFF7FFGGFGGCBFGCFGGGGGG*=BF9?CE5CEGGGCFGGGGB8EGFGGGEEGGD?7CGG5DDGGGGGD<>))
@M03364:276:000000000-BLYN8:1:1101:27598:8031 1:N:0:1
ACTCCTACGGGAGGCAGAGGGAGGGAATCTTCGGCAATGGGGGCAACCCTGACCGATCAACGCCGCGTGAGTGAAGAAGGTTTTCGGATCGTAAAACTCTGTTGTTAGAGAAGAACGTTAAGTAGAGTGGAAAGTTACTTAAGTGACGGTATCTAACCAGTATGGGACGGCTAACTACGTGCCAGCAGCCGCGGTAATACGTATGTCCCAAGCGTTGTCCGGATTTATTGGGCGTAAAGCGAGC
+
EGG,,EE9F7:@666B;D-6B,-+86C8EFF<C;@FFC,@,8@C:@C@8CFEA,@@:@F<EC=:C+CF@F+AF,CA,FF8FF<<CF78+8FGFDDF<FAEFDFFGF9<CFGG,<<>:BCF<F8<,CF=<+:8<<EFFGEA<<FFEBF736<FGGGA9,@@,3,7@:7,>FC@<F8,?B1<,B@FFCCE+*3*38BC5CEECG9+55<9CCF*/*285A7CE8?>EC?CC7+:79E5<5C>)95C
@M03364:276:000000000-BLYN8:1:1101:16682:8032 1:N:0:1
ACTCCTACGGGAGGCAGCAGTAGGGAATCTTCGGCAATGGGGGCAACCCTGACCGAGCAACGCCGCGTGAGTGAAGAAGGTTTTCGGATCGTAAAACTCTGTTGTTAGAGAAGAACGTTAAGTAGAGTGGAAAGTTACTTAAGTGACGGTATCTAACCAGAAAGGGACGGCTAACTACGTGCCAGCAGCCGCGGTAATACGTAGGTCCCAAGCGTTGTCCGGATTTATTGGGCGTAAAGCGAGC
+
GGGGGGGGGGGGGGGGGGGGGFGGGGGGGGGGGGGGGGGGGGGGGGGGGGGGGGGGGGGGGGGGGGGGGCFGGGGGGGGGGGGGGGGGGGGGGGGGGGGGGGGGGGGGFGGGGGGGGGGGGGGGGGGGGGGGGGGGGGGGGGGGGGGGGGGGGGGGGGGGGGGGGDCGGGGGGGGGGGGGGGGGGGGGGGEGGDEGGGFFGFCEGGGGGGGGGGGGGGGGGG=CE9AFEFG5CDGEGFFGGCD)
@M03364:276:000000000-BLYN8:1:1101:19712:8037 1:N:0:1
ACTCCTACGGGAGGCAGCAGTCGGGAATATTGCACAATGGGCGCAAGCCTGATGCAGCCATGCCGCGTGTATGAAGAAGGCCTTCGGGTTGTAAAGTACTTTCAGCGAGGAGGAAGGCATTAAGGTTAATTACCTTGGTGATTGACGTTACTCGCAGAAGAAGCACCGGCTAACTCAGTGCCAGCAGCCGCGGTAATACGGCGGGTGCAAGCGTTAATCGGAATTACTGGGCGTAAAGCGCACG
+
FFDGGD9FFGFGGEGEDFFFF,BFC:@F,CEF9CFCECGGGFGEGDGGDFGGGGGFFCDEF<8CCGEC769FGDFFGGE8FFAFGGG7FGGGGGFGEGDFEG9BEG7@CCCFEFEFGD8?EAFFGGG9,5,:B,CF,,::5,7CF,>=BFCFFGF:<>FFF:,>CF@FCGGGGF;;,2@FF9>6*2,621**:E14?<;;1*1=8:CCCF9*21;C5C+1:*//<<C70+;*//*1*0;<D)99
@M03364:276:000000000-BLYN8:1:1101:9806:8049 1:N:0:1
ACTCCTACGGGAGGCAGCAGTGGGGAATATTGCACAATGGGCGCAAGCCTGATGCAGCCATGCCGCGTGTATGAAGAAGGCCTTCGGGTTGTAAAGTACTTTCAGCGAGGAGGAAGGCATTAAGGTTAATAACCTTAGTGATTGACGTTACTCGCAGAAGAAGCACCGGCTAACTCCGTGCCAGCAGCCGCGGTAATACGGAGGGTGCAAGCGTTAATCGGAATTACTGGGCGTAAAGCGCACG
+
GGGGGGGGGGGGGGGGGGGGGGGGGGGGGGGGGGGGFGGGGGGGGGGGGGGGGGGGGGGGGGGGGGGGGGGGGFGGGFGGGGGFGGGGGGGGCFGGGGGGGGFGGGGGGGGGGGGGGFGGFDGGGGGGFGGGGFGGFFGGGGFGGGGGGGGFEEDGDGGGFGGDFFGGGGFGGGGGGGGGGFGFEGFGGEGGGGGGGGGGEEGECECDGGGGGGEEGGGGDGEFF::<CGGGGGGEGGG:DGG5
@M03364:276:000000000-BLYN8:1:1101:14055:8059 1:N:0:1
ACTCCTACGGGAGGCAGCAGTAGGGAATCTTCGGCAATGGGGGCAACCCTGACCGAGCAACGCCGCGTGAGTGAAGAAGGTTTTCGGATCGTAAAACTCTGTTGTTAGAGAAGAACGTTAAGTAGAGTGGAAAATTACTTAAGTGACGGTAACTACCCAGAAAGGGACGGCTAACTACGTGCCAGCAGCCGCGGTAATACGTAGGTCCCGAGCGTTGTCCGGATTTATTGGGCGTAAAGCGAGC
+
GGGGGGGGGGGGGGGGGGGGGGGGGGGGGGGGGGGGGGGGGGGGGGGGGGGGGGGGGFGGGGGGGGGGGDG?FGGGGGGGGGGGGGGGGGGGGFGGGGGGGGGGGGGGGGGGGGGGGGFFGGFGGGGGGGGGGGGGGGGGGGGGGGGGGGGGGFGGCAFGGGGGGGGDFEEGDGGGGGGGGF7>C7CFG;CDGGGGEEGGGGGGGGF+3CEGCGEDEGGEEECEECEGGFFFFG=CGFGGCDG/
@M03364:276:000000000-BLYN8:1:1101:25088:8083 1:N:0:1
ACTCCTACGGGAGGCAGCAGTAGGGAATCTTCGGCAATGGGGGCAACCCTGACCGAGCAACGCCGCGTGAGTGAAGAAGGTTTTCGGATCGTAAAACTCTGTTGTTAGAGAAGAACGTTAAGTAGAGTGGAAAGTTACTTAAGTGACGGTATCTAACCAGAAAGGGACGGCTAACTACGTGCCAGCAGCCGCGGTAATACGTAGGTCCCAAGCGTTGTCCGGATTTATTGGGCGTAAAGCGAGC
+
GGFGGGGGGGEGCEGDGGFFFGGGGGGGGGAFDGGGCGGGCGGGGGGGGGGGGGGGGGFGGGGGGGGGGGGGGGG9FFGFFGFGGGDGGGGGCEEFGGGGGGEGGCEFGEFGCFDDG<F>FGGCFFGGGGFGGFGGGG9FGGGGGGGGGFFGGGGGFG<DFFGGGGGGGCGGDGGGFFGGFGGGCCFGGFGDGCEGEGGFG+<FGFFEGFGGGEG**:<C7:**1AEEFFFCGGG5CDFGGC3)
@M03364:276:000000000-BLYN8:1:1101:8096:8098 1:N:0:1
ACTCCTACGGGAGGCAGCAGTAGGGAATCTTCGGCAATGGGGGCAACCCTGACCGAGCAACGCCGCGTGAGTGAAGAAGGTTTTCGGATCGTAAAGCTCTGTTGTAAGAGAAGAATGTGTGTGAGAGTGGAAAGTTCACACAATGACGGTAACTTACCAGAAAGGGACGGCTAACTACGTGCCAGCAGCCGCGGTAATACGTAGGTCCCGAGCGTTGTCCGGATTTATTGGGCGTAAAGCGAGC
+
GGGGGGGGGGGGGGGGGGFGGGGGGGGGGGGGGGGGGGGGGGGGGGGEGGGGGGGGGGGGGGGGGGGGGGGGGGGGFGGGGGGGGGGGGGGGGGGGGGGGGGGGGGGGGGGGGGGGGGGGGGGGGGGGGGGGGGGGFFFGGGGGGGGGGGGGGGGGGEGGGGFGGG7CFGGGGGGGGGG:CFFGGGGGGGGGGGGGGGGGGGGGGGGGGGGGGGGGGGGGGGCEEGGGGGGGGGGGG3FGGCD5
@M03364:276:000000000-BLYN8:1:1101:18609:8108 1:N:0:1
ACTCCTACGGGAGGCAGCAGTGGGGAATATTGCACAATGGGCGCAAGCCTGATGCAGCCATGCCGCGTGTATGAAGAAGGCCTTCGGGTTGTAAAGTACTTTCAGCGAGGAGGAAGGCGTTGTAGTTAATAACTGCAGCGATTGACGTTACTCGCAGAAGAAGCACCGGCTAACTCCGTGCCAGCAGCCGCGGTAATACGGAGGGTGCAAGCGTTAATCGGAATTACTGGGCGTAAAGCGCACG
+
FFGGGGGGGGGGGGGGGGGGGGGGGGGGGGGFGGGGGGGGGGGGGEGGGGGGGGGGGGGGGGGGGGGGGGGGGGGGGGCGFGGGGGGGGGGGGGGGGGGGGGGGGGGGGGGFGGG?CFGGGGGAFGGFGGGGGGGGGGGGDGGGGGGCFGGF>FGEGGGGGGGGGGGGGGGGCGGGGGGGGGGGGGGGFGGGGGGGGGGGG5EGGGGGGGGGGGGGGGGGGGGGGFGGFGGGGGG=DFGGGGGD
@M03364:276:000000000-BLYN8:1:1101:23048:8119 1:N:0:1
ACTCCTACGGGAGGCAGCAGTGGGGAATATTGCACAATGGGCGCAAGCCTGATGCAGCCATGCCGCGTGTATGAAGAAGGCCTTCGGGTTGTAAAGTACTTTCAGCGAGGAGGAAGGTGTTGTGGTTAATAACCACAGCAATTGACGTTACTCGCAGAAGAAGCACCGGCTAACTCCGTGCCAGCAGCCGCGGTAATACGGAGGGTGCAAGCGTTAATCGGAATTACTGGGCGTAAAGCGCACG
+
GGGGGGGGGGGGGGGGGGGGGGGGGGGGGGGGGGGGGGGGGGGGGGGGGGGGGGGGGGGGGGGGGGGGGGGGGGGGGGGGGGGGGGGGGGGGGFGCGGGGGGGGGGGGGCEGGGGGGGGGGGGGGGGGGGGGFGGGGGGGGGGFGGGGGGGGGGGGGGGGGGGGGGGGGGGGGGGGGGF7FGGGGGGGGEGGGGGGGGGGGGGGGGGGGGGGEGGGGGGFGGGGGGGGGGGGGDEEFGGGCGG3
@M03364:276:000000000-BLYN8:1:1101:7638:8126 1:N:0:1
ACTCCTACGGGAGGCAGCAGTAGGGAATCTTCGGCAATGGGGGCAACCCTGACCGAGCAACGCCGCGTGAGTGAAGAAGGTTTTCGGATCGTAAAACTCTGTTGTTAGAGAAGAACGTTAAGTAGAGTGGAAAGTTACTTAAGTGACGGTATCTAACCAGAAAGGGACGGCTAACTACGTGCCAGCAGCCGCGGTAATACGTAGGTCCCAAGCGTTGTCCGGATTTATTGGGCGTAAAGCGAGC
+
GGGGGGGGGGGGGGGGGGGGGGGGGGGGGGGGGGGGGGGGGGGGGGGGGGGGGGGGGGGGGGGGGGGGGGGGGGGGGGGGGGGGGGGGGGGGGGGGGGGGGGGGGGGGFGGGGGGGGGGGGGGGGGGGGGGGGGGGGGGGGGGGGGGGCFGGGGGGGGGGGGGGGEGGGGDGGGGGGGGGGGGGGGGGGGGGEGGGGGGGGGGGGGGGGGGGGGGGGGFGGGGGGGGGGGGGGDGGGFGGGDG5
@M03364:276:000000000-BLYN8:1:1101:7326:8130 1:N:0:1
ACTCCTACGGGAGGCAGCAGTGGGGAATATTGCACAATGGAGGAAACTCTGATGCAGCAACGCCGCGTGAGCGATGAAGGTCTTCGGATCGTAAAGCTCTGTCTTTAGGGATGATAATGACAGTACCTAAGGAGGAAGCCACGGCTAACTACGTGCCAGCAGCCGCGGTAATACGTAGGTGGCGAGCGTTATCCGGATTTATTGGGCGTAAAGGGAGCGTAGGCGGATACTTAAGTGGGATGTG
+
GGGGGGGGGGGGGGGGGGGGGGGGGGGGGGGGGGGGGGGGGGGGGGGGGGGGGGGGGGGGGGGGGGGGGGGGGGGGGGGGGGGGGGGGGGGGGGGGGGGGGGGGGGGGGGGGGGGGGGGGGGGGGGGGGGGGGGGGGGGCGGGGGGGGCFGGGGGGGGGGGGGGEGGGGGGGGGGGGGGGGGGGGGGGGGGGGGGGGGEGGGGGGGGGGGGGGGGGGGGGGGGGGGGGGFFGGDGGGGG>FDGF
@M03364:276:000000000-BLYN8:1:1101:3348:8150 1:N:0:1
ACTCCTACGGGAGGCAGCAGTAGGGAATCTTCGGCAATGGACGAAAGTCTGACCGAGCAACGCCGCGTGAGTGAAGAAGGTTTTCGGATCGTAAAACTCTGTTGTTAGAGAAGAACATGGGTGAGAGTAACTGTTCACCCCTTGACGGTATCTAACCAGAAAGCCACGGCTAACTACGTGCCAGCAGCCGCGGTAATACGTAGGTGGCAAGCGTTGTCCGGATTTATTGGGCGTAAAGCGAGCG
+
GGGGGGGGGGGGGGGGGGGGGGGGGGGGGGGGGEGGGGGGGGGGGGGGGGGGGGGGGGGGGGGGGGGGGGGGGGGGGGGGGGGGGEGECCGGFGGGGGGGGGGFFGGGGGGGGGGGGGGGGGGGGFGDFGGGEFDFFFFFGGGGGGGGGGGGGGGGGGGGGGGGGGGGGGGGGGGFGCFFGGGGGGGGGGDGGGGGGGFGGGGGGGGGGGGC5EEECGGDGGCGGGF@CFGGG75EGFFDGGGC
@M03364:276:000000000-BLYN8:1:1101:23092:8176 1:N:0:1
ACTCCTACGGGAGGCAGCAGTGGGGAATATTGCACAATGGGCGCAAGCCTGATGCAGCCATGCCGCGTGTATGAAGAAGGCCTTCGGGTTGTAAAGTACTTTCAGCGAGGAGGAAGGCATTAAGGTTAATAACCTTAGTGATTGACGTTACTCGCAGAAGAAGCACCGGCTAACTCCGTGCCAGCAGCCGCGGTAATACGGAGGGTGCAAGCGTTAATCGGAATTACTGGGCGTAAAGCGCACG
+
GGGGGGFGGGGGDGGGGGGGGGGGGGGGGGGGGGGGGGGGGGGGGGGGGFGGGGGGGGGGGGGGGGGGGGGGFGGGGGGGGGGFGGGGFGEGDFGGGGGGGGGGGGGGGGFE=?FGCCDFGGGGGGGGGGFGDGDFGGGGGCDFGGGGGGGGDFFEGDFFGGGGGGGGEGGGGGGGGGGCEEFCGGGGGGGDEGEGDGGCGGGGGC:CFGFGGBECFGGGGGGGGGFGG6EFGGEEFGDGGGG3
@M03364:276:000000000-BLYN8:1:1101:6242:8183 1:N:0:1
ACTCCTACGGGAGGCAGCAGTGGGGAATATTGCACAATGGGCGCAAGCCTGATGCAGCCATGCCGCGTGTATGAAGAAGGCCTTCGGGTTGTAAAGTACTTTCAGCGAGGAGGAAGGCATTAAGGTTAATAACCTTAGTGATTGACGTTACTCGCAGAAGAAGCACCGGCTAACTCCGTGCCAGCAGCCGCGGTAATACGGAGGGTGCAAGCGTTAATCGGAATTACTGGGCGTAAAGCGCACG
+
GGGGGGGGGGGGGGGGGGGGGGGGGGGGGGGGGGGGGGGGGGGGGGGGGGGGGGGGGGGFGGGGGGGFGGGGGGGGGGGGGGGGGGGGGGGGGGGGGGGGGGGGGGGEGGGGGGGGGFGGGGGGGGGGGGGGGGGGGGCFGGGGFFGFFGGGGGGGGGGGGGGGGGGGGGDGGGGGGGGGGGGGGGGGGGGGGGGGGGGGGCEGGGGDGGGGGGGGGGGGGGGGEGGGGGFGGGGGGGCDGGDC
@M03364:276:000000000-BLYN8:1:1101:2834:8184 1:N:0:1
ACTCCTACGGGAGGCAGCAGTGGGGAATATTGCACAATGGGCGCAAGCCTGATGCAGCCATGCCGCGTGTATGAAGAAGGCCTTCGGGTTGTAAAGTACTTTCAGCGAGGAGGAAGGCATTAAGGTTAATAACCTTGGTGATTGACGTTACTCGCAGAAGAAGCACCGGCTAACTCCGTGCCAGCAGCCGCGGTAATACGGAGGGTGCAAGCGTTAATCGGAATTACTGGGCGTAAAGCGCACG
+
GGGGGGGGGGGGGGGGGGGGGFGGGGGGGGGGGGGGGGGGGGGGGGGGGGGGGGGGGGGGGGGGGGGGGGGGGGGGGGGGGGGGGGGGGGGGGGGGCGGGFGGGGGGGGGGGGGGGGGGGGGGADGGGGGGGGGGGGGGGGGGGGGGGGGGGGGGGGGGGGGGGGGGGGGGGGGGGGGGGGGGGGGGGGGGGGGGGGGGGG>EGGGGGGGEGG8CCFGGGGGCFGGGGGGGGGGG=CFFGGGG5
@M03364:276:000000000-BLYN8:1:1101:26429:8187 1:N:0:1
ACTCCTACGGGAGGCAGCAGTGGGGAATATTGCACAATGGGCGCAAGCCTGATGCAGCCATGCCGCGTGTATGAAGAAGGCCTTCGGGTTGTAAAGTACTTTCAGCGAGGAGGAAGGTGTTGTGGTTAATAACCGCAGCAATTGACGTTACTCGCAGAAGAAGCACCGGCTAAATCCGTGCCAGCAGCCGCGGTAATACGGAGGGTGCAAGCGTTAATCGGAATTACTGGGCGTAAAGCGCACG
+
FGGGGGGGGGGCEECCEGFEGGFGGG@FCFGCF9FGGGGGCFCGEEGDFGFGEF,FEEDDFGCFFG:CGB=CFF9FGGGG=EF8,CFGG7BFGGGGGAGG,EEEAA7+6>+??C=F=4,C+BEF+B<<DF,<FDEGGF+3,CFFGCB:+@>BFG>FGDGGCE:@FG7<CE:*<,,2<*>:<FC@*BBE:B888:*B5;+38888C;CCF?+;:/8;*CFGEGEGG92:+6;CD3:5CC7DCC3)
@M03364:276:000000000-BLYN8:1:1101:22604:8210 1:N:0:1
ACTCCTACGGGAGGCAGCAGTAGGGAATCTTCGGCAATGGGGGCAACCCTGACCGAGCAACGCCGCGTGAGTGAAGAAGGTTTTCGGATCGTAAAACTCTGTTGTTAGAGAAGAACATTAAGTAGAGTGGAAAGTTACTTAAGTGACGGTATCTAACCAGAAAGGGACGGCTAACTACGTGCCAGCAGCCGCGGTAATACGTAGGTCCCAAGCGTTGTCCGGATTTATTGGGCGTAAAGCGAGC
+
GGGGGGGGGGGGGGGGGGGGGFGGGGGGGGGGGGGGGGGGGGGGGGGGGGGGGGGGGGGGGGGGDGGGGGGGGGGGGGGGGGGGGGG>FEGGGFGGGGGGGGGGGGGFEFGGGGGGGGGGGGGGGGGGGGGGGGGGGGGGGCGGGGGGGGGGGGGGGFGGGGFGGGFFGGGGGGGGGGGGGGGGGFFGGGGGGGGGGGGCFGGGGGGGGGGGGGGGGGFFGGC5C6:EGFGGFGGGGGGDD3C/
@M03364:276:000000000-BLYN8:1:1101:13653:8222 1:N:0:1
ACTCCTACGGGAGGCAGCAGTAGGGAATCTTCGGCAATGGGGGCAACCCTGACCGAGCAACGCCGCGTGAGTGAAGAAGGTTTTCGGATCGTAAAACTCTGTTGTTAGAGAAGAACGTTAAGTAGAGTGGAAAGTTACTTAAGTGACGGTATCTAACCAGAAAGGGACGGCTAACTACGTGCCAGCAGCCGCGGTAATACGTAGGTCCCAAGCGTTGTCCGGATTTATTGGGCGTAAAGCGAGC
+
GGGGGGGGGGGGGGGGGGGGGGGGGGGGGGGGGGGGGGGGGGGGGGGGGGGGGGGGGGGGGGGGGGGGGGGGGGGGGGGGGGGGGGGGGGGGGGGGGGGGGGGGGGGGGGGGGGGGGGGGFGDFGFGGGGGGGGGGGGGGGGGGGGGGGGGGGGCFG?EGFGGGGGGGGGGGGGGGGGGGGGFGFGGGGGGGGGGGGGFGGGGGGGGGGCFFGGGGGGFGDGGGEFGFGGGGGGGGGCGGGDG3
@M03364:276:000000000-BLYN8:1:1101:9745:8226 1:N:0:1
ACTCCTACGGGAGGCAGCAGTAGGGAATCTTCGGCAATGGGGGCAACCCTGACCGAGCAACGCCGCGTGAGTGAAGAAGGTTTTCGGATCGTAAAACTCTGTTGTTAGAGAAGAACGTTAAGTAGAGTGGAAAGTTACTTAAGTGACGGTATCTAACCAGAAAGGGACGGCTAACTACGTGCCAGCAGCCGCGGTAATACGTAGGTCCCAAGCGTTGTCCGGATTTATTGGGCGTAAAGCGAGC
+
GGGGGGGGGGGGGGGGGGGGGGGGGGGGGGGGGGGGGGGGGGGGGGGGGGGGGGGGGGGGGGGGGGGGGGGGGGGGGGGGGGGGGGGGGGGGGGGGGGGGGGGGGGGGGFGGGGGGGGGGGGEGGGGGGGGGGGGGGGGGGGGFGGGGGGGGGGGCFFDGGGGGGGGGGGCFGGGGGGGGGGGGGGGGGGGGGGGGGGGGGGGGGGGGGGFGCEEEEEGGGGGGGGGGG+CAFDG=CFGF5CD3
@M03364:276:000000000-BLYN8:1:1101:17106:8236 1:N:0:1
ACTCCTACGGGAGGCAGCAGTGGGGAATATTGCACAATGGGCGCAAGCCTGATGCAGCCATGCCGCGTGTATGAAGAAGGCCTTCGGGTTGTAAAGTACTTTCAGCGGGGAGGAAGGGATGAGCCTTAATACGGTTCGTTATTGACGTTACCCGCAGAAGAAGCACCGGCTAACTCCGTGCCAGCAGCCGCGGTAATACGGAGGGTGCAAGCGTTAATCGGAATTACTGGGCGTAAAGCGCACG
+
GGGGGGGGGGGGGGGGGGGGGGGGGGGGGGGGGGGGGGGGGGGGGGGGGGGGGGGGGGGGGGGGGGGGGGGGGGGGGGGGGGGGGGGGGGGGGGGGGGGGGGGGGGGGGGGGGGGGGGGGGGGGGGGGGGGGGGGGGGGGGGGGGGGGGGGGGGGGGGGGGGGGGGGGGGGGGGGGGGGGDGGGGGGGGGGGGGGGGGGGGGGGGGGDFGGGGGDGGGGGGGGGGGGGGGGGD7CGGFGGGGD5
@M03364:276:000000000-BLYN8:1:1101:24795:8246 1:N:0:1
ACTCCTACGGGAGGCAGCAGTGGGGAATATTGCACAATGGGCGCAAGCCTGATGCAGCCATGCCGCGTGTATGAAGAAGGCCTTCGGGTTGTAAAGTACTTTCAGCGAGGAGGAAGGCGTTGTGGTTAATAACCGCAACGATTGACGTTACTCGCAGAAGAAGCACCGGCTAACTACGTGCCAGCAGCCGCGGTAATACGTAGGTCCCAAGCGTTGTCCGGATTTATTGGGCGTAAAGCGAGCG
+
GGGGGGGGGGGGGGGGGGGGGGGGGGGGGGGGGGGGGGGGGGGGGGGGGGGGFGGGGGGGGGGGGGGGGGGGGGGGGGGGGGGGGGGGGGGGGGGGGGGGGGGGGGGEEGGGGGGGGGG:CFGGGGGGGGGGGGGGGGGGGGGFGDFGGGGGGGDFGGGGGFGGGGGGGGGDGGGGGGGGG@FGGGGGGGGGGGGGGGGGGGGDCFFGGGGGGGGGGGGGGGDGGGGFGCFGD<EGGGGGGGG<
@M03364:276:000000000-BLYN8:1:1101:4701:8248 1:N:0:1
ACTCCTACGGGAGGCAGCAGTGGGGAATATTGCACAATGGGCGCAAGCCTGATGCAGCCATGCCGCGTGTATGAAGAAGGCCTTCGGGTTGTAAAGTACTTTCAGCGAGGAGGAAGGCATTAAGGTTAATAACCTTAGTGCTTTGACGTTACCGACAGAATAAGCACCGGCTAACTCTGTGCCAGCAGCCGCGGTAATACAGAGGGTGCAAGCGTTAATCGGAATGACTGGGCGTAAAGCGCGC
+
GGFGGGFGGGGGG@FGGGGGGFGGDGGGGGGGFGGGGGCGGGGGGGDGGGGGGGGGGGFGGGGGGGGGGGGGCCCFGGG8FGFGGG@GEGGGFGGGGGGGGGGGGG@EGGGGGDG8CEGFGGFGCFCFGGGGGCGGGGGFGGGGGGGGGGGGGGGGGGGGGFG9FGF?EFEEGFFGGGGGGGGGGGCFCFEGGECCGFGGGGGGG*=EEFFCGGG=EGGGGGGDF+<CGGFGCDGGGGDGGDG)
@M03364:276:000000000-BLYN8:1:1101:2975:8252 1:N:0:1
ACTCCTACGGGAGGCAGCAGTGGGGAATATTGCACAATGGGCGCAAGCCTGATGCAGCCATGCCGCGTGTATGAAGAAGGCCTTCGGGTTGTAAAGTACTTTCAGCGAGGAGGAAGGCATTAAGGTTAATAACCTTGGTGATTGACGTTACTCGCAGAAGAAGCACCGGCTAACTCCGTGCCAGCAGCCGCGGTAATACGGAGGGTGCAAGCGTTAATCGGAATTACTGGGCGTAAAGCGCACG
+
GGGGGGGGGGGGGGGGGGGGGGGGGGGGGGGGGGGGGGGGGGGGGGGGGGGGGGGGGGGGGGGGGGGGGGGGGGGGGGGGGGGGGGGGGGGGGGGGGGGGGGGGGGGGGGGGGGFGGGGGGGGFGGGGGGGGGGGGGGGCDFFGGGGGGGGGGGGGGGGGGGGGGGGGGGGGGGGGGGGGGDGGGGGGGGGGGGGGGFEFGGGGGGGGGGFGGGGGFGGGGGGGGCFFGFGGGG=GGGGDDGG9
@M03364:276:000000000-BLYN8:1:1101:5033:8292 1:N:0:1
ACTCCTACGGGAGGCAGCAGTGGGGAATATTGCACAATGGGCGCAAGCCTGATGCAGCCATGCCGCGTGTATGAAGAAGGCCTTCGGGTTGTAAAGTACTTTCAGCGAGGAGGAAGGCATTAAGGTTAATAACCTTAGTGATTGACGTTACTCGCAGAAGAAGCACCGGCTAACTCCGTGCCAGCAGCCGCGGTAATACGGAGGGTGCAAGCGTTAATCGGAATTACTGGGCGTAAAGCGCACG
+
GGGGGGGGGGGGGGGGGGGGCEGGGGGGGGGGGGGGGGGGGGGGEGGGGGGGGGFGGGGGGGGGGGGGGGGGGGGGGGGGGGGGGGGGGGGGGGGGFFGGGGGGGD7FFGECGFGGGGGGGGGGGGGGAFFGGGGGCG97DCFFFGGGFFGGGGGEG>FFCGGGGGGGGGGEFGGGGEGGGGGGGGGCFEGGGGGGGGFGGGEGCCEGGGGGG=EEGGGGGDGGGGGGFFDGGDG5CFGGGDG7
@M03364:276:000000000-BLYN8:1:1101:12840:8292 1:N:0:1
ACTCCTACGGGAGGCAGCAGTAGGGAATCTTCCACAATGGACGAAAGTCTGATGGAGCAACGCCGCGTGAGTGAAGAAGGGTTTCGGCTCGTAAAGCTCTGTTGTTAAAGAAGAACGTGGGTGAGAGTAACTGTTCACCCAGTGACGGTATTTAACCAGAAAGCCACGGCTAACTACGTGCCAGCAGCCGCGGTAATACGTAGGTGGCAAGCGTTATCCGGATTTATTGGGCGTAAAGCGAGCG
+
GGGGGGGGGGGDGGGGGGGGGGGGGGGGGGGGGGGGGGGGGGGGGGGGGGGGGGGGGGGGGGGGGGGGGGGGGGGGCGGGDGGGGGGDGGGGGGGGGGGGGGGGGGGGAFGGGGGGGGGGGGGGGGGGGGGGGGGGGGGGGGGGGGGGGGGGGGGGGEAFFGGGGGCGGGFGGGFFGCFCCFGGFGGGGGGCCGGGGGGGEFGDGGGF>FFGGGGEGGGGGEGGGCGGGGGFGGGGGCFGGGGC
@M03364:276:000000000-BLYN8:1:1101:12036:8297 1:N:0:1
ACTCCTACGGGAGGCAGCAGTGGGGAATATTGCACAATGGGCGCAAGCCTGATGCAGCCATGCCGCGTGTATGAAGAAGGCCTTCGGGTTGTAAAGTACTTTCAGCGAGGAGGAAGGCATTAAGGTTAATAACCGCAGCGATTGACGTTACTCGCAGAAGAAGCACCGGCTAACTCCGTGCCAGCAGCCGCGGTAATACGGAGGGTGCAAGCGTTAATCGGAATTACTGGGCGTAAAGCGCACG
+
GGGGGGGGGGGGGGGGGGGGGGGGGGGGGGGFGFFGGGGGCFEFFDEGDFEFFFDFGGGGGGGGGGFFFGGGGFFE<FGF8FGGGGFGGGEGGGGGGGGGFEE?FFGFFEGGGGFECEGGGGGGGEFFFFGGCFEGGEGGEGGGC9FFGGGGGGEDGGFGGG<CEGGGGEFGGGGGGGGGGGGF8CFEGGGGCE5BFGFFED8BG5CCC?C:EGGGGF7CGDGGGFGGGGCFGGEEGGGGCDC5
@M03364:276:000000000-BLYN8:1:1101:23918:8310 1:N:0:1
ACTCCTACGGGAGGCAGCAGTAGGGAATCTTCGGCAATGGGGGCAACCCTGACCGAGCAACGCCGCGTGAGTGAAGAAGGTTTTCGGATCGTAAAACTCTGTTGTTAGAGAAGAACGTTAAGTAGAGTGGAAAGTTACTTAAGTGACGGTATCTAACCAGAAAGGGACGGCTAACTACGTGCCAGCAGCCGCGGTAATACGTAGGTCCCAAGCGTTGTCCGGATTTATTGGGCGTAAAGCGAGC
+
GGGGGGGGGGGGGGGGGGGGGGGGGGGGGGGGGGGGGGGGGGGGGGGGGGGGGGGGGGGGGGGGGGGGGGGGGGGGGGGGGGGGGGGGGGGGGGGGGFGGGGGGGGGGGGGGGGGGGFGGGGGGGGGGGFGGGGGGGGGGGGGGGGGGGGGGGGGGGGGGGGGGGGFGGGGGGGGGGGGGGGGGGGGGGGGGGGGGGGGGGGGGGGGGFGGGGGEGGGGGGGGGGGFCFGGGGGGDDFGGGGG3
@M03364:276:000000000-BLYN8:1:1101:11705:8342 1:N:0:1
ACTCCTACGGGAGGCAGCAGTGGGGAATATTGCACAATGGGCGCAAGCCTGATGCAGCCATGCCGCGTGTATGAAGAAGGCCTTCGGGTTGTAAAGTACTTTCAGCGGGGAGGAAGGCGTTGTGGTTAATAACCGCAGCGATTGACGTTACTAGCAGAAGAAGCACCGGCTAACTCCGTGCCAGCAGCCGCGGTACTACGGAGGGTGCAAGCGTTAATCGGAATTACTGGGCGTAAAGCGCACG
+
FEFDFFGGGGGG@FDGGGFGGFG8FCFGGGGGFFFGDFGGD6@+CF:@FFGCGGGDGGGGDEFGGGGCG:CFGFGF<FEFCCEGGGGDCFGGFGF?ECFFFCFFCBC+>C7=@CFGGCE=FGGGGFCF<=AFFGGGCFEE:,@F9,@@@FC<,3?,3,7>:>DF,=CE7<*<,,?C<7<FF*<:FCEGCCEE>:**+2+;;8/>CGGCF7CACCE5:?9AE5ECFFGF?FGGGGGEG7CDC<37
@M03364:276:000000000-BLYN8:1:1101:28575:8344 1:N:0:1
ACTCCTACGGGAGGCAGCAGTAGGGAATCTTCCACAATGGACGAAAGTCTGATGGAGCAACGCCGCGTGAGTGAAGAAGGTTTTCGGATCGTAAAACTCTGTTGTTGGAGAAGAACGTATTTGATAGTAACTGATCAGGTAGTGACGGTATCCAACCAGAAAGCCACGGCTAACTACGTGCCAGCAGCCGCGGTAATACATAGGATGCAAGCGTTATCCGGATTTACTGGGCGTAAAACGAGCG
+
GGGGGGGGGGGGGGGGGCEGGGGFGFGGGGGGGGGCFGGGGGGGGFGGGCFGGGGGFGFGFGGGGGGFF@FEGGG<FGGGFGGGGGGGGGFGFFDDGGGGGFGGGGDC<FFGFDGGGBFGGF9,EGGGGFGGGGFDGGCFGGGGGGGFGFGGGGDFFEGGGGGGFGGGGGGGGGGGGGFFGGGDF@8DGGDGGC*;CFG9BEFFFCEFFGFFGGGGGGGGD5CEGGGGGGG5D>EECGG5C39/
@M03364:276:000000000-BLYN8:1:1101:5011:8352 1:N:0:1
ACTCCTACGGGAGGCAGCAGTAGGGAATCTTCGGCAATGGGGGCAACCCTGACCGAGCAACACCGCGTGAGTGAAGAAGGTTTTCGGATCGTAAAACTCTGTTGTTAGAGAAGAACGTTAAGTAGAGTGGAAAGTTACTTAAGTGACGGTATCTAACCAGAAAGGGACGGCTAACTACGTGCCAGCAGCCGCGGTAATACGTAGGTCCCAAGCGTTGTCCGGATTTATTGGGCGTAAAGCGAGC
+
GGGGGGGGGGGGGGGGGGGGGGGGGGGGGGGGGGGGGGGGGGGDGGGGGGGGGGGGGGGGG,BFGGGGGGGGGGGGGGGGGGGGGGGGGGGGGGGGGGGGGGGGGGGGGGGGGGGGGGGGGFFGFFFGGFFGGGGGGGGGGGGGGGGGGGGGGGGGGGGGGGGGFCFGGGGEGGGGGGGGFFFGGGGGGGGGGGGGGGGGGGGGGGGGGGGGGGEGGGGGGGCE8@FGGGGGGGGGGGGGGGG)
@M03364:276:000000000-BLYN8:1:1101:19030:8361 1:N:0:1
ACTCCTACGGGAGGCAGCAGTGGGGAATATTGGACAATGGGCGAAAGCCTGATCCAGCCATGCCGCGTGTGTGAAGAAGGTCTTCGGATTGTAAAGCACTTTAAGTTGGGAGGAAGGGCATTAACCTAATACGTTAGTGCTTTGACGTTACCGACAGAATAAGCACCGGCTAACTCTGTGCCAGCAGCCGCGGTAATACAGAGGGTGCAAGCGTTAATCGGAATTACTGGGCGTAAAGCGCGCG
+
GGGGGGGGGGGGGGGGGGGGGGGGGGGGGGGGGGGGGGGGGGGGGGGGGGGGGGGGGGGGGGGGGGGGGGGGGGGGGGGGGGGGGGGGGGGGGGGGGGGGGGGGGGGGGGGGGGGGEGGGGGGGGGGGGGGGGGGGGGGGGGGGGGGGGGGGGGGGGGGGGGGGGGGGGGGGGGGGGGGGGGGGGGGGGGGGGGGGGGGGGGGGGGGGGGGGGGGDFGGGGGGGGGGGGGDFGGGCFGGDGDGG
@M03364:276:000000000-BLYN8:1:1101:4829:8381 1:N:0:1
ACTCCTACGGGAGGCAGCAGTGGGGAATATTGGACAATGGGCGAAAGCCTGATCCAGCCATGCCGCGTGTGTGAAGAAGGTCTTCGGATTGTAAAGCACTTTAAGTTGGGAGGAAGGGCATTAACCTAATACGTTAGTGTTTTGACGTTACCGACAGAATAAGCACCGGCTAACTCTGTGCCAGCAGCCGCGGTAATACAGAGGGTGCAAGCGTTAATCGGAATTACTGGGCGTAAAGCGCGCG
+
FGGGGGGGGGGGEGGGGGGGGGGGGGGGGGGGGGGGGGGGGGDGGGCFEGGGGGGGGGGGGGGGDGGGGG7FGGGGGGGGFGGGGGDGGGGGEFGGGGGGGGGGGGGGGFGCEDGGEGGGGGGGGAFGFGGGGDDEFGGGGGGGGGGEGGGGGGGGGGGGGGGDFGGGGCGGGGF9FGGGFDFGGGGGGGDEGEEGGGGGGGFFEGGC<CEGGGGGGGGGGGGGGGGFGGGGGGGGGGCDGDDD
@M03364:276:000000000-BLYN8:1:1101:6339:8422 1:N:0:1
ACTCCTACGGGAGGCAGCAGTAGGGAATCTTCGGCAATGGGGGCAACCCTGACCGAGCAACGCCGCGTGAGTGAAGAAGGTTTTCGGATCGTAAAACTCTGTTGTTAGAGAAGAACGGTAAGTAGAGTGGAAAGTTACTTAAGTGACGGTATCTAACCAGAAAGGGACGGCTAACTACGTGCCAGCAGCCGCGGTAATACGTAGGTCCCAAGCGTTGTCCGGATTTATTGGGCGTAAAGCGAGC
+
GGGGGGGGGGGGGEGGGDGGGGCFGGGGGGGGGGEFGGGGFGDGGGFEGGGGGFGGGGDGGGGGGGGGGE@FGA<FGGGG,?FGGGDCEECFDEGGGGGGGGGGGGCFCGGGGGGGG7F7=BFDFGCEGFCFFFDF9FCDFF<FF9BFFGGGGGGGGGGCBFC@@@:@E:CEE,66;CGFFCF@EGGBF8:EE>:EC2BFGCGC@CEGFFEEGGG5*:CGGGGGG?+<:?<ECG:CGF**)*1)
@M03364:276:000000000-BLYN8:1:1101:20451:8426 1:N:0:1
ACTCCTACGGGAGGCAGCAGTAGGGAATCTTCGGCAATGGGGGCAACCCTGACCGAGCAACGCCGCGTGAGTGAAGAAGGTTTTCGGATCGTAAAACTCTGTTGTTAGAGAAGAACGTTAAGTAGAGTGGAAAGTTACTTAAGTGACGGTATCTAACCAGAAAGGGACGGCTAACTACGTGCCAGCAGCCGCGGTAATACGTAGGTCCCAAGCGTTGTCCGGATTTATTGGGCGTAAAGCGAGC
+
GGGGGGGGGGGGGGGGGGGGGGGGGFGGGGGGGGGGGGGGGGGGGGGGGGGGGGGGGGGGGGGGGGGGGGGGGGGGGGGGGGGGGGGGGGGGGGGGGGGGGGGGGGGGGGGGGGGGGGGGGGGGGGGGGGGGGGGGGGGGGGGGGGGGGGGGGGGGGGGGGGGGGGGGGGGGGGGGGGGGGGGFGGGGGGGGGGGGDFGGGGGGGGGGGGGGFGGDCGGGGGGGGGGGGFGDGGGGGGGGGGGC
@M03364:276:000000000-BLYN8:1:1101:17026:8429 1:N:0:1
ACTCCTACGGGAGGCAGCAGTAGGGAATCTTCCACAATGGACGAAAGTCTGATGGAGCAACGCCGCGTGAGTGAAGAAGGTTTTCGGATCGTAAAACTCTGTTGTTGGAGAAGAACGTATTTGATAGTAACTGATCAGGTAGTGACGGTATCCAACCAGAAAGCCACGGCTAACTACGTGCCAGCAGCCGCGGTAATACGTAGGTGGCAAGCGTTGTCCGGATTTATTGGGCGTAAAGCGAGCG
+
GGGGGGGGGGGGGGGGGGGGGGGGGGGGGGGGGGGGGGGGGGGGGGGGGGGGGGGGGGGGGGGGGGGGGFGGGGGGGGGGGGGGGGGGGGGGGGGGGGGGGGGGGGGGGGGGGGGGGGGGGFGFGGGGGGGGGGGGGGGGGGGGGGGGGGGDGGGGGGGFGGGGGGGGGGGGGGGGGGGGGGGGGGGGGGGGGGGGGGGGGGGEGGGGG?CFEGGGGGFEGGDGGGGGGGGGGGG5FGGG:DGD
@M03364:276:000000000-BLYN8:1:1101:8703:8489 1:N:0:1
ACTCCTACGGGAGGCAGCAGTAGGGAATCTTCCACAATGGACGAAAGTCTGATGGAGCAACGCCGCGTGAGTGAAGAAGGGTTTCGGCTCGTAAAGCTCTGTTGTTAAAGAAGAACGTGGGTGAGAGTAACTGTTCACCCAGTGACGGTATTTAACCAGAAAGCCACGGCTAACTACGTGCCAGCAGCCGCGGTAATACGTAGGTGGCAAGCGTTATCCGGATTTATTGGGCGTAAAGCGAGCG
+
GGGGGGGGGGGCFFGEGCFFGDGGGGGGGGGG9FGGGGGGGGGGGGGGGGGGGGGGGGGGDEGGGGGGGDGGGGGGGGGGGGGGGGE7CF>GGGGGGCFGGGFFGGGGGGGFGGFGGGGGGGGCFFGGGGGGGGGFDFC<FDFFFGGGGFGGFGFGGFFFEFFGGFGGGGGGGFGFGGGCEGGFEFGFFGGEGGEGGGGGGEGCFEGGGGGGGEEGGGCEGEGGFFGGGGGGDCEEFFGGGGGD
@M03364:276:000000000-BLYN8:1:1101:6187:8494 1:N:0:1
ACTCCTACGGGAGGCAGCAGTGGGGAATATTGCACAATGGGCGCAAGCCTGATGCAGCCATGCCGCGTGTATGAAGAAGGCCTTCGGGTTGTAAAGTACTTTCAGCGAGGAGGAAGGTGTTGTGGTTAATAACCACAGCAATTGACGTTACTCGCAGAAGAAGCACCGGCTAACTCCGTGCCAGCAGCCGCGGTAATACGGAGGGTGCAAGCGTTAATCGGAATTACTGGGCGTAAAGCGCACG
+
GGGGGGGGGGGGGGGGGGGGGGGGGGGGGGGGGGGGGGGGGGGGGGGGGGGGGGGGGGGGGGGGGGGGGGGGGGGGGGGGGGGGGGGGGGGGGGGGGGGGGGGGGGGGGGDGGDGGGGGGGGGGGFGGGGGGGGGGGFGGGGGGFGGGGGGGDFGGGGGGGGGGGGGGGGGGGGGGGGGGGGGGGGGGGGGGGGGGCGGGGEGGGGDGGGGGGGGGGGCEEEGGGCFGGGGGGGGG:FGGGGG3
@M03364:276:000000000-BLYN8:1:1101:20148:8495 1:N:0:1
ACTCCTACGGGAGGCAGCAGTGGGGAATATTGCACAATGGAGGAAACTCTGATGCAGCAACGCCGCGTGAGCGATGAAAGTCTTCGGATCGTAAAGCTCTGTCTTTAGGGATGATAATGACAGTACCTAAGGAGGAAGCCACGGCTAACTACGTGCCAGCAGCCGCGGTAATACGTAGGTGGCGAGCGTTATCCGGATTTATTGGGCGTAAAGGGAGCGTAGGCGGATACTTAAGTGGGATGTG
+
GD86@FFGF;CFE>CEGGGGGCFEGGGGGEGC9FGAFFGG9FFGGFGGGGGFFFFDEEFFGCFGGGGECGGFE+EEFGEGF9CEF=CEE@FFGGGFGFGFFGGGEGCFDFGFFGGFGFFEFGGGGGDEFAEGFCGGFDFFGGE773+@CCFGGGFFF,DFCC,DFDCF:@>FGGFF92:FFFGE7E>CEEECGDCC5;B?9EB9CD**::C=E9A*/:>55?A+?85::CFDCCFFC4CCCC>:
@M03364:276:000000000-BLYN8:1:1101:20632:8515 1:N:0:1
ACTCCTACGGGAGGCAGCAGTGGGGAATATTGGACAATGGGCGAAAGCCTGATCCAGCCATGCCGCGTGTGTGAAGAAGGTCTTCGGATTGTAAAGCACTTTAAGTTGGGAGGAAGGGCATTCACCTAATACGTTAGTGCTTTGACGTTACCGACAGAATAAGCACCGGCTAACTCTGTGCCAGCAGCCGCGGTAATACAGAGGGTGCAAGCGTTAATCGGAATTACTGGGCGTACAGCGCGCG
+
GGGGGGGGGGGGGGGGGGGGGGGGGGGGFGGGEEGGGGGGGGG@EGECFGGGGDFGGGCGFGGGGGGGGCFGFGGGGGGGGGGGGGGGGGGGFGGFGCFG8DBEEF<CFGGGGGGEE7F@CG,@??9E=EF9FFFDEE?A9C@F9DEGCFC,CFFEGGFGGGFA:FGGGFG@FFA9CFGDGGGGGGGGGEE5EGCE9B,??CEGEEGE6<7=E>C87CFGGGGGGC:E?D5*>DE*577<5C9D
@M03364:276:000000000-BLYN8:1:1101:11493:8519 1:N:0:1
ACTCCTACGGGAGGCAGCAGTGGGGAATATTGCACAATGGGCGCAAGCCTGATGCAGCCATGCCGCGTGTATGAAGAAGGCCTTCGGGTTGTAAAGTACTTTCAGCGAGGAGGAAGGTGTTGTGGTTAATAACCGCAGCAATTGACGTTACTCGCAGAAGAAGCACCGGCTAACTCCGTGCCAGCAGCCGCGGTAATACGGAGGGTGCAAGCGTTAATCGGAATTACTGGGCGTAAAGCGCACG
+
FGGGGGGGGGGGEEGEGGFGGGGGDECFGGGGAFGFGGDGGGGCCEGGGGGFGEGGGFEEFGEGFEGGGGGGGGFGFEGGGGGGGGGGGGGGFFGFEFGGGF<FFFGFGGEGG7<FCFAFFGFFGGDGGGGGGEDDFCEGCGFGGGCFGGGGGGDEGGGG7:D@FGFEGGC@AGGGFGEFEGG:B@CECEE8EGGEGGFGD8E@7CEGGGGCEEG=FC?FAC8FFC9CFCF*77CC<:>DCCD5
@M03364:276:000000000-BLYN8:1:1101:3425:8557 1:N:0:1
ACTCCTACGGGAGGCAGCAGTGGGGAATATTGCACAATGGGCGCAAGCCTGATGCAGCCATGCCGCGTGTATGAAGAAGGCCTTCGGGTTGTAAAGTACTTTCAGCGAGGAGGAAGGCATTAAGGTTAATAACCTTAGTGATTGACGTTACTCGCAGAAGAAGCACCGGCTAACTCCGTGCCAGCAGCCGCGGTAATACGGAGGGTGCAAGCGTTAATCGGAATTACTGGGCGTAAAGCGCACG
+
CFGG8CAFEGGCCGEGDFGFFGCDEGCGFGGGFGFGGFGGDAFGGGGGGFGCFGG9F?FFFGGFGGGGGGGGGGGGGGGG?FG<FFGGAC++?FFFGF9BFGGEFGGGCFDBCFCGGGGGGGDFGGG9EFDFGGFAFGGGCGFGGGG7FEGGGGEGGEGF<DGCCBFE@CFECGGADECGGGGGGGGGGGC>CEEGG99CE8EEGGGEFCGF=*;:7+35CEGGG?C7CC5EGG=C:>FGGG3)
@M03364:276:000000000-BLYN8:1:1101:15891:8577 1:N:0:1
ACTCCTACGGGAGGCAGCAGTGGGGAATATTGCACAATGGGCGCAAGCCTGATGCAGCCATGCCGCGTGTATGAAGAAGGCCTTCGGGTTGTAAAGTACTTTCAGCGAGGAGGAAGGCATTAAGGTTAATAACCTTAGTGATTGACGTTACTCGCAGAAGAAGCACCGGCTAACTCCGTGCCAGCAGCCGCGGTAATACGGAGGGTGCAAGCGTTAATCGGAATTACTGGGCGTAAAGCGCACG
+
GGGGGGGGGGGGGGGGGGGGGGGGGGGGFGGGGGGGGGFGGGGGGGGGGGGGGGGGGGGGGGGGGGGGGGGGGGGGFGGGGGGGGGGGFGGGGGGGGGGGGGGGGGGGGGGGGGGGGGGGGFCFGGGDGGGGGGGGGGCFGFGGGGEGGGGGGGGD7CFGGGFGGGGGGGGEGGGGGGGGGGGGGGGGFGGGCEGGGGGGGDGGGGGECGFGGGEGGFFGGGGGGGGGFGGGGGGDFGFDGGGC
@M03364:276:000000000-BLYN8:1:1101:7585:8578 1:N:0:1
ACTCCTACGGGAGGCAGCAGTAGGGAATCTTCGGCAATGGGGGCAACCCTGACCGAGCAACGCCGCGTGAGTGAAGAAGGTTTTCGGATCGTAAAACTCTGTTGTTAGAGAAGAACGTTAAGTAGAGTGGAAAGTTACTTAAGTGACGGTATCTAACCAGAAAGGGACGGCTAACTACGTGCCAGCAGCCGCGGTAATACGTAGGTCCCAAGCGTTGTCCGGATTTATTGGGCGTAAAGCGAGC
+
GGGGGGGGGGGGGGGGGGGGGGGGGGGGGGGGGGGGGGGGGGGGGGGGGGGGGGGGGGGGGGGGGGGFGGGFGGGGGGGGGGGGGGEDGGGGGGGGGGGGGGGGGGGGGGGGGGGGGGGFGGFFGCFFGGGGGGGGGGGGGGGGGGGGGGGGGGGGGGGGGGGGGGGGGGGGGGGGGGGGGGFGGGGGGFEGGGGDB9CGGGGGGGGGGGGGGGGGGGDEECCEEFGGGGGGFGEEGGGGGGG5
@M03364:276:000000000-BLYN8:1:1101:11516:8610 1:N:0:1
ACTCCTACGGGAGGCAGCAGTGGGGAATATTGCACAATGGGCGCAAGCCTGATGCAGCCATGCCGCGTGTATGAAGAAGGCCTTCGGGTTGTAAAGTACTTTCAGCGAGGAGGAAGGCATTAAGGTTAATAACCTTAGTGATTGACGTTACTCGCAGAAGAAGCACCGGCTAACTCCGTGCCAGCAGCCGCGGTAATACATAGGATGCAAGCGTTATCCGGATTTACTGGGCGTAAAACGAGCG
+
GGGGGGGGGGGGGGGGGGGGGGGGGGGGGGGGGGGGGGGGGGGGGGGGGGGGGGGGGGGGGGGGGGGGGGGGGGGGGGGGGGGGGGGGGGGGFGGGGGGGGGGGGGGGGGGGGGGGGGGGGFGGGGGGGGGGGGGGGGGGGGGGGGGGGGGGGGGGGGGGGGGGGGGGGGGGGGGGGGGGGGGGGGGGGGGGGGGGGGFGGGGGGGGGGGGGGGGGGG7EGGGGGGGGGGGGGGGCGCGGGGG<
@M03364:276:000000000-BLYN8:1:1101:15710:8611 1:N:0:1
ACTCCTACGGGAGGCAGCAGTAGGGAATCTTCGGCAATGGGGGCAACCCTGACCGAGCAACGCCGCGTGAGTGAAGAAGGTTTTCGGATCGTAAAACTCTGTTGTTAGAGAAGAACGTTAAGTAGAGTGGAAAGTTACTTAAGTGACGGTATCTAACCAGAAAGGGACGGCTAACTACGTGCCAGCAGCCGCGGTAATACGTAGGTCCCAAGCGTTGTCCGGATTTATTGGGCGTAAAGCGAGC
+
GGGGGGGGGGGGGGGGGGGGGGGGGGGGGGGGGGGGGGGGGGGGGGGGGGGGGGGGGFDFGGGGGGGGGGGGGGGDGEFGFGGGGGGGGGGGGGGGFGGGFGGGGGGGEGGFGGGGGGGFFFFGGGFFGGCFDFGGGGGGGFGGGGGGGGGGGGGGGGGGGGGCGGGGGGGGGGGGGGGGGGGGGGG7CF:BCGGCEGGGGGGFGG9CGG?FEGCE=GGGGGEGDFGGGGFGGGGGG<CCDGG)
@M03364:276:000000000-BLYN8:1:1101:22988:8614 1:N:0:1
ACTCCTACGGGAGGCAGCAGTAGGGAATCTTCGGCAATGGGGGCAACCCTGACCGAGCAACGCCGCGTGAGTGAAGAAGGTTTTCGGATCGTAAAGCTCTGTTGTAAGAGAAGAATGTGTGTGAGAGTGGAAAGTTCACACAATGACGGTAACTTACCAGAAAGGGACGGCTAACTACGTGCCAGCAGCCGCGGTAATACGTAGGTCCCAAGCGTTGTCCGGATTTATTGGGCGTAAAGCGAGC
+
GGGGGGGGGGGGGGGGGGGGGGGGGGGGGGGGGGGGGGGGGGGGGGGGGGGGGGGGGGGGGGGGGGGGGGGGGGGGGGGGGGGGFGGGEGGGGGGGGGGGGGGGGGGGGGGGGGGGGGGGGGGGGGGGGGGGGGGGGGGGGGGGGGGGGGGGGGGGGGGGGGGGGGGGGGGGGGGGGGGGGGGGGGG>FFGGGGGGGGGGGGGGGGGGGGGGGGEGGGGGGGEGGFGGGGGG:DGGGGGGGGD3
@M03364:276:000000000-BLYN8:1:1101:13312:8643 1:N:0:1
ACTCCTACGGGAGGCAGCAGTAGGGAATCTTCGGCAATGGACGAAAGTCTGACCGAGCAACGCCGCGTGAGTGAAGAAGGTTTTCGGATCGTAAAACTCTGTTGTTAGAGAAGAACAAGGATGAGAGTAAAATGTTCATCCCTTGACGGTATCTAACCAGAAAGCCACGGCTAACTACGTGCCAGCAGCCGCGGTAATACGTAGGTGGCAAGCGTTGTCCGGTTTTATTGGGCGTAAAGCGAGC
+
FFGGFF@CF@FEGGGGDCEEFEDGGGGGCEGFGEGGG<F8<C@@@6@C<FF9EFEFGCFC8FGDECCFGF,FEGGGDEEFDGGGG+==CBEF8B=9BFGGCFGC?F<EFEFEFFFE=FF?<B=FFCD>DF,EF9B@<AFFDGFGFFFECGCFGFGGF@AE@BCFFCFF*5*CFGGGG8FGF7*,>>DD7=CBBEB@C9FGGBF8C9?B8CG=:CEG5:CFG=*1*;:<++3:*9>CC7>C<DGC
@M03364:276:000000000-BLYN8:1:1101:4277:8653 1:N:0:1
ACTCCTACGGGAGGCAGCAGTAGGGAATCTTCGGCAATGGGGGCAACCCTGACCGAGCAACGCCGCGTGAGTGAAGAAGGTTTTCGGATCGTAAAACTCTGTTGTTAGAGAAGAACGTTAAGTAGAGTGGAAAGTTACTTAAGTGACGGTATCTAACCAGAAAGGGACGGCTAATTACGGGCCAGAAGCCGCGGTAATACGTAGGTCCAAGGCGTTGTCTGGATTATTTGGCCGTAAAGCGAGG
+
EGGGGGGGGGGCFGGGGGGGGGGGGGGGFGGGGCEGGGGGGGGGGGEGGGGG8CFGEDCF,FFGGGGGGFGGGGGGGFGGA?FGGGGEGEFGGGGGCAFFGGGCFDEE9FFFFGGEGFGD+C?CF,:B=EGG9BFGGGABFDFGGGGC:BFFGFFGFDFFGG7FC:FEGGGFC,,5,,<*1=*6*2,,6*1:8**4*+++353;*>+9+:+*1:;**:++<*3<E++2+CF+*//:C5*0)*7)
@M03364:276:000000000-BLYN8:1:1101:11808:8659 1:N:0:1
ACTCCTACGGGAGGCAGCAGTGGGGAATATTGCACAATGGGCGCAAGCCTGATGCAGCCATGCCGCGTGTATGAAGAAGGCCTTCGGGTTGTAAAGTACTTTCAGCGAGGAGGAAGGCGCTGTAGTTAATAGCTGCAGCGATTGACGTTACTCGCAGAAGAAGCACCGGCTAACTCCGTGCCAGCAGCCGCGGTAATACGGAGGGTGCAAGCGTTAATCGGAATTACTGGGCGTAAAGCGCACG
+
GGGGGGGGGGGGGGGGGGFGGGGGGGGGGGGGGGGGGGGGGGGEGGGGGGGGGGGGGGGGGGGGGGGGGGGGGGGGGGGGGGGGGGGGGGGGGGGGGGGGGGGGGFG7FGGGGGGGGGGGGGGGGGGGGGGFFGGGGGGGGGGGGGGGGGGGGGGDEGGGGGGGGGGGGGGGGGGGGGGGGGGGGGGGGGGGGGGGGGGGGCEDGGGGGGGFGGGGGGGGGGGGGGGGGG8=DCGGFC>DDCC5
@M03364:276:000000000-BLYN8:1:1101:11008:8661 1:N:0:1
ACTCCTACGGGAGGCAGCAGTGGGGAATATTGCACAATGGGCGCAAGCCTGATGCAGCCATGCCGCGTGTATGAAGAAGGCCTTCGGGTTGTAAAGTACTTTCAGCGAGGAGGAAGGCATTAAGGTTAATAACCTTAGTGATTGACGTTACTCGCAGAAGAAGCACCGGCTAACTCCGTGCCAGCAGCCGCGGTAATACGGAGGGTGCAAGCGTTAATCGGAATTACTGGGCGTAAAGCGCACG
+
GGGGGGGGGGGGGGGGGGGGGGGGGGGGGGGGGGGGGGGGGGGGGGGGGGGGGGGGGGGGGGGGGGGGGGGGGGGGGGGGGGGGGGGGGGGGGGGGGGGGGGGGGGGGGGGGGGGGGFFGGGGGGGGGGGGGGGGGGGFGGGGGFGGGGGGGGGGGGGGGGGGGGGGGGGGGFGGGGGGGGGGGGGGGGGGGEGGGGGGGGEGGGGGDGGGGGGGGGGGGED5FGF7CGGGGDGGGGFDGGGGC
@M03364:276:000000000-BLYN8:1:1101:13745:8666 1:N:0:1
ACTCCTACGGGAGGCAGCAGTGGGGAATATTGGACAATGGGCGAAAGCCTGATCCAGCCATGCCGCGTGTGTGAAGAAGGTCTTCGGATTGTAAAGCACTTTAAGTTGGGAGGAAGGGCATTAACCTAATACGTTAGTGTTTTGACGTTACCGACAGAATAAGCACCGGCTAACTCTGTGCCAGCAGCCGCGGTAATACGGAGGGTGCAAGAGTTAATCGGAATTACTGGGCGTAAAGCGCAGG
+
CFEFCGGGGGGGGGGGGGGGGGGCF7BEFFGGG<6EEGGGGFFGGG7FFG<DG@FGGGGGFGGGGGGGGF@FGGGFGFGGGDGGGGGDEGGGGFGGGFGFDFEFG@?FGE@?EFEC77FGFGFGFFFGGG,CFDGGEFFAFGFFCCC@FD=FGCF:CFFGFCGGGG,C**>F@FFEF;FG95?;*>DF,>*B8BCEFGEF5**=E8CCCFD*=CFG@F+:CC;E6ECEFGFDD977F709)))1
@M03364:276:000000000-BLYN8:1:1101:9491:8683 1:N:0:1
ACTCCTACGGGAGGCAGCAGTAGGGAATCTTCGGCAATGGGGGCAACCCTGACCGAGCAACGCCGCGTGAGTGAAGAAGGTTTTCGGATCGTAAAACTCTGTTGTTAGAGAAGAACGTTAAGTAGAGTGGAAAGTTACTTAAGTGACGGTATCTAACCAGAAAGGGACGGCTAACTACGTGCCAGCAGCCGCGGTAATACGTAGGTCCCAAGCGTTGTCCGGATTTATTGGGCGTAAAGCGAGC
+
GGGGGGGGGGGGGGGGGGGGGGGGGGGGGGGGGGGGGGGGGGGGGGGGGGGGGGGGGGGGGGGGGGGGGGGGGGGGGGGGGGGGGGGEGGGGGGGGGGGGGGGGGGGGGGGGGGGGGGGGGGGGGGGGGGGFGGGGGGGGGGGGGGGGGGGGGGGGGGGGGGGGGGGGGGGGGGGGGGGGGGGGGGGGGGGGEGGGGGGGGGGGGGFGGGGGGGGGGGGGGGA=EGGGGGGGGGGGGGGFDCD7
@M03364:276:000000000-BLYN8:1:1101:6974:8683 1:N:0:1
ACTCCTACGGGAGGCAGCAGTGGGGAATATTGCACAATGGGCGCAAGCCTGATGCAGCCATGCCGCGTGTATGAAGAAGGCCTTCGGGTTGTAAAGTACTTTCAGCGGGGAGGAAGGTGTTGAGGTTAATAACCTTAGTGATTGACGTTACTCGCAGAAGAAGCACCGGCTAACTCCGTGCCAGCAGCCGCGGTAATACGGAGGGTGCAAGCGTTAATCGGAATTACTGGGCGTAAAGCGCACG
+
GGEGGFECGGD7FGGCFGGGGGGGGE;FFFG9FDAEGFDGGFFFGGCFGGGCFGGFF<6C,CF<@F:FFGG9E?C<F8EGGFFCEFGDF7FGAFDFGD<FF,,9?,>CEFFGGCDF>::F+BDBFDGEFGGGGF9DGG<FC<=CFF@FG@FGCEE<FFFGGFFGGCGGDGGFGGGGGGC<CF,?C78C@CE5BEE@C95*:*BCEGGGG7<CCEGG5+CCA?55C+2:CCGG59C53:>9))95
@M03364:276:000000000-BLYN8:1:1101:21360:8697 1:N:0:1
ACTCCTACGGGAGGCAGCAGTAGGGAATTTTTCACAATGGGCGAAAGCCTGATGGAGCAATGCCGCGTGAATGATGAAGGTCTTATAGATTGTAAAATTCTTTTATTTGGGAAGAATAGTTATATGAGGAAATGCTTATAATTTGACTGTACCATTTGAATAAGTATCGGCTAACTATGTGCCAGCAGCCGCGGTAATACATAGGATGCAAGCGTTATCCGGATTTACTGGGCGTAAAACGAGC
+
GGGGGGGGGGGGGGGGGGGGGGGGGGGGGGGGGGGGGGGGGGGGGGGGGGGGGGGGGGGGGGGGGGGGGGGGGGGGGGGGGGGGGGGGGGGGGGGGGGGGGGGGGDGFGGGFFGGFGGGGGGGGGGGFGGGGGGGGGGGGGGGGGGGGGGGGGGDFFGGGGGGGGGGGGCGGGGGGGGGGGGGGGGFGGFGDGGGGGGGGGGGGGGGGGGFFFGGGGGGGGGGGGFGGGGG5FGGGGDGFGGGC
@M03364:276:000000000-BLYN8:1:1101:15741:8719 1:N:0:1
ACTCCTACGGGAGGCAGCAGTAGGGAATTTTTCACAATGGGCGAAAGCCTGATGGAGCAATGCCGCGTGAATGATGAAGGTCTTATAGATTGTAAAATTCTTTTATTTGGGAAGAATAGTTATATGAGGAAATGCTTATAATTTGACTGTACCATTTGAATAAGTATCGGCTAACTATGTGCCAGCAGCCGCGGTAATACATAGGATGCAAGCGTTATCCGGATTTACTGGGCGTAAAACGAGC
+
GGGGGGGGGGGEGGGDGGGGGGGGGGGGGGGGGGGGGGGGGGGGGGGGGGGGGGGGGGGGGGGGGGGGGGFGGGGGGFGGGGGGGGGGGGGGGGGGGGGGGGGGGGGGGGGDFGGGGGGGGGGGGGGGGGGGGGGGGGFFGGGGGGGGGGGGGGGGGGGFGGGGGGGGGGGGGGGGGGGGGGGGGGGGGGGGGGGGCFFFGGGGGGGGGGGCCEGGGGGGEGCEGGGGGGGGGGGGGGGGGGGC
@M03364:276:000000000-BLYN8:1:1101:3483:8733 1:N:0:1
ACTCCTACGGGAGGCAGCAGTGGGGAATATTGCACAATGGGCGCAAGCCTGATGCAGCCATGCCGCGTGTATGAAGAAGGCCTTCGGGTTGTAAAGTACTTTCAGCGAGGAGGAAGGTGTTGTGGTTAATAACCGCAGCAATTGACGTTACTCGCAGAAGAAGCACCGGCTAACTCCGTGCCATCAGCCGCGGTAATACGGAGGGTGCAAGCGTTAATCGGAATTACTGTGCGGAAAGCGCACG
+
EFFGGGGGGCGGGGGGGGGDGG@EFGGGCFGGFDGGDGGFGFG7CFEGGGGGGEGGGG,FGGGGGGGGGGFGGGAGGGGDCEFF9FGGGGGGG9EEGCGGGGGGGF++8FE7@GGCGE<?BD,+48B?FAA,>,=++3@D,F>FA=F>FCEC,@C@++,7@>@C,@:C*>F:C<D9D7>**44,4:9,,=8::CGGF+5=CE*:CC8*0<<;8CC8*9A5****2<9:E7CCD)5CDFC3155)
@M03364:276:000000000-BLYN8:1:1101:21128:8759 1:N:0:1
ACTCCTACGGGAGGCAGCAGTAGGGAATTTTTCACAATGGGCGAAAGCCTGATGGAGCAATGCCGCGTGAATGATGAAGGTCTTATAGATTGTAAAATTCTTTTATTTGGGAAGAATAGTTATATGAGGAAATGCTTATAATTTGACTGTACCATTTGAATAAGTATCGGCTAACTATGTGCCAGCAGCCGCGGTAATACATAGGATGCAAGCGTTATCCGGATTTACTGGGCGTAAAACGAGC
+
GGGGGGGGGGGGGGGGGGGGGGGGGGGGGGGGGGGGGGGGGGGGGGGGGGGGGGGGGGGGGGGGGGGGGGGGGGGGFEGGFGGGGGGGGGFFGGGGGGGGFGGGGGGGGGGGCFFGFGGGGGGFGGGFFEGGGGGGGGGGGGGGGGGGGGGGFCGGGGGGGGGGGGGGGCFGGGGGGFGGGGGGGGGGGGGGGDGGGGDCGGCEFFFGGGGGGGGGGGGGDGEEGGGGGGGGDDEGGFDFCDGC
@M03364:276:000000000-BLYN8:1:1101:13548:8775 1:N:0:1
ACTCCTACGGGAGGCAGCAGTAGGGAATTTTTCACAATGGGCGAAAGCCTGATGGAGCAATGCCGCGTGAATGATGAAGGTCTTATAGATTGTAAAATTCTTTTATTTGGGAAGAATAGTTATATGAGGAAATGCTTATAATTTGACTGTACCATTTGAATAAGTATCGGCTAACTATGTGCCAGCAGCCGCGGTAATACATAGGATGCAAGCGTTATCCGGATTTACTGGGCGTAAAACGAGC
+
GGGGGGGGGGGGGGGGGGGGGGGGGGGGGGGGGGGGGGGGGGGGGGGGGGGGGGGGGGGGGGGGGGGGGGGGGGGGGGGGGGGGGGFGGGGGGGGGGGGGGGGGGGGGGGGGGGGGGGGFFGGGGGGGGGGGGGGGGGGGGGGGGGGGGGGGGGGGFGFCEFGGGGGGGGGGGGGGGGGGGGGGGGGGGFEGGGGGGGGGGGGGGGGGGGGGGGGGGGGGGGGGGG?>CGFEGDGGGGGGDGG>
@M03364:276:000000000-BLYN8:1:1101:7086:8779 1:N:0:1
ACTCCTACGGGAGGCAGCAGTGGGGAATATTGCACAATGGGCGCAAGCCTGATGCAGCCATGCCGCGTGTATGAAGAAGGCCTTCGGGTTGTAAAGTACTTTCAGCGAGGAGGAAGGCATTAAGGTTAATAACCTTGGTGATTGACGTTACTCGCAGAAGAAGCACCGGCTAACTCCGTGCCAGCAGCCGCGGTAATACGGAGGGTGCAAGCGTTAATCGGAATTACTGGGCGTAAAGCGCACG
+
GGGGGGGGGGGGGGGGGGGDGGGGGGGGGGGGGGGFGGGGGGGGGGG?FFGGGFAFDF@FGGEGGGGGG7FGGGGGGGGGGGGGGGGD,BFEFGGGFGFGGGFAFB@@FGEG7CE8FFEGGGFGGFGGFGFGFFGGGD,><FC9<<=FEFBFFGG>C@F7DFCFGG,@FEGCC?FG7C<FGFFGCFGGCG8EGGDECCBF8BEDGEG*?;C@CEGDFGGGGGEGFF7CCFGF37:EGG*9<C7)
@M03364:276:000000000-BLYN8:1:1101:4090:8792 1:N:0:1
ACTCCTACGGGAGGCAGCAGTAGGGAATCTTCGGCAATGGGGGCAACCCTGACCGAGCAACGCCGCGTGAGTGAAGAAGGTTTTCGGATCGTAAAACTCTGTTGTTAGAGAAGAACGTTAAGTAGAGTGGAAAGTTACTTAAGTGACGGTATCTAACCAGAAAGGGACGGCTAACTACGTGCCAGCAGCCGCGGTAATACGTAGGTCCCAAGCGTTGTCCGGATTTATTGGGCGTAAAGCGAGC
+
GGGGGGGGGGGGGGGGGGGGGGGGGGGGGGGGGGGGGGGGGGDGGGGGGGGGGGGGGGGGGGGGGGGGEGGGGGGGGGGGGGGGGGGGGGGGGGGGGGGGGGGGGGGGGGGGGGGGGGGGGGGGGCFGGGGGGGGGFGGGGGGGGGGGGGGGGGGGGGGGGGGGGGGGGGGGGGGGGGGGGGGGGGGGGGGGGEEGGGGGGGGFGGGGGGGGGGGGGGG7:EGCGGGGGGGGGGGGGGGGGGG5
@M03364:276:000000000-BLYN8:1:1101:10894:8812 1:N:0:1
ACTCCTACGGGAGGCAGCAGTAGGGAATTTTTCACAATGGGCGAAAGCCTGATGGAGCAATGCCGCGTGAATGATGAAGGTCTTATAGATTGTAAAATTCTTTTATTTGGGAAGAATAGTTATATGAGGAAATGCTTATAATTTGACTGTACCATTTGAATAAGTATCGGCTAACTATGTGCCAGCAGCCGCGGTAATACATAGGATGCAAGCGTTATCCGGATTTACTGGGCGTAAAACGAGC
+
GGGGFGGGGGGGGGGGGGGGGGGGGGGGGGGGGGGGGGGGGGGGGGGGGCFGGGGGGGGGGGGGGGGGGGGGGGGGGGGGGGGGGGGGCFGGGGGFGGGGGGGGGGFGGGGGGGGGGGGGGGGGGGGGGGGGGGGGGGGGGGGGGGGGGGGGGGGGGGGFGGGGGGGGGGGGGGGGGGGGGGGGGFGGGGGGGGGGGGFGGGGGGGGGGGGGGGGGGGGFGGEEGGGGGGGGGDGGGGGGGGG5
@M03364:276:000000000-BLYN8:1:1101:24864:8825 1:N:0:1
ACTCCTACGGGAGGCAGCAGTAGGGAATTTTTCACAATGGGCGAAAGCCTGATGGAGCAATGCCGCGTGAATGATGAAGGTCTTATAGATTGTAAAATTCTTTTATTTGGGAAGAATAGTTATATGAGGAAATGCTTATAATTTGACTGTACCATTTGAATAAGTATCGGCTAACTATGTGCCAGCAGCCGCGGTAATACATAGGATGCAAGCGTTATCCGGATTTACTGGGCGTAAAACGAGC
+
FGGGGGGF;EDFGGGEFGGGGGFFC@EFGGGGGGGGGGGGFGG7FGGCFFGGFGFDGGGGGGGGGGGGGEDAFGGG,EFFGGFC9EE,EEFGGFGGGFGGGGFFFGGGGGDDGGGFFFGGGGFFGGAFGGFECFEFEFFGCGGGC5FA?FGFAFGGGGFFGF9FGGGA:FFGGFGGGGGGGGGGD@DGGGG>>@EEGGGGGGGGGFGGGG79DGEGGGEDGCE5=FFGG7F?CDGEGGCFG3D/
@M03364:276:000000000-BLYN8:1:1101:5161:8827 1:N:0:1
ACTCCTACGGGAGGCAGCAGTAGGGAATCTTCGGCAATGGACGAAAGTCTGACCGAGCAACGCCGCGTGAGTGAAGAAGGTTTTCGGATCGTAAAACTCTGTTGTCAGAGAAGAACAAGGATGAGAGTAGAACGTTCATCCCTTGACGGTATCTAACCAGAAAGCCACGGCTAACTACGTGCCAGCAGCCGCGGTAATACGTAGGTGGCAAGCGTTTTCCGGATTTATTGGGCGTAAACCGAGG
+
GGGGGGGFGGGGGGGGGGGGGGGGGGGGGGGGGGGGGGGGEGGGDGGGGGGGGGGGGGGGFFGFGGGCFGGGGGGGGGGGGGGGGGGGGGGGGGGGGFGGGGGGCFFGDFGEGGFGGGE<<DCCF9D=DCF9ACFDAEFGC=FFDGCGGF+@BCFGGEFGCG7EFFGGEC7FC?CEGC@<<EGGFDCFCCC5EGEGGGGGFC2=CCEFCFFFC>;C*=F7ECEEGG7@FGGCDDEED<**19C)
@M03364:276:000000000-BLYN8:1:1101:23998:8839 1:N:0:1
ACTCCTACGGGAGGCAGCAGTAGGGAATCTTCGGCAATGGGGGCAACCCTGACCGAGCAACGCCGCGTGAGTGAAGAAGGTTTTCGGATCGTAAAACTCTGTTGTTAGAGAAGAACGTTAAGTAGAGTGGAAAGTTACTTAAGTGACGGTATCTAACCAGAAAGGGACGGCTAACTACGTGCCAGCAGCCGCGGTAATACGTAGGTCCCAAGCGTTGTCCGGATTTATTGGGCGTAAAGCGAGC
+
GGGGGGGGGGGGGGGGGGGGGGGGGGGGGGGGGGGGGGGGGGGGGGGGGGGGGGGGGGGGGGGGGGGGGGGGGGGGGGGGGGGGGGGGGGGGGGGGGGGGGGGGGGGGGGGGGGGGGGGDCGGGGGGGGGGGGGGGGGGGGGGGGGGGGGGGGGGGGGGGGGGGGGGGGGGGGGGGGGGGGGGGGGFFGGGGGGGGGGGGGFGGGGGGGGGGGGGGGGGGGGGG5CCGGFGFCCEEGGGGGDGC
@M03364:276:000000000-BLYN8:1:1101:3427:8839 1:N:0:1
ACTCCTACGGGAGGCAGCAGTGGGGAATATTGCACAATGGGCGCAAGCCTGATGCAGCCATGCCGCGTGTATGAAGAAGGCCTTCGGGTTGTAAAGTACTTTCAGCGAGGAGGAAGGCATTAAGGTTAATAACCTTGGTGATTGACGTTACTCGCAGAAGAAGCACCGGCTAACTCCGTGCCAGCAGCCGCGGTAATACGGAGGGTGCAAGCGTTAATCGGAATTACTGGGCGTAAAGCGCACG
+
CFDGGFGGGGGGGGGEGGGGFGGG7FGGGGFGFGDFFFGGGGGG7FGGGGGGGGCCGGFGGGGGGGDGDGFGFGGGGF8FCGGGGGGDCFFGGGGGGGGGGG9FGGGEEGG:EC,EFEFFGGGGFGGGGGGGGFFGE8?D?FDGFFFFGGEGGGDECEEFCFFGGGGGGGGE7DBC@EFFGGGGGGGGF8:>>EDEFFGFC1*=:EEGGFGFGGGGGGFGGGG5C79CEFGGG7CCFGGDDDGC
@M03364:276:000000000-BLYN8:1:1101:23597:8844 1:N:0:1
ACTCCTACGGGAGGCAGCAGTGGGGAATATTGCACAATGGGCGCAAGCCTGATGCAGCCATGCCGCGTGTATGAAGAAGGCCTTCGGGTTGTAAAGTACTTTCAGCGAGGAGGAAGGCGTTGTGGTTAATAACCGCAGCGATTGACGTTACTCGCAGAAGAAGCACCGGCTAACTCCGTGCCAGCAGCCGCGGTAATACGGAGGGTGCAAGCGTTAATCGGAATTACTGGGCGTAAAGCGCACG
+
GGGGGGGGGGGGGGGGGGGGGGGGGGGGGGGGGGGGGGGFGGGGGGGGGGGGGGGGGGGGGGGGGGGEGGGGGGGGGGGGGGGGGGGGFEGGGGGGGGGGGGGGGGGGGGGDGGGGGGGGGGGGDFFGGGGGGGGGGGGCGDGGGGGGGGGGGGGGDFGGGGGGGGGGGGGGGGGGFGGGGGGGGGFGGGGGEEGGGGGGGGDCCEGGGGGGG8EGFFFGGGCCFGGGEFGGD<EEGFGGDDG9
@M03364:276:000000000-BLYN8:1:1101:23360:8848 1:N:0:1
ACTCCTACGGGAGGCAGCAGTAGGGAATCTTCGGCAATGGGGGCAACCCTGACCGAGCAACGCCGCGTGAGTGAAGAAGGTTTTCGGATCGTAAAACTCTGTTGTTAGAGAAGAACGTTAAGTAGAGTGGAAAGTTACTTAAGTGACGGTATCTAACCAGAAAGGGACGGCTAACTCCGTGCCAGCAGCCGCGGTAATACATAGGATGCAAGCGTTATCCGGATTTACTGGGCGTAAAACGAGC
+
GGDGFGGGGGGGGGGGGGFGGGGGCFGGGGGGGGGGGGGFGGGGGGGDGGGGGGGGGGGGGGGGGGGGGECEFGGGGGGGGGGGGGGGGGEGGFGGFGGGGGGGGGDBFGGGGGFGGGGGGGGGGGDGGGGGGGGGFFDGGGF,9FEE>FG<FFGGGGFGGG@:FDFGGEGGFGGGG7FFFEGGGGG,CGCEGGGGCF?F9?FGGGGGGGGGGD;CEEGGGGGCEGFCGGGGGGGGDGDDDDG3
@M03364:276:000000000-BLYN8:1:1101:10211:8867 1:N:0:1
ACTCCTACGGGAGGCAGCAGTAGGGAATCTTCGGCAATGGGGGCAACCCTGACCGAGCAACGCCGCGTGAGTGAAGAAGGTTTTCGGATCGTAAAACTCTGTTGTTAGAGAAGAACGTTAAGTAGAGTGGAAAGTTACTTAAGTGACGGTATCTAACCAGAAAGGGACGGCTAACTACGTGCCAGCAGCCGCGGTAATACGTAGGTCCCAAGCGTTGTCCGGATTTATTGGGCGTAAAGCGAGC
+
GGGGGGGGGGGGGGGGGGGGGGGGGGGGGGGGGGGGGGGGGGGGGGGGGGGGGGGGGGGGGGGGGGGGGFGGGFGGGGGGGGGGGGGFFGGGGFGFGGGGGGGGGGGFFGGGGGGGGFFFEFFGG?FGGGGFFGGGGGGGGGFGGACFGEFGGGGGGGGGGGGGGGGGGGGGEFFGGGGGGG8EGGFGDGGGGGECEFGFGCGGGFFBFGGGGGEEE=FGGGEDECFGGGGGGGEEGGGGGGGC
@M03364:276:000000000-BLYN8:1:1101:9479:8874 1:N:0:1
ACTCCTACGGGAGGCAGCAGTAGGGAATCTTCGGCAATGGGGGCAACCCTGACCGAGCAACGCCGCGTGAGTGAAGAAGGTTTTCGGATCGTAAAACTCTGTTGTTAGAGAAGAACGTTAAGTAGAGTGGAAAGTTACTTAAGTGACGGTATCTAACCAGAAAGGGACGGCTAACTACGTGCCAGCAGCCGCGGTAATACGTAGGTCCCAAGCGTTGTCCGGATTTATTGGGCGTAAAGCGAGC
+
GGGGGGGGGGGGGGGGGGGGGFGGGGGGGGGGGGGGGGGGGGGGGGGGGGGGFGGGGGGGGGGGGGGEGGFFGGGGGGGGFFGGGGGGGGGGFGGGGGFGFGGGFGGGGGGFGEGGGFFFFGFGGGGGGGGGGGGGGGGFGGGGGGGGGGGGGGGGGGGGGGGGGGGGGGGGGGDGGGGGGGGGGGGGGGGGGGGGGGDGGGGGGGGGGGC;CEGGGGGGGGDEEFGGGGGGGGGGGGFFGCG5
@M03364:276:000000000-BLYN8:1:1101:28053:8884 1:N:0:1
ACTCCTACGGGAGGCAGCAGTGGGGAATATTGCACAATGGGCGCAAGCCTGATGCAGCCATGCCGCGTGTATGAAGAAGGCCTTCGGGTTGTAAAGTACTTTCAGCGAGGAGGAAGGCATTAAGGTTAATAACCTTAGTGATTGACGTTACTCGCAGAAGAAGCACCGGCTAACTCCGTGCCAGCAGCCGCGGTAATACGGAGGGTGCAAGCGTTAATCGGAATTACTGGGCGTAAAGCGCACG
+
GGGGGGGGGGGGEEEGGGFGGGGGGGGGGGGGGGFGGGG?EGGGCBGG7CF,CFGFG8ACFF@CBEGFECFGGGGGGGGFGGGGGGGGFGFG<BFGEFGGGGGGGFGCFDFGDGGDGCCFGGGGGGFF9DGFFGGGGGEG<EGGCFF:CFFFFGGGEFFFFFGGF@CGGGGCCBCFFGGFCEFGFGGGGGGGGGGDFGGFEGDGDGGGGG@*/CEGFG?FCEGGGFFGFG5EGDC5*:7CDC3/
@M03364:276:000000000-BLYN8:1:1101:13851:8918 1:N:0:1
ACTCCTACGGGAGGCAGCAGTGGGGAATATTGCACAATGGGCGCAAGCCTGATGCAGCCATGCCGCGTGTATGAAGAAGGCCTTCGGGTTGTAAAGTACTTTCAGCGAGGAGGAAGGCATTAAGGTTAATAATCTTAGTGATTGACGTTACTCGCAGAAGAAGCACCGGCTAACTCCGTGCCAGCAGCCGCGGTAATACGGAGGGTGCAAGCGTTAATCGGAATTACTGGGCGTAAAGCGCACG
+
GGGGGGGGGGGGGGGGGGGGGGGGGGGGGGGGGGGGGGGGGGGGGGGGGGGGGGGGGGGGGGGGGGGGGGGGGGGGGGGGGGGGGGGGGGGGGGGGGGGGGGGGGGGDGGGGGGGGGGGGGGFGGGGGGGGFFGGGGGGGGGGGGGGGGGGGGGGGGGGGGGGGGGGGGGGGGGGGGGGGGGGGGGGGGGGGGGGGGGGGGGGGGGGGGGGGGEGGGGGGGGGFCCGGGGGGGGDDFGGGDDGD
@M03364:276:000000000-BLYN8:1:1101:22042:8940 1:N:0:1
ACTCCTACGGGAGGCAGCAGTGGGGAATATTGCACAATGGGCGCAAGCCTGATGCAGCCATGCCGCGTGTATGAAGAAGGCCTTCGGGTTGTAAAGTACTTTCAGCGAGGAGGAAGGCATTAAGGTTAATAACCTTGGTGATTGACGTTACTCGCAGAAGAAGCACCGGCTAACTCCGTGCCAGCAGCCGCGGTAATACGGAGGGTGCAAGCGTTAATCGGAATTACTGGGCGTAAAGCGCACG
+
GGGGGGGGGGGGGGGGGGGGGGGGGGGGGGGGGGGGGGGGGGGGGGGGGGGGGGGGGGGGGGGGGGGGGGGGGGGGGGGGGGGGGGGGGGGGGGGGGGGGGGGGGGGGGGGGGGGGGGGGGGFGGGGFGGGGGGGGGGGGGGGGGGGGGGGGGGGGGGGGGGGGGGGGGGGGGGGGGGGGGGGGGGGGGGGGGGGGGGGGGGGDGGGGGGGGGGGGGGGGGGGGGGGGGGGGGGGGGGFDGGDC
@M03364:276:000000000-BLYN8:1:1101:12573:8948 1:N:0:1
ACTCCTACGGGAGGCAGCAGTAGGGAATCTTCGGCAATGGGGGCAACCCTGACCGAGCAACGCCGCGTGAGTGAAGAAGGTTTTCGGATCGTAAAACTCTGTTGTTAGAGAAGAACGTTAAGTAGAGTGGAAAGTTACTTAAGTGACGGTATCTAACCAGAAAGGGACGGCTAACTACGTGCCAGCAGCCGCGGTAATACGGAGGGTGCAAGCGTTAATCGGAATTACTGGGCGTAAAGCGCAC
+
GGGGGGGGGGGGGGGGGGGGGGGGGGGGGGGGGGGGGGGGGGGGGGGGGGGGGGGGGGEDFGGGGGGGGGGGGGGGGGGGGGGGGGGGGGGGGFGGGGGGGGGGGGGGFGGGGGGGGGFGGGGGGGGGGGGGGGGGGDFGGGGGGGGGGGGGGGGGGGGGGGGGGGGGGGGGDFGGGGGGGFGGGGGGGGGDDEEGGGGFEE>EE5EGGGFGGGGGGGGGFGEGGFGGGGGGGGGGGFGGDCD3
@M03364:276:000000000-BLYN8:1:1101:19461:8958 1:N:0:1
ACTCCTACGGGAGGCAGCAGTGGGGAATATTGCACAATGGGCGCAAGCCTGATGCAGCCATGCCGCGTGTATGAAGAAGGCCTTCGGGTTGTAAAGTACTTTCAGCGAGGAGGAAGGTGTTGTGGTTAATAACCGCAGCAATTGACGTTACTCGCAGAAGAAGCACCGGCTAACTCCGTGCCAGCAGCCGCGGTAATACGGAGGGTGCAAGCGTTAATCGGAATTACTGGGCGTAAAGCGAGCG
+
GGGGGGGGGGGGGGGGGGGGGGGGGGGGGGGGGGGGGGGGGGGGGGGGGGGGGGGGGGGDGGGGGGEGGGGGGGGGG8FGGGGGGGGGFGGGGGGGGGGGGGGGGGEFFEEEGGGGGEGGGGGGGGGGGGGFFGGGGGGGGGGGGGGGGGGGCFGGGGFGGGGGGGGGGGGGGGGFGGGGGGGGGGGFGGGGGGGGGGGGGEGGGGGGGGGGGGGGGGGGGGGGCGGGGGGGGG7EGFGGGGGG
@M03364:276:000000000-BLYN8:1:1101:19919:8961 1:N:0:1
ACTCCTACGGGAGGCAGCAGTGGGGAATATTGCACAATGGGCGCAAGCCTGATGCAGCCATGCCGCGTGTATGAAGAAGGCCTTCGGGTTGTAAAGTACTTTCAGCGAGGAGGAAGGCGTTGTGGTTAATAACCGCAGCGATTGACGTTACTCGCAGAAGAAGCACCGGCTAACTCCGTGCCAGCAGCCGCGGTAATACGGAGGGTGCAAGCGTTAATCGGAATTACTGGGCGTAAAGCGCACG
+
GGGGGGGGGGGGGGGGGGGGGGGGGGGGGGGGGGGGGGGGGGGGGGGGGGGGGGGGGGGGGGGGGGGGGGGGGGFGGGGGGGGGGGGGGGGGGGGGGGGGGGGGGGGEGGGGGGGGGGGGGGGGGGGGGGGGGGGGGGGGGGGGGGGGGGGGGGEGGGGGGGGGGGGGGGGDGGGGGGGGGGGGGGGGGGGGGGGGGGGGGGGGGGGGGGGGGGGGGGGGGGGGGGGGGGGGGGGGGGGGGDC7
@M03364:276:000000000-BLYN8:1:1101:17561:8962 1:N:0:1
ACTCCTACGGGAGGCAGCAGTGGGGAATATTGCACAATGGGCGCAAGCCTGATGCAGCCATGCCGCGTGTATGAAGAAGGCCTTCGGGTTGTAAAGTACTTTCAGCGAGGAGGAAGGCGTTGTGGTTAATAACCGCAGCGATTGACGTTACTCGCAGAAGAAGCACCGGCTAACTCCGTGCCAGCAGCCGCGGTAATACGGAGGGTGCAAGCGTTAATCGGAATTACTGGGCGTAAAGCGCACG
+
GGGGGGGGGGGGGGGGGGGGGGGGGGGGGGGGGGGGGGGGGGGGGGGGGGGGGGGGGGGGGGGGGGGGGGGGGGGGGGGGGGGGGGGGGGGGGGGGGGGGGGGGGGGGGGGGGGGFGGGGGGGGGGGGGGGGGGGGGGGGGGGGGGGGGGGGGGGGGGGGGGGGGGGGGGGGGGGGGGGGGGGGGGGGGGGGGGGGGGGGGGGGGGGGGGGGGGGGGGGFGGGGGGGGGFGGGDGGGGFGGGGD
@M03364:276:000000000-BLYN8:1:1101:10515:8965 1:N:0:1
ACTCCTACGGGAGGCAGCAGTAGGGAATCTTCGGCAATGGACGAAAGTCTGACCGAGCAACGCCGCGTGAGTGAAGAAGGTTTTCGGATCGTAAAACTCTGTTGTTAGAGAAGAACAAGGATGAGAGTAAAATGTTCATCCCTTGACGGTATCTAACCAGAAAGCCACGGCTAACTACGTGCCAGCAGCCGCGGTAATACGTAGGTGGCAAGCGTTGTCCGGATTTATTGGGCGTAAAGCGAGC
+
GGGGGGGGGGGGGGGGGGGGGGGGGGGGGGGGGGGGGGGGGGGGGGGGGGGGGGGGGGGGGGGGGGGGGGGGGGGGGGGGGGGGGGGGGGGGGGGGGGGGGGGGGGGGFGGGGGGGGGGGFGGFGGGGGGGGGGGGGGGGGGGGGGGGGGGGGGGGGGGGGGGGGDFGGGGGGGGGGGGGGGGGGGGGGGGGGGGGGGGCFGGGGGGGDGGGGGGGGGGGGGEGGFGGGGGGGGGGGGGGGDG)
@M03364:276:000000000-BLYN8:1:1101:24122:8965 1:N:0:1
ACTCCTACGGGAGGCAGCAGTGGGGAATATTGCACAATGGGCGCAAGCCTGATGCAGCCATGCCGCGTGTATGAAGAAGGTCTTCGGGTTGTAAAGTACTTTCAGCGAGGAGGAAGGCGTTGTGGTTAATAACCGCAGCGATTGACGTTACTCTCAGAAGAAGCACCGGCTAACTCCGTGCCAGCAGCCGCGGTAATACGGAGGGTTCAAGCGTTAATCGGAATTACCGGGCGTAAAGCGCACG
+
C@EFEFGFG>FGCCF@;@<EF8FA7@FFFFFGFGFG8F,,68FEG++:FF,CF@EFAF<@<,CFBCCFGG8CE<CFG@A,,CFDF7C+FB:FFCGGG<FGDGGFG<F+@FGG7FC<BEEG7=4B@8FBEFD,CF7+@FGEEFFGFBF:<>C,=,,,7,>7:<7::F7FGFD1<FF;,>FC@8?>*:,2;5C*::*;C?951*1*:***3<<CEE8C5:9*:E=/03++1:8E</:ACCG5)9)9
@M03364:276:000000000-BLYN8:1:1101:23532:8971 1:N:0:1
ACTCCTACGGGAGGCAGCAGTAGGGAATTTTTCACAATGGGCGAAAGCCTGATGGAGCAATGCCGCGTGAATGATGAAGGTCTTATAGATTGTAAAATTCTTTTATTTGGGAAGAATAGTTATATGAGGAAATGCTTATAATTTGACTGTACCATTTGAATAAGTATCGGCTAACTATGTGCCAGCAGCCGCGGTAATACATAGGATGCAAGCGTTATCCGGATTTACTGGGCGTAAAACGAGC
+
GGGGGGGGGGGGGGGFGGGGGGGGGGGGGGGGGGGGGGGGGGGGGGGGGGGGGGGGGGGGGGGGGGGGGGGGGGGGGGGGGGGGGGGGFGGGGGGGGGGGGGFGGGGGGGDCFFGGGGGGGGGGGGCGGGGGGGGGGGGGGGGGGGGGGGGGGGGGGGGGGFGGGGGGGGGGGGGGGGGGGGGGGGGGGGEGGGGGGGGGGGGGGGGGGGGGGGEGGGGGGGGGGGGGGGGGGGGGGFGGCDD3
@M03364:276:000000000-BLYN8:1:1101:10472:9015 1:N:0:1
ACTCCTACGGGAGGCAGCAGTAGGGAATCTTCGGCAATGGGGGCAACCCTGACCGAGCAACGCCGCGTGAGTGAAGAAGGTTTTCGGATCGTAAAACTCTGTTGTTAGAGAAGAACGTTAAGTAGAGTGGAAAGTTACTTAAGTGACGGTATCTAACCAGAAAGGGACGGCTAACTACGTGCCAGCAGCCGCGGTAATACGTAGGTCCCAAGCGTTGTCCGGATTTATTGGGCGTAAAGCGAGC
+
GGGGGGGGGGGGGGGEGGGGGGGGGGGGGGGEFGGGGGFGGFFFGFGGGGFFFGCGGDGGFGF>FGFFGCGGGGGGGGGGFFGGGGGFGGGGGFFFGGFGGGGGFGFGFF<@EFGFGDF8DECDDD<=FF@DGGGFFF9FGGGGGGGGGGGFGGF9@CCFCFG<FGGGEEFGG<8F9,CFFGFFGGGFG>EGGGC*;CFGC+BFGCFG5EC;FG/5=CFDCEEEGC9FF7</*1>E5CFCD7D)
@M03364:276:000000000-BLYN8:1:1101:7030:9018 1:N:0:1
ACTCCTACGGGAGGCAGCAGTAGGGAATCTTCGGCAATGGGGGCAACCCTGACCGAGCAACGCCGCGTGAGTGAAGAAGGTTTTCGGATCGTAAAACTCTGTTGTTAGAGAAGAACGTTAAGTAGAGTGGAAAGTTACTTAAGTGACGGTATCTAACCAGAAAGGGACGGCTAACTACGTGCCAGCAGCCGCGGTAATACGTAGGTCCCAAGCGTTGTCCGGATTTATTGGGCGTAAAGCGAGC
+
GGGGGGGGGGGGGGGGGGGGGGGGGGGGGGGGGGGGGGGGGGGGGGGGGGGGGGGGGGGGGGGGGGGGGGGGGGGGGGGGGGGGGGGGGGGGGGGGGGGGGGGGGGGGGGGGGGGGGGGGGGGGGGGGGGGGGGGGGGGGGGGGGGGGGGGGGGGGGGGGGGGGGGGGGGGGGGGGGGGGGGGGGGGGGGGGGGEGGGGGGGGGGGGGGGGGGGGGGGGGGGEG=FFGGGGGGGGGGGGGGGG3
@M03364:276:000000000-BLYN8:1:1101:24304:9057 1:N:0:1
ACTCCTACGGGAGGCAGCAGTAGGGAATTTTTCACAATGGGCGAAAGCCTGATGGAGCAATGCCGCGTGAATGATGAAGGTCTTATAGATTGTAAAATTCTTTTATTTGGGAAGAATAGTTATATGAGGAAATGCTTATAATTTGACTGTACCATTTGAATAAGTATCGGCTAACTATGTGCCAGCAGCCGCGGTAATACATAGGATGCAAGCGTTATCCGGATTTACTGGGCGTAAAACGAGC
+
GGGGGGGGGGGGGGGGGGGGGGGGGGGGGGGGGGGGGGGGGGGGGGGGGGGGGGGGGGGGGGGGGGGGGGGGGGGGGGGGGGGGGGFGGGGGGGGGGGGFFGGGGGGGGGGCFEGGGGGGGGGGEGDGGGGGGGGGGGGGGGGGGGFGGGGGFGGFGGGDGFFGAAFGGGGGGGG99C;DDFGDFGGGGGGGGEGG5EGFFGGGGA;DGGGGGGEEGGG7EEDCEGGGFFFGCGEDGGGGGGGC
@M03364:276:000000000-BLYN8:1:1101:11495:9067 1:N:0:1
ACTCCTACGGGAGGCAGCAGTGGGGAATATTGCACAATGGGCGCAAGCCTGATGCAGCCATGCCGCGTGTATGAAGAAGGCCTTCGGGTTGTAAAGTACTTTCAGCGAGGAGGAAGGCGTTGTGGTTAATAACCGCAGCGATTGACGTTACTCGCAGAAGAAGCACCGGCTAACTCCGTGCCAGCAGCCGCGGTAATACGGAGGGTGCAAGCGTTAATCGGAATTACTGGGCGTAAAGCGCACG
+
GGGGGGGGGGGGGGGGGGGGGGGGGGGGGGGGGGGGGGGGGGGGGGGGGGGGGGGGGGGGGGGGGGGGGGGGGGGGGGGGGGGGGGGGGGGGGGGGGGGGGGGGGGGGGGFGGGGGGFGGGGGGGGGGGGGGGGGGGGGGGFGGGGFFGGDGEFGGGFGGGGGGGGGGGGGGGGGGGGGGGGGGGGGGGGGGCCEEGGFFGCEEGGGEGGFFEGGGFGGGGGGGGGFFGGGGGDGGGG7DGGGD
@M03364:276:000000000-BLYN8:1:1101:18078:9089 1:N:0:1
ACTCCTACGGGAGGCAGCAGTAGGGAATCTTCGGCAATGGGGGCAACCCTGACCGAGCAACGCCGCGTGAGTGAAGAAGGTTTTCGGATCGTAAAACTCTGTTGTTAGAGAAGAACGTTAAGTAGAGTGGAAAGTTACTTAAGTGACGGTATCTAACCAGAAAGGGACGGCTAACTACGTGCCAGCAGCCGCGGTAATACGTAGGTCCCAAGCGTTGTCCGGATTTATTGGGCGTAAAGCGAGC
+
GGGGGGGGGGGGGGGGGGGGGGGGGGGGGGGGGGGGGGGGGGGGGGGGGGGGGGGGGGGGGGGGGGGGGGGGGGGGFGGGGFGGGGGGGGGGGGGGGGGGGGGGGGGGGGGGGGGGGGGGGFGGGGGGFGGGGGGGGDGGGGGGGGGGGGGGGGGGGGGGGGGGGGGGGGGGGGGGGGGGGGGGGGEGCGGGDEBEGGGGGGGGGGGGGGGGGGGGGGGGGGEEGGFGG?F=GGGGGFGGDGG5
@M03364:276:000000000-BLYN8:1:1101:8615:9092 1:N:0:1
ACTCCTACGGGAGGCAGCAGTAGGGAATCTTCGGCAATGGGGGCAACCCTGACCGAGCAACGCCGCGTGAGTGAAGAAGGTTTTCGGATCGTAAAACTCTGTTGTTAGAGAAGAACGTTAAGTAGAGTGGAAAATTACTTAAGTGACGGTATTTAACCAGAAAGCCACGGCTAACTACGTGCCAGCAGCCGCGGTAATACGTAGGTGGCAAGCGTTATCCGGATTTATTGGGCGTAAAGCGAGC
+
GGGGGGGGGGGGGGDGGGGGGFGGGGGGGFGGFGGGGGGGFGGGGGCEGFGFFGEEGGGFGGFGFGGGGCDFGGFGGGGGFGFGGGGGEGGGEFGGGGGGAFFGGFAFEFFFFGGGGFFFFF?FDAEFFCCFCDFGFDGFFGGGGCGGGGFGFGGGGGGGFGGGFCFGGGGGCFCFGGGGGGF@FCGGCGEGGGGGGFGGEGFGGGGGGGFGCEGGGG+<EC*7CFCECFGGGGGGG<DGGDG)
@M03364:276:000000000-BLYN8:1:1101:17416:9106 1:N:0:1
ACTCCTACGGGAGGCAGCAGTAGGGAATCTTCGGCAATGGGGGCAACCCTGACCGAGCAACGCCGCGTGAGGGAAGAAGGTTTTCGGATCGTAAAACTCTGTTGTCAGAGAAGAACAAGGGTGAGAGTGGAAAGTTACTTAAGTGACGGTATCTAACCAGAAAGGGACGGCTAACTACGTGCCAGCAGCCGCGGTAATACGTAGGTCCCAAGCGGTGTCCGGATTTATTGGGCGTAAAGCGAGG
+
FFE@CFGGGGECCGGGEGEFFGCFGEFGDGGGGDF:FFFGGGGGGGGCFGGFG<FGEC@FFGFGGGGGGFD,:=?CC<B<=C9FAEG7:C@FFF@,,BFFAF9?EFFGFFDFFFF838D<CFGFD,BFGEF>D=8<@,77@,@,@,<C@FG<BA,,=@:<B,35@<F*:F:FFC:FC,<FFFFC8EFGF5E585*8CE?+=ECFGG;C*<AC8C*2>:<+::EE*<++<EGDFD:53CFF/*9/
@M03364:276:000000000-BLYN8:1:1101:17008:9133 1:N:0:1
TCCTCCGGGAGGCAGCAGAGGGGAATATTGCAAAATGGGCGAAAGCCTGATCCAGCCATGCCGCGTGTGTGAAGAAGGTCTTCGGATTGTAAAGCACTTTAAGCTGGGAGGAAGGGCATTAACCTAATACGTTAGTGTTTTGACGTTACCGACAGAATAAGCACCGGCTAACTCTGTGCCAGCAGCCGCGGTAATACAGAGGGTGCAAGCGTTAATCGGAATTACTGGGCGTAAAGCGCGCGT
+
9FEF<AF:C@:FFCFCEE-CC,@CF8EFCF,C,;,;C<<FCEDC7<EFC8F<@FFGGGA8,CFGD:CFDGG,?FFEC,CC?EEC7FF:E<<,FF?<FFGG9,?,B?@+4BFGGGE>7<<,<CFD<FG9?AGFGF:,5DFFGF:<:C>FG===>CEGCFF9=CC,@:5:@F7B>CCFFGEGGG*>:D:>CCE14:C@9E++?8:C*8EBFGGCCECEE5EG*8+<CFCF=F*:9DGF7><C)1C
@M03364:276:000000000-BLYN8:1:1101:11680:9140 1:N:0:1
ACTCCTACGGAGGCAGCAGTAGGGAATCTTCGGCAATGGGGGCAACCCTGACCGAGCAACGCCGCGTGAGTGAAGAAGGTTTTCGGATCGTAAAACTCTGTTGTTAGAGAAGAACGTTAAGTAGAGTGGAAAGTTACTTAAGTGACGGTATCTAACCAGAAAGGGACGGCTAACTACGTGCCAGCAGCCGCGGTAATACGTAGGTCCCAAGCGTTGTCCGGATTTATTGGGCGTAAAGCGAGCG
+
GGGGGGGGGGGGGGGGGGGGGGGGGGGGGGGGGGGGGGGGGGGGGGGGGGGGGGGGGGGGGGGGGGGGGGGGGGGGGGGFGGGGGGGGGGGGGGGGGGGGGGGGGGGGGGGGGGGGGGGGGGGGGGGGGGGGGGGGGGGGGGGGGGGGGGGGGGGGGGGGGGGGGGGGGGGGGGGGGGGGGGGGGGGGGGGGGGGGGGGGGGGGGGGGGGGGGGGGGGGGGGEGGGGGGGGGGGDGGGGGGGGC
@M03364:276:000000000-BLYN8:1:1101:11237:9141 1:N:0:1
ACTCCTACGGGAGGCAGCAGTGGGGAATATTGCACAATGGGCGCAAGCCTGATGCAGCCATGCCGCGTGTATGAAGAAGGCCTTCGGGTTGTAAAGTACTTTCAGCGAGGAGGAAGGTGTTGTGGTTAATAACCGCAGCAATTGACGTTACTCGCAGAAGAAGCACCGGCTAACTCCGTGCCAGCAGCCGCGGTAATACGGAGGGTGCAAGCGTTAATCGGAATTACTGGGCGTAAAGCGCACG
+
GGGGGGGGGGGGGGGGGGGGGGGGGGGGGGGGGGGGGGGGGGGGGGGGGGGGGGGGGGGGGGGGGGGGGGGGGGGGGGGGGGGGGGGGGGGGGGGGGGGGGGGGGGGGGGGGGGGGGGGGGGGGGGGGGGGGGGEGGGGGGGFGGGGGGGGGGGGGGGGGGGGGGGGGGGGGGGGGGGGGGGGGGGGGGGGGGGGGGGGGGGGGGGGGGGGGGGDGGFCGGGGGGGGGGGGGGGGEFGGGGGDC
@M03364:276:000000000-BLYN8:1:1101:9522:9151 1:N:0:1
ACTCCTACGGGAGGCAGCAGTGGGGAATTTTTCACAATGGGCGAAAGCCTGATGGAGCAATGCCGCGTGAATGATGAAGGTCTTATAGATTGTAAAATTCTTTTATTTGGGAAGAATAGTTATATGAGGAAATGCTTATAATTCGACTGTACCATTTGAATAAGTATCGGCTAACTATGTGCCAGCAGCCGCGGTAATACATAGGATGCAAGCGTTATCCGGATTTACTGGGCGTAAAACGAGC
+
FGGGGGGGGGGGGGGGGGGGFGGGGGGGGGGGGGGGGGGGGGGGGGGGGFGGFGGGGGGGFFGGGGGGGGGGGGFGGGGGGGGGGGGGGGGGGGGGGGGGGGGGGGGGGGGGGEFGGGFGGFGGGGGGGGGGGGGGGGGGGGGGFGGGGGGGFGGGGGGGGGGGFGGGE@FGGGGGGGGGGGDFGGGGGGCEECEGCGGGGGGGGGGGGGGCCGGGGGGCCEGGGFFFGGGFFGGG<DDDGGD<
@M03364:276:000000000-BLYN8:1:1101:21454:9152 1:N:0:1
ACTCCTACGGGAGGCAGCAGTGGGGAATATTGCACAATGGGCGCAAGCCTGATGCAGCCATGCCGCGTGTATGAAGAAGGCCTTCGGGTTGTAAAGTACTTTCAGCGAGGAGGAAGGTGTTGTGGTTAATAACCGCAGCAATTGACGTTACTCGCAGAAGAAGCACCGGCTAACTCCGTGCCAGCAGCCGCGGTAATACGGAGGGTGCAAGCGTTAATCGGAATTACTGGGCGTAAAGCGCACG
+
GGGGGGGGGGGGGGGGGGGGGGGGGGGGGGGGGGGGGGGGGGGGGGGGGGGGGGGGGGGGGGGGGGGEGGGGGGGGGGGGGGGGFGGGGGGGGGGGGGGGGGGGGGGGGGGGGGGGGAFGGGGEDFGFFFGGGGGGGGGGFFFGGGG@FGGFFGGGGGGFGGGGGGFEGGGGGGGGGGGGGGGGGGGGGGGGGGGGGGGGGGGDGGGGGGGGGEGGGGGGGGGGGGGGF6@CGGCEGGGDGDG5
@M03364:276:000000000-BLYN8:1:1101:17107:9158 1:N:0:1
ACTCCTACGGGAGGCAGCAGTGGGGAATATTGCACAATGGGCGCAAGCCTGATGCAGCCATGCCGCGTGTGTGAAGAAGGCCTTCGGGTTGTAAAGTACTTTCAGCGAGGAGGAAGGCATTAAGGTTAATAACCTTAGTGATTGACGTTACTCGCAGAAGAAGCACCGGCTAACTCCGTGCCAGCAGCCGCGGTAATACCGAGGGCGCAAGGGTTAATCGGAATTACTGGGCGTAAAGCGGACG
+
FFFFCFGEGGGCEEFE@FFGGGGFC;FE<@EFGAFGGFEGGGGGGGEGGECEFECGGFCFGGGGGGGGEE,E<9FFFFFGGGFEF<FFEBFFGFGGC?FGGGCFGGGGEGG>:F4FC8DA?<,F9BF<?DCGC,C,CFFGGE,,5FFB=DCG,+@C7:5@FFCGGFFFGCCFF,37D*1*1D2,>,2:>:CGGG>8++>+133:C***3:****2/0+<*7*CFG9C7?F:*115C<773)7))
@M03364:276:000000000-BLYN8:1:1101:20695:9160 1:N:0:1
ACTCCTACGGGAGGCAGCAGTGGGGAATATTGCACAATGGGCGCAAGCCTGATGCAGCCATGCCGCGTGTATGAAGAAGGCCTTCGGGTTGTAAAGTACTTTCAGCGAGGAGGAAGGTGTTGTGGTTAATAACCGCAGCAATTGACGTTACTCGCAGAAGAAGCACCGGCTAACTCCGAGCCAGCAGCCGCGGTAATACGGAGGGTGCAAGCGTTAATCGGAATTACTGGGCGTAAAGCGCACG
+
GGGGGGGGGGGGGGGGGGGGGGGGGGGGGGGGGGGGGGGGGGGGGGGGGGGGGGGGGGGGGGGGGGGGGGGGGGGGGGGGGGGGGGGGGGGGGGGGGGGGGGGGGGGGGGGDGGGGGGGGGGGGGGGGGGGGGGGGGGGGGGGGGGGGGGGGGGGGGGGGGGGGGGGGGGGGGGGGGGGGGDGGGGGGGGGGGGGGGGGGGGGGGGGGGGGGGGGGGGGGGGGGGGGGGGGGGGEEGGGGGGGC
@M03364:276:000000000-BLYN8:1:1101:4001:9176 1:N:0:1
ACTCCTACGGGAGGCAGCAGTAGGGAATCTTCGGCAATGGACGAAAGTCTGACCGAGCAACGCCGCGTGAGTGAAGAAGGTTTTCGGATCGTAAAACTCTGTTGTCAGAGAAGAACAAGGGTGAGAGTGGAAAGTTCACCCCTTGACGGTATTTAACCAGAAAGCCACGGCTAACTACGTGCCAGCAGCCGCGGTAATACGTAGGTGGCAAGCGTTATCCGGATTTATTGGGCGTAAAGCGAGC
+
GGGGGGGGGGGGGGGGGGGGGGGGGGGGGGGGGGGGGGGGGGGGGGGGGGGGGGGGGGGGGGGGGGGGGGGGGGGGFGGGGGGGEFCFGGGGGGGGGGGGGGGGGGGGGGGGGGGGGGGGGFFGGGGGGGGGGGGGGFGFAFGGGGGGGGGGGGGGGGGFGGGGGGGGGGGGGGGGGGGGCDCFGGGGFFGGGGGGEFGGGGGGGGGGGGGGGGGGGCGFG5EGGGGGGGGGGCEGGGFCCCC)
@M03364:276:000000000-BLYN8:1:1101:5752:9189 1:N:0:1
ACTCCTACGGGAGGCAGCAGTGGGGAATATTGGACAATGGGCGAAAGCCTGATCCAGCCATGCCGCGTGTGTGAAGAAGGTCTTCGGATTGTAAAGCACTTTAAGTTGGGAGGAAGGGCATTAACCTAATACGTTAGTGTTTTGACGTTACCGACAGAATAAGCACCGGCTAACTCTGTGCCAGCAGCCGCGGTAATACGGAGGGTGCAAGCGTTAATCGGAATTACTGGGCGTAAAGCGCACG
+
GGGGGGGGGGGGGGGGGGGGGGGGGGGGGGGGGGGGGGGGGGGGGGGGGGGGGGGGGGGGGGGGGGGGGGGGGGGGGGGGGGGGGGGGGGGGGGGGGGGGGGGGGGGGGGGGGGGGGGGGGGGGGGFFGGGGGFFGGGGGGGGGGGGGGGGEGGGGGGGGGGGGGGGGGGGGGGGGGGGGGFGGGGGGCEGGCEGGGGGGGGGEEGGCFFGGGGGGGGGGG5EGGGGGGGGGGGGGGGFG3DG<
@M03364:276:000000000-BLYN8:1:1101:25428:9194 1:N:0:1
ACTCCTACGGGAGGCAGCAGTAGGGAATCTTCGGCAATGGGGGCAACCCTGACCGAGCAACGCCGCGTGAGTGAAGAAGGTTTTCGGATCGTAAAACTCTGTTGTTAGAGAAGAACGTTAAGTAGAGTGGAAAGTTACTTAAGTGACGGTATCTAACCAGAAAGGGACGGCTAACTACGTGCCAGCAGCCGCGGTAATACGTAGGTCCCAAGCGTTGTCCGGATTTATTGGGCGTAAAGCGAGC
+
GGGGGGGGGGGGGGGGGGGGGGFEGGGGGGGGGGGGGGGGGGGGGGGGGGGGGGGGEGGGGGGGGGGGGGGFFGGGGGGGGGGBEGGGGGGGFGGGGFGGGEGGGGGGGGGGFGGGGGGGGFGGGGGGGFFGFFGGGGGGGGGFGGGGGGGGGGGGGGGGGGGGGGGFDEGDCFGFFGGGGGGGGFC@FGGDGDCEGGGGGFGGGGGGGGGGGGEGGGGGGG=*;9?9<CFGF<E5D<7FDGD)
@M03364:276:000000000-BLYN8:1:1101:10019:9213 1:N:0:1
ACTCCTACGGGAGGCAGCAGTAGGGAATCTTCGGCAATGGGGGCAACCCTGACCGAGCAACGCCGCGTGAGTGAAGAAGGTTTTCGGATCGTAAAACTCTGTTGTTAGAGAAGAACGTTAAGTAGAGTGGAAAGTTACTTAAGTGACGGTATCTAACCAGAAAGGGACGGCTAACTACGTGCCAGCAGCCGCGGTAATACGTAGGTCCCAAGCGTTGTCCGGATTTATTGGGCGTAAAGCGAGC
+
GGGGGGGGGGEGEGGGGEGGGGGGGGGGGGGGGDGGGGGGGDDGGGGGG8FGDCFFCFGGGGGGGGGFG:FEGFGGGGGGGGGGGGGDGGGFGGGGGGFFGGEFEB,BEGGGGGGGGGGG+BDGGGGGDFGGF<>FADFFGFCEDFFG7FEFGGGGGGGFGGDE@C7CFGEGEGGGCGGFGG7;B:?FFEG>EGGGGGGFCEGGGGGFFGGGGGC8E=?C5CEC8E?CF7C5DGEEDCCCDDG5
@M03364:276:000000000-BLYN8:1:1101:2555:9234 1:N:0:1
ACTCCTACGGGAGGCAGCAGTAGGGAATTTTTCACAATGGGCGAAAGCCTGATGGAGCAATGCCGCGTGAATGATGAAGGTCTTATAGATTGTAAAATTCTTTTATTTGGGAAGAATAGTTATATGAGGAAATGCTTATAATTTGACTGTACCATTTGAATAAGTATCGGCTAACTATGTGCCAGCAGCCGCGGTAATACATAGGATGCAAGCGTTATCCGGATTTACTGGGCGTAAAACGAGC
+
GGGGGGGGGGGGGGGGGGGGGGGGGGGGGGGGGGGGGGGGGGGGGGGGGGGGGGGGGGGGGGGGGGGGGGFGGGGGGGGGGGGGGGFFDGGGGGGGGGGGGGGGGGGGGGGGGGGFGGGGGGGGGGGGGGGGGGGGGGGGGGGGGGGGGGGGGGGGGGFFGGGFGGGGGGGGGGGGGGGGGFFGGGGGGGGGGEEGGGGGGGGGGFGGGGGGGGGGGGGGGGGGGGGGGGGGGGGGGGGGDGG9
@M03364:276:000000000-BLYN8:1:1101:14210:9252 1:N:0:1
ACTCCTACGGGAGGCAGCAGTAGGGAATCTTCGGCAATGGACGAAAGTCTGACCGAGCAACGCCGCGTGAGTGAAGAAGGTTTTCGGATCGTAAAACTCTGTTGTCAGAGAAGAACAAGGGTGAGAGTGGAAAGTTCACCCCTTGACGGTATCTGACCAGAAAGCCACGGCTAACTACGTGCCAGCAGCCGCGGTAATACGTAGGTCCCAAGCGTTGTCCGGATTTATTGGGCGTAAAGCGAGC
+
GGGGGGGGGGGGGGGGGGGGGGGGGGGGGGGGGGGGGGGGGGGGGGGGGGGGGGGGGGGGGGGGGGGGGGGGGGGGGGGGGGGGGGGGGGGGGGGGGGGGGGGGGGGGGGGGGGGGGGGGGEGGGGGGGGGGGGGGGGGGGGGGGGGGGGGGGGGGGGGGGGGGGGGGGGGGGGGGGGGGGGGGGGGGGGGGGGGGGCEGGGGGGGGFFGGGGGGGGGGGGGG5EGGGGGG5FGGGGGGGGGG)
@M03364:276:000000000-BLYN8:1:1101:5436:9256 1:N:0:1
ACTCCTACGGGAGGCAGCAGTAGGGAATCTTCCACAATGGACGCAAGTCTGATGGAGCAACGCCGCGTGAGTGAAGAAGGTTTTCGGATCGTAAAACTCTGTTGTTGGAGAAGAACGTATTTGATAGTAACTGATCAGGTAGTGACGGTATCCAACCAGAAAGCCACGGCTAACTACGTGCCAGCAGCCGCGGTAATACGTAGGTGGCAAGCGTTGTCCGGATTTATTGGGCGTAAAGCGAGCG
+
GGGGGGGGGGGGGGGGGGGGGGGGGGGGGGGGGGGGGGGGGGGGGGGGGGGGGGGGGGGGGGGGGGGGGGGGGGGGGGGGGGGGGGGGGGGGGGGGGGGGGGGGGGGGGGGGGGGGGGGGGGGGGGGGGGGGGGGGGGGGGGGGGGGGGGGGGGGGGGGGGGGGGGGGGGGGGGGGGGGGGGGGGGGGGGGGGGGGGGGGEFFGGGGFFFFFGGG8E7CGE?EGGGGGGGGGGGGGGGGGGGGD
@M03364:276:000000000-BLYN8:1:1101:6806:9264 1:N:0:1
ACTCCTACGGGAGGCAGCAGTGGGGAATATTGCACAATGGGCGCAAGCCTGATGCAGCCATGCCGCGTGTATGAAGAAGGCCTTCGGGTTGTAAAGTACTTTCAGCGAGGAGGAAGGCATTAAGGTTAATAACCTTAGTGATTGACGTTACTCGCAGAAGAAGCACCGGCTAACTCCGTGCCAGCAGCCGCGGTAATACGGAGGGTGCAAGCGTTAATCGGAATTACTGGGCGTAAAGCGCACG
+
GGGGGGGGGGEGGGGGGGGGGGGGGGGGGGGGGGGGGGFGFFGCFGCFFGGGGGGGFGGG9<FFGEGGGF<FGGGGGGGG8CEGGGGGGGGGGFGFFGGG5EFFFE7CFGECCGGFGGGGFFE<EFE?FGGCADF9FGCFGGCFCE7FE>CFCGGGGC>CFGD@CFGGDGGGGGFECEFC*:ECDGFGCEGG=BBE?CF>88CE>B8BFGGGGGGGGDFEEGGGGGC9<?=EGD=*/:*93CCC
@M03364:276:000000000-BLYN8:1:1101:7676:9269 1:N:0:1
ACTCCTACGGGAGGCAGCAGTGGGGAATATTGCACAATGGGCGCAAGCCTGATGCAGCCATGCCGCGTGTATGAAGAAGGCCTTCGGGTTGTAAAGTACTTTCAGCGAGGAGGAAGGTGTTGTAGTTAATAGCTGCAGCAATTGACGTTACTCGCAGAAGAAGCACCGGCTAACTCCGTGCCAGCAGCCGCGGTAATACGGAGGGTGCAAGCGTTAATCGGAATTACTGGGCGTAAAGCGCACG
+
GGGGGGGGGGDCGGGGGGGGFGGGGGGGGGFGGFGGGGFFGGGGDGDGGGGGGAEGCFGGGGGGGGGEGGGGGGGGGGGGFGFGGGGCFFDC??FGG9@EEFGDDFGCFF@FGF<FEFFFGGGGFEFGFGGGFFGGFFDFGGGGDFGGGGGFGGGGGGGGGGG7CGFEGGGGGCFGGGGGGGGGGGGGGGGE5:EGGGGGDCCEGGGGGFGGGGGCEFFFDGGF@CFGGGGFGDGGGFFDGGG5
@M03364:276:000000000-BLYN8:1:1101:15864:9283 1:N:0:1
ACTCCTACGGGAGGCAGCAGTAGGGAATCTTCGGCAATGGACGAAAGCCTGACCGAGCAACGCCGCGTGAGTGAAGAAGGTTTTCGGATCGTAAAACTCTGTTGTCAGAGAAGAACAAGGGTGAGAGTGGAAAGTTCACCCCTTGACGGTATCTGACCAGAAAGCCACGGCTAACTACGTGCCAGCAGCCGCGGTAATACGTAGGTGGCAAGCGTTGTCCGGATTTATTGGGCGTAAAGCGAGC
+
EEGGGFFEGGGGCFGEGGDGG9FGGGGGFFFGGCGGDFFG9AE@FGG8EGGGFGCFGG7E<FGGGGECEFEDEGGFGGGGA,BF?FGCB=FAEFGGGCFA<F<?,C,ADFG8FGD<<48>BF3+=?A<,+,,<DGG,@F<8+@D<DFG+CF<D,@=FC:><FCBF,@>FGGGGG7FGGGGGGGGGGG7F>EGEGEG>FCGG:CFGFCFGGGFGGGGD*+<CEGDGGGC?CGGGGGGG3>FDCG5
@M03364:276:000000000-BLYN8:1:1101:20465:9285 1:N:0:1
ACTCCTACGGGAGGCAGCAGTGGGGAATATTGCACAATGGGCGCAAGCCTGATGCAGCCATGCCGCGTGTATGAAGAAGGCCTTCGGGTTGTAAAGTACTTTCAGCGAGGAGGAAGGTGTTGTGGTTAATAACCGCAGCAATTGACGTTACTCGCAGAAGAAGCACCGGCTAACTCCGTGCCAGCAGCCGCGGTAATACGGAGGGTGCAAGCGTTAATCGGAATTACTGGGCGTAAAGCGCACG
+
GGGGGGGGGGGGGGGGGGGGGGGGGGGGGGGGGGGGGGGGGGGGGGGGGGGGGGGGGGGGGGGGGGGGGGGGGGGGGGGGGGGGGGGGGGGGGGGGGGGGGGGGGGGGGGGGDGGGGGGGGGGGGGGGGGGGGGGGGGGGGGGGGGGGGGGGGGGGGGGGGGFGGGGGGGGDGGGGGGFGGGGGGGGGGGGGGGGGGGGGGGGGGGGCFFFGGGGGGGGGGGGGGGGGGGGGGGGGFGGGGGG<
@M03364:276:000000000-BLYN8:1:1101:22340:9287 1:N:0:1
ACTCCTACGGGAGGCAGCAGTAGGGAATCTTCGGCAATGGGGGCAACCCTGACCGAGCAACGCCGCGTGAGTGAAGAAGGTTTTCGGATCGTAAAACTCTGTTGTTAGAGAAGAACGTTAAGTAGAGTGGAAAGTTACTTAAGTGACGGTATCTAACCAGAAAGGGACGGCTAACTACGTGCCAGCAGCCGCGGTAATACGTAGGTCCCAAGCGTTGTCCGGATTTATTGGGCGTAAAGCGAGC
+
GGGGGGGGGGGGGGGGGGGGGGGGGGGGGGGGGGGGGGGGGGGGGGGGGGGGGGGGGGGGGGGGGGGFEEFFGGGGGGGGGGGGGGGGGGGGGGGGGGGGGGGGGGGGGGGGGGGGGGGGGGGGGGGGGGGGGGGGGGGGGGGGGGGGGGGGGGGGGGGGGGGGGGFCGGGGGGGGGGGGGGGGGGGGGGGGGGGGGGGGGGGGGGGGGFGGGGGGGGGGGGGGGFGGGGGGGGGGGGGGGGG3
@M03364:276:000000000-BLYN8:1:1101:14648:9306 1:N:0:1
ACTCCTACGGGAGGCAGCAGTGGGGAATATTGCACAATGGGCGCAAGCCTGATGCAGCCATGCCGCGTGTATGAAGAAGGCCTTCGGGTTGTAAAGTACTTTCAGCGAGGAGGAAGGCGTTGTAGTTAATAACTGCAGCGATTGACGTTACTCGCAGAAGAAGCACCGGCTAACTCCGTGCCAGCAGCCGCGGTAATACGGAGGGTGCAAGCGTTAATCGGAATTACTGGGCGTAAAGCGCACG
+
GGGGGGGGGGGGGGGGGGGGGGGGGGGGGGGGGGGGGGGGGGGGGGGGGGGGGGGGGGGGGGGGGGGGGGGGGGGGGGGGGGGGGGGGGGGGGGGGGGGGGGGGGGGGGGGEGGGGGGGFGGGGGGGGGGGGGGGGGGGGGGGGGGGGGGGGGEGGGGGGGGGGGGGGGGGGGGGGGGGGGGGGGGGGGGGGGGGGGGGGGGGGGGGGGGGGGGGDCFFGGGDGFGGGG?8CDGGGGGGGGGGC
@M03364:276:000000000-BLYN8:1:1101:17214:9307 1:N:0:1
ACTCCTACGGGAGGCAGCAGTAGGGAATCTTCGGCAATGGACGAAAGTCTGACCGAGCAACGCCGCGTGAGTGAAGAAGGTTTTCGGATCGTAAAACTCTGTTGTTAGAGAAGAACAAGGATGAGAGTAAAATGTTCGTCCCTTGACGGTATCTAACCAGAAAGCCACGGCTAACTACGTGCCAGCAGCCGCGGTAATACGTAGGTGGCAAGCGTTGTCCGGATTTATTGGGCGTAAAGCGAGC
+
GGGGGGGGGGGGGGGGGGGGGGGGGGGGGGGGGGGGGGGGGGGGGGGGGGGGGGGGGGGGGGGGGGGGGGGFGGGGGGGGGGGGFGGGGGGGGGGGGGGGGGGGGGGGFGGGGGGGGGGGGGGGGGGGGGGGGFGFGDGGGGGGGGGGGGGGGGGGGGGGGGFGGGGGGGGGGGGFCGGGGGGGGGGGGGGGGGGDGGGGFCFGGGGGGGGGCECGGGGGGGDGGGGGGGGGGGGEDFFGGGG3
@M03364:276:000000000-BLYN8:1:1101:21263:9324 1:N:0:1
ACTCCTACGGGAGGCAGCAGTGGGGAATATTGCACAATGGGCGCAAGCCTGATGCAGCCATGCCGCGTGTATGAAGAAGGCCTTCGGGTTGTAAAGTACTTTCAGCGAGGAGGAAGGCATTAAGGTTAATAACCTTAGTGATTGACGTTACTCGCAGAAGAAGCACCGGCTAACTCCGTGCCAGCAGCCGCGGTAATACGGAGGGTGCAAGCGCTAATCGGAATTACTGGGCGTAAAGCGCACG
+
GGGGGGGGGGGGGGGGGGGGGGGGGGGGGGGGGGGGGGGGGGGGGGGGGGGGGGGGGGGGGGGGGGGBFGGGGGGGGGGGGGGGGGGGGGGGGGGGGGGGGGGGGGGGGGGGGGGGGGGGGGGGGGGGGGGGGGGGGGFGGGGGGGGGGGGGGGGGGGGGGGGGGGGGGGGGGGGCGGGGGGGGGGGGGGGGGGGGGGGGGGGGGGGGGGGGGGGGGGGGGGDGGGFGEEGGGDGGGGGGGGGC
@M03364:276:000000000-BLYN8:1:1101:9359:9337 1:N:0:1
ACTCCTACGGGAGGCAGCAGTGGGGAATATTGCACAATGGGCGCAAGCCTGATGCAGCCATGCCGCGTGTATGAAGAAGGCCTTCGGGTTGTAAAGTACTTTCAGCGAGGAGGAAGGCATTAAGGTTAATAACCTTAGTGATTGACGTTACTCGCAGAAGAAGCACCGGCTAACTCCGTGCCAGCAGCCGCGGTAATACGGAGGGTGCAAGCGTTAATCGGAATTACTGGGCGTAAAGCGCACG
+
GGGGGGGGGGGGGGGGGGGGGGGGGGGGGGGGGGGGGGGGGGGGGGGGGGGGGGGGGGGGGGGGGGGGGGGGGGGGGGGGGGGGGGGGGGGGGGGGGGGGGGGGGGGGGGGGGGGGGGGGGGGGGGGGGGGGGGGGGGGGGGGGGGGFGGGGGGGGGGGGGGGGGGGGGGGGFGGGFEGGEFGGGGGGGGGGGGGGGGGGGGGGGGGGGGFG=8EDGGGGGGDGGGGGGGGGGCECDGGGGGGC
@M03364:276:000000000-BLYN8:1:1101:12439:9339 1:N:0:1
ACTCCTACGGGAGGCAGCAGTAGGGAATCTTCGGCAATGGACGAAAGTCTGACCGAGCAACGCCGCGTGAGTGAAGAAGGTTTTCGGATCGTAAAACTCTGTTGTTAGAGAAGAACAAGGATGAGAGTAAAATGTTCATCCCTTGACGGTATCTAACCAGAAAGCCACGGCTAACTACGTGCCAGCAGCCGCGGTAATACGTAGGTGGCAAGCGTTGTCCGGATTGATTGGGCGTAAAGCGAGC
+
FFGGGCDFGDFBCGEGGDFGFFGE@CFF@,CC@@CFEGGF<EFCC:CCAFGFE@FCECGFFEGE7BF@>?FFGDGGGGGGDC?FFGG@FEB<EFFDFDCE?FAF<?FGCEFGGGGFGGGGGFGFFGGGC?FGDF<C?CF9<FCFFDDCFFG<ACFGCFFGGGGDF>,DCGGDGCEFGC<CD71>>BF:F;CEGG8CGFFGGFF8CFGG6=<CF5;CEE77CEEE5*<<<EFCFCCGGG=FG<D3
@M03364:276:000000000-BLYN8:1:1101:10566:9344 1:N:0:1
ACTCCTACGGGAGGCAGCAGTAGGGAATCTTCGGCAATGGGGGCAACCCTGACCGAGCAACGCCGCGTGAGTGAAGAAGGTTTTCGGATCGTAAAACTCTGTTGTTAGAGAAGAACGTTAAGTAGAGTGGAAAGTTACTTAAGTGACGGTATCTAACCAGAAAGGGACGGCTAACTACGTGCCAGCAGCCGCGGTAATACGTAGGTCCCAAGCGTTGTCCGGATTTATTGGGCGTAAAGCGAGC
+
GGGGFGFGGGGCEEGGGGGGGGGGGFGGGGGF<FGGGGGGGCGGGGGGGGGGFEFEGGGGGGGGGGG:FGGGGGEGGCFFFDFGGGGGGGGGGFGGGGGGGGGGGGCGGGGFGGFGGFGCDFFFGFGFFFBDDEGDFGGG9FFGGGGGGGGGFGGFGCFGGGGGGGGGGFGGEFFGFGEGGGFGGGGGGFEG>EC7CFGGGGGGGGGGGGGFGGGE5:CFEE5CE9CFFFGGGGGGCGFFGGG)
@M03364:276:000000000-BLYN8:1:1101:4224:9358 1:N:0:1
ACTCCTACGGGAGGCAGCAGTAGGGAATCTTCGGCAATGGGGGCAACCCTGACCGAGCAACGCCGCGTGAGTGAAGAAGGTTTTCGGATCGTAAAACTCTGTTGTTAGAGAAGAACGTTAAGTAGAGTGGAAAGTTACTTAAGTGACGGTATCTAACCAGAAAGGGACGGCTAACTACGTGCCAGCAGCCGCGGTAATACGTAGGTCCCAAGCGTTGTCCGGATTTATTGGGCGTAAAGCGAGC
+
GGGGGGGGGGGGGGGGGGGGGGGGGGGGGGGGGGGGGGGGGGGGGGGGGGGGGGGGGGGGGGGGGGGCGGGGGGGGGGGGGGGGGGGGGGGGGGGGGGGGGGGGGGFGGGGGGGGGGGGGGGGGGGGGGGGGGGGGGGGGGGGGGGGGGGGFGGGFGGGGEFGGFGGGGGGGGGGGGGGGGGGGGGGGGGGGGGEGGGGGGGGGGGGGGGGGGGGGGGGGGEGGGGGGGGGGGGGGGFCGGGG3
@M03364:276:000000000-BLYN8:1:1101:14198:9363 1:N:0:1
ACTCCTACGGGAGGCAGCAGTGGGGGATATTGCACAATGGGCGCAAGCCTGATGCAGCCATGCCGCGTGTATGAAGAAGGCCTTCGGGTTGTAAAGTACTTTCAGCGAGGAGGAAGGCATTAAGGTTAATAACCTTAGTGATTGACGTTACTCGCAGAAGAAGCACCGGCTAACTCCGTGCCAGCAGCCGCGGTAATACGGAGGGTGCAAGCGTTAATCGGAATTACTGGGCGTAAAGCGCACG
+
GGGGGGGGGGGGGGGGGGGGGGGGGGGGGGGGGGGGGGGGGGGGGGGGGGGGGGGGGGGGGGGGGGGGGGGGGGGGGGGGGGGGGGGGGGGGGGGGGGGGGGGGGGGGGGGGGGGGGGGGGGGGGGGGGGGGGGGGGGGGGGGGGGGGGGGGGGGGGGGGGGGGGGGGGGGGGGGGGGGGGGGGGGGGGGGGGGGGGGGGGGGGGGGGGGGGGGGGGGGGGGEGGGGGGGGGGGGGGGGGGGGD
@M03364:276:000000000-BLYN8:1:1101:15112:9364 1:N:0:1
ACTCCTACGGGAGGCAGCAGTGGGGAATATTGGACAATGGGGGAAACCCTGATCCAGCCATGCCGCGTGTGTGAAGAAGGTCTTCGGATTGTAAAGCACTTTAAGTTGGGAGGAAGGGGTGAAGTAACGACTCACCTTTGACGTTACCAACAGAATAAGCACCGGCTAACTTCGTGCCAGCAGCCGCGGTAATACGAAGGGTGCAAGCGTTAATCGGAATAACTGGGCGTAAAGCGCGCGTAGG
+
GGGGGGGGGGGGGGGGGGGGGGGGGGGGGGGGGGGGGGGGGGGGGGGGGGGGGGGGGGGGGGGGGGGGGGGGGGGGGGGGGGGGGGGGGGGGGGGGGGGGGGGGGGGGGGGGGGGGGGGGGGGGGGGGGGGGGGGGGGGGGGGGGGGGGGGGGGGGGGGGGGGGGGGGFFGFGGFFGGGGGGGGGGGGGGGGGGGGGGGGGGGGGGGGGGGGGGGGGGGGECFGGGGGGGGGGGGGG5CCGGGG
@M03364:276:000000000-BLYN8:1:1101:11353:9384 1:N:0:1
ACTCCTACGGGAGGCAGCAGTAGGGAATCTTCCACAATGGACGAAAGTCTGATGGAGCAACGCCGCGTGAGTGAAGAAGGGTTTCGGCTCGTAAAGCTCTGTTGTTAAAGAAGAACGTGGGTGAGAGTAACTGTTCACCCAGTGACGGTATTTAACCAGAAAGCCACGGCTAACTACGTGCCAGCAGCCGCGGTAATACGTAGGTCCCGAGCGTTGTCCGGATTTATTGGGCGTAAAGCGAGCG
+
GGGGGGGGGGGGGGGGGGGGGGGGGGGGGGGGGGGGGGGGGGGGGGGFGGGGGGGGGGGGGGGGGGGGGGGGGGGGGGGGGGGGGGGGGGGGGGGFGGGGGGGGGGFGGFGGFGGFGGCEGEFGGGGFGGGGGGGGGCF=EGGGGGGGGGGGGGGGGGGGGGGGGGGGGGGGGGGGGGGGGGGGGGGGGGGGGGGBFFGGGGGGGGGGGGGGGEGEEDFEGEGGCCFGGGGGGGGGGGGGGGGC
@M03364:276:000000000-BLYN8:1:1101:7462:9391 1:N:0:1
ACTCCTACGGGAGGCAGCAGTGGGGAATATTGCACAATGGGCGCAAGCCTGATGCAGCCATGCCGCGTGTATGAAGAAGGCCTTCGGGTTGTAAAGTACTTTCAGCGAGGAGGAAGGCATTAAGGTTAATAACCTTAGTGATTGACGTTACTCGCAGAAGAAGCACCGGCTAACTCCGTGCCAGCAGCCGCGGTAATACGGAGGGTGCAAGCGTTAATCGGAATTACTGGGCGTAAAGCGCACG
+
GGGGGGGGGGGGGGGGGGGGGGGGGGGGGGGGGGGGGGGGGGGGGGGGGGGGGGGGGGGGGGGGGEDFFGFFGEFGGGGGGGGGGGGGFGGGGGGGGGGGGGGGGGGGGGGGGGGGGGGGGGGGGGGGFFGGGGFGGGFGFFGGGGGFGGGGGGGGGDGGGGGGGGGGGGGGGGGGFCGGGGGGGGGGGGGGGGDEGGGGGGGGGGGGGGGGGGGDGGGGGGGGFGGGG6@FGGGGGGGGGGGG
@M03364:276:000000000-BLYN8:1:1101:11294:9393 1:N:0:1
ACTCCTACGGGAGGCAGCAGTGGGGAATTTTGGACAATGGGCGCAAGCCTGATGCAGCCATGCCGCGTGTATGAAGAAGGCCTTCGGGTTGTAAAGTACTTTCAGCGAGGAGGAAGGTGTTGTGGTTAATAACCGCAGCAATTGACGTTACTCGCAGAAGAAGCACCGGCTAACTCTGTGCCAGCAGCCGCGGTAATACAGAGGGTGCAAGCGTTAATCGGAATTACTGGGCGTAAAGCGCGCG
+
GGGGGGGGGGGGGGGGGGGGGGGGGGGGGGGGGGGGGGGGGGGGGEGGGGGGGGGGGGGGGGGGGGGGGGGGGGGGGGGGGGGGGGGGGGGGGGGGGGGGGGGGGGGGGGGGGGGGGDFGGGGGGGGGGGGGGFGGGGGGGGGGFGEGGGEFFB>FGGGGGGGGGGGGGGGGGGCBFGG9CEFG7CGFGGGGGGG>CCCCF?CFGGGGGGGGGGGGGGGGD8CFGGGGGGGCDDEGCCFGCGGG
@M03364:276:000000000-BLYN8:1:1101:2341:9398 1:N:0:1
ACTCCTACGGGAGGCAGCAGTAGGGAATCTTCGGCAATGGGGGCAACCCTGACCGAGCAACGCCGCGTGAGTGAAGAAGGTTTTCGGATCGTAAAACTCTGTTGTTAGAGAAGAACGTTAAGTAGAGTGGAAAGTTACTTAAGTGACGGTATCTAACCAGAAAGGGACGGCTAACTACGTGCCAGCAGCCGCGGTAATACGTAGGTCCCAAGCGTTGTCCGGATTTATTGGGCGTAAAGCGAGC
+
GGGGGGGGGGGGGGGGGGGGGGGGGGGGGGGGGGGGGGGGGGGGGGGGGGGGGGGGGGGGGGGGGGGGGGGGGGGGGGGGFGGGGGGGGGGGGGGGGGGGGGGGGGGGGGGGGGGGGGGGGGGGGGGGGGGGGGGGGGGGGGGGGGGGGGGGGGGGGFGGGGGGGDGGDGDFGGGGGGGGGGGGGGGGGGGGGGGGGGGGGGGGGGGGGGGGGGGEGGGGGGGGGGGGGGGGGGGGGGGGCDG3
@M03364:276:000000000-BLYN8:1:1101:7300:9402 1:N:0:1
ACTCCTACGGGAGGCAGCAGTAGGGAATTTTTCACAATGGGCGAAAGCCTGATGGAGCAATGCCGCGTGAATGATGAAGGTCTTATAGATTGTAAAATTCTTTTATTTGGGAAGAATAGTTATATGAGGAAATGCTTATAATTTGACTGTACCATTTGAATAAGTATCGGCTAACTATGTGCCAGCAGCCGCGGTAATACATAGGATGCAAGCGTTATCCGGATTTACTGGGCGTAAAACGAGC
+
GGGGGGGGGGGGGGGGGGGGGGGGGGGGGGGGGGGGGGGGGGGGGGGGGGGGGGGGGGGGGGGGGDGGGGGGGGGGGGGGGGGGGGGGGGGGGGGGEGGGGGGGGGGGGGG@GGGGGGGGGGGGGGGGGGGGGGGGGGGGFGGGGGGGGGGGGFFGGGFEGGGGFGGGGGGGGGGGGGGGEFFFGGGGGCGGGGGGGGGGGGGGG9EGGGGFFEEEGGGGGGDGGGGGGGGGGCEGGGCGDDG:
@M03364:276:000000000-BLYN8:1:1101:5452:9431 1:N:0:1
ACTCCTACGGGAGGCAGCAGTAGGGAATCTTCCACAATGGACGAAAGTCTGATGGAGCAACGCCGCGTGAGTGAAGAAGGTTTTCGGATCGTAAAACTCTGTTGTTGGAGAAGAACGTATTTGATAGTAACTGATCAGGTAGTGACGGTATCCAACCAGAAAGCCACGGCTAACTACGTGCCAGCAGCCGCGGTAATACGTAGGTGGCAAGCGTTGTCCGGATTTATTGGGCGTAAAGCGAGCG
+
GGGGGGGGGGGGGGGGGGGGGGGGGGGGGGGGGGGGGGGGFGGGGGGGGGGGGGGGGGGGGGGGGGGGGGGGGGGGGGGGGGGGGGGGGGGGGGGGGGGGGGGGGGGGGGGGGGGGGGEFGGGGGGGGGGGGGGGGGGGGGGGGGGGGGGGGGGGGGGGGGFGGGGGGGGGGGGGGGGGGGGGGGGGGGGGGGGGGGGGGGGGGGGGGFFGGGGGGGGGGGDGGGGGGGGGGGGGGGDFGGGGC
@M03364:276:000000000-BLYN8:1:1101:24911:9439 1:N:0:1
ACTCCTACGGGAGGCAGCAGTGGGGAATATTGGACAATGGGCGAAAGCCTGATCCAGCCATGCCGCGTGTGTGAAGAAGGTCTTCGGATTGTAAAGCACTTTAAGTTGGGAGGAAGGGCATTAACCTAATACGTTAGTGTTTTGACGTTACCGACAGAATAAGCACCGGCTAACTCTGTGCCAGCAGCCGCGGTAATACAGAGGGTGCAAGCGTTAATCGGAATTACTGGGCGTAAAGCGCGCG
+
GGGGGGGGGGGGGGGGGGGGGGGGGGGGGGGGGGGGGGGGGGGGGGGGGGGGGGGGGGGGGGGGGGGGGGGGGGGGGGGGGGGGGGGDGGGGGGGGGGGGGGGGGFGGGDGGGGGGGGGGFGGGGGGGGGGGGGFGGGGGGGGGGGGGGGGGGGGGDFCGGGGGGGGGGGGGGGGGGGGGFGGGFGGGGE>EGGGGGGGGFEGGGEGGGGGGGGGGGGGGGDGGGGFGG6CCGG=E*CFCG<DD
@M03364:276:000000000-BLYN8:1:1101:26147:9440 1:N:0:1
ACTCCTACGGGAGGCAGCAGTGGGGAATATTGCACAATGGGCGCAAGCCTGATGCAGCCATGCCGCGTGTATGAAGAAGGCCTTCGGGTTGTAAAGTACTTTCAGCGAGGAGGAAGGCGTTGTGGTTAATAACCGCAGCGATTGACGTTACTCGCAGAAGAAGCACCGGCTAACTCCGTGCCAGCAGCCGCGGTAATACGGAGGGTGCAAGCGTTAATCGGAATTACTGGGCGTAAAGCGCACG
+
GGGGGGGFGGGGEGGGGGGGGGGGGFGGGGGFGGGGGGGGGFGGEGGGGGGGGAFGGGCFCFGGGGGGFC,EFGGFGGGGGGFFGGGGEFGEGGGG,<FGCFGGGGGGGGDGGEFDFGGC7:FEC=F<D@FGGGGEGDFEC<>+FAC>F7FGFGC7FCC7FFGGGFFGGCGGGGCCCEFFG@ECGDCF**CG5BC@CEGF55BED;CGGCF5C?8E5?75CG*/<F9C:<FGC<CGGFFGDGGD
@M03364:276:000000000-BLYN8:1:1101:20550:9443 1:N:0:1
ACTCCTACGGGAGGCAGCAGTGGGGAATATTGCACAATGGGCGCAAGCCTGATGCAGCCATGCCGCGTGTATGAAGAAGGCCTTCGGGTTGTAAAGTACTTTCAGCGAGGAGGAAGGTGTTGTGGTTAATAACCGCAGCAATTGACGTTACTCGCAGAAGAAGCACCGGCTAACTCCGTGCCAGCAGCCGCGGTAATACGGAGGGTGCAAGCGTTAATCGGAATTACTGGGCGTAAAGCGCACG
+
GGGGGGGGGGGEGGGGGGGGGGGGGGGGGGGGGGGGGGGGGGGGGGGGGGGGGFGGGGGGGGGGGGGGGGGGGGGGGGGGGGGGGGGGGGGGGGGGGGGGGGGGGGGGGGDGGGGGE<EGGGGGGGGGCGCFGGGDEGGGGGGGGGGGGGGGFEGGGGFFFFGGGGGGGGGGGGGGGGGGG;EFFGGGFGGGGGGGGGGGGGGGGGGGGGGGGEEDGFGGGGGGG?CFFCFGGGGGGGGGCDGD
@M03364:276:000000000-BLYN8:1:1101:23378:9456 1:N:0:1
ACTCCTACGGGAGGCAGCAGTAGGGAATCTTCGGCAATGGGGGCAACCCTGACCGAGCAACGCCGCGTCAGTGAAGAAGGTTTTCGGATCGTAAAACTCTGTTGTTAGAGAAGAACGTTAAGTAGAGTGGAAAGTTACTTAAGTGACGGTATCTAACCAGAAAGGGACGGCTAACTACGTGCCAGCAGCCGCGGTAATACGTAGGTCCCAAGCGTTGTCCGGATTTATTGGGCGTAAAGCGAGC
+
GGGGGGGGGGGGGGGGGGGGGFGGGGGGFGGGGGGGGGGGGGGGGGGGGGGGGGGGGGGGGGGGGGGGDFGGGGGGGGFGGGGGGGGGGGGGGGGGGGGGGGGGGFFGGGGGGGGGGGFGEFFGGFGGGGF9CGGGGGGFFGGGGGGGFGGGFGFGGCFFGGGGGGGGGGGGGGGGFFFGGGGFGFCGGEGGGGGGDFCCGGGGGG9+BFGGGGEEEGGCEEGG5AEFFGGGGGGGGCFGDCG7
@M03364:276:000000000-BLYN8:1:1101:14872:9456 1:N:0:1
ACTCCTACGGGAGGCAGCAGTGGGGAATATTGCACAATGGGCGCAAGCCTGATGCAGCCATGCCGCGTGTATGAAGAAGGCCTTCGGGTTGTAAAGTACTTTCAGCGAGGAGGAAGGTGTTGTGGTTAATAACTGCAGCAATTGACGTTACTCGCAGAAGAAGCACCGGCTAACTCCGTGCCAGCAGCCGCGGTAATACGGAGGGTGCAAGCGTTAATCGGAATTACTGGGCGTAAAGCGCACG
+
GGGGGGGGGGGGGGGGGGGGGGGGGGGGGGGGGGGDGGGGGGGGGGGGGGGGGGGGGGGGGGGGGGGGGGGGGGGGGGGGGGGGGGGGGGGGGGGGGGGGGGGGGGGFGGDGGGGGGGGGGGGGGGGGGGGGGGGGGGGGGGGGGGGGGGGGGGGGGGGGGGGGGGGGGGGGGGGGGGGGGGGGGGGGGGGGGGGGGGGGGGEGGGGGGGGGGEGGGGGGGGGGGGGGGGGGCDGGGGGGGGDC
@M03364:276:000000000-BLYN8:1:1101:23143:9462 1:N:0:1
ACTCCTACGGGAGGCAGCAGTGGGGAATATTGCACAATGGGCGCAAGCCTGATGCAGCCATGCCGCGTGTATGAAGAAGGCCTTCGGGTTGTAAAGTACTTTCAGCGAGGAGGAAGGTGTTGTGGTTAATAACCGCAGCAATTGACGTTACTCGCAGAAGAAGCACCGGCTAACTCCGTGCCAGCAGCCGCGGTAATACGGAGGGTGCAAGCGTTAATCGGAATTACTGGGCGTAAAGCGCACG
+
GGGGGGGGGGGGGGGGGGGGGGGGGGGGGGGGGGGGGGGGGGGGGGGGGGGGGGGGGGGGGGGGGGGGGGGGGGGGGGGGGGGGGGGGGGGGGGGGGGGGGGGGGGGGGGGGGGGGGEFGGGGGGGGGGGGGGGGGGGGGGGGGGGGGGGGGGGGGGGGGGGGGGGGDGGGGGGGGGGGGGGGGGGGGGGGGEGGGE?CGGGGGGGGGFGFGGGGGGGGGGGGGGGFGGGGGDGGGGGFGDDD7
@M03364:276:000000000-BLYN8:1:1101:15008:9477 1:N:0:1
ACTCCTACGGGAGGCAGCAGTAGGGAATCTTCGGCAATGGACGAAAGTCTGACCGAGCAACGCCGCGTGAGTGAAGAAGGTTTTCGGATCGTAAAACTCTGTTGTTAGAGAAGAACATGGGTGAGAGTAACTGTTCACCCCTTGACGGTATCTAACCAGAAAGGGACGGCTAACTACGTGCCAGCAGCCGCGGTAATACGTAGGTCCCAAGCGTTGTCCGGATTTATTGGGCGTAAAGCGAGCG
+
GGGGGGGGGGGGGGGGGGGGGGGGGGGGGGGGGGGGGGGGGGGGDGGGGGGGGGGGGGGGGGGGGGGGGGGGGGGGGGGGGGGGGGGGGGGGGGGGGGGGGGGGGGGGGGGGGGGGGGGGGGGGGGGGGGGGGGGGGGGGGGGGGGGGGGGGGGGGGGGGGGGGGGGGGGGGGGGGGGGGGGGGGGGGGGGGGGGGGGGGGGGGGGGGGGGGGGGGGGGGGGGDGGGGGGGGGGGGGGGGGGGD
@M03364:276:000000000-BLYN8:1:1101:15613:9483 1:N:0:1
ACTCCTACGGGAGGCAGCAGTAGGGAATCTTCGGCAATGGGGGCAACCCTGACCGAGCAACGCCGCGTGAGTGAAGAAGGTTTTCGGATCGTAAAACTCTGTTGTTAGAGAAGAACGTTAAGTAGAGTGGAAAGTTACTTAAGTGACGGTATCTAACCAGAAAGGGACGGCTAACTACGTGCCAGCAGCCGCGGTAATACGTAGGTCCCAAGCGTTGTCCGGAGTGATTGGGCGTAAAGCGAGC
+
GGGGGGGGGGGGGGGGGGGGGGGGGGGGGGGGGGGGGGGGGGGGGGGGGGGGGGGGGGGGGGGGGGGGGGGFGGGGGGGGGGGGGGGGGGGGGGGGGGGCEGGGGGGGGGGGGGGGGFGGGGFFAEGFGGGGFGGCFGGFGGGGGGFGGGGGGGGGGGGDGGGGGDGGGGGGGFGGGGGGFGGGFGGGGGGGGGGE>CFFFCFGDG;FF?FFFGEC=7CFC5:*;*<CGFC*55::DDCGDC<)
@M03364:276:000000000-BLYN8:1:1101:2775:9495 1:N:0:1
ACTCCTACGGGAGGCAGCAGTAGGGAATCTTCGGCAATGGGGGCAACCCTGACCGAGCAACGCCGCGTGAGTGAAGAAGGTTTTCGGATCGTAAAACTCTGTTGTTAGAGAAGAACGTTAAGTAGAGTGGAAAGTTACTTAAGTGACGGTATCTAACCAGAAAGGGACGGCTAACTACGTGCCAGCAGCCGCGGTAATACGTAGGTCCCAAGCGTTGTCCGGATTTATTGGGCGTAAAGCGAGC
+
GGGGGGGGGGGGGGGGGGGGGGGGGGGGGGGGGGGGGGGGGGGGGGGGGGGGGGGGGGGGGGGGGGGGGGGFGGGGGGGGGGGGGGGGGGGGGGGGGGGGGGGGGGGGGGGGGGGGGFGGGGGGGFGGGGGGGGGGGGGGGGGGGGGGGGGGGGGGFGGGGGGGGEGGGGGDGGGGGGGGGGGGGGGGGGGGGGGGGGGGGFGGGGGGGGGGGGGGDGGGGGGC5A?EFGGGGDGGGGGGGGG3
@M03364:276:000000000-BLYN8:1:1101:15112:9502 1:N:0:1
ACTCCTACGGGAGGCAGCAGTGGGGAATATTGCACAATGGGCGCAAGCCTGATGCAGCCATGCCGCGTGTATGAAGAAGGCCTTCGGGTTGTAAAGTACTTTCAGCGAGGAGGAAGGCATTGTGGTTAATAACCGCAGTGATTGACGTTACTCGCAGAAGAAGCACCGGCTAACTCCGTGCCAGCAGCCGCGGTAATACGGAGGGTGCAAGCGTTAATCGGAATTACTGGGCGTAAAGCGCACG
+
GGGGGGGGGGGGGGGGGGGGGGGGGGGGGGGGGGGGGGGGGGGGGGGGGGGGGGGGGGGGGGGGGGGGGGGGGGGGGGGGGGGGGGGGGGGGGGGGGGGGGGGGGGGGGGGGGGGGGGGGGGGGGGFGGGGGGGGGGGGGFFGGGGGGGGGGGGGGGGGGGGGFGGGGGGGGGGGGGGGGGGGGGGGGGGGGGGGGGGGGCEEGGGDGGGFFEEGGGGGGGGGGGGGGCGFGGCGEFGGGGGGC
@M03364:276:000000000-BLYN8:1:1101:16933:9521 1:N:0:1
ACTCCTACGGGAGGCAGCAGTAGGGAATTTTTCACAATGGGCGAAAGCCTGATGGAGCAATGCCGCGTGAATGATGAAGGTCTTATAGATTGTAAAATTCTTTTATTTGGGAAGAATAGTTATATGAGGAAATGCTTATAATTTGACTGTACCATTTGAATAAGTATCGGCTAACTATGTGCCAGCAGCCGCGGTAATACATAGGATGCAAGCGTTATCCGGATTTACTGGGCGTAAAACGAGC
+
GGGGGGGGGGGGGGGGGGGGGGGGGGGGGGGGGGGGGGGGGGGGGGGGGGGGGGGGGGGGGGGGGGGGGGGGGGFGGGGGGGGGGGGGGGGGGGGGGGGGGGGGGGGGGGGGGGGGGFGGGGGGGGGGGGGGGGGGGGGGGGFGGGGGGGGGGGGGGGFAFGGGGGGGGGGGGGGGGGGGGGGGGGGGGFGGGGGGGGGGGGGGGGGGGGGGGGGGGGGGGEGDEGGGGGGGGGGGGGGGGGG3
@M03364:276:000000000-BLYN8:1:1101:21750:9551 1:N:0:1
ACTCCTACGGGAGGCAGCAGTGGGGAATATTGCACAATGGGCGCAAGCCTGATGCAGCCATGCCGCGTGTATGAAGAAGGCCTTCGGGTTGTAAAGTACTTTCAGCGAGGAGGAAGGCATTAAGGTTAATAACCTTAGTGATTGACGTTACTCGCAGAAGAAGCACCGGCTAACTCCGTGCCAGCAGCCGCGGTAATACGGAGGGTGCAAGCGTTAATCGGAATTACTGGGCGTAAAGCGCACG
+
GGGGGGGGGGGGGGGGGGGGGGGGGGGGGGGGGGGGGGGGGGGGGGGGGGFGGGGGGGGGGGGGGGGFGEDGGGGGGGGGFGGGGCGGGGGGGFGGFGGGGGGGGGGCGGEFGGGGGGGGGGGGGGGGGGGGGGGGGGGGGGGGGGGGGGGGGGGGGGGGGGFFGGGGGDGGGGGGGGGGGGGGGGGGGGGGGGGEGGGGGGGGGGGGG?FGGGGG5CGGGGGGGGGGGFGGDGGGGGFGGGG5
@M03364:276:000000000-BLYN8:1:1101:16255:9552 1:N:0:1
ACTCCTACGGGAGGCAGCAGTAGGGAATCTTCGGCAATGGGGGCAACCCTGACCGAGCAACGCCGCGTGAGTGAAGAAGGTTTTCGGATCGTAAAACTCTGTTGTTAGAGAAGAACAAGGATGAGAGTAACTGTTCATCCCTTGACGGTATCTAACCAGAAAGCCACGGCTAACTACGTGCCAGCAGCCGCGGTAATACGTAGGTGGCAAGCGTTGTCCGGATTTATTGGGCGTAAAGCGAGCG
+
GGGGGGGGGGGGGGGGGGFGGGGGGGGGGGGGGGGGGGGGGGGGGGGGGGGGGGGGGGGGGGGGGGGGGGGGGGGGGGGGFFGGGGGGGGGGGGGGGGGGGGGGGGGGGGGGGGGGGGGGFGGGGGGGGGGGGGGGGGGGGGGGGGGGGGGGGGGGGGGGGGGGGGGGGGGGGGGGGGGGGGGGGGGGGGGGGGGGGGGGFGGGGGGGFCFGGGGDGCFGGGGGCCFFFGGEGGGGGGGDCDGC
@M03364:276:000000000-BLYN8:1:1101:8028:9557 1:N:0:1
ACTCCTACGGGAGGCAGCAGTAGGGAATCTTCGGCAATGGACGAAAGTCTGACCGAGCAACGCCGCGTGAGTGAAGAAGGTTTTCGGATCGTAAAACTCTGTTGGTAGAGAAGAACGTTGGTGAGAGTGGAAAGCTCATCAAGTGACGGTAACTACCCAGAAAGGGACGGCTAACTACGTGCCAGCAGCCGCGGTAATACGTAGGTCCCGAGCGTTGTCCGGATTTATTGGGCGTAAAGCGAGC
+
GGGGGGGGGGGGGGGGGGGGGGGGGGGGGGGGGGGGGGGGGGGGGGGGGGGGGGGGGGGGGGGGGGGGGGGGGGGGGGGGGGGGGGGGGGGGGGGGGGGGGGGGGGGGGGGGGGGGGGGGGGGGGGGGGGGGGGGGGGGGGFGGGCEGEFGGGGGGGGGGFGGGGGFGGGGGGGGGFGGGGGGGGGGGGGGGGGGGGGGGGGGGGGGGGGGGGGGDEGGGGGGGGFGGGGGFGGGGGGGDGCG5
@M03364:276:000000000-BLYN8:1:1101:8969:9608 1:N:0:1
ACTCCTACGGGAGGCAGCAGTAGGGAATCTTCGGCAATGGGGGCAACCCTGACCGAGCAACGCCGCGTGAGTGAAGAAGGTTTTCGGATCGTAAAACTCTGTTGTTAGAGAAGAACGTTAAGTAGAGTGGAAAGTTACTTAAGTGACGGTATCTAACCAGAAAGCCACGGCTAACTACGTGCCAGCAGCCGCGGTAATACGTAGGTGGCAAGCGTTGTCCGGATTTATTGGGCGTAAAGCGAGC
+
GGGGGGGGGGGGGGGGGGGGGGGGGGGGGGGGGGGGGGGGGGGGGGGGGGGGGGGGGGGGGGGGGGGGGGGGFFGGGGGGGGGGGGGGEGGGGGGGGGGGGGGGGGGGGGGGGGGGGGGGGGGGGGGGGGGGGFGGGGGGGGGGGGGGGGGGGGGGGGGGGGGGGGGGGGGGGGGGGGFFGGGGGGGGGGGGGGEGGGGGGGGGGGFGGGGGGGGEEGGGGGGGGDEGFGGFGGGGGCGGDGGC
@M03364:276:000000000-BLYN8:1:1101:12980:9609 1:N:0:1
ACTCCTACGGGAGGCAGCAGTAGGGAATCTTCGGCAATGGGGGCAACCCTGACCGAGCAACGCCGCGTGAGTGAAGAAGGTTTTCGGATCGTAAAACTCTGTTGTTAGAGAAGAACGTTAAGTAGAGTGGAAAGTTACTTAAGTGACGGTATCTAACCAGAAAGGGACGGCTAACTACGTGCCAGCAGCCGCGGTAATACGTAGGTCCCAAGCGTTGTCCGGATTTATTGGGCGTAAAGCGAGC
+
GGGGGGGGGGGGGGGGGGGGGGGGGGGGGGGGGGGGGGGGGGGGGGGGGGGGGGGGGGGGGGGGGGGGGGGGGGGGGGGGGGGGGGGGGGGGGGGGGGGGGGGGGGGGGGGGGGGGGGGGGGGGGGGGGGGGGGGGGGGGGGGGGGGGGGGGGGGGGGGGGGGGGGGGGGGGGGGGGGGGGGGGGGGGGGGGGGGGGGGFGGGGGGGGGGGGGGGGGGGGGG=EDGGGFGGGGGEEDCFGGGG3
@M03364:276:000000000-BLYN8:1:1101:27475:9615 1:N:0:1
ACTCCTACGGGAGGCAGCAGTGGGGAATATTGGACAATGGGCGAAAGCCTGATCCAGCCATGCCGCGTGTGTGAAGAAGGTCTTCGGATTGTAAAGCACTTTAAGTTGGGAGGAAGGGCATTAACCTAATACGTTAGTGCTTTGACGTTACCGACAGAATAAGCACCGGCTAACTCTGTGCCAGCAGCCGCGGTAATACAGAGGGTGCAAGCGTTAATCGGAATTACTTGGCGTAAAGCGCGCG
+
GGGAFEFFGGGD+@CFGGGGFGGFCGGGGGGFGGGGGGG8FFCG@FGGECFGCE<FFCDFDEF@F7CG@BFGGG<FECFGGGFGCFGF>FAFE<FGGCGGE9EFCFFFG:FGGG8F@FGGFGGGGFFGFDF9?FFGFGFFGGFGGGGEGGGGGGDEGGCFFFF9:FG7BEGGGGGFCCFF9DFGGGFGFEGED:8:FG,<<CFGDGG8<+@FGEDE7FFCGD*:CFFG7C669CGGC7*<3CDC
@M03364:276:000000000-BLYN8:1:1101:20094:9617 1:N:0:1
ACTCCTACGGGAGGCAGCAGTAGGGAATTTTTCACAATGGGCGAAAGCCTGATGGAGCAATGCCGCGTGAATGATGAAGGTCTTATAGATTGTAAAATTCTTTTATTTGGGAAGAATAGTTATATGAGGAAATGCTTATAATTTGACTGTACCATTTGAATAAGTATCGGCTAACTATGTGCCAGCAGCCGCGGTAATACATAGGATGCAAGCGTTATCCGGATTTACTGGGCGTAAAACGAGG
+
GGGGGGGGGGGGGGGGGGGGGGGGGGGGFGGFGGGGGGGGGGGGGGGGGGGGGGGGGGGGFFGGGGGGGGGGGGAFGGGGEFGGFGGGFC<CFGGG9FEE<FGGCGFDFGDGFGGGGCFFA<DFFEFFFGGFGGCFFFABFDGCAFFGDEAFEFGFFDEEEGDEFGGGF@:AFFD93EFFFGGGGFGGGGGDGGGGEEEFF9CGGGGGFGG7DEGGGGGGGGGGGECFGGGFGGDGGCF><<D)
@M03364:276:000000000-BLYN8:1:1101:7662:9622 1:N:0:1
ACTCCTACGGGAGGCAGCAGTGGGGAATATTGCACAATGGGCGCAAGCCTGATGCAGCCATGCCGCGTGTATGAAGAAGGCCTTCGGGTTGTAAAGTACTTTCAGCGAGGAGGAAGGCATTAAGGTTAATAACCTTAGTGATTGACGTTACTCGCAGAAGAAGCACCGGCTAACTCCGTGCCAGCAGCCGCGGTAATACGGAGGGTGCAAGCGTTAATCGGAATTACTGGGCGTAAAGCGCACG
+
GGGGGGGGGGGGGGGGGGFGGGGGGGGGGGGGGGGGGGGGGFFGGGGGGGGGGGGGGGGGGGGGGGGGGGFGGGGGGGGGGGGEFFGGGGGGGGGGGGGGGGGGGGGGGGGGGGGGGGGGGGGGGGGGGGGGFFGGGFFFGGGGGGGGGGGGGGGGGDGGGGGGGGGGGDEGGGGGGGGGGGGGFFGGFGGGGGGDFDGGG>ECGGGGGFGGGGGGGGGGGGGGFGGFGFEGGGGGGGGGGGGC
@M03364:276:000000000-BLYN8:1:1101:17494:9630 1:N:0:1
ACTCCTACGGGAGGCAGCAGTGGGGAATATTGCACAATGGAGGAAACTCTGATGCAGCAACGCCGCGTGAGCGATGAAGGTCTTCGGATCGTAAAGCTCTGTCTTTAGGGATGATAATGACAGTACCTAAGGAGGAAGCCACGGCTAACTACGTGCCAGCAGCCGCGGTAATACGTATGTGGCAAGCGTTATCCGGATTTATTGGGCGTAAAGCGAGCGCAGGCGGTCTGTTAAGTCTAATGTG
+
GGGGGGGGGGGGGGGGGGGGGGGGGGGGGGGGGGGGGGGGGGG7FGEFGGGGC<FGDGGGGGGDEGGGGG@CGECFEGGGGCCFGGG:BFFFFGGFGGGF<F<,F,AFGGGEFF9BBFEGEFGFF<,5,8B8=FBFAD?,=C>+33+,,3><+83+3,,5DFCCGFEF7*6EGD@D:,52@FF798*;***,<,41;5*?5>+<+BCEG=8C?;C=::>EEG***8ECC*<?C*9<*:*::::C
@M03364:276:000000000-BLYN8:1:1101:17455:9646 1:N:0:1
ACTCCTACGGGAGGCAGCAGTGGGGAATCTTCGGCAATGGGGGCAACCCTGACCGAGCAACGCCGCGTGAGTGAAGAAGGTTTTCGGATCGTAAAACTCTGTTGTTAGAGAAGAACGTTAAGTAGAGTGGAAAGTTACTTAAGTGACGGTATCTAACCAGAAAGGGACGGCTAACTACGTGCCAGCAGCCGCGGTAATACGTAGGTCCCAAGCGTTGTCCGGATTTATTGGGCGTAAAGCGAGC
+
GGGGGGGGGGGGGGGGGGGGGGGGGGGGGGGGGGGGGGGGGGGGGGGGGGGGGGGGGGGGGGGGGGGGGGGGGGGGGGGGEGGGGGGGGGGGGGGGGGGGGGGGGGGGGGGGGGGGGFGGGGGGGGGGGGGGGGGGGGGGGGGGGGGGGGGGGGGGGGGGGGGGGGGGGGGGGGGGGGGGGGGGGGGGGGGGGGGGGGGGFGGGGGGGGGGGGGGGGGGGGGEGGGGGGGGGGGGGGGGGDGG5
@M03364:276:000000000-BLYN8:1:1101:4241:9652 1:N:0:1
ACTCCTACGGGAGGCAGCAGTAGGGAATCTTCGGCAATGGGGGCAACCCTGACCGAGCAACGCCGCGTGAGTGAAGAAGGTTTTCGGATCGTAAAACTCTGTTGTTAGAGAAGAACGTTAAGTAGAGTGGAAAGTTACTTAAGTGACGGTATCTAACCAGAAAGGGACGGCTAACTACGTGCCAGCAGCCGCGGTAATACGTAGGTCCCAAGCGTTGTCCGGATTTATTGGGCGTAAAGCGAGC
+
GGGGGGGGGGGGGGGGGGGGGGGGGGGGGGGGGCGGGGGGGGGGGGGGGGGGGGGGGGGGGGGGGGGGGGGGGGGGGGGGGGGGGGGGGGGGGGGGGGGGGGGGGGGGGGGGGGGGGGGGGGGGGGGGGGGGGGGGGGGGGDFFFGGDGGGGGGGGGGGGGGGGGDFGGGGGGGGGGGGGGGGGGGGGGGGGGGGGGGGGGGGGGGGGGGGGGGGGGGGGGGGGGGGGGGGFGGGGGGGGDDG3
@M03364:276:000000000-BLYN8:1:1101:5393:9655 1:N:0:1
ACTCCTACGGGAGGCAGCAGTGGGGAATATTGCACAATGGGCGCAAGCCTGATGCAGCCATGCCGCGTGTATGAAGAAGGCCTTCGGGTTGTAAAGTACTTTCAGCGAGGAGGAAGGCGTTGTGGTTAATAACCTTAGTGATTGACGTTACTCGCAGAAGAAGCACCGGCTAACTCCGTGCCAGCAGCCGCGGTAATACGGAGGGTGCAAGCGTTAATCGGAATTACTGGGCGTAAAGCGTGCG
+
FGGGGGCGGGGGGGGGGGGGFGFGGGGGGGGGGGGGGGCGGGG@FGGGGGGGGGGGGGFGAFGGCGGGGBFGGGEFF8<FDFFDFGG7FGGGGFG,EFGGGGCFDFC>:BG@FGGG7FE4@FGCFFGGAFCGFF?<FFA=<DFGCFE3@F>DD:E:7@3DF<CDCFGDC>1CDFGFFEFFDFF7*BF7CE5*=8EEC?CC858CEBCB?C;;8?=*/<?FEDED679+<<@5CC55FGDC<CDC
@M03364:276:000000000-BLYN8:1:1101:9090:9675 1:N:0:1
ACTCCTACGGGAGGCAGCAGTGGGGAATATTGCACAATGGGCGCAAGCCTGATGCAGCCATGCCGCGTGTATGAAGAAGGCCTTCGGGTTGTAAAGTACTTTCAGCGAGGAGGAAGGCATTAAGGTTAATAACCTTAGTGATTGACGTTACTCGCAGAAGAAGCACCGGCTAACTCCGTGCCAGCAGCCGCGGTAATACGGAGGGTGCAAGCGTTAATCGGAATTACTGGGCGTAAAGCGCACG
+
GGGGGGGGGGGGGGGGGGGGGGGGGGGGGGGGGGGGGGGGGGGGGGGGGGGGGGGGGGGGGGGGGGGGGGGGGGGGGGGGGGGGGGGGGGGGGGGGGGGGGGGGGGGGGGGGGGGGGGGGGGGGFFGFGGGGGGGGGGFGGFGGGGGGGGGGGGGGGGGGGGGGGGFGDGGGGGGGGGGGGGGGGGGGGGGGGGGGGGGGGGGDGGGGGGGGGGGEFFCFGGGGCGFGGGGGGGGGGGGGGGG7
@M03364:276:000000000-BLYN8:1:1101:23448:9677 1:N:0:1
ACTCCTACGGGAGGCAGCAGTAGGGAATCTTCGGCAATGGACGAAAGTCTGACCGAGCAACGCCGCGTGAGTGAAGAAGGTTTTCGGATCGTAAAACTCTGTTGTCAGAGAAGAACAAGGGTGAGAGTGGAAAGTTCACCCCTTGACGGTATCTGACCAGAAAGCCACGGCTAACTACGTGCCAGCAGCCGCGGTAATACGTAGGTGGCAAGCGTTGTCCGGATTTATTGGGCGTAAAGCGAGC
+
GGGGGGGGGGGGGGGGGGGGGGGGGGGGGGGGGGGGGGGGGGGGGGGGGGGGGGGGGGGGGGGGGGGGGGGGGGGGGGGGFGFGGGGGGGFGGGGGGGGGGGGGGGGGGGGGGGGGGGGGGGGGGGGGGGGGGGGGGGGFGGFGGEFGGGDGGGGGGGGGGFFGGGGGGGGGGGGFGGGGGGGGGGGGGGGGGGGGGGGGGGGGGGFGF8CCCE=CC:EGE5CE8?CGFGGGGGGGGGG7DDG)
@M03364:276:000000000-BLYN8:1:1101:18957:9726 1:N:0:1
ACTCCTACGGGAGGCAGCAGTGGGGAATATTGGACAATGGGCGAAAGCCTGATCCAGCCATGCCGCGTGTGTGAAGAAGGTCTTCGGATTGTAAAGCACTTTAAGTTGGGAGGAAGGGCATTAACCTAATACGTTAGTGCTTTGACGTTACCGACAGAATAAGCACCGGCTAACTCTGTCCCAGCAGCCGCGGTAATACAGAGGGTGCAAGCGTTAATCGGAATTACTGGGCGTAAAGCGCGCG
+
FGGGGGGGGGGGGGGGGGGGGGGGGGGGGGGGGGGGGGGGGGGGGGGGGGGGGDCFGGGGGGGGGGGGGFGGGGGGGGGGGFGGGGGGGGGGGGGFGFGG8FEFFG<FGGGEGGGGGDGGGEFGGGGGGGGGGGGGGGGGGGGGGGGGGGGGGGGEEGGGFGGGFGGGGDGGGGGGGGF9FFGGGGGGGGGGGGGGGGGGGEGGGGGGGFGGGGCECFGCCCEFCF?EGGFGDGGGC*:CGGGG
@M03364:276:000000000-BLYN8:1:1101:8428:9731 1:N:0:1
ACTCCTACGGGAGGCAGCAGTGGGGAATATTGCACAATGGGCGCAAGCCTGATGCAGCCATGCCGCGTGTATGAAGAAGGCCTTCGGGTTGTAAAGTACTTTCAGCGAGGAGGAAGGCATTAAGGTTAATAACCTTAGTGATTGACGTTACTCGCAGAAGAAGCACCGGCTAACTCCGTGCCAGCAGCCGCGGTAATACGGAGGGTGCAAGCGTTAATCGGAATTACTGGGCGTAAAGCGCACG
+
GGGGGGGGGGGGGGGGGGGGGGGGGGGGGGGGGGGGGGGGGGGGGGGGGGGGGGGGGGGGGGGGGGGGGGGGGGGGGGGGGGGGGGGGGGGGGGGGGGGGGGGGGGGGGGGGGGGGGGGGGGGGGGGGGGGGGGGGGGGGGGGGFGGGGGGGGGGGGGGGGGGGGGGGGGGGGGGGGGGGGGGGGGGGGGGGGGGGGGGGEEGDGDEGGGGGGGGGGGGGGCCFEFGGGGGGGGGGGGGGDGGC
@M03364:276:000000000-BLYN8:1:1101:24129:9738 1:N:0:1
ACTCCTACGGGAGGCAGCAGTAGGGAATCTTCGGCAATGGGGGCAACCCTGACCGAGCAACGCCGCGTGAGTGAAGAAGGTTTTCGGATCGTAAAACTCTGTTGTTAGAGAAGAACGTTAAGTAGAGTGGAAAGTTACTTAAGTGACGGTATCTAACCAGAAAGGGACGGCTAACTACGTGCCAGCAGCCGCGGTAATACGTAGGTCCCAAGCGTTGTCCGGATGTATTGGGCGTAAAGCGAGC
+
GGGGGGGGGGGGGGGEGG@EGAFGGGGGGGGGGCFGEGGGGGGGGGGGGGGGGGDEGGGGGGGGGGGGGFEFGGGGGGGGFGGFGG77CFGFFEBEGGGGGGGFGGGGFFFGFGFGGGGC7FGGGD<FFFG9FFFGGGCFGGGFGGG@FG7FFGGGGGGGD:>FG>:FE@EGGC8DCC7FDGGFG@8FFF*:>EGCEFGGGGGCGG;:EGFGC?8ACE<?CCGG*A?9CEEGGGGGD<DFGGD5
@M03364:276:000000000-BLYN8:1:1101:11345:9740 1:N:0:1
ACTCCTACGGGAGGCAGCAGTAGGGAATCTTCGGCAATGGGGGCAACCCTGACCGAGCAACGCCGCGTGAGTGAAGAAGGTTTTCGGATCGTAAAACTCTGTTGTTAGAGAAGAACGTTAAGTAGAGTGGAAAGTTACTTAAGTGACGGTATCTAACCAGAAAGGGACGGCTAACTACGTGCCAGCAGCCGCGGTAATACGTAGGTCCCAAGCGTTGTCCGGATTTATTGGGCGTAAAGCGAGC
+
GGGGGGGGCGGGGGDGGGGGGGGGGGGGGGGGGGGGGGFGGGGDGFFFG,CFFCGGGGGGGGGECFGCFEEEFGGGGGGGGGGGGGGGGGGGGGFEGGGGGGGGFFGF<F<FFGFGGFGGGGFFC<FCFGGFGFGFFFGFGGGGGGFGGGGGGGFGCGGGGGFFGFGGCGGGGGGGGCGGGGGGGGGGGFEGGE>EEGFGGF9CEB<FCFFFEGG=EECCEEC:C+?+9CGGGGEGDCGFD3D5
@M03364:276:000000000-BLYN8:1:1101:20423:9754 1:N:0:1
ACTCTTACGGGAGGCAGCAGTGGGGAATATTGCACAATGGGCGCAAGCCTGATGCAGCCATGCCGCGTGTATGAAGAAGGCCTTCGGGTTGTAAAGTACTTTCAGCGAGGAGGAAGGCATTAAGGTTAATAACCTTAGTGATTGACGTTACTCGCAGAAGAAGCACCGGCTAACTCCGTGCCAGCAGCCGCGGTAATACGGAGGGTGCAAGCGTTAATCGGAATTACTTGGCGTAAAGCGCACG
+
GGGGGGGGGGGGGGGGGGGGGGGGGGGGGGGGGGGGGGGGGGGGGGGGGGGGGGGGGGGGGGGGGGGGGGGGGGGGGGGGGGGGGGGGGGGGGGGGGGGGGGGGFGGGGGGGGGGGGGGGGGGGGGGGGGGGGGGGGGFGGGGGGGGGGGGGGGGDGGGGGGGGGGGGGGGGGGGGGGGGGGGGGGGGGGGGGGGGGGGGGGGGGGGGGGGGGGGDGGGGGGGGGGGGGGGGGGGGFGGGGGGC
@M03364:276:000000000-BLYN8:1:1101:14669:9793 1:N:0:1
ACTCCTACGGGAGGCAGCAGTAGGGAATCTTCGGCAATGGGGGCAACCCTGACCGAGCAACGCCGCGTGAGTGAAGAAGGTTTTCGGATCGTAAAGCTCTGTTGTAAGAGAAGAATGTGTGTGAGAGTGGAAAGTTCACACAATGACGGTAACTTACCAGAAAGGGACGGCTAACTACGTGCCAGCAGCCGCGGTAATACATAGGATGCAAGCGTTATCCGGATTTACTGGGCGTAAAACGAGC
+
GGGGGGGGGGGGGGGGGGGGGGGGGGGGGGGGGGGGGGGGGGGGGGGGGGGGGGGGGGGGGGGGGGGGGGGGGGGGGGGGGGGGGGGGGGGGGGGGGGGGGGGGGFGGGGGGGGGGGGGGGGGGGGGGGGGGGGGGGGGGGGGGGGGGGGGGGGGGGGGGGGFGGGGGGGGGGGGGGGGGGGGGGGGGGGGGGGGGGFGGGGGGFGGGGGGGGGGGGGFGGGGGGGGGGEGFGGGDGGGGGGGC
@M03364:276:000000000-BLYN8:1:1101:6441:9806 1:N:0:1
ACTCCTACGGGAGGCAGCAGTAGGGAATCTTCGGCAATGGGGGCAACCCTGACCGAGCAACGCCGCGTGAGTGAAGAAGGTTTTCGGATCGTAAAACTCTGTTGTTAGAGAAGAACGTTAAGTAGAGTGGAAAGTTACTTAAGTGACGGTATCTAACCAGAAAGGGACGGCTAACTACGTGCCAGCAGCCGCGGTAATACGTAGGTCCCAAGCGTTGTCCGGATTTATTGGGCGTAAAGCGAGC
+
GGGGGGGGGGGGGGGGGGGGGGGGGGGGGGGGGGGGGGGGGGGGGGGGGGGGGGGGGGGGGGGGGGGGGGGGGGGGGGGGGGGGGGGGGGGGGGGGGGGGGGGGGGGGDGGGGGGGGEGCGG@DGFGGGGGGGGGGGGGGGGGGGGGGGGG7FGGGGGGGGFCFF7>DFEDFGGGGGFCFGGGFGFFFGGGGGGGGGGGGGGGGGGFFGGGGGGG8CGGGGGGGEGFFGGGFGDGG<5FGGDG7
@M03364:276:000000000-BLYN8:1:1101:7160:9811 1:N:0:1
ACTCCTACGGGAGGCAGCAGTGGGGAATATTGCACAATGGGCGCAAGCCTGATGCAGCCATGCCGCGTGTATGAAGAAGGCCTTCGGGTTGTAAAGTACTTTCAGCGAGGAGGAAGGCGTTGTGGTTAATAACCGCAGCGATTGACGTTACTCGCAGAAGAAGCACCGGCTAACTCCGTGCCAGCAGCCGCGGTAATACGGAGGGTGCAAGCGTTAATCGGAATTACTGGGCGTAAAGCGCACG
+
GGGGGGGGGGGGGGGGGGGGGGGGEGEFFGEFCF@FCFGGFGEEGGEGGGGFGGGGEFFFGGGGGGGF:FGCEGGFFDGGGGGFGGGGGGGFGGGGE<@FGFCCGFG@FGGGDGDFCCGGGGGGGGGGGGGCGCGGG7@FEGCCCFCGCF@FCCBBCGC<FGGCFGGGGGGGGGFGDGFCGFFGGGGGGCEGGEGD??9CEEGGGGE5CEF8*AEGFGGGGD5CCCCCGGFG)9EGC:7<<3/)
@M03364:276:000000000-BLYN8:1:1101:11105:9814 1:N:0:1
ACTCCTACGGGAGGCAGCAGTAGGGAATCTTCGGCAATGGGGGCAACCCTGACCGAGCAACGCCGCGTGAGTGAAGAAGGTTTTCGGATCGTAAAACTCTGTTGTTAGAGAAGAACGTTAAGTAGAGTGGAAAATTACTTAAGTGACGGTATCTAACCAGAAAGGGACGGCTAACTACGTGCCAGCAGCCGCGGTAATACGTAGGTCCCAAGCGTTGTCCGGATTTATTGGGCGTAAAGCGAGC
+
GGGGGGGGGGGGGGGGGGGGGGGGGGGGGGGGGGGGGGGGGGGGGGGGGGGGGGGGGGGGGGGGGGGGGGGGGGGGGGGGFGGGGGGGGGGGGGGGGGGGGGGGGGGGGGGGGGGGGGGGFGGGGGGGGGFGDFGGGGGGGGGGGGGGGGGGGGGGGGGGGGGGGGGGGGGGGGGGGGGGGGGGGGGGGGGGGGGGGGGGFFGGGGGGGGGGGGGGGGGGEEEAEGGGGGGFGGGGGCGFGGG)
@M03364:276:000000000-BLYN8:1:1101:14710:9818 1:N:0:1
ACTCCTACGGGAGGCAGCAGTAGGGAATCTTCGGCAATGGGGGCAACCCTGACCGAGCAACGCCGCGTGAGTGAAGAAGGTTTTCGGATCGTAAAACTCTGTTGTTAGAGAAGAACGTTAAGTAGAGTGGAAAGTTACTTAAGTGACGGTATCTAACCAGAAAGGGACGGCTAACTACGTGCCAGCAGCCGCGGTAATACGTAGGTCCCAAGCGTTGTCCGGATTTATTGGGCGTAAAGCGAGC
+
GGGGGGGGGGGGGGGGGGGGGGGGGGGGGGGGGGGGGGGGGGGGGGGGGGGGGGGGGGGGGGGGGGGGGGGGGGGGGGGGFFGGGGGGGGGGGGGGGGGGGGGGGGGGFFGGGGGFFFGGGGGFGDGGGGGGGGGGGGGCGFFGGGGGGGF<BFGGGGGGFFGGGGGFGGGGGGGGGGGFFGGGGGGCGGGDGGGDGGFFF?CFGGGGGGGGGGGGGGFFGGGGD+<EFGG5DDEGGGGGGGG<
@M03364:276:000000000-BLYN8:1:1101:10099:9831 1:N:0:1
ACTCCTACGGGAGGCAGCAGTAGGGAATCTTCGGCAATGGGGGCAACCCTGACCGAGCAACGCCGCGTGAGTGAAGAAGGTTTTCGGATCGTAAAACTCTGTTGTTAGAGAAGAACGTTAAGTAGAGTGGAAAGTTACTTAAGTGACGGTATCTACCCAGAAAAGGACGGCTAACTACGTGCCAGCAGCCGCGGTAATACCTAGGTCCAAAGCGTTTTCCGGATTTATTGGGCGTAAAGCGAGC
+
CFGGGFECFGC@7FGGGC<FF9CFGGEF9FFGGGG7@FE@FG>:F<@C@<<FE<FF@+7F@C+6FG7FGBEFGCEFFFFF<,FFFF77FGEA9<?9,B5<?F9A,?B5,C<<3,BFGBA=3,:5CB,:,3,,8BFAG<9,C=F<=,>@F>FCC@,,35>F:F7,3*65*11<1,DBCCCC7114BF,CF,:E88:1*?99++2+22?F+>>@FEEG**<<E5**1<FG?+0:DC:=5*:D)*))
@M03364:276:000000000-BLYN8:1:1101:29054:9843 1:N:0:1
ACTCCTACGGGAGGCAGCAGTAGGGAATTTTTCACAATGGGCGAAAGCCTGATGGAGCAATGCCGCGTGAATGATGAAGGTCTTATAGATTGTAAAATTCTTTTATGTGGGAAGAATAGTTATATGAGGAAATGCTTATAATTTGACTGTACCATTTGAATAAGTATCGGCTAACTATGTGCCAGCAGCCGCGGTAATACGTAGGTCCCAAGCGTTGTCCGGATTTATTGGGCGTAAAGCGAGC
+
GGGGGGGGGGGGGEGGGGGGGGGGGGGGGGGGGGGGGGGGGGGGGGGGGGGGGGGGGGGGGGFFGGGGGGGGGGFFGGGGGGGGGDAFFGFGGGGGEGGGGGGGGG,CFGGGGGFEEFGFGAFEGGGGGGGGGFGGGGGGGGGGGGGGGGFCFCED?FFGGDFGGGGDGDGFFEFGEGGGGGGGGGGGCFG6BEGGGGGFC@CGGF,?:9CGGGEGGEGCCE5/8A:7CFGFDD7CGGGGD*C)
@M03364:276:000000000-BLYN8:1:1101:8548:9921 1:N:0:1
ACTCCTACGGGAGGCAGCAGTAGGGAATCTTCGGCAATGGGGGCAACCCTGACCGAGCAACGCCGCGTGAGTGAAGAAGGTTTTCGGATCGTAAAACTCTGTTGTTAGAGAAGAACGTTAAGTAGAGTGGAAAGTTACTTAAGTGACGGTATCTAACCAGAAAGGGACGGCTAACTACGTGCCAGCAGCCGCGGTAATACGTAGGTCCCAAGCGTTGTCCGGATTTAATGGGCGTAAAGCGAGC
+
FGGGGFGGGGGGGGGEGGGGGGGCGGGGFGGFGDDGECFGGGGC@DDFGGGGFGGEGGEFGGGEGDE>CEFFFEEFFGGGGGGF9F@FGGFFGGFFGGGFGGFGFGFGCEFGFFGGGGFFD?FCDF<EF7FD<DGFEEDFF,EFAECCFFGGCFGGGGGGF7FGGCEEFGG7BFGCGFC<<8=,BB,88CB5C8CBBCCGEFGC@B;9CCGFFGGGE=FGGCEGGG?9FFFGFDGCD37:7<D1
@M03364:276:000000000-BLYN8:1:1101:17457:9937 1:N:0:1
ACTCCTACGGGAGGCAGCAGTGGGGAATATTGCACAATGGGCGCAAGCCTGATGCAGCCATGCCGCGTGTATGAAGAAGGCCTTCGGGTTGTAAAGTACTTTCAGCGAGGAGGAAGGCATTAAGGTTAATAACCTTAGTGATTGACGTTACTCGCAGAAGAAGCACCGGCTAACTCCGTGCCAGCAGCCGCGGTAATACGGAGGGTGCAAGCGTTGTCCGGATTTATTGGGCGTAAAGCGAGCG
+
GGGGGGGGGGGGGGGGGGGGGGGGGGGGGGGGGGGGGGGGGGGGGGGGGGGGGGGGGGGGGGGGGGGGGGGGGGGGGGGGGGGGGGGGFGGGFGGGFGGGGGGGGGGGGGGGFGGGGGGGGGGGGG?FFCFGGCFGGGGGDEFGGGGGGGGGGGGGGGGGGGGGGGGGGGGGGGGGGGGGGCFGGGGGGGGGGGGGGGGGGDGGGGGGFGGGGE=EGGGGGGGGEFFGGGGGGDGGGGGGGGGD
@M03364:276:000000000-BLYN8:1:1101:21243:9945 1:N:0:1
ACTCCTACGGGAGGCAGCAGTAGGGAATCTTCGGCAATGGACGAAAGTCTGACCGAGCAACGCCGCGTGAGTGAAGAAGGTTTTCGGATCGTAAAACTCTGTTGTTAGAGAAGAACGACGAGGAGAGTGGAAAGCTCCTCGTGTGACGGTATCTAACCAGAAAGGGACGGCTAACTACGTGCCAGCAGCCGCGGTAATACGTAGGTCCCGAGCGTTGTCCGGATTTATTGGGCGTAAAGCGAGG
+
GGGGGGGGGGGGGGGGGGGGGGGGGGGGGGGGGGGGGFGGGGGGGGGGGGGGGGGGGGGGGGGGGGGGGFFFGGGGGGGGGGGGGGGGGGGGGGGGGGGGGGGGGGGGFGGGGGFFGFEGGGGGGGGGGGGGGFFFF@FGCFGGGGGGGEGGGGGGGFFFG,<C7FFGGGGGGGGGGFGGGFEGGGGFGGGDDGEECF9<FCECCC:CG=8EG/1;57CGEGGGCCFGGGGGGD*1>CGGGD<)
@M03364:276:000000000-BLYN8:1:1101:28890:9969 1:N:0:1
ACTCCTACGGGAGGCAGCAGTAGGGAATCTTCGGCAATGGGGGCAACCCTGACCGAGCAACGCCGCGTGAGTGAAGAAGGTTTTCGGATCGTAAAACTCTGTTGTTAGAGAAGAACGTTAAGTAGAGGGGAAAGTTACTTAAGTGACGGTATCTAACCAGAAAGGGACGGCTAACTACGTGCCAGCAGCCGCGGTAATACGTAGGTCCCGAGCGTTGTCCGGATTTATTGGGCGTAAAGCGAGG
+
GGGFGFGGGGGGCFGGEFFGGGFGGFGGGEDFFCFGGGGFGGGCCGGGGCGGGGGGGGGGGE7FCFGGEGG?FCFFGFGGGFCDEFEGGGFGGGCFDFDFGGFF<=EFGGGGGGGFG<FG@FACF@F,BFEEGFGCFGGGFCFCGFGEECG7FGGG>FCGGGGGD:CGGC7<CF@FFFEFAFG;C7CGGGGGG>*1:+2?8BFCDE7+8CEEDE:8E:+9:CC=*<CFCGCGCCGGGFGGDG3)
@M03364:276:000000000-BLYN8:1:1101:9542:9973 1:N:0:1
ACTCCTACGGGAGGCAGCAGTAGGGAATCTTCGGCAATGGGGGCAACCCTGACCGAGCAACGCCGCGTGAGTGAAGAAGGTTTTCGGATCGTAAAACTCTGTTGTTAGAGAAGAACGTTAAGTAGAGTGGAAAATTACTTAAGTGACGGTATCTAACCAGAAAGGGACGGCTAACTACGTGCCAGCAGCCGCGGTAATACGTAGGTCCCAAGCGTTGTCCGGATTTATTGGGCGTAAAGCGAGC
+
GGGGGGGGGGGGGGGGGGGGGGGGGGGGGGGGGGGGGGGGGGGGGGGGGGGGGGGGGGGGGGGGGGGGGGGGGGGGGGGGGGGGGGGGGGGGGGGGGGGGGGGGGGGGGGGGGGGGGGFGGGGGGGGGGGGGGGGGGGGGGGGGGGGGGGGGGGGGGGGGGGGGGGGGGGEGGGGGGGGGGGGGGGGGGGGGGGGGGGGGGGGGGGDEFGGGGGGGDGGGGCEGGGGGGGCFFGGGGGGGGGG7
@M03364:276:000000000-BLYN8:1:1101:8428:9980 1:N:0:1
ACTCCTACGGGAGGCAGCAGTGGGGAATATTGCACAATGGGCGCAAGCCTGATGCAGCCATGCCGCGTGTATGAAGAAGGCCTTCGGGTTGTAAAGTACTTTCAGCGAGGAGGAAGGTGTTGTGGTTAATAACCACAGCAATTGACGTTACTCGCAGAAGAAGCACCGGCTAACTCCGTGCCAGCAGCCGCGGTAATACGGAGGGTGCAAGCGTTAATCGGAATTACTGGGCGTAAAGCGCACG
+
GGGGGGGGGGGGGGGGGGGGGGGGGGGGGGGGGFGGGGGGGGGGGGGGGGGGGGGGGGGGGGGGGGGGGGGGGGFGGGGGFGGGGGGGGGGGGGGGGGGGGGGGGGGDFEFGG:FFFFCGGGGGGGGGGGGGGGGGGGGGGGFGGGGGGGGGGGGGGGGGGGGGGGGDEGGGFGGGGGGGGGGGGGGGGGGGGGGGFGGFEEEGGGGGGGGGGGEDFFGGGGGGGGDFFFGGG)7EFGGDDGG3
@M03364:276:000000000-BLYN8:1:1101:14124:9983 1:N:0:1
ACTCCTACGGGAGGCAGCAGTAGGGAATCTTCGGCAATGGACGAAAGTCTGACCGAGCAACGCCGCGTGAGTGAAGAAGGTTTTCGGATCGTAAAACTCTGTTGTTAGAGAAGAACAAGGATGAGAGTAAAACGTTCATCCCTTGACGGTATCTAACCAGAAAGCCACGGCTAACTACGTGCCAGCAGCCGCGGTAATACGTAGGTGGCAAGCGTTGTCCGGATTTATTGGGCGTAAAGCGAGC
+
GGGGGGGGGGGGGGGGGGGGGGGGGGGGGGGGGGGGGGGGGGGGGGGGGGGGGGGGGGGGGGGGGGGFGGGGGGGGGGGGGGGGGGGGGGGGGGGGGGGGGGGGGGGGGGGGGGGGGGGFFFGGGGGGGGGGGGGGGGGGGGGGGGGGGGGGGGFGGGGGGGGGGGGGGGGGGGGGGGDGGGGGGGGGGGGGGGGGGGGGGGGGGGGGGGGGGGGGGGGGGGGGGGGGGCF=FGGGGGFFGGG)
@M03364:276:000000000-BLYN8:1:1101:28524:9994 1:N:0:1
ACTCCTACGGGAGGCAGCAGTGGGGAATATTGCACAATGGGCGCAAGCCTGATGCAGCCATGCCGCGTGTATGAAGAAGGCCTTCGGGTTGTAAAGTACTTTCAGCGAGGAGGAAGGCATTAAGGTTAATAACCTTAGTGATTGACGTTACTCGCAGAAGAAGCACCGGCTAACTCCGTGCCAGCAGCCGCGGTAATACGGAGGGTGCAAGCGTTAATCGGAATTACTGGGCGTAAAGCGAACG
+
FFFGGFFGEGFGGGGGCFGFF<FFGGGDEGEFFCDEG<EFFFECEGGCFEGC<AFGGCGGG8C<CBF@>FCFG9FFFGFFFGFGCGDDEE:FFG<FEE<5C<,ED,=FGGFCCCC<C<EGFFGGFFF,?DG?FAFCFG,55E,C<F+6DF:F,CF>FGG:3FC<F@7:C@CGC@FGGDCFGEGGGFC:,:8E5BCCFFGFECEEG8*1+3>*ABE87<+:CEG=EFEC:?8*7CEGFFCC*)))
@M03364:276:000000000-BLYN8:1:1101:19956:9997 1:N:0:1
ACTCCTACGGGAGGCAGCAGTGGGGAATATTGCACAATGGGCGCAAGCCTGATGCAGCCATGCCGCGTGTATGAAGAAGGCCTTCGGGTTGTAAAGTACTTTCAGCGGGGAGGAAGGCGTTATGGTTAATAACCGCAGCGATTGACGTTACTCGCAGAAGAAGCACCGGCTAACTCCGTGCCAGCAGCCGCGGTAATACGGAGGGTGCAAGCGTTAATCGGAATTACTGGGCGTAAAGCGCACG
+
CECFGGGGGGEGGGGGGGGFGGGGGGGGGGFGGGGGFGGFFGCGGGGFGFGGGGGGGGGGGGGGCGG=CC8FFFGGGGFGGGFFFFGDGGGGGDGG?FGFFCGFGGG+@CFEE7F8FFGGC+,:DD=DFGGGGGGDCEGGFFFFGGGGGGGFEEGGGDGGFGGGGGGGGGGGCGGCGGGGGG@GGGG8FEGGGE>EFGGGGGE>ECEGGGGGGGGGGGGGDGEGGFGGG6:CD9CE<FGGGGGD
@M03364:276:000000000-BLYN8:1:1101:18248:9998 1:N:0:1
ACTCCTACGGGAGGCAGCAGTGGGGAATATTGCACAATGGGCGCAAGCCTGATGCAGCCATGCCGCGTGTATGAAGAAGGCCTTCGGGTTGTAAAGTACTTTCAGCGAGGAGGAAGGCATTAGGGTTAATAACCTTAGTGATTGACGTTACTCGCAGAAGAAGCACCGGCTAACTCCGTGCCAGCAGCCGCGGTAATACGGAGGGTGCAAGCGTTAATCGGAATTACTGGGCGTAAAGCGCACG
+
GGGGGGGGGGGGGGGGGGGGGGGGGGGGGGGFGFGGGGGGFGGGGGGGGGGGFGGGGGGGGGGGGGGGG:FGGGGGGGGGGGGGGGGGGGGGGGGGFEGGGGGGGACCFGGCEGGGGGGGGGGGGGGGGFGGFFGGFGFFGGFEGGGGGGGGGGGDGGGGFGGGGGGGFGGGGGGAFGGGGGGGGGGGGGGGGGGGGGGGGDGEGGEEGFGGGGGGG77AEGEFDGGGGGGGGGEGGGFGG:CD
@M03364:276:000000000-BLYN8:1:1101:9079:10012 1:N:0:1
ACTCCTACGGGAGGCAGCAGTAGGGAATTTTTCACAATGGGCGAAAGCCTGATGGAGCAATGCCGCGTGAATGATGAAGGTCTTATAGATTGTAAAATTCTTTTATTTGGGAAGAATAGTTATATGAGGAAATGCTTATAATTTGACTGTACCATTTGAATAAGTATCGGCTAACTATGTGCCAGCAGCCGCGGTAATACATAGGATGCAAGCGTTATCCGGATTTACTGGGCGTAAAACGAGC
+
GGGGGGGGGGGGGGGGGGGGGGGGGGGGGGGGGGGGGGGGGGGGGGGGGGGGGGGGGGGGGGGGGGGGGGGGGGGGGFGGGGGFGGGGGGGGGGGGGGGGGGGGGGGGGGDGGGGGGGGGGGCGFGGGGGGGGGGGGGGGGGGGGGGGGGGGGGGGGGGGGGGGGGGGGCFFEGGGGGGGGGCGGGGGGGGGGGGGDGGFGGGGDCCGGGGGFDGGGGGGGGDCCCGEF?EFFGEGGGFCDGG9
@M03364:276:000000000-BLYN8:1:1101:20547:10012 1:N:0:1
ACTCCTACGGGAGGCAGCAGTGGGGAATATTGCACAATGGGCGCAAGCCTGATGCAGCCATGCCGCGTGTATGAAGAAGGCCTTCGGGTTGTAAAGTACTTTCAGCGAGGAGGAAGGCATTAAGGTTAATAACCTTGGTGATTGACGTTACTCGCAGAAGAAGCACCGGCTAACTCCGTGCCAGCAGCCGCGGTAATACGGAGGGTGCAAGCGTTAATCGGAATTACTGGGCGTAAAGCGCACG
+
GGGGGGGGGGGGGGGGGGGGGGGGGGGGGGGGGGGGGGGGGGGGGGGGGGGGGGGGGGGGGGGGGGGGGGGGGGGGGGGGGGGGGGGGGGGGGFGGGGGGGGGGFGGDGGGGGGGGGGGGGGGGGGGGGGGGGGGGGGGGGGGGGGGGGGGGGDCFEGGGGGGGGGGGGGGGGGFFGGGGGGGGGGGGGGGGGGGGGGGGGDGDGGGGGGGGGGGGFGGGGGEGGGGGGGGGGGGGGGGGGGGC
@M03364:276:000000000-BLYN8:1:1101:8920:10015 1:N:0:1
ACTCCTACGGGAGGCAGCAGTAGGGAATCTTCGGCAATGGACGAAAGTCTGACCGAGCAACGCCGCGTGAGTGAAGAAGGTTTTCGGATCGTAAAACTCTGTTGTTAGAGAAGAACGTTAAGTAGAGTGGAAAGTTACTTAAGTGACGGTATCTAACCAGAAAGGGACGGCTAACTACGTGCCAGCAGCCGCGGTAATACGTAGGTGGCAAGCGTTATCCGGATTTATTGGGCGTAAAGCGAGC
+
GGGGGGGGGGGGGGGGGGGGGGGGGGGGGGGGGGGGGGGGGGGGGGGGGGGGGGGGGGGGGGGGGGGGGGGGGGGGGGGGGGGGGGGGGGGGGGGGGGGGGGGGGGGGGGGGGGGGGGGGGGGGGGGGGGGGGGGGGGGGGGGGGGGGGGGGGGGGGGGG@FGGGGGGGGGGGGGGGGGGGGGGGGGGGGGGGGGGGGGGGGEFGGCGGGGEGGGGDGGGGGDEGGGGGCGGF<EG<FFGDGG5
@M03364:276:000000000-BLYN8:1:1101:9153:10017 1:N:0:1
ACTCCTACGGGAGGCAGCAGTAGGGAATCTTCGGCAATGGGGGCAACCCTGACCGAGCAACGCCGCGTGAGTGAAGAAGGTTTTCGGATCGTAAAACTCTGTTGTTAGAGAAGAACGTTAAGTAGAGTGGAAAGTTACTTAAGTGACGGTATCTAACCAGAAAGGGACGGCTAACTACGTGCCAGCAGCCGCGGTAATACGTAGGTCCCAAGCGTTGTCCGGATTTATTGGGCGTAAAGCGAGG
+
GGGGGGGGGFGGGGGGGGGGGGGGGGGD@FGGGGGGGGGFGGGEGGDGGDGGGGGGGGGGGFGGGFGEGGEGGGGGGGGGGGGGGGGGDGGGGFGGGGGGGGGGGGGGGGGGGGGGGGGGGGDFGGGGFGGGGGGGGFGFGFCEFGGGGGGGGGGGGGGGGGGGGGGGG@FEGGGGDFEGGGGFEG?CG5:58CE@EFGGC+?FCEECGGCGFGGE7=C958C58CFGGFGGG37CGF7>CDG)
@M03364:276:000000000-BLYN8:1:1101:28328:10022 1:N:0:1
ACTCCTACGGGAGGCAGCAGTAGGGAATCTTCGGCAATGGGGGCAACCCTGACCGAGCAACGCCGCGTGAGTGAAGAAGGTTTTCGGATCGTAAAACTCTGTTGTTAGAGAAGAACGTTAAGTAGAGTGGAAAGTTACTTAAGTGACGGTATCTAACCAGAAAGGGACGGCTAACTACGTGCCAGCAGCCGCGGTAATACGTAGGTCCTAAGCGTTGTCCGGATTTATTGGGCGTAAAGCGAGC
+
EGECGFEFE-@@CEEGGGGFFFGGGGGG,FEFGCCFG<FDFEGCGFFGGGFG<D7CFEGGGGGECEEEEGG?FFFFGGGGE,CFFFGG>CBF<FFFGFGGGGGF,B,B<FGFGGGF@FFG7AFGCCG,=FFDFGFFGGGFG<F<E,@++FCB>FDCC<3,><35@CCF@<@FGDFG9F7FFGCG@1?FG,=EG>BCEF+<1>+;CF9F+>;+*/1*//0+/:;:50++:29C:5:53DF7CC7/
@M03364:276:000000000-BLYN8:1:1101:15214:10025 1:N:0:1
ACTCCTACGGGAGGCAGCAGTGGGGAATATTGCACAATGGGCGCAAGCCTGATGCAGCCATGCCGCGTGTATGAAGAAGGCCTTCGGGTTGTAAAGTACTTTCAGCGAGGAGGAAGGCATTAAGGTTAATAACCTTGGTGATTGACGTTACTCGCAGAAGAAGCACCGGCTAACTCCGTGCCAGCAGCCGCGGTAATACGGAGGGTGCAAGCGTTAATCGGAATTACTGGGCGTAAAGCGCACG
+
GGGGGGGGGGGGGGGGGGGGGGGGGGGGGGGGGGGGGGGGGGGGGGGGGGGGGGGGGGGGGGGGGGGGGGGGGGGGGGGGGGGGGGGGGGGGGGGGGGGGGGGGGGGGGGGGGGGGGGGGGGGGGGGGGGGGGFGGGGGGGGGGGGGGGGGGGGGGGGGGCGGGGGG+CFGGFGGGGGGGGGGGGGFGGGGGGGGGGGGGG>EGGGGDFGGGGGGGGGGGEGGGGGGGGCFGGGGGGGGGGGGC
@M03364:276:000000000-BLYN8:1:1101:26625:10060 1:N:0:1
ACTCCTACGGGAGGCAGCAGTGGGGAATATTGCACAATGGGCGCAAGCCTGATGCAGCCATGCCGCGTGTATGAAGAAGGCCTTCGGGTTGTAAAGTACTTTCAGCGAGGAGGAAGGCATTAAGGTTAATAACCTTAGTGATTGACGTTACTCGCAGAAGAAGCACCGGCTAACTCCGTGCCAGCAGCCGCGGTAATACGGAGGGTGCAAGCGTTAATCGGAATTACTGGGCGTAAAGCGCACG
+
GGGGGGGGGGEFFGGEGGGGGGGGGGGGGGGGGGGGGFGGGGGGGGCFGGGGGGGGGDEFGGGGGGGCFGFGFCEFCFGGGG8FGFGGEFGBFGGGGGGGGGGGGGGGGEFFGC8FGGFFGFAFGGGGGGGFFGGGGGGGFGCFFFGGGGGGGGGGGGGGGGGGGGFGGGGGGGCFCGDFGGGGGGGGGGGGGGGGGGFGGGGGGGGGFFCFGEGDGDGGGGGGGGGGGGGGGGD=FGGCCDG7
@M03364:276:000000000-BLYN8:1:1101:3513:10083 1:N:0:1
ACTCCTACGGGAGGCAGCAGTAGGGAATCTTCGGCAATGGACGAAAGTCTGACCGAGCAACGCCGCGTGAGTGAAGAAGGTTTTCGGATCGTAAAACTCTGTTGTTAGAGAAGAACATGGGTGAGAGTAACTGTTCACCCCTTGACGGTATCTAACCAGAAAGCCACGGCTAACTACGTGCCAGCAGCCGCGGTAATACGTAGGTGGCAAGCGTTGTCCGGATTTATTGGGCGTAAAGCGAGCG
+
GGFG8EEAFGDFEGGGGGGGECDGGGFG@FFFGDGDGGGGGCGEGGG<FFFFEEGEDGEEGGGGGGGCGGEGFGGGGGGGGFEGCFGGCGGGFGGGGGGGFGGGEEGGGGFEFGGDFGGGFFGGG9FGFFGGCGGGFDDGEDGGGFGGGCFGGGGGFFGFGGGGGFFGGDFGGCFGC*F@CGGGGFFEGGGEGE5EB9FEC+:EFGGGG?EGGGGGC?<EC8/:@FGFGGF5CCC77DD7<CG3
@M03364:276:000000000-BLYN8:1:1101:4821:10085 1:N:0:1
ACTCCTACGGGAGGCAGCAGTAGGGAATCTTCGGCAATGGGGGCAACCCTGACCGAGCAACGCCGCGTGAGTGAAGAAGGTTTTCGGATCGTAAAACTCTGTTGTTAGAGAAGAACGTTAAGTAGAGTGGAAAGTTACTTAAGTGACGGTATCTAACCAGAAAGGGACGGCTAACTACGTGCCAGCAGCCGCGGTAATACGTAGGTCCCAAGCGTTGTCCGGATTTATTGGGCGTAAAGCGAGC
+
GGGGGGGGGGGGGGGGGGGGGGGGGGGFGGGGGGGGGGGGGGGGGGGGGGGGGGGGGGGGGGGGGGGGGGGGGGGGGGGFGEGGGGEGGGGGGGGGGGGGGGGGFFGGGGGGGGGGGGGGGGFGGFGFFFGGGGFFGGGGGGGGGGGGGGGGGGGGGFGG>FGGGGG>FGCGGGGGGGGCGGGGGGGGGFEEGGGGGFGGGGGGG<FGFCFGGGEEGGGDEGGDGGGGGGGGGGGGGG77C5D)
@M03364:276:000000000-BLYN8:1:1101:12484:10103 1:N:0:1
ACTCCTACGGGAGGCAGCAGTAGGGAATCTTCGGCAATGGACGAAAGTCTGACCGAGCAACGCCGCGTGAGTGAAGAAGGTTTTCGGATCGTAAAACTCTGTTGTTAGAGAAGAACATGGGTGAGAGTAACTGTTCACCCCTTGACGGTATCTAACCAGAAAGCCACGGCTAACTACGTGCCAGCAGCCGCGGTAATACGTAGGTGGCAAGCGTTGTCCGGATTTATTGGGCGTAAAGCGAGCG
+
GGGGGGGGGGGGGGGGGGGGGGGGGGGGGGGGGGGGGGGGGGGGGGGFGGGGGGGGGGGGGGGGGGGFGGGGGGGGGGGGGGGGGGGGGGGGGGGGGGGGGGGGGGGGGGGGGGGGGGGGF>FFFGGGGGGGGGGAGGGGGGGGGGGGGGGGGGGGGGGGFGGGGGGGDGGDFGGGGGGGF@FGGGGGGGDCGGGGGGGGGGGGFGGGGGGGGGDCCGGGC?CEGEGFEFG=CDEGC7DGGGCC
@M03364:276:000000000-BLYN8:1:1101:12941:10117 1:N:0:1
ACTCCTACGGGAGGCAGCAGTAGGGAATCTTCGGCAATGGGGGCAACCCTGACCGAGCAACGCCGCGTGAGTGAAGAAGGTTTTCGGATCGTAAAACTCTGTTGTTAGAGAAGAACGTTAAGTAGAGTGGAAAGTTACTTAAGTGACGGTATCTAACCAGAAAGGGACGGCTAACTACGTGCCAGCAGCCGCGGTAATACGTAGGTCCCAAGCGTTGTCCGGATTTATTGGGCGTAAAGCGAGC
+
GGGGGGGGGGGGGGGGGGGGGGGGGGGGGGGGGGGGGGGGGGGGGGGGGGGGFGGGGGGGGGGGGGGGGGGGGGGGGGGGGGGGFGGGGGGGGGGGGGGGGGGGGGGGGGGGGGGEGGGGGGGGGGGEDGGFGGGGGGGGFGGGGGFGGGGGGGGGGFGGGGGFFCEGGDGGGGGGGGGGFGGGGGGGGFGGGGGGGGGGGEGGGFGGGGGFGCCEC>FGCGGCG6CGGEC=CCGGGGGFGDD)
@M03364:276:000000000-BLYN8:1:1101:18059:10121 1:N:0:1
ACTCCTACGGGAGGCAGCAGTAGGGAATCTTCGGCAATGGGGGCAACCCTGACCGAGCAACGCCGCGTGAGTGAAGAAGGTTTTCGGATCGTAAAACTCTGTTGTTAGAGAAGAACGTTAAGTAGAGTGGAAAGTTACTTAAGTGACGGTATCTAACCAGAAAGGGACGGCTAACTACGTGCCAGCAGCCGCGGTAATACGTAGGTCCCAAGCGTTGTCCGGATTTATTGGGCGTAAAGCGAGC
+
GFFGGFGGGGGGGGGGGGGGG9FGGGGGGFGGGGGEGGFGFCEGGGGGGGGGGGGGGGGGGGGGGGGGGGF,FCFGGGGGGD?@DEFGEFGGGGGGGGGFGGGGGFGGGGGGDFGGGGGGGGFGGGDFGDDFGGGGDFGGGGGGGGFFECFGGGGGGGFC@FGGGGGGGGGGGGGGGFGGGFGGGGGGGGGGGGEGEG9CFFGGGGFEFCC8CEG=:EGFGDGGGCEGGGFC7<CCDFGGDGG)
@M03364:276:000000000-BLYN8:1:1101:15109:10129 1:N:0:1
ACTCCTACGGGAGGCAGCAGTGGGGAATATTGCACAATGGGCGCAAGCCTGATGCAGCCATGCCGCGTGTATGAAGAAGGCCTTCGGGTTGTAAAGTACTTTCAGCGAGGAGGAAGGCGTTGTGGTTAATAACCGCAGCGATTGACGTTACTCGCAGAAGAAGCACCGGCTAACTCCGTGCCAGCAGCCGCGGTAATACGGAGGGTGCAAGCGTTAATCGGAATTACTGGGCGTAAAGCGCACG
+
GGGGGGGGGGGGGGGGGGGGGGGGGGGGGGGGGGGGGGGGGGGGGGGGGGGGGGGGGGGGGGGGGGGGGGGGGGGGGGGGGGGGGGGGGDGGGGGGGGGGGGGGGGGGGGGGGGGGGGGGGGGGGGGGGGGGGGGGGGGGGGGGGGGGGGGGGGGGGGGGGGGGGGGGGGGGGGGGGGGGGGGGGGGGGGGGGGGGGGGGGGGGGGGEGGGGGGGGGGGGGGGGGGGGGFGGGGEGGGGGGGGD
@M03364:276:000000000-BLYN8:1:1101:19734:10130 1:N:0:1
ACTCCTACGGGAGGCAGCAGTGGGGAATATTGCACAATGGGCGCAAGCCTGATGCAGCAACGCCGCGTGAGTGAAGAAGGTTTTCGGATCGTAAAACTCTGTTGTTAGAGAAGAACAAGGATGAGAGTAAAACGTTCATCCCTTGACGGTATCTAACCAGAAAGCCACGGCTAACTACGTGCCAGCAGCCGCGGTAATACGTAGGTGGCAAGCGTTGTCCGGATTTATTGGGCGTAAAGCGAGC
+
GGGGGGGGGGGGGGGGGGGGGGGGGGGGGGGGGGAFFGGGGGGGGGGGGGGGGGGGFFGFGGGGGGGGGGGGDEFGGGFGGGGFDEGGGGGGGGGGGGGGGGFEFGGGGFGGGFGFGGGGG9EFGGFEGGFFGGF8A>FGGGGCGCDCEGGGGFFGCFFGGFD7FFG7FECGGGGGGGGBF>8DF@F,8DCG>5BEGGGGGEFGD?CGGGGDGE8ACE+<CEDC8<E?FF9EGDGGCGGGGGC9
@M03364:276:000000000-BLYN8:1:1101:28775:10131 1:N:0:1
ACTCCTACGGGAGGCAGCAGTAGGGAATCTTCGGCAATGGGGGCAACCCTGACCGAGCAACGCCGCGTGAGTGAAGAAGGTTTTCGGATCGTAAAACTCTGTTGTTAGAGAAGAACGTTAAGTAGAGTGGAAAGTTACTTAAGTGACGGTATCTAACCAGAAAGGGACGGCTAACTACGTGCCAGCAGCCGCGGTAATACGTAGGTCCCAAGCGTTGTCCGGATTGATTGGGCGGAAAGCGAGC
+
GGDGGGGGGGGGGDGGGDFGFGGGGGGGGGGGFGDFGGGGGE7:FGFGGGGGGGGGGGGEFFE@FGGGGGGEGGGGGGGGGDGGGDC:F:CFGGFGGFG9,CFGGEEFFGGGGGGGGGGGGGGFFGGFFF?AFCGFCFFGGGGDEGGGGGGGGGGDGC@FFGGGGGGGGGGGGGGFGGGGGGGGGGCGGGGGGECE>BCFC:CFGF?CGGGFCEG==E79CEDEG*<FFFGC*9*/9CFGGDD7
@M03364:276:000000000-BLYN8:1:1101:2746:10134 1:N:0:1
ACTCCTACGGGAGGCAGCAGTAGGGAATCTTCGGCAATGGGGGCAACCCTGACCGAGCAACGCCGCGTGAGTGAAGAAGGTTTTCGGATCGTAAAACTCTGTTGTTAGAGAAGAACGTTAAGTAGAGTGGAAAGTTACTTAAGTGACGGTATCTAACCAGAAAGGGACGGCTAACTACGTGCCAGCAGCCGCGGTAATACGTAGGTCCCAAGCGTTGTCCGGATTTATTGGGCGTAAAGCGAGC
+
GGGGCFGGGGGGGGGGGGGGGGGGGGGGGGGGGGGGGGGGGGGGGGGGDGGGGGGGGGGGGGGGGGGGGGGGGGGGGGGGGDFGGGGGGGGGGGGGGGGGGGGGGGGGGGGGGGGGGFGGGGGGGAFFGFGGGGGGGGGGGGGGGGGGDGGGGGGGGGGGGGGGGGFGGGGGGGGGGFGGGGGGFGGGGGGGGGGGGGGGGCFGGFGGGGGFFGGGGGGGGGCAC?FF9+<FGCECDFFFGD)9
@M03364:276:000000000-BLYN8:1:1101:28318:10157 1:N:0:1
ACTCCTACGGGAGGCAGCAGTAGGGAATCTTCGGCAATGGGGGCAACCCTGACCGAGCAACGCCGCGTGAGTGAAGAAGGTTTTCGGATCGTAAAACTCTGTTGTTAGAGAAGAACGTTAAGTAGAGTGGAAAATTACTTAAGTGACGGTATCTAACCAGAAAGGGACGGCTAACTACGTGCCAGCAGCCGCGGTAATACGTAGGTCCCAAGCGTTGTCCGGATTTATTGGGCGTAAAGCGAGC
+
GGGGGGGGGDGGGGGGGGGGGGGGGGGGGGGGGGGGGGGGGGGGGGCFGGGGFGGGGGGGGGGGGGGGCFGG9FGGGGGGBFEFGGGDGGGGGGGGGFGGGGGCFFFGGGGGGGGGGGGF+FFGG<DED@FGFGFFDFFGGFGGGGGEDBFGGGGGGDGGFF7EDGGGGGGGD@EFCCFGGGFGG7CFGF>BEGGE5?FGGGGGGGGGGF:CFDEC=EGFECGGGGGGGGGF:<CGD<F79DG9
@M03364:276:000000000-BLYN8:1:1101:2651:10167 1:N:0:1
ACTCCTACGGGAGGCAGCAGTGGGGAATATTGCACAATGGGCGCAAGCCTGATGCAGCCATGCCGCGTGTATGAAGAAGGCCTTCGGGTTGTAAAGTACTTTCAGCGAGGAGGAAGGCATTAAGGTTAATAACCTTAGTGATTGACGTTACTCGCAGAAGAAGCACCGGCTAACTCCGTGCCAGCAGCCGCGGTAATACGGAGGGTGCAAGCGTTAATCGGAATTACTGGGCGTAAAGCGCACG
+
FGGGGFFGGGGGGGGGGGGGGGGGGGEGCGGGGGGGFGGGGGGGGGGGGFGGGGGGGGGGFGGGGGGGGGGGGGGGGGGFFGGGGGGGGGGFGGFFFFGG<FGEFGFGGCFGGCFEBFFGGGGGGGGGGGGDGGGGGGFGFFGGGGGFGGGGCEEGGGGGCFFGGGDGGEGGGGGGGGGGGGFGGGGGGGGGG::EGGGGGCCGGGGGCCFGE85:CCFD5EGDFGFFFGGGGGGGGGGG:CG3
@M03364:276:000000000-BLYN8:1:1101:11432:10173 1:N:0:1
ACTCCTACGGGAGGCAGCAGTAGGGAATCTTCGGCAATGGGGGCAACCCTGACCGAGCAACGCCGCGTGAGTGAAGAAGGTTTTCGGATCGTAAAACTCTGTTGTTAGAGAAGAACGTTAAGTAGAGTGGAAAATTACTTAAGTGACGGTATCTAACCAGAAAGGGACGGCTAACTACGTGCCAGCAGCCGCGGTAATACGTAGGTCCCAAGCGTTGTCCGGATTTATTGGGCGTAAAGCGAGC
+
GGGGGGGGGGGGGGGGGGGGGGGGGGGGGGGGGGGGGGGGGGGGGGGDGGGGGFGGGGGGGGGGGGGGGGGGGGGGGGGGGGGGGGGGGGGGGGGGGGGGGGGGGGGGDGFGGGGGGG?FGGFFGGGFGGGGGGGGGGFFGGAFGFGDGGGGGGGGGGGGFGGGGGGGGGGGGGDGGGGGGGFGGGGGG>EEGGECEFCFGGCFGGGGFEGGC5EE7CFGGDEGGGGGGGGCFDECGGGGGGG)
@M03364:276:000000000-BLYN8:1:1101:21550:10175 1:N:0:1
ACTCCTACGGGAGGCAGCAGTAGGGAATCTTCGGCAATGGGGGCAACCCTGACCGAGCAACGCCGCGTGAGTGAAGAAGGTTTTCGGATCGTAAAACTCTGTTGTTAGAGAAGAACGTTAAGTAGAGTGGAAAATTACTTAAGTGACGGTATCTAACCAGAAAGGGACGGCTAACTACGTGCCAGCAGCCGCGGTAATACGTAGGTCCCAAGCGTTGTCCGGATTTATTGGGCGTAAAGCGAGC
+
GGGGGGGGGGGGGGGGGGGGGGGGGGGGGGGGGGGGGGGGGGGGGGGGGGGGGGGGGGGGGGGGGGGGGGGGGGGGGGGGGGGGGGGGGGGGGGGGGGGGGGGGGGGGGGGGGGGGGBD<FGEGGGGGGGGGGGGGGGFGGGGGGGGGGGGGGGGGGGGGGGGGGGFGGGGGGGGGGGGGGGGGGGGCFFGDGGGGGGGGGGGGGGGGFGGGGGGCEEGGGGDGEGCFEGGDFGGGGGF:DGG3
@M03364:276:000000000-BLYN8:1:1101:28263:10192 1:N:0:1
ACCCCTACGGGAGGCAGCAGTAGGGAATCTTCCACAATGGACGAAAGTCTGATGGAGCAACGCCGCGTGAGTGAAGAAGGGTTTCGGCTCGTAAAGCTCTGTTGTTAAAGAAGAACGTGGGTGAGAGTAACTGTTCACCCAGTGACGGTATTTAACCAGAAAGCCACGGCTAACTACGTGCCAGCAGCCGCGGTAATACGTAGGTGGCAAGCGTTATCCGGATTTATTGGGCGTAAAGCGAGCG
+
GF,CCFGFGGEGGEEEGGGGGGGGGGGGCFGDGGFEFGFFGGGEEG7FFGCFFGCEGGGGGGGGGGGEDGGGGFGFFGGGGGFEGGGGGGGGGGGGGGGGGGGGEF@?,,EFGFGDFEG>FBFC<FFGGGGGGFFGFGGGCGGGGGGCFFFFCFFGGGGGCFC,@AE7<7:FFGGDCBFFFFGG>EFFGE*BCEGGGFFF9C*;FGF8CE=C5CCGGGGGGGGGGGGGGGGGGGGGDDGGDCC<
@M03364:276:000000000-BLYN8:1:1101:22058:10210 1:N:0:1
ACTCCTACGGGAGGCAGCAGTAGGGAATCTTCGGCAATGGGGGCAACCCTGACCGAGCAACGCCGCGTGAGTGAAGAAGGTTTTCGGATCGTAAAACTCTGTTGTTAGAGAAGAACGTTAAGTAGAGTGGAAAGTTACTTAAGTGACGGTATCTAACCAGAAAGGGACGGCTAACTACGTGCCAGCAGCCGCGGTAATACGTAGGTCCCAAGCGTTGTCCGGATTTATTGGGCGTAAAGCGAGC
+
GGGGGGFGGGGGEGG7FGGFGGGGGGGGGFGECGEEGGGGGGGGGCCEFFFDCFCCFGDEFG>FGGGFDFGGGC?EFEGCFFG75@FFGGGG=FC<EA<EGGEGGGGGGGFFFGGGGGGC<?@AD@FEDFFEGGEGGFFGGGCFFDFGGGGFGFG<FFFCC@7FFE7FEFGGG:DEFGDGGGFGDGGGG8EGGEEEDCEFGGFFGG99EC?F8CEEG7<<EEEGGGG?EEFCCDGED*>CGGG7
@M03364:276:000000000-BLYN8:1:1101:24202:10214 1:N:0:1
ACTCCTACGGGAGGCAGCAGTGGGGAATATTGCACAATGGGCGCAAGCCTGATGCAGCCATGCCGCGTGTATGAAGAAGGCCTTCGGGTTGTAAAGTACTTTCAGCGAGGAGGAAGGCATTAAGGTTAATAACCTTGGTGATTGACGTTACTCGCAGAAGAAGCACCGGCTAACTCCGTGCCAGCAGCCGCGGTAATACGGAGGGTGCAAGCGTTAATCGGAATTACTGGGCGTAAAGCGCACG
+
GGGGGGGGGGGGGGGGGGGGCFGGGEFGGGGGGGGGGGFGCEFED7CFGCGGGFFGGFGGGGGGGGGGGGG?FGGFGGGG8FDGGG7@FGEGGGGGGFGGGGGG9?EEGG7BF=AFFFGGGGCB<FFFGGGGFCEA,AFFGGGGGGFGFG@FFCEGGGGE7@DFFGGGG7F7>DEDFEGCEGGC>FGGDEGC*=8CEGCCCEGGGGC>BCCG5;8C5C7*:C5CC9C@7CCGGDCEGFFD:DG7
@M03364:276:000000000-BLYN8:1:1101:21793:10236 1:N:0:1
ACTCCTACGGGAGGCAGCAGTAGGGAATCTTCGGCAATGGGGGCAACCCTGACCGAGCAACGCCGCGTGAGTGAAGAAGGTTTTCGGATCGTAAAACTCTGTTGTTAGAGAAGAACGTTAAGTAGAGTGGAAAGTTACTTAAGTGACGGTATCTAACCAGAAAGGGACGGCTAACTACGTGCCAGCAGCCGCGGTAATACGTAGGTCCCAAGCGTTGTCCGGATTTATTGGGCGTAAAGCGAGC
+
GGGGGGGGGGGGGGGGGGGGGGGGGGGGGGGGGGGGGGGGGGGGGGGGGGGGGGGGGGCGGGGGGGGGGGGGGGGGGGGGGEGGGGCFGGGGGGGGGGGGGGGGFGGGGGGGFGGGGGGFGGEGGFFGGGGGGGGGFAFGFGGGGGGGGGGGGGFFGGGGGGGGGGGGGGGGGGGGGGGGGGGGGGGGGGGGGGGGGGGGGGGGGGGCBE?CEGGGGEFFECC>EFGGGFGFGGGGGCGGGGG)
@M03364:276:000000000-BLYN8:1:1101:27182:10260 1:N:0:1
ACTCCTACGGGAGGCAGCAGTAGGGAATCTTCGGCAATGGGGGCAACCCTGACCGAGCAACGCCGCGTGAGTGAAGAAGGTTTTCGGATCGTAAAGCTCTGTTGTAAGAGAAGAATGTGTGTGAGAGTGGAAAGTTCACACAATGACGGTAACTTACCAGAAAGGGACGGCTAACTACGTGCCAGCAGCCGCGGTAATACGTAGGTGGCAAGCGTTGTCCGGATTTACTGGGCGTAAAACGAGC
+
GGGGGGGGGGGGGGGGGGGGGGGGGGFGFGGGGGGGGGEGGGGGGGGGGGGGGGGGGDGGGGGGGGGGGGGGGGGGGGGGGGAFGGGGGGGGGEBFFGGGGGGGGFGGFGGGGGGGGGGEGFGGGFGGGGGFGGGGGGGFGDGGGGFGGFG@FGGGGFGGGFF7FFGGEGGGGDFGGGGGGGGE@CGGGFGGGGGG8EFGGGGGDGFGGGGGGGEGGGGCCE5ECEGGGGGCCDEGGGCGGGG3
@M03364:276:000000000-BLYN8:1:1101:13166:10271 1:N:0:1
ACTCCTACGGGAGGCAGCAGTGGGGAATATTGCACAATGGAGGAAACTCTGATGCAGCAACGCCGCGTGAGCGATGAAGGTCTTCGGATCGTAAAGCTCTGTCTTTAGGGATGATAATGACAGTACCTAAGGAGGAAGCCACGGCTAACTACGTGCCAGCAGCCGCGGTAATACGTAGGTCCCGAGCGTTGTCCGGATTTATTGGGCGTAAAGCGAGCGCAGGTGGTTTATTAAGTCTGGTGT
+
GGGGGGGGGGGGGGGGGGGGGGGGGGGGGGGGGGGGGGGGGGGGGGGGGGGGGGGGGGGGGGGGGGGGGGGGGGGGGGGGGGGGGGGGGGGGGGGGGGGGGGGGGGGGGGGGGGGGGGGGGGGGGGGGGGGGGGGGGGGGGGGGGGGGGGFGGGCGGGGGGGGGGGGGGGGGGGGGGGGGGGGGGGGGGGDGGGGGGEGGGGGGGGFEEGGGGGGGGGEGGGGGGGGGGGGGGGGGGGGGGFF
@M03364:276:000000000-BLYN8:1:1101:23856:10280 1:N:0:1
ACTCCTACGGGAGGCAGCAGTAGGGAATCTTCGGCAATGGACGAAAGTCTGACCGAGCAACGCCGCGTGAGTGAAGAAGGTTTTCGGATCGTAAAACTCTGTTGTCAGAGAAGAACAAGGGTGAGAGTGGAAAGTTCACCCCTTGACGGTATCTGACCAGAAAGCCACGGCTAACTACGTGCCAGCAGCCGCGGTAATACGTAGGTGGCAAGCGTTGTCCGGATTTATTGGGCGTAAAGCGAGC
+
GGGGGGGGGGGGGGGGGGGGGGGGGGGGGGGGGGGGGGGGGGGGGGGGGGGGGGGGGGGGGGGGGGGGGGGGGGGGGGGGGGGGGGGGGGGGGGGGGGGGGGGGGGGGGGGGGGGGGGGGGBFGGGGGGGGGGGGGGGGGGGGGGGGGGGGGGGGGFGGGGGGGGGGGGGGGGGGGGGFGGGGGGGGGGGGGGGGGGGGGGGGGGGGGGGGGGGEDEGGFEGCEGGDGGGGGGGGGGFGGGGG3
@M03364:276:000000000-BLYN8:1:1101:26737:10290 1:N:0:1
ACTCCTACGGGAGGCAGCAGTAGGGAATCTTCGGCAATGGGGGCAACCCTGACCGAGCAACGCCGCGTGAGTGAAGAAGGTTTTCGGATCGTAAAACTCTGTTGTTAGAGAAGAACGTTAAGTAGAGTGGAAAGTTACTTAAGTGACGGTATCTAACCAGAAAGGGACGGCTAACTACGTGCCAGCAGCCGCGGTAATACGTAGGTCCCAAGCGTTGTCCGGATTTATTGGGCGTAAAGCGAGC
+
GGFGGAEGGGEFGGGGCFGGGFGGGGGGGGGGGGGGGGGGGGCEGGGGGFGGGGEGGG7EFGGGGGGGGGGFGFCDEFGGFGDFGGDGDGFGGGGGFGGGGGGGEFGFFGGGGGGGGFGGDFE?FDFFFGFGGFGGFGGGGAFGGGGGGGGGGGACFGFFEBFCFCFFGGDG7DFGECGGFGGGGCFGGGGGGGGGEFGCGFEGE<FGCE?8CG8EGEGFGG8:CG7CFCCFFDE5D3FGGGG5
@M03364:276:000000000-BLYN8:1:1101:10213:10312 1:N:0:1
ACTCCTACGGGAGGCAGCAGTAGGGAATCTTCGGCAATGGGGGCAACCCTGACCGAGCAACGCCGCGTGAGTGAAGAAGGTTTTCGGATCGTAAAGCTCTGTTGTAAGAGAAGAATGTGTGTGAGAGTGGAAAGTTCACACAATGACGGTAACTTACCAGAAAGGGACGGCTAACTACGTGCCAGCAGCCGCGGTAATACGTAGGTCCCGAGCGTTGTCCGGATTTATTGGGCGTAAAGCGAGC
+
GGGGGGGGGGGGGGGEGDGGGGFGGGGGGGGGGGGGGGGGGGGGGGGGGGGGFGGGGGGGGGGGGGGGGGGGGGGGGGGGGGGGGGGGGGGGGG=FF<FGGGGGGFFGGGGGGGGGGGGGGGGGGGGGGGCFGGGGGGGGGGGGGGGGCFGGGGGGGGGGGCFCFGGGGDGGGGGGGGGGGGGFGGF7FFGGGGGGGGGFGFFGGG?FCEE5CGGGGGGGGGEGGCFGGGGDGGGGGGGGGGG3
@M03364:276:000000000-BLYN8:1:1101:10371:10318 1:N:0:1
ACTCCTACGGGAGGCAGCAGTAGGGAATCTTCGGCAATGGGGGCAACCCTGACCGAGCAACGCCGCGTGAGTGAAGAAGGTTTTCGGATCGTAAAACTCTGTTGTTAGAGAAGAACGTTAAGTAGAGTGGAAAGTTACTTAAGTGACGGTATCTAACCAGAAAGGGACGGCTAACTACGTGCCAGCAGCCGCGGTAATACGTAGGTCCCAAGCGTTGTCCGGATTTATTGGGCGTAAAGCGAGC
+
GGGGGGGGGGGGGGGGGGGGGGGGGGGGGGGGGGGGGGGGGGGGGGGGGGGGGGGGGGGGGGGGGGGGGGGGGGGGGGGGGGGGGGGGGGGGGGGGGGGGGGGGGGGGGGGGGGGGGGGGGGGGGGGGFGGGCFGGGGGGGGDFFFFGGGGGGGGGGGGGGFFGGGGGGGGGGGGGGGGGGGGGGGGFGGGGGGGGEGGCFG?@EGGGGGGGGGEGGGDFGGGGGGGGF7FGCGGGGGGCDGG3
@M03364:276:000000000-BLYN8:1:1101:2689:10336 1:N:0:1
ACTCCTACGGGAGGCAGCAGTAGGGAATCTTCGGCAATGGGGGCAACCCTGACCGAGCAACGCCGCGTGAGTGAAGAAGGTTTTCGGATCGTAAAACTCTGTTGTTAGAGAAGAACGTTAAGTAGAGTGGAAAATTACTTAAGTGACGGTATCTAACCAGAAAGGGGCGGCTAACTACGTGCCAGCAGCCGCGGTAATACGTAGGTCCCAAGCGTTGTCCGGATTTATTGGGCGGAAAACGAGC
+
F<F@8FEFGGCGGGGGGEEFGGGGGAEGCFGGFGGGEFFFGEDGGFGDEGG@FF@:F@FEEEFGGGEBFGGFDAFF<FFG?FE=FFG7+>CE<FGFF?E?<CFFGF?CAFGFGF@FEGFGC,:DE9,F>+3>DFGAD>FCF<FE,3@FFCF<FFEGFFCCF3FF>**55<<:BF7F<8:FFDFC71:CG>E*=8CEGCF9C@6C::+</<@FC>E*>*<?=ED=8CC+<7@*>D57C<C<>CD)
@M03364:276:000000000-BLYN8:1:1101:20625:10358 1:N:0:1
ACTCCTACGGGAGGCAGCAGTAGGGAATCTTCGGCAATGGACGAAAGTCTGACCGAGCAACGCCGCGTGAGTGAAGAAGGTTTTCGGATCGTAAAACTCTGTTGTTAGAGAAGAACGTTAAGTAGAGTGGAAAGTTACTTAAGTGACGGTATCTAACCAGAAAGGGACGGCTAACTACGTGCCAGCAGCCGCGGTAATACGTAGGTCCCAAGCGTTGTCCGGATTTATTGGGCGTAAAGCGAGC
+
GGGGGGGGGGGGGGGGGGGGGGGGGGGGGGGGGGGGGGGGGGGGGGGGGGGGGGGGGGGGGGGGGGGGGDGGGGGGGGGGGGGGGGGGGGGGGGGGGGGGGGGGGGGGGGGGGGGGGGGGGGGGGGGGGGGGGGGGGGGGGGGGGGGGGGGGGGGGGGGGGGGGGCGGGGGGGGGGGGGGGGGFGGGGGGGGGGGGGGGGGGGGGGGGGGGGEGEGGGGGGDEGGGGGGGGGGGGGGGGGGGG3
@M03364:276:000000000-BLYN8:1:1101:10106:10366 1:N:0:1
ACTCCTACGGGAGGCAGCAGTGGGGAATATTGGACAATGGACCGCGAGTCTGATCCAGCAATTCTGTGTGCACGATGAAGTTTTTCGGAATGTAAAGTGCTTTCAGTTGGGAAGAAAAGAATGACGGTACCAACAGAAGAAGTGACGGCTAAATACGTGCCAGCAGCCGCGGTAATACGTATGTCACAAGCGTTATCCGGATTTATTCGGCGTAAAGCGCGTCTAGGTTGTTATATAAGTCTGG
+
CFGGGFFEFFFEEGGEE@<EF@9E@CFGFFFFFGGFFGGGEFGE+67C:FFC<FF9EEFCGG9F@6F,CF,@@D7FDG,EC?C<,C@7:F,9FF,CFFFF<?FGC9B,<BC<EGGGEGG7EAFAGGG???,A<==4,7FFFGECFGCGE+3A<@F<B8,++CDFGGGCFF>E<>CCCC@GF9>@DD,,,2>ECE>:F9CC5EGF,?;,=6:*=*/*2?5C*=*2AC+3+:8***<+2:>CC7>*
@M03364:276:000000000-BLYN8:1:1101:24557:10380 1:N:0:1
ACTCCTACGGGAGGCAGCAGTAGGGAATCTTCGGCAATGGGGGCAACCCTGACCGAGCAACGCCGCGTGAGTGAAGAAGGTTTTCGGATCGTAAAACTCTGTTGTTAGAGAAGAACGTTAAGTAGAGTGGAAAGTTACTTAAGTGACGGTATCTAACCAGAAAGGGACGGCTAACTACGTGCCAGCAGCCGCGGTAATACGTAGGTCCCAAGCGTTGTCCGGATTTATTGGGCGTAAAGCGAGC
+
GGGGGGGGGGGGGGGGGGGGGGGGGGGGGGGGGGGGGGGGGGGGGGGGGGGGGGGGGGGGGGGGGGGGGGGGGGGGGGGGGGGGGGGGGGGGGGGFGGGGGGGGGGGGGGGGGGGGGGGFGGGGGGGGGGGFFGGFGGGGGGGGGGGGGGCFGGGGGGGFFFGGGGGGG>FCEGGGGGGGGGGGGGGGGFGGGGEGGGGDGGGGGGGGGGGGGGGGGGGGGGGGGGGGGFGGGGGGGCGGGGG7
@M03364:276:000000000-BLYN8:1:1101:2707:10388 1:N:0:1
ACTCCTACGGGAGGCAGCAGTGGGGAATATTGCACAATGGGCGCAAGCCTGATGCAGCCATGCCGCGTGTATGAAGAAGGCCTTCGGGTTGTAAAGTACTTTCAGCGAGGAGGAAGGCATTAAGGTTAATAACCTTGGTGATTGACGTTACTCGCAGAAGAAGCACCGGCTAACTCCGTGCCAGCAGCCGCGGTAATACGGAGGGTGCAAGCGTTAATCGGAATTACTGGGCGTACAGCGCACG
+
GGGGGGGGGGGGGGGGGGGGFDGGGGGGGGGGGGGGGGGGGGGGGGGGGGGGGGGGGGGGGGGGGGGGGGGFFGGFGGGGGGGGGGGGGGGGGFGGGGGGGGGGGGGGGE@CGC<FGGGGGGGGFGGGFGGGEFFGGGGGGGGGGGEGGGGGFFGGGGFGGGGGGGGGGGGGFCGFGGGGGFFFFGGGCECGDGGGGGGGCEGGGCCEFGGGGEDECCCF58;ECGFEGGG=DGG*9>CGGGGD
@M03364:276:000000000-BLYN8:1:1101:2964:10402 1:N:0:1
ACTCCTACGGGAGGCAGCAGTGGGGAATATTGCACAATGGGCGCAAGCCTGATGCAGCCATGCCGCGTGTATGAAGAAGGCCTTCGGGTTGTAAAGTACTTTCAGCGAGGAGGAAGGCATTAAGGTTAATAACCTTGGTGATTGACGTTACTCGCAGAAGAAGCACCGGCTAACTCCGTGCCAGCAGCCGCGGTAATACGGAGGGTGCAAGCGTTAATCGGAATTACTGGGCGTAAAGCGCACG
+
GGGGFFGGGGGGGGGGGGGFGGGGGGGGGGGGGGGGGGGGGGGGGGGGGGGGFGGGGGGGGGGGGGGGGGGGGGGGGGGGGGGGGGGGGGGGGGGGGGGGDGGGGGGGGGGGGGGGGGGGFGGGGGGGGGGGGGGGGGDFFGFFGGGGGFCF9BCFFEGGGGGGGGGGGGGGFGGGD7D>CGGGGGGGGGGGEEGGGGGGGCGGGGGG?9FCGGGGFGGGGGGGGGCFFGGGGGGGGGGGGGGD
@M03364:276:000000000-BLYN8:1:1101:8839:10403 1:N:0:1
ACTCCTACGGGAGGCAGCAGTGGGGAATATTGCACAATGGGCGCAAGCCTGATGCAGCCATGCCGCGTGTATGAAGAAGGCCTTCGGGTTGTAAAGTACTTTCAGCGAGGAGGAAGGCATTAAGGTTAATAACCTTGGTGATTGACGTTACTCGCAGAAGAAGCACCGGCTAACTCCGTGCCAGCAGCCGCGGTAATACGGAGGGTGCAAGCGTTAATCGGAATTACTGGGCGTAAAGCGCACG
+
GGGGGGGGGGGGGGGGGGGGGGGGGGGGGGGGGGGGGGGGGGGEGGGGGGGGGGGGGGGGGGGGGGGGGGGGGGGGGGGGGGGGGGGGGGGGGGGGGGGGGGGGGGGGGGGGGGGGGGGGGGGGGGGGGGGGGGGGGGGGGGGGGGGGGGGGGGGGGGGGGGGGGGGGGGGGGGGGGGGGGGGGGGGGGGGGGGGGGGGGGGGGEEEGGGGGGGCGGGGGGGEGGGG79CGGGCEGGGGDGGGD
@M03364:276:000000000-BLYN8:1:1101:21137:10423 1:N:0:1
ACTCCTACGGGAGGCAGCAGTAGGGAATCTTCGGCAATGGGGGCAACCCTGACCGAGCAACGCCGCGTGAGTGAAGAAGGTTTTCGGATCGTAAAACTCTGTTGTTAGAGAAGAACGTTAAGTAGAGTGGAAAGTTACTTAAGTGACGGTATCTAACCAGAAAGGGACGGCTAACTACGTGCCAGCAGCCGCGGTAATACGTAGGTCCCAAGCGTTGTCCGGATTTATTGGGCGTAAAGCGAGC
+
GGGGGGGGGGGGGGGGGGGGGGGGGGGGGGGGGGGGGGGGFGGGGGGGGGGGGGGGGGGGGGGGGGGGGGGGGGGGGGGGGGGGGGGGGGGGGGGGGGGGGGGGGGGGGGGGGGGGGGGGGGGGGGGGGGGGGGGGGGGGGGGGGGGGGGGGGGGGGGGGFGGGGGGGGGGGGGGGGGGGGGGGGGGGGGGGGGGGGFGGGGGGGGGGGGGGGGGGGGGGGGEG=FGGGGGGGDEGGGDGGGG)
@M03364:276:000000000-BLYN8:1:1101:3702:10430 1:N:0:1
ACTCCTACGGGAGGCAGCAGTAGGGAATCTTCGGCAATGGACGAAAGTCTGACCGAGCAACGCCGCGTGAGTGAAGAAGGTTTTCGGATCGTAAAACTCTGTTGTTAGAGAAGAACAAGTAGGAGAGTAACTGCTCTTACCTTGACGGTATCTAACCAGAAAGCCACGGCTAACTACGTGCCAGCAGCCGCGGTAATACGTAGGTGGCAAGCGTTGTCTGGAGTTATTGGGCGTAAAGCGAGTG
+
CFGGGGGGGGGGGEGGGDGGDF<FFFGGGGCFGGGGGGGF,EF7@FBEFFGFDDFCFCCFEC@FFGGB@BFGGFACFECFG<FGGE77FCGFGGGGGGEGGGGGFCCFFGFGBDEFGFGGGGGGGGBEFEFGG?DCGGCFDFCFGGGGFFFFGCAF7F7FFG?BGGGGC7FGFG,D78>F7>;DCFGFCEEGGGG8CF+;<FCE+9C*25AF53CC7:+<23*3*00++<C*>75C**?<CD)1
@M03364:276:000000000-BLYN8:1:1101:15566:10430 1:N:0:1
ACTCCTACGGGAGGCAGCAGTAGGGAATCTTCCACAATGGACGAAAGTCTGATGGAGCAACGCCGCGTGAGTGAAGAAGGTTTTCGGATCGTAAAACTCTGTTGTTGGAGAAGAACGTATTTGATAGTAACTGATCAGGTAGTGACGGTATCCAACCAGAAAGCCACGGCTAACTACGTGCCAGCAGCCGCGGTAATACGTAGGTGGCAAGCGTTGTCCGGATTTATTGGGCGTAAAGCGAGCG
+
GGGGGGGGGGGGGGGGGGGGGGGGGGGGGGGGGGGGGGGGGGGGGGGFGGGGGGGGGGGGGGGGGGGGGGGGGGGGGGGGGGGGGGGGGGGGGGGGGGGGGGGGGGGGGGGGGGGGGGGGGGGGGGGGGGGGGGGGGGGGGGGGGGGDGGGGGGGGGGGGGGGGGGGGGGGGGGGGGGGGGGGGGGGGGGGGGGGGGGGGGGGGFGGGGGGGGGGGGFEEGE8EFGFGGGFGGGGGGGGGGGGC
@M03364:276:000000000-BLYN8:1:1101:10958:10432 1:N:0:1
ACTCCTACGGGAGGCAGCAGTGGGGAATATTGCACAATGGGCGCAAGCCTGATGCAGCCATGCCGCGTGTATGAAGAAGGCCTTCGGGTTGTAAAGTACTTTCAGCGAGGAGGAAGGCATTAAGGTTAATAACCTTGGTGATTGACGTTACTCGCAGAAGAAGCACCGGCTAACTCCGTGCCAGCAGCCGCGGTAATACGGAGGGTGCAAGCGTTAATCGGAATTACTGGGCGTAAAGCGCACG
+
GGGGGGGGGGGGGGGGGGGGGGGGGGGGGGGGGGGGGGGGGGGGGGGGGGGGGGGGGGGGGGGGGGGGGGFGGGGGGGGGGGGGGGGGGGGGGGGGGGGGGGGGGGGGGGGGGFGGGGGGGGGGGGGGGGGGGGGGGGGGGGGGGGGGGGGGGGGGGGGGGFGGGGGGGGGGGGGGGGGFGGGGGGGGFGGGGGGGGGFGGEGGGGGGGGGGGGGGGGGGGGGGGGGGFGGGGGGGGGGGGGGD
@M03364:276:000000000-BLYN8:1:1101:22703:10439 1:N:0:1
ACTCCTACGGGAGGCAGCAGTGGGGAATATTGCACAATGGGCGCAAGCCTGATGCAGCCATGCCGCGTGTATGAAGAAGGCCTTCGGGTTGTAAAGTACTTTCAGCGAGGAGGAAGGTGTTGTGGTTAATAACCGCAGCAATTGACGTTACTCGCAGAAGAAGCACCGGCTAACTCCGTGCCAGCAGCCGCGGTAATACGGAGGGTGCAAGCGTTAATCGGAATTACTGGGCGTAAAGCGCACG
+
GGGGGGGGGGGGGGGGGGGGGGGGGGGGGGGGGGGGGGGGGGGGGGGGGGGGGGGGGGGGGGGGGGGGGGGGGGGGGGGGGGGGGGGGGGGGGGGGGGGGGGGGGGGFCGGGGGGFGFFGGGGGGGGGGGFGGGGGGGGGGGGGGGGGGGGGDGGGGGGGGGGGGGGGGGGGGGGGGGGGGGGGGGGGGGGGDCGGGGFGGGGGGGGGGGGGGGGGGG7>EEGGG@?F<FEFGDEGGGGGGGG<
@M03364:276:000000000-BLYN8:1:1101:15454:10442 1:N:0:1
ACTCCTACGGGAGGCAGCAGTAGGGAATCTTCCACAATGGACGAAAGTCTGATGGAGCAACGCCGCGTGAGTGAAGAAGGGTTTCGGCTCGTAAAGCTCTGTTGTTAAAGAAGAACGTGGGTGAGAGTAACTGTTCACCCAGTGACGGTATTTAACCAGAAAGCCACGGCTAACTACGTGCCAGCAGCCGCGGTAATACGTAGGTGGCAAGCGTTATCCGGATTTATTGGGCGTAAAGCGAGCG
+
GGGGGGGGGGGGGGGGGGGGGGGGGGGGGGGGGGGGGGGGGGGGGGGGGGGGGGGGGGGGGGGGGGGGGGGGGGGGFGGGGGGGGGGGGGGGGGGGGGGGGGGGGGGGGGGGGGGFGGGGGGGGGGGGGGGGGGGGGGGGGGGGGGGGGGGCFGGGGGDGFGGGGGGDGGGGGGGGGGGGGGGCGGGDFGGEGGGGGCFGGGGGGGGGGGGGGGG=:9EGG5CGGGGGGFGGGGGGGGGGGGGD
@M03364:276:000000000-BLYN8:1:1101:6373:10473 1:N:0:1
ACTCCTACGGGAGGCAGCAGTGGGGAATATTGCACAATGGGCGCAAGCCTGATGCAGCCATGCCGCGTGTATGAAGAAGGCCTTCGGGTTGTAAAGTACTTTCAGCGAGGAGGAAGGCATTAAGGTTAATAACCTTAGTGATTGACGTTACTCGCAGAAGAAGCACCGGCTAACTCCGTGCCAGCAGCCGCGGTAATACAGAGGGTGCAAGCGTTAATCGGAATTACTGGGCGTAAAGCGCGCG
+
FGGGGGFFCGGGGGGGGGGGGGGGGGGGGGGGGGGGGGGGGDEGGGGGGGGGGGGGGGGGGGFGGGGEGCFFGGGGGGGGGGGGGGGGGGGGGGGGGGGGGGGGGGEFDGGGGGGGGGGGGGGGGGGGGGGGGFGGGGGFGF9FGGGGGGGGGG7FGDGGGGGGGGGDGGGG?FFGGGCFFGGGFDGGGEGGGGDCFDGDGEGFCGEEGGGGGGEGF+@5EE8EFGGGGECGDGGDFGGGGGD<
@M03364:276:000000000-BLYN8:1:1101:20467:10485 1:N:0:1
ACTCCTACGGGAGGCAGCAGTGGGGAATATTGCACAATGGGCGCAAGCCTGATGCAGCCATGCCGCGTGTATGAAGAAGGCCTTCGGGTTGTAAAGTACTTTCAGCGAGGAGGAAGGCATTAAGGTTAATAACCTTAGTGATTGACGTTACCGACAGAATAAGCACCGGCTAACTCTGTGCCAGCAGCCGCGGTAATACAGAGGGTGCAAGAGTTAATCGGAATTACTGGGCGTAAAGCGCGCG
+
EFEAFEG<CG:@@7FEC@CFFFGFGGF,C@CDDFGE@E<FEGE@EG@FFGFGGGGG@@<FFFGCFGE=FC=EEECFFEGFGEGFGFG7FEFCE,B?@FGDGGGFGGD7FGCCF7,AFGFFFGFGCGGFFF?BB<BBFCFF?FGFGGEBCCFEFFEEG@FCFB=,,F<<FCE7DFCF;FGGGDCGGC>:EEGGGG58B;C9+CC8888*3;9*3<91<@+AEEGDG?FFCCGF<7EGDF7D3CGG
@M03364:276:000000000-BLYN8:1:1101:13927:10489 1:N:0:1
ACTCCTACGGGAGGCAGCAGTAGGGAATCTTCGGCAATGGGGGCAACCCTGACCGAGCAACGCCGCGTGAGTGAAGAAGGTTTTCGGATCGTAAAACTCTGTTGTTAGAGAAGAACGTTAAGTAGAGTGGAAAATTACTTAAGTGACGGTATCTAACCAGAAAGGGACGGCTAAGTACGTGCCAGCAGCCGCGGTAATACGTAGGTCCCAAGCGTTGTCCGGATTTATTGGGCGTAAAGCGAGC
+
GGGGGGGGGGGGGGGGGGGGGGGGGGGGGGGGGGGGGGGGGGGGGGGGGGGGGGGGGGGGGGGGGGGGGGGEGGGGGGGGEGGGGGGGGGGGGGGGGGGGGGGGGGGGGGGGGGGGGGGGGGGGGGGGGGGGGGGGGGGGGGGGGAFGGGGGGGGGGGGGGGGGGGFFGGGGGGGGGGGGGGGGGGGGGGGGGGEGGGGGGGGGGGGGGDGGGDGGGEFGEGDEGGCFFG<EFGGEGDGGGGG3
@M03364:276:000000000-BLYN8:1:1101:4893:10493 1:N:0:1
ACTCCTACGGGAGGCAGCAGTAGGGAATCTTCGGCAATGGACGAAAGTCTGACCGAGCAACGCCGCGTGAGTGAAGAAGGTTTTCGGATCGTAAAACTCTGTTGTTAGAGAAGAACAAGTGGGAGAGTAACTGTTCCCGCCTTGACGGTATCTAACCAGAAAGGGACGGCTAACTACGTGCCAGCAGCCGCGGTAATACGTAGGTCCCAAGCGTTGTCCGGATTTATTGGGCGTAAAGCGAGCG
+
GGGGGGGGGGGGGGGGGGGGGGGGGGGGGGGGGGGGGGGGGGGGGGGGGGGGGGGGGGGGGGGGGGGGGGGGGGGGGGGGFGGGGGGGGGGGGGGGGGGGGGGGGGGGGGGGGGGGGGGGGGGGGGGGGGGGGGGGFGGGGGGGGGGGGGGGFGGGGGGGGGGGGGGGGGGGGGGGGGGGGGGGGFFFCEGGGGGGGGGGGGG7BCFDCCEGGEECCGFGGCCGFC?:?FFG3)>EGGGGDCD<
@M03364:276:000000000-BLYN8:1:1101:6334:10495 1:N:0:1
ACTCCTACGGGAGGCAGCAGTAGGGAATCTTCGGCAATGGGGGCAACCCTGACCGAGCAACGCCGCGTGAGTGAAGAAGGTTTTCGGATCGTAAAACTCTGTTGTTAGAGAAGAACGTTAAGTAGAGTGGAAAGTTACTTAAGTGACGGTATCTAACCAGAAAGGGACGGCTAACTACGTGCCAGCAGCCGCGGTAATACGTAGGTCCCAAGCGTTGTCCGGATTTATTGGGCGTAAAGCGAGC
+
GGGGGGGGGGGGGGGGGGGGGGGGGGGGGGGGGGGGGGGGGGGGGGGGGGGGGGGGGGGGGGGGGGGGGGGGGGGGGGGGGGGGGGGDGGGGGGGGGGGGGGGGGGFFEFGGGGGGGDFFFGGGGGGGFGGGFCFCFGGDGGGGGGGGGGGGGGGGGGGGGGGGGGGGGGGGGGGGGFGGGGCFGGGGGGGGGGGGGGGGGGFGGGGFFGGGGGGCGGGGGGGGD9:CFGGGGGGGGGGDGGG3
@M03364:276:000000000-BLYN8:1:1101:17558:10520 1:N:0:1
ACTCCTACGGGAGGCAGCAGTGGGGAATATTGCACAATGGGCGCAAGCCTGATGCAGCCATGCCGCGTGTATGAAGAAGGCCTTCGGGTTGTAAAGTACTTTCAGCGAGGAGGAAGGCGTTGTGGTTAATAACCGCAGCGATTGACGTTACTCGCAGAAGAAGCACCGGCTAACTCCGTGCCAGCAGCCGCGGTAATACGGAGGGTGCAAGCGTTAATCGGAATTACTGGGCGTAAAGCGCACG
+
GGGGGGGGGGGGGGGGGGGGGGGGGGGGGGGGGGGGGGGGGGGGGGGGGGGGGGGGGGGGGGGGGGGGGGGGGGGGGGGGGFGGGGGGGGGGGFFGGGGGGGFGFGGGGGGGGGFGGFG?FGCGGGGFGGGGGGGGGGGGGGGGGGGGGGEGGDEGEEGGFFGGGCFGGEGCFGFGGGGGGG9<CEGFGGGGGGGGGGGGGGBGG>CCFCFGGEGGGGGGDEEGGGGGEC5CDGGGGGGGGGG5
@M03364:276:000000000-BLYN8:1:1101:11616:10545 1:N:0:1
ACTCCTACGGGAGGCAGCAGTGGGGAATATTGCACAATGGGCGCAAGCCTGATGCAGCCATGCCGCGTGTGTGAAGAAGGTCTTCGGATTGTAAAGCACTTTAAGTTGGGAGGAAGGGCATTAACCTAATACGTTAGTGCTTTGACGTTACCGACAGAATAAGCACCGGCTAACTCTGTGCCAGCAGCCGCGGTAATACAGAGGGTGCAAGCGTTAATCGGAATTACTGGGCGTAAAGCGCGCG
+
GGGGGGFGGGGGGGGGGGGGGGGGGGGGGGGGGGGGGGGGFGEGGGGGGGGGGGGGGGGGGGGGGGGGGEGFFFAFGGGFFGGGGGGGFGGFGGCGGGGFFGFGF?FFGGGGGCFFDCGFFEGGGGGFGGGGFGGGGFFFGGGGFGGGGGGGCGGGGGGGGGGGGGGGGGCBFGGGGCGFGGGGGGFGGGGGGEE7FGGEFFFFGGGGFGGGCEEGGGGGGDGGGGGGFFFGGDGD3:DDGGG7
@M03364:276:000000000-BLYN8:1:1101:8229:10548 1:N:0:1
ACTCCTACGGGAGGCAGCAGTGGGGAATATTGCACAATGGGCGCAAGCCTGATGCAGCCATGCCGCGTGTATGAAGAAGGCCTTCGGGTTGTAAAGTACTTTCAGCGAGGAGGAAGGCATTAAGGTTAATAACCTTGGTGATTGACGTTACTCGCAGAAGAAGCACCGGCTAACTCCGTGCCAGCAGCCGCGGTAATACGGAGGGTGCAAGCGTTATCCGGATTTACTGGGCGTAAAACGAGCG
+
GGGGGGGG@FGEGDGGGGGGGGGGGGGGGGGGGGGGGGGGFCFGGDGGGGGGGGGFGGGGGGGFGFGGGGGGFGFGGGGGGEDFGGG7FFGGFGDGGGCFGGFGFGGEGGGGGGF?CCFCFGGGFFFGFGGC<FDGGF?DFGAFFFG@EFFGGGCGGGC@CGFGGGGGGDCGGFE>FBCGGCFG>F>FEEGGEGCGGGGEE>BEEC8EFFGFEEGGGF9CECEGFGCGG6FGGGGGGG=5C7<D
@M03364:276:000000000-BLYN8:1:1101:18713:10574 1:N:0:1
ACTCCTACGGGAGGCAGCAGTAGGGAATCTTCGGCAATGGGGGCAACCCTGACCGAGCAACGCCGCGTGAGTGAAGAAGGTTTTCGGATCGTAAAACTCTGTTGTTAGAGAAGAACGTTAAGTAGAGTGGAAAGTTACTTAAGTGACGGTATCTAACCAGAAAGGGACGGCTAACTACGTGCCAGCAGCCGCGGTAATACGTAGGTCCCAAGCGTTGTCCGGATTTATTGGGCGTAAAGCGAGC
+
GGGGGGGGGGGGGGGGGGGGGGGGGGGGGGGGGGGGGGGGEGGGGGGFGGGGGGGGGGGGGGGGGGGGGGGGGGGGGGGGFFGGGGGGGGGGGGGGGGGGGGGGGGGGGGGGGGGGGGGGGGGGGGGGFFGGGGGGGGGGGGGGGGGGGGGGGGGGGGGGGGGGGGGGGGGGGGGGGGGGGGGGGGGGGGGGGGGGGGFFGGGGGGFG5EGGFECEEC7CEEEEEGGGGDFGGDGGDGFGGG)/
@M03364:276:000000000-BLYN8:1:1101:23961:10596 1:N:0:1
ACTCCTACGGGAGGCAGCAGTAGGGAATCTTCGGCAATGGGGGCAACCCTGACCGAGCAACGCCGCGTGAGTGAAGAAGGTTTTCGGATCGTAAAACTCTGTTGTTAGAGAAGAACGTTAAGTAGAGTGGAAAGTTACTTAAGTGACGGTATCTAACCAGAAAGGGACGGCTAACTACGTGCCAGCAGCCGCGGTAATACGTAGGTCCCAAGCGTTGTCCGGATTTATTGGGCGTAAAGCGAGC
+
GGGGGGGGGGGGGGGGGGGGGGGGGGGGGGGGGGGGGGGGGGGGGGGGGGGGGGGGGGGGGGGGGGGGGGGGGGGGGGGGGGGGGGGGGDGGGGGGGGGGGGGGFGGGGGGGGGGGGFFGDFFGGFGGGGGGGGGGGGGGFGGGGFGGGGGGGGGGGGGGGGGGGGGGGGGGGGGGGGGGGGGGGGGFGGGGGGGGGGGGGGGGGGGGGGGGGDGGGGGGGGGGGGGGGGDGGGGGGDGGGGG3
@M03364:276:000000000-BLYN8:1:1101:21006:10608 1:N:0:1
ACTCCTACGGGAGGCAGCAGTAGGGAATCTTCGGCAATGGGGGCAACCCTGACCGAGCAACGCCGCGTGAGTGAAGAAGGTTTTCGGATCGTAAAACTCTGTTGTTAGAGAAGAACGTTAAGTAGAGTGGAAAGTTACTTAAGTGACGGTATCTAACCAGAAAGGGACGGCTAACTACGTGCCAGCAGCCGCGGTAATACGTAGGTCCCAAGCGTTGTCCGGATTTATTGGGCGTAAAGCGAGC
+
EFGGGGGGGGGGGGGGGGGGG<FGGGGGGGGEGGGGGGGGG@FGGG<FGGGGGGGGGGGGGGGGGGGGGEGGGGGGGGGG<FGGGGGEGCFGGGGGGGGGCFFFCFCFFFGGGG,8@FCA<?<@F<9DDCFFF<FC3@,FFFEFEGGGEGGGGFCFGGG,,DFGC<<FGGGGGGGGGGGGGGGGGGGGGGGGGGGGDGGGG?FFGGFFC7@FGGGGGCEFGGGGGGG?GGGGGGGCDCGFGCD)
@M03364:276:000000000-BLYN8:1:1101:6088:10639 1:N:0:1
ACTCCTACGGGAGGCAGCAGTGGGGAATATTGCACAATGGGCGCAAGCCTGATGCAGCCATGCCGCGTGTATGAAGAAGGCCTTCGGGTTGTAAAGTACTTTCAGCGAGGAGGAAGGCATTAAGGTTAATAACCTTAGTGATTGACGTTACTCGCAGAAGAAGCACCGGCTAACTCCGTGCCAGCAGCCGCGGTAATACGGAGGGTGCAAGCGTTAATCGGAATTACTGGGCGTAAAGCGCACG
+
GGGGGGGGGGGGGGGGGGGGGGGGGGGGGGGGGGGGGGGGGGGGGGGGGGGGGGGGGGGGGGGGGGGFFGGGGGGGGGGGGGGGGGGGGGGGGGGGGGGGGGGGGGGGGGGGGGGGGGGGGGAFGGGGGGGGGGGGFGGGGGGGGGGGGGGGGGGGGGGGGGGGGGGGGGGGGGGGGGGGGGGGGGGGGGGGGGGGGFGGG>EGGGGGGFGGGGGGGGGGGGGGGFGGGGGGGDEGGG=C7DD7
@M03364:276:000000000-BLYN8:1:1101:26032:10643 1:N:0:1
ACTCCTACGGGAGGCAGCAGTAGGGAATTTTTCACAATGGGCGAAAGCCTGATGGAGCAATGCCGCGTGAATGATGAAGGTCTTATAGATTGTAAAATTCTTTTATTTGGGAAGAATAGTTATATGAGGAAATGCTTATAATTTGACTGTACCATTTGAATAAGTATCGGCTAACTATGTGCCAGCAGCCGCGGTAATACATAGGATGCAAGCGTTATCCGGATTTACTGGGCGTAAAACGAGC
+
GGGGGGGGGGGGGGGGGGGGGGGGGGGGGGGGGGGGGGGFGGGGGGGGGGGGGGGGGGGGFGGGGGGGGGGGGGGGGGGGGGGGGGGGGGGGGGGGGGGGGGGGGGGGGGGGGGGGGGGFGGGGGGGGGGGGGGGGGGGGGGGGGGGGGGGGGGGFFGGFGGGGGGGGGGGGGGGFGGGGGGGGGGGGGDGDGGGGDGGGGGGGGFFGGGGGGGGGGGGGGGGGGGGGGGGGGGGGGCFGGGG3
@M03364:276:000000000-BLYN8:1:1101:15770:10643 1:N:0:1
ACTCCTACGGGAGGCAGCAGTAGGGAATCTTCGGCAATGGGGGCAACCCTGACCGAGCAACGCCGCGTGAGTGAAGAAGGTTTTCGGATCGTAAAACTCTGTTGTTAGAGAAGAACGTTAAGTAGAGTGGAAAATTACTTAAGTGACGGTATCTAACCAGAAAGGGACGGCTAACTACGTGCCAGCAGCCGCGGTAATACGTAGGTCCCAAGCGTTGTCCGGATTTATTGGGCGTAAAGCGAGC
+
GGGGGGGGGGGGGGGGGGGGGGGGGGGGGGGGGGGGGGGGGGGGGGGGGGGGGGGGGGGGGGGGGGGGGGGGGGGGGGGGFFGGGGGCCCEFGGGGGGFGGGGGGGGGGGGGGGFGGGGGGGGGGFGGGGGGGGGGGGGGGFFGGGGGGGGGGGGGGGGDGGGCFGGGGGGGGGEFBCFFGFGGGGGFGGGGGGCEEGGGGCCFGGDGGGGFFECEGGGGGGCEGFFGG7CCFC75DGFGGGG3
@M03364:276:000000000-BLYN8:1:1101:4083:10678 1:N:0:1
ACTCCTACGGGAGGCAGCAGTAGGGAATCTTCGGCAATGGGGGCAACCCTGACCGAGCAACGCCGCGTGAGTGAAGAAGGTTTTCGGATCGTAAAACTCTGTTGTTAGAGAAGAATAAGGATGAGAGTAAAATGTTCATCCCTTGACGGTATCTAACCAGAAAGCCACGGCTAACTACGTGCCAGCAGCCGCGGTAATACGTAGGTCCCGAGCGTTGTCCGGATTTATTGGGCGTAAAGCGAGG
+
GGGGGGGGGGGGGGGGGGGGGGGGGGGGCGGGGEGGGGGGGGGCFGGGGGGG@FEGGGDGGGGGGGGGGGGFFGGGGGGFFGGGGGGGGECGGGGGGGGGFGCF?EFGFFGGGGFFGFGF<9F8>?FGFBCFF9@@FCEGGGCGFGGEEFGFGGGFGGGGGGGGGGGFGE@CGD8EGFGGGGGGFGGGFFE>CBEEEEFF8>BEGCCFFGGGGGEAECFGCGDC8+<C+2AC497CDFCFGGC)
@M03364:276:000000000-BLYN8:1:1101:12742:10687 1:N:0:1
ACTCCTACGGGAGGCAGCAGTAGGGAATCTTCGGCAATGGACGAAAGTCTGACCGAGCAACGCCGCGTGAGTGAAGAAGGTTTTCGGATCGTAAAACTCTGTTGTCAGAGAAGAACAAGGGTGAGAGTGGAAAGTTCACCCCTTGACGGTATCTGACCAGAAAGCCACGGCTAACTACGTGCCAGCAGCCGCGGTAATACGTAGGTGGCAAGCGTTGTCCGGATTTATTGGGCGTAAAGCGAGG
+
GGGGGGFGGGGGGGFGGGGGGGGFDGGGGGGGFGGGGGFFGGGGGGDFFFGGFGEGGGGGGGGGGGG>FCGGGGGGGGGGGFGGGGGGDGGGGGGGGGGGGGGGGGFGGGGGGG8AFGFGEFG?FDGEGGGFGGGAFGEAFGGGGFGGGEGFFFGGGDAEGGGFGGGGGGGGGGGGGDG<>DFGCCFDFGGGGGEEBFCGGFFFGGG5C9EFFGGCCEFFE=*28CCFF765FCE579DGGGG)
@M03364:276:000000000-BLYN8:1:1101:3874:10693 1:N:0:1
ACTCCTACGGGAGGCAGCAGTAGGGAATCTTCCACAATGGACGAAAGTCTGATGGAGCAACGCCGCGTGAGTGAAGAAGGGTTTCGGCTCGTAAAGCTCTGTTGTTAAAGAAGAACGTGGGTGAGAGTAACTGTTCACCCAGTGACGGTATTTAACCAGAAAGCCACGGCTAACTACGTGCCAGCAGCCGCGGTAATACGTAGGTGGCAAGCGTTATCCGGATTTATTGGGCGTAAAGCGAGCG
+
GGGGGGGGGGGGGGGGGGGGFFGGGGGGGGGGGGGGGGGGGGGGGGGGGGGGGGGGGGGGGGGGGGGGGGGGGGCGGFGGCGGGGGGDDGGGGGGGGGGGGGGGGFFG9EFGGGGGGFGGDFGGGDGGGGGGGGGGGGGGCGF,EFGGGGGGGCFGGFGGGFFGFCCFEFECG@93FE>,7EFGFGGFFE:8E>EG?GGF+<:EEGFCGFGDCECEFGGGGCEGG7CGGG579):EFFFG*/1)
@M03364:276:000000000-BLYN8:1:1101:13082:10697 1:N:0:1
ACTCCTACGGGAGGCAGCAGTGGGGAATATTGGACAATGGAGGTAACTCTGATCCAGCAATTCTGTGTGCACGACGAAGGTCTTCGGATTGTAAAGTGCTTTAAGTTGGGAAGAAAAAAATGACGGTACCAACAGAATAAGCGACGGCTAAATACGTGCCAGCAGCCGCGGTAATACGTATGTCGCAAGCGTTATCCGGAATTATTGGGCATAAAGGGCATCATGGCGGGGTTTTAAGCCGACG
+
<<EFFEGGGGDC@@CEGDGFFFGGDGEGG9EGF9,CCFFG@8@FGGGGGFFA9AEFFDFGGFDGGG9FG9FCCBCFGGGDFFEEG7FE@FFGGGCCCCD,?5C5?C@FFGGCGGGCCFE7FCGGGEG7+5:B?=BAAF<D9A+@++3>F@,,<,3+>,3D9>FFDF7>C*5>FFGFGGFEGG@DCFEGGGGGDEGGC>8CC5EF9E9B5*@CGFC;+=E5*C++5<585*8>DC/C***63595
@M03364:276:000000000-BLYN8:1:1101:26978:10710 1:N:0:1
ACTCCTACGGGAGGCAGCAGTGAGGAATATTGGTCAATGGGCGAGAGCCTGAACCAGCCAAGTCGCGTGAAGGATGACTGCCCTATGGGTTGTAAACTTCTTTTGTACTGGGGTAAAAAAGAGGACGTGTCCTTTCTTGCAAGTACAGTACGAATAAGCATCGGCTAACTCCGTGCCAGCAGCCGCGGTAATACGGAGGATGCGAGCGTTATCCGGATTTATTGGGTTTAAAGGGTGCGTAGGC
+
GGFECFGGGGGGGGGGGGGFFGGGGDFCGGFGGGGGGFFGGGGGFGGGGGD8E@DFEF<FEDFFGGGFFG7AEFFCEFGGGEEFECGG8FGGGGEDFGGGGGGGGGGFGGFDCFFFF?A@CFD@<<CC7AFCGAFFGFFGFGGGGGCCGGGGGFGG9FFGGGGGGCEFGF9C@FF+3@:FG7FCEEGEEEGFFCBG>>BCGGGGD58B8C58+>?EG5*+=C+<CE/AEF9C7>CF:CGDGDDF
@M03364:276:000000000-BLYN8:1:1101:21348:10717 1:N:0:1
ACTCCTACGGGAGGCAGCAGTAGGGAATCTTCCGCAATGGGCGAAAGCCTGACGGAGCAACGCCGCGTGAGTGATGAAGGGTTTCGGCTCGTAAAACTCTGTTATTAGGGAAGAACAAATGTGTAAGTAACTGTGCACGTCTTGACGGTACCTAATCAGAAAGCCACGGCTAACTACGTGCCAGCAGCCGCGGTAATACGTAGGTGGCAAGCGTTATCCGGAATTATTGGGCGTAAAGCGCGCG
+
GGGGGGGGGGGGGGGGGGGGGGGGGGGGGGGGGGGGGGGGGGGGGGGGGGGGGGGGGGGGGGGGGGGGGGGGGGGGGGGGGGGGGGGGGGGGGGGGGGGGGGGGGGGGGGGGGGGGGFGGFGGGGGGGGGGGGGGGGGGGGGGGGGGGGGGGGGGGGGGGGGGGFGGGGGGGGGGGGGGGGGGGGGGGGGGGG8EEFGGGFGGGFCFDFCGGG8AEFGGGGGGGGFGGGGFGGGGGGGGDGGDG
@M03364:276:000000000-BLYN8:1:1101:16931:10724 1:N:0:1
ACTCCTACGGGAGGCAGCAGTAGGGAATCTTCGGCAATGGGGGCAACCCTGACCGAGCAACGCCGCGTGAGTGAAGAAGGTTTTCGGATCGTAAAACTCTGTTGTTAGAGAAGAACGTTAAGTAGAGTGGAAAGTTACTTAAGTGACGGTATCTAACCAGAAAGGGACGGCTAACTACGTGCCAGCAGCCGCGGTAATACGTAGGTCCCAAGCGTTGTCCGGATTTATTGGGCGTAAAGCGAGC
+
GGGGGGGGGGGGGGGGGGGGGGGGGGGGGGGGGGGEGGGGGGGGGGGGGGGGGGGGGGGGGGGGGGGFGGGGGGGGGGGGGGGGGGGGGGGGGGGGGGFFGGGGGGGGGGGGGGGGG@FFGGFGGGGFGGFGGGGGGGGGGGFGGGGGGGGGGGGGGGGGGGGGGDGGGGGGGGGGGGGGGGGGGGGGGCECEG1:8EGGFFGGGGGGGGGGGGEG=EFGGDEEG6CGGGGDDDGGGGFGGDD3
@M03364:276:000000000-BLYN8:1:1101:28886:10728 1:N:0:1
ACTCCTACGGGAGGCAGCAGTAGGGAATCTTCGGCAATGGGGGCAACCCTGACCGAGCAACGCCGCGTGAGTGAAGAAGGTTTTCGGATCGTAAAGCTCTGTTGTAAGAGAAGAATGTGTGTGAGAGTGGAAAGTTCACACAATGACGGTATCTAACCAGAAAGCCACGGCTAACTACGTGCCAGCCGCCGCGGTAATACGTAGGTGGCAAGCGTTGTCCGGATTTATTGGTCGTAAATCGAGC
+
GGGGGGGFGGGGGGGGGCFGGGGGGGGGGGCFGGGGGGFFGGDGGGGGGGGFFG7FFGFFGGGGGGGGG@=FAFEA9FEFEFGGG:E@FFEFGCFFFGGGCFAFC9<E9E,FBEF9DFFEEDFF,<FBFEG<D8DF9CFF>=3E3DF++CFCFGDFGFG:FC7,<:FC**<<CC:?FGFG,:EGC8*1=E*BEEC75;F?8?CGGC+=C8@*;E*;::CE5E:CCC9C:AG+29**99*;D47/
@M03364:276:000000000-BLYN8:1:1101:18514:10729 1:N:0:1
ACTCCTACGGGAGGCAGCAGTGGGGAATATTGGACAATGGGCGAAAGCCTGATCCAGCCATGCCGCGTGTGTGAAGAAGGTCTTCGGATTGTAAAGCACTTTAAGTTGGGAGGAAGGGCATTAACCTAATACGTTAGTGTTTTGACGTTACCGACAGAATAAGCACCGGCTAACTCTGTGCCAGCAGCCGCGGTAATACAGAGGGTGCAAGCGTTAATCGGAATTACTGGGCGTAAAGCGCGCG
+
GGGGGGGGGGGGGGGGGGFGGGGGGGGGGGGGGGGGGGGGGGGGGGGGGGGGGGFGGGGGGGGGGGGGGGGGGGGGGGGGGGGGGGGGGGGGGGGGGGGGGGGGGGGGGGGGGGGGGGGGGGGGGGGGGGGGGGGGGGGGGGGGGGGGGGGGGGGGGGGGGGGGGGGGGGDGGGGGGGGGGGGGGGGGGDGGGGGGGGGGGGGGGGGGGGGGGGGGFEGGGGGGGGGGGGCGDCEEGGGGGGGG
@M03364:276:000000000-BLYN8:1:1101:28968:10733 1:N:0:1
ACTCCTACGGGAGGCAGCAGTGGGGAATATTGGACAATGGGCGAAAGCCTGATCCAGCCATGCCGCGTGTGTGAAGAAGGTCTTCGGATTGTAAAGCACTTTAAGTTGGGAGGAAGGGCATTAACCTAATACGTTAGTGTTTTGACGTTACCGACAGAATAAGCACCGGCTAACTCTGTGCCAGCAGCCGCGGTAATACAGAGGGTGCAAGCGTTAATCGGAATTACTGGGCGTAAAGCGCACG
+
FD<FGFGFGGGGG>EGGGCFGGGGGGGGAFDEFGGGGFGGGGGGDGGGEFFGGCDFGGGGGGGGGGCFFGGGGFFGGCEFGFGGGGGGGGGGGGGGGGGGGFGGFE9?FGGGGGGGGGGGGGGGGGFEFGGGGAAFGGFFAFGGGGGGGGCEG7>FGCFBFFFFFF,@FEGGG:EGFFGGGGGGFGGG@C5EEGGGFCGECFGCGG>GG7<EGGDCGGGGGGGGGCECCFCGDGC*>CFDGGD9
@M03364:276:000000000-BLYN8:1:1101:6744:10739 1:N:0:1
ACTCCTACGGGAGGCAGCAGTAGGGAATCTTCGGCAATGGGGGCAACCCTGACCGAGCAACGCCGCGTGAGTGAAGAAGGTTTTCGGATCGTAAAGCTCTGTTGTAAGAGAAGAATGTGTGTGAGAGTGGAAAGTTCACACAATGACGGTAACTTACCAGAAAGGGACGGCTAACTACGTGCCAGCAGCCGCGGTAATACGTAGGTCCCGAGCGTTGTCCGGATTTATTGGGCGTAAAGCGAGC
+
GGGGGGGGGGGGGGGGGGGGGGGGGGGGGGGGGGGGGGGGGGGGGGGGGGGGGGGGGGGGGGGGGGGGGGGGGGGGGGGGGGGGGGGGGGGGGGGGGGGGGGGGGGGGGGGGGGGEGGGFFFGGGGGGGFGGGGGFGFGGGGFGGGGGGGGGGGGGGGGGGGGGFGFGFEGCGGGGGGEAGFGGGGGGGGGGGGEEEGGGGGFGGGFFGGG=EGGGGGGGGGE=EGGGGFGGGGGDGGGDGGG<
@M03364:276:000000000-BLYN8:1:1101:19314:10742 1:N:0:1
ACTCCTACGGGAGGCAGCAGTGGGGAATATTGCACAATGGGCGCAAGCCTGATGCAGCCATGCCGCGTGTATGAAGAAGGCCTTCGGGTTGTAAAGTACTTTCAGCGAGGAGGAAGGCATTAAGGTTAATAACCTTAGTGATTGACGTTACTCGCAGAAGAAGCACCGGCTAACTCCGTGCCAGCAGCCGCGGTAATACGGAGGGTGCAAGCGTTAATCGGAATTACTGGGCGTAAAGCGCATG
+
GGGGGGGGGGGGGGGGGGGGGGGGGGGGGGGGGGGGGGGGGGGGGGGGGGGGGGGGGGGGGGGGGGGGGGGGGGGGGGGGGGGGGGGGGGGGGGGGGGGGGGGGGGGDGGGGGGGGGGGGGGGGGGGGGGGGGGGGGGGGGGGGGGGGGGGGGGEGGGGGGGGGGGGGGGGGGGGGGGGGGGGGGFFGGGGGGGGGGGGGGCEGGGGGGGGGGGGEGGGGGGGGGGGGGGGGGGGGGGGGGGG9
@M03364:276:000000000-BLYN8:1:1101:5810:10747 1:N:0:1
ACTCCTACGGGAGGCAGCAGTGGGGAATATTGCACAATGGGCGCAAGCCTGATGCAGCCATGCCGCGTGTATGAAGAAGGCCTTCGGGTTGTAAAGTACTTTCAGCGAGGAGGAAGGCATTAAGGTTAATAACCTTAGTGATTGACGTTACTCGCAGAAGAAGCACCGGCTAACTCCGTGCCAGCAGCCGCGGTAATACGGAGGGTGCAAGCGTTAATCGGAATTACTGGGCGTAAAGCGCACG
+
GGGGGGGGGGGGGGGGGGGGGGGGGGGGGGGGGGGGGGGGGGGGGGGGGGGGGGGGGGGGGGGGGGGGGGGGGGGGGGGGGGGGGGGGGGGGGGGGGFGGGGGGGGGDGGGGGGGGGFGGGGGGFGGGGGGGGGGGGGGGGGGGGGGGGGGGGGGGGGGGGGGGGGGGGDEGGGFGGGGGGGGGFGGGFGGGGEEGGGGGGGGGDGG><9CFGGECFGGGDEGGGGGGFEFGDGGGDDD9)/9/
@M03364:276:000000000-BLYN8:1:1101:22056:10764 1:N:0:1
ACTCCTACGGGAGGCAGCAGTAGGGAATCTTCGGCAATGGGGGCAACCCTGACCGAGCAACGCCGCGTGAGTGAAGAAGGTTTTCGGATCGTAAAACTCTGTTGTTAGAGAAGAACGTTAAGTAGAGTGGAAAGTTACTTAAGTGACGGTATCTAACCAGAAAGGGACGGCTAACTACGTGCCAGCAGCCGCGGTAATACGTAGGTCCCAAGCGTTGTCCGGATTTATTGGGCGTAAAGCGAGC
+
GGGGGGGGGGGGGGGGGGGGGGGGGGGGGGGGGGGGGGGGGGGGGGGGGGGGGGGGGGGGGGGGGGGGGGGGGGGGGGGGGGGGGGGGGGGGGGGGGGGGGGGGGFFGGGGGGGGGGGGFGGGGGGGGGGGFDFGGGGGGGGGFGGGGGGGDGGFFFCBFEGFGGGGGGGGGGGGF@GGFGGGGCGGGGGGGGGGGGGGGGGFEGGGGGGGGGGGEGGGGGGGE=FGGFGGGGGGDGGGGGGG<
@M03364:276:000000000-BLYN8:1:1101:20768:10784 1:N:0:1
ACTCCTACGGGAGGCAGCAGTAGGGAATTTTTCACAATGGGCGAAAGCCTGATGGAGCAATGCCGCGTGAATGATGAAGGTCTTATAGATTGTAAAATTCTTTTATTTGGGAAGAATAGTTATATGAGGAAATGCTTATAATTTGACTGTACCATTTGAATAAGTATCGGCTAACTATGTGCCAGCAGCCGCGGTAATACATAGGATGCAAGCGTTATCCGGATTTACTGGGCGTAAAACGAGC
+
GGGGGGGGGGGGGGGGGGGGGGGGGGGGGGGGGGGGGGGGGGGGGGGGGGGGGGGGGGGGGGGGGGGGGGGGGGGGGGGGGGGGGGGGGGGGGGGGGGGGGGGGGGGGGGGGFGGGGGGGGGGGGGGGGFEGGGGGGGGGGGGGGGGGGGGGGGGGFGGFGGGGGGGGGGGGGGGGGGGGGGEGGGGGGGGGGGGGGGGGGGGGGGGGGGGGGGGGGGFGGGGGGGGGGFFGGGEGGGGGGGGC
@M03364:276:000000000-BLYN8:1:1101:2688:10786 1:N:0:1
ACTCCTACGGGAGGCAGCAGTAGGGAATCTTCGGCAATGGGCGAAAGTCTGACCGAGCAACGCCGCGTGAGTGAAGAAGGTTTTCGGATCGTAAAACTCTGTTGTCAGAGAAGAACAAGGGTGAGAGTGGAAAGTTCACCCCTTGACGGTATCTGACCAGAAAGCCACGGCTAACTACGTGCCAGCAGCCGCGGTAATACGTAGGTGGCAAGCGTTGTCCGGATTTATTGGGCGTAAAGCGAGC
+
G@CC8FFGEGGGGGGGGDFFFG9ECFGGGGGFGCFGG<C@,C@CF+@C<,C6C@EGFGCFGC:=@FE+@:@?E<EFDGGGA,CDFFE:7CGEFC@DFGG<EGGG8?FFDFGG?FGGGGGFG<FFF,=FB+>BFGGGGG<F<>F<FFFCCED+@3FDC<:FEFFGCFEFCGGEFCBF9BFG74*6CFGGFGGGEGBEE9?EDC+CEGGGGFGGGCECE*<<CGC**3AF7CFGG3E5*7C*7DG5
@M03364:276:000000000-BLYN8:1:1101:11486:10802 1:N:0:1
ACTCCTACGGGAGGCAGCAGTGGGGAATATTGCACAATGGGCGCAAGCCTGATGCAGCCATGCCGCGTGTATGAAGAAGGCCTTCGGGTTGTAAAGTACTTTCAGCGAGGAGGAAGGTGTTGTGGTTAATAACCGCAGCAATTGACGTTACTCGCAGAAGAAGCACCGGCTAACTCCGTGCCAGCAGCCGCGGTAATACGGAGGGTGCAAGCGTTAATCGGAATTACTGGGCGTAAAGCGCACG
+
GGGGGGGGGGGGGGGGGGGGGGGGGGGGGGGGGGGGGGGGGGGGGGGGGGGGGGGGGGGGGGGGGGGFGGGGGGGGGGGGGGGGGGGGGGGGGGGGGFGGGGGGGGG@FGGGGGGGGGGGGGGGGFGFGGGGGGGGGGGGGGGGGGGGGGGDDFECEGGGCFGFCGDFEGEF:@FFCGGDFGGGGGGGGEGGGGCC99BFG58EGGGGGGGGCEGGGGGGGGGGGFFGGGGGGGDGGGGDGGG<
@M03364:276:000000000-BLYN8:1:1101:22186:10804 1:N:0:1
ACTCCTACGGGAGGCAGCAGTAGGGAATCTTCGGCAATGGGGGCAACCCTGACCGAGCAACGCCGCGTGAGTGAAGAAGGTTTTCGGATCGTAAAACTCTGTTGTTAGAGAAGAACGTTAAGTAGAGTGGAAAGTTACTTAAGTGACGGTATCTAACCAGAAAGGGACGGCTAACTACGTGCCAGCAGCCGCGGTAATACGTAGGTCCCAAGCGTTGTCCGGATTTATTGGGCGTAAAGCGAGC
+
GGGGGGGGGGGGGGGGGGGGGGGGGGGGGGGGGGGGGGGGGGGGGGGGGGGGGGGGGGGGGGGGGGGGGGGGGGGGGGGGGGGGGGGGGGGGGGGGGGGGGGGGGGGGGGGGGGGGGGGGGGCGGGGGGGGGGGGGGGGGGGGGGGGGGGGFGGGGGGGGGGGGGGGGGGGGGGGGGGGGGGGGGGGGGGGGGGGGGGGGGGGGGGGGGGGGGGGGGGGGGGDGGGGGGGGGGGGGGFGGGGGC
@M03364:276:000000000-BLYN8:1:1101:3881:10827 1:N:0:1
ACTCCTACGGGAGGCAGCAGTAGGGAATCTTCGGCAATGGGGGCAACCCTGACCGAGCAACGCCGCGTGAGTGAAGAAGGTTTTCGGATCGTAAAACTCTGTTGTTAGAGAAGAACGTTAAGTAGAGTGGCAAGTTACTTAAGTGACGGTATCTAACCAGAAAGGGACGGCTAACTACGTGCCAGCAGCCGCGGTAATACGTTGGTCCGAAGCGTTGTCCGGATTTATTGGGCGTAAAGCGAGC
+
GGGGGGGGGGGGGGGGGGGGGEGFGGGGCFGGG7FFGFGGGG+6@FFFGGGGGG:FGGFGGGGGGDDGGGG?FEGFFGGGFGGGGDG@C>FGGGGCFGFGFF9E,,,F9FFGGGG,@F<F+FFFFC:CF++3><DACF<@,,>=@<F+@FGFFFF=FFGFCCB3@*6@:7FGECDGGGGFCCFGGG,,=C*8>BE>*BF9C:*=CE9B*/;/?C*:E*:<CE=E*+9<FFC5DDC5C3:*933)
@M03364:276:000000000-BLYN8:1:1101:4979:10855 1:N:0:1
ACTCCTACGGGAGGCAGCAGTAGGGAATCTTCGGCAATGGGGGCAACCCTGACCGAGCAACGCCGCGTGAGTGAAGAAGGTTTTCGGATCGTAAAACTCTGTTGTTAGAGAAGAACGTTAAGTAGAGTGGAAAGTTACTTAAGTGACGGTATCTAACCAGAAAGGGACGGCTAACTACGTGCCAGCAGCCGCGGTAATACGTAGGTCCCAAGCGTTGTCCGGATTTATTGGGCGTAAAGCGAGC
+
GGGGGGGGGGGGGGGGGGGGGGGGGGGGGGGGGGGGGGGGGGGGGGGGGGGGGGGGGGGGGGGGGGGGGGGGGGGGGGGGGGGGGGGGGGGGGGGGGGGGGGGGGGGGGGGGGGGGGGGGGGGCGGGGFGGGFGGGGGGGGGFC<CCCGGGGFGGGGFGGGGGGGGGGGGGGGGGGGGGGFGGGGGGGGGGGGGEGGGGGG?FFGGFGGGGGGGCECEGGGGG5CEGGGGGGGGGGGGGGGDD)
@M03364:276:000000000-BLYN8:1:1101:3210:10856 1:N:0:1
ACTCCTACGGGAGGCAGCAGTGGGGAATATTGCACAATGGGCGCAAGCCTGATGCAGCCATGCCGCGTGTATGAAGAAGGCCTTCGGGTTGTAAAGTACTTTCAGCGAGGAGGAAGGCATTAAGGTTAATAACCTTAGTGATTGACGTTACTCGCAGAAGAAGCACCGGCTAACTCCGTGCCAGCAGCCGCGGTAATACGGAGGTTGCAAGCGTTAATCGGAATTACTGGGCGTAAAGCGCACG
+
GFGG,EFGGECFGGGDEGGGGGGGGGGGGGGGFFGGGGEGEGGGGGGGGGGGGGGGGGGGGGGGGGGGGDGGGGGGGGGGGFFC9FFGGGGGGEGFFFGGFGGGAFFCGFGGECGEFGGCGGFFGGGGGGGGG8BFGGGGEGGCFFGCDAFGGG7F=FFGGGGGGGFFGGGEDC;ED8DCEGGGCFGGGGGGGEEDDGGG5CCG7CFGFGGGDCGCFGGGGGGGGGFGEDFGDDCC3:CGDDG<
@M03364:276:000000000-BLYN8:1:1101:21006:10860 1:N:0:1
ACTCCTACGGGAGGCAGCAGTGGGGAATATTGCACAATGGGCGCAAGCCTGATGCAGCCATGCCGCGTGTATGAAGAAGGCCTTCGGGTTGTAAAGTACTTTCAGCGAGGAGGAAGGCATTAAGGTTAATAATCTTAGTGATTGACGTTACTCGCAGAAGAAGCACCGGCTAACTATGTGCCAGCAGCCGCGGTAATACATAGGATGCAAGCGTTATCCGGATTTACTGGGCGTAAAACGAGCG
+
GGGGGGGGGGGGGGGGGGGGGGGGGGGGGGGFGGGGGGGGGGGGGGGGGGGGGGGGGGEGGGGGGGGGGFGGGGGGGGGGGGGGGGGGGGGGGGGGGGGGGGGGGGGGGGGGGGGGGGGGFGGGGGGGGGGGGGGGGGDGGGGGGGGGDGGGGGGGGGGGGGGGGGGGGGGGGGGGGGGGGGGGGGGGGGGGGGGGGGGGGGGFGGGFGGGDGGGGFFGGGGGGFGGGGGGFGGGGGGG3<CGD
@M03364:276:000000000-BLYN8:1:1101:9945:10861 1:N:0:1
ACTCCTACGGGAGGCAGCAGTAGGGAATTTTTCACAATGGGCGAAAGCCTGATGGAGCAATGCCGCGTGAATGATGAAGGTCTTATAGATTGTAAAATTCTTTTATTTGGGAAGAATAGTTATATGAGGAAATGCTTATAATTTGACTGTACCATTTGAATAAGTATCGGCTAACTATGTGCCAGCAGCCGCGGTAATACATAGGATGCAAGCGTTATCCGGATTTACTGGGCGTAAAACGAGC
+
GGGGGGGGGGGGGGGGGGGGGGGGGGGGGGGGGGGGGGGGGGGGGGGGGGGGGGGGGGGGGGGGGGGGGGGGGGGGGGGGGGGGGGGGGGGGGGGGGGGGGGGGGGGGGGGGGGGGGGGGGGGGGGGGGGGGGGGGGGGGGGGGGGGGGGGGGGGGGGGFGGGFGGGGGGGGGGGGGGGGGGGGGGGGGGGGGGGGGGGGGGGGGGGGGGGGGGGGGGGGGGGGGGGGGGFGGGGGGGGGGGG3
@M03364:276:000000000-BLYN8:1:1101:19899:10868 1:N:0:1
ACTCCTACGGGAGGCAGCAGTGGGGAATATTGCACAATGGGCGCAAGCCTGATGCAGCCATGCCGCGTGTATGAAGAAGGCCTTCGGGTTGTAAAGTACTTTCAGCGAGGAGGAAGGTGTTGTGGTTAATAACCGCAGCAATTGACGTTACTCGCAGAAGAAGCACCGGCTAACTCCGTGCCAGCAGCCGCGGTAATACGGAGGGTGCAAGCGTTAATCGGAATTACTGGGCGTAAAGCGCACG
+
GGGGGGGGGGGGGGGGGGGGGGGGGGGGGGGGGGGGGGGGGGGGGGGGGGGGGGGGGGGGGGGGGGGGGGGGGGGGGGGGGGGGGGGGGGGGGGGGGGGGGGGGGGGGGGGGGGFGGGGGGGGGGGGGGGGGGGGGGGGGGGGGGGGGGGGGGGGGGGGGGGGGGGGGFGGGGGGFGGGGGFGGGGGGGGGGGGGGGGGGGGGGGCEGGGGFGGGGGGGGGGGGGGGGGGGGGGGGGGGGDGG3
@M03364:276:000000000-BLYN8:1:1101:26552:10882 1:N:0:1
ACTCCTACGGGAGGCAGCAGTAGGGAATCTTCGGCAATGGGGGCAACCCTGACCGAGCAACGCCGCGTGAGTGAAGAAGGTTTTCGGATCGTAAAACTCTGTTGTTAGAGAAGAACGTTAAGTAGAGTGGAAAGTTACTTAAGTGACGGTATCTAACCAGAAAGGGACGGCTAACTACGTGCCAGCAGCCGCGGTAATACGTAGGTCCCAAGCGTTGTCCGGATTTATTGGGCGTAAAGCGAGC
+
FGGGFGGGGGGGGGGGGGFGFFFGGGGGGGGGGGGGGGGGFGGGGGE@FAEFGFEEGFGGGGGGGGGGCEGEFEFGGGGGFD9FGGGGE>FGGGGGGGGGGFFGGGGFGGDGGGGGGGGGGGGGGGFGFCGGGG>DFEF<@FGGGGFGGGGGGGGGGGGGGGFGFGGG7CFEEGGGGGGGGGCCFGF@FG5EGGGGGGF+CFGFGGFGG?8CF51:5*:9ECCEECFF?CFD4C=EGGGG<DD>
@M03364:276:000000000-BLYN8:1:1101:24369:10888 1:N:0:1
ACTCCTACGGGAGGCAGCAGTAGGGAATTTTTCACAATGGGCGAAAGCCTGATGGAGCAATGCCGCGTGAATGATGAAGGTCTTATAGATTGTAAAATTCTTTTATTTGGGAAGAATAGTTATATGAGGAAATGCTTATAATTTGACTGTACCATTTGAATAAGTATCGGCTAACTATGTGCCAGCAGCCGCGGTAATACATAGGATGCAAGCGTTATCCGGATTTACTGGGCGTAAAACGAGC
+
CFCDGFCFFEGEGGEGGGGEFAFGGD<FFCFE<FE@FFGGCGGGD@F@EGFF<C,6C@FGCF88CC:FF@@FFE<F9<E8CFFFGC?FGGG=FAFGGGGAFEFGGA<?@EF@=FFFEFFF,B<F?<C589AEF<<,@?<FFGGA?FGGFAF9@C9?FDBEF,?DFD=FE7FDCF8E,,837;FFGGD8D?3:BEBEEF;DFCFGGGAFG,<,=:*;:E:=EEEE*1,>CCF5*5/=7*:FC):)
@M03364:276:000000000-BLYN8:1:1101:15193:10891 1:N:0:1
ACTCCTACGGGAGGCAGCAGTGGGGAATATTGCACAATGGGCGCAAGCCTGATGCAGCCATGCCGCGTGTATGAAGAAGGCCTTCGGGTTGTAAAGTACTTTCAGCGAGGAGGAAGGCATTAAGGTTAATAACCTTAGTGATTGACGTTACTCGCAGAAGAAGCACCGGCTAACTCCGTGCCAGCAGCCGCGGTAATACGGAGGGTGCAAGCGTTAATCGGAATTACTGGGCGTAAAGCGCACG
+
GGGGGGGGGGGGGGGGGGGGGGGGGGGGGGGGGGGGGGGGGGGGGGGGGGGGGGGGGGGGGGGGGGGGGGGGGGGGGGGGGGGGGGGGGGGGGGGGGGGGGGGGGGGGGGGGGGGGGGGGGGGGGGGGGDGGGGGGGGEGGGGGGGGGGGGGGGGGGGGGGGGGGGGGGGCGGGGGGGGGGGGGGGFGGGGGGGDGGGGGGGGGGGGGGGGGGGGGGGGGGGGGGGGGGGGGGGGGGGGGGGD5
@M03364:276:000000000-BLYN8:1:1101:8856:10922 1:N:0:1
ACTCCTACGGGAGGCAGCAGTGGGGAATATTGCACAATGGGCGCAAGCCTGATGCAGCCATGCCGCGTGTATGAAGAAGGCCTTCGGGTTGTAAAGTACTTTCAGCGAGGAGGAAGGCGTTGTGGTTAATAACCGCAGCGATTGACGTTACTCGCAGAAGAAGCACCGGCTAACTCCGTGCCAGCAGCCGCGGTAATACGGAGGGTGCAAGCGTTAATCGGAATTACTGGGCGTAAAGCGCACG
+
GGGGGGGGGGGGGGGGGGGGGGGGGGGGGGGGGGGGGGGGGGGGGGGGGGGGGGGGGGGGGGGGGGGGGGGGGGGGGGGGGGGGGGGGGGGGGGGGGGGGGGGGGGGGGGGGGGGGGGGGGGGGGGGGGGGGGFGGGGGGGGGGGGGGGGGGGGGGGGGGGGGGGGGGGGGGGGGGGGGGGGGGGGGGGGGGGGCGFEFGGGGGGGGGGGGGGGGGGGGFEGGGGGGGGFGGGDGGFFGGGGGD
@M03364:276:000000000-BLYN8:1:1101:2146:10941 1:N:0:1
ACTCCTACGGGAGGCAGCAGTAGGGAATCTTCGGCAATGGGGGCAACCCTGACCGAGCAACGCCGCGTGAGTGAAGAAGGTTTTCGGATCGTAAAACTCTGTTGTTAGAGAAGAACGTTAAGTAGAGTGGAAAGTTACTTAAGTGACGGTATCTAACCAGAAAGGGACGGCTAACTACGTGCCAGCAGCCGCGGTAATACGTAGGTCCCAAGCGTTGTCCGGATTTATTGGGCGTAAAGCGAGC
+
EFGGEFGGGGGGGGGGGGGGGGFGGGGGGGGGGCGGGGGGGGGGGGGGGGGGGFCGGGGGGGGGGGGGGEFFGGGGGGGGGGGGGGGGGGGGGGGGGGGGGGGGGGGGGGGGGGGGEFGGGGGGGGGGGGGGGGGGGE<FGFGGGGGGGGGGGGGAFFGGGGGGGGGGGGDCGGGGGFGGGG@FGGGGGGGGGGGGGGGGGDGGGGGGGGGGGGE;CEGGGGE5C9EGFGFFGDGE5CG*>DG/
@M03364:276:000000000-BLYN8:1:1101:28385:10950 1:N:0:1
ACTCCTACGGGAGGCAGCAGTGGGGAATATTGCACAATGGGCGCAAGCCTGATGCAGCCATGCCGCGTGTATGAAGAAGGCCTTCGGGTTGTAAAGTACTTTCAGCGAGGAGGAAGGCATTAAGGTTAATAACCTTAGTGATTGACGTTACTCGCAGAAGAAGCACCGGCTAACTCCGTGCCAGCAGCCGCGGTAATACGGAGGGTGCAAGCGTTAATCGGAATTACTGGGCGTAAAGCGCACG
+
GGGGGGFFGGGGGGGGGGGGGGGGGGGGGFGGGGGGGGGGGGGGGGGGGGGGGGGGGGGGGGGGGGGDGGGGGGDGGGGGGGGDFGGGGGGGGGGGGGGGGGGGGGGGGGGGGDGGGGGGGGGGGGGGGGGGFCFGFCFGGGGGGGGGGGGGGGGGGGGGGGGFGGCEEGFGGGGFG>:DGGEGGC>GGGGGGGGE?GCGG>EGGGGGGGGGGGGGGGGGGGGGGGGG?FFGGGGGGGGGDGG<
@M03364:276:000000000-BLYN8:1:1101:3779:10958 1:N:0:1
ACTCCTACGGGAGGCAGCAGTGGGGAATATTGGACAATGGGCGAAAGCCTGATCCAGCCATGCCGCGTGTGTGAAGAAGGTCTTCGGATTGTAAAGCACTTTAAGTTGGGAGGAAGGGCATTAACCTAATACGTTAGTGCTTTGACGTTACCGACAGAATAAGCACCGGCTAACTCTGTGCCAGCAGCCGCGGTAATACGTAGGGTGCGAGCGTTAATCGGAATTACTGGGCGTAAAGCGCACG
+
FGGGGGGGGGGGGGGGEGGGGGFGGGGGGGGGGGGGGGGGGGGGGDGGGGGGGCFFGGFGFGGGGGGGGGGGGGFFGGGGGGGGGDGGGGGGGGGGGGGGGGGGGGFCFGFGGGGGCEGGGGGGDGGFFFGGGGGGGGGGGG<FFGGGGGGFGEFFEAEGGGGGGGGEFCE@FGGGGGGGGFGGGGGGDC5CEEEG9FEGFGGGEGGGGGGEDECECFFGCEGGGGGFFGGGGDEGGGGGGDD5
@M03364:276:000000000-BLYN8:1:1101:11708:10987 1:N:0:1
ACTCCTACGGGAGGCAGCAGTGGGGAATATTGCACAATGGGCGCAAGCCTGATGCAGCCATGCCGCGTGTATGAAGAAGGCCTTCGGGTTGTAAAGTACTTTCAGCGAGGAGGAAGGCATTGTGGTTAATAACCGCAGTGATTGACGTTACTCGCAGAAGAAGCACCGGCTAACTCCGTGCCAGCAGCCGCGGTAATACGGAGGGTGCAAGCGTTAATCGGAATTACTGGGCGTAAAGCGCACG
+
GGGGGGGGGGGGGGGGGGGGGGGGGGGGGGGGGGGGGGGGGGGCGGGGGGFGGGGGGFGGGGGGGGGGGGGGGGGGGGGGGGGGGGGGGGGGGGGGGGGGGGGGGFGEDGGGGGGGGGGGGGGGGGGGGGGGGGGGGGGGGFGGGFGGFGGGGGGGGGGGGGGGGGGGGGGGGFEFGGGGEFFFFGGFFGGGGCGE?BEGGGGGGGGGGGG=EACCGGGGGGGGGGFGGGGGG5>EFGGGGGGG
@M03364:276:000000000-BLYN8:1:1101:24457:11020 1:N:0:1
ACTCCTACGGGAGGCAGCAGTAGGGAATCTTCGGCAATGGGGGCAACCCTGACCGAGCAACGCCGCGTGAGTGAAGAAGGTTTTCGGATCGTAAAACTCTGTTGTTAGAGAAGAACGTTAAGTAGAGTGGAAAGTTACTTAAGTGACGGTATCTAACCAGAAAGGGACGGCTAACTACGTGCCAGCAGCCGCGGTAATACGTAGGTCCCAAGCGTTGTCCGGATTTATTGGGCGTAAAGCGAGC
+
GGGGGGGGGGGGGGGGGGGGGGGGGGGGGGGGGGGGGGGGGGGGGGGGGGGGGGGGGGGGGGGGGGGGGGGGGGGGGGGGGGGGGGGGGGGGGGGGGGGGGGGGGGGGGGGGGGGGGGGGFGGGGGGFGGGGGGGGGGGGGGGFGGGGGEGGGGGGGGFGGGGCGGGGGGGGGGGGGGGGFGGGGGGGFGGGGGGGGGGGGGGGGFGFGGFFGGGGGGGGDGGGGFGGGGFGGGGGGGGGGGGC
@M03364:276:000000000-BLYN8:1:1101:20394:11034 1:N:0:1
ACTCCTACGGGAGGCAGCAGTAGGGAATCTTCGGCAATGGGGGCAACCTTGACCGAGCAACGCCGCGTGAGTGAAGAAGGTTTTCGGATCGTAAAACTCTGTTGTTAGAGAAGAACGTTAAGTAGAGTGGAAAATTACTTAAGTGACGGTATCTAACCAGAAAGGGACGGCTAACTACGTGCCAGCAGCCGCGGTAATACGTAGATCCCAAGCGTTGTCCGGATTTATTGGGCGTAAAGAGCAC
+
GGGGGGGGGGGGGGGGGGGGGGGGGGGGGGGGGGGGGGGGGGGGGGGGGGGGGGGGGGGGGGGGGGGGGGGEGGGGGGGGGGGGGGGGGGGGGGGGGGGGGGGGGGGGGGGGGGGGGFGGGGFFFGFGGGGGGGGGGGGAFDGGGGGGGGGGGGGGGGGGGGGGGGGGGGGGGGGFGGGGGFGGGGGGGGGGGGGGGGGGFGGFGGGGGGGGFGGEEGGGGGGG89FGGFCFDDEGGGG*9<FF
@M03364:276:000000000-BLYN8:1:1101:3795:11054 1:N:0:1
ACTCCTACGGGAGGCAGCAGTAGGGAATCTTCGGCAATGGGGGCAACCCTGACCGAGCAACGCCGCGTGAGTGAAGAAGGTTTTCGGATCGTAAAACTCTGTTGTTAGAGAAGAACGTTAAGTAGAGTGGAAAGTTACTTAAGTGACGGTATCTAACCAGAAAGGGACGGCTAACTACGTGCCAGCAGCCGCGGTAATACGTAGGTCCCAAGCGTTGTCCGGATTTATTGGGCGTAAAGCGAGC
+
GGGGGGGGGGGGGGGGGGGGGGGGGGGGGGGGFGGGGGGGG7FGGGGGGGGGGGGGDGGGGGGGGGGCGGDFGGGGGGGGGGGGGGGGDGGGGFGGGGGFGGGGGGCFGGGGGGGGGGGGGGD,BFGFFDFDGGFGGGGGGGGGGGGEEGGGGGGGGG@7:CFGGEGGGGG7FDGGGGCFGGGGGGFGGEEGGEGGGGDFFFFGGGCFFEEGFGEGCGGF5CCGGGGGFGGDGDGGG5CC3737
@M03364:276:000000000-BLYN8:1:1101:17988:11076 1:N:0:1
ACTCCTACGGGAGGCAGCAGTAGGGAATCTTCGGCAATGGGGGCAACCCTGACCGAGCAACGCCGCGTGAGTGAAGAAGGTTTTCGGATCGTAAAACTCAGTTGTTAGAGAAGAACGTTAAGTAGAGTGGAAAGTTACTTAAGTGACGGTATCTAACCAGAAAGGGACGGCTAACTACGTGCCAGCAGCCGCGGTAATACGTAGGTCCCAAGCGTTGTCCGGATTTATTGGGCGTAAAGCGAGC
+
GGGGGGGGGGGGGGGGGGGGGGGGGGGGGGGGGGGGGGGGGGGGGGGGGGGGGGGGGGGGGGGGGGGGGGGGGGGGGGGGGGGGGGGGGGGGGGGGGGGGGGGGGGGGGGGGGGGGGGGGGGGGGGGGGGGGGGGGGGGGGGGGGGGGGGGGGGGGGGGGGGGGGGGGGGGGGGGGGGGGGGGGGGGGGGGGGGGGGGGGGGGGGGGGGGGGGGGGGGGGGGGGGGGGGGGGGGGGGGGGGGG7
@M03364:276:000000000-BLYN8:1:1101:20091:11078 1:N:0:1
ACTCCTACGGGAGGCAGCAGTAGGGAATCTTCGGCAATGGGGGCAACCCTGACCGAGCAACGCCGCGTGAGTGAAGAAGGTTTTCGGATCGTAAAACTCTGTTGTTAGAGAAGAACGTTAAGTAGAGTGGAAAATTACTTAAGTGACGGTATCCAACCAGAAAGCCACGGCTAACTACGTGCCAGCAGCCGCGGTAATACGTAGGTGGCAAGCGTTATCCGGATTTACTGGGCGTAAAACGAGC
+
GGGGGGGGGGGGGGGGGGGGGGGGGGGGGGGGGGGGGGGGGGGGGGGGGGGGGGGGGGGGGGGGGGGGGGGGGGGGGGGGGGGGGGGGGGGGGGGGGGGGGGFGGGGGGGGGGGGGGGGGGGGGGGGGGGGGFGGGGGGGGGGGGGGGGGGGGGGGGGGGGGGGGGGGGDGGGFGGGGGGGGGGGGGGGGGGGGGGGGGGGFGGGGFFGGGGGGGGGGGFGGGGGGGGGGGGGGGGGFFGDDG3
@M03364:276:000000000-BLYN8:1:1101:8203:11090 1:N:0:1
ACTCCTACGGGAGGCAGCAGTAGGGAATCTTCGGCAATGGGGGCAACCCTGACCGAGCAACGCCGCGTGAGTGAAGAAGGTTTTCGGATCGTAAAACTCTGTTGTTAGAGAAGAACGTTAAGTAGAGTGGAAAGTTACTTAAGTGACGGTATCTAACCAGAAAGGGACGGCTAACTACGTGCCAGCAGCCGCGGTAATACGTAGGTCCCAAGCGTTGTCCGGATTTATTGGGCGTAAAGCGAGC
+
GGGGGGGGGGGGGGGGGGGGGGGGGGGGGGGGGGGGGGGGFGGGGGGGGGGGGGGGGGGGGGGGGGGGGGGGGGGGGGGGGGGGGGGGGGGGGGGGGGGGGGGGGGGGGGGGGGGGGGGGGGGGGDGGGGGGGGGGGGGGGGGGGGGGGGGGGGGGGGGGFGGGGGGGGGGGGGGGGGGGGGGGGGGGGGGGGGGGGGGGGGGGGGGGCEFFFGGGGGFGDCEGGGGGGGGGGGGGGGCFGGG)
@M03364:276:000000000-BLYN8:1:1101:16299:11091 1:N:0:1
ACTCCTACGGGAGGCAGCAGTAGGGAATCTTCGGCAATGGGGGCAACCCTGACCGAGCAACGCCGCGTGAGTGAAGAAGGTTTTCGGATCGTAAAACTCTGTTGTTAGAGAAGAACGTTAAGTAGAGTGGAAAGTTACTTAAGTGACGGTATCTAACCAGAAAGCCACGGCTAACTACGTGCCAGCAGCCGCGGTAATACGTAGGTGGCAAGCGTTGTCCGGATTTATTGGGCGTAAAGCGAGC
+
GGGGGGGGGGGGGGGGGGGGGGGGGGGGGGGGGGGGGGGGGGGGGGGGGGGGGGGGGGGGGGGGGGGGGGGGGGGGGGGGGGGGGGGGFGGGGGGGGGGGGGGGGGGGGGGGGGGGGGGGGGGGGGGGGGGGGCFGGGGGGGGGGGGDGEFFFGGGGGGGCEGGGGGGG@FGGGGGGGCFGGGGGGGGGGGGGG>EDFGGGGGGGGGGGGGGGGGGGGGFGGGGGGFGGGCFFDEGGFFGGGG)
@M03364:276:000000000-BLYN8:1:1101:26083:11114 1:N:0:1
ACTCCTACGGGAGGCAGCAGTGGGGAATATTGCACAATGGGCGCAAGCCTGATGCAGCCATGCCGCGTGTATGAAGAAGGCCTTCGGGTTGTAAAGTACTTTCAGCGAGGAGGAAGGCATTAAGGTTAATAACCTTAGTGATTGACGTTACTCGCAGAAGAAGCACCGGCTAACTCCGTGCCAGCAGCCGCGGTAATACGGAGGGTGCAAGCGTTAATCGGAATTACTGGGCGTAAAGCGCACG
+
GGGGGGGGGGFGGGGGGGGGFGGGGGGGGGGGGGGGGGGGGGGGGGGGGGGGGGGGGGGGFGGFGGGFEEGGGGGGGGGGGFCFGGGGGGGGGGGGFGGGGGGGGGGGGGGGGGGGGGFFGGGGGCFGGGGGFDCFGGGGGGFGGGGFGFGFGGGGGGGGGGGGGGGGGGEGGGGFFGGGGGGGGGGGCEEGGGGGFGGGEGGGEGEGGFGGGB5EF?FGCGGF?FFGGGGGGCEGFFFGGGGD
@M03364:276:000000000-BLYN8:1:1101:22951:11116 1:N:0:1
ACTCCTACGGGAGGCAGCAGTAGGGAATCTTCGGCAATGGACGAAAGTCTGACCGAGCAACGCCGCGTGAGTGAAGAAGGTTTTCGGATCGTAAAACTCTGTTGTTAGAGAAGAACAAGGATGAGAGTAAAACGTTCATCCCTTGACGGTATCTAACCAGAAAGCCACGGCTAACTACGTGCCAGCAGCCGCGGTAATACGTAGGTGGCAAGCGTTGTCCGGATTTATTGGGCGTAAAGCGAGC
+
GGGGGGGGGGGGGGGGGGGGGGGGGGGGGGGGGGGGGGGGGGGGGGGEFGGGGGGGGGGGGGGGGGGGGGGFGGGGGGGGGGGGGGGGGGGGGGGGGGGGGGGGGGGGGGGGGGGGGGGGGGGGGGGGGGGGFGGGGGGGGGGGGGGGGGGGDFGGGGGGGGGGGDGGGGGGGGGGGGGGGGGGGGGGGGGGGGGGGGGGGFGGGGGGGGGGGGGGGGGGGGGGG9FGGGGGGGGGGFGGGGG<
@M03364:276:000000000-BLYN8:1:1101:7849:11129 1:N:0:1
ACTCCTACGGGAGGCAGCAGTAGGGAATCTTCCACAATGGACGAAAGTCTGATGGAGCAACGCCGCGTGAGTGAAGAAGGGTTTCGGCTCGTAAAGCTCTGTTGTTAAAGAAGAACGTGGGTGAGAGTAACTGTTCACCCAGTGACGGTATTTAACCAGAAAGCCACGGCTAACTACGTGCCAGCAGCCGCGGTAATACGTAGGTGGCAAGCGTTATCCGGATTTATTGGGCGTAAAGCGAGCG
+
GGGGGGGGCFGGGGGGGGGFGGGGGGGGGGGGGGGGGGGGFGGGGGGGGGGGF9@FCGGGGGGGGGGGGGGGGGGFGGGGDGGGGGCDGGGGGGGFGGGGGGGGFGFGGCFFGGFGCFGGGEEGGGGGGGGGGGGGG<?F7DFGGGGGGGGGGGFGGGGGGFGGFAF@EGGGGGGAFEGFGGFGGGGFEGECGGDEGGGGGCC*?CFGG?*A=GG5=FGEGCEGGGGG7FGCDGGGGGGGGDG3
@M03364:276:000000000-BLYN8:1:1101:6878:11138 1:N:0:1
ACTCCTACGGGAGGCAGCAGTGGGGAATATTGCACAATGGGCGCAAGCCTGATGCAGCCATGCCGCGTGTATGAAGAAGGCCTTCGGGTTGTAAAGTACTTTCAGCGAGGAGGAAGGCATTAAGGTTAATAACCTTAGTGATTGACGTTACTCGCAGAAGAAGCACCGGCTAACTCCGTGCCAGCAGCCGCGGTAATACGGAGGGTGCAAGCGTTAATCGGAATTACTGGGCGTAAAGCGCACG
+
GGGGGGGGGGGGGGGGGGGGGGGGGGEFGGGGGGGGGGGGGGGGGGGGGGGGGGGGGGGGGGGGGGG=FGGGGGGGGGGCFGGGGFCFEFGGGGGGGFFGGGGGGGGGGGGGGGGGGGGGGGCFGGGGGGGGGGGGGGGGGGGGGGGGGGGGGGGGGGGGGGGGGGFGGGGGGGGGGGGGGEFGGGGGGGGGGGGGGECFEGGGGGGGGGGFGGGG=FGGGDGGFFGGGGGGGGCE3**979D5
@M03364:276:000000000-BLYN8:1:1101:24340:11143 1:N:0:1
ACTCCTACGGGAGGCAGCAGTAGGGAATCTTCGGCAATGGACGAAAGTCTGACCGAGCAACGCCGCGTGAGTGAAGAAGGTTTTCGGATCGTAAAACTCTGTTGTTGGAGAAGAACGTATTTGATAGTAACTGATCAAGTAGTGACGGTATCCAACCAGAAAGCCACGGCTAACTACGTGCAAGCAGCCGCGGTAATACGTAGGTGGCAAGCGTTGTCCGGATTTATTGGGCGTAAAGCGAGCG
+
GGGGGFGGFGGGGGGGGGGGGGGGGGGGGGGGGGGGGFGGGGGGGGGFGFGGGGGGGGGGGGGEGDF@FFGFFGFGGGEGCFFGGGGGGDGFGGGGGGGDGGGGFFGGGGGGGGGGGGGCFEFGGGF@FFGFGGGGGGGFGGGGGGGGGGFFGGFC+FGGGGGGDGGGGGGGGGGGGGGGGFGGGGGGGGDEGGGGGFDCCGGGGGGGGGGGG*=:C<CGGEE*<FGGGFGGGDGG5FFGDDGD
@M03364:276:000000000-BLYN8:1:1101:9161:11206 1:N:0:1
ACTCCTACGGGAGGCAGCAGTAGGGAATCTTCGGCAATGGGGGGAACCCTGACCGAGCAACGCCGCGTGAGTGAAGAAGGTTTTCGGATCGTAAAGCTCTGTTGTTAATCAAGAACGTTGAGAAGAGTGGAAAGTTTCTCAAGTGACGGTAATTAACCAGAAAGGGACGGCTAACTACGTGCCAGCAGCCGCGGTAATACGTAGGTCCCGAGCGTTGTCCGGATTTATTGGGCGTAAAGCGAGG
+
EFGGGGGGGGGGGGGGGGGGG9FGEGGGGGGGGGGEGGGGGGGGGGGGGGGGGG:CECGGB@FDGGGEGGGFGGGGGGGC<C9FFCGFGCFGGGGGGGGGFFGGF>FFFFGGGGG:FF8<:CFGFAFE;:9FCBC<CCAB<FGF<E<*<FG@:FFCGFBFGDE@58FFG58CGCFDFCG*;EGGGGGGFF58ECG>EGF@5:<CECE6/:EC?8:8>2+3>EC589?9FFGGGDGGG3CGGD3)
@M03364:276:000000000-BLYN8:1:1101:6648:11238 1:N:0:1
ACTCCTACGGGAGGCAGCAGTAGGGAATTTTTCACAATGGGCGAAAGCCTGATGGAGCAATGCCGCGTGAATGATGAAGGTCTTATAGATTGTAAAATTCTTTTATTTGGGAAGAATAGTTATATGAGGAAATGCTTATAATTTGACTGTACCATTTGAATAAGTATCGGCTAACTATGTGCCAGCAGCCGCGGTAATACATAGGATGCAAGCGTTATCCGGATTTACTGGGCGTAAAACGAGC
+
GGGGGGGGGGGGGGGGGGGGGGGGGGGGGGGGGGGGGGGGGGGGGGGGGFGGGGGGGGGGGGGGGGGGGGGGGGGGGGGGGGGGGGGGGGGGGGGGFGGGGGGGDGGGGGGGGGGGGGGGGGGGGGGFGGGGGGGGGGGGGGGGGGGGGGGGGFGGGGGEFGGFGGGGEDEGGFGGGGGGGGGGGGGGGFGGGGGGGGGGGGFGECFFGGFFGGGGGGGGGGGGGGGGGGGGGGDCGGGGGGG3
@M03364:276:000000000-BLYN8:1:1101:18583:11241 1:N:0:1
ACTCCTACGGGAGGCAGCAGTAGGGAATCTTCGGCAATGGACGAAAGTCTGACCGAGCAACGCCGCGTGAGTGAAGAAGGTTTTCGGATCGTAAAACTCTGTTGTTAGAGAAGAACAAGGATGAGAGTAAAATGTTCATCCCTTGACGGTATCTAACCAGAAAGCCACGGCTAACTACGTGCCAGCAGCCGCGGTAATACGTAGGTGGCAAGCGTTGTCCGGATTTATTGGGCGTAAAGCGAGC
+
GGGGGFGGGGGGGGGGGGGGGGGGGGGGGGGGGGGGGGGGGGGGGGGGGGFFGGGGGGGGGGDFEGGFGDD?FGEFGF@FBEGFGGGGGF@FGGGGGGG9CFGFGGGEEGGGGGF=ACFFGGGDGGGFFC?BD<FFGBF@=FCFFCFCCGGGG9CCFFBFFGFGGFGFGGGGGCFFFFGFDFFGGGGFE5C5BEEEEGGGGCCEDGGGC8CC=EE5CEC9EGDCCAEFGFF5*>EGGGGGC<C)
@M03364:276:000000000-BLYN8:1:1101:22770:11244 1:N:0:1
ACTCCTACGGGAGGCAGCAGTAGGGAATCTTCGGCAATGGGGGCAACCCTGACCGAGCAACGCCGCGTGAGTGAAGAAGGTTTTCGGATCGTAAAACTCTGTTGTTAGAGAAGAACGTTAAGTAGAGTGGAAAGTTACTTAAGTGACGGTATCTAACCAGAAAGGGACGGCTAACTACGTGCCAGCAGCCGCGGTAATACGTAGGTCCCAAGCGTTGTCCGGATTTATTGGGCGTAAAGCGAGC
+
GGGGGGGGGGGGGGGGGGGGGGGGGGGGGGGGFGGGGGGGGGGGGGGGGGGGGGGGGGGGGGGGGGGGGCCGGGGGGGGGGFGGGGGGGGGGGGGGFGGGGGFGFFGGGGGGGGGFEDFFGGDEDFGFGGGFFGGGFDCGFGGGGGGGGGGFGGFFFGGGFFB<FFGGGGGGGGGGDGG:FFFG8FG:@CEEGGGDEGGDGGFCGFFFDFF5=CC8C7EGGGE==F?GFD?FGGGGGGGGGGD5
@M03364:276:000000000-BLYN8:1:1101:6712:11253 1:N:0:1
ACTCCTACGGGAGGCAGCAGTAGGGAATCTTCGGCAATGGGGGCAACCCTGACCGAGCAACGCCGCGTGAGTGAAGAAGGTTTTCGGATCGTAAAACTCTGTTGTTAGAGAAGAACAAGGATGAGAGTAAAATGTTCATCCCTTGACGGTATCTAACCAGAAAGCCACGGCTAACTACGTGCCAGCAGCCGCGGTAATACGTAGGTGGCAAGCGTTGTCCGGATTTATTGGGCGTAAAGCGAGC
+
GGGGGGGGGGGGGGGGGGGGGGGGGGGGGGGGGGGGGGGGGGGGGGGGGGGGGGGGGGGGGGGGGGGGGGGGGGGGGGGGGGGGGGGGGGGGGGGGGGGGGGGGGGGGGGGGGGGGGGGGGGGGGFGFGGGGGGGGGGGGGGGGGGGGGGGGGGGGGGGGGGGGGGGGGGGGGGGGGGGGGGGGGGGGGGGGGGGGEGGGGGGGGGGGGGGGGGGGGGGGGGGCEGGGGGGGGGGGDGGGGGG3
@M03364:276:000000000-BLYN8:1:1101:14687:11261 1:N:0:1
ACTCCTACGGGAGGCAGCAGTAGGGAATCTTCGGCAATGGGGGCAACCCTGACCGAGCAACGCCGCGTGAGTGAAGAAGGTTTTCGGATCGTAAAACTCTGTTGTTAGAGAAGAACGTTAAGTAGAGTGGAAAGTTACTTAAGTGACGGTATCTAACCAGAAAGGGACGGCTAACTACGTGCCAGCAGCCGCGGTAATACGTAGGTCCCAAGCGTTGTCCGGATTTATTGGGCGTAAAGCGAGC
+
GGGGGGGGGGGGGGGGGGGGGGGGGGGGGGGGGGGGGGGGGGGGGGGGGGGGGGGGGGGGGGGGGGGGGGGGGGGGGGGGGGGGGGGGGGGGGGGGGGGGGGGGGGGGGGGGGGGGGFGGGGGGGGGGGFGGGGGGGGGGGGGGGGGGGGGGGGGGGGGGGGGGGGGGGGGGGGGGGGGGGGGGGGGGGGGGGGCGGGFGGGGGGGGGGGGGGGGGGGGGGGGCEFGGGGGGGGGGGGGGGD<)
@M03364:276:000000000-BLYN8:1:1101:12534:11273 1:N:0:1
ACTCCTACGGGAGGCAGCAGTAGGGAATCTTCGGCAATGGGGGCAACCCTGACCGAGCAACGCCGCGTGAGTGAAGACGGTTTTCGGATCGTAAAACTCTGTTGTTAGAGAAGAACGTTAAGTAGAGTGGAAAGTTCCTTAAGTCACGGTATCTAACCAGAAAGGGACGGCTAACTACGTGCCAGCAGCCGCGGTCATACGTAGGCAGCAAGCGTTGTGCGGATTTATTGGGCGTAAAGCGAGG
+
AFGGG,,FEGD7@@C7@,C6CE@,@FCF<9EEECF+@FE,,8@@CCFGDFF8,66@:@6ECF++7@F@:,859C<FF,CCB+?FF@@EGCC4=EE,EFFF9AF,B=AF,<,B,BDFFFC,F9,,CFF@,>,:,BB=,7@,@E,,,@B><BEGC9,FC,3DFGGGG7<FB7@FGFC;=8C=FFG@CDCF@85*=C1*159+835BC99*1*08EG8*>E*3:*:*:C+293<51/2C>/?F7DC3
@M03364:276:000000000-BLYN8:1:1101:12766:11275 1:N:0:1
ACTCCTACGGGAGGCAGCAGTAGGGAATCTTCGGCAATGGGGGCAACCCTGACCGAGCAACGCCGCGTGAGTGAAGAAGGCTTTCGGATCGTAAAACTCTGTTGTTAGAGAAGAACGTTAAGTAGAGTGGAAAGTTACTTAAGTGACGGTATCTAACCAGAAAGGGACGGCTAACTACGTGCCAGCAGCCGCGGTAATACGCAGGTCCCAAGCGTTGTCCGGATTTATTGGGCGTAAAGCGAGC
+
FFCCF<F-BEDCE>FCFGGFEF-CCEEFGG9FC,@77FCFGG@8CDCDFEFGAEGC@::EGEEF:CGCG:?<EF?AFCCA,BFFFFEFGGGGFFEAF?F?FFG<FFGCEGD=DFC@FGGG@F<?A,C3<<D,>>>DC,7CACB<FCFCEG7+@FG<<3EC7AC@C73DB*>:7,8><DGGGGF@,*,6:CEEGGCGEGFFF*CEGGGCCEF888;=EGG?5E5/C9:9CFGC45:*9>FGC3D5
@M03364:276:000000000-BLYN8:1:1101:8426:11283 1:N:0:1
ACTCCTACGGGAGGCAGCAGTGGGGGATATTGCACAATGGGCGCAAGCCTGATGCAGCCATGCCGCGTGTATGAAGAAGGCCTTCGGGTTGTAAAGTACTTTCAGCGAGGAGGAAGGCATTAAGGTTAATAACCTTAGTGATTGACGTTACTCGCAGAAGAAGCACCGGCTAACTCCGTGCCAGCAGCCGCGGTAATACGGAGGGTGCAAGCGTTAATCGGAATTACTGGGCGTAAAGCGCACG
+
GGGGGGGGGGGGGGGGGGGGGGGGGGGGGGGGGGGGGGGGGGGGGGGGGGGGGGGGGGGGGGGGGGGGGGGGGGGGGGGGGGGFGGGGGGGGGGGGGGGGGGGGGGGEGGFGGEGGGGGGGGGGGGGGGGGGGGGGGGGGGGGGGGGGGGGGGGGGDEFGGGGGGGGGGGGGGGGGGGGGGGGGGGGGGGGGGGGGGGGGGECECGGGGGGGGGGGGGGGGGEGGFGGGGCFDDGEDFGGGGGD
@M03364:276:000000000-BLYN8:1:1101:26674:11290 1:N:0:1
ACTCCTACGGGAGGCAGCAGTGGTGAATATTGCACAATGGGCGCAAGCCTGATGCAGCCATGCCGCGTGTATGAAGAAGGCCTTCGGGTTGTAAAGTACTTTCAGCGAGGAGGAAGGCATTAAGGTTAATAACCTTGGTGATTGACGTTACTCGCAGAAGAAGCACCGGCTAACTCCGTGCCAGCAGCAGCGGTAATACGGAGGGTGCAAGCGTTAATCGGAATGACTGGGCGTAAAGCGCACG
+
C@<8C6;CF@F7@F-B;@CEE8@,,,,C<CFFGGFF,C6C<@FGGF+,C@<8EEF,6EDGG8F@:@CF+FCF,?EEFFAFFE<EFF:FGEE=,,C,C,C?F9EF?E7+@C=CCC@FEF8=CEF?EBFF<E,F9F,C,ACFFFGGCC@+A,8C<3:@:CDFFGFFGC,:+@>CFAGG@8<DCCF7CCG7,,,*::CE;;44;E5CE1**5;+;CCCGFC:C=C*=+<CGGGGGGG==DFGGGDD)
@M03364:276:000000000-BLYN8:1:1101:21939:11298 1:N:0:1
ACTCCTACGGGAGGCAGCAGTAGGGAATCTTCGGCAATGGGGGCAACCCTGACCGAGCAACGCCGCGTGAGTGAAGAAGGTTTTCGGATCGTAAAACTCTGTTGTTAGAGAAGAACGTTAAGTAGAGTGGAAAGTTACTTAAGTGACGGTATCTAACCAGAAAGGGACGGCTAACTACGTGCCAGCAGCCGCGGTAATACGTAGGTCCCAAGCGTTGTCCGGATTTATTGGGCGTAAAGCGAGC
+
GGGGGGGGGGGGGGEGGGGGGGGGGGGGFGGFGGGGGGGGGGGGGGGGGGGGGGGGEGGGGGGGGGGGGGGGGGGGGGGGGGGGGGGEEEGGGGFGGGGGGGGGGAFGGFGGGGGGGGGGGFFGGCFFGGGGGGGGGGGGGGCFGGGGGGGGGGGGGGGGGGGGFDGGGGGGGGGGGGGGGGGGGGGFGFE5C8=ECEGGG?EFEGC95CFGGGGC5EGGGGCGEF7EFFFFGDEGGGGFGGG)
@M03364:276:000000000-BLYN8:1:1101:8214:11299 1:N:0:1
ACTCCTACGGGAGGCAGCAGTAGGGAATCTTCGGCAATGGGGGCAACCCTGACCGAGCAACGCCGCGCGAGTGAAGAAGGTTTTCGGATCGTAAAACTCTGTTGTTAGAGAAGAACGTTAAGTAGAGTGGAAAGTTACTTAAGTGACGGTATCTAACCAGAAAGCCACGGCTAACTACGTGCCAGCAGCCGCGGTAATACGTAGGTGGCAAGCGTTATCCGGAATTATTGGGCGTAAAGGGTGC
+
GGGGGGGGGGGGGGGGGGGGGGGGGGGGGGGGGGGGGGGGDFEGGFEAFGEGGGGGGGGFGGGGGFGGFFGGGGGFFGGFFFGGGGGGGGGGGGGGGGFGGGGGGGGGGFDGGGGDGF>FFFFGGFCGGFGGGGGGFGCFGCFGFGFGEFGGGGGGGGGCGGGFF7DEGGCFG7FFGGGGGGGGGGGGGGGCE5EG5CCFG:CEDCFD6ECGFGC=EF7+:8*78+<<?FGCFG=E<CFDC45*
@M03364:276:000000000-BLYN8:1:1101:20467:11329 1:N:0:1
ACTCCTACGGGAGGCAGCAGTAGGGAATTTTTCACAATGGGCGAAAGCCTGATGGAGCAATGCCGCGTGAATGATGAAGGTCTTATAGATTGTAAAATTCTTTTATTTGGGAAGAATAGTTATATGAGGAAATGCTTATAATTTGACTGTACCATTTGAATAAGTATCGGCTAACTATGTGCCAGCAGCCGCGGTAATACATAGGATGCAAGCGTTATCCGGATTTACTGGGCGTAAAACGAGC
+
GGGGGGGGGGGGGGGGGGGGGGGGGGGGGGGGGGGGGGGGGGGGGGGGGGGGGGGGGGGGGGGGGGGGGEGGGGGGGGGGGGGGDGGGGGGGGGFGGGFFGGGGGGGGGGGGGGGGGGGDFFDGGDECFGGGGGGGGGGGGGGGGGGGGGGGGGGGGGGFGGGGGGGFEGGGGGGGGGGGGGGGGGGGGGGGGGGGGGGGGGGGGGGGGGGGFGGGGGGFGGGGGDGGFGG5FGGGGGGGGGG5
@M03364:276:000000000-BLYN8:1:1101:14046:11334 1:N:0:1
ACTCCTACGGGGAGGCAGCAGTAGGGAATCTTCGGCAATGGGGGCAACCCTGACCGAGCAACGCCGCGTGAGTGAAGAAGGTTTTCGGATCGTAAAACTCTGTTGTTAGAGAAGAACGTTAAGTAGAGTGGAAAGTTACTTAAGTGACGGTATCTAACCAGAAAGGGACGGCTAACTACGTGCCAGCAGCCGCGGTAATACGTAGGTCCCAAGCGTTGTCCGGATTTATTGGGCGTAAAGCG
+
FG<EF9EFEE@FEGE>@BC<E,EEGGDFGGGFFF@@EGGGG8@7@F@FAEGGC@C7@FEGFGGG7FEFF:@B?FCFED8DGGFD7<@EGD77EC,B,CF=F<B<E?BFGFFCF?DFFDFF8@F3<ECFFD+=9,>CDFFG<F=C@,<F3:@3@FFGC,DBCCFGG7FFGGDE1<:C<C:F<::FFFEF8CC8EEC8*BGGGGFGDEGFGGFCCG8EC51+<8C5C*0<CC:+7>CGDD*>77
@M03364:276:000000000-BLYN8:1:1101:13338:11368 1:N:0:1
ACTCCTACGGGAGGCAGCAGTGGGGAATATTGCACAATGGAGGAAACTCTGATGCAGCAACGCCGCGTGAGCGATGAAGGTCTTCGGATCGTAAAGCTCTGTCTTTAGGGATGATAATGACAGTACCTAAGGAGGAAGCCACGGCTAACTACGTGCCAGCAGCCGCGGTAATACGTAGGTGGCGAGCGTTATCCGGATTTATTGGGCGTAAAGGGAGAGTAGGCGGATACTTAATTGGGATGTG
+
GFFCFGGGGGG7FEEGGGDFFFFGGGGFGFFFFF@FFGFFGFCC@CEEFGGGG9FFFGEFFEGGGGFGCFEFGGGGFGGEGCFGGGDCEGGFFFFFGGGFGGGGGCEE<<B<FG9?FEADFGGED5?E5,:==EFBFA,,AF@C7FCFFFEG@FD?FCAFGDGF7C<<*<FFGCFGCEECC7::ECEECCC8<FECEG*2+?99CF*838EG7ECGECEFGGC6::CGEC9<0C+309CGG39:
@M03364:276:000000000-BLYN8:1:1101:20689:11383 1:N:0:1
ACTCCTACGGGAGGCAGCAGTAGGGAATCTTCGGCAATGGGGGCAACCCTGACCGAGCAACGCCGCGTGAGTGAAGAAGGTTTTCGGATCGTAAAACTCTGTTGTCAGAGAAGAACAAGGGTGAGAGTGGAAAGTTCACCCCTTGACGGTATCTGACCAGAAAGCCACGGCTAACTACGTGCCAGCAGCCGCGGTAATACGTAGGTCCCGAGCGTTGTCCGGATTTATTGGGCGTAAGGCGAGC
+
GGGGGGGGGGGGGGGGGGGGGAFGGGGGGGGGGGGGGGGGGGGGGGGGGGGGGGGGGGGGGGGGGGGGGGGGGGGGFGGGFFGGGGGGGGGGGGGGGGGGGGGGGGGG9FGGGGGGGGGGGGGGGGGFGGGGGGGGGGGFGGGGFFFGGGG7>FFGGGGGGGGFGGGGGGGDGGGGGGGFGGGGFGGGGGGGGGGGGGGGGGGGGGDGGG**8C/;C*<CEG=*8CCFFG+ACDGCC*2CCDG)
@M03364:276:000000000-BLYN8:1:1101:13805:11404 1:N:0:1
ACTCCTACGGGAGGCAGCAGTGGGGAATATTGCACAATGGGCGCAAGCCTGATGCAGCCATGCCGCGTGTATTAAGAAGGCCTTCGGGTTGTAAAGTACTTTCAGCGAGGAGGAAGGCGTTGTGGTTAATAACCGCAGCGATTGACGTTACTCGCAGAAGAAGCACCGGCTAACTCCGTGCCAGCAGCCGCGGTAATACGGAGGGTGCAAGCGTTAATCGGAATTACTGGGCGTAAAGCGCACG
+
GG<EFGFEEFGGE@C@FGFCCCE<@@FFGFFGGGGGGDCFCGGGGDGFGGFEGCF99FFEEFFGGGC8+8=C,?E<FA,C<FEEGFEEEE7FBF9EE?E,@<FDAEF7F:CGGGGGG,>F:F:B@FFFF9D?<FCG:>FFCC7@F<FFG<FAEDF7FE7D>FEFGGGGGD>C:FFC<EGFDGGGG@FG7CEGGGGE?FGDECECEE*;69@FD/8;5<?FEE*A+<<@CCGGGCECGFFDGDG5
@M03364:276:000000000-BLYN8:1:1101:4998:11409 1:N:0:1
ACTCCTACGGGAGGCAGCAGTGGGGAATATTGCACAATGGAGGAAACTCTGATGCAGCAACGCCGCGTGAGCGATGAAGGTCTTCGGATCGTAAAGCTCTGTCTTTAGGGATGATAATGACAGTACCTAAGGAGGAAGCCACGGCTAACTACGTGCCAGCAGCCTCGGTAATACGTAGGTGGCAAGCGTTGTCCGGATTTATTGGGCGTAAAGCGAGCGCAGGCGGTTTCTTAAGTCTGATGTG
+
GGGGGGGGGGGGGGGGGGGGEGGGGGGGGGGGGGGGGGGGGGGGGGGGGGGGGGGGGGGGGGGGGGGGGGGGGGGGGGGGGGGGGGGGGGGGGGGGGGFGGGGGGGGGGGGGGGGGGGGGGGGGGGGGGGGGGGGGGGGDFGGGGGGGFGGGGGGFGGGGGGGGGCF>FGGGGGGGGGGGGGGGGGGGGGGGGGGGGGG?FGGG?FDGGGGGGGGGGGGDGGEGGGEGGGG?DDEGGGGF>>FD
@M03364:276:000000000-BLYN8:1:1101:18326:11450 1:N:0:1
ACTCCTACGGGAGGCAGCAGTAGGGAATCTTCGGCAATGGGGGCAACCCTGACCGAGCAACGCCGCGTGAGTGAAGAAGGTTTTCGGATCGTAAAACTCTGTTGTTAGAGAAGAACGTTAAGTAGAGTGGAAAGTTACTTAAGTGACGGTATCTAACCAGAAAGGGACGGCTAACTACGTGCCAGCAGCCGCGGTAATACGTAGGTCCCAAGCGTTGTCCGGATTTATTGGGCGTAAAGCGAGC
+
GGGGGGGGGGGGGGGGGGGGGGGGGGGGGGGGGGGGGGGGGGGGGGGGGGGGGGGGGGGGGGGGGGGGGGGGGGGGGGGGGGGGGGGGGGGGGGGGGGGGGGGGGGGGGGGGGGGGGGGGGGGGGGGGGGGGGGGGGGGGGGGGGGGGGGGGGGGGGGGGGGGGGGGGGGGGGGGGGGGGGGGGGGGGGGGGGGGGGGGGGGGGGGGGGGGGFGGGGGGGGGEGGGGGGGGGGGGGGGGGGGG)
@M03364:276:000000000-BLYN8:1:1101:5128:11463 1:N:0:1
ACTCCTACGGGAGGCAGCAGTGGGGAATATTGCACAATGGGCGCAAGCCTGATGCAGCCATGCCGCGTGTATGAAGAAGGCCTTCGGGTTGTAAAGTACTTTCAGCGAGGAGGAAGGCATTAAGGTTAATAACCTTGGTGATTGACGTTACTCGCAGAAGAAGCACCGGCTAACTCCGTGCCAGCAGCCGCGGTAATACGGAGGGTGCAAGCGTTAATCGGAATTACTGGGCGTAAAGCGCACG
+
GGGGGGGGGGGGGGGGGGGGGGGGGGGGGGGGGGGGGGGGFGDGGGGGGGGGGFGGGGGGGGGGGGGGGGGGGGGGGGGGGGGGGGGGGGGGFGGGGGGGGGCFGGGGGGGGGGGDEGGGGGGGGFGGGGGGD<FFFGGGGGGGGGGGGGGGGGGGGDGGGGGGGGGGGGGG?FGGGGGGG7>EGGGGGGGGGGGGGGGGGEGGGGGGGGGGGGGDGGGGEGGGGGGGGGGFGGGGD>>CDDG<
@M03364:276:000000000-BLYN8:1:1101:18846:11472 1:N:0:1
ACTCCTACGGGAGGCAGCAGTAGGGAATCTTCGGCAATGGGGGCAACCCTGACCGAGCAACGCCGCGTGAGTGAAGAAGGTTTTCGGATCGTAAAACTCTGTTGTTAGAGAAGAACGTTAAGTAGAGTGGAAAGTTACTTAAGTGACGGTATCTAACCAGAAAGGGACGGCTAACTACGTGCCAGCAGCCGCGGTAATACGTAGGTCCCAAGCGTTGTCCGGATTTATTGGGCGTAAAGCGAGC
+
GGGGGGGGGGGGGGGGGGGGGGGGGGGGGGGGGGGGGGGGGGGGGGGGGGGGGGGGGGGGGGGGGGGFGGGGGGGGGGGGGGGGGGGGGGGGGGGGGGGGGGGGGGGGGGGGGGGGGGGGGGGGGGGGGGGGGGGGGGGGGGGGGGGGGGGGGGGGGGGGGGGGGGGGGGGGGGGGGGGGGGGGGGGGGGGGGGGGGGGGGGGGGGGGGGFGGGGGGGGGGGGEGGGGGGGFGGGGGGGGGGG)
@M03364:276:000000000-BLYN8:1:1101:6608:11495 1:N:0:1
ACTCCTACGGGAGGCAGCAGTGGGGAATATTGCACAATGGGCGCAAGCCTGATGCAGCCATGCCGCGTGTATGAAGAAGGCCTTCGGGTTGTAAAGTACTTTCAGCGAGGAGGAAGGCATTAAGGTTAATAACCTTAGTGATTGACGTTACTCGCAGAAGAAGCACCGGCTAACTACGTGCCAGCAGCCGCGGTAATACGGAGGGTGCAAGCGTTAATCGGAATTACTGGGCGTAAAGCGCACC
+
GGGGGGFGGGGGGGGGGGGGGFGGCCGGGGGGGGGGGFGGGGGGGGGGFGGFGGGGGGGFGGGGGGGGEGGGFGGGGFFGDFGGGFDFG7CGGGGGGGEFG<FGGGGGGGDGEECFGGGGGGGGGGGGGGCFEGFGDGG<FFGGGGGGGFGFFGGDGGGGCFFCFFGCFGGGGFGGGGGFGGGEGGGGGEEG5:EEFGGGGCEEG;ED6AFGGGGGGGEGCGGGEF7C+C=DD<EGGCFGD7<)
@M03364:276:000000000-BLYN8:1:1101:16424:11498 1:N:0:1
ACTCCTACGGGAGGCAGCAGTAGGGAATCTTCCACAATGGACGAAAGTCTGATGGAGCAACGCCGCGTGAGTGAAGAAGGTTTTCGGATCGTAAAACTCTGTTGTTGGAGAAGAACGTATTTGATAGTAACTGATCAAGTAGTGACGGTATCCAACCAGAAAGCCACGGCTAACTACGTGCCAGCAGCCGCGGTAATACGTAGGTGGCAAGCGTTGTCCGGATTTATTGGGCGTAAAGCGAGCG
+
GGGGGGGGGGGGGGGGGGGGGFGGGGGGGGGGGGGGGGGGGGGGGGGGGGGGGGGGGGGGGGGGGGGGGDGFGGGGGGGGGGGGGGGGGGGGGGGFGGGGGGGGGGGGGGGGGGGGEFGGGGGGGGGGGGGGGGFGGGGGGGGGGGGDGGGDFGGGGGGGGGGGGGFGGGGGGGGGGGGFC@FGGGGGGGGGDEGGGGGGGGGDFGGGGFGGGEGGGGGEGGEC?FCFEGG=CGDGFGGDGG:C
@M03364:276:000000000-BLYN8:1:1101:29177:11502 1:N:0:1
ACTCCTACGGGAGGCAGCAGTAGGGAATCTTCGGCAATGGGGGCAACCCTGACCGAGCAACGCCGCGTGAGGGAAGAAGGTTTTCGGATCGTAAAACTCTGTTGTTAGAGAAGAACGTTAAGTAGAGTGGAAAGTTACTTAAGTGACGGTATCTAACCAGAGAGGGACGGCTAACTACGTGCCAGCAGTCGCGGGAATACGTAGGTCCCAAGCGGTGTCCGGATGGAGTGGGCGTAAAGCGAGC
+
FFFFFGGFGGG;FDD@EFFEECFGGFGG9FFFGGGGGGGGGEGGDFFECGGG,CEGGGGGGGEGGCFGG,B,B:?CFGFGBFFDFGGDGGGGGEDFCCFGGGGG@FEFBFF,DFEFEG=,AD=3,:<FFGGCGB:CF=@DF,@FF@=:CFGFFGAA3@CDEG>FGE:CFDCCE,>CFFCB:FFGFGFG2<>**=*=8F?+;@FEG@9C*<*;88*;:C++:E*:5*7*3:*A:D:*/7CDDGG3
@M03364:276:000000000-BLYN8:1:1101:12317:11510 1:N:0:1
ACTCCTACGGGAGGCAGCAGTAGGGAATCTTCGGCAATGGGGGCAACCCTGACCGAGCAACGCCGCGTGAGTGAAGAAGGTTTTCGGATCGTAAAACTCTGTTGTTAGAGAAGAACGTTAAGTAGAGTGGAAAGTTACTTAAGTGACGGTATCTAACCAGAAAGGGACGGCTAACTACGTGCCAGCAGCCGCGGTAATACGTAGGTCCCAAGCGTTGTCCGGATTTATTGGGCGTAAAGCGAGC
+
GGGGGGGGGGGGGGGGGGGGGGGGGGGGGGGGGGGGGGGGGGGGGGGGGGGGGGGGGGGGGGGGGGGGGGGGGGGGGGGGGGGGGGGGGGGGGGGGGGGGGGGGGGGGGGGGGGGGGGGGGGGFGGGGGGGGGGGGGGGFGGGGGGGGGGGGGGGGGGGGGGGGGGGGGGGGGGGGGGGGGGGGGGGGGFGGGGGGGGGGGGGGGGGGGGGGGGGGGGGFEGGGGGGGGGGGGGGGGGGGGGG)
@M03364:276:000000000-BLYN8:1:1101:7700:11511 1:N:0:1
ACTCCTACGGGAGGCAGCAGTAGGGAATCTTCGGCAATGGGGGCAACCCTGACCGAGCAACGCCGCGTGAGTGAAGAAGGTTTTCGGATCGTAAAACTCTGTTGTTAGAGAAGAACGTTAAGTAGAGTGGAAAGTTACTTAAGTGACGGTATCTAACCAGAAAGGGACGGCTAACTACGTGCCAGCAGCCGCGGTAATACGTAGGTCCCAAGCGTTGTCCGGATTTATTGGGCGTAAAGCGAGC
+
GGGGGGGGGGGGGGGGGGGGGGGGGGGGGGGGGGGGGGGGGGGGGGGGGGGGGGGGGGGGGGGGGGGGGDGGGGGGGGGGGGGGGGGGGGGGGGGGGGGGGGGGGGGGGGGGGGFGGGGGGGGGGGGGGGGGGGGGGGGGGGGFFGGGGGGGGGGGGGGGGGGGGGGGGGGGGGGGGGGGGGGGGGGGGGGGGGGGGGFGGGGGCGGGGGGGGGGGGGGGGGGGGFDFFFGFDDGGG:>FGGG5
@M03364:276:000000000-BLYN8:1:1101:15651:11512 1:N:0:1
ACTCCTACGGGAGGCAGCAGTAGGGAATCTTCCACAATGGACGAAAGTCTGATGGAGCAACGCCGCGTGAGTGAAGAAGGGTTTCGGCTCGTAAAGCTCTGTTGTTAAAGAAGAACGTGGGTGAGAGTAACTGTTCACCCAGTGACGGTATTTAACCAGAAAGCCACGGCTAACTACGTGCCAGCAGCCGCGGTAATACGTAGGTCCCGAGCGTTGTCCGGATTTATTGGGCGTAAAGCGAGCG
+
GGGGGGGGGGGGGGGGGGGGGGGGGGGGGGGGGGGGGGGGGGGGGGGGGGGGGGGGGGGGGGGGGGGGGGGGGGGGGGGGGGGGGGGGGGGGGGGGGGGGGGGGGGGGGGGGGGGGGGGGGEGGGGGGGGGGGGGGGGGGGGGGGGGGGGGGGGGGGGGGGGGGGGGGGGGGGGGGGGGGGGGGGGGGEEGGGGGGGGGGGGGGGFGGGGGGGGGGGGGGGGGGGGGGGGGGGGGGGGGGDGGG
@M03364:276:000000000-BLYN8:1:1101:29074:11517 1:N:0:1
ACTCCTACGGGAGGCAGCAGTAGGGAATCTTCGGCAATGGGGGCAACCTTGACCGAGCAACGCCGCGTGAGTGAAGAAGGTTTTCGGATCGTAAAACTCGGTTGTTAGAGAAGAACGTTAAGTAGAGTGGAAAATTACTTAAGTGACGGTATCTAACCAGAAAGGGACGGCTAACTACGTGCCAGCAGCCGCGGTAATACATAGGATGCAAGCGGTATCCGGATTTACTGTGCGTAAAACTAGC
+
GGGFDFF<FFGGEGGFEGGGGGCG@CFG9FGGGCCGDFGGDE@@CDF@<FCGGCFDGGGGFGGGGDGGGGGGFFFGGGFF?<AD,@F:7FGGGGGGGF@++BB+8EFF?<DFGGG33:B8=B3=D9FFG?FGG,,B@B9FF<9@@CC+>@7+,79D3,3@<,<F@@>>><FFC<@CG7F<,=F9BFC@,21*18CCEFC?FF?F?99:*+3<CC5;EG9FGCC51C?+<<++29/C95:>*2C9
@M03364:276:000000000-BLYN8:1:1101:23429:11542 1:N:0:1
ACTCCTACGGGAGGCAGCAGTAGGGAATCTTCGGCAATGGGGGCAACCCTGACCGAGCAACGCCGCGTGAGTGAAGAAGGTTTTCGGATCGTAAAACTCTGTTGTTAGAGAAGAACGTTAAGTAGAGTGGAAAGTTACTTAAGTGACGGTATCTAACCAGAAAGGGACGGCTAACTACGTGCCAGCAGCCGCGGTAATACGTAGGTCCCAAGCGTTGTCCGGATTTATTGGGCGTAAAGCGAGC
+
[truncated: 32,530,927 more chars]
