# Supplementary material for: Captivity causes taxonomic and functional convergence of gut microbial communities in bats
Source: PeerJ. 2019 Apr 30;7:e6844. doi: 10.7717/peerj.6844 (PMC6499062; doi:10.7717/peerj.6844)
Supplement: Data S17 — raw data of FHa8. [file peerj-07-6844-s022.gz › D8j5380-FHa8_R2.fq]

@M03364:276:000000000-BLYN8:1:1101:9482:1210 2:N:0:1
GGACTACTAGGGTTTCTAATCCTGTTTGCTCCCCACGCTTTCGAGCCTCAGTGTCAGTTACAGGCCAGAGAGCCGCTTTCGCCTCCGGTGTTCCTCCATATATCTACGCATTTCACCGCTACACATGGAATTCCACTCTCCTCTCCTGCACTCAAGTCTCCCAGTTTCCAATGCACACAATGGTTGAGCCACTGCCTTTTACATCAGACTTAAGAAACCACCTGCGCTCGCTTTACGCCCAATAAATCCGG
+
CCCCCGGGFFGGGGGGGGFGGGGGGGGGGGGGGGGGGGGGGGG@FEEGFGGGGGGGFFFFGGCFGGGGFEFGGGGGGCFFGGDGGGGGFFGGCBFFFGGCFGGFGGFFGGDGGGFGDGGDEGGGGGGGGGGGGCFEEGGGFGGGGF9=8=@DGFFEDGAGGGGGGFGGGGGGGGGGGGE6@EFFGCFFG7CGGFFFFG9C?FGGFG7*7C98DFFCGG8CFCFFF4@4<ABFGG84B2=:=)6ACFFCGG5
@M03364:276:000000000-BLYN8:1:1101:10455:1226 2:N:0:1
GGACTACTAGGGTTTCTAATCCTGTTTGCTCCCCACGCTTTCGCACCTGAGCGTCAGTCTTTGTCCAGGGGGCCGCCTTCGCCACCGGTATTCCTCCAGATCTCTACGCATTTCACCGCTACACCTGGAATTCTACCCCCCTCTACAAGACTCTAGCCTGCCAGTTTCGGATGCAGTTCCCAGGTTGAGCCCGGGGATTTCACCTCCGCCTTGACAGACCGCCTCCGTGCTCTTTACGCCCAGTAATTCAT
+
CCCCCGGFGGFGEGGGGGGFGEGGCFGGGGGGGGGEGDFGGGGGGEEFCE,CEFGGGEAFGD9FF9FEFGCGGGGGEEEGGGCCFFDCFCGGCFE<FGDBFCFGGGGGG>:FFGGGEGG>:FFE8EE8EFGGGGG=,D+=CEEF,,3=@,,=FGFGGGF8D78:,@ECC**6*>,<@,,@,?68FGF,,6,1**:EGGGG=+@*;;5)*29DC777C4C58C:1(0104.)@CGF29(*:>5?FF*7:C**
@M03364:276:000000000-BLYN8:1:1101:9252:1268 2:N:0:1
GGACTACACGGGTATCTAATCCTGTTTGCTCCCCACGCTTTCGCACCTGAGCGTCAGTCTTTGTCCAGGGGGCCGCCTTCGCCACCGGTATTCCTCCAGATCTCTACGCATGTCACCGCTACACCTGGAATTCTACCCCTCTATACAAGACTCTATCCTGCCAGTTTCGGATGCAGTTCCCAGGTTGAGCCCGGGGATTTCACATCGGACTTGACAGACCGCCTGCGTGCGCTTTACGCCCAGTAATTCCG
+
-ABCCGFDF7F7@:,E9EFFGGGGFEDF9FG<,F@FF7@@F9FFG7CF@EEE+@,@FFGC<9FEEE,,6B+@+@@CFEGEGFE4?<FGFEE??<@,A<F9,A=?,9ED++=+CEA,8?:+@>=EBFGGC<D:CFGCG8>+@8,9>;EF,DFG?9F,=>;CGGGGGGAE8+3+*7<99E=FEE6DFG>?EF?:5@EC=BEFFFFFFG*55/<4:C47*2AC>GFD2A;B053)>*>9??EEGE6)0*94DF*
@M03364:276:000000000-BLYN8:1:1101:13641:1274 2:N:0:1
GGACTACAAGGGTTTCTAATCCTGTTTGCTCCCCACGCTTTCGAGCCTCAGTGTCAGTTACAGGCCAGAGAGCCGCTTTCGCCTCCGGTGTTCCTCCATATATCTACGCATTTCACCGCTACACATGGAATTCCACTCTCCTCTCCTGCACTCAAGTCTCCCAGTTTCCAATGCACACAATGGTTGAGCCACTGCCTTTTACATCAGACTTAAGAAACCACCTGCTCTCGCTTTACGCCCAATAAATCCGG
+
CCCCCGGGGGFGGGGGGFGG9FFGGGGGGGGGGGGGFEGGGGGGGGEGGFFFGGGGGGGGGGGGGGGGGGFGGGGCCF<,CFE:FCGGGGGDGGGGGFFGGGGCGFAFGGDGGFFFFGGGEFGGGGFGGFFGGGGGDG>DGGGGGFG8F,EFGGGGDF9E9@?CFFGGFGFGGGGFF?ECDE,@>ED=<DGGG,9DCGGEGGGDF79*2?9CF;FF>D6>FCFEB4*4:*9?GGG=):BEE;:6CFF8DGD
@M03364:276:000000000-BLYN8:1:1101:10447:1284 2:N:0:1
GGACTACAGGGGTTTCTAATCCTGTTTGCTCCCCACGCTTTCGCACCTGAGCGTCAGTCTTTGTCCAGGGGGCCGCCTTCGCCACCGGTATTCCTCCAGATCTCTACGCATTTCACCGCTACACCTGGAATTCTACCCCCCTCTACAAGCCTCTAGCCTGCCAGTTTCGGCTGCAGTTCCCAGGTTGAGCCCGGGGATTTCACATCCGACTTGACAGACCGCCTGCGTCCGCTTTACGCCCAGTAATTCCG
+
CCCCCGGGGGGGGGGGGGGGGGGGGGGGGGGGGGGGGGGGGGGGGEGFFEGGGGGGGGGGGGGGGGGGGG>FGGGEGGFGFGGGGGGGGGGGFEEFGGGGGGGGFFGGGGGGGGGFGGGEEGCFGGGGFGGFAEGGGGCFEG8=,,3@@,+:E69,5>A>:,,,FA,DCE*:*>,>D5DE,,:DDFD?FFGGGGGG*CC?>+478C783):*00678*=C7E>(-5(7())07CG2*(;*2)4)2;7.:02
@M03364:276:000000000-BLYN8:1:1101:11548:1292 2:N:0:1
GGACTACTCGGGTTTCTAATCCTGTTTGCTCCCCACGCTTTCGAGCCTCAGTGTCAGTTACAGGCCAGAGAGCCGCTTTCGCCTCCGGTGTTCCTCCATATATCTACGCATTTCACCGCTACACAGGAAATTCCACTACCCTCTACCATACTCTAGCTTGCCAGTTTTGGATGCAGTTCCCAGGTTGAGCCCGGGGATTTCACATTCAACTTAACAAACCACCTACGCGCGCTTTACGCCCAGTAATTCCG
+
CCCCCFGGGGGGGGGGGGGGGGGGGGGGGGGGGGGGGGGGGGGGGDGCFGGFFGGGGGGGFGGGGGGGGGGGGGGGGGFGDGGGEFEGGGGGGGGGGGGGGGGGGGGGGGGGGGGDFGGGGGGGGGGGGGGGFGGGGGGGFGGGGGGCEGG8BEFFGGGGGGGGFFCCFEGGGGCFGGGFGGGGGGGGCEFFGGGGEGGGGF:CF7CFCFGGFGGGGFG5;F>@EFFD@>EEDCDEFFDEGDDFCCFAGD9
@M03364:276:000000000-BLYN8:1:1101:8813:1309 2:N:0:1
GGACTACTAGGGTTTCTAATCCTGTTTGCTCCCCACGCTTTCGAGCCTCAGTGTCAGTTACAGGCCAGAGAGCCGCTTTCGCCTCCGGTGTTCCTCCATATATCTACGCATTTCACCGCTACACATGGAATTCCACTCTCCTCTCCTGCACTCAAGTCCCCCAGTTTCCAATGCACACAATGGTTGAGCCACTGCCTTTTACATCAGACTTAAGAAACCGCCTGCGCTCGCTTTACGCCCAATAAATTCGG
+
CCCCCGGGGGGGGGGGGGDC@EFFFGGFGGGGGGGGGG:FFAFDGFEGFEFFGGDGGCAFEAFGGGCFDC<FDCFGG7FA7FECGGGGFFBFFGAEFG9FGGCCAC9D:C@:FEFFFC7+6@FFGGGGGF,:FFFFCFD@EFG+7@DDGCEDDFEGAF,@D8EG,@DFEFB,8DFGGGCEGG?;>EF6,@FCC?E8FCGG7FGGFGGGGG+=FGGFG>C>?59)-35?=B))5?>EFFGEE3197F7);<<
@M03364:276:000000000-BLYN8:1:1101:12211:1316 2:N:0:1
GGACTACTGGGGTTTCTAATCCTGTTTGCTCCCCACGCTTTCGAGCCTCAGTGTCAGTTACAGGCCAGAGAGCCGCTTTCGCCTCCGGTGTTCCTCCATATATCTACGCATTTCACCGCTACACATGGAATTCCACTCTCCTCTCCTGCACTCAAGTCTACCAGTTTCCAATGCATACAATGGTTGAGCCACTGCCTTTTACACCAGACTTAAGAAACCACCTGCGCTCGCTTTACGCCCAATAAATCCGG
+
CCCCCGGGGGGGGGGGGGFGGGGGGGGGGGGGGGGGGGGGGGGGGGDGGGGGGFCGGGGGGGGGGGGFFGGGGGGGGGGGGGEGDFFGGGGGGGGGGGGGGGFGGFEFGEGGGGGGGGGGGGGGGGGGFGFGGGGGFGGGGGGGGGGDFGGFEGEGFGGGGGGGDDGGGGGGGFGGGGGGFCFGE>EG?FGGGDFFGG9EGGGGFCD>CF9CFGGGGGCG5EFFDAFEA5B?D4:CDDCGGFFFCFFECGD
@M03364:276:000000000-BLYN8:1:1101:20800:1325 2:N:0:1
GGACTACACGGGTTTCTAATCCTGTTTGCTCCCCACGCTTTCGCACCTGAGCGTCAGTCTTTGTCCAGGGGGCCGCCTTCGCCACCGGTATTCCTCCAGATCTCTACGCATTTCACCGCTACACATGGAATTCCACTCTCCTCTCCTGCACTCAAGTCTCCCAGTTTCCAATGCACACAATGGTTGAGCCACCGCCTTTTACATCAGACTTAAGAAACCACCTGCGCTCGCTTTACGCCCAATAAATCCGG
+
CCCCCGGGGGGGGGGGGGFGGGGGFGGGGGGGGGGGGDE@FGC7CGGGGGFGGGGGGF,EFGGGGGFGGDDEGGGGGGGGGGGGCFGG:CDFFFFFGGGGGGGGEFFGGGGGGGGGGGGE7>FGGFGGGGFGGGFGGGGGGGF9,@FGGGGG8FFGCECDEGGGFDEE:DFGGGGFAFGCEEDFGGGFGGFFGEEEEGGGFDGGF7CCFF+=C8CCFG6E>5=@8;>A@EFEC3@CA(1BG)177>@<<DD
@M03364:276:000000000-BLYN8:1:1101:21790:1352 2:N:0:1
GGACTACTAGGGTTTCTAATCCTGTTTGCTCCCCACGCTTTCGAGCCTCAGTGTCAGTTACAGGCCAGAGAGCCGCTTTCGCCTCCGGTGTTCCTCCATATATCTACGCATTTCACCGCTACACATGGAATTCCACTCTCCTCTCCTGCACTCAAGTCTCCCAGTTTCCAATGCACACAATGGTTGAGCCACTGCCTTTTACATCAGACTTAAGAAACCACCTGCGCTCGCTTTACGCCCAATAAATCCGG
+
CCCCCGGGGGGGGGGGGGGGGGGGGGCGFGGGGGGGGGGGGGGGGGDGGGGGGGGGGGGGGGGGGGFGGGGGGFGGCFFFGGGGGGGGGGFGGGGGGGGGGGGGGGGGGGGGFEGG9FGGCFCCE8EGGGGFGGGGGGGGGCFGGGFGFGG8>FGGFGGGGGGGFGAFFFFGGGCACF>FGGCFFGDFGGGGGGGGGGGEFFGGF7+293;+++=CGGGGFGF)5?=?9>DBDCC=BD=CEFFFC>=)>D<
@M03364:276:000000000-BLYN8:1:1101:16029:1360 2:N:0:1
GGACTACCCGGGTTTCTAATCCTGTTTGATCCCCACGCTTTCGCACCTGAGCGTCAGTCTTTGTCCAGGGGGCCGCCTTCGCCACCGGTATTCCTCCAGATCTCTACGCATTTCACCGCTACACCTGGAATTCTACCCCCCTCTACCAGACTCTAGCCTGCCAGTTTCGGATGCAGTTCTCAGGTTGAGCCCGGGAATTTCACATCCGACTTGACAGACCGCCTTCGTCCGCTTTACTCCCACTAATTCCG
+
CCCCCCFCFFGG@CFFGGGG9EFFGGGG,CCFCD8FEGEF@DGGDGGG,CFF@FEGGA,EFCCGGG,CCE@FGGECEGGGGG7C:E+=+4:@A@DFCCCFG?FA,5ADEGDEGGGGAFEC+>FFEGFEFFDEDBEE9>@CCCGFFD,,@@CFGG,9=EC6DD6,3,@C85*>CGG92DC,>,>,@9<,<FF5=C=//::CGGGD=DD8DDCC:*>CFCCFFGF0(*(.(0.)/**)/)3:F>()008):7*
@M03364:276:000000000-BLYN8:1:1101:10765:1370 2:N:0:1
GGACTACTGGGGTTTCTAATCCTATTTGCTCCCCACACTTTCGAGCCTAAGCGTCAGTGATAGCCTAAGTTCTCGCCTTCGCCACTGGTGTTCTTCCATATATCTACGCATTTCACCGCTACACATGGAATTCCACTCTCCTCTCCTGCACTCAAGTCTCCCAGTTTCCAATGCACACAATGGTTGAGCCACTGCCTTTTACATCAGACTTAAGAAACCACCTGCGCTCGCTTTACGCCCAGTAAATCCGG
+
CCCCCGGGGGGGGGGGGGGGGGGGGGGGGGGGGGGGGGGGGGGGGGGFGGGGGGGGGFGGGGGGGGGGGGGGGGGGGGGGFDGGGGGGC@FGFGGGGGGGGGGGGGGGDGGFFFGGGGGGGGGGGGFGGEFGGGGGGGG8EGGFG,DFD@FFFFGFGGGGGGCF==FGFGGGGGGFFGEFFGGGFEGGG?8D8=EDFFGGGGGGF77+777:CFFCCGFGFGF@D@=*4?@AGGGF>9BEEA38FGA*;D<
@M03364:276:000000000-BLYN8:1:1101:8962:1371 2:N:0:1
GGACTACTCGGGTTTCTAATCCTGTTTGCTCCCCACGCTTTCGAGCCTCAGTGTCAGTTACAGGCCAGAGAGCCGCTTTCGCCTCCGGTGTTCCTCCATATATCTACGCATTTCACCGCTACACATGGAATTCCACTCTCCTCTCCTGCACTCAAGTCTCCCAGTTTCCAATGCACACAATGGTTGAGCCACTGCCTTTTACATCAGACTTAAGAAACCACCTGCGCTCGCTTTACGCCCAATAAATCCTG
+
CCCCCGGGGGGGGGGFFGGGGGGGGGGFGGG?DCC+@7@FC@FFGGGGGGGAFFGFGDACCFFCGCFGGFFEGGGGG7BECGEGC8CCGGFFBFFA8EEGGG9FEF9A+,BCGGGGFEFECCEFFFGGFGGCFFCFGGGGGFCFEGFFGGGG8DDGFGG9@DFG,;,EEGFDFGGGAFCFFGFDF=CG?D6DF39:E;D7;FFGFFGFCF>CB>FFDG>E5EF)49)//0?BG:FCF9EEGFDFF>+)*+2
@M03364:276:000000000-BLYN8:1:1101:8952:1416 2:N:0:1
GGACTACTGGGGTTTCTAATCCTATTTGCTCCCCACACTTTCGAGCCTAAGCGTCAGTGATAGCCTAAGTTCTCGCCTTCGCCACTGGTGTTCTTCCATATATCTACGCATTCCACCGCTCCACATGGAATTCCAGAACTCCCTACTACACTCTAGATTAATAGTTGTTGATACAAACTCTCGTTAAGCAAAATTCTTTCATACCAAACTTATTAATCCGCCTGCGCCCGTTTTACGCCCAGTAAATCCGG
+
CCCCCGGGGGGDF:FEFGGGGGGFGGGFGGGGGGGGFGGGGGGG8@FGGFFGGEGGGGFGGGGGGGGGGGGGGGGGEBCFDFGGGFGGGFGGGGGGGGGGGGDFFGFGGEEGGGEGFCE=F:EGE?EFGFGGCFDEDCFFFFGGFG,4>84BDBGG9,=D;FFGGG,EFFGGGGGEFCD9,6BFDGDCGGGFF=,@=;,,9?CD*A+CFDFGGGG9CE,19;?C@D)*/3@*;*9>E2=@587C=@+80))
@M03364:276:000000000-BLYN8:1:1101:22786:1425 2:N:0:1
GGACTACTGGGGTATCTAATCCTGTTTGCTCCCCACGCTTTCGAGCCTCAGTGTCAGTTACAGGCCAGAGAGCCGCTTTCGCCTCCGGTGTTCCTCCATATATCTACGCATTTCACCGCTACACATGGAATTCCACTCTCCTCTCCTGCACTCAAGTCTCCCAGTTTCCAATGCACACAATGGTTGAGTCACTGCCTTTGAAATCTGACTTAAGAAACCACCTGCGCTCGCTTTACGCCCAATAAATCCGG
+
?CCCCGFGEEGGGG?FGFGCFGGGGGGGGGGGEEGGDGGFG,FDGGEFEFF@9FCGGGGCFGGCDBEFFGFGGGGE+BFFGGGC@@=:@:FGGGCGGDGGGGGDCFCEEDFGFEFFFE7=FEE<,ACFEEAFE,@9,@EAFG8F>EGG??EFFECDFDFDCFGGGGA>3@EGC,@D8D8@,E,,=C8A,,5@;;>,2@D,+5,5++?B+<?8C8D@7;8CF99=2*:5)/):/919?DGC:F@F7+11;):
@M03364:276:000000000-BLYN8:1:1101:10285:1453 2:N:0:1
GGACTACCAGGGTTTCTAATCCTGTTTGATACCCACGCTTTCGTGCCTCAGCGTCGGTTATAGTTTAGTAAGCTGCCTGCGCAATTGGAGTTCTTCGTGATATCTATGCATTTCACCGCTACACCACGAATTCCGCCTACTTCAAATATACTCAAGTCAACCAGTTTCAACGGCAATTTTAAGGTTGAGCCTCAAACTTTCACCGCTGACTTAATAGACCGCCTACGCACCCTTTAAACCCAATAAATCCG
+
CCCCCGGGGGGGGGGGGGGGGGGGGGGGGGFGGGGGGGGGGGGGGGGGGGGGGGGGGFGDGGGGGGGGGGDFGGGG?FFG>FGGGGGFEFGGGGGGGGGFGGGGGGGGGGGGGGFDGEEEGGGGFGCEGG<DGFGGGE6<9EFFFGGGGFEFGGGFFGGF9DE?FFF9EFGGGGGGFGGGGGGGGGGG67DCFG8;FFGGGGGFFDGGGGGGGGGG7D6E>EB@?F@>@EEFGGGFFEFGG>;FF7A37;:
@M03364:276:000000000-BLYN8:1:1101:13614:1511 2:N:0:1
GGACTACAAGGGTTTCTAATCCTGTTTGCTCCCCACGCTTTCGCACCTCAGTGTCAGTATCAGTCCAGGTAGTCGCCTTCGCCACTGGTGTTCTTCCATATATCTACGCATTCCACCGCTCCACATGGAATTCCAGAACTCCCTACTACACTCTAGATTAATAGTTTTTGATACAAACTCTCGTTAAGCAAAAGTCTTTCATACCAAACTTATTAATCCGCCTGCGCTCGTTTTACGCCCAGTAAATCCGG
+
CCCCCGGGGGGGGGGGGGGGGGGGGGGGGGGGGGGGGGGGGGGGGGGGGGGGGGGGGGGGGGGGGGGGGGGGGGGGGGGGGGGGGGGGGGGGGGGGGGGGGGGGGGGGGGGGGGGGGGGGGDGGGGGGGGGGGGGGGGGGGGFGGGGGGGGGGGGGGGEGGGG9EGFFDEGGGGGGGGCGGGGGGGGGGGGGFFFDGFGG;CFF?FF??FDFGGG9FGDG5EF>9B=BAFFFFGGFA=:@EFEAGGFF4DC
@M03364:276:000000000-BLYN8:1:1101:23065:1531 2:N:0:1
GGACTATCAGGGTTTCTAATCTTGTTTGCTCCCCACGCTTTCGAATTTGATCGTCAGTCTTTGTCTAGGGGGCCGTCTTCGCCACCGGTATGCCTACAGATCTCTACGCATCTCACCGCTACACCTGGAATTTTACCGCCAGCTACAAGAAGCTAGCCTGCCAGTTTCGAATGCATTTCCCAGGTTGAGTGCGGTGATTATACATGCGACTTTACAGACTTCATGTGTCGGTGTTACGCCCAGTAATTC
+
-6-6A,,6C-C<6C,,CF<6,,,6E9,C,6FECF8+++,8,;:,C,6C,C,C6CE,6<,,C,,,6,;6CDED+6++6B,5:FC,,,6F@FF8,5C,,:FE9,@,9,54+@F+95EGE++@++9,,AE8FD?:,,CA,++4+++=,,@>D,8+,36,,6,@DF8,,,7;88,@,,37@,3D3,38FB,4,,,5*3*;*;,,++,=B+*9D*9*+=:>FF5,+,+*11/41)))*2*);(***)/9+::)+
@M03364:276:000000000-BLYN8:1:1101:16893:1569 2:N:0:1
GGACTACTGGGGTATCTAATCCTGTTTGCTCCCCACGCTTTCGCACCTGAGCGTCAGTCTTTGTCCAGGGGGCCGCCTTCGCCACCGGTATTCCTCCAGATATCTACGCATTTCACCGCTACACCTGGAATTCTACCCCCCTCTACAAGACTCTAGCCTGCCAGGTTCGAATGCAGTTCCCAGGTTGAGCCCGGGGCTTTCACATCCGACTTGACAGACCGCCTGCGCGCGCTTTACGCCCAGTAATTCCC
+
CCCCCGGGFFGGGGGGGGGGGGGGGGGGGGGGGDGECFGGGGG7@EEGCF<FGGGGGFFG,9E,EFGD87:FGGGGGGGGGGGGGGGGF7DCG<EGGG8FF,,AEGGGGGGDFGGFFGG8FFFGCFEGGF9FCCEDC,>FB@CF9F;>6=DCF7DE,@338DF6+8:E5,43@EFAFGG7@,?:7DCGGGG***4=/C27C@CCFFCDDD3CC>41***25*0-280),7>B9C7<FBGG5)(0*:*-*:*
@M03364:276:000000000-BLYN8:1:1101:16979:1605 2:N:0:1
GGACTACCGGGGTTTCTAATCCTGTTTGCTCCCCACGCTTTCGCACCTGAGCGTCAGTCTTCGTCCAGGGGGCCGCCTTCGCCACCGGTATTCCTCCAGATCTCTACGCATTTCACCGCTACACCTGGAATTCTACCCCCCTCTACGAGACTCAAGCTTTCCAGTTTCAAATGCAGTTCCCAGGTTGAGCCCGGGGATTTCACATCTGACTTAACAAACCGCCTGCGTGCGCTTTACGCCCAGTAATTCCG
+
CCCCCFGGGGGG:EGGGGGGGGGGGFGGGGGGGGGGFFEGGGGGEGGGGGGGGGGGGFDGGGGGGGGGGGGDGFGGGGGGG>BBCFEG@EGGCGGDGGGGGGGGFGGGGDFCFCFGGCCEEFGFGGGFFDEGGGGGGGGEEEG?CGD+8*@:DG,9EGG9>EDGFFC@F9D,=;?9>,>,D9FCFGGG?FGFGC8CC58C1+<:;*;;+++;CCFG>DGC>DB?FFFF2D:)1756@6*?E::/:**6>G*
@M03364:276:000000000-BLYN8:1:1101:16670:1616 2:N:0:1
GGACTACTGGGGTTTCTAATCCTGTTTGCTCCCCACGCTTTCGCACCTGAGCGTCAGTTTCTGTCCAGGGAGCCGCCTTCGCCACCGGTGTTCCTCCAGATCTCTACGCATTTCACCGCTACACCTGGAATTCCACCCTCCTCTACTAGACTCTAGCCTTCCAGTTTCGGATGCAGTTCCCAGGTTGAGCCCGGGGTTTTCACATCCGACTTGACAGACCGCCTGCGTGCGCTTTACGCCCAGTAATTCCG
+
CCCCCGG9EFGGGGGGGGGGGGGGGGGGGGCGGGGGGGGGGGGG,@CF<EGCGGGGGD,,,,<,EFGG8B,BFGEGCFCFFGEGG@FGG+CGGGFGGD<FGFGGGGGGGGGGGGGGGGGGGGGG,EFFGGGGA,CF6>+4@=FFFG,,,@EFG9EG,BD,,@EACFDG8+3:CCC532;,:,>+<ECEFGG5*;B5*>CGFGGGFG8<CC?C*;*=F<E*:E;7;A>B?33>GG<AF0CE=B(0:*8<FGC
@M03364:276:000000000-BLYN8:1:1101:18313:1623 2:N:0:1
GGACTACAGGGGTTTCTAATCCTGTTTGCTCCCCACGCTTTCGCACCTGAGCGTCAGTCTTTGTCCAGGGGGCCGCCTTCGCCACCGGTATTCCTCCAGATCTCTACGCATTTCACCGCTACACCTGGAATTCTACCCCCCTCTACAAGACTCTAGCCTGCCAGTTTCGGATGCAGTTCCCAGGTTGAGCCCGGGGATTTCACATCCGACTTGACAGACCGCCGGCGTGCGCTTTACGCCCAGTAATTCCG
+
CC@CCGGGGGGCFGGGCFGGGGGFGGGFFEFGEFECFFFGGGGGGGGFGFCFCCGEGFGGGGGGCGGGFGGGGGGFGGGGGGGGGGGGGFDFGF4EEEEA=F;9,?DEE+CBFFFFG7FEGGGGGGGGGGGFGGGFG8DFEEEDFGGGGFGGGGG7BFGGB8FBGFGG*BCEG>9FGGGGFGCGGGGGGGGGGGCE*;<EF7FFFGGGGDGGG7*@CFGG5:5((<9B67>FG<FA?BGGGE0;F:657:*
@M03364:276:000000000-BLYN8:1:1101:18906:1654 2:N:0:1
GGACTACTGGGGTATCTAATCCTATTTGCTCCCCACACTTTCGAGCCTAAGCGTCAGTGATAGCCTAAGTTCTCGCCTTCGCCACTGGTGTTCTTCCATATATCTACGCATTCCACCGCTCCACATGGAATTCCAGAACTCCCTACTACACTCTAGATTAATAGTTTTTGATACAAACTCTCGTTAAGCAAAAGTCTTTCATACCAAACTTATTAATCCGCCTGCGCTCGTTTTACGCCCAGTAAATCCGG
+
CCCCCGGGGGGGGGGGGGGGGGGGGGGGGGGGGGGGGGGGGGGGGGGGGFGGGGGGGGGGGGGGGGGGGGGGGGGGEGGGCGGGGGGGGGGGGGGGGGGGGGGGGGGGGGGGFGGGGGGGGGGGGGGGGGGGGGGGGGGGFFGGGGGGGGCGGGGGGGGGGGGGGGGGGGGGGGGGGFCCEGGGFGDGFGGGGFFGGGGGGGGGAGGGFGGGGGGFGG@E>CDDDDBDDFFFGGFF;@CE=)8AFG6CDD<
@M03364:276:000000000-BLYN8:1:1101:17382:1677 2:N:0:1
GGACTACAGGGGTATCTAATCCTGTTTGCTCCCCACGCTTTCGAGCCTCAGCGTCAGTTACAGACCAGAGAGCCGCCTTCGCCACTGGTGTTCCTCCATATATCTACGCATTTCACCGCTACACATGGAATTCCACTCTCCTCTTCTGCACTCAAGTTTCCCAGTTTCCAATGACCCTCCCCGGCTGAGCCGGGGGCTTTCACATCAGACTTAATAAACCGCCTGCGCTCGCTTTACGCCCAATAAATCCG
+
CC9<BCFCFGGGGGGGGACEFFGGEAF,6CF<DG,@@C@@FC@F,BFAFEFGGGF7@E<CFC@,CF8FGC,@FE@EGCBF@FGDE<,,:6:BE99EEFFGD<9FDC,DE,=B?FFGG7C8++,:CA<EE,E?FFGGCGDGGCFF>E;EFFC=@>D,83,6E988A9EFGFDF8DE8D8D=@CCB+@+,7@CEEE*:54,4:CC=8;D*;FCF>F+;:@FF:E:/,5:525>@*974=(;:C@:7C**)291
@M03364:276:000000000-BLYN8:1:1101:13284:1686 2:N:0:1
GGACTACTGGGGTTTCTAATCCTGTTTGCTCCCCACGCTTTCGCACCTGAGCGTCAGTCTTTGTCCAGGGGGCCGCCTTCGCCACCGGTATTCCTCCAGATCTCTACGCATTTCACCGCTACACCTGGAATTCTACCCCCCTCTACAAGACTCTAGCCTGCCAGTTTCGGATTCAGTTACCAGGTTGAGCCCGGGGATTTCACATCCGACTTGACAGACCGCCTGCGTGCGCTTTACGCCCAGTATTTCCC
+
CCACCGGGGGGGFGGCEEFGGGGGGGGGGCGG<CFF@:BFGFGGFGFGGFFDGGFFGGGCGGFGCECE8C:FFFFCFGGFFCBCCFGGGGGGG9EEEGFGFDFGGFGGCGDFGFGFCCFG>:FFCFCFFGFFA<D93,6@>CEDGGGGCFG7FEG7EFC?7DFFEGFBCGC**:FGGA,>,;2>CFGG6E2;?EC8*=*<@FGGFG*CCC3/;7CC*;;7A*701FF@?F35<3*49(CCC>??C*95DF0
@M03364:276:000000000-BLYN8:1:1101:10030:1693 2:N:0:1
GGACTACCGGGGTTTCTAATCCTGTTCGCTACCCATGCTTTCGAGCCTCAGCGTCAGTTACAGACCAGACAGCCGCCTTCGCCACTGGTGTTCTTCCATATATCTACGCATTTCACCGCTACACATGGAGTTCCACTGTCCTCTTCTGCACTCAAGTCTCCCAGTTTCCAATGCACTTCTTCGGTTGAGCCGAAGGATTTCACATTAGACTTAAAAGACCGCCTGCGCCCGCTTGACGCCCAATAAAACCG
+
CCCCCFGDFGEGF@@<CCCFFFCEGFFEEG:@F<C@@FAFFEC@ECGGFGGGGEGG7FFCF9FEFGFGGGGFADFCG>=FF@,CFGGGFG<BFG9FFFC@EA,5;9?F7FFEFFFGGGGCCFD,>FGG8<A=FFGGFFCCFFGFGGC,=:E=BFCD:7@FGGGDF9;3DFF@FFFGGFGFAA86F++,1@F6C8EE,@C6EC7?+:==+28:CC78C4,9555-969)(28BD<*(;1BC53=FFGA)>5/
@M03364:276:000000000-BLYN8:1:1101:18314:1698 2:N:0:1
GGACTACTGGGGTTTCTAATCCTGTTTGCTCCCCACGCTTTCGCACCTGAGCGTCAGTCTTTGTCCAGGGGGCCGCCTTCGCCACCGGTATTCCTCCAGATCTCTACGCATTTCACCGCTACACCTGGAATTCTACCCCCCTCTACAAGACTCTAGCCTGCCAGTTTCGGATGCAGTTCCCAGGTTGAGCCCGGGGATTTCACATCCGACTTGACAGACCGCCTGCGTGCGCTTTACGCCCAGTAATTCCG
+
CCCCCFGGGGGGGGGGGGGGGGGGGGGGGGGFGGGGGGGGGGGGGGGGGGF8FGGGGGGGGGGGGGGGGGGGGGGGGGGGGGFGGGGGGGGGGGGGGGGGGGGGGGGGGGGGGGGGGGGGGGGGGGEFGGGGGGGGGGGGGEGGGGGFGDGGGGGGGGGGGFGGGFFFCGDEECGFFFGEGGDGGFGE7FGF=GGGGD6<@FGFFGGD*)9CFGGGFFGGFGFFBF;B:DF:DGG>F1;EE>BFGFF9DG9
@M03364:276:000000000-BLYN8:1:1101:20313:1714 2:N:0:1
GGACTACCAGGGTTTCTAATCCTGTTTGCTCCCCGAGCTTTCGCACTTCAGCGTCAGTTTTTGTCCAGTGAGCTACCTTCGTCATCGGCATTCCTACATATATCTACGAATTTCACCTCTACTCATGTAGTTCCGCCCACCTTTCCAAGACTCTAGAATTTCAGTTTCGGCGGCAAGCTAAGGGTTGAGCCACTCGTTTTCACCGTCCACTTGAAACCCCGCCTAGATGCCCTTTATGCCCAATAAATCCG
+
CCCC?FF,;CFEFGGGGGFFGCDGGGGGCEFEGG7+CFGFGGGDDC:BG9,ECFGGFCFFFDFFGGFEEFG@F,9CFFCFG6:F<,9CECGG9@E,C,EG9FEGG?AFC,<,FFGGGDEFCGGF,??5@??FFF@F8>CGE84?FE@C,@>?D9FF9F,@;9;FFE;FE++6@EE88C8,@,@F,6:6<DC,@@8@411;5==?>37**2+2+*;+:CEGFE51;)78)AFAFGD3+6CGFF?FCF+);;)
@M03364:276:000000000-BLYN8:1:1101:16913:1725 2:N:0:1
GGACTACCGGGGTTTCTAATCCTGTTCGCTACCCATGCTTTCGAGCCTCAGCGTCAGTTACAGACCAGACAGCCGCCTTCGCCACTGGTGTTCTTCCATATATCTACGCATTTCACCGCTACACATGGAATTCCACTCTCCCCTTCTGCACTCAAGTTTGACAGTTTCCAAAGCATACTATGGTTGAGCCACAGCCTTTAACTTCAGACTTATCAAACCACCTGCGCTCGCTTTACGCCCAATAAATCCGG
+
CCCCCGGGGGGGGEGGGGGGGGGGGGGGGGGGGGGGGGGGGGGFGGGGGGGGGGGDGGGGGGGFGGGGGDGGGGGGGGGGGGGGGFGGGGGGGGGGGGGGGGFCGGGGGGGEEGGGGGGGGGGGGGGGFFFFG,EFGGFGGFEGC8DFFGFGGGGGGGFFGFGFFEFFFGFC?8FGDGGDGG,7FGFGGGGGGGGGGGGFF>C<AFGCCG5DC:@FFDGCF=;>BE2)(:46**BCFFGDGFDFFF6C6D9
@M03364:276:000000000-BLYN8:1:1101:19288:1735 2:N:0:1
GGACTACTCGGGTTTCTAATCCTGTTTGCTCCCCACGCTTTCGCACCTGAGCGTCAGTCTTTGTCCAGGGGGCCGCCTTCGCCACCGGTATTCCTCCAGATCTCTACGCATTTCACCGCTACACCTGGAATTCTACCCCCCTCTACAAGACTCTAGCCTGCCAGTTTCGGATGCAGTTCCCAGGTTGAGCCCGGGGATTTCACATCCGACTTGACAGACCGCCTGCGTGCGCTTTACGCCCAGTAATTCCG
+
CCCCCGGGGGGGGGGFGGFGFGGGGGGGGGGGGGCCEGGGGGGGGGGGGECFCCGG@FGGFF<FGGFFFGGEGGGGGGGGGGFCG=FEGCFGGGGGGGGGGCFGG<FGGGGGGGGGGGGGGFGGGGGGGGGFGGGGG,DFGGGGFGD9D,@FGGGGGGG?CCD6FGFG?EEEGGGGGFF7C,?*DC>CCF6DEG5E5**=@F?FFGGG*)9C7CFFG4==3E;::FFF:D:)9><AF(8:7>2;D7B<FF9
@M03364:276:000000000-BLYN8:1:1101:21804:1740 2:N:0:1
GGACTACCGGGGTATCTAATCCTGTTTGCTCCCCACGCTTTCGAGCCTCAGTGTCAGTTACAGGCCAGAGAGCCGCTTTCGCCTCCGGTGTTCCTCCATATATCTACGCATTTCACAGCTACACCTGGAATTCCACTCTCCTCTCCTGCACTCAACTCTCCCAGTTTCTAATGCACACAATGGTTGAGCCACTGCCTTTTACATCAGACTTAAGAAACCACCTGCGCTCGCTTTACGCCCAATAAATCCGG
+
<C<CCC6@CCGGE;CFGCFGCFGG-FGGFGGE@BE7+@@EG<FGG7CEE,6FACFCCFAFEFFFFECFGFFE<EC7FC<DCGGGGGGEC7B,A<EFGGGGFGF99CFFCGGD,,5?,CA=FGG<,,:?A,AFACEF9E,ABAF?DF98FGFGGF=,6>DFBD?CFACF,@>;E@@EGGGGGFDFD8DF6,,@<FC6@EE,+479+5*;*92<82++;CF,:CA6)3:?@DD5C586B=5E=F@;:C796D:
@M03364:276:000000000-BLYN8:1:1101:13483:1771 2:N:0:1
GGACTACCGGGGTTTCTAATCCTGTTTGCTCCCCACGCTTTCGAGCCTCAGCGTCAGTTACAGACCAGAGAGCCGCCTTCGCCACTGGTGTTCCTCCATATATCTACGCATTTCACCGCTACACATGGAATTCCACTCTCCTCTTCTGCACTCAAGTTTCCCAGTTTCCAATGACCCTCCCCGGTTGAGCCGGGGGCTTTCACATCAGACTTAAGAAACCGCCTGCGCTCGCTTTACGCCCAATAAATCCG
+
CCCCCGGGGGGGGGGGGGGGGGGGGGGGGGGGGGGGGGGGGGGGGGGGGGGGGGGGGGGEGGGGGGGGGGGGGGGGGGGGGGGGGGGGGGGGGGGGGGGGGGGGGGGGGGGGGGGGGGGGGGGCFGGGGDFGGGGGGGGGGGGF>FGDGGGGFG8=BFGGGGGGGGFGGF;FDFGGGGGE8EGDGGGFGGGEGDGGGEEGGGGGFFFDCGGGGFFG>GGC5EBD(89@BFF>CF356:EGGF67DC=AGF3
@M03364:276:000000000-BLYN8:1:1101:18212:1855 2:N:0:1
GGACTACTGGGGTTTCTAATCCTGTTTGCTCCCCACGCTTTCGCACCTGAGCGTCAGTCTTTGTCCAGGGGGCCGCCTTCGCCACCGGTATTCCTCCAGATCTCTACGCATTTCACCGCTACACCTGGAATTCTACTCCCCTCTACAAGACTCTAGCCTGCCAGTTTCGGATGCAGTTCCCAGGTTGAGCCCGGGGATTTCACATCCGATTTGACAGACCGCCTGCGTGCGCTTTACGCCCAGTAATGCCG
+
CCCCCGGGGGGGGGGGGGGGGGGGGGGGGGGGGGGDGGGGGGGGGGGGGGGGGGGGGGGGGCFFGGGGGGGGGGGGGGGGGGGGGGGCGGGGGGGGG8FFFFG9=FFGGGGGGGGGFFGGGEGGFGGGGGGGGGGG,D,AEGGG,C,E=DFG89EADFGGGCEGFGGGDECGGFCF<FGGGGG5FGGGFGG8EGGGCEGFGFFGFGFG**:5CC>CF4E*:EF;(;9:05B@GDGFF0ECED07D:9)09/
@M03364:276:000000000-BLYN8:1:1101:10881:1858 2:N:0:1
GGACTACACGGGTATCTAATCCTATTTGCTCCCCACACTTTCGAGCCTAAGCGTCAGTGATAGCCTAAGTTCTCGCCTTCGCCACTGGTGTTCTTCCATATATCTACGCATTCCACCGCTCCACATGGAATTCCAGAACTCCCTCCTACACTTTAGATTAATAGTTTTTGATACAAACTCTCTTTAAGCAAAAGCCTTTCATACGTAGCTTATTAATCCGCCTGCGCTCTTTTTACGCCCAGTGAATCCGG
+
@C<C@F@<@;F+66CAFAD9EFGFGGGGDG9CFC@F::E@FG:,FEEFEFF<C@FCCE@EFFGGGF<,C,9FCEG7@FGGB:CG@@E8EF<FF<EF9F9<E9=FCA<F@?7CBCGGFBEEGGABEF@CC,?FAE,C9,>AE,@=,+@DF,,6,6,E,47;4E,4?9>F@EEFFGA9F,,=6,3@C9,@DFDG,=,6,,7<++:@*+3+359+=;7+?F@**49==*45)*43=C*.3:8B*)6*;@:7;?D
@M03364:276:000000000-BLYN8:1:1101:9653:1886 2:N:0:1
GGACTACAAGGGTATCTAATCCTGTTCGCTACCCATGCTTTCGAGCCTCAGCGTCAGTTACAGACCAGACAGCCGCCTTCGCCACTGGTGTTCTTCCATATATCTACGCATTTCACCGCTACACATGGAGTTCCACTGTCCTCTTCTGCACTCAAGTCTCCCAGTTTCCAATGCACTTCTTCGGTTGAGCCGAAGGCTTTCACATTAGACTTAAAAGACCGCCTGCGCTCGCTTTACGCCCAATAAATCCG
+
CCCCCGGGGGGGGGGGGGGGGGGGGGGGGGGGGGGGGGGGGGGGGGGGGGGGGFGGGGGGGGGGGGGGGGGGGGGGGGGGGGGGGGGGGGGGGGGGGGGGGGGGGGGGGGGGGGFFGGGGGGGGGGGGGGGGGGGGGGGGGGGGGGGGGGGDFGFDEFGGGGGGGGGGGFGGGGGGGGGGGGGGGGGGGGGEEEGGGGGGGGGGFGGFGGFGCGGG>FGGFGFFFFFFFFEFCCFFFDGGE:<FGGCEF*)
@M03364:276:000000000-BLYN8:1:1101:20896:1889 2:N:0:1
GGACTACTCGGGTTTCTAATCCTGTTTGCTCCCCACGCTTTCGCACCTGAGCGTCAGTCTTCGTCCAGGGGGCCGCCTTCGCCACCGGTATTCCTCCAGATCTCTACGCATTTCACCGCTACACCTGGAATTCTACCCCCCTCTACAAGACTCTAGCCTGCCAGTTTCGGATGCAGTTCCCAGGTTGAGCCCGGGGATTTCACATCCGACTTGCCAGACCGCCTGCGTTCGCTTTACGCCCAGTAATTCCG
+
CCCCCGGGGGGGGGGGGGGGGGGGGGAFFGDGGGGDGGGGGGG7FEGGFFGFGGGGCGFGFFFDGGGGGGGCFGGGGGGGFGGGGCFGGCFGF<EFGGGFG?FDEAFB>7FGEGGGGGEGEDCCDGFFGFFGGGGGGG?FGGGGGGGF;F@FGCCFG69,,@DFGGGGGC>B1:FGG?FCE9DFF?=CCFFCC=CECCGGD+=7AGG3*55>F+*+*2==.CD?<F()()).>5*)9:EGGEFFGD?<GF4
@M03364:276:000000000-BLYN8:1:1101:20539:1912 2:N:0:1
GGACTAGTGGGGTTTCTAATCCTGTTTGCTCCCCACGCTTTTGAGCCTCAGTGTCAGTTACAGGCCAGAGAGCCGCTTTCGCCTCCGGTGTTCCTCCATATATCTACGCATTTCACCGCTACACATGGACTTCCACTCTCCTCTCCTGCACTCAAGTCTCCCAGTTTACAATGCACACAATGGTTGAGCCACTGCCTTTGACATCAGACTTAAGAACCCACCTGCGCTCGCTTTCCGCCCAATCAATCCGG
+
CCCC@@,CFGFGEBCFGGGCFE9C@FDGGFE6DF<FEF@FC,6@<ECE,;@F<FCFE6FFEF9@F,,,:EFGGGDGG7D9,,8,@EGGFGGF9BA?EA9EEE;FFFCFCF7C@<?EECDCBFEF9EDGE,,EF,@AB8EEFFF8DFD8>8>+,,866E=;,8@FFFA,=DEGFC98DDC8AF8,3+,A7:::,D9:@,3,58:C5?FFC7+::>FG*;89@EFFF>2?@FE;**+.:28855()2*+)*2<
@M03364:276:000000000-BLYN8:1:1101:7619:1921 2:N:0:1
GGACTACTGGGGTTTCTAATCCTGTTTGCTCCCCACGCTTTCGCACCTGAGCGTCAGTCTTTGTCCAGGGGGCCGCCTTCGCCACCGGTATTCCTCCAGATCTCTACGCATTTCACCGCTACACCTGGAATTCTACCCCCCTCTACAAGACTCTAGCCTGCCAGTTTCGAATGCAGTTCCCAGGTTGAGCCCGGGGATTTCACATCCGACTTGACAGACCGCCTGCGTGCGCTTTACGCCCAGTAATTCCG
+
CCCCCGFFGGGGGGGGGGGGGGGGGGGGGGGGGGGGGGGGGGGGGGGGGGGGGGGGGGGGGGGGGGFGGGGGCGGGGGGGGGDGGGGGGGGGGGGGGGGGGGGGGFGGGGGGGGGGGGGGFGGGGGGG@EFGFGGGGGFGDGGGGGGFGGGGECGFCFGGFGGGGGGGGGGGCA;CFGFGGFGGGGGGGGCF*C>C5EE67++;+;8DDD:37CF7*2AF>EFBFF952>>EDD3)1(*:>@B?FD=2C:0
@M03364:276:000000000-BLYN8:1:1101:18719:1929 2:N:0:1
GGACTACCAGGGTTTCTAATCCTGTTTGCTACCCATGCTTTCGAGCCTCAGCGTCAGTTACAGACCAGACAGCCGCCTTCGCCACTGGTGTTCTTCCATATATCTACGCATTTCACCGCTCCACATGGAGTTCCACTGTCCTCTTCTGCACTCAAGTTTCCCAGTTTCCGATGCACTTCTTCGGTTGAGCCGAAGGCTTTCACATCAGACTTAAGAAACCGCCTGCGCTCGCTTTACGCCCAATCAATCCG
+
CCCCCGF@FGGDFGGGGDCFFFGFGGGGGGGGGGGGGGGGGGG8@CFCG8FDFEG:FGGGCGDGGCGG8CEGGGDEEGGGGCGGEGGCEDFGGFFGGGGGG9@EGGGGGGEEEFGG,FGG+>?F8FFCFEEGGGGGFFGFCGFFGGGFGC,+@,@FGGDFGEDDF;EF8CGE>6,3E==ADF8EC>+@=,6C>6+@CG8ED7EFAFFC5DFF7DFF>?FD>G>DFA>FFDAFGFD)@;>GE;18*;*1C42
@M03364:276:000000000-BLYN8:1:1101:14035:1945 2:N:0:1
GGACTACTGGGGTTTCTAATCCTGTTTGCTCCCCACGCTTTCGCACCTGAGCGTCAGTCTTTGTCCAGGGGGCCGCCTTCGCCACCGGTATTCCTCCAGATCTCTACGCATTTCACCGCTACACCTGGAATTCTACCCCCCTCTACAACACTCTAGCCTGCCAGTTTCCAATGCAGTTCCCAGGTTGAGCCCGGGGATTTCACATCCCACTTGCAAGACCGCCTGCGTGCCCTTTACACCCAGTAATTCCC
+
CCCCCGG<CFFGGGGGGGGGGGGGGGGGGGAGFGG:FEGGGGGG@FGGFFGGGGGGGGC<F@FEFGGGG,@FGGDGGGGGGGGGG,>FFFFFGG,5FCFGGGGGGGGGGGGGGGGGGGGDGGGFGCGGGFGFGFGFGG>FEEEFGG9@,@EGGCG79>3,@ECEEFGG,EFGGGGGFFGFD9>BF91<FGG5***4*=CGGFG76CC*;CFGF+*+209C5CDDD4974>3?GCGF6)<8C>B;CD?<GG*
@M03364:276:000000000-BLYN8:1:1101:18818:1951 2:N:0:1
GGACTACTAGGGTATCTAATCCTGTTTGCTCCCCACGCTTTCGCACCTGAGCGTCAGTCTTTGTCCAGGGGGCCGCCTTCGCCACCGGTATTCCTCCAGATCTCTACGCATTTCACCGCTACACCTGGAATTCTACCCCCCTCTACGAGACTCAAGCTTGCCAGTTTCAAATGCAGTTCCCAGGTTGAGCCCGGGGATTTCACATCTGACTGAACAAACCGCCTGCGTGCGCTTTACGCCCAGTAATTCCG
+
CCCCCGGGGGGDGGGGGGGGFGGGGFF8FEGGGGGGGGGGGGGEGGGGFGGGGGGDGGGGGGGGGGGGGGGGGGGEGGGG7FGGGGGGGGGGGGGGGCF9AFCFCGFFFDGGGGGGGGDG>FGGF:EECEGGGGGGFFDFGGGGEFDEEGGGGGGGGGFFGGGGAFGGGGGEGGGGGCFGGGFCEFCC6,>D9CCC5EGFFGGG6FDFFFF+*;9FGCFGEEE@DA6>?EBEG5<AF?GGGFFF77@AGG*
@M03364:276:000000000-BLYN8:1:1101:15091:1984 2:N:0:1
GGACTACTGGGGTTTCTAATCCTGTTTGCTCCCCACGCTTTCGAGCCTCAGTGTCAGTTACAGGCCAGAGAGCCGCTTTCGCCTCCGGTGTTCCTCCATATATCTACGCATTTCACCGCTACACATGGAATTCCACTCTCCTCTCCTGCACTCAAGTCTCCCAGTTTCCAATGCACACAATGGTTGAGCCACTGCCTTTTACATCAGACTTAAGAAACCACCTGCGCTCGCTTTACGCCCAATAAATCCGG
+
CCCCCGGGGGGGGGGGGGGGGGGGGGGGGGGGGGGGGGGGGGGGGGGGGGGGGGGGGGGGGGGGGDGFGGGGGGGGEGGGGGGGGGGGCFGEGGGGGGGGGGGGGGGGGCEFGGGGGGGGGGGGGGGGGGGGGFGGGGGGGGGFGGGGGGGGG?FGGGGGFFDFGGGGGGDGFGGGGGCGGG8FFGGFCGGFGGCGGGGGFFF7;?>5?FFCCFGGFF8CFCF@2AA*:?BDFC8:42EEEFD;FGCC>DC
@M03364:276:000000000-BLYN8:1:1101:12475:1986 2:N:0:1
GGACTACAGGGGTATCTAATCCTGTTTGCTCCCCACGCTTTCGCACCTGAGCGTCAGTCTTTGTCCAGGGGGCCGCCTTCGCCACCGGTATTCCTCCAGATCTCTACGCATTTCACCGCTACACCTGGAATTCTACCCCCCTCTACAAGACTCTAGCCTGCCAGTTTCGGATGCAGTTCCCAGGTTGAGCCCGGGGATTTCACATCCGACTTGACAGACCGCCTGCGTGCGCTTTACGCCCAGTAATTCCG
+
CCCCCGGGGGGGGGGGGGGGGGGGGGGGGGGGGGGGGGGGGGGGGGGGFGGGGGGGGGGGGGGGGGGGFGGGGGGGGGGGGGGGGGGGGGGGGGGGGGGGGGGGGGGGGGGGGGGGGGGGEGGGGGGGGGGFFGGGGGGGGGGGGGGDGGGGGGGCCFEFFGGFFFGGGGECEEGGDFFFGGGGGGGGGG6DEG5E:EGGGGGFFDFDGGGGGGGG6<FC35>06FFFFFEFGGF9FB>EC)49CCFBGF*
@M03364:276:000000000-BLYN8:1:1101:19364:2003 2:N:0:1
GGACTACTAGGGTATCTAATCCTGTTTGCTCCCCACGCTTTCGAGCCTCAGTGTCAGTTACAGGCCAGAGAGCCGCTTTCGCCTCCGGTGTTCCTCCATATATCTACGCATTTCACCGCTACACATGGAATTCCACTCTCCTCTCCTGCACTCAAGTCTCCCAGTTTCTAATGCACACAATGGTTGAGCCACTGCCTTTTACATCAGACTTAAGAAACCACCTGCGCTCGCTTTACGCCCAATAAATCCGG
+
CCCCCGGGFGGGGGGGGGGGGGGGGGGGFGGFGGFGGGGGGGGFGGGGEFGGGDGGGGGCFGGGFB@FFGGGGGGGGGGGDGEGFGGGGEGGGGGGGGGGGGGGGFGGGC@FFGGGGGGDGGGF9=FFFGGGFFGG;ECFFGGGGGGGG=EFDECEFGFGGCFGGGGF,;EFGGGFCFGGFFGGGG,DDGGGGGGC?DACGCGGF8FFFGGGCDGFFF6>FEFB4:=D=B>ECFCEEFGGGFFFGFFF6<>
@M03364:276:000000000-BLYN8:1:1101:7379:2004 2:N:0:1
GGACTACAAGGGTTTCTAATCCTGTTTGCTCCCCATGCTTTCGAGCCTGAGCGTCAGTCTTCGTCCAGGGGGCCGCCTTCGCCACCTGTATTCCTCCAGATCTCTACGCATTTCACCGCTACACCTGGAATTCTACCTCCCTCTACGAGACTCAAGCTTGCCAGTTTCAAATGCAGTTCCCGGGTTGAGCCCGGGGATTTCACATCTGACTTACAAAACCGCCTGCGTGCGCTTTACGCCCAGTATTTCCC
+
BCCCC86<CEECEFGEGFGGCFGGGGCEGC9FFFC,CEFAFFFDDFCFFFFDFCGDGFD9CE@CFGC<CFGGGGGG@?CEDG7BC8,4CFFGFEGGGG?FGGGCFEFGC77CFDBFGGCEGGGGGGAFE,A,=FGFE,@E=DCDFFDC7CC8,>BADFG,+8E8=B@3@AFGCFG7;,D7,++5<CEF,@@FCG5:?E6?:DG+=6+=+=++=0++*2*==D>(8:1)())2:97)9:E8=@200*0-:**
@M03364:276:000000000-BLYN8:1:1101:10626:2017 2:N:0:1
GGCGTACTCGGGTTTCTAATCCTGGTTGATCCCCACGCTTTAGCACCTGAGCGTCAGGCTGCGTCCAGGGGGCCGCCGTCGCCACCAGAATTCCTCCAGATCTCTACGCACTACACCGCTACACCTGAAATTCTACTCCCCTCTACAAGTCTCCATCCAGACAGTTGCCGATGCCGTTCCCATGTTGAGCCCGGGGATTACACATCCGACTTGACAGACCGCCGGCTTGCGCTTTACGCCCAGTAATTCCC
+
8C--88@6,6,@F7@,,6C<C@ED-66B,,;C,6@F:+6,6;,6,6@EE<E,@F7,F,,C,BF8@:,,9@+C:++@++4+@F++BD,B,,CFDFEDF,B,=E;,C,?+=7+8,A,,E+=8=FG<,,3,B,8>=9DG,,7>+,6+=E;>9,@9@,@,88,,,+,33,,5,5*@4@,***58DF2,7,,=8,4/:****3*+2:9;)*;:<<)1009:*;;*.*),(0(72F:)9/*)*-;C:)(0*29):C*
@M03364:276:000000000-BLYN8:1:1101:23507:2019 2:N:0:1
GGACTACCAGGGTTTCTAATCCTGTTTGCTCCCCACGCTTTCGAGCCTCAGTGTCAGTTACAGGCCAGAGAGCCGCTTTCGCCTCCGGTGTTCCTCCATATATCTACGCATTTCACCGCTACACATGGAATTCCACTCTCCTCTTCTGCACTCAAGTTTCCCAGTTTCCAATGACCCTCCCCGGTTGACCCGGGGGCTTTCACATCAGACTTAAGAAACCGCCTGCGCCCGCTTTACTCCCAATAATCCCG
+
BCCC8EFGF<FECEBCF9F9C<C;EE<8A<CFGGCC:F:FF@@FFFEEC@FFEG9,<CFGFGG?E,,@A8E@<F7B+@E<@FFGGFFGGCG>B9E9=,5@FA;,CAF7:FFFGGCFFFGGGGGGFD,EEGFGGFDFEFFGG8DG9B,6==EFCEGG,7,@D9,8AD9DFGFAFAF@DC=@@EC+8@@?,,@+74***1,,;C?F6*4**2;++B:F>CG6.C5;153)(2857*76*)<<7><<6D*)*29
@M03364:276:000000000-BLYN8:1:1101:19879:2030 2:N:0:1
GGACTACTCGGGTTTCTAATCCTGTTTGCTCCCCACGCTTTCGCACCTGAGCGTCAGTCTTCGTCCAGGGGGCCGCCTTCGCCACCGGTATTCCTCCAGATCTCTACGCATTTCACCGCTACACCTGGAATTCTACTCCCCTCTACGAGACTCAAGCTTGCCAGTTTCAAATGCAGTTCCCAGGTTGAGCCTGGGGACTGCACATCTGACTTAACAAACCGCCTGCGTGCGCTTGACGCCCAGTACTTCCC
+
A<CC<<<C8;,@EGCGF9<@AE9DGGGFAFFF,BFGGC,8C;:,CGGFGFFFFG@FGGDD9F,C,B@EAGDCEFGG7=C,AF,B,BF@=FFEDAEG8FGGGGGFGFFDE=B+EFC9E+44::?F83AFFDG?DD,A,68,>D8DE;=CECEDFCCFG69@84D@CFC9<,@9CC9CF77=,;D*@@D79,,4,1*4C*:,2:6CFD>@DF>7:F7:0/*7)*),6;(.6B5):/*4)4CC=@(/2**.***
@M03364:276:000000000-BLYN8:1:1101:14596:2033 2:N:0:1
GGACTACCGGGGTATCTAATCCTGTTTGCTCCCCACGCTTTCGAGCCTCAGTGTCAGTTACAGGCCAGAGAGCCGCTTTCGCCACCGGTGTTCCTCCATATATCTACGCATTTCACCGCTACACATGGAGTTCCACTGTCCTCTTCTGCACTCAAGTCTCCCAGTTTCCAATGCACTTCTTCGGTTGAGCCGAAGGCTTTCACCTTAGACTTAAAAGACCTCCTGCGCTCGCTTTACGCCCAATAAATCCG
+
CCCCCGGEFGGDFGFFDFFCFGECEGEEFG<FCGGGGEFCG9,CFFGFGFGFCFGGGGCFGFFEFGFGGGGGG8@F@FFF:CFGGGGG@EEFEDGGGFGGFG9FGG,=@FEGG,?,<FCCE7FF>F<AAGGGGFGFGDFF@FDDGCCFGGB?FEF8C;C;CDFD>=FGFC;DFF8E8DGF3,+3@CE9,,@E>EG*46,429=*;CD*+*2:BF7FC>FD)</35)-52??55<*.+,*=*)6A4*85C*2
@M03364:276:000000000-BLYN8:1:1101:11128:2048 2:N:0:1
GGACTACAAGGGTATCTAATCCTGTTTGCTCCCCACGCTTTCGAGCCTCAGTGTCAGTTACTGGCCAGAGAGCCGCTTTCGCCTCCGGTGTTCCTCCATATATCTACGCATTTCACCGCTACACATGGAATTCCACTCTCCTCTCCTGCACTCAAGTCTCCCAGTTTCCAATGCACACAATGGTTGAGCCACTGCCTTTTACCTTAGCCTTCAGAACCCACCTGCGCTCGCTTTACGCCCACTTAATCCGG
+
CCCCCGG@FGGGGGGGGDCFGGGGGGGGGGGGGGGGEGGGGGG8E@GGGDCCFFGGGFEFF,C<EEFGCC8CEGDEEFDGGGGFFDEGGEGEEGGGGFGGGEFFGGGGGGGGFGGGGGGGGGFF=9FDFDF?FFGGG89FFEFGGG9BFGEGG8E,4,3D,>8EFFGF:ACD,DG,,6@+3@8@F>,@,@BFGGCCFFGG7:,:++5+48:**5++*4@E*:*.:35*/):5DC8/)(:C=)(+3;+)1)2
@M03364:276:000000000-BLYN8:1:1101:15334:2048 2:N:0:1
GGACTACCCGGGTATCTAATCCTGTTTGCTCCCCACGCTTTCGAGCCTCAGTGTCAGTTACAGGCCAGAGAGCCGCTTTCGCCTCCGGTGTTCCTCCATATATCTACGCATTTCACCGCTACACATGGAGTTCCACTGTCCTCTTCTGCACTCAAGTCTCCCAGTTTCCAATGCACTTCTTCGGTTGAGCCGAAGGCTTTCACATTAGACTTAAAAGACCGCCTGCGCTCGCTTTACGCCTAATAAATCCG
+
CCCCCGGGGGGGGDFGGGGGGFGGGGEGGGGGGGGGGGGGGGGGGGGGGGGGGGGGGGGFGGGEGGGGFGGGGGGGGGGGGGGDG8C7CEGGGGGGGGGGGGGFGGFGGGGGGGFAEGGGGGGGGFGGGFGGGGGGFFFGFFGGGGGGG8>=DFGGFGGGGDFGGGFBAFDFGG8=E,=,@EG6FGGGGGGGGGDG,@>,=CEFFFFGGC=:F8DFGGGC?C>9BF=BF?>EC3:6A<EGF>;:7+A3769
@M03364:276:000000000-BLYN8:1:1101:20598:2064 2:N:0:1
GGACTACTAGGGTTTCTAATCCTGTTTGCTCCCCACGCTTTCGCACCTGAGCGTCAGTCTTTGTCCAGGGGGCCGCCTTCGCCACCGGTATTCCTCCAGATCTCTACGCATTTCACCGCTACACCTGGAATTCTACCCCCCTCTACGAGACTCAAGCTTGCCAGTTTCAAATGCAGTTCCCAGGTTGAGCCCGGGGATTTCACATCCGACTTGACAGACCGCCTGCGTGCGCTTTACTCCCAGAAATTCCG
+
CCCCCGGGGGGGFFGG<AEGGGFGGFEFGGGGFGGDGGGGGFGGGGGGFCFGGCCGGFFGCGGGFGFGGGGGEGGGDGGFG7FEGFDFBF=EGG,EAFCGGGEFGGAFGGGGGGGFGCFEEEFGGGFFAFGGFEFGGGFGGGGFGEFGC6EFGGGGGGGGGGCGFC;CCGGEF9CFE7@:EC6FFGFCF??DGCEGGGC6C@FFC>C<:)5:DFFCC5EGDE)(-:7:(8>>C<C2*-@+/74)9<=):D*
@M03364:276:000000000-BLYN8:1:1101:8350:2072 2:N:0:1
GGACTACCAGGGTTTCTAATCCTGTTTGCTCCCCACGCTTTCGAGCCTCAGTGTCAGTTACAGGCCAGAGAGCCGCTTTCGCCTCCGGTGTTCCTCCATATATCTACGCATTTCACCGCTACACATGGAATTCCACTCTCCTCTCCTGCACTCAAGTTTCCCAGTTTCCAATGACCCTCCCCGTTTGAGCCGGGGGCTTTCACATCAGACTTAAAGAACCGCCTGCGCTCGCTTTACGCCCAATAAATCCG
+
CCCCCFCEEFGGGGG<FFF9CFCAEE<EFGG<FFFGCCCFF@CGCEC@,CEFECFDGG9<C<<FFB<F8DDBFCBC@@,:@BGGG8@87FFGG,,9B<A<ECF,EFGGFEGGGE?<?@C8FE=EDFGGFDEGAGGC;=DGFFD848@,@D8D?FGCD,,>E@8,6EFGC>D>=FG,DE==CEEBDC>C?DG8965C*>D,;DFGFFD6FDFG>CDGGFEE87)6;4(2(=)85CF260;EC>2>FG*57D>
@M03364:276:000000000-BLYN8:1:1101:14665:2099 2:N:0:1
GGACTACTGGGGTTTCTAATCCTATTTGCTCCCCACACTTTCGAGCCTAAGCGTCAGTGATAGCCTAAGTTCTCGCCTTCGCCCCTGGTGTTCTTCCATATATCTACGCATTCCACCGCTCCACATGGAATTCCAGAACTCCCTACTACACTCTAGATTCATAGTTTTTGATACAAACTCTCGTTAAGCAAAAGTCTTTCATACCAAACTTATTAATCCGCCTGCGCTCGTTTTACGCCCAGTAAATCCGG
+
CCC@@EE@F@EFF:FDF9CC<EGCEFAFGGECDGGDGGDGFGGG8CCFG@CFGC@GEEFGGGFGDE<CCF9@C@@@B@FGFFG,@,DEGGF@EDEFAEFFEEFFE@A<FFFE@FFGGD@4+4=EFGGGFFGGGFFF98DGG,@DAEGFGG@8DFDFGGG,4EFFF,,@=@EGCADC@E8,,36DF+==9DEC,5@,2E;2CDC803=9CF+AFBF;BCDCF5>C)@AE=9@6D577>(41=;>FG7@CFDD
@M03364:276:000000000-BLYN8:1:1101:8342:2106 2:N:0:1
GGACTACTAGGGTTTCTAATCCTGTTTGCTCCCCACGCTTTCGAGCCTCAGTGTCAGTTACAGGCCAGAGAGCCGCTTTCGCCACCGGTGTTCCTCCATATATCTACGCATTTCACCGCTACACATGGAATTCCACTCTCCTCTCCTGCACTCAAGTCTACCAGTTTCCAATGCATACAATGGTTGAGCCACTGCCTTTTACATCAGACTTAAGAAACCACCTGCGCTCGCTTTACGCCCAATAAATCCGG
+
CCCCCGGGGGGGGGGGGGGGGGGGGGGGGGGGGGGGGGGGGGGGGGGGGGGGGGGGGGGGGGGGGGGGGGGGGGGGGGGDEEGGGGGGEGGFGGGGGGGFGFEGGGGGGGGGGGGGGGGGGG@FGFGGGGGGGGGGG@CDFGGGGGGGGGGGGDFGGGFGFFGGGGFGGGGGFFFGGGG8FF8EGDEGGB,8?@GGEFGGFGF7?DGCFGGGG7DGGGCFF>50:94*:ADFGCGFDFGG5?:AGCAE<D9
@M03364:276:000000000-BLYN8:1:1101:10104:2131 2:N:0:1
GGACTACAGGGGTTTCTAATCCTGTTCGCTACCCATGCTTTCGAGCCTCAGCGTCAGTTACAGACCAGACAGCCGCCTTCGCCACTGGTGTTCTTCCATATATCTACGCATTTCACCGCTACACATGGAGTTCCACTGTCCTCTTCTGCACTCAAGTCGCCCAGTTTCCAATGCACTTCTTCGGTTGAGCCGAAGGCTTTCACATTAGACTTAAAAGACCGCCTGAGCTCGCTTTACGCCCAATAAATCCG
+
C9CCCGFFFGGGFCEFGGGGGGGGFCEFG7FEFF9FGGCFDGG8<CECFFGDDF7:6CFF9FFCFCFFFEFCFGFEGCFBFDGDCFGF,AFCFACGGCABEE9,,CB<CDFFFC<FDEG6=>:FEGGGFA<EFGG9EEGGGDFF==EFGGFF8DG8,D6+8B>F>,,@EFDEDGGGGDGGG;FCF>CGFFGDECGC,DEEFGC992=52*==:C87DFFFE5>@F)()1)88>*:7@7CE*:,=4:=3CC:
@M03364:276:000000000-BLYN8:1:1101:9829:2133 2:N:0:1
GGACTACTGGGGTTTCTAATCCTGTTTGCTCCCCACGCTTTCGCACCTGAGCGTCAGTCTTTGTCCAGGGGGCCGCCTTCGCCACCGGTATTCCTCCAGATCTCTACGCATTTCACCGCTACACCTGGAATTCTACCCCCCTCTACAAGACTCTAGCCTGCCAGTTTCGGATGCAGTTCCCAGGTTGAGCCCGGGGATTTCACATCCGACTTGACAGACCGCCTGCGTGCGCTTTACGCCCCGTAATTCCC
+
CCCCCGGGGGGGGGGGGGGGGGGGGGGGGGGGGGGG@FGGGGGGGGGGGGGGGGGGGFGGGGFEGGEGGGDGGDGGGGGGDFFGGGGGGDGGGGGGGGGCFFFGGGCEGFFGGGGGF=FGGGGGFGGGGGDECFGGFGFGGEGFGGG?D8DFGGG9EGGFGFCFFGFFCEGGGGGFF7DGGGG*>>:?1D6DEGGCE5C<;>FGFCD5<DD*2*;:8CGF3::(84276::BDGC2*(21*),)/9@)?D*
@M03364:276:000000000-BLYN8:1:1101:16379:2160 2:N:0:1
GGACTACTAGGGTTTCTAATCCTGTTTGCTCCCCACGCTTTCGCACCTGAGCGTCAGTCTTTGTCCAGGGGGCCGCCTTCGCCACCGGTATTCCTCCAGATCTCTACGCATTTCACCGCTACACCTGGAATTCTACCCCCCTCTACAAGACTCTAGCCTGCCAGTTTCGGATGCAGTTCCCAGGTTGAGCCCGGGGATTTCACATCCGACTTGACAGACCGCCTGCGTGCGCTTTACGCCCAGTAATTCCG
+
CCCCCGGGGGGGGGGGGGGGGGGGGGGGGGGGGGGGGGGGGGGGGGGGFGGGCGGGGGGGGGGGGGGGGGGGGGGGGGGGGGGGGGGDEGGGGGGGGGGGGGGGGGGGGGGGGGGGFGGGGGGGGFGGGGGGGGGGGGGGGGGGGGGG,8DDFGGFGGGGGGFGGGGGGGCEGGGGGGGGGGGCFGGGFGGFGGGGGGGDFFGCFGGGGGGDFF4CCFFGFGFB659@6DEBGGGFF<G?ED(0>:74:C7
@M03364:276:000000000-BLYN8:1:1101:9490:2213 2:N:0:1
GGACTACTGGGGTTTCTAATCCTGTTTGCTCCCCACGCTTTCGAGCCTCAGTGTCAGTTACAGGCCAGAGAGCCGCTTTCGCCACCGGTGTTCCTCCATATATCTACGCATTTCACCGCTACACATGGAATTCCACTCTCCTCTCCTGCACTCAAGTCTACCAGTTTCCAATGCATACAATGGTTGAGCCACTGCCTTTTACACCAGACTTAATAAACAACCTGCGCTCGCTTTACGCCCAGTAAATCCGG
+
CCCCCGGGGGGGGGGGGGGGGGGGGGGGGGGGG7FGGGGGGGGGGGGGGGGGGGGGGGGGGGGGGGGCFGGGGGGGGGGGGGGGGGGGGGGGGGGGGGGGGGGGGGGGGGGGGGGGGGGEGGGGGGGGGGGGGGFGFGGGGGFGFGGGGGGCFGFEFGGGGFGFFDFDEFGGGFFGGGGEFG?FFG8D6,DFCFGGGGFGDFGGFGFGFFCDCFGGGG,AFEABBEFEFAEFGFGEED5:E4=FGG=<65>
@M03364:276:000000000-BLYN8:1:1101:10455:2229 2:N:0:1
GGACTACAGGGGTTTCTAATCCTGTTTGCTCCCCACGCTTTCGCACCTGAGCGTCAGTCTTTGTCCAGGGGGCCGCCTTCGCCACCGGTATTCCTCCAGATCTCTACGCATTTCACCGCTACACTAGGAATTCCACTCTCCTCTCCTGCACTCTAGATACTCAGTTTGGAATGCAGTACTCGGGTTGAGCCCAAGTATTTCACATCCCACTTAAGTATCCGCCTACGCTCCCTTTACGCCCAATAAATCCG
+
CCCCCDFFGGGGGGGGGGGGGGGGGGGGGGGGGGGGGGGGFGGGGGGGGGGGGGGGGCGFGGGGGGGGGGGGGGGGGGGGGGGGGGGGGDGGGFGGGGGGGFGGGFGGGGGGGGGGGGGCFGGGGGGGGGGGGGGGGGGGGGGGDGGGGGGGGGGGFFC9BFFFGGGGCGGFGFGGGCDEGGGGGGDFCCFGGEC,DFFFFFFFFGFCDGGFGBCFFCGGDFA>@FFF?EFFFFCEFFGGGFFFGGFFGF>
@M03364:276:000000000-BLYN8:1:1101:10183:2232 2:N:0:1
GGACTACTCGGGTTTCTAATCCTGTTTGCTCCCCACGCTTTCGCACCTGAGCGTCAGTCTTTGTCCAGGGGGCCGCCTTCGCCACCGGTATTCCTCCAGATCTCTACGCATTCCACCGCTCCACATGGAATTCCAGAACTCCCTACTACACTCTAGATTAATAGTTTTTGATACAAACTCTCGTTAAGCAAAAGTCTTTCATACCAAACTTATTAATCCGCCTGCGCTCGTTTTACGCCCAGTAAATCCGG
+
CCCCCGGGGGGGGGGGGGGGGGGGGGGGGGGGGGGFGGGGGGGDGGGGGGGGGGGGGGGGGGGGGGGGGGGGGGGGGGGGGGGGGCFGGGGGGGGGGGGGGFGGFFGGGGGGGGGGGGGEEGFGGEGGGGGGGGGGG,@FGGGGGGGGGGGGGGGGGGCFGGGGGGGGFGGGFGGCEGGFFGGGGGGGGGGF6ECC,?D@FGGGFFGGFGGGGGGFGGCE5CE>BE@>DFD><<CEFFBEE8@FGGFFCC7
@M03364:276:000000000-BLYN8:1:1101:11499:2235 2:N:0:1
GGACTACAGGGGTTTCTAATCCTGTTTGCTCCCCATGCTTTCGTGCATCAGCGTCAGCACTGTTCTAGTAAGTCGCTTTCGCAATGAGTATTCCTCTTGATCTCTACGGATTTTACCCCTACACCAAGAATTCCACCTACCTCTCCCATGCTCATAGGATAACAGTTTCAAATGCTATTATATGGTTAAGCCATAGGATTTCACATCTGACTTATAATCCCGCCTACGCACTCTTTACGCCCAGTGATTCC
+
CCCCCGGGGGGGGGGGGFGGGFCFGFGGGGGGGGGGFGGFGGGGGGGGGGGGGGGGGFAFFGGGGGGGG<FAFFGGDFFGGGGGGGGGGGGGFGGGGGGGGGGGGGGGGGGGGGGGFCFD:FGEFG@FGGGGGGCFGFFGEDEGGGGGFCF=ECGCDFFGGGGCFGGGGCDFFGGGGGFGGFFGFGGGGGGD,69DEGGGGGGGFFGFGG7DFGGDGGA:*@5)=*8AFEF>57C*+34CEDFFCF+79@B
@M03364:276:000000000-BLYN8:1:1101:21619:2242 2:N:0:1
GGACTACTGGGGTATCTAATCCTATTTGCTCCCCACACTTTCGAGCCTAAGCGTCAGTGATAGCCTAAGTTCTCGCCTTCGCCACTGGTGTTCTTCCATATATCTACGCATTCCACCGCTCCACATGGAATTCCAGAACTCCCTACTACACTCTAGATTAATAGTTTTTGATACAATCTCTCGTTAAGCAACAGTCTTTCATACCAAACTTATTAATCCGCCTGCGCTCGTTTTTCGCCCAGTAAATCCGG
+
CCCCCGGGGGGGGEGGGEFGGGGEGGGFFGGGGGGGGGGFGG:CFGGGCGGGGGGGGGCFFAFGGGFE,6@6<@CEGGGGGG@FGGGGGGGGGCFGF,9EFEEFGDFCEGCGFF<?F+@EEECFFFGFG?FGGGGF98@AFFFG=ECDEFFGDGG,C;F9=EFGFGFEFG6@EA8=,19,=?EGGFD8A9D,,6@DCGG,CC<8697DGGGFC@FCFG,*959>=@=@AA/:??*8:(;C*;>8CCFFC85
@M03364:276:000000000-BLYN8:1:1101:13491:2286 2:N:0:1
GGACTACTGGGGTATCTAATCCTGTTCGCTACCCACGCTTTCGAGCCTCAGTGTCAGTTACAGACCAGAGAGCCGCTTTCGCCACCGGTGTTCCTCCATATATCTACGCATTTCACCGCTACACATGGAATTCCACTCTCCTCTTCTGCACTCAAGTTTCCCAGTTTCCAATGACCCTCCCCGGTTGAGCCGGGGGCTTTCACATCAGACTTAAGAAACCGCCTGCGCTCCCTTTACGCCCAATAAATCCG
+
CCCCCGGGGGGGGGGGGGGGGGGGGGGGGGGGGGGGGGGGGGGGGGGGGGGGGGGGGGGGGGGGGFGGGGGGGGGGGGGGGGGGGGGGGGGGGGGGGGGGGGGGGGGGGGGGGGFFFGGGGGGGGGGGGGGFGGGGGFGGGGGGGCFGGGGGGGGGFGFGAGFGDFGGGGGGGGGFGFGGGCGEGD>@7DFCGGGDGGGGGGGFFGGGGGGGGFGFFCFF>5=@;F>E>3)29CC>F:GGGFB>CG=<CC3
@M03364:276:000000000-BLYN8:1:1101:22155:2289 2:N:0:1
GGACTACAGGGGTTTCTAATCCTGTTTGCTCCCCACGCTTTCGAGCCTCAGTGTCAGTTACAAGCCAGAGAGCCGCTTTCGCCTTCGGTGTTCCTCCATATATCTACGCATTTCACCGCTACACATGGAATTCCACTTTACTCTCTTGCACTCAACTCTCCCAGTTTCCAATGCACACAATGGTTGAACCACTTCCTTTTACATCATACTTAAAAAACCACCAGACCTCGCGTTACGCCCAATCAATTCGG
+
CCCCCFFFGCCEB:FEFGFGAFGGGCGG9E,ED;C:+@CF@,6@C7+E@FGECC<EGG9FFG,;E<FE,C@FFAFE@FDBB,,@,BF,6?=BCD9FB8FDEEFCFFF=CGCFGADEFEGG@FFFD=,9FFDFGGGGA,,,@,ECD,@DE4EFFFG,46=DFFC8F9DA,@,71D8=,1=6@,3,;=,2=+8D,3,,735<;C:21+2+<=598++2*<:,***))*);>A))2)2()(:**)/)27+)+2*
@M03364:276:000000000-BLYN8:1:1101:16839:2318 2:N:0:1
GGACTACTGGGGTATCTAATCCTGTTTGCTCCCCACGCTTTCGAGCCTCAGTGTCAGTTACAGGCCAGAGAGCCGCTTTCGCCTCCGGTGTTCCTCCATATATCTACGCATTTCACCGCTACACATGGAATTCCACTCTCCTCTCCTGCACTCAAGTCTCCCAGTTTCCAATGCACACAATGGTTGAGCCACTGCCTTTTACATCAGACTTAAGAAACCACCTGCGCTCGCTTTACGCACAACAAATCCGG
+
@CCCCGGG@FFGGCFFFCFGGGGGFGGGGGGFGGGGDGEGFGG8FE+EEFGDGGFGGGC<EFCC@F8@@FGG?FGG>F7EFGEC@FGGGDEGGFGFGGGFGGEFFGAFEEGGGGGFDGG>CEFGCGGFCGCGGGAF=EEFGFEFF,@EGGGGGFFCF9ECF8=,F,7=DDD9D?F8,@++,@87>+@<@,D8,4@C,>E,++,?B8D772;=D+++;?CF?EF))/)*08??FD+085*4/.(.;CFEC)/
@M03364:276:000000000-BLYN8:1:1101:17725:2345 2:N:0:1
GGACTACCCGGGTTTCTAATCCTGTTTGCTCCCCACGCTTTCGCACCTGAGCGTCAGTCTTTGTCCAGGGGGCCGCCTTCGCCACCGGTATTCCTCCAGATCTCTACGCATTTCACCGCTACACCTGGAATTCTACCCCCCTCTACAAGACTCTAGCCTGCCAGTTTCGGATGCAGTTCCCAGGTTGAGCCCGGGGATTTCACATCCGACTTGACAGACCGCCTGCGTTCGCTTTACGCCCAGTAATTCCG
+
CCCCCGGGGGGGFGGGGGGGGGGGGGGGGGGGGGGGGGGGGGGGGGGGGGGGGGGGGFFGGGGGGEFGGGGGGGGDGGGGGGGGGGGGGGGGDGGGGGGGFGGGFGGFEGGGGFFGCGGGGGGGGGGFGGGFGFFFGGDGGGGG9CFFG?FFGGGAFFGE,@?CFGC;EB:CEGGGGGGGF?FFFGGGEGGGGGGDEEGGGGGGA4;DDGGGFCGFFCCCDGFF?F>.(.5>7<5<FBGGGBF):CF<7:2
@M03364:276:000000000-BLYN8:1:1101:10969:2359 2:N:0:1
GGACTACACGGGTTTCTAATCCTGTTTGCTCCCCACGCTTTCGCACCTGAGCGTCAGTCTTCGTCCAGGGGGCCGCCTTCGCCACCGGTATTCCTCCAGATCTCTACGCATTTCACCGCTACACCTGGAATTCTACCCCCCTCTACGAGACTCAAGCTTGCCAGTTTCAAATGCAGTTCCCAGGTTGAGCCCGGGGATTTCACATCTGACTTAACAAACCGCCTGCGTGCGCTTTACGCCCAGTAATTCCG
+
CCCCCGGGGGGGGGGGGGGGGGGGGGGGGGGGGGGGGGGEGGGGGGGGGGGGGGGGGGGGGGGGGGGGGGGGGGGGGGGGFFGGEGGGGGGGGGGGGGGGGGGGGGGGGGGGGGGGGGGCCGGGGGGGGGGGGGGGGGGGDGG?EFGEGCDGGGGGGGGGGGFGGGGGGGGEFFGGGGGGGEGGGGGGGFFC=EGGGEGGDGGGFG=F>7CFFGGGGGGGFDF?BF>>:DFD)CFFF15?E.()2:*6CC2
@M03364:276:000000000-BLYN8:1:1101:10879:2370 2:N:0:1
GGACTACAGGGGTTTCTAATCCTGTTTGCTCCCCACGCTTTCGCACCTCAGTGTCAGTATCAGTCCAGGTAGTCGCCTTCGCCACTGGTGTTCCTTCCTATATCTACGCATTTCACCGCTACACAGGAAATTCCACTACCCTCTACCATACTCTAGCTTGCCAGTTTTGGATGCAGTTCCCAGGTTGAGCCCGGGGATTTCACATTCAACTTAACAAACCACCTACGCGCGCTTTACGCCCAGTAATTCCG
+
CCCCCGGGGGGGGGGGGGGGGGGGGGGGGGGGFEGGGGGGGGGGGGGGGGGGGGGGGGGGGGGGGGGGGGFGFGGGGGGFFGGGGCFFFEFGGGGGGGGGGFFGGAEGGGGGFBFGGGEGGGGGGGGGGDFGGGFFFGG<FGF6DGGGDC=BFFCAFGGGGCGGFC,7=BDFGGAFGFFADGGGE>DC?FGDEEGDE86?;CF7B97+?FGFCFG>FDEG4C>B=F2A=>4B)*9>FDCG*0=):CFFFFF
@M03364:276:000000000-BLYN8:1:1101:19616:2373 2:N:0:1
GGACTACTGGGGTATCTAATCCTGTTTGCTCCCCACGCTTTCGCACCTGAGCGTCAGTCTTTGTCCAGGGGGCCGCCTTCGCCACCGGTATTCCTCCAGATCTCTACGCATTTCACCGCTACACCTGGAATTCTACCCCCCTCTACAAGACTCTAGCTGACCAGTTTCAAATGCAGTTCCCAAGTTAAGCTCGGGGATTTCACATCTGACTTAATCAACCGCCTGCGTGCGCTTTACGCCCAGTAATTCCG
+
CCCCCGGGGGGGGGGGGGGFGGGGGGGGGGGGGGGEGGGGGGGGGGGGGDGGGGGGGGGGGGGGGGGCFGGGGGGGGGGGGGGGGGGGGGFGGGGGGGGGGGGGGCFFGGGGGGGFGGGGGGFGGGGGDDGGDFGGD@?FGGGGGGGFFGGGGGGGGGGGGGGGGGGGFGFGGGGGGGGGGGGGGFCCFDCFGDGCCE6<FGFGFGFFCGGGG@DGGCF*)=AF@FFFDE>)CD14@BGGG>?FGG?)::2
@M03364:276:000000000-BLYN8:1:1101:18009:2382 2:N:0:1
GGACTACTGGGGTATCTAATCCTGTTCGCTCCCCACGCTTTCGAGCCTCAGCGTCAGTTACAGTCCAGAGAGTCGCCTTCGCCACTGGTGTTCTTCCTAATCTCTACGCATTTCACCGCTACACTAGGAATTCCACTCTCCTCTCCTGCACTCTAGATACTCAGTTTGGAATGCAGTACTCGGGTTGAGCCCTAGTATTTCACATCACACTTAAGTATCCGCCTACGCTCCCTTTACGCCCAATAAATCCC
+
CCCCCGGGGGGGGEGGGGGGGGGGGGGGGGGGGGDGGGGGGGGCFGGGGGGGGGGGGGGFGGFFGGGGGGGGFGGGGGFGGEGCDFGGF8=CGGFGGF9EE9;FEFGGGGGGGGGECFGGGCBFFEEFGGGGGGGGGGFFCFFFGGGGGGD8FGGGCD9>339DFGGG>=;,@>,@@CEFD@B>FGGGGFGG,:@3CFGGGGGG+;2;7CGGGD7=F9DCEE49=6@459;8CCFCF2EEC;9FGFFC+;*
@M03364:276:000000000-BLYN8:1:1101:11991:2415 2:N:0:1
GGACTACAATGGTATCTAATCCTGTTTGCTCCCCACGCTTTCGCACCTTAGCGTCAGTCATTGTATAGGAGGCCGCCTTCGCCACCGGTATTCCTCCAGATCTCTACGCATTTCACCGCTACACCTGAAATTCTCCCCCCCTCTACAAATCTCAAGCCTGCCAGTATCAAAAGCAGTTCCCAGGTTGAGCCCCGCGATTTCACATCCGACTTGACATACCGCCTGCGTTCGCTTTACTCCCAGTAATTCCG
+
CCCCCC<CE6CFFCFCFGECEDFFGGCGGG9C@FFEGEFFG@:CB@BE,C,@:B@F:F,,C,,C,,,<,,668,67+8B9@6,B,E::==CE<<,,:,,9F<A?;<C?:F=FGBEF<::++4C?E,A,EFF9?,,,@+48++@8,@,E,,82,>;=B+,,,8@>F,3,@E,,,3<,5@,;,,73@D867,>D*@*14>C5DCC+=C8*255C*>47+;90)/)3(;781:)8CC*)/)30:<8?C**6D70
@M03364:276:000000000-BLYN8:1:1101:10612:2433 2:N:0:1
GGACTACTCGGGTATCTAATCCTGTTTGCTCCCCACGCTTTCGCACCTGAGCGTCAGTCTTCGTCCAGGGGGCCGCCTTCGCCACCGGTATTCCTCCAGATCTCTACGCATTTCACCGCTACACCTGGAATTCTACCCCCCTCTACAAGACTCTAGCCTGCCAGTTTCGGATGCAGTTCCCAGGTTGAGCCCGGGGATTTCACATCCGACTTGACAGACCGCCTGCGTGCGCTTGACGCCCAGTAATTCCG
+
CCC9CFGGFGGGGDFGGGGGGGGFGGGGGGGGGDEGGEEGGGGEGGGFGGGGGGGGGGGGGGGGGGGGGGGGGGGGGFEGDFFEGGGGGGGFGCFCG=FGG8EFGFF7FFEGGGFGACF6FGEDFFGGGG<FFGGGGGFGGDCF9FFGGGGGGCFFGFGGGCFFGG9>CCGGGGFFF7DCGGGFGGGGFCFGEEDGEEC?GGFGFFGGGGD:FCFDGFGF3E301>6@BFFFGG*3?:EE5>BFCGF)C*2
@M03364:276:000000000-BLYN8:1:1101:22633:2436 2:N:0:1
GGACTACACGGGTTTCTAATCCTGTTTGCTCCCCACGCTTTCGCACCTGAGCGTCAGTCTCTTCCCAGGGGGCCGCCTTCGCCACCGGTATTCCTCCAGATCTCTACGCATTTCACCGCTACACTTGGCATTCTACCCCCCTCTACAAGACTCTAGTCTGCCAGTTTCGGATGCAGTTCCCAGGTTGAGCCCGGGGATTTCACATCCGCTTTCACAGACCGCCTGCGCTCGCTTTACGCCCAATAAATCCG
+
C@<@CCCDFGDGG@@EFGFGGGGF;CEFGG9FGGGGGGGFFFDC7F7A;CFGGGGGGEGA,C,,CFEF7F+@F+>FEGGGGGGG:F+CFFGGGAFEFGF9A,9<@<FGECBF9AEG,?+@>F9F,?FG,FACF9;FDFCFCCED9,,,,,453;=,,@,;CECF<B,@A>*BE,EE,B,DFFCCF?819?>FEEECE*<+@@@7:D<C****+2:++;;*)=.42<;3(<@EGG:<??*::5(>G**6:C7
@M03364:276:000000000-BLYN8:1:1101:11362:2475 2:N:0:1
GGACTACTCGGGTTTCTAATCCTGTTTGCTCCCCACGCTTTCGCACCTGAGCGTCAGTCTTTGTCCAGGGGGCCGCCTTCGCCACCGGTATTCCTCCAGATCTCTACGCATTTCACCGCTACACCTGGAATTCTACCCCCCTCTACGAGACTCAAGCCTGCCAGTTTCGGATGCAGTTCCCGGGTTGAGCCCGGGGATTTCACATCCGACTTAACAACCCGCCTGCGTGCGCTTTACGCCCAGTAATTCCG
+
CCCCCGGGGGGGGGGGGGGGGGFFFGGGGGGGGGGGGGGGGGGGGGGGGGGGGGGGGGEDEGGGGGGGGGGEGGEDGGGGGGFGGGGGGGGGGFGGGCGGGG9EFFGGGGCFDGGGGGGGGGGGCFFGGFGGGGGGFGCGGGGCFFGGGGDD?CGFGGCFFFGFGEFFEEGG>FGGGGGG@EGGGGGFFFFGDECEGBF6CCFFFGFD:CD:G:FGG*C5>GF?F:>B?FFFDGF>BBGCCB:9*??:FG<
@M03364:276:000000000-BLYN8:1:1101:15718:2487 2:N:0:1
GGACTACCGGGGTTTCTAATCCTGTTTGCTCCCCACGCTTTCGAGCCTCAGTGTCAGTTACAGGCCAGAGAGCCGCTTTCGCCTCCGGTGTTCCTCCATATATCTACGCATTTCACCGCTACACATGGAATTCCACTCTCCTCTCCTGCACTCAAGTCTCCCAGTTTCCAATGCCCACAATGGTTGAGCCACTGCCTTTTACATCAGACTTAAGAAACCACCTGCGCTCGCTTTACGCCCAATAAATCCGG
+
CCCCCGGGGGGG@FGGGGGGGGGGGGGGGGGFFFGGGGGGGGGGGGGGGGGGGGGGGEEFGGGGGGGGGGGGGGGGGGGGGGGGGGEGGG:FGGFGGGGGGGGGGGGGEDGFFFGGGGGGFGGGGGDGFFGGGGGGGGGGGFGGGGGGGGGGGFGFGGGG9DGGGFGG:EGGGC,,@CEGFGCBFGGGF7CFGDCGGGGCDGGDFGCDGGFGGGCCFGDCF7F:BEFFFFEFGFFF>;E7CFF6CGFF*<:
@M03364:276:000000000-BLYN8:1:1101:16028:2510 2:N:0:1
GGACTACTAGGGTTTCTAATCCTGTTTGCTCCCCACGCTTTCGCACCTGAGCGTCAGTCTTTGTCCAGGGGGCCGCCTTCGCCACCGGTATTCCTCCAGATCTCTACGCATTTCACCGCTACACCTGGAATTCTACCCCCCTCTACAAGACTCTAGCCTGCCAGTTTCGGATGCAGTTCCCAGGTTGAGCCCGGGGATTTCACATCTGACTTAATCAACCGCCTGCGTGCGCTTTACGCCCAGTAATTCCG
+
CCCCCGGGGGGGGGGGGGGGGGGGGGGGGGGGGGGGGGGGGGGGGGGGGGGGGGGGGGGGGGGGGGGGGGDGGGFGGGGGGGGGGGGGGGGGGGGGGGGFFGGGGGGGGGGGGGGGGGGGGGGGGGGGFFGGGGGGCFFGGGGGGGGD98BFGGDGGDGFFGGGFGGGGGGGGGFFGGGGGCFFG9EFGGGGG5>E5EG?CFGGFFFFFFGFG7;:F7AF3CEFFFBFBFFFG5<AF?GGCFF6>*96FG<
@M03364:276:000000000-BLYN8:1:1101:13743:2525 2:N:0:1
GGACTACAGGGGTTTCTAATCCTGTTTGCTCCCCACGCTTTCGCACCTGAGCGTCAGTCTTTGTCCAGGGGGCCGCCTTCGCCACCGGTATTCCTCCAGATCTCTACGCATTTCACCGCTACACCTGGAATTCTACCCCCCTCTACAAGACTCTAGCCTGCCAGTTTCGGATGCAGTTCCCAGGTTGAGCCCGGGGATTTCACATCCGACTTGACAGACCGCCTGCGTGCGCTTTACGCCCAGTACTTCCG
+
CCCCC@FFGGGDFE;FGGCFGGGGGGGF9A,FFGGGGGGGGGGGEGFGGGGGGGGGGGFGDGGFGGGGCCCGGGFGGGGGDGDGG8CGGGEDGGGGEGGGFFGGGCEFB?CCFFFFFGGGCGGD48FGGGGEFC=ADDFGGCGGGFFF9:FFFGCCCC98EFFG@DBE>CC8EE9AF<C:ACF5FGFFGFFGGG*=ECFCGGGG88CG*19DG74775FF57>?1<()(08577CAF:EGGF6@F7B4>C*
@M03364:276:000000000-BLYN8:1:1101:15701:2557 2:N:0:1
GGACTACAAGGGTTTCTAATCCTATTTGCTCCCCACACTTTCGAGCCTAAGCGTCAGTGATAGCCTAAGTTCTCGCCTTCGCCACTGGTGTTCTTCCATATATCTACGCATTCCACCGCTCCACATGGAATTCCAGAACTCCCTACTACACTCTAGATTAATAGTTTTTGATACAAACTCTCGTTAAGCAAAAGTCTTTCATACCAAACTTATTAATCCGCCTGCGCTCGTTTTACGCCCAGTAAATCCGG
+
CCCCCGGGGGGGGGGGGGGGGGGGGGGGGGGGGGGGDGGGGGGGGGGGFGGCFGGGGGGGGFGFGGG8FFEDFGDGGGGGGGGGGGGGGGGGGGGGGGGGGGGFGGGGGEGG<,5EFGGGCFGGGGGGGEGFGGEE,=,CE8EDCGGAEFGGGGGG9E=,@EFGGGGFFEEF8@,9ED9FGFEGGGGGGG8DFF,=FGGFGGGGFGG7CGGDCFGC;FF*<@?)=?53:B*5DDGEFFGGGF@6CBFEGGG
@M03364:276:000000000-BLYN8:1:1101:22192:2572 2:N:0:1
GGACTACCAGGGTTTCTAATCCTGTTTGCTCCCCACGCTTTCGAGCCTCAGTGTCAGTTACAGGCCAGAGAGCCGCTTTCGCCTCCGGTGTTCCTCCATATATCTACGCATTTCACCGCTACACATGGAATTCCACTCTCCTCTCCTGCACTCAAGTCTCCCAGTTTCCAATGCACACAATGGTTGAGCCACTGCCTTTTACATCTGACTTAATCAACCGCCTGCGTGCGCTTTACGCCCAGTAATTCCG
+
9CCCCGGFCGGGGGGGGFGGGGGGGGGGGGGGGGGGDGGGGDFFGFGGGDFGGGGFGFGGGGGGGGGGGGGGGGGGFGGGGGGDFGCFBFGGGGGGG,?<FFAEFDGGGGGGFGGGGGGEGCFF9EFFF,EFEEEE=@@F?@>FCFGEFGGGFFFFGGE>EFFFCFGFFG;EFGDEFD?FFFFGFC,@7>>EG?EGGGGFGGGG;FF;C7=FFGGFCGGGFG5)5?ADDAEFGG76)(385A3C+:8979
@M03364:276:000000000-BLYN8:1:1101:15935:2572 2:N:0:1
GGACTACCGGGGTATCTAATCCTGTTTGCTCCCCACGCTTTCGCACCTGAGCGTCAGTCTTTGTCCAGGGGGCCGCCTTCGCCACCGGTATTCCTCCAGATCTCTACGCATTTCACCGCTACACCTGGAATTCTACCCCCCTCTACAAGACTCTAGCTGACCAGTTTCAAATGCAGTTCCCAAGTTAAGCTCGGGGATTTCACATCTGACTTAATCAACCGCCTGCGTGCGCTTTACGCCCAGTAATTCCG
+
CCCCCGEGGGEGGGGGGGGGGGGGGGGGGGGGGGGGGGGGFGGGDGCFG8FGGGGGGGFGGEDGFGFGGGGD@FGGGGGGGGGGDGCCFDGGGGFGGCFACFG9EFGFGCEGGGGGFGGGGGGGGFFGFGGGGADE=E8FGGCFFGGF,8DFDFFFFGGC7BFFG,EFGGDGGGFFCFGGFG?ECCEE?@>CCE5E5>F6DFDDFFFDFFGGF:FGFGGG>GE6DF9B1>DFGCFBB(:CEE:@>>*)**9
@M03364:276:000000000-BLYN8:1:1101:7354:2582 2:N:0:1
GGACTACTGGGGTTTCTAATCCTGTTTGCTCCCCACGCTTTCGCACCTGAGCGTCAGTCTTTGTCCAGGGGGCCGCCTTCGCCACCGGTATTCCTCCAGATCTCTACGCATTTCACCGCTACACCTGGAATTCTACCCCCCTCTACAAGACTCTAGCCTGCCAGTTTCGAATGCAGTTCCCAGGTTGAGCCCGGGGATTTCACATCCGACTTGACAGACCGCCTGCGTGCGCTTTACGCCCAGTAATTCCG
+
CCC?CFFGGGGGGGGGGGGGGFGGGGGGGGGGGGGDCFGGGGGGGGGGGGFFEFGGGFFFGGGGGGGDDGGGGEEFCEGGGGGGGGGGGGGGGFFDGGFFGGGGGGFFGEG7FFGGGGEEGGGA,AFCFFGGGFGG9F+8CGDGDGC9>DDGG7=CDD9EGGFCFFGGG*D6C,,,72;,:CGFGGGGGGGDGGGGCCGG71:2:CCC3C5*7>DGGGGG:E)1<>9;377>C*7<??GGG>:6CFF5:D*
@M03364:276:000000000-BLYN8:1:1101:17036:2585 2:N:0:1
GGACTACCCGGGTTTCTAATCCTGTTTGCTCCCCACGCTTTCGAGCCTCAGCGTCAGTTACAGACCAGAGAGCCGCCTTCGCCACTGGTGTTCCTCCATATATCTACGCATTTCACCGCTACACATGGAATTCCACTCTCCTCTTCTGCACTCAAGTTTCCCAGTTTCCAATGACCCTCCCCGGTTGAGCCGGGGGCTTTCACATCAGACTTAAGAAACCGCCTGCGCTCGCTTTACGCCCAATAAATCCG
+
CCCCCGGGGGGGFGGGGGGGGGGGGGGGGGFGGGGGGGGGGGGGGGGGGGGGGGGGGGGGGGGAFGGG@FGGGGGGGGGGGGEGGGGGGGGDGGGGGDFGGFCAFDGGGGGGGGGGGEEGGGGG?DFGGGGGGGDGGGFGFGGGGGGCFGGCBFGG@CCAGGGGGD9DFFDD8EGGFGGEG>B:FGGGGGGGGGGGGGGGC+=8BGF8CGGGGF7DFFG6)*:;;A15:E>@GGGFF2*?G>64*09<G43
@M03364:276:000000000-BLYN8:1:1101:12487:2649 2:N:0:1
GGACTACCGGGGTTTCTAATCCTGTTTGCTCCCCACGCTTTCGAGCCTCAGCGTCAGTTACAGACCAGAGAGCCGCCTTCGCCACTGGTGTTCCTCCATATATCTACGCATTTCACCGCTACACATGGAATTCCACTCTCCTCTTCTGCACTCAAGTTTCCCAGTTTCCAATGACCCTCCCCGGTTGAGCCGGGGGCTTTCACATCAGACTTAAGAAACCGCCTGCGCTCGCTTTACGCCCAATAACTCCG
+
CCCCCGGGGEGGGGGGGGGGGCEGGGGGGGGGGGGGGGGGGFGFGGGGGGGFGGGGGGGGFGGCGGGGGGGGGGGGGGGGGGGGGFGGEFFGFFGGD8FCFFFGGGGGGEGGGGGGGEGGGGGGGGGFGFFGGGFGGGGGFGGGGGGFGDGGGGCFFCDFFG8BFFGGFGGGGGF8F?6C@CGCGGGGGGFEGGCECC,<8:EDFG+*696CFGCGFGGC;E>@DF6D755)*5C5FBGGGF<56:*.:69
@M03364:276:000000000-BLYN8:1:1101:20969:2687 2:N:0:1
GGACTACAGGGGTTTCTAATCCTGTTCGCTACCCATGCTTTCGAGCCTCAGCGTCAGTTACAGACCAGACAGCCGCCTTCGCCACTGGTGTTCTTCCATATATCTACGCATTTCACCGCTACACATGGAGTTCCACTGTCCTCTTCTGCACTCAAGTCTCCCAGTTTCCAATGCACTTCTTCGGTTGAGCCGAAGGCTTTCACATTAGACTTAAAAGACCGCCTGCGCTCGCTTTACGCCCAATAAATCCG
+
CCCCCGGGGGGGGGGGFGGGFGGGGGGGGGGCGGCF@D@FGGGGGGGGGGGGGGGGGGGGGGGGG7<CEFEFFGGD@FGGFGGGGGGGDFGEGGGGGGGGGGDGGGGGGGGGGGGGGGCGEECGGGGGC=FFGGGGGG9AFCF?EGGG9AFGGG8A@FAFFFGFGFGADGFGGECFFGGGFCFBFGD6CGGEGGGGGGGFFGFGFGFCFF7;FGFGGGF6@CEF9F9AF>BDCCFCA(3:ED?FG>FF7CC
@M03364:276:000000000-BLYN8:1:1101:17873:2689 2:N:0:1
GGACTACTAGGGTTTCTAATCCTGTTTGCTCCCCACGCTTTCGCACCTGAGCGTCAGTCTTCGTCCAGGGGGCCGCCTTCGCCACCGGTATTCCTCCAGATCTCTACGCATTTCACCGCTACACCTGGAATTCTACCCCCCTCTACGAGACTCAAGCTTGCCAGTTTCAAATGCAGTTCCCAGGTTGAGCCCGGGGATTTCACATCTGACTTAACAAACCGCCTGCGTGCGCTTTACGCCCAGTAATTCCG
+
CCCCCGFGGGGGGGGGGGCFGGGGGGGGGGGFGEGGGEGEGGGGGGDGGDFFGGGGGGGGGGGGGGGGGGGFGDFGCFGGGGECGDGGDEGGGGGGCCFFGGAFGGGGGGGGGGGGGGGGGGGGGGGGGGGDEEFGGGGG7CGGFGGGGGDGDGGGGGGCGDFGFCFGFG9CFGFG@EGGGGGGFFGGGCGGGGGGDGC9FGG+:CCFGC7@FFGFGCGC>CD62817:>DFDDGA??5:CD?:*:94C:7
@M03364:276:000000000-BLYN8:1:1101:15329:2695 2:N:0:1
GGACTACTGGGGTATCTAATCCTGTTTGCTCCCCACGCTTTCGCACCTGAGCGTCCGTCTTTGTCCAGGGAGCCGCTGTCGCCACCGGTATTCCTCCAGACCGCTACGCATTGCACCGCTACACCTGCAGTTCTACCCCCCTCTACAAGACTCTAGCCTGCCAGTTTCGAATGCCGTTCCGAGGTGGAGCCCGGGGATCTCACTGCCGTCTTGACAGCCCGCCGGCGCGCGCCTCACGCCCCGTAATTCCG
+
<--AC,C,CFC67,C9@CCFEAFC@@,CF@C@DE,@@::@D;8,B++,,,CF@66+6;::CF,C<696@7,8@F7+++,:DF?4?ACGC+CE<,C?<,454A+4@>7+:+++9CFGC>@@:FA?E8=,,,9,F9=CFFGCE8@D,@6,8,4<D;;;,DGGGGC6>;3;*8,3<>,4A78E**>8F*::6C8*4::5***+3+<+:;2:*1*/+:;76*3:7E7((.,),)75)1*()./;=0()11)6::7
@M03364:276:000000000-BLYN8:1:1101:11673:2704 2:N:0:1
GGACTACAAGGGTATCTAATCCTGTTTGCTCCCCACGCTTTCGAGCCTCAGTGTCAGTTACAGGCCAGAGAGCCGCTTTCGCCTCCGGTGTTCCTCCATATATCTACGCATTTCACCGCTACACATGGAATTCCACTCTCCTCTCCTGCACTCAAGTCTCCCAGTTTCCAATGCACACAATGGTTGAGCCACTGCCTTTTACACCAGACTTAATAAACCACCTGCGCTCGCTTTACGCCCAATAAATCAGG
+
CCCCCGGGGGGG@CFGGGFGC<FFFGGGGGGGGGCGGDEFD9CEDFGGG@FGGDFCGGCGGFFGCFE@EFCF7FED:CFFGGGGGGGD:>CFGFFGFFCFGF@,@5FD@CGGGGGGGGC=FFFDFGGGGGGFAGAB;=DE88=D?FGF=DGDDFD8EFFGGFG?BCGGGFF9FGGAFFCDDD,@F8,,=EGC6DGCFG9,;:;DF>799D7CCFGGCGGGFCA)2@>>5/:?5C+>D?48CFDFGDF?*;0
@M03364:276:000000000-BLYN8:1:1101:13961:2714 2:N:0:1
GGACTACTGGGGTTTCTAATCCTGTTTGCTCCCCACGCTTTCGCACCTGAGCGTCAGTCTTCGTCCAGGGGGCCGCCTTCGCCACCGGTATTCCTCCAGATCTCTACGCATTTCACCGCTACACCTGGAATTCTACCCCCCTCTACGAGACTCAAGCTTGCCAGTTTCAAATGCAGTTCCCAGGTTGAGCCCGGGGATTTCACATCTGACTTAACAAACCGCCTGCGTGCGCTTTACGCCCAGTAATTCCG
+
CCCCCGGGGGGGGGGGGGGFGGGGFGGGGGGGGEGGGGGGGGGGGGGGGGGGGGCGGGGGGGGGGGGGGEGGGGGGGGGGGGGGGGGGGGGGGGGGGFGGGFFGGFGGGGGGG9FDEEGEGGGGDFG8=FFGGGFGGGGGGGGGFFGGGGGFGGGFGGGGGFFGGGGFFFGGGGCFFGGGGGGGG?FCGDGGGGGECGGFFFDGFGGD:FGFDC7:D*C*0=5;:F0813>EDCDFF?;EC>:FG7=:GD7
@M03364:276:000000000-BLYN8:1:1101:14501:2717 2:N:0:1
GGACTACTGGGGTTTCTAATCCTGTTTGCTCCCCACGCTTTCGAGCCTCAGTGTCAGTTACAGGCCAGAGAGCCGCTTTCGCCTCCGGTGTTCCTCCATATATCTACGCATTTCACCGCCACACATGGAATTCCACTCTCCCCTTCTGCACTCAAGTTTCACAGTTTCCAAAGCCTACTATGGTTGAGCCACAGCCTTGAACTTCAGACTTATCAAACCACCTGCGCTCGCTTTACGCCCAATAACTCCGG
+
CC@ACCFCEDCGFEEGGGGCFGGGGAAGGGFGG@FFGGC,DFFCE,CFDECFFFEA<EAFGGGGGG8CFGA:@FFG>C7DFGGD7FEEGG:7EFA<B?FFFG,5,,,9F7??<E<FDGC+>F,F8A,=AD?A;<EGF89E@DEFGG@BFC,==,69DF9,8C8=FGG9FA;DE,,@,D?,,3,@,@,,,8,5,:BEF9,2*;C+++=CGCC7<7CF>7*,/AFFBFF)>BA8FCC=)288C),)>*+/0*2
@M03364:276:000000000-BLYN8:1:1101:13347:2718 2:N:0:1
GGACTACTGGGGTATCTAATCCTGTTTGCTCCCCACGCTTTCGCACCTGAGCGTCAGTCTTTGTCCAGGGGGCCGCCTTCGCCACCGGTATTCCTCCAGATCTCTACGCATTTCACCGCTACACCTGGAATTCTACCCCCCTCTACAAGACTCTAGCCTGCCAGTTTCGGATGCAGTTCCCAGGTTGAGCCCGGGGATTTCACATCCGACTTGACAGACCGCCTGCGTGCGCTTTACGCCCAGTAATTCCG
+
CC?CCFGGGGGGGEGGGFGGFGGGGGGGFGGGGGGGDGGGGGGGDFGGGGGGGGGGCGGGGGGGGGGGGGGGGGGGGGGGGGGGGGFGGGGGGGGFFGGAFGGGGGGGEEDGGGGGGGDGDEGGGGGGGGGGGGFGEGFGGGGGFAFGGGGGGGGGGGGGGGGFGGGCGD*>EFGGGGGFGGGGEGGGGGCFDGGGGGGGCCGGFGCCGGG3DGG@DFGCAD>B?FFF:3BFGD<A9:E5CB:;0?FFGGC
@M03364:276:000000000-BLYN8:1:1101:21728:2727 2:N:0:1
GGACTACCCGGGTTTCTAATCCTGTTTGCTCCCCACGCTTTCGAGCCTCAGTGTCAGTTACAGGCCAGAGAGCCGCTTTCGCCTCCGGTGTTCCTCCATATATCTACGCATTTCACCGCTACACATGGAATTCCACTCTCCTCTCCTGCACTCAAGTCTCCCAGTTTCCAATGCACACAATGGTTGAGCCACTGCCTTTTACATCAGACTTAAGAAACCACCTGCGCTCGCTTTACGCCCAATAAATCCGG
+
CCCCCGGGGGGGGGDGGGGGGGGGGGGGGGGGGGFGGGGGGGGFFEGGGFFFGGGGGGGGGGGFGGGGGGGCGEGGEGGDCEE:CFGGEEFEFGFFECFFFGGGGGCC:FFEGGFFFCF84CDF9FFGG?,AFFFCFF,?CEFGGGGFGGGGG,=EFGDFGGFGDFCGFFGGGGFFGGGGGCCFGGFGGFGGFGCGGGGGFFGGFGD>FFC7C7=8CGGFFG4>@?=AFFF>CFGEDDGGCFFFFFC?>DC
@M03364:276:000000000-BLYN8:1:1101:24213:2773 2:N:0:1
GGACTACAGGGGTTTCTAATCCTGTTTGCTCCCCACGCTTTCGCACCTGAGCGTCAGTCTTTGTCCAGGGGGCCGCCTTCGCCACCGGTATTCCTCCAGATCTCTACGCATTTCACCGCTACACCTGGAATTCTACCCCCCTCTACAAGACTCTAGCCTGCCAGTTTCGAATGCAGTTCCCAGGTGGAGCCCGGGGATTTCACATCCGACTTGACAGACCGCCTGCGTGCGCTTTACGCCCAGTAATTCCG
+
CCCCCGGGGGGGGGGGFFGFFGGGGGGGGGGGGEFGGDGGGGGGEEGGFGGGGGDGGFFGAFAFFGGGGGGDD:BFGGGGGGGGDGGGGGGG9FGGGGGCBFFDGGGGGGCFFGGGGDG6B@FGGCGGDGGGGGGGG8DFG8CFFDDG98DFF,B9;CCFGGFGGFFGDDE6CFGFF<EFG?FFF,*1;D***/8C:CCC7::+3CCC<DDCD7CC4*;5;CB<?;>>:DFBGG3<?:EC75<FGGB<FD*
@M03364:276:000000000-BLYN8:1:1101:22117:2778 2:N:0:1
GGACTACCAGGGTTTCTAATCCTGTTTGCTCCCCACGCTTTCGAGCCTCAGTGTCAGTTACAGGCCAGAGAGCCGCTTTCGCCTCCGGTGTTCCTCCATATATCTACGCATCTCACCGCTACACATGGAATTCCACGCTCCCCTTCTGCACTCAAGTTCGACAGTTTCCAAAGCATACTATGGCTGAGCCACAGCCTTTAACTTCAGACTTAAGAAACCACCTGCGCTCGCTTTACGCCCAATAAATCCGG
+
CBCCCF@FGGGGGFGGFCFGFGGGGGGGGFEEGEEECGC;FGECGGDGGCFFCF99<EEEFCC8DF<CEFGCGDFD+@FDFGG,B<F7C=FFDC;?FGFAEE,,9,,9F@:+,AEF@CGGGC9==AFGEFFFEFFG+8468=ED8,D>FG,+3,@?EFAE,=C>FG,>,7D,@?=F9EGG<;D,@8CFC>EGGFFCD9E7>:<21++??*?:++55C98,57*)-2-:@;B8D4@E81**/)3);+37*9)
@M03364:276:000000000-BLYN8:1:1101:17611:2817 2:N:0:1
GGACTACAGGGGTATCTAATCCTGTTTGCTCCCCACGCTTTCGAGCCTCAGTGTCAGTTACAGGCCAGAGAGCCGCTTTCGCCTCCGGTGTTCCTCCATATAACTACGCATTTCACTGCTACACATGGAATTCCACTCTCCTCTCCTGCACTCAAGTCTCCCAGTTTCCAATGCACACAATGGTGGAGCCACTGCCTCTCACATCAGACTTAAGAAACCAGCTGCGCTCTCTTTACGCCCGATAAATCCGG
+
89<C8E@E@C,:B,FFF9EEE<FFG<EGFG<6C,CCFGD;<FD8C7:FE<,EE,CCCFAEEGG?D:FCEF<:@EFC+,,?FE@@CEF+7@C:F9E9?<E<@<,C9C=FGD7+E9FF,9?,C<94,A,?BB,E;FAA,4=<8ADF8@=?8,,6D>EEEA,6E,6,8>@DD9,>,>,=DFD66,,,,@8A,67DC:D,E,>,:<7?*++4?DD+2=8FCF>E*,*0:*55<*/;:CCE458*?)/8*++1*)/
@M03364:276:000000000-BLYN8:1:1101:20449:2820 2:N:0:1
GGACTACTGGGGTTTCTAATCCTGTTTGCTCCCCACGCTTTCGCACCTGAGCGTCAGTCTTTGTCCAGGGGGCCGCCTTCGCCACCGGTATTCCTCCAGATCTCTACGCATTTCACCGCTACACCTGGAATTCTACCCCCCTCTACAAGACTCTAGCCTGCCAGTTTCGAATGCAGTTCCCAGGTTGAGACCGGGGATTTCACATCCGACTTGACAGACCGCCTGCGTGCGCTTTACGCCCAGTAATTCCG
+
CCCCCGGGGGGGGGGGFEGGGGGGGGGGGGGDGGFGGGGEFGGGGGGGGGGGGGGGGGGGGGGGFEGGGGDEGGGGGGEGGGGDBFCEGGDGGG=EFGFGFGGGGAFGGGDEEFCEEGGGGGGGGGGG?FFGGGGCDFGCEGE8EGFCEDFGGGGGGGGCFGGFGGFFEGGGGGGGGGGCDGBFFFGF?,?ECEEE?CGFFGGGFFDG*CDGGG6CGCFFED>6159E?B@ED5C<F<GGG32@D**6:?*
@M03364:276:000000000-BLYN8:1:1101:23743:2827 2:N:0:1
GGACTACACGGGTATCTAATCCTGTTTGCTCCCCACGCTTTCGCACCTGAGCGTCAGTCTTCGTCCAGGGGGCCGCCTTCGCCACCGGTATTCCTCCAGATCTCTACGCATATCACCGCTACACCTGGAATTCTACCTCCCTCTACAAGACTCTAGCCTGCCAGTTCCGGATGCTGCTCCCAGGCTTAGCCTGGGGATTTCACACCCGACTTAACAGACCGCCTGCTCGCGCTGTACGCCCAGCAATTCCT
+
-8-CCC<CECCG@F<F9E,,C,<C-66CCF9E6BFFECG;@CC@EG7F@E<C:@B@CFFGG,DFC,,,,@+@FF@FG:4ADCFG:FC7>:+5<C9??8FCE@CFED,9+=B+A<F9E?F++44F8,A=FEF8F9E@E3DDE?,+,8,,,,>+@=C,8D,38DF6FD9,+*@@98,@,47,3:?8*>:C69,,,4*8**2,=1C+)1C))/):++2;7**=55BDD4(+/)>5C3*)0(:**).)*01)***
@M03364:276:000000000-BLYN8:1:1101:9836:2843 2:N:0:1
GGACTACACGGGTTTCTAATCCTGTTTGCTCCCCACGCTTTCGCACCTGAGCGTCAGTCTTTGTCCAGGGGGCCGCCTTCGCCACCGGTATTCCTCCAGATCTCTACGCATTTCACCGCTACACCTGGAATTCTACCCCCCTCTACAAGACTCTAGCCTGCCAGTTTCGGATGCAGTTCCCAGGTTGAGCCCGGGGATTTCACATCCGACTTGACAGACCGCCTGCGTGCGCTTTACGCCCAGTAATTCCG
+
CCCCCGGGGGGGGGGGGGGGGGGGGGFGGGGGGGGCFGGGGGGGGGDFFGGGGGGGGGGGGGGFGGGGGGGGGGGGGGGGGGGGGGGGGGGGGGGGGGG?FFFGGGGGGGGGGGGGGGDGGGGGCEGGGGGCCFEADDCFGGGGGGGGF?FGGGGGGF9BGGGGGFCG>>8B@,,<DCCEF9CGCFGGGGGGGDGGEEGDC>FGAF;D*5CDG76@C4;CAGDBFFF)(3;E3<5)/8EEC@B9*:6<FG6
@M03364:276:000000000-BLYN8:1:1101:17308:2905 2:N:0:1
GGACTACTAGGGTTTCTAATCCTGTTTGCTCCCCATGCTTTCGTGCATCAGCGTCAGCACTGTTCTAGTAAGTCGCTTTCGCAATGAGTATTCCTCTTGATCTCTACGGATTTTCCCCCTACACCAAGAATTCCACCTACCTCTCCCATGCTCATAGGATAACAGTTCCAAATGCTAGTATATGGTTAAGCCATAGGCTTTCACATCTGACTTATAATCCCGCCTACGCACTCTTTACGCCCACTGATTCC
+
CCCCCGGGFGGGGGGGGGGFGGGCFFECC<FFGGF,,EDGAC:EFE<AFEFDCBF@6<F8,CFEE@<@CE<AF,8+@D<FC:F+CEC<EF<BFFABCFCECF;,C@6F,,?C<C,CFF+=?,EFEGD84AFGGC,C8>=B8=ECDGCFA,@?F,@@FF9EGGGFGFG,,=DEF>,==,@,47EGCF8E7=D8D,>D,,3==+@D?+2=D=+++=CF+?E:A+@:8?5A5ADA;C7AFF8E;@)**2/8+=C
@M03364:276:000000000-BLYN8:1:1101:21138:2938 2:N:0:1
GGACTACAGGGGTATCTAATCCTGTTTGCTCCCCACGCTTTCGCACCTGAGCGTCAGTCTTCGTCCAGGGGGCCGCCTTCGCCACCGGTATTCCTCCAGATCTCTACGCATTTCACCGCTACACCTGGAATTCTACCCCCCTCTACAAGACTCTAGCCTGCCAGTTTCGGATGCAGTTCCCAGGTTGAGCCCGGGGATTTCACATCCGACTTGACAGACCGCCTGCGTGCGCTTTACGCCCAGTAATTCCG
+
CCCCCGGGGGGGGGGGGGGGGGGGGGFGGGGGGGGGGGGGGGGCEGGGGGGFEEGGGGGGGGGGGGFGFGGGGGGGGGGGGGD:@FEGGGGFGGGGGGGGGGGGGGEFGGGGFGGGGGGGEDGGGGGF,DDFGGGGGGGGGGGGGGGGGGGGGGAGF6FGCFCFFDGG5B*@>FGFGGG>FCGGGGGFGGGGGGGDGG6?FGFFFFGGGGGGCFGFFDGGEGFF?FFF:EFE<CC480?GEEFFG>F9FG6
@M03364:276:000000000-BLYN8:1:1101:24118:2982 2:N:0:1
GGACTACAGGGGTTTCTAATCCTGTTTGCTCCCCACGCTTTCGCACCTGAGCGTCAGTCTTTGTCCAGGGGGTCGCCTTCGCCAACGGTATTCCTACAGATCTCTACGCACTTCACCGCTACACCTGGAAGTCTACCCCCCTCTACGAGACTCAAGCCTGCCAGTTTCGGATGCAGTTCCCGGGTTGAGCCCGGGGATTCCACATCCGACTTGACAGACCGCCTGCGTGCGCTGTACGCCCAGTACTGCCG
+
@9@-@<;C@FCECEGG9,<,;;,;C,,@FFDDF,CFFG:8C@FEBFFG8,6<CCGCF6C,C@<@CC<,,6@7+,+@CC@E,8,,84BF8=,,CF,,:EEC<,,E=<FGE++@EF<,,4F>C@FC,AEC=<<FA<@7D@?+@+>+3C>84+8+3:D,,>83:,,,,@,,@8*6@4;ED,,,4B5:5;CG6BCECEG558*+3100);5D3D55**9@FF8C.*),,)-825))9<*468:**).):**)*0)
@M03364:276:000000000-BLYN8:1:1101:22687:3012 2:N:0:1
GGACTACAAGGGTTTCTAATCCTGTTTGCTCCCTACGCTTTCGAGCCTCAGTGTCAGTTACAGGCCAGAGAGCCGCTTTCGCCTCCGGTGTTCCTCCATATATCTACGCATTTCACCGCTACACATGGAATTCCACTCTCCTCTCCTGCACTCAAGTCCCCCAGTTTCCAATGCACACAATGGTTGAGCCACTGCCTTTTACATCAGACTCAAGAAACCACCTGCGCTCGCTTTACGCCCAATAAATCCGG
+
<CCCCE,EE<FC,C@FGGFGG9CFGFFG9FGGG,C@BF7;FC7CE;@FA,CFGGG9FEDAC,CAD@ACFF8F<C@FCCFD,B:@EEDGCF=?@AEE?GF9F?EGG<F7+=:,C9FFG@F8:C:EFF,<FEFFDFFFFD@8BDE8,@DFGFF8DDEFF,,6@EGGCECCFCFG8D89AE8DFFCB,@D6@D6<@6,82;>,2=:=9<>*9D*;79*@99:,59?)>>9>=EAB*2+*)6*:EFD)>F+7;C)
@M03364:276:000000000-BLYN8:1:1101:11527:3050 2:N:0:1
GGACTACTAGGGTATCTAATCCTGTTTGCTCCCCACGCTTTCGAGCCTCAGCGTCAGTTACAGACCAGAGAGCCGCCTTCGCCACTGGTGTTCCTCCATATATCTACGCATTTCACCGCTACACATGGAATTCCACTCTCCTCTTCTGCACTCAAGTCCTCCAGTTTCCAATGACCCTCCCCGGTTGAGCCGGGGGCTTTCACATCAGACTTAAAGAACCGCCTGCGCTCGCTTTACGCCCAATAAATCCG
+
CCCCCGGGGGGGGGGGFGGGGGGGGGGGGGGGGGGGGGGGGGGGGGGGGGGGGGGGGGGGGGGGGGGGGGGGGGGGGGGGGGGGGGGGGGGGGGGGGGGGGGGGGGGGGGGGGGGGGGGGGGFGGGGGF:CFGGGGDFDFGGGGGGGGFFGFGCFCEFGGGGGGGGFGGGGGGGGGGGGGGGEEEGEGGGGGGGGGG>FGGGG7>DFFFGD@:DFFGGGFBEFFFFFFFFFA<7F2@?GGGF1@DF=AFF)
@M03364:276:000000000-BLYN8:1:1101:10460:3083 2:N:0:1
GGACTACTGGGGTATCTAATCCTGTTTGCTCCCCACGCTTTCGCACCTGAGCGTCAGTCTTTGTCCAGGGGGCCGCCTTCGCCACCGGTATTCCTCCAGATCTCTACGCATTTCACCGCTACACAGGAAATTCCACTACCCTCTACCATACTCTAGCTTGCCAGTTTTGGATGCAGTTCCCAGGTTGAGCCCGGGGATTTCACATTCAACTTAACAAACCACCTACGCGCGCTTTACGCCCAGTAATTCCG
+
CCCCCGGGGGGGGDGGGGGGGGGGGGGGGGGGGGGGGGGGGGGGGGGGGGGGGGGGGGGGGGGGGGGGGGGGGGGGGGGGGGGGGGGGGGGGGGGGGGGGGGGGGGGGGGGGGGGGGGGGGGGGGGGDGGGGGGGGGDGGGGGFGGGGGGGGGFG=DFFGGGGGGGGGGGGGGFCGGGGGGGGGGGGCCGGGGGDEEGGFGGGGFGFCGGGFFGGGGGGGFDB@;FFFB>EFGGFB*2CGE@F6FGFFGC0
@M03364:276:000000000-BLYN8:1:1101:7532:3086 2:N:0:1
CGAATATAGTGGTTTTTTATGGTGTTTTCGACCCACGGTTTCGAGCGTGAGGGTAAGTTTTAGGGCAGATAACCCCTTTCCCCACCGGTGTGCCTCCGTAAATCTAAACAGTTCACCGCTTAACAATGAATTTCCCCCTTATTTTCCGGATTCACGACTCCCAAGTGTCAATGTCCACAATAGTTTGCCCCACTCCCTTGCAACCGGGCTTAAGAAACACACTGGGGCTGCTGTACCGCCCATCAAACCCG
+
-8--,9,,;6;C;,C,C+@,,,6;;B,,,+,8+F6@7+,,6,@9,:++,,B,,,,,,69,,,:,,,,,6,9,66,8:::,,66:+FC:7+B,,:,94+9,+449=?,,,CEACFF,C:76++,,,,,:57,:4,4,,4+,44,+,6,63+++,7,,++++,,3,,8,55,,,2,33;@,;;,779,3,27***,6,,4>,*2,*3/**/)**2=>C68,,0:))(0(0355F*;7)7(1=*)()22*)*/1
@M03364:276:000000000-BLYN8:1:1101:9112:3096 2:N:0:1
GGACTACCGGGGTTTCTAATCCTGTTTGCTCCCCACGCTTTCGAGCCTCAGCGTCAGTTACAGACCAGAGAGCCGCCTTCGCCACTGGTGTTCCTCCATATATCTACGCATTTCACCGCTACACATGGAATTCCACTCTCCTCTCCTGCACTCAAGTCTCCCAGTTTCCAATGCACACAATGGTTGAGCCACTGCCTTTTACATCAGCCTTAAGAAACCACCTGCGCTCGCTTTACGCCCAATAAATCCGG
+
CCCCCGGGGDGGGGEFGDFFFGGDGGGGFGGGGGGGGGGDFGGF8FGFGGGGGGGGGGGGG9FFFGGGGGGGDFEEEEGGFGGGGGFCFGFGGGGGG8EDEFFGFFFFGGGGGGFGGGGEEGGGGFGGGAFGGG9FDE98@@>DGEGDFDFGGG89@BDDFFFGGGGGGGAF=86AAFEFFD,7@8,@98:8F<E6?>9<9CEEC8>*90*;+2=+70:7@>?B2B@)(06/157;5;:CE)()2;@C8</
@M03364:276:000000000-BLYN8:1:1101:19556:3099 2:N:0:1
GGACTACCCGGGTTTCTAATCCTGTTCGCTACCCATGCTTTCGAGCCTCAGCGTCAGTTACAGACCAGACAGCCGCCTTCGCCACTGGTGTTCTTCCATATATCTACGCATTTCACCGCTACACATGGAATTCCACTCTCCTCTCCTGCACTCAAGTCTCCCAGTTTCCAATGCACACAATGGTTGAGCCACTGCCTTTTACATCAGACTTAAGAAACCACCTGCGATCGCTTTACGCCCAATAAATCCGG
+
CCCCCGGGGGGGGGGGGGGGGGGGGGFGGGGGGGGGGGGGGGGGGEGGGGGGGGGGGGGFGGGFGGGGGGGGG?FEGGGGGGDGEGGGFGGGGGGGEFGGGGGGGGGGGGGGGGGGGGGGGEGGGFFFCFGGGGGGGGFGG9FDFDGGGGGGGG8EDGD=EFDEGGG9EFFGCFFG8=@FA9DEFC?@?EGF?:EFFFGGGGGG6FD>FDF7CC8FGGC?4*95@B)/7?EFFGC6;@GEGA@FGGACGDC
@M03364:276:000000000-BLYN8:1:1101:20009:3140 2:N:0:1
GGACTACCAGGGTTTCTAATCCTATTTGCTCCCCACACTTTCGAGCCTAAGCGTCAGTGATAGCCTAAGTTCTCGCCTTCGCCACTGGTGTTCTTCCATATATCTACGCATTCCACCGCTCCACATGGAATTCCAGAACTCCCTACTACACTCTAGATTAATAGTTTTTGATACAAACTCTCGTTAAGCAAAAGTCTTTCATACCAAACTTATTAATCCGCCTGCGCTCGTTTTACGCCCAGTAAATCCGG
+
CCCCCGGGGGGGGFGGGGGGGGGGGGGGGGGGGGGGGGGGGGGG<FBEGGGGGGGGGGGGGFGGGGGGGGGGGGGGGGGGGGGGGGGGGGGGGGGGGFGGGGGGGGCFGGGGFGGGC=ECGGGGGGGGEGGGGGGGC@FGGGGGGGGGGGGDGGGGGGGGAGGGGGGGGGGGGGGGDGGGEGDGGGGGGGG?DFE8:CFCDCFDFGFFGFFFGGGGGFGDFEEFF>5BDE?FGCCE>@>CGFEFFFF48C:
@M03364:276:000000000-BLYN8:1:1101:21716:3141 2:N:0:1
GGACTACCAGGGTTTCTAATCCTGTTTGCTCCCCACGCTTTCGAGCCTCAGCGTCAGTTACAGACCAGAGAGCCGCCTTCGCCACTGGTGTTCCTCCATATATCTACGCATTTCACCGCTACACATGGAATTCCACTCTCCTCTTCTGCACTCAAGTCCTCCAGTTTCCAATGACCCTCCCCGGTTGAGCCGGGGGCTTTCACATCAGACTTAAAGAACCGCCTGCGCTCGCTTTCCGCCCAATAAATCCG
+
CCCCCGGGGGGGFGGGGGGGFGGGGGGGGGGGGGGGGEGGGGDFGGGGGGGGGGGGGGFFGGGCFGGGGGFGGGGGGGGGGGF@BEFGFFGGFCCFGGGGGGGGGGGGFGGGGGGGGGGGGEFGC@9EEFFGGDGF,>DGFFGGEFGGDC,677,@EGFGGGFFDGGGGGGGGGGGGGGGGGGGGDGGGGGGGGG5EGGGGFGFFGGG=8;F+CF7CFGGFG5;,8;BBEE>GFF)14?EEE0)6>?):CC
@M03364:276:000000000-BLYN8:1:1101:19672:3173 2:N:0:1
GGACTACTGGGGTTTCTAATCCTGTTCGCTACCCATGCTTTCGAGCCTCAGTGTCAGTTACAGGCCAGAGAGCCGCTTTCGCCTCCGGTGTTCCTCCATATATCTACGCATTTCACCGCTACACATGGAATTCCACTCTCCTCTCCTGCACTCAAGTCTCCCAGTTTCCAATGCACACAATGGTTGAGCCACTGCCTTTTACATCAGACTTAAGAAACCACCTGCGCTCGCTTTACGCCCAATAAATCCGG
+
CCCCCFGGGFFGGGGGGGGGAEGGGGGGGGCFFGFGGGGGGGGCFGGGGGGGGGGGDFGGGGGGG@@FFGGGGGGGGGGFGGGGGGGGGGGGFFGGGGGFGGAEGGGGGGGGGGGFFGDGEGGGCGGFF<EFF99FFCEGEFGFGGGGGGGGGGCEFCAFGGGGGGC9@F9DFGGGGGEGGG8BDED7FGFGGGG?FFGFGGGGFGGGG*;+=@FGFG@CFGFF=FFFFFFF<CCCDFGEG5@F>GFCFGC
@M03364:276:000000000-BLYN8:1:1101:6251:3173 2:N:0:1
GGACTACAAGGGTATCTAATCCTGTTTGCTCCCCACGCTTTCGAGCCTCAGCGTCAGTTACAGACCAGAGAGCCGCCTTCGCCACTGGTGTTCCTCCATATATCTACGCATTTCACCGCTACACATGGAATTCCACTCTCCTCTCCTGCACTCAAGTCTCCCAGTTTCCAATGCACACAATGGTTGAGCCACTGCCTTTTACATCAGACTTAAGAAACCACCTGCGCTCGCTTTACGCCCAATAAATCCGG
+
CCCCCGGGGGGGGGGGDGGGGGFGGGGGGGGFFFFGGGGGGGGFGGDGGGGGGGGGGGGGGGGGGGGGGGGGDGGGGGDGFFFEGGGGFGGGGGGGGGGGGFGGGGGGFFEBFFGGFFGGECFGGGGGGFFFGADFGGGGGGGGGGGGGGGGGGFFFGGGGGGGG9EGDDEGGFDAFGG69DFF,@=FGGGGGFGGGFFGGDFGFGGGGG;==CFFCFFGF>F;@4=AFDFFGCFEE@=CGFFFGGFF;C7
@M03364:276:000000000-BLYN8:1:1101:11758:3178 2:N:0:1
GGACTACAAGGGTATCTAATCCTGTTTGCTCCCCACGCTTTCGAGCCTCAGTGTCAGTTACAGGCCAGAGAGCCGCTTTCGCCTCCGGTGTTCCTCCATATATCTACGCATTTCACCGCTACACATGGAATTCCACTCTCCTCTCCTGCACTCAAGTCTCCCAGTTTCCAATGCACACAATGGTTGAGCCACTGCCTTTTACATCAGACTTAAGAAACCACCTGCGCTCGCTTTCCGCCCAATAAATCCGG
+
CCCCCGGGFGGGGGGFGGGGGGGGGGGGGGDFGDCCFGGGGGGDFGGGGGGGGGGGGGGGGGGGGGGGGGF:FGGGGGFGGGFFCEBFFGFGG<EGGGGGGFGGGFGGGGGGGGFFGGGGGGGGFGFGFEEDFGFGGGGGGGG?>EGGGGGGGGGFGCDFGGGGGGFGFFGGFDDGFGGFFCGGGD,8D@,:,:DFGGAE?DE@FFF53;+B7@C@DF8@?>4BBB=?9:?):*+*/0*4:03AC+176DC
@M03364:276:000000000-BLYN8:1:1101:9739:3199 2:N:0:1
GGACTACAGGGGTATCTAATCCTGTTTGCTCCCCACGCTTTCGCACCTGAGCGTCAGTCTTTGTCCAGGGGGCCGCCTTCGCCACCGGTATTCCTCCAGATCTCTACGCATTTCACCGCTACACCTGGAATTCTACCCCCCTCTACAAGACTCTAGCCTGCCAGTTTCGGATGCAGTTCCCAGGTTGAGCCCGGGGATTTCACATCCGACTTGACAGACCGCCTGCGTGCGCTTTACGCCCAGTAATTCCC
+
CCCCCGGGGGGGGGGGGGGGGGGGGGGGGGGGGGGGGGGGGGGGGGGGGGGGGGGGGGGGGGGGGFFGGGGGGGGGGGGGGGGGGGGGGGGGBFGGGGGGGGGGGGGGGEGGGGGGG>EECGGGGGGGGGGGGGGGGGGGGGGGGGGGGGFGGGGGGGFCF@C8FFFGGGGGGGCGGGGGGGGFG?EGCFFGGG>EGDGGGGG77DGGGDDDGGD7CCDF>GFF:F6>?FEEGGGA??CEG>:FFGFBGG*
@M03364:276:000000000-BLYN8:1:1101:17420:3203 2:N:0:1
GGACTACCGGGGTTTCTAATCCTGTTTGCTCCCCACGCTTTCGAGCCTCAGTGTCAGTTACAGGCCAGAGAGCCGCTTTCGCCTCCGGTGTTCCTCCATATATCTACGCATTTCACCGCTACACATGGAATTCCACTCTCCTCTCCTGCACTCAAGTCTCCCAGTTTCCAATGCACACACTGGTTGAGCCAATGCCTTTTACATCCGACTTAAGAAACCACCTGCGCTCGCTTCACGCCCAATAAATCCGG
+
CCCCCGGGGGGGGGGGGGGGGGGGGGCFGGGFGGGGGGGGGGGDFDGGGGGFGGGGGGGFGDEGGGGG<FFGGGGGDGGFGGGGEGGGFFGDGFGGGFF9EEFEEEFGGGGGGGGFFGGGGG@GGGGGF,CFF<FG9EAFGD8+6@DECEGGGFFCDCACDCGGGF9=:>>9,D9CC,++@E8EFE6CFG6,,,>FFGGGC*,2333*;DD88B+=40D=;CF=@)5/5AE:C*27A<FGGF1)>7A)83C
@M03364:276:000000000-BLYN8:1:1101:10853:3221 2:N:0:1
GGACTACTAGGGTTTCTAATCCTGTTTGCTCCCCACGCTTTCGCACCTGAGCGTCAGTCTTTGTCCAGGGGGCCGCCTTCGCCACCGGTATTCCTCCAGATCTCTACGCATTTCACCGCTACACCTGGAATTCTACCCCCCTCTACAAGACTCTAGCCTGCCAGTTTCGGATGCAGTTCCCAGGTTGAGCCCGGGGATTTCACATCCGACTTGACAGACCGCCTGCGTGCGCTTTACGCCCAGTAATTCCG
+
CCCCCGGGGGGGGGGGGGGGGGGGGGGGGGGGGGGGGGGGGGGGGGGGGGGGDGGGGGGGGGGGGEFGGGGGGGGGGGGGCGGGGGGGGDGFGGGGGGGGGGFFFEGGGGGGGGGGGEDEFEFGGGGGDGGGGGGGFGGGCEGGFDGGGCGGGGGGGFGGGGFFGD;;CE>EGGFFGGGEFCFGGGGFFFFGGGGGGGFGGGGGFGGGDDDGGGGGGGGF>CE?BFFFF>BDDGC<F?CEED<9*2*:>C0
@M03364:276:000000000-BLYN8:1:1101:9473:3232 2:N:0:1
GGACTACCCGGGTTTCTAATCCTGTTTGCTCCCCACGCTTTCGCACCTGAGCGTCAGTCTTTGTCCAGGGGGCCGCCTTCGCCACCGGTATTCCTCCAGATCTCTACGCATTTCACCGCTACACCTGGAATTCTACCCCCCTCTACAAGACTCTAGCCTGCCAGTTTCGGATGCAGTTCCCAGGTTGAGCCCGGGGATTTCACATCCGACTTGACAGACCGCCTGCGTGCGCTTTACGCCCAGTAATTCCG
+
CCCCCGGFFFGGGGGGGFGGGGGGGGGGGG<EDFGGGGGGGGGGEGGG<E,FFGGGGGG<FEGGGGGG?B+@FECGGGGGGGGGGGGGGGFEF9EGGGAFF8EGGGGGGGGGDGGGGGGGGGGG8FGGG,CBF<FG9>D:CEGG9EC9B8DCEFFA,:E8FGFGF9DFCBECEFGCFGG,5>FEFFGGFGGG***4*=B?@7C7CG4CDDD3*;CFCCFCEGFFFF;5(7:DDG<BFBGGG@?FFF4:FG0
@M03364:276:000000000-BLYN8:1:1101:13901:3257 2:N:0:1
GGACTACAAGGGTTTCTAATCCTGTTTGCTCCCCACGCTTTCGCACCTCAGTGTCAGTATCAGTCCAGGTAGTCGCCTTCGCCACTGGTGTTCCTTCCTATATCTACGCATTTCACCGCTACACCTGGAATTCTACCCCCCTCTACAGGACTCTAGCCTGCCAGTTTCGAATGCAGTTCCCCGGTTGAGCCCGGGGCTTTCACATCCGACTTGACAGACCGCCTGCGTGCGCTTTACGCCCATTAATTCCG
+
CCCCCGF<CCFEGGGGGGGGFGGGGGGGGGDGGGG:FGGGFEG,8@FFGGGEGGGFGFA<FDFGGGGGGEGG6EFGGGGGGGGGGGGGGGGGGCFFG8FGGGC?EFGGGGGGGGGFFGGGGGGGDFCF84FFFFGGAE>FGGEGEEB,8,@FG9FGA8E8DFGGFG,@3+>DFGG9DDFA?,@CFCC,@FFC>*@E5EGG:9<FFG4C/CDG8*;F*9EC3E5((.:.65>DDGGEC0EGE3(*:7*4>:*
@M03364:276:000000000-BLYN8:1:1101:10387:3261 2:N:0:1
GGACTACCGGGGTTTCTAATCCTGTTTGCTCCCCACGCTTTCGCACCTGAGCGTCAGTCTTTGTCCAGGGGGCCGCCTTCGCCACCGGTATTCCTCCAGATCTCTACGCATTTCACCGCTACACCTGGAATTCTACCCCCCTCTACAAGACTCTAGCTGACCAGTTTCAAATGCAGTTCCCAAGTTAAGCTCGGGGATTTCACATCTGACTTAATCAACCGCCTGCGTGCGCTTTACGCCCAGTAATCCCG
+
CCCCCGGGGGGGGGGGGFGFGGGGGGFGGGGGGGGGGGGGGGGGGGGFFFGGGGGGGGCGGGGGGGGGGGGGGCFGGGGGG@FF@FGGEGGCGFGFGGGGGGGGGGGGGGGGGGGFGGGEGGGDGGGGGGGGGAC@AFFGGGEFGGGGC8ECFGGGFGGFG7EGGGGFGGG;FEGGFGGFGGFBDFFCF?FFEGDGDGGC77CFFFC77>>CGGFG7>ECBEE<040>6@@)5D*<?6EEC3467*9):01
@M03364:276:000000000-BLYN8:1:1101:16337:3284 2:N:0:1
GGACTACTGGGGTTTCTAATCCTGTTCGCTCCCCACGCTTTCGAGCCTCAGCGTCAGTTACAGACCAGAGAGCCGCCTTCGCCACTGGTGTTCCTCCATATATCTACGCATTTCACCGCTACACATGGAATTCCACTCTCCTCTTCTGCACTCAAGTCTCCCAGTTTCCAATGACCCTCCCCGGTTGAGCCGGGGGCTTTCACATCAGACTTAAGAAACCGCCTGCGCTCGCTTTACGCCCAATAAATCCG
+
CCCCCGGGGGGGGGGGGGGGGGGGGGGGGGGGGGGGGGGGGGGGDGGGGGGGGGFGGGGGGGGGGGGGGGGGGGGGGGGGDGGGGFGGEFGGGGFGGCFEEEFGGGGGGGGGGGDGEFGGGGGGG@FGFFGGGGGGGGGGFFGDFFGGGGGGGFFFFGGGFFFFFCDDDFGGFGG8FGGGGGGGGGGFGGFGGGDD588CFDFFFDFG64CFG=CD>CGGFGFFDFBF>FFECFDFF0CEE>67<7@9FF5
@M03364:276:000000000-BLYN8:1:1101:10929:3299 2:N:0:1
GGACTACACGGGTTTCTAATCCTGTTTGCTCCCCACGCTTTCGAGCCTCAGTGTCAGTTACAGGCCAGAGAGCCGCTTTCGCCTCCGGTGTTCCTCCATATATCTACGCATTTCACCGCTACACATGGAATTCCACTCTCCTCTCCTGCACTCAAGTCTCCCAGTTTCCAATGCCCACAATGGTTGAGCCACTGCCTTTTACATCAGACTTAAGAAACCACCTGCGCTCGCTTTACGCCCAATAAATCCGG
+
CCCCCGGGGGGGGGGGGGGGGGGGGGGGGGGGGGGGGGGGGGGGGGGGGGGGGGGGGGGGGGGGGGGGGGGGGGGGGGGGGGGGFFGGFGGGGGGFGGGEG9EFGFGGGGGGGGGFFGD@FFDFCFGGGGFGGGGGFGGGGGGGGGG8E8FFB,DCGD9DFGGGGFGGCEGGGD,,DEGDGGGGGGFGGEEGC:CEGGGGGGFGF7CCFGFGFDDCGFD5*4@BBB):@E>EG:8CA@GCEF3AFCF<<C:
@M03364:276:000000000-BLYN8:1:1101:17628:3303 2:N:0:1
GGACTACCGGGGTTTCTAATCCTGTTTGCTCCCCACGCTTTCGCACCTCAGTGTCAGTATCAGTCCAGGTAGTCGCCTTCGCCACTGGTGTTCCTTCCTATATCTACGCATTTCACCGCTACACAGGACATTCCACTACCCTCTACCATACTCTAGCTTGCCAGTTTTGGATGCCGTTCCCAGGTTGAGCCCGGGGATTTCACATTCAACTTAACAAACCACCTACGCGCGCTTTACGCCCAGTAATTCCG
+
CCCCCDEGGGGG@FEFCGCD<FGGGGFGGFEFCFFCEGGGCFGGFDEEEFFGGFGGGF99FFEGAGGGGFGGGGCGCEGEG7CB?EG8:<EFFGGGGFFGFFFFBFGE>6BFGGEFGGGCEFEA>F8F=FGFAAC:=E?FGGGGEG@DEA,9EF;=DF;?+,,DA;DBFEF9,D88E=DGFDDCF9E??CEGEGCE>8BC+5=+=B@D9DF7:CCF7CCCAG/(0?-4(5))97/)+/18738F**9<FG2
@M03364:276:000000000-BLYN8:1:1101:8393:3317 2:N:0:1
GGACTACTGGGGTTTCTAATCCTGTTTGCTCCCCACGCTTTCGCACCTGAGCGTCAGTCTTTGTCCAGGGGGCCGCCTTCGCCACCGGTATTCCTCCAGATCTCTACGCATTTCACCGCTACACCTGGAATTCTACCCCCCTCTACAAGACTCTAGCCTGCCAGTTTCGGATGCAGTTCCCAGGTTGAGCCCGGGGATTTCACATCCGACTTGACAGACCGCCTGCGTGCGCGTTACGCCCAGTAATCCCG
+
CCC@CG8<FGGEGDFGGFGGGGGGGGFGA<CCFECEF::FGG7;@@FGGEFFGFDFEFGEFF<FDECEFGCFEEF@GGFEEGFGCFFGGGGGCE;CF=FAFBGGGGGFEGFFGFGGFFEGGG:FD,ABD,FBFFF;DGFGGG>=ADDBF6,=8EFGGGGFGF6E>@EFE8>:CGEDFFGF,DE*>,=<C,DFGGGGG>CFF7C7+0;C3<D*:FFFG<FFFCE??>6;05@B)972:?EEC54F=7F)*9*
@M03364:276:000000000-BLYN8:1:1101:6617:3334 2:N:0:1
GGACTACCCGGTTTTGTAATCCTGTTTGCTCCCCACGCTTTCGCACCTGAGCGTCAGTCTTTGTCCAGGGGGCCGCCTTCGCCACCGGTATTCCGCCAGATCTCTACGCATTGCACCGCTACACCTGGAATGCTACCCCCCTCTACGAGACTCTAGCTGACCACTTTCAAATGCAGTTCCCAAGTTAAGGTCGGGGATTTCACATCGGACTTAATCAACCGCCTGCGTGCGCTTTGAGCCCAGTAATTCCG
+
<@-9AF,C6FB+68D,;CFA<,CEGGAEGG6;FFF:+F@FE,,C:@FF<F,;F@FFGFFGGF9C,CFGF,+6C:FGGEGG7F,8,=4+84=@<5,?FFE8,9@,EGG@++8B,,C=ECFG@FF,DFC,=F9,EBBF8,6+@C6+;B+@B6*=BF;DFF993>4*,7;9D;2B7,<D;:??F,,67BF7=,61?EB55*3<;F+;AF37<3DC+1+1;*<7>5)(,)(.4:D3/9>)*(+2*)3/*:6)*:*
@M03364:276:000000000-BLYN8:1:1101:15953:3341 2:N:0:1
GGACTACACGGGTTTCTAATCCTGTTTGCTCCCCACGCTTTCGCACCTGAGCGTCAGTCTTCGTCCAGGGGGCCGCCTTCGCCACCGGTATTCCTCCAGATCTCTACGCATTTCACCGCTACACCTGGAATTCTACCCCCCTCTACAAGACTCTAGCCTGCCAGTTTCGGATGCAGTTCCCAGGTTGAGCCCGGGGATTTCACATCCGACTTGACAGACCGCCTGCGTGCGCTTTACGCCCAGTAATTCCG
+
CCCCCGGGGGGGGGGGGGGGGGGGGGGGGGGGGGGGGGGGGGGGGGGGFFGGGGGGGGGGGGGGGGGGGGGGGGGGGGGGGGGGGGGGGGGGGEGGGGGGGGGGGGGGGGGGGGGFGGGGGGGGFGGGFFGGGGGGGDFGGGGGCFFGGDGGGGGCGCFCCGGGGGGFGGDGGGFFGGGGF9BFGGGGGGGGGGGGGEGG7+<:AFDDGGGG7:DFGCFGFGFF<F;D17BFGGG2?0CEGFFFGFF9DF4
@M03364:276:000000000-BLYN8:1:1101:11800:3341 2:N:0:1
GGACTACAAGGGTTTCTAATCCTGTTTGCTCCCCACGCTTTCGCACCTGAGCGTCAGTCTTCGTCCAGGGGGCCGCCTTCGCCACCGGTATTCCTCCAGATCTCTACGCATTTCACCGCTACACCTGGAATTCTACCCCCCTCTACGAGACTCAAGCTTGCCAGTTTCAAATGCAGTTCCCAGGTTGAGCCCGGGGCTTTCACATCTGACTTAACAAACCGCCTGCGTGCGCTTTACGCCCAGTAATTCCG
+
CCCCCGGGGGGGGGGGGGGGGGGGGGGGGGGGGGGGGGGGGGGGGGGGGGGGGGGGGGGGGGGGGGGGGGGGGGGGGGGGGGFGGGGGGGGGGGGGGGGGGGGGGGGGG@+:FFGGGGDGEGGDFFGGEECFGGGGGGGGGGGGFGGDEGGGGGEGGGGGGGGFDFFFFFFGGFFGDFGGGGFGGGFCE?CFGGGG*BGC:7EF=D7>:+7CF:;7CDGGBEA@FFBE1..)9CFBF6EGG3,9>FF9FG7
@M03364:276:000000000-BLYN8:1:1101:8721:3344 2:N:0:1
GGACTACAGGGGTTTCTAATCCTGTTTGCTCCCCACGCTTTCGAGCCTCAGTGTCAGTTACAGGCCAGAGAGCCGCTTTCGCCTCCGGTGTTCCTCCATATATCTACGCATTTCACCGCTACACATGGAATTCCACTCTCCTCTCCTGCACTCAAGTCTCCCAGTTTCCAATGCACACACTGGTTGAGCCACTGCCTTTTACATCCGACTTAAGTACCCACCTGCTCTCGCTTTACGCCCAATACACCCGG
+
BCCCCGDE8EGGGGGGGGG<<EFGGGGGGFCGGGG7FFEFGGEGGEG<<F@FFFEGGFGCFAF,CC@7,CFGGFGGCFGGEBFCG<+>FCFGGGFGGGGFFGE5CBFFGGGGDD9BFFCCEGGF@BFGFEGGAGACE,>FEFDFGGGFFGGGG8DFDEFGGGGGGGGG:=@E?EAD,@C8@?E=FC61AD,:C,>@@;>:9CF++*<DDGGF=:+5+5D?@*;4549=>?4B4?8@;(CCC5=F**)(2)5
@M03364:276:000000000-BLYN8:1:1101:13785:3351 2:N:0:1
GGACTACTCGGGTATCTAATCCTGTTTGCTCCCCACGCTTTCGAGCCTCAGTGTCAGTTACAGGCCAGAGAGCCGCTTTCGCCTCCGGTGTTCCTCCATATATCTACGCATTTCACCGCTACACATGGAATTCCACTCTCCTCTCCTGCACTCAAGTCTCCCAGTTTCCAATGCACACAATGGTTGAGCCACTGCCTTTTACATCAGACTTAAGAAACCACCTGCGCTCGCTTTACGCCCAATAAATCCGG
+
CCCCCGGGGGGGGGGGGGGGGGGGGGGGGGGGGGGGGGGGGGGGGGGGGGGGGGGGGGGGGGGGGGGGFFGGGGGGGGGGGGGGGGGGGGGGGGGGGGGGGGGGGGGGGGGGGGGGGGGGGDGGGGGGGGFGGFCGGGGGGGGG?FGGGDFGGGFGGG9FFGGGGGGGGGGGGGGGGGGGGGGGFGGGGGFGEFFFGGGGGGGGF>FFGGFFGFDG*;:C>EF@BB>FDABFG:76)6=BE)6ACCAECDD
@M03364:276:000000000-BLYN8:1:1101:17653:3352 2:N:0:1
GGACTACAGGGGTTTCTAATCCTGTTCGCTACCCATGCTTTCGAGCCTCAGCGTCAGTTACAGACCAGACAGCCGCCTTCGCCACTGGTGTTCTTCCATATATCTACGCATTTCACCGCTACACATGGAGTTCCACTGTCCTCTTCTGCACTCAAGTCTCCCAGTTTCCAATGCACTTCTTCGGTTGAGCCGAAGGCTTTCACATTAGACTTAAAAGACCGCCTGCGCTCGCTTTACGCCCAATAAATCCG
+
CCCCCGGGGGGGGEGFGGGGGGGGGGGGGGGGGGGGGGGGGGGGGGGGGGGGGDGGGFGGGGGGGGGGGGGGGGGGGGGGGGGGGGGGGGFGGGGFFGGGGGGGGGGGGGGGGGFGGGGGEDDGFFGGGGGGGGGGGGGFGGGGGGGGGGGGGGDGFGA>DEG?FGGGGGG98ECCFFFGGGGGGGE??FG+CCCGGGGCDFDGFF7>CCG7+BF7>>FG>EA(6ABEFFFEGGGEFD>GD3;FGGFFGFD
@M03364:276:000000000-BLYN8:1:1101:14723:3353 2:N:0:1
GGACTACTAGGGTTTCTAATCCTATTTGCTCCCCACACTTTCGAGCCTAAGCGTCAGTGATAGCCTAAGTTCTCGCCTTCGCCACTGGTGTTCTTCCATATATCTACGCATTTCACCGCTACACATGGAATTCCACTCTCCTCTTCTGCACTCAAGTCCTCCAGTTTCCAATGACCCTCCCCGGTTGAGCCGGGGGCTTTCACATCAGACTTAAGAAACCGCCTGCGCCCGCTTTACTCCCAATAAATCCG
+
CCCCCGGFFFGGGGGGGGGGGGGCGFGGGGGGGGFGEGGGGGGGGGGGAEFGGGGGGGGGGGFFGGG<A,6EEECGEGGGGGGGGGGGGGGGGADGGCFAFFGGGFGGGGGGGGGGGGGGGGGG9AEFFGGGGGGGGCFGFFGG,EFGGGGGG8DFGGGGC8DFFGFF8A,;ACGDFFGGD6EGGGG8DFFG7CBE>BFFG+=5+A+7CFGG7C7+26CEFGFF(4(:(8.=DGGFF)?C5;5AF:FAFG7
@M03364:276:000000000-BLYN8:1:1101:8510:3354 2:N:0:1
GGACTACTGGGGTATCTAATCCTGTTTGCTCCCCACGCTTTCGCACCTGAGCGTCAGTCTTCGTCCAGGGGGCCGCCTTCGCCACCGGTATTCCTCCAGATCTCTACGCATTTCACCGCTACACCTGGAATTCTACCCCCCTCTACGAGACTCAAGCTTGCCAGTTTCAAATGCAGTTCCCAGGTTGAGCCCGGGGATTTCACATCTGACTTAACAAACCGCCTGCGTGCGCTTTACGCCCAGTAATTCCG
+
CCCCCDGGGGGGGGGGGGGGGGGGGGGGGGGGGGGGGGGGGGGGGEGGGGFGGGGGGGGGGGGGGGGGGDGGGGGGGGGGGGGGGGGGCC@FGFGGGFGC,EFF9FGFGEEGCFGGGGGEECEGFFGG8FCFCFFGGGGGGGGGFGGEECGGC6:FGGGGG7A,FCCAACGFFGG9<CFCCFFCEFF?FGGGGG5?CGGGGGG7+;CCFGGGCGGGF*;A5=D?04(8()<@CCG266ECE@?F=76AGG>
@M03364:276:000000000-BLYN8:1:1101:20954:3356 2:N:0:1
GGACTACCAGGGTTTCTAATCCTGTTTGCTCCCCACGCTTTCGCACCTGAGCGTCAGTCTTCGTCCAGGGGGCCGCCTTCGCCACCGGTATTCCTCCACATCTCTACGCATTTCACCGCTACACCTGGAATTCTACCCCCCTCTACAAGACTCTAGCCTGCCAGTTTCGGATGCAGTTCCCAGGTTGAGCCCGGGGATTTCACATCCGACTTGACAGACCGCCTGCGTGCGCTTTACTCCCAGTAATTCCG
+
CCCCCGG8FGGGGGGGGGFFFGFFGGGFGGGGGGGGGGGGGGGGCGGGCGGFGEGGGGGGFFGEFEGGGCCCDFGGGGGGGGDDEG=FGG7F9EGGGGGGGGGEGGFFEGEGGGGGFEEGF>DF8EFGGGCFG,CFGGGGGGE+>EE?,DFGFGC7;DC6DGGGGGGGDCECC>,55=FGG,?CFFFG?FGFE8CCEGG9:CF76C<<DDGC**;C7<F5)7;?1@>B6@>DDDF<8)0<>507FC*):72
@M03364:276:000000000-BLYN8:1:1101:12884:3364 2:N:0:1
GGACTACTGGGGTTTCTAATCCTATTTGCTCCCCACACTTTCGAGCCTCAGCGTCAGTTACAGACCAGAGAGCCGCCTTCGCCACTGGTGTTCCTCCATATATCTACGCATTTCACCGCTACACATGGAATTCCACTCTCCTCTTCTGCACTCAAGTTTCCCAGTTTCCAATGACCCTCCCCGGTTGAGCCGGGGGCTTTCACCTCAGACTTAAGAAACCGCCTGCGCTCGCTTTACGCCCAATAAATCCG
+
CCCCCGGGGGGGGGGGGDEGGGGGGGGGGGGGGGGGGGGGGGGGGGGGGGGFGGGGGGFFGGGGGGEGGGGGGGGGGGGGGGGGGGGGGGGGEGGFFFGGGGGGGGGFGGGEGFDEGGCEGG?EGGGGGAF@;<EEFGGDDA,?EECGFFGGFEGGGGGFGFGG8C>DFG9DFFG8==?GGG+@BE+@CGGGDE5>7BF67+9*8CFF*8?+===F>FGG>CE?(52>BE3.9FG963EGG>()2>?4><C
@M03364:276:000000000-BLYN8:1:1101:17758:3387 2:N:0:1
GGACTACCGGGGTTTCTAATCCTGTTTGCTCCCCACGCTTTCGAGCCTCAGTGTCAGTTACAGGCCAGAGAGCCGCTTTCGCCTCCGGTGTTCCTCCATATATCTACGCATTTCACCGCTACACATGGAATTCCACTCTCCTCTCCTGCACTCAAGTCTCCCAGTTTCCAATGCACACAATGGTTGAGCCACTGCCTTTTACACCAGACTTAAGAAACCACCTGCGCTCGCTTTACGCCCAATAAATCCGG
+
CCCCCGGCFGGGGGGGGGFGGGGGGGGGGGGGGGGGCGGGGGGGGGGGGGGGGGGGGFGGGGGFFGGGCGGGG<FECFFGGGGG:BGGCGGGGAFGA@DEGGGGGGGGGGGGGGGGGGGGGGGGFCFFFFGGGGGGGGGGGGGCDGGDFGGGGGGGFGCAFG8EGEGGCF9;=E8EAF8:;;FAF+89CGCFFFG6,EEF+*,**039*2=@D>F+A4:79*/(026)5?D0>9+).2EGGF@4:F@<FD8
@M03364:276:000000000-BLYN8:1:1101:25166:3409 2:N:0:1
GGACTACAGGGGTATCTAATCCTGTTTGCTCCCCACGCTTTCGCACCTGAGCGTCAGTCTTTGTCCAGGGGGCCGCCTTCGCCACCGGTATTCCTCCAGATCTCTACGCATTTCACCGCTACACCTGGAATTCTACCCCCCTCTACAAGACTCTAGCCTGCCAGTTTCGAATGCAGTTCCCAGGTTGAGCCCGGGGATTTCCCATCCGACTTGACAGACCGCCTGCTTGCGCTTTACGCCCCGTCTTTCCG
+
-A-6@8EEC?FCBCFFA9C<<CEFCAFG,CCFF,6686@;FDEFGCEFGGG?C@6@F@EFGGA6FF<EFGEGCCG=F74A?:CEGGGGGGFFCF9B=FFDCEF?FFEGCEC?BF<F,@F8++4=EDFCADFE9DD,6>+@+@++337,=EFDF9;EEGC?CCE63@,5A5,:AD9C@EFC69E8?9DCC7D5@EEGE*898+2*+;7*19):C**+22/:>5>B1.(*.07))9*5B?DC=)4.**06*21
@M03364:276:000000000-BLYN8:1:1101:15658:3412 2:N:0:1
GGACTACAGGGGTATCTAATCCTGTTTGCTCCCCACGCTTTCGCACCTGAGCGTCAGTCTTTGTCCAGGGGGCCGCCTTCGCCACCGGTATTCCTCCAGATCTCTACGCATTTCACCGCTACACAGGAAATTCCACCACCCTCTACCGTACTCTAGCTCAGTAGTTTTGGATGCAGTTCCCAGGTTGAGCCCGGGGATTTCACATCCAACTTGCTGAACCACCTACGCGCGCTTTACGCCCAGTCATTCCG
+
CCCCCGGGGGGGGEGGGFGGGGGGGGGGGGGGGGGGGGGGGGGGGGGGGGGGGGGGGGGGGGGGGGGGGG7FGGGGGGGGGGGGGFGGGCGFEFFFGGGGGGFFGGGGGGGGGGGGGGGGGGGGGFGCFCDDEDGGGGGGGGGGDFGGGGGGGGGGGGGECF,EFGCFC:BF6DGAEGGGGFF>FCFGFGGGGG>E*:EEGGC76CCGGGG7>77>:FGGFGFFFF0>3BFFGDCAFFGGG:?F*07<GG*
@M03364:276:000000000-BLYN8:1:1101:6672:3424 2:N:0:1
GGACTACTGGGGTATCTAATCCTGTTTGCTCCCCACGCTTTCGCGCCTCAGCGTCAGTTAATGTCCAGCAGGCCGCCTTCGCCACTGGTGTTCCTCCGTATATCTACGCATTTCACCGCTACACACGGAATTCCGCCTGCCTCTCCATCACTCAAGACCAGCAGTTTTGAAAGCAGTTCCGGGGTTGAGCCCCGGGATTTCACTTCCAACTTACCAGCCCGCCTGCGCGCCCTTTACACCCAGTAAATCCG
+
CCCCCGGGGGGGGGGGGGGGGGGGGGGGGGGGGGGGGGGGGGGGGGGGGGGGGGGGGGGGGFGGGGGGGGGGGGGGGGGGDGGGGGGGFCFGGGGGGGGGGGGGGGGGGGGGGGGGGGGGGGGGGGGGGGGGGGGGGGGGGGGGGGGGGGGGGGGGGGGGGGGGGGGGFGGGGGFFFFGGGG5EGEEG6FGGDGGGGGGGGFGGFGGGGGGGGGGGGGGGFGE@?F0),8BFGGGFFFGGGFFFFG?A:F5
@M03364:276:000000000-BLYN8:1:1101:19034:3446 2:N:0:1
GGACTACCAGGGTTTCTAATCCTGTTTGCTCCCCACGCTTTCGAGCCTCAGCGTCAGTTACAGACCAGAGAGCCGCCTTCGCCACTGGTGTTCCTCCATATATCTACGCATTTCACCGCTACACATGGAATTCCACTCTCCTCTTCTGCACTCAAGTCCTCCAGTTTCCAATGACCCTCCCCGGTTGAGCCGGGGGCTTTCACATCAGACTTAAGAAACCGCCTGCGCTCGCTTTACGCCCAATAAATCCG
+
CCCCCGGEGGGGGGGGGGGGGGGGGGGGGGGGGGGGGGGGGGGGGGGGGGDGGGEGGGGGGGGGGGGGGGGGGGGGGGGGGGGGGGGGGGGGGGGGGEGCFGGGGGFGGGGGGGGGGGGEGDFGGGGGF<FGGGGGGFGGFGGFFFGGGF8ADEFGGGFGFGGGGG;DEGGGGFFFEFGGGGGEGGEGC7F8CDGGGGGGGGDFFG>FFFGFGF@7@<GGFGFFFFB>3:;:CG5<F65>E>1@FG?AFG7
@M03364:276:000000000-BLYN8:1:1101:8669:3464 2:N:0:1
GGACTACCGGGGTTTCTAATCCTGTTTGCTCCCCACGCTTTCGCACCTGAGCGTCAGTCTTCGTCCAGGGGGCCGCCTTCGCCACCGGTATTCCTCCAGATCTCTACGCATTTCACCGCTACACCTGGAATTCTACCCCCCTCTACGAGACTCAAGCTTGCCAGTTTCAAATGCAGTTCCCAGGTTGAGCCCGGGGATTTCACATCCGACTTGACAGACCGCCTGCGTGCGCTTTACGCCCAGTAATTCCG
+
CCCCCGGGGGGGGGGGGGGGGGGGGGGGGGGGGGGGGGGGGGGGGGGGGGGGGGGGGGGGGGGGGGGGGDEEFFGGGGGGGGGGGGGGGDGGGGGGGGFFGGGGFGGGGGGEGGGGGCFGGGGGGGGGF8FGGGGFF@FGGGGGGGGGCEGGCFCGFFEFGCCGCFGGGGGGGGGGGGGGGGGDGGGFFGGGGGGEE5FGGGGGFGGGDDGGGGG794:C@EB?BFFF?@@EGDGFFFGCCB:/:*=AFFC
@M03364:276:000000000-BLYN8:1:1101:8561:3471 2:N:0:1
GGACTACCGGGGTTTCTAATCCTGTTTGCTCCCCACGCTTTCGAGCCTCAGTGTCAGTTACAAGCCAGAGAGCCGCTTTCGCCTCCGGTGTTCCTCCATATATCTACGCATTTCACCGCTACACATGGAATTCCACTCTCCTCTCCTGCACTCAAGTCTCCCAGTTTCCAATGCACACAATGGTTGAGCCACGGCCTTTTACATCAGACTTAAGAAACCACCTTCGCTCGCTTTACTCCCAATAAATCCGG
+
CCCCCGGGGGGGGGGGGGGGGGGGGGGGGGGGGGGGGGGGGGGFFGGGGGGGGGGGGGGGGGF9FGGGFFFGGGGGDEGGGGGCGGGGGGFGFGGFCFGGGGFGFGGGGGGGGGGGGGGGGGGGE@GGGFGCFCFGGGFGGGGFF@D883@FG8FGFGGADGGF<FGGGGFGFGC,=D+5EFGGGGFGFCFG*@EGGGGG9CFCF89*2CCCC:D>CF8;AC;)(/-:5:))9CC3+1?;CA@4>:A?FCD
@M03364:276:000000000-BLYN8:1:1101:25108:3476 2:N:0:1
GGACTACAGGGGTTTCTAATCCTGTTTGCTCCCCACGCTTTCGCACCTGAGCGTCAGTCTTTGTCCAGGGGGCCGCCTTCGCCACCGGTATTCCTCCAGATCTCTACGCATTTCACCGCTACACCTGGAATTCTACCCCCCTCTACAAGACTCTAGCCTGCCAGTTTCGGATGCAGTTCCCCGGTTGAGCCCGGGGATTTCACATCCGACTTGACAGACCGCCTGCGTGCGCGTTACCCCCAGTAATTCCG
+
@CCCCFGGGGGGGDFFGGGGGGGDCFCFFGGGGGGGEGGGGGGGDGCF<F<CFCGGGFGCFDAFGF9ACB@7B@:7>C,C?BFC,EFEGGGGEF;FF<<EF,;EEGFFG7@FAFCFF7FEGGGGGE8F8FFFGGGGG===CEEGAC9E>CFF8CE99DFFF76>@,@CECCCEGFFFCCFF,8CF:EFEFFGE*:85B9?F=+++;*9DGCDG*;+**;C>GE1->7;:>ED)93:7)2*:)8):>B)?C*
@M03364:276:000000000-BLYN8:1:1101:16131:3486 2:N:0:1
GGACTACAAGGGTTTCTAATCCTGTTTGCTCCCCACGCTTTCGAGCCTAAGCGTCAGTGATAGCCTAAGTTCTCGCCTTCGCCACTGGTGTTCTTCCATATATCTACGCATTCCACCGCTCCACATGGAATTCCAGAACTCCCTACTACACTCTAGATTAATAGTTTTTGATACAAACTCTCGTTAAGCAAAAGTCTTTCATACCAAACTTATTAATCCGCCTGCGCTCGTTTTACGCCCAGTAAATCCGG
+
CCCCCGGGGGGGGGGGGGGGGGGGGGGGGGGGGGGGGGGGGGGGGGGGGGGGGGGGGGGGGGGGGGGGGGGGGGGGGGGGGGGGGGGGGGGGGGFGGGGGGGGGGGGGEGGGGFGGGGGGECGGGGGGGGGGGGGG,@EGFGGDGGGGGGGGGGGCEGGGGGGGGGGGGGDGFGDFFGGFFECGGCFGGGDGDFCFGGGGGFGGAGGDFFGGGGG@C=,@*@B5CBB>ABFF:CF@A=GGEFFFGGC47C:
@M03364:276:000000000-BLYN8:1:1101:15874:3488 2:N:0:1
GGACTACAGGGGTTTCTAATCCTGTTTGCTCCCCACGCTTTCGAGCCTCAGTGTCAGTTACAGGCCAGAGAGCCGCTTTCGCCTCCGGTGTTCCTCCATATATCTACGCATTTCACCGCTACACATGGAATTCCACTCTCCTCTCCTGCACTCAAGTCTCCCAGTTTCCAATGCACACAATGGTTGAGCCACTGCCTTTTACATCAGACTTAAGAAACCACCTGCGCTCGCTTTACGCCCAATAAATCCGG
+
CCCCCFFGGGGGGDGGGF,FGGGGFGGGGGGGGGGGGGGGGGGFEGGGGGFFGGGFAFGFGGGGGDGEFFFGGGGG>EFGGGGEEGGGGGGGFGGGGGGGGGGGGGGGGGGGGGGGGGGGGGGGGGGGFBEGGGGGADFGGGGGGCFC@DGGFG8A;;@DGFFG<FFGGDFFEFFGGDC6EFGGGDGDFFGDC6@,27;,5CACC7C>C9<@DGFCCFDCFCA=2BB*(:?67CFE4(CCE38;7>:);>D
@M03364:276:000000000-BLYN8:1:1101:20591:3559 2:N:0:1
GGACTACAGGGGTTTCTAATCCTGTTCGCTCCCCACGCTTTCGCACCTGAGCGTCAGTCTTTGTCCAGGGGGCCGCCTTCGCCACCGGTATTCCTCCAGATCTCTACGCATTTCACCGCTACACAGGAAATTCCACTACCCTCTACCATACTCTAGCTTGCCAGTTTTGGATGCAGTTCCCAGGTTGAGCCCGGGGATTTCACATTCACCTTAACACTCCACTTACGCCCGCTTTACCCCCGTTACTCCCG
+
CCCCCFGGAFGCCCFGGFCDCFGGGGGECFFGGGGDGGGGFFCC:F@,CDGGDFEE7E99F9<,C<AF,B:CFEGGGFCFFE=CCGCFC7=EFFFCF=<9FGFE=A,DFFE:FG9EGGCE:F,D9CADDDGCDF9FF8EGCCFGGFG?9,3BFDE7D;FGGGGGG9,;DE8,4:,5@EFGG9,33,,41;8>E88C::,<+=7++=F+1*80:+?D**<;AG+/)2,)(2)))//)*)31:)(09*9)99/
@M03364:276:000000000-BLYN8:1:1101:12127:3576 2:N:0:1
GGACTACCGGGGTTTCTAATCCTGTTTGCTCCCCACGCTTTCGAGCCTCAGTGTCAGTTACAGGCCAGAGAGCCGCTTTCGCCTCCGGTGTTCCTCCATATATCTACGCATTTCACCGCTACACATGGAATTCCACTCTCCTCTCCTGCACTCAAGTCTCCCAGTTTCCAATGCACACAATGGTTGAGCCACTGCCTTTTACATCAGACTTAAGAAACCACCTGCGCTCGCTTTACGCCCAATAAATCCGG
+
CCCCCFFGGGGGGGGGGGGGGFGGGGGGGGGGGGGGGGGGGGGGGGGGGGGGGGGGGGGGGGGGGGGGGGGGGGGGGGGGGGGGGGGGGGGCGGGGGFGGGGGFFGGGGGDGGGGGGGGGGGGGFFFFFGFGGGGGGGFGGGGGGGGGGGGGGFFGGGGFFFGGGFFADGFGGGGGGGEFCGCG9@FGGFGGGCF?FGFF+8,=B+55CFCCF8DGDF8CFGFBD52A@?DEG57>EFGGG>@FGC7)09:
@M03364:276:000000000-BLYN8:1:1101:9763:3594 2:N:0:1
GGACTACCGGGGTTTCTAATCCTGTTTGCTCCCCACGCTTTCGAGCATCAGCGTCAGTTACAGACCAGAGAGCCGCCTTCGCCACTGGTGTTCCTCCATATATCTACGCATTTCACCGCTACACATGGAATTCCACTCTCCTCTTCTGCACTCAAGTTCCCCAGTTTCCAATGACCCTCCCCGGTTGAGCCGGGGGCTTTCACATCAGACTTAAGAAACCGCCTGCGCTCGCTTTACGCCCAATAAATCCG
+
C<CCCCFCFGGGGGG<FGCFCE<FFGGGGGGGGGDCGGGGGGGCFGCFGFEFFGCEGGGGGFFAEFFGG@CFGGEGGGGGGGF:FFGFGGGDGEGFCFGFF,EEEEFGGGGGGCEFEGGGGGCGGFGGGFG@FGG:EDC<EFF9FGGGGGEGFFC@FFGGGGGGGGGGGGCEEAAGGCGGDEGGEEGFC7DEEC5:CE56C:<DAFFGGCG>FF>7+9EGEGFF?53@;FBEDCD2BBGEE>6FG*94F<9
@M03364:276:000000000-BLYN8:1:1101:21968:3607 2:N:0:1
GGACTACTGGGGTATCTAATCCTGTTTGCTCCCCACGCTTTCGCACCTGAGCGTCAGTCTTTGTCCAGGGGGCCGCCTTCGCCACCGGTATTCCTCCAGATCTCTACGCATTTCACCGCTACACATGGAATTCCACTCTCCTCTTCTGCACTCAAGTCTCCCAGTTTCCAATGACCCTCCCCGGTTGAGCCGGGGGCTTCCACATCAGACTTAAGAAACCGCCTGCGCTGGCTTTACGCCCAATAAATCCG
+
CCCCCGGGGFGGGGGGGGEFFFGGGGGGGFFGGGGGGGGGGGGGEFGGGGGGGG7BCGGGFGGGGGAFFCFDGCF@F@CFFGGGGGGGGGGCGFGGGGGDDFFGGFCEE+FF<FFFCFGDCCEC,4FGFDFGGGFGAFFDFFGFAFGGGFFFC>,=;DDE9EFGFFGGDC9DEGFGGGGGG>:*CC8<,?FDCE>EDEG*2;CGFGGG46477CF+:C87>EBBFF(<9))00*7462;EGBBFDC6<:<1
@M03364:276:000000000-BLYN8:1:1101:9252:3668 2:N:0:1
GGACTACTCGGGTTTCTAATCCTGTTTGCTCCCCACGCTTTCGAGCCTCAGTGTCAGTTACAGGCCAGAGAGCCGCTTTCGCCTCCGGTGTTCCTCCATATATCTACGCATTTCACCGCTACACATGGAATTCCACTCTCCTCTCCTGCACTCAAGTCTCCCAGTTTCCAATGCACACAATGGTTGAGCCACTGCCTTTTACATCAGACTTAAGAAACCACCTGCGCTCGCTTTACGCCCAATAAATCCGG
+
CCCCCGGGGEEGGGGGGGGGGGGGGGGGGGGEGGGGGGGGGGG8EFGF<EFFGGGGGGF,CEF8FFGGEFFFGGGGGGGGGGGBFFFGGGGGGGGGGGFGF,EEFFGGGGEEGGGGFFGGCEGGGGGFGGGGGECGFFFGGGGGGGFG8@FGGGGG=CFGGGGGGGGGFDF9?FF9,=++6=FFGD64,@DFFFD8@FFF?CE7AD7?C*2<BFCCGFFGFGAB2*:A46))99C:;@GGD51)>FFCGGD
@M03364:276:000000000-BLYN8:1:1101:14588:3674 2:N:0:1
GGACTACAAGGGTTTCTAATCCTGTTTGCTCCCCACGCTTTCGAGCCTCAGTGTCAGTTACAGGCCAGAGAGCCGCTTTCGCCTCCGGTGTTCCTCCATATATCTACGCATTTCACCGCTACACATGGAATTCCACTCTCCTCTCCTGCACTCAAGTCTCCCAGTTTCCAATGCACACAATGGTTGAGCCACTGCCTTTTACATCAGACTTAAGAAACCACCTGCGCTCGCTTTACGCCCAATAAATCCGG
+
CCCCCGGGGGGGGGGGGGGGGGGGGGGGGGGGGGGGGGGGGGGGGGGGGGGGGGFGGGGGGGGGGDGFGGGGGGGGGGGEEGGGEGGDEGGFFGGGGGGGGGGGFGGFGGGGGG9FGDEEGGGGGGGCAFDGDGGGE@GGGG?CFGGGGGGFFGCFFEFCEFGGGGGGGFFGGGGGGGGFGGGGF>FGF7DC?EFFGGGGFGGGFG57;C9D7+<CGG6CFCAEBAFFF4;?GGC64>:BC>3)2:8?DD<
@M03364:276:000000000-BLYN8:1:1101:14494:3676 2:N:0:1
GGACTACAGGGGTATCTAATCCTGTTTGCTCCCCACGCTTTCGCACCTGAGCGTCAGTCTTCGTCCAGGGGGCCGCCTTCGCCACCGGTATTCCTCCAGATCTCTACGCATTTCACCGCTACACCTGGAATTCTACCCCCCTCTACGAGACTCAAGCTTGCCAGTTTCAAATGCAGTTCCCAGGTTGAGCCCGGGGATTTCACATCTGACTTAACAAACCGCCTGCGTGCGCTTTACGCCCAGTAATTCCG
+
CCCCCGGGGGGGGGGGGGGGGGGGGGGGGGGGGGGGGGGGGGGGGGGGGGGGGGGGGGGGGGGGGGGGGDGGGGGGGGCGGGGGGGGGGGGGGGGGGGGFFGGGGGGGGGGGGGGGGGGGGGGGGGGGCGGGGGGGGGGGGGGGGGGGG>G7FG8FGFGCDCGCEFGGGFFGGGGGGFFGGGF>FFGCG?FFEGGGCEFDGGGGFGF@FCCFC>FC75@F>EB??FFF?@DEG3C)18EG=5:)::@:::0
@M03364:276:000000000-BLYN8:1:1101:25102:3678 2:N:0:1
GGACTACCCGGGTTTCTAATCCTGTTTGCTCCCCACGCCTTCGCACCTGAGCGTCAGTCTTTGTCCAGGGGGCCGCCTTCGCCACCGGTAGTCCTCTAGATCTCTACGCATTTCCCCGCTACACCTGGAATTCTACCGCCCCCTACAAGACGCTAGCCTGCCAGTTTCGACTGCAGTTCCCAGGTTGAGCCCCGGGATTTCACATCCGACTTGACAGACCTCCTGCGTGCGCTTTACGCCCAGTAATTCCG
+
@668<FFFGGGFGGC,6CFCEGD96C@FGG,CFGGG7@,;CEF7F7:E<EFCFEFG76CCC9FEFAEE,B:7:+6+@B,=DGDG:EF>+7+:?,,B?<<<B5@EF9E=CCG=9,,:A+@@BCF=B3A,3:AFGGGEF++88++04D,,@8,0+6BE7,7>BFGFBFG;5**6;,4>DB:,,6,1CF@8,2B***3**3*<++4;7C<CCC9/***+**/1)084:@>5(83<<C*641/:E),/27=):7*
@M03364:276:000000000-BLYN8:1:1101:12421:3686 2:N:0:1
GGACTACTCGGGTTTCTAATCCTGTTTGCTCCCCACGCTTTCGAGCCTCAGCGTCAGTTACAGACCAGAGAGCCGCCTTCGCCACTGGTGTTCCTCCATATATCTACGCATTTCACCGCTACACATGGAATTCCACTCTCCTCTTCTGCACTCAAGTTTCCCAGTTTCCAATGACCCTCCCCGGTTGAGCCGGGGGCTTTCACATCAGACTTACGAAACCGCCTGCGCTCGCTTTCCGCCCAATAAATCCG
+
CC@CCGGGFGGGGGGGGGFGGGGGGGGGGGGEFGGGGCEGGGGGGGGGGGGGGGCFGGGGGGGGGGGGGFFGFGGGGGGGGGGGGGGFCFGGGGGGGGGGGGFGGGGGGGGGFFGGGGGDGEC@9EGFFFGGGGGE=E9FGGGGGGGGGFEAEGGGGGGGGFGCDFFGGGE9,>DD8?FCE8CGG63,5,@CEGGGGGGGGG7FFFGGD?<C:+:<FDGD>E303A93(0.)9**)1:EG*5276F44*95
@M03364:276:000000000-BLYN8:1:1101:15879:3760 2:N:0:1
GGACTACTAGGGTTTCTAATCCTGTTTGCTCCCCACGCTTTCGCACCTGAGCGTCAGTCTTCGTCCAGGGGGCCGCCTTCGCCACCGGTATTCCTCCAGATCTCTACGCATTTCACCGCTACACCTGGAATTCTACCCCCCTCTACGAGACTCAAGCTTGCCAGTTTCAAATGCAGTTCCCAGGTTGAGCCCGGGGCTTTCACATCTGACTTAACAAACCGCCTGCGTGCGCTTTACGCCCAGTAATTCCG
+
CCCCCGGGEGGGGGGGGGGGGGGGGGGGGGGGGGGGGGGGGGGGDGGG<EGGGGGGGGGGGGGGGGGGFCCFGGGGGGGGGGGGGFFGGDGGGGG9F8FGGGGGGGGGGEGGGGGGGGGGCGGGGGGFGFGGGGFGG=6FGGGG9FDC7:CCFGGGGGF::CFCBEFGFG,,5;9@FGGGGFC8FGFGFC8D>EG5*BCGGCF+@FFFCGGGG7DFGFGFFDFF=A3.8DBEDDG9=6CCEF1F*:6>GGC
@M03364:276:000000000-BLYN8:1:1101:16563:3762 2:N:0:1
GGACTACACGGGTTTCTAATCCTGTTTGCTCCCCACGCTTTCGAGCCTCAGTGTCAGTTACAGGCCAGAGAGCCGCTTTCGCCTCCGGTGTTCCTCCATATATCTACGCATTTCACCGCTACACATGGAATTCCACTCTCCTCTCCTGCACTCAAGTCTCCCAGTTTCCAATGCACACAATGGTTGAGCCACTGCCTTTTACATCAGACTTAAGAAACCACCTGCGCTCGCTTTACGCCCAATAAACCCGG
+
CCCCCGFGGGGEGGCAFGGGGGGGGGGGFGCFGGGDGGGGGGGGGGGGGFGGGGGGGGGGGGGGGGGGGG8FFGGGGCEEGGGGGBFEEDGGGGEFGGGGGCFFGGGGGGGEFF9FFC7CCFGFGGGGCCFFGFGGFEDGGFGFGFGGGFFCF>DFEGGGGGCGGDFF=DGG?CFFFGGDGGGGGG?7CD,3CFGGG,@9;?ACE7;>FFCG7;CD5CD,?EF259=>(:>AC7BEFDCEG3(A77*,8)2
@M03364:276:000000000-BLYN8:1:1101:14595:3768 2:N:0:1
GGACTACCAGGGTATCTAATCCTGTTTGCTCCCCACGCTTTCGCACCTGAGCGTCAGTCTTCGTCCAGGGGGCCGCCTTCGCCACCGGTATTCCTCCAGATCTCTACGCATTTCACCGCTACACCTGGAATTCTACCCCCCTCTACCATACTCTAGCTTGCCAGTTTTGGATGCAGTTCCCAGGTTGAGCCCGGGGATTTCACATTCAACTTAACAAACCACCTACGCGCGCTTTACGCCCAGCAATTCCG
+
CCCCCGGG@FGGGGGGGEFGGFGGGGGGGGGGGGGFEGGGGGGGGGGFFCFGGCCFGFGGGGFGGGFGGGEGGGGGGFGGGGFGGGGGG7?FGGGGGGEGGG9FGFGFGCF:FEGGFCGGGGGGGGGFD8DGEF;;EEFGGDGGFDGGGEGGGFEFFFGGFGACFGGG8*@EEGGGGGGGGGGFGG66?7FGEEDEGGGGGGGCFF>77:CFGFGF7CC58F>(668D9@B>CD*6@1CC=>1)2264CF9
@M03364:276:000000000-BLYN8:1:1101:7575:3806 2:N:0:1
GGACTACCCGGGTTTCTAATCCTGTTTGCTCCCCACGCTTTCGCACCTCAGTGTCAGTATCAGTCCAGGTAGTCGCCTTCGCCACTGGTGTTCCTTCCTATATCTACGCATTTCACCGCTACACAGGAAATTCCACTACCCTCTACCATACTCTAGCTTGCCAGTTTTGGATGCAGTTCCCAGGTTGAGCCCGGGGATTTCACATTCAACTTAACAAACCACCTACGCGCGCTTTACGCCCAGTAATTCCG
+
CCCCCGGGGGGGGGGGGGGGGGGGGGGGGGGGGGGGGGGGGGGGGGGGGGGGGGGGGGGGGGFGGGGGGGGGGGGGGGGGGGGGGGGGGGGGGGGGGGGGGGGGGGGFGGGGGGGGGGGGGGG<EGFCGGGGGGGGGGGGGGGFGGGGGGFFGGGGGGGGGGGGGGGGGGGGGGFGGGGG8BFGGGGGFG3DECEEC>EGGGGGFGGDGGGFG7>CFCFGFGFFEFFF@FFFGGGEFFGGC536:+@EGD2
@M03364:276:000000000-BLYN8:1:1101:17348:3814 2:N:0:1
GGACTACAAGGGTATCTAATCCTGTTTGCTCCCCACGCTTTCGAGCCTCAGCGTCAGTTACAGACCAGAGAGCCGCCTTCGCCACTGGTGTTCCTCCATATATCTACGCATTTCACCGCTACACATGGAATTCCACTCTCCTCTTCTGCACTCAAGTTTCCCAGTTTCCAATGACCCTCCCCGGTTGAGCCGGGGGCTTTCACATCAGACTTAAGAAACCGCCTGCGCTCGCTTTACGCCCAATAAATCCG
+
CCCCCFGGCEGGGGGGGGGGGGGGGGGGFEFFGGGGCGGGGGGGGGGGGGGGGGGGGGFGGGFFFGGGGGGGGGGGGGGGGGGDGFGFF?CFFGG9FEFGGFEEGGGGCCFGGGGGFEGGGGGGGGGGGGGGGGGGGFBGDFGGGG9EC;EFF,EFFGFGDFGGGGGGGGFDFGGGG,@CEEGGFGG,5DD>6CG**:44;8F>@4CGF*;:+B8DGGGGFGF@FFFE,8BFG55AFFDCEFB5*:99CFC
@M03364:276:000000000-BLYN8:1:1101:10215:3817 2:N:0:1
GGACTACTCGGGTTTCTAATCCTATTTGCTCCCCACACTTTCGAGCCTAAGCGTCAGTGATAGCCTAAGTTCTCGCCTTCGCCACTGGTGTTCTTCCATATATCTACGCATTCCACCGCTCCACATGGAATTCCAGAACTCCCTCCTACACTCTAGATTAACAGTTTTTGATGCAAACTCCCGTTAGGCAAATGTCTTTCATACTCAACTTATTAATCCCCCTGCGCCCGTTTTACGCCCAGTAAATCCGG
+
CCCCCGG9@FGGG7FGGFGGGGGEEGGGGGGGGGGGGGGGGGGGGGGG,CEFGGGGGGFCD9F,C<F8,C@@,CFGGGGGGGEEFGGGGGGFGGGGFDFGGGGGGGFFGGDGCAFGGGGG7FCG,4FEFCGGGGA,4,95E,>?,>,,>,==DGGGF>9DF,@DFEG98=E,,7EE,83E,,63D++,8D8,,@,,7DC75+,5++=+0+2+?+++5?;9***00:99-3*3;C+*/5:8/)8+C++96)9
@M03364:276:000000000-BLYN8:1:1101:22084:3838 2:N:0:1
GGACTACCCGGGTATCTAATCCTGTTTGCTCCCCACGCTTTCGCACCTGAGCGTCAGTCTTTGTCCAGGGGGCCGCCTTCGCCACCGGTATTCCTCCAGATCTCTACGCATTTCACCGCTACACATGGAATTCTACCCCCCTCTACAAGACTCTAGCCTGCCAGTTTCGGATGCAGTTCCCAGGTTGAGCCCGGGGATTTCACATCCGACTTGACAGACCGCCTGCGTGCGTTTTACGCCCAGTAATCCCG
+
<@CBC@@C@FG>FCG<FG9FFCCDFGGGEEF<FC<@F@FBFCFE:E@FEFCFGGB,B<ECA<<@@CFEEF7FCGDG@B@=D7FEFFCGGEGFGAAED8?99EFC=,CFFCCCEC9?<FE@+@,,CF<DDC?ADD9,=DFGE8EC3EF@9@F2DEF@EF98,@8?D9FGE5>>EFC<9,,2D9C*>9E,=;6A7*=4>**3CFCG66DD*7CCFFC74*/15C)3251)(8@)*1*662*:5;(0:*0)*9*
@M03364:276:000000000-BLYN8:1:1101:20986:3892 2:N:0:1
GGACTACTCGGGTTTCTAATCCTGTTTGCTCCCCACGCTTTCGCACCTGAGCGTCAGTCTTTGTCCAGGGGGCCGCCTTCGCCACCGGTATTCCTCCAGATCTCTACGCATTTCACCGCTACACTTGGAATTCTACCCCCCTCTACAAGACTCTAGCCTGCCAGTTTCGGATGCAGTTCCCAGGTTGAGCCCGGGGATTTCACATCCGACGTGACAGTCCGCCTGCGTGCGCTTTACGCCCAGTAATTCCG
+
CCCCBFGDGGGGGDEFFC<EGGGGEFGGGGGGGCFCFGC7CGGEGCBFFFFGGGGGGCEGCGFFG6CFGGGGGGGFGG@FGG,?FEFEE>@,FEF?EEGFCEFFCGGFGEGC?C,<E7@>EGCC,7FF@FG8;DFF988C@C=?=FGG?DCCCFGFGGGCGF8D,E,,3*3:ED9E,@F,>EFE?C,41;BF*=*:5*?+3@?+;4CCD/):>C879*538=)01;>E6>BDDG3<7(***)497*=)7:0
@M03364:276:000000000-BLYN8:1:1101:14626:3922 2:N:0:1
GGACTACAAGGGTTTCTAATCCTGTTTGCTCCCCACGCTTTCGAGCCTCAGTGTCAGTTACAGGCCAGAGAGCCGCTTTCGCCTCCGGTGTTCCTCCATATATCTACGCATTTCACCGCTACACATGGAATTCCACTCTCCTCTCCTGCACTCAAGTCTCCCAGTTTCCAATTCACACAATGGTTGAGCCACTGCCTTTTACATCAGACTTAAGAAACCACCTGCGCTCGCTTTACGCCCAATAAATCCGG
+
CCCCCGGGGGGGGGGGGGGGGGGGGGGGGGGFGGGGGGGGGGGCGGGFGGGGGGGGGGGGGGGGGFGGGGFGGGGGGGGAGGGGGGGEGGGGGFGGGGGGGGCFFFGGGGGGGGGGGFCCCFGGFGGGFEGGGFEGGFFGGGFFFFGGG?FFG?FCGGGGGGFEFGGG:DDF,@DFFGG6DF,@FGF8FGDDFGCCGGGGCFEGFGGCGFF7=F7CGGGC5CF2<549AEDFGF7>;(BCC>@F*:C?2)2
@M03364:276:000000000-BLYN8:1:1101:8416:3937 2:N:0:1
GGACTACTAGGGTATCTAATCCTGTTTGCTCCCCACGCTTTCGAGCCTCAGTGTCAGTTACAGGCCAGAGAGCCGCTTTCGCCTCCGGTGTTCCTCCATATATCTACGCATTTCACCGCTACACATGGAATTCCACTCTCCTCTCCTGCACTCAAGTCTCCCAGTTTCCAATGCACACAATGGTTGAGCCACTGCCTTTTACATCAGACTTAAGAAACCACCTGCGCTCGCTTTACGCCCAATAAATCCGG
+
CCCCCGGGGGGGGFGGGGGGGGGGGGGGGGGFGGFGGGGGGGGGGDGGGGGGGGGGGGGGGGGGGGGGGGGGGGGGGGGGGGGCEGGGFGFFGGGGGFGGGGGFGGGGGGEGFGFFFCFEFGGGGGGGGGGGGGGGGGGGGGCFFGGGGGGGGGFGGGGGGEGGFGFCGGGGGGDAFGG69BDFDEGGFDCFFGGGGGGGGGGGFGGFFCD:@CGGGG:@>>AEDF9?A>AFGG7>>5*4A)6;>@CE67:
@M03364:276:000000000-BLYN8:1:1101:15905:3960 2:N:0:1
GGACTACTGGGGTATCTAATCCTGTTTGCTCCCCACGCTTTCGAGCCTCAGCGTCAGTTACAGACCAGAGAGCCGCCTTCGCCACTGGTGTTCCTCCATATATCTACGCATTTCACCGCTACACATGGAATTCCACTCTCCTCTTCTGCACTCAAGTTTCCCAGTTTCCAATGACCCTCCCCGGTTGAGCCGGGGGCTTTCACATCAGACTTAAGAAACCGCCTGCGCTCGCTTTACGCCCAATAAATCCG
+
CCCCCGGGGGGGGGGGGGGGGGGGGGGGGAGFGGGG:FGGGGGGCGGGGGGGGGFFGGGGGGGGGGGGGCGGGGGGGGGGGGDGGGFGFFGGCFGFGGGGGGFGGGGGGGGGDC9EECFGGGGGGFFGGGGGGGGGGGD=E9D8EFDFGGF?FF@FEFCGGGGGFCCE=FGGEGGGGGGGGGDGGGGGGGGEDCCE5:E?>BCF>CGGGGGGGG7DFGFF>CA@0A>D0588DCFAF08C5:3>CCBBG69
@M03364:276:000000000-BLYN8:1:1101:22513:3997 2:N:0:1
GGACTACACGGGTTTCTAATCCTGTTTGCTCCCCACGCTTTCGCACCTGAGCGTCAGTCTTTGTCCAGGGGGCCGCCTTCGCCACCGGTATTCCTCCAGATCTCTACGCATTTCACCGCTACACCTGGAATTCTACCCCCCTCTACAAGACTCTAGCCTGCCAGTTTCGGATGCAGTTCCCAGGTTGAGCCCGGGGATTTCACATCCGACTTGACAGACCGCCTGCGTGCGCTTTACGCCCAGTAATTCCG
+
CCCCCGGGFGGGEFFGGGGGGFFGGGFGGGGGGGGGFGGGGGGGGFGGGECFGCFGGGGGGGGGGGGGGDFEFGGGGGGGGGFGGGGGGGGGG9,BFGGAFDGGGGGGGG>@C<FFFGGGEGGGFFGGGGGGF?DGGGGGDGGGFFFFGGGG?9EFGFGGGGGGGCFFGDEGCGGGGGGGGFFGGFDGGCGFGGGGGGGGGGGGFGC<5DDGGGD+6C@GBG53(79DBE>EGGGAF?GGGD:?F*9AGF9
@M03364:276:000000000-BLYN8:1:1101:17302:4000 2:N:0:1
GGACTACACGGGTGTCTAATCCTGTTTGCTCCCCACGCTTTCGAGCCTCAGTGTCAGTTACAGGCCAGAGAGCCGCTTTCGCCTCCGGTGTTCCTCCATATATCTACGCATTTCACCGCTACACATGGAATTCCACTCTCCTCTCCTGCACTCAAGTCTCCCAGTTTTCAATGCACACAATGGTTGAGCCACTGCCTTTTACATCAGACTTACGAAACCACCTGCGCTCGCTTTACGCCCAATAAATCCGG
+
--ABC@AEGGGGG7FDFGFCEFGGFGGFGGGEFCFCGGGGGGGGGCFGGGGFGGEFGGCFCFFAFEDGFG8F@FFGBFDE@G@FFFGGGGGGGGGGGCCEFDEFFGG<CEEEFF9FEBEEGGCFFFEFFFFGAFF9@FGGFGGDCFG8=EDD=?DGGGGG9DFFGCF,@@==EFCF9E6EF,8;,@87?EFGGFBDC>C,?DGCA8;;9>+B+***;96CF*@4>>2;=56;:*1>5<EGG):4*2@30//
@M03364:276:000000000-BLYN8:1:1101:16005:4000 2:N:0:1
GGACTACAGGGGTTTCTAATCCTGTTTGCTCCCCACGCTTTCGAGCCTCAGTGTCAGTTACAGGCCAGAGAGCCGCTTTCGCCTCCGGTGTTCCTCCATATATCTACGCATTTCACCGCTACACATGGAGTTCCACTGTCCTCTTCTGCACTCAAGTCTCCCAGTTTCCAATGCACTTCTTCGGTTGAGCCGAAGGCTTTCACATTAGACTTAAAAGACCGCCTGCGCTCGCTTTACGCCCAATAAATCCG
+
CCCCCGFGGGGGGGGGGGGGGGGGGGGGGGGGGGGGGGGEGGGFFGGGGGGGGGGFGGGFGGGGGCFGGGGGGG:FGGGGEGGGGGDGFGGGGGGGGGGGGGGDGFGGGGGGGGGGGGB=FEGG@FAFEGGGGGFGGGGGGGGGGGGGGGGG8DG,EEFGGGGGGGFC8EAFGGGGG8DCFGGDGG6CGGDGGC>EGGGGGGGGFF7<=?F+:B8+=76C>E492A@FFFF3/18)A@GGGE1=CGF?DFC
@M03364:276:000000000-BLYN8:1:1101:7250:4041 2:N:0:1
GGACTACCAGGGTTTCTAATCCTGTTTGCTCCCCACGCTTTCGAGCCTCAGCGTCAGTTACAGACCAGAGAGCCGCCTTCGCCACTGGTGTTCCTCCATATATCTACGCATTTCACCGCTACACATGGAATTCCACTCTCCTCTTCTGCACTCAAGTCCTCCAGTTTCCAATGACCCTCCCCGGTTGCGCCGGGTGCTTTCCCATCATACTTAAAGAACCGCCTGCGCTCGCTTTACGCCCAATAAATCCG
+
CCCCCGGGGGGGGGGGGGGGGGGGGGGGGGGGGGGGGGEECFCDGGGGGGGGGGGGGGFGGGGGGGFFEGGGG@:FECFDFGGGDCGFGGGGGGFFGEFFCGEEG9FGFGGGG9EGGGGEGGGGGCFGD9,AAEFGG8DCEFFGGGGAEFGGGFFEDG9ED8FGGGGGDE,>,>D,=@DGECEEB88,@CEEGG8C5DC:82<>A7*+1BGG+:8+84CE?E>(4A9>(8>:DFC3A?G8CB(5CF99>C3
@M03364:276:000000000-BLYN8:1:1101:25650:4058 2:N:0:1
GGACTACAGGGGTATCTAATCCTGTTTGCTCCCCACGCTTTCGAGCCTCAGGGTCAGTTACAGGCCAGAGAACCGCTTTCGCTTCCGGCGTTCCCCCATATAGCTACGCATTTCACCGCTACACATGGAATTCCACTCTCCTCTCCTGCACTCAATTCTCCCAGTTTCCATTGCACACCATGGTTGAGCCACTGCCCTTTACTGCAGACTTAAGTAACCACCTGCGCTAGCTTATCTCCCAATAAATCCGG
+
B9@8AF?8,CC7@FE,CE,C@@FAE<<CE9,CFCGE+@7B,@FG<F@FGDE,,;,E<6,CF9E8DB8,,@E,:@++@C<FCG,B=E:>+6>7CB,,84B@AA,,,5??+8+4,:@EB7=@>E9=CAE8F,E=BFFDFGDE,68=,>,,8,@DF,8D,3=,E,,D>;,,DG,,@=FFGF++,,67@:D7,,6D,393,6,4=<,++=974*+++5+2:@9,*4/(-2(/0))+4++1+)?EGF;AF+87>DC
@M03364:276:000000000-BLYN8:1:1101:5422:4062 2:N:0:1
GGACTACCAGGGTTTCTAATCCTGTTTGCTCCCCACGCTTTCGAGCCTCAGCGTCAGTTACAGACCAGAGAGCCGCCTTCGCCACTGGTGTTCCTCCATATATCTACGCATTTCACCGCTACACATGGAATTCCACTCTCCTCTTCTGCACTCAAGTCCTCCAGTTTCCAATGACCCTCCCCGGTTGAGCCGGGGGCTTTCACATCAGACTTAAAGAACCGCCTGCGCTCGCTTTACGCCCAATAAATCCG
+
CCCCCGGFGGGGGGGGGGGGGGGGGGFGGGGGGGGGGGGGGGGGGGGGGGGGGGGGGGGFGGGDGCGGGGGGGGEGGGGGGGGGGGGGGGGGGGGGGFGGGGGGGGGGGGEFGGGGGGGGGEFGGCFGFFDGGGGGCED@FFFGGGGGGGGGGGFGGFEFGGGGGGGG8EGFFFGD8DF@=BEEFEGGCGCEEGECDGGDDFFCAFC=FGGC88CDGGGG3CB<6FFE9DEEDFG9F:G8C>(0CF4<FFD
@M03364:276:000000000-BLYN8:1:1101:11293:4078 2:N:0:1
GGACTACTCGGGTTTCTAATCCTGTTTGCTCCCCACGCTTTCGCACCTGAGCGTCAGTCTTTGTCCAGGGGGCCGCCTTCGCCACCGGTATTCCTCCAGATCTCTACGCATTTCACCGCTACACCTGGAATTCTACCCCCCTCTACAAGACTCTAGCCTGCCAGTTTCGGATGCAGTTCCCAGGTTGAGCCCGGGGATTTCACATCCGACTTGACAGACCGCCTGCGTGCGCTTTACGCCCAGTAATTCCG
+
CCCC@FFG@FDFFEGGGGEFGE9FFGFGGGGGGGGD@CE@FGGGEGGFGGC@@FC:CCFFGFGF<<6F@BCC@@FGGGDGFG:FEFGGFGFCCCF,BFFFFGGGGGCCB+BCFC,C9?BE7CEGDFGD88?FGGD=9=?@EGEFB;E9@,85:9ED,6>8C:@,@DCEC3CEEF,<;F?<ACC5>DGFC,,1:=E5CE:CG>ECAF4<G57C77>>45**8=B(256D?77>D**6/:C8*5:FG>=97F*
@M03364:276:000000000-BLYN8:1:1101:16390:4082 2:N:0:1
GGACTACCCGGGTTTCTAATCCTGTTTGCTCCCCACGCTTTCGAGCCTCAGTGTCAGTTACAGGCTAAAGTGCCGCTTTCGCCACTGGTGTTCTTCCATATATCTACGCATTTCACCGCTACACATGGAGTTCCACTGTTCTCTTCTGCACTCAAGCCTACCAGTTTCCAATGCACTTCCTCGGTTGTGCCGAATGCTTTCACATTAGACTTAAAAGACCCCTTCGGCGCGCTTTACGCCCATAAACTCCG
+
CCC<CFFFGG+7@FC<FG,EFEFDEFFGGCFEC7EC:FFGF<FCA@FFC8F@FFGAFG9FEFGFG,E,,C,,,C@FGDFFFC@4,,666,,B5@E<??E9FF9,95?DF,BF?C?F5CFC+7,?EFGE,9AFGGG,E8D,@DF@=EGGF8EC84@D,+6,8,,,CDC,,,3@,@D,92,,7@++C+=++CCEC888,@C7C9;+<9D752;C++2+5*,,*43))*)*()2):8C3+(=BC)()2;6)*2*
@M03364:276:000000000-BLYN8:1:1101:9789:4110 2:N:0:1
GGACTACTCGGGTTTCTAATCCTGTTTGCTCCCCACGCTTTCGAGCCTCAGTGTCAGTTACAGGCCAGAGAGCCGCTTTCGCCTCCGGTGTTCCTCCATATATCTACGCATTTCACCGCTACACATGGAATTCCACTCTCCTCTCCTGCACTCAAGTCTCCCAGTTTCCAATGCACACAATGGTTGAGCCACTGCCTTTTACATCAGACTTAAGAAACAACCTGCGCTCGCTTTACGCCCAATAAATCCGG
+
CC9CCGCGGGGDGGGGGGGGGGGGGGGGCFEEFGGGGDGGG<FFFGGGGGGFGGGGGGGGGGDF<B,CF<F>DFGGDGFAGGDEGGGGEGFGG9=?F@FFFGGAFFGGGGD7FGGGGGGGGGFGG?EFGGGGGAEGDCDFGGGGGFFGGGGFGGCEGG9E,D8DDDE=FGGCEFFDFGGGGGFGFD,CECCFG6FFCGG7FF:CFCG*7?@GGGCCDF,@6CF@45>DD5BDGGG6?=4:=:@F7DF7CC7
@M03364:276:000000000-BLYN8:1:1101:25376:4116 2:N:0:1
GGACTACTAGGGTTTCTACTCCTGTTTGCTCCCAACGCTTTCGAGCCTCAGTGTCAGTTACAGGCCAGAGAGCCGCATTCGCCTCCGGTGTTCCTCCATATATCTACGCATTCCACCGCTACACATGGAATTCCACTCTCCTCTCCTGCACTCAAGTCTCCCAGTTTCTAATGCACACAACGGTTGAGCCACTGCCTTTTACATCAGACGTAAGAAACCACCTGCGCTCGCTTTACGCCCAACAAATCCGG
+
ACC@@,66@CFFG<BFFE<9<C<66@<F,,C<,,66,@C;DGCF@CFGG<EEEGEEFC@<@E,;C7F@8EFF7,7C+,BC,,,,8,:7866,,,9,,4?@?F,AF9,=CE,F,59?F7C=CFGF@8E8FFG8FGGG,,>,@D6?E>,,8@ECGG@DBD9D3,=EG,>=,7=3EC,=EFC3++@B++,<,@D,,@D6E3@C+=72;85***3;7CC2;C,1@744)3(00??>G4+>408:75(8*5=E*/)
@M03364:276:000000000-BLYN8:1:1101:22667:4125 2:N:0:1
GGACTACACGGGTTTCTAATCCTGTTTGCTCCCCACGCTTTCGAGCCTCAGCGTCAGTTACAGACCAGAGAGCCGCCTTCGCCACTGGTGTTCCTCCATATATCTACGCATTTCACCGCTACACATGGAATTCCACTCTCCTCTTCTGCACTCAAGTCCTCCAGTTTCCAATGACCCTCCCCGGTTGAGCCGGGGGCTTTCACATCAGACTTAAAGAACCGCCTGCGCTCGCTTTACGCCCAATAAATCCG
+
CCCCCGGGGGGGFGGGGCGGGDFGGGGGGGGGGGGGGGGGGDFFFCFFGGGFGCGGGFGFCFGGGGAFFGGGGGGGGGGGGGGGGGGGGFEEEFFGGGFAFGGGGGGGGDFGGGGGGGGGGGGGGGG?FFGGGGGCGGDG8=8DGFGFG;FGGG8AD=BF9EFGFCAFGGCEDFGG8EEGGGDGGGDGC8FEGGG>5:FC?FGFBD8886DGDFFGFGGGEE57@FFFFFB>GC*:=:EDGD0>>FFDFGC
@M03364:276:000000000-BLYN8:1:1101:5028:4163 2:N:0:1
GGACTACTCGGGTTTCTAATCCTGTTTGCTCCCCACGCTTTCGAGCCTCAGTGTCAGTTACAGGCCAGAGAGCCGCTTTCGCCTCCGGTGTTCCTCCATATATCTACGCATTTCACCGCTACACCTGGAATTCCACTCTCCTCTCCTGCACTCAAGTCTCCCAGTTTCCAATGCACACAATGGTTTAGCCACTGCCTTTTACATCAGACTTAAGAAACCACCTGCGCTCGCTTTACGCCCAATAAATCCGG
+
CCCCCGGGCEGGGGGGG<FGGGGFFGGGGGGGGGGGGGGGGGGGGGGGGGGGGGGGGFGGG,FDFEFGDF<FGGGGEGGGGGGGGGGGGGGGGGGGGCFFGGGGG9AFGGGDEGGGGDEEGGCF,,9AE<AEFGFE=>EGGFGGGEEFFGFFGG=CGG9D>FFF8C>D,@9B8FF89DEGGGG=F,<;CF?FECFGFGGG+2EGFFG**?CGGGGCFF>CFEFE@5ADABB?CG7@>=G75:;;F7+)>DD
@M03364:276:000000000-BLYN8:1:1101:9526:4168 2:N:0:1
GGACTACCAGGGTATCTAATCCTGTTTGCTCCCCACGCTTTCGCACCTGAGCGTCAGTCTTTGTCCAGGGGGCCGCCTTCGCCACCGGTATTCCTCCAGATCTCTACGCATTTCACCGCTACACCTGGAATTCTACCCCCCTCTACAAGACTCTAGCCTGCCAGTTTCGGATGCAGTTCCCAGGTTGAGCCCGGGGATTTCACATCCGACTTGACAGACCGCCTGCGTGCGCTTTACGCCCAGTAATTCCG
+
CCCCCGGGGGGGGGGGGGGGGGGGGGGGGGGGGGGGGGGGGDGGGGGGGGGGGGGGGGGGGGGGGGGGGGGGGGGGGGGGGGGGGGGGGGGGGGGGGGGGGGGGGGGGGGGGGGGGGGGGGGGGGGGGGGGGGGGGGGGGGGGGGGGGGGGGGGGGGGGFGGGGGGGGGGGGGGGGGGGGGGGGGGGGGCEGCGGGGGGGGGGGFGGDGGGGGCGCFGGF3CDF?F(.3BBDGGGFFBCGGF<FFFFFGG6
@M03364:276:000000000-BLYN8:1:1101:23299:4190 2:N:0:1
TGACTACCAGGGTTTCTAATCCTGTTTGCTCCCCACGCTTTCGCACCTGAGCGTCAGTCTTTGTCCAGGGGGCCGCCTTCGCCACCGGTATTCCTCCAGATCTCTACGCCTTTCACCGCTACACCTGGAATTCTACCCCCCTCTACAAGACTCTAGCTGACCAGTTTCAAATGCAGTTCCCAAGTTCAGCTCTGGGATTTCACATCCGACTTGCCAGACCGCCTGCGTGCGCTTTACGCCCAGTCATTCCC
+
-8BCCGGFGFGDGGGGGFFGG<CFGGGGGGGEFFEDGGGCGGCCFFEFFGGGGGGGGGGGGGGEFG9,<77C@:BGEGGF@E:::FGGEGGGGGGGGGD9EFGGG<FG7+BFGGFGFCFC@FCDFCGCEFFCGGGFGCFCECEGGGDB9,@CCDF9ACFGGG88@EEFGDFGGCAFGCDFGG,6DF,=7@C8<DGGFGGFFFG+=CFG*5/**+;?**=:5EB;=F9A0;BEGC5)=(?5:@(0*0=AFF*
@M03364:276:000000000-BLYN8:1:1101:13493:4193 2:N:0:1
GGACTACCGGGTATCTAATCCTGTTTGCTCCCCACGCTTTCGCACCTGAGCGTCAGTCTTTGTCCAGGGGGCCGCCTTCGCCACCGGTATTCCTCCAGATCTCTACGCATTTCACCGCTACACCTGGGATTCTACCCCCCTCTACAAGACTCTAGCTGACCAGTTTCAAATGCAGTTCCCAAGTTAAGCTCGGGGATTTCCCATCTGACTTAATCAACCGCCTGCGTGCGCTTTACGCCCAGTAATTCCGT
+
-ACCCDFFCFEG+FEEFEEGFCFGFFFGGC<FFGGGGCFFFGGDGEFGGGGGFBFGGEFGGGGGF9FFCGEECCGGDE==EC,:CF>FGFGFFF;EFEE,AEGCGGG>CEDG<F<FFGGGGFG8FGF@FGF@F9ED8DGGGGGG9@BBF,92>F,,DFFFGGGGCFGCDAFGDGF<EAF6EECGCC@FGGDEG5>*:?CF78CCF>F7DDFGFGGGFFGG)*.,356867B>7C>A)3::E>8*:C7::**
@M03364:276:000000000-BLYN8:1:1101:22317:4207 2:N:0:1
GGACTACCCGGGTTTCTAATCCTGTTTGCTCCCCACGCTTTCGCACCTCAGTGTCAGTTACAGGCCAGAGAGCCGCTTTCGCCTCCGGTGTTCCTCCATATATCTACGCATTTCACCGCTACACATGGAATTCCACTCTCCTCTCCTGCACTCAAGTCTCCCAGTTTCCAATGCACACAATGGTTGAGCCACTGCCTTTTACATCAGACTTAAGAAACCACCTGCGCTCGCTTTACGCCCAATAAATCCGG
+
CCCCCGFEFFGFCGCEFFEFGFFGGGGGGGGGCGFG@@CFGEGGDFGGGGFGGGGGFGGGGGG8<FEGFGGGGGCE7,@FGGGEEGCFEGGGFGGFG?CEGE,CFFCFGGEEFA<EFEEGEGC<,AADFDFFG9EGGGCE8DGGGEDGFFGG8FF,8;;E9DGGGGGFC;@D?8,@D=8=3@,@FEGGC8D:FGGGFFG,=CE7@7CFF;CCCGGDCF,=@*;)752;(8?;<D+@6;>CEF@8;7@E*>:
@M03364:276:000000000-BLYN8:1:1101:16954:4217 2:N:0:1
GGACTACTGGGGTTTCTAATCCTGTTCGCTACCCACGCTTTCGAGCCTCAGTGTCAGTTACAGACCAGAGAGCCGCTTTCGCCACCGGTGTTCCTCCATATATCTACGCATTTCACCGCTACACATGGAATTCCACTCTCCCCTTCTGCACTCAAGTTCTACAGTTTCCAAAGCATACTATGGTTAAGCCACAGCCTTTCACTTCAGACTTATAAAACAGCCTGCGCTCGCTTTACGCCCAATAAATCCGG
+
CCCCCGGGGGGGGGGGGGGGGGGGGGGGGGGGGGGFGGGGGGGGGGGGG?FGGGGGGGGGGGGGGGGGFGGGGGGGGGGGGGGGGGGGGGGGGGGGGGGGGGGFGGGGGGGGG9FGAEEDGGGGGGGFFEFGGGFGGGGGGGGGFCGGFCFGGGGGGGGC9,@DFGGGGGGEGGFGGGGFGG?FFFAFGFCFGGDDFGGGGGGF5<D=CGGGFGGGG>FF>EFD=>AFFFFF5*+9?=5BE38;FFFEFGC
@M03364:276:000000000-BLYN8:1:1101:11652:4218 2:N:0:1
GGACTACTCGGGTTTCTAATCCTGTTTGCTCCCCACGCTTTCGAGCCTCAGTGTCAGTTACAGGCCAGAGAGCCGCTTTCGCCTCCGGTGTTCCTCCATATATCTACGCATTTCACCGCTACACATGGAATTCCACTCTCCTCTCCTGCACTCAAGTCTCCCAGTTTCCAATGCACACAATGGTTGAGCCACTGCCTTTTACATCAGACTTAAGAAACCACCTGCGCTCGCTTTACGCCCAATAAATCCGG
+
CCCCCGGGGGGGGGGGGGGGGGFFGGGGGGGGGGGGGGGGGGGFFGGGGGGGGGGFGGGGGGGGGGGGGGGEGGGGEFCEEGFEGGGGGDEGBGGFGGGFGGFFFGGGGGGGGG9CF:CCGGGG,ADFGG9FGGGGCFFGGFGG8E9DFGGGD,@DECFGFGGGGGGGCFFGGGFGGF6DFGCFG6D9CGEFGGGFFGGG?GGGF+29?FDGD2:D*08,95@44*5/0:BBG7+>D5BE5FF47:8?<:5
@M03364:276:000000000-BLYN8:1:1101:7158:4220 2:N:0:1
GGACTACTGGGGTTTCTAATCCTGTTTGCTCCCCACGCTTTCGAGCCTCAGTGTCAGTTACAGGCCAGAGAGCCGCTTTCGCCTCCGGTGTTCCTCCATATATCTACGCATTTCACCGCTACACATGGAATTCCACTCTCCTCTCCTGCACTCAAGTCTCCCAGTTTCCAATGCACACAATGGTTGAGCCACTCCCTTTTACCTCAGACTTAAGAAACAACCTGCGCTCGCTTTACGCCCAATAAATCCGG
+
CCCCCGGGGGGGEGGGFGFGGGFFGGGFFFGGGDCFGGGGGGGGGGGAF@@FCFF@EF9ECEFCFEGFF?,FFC@@@FDFEGF4B?FGGEGGGGAFGFFFFGC,@FGGCEGGGGGGGGGGGGGD9:FFFFGGDF9FGC,AE9E9FGCGCG@D8?FGGD;DDCDGGGGG8EDDGGGG9DCFFDFGGEGCFF66,,6,:EGF+*,24;?8CCCF2=CGGF:,9CF==*:*/)/8:/B/:@E7C=@FGFC?*<<
@M03364:276:000000000-BLYN8:1:1101:15806:4223 2:N:0:1
GGACTACACGGGTTTCTAATCCTGTTTGCTCCCCACGCTTTCGCACCTGAGCGTCAGTCTTTGTCCAGGGGGCCGCCTTCGCCACCGGTATTCCTCCAGATCTCTACGCATTTCACCGCTACACCTGGAATTCTACCCCCCTCTACAAGACTCTAGCCTGCCAGTTTCGGATGCAGTTCCCAGGTTGAGCCCGGGGATTTCACATCCGACTTGACAGACCGCCTGCGTGCGCTTTCCGCCCAGTAATTCCG
+
CCCCCFGGGGGGGGGGGGGFFFGGGGGGGGGGGGGGGGGGGGGGGGGGFFGGGGGGGGGGGGGGGGGGGGGGGGGGGGGGGGGGGGGGGGGGGGGGGGGGGGGGGGGGGGGEFGGFAFGGGGGGFGFGFFGFGGGFGGFGGGGGGFGGGFFFGGEFDCFGGGFGGBFGD>*@CFFGG7FEGGFGGG6CGGGCCED5:E?CFCC78FC*:5CDF7CFFCGF3CB:?F9@07)7<DF)=?E8E@?F7CF4>F*
@M03364:276:000000000-BLYN8:1:1101:12449:4236 2:N:0:1
GGACTACAGGGGTTTCTAATCCTGTTTGCTCCCCACGCTTTCGAGCCTCAGTGTCAGTTACAGGCCAGAGAGCCGCTTTCGCCTCCGGTGTTCCTCCATATATCTACGCATTTCACCGCTACACATGGAATTCCACTCTCCTCTCCTGCACTCAAGTCTCCCAGTTTCCAATGCACACAATGGTTGAGCCCCTGCCTTTTACATCAGACTTAAGAAACCACCTGCGCTCGCTTTACGCCCAATAAATCCGG
+
CCCCCFFGGGGGGEGGGGGGGGGGGGGGGGGGGGGGGGGGGGGGGGGGGGGGGGGGGGGGGGFGGGGGGGGGGGGGGGFGGGGGGFGGGGGEGGGGGFGGGGFGGGGGGGGGGGGGGGGGGGGGFFGGFFGGGGGGFFCEFG?9=EFGGGGGGGCDFGGGFGGGGGGGGGGGEFGGGGGGGGCG9CFGGG+AFGCGGGGGFGGGFGGDFGGGGGFFDG87>EFF24)?=DFFGDGEFF>EG3;A7FFFGGC
@M03364:276:000000000-BLYN8:1:1101:17018:4274 2:N:0:1
GGACTACCGGGGTATCTAATCCTGTTTGCTCCCCACGCTTTCGAGCCTCAGTGTCAGTTACAGGCCAGAGAGCCGCTTTCGCCTCCGGTGTACCTCCATATATCTACGCATTTCACCGCTACACATGGAATTCCACTCTCCTCTCCTGCACTCAAGTCTCCCAGTTTCCAATGCACACAATGGTTGAGCCACTGCCTTTTACATCAGCCTTAAGAAACCACCTGCGCTCGCTCTACGCCCAATAAATCTGG
+
CCCCCFEGGEGGGEFGGFGGGFGFGGGGFGGGGGGGGGGGGDFFGGGGFFGGGGGGGGGGGGGGFGGFGDFEGGGG@GFFGGEGGGG7+@FCE<EFGGGAFFGGEECG@EFGGCDF9=FEGGGGGFGGGDFFFE;=AE@FGGGGFGGGG8,=@8DGDACFGGGGGGAAEFFFFC9A9DEDEG67>CGGCGGDFF9DGADGGGGFFCF*79CC7FGFGG67?93:>D(8(/?/*2=>>3EGGF@;7@7C+;:
@M03364:276:000000000-BLYN8:1:1101:23642:4287 2:N:0:1
GGACTACTGGGGTTTCTAATCCTGTTTGCTCCCCACGCTTTCGCACCTGAGCGTCAGTCTTCGTCCAGGGGGCCGCCTTCGCCACCGGTACTCCTCCAGATCTCTACGCCTTTAACCGCTACACCTGGAATTCTATCTGCCTCTACGAGACTCAAGCTTGCCAGTTCCCAATGCAATTCCCAGGTTGAGCCCGGGGATTTCACACCCGACTTAACAAACCGCCTGCGGGCGCTTTATGCCCAGTAATTCTG
+
C@CCCFGAFEC:FCEGAFGFGGAAEDCFFFFFGE8:FC:C<F7FGDCG8@FC7CFF@@EA,,F@FGC<A,:+@7FC7,8AFGGDGFEC+8+CFF9BA,BFF,CFFGGCE+9+,,5EFEBE+CF8>,>FCDFFG<E;@,,@E,@DF;++@+B7>@89E>@B+,,37@,3,,,,,4,,7E9EC98>2,,4<C>C5*=?C*<<8:C=)1))/)9C+;FF:<FF3CE((.,.(8)79CG2*6@<E)(00**):*0
@M03364:276:000000000-BLYN8:1:1101:10478:4306 2:N:0:1
GGACTACTCGGGTTTCTAATCCTGTTTGCTCCCCACGCTTTCGCACCTGAGCGTCAGTCTTTGTCCAGGGGGCCGCCTTCGCCACCGGTATTCCTCCAGATCTCTACGCATTTCACCGCTACACCTGGAATTCTACCCCCCTCTACAAGACTCTAGCCTGCCAGTTTCGGATGCAGTTCCCAGGTTGAGCCCGGGGATTTCACATCCGACTTGACAGACCGCCTGCGTGCGCTTTACGCCCAGTAATTCCG
+
CCCCCGGGGGGGGDGGGGGGGGGGGGGGGGGGFGGGGGGGGGGGGGGGG8FCEGGGGGGGGGGGGFGGGGGGGGGGGGGFEFGGGCFGGGGGFFCGGGGFF?EGCGGGEEGGGFGGGGG>FCGGCGGGGEEFFGGGGEGGE6EFGGFGGGGGGGFAFEE:EFGFGG,;:EGEGGACFGC@CFGCFC>?FGC8=EG5*8B+:::+8>GGGDDCFCC+;CG5>*<(:>>B?EED<C3>@:ECED:?>CBDGF>
@M03364:276:000000000-BLYN8:1:1101:9637:4307 2:N:0:1
GGACTACCAGGGTTTCTAATCCTGTTTGCTCCCCACGCTTTCGAGCCTCAGTGTCAGTTACAGGCCAGAGAGCCGCTTTCGCCTCCGGTGTTCCTCCATATATCTACGCATTTCACCGCTACACATGGAATTCCACTCTCCTCTTCTGCACTCAAGTCCTCCAGTTTCCAATGACCCTCCCCGGTTGAGCCGGGGGCTTTCACATCAGACTTACAGAACCGCCTGCGCTCGCTTTACGCCCAATAAATCCG
+
CCCCCGFFGGGGGGGGGGFGGGGGGGGGGGGGGGGDGGGGGGDCFEGGGFGAFG<EGGGGGGGGGGFGGGGCFFCGGGCGGGGGGGGCGGGGGGFGGGFGGGGFFGGGGGGGGGGGGGGGGGGGGFGFB=FFEFFGGG9AFGGGGFF9FGFG??FGGFGGGGGGGGGGGGGGFGFGG8@EGGGGGDCE?CCE7>CG5CGFGCFCFFGFCCD7F+;C789CE5ADFF6>>FFFG<F4BFG5:>0>CF=<GD5
@M03364:276:000000000-BLYN8:1:1101:8102:4312 2:N:0:1
GGACTACCGGGGTTTCTAATCCTGTTTGCTCCCCACGCTTTCGCACCTGAGCGTCAGTCTTCGTCCAGGGGGCCGCCTTCGCCACCGGTATTCCTCCAGATCTCTACGCATTTCACCGCTACACCTGGAATTCTCCCCCCCTCTACGAGACTCAAGCTTGCCAGTTTCAAATGCAGTTCCCAGGTTGAGCCCGGGGATTTCACATCTGACTTAACAAACCGCCTGCGTGCGCTTTACGCCCAGTAATTCCG
+
CCCCCGGGGGGGGGGGGGGGGGGGGGGGGGGGGGGGGGGGGGGGGGGGGGGGGGGGGFGGGGGGGGGGFEGGGGGGFGFGGGGGEGGGGGGGGGGFGGGGGGGGGGGGGGGGGGGGGGEEFGGGFFGFFGGGGFFGGGGGGGGGGGGGDGGGGGGGGFFGGG?FG9;FGGGGGGGGGGGFGGFGGGGGGGFGGGGGGGGGGGGGC4++:CFGGGGGFGGGEG:12)7D6BFBGGGBFF5CGBBFGGF-CF9
@M03364:276:000000000-BLYN8:1:1101:16645:4316 2:N:0:1
GGACTACAGGGGTATCTAATCCTGTTTGCTCCCCACGCTTTCGAGCCTCAGTGTCAGTTACAGGCCAGAGAGCCGCTTTCGCCTCCGGTGTTCCTCCATATATCTACGCATTTCACCGCTACACTAGGAATTCCACTCTCCTCTCCTGCACTCTAGATACTCAGTTTGGAATGCAGTACTCGGGTTGAGCCCAAGTATTTCACATCCCACTTAAATATCCGCCTACGCTCCCTTTACGCCCAATAAATCCG
+
CCCCCFGGGGGGGFGGGGGGGGFGGGGGGGGFGGGGGGGGGGGCCFGFFGGGGGGGGGGGGGGGGFGGGGFGGGGGGGGGGGGGGGGGGGGGGGCFGGGGGGFGEGGGGGGGGGGGGEGGGGGGGGGGGGGGGGGGGGGGGGGGGGGGFGGGGGGC9ECDFGGGGGGGGFGGGGGGGAED9EEGGGGFGEGGGGGGGGGGGGFFA7DF5>FGGGDCEGDGDGFDAFA?@FDFGGFEFDGGGE0AGGFCG65
@M03364:276:000000000-BLYN8:1:1101:10262:4321 2:N:0:1
GGACTACCGGGGTTTCTAATCCTGTTCGCTACCCATGCTTTCGAGCCTCAGCGTCAGTTACAGACCAGACAGCCGCCTTCGCCACTGGTGTTCTTCCATATATCTACGCATTTCACCGCTACACATGGAGTTCCACTGTCCTCTTCTGCACTCAAGTCTCCCAGTTTCCAATGCACTTCTTCGGTTGAGCCGAAGGCTTTCACATTAGACTTAAAAGACCGCCTGCGCTCGCTTTACGCCCACTAAATCCG
+
CCCCCGGGGGGGGGGGGGGGGFGGGGGGGGGGGGGGGGGGGGGGGGGGGGGGGGGGGFGGGGGGGGGGGGGGGGGGGGGF7CEFGGGCCBFGFGGGGDGGGGEFGFGGGGGGGGGGGGGGDGGGFGGGFGGGGGGGGGGGGGGGGGGGGGGGGGEGGFGFD>DFGGGGDFFFFGGGFFGFFAC6CEEFFDGE>CGGFGFFCGGFFGGG7DFFCFFGFFFFBGEFFFFB9BFEGCGFF@GCE>(887FCG<<
@M03364:276:000000000-BLYN8:1:1101:19900:4376 2:N:0:1
GGACTACAAGGGCTTCTAATCCTGTTTGCTCCCCACGCTTTCGAGCCTCAGTGTCAGTTACAGGCCAGAGAGCCGCTTTCGCCTCCGGTGTCCCTCCATATATCTACGCGTTACACCGCTACACCTGGATTTCTACTCCCCTCTCCAAGACTCTAGGCTGCCAGTTTTGGATGCAGTTCCCAGGTTGAGACCGGGGATTTCACATCCGAGTTGACAGACCGCCGGCGTGCGCTTTCCGCCCAGTCATTCCG
+
<-C9BEG<9E<B,6E<FCCE9F,ECFGGFG9ECFGD7FFGFF7C6;F<CFFC9EC,6F,CF,FFC,;D@FGGG8C7FCFGG768:9@+CFG,5A94=,C,<9E,,,94>+@C+@EEG774@7,,4,:A=,8FE?,C,>EFDDCD8,,,C,D8,,,3,@ED>8,=@FF,6C89@6<,@E7,@9B+7@:C,,359881:*42BC72+2*9<):88+*4;9,4./=((.(04:7>7**)7:GDC709**/6>*0
@M03364:276:000000000-BLYN8:1:1101:9460:4384 2:N:0:1
GGACTACTAGGGTTTCTAATCCTGTTTGCTCCCCACGCTTTCGCACCTGAGCGTCAGTCTTTGTCCAGGGGGCCGCCTTCGCCACCGGTATTCCTCCAGATCTCTACGCATTTCACCGCTACACCTGGAATTCTACCCCCCTCTACAAGACTCTAGCCTGCCAGTTTCGGATGCAGTTCCCAGGTTGAGCCCGGGGATTTCACATCCGACTTGACAGACCGCCTGCGTGCGCTTTACGCCCAGTACTTCCC
+
CCCCCGGGGGGGGGGGGGFGFGGGGGGGFFGGGGGGGGGGGGEGGGGGGGFGGFGDGGFGGGGGGGEGGGDGGGGGGGEGFGGGGFGGF7D<FG@EFFFGGGEGGGGGGCFGGGGGGGGGDGGGGGFGGFGGGFGGFGGGGGGF,EDFGFGDFFGAFGGGGFFC>EAFG5:**@DF<@FGGGCFFFFGFGGCG5CCCEGGGFGGFGGGGGGGGGGFG48CAGFB?>6BB@>E<D<<??GGGF?4*00.?C5
@M03364:276:000000000-BLYN8:1:1101:25584:4400 2:N:0:1
GGACTACAGGGGTTTCTAATCCTGTTTGCTCCCCACGCTTTCGCACCTCAGTGTCAGTATCAGTCCAGGTAGTCGCCTTCGCCACTGGTGTTCCTTCCTATATCTACGCAGTTCACCGCTACACAGGAAATTCCACTACCCTCTACCATACTCTAGCTTGCCAGTTTCGGATGCAGTTCCCAGTTTGAGCCCGGGGATGTCACATCCGACTTGACAGACCGCCTGCGTGCGCTTTACGCCCAGGAATTCCG
+
C@CCC@FEDDGDB:F9FE9CF6EFFF<ECC,FFECGGDG7DEB@CE+BF<@6E,;<<C<CEEFFFGCGGGCFGFGDDGGDFEG>FBEFFFF7F9,CE,AFFFFEFF<FF:+BEFAEFGGGEFDE=DAAF,C9FF@FF,4AFGGD9=>8@9E+EEG;DFC4=>D8DBE,688C8CDD=EFG,,@>,,==D,@87886>:*4?=EF+;*9*;*;7*;7**4:?EED=A2>8;8>5357A2**2:3.*C;,:*0
@M03364:276:000000000-BLYN8:1:1101:10332:4432 2:N:0:1
GGACTACTGGGGTTTCTAATCCTGTTTGCTCCCCACGCTTTCGCACCTGAGCGTCAGTCTTCGTCCAGGGGGCCGCCTTCGCCACCGGTATTCCTCCAGATCTCTACGCATTTCACCGCTACACCTGGAATTCTACCCCCCTCTACGAGACTCAAGCCTGCCAGTTTCGGATGCAGTTCCCGGGTTGAGCCCGGGGATTTCACATCCGACTTGACAGACCGCCTGCGTGCGCTTTACGCCCAGTAATTCCG
+
CCCCCGGGGGGGGGGGGGGGGGGGGGGGGGGGGGGGGGGGGGGGDGGGGFGGGGGGGGGGGGGGGGGGGGGGGGGGGGGGGGGGGGGGGGGGGGGGGGGFGGGGGGGGGGGGGGFGGGGGGGGGGGGGFGGFEGFGFFGGEGGGGGGDGCGGGFGGGGGGGGGGGGGGG5CE9DDCGGGGGGGGGGGGGFGGGGEE*8BFGFFDCGGDC<DDGGG==<CFFGFFBFFFFFFBGGC<B?DEG33::FFBFF9
@M03364:276:000000000-BLYN8:1:1101:14894:4435 2:N:0:1
GGACTACAGGGGTTTCTAATCCTGTTCGCTACCCACGCTTTCGAGCCTCAGTGTCAGTTACAGACCAGAGAGCCGCTTTCGCCACCGGTGTTCCTCCATATATCTACGCATTTCACCGCTACACATGGAATTCCACTCTCCCCTTCTGCACTCAAGTTCGACAGTTTCCAAAGCATACTATGGTTGAGCCACAGCCTTTAACTTCAGACTTATCAAACCACCTGCGATCGCTTTACGCCCAATAAATCCGG
+
CCCCCGGEGGGGGEDGGGGGDFGGGGGGGGEFCGGCGGGDGGE8FFGG?FGGGCFFGGFFGGGGGGGGGGCGGGGGG:DGGGDGCFFCCEGGGFGGGCD<EEFGECGGGGGGGGGGFF@>FGGGGGGGGFG8GGGGFEA=EDE6BEFCGGGGGCFECDGGDECCGGGGFF9FGGGFFFFEAFGGGGGGG8D?CGGGGGC,C@:9BD8@FCBDG7FG>FD7*;4<B>():BEFC5C>A;BC5>@):;A9<DD
@M03364:276:000000000-BLYN8:1:1101:14379:4442 2:N:0:1
GGACTACCGGGGTTTCTAATCCTATTTGCTCCCCACACTTTCGAGCCTAAGCGTCAGTGATAGCCTAAGTTCTCGCCTTCGCCACTGGTGTTCTTCCATATATCTACGCATTCCACCGCTCCACATGGAATTCCAGAACTCCCTACTACACTCTAGATTAATAGTTTTTGATACAAACTCTCGTTAAGCAAAAGTCTTTCATACCAAACTTATTAATCCGCCTGCGCTCGTTTTACGCCCAGTAAATCCGG
+
CCCCCGGGGGGGGGGGGGGGGGGGGGGGGGGGGGGGGGGGGGGGGGGGGGGGGGGGGGGGGGGGGGGGGGGGGGGGGGGGGGGGGGGGGGGGGGGGGGGGGGGGGGGGGGGGGGGGGGGGGGGGGGGGGGGGGGGGCGGGGGGGFFFAFGGGGGGFGGGGFFGGGGGGGGGGGGGGGGGGAFDGGGGGGGGGFGCFGGGGGFGGFGGGGDGFFGGFGGC>F5@DFE9>9;?FF:>BF?=7EA@FGGFE4D<
@M03364:276:000000000-BLYN8:1:1101:7217:4467 2:N:0:1
GGACTACTGGGGTTTCTAATCCTGTTTGCTCCCCACGCTTTCGCACCTGAGCGTCAGTCTTTGTCCAGGGGGCCGCCTTCGCCACCGGTATTCCTCCAGATCTCTACGCATTTCACCGCTACACCTGGAATTCTACCCCCCTCTACAAGACTCTAGCCTGCCAGTTTCGAATGCAGTTCCCAGGTTGAGCCCGGGGATTTCACATCCGACTTGACAGACCGCCTGCGTGCGCTTTACGCCCAGTAATTCCG
+
CCCCCGGGGGGGGGGGGGGGGFGGGGGGGGGGGGGGGGGGGGGGGGGGGGGGGGGGGGGGGGGGGGGGGGGGGGGGGGGGGDGGGGGGGGGGGGGGGGFGGFGGGGGGGGGGGGFGGGGGGGGGGGGGGFGGGGGGGF?FGGGFFFGGGGGGGGGGGGGGGGGGGGGGEGGGGGGGGGGG9>DGGDFECGFGGGCEEGFGFFC@FG<<DD<DFGGFGGGGFGF?FFFD:5B:DGFAF<CEC@BF*:6<FF>
@M03364:276:000000000-BLYN8:1:1101:18810:4495 2:N:0:1
GGACTACCAGGGTATCTAATCCTGTTTGCTCCCCACGCTTTCGAGCCTCAGTGTCAGTTACAGGCCAGAGAGCCGCTTTCGCCACCGGTGTTCCTCCATATATCTACGCATTTCACCGCTACACATGGAATTCCACTCTCCTCTCCTGCACTCAAGTCTACCAGTTTCCAATGCATACAATGGTTGAGCCACTGCCTTTTACATCAGACTTAAGAAACCACCTGCGCTCGCTTTACGCCCAATAAATCCGG
+
CCCCCFDFGGGGGGGGGGGGGGGFCGGGGGGGFGGGGGEGGGGGDCFGGFGFGGFDGGGGGG?FGFGGGGGG7FECGCCFGGCEGGEGGCGGGGGG8DEFGGEGGGGGDEGEGGFGGG>EFGGGGFF8FEFFC<=FDGGGFFCDDFGGGGEDDGGGGGFGGGGG?=DDFG9>EDFG89DFGGGGDE,6=FGGGFDFGGDGFGGG7+9F>C7FGG+BFF8FAEFF@D2@A?4?CCF6)55BE?@;7:F<D3>
@M03364:276:000000000-BLYN8:1:1101:21591:4496 2:N:0:1
GGACTACTAGGGTATCTAATCCTGTTTGCTCCCCACGCTTTCGCACCTCAGTGTCAGTATCAGTCCAGTTAGTCGCCTTCGCCACTGGTGTTCCTTCCTATATCTACGCATTTCACCGCTACACAGGAAATTCCACTAACCTCTACTGTACTCTAGTCAGTCAGTTTTGGATGCAGTTCCCAGGTTGAGCCCGGGGATTTCACATCCAACTTGACAAACCACCTACGCGCGCTTTATGCCCAGTTATTCCG
+
CCCCCGGGFGGGGGGGGGGFGGGGGGGGGGGGGGGGGGGGGGGGGFGGGGGGFFGGGGGGGDFGGGCFGFEFGGGGGGGGGEEGGGGGGGGGGGGGCFFDGGEGG<D7FGGFGGGGGGGGGGFGFFGGGGGGGG;FGE=E=DFFDGG9EFGGGGGGFDFAEFGFGGGG?>DEC89DFFF=EE=DGGGG8EFG>CEEEGGGG9C+9C*;CGG>+3AFG5E9;F42);7?AFFFGGC3+)<9?;;;CCAE7@*
@M03364:276:000000000-BLYN8:1:1101:22017:4511 2:N:0:1
GGACTACTCGGGTATCTAATCCTGTTCGCTACCCATGCTTTCGAGCCTCAGCGTCAGTTACAGACCAGACAGCCGCCTTCGCCACTGGTGTTCTTCCATATATCTACGCATTTCACCGCTACACATGGAGTTCCACTGTCCTCTTCTGCACTCAAGTCTCCCAGTTTCCAATGCACTTCTTCGGTTGAGCCGATGGCTTTCACATTAGACTTAAACGCCCGCCTTCGCGCGCTTTACGCCCACTAAATCCG
+
CCCBCEDFFC@FGCFGGFAEEFFGGGEEGFEFCFG,,EFFGGGGFEEGGGCFFF@,FFFD<CF9FGGGACFGFFGGEEGF@GGEGD=EGGC@FEFGC??<FCF<AEDCGGGEFFGGGCFEBB:<EEF=BFFFGCCEE==FDEFFGGG;;=EDCD8?8,,@,DDEEGGG8,EC?EFA823D=EG6CEE8?@D@E+8>7FG?CC72?++553??:+:***4=4EEF=6B>(28;D3CEF7EECB8);;)9C7)
@M03364:276:000000000-BLYN8:1:1101:21774:4515 2:N:0:1
GGACTACTCGGGTTTCTAATCCTATTTGCTCCCCACACTTTCGAGCCTAAGCGTCAGTGATAGCCTAAGTTCTCGCCTTCGCCACTGGTGTTCTTCCATATATCTACGCATTCCACCGCTCCACATGGAATTCCAGAACTCCCTACTACACTCTAGATTAATAGTTTTTGATACAAACTCTCGTTAAGCAAAAGTCTTTCATACCAAACTTATTAATCCGCCTGCGCTCGTTTTACGCCCAGTAAATCCGG
+
CCCCCGGGDGGGGGGGGECFGGGGGGGGGGGGGCGGDGGGGGGGGEDGGGGGGGGGDGGGGGGGGGGFGGGGGGGGGDGGGCFEE8FGEFFGGGGGGGGGFGGEGGGGGGGGFGGGGGGG+>AF@FDGDGEAEEGFGGGG9DDD98EDGAFGGGGGAEFCGGGGGGGGGGGGGGGGGFAEFFECFGFGGGGGGG@,2@FGGCF?CFF?CGGGFGGGC+7*<C58)959<DBFC*1>;=CGEF7+8@+9*21
@M03364:276:000000000-BLYN8:1:1101:12813:4525 2:N:0:1
GGACTACTCGGGTTTCTAATCCTGTTCGCTCCCCACGCTTTCGAGCCTCAGCGTCAGTTACAGACCAGAGAGCCGCCTTCGCCACTGGTGTTCCTCCCTATATCTACGCATTTCACCGCGACACATGGAATTCCACTCTCCTCTTCTGCACTCAAGTTTCCCAGTTTCCAATGCACACAAGGGGTGAGCCCCTGCGTTTTCCTGCGGCATTCAGACGACACCGGCGCTCGCCTTACGCCCAATAAATCCGG
+
9CCCCCFF8F@BFG7FC,,CE;,CCA,@@@FEFGF@:F7;,EF,,B+<6,CFCF:FBFGFF,C6EFGG<E,:<,++@B:FDBBF7<EFEFGGA?EF,,:F=FGFGCGGE::FGGGCFGG+>FFFF,C8BDFGC,=9,8>FFGC9>;>,3=8+6,=,C,7;,C=>>;,@=F9E=8C,@@;+3,4+@*DE,3*41D5*;CEG+*,+*)))1);+1+2*)1/*)/)69A()()7)91*,.(::CF:4**1)*95
@M03364:276:000000000-BLYN8:1:1101:23208:4527 2:N:0:1
GGACTACCCGGGTATCTAATCCTGTTTGCTCCCCACGCTTTCGCACCTGAGCGTCAGTCTTTGTCCAGGGGGCCGCCTTCGCCACCGGTATTCCTCCAGATCTCTACGCATTTCACCGCTACACCTGGAATTCTACCCCCCTCTACAAGACTCTAGCCTGCCAGTTTCGGATGCAGTTCCCAGGTTGAGCCCGGGGATTTCACATCCGACTTGACAGACCGCCTGCGTGCGCTTTACGCCCAGTAATTCCG
+
CCCCCGEFFGGGGGGGGGGGGGGGGGGGGFFGGGGGGGGGGGGGGGGGGGGGGFEGG@FGGGGGGGGGGGGGGCFEDGDGGGGGGGFGGGFGGGFGGGG,,=EDEAFFGGGGGGGGCEGGGGGGGGFFEFFGGGGFGGGEGGG6EE,99DCDD9CC;FC8CFG6>CFFEGCGEGGGGGGFGGGFGGGGGGFFECCE5*BAGG?CACDDGD39CF4@4CCG>GFFBFF>:>@39C7:F?EEC>??>7*6:D*
@M03364:276:000000000-BLYN8:1:1101:12397:4548 2:N:0:1
GGACTACAAGGGTTTCTAATCCTGTTTGCTCCCCACGCTTTCGCACCTGAGCGTCAGTCTTTGTCCAGGGGGCCGCCTTCGCCACCGGTATTCCTCCAGATCTCTACGCATTTCACCGCTACACATGGAATTCCACTCTCCCCTTCTGCACTCAAGTTCGACAGTTTCCAAAGCATACTATGGTTGAGCCACAGCCTTTAACTTCAGACTTATCAAACCACCTGCGCTCGCTTTACGCCCAATAAATCCGG
+
CCCCCGGGGGGGGGGGGGGGGGGGGGGGGGGGGEGGGEGGGGGGGGGFFGGGGGGGDGDGGGGGFEFGGGGGGGGGGGGGGCEGGGGGGGGGFGGGGGGFCEEFGGGGGGGGGGGGGGGGGGGGGGGFEEFGGGGGGGGGGGGDD8EGGGGGGGGGGGGGGGGGDFCGGGGGGGGGGGGGGGGGGGGFGCCEFFGCFGFCCDGFFFGGGGGGCDGGGC5CFCAE3>05;BEEGGG<B;CCEFFFG+8)039
@M03364:276:000000000-BLYN8:1:1101:22048:4561 2:N:0:1
GGACTACCGGGGTTTCTAATCCTATTTGCTCCCCACACTTTCGAGCCTAAGCGTCAGTGATAGCCTAAGTTCTCGCCTTCGCCACTGGTGTTCTTCCATATATCTACGCATTCCACCGCGCCACATGGAATTCCAGAACTCCCTACTACACTCTAGATTAATAGTTTTTGATACAAACTCTCGTTAAGCAAAAGTCTTTCATACCAAACTTATTAATCCGCCTGCGCTCGTTTTACGCCCAGTAAATCCGG
+
@CCC@F@FGGGGGGGFGCFGGGGFGGGGCGGFGGGEFECADEF<FDC@FEEEFEBFBCF9FFGGGAFDFA6FCEGGGGGGGC,BFF@FGGCCF9,B?F<,?EFFDEAD7:CEFEAEBC7+4CFFFGGG8AEEF<EF4EDF98DFBFFGG?8=DCGFG,@F9EFGG9CFGDEGA,EEDGA,3,+6@+;9EF6GGCGFGGFGGG,=CF9CGGFFFFGGFFGDF*:729=DDA5?FCDEB?>@EA@6:CF)0)1
@M03364:276:000000000-BLYN8:1:1101:6621:4565 2:N:0:1
GGACTACAGGGGTTTCTAATCCTGTTTGCTCCCCACGCTTTCGAGCCTCAGTGTCAGTTACAGGCCAGAGAGCCGCTTTCGCCTCCGGTGTTCCTCCATATATCTACGCATTTCACCGCTACACATGGAATTCCACTCTCCTCTCCTGCACTCAAGTCTCCCAGTTTCCAATGCACACAATGGTTGAGCCACTGCCTTTTACATCAGACTTAAGAAACCGCCTGCGCTCGCTTTACGCCCAATAAATCCGG
+
CCCCCGGGGGGGGGGGGGGGGGGGGGGGGGGGGGGGGGGGGGGGFGGGGGGGGGGGGGGGGGGGGGGGGGGGGGGGGGGGDGGGGGGGGGGGGGGGGGGGGGGGGGGGGGGGGGGGGGGGGGGGGGGGECEFFGGGGGGGGGFDFFDFGGGGGGGGFFGGCFFGGGCFGGGGGGGGFGGGGGFGGEGCGGGGG@9DGFGGFGFFFCGGCDFGGF7C>FFGF5BBDEFE@EFBGGGEB?DEG336FG77DGG
@M03364:276:000000000-BLYN8:1:1101:19876:4568 2:N:0:1
GGACTACCAGGGTTTCTAATCCTGTTTGCTCCCCACGCTTTCGCACCTCAGTGTCAGTATCAGTCCAGGTAGTCGCCTTCGCCACTGGTGTTCCTTCCTATATCTACGCATTTCACCGCTACACATGGAATTCCACTCTCCTCTCCTGCACTCAAGTCTCCCAGTTTCCAATGCACACAATGGTTGAGCCACTGCCTTTTACATCAGACTTAAGAAACCACCTGCGCTCGCTTTACGCCCAATCAATCCGG
+
ACCCCGGFGGGGGGGGGGGGGGGGGGGGGGGGGGGGGGGGGGGGGGGGGGGGGGFEEFGGGCFGGGFGGGGGGGGGGGGGGGGGGGGFGFGGGGGGGGGGDAFGGGGGGGGGGGGGGDGGGG9EEGGFF?C:=FFGGEGGGFGGFFF8F8ECGGGFFGGFFGGDEFGGGGFGGGGGGG>3=98@B>,@DF8@DFGFGAEGGG7CF7DFG6CF+DDGG>F,5E6)8*8?AA>477BA?=GGG5@);*+1??>
@M03364:276:000000000-BLYN8:1:1101:21368:4579 2:N:0:1
GGACTACTGGGGTATCTAATCCTATTTGCTCCCCACACTTTCGAGCCTAAGCGTCAGTGATAGCCTAAGTTCTCGCCTTCGCCACTGGTGTTCTTCCATATATCTACGCATTCCACCGCTCCACATGGAATTCCAGAACTCCCTACTACACTCTAGATTAATAGTTTTTGATACAAACTCTCGTTAAGCAAAAGTCTTTCATACCAAACTTATTAATCCGCCTGCGCTCGTTTTACGCCCAGTAAATCCGG
+
CCCCCDGGGGGGGFGGGGGGGGG9FGGGGGGGGGGGDGGGGGG8FGGF8CF8FGGGGGGGGGG9CEFECFEFCGEGGGGGGG7FB,FCCFGGGG9FAF,FFFGGFGEFGDFG9FGGGGGGGGGGFGFGFFGGGGGGAEE,9=EFGGGGGGFFGFGG9DD9,CEGGGFC6C>DAGG?=,@3,6@BF+329>F=8?,@D@F,<C,+*+25:+C8C?CC@FD55@?5899B2*3/@DFB4@EEDA@=CC8*2)1
@M03364:276:000000000-BLYN8:1:1101:15842:4590 2:N:0:1
GGACTACCAGGGTATCTAATCCTGTTTGCTCCCCACGCTTTCGCACCTGAGCGTCAGTCTTTGTCCAGGGGGCCGCCTTCGCCACCGGTATTCCTCCAGATCTCTACGCATTTCACCGCTACACCTGGAATTCTACCCCCCTCTACAAGACTCTAGCCTGCCAGTTTCGAATGCAGTTCCCAGGTTGAGCCCGGGGATTTCACATCCGACTTGACAGACCGCCTGCGTGCGCTTTACGCCCAGTAATTCCG
+
CCCCCGGGDGGGGGGGGGGGGGGGGGGGGGGGGGGGGGGGGGGGGGGGGGGGGGGGGGGGGGGGGGGGGGGGGGGGGGGGGGGGGGGGGEGGGGGGGGGGFGGGGGGGGGGGGGGGGGGDGGGGGGGGGGGGGGGGFGFGGGGGGGG9FFF7FGGGGGGGGGGGGGGDEGGGGGGGGGGGGDF>FGGGGGGGGGGEEGGGGGGGFGF<DGGGGGGGGGGGFGBDDF>B:FDFGGGFFBGGE)(9*:FACF7
@M03364:276:000000000-BLYN8:1:1101:11279:4599 2:N:0:1
GGACTACCAGGGTATCTAATCCTGTTTGCTCCCCACGCTTTCGAGCCTCAGTGTCAGTTACAGGCCAGAGAGCCGCTTTCGCCTCCGGTGTTCCTCCATATATCTACGCATTTCACCGCTACACATGGAATTCCACTCTCCTCTCCTGCACTCAAGTCTCCCAGTTTCCAATGCACACAATGGTTGAGCCACTGCCTTTTACATCAGACTTAAGAAACCACCTGCGCTCGCTTTACGCCCAATAAATCCGG
+
CC@CCGGGGGGGGFGGGGGGGGGGGGGGGGGFGGGGGGGGGGGGGGDFGGFGGGGGGGGGGGGGGGGGFGGGGGEGDGGCFG@FFCFGEGGGGGGFGGGGGCGGGGGGDEEFFGGGGGGGDGGGGGGGGCGGGGGGGGGGGGFG>F9DGGGFFGGGGGGGGGGGGGGGGGGGGGGGGGG6DF,@FEC?DD:?FGGGCCFGGG7CAGDCFFFGGGD8CFGCFC*):/)/49):D<CCB=GEC>=ACDFC>CC
@M03364:276:000000000-BLYN8:1:1101:7826:4605 2:N:0:1
GGACTACTGGGGTTTCTAATCCTGTTTGCTCCCCACGCTTTCGCACCTCAGTGTCAGTATCAGTCCAGGTAGTCGCCTTCGCCACTGGTGTTCCTTCCTTTATCTACGCATTTCACCGCTCCACAGGAAATTCCACTACCCTCTACCATACTCTAGCTTTCCAGTTGTGGATGCAGTTCCCAGGTTGAGCCCGGGGATTTCACATTCAACTTAACAAACCACCTAGACGCGCTTTACGCCCAATAAATCCG
+
CCCCCFGGGGGGGGGGGGGGGGGGGGGGGGGGFGGGEG7FGGGGGGGGGGCFGFFGDFDGCFEEFGGGGG9FGFEGGGGGGGGCEGGGGGGGGGGFF8,,,AFGGGGGCGFEFGGG9FGD++=88E,:4AFFG,EFGGFCEFGFGCGGGG?@DEEGA;4,,>,@FG,@C>=DFGGGGFFCFCFG:F@DFGGCCGCEC5:@CCCDACFGFFFF7+++2*,49CD=4*:9>85?):DCF(3=C>0A;C=57F7
@M03364:276:000000000-BLYN8:1:1101:25004:4613 2:N:0:1
GGACTACACGGGTTTCTAATCCTGTTTGCTCCCCACGCTTTCGAGCCTCAGTGTCAGTTACAGGCCAGAGAGCCGCTTTCGCCTCCGGTGTTCCTCCATATATCTACGCATTTCACCGCTACACATGGAATTCCACTCTCCTCTCCTGCACTCAAGTCTCCCAGTTTCCAATGCACACAATGGTTGAGCCACTGCCTCTGACATCAGACTTAAGAATCCACCTGCGCTCGCTTTACGCCCAATAAATCCGG
+
CCCCCGGEFED@FCFFEFE<FDFCFEGFFECCFGG7FFGGGGGGCE:BFEFGGGCGGGGEFDFFFGED<FDGGGDGGG,F:@@C:F::=FGGGFFF<,?<AFFGC9CDF7+?<<FFGGGGD::A,A=FEAFFGEEGFGGCFGFCF@>DGDFDDC,@@DFFG?88FECDAAGGGG,,,=>=@@BFGEFFFFGGGFFGD,@,5BF;>FF55;2+=D+=++,<AFAFDD492AB?47:4?(:::5()2+19C52
@M03364:276:000000000-BLYN8:1:1101:21994:4618 2:N:0:1
GGACTAACCTGGTTTCGGATCCTATTTGCTCCCTAAACTTTCGAGCCTAAGCGTCAGTGATAGCCTATGTTCTCGTCTTCGCCACTGGTGTTCTTCCATATATCTACGCTTTTCACCGCGTAACATGTAATTCTACTTTCCTCTCCTGCACTCAAGTCTCCCAGTTTCCAATGCACACAATGGTAAAGCATCTGCTTTTCACATCAGACTCAAGATACTAACTGCGCTCGCTTTACGCGCAACAAATATGG
+
-8--8;6EF-;;C,;6,+6B+;,6<,,,CC<<6,;,66@EFFE@D,7@<FFF7,8,@FG9<<FCFFF,,6C<F<F,,,4<,,6,@A6,C,C,5C,?,,C9C,@FA9?CC,4:C<AFC::+++8=,949B9@,E,;F,,,,9;,==@9,4=E888=9@;,@8,4,4,@E,@,EF,,@=,@DF96EA,,,,,,6=99:,@9,22,2*+5+5;+:0+A+++,,+5=7@*:5:?9*@G7A>)*47)()**01+3;
@M03364:276:000000000-BLYN8:1:1101:25271:4636 2:N:0:1
GGACTACTGGGGTTTCTAATCCTGTTTGCTCCCCACGCTTTCGAGCCTCAGCGTCAGTTACAGACCAGAGCGCCGCCTTCGCCACTGGTGTTCCTCCATATATCTACGCATTTCACCGCTACACATGGAATTCCACTCTCCTCTTCTGCACTCTAGCTTCCCAGTTTCCAATGACCCTCCCCGGTTGAGCCGGGGGCTTTCACATCAGACTTTAGTAACCGCCTGCGCTCGCTTTACGCCCAATAAATCCG
+
C9CCC<FGF@FCFGG9EEAF6FEGGGGGGECFGGGGGG7CFF:E@FGGG@<,FEGCCAFFFAFDGGGC<A,6CCEGEGGG7FEGGGC<EFCFGGGGF8FCGCFFF?E7:+8CFGGGFGGDGCFE9A=EEEFC,C,:4,@FGGGF@A,3>=DFF,CA,==DCDEG@F;3@DE,@;9D8AD>EGGEEGG6,@@8:C>87CCC++=+47+2;>*;++++3++<878?1A;EBB5BGGGFF:8EEE:.7*84C*1
@M03364:276:000000000-BLYN8:1:1101:20950:4645 2:N:0:1
GGACTACTCGGGTATCTAATCCTGTTTGCTCCCCACGCTTTCGAGCCTCAGTGTCAGTTACAGGCCAGAGAGCCGCTTTCGCCTCCGGTGTTCCTCCATATATCTACGCATTTCACCGCTACACATGGAATTCCACTCTCCTCTCCTGCACTCAAGTCTCCCAGTTTCCAATGCACACAATGGTTGAGCCACTGCCTTTTACATCAGACTTAAGAAACCACCTGCGCTCGCTTTACGCCCAATAAATCCGG
+
CCCCCGGGFGGGGGGGGGGGGFGGGGGGGGGGGEGGGGGGGGGGFGDGGGGGGFDGGGGGGGGGCFFGFGGGGGGGGGGEEFGFCFGG+CCCFGGGGGGGGFGFFFFGGG:EGGFBFFEEFDGGEDGGGGG@F?=FFCFGGGFGGGFGGGFCGGGFFABA9BDFGGFDGGGFGGFGGGGFAFGGGG66CB?FGG9DFCDE@CC@FGG7CFFGG>FDFF@C?5A=@4=>AFE>5FC6B>ECC)66D>+6CDC
@M03364:276:000000000-BLYN8:1:1101:8955:4715 2:N:0:1
GGACTACTGGGGTTTCTAATCCTGTTTGCTCCCCACGCTTTCGAGCCTCAGTGTCAGTTACAGGCCAGAGAGCCGCTTTCGCCTCCGGTGTTCCTCCATATATCTACGCATTTCACCGCTACACATGGAATTCCACTCTCCTCTCCTGCACTCAAGTCTCCCAGTTTCCAATGCACACAATGGTTGAGCCACTGCCTTTTACATCAGACTTAAGAAACCACCTGCGCTCGCTTTACGCCCAATAAATCCGG
+
CCCCCGGGGGGGGGGGGGGGGGGGGGGGGGGGGGGGGGGGGGGGFGGGGGGGGGGGGGGGGGGGGGGGGFGGGGGGGGEGGGGGGGGGGGGGGGGGGGGGGGGGGGGGGGGGGGGGGGGGGGGGGGGGFFGGGGGGGGFGGADFGGDCEGGGGGC9EG9FGGGGGGGGGGGGGGGGGGG@GG8DCG6CGFFFGGFGGGGGFF,?AFD5FF7CCGGC*A6FFDFFBEAED;BEGGFEF@CCE53A>7FEFD/
@M03364:276:000000000-BLYN8:1:1101:25646:4718 2:N:0:1
GGACTACAAGGGTATCTAATCCTGTTTGCTCCCCACGCTTTCGAGCCTCAGTGTCAGTTACAGGCCAGAGAGCCGCTTTCGCCTCCGGTGTTCCTCCATATATCTACGCATTTCACCGCTACACATGGAATTCCACTCTCCTCTCCTGCACTCAAGTCTCCACGTTTCCAATGCACACAATGGTTGAGCCACTGCCGTTTACATCAGACTTAAGAAACCACCTGCGCTCGCTTTACGCCCAATCAATCCGG
+
CCCCCGGGGGGGGGGGGGGGGGGGGGGGGGGGGGGGGGGGGGGGFGGGGGGFGGGGGFGGGFGGGGGGGGGGGGGGGGGGGGGGGGGDFGGGGGGGGGGGGGGGGGGGEGGGFFCFGCDEGGGGFGGGF9,EFFFEFGEGFGGFGGGFGC8+DFFD,,8@8,,68@@C:FED8FGGFGGGGGFFD+@9C@6@6AC6+@B@DFGEFF?DGG7C>8+59C>FF7?==4556?;6<C:@>=GEE>@);FF>7D7
@M03364:276:000000000-BLYN8:1:1101:14984:4731 2:N:0:1
GGACTACTGGGGTTTCTAATCCTGTTTGCTCCCCACGCTTTCGAGCCTCAGTGTCAGTTACAGGCCAGAGAGCCGCTTTCGCCTCCGGTGTTCCTCCATATATCTACGCATTTCACCGCTACACATGGAATTCCACTCTCCTCTCCTGCACTCAAGTCTCCCAGTTTCCAATGCACACAATGGTTGAGCCACTGCCTTTTACATCAGACTTAAGAAACCACCTGCGCTCGCTTTACGCCCAATAAATCCGG
+
CCCCCGGGGGGGGGGGGGGGGGGGGGGGGGGGGGGGGGGGGGGGGGGGGGGGGGGGGGGGGGGGGGGGGGFGGGGGGGGGGGGGGGGGGGGGGFGGGGGGFAFGFFGGGGGGGGGGGGGEEFFGGGGGE?<FG<DFGGGGGGFFFGGGGECGGFGCFGFGGGGGGGFFGGGGGGGFGGGGFGGGF+3<CDECFFGGGFFGGGGG>7*;CFGGGGGGDGFGFEA)5AAEDFFFGGGF)2CCEF@;FGFEGCC
@M03364:276:000000000-BLYN8:1:1101:16788:4738 2:N:0:1
GGCTACTGGGGTATCTAATCCTGTTCGCTACCCACGCTTTCGAGCCTCAGTGTCAGTTACAGCCCAGAGAGCCGCTTTCGCCACCGGTGTTCCTCCATATATCTACGCATTTCACCGCTACACATGGAATTCCACTCTCCCCTTCTGCACTCAAGTTTGACAGTTTCCAAAGCATACTATGGTTGAGCCACAGCCTTTAACTTCAGACTTATCAAACCACCTTCGCTCGCTTTACGCCCAATAAATCCGG
+
CCCC,C@GDGGG7FGGFEFCFGFFGGDGG@FGGGDGGGGGACFGDEG?FFFFGGGGFFGGGG,@@@FFGGGGGGGGGGGGEBFGGE7CFGGDFFFGCFFGFGBFGGGF7BFCGFGFFDFDDGGGFGFFECGGG9EFCEDFGDF6DFC9CE9DGE9CFGF=EF8FDFGGGFDBEGGGGGGGDDGFGCCFGD88EFGGGFCF8;:EAC27;FCFFGGCD5899=*))35>5):?G+=9D>>:E5E6@:F@DG
@M03364:276:000000000-BLYN8:1:1101:7737:4742 2:N:0:1
GGACTACTCGGGTTTCTAATCCTGTTTGCTCCCCACGCTTTCGAGCCTCAGTGTCAGTTACAGGCCAGAGAGCCGCTTTCGCCTCCGGTGTTCCTCCATATATCTACGCATTTCACCGCTACACATGGAATTCCACTCTCCTCTCCTGCACTCAAGTCTCCCAGTTTCCAATGCACACAATGGTTGAGCCACTGCCTTTTACATCAGACTTAAGAAACCACCTGCGCTCGCTTTACGCCCAATAAATCCGG
+
CCCCCGGGGGGGGGGGGGGGGGGGFGGGGGGGGGGGGGGGGGGGGGGGGGGGGGGGGGGGGGGFGGGGGGGCGGGGGGGGGGGGGFGGGGGGGGGGGGGGGGGGG9FGGGGGGGGGGGGGGGGGGGGDFFGGGGGGGGGGGGGGGGGGGGGGGGGGGGGGGGGGGG;FGGGGGGGGGGGCGGFGFGGGGGFG6AEGGGGGGGGGFGF>FGCGFFGGGGCFFGFEFFBFADFFDGGFFFGCCA@FG7=57C7
@M03364:276:000000000-BLYN8:1:1101:8400:4759 2:N:0:1
GGACTACAGGGGTTTCTAATCCTGTTTGCTACCCATGCTTTCGAGCCTCAGCGTCCGTTACAGACCAGACAGCCGCCTTCGCCACTGGTGTTCTTCCATATATCTACGCATTTCACCGCTACACATGGAGTTCCACCGTCCTCTTCTGCACTCAAGTTTCCCAGTTTCCGATGCACTTCTTCGGTTGAGCCGGGGGCTTTCAAATCGGACTTAAGAAACCACCTGCGCTCGCTTTACGCCCAATAAATCCG
+
<CBCCGG@E@FGGECGEDF9FFDFGGGG9FGFGGGFF<CEFGGDE7F,,;FCECC+:CCFC<F9EFECCFD<A7@BFFEFCGGDC8F8<EFF<BFDEFGA<FEGEE?FDFFF9FFEGGG67FFGFFFBCFFGGG,4,@>C@CB=9;=EGGC??FG8DCGFCFA,AEFGECE6@EDAFFGG9D++CC>CFF,;CCEGECGCD>,1B8**:DDGFFCD74**.:>;8F>36):):<7<F?GDED3)*2=4299
@M03364:276:000000000-BLYN8:1:1101:20403:4788 2:N:0:1
GGACTACCAGGGTATCTAATCCTGTTTGCTCCCCATGCTTTCGTGCATCAGCGTCAGCACTGTTCTAGTAAGTCGCTTTCGCAATGAGTATTCCTCTTGATCTCTACGGATTTTACCCCTACACCAAGAATTCCACCTACCTCTCCCATGCTCATAGGATAACAGTTTCAAATGCTATTATATGGTTAAGCCATAGGATTTCACATCTGACTTATAATCCCGCCTACGCACTCTTTACGCCCAGTGATTCC
+
CCCCCGGGGGGGGGGGGGGGGGGGGGGGGGGGGGGGGGGGGGGGFGGGGGGFGGGGGGGGGGGGGGGFGFFGGGGGGFGGGGGGGGAFGGGGFFGGGFGGFFFGGFFGCEEFFCGGGGGGCGGFFGFGGGGGFGCEGFGGFGGGFFGDGGGGG=A8EDGGGGGGGADGFADDGGGGGGGGGFFGGGFFGFGFGGGDFGGGGFGGF=DCDDFFGGGFFGEFFGD9A>C>=AEECFCAF5EGGFF**;A4CGG
@M03364:276:000000000-BLYN8:1:1101:21974:4810 2:N:0:1
GGACTACTGGGGTATCTAATCCTGTTTGCTCCCCACGCTTTCGCACCTGAGCGTCAGTCTTTGTCCAGGGGGCCGCCTTCGCCACCGGTATTCCTCCAGATCTCTACGCATTTCACCGCTACACCTGGAATTCTACCCCCCTCTACAAGACTCTAGCCTGCCAGTTTCGGATGCAGTTCCCAGGTTGAGCCCGGGGATTTCACATCCGACTTGACAGACCGCCTGCGTTCGCTTTACTCCCAGTAATTCCG
+
CCCCCGGGGGGGGGGGGGGGGGGEGGGGGGGGGGFGGGGFDFG7CFGFGFGGGGGGGG,CFFGGGGFFFDCFGGGGGGGGGGGGGGGGGEGGGFFGG8ECF8EFGGCF@FGFGEEFCFEGGG9DFE<ECGGGGGGG93BEEECFFGFGGE@CGGGFF6B8BFFFFG,@E586:EDGGDFC>DCCFFGFGGGFECGE7CGF+7=F6C99<DGG7C<DFFGGEGFFF@2>(5)>DGGAF)<C*).0::9>G79
@M03364:276:000000000-BLYN8:1:1101:13660:4815 2:N:0:1
GGACTACTGGGGTTTCTAATCCTGTTTGCTCCCCACGCTTTCGCACCTGAGCGTCAGTCTTTGTCCAGGGGGCCGCCTTCGCCACCGGTATTCCTCCAGATCTCTACGCATTTCACCGCTACACCTGGAATTCTACCCCCCTCTACAAGACTCTAGCCTGCCAGTTTCGAATGCAGTTCCCAGGTTGAGCCCGGGGATTTCACATCCGACTTGACAGACCGCCTGCGTGCGCTTTACGCCCAGTAATTCCG
+
CCCCCGGGGGGGGGGGGEGGGGGGGGGGGGGGGGGGGGGGGGGGGGGFGGGGGGGGGGGGGGGGGGGGGEGGGGGGGGGGGGCFGGGGGDGGGGGGGGGGGGGGDGFGGGGGGGGGGGGGGGGGGGGGGGGGGGGGGGGGGGGGGGGGF?FFGGFFFCFGGGGGGGGGGDDCGGGGGGFGG9FGGFGFGGGGGDGDGGGGGGCC6CCCDDC<7*;:>CGFDGF??4956:BDC3C)*(2:E@?6:*9)*;2
@M03364:276:000000000-BLYN8:1:1101:20643:4821 2:N:0:1
GGACTACTAGGGTTTCTAATCCAGTTTGCTCCCCTCGCTTTCGCACCTGAGCGTCAGTCTTTTTCCAGGGGGCCGCCTTCGCCACCGGTATTCCTTCAGATCTCTACGCATTTCACCTCTACACCTGGAATTCTACCCCCCTCTACAAACCTCTAGCTTGCCAGTTTCTAATGTATTTCCCAAGTTAAGCTCGGGGATTTCGCATTCGACTTGATAGCCTGCCTTCGGGCTCTTTACGCCCAGTACATCCC
+
--AC,,,CFEFGDFGEFGFFFG,;6CEA<6@C,,,@+6,C<C:CC++BC,;FG76,6<,<EA,,,@F9<E7+++8++BCEB,,4BE+8@+4:@5C<<F9EFGG9;A?F:CEF9F<A9,,,C,CECFFCCC<,4?EE9E++8+B6=,EF,,+68B9,3E,,+>9>FFAC,,@CA,@3EFCFFFCFAF7C@9,@9**;7*:E:*=:/*++2?CD7C+1+++2;*5;)/4)(.).022<+,8:5)460**.**1
@M03364:276:000000000-BLYN8:1:1101:7167:4824 2:N:0:1
GGACACAAGGGTTTCTAATCCTGTTTGCTCCCCACGCTTTCGCACCTGAGCGTCAGTCTTTGTCCAGGGGGCCGCCTTCGCCACCGGTATTCCTCCAGATCTCTACGCATTTCACCGCTACACCTGGAATTCTACCCCCCTCTACAAGACTCTAGCCTGCCAGTTTCGGATGCAGTTCCCAGGTTGAGCCCGGGGATTTCACATCCGACTTGACAGACTGCCTGCGTGCGCGTTACGCCCAGTAATTCGG
+
CCCCCD@FFGGGGGCFFGGGGGGGGGGGGGGGGGGG>EGGGGC@CGGFGGGDGEED@FFGGGGFEDFGDGGGEFGFGEGFDFGGGG7>FGDAEGGGFGFGGGGFGGF7@FCGGGGGGCFEGGGGGGGGGGGGGFFFFF66CGGGGG?F@=ECFG9EDEGGGGGFFGFGGCEGGFAFGFCFFGFBFGGFFG>EGEGGGGGGGFGDFFD<3CDFGFDG<C02=*=@@E?D0@B)977338E*574=FG*)*2
@M03364:276:000000000-BLYN8:1:1101:22677:4833 2:N:0:1
GGACTACTAGGGTATCTAATCCTGTTTGCTCCCCACGCTTTCGCACCTGAGCGTCAGTCTTCGTCCAGGGGGCCGCCTTCGCCACCGGTATTCCTCCAGATCTCTACGCATTTCACCGCTACACCTGGAATTCTACCCCCCTCTACGAGACTCAAGCTTGCCAGTTTCAAATGCAGTTCCCAGGTTGAGCCCGGGGATTTCACATCTGACTTAACAAACCGCCTGCGTGCGCTTTACGCCCAGTAATTCCG
+
CCCCCGGGFGGGGGGGGGGGGGGGGGFGGGGGFGGGGGGGGGGGDEFFFGGFGGGGGGGGGGGGGGGGGDGGGGGGGG@FGG=FGGGGGGGGFFEFGFGGGGGGGGG7CEFEGGGGGGGGGGGGGGGGCFGGGGGGFEGGGGGGGGGGE>8848FGGGGGGGGCFA,EFCAFGGGG7EEGGFGFGF>FFGCGGGGGEG?FFGGGFFGG>:CF>CCG:CC5AGFFFA1>:BE>D35AFBGGG52FFCB>FF7
@M03364:276:000000000-BLYN8:1:1101:21324:4845 2:N:0:1
GGACTACAAGGGTTTCTAATCCTATTTGCTCCCCACACTTTCGAGCCTAAGCGTCAGTGATAGCCTAAGTTCTCGCCTTCGCCACTGGTGTTCTTCCATATATCTACGCATTCCACCGCTCCACATGGAATTCCAGAACTCCCTACTACACTCTAGATTAATAGTTTTTGATACAAACTCTCGTTAAGCAAAAGTCTTTCATACCAAACTTATTAATCCGCCTGCGCTCGTTTTACGCCCAGTAAATCCGG
+
CCCCCFFDGGGGGGGGGGGGGGGGGGGGGGGGGGGGGGGGGGGGGGGGGGFGGGGGGGGGFFGGGGGGGGGGGGGGGGGGGGGGGGGGGGGGGGGGGGGGFGGGGGGGGGGGGGGGGGGGGGGGGGGGCEGGGGGGFFGG9DBDGG9DGGGGGGGGFGGGFGGGGGGGGGDGGGGGGGGGGGGGGGGGGGF?FEFGGGGGGGGGFFFGFGGGGGGGGGFEFC>>DD=EAEDFG4CBE=8@C6(8@FFFCD9
@M03364:276:000000000-BLYN8:1:1101:26375:4849 2:N:0:1
GGACTACTCGGGTTTCTAATCCTGTTTGCTCCCCCCGCTTTCGCACCTGAGCGTCAGTCTTTGTCCAGGGTGCTGCCTGCGCCACCGGTATTCCTCCAGAGCTCTACGCAGTTCACTGCTACACCTGGAATGCTACCCCCCTCTACAAGACTCTAGCCTGCCAGGTTCGGAGGCATTCGCCAGGTTGAGCCCGGGGATTTCACACCCGACTCGACAGACCGCCTCCGTGCGCTTTACGCCCTGTAATCCCG
+
-9-@B,FCC;FC,6,C,CC,;C,;6CF8FCAFC7+8+@@C<,@FCFGF<<C8FGGC:CEFE<FEGGGCG,,8C,6:,@,,@FC@:4@>>+=5AEEDCF8?,A,9;<FDCB+8C<<F5?49C,,A@:<,,=C,=,,,4@++33@?=D;,33,6>9;,,378D,,6+@,EC>@+@EC,E,,@*>EFD?C,,,,1*:8**:20=+4;6<DD3)//1*1*25;5<E8(-0(0())8)1/6@(;8:)(0:*1)*2*
@M03364:276:000000000-BLYN8:1:1101:16186:4857 2:N:0:1
GGACTACTCGGGTATCTAATCCTGTTTGCTCCCCACGCTTTCGCACCTGAGCGTCAGTCTTTGTCCAGGGGGCCGCCTTCGCCACCGGTATTCCTCCAGATCTCTACGCATTTCACCGCTACACCTGGAATTCTACCCCCCTCTACAAGACTCTAGCCTGCCAGTTTCGGATGCAGTTCCCAGGTTGAGCCCGGGGATTTCACATCCGACTTGACAGACCGCCTGCGTGCGCTTTACGCCCAGTAATTCCG
+
CCCCCFFGGGGGGGGGGGFGGGGGGGGGGGGGGGFGGGGGGGGGGGGGGGGFGGGDGGGGGGGGGGGGGGGGGGGGGGGGGGGGGGGGEGGGGGGGGGG<EFGF9FGFFGGGGGGGGGGGEGGGGGGGGGGGGGGGGGGGGEGGGGFGF6FFFGB7ECFFGGGGGGGFGG5BEGFC@FGGG98EGFGCEGFGGGGGGGGGGGGGFGGG<DGGGG4+6*=5AGF?BFBF?D@DGD3AFBE8EEFFD70)*:*
@M03364:276:000000000-BLYN8:1:1101:8145:4878 2:N:0:1
GGACTACAGGGGTTTCTAATCCTGTTCGCTACCCATGCTTTCGAGCCTCAGCGTCAGTTGCAGACCAGAGAGTCGCCTTCGCCACTGGTGTTCTTCCTAATCTCTACGCATTTCACCGCTACACTAGGAATTCCACTCTCCTCTCCTGCACTCTAGATACTCAGTTTGGAATGCAGTACTCGGGTTGAGCCCAAGTATTTCACATCCCACTTAAGTATCCGCCTACTCTCCCTTTACGCCCAATAAATCCG
+
CCCCCGGGGGGGGGGGGGGGFGGGGGGGGGGGGGGGGGGGGGGGGGGGGGGGGGGGGGGGGGGGGGGGGGGGGGGGGGGGGGGGGGGGGGFGGGGGGGGGGGGGGFFFDGGGGGGGGGGGGGGGFGGGGGGGGGGGGFFGGGGGGGGDGGGGGGG89EFGGGGFGGGGDFGFGGC8ECAFGGGGGGGDFGCEGGGGGFFAD+EDFFGGFFG7@8FFGGGGFGBDDFFFFFFFGGGFFFDGED2ACG6*CFC
@M03364:276:000000000-BLYN8:1:1101:21988:4890 2:N:0:1
GGACTACTAGGGTATCTAATCCTGTTCGCTCCCCACGCTTTCGAGCCTCAGCGTCAGTTACAGTCCAGAGAGTCGCCTTCGCCACTGGTGTTCTTCCTAATCTCTACGCATTTCACCGCTACACATGGAATTCCACTCTCCTCTTCTGCACTCAAGTCTCCCAGTTTCCAATGATCCTCCCCGGTTGAGCCGGGGGCTTTCCCATCAGACTTAAAGAACCGCCTGCGCTCGCTTTACGCCCAATAAATC
+
CCCCCGGGDFFGG8FGGC<CFEEFGG9FEGGGGGGGGEGGGGGC@CEFFGGGGG:CFEFFGGGGCFGGCFGGGGC7CGEG<FC@BFFFFFEGGGGGGGFGGECGGFGG=FGGFGGGEEGGDC9F@FE?BCF?D,9?EFDFGDG9D9D>FGGFFG@DFG9D9=,@DAFGGGFGGG8EFFFFEEEEEGG69@FGC*@EC5;,0+=;=FCC**;BF++=C<=FFGFDD43:;A=>8C3)945?ED<FCD=AG
@M03364:276:000000000-BLYN8:1:1101:18314:4892 2:N:0:1
GGACTACCGGGGTATCTAATCCTGTTTGCTCCCCACGCTTTCGCACCTGAGCGTCAGTCTTCGTCCAGGGGGCCGCCTTCGCCACCGGTATTCCTCCAGATCTCTACGCATTTCACCGCTACACCTGGAATTCTACCCCCCTCTACAAGACTCTAGCCTGCCAGTTTCGAATGCAGTTCCCAGGTTGAGCCCGGGGATTTCACATCCGACTTGACAGCCCGCCTGCGTGCGCTTTACGCCCAGTAATTCCG
+
CCCCCGG@FGGGGGGGGGFGGGGGGGGGGGGGGGGGGGGGGGGGGDGG88CFGGGGGFCE<EDFGEDFFG7FDFGGGGGGGGGED<C7==FFGFEFE8,BEGGCFDGFDG@@FGGGGGG>7@=FCEG<<3AFGGGG988EEDEF>ED93:DGGGGC=ECFFCGBFGGG8>FBFF7<>CFGD;E8FFCF6@EC7EEE*=EFCCGFFGGG*585;;C>4*/:3E3?:515(0)5<CF<F:EEC)47::=AGD9
@M03364:276:000000000-BLYN8:1:1101:8205:4942 2:N:0:1
GGACTACCAGGGTTTCTAATCCTGTTTGCTCCCCACGCTTTCGCACCTGAGCGTCAGTCTTCGTCCAGGGGGCCGCCTTCGCCACCGGTATTCCTCCAGATCTCTACGCATTTCACCGCTACACCTGGAATTCTACCCTCCTCTACGAGACTCAAGCTTGCCAGTTTCAAATGCAGTTCCCAGGTTGAGCCCGGGGATTTCACATCTGACTTAACAAACCGCCTGCGTGCCCTTTACGCCCGGTAATTCCG
+
CCCCCGFGGFGGEGGGGGGGGGCAFC9FGF,FFG8@:@FEGGGD:FEF,CFFGGCGGGCC,6DF,CFGFGEGGGFCGGGGCECEGFGGGG4FF9EGFGGG<84FGFGGGGGGGGGGGEGGGGFF,,FCAFFGGF9CFD,=CFGF,E++6@CFGDGGF?FFGFDFA@FFFFD,;FGGGD77@,DBFF6CFFD4**4:=BF,=:CGFC+++1;;@7:;C58FBG>;3;6=0>)86*72*-::C)()1/*.:*2
@M03364:276:000000000-BLYN8:1:1101:4667:4943 2:N:0:1
GGACTACTGGGGTTTCTAATCCTGTTTGCTCCCCACGCTTTCGAGCCTCAGTGTCAGTTACAGGCCAGAGAGCCGCTTTCGCCTCCGGTGTTCCTCCATATATCTACGCATTTCACCGCTACACATGGAATTCCACTCTCCTCTCCTGCACTCAAGTCTCCCAGTTTCCAATGCACACAATGGTTGAGCCACTGCCTTTTACATCAGACTTAAGAAACCACCTGCGCTCGCTTTACGCCCAATAAATCCGG
+
CCCCCGGGGGGGGGGGGGGGGGGGGGGGGGGEFGGGGGGGGGGFGGGGGGGGGGGGGGGGGGGFGGGGGGFGFGGGCCDFGGGGGGEGGGGGGGGGGGGGGGFGGEGGDGGGGGGGGGGGGGGGGGGGGGGGGGGC;FGGGGGGGGGGGGGGGGFGGGGGGG8FFFEGAFFFF?EFGGGGFGGDGEF@FCFFFGGGGGGGGGGFFFGFGGGGGGGFGGF54;9)5:A45BEFGD7>>2>*/8/;::@)*:>
@M03364:276:000000000-BLYN8:1:1101:6468:4946 2:N:0:1
GGACTACTCGGGTATCTAATCCTGTTTGCTCCCCACGCTTTCGAGCCTCAGCGTCAGTTACAGACCAGAGAGCCGCCTTCGCCACTGGTGTTCCTCCATATATCTACGCATTTCACCGCTACACATGGAATTCCACTCTCCTCTTCTGCACTCAAGTCTCCCAGTTTCCAATGCACTTCTTCGGTTGAGCCGAAGGCTTTCACACTAGACTTAAAAGACGGCCTGCGCTCGCTTTACGCCCAATAAATCCG
+
C<CCCFCGGGGGGGDCDCGCFECFCFFFFEEFFCCCEGGEGDFC<FF<C<8CFFFG@FEF9FGGF@EE@FD@FFGGGGGGGGC:7FDFCEEEG?EFFFGGGFGEGGGGGGGGGGDGGGGGEGFGFFF8B598=E9=AB9EF8B?FCFGFDG8>?8D=;EG9@8=FDD9FFDFEFCFGEGFGFF6F6@CCF8+4@CEFG?7+5<C59C78FFFF7:CCD6*5C5>2A(:>)/5*1168;8EE3?AFCCCG6>
@M03364:276:000000000-BLYN8:1:1101:17455:4948 2:N:0:1
GGACTACTGGGGTTTCTAATCCTGTTTGCTCCCCACGCTTTCGAGCCTCAGTGTCAGTTACAGGCCAGAGAGCCGCTTTCGCCTCCGGTGTTCCTCCATATATCTACGCATTTCACCGCTACACATGGAATTCCACTCTCCTCTTCTGCACTCAAGTCTCCCAGTTTCCAATGCACCCAATGGTTGAGCCACTGCCTTTTACATCAGACTTAAGAAACCACCTGCGCTCGCCTTACGCCCAATAAATCCGG
+
CCCCCGGGGGGGGEGGGCFGGGGGGGGGGFGGGGGGGGGGGGG,EFFGEGGGFFGEFGF9CFG8FGGGGGFEEDEGFGGGGGGGGFGGGGBFGGGGGFCFGE,FFGGGGEGGGGDEFFGGGGGGGGGGFFGCGGGGFFGGGGGGC;FGFGFGG8FGFFGFGGGGGFDDGGFGGGGG813+DBFFC6@6,@,5<<DF6FFFC+27979*2;C78++5**5AFEA==BADA?6)19?@52EEGFF)*:@CGCD
@M03364:276:000000000-BLYN8:1:1101:20690:4956 2:N:0:1
GGACTACTCGGGTTTCTAATCCTGTTTGCTACCCATGCTTTCGAGCCTCAGCGTCAGTTACAGACCAGACAGCCGCCTTCGCCACTGGTGTTCTTCCATATATCTACGCATTTCACCGCTACACATGGAGTTCCACTGTCCTCTTCTGCACTCAAGTTTCCCAGTTTCCGATGCACTTCTTCGGTTGAGCCGAAGGCTTTCACATCAGACTTAAGAAACCGCCTGCGCTCGTTTTACGCCCAGTAAATCCG
+
<CCCCCFFGGGGFEGGGGGGGGAFGGCFCFDADGGFGECFCCFGGGGFFF@GGGGEEGGGCFFECF<DFGGGGGGG>F@<FC@FGGGCCFF7FFA<F9E@FGGFEFEDG@BFEFGGGGGGC7ECFFFGFGFGGGGGGGGGFCEGFGGGGG8DGGFF9EGGAEGGGDCGFGEGEGGGG8DFGGGG+@ECG8D69CEEGFGDGGGGAFGGGGFGGGGFFGGGFGE=>F=>@BE87DDC*,*:EFDFFG=)3;5
@M03364:276:000000000-BLYN8:1:1101:24877:4958 2:N:0:1
GGACTACTAGGGTTTCTAATCCTGTTTGCTCCCCACGCTTTCGAGCCTCAGTGTCAGTTACAGGCCAGAGAGCCGCTTTCGCCTCCGGTGTTCCTCCATATATCTACGCATTTCACCGCTACACATGGAATTCCACTCTCCTCTCCTGCACTCAAGTCTCCCAGTTTCCAATGCACACAATGGTTGAGCCACTGCCTTTTACATCAGACTTAAGAAACCACCTGCGCTCGCTTTACGCCCAATAAATCCGG
+
CB9BCEFGGGGGGGGGFFGGGGGFGGGGGGGGGGGGGGGGGCFGGGGGGGFGGGFFGGGGFGGFGGGFGGG@FCGGCF<FFC@CG,@:FCGGFGFGGEGFFF;@@?BAFE@FFGGDGCEGGGCDFFGGGEEGDFFGGGGGFFGF8,9=EFGD=B8FGGGGCFCFGGF9,,@=?8EFGFG6@EFFF6FF,@B:,@?CC@EGFGGGFG6FCCCFFG7FC*,A?5A=BE=DAEE:CFC*)5C:EF1ADFA3C)2
@M03364:276:000000000-BLYN8:1:1101:9250:4972 2:N:0:1
GGACTACCCGGGTTTCTAATCCTGTTTGCTCCCCACGCTTTCGCACCTGAGCGTCAGTCTTTGTCCAGGGGGCCGCCTTCGCCACCGGTATTCCTCCAGATCTCTACGCATTTCACCGCTACACCTGGAATTCTACCCCCCTCTACAAGACTCTAGCCTGCCAGTTTCGGATGCAGTTCCCAGGTTGAGCCTGGGGATTTCACATCCGACTTGACAGACCGCCTGCGTGCGCTTTACGCCCAGTAATTCCG
+
CCCCCGGGGGGGGGGGGGGGGGGGGGGGGGGGGGGGGGGGGGGEEEGGFGGGGGGGGGGGFGGGGGGGGGGGGGGGGGGGGGGGGGGGGGGGFGGGGGGFGGGGGGGGDGGGGGGGGGGGDGGGGGGGGGGGGGGGGGGGGGGFGFGGG?FGGGGGGGGGGGGFGGCFCCEGGGGGFGGFFGGGGG>7CFFGGGGCEGGGGGGGFGGGGGC7DGGFGFGG:E>;7FFFBFFBGGGFFFGGGB?FGGFAGGC
@M03364:276:000000000-BLYN8:1:1101:9750:4993 2:N:0:1
GGACTACTGGGGTATCTAATCCTGTTTGCTCCCCACGCTTTCGTGCCTCAGTGTCAGTGCTGGTCCAGATGGCCGCCTTCGCCACAGATGTTCCTCCCGATCTCTACGCATTTCACCGCTACACCGGGAATTCCGCCATCCTCTACCGCACTCTAGACTCCCAGTATCCATCGCCATTCCCAGGTTGAGCCCAGGGCTTTCACGACAGACTTAAGAAACCACCTACGCACGCTTTACGCCCAGTAATTCCG
+
CCCCCGGGGGGGGBFGGGFGGGGGGGGGGGGGGGGGGGGGGGGCFGGGG8FFGGEGGGGGGGGGGGGGCFGFFFGGFGGGGGGDGAFCFFGGGGCGF7CCG:EGF,CFGGDGGFGGGGGGGGGGC+@F4CCFGGGGG78F@EED9E98C+CDFEGG,3,@,@8DGD9F7EF9AE+++,,,,@DFFGG?EFF5,,3ACD8CGDC4*;*:CF<F7B+14*=6)=:5(=181>A:CDGFF6*87>@6D799:C9
@M03364:276:000000000-BLYN8:1:1101:26440:4998 2:N:0:1
GGACTACCAGGGTTTCTAATCCTGTTTGCTCCCCACGTTTTCGAGCCTCAGCGTCAGTTACAGACCAGAGAGCCGCCTTCGCCACTGGTGTTCCTCCATATATCTACGCATTTCACCGCTACACATGGAATTCCACTCTCCTCTCCTGCACTCAAGTCTACAAGTTTCTAATGCACACAATGGTTGAGCCACTGCCTTTTACATCAGACTTAAGAAACCACCTGCGCTCGCTTTACGTCCAATAAATCCGG
+
CCCCCGFGGGGGFGGFFFCG<C,CFFGGGFCF8CCCF,CCFA@,C6FEFFFFGCGGGGGCEFFGF@,C<6,,,CC@FG7EEF,=?EGCCEFGGC;BDAFEF9@FE9?<FGGGGGGG<7F>F7,EEGGGGFGGF9,94@4E@D89EDDD=,EFGF89CD=,,,,@F,@D,@=FGCDD88CD,>DAFECD8D8,,@,@9DF99?FDF+5**;<B7+2+*;3@*7ABD?=EAEBEGF7>B(6674>FG+@52:7
@M03364:276:000000000-BLYN8:1:1101:6938:5000 2:N:0:1
GGACTACTCGGGTTTCTAATCCTGTTTGCTCCCCACGCTTTCGAGCCTCAGTGTCAGTTACAGGCCAGAGAGCCGCTTTCGCCTCCGGTGTTCCTCCATATATCTACGCATTTCACCGCTACACATGGAATTCCACTCTCCTCTCCTGCACTCAAGTCTCCCAGTTTCCAATGCACACAATGGTTGAGCCACTGCCTTTTACATCAGACTTAAGAAACCACCTGCGCTCGCTTTACGCCCAATAAATCCGG
+
CCCCCGGGGEGGFFGFGFGGGGGGGGGGGGGGGDGGGGGGGFGF@@FGGGFGGGGGGGGGGGGGGGGGGGGGGGDGGGGGGGDC,EFEGGCFGCFGGGGEFGF9FGGG>FFCGGGGGGGGDGGGFFA?FCFGFGGGGGFFGG>98EFFF?FDF=FGGGC9B=DEBFGGCEGFGFFEA88DEFEGGDFFF:@FFFF?FFDG@FF7BFG*;C>FGGGGFGCGFG4>@E=?9?DFG5+16@E*>F8F7+;<2)/
@M03364:276:000000000-BLYN8:1:1101:14832:5001 2:N:0:1
GGACTACTAGGGTTTCTAATCCTATTTGCTCCCCACACTTTCGAGCCTAAGCGTCAGTGATAGCCTAAGTTCTCGCCTTCGCCACTGGTGTTCTTCCATATATCTACGCATTCCACCGCTCCACATGGAATTCCAGAACTCCCTACTACACTCTAGATTAATAGTTTTTGATACAAACTCTCGTTAAGCAAAAGTCTTTCATAGCAAACTTATTAATCCGCCTGCGCCCGTTTTACGCCCATTAAATCCGG
+
CCCCCGGGGDFGFGGFFDFEFFGGGGGGGGGGGGGGCGGGFGGFGGGE8@EFEFC@FGGGF@FECFGCAEFGGFCDFGGGG>:CCAFGGGGGGEEE<FGGGFGGGEEFG@FGGFGGFFGGEGGFG,5<FEFGG<@FFGF<EDF?FFGGCGF88>ECEFCDFEDGGGGGGE>DDED8DDDFA@+@F8EA,8,6=,@CAEGDFFA+*=5++==8CFD+=C@;5@?CF9@*0@54CD+>*-4BC688>78?FG:
@M03364:276:000000000-BLYN8:1:1101:26058:5014 2:N:0:1
GGACTACTCGGGTTTCTAATCCTGTTTGCTCCCCACGCTTTCGCACCTGAGCGTCAGTCTTTGTCCAGGGGGCCGCCTTCGCCACCGGTATTCCTCCAGATCTCTACGCATTTCACCGCTACACCTGGAATTCTACCCCCCTCTACAAGACTCTAGCCTGCCAGTTTCGAATGCAGTTCCCAGGTTGAGCCCGGGGATTTCACATCCGACTTGACAGACCGCCTGCGTGCGCTTTACGCCCAGTAATTCCG
+
CCCCCGGGGGDGGGGGGGGFGGGGGGGGGGGG<FGGGDGGGGGDC:BFGGGGGGGGGGGGGGGGGGGGGGGGGFEGGGEFGGGGDGGGGGGGGCEFGGGGGG9A,CFEGGDG9FGGA@CEGC9EGGGCFCFFDGGE9D6FEEGGGGG9E6@DFGG,,@CFGGG8FFGFGGGG7ECGGGFC69E>C?FGFCFFEGDEGEG,=:FGA8*8DDDCDC<:*;C=BCA<?:95<FFF<DGAF?GGD>6<*2047F<
@M03364:276:000000000-BLYN8:1:1101:15617:5037 2:N:0:1
GGACTACTGGGGTTTCTAATCCTGTTTGCTCCCCACGCTTTCGAGCCTCAGCGTCAGTTACAGACCAGAGAGCCGCCTTCGCCACTGGTGTTCCTCCATATATCTACGCATTTCACCGCTACACATGGAATTCCACTCTCCTCTTCTGCACTCAAGTTTCCCAGTTTCCAATGACCCTCCCCGGTTGAGCCGGGGGCTTTCACATCAGACTTAAGAAACCGCCTGCGCTCGCTTTACGCCCAATAAATCCG
+
CCCCCGGGGGGGGGGGGGGGGGGGGGGGGGGGGGGGGGGGGGGGGGGGFGGGGGGGGGGGGGGGGGGGGGGGGGGGGGGGGGGGGGGGGGGGGGGGGGGGGGGGGGGGGDGGGGGGGGGDEGGGGGGGGFFGGGFFGGGGGAC9E=FGDFGGFBFFEGGGFGGGGFEGFFGGGGGGGGGGGGGCEGGFCEEGGEEGDCFFFGGGFGFGFGGGGGGGGCCE>GFF;A3)138>DGGFFFGEGF(>FGFF7FC
@M03364:276:000000000-BLYN8:1:1101:4499:5045 2:N:0:1
GGACTACCGGGGTTTCTAATCCTGTTTGCTCCCCACGCTTTCGCACCTGAGCGTCAGTCTTCGTCCAGGGGGCCGCCTTCGCCACCGGTATTCCTCCAGATCGCTACGCATTTCACCGCTACACCTGGAATTCTACCCCCCTCTACGAGACTCAAGCCTGCCAGTTTCAAATGCAGTTCCCAGGTTAAGCCCGGGGATTTCACATCTGACTTGACAGACCGCCTGCGTGCGCTTTACGCCCAGTAATTCCG
+
CCCCCGGGGGGGCFGGGG9FEGGDGGGGGGDFGCEFCGGGGFGDEGGGGDEEFFCEFFGGGGFGGGGGDGEFGCC7FFGFGGGGGGGGGGFGGGGFGFEE@F+FGGEGGGGGGGFCGGGGEFCFGGGFG=F,CDGFGGGGDGCFAEFEGCCCC?@FGGGGGGGGGFGF7DDC<BFGGC7FGGGFGGFGGGG8CCEG=E6CDGCCAC+37CF>F7DC=DGG>G><1)(8:BF@GDFA=BGGG@F6F7=)209
@M03364:276:000000000-BLYN8:1:1101:9889:5046 2:N:0:1
GGACTACTGGGGTATCTAATCCTATTTGCTCCCCACACTTTCGAGCCTAAGCGTCAGTGATAGCCTAAGTTCTCGCCTTCGCCACTGGTGTTCTTCCATATATCTACGCATTCCACCGCTCCACATGGAATTCCAGAACTCCCTACTACACTCTAGATTAATAGTTTTTGATACAAACTCTCGTTAAGCAAAAGTCTTTCATACCAAACTTATTAATCCGCCTGCGCTCGTTTTACGCCCAGTAAATCCGG
+
CCCCCFGGGGGGGGGFFFGGGGGGGGFGGGGGCGGGGGGGGGGGFDGGCFCGGGGFEGGGGGGFCFGGGFGFFEFCGGGGGGGGGFGGGGGGGFGGGGGGGGGFGDFGGFEGGGGGFGCEEGGGGGGGFGFCGGGGGGFFGDE=,>EFEGG84>FFCDFGGF=FFFGFEGGGGFGGFGGGGGGGGGGCFFGGFF6,@FFFFGGGAG99+:8:FGC?9?CE5AB55>)3):?9CD9>E(B8*8@@CGFEDCD
@M03364:276:000000000-BLYN8:1:1101:6497:5074 2:N:0:1
GGACTACTGGGGTTTCTAATCCTGTTTGCTCCCCACGCTTTCGAGCCTCAGTGTCAGTTACAGGCCAGAGAGCCGCTTTCGCCTCCGGTGTTCCTCCATATATCTACGCATTTCACCGCTACACATGGAATTCCACTCTCCTCTCCTGCACTCAAGTCTCCCAGTTTCCAATGCACACAATGGTTGAGCCACTGCCTTTTACATCAGACTTAAGAAACCACCTGCGCTCGCTTTACGCCCAATAAATCCGG
+
CCCCCFGGGGGGGGGGGGGGGGGGGGGGGGGGGGGGGGGGGGGGGGGGGGGGGGGGGGGGGGGGGGGGGGGGGGGGCFFGFGGGGGGGGGGGGGGGGFGFGGGGGGGGGGGGGGGGGGGGGGFG9BFGFFGFGGGGGGGGGGGGGGGFGGGGGGGGGGFFEGGGGDEFGGGGGGEGFGGGGG8EFCFCFFGG6?EGGGDF@:,5BFG5FCCFFFGGCG>C>CFBBE=BADFFGG=C42EGGFFFFGFFG3<
@M03364:276:000000000-BLYN8:1:1101:7175:5078 2:N:0:1
GGACTACCGGGGTATCTAATCCTGTTTGCTCCCCACGCTTTCGCACCTGAGCGTCAGTCTTTGTCCAGGGGGCCGCCTTCGCCACCGGTATTCCTCCAGATCTCTACGCATTTCACCGCTACACCTGGAATTCTACCCCCCTCTACAAGACTCTAGCCTGCCAGTTTCGGATGCAGTTCCCAGGTTGAGCCCGGGGATTTCACATCCGACTTGACAGACCGCCTGCGTGCGCTTGACGCCCAGTAATTCCG
+
CCCCCGGGGEGGEEGGGGGGGGGGGGGGGGGGGGGGGGGGGGGGDFGGGGGGGGFE>FEGGGGGGGGGGGGGGGGGGGGGGGE@FFGGGGGGGGGGGGGGGGGGGGGGGGGGGGFFGCFGGGGGGGGFGGGGGGGDA@DCGGGGGFGCGCGFGGGGGFGGF4<FGGGFGGGGCFFCFEFGGGGGGGGG6CCFEEGGGDCGGGGGFFFGD37CFGGDGFGGFGB?F>9>0BE@)>*(98>:C>:FFG?A7D9
@M03364:276:000000000-BLYN8:1:1101:9100:5083 2:N:0:1
GGACTACAGGGGTTTCTAATCCTGTTTGCTCCCCACGCTTTCGAGCCTCAGTGTCAGTTACAGGCCAGAGAGCCGCTTTCGCCACCGGTGTTCCTCCATATATCTACGCATTTCACCGCTACACATGGAATTCCACTCTCCTCTCCTGCACTCAAGTCTACCAGTTTCCAATGCATACAATGGTTGAGCCACTGCCTTTTACACCAGACTTAAGAAACCACCTGCGCTCGCTTTACGCCCAATAAATCCGG
+
CCCCCGGGGGGGGGGGGGGFFGGGGGGGFGGGGGGGGGGGGFGGGGGGGGGGGGGFGGGDGGGGGFGGGGGGGGGGGGFGGGGGGG7FFGGGGGGGGGFGGGGGGGGGGEGGGGGGGGGGGGGGGGGGFFFGDFCFGFGDDGGGGGFGFGGGGGGDEDFFGFFFFFFDEFFGFGGGGFFGGGGE;6DF?:EFFEGCFFGG9FGC9DFFGGCFDD7F>G,=>EF==DFFFFDBGC7CB?GEEFD8DF+728/
@M03364:276:000000000-BLYN8:1:1101:5605:5100 2:N:0:1
GGGCTACTCGGGTTTCTAATCCTGTTCGCTCCCCACGCTTTCGAGCCTCAGCGTCAGTTACAGACCAGAGAGCCGCCTTCGCCACTGGTGTTCCTCCATATATCTACGCATTTCACCGCTACACATGGAATTCCACTCTCCTCTTCTGCACTCAAGTTTCCCAGTTTCCAATGACCCTCCCCGGTTGAGCCGGGGGCTTTCACATCAGCCTTAAGAAACCGCCTGCGCTCGCTTTACGCCCAATAAATCCG
+
CC9CCGCFFGGGGGGGGGGGGGGGGGGCFGGGGGGGGGGGGGGGFGGGGGGGGGGGGGGGGGGGGGGGGCFGGGGGGGGGGGGGGGGGGGGGG9EGGGGGGGGGGGGGGGGGGGCGGDGGEG9FGGGGGGGGGGGGGGF<FDCCFGGF9DFG88=FBCDEDGG?DEFFD=>FG,ADEFFGGGGEEGGFGGGGGGGCGGFFFFGGFGCD;DFGF7CFF4CE):BF(8(),)07<57)*(*25>(0>C4)*71
@M03364:276:000000000-BLYN8:1:1101:10249:5104 2:N:0:1
GGACTACTCGGGTATCTAATCCTGTTTGCTCCCCACGCTTTCGAGCCTCAGTGTCAGTTACAGGCCAGAGAGCCGCTTTCGCCTCCGGTGTTCCTCCATATATCTACGCATTTCACCGCTACACATGGAATTCCACTCTCCTCTCCTGCACTCAAGTCTCCCAGTTTCCAATGCACACAATGGTTGAGCCACTGCCTTTTACATCAGACTTAAGAAACCACCTGCGCTCGCTTTACGCCCAATAAATCCGG
+
CCCCCGGGFGGGGGGGGGGGGGGGGGGGGGGGGGGGGGGGGGGGGGGGGGGGGGGGGGGGGGGGGGGGGGGGGGGGGGGGGGGGGGGGGGGGGGGGGGGGGGGGGCFGGGGEGGGGGGCEGGGGDFGFFFFGGFGGGGGGGGGGGGGGGGGGGGGFEFF>EFGGGFGDFGGGFFDGGGCFEGFFGGFFC8FGFGGGFGGG7FGFFF5*;C>DGGGCGG,CFEFFFDFFDFFF:CFE>>GGDAD4CFFC2>5
@M03364:276:000000000-BLYN8:1:1101:9545:5159 2:N:0:1
GGACTACTAGGGTTTCTAATCCTGTTTGCTCCCCACGCTTTCGAGCCTCAGTGTCAGTTACAGGCCAGAGAGCCGCTTTCGCCTCCGGTGTTCCTCCATATATCTACGCATTTCACCGCTACACTAGGAATTCCACTCTCCTCTCCTGCACTCTAGATACTCAGTTTGGAATGCAGTACTCGGGTTGAGCCCAAGTATTTCACATCCCACTTAAGTATCCGCCTACGCTCCCTTTACGCCCAATAAATCCG
+
CCCCCGFGGGEFGGGEGGGGGGGGGGGGGGGGGGGGGGGGGGGGGGGGGGGGGGGFGGGFCFFFGGGFGGGGGGEGGFFGGDECFGGGGGGGGGGGGGGGFFFFFGGFGGGGGGGGGGDGEDGFGFGGGFGGCDCFFGGG8DFDFGGGGGGG?FCFFFFFGGGCGFGGGGGAF9DED8=EEGED:CGGGGGG?CGGFFFFGGGGFGGF9CFGFCFGGGCGBG9>@FFFDDDFGGGFF2E@GE=)*2@67>:
@M03364:276:000000000-BLYN8:1:1101:12042:5162 2:N:0:1
GGACTACTAGGGTATCTAATCCTGTTTGCTCCCCACGCTTTCGAGCCTCAGCGTCAGTTACAGACCAGAGAGTCGCCTTCGCCACTGGTGTTCCTCCATATATCTACGCATTTCACCGCTACACATGGAATTCCACTCTCCTCTCCTGCACTCAAGTCTCCCAGTTTCCAATGCACACAATGGTTGAGCCACTGCCTTTTACATCAGACTTAAGAAACCACCTGCGCTCGCTTTACGCCCAATAAATCCGG
+
CCCCCGGGGGGGGGGGGGGGGGGGGGGGGGGGGGGGGGGGGGGGGGGGGGGGGGGGGGGGGGGGGGGGGGGGGGGGGGGFGGGGGGGGGGGGGGGGDFGGGGGGGFGGGGGGGGGGGGC6CEFGGGGFEFFGGGGGGGGGGGGGGGGGGGGG?FGGGGGGG@8DFGGFFGEGGFEFGGCGGGGGGGFFGGGGGGGFGGCF?FFFF8??C?C8<@7DGG@EFGFED>4BF>EFFGCED=EEG>:AG=F3>9>
@M03364:276:000000000-BLYN8:1:1101:8800:5167 2:N:0:1
GGACTACCAGGGTTTCTAATCCTGTTTGCTCCCCACGCTTTCGAGCCTCAGTGTCAGTTACAGGCCAGAGAGCCGCTTTCGCCTCCGGTGTTCCTCCATATATCTACGCATTTCACCGCTACACATGGAATTCCACTCTCCTCTCCTGCACTCAAGTCTCCCAGTTTCCAATGCACACAATGGTTGAGCCACTGCCTTTTACATCAGACTTAAGAAACCACCTGCGCTCGCTTTACGCCCAATAAATCCGG
+
CCCCCGFFFGGGGGGGGGGGGGGGFGGGGGGGGGGGGGGGGGGGGGGGGGGGGGGGGGGGGGGGGGFGGGGGGGGGGGGFFCGGGGGGGGGGGGGGGGGGDFGGGGGGGGGGGGGGFGGGGGGGGGGGGFGGGECFGFFGGGFDFEFFGGGG?BFGGFFGCFGGCFGGGGGGGFAFGGGGGGGGGECFG@?:,:EGGGGGGGGDFGGGGGGGFGGFGGFGFGFFFEADAEFFGGGFFFGGGFF4CCAEGDG
@M03364:276:000000000-BLYN8:1:1101:22827:5173 2:N:0:1
GGACTACAAGGGTTTCTAATCCTGTTTGCTCCCCACGCTTTCGCACCTGAGCGTCAGTCTTTGTCCAGGGGGCCGCCTTCGCCACCGGTATTCCTCCAGATCTCTACGCATTTCACCGCTACACCTGGAATTCTACCCCCCTCTACAAGATTTTAGCCTGCCAGTTTCGGATGCAGTTCTCAGGTTGAGCCCGAGGATTTCCCATCCGACTTGACAGGCCGCCTGTGTGCGCTTTACGCCCAGTAATTCCG
+
@C@CC8=,<6E7FD7E<@<CEFFGAD@<AF@CD,C:+@BF?DEDC7FBF,E8B@CECEFFGA<EF<ADEFCDE++@+,4CF77:?FF@FGGCF9EAEEFFFAE<,A,AF+:FFD,9?C>C:FD,,8,F8,E:DG;;,836+3>?FGF9DD,+,78,;EGEC7,,3@;,:@*:C>,57@,,,2222>D7,,,*9***/8C,++,4=47**):<CFG7;*31:E3:(+4;:?35)*94118EE>462*9<7*0
@M03364:276:000000000-BLYN8:1:1101:9952:5194 2:N:0:1
GGACTACACGGGTATCTAATCCTGTTTGCTCCCCACGCTTTCGCACCTCAGTGTCAGTATCAGTCCAGGTAGTCGCCTTCGCCACTGGTGTTCCTTCCTATATCTACGCATTTCACCGCTACACAGGAAATTCCACTACCCTCTACCATACTCTAGCTTGCCAGTTTTGGATGCAGTTCCCAGGTTGAGCCCGGGGATTTCACATTCAACTTAACAAACCACCTACGCGCGCTTTACGCCCAGTAATTCCG
+
CCCCCGGGGGGGGDGGGGGGGGGGGGGGGGGGGGGGGGGGGGGGGGGGGGGGGGGGGGGGGGGGGGGGGGGGGGGGGGGGGGGGGGGGGGGGGGGGGGGGGFGGGDGGGGGGGGGFGGDGGGCEGGGGGGGGGGGGGGGGGGGGGGGGGGFFGGGGGGCFFEFGGGGGGGCFFGGGGGGCGGGGGGCFGGDDGGGGGEFGFGGGFDGCFGGFFGGFGCFCFGFFFF>DFFEFGGFCFFGBEB?67:AEGGC
@M03364:276:000000000-BLYN8:1:1101:8343:5197 2:N:0:1
GGACTACAGGGGTTTCTAATCCTGTTCGCTACCCATGCTTTCGAGCCTCAGCGTCAGTTACAGACCAGACAGCCGCCTTCGCCAATGGTGTTCTTCCATATCTCTACGCATTTCACCGCTACACATGGCGTTGCACTGTCCTCTTCTGGACTCAAGTCTCCCAGTTTCCAATGCACTTCTTCGGTTGAGCCGAAGGCTTTCACATTAGACTTCACAGACCGCCTGCGCTCGCTTTACGCCCAATAAATC
+
BC<-8CCC;<CFC7@EFAEEDFFGC,,6+,B@<,,CF,CEECF,@,7,FFG8@,68B,C<FFF,EFAC,CF8E6F@@::ABBF,+,9FFG,BFEA@DF<EF,,9@FGD>C:+C@FAFCF>:=FDE?FC,4?++@,A4EFA8=@+,6,,,,8?DF>8,7;,CFGF>,6@,,@,@CECC,,===>8F687EC8853@CGFFG7ECCCD72:?DD+=*2;9;7)/0/96-07>DDD3<316CG/8()*2177
@M03364:276:000000000-BLYN8:1:1101:15354:5223 2:N:0:1
GGACTACTAGGGTTTCTAATCCTGTTTGCTCCCCACGCTTTCGCACCTGAGCGTCCGTCTTCGGCCAGGGCGCCGCCTTCGCCACCGGTAGTCCTCCAGATCTCTACGCATTTCACCGCTACACCTGGAATTCTACCCCCCTCTACGAGACTCAAGCTTGCCAGTTTCAAATGCAGTTCCCAGGTTGATCCCGGGGATTTCACATCCGCCTTGACAGACCTCCTGCGTGCGCTTTACGCCCAGTAACTCCC
+
BC<BCCFGFFGFDFEAAFGGGC,;FGG8@EG<DFGCE@@;DFGEGGGGGFG8+@F+@@EDDG@,@FE7FF,@7@@F7=CFGG:BFACF@C+CEFFCGF<EFGFFFGCFG7F+CFDFGEEG7:FAEFFEC@FDGGGGFCF@C8C=9DD>++>FE6,,8,>E*@@B>3,E,,;9;CFDCFEGFDD>F?6<,56DEG58:EEFF>EC64CD**/1*;C+;5C=)+;33A9.,<:)119)/8*/:5:):**.20*
@M03364:276:000000000-BLYN8:1:1101:10290:5235 2:N:0:1
GGACTACCCGGGTATCTAATCCTGTTTGCTCCCCACGCTTTCGAGCCTCAGTGTCAGTTACAGGCCAGAGAGCCGCTTTCGCCTCCGGTGTTCCTCCATATATCTACGCATTTCACCGCTACACATGGAATTCCACTCTCCTCTCCTGCACTCAAGTCTCCCAGTTTCCAATGCACACAATGGTTGAGCCACTGCCTTTTACATCAGACTTAAGAAACCACCTGCGCTCGCTTTACGCCCAATAAATCCGG
+
CCCCCGCFFGGGGDGGGGGGGGGGGGGGGGGGGGGGGGGGGGGGGGGGGGGGGGGGGGGGGGGGGGGGGGGGGGGGGGFGGGGGGGEGFGGGGGGGGGGGGGGGGGGGGGDGFGGGGGGGGGGGGGGGGGGGGGGGGGGGGGGFDGGGGGGGGFGGFGDFGGGGGGGGGGFGGDDC,,@FGGGGGC?EGC8:FCFGGGGG7CFFFFGGGGFDGGF8CF,,:CA:BE2?=DFFGC7CEFGGGF;AFF6CCC5
@M03364:276:000000000-BLYN8:1:1101:16425:5242 2:N:0:1
GGACTACTAGGGTATCTAATCCTATTTGCTCCCCACACTTTCGAGCCTAAGCGTCAGTGATAGCCTAAGTTCTCGCCTTCGCCACTGGTGTTCTTCCATATATCTACGCATTCCACCGCTCCACATGGAATTCCAGAACTCCCTACTACACTCTAGATTAATAGTTTTTGATACAAACTCTCGTTAAGCAAAAGTCTTTCATACCAAACTTATTAATCCGCCTGCGCTCGTTTTACGCCCAGTAAATCCGG
+
CCCCCGGGGGGGGGGGGFGGGGGGGGGGGGGGGGGGGGGGGGGGGGGGGGGGGGGGGGGGGGGGGGGGGGGGGGGGGGGGGGGGGGGGGGGGGGGGGGGGGGGGGEFCFGGGGGGGGGGGGGFEFGGGFFGGGGGD>FGGCFGGGGGGGGGGGGGGGGCFCFDGGGGGGGGGGGGGGGGGDGGGGDDFGGGG?EGGGGGCGGFGFFGGDGCCFFGFGGGGFDE5CA=>>EEFCDG9?@C:EFFFGC85F<:
@M03364:276:000000000-BLYN8:1:1101:10014:5243 2:N:0:1
GGACTACTAGGGTTTCTAATCCTGTTTGCTCCCCACGCTTTCGCACCTGAGCGTCAGTCTTTGTCCAGGGGGCCGCCTTCGCCACCGGTATTCCTCCAGATCTCTACGCATTTCACCGCTACACCTGGAATTCTACCCCCCTCTACAAGACTCTAGCCTGCCAGTTTCGAATGCAGTTCCCAGGTTGAGCCCGGGGATTTCACATCCGACTTGACAGACCGCCTGCGTGCGCTTTACGCCCAGTAATTCCG
+
CCCCCGFGEFFGGGGGGGGGGGGGGGGGGGGGGGGGGGGGGGGGGGGGF,CEFGCFFGGGGGGGGGDFGGGGGDFEGGGDFFDGDGGGGGGG@FGGGGGFGGGGGFGGDGGGGGGGGGGGEGCFGFEFDGGDCGFCCDEGEEGGGGG9ECFDGFCA>DC6DFCGGFCFG>:DGFGGGEFGGFEGFGFGGG,DE>ECG5CGGGG7FGGGGGDCFGGGGGGGFGA@D79D0355D7D<F?D:C7<6>FF)0;4
@M03364:276:000000000-BLYN8:1:1101:17719:5251 2:N:0:1
GGACTACTAGGGTATCTAATCCTGTTTGCTCCCCACGCTTTCGCACCTGAGCGTCAGTCTTTGTCCAGGGGGCCGCCTTCGCCACCGGTATTCCTCCAGATCTCTACGCATTTCACCGCTACACCTGGAATTCTACCCCCCTCTACAAGACTCTAGCTGACCAGTTTCAAATGCAGTTCCCAAGTTAAGCTCGGGGATTTCACATCTGACTTAATCAACCGCCTGCGTGCGCTTTACGCCCCGTAATTCCG
+
CCCCCGGGGGGGGGGGGFGGGGGGGGGGGGGGGGGGGGGGGGGGGGGGGGGGGGGGGGGGGGGGGGGGGGGGGGGGGGGGGGGGGGGGGGGGGGGGGGGGGGGGGGGGGGGGGGGGGGGGGGGFFGGGGGGGGGGGGGGGEGGGDGGG?FGDGGGGGGGGGGGFGGGGGGFGGGGGGGGGFGGFGGGGGFGGGDGGEG??>FFGFGGGGFGGGGGGGGFGFGFF?FBF;EEACCG2FBEG*)4>GG:AFD>
@M03364:276:000000000-BLYN8:1:1101:12747:5261 2:N:0:1
GGACTACAAGGGTTTCTAATCCTGTTTGCTCCCCACGCTTTCGCACCTGAGCGTCAGTCTTTGTCCAGGGGGCCGCCTTCGCCACCGGTATTCCTCCAGATCTCTACGCATTTCACCGCTACACCTGGAATTCTACCCCCCTCTACAAGACTCTAGCTGACCAGTTTCAAATGCAGTTCCCAAGTTAAGCTCGGGGATTTCACATCTGACTTAATCAACCGCCTGCGTGCGCTTTACGCCCAGTAATTCCG
+
CCCCCGGGGGGGGGGGGGGGGGGGGGGGGGGGGGGGGGGGGGGGGGGGGGGGGGGGGGGGGGGGGGGGGGGGGGGGGGGGGGGGGGGGGGGGGGGGGGGFGGGGGGGGGGGGGGGGGGGGGGGGGGGGGGGGGGGGGGGEGGGGGGGGGCGGGGGGGGGGGGGGGGGGGGCCFGGGGGGF6C?FGGGFGGGGEGGGDEGGGGGGFGGFGGFGGGFFCFC=BD>@DABDFDFB<DFFFFGGE>:FCCFAG=*
@M03364:276:000000000-BLYN8:1:1101:23024:5274 2:N:0:1
GGACTACCAGGGTTTCTAATCCTGTTTGCTCCCCACGCTTTCGCACCTGAGCGTCAGTCTTTGTCCAGGGGGCCGCCTTCGCCACCGGTATTCCTCCAGATCTCTACGCATTTCACCGCTACACCTGGAATTCTACCCCCCTCTACAAGACTCTAGCTGACCAGTTTCAAATGCAGTTCCCAAGTTAAGCTCGGGGATTTCACATCTGACTTAATCAACCGCCTGCGTGCGCTTTACGCCCAGTAATTCCG
+
BCCCCFGGGGGGFGGGGGEFFGGGGGGGGGGGGGGGGGGGGGGGGGGFFGGFFGGGGGGGGGGGGCGGG@GGGGGGGGGGFGFGEFGGGGGGGFDEFFGGGBEEAFEGGGEGGGGGGGGGGGGFFGG?EDEGGFGGGGFEEGGGGGGCGGFFGGGFGGCGGGGGGGGGFGGGGACACFGGGGC8EDCGF;>EGGGGGGFGFGGGFGFDCGDG>CGFC9F>3E>;<;(.(:=BGGGFF<CEEB?FCFFFGF6
@M03364:276:000000000-BLYN8:1:1101:21791:5286 2:N:0:1
GGACTACTGGGGTTTCTAATCCTGTTCGCTCCCCACGCTTTCGAGCCTCAGCGTCAGTTACAGACCAGAGAGCCGCCTTCGCCACTGGTGTTCCTCCATATATCTACGCATTCCACCGCTCCACATGGAATTCCAGAACTCCCTACTACACTCTAGATTAATAGTTTTTGATACAAACTCTCGTTAAGCAAAAGTCTTTCATACCAAACTTATTAATCCGCCTGCGCTCGTTTTACGCCCAGTAAATCCGG
+
CCCCCGGGGGGGGGGGGGGGGGGGGGGGGGGGGGGGGGGGGGGGGGGGGGGGGGGGGGGGGGGGGGGGGGGGGGGGGGGGGGGGGGGGGGGGGGGGGGGGGGGGGGGGGGGGGEFGGGGGGGGGGGGGGGGGGGGFGGGGFFGGGGGGGGGGFGGGGGGGGGGGGGGGGGGGGGG?FGGGGGGGGGGFGGGGF63DEGGGGGGGFGGGGGGFCDGGGCEDFGF>=5>EF>?FGGGFADGGGA@FGDA<<GD
@M03364:276:000000000-BLYN8:1:1101:18530:5336 2:N:0:1
GGACGACTAGGGTTTCTAATCCTGTTTGCTCCCCACGCTTTCGCACTTGAGCGTCAGGCTTTGTCCAGGGGGCCGCCTTCGCCACCGGTATTCCTCCAGATCTCTGCGCATTTCACCGCTACGCCTGGTATTCTACCCCCCTCTACGAGAGTCAAGCTTGCCAGTTTCGGATGCAGTTCCCAGGTTGAGCCCGGGGCTTTCACATCCGACTTGACAGACCGCCTGCGTGCGCTGTACGCCCAGAACTTCCG
+
ABBC,68,@FGFC@;6,,;E6C,CFG9@,;,C<C@6C@FCDC:8:F+,,6C8:68BF,<EFFGCG<@A<FF:F:CG7FG9FG7,?B:FG745CCB?,ABCFC@A,,,8>7:BAF9@F7+48>+8>F@7,5,CFGAG,88+6:E6FGGGCC+;EF9FGGDF7,;:,>B;CC*:9DGFGG::D9C*>,,4A8<EG5CE*3*22@F78C*95CC3FGG=45AC5:5:6:1>?DFE3)1)/,**2)4)209<CC*
@M03364:276:000000000-BLYN8:1:1101:12805:5374 2:N:0:1
GGACTACTCGGGTATCTAATCCTGTTTGCTCCCCACGCTTTCGCACCTGAGCGTCAGTCTTTGTCCAGGGGGCCGCCTTCGCCACCGGTATTCCTCCAGATCTCTACGCATTTCACCGCTACACCTGGAATTCTACCCCCCTCTACAAGACTCTAGCTGACCAGTTTCAAATGCAGTTCCCAAGTTAAGCTCGGGGATTTCACATCTGACTTAATCAACCGCCTGCGTGCGCTTTACGCCCAGTAATTCCG
+
CCCCCGGGGGGGGGGGGGGGGGGGGGGGGGGGGGGGGGGGGGGGGGGGGGGGGGGGGGGGGGGGGGGGGGGGGGGGGGGGGGGGGGGGGGGGGGGGGGGGGGGGGGGGCE@FGCGGGGGGGGGGGGGGGGGGGGGGGGGGGGGGGGGGGGGGGGGGGGGGGGGGGGGGAFFGGGGFECGGGGGGGGFGGGFGDGGG=C?FCCEDFGDCGFGGG1;FFGGFFGFF?A45/>:DGDGFFBGGG)3@7:F<FG9
@M03364:276:000000000-BLYN8:1:1101:14939:5407 2:N:0:1
GGACTACCCGGGTATCTAATCCTGTTTGCTCCCCACGCTTTCGCACCTGAGCGTCAGTCTTCGTCCAGGGGGCCGCCTTCGCCACCGGTATTCATCCAGATCTATACGCATTTCACGGCTATACCTGGAATTCTACCCACCTCTACAAGACTCTAGCCTGGCAGTTTCGAATGCAGTTCCAAGGTTGAGCCAGGGTGTTTCACTTCCGACTGGACAGTACACCTGAGTTCACTTTACGCCCAGTAATTCCG
+
A9C-B<FC,@FEFFG<FF<@,ED<FFG,6C,ECB,@@+@7@;@7@@@@C6@EEC@@:F6EGGGG7CFEDGDG++++8,BE=4847EFFG=B@<,4FA?FFCA9,9,,,++=FA9EG,@=C7,,C,>7A8FD8DB;FC>,>CGGG9=;3C=D=DE9C,3@8+>EEFGGFE*7D,@EFDCAA,@3*>B8CFFF6,=B,*>B6+=,+44CC*9?)**2;/*+3+2)/()/;56++13:)+/*=5),;7*/-?72
@M03364:276:000000000-BLYN8:1:1101:10346:5419 2:N:0:1
GGACTACTGGGGTTTCTAATCCTGTTTGCTCCCCACGCTTTCGAGCCTCAGCGTCAGTTACAGACCAGAGAGCCGCCTTCGCCACTGGTGTTCCTCCATATATCTACGCATTTCACCGCTACACATGGAATTCCACTCTCCTCTTCTGCACTCAAGTCCTCCAGTTTCCAATGACCCTCCCCGGTTGAGCCGGGGGCTTTCACATCAGACTTAAAGAACCGCCTGCGCTGCCTTTACGCCCAATAAATCCG
+
CCCCCFGGGGGGGGGGGGGGEFGGGGGGGGGGGGGGGGGGGGGGGGGGEGGGGGGGGGGGGGGGGGGGGGGGGGGGGGG9DCFFFFGAEFGGGGGGGGGGGGGCFFGFEGGEGGGDGGGGGGFFGGGGG=FGFF9A9>DFGFGGFGGFGGGGCGGGGGFGGGGGGF9EDFFGFFGGGGGGGDGEGGGGGGGGGGG5/:C?F8C8A62;CC8=CD>C+;9E>GFFFF652))0*:FAFF>EG::FF764DC3
@M03364:276:000000000-BLYN8:1:1101:20612:5476 2:N:0:1
GGACTACTCGGGTTTCTAATCCTGTTTGCTCCCCACGCTTTCGAGCCTCAGTGTCAGTTACAGGCCAGAGAGCCGCTTTCGCCTCCGGTGTTCCTCCATATATCTACGCATTTCACCGCTACACATGGAATTCCACTCTCCTCTCCTGCACTCAAGTCTCCCAGTTTCCAATGCATACAATGGTTGAGCCACTGCCTTTTACATCAGACTTAAGAAACCACCTGCGCTCGCTTTACGCCCAATAAATCCGG
+
CCC@CFDFGGGGGGGGGGGGGGGGGGGGGGGGGGGGGGGGGGGGGGGGGGGGGGGGGGFFFGGCFGGFFGGGFGGGG@A9FGFEFGGGCFGGFGGGGGG,@FEFGFGGGGGGFGGGGGGEC+EFGGGGEFFGFGCGFGGCFGGGGGGFGDEFFGGGGFFDCG?CDCFGCG9BEFFF8EGGGGCGG6D8C@DFE69DFFGFFFCC7?>25*?CFFFD*C:C?*9<)9>B96)2CGFF>@E@C:36CFFFGGG
@M03364:276:000000000-BLYN8:1:1101:4098:5495 2:N:0:1
GGACTACTCGGGTTTCTAATCCTGTTTGCTCCCCACGCTTTCGAGCCTCAGTGTCAGTTACAGGCCAGAGAGCCGCTTTCGCCTGCGGTGTTCCTCCATATATCTACGCATTTCACCGCTACACATGGAATTCCACTCTCCTCTCCTGCACTCAAGTCTCCCAGTTTCCAATGCACACAATGGTTGAGCCACTGCCTTTTACATCAGACTTAAGAAACCACCTGCGCGCGCTTTACGCCCAACAAATCCGG
+
CCCCCGF<FGGGG>FFFGGFGGGGGGGGG9FGGGGGGEGGGGGGGGGCGGGE9CFGFEGGGGGGGGGGGGGGGGCF+B<F@CFC,B:EFE,BFAECEEGGDGAFGFGFC?FGGGGGFGCEGGGGGFGGE<FFGFEF9>=<EDF98E>FG?8=EG?C@,@EFGGGGGA,==EDEFGGGC?E,=DEFE66,@DF,<C8FG,@@FGGFGC*;7@CB=@7CFC5@G42-@=*(:A?D8DC)88E58()7>+;652
@M03364:276:000000000-BLYN8:1:1101:13007:5502 2:N:0:1
GGACTACAAGGGTTTCTAATCCTGTTTGCTCCCCACGCTTTCGAGCCTCAGCGTCAGTTACAGACCAGAGAGCCGCCTTCGCCACTGGTGTTCCTCCATATATCTACGCATTTCACCGCTACACATGGAATTCCACTCTCCTCTTCTGCACTCAAGTCTCCCAGTTTCCAATGACCTTCCCGGGTTGAGCCGGGGGCTTTCACATCAGACTTAAGAAACCGCCTGCGCTCGCTTTACGCCCAATAAATCCG
+
CC@CCFGA,FGGGCGFGFGGGGGGGGGGGGGGFGFEGGGGGGGGGGGGGGGFGGGDGGGG,6F9FFFGC,@FGGGGGGGGFGGGGGGGEFFGGGCFG,,CFGEFEGGGGDEEGGGGFDGGGGGG9,CFFGGGGFGGA@,FGFFG9EFDFF8=>8EFG93,9DFGGGGGGGDEG,36,2@=8+68FBEFFFG67@CE7CBCFFGGA04?6*;C++2+=8:ABEEF;;151:339D*560CCG:()7*8A7<9
@M03364:276:000000000-BLYN8:1:1101:5992:5503 2:N:0:1
GGACTACTGGGGTATCTAATCCTGTTTGCTCCCCACGCTTTCGAGCCTCAGTGTCAGGTACAGGCCAGAGAGCCGCTTTCGCCTCCGGTGTTCCTCCATATATCTACGCATTTCACCGCTACACATGGAATTCCACTCCCCTCTCCTGCCCTCAAGTCTCCCAGTTTCCAATGCCCACAATGGTTGAGCCACTGCCTTTTACTTCAGACTTAAAGAACCGCCTGCGCCCGCTTTACGCCCAATAAATCCGG
+
CCCCCGGDEGGGGDFFGDFGGG<FGDFGGGGGGE@7:FGGGGG8EFGGG8E<FFGG9,,<FGFGGGGGFDCEFFGG7BDGGGG>FFFGE:CCFGGGGGG<F<EFGCFFGCEEFGGGGGDC=FFGG8FFFFEGGGGF=4,ACFGGFFAD,,4+38@F@D>>3@,6F;EGGFB,AC,,6=6,,@,@F+3@C:8@98EG,@EFG*,+?+++3;9C7+++7*=CEG>)<45)()02/7+18;BECF@F7:+1*)2
@M03364:276:000000000-BLYN8:1:1101:15557:5512 2:N:0:1
GGACTACCAGGGTATCTAATCCTGTTTGCTCCCCACGCTTTCGAGCCTCAGCGTCAGTTACAGACCAGAGAGCCGCCTTCGCCACTGGTGTTCCTCCAGATCTCTACGCATTTCACCGCTACACCTGGAATTCTACCCCCCTCTACGAGACTCAAGCTTGCCAGTTTCAAATGCAGTTCCCAGGTTGAGCCCGGGGATTTCACATCTGACTTAACAAACCGCCTGCGTTCGCTTTACGCCCAGTAATTCCG
+
CCCCCFG<FGGFFEGFFGGGGGGGGGGFFFGGGGFGCGGGGGGFGGDGGGCEFGGGGG<DEAFDGGFGGG<@CGGGGGFGGGGGGGGGGGGGGGGGG,E9=A4EDGFFEEGGAEFGFFGC+:FFGGFG8AFG,@D,@@@FEGED@DF+@@87DGGFFGG,@D=DFFFFFE=EGFFCFGD:D9DC:EF,A,@:@CEG7CF6:@FFE4@BFFGGFD>8C/AFDCDD;F;)(8>BD3:7FF>EE).9*:@)CD9
@M03364:276:000000000-BLYN8:1:1101:23933:5574 2:N:0:1
GGACTACTGGGGTTTCTAATCCTGTTTGCTCCCCACGCTTTCGCACCTGAGCGTCAGTCTTCGTCCAGGGGGCCGCCTTCGCCACCGGTATTCCTCCAGATCTCTACGCATTTCACCGCTACACCTGGAATTCTACCCCCCTCTACGAGACTCAAGCCTGCCAGTTTCGGATGCAGTTCCCGGGTTGAGCCCGGGGATTTCACATCCAACTTAATCAACCGCCTGCGTGCGCTTTACGCCCAGTAATTCCG
+
CCCCCGGGGGGGGEEGGGGGGGGGGGGGGGGGGGGGGGGGGGGGGGGGGGGGGGGGGCGGGGFFGGGGGGGFGGGGGCGGGGGGGGGGGEFGGGGGGGGDFGGGGGGGGGCFGGAFGGGGGGGGGGGGFGGGGGGGC86FE6EGFGGDG6BCFGFGFGFGCGGGGGGGGEEGGGC72525DCDDGEE66BFFEEGC5EGGF=FF7<DC<<F>FFGFFDGGFGD?(<>E:>EED5FAB<CGGFF@FFFADF*
@M03364:276:000000000-BLYN8:1:1101:4469:5582 2:N:0:1
GGACTACTAGGGTTTCTAATCCTATTTGCTCCCCACACTTTCGAGCCTAAGCGTCAGTGATAGCCTAAGTTCTCGCCTTCGCCACTGGTGTTCTTCCATATATCTACGCATTCCACCGCTCCACATGGAATTCCAGAACTCCCTACTACACTCTAGATTAATAGTTTTTGATACAAACTCTCGTTAAGCAAAAGTCTTTCATACCAAACTTATTAATCCGCCTGCGCTCGTTTTACGCCCAGTAAATCCGG
+
CCCCCGGGGGGGFGDGGGGGGGGGGGGGGGGGGGGGGGGGGGGGGGGGGGGGGFGGGGGGGGGGGGGGGGGGGGDGGGGFDEGGGGGGFFFGGDFGGGGGGGGGGGGGGGGGGGGGGDGEGGGGGGGGFGFGGGGGGCFGGGGGGDGGGGGGGFGGGG;EFGCGGGGFGGCFCFFGGGGFEGGGGGGGFGGGGG>DFFGGFGGGFGGCCF+=EGGGGFDGFEADFB=92BDFC>FFEFC7?A;:FGF?*C8
@M03364:276:000000000-BLYN8:1:1101:21493:5584 2:N:0:1
GGACTACTGGGGTTTCTAATCCTGTTTGCTCCCCACGCTTTCGAGCCTCAGTGTCAGTTACAGGCCAGAGAGCCGCTTTCGCCACCGGTGTTCCTCCATATATCTACGCATTTCACCGCTACACATGGAATTCCACTCTCCTCTCCTGCACTCAAGTCTACCAGTTTCCAATGCATACAATGGTTGAGCCCCTGCCTTTTACACCAGACTTAATAAACCACCTGCGCTCGCTTTACGCCCAATAAATCCGG
+
CCCCCGFDGGGGFGEGGG9FCFGGGGFGG9AF@FGE>FGGGGGFFGGF<CFGGGCCFFFGGGGFE@EDFFCFD6FEGGFFGGFGEFFG>FGGGCGGCGGGG9EEGGGGGGEGF9AFC:+@CCAC9EFFG<FGCFDGGFFGEEED,>FCGFFFG?FGGG=CEF,8CEFDFCEFFC8A:EF8FE8EFC8D7,+57;D,9>FFGFGGA;**C*+25?@F7?F5?:9;9>2?25)0/?DCFFEB:>@6>7+)0:)
@M03364:276:000000000-BLYN8:1:1101:24315:5593 2:N:0:1
GGACTACAAGGGTTTCTAATCCTGTTTGCTCCCCACGCTTTCGCACCTGAGCGTCAGTCTTTGTCCAGGGGGCCGCCTTCGCCACCGGTATTCCTCCAGATCTCTACGCATTTCACCGCTACACCTGGAATTCTACCCCCCTCTACAAGACTCCAGCCTGCCAGTTTCGAATGCAGTTCCCAGGTTGAGCCCGGGGATTTCACATCCGACTTGACAGACCGCCTGCGTGCGCTTTACGCCCAGTAATTCCG
+
CCCCCFGGGGGGFGGGGGGGGGGGGGGGGGFGGGGGGGGGGGGGGGGG?FFGDGGGBEGFGEFGGGFGGEF@GEGGGGGGFGGGGGGGGGGGGGGGGGGDGGGGFFGGGGGGGGGGGDDEGGGGGGGGGGGFGGGGGGFEDEGGGGGC@FFGGGG?7DGGGEE8FGGGGGCFGCFGGGGGGGG5DGGGGG?FGGEEGGGGGGGGFGGG*7DDCDGDGDGC35A:<FFFFF:DGGGA=BE85>?FGGF<FC2
@M03364:276:000000000-BLYN8:1:1101:26015:5611 2:N:0:1
GGACTACTGGGGTTTCTAATCCTGTTCGCTACCCATGCTTTCGAGCCTCAGCGTCAGTTACAGACCAGACAGCCGCCTGCGCCACTGGTGTTCTTCCATATATCTAAGCATTTCACCGCTACACATGGATTTCCACCGTCCTCTTCTGCACTCAAGTCTCCCAGTTTCAACTGCACTTCTACGGTTGAGCCGAAGGCTTTCACATTAGACTTAAAAGACCGCCTGCGCTCGCTTTACTCCCAATAAATCCG
+
CCCCCG8,;C<FGGGEEFGGCGGGGG@F+CGGFFGF,CFGGGGGGG+BEGGGGGGGGGGGGG?,9CE,,,CFG,@+@F,EFG7@,?EG<FGGGGGG95?EEEFGGG<FGGGFGGF<FGGGGGGG9=AF<,9EFF@:,8,@EEFDAFGGFFGGCGGFEGGA,,=,86@F8;3DDDGFFG9E,;>ECCE9C7::+C+:@GC9FGGG922:+*?9DF+B@*=;?EEFB4=4(8?EGF5>6)B+78(;;7+<7C)
@M03364:276:000000000-BLYN8:1:1101:16591:5635 2:N:0:1
GGACTACCAGGGTTTCTAATCCTGTTTGCTCCCCACGCTTTCGCACCTGAGCGTCAGTCTTTGTCCAGGGGGCCGCCTTCGCCACCGGTATTCCTCCAGATCTCTACGCATTTCACCGCTACACCTGGAATTCTACCCCCCTCTACAAGACTCTAGCTGACCAGTTTCAAATGCAGTTCCCAAGTTAAGCTCGGGGATTTCACATCTGACTCAATCAACCGCCTGCGTGCGCTTTACGCCCAGTAATTCCG
+
CCCCCGGGGGGGGGGGGGGGGGGGGGGGGGGGGGGGGGGCFGGGGGGGFEGGGGGGGEGGGGGGGGGFGGGGGGGGGGGGGGEFGGGGGGGEFGFCDFFFGGGGFFGGGEGGGGCFGGGGGGGGGGGGGGGFFFGGGGGGGGGFFGGGDGGGGGGGGGGFGF,DFFEFFDCFGA7EGGGGGGFGGGGGGGGGEGGGGGFGGGGG=FFFGGG+22::>GGGFGFFFFBF;:BBDGG)*48EE>:FGCFAFC0
@M03364:276:000000000-BLYN8:1:1101:9935:5645 2:N:0:1
GGACTACCGGGGTTTCTAATCCTGTTTGCTCCCCACGCTTTCGCACCTGAGCGTCAGTCTTTGTCCAGGGGGCCGCCTTCGCCACCGGTATTCCTCCAGATCTCTACGCATTTCACCGCTACACCTGGAATTCTACCCCCCTCTACAAGACTCTAGCCTGCCAGTTTCGGATGCAGTTCCCAGGTTGAGCCCGGGGATTTCACATCCGACTTGACAGACCGCCTGCGTGCGCTTTACGCCCAGTAATTCCG
+
CCCCCGGGGGGGGGGGGGGGGGGGGGGGGGGGGGGGGGGGGGGGGGGGGGGGGGGGGGGGGGGGGGGGGGGGGGGGGGGGGGGGGFGGGGGGGGGGGGGGGGFGGCGGGGGGGGGGGGGGGGGGGGGGGGGGFGFFCDGGGGGGGGGFGGGGGGFDCEGGEGGGGGGGGGGGECCGGGGGG?DGFGGGFGGGGGGGDGGCGGGGFGGGGGCDCFGGDGGG@CEBFF>5<EFFGGFDFFGGEB?):7=A>C0
@M03364:276:000000000-BLYN8:1:1101:20932:5645 2:N:0:1
GGACTACAAGGGTTTCTAATCCTGTTTGCTACCCATGCTTTCGAGCCTCAGCGTCAGTTACAGACCAGACAGCCGCCTTCGCCACTGGTGTTCTTCCATATATCTACGCATTTCACCGCTACACATGGAGTTCCACTGTCCTCTTCTGCACTCAAGTTTCCCAGTTTCCGATGCACTTCTTCGGTTGAGCCGAAGGCTTTCACATCAGACTTAAGAAACCGCCTGCGCTCGCTTTACGCCCAATAAATCCG
+
CCCCCGGGGGGGFGGGGGGGGGGGGGGGGGGGGGGGGGGGGGGGGGGGGGGGGGGGGGGGGGGGGGGGCGGG?FGDGGGGGGGGGGGGGGGGGGGGGGGGGGGGGGGGGGGGGGGGGGGGGGGGGGGGFGGGGFGGGGGGGGGGGGGGGGGGGGGGGGGGGGGGGFFGG6CGGGGGG?EGGGGDEGGFGFFE9+@EGDFGGGGGFGDDDFFGG+;DC5FGDEBDFFFEBFFEGGGFF0CCED0A67A?CFD
@M03364:276:000000000-BLYN8:1:1101:19808:5660 2:N:0:1
GGACTACCCGGGTTTCTAATCCTGTTTGCTCCCCACGCTTTCGCACCTGAGCGTCAGTCTTTGTCCAGGGGGCCGCCTTCGCCACCGGTATTCCTCCAGATCTCTACGCATTTCACCGCTACACCTGGAATTCTACCCCCCTCTACAAGACTCTAGCTGACCAGTTTCAAATGCAGTTCCCAAGTTAAGCTCGGGGATTTCACATCTGACTTAATCAACCGCCTGCGTGCGCTGTACGCCCAGTAATTCCG
+
9CCCCGFFGGGGEEGGC@EFGGGGGGFGFGGFGGFGGDGGGGGGECCFGG8FGGG>FFGGGGGGFC9FFGCE7CEGEFGGGGGGGGGGGDGGGGGFGCF9FGGGGFCGGFGCCFFGGGGEGE:A@83=,AFGFGC9D8FEEE>FCFGGGFGF:FCF9DFCCF6DFFGGCGGFFFA;CG7EGFGGFGGGF,>DEGGC5EFGGFD>86:DFFCF7;D77686=E>?DFFB?D@)9)94*4??:7:?F**-200
@M03364:276:000000000-BLYN8:1:1101:4272:5663 2:N:0:1
GGACTACCAGGGTTTCTAATCCTGTTTGCTCCCCATGCTTTCGTACCTCAGCGTCAGTATTAGGCCAGATGGCTGCCTTCGCCATCGGTATTCCTCCAGATCTCTACGCATTTCACCGCTACACCTGGAATTCTACCATCCTCTCCCATACTCTAGCTTCCCAGTATCGAATGCAATTCCCAAGTTAAGCTCGGGGATTTCACATCCGACTTAAAAAGCCGCCTACGCACGCTTTACGCCCAGTAAATCCG
+
CCCCCGGGGGGGGGGGGGGCGGFGGGFGGGGGGGGGGGGFGGGGFGGFFCFGGGGGGFGGGC,EFGGGGGGGGGGGFFGGGGGCGGGGGGGFGGGEFFGFGGGGGGGGGGGGGGGGGGGGGGGGCFGGGGGGCGGEF@FFGGGGGGGGG?E?FFFGGG,9,@EFFGGGGGGGGGGGGGGFCDFEGCFGGGCDGE8>EGGGGFF77CDCDDCGGGFFGGGGFGEFDFFED6?BGD*6BDEGG:16DCA?FF8
@M03364:276:000000000-BLYN8:1:1101:19562:5688 2:N:0:1
GGACTACAAGGGTATCTAATCCTGTTTGCTCCCCACGCTTTCGAGCCTCAGTGTCAGTTACAGGCCAGAGAGCCGCTTTCGCCTCCGGTGTTCCTCCATATATCTACGCATTTCACCGCTACACATGGAATTCCACTCTCCTCTCCTGCACTCAAGTCTCCCAGTTTCCAATGCACACAATGGTTGAGCCACTGCCTTTTACATCAGACTTAAGAAACCACCTGCGCTCGCTTTACGCCCAATAAATCCGG
+
CCCCCGGGGGGGGGGFFGGGGGGGGGGGGGGGGGFGGGGGGGGGGGGGGGGGFFGFGGGGGGGGGGGGGGGGGGGGGGGECFGGGGGGGGGGGFFGGDFGGGGGGCFFGGCFFGGGGCFGGGGGGGGGGDFGGFGGGGGGFFDDFGGGGGGGGGFGFGGGFFGG@FGGGGFFFGGGGDE@FGGGGC,8=,@FFGGGGGGGGGGGF8FGGGF7FGGGFGGG596>DDBD2@E?CFG=B@8=EF18*2A76<:
@M03364:276:000000000-BLYN8:1:1101:9870:5696 2:N:0:1
GGACTACCAGGGTTTCTAATCCTGTTTGCTCCCCACGCTTTCGAGCCTCAGTGTCAGTTACAGGCCAGAGAGCCGCTTTCGCCTCCGGTGTTCCTCCATATATCTACGCATTTCACCGCTACACATGGAATTCCACTCTCCTCTCCTGCACTCAAGTCTCCCAGTTTCCAATGCACACAATGGTTGAGCCACTGCCTTTTACATCAGACTTAAGAAACCACCTGCGCTCGCTTTACGCCCAATAAATCCGG
+
CCCCCFFCFGGGGFFCFGFGGGGGGGFGEFCFFGG@EGGGGFGF8BFGEGGGGGGGGGGGGGGGGGGGGGGGG@FFFGGGGGGGGDFEGGEFGGG9EFFGFFAEF9AFGGGGGGFGGGGGGGGG9FGGGFGGFGGGGGGGD,@DF@DFFGGGFGFG=BF=9>8DDCEA,,,3@C=8EGGCFGCGC6DFFBG@7DGGGGGGGGFDFCD5CFG>7CF7?C6>?>AE=>=@A>EFGFGFFDG7EF@4*@8625/
@M03364:276:000000000-BLYN8:1:1101:17878:5715 2:N:0:1
GGACTACACGGGTATCTAATCCTGTTTGCTCCCCACGCTTTCGCACCTGAGCGTCAGTCTTTGTCCAGGGGGCCGCCTTCGCCACCGGTATTCCTCCAGATCTCTACGCATTTCACCGCTACACCTGGAATTCTACCCCCCTCTACAAGACTCTAGCCTGCCAGTTTCGAATGCAGTTCCCAGGTTGAGCCCGGGGATTTCACATCCGACTTGACAGACCGCCTGCGTGCGCTTTACGCCCAGTAATTCCG
+
CCCCCGGGGGGGGGGGGGGGGGGGGGGGGGGFEGGGGGGGGGGGGGGGGFGGGGGGGGGGGGGGGGGGGGGGGGGGGGGGGGFGGGGGGGGGGGGGFGGGGGGGGGGGGGGGGGGGGGGGGGGGFGGGFGGGGGGGGGGGGGGGFDFGGGGFGGGGGGGGFGGGGGGGGFEFGGG7ACGFGGGFGGGGGGFGGDGGGGFG@DGGF<57DGGGGDFFGFFFDGFFFF>EFFFFGDG99<EGCE2FF>FFCF7
@M03364:276:000000000-BLYN8:1:1101:7001:5742 2:N:0:1
GGACTACTAGGGTATCTAATCCTGTTTGCTCCCCACGCTTTCGCACCTGAGCGTCAGTCTTTGTCCAGGGGGCCGCCTTCGCCACCGGTATTCCTCCAGATCTCTACGCATTTCACCGCTACACCTGGAATTCTACCCCCCTCTACAAGACTCTAGCTGACCAGTTTCAAATGCAGTTCCCAAGTTAAGCTCGGGGATTTCACATCTGACTTAATCAACCGCCTGCGTGCGCTTTACGCCCAGTAATTCCG
+
CCCCCGGGCFGGGGGGGGGGGGGGGGGGGGGGGGGGGGGGGGGGGGGG@<FFFGD@@FGFE<FGGFGGGGGGGGGGGGCAFGGFE@FCFEGFGGFG8EGFEDFGGFGGGGGGGGGGGGGGGGDGFFG8<FGGGGGFGDFECGE?9DFDGCFGDA,=FGGGGGGGGGC9ACF,BBC9@CFFGGGGGGD7A9B?CCE>CEC98DGG+24=GFFFC+4=DCEC>C>?D:>F@>EBGDD)*4CCE>:/*:44D:2
@M03364:276:000000000-BLYN8:1:1101:14377:5749 2:N:0:1
GGACTACTGGGGTTTCTAATCCTGTTTGCTCCCCACGCTTTCGAGCCTCAGTGTCAGTTACAGGCCAGAGAGCCGCTTTCGCCACCGGTGTTCCTCCATATATCTACGCATTTCACCGCTACACATGGAATTCCACTCTCCTCTTCTGCACTCAAGTCCTCCAGTTTCCAATGACCCTCCCCGGTTGAGCCGGGGGCTTTCACATCAGACTTAAAGAACCGCCTGCGCTCGCTTTACGCCCAATAAATCCG
+
CCCCCGGGGGGGGGGGGFGGGGGGGGGGGGGGGGGGGGGGGGGGGGGGGGGGGGGGGGGGGGGGGGGGGGGGGGEGGGGGGGGGGFGGGGGGGGGGGGGGGGGGGGFGGGGGGGCFGGGGGGGGGGGGFDGGGGGGGGGGGGGGGGGGGGGFGGGGGGGGGGGGGGGGGGGGFFGGGGGGGGGGGGGGGGGEGGGGGGCFG>FFFFDFGGGGG7CFGFEGFGFFDA>B65>>GGG>=:EEGFFFGFFFGGD
@M03364:276:000000000-BLYN8:1:1101:24291:5755 2:N:0:1
GGACTACCGGGGTTTCTAATCCTATTTGCTCCCCACACTTTCGAGCCTAAGCGTCAGTGATAGCCTAAGTTCTCGCCTTCGCCACTGGTGTTCTTCCATATATCTACGCATTTCACCGCTACACATGGAATTCCACTCTCCTCTCCTGCACTCAAGTCTCCCAGTTTCCAATGCACACACTGGTTGAGCCACTGCCTTTTACATCAGACTTAAGAAACCACCTGCGCTCGCTTTACGCCCAATAAATCCGG
+
CCCCCFGGGGGGGDGGGFFGGGGGGGGGGGGGGGGCGGGGGGGGGGGGCEFGGGGDFG9EFGCGGGGGGGGGGGGGGGGGGGGGGGGGCFFGGGFGGGFFGFGFGGGDGGGGFGGFFGGGGGGGFG9EFFGGGGGGGGFFGEFDEGFFCFGGGGGGFFGF9FFGGGDEAADFGD3,9=E66,8EFEDGGG,DF?CFGGGCGGGGF+;*;CCGCDC8?C,@FGA2<DAFA>BBG?+>B@GGG3():+:?7/1
@M03364:276:000000000-BLYN8:1:1101:8495:5796 2:N:0:1
GGACTACAGGGGTTTCTAATCCTGTTTGCTCCCCACGCTTTCGAGCCTCAGTGTCAGTTACAGGCCAGAGAGCCGCTTTCGCCTCCGGTGTTCCTCCATATATCTACGCATTTCACCGCTACACCTGGAATTCTACCCCCCTCTACGAGACTCAAGCTTGCCAGTTTCAAATGCAGTTCCCAGGTTGAGCCCGGGGATTTCACATCTGACTTAACAAACCGCCTGCGTGCGCTTTACGCCCAGTAATTCCG
+
CCCCCFGFGGGGGGG@EFGGGGGGEGGGGF<FGGGGGGGGGGGGGDFGGGGGGGGGGFFFGGGGFGGGGEFGFGGGGGGGGGBFEFGGGGGGG9EAFGGGGGGFGFFF>@FFGFGGGCCCFGGFFGGGGGGFGCFGGGGGGCEGGFGGGDD7>DFDFGGGFGGGFFFGF9>CFEFFFGGG?FFGGG>FFCE>EGGGEGGGGGGFF6DGGFGGG>>@C4CFDG30249E?FFFGGGEAD58E)8FGGFA77*
@M03364:276:000000000-BLYN8:1:1101:21688:5819 2:N:0:1
GGACTACCAGGGTTTCTAATCCTGTTTGCTCCCCACGCTTTCGAGCCTCAGTGTCAGTTACAGGCCAGAGAGCCGCTTTCGCCTCCGGTGTTCCTCCATATATCTACGCATTTCACCGCTACACATGGAATTCCACTCTCCTCTCCTGCACTCAAGTCTCCCAGTTTCCAATGCACACAATGGTTGAGCCACTGCCTTTTACATCAGACTTAAGAAACCACCTGCGCTCGCTTTACGCCCAATAAATCCGG
+
CCCCCG<FFFGGFGGGGGFGGFGGGGGGGGGGGGGGGGGGGGGGCGGGGGGGGGGGGGGGGDEAFGFGFF?@FDEGCGFGGGFEFFEDCCFFGGGGGGGGGGGFGDAFGEGGFGGGGGGGGGGGGGGGGCCFFGGGGGGGGGFGDGFGGFFGGGCGFC,@F88EGFGGFFFGGGGGGGGDFFFGG8E?FGFGFFG6EFGGC7CFFG*759CCFFGG>CGF>?9)0:494?58CGC=?DGC*:=4CFFEGG<
@M03364:276:000000000-BLYN8:1:1101:19728:5820 2:N:0:1
GGACTACCCGGGTTTCTAATCCTGTTTGCTCCCCACGCTTTCGAGCCTCAGTGTCAGTTACAGGCCAGAGAGCCGCTTTCGCCACCGGTGTTCCTCCATATATCTACGCATTTCACCGCTACACATGGAATTCCACTCTCCTCTCCTGCACTCAAGTCTACCAGTTTCCAATGCATACACTGGTTGAGCCACTGCCTTTTACACCAGACTTAATAAACCACCTGCGCTCGCTTTACGCCCAATAAATCCGG
+
CCCCCGDGGFGGGGGGGGGGGGGGGGGGGGGFGGGGEGGGGGG?FGGGGGGGGGGGGGGGGFFGGGFFFGGGGGGGGGGGGGGGGGGGGGGGGGGGGGGGGDFFECEFGGGGGGGGGGGGDGGGGGGGGGFGGGGGGGFGGG?DGFGCCD@FGGGGGGGG;FDFDFF9EEDFGGGGGFG,@EFEFG?C,:DFGGCFEEFGFGGGACF>>CF>CCGFC?CCAGFEDFFDDEE5?C+0?=EDGF1)>F=5*)1
@M03364:276:000000000-BLYN8:1:1101:17718:5822 2:N:0:1
GGACTACCAGGGTTTCTAATCCTGTTTGCTCCCCACGCTTTCGCACCTGAGCGTCAGTCTTTGTCCAGGGGGCCGCCTTCGCCACCGGTATTCCTCCAGATCTCTACGCATTTCACCGCTACACCTGGAATTCTACCCCCCTCTACAAGACTCTAGCCTGCCAGTTTCGGATGCAGTTCCCAGGTTGAGCCCGGGGATTTCACATCCGACTTGACAGACCGCCTGCGTGCGCTTTACGCCCAGTAATTCCG
+
CCCCCGGFFGGGGGGGGGGGGGGGGGGGGGGGGGGGGGGGFGGGGGGGGGGGGGGGGGGGGGGGFFGGGGGGGGGGGGGGGGGGGGGGGGGCEGDFEFGGGGGGGGGGG@FGGGGGFGGGGGGGGGGGGGGFGGGGGGGGGGGFBFF9ECFGGGGGGGGGGDCGGFGGGGDEECGGGGGGD9EFGGFGGGGGGGGG5EFCGGC7FGGG<8>CGGGF=FGGFEFFFF>>:DFFGGG<@<E>:)(<FF?2DG9
@M03364:276:000000000-BLYN8:1:1101:20686:5823 2:N:0:1
GGACTACCGGGGTTTCTAATCCTGTTTGCTCCCCACGCTTTCGCACCTGAGCGTCAGTCTTTGTCCAGGGGGCCGCCTTCGCCACCGGTATTCCTCCAGATCTCTACGCATTTCACCGCTACACCTGGAATTCTACCCCCCTCTACAAGACTCTAGCCTGCCAGTTTCGAATGCAGTTCCCAGGTTGAGCCCGGGGATTTCACATCCGACTTGACAGACCGCCTGCGTGCGCTTTACGCCCAGTAATTCCG
+
CCCCCGGGGGDGFEGGGFFGGGGGGGGGGGGGGGGGGGGGGGGGGGGGGGGGGGGGGGGGGGGGFGGGGGEGGDGGGGGGGGGGGGDEGGGGGGGGGFGFGGGFFGGGGGGGGGGGGGGGGGGGGGGGGGGGGGGGGGGGGGGGACFFFFGGGGGGGGGDFGGGGGFFEG>>FEFG7DGGGGGGGGFGFFGFEGGGD5F6CGGGFDFGGGGDGG4>CDCFEEF:?F>52@.09C727<EGGBB?DDFBGG<
@M03364:276:000000000-BLYN8:1:1101:18072:5862 2:N:0:1
GGACTACAAGGGTATCTAATCCTGTTTGCTCCCCACGCTTTCGAGCCTCAGTGTCAGTTACAGGCCAGAGAGCCGCTTTCGCCTCCGGTGTTCCTCCATATATCTACGCATTTCACCGCTACACATGGAATTCCACTCTCCTCTCCTGCACTCAAGTCTCCCAGTTTCCAATGCACACAATGGTTGAGCCACTGCCTTTTACATCAGACTTAAGAAACCACCTGCGCTCGCTTTACGCCCAATAAATCCGG
+
CCCCCFGGGGGGGGGGGGGGGGGGGGGGGGGGGGGGGGGGGGGGGGGGGGGGGGGGGGGGGGGGGGFGFGGGGGGGGGGGGGGGGGGGGGGGGGGGGFG9FGGGGGCGGGGGGGGFFGGGGGGGGGG?FGGGGGGDGFFGGGGGGFFGGGGGGGG?EGGGGGGG@EGGGGAFFBDGGF>EGGCGGGG?FF8FFFFFFGGGGGGGF=F*CF>G>7DFCFCGFEF=BE2?DFE48F7CDDCGE.:ACCFCDDC
@M03364:276:000000000-BLYN8:1:1101:23903:5862 2:N:0:1
GGACTACTAGGGTTTCTAATCCTATTTGCTCCCCACACTTTCGAGCCTAAGCGTCAGTGATAGCCTAAGTTCTCGCCTTCGCCACTGGTGTTCTTCCATATATCTACGCATTCCACCGCTCCACATGGAATTCCAGAACTCCCTACTACACTCTAGATTAATAGTTTTTGATACAAACTCTCGTTAAGCAAAAGTCTTTCATACCAAACTTATTAATCCGCCTGCGCTCGTTTTACGCCCAGTAATTCCG
+
CCCCCGGGGGGGEGGGGGGGGGGGGGGGGGGGGGGGEGGGGGGFGGGGGF8DEGGGGGGGGGGFGGGCEFFFGGGGGGGGGGGGC@EFGFFFFEFGGFGGFEGGFGGGGGGGAFGGGF>EGGFGDGGFGCFGGDAE,EDD;DFFDFGGGGD?8EGGFFGFGGGGAEGGGGGGGGG@ACE9=8BGFGDFFCFDEFFFFGGGGGGGAG=DFGGFDCGGGGGGFGF5CA>BDF>>FGGEE(4C?FECGGFCCF
@M03364:276:000000000-BLYN8:1:1101:24787:5878 2:N:0:1
GGACTACTGGGGTTTCTAATCCTGTTTGCTCCCCACGCTTTCGAGCCTCAGTGTCAGTTACAGGCCAGAGAGCCGCTTTCGCCTCCGGTGTTCCTCCATATATCTACGCATTTCACCGCTACACATGGAATTCCACTCTCCTCTCCTGCACTCAAGTCTCCCAGTTTCCAATGCACACAATGGTTGAGCCCCTGCCTTTTACATTAGACTTAAGAAACCACTTGCGCTCGCTTTTCGCCCAATACATCCGG
+
CCCCCGGGFGGGGGGGGFGGGGGGGGGGGGGGGEGGGGGGGGDGGGGGGGGCFGGGGGGGGFE,FFCCACFEGGDFEFFFGGG:F8FGGGGGGGGGG@EAF<@EFGGGGGGGGFCFGGGG7FGG9==FGGGGGGFEG8,AFGGGGGGGF,>DGGGGGGC,=8D8FGGGGFGGGGGC8D683>DDF+597E+@96:D9FGG+;,?+5=CG+?<++5+;5D:5,+*6@=?@)6/:F*7)/;E5>()0>@CG*1
@M03364:276:000000000-BLYN8:1:1101:9387:5906 2:N:0:1
GGACTACAAGGGTTTCTAATCCTGTTCGCTCCCCACGCTTTCGAGCCTCAGCGTCAGTTACAGACCAGAGAGCCGCCTTCGCCACTGGTGTTCCTCCATATATCTACGCATTTCACCGCTACACATGGAATTCCACTCTCCTCTTCTGCACTCAAGTCTCCCAGTTTCCAATGACCCTCCCCGGTTGAGCCGGGGGCTTTCACATCAGACTTAAGAAACCACCTGCGCTCGCTTTACGCCCAATAAATCCG
+
CCCCCGGGGGGGGGGGGGGGGGGGGGGGGGGGGGGGGGGGGGGGGGGGGGGGGGGGGGGGGGGGGGGGGGGFGGGGGGGGGGGGGGGGGGGGGGGGGGGGGGGGGGGG@FGGGGEGGGGGGGGFEGGGFFGGGGGGGGGGGDGGGGGGGEGGGFGGGGGGGG8>AFGGGGGGGGGFG?EGDEGCCEGGGGGGGGGDGD>FF7@=BGFGFFGGGGGGG4C6FGB;=FBFFFBBDGGFFFGGGF:F:C*)CFC
@M03364:276:000000000-BLYN8:1:1101:20705:5920 2:N:0:1
GGACTACTAGGGTTTCTAATCCTATTTGCTCCCCACACTTTCGAGCCTAAGCGTCAGTGATAGCCTAAGTTCTCGCCTTCGCCACTGGTGTTCTTCCATATATCTACGCATTCCACCGCTCCACATGGAATTCCAGAACTCCCTACTACACTCTAGATTAATAGTTTTTGATACAAACTCTCGTTAAGCAAAAGTCTTTCATACCAAACTTATTAATCCGCCTGCGCTCGTTTTACGCCCAGTAAATCCGG
+
CCCCCGFGGGGGGGGGGGGGGGGFGGGGGGGGGGGGGGGGGGGGGGGGFGGGGGGGGGGGGGGGGGGFCEC<FFGGGGGGGGGGGGGGGGGGGGGCGGGGGGGGGGGGCFGGGGGGGGGGGGGGGFFGGFCFGGGFGEFGGGGGGGGGGGGGGGGG9DDF9E8FFGGGGGGGGGG?GF9=36+@DD=AGGGGC@GGFFGGGGFFFGFFCDCFCE9FGFC5FEF=DBA5>D?FGGFFF2E8567FFFFCFGC
@M03364:276:000000000-BLYN8:1:1101:25493:5927 2:N:0:1
GTACTACTAGGGTTTCTAATCGTGTTCGCTACCCATGCTATCGAGCCTCAGCGTCAGTTACAGACCAGACAGCGGCCTTCGCCACTTGTGTTCTTCTATATATCTACGCATTTCATTGCTACCCATAGAATTCCACTCCCCTCTCCTGCACTCAAGTCTCCCACTTTCCAATGCACACAATGCTTGAGCCACTGACTTTTACATCAGACTTAAAAAACCTCCTGCGCTCGCTCTCCGCCGAATACATCTGG
+
@--88CEAFGG9FFBEFF,,C,CDE,C@BFE:,CE,CEA,CF@FGGB8C,;,7,8,,,CDFA;,6<,,6,9,,++++,,:BF,,,:,6C=C<EGFG9EF,E<;,@?F7F,,,,:,,,4,4,,,9>:,,:,CADEE9E@,,>=EGGGFEG8>+6,8,4>4=9E,,363=,,,@=?D83@?+@B,77,@E,@8,9<,3<,5,2AA@9@++;7+8+++*<CE6>:A@E4>*:)8)*2*()/8**)(0+*1<++;
@M03364:276:000000000-BLYN8:1:1101:6365:5950 2:N:0:1
GGACTACAGGGGTTTCTAATCCTGTTTGCTCCCCACGCTTTCGCACCTGAGCGTCAGTCTTTGTCCAGGGGGCCGCCTTCGCCACCGGTATTCCTCCAGATCTCTACGCATTTCACCGCTACACCTGGAATTCTACCCCCCTCTACAAGACTCTAGCTGACCAGTTTCAAATGCAGTTCCCAAGTTAAGCTCGGGGATTTCACATCTGACTTAATCAACCGCCTGCGTGCGCTTTACGCCCAGTAATTCCC
+
CCCCCCFGFGGGFGEGGFGGGGGGGFGGGGG8FFGFEEFGGGGGGGGFGGGGGGDGGFGGGFGGGGGEGEGDGGGGGEE<AFCCGGGCGGGF9EGGGFCFFGGGGFEFG=EBEE?EEFCEEG9=EFF<,,?FFFGFDDFC@EGCFDGGGGG?89DFGGFGGFGGAF9DFGGFFFF7ACGGGFFDB;E7=EGGGGGCGGFFFCCGFGGF7CFGC7C:1;FF)=:?FFBB;:DECC<A48CCEE:77:=4FD*
@M03364:276:000000000-BLYN8:1:1101:15214:5961 2:N:0:1
GGACTACAGGGGTTTCTAATCCTGTTTGCTCCCCACGCTTTCGCACCTGAGCGTCAGTCTTTGTCCAGGGGGCCGCCTTCGCCACCGGTATTCCTCCAGATCTCTACGCATTTCACCGCTACACCTGGAATTCTACCCCCCTCTACAAGACTCTAGCCTGCCAGTTTCGGATGCAGTTCCCAGGTTGAGCCCGGGGATTTCACATCCGACTTGACAGACCGCCTGCGTGCGCTTTACGCCCCGTAATTCCG
+
CCCCCGGGGGGGGGGGGGFFGGGGGGGGGGGGGGGGGGGGGGGGGGGGGGGGGGGGGGGFGGGGGGGDFGEGGGGGGGGGGGGGGGGGGGGGGGGGGGGGGGFGFFFFGDGGGGGGGEGDDGGGGGGGGGGGGGAFEFFEGGGGGGG9E:FCEGGGGGGGGGGGGGGGGGGGGGGGGGFGGFFFGGGGGGGGGGGGECFGGFFCFGGGDCCDGDFC=48FFGB6?FFDF:<DG*9<FBDCG)3>)*8:FG<
@M03364:276:000000000-BLYN8:1:1101:19789:5967 2:N:0:1
GGACTACAGGGGTTTCTAATCCTGTTTGCTCCCCACGCTTTCGAGCCTCAGTGTCAGTTACAGGCCAGAGAGCCGCTTTCGCCTCCGGTGTTCCTCCATATATCTACGCATTTCACCGCTACACATGGAATTCCACTCTCCTCTCCTGCCCTCAAGTCTCCCAGTTTCCAATGCACACAATGGTTGAGCAACTGCCTTTTACATCAGACTTAACAAACCACCTGCTCTCGCTTTACGCCCAATAAATCCGG
+
CCCCCG8CFFFGBF,C<CFFDEGFGGFGGCCFGE<7FF@FGEF8DCFGGGCFFG,<FFECFGD<GEFGGGGGGGGG7CBEGCF@:,@CECF@FDF9,,:9C99?;FDFGGGDG9<EFC:C=::E94AFFGFC=,,,CE9,=ECDG8DF8,4+@8>=6,>9CDDCED;,,>=;,,,6@=+3=E,@CEGGF,3@7?EFFGFF+AEG;D?773B7:+<*0*4;?7A4)*1+*3/?*:1952C7C)(62@8?*9)
@M03364:276:000000000-BLYN8:1:1101:25127:5987 2:N:0:1
GGACTACACGGGTTTCTAATCCTGTTTGCTCCCCATGCTTTCGAGCCTCAGTGTCAGTTACAGGCCAGAGAGCCGCCTTCGCCTCCGGTGTTCTTCCAGATCTCTACGCATTTCACCGCTACACATGGAATTCCACCCTCCTCTACAAGACTCTAGCTTGCCAGTTTCTGATGCACTTCTCAGGTTGATCCGTGGGATGTCACATCCGACTGTAGAGACCGCCTGCGTTCGCTTTACGCCCATTAAATCCG
+
CCCCCGGFFEGC@F7FAEGC<EFGCFFFAFC,6@E,CAFGGGE@FDFF@FA@FFGGGCGG9@@;CCAFE,:BF<C+7B:E7@C7F8CFGGFEG,,:EF,,A,9A@EGFGGGGC5E9FGEGGGG?=F<DF<EFG,99,+++8DEG,@,,,,8?D,ED;3@>DDFGGGGB,@DFD9C9@DE8,,,,C,,1,8@55+5@CF+@@@7+4**<**3*22+5++1*:*:=24()-?;?DGGFFFGGGB3++111+2/
@M03364:276:000000000-BLYN8:1:1101:7339:5998 2:N:0:1
GGACTACTAGGGTATCTAATCCTGTTTGCTCCCCATGCTTTCGTGCATCAGCGTCAGCACTGTTCTAGTAAGTCGCTTTCGCAATGAGTATTCCTCTTGATCTCTACGGATTTTACCCCTACACCAAGAATTCCACCTACCTCTCCCATGCTCATAGGATAACAGTTTCAAATGCTATTATATGGTTAAGCCATAGGATTTCACATCTGACTTATAATCCCGCCTACGAACTCTTTACGCCCAGTGATTCC
+
CCCCCGGGGGGGGGGGGGGGGGGGGGGGGGGGGGGGGGGGGGGGGDGGGGGGGGGGGFGFGGGFGFGGFCFFFCGGGGGGGGGGEGGFGFGGGGGGFCFGGGGGGGGGEGGGGFGGGCFGGGGGDFCAFGGGGGGGGGGGGCFF8FFGDDFDFGCE=E99EC8,,CE>=EFFGGGFFE4@EFAGFGGGGFG?8E9D=,@E23@99+2+6+6ACDDGGGGA*@B5)*)0)*03+?D*<8*CE*)/34+>+=9
@M03364:276:000000000-BLYN8:1:1101:5187:6005 2:N:0:1
GGACTACTAGGGTATCTAATCCTATTTGCTCCCCACACTTTCGAGCCTCAGTGTCAGTTACAGGCCAGAGAGCCGCTTTCGCCTCCGGTGTTCCTCCATATATCTACGCATTTCACCGCTACACATGGAATTCCACTCTCCTCTCCTGCACTCAAGTCTCCCAGTTTCCAATGCACACAATGGTTGAGCCACTGCCTTTTACATCAGACTTAAGAAACCACCTGCGCTCGCTTTACGCCCAATAAATCCGG
+
CCCCCFGGEFGGGGGGGGGGGGGGGGGGGFGGGGGGGDGGFFGFGGGGFEFGGG9FGGFGFGG8FGFGGFGGGGGG:FGFGEGGGFGGGGGGGGGDGG9FCFGGGFGGGGFEEFGG<FGGGGGGDCFGFGAFG9;FC8DFEFGGFGGF@GED@=8EE=;E88DGGGGGGE;>DGG,EDCFCG8FDGCFDD,=?8,@FFGFGFGGFF77?9?@DFFGGG>F5*9=):5*-:B*;5C45=8:CA=FGGA6>7C
@M03364:276:000000000-BLYN8:1:1101:22526:6023 2:N:0:1
GGACTACTCGGGTTTCTAATCCTGTTTGCTCCCCACGCTTTCGAGCCTCAGCGTCAGTTACAGACCAGAGAGCCGCCTTCGCCACTGGTGTTCCTCCATATATCTACGCATTTCACCGCTACACATGGAATTCCACTCTCCTCTTCTGCACTCAAGTTTCCCAGTTTCCAATGACCCTCCCCGGTTGAGCCGGGGGCTTTCACATCAGACTTAAGAAACCACCTGCGCTCGCTTTACGCCCAATAAATCCG
+
CCCCCGGG<FGG<FEGGGGGGGFFFA<FGGGGGGGDCCBFGGGGGFCGGGEFGGGGGFGFGGGGGGGGGGGGGGGGCGDCF@CFGGGG<FGGGGGGGGGGGGGGGG9FCGGCCEFGGGGCFCGFCGGGGGGFFGG444@FGGGGGGGGGGGGFGGG=D9DCFGGAEADF9EDGGEGGGGCE>GEGDEGGGGGGGGGGDFFCCFDFFGGFCD:F@:CCFGG:::@EF93(:B:DF<>F?GEGE?FGDFA>CD
@M03364:276:000000000-BLYN8:1:1101:6118:6030 2:N:0:1
GGACTACCGGGGTTTCTAATCCTGTTTGCTCCCCACGCTTTCGCACCTGAGCGTCAGTCTTTGTCCAGGGGGCCGCCTTCGCCACCGGTATTCCTCCAGATCTCTACGCATTTCACCGCTACACCTGGAATTCTACCCCCCTCTACAAGACTCTAGCCTGCCAGTTTCGAATGCAGTTCCCAGATTGAGCCCGGGGATTTCACATCCGACTTGACAGACCGCCTGCGTGCGCTTTACGCCCAGTAATTCCG
+
CCCCCGGGGGGGGGGGGGGGGGGGGGGGGGGGGGGEEGGGGGGGGGGGGGGDFGGGGEFFGGGGGGGGGGGGGGGGGGGGGGGGGGGGCCGGGGGGFGGGGFGGFGGGGGGGGFFFGGGGGGGGF8FEGGGGGGGGGGFGGGEFGGGGFGGGCCCGGGGGGGGFFGGGGGGGGGGGGGGGFEG,,?DEEECGGGGEC>?CFFC7:CFGC)18*:>CCFFGEG@(4.2>:DF3D*9:46CGG)8FF>72C72
@M03364:276:000000000-BLYN8:1:1101:25047:6038 2:N:0:1
GGACTACTAGGGTTTCTAATCCTGTTTGCTCCCCACGCTTTCGCACCTGAGCGTCAGTCTTTGTCCAGGGGGCCGCCTTCGCCACCGGGATTCCTCCAGATCTCTACGCATTTCACCGCTACACCTGGAATTCTACCCCCCTCTACAAGACTCTAGCCTGCCAGTTTCGGATGCAGTTCCCAGGTTGAGCCCGGGGATTGCACATCCGACTTGACAGACCGCCTGCGTGCGCTTTACGCCCAGTAATTCCG
+
@CC@C88FGGGGFGEFFFGCCFFFF,,;,@CEFGCGGGG7D9@EB:@,EFFGEEEFGFFC<F9,C:@@@FFGCC@+6B=EFEDCFGGG7F+=EFG9?FDFGGGF,C,A@F7F,CEEBF7CGF,=@,4=FFDFFDE,C=B@ECC+E=DGDF7C,7E@=>,D@7EGCEDEGGG*;B7@>5>:9B:>76DCCEFF5CEEEB6**;9++;2:D/)2>F8DFGFFEE)3(728:BF@3DF<=:88*)4977=4CF7
@M03364:276:000000000-BLYN8:1:1101:17774:6045 2:N:0:1
GGACTACTGGGGTTTCTAATCCTGTTCGCTACCCATGCTTTCGAGCCTCAGCGTCAGTTACAGACCAGACAGCCGCCTTCGCCACTGGTGTTCTTCCATATATCTACGCATTTCACCGCTACACATGGAGTTCCACTGTCCTCTTCTGCACTCAAGTCTCCCAGTTTCCAATGCACTTCTTCGGTTGAGCCGAAGGCTTTCACATTAGACTTAAAAGACCGCCTGCGCTCGCTTTACGCCCAATAAATCCG
+
CCCCCGGGGGGGGGGGGGGGGGGFGFFFGGGGGGGGGGGGGGGGGGGGGGGFGGEGGGGGGGGGGGCFFGGGGGGGGGGGGGCFGGGGFFF>FDFGGGGGGGGGGGGGEGDGGGGGGGGGGGGGGGGGGGGGBFFFGGGG@FDDFAFGEGFGGGGGDGFGGGGGFGGGFGGGGGGGGGGGGGGGGEGGGGGGGEGEEGGGDGGGFGFFGGFCFGGGGGGGFGA=DFFF>DFFD5FEFFGGGF@AGGFCGGD
@M03364:276:000000000-BLYN8:1:1101:12375:6071 2:N:0:1
GGACTACTAGGGTTTCTAATCCTGTTTGCTCCCCACGCTTTCGAGCCTCAGCGTCAGTTACAGACCAGAGAGTCGCCTTCGCCACTGGTGTTCCTCCATATATCTACGCATTTCACCGCTACACATGGAATTCCACTCTCCTCTTCTGCACTCAAGTCTCCCAGTTTCCAATGACCCTCCCCGGTTGAGCCGGGGGCTTTCACATCAGACTTAAGAAACCGCCTGCGCTCGCTTTACGCCCAATAAATCCG
+
CCCCCGGGGGGGGGGGGGGGGGGGGFFGGGGFGGGGGGGGGGGCGFGGGGGGGGEGGGGGGGGGGFGGGGGGGGGGGGGGGGGGGGGGFGEFGGGGGGGGGGFGGGGGGFGGGGGGGGGGGGGGGDFGGGGGFGGGGGFEGA8=EGGGGGGGGGGGGFFGGGGGG9=D:DFGGGGGGGGGGEGGGGEGGGGGGGGGGGGGGGGGFDFGGGGFF7FFG6CGECB<@AB>(2::3CFAFBGG5>:FFGFDGFG
@M03364:276:000000000-BLYN8:1:1101:19565:6078 2:N:0:1
GGACTACCGGGGTATCTAATCCTGTTTGCTCCCCACGCTTTCGAGCCTCAGTGTCAGTTACAGGCCAGAGAGCCGCTTTCGCCTCCGGTGTTCCTCCATATATCTACGCATTTCACCGCTACACATGGAATTCCACTCTCCTCTCCTGCACTCAAGTCTCCCAGTTTCCAATGCACACAATGGTTGAGCCACTGCCTTTTACATCAGACTTAAGAAACCACCTGCGCTCGCTTTACGCCCAATAAATCCGG
+
CCCCCGGGGGGG@FFGGGFGGGFFFGGGGGGGGGGGGGGGFGGGGGGGGGGGGGFGGCFGGGGGCGGGGGCFGFGGCGDGGGGGFGGGEGCECFGGGGGGFFFGGFGGGGGEGDDCGFDEGGGGGFGGFFFGGGGGDFCFGFGFCFGGGFGGGGFGEFGGAFGGFFCFGGGGGGGGGFEGGGDFGGDFF7>CFFCGF99:EGFGFGGGGGCGFFGGGG>E>EFB@DBBFFB>D*C<BF>EG)5AFGF37C>
@M03364:276:000000000-BLYN8:1:1101:17563:6092 2:N:0:1
GGACTACAGGGGTTTCTAATCCTGTTTGCTCCCCACGCTTTCGAGCCTCAGTGTCAGTTACAGGCCAGAGAGCCGCTTTCGCCTCCGGTGTTCCTCCATATATCTACGCATTTCACCGCTACACATGGAATTCCACTCTCCTCTCCTGCACTCAAGTCTCCCAGTTTCCAATGCACACAATGGTTGAGCCACTGCCTTTTACATCAGACTTAAGAAACCACCTGCGCTCGCTTTACGCCCAATAAATCCGG
+
CCCCCGGGGGGGGGGGGGGGGGGGGGGGGGGGGGGGGGGGGGGGGGGGGGGGGGGGGGGGGGGGGGGGGGGGGGGG>F@FGGGGGGGGFGGGGGGGGGGGGFGGGGGGCGGGGGGGGGGGGGGGGGGGGGGGGGGGGGFGGGGGGFGGGGFF8FFGFGGGGGGGFFGFGGGGGGGGGGGGGGCEFGGGGFF8CFFGGGGGGGGGFGGGGGGGGGFGGF,?5EFF9ABDFF>4C5BCFDGCEF1A77+<FGD
@M03364:276:000000000-BLYN8:1:1101:6819:6107 2:N:0:1
GGACTACTGGGGTATCTAATCCTGTTCGCTACCCATGCTTTCGAGCCTCAGCGTCAGTTGCAGACCAGACAGCCGCCTTCGCCACTGGTGTTCTTCCATATATCTACGCATTTCACCGCTACACATGGAGTTCCACTGTCCTCTTCTGCACTCAAGTCTCCCAGTTTCCAATGCACTTCTTCGGTTGAGCCGAAGGCTTTCACATTAGACTTAAAAGACCGCCTGCGCTCGCTTTACGCCCAATAAATCCG
+
CCCCCGGFEEGGGGGGGGGGGGGGGGGGGGGGGGGFCGDGGGGGGGDGGGGFGGGEGGGGGGGDGGGG?,FFGCGGGGGGGGEGGGGGCFGGGFGGGGDGGFFGGGGGGGGGGGGGGFGGGGGGGGCFGCFFGGGGGFDFFFGG=DFGFEGGGGGFAFGEFFGGGAEF3E9;DFGGGGGGDGGGGGGG=;8@78@E?8F<:CCFA7BCFGGGGGCGD>EFDDBFBA@F>D;>DGCE68EGGDFFGGFFGGG
@M03364:276:000000000-BLYN8:1:1101:11876:6114 2:N:0:1
GGACTACTGGGGTTTCTAATCCTGTTTGCTCCCCACGCTTTCGAGCCTCAGCGTCAGTTACAGACCAGAGAGCCGCCTTCGCCACTGGTGTTCCTCCATATATCTACGCATTTCACCGCTACACATGGAATTCCACTCTCCTCTTCTGCACTCAAGTTTCCCAGTTTCCAATGACCCTCCCCGGTTGAGCCGGGGGCTTTCACATCAGACTTAAGAAACCGCCTGCGCTCGCTTTACGCCCAATAAATCCG
+
CCCCCGGGGGGGCCEFGGGGGCFGGGGGGGGFGGGDCEGCGGGGGEGGGGFEFCGGGFFEGGGE<FFGDFFGDFEGGGGGGFCECFFGFGGGF9EFGGFDGFFGGFFGGEFEFGGFFG=>FGFGGGGFGGFGFFGF=FGGGF89A=DBEFGGG?8DE;>EDFA?D9EG8D9DEGGGGGGGE8@C>EEFGFFCDGEGE5C?F@@CFFFC8F*=FCGDC4EEBEEF<FFF05AE**9)048:55(5C*7>*CC
@M03364:276:000000000-BLYN8:1:1101:15170:6119 2:N:0:1
GGACTACCGGGGTTTCTCATCCAGTCTGCTCCCCACGCTTTCGAGCCTCAGCGTCAGTTACGGGGCAGAGAGCCGCTTTCGCCTCCGGTGGTCCTCCCTATACCTACGCATTTCACCGCTACACATGGAAATCCACTCTCCTCTCCTGCACTGAAGTCGCCCAGTTTCCAATTCACACAATGGTTGAGCCACTGCCTTCGACAGCAGACTGAAGAAACCACGCGCGCTCGCTTCACGCCCACTTCAGCAGG
+
-8-B<@FC+:C7:+6,C,;@6C,,-,6C,,CC:8;+6C@,,C,CFG+EF,E8+68BF6C,E,,@+@@@@C,676>F+FEGGEG:,FCC+>@=F,><,+,,,A,5=54@F7BCEFGDF7+@+FEG,,ADF,5,,AD=,@3@F93+@3>DFDEC,,C,8E@CGG+>>,3;3,3,,,3@,18*5@:,,*1,<FFFD,9<,D9*:CC5)*2*88*0:*=*;*A=8*),.515:F)7**:5F(*:5)(**:*)*2/
@M03364:276:000000000-BLYN8:1:1101:18342:6126 2:N:0:1
GGACTACTAGGGTTTCTAATCCTGTTCGCTCCCCACGCTTTCGAGCCTCAGTGTCAGTTACAGGCCAGAGAGCCGCTTTCGCCTCCGGTGTTCCTCCATATATCTACGCATTTCACCGCTACACATGGAATTCCACTCTCCTCTCCTGCACTCAAGTCTCCCAGTTTCCAATGCACACAATGGTTGAGCCACTGCCTTTTACATTGGACTTAAGAAACCACCTGCGCTCGCTTTACGCCCAATAAATCCGG
+
CCCCCGGGGGGGGGGGGFGGGGGGGGGGGGGGGGGGGGGGGGEGGGGGGGEFGGFFGGGGGGGGGGGGGGGGGGGGFEGGGGGGGGGEFGGGFGGGGGGGGGGFGGGGGGGEFGFFEGGGDCFGGFGGGFEGGGGGA89EFGGGFGGCFGGGGGFG;EGGFGGG=>DAGGGDGGGFGGD69EFGE8,,@D?FGFFEGFFACGF9++4;F75+5=+=>C6CFGFEDE=E@FEAGG+4?@GDG>3)2;7<<C>
@M03364:276:000000000-BLYN8:1:1101:7324:6133 2:N:0:1
GGACTACTGGGGTATCTAATCCTGTTTGCTCCCCACGCTTTCGAGCCTCAGTGTCAGTTACAGGCCAGAGAGCCGCTTTCGCCTCCGGTGTTCCTCCATATATCTACGCATTTCACCGCTACACATGGAATTCCACTCTCCTCTCCTGCACTCAAGTCTCCCAGTTTCCAATGCACACAATGGTTGAGCCACTGCCTTTTACATCAGACTTAAGAAACCACCTGCGCTCGCTTTACGCCCAATAAATCCGG
+
CCCCCGGGGGGGGGGGGGGGGGGGGGGGGGGGGGGGGGGGGFGGGGGGGGGGGGGGGGGGGGGGGGGGGGGGGGGGGGGGGGFGGGGGCGFGDGGGGGGGGGEGFGGGGGGGGGGGGGGGGGGG9FCFFCFGGGGGFGGGGGGGGGGGGGGGGGGGGGFGGFFFG;E;EGGEFGGCCEEGAGFGG68EC7,<CGGGGGGGGFFDFF5FDDGCCFGG?FGGAGA=44=>AF44CFGEFFD@EF3)2++9;)5
@M03364:276:000000000-BLYN8:1:1101:15485:6156 2:N:0:1
GGACTACAGGGGTATCTAATCCTGTTTGCTCCCCACGCTTTCGCACCTGAGCGTCAGTCTTCGTCCAGGGGGCCGCCTTCGCCACCGGTATTCCTCCAGATCTCTACGCATTTCACCGCTACACCTGGAATTCTACCCCCCTCTACAAGACTCTAGCCTGCCAGTTTCGAATGCAGTTCCCAGGTTGAGCCCGGGGATTTCACATCCGACTTGACAGACCGCCTGCGTGCGCTTTACGCCCAGTAATTCCG
+
CCCCCGFGGGGGGGGGGGGGGFGGGGGGGGGEFGGGGGGGGGGGGGGGFGGGGGGGEGGGGGGGGGDGFGGGGGGGGGGGGGGGGGGGGGGGGGGGGGGGGGGGGGGGGGGGGGGGDGGD7CFGGGGGGGGGGGGGFGGGGGGGFFF9,:FFFEGFGGGGGGGGGGDGGD6@?C7<EGGGGGCFGGECGCEFEDGDGGCFGGGDFFCDCDGGFG<CCGGGFCE??FF:1>;:G*CAFFGCE38F*:=4C>2
@M03364:276:000000000-BLYN8:1:1101:5966:6169 2:N:0:1
GGATACCGGGGTATCTAATCCTGTTTGCTCCCCACGCTTTCGCACCTGAGCGTCAGTCTTTGTCCAGGGGGCCGCCTTCGCCACCGGTATTCCTCCAGATCTCTACGCATTTCACCGCTACACCTGGAATTCTACCCCCCTCTACAAGACTCTAGCCTGCCAGTTTCGGATGCAGTTCCCAGGTTGAGCCCGGGGATTTCACATCCGACTTGACAGACCGCCTGCGTGCGCTTTACGCCCAGTAATTCCG
+
CCCCCFGGGGGGGGGGGGGGGGGGGGFGGGGGGGGGGGGGGGGGGGGGGGGGGGGGGGGGGGGGGGGGGGGGGGGGGGGCGFGGGGEGGGGFGGAEGGGFGGGGGGGGGGGGGGGGGGGGGGGGGGGCGGGFCFGGD@EGCGGGGGFF@FGGGGGGGGGGGGGGGGFGDEGGGGGFGGGF9?FGFCEGGGGGGGGGGGGGGGGG;>3C3DGFGGGGCG;EBGFFF@?BFBFDGFGFFBGGGFFFDF@2CF
@M03364:276:000000000-BLYN8:1:1101:15651:6183 2:N:0:1
GGACTACAGGGGTTTCTAATCCTGTTTGCTCCCCACGCTTTCGCACCTGAGCGTCAGTCTTTGTCCAGGGGGCCGCCTTCGCCACCGGTATTCCTCCAGATCTCTACGCATTTCACCGCTACACCTGGAATTCTACCCCCCTCTACAAGACTCTAGCCTGCCAGTTTCGGATGCAGTTCCCAGGTTGAGCCCGGGGATTTCACATCCGACTTGACAGACCGCCTGCGTGCGCTTTACGCCCAGTAATTCCG
+
CCCCCGGGGGGGGGGGGGGGGGGGGGGGGGGGGGGGGGGGGGGGGGGFGGGGGGGGGGGGGGGGGGGGFEGGGGGGGGGGGGGGGGGGGGGGGGGGGGFGGGFGGGGGGGGGGGFGGGGGGGGGGGGGFGGGCFFGGGGGGGGGGGGC9CGDCGC7@DC8ECF8FGGFGGGDGGFFFFGFC9CFFFGFGGGGGGGGGGGGFDFFFGC3*/CC>D4@C<FC>E>:0>;B:@EEGGFAF?>?CEFF7CB<>F*
@M03364:276:000000000-BLYN8:1:1101:17414:6219 2:N:0:1
GGACTACAGGGGTATCTAATCCTGTTTGCTCCCCACGCTTTCGCACCTGAGCGTCAGTCTTTGTCCAGGGGGCCGCCTTCGCCACCGGTATTCCTCCAGATCTCTACGCATTTCACCGCTACACCTGGAATTCTACCCCCCTCTACAAGACTCTAGCCTGCCAGTTTCGAATGCAATTCCCAGGTTGAGCCCGGGGATTTCACATCCGACTTGACAGACCGCCTGCGTGCGCTTTACGCCCAGTAATTCCC
+
CCCCCGGGGGGGGGGGGGGGGGGGGGGGGGGGGGGGGGGGGGGGGGGGGGGGGGGGGGGGGGGGGGGGGGGGGGGGGGGGGGGGGGGGGGGGFGGGGGF9FEFFGDGGGGGGGGGGGGGG>GGGFGGGGGDFGGGGGGGGGCGFDGEFGGGGGGGA9FFGGGGFGGGGGGGGGFF7EGGGGDGDEEGGEFGGGGGG=E,CF7FGFGGGGDDDGGGGGCCCACEFFF6D6DFEDDF>F?GCE>1):CFFGF*
@M03364:276:000000000-BLYN8:1:1101:10711:6221 2:N:0:1
GGACTACAGGGGTTTCTAATCCTGTTTGCTCCCCACGCTTTCGCACCTGAGCGTCAGTCTTTGTCCAGGGGGCCGCCTTCGCCACCGGTATTCCTCCAGATCTCTACGCATTTCACCGCTACACCTGGAATTCTACCCCCCTCTACAAGACTCTAGCCTGCCAGTTTCGGATGCAGTTCCCAGGTTGAGCCCGGGGATTTCACATCCGACTTGACAGACCGCCTGCGTGCGCTTTACGCCCAGTAATTCCG
+
CCCCCGGGGGGGGGGGGGGGGGGGGGGGGGGGGGGGGGGGGGGGGGGGGGGGGGGGGGGGGGGGGGGGGGGGGGGGGGGGGGGGGGGGGGGGGGGGGGGCGGGGGGGGGGGGGGCFFGGGFGGFGGGGGGGGGGGGGGGGGGEC>FGGFFDFGGGGGGGGGGGGGFGGGGGGGGGGGGGGGGGCFFFG68DGGGCEGDGGGGGGFGGDDDGGFGGGGGGGFGFF?FFF?3<>DGGFFFDCE>():*16>G2
@M03364:276:000000000-BLYN8:1:1101:21330:6238 2:N:0:1
GGACTACCGGGGTTTCTAATCCTGTTTGCTACCCATGCTTTCGAGCCTCAGCGTCAGTTACAGACCAGACAGCCGCCTTCGCCACTGGTGTTCTTCCATATATCTACGCATTTCACCGCTACACATGGAGTTCCACTGTCCTCTTCTGCACTCAAGTTTCCCAGTTTCCGATGCACTTCTTCGGTTGAGCCGAAGGCTTTCACATCAGACTTAAGAAACCGCCTGCGCTCGCTTTACGCCCAATAAATCCG
+
CCCCCGGEFEGGGGGGGGGGGGGGGGGGGGGGGGGFGGGGGGGGGGGGGGGGGGGGGGGGGGGGGGGGFGGGGGGGGGGGGGGGGGGGGGGGGAFGGGGGGGEFGGGGGEGGGGGGGGGGGGGGGDFGGGGGGGGFGDEEGGFGFGFCGGGGGGGGGGCAFGG?GFEFA6=BGDDG=FGGFGGGGGEGFFGDGGDGGGGGGFGFAFG4FFFCGGC7@FGGBGFDB4(:=EDFGGG<63EGCD@FGC67F</
@M03364:276:000000000-BLYN8:1:1101:12118:6254 2:N:0:1
GGACTACCGGGGTTTCTAATCCTGTTTGCTCCCCACGCTTTCGAGCCTCAGTGTCAGTTACAGGCCAGAGATCCGCTTTCGCCTCCGGTGTTCCTCAATCTACCTACGCATGTCACCGCTAGACAGGGAAGTCCACTCTCCTCTCCTGAACTCAAGTCTCCCAGTTTCCAATGCACATAATGGTTGGGCCACGGCCTTTTACATCAGACTTAAGAAACCACCTGCGTCGGCTTTACGCCCAATAAATACGG
+
86BBC,CE@+7:@@@EEDAC,CCFG,,E<@<C,8@@F@FEFAF<AF7@<FFCEFDGC@CDEFE<C,:@6:,,,,B,84BA@F?FFGE7@F=,5:4,,A,,5,,,9CFCG7F+C5AB?F++++9AE,+@B,+445,C,4,,,,663==3,,@==9,,,@,,C,3D>==;EGFA868,=,@EF;D>F8+:6++@*:EC>,EE>7=+9@9>*3=:8>CCF6=F>*)(()56(.8):0:C)(38C)/=FF+<>*7
@M03364:276:000000000-BLYN8:1:1101:6019:6256 2:N:0:1
GGACTACCGGGGTTTCTAATCCTGTTTGCTCCCCACGCTTTAGCACCTCAGTGTCAGTATCAGTCCAGGTAGTCGCCTTCGCCACTGGTGTTCCTTCCTATATCTACGCATTTCACCGCTACACATGGAATTCCACTCTCCTCTCCTGCACTCAAGTCCCCCAGTTTCCAATGCACACAATGGTTGAGCCACTGCCTTTTACATCAGACTTAAGACACCACCTGCGCTCGCTTTACGCCCAATAAATCCGG
+
CCCCCGGGDDFGGDGGEFGGFG9EFFDGGGEFFGEBCGGGGCFFFGGGGGGGGGDFAGGGGGGCFGCGGFGGFEGGGGGGFCCGGGG8:FCCFFEG?=,<FGGFGGEE7=F:FF,?E:4+@CGGGGGFFFGFGGFDFF9EF8FFD=>DFCEGGGF9E9,@>C+CCEDDFF;AF,,6,@8=,EEGGGGGFGFDFCGGGGGE7A:@F7C9C5+58?C*4;@>AEF):BAFF5;BG*=6;>EEGFDA*@F?7C:
@M03364:276:000000000-BLYN8:1:1101:14554:6269 2:N:0:1
GGACTACTCGGGTTTCTAATCCTGTTTGCTCCCCACGCTTTCGCACCTGAGCGTCAGTCTTTGTCCAGGGGGCCGCCTTCGCCACCGGTATTCCTCCAGATCTCTACGCATTTCACCGCTACACCTGGAATTCTACCCCCCTCTACAAGACTCTAGCCTGCCAGTTTCGGATGCAGTTCCCAGGTTGAGCCCGGGGATTTCACATCCGACTTGACAGACCGCCTGCGTGCGCTTTACGCCCAGTAATTCCG
+
CCCCCGGGGGGGGGGGGGGGGGGGGGGGGGGGGGGGGGGGGGGGGGGGFGGGGGGGGGGGGGGGGGGGGGGGGGGGGGGGGGGGGFGGGGGGGGGGGGFGGGGGGGGGGGGGGGGGGGGGGGGGGGGFGGGGGGCFFGGGGGGGGGG?9FGGGGCGGGGGGGGGGGGGGGGGGGGGGEGGG?F5FFGFGGGGGGGGCEFGGGG7CFCDGGGGCFGG65FFFG>:?F>5:DBBGCC<?1AGG3:6>:@):C*
@M03364:276:000000000-BLYN8:1:1101:23927:6274 2:N:0:1
GGACTACTGGGGTTTCTAATCCTATTTGCTCCCCACACTTTCGAGCCTAAGCGTCAGTGATAGCCTAAGTTCTCGCCTTCGCCACTGGTGTTCTTCCATATATCTACGCATTCCACCGCTCCACATGGAATTCCAGAACTCCCTACTACACTCTAGATTAATAGTTTTTGATACAAACTCTCGTTAAGCAAAAGTCTTTCATACTAAACTTATTAATCCGCCTGCGCTCGTTTTACGCCCAGTAAATCCGG
+
CCCCCGGGGGGGGGGGGGGGGGGAGGGGGGFGGGGEGGGGGGGCFDGFGFGGGGGDEEFFFGGFGGG<ECFBEGGGGGGGFGGGGGGGGGEGG9FGGGGGGGGGGGG?FGFGGGGGGGGGGCDG8=F8EFGGGFF;,@8EFFGG9EF;EFGGG,,D;EFFFGFGGGF=E=CCFFFFGF,@3>+@FFFDCDG,AEGGGFECDGGG++?@DFGGGGGGDFC*9C58@>)/7*3/;7=B>@>EG4BFC+=?GD5
@M03364:276:000000000-BLYN8:1:1101:16481:6287 2:N:0:1
GGACTACCCGGGTATCTAATCCTGTTTGCTCCCCACGCTTTCGAGCCTCAGCGTCAGTTACAGACCAGAGAGTCGCCTTCGCCACTGGTGTTCCTCCATATATCTACGCATTTCACCGCTACACATGGAATTCCACTCTCCTCTCCTGCACTCAAGTCTCCCAGTTTCCAATGCACACAATGGTTGAGCCACTGCCTTTTACATCAGACTTAAGAAACCACCTGCGCTCGCTTTACGCCCAATAAATCCGG
+
CCCCCGGGGGGGGGGGGGGGGGGGGGGGGGGGGGGGGGGGGGGGGGGGGGGGGGGGGGGGGFGGGGGGGGGGGGGGGGGGGGGGGGGGFGGGGGGGGGGGGGGGGDEGGGGGGGGGGGGGGGFGGGGGFGGGGGGGGGGGGGGGGGGGGGGGGGFGGGGGEGGGGGGGGGGGFFFGFGGCGGGGGGGGGGFGGGGGGGGG+=FGFFGCGC>FCDFGGGGGFGFFFFAEFFEFCGGFDD58CF@FCF:<FC<
@M03364:276:000000000-BLYN8:1:1101:9937:6290 2:N:0:1
GGACTACAGGGGTTTCTAATCCTGTTTGCTCCCCACGCTTTCGAGCCTCAGCGTCAGTTACAGACCAGAGAGTCGCCTTCGCCACTGGTGTTCCTCCATATATCTACGCATTTCACCGCTACACATGGAATTCTACCCCCCTCTACAAGACTCTAGCCTGCCAGTTTCGGATGCAGTTCCCAGGTTGAGCCCGGGGATTTCACATCCGACTTGACAGACCGCCTGCGTGCGCTTTACGCCCAGTAATTCCG
+
CCCCCGGGGGGGGGGGGGGGGGGGGGGGGGGGGGGGGGGGGGGGGGFFGGGGGGGGGGGFFFGGGFFFFFGGGGGGGGGGGGGGGGGGFGGGGGGGGGGGGGGGGGGGGGGGGGGAFBEEGGGGFCGGGGGGGGFGGGGGGDGG9E9>@DBFGFGGGGGGGGGGGGGGDCGGGGGFGGGGFG6EGGGGGGFFCEGDGGGGGGGDB4CCCGGGF7C+09FC>EFFDF0;?EF><DGAB:EGD>?FGFF-0:0
@M03364:276:000000000-BLYN8:1:1101:12475:6297 2:N:0:1
GGACTACCAGGGTTTCTAATCCTGTTTGCTCCCCACGCTTTCGAGCCTCAGTGTCAGTTACAGGCCAGAGAGCCGCTTTCGCCACCGGTGTTCCTCCATATATCTACGCATTTCACCGCTACACATGGAATTCCACTCTCCTCTCCTGCACTCAAGTCTACCAGTTTCCAATGCATACAATGGTTGAGCCACTGCCTTTTACACCAGACTTAATAAACCACCTGCGCTCGCTTTACGCCCAATAAATCCGG
+
C@CCCG@CFFCFFCF9CE<FG<FFGGGGGGGGGGGGGGGE8FFFA;FGGF8CFFCCFFGGGFF<CFGGFEED,E@EGGGGGGGGE,@>FGGGFFGGCFFA,E9<BFA<>CGEE99BE+>EEECFGGFFGFGGGFAC4@ED,9D@8,@D,@E=8C8=EFC9=EFFADG9A=E@8DCDF9DEEF?A=6,1,3:EFE,@ECFACFGG6?***3<B8D9<<*:C9;>))3-@@EFA<C7@4==4A53);@8?*>3
@M03364:276:000000000-BLYN8:1:1101:19737:6335 2:N:0:1
GGACTACAGGGGTTTCTAATCCTGTTTGCTCCCCACGCTTTCGAGCCTCAGTGTCAGTTACAGGCCAGAGAGCCGCTTTCGCCTCCGGTGTTCCTCCATATATCTACGCATTTCACCGCTACACATGGAATTCCACTCTCCTCTCCTGCACTCAAGTCTCCCAGTTTCCAATGCACACAATGGTTGAGCCACTGCCTTTTACATCAGACTTAAGAAACCACCTGCGCTCGCTTTACGCCCAATAAATCCGC
+
CCCCCDGGGGGGGGGGGGGGGGGGGGGGGGGGGGGGGGGGGGGGGGGGFGGFGGGGGGGGFGGGGGGGGGGGGGGGFDFGGGGGGGGGGGGGGGGGGGGGFGEGGGGGGCFDGGGGGGGGGGGGFGGCFFFGGGGGGGAGGGGGGCDFGGGGGGGGGGFGGGGFFG,@=F9DFGGD9DE69E8EFECCE3>@EFGGFGGF+AFCFGC*;>CD7+5:FGFGFGF@BAAA>BFFFGDE>=EGGF@FFDF<6D*
@M03364:276:000000000-BLYN8:1:1101:3779:6353 2:N:0:1
GGACTACAGGGGTTTCTAATCCTGTTTGCTCCCCACGCTTTCGAGCCTCAGTGTCAGTTACAGGCCAGAGAGCCGCTTTCGCCTCCGGTGTTCCTCCATATATCTACGCATTTCACCGCTACACATGGAATTCCACTCTCCTCTCCTGCACTCAAGTCTCCCAGTTTCCAATGCACACAATGGTTGAGCCACTGCCTTTTACATCAGACTTAAGAAACCACCTGCGCTCGCTTTACGCCCAATAAATCCGG
+
CCCCCGGGGGGGGEGFGGFGGGFGGGGGGG9FGCDFGGGGGFECEFFFGGGFFGEFFGGFGGEFCFGGGGGGGGGGGGFGCGGG@FGGGGGEFGGGFGGGFFFAFGFFCCGGGGGCF+CCFEGGF,AFGEGGGG9FCFFFGFGGGGGGFFF+68DGE;DFGG8,AEDFGGCCGGGGGGC+@D,>F:D6CFCFGC::FG,E+:EC@FFFFF;F>DFG>F>EF5A)-:@ED4?>FCG6?@>8C)=F*:CEG59
@M03364:276:000000000-BLYN8:1:1101:4069:6370 2:N:0:1
GGACTACACGGGTTTCTAATCCTGTTTGCTCCCCACGCTTTCGCACCTGAGCGTCAGTCTTTGTCCAGGGGGCCGCCTTCGCCACCGGTATTCCTCCAGATCTCTACGCATTTCACCGCTACACCTGGAATTCTACCCCCCTCTACAAGACTCTAGCCTGCCAGTTTCGAATGCAGTTCCCAGGTTGAGCCCGGGGATTTCACATCCGACTTGACAGACCGCCTGCGTCCGCTTTACGCCCAGTAATTCCG
+
CCCCCGGGGGGGGGGGGGGGGGGGGGGGGGGGGGGEGGGGGGGGGGGGEGGGGGGGDGFGGGGGGGGGGDDFGGDGGGGGDGGGGGGFG7FGGGGGGGGFEECGFGGGG@CFGGGFFGGDGGAFFGGGFGFGCGEFGGGGGGGG9FCGFFGDGFGFFDEGGF6,FFGGGFCFFGGGGFFGGGF8FEGFCECFE5E5=EF9++4@FGGDDGGCGFD7CCGFEG3?BF>0(8@EGDGFB0ECE32?CF=<>D*
@M03364:276:000000000-BLYN8:1:1101:4386:6380 2:N:0:1
GGACTACAGGGGTTTCTAATCCTATTTGCGCCCCACACTGTCGAGCCTAAGCGTCAGTGATAGCCTAAGTTCTCGCCTTCGCCACTGGTGTTCTTCCATATATCTACGCATTTCACCGCTACACATGGAATTCCACTCTCCTCTCCTGCACTCAAGTCTCCCAGTTTCCAATGCACACAATGGTTGAGCCACTGCCTTTTACATCAGACTTAAGAAACCACCTGCGCTCGCTTTACGCCCAATAAATCCGG
+
9@C<,@ECFGGGGCBFEDG9C,CFF@EFG+8BC@@FGGF,CC<FFCGCFEFGGGG77EGGGGCFCEGGGGGGGGGGGGGGGFECGGGGGGGGGGGGGGGGGGGGGFFGGEGFFGGGGGDEFF9EDGFFFGGG9FGGFGGGFDFCFFGGGGGFFGCG=DGGG88CA@DGAE;,88F8EGEGGG?FGGFGCECFF6DFGGGFFFGGA>>59D;F8+=CCG6FFCFB=42*):>DC<:*09E@=8@)2;65<<9
@M03364:276:000000000-BLYN8:1:1101:17973:6388 2:N:0:1
GGACTACAGGGGTATCTAATCCTGTTTGCTCCCCACGCTTTCGAGCCTCAGTGTCAGTTACAGGCCAGAGAGCCGCTTTCGCCTCCGGTGTTCCTCCATATATCTACGCATTTCACCGCTACACATGGAATTCCACTCTCCTCTCCTGCACTCAAGTCTCCCAGTTTCCAATGCACACAATGGTAGAGCCACTGCCTTTTACATCAGACTTAAGAAACCACCTGCGCTCGCTTTACGCCCAATAAATCCGG
+
CCCCCFFGGGGGGGGGGGGFGFGGGGGGGGGGGGGGGGGGGGGGGGGGGGGGGGGGGGGGGGGGGGGFGGDGGGEGCGGGGGGGGGGGGGGGGGGGGGGFGGFGFDFGGGGGGGGGGGGGGGGGGGDDFGGGGGGGGGGGGGEFFGGFGFFGG8FFGGGGGGGGGGGGFGGGGGGGGGGGFGFFGGGCFGGGGGGGGGGEGGFGFCFCGFFDCF78FGGGFGA=B59BAEFEGGCF:@GDG3@AFFCE*79
@M03364:276:000000000-BLYN8:1:1101:21878:6389 2:N:0:1
GGACTACTGGGGTTTCTAATCCTGTTTGCTCCCTACGCTTTCGAGCCTCAGTGTCAGTTACAGGCCAGAGAGCCGCTTTCGCCTCCGGTGTTCCTCCATATATCTACGCATTTCACCGCTACACATGGAATTCCACTCTCCTCTCCTGCACTCAAGTCTCCCAGTTTCCAATGCACTTCTTCGGTTGAGCCGAAGGCTTTCACATTAGACTTAAAAGACCGCCGGCGCTCGCTTGACGCCCAATAAATCCG
+
CCCCCEGGGGGGGGGFGGGAFFGGGGGGGGGGG,@FGFGGGGGGGEFGGCGGGGGGGGGGGGFGGGGGG8EFGGGDFGGGGGGGFFCBFGEGCFGGGGGGGGGGEGGDCEEGGGCGFFEEFGGGGGFGFFGGFFGGGFGEGGFFDGFGDCGG?FGGGGGGGFFGGGGFFCFFGDGGGGFFGGGGGGGGGGGGGGGDF6F9++@9FG7+5;FCGGGGGGGCD>?(>)2)(.=BGG*5;18E5<2)2:F<C*9
@M03364:276:000000000-BLYN8:1:1101:8914:6418 2:N:0:1
GGACTACCCGGGTATCTAATCCTGTTTGCTCCCCACGCTTTCGAGCCTCAGTGTCAGTTACAGGCCAGAGAGCCGCTTTCGCCTCCGGTGTTCCTCCATATATCTACGCATTTCACCGCTACACATGGAATTCCACTCTCCTCTCCTGCACTCAAGTCTCCCAGTTTCCAATGCACACAATGGTTGAGCCACTGCCTTTTACATCAGACTTAAGAAACCACCTGCGCGCGCTTTACGCCCAATAAATCCGG
+
CCCCCGGDGGGGGDGGGGGGGGGGGGGGGGGGGDGGGGGGGGGFECCGGCGCGGGGGGGGGGGGGGGGG8FE?CFG@FGGGGGGGGGGGGGGGGGGFGEGGGGGGGGGEEGGGGGGGGGGGEDGB@FGGFGGGF;FEE9FGGGFGC>DC8FGDEDF;DFGGGGGGGGG8E9ECFAFFG+@99BFGGGGGGGG6CFGGGGGCFFFA+9*;5+2=C@D4?C5:CF==55)585.1C@CFFGGG31);2+9<72
@M03364:276:000000000-BLYN8:1:1101:10400:6420 2:N:0:1
GGACTACTGGGGTTTCTAATCCTATTTGCTCCCCACACTTTCGAGCCTAAGCGTCAGTGATAGCCTAAGTTCTCGCCTTCGCCACTGGTGTTCTTCCATATATCTACGCATTCCACCGCTCCACATGGAATTCCAGAACTCCCTACTACACTCTAGATTAATAGTTTTTGATACAAACTCTCGTTAAGCAAAAGTCTTTCATACCAAACTTATTAATCCGCCTGCGCTCGCTTTACGCCCAATAAATCCGG
+
CCCCCGGGGGGGGGGGGGGGGGGGGGGGGGGGGGGGGGGGGGGGGGGGGGGGGGGGGGGGGGGGFGGGGGGGGGGGGGGGGGGGGGGGGGGGGGGGGGGGGGGGGGGGGGGGGFGGGGGGGGFGGGGGGGGGGGGFGCGGGCDF9EFGGGGGGGGGCGGFGGCFGGGGGGGGCBFFFFFGGGCFEGCFGGGGGGCFGGGGGGGGFF?7FFF7CFGGFFEEF5ABBBBAAFDFGDFED>GGGFFAFGA?F<:
@M03364:276:000000000-BLYN8:1:1101:18416:6427 2:N:0:1
GGACTACTGGGGTTTCTAATCCTGTTTGCTCCCCACGCTTTCGAGCCTCAGTGTCAGTTACAGGCCAGAGAGCCGCTTTCGCCTCCGGTGTTCCTCCATATATCTACGCATTTCACCGCTACACATGGAATTCCACTCTCCTCTCCTGCACTCAAGTCTCCCAGTTTCCAATGCACACAATGGTTGAGCCACTGCCTTTTACATCAGACTTAAGAAACCACCTGCGCTCGCTTTACGCCCAATAAATCCGG
+
CCCCCGGGGGGGGGGGGGGGGGGGGGGGGGGGGGGGGGGGGGGGGCEFGGGGGGGGGGGFGCFGGGGGGGGGGGGGGGFFGGGGGGFEFGGGGGGGGGGFGGFGGGGGGGGGGGFFGGGCGGGGCFGGGGGGFGGGGG9DFFFCFGFFGFGCFGFDFFGGDFFGGGGFAEGGGGGGDGEDEGGGGGGFGFFGGFGDGFGAFFGFFGGGGCFF+BFFFG6CFGF=>B45=DFEFG7455BE:)667@:5>CC
@M03364:276:000000000-BLYN8:1:1101:14004:6485 2:N:0:1
GGACTACAGGGGTTTCTAATCCTGTTTGCTCCCCACGCTTTCGAGCCTCAGTGTCAGTTACAGGCCAGAGAGCCGCTTTCGCCTCCGGTGTTCCTCCATATATCTACGCATTTCACCGCTACACATGGAATTCCACTCTCCTCTCCTGCACTCAAGTCTCCCAGTTTCCAATGCACACAATGGTTGAGCCACTGCCTTTTACATCAGACTTAAGAAACCACCTGCGCTCGCTTTACGCCCAATAAATCCGG
+
CCCCCGGGGGGGGGGGGGGGGGGGGGGGGGGGGGGGGGGGGGGGGGGGGGGGGGGGGGGGGGGGGGGGGGGGGGGGGGGGGGGGGGGGGGGGGFGGGGGGGGGGGGGGGGGGGGGGGGEGGGGGGGGGGFGGGGGGFGGGGGGFGGGGGGGGGGGGDEFFGGGF>DGGDFEGGGGGGGGGGG8EFE6CFCCC9ECFGGGGGGGGFGG5C>;+=FFFDG,=F9A@BE=BFFEDC?786=C*:>;FCCF52>:
@M03364:276:000000000-BLYN8:1:1101:11755:6486 2:N:0:1
GGACTACTAGGGTTTCTAATCCTGTTTGCTCCCCACGCTTTCGCACCTGAGCGTCAGTCTTCGTCCAGGGGGCCGCCTTCGCCACCGGTATTCCTCCACATCTCTACGCATTTCACCGCTACACGTGGAATTCTACCCCCCTCTACGAGACTCTAGCTAACCAGTCTTGAATGCAGTTCCCAGGTTAAGCCCGGGGATTTCACATCCAACTTAATTAACCGCCTGCGTGCGCTTTACGCCCAGTAATTCCC
+
CCCCCGGGGGGGGGGGFFFGGGGGGGGGGGGGGGGGGGGGGGGEGGGGGGGGGGGGGFGGGGGGGGGGEGGGGGGGGGGGGGFGGGGGGGGGGGGFGGDDFGGFFFFGGGGGFFGFGGG@FGCFGGGGGGGGGGGGGGGGGGGGGGGGGGGFGGGGFC;EFFEGGFGGDGGGGGGGGGFGGFFF<DF?C9EFCEEGECGEFGGGC>;FFGC>7CF+7@FEAGFD?A(.(>BFGDC>F?EGE3(0*:@9C:*
@M03364:276:000000000-BLYN8:1:1101:5440:6487 2:N:0:1
GGACTACAAGGGTTTCTAATCCTGTTTGCTCCCCACGCTTTCGAGCCTCAGCGTCAGTTACAGACCAGAGAGCCGCCTTCGCCACTGGTGTTCCTCCATATATCTACGCATTTCACCGCTACACATGGAATTCCACTCTCCTCTCCTGCACTCAAGTCTCCCAGTTTCCAATGCACACAATGGTTGAGCCACTGCCTTTTACATCAGACTTAAGAAACCACCTGCGCTCGCTTTACGCCCAATAAATCCGG
+
CCCCCGGGFGGGGGGGGGGGGGFGGGGGGGGGGGGGGGGGGGGGGGGGGGGGGGGGGFGGGGGGGCFGGGGGGGGGGGGFGGGGGGGCFGGGGGGGGGGGGGGGGGGFGGGGGGGGGGGGGCFGGFGGGGGGGGGGGGGGGGGGGGFGGGGGGGFGGGGGCEG8A;FFFGGF8EFGGGG=,@FGGGF8CD8E?FF6FADC9CFGFC*9FFCCF>FG*4@FFGFFB>BF>>:>F<FCDFGCEFDFGGFCDC:
@M03364:276:000000000-BLYN8:1:1101:23547:6493 2:N:0:1
GGACTCCAGGGGTTTCTAATCCCGTTTGCTCCCCACGCTTTCGCACCTGAGCGTCAGTCTTTGTCCACCGGACCGCCTTCGCCACCGGTATTCCTCCACATATCTACGCATTTCACCGCTACACCTGGAATTCTACCCCCCTCTACGAGGTTCAAGCCTGCCAGTCTCGGATGCATATCCCGGGCGTAGCACGGGGATTTCACATCCCACTAGACAGACCGCCTGCGGTCGCTTTACGCACAGTAATGCCG
+
BC<C@,6,CE,+C@;C,,;C<<,,;6C,6;,C@;CCE@F,D,BFGD:,C,,C+6,B:<666CC6CF9,,86+++6:@?,,9,BF,B=+7@7,9@EF,A,,,,C@9,?DFFG+,C,,,@=E+F9<>:F,B?,,C,CD,@E+8>3+33++3++0,@E7@F,::,,43,,7,3*69>E,,,22,**>***4*:;EC5*=***31:+++;******;+2+**=:.=)-(01),.))9*9)/:E5C>0*:*0)*01
@M03364:276:000000000-BLYN8:1:1101:24586:6494 2:N:0:1
GGACTACTGGGGTTTCTAATCCTGTTTGCTCCCCACGCTTTCGCACCTGAGCGTCAGTCTTTGTCCAGGGGGCCGCCTTCGCCACCGGTATTCCTCCAGATCTCTCCGCATTTCACCGCTACACCTGGAATTCTACCCCCCTCTCTAAGACTCTAGCCTGCCAGTTTCGGATGCAGTTCCCAGGTTGAGCCCGGGGATTTCACATCCGACTTGACAGACCGCCTGCGTGCGCTTTACGCCCAGTAATTCCG
+
CCCCC<F<FGGGGG7FFGFAC@CDFGGGGGGGGGGGGGGGFGC,@CGG,EF8FF@CEFFGGGGGGGDGG7FFCCEGGGEFGGF@:=FEGDGGGDFG8E<FDFEF9,,8?@FG9<<?BF@CBFDEECF,D8FCD9@@DFD@+6@=,,77;D@8,@E7>,,,48A3FF;@*8@B7B79<CFF,,2*7?CF?,D:=*4*/:FFGGFDF<FDGGGC7;*3**;:>G><6F051>>337*)96/:=>09*2=4>79
@M03364:276:000000000-BLYN8:1:1101:26988:6509 2:N:0:1
GGACTACCGGGGTTTCTAATCCTGTTTGCTACCCATGCTTTCGAGCCTCAGCGTCAGTTACAGACCAGACAGCCGCCTTCGCCACTGGTGTTCTTCCATATATCTACGCATTTCACCGCTACACATGGAGTTCCACGGTCCTCTTCTGCACTCAAGTTTCCCAGTTTCCGATGCACTTCTTCGGTTGAGCCGAAGGCTTTCACATCAGACTTAAGAAACCACCTGCGCTCGCTTTACGCCCAATAAATCCG
+
@CCCCGFECGDGFGGGGGGFFGGDGGGFGEFGGGGGGGGGGGGG?CFFGFGFGGGEEGGGGGGGGGGCGGGGFCF7FGGGGGGGGGGGGGFEF9FGFGFGGE=EFGGGGGG>GGGGFGG=7CEEFCF=F<EGEFGF+8@FEFDGFGFGF88=FFG,8@3@DDA8AE;@D8BEC6,=EFGGGGGGG6:<CGEEEEGGEFCC>9@F6DC49FF>FF+=CFG6)=BFFF@FFEE5*99)82CGC>D4FGAEFF7
@M03364:276:000000000-BLYN8:1:1101:15442:6537 2:N:0:1
GGACTACCGGGGTTTCTAATCCTGTTTGCTCCCCACGCTTTCGCACCTGAGCGTCAGTCTTTGTCCAGGGGGCCGCCTTCGCCACCGGTATTCCTCCAGATCTCTACGCATTTCACCGCTACACGTGGAATTCTACCCCCCTCTACGAGACTCTAGCTGACCAGTCTTGAATGCAGTTCCCAGGTTAAGCCCGGGGATTTCACATCCAACTTAATCAACCGCCTGCGTGCGCTTTACGCCCAGTAATTCCG
+
CCCCCGGGGGGGGGGEGGGGFGGGGGGGGGGFGGGGGGGGGGGGGGGGGGGGGGGEGGGGGFGGGGGGGGGGGGGGGGGGGGGGGGGGGGGGFGGGGGGGGGGGGGGGGGGGGGGGGGGGGGGGGGGGFGGCFGGCFFGGGGGGGGGC8+B?FGGGGGG?EEFCFGGGFGFEFCGCF?FGG9F8<CCGGFFFGGGGGGGGGGGG@>F<<FGGGGGCCGGGFG>?(.4;07BDGCF6FBE*>)3;F:@<DG*
@M03364:276:000000000-BLYN8:1:1101:13365:6552 2:N:0:1
GGACTACCCGGGTATCTAATCCTGTTCGCTCCCCACGCTTTCGAGCCTCAGCGTCAGTTACAGTCCAGAGAGTCGCCTTCGCCACTGGTGTTCTTCCTAATCTCTACGCATTTCACCGCTACACTAGGAATTCCACTCTCCTCTCCTGCACTCTAGATACTCAGTTTGGAATGCAGTACTCGGGTTGAGCCCAAGTATTTCACATCCCACTTAAATATCCGCCTACGCTCCCTTTACGCCCAATAAATCCG
+
CCCCCGGGGGGGGGGGGGGGGGGGGGGGGGGGGGGGGGGGGGGGGGGGGGGGGGGGGGGGGGGGGGGGGGGGGGGGGGGGGGGGGGGGGGGGGGGGGGGGGGGGGGGGGGGGGGGGGGGGEFCFGGGGGGGGGGFGGGGGGGGGGGGGGGGGGGGFFGGGGGGGGGGGDFCGFGGGGGGGGGGGGGGGGGGGGGGGGGGGGFG7BGGGGGFGGCFG@@FCDGFFFFFF=AFFGGGCF=>EGEDAFGFFGF>
@M03364:276:000000000-BLYN8:1:1101:8233:6559 2:N:0:1
GGACTACACGGGTTTCTAATCCTGTTTGCTCCCCACGCTTTCGAGCCTCAGTGTCAGTTACAGGCCAGAGAGCCGCTTTCGCCTCCGGTGTTCCTCCATATATCTACGCATTTCACCGCTACACATGGAATTCTACCCCCCTCTACAAGACTCTAGCCTGCCAGTTTCGAATGCAGTTCCCAGGTTGAGCCCGGGGATTTCACATCCGACTTGACAGACCGCCTGCGCTCGCTTTACGCCCAATAAATCCG
+
CCCCCGGGGGGGGGGGGGGGGGGGGGGGGGGGGGGGGGGGGGGGGGGGGGGGGGGGGGGFGGGGGGGGGGGGGGGGGGGGGGGGGGGGGGGGFGFFGGGGGEGGGGGGGGGGGGGGGGGGGGGGGGGGGGGGGGGFGGFGGGGGGGGGGGGDGGGGGGGGGGGGGGGGGGGGGGGGGGGGGGGGG98A6FFGGGGDGGGGG7CDACFG?DGG7DGGGFGCAGB0<FFFFBFFGFGFFFGEGD?FGGFFCCC
@M03364:276:000000000-BLYN8:1:1101:25842:6655 2:N:0:1
GGACTACCGGGTTATCTAATTCTGTTTGCTCCCCACGCTTTCGAGCCTCAGTGTCAGTTACAGGCCAGAGAGCCGCTTTCGCCTCCGGTGTTCCTCCATATATCTACGCATTTCACTGCTACACATGGAATTCCACTCTCCTCTCCTGCACTCAAGTCTCCCATTTCCCAATGCACACAATGGTTGAGCCACTGCCTTTTACATCAGACTCAAGAAACCACCTGCGCTCGCTTCACGCCCAATAAATCCGG
+
C--<C,CF:@F6@DE9,,CC,,6CFFFGGGGFFEGE7F@FFFGEGECF8FFEGEG9FE,;C9,6D8<@C,,BFGGEB7,CFCGGC8++>F,8BEECEFGGG,@,C<CG7FE+,A,@,9,499,4@EG,<=,AAFG9EEC8,,,=DFG,>?,=DF8DADE;D@=,5E,3=E>@@DC9@=8@,96E,+,,=3BCFCFDFCD,2=79C7C55C*;9*=7;CEFFCF=95AB=?>B4*;BA(*::538:++)9/1
@M03364:276:000000000-BLYN8:1:1101:22573:6671 2:N:0:1
GGACTACTCGGGTTTCTAATCCTGTTTGCTCCCCACGCTTTCGCACCTCAGTGTCAGTATCAGTCCAGGTAGTCGCCTTCGCCACTGGTGTTCCTTCCTATATCTACGCATTTCACCGCTACACAGGAAATTCCACTACCCTCTACCATACTCTAGCTTGCCAGTTTTGGATGCAGTTCCCAGGTTGAGCCCGGGGATTTCACATTCAACTTAACAAACCACCTGCGCTCGCTTTACGCCCAATAAATCCG
+
CCCCCDFGGGGGFGGGGGGGGFGGGGGGGGGGGGGGGGGGGGGGDGGGGDGGGGGGGGGGGGFFGGGGGGGGGGGGGGGGGGGGGGGGGGGGGGGGGGGGGGEEEGFGDEDFFGGGGGGGGGGGGGGGGGFGGFGGGGGFF8FCFGGGGGFGGGFGGGCGGG8=A;9CDGFGGGGDFFF,E9DDFDF8DFGGCGGGCEGCFGGGA>FFGGGGGGGGFFGFAE>@BA=A95BDGGGEF<*C=>6A<DFFG43
@M03364:276:000000000-BLYN8:1:1101:24662:6691 2:N:0:1
GGACTACACGGGTTTCTAATCCTGTTTGCTCCCCACGCTTTCGCACCTGAGCGTCAGTCTTCGTCCAGGGGGCCGCCTTCGCCACCGGTATTCCTCCAGATCTCTACGCATTTCACCGCTACACCTGGAATTCTACCCCCCTCTACGAGACTCAAGCCTGCCAGTTTCGGATGCAGTTCCCAGGTTGAGCCCGGGGATTTCACATCCGACTTGACAGACCGCCTGCGTGCGCTTTACGCCCAGTAATTCCG
+
CCCCCGGGGGGGGFGGGFFFGGGGGGGGFGGGGGGGGGGGGGGGGGGFCEFGGGGGGGGGGGGGGGGGGDCCFGGGGGGGGGGGGGGGGGGGGGGGGGGAFGGGGFGGGGECFGGGGGGGDGGGGCFGFGGGGGGF9@FEGGGGGGFECGGDGGGGGGGGGGFCFGGGD8*>CG7EGGGGGGECGE66EGCF5**8CCEGGGGGAFFC<CDGGCGFD4EGDEDB6>BFFFBFGGGFF?GGG:(/:D=AF7*
@M03364:276:000000000-BLYN8:1:1101:22448:6697 2:N:0:1
GGACTACTGGGGTATCTAATCCTGTTTGCTCCCCACGCTTTCGCACCTGAGCGTCAGTCTTTGTCCAGGGGGCCGCCTTCGCCACCGGTATTCCTCCAGATCTCTACGCATTTCACCGCTACACCTGGAATTCTACCCCCCTCTACAAGACTCTAGCCTGCCAGTTTCGGATGCAGTTCCCAGGTTGAGCCCGGGGATTTCACATCCGACTTGACAGACCGCCTGCGTGCGCTTTACGCCCAGTAATTCCG
+
CCCCCEAFFGGGGGGGGGGGGGGGGGGGGGGGGGGGGGGGGGGGGGGGGGGGGGGGGGGGGGGGGGGGGDGGGGGGDGGGGGGGGGGGGGGEGGGFGGFGCFGCGGGGGCCFFGGGGGGGGGGGFGGGGGGEGGGGGFG>ECGGGGGCEGGFGGFFGFGGFGGGGGGGDGGGGGGGGGGGFGFGGGGGGGCDEEG57BFGGGGG=DF<CDDGGGGGGGGGFG><BFBFB3<@D*9AFF>CGFBFGCF>GC7
@M03364:276:000000000-BLYN8:1:1101:13684:6704 2:N:0:1
GGACTACTCGGGTATCTAATCCTGTTTGCTCCCCACGCTTTCGCACCTGAGCGTCAGTCTTTGTCCAGGGGGCCGCCTTCGCCACCGGTATTCCTCCAGATCTCTACGCATTTCACCGCTACACCTGGAATTCTACCCCCCTCTACAAGACTCTAGCCTGCCAGTTTCGGATGCAGTTCCCAGGTTGAGCCCGGGGATTTCACATCCGACTTGACAGACCGCCTGCGTGCGCTTTACGCCCAGTAATTCCG
+
CCCCCGFGGEEGGGGGFDGGGGGGGGGGGGGGGGGGGGGGGGGGGGGGGGGGGGGGGGGGGGGGGGFEFDFFGGGGGGGGGGGGEGGGGGGGFGGGEGGFGGGGGGGGFGDGGGGGGGGGEEGGGGGCCEFBDA;;DDGFEEGGGGGGE67+@FFGFFGGCGFFFAFFGGGGEGGG7CFFGGFGFCGGGFGFE5CCC>FFGGGGC<;:DGGDGGGFFCGFBEDBFFBE6:BF3C5-=6EGGF:FG76<CC2
@M03364:276:000000000-BLYN8:1:1101:21314:6730 2:N:0:1
GGACTACAGGGGTTTCTAATCCTGTTTGCTCCCCACGCTTTCGAGCCTCAGTGTCAGTTACAGGCCAGAGAGCCGCTTTCGCCTCCGGTGTTCCTCCATATATCTACGCATTTCACCGCTACACATGGAATTCCACTCTCCTCTCCTGCACTCAAGTCTCCCAGTTTCCAATGCACACAATGGTTGAGCCACTGCCTTTTACATCAGACTTAAGAAACCACCTGCGCTCGCTTTACGCCCAATAAATCCGG
+
CCCCCGGGGGGGGGGGGGGGGGGGGGGGGGGGGGGGGGGGGGGFGGGGGGGGGGGFGFGGGGGGGGGGGGGGGGGGGGEGGGGGGGGGGGGGFGGGGGGGGGGGGGGGGGGGGGGGGGGGGGGG9FFGFAEFGGGGGGGGGGGGF@DFGGGGGGGGGGGGEGGGGGGGFFFGGGGGGGDGGGFDFGFGF@CGGGGGGGGGGGGCC8CF?CFG7CCC>F,;@CFF9B2*5BDFGG745>:EG3=FGGCCD5<
@M03364:276:000000000-BLYN8:1:1101:6573:6731 2:N:0:1
GGACTACAAGGGTTTCTAATCCTATTTGCTCCCCACACTTTCGAGCCTAAGCGTCAGTGATAGCCTAAGTTCTCGCCTTCGCCACCGGTATTCCTCCAGATCTCTACGCATTTCACCGCTACACCTGGAATTCTACCCCCCTCTACAAGACTCTAGCCTGCCAGTTTCGAATGCAGTTCCCAGGTTGAGCCCGGGGATTTCACATCCGACTTGACAGACCGCCTGCGTGCGCTTTACGCCCAGTAATTCCG
+
CCCCCGGGGGGGGGGGGGGGGGGGGGGGGGGGGGGGGGGGGGGGGGGGGGGGGGGGGGGGGGGGGGGCCFGGGGGGGGGGGGGGGGGGGGGGGGGGGGGGGGGGGGGGGGGGGGGGGGGGGGGGGGGGGGGGGGGGGGGGGGGGGGGFDGGFGGGGGGGGGGGGGGFGGFFGGGGGGGGGGGG?FGGGGGGGGGGGGGGGGGGGFGGGGGGGDGGGGGGGEGFFFFFFFAEFGGGCFFGDEDFFG764CC9
@M03364:276:000000000-BLYN8:1:1101:15585:6746 2:N:0:1
GGACTACTCGGGTATCTAATCCTGTTTGCTCCCCACGCTTTCGAGCCTCAGTGTCAGTTACAGGCCAGAGAGCCGCTTTCGCCTCCGGTGTTCCTCCATATATCTACGCATTTCACCGCTACACATGGAATTCCACTCTCCTCTCCTGCACTCAAGTCTCCCAGTTTCCAATGCACACAATGGTTGAGCCACTGCCTTTTACATCAGACTTAAGAAACCACCTGCGCTCGCTTTACGCCCAATAAATCCGG
+
CCCCCGGGGGGGGGGGGGGGGGGGGGGGGGGGGGGGGGGGGGGGGGGGGGGGGGGGGGGGGGGGGGGGGFCGGFEGGGGGGGGGGGGGGGGGGGGGGGFGGGGGGGGGGGGGGGGGGGGGGGGGGFGGGGGFFGGGFGGGGGFFF@FGGGGGGGGGGFFCGGGGGGGGGGGGGGGGFCGGGGGGGGGGCFFGGGGGGGGGGCCGFGGGGGGFGFFDFGGGFGFF9AAB@EFFGFGFFFDEGF@FGFFE*9:
@M03364:276:000000000-BLYN8:1:1101:20504:6773 2:N:0:1
GGACTACCGGGGTTTCTAATCCTGTTTGCTCCCCACACTTTCGAGCCTAAGCGTCAGTGATAGCCTAAGTTCTCGCCTTCGCCACTGGTGTTCTTCCATATATCTACGCATTCCACCGCTCCACATGGAATTCCAGAACTCCCTCCTACACTCTAGATTAATAGTTTTTGATACAAACTCTCGTTAAGCAAAAGTCTTTCATACCAAACTTATTAATCCGCCTGCGCTCGTTTTACGCCCAGTAAATCCGG
+
CCCCCGGCEGGGFGGGGFGGGGGGGGGGGGGGGGGGGGGGGGGCFGGGFGFFGGGGGGFGGGGGGGGGFEFFFGGGFEGGGGGGGGGGGGFEGGGGGFFFGFFGGGGGGGGGGGGGGFGGCGFGC@D=BFGGGGGC,==FFFGC,@FGGGGGGGGG,E@EGFDGGGGGG6C;DFFEGF@D9,6>F6@;7BCC,:9,;CFGGGGGFF5*7CC>>C9@DC:EFGFDFFA@9422:CD=49B8:)=F=D6/;82
@M03364:276:000000000-BLYN8:1:1101:3915:6775 2:N:0:1
GGACTACTCGGGTTTCTAATCCTGTTTGCTCCCCACGCTTTCGAGCCTCAGTGTCAGTTACAGGCCAGAGAGCCGCTTTCGCCTCCGGTGTTCCTCCATATATCTACGCATTTCACCGCTACACATGGAATTCCACTCTCCTCTTCTGCACTCAAGTCCTCCAGTTTCCAATGACCCTCCCCGGTTGAGCCGGGGGCTTTCACATCAGACTTAAAGAACCGCCTGCGCTCGCTTTAGGCCCAATAAATCCG
+
CCCCCGGGGGGGGGGGGGGGGGGGGGGGGGGGGGDGEGGGGGGGGGGGGGGEGGGGGGGGGGGGGGGGGGGGGFFGGGGGGGGGGGGG>EFGGGGGGGGGGGGGGGGGGGGGGGGGGDGGGGGGGGGFFGGGGGGGGGGGGGGGGGGGGGGGGGGDFGGGGGGGGGGGGGGF8EFGCFGGGEGCGGGFGGF5EEGEEGE68DEGFFCCC<FGGFCFGGGG3CA?DFF:6DFF:FC2*)8CEF:FGGB<GGD
@M03364:276:000000000-BLYN8:1:1101:21610:6797 2:N:0:1
GGACTACTGGGGTATCTAATCCTGTTTGCTCCCCACGCTTTCGAGCCTCAGTGTCAGTTACAGGCCAGAGAGCCGCTTTCGCCTCCGGTGTTCCTCCAGATCTCTACGCATTTCACCGCTACACCTGGAATTCTACCCCCCTCTACAAGACTCTAGCCTGCCAGTTTCGAATGCAGTTCCCAGGTTGAGCCCGGGGATTTCACATCCGACTTGACAGACCGCCTGCGTGTGCTTTACGCCCAGTAATTCCG
+
CCCCCFGGGGGGGGGGGGGGGGGGGGGGGGGGGGGGGGGGGGGGGGGGGGGGGGGGGGGGGGFGGGGGGDGGGGGGGGGGDGGGGGGGGGGGGGGGGGGGFGGGFGGGFGGGGGGGGGGGGGGGGGGGGFFFGGGFGEGEEGGGDGF9EDGGGGGGGGGGGDGGFDCF>EEGGGFAFFFGGFGGGGGGFCCFG*:8CEGGGGGGFGFDDGGGFGGG6DGG):BFFFFF6)8@FGGFFFGGGF?FG78)>72
@M03364:276:000000000-BLYN8:1:1101:8605:6824 2:N:0:1
GGACTACCGGGGTTTCTAGTCCTGTTTGCTCCCCACGCTTTCGCACCTCAGTGTCAGTATCAGTCCAGGTAGTCGCCGTCGCCCCTGGTGTTCCTTCCTATATCTGCGCATTTCACCGCTACACAGGAAATTCCACTACCCTTTACCATACTCTAGCTTGCCAGTTTAGGCTGCAGTTCCCAGGTGGAGCCCGGGGATTTCCCATTCGACTTCACAAACCACCTACCCGCGCTGTACGGCCAGTATTTCCC
+
-A66A@,EFEFC@+B,<<,<6EAECC,CE,EE,8;++6B,CFFG:++4C,@F@<CFGFDFGGA6,CFECF@,C,CF,+4@>FF7><<=,B9:,E@EGGGFAAFG;,<>F+=?F,9E9+8==+,E,,,,,4C,A,8CEC,,36,=,=E,3@8=>9,@F9=3>@=,,,3,,3,6,3@8<7DC9EBEA,:1:DGG7EC8*4D,=+42=5+++9DG+:2=**/=6F>31)(;(==5))*)3,*1:)(9***)20*
@M03364:276:000000000-BLYN8:1:1101:22017:6833 2:N:0:1
GGACTACAGGGGTTTCTAATCCTGTTTGCTCCCCACGCTTTCGAGCCTCAGTGTCAGTTACAGGCCAGAGAGCCGCTTTCGCCTCCGGTGTTCCTCCATATATCTACGCATTTCACCGCTACACATGGAATTCCACTCTCCTCTCCTGCACTCAAGTCTCCCAGTTTCCAATGCACACAATGGTTGAGCCACTGCCTTTTACATCAGACTTAAGAAACCACCTGCGCTCGCTTTACGCCCAATAAATCCGG
+
CCCCCGGGGGGGGGGGGGGGGGGGCFGGGGGGGGGGFGCEGGGFGGGGGGGGGGGGGGGGGGGGGGGGGGGGGGGGGGEGGGGGGGGGGGGGGGGGGGF,CFFGGGGGG7@FFGGGGGGGCFGGGFFFFGGGGFGGCDFC89FGGGFGGFCFGGFEFFDGGGFFGFCFGGGGGFGGGGCF8FCFGCCFFDFGCG9EFG9CDGGGA7D>CCEFGC7FF>69@CFBDFFFFBEFFFC=4>88EFDFGF75F3<
@M03364:276:000000000-BLYN8:1:1101:20497:6848 2:N:0:1
GGACTACCAGGGTATCTAATCCTGTTTGCTCCCCACGCTTTCGCACCTGAGCGTCAGTCTTTGTCCAGGGGGCCGCCTTCGCCACCGGTATTCCTCCAGATCTCTACGCATTTCACCGCTACACCTGGAATTCTACCCCCCTCTACAAGACTCTAGCCTGCCAGTTTCGGATGCAGTTCCCAGGTTGAGCCCGGGGATTTCACATCCGACTTGACAGACCGCCTGCGTGCGCTTTACGCCCAGTAATTCCG
+
CCCCCGGFFGGGGFGGGGGGGGGGGGGGGGGGGGGGGGGGGGGGGGGGFDFGGGDGGGDFAEGGGGGGGFGGGGGGGGGGGGGGGCFGGDFGGDGGGGGGGGGGGGGGGGGGGGGGGGGGGGGGGGGCGGGGGGGGC8=FGGGGFGG9,DFGGGGE=F;8@F6DFGFFGGG>CGFCFCGGFCFDFF@,CGGGGDGG*BEGGGGGFFGGGDDDCCCD*;FCEGFF?FBB0@5BGGGFF<GG=@FFGFFFGG4
@M03364:276:000000000-BLYN8:1:1101:17243:6850 2:N:0:1
GGCTACACGGGTTTCTAATCCTATTTGCTCCCCACACTTTCGAGCCTACGCGTCAGTGATAGCCTAAGTTCTCGCCTTCGCCACTGGTGTTCTTCCATATATCTACGCATTTCACCGCTACACATGGAATTCCACTCTCCTCTTCTGCACTCACGTCCTCCAGTTTCCAATGACCCTCCCCGGTTGAGCCGGGGGCTTTCCCATCCGACTTACAAAACCGCCGGCGCTCGCTTTACGCCCAATAAATACGG
+
A@CBC,6@6:76BFEEF<C6FE,CF,EFFFGFG,@,@E<E9B8EFFC<,6CFGGECAC<FAEAF<C,CF@6BFEEGGGE@C6,=8E@FC=??9?EAFGGFCFF?@FFGF>79E9FD=FG6CEFFG9EG<EFGFED,,,@,>@D8>FGA@F,=8,@,+6+,3>83?,=>=7,=9D=8,6@C88++@C,<CFE*@E*:?2,,0*:7;**/97<C++1;/8**0=)((06515>D57*6)(:8*71):*1)2*9
@M03364:276:000000000-BLYN8:1:1101:15261:6880 2:N:0:1
GGACTACAAGGGTATCTAATCCTGTTTGCTCCCCACGCTTTCGCACCTCAGTGTCAGTATCAGTCCAGGTAGTCGCCTTCGCCACTGGTGTTCCTTCCTATATCTACGCATTTCACCGCTGCACAGGAAATTCCACTACCCTCTACCATACTCTAGCTTGCCAGTTTTGGATGCAGTTCCCAGGTTGAGCCCGGGGCTTTCACATTCAACTTAACAAACCACCTACGCGCGCTTTACGCCCAGTAATTCCG
+
CCCCCGGGGFGGGGGGGGGGGGGGGGGGGGGGGGGGGGGGGGGGGGGGGGGGGGGGGGGFGGGGGGGGGGGGGGGGGGGGGGC@FFFGFGGGGGGGFADEFGGGG9DFGGGGFCEGGGGE+@FGGGGGGGGGGG9EFCFGGGGGGGG8EGGGGFFGGGADFGGGFFADFGFGGFFGGGGGEFGCDD8,8BF@@G6:+3>C++2;FCDFC<FCFFCGF48CFG*:<A=9-:?DDDD<F;GGGD;)+;A5DD*
@M03364:276:000000000-BLYN8:1:1101:27595:6887 2:N:0:1
GGACTACTCGGGTATCTAATCTTGTTTGCTCCCCACGCTTTCGCACCTGAGCGTCAGTCTTTGTCCCGGGGGTCGCCTTCGCCACCGGTATTCCGCCAGATCTCTACGCATTTCACCGCTACACCTGGAATTCTACCACCCTCTACAAGACTCTAGCCTGCCAGGTGCGAATGCAGTTCGCAGGTTGACCCCGGGGATTGCACATCCGACGTTACAGACCGCCTGCGTGCGCTTGACGCCCAGCAACTCCG
+
-A@ACFEFDFG7F7,CC,@9F,CED,,EDG,CCCEGDC7,,;@@,@:<C8<DCCCEG6C<C9CF,E,7C@F:+B@C@F:ED?BB@FGE84+?BG,B+@FCE<@,C9?DCG7=A?,B5+3+6+,:>>FFGC<FCDF,,,6>>@E7CGGFFDF8E,,,7DF88D6C*6,,4*4>?B7D,:D*=B14<BF6,,=C5C*C58E**;=26857*:)9*9DC=FGC)*80,)183:)))9*(91E*:>2)2*).:6*
@M03364:276:000000000-BLYN8:1:1101:6426:6915 2:N:0:1
GGACTACAAGGGTATCTAATCCTGTTTGCTCCCCTAGCTTTCGCACTTCAGCGTCAGTTTTTGTCCAGTGAGCTACCTTCGTCATCGGCATTCCTACATATATCTACGAATTTCACCTCTACTCATGTAGTTCCGCCCACCTTTCCAATACTCTAGAATTTCAGTTTCGTCGGCAAGCTAATGGTTGAGCCACTAGTTTTCACCGTCGACTTGAAACCCCGCCTAGATGCCCTTTATGCCCAATAATTCCG
+
CCCCCGGGGGGGGGGGGGGGGGGGGGGGGGGGGGGGGGGGGGGGGGGGGGGGGGGGGGGGGGGGGGGGGGGGGGGGGGGGGGGGGGGGGGGGGGGFGGGGGGGGGFFGGGGGGGGGGGGGC?FFGCGGGFGGGGGGGGGGGGGGGGFGGGGGGGGABEGGGGGGGGGGCFGGEGEGDFDDC=FGGDEG8DGFGGGGFEFGGGGC5?DGGGGGGGCFGGGGFGFDFFFFEFFFGGGFACGGGA2AFFFFGGC
@M03364:276:000000000-BLYN8:1:1101:14385:6917 2:N:0:1
GGACTACTGGGGTTTCTAATCCTGTTTGCTCCCCACGCTTTCGAGCCTCAGTGTCAGTTACAGGCCAGAGAGCCGCTTTCGCCTCCGGTGTTCCTCCATATATCTACGCATTTCACCGCTACACATGGAATTCCACTCTCCTCTCCTGCACTCAAGTCTCCCAGTTTCCAATGCACACAATGGTTGAGCCACTGCCTTTTACATCAGACTTAAGAAACCACCTGCGCTCGCTTTACGCCCAATAAATCCGG
+
CCCCCGGGGGGGGGGGGGGGGGGGGGGGGGGGGGGGGGGGGGGGGGGGGGGGFFGGGGGGGGGGGGGGGGGGGGGGGGGGGGGGGGGGGGGGGGGGGGGGGGGGGGGGGGGGGGGGGGGGGGGGGEGGF?FGGGGGGGGGGGGGGGGGGGGGGGGGGGGGGGGGGGGGGGGGGF99FGGDGGGGGGGGGFFGGGGDGGGGFGGGFFGFGGFG7+CDDGDGFEFFFFFFFFEFGC@=;@DGGFFFFGFFFGD
@M03364:276:000000000-BLYN8:1:1101:20133:6927 2:N:0:1
GGACTACAAGGGTTTCTAATCCTGTTTGCTCCCCACGCTTTCGAGCCTCAGTGTCAGTTACAGGCCAGAGAGCCGCTTTCGCCACCGGTGTTCCTCCATATATCTACGCATTTCACCGCTACACATGGAATTCCAATCTCCTCTCCTGCACTCAGGTGTACCAGTTGCATATGCATACAATGGTTGAGCCACTGCCTTTTACACCAGACTTAATAAACCACCTGCGCTCGCTTGACGCCCACTAAATCCGG
+
ACC@,C<6CCFD<CBFEFC<6@<CCC,6@,CC,@,6@F,69F@,CFFG,;C6C@F<FC@<F9FEGGG8<<,C<EGGE77?C@@F74C=8@??F9,A?,?FFF,,@59F::,49@FF,:=84@:=,A,,BF,9EDG,,==EEF4+,87,,48+,@,6C,6,,3@?,C,;,,,,@=D:AC8,EFGA,3@88>>E1,9:<;,@;?,CFGG*3*25+++5BD?7:*9>2*/94/2?4**0)(1*:)3);*19C53
@M03364:276:000000000-BLYN8:1:1101:7573:6942 2:N:0:1
GGACTACCGGGGTTTCTAATCCTGTTTGCTCCCCACGCTTTCGAGCCTCAGTGTCAGTTACAGGCCAGAGAGCCGCTTTCGCCTCCGGTGTTCCTCCATATATCTACGCATTTCACCGCTACACATGGAATTCCACTCTCCTCTCCTGCACTCAAGTCTCCCAGTTTCCAATGCACACAATGGTTGAGCCACTGCCTTTTACATCAGACTTAAGAACCCACCTGCGCTCGCTTTACGCCCAATAAATCCGG
+
CCCCCGGGGGGGGGGFGFFGGGGFGGGGGGGGGGGGGGGGGGG?FGEGGGGGGGGGGGGFGGDCFGGGGGGGF@7FF@DGGGGGGGGGGGGEAFGGGGGGGGGGGGGGDGEGFGFFEFDECCFGGFFGFGDGGGGGGGGGGGGFGGGGFGGCEDDFFGGGGGF,DAFGF9DEFG,,,@EF9B8DDGGFFGC,1@DCFBFC9CCCC+*9;;2:C>CG*9E75=AED42)(84)2874:6B8E58;C11.*/7
@M03364:276:000000000-BLYN8:1:1101:19768:6942 2:N:0:1
GGACTACTCGGGTATCTAATCCTGTTTGCTCCCCACGCTTTCGCACCTGAGCGTCAGTCTTTGTCCAGGGGGCCGCCTTCGCCACCGGTATTCCTCCAGATCTCTACGCATTTCACCGCTACACCTGGAATTCTACCCCCCTCTCCCATACTCTAGCTTGCCAGTTTTGGATGCAGTTCCCAGGTTGAGCCCGTGGATTTCACATTCAACTTAACAAACCACCTACGCGCGCTTTACGCCCAGTAATTCCG
+
CCCCCGGDFGGGGFGGGGGGGGGGGGCGGGGGGGGGGGGGGGGGGGGGGGGGGGGGGGFGGGGGGGGGFEDGGGGGGGGGGGGGGGEGGGGGGGGGGGGGGGCFGFFGGGGGGC<FGGGCDGGG8=FFGGGGG99FDD8:CEDG,68,,:DF9BEFF;,@BFFCFFFFFC>;CCGGFFGG69DF>FGGGGGGG*=CEFGFFFG+14B8BFCFC++;*5@5AGA@FF033A3)5*C9B6EGGFFFDD=<>F2
@M03364:276:000000000-BLYN8:1:1101:8682:6971 2:N:0:1
GGACTACAGGGGTTTCTAATCCTGTTCGCTACCCATGCTTTCGAGCCTCAGCGTCAGTTACAGACCAGACAGCCGCCTTCGCCACTGGTGTTCTTCCATATATCTACGCATTTCACCGCTACACATGGAGTTCCACTGTCCTCTTCTGCACTCAAGTCTCCCAGTTTCCAATGCACTTCTTCGGTTGAGCCGAAGGCTTTCACATTAGACTTAAAAGACCGCCTGCGCTCGCTTTACGCCCAATAAATCCG
+
CCCCCGG@FGGGGGGGGGDF@FGGGGGGGGCFGGGGGFGGGFGGGEEGFEFFGGGEGEGGGGFGEGGGGGGGGGGDFGGGGGGEGGGGCFGGGGGGGDGGGGFGGGGFDFFGFFFGDGGGGGGGGFGGFEGGG9,AB=DFG8FGGGGGGGGGGG8EEFGFGGFF<ECFGGG98EEAFGEAGGGEF>EFFGGG6CEEGGGGGGGGB98F7CGGGF:8=78=>C;9>FFF>FEEGFGCF(;E55=F4F6?GGD
@M03364:276:000000000-BLYN8:1:1101:25004:7006 2:N:0:1
GGACTACTAGGGTATCTAATCCTATTTGCTCCCCACACTTTCGAGCCTAAGCGTCAGTGATAGCCTAAGTTCTCGCCTTCGCCACTGGTGTTCTTCCATCTATCTACGCATTCCACCGCTCCACATGGAATTCCAGAACTCCCTACTACACTCTAGATTAATAGTTTTTGATACAAACTCTCGTTAAGCAAAAGTCTTTCATACCAAACTTATTAATCCGCCTGCGCTCGCTTTACGCCCAATAAATCCGG
+
CCCCCGGFGGGFGGGGG9EAGGGFGGGFGGGGGGGGGDGGGGGCGFFFG8F<CGDGEGCGGGGGGGG,C@FECDEG7FEFGGGGEFFGEAEFG9FFFFG,?CGFGGGDGGGG<E9FFECC@CFDFBEFCCCFGGFC,>DEFF,=EFGDGEGCGF;EEDGGEF;ECFGFGGEGDGFEGC9EADCF@E@EG9=D,3@FFGD:D@CD5?DCGFDGCFGFDC@7>GD=5?=EDD>EDCGEB(CEDA:F7FFE;7)
@M03364:276:000000000-BLYN8:1:1101:6894:7009 2:N:0:1
GGACTACTGGGGTTTCTAATCCTGTTCGCTCCCCACGCTTTCGAGCCTCAGCGTCAGTTACAGACCAGAGAGCCGCCTTCGCCACTGGTGTTCCTCCATATATCTACGCATTTCACCGCTACACATGGAATTCCTCTCTCCTCTTCTGCACTCAAGTCTCCCAGTTTCCAATGACCCTCCCCGGTTGAGCCGGGGGCTTTCACATCAGACTTAAGAAACCGCCTGCGCTCGCTTTACGCCCAATAAATCCG
+
CCCCCGGFFGGGFEGGGGGGGGGGGGGGGGGGGGGGGGGGGGGGGGGGGGGGGGGGGFGGGGGGGGGGGGGGGGGGGDFGGGGGGGFFFGGGFFFGGDGGGGGG9FAGGGGDGGFGFGGGGGGGGGFGGDFGGGFGGGFFGGGF,EEGGGGFGGGGGGFGGGFGD;EFCFGGGGF=EGFEGGGGFGE67FFDEGCC5BCFGGGCFG=FGGGFFG>>FF?F:EE6;FBD>FB>G3F<FFGEEDFFFC6>GG<
@M03364:276:000000000-BLYN8:1:1101:23724:7013 2:N:0:1
GGACTACTGGGGTTTCTAATCCTGTTTGCTCCCCACGCTTTCGAGCCTCAGTGTCAGTTACAGACCAGAGAGCCGCTTTCGCCACCGGTGTTCCTCCATATATCTACGCATTTCACCGCTACACATGGAATTCCACTCTCCCCTTCTGCACTCAAGTTCGACAGTTTCCAAAGCATACTATGGTTGAGCCACAGCCTTTAACTTCAGACTTATCAAACCACCTGCGCTCGCTTTACGCCCAATAAATCCGG
+
CCCCCGGFGGGGGGGGGGGGGGGGGGGGGGGGGGGGGGGGGGGGGGGGGGGGGGGGGGGGGGGGGGGGGGGGGGGGGGFGGGGGGGGGGEGGGGGGGGGGGGGGGGGDGGGGGGGGGGGGGGGGGGGGFFCFGGGGGGGGGGGGGGGGDGGGGGGGDFGCEEGGGGGGGGGFGFGGGFGGGGGGGGGGFGGGGGGGGGGGGGGGFGGGGD>FGGFGGGFGFGFEFFFFFFBDGGGEEFC8EFFFGGFEGGD
@M03364:276:000000000-BLYN8:1:1101:16818:7024 2:N:0:1
GGACTACTGGGGTTTCTAATCCTGTTTGCTCCCCACGCTTTCGCACCTCAGTGTCAGTATCAGTCCAGGTAGTCGCCTTCGCCACTGGTGTTCCTTCCTATATCTACGCATTTCACCGCTACACAGGAAATTCCACTACCCTCTACCATACTCTAGCTTGCCAGTTTTGGATGCAGTTCCCAGGTTGAGCCCGGGGATTTCACATTCAACTTAACAAACCACCTACGCGCGCTTTACGCCCAGTAATTCCG
+
CCCCCGGGGGGGGGGGGGGGGGGGGGGGGGGGGGGGGGGGGGGGGGGGGGGGGGGGGGFFGGGGGGGGGGGGGGGGGGGGGGGGGGFGGGGGGGGGGGGGGFFGGGGGGGGEGGGGGGGGGGGGGF8FGFFGFGGGGGGGGGGGGGFEGEGGGGGGGGGGGG9DFFFGGGGFFGGGDFGADFGGFFFDFGCGGEEGCGFGGGGGFGGGGGFFGCGGFGG5AGDFEFFFFEEBC<3CFDGECBDAGCC?FC0
@M03364:276:000000000-BLYN8:1:1101:14776:7033 2:N:0:1
GGACTACAGGGGTTTCTAATCCTGTTTGCTCCCCACGCTTTCGAGCCTCAGTGTCAGTTACAGGCCAGAGAGCCGCTTTCGCCTCCGGTGTTCCTCCATATATCTACGCATTTCACCGCTACACATGGAATTCCACTCTCCTCTCCTGCACTCAAGTCTCCCAGTTTCCAATGCACACAATGGTTGAGCCACTGCCTTTTACATCAGACTTAAGAAACCACCTGCGCTCGCTTTACGCCCAATAAATCCGG
+
CCCCCGGGGGGGGGGGGGGGGGGGGGGGGGGGGGGGGGGGGGGGGGGGGGGGGGGGGGGGGGGGGGGGGGGGGGGGGGGGGGGGGGGGGGGGGGGGGGGGGGGGGGGGGGDGGGGGGGGGGGGGGGGGGGGGGGGGGGGGGGGGGGGGGGGGGGGGGGFGFGFGGGGGGGGGGGGDFFGGGGCFG>FGGGGGFFFGGGG7<CCC9CCFFF7:DGGFGGGGFGFFFFFEFFFFGGGFDFCGDFFFCGFFGGD
@M03364:276:000000000-BLYN8:1:1101:9641:7040 2:N:0:1
GGACTACCAGGGTATCTAATCCTGTTTGCTCCCCACGCTTTCGAGCCTCAGTGTCAGTTACAGGCCAGAGAGCCGCTTTCGCCTCCGGTGTTCCTCCATATATCTACGCATTTCACCGCTACACATGGAATTCCACTCTCCTCTCCTGCACTCAAGTCTCCCAGTTTCCACTGCACACAATGGTTGCGCCCCTCCCTTTTACATCCGACTTAAGAAACCACCTGCGCCCGCTTTACGCCCAACAAATCCGG
+
CCCCCGG<EFEDF8EEGGGGGGGGGGGGGGGFGGGGGDGGGGGG8CCFGGGGEGG9EFFGCFFFG7FGGGGGGFEG:F7FEGG>:FGEFFGGGGGGFG9FFBFGDAFGGCCCCFGGGGGGGE?F,AAEB=FGGGFGCGDGFCGDC8D=>DFFFCCFDF;EGG?FGGGFGG,@DFFFED@?@E,@D>,@+>+5:+45@AC9+@7=A***9395:=8@*;@5?E60>4()0):58CD3)3B**0(2**+/*5)
@M03364:276:000000000-BLYN8:1:1101:7594:7047 2:N:0:1
GGACTACTGGGGTTTCTAATCCTGTTTGCTCCCCTAGCTTTCGCACTTCAGCGTCAGTTTCTGTCCAGTGAGCTACCTTCGTCATTGGCATTCCTACATATATCTACGAATTTCACCTCTACTCATGTAGTTCCACCCACCTTTCCAATACTCTAGAATTTCAGTTTCGTGGGCAAGCTATTGGTTGATCCACTAGTTTTCACAGTCGACTTGAAACCCCGCCTAGATTCCCTTTATGCCCAATAATTCCG
+
CCCCCGGG9FGGGCFGGGGGGGGGGGGGFFAFFEF,EFFFGGGD7FFFF9FGEGGGGFF9,;FEFFGGE@FFGGCFFGGGGEE@C,CEEGFGG9E,FFGGGGGGGGFC7FFGGGGG99EFFGEFCGFEGGGGFF,C,@6FCF8A,,,,9@EDFEGGCAE,,4@,CE@;+6+++@D8+1==,6@FGGC?,C@@E,,@6@BDCFG++6+===CD:?6C8+@E>E?A)*895@B5<>49BEFFF6)3;:98CC9
@M03364:276:000000000-BLYN8:1:1101:10008:7049 2:N:0:1
GGACTACCAGGGTTTCTAATCCTGTTTGCTCCCCACGCTTTCGAGCCTCAGTGTCAGTTACAGGCCAGAGAGCCGCTTTCGCCTCCGGTGTTCCTCCATATATCTACGCATTTCACCTCTACACATGGAATTCCACTCTCCTCTCCTGCACTCAAGTCTCCCAGTTTCCAATGCACACAATGGTTGAGCCCCTGCCTTTTACATCCGCCTTAAGAACCAACCTGCGCTCGCCTTACGCCCAATCAATCCGG
+
@9@CCGEFCFGGG@CGFEFGGGGGGGAFFCFGGGGGGGGGGGGGGDGGGGGFGGGFDGGGGCC<FFFGFD8CCFEG7CFBFDECGEGEFCGFFGGFFEAFGGFGG9B=>,BFFGFGC,AEAFGG9?FFGFFGDG99;,@FEGGGGF,@E68DG,@9FG9;EED,3=FFA;,3DC,E=FD+@D8FCEE?D8+@7EB@E;DF?F,?++=**<*;+5+2*3,19?9):4-@DF4):*8@:=C7*88)C6@CGDG
@M03364:276:000000000-BLYN8:1:1101:17193:7064 2:N:0:1
GGACTACAAGGGTTTCTAATCCTGTTTGCTCCCCACGCTTTCGCACCTGAGCGTCAGTCTTCGTCCAGGGGGCCGCCTTCGCCACCGGTATTCCTCCAGATCTCTACGCATTTCACCGCTACACCTGGAATTCTACCCCCCTCTACGAGACTCAAGCTTGCCAGTTTCAAATGCAGTTCCCAGGTTGAGCCCGGGGATTTCACATCTGACTTAACAAACCGCCTGCGTGCGCTTTACGCCCAGTAATTCCG
+
CCCCCGGGGGGGGGGGGGGGGGGGGGGGGGGGGGGGGGGGGGGGGGGGGGGGGGGGGGGGGGGGGGGGGGGGGGGGGGGGGGGGGGGGGGGGGGGGGGGGGGGGGGGGGGGGGGGGGGGGGGGGGGGGGGGGGGGFGGGBEGGGGGFGCGGGGGGGGGGFGGGGGAFGGGGGGGGGGGCFFGG8FDFFGGFFGGGG=CFFGGGFFFGGGGGFFG>:FGGGFGDDDFFE0>B:CDGFF?GGGFFFDG=<CF2
@M03364:276:000000000-BLYN8:1:1101:16341:7066 2:N:0:1
GGACTACTCGGGTTTCTAATCCTGTTTGCTCCCCACGCTTTCGAGCCTCAGCGTCAGTTACAGACCAGAGAGCCGCCTTCGCCACTGGTGTTCCTCCATATATCTACGCATTTCACCGCTACACATGGAATTCCACTCTCCTCTTCTGCACTCAAGTTCCCCAGTTTCCAATGACCCTCCCCGGTTAAGCCGGGGGCTTTCACATCAGACTTAAGAAACCGCCTGCGCTCGCTTTACGCCCAATAAATCCG
+
CCCCCGGGGGGGGGGGGGGGGGGGGGGGGGGGGGGGGGGGGGGGGGGGGGGGGGGGGGGGGFFEGGGGGGGGGGGEGGGGGGGGGGGGGGGGGGGGFFGGGGGFGGGGEGGGGGCGGGGGGGGGGGGGGGGGGGGFGGGGGGGGGGGGGGGGGDFGGGFGGCFDGGGGAFFFFCGFGGGGE>CCFGEGGGGGGEGGDGG?FFGGFGDDFFGFGCCG:C?FEEFF?F@>9BE>GGFD=:ECGF6FGGFAGG<
@M03364:276:000000000-BLYN8:1:1101:6288:7077 2:N:0:1
GGACTACTCGGGTATCTAATCCTGTTTGCTCCCCACGCTTTCGCACCTGAGCGTCAGTCTTTGTCCAGGGGGCCGCCTTCGCCACCGGTATTCCTCCAGATCTCTACGCATTTCACCGCTACACCTGGAATTCTACCCCCCTCTACAAGACTCTAGCCTGCCAGTTTCGGATGCAGTTCCCAGGTTGAGCCCGGGGATTTCACATCCGACTTGACAGACCGCCTGCGTGCGCTTTACGCCCAGTAATTCCG
+
CCCCCGGGGGGGGGGGGGGGGGGGGGGGGGGGGGGGGGGGGGGGGGGGGGGGGGGGGFFGGGGGGGGGGGDGGGGGGGGGGGGGGGGGGGGGGGGGGGGCGGGGGGGGGGGGGGGGGGGGGFGGGGGGGGGFGGGFGGGGGGGGGGG=EGGGGGGEGGGGGGGGGGGGGGGCEGGGGGGGGGGGGGGGGGGGGGGCECB9@FGGFGGGGGGGGGGFDGGGEGEFFFB;65@>)97A=:E>ED:9FD6<FC6
@M03364:276:000000000-BLYN8:1:1101:15494:7085 2:N:0:1
GGACTACCAGGGTTTCTAATCCTGTTTGCTCCCCACGCTTTCGCACCTGAGCGTCAGTCTTCGTCCAGGGGGCCGCCTTCGCCACCGGTATTCCTCCAGATCTCTACGCATTTCACCGCTACACCTGGAATTCTACCCCCCTCTACAAGACTCTAGCTGACCAGTATCAGATGCAATTCCCGGGTTAAGCCCGGGGATTTCACATCTGACTCAATCAACCGCCTGCGTGCGCTTTACGCCCAGTAATTCCG
+
CCCCCGGGGGGGGGGGGFGGGGGGGGGGGGGGGGGGGGGGGGGGGGGGGGGGGGGGGGGGFGGGGGGGGGGGGGGGGGGGGGEGGGGGGGGGGGGGGGGGGGGGG9FFGGGGGGGGGGGGGGGGFFGGGGGGGGGGGGGGGGEGFGFFGFGFGGGGFGGFGGGGGCFGGGGGGGGGGGGGGGDCFECGFGGGGGDGGEDGGGGGFGFGGD>FGCFFCFGGFGFFF49D:B@FGGC<FFG5E@?FF7@DGG7
@M03364:276:000000000-BLYN8:1:1101:9980:7134 2:N:0:1
GGACTACTCGGGTTTCTAATCCTGTTTGCTCCCCACGCTTTCGAGCCTCAGTGTCAGTTACAGGCCAGAGAGCCGCTTTCGCCTCCGGTGTTCCTCCATATATCTACGCATTTCCCCGCTACACCTGGAATTCCACTCTCCTCTCCTGCACTCAAGTCTCCCAGTTTCCAATGCACACAATGGTTGAGCCACTGCCTTTTACATCAGCCTTAAGAAACCACCTGCGCCCGCTTTACGCCCAATAAATCCGG
+
CCCCCFGGGGGGGGGGGGGGGGGGDFGGGGGFGGGGGGGGGGGGGGGCCFGGGGGG6FFCGGFGGFFGGGGGGGCE+B@<BCGEGGEEFEGGDGGGGGF9EFGGGDCFGGGGGF,CFEEGD@DF,:<FCEGGGGDDA>=,@=8DGFEFG,8DE?89EF,>FEDGFGGGGGGF8B9=EG+@FGDGGGF,,D,D@,>@FCFE7FGGFCF*;7;C8;=:CGCGFDF9=DA46ADEGGFF);CGG)5AC::CFGD
@M03364:276:000000000-BLYN8:1:1101:17217:7152 2:N:0:1
GGACTACTCGGGTATCTAATCCTGTTTGCTCCCCACGCTTTCGCACCTGAGCGTCAGTCTTTGTCCAGGGGGCCGCCTTCGCCACCGGTATTCCTCCAGATCTCTACGCATTTCACCGCTACACCTGGAATTCTACCCCCCTCTACAAGACTCTAGCCTGCCAGTTTCGAATGCAGTTCCCAGGTTGAGCCCGTGGATTTCACATCCGACTTGACAGACCGCCTGCGTGCGCTTTACGCCCAGTAATTCCG
+
CCCCCGGGGGGGGGGGGGGGGGGGGGGGGGGGGGGGGGGGGGGGGGGGGGGGGGGGGGDFFGGGGGGGGGGGGGGGGGGGGGGGGGGGGDGGGGGGG8EFFFFGFGGGGDGGGGGGGGGGEGGGGGGGGGGGGGGDGGGGGGGGGGG,@FGFGGGGGGGGGCFFGFGFE8EFGCFGFFG7DEGFFFGGCFGGE*=EEGFFGFC+=FFDDDGGGFGGGGGGFGEF0)6=?37>DGGA@BGEGD(7>C6<FF9
@M03364:276:000000000-BLYN8:1:1101:15532:7167 2:N:0:1
GGACTACAGGGGTTTCTAATCCTGTTTGCTCCCCACGCTTTCGAGCCTCAGTGTCAGTTACAGGCCAGAGAGCCGCTTTCGCCTCCGGTGTTCCTCCATATATCTACGCATTTCACCGCTACACATGGAATTCCACTCTCCTCTCCTGCACTCAAGTCTCCCAGTTTCCAATGCACACAATGGTTGAGCCACTGCCTTTTACATCAGACTTAAGAAACCACCTGCGCTCGCTTTACGCCCAATAAATCCGG
+
CCCCCGGGGGGGGGGGGGCFGGGGGGGGGGGGGGGGGGGGGGGDFGGGGGGGGGGGGGGGGGGFGGGGGGGGGGGGGGGGGGGGGGGGGGGGGGGGGGGGGGGGGGGGGGGGGGGGGGGGFGGGGGGGGFGGGGGGFGGGGGGGEGGGFFGFCGG8CEGGFGGGGGGGGGGGC=AD888@FGGFFE67FGGGFGGGGGGGGGDFFFG*;CEFGF8B*?DGF>F=:?BB@;B?D7C=)>B7=5@=FGF<CGC
@M03364:276:000000000-BLYN8:1:1101:9904:7170 2:N:0:1
GGACTACTGGGGTTTCTAATCCTGTTTGCTCCCCACGCTTTCGAGCCTCAGCGTCAGTTACAGACCAGAGAGTCGCCTTCGCCACTGGTGTTCCTCCATATATCTACGCATTTCACCGCTACACATGGAATTCCACTCTCCTCTTCTGCACTCAAGTCTCCCAGTTTCCAATGACCCTCCCCGGTTGAGCCGGGGGCTTTCACATCAGACTTAAGAAACCGCCTGCGCTCGCTTTACGCCCAATAAATCCG
+
CCCCCGGGGGGGGGGGGGGGGGGGGGGGGGGGGGGGGGGGGGGGGGGGGGGGGGGGGGGGGGGGGGGGGGGGGGGGGGGGGGGGGGGGGGGGGGGGGGGGGGGGGGGGGGGGGGGGGGGGEGGGGGGGGFFGGGGEGGGGGGGGGGGGGGGGGGGGGGFGGGGGGGGGGGDFDGGGGGGGGGGDGGGGGGGGCGGGGGGGG=FGFCDDCCGF:=D=FFGF3CEFD=9DFFDEGG:6@8EGGF?57D?AGG<
@M03364:276:000000000-BLYN8:1:1101:25200:7191 2:N:0:1
GGACTACAGGGGTATCTAATCCTATTTGCTCCCCACACTTTCGAGCCTAAGCGTCAGTGATAGCCTAAGTTCTCGCCTTCGCCACTGGTGTTCTTCCATATATCTACGCATTCCACCGCTCCACATGGAATTCCAGAACTCCCTACTACACTCTAGATTAATAGTTTTTGATACAAACTCTCGTTAAGCAAAAGTCTGTCATACCAAACTTATTAATCCGCCTGCGCTCGTTTTACGCCCAGTAAATCCGG
+
CCCCCGGFGGGGGGGGGGGGCGGFEDAEGAAFFGGGGGGGGCG8FG:EFGGFGGGCFGGGGGGDGGGGGGCGGDGCFGGGGGGDGGGGDEGCGGGGGGCCGGEE9EGGGGGGGACF=CGEBCAFEFFGCEF:E?EG98DFGFFFFGGFGGFCFGGCEF9E,EEFFGFDD>EGGCECGCEEFGGGGGFEGF8@FGGCG,EFCFAFFG6CDGCFGGGFGGGGAED)83:EFF499783??CCC6@@::BEFD3
@M03364:276:000000000-BLYN8:1:1101:15510:7210 2:N:0:1
GGACTACTAGGGTTTCTAATCCTGTTTGCTCCCCACGCTTTCGCACCTGAGCGTCAGTCTTTGTCCAGGGGGCCGCCTTCGCCACCGGTATTCCTCCAGATCTCTACGCATTTCACCGCTACACCTGGAATTCTACCCCCCTCTACAAGACTCTAGCCTGCCAGTTTCGGATGCAGTTCCCAGGTTGAGCCCGGGGATTTCACATCCGACTTGACAGACCGCCTGCGTGCGCTTTACGCCCAGTAATTCCG
+
CCCCCGGGGGGGGGGGGGGGGGGGGGGGGGGGGGGGGGGGGGGGGGGGFGGGGGGGGFDGGGFGFGGGGGGEGGEEGGGGGGGGGGGGGGGGGGGGGGGGGGGCCFGFGGEGGGCFGGGGFGGGGGGGGCFFFDEGDFBFGGGGFGFDFGGGGGGGGGGF@@8FGGGGGGGCECFGAAFGFCFFGGGGGGGGGG>C5CFFGGGGFGGGDGDD*DFGG;F*)=:?079>?F)7DGF264EG=B?:FFF<FG9
@M03364:276:000000000-BLYN8:1:1101:13326:7211 2:N:0:1
GGACTACTCGGGTTTCTAATCCTGTTTGCTCCCCACGCTTTCGAGCCTCAGTGTCAGTTACAGGCCAGAGAGCCGCTTTCGCCACCGGTGTTCCTCCATATATCTACGCATTTCACCGCTACACATGGAATTCCACTCTCCTCTCCTGCACTCAAGTCTCCCAGTTTCCAATGCACACAATGGTTGAGCCACTGCCTTTTACATCAGACTTAAGAAACCACCTGCGCTCGCTTTACGCCCAATAAATCCGG
+
CCCCCGGGGGGGGGGGGGGGGGGGGGGGGGGGGGGGGGGGGGGGGGGGGGGGGGGGGGGGGGGGGGGFFFGGGGGGGGGGGGGGGGGGGGGGGGGGGGGGGGGFGDGGGGGEGGGGGGGGGGGGGGGGGGGGGGGGFFFGGFD=FCGGGGGGGGCFFGAGDFC8AEDGGGEGGGGAADGGDGFGFGECC>DC?:ECGGGDGGF+?=97?F>88CFGGF,7@7FEB>BAD:;AFFGFFFCEE:;67::?<85
@M03364:276:000000000-BLYN8:1:1101:13057:7230 2:N:0:1
GGACTACCCGGGTTTCTAATCGTGTTTGCTACCCATTCTTTCGAGCCTCAGCGCCCGTTACAGAACAGACAGCCGCCTTCGCCACTCGTGTTCTTCCATATATCTACTCATTTCACCCCTACACATGGAATTCCACCCTCCTCTTCTGCAATCAAGCGCCCCCGTTTCCAATGACCCTGCCCGGTCGGGCCGGGGGCAGTCACAGCAGACCTACAGAACCGCCTGCGCTCGCTTTATGCCGAATGAAACCG
+
6B@-66,,;7+@+6,66C,66,;,;;,66C,E8C,C,EF,@6,6,,@E,,,,7++6@@,,,,C,,C9F<F,6EFG++4,C=B,BFC,6,4:?FB,:F,C5A5,C,,,,,,CB,5,<C,+@4EFF,4E,A9,,CF444+9?C4,6DF,>F4,+@,,,,++6BC+CF@8DC,,3@>FGG,,,@ECEG*5*;BE*C:*8=**00+2:+;*584****2**0;:>E31:>;:().8**1)*.CC*0-)**/)0*/
@M03364:276:000000000-BLYN8:1:1101:15069:7234 2:N:0:1
GGACTACTCGGGTTTCTAATCCTGTTTGCTCCCCACGCTTTCGCACCTGAGCGTCAGTCTTTGTCCAGGGGGCCGCCTTCGCCACCGGTATTCCTCCAGATCTCTACGCATTTCACCGCTACACCTGGAATTCTACCCCCCTCTACAAGACTCTAGCCTGCCAGTTTCGAATGCAGTTCCCAGGTTGAGCCCGGGGATTTCACATCCGACTTGACAGACCGCCTGCGTGCGCTTTACGCCCAGTAATTCCG
+
CCCCCGGGGGGGGGGGGGGGGGGGGGGGGGGGGGGGGGGGGGGGGGGGGGGGGGGGGGGGGGGGGGGGGGGGGGGGGGGGGGGGGGGGGGGGGGGGGGGGGFGFFGGGGEGGGGGGGGGGDGGGGGGGGGGGGGGGGGGGGGGGGGGGGFGFGGGGGGGGGGGGGGGGGGGGFGFGGGGGGGGFFGGGGGGGGGGGCCFGDFGGFGGG3CDGGGGGGGGE>G>:BFFFFFFEGGGFFFECG3:<FDFBGG*
@M03364:276:000000000-BLYN8:1:1101:19994:7243 2:N:0:1
GGACTACAAGGGTTTCTAATCCTGTTTGCTCCCCACGCTTTCGAGCCTCAGTGTCAGTTACAGGCCAGAGAGCCGCTTTCGCCTCCGGTGTTCCTCCATATATCTACGCATTTCACCGCTACACATGGAATTCCACTCTCCTCTCCTGCACTCAAGTCTCCCAGTTTCCAATGCACACAATGGTTGGGCCACTGCCTTTTACATCAGACTTAAGAAACCACCTGCGCTCGCTTTACGCCCAATAAATCCGG
+
CCCCCGGGGGGGGGGGGGGFGGGGGGGGGGGGGGGGGGGGGGGGGGGGGGGGGGGGGGGGFFGFGGGGGGGGGGGGDGGGGGGDGGGGGGGGGGGGGGGFG9EGGGGGDCGGGGGGGGGGGGGGGFGGGGFGGGGGGGGADFFFEGGGGGGG?FFGFF3EDFFGGGFG8FFGFGGGGGDGGGGGG8=+;::8<<CFGFCA+;E@FG>FGG=<=F7>>FFCFEA;BEFFFBFFFG+>>@8*=5=)0+;50:2
@M03364:276:000000000-BLYN8:1:1101:5843:7252 2:N:0:1
GGACTACTAGGGTATCTAATCCTATTTGCTCCCCACACTTTCGAGCCTAAGCGTCAGTGATAGCCTAAGTTCTCGCCTTCGCCACTGGTGTTCTTCCATATATCTACGCATTCCACCGCTCCACATGGAATTCCAGAACTCCCTACTACACTCTAGATTAATAGTTTTTGATACAAACTCTCGTTAAGCAAAAGTCTTTCATACCAAACTTATTAATCCGCCTGCGCTCGTTTTACGCCCAGTAAATCCGG
+
CCCCCGGGGGGGGGGGGFGGGGGFGGGGGGGGGGGEGGGGGGGGGGGGGGGGGGGGGFCFEFDFFGGFGFFCFGCGGGGGGEEGGGGGGGGFGGFFEDGEFGGGGGGGGGGGG9EFGGGC7FEGCFGGFGGGGDCEFGCCFDEFAFC;EGGGGGGGFB4@;E8>FABEFEGGGGGGFGFGGF6FGGGFGGGG88EFGGGFGDFF*39;CFGFFFCCFGGDC*98@>BBFFF>FDGFFDGCC)7BF>>C<DC
@M03364:276:000000000-BLYN8:1:1101:21350:7255 2:N:0:1
GGACTACGGGTTTCTAATCCTATTTGCTCCCCACACTTTCGAGCCTAAGCGTCAGTGATAGCCTAAGTTCTCGCCTTCGCCACTGGTGTTCTTCCATATATCTACGCATTCCACCGCTCCACATGGTATTCCAGAACTCCCTACTACACTCTAGATTAATAGTTTTTGATACAAACCCTCGTTAAGCAAAAGTCTTTCATACCAAACTTATTAATCCGCCTGCGCTCGTTTTACGCCCAATAAATCCGGA
+
CC-BCFGGGGGGGGGGGFFFGGGGGGDFGGGGGGGGGGGGGGGGGGGGGGGGGGGGGGGGGCGGGCFGGGGGDGGGGGGGGGGGGGGGGGGGGGGGGGGGGGGGGGFEGGG<EGGGGGGEGFGGG8CEFGGACEEG@=DE>EGGGGGG8,>DF9,@FGDEE;EGGGGD8>>,=DF,+6,6@FGGGF8=DF8,@DFG7,5@+=,2:+=;++22?<;@7*@;5*0:)*/9:?FFC8<9B(B8,;BFFFFBC<
@M03364:276:000000000-BLYN8:1:1101:25692:7263 2:N:0:1
GGACTACAAGGGTATCTAATCCTGTTTGCTCCCCACGCTTTCGAGTCTCAGTGTCAGTTACAGGCCAGAGAGCCGCTTTCTCCTCCGGTGTTCCTCCATATATCTACGCATTTCACCGCTACACATGGAATTCCACTCCCCTCTCCTGCACTCAAGTCTCCCAGTTTCCAATGCACACAATGGTTGTGCCACTGCCTCTTACATCAGACTTATGAAACCACCTGCGCTCGCTTTACGCCCAATAAATCCGG
+
C@-A,;@AFGGD,,C<E9<@CFAC@@,@E,C<<@8@:F7C<E:,6,,;E6CC@EFFFDGCAE6,<6CFFFGGGGGG7FCG,C,5:EFD6@8BFFF<FFGGG9;?;FEC:FB7E?FGGG7@C:FF9?FEE=FEFFEC;,,94@EDGFF?@,@8,8EFGGGFC8,,3CEDFDF;D89DDGGGGGD>F++1,8;EDF,D?,,7D@EFF7=+3?2++5BDFDC7>CFFF:=92**335168=C858(2?F8@F5)
@M03364:276:000000000-BLYN8:1:1101:22407:7267 2:N:0:1
GGACTACTAGGGTTTCTAATCCTGTTTGCTCCCCACGCTTTCGCACCTGAGCGTCAGTCTTTGTCCAGGGGGCCGCCTTCGCCACCGGTATTCCTCCAGATCTCTACGCATTTCACCGCTACACCTGGAATTCTACCCCCCTCTACAAGACTCTAGCCTGCCAGTTTCGGATGCAGTTCCAAGGTTGAGCCCGGGGATTTCACATCCGACTTGACAGACCGCCTGCGTGCGCTTTACGCCCAGTAATTACG
+
CCCCCFGGGGGGGDFGGAFGGGGGGGGGFGGGGGGGGGGG8CFGGGGGGGGGGGGGGGGGFFGFGDEFEGDGCCFCFGDGGGGD7ECEE7DFGGGGC?AFGG;FGCGGGGGGGGGGGGGDGFCGFGGGFGGGGBFG9@+@>@EFDFGFEC@DGF9FGBEED7AC,@>D>>>3@CCFGGGG,,?>DCECCEC>CCC55CFFGGGGF4**2/:CGGGGD9=F3E3?BFFB:EFFGD5<F:8EED?)C:82*:5
@M03364:276:000000000-BLYN8:1:1101:18426:7277 2:N:0:1
GGACTACCCGGGTTTCTAATCCTGTTTGCTCCCCACGCTTTCGCACCTCAGTGTCAGTATCAGTCCAGGTAGTCGCCTTCGCCACTGGTGTTCCTTCCTATATCTACGCATTTCACCGCTACACAGGAAATTCCACTACCCTCTACCATACTCTAGCTTGCCAGTTTTGGATGCAGTTCCCAGGTTGAGCCCGGGGATTTCACATTCAACTTAACAAACCACCTACGCGCGCTTTACGCCCAGTAATTCCG
+
CCCCCFEGFGGGGGGGGGGGGFFGGGGGGGGGGGGGGGGGGGGGGGGFGGGGGGGGGGFGGGGGGGGGGGGGGGGGGGGGGGGGGGGGGGGGGGGGGGGGGGGFEEFGGDGGGGGGFGGGGGGGGGGCFGGFFGGGGFD=FGGGGACFG?FG9DFFGGGGGGGGGF9EFGGFGGGGGGFGGGGGFGGGGGFGGGCE>EGGGGGGFGGGF++;F>CGFGGGFGBBEFFF=AFFGD3CF3>E*)36;7@?G72
@M03364:276:000000000-BLYN8:1:1101:6845:7285 2:N:0:1
GGACTACTGGGGTTTCTAATCCTGTTTGCTCCCCACGCTTTCGAGCCTCAGTGTCAGTTACAGGCCAGAGAGCCGCTTTCGCCTCCGGTGTTCCTCCATATATCTACGCATTTCACCGCTACACATGGAATTCCACTCTCCTCTCCTGCACTCAAGTCTCCCAGTTTCCAATGCACACAATGGTTGAGCCCCTGCCTTTTACATCAGACTTAAGAAACCACCTGCGCCCGCTTTACGCCCAATAAATCCGG
+
CCCCCFGGCG<FFCEFFGDGGGDGGGGGGFGFGFGGDFGGGGG8FFFGE,CFFFD<FG@FGGFGGEGE8CEGGGGG7FFGGGGGE8FFCFGCFGFGGCEFFF=FGFGGGGGCEFGGGGE=@FCGG89,EEFGCFCCCF9FCCFCF8E?FGFGGGF88=ED=EFGGGFFG;DFGGCCEF>6,3>ED8<7@8+AFFG8CC>C7?,9B>F*?C9+BCGGFG675EF=B5:4@6:884CCA2CGE:3)>FACGD<
@M03364:276:000000000-BLYN8:1:1101:10271:7370 2:N:0:1
GGACTACACGGGTTTCTAATCCTGTTTGCTCCCCACGCTTTCGCACCTGAGCGTCAGTCTTTGTCCAGGGGGCCGCCTTCGCCACCGGTATTCCTCCAGATCTCTACGCATTTCACCGCTACACCTGGAATTCTACCCCCCTCTACAAGACTCTAGCTGACCAGTTTCAAATGCAGTTCCCAAGTTAAGCTCGGGGATTTCACATCTGACTTAATCAACCGCCTGCGTGCGCTTTACGCCCAGTACTGCCG
+
CC9CCGFGGGGGCEGGGFGFECEEFFGGGGGFGGGGEGGGGFEGGFGGGGFGGGGE>FFGGFGEFGFGGDCFGGGGGGGGGGGGEFEGGGFFGGCFGGGGGGGGGFGGGGGGGGFGGEGGGGGFCFGG,DFGEGGEDEGGEDCF9FDG9CEFGGGCGGGGGE?FGGGGCE,,<DFGGGGGGG,>FF,CFF,<?>8C5E,AC@F7BF>CCGFFG+:CF*9*)=>;7F(02B5>DDC>F:G**),9C*9<*0)
@M03364:276:000000000-BLYN8:1:1101:5514:7417 2:N:0:1
GGACTACCAGGGTATCTAATCCTGTTTGCTCCCCACGCTTTCGCACCTGAGCGTCAGTCTTCGTCCAGGGGGCCGCCTTCGCCACCGGTATTCCTCCAGATCTCTACGCATTTCACCGCTACACCTGGAATTCTCCCCCCCTCTACGAGACTCAAGCTTGCCAGTTTCAAATGCAGTTCCCAGGTTGAGCCCGGGGATTTCAACTCTGACTTAACAAACCGCCTGCGTTCGCTTTACCCCCAGTACTTCCG
+
@CCCCGGGGGGGGGGGFFGGGGCGGFGGGGGGGGGGGGGDGFEEEGGGDFGGGGDEGGGGGGGGGDFGFGGGEGGGG>CFGGGGGFFEFGGGGGGGGGGGGGFGGFGGG:FGGGGGGDGEGDFGGFEFF>DFEGEFGCCEGDGGECFGED+AFFGEGG9DECAFFGCBEEF?FGGGGGGEGFC>F,4CFEFGGGDGCCF9CD++12+3+3?CG7>:*/;CAGF?6@>3(.8:DC79*)+;C.3?C*96DC9
@M03364:276:000000000-BLYN8:1:1101:20261:7421 2:N:0:1
GGACTACTCGGGTTTCTAATCCTGTTTGCTCCCCACGCTTTCGCACCTGAGCGTCAGTCTTCGTCCAGGGGGCCGCCTTCGCCACCGGTATTCCTCCAGATCTCTACGCATTTCACCGCTACACCTGGAATTCTACCCCCCTCTACAAGACTCTAGCCTGCCAGTTTCGAATGCAGTTCCCAGGTTGAGCCCGGGGATTTCACATCCGACTTGACAGACCGCCTGCGTGCGCTTTACGCCCAGTAATTCCG
+
CCCCCGGGGGGGGGGGGGGGGGGGGGGGGGGGGGGGGGGGGGGGGGGGGGGGGGGGGGGGGGGGGGGGGGGGGGGGGGGGGGGGGGGGGGGGGGGGGGGFGGGGGGGGGGGGGGGGGGGGDGGGGGGGGGGGGGGGGGGFGGGGGGGCGGGGGGGGGGGGGGGGGGGGGGGGGGGGGGGGGGGFGGGFGGGFGGGGGCGGGGGGFFGGDGGGGGGGC0;FEGFFFFFFFFFFGDFBFFGGG51?FC@AGG6
@M03364:276:000000000-BLYN8:1:1101:19302:7435 2:N:0:1
GGACTACAGGGGTTTCTAATCCTGTTTGCTCCCCACGCTTTCGCACCTGAGCGTCAGTCTTTGTCCAGGGGGCCGCCTTCGCCACCGGTATTCCTCCAGATCTCTACGCATTTCACCGCTACACCTGGAATTCTACCCCCCTCTACAAGACTCTAGCCTGCCAGTTTCGGATGCAGTTCCCAGGTTGAGCCCGGGGATTTCACATCCGACTTGACAGACCGCCTGCGTGCGCTTTACGCCCAGTAATTCCG
+
CCCCCGGGGGGGGGGGGGGGGGGGGGGGGGGGGGGGGGGGGGGGGGGCFGGGGGGGGGGGGGGGGGGGGGGGGGGGGGGGGGGGGGGGGGGGGGGGGGGGGGGGGGFGGDGGGGGGGGGGGGGGGGGGGFGGFFGGDFGGGGGGGGGGGGGGGGDGGGGGGF?FGGGGG*@CEFEGGGGGCGGGGGGFGGGGGGGG5E9FFFFFFGGG*>GGGGFCFFDGFGFBFFBE?EDFG7C<=<CGD)3)*29>DD>
@M03364:276:000000000-BLYN8:1:1101:18684:7443 2:N:0:1
GGACTACACGGGTTTCTAATCCTGTTTGCTCCCCACGCTTTCGCACCTGAGCGTCAGTCTTTGTCCAGGGGGCCGCCTTCGCCACCGGTATTCCTCCAGATATCTACGCATTTCACCGCTACACCTGGAATTCTACCCCCCTCTACAAGACTCTAGCCTGCCAGTTTCGGATGCAGTTCCCAGGTTGAGCCCGGGGATTTCACATCCGACTTGACAGACCGCCTGCGTGCGCTTTACGCCCAGTAATTCCG
+
CCCCCFAEFGGGGGGGGGGGGAFGF9FGGGFFGGGGGGGGGGGC@FEFFGGGGGGDFG9FFFAFEFGGGBF7FGGGGGGGGGB?FFEEGGGFF<EGGCEGG,EDEGGGEGCGFGGGGE>EDGEGEEFFFFGGGGCCF>+@7+B?9DAE9EGGGGCFGG;,8DCFGGGGCEGDEFGF?CFF9BEFFGFGGGFFE5B*2=?6FFGGFGCDGGGGG7CCFDFC=5<:B>>B0D)7<CFDF6E2CB0@CF=::*2
@M03364:276:000000000-BLYN8:1:1101:22577:7474 2:N:0:1
GGACTACTCGGGTTTCTAATCCTATTTGCTCCCCACACTTTCGAGCCTAAGCGTCAGTGATAGCCTAAGTTCTCGCCTTCGCCACTGGTGTTCTTCCATATATCTACGCATTCCACCGCTCCACATGGAATTCCAGAACTCCCTACTACACTCTAGATTAATAGTTTTTGATACAAACTCTCGTTAAGCAAAAGTCTTTCATACCAAACTTATTAATCCGCCTGCGCTCGTTTTACGCCCAGTAAATCCGG
+
CC@CCGGGGGGGGGGGGGGGGGGGGGGGGGGGGGGGGGGGGGGGGGGGGGGGGGGGGGGGGGGFGGGGGGGGGGGGGGGGGGGGGGGGGGFDGG;FGGGGGGGGGGGFGGGGGGGFGGGGGGGGGGGGGGFGGGGGGGGGGGGGFGGGGGGGGGGGGGGCGCDGGGFGGGGGGGGCFGFGGGDGGGGGGGGGGGG8EDFGGFCFFFGFFGGGGGGFGGFCFEFDFFFFFFEFGG=3?2C8EA6FCFCC9CC
@M03364:276:000000000-BLYN8:1:1101:15184:7529 2:N:0:1
GGACTACTAGGGTATCTAATCCTATTTGCTCCCCACACTTTCGAGCCTAAGCGTCAGTGATAGCCTAAGTTCTCGCCTTCGCCACTGGTGTTCTTCCATATATCTACGCATTTCACCGCTACACATGGAGTTCCACTGTCCTCTTCTGCACTCAAGTCTCCCAGTTTCCAATGCACTTCTTCGGTTGAGCCGAAGGCTTTCACATTAGACTTAAAAGACCGCCTGCGCTCGCTTTACGCCCAATAAATCCG
+
CCCCCGGGGGGGGGGGGGGGGGGGGGGGGGGGGGGGGGGGGGGGGGGGGFFGGGGGGGGGGGGGGGGFFGGGGGGGGGGGGGGGGGGGGGGGGGGGGGGGGGGGGGGGGGGGGGGGGGGGGGGGGGGGFEGGGFGGGGGGFGGGCFGGGGGGGFFGFGGGGGFFGGGFGGGGGGCGGGGGGGGCEGGGGGGGGDEEFGGGG7CFC9+=CFGF7CFFGC6FBGD=)@ADAB>DGGG;F=GGEFFF77C3>F<
@M03364:276:000000000-BLYN8:1:1101:15630:7566 2:N:0:1
GGACTACTCGGGTTTCTAATCCTGTTTGCTCCCCACGCTTTCGAGCCTCAGTGTCAGTTACAGGCCAGAGAGCCGCTTTCGCCTCCGGTGTTCCTCCATATATCTACGCATTTCACCGCTACACATGGAATTCCACTCTCCTCTCCTGCACTCAAGTCTCCCAGTTTCCAATGCACACAATGGTTGAGCCACTGCCTTTTACATCAGACTTAAGAAACCACCTGCGCTCGCTTTACGCCCAATAAATCCGG
+
CCCCCGGGFGGGGGGGGGGGGGFGGGFGGGGGGGFGFGGGGGGCFGGGGGGGGGGFCFGGACEDDFGGGGG@FGGGFCFFGGGCFGGGGGGGGGGGF<?FGFGGGGGGGGGGGGGGFFGGGGGG9EFGGGGGGGEFGFDCGGGGGGGFCFFGGEFFGFGGGGGFFFGGGGFG,,=@8D@FGFFGGEFFFGGGGGGFGGFG+3EFFGG>FFDFG8CFF>CGFGFE9>7?=E>?DG+*/-BEC>(6C>=<>DD
@M03364:276:000000000-BLYN8:1:1101:22903:7567 2:N:0:1
GGACTACCCGGGTTTCTAATCCTGTTTGCTCCCCACGCTTTCGCACCTGAGCGTCAGTCTTTGTCCAGGGGGCCGCCTTCGCCACCGGTATTCCTCCAGATCTCTACGCATTTCACCGCTACACCTGGAATTCTACCCCCCTCTACAAGACTCCAGCCTGCCAGTTTCGAATGCAGTTCCCAGGTTGAGCCCGGGGATTTCACATCCGACTTGACAGACCGCCTGCGTGCGCTTTACGCCCAGTAATTCCG
+
CCCCCGGGGGGGCFGGGGGGGGGGGGGGGGGGGGGGGGGGGGGGGGGGGGGGGGGGGGGGGGGGGGGGGGGGGGGGGGGGGGGGGGGGGGGGGGFGGCGGGGGGGGGGEGGGGGGGGGGGGGC<FGGGFGGGGGGGGFGGGGGGFGGGGGGGGGGGGGGGGGGGGGGGGGGGGGGGGGFGGGGGGGFGGCFCE8EDEGGGGGGGFGFGGGDGFGFGCDGGEGF?FF9BBD:)5D7AF?GEG:66*:@AGF*
@M03364:276:000000000-BLYN8:1:1101:17675:7581 2:N:0:1
GGACTACAGGGGTTTCTAATCCTGTTTGCTCCCCACGCTTTCGAGCCTCAGTGTCAGTTACAGGCCAGAGAGCCGCTTTCGCCTCCGGTGTTCCTCCATATATCTACGCATTTCACCGCTACACATGGAATTCCACTCTCCTCTCCTGCACTCAAGTCTCCCAGTTTCCAATGCACACAATGGTTGAGCCACTGCCTTTTACATCAGACTTAAGAAACCACCTGCGCTCGCTTTACGCCCAATAAATCCGG
+
CCCCCGGGGGGGGGGGGGGGGGGGGGGGGGGGGGGGGGGGGGGGGGGGGGGGGGGGGGGGGGGGGGGGGGGGGGGGGGGGGGGGFGGGGGGGCGGGGFGGGGGGGGGGF@FGGGGGGGGGGGGGGFGGGGGGGGFGGGDEEGEDGGGGGGGG?EGGGGCFGGGGGGGGFGGGGGGGGGGFGGGGGGGGFFFGFFGGCGCEDFFGA7?7CDCFCGFFCFGGFGA=@AA52??5F<:@BFGEEA@FFCFECGD
@M03364:276:000000000-BLYN8:1:1101:19061:7622 2:N:0:1
GGACTACAAGGGTATCTAATCCTGTTTGCTCCCCACGCTTTCGAGCCTCAGCGTCAGTTACAGACCAGAGAGCCGCCTTCGCCTCCGGTGTTCCTCCATATATCTACGCATTTCACCGCTACACATGGAATTCCACTCTCCTCTCCTGCACTCAAGTCTCCCAGTTTCCAATGCACACAATGGTTGAGCCACTGCCTTTTACATCAGACTTAAGAAACCACCTGCGCTCGCTTTACGCCCAATAAATCCGG
+
CCCCCGGGGGGGGGGGGGFGGGGGGGGGGGGGGGGGGGGGGGGGGGGGGGGGGGGGGGGGGGGGGGGGGGGGGGGGGGGGGGGGGGGGGFGGGGGGGGGGGGGGGGGGGGGGGGGGGGGGGGFGFFGGGGGGGGGGGGGFGGFGGGGGGGGGGGGDGGGGGGG8FGGGGGGGGGEGCFCDEFGGFE?EGGCCC6:FGGGG9FECADGDGGGG77BFFF>7AGFBDB5/9?EACF+>4>GGGF@FGGFCCD>
@M03364:276:000000000-BLYN8:1:1101:22712:7653 2:N:0:1
GGACTACTAGGGTATCTAATCCTGTTTGCTCCCCACGCTTTCGAGCCTCAGTGTCAGTTACAGGCCAGAGAGCCGCTTTCGCCTCCGGTGTTCCTCCATATATCTACGCATTTCACCGCTACACATGGAATTCCACTCTCCTCTCCTGCACTCAAGTCTCCCAGTTTCCAATGCACACAATGGTTGAGCCACTGCCTTTTACATCAGACTTAAGAAACCACCTGCGCTCGCTTTACGCCCAGTAATTCCG
+
CCCCCGGGGGGGGGGGGGGGGGGGGGGGGGGGGGGGGGGGGGGGGGGGGGGGGGGFGGGGGGGGGGGGGGGGGGGGGGGGGGGGGGGGGGGGGGGGGGGGGGGGGGGGGGGGGGGGGGGEFGGGGGGGGFGGGGGGGGGGGGGGGGGGGGEFFGGFEGDGGGGGGGGGGGGD?FGGGGDEFGGGGGGGGGGGGG?FFFFGGGGFFFGGGGGCGFFFFG8FFGAEBEFFFBA;DFDFB=GGC6=F7@A7CG
@M03364:276:000000000-BLYN8:1:1101:15327:7668 2:N:0:1
GGACTACCCGGGTTTCTAATCCTGTTTGCTCCCCACGCTTTCGAGCCTCAGTGTCAGTTACAGGCCAGAGAGCCGCTTTCGCCTCCGGTGTTCCTCCATATATCTACGCATTTCACCGCTACACATGGAATTCCACTCTCCTCTCCTGCACTCAAGTCTCCCAGTTTCCAATGCACACAATGGTTGAGCCACTGCCTTTTACATCAGACTTAAGAAACCACCTGCGCTCGCTTTACGCCCAATAAATCCGG
+
CCCCCGGGGEGGGGGGGGGGGGGGGGGGGGGGGGGGGGGGGGGGGGGGGGGGGGGGGGGGGGGGGGGGGGGGGGGGGGGGGGGGGGGGGGGGGFFFGGGGGFGGGGGGGDFGGGGGGGGGEGGGGGGGGGGGGDGGGGGGGGGGGGGGGGGGGGGGGGGGGGGGGGGGGGGGGCEFGDE?FGGGGG,@FC,DFCFGGGGGCGCGFGGGGGFFCFFDGGEFFGFFFFFF@EBAFGFFF6GGGFFFDF6?4CC
@M03364:276:000000000-BLYN8:1:1101:11639:7714 2:N:0:1
GGACTACCAGGGTTTCTAATCCTGTTTGCTCCCCACGCTTTCGAGCCTCAGTGTCAGTTACAGGCCAGAGAGCCGCTTTCGCCTCCGGTGTTCCTCCATATATCTACGCATTTCACCGCTACACATGGAATTCCACTCTCCTCTCCTGCACTCAAGTCTCCCAGTTTCCAATGCACACACTGGTTGAGCCACTGCCTTTTACAGCAGACTTAAGAACCCACCTGCGCTCGCTTTACGCCCAATAAATCCGG
+
CCCCCGGGGGGGGGGGGGGGGGGGGGGGGGGGGGGGGGGGGGGGGGGGFGGGGGGGGGGGGGGGGGGGGGGFGGGGEFGGGGGGGGEDGGGGGGGGGGCEFFFGGDAFFFFEGGFFGEGGGGDG9FGGGEFGGGFGF94EEFGGGGA8EEE=DF8,C3>EGFGGGGG=EGFGG8EC=DE+@DDF,@,4<C,,4,@CDD>C+CC**997FF;F8C+B*;5*:5A:<92*6)2/?D+>BFG>558;C7:?<D)
@M03364:276:000000000-BLYN8:1:1101:10883:7724 2:N:0:1
GGACTACTGGGGTATCTAATCCTATTTGCTCCCCACACTTTCGAGCCTAAGCGTCAGTGATAGCCTAAGTTCTCGCCTTCGCCACTGGTGTTCTTCCATATATCTACGCATTCCACCGCTCCACATGGAATTCCAGAACTCCCTACTACACTCTAGATTAATAGTTTTTGATACAAACTATCGTTAAGCAAAAGTCTTTCATACCAAACTTATTAATCCGCCTGCGCTCGTTTTACGCCCAGTAAATCCGG
+
CCCCCGGGC<FEGDGGG<FC<FDFGGFFGGE@F;FCFEGGFG@GFGGGFC<FBCCGGGFCFGCE8CC@FGGF9EE@@BFAD@BFGGGGGGFGGFGD,,9:EFEFGGGFDGFCG9BF<@FEG7:EC=F@BFGF;F==E88A,=>8@4ED;DDDDEG,@DFFEEECC=DEDCEDAE9E8@8,6B>B:DFEFG8DF8,=,E=CFGGG*9;+=CDDGC;7+23**;@CD*594:99C9+68(:**)7=88A5*/1
@M03364:276:000000000-BLYN8:1:1101:11601:7726 2:N:0:1
GGACTACCGGGGTATCTAATCCTGTTCGCTACCCATGCTTTCGAGCCTCAGCGTCAGTTACAGACCAGACAGCCGCCTTCGCCACTGGTGTTCTTCCATATATCTACGCATTTCACCGCTACACATGGAGTTCCACTGTCCTCTTCTGCACTCAAGTCTCCCAGTTTCCAATGCACACAATGGTTGAGCCACTGCCTTTTACATCAGACTTAAGAAACCACCTGCGCTCGCTTTACGCCCAATAAATCCGG
+
CCCCCGGGGGGGGGGGGGGGGGGGGGGGGGGGGGGGGGGGGGGGGGGGGGGGGGGGGGGGGGGFGGGGFEFGGGGGGGEFGGGGGGGGGGGGGGGFFGGGEGGGGGGGGGGGGGGGGGGGGGGGFGGGGGGGGGGGGGGGGGGGGGGGGGGGGGFGGDCCD8@EEF=FGGFA,=E8EFECFGCGGGGGCFGGGFGGGGGGGG,5BCFDFGFGC7CFFGG5FG9=DEFFF?A?<9CE>0CEC5@6F++9212
@M03364:276:000000000-BLYN8:1:1101:18149:7728 2:N:0:1
GGACTACAAGGGTATCTAATCCTGTTTGCTCCCCACGCTTTCGCACCTGAGCGTCAGTCTTTGTCCAGGGGGCCGCCTTCGCCACCGGTATTCCTCCAGATCTCTACGCATTTCACCGCTACACCTGGAATTCTACCCCCCTCTACAAGACTCTAGCCTGCCAGTTTCGGATGCAGTTCCCAGGTTGAGCCCGGGGATTTCACATCCGACTTGACAGACCGCCTGCGTGCGCTTTACGCCCAGTAATTCCG
+
CCCCCFGGFGGGGGGGGGGGGGGGGGGGGGGGGGGGGGGGGGGGGGGGGGGGGGGGGGGGGGGGGGFGGGGGGGGGGGGGGGGGGGGGGGGGGGGGGGGGGGGGGFGGGGGGGGGGGGGGGGGGFGFGGGGGGGFDGGGGGGGFGGGDFGG8CGGGGGF?CGFGFGGGCG*BEGGFGGGGGFGGGGGFFGGGGGGGGGGGGD?CFGGGC<DDGGG7FCGGFGF?0>;F?FDFDGG<?:CG5;:@G=84>F*
@M03364:276:000000000-BLYN8:1:1101:4072:7732 2:N:0:1
GGACTACTGGGGTATCTAATCCTGTTTGCTGCCCACGCTTTCGCACCTCAGTGTCAGTATCAGTCCAGGTAGTCGCCTTCGCCACTGGTGTTCCTTCCTATATCTACGCCTTTCACCGCTACACAGGAAATTCCACTAGCCTCTACCATACTCTAGCTTGCCAGTTTTGGGTGCAGTTGCCAGTTTGAGCGCGGGTATGTGACATTCAACTTAACAAACCACCTAGGCTCGCTTTGACCCCAGTAATTCCG
+
-A-AA,CCFF8@+6C6@,,,C,6,;C6@E,,C6C,8+@BCCD@6:F+4C6CCFGCE,6,C,,666,6CD6,6:@F@,,BFDFCG,A,66B,8A59EF<F<:E@?E,?DE7,8A?E?5FE8:@:<E,4,,,999FEEGG,499,+,C449=499@9;EFFF+@=85,7@EE6@+===D,,,69@63,,21,+39:C*@,,7+2E>F>CF7:@FCC7=*;8*/=526*7;)0/8//1)+)22*./AC=69+;*
@M03364:276:000000000-BLYN8:1:1101:16235:7735 2:N:0:1
GGACTACCCGGGTTTCTAATCCTGTTTGCTCCCCACGCTTTCGCACCTGAGCGTCAGTCTTTGTCCAGGGGGCCGCCTTCGCCACCGGTATTCCTCCAGATCTCTACGCATTTCACCGCTACACCTGGAATTCTACCCCCCTCTACAAGACTCTAGCCTGCCAGTTTCGGATGCAGTTCCCAGGTTGAGCCCGGGGATTTCACATCCGACTTGACAGACCGCCTGCGTGCGCTTTACGCCCAGTAATTCCG
+
CCCCCGGGGGGGGGGGGFGFGGGGGGGGGGFFFGGGGGGGGGGGGGGGGGGGGGGGGGGGGGGGGGGGGGGGGGGGGGGGGGGGGGGGGGGGFGGGGF8FGGGFGGGGGGGGGGGGGGGGGEFGGGGGGGGGFGGGG?DGGGGGGGGGEFFFGGGGGGGGGGF?FGC;:5@EEGGGGGGG>BCGGGGGDGGCEDEC*CBECF7:@C5D3C3DG>CFF4EG:=:1?FBEFFB7CG*:??GGG>8<C7@52:7
@M03364:276:000000000-BLYN8:1:1101:11504:7746 2:N:0:1
GGACTACTAGGGTTTCTAATCCTGTTTGCTCCCCACGCTTTCGCACCTGAGCGTCAGTCTTTGTCCAGGGGGCCGCCTTCGCCACCGGTATTCCTCCAGATCTCTACGCATTTGACCGCTACACCTGGAATTCTACCCCCCTCTACAGGCCTCTAGCCTGCCAGTTTCGGCTGCAGTTCCCAGGTTGAGCCCGGGGATTTCACATCCGACTCGACATACCGCCTGCGTGCGCTTTACGCCCAGTAATTCCC
+
CC<CC8EFDDFFGGGGFFFGGGCF<<FEFEEGGGFGECFCCFCC7B@FF@FGDCCFGF9E<C9FCGFFCC@FC@F7B@FDEBC:FF@FC7CEFE,CECC<=FFF,@FCG:@EG,CFGGGD+@9A,?,A,A,,AD,C=EDFEGGG9FD,,+@;:@=CF?9,48,,@;,3:E*@CEDC,=C7:,DC:D,AFGB85*:=*3<6:DG:7*28D<G**19C*7C*)1>?0@>3(8B@37*48(;:C)29C*8)::*
@M03364:276:000000000-BLYN8:1:1101:21779:7748 2:N:0:1
GGACTACTGGGGTATCTAATCCTGTTTGCTCCCCACGTTTTCGAGCCTCAGCGTCTGTTACAGACCAGAGAGCCGCCTTCGCCACTGGTGTTCCTCCATATATCTACGCATTTCACCGCACCACCTGGATTCTTCCCCCCCTCTACAAGACTCTAGCCTGCAATTTTCGGATGCAGTTCCCCGGTGGAGCCCGGGGTTTTAACTTCCGACTTGCAAGACCGCCTGCGTGCGCTTTACCCCCTGTAATTCCG
+
C@<C<,C@F-C@@@6;F<C,,,CE6CE,,C@;,8C+@,,;6<F@,B@EFC<A:@,,CCE<CFCFFFFD8FG>CFCEFGGGGGDCGGGGFFGDC@FGGGFFGFGEFAFFGGGE,?FE9+4+6+,:+,:,,,9,,59,@CEGGCEG,3D,9,@8,=,,@8=>D,,,7C,@E++@CF7,@2EE,,4>C8*=,88:CCDE*4:/+*4+1=DC3/:77222*0:C8C>;DF9;(0739C9)*)+2:01<*29):*2
@M03364:276:000000000-BLYN8:1:1101:21263:7813 2:N:0:1
GGACTACAAGGGTATCTAATCCTATTTGCTCCCCACACTTTCGAGCCTAAGCGTCAGTGATAGCCTAAGTGCTCGCCTTCGCCACTGGTGTTCTTCCAGATATCTACGCATTCCACCGCTCCACATGGAATTCCAGAACTCCCTACTACACTCTAGATTAATAGTTTTTGATACAAACTCTCGTTAAGCACAAGGCTTTCATACCAAACTTATTAATCCGCCTTCGCTCGTCTTACGCCCAATAAATCCGG
+
CCCCCGG8EGGGGFGEGGEFGGGAGGGGGFGGGGGGEFGGGGGDFGGGCFGGGGGGGGAEEGGFFFF8,,,9CFFGGGGGGGFE:@CFFCFEG9EGFA,CFAEGGGGGGEGGF<FGGDECFFCG@@EGGGGGGGGFFE,9E8BDAFFCAFGGGGG8CDE9E4=DFGFG6@EFFGGFC@,=,7>3F+@8==,6,,,@@CGC<7ACFF6++2=:>+++5BD*<C>)64)9>BFACG+952BG*5()0B:/;9C
@M03364:276:000000000-BLYN8:1:1101:23421:7820 2:N:0:1
GGACTACTGGGGTATCTAATCCTGTTTGCTCCCCACGCTTTCGAGCCTCAGTGTCAGTTACAGGCCAGAGAGCCGCTTTCGCCTCCGGTGTTCCTCCATATATCTACGCATTTCACCGCTACACATGGAATTCCACTCTCCTCTCCTGCACTCAAGTCTCCCAGTTTCCAATGCACACAATGGTTGAGCCACGGCCTTTTACATCAGACTTAAGAAACCACCTGCGCTCGCTTTACGCCCAATAAATCCGG
+
CCCCCGGGGGFGFGGGGGFGGGGGGGGGGFGFGGGGGGGGGGGGCEGGGGGGGGGGGGGFGGF8FGFGGGGGGGGGEFGGGGGGGG@FEEGGGGFDFFCGGAFGGGGGGGDGGGGGG::CEGGGCFGDFDFGGGGG9EGGDFGG8FCFGGGGGFFFCAAFEFGGGGGGGGGFGGGGCFE+EGG9=6DECGGG+6BE5CGG7CFCA7C7CGGG+=CGFFGC?GF4:*5)85689*=8:?CCE33A=F6?FC)
@M03364:276:000000000-BLYN8:1:1101:20442:7823 2:N:0:1
GGACTACTCGGGTTTCTAATCCTGTTTGCTCCCCACGCTTTCGCACCTGCGCGTCAGTCTTCGTCCAGGGGGCCGCCTTCGCCACCGGTATTCCTCCAGATCTCTACGCATTTCACCGCTACACCTGGAATTCTACCCCCCTCTACGAGACTCTAGCCTGCCAGTTTCGGATGCAGTTCCCAGGTTGCGCCCGGGGATTTCACATCCGACTTGACAGACCGCCTGCGTGCGCTTTCCGCCCAGTAATTCCG
+
CCCCCGGAFGGGEGCCEFEGGGEFGGFFEEFG<FGDEGEGGGDGGG+4C,@CCFD@EEFGGGGGGGDFFEGGGGGGGGEGFGGECEDFG7F9FEEEEFC,AFFGDFGFD+FFGGGGGD>E7@BFE@FGFGG,@AFGA3=:EECFGGG6BCCFGCDFFCF>FECFF>DFCB>EGGGG9C>ECBFGFGF55C5?E5>CEBCGGGFGFFDDDD/1>7**CGDGEDB06@9:::BFGC7-71*AEB?F7:@A777
@M03364:276:000000000-BLYN8:1:1101:20144:7866 2:N:0:1
GGACTACTAGGGTATCTAATCCTGTTTGCTCCCCACGCTTTCGCACCTGAGCGTCAGTCTTTGTCCAGGGGGCCGCCTTCGCCACCGGTATTCCTCCAGATCTCTACGCATTTCACCGCTACACCTGGAATTCTACCCCCCTCTACAAGACTCCAGCCTGCCAGTTTCGAATGCAGTTCCCAGGTTGAGCCCGGGGATTTCACATCCGACTTGACAGACCGCCTGCGTGCTCTTTACGCCCAGTAATTCCG
+
CC<CCFGGGFGGGGGGGFGGGGGFGGGGGGGGGGGGGGGGGGGGGGGFGFFGGGGGGGGGGGGGGFFGGGGGGGGGGGEGGDFFFGGGGGGFGGGGGGGCFCFFGCGGF=FGGCCFDGFGEGGGGFFGGGF,FFFGGFGGGGGGDGGGG?F=3:@FGFFGDFG6FGGG88>DFGGGGGGGGAFGFCFCF7D>CE55C>F,2:CFFCGD*7D8DGGF4>CE:EEF;FF70))7CDC<F1EEEFF6FC@<F>9
@M03364:276:000000000-BLYN8:1:1101:10684:7888 2:N:0:1
GGACTACTCGGGTATCTAATCCTGTTTGCTCCCCACGCTTTCGAGCCTCAGTGTCAGTTACAGGCCAGAGAGCCGCTTTCGCCTCCGGTGTTCCTCCATATATCTACGCATTTCACCGCTACACATGGAATTCCACTCTCCTCTCCTGCACTCAAGTCTCCCAGTTTCCAATGCACACAATGGTTGAGCCACTGCCTTTTACATCAGACTTAAGAAACCACCTGCGCTCGCTTTACGCCCAATAAATCCGG
+
CCCCCGGGGGGGGGGGGGGGGGGGGGGGGGGGGGGGGGGGGGGGGGGGGGGGGGGGGGGGGGGGGGGGGGGGGGGGGGGGGGGGGGGEEGGGGGFGGGGGGGGGGGGGGGGGGGGGGGGGGGGGGGFFFCFGFGGGGGGGGGGFGGGGGGGGGCFDGGGGFG?FFGGGGGGGDFDC8?EFGGGFFGGGGFGGGGGGGGGGGGFGF77FGCE7<>:8CFF?FCF==>=9>A>EGDGFE@GCEF@F>@AE7D7
@M03364:276:000000000-BLYN8:1:1101:12389:7907 2:N:0:1
GGACTACCAGGGTATCTAATCCTATTTGCTCCCCACACTTTCGAGCCTAAGCGTCAGTGATAGCCTAAGTTCTCGCCTTCGCCACTGGTGTTCTTCCATATATCTACGCATTCCACCGCTCCACATGGAATTCCAGAACTCCCTACTACACTCTAGATTAATAGTTTTTGATACAAACTCTCGTTAAGCAAAAGTCTTTCATACCAAACTTATTAATCCGCCTGCGCTCGTTTTACGCCCAGTAATTCCT
+
CCCCCGGGGGGGGFGGGGFFGGGGGGGGGGFGGGGGGGGGGGGGGGGGF<FGGGGGGGGGFGGGGGGGGGGGGGGGGGGGGGGGGGGGGGGGGGGGGGGGGGGGGGGGGGGGGFFGGDFEGDFGGGGGGGGGGGGGCCEFGGDFFGFGGGGGGGGGGGCFGF8FGGGFFGGGCGG=FGFGGGGGGGG89EGFGGGA=EFFCFFGFGFFCD8?CC7D9C<EFGEDFBAADFFFDGDBB2BEEA=FFD6<C+
@M03364:276:000000000-BLYN8:1:1101:25391:7913 2:N:0:1
GGACTACCCGGGTTTCTAATCCTGTTCGCTCCCCACGCTTTCGAGCCTCAGTGTCAGTTACATGCCAGAGAGCCGCTTTCGCCTCCGGTGTTCCTCCATCTATCTACGCATTTCACCGCTACACTAGGAATTCCACTCTCCTCTCCTGCACTCTAGATGCTCATTTCTGAATGCAGTACTCGGGTTGAGCCCAAGTATTTCACATCCCACTTGAGTATGCGCCTACGCGCCCTTTACGCCAAATAAATCCG
+
CCCCCG8<CCGDFGGGGGGFGGGGFGFGGGGDGGGGG7:FFGGFF7CFFC<,CFF6CFGGC9,EFE@FGGF,CF@EC,BAFCEE7B==CCFFG<EEF8F,?B=,EEFF=:+:CA,,,6+6@C?,>,5,B:?,CEFGFFB,@EGG,,3,D,@DFGF=FF,>,,3,9,,,,733,,,7@D=3@8E6,++<,>6+5*>FAA3,?CC++99F>F5:+3*:7C2=4**0-66)(/)2:**)1(3**),*1++1;D8
@M03364:276:000000000-BLYN8:1:1101:4889:7927 2:N:0:1
GGACTACTAGGGTTTCTAATCCTGTTTGCTCCCCACGCTTTCGCACCTGAGCGTCAGTCTTCGTCCAGGGGGCCGCCTTCGCCACCGGTATTCCTCCAGATCTCTACGCATTTCACCGCTACACCTGGAATTCTACCCCCCTCTACGAGACTCAAGCTTGCCAGTTTCAAATGCAGTTCCCAGGTTGAGCCCGGGGATTTCACATCTGACTTAACAAACCGCCTGCGTGCGCTTTACGCCCAGTAATTCCG
+
CCCCCGGGGGGGGGGGGGGGGGGGGGGGGGGGGGGGGGGGGGGGGGGGEGGGGGGGGGGGGGGFGGGGGGGGGGGGGGGGGGGGGGGGGGGGGGGGGGGGFGGGGGGGGGGGGGGGGGGGGGGGGGGGGGGFFGGGGGEGGGGGGGGGEGGGGGGGFGGGGGGGGGGGGGGGFGGGGGGGGGGGGGGGGGEFGDGECEGGGGGGCFGGGGGGGGGGGGGGFGFFDFFF0>BDGGGFF:CGGFBFG7B)CF9
@M03364:276:000000000-BLYN8:1:1101:5259:7931 2:N:0:1
GGACTACCGGGGTTTCTAATCCTGTTCGCTCCCCACGCTTTCGAGCCTCAGCGTCAGTTACAGACCAGAGAGCCGCCTTCGCCACTGGTGTTCCTCCATATATCTACGCATTTCACCGCTACACATGGAATTCCACTCTCCTCTCCTGCACTCAAGTCTCCCGGTTTCCATTGCACACACTGGTTGAGCCACTGCCTTTTCCATGCGACTTAAGATACCACCTGCGCTCGCTTTCCGCCCAATCAATCCGG
+
CCCCCFG8CFGC@FGCGGGGCEFFGG9@FF,FFGFGDFGGGFGFCBFFEG8FFGEGEAGGG,ECEGGCF8FFGGEGDFGGGEGGGFGGFGGGGGGG8FFAFAAFGGFDEDFGF<BGGGCEGC9FG:FDD,FF;EFFGGGGGGGGGGGD88D?DC@8,@,@=EECGG6,=,,8<FF4,,5+@,,,@5<,2333@A3,9D2<+*,++**3*)1+=+=++4<,)48(7B@),):>F9+.231BE33)>FBAGG<
@M03364:276:000000000-BLYN8:1:1101:26157:7953 2:N:0:1
GGACTAAGGGGTATCTAATCCTGTTTGCTCCACACGCTTTCGCATCTTAGCGTCAGTATTGTCCCATGGGGATGCCTTCGCCTTCGGTATTCATCAACATCTCTACGCATTTCACCGCTACACGTGGAATTCAACTCTCTTCTCCTGCACTCACTGCTCCCAGCTCCCAATGCACACAAAGGTTGAGCCACTGCCTTTTACATACGACTTAAGAAACACCCTGCGCCCGATTTACGCACAATAAATCCGG
+
C9B98,,66-+B,;@@<E<;6<CF-,CDFD8,CCFE7B,:,6,6B@,,CCCCG7@:66,CFGG9FE<FF?F,,BEFAFB<8,B@9DC:FF,,,,,,6,=8,,,:,<,@,@C,F?,:BF+++,A?>:+@5,5C,9>,,,@,CA48EG?84@9+4,,,8D4>4==,8,@B,@63,@,,,++,6@,9,>=D88=8,,@9<D,@+2;+0++3?*++5+=0;*,4/*;<5>0*-)//:78=A(1:**/AC77@<5
@M03364:276:000000000-BLYN8:1:1101:15148:7991 2:N:0:1
GGACTACCGGGGTTTCTAATCCTGTTTGCTCCCCATGCTTTCGAGCCTCAGCGTCAGTTACAGACCAGACAGCCGCCTTCGCCACTGGTGTTCTTCCATATATCTACGCATTTCACCGCTACACATGGAGTTCCACTGTCCTCTTCTGCACTCAAGTCTCCCAGTTTCCGATGCACTTCTTCGGTTGAGCCGAAGGCTTTCACATCAGACTTAAGAAACCGCCTGCGCTCGCTTTACGCCCAATAAATCCG
+
CCCCCGGGGGGGGGGGGGGGGGGGGGGGGGGGGGGGGGGGGGGGGGGGGGGGGGGGGFGGGGGFGGGGGGGGGGGGGGGGGGGGGGGGGGGGGGGGGGGGGGGGGGGGGDGGGGGGGGGGGGGGGGGGGGGGGGEGGGGGGGGGCEFFGGGGGGFGGGGGGGGGFGFGFGEEGGGGGGFGCFG6FEGCGGGGD*>?CGGGGGFFFGFGGGGGGGG7D*DGBGFFDFFFFF3BDFGCFFGGGF@FGGFECGD
@M03364:276:000000000-BLYN8:1:1101:3664:8017 2:N:0:1
GGACTACAAGGGTTTCTAATCCTGTTTGCTCCCCACGCTTTCGCACCTGAGCGTCAGTCTCTGTCCAGGGGGCCGCCTTCGCCACCGGTATTCCTCCAGATCTCTACGCATTTCACCGCTACACCTGGAATTCTACCCCCCTCTACAAGACTCTAGCCTGCCAGTTTCGAAGGCAGTTCCCAGGTTGAGCCCGGGGATTTCACATCCGACTTGACAGACCGCCTGCGTGCGCTTTACGCCCAGTAATTCCG
+
CCCCCCE<CFGEG8@,CF@FEAFGGGFGFGGFCF@:CC:7D;CB7CE@EFGGEGGGG<EE,C<CFGFF@FC@GGGGGG7EFG>CFFFGG7<FCFFGGGF?FFGGFFFGGGGDGFDFGGC=>::A=8,AF?FFGGCFF8++@+@DECE9F8DGGGDCEC;EFG8@<D9FCCF*@D>ECGFFD9D5D?@?CG?EEGDCC;B<:CFF+;9**1//;*2@>*/18CDFFF>78)).19DA/(:1C73?F*9<FG*
@M03364:276:000000000-BLYN8:1:1101:27598:8031 2:N:0:1
GGACTACTGGGGTTTCTAATCCTGTTCGCTACCCCTGCTTTAGAGCCTCAGCGTCAGTTACAGACCAGAAAGCCGCCTTAGTCACTGGTGTTCTTCCATCTATCTACGCATTTCACCGCTACACATGGAATTCCACTCTCCTCTCCTGCACTCAAGTCTCCCAGTTTCCAATGCACACAATGGTTGAGCCACTGCCTTTTACATCAGACTTAAGAAACCAAGTGCGCCCGGCTTACGCCCAATCAATCCGG
+
--B@B<,C<EFD@FFAA9<,6C,C6C;@+F,@E8,C,,C,C,@<,6;8,CC8@BFG:FF<FD6,;,,6,,,BF?C@CC@,C,CB<@98,BEF<F;BCCF,5,9F,,,9+4,8,:?FA,:@++,AEB=FAE9=,599,@4A>D?9>4BEFF,=@8EFE@4,C@F86=F>,,@3=8=9F8E+,@8>,6,@=,=@8D,=9;D9+=,2<:+?G7++=+8+;>,,*,4**:)*)/**3);6)>*=C5();CC44)/
@M03364:276:000000000-BLYN8:1:1101:16682:8032 2:N:0:1
GGACTACCCGGGTTTCTAATCCTGTTTGCTCCCCACGCTTTCGAGCCTCAGTGTCAGTTACAGGCCAGAGAGCCGCTTTCGCCTCCGGTGTTCCTCCATATATCTACGCATTTCACCGCTACACATGGAATTCCACTCTCCTCTCCTGCACTCAAGTCTCCCAGTTTCCAATGCACACAATGGTTGAGCCACTGCCTTTTACATCAGACTTAAGAAACCACCTGCGCTCGCTTTACGCCCAATAAATCCGG
+
CCCCCGGGGGGGGGGGGGGGGGGGGGGFGGGGGGGGGGGGGGGGGGGGGGGGGGGGGGGGGGGGGGGGGGGGGGGG>FFFGGGGGGGGGGGGGGGGGGGGGGGGGGGGGGGGGGGGGGGGGGGGGGFGGGGGGGGGGGGGGGGGGGGGGGGFGGGGGGGGGGGFFGGGGGGGGGGGGGDFD98FFCCC<FGGGCGFGGGG>F7C;CGGGGGCFCFGFCGG>GFBFFA4@;8>FG+;>?E@CF@);DC?D7D
@M03364:276:000000000-BLYN8:1:1101:19712:8037 2:N:0:1
GGACTACTGGGGTTTCTAATCCTGTTTGCTCCCCACGCTTTCGCACCTGAGCGTCAGTCTTTGTCCAGGGGGCCGCCTTCGCCACCGGTATTCCTCCAGATCTCTACGCATTTCACCGCTACACCTGGAATTCTCCCCCCCTCTACAAGACTCTAGCTGACCAGTTTCAAATGCAGTTCCCAAGTGAAGCTCGGCGATTTCACATCTTCCTTAATCAACCGCCTCCGTCCCCTTTACCCCCAGCAATTCGC
+
CCCCCGG@9FGGF+BFFFEGGGGGGGGGGGEFGGGGGGGEFGGG@FFG,;FEFGGGGFF9,9EFFGCGC,+@FFGGGCFGGGGGGGGCF7=FGGGGGF?<BE;9@FGGE7F7AEAFGFDGEGGG=FGFF?FGC,,7DE>E@EGGGF,,,@DFGGGGG,,:DD6C>ECGCFGGGGG72BCC>9,:F9:,2?,>*=*?*=EF7+=+;<+++2;;++++3*=EBG06(.(8())0>90)/)<C5:1)9>?7F**
@M03364:276:000000000-BLYN8:1:1101:9806:8049 2:N:0:1
GGACTACTGGGGTTTCTAATCCTGTTTGCTCCCCACGCTTTCGCACCTGAGCGTCAGTCTTCGTCCAGGGGGCCGCCTTCGCCACCGGTATTCCTCCAGATCTCTACGCATTTCACCGCTACACCTGGAATTCTACCCCCCTCTCCAAGACTCTAGCCTGCCAATTTCGGATGCAGTTCCCAGGTTGAGCCCGGGGATTTCACATCCTACTTGGCAGAACGCCTGCGTCGGCTTTACGCCCAGTAATTCCG
+
CCCCCGGFEGFCGFGGGGFFGGGGGFGFGFFGFGGCEGGGGGGC:FEGGDGFGFCGGGGAEFGGGGG<EGGGGEGGGGGGGGGDE8FFGGGG99EEFG=FGGGGGGGFFGGGGFFG?CEGGEGFGG,ABGGFFCE9EG8CE>EC,4E8,5DF6FGADGGF87:,,@D;,:5C9FGF9CFFA9:*DFC1,2B8CEGG5EGG:@+1+2;*+29C7**2/*+2:*8((8(0().07<CA4:5:=@F?70=AG72
@M03364:276:000000000-BLYN8:1:1101:14055:8059 2:N:0:1
GGACTACTGGGGTATCTAATCCTGTTTGCTCCCCACGCTTTCGAGCCTCAGTGTCAGTTACAGGCCAGAGAGCCGCTTTCGCCTCCGGTGTTCCTCCATATATCTACGCATTTCACCGCTACACATGGAATTCCACTCTCCTCTCCTGCACTCAAGTCTCCCAGTTTCCAATGCACACAATGGTTGAGCCACTGCCTTTTACACCAGACTTAATAAACCACCTGCGCTCGCTTTACGCCCAATAAATCCGG
+
CCCCCGGGGGGGGGGGGGGGGGGGGGGGGGGGGGGGDGGGGGGGGGGGGGGGGGGGGGGGGGGGG7FGGFGGGGGGEGGGGGGGGGGGGGGGGFGGGGGGGGGGGFGGGDGGGGGGGGGEFGGGFFGGGFFFGGGGGFGGFGGGGGGGGFGFECFFDDFG=DFGGGGGGGGGGGGGF==@FC8>F8CFCCCE?DFGGGGGFGGGFGFCFFC8C;F7BGEC519>)3)346)6C<:4)61*755A>F+)097
@M03364:276:000000000-BLYN8:1:1101:25088:8083 2:N:0:1
GGACTACAGGGGTTTCTAATCCTGTTTGCTCCCCACGCTTTCGAGCCTCAGTGTCAGTTACAGGCCAGAGAGCCGCTGTCGCCTCCGGTGTTCCTCCATATATCTACGCATTTCACCGCTACACATGGAATTCCACTCTCCTCTCCTGCACTCAAGTCTCCCAGTTTCCAATGCACACAATGGTTGAGCCACTGCCTGTTACATCAGACTTAAGAAACCACCTGCGCTCGCTTTACGCCCAATAAATCCGG
+
CCCCC8@FGA;CFEGDFGGGAEEFGGDEFFFFGEGCGGEGGDCFFEGGCDFGGFGGGGFEGFGGGGGGDFFEG<FGG+8CAF:BCFGG:@CFFFGGG@CGDF,@EFFGGGGGGGFFD@@>GGFGFGGGGCFGGGGFGGF<EGG?F@EG@EEFFFCDDFFFGG?EGGFFGGFGF?FGGFGF89FGFGG,@4@D6,@EF3@,+BEGFDFGG5CDCFCD95DGFEABBB2*>BFEGGGEFFGD5)66DC6<>3)
@M03364:276:000000000-BLYN8:1:1101:8096:8098 2:N:0:1
GGACTACTAGGGTTTCTAATCCTGTTCGCTACCCACGCTTTCGAGCCTCAGTGTCAGTTACAGACCAGAGAGCCGCTTTCGCCACCGGTGTTCCTCCATATATCTACGCATTTCACCGCTACACATGGAATTCCACTCTCCCCTTCTGCACTCAAGTTCGACAGTTTCCAAAGCATACTATGGTTGAGCCACAGCCTTTAACTTCAGACTTATCCAACCACCTGCGCCCGCTTTACGCCCAATAAATCCGG
+
CCCCCGGGGGGGGGGGGGGGGDGGGGFGGGGEGGGGGGGGGGGGGGGGGGGGFGFFGGGGGGCEGGGGGGFGGGGGGEEFGCFGGGGGGGGGGGGGGGGGGFGGGFEFE7:FGGGGGGGGEGGFDFGGF<EFGFAFFGGGGFCGDFFGGGGGGGGGDFGGFGGEFFGGGGGF=FGFDDFGGF,@F68FFG,@;CFFGCFCGBC++?CCD7C7C7;=*9C5FGF9252)855:CC79B;G:*)5)*:CCGG8
@M03364:276:000000000-BLYN8:1:1101:18609:8108 2:N:0:1
GGACTACCCGGGTATCTAATCCTGTTTGCTCCCCACGCTTTCGCACCTGAGCGTCAGTCTTTGTCCAGGGGGCCGCCTTCGCCACCGGTATTCCTCCAGATCTCTACGCATTTCACCGCTACACCTGGAATTCTACCCCCCTCTACGAGACTCAAGCTTGCCAGTTTCAAATGCAGTTCCCAGGTTGAGCCCGGGGATTTCACATCTGACTTAACAAACCGCCTGCGTGCGCTTTACGCCCAGTAATTCCG
+
CCCCCGGGGGGGGGGGGGGGGGGGGGGGGGFFGGCGGGGGGGGGGGGFGGGGGGGGGGGGGGGGGGGGGGGGGGGGGGGGGGGGGFGGGEFGGGGGGGGGFFGGFDGGGGGGGGGGGGGG:+AFGGGGFGGGGF9@=@FGGCGGFF?6EEGGGFFGGGGFEGG6@=DF@;,@@CCCGFGGC>EFFGF,ADFCCEGDG>FFGFGFFF7CFGGGGFF77/;=DDFFFF9><D>:CDC<FBGEGEFFDFFAGGF
@M03364:276:000000000-BLYN8:1:1101:23048:8119 2:N:0:1
GGACTATAGGGTTTCTAATCCTGTTTGCTCCCCACGCTTTCGCACCTGAGCGTCAGTCTTCGTCCAGGGGGCCGCCTTCGCCACCGGTATTCCTCCAGATCTCTACGCATTTCACCGCTACACCTGGAATTCTACCCCCCTCTACGAGACTCAAGCTTGCCAGTTTCAAATGCAGTTCCCAGGTTGAGCCCGGGGATTTCACATCTGACTTAACAAACCGCCTGCGTGCGCTTTACGCCCAGTAATTCCG
+
CCCCCFGGGGGGGGGGGCGGGGGGGGGGGGGGGGGGGGGGGGGGGGGGGGGGGGG7FFGGGGGEGGGFEGGGGGGGCEGFECGGGGGGGGGGGG9EFFFGGGGGGGGGDGDGGGGGDGEGGGGGGGGGGGGGGGGGFGGGGG?FGFGGGGGFFCFGGGGGGGGGFGGGAFGGGFGGGGFGGGDFGGFFGCFGGGGGGGGGGGGGFGGGGFC>F>7CGGGGFG;@?>FD0>>>C*:<DFEG5<?FFFFACG
@M03364:276:000000000-BLYN8:1:1101:7638:8126 2:N:0:1
GGACTACTGGGGTTTCTAATCCTGTTTGCTCCCCACGCTTTCGAGCCTCAGTGTCAGTTACAGGCCAGAGAGCCGCTTTCGCCTCCGGTGTTCCTCCATATATCTACGCATTTCACCGCTACACATGGAATTCCACTCTCCTCTCCTGCACTCAAGTCTCCCAGTTTCCAATGCACACAATGGTTGAGCCACTGCCTTTTACATCAGACTTAAGAAACCACCTGCGCTCGCTTTACGCCCAATAAATCCGG
+
CCCCCGGGGGGGGGGGGGGGGGGGGGGGGGGFGGGGGGGGGGGGGGGGGGGGGGGGGGGGGGGGGEGGGGGGGGGGGGGGGGGGCGGGGGGGGGGGFGFGGGAFGGGDFGGGGGGGGGGDGGGGGGGGFFFGFEFGGGGGGGGCFCCGGGGGGGGDGGFGGGD8FFFGGGDCE8DF=?EFFGFE,8DGDDFF?,9,EFGG++EFFFF7*7<C>CFGGG6,*=A4=943:?:?FFFFE9E7C536CFAC;D5
@M03364:276:000000000-BLYN8:1:1101:7326:8130 2:N:0:1
GGACTACAGGGGTTTCTAATCCTGTTCGCTCCCCACGCTTTCGAGCCTCAGCGTCAGTTACAGTCCAGAGAGTCGCCTTCGCCACTGGTGTTCTTCCTAATCTCTACGCATTTCACCGCTACACTAGGAATTCCACTCTCCTCTCCTGCACTCTAGATACTCAGTTTGGAATGCAGTACTCGGGTTGAGCCCAAGTATTTCACATCCCACTTAAGTATCCGCCTACGCTCCCTTTACGCCCAATAAATCCG
+
CCCCCGGGGGGGGGGGGGGGGGGGGGGGGGGGGGGGGGGGGGGGGGGGGGGGGGGGGGGGGGGGGGGGGGGGGGGGGGGGGGGGGGGGGGGGGGGGGGGFGGGGGGGGGGGGGGGGGGGGGGGGGGGGGGGGGGFGGGGGGGGGCGGGGGGGGGGGFGGGGGGGGGGGCFGGGGFGGGGGGGGEGGECCGGGGGFGGGGGGGGGFG>D>DDGFGGGGGGGFGFFA6442?EFGGF=FDCEGF<A*;A3:FC
@M03364:276:000000000-BLYN8:1:1101:3348:8150 2:N:0:1
GGACTACAGGGGTTTCTAATCCTGTTTGCTCCCCACGCTTTCGAGCCTCAGCGTCAGTTACAGACCAGAGAGCCGCCTTCGCCACTGGTGTTCCTCCATATATCTACGCATTTCACCGCTACACATGGAATTCCACTCTCCTCTTCTGCACTCAAGTCTCCCAGTTTCCAATGACCCTCCCCGGTTGAGCCGGGGGCTTTCACATCAGACTTAAGAAACCGCCTGCGCTCGCTTTACGCCCAATAAATCCG
+
CCCCCGGGGGGGGGGGGGGGGGGGGGGGGGGGGGGGGGGGGGGGGEGGGGGGGGGDGGGGGFGFGGGGFFDGFGGGGGGGGGGGGGGGGGGGGGGGGGFGGGGGGGGGGGGGGDGGGGGGGGGGGGG8BFGGFGGGGFGCFECDDGGGGFGGFGGGGGGG9FCFFFEFCFGCD=D,@,@@C6=CGG@<,DFDDEGD=EGGG+9CFG8;CFDF=+:@D*CFDE>;DABF@FF@DGG<4:EGE@6>GFFAGGD
@M03364:276:000000000-BLYN8:1:1101:23092:8176 2:N:0:1
GGACTACAGGGGTTTCTAATCCTGTTTGCTCCCCACGCTTTCGCACCTGAGCGTCAGTCTTTGTCCAGGGGGCCGCCTTCGCCACCGGTATTCCTCCAGATCTCTACGCATTTCACCGCTACACCTGGAATTCTACCCCCCTCTACGAGACTCAAGCTTGCCAGTTTCAAATGCAGTTCCCAGGTTGAGCCCGGGGATTTCACATCTGACTTAACAAACCGCCTGCGTGCGCTGTACGCCCAGTAATTCCG
+
C@CCCGGGDFEGEEG9FGFFFGGGGCFEGFGGGGFGGGG>FGGGGCFGGCCFGFFGGFGGGCGEFGCEGGGGGDEEGFFGFCGGGEECEGGGFFAFFGCA<FFG,AEGEGEGCGCEGGG>=C=FE:ECEF?CFFGGFEGGGGEC>EFEGDGGG6D:D8>FGGFC>9BF:FEFEGCC<EFFD,2D>EC??@FFGGCC=1BFFGG+@C>C>CF7+C:C>*/=>EEFDFF5(7>8))16@<8CEB<)*2*)?>9
@M03364:276:000000000-BLYN8:1:1101:6242:8183 2:N:0:1
GGACTACCGGGGTTTCTAATCCTGTTTGCTCCCCACGCTTTCGCACCTGAGCGTCAGTCTTCGTCCAGGGTGCCGCCTTCGCCACCGGTATTCCTCCAGATCTCTACGCATTTCACCGCTACACCTGGAATTCTACCCCCCTCTACGAGACTCAAGCTTGCCAGTTTCAAATGCAGTTCCCAGGTTGAGCCCGGGGATTTCACATCTGACTTAACAAACCGCCTGCGTGCGCTTTACGCCCAGTAATTCCG
+
CCCCCGGGGGGGGGGGGGGGGGGGGAGGGGGGGGGGGGGGGGGGGGGGGGGGGGGGGGGGGFGGGGGGGGGGGGGGGGGGGGGGDGGGGDFGGFBFFFGGGGGGGGGGGGDGGGGGFGGGGGGGGGGGGGGFGDGGG8FEGGGFGGGGGGGGFGGGGGGGGGGGGGGGGGGGG9FCFEFGFFGGGFGGGGGGGGGGEGEG7FGGFGGGGGGGGGGGGGGFEGB@FF>>:@BEG<C9@BG?=>:?:CB>FCC
@M03364:276:000000000-BLYN8:1:1101:2834:8184 2:N:0:1
GGACTACAGGGGTTTCTAATCCTGTTTGCTCCCCACGCTTTCGCACCTGAGCGTCAGTCTTTGTCCAGGGGGCCGCCTTCGCCACCGGTATTCCTCCAGATCTCTACGCATTTCACCGCTACACCTGGAATTCTACCCCCCTCTACAAGACTCTATCCTGCCAGTTTCGAATGCAGTTCCCAGGTTGAGCCCGGGGATTTCACATCCGACTTGACAGACCGCCTGCGTGCGCTTTACGCCCAGTAATTCCG
+
CCCCCGGGGGGGGGDGGGFGGGGGGGGGGGGFFFGGGGGFGGGGEGGGGGGGGGGGGGGGGGGGGGFGCGFGGGGGGGGGGGGGG?FGGCFGGGGCFCGGGGFGGGGGGGGGGGGGFGGG@FGGG8BFGFFDFGGGGGGGGGGGGGC,9DEFGF9,@DGFGDF?GGGGGGGG?FGGDCGGG9ECD?DGF7CFGGGE5CGGGGGGFFFC3CGDDFFC8<C=>ED:BFF>BBBECGGFF:ECE)1<7DFDC:*
@M03364:276:000000000-BLYN8:1:1101:26429:8187 2:N:0:1
GGACTACAAGGGTATCTAATCCCGTTCGCTCCCCAAGCTTTCGAACCTGAGCGTCAGTCTTCGTCCAGGGGGCCGCCTTCGCCACCGGTATTCCTCCAGATCTCTACGCATTTCACCGCTACACCTGGAATTCTACTCCCCTCTACGAGACTCAAGCTAGCCAGTTTCAAATCCAGCTCCCAGGTTGAGCCCGAGGATTTCACATCCGACTTAACAAACCGCTCGCGTGCGCTTTACGCCCAGAAATCCCG
+
CCCC@GEEEFEGGFGGGGGGGF;F@C,BFGE:FEF,6CEGGGG@CCEF,EFFGG>FFC,C,@,C7CFE<BCECE=@:FBFE,C@,EC7+7BFGC;F:,,CF8EFEGFFFEGGGGFFGGEGEG:FF8DFGEFGFD,E,8>,@DE8AF8+8@C?8F:EDD9,>DCBGG;,,@99,34,,2<83,D*F,:,=F>8*1***,?E++=+B**55<5*+3+;CFC*2C)((.(8(.)))97)92ECC@?)*29)9*7
@M03364:276:000000000-BLYN8:1:1101:22604:8210 2:N:0:1
GGACTACACGGGTTTCTAATCCTGTTTGCTCCCCACGCTTTCGAGCCTCAGTGTCAGTTACAGGCCAGAGAGCCGCTTTCGCCTCCGGTGTTCCTCCATATATCTACGCATTTCACCGCTACACATGGAATTCCACTCTCCTCTCCTGCACTCAAGTCTCCCAGTTTCCAATGCACACAATGGTTGAGCCACTGCCTTTTACATCAGACTTAAGAAACAACCTGCGCTCCCTTTACGCCCAATAAATCCGG
+
CCCCCGGGFGGGGGDGFFCGFGGGGGGGGGGGGGGGG7FGGGGGGGGGGGFGGGGGGGGGGGGGG:FF?FGGGGGECG7FEGGGEGEFFFECEFGGGGFFGGGGGGGFGGDEGGGGGGFGGEGGGGGFFAFGGFGGGGGGFDFGFGGGG,@F88,DEFFDFF?FFGGGGGAFGGGGGGGDFGGDFCCCEGGGFGGG9;@E78:CF+CGGGCFC8+<*;6,/19429)*0):A8*+96>E7C5@6:+1.072
@M03364:276:000000000-BLYN8:1:1101:13653:8222 2:N:0:1
GGACTACTGGGGTTTCTAATCCTGTTTGCTCCCCACGCTTTCGAGCCTCAGTGTCAGTTACAGGCCAGAGAGCCGCTTTCGCCTCCGGTGTTCCTCCATATATCTACGCATTTCACCGCTACACATGGAATTCCACTCTCCTCTCCTGCACTCAAGTCTCCCAGTTTCCAATGCACACAATGGTTGAGCCACTGCCTTTTACATCAGACTTAAGAAACCACCTGCGCTCGCTTTACGCCCAATAAATCCGG
+
CCCCCGGGGGGGGGGGGGGGGGGGGGGGGGGGGGGGGGGGGGGGFGGGGGGGGGGGGFGGGGGGGGGGGGGGGGGGEGGGEGGGGGEGGGGGGGGGGGGGGGFGFGGGGGGGGGGGGGGGGF,F@FGGCEGGGGGG=FFFGGGGGGGGGGDFGDGGGGGGGG88ACDGCEFGGGACFGGGGGGGGGGGGGFGGGGGGGGG+8EGFDC*9D+==DG@FGFGFEFFBFFFADBE48C=>=GEEF@AFGACGD>
@M03364:276:000000000-BLYN8:1:1101:9745:8226 2:N:0:1
GGACTACCAGGGTATCTAATCCTGTTTGCTCCCCACGCTTTCGAGCCTCAGTGTCAGTTACAGGCCAGAGAGCCGCTTTCGCCTCCGGTGTTCCTCCATATATCTACGCATTTCACCGCTACACATGGAATTCCACTCTCCTCTCCTGCACTCAAGTCTCCCAGTTTCCAATGCACACAATGGTTGAGCCACTGCCTTTTACATCAGACTTAAGAAACCACCTGCGCTTGCTTTACGCCCAATAAATCCGG
+
CCCCCGGGGGGGGGGGGGEFGGGGGGGGGGGGGGGGGGGGGGGGGGGGGGGGGGGGGGGGGGGFFEGGGGGGGGGGCGGFGGCEGGGGGGGGGGGGGGGGGGGGGGGGGCGGGGGGGDFGGGGGGGGGGFGGGGGGGGGGGFFGGFGFGGGGD8EFFFGGGGGGGGGGGGGGFE9FFGDE9DCFB6=DFF33<FGFGGGGFGGGFGG799;C7FFGGG6>F59)-*:*)3@FFCFF>>E775=A:>:C;D:
@M03364:276:000000000-BLYN8:1:1101:17106:8236 2:N:0:1
GGACTACCGGGGTTTCTAATCCTGTTTGCTCCCCACGCTTTCGCACCTGAGCGTCAGTCTTCGTCCAGGGGGCCGCCTTCGCCACCGGTATTCCTCCAGATCTCTACGCATTTCACCGCTACACCTGGAATTCTACCCCCCTCTACGAGACTCAAGCCTGCCAGTTTCGGATGCAGTTCCCGGGTTGAGCCCGGGGATTTCACATCCGACTTGACAGACCGCCTGCGTGCGCTTTACGCCCAGTAATTCCG
+
CCCCCGGGGGGGGGGGGGGGGGGGGGGGGGGGGGGGGGGGGGGGGGGGGFGGGGGGGGGGGGGGGGGGGGGGGGGGGGGGGGGGGGGGGGGGGGGGGGGGGGGGGGGGGGGGGGGGGGGGGGGGGGGGGGGGGGGGCFFFEGGGGGF8ECEGGDGFGGGGGGGGGGGGEEGGGGGFGGGGGGGGFGGCGGGGGGGGGGGGGGGDFGGGGGGGGCGGGGGGFGB??FFF:BBEGGFAFBGEC@BFG*947C9
@M03364:276:000000000-BLYN8:1:1101:24795:8246 2:N:0:1
GGACTACCAGGGTTTCTAATCCTATTTGCTCCCCACACTTTCGAGCCTAAGCGTCAGTGATAGCCTAAGTTCTCGCCTTCGCCACTGGTGTTCTTCCATATATCTACGCATTTCACCGCTACACATGGAATTCCACTCTCCTCTTCTGCACTCAAGTCTCCCAGGTTCCAATGACCCTCCCCGGTTGAGCCGGGGGCTTTCACATCAGACTTAAGAAACCGCCTGCGCTCGCTTTACGCCCAATAAATCCG
+
CCCCCGFGFGGGGGGGGGGGGGGGGGGGGGGGGGGGGGGGGGGGGGGGGEGGGGGGGGGGGGGGGGGGGFGGGGGG@FDGGGGGGGGGGGGGGGGGGGGGGGFGGGFF@?FEGGGGGG+@FGGGGGGGGEGGGFGG>EFGG8FFGGFGDC8+DC8FFGDDGGGF+>DC8=,@8DFGGGGCECCGGG>?DG??E>EGGG5CFFEG+*+;CFGFGG7F88E6?GFFFF6B93>FG3*1@;>8CD:FGGFFGG3
@M03364:276:000000000-BLYN8:1:1101:4701:8248 2:N:0:1
GGACTACTCGGGTTTCTAATCCTGTTTGCTCCCCACGCTTTCGCACCTGAGCGTCAGTCTCTGTCCAGGGGGCCGCCTTCGCCACCGGTATTCCTCCAGATCTCTACGCATTTCACCGCTACACCTGGAATTCTACCCCCCTCTACAAGACTCTAGCCTGCCAGTTTTGGATGCAGTTCCCAGGTTGAGCCCGGGGATTTCACATTCAACTTAACAAACCACCTACCGGCGCTTTCAGCCCAGTAATTCCC
+
6A-BCGGGGFGCFGGFEGGFF@FFGGGGFGDFFEGGEEGGGGGDECFG8CCEEGDCGFGADFFFE@FFC@7@FEEGCG7FFGG7CBCFFGGGD,@,44?,EFEGF,5==FFGGGGGG7FECF:<>EEEGGG3A@;=>8DFCC>FCF=,>@>CCGG<F6,,D:DFGFGC:CCFC67E,<:,DEC*,4,,4;>:C:C:5;:A:+=:CCCC7@7>*;CCC55CFCB;8/()()0)1C*)*.3**).6>*7<7:*
@M03364:276:000000000-BLYN8:1:1101:2975:8252 2:N:0:1
GGACTACCCGGGTTTCTAATCCTGTTTGCTCCCCACGCTTTCGCACCTGAGCGTCAGTCTTTGTCCAGGGGGCCGCCTTCGCCACCGGTATTCCTCCAGATCTCTACGCATTTCACCGCTACACCTGGAATTCTACCCCCCTCTACAAGACTCCAGCCTGCCAGTTTCGAATGCAGTTCCCAGGTTGAGCCCGGGGATTTCACATCCGACTTGACAGACCGCCTGCGTGCGCTTTACGCCCAGTAATTCCG
+
CCCCCGGGGGGGGGGGGGGGGGGGGGGGGGGDGGGGGGGGGGGGGGGGGGGGGGGGGGGGGGGGGFGGGGGGGGGGGGGGGGGGEFGEGGGFGFFFGFGGGGGGGGGGGGGGGGGGGGGGGGGGGGGFGGGFGGGGGGGGGGGGGGGGGGGCFGGGG?FGGCEFFGGGGGGGGGGGGGGGGGGGFGGGGFGCCGG=EGGGGGGGFG;<CDGGGGFDFDFC:E73?F>587005C3<@<?EEB:F7:7:DG7
@M03364:276:000000000-BLYN8:1:1101:5033:8292 2:N:0:1
GGACTACCGGGGTTTCTAATCCTGTTTGCTCCCCACGCTTTCGCGCCTCAGCGTCAGTCATCGTCCAGAAAGCCGCCTTCGCCACTGGTGTTCCTCCATATATCTACGCATTTCACCGCTACACATGGAATTCCACTCTCCTCTCCTGCACTCAAGTCTCCCAGTTTCCAATGCACACAATGGTTGAGCCACTGCCTTTCACATCTGACTTAACAAACAGCCTGCGTGCGCTTTAGGCCCAGTAATTCCG
+
CC@CCGFGGGGGGFFGFGGGGGGGGGGGGGGGGGGGGGGGGGGGGGGGGGGGGGGGGGGGGGGGG@EFGCDGFGGGGGGGFGGGGGGGFFGGG9@FGG9FAFGGGCFFFGGGGGGGF=FCFFEFGGGCGGGGCGEGFGGGGGDG?FGGGGGGDFGGFGC9BDFGGFGG,EFFFFAFGGGGGC6EGCC9CFGG6,@CCGGGGGF9>>FGCFGGGGGGGG,;6C;:BE@>9>>D**+)0.BE5A;+:CFEGG
@M03364:276:000000000-BLYN8:1:1101:12840:8292 2:N:0:1
GGACTACCAGGGTTTCTAATCCTGTTTGCTCCCCACGCTTTCGAGCCTCAGCGTCAGTTACAGACCAGACAGCCGCCTTCGCCACTGGTGTTCTTCCATATATCTACGCATTTCACCGCTACACATGGAGTTCCACTGTCCTCTTCTGCACTCAAGTCTCCCAGTTTCCAATGCACTTCTTCGGTTGAGCCGAAGGCTTTCACATTAGACTTAAAAGACCGCCTGCGCTCGCTTTACGCCCAATAAATCCG
+
CCCCCGGGGGGGGGGGGGGGGGGGGGGGGGGGGGGGGGGGGGGGGGGGGGGGGGGGGGGGGGGGGGGFFFGGGGGGGGGGGGGGGGGFGFGFGGGGGGGGGGGGGFFGGEGGGGGGGFGGGGGGGGGGGGGGGGFGCEGF?EEGGGGGGGGGGGGGGGCDFGCFDEGGGGGGGGGGGFGGFEC6FEEFGCF698ECFFGGGGGGFFG>CFGGC8FC7CGGBE4(0;255??AGGF3@@5EC>7FDF6.:C>
@M03364:276:000000000-BLYN8:1:1101:12036:8297 2:N:0:1
GGACTACAAGGGTATCTAATCCTGTTTGCTCCCCACGCTTTCGCACCTGAGCGTCAGTCTTCGTCCAGGGGGCCGCCTTCGCCACCGGTATTCCTCCAGATCTCTACGCATTTCACCGCTACACCTGGAATTCTACCCCCCTCTACGAGACTCAAGCTTGCCAGTTTCAAATGCAGTTCCTAGGTTGAGCCCGGGGATTTCACATCTGACTTAACAAACCGCCTGCGTGCGCTTTACGCTCAGTAATTCCG
+
A-6ACEA@FGGGG<E6EFGFFFGGGGGGEE<CFGEEFFFFGFCB@F:BCFFFGF>FFA<FFEFGGDGGF:F>CFF>FCFFG7?C,F:CG@BECFDG8<F<E,CFFGCDFBF><FD,CFFGG@E,@=<E<DFGFDFFC83@E@EF9BBBCGDC>BFF9>CFGGEGEFFCD9;>9,@7@<FE,,;:,58?9BE8CCE*=EB677+:76@7:DCDGCCF78F*555?6):>:)8>5>FF*(1*271/*0*6DF2
@M03364:276:000000000-BLYN8:1:1101:23918:8310 2:N:0:1
GGACTACAGGGGTATCTAATCCTGTTTGCTCCCCACGCTTTCGAGCCTCAGTGTCAGTTACAGGCCAGAGAGCCGCTTTCGCCTCCGGTGTTCCTCCATATATCTACGCATTTCACCGCTACACATGGAATTCCACTCTCCTCTCCTGCACTCAAGTCTCCCAGTTTCCAATGCACACAATGGTTGAGCCACTGCCTTTTACATCAGACTTAAGAAACCACCTGCGCTCGCTTTACGCCCACTAAATCCGG
+
CCCCCGGGGGGGGGGGGGGGGGGGGGGGGGGGGGGGGGGGGGGGGGGGGGGGGGGGFGGGGGGGGGGGGGGGGGGGGGGGGGGEFGDGEFGGGGFGGGGGGCGFGGGFFGFGGGGGGGGGGGGGGGGGFGGGGGGGGGGGGGFGDGGFG?>8DFGGGGGGGGGGGGGFGGFG8ECFFGGGGGGFGGCFEBCGGGCEEC;CCFFGF?5>FFFGGGCGFGFCFGFB9B>BADFF<4C=AFGCG)/);CCC6D7
@M03364:276:000000000-BLYN8:1:1101:11705:8342 2:N:0:1
GGACTACTCGGGTTTCTAATCCTGTTTGCTCCCCACGCTTTCGAACCTGAGCGTCAGTCTTCGTCCAGGGGGCCGCCTTCGCCACCGGTATTCCTCCAGATCTCTACGCATTTCACCGCTACACCCGGAATTCCCCCCCCCTCTAAGCCACTCAAGCTCGGCAGTTTCAACTGCAGTTCCTAGGTCGAGCCCGGGGCGTTCACATCGACCTTAGAAAACCGCCTGCTTGCGTCTTACACCTATTAAACCCG
+
@A@<@8CE@@;F;@;,EG,@<CFG<CFA96,F<FA@FGCFDFG,CFGG?8FEFGC7FF<99F<CF77F@,+668@B7BCF@DCGDD@EG+DF?@EF,4EF9,@FGCEDB+8BFE<F9F+4@+,:=+@8:F7FF,D:E83F8C>*,,7,,:B>>:,22D,**6:5,6;CG;,?ECF,,,>F++28C+=557:/*8C5**2*/*+0*>**)19C***00**:)/),,)(1)))))195*)+;*))*2**)21)
@M03364:276:000000000-BLYN8:1:1101:28575:8344 2:N:0:1
GGACTACACGGGTATCTAATCCTATTTGCTCCCCACACTTTCGAGCCTAAGCGTCAGTGATAGCCTAAGTTCTCGCCTTCGCCACTGGTGTTCTTCCATATATCTACGCATTCCACCGCTCCACATGGAATTCCAGAACTCCCTACTACACTCTAGATTAATAGTTTTTGATACAAACTCTCGTTAAGCAAAAGTCTTTCATACCAAACTTATTAATCCGCATGCGCTCGTTTTACGCCCAGTAAATCCGG
+
CCCCCGGGGGGGFGGGGGGGFGGGGGGCGFGGG7FGGGGGGGECGGGGGGGGGGDDCCAFGGGGCGGEFGGGGGD>FGGFGGGGGGGGGGGFGFGG9EGGGGGGFDFGG,?FFFFGGEEECCCEFGGF8FGG;FDC=EFGEF?DFFFGGF>D,DFGGCFDFFGG?CFDEE8FFFFGFFDCFC+>:?D9FFF8@=DF,EE:?FFGFC77CC8DGFGGFDE59*<))9>9:@*:FG7*?=*::4>A=DFFCD)
@M03364:276:000000000-BLYN8:1:1101:5011:8352 2:N:0:1
GGACTACTAGGGTTTCTAATCCTATTTGCTCCCCACACTTTCGAGCCTAAGCGTCAGTGATAGCCTAAGTTCTCGCCTTCGCCACTGGTGTTCTTCCATATATCTACGCATTCCACCGCTCCACATGGAATTCCAGAACTCCCTACTACACTCTAGATTAATAGTTTTTGATACAAACTCTCGTTAAGCAAAAGTCTTTCATACCAAACTTATTAATCCGCCTGCGCTCGCTTTACGCCCAATAAATCCGG
+
CCCCCGGGGGGGGGGFGGGGGGGGGGGGGGGGGGGGGGGGGGGGFDGGGCGFGGGGGGGGGGGGGGGFGGGGGGGGGEFGFGGGGGGGGGFGFGFGGFFGGGGGGGGGGEGGFGGGGGDGGGGGGGGGGGGGGGGGGGGGGCFGGGGGGGGGGFGGEFGGCEFGFGGGGGGGGGGFFGFGG8CDFGFG8DDGGGGGGGGGFFGGFGGGGFFFGCGGGGAEFEBDCB5BDE4:FDF=D=::EABFCGF<<CD
@M03364:276:000000000-BLYN8:1:1101:19030:8361 2:N:0:1
GGACTACTGGGGTTTCTAATCCTGTTTGCTCCCCACGCTTTCGCACCTCAGTGTCAGTATCAGTCCAGGTAGTCGCCTTCGCCACTGGTGTTCCTTCCTATATCTACGCATTTCACCGCTACACAGGAAATTCCACTACCCTCTACCATACTCTAGCTTGCCAGTTTTGGATGCAGTTCCCAGGTTGAGCCCGGGGATTTCACATTCAACTTAACAAACCACCTACGCGCGCTTTACGCCCAGTAATTCCG
+
CCCCCGGGGGGGGGGGGGGGGGGGGGGGGGGGGGGGGGGGGGGGGGGGGGGGGGGGGGFGGGGGGGGGGGGGGGGGGGGGCGGGGGGGGGGGGGGGGGGGGGGGGGGGGGGGGGGGGGGGGGGGGGGFGGGGGGGGGGGGGGGGFGGCF?FGGGGGGGGGFGGGGGGGGGGGGGGGGGG=EDFGGGGGGGGGGGGGGGGGGGGGAGGGGGGGGFCF7?FG>:BDEF2?FADEGGGFF;GGGB@AFGFFGG*
@M03364:276:000000000-BLYN8:1:1101:4829:8381 2:N:0:1
GGACTACAAGGGTATCTAATCCTGTTTGCTCCCCACGCTTTCGCACCTCAGTGTCAGTATCAGTCCAGGTAGTCGCCTTCGCCACTGGTGTTCCTTCCTATATCTACGCATTTCACCGCTACACAGGAAATTCCACTACCCTCTACCATACTCTAGCTTGCCAGTTTTGGATGCAGTTCCCAGGTTGAGCCCGGGGATTTCACATTCAACTTAACAAACCACCTACGCGCGCTTTACGCCCAGTAATTCCG
+
C@@CCGEGGGGGGGGGGGGFEGGDFGGGGGEFFGGG7BFEFCC>CCDE<EFGFFFEGFGGGG@FGEGGDGCFFGDCFFFGGGGGGG<FGGFEG9E:AE?B@?EEEGGGGGGGGGGGGGGGCEFGFGGGGGGGGGFFFF8AECGFDEGGFFFFGGGDFEFGGFD8F;EA,@ED8FFFFDG,DDF+@9,DCGGFG@687CDFFGFGFGGGCDFGGCCFC5:;>GE=2AAB2?;BGD3;61CE=BFFFG+<@F0
@M03364:276:000000000-BLYN8:1:1101:6339:8422 2:N:0:1
GGACTACCGGGGTTTCTAATCCTGTTTGCTCCCCACGCTTTCGAGCCTCCGTGTCAGTTACAGGCCAGAGAGCCGCTTTCGCCTCCGGTGTTCCTCCATATATCTACGCATTTCACCGCTACACATGGAATTCCACTCTCCTCTCCTGCACTCAAGTCTCCCAGTTTCCAATGCACACACTGGGTGAGCCCCTGCATTTTACATCAGCCTTAAGAAACCCCCTGCGCTCGCCTTACGCCCAATAAACCCGG
+
CCCCCGGE+:+@@@CFGGG<<FFGFCFGG<CFFDGEGGE@F9C@FGGGG8:CDFGGGGFGGGFEGBFGGA,8DF@FC,DECFGFGGDGC@FFG5@BFFFGFGGG=EFCGGGGGGGGGGDE:FFGGF<FFFECFGGFGCCFGGGF?FGGGGDFEF89;,>CDFGFGG,EEECFFGFF7CC+3@,,8+*,@B**;C,,2,>29?,+++***0:?>+=+;9,*)=?BDF>22=>)88;4)6E8/>10*2*/1))
@M03364:276:000000000-BLYN8:1:1101:20451:8426 2:N:0:1
GGACTACCGGGGTTTCTAATCCTGTTTGCTACCCATGCTTTCGAGCCTCAGCGTCAGTTACAGACCAGACAGCCGCCTTCGCCACTGGTGTTCTTCCATATATCTACGCATTTCACCGCTACACATGGAGTTCCACTGTCCTCTTCTGCACTCAAGTTTCCCAGTTTCCGATGCACTTCTTCGGTTGAGCCGAAGGCTTTCACATCAGACTTAAGAAACCGCCTGCGCTCGCTTTACGCCCAATAAATCCG
+
CCCCCFEGGGGGGGGGGGGGGGGGGGGGGGGGGGGGGGGGGGGGGGGGGGGGGGGGGGGGGGGGGGGGGGGGGGGGEEGGGGGGGGGGGGGGGGGGGGGGGGGGGGGGGCGGGFCFGGGGGGGGBB9FCAFFGGFGGGGGGGGGGCFC>EGFDGGGGGGGDGGGGGGGGGGGGGGGGGGGGGGGGGGFGGGGGGDGGGGGGGGGFG7CCCGGGGGFFFGGFDEFF4282:=>CCC<FFDGEA;AF*A<@D>
@M03364:276:000000000-BLYN8:1:1101:17026:8429 2:N:0:1
GGACTACCCGGGTTTCTAATCCTGTTCGCTCCCCACGCTTTCGAGCCTCAGCGTCAGTTACAGACCAGAGAGCCGCCTTCGCCACTGGTGTTCCTCCATATATCTACGCATTTCACCGCTACACATGGAATTCCACTCTCCTCTTCTGCACTCAAGTCTCCCAGTTTCCAATGACCCTCCCCGGTTGAGCCGGGGGCTTTCACATCAGACTTAAGAAACCGCCTGCGCTCGCTTTACGCCCAATAAATCCG
+
CCCCCGGGGGGGGGGGGGGGGGGGGGGGGGGGGGGGGGGGGGGGGGGGGGGGGGGGGGGGGCFGGGGGGGGGGGGGGGGGGGGGGGGGGGGGGGGGGFCFFFGGGGGGGCGGGGFGGGGGDEGGDGGGFFGGFCFGGGGGGGGGGGGGGGFDFGFFDGGGGFGG>FGGGG9E=;9F88@EGGGGGGGGCGCEC*C87B;FGGGGFG74**8@+2CDG*<A3=B2@F@E;35)77CA??CECB<>FGF2>*)
@M03364:276:000000000-BLYN8:1:1101:8703:8489 2:N:0:1
GGACTACTAGGGTTTCTAATCCTATTTGCTCCCCACACTTTCGAGCCTAAGCGTCAGTGATAGCCTAAGTTCTCGCCTTCGCCACTGGTGTTCTTCCATATATCTACGCATTTCACCGCTACACATGGAGTTCCACTGTCCTCTTCTGCACTCAAGTCTCCCAGTTTCCAATGCACTTCTTCGGTTGAGCCGAAGGCTTTCACATTCGACTTAAAAGACCGCCTGCGCTCGCTTTACGCCCAATAAATCCG
+
CCCCCGGFGGGGFGGGGFFGGGGFGGGGGGGGGGGGGGGGGGGGGGGGAEGGGGGGGGEEFEGGGGGGGGGGGGGGGGGGGGGDGGFGFGGEGFGGGGGGDEFGEEFGGGGGGFGGFGGGEGGG?FG@FEGGGG9DFGDF@EGGGGFGGGGGF8EGEF;EFFDFEGGGGGFG?FAFFGGGEGGGGGGG?FDG>+8CGGGG7?CFC7+++;@DC:88:FGED5>A>FFFA5BEGGCCFDEGDE?FGC:CGGD
@M03364:276:000000000-BLYN8:1:1101:6187:8494 2:N:0:1
GGACTACCAGGGTATCTAATCCTGTTTGCTCCCCACGCTTTCGCACCTGAGCGTCAGTCTTCGTCCAGGGGGCCGCCTTCGCCACCGGTATTCCTCCAGATCTCTACGCATTTCACCGCTACACCTGGAATTCTACCCCCCTCTACGAGACTCAAGCTTGCCAGTTTCAAATGCAGTTCCCAGGTTGAGCCCGGGGATTTCACATCTGACTTAACAAACCGCCTGCGTGCGCTTTACGCCCAGTAATTCCG
+
CCCCCGGGGGGGGGGGGGGGGGGGGFGGGGGGGGGGGGGGGDFGGEGFGGGGGGGEGGGGGGGGGGGGGGGGGDGGGGGGGGGGGGGGGGGGGGGGGGG9FGDGGGGGGGGGGGGGGGGGDEEGDFGFCCFGGGGGGGFGGGGGCFFGGGGGFG@FGGGGGGGGGGGGGGGGC9FGGGGGGGGCFGGGDFEFGGGGCGGGF>FCFFFGGGGGGGGGGGGGFGB@@F6@6BFFGCD<46CEC3?<F*@AGGC
@M03364:276:000000000-BLYN8:1:1101:20148:8495 2:N:0:1
GGACTACAGGGGTATCTAATCCTGTTTGCTCCCCACGCTTTCGCACCTGAGCGTCAGTCTTTGTCCAGAGAGTCGCCTTCGCCACTGGTGTTCTTCCTAATCTCTACGCATTTCACCGCTACACTAGGAATTCCACTCTCCTCTCCTGCACTCTAGATACTCAGTTTGGAATGCAGTACTCGGGTTGAGCCCACGTATTTAACATCCCACTTAAGTATCCGCCTACGCTCCCTTTACGCCCAATAAATCCG
+
CCCCCF,,,CFEFCFFGGGGG9@FGGFGFCGG<BF+@FFGFEG,@FBB@CECEGCCCEF@FFGGEEFF@E@FFEEF,@@EFGGCFCGDFFGGFFFGGFFGFAEFFGGFEGGGGGFE<+@@>BCFG8FGC9EFEFFF=F98>FFFG,,,46@FG,6,8DEFFDFB<EGFCGFD,@AAEGG8,BEEG6=7,@@6,3::9EC<++@C9C7**;588=8+5BE,/=@59944A:5?FFD=FFC*:5=FC7@5F;:
@M03364:276:000000000-BLYN8:1:1101:20632:8515 2:N:0:1
GGACTACTGGGGTTTCTAATCCTGTTTGCTCCCCACGCTTTCGCACCTCAGTGTCAGTATCAGTCCAGGTAGTCGCCTTCGCCACTGGTGTTCCTTCCTATATCTACGCATTTCACCGCTACACAGGAAATTCCACTACCCTCTACCATACTCTAGCTTGCCAGTTTTGGATGCAGTTCCCAGGTTGAGCCCGGGGATTTCACATTCAACTTAACATACCACCTCCGCGCGCTTTACGCCCAGTAATTCCG
+
CCCCCFGGFGGGGGGGGGGGGGGGGGGGGGGGGGGGGGGGGGGFFGGF@FGGFGGGGGAFFFGGGGGGG<FG<FEGGGGGGGGGGFGGGGGEGFG,EFDAFFEEGGGGGGGGGGFDGGGGGGGF,9A9BAFGFGGGF,,9EFGG=E=,C=@=E;EDEFEFGEDGFGGD86DFFF8D@ECD8,@DFG,AFG,@6C8EC>DEF+E2;++++<FFGCFDDFG6;=@@4?2:(8)27DCEFFG8EBDFGGACFF>
@M03364:276:000000000-BLYN8:1:1101:11493:8519 2:N:0:1
GGACTACCAGGGTTTCTAATCCTGTTTGCTCCCCACGCTTTCGCACCTGAGCGTCAGTCTTCGTCCAGGGGGCCGCCTTCGCCACCGGTATTCCTCCAGATCTCTACGCATTTCACCGCTACACCTGGAATTCTACCCCCCTCTACAAGACTCTAGCCTGCCAGTTTCGGATGCAGTTCCCGGGTTGAGCCCGGGGCTTTCACATCCGCATTGAACGACCGCCTGCGTGCGCTTTACCCCCAGTAATGCCG
+
C9C<CDDCAEGEGGE<FCFGGGGGGFGGCFG<CFFCGGEGGGGEGGGGCEFFG:F,FGGGGCFGGGGGCGGGGGGGEGGGC@C:CE@FF+BFEFFG<E89A<EGFFGFCEEBEFEEFCGEFGGGGGGG8=FDGDCFDGGGGGGDCGGC>@E<,EDFGGGFB@EF:EFGEEC878D;;:D,2**>FGE6<BE5CEEE**=6+:@DA*2>*)2**++2**/*)*0(-.4@:5@>)9>2*)312519>7F)**)
@M03364:276:000000000-BLYN8:1:1101:3425:8557 2:N:0:1
GGACTACCCGGGTATCTAATCCTGTTTGCTCCCCACGCTTTCGCACCTGAGCGTCAGTCTTTGTCCAGTGGTCCGCCTTCGCCACCGGTATTCCTCCAGATCTCTACGCATTTCACCGCTACACCTGGAATTCTACCCCCCGCTACAAGACTCTAGCCTGCCAGTTTCGGATGCAGTTCCCAGGTTGAGCCCGGGGATTTCACATCCGACTTGACAGACCGCCTGCGTGCGCTTTACGCCCAGTAATTCCG
+
CC9CBCC<FEFC@C@FCD@EFEEGEEFGC,EEC,EGGCGBFGGGG7CFCFFGDGGG7FFGGG<6@EFG,CC6CEGFCEGFFCFFEECEGGGGCFG9FDG,,A,CEAEGFGGGGGFEGED>EFGFFDC8FCGGFAEE=E?FE+@=>=F,E3BD8@F=AC98CC8D@DG,5+3>@FFGC7@FC9E*@BDE67B>>EE5=EGD>:=:BF48*/7:FGG74*=E3E:3(.-),7)5C<C4@<EGG3?67D*-C:*
@M03364:276:000000000-BLYN8:1:1101:15891:8577 2:N:0:1
GGACTACTCGGGTTTCTAATCCTGTTTGCTCCCCACGCTTTCGCACCTGAGCGTCAGTCTTCGTCCAGGGGGCCGCCTTCGCCACCGGTATTCCTCCAGATCTCTACGCATTTCACCGCTACACCTGGAATTCTACCCCCCTCTACGAGACTCAAGCTTGCCAGTTTCAAATGCAGTTCCCAGGTTGAGCCCGGGGATTTCACATCTGACTTAACAAACCGCCTGCGTGCGCTTTACGCCCAGTACTTCCG
+
@@C<CFCFGGGGEGGGGGGFEGGFGGGGGGGFFGGGGGGGGGGEGGGFGGGGGGGDGEDEGGGGGGGFGDFGGGFGFEGCFFGEGEGGGGGGGGGGGGCCFFCGGCFGGGGGGFGGFEGGGGGGGGFG@>DGGFGG9FGEGEGGGCFE7@EFGEC?FGCDFC9DFFGGGGGGGFCFFGGCFGGGGGGGDG6D:EGGGGGGC7CDFGGGGGGGFCFC7F57ACED;89BFFFFGGF>*2C:5::9>*14>>3
@M03364:276:000000000-BLYN8:1:1101:7585:8578 2:N:0:1
GGACTACTAGGGTTTCTAATCCTGTTTGCTACCCATGCTTTCGAGCCTCAGCGTCAGTTACAGACCAGACAGCCGCCTTCGCCACTGGTGTTCTTCCATATATCTACGCATTTCACCGCTACACATGGAGTTCCACTGTCCTCTTCTGCACTCAAGTTTCCCAGTTTCCGATGCACTTCTTCGGTTGAGCCGAAGGCTTTCACATCAGACTTAAGAAACCGCCTGCGCTCGCTTTACGCCCAATAAATCCG
+
CCCCCGGGGGGGGGGGGGGGGGGGGGGGGGGGEGGGGGGGGGGGGGGGGGGGGGGGGGGGGGGGGGGGGGGGGGGGGGGGGGGGGGGGGGGGGGGGGGGGGGGGGGGGGGGGGGGGFGGGGGGGGGGGFFGGGGGGGGGGFFGGGGGGFFGGGGGGFGFGGGGGGGGGGCGGGGFDFGGGFFGGGGGCGGGGGGGG?FGGGGGGFGGGDDG>D7+8CFFGFGFDFFFF>BFEGCGFFFGED>1F<FFCDF:
@M03364:276:000000000-BLYN8:1:1101:11516:8610 2:N:0:1
GGACTACCGGGGTTTCTAATCCTATTTGCTCCCCACACTTTCGAGCCTAAGCGTCAGTGATAGCCTAAGTTCTCGCCTTCGCCACTGGTGTTCTTCCATATATCTACGCATTCCACCGCTCCACATGGAATTCCAGAACTCCCTACTACACTCTAGATTAATAGTTTTTGATACAAACTCTCGTTAAGCAAAAGTCTTTCATACCAAACTTATTAATCCGCCTGCGCTCGTTTTACGCCCAGTAAATCCGG
+
CCCCCGGGGGGGFGGGGGGGGGGGGGGGGGGGGGGGGGGGGGGGGGGGGGGGGGGGGGGGGGGGGGGGGGGGGGGGGGGGGGGGGGGGGGGGGGGGGGGGGGGGGGGFGGGGGGGGGGGGGGGGGGGGGGGGGGGGCEGGEGGGGGFGGGGGGGGGGGGGFGGGGGFEGGGGGGGGGGFGGGGGGGGGFGGFGFFFGFGGGEFGFGGGGDCGGFGDFF;E>;?@FD>E=>D4CDFE59CEG:@FFGFFGGD
@M03364:276:000000000-BLYN8:1:1101:15710:8611 2:N:0:1
GGACTACTGGGGTTTCTAATCCTGTTTGCTCCCCACGCTTTCGAGCCTCAGTGTCAGTTACAGGCCAGAGAGCCGCTTTCGCCTCCGGTGTTCCTCCATATATCTACGCATTTCACCGCTACACATGGAATTCCACTCTCCTCTCCTGCACTCAAGTCTCCCAGTTTCCAATGCACACAATGGTTGAGCCACTGCCTTTTACATCAGCCTTAAGAAACCACCTGCGCTCGCTTTACGCCCAATAAATCCGG
+
@B9CCGGGGFFGGGGGGGGGGGGGGGGGGGGGGCFGGEGGGFEFGGGGFGGGGGGGGGGGGGGGGGGGGGGGGGGEGGFAFCFGGGFCFFGCGDDEEGFGGGGCB<FGFGDGGGGGGEFGEG,EFFGGF<,AE9CEED,A8E63>>>8EFGFGGFFGF9CCF,DFFFGGGGG?=,==88=EF?EFG6CC8,DE,E?9>ED+AA<@FF*0;87:88=0;CFFGF=D44322)/9::=49BEEFD4C7:)0//
@M03364:276:000000000-BLYN8:1:1101:22988:8614 2:N:0:1
GGACTACAAGGGTTTCTAATCCTGTTTGCTCCCCACGCTTTCGAGCCTCAGTGTCAGTTACAGGCCAGAGAGCCGCTTTCGCCTCCGGTGTTCCTCCATATATCTACGCATTTCACCGCTACACATGGAATTCCACTCTCCTCTCCTGCACTCAAGTCTCCCAGTTTCCAATGCACACAATGGTTGAGCCACTGCCTTTTACATCAGACTTAAGAAACCACCTGCGCTCGCTTTACGCCCAATAAATCCGG
+
CCCCCGGGGGGGGGGGGGGGGGGGGGGGGGGGGGGGGGGGGDGGGGGGGGGGGGGGGFGGGGGGGGGGGGGGGGGGGGGGGGGGGGGGGG@FGGGGGDFGGGFGGGGGGGEFFGGGGGGGGGGG?FGGGGGFGGDGB=DGGGGGGGFGGGGGGFGGGGGGGGGGGGGGGGGGGGGGGGGCFGFGGG8?CFGGGGGGGGGDGGFGFGFGGGFGGG>DGGGGFGFFDE=>=A4;<FGCEFEGGF;602@CDDD
@M03364:276:000000000-BLYN8:1:1101:13312:8643 2:N:0:1
GGACTACCCGGGTTTCTAATCCTGTTTGCTCCCCACGCTTTCGTGCCTCAGTGTAAGTTACAGGCCAGAGAGCCGCTTTCGCCTCCGGTGTTCCTCCATATATCTACGCATTTCACCGCTACACTTGGAATTCCACTCTCCTCTCCTGCACTCAAGTCTCCCAGTTTCCAATGCACACAATGGTTGGACCACTGCCTTTTACATTAGAATTAAGAAACCGCCTGCGCTCGCGTTACGCCCAATAAATCCGG
+
@<C-8CE<FCGE@FGCFGCFE,CEFE<CFD,,6B<F@:FCC9C,,,CFF,C,CF,CEGG9C@FGF@FD8C,@<<CF:BFGGGGGF8CF=:CB<EAFA<FFGCF,4ECF++=C9C?5?@:+6+:=,A5<A:EEG<E,EFFEG=6+@E,>=F8DEF,,@,>AE,,@FD9,7>E98,,,@D8+=E,37++,2>DD6A,D,E992C;9++5+++++52B+7>6*9;*))/-0(66)>5*/8(*4*8=4C7A<*51
@M03364:276:000000000-BLYN8:1:1101:4277:8653 2:N:0:1
GGACTACCCGGGTATCTAATCCTGTTTGCTCCCCACGCTTTCGAGCCTCAGTGTCAGTTACAGGCCAGAGCGCCGCTTTCGCCTCCGGTGTTCCTCCATATATCTACGCATTTCACCGCTACACATGGAATTCCACTCTCCTCTCCTGCACTCAAGTCTCCCAGTTTCCAATGCACACAATGGTTGAGCCACTGCCTTTTCCATTCGACTTAGGAAACAACCTGCGCTGGCTTTACGGCCAATAAATCCGG
+
CC<@CFG,<FGGGGGGFDFG9CFEFG@EGEGGEBDEFCGBF,:,<FCFCFGFCGGGG<ED,<EC7@E@<@,CFC@C78DFGEDC7<+CF=FFE9EFF<?5FCEA;E?DFFG7ECA<<@FGGE:F9FFCF9?FF,,9>E,FFA?98E9,>D8DGGCG9EFA9EEFBEGF7@FGDBAE,,3+3;6@@BC?7,,4@6,@,;9F+8,++25=C7DC+*+5*4,,*49@BA9)()28FC192(38:)4)>+1.098
@M03364:276:000000000-BLYN8:1:1101:11808:8659 2:N:0:1
GGACTACCGGGGTTTCTAATCCTGTTTGCTCCCCACGCTTTCGCACCTGAGCGTCAGTCTTTGTCCAGGGGGCCGCCTTCGCCACCGGTATTCCTCCAGATCTCTACGCATTTCACCGCTACACCTGGAATTCTACCCCCCTCTACAAGACTCTAGCCTGCCAGTTTCGAATGCAGTTCCCAGGTTGAGCCCGGGGATTTCACATCCGACTTGACAGACCGCCTGCGTGCGCTTTACGCCCAGTAATTCCG
+
CCCCCGGGEGGGGGGGGGGGGGGGGGGGGGGGGGGGGGGGGGGGGGGGGGGGGGGGGGGGGGGGGGGGGGGGGGGGGGGGGGEGGGGGGGGGGBFGGFFGGGGGGGGGFGGGGFFGGFGGGGGGGGGGGGGGFGGGGFGGDEGFGGGGGGGGGGGGGGGGFGGGGGGGGGFGFGFDCG7FGEFGFGGEGG6CGDGEGDGCGDGGFGGGGGGGFGGGGFDGFGEF?FFEBEFFGGDFBFG:C@:@F7*6:F<
@M03364:276:000000000-BLYN8:1:1101:11008:8661 2:N:0:1
TGGACTACAAGGGTTTCTAATCCTGTTTGCTCCCCACGCTTTCGCACCTGAGCGTCAGTCTTTGTCCAGGGGGCCGCCTTCGCCACCGGTATTCCTCCAGATCTCTACGCATTTCACCGCTACACCTGGAATTCTACCCCCCTCTACAAGACTCTAGCTGACCAGTTTCAAATGCAGTTCCCAAGTTAATCTCGGGGATTTCACATCTGACTTAATCAACCGCCTGCGTGCGCTTTCCGCCCAGTAATTCC
+
CCC9BFFGGGFGG,FGCE@EFCFG9CEGG9C@FFFECCGFGG<FC@C@C@EEEG@:@:FG@FG<FCC<FGGGGGG7FGEFDCEF,4ECC::FGDE<FG8EEC,<;?<A@=BFFF?9FC7+>++,@:EEFCDFG9E99EFFGG>033;BEDGFFDEA,@,,8:<D,@>DAEC,@>D7DGGC7E;E,@D,B,62=DDEG*=CGC9++18:+=:;F+=7110*.*)6(2(038:.1:5:*.*/:>(57>F6:2:
@M03364:276:000000000-BLYN8:1:1101:13745:8666 2:N:0:1
GGACTACAAGGGTTTCTAATCCTGTTTGCTCCCCACGCTTTCGCACCTGAGCGTCAGTCTTTGTCCAGGGGGCCGCCTTCGCCACCGGTATTCCTCCAGATCTCTACGCATTTCACCGCTCCACCTGGAATTCTACCCCCCTCTACAAGACTCTAGCCTCACAGTTTCGGATGCAGTTCCCAGGTTGAGCCCGGGGATTTCACATCCGACTTGACAGACCGCCTGCGTGCGCTTTACGCCCAGTAATTCCG
+
CCCCCFG@FGFGG8BFFGGFFGGGFGGFGGGCFGGGCGGGGGG7BFGFFGGGEGDCFGE9FFFGGGGGF@FEEGGGGGEFGGGGGFGGG:FCGFEBCEFGGFGGGGGGGGGGGFGEFGGG+4EFE?FG@FDGGGCFEC8:ECCDBFD,9DFGGFFGF83,4D8EGGG;E*:C5DFGCFG7,,?D>DCGGF8F98EEGGGCFGG7AFDDDDCGGCF76;=E)>B06>673>D:DDFAB3C5CDFF*>BAFGC
@M03364:276:000000000-BLYN8:1:1101:9491:8683 2:N:0:1
GGACTACAAGGGTTTCTAATCCTGTTTGCTCCCCACGCTTTCGAGCCTCAGTGTCAGTTACAGGCCAGAGAGCCGCTTTCGCCTCCGGTGTTCCTCCATATATCTACGCATTTCACCGCTACACATGGAATTCCACTCTCCTCTCCTGCACTCAAGTCTCCCAGTTTCCAATGCACACAATGGTTGAGCCACTGCCTTTTACATCAGACTTAAGAAACCACCTGCGCTCGCTTTACGCCCAATAAATCCGG
+
CCCCCGGGGGGGGGGGGGGGGGGGGGGGGGGGGGGGGGGGGGGGGGGGGGGGGGGGGGGGGGGGGGGGGGGGGGGGGGGGGGGGGGGGGGGGGGGGGGGGGGGGGFGGGGGGGGGGGGGGGGGGGGGGFFGGGGGGGGGGGGGGGGGGGGGGGGFDDFDGGGGGGGGGGCFGGGGGG8=FGGCGGGGGGGGGGGGGGGGG7DGGFGGFFFDDGFCG>FCFC1AEF4)99?46DCGCFFDEEFFAGGFFCGD
@M03364:276:000000000-BLYN8:1:1101:6974:8683 2:N:0:1
GGACTACTAGGGTATCTAATCCTGTTTGCTCCCCACGCTTTCGCACCTGAGCGTCAGTCTTTGTCCAGGGGGCCGCCTTCGCCACCGGTATTCCTCCAGATCTCTACGCATTTCACGGCTACACCTGGACTTCTACCCGCCTCTACAAGACTCTAGCCTGCCAGTTTCGGATGCAGTTCCCAGGTTGAGCCCGTGGATTTCACATCCGACTTGACAGACCGCCTGCGTGCGCTTTACGGCCAGTGTGCCCG
+
6@-8BC<F9@FGG,CFE@E<<,,;;,CFDE<CC@68+6,@C,BC7FGFF<FG@7BC7C6,CC9FG,CCF7::@CF:F==?,B@@GGC:4:,C,CEF<E85,A=@=,9AFE:4,,:@,8++4,8<E@,A4,A,,C39,6+36@B+3EFDD,3+7,,,,6,@3@3:>;C9C++3*@D;7C::DDEF,@C6C@FG71>C59?,+:C>@F<5C5)7:74:;*CFACD;140=085<35*-9(*/*)47***)29/
@M03364:276:000000000-BLYN8:1:1101:21360:8697 2:N:0:1
GGACTACTGGGGTTTCTAATCCTATTTGCTCCCCACACTTTCGAGCCTAAGCGTCAGTGATAGCCTAAGTTCTCGCCTTCGCCACTGGTGTTCTTCCATATATCTACGCATTCCACCGCTCCACATGGAATTCCAGAACTCCCTACTACACTCTAGATTAATAGTTTTTGATACAAACTCTCGTTAAGCAAAAGTCTTTCATACCAAACTTATTAATCCGCCTGCGCTCGTTTTACGCCCAGTAAATCCGG
+
CCCCCGFGGGGGGGGGGGGGGGGGGGGGGGGGFGGGGGGGGGGGGGGGGFFGGGGGGGGGGGGGGGGGGFFGGGGGGGGGFGGDGGGGGGGGGGGGGGGGGGGGGGFFFGGGGGGGCGGGEGGGGFGGGGGGGGGG9EFGCFGGGGGGGGGGGGGFGGGGGGFGGGGFGDEGCFGCGGGGGGGGGGGGFGGCF8BEGFGGGGGGFGG6FGGGGGGFGFGGAEECDFF>A>D@CDGF4@GEGAB8CBAECDC
@M03364:276:000000000-BLYN8:1:1101:15741:8719 2:N:0:1
GGACTACTGGGGTTTCTAATCCTATTTGCTCCCCACACTTTCGAGCCTAAGCGTCAGTGATAGCCTAAGTTCTCGCCTTCGCCACTGGTGTTCTTCCATATATCTACGCATTCCACCGCTCCACATGGAATTCCAGAACTCCCTACTACACTCTAGATTAATAGTTTTTGATACAAACTCTCGTTAAGCAAAAGTCTTTCATACCAAACTTATTAATCCGCCTGCGCTCGTTTTACGCCCAGTAAATCCGG
+
CCCCCGGGGGGGGGGGGFGGGGGGGGGGGGGGGGGGGGGGGGGCEFGGGGGFGGGGGGGGGCGGGGG?FGGGGGGGGGGGGGGGGGGGGGGGGGGGGGGGGGGGGGGGGGGGGFGGGGGGCGFGEGGGGGGGGGCGFGGDGFGGGGGGGGGGGAFFEFD9EFFAFGGGGG6>:DFDF8FFGGGGGG@EFGGCGGGFGGGGGGGGFGGCDG?7CCGGGGE>AGEFF>A>ADE>>DCBB=:CEFE8DD>CDC>
@M03364:276:000000000-BLYN8:1:1101:3483:8733 2:N:0:1
GGACTACCGGGGTATCTAATCCTGTTTGCTCCCCACGCTTTCGCACCTCAGCGTCAGTCTTCGTCCAGGGGGCCGCCTTCGCCACCGGTGTTCCTCCAGATCTCTACGCATTTCACCGCTACACCTGGAATTCCACCTGCCTCTACGCGACTCAAGCGTTCCAGTTTCGAATGCAGTTCCCAGGTTGAGCCCGGGGATTTCACACCTGACTTAACAAACCGCCTACGTGCCCGTTACGCCCAGTAATTCCG
+
CCCCCGF<@FFGGFGGGGGGGEECC,EFGGGGGGF7@CGGGG>EEDCG,CE8F@CB,<,CEFGGGG@CD7@BFG:CECFGDGGGG<F+4+B:EFGCA@8EF,CDDAFGGGGGGGGGFGCEEGGG83F<B,CFC<=,D,,@=EGGFD+++4@CCFG6;46*3,5;DDC;*6,6,6DEDEE,,?:;FFFE6:BF=CE8:C8EFCGG)7*;FFF7+17+**;::53((5(.(000/95(8(*:CBF6D7*)202
@M03364:276:000000000-BLYN8:1:1101:21128:8759 2:N:0:1
GGACTACTCGGGTTTCTAATCCTATTTGCTCCCCACACTTTCGAGCCTAAGCGTCAGTGATAGCCTAAGTTCTCGCCTTCGCCACTGGTGTTCTTCCATATATCTACGCATTCCACCGCTCCACATGGAATTCCAGAACTCCCTACTACACTCTAGATTAATAGTTTTTGATACAAACTCTCGTTAAGCAAAAGTCTTTCATACCAAACTTATTAATCCGCCTGCGCTCGTTTTACGCCCAGTAAATCCGG
+
CCCCCEFGGGGGGGGFGFGGGGGEGGGGGGGFDGGGGGGGGGGGGGGGGEFGGGFEGGDACEGGGGGGGGFGGGGGGGGGGGGGGGGGGGFGGGGDGGGGGGCFGGFFGGGGGGGGGGGEGGGGGGGG8FGCFFGFFGGGGGGFGGGAADF8FGGFFFG,CE8EFGGGGGGGGGGGGGGGDFG?DGFDFGG?E8>DFFFGGFGGFDDDFF?CE99CGCACFEBDFF29@>:>DC>7?D5CE;@CFGF4CD<
@M03364:276:000000000-BLYN8:1:1101:13548:8775 2:N:0:1
GGACTACTCGGGTTTCTAATCCTGTTTGCTCCCCACGCTTTCGAGCCTCAGTGTCAGTTACAGGCCAGAGAGCCGCTTTCGCCTCCGGTGTTCCTCCATATATCTACGCATTCCACCGCTCCACATGGAATTCCAGAACTCCCTACTACACTCTAGATTAATAGTTTTTGATACAAACTCTCGTTAAGCAAAAGTCTTTCATACCAAACTTATTAATCCGCCTGCGCTCGTTTTACGCCCAGTAAATCCGG
+
CCCCCGGGGGGGGGGGGGGGGGGGGGGGGGGGGGGGGGGGGGGFGGGGGGGGGGGGGGGGGGGGGGGGGGGGGGGGGGGGGGGGGGDGGGGGGGGGGGGGGGGGGGGGGGGGGGGGGGGGGGGGGGGGGGGGGGGGGGGGGGGGGGFCDFEDGGGGGGGGGFEGGGGGGGGGGFGGGGGGGG>DFDFGDGCFFFGFGGGGFDGFFFD9CCFFFGGFGFEE>7ADFF245/2?FDGFBFGDGA=FGGF<<D8
@M03364:276:000000000-BLYN8:1:1101:7086:8779 2:N:0:1
GGACTACCCGGGTATCTAATCCTGTTTGCTCCCCACGCTTTCGCACCTGAGCGTCAGTCTTTGTCCAGGGGGCCGCCTTCGCCACCGGTATTCCTCCAGATCTCTACGCATTTCACCGCTACACCTGGAATTCTACCCCCCTCTACAAGACTCTAGCCTGCCAGTTTCGGATGCAGTTCCCAGGTTGAGCCCGGGGATTTCACATCCGACTTGACAGACCGCCTGCGTGCGCTTTACGCCCAGTCATTCCG
+
CCCCCGGGFGGGGDFGGGGGGGGGGFGGGGGGGGGGGGGGGFGGGEGGGGGGGGGGGGGGGGGGGGGGGGGGGGGGEGCFGGCFGGGFGGFGGFGGGGGFFFGFGGGGGGGGGGGGGGGGGGGGGGGGGGGGGGGGGEGGGGDGGGGGGGGFGGGGCGGGFFFGGGCFGGCEGGGGGGGGGFFGCGCE?EFFDGGG=>EFGGGGFCFDDDDC>CFGGGGGEGF<?FFF:5B@GG39=?GDE>?F*>*6CF7
@M03364:276:000000000-BLYN8:1:1101:4090:8792 2:N:0:1
GGACTACAGGGGTATCTAATCCTGTTTGCTACCCATGCTTTCGAGCCTCAGCGTCAGTTACAGACCAGACAGCCGCCTTCGCCACTGGTGTTCTTCCATATATCTACGCATTTCACCGCTACACATGGAGTTCCACTGTCCTCTTCTGCACTCAAGTTTCCCAGTTTCCGATGCACTTCTTCGGTTGAGCCGAAGGCTTTCACATCAGACTTAAGAAACCGCCTGCGCTCGCTTTACGCCCAATAAATCCG
+
CCCCCGGGGGGGGGGGGGGGGGGGGGGGGGGGGGGGGGGGGGGGGGGGGGGGGGGGGGGGGGGGGGGGGDFGGGGGGGGCGGGGGGGGGGGGGFGGGGGGGGGGGGFGGGGGGGGGGGGGGCEGGGGFFGGGFGGGGGGGGGGGGGGGGGGGGGGFGCEGFGGFFFFGGGGGGGGGGGCFE9EEGGGFFGGGGGGGGGGGFGGGFGGG5CFGGGGCC7<EECDFFFFFFFFDGFGFFFGGGF;FGFFEGFC
@M03364:276:000000000-BLYN8:1:1101:10894:8812 2:N:0:1
GGACTACCAGGGTATCTAATCCTATTTGCTCCCCACACTTTCGAGCCTAAGCGTCAGTGATAGCCTAAGTTCTCGCCTTCGCCACTGGTGTTCTTCCATATATCTACGCATTCCACCGCTCCACATGGAATTCCAGAACTCCCTACTACACTCTAGATTAATAGTTTTTGATACAAACTCTCGTTAAGCAAAAGTCTTTCATACCAAACTTATTAATCCGCCTGCGCTCGTTTTACGCCCAGTAAATCTGG
+
CCCCCGGGGGGGGGGGGGGGGGGGGGGGGGGGGGGGGGGGGGGGGGGFFGGGGGGGGGGGGGGGGGGGGGGGGGEGGGGGGGECFGGGGFGGGGGGGFGGGGGGGGFGGGGGFCFGGEGG@EDGGFGFGGGGGGFGGGGGGGDDGGGGGGGGGGGFFGGGFF8EGGFGGGDGFBFFFGF8AD8DDEFGDFGFG8>DEGBE@CF8;:F?GDFFE99CDCFGF7AC@ABBA>EFGC>@B?C:5A=CGFFC+==
@M03364:276:000000000-BLYN8:1:1101:24864:8825 2:N:0:1
GGACTACTCGGGTTTCTAATCCTATTTGCTCCCCACACTTTCGAGCCTAAGCGTCAGTGATAGCCTAAGTTCTCGCCTTCGCCACTGGTGTTCTTCCATATATCTACGCATTCCACCGCTCCACATGGAATTCCAGAACTCCCTACTACACTCTAGATTAATAGTTTTTGATACATACTCTCGTTAAGCAAAAGTCTTTCATACCAAACTTATTAATCCGCCTGCGCTCGTTTTACGCCCAGTAAATCCGG
+
CCCCCGGGFGCEGG;DFF9FFFGGGGGGGGGGG@CCCEGGGFF<@,CF,CFGGEEGGGFFFEF9FC8C<6CBEEFGCGGGGGDEGFA86@FFGGGGGFGGGGGGFFGGGGGG<FFEE@ECFCEF@EFGGEFFFEFG9@DFGFGGGGFGFFFDFFFGGC94CDED5EFFFEEGGGG8==EDFF6@FFD,=EE,A86,7>;:EFFF6D++0;CD?FGGGGF5>GFD5@=94B**;C@3?(BEGF3@CGFECDG
@M03364:276:000000000-BLYN8:1:1101:5161:8827 2:N:0:1
GGACTACAAGGGTTTCTAATCCTGTTCGCTCCCCACGCTTTCGAGCCTCAGCGTCAGTTACAGACCAGAGAGCCGCCTTCGCCACTGGTGTTCCTCCATATATCTACGCATTTCACCGCTACACATGGAATTCCACTCTCCTCTTCTGCACTCAAGTCTCCCAGTTTCCAATGACCCTCCCCGGTTGAGCCCGGGGCTTTCACATCAGACTTAAGAAACCGCCTGCGCGCGCTTTACGCCCAGTAAATCCG
+
CCCCCGGCFGGDGFGGGCEFGGGGGG9;FGGGGGGCCGEFGGG@8CFGGFGCGGGGGGD<EAFCFFGGG8FEFGGFG@FFGGGGGGGGCFFFGGGGDCEAFFFGGGGGE:CGGGGGGGGG:F:EFGGGFEGDEFDGGF9EDEGGDEFCDDFGGFG8=>DF==8B,C;FF;9;8BE8D@D6@@BCFEGGGFF*@*8CGEC9;C:FFGG8*?6F78CG><CCEGF<?F63(8)8CDD96:C>EF(9CC=>>7)
@M03364:276:000000000-BLYN8:1:1101:23998:8839 2:N:0:1
GGACTACAGGGGTTTCTAATCCTGTTTGCTCCCCACGCTTTCGAGCCTCAGTGTCAGTTACAGGCCAGAGAGCCGCTTTCGCCTCCGGTGTTCCTCCATATATCTACGCATTTCACCGCTACACATGGAATTCCACTCTCCTCTCCTGCACTCAAGTCTCCCAGTTTCCAATGCACACAATGGTTGAGCCACTGCCTTTTACATCAGACTTAAGAAACCACCTGCGCTCGCTTTACGCCCAATAAATCCGG
+
CCCCCGGGGGGGGGGGGGGGGGGGGGGGGGGGGGGGGGGGGGGG@FGGGGGGGGGFGGGGGG?CGGGGGGGGGGGG@EFGEGGGGGGGGGGGGGGGGGGGGFGGGGGGGGGGGGGGGEDGGGGFGGGGGGGGGGGGGGGGGGGFFGGFGGGGG?FGGGGGGGGGDEGGC;EGGGGGDFG?FGCGGG?6C@EFGGGGGGGGFFGFFCFGGGCF78>F>FF5FEF))*5?D4?BCGF4B>CGGFF4FDA?CCC
@M03364:276:000000000-BLYN8:1:1101:3427:8839 2:N:0:1
GGACTACAGGGGTATCTAATCCTGTTTGCTCCCCACGCTTTCGCACCTGAGCGTCAGTCTTTGTCCAGGGGGCCGCCTTCGCCACCGGTATTCCTCCAGATCTCTACGCATTTCACCGCTACACCTGGAATTCTCCCCCCCTCTACAAGACTCTAGCTGACCAGTTTCAAATGCAGTTCGCAAGTTAAGCTCGGGGATTTCACATCTGACTTAATCAACCGCCTGCGTGAGCTTTACGCCCAGTACTTCCG
+
AC<@CFFDEGEEGECGCCEFFGGFAFCEEFEA8F8CGEFEGGDEEGGGGCGGCG:@,FFGGGGGCGGGFFCFEGCCEFGGC@=::FC:FCDFGGF,F,4?:,CEEFDD7B?=<EFGGGGGDGGG8@FF=CFDFGAAFCG@E6BCCDE,EFGDG9@DFGG973:FGFFDF>;,2>CA;BF*?EGCFC7=ED,<CEEGEGDGGCC+1C7:7>>7D7:+:=GF>G36?4(73)0)2>?9F0C?E)(0:*/6CC5
@M03364:276:000000000-BLYN8:1:1101:23597:8844 2:N:0:1
GGACTACAGGGGTTTCTAATCCTGTTTGCTCCCCACGCTTTCGCACCTGAGCGTCAGTCTTTGTCCAGGGGGCCGCCTTCGCCACCGGTATTCCTCCAGATCTCTACGCATTTCACCGCTACACCTGGAATTCTACCCCCCTCTACAAGACTCTAGCCTGCCAGTTTCGGATGCAGTTCCCAGGTTGAGCCCGGGGATTTCACATCCGACTTGACAGACCGCCTGCGTGCGCTTTACGCCCAGTAATTCCG
+
CCCCCGGGGGGGGGGGGFGGGGGGGGGGGGGGGGGGGGGGGGGGGGGGGGGGGGGGGFGGGGGGGGGGGGDFGGGGGGGGGGCGFGGGGDGGGGGGGGFFGGGGGGGGGGGGGGGG<FGGCGGGGGGFD@C@FGGGGGGGGEGGGGG9FGGGGC9CFGGGGFCEFGEG5C*CEGG?FCFGFFFGGCEDFGGGG=EEGGGGGGGGFGGGGDDDGGG76C:F>E>B?F151;3BGGCBFFGGGFFFGC?>GG*
@M03364:276:000000000-BLYN8:1:1101:23360:8848 2:N:0:1
GGACTACCGGGGTTTCTAATCCTATTTGCTCCCCACACTTTCGAGCCTAAGCGTCAGTGATAGCCTAAGTTCTCGCCTTCGCCACTGGTGTTCTTCCATATATCTACGCATTCCACCGCTCCACATGGAATTCCAGAACTCCCTACTACACTCTAGATTAATAGTTTTTGATACAAACTCTCGTTAAGCAAAAGTCTTTCATACCAAACTTATTAATCCGCCTGCGCTCGTTTTACGCCCAGTAAATCCGG
+
CCCCCGGFEEGG@FGGGFF9FFGEGGGGGGGGGGGGEGFGGGGGGGGGCFGGGGGGGFGGGGGFGGFFGGGGGGGGG>FGGGDCF?8FF@FGGAFGGG9FAFFGGGGGGEFGGGFGGGF=CEGGEFFCF9F?CGFFFGFGG?D8AFGEGGGGGGGG;FFF,@,EFFFFFG6EFBE9D,=EFGGCGFG7EFFC7@DFGGGGGGGGFFC>C7B>CFG@FG=@>CBDBD4?)::5C5F3;D:CE)68>FACF<D
@M03364:276:000000000-BLYN8:1:1101:10211:8867 2:N:0:1
GGACTACTCTGGTTTCTAATCCTGTTTGCTCCCCACGCTTTCGAGCCTCAGTGTCAGTTACAGGCCAGAGAGCCGCTTTCGCCTCCGGTGTTCCTCCATATATCTACGCATTTCACCGCTACACATGGAATTCCACTCTCCTATCCTGCACTCAAGTCTCCCAGTTTCCAATGCACACAATGGTTGAGCCACTGCCTTTTACATCAGACTTAAGAAACCACCTGCGCTCGCTTTACGCCCACTAAATCCGG
+
CCCCCFFFFFFGGGGAEEFGFEGGGFFFFFGFFFGCEGGGGFEFGGGGFFGGGGFEEGFGGFGGGGGGCFGGGFGGEDFCGFCCGGGE6@FDGDGGEEEGGFGGGFADFFGDDGGGFCFGEGFGF8FFFEFGGGEGGGGGGF,+6EG>CGGGDBEEGGGGGGGGCFFCGDEAFGCGFGG68=EEFCFCE,3DCGFCGGGG7?C9<7C+;;7CFG770;,9C1;@BDBFFFDEGG78:>EBE)-)2;;C<C/
@M03364:276:000000000-BLYN8:1:1101:9479:8874 2:N:0:1
GGACTACCGGGGTATCTAATCCTGTTTGCTCCCCACGCTTTCGAGCCTCAGTGTCAGTTACAGGCCAGAGAGCCGCTTTCGCCTCCGGTGTTCCTCCATATATCTACGCATTTCACCGCTACACATGGAATTCCACTCTCCTCTCCTGCACTCAAGTCTCCCAGTTTCCAATGCACACAATGTTTGAGCCACTGCCTTTTACATCAGACTTAAGAAACCACCTGCGCTCGCTTTACGCCCAATAAATCCGG
+
CCCCCFCEFGGGGGGGGFGGGGGGGGGGGGGCDGGDFGGGGGCFGGGGGGGGGGGGGFFFGGGGGGGGGGGGGGGGGGGGGGGDCEE7FEGGGGGGGGGGGFGFFFFGG7FGGGGGGGFCFCFFG8EFF<FFGGGFFFGGGGGGGFDFGGDGBCDF=EGFEFFCDFGGDFGGGGGFFGG6<C3@;:DGGD6FEFGGGGGGGCF9>CF>FGF7=D@FGG>>976>BA>)(0?BC2+1>?EGGFDFFCA?8C)
@M03364:276:000000000-BLYN8:1:1101:28053:8884 2:N:0:1
GGACTACTGGGGTTTCTAATCCTGTTTGCTCCCCACGCTTTCGCACCTGAGCGTCAGTCTTCGTCCAGGGGGCCGCCTTCGCCACCGGTATTCCTCCAGATCTCTACGCATTTCACCGCCACACCTGGAATTCTACCCCCCTCTACGAGACTCAAGCTTGCCAGTTTCAAATGCAGTTCCCAGGTTGAGCCCGGGGATTTCACATCTGACTTCACAAACCGCCTGCGTGCGCTTTACGCCCAGTAATTCCG
+
@9C<CD@CEDGG7@FFGGGGGGGGGFGGGGG?DFF:FGGGGGGCFFEGGCA8FFGFGGGGGGGGGGGFDGDEGGGFGGGGGC4CFGG7FGEFGGGFFFF9,AEEEGGDCGGGEC<FEG++>=FE8F<FEFGGGGC3@FGGGGGGBCF>+3>CG68DFFCFFCEGE9BCEGFGGFGC;FFG9FGGGDG,9,2CEGGG=EGGCGGF327CGD7:1@FC4CF*.=53?F>>,<:)1/9<??EG573;C*=4CF>
@M03364:276:000000000-BLYN8:1:1101:13851:8918 2:N:0:1
GGACTACCGGGGTATCTAATCCTGTTTGCTCCCCACGCTTTCGCACCTGAGCGTCAGTCTTTGTCCAGGGGGCCGCCTTCGCCACCGGTATTCCTCCAGATCTCTACGCATTTCACCGCTACACCTGGAATTCTACCCCCCTCTACAAGACTCTAGCCTGCCAGTTTCGGATGCAGTTCCCAGGTTGAGCCCGGGGATTTCACATCCGACTTGACAGACCGCCTGCGTGCGCTTTACGCCCAGTAATTCCG
+
CCCCCFFGGGGGGGGGGGGGGGGGGGGGGGGGGGGGGGGGGGGGGEGGGGGGGG::FGGGGGGGGGGGGGGGGGGGGGGGGGGGGGGGGGGGGGGGGFFFFGGGGGGGGGGGGGGGGGGGDEFGGFFFGGGGGGGFGGFEGGEGGGGGGGGGGGGGGGGGGGGGGGGGEDBEGFFGGGFGFFGGCFGGGBFFCEED=EGGGGGFFGGGDGGGGGGFGCGGFG34?>B>27<BDDF2=:ECE3:?FCFFGG>
@M03364:276:000000000-BLYN8:1:1101:22042:8940 2:N:0:1
GGACTACTGGGGTTTCTAATCCTGTTTGCTCCCCACGCTTTCGCACCTGAGCGTCAGTCTTCGTCCAGGGGGCCGCCTTCGCCACCGGTATTCCTCCACATCTCTACGCATTTCACCGCTACACGTGGAATTCTACCCCCCTCTACAAGACTCTAGCCTGCCAGTTTCGGATGCAGTTCCCAGGTTGAGCCCGGGGATTTCACATCCGACTTGACAGACCGCCTGCGTGCGCTTTACGCCCAGTAATTCCG
+
CCCCCGGGGGGGFGGGGGGGGGGGGGGGGGGGGGGGGGGGGGGGGGGGGGGGGGGGDGFGGGGGGGGGGGGGGGGGGGGGGGGGGGGGGGGGGGGGGGGGGGGGGGGGGGGGGGGGGGGGGGGGGDFGGGGGGGGGGGGGGGGGCFGGFGGGGGDFGGGFGGGGGGGGGGDGDF97EGFGGGGGGGCGGGGGGGGC5CFGGDG7CGC<CDCDDDFFGGGG@=DFBFBF(75;DCFDFFGCC566:7B<GG*
@M03364:276:000000000-BLYN8:1:1101:12573:8948 2:N:0:1
GGACTACTGGGGTATCTAATCCTGTTTGCTCCCCACGCTTTCGCACCTGAGCGTCAGTCTTCGTCCAGGGGGCCGCCTTCGCCACCGGTATTCCTCCAGATCTCTACGCATTTCACCGCTACACCTGGAATTCTACCCCCCTCTACGAGACTCAAGCTTGCCAGTTTCAAATGCAGTTCCCAGGTTGAGCCCGGGGATTTCACATCTGACTTAACAAACCGCCTGCGTGCGCTTTACGCCCAGTAATTCCG
+
CCCCC<FGFGGGGGGGGGFGGGGGGGGGGGGGFGGGGDGGGGGGGGGGGFGGGGGGGEGGGGGGGGGDGGGGGDGGGGGCGGGGGGGGGGGGGGFFFGGGGGGFGGGGGGGGGFFFCGGGGGFGGGGGDFGGGGGGGGGGGEGGGGGGGGCFFFGGGGGFGGGGFFGCCFCBFGGGGGGGGGGGGGGFCDGFEEGGGGGGGFGG72@FCFGGFGGCF<CC>EFD@F>B<:>55CCBFB52CD0<F7@9FF9
@M03364:276:000000000-BLYN8:1:1101:19461:8958 2:N:0:1
GGACTACCGGGGTTTCTAATCCTGTTCGCTCCCCACGCTTTCGAGCCTCAGCGTCAGTTACAGACCAGAGAGCCGCCTTCGCCACTGGTGTTCCTCCATATATCTACGCATTTCACCGCTACACATGGAATTCCACTCTCCTCTTCTGCACTCAAGTCCTCCAGTTTCCAATGACCCTCCCCGGTTGAGCCGGGGGCTTTCACATCAGACTTAAAGAACCGCCTGCGCTCGCTTTACGCCCAGTAATTCCG
+
CCCCCGGGGGGGGGGGGEGFGGGGGGFGGGGGGDGGGGGGGGGGGGGGGGGGFGGGGGGGGGGGGGGGGGGGGGGGGGGGGGGGGGGGGGGGGGGGGGGFDEGFGAFGGGEGGGGCFGGGGGGGFGGGGFGGGGGGGGGGC=FFDEGGGGGGGFEFGG9DCG?CEGGFFCFGGGGFGFGGG6EGCEGGDDFGGGGGGGGGF+AFF8DG=7<C7>CCCC8FFG>@05;D1.7@CFDBFFDCG38FCDF4F77
@M03364:276:000000000-BLYN8:1:1101:19919:8961 2:N:0:1
GGACTACTGGGGTTTCTAATCCTGTTTGCTCCCCACGCTTTCGAGCCTCAGTGTCAGTTACAGGCCAGAGAGCCGCTTTCGCCTCCGGTGTTCCTCCATATATCTACGCATTTCACCGCTACACCTGGAATTCTACCCCCCTCTACGAGACTCAAGCTTGCCAGTTTCAAATGCAGTTCCCAGGTTGAGCCCGGGGATTTCACATCCGACTTGACAGACCGCCTGCGTGCGCTTTACGCCCAGTAATTCCG
+
CCCCCGGGGGGGGGGGGGGGGGGGGGGGGGGGGGGGGGGGGGGGGGGGGGFGGGGGGGGGGGGGGGGGGGGGGGGDGGGGGGGGGGGGGGGGGGGGGGGGGGCFDGGGGGGGGGGGGDGGGGGGGGGGFGGFGGGGGGGGGEGGFDDEEEGGGGGEGGGGGGGGFGGGGGGGGFFGGGGGGGGGGGGGGGGGGGGGGGGGGGFFFGDGDDGDCFGCFFEC>GDF@FFF;BBBDGGFF2C?E)./00=AGGF
@M03364:276:000000000-BLYN8:1:1101:17561:8962 2:N:0:1
GGACTACCGGGGTTTCTAATCCTGTTTGCTCCCCACGCTTTCGCACCTGAGCGTCAGTCTTTGTCCAGGGGGCCGCCTTCGCCACCGGTATTCCTCCAGATCTCTACGCATTTCACCGCTACACCTGGAATTCTACCCCCCTCTACAAGACTCTAGCCTGCCAGTTTCGGATGCAGTTCCCAGGTTGAGCCCGGGGATTTCACATCCGACTTGACAGACCGCCTGCGTGCGCTTTACGCCCAGTAATTCCG
+
CCCCCGGGGGGGGGGGGGGGGGGGGGGGGGGGGGGGFFGGGGGDEGGGGFGGGGGGGGGGGGGGGGGFEGGGGGGGGGGGGGGGGGGGGGGGGGGGGGGGG8EGFGGGGGGGGGGGGGGGDFGGGGFFGGGGGGGGGGGGGGGGCFF?CGGGGGG9EGGGGGGGGFGGECGGEGGGGGFE99DDGFG?GGGFC5EG7ECCGGGGFGFGDGGGGGGGGGGGFG>B?FF@BFFD<DCBFFGCE:?FCF=>GF*
@M03364:276:000000000-BLYN8:1:1101:10515:8965 2:N:0:1
GGACTACAGGGGTTTCTAATCCTGTTTGCTCCCCACGCTTTCGAGCCTCAGTGTCAGTTACAGGCCAGAGAGCCGCTTTCGCCTCCGGTGTTCCTCCATATATCTACGCATTTCACCGCTACACATGGAATTCCACTCTCCTCTCCTGCACTCAAGTCTCCCAGTTTCCAATGCACACAATGGTTGAGCCACTGCCTTTTACATCAGACTTAAGAAACCGCCTGCGCTCGCTTTACGCCCAATAAATCCGG
+
CCCCCGGGGGGGGGGGGGGGGGGGGGGGGGGGGGGGGGGGGGGGGGGGGFFFGGGGGGGGGGGGGGGGGGGGGGGGGGGGGGGGGGGGGGGGGGGGGGGGGGGGGGGGGGGDGGGGGGGGGGGGGGGGFEFGFFEGGGGGGGGGGGGGGGGGGEGGGEGGGGGGGGGGFDFGFE=DCFG6EGGGGGFGGFGGGGGGGGGGFGGGFGG>FGFGDGGGGGGGDGFFFFBD@EEEGGF4>?GDGF;FFGFC49D
@M03364:276:000000000-BLYN8:1:1101:24122:8965 2:N:0:1
GGACTACTAGGGTATCTAATCCTGTTTGCTCCCCACGCTTTCGCACCTGAGCGTCAGTCATTGTCCAGTTGGCCGCCTTCGCCACCGGTGTTCCTCCAGATCTCTACGCATTTCACCGCTACACCTGGAATTCTACCCCCCTCTCCACGACTCTAGCCTGCCAGTTTCCGATGCAGTTCCCAGGTTGAGCCCGGGGATTTCACATCCGACTTGACTGACCGCCTACGTGCCCTTTACGCCCCGTAATTCCG
+
8CCCCEF@CC,-C6EFEGCF<FGGDDDFFF<FDFCF@BCGFF@C:@CF,@6FFEGGGEF,;<CFGGGF,,:,<8+@FG7FFFEGGEEDF+8B?FEFGFE9E8EFDEFEGGGDB?EFG+@E@EDEF,:<<DGGGGE@98+FGEGF,@;,6@EGG9D8;D3,,@DF,=EC73>+CEF7EFFF9,@FGF6CCGFF7C5;*=E98+14+20*77187**+22C?:=>@0A@5(:);<F*.91CC5.17957<GF*
@M03364:276:000000000-BLYN8:1:1101:23532:8971 2:N:0:1
GGACTACAAGGGTTTCTAATCCTATTTGCTCCCCACACTTTCGAGCCTAAGCGTCAGTGATAGCCTAAGTTCTCGCCTTCGCCACTGGTGTTCTTCCATATATCTACGCATTCCACCGCTCCACATGGAATTCCAGAACTCCCTACTACACTCTAGATTAATAGTTTTTGATACAAACTCTCGTTAAGCAAAAGTCTTTCATACCAAACTTATTAATCCGCCTGCGCTCGTTTTACGCCCAGTAAATCCGG
+
CCCCCGGGGGGGGGGGGGGGGGGGGGGGGGGGGGGGGGGGGGGGGGGGGGGGGGGGGGGGGGGGGGGGGGGGGGGGEGGFGGFEGGGGGGGGGGGGGGGGGGGGGGGGGGGGGGGGGEEEGGGGGGGGGGGGGGFG9FGGGGGGGGGGGGGGGGGGFCFAFGGGGGGGGGGGGGGEGFGGGGGGGGCFFGGGGGGGCFFGGGGGFGGGGGFGGGG7EGAEFGF=B?=AAFBFGGGFF?GGGFFFFFFFFC>
@M03364:276:000000000-BLYN8:1:1101:10472:9015 2:N:0:1
GGACTACTCGGGTTTCTAATCCTGTTTGCTCCCCACGCTTTCGAGCCTCAGTGTCAGTTACAGGCCAGAGAGCCGCTTTCGCCTCCGGTGTTCCTCCATATATCTACGCATTTCACCGCTACACATGGAATTCCACTCTCCTCTCCTGCACTCAAGTCTCCCAGTTTCCAATGCACACAATGTTTGAGCCACTGCCTTTTCAATCAGACTTAAGAAACCCCCTGCGCTCGCTTTACGCCCAATAAATCCGG
+
<C@BCGGFGGGEFEFCGAFFDEFFFGGGGGGGFG<@CGGGGGGFFEEFG@FEFGGGCFFFGFGCFFEFGG<CDFDC:B<<FFGCG<F@FG::,,@EAFFFGGAFF9FC@,:FGGFFEFC@CFDAEDGGGCEE9E,,,,@E8D?+@FCFD?63,68@CC9=EFGGCD9@EECFF,=,,,3+6D,@3@DG6D686@@:FGGG7+2;+*:59992=8+2*A,**4372:9*/;58?<C:4>38C5=FCGFE48D
@M03364:276:000000000-BLYN8:1:1101:7030:9018 2:N:0:1
GGACTACTAGGGTATCTAATCCTGTTTGCTCCCCACGCTTTCGAGCCTCAGTGTCAGTTACAGGCCAGAGAGCCGCTTTCGCCTCCGGTGTTCCTCCATATATCTACGCATTTCACCGCTACACATGGAATTCCACTCTCCTCTCCTGCACTCAAGTCTCCCAGTTTCCAATGCACACAATGGTTGAGCCACTGCCTTTTACATCAGACTTAAGAAACCACCTGCGCTCGCTTTACGCCCAATAAATCCGG
+
CCCCCGGGGGGGGGGGFGFGGGGGGGGGGGGGGGGGGGGGGGGFGGGGGGGGGGGGGGGGGGGGGGGGGGGGGGGGGGGGGGDGGGGGGEGGGGGGGGGGGGGGGGGGGGGGGGGGGGGGGGGGGGGGGGGGGGGGGGGGGGGGGGGGGGGGGGGGGGGGGGGGGFFGGFGGGGFFGGGFGGGGGGGFF8:EGFFGGFGGGGGCFGCCGGGG7=FGGGGFFGFFD9=BF>EFGGGCEFGEG>;6F>+<FGD
@M03364:276:000000000-BLYN8:1:1101:24304:9057 2:N:0:1
GGACTACTCGGGTTTCTAATCCTATTTGCTCCCCACACTTTCGAGCCTAAGCGTCAGTGATAGCCTAAGTTCTCGCCTTCGCCACTGGTGTTCTTCCATATATCTACGCATTCCACCGCTCCACATGGAATTCCAGAACTCCCTACTACACTCTAGATTAATAGTTTTTGATACAAACTCTCGTTAAGCAAAAGTCTTTCATACCAAACTTATTAATCCGCCTGCGCTCGTTTTACGCCCAGTAAATCCGG
+
CCCCCGGGFGGGGGGGGGDGGGGCGFGGGGGFGGGGGGGGGGDFGGGG<FGGGGGGGGGGGGGFGGGGGGGGGGGGEFGGGGGGGGGGGGGCFGADFGAFGFGGGGGGGGGGGGGFGGGGGGGGGGGGFGGGGGFDFGECFFFFGGGGGGGFF9FGGDFGCFGGGGGG=BEAFGFFGFFGFGGGGG6EGGGGG,6@DGGGFC,5@CFDFGGGCFGFDFG55EFFF*:*:@9>>DF:;9EGGAEFGGFFGGG
@M03364:276:000000000-BLYN8:1:1101:11495:9067 2:N:0:1
GGACTACAGGGGTATCTAATCCTGTTTGCTCCCCACGCTTTCGCACCTGAGCGTCAGTCTTTGTCCAGGGGGCCGCCTTCGCCACCGGTATTCCTCCAGATCTCTACGCATTTCACCGCTACACCTGGAATTCTACCCCCCTCTACAAGACTCTAGCCTGCCAGTTTCGGATGCAGTTCCCAGGTTGAGCCCGGGGATTTCACATCCGACTTGACAGACCGCCTGCGTGCGCTTTACGCCCAGTAATTCCG
+
CCCCCGGFGGGGGGGGGGFGGGGGGGGGGGGGFGGGGGGGGGGGGGGGGGGGGGGEGGGFGGGGGFGGGGGGGGGGGGGGEEGGGGGGGGGGGFFG8EFFFGFFGFGGGEGGFFFGGGGGGGGGGGGGDGGGFGGDEGFFGCEFGGGFG6>AFGFGGGGGGGGGGGGFGGBE>>GG7EDGFCFGGGGGGCFGGGGGGGGF77FG6*7>3383777>DFGGDCEFFF>FFBEEGGGF??E?E3(0*:6<>F7
@M03364:276:000000000-BLYN8:1:1101:18078:9089 2:N:0:1
GGACTACCCGGGTTTCTAATCCTGTTTGCTCCCCACGCTTTCGAGCCTCAGTGTCAGTTACAGGCCAGAGAGCCGCTTTCGCCTCCGGTGTTCCTCCATATATCTACGCATTTCACCGCTACACATGGAATTCCACTCTCCTCTCCTGCACTCAAGTCTCCCAGTTTCCAATGCACACAATGGTTGAGCCACTGCCTTTTACATCAGCCTTAAGAAACCACCTGCGCTCGCTTTACGCCCAATAAATCCGG
+
CCCCCEFFGGGGGGGGGGGGFGGGGGGGGGGGGGGGGGGGGGGGGGGGGGGGGGGGGGGGGGGGGGGGGFGGGGGGDGGFGGGGGGGGG>FFFGFFGGEFGEFGGGGGGGGGGGGGFGG@EFFGFGGGGGGGGGGGGFFGGGGGGGGGGFGGGGGGGGGEFGGGGFFGGGGGGGFGGGG8FG?FGGFGGGGGGGFGGGFGFGEGFFC*;C>DFGFGGGCGFC6))3>DFEFFGGGFFFGCE3=)*@FEGDC
@M03364:276:000000000-BLYN8:1:1101:8615:9092 2:N:0:1
GGACTACACGGGTATCTAATCCTGTTTGCTCCCCACGCTTTCGAGCCTCAGTGTCAGTTACAGGCCAGAGAGCCGCTTTCGCCTCCGGTGTTCCTCCATATATCTACGCATTTCACCGCTACACATGGAGTTCCACTGTCCTCTTCTGCACTCAAGTCTCCCAGTTTCCAATGCACTTCTTCGGTTGAGCCGAAGGCTTTCACATTAGACTTAAAAGACCGCCTGCGCTCGCTTTACGCCCAATAAATCCG
+
CBA@C,;CFC7:CEFDD@CCF@FFFGFF9EE@DC,FF>F;FFGGGEBFE<,CFF9FDGFCE@<<F,C,ECGF<DECCBFAFCC@FEBB7CBFE9E<44?FFGGAF9??:?FGA:EFCFGGGF=B9:,,BFDFC,EEFEDFCD98EED;=D==>FFFCBDC9@?DDEFGA=D9=D,,=@,@@A=BFEG6,@,@EEC>>:?@F+EFCF+++2=@C878+;C=@1?25A=45)::><CCC?5*:>2AFCA)+*2
@M03364:276:000000000-BLYN8:1:1101:17416:9106 2:N:0:1
GGACTACAGGGGTTTCTAATCCTGTTTGCTCCCCACGCTTTCGCGCCTCAGTGTCAGTTACAGGCCAGAGAGCCGCTTTCGCCTCCGGTGTTCCTCCATATATCTACGCATTTCACCGCTACACATGGAATTCCACTCTCCTCTCCTGCACTCAAGTCTCCCAGTTTCCAATGCACACAACGGTTGTGCCCCTTCCTTTTCACTTCGGCTTAAGAAACCACCTGCGCTCGCTTTAACCCCAATCAAACCGG
+
C@CCCCG,CCEEGEEFFGAFFGGFFGGGGGFFGGGG@FGGGFG,@FFFFEFGGGGFFCAAC,C,FGGFFG<:FGGGCEFFGEG,,FFFFFGCFFFFGCA<E,@FFGABFCEGAFAFFGGG:FEFFGGGGFGFG5,CA8DBFD8=>8>DFCFGFFD9@,3=3@8D@;BDAEFDC?F=3@C@++@BFE8+,5,**,@3,3@C++,5+;7*;C>*=+++*2C,8*?(-8(0(0=)99C)+)3CC>()20+7>58
@M03364:276:000000000-BLYN8:1:1101:17008:9133 2:N:0:1
GCACTACTTGAGTTACTAAGCTTGTCTGCTCCCCAAACTTGCCGTCCTGGGTGTTGGGTTCAGACCACACAGTACCGTTCCCGACTGGTGTTTGTCCATCTCTCCACGCGGGTAAGCGCTCCGCATGGAGTTTACTTATCGGCTTTTGCGCACCAGCTGCCCAGTGTCCGATTCAATTCGTCGCTTTGGCCTCAAGCTCTCACATCGCACCTGAGAGACATCCTGCGCACTGTGTACGCTACACAACTCCG
+
B-AC<,,,,6,C,;,<,,;,,,,6;6,,,;,;,,;8,@,;,<,+86@7,,6;8@,6C+8,,,<,,,,6,B,669,,,,8,4,6@+++C6BFF,,@,,9:,5,,99,4,+6++6+,,,+4++48@E7:CF,,,,,,,6,,8++++88,,@+3++383:3,6,@,,3,7@7****73,,,,3,****44,,4,5,>86,2,4**,282**1)200**+0*3*++)))),)(2))+32)*,***)))**82:0*
@M03364:276:000000000-BLYN8:1:1101:11680:9140 2:N:0:1
GGACTACAGGGGTATCTAATCCTGTTTGCTCCCCACGCTTTCGAGCCTCAGTGTCAGTTACAGGCCAGAGAGCCGCTTTCGCCTCCGGTGTTCCTCCATATATCTACGCATTTCACCGCTACACATGGAATTCCACTCTCCTCTCCTGCACTCAAGTCTCCCAGTTTCCAATGCACACAATGGTTGAGCCACTGCCTTTTACATCAGACTTAAGAAACCACCTGCGCTCGCTTTACGCCCAATAAATCCGG
+
CCCCCGGGGGGGGGGGGGGGGGGGGGGGGGGGGFGGGGGGGGGGGGGGGGGGGGGGGGGGGGGGGGGGGGGGGGGGGGGGGGGGGGGGGGGGGGGGGGGGGGGGGGGGGGGGGGGGGGGGGGGGGGGGFGGGGGGGGGGGGGGGGGGFGGGGGGFGGGGGGGGGGGGGGGGGGGGFGGGGFFFGGGGDGGGGFE9DFGGGGD:?BFGFGFEGFCCGGG8C>EFFDE@?AFFEGFGFFDGGGFFA7CFFC)<
@M03364:276:000000000-BLYN8:1:1101:11237:9141 2:N:0:1
GGACTACTAGGGTTTCTAATCCTGTTTGCTCCCCACGCTTTCGCACCTGAGCGTCAGTCTTTGTCCAGGGGGCCGCCTTCGCCACCGGTATTCCTCCAGATCTCTACGCATTTCACCGCTACACCTGGAATTCTACCCCCCTCTACAAGACTCTAGCTGACCAGTTTCAAATGCAGTTCCCAAGTTAAGCTCGGGGATTTCACATCTGACTTAATCAACCGCCTGCGTGCGCTTTACGCCCAGTAATTCCG
+
CCCCCGGGGGGGGGGGGGGGGGGGGGGGGGGGGGGGGGGGGGGGGGGGGGGGGGGGGGGGGGGGGGGGFGEGGGGGGGGGGGGGGGGGGDGGGGGGGGGGGGGGGGGGGGGGGGGGGGGGGGGGDGGGGGGGGGGGGGGGDEGGGGFGFGGGGGGGGCEGGGGGGGGGGFGFFCGGGGGGEG6CGFCFGGFGECEGGGGGGFGGFCFGGGGGGGGGGCCCEGF@<F@>?BDFGGF9@:CEEBB6DGFFGF7
@M03364:276:000000000-BLYN8:1:1101:9522:9151 2:N:0:1
GGACTACTGGGGTATCTAATCCTATTTGCTCCCCACACTTTCGAGCCTAAGCGTCAGTGATAGCCTAAGTTCTCGCCTTCGCCACTGGTGTTCTTCCATATATCTACGCATTCCACCGCTCCACATGGAATTCCAGAACTCCCTACTACACTCTAGATTAATAGTTTTTGATACAAACTCTCGTTAAGCAAAAGTCTTTCATACCAAACTTATTAATCCGCCTGCGCTCGTTTTACGCCCAGTAAATCCGG
+
CCCCCGGGGGFGGCFFGGGGGGGGGGGGGGDGGGGGGGGGGGGGGGEGFFFCC@FFGGDFGGGGDGGGGGAFFGG7FFGGCFGFGDGGGGGGGGFGFCGF9EEEGFFFGCGGEFGFGGGC=CEGGGFGDCGGC99?EFGCF,@8>FFGGGGGGGFGAGFEGGFGGGGFFEG9D3=AD863,DECFF=98FDD8,6=DDEGGGGGFFFF6C7?CFGCDFE>C:B):>)3)//@FC@>?DG*:8>FGDCFDDD
@M03364:276:000000000-BLYN8:1:1101:21454:9152 2:N:0:1
GGACTACCCGGGTATCTAATCCTGTTTGCTCCCCACGCTTTCGCACCTGAGCGTCAGTCTTTGTCCAGGGGGCCGCCTTCGCCACCGGTATTCCTCCAGATCTCTACGCATTTCACCGCTACACCTGGAATTCTACCCCCCTCTACAAGACTCTAGCTGACCAGTTTCAAATGCAGTTCCCACGTTAAGCTCGGGGATTTCACATCTGACTTAATCAACCGCCTGCGTGCGCTTTACGCCCAGTAATTCCG
+
CCCCCGGGGGGGFGGGGGGGGGGGGGGGGGGGGGGGGGGGGGGGGGGFFGGGGGGGGFGFGGGGGGGGGDC77FFGEGGGGGGGGGEGGCFGGG9FFGGG?FGEFFGGGE=FFFFFGGGDGGDEGGDF8CFGGGGGGGFEGGEGGGGG9DF2DBEGGGGFGGFFFGGGGFCFEGDGC7EGGG,51>=7EC;DDEG5C52<CFGFFGGGGGFCFGGGGGGGFC5?DF05(>B>GGC2*:EG=>09CCB):72
@M03364:276:000000000-BLYN8:1:1101:17107:9158 2:N:0:1
GGACTACCAGGGTTTCTAATCCTGTTTGCTCCCCACGCTTTCGCACCTGAGCGTCAGTCTTTGTCCAGGGGGCTGCCTTCGCCACCGGTATTCCTCCCGATCTCTACGCATTTCACCGCTACACCTGGAATTCTACCCCCCTCTACAACACTCTAGCCTGCAAGTTTCAGATGCATTTCCCGGGTTCAGCCCGGGGATTTCACATCCGCCTTGACCGCACGCCTGCGTTCGGTTTAAGCCCAGTAACTCCG
+
C<A@CGA,6@@;FF;EEFE9;F@E@<6<<@@6CFF:F:6@6,6B7+@CFEF8F@CEE@F,E,6CFGCFF,6CF6FGGFGFG7BFF<FF77:BEEFFG,C+C@EFE9FDCCFEGGG,94@4@FCE,AE,,,,A?<E9,@+6CCEG9E,,,@CGFDE7;EF?F,4E,@,7,5,7,D9,7@A,,***14,,,;,*4=EG*:<,=1C81>4>**1:8DC*1)*=57:(,807(.))1//(*)++:)4;>7*-:41
@M03364:276:000000000-BLYN8:1:1101:20695:9160 2:N:0:1
GGACTACCGGGGTTTCTAATCCTGTTTGCTCCCCACGCTTTCGCACCTGAGCGTCAGTCTTTGTCCAGGGGGCCGCCTTCGCCACCGGTATTCCTCCAGATCTCTACGCATTTCACCGCTACACCTGGAATTCTACCCCCCTCTACAAGACTCTAGCCTGCCAGTTTCGGATGCAGTTCCCAGGTTGAGCCCGGGGATTTCACATCTGACTTAACAAACCGCCTGCGTGCGCTTTCCGCCCAGTAATTCCG
+
CCCCCGGGGGGGGGGGGGGGGGGGGGGGGGGGGGGGGGGGGGGGGGGGGGGGGGGGGGGGGGGGGGGGGGGGGGGGGGGGFGGGGGGGGGGGGGGGGGGFGGGGDGGGGGGGGGGGGGGGGGGGGGGGGFGGGGGFGGGGGGGGGGGGGGGGGGGGFGGGGGGGGGGGGGGGGGGGGGGGGFGFGGGGGGGGEC5==EGGGGGGCGGGF=77C7:FDGGG>GEFFFFB0)7>DG3)92?EEB0?GCF27F0
@M03364:276:000000000-BLYN8:1:1101:4001:9176 2:N:0:1
GGACTACTAGGGTTTCTAATCCTGTTCGCTACCCATGCTTTCGAGCCTCAGCGTCAGTTACAGACCAGACAGCCGCCTTCGCCACTGTTGTTCTTCCATATATCTACGCATTTCACCGCTACACATGGAGTTCCACTGTCCTCTTCTGCACTCAAGTCTCCCAGTTTCCAATGCACTTCTTCGGTTGAGCCGAAGGCTTTCACATTAGACTTAAAAGACCGCCTGCGCTCGCTTTACGCCCAATAAATCCG
+
CCCCCGGGGGGGGGGGGGGGGGGGGGGGGGCFGGGGGGGFGGGGGGGGGGGGGGGGGGGGGGGGGGGGGGGGGG:FEGGGGGGGGGG9CFFGGGGCFGFGGGFFEGGGGGGCFGGGGGGGGGGGFGGGGGG?FEEGGGGGGAEGCFCDC88DFGCFEFGFFFGGFGGGDCEGGGGAFEDGFCGCFCEGGGGGGGCCCBFGGGGGFGFGGGGGGC+=83D69?BDBA=)2?EF4CD;F6EBEF0);>FFFC8
@M03364:276:000000000-BLYN8:1:1101:5752:9189 2:N:0:1
GGACTACTGGGGTATCTAATCCTGTTTGCTCCCCACGCTTTCGCACCTGAGCGTCAGTCTTTGTCCAGGGGGCCGCCTTCGCCACCGGTATTCCTCCAGATCTCTACGCATTTCACCGCTACACCTGGAATTCTACCCCCCTCTACAAGACTCTAGCCTGCCAGTTTCGGATGCAGTTCCCAGGTTGAGCCCGGGGATTTCACATCCGACTTGACAGACCGCCTGCGTGCGCTTTACGCCCAGTAATTCCG
+
CCCCCGGGGGGGGGGGGGGGGGGGGGGGGGGGGGGGGGGGGGGGGGGGGGGGGGGGGFFGGGGGGGG@FGGGGGGGGGGGGGGGGGGGGCGGGGFGGGGEGGGGGGGGGGGGGGGGGDGGGGGGGGGGGGGGGGGGGGGGGGGGGGGGGGGGGGGCFFGGGGGGGGFFGEGGDEG7EFGGFFGGGGGGGGGGG=EG5BFGGGGGFGGGGGGGFF4:FFGGFGF?6<;;(7<DGGGAF0CCE3:9>:=)7C9
@M03364:276:000000000-BLYN8:1:1101:25428:9194 2:N:0:1
GGACTACCGGGGTTTCTAATCCTGTTTGCTCCCCACGCTTTCGAGCCTCAGTGTCAGTTACAGGCCAGAGAGCCGCTTTCGCCTCCGGTGTTCCTCCATATATCTACGCATTTCACCGCTACACATGGAATTCCACTCTCCTCTCCTGCACTCAAGTCTCCCAGTTTCCAATGCACACAATGGTTGAGCCACTGCCTTTTACATCAGACTTAAGAAACCACCTGCGCTCGCTTTACGCCCAATAAATCCGG
+
CCCCCGGGGGGDFGGGGGGGGGGGGGGGGGGGGGGGGGGGGGGGGGGGGGGGGGGGGGGGGGGFGGGGGGGDFGGGDEFGGGGGGGGGGGGG<FFGGGGGGGGGGGGGGGEGFGGGGGGGGGGGGGGGGGGGGGGGGGGEGGGGGGGGGGGGGGCFGGG,EFGGGGGGGG9=DFEEGGGGGGGG96@FCC6>EFGGGGGGGGGGF+?57C>F8+=CGGGGFGFFFFFBDFFFFFGFF(=EGF@F:FF?GG5
@M03364:276:000000000-BLYN8:1:1101:10019:9213 2:N:0:1
GGACTACAGGGGTTTCTAATCCTGTTTGCTCCCCACGCTTTCGAGCCTCAGCGTCAGTTACAGACCAGAGAGCCGCCTTCGCCACTGGTGTTCCTCCATATATCTACGCATTTCACCGCTACACCTGGAATTCCACTTTCCTCTTCTGCACTCCAGTCTCCCAGTTTCCAATGCACACAATGGTTGAGCCCCTGCCTTTTACATCCGACTTAAGCAACCACCTTCCCTCGCCTTACGCCCAATTAATCCGG
+
CCCCCEEEFFGG@@EGGGGGGGGGFGCEFF<8FFFECEGGGGG@FCGGGCGGGEFGGGGGCAFFFEGF8,6,,EFE7@@FFGEFFEG<FFG7AEGGF,5BA@A,;EAFEGGE?BF<FFFGDEGG,AFGEGEGDF;F,=,?B=BFDFEA,;E?,,=DCF,,,DFG=DFC8EF9@FGE,==?GGGGFC,<<3>C?+:,<DFG>*,?<>*3;;*+55++49,1?=9)))087)4/57*()(=C*:(+3:6?F73
@M03364:276:000000000-BLYN8:1:1101:2555:9234 2:N:0:1
GGACTACCGGGGTTTCTAATCCTATTTGCTCCCCACACTTTCGAGCCTAAGCGTCAGTGATAGCCTAAGTTCTCGCCTTCGCCACTGGTGTTCTTCCATATATCTACGCATTCCACCGCTCCACATGGAATTCCAGAACTCCCTACTACACTCTAGATTAATAGTTTTTGATACAAACTCTCGTTAAGCAAAAGTCTTTCATACCAAACTTATTAATCCGCCTGCGCTCGTTTTACGCCCAGTAAATCCGG
+
CCCCCGFGGGGGGGGGGGGGGGGFGGGGGGGGGGGGEGGGGGGGGGGGGGGGGGGGGGGFGGGGGGGGGGGGGGGGGGGGGGGGGGGFGGFGAFGGGGGGGGGGGGGGGGGGFFFGGGGD:FGGGGGGGGGGGGGGGC?BF?DDFFGGGDGGGGGGFFGGFGGDFGGGFGEFGGGF??EGGFCEDFCFAGGGFGGGGGGGGGG?F?FGGGGGGGGGG>EE4EBBF>B>=BEFGGGFBFGGGA@AFDFEGGD
@M03364:276:000000000-BLYN8:1:1101:14210:9252 2:N:0:1
GGACTACCAGGGTATCTAATCCTGTTCGCTACCCACGCTTTCGAGCCTCAGTGTCAGTTACAGACCAGAGAGCCGCTTTCGCCACCGGTGTTCCTCCATATATCTACGCATTTCACCGCTACACATGGAATTCCACTCTCCTCTCCTGCACTCAAGTCTCCCAGTTTCCAATGCACACAATGGTTGAGCCACTGCCTTTTACATCAGACTTAAGAAACCACCTGCGCTCGCTTTACGCCCAATAAATCCGG
+
CCCCCGGGFFGGGGGGGGGGGGGGGGGGGGGGGGGGGGGGGGGGGGGGGGGGGGGGGGGGGGGGGGGGGGGGGGGGGGGGGGGGGGGGGGGGGGGGGGGGGGGGGGGGGGGGFGGGGGGGGGGGGGGGFCFFGGGGGGGGGGGGGGGGGGGGGGGGGGGCGGFGGGGGGGGGGGGGGGGGGGGGA6EGGGGGGGGGGGGGGGGGC>;CFGFGGGD@7D659CFFB/)3-)??FFGF4@EGGF@FGF=?4CD
@M03364:276:000000000-BLYN8:1:1101:5436:9256 2:N:0:1
GGACTACAAGGGTTTCTAATCCTGTTTGCTACCCATGCTTTCGAGCCTCAGCGTCAGTTACAGACCAGACAGCCGCCTTCGCCACTGGTGTTCTTCCATATATCTACGCATTTCACCGCTACACATGGAGTTCCACTGTCCTCTTCTGCACTCAAGTTTCCCAGTTTCCGATGCACTTCTTCGGTTGAGCCGAAGGCTTTCACATCAGACTTAAAAAACCGCCTGCGCTCGCTTTACGCCCAATAAATCCG
+
CCCCCGGGGGGGGGGGGGGGGGGGGGGGGGGGGGGGGGGGGGGGGGGGGGGGGGGGGFGGGGGGGGGGGGGGGGGGGGGGGGEGGGGGGGGGGGGGGGGGGGGGFGGGGGGGGGGGFGGGGGGGGGGGG@FGGGGGGGFGGGGGGDFGFGFGGGGGGGFGGGGFFGGCFGGGGGGDGGGGGGFGGGGCFGGGGGGGGGGGGGCGFGGDGDF>CGGGGGGGFGE@FFFB@8ABCFGFF?GCEBFFGGF<>81
@M03364:276:000000000-BLYN8:1:1101:6806:9264 2:N:0:1
GGACTACTCGGGTATCTAATCCTGTTTGCTCCCCACGCTTTCGCACCTGAGCGTCAGTCTTTGTCCAGGGGGCCGCCTTCGCCACCGGTATTCCTCCAGATCTCTACGCATTTCACCGCTACACCTGGAATTCTACCCCCCTCTACAAGACTCTAGCCTGCCAGTTTCGAATGCAGTTCCCAGGTTGAGCCCGGGGATTTCACATCCGACTTGACATGCCGCCTGCGTGCGCTTTACGCCCAGTAATTCCG
+
CCCCCGFEFGGEGFFEGGGCGFGGGGGGGGGGGGGG7CEGGGGDF@FFAFFGEFGC:FFEFEGGGGGG?B:FFEGGGGGGDEFEE=:@FEGGFFGGGF@AFC9FGGG?FGGGGGEFGDECG7FGFBE8FGGGGGGGGC+@BEEF9DCC@DGCBFGGGDCFFF6BFFGGGFFGGGGFFGG,@3DFGCGC,D,*@EE::EGGGF7@A47DDGGDDFG>+*0+:*=;0A65:@)89*9)7(;?CEF:77?AG>*
@M03364:276:000000000-BLYN8:1:1101:7676:9269 2:N:0:1
GGACTACTCGGGTATCTAATCCTATTTGCTCCCCACACTTTCGCACCTGAGCGTCAGTCTTTGTCCAGGGGGCCGCCTTCGCCACCGGTATTCCTCCAGATCTCTACGCATTTCACCGCTACACCTGGAATTCTACCCCCCTCTACAAGACTCTAGCCTGCCAGTTTCGAATGCAGTTCCCAGGTTGAGCCCGGGGATTTCACATTCGACTTGACAGACCGCCTGCGTGCGCTTTACGCCCAGTACTTCCG
+
<CCCCFDDFB,FFCCFGGGFGGGGGGGGGCEF@,;F7CDFFG@CGCFECFGFGGCFGCFGFG<CEFFG?CEFGCE7CGGFFED,FDF>FGFFG,;FD@D?FEGFD<FGGGG>FGFF9E78FGGF?FFDF8FFCF9FF,6F>++@EFG?9FFDFCGG=EFGGGGGGGGG>C:8CGGGGGCGC9,*FCFGGGG*58:8EEDE7+=C@+=8CC*9CDF7F<FGFDFFFF08:)75C35AF(CEGF09>**.;71
@M03364:276:000000000-BLYN8:1:1101:15864:9283 2:N:0:1
GGACTACTGGGGTTTCTAATCCTGTTTGCTCCCCACGCTTTCGCGCCTCAGCGTCAGTAACAGACCAGAGAGCCGCCTTCGCCACTGGTGTTCCTCCCTATATCTACGCATTTCACCGCTACACATGGAATTCCACTCCCCTCTTCTGCACTCAAGTCCTCCAGTTTCCAATGACCTTCCCCGGTTGAGCCGGGGGCTTTCACATTCGACTTAAAGAACCGCCTGCGCTCGCTTTACGCCCAATAAATCCG
+
CC@CCGGGGFGGGGGGCFFGFFCGGGEGFGGFGGGCFEFGDFG7@FGGGGGFGGGEFD69<CEAEGGF,6EFGGGGGDCFGGDGGGFGGGEEEFG?F,BAEFEFEFGFFGGGGGGGGGGGGG4A9:FF<<7EFGGGC,4AECEF,E,,,@F8F8,=,37,CDDE=D9,,,@DD@,=32@FG,@BFECC7FG578BECC>FC8=@+++3;DDGDF++29==)=)(/;;D0)85CG5AFFG8=>?5C7=A7<<
@M03364:276:000000000-BLYN8:1:1101:20465:9285 2:N:0:1
GGACTACTGGGGTTTCTAATCCTGTTTGCTCCCCACGCTTTCGCACCTGAGCGTCAGTCTTTGTCCAGGGGGCCGCCTTCGCCACCGGTATTCCTCCAGATCTCTACGCATTTCACCGCTACACCTGGAATTCTACCCCCCTCTACAAGACTCTAGCCTGCCAGTTTCGGATGCAGTTCCCAGGTTGAGCCCGGGGATTTCACATCCGACTTGACAGACCGCCTGCGTGCGCTTTACGCCCAGTAATTC
+
CCCCCGGGGGGGGGGGGGFFGGGGGGGGGGGGGGGGGGGGGGGGGGGGGGGGGGGGGGGGGGGFGGGGGGGGGGGGGGE?FGGGGGGGGGGGGFGCFGGGGGGGGFGGGGFCEGGGFGGDG=F@EEGGGGGGGGGGGGGGGGDFGCFFDGGDGF;EFGFCDEG,DCFF55@B*@FDFGGGGGGD:,:7?F?FEED5EGFDFCEF6;87CC5CFCGGGGGG>EBF?567?EF@G3<)@:CEC586*:@AC
@M03364:276:000000000-BLYN8:1:1101:22340:9287 2:N:0:1
GGACTACCAGGGTTTCTAATCCTGTTTGCTCCCCACGCTTTCGAGCCTCAGCGTCAGTTACAGACCAGAGAGCCGCCTTCGCCACTGGTGTTCCTCCATATATCTACGCATTTCACCGCTACACATGGAATTCCACTCTCCTCTTCTGCACTCAAGTCTCCCAGTTTCCAATGCACACAATGGTTGAGCCACTGCCTTTTACATCAGACTTAAGAAACCACCTGCGCTCGCTTTACGCCCAATAAATCCGG
+
CCCCCGFGGGGGGGGGGGGGGGGGGFGGGGGGGGGGGGGGGGGGGGGGGGGGGGGGGGGGGGGGGGGGGGGGGGGGGGFGGGGGGGGGGGGGGGGGGGGGGGGGGGGGGGGGFFGGGGGGGGGCFGGFEFFGGGGGGGGGGGGGGFGGGGGGGGGGGGGGFGGGGGGGGGGFGGGGGGE6DFGGGEFFGGGFGGGGFG9FCFGGFFDDGGGFFGGG>7FGFGA4=D2954>?<FGC5@EC5;@FCFFE*8:
@M03364:276:000000000-BLYN8:1:1101:14648:9306 2:N:0:1
GGACTACTGGGGTTTCTAATCCTGTTTGCTCCCCACGCTTTCGCACCTGAGCGTCAGTCTTTGTCCAGGGGGCCGCCTTCGCCACCGGTATTCCTCCAGATCTCTACGCATTTCACCGCTACACCTGGAATTCTACCCCCCTCTACAAGACTCTAGCCTGCCAGTTTCGAATGCAGTTCCCAGGTTGAGCCCGGGGATTTCACATCCGACTTGACAGACCGCCTGCGTGCGCTGTACGCCCAGTAATTCCG
+
CCCCCFGGGGGGGGDGGFFGGGGGGGGGGFFGGGGGGGGCFGGEEGDDFFGGGGGGGFGGGGGG9FFEFDGGEGGGGCFFGGGGGGGGGGGDGGGGGCFGCFGGFFFGEGFGGGGGFGCC:FCBEAFFFFGGGGGFGGG:CCGFGGFGFFGGGGGGACGCEG,DFDCG5D:FC979DGGGGFGGFFFFCDFFGGGGGGF9DF7@FFGGGDCGCFGGGGGC8EB?<FFEFFDBD)/6@6EEED0?CDFAFC*
@M03364:276:000000000-BLYN8:1:1101:17214:9307 2:N:0:1
GGACTACTCGGGTATCTAATCCTGTTTGCTCCCCACGCTTTCGAGCCTCAGTGTCAGTTACAGGCCAGAGAGCCGCTTTCGCCTCCGGTGTTCCTCCATATATCTACGCATTTCACCGCTACACATGGAATTCCACTCTCCTCTCCTGCACTCAAGTCTCCCAGTTTCCAATGCACACAATGGTTGAGCCACTGCCTTTTACATCAGACTTAAGAAACCGCCTGCGCTCGCTTTACGCCCAATAAATCCGG
+
CCCCCGGG<FFGGEFGGGGGGDCFGGGGGG<FFGGGGGGGGGGGGGGGGGGEFGGGGGGGGGGGGGGGGGFGGGGGGGGGGGGGGFGGGGGGGFFGGGCGFFFFGGGGGGGEGGG9FEGGGGGGGCFGFFGGGGFGGGFGGGGDF8BDFGGGGG8=FA;EDEGCA=FFGGGGGGFGFD8=,@CA;ECFGGGGFFCGGGGGGGEEF7577CDGFC>CDFGD>CD42>@FD48):C8CB;EGGF(/:7;7DDC
@M03364:276:000000000-BLYN8:1:1101:21263:9324 2:N:0:1
GGACTACCGGGGTATCTAATCCTGTTTGCTCCCCACGCTTTCGCACCTGAGCGTCAGTCTTTGTCCAGGGGGCCGCCTTCGCCACCGGTATTCCTCCAGATCTCTACGCATTTCACCGCTACACCTGGAATTCTACCCCCCTCTACAAGACTCTAGCCTGCCAGTTTCGGATGCAGTTCCCAGGTTGAGCCCGGGGATTTCACATCCGACTTGACAGACCGCCTGCGTGCGCTTTACGCCCAGTAATTCCG
+
CCCCCGGGGGGGGGGGGGGGGGGGGGGGGGGGGGGGGGGGGGGGGGGGGGGGGGGGGGGGGGGGGGGGGGGGGGGGGGGGGGGGGGGGGGGGGFFGGGGFGGFGFGGGGGGGGGGGGGGGGGGFGGGGGGGFGGGCGGGGGGGGGCCBFGGGGGGFFGGGGGGGGGGGGGEGGFFFFGDGGGGGGGGGGGCCGGGDGGGGGGGGF4FGDGCGFFGGGGGGFGBFFFFFF))>DGGF*,;8E@(0:7@2:D>
@M03364:276:000000000-BLYN8:1:1101:9359:9337 2:N:0:1
GGACTACTCGGGTTTCTAATCCTGTTTGCTCCCCACGCTTTCGCACCTGAGCGTCAGTCTTTGTCCAGGGGGCCGCCTTCGCCACCGGTATTCCTCCAGATCTCTACGCATTTCACCGCTACACCTGGAATTCTACCCCCCTCTACAAGACTCTAGCCTGCCAGTTTCGGATGCAGTTCCCAGGTTGAGCCCGGGGATTTCACATCCGACTTGACAGACCGCCTGCGTGCGCTTTACGCCCAGTAATTCCG
+
CCCCCGGGGGGGGGGGGGGGGGGGGGGGGGGGGGGGGGGGGGGGGGGGFGGGGGGGGFGGGGGGGGGGGGGGGGGGGGGGGGFCGGGGGGGGGGGGGDFGGCEGGGGGGGGGGGGGGGGGGGCCFDCGGGGGGGGGGGGGGGGGGGGGFDGFFGGGGGGGGGGGFFGGGCCGGGGGGGGGGGGGGGGGGGGGCEGEEEGGGGGGFGGGGGGCFFGGGGGG>G>?<FF:0>FFDDC)9?GEGDBFGGFAFG>
@M03364:276:000000000-BLYN8:1:1101:12439:9339 2:N:0:1
GGACTACCAGGGTTTCTAATCCTGTTTGCTCCCCACGCTTTCGAGCCTCAGCGTCAGTTACATACCAGAGAGCCGCCTTCGCCACTGGTGTTCCTACATATATCTACGCATTTCACCGTGACACATGGAATTCCACCCTCCTCGTCTGCACTTAAGGTTCACAGTTTCCAATGACCCTCCCCGGTTGAGCCGGGGGCTTTCACATCAGACTCAAGAAACCGCCTGCGCTCGCTTTACGCCCAATACATCCG
+
A-8-A<F@<F,7;CC6FF9<,6CACE,FG96,:6C@+F:@6FB<FGGFDA<8+BF,BF9CEC,CFG@F6C,B7C6@6B49DF,46?,EFACFC?C,9E<@<9;54994@F:F,,9<<@44+9=EG:A8A,?A;94A,@D<=,,+@+>4,,@=,,8,3@9D,,7>FDFE8EAB?9=ED,+6+668@>E6@B@8*@CCED=,7+,4+0;882?*22;0<5@=5>>(,=1A05:35*74=6;5*7(0>*74:9D
@M03364:276:000000000-BLYN8:1:1101:10566:9344 2:N:0:1
GGACTACTCGGGTTTCTAATCCTGTTTGCTCCCCACGCTTTCGAGCCTCAGTGTCAGTTACAGGCCAGAGAGCCGCTTTCGCCTCCGGTGTTCCTCCATATATCTACGCATTTCACCGCTACACATGGAATTCCACTCTCCTCTCCTGCACTCAAGTCTCCCAGTTTCCAATGCAGACAATGGTTGAGCCACTGCCTTTTACATCAGACTAAAGAAACCACCTGCGCTCGCTTTACCCCCAATAAATCGGG
+
CCC9CEF<FCCGFGGGGGGGGGGGFFGGGDGFFEFGG>FGG<BDF@FFC@FGGFFFGGGCGGGGGGFD@FGGGFFGGFDB:C@CFGCGFFFEGGG9FGGDFGFAF9FFEGGGGFFG?FGCCCBB9D,AECFE99@:BF9<EF?@F,6D=,,+D=DFDG9EAGGCDF;DCFFGDGF,3D66E>DFEG?CCFCCFFEEG9;:<;7++57*;9*2*:=>FFFFFGF)45):>DFBGFG4*(*1*)();C+9*2:
@M03364:276:000000000-BLYN8:1:1101:4224:9358 2:N:0:1
GGACTACCAGGGTTTCTAATCCTGTTTGCTCCCCACGCTTTCGAGCCTCAGCGTCAGTTACAGACCAGAGAGCCGCCTTCGCCACTGGTGTTCCTCCATATATCTACGCATTTCACCGCTACACATGGAATTCCACTCTCCTCTCCTGCACTCAAGTCTCCCAGTTTCCAATGCACACAATGGTTGAGCCACTGCCTTTTACATCAGACTTAAGAAACCACCTGCGCTCGCTTTACGCCCAATAAATCCGG
+
CCCCCGGGGGGGGGGGGGGGGGGGGGGGGGGGGGGGGGGGGGGGGGGGGGGGGGGGGGGGGGGGGGGGGGGGGGGGGGGGGGGGGGGGGGGGGGGGGGGGGGGGGGGGGGGGGFGGGGGGGGGGGGGGFGGGGGGGGGFGGFFGGGGGGGGGGGGGFGGGGGGGGGFGFGGGGGGGGGGGGGGGGGGGGGGGGGECGGFFGGGGFCGGGGGGFGCGGF>FFGFEFFBBAFFFGGFFFFEGGFFFGFCECD:
@M03364:276:000000000-BLYN8:1:1101:14198:9363 2:N:0:1
GGACTACAAGGGTTTCTAATCCTGTTTGCTCCCCACGCTTTCGCACCTGAGCGTCAGTCTTTGTCCAGGGGGCCGCCTTCGCCACCGGTATTCCTCCAGATCTCTACGCATTTCACCGCTACACCTGGAATTCTACCCCCCTCTACAAGACTCTAGCTGACCAGTTTCAAATGCAGTTCCCAAGTTAAGCTCGGGGATTTCACATCTGACTTAATCAACCGCCTGCGTGCGCTTTACGCCCAGTAATTCCG
+
CCCCCGGGGGGGGGGGGGGGGGGGGGGGGGGGGGGGGGGGGGGGGGGGGGGGGGGGGFGGGGGGGGGGGGGGGGGGGGGGGGGGGGGGGGGGGGGGGGGGEGGGGGGGGGGGGGGGGGGGGGGGGGGGGGGGGGGGGGGGGGGGGGGGGGGGGGGGGGGGGGGGGGGGGGGGGGGGGGGGGGGGGGGGGCDFGGGGGGFGGGGGFGGGGGGGGGGGGFGGFDAFDFFFDAFFGC7AF?GEGD?FG*=<GF9
@M03364:276:000000000-BLYN8:1:1101:15112:9364 2:N:0:1
GGACTACAGGGGTTTCTAATCCTGTTTGCTCCCCACGCTTTCGCACCTCAGTGTCAGTATCAGTCCAGTTAGTCGCCTTCGCCACTGGTGTTCCTTCCTATATCTACGCATTTCACCGCTACACAGGAAATTCCACTAACCTCTACTGTACTCTAGTCAGTCAGTTTTGGATGCAGTTCCCAGGTTGAGCCCGGGGATTTCACATCCAACTTGACAAACCCCCTACGCGCGCTTTACGCCCAGTTATTCCC
+
CCCCCGGGGGGGGGGGGGGGGGGGGGGGGGGGGGGGGGGGGGGGGGGDGGGGGGGGGGGGGGGGGGGGGGGGGGGGGGGGGGGGGDDGGGGGGGGFFFGGGGGDFGGGGGGGGGGGGGGGGGGGGGGG8FGGGF9EEGGGGGFFGGGGGGGGGGGGGFGGGGGGGGGFCGGG8FGGGGGGGGGGGFFGGEGGCGEGGGGGGGGGFF*7;DFGD79DFGDC*=55269DBBE>CD34;1CEE32);+@<CF*
@M03364:276:000000000-BLYN8:1:1101:11353:9384 2:N:0:1
GGACTACAGGGGTTTCTAATCCTGTTTGCTCCCCACGCTTTCGAGCCTCAGTGTCAGTTACAGGCCAGAGAGCCGCTTTCGCCTCCGGTGTTCCTCCATATATCTACGCATTTCACCGCTACACATGGAATTCCACTCTCCCCTTCTGCACTCAAGTTTGACAGTTTCCAAAGCATACTATGGTTGAGCCACAGCCTTTAACTTCAGACTTATCAAACCACCTGCGCCCGCTTTACGCCCAATAAATCCGG
+
CCCCCGGFGGGGGGGGGGGGGGGGGGGGGGGFGGGGGGGGGGGGGGGGGGGGGGGGGGGGGGGDGGGGGEFGGGGGGEGGGGGEGGGGFGGGGGGGGFGGGGGGGGGGGGGGGGGGGGGGGGGGGFGGFEFGGGGGGGEGFGGGFGGFGGGG?8FGGG9DFGGGGGGGFGGGG,=FGCD,=FGGGGF<@DFGG@FGGGGGCFGGF?F@FF9+?8C>+*@CA*;))94*0)2?C7845@GEE5(9C+8<<CC
@M03364:276:000000000-BLYN8:1:1101:7462:9391 2:N:0:1
GGACTACCCGGGTTTCTAATCCTGTTTGCTCCCCACGCTTTCGCACCTGAGCGTCAGTCTTCGTCCAGGGGGCCGCCTTCGCCACCGGTATTCCTCCACATCTCTACGCATTTCACCGCTACACGTGGAATTCTACTCCCCTCTACGAGACTCTAGCTAACCAGTCTTGAATGCAGTTCCCAGGTTAAGCCCGGGGATTTCACATCCAACTTAATTAACCGCCTGCGTGCGCTTTACGCCCAGTAATTCCC
+
CCCCCGGEGGGGGGGGGAFFFGGFEFCEFFDFGGGGGGGDGGG@FGGGD?FFGGGGGEEAFEFGGGGFFGGGGEGGG>FFGEEGG=>EFCCGGGGGG?CCGGGGGGGGC?FFFGFGFGGGGGGFGGDFGDGGGG,D,68FGFGGGGGGG+CFGA;ACFCFGFGGGBCFCGG>,AFE@<:A9CFGCB,=@@CFEDGG::<EDGG7AF<CFGF7;CFDG7C?D5>?0A1)(.85>D<)11**:73<C**)::*
@M03364:276:000000000-BLYN8:1:1101:11294:9393 2:N:0:1
GGACTACAGGGGTTTCTAATCCTGTTTGCTCCCCACGCTTTCGCACCTCAGTGTCAGTATCAGTCCAGGTAGTCGCCTTCGCCACTGGTGTTCCTTCCTATATCTACGCATTTCACCGCTACACAGGAAATTCCACTACCCTCTACCATACTCTAGCTTGCCAGTTTTGGATGCAGTTCCCAGGTTGAGCCCGGGGATTTCACATTTAACTTAACAAACCACCTACGCGCGCTTTACGCCCAGTAATTCCG
+
CCCCCGGGGGGGGGGGFGGGGGGGGGGGGGGGGGGGGGGGGGGEGGGGFDGFGGGGGFGFGGGGGGGGGGGGGGGGGGGFGGGG7FGGGGGGGGGGGGGGGGGGGGGGGGDGFF9FEFDCGGGGDGGGGEFGGGGGGC?B8EGGGG9@DFGGGGEFG=ECFF88AEGG8C8EGGGGGGDAEFFDFGEF8B?FEEGGECC9+BF>F7+2?FGGFGFDG4FEAFDDBFAB=A85DD*1@?CC=:4=C@FFFG<
@M03364:276:000000000-BLYN8:1:1101:2341:9398 2:N:0:1
GGACTACACGGGTATCTAATCCTGTTTGCTCCCCACGCTTTCGAGCCTCAGTGTCAGTTACAGGCCAGAGAGCCGCTTTCGCCTCCGGTGTTCCTCCATATATCTACGCATTTCACCGCTACACATGGAATTCCACTCTCCTCTCCTGCACTCAAGGCTCCCAGTTTCCAATGCACACAATGGTTGAGCCACTGCCTTTTACATCAGACTTAAGAAACCACCTGCGCTCGCTTTACGCCCAATAAATCCGG
+
CCCCCFFFFGEGCCFGGGGGFGGGGFGGGGGFFGGGGGGDGGGGGGGGGGGGGGGGGG9<EEFFGGGGFG@FGGGGGEFGGGGGGFCEFFGEGGFGFGGGGFEDAGGGFGE@FGGGGGGGGGGGGGFFDBGGGGCG;,@F,=DCFGGGGFC=FGGG,888B>=@F9=FGGGGGGGGA8CFGGC>FBCE6@FGGGDGGGGG+*7CFCFGFGDDD7:C*0<CFDABFF=69AF?D5FFB@D@E>;A:CFCDD7
@M03364:276:000000000-BLYN8:1:1101:7300:9402 2:N:0:1
GGACTACTCGGGTATCTAATCCTATTTGCTCCCCACACTTTCGAGCCTAAGCGTCAGTGATAGCCTAAGTTCTCGCCTTCGCCACTGGTGTTCTTCCATATATCTACGCATTCCACCGCTCCACATGGAATTCCAGAACTCCCTACTACACTCTAGATTAATAGTTTTTGATACAAACTCTCGTTAAGCAAAAGTCTTTCATACCAAACTTATTAATCCGCCTGCGCTCGTTTTACGCCCAGTAAATCCGG
+
CCCCCFFGFEGGGGGGGGFFCEGAGGGGGGGGGGGGGGGGCGGGGGDFGGGGGGGGGGGCFGGAFGFGGGGCGGGGGGE<FGDGGGFGCFFGGGGGFGGGGGGGGGGGGGGGEGCFFFGGDGGGGGGGGGGEC9E;E8DDEFBDE=EGFGGG?FGFFGGFDAFGGGGGCGGFAB9D9DEFGFEGDB?99EDDGGGGFGCFF@FD?FGGGFDFGGGFGG<E*@?C5B25<?*9>>G:/>E**)88>:CEF3C
@M03364:276:000000000-BLYN8:1:1101:5452:9431 2:N:0:1
GGACTACACGGGTATCTAATCCTGTTTGCTACCCATGCTTTCGAGCCTCAGCGTCAGTTACAGACCAGACAGCCGCCTTCGCCACTGGTGTTCTTCCATATATCTACGCATTTCACCGCTACACATGGAGTTCCACTGTCCTCTTCTGCACTCAAGTTTCCCAGTTTCCGATGCACTTCTTCGGTTGAGCCGAAGGCTTTCACATCAGACTTAAGAAACCGCCTGCGCTCGCTTTACGCCCAATAAATCCG
+
CCCCCGFGGGGGGGGGGGGGGGGGGGGGGGGGGGGGGGGGGGGGGGGGGGGGGGGGGFFGGGGGGGGGGGGGGGGGGGGGGGGGGGGGGGGGGGGGGGGGGGGGGGGGGGGGGGGFGGGGGGGGGGGGGGGGGGGGFGGGGGGGGGGGGGGGGGGGGGGGCGGCGGGGGGEGGGGGGGGGGGGCGGGGGGGDCEGGGGGGGGFFFGGGGGGFCDF>FCGGEGF=2ABA@FFFGGGFFFGGCD;AFGFFG4:
@M03364:276:000000000-BLYN8:1:1101:24911:9439 2:N:0:1
GGACTACTAGGGTTTCTAATCCTGTTTGCTCCCCACGCTTTCGCACCTCAGTGTCAGTATCAGTCCAGGTAGTCGCCTTCGCCACTGGTGTTCCTTCCTATATCTACGCATTTCACCGCTACACAGGAAATTCCACTACCCTCTACCATACTCTAGCTTGCCAGTTTTGGATGCAGTTCCCAGGTTGAGCCCGGGGATTTCACATTCAACTTAACAAACCACCTACGCGCGCTTTACGCCCAGTAATTCCG
+
CCCCCGGGGGGGGGGGGGGGGGGGGGGGGGGGGGGGDGGGGGGGGGGGGGGGGGGGGGGGGGGGGGFGGGGGGGGGGGGGGGGGGGGGEGFEGGGGGGGDCGGGGGGGGGGGGGGGGGGEGGGGGCEFGGGFFGGGGGFFFFGGGGGFGGGD,@FGGGGGGFFGGGGC8EFFGGGGGGGGFGGGGGGCDC8FGGGGGGG99FGG6@FGFGGGGGGG>FFGFFEFFFDFFFFBGDGEFDEE=BDFF7+):@0
@M03364:276:000000000-BLYN8:1:1101:26147:9440 2:N:0:1
GGACTACACGGGTATCTAATCCTGTTTGCTCCCCACGCTTTCGCACCTGAGCGTCAGTCTTCGTCCAGGGGGCCGCCTTCGCCACCGGTATTCCTCCACATCTCTACGCATTTCACCGCTACACGTGGAATTCTACCCCCCTCTACGAGACTCTAGCTAACCAGTCTTGAATGCAGTTCCCAGGTTAAGCCCGGGGATTTCACATCCAACTTAATTAACCGCCTGCGTGCGCTTTACGCCCAGTCATTCCG
+
CCCCCGGGGGGDFGEFGFGGGGGGGFGGG9FGGGGE@@7FGGGDGGEGE<EFGGGGGGFD,C@9BCBC,CEGGGGGEGGGDFFCGFBFG7DFGGGCFFGE<EFGFGGGGGGGEEEGGCGCFGGGG8F>F9<FFGGGC,>7CGCD,D:+8@C?EGGGGGGGGG6EFGG3,@,>,>DCD7,2<D6>D9A9ECC@?*:EEG*+;;@+3;4C<75FG+:>FCF+8=A<:497(75:CC3:F1E>EE66*?*6>C2
@M03364:276:000000000-BLYN8:1:1101:20550:9443 2:N:0:1
GGACTACAGGGGTTTCTAATCCTGTTTGCTCCCCACGCTTTCGCACCTGAGCGTCAGTCTTCGTCCAGGGGGCCGCCTTCGCCACCGGTATTCCTCCAGATCTCTACGCATTTCACCGCTACACCTGGAATTCTACCCCCCTCTACGAGACTCAAGCCTGCCAGTTTCGGATGCAGTTCCCGGGTTGAGCCCGGGGATTTCACATCCGACTTGACAGACCGCCTGCGTGCGCTTTACGCCCAGTAATTCCG
+
CCCCCGGGGGGGGGGGGGGGGGGGGGGGGGGGGGGGGGGGGGGGGGGGFGGFGGGGGGF9@EFGGGGGGG7@CCGGGGGGGGGGGGGGG@FFGGGGGF?GGDGGGGGGGGGGGGGGGGGGGGGGG8DFGGGGGDFGA@FGGGEG,E:C:CGGGEGGGF,>CFGGGGGCEGEGDFGGGGC?FB:CFGGCFGGGGGGG58FFCFGGFFGDCGGG:FGFGGCF3EFFBFFEBFDF3DCBB:5CG>BF7:9<FC9
@M03364:276:000000000-BLYN8:1:1101:23378:9456 2:N:0:1
GGACTACTCGGGTTTCTAATCCTGTTTGCTCCCCACGCTTTCGAGCCTCAGTGTCAGTTACAGGCCAGAGAGCCGCTTTCGCCTCCGGTGTTCCTCCATATATCTACGCATTTCACCGCTACACATGGAATTCCACTCTCCTCTCCTGCACTCAAGTCTCCCAGTTTCCAATGCACACAATGGTTGAGCCACTGCCTTTTACCTCAGACTTTAGAAACCACCTTCGCTCGCTTTACGCCCAATAAATCCGG
+
CCCCCGGGFGGDGGGGGGGGGGGGGGGGGGGGGGGCGGGGGGGGGGGGGGGGGGGGGGGGGGFG?FGGG?@CGGGG+CFFEEGCCFGGGGGGGGGFGGGGGAFFGGGGGGCEGGGGGGGGGGFG9FGGGGGGG,,A;8FGGGGGFGG?FGGGGGDGFGFFDGGGF=FFGA9BDFGGCD++=EFFG8DEF@BFEGFC9@CE+2,5*9?FFGC+55*<@CC,@EA).3/3:?58CGC=)-::*836FCCE;DC
@M03364:276:000000000-BLYN8:1:1101:14872:9456 2:N:0:1
GGACTACCAGGGTTTCTAATCCTGTTTGCTCCCCACGCTTTCGCACCTGAGCGTCAGTCTTTGTCCAGGGGGCCGCCTTCGCCACCGGTATTCCTCCAGATCTCTACGCATTTCACCGCTACACCTGGAATTCTACCCCCCTCTACAAGACTCTAGCCTGCCAGTTTCGGATGCAGTTCCCAGGTTGAGCCCGGGGATTTCACATCCGACTTGACAGACCGCCTGCGTGCGCTTTACGCCCAGTAATTCCG
+
CCCCCGGGGGGGGGGGGGGGGGGGGGGGCGGGGGGGGGGGGGGGGGGGDGGGGGGGGGGGGGGGGGGGGGGGGGGGGGGGGGGGGCGGGGGGGFFGGGGGGGGGGGGGGGGGGG9EFGEGGGCFGGGGGGGGGGGGGGGGDGGFGGGGGGF?EFGGFGGGGFFGGGGGGE>GEGGGGGGGFGGFGGFGGGGGGGDGGGGGGGGGFGGGGGGDGGGGGGFGEGFFFFF>:D>:D*><F?DEE>?F>FF9CD9
@M03364:276:000000000-BLYN8:1:1101:23143:9462 2:N:0:1
GGACTACTCGGGTATCTAATCCTGTTTGCTCCCCACGCTTTCGCACCTGAGCGTCAGTCTTCGTCCAGGGGGCCGCCTTCGCCACCGGTATTCCTCCAGATCTCTACGCATTTCACCGCTACACCTGGAATTCTACCCCCCTCTACGAGACTCAAGCTTGCCAGTTTCAAATGCAGTTCCCAGGTTGAGCCCGGGGATTTCACATCTGACTTAACAAACCGCCTGCGTGCGCTTTACGCCCAGTAATTCCG
+
CCCCCGGGGGGGGGGGGGGGGGGGGGGGGGGGGGGGGGGGGGGGGGGGFGGGGGGGGGGGGGGGGGGGCGGGGGGGGGGGGGGGGGGGGGGGGGGGGGGGGGGGGGGGGGGGGGGFGDGGGGGGGGGGGGGGGGGGGFFFGGGGFGGGGCGGGGGGGGGGGGGGGFFGFFAFGGGGGGGGGGGGGGFGGGGGDGGE*BFGGFFGFGGGGGGGGGGGGDGGFCB;DFBF<EEEGGGFF?ECE38/CFBAFG*
@M03364:276:000000000-BLYN8:1:1101:15008:9477 2:N:0:1
GGACTACTAGGGTTTCTAATCCTGTTTGCTCCCCACGCTTTCGAGCCTCAGTGTCAGTTACAGGCCAGAGAGCCGCTTTCGCCTCCGGTGTTCCTCCATATATCTACGCATTTCACCGCTACACATGGAATTCCACTCTCCTCTTCTGCACTCAAGTCCTCCAGTTTCCAATGACCCTCCCCGGTTGAGCCGGGGGCTTTCACATCAGACTTAAGAAACCACCTGCGCTCGCTTTACGCCCAATAAATCCG
+
CCCCCGGGGGGGGGGGGGGGGGGGGGGGGGGGGGGGGGGGGGGGGGGGGGGGGGGGGGGGGGFGGGGGGGGGGGGGGGGGGGGGEFGGGGGGGGGGGFGGGGGFGGGGGGGGFGGGGGGGGGGGGGFGFFGGGGGGGGGGGGGDFGGGGGGGGGGGGGGGFFGGFFGGA@DEFGGDGFGGGGDGGGGG6DFGDEGGGEGDGGGGFFCG=CCDFCD:CCG6ACBFE5,5:)8ACCF3;;CEED?@6CFFGF>
@M03364:276:000000000-BLYN8:1:1101:15613:9483 2:N:0:1
GGACTACTGGGGTTTCTAATCCTGTTTGCTCCCCACGCTTTCGAGCCTCAGTGTCAGTTACAGGCCAGAGAGCCGCTTTCGCCTCCGGTGTTCCTCCATATATCTACGCATTTCACCGCTACACATGGAATTCCACTCTCCTCTCCTGCACTCAAGTCTCCCAGTTTCCAATGCACACAATGGTTGAGCCACTGCCTTTTACATCAGACTTAAGAAACCACCTGCGCTCGCTTTACGCCCAATAAATCCGG
+
CCCCCGGFGGGGGGGGGGGGGGGGGGGGGGGGGGGGGGGGGGGGGGGGGGGGGGGGGGGGGGGGGGGGGGGGGGGGGGGGGGGGGGGGGGEDGGGGGGGGGGEGGGGGGGGGFGGGGGGGGGGGFGGGFFFGGGGGGGGGGGGGGFGGGGGGGGGFFG9EGFFGGGGGGGGGGG8,DFC6,>DFEEFCGG6DFGFGGGGGFDFCF797C7CCFGCDDCDC>EFE=A=BAFFEFC+@D@GGD5=A*@A567D
@M03364:276:000000000-BLYN8:1:1101:2775:9495 2:N:0:1
GGACTACTAGGGTTTCTAATCCTGTTTGCTCCCCACGCTTTCGAGCCTCAGTGTCAGTTACAGGCCAGAGAGCCGCTTTCGCCTCCGGTGTTCCTCCATATATCTACGCATTTCACCGCTACACATGGAATTCCACTCTCCTCTCCTGCACTCAAGTCTCCCAGTTTCCAATGCACACAATGGTTGAGCCACTGCCTTTTACATCAGACTTAAGAAACCACCTGCGCTCGCTTTACGCCCAATAAATCCGG
+
CCCCCGGGGGGGGGGGGGGGGGGGGGGGGGGGGGGGGGGGGGGGGGGGGGGGGGGGGGGGGGGGGGGGGGGGFGGGGGGGGGGGGGGGGGGGGGGGGGGGGGGGFGGGGGGGGGGGGDGGGGGGFG<FFFGGFGGGGGGGGGGFG84DGGFGGGFGGGGGGGGGGGGGGGGGGGGFFGCGGGGGGGGGDFFGC8CGGFAC<FGGFFGGGFFFG8DD>CFG>EF949:?=A6;CFGF>FG7A>;FFCF?*/:
@M03364:276:000000000-BLYN8:1:1101:15112:9502 2:N:0:1
GGACTACCCGGGTTTCTAATCCTGTTTGCTCCCCACGCTTTCGAGCCTCAGCGTCAGTTACAGACCAGAGAGCCGCCTTCGCCACTGGTGTTCCTCCATATATCTACGCATTTCACCGCTACACCTGGAATTCTACCCCCCTCTACAAGACTCTAGCCTGCCAGTTTCGGATGCAGTTCCCAGGTTGAGCCCGGGGATTTCACATCCGACTTGACAGACCGCCTGCGTGCGCTTTACGCCCAGTAATTCCG
+
CCCCCGGFGGGGGGGGGGGGFGGGGGGGGGGGGGGGGGGGGGGGGGGGGGGGGGGGGGGGGGGGGGGGGGGGGGGGGGGGGGGGGGGGGGFGGGGGGFFFGGGGGEGGGGGGGGGGGGGGGGGGGGGGCFGFFGGGGGGGGGGGGGG9>8E?FDEGGGGGFFFGGGGG>8ECEGGGGGGGGFG5FC>FGFFFGGGGGGGG>FFGFGCGGDDGDGG7C5CE)7>@6F>D;DBEGGGFF0CEGFFFF*9<GF*
@M03364:276:000000000-BLYN8:1:1101:16933:9521 2:N:0:1
GGACTACCGGGGTATCTAATCCTATTTGCTCCCCACACTTTCGAGCCTAAGCGTCAGTGAAAGCCTAAGTTCTCGCCTTCGCCACTGGTGTTCTTCCATATATCTACGCATTCCACCGCTCCACATGGAATTCCAGAACTCCCTACTACACTCTAGATTAATAGTTTTTGATACAAACTCTCGTTAAGCAAAAGTCTTTCATACCAAACTTATTAATCCGCCTGCGCTCGTTTTACGCCCAGTAAATCCGG
+
CCCCCGGGGGGGGGGGGGGGGGGGGGGGGGGGGGGGDGGGGGGGGGGGGGGGGG@FGGGGGGGGGGGGGGGFGGGGGGGGGGGEGGGGGGGGGGGGGGGGGGGGGGFGGGGGGGGFFGGGGGGGGGGGGGGGGGGGGGGGGGGFGGGGGGGGGGGGGGG;EGGGGGGDFEEGGGGGGGFGGGGGGGGGGGGEGGGGFGGGGGGGFGG>>8CFF>FFGFEE>EF>DFFFFFE474CE4@=BE:@FGFFFGGG
@M03364:276:000000000-BLYN8:1:1101:21750:9551 2:N:0:1
GGACTACTGGGGTTTCTAATCCTGTTTGCTCCCCACGCTTTCGCACCTGAGCGTCAGTCTTTGTCCAGGGGGCCGCCTTCGCCACCGGTATTCCTCCAGATCTCTACGCATTTCACCGCTACACCTGGAATTCTACCCCCCTCTACAAGACTCTAGCCTGCCAGTTTCGGATGCAGTTCCCAGGTTGAGCCCGGGGATTTCACATCTGACTTAACAAACCGCCTGCGTGCGCTTTACGCCCAGTAATTCCG
+
CCCCCGGGGGGGGGGGFFGGGGGGGGGFGGGGGGGGGGGGFGGEFGEFGGGGGGGGGGGGGGGGGGFGGGGGGGGGGGGGGGGGGGEGGGGGFGGGEGGCG<FFFFFGGEGGGGGFFGGGEGG=EFGGFGGGGGGG>FGGGGGGGGGGGFGFGGGGGGGFFGC?FFFFGDGDEGGGGGGFGGCGGFE6E7EGGDEEEG8FFGGFAGGGGGGCFGGGGFGGFGFF<)7D?B30/CFAF?EC75:?>*9)CF*
@M03364:276:000000000-BLYN8:1:1101:16255:9552 2:N:0:1
GGACTACTCGGGTTTCTAATCCTATTTGCTCCCCACACTTTCGAGCCTAAGCGTCAGTGATAGCCTAAGTTCTCGCCTTCGCCACTGGTGTTCCTCCTTATATCTACGCATTTCACCGCTACACATGGAATTCCACTCTCCTCTTCTGCACTCAAGTCTCCCAGTTTCCAATGACCCTCCCCGGTTGAGCCGGGGGCTTTCACATCAGACTTAAGAAACCGCCTGCGCTCGCTTTACGCCCAATAAATCCG
+
CCCCCGGGGGGGFGGGGFGGGGGGGGGGGGGGGGGGGGGGGGGGGGGGGGFGGGGGGGGGGGFGGGGGGGGGGGGGGGGGGGGGGGGGFGGGGGGGG8FGGGGGGGGGGGGGGGGGGGGGGGGGGGGCB,9A?FGGGGGGGGGGGGGCFGGGGGGGGAEFGCCGGGGGGGGGGGGFDFCGGGGDGGGGGCFCEGGGGGGGGGG7CGGFGGGCFFCCCGFC>E30=FFF():>DDGFFFGDC:?>FGFAGGD
@M03364:276:000000000-BLYN8:1:1101:8028:9557 2:N:0:1
GGACTACCAGGGTTTCTAATCCTGTTTGCTCCCCACGCTTTCGAGCCTCAGTGTCAGTTACAGGCCAGAGAGCCGCTTTCGCCACCGGTGTTCCTCCATATATCTACGCATTTCACCGCTACACATGGAATTCCACTCTCCTCTCCTGCACTCAAGTCTACCAGTTTCCAATGCATACAATGGTTGAGCCACTGCCTTTTACACCAGACTTAATAAACCACCTGCGCTCGCTTTACGCCCAATAAATCCGG
+
CCCCCGGGGGGGGGGGGGGGGGGGGGGGGGGGGGFFEGGGGGGGGGGGGGGGGGGGGGGGGGGGGGGGGFFB@FEG7@FGGGGGGGGGGGGGDFAFGGGGGFGGGGDC7FFGEGGGGGGGCGFGFCGGF?FGGGGGGDGGGGFFC89DFFF?FGGFGGGFGGGGGEFGFG9DFGC8EFCFDF8E33=8EG6FGEFGGGGGGGGGACCCGGGFF@>=FGFGFCFEB?=9>AFFC5:845CCEFDF7@AFFDC
@M03364:276:000000000-BLYN8:1:1101:8969:9608 2:N:0:1
GGACTACCAGGGTTTCTAATCCTGTTTGCTCCCCACGCTTTCGAGCCTCAGCGTCAGTTACAGACCAGAGAGCCGCCTTCGCCACTGGTGTTCCTCCATATATCTACGCATTTCACCGCTACACATGGAATTCCACTCTCCTCTTCTGCACTCAAGTTTCCCAGTTTCCAATGACCCTCCCCGGTTGAGCCGGGGGCTTTCACATCAGACTTAAGAAACCGCCTGCGCTCGCTTTACGCCCAATAAATCCG
+
CCCCCGGGGGGGGGGGGGGGGGGGFF<FFGFGGGGGGGGGGGEFGGGFGGGGGGGGGGGGGGGGGGGGGGGGGGGGGGEGGGGGGGGGGGGGGGCAFFAFGGGGGEG@FEGGGGGGGGFEGGDDFG@EFF<FGF,,9EDFGGGDFCGGGGGGGFC8CECEFGGGDFGFFGFAEGG,@FGG6B>CFGGGGGGDEGGGGGGGGGGG6;>=CFG7:CC7@CC*5EEF()4A9).55*>47<G>C)()2:=<F99
@M03364:276:000000000-BLYN8:1:1101:12980:9609 2:N:0:1
GGACTACCAGGGTATCTAATCCTGTTCGCTACCCATGCTTTCGAGCCTCAGCGTCAGTTACAGACCAGACAGCCGCCTTCGCCACTGGTGTTCTTCCATATATCTACGCATTTCACCGCTACACATGGAGTTCCACTCTCCTCTCCTGCACTCAAGTCTCCCAGTTTCCAATGCACACAATGGTTGAGCCACTGCCTTTTACATCAGACTTAAGAAACCACCTGCGCTCGCTTTACGCCCAATAAATCCGG
+
CCCCCGGGGGGGGGGGGGGGGGGGGGGGGGGGGGGFGGGFGGGGGGGGGDECGGGGGGGGGGGGGFGGGGGGGGGGGGGGGGGGGGGGGGGGGGGGGGGGGGGGGGGGGGGGGGGGGGGEEFGGGGGDFGGGGFGGGFGGGFGFFGGGGGGGFGFGGGC3EFFF>DEGFGGFDDGGGGGCEDFGGECFFGGGD6DFGFGF?FGGFGGGGGDF7D8:*;@C5CFEFBFA>FFD<8FEFFG7AA;FGFCECG<
@M03364:276:000000000-BLYN8:1:1101:27475:9615 2:N:0:1
GGACTACCGGGGTTTCTAATCCTGTTTGCTCCCAACGCTTTCGAGCCTCAGTGTCAGTTACCGGCTAGAGAGCCGCTTTCGCCTCCGGTGTTCCTCCATATATCTACGCATTTCACCGCTACACAGGAAATTCCACTACTCTCTACCATACTCTAGCTTGCCAGTTTTGGATGCAGTTCCCAGTTTGAGCCCGGGGATTTCACATTAAACTTAACAAACCACATACGCGCGCTTTACGCCCAGTAATTCCG
+
<AC@C@,CCEGG7FBCFEGA9@FEE,;@FFA,D,C68F@F8C@6EF:@,CFCF6@<6<FE<,6@:+BCE<EF,C6:@:BFG7BE:B6@>=?=F9=?8=,EFED,CFAF77?C?55FFD:>:+,6CE,,4AEAEEFB=4D,6=8DE8@8;DF=?DCFGAD>+@9>>EAF86DDC,5,@5,533D3,5;21,@89>E>EG,ACC,2BC+=C*+=*24=**,*/4))0*3A9B>)29F9F1CEDB??C7=):*2
@M03364:276:000000000-BLYN8:1:1101:20094:9617 2:N:0:1
GGACTACTAGGGTTTCTAATCCTATTTGCTCCCCACACTTTCGAGCCTAAGCGTCAGTGATAGCCTAAGTTCTCGCCTTCGCCACTGGTGTTCTTCCATATATCTACGCATTCCACCGCTCCACATGGAATTCCAGAACTCCCTACTACACTCTAGATTAATAGTTTTTGATACAAACTCTCGTTAAGCAAAAGTCTTTCATACCAAACTTATTAATCCGCCTGCGCTCGTTTTACGCCCAGTAAATCCGG
+
CCCCCGGGFFGGGGGGGGGGGGGCGGGGGGGGGGGEFGGGGGGGGGDFAFGGGGGGGGGGGGGFFFGGGGFCFGGGGGGGGDGGGGGGGGGGGGGGGGGGGGGGGGGGGGGGGGGGGGGGGGGGGGGGFCAGGGGF9FGFGGCDE@FFGGGGGFGG9;@DA@FGGGGGGGGGGGG8==A9=FGBFFF8EG8@FC9=DEFF7@F@FGGGGGF7CFGGF9ECFGF=C?A5@AD>FGC6@(*=5A@ADFFCFDG
@M03364:276:000000000-BLYN8:1:1101:7662:9622 2:N:0:1
GGACTACTGGGGTTTCTAATCCTGTTTGCTCCCCACGCTTTCGCACCTGAGCGTCAGTCTTTGTCCAGGGGGCCGCCTTCGCCACCGGTATTCCTCCAGATCTCTACGCATTTCACCGCTACACCTGGAATTCTACCCCCCTCTACAAGACTCTAGCCTGCCAGTTTCGGATGCAGTTCCCAGGTTGAGCCCGGGGATTTCACATCCGACTTGACAGACCGCCTGCGTGCGCTTTACGCCCAGTAATTCCG
+
CCCCCGGGGGGGGGGGGGGGGGGGGGGGFGGGGGGGGGGGGGGGGGGGGFGGGGGDGGGGGGGFGGGGGGGGGGGGGGGGGGGGGFGFGGGGGGGGGGGGGGAFFGGGGFDFGGGGGGGGGGGGGGGG=FEGGGGFDGGGGGGG9FGFGGGGFGGGGCFFCG?FGGAEGGDGGGGGGGGGGGG>FF>FGGGGGDGGGGG=@FF7AF4<DDDCCFGFG4ACBGF<:F>7,<>BGDG<B:E?EB?FGGFAGF<
@M03364:276:000000000-BLYN8:1:1101:17494:9630 2:N:0:1
GGACTACAGGGGTTTCTAATCCTGTTTGCTCCCCACGCTTTCGAGCCTCAGCGTCAGTTACAGGCCAGAGAGCCGCTTTCGCCTCCGGTGTTCCTCCATATACCTACGCATTTCACCGCTACACATGGAATTCCACTCCCCTCTTCTGCACTCAAGCCTCCCAGTTTCCAATCAACTTCTTCGGTTGAGCCGAAGGCTTTCACATTAGACTTAAATGACTGCCTGCGCTCGCTTTACGCCCAATAAATCCG
+
CC-CCFF,@FGCEFCCE@EEFGEAEGFFGF9CFGGGEEGGFAFCFFGGGG<,@:BFGGDFE9<,CCFFC8,8CF@F@FGFCEG>FGGG:FEGGDCFGFF9F<;EFGGGGCDEGGGGGGGGD:=EE8FEGEGGGGCGGG,=@FEC9,3>C,DFFDF,,337DCGG<,EFAEGF,,,@7:EE,,4:>E+,,@4:93@8CFF,;2BC9:+=CF852:8+5+>,+,2>5A@>-?50CFGFF?GGGF?A47A?GG/
@M03364:276:000000000-BLYN8:1:1101:17455:9646 2:N:0:1
GGACTACCCGGGTTTCTAATCCTGTTTGCTCCCCACGCTTTCGAGCCTCAGTGTCAGTTACAGGCCAGAGAGCCGCTTTCGCCTCCGGTGTTCCTCCATATATCTACGCATTTCACCGCTACACATGGAATTCCACTCTCCTCTCCTGCACTCAAGTCTCCCAGTTTCCAATGCACACAATGGTTGAGCCACTGCCTTTTACATCAGACTTAAGAAACCACCTGCGCTCGCTTTACGCCCAATAAATCCGG
+
CCCCCGGGGGGGGGGGGGGGGGGGGGGGGGGGGGGGGGGGGGGGGGGGGGGGGGGGGGGGGGGGGGGGGGGGGGGGGGGGGGGGGGGGGGGGGGFGGGGGGGGGGGGGGGGGGGGGGGGGGGGGGGGGFFGGGGGGGGGGGGGGGGGGGGGGFFGGGGGGGGGGGGGGGGGGGGGGGGGGGGGGFGGGGGGGGFFGGGGGGGGD+?FGGFFGD;CF4DGGFG44<BFEFFFFFG@@DDGGGADFGG=5CDD
@M03364:276:000000000-BLYN8:1:1101:4241:9652 2:N:0:1
GGACTACTGGGGTTTCTAATCCTGTTTGCTCCCCACGCTTTCGAGCCTCAGTGTCAGTTACAGGCCAGAGAGCCGCTTTCGCCTCCGGTGTTCCTCCATATATCTACGCATTTCACCGCTACACATGGAATTCCACTCTCCTCTCCTGCACTCAAGTCTCCCAGTTTCCAATGCACACAATGGTTGAGCCACTGCCTTTTACATCAGACTTAAGAAACCACCTGCGCTCGCTTTACGCCCAATAAATCCGG
+
CCCCCGGGGFFFFEGGGGGGGGGGGGGGGGGGGGFGGGGGGGGGGGGGGGGGGGFGGGGGGGGGGGGGGGGDGGGGGGGGGGCGGGGGGGGGGGGGGGGGGGGGGGGGGGGGGGGGGGGGGGGGGGGGFFFGGGGGGGGGGGGGGGGGGGGGDGGGFFEFGGFGFGGGGGGGFGGGGGGGGGEGGGFGGGGGGGGCFFGGDGGGFFGGGGGGFFGF5?6EFEF=DE=>AE>EGCGEFDG7C>;FGGA?>D9
@M03364:276:000000000-BLYN8:1:1101:5393:9655 2:N:0:1
GGACTACTGGGGTTTCTAATCCTGTTTGCTCCCCACGCTTTCGTGCATGAGCGTCAGTGTTATCCCAGGGGGCTGCCTTCGCCATCGGTATTCCTCCACATCTCTACGCATTTCACTGCTACACGTGGAATTCTACCCCCCTCTGACACACTCTAGCCGTGCAGTCACCAATGCAATTCCCAGGTTAAGCCCGGGGATTTCACATCGGTCTTGCACAACCGCCTGCGCACGCTTTACGCCCAGTAATTCCG
+
CCCCCDDGFGGGGGGGGFFGGGGGEEEGGFGGFGGGEG@BFGDGFGFEFFCFGGGGGE,CFEFGFGGG7,CEGGGGFFGGGG=FFFGCF<CEGGGEGEDFF8EGGGGGGDE7?GFGGGGEFFGGG:EFG=FFFGGGDEDFECGGCEFEGGGFFDFA,36B7CF=FGGGFGG87DAFGGCCF,>FGGF9A9:578BE*:DEG79C>;54:CDGG+*;:**=5EBFFFBA;E)=DG<AFFGEG)(0:79<C7*
@M03364:276:000000000-BLYN8:1:1101:9090:9675 2:N:0:1
GGACTACACGGGTTTCTAATCCTGTTTGCTCCCCACGCTTTCGCACCTGAGCGTCAGTCTTTGTCCAGGGGGCCGCCTTCGCCACCGGTATTCCTCCAGATCTCTACGCATTTCACCGCTACACCTGGAATTCTACCCCCCTCTACAAGACTCTAGCCTGCCAGTTTCGGATGCAGTTCCCAGGTTGAGCCCGGGGATTTCCCATCCGACTTGACAGACCGCCTGCGTGCGCTTTACGCCCAGTAATTCCC
+
CCCCCGGGGGGGGGGGGGGGGGGGGGGGGGGGGGGGGGGGGGGGGGGGGGGFGGGGGGGGGGGGGGFGGEGGGGGGGGGGGGGGGCFGGGGGGGGGGGGGGGAFFGGGG>FGGGDGGGGGGGGGGGGGGGGGGGGFGGFGGDGGGGGC9,4<DGGCFFGGGGFCGGCFGGGDC>CFFCDFF;:CF?8=78FGGEGGGGDGG+<>:CD399<C*;DFGGGD=C@6:F>;(07@DG*6B0CEE:(0**16F>2
@M03364:276:000000000-BLYN8:1:1101:23448:9677 2:N:0:1
GGACTACAGGGGTTTCTAATCCTGTTTGCTCCCCACGCTTTCGAGCCTCAGCGTCAGTTACAGACCAGAGAGCCGCCTTCGCCACTGGTGTTCCTCCATATATCTACGCATTTCACCGCTACACATGGAATTCCACTCTCCTCTCCTGCACTCAAGTCTCCCAGTTTCCAATGACCCTCCCCGGTTGAGCCGGGGGCTTTCACATCAGACTTAAAGAACCGCCTGCGCTCGCTTTACGCCCAATAAATCCG
+
CCCCCGGGGGGGGGGGGGGGGFDGGGGGGGFFGGGGGGGGGGGGGGGGGGGGDGGGGGGGGGGGGGGGCGGEGGGGGGGGGGGGGGGGGGGGGFFGGGGGGCFGGGGGGGGECFGAF:FGGGGGGGGGFGGCFGGDAFFGGFFFGGGGGGGGGGGGGGAAFGGGGGGA:DGGGFFFGFF6EGGGGCCG?FDEEDGGGGGC:8CD8C8FFGGGGGF=CC<C3=:@04,52)8<55C4F?EGCB?F4DB<>F5
@M03364:276:000000000-BLYN8:1:1101:18957:9726 2:N:0:1
GGACTACTGGGGTTTCTAATCCTGTTTGCTCCCCACGCTTTCGCACCTGAGCGTCAGTCTTTGTCCAGGGGGCCGCCTTCGCCACCGGTATTCCTCCAGATCTCTACGCATTTCACCGCTACACCTGGAATTCTACCCCCCTCTACAAGACTCTAGCCTGCCAGTTTCGAATGCAGTTCCCAGGTTGAGCCCGGGGATTTCACATTAAACTTAACAAACCACCTACGCGCGCTTTACGCCCAGTAATTCCG
+
CCCCCGGGGGGGGGGGGGGGGGGGGGGGGGGGGGGGGGGGGGGGGGGG@GGGGGGGGGGDFEGGGGGGFDEGEGGGGGGGGGGGGFDEGEGGGGGGGFBFGGGGGGGGGGGGGGGGGGGGGGGGFGGGGFGGGGGG9FGGGGGGGGCF@:FGG,=C9DBDFFGGFGGGGGCFGGGFGGF,DFEEGGFFGGGDE5CECGGFGDFGF7+1:CDGGGGGDFGGAGFD3ADF@FBEDDFA60CCGE:FFGFFGG<
@M03364:276:000000000-BLYN8:1:1101:8428:9731 2:N:0:1
GGACTACAGGGGTTTCTAATCCTGTTTGCTCCCCACGCTTTCGCACCTGAGCGTCAGTCTTTGTCCAGGGGGCCGCCTTCGCCACCGGTATTCCTCCAGATCTCTACGCATTTCACCGCTACACCTGGAATTCTACCCCCCTCTACAAGACTCTAGCCTGCCAGTTTCGGATGCAGTTCCCAGGTTGAGCCCGGGGATTTCACATCCGACTTGACAGACCGCCTGCGTGCGCTTTACGCCCAGTAATTCCG
+
CCCCCGGGGGGGGGGGGGGGGGGGGGGGGGGGGGGGGGGGGGGGGGGGGGGGGGGGGGGGGGGGGGGGGGGGGGGGGGGGGGGGGGGGGGGGGGGGGGGGGGGGGGGGGGGGGGGGGGGGGGGGGFGGGGGGGGGGGGGGGGGGGGGFCFGGGGGFGGGCGFFGGGGGGG*3:FFFFFGFGGGGGGFGGGGGGGGGDGFFGGGGFGGGGGD5FGF+28C>>EFFBFFFFFFFDDG9FFGGGEF4>C72:C0
@M03364:276:000000000-BLYN8:1:1101:24129:9738 2:N:0:1
GGACTACAAGGGTATCTAATCCTGTTTGCTCCCCACGCTTTCGAGCCTCAGTGTCAGTTACAGGCCAGAGAGCCGCTTTCGCCTCCGGTGTTCCTCCATATATCTACGCATTTCACCGCTACACATGGAATTCCACTCTCCTCTCCTGCACTCAAGTCTCCCAGTTTCCAATGCACACAATGGTTTAGCCACTGCCTTTTACATCAGACTTAAGAAACCACCTGCGCTCGCTTTACGCCCAATAAATCCGG
+
BCCCCEEFAEFGGFFGGGGCFGGGGGGGGGGFFFGEGGGGGGGCFGGGGGGGGGGGGGGGGGG8FGGGFECGFFGG@@FGGGGGFDGGGCFGGFGGGGGAFGGGGGGGGDGBFGGGGGGGEE@GGGEGGGGFGGGF9@FGC9D?FFFG88@DC8ED=EDGGD8EFGGF=CC9=FFGGGGDGF?BF8DFGG9@,@DFGGCCFFC+++@CF*=7CFGGGFF@?CA@DBFEA4?)CDGFFFGGGF@F7DFEFCD
@M03364:276:000000000-BLYN8:1:1101:11345:9740 2:N:0:1
GGACTACTCGGGTTTCTAATCCTGTTTGCTCCCCACGCTTTCGAGCCTCAGTGTCAGTTACAGGCCAGAGAGCCGCTTTCGCCTCCGGTGTTCCTCCATATATCTACGCATTTCACCGCTACACATGGAATTCCACTCTCCTCTCCTGCACTCAAGTCTCCCAGTTTCCAATGCACACAATGGTTGAGCCACTGCCTTTTACATCAGACTTAAGAAACCACCTGCGCTCGCTTTACGCCCAATAAATCGGG
+
CCCC<FGG@FGGFGD<F,EFDGGGGGGGDG@F,BEFCFC@CFGC@@@@FFGFCFECAFA<6FECFC<CA@FFDFCC@FFEFE@EEFCCFE@FAF,B:?9,E?EGGA5A:=CFGA,5,8:@=:FFGGGGFGECEE;FGGGG8EEFB8>DF?FDF,8EFGG9@8D8BEGDDCFDDFGDFE=+,,6E;@?,2:DFFFC:,EFCF7FFA7*2A7<8:+785CF,3*;52*7?AFD;C5:1054*:3(;0@:?*29
@M03364:276:000000000-BLYN8:1:1101:20423:9754 2:N:0:1
GGACTACAGGGGTATCTAATCCTGTTTGCTCCCCACGCTTTCGCACCTGAGCGTCAGTCTTTGTCCAGGGGGCCGCCTTCGCCACCGGTATTCCTCCAGATCTCTACGCATTTCACCGCTACACCTGGAATTCTACCCCCCTCTACAAGACTCTAGCCTGCCAGTTTCGGATGCAGTTCCCAGGTTGAGCCCGGGGATTTCACATCCGACTTGACAGACCGCCTGCGTGCGCTTTACGCCAAGTAATTCCG
+
CCCCCGGGGGGGGGGGGGGGGGGGGGGGGGGGGGGGGGGGGGGGGGGGGGGGGGGGGGGGGGGGGGGGGGGGGGGGGGGGGGGGGGGGGGGGGGGFFGGGGGGGGGGFG?EGCGGGFGGGGGGGGGGGGFGGGGGGGGGGGGGGGGGGGFGGFGGGFGGGGGGGGGGGCE5CGGGGGGGGGGGGGDGCGGGGGGEGG>FCFFGGFGGGGGGGGGGFFGGGFGFBF:0@?EFFDDCAFBEGG:8@CFFFGG9
@M03364:276:000000000-BLYN8:1:1101:14669:9793 2:N:0:1
GGACTACCCGGGTATCTAATCCTATTTGCTCCCCACACTTTCGAGCCTAAGCGTCAGTGATAGCCTAAGTTCTCGCCTTCGCCACTGGTGTTCTTCCATATATCTACGCATTCCACCGCTCCACATGGAATTCCAGAACTCCCTACTACACTCTAGATTAATAGTTTTTGATACAAACTCTCGTTAAGCAAAAGTCTTTCATACCAAACTTATTAATCCGCCTGCGCTCGTTTTACGCCCAGTAAATCCGG
+
CCCCCGGGGGGGGGGGGGGGGGGGGGGGGGGGGGGGGGGGGGGGGGGFGFGGGGGGGGGGGGGGGGGGGGGGGGGGEGGGGGGGGGGGGGGGGGGGGGGGGGGGGGGGGGGGGGGGGGGGGGGGGGGGGGGGGFGGCFFGGFGFGGFGGGGGGGGGFEEDEGGGGGGGGGGGGGFFGGGGGGGGGGGGGGGGGGGGGCGGGGGGFGFFGC>FGGGGGGGG>CDFBE=AAFFFF4FBBDGGGFECF+8?CDC
@M03364:276:000000000-BLYN8:1:1101:6441:9806 2:N:0:1
GGACTACTGGGGTATCTAATCCTGTTTGCTCCCCACGCTTTCGAGCCTCAGTGTCAGTTACAGGCCAGAGAGCCGCTTTCGCCTCCGGTGTTCCTCCATATATCTACGCATTTCACCGCTACACATGGAATTCCACTCTCCTCTCCTGCACTCAAGTCTCCCAGTTTCCAATGCACACAATGGTTGAGCCACTGCCTTTTACATCAGACTTAAGAAACCACCTGCGCTCGCTTTACGCCCAATAAATCCGG
+
CCCCCGGGEGGGGGGGGGFGGGGGGGGGGFGGGGGGGGGGGGGFGGGGGGGGGGGGGGGGGGGGGEGGGGFGGGEGEEFGGGGGGGGGGGGGGGGGGGGGGGGGGGGGGGGGGGGDGGGGGGGG@FGGFFGGGGGGAE,EFGGGGGGGGGGGGGGGGGGGGGGGGGAGEFGGGGGGCF6FGFDDEGFGFG6DCCGGGGGGGFA9BCFG559FGDFFFCC597;)5*:?A):?G?765(:B5)//;@=?CCC
@M03364:276:000000000-BLYN8:1:1101:7160:9811 2:N:0:1
GGACTACTCGGGTTTCTAATCCTGTTTGCTCCCCACGCTTTCGCACCTGAGCGTCAGTCTTCGTCCAGGGGGCCGCCTTCGCCACCGGTATTCCTCCAGATCTCTACGCATTTCACCGCTACACCTGGAATTCTACCCCCCTCTACGAGACTCAAGCTTGCCAGTTTCAAATGCAGTTCCCAGGTTGAGCCCGGGGATTTCACATCTGACTTAACAAACCGCCTGCGTGCGCTTTACGCCCAGTAATTCCG
+
CCCCCGGGGGGGGGGGGGGGGGGGGGGGGGGGGGGGGGGGGGGGGGGGGGGGGGGGGGGGGGGGGGGGGCGGGGGGGGGGGGGGGGGGGGGGGGGGGGGGFGGGGGGGGGGGGGGGGGGGGGGFGGGGGGGGGGGGGGGGGGGGGGG>EEGGGGGGGGFFGGGGGGGGGGGGGGGGGGGGGGGGGGGGGGGGGGGGGGGGFF7FACFCFGGGG7?FGFGGBGDDF)7>1B:3DDGFFFGEG>17F>=AGG6
@M03364:276:000000000-BLYN8:1:1101:11105:9814 2:N:0:1
GGACTACTAGGGTTTCTAATCCTGTTTGCTACCCATGCTTTCGAGCCTCAGCGTCAGTTACAGACCAGACAGCCGCCTTCGCCACTGGTGTTCTTCCATATATCTACGCATTTCACCGCTACACATGGAATTCCACTCTCCTCTCCTGCACTCAAGTCTCCCAGTTTCCAATGCACACAATGGTTGAGCCACTGCCTTTTACATCAGACTTAAGAAACCACCTGCGCTCGCTTTACGCCCAATAAATCCGG
+
CCCCCGGGGGGGGGGGGGGGGGGGGGGGGGGGGGGGGGGGGGGGGGGGGGGGGGGGGGGGGGGGGGGGGGGGGGGGGGGGGGGGGGGGEFGGGGGGGGGGGGGGGGGGGGGGGGGGGGGGGGGGGGGGFFGGGGGGGGGGGGGGGGGGGGGGGGGGGGGGGGGGGGGGGGGGCFCEFGDGGGGGGGGGGFGFGGGGGFGF+@FGFDG7FGCGGGFG5?FGFCFBBBA>@EABGGGFFFBEGFBAFGFFCDD
@M03364:276:000000000-BLYN8:1:1101:14710:9818 2:N:0:1
GGACTACCGGGGTTTCTAATCCTGTTTGCTCCCCACGCTTTCGAGCCTCAGTGTCAGTTACAGGCCAGAGAGCCGCTTTCGCCTCCGGTGTTCCTCCATATATCTACGCATTTCACCGCTACACATGGAATTCCACTCTCCTCTCCTGCACTCAAGTCTCCCAGTTTCCAATGCACACAATGGTTGAGCCACTGCCTTTTACATCAGACTTAAGAAACCACCTGCGCTCGCTTTCCGCCCAATAAATCCGG
+
CCCCCGGGGGGGGGGGGGGGGGGGGGGGGGGGGGGGGGGGGGGCGGGGGGGGGGGGGGGGGGGCFGGG@CFGGGGGEGFGGGGEG?FGGGGGGGGGGGGFFFGGGGGGGGDGDGGGGGGDEGGGG8FGGGGGFGCGGFCGGGGFGGGCGGGGGDGGFG,69DGGGGGGGGGGGGGFFG8FGGGGGGFFGC:F,:CDGGGGGG,<E?F>FGF>C7:FCFFD>C;)()()0)20:C+;>?GEEF@6DFF)6/2
@M03364:276:000000000-BLYN8:1:1101:10099:9831 2:N:0:1
GGACTACTTGGGTATCTAATCCGGGTTGTTCCCCGCGCTTTCGTACATCAGCGTCAGTTACAGAGCAGAAAGTCACCTTCGCAACTGGTGTTGCTCCATATATGTACGGATTTCAACGATACACATGGAATTCCACTCTCTTCTCCTCCACTAAAGTCTCCCTGTTTCCAATGCACACAACGGTTGTGCTTCTGCCTTCTCTATCAGCCTTACGACACCACCTGCTCTCGCTTTACCCCCACTAAAGCCGG
+
-A@-,,CF,;,CB,6,C6,,,C+@+8B+,6E,E<++7+8,9,6,,6,,6,,CFFE,8,66,6@,,9EFE@F<C,,CF,,=,B,++,,6,,,8,C=BF8?9E,E,,,,,+8++5,A,9?+=+64,,4CFFF,,9,,9,47,,,,+,4@,,6>+,,8,@CFCGG,@599EFC,3,@=DD8=++@+4+5+49,,,,,7E9E,2++,2?F9*A**3**/**3**:1*(-)8=>5))**+180:B*)();>*)0:)
@M03364:276:000000000-BLYN8:1:1101:29054:9843 2:N:0:1
GGACTACAGGGGTATCTAATCCTGTTTGCTCCCCACGCTTTCGAGCCTCAGTGTCAGTTACAGGCCAGAGAGCCGCTTTCGCCTCCGGTGTTCCTCCATATATCTACGCATTTCACCGCTACACATGGAATTCCACTCTCCTCTCCTGCACTCAAGTCTCCCAGTTTCCAATGCACACAATGGTTGAGCCACTGCCTTTTACATCAGACTTAAGAACCCACCTGCGCTCGCTTTACGCCCAATAAATCCGG
+
CCCCCFGGGGGGGGGGGGGFFGFGGCFGGGGGGGGGGGGGGCGGGGGGGGGGGEEFGGGGGGFDGGGGGGFCFGGGGFGGGGGGFGGD:+FGGGGGGFFGGFFFFFGGGGDGGFFGFGGGGEGGGGDDBFDFGGGG;EE8EGGGFGGGGGCCFGGGDFGGGGDFG;,@EFA,1DE,@F>6DGGGCGF?9,D@,DCFFF9CCGFGFCD5?F>C@87@*3@EB>6@BBFEFDE;45=CF=EGGFD6CGFFGGG
@M03364:276:000000000-BLYN8:1:1101:8548:9921 2:N:0:1
GGACTACTAGGGTTTCTAATCCTGTTTGCTCCCCACGCTTTCGAGCCTCAGTGTCAGTTACAGGCCAGAGAGCCGCTTTCGCCTCCGGTGTTCCTCCATATATCTACGCATTTCACCGCTACACATGGAATTCCACTCTCCTCTCCTGCACTCAAGTCTCCCAGTTTCCAATGCACACAATGGTTGAGCCACTGCCTTTTACATCAGACTTAAGAAACCACCTGCTCTCGCTTTACGCCCCTTAAATCCGG
+
CCCCCGFGGGGGGGDGGGEGEFFFFGGGGGFG@FGGGGGGGGGGGGGGGGGGGGGGGGFCGGGFGGGGGGGFGGCF@C@FGD@FECFDCFGGFGFEFFFGGEEFD<FF7,BFFFFG<B@CGDGFFDFFEFFFFDFEGGFGEFFDFCEEEDF8FDGGGCADFGGFGF9>:@DGDDCEAGCFGG?=F6@8F86DFFFG?AFF+4;?7+2**4=B>7:FC5:55CFB=**4>DFEG4+:BFG**:>6:@+*0C9
@M03364:276:000000000-BLYN8:1:1101:17457:9937 2:N:0:1
GGACTACTCGGGTTTCTAATCCTGTTTGCTCCCCACGCTTTCGAGCCTCAGTGTCAGTTACAGGCCAGAGAGCCGCTTTCGCCTCCGGTGTTCCTCCATATATCTACGCATTTCACCGCTACACATGGAATTCCACTCTCCTCTCCTGCACTCAAGTCTCCCAGTTTCCAATGCACACAATGGTTGAGCCACTGCCTTTTACCTCAGACTTAAGAAACCACCTGCGCTCGCTTTACGCCCAATAAATCCGG
+
CCCCCGGGGGGGGGGGGGGGGGGGGGGGGGGGGGGGGGGGGGDGGGGGGDFFFGGGGGGGGGGGGEGGGGGGGGGGGEFGGGGGGGGGGGGGGGGGGGGGGGGGGGGFFEGGGGGGGGGEGGGGFGCFGGGGDGGGGGGGGGFDFGGGGGGGGGFGDFC,>FCFFEFGDDFGGGFFGGGGGGGGGGF7EGGGGGGC9FGG7:,+00;CFGGGGGG7CC>7?>A=D>B4>;D55<8CFD:EDF8FCFA?4):
@M03364:276:000000000-BLYN8:1:1101:21243:9945 2:N:0:1
GGACTAAAGGGGTATCTAATCCTGTTTGCTCCCCACGCTTTCGAGCCTCAGTGTCAGTTACAGGCCAGAGAGCCGCTTTCGCCACCGGTGTTCCTCCATATATCTACGCATTTCACCGCTACACATGGAATTCCACTCTCCTCTCCTGCACTCAAGTCTACCAGTTTCCAATGCATACAATGGTTGAGCCACTGCCTTTTACACCAGACTTAATAAACCACCTGCGCTCGCTTTACGCCCAATAAATCCGG
+
CCCCCGEEFGDGFGFFGGGGGGGGGGGGGGGACFGGGGGEGGGGGGGGFGGGFGGGGFEFGFF8DGGGGFGCGGGGD@FGGGGGGFGGFEGGGFEG<8BC<FDFFGGGGGGGGGGEGGGGFG9A9AEFGGGGGGGGGGDGGG83>B>E8F88DG8FDGG9=DFG5=,8,@CFFDFDFGGDAD?DF8@,?CCECFEGGGGGGGGGFGGFFC<+BC@9+:D55E94@AA>A?BECG>EB=EBEF@);@+)*/:
@M03364:276:000000000-BLYN8:1:1101:28890:9969 2:N:0:1
GGACTACTAGGGTTTCTAATCCTGTTTGCTCCCCACGCTTTCGAGCCTCAGCGTCAGTTACAGACCAGAGAGCCGCCTTCGCCACTGGTGTTCCTCCATATATCTACGCATTTCACCGCTACACATGGAATTCCACTCTCCTCTTCTGCACTCAAGTCTCCCAGTTTCCAATGACCCTTCCCGGTTGAGCCGGGGGCTTTCACATCAGACTTAAGAAACCGCCGGCGCTCGCTTTACGCCCAATCAATCCG
+
CCCBB@FGEFFG<<@EFFE<F<FGGGGGGGAFG@FGC7FGFEC<FDE<FGGFGGGGGGFFFGGGGGGGGGDG7FCEFGGCGGGGG8FFCF8,5EFGGGGGGG,@@<FGGGFGFGGF9C:+8>FA>FGGFFADF,,C,>DFEF8+DEG;9;888DGGGGDE9DDF<D;;A>,7=EA8=D,@8BCEEE:CEE6+7+>CC>E,:1BC+*;84928CCCCCGCG:5>(.835;EB)*1169355CE0596=9:C9
@M03364:276:000000000-BLYN8:1:1101:9542:9973 2:N:0:1
GGACTACTGGGGTTTCTAATCCTGTTCGCTACCCATGCTTTCGAGCCTCAGTGTCAGTTACAGGCCAGAGAGCCGCTTTCGCCTCCGGTGTTCCTCCATATATCTACGCATTTCACCGCTACACATGGAATTCCACTCTCCTCTCCTGCACTCAAGTCTCCCAGTTTCCAATGCACACAATGGTTGAGCCACTGCCTTTTACATCAGACTTAAGAAACCACCTGCGCTCGCTTTACGCCCAATAAATCCGG
+
CCCCCFGGGGGGGGGGGGGGGGGGGGGGGGGGFGGGGGGGGGGGGGGGGGGGGGGGGGGGGGGGGGGGGGGGGGGGGGFGGGGGGGGGGGGGGGGGGGGGGGGGGGGGGGGGGGGGGGGGGGGGGGGGFGGGFGGGGGGGGGGGGGGGGGGGEFGGGGGFFFGGGGGGGGGGGG,=EFGGGF?FDEFGGGGGGGG?FGGGFDAC6C55;FGFFGDFDG>FFGFEDBAEDFDFGCFFFDDGG>@FG=CCGDG
@M03364:276:000000000-BLYN8:1:1101:8428:9980 2:N:0:1
GGACTACACGGGTTTCTAATCCTGTTTGCTCCCCACGCTTTCGCACCTGAGCGTCAGTCTTTGTCCAGGGGGCCGCCTTCGCCACCGGTATTCCTCCAGATCTCTACGCATTTCACCGCTACACCTGGAATTCTACCCCCCTCTACAAGACTCTAGCCTGCCAGTTTCGGATGCAGTTCCCAGGTTGAGCCCGGGGATTTCACATCCGACTTGACAGACCGCCTGCGTGCGCTTTACGCCCCGTCATTCCG
+
CCCCCGGG@FGGGGGGGFGGGG,CFGGGGGGGGGGGGGGGGGGCFG@EFGGGGGGGDGGGGGGFCEFFGGGGGGGGGGGGGGGEEGGGGGGGGFFGGGGCFGGGGFGFEFGEGGGFGGGG@+EFE8FFFGF:FGCGEGGGGGGDFGG9FEGFCFGCFGGFGGFGGGGGCCC8CCEEGGGGFGGCG9>9CF6AEG>C5EGFC7C77CD339DDGC4+*0@FAD>?BFFD:@5@)9D)18E?7)(0*/7<>7*
@M03364:276:000000000-BLYN8:1:1101:14124:9983 2:N:0:1
GGACTACAAGGGTATCTAATCCTGTTTGCTCCCCACGCTTTCGAGCCTCAGCGTCAGTTACAGACCAGAGAGCCGCCTTCGCCACTGGTGTTCCTCCATATATCTACGCATTTCACCGCTACACATGGAATTCCACTCTCCTCTTCTGCACTCAAGTTTCCCAGTTTCCAATGACCCTCCCCGGTTGAGCCGGGGGCTTTCACATCAGACTTAAGAAACCGCCTGCGCTCGCTTTACGCCCAATAAATCCG
+
CCCCCGGGGGGGGGGGGGGGGFGGGGGGGGGGGGGGGGGGGGGGGGGGGGGGGGGGGGGGGGGFGGGGGCGGGGGGGGGGGGGGGGGG<BFGGGGGGGGGGGGGGGGGGGGGGGGGGGGGGGGGGGGGGGGGGGGGGGCFGFGGGGGDGGGGGGGGGGGFGGGGFFGG8=FGGGGGFGGGGEEGGC>FGGGGGGGGGGGGGGGCFFGGCDFCGFGGGGGG3EF6@FFF;>))1CFAF?GGEB?FGGFACG<
@M03364:276:000000000-BLYN8:1:1101:28524:9994 2:N:0:1
GGACTACAAGGGTATCTAATCCTGTTTGCTCCCCACGCTTTCGCACCTGAGCGTCAGTCTCTGTCCAGGGGGCTGCCTTCGCCACCGGTATTCCTCCAGATCTCTACGCATTTCACCGCTACACCTGGAATTCTACCCCCCTCTACAAGACTCTAGCCTGCCAGTTTCGGATGCAGTTCCCAGGTTGAGCCCGGGGATTTCACATCTGACTTAACAAACCGCCTGCGTGCGCTTTATGCCCAGGAATTCCG
+
9@CCCGE@ECECFFFFFGEGGGGGFGGFGEGGGC<CF:@CGGGDGG7F<6CEEGGGGGCGFGGGDF@FFCFCF+B@,C,?FFEG7AF7FE7?DAFF8,E<=94FGGGFE@?FGFDECC@@@CFE,A<EAEFGGFGEGDCGD6@=@,,>9D===BDA;FGFG8C,>DGGC++:C6@EE9,3@,,3FC,?EG8:1*>85B?,8:,4B4+++4+=D7>FFD==BC>?;A0:1)83/*96*)39663)*2<>FD*
@M03364:276:000000000-BLYN8:1:1101:19956:9997 2:N:0:1
GGACTACAGGGGTTTCTAATCCTGTTTGCTCCCCACGCTTTCGCACCTGAGCGTCAGTCTTCGTCCAGGGGGCCGCCTTCGCCACCGGCATTCCTCCAGATCTCTACGCATTTCACCGCTACACCTGGAATTCTACCCCCCTCTACAAGACTCTAGCCTGCCAGTTTCGAATGCAGTTCCCAGGTTGAGCCCGGGGATTTCACATCCGACTTGACAGACCGCCTGCGTGCGCTTTACGCCCTGTAATTCCG
+
9CCCCFCF<@@EB+BFC@C<9FA@EFFFGEFGGGGFGCFGGGEFGGGGCGGFGGGGGFGGGGFFGGGGF7@CFGFGGGGGGGGGGCF7+>=?<FGFGFGE,AEGF9FGGCGCFGFD9+>CEEFGGGGGGCA:;FFGGF>CCDGGGGF,>FFFGG9A,DE8FFGGAFGGC@F?GGFCGGGGGGGG:BFCFCGF=ECG5:C6FCFF60;5*1/1;CF>C4A:35>118678EFFC3DDF6C>C),/?*9:F7*
@M03364:276:000000000-BLYN8:1:1101:18248:9998 2:N:0:1
GGACTACTGGGGTTTCTAATCCTGTTTGCTCCCCACGCTTTCGCACCTGAGCGTCAGTCTTTGTCCAGGGGGCCGCCTTCGCCACCGGTATTCCTCCAGATCTCTACGCATTTCACCGCTACACCTGGAATTCTACCCCCCTCTACAAGACTCTAGCTGACCAGTTTCAAATGCAGTTCCCAAGTTAAGCTCGGGGATTTCACATCTGCCTTAATCAACCGCCTGCGTGCGCTTTACGCCCAGTAATTCCG
+
CCCCCGGGGGGGGGGGGFFGFFGGEDGGGGGGGGGGGGGGGGGDCFGGFGGGGGGGGEFGGGGGGGGDDFDFGGGGGGGGGGGGGFGGGCGFGGGGGA<FGGGGGDGGGGGGGGGGGGGGGGGGEFGGGGGGGGGGGGDFGCGGGGDFFGGGGGGGFGG,>DFGGG9DACFGGGGE@CFGGGGGGGGG??,DEGGGCCF68@FFFGF:+*0:CDFG>=GGEGA@?FFF(85>DGGFBBGGGFBFF:@2DC*
@M03364:276:000000000-BLYN8:1:1101:9079:10012 2:N:0:1
GGACTACCGGGGTTTCTAATCCTATTTGCTCCCCACACTTTCGAGCCTAAGCGTCAGTGATAGCCTAAGTTCTCGCCTTCGCCACTGGTGTTCTTCCATATATCTACGCATTCCACCGCTCCCCATGGAATTCCAGAACTCCCTACTACACTCTAGATTAATAGTTTTTGATACAAACTCTCGTTAAGCAAAAGTCTTTCATACCAAACTTATTAATCCGCCTGCGCTCGTTTTACGCCCAGTAAATCCGG
+
CCCCC@EGGGGGGGGGGGCFGGGGGGGGGGGGGGGGGFGCGCDGGGGGFFDGGGGGGGGGDFAFGGGGGGGGGGGCG7F,@CBFDGFGGGCCC<ECEEFEFFGA@AFGGGGEGGG?F=+8C@+8@=FFFEGGGGGDECGGEDDDCGGFGGG8D9DAEGD;BFFAFFEFG6+@F99E9,=8@@@DFCECFGGGG6>,@CE,C7:CFGFGGC>FDFF9C;E55794<:)*0)0)1/=3:9E@EA.:+;=C85:
@M03364:276:000000000-BLYN8:1:1101:20547:10012 2:N:0:1
GGACTACAGGGGTATCTAATCCTGTTTGCTCCCCACGCTTTCGCACCTGAGCGTCAGTCTTTGTCCAGGGGGCCGCCTTCGCCACCGGTATTCCTCCAGATCTCTACGCATTTCACCGCTACACCTGGAATTCTCCCCCCCTCTACAAGACTCTAGCTGACCAGTTTCAAATGCAGTTCCCAAGTTAAGCTCGGGGATTTCACATCTGACTTAATCAACCGCCTGCGTGCGCTTTACGCCCAGTAATTCCG
+
CCCCCGGGGGGGGGGGGGGGGGGGGGGGGGGGGGGEGGGGGGGGGGGGGGGGGGGGGGGGGGGGGGGGGGGGGGGGGGGGGGGGGFGGGGFGGFGGGGGGGFGFGGEFGEEGGGGGGGGGGGGGGGGGGGGGGGFGGGGGGGGGGGGGCCFGGGCFGGGGCFGFFGGGGDDCCFGGGGFF6FCFEFFECFFGGGCEGGGF78C>FGGGGGFGGGGFGFFGDE>?@F>FDF>@DGC:FBDCE>17CGFFGGC
@M03364:276:000000000-BLYN8:1:1101:8920:10015 2:N:0:1
GGACTACAAGGGTTTCTAATCCTGTTTGCTCCCCACGCTTTCGAGCCTCAGTGTCAGTTACAGGCCAGAGAGCCGCTTTCGCCTCCGGTGTTCCTCCATATATCTACGCATTTCACCGCTACACATGGAGTTCCACTGTCCTCTTCTGCACTCAAGTCTCCCAGTTTCCAATGCACTTCTTCGGTTGAGCCGAAGGCTTTCACATTAGACTTAAAAGACCGCCTGCGCTCGCTTTACGCCCAATAAATCCG
+
CCCCCGGGGGGGCGGGGGGGGGGGGGGGGGGGGGGGGGGGGGGGGGGGGGGGGGGGGGGGGGGGGGGGGGGGGGGGGGGGGGGGGGGGCFGGGGGCGGGGGGGGGGGGGGGGGGGGGDDGFGGGGGGGGGGGGGGGGGGGGGGGGGGFFEFGD?FGFGDEAFGGGGFGGGGGGGGGGGGGGGFEGCEFCGCEEEGEGGGDGGGGFCF>FGGGGFFFDGG?EGEF=6>DFFFFGDGEF@DEGFFFCFFEFF7
@M03364:276:000000000-BLYN8:1:1101:9153:10017 2:N:0:1
GGACTACCAGGGTTTCTAATCCTGTTTGCTCCCCACGCTTTCGAGCCTCAGTGTCAGTTACAGGCCAGAGAGCCGCTTTCGCCTCCGGTGTTCCTCCATATATCTACGCATTTCACCGCTACACATGGAATTCCACTATCCTCTCCTGCACTCAAGTCTCCCAGTTTCCAATGCACACAATGGTTGAGCCACTGCCTTTTACATCAGACTTAAGAAACCACCTGCGCTCGCTTTACGCCCAATAAATCCGG
+
C@CCCGGFFGGGGGGGG<FDCFFGGGGGGGGCGGGCFGGGGGGGFGGDFCFFGGGGGFGGGGGEFGGGGG8@6E@FCEGGGGFFGFGGGGG=FGFGGGGGGGFGGFFGGGCEFF,<AE@=+@EAFFCEEEFGGEGGG,4?BFFF8>DFG8EF8D@FDDCGA>=,A;EDADCFFGAA9DE+=EFGGEFG9,,,,3@:CCFF=CF@F7*3@F97<5=FC5D7?79):5)35?;/8F8@52:*A)/=CDFE<D9
@M03364:276:000000000-BLYN8:1:1101:28328:10022 2:N:0:1
GGACTACAAGGGTTTCTAATCCTATTTGCTCCCCACACTTTCGAGCCTAAGCGTCAGTGATAGCCTAAGTTCTCGCCTTCGCCACTGGTGTTCTTGCATATATCTACGCATTTCACCGCTACACATGGAATTCCACTCTCCTCTCCTGCACTCAAGTCTCCCAGTTTCCAATGCACACAATGGTTGATCCACTGCCTTTTACATCAGACTTAAGAAACCACCTGCGCTCGCTGTACGCCCAATAAATCCGG
+
CCCCCGG<CFFGGFEFG@F<,FF9FFFCFD<FC,CFGGDFFF7,E,@FGFFD@FCGEGC9FF<FFGGG,,C,CFFE@GGGGGGGGGFCEFFCEFF,6AFFFGG<EBEE==?BF<5<FCFGE7AF@=,4BFEA;,4AEE,E,EEFEF9B=FGGG8EEEDF,>FF,,87,=@DD?EG=D,33@9,6,+@,,@DDFFF8=DEG7+,+4+2++522+++59?:CF>A8:*89):?E*;D6?2B@E8:;F7>?8))
@M03364:276:000000000-BLYN8:1:1101:15214:10025 2:N:0:1
GGACTACTCGGGTTTCTAATCCTGTTTGCTCCCCACGCTTTCGCACCTGAGCGTCAGTCTTTGTCCAGGGGGCCGCCTTCGCCACCGGTATTCCTCCAGATCTCTACGCATTTCACCGCTACACCTGGAATTCTACCCCCCTCTACAAGACTCTAGCCTGCCAGTTTCGGATGCAGTTCCCAGGTTGAGCCCGGGGATTTCACATCTGACTTAATCAACCGCCTGCGTGCGCTTTACGCCCAGTAATTCCG
+
CCCCCGGGGGGGFFGGGGGGGGGGGGGGGGGGGGGGGGGGGGGGGGGGCFFGGGGGGFGGGGGGGGGGGGGGGGGGGGGGGGGGGGGGGGGGGGGGGGGGGGGGGGGGGGGGGGGGGGGGGGGGGGGGGGGGGGGGGGGGGGGGFGGGGGGDGGGGG6FGGGGGGGGFGCEGEGGGGGGGGGGGGFFGGGGGDGGGCCGGGGFGCGGGGGFFGFFFFCFFEGF@FFFF?BB@GGGFFFGGGFFFGGFBGGC
@M03364:276:000000000-BLYN8:1:1101:26625:10060 2:N:0:1
GGACTACTGGGGTATCTAATCCTGTTTGCTCCCCACGCTTTCGCACCTGAGCGTCAGTCTTTGTCCAGGGGGCCGCCTTCGCCACCGGTATTCCTCCAGATCTCTACGCATTTCACCGCTACACCTGGAATTCTACCCCCCTCTACAAGACTCTAGCCTGCCAGTTTCGGATGCAGTTCCCAGGTTGAGCCCGGGGAGTTCACATCCGACTTGACAGACCGCCTGCGTGCGCTTGACGCCCAGTAATTCCG
+
CCCCCFGGGFFDGEGAGGGGGGGGGGGGGFGGGGGCFGGG8EFGGF7<CFGGEFGGE<FGGGGGFGGGGD@FGGGGGGGGGGGGGGEEFGFFGGGAEGFDFGCFECGCFEGGCEFGFEGGGG?FGFGGGF9FFGGGGGFGG8EFFGGCDCFFDGGAFFDGGFFGEFE9EE>ECDAFFFGGGGG5FGFE9C6D5CEE**3*;:F78>*>37DG7FGCDFGGDGF??F,<:DDEDG*2?BECEF:FCC44DF*
@M03364:276:000000000-BLYN8:1:1101:3513:10083 2:N:0:1
GGACTACTTGGGTTTCTAATCCTGTTTGCTACCCATGCTGTCGAGCCTCAGCGTCAGGTACAGACCAGACAGCCGCCTTCGCCACTGGTGTTCTTCCATATATCTACGCATGTCACGGCTACACATGGAGTTCCACGGTCCTCTTCTGCACTCAAGTGTCCCAGTTTCCGATGCACTTCTTCGGTTGAGCCGAAGGCTTTCACATCAGACTTAAGAAACCGCCCGCGCTCGCTTGCCGCCCAATAAATCCG
+
BCCC,,CF<FGGB@66C<,C<F,;;FCFFGFFGCE,;CE,6;C,CE:@,;,;+FEE7,6CCCCEF<E@C,CE<FGC:@:AFG74BB,@EEC:F<>E9,5C<F,9EGFAFEC,9C,C,,+@+B4F,A,?,9A,AFE,+8@?EEC+4,,@,,>DF?E,:,6@>@8E8,@D@C88@E8=,@=DD,D86@E,4D6EEG+5@::C>CCCAFD5*95B7+D+:*4,3>4((855(8=EDF*(03C8>:(;6C*):*)
@M03364:276:000000000-BLYN8:1:1101:4821:10085 2:N:0:1
GGACTACTCGGGTTTCTAATCCTGTTTGCTCCCCACGCTTTCGAGCCTCAGTGTCAGTTACAGGCCAGAGAGCCGCTTTCGCCTCCGGTGTTCCTCCATATATCTACGCATTTCACCGCTACACATGGAATTCCACTCTCCTCTCCTGCACTCAAGTCTCCCAGTTTCCAATGCACACAATGGTTGAGCCACTGCCTTTTACATCAGACTTAAGAAACCACCTGCGCTCGCTTTACGCCCAATAAATCCGG
+
CCCCCGGGFGGGGDFGGGGGGGGGGGGGGGGGGGGGDGGGGGGFFGGGGGGFGGGGGGGGGGGGGGGGGGGEFGCGGGGD@FGGGGGEGGGFFGFFGGGFGGGGGGGGGGGGGGGGGGGGGGGGGCGGFGGGGGGG,@DFF,8DGC9DFGGGGFGGDFGGGCFGEGGDCE=FGGGGGGGGGGGGGE6FGG,<CFDGDFGGGGGGF:5CDC?DD=7=7F@FFEFFDEF>)84AFCCEB2BEG)(;7DFEF)2
@M03364:276:000000000-BLYN8:1:1101:12484:10103 2:N:0:1
GGACTACAGGGGTTTCTAATCCTGTTTGCTCCCCACGCTTTCGAGCCTCAGTGTCAGTTACAGGCCAGAGAGCCGCTTTCGCCTCCGGTGTTCCTCCATATATCTACGCATTTCACCGCTACACATGGAATTCCACTCTCCTCTTCTGCACTCAAGTCTCCCAGTTTCCAATGACCCTCCCCGGTTGAGCCGGGGGCTTTCACATCAGACTTAAGAAACCGCCTGCGCTCGCTTTACGCCCAATAAATCCG
+
CCCCCGGGGGGGGGGGGGGGGGGGGGGGGGGGGGGGGGGGGGGGGGGGGGGDGGGGGGGGGGGGGGGGGGGGGGGGGGGGGGGFFGGGGGGGGGGGGGGGGGGGGGGGGGGDGGGDGGGGGGGGGGGGGGGGGGGGBEFGGGGDGGCFGGGGGGG?DFBDGGGGADGGFGCEG;=FFFGDGDGGGGCEFGG5C5:EGGGGGDFFFG7CGGGCD7+C@9EGAED?;;9D:;>EDFG<F1C:EB:@GG46>F<
@M03364:276:000000000-BLYN8:1:1101:12941:10117 2:N:0:1
GGACTACTCGGGTTTCTAATCCTGTTTGCTCCCCACGCTTTCGAGCCTCAGTGTCAGTTACAGGCCAGAGAGCCGCTTTCGCCTCCGGTGTTCCTCCATATATCTACGCATTTCACCGCTACACATGGAATTCCACTCTCCTCTCCTGCACTCAAGTCTCCCAGTTTCCAATGCACACACTGGTTGAGCCACTGCCTTTTACATCAGACTTAAGAAACCACCTGCGCTCGCTTTACGCCCAATAAATCCGG
+
CCCCCGGFGGGGGGGGGGGGGGGGGGGGGGGGGGGGGGGGGGGDFGGGGGGGGGGGGGGFGGGGGGGGGGGGGGGGEGGGGGGGGFGGGGGGGGGGGFFGGGGGGGGGGGGGGGGGGCGGGGGGGEGGFFGGGGGGGGFGFGGGGGG?FGGGGGGGFGFEGGGGGGGGGGGGGFGGFGG+DFGGFEEFGGGG6,@CFFBF7=,?AD5>CF9C:<@FDCFGFD>B:D=EFFB)?F:>?>GGGFFFDGFEC5C
@M03364:276:000000000-BLYN8:1:1101:18059:10121 2:N:0:1
GGACTACTAGGGTTTCTAATCCTGTTTGCTCCCCACGCTTTCGAGCCTCAGCGTCAGTTACAGACCAGAGAGCCGCCTTCGCCACTGGTGTTCCTCCATATATCTACGCATTTCACCGCTACACATGGAATTCCACTCTCCTCTCCTGCACTCAAGTCTCCCAGTTTCCAATGCACACAATGGTTGAGCCACTGCCTTTTACATCAGACTTAAGAAACCACCTGCGCCCGCTTTCCGCCCAATAAATCCGG
+
BC@CCGF9@FG@6CEFFCFCFGGG-C,EFG<,6@C@CCEGC@C@CFCF8FEFEGGEBF<FDGGEEFGGFGGGG@EGGEECFG@FG8A,CF=:?,E9FCFCGG99@@EBC?:,ECFFEGGEEGGFED?FFG,EFGD,@FAEFGGFDDG?EGDF,,@DEDF=CDG=8DEGGFD9?FGGAFG6EFG>>CFDGG6F?C9DCFGGFFGGFGGGD9+5==77CD,@?43)):2*0*):C?+8?@GGDF@AFGAE4DC
@M03364:276:000000000-BLYN8:1:1101:15109:10129 2:N:0:1
GGACTACAGGGGTTTCTAATCCTGTTTGCTCCCCACGCTTTCGCACCTGAGCGTCAGTCTTTGTCCAGGGGGCCGCCTTCGCCACCGGTATTCCTCCAGATCTCTACGCATTTCACCGCTACACCTGGAATTCTACCCCCCTCTACAAGACTCTAGCCTGCCAGTTTCGGATGCAGTTCCCAGGTTGAGCCCGGGGATTTCACATCCGACTTGACAGACCGCCTGCGTTCGCTTTACGCCCAGTAATTCCG
+
CCCCCGGGGGGGEGGGGGGGGGGGGGGGGGGGGGGGGGGGGGGGGGGGFGGGGGGGGFGGGGGGGGGGGGGGGGGGGGGGGGGGGGGGGGGGGGGGGGGGGGGGGGGGGGGGGGGGGGGGGGGGGGGGGGGGFGGGGGGGGGGGGGGGGGGGGGGGGFGGGGGGGGGGGGCEDFGFGGGGGGGFGGGGGGGGGGGGEGGGGGGGFGGGGGG3:FGGDFGGEGF<BF>@(77>CFGBF<EGG>?FG7@2CF9
@M03364:276:000000000-BLYN8:1:1101:19734:10130 2:N:0:1
GGACTACAGGGGTATCTAATCCTGTTTGCTCCCCACGCTTTCGAGCCTCAGTGTCAGTTACAGGCCAGAGAGCCGCTTTCGCCACCGGTGTTCCTCCATATATCTACGCATTTCACCGCTACACATGGAATTCCACTCTCCTCTCCTGCACTCAAGTCTACCAGTTTCCAATGCATACAATGGTTAGCCACTGCCTTTTACATCAGACTTAAGAAACCACCTGCGCTCGCTTTACGCCCAATAAATCCGG
+
CCCCCGGGGGGGDGGGGGGGGGGGGGGGGGGGGGGGGGGGGGGGGGGGCEGGGGGGGGGGGGGGGGGGGGGGGGGGGGGGGGGGEGGGGDGGGGGGGGGGGGGGGGGG7?FGGGGGGGDEFFGGGGGGGGGGGFGGGGFEGGCFG8DGCEGGGGGFGGFDGGGGGGGG=EFDFFFGGGGGGFGFGFFEFGGGGFGGAFGGGGGGFGGG2BFDFGFCFGGGFG@BFFFFFDEF4:F@FBGGGFEF>DFEGC
@M03364:276:000000000-BLYN8:1:1101:28775:10131 2:N:0:1
GGACTACTGGGGTATCTAATCCTGTTTGCTCCCCACGCTTTCGAGCCTCAGCGTCAGTTACAGACCAGAGAGCCGCCTTCGCCACTGGTGTTCCTCCATATATCTACGCATTTCACCGCTACACATGGAATTCCACTCTCCTCTCCTGCACTCAAGTCTCCCAGTTTCCAATGCACACAATGGTTGAGCCACTGCCTTTTACATCAGACTTAAGAAACCACCTGCGCTCGCTTTACGCCCAATAAATCCGG
+
CCCCCGFFGGFGEFEGGEFGGFGGGGGFDFCEDGCFF:FGGCEGGGDGGGF8FFEDCFFGGGGGGFFGG8CF7FGGEGGGG@B:?FGGFGGGFEE9AEAFAG9,EFGGGG8CEFFCFEG=B4ED9:EGGGCFGGGF989?FDC@FFGGGGDFCGFDD=,>FFGDFCDE,>FGCFGFFD8D8D8BBEFC,,8:@F9EC@,4?CE@A>*ACFGFG88:9CFGF59=4?A>4AEFGD>>EFGGGA@4:F+);<C
@M03364:276:000000000-BLYN8:1:1101:2746:10134 2:N:0:1
GGACTACTGGGGTTTCTAATCCTGTTTGCTCCCCACGCTTTCGAGCCTCAGTGTCAGTTACAGGCCAGAGAGCCGCTTTCGCCTCCGGTGTTCCTCCATATATCTACGCATTTCACCGCTACACATGGAATTCCACTCTCCTCTCCTGCACTCAAGTCTCCCAGTTTCCAATGCACACAATGGTTGAGCCACTGCCTTTTACATCAGACTTAAGAAACCACCTGCGCTCGCTTTACGCCCAATAAATCCGG
+
CCCCCGGGGFGGGGGGGGGGGGGGGGGGGGGGGGGGGGGGGGGGFGGGGGGGGGGGGGGGGGGGGGGDGGGEGGGGGGFGEGGGG?FGGGGGGGGGGGGGGGGGGFGGGGGGGGGGGGGG7FGGGGGGFFGGGFFGGGGGGGGGGGGFGGFGGGGGGGGCFGGFFGGGGFGGGDFDFGGFDF8DFECFGGGGGGGGGFGGGFFGFGD>FGB72=+2CFE5:CF:2B4576AEDCCC4>:BG>DFGGFFGG8
@M03364:276:000000000-BLYN8:1:1101:28318:10157 2:N:0:1
GGACTACTGGGGTTTCTAATCCTGTTTGCTCCCCACGCTTTCGCACCTGAGCGTCAGTTACAGACCAGAGAGCCGCCTTCGCCACTGGTGTTCCTCCATATATCTACGCATTTCACCGCTACACATGGAATTCCACTCTCCTCTCCTGCACTCAAGTCTCCCAGTTTCCAATGCACACAATGGTTGAGCCACTGACTTTTACATCAGACTTAAGAAACCACCTGCGCTCGCTTTACGCCCAATAAATCCGG
+
CCCCCGGGGGGGGGGGGGGGGGGGGGGGGGGFGGFGGGGFGGGDFGGGGFCFGGGGGGGGGGGGGGGGGCEGGGGGDGGGGEECFF@CGDF,@<EF8?FG?FFGGEAF::FGGGGGGGGGGGGGGGGGGFFFG,4CEFDGGFFDFGC8EFCCFD=@@AFFGG8@ADFF:ECDDEEFDGGFGFFGFE@?F@EF6@,@FGGG+*@9+=9DGF5+<8F+97,4:C*.)/5A9);555:6)6*=5F@FC+8<47)
@M03364:276:000000000-BLYN8:1:1101:2651:10167 2:N:0:1
GGATACAGGGGTTTCTAATCCTGTTTGCTCCCCACGCTTTCGCACCTGAGCGTCAGTCTTTGTCCAGGGGGCCGCCTTCGCCACCGGTATTCCTCCAGATCTCTACGCATTTCACCGCTACACCTGGAATTCTACCCCCCTCTACAAGACTCTAGCCTGCCAGTTTCGGATGCAGTTCCCAGGTTGAGCCCGGGGATTTCCCATCCGACTTGACAGACCGCCTGCGTGCGCTTTACGCCCCGTCATTCCGT
+
CCCCCFCCGGGFFFFFF9CCF9E;EFEC<,ECF?@F@@CG,8BCFGGGCFEFGFGCGEFGGGGFF,@EFCEEEECFEF9=BF7FFFE@:=FCBA4EF<FF?,=,4<<F7+=F,,AFCC=++,AEFDFDFFF,C,8A,D>F+6@+DF=,DEDCFF@9@EFC@78D>,,*:*@8,,7@==:D7E*47,17?EF:C5**2?CC+202=555CCD7;*12;*=587<2:33@6@FE39FA)2:C*88)*0*.22*
@M03364:276:000000000-BLYN8:1:1101:11432:10173 2:N:0:1
GGACTACTAGGGTTTCTAATCCTGTTTGCTCCCCACGCTTTCGAGCCTCAGTGTCAGTTACAGGCCAGAGAGCCGCTTTCGCCTCCGGTGTTCCTCCATATATCTACGCATTTCACCGCTACACATGGAATTCCACTCTCCTCTCCTGCACTCAAGTCTCCCAGTTTCCAATGCACACAATGGTTGAGCCACTGCCTTTTCCATCAGACTTAAAGAACCACCTGCGCTCGCTTTACGCCCAATAAATCCGG
+
CCCCCGGGFGGGGGGGGGGFFDGGGGGGGGGGGGGGGGGGGGGGGGGGGGGGGGGGGGGGGGGGGGGGGGGGGGGGGGGFGGGGGGGGGGGGGGGGGGGGGGGGGGEFGGGGGFAGGGGGGGGGGGGGGGGGGGGGG@9EFGGGGGGGGGGGFGDFE,EDED,DFGGGDFFGGGGGGGGC9DGGDEFCEE,5CCGGGFGF2;C9ACF5;9DFGF@DGDF>>7A2>?A*)388CFCEEDDGGA3)>78?*72
@M03364:276:000000000-BLYN8:1:1101:21550:10175 2:N:0:1
GGACTACTCGGGTATCTAATCCTGTTTGCTCCCCACGCTTTCGAGCCTCAGTGTCAGTTACAGGCCAGAGAGCCGCTTTCGCCACCGGTGTTCCTCCATATATCTACGCATTTCACCGCTACACATGGAATTCCACTCTCCTCTCCTGCACTCAAGTCTACCAGTTTCCAATGCATACAATGGTTGAGCCACTGCCTTTTACACCAGACTTAATAAACCACCTGCGCTCGCTTTACGCCCAATAAATCCGG
+
CCCCCGGGGGGGGGGGGGGGGGGGGGGGGGGGGGGGGGGGGGGGGGGGGGGGGGGGGGGGGGGGGGGGGGGGGGGGGGGGGGGGGGGGGGGGGGGGGGGGGGGGGGGGGGGGGGGGGGGDCFGGGGGGGGGGGGGGGGEGDGGGGGGGGGGGGGGGGGGFGFDEE,EEFDGGGGGGGFGGGGGGGGFGGFDGGFF?<ECACGGGA7*?C5@>CFFFFGD75E4==9>DA4??GGC=EFGECF@FDGFE<C9
@M03364:276:000000000-BLYN8:1:1101:28263:10192 2:N:0:1
GGACTACTGGGGTTTCTAATCCTGTTTGCTACCCATGCTTTCGAGCCTCAGCTTCAGTTACAGACCAGACAGCCGCCTTCGCCACTGGTGTTCTTCCATATATCTACGCATTTCACCGCTACACATGGAGTTCCACTGTCCTCTTCTGCACTCAAGTTTCCCAGTTTCCACTGCACTTCTTCGGTTGAGCCGAAGGCTTTCACATTAGACTTAAAAGACCTCCTTCGCTCGCTTTACGCCCAATAAATCCG
+
CCCCCGGGF@FCCFEGF9CFF,6EFFFFD<FCC;CFGFFGGFCGFC7FFGGG,,;@FFGGGF@C<DFFCCFGF,C7@FGGFGGG7EGEGFFC@FGFGGGGGFE?@AFGDGCFF9FF?F@@FFFGFFFGGDFGCFGGGGFGFCBFA;EFGG,=8>E,@@FDFFFC4E9>=D,6@FGGG8FEDGGDEGGFFCG++6>8,,>@FGF?CCDGDCCFGFFD7D6C*AF5*4:*);*:D540=9:*:?2?4:B?76)
@M03364:276:000000000-BLYN8:1:1101:22058:10210 2:N:0:1
GGACTACCGGGGTATCTAATCCGGTTTGCTCCCCACGCTTTCGAGCCTCAGTGTCAGTTACTGGCCAGAGAGCCGCTTTCGTCTCCGGTGTGCCTCCATATATCTACGCCTGTCACCGCTACACATGGATTTCCACTCTTCCCTCCTGCTCTCAAGTCTCCCAGTTTCCAATGCACACACTGGTTGAGCTACTGCCTTTTACATCAGACTTAAGAAACCACCTGCGCTCGCTTTACGCCCATTAAATCTGG
+
@@A<A8EEE76@6,@,<FF<C6+@@FB;C,C,,B6CF+,@CFG,E7@EE,6C,EFGGD,,,<<C<F,6,C<,6EFF@=7AB6B<,56+>+B,5CE=,9CFE9;?;5,47+<49,95??++C:,,,8,,,5CFF9BF;FE,4,6=,@=8D,,3,,,,3,@E93D8@;CDA==>F,==,5++5@?FGGF69,,4<:;DCGCCC8B<F7**;;+++=@899,AAE97:>26(/?85*+95?CEC)/A++:?+;;
@M03364:276:000000000-BLYN8:1:1101:24202:10214 2:N:0:1
GGACTACACGGGTTTCTAATCCTGTTTGCTCCCCACGCTTTCGCACCTGAGCGTCAGTCTTCGTCCAGGGGGCCGCCTTCGCCACCGGTATTCCTCCAGATCTCTACGCATTTCACCGCTACACCTGGAATTCTACCCCCCTCTACAGGACTCTAGCCTGCCAGTTTCGGATTCAATTCCCAGGTTGAGCCCGAGGATTTCCCATCCGCCTTGCTAGCCCGCCTGCGTGCGCTTTACGCCCATTAATTCCG
+
CCCCCGGGGGDFFCFGGDFFGEFGFGG@EGACFCEFDCFDGFGB@FEDEEFGEEGGGGGGGGCFGGGGFE:FF7F7=?FC7F7C:FGGGGGGGGGGG,8FC=EGGGGGGEGGE,@EEFC8FEF,3ADFAFFFFFD=D8+@+@EFGF,,,5+3>3>,,BFF@C?,FFC,533>*65,,572>?,1??66CC?CE*:55C991++;@FGC**2:**++3**28C3(4),7-.5)/7CAF6E5*)(/*0/5:70
@M03364:276:000000000-BLYN8:1:1101:21793:10236 2:N:0:1
GGACTACTGGGGTATCTAATCCTGTTTGCTCCCCACGCTTTCGAGCCTCAGTGTCAGTTACAGGCCAGAGAGCCGCTTTCGCCTCCGGTGTTCCTCCATATATCTACGCCTTTCACCGCTACACATGGAATTCCACTCTCCTCTCCTGCACTCAAGTCTCCCAGTTTCCAATGCACACAATGGTTGAGCCACTGCCTTTTACATCAGACTTAATAAACCACCTGCGCTCGCTTTACGCCCAATAAATCCGG
+
CCCCCFGGFFFGEGCF9EGFDGGDGGGGGGGGGGGGGGGGGGGGGGGGGGGGGGGGGGGGGGDG8C@FFFCCGGGE7CFFG,BCFGDEEGCGGGGGFFGA@?EGCGGGC+BCFGGGGGGGGFFFG8FGFFGFAFDFC8BFF=,?DGG8@DF8?FD=DDDFGGFG,CD;ECD,=DE==DE+=E?=EE,AFG8C?FGGGGGGFFG9>8;9*42+D+?C8C:,9CF=:>=ADE>/*:7>?9EGGFFFGC+)2)9
@M03364:276:000000000-BLYN8:1:1101:27182:10260 2:N:0:1
GGACTACCGGGGTTTCTAATCCTATTTGCTCCCCACACTTTCGAGCCTAAGCGTCAGTGATAGCCTAAGTTCTCGCCTTCGCCACTGGTGTTCTTCCATATATCTACGCATTCCACCGCTCCACATGGAATTCCAGAACTCCCTACTACACTCTAGATTAATAGTTTTTGATACAAACTCTCGTTAAGCAAAAGTCTTTCATACCAAACTTATTAATCCGCCTGCGCTCGTTTTACGCCCAGTAAATCCGG
+
CCCCCFDFGEGE+@BFFG,C<EC@FCCFFFGGFCGC:BDFAFEGG7@A<CC@FEGCFGGGE9E9FAEFGGGFFGGGGGGGGGGGGGGGEGFGFGGGGGGFGG=<EECGGGGEFFDG8FG8@=:FFEGGDEGDA?AD4EDFGGGGFGFDECEC@AGGGGF,CEFGGGGFC68EDF8DFGGGECEBFG?;AEFCFGCCE,>CDFCGAG*CCFGFC9FGG7C59*354A)9>D?;FGGFF(14=)(+;1;5DDD
@M03364:276:000000000-BLYN8:1:1101:13166:10271 2:N:0:1
GGACTACTGGGGTTTCTAATCCTGTTTGCTCCCCACGCTTTCGAGCCTCAGTGTCAGTTACAGGCCAGAGAGCCGCTTTCGCCACCGGTGTTCCTCCATATATCTACGCATTTCACCGCTACACATGGAATTCCACTCTCCTCTCCTGCACTCAAGTCTACCAGTTTCCAATGCATACAATGGTTGAGCCACTGCCTTTTACACCAGACTTAATAAACCACCTGCGCTCGCTTTACGCCCAATAAATCCGG
+
CCCCCGGGGGGGGGGGGGGGGGGGGGGGGGGGGGGGGGGGGGGGGGGGGGGGGGGGGGGGGGGGGGGGGGGGGGGGGGGGGGGGGGGGGGGGGGGGGGGGGGGGGGGGGGGGGGGGGGGGGEGGGGGGGGGGGGGGGGGGGGGGGGGGGGGGGGGGGGGGGFEGFGGGGGGGGGFGGGGGGGGGGGGGGGGGGGGGGGGGCFGGAGGGGGGGGGGGGGGGFDFEFBBFFAEFCG==BDCEEFFAGFFFDCD
@M03364:276:000000000-BLYN8:1:1101:23856:10280 2:N:0:1
GGACTACCAGGGTATCTAATCCTGTTTGCTCCCCACGCTTTCGAGCCTCAGCGTCAGTTACAGACCAGAGAGCCGCCTTCGCCACTGGTGTTCCTCCATATATCTACGCATTTCACCGCTACACATGGAATTCCACTCTCCTCTTCTGCACTCAAGTTCCCCAGTTTCCAATGACCCTCCCCGGTTAAGCCGGGGGCTTTCACATCAGACTTAAGAAACCGCCTGCGCTCGCTTTACGCCCAATAAATCCG
+
CCCCCGGGGGGGGGGGGGGGGGGGGGGGGGGGGGGGGGGGGGGGGGGGGGGGGGGGGGGGGGGGGGGGFGFGGGGGGGGGGGGGGGGGGGGGGGGGGGGGGGEFGGGGGDGGGGGGGGGGGGGGGGGGGGGGGGFGGGGGGGGGGGGGGGGGGGGGGGGGGGGGGGGGGGGGGGGGGGGGGGEGGG>GGGGG>EGGGEGFGGGGFGCFGGFDGFFGGGGGFGFDDF039BBFDFFAF?GCEDF><F?D=C9
@M03364:276:000000000-BLYN8:1:1101:26737:10290 2:N:0:1
GGACTACTCGGGTTTCTAATCCTGTTTGCTCCCCACGCTTTCGAGCCTCAGTGTCAGTTACAGGCCAGAGCGCCGCTTTCGCCTCCGGTGTTCCTCCATATATCTACGCATTTCACCGCTACACATGGAATTCCACTCTCCTCTCCTGCACTCAAGTCTCCCAGTTTCCAATGCACACAATGGTTGAGCCACTGCCTTTTACATCAGACTTAAGAAACCACCTGCGCTCGCTTTACTCCCAATAAATCCGT
+
CCCCCDFGGGGGG;7FG,CFFGGGGGFFGGGF8FEGEEFGGGGF<FFGGFFFGFFFEEEFGGGGGGGG8F,@FEFEGCGF,FEFGCFC=FFG<FEFFGGGGGGGGCFGCFEGGGFGG:BECEDE=F9E8,E,?F==>8EGGGGFGGGDDFGGG88@DEDDFDE>>FD98@,>DFC=DGCDGG,;F>,@ED:DFFCGGF>FCFADF7527>5+5=DG*;6?FEF7BB2824564919+9:;C45F*2ACGG*
@M03364:276:000000000-BLYN8:1:1101:10213:10312 2:N:0:1
GGACTACTCGGGTTTCTAATCCTGTTTGCTCCCCACGCTTTCGAGCCTCAGTGTCAGTTACAGGCCAGAGAGCCGCTTTCGCCTCCGGTGTTCCTCCATATATCTACGCATTTCACCGCTACACATGGAATTCCACTCTCCTCTCCTGCACTCAAGTCTCCCAGTTTCCAATGCACCCAATGGTTGAGCAACTGCCTTTTACATCAGACTTAAGAAACAACCTGCGCTCGCTCTACGCCCAATAAACACGG
+
CCCBCAEGGGGDFGGGGFGEGFCFGGEFFGGGGGGGCEFGGGGFGGEGFEDFGGGGGGGFGGCFGGFFGG@FGCFFEEGGGDFGGGDEGGGGGFGGGGGCFDEE=FC?+,8B<,EFEFGGCFFDFGGCFD?EAE@FDGFGFGGFGGFG@=E8888=FG,,BF8>BEGGGG,,@89D,+++@B8==B?1@4,DFFD,6,72++,?B>C*;DC+:+=<>C,4A5?>D>9*:6B>*2+95@EDE:3FD+*)/7)
@M03364:276:000000000-BLYN8:1:1101:10371:10318 2:N:0:1
GGACTACACGGGTTTCTAATCCTGTTTGCTCCCCACGCTTTCGAGCCTCAGTGTCAGTTACAGGCCAGAGAGCCGCTTTCGCCTCCGGTGTTCCTCCATATATCTACGCATTTCACCGCTACACATGGAATTCCACTCTCCTCTCCTGCACTCAAGTCTCCCAGTTTCCAATGCACACAATGGTTGAGCCACTGCCTTTTACATCAGACTTAAGAAACCACCTGCGCTCGCTTTACGCCCAATAAATCCGG
+
CCCCCGGGGGGGGGGGGGGGGGGGGGGGGGGGGGGGGGGGGGGGGGGGGGGGGGGGGGGGGGGGGGGGGGGGGGGGEGGGGGGGGGGGGGGGGGGGGGGGGFGGGGGGGGGGGGGGGGGEGGGGGGGGFFFGFGGGGGGGGGGGGGGGGGGGGGFGGGEFGGGGGGGGGGGFGGGFGGDGGGGGGGGGGGGF7DGGGGGFFGGG68?*;9+=DDFGCFGG5CFFFFFA=EFE4FGFFFGGGA@AFGFF<GC
@M03364:276:000000000-BLYN8:1:1101:2689:10336 2:N:0:1
GGACTACTCGGGTATCTAATCCTATTTGCTCCCCACACTTTCGAGCCTAAGCTTCAGTTATAGCCTAAGTTCCCGCCTTCGCCACTGGTGTTCTTCCATATATCTACGCATTCCACCGCTCCACATGGAATTCCAGAACTCCCTACTACACTCTATATCAATAGTTTTTTAGACAAACTCTCTTTAAGCAACAGTCTTTACTACCAAACTTATTAATCCGCCTGCGCGCGGGTTACGCCCAATAAATCCGG
+
CCC<B,C@F-6@F+6CF,<E,CD,C<@,C,;ED;FFEEGFFC:,6@C@8FGC,C6EFE<<,6C,C<EFFAC,,CFE:BBFECFFG<C,FGCFG<EGE<E,C@FE=F?FFGCF9F@EFEGEDEGGG8,4EFGGG9;=,4,,C,@6,=DEACCFE4E,,,,7@E8,C@FA++3,6@3,6,,,,,,,8,@6@9D,1=3,,@92+?,+*=;902++;=@+=+31*:?=@BF*:4)):/7;>0CGC5@F*;+)6))
@M03364:276:000000000-BLYN8:1:1101:20625:10358 2:N:0:1
GGACTACTAGGGTTTCTAATCCTGTTTGCTCCCCACGCTTTCGAGCCTCAGTGTCAGTTACAGGCCAGAGAGCCGCTTTCGCCTCCGGTGTTCCTCCATATATCTACGCATTTCACCGCTACACATGGAATTCCACTCTCCTCTCCTGCACTCAAGTCTCCCAGTTTCCAATGCACACAATGGTTGAGCCACTGCCTTTTACATCAGACTTAAGAAACCACCTGCGCTCGCTTTACGCCCAATAAATCCGG
+
CCCCCGGGGGGGGGGGGFFFGGGGGGGGGGGGGGGDGGCGGGGGGGGGGGGGGGGGFGGGGGGGGGGFFGGGGGGGGGGGGGGGGFGGGGGGGGGGGGGGGGGGFGGGEGGGGGGFCFEGGGGGGGGGGGGGGFGEDFFGGGGGGFGGGGGGGGGGECEGCDCFGGGGGGGGFGGGGGGGGDFGGGFFGFGGGGFGGGGGGGGFFGFCDCFGGFCGGGCFFCF=B>AEFFEEDGGFF2B7:8;FFFFE>C<
@M03364:276:000000000-BLYN8:1:1101:10106:10366 2:N:0:1
GGACTACTAGGGTTTCTAATCCTGTTTGCTACCCACGCTTTCGCGCTTTAGCGTCAGTAACTGTCCAGTAAGCTGGCTTCCCCATCGGCATTCCTACAAATATCTACGAATTTCACCTCTACACTTTGAGTTCCGCTTACCTCTCCAGTACTCTAGGCATACAGTTTCCAACGCAATACAGAGTTGAGCCCTGCATTTCCACATCAGACTCAGATAACTCCCTAGACGCGCTTTACGCCCACTAAAACCGG
+
CCCCCFFGGCCF<@FCFF9FEG<,CFCEF96C,CCC@:@FFGE,+@+B,C<FFCEG7EF,CEFFFFD@F9EFECD@7F@9EFFFG,BF77>FFGA,B<<F9E,,@EC=F,AFG,C,,9:DBAFD;9,,,4A9=ECCCB8<=8DDFG,9,,C=,,8,,6==EF8BC,>EFGFFCE8@8,,3,7,33E,@E@+6,=E9:E,22+,3;<77+5+;**2+5C,,3;**1*:54@95/216:(:CE)()*01;17)
@M03364:276:000000000-BLYN8:1:1101:24557:10380 2:N:0:1
GGACTACTAGGGTTTCTAATCCTGTTTGCTCCCCACGCTTTCGAGCCTCAGTGTCAGTTACAGGCCAGAGAGCCGCTTTCGCCTCCGGTGTTCCTCCATATATCTACGCATTTCACCGCTACACATGGAATTCCACTCTCCTCTCCTGCACTCAAGTCTCCCAGTTTCCAATGCACACAATGGTTGAGCCACTGCCTTTTACATCAGACTTAAGAAACCACCTGCGCTCGCTTTACGCCCAATAAATCCGG
+
CCCCCGGGGGGGGGGGGGGGGGGGGGGGGGGGGGGGGGGGGGGF8FGGGGGGGGGGGGGGGGGGGGGGGGGGGGDGGGGGGGGGGGDEFFFGGGGGGGGGGFGGGGGGGGGGGGGGGGGGGGGGGGGGGGGGFFCF;EDFGDEDGFGGFFGG88=FGGGGGGGGDFGGA9DFEGGGAF8DCCFGGDGFDFGGFFGGGFGGGGGGFGCGGFCGC>F7?F8CF*94:>BFAF>6CFGED?GGG>@AC76?<C9
@M03364:276:000000000-BLYN8:1:1101:2707:10388 2:N:0:1
GGACTACAAGGGTTTCTAATCCTGTTTGCTCCCCACGCTTTCGCACCTGAGCGTCAGTCTTCGTCCAGGGGGCCGCCTTCGCCACCGGTATTCCTCCAGATCTCTACGCATTTCACCGCTACACCTGGAATTCTACCCCCCTCTACGAGACTCAAGCTTGCCAGTTTCAAATGCAGTTCCCAGGTTGAGCCCGGGGATTTCACATCTGACTTAACAAACCGCCTGCGTGCGCTTTACGCCCAGTAATTCCG
+
CCCCCGGGGGGGGGGGGGGGGGGGGGGGGGFGGGGEGGGFGGGCGGGGCFGGGGGGGFGF@@EFGGGGGEEEGGGGGGGGGDGGEGEGGDFGGGGGGFGGGGFGGGGGGGGGGGGGGDGGGGGGFGGGGGGGGCFG>D=CEGGGFGFGC:EGFCFG9FDFFFFGGGFA7@AEGGGFGFG79>EGFGGG?EGFGGGGGGGGFCGGF*+7+;:FG=FFF4CEB5>D6F;7,7BEGGD2=:CCGF?FGG6.?F9
@M03364:276:000000000-BLYN8:1:1101:2964:10402 2:N:0:1
GGACTACAGGGGTTTCTAATCCTGTTTGCTCCCCACGCTTTCGCACCTGAGCGTCAGTCTTTGTCCAGGGGGCCGCCTTCGCCACCGGTATTCCTCCAGATCTCTACGCATTTCACCGCTACACCTGGAATTCTACCCCCCTCTACAAGACTCTAGCCTGCCAGTTTCGAATGCAGTTCCCAGGTTGAGCCCGGGGATTTCACATCCGACTTGACAGACCGCCTGCGTGCGCTTTACGCCCAGTAATTCCG
+
CCCCCGGGGGGGGGGGGGGGGGGGGGGGGGGGGGGGGGGGGGGGGGGGGGGGGGGGDCFGGGGGGGGGG7@FGGGGGGGGGGGGGGEGGEGGGGGGGGCFFFGGGGGGGC@FGGGFGGDGGGGGFGGGD<FGGGGDDD8CGGGGGGGGGFCFGGGGGGECFFEFGGGGEFCGGGGGGGG7F?FGF?8?FFGFEEGGGEGGGFDGFCCGCCDCD7C7=48C)CDFFF>@0>DFGGG)@:GGCDF?F7*:GG*
@M03364:276:000000000-BLYN8:1:1101:8839:10403 2:N:0:1
GGACTACCAGGGTTTCTAATCCTGTTTGCTCCCCACGCTTTCGCACCTGAGCGTCAGTCTTTGTCCAGGGGGCCGCCTTCGCCACCGGTATTCCTCCAGATCTCTACGCATTTCACCGCTACACCTGGAATTCTACCCCCCTCTACGAGACTCTAGCCTGCCAGTTTCGGATGCAGTTCCCAGGTTGAGCCCGGGGATTTCACATCCGACTTGACAGACCGCCTGCGTGCGCTTTACGCCCAGTAATTCCG
+
CCCCCGGGGGGGGGGGGGGGGGGGGGGGGGGGGGGGGGGGGGGGGGGGGGGGGGGGGFFGGGGGGGGGGGGGGGGGGGGGGGGGGGGGGGGGGGGGGGGGGGGGGFGGGGGGGGGGGGGGGGGGGGGGGGGGGGGGGGGGGGGGGGGGDGCDGGGDGFFEGGGGGGGGGGGGGGGC<FEFGGGGGGFDCFFGECGE=*CFCGGGFGFDDGGDF>FFGFFGFGFFFFFFFFF@373:F?GCEFF:FDB9GGF
@M03364:276:000000000-BLYN8:1:1101:21137:10423 2:N:0:1
GGACTACCGGGGTTTCTAATCCTGTTTGCTCCCCACGCTTTCGAGCCTCAGCGTCAGTTACAGACCAGAGAGCCGCCTTCGCCACTGGTGTTCCTCCATATATCTACGCATTTCACCGCTACACATGGAATTCCACTCTCCTCTCCTGCACTCAAGTCTCCCAGTTTCCAATGCACACAATGGTTGAGCCACTGCCTTTTACATCAGACTTAAGAAACCACCTGCGCTCGCTTTACGCCCAATAAATCCGG
+
CCCCCFEGGGGGGGGFGGGGGGGGGGGGGGGGGGGGGGGGGGGGGGGGGGFFGGDGGAEGGGGGGGGGGGGGGGGGGGGGGGGGGGGGGGGGGGFGGGGGGGGGGGGGGEGGGGFGGGGEGGGGGGGGEFGGGGGGGGGGGGGGGGGGGGGGGGGGFGGFGGGGGGGGD9FGGF8DGGG?CFGGGGGGFFFGGFGGGGGGGGGFFFGFGGGGGGGGGGGGFEF==?>D2:>AGGGEF0EGGF@FGF=C639
@M03364:276:000000000-BLYN8:1:1101:3702:10430 2:N:0:1
GGACTACCGGGGTATCTAATCCTGTTTGCTCCCCACGCTTTCGAGCCTCAGCGTCAGTTACAGACCAGAGAGCCGCCTTCGCCACTGGTGTTCCTCCATATATCTACGCATTTCACCGCTACACATGGAATTCCACTCTCCTCTTCTGCACTCAAGTCTCCCAGTTTCCAATGACCCTCCCCGGTTGAGCCGGGGGCTTTCACATCAGACTTAAGAAACCGCCTGCGCTCGCTTTACGCCCAATAAATCCG
+
CCCCCGGFCFECF@FFGGFAFFCEFCGFFFADFGF+@FC7FGCCGGGGGG@DGGBFFEGFGGGFGDFGFFGEGFGG7FGFFF:FEGFFFGGGG<@EFEA5EFGG,FEFEEDEGGGGGGGG7FCDE,CEAAFC,CFGEGG88,,?>C,7;=D=@DDFD9;D6=8FFCAFDCFCDDDF88D:E6C>C68EDF8@**>CGE,,0=<:@F7*;DFGF>>DGGGG)5;(6)3>9EF3C*<<6(;E5:07FG=2C*1
@M03364:276:000000000-BLYN8:1:1101:15566:10430 2:N:0:1
GGACTACAGGGGTTTCTAATCCTGTTTGCTCCCCACGCTTTCGAGCCTCAGCGTCAGTTACAGACCAGAGAGCCGCCTTCGCCACTGGTGTTCCTCCATATATCTACGCATTTCACCGCTACACATGGAGTTCCACTGTCCTCTTCTGCACTCAAGTTTCCCAGTTTCCGATGCACTTCTTCGGTTGAGCCGAAGGCTTTCACATCAGACTTAAGAAACCGCCTGCGCTCGCTTTACGCCCAATAAATCCG
+
CCCCCGGGGGGGGGGGGGGGGGGGGGGGGGGGGGGGGGGGGGGFEGGGFCEFGGGDGGGGGFGGGFGGGG8@FFGGGGGFFGFCGGGGGGGGGGGGGGGGGD,<EGGGDGEGFGGGGGGGGGGGGGGGGGGFCFGGGGGGGGGG9>AEFGG88FFGGFGGFGGDFGGGGEEEGGADFGFF8EF>FDG6CFEGG>EDEG??FGFFAGGG>D7CF+=:C>CFDGFFB89B@BDBGGGEFDGGGF05CGF?FF<
@M03364:276:000000000-BLYN8:1:1101:10958:10432 2:N:0:1
GGACTACTGGGGTATCTAATCCTGTTTGCTCCCCACGCTTTCGCACCTGAGCGTCAGTCTTTGTCCAGGGGGCCGCCTTCGCCACCGGTATTCCTCCAGATCTCTACGCATTTCACCGCTACACCTGGAATTCTACCCCCCTCTACAAGACTCTAGCTGACCAGTTTCAAATGCAGTTCCCAAGTTAAGCTCGGGGATTTCACATCTGACTTAATCAACCGCCTGCGTGCGCTTTACGCCCAGTAATTCCG
+
CCCCCGGGGGGGGGGGGGGGGGGGGGGGGGGGGGGGGGGGGGGGGGGGGGGGGGGGGGGFGGGGGGGGGDGGGGGGGGGGGGGGGGGGGGGGFGGFGGGGGGDGFGGGGGFGGGGGGGGGGGGGGGGGDGGGGGGGGGDGGGGGGFGGGGGGGGGGGGGGGGGGGGGGGGGGGGGGGGGFGGGGGGGGGFGGGCGGGGGGGGGGFGGGGGGGG7CGGGF6=ED01F9B63;DCDC<FBCG=B?FFGFFDGF
@M03364:276:000000000-BLYN8:1:1101:22703:10439 2:N:0:1
GGACTACAGGGGTTTCTAATCCTGTTTGCTCCCCACGCTTTCGCACCTGAGCGTCAGTCTTTGTCCAGGGGGCCGCCTTCGCCACCGGTATTCCTCCACATCTCTACGCATTTCACCGCTACACGTGGAATTCTACCCCCCTCTACGAGACTCTAGCTGACCAGTCTTGAATGCAGTTCCCAGGTTAAGCCCGGGGATTTCACATCCAACTTAATCAACCGCCTGCGTGCGCTTTACGCCCAGTAATTCCC
+
CCCCCGGGGGGGFGGGGGGGGGGGGGGGGGGGFGGGGGGGGGGGGGGGGGGGGGGGGGDGGGGGGGGGGGGGGGGGGGGGGGGGGGGGEGGGGFGGGFGGGGGDEFGGGGGGGFGGGGGGGGFGGDGGEGGGGGGGGGGGGGGGGGGGGGGGGGGGFFFFGGGGGGFGGDEGGFGGGGGDGGGGGGGGGCCDEG5CEGC9DGG==FD44CFGGCFGGGGC>E31=F6>?FEFGGGF?BG8C@B67CFBCG*
@M03364:276:000000000-BLYN8:1:1101:15454:10442 2:N:0:1
GGACTACTCGGGTATCTAATCCTGTTTGCTCCCCACGCTTTCGAGCCTCAGTGTCAGTTACAGGCCAGAGAGCCGCTTTCGCCTCCGGTGTTCCTCCATATATCTACGCATTTCACCGCTACACATGGAATTCCACTCTCCTCTCCTGCACTCAAGTCTCCCAGTTTCCAATGCACACAATGGTTGAGCCACTGCCTTTTACATCAGACTTAAGAAACCACCTGCGCTCGCTTTACGCCCAATAAATCCGG
+
CCCCCGGGGGGGGGGGGGGGGGGGGGGGGGGGGGGGGGGGGGGGGGGGGGGCGGGGGGGGGGGGGGGGGGGGGGGGDGGGGGGFGGGGFGGGGGGGGGGGGGGGGGGGGGGGGGGGGGGGGGGGFGGGGGGGGGGGFGFGFGGGBE=FGGGGGGGGFA;;EFGGG99ECAGFGGGGGGGF8BFGGGGGGGGGF?FGGGGGGGGFFG;59;CGGCDFFG:CFGF2<?44>?4)?FFE>@EE5ADFFC63*)2
@M03364:276:000000000-BLYN8:1:1101:6373:10473 2:N:0:1
GGACTACAGGGGTTTCTAATCCTGTTTGCTCCCCACGCTTTCGCACCTCAGTGTCAGTATCAGTCCAGGTAGTCGCCTTCGCCACTGGTGTTACTTCCTATATCTACGCATTTCACCGCTACACAGGAAATTCCACTACCCTCTACCATACTCTAGCTTGCAAGTTTTGGATGCAGTTCCCAGGTTGAGCCCGGGGATTTCACATTCAACTTAACAAACCACCTACGCGCGCTTTACGCCCAGTAATTCCG
+
@9@CCGGGGFGDFFGCGGGGEEF9CEGGGGGECCF@FEGGGGG7FFCFFGGGGFE@FFGGEGFE@FCF6CFEFEGGGEDGFEGGGFF@CEF:,CE,CBFFFFGGC??FE::?EEFFGEEECEFFGFFFG<F;;<E:AF8EGF60EFA@6,@9DFBDFGCCC,,>F@@E@B8F?FGDAA,E@>88=E?88F?+@6BCEDDEF@:9FG++?+CFFGFG8F5*6EE446</55?DC*/)168EEB02777CC>*
@M03364:276:000000000-BLYN8:1:1101:20467:10485 2:N:0:1
GGGCTACTAGGGTTTCTAATCCTGTTTGCTCTCCACGCTTTCGCACCTCAGTGTCAGTATCAGTCCAGGTAGTCGCCTTCGCCACTGGTGTTCCTTCCTATCTCTACGCATTCCACCGCTACCTCGGAAATTCCACTACCCTCTACCATACTCTAGCTTGCCGGTTTTAGGTGCAGTTCCAAGGCGGAGCCCGGCGACTCGACGATCAACTTAACAAACAACCTACTCGAGCTTGACGACCTGCAGTTCCG
+
---6,,,6,6C-,,,=,,,C;,,C;@,EFDE,F,,,6C,@6668,6+,C<,EFF<,E,;,,,6;6,CFFG,B6EF+C@:A,,F,C<FG6E,45C9<FE,?9A,EEFF,+,4?,,9:47++++9,,+@:++,9AE;,,4@4E,>=DE>8;,4?ECCD=,>BC8+3++++,3,763@==,6=,,@+++3+4C5EGD**4*4***=))2C46C4+0;7+****)2).(;)/())))**,;1*/*)4)**9:>**
@M03364:276:000000000-BLYN8:1:1101:13927:10489 2:N:0:1
GGACTACACGGGTATCTAATCCTGTTTGCTCCCCACGCTTTCGAGCCTCAGTGTCAGTTACAGGCCAGAGAGCCGCTTTCGCCTCCGGTGTTCCTCCATATATCTACGCATTTCACCGCTACACATGGAATTCCACTCTCCTCTCCTGCACTCAAGTCTCCCAGTTTCCAATGCACACAATGGTTGAGCCACTGCCTTTTACATCAGACTTAAGAAACCACCTGCGCCCGCTTTACGCCCAATAAATCCGG
+
CCCCCGGGGGGGGGGGGGGGGGGGGGGGGGGFGGGGGGGGGGGGGGGGGGGGGGGGGGGGGGGGGGGDFGGGGGGGGGGGGGGGGGGGGGGGGGGGGGGGGGGGGGGGGGGGGGGGGGGD:FGGGGGGGGGGGGGGGGGFGGG?8EGGGGGGGGGEFGGGGGGGGGGGGGGGGGGGGGGDCDFGGGFFFF?CGGGGGGGGDFC7=2?FGGFC8@DGGG>FFEF0<D94(0659DCE>=>CE>@FGGCEFGC
@M03364:276:000000000-BLYN8:1:1101:4893:10493 2:N:0:1
GGACTACTGGGGTATCTAATCCTGTTTGCTCCCCACGCTTTCGAGCCTCAGTGTCAGTTACAGGCCAGAGAGCCGCTTTCGCCTCCGGTGTTCCTCCATATATCTACGCATTTCACCGCTACACATGGAATTCCACTCTCCTCTCCTGCACTCAAGTCTCCCAGTTTCCAATGCACACAATGGTTGAGCCACTGCCTTTTACATCAGACTTAAGAAACCACCTGCGCTCGCTTTACGCCCAATAAATCCGG
+
CCCCCGGGGGGGGGGGGGGGGGGGGGGGGGGGGGGGGGGGGGGGGGGGGGGGGGGGGGGGGGGGGGGGGGGGGGGG>FFGGGGGFGGGGGGGGGGGFGGGGGFGGGGG7FGGGGGGGGGGGGGG@FGFF=FGGGGGFGECFGGGG8FFGGGGGGC9CFFFGGGGGGGGGFCEFCFFGFD?EGCD;E8CGFG?CDFGGCGCFGGFFCG>>79FC+<CDGGGFGFFFFFFFFF:CC+9A9E8733ACF6?*:C
@M03364:276:000000000-BLYN8:1:1101:6334:10495 2:N:0:1
GGACTACAAGGGTATCTAATCCTGTTTGCTCCCCACGCTTTCGAGCCTCAGTGTCAGTTACAGGCCAGAGAGCCGCTTTCGCCTCCGGTGTTCCTCCATATATCTACGCATTTCACCGCTACACATGGAATTCCACTCTCCTCTCCTGCACTCAAGTCTCCCAGTTTCCAATGCACACAATGGTTGAGCCACTGCCTTTTACATCAGACTTAAGAAACCACCTGCGCTCGCTTTACGCCCAATAAATCCGG
+
CCCCCGGGGGGDFGFGGGGGGGGGGGGGGGGGGGGGGGGGFGGGFGGGFGGGFGGGGGFGGGFCFFEDFFFEGFGGCGGGEGGGGGG7@FGGGGGGGGGGGGGG=FGGGGGCFFGGFGGGE@FGGEGFFGCFGGFGGFGGGGGGGG9>EDFFFFCFFGGGGGGGFGGGGGFGGGFAEGDGGF@DDGFGGGCFFFGFFGGGCFC7@CG5CGFG8FDFGF6,9AA=BFA*595AGGFEF>E@EA@6C787>G:
@M03364:276:000000000-BLYN8:1:1101:17558:10520 2:N:0:1
GGACTACTGGGGTATCTAATCCTGTTTGCTCCCCACGCTTTCGCACCTGAGCGTCAGTCTTCGTCCAGGGGGCCGCCTTCGCCACCGGTATTCCTCCAGATCTCTACGCATTTCACCGCTACACCTGGAATTCTACCCCCCTCTACGAGACTCAAGCTTGCCAGTTTCAAATGCAGTTCCCAGGTTGAGCCCGGGGATTTCACATCTGACTTAACAAACCGCCTGCGTGCGCTTTACGCCCAGTAATTCCG
+
CCCCCGGGGGGGGDGGGGGGGGGGGFGGGGFGGGGEGGGGGGGGCGGGGGFGGGGGGGGGGGFGGGGGGGGGGGGGGGGGGGGGGGGEFGGGGFGFFCGGEG9EFGGFDEGCDGAFGECECFFGFFGFGGGGGGGGGGFCBEGGGGG8EEGDGDGGCF9@FCFFFC,E:EDGGGCGFF,>,?DEFD:7?CCDE**:=EGGGGGFFD7:7+;FGGFGF:5C5=:@<F>E?DE37>FAFBGG*51):792D*2
@M03364:276:000000000-BLYN8:1:1101:11616:10545 2:N:0:1
GGACTACCAGGGTTTCTAATCCTGTTTGCTCCCCACGCTTTCGCACCTGAGCGTCAGTCTTTGTCCAGGGGGCCGCCTTCGCCACCGGTATTCCTCCAGATCTCTACGCATTTCACCGCTACACCTGGAATTCTACCCCCCTCTACAAGACTCTAGCCTGCCAGTTTCGGATGCAGTTCCCAGGTTGAGCCCGGGGATTTCACATTCAACTTAACAAACCACCTACGCGCGCTTTACGCCCCGTAATTCCC
+
C@CCCGGGGGGEFFEGGGGGGGCGFAEFFFGGGGEGGGCFFGGGDGGGDEEGGGGEEFGGGFFFGGGFFED@FGGGGEEGGGGGGGGDGCFFGGGGGGG<AFDGFEGGGGGGGGFGGEGG@FGGGDEE=FFGFGGGGDFGGEG8EFCF9@FFGGGEGG9@FG6CF=EEEE5*;DGAFCGGGGG>7,=CEGGGEEEGEGCFCFGGA@G7:>7:*:?7:8FFAC>;EFDA9B>3)19-@(;?E)405*.6FG*
@M03364:276:000000000-BLYN8:1:1101:8229:10548 2:N:0:1
GGACTACTCGGGTATCTAATCCTATTTGCTCCCCACACTTTCGAGCCTAAGCGTCAGTGATAGCCTAAGTTCTCGCCTTCGCCACTGGTGTTCTTCCATATATCTACGCATTCCACCGCTCCACATGGAATTCCAGAACTCCCTACTACACTCTAGATTAATAGTTTTTGATACAAACTCTCGTTAAGCAAAAGTCTTTCATACCAAACTTATTAATCCGCCTGCGCTCGTTTTACGCCCAGTAAATCCGG
+
CCCCCDFFDGGGGGFFGGF<EGFGGGGGFGCEDCFGGDGFGCBFFGGFFGGGGGGGGGGGGFG,CEGGGFFFGGD>+FC9DGG:FDFGCFCFC<EFCGGGGGD9BFFGGGGGG9EFGED+>@=ABAFFF<FG9<AFACEF,=88BFFDGGG8FFGGA=D,6CFFFECFEGGGDCCG9F98D8>DD=FFGG==8,3=DCF7@9,=*=6+9C8FC+9+=BF*9C@8CE2*:*5*77+*/2:@565+:FFF*))
@M03364:276:000000000-BLYN8:1:1101:18713:10574 2:N:0:1
GGACTACTCGGGTTTCTAATCCTGTTTGCTCCCCACGCTTTCGAGCCTCAGTGTCAGTTACAGGCCAGAGAGCCGCTTTCGCCTCCGGTGTTCCTCCATATATCTACGCATTTCACCGCTACACATGGAATTCCACTCTCCTCTCCTGCACTCAAGTCTCCCAGTTTCCAATGCACACAATGGTTGAGCCACTGCCTTTTACATCAGACTTAAGAAACCACCTGCGCTCGCTTTACGCCCAATAAATCCGG
+
CCCCCFGGFGGGGGGGGEGGGGFGGGGGGGGGEFGGGGGFGGGGGGGGGGGGGGGFFGGGGE<8FFGGGFGEFGGGGGGGGGFEGGGG@FGGGGGGGGGGGGGGGAFGDGGGGGGGGEEGGGGFGGGGGGGEFFGGDGGGGGD9FGFGDEGGCGGGGFFGGF=8AFDGGGGGGGGEDFG@DF?FFGFG7DE6,,EFGGGG?CGG>+;DGGFFF7CGDFGDFEF=DBBB)8AEGG=:BDGGG31);@A?GGD
@M03364:276:000000000-BLYN8:1:1101:23961:10596 2:N:0:1
GGGCTACCGGGGTTTCTAATCCTGTTTGCTCCCCACGCTTTCGAGCCTCAGTGTCAGTTACAGGCCAGAGAGCCGCTTTCGCCTCCGGTGTTCCTCCATATATCTACGCATTTCACCGCTACACATGGAATTCCACTCTCCTCTCCTGCACTCAAGTCTCCCAGTTTCCAATGCACACAATGGTTGAGCCACTGCCTTTTACATCAGACTTAAGAAACCACCTGCGCTCGCTTTACGCCCAATAAATCCGG
+
CC9CCGGGGGGGGGGGFGGGGGGGGGGGGGGGGGGGGGGGGGGGGGGGGGGGGGGGGGGGGGGGGGGGGGGGGGGGGGGGGGDGGGGGGGGGGGGGGGGGGFGGGFGFCFGGGGGGGGGGGGGGFGGFFFFFGGCEFGGGFCFF?FGGGD8DDFD9EGFFDEFF,EFGFGC9DGGGGFCCCE6E;>GFE7DE6D9CFCEGGFFGFGG>74=>FC8C*;<CAGF5BDFFFFF4CCDEB;BC53=4777?CD>
@M03364:276:000000000-BLYN8:1:1101:21006:10608 2:N:0:1
GGACTACCCGGGTTTCTAATCCTGTTTGCTCCCCACGCTTTCGAGCCTCAGCGTCAGTTACAGACCAGAGAGCCGCCTTCGCCACTGGTGTTCCTCCATATATCTACGCATTTCACCGCTACACATGGAATTCCACTCTCCTCTTCTGCACTCAAGTCTCCCAGTTTCCAATGCACACAATGGTTGAGCCACTGCCTTTTACATCAGACTTAAGAAACCACCTGCGCTCGCTTTACGCCCAATAAATCCGG
+
CCCCCGGD,FGGGGGGGGGGGGGGGGGGGGGGGGGCFGGGGGG@FGGGGGGGGGGGGGFEFGGEGGGGG?EGGDFGGGGGGGGGGGGGGFGGGGGGGGGGGAFGGFGGGGGGGGGGGGGGGGGGGGGGGGGGGDGGGGFGGGGGAFDFEGGFGGGGFFGFGGEGG9EGEFGFDGG8,A+=DF8DE+@,,>3D7CFFGGGGGGGCA732*3?CC8@CDFGGFE9))39)(/55DDDEBDGD=5(/>F6);7:
@M03364:276:000000000-BLYN8:1:1101:6088:10639 2:N:0:1
GGACTACAGGGGTTTCTAATCCTGTTTGCTCCCCACGCTTTCGCACCTGAGCGTCAGTCTTTGTCCAGGGGGCCGCCTTCGCCACCGGTATTCCTCCAGATCTCTACGCATTTCACCGCTACACCTGGAATTCTACCCCCCTCTACAAGACTCTAGCCTGCCAGTTTCGGATGCAGTTCCCAGGTTGAGCCCGGGGATTTCACATCCGACTTGACAGACCGCCTGCGTGCGCTTTACGCCCAGTAATTCCG
+
CCCCCGGGGGGGGGGGGFGGGGGGGGGGGGGGGGGGGGGGGGGGGGGGGGFGGGGGGGGGGGGGGGFGGGGGGGGGGGGGGGGGGGGGGGGGGGGGGGGGGGGFGFGGGGGGGGGGGGGGGGGGGGGGFFGGGGGGGGGGGGGGEGG93:DGGGGGGGGGGGFGGGGGGGCGGGGGFFFFGCGGGGGFFFFGGC>ECGGFGGGGFFFDCDGGGGGGGFGGDCD6(<9B?D>>CCC<?1CEC53?7:@AGG9
@M03364:276:000000000-BLYN8:1:1101:26032:10643 2:N:0:1
GGACTACTAGGGTTTCTAATCCTATTTGCTCCCCACACTTTCGAGCCTAAGCGTCAGTGATAGCCTAAGTTCTCGCCTTCGCCACTGGTGTTCTTCCATATATCTACGCATTCCACCGCTCCACATGGAATTCCAGAACTCCCTACTACACTCTAGATTAATAGTTTTTGATACAAACTCTCGTTAAGCAAAAGTCTTTCATACCAAACTTATTAATCCGCCTGCGCTCGTTTTACGCCCAGTAAATCCGG
+
CCCCCGGGGGGGGGGGGGGGCDFGGGGGGGGGGGGGGGGGGGGGGGGGGEFGGGGGGGGGGGG9FGGGGGGGGGGGGGGGGG:CGGGGGGGGGGFGDGGGGGGGGGFFGGGGGDGGGGGGGGGGGGGGFFGGGGGGCFGGGGDFGGGGGGGG?FCFGGFGDFFAEEGGFGDGGGF9DGFDFG>FFGFAFGGGCGGGGGGF?FGGFGGGFFFFGGGGG7;:@9?CDBA99DDF>DCEF=E8A66+=CC46D5
@M03364:276:000000000-BLYN8:1:1101:15770:10643 2:N:0:1
GGACTACTCGGGTTTCTAATCCTGTTTGCTCCCCACGCTTTCGAGCCTCAGTGTCAGTTACAGGCCAGAGAGCCGCTTTCGCCTCCGGTGTTCCTCCATATATCTACGCATTTCACCGCTACACATGGAATTCCACTCTCCTCTCCTGCACTCAAGTCTCCCAGTTTCCAATGCACACAATGGTTGAGCCACTGCCTTTTACATCAGACTTAAGAAACCACCTGCGCTCGCTTTACGCCCAATAAATCCGG
+
CCCCCGGGGGGGGGGGGGGGGGGGGGGGGGGGFGGGGGGGGGGGGGGGGGGGGGGGGGGGGGDGGFGGGGGGGGGGGGGGGGGGGGGGGGGGGGGGGGGGFG;FFFFGGGFFCGGEFFGGGGGGGGGGFGFGGGFGGGFGGFFGFFGGGGGGGFGGBDGG=>EGDEEFFGFGF@DGFG>FGF8DA+@EGGGGFGGGGBFGGGF7685?GG9DGGFGFG6FFGAE)*)3):;547F=)8:CE:@FGGF?GC>
@M03364:276:000000000-BLYN8:1:1101:4083:10678 2:N:0:1
GGACTACTGGGGTTTCTAATCCTGTTCGCTACCCACGCTTTCGAGCCTCAGTGTCAGTTACAGACCAGAGAGCCGCTTTCGCCACCGGTGTTCCTCCATATATCTACGCATTTCACCGCTACACATGGAATTCCACTCTCCCCTTCTGCACTCCAGTTCGACAGTTTCCAAAGCATACTATGGTTGAGCCCCCGCCTTTAACTTCAGACTTATCAAACCACCTGCGCTCGCTTTACCCCCAATAAATCCGG
+
CCCCCGGFFGGGGGGGGGGGFGGGGG,FGGGECFFCFGGGGGGCEFGFFFGGGGGGGGGGGGGFGGGGFFGGGGGGEGGGGGEGG,=F7FGGGGGGFF9EGGGFEGGGGGGDEFGGDCGCFGGG9=FEGFGGGF9F;8,A=6@F8FADFGEFC,@F8;>+8CGEGGFGGGGGG,@8,EC,,;6>C:<9,,33*5*;4BCC7+5D+=+9?C7+28B+=9=665?2565)-):08C17*(BEC5,)>F7593:
@M03364:276:000000000-BLYN8:1:1101:12742:10687 2:N:0:1
GGACTACCAGGGTATCTAATCCTGTTTGCTCCCCACGCTTTCGAGCCTCAGCGTCAGTTACAGACCAGAGAGCCGCCTTCGCCACTGGTGTTCCTCCATATATCTACGCATTTCACCGCTACACATGGAATTCCACTCTCCTCTTCTGCACTCAAGTCCTCCAGTTTCCAATGACCCTCCCCGGTTGAGCCGGGGGCTTTCACATCAGACTTAAAGAACCGCCTGCGCTCGCTTTACGCCCAATAAATCCG
+
CCCCCGGGAFGGGFGGGGGGGGGGGGGGGGFCGFGFGGGGGGGGGGGGGFGGGCGFGCAFGGGGGGFGGGGGGGGGGGGGGGGGGGGGFGECGGGGGGGGGGGCGAEGCFGGGGGGGGDECGGGGGGGGBGGGGGGG@DFFGGCGGEFGGGGGFGF,7@DFFFGDGGGGGGGGGGGGGGGEGGGGGEGFGCCC:C>5CCFGG?D:CFD=<6C81:+@<CF=*=<FF08(:>5<C*-/(/:>>0000*-:C/
@M03364:276:000000000-BLYN8:1:1101:3874:10693 2:N:0:1
GGACTACAAGGGTTTCTAATCCTGTTTGCTCCCCACGCTTTCGAGCCTCAGTGTCAGTTACAGGCCAGAGAGCCGCCTTCGCCACTGGTGTTCTTCCATATATCTACGCATTTCACCGCTACACATGGAGTTCCACTGTCCTCTTCTGCACTCAAGTCTCCCAGTTTCCAATGCACTTCTTCGGTTGAGCCGAAGGCTTTCACATTAGACTTAAAAGACCGCCTGCGCTCGCTTTACGCCCAATAAATCCG
+
CCCCCGGFFGGGGGGGGGGGGG<FFFGGGGGGGGFFGGGGGGGGGGGGGGGFGGGDGGGGGGGFGGGGGC?FGGGGGGGGGGGGGGGGGFGEFE9EGFGGGGGGG?FFFEGGGGGGGGGGGFGGGFGGGGGGGG9CE4DGGGGGFGDE;AFD8DEGGFDD9EF?FGGGC9,@DG8DFGGFGFG+FE>DDGG6+:+5;F6<?FGGFCFGG88@+CFC+9DCD>47@F(2(2?>DGCC+(=BEE10;>F3DCD
@M03364:276:000000000-BLYN8:1:1101:13082:10697 2:N:0:1
GGACTACTAGGGTTTCTAATCCTGTTTGCTCCCCTAGCTTTCGCACTTCAGCGTCAGTTTTTGTCCAGTGAGCTACCTTCGTCATCGGCATTCCTACATATATCTACGAATTTCACCTCTACTCATGTAGTTCCTCCAACCTTTCCAATACTCTAGAATTTCAGTTTCGTCGGCAAGCTAATGTTTGACCCACTAGTTTTTACTGTCGACTTAAAACCCCGACTAGATGCCCTTTATGCACAATAATTCCG
+
CCCCCGGGGGGFGGE<FGG6;FEGFAFD,CEF8,CF8,CCFFGDG7CB<E@,68FFCCFAFCFF9<EGA9EA@CED@EFG7@6BFC87CCGGFAEF<FFF9EEFFFGFG8FFGF9C<DGDF,A@=F9CC<E9CA,,9,>,>@@DFEGG,@,3@EFAC=D;@,4@A@B;6D8>+4@CG88@=;E,,@6,,8,,6,33@E;E+0,+525+++3++522A+@***0153*+/+3***96B*,,2+)/CD188=6
@M03364:276:000000000-BLYN8:1:1101:26978:10710 2:N:0:1
GGACTACTGGGGTTTCTACTCCTGTTTGATACCCACGCTTTCGTGCTTCAGCGTCAGTTGTAGTTTAGTAAGCTGCCTGCGCAATTGGAGTTCTTCGTTATATCTATGCATTTCACCGCTACACAACGAATTCCGCCTACTTCAAATACACTCAAGAAACCCAGTTTCAACGGCAATTTTAAGGTTGAGCCTCAAACTTTCACCGCTGACTTAAATCCCCGCCTACGCACCCTTTAAACCCAATAAATCCG
+
CC-CCGGGCGGCCGGGFF9EFGGGGGFE,CCFGGGG+FEGGGGF@FDFFGGGGGG@FGGGA<6,CFFFEGGGGE,CEGFFGC7CFG,FCFG@EGGG,A=FCEEFG9FGFGGGGGGGCF7=FF@FFGDCFEGGCFFG>GGG@DC39CEFGGGGGGGGD8EGGD>=>C9D,6D+@C+@6@@DFCEEFF,8CFEFCCEG?FGC7DFA5CCD50+;CF7CC*:C*;@D=F=426)?FF*@+6BEE>;AC7+7:D/
@M03364:276:000000000-BLYN8:1:1101:21348:10717 2:N:0:1
GGACTACTGGGGTTTCTAATCCTGTTTGATCCCCACGCTTTCGCACATCAGCGTCAGTTACAGACCAGAAAGTCGCCTTCGCCACTGGTGTTCCTCCATATCTCTGCGCATTTCACCGCTACACATGGAATTCCACTTTCCTCTTCTGCACTCAAGTTTCCCAGTTTCCAATGACCCTCCACGGTTGAGCCGTGGGCTTTCACATCAGACTTAAGAAACCGCCTACGCGCGCTTTACGCCCAATAATTCCG
+
CCCCCGGGGGGGGGGGGGGGGGGGGGGGGGGGGGGGGGGGGGGGGGGGGGGGGGGGGGGGGGGGGGGGGGGGGGGGGGGGGGGGGGGGEGGGGGGGGGGGGGGGGGGGGGEGGGGGGGGGGGGGGGGGGGGGGGCEFGGGGGGGGGGGGGGGGGGGGGGFFGGGFGGGGGGGGGGGGGGGGGGGGGGGGGGDCECGGFFGGGGGFGGGGGGCFGGFGGGG>EEFFF=?@FFEGGC<ADCEGF;)9CF3C7>
@M03364:276:000000000-BLYN8:1:1101:16931:10724 2:N:0:1
GGACTACACGGGTTTCTAATCCTGTTTGCTCCCCACGCTTTCGAGCCTCAGTGTCAGTTACAGGCCAGAGAGCCGCTTTCGCCTCCGGTGTTCCTCCATATATCTACGCATTTCACCGCTACACATGGAATTCCACTCTCCTCTCCTGCACTCAAGTCTCCCAGTTTCCAATGCACACAATGGTTGAGCCACTGCCTTTTACATCAGACTTAAGAAACCACCTGCGCTCGCTTTACGCCCAATAAATCCGG
+
CCCCCGGGFGGGGGGGGGGGGGGGGGGGGGGGGGGGGGGGGGGGGGGGGGGGGGGGGGGGGGGGGGGGGGGGGGGGGCFEFGGGGGGGG>FGGGGGGGGGGGGGGGGGGGGGGGGGGGGGGGGGGGGGGGGGGGGGGGGFGGGGCGGGGGGGGGGGGGGCFGGGGGG9DFGGGGGGGGCFGDGFFGFEGGGGGFGGGGGFGFE?BDGCGGFG7+=FFGFGAEAEFEFEDFFFGGGFFFGGGFFFFGC<FGD
@M03364:276:000000000-BLYN8:1:1101:28886:10728 2:N:0:1
GGACTACAAGGGTTTCTAATCCTGTTTGCTCCCCACGCTTTCGAGCCTCAGTGTCAGTTACAGGCCAGAGAGCCGCTTTCGCCTCCGGTCTTCCTCCATATATCTACGCATTTCACCGCTACACATGGAATTCCACTCTCCTCTTCTGCACTCAAGTCTCCCTGTTTCCAATGACCCTCCCCGGTTGAGCCGGTGGCTTTCACATCAGACTTACTAAACCGCCTGCGCTCTCTTTACGCCCAATACATCCC
+
@BCCCF<E@FFCGGEGGGCFFGGGGGG<CFG8FGGC:7BFCFC8@7CDGE<6@FCGGGGAGFE,,BE8C,,FDFGG+@@<B:@,6AF+@+BECFEGFDFCFGCFFGF,+44?EBFCG+>C+>?FCECF<FCFC<,EE,,A,@467,64C@83D,>EADFE,D,38E>3=9,38;,6,6=EEEE8F>>,,@,4**3*,:>7C@,++*2**;;DG:+5C*,=;C4(()8?2A)=C:76618E=:1A**19:**
@M03364:276:000000000-BLYN8:1:1101:18514:10729 2:N:0:1
GGACTACAGGGGTTTCTAATCCTGTTTGCTCCCCACGCTTTCGAGCCTCAGCGTCAGTTACAGACCAGAGAGCCGCCTTCGCCACTGGTGTTCCTCCATATATCTACGCATTTCACCGCTACACCTGGAATTCTACCCCCCTCTACGAGACTCTAGCTTGCCAGTTTTGGATGCAGTTCCCAGGTTGAGCCCGGGGATTTCACATTCAACTTAACAAACCACCTACGCGCGCTTTACGCCCAGTAATTCCG
+
CCCCCGGGGGGGGGGGGGGGGGGGGGGGGGGGGGGGGGGGGGGGGGGGGGGGGGGGGGGGGGGGGGGGGGGGGGGGGGGGGGFFGGGGGGGGGFGFGGGGGGFGFGGGDGGGGGGGGGGGGGGGGGGGGGGFFGGFGGFGGGGGGGGGGGGGGGGGGGGGGGGGDADFGGGFGFGGGGGEGGDGCFGFFGGGGGGGGGDGGGGG6CCFCG=::7CFGCE:AGDD@FDFFFFFGGGFF?GGGF:FGFF<FD9
@M03364:276:000000000-BLYN8:1:1101:28968:10733 2:N:0:1
GGACTACCAGGGTTTCTAATCCTGTTTGCTCCCCACGCTTTCGCACCTGAGCGTCAGTCTTCGTCCAGGGGGCCGCCTTCGCCACCGGTATTCCTCCAGATCTCTACGCATTTCACCGCTACACCTGGAATTCTACCCCCCTCTACAAGACTCTAGCCTGCCAGTTTCGAATGCAGTTCCCCGGTTGAGCCCGGGGATTTCACATCCGACTTGACAGACCGCCTGCGTGCGCTTTACTCCCAGTAATTCCC
+
CCCCCFFCFGGGGGGFFFFFCFFGFGGDGGGCGFGGCDCFGGG@CGGFFFGGDGCGGGGGGGFGGGGE?:+@FGGE7FGFCG@FEBFEGDFGGGGGFDE?EFGGG9AFGGG@FEFFGGDG:FCGGG<8F8FDDF,8CDDFBCEGEEFFC6CCFFGGGCDCFC?FEFDFC5,>@CGFFGGG6,>EEGEFCB28CE>E5CFGGG9+AF5D<5CC77C774ACDGFFFFF>6@EFG*/4@)AC7))9:745DC2
@M03364:276:000000000-BLYN8:1:1101:6744:10739 2:N:0:1
GGACTACCGGGGTTTCTAATCCTGTTTGCTCCCCACGCTTTCGAGCCTCAGTGTCAGTTACAGGCCAGAGAGCCGCTTTCGCCTCCGGTGTTCCTCCATATATCTACGCATTTCACCGCTACACATGGAATTCCACTCTCCCCTTCTGCACTCAAGTTTGACAGTTTCCAAAGCATACTATGGTTGAGCCACAGCCTTTAACTTCAGACTTATCAAACCACCTGCGCTCGCTTTACGCCCAATAAATCCGG
+
CCCCCGGGEGGGGGGGGGGGGGGGGGGGGFGFGGGGGGGGGGGGGGGGGGGGGGGGGFGGGGGGGGGGGGGGGGGGGEGGGGGGGEECFGGGGGGGGGGFGGGGGGGFGGGGGCGGGGGGGGGGFFGGFFGGGGGGGGDFE,>DFGGGGGGGGGGGGFFGGGGFCFFGFFCF8DGE8CFGGGGGGGGGGGGGEGEFFGFFGG7@FGFGGGGGGFGFGFGGFGFBB;()5?BBGGDE3;DGE3=AFGA?FGC
@M03364:276:000000000-BLYN8:1:1101:19314:10742 2:N:0:1
GGACTACTGGGGTATCTAATCCTGTTTGCCCCCCACGCTTTCGCACCTGAGCGTCAGTCTTCGTCCAGGGGGCCGCCTTCGCCACCGGTATTCCTCCAGATCTCTACGCATTTCACCGCTACACCTGGAATTCTACCCCCCTCTACGAGACTCAAGCTTGCCAGTTTCAAATGCAGTTCCCAGGTTGAGCCCGGGGATTTCACATCTGACTTAACAAACCGCCTGCATGCGCTTTACGCCCAGTAATTCCG
+
CCCCCGGGGGGGGDGGGGGGGGGGGGGGG<FFGGDGGGDGGGGGGGGGGGGGGGGGGGGGGGGGEGGGGGGGGGGGGGGGGGGGGGGGGGGGGGGGGGGFGGGGGDFGGGGGGGGGGGGGGGFGGGGGFGGGGGGGCFGC@@EGFFGDEGGGGGGGGGGGGGFFGEGGFGGGGGGGGGGCFDGGFGGDFGG5CEDEGGFGFGFDFDGFFFDCCFGGG5EG:EDB?)0@2983CDG2@0>8=>6FGC6<FG0
@M03364:276:000000000-BLYN8:1:1101:5810:10747 2:N:0:1
GGACTACCCGGGTTTCTAATCCTGTTCGCTACCCATGCTTTCGAGCCTCAGCGTCAGTTGCAGACCAGACAGCCGCCTTCGCCACTGGTGTTCTTCCATATATCTACGCATTTCACCGCTACACCTGGAATTCTACCCCCCTCTACGAGACTCAAGCTTGCCAGTTTCAAATGCAGTTCCCAGGTTGAGCCCGGGGATTTCACATCTGACTTAACAAACCGCCTGCGTGCGCTTTACGCCCAGTAATTCCG
+
CCCCCGGFFGGGGGGGGGGGGGGGGGGGGGGGGGGGGGGGGGGGGGGGGFGGGGGGGGGGGGGGGFGGGFGGGF:FGGGGGGCFGFGGGGGGGGGGGDGGGGGGGGGGGGDG9FFFGGGGGGGGGGGGEGGGGGGGFFGGGGGGAFDGGGDDFFGFGGGGGGGGCEGFFGFGGGGGGGGGG9EGGGGGGGGGGEGD7:FFGDGGFGDGDFGGFFGF=CFGFGFFDFF><FFFGGGFF;GGG54?F7*6>F*
@M03364:276:000000000-BLYN8:1:1101:22056:10764 2:N:0:1
GGACTACCAGGGTTTCTAATCCTGTTTGCTCCCCACGCTTTCGAGCCTCAGCGTCAGTTACAGACCAGAGAGCCGCCTTCGCCACTGGTGTTCCTCCATATATCTCCGCATTTCACCGCTACACATGGAATTCCACTCTCCTCTCCTGCACTCAAGTCTCCCAGTTTCCAATGCACACAATGGTTGAGCCACTGCCTTTTACATCAGACTTAAGAAACCACCTGCGCTCGCTTTACGCCCAATAAATCCGG
+
CCCCCGFGGGGGGGGGGGFDGGGGGGGGGGGFGGGGGCGGGGGGGGGGGGD@CFCFDFGGGGGGGGGGGG8FGGGGGGGFFCFGEGFGGGGGGGGGC<EFFCFFD,CFEGGGGGGGGGE=FGGGFGGFFC<EGGGGGGFGGGF=8>FCG8FFEFGGGGGGGGGGFGGGFGDFGGG89DCEFG?FGGDE98BFCE?:EGGG?FFGF8??7C@C+=7@CF,AAEFE=B2948BBGFGFE9BEC8@6:DFEFD)
@M03364:276:000000000-BLYN8:1:1101:20768:10784 2:N:0:1
GGACTACTCGGGTATCTAATCCTATTTGCTCCCCACACTTTCGAGCCTAAGCGTCAGTGATAGCCTAAGTTCTCGCCTTCGCCACTGGTGTTCTTCCATATATCTACGCATTCCACCGCTCCACATGGAATTCCAGAACTCCCTACTACACTCTAGATTAATAGTTTTTGATACAAACTCTCGTTAAGCAAAAGTCTTTCATACCAAACTTATTAATCCGCCTGCGCTCGTTTTACGCCCAGTAAATCCGG
+
CCCCCGGGGGGGGGGGGGGGGGGGGGGGGGGGGGGGGGGGGGGGGGGGGGGGGGGGGGGGGGGGGGGGGGGGGGGGGGGGGGGGGGGGGGGGGGGGGGGGGGGGGGFDGGGGGEFGE@FEFGGGGGDGFGGGGGGGCFGGGFGGFGGGGGGGGGGGGGGGGFGGFFGGGGGGDEFGGGGGGFGGGGGCGGFCCFDGAEGGFGGGFGGGGFFGFFFFG@C7>ADFDABDDD95CDF@DFEEDF=FFFFFGDG
@M03364:276:000000000-BLYN8:1:1101:2688:10786 2:N:0:1
GGACTAAAGGGTAGCTCATCCTGTTTGCGCCCCACGCTTCCGAGCACCAGTGTCAGTTACAGACCAGAGAGCCGCCCTCCCCACTGTTGTTCCTCCACATATCTACGCATTTTACGGCGACACATGGAATGCCACTCTCGTCTTCTGCACTCAAGTCCGCCAGGTCCCAATGACGCCCCCCGGTTGAGCCGGGGGCTGGCACGTCACACTGCAAGAACCGCCTACGCGCGCTTTACGCCCAATAAGTCGGG
+
A--B<66,C@,;@,6<<,,,6@,6-,,C++66@C7CCE,,;CCC++,;;6;;,<<CC<FGAFFFD,,9C@CFEGC++4,,B,,46EC,?6CA,,,,,,9,,5,,=EDC7:BF,,C+B++@+4>A>?,A,,,,3>D=EAF+3=,+E,,68@,+,,,6,6+@++++7,7DA,>,,3*5*9C;*>B:*46,,6=E5*15**/*2>*18C***2**:*:**9:C7:)(479)207)***.04EE*0()**16*CC
@M03364:276:000000000-BLYN8:1:1101:11486:10802 2:N:0:1
GGACTACAGGGGTTTCTAATCCTGTTTGCTCCCCACGCTTTCGCACCTGAGCGTCAGTCTTCGTCCAGGGGGCCGCCTTCGCCACCGGTATTCCTCCAGATCTCTACGCATTTCACCGCTACACCTGGAATTCTACCCCCCTCTACAAGACTCTAGCCTGCCAGTTTCGGATGCAGTTCCCAGGTTGAGCCCGGGGATTTCACATCCGACTTGACAGACCGCCTGCGTGCGCTTTACGCCCAGTAATTCCG
+
CCCCCGGGGGGGGGGGGGGGGGGGGGGGGGFGGGGGDGGGGGGGGGGGGGGGGGGGGGGGGGGGGGEGGGGGGGGGGGGGGGGGGGGGGGEGGCFGFGFGGGGGGGGGGGGGGGGGGEGGGGGFGFCFFGGGGDFGGGGGGDGGFGFFGGGGGGGGFGGEFGFGGGGGCCCEEFF7CFFADBFFGGEEFG?*?EEE*8FG>FGGFG<DGGDGGGGGGFFF>G@13F9E:B>3CDF<6?GGG3./0*92CF*
@M03364:276:000000000-BLYN8:1:1101:22186:10804 2:N:0:1
GGACTACTGGGGTATCTAATCCTGTTTGCTCCCCACGCTTTCGAGCCTCAGCGTCAGTTACAGACCAGAGAGCCGCCTTCGCCACTGGTGTTCCTCCATATATCTACGCATTTCACCGCTACACATGGAATTCCACTCTCCTCTCCTGCACTCAAGTCTCCCAGTTTCCAATGCACACAATGGTTGAGCCACTGCCTTTTACATCAGACTTAAGAAACCACCTGCGCTCGCTTTACGCCCAATAAATCCGG
+
CCCCCGGGGGGGGGGGGGGGGGGGGGGGGGGGGGGGGGGGGGGGGGGGGGGGGGGGGGGGGGGGGGGGGGGGGGGGGGGGGGGGGGGGGGGGGGGFGGGGGGGGGGGGGGGGGGGGGGGGGGGGGGGGFFFFFGGFFGGGGGGGGGGGGGGGGGGGGGGGGEGGGGGGGGGGGGGGGGGFFDGGFEGGGDGGGGGGGGFEGFGGFGGGGGGGGGGGGG61:EFFFFFFFF>)?DDC?@GCEAFFGGFEFCC
@M03364:276:000000000-BLYN8:1:1101:3881:10827 2:N:0:1
GGACTACCGGGGTTTCTAATCCTGTTCGCTACCCATGCTTTCGAGCCTCAGCGTCAGTTACAGACCAGACAGCCGCCTTCGCCACTGGTGTTCTTCCATATATCTACGCATTTCACCGCTACACATGGAGTTCCTCTGTCCTCTGCTGCACTCAAGCCGCCCAGTTTCCAATGCACACAATGGTTGAGCCCCTGCCTTTTACACCAGACTTAAGCACCCACCTGCGCTCGCTTTAAGTCCAATCAATGCGG
+
<CCCCFEG+FG>CF;CCFFGGFCGFFFGCFCGFFFGDFEEGGGF,BFFGFGGGDCBCFFCF9F96CFF87EFFFEEGG7BDFGGGGACFGA,?F9FE<<FA9E9EFAFEFEFGGGDEFE6:+CE,,A<F=E=B7,946,CEAFG,E9DFCFD8F@?,++3BCEFFCFGGAEC,,E,<CC+9B8E;C,177*5*@:6,@9F7?,***3*/*2+:+0;*2=/?*/7>)95<>DA**+)+)?<FFF)>G=)299
@M03364:276:000000000-BLYN8:1:1101:4979:10855 2:N:0:1
GGACTACAGGGGTTTCTAATCCTGTTTGCTCCCCACGCTTTCGAGCCTCAGTGTCAGTTACAGGCCAGAGAGCCGCTTTCGCCTCCGGTGTTCCTCCATATATCTACGCATTTCACCGCTACACATGGAATTCCACTCTCCTCTCCTGCACTCAAGTCTCCCAGTTTCCAATGCACACAATGGTTGAGCCACTGCCTTTTACATCAGACTTAAGAAACCACCTGCGCTCGCTTTACGCCCAATAAATCCGG
+
CCCCCGGGGFCFEGGDFFFGGGFGGGGGGGDC<FDFCGGEGEGCFGGGGGGGGGFGGGGGFF9FCGFGGGGGGGGGGGGDFEGGEEDGGDFEFGGCGFFFGGGGGGGGGGDEEFGDFGGGEFFFF:EFF<ADFGCFEFCFGCEFG@EGGGGF,=DFFA=D,D8=FDGGGG99DGEFGGGGGGGCCCF978EF7AFGGGGG+;FFC+3;CDG2++<D5CCC?CAFBEAF>>DFGGC*)(48CF@6>@F5*55
@M03364:276:000000000-BLYN8:1:1101:3210:10856 2:N:0:1
GGACTACCAGGGTTTCTAATCCTGTTTGCTCCCCACGCTTTCGCACCTGAGCGTCAGTCTTTGTCCAGGGGGCCGCCTTCGCCACCGGTATTCCTCCAGATCTCTACGCATTTCACCGCTACACCTGGAATTCTACCCCCCTCTACAAGACTCTAGCCTGCCAGTTTCGAATTCATTTCCCAGGTTGAGCCCGGGGATTTCACATCCGACTTGACAGACCGCCTGCGTGCGCTTTACGCCCATTAATTCCT
+
CCCCCGEFFGCFGGGGGC,CFFGGGFGGFGGGGGGGGGEFGGGGGGGGFCFGGGGECEFGGG9FFDFFC,@CGGG7EEGGGGEGGDFEEGGGGEFFGD8F9FGGGGFDGGGGGGGGF7FGCEFF,AE?,DFFDGFGC@6FEGEFCFA39,,5@;B,=DG6DC:,8@@EGCC6*@F,,@::EDFCGCCCFFFG:5CC*6C6C7F11057*CCDGFC:47CC:C336F9B3BE@CDC9F0C8:5(/:79<FG*
@M03364:276:000000000-BLYN8:1:1101:21006:10860 2:N:0:1
GGACTACAAGGGTTTCTAATCCTATTTGCTCCCCACACTTTCGAGCCTAAGCGTCAGTGATAGCCTAAGTTCTCGCCTTCGCCACTGGTGTTCTTCCATATATCTACGCATTCCACCGCTCCACATGGAATTCCAGAACTCCCTACTACACTCTAGATTAATAGTTTTTGATACAAACTCTCGTTAAGCAAAAGTCTTTCATACCAAACTTATTAATCCGCCTGCGCTCGTTTTACGCCCAGTAAATCCGG
+
CCCCCGGGGGGGGGGGGGGGGGGGGGFGGGGGGGGGGGGGGGGFFGGGGGGGGGGGGGGFGGGFGGGF?EFGFGGGEGGGGGGGGGFEGGFGGGGGGGFGGFFGGGGGGGGGGGGGGGGGGGGFGCGG8FGGGGGGGCCFFFGGGGGGEGFGGGFFFGGFFGGGGFFDGEDGFFGGGDEG8EGFGGGGGGFGDFGGGGGF7EFGF7:CGFGGFGGC;;@EF>BD)@5@=B?>FDGF>@GGGFFFDFF*<DD
@M03364:276:000000000-BLYN8:1:1101:9945:10861 2:N:0:1
GGACTACAGGGGTATCTAATCCTATTTGCTCCCCACACTTTCGAGCCTAAGCGTCAGTGATAGCCTAAGTTCTCGCCTTCGCCACTGGTGTTCTTCCATATATCTACGCATTCCACCGCTCCACATGGAATTCCAGAACTCCCTACTACACTCTAGATTAATAGTTTTTGATACAAACTCTCGTTAAGCAAAAGTCTTTCATACCAAACTTATTAATCCGCCTGCGCTCGTTTTACGCCCAGTAAATCCGG
+
CCCCCGGGGGGGGGGGGGGGGGGGGGGGGGGGGGGGGGGGGGGGGGGGGGGGGGGGGGGGGGGGGGGGGGGGGFGGGGGGGGGGGGGGGGGGGGGGGGGGGGGGGGGGGGGGGGGGGGGGG@FGGGGGGGGGGGGGGFGGGGGFEGGGGGGGGGGGGGGGGGGGGGGGGGGGGGGGGGGGGGDGGGGGGGGGGGGGGFEFFGG7?CCGFGGGGGG9EGGDFGFFFBA@AEBFFGGFDFDEGAEFGGFFCGG
@M03364:276:000000000-BLYN8:1:1101:19899:10868 2:N:0:1
GGACTACAAGGGTTTCTAATCCTGTTTGCTCCCCACGCTTTCGCACCTGAGCGTCAGTCTTTGTCCAGGGGGCCGCCTTCGCCACCGGTATTCCTCCAGATCTCTACGCATTTCACCGCTACACCTGGAATTCTACCCCCCTCTACAAGACTCTAGCCTGCCAGTTTCGGATGCAGTTCCCAGGTTGAGCCCGGGGATTTCACATCCGACTTGACAGACCGCCTGCGTGCGCTTTACGCCCAGTAATTCCG
+
CCCCCGGGGGGGGGGGGGGGGGGGGGFGFFGGGGGGGGGGGGGGGGGGGGGGGGGGGFGGGGGGGGGGGGGGGGGGGGGGGGGGGGGGGGGGGGGGGGG9EGGGGFFGGGGGGGGGGGGGGGGGGGGGGFGGGGGFGGFGGGGGFGGGGGGGGGGGGGGGGGGGEGGGGD5CEGGGGGGGGGGGGGGGGFGFGCEGGGGGGGGCF<FCDGGGGGGGCCGGFGF?FFFFF@EFGDFFFFGCCBF7DFFBGG>
@M03364:276:000000000-BLYN8:1:1101:26552:10882 2:N:0:1
GGACTACAAGGGTATCTAATCCTGTTTGCTCCCCACGCTTTCGAGCCTCAGTGTCAGTTACAGGCCAGAGAGCCGCTTTCGCCTCCGGTGTTCCTCCATATATCTACGCATGTCACCGCTACACATGGAATTCCACTCTCATCCCCTGCACTCAAGTCTCCCAGTTTCCAATGCACACAATGGTTGAGCCACTGCCTTTTACATCAGACTTAAGAAACCACCTGCGCTCGCTTGACGCCCAATAAATCCGG
+
CCCCCGF8FGGGDDGG9FCFFGGFFG<FFGGFFFFGGGGEFFCFFEDEEGF,EFCFGGAEGGGGGGGGGECEGGGG:@,ECC@7@EFEGC:B,:EFGG?DFFFB@<BFEEG,AFAAFGGGGGFGG:<FFDFGFFFGAE9F,=E+@BGCFG8=FFGGCF9EFFFDGE,DFF9AFGGGFG>?,,>DD>@@EGFF,DFG9F,@CFGGF+;C?C++=7B:5C,7@;@=@4@9@?5)9*074=EEEFD)*@CCC5>
@M03364:276:000000000-BLYN8:1:1101:24369:10888 2:N:0:1
GGACTACTAGGGTTTCTAATCCTGTTTGCTCCCCACACTTTCGAGCCTAAGCGTCAGTGATAGCCTAAGTTCTCGCATTCGCGACTGGGGTTCTTCCATATATCTATGCATTCCACCGCTCCACAGGGAATTCCAGAACTCCCTACTACACTCTAGATTCATAGTTTTTGATACAAACTCTCGTTAAGCAAACGTCATTAATATCAAACTTATTAATCCGCCTTCGCTCGTTTTAGGCCCAGTAAATCCGG
+
CC@CC86FCGGG,6B<ED@<FGC,;C9E,,;FFCFG7@<@FFG8FGG<,C<,@C,BF@FCFCFCCF@,F,,6,6@F+:CC<@+@6@CC,+8CF,95,<?9F?;?;A,9,<BF9EEE8CFG+@?8=,9++,EFF<EF9=E,;=D6949,,@E8,>B,4,=,33,@D9EDF63E,,,6,=D,76@+3+6E,,,,,+7@+@3,?CA+5?<+2;+2?+?5;<,1**3)7579>?DFGGG(6(417;8++1=);39
@M03364:276:000000000-BLYN8:1:1101:15193:10891 2:N:0:1
GGACTACTGGGGTTTCTAATCCTGTTTGCTCCCCACGCTTTCGCACCTGAGCGTCAGTCTTTGTCCAGGGGGCCGCCTTCGCCACCGGTATTCCTCCAGATCTCTACGCATTTCACCGCTACACCTGGAATTCTACCCCCCTCTACAAGACTCTAGCCTGCCAGTTTCGGATGCAGTTCCCAGGTTGAGCCCGGGGATTTCACATCCGACTTGACAGACCGCCTGCGTGCGCTTTACGCCCAGTAATTCCG
+
CCCCCGGGGGGGGGGGGGGGGGGGGGGGGGGGGGGGGGGGGGGGGGGGGGGGGGGGDGGGGFGGGGGGGEGGGGGGGGGGGGGGGGGGGGGFGGFGGFGGGGGGGGGGGGGGGGGGGGGGGGGFFFGGGGGGGGGGGGGGGGGGGGGGFGGGGGGGGGGGGGGGGGGGGDDGGGGGGGGGCGGFGGGGGDDGGDGGGGGGGGGGFGGGCDDDGCFGGGGGFGFF0F6E?E>BDGGFFFGGCDFFGCBAGG9
@M03364:276:000000000-BLYN8:1:1101:8856:10922 2:N:0:1
GGACTACCAGGGTATCTAATCCTGTTTGCTCCCCACGCTTTCGCACCTGAGCGTCAGTCTTTGTCCAGGGGGCCGCCTTCGCCACCGGTATTCCTCCAGATCTCTACGCATTTCACCGCTACACCTGGAATTCTACCCCCCTCTACAAGACTCTAGCCTGCCAGTTTCGGATGCAGTTCCCAGGTTGAGCCCGGGGATTTCACATCCGACTTGACAGACCGCCTGCGTGCGCTTTACGCCCAGTAATTCCG
+
CCCCCGFGGGGGGGGGGGGGGGGGGGGFGGGGGGGGGGGGGGGGGGGGGGCFGGGGGFGGGGGGGGGFCEEEDGGGGGGGGDGGGGGEEGGGGGEFGGG9FGGGGGGGDGGGGGGGGGGDEGGGGGGGFGGGGGGGGGGGGCEFGGGGGFFFFGFA,@FFGGGGFGFFGE:EEGGFGGGG6ECCFFGFGGGGGECE=88C77:FFGGGGCDG7767CCGF>GEF(<>70>E><DDAF<EGG)19FGFADF9
@M03364:276:000000000-BLYN8:1:1101:2146:10941 2:N:0:1
GGACTACTGGGGTATCTAATCCTGTTTGCTCCCCACGCTTTCGAGCCTCAGCGTCAGTTACAGACCAGAGAGCCGCCTTCGCCACTGGTGTTCCTCCATATATCTACGCATTTCACCGCTACACATGGAATTCCACTCTCCTCTCCTGCACTCAAGTCTCCCAGTTTCCAATGCACAAAATGGTTGAGCCACTGCCTTTTACATCAGACTTAAGAAACCACCTGCGCTCGCTTTACGCCCAATAAATCCGG
+
CCCCCEEE,CFGF7FGGGGGGFGGDGACFFFFGGGGGGGGGGGFFCFFGGGGGFGGG<FCEFG<E<FEFGFCFCFDBFF9DFCCF<CFFFGG?AEFGGCFGGC<@A<F:?=BEFFFCF:+=CEFDFF@FFCFGEBBECFFGGDCFFFFCGGGD8BFFF;FEGEDA=D>@;E,87DDF,=,D9,@DCC8CD>FFFGCEFF<CCEFF<FGGF+<+2=C5>FGFGF9>>=>AB>8?DDEEDGG=F@8:C75*29
@M03364:276:000000000-BLYN8:1:1101:28385:10950 2:N:0:1
GGACTACTGGGGTTTCTAATCCTGTTTGCTCCCCATGCTTTCGAGCCTCAGCGTCAGTTACAGACCAGACAGCCGCCTTCGCCACTGGTGTTCTTCCATATATCTACGCATTTCACCGCTACACATGGAGTTCCACTGTCCTCTTCTGCACTCAAGTTTCCCAGTTTCCGATGCACTTCTTCGGTTGAGCCGAAGGCTTTCACATCTGACTTAACAAACCGCCTGCGTGCGCTTTACGCCCAGTAATTCCG
+
CCCCCGGGCGGGGGGGGGGGGGGGGFGGGGGGGGGFGGGGGGGGGGGGGFGGGGGGDF<FGGFGGGFGGGGGGGGC7FFGFGGGGGGGEGACEFEFFFGGGGGGAFGCDCGFAFGGGCGGGFGGGECFGFGGGGGGGGF<EFGGGDGGDGGGGGGGGGE9;=9,ADEEDEGGDGGGGFGCFGGGGGEFCCCE7>E6EG6@DCGF>CDFDFFGGGGGGGFDBC4>=F@>@FEEG<<9FDD8EBFFFCACGG<
@M03364:276:000000000-BLYN8:1:1101:3779:10958 2:N:0:1
GGACTACAGGGGTATCTAATCCTGTTTGCTCCCCACGCTTTCGCACCTGAGCGTCAGTCTTTGTCCAGGGGGCCGCCTTCGCCACCGGTATTCCTCCAGATCTCTACGCATTTCACCGCTACACCTGGAATTCTACCCCCCTCTACAAGACTCTAGCCTGCCAGTTTCGGATGCAGTTCCCAGGTTGAGCCCGGGGATTTCACATCCGACTTGACAGACCGCCTGCGTTCGCTTTACGCCCAGTAATTCCG
+
CCCCCGGGGGGGGGGGGGGGGGGGGGFGGG<FGGGGEGGGGGGGGGGGCFGGGGGGGGGGGFFGGGGGFGFGGGGGGGGGGGGGGGGGGGGGGCFDGGGGGGFGGGGGGGDCCFGGGGEGGGGGGGGGGFGGGDGGDCFGGGGGFGGFBFGGGGG79,B?FGGGGGFGGGGGGGFC9BFFGCFGGFEGGFGFGGGDGGGGGGGG@4*9<D357CCC7>5E:ED?0>>3(75>DFGAFFGGE584*:=>FG*
@M03364:276:000000000-BLYN8:1:1101:11708:10987 2:N:0:1
GGACTACACGGGTTTCTAATCCTGTTTGCTCCCCACGCTTTCGCACCTGAGCGTCAGTCTTTGTCCAGGGGGCCGCCTTCGCCACCGGTATTCCTCCAGATCTCTACGCATTTCACCGCTACACCTGGAATTCTACCCCCCTCTACAAGACTCTAGCTGACCAGTTTCAAATGCAGTTCCCAAGTTAAGCTCGGGGATTTCACATCTGACTTAATCAACCGCCTGCGTGCGCTTTACGCCCAGTAATTCCG
+
CCCCCGGGGGGGGGGGGFGGGGGGGGGGGGGGGGGGGGGGGGGGGGGGGGGGGGGGGCGGGGGGGGGGGGGGGGGGGGGGGGGGGGGGGGGGGGGGGGGGGGGGGGGGGGGGGGGGGGGGGGGGGGGGDGGGGFGG9DCGGGGGGGGGFGGGGDFFGGGGGFGD>@CFCFCECFGGGGGGFGFFFFFGGGGGGGGG=*?CGGGGFGGGGGGG7FGGFGG>AE>@<F9E?EFFGGG<??CG5;6FGDFDGG9
@M03364:276:000000000-BLYN8:1:1101:24457:11020 2:N:0:1
GGACTACTCGGGTATCTAATCCTGTTTGCTCCCCACGCTTTCGAGCCTCAGTGTCAGTTACAGGCCAGAGAGCCGCTTTCGCCTCCGGTGTTCCTCCATATATCTACGCATTTCACCGCTACACATGGAATTCCACTCTCCTCTCCTGCACTCAAGTCTCCCAGTTTCCAATGCACACAATGGTTGAGCCACTGCCTTTTACATCAGACTTAAGAAACCACCTGCGCTCGCTTTACGCCCAATAAATCCGG
+
CCCCCGGGGGGCGGGGGGGGGGGGGGGGGGGGGGGGGGGGGGGGGGGGGGGFGGGGGGGGGGGGGGGGGGGGGGGGGGGGGGEGDGGGGGGGGGGGGGGGGGGGGGGGDEGGGFFFGCGGECGF9DFGGFGGGGGGGGGGGGGGC=>DGGGD,DEEEFEAFECFFBDEFFCFEGGEGF6DGGGFGGGGGGGGGGGGGGGGCFCCCDF5DC@CCFGGGGGGFC4>B>@ADFFFGGDCADEEG:@FGFFEFD3
@M03364:276:000000000-BLYN8:1:1101:20394:11034 2:N:0:1
GGACTACACGGGTTTCTAATCCTGTTTGCTCCCCACGCTTTCGCACCTGAGCGTCAGTCTTTGTCCAGGGGGCCGCCTTCGCCACCGGTATTCCTCCAGATCTCTACGCATTTCACCGCTACACCTGGAATTCTACCCCCCTCTACAAGACTCTAGCTGACCAGTTTCAAATGCAGTTCCCAAGTTAAGCTCGGGGATTTCACATCTGACTTAATCAACCGCCTGCGTGCGCTTTACGCCCAATAAATCCG
+
CCCCCGGGFGGGGGGGGGGGGGGGGGGGGGGFGGGGGGGGGGGGGGGGFGGGGGGGGGGAFGGGGGGGGGGGGGGGGGGGGGGGGGGGGGGGGGGGGFDF@FGGGGGGGGGCGGGGGGGGGGGGGGGGGGGGF<DF=,+@EGGGGGGGCEGGGGGGGGGFGGGGGGGGGGFGGGGGGGGA@E:FGGGGGGFFCEDCEGGGGGGGFGGGGGFFGGG=FFGGFGF;7:BF0>EFGGFAF?GGGDFFGGFFG41
@M03364:276:000000000-BLYN8:1:1101:3795:11054 2:N:0:1
GGACTACTCGGGTTTCTAATCCTGTTTGCTCCCCACGCTTTCGAGCCTCAGTGTCAGTTACAGGCCAGAGAGCCGCTTTCGCCTCCGGTGTTCCTCCATATATCTACGCATTTCACCGCTACACATGGAATTCCACTCTCCTCTCCTGCACTCAAGTCTCCCAGTTTCCAATGCACACAATGGTTGAGCCACTGCCTTTTACACCAGACTTAAGAAACCACCTGCGCTCGCTTTACGCCCAATAAATCCGG
+
CCCCCFDDFGGGC@FFFEEDGDGGGGFGFC<F@7AEFEC@<FGF?FGFGGGGGGGGCCEGGDFFG7CFGGGDFEGGEEEGG:FCCFC7:FE:CFFGGGGGFGGGA?FFCF>FFGCGCGDEG:FGFGFEFDFGGDFFBEFFFFFF?@FGGFGGD,@EGB379=,,8EA>E;D>,D,,9D>FGGGFG68CF,:E9E9DFFGF77,****;CCF>++=8FG6,9*;>2?A554/89/+*/5CEGFF4CF8<77/
@M03364:276:000000000-BLYN8:1:1101:17988:11076 2:N:0:1
GGACTACAAGGGTTTCTAATCCTGTTTGCTCCCCACGCTTTCGAGCCTCAGTGTCAGTTACAGGCCAGAGAGCCGCTTTCGCCTCCGGTGTTCCTCCATATATCTACGCATTTCACCGCTACACATGGAATTCCACTCTCCTCTCCTGCACTCAAGTCTCCCAGTTTCCAATGCACACAATGGTTGAGCCACTGCCTTTTACATCAGACTTAAGAAACCACCTGCGCTCGCTTTACGCCCAATAAATCCGG
+
CCCCCGGGGGGGGGGGGGGGGGGGGGGGGGGGGGGGGGGGGGGGGGGGGGGGGGGGGGGGGGGGGGGGGGGGGGGGGGGGGGGGGGGGGGGGGGGGCFGGGGGGGGGGGGGGGGGFFEGEGFFGGDFFFFGGFGGGGGGGGGGGDFGGGGGGGGGGGGGGCFGGGGGGGGGGFFGGGGGGGGGGGGGGGFGGGGGGGGGFGGGGFGGGGGGGGGGFGGGGFCF@=ABEDFFFGGGFFFGGE5@FGGA<DD<
@M03364:276:000000000-BLYN8:1:1101:20091:11078 2:N:0:1
GGACTACAAGGGTATCTAATCCTATTTGCTCCCCACACTTTCGAGCCTAAGCGTCAGTGATAGCCTAAGTTCTCGCCTTCGCCACTGGTGTTCTTCCATATATCTACGCATTCCACCGCTCCACATGGAATTCCAGAACTCCCTACTACACTCTAGATTAATAGTTTTTGATACAAACTCTCGTTAAGCAAAAGTCTTTCATACCAAACTTATTAATCCGCCTGCGCTCGTTTTACGCCCAGTAAATCCGG
+
CCCCCGGGGGGGGGGGGGGGGGGGGGGCGGGGGGGGGGGGGGGGGGGGGGGGGGGGGGGGGGGGFGGFGFGGGGGGGGGGGGGGGGGGGGGGG9EFGGFGGGGGGGGGGGGGGAFGFFEGGGGGGGGGGGGGGGGGGGGGGGGGGGGGGGGGGGGGGGCFGAFGGGGGGGGGGGGGFFFDDGGGGGFGGGGFFGFGGGGDGGGGFFDC6FCCD7CFC=;>FEACDF>>AFFFDGGFB>GGE47:F>8?CGC
@M03364:276:000000000-BLYN8:1:1101:8203:11090 2:N:0:1
GGACTACAAGGGTTTCTAATCCTGTTTGCTCCCCACGCTTTCGAGCCTCAGTGTCAGTTACAGGCCAGAGAGCCGCTTTCGCCTCCGGTGTTCCTCCATATATCTACGCATTTCACCGCTACACATGGAATTCCACTCTCCTCTCCTGCACTCAAGTCTCCCAGTTTCCAATGCACACAATGGTTGAGCCACTGCCTTTTACATCAGACTTAAGAAACCACCTGCGCTCGCTTTACGCCCAATAAATCCGG
+
CCCCCGGGGGGGGGGGGGGGFGGGGGGGGGGGGGGGGGGGGGGGGGGGGGGGGGGGGGGGGGGGGGGGGGGGGGGGGGGFGGGGGFFFEGGGGGGGGGGGGGGGGGGGGGGCFFGGGGGGGGGGGGGGGGGGGGGGGGGGGGGGGGGGFGGDGGGGGGDFGGGGGGGGGGFFGGFFGGG?FFEGCEGCDF?GGGFGGGGGGGCGFGF59F+=BCFGGG>FFEFEDE9BFFFFGG74B>*1A8@ADCC?7C>
@M03364:276:000000000-BLYN8:1:1101:16299:11091 2:N:0:1
GGACTACTCGGGTTTCTAATCCTGTTTGCTCCCCACGCTTTCGAGCCTCAGTGTCAGTTACAGGCCAGAGAGCCGCTTTCGCCTCCGGTGTTCCTCCATATATCTACGCATTTCACCGCTACACATGGAATTCCACTCTCCTCTCCTGCACTCAAGTCTCCCAGTTTCCAATGCACACAATGGTTGAGCCGGGGGCTTTCACATCAGACTTAAGAAACCGCCTGCGCTCGCTTTACGCCCAATAAATCCGG
+
CCCCCGGGGFFCFGDGGGGGFGGGGGGGGGGGFGGGGGGGGFGGGGGGGGGEEFGGGGGGGGGGGGGGGGGGGGGGGGGGGGGGGGGG:FGGGFGGGGGGGFFGGGGGG>FFGGGGGGGEFGGGFFGGFFGGGDGGEEEGGGGGGGGGGGGGGGGDD9EGDGGFDFGFFF9DECFGGGEFGGGFFGGC?DEED>CCGGE9CFGGFGGGGGFCCCGGDC,5;E3(/=9>FFFFG:@7::EGGFFFGGF4CGC
@M03364:276:000000000-BLYN8:1:1101:26083:11114 2:N:0:1
GGACTACTCGGGTTTCTAATCCTGTTTGCTCCCCACGCTTTCGCACCTGAGCGTCAGTCTTTGTCCAGGGGGCCGCCTTCGCCACCGGTATTCCTCCAGATCTCTACGCATTTCACCGCTACACCTGGAATTCTACCCCCCTCTACAAGACTCTAGCCTGCCAGTTTCGGATGCAGTTCCCAGGTTGAGCCCGGGGATTTCACATCCGACTTGACAGACCGCCTGCGTGCGCTTTACGCCCAGTAATTCCG
+
CCCCCGGFDFGGGEGGGGGGGGGGGGGGGGGGGGGEGGGGGGGGGGGGGGGGGGGGGGGGFGGGGGGGGGGGDGGGGGGGGGGGGGGGGGGGGFFGGGGGGGGGFGGGGECEGGGGGGGGGGGGGGGGGGGFGGGGGGGGGGGGGGGGCGGGFDGFCGGEGGGGGGGGGGGGGGGGEGG??EGGGFCGGG?DEGGGDGGGDGF@@C7DGGDGGGGGGGGGFGFFF>3><BB@DGG>=?GGGFFFFG?5DC7
@M03364:276:000000000-BLYN8:1:1101:22951:11116 2:N:0:1
GGACTACCGGGGTTTCTAATCCTGTTTGCTACCCATGCTTTCGAGCCTCAGCGTCAGTTACAGACCAGACAGCCGCCTTCGCCACTGGTGTTCTTCCATATATCTACGCATTTCACCGCTACACATGGAGTTCCACTGTCCTCTTCTGCACTCAAGTTTCCCAGTTTCCGATGCACTTCTTCGGTTGAGCCGAAGGCTTTCACATCAGACTTAAGAAACCGCCTGCGCTCGCTTTACGCCCAATAAATCCG
+
CCCCCGGGGGGGGGGGGGGGGGGGGGGGGGGGGGGGGGGGGGGGGGGGGGGGG@7FFFGFGGGGGGGGGGGGGGGGGGGGGGDGDFGGFFFFFFFGFEEFDGGGGGGGDGGGGGGGGGGGGCBFG=FGGGGGGFFGGGFGGGGGGFDDCFGGGGGGFFGGGGGGGGDFCEECEGGGGGFEFDDGGGGGGGDEE*BCDFCCCGGGAGGGGGDGGGF78DGEEGFFDFFFFFFFGGCC=1EGGB05CF=CGGC
@M03364:276:000000000-BLYN8:1:1101:7849:11129 2:N:0:1
GGACTACAAGGGTATCTAATCCTGTTCGCTACCCATGCTTTCGAGCCTCAGCGTCAGTTACAGACCAGACAGCCGCCTTCGCCACTGGTGTTCTTCCATATATCTACGCATTTCACCGCTACACATGGAGTTCCACTGTCCTCTTCTGCACTCAATTCTCCCAGTTTCCAATGCACTTCTTCGGTTTAGCCGAAGGCTTTCACATTAGACTTAAAAGACCGCCTGCGCTCGCTTTACGCCCAATAAATCCG
+
CCCCCDGFGGFGGGGGGGGGGGGGGGGGGGG@FGCGGDGGGG@DEEGGGGGGGFGGEEFGGGGCFDFG?FGCGGEEGGFGGCF7BFGGGGGGFFDEGGEFFDEFFFGGDCGGGGCAGGGGGGGGGGGCEFGF=FFGGGGGGGGGGFGCGGGC=EE,CDFFCDFGFGFAFC,ED?EEF,==DCFEGG+@9EFCCCE>FGC6+?FCB@CDFGGGGGCGGGFF*@DD44=A=64AD59>FDGEG>DAC7@CDD:
@M03364:276:000000000-BLYN8:1:1101:6878:11138 2:N:0:1
GGACTACAGGGGTTTCTAATCCTGTTTGCTCCCCACGCTTTCGCACCTGAGCGTCAGTCTTCGTCCAGGGGGCCGCCTTCGCCACCGGTATTCCTCCAGATCTCTACGCATTTCACCGCTACACCTGGAATTCTACCCCCCTCTACAAGACTCTAGCCTGCCAGTTTCGGATGCAGTTCCCAGGTTGAGCCCGGGGATTTCACATCCGACTTGACAGACCGCCTGCGTGCGCTTTACGCCCAGTAATTCCG
+
CC9CCGGGGFGGGDFGGGGGGGGGGGGGGGGGGGGGGGGGGGGGGGGGGGGFGGGGGGGGGGGGGGEGGGGGGGGGGGGGGGGDGGGDG+<FGFGGGGGGCGGGGGGGGGGGGGGGGGGGCE9FFGGGFFFGGGGGGFFGGGGGFFFGGGG?FFGCGFC?EGFFGGGGGDCEEFFCDEEGGGGGFGFGGGGGGDEE>GGGGGG7AGGC<D5<FCFFC<FG3E)6?42B3>:;DGGAFFD:E7(9*?F4FC*
@M03364:276:000000000-BLYN8:1:1101:24340:11143 2:N:0:1
GGACTACTGGGGTTTCTAATCCTGTTTGCTCCCCACGCTTTCGAGCCTCAGTGTCAGGTACAGGCCAGAGAGCCGCTTTCGCCTCCGGTGTTCCTCCATATATCTACGCATTTCACCGCTACACATGGAATTCCACTCTCCTCTTCTGCACTCAAGTTTCCCAGTGTCCAATGACCCTCCCCGGTTGAGCCGGGGGCTTTCACATCAGACTTAAGAAACCGCCTGCGCTCGCTTTACGCCCCATAAATCCG
+
CCCCCGGGGGG7FFD<EAFGFGFFEFGGFFCFGGGDF@@FCC@FGFEEGFGCFFGGC8FAECF@,6@FGG,@CCFGBF<EEGCF:B@FGG,4C?4?8=FGGFBDEFEFF::FEFFB?BGCEGGGCFGGG9DCGCEFGGGFGGFFGGGGGE@8=B8DDDFGGFGC=,3@8@99=@D=,,=>ECCE@8CGGGFC7?5?EDG6FDFF8?C=8**++;:CDC::DCB13;2:,:.)9<34631:*)-59CF4FFC
@M03364:276:000000000-BLYN8:1:1101:9161:11206 2:N:0:1
GGACTACTAGGGTATCTAATCCTGTTTGCTCCCCACGCTTTCGAGCCTCAGTGTCAGTTACAGACCAGAGAGCCGCCTTCGCCACCGGTGTTCCTCCATATATCTACGCATTTCACCGCTACACATGGAATTCCACTCTCCCCTTCTGCACTCAAGTTCTACAGTTTCCAAAGCACACCATGGTTAAGCCCCAGCCCTTCCACTCAAACTTTTAAAACACCCTGCCCCTGCCTTACCCCCCATAAATCCGG
+
CCCCCGGGGGGGGGGGGGGGGGGGGGGGGGGGGGGEGGGGGGGGGGGGGGG@FGGGGGGGGFGFGFFGDCFGGGGG7F@FGGGGGFGGGEGCGCGGGGGGFGGGGGGGGGGGGGGGGGGGGGGGGFGGGDGGGGGGG8EGG,>D?EFFGGGGFGGFFFC9;EGGGG9DFFEAFGF8,@+6@=F,@,,,,@+@C68;+@D,++223*;***5++29+2*,,*4*0/*-95*)/;C*.6(B@*)(24C+.0)1
@M03364:276:000000000-BLYN8:1:1101:6648:11238 2:N:0:1
GGACTACTCGGGTTTCTAATCCTATTTGCTCCCCACACTTTCGAGCCTAAGCGTCAGTGATAGCCTAAGTTCTCGCCTTCGCCACTGGTGTTCTTCCATATATCTACGCATTCCACCGCTCCACATGGAATTCCAGAACTCCCTACTACACTCTAGATTAATAGTTTTTGATACAAACTCTCGTTAAGCAAAAGTCTTTCATACCAAACTTATTAATCCGCCTGCGCTCGTTTTACGCCCAGTAAATCCGG
+
CCCCCGGGGGGGGGGGGGGGGGGGGGGGGGGGGGGGGGGGGGGGGGGGGGFGGGGGGGGGGGGGGGFGGGGGGGGGGGGGGGGGGGGGGGGGGGGGGGGGGGGFGGGGGGGGGDGGGGGGGGGGGGGGCFFGGGGGGFGGGGGF9FGGGGGGGGGGGDFGGGGGFGGGGGGGGGGFGGGGGGGGGFFCGGDEFFEFGGFG?FGGFGGGGGF+2?F7CCFCF>A>5>5:=B?FGDGEB>EGEFBFCFFFGD9
@M03364:276:000000000-BLYN8:1:1101:18583:11241 2:N:0:1
GGACTACTAGGGTTTCTAATCCTGTTTGCTCCCCACGCTTTCGAGCCTCAGCGTCAGTTACAGACCAGAGAGTCGCCTTCGCCACTGGTGTTCCTCCATATATCTACGCATTTCACCGCTACACATGGAATTCCACTCTCCTCTTCTGCACTCAAGTCTCCCAGTTTCAAATGAACCTCCCCGGTTGAGCCGGGGGCTTTCACATCAGACTTAAGAAACCGCCTGCGCTCGCTTTACGCCCAATAAATCCG
+
CCCCCGGGCFGGGGGGGGGGGGGGGGGGGGGGGGGGGGGGGGGG8FEFCFGGGGGGGGGGGDF,FGGG8FEF@EGGGGGGGGGGE@FGF<FGFFGGGG,FGGGGGGCFGGGGGGGGGDGGGGGG9AFGFGGGG9DG;89EFGGC9E;BEGFGGGGG4EDFGGGGFDFG,EFGG9,,+@DD8BEGGGGGFGGDECEGECGGGGGGFG=CFGGGGG+B@FGGBEED?F9BFFFFGGGCFFEGGF0@CGFBGC9
@M03364:276:000000000-BLYN8:1:1101:22770:11244 2:N:0:1
GGACTACTGGGGTATCTAATCCTGTTTGCTCCCCACGCTTTCGAGCCTCAGTGTCAGTTACAGGCCAGAGAGCCGCTTTCGCCTCCGGTGTTCCTCCATATATCTACGCATTTCACCGCTACACATGGAATTCCACTCTCCTCTCCTGCACTCAAGTCTCCCAGTTTCCAATGCACACAATGGTTGAGCCACTGCCTTTTACATCAGACTTAAGAAACCACCTGAGCTCGCTTTACGCCCAATAAACCCGG
+
CCCCCGGGGGGGGGGGGGGGGGGGGGGGGGGGGGGGGGGGGGGGGGGGGGGFGGGGGGGGFAFFGGGGGGGGGGGGBEFGGGGGGFGGGGGGGGGGGGGGGGGGGGG@EFGGGGGGGGGGDGGGGFGGGFGGGGGGGCFGFGGGFFFGGGGGGG8DGGGGEFGGGGGGFG,EDFF8EG+3,EE=ACFEFGGG66ECEFFGDGGFFG9>53?FFFFGFFGGFCFE)/:@6:@3:*+9)5*B56:)0:*/<)2
@M03364:276:000000000-BLYN8:1:1101:6712:11253 2:N:0:1
GGACTACTGGGGTATCTAATCCTGTTTGCTCCCCACGCTTTCGAGCCTCAGTGTCAGTTACAGGCCAGAGAGCCGCTTTCGCCTCCGGTGTTCCTCCATATATCTACGCATTTCACCGCTACACATGGAATTCCACTCTCCTCTCCTGCACTCAAGTCTCCCAGTTTCCAATGCACACAATGGTTGAGCCACTGCCTTTTACATCAGACTTAAGAAACCACCTGCGCTCGCTTTACGCCCAATAAATCCGG
+
CCCCCFGGGGGGGGGGGGGGGGGGGGGGGGGGGGGGGGGGGGGGFGGGGGGGGGGGGGGGGGG?DFGGGGGGGGGGGGGGGGGGGGGGGGGGGGGGGGGGGGGGGGGGGGGGGGGGGGGGGGGGGGGGEACFGGGGGGGGGGFGGGGDGGGGFGGFGGGGGGGGDDCGFGGGGGGGGGGGGGGGGG8CGDCEGGGGGGGGGGGGFGGGDGGCFGF7CGGGFGFBB4>@AFAEGGGFA?GG*856FGFF>D:
@M03364:276:000000000-BLYN8:1:1101:14687:11261 2:N:0:1
GGACTACAGGGGTTTCTAATCCTGTTTGCTCCCCACGCTTTCGAGCCTCAGTGTCAGTTACAGGCCAGAGAGCCGCTTTCGCCTCCGGTGTTCCTCCATATATCTACGCATTTCACCGCTACACATGGAATTCCACTCTCCTCTCCTGCACTCAAGTCTCCCAGTTTCCAATGCCCACAATGGTTGAGCCACTGCCTTTTACATCAGACTTAAGAAACCACCTGCGCTCGCTTTACGCCCAATAAATCCGG
+
CCCCCGGGGGGGFGGGFGGGGGGGGFGGGGGGGGGGGGGGGGGEFGGGGGGGGFGGGGDGGGGGGGF7<CFGGDGGCEFGGGGDEFBFGGGGGGGFGGGFGGECFGFFGDEGDGFGGGGGGGFE9FFGGGFGGEBFGGCDGG?FGGGGG?ECFGGFDE=FGGGGAEFBFF;EGG,@8CC?DGFGDCFGF@B873DDGEGG+*;<9:DGFC;CC;DGFF8;F;AED>5>=DBEFGGFFDGEGFFF777<FGC
@M03364:276:000000000-BLYN8:1:1101:12534:11273 2:N:0:1
GGACTACCGGGGTATCTAATCCTGTTTGCTCCCCACGCTTTCGAGCCTCAGTGTCAGTTACAGGCCAGAGAGCCGCCTTCGCCTCCGGTGTTCCTCCATATATCTACGCATTTCACCGCTACACATGGAATTCCACTGTCCTCTTCTGCACTCAAGTCTCCCAGTTTCCAATGCACACAATGGTTGAGGCAGTGCGTTTTACACCAGACATAAGAAACCACCTTCGCTCGCTTTAAGCCCAAACAATCCGG
+
@@@C,CFE7C@FE,,EFCEEFF,CE@<FFG@,DFG7CC:FF96FGG@FGCC,<EG9CFF,,CF<DCF<,9CBFGFG:7FF<FC,BBFGFFFEG9,FG<9EAFGGGC<DC7CG,CFDGGFGFEEG9A=FGFDFFFFAE@4,4@>D9B,@>8==D8=FG9DF9D,>DFF;C,EAE8AFD83+5,47;+,,,3++15,**3>*;82;/?DFG*==F+;80*D=F*))()(294>)9C+)2):F5)()1/*(0)1
@M03364:276:000000000-BLYN8:1:1101:12766:11275 2:N:0:1
GGATTACTCGGGTTTCTAATCCTGTTAGCTCCCGACGCTTTAGACCCTCAGTGTCACTTACAGACCATAGCGCCGATTTCGCCAACGTTGTTCCTCATTATACCCACGCATTTCAGGCCCACGCATGGAATGCCCCCCCACTCTCCGGCAATCAAATCTCCCTGTTGCTACTTCACGAAATGGTTGAGGCACAGACTTCTAAATAGAGCTTAAGAAGCCACGTGCGTTCATCTCAGTCCCAACCAATCCCT
+
A---8CF6,FC7@,6CC,C,,,,C6;,;C,C,,+,@@688C,,,,,6,C,66,<C,6,,,;F9,CFC,C,,+@@@+@4<5@F,,8=,,,,,,:9CF,,,:C,4,,9,4+CCCAE,,,,4+684+8+=A?F9,9A,4+33+36=+,8+6CE@+,4,,833,,8,@<D,3,,,7,,@E@*3;D9>DF*D,,48D,1,,,2,1++,41+++=+*+++4=*2==55)6,2()()+++++)+)++3)3)7//(2**
@M03364:276:000000000-BLYN8:1:1101:8426:11283 2:N:0:1
GGACTACAAGGGTATCTAATCCTGTTTGCTCCCCACGCTATCGCACCTGAGCGTCAGTCTTTGTCCAGGGGGCCGCCTTCGCCACCGGTATTCCTCCAGATCTCTACGCATTTCACCGCTACACCTGGAATTCTACCCCCCTCTACAAGACTCTAGCTGACCAGTTTCAAATGCAGTTCCCAAGTTAAGCTCGGGGATTTCACATCTGACTTAATCAACCGCCTGCGTGCGCTTTACGCCCAGTAATTCCG
+
CCCCCGGGGGGGGGGGGGGGGGGGGGGGGGGGGGGGGGGGGGGGGGGGGGGGGGCGGGGGGGGGGGGGGGGGGGGGGGGGGGGGGGGGGGGGGGGGGGGGGGGGGGGGGGGEGGGGAFGGGGGGGGDGGGGGFFGGGGGGGEGGGGGGGGGGGGGGEGGDGGGGFCF9DFGGGGFFFFGFGG6BFFEFDFCGGGGGGGGCFFFGFGGGGC7@FFC7DGGC>GFFFFFA7BEDGCFAB:EGG316CG6)?C0
@M03364:276:000000000-BLYN8:1:1101:26674:11290 2:N:0:1
GCCGTGTTCGTCAACTAAACGCTGGTCGTGACGTCCGTTGCCGAGGGTCCTGTGGTTTATGGAGTAACGGCGGCCCTCTGTCAGAAAGGCGTGCCTGCCGCTCAGACGGTGGCGATCTAGCACTGTGGTCGCTTGTCTCCCGCCGCTCCGGGCGTTCTCTTCCCCTGCACGGCACTTCTCCTCCCCAACACCGCGTGTTTCGCCTTTGCCGTCAGCACACGGCGCGATGAGCCGGTAGGTTCGAGGCTCTT
+
8--88+6,,-8-,,,,,,;;,+6,+,,@@,,,,,8CC;CB,F:@++686,,:6,,69C,,,,,,6,6,6B+++7++9,,:95<,,,9:,?78+++:,,,+++++,,,8+8B+,+++:>,,,,3,,,:,B,3++++33,,,,5*****1>**/**44**,,,,5*<+3BC+13***<+3+@;+2****/***22*/**2*0*/7*0*****11)******2)*)-(),.-/)*019()(*3+1()*))(02*
@M03364:276:000000000-BLYN8:1:1101:21939:11298 2:N:0:1
[truncated: 33,373,405 more chars]
