# Supplementary material for: Captivity causes taxonomic and functional convergence of gut microbial communities in bats
Source: PeerJ. 2019 Apr 30;7:e6844. doi: 10.7717/peerj.6844 (PMC6499062; doi:10.7717/peerj.6844)
Supplement: Data 18 — raw data of FHa9. [file peerj-07-6844-s023.gz › D8j5381-FHa9_R1.fq]

@M03364:276:000000000-BLYN8:1:1101:16275:1270 1:N:0:1
ACTCCTACGGGAGGCAGCAGTGGGGAATATTGCACAATGGGCGCAAGCCTGATGCAGCCATGCCGCGTGTATGAAGAAGGCCTTCGGGTTGTAAAGTACTTTCATCGAGGAGGAAGGCATTAAGGTTAATAACCTTAGTGATTGACGTTACTCTCAGAAGAAGCACCGGCTAACTCCGTTCCAGCAGCCGCGGTAATACGGAGGGTGCAAGCGTTAATCGGAATGACTGTGCGTAAAGCGCACG
+
GGGGGGGGGGGGGGGDEGGGGFCFGGGGGGGGGGGFGGFFGCECC7@CF8CCF,CFGGFDGAE8CCD@:FEFGFGCFGFGGFGGFFEDFFGCGFGFCFFCFED?,,9,::FC7FG8FCF,<<<E<ECEFFFGG=<?BF,D@@FFFG+FGGCFE,@FA=FDGGDGGFFGGCE7FGAGFEF7FF9,8CFC,>EE>BBCFFCF*=>E*=E5<FG5=*/=FCCFD5E/+523+2<F7/:*9CCDGGD7
@M03364:276:000000000-BLYN8:1:1101:16375:1288 1:N:0:1
ACTCCTACGGGAGGCAGCAGTGGGGAATATTGGACAATGGGCGAAAGCCTGATCCAGCCATGCCGCGTGTGTGAAGAAGGTCTTCGGATTGTAAAGCACTTTAAGTTGGGAGGAAGGGCATTAACCTAATACGTTAGTGCTTTGACGTTACCGACAGAATAAGCACCGGCTAACTCTGTGCCAGCAGCCGCGGTAATACAGAGGGTGCAAGCGTTAATCGGAATTACTGAGCGTAACTCGCGCG
+
EFGGGFGGGGEGGGGGEEFFGGGCGDFFGG,66ECFG,CFFGFEEGGDEE@F@FEGFG7F@FEGG>BFCBEFFCEEFCFEE<CCFFBCFEFFGEGFGGGG<E@EFFGC8=F:7:FBFFEFGG<F,?BC8E,BFGFGGFC<A<AFB9@FFGECGDFE@A@FCG<>DFFG7<FC<FG9F,7=FFCFF8>DB8EG5BECG9E9CCCGECE8:F9@ECCGGGFCG*;F+;9:7+<A<D55**095DG<
@M03364:276:000000000-BLYN8:1:1101:19869:1296 1:N:0:1
ACTCCTACGGGAGGCAGCAGTAGGGAATCTTCGGCAATGGACGAAAGTCTGACCGAGCAACGCCGCGTGAGTGAAGAAGGTTTTCGGATCGTAAAACTCTGTTGTCAGAGAAGAACAAGGGTGAGAGTGGAAAGTTCACCCCTTGACGGTATCTGACCAGAAAGCCACGGCTAACTACGTGCCAGCAGCCGCGGTAATACGTAGGTGGCAAGCGTTGTCCGGATTTATTGGGCGTAAAGCGAGC
+
GGGGGGGGGGGGGGGGGGGGGGGGGGGGGGGGGGGGGGGGDGGCGGDFFGFGGGGGGGGGGGGGGGGGGGGGGGGGGGFGFGFGGGGGGGGGGFGFGGFGGGGGGGGGGGGGGGCGGGGGG<CFGEGGGGGFFGGGEGG>FGGFFGGGGGG<CGGGG7FGFGGGGGGGGFFGGF8?F7FGGGGGGGGFGGGGCEEEGDFGFEGGGGGGGGGGGGGGGCGGEGGGGFFFGFFGGGGGGFGGGGG3
@M03364:276:000000000-BLYN8:1:1101:22051:1325 1:N:0:1
ACTCCTACGGGAGGCAGCAGTAGGGAATCTTCGGCAATGGACGAAAGTCTGACCGAGCAACGCCGCGTGAGTGAAGAAGGTTTTCGGATCGTAAAACTCTGTTGTTAGAGAAGAACAAGGATGAGAGTAAAACGTTCATCCCTTGACGGTACCTAACCAGAAAGCCACGGCTAACTACGTGCCAGCAGCCGCGGTAATACGTAGGGGGCAAGCGTCGTCCGGTAGGCTTGGGCGTAAAGCGAGC
+
FEGGEFFFECCF@FEGG>FFEGGGC<DF,,C6C7FGGGF@<,C@+:B@CCFEE,F@@@+CFFG@FD=>C:F?F9<FAFGG<,9BFCEC++=44<CEF8BADF<<?4FF?F98EFGGGGCE,C<8=FCF9?CFDFF=3,C@,@,<D9@=CFG+@F<7>C>CFD,DC3FF@FE:CDCDC;CGG7*2,DC8@::EGE8BE9++3++4=*8E5585CC**/2A*:C**/*+00>E**912*92?9377
@M03364:276:000000000-BLYN8:1:1101:21957:1325 1:N:0:1
ACTCCTACGGGAGGCAGCAGTGGGGAATATTGCACAATGGGCGCAAGCCTGATGCAGCCATGCCGCGTGTATGAAGAAGGCCTTCGGGTTGTAAAGTACTTTCAGCGAGGAGGAAGGCATTAAGGTTAATAACCTTAGTGATTGACGTTACTCGCAGAAGAAGCACCGGCTAACTCCGTGCCAGCAGCCGCGGTAATACGGAGGGTGCAAGCGTTAATCGGAATTACTGGGCGTAAAGCGCACG
+
GGGGGGFFGGGGCCGGGGGGGGGGGGGGGGGGGGGCECFDGGGGGGDGFGCFEFFGGG8FFFGGGGGCGCFGFFGGGGGF=FGGGGGGGFFFGGGGCFGDGGGGG9>>CFGGGEGGGGGGGGF<EFFFGFGGGCDC<FGGECDFFCFGGFGGGGFEGGFAFGGFGCFGGEG7F7;@7:FGGGGGGGCDCCGEGEGGCEEFGGDGGCC5B7CGGE8CF7CCEGGGGFGGGGG5DGGGGGGGGGG3
@M03364:276:000000000-BLYN8:1:1101:11762:1361 1:N:0:1
ACTCCTACGGGAGGCAGCAGTAGGGAATCTTCGGCAATGGGGGCAACCCTGACCGAGCAACGCCGCGTGAGTGAAGAAGGTTTTCGGATCGTAAAACTCTGTTGTTAGAGAAGAACGTTAAGTAGAGTGGAAAGTTACTTAAGTGACGGTATCTAACCAGAAAGGGACGGCTAACTACGTGCCAGCAGCCGCGGTAATACGTAGGTCCCAAGCGTTGTCCGGATTTATTGGGCGTAAAGCGAGC
+
FGFGGFGGGGGGGGGGGGDGFEFGGGFFGGC<@@BFGGGGGGDEFD<FGGGGECFFGECGGEGGGCG@:4?EF<FEAE=FFEF7FEEEFGEGFC<EFFCGGGAFEFGGGGEFFGGGGFC<<F5E<@FFFB=FCEFDDGF9F9FDDFGG>>F<FFCDGFFCFF@>F@FEEG@:FGEG9DFGFCEFGGGGC8:::CEGGCFGC9?*CC2C8CCGFGE=E=:FGG812++<7C6*99EGD*:CC<D)
@M03364:276:000000000-BLYN8:1:1101:8307:1375 1:N:0:1
ACTCCTACGGGAGGCAGCAGTAGGGAATTTTCCACAATGGACGGAAGTCTGATGGAGCAACGCCGCGTGTGCGAAGAAGGTTTTCGGATTGGAAAGCACTGTTGTATGGGAAGAATAAAGAGTAGAGGAAATGCTATTGAGAGGACGGTATCATACGAGGAAGTCACGGCTAACGACGTGCGAGCAGCCGCGGTAGAACGTAGGTGGCAAGCGTGGTCCGGAATGATTGGGCGTGAAGGGCGTG
+
FFGGGGGGGGGGGGGGGGGGG9FGGGGG@FG,CFGGGGGG9FF+BFG;EFGGGG9FGGFGGGGGGGGGGFF,CEFGGGGGCFFFGGG+BFF,9EFA<,BE,EEFFF,FFG=EECF?F,5C,E,,:,B,,:=<9,CDF<C9,,,8AB=+@F+,7E9FC<F7@CF7FF9F*3:F<>*3>E1>@*18*4?,4=B8::1*+3+:1*;=?E52*3**8C*:*<7E58*2++<C76FF<7***293*999
@M03364:276:000000000-BLYN8:1:1101:14017:1389 1:N:0:1
ACTCCTACGGGAGGCAGCAGTAGGGAATCTTCGGCAATGGGGGCAACCCTGACCGAGCAACGCCGCGTGAGTGAAGAAGGTTTTCGGATCGTAAAACTCTGTTGTTAGAGAAGAACGTTAAGTAGAGTGGAAAGTTACTTAAGTGACGGTATCTAACCAGAAAGGGACGGCTAACTACGTGCCAGCAGCCGCGGTAATACGTAGGTCCCAAGCGTTGTCCGGATTTATTGGGCGTAAAGCGAGC
+
GGGGGGGGGGGGDGGGGGGGGGGGGGGGGGGGGGGGGGGGGGGGGGGGGGGGGGGGGGGGGGGGGGGGGGGGGGGGGGGGGGGFEGGGGGGGGGGGGGGFGGGGGGGGGGGGGGGGGFFGGGFFGFGFFFGGGGGGGGGGFDFGGGGGGGGGGGGFFGGGGGGGGGGGGGGDGGGGGGGGGGGGGGGGGGGGGGCEEGGGGGDGGGFGGGGGGGG5CECGEEGEGFGGGGGGGGGGGGGG:DG)
@M03364:276:000000000-BLYN8:1:1101:9378:1394 1:N:0:1
ACTCCTACGGGAGGCAGCAGTAGGGAATCTTCCACAATGGACGAAAGTCTGATGGAGCAACGCCGCGTGAGTGAAGAAGGTTTTCGGATCGTAAAACTCTGTTGTTGGAGAAGAACGTATTTGATAGTAACTGATCAGGTAGTGACGGTATCCAACCAGAAAGCCACGGCTAACTACGTGCCAGCAGCCGCGGTAATACGTAGGTGGCAAGCGTTGTCCGGATTTATTGGGCGTAAAGCGAGCG
+
GGGGGGGGGGGGGGGGGGGGGGGGGGGGGGGGGGGGGGGGGGGGGGGGGGGGGGGGGGGGGGGGGGGGGGGGGGGGGGGGGGGGGGGGGGGGGGGGGGGGGGGGGGGGGGGGFGGGGDAEFGGGGGGGGGGGGGGGGGGGGGGGGGGGGGGGGGGGGGGGGGFCFGGGGGGGGGGGGGGGGGGGGGGGFGGDGGGEGGCF<?FGGGGGGCFGGGGGEFGDGGGGCGFGGGGGGGGGCFGDGGGD
@M03364:276:000000000-BLYN8:1:1101:18255:1403 1:N:0:1
ACTCCTACGGGAGGCAGCAGTAGGGAATCTTCGGCAATGGACGAAAGTCTGATGGAGCAACGCCGCGTGAGTGAAGAAGGTTTTCGGATCGTAAAACTCTGTTGTTGGAGAAGAACGTATTTGATAGTAACTGATCAGGTAGTGACGGTATCCAACCAGAAAGCCACGGCTAACTACGTGCCAGCAGCCGCGGTAATACGTAGGTGGCAAGCGTTGTCCGGATTTATTGGGCGTAAAGCGAGCG
+
GGGGGGGGGGGGGGGGGGGGGGGGGGGGGGGGFGGGGGGGFGGGGGGGGGGGGGGGGGGGGGGGGGGGGGGGGGGGGGGGGGGGGGGGEGGGGGGGGGGGGGGGGGGGGGGGGGGGGGGDFFGGFDGGGGGGGGGEFGGGGGGGGGGDFGB<DFCGGGGGGG@CFFGDGGGGGGGGFGG<*@@@@EFGGGG>:BCC@CCFCGCC@EGGBCGCEGGDEFGG*3;5<FGGGGGGGDEEGGGGGGDC
@M03364:276:000000000-BLYN8:1:1101:18849:1439 1:N:0:1
ACTCCTACGGGAGGCAGCAGTGGGGAATATTGCACAATGGGCGCAAGCCTGATGCAGCCATGCCGCGTGTATGAAGAAGGCCTTCGGGTTGTAAAGTACTTTCAGCGAGGAGGAAGGCGTTGTGGTTAATAACCGCAGCGATTGACGTTACTCGCAGAAGAAGCACCGGCTAACTCCGTGCCAGCAGCCGCGGTAATACGGAGGGTGCAAGCGTTAATCGGAATTACTGGGCGTAAAGCGCACG
+
GGGGGGGGCECEGEGC;@CFEEDGGEEGCFFF<FGGGGGGGFGGDGEC@GGGGGFFACFGGGGGEEFGG?FGGGGGGGFDCFFEFGGGGGGEFFFFDFGGEFGGFGG>BFGGDGGGGGGCFGGGGFDGGGGFA=>FGGGGGGGGGGC<FGDFGD7FGGFG@>:@FGGGD@:>FFG;,4C@E@EGGGFFEE3BCCEEGFGGGDEGGEGD:C<*:?8CEGGC52**<E?FGFG=<7CC<7>D)97<
@M03364:276:000000000-BLYN8:1:1101:22547:1459 1:N:0:1
ACTCCTACGGGAGGCAGCAGTGGGGAATATTGCACAATGGGCGCAAGCCTGATGCAGCCATGCCGCGTGTATGAAGAAGGCCTTCGGGTTGTAAAGTACTTTCAGCGAGGAGGAAGGCATTAAGGTTAATAACCTTAGTGATTGACGTTACTCGCAGAAGAAGCACCGGCTAACTCCGTGCCAGCAGCCGCGGTAATACGGAGGGTGCAAGCGTTAATCGGAATTACTGGGCGTAAAGCGCACG
+
GGGGGGGGGGGGGEGGGGGGGGGGGEGGGGGGGGGGGGGGGGGEGGDFGGGGGGGGGGFFFFGGGGGGGEGGGGGGGGGGEAFECDGGGGGGGGGGGGGGGGGGGGGGDGGGGGGGGCGGGGGGGGGGGGGF9DF9FDFGGGGFGFCCFGCFF+6FFD7:FFFGGG<FD7<FGGCEBCFGGFFGGGFGGDGGGDGGGG9CCCGDGCEGGF9CEGGD5A9>CEEFGFCFGGGECCEGGGGCD<73
@M03364:276:000000000-BLYN8:1:1101:12235:1461 1:N:0:1
ACTCCTACGGGAGGCAGCAGTAGGGAATCTTCGGCAATGGACGAAAGTCTGACCGAGCAACGCCGCGTGAGTGAAGAAGGTTTTCGGATCGTAAAACTCTGTTGGTAGAGAAGAACGTTGGTGAGAGTGGAAAGCTCATCAAGTGACGGTAACTACCCAGAAAGGGACGGCTAACTACGTGCCAGCAGCCGCGGTAATACGTAGGTCCCGAGCGTTGTCCGGATTTATTGGGCGTAAAGCGAGC
+
GGGGGGGGGGGGGGGGGGGGGGGGGGGGGGGGGGGGGGGGGGGGGGGGGGGGGGGGGGGGGGGGGGGGGGGGGGGGGGGGGGGGGGGGGGGGGGGGGCFGGGGGGGGGGGGGGGGGGGGGGGGGGGGGGGGGGGGGGGGGGGGGGGGGGGGGGGGGGGGGGGGGGGGGDGGGGGGGGGGGGGGGGGGGGGGGGGGGGGGGGGGGGFGGGGGGGGGGGGGGGGGEGGGGGFGGGDEGGGGGGGG3
@M03364:276:000000000-BLYN8:1:1101:12874:1505 1:N:0:1
ACTCCTACGGGAGGCAGCAGTAGGGAATCTTCGGCAATGGACGAAAGTCTGACCGAGCAACGCCGCGTGAGTGAAGAAGGTTTTCGGATCGTAAAACTCTGTTGTTAGAGAAGAACAAGGATGAGAGTAAAATGTTCATCCCTTGACGGTATCTAACCAGAAAGCCACGGCTAACTACGTGCCAGCAGCCGCGGTAATACGTAGGTGGCAAGCGTTGTCCGGATTTATTGGGCGTAAAGCGAGC
+
GGGGGGGGGGGGGGGGGGGGGGGGGGGGGGGGGGGGGGGGGGGGGGGGGGGGGGGGGGGGGGGGGGGGGGGGGGGGGGGGGGGGGGGEGGGGGGGGGGGGGGGGGGGGGGGGGGGGGGGGGFFFGGGGGGGGGGGGGGGGGGGGGGGGGGGGGGGGGGGGGGGGGGGGGGGGGGGGGGGGGGGGGGGGGGGGGGGGGGGGGGGGGGGGGGGGGGGGGGGGGG=5;FGGGGGG:GGGGGGGGGGC
@M03364:276:000000000-BLYN8:1:1101:16526:1512 1:N:0:1
ACTCCTACGGGAGGCAGCAGTGGGGAATATTGCACAATGGGCGCAAGCCTGATGCAGCCATGCCGCGTGTATGAAGAAGGCCTTCGGGTTGTAAAGTACTTTCAGCGAGGAGGAAGGCGTTGTGGTTAATAACCGCAGCGATTGACGTTACTCGCAGAAGAAGCACCGGCTAACTCCGTGCCAGCAGCCGCGGTAATACGGAGGGTGCAAGCGTTAATCGGAATTACTGGGCGTAAAGCGCACG
+
GGAFCGEGEGCFFEGGEEDFGGGDGGCGGDGGGGGGGCGGGGGGGGGGG8FCGGGGGGGGGFGGGGGG@FEFGGFGFCGGFEE=FFGGGGCGGGGGGGGGEGFDGGGGGGEGDG,FCFGGGGGGEF<BGGGGGGGGGGGGGGCGGGGFGG@FFFGGG@CGGGGGGFGGGGDEGFFE:EFGGG@FGGGGGGGGGGDEGGGGDEEEGEEEG?CFGGGG5ECFGGCFGGGGFEE5<DGGG77CDCD<
@M03364:276:000000000-BLYN8:1:1101:11142:1564 1:N:0:1
ACTCCTACGGGAGGCAGCAGTGGGGAATATTGCACAATGGGCGCAAGCCTGATGCAGCCATGCCGCGTGTATGAAGAAGGCCTTCGGGTTGTAAAGTACTTTCAGCGAGGAGGAAGGCATTAAGGTTAATAACCTTAGTGATTGACGTTACTCGCAGAAGAAGCACCGGCTAACTCCGTGCCAGCAGCCGCGGTAATACGGAGGGTGCAAGCGTTAATCGGAATTACTGGGCGTAAAGCGCACG
+
GGGGGGGGGGGGGGGGGGGGGGGGGGGGGGGGGGGGGGGGGGGGGGGGGGGGGGGGGGGGGGGGGGGGGGGGGGGGGGGGGGGGGGGGGGGGGGGGGGGGGGGGGGGGGGGGGGGGFGGGGGGGGGGGGGAFGGGGFFFGGGGGGGGGG?FGGFGGGGGFFFGGGGGGGGGGGGFGGGGGCFGGGCGGGEGGGGGGGGG>E>GGEGCCFFGGGGGDFGGGGDEGGGGGEFCGGGGGGGGGGGG3
@M03364:276:000000000-BLYN8:1:1101:10195:1584 1:N:0:1
ACTCCTACGGGAGGCAGCAGTAGGGAATCTTCGGCAATGGGGGCAACCCTGACCGAGCAACGCCGCGTGAGTGAAGAAGGTTTTCGGATCGTAAAACTCTGTTGTTAGAGAAGAACGTTAAGTAGAGTGGAAAGTTACTTAAGTGACGGTATCTAACCAGAAAGGGACGGCTAACTACGTGCCAGCAGCCGCGGTAATACGTAGGTCCCAAGCGTTGTCCGGATTTATTGGTCGGAAAGCGAGC
+
GGGGGGGGGGGGGGGGGGGGGCGGG<FGFDFFGCEFGGGGGGGGGG@FGGGGFFGEGG:FGGGGGGGGGFF5FGFG?FGGBCFGGGGCEEFGGFCFFFFGEF<ABEDFFFD=FAFGGCF8FGGGG,?FFFDDEGGG9FCFGGGGBFGFGFCFF@C>FF:FEFFCCCFGGGG7>:EGGGC<7CGCGGGGG5CEGGCEEFC<FEGFECEGEG8***11:5AFCGCEE@:ECFG+:C*7D3>FD3D)
@M03364:276:000000000-BLYN8:1:1101:17504:1586 1:N:0:1
ACTCCTACGGGAGGCAGCAGTAGGGAATCTTCGGCAATGGACGAAGGTCTGACCGAGCAACGCCGCGTGAGTGAAGAAGGTTTTCGGATCGTAAAAATCTGTTGTCAGAGAAGAACAAGGGTGAGAGTGGAAAGTTCACCCCTTGACGGTATCTGACCAGAAAGCCACGGCTAACTACGTGCCAGCAGCCGCGGTAATACGTAGGTTGCAAGCGTTGTCCGGATATATGGGTCGTAAAGCTAGG
+
CFCFC@,6@C@;FCC@CFG8F<FGCF@FCFFFG,7@CAFGG@@EF,@F,EA,CFFCE:+6C+C++@@F:,,<C,,,,E<,,9FFAFC7F+BBBF=,5BFG,B@?,:@C,,BB8E,BEFFFGGDF<B,BFF9B?,B,7F,,,+D>D9>C>33>FGFGF,@E<CE,,,3@<*@F*>DDFGFF,*1D@72,:C5C*531*+2+=C+:B<+989E+*8:;/1+<::;=*30<+32<55>***0:**9*
@M03364:276:000000000-BLYN8:1:1101:11883:1590 1:N:0:1
ACTCCTACGGGAGGCAGCAGTAGGGAATCTTCGGCAATGGACGAAAGTCTGACCGAGCAACGCCGCGTGAGTGAAGAAGGTTTTCGGATCGTAAAACTCTGTTGTTAGAGAAGAACAAGGATGAGAGTAAAAAGTTCATCCCTTGACGGTATCTAACCAGAAAGCCACGGCTAACTACGTGCCAGCAGCCGCGGTAATACGTAGGTGGCAAGCGTTGTCCGGATTTATTGGGCGTAAAGCGAGC
+
GGGGGGGGGGGGGGGGGGGGGGGGGGGGGGGGGGGGGGGGGGGGGGGGCEGGGGGGGGGGGGGGGGGGGEGGGGGGGGGGGGGGGGGGGGGGGGGFGGGGFFGGGGGGCFGGGGGGGGGGGFFGGGGGGGGGGGGGGGGGGGGGFGGGGGGGGGGGGGGGGGGGGGGGGGGGGGGGGGEGGFFGGGGGGGGGGGGGGGGGG+?CECFGGFFCFGEGGGGGGGDGCFGGGGGGDGGEGC>FGGGD
@M03364:276:000000000-BLYN8:1:1101:19707:1592 1:N:0:1
ACTCCTACGGGAGGCAGCAGTGGGGAATATTGCACAATGGGCGCAAGCCTGATGCAGCCATGCCGCGTGTATGAAGAAGGCCTTCGGGTTGTAAAGTACTTTCAGCGAGGAGGAAGGCATTAAGGTTAATAACCTTAGTGATTGACGTTACTCGCAGAAGAAGCACCGGCTAACTCCGTGCCAGCAGCCGCGGTAATACGGAGGGTGCAAGCGTTAATCGGAATTACTGGGCGTAAAGCGCACG
+
GGGGGGGGGGGGEGGGGGGGGGGGGGGGGGGGGGGGGGGGGGGGGGGGGGGGGGGGGGGGGFGGGGGGGGGGGGCGGGGGGGGGFDGGFFEEGGGGBGFGGGGGGGGGGGEEGGGGGGGGGGGGGFFGGGGGFCAFFFEAFFGGGGF:BFGGFGGGGGFCFDGGGFGGDGGGG:FGGG@FGGGGGGGGEEEGGGGDFGGGEEEGGGGGFEGGGEGC*CCEEGGGFFGGGCFGGGGGGGGGGG)1
@M03364:276:000000000-BLYN8:1:1101:13956:1596 1:N:0:1
ACTCCTACGGGAGGCAGCAGTGGGGAATATTGCACAATGGGCGCAAGCCTGATGCAGCCATGCCGCGTGTATGAAGAAGGCCTTCGGGTTGTAAAGTACTTTCAGCGAGGAGGAAGGCGTTGTGGTTAATAACCGCAGCGATTGACGTTACTCGCAGAAGAAGCACCGGCTAACTCCGTGCCAGCAGCCGCGGTAATACGGAGGGTGCAAGCGTTAATCGGAATTACTGGGCGTAAAGCGCACG
+
GGGGGGGGGGGGGGGGGGGGGGGGGGGGGGGGGGGGGGGGGGGGGGGGGGGGGGGGGGGGGGGGGGGGGGGGGGGGGGGGGGGGGGGGGGGGGGGGGGGGGGGGGGGGGGGGGGGGGGGGGGGGGGGGGGGGGFGGGGGGGGGGGG>FGGGGGGGGGGGGGGGGGGGGGGGGGGGGGGGGGGGGGGGGGGGGGGGGGGGGGGGGDEECGGGGGGGGGGGEEGGGGGFGGGGGGDEGGGGGGGG3
@M03364:276:000000000-BLYN8:1:1101:22848:1599 1:N:0:1
ACTCCTACGGGAGGCAGCAGTAGGGAATCTTCGGCAATGGACGAAAGTCTGACCGAGCAACGCCGCGTGAGTGAAGAAGGTTTTCGGATCGTAAAACTCTGTTGTTAGAGAAGAACAAGGATGAGAGTAAAACGTTCATCCCTTGACGGTATCTAACCAGAAAGCCACGGCTAACTACGTGCCAGCAGCCGCGGTAATACGTAGGTGGCAAGCGTTGTCCGGATTTATTGGGCGTAAAGCGAGC
+
FGGGGGGGGGGGGGGGGGGFGGGGGGFGGGGGGGGGGGGGGGGGGGGGGGGGGGGGGGGGGGGGGGGGGGGGGGGGGGGGGGGGGGGGGGGGGGFGGGGGAEFGGGGGGGGGGGGGGGGGGFEGGGGGGGGGGGGGGGGGGGGGGGGGGGF?FGGGGGGGGGGGCFGFGGGGGGGGGGGGGGFGGCF8EFGDEGGGGGFGGGGGGGGCGGGFGGGGGGGGGGG*CFGGGGGGGGGGG<CGG3D7
@M03364:276:000000000-BLYN8:1:1101:16893:1608 1:N:0:1
ACTCCTACGGGAGGCAGCAGTAGGGAATCTTCCGCAATGGGCGAAAGCCTGACGGAGCAACGCCGCGTGAGTGATGAAGGTCTTCGGATCGTAAAGCTCTGTTATTAGGGAAGAACAAGTGCGTAAGTAACTGTGCGCACCTTGACGGTACCTAATCAGAAAGCCACGGCTAACTACGTGCCAGCAGCCGCGGTAATACGTAGGTGGCAAGCGTTGTCCGGATTTATTTGGCGTAAAGCGAGCG
+
FGGGGGGGGGGGGCEGGGGGGGGFEFGGGGGGGDGFGGGGFFGGDGGDFFGGCFCFEF,EFFGGEFE@FDGCGGGGGGGEGFGGGGGEFGFGGGGGGGGGGGGFFGGGGGFFDFGGFFFEAFEGGCFGGFFGGADF7+@F>FEGG<FE><EGGGGGGG9FFGFGGCFGCEEDGFGFC>FGGGG@FFGGF8EC8CGCFCE5C98EFG*<9F*=8CGE=+<7*;*7AC90+2C6CDG5FFFCGGGC
@M03364:276:000000000-BLYN8:1:1101:12479:1681 1:N:0:1
ACTCCTACGGGAGGCAGCAGTGGGGAATATTGCACAATGGGCGCAAGCCTGATGCAGCCATGCCGCGTGTATGAAGAAGGCCTTCGGGTTGTAAAGTACTTTCAGCGAGGAGGAAGGCATTAAGGTTAATAACCTTAGTGATTGACGTTACTCGCAGAAGAAGCACCGGCTAACTCCGTGCCAGCAGCCGCGGTAATACGGAGGGTGCAAGCGTTAATCGGAATTACTGGGCGTAAAGCGCACG
+
GGGGGGGGGGGGGGGGGGGGGGGGGGGGGGGGGGGGGGGGGGGGGGGGGGGGGGGGGGGGGGGGGGGGGGGGGGGGGGGGGGGGGGGGGGGGGGGGGFGGGGGGGGGGGGFGGGGGGGGGGGGGGGGGGGGGGGGGGGGGGGGGGGGGGGGGGGGGGGFFGGGGGGGGGGGGGFFGGGFGGGGGGGGGFGGGGGGDGGGGGGGGGGGGGGGFGGGGCGGGGGGGGGGGGGGGGGGGGGGGGGG5
@M03364:276:000000000-BLYN8:1:1101:22768:1698 1:N:0:1
ACTCCTACGGGAGGCAGCAGTGGGGAATATTGCACAATGGGCGCAAGCCTGATGCAGCCATGCCGCGTGTATGAAGAAGGCCTTCGGGTTGTAAAGTACTTTCAGCGAGGAGGAAGGTGTTGTGGTTAATAACCGCAGCAATTGACGTTACTCGCAGAAGAAGCACCGGCTAACTCCGTGCCAGCAGCCGCGGTAATACGGAGGGTGCAAGCGTTAATCGGAATTAATGGGCGTAAAGGGCACG
+
EFFGGGGGGEGGGGGGEGGGGGGGGGGGGGGG,CFFGGGFFFEGGGGDEFGGCFGG9F8E@F?,@FGGG:FEGG?FFGGGGGFG9<CF,CEF9FGEEFAEGFCDE?:FEGGGC7F8:=FEFGGGEEGFFGAFGEG@>ECF>FBFFFDBFF@,,@CFCCF3,>@@C7:*>>@C<<FF78>:78<ECCF:C**1131=><?:CC8BCBE>?:+;A;*270:CE=E5<F+<9?*:C)::***1/759
@M03364:276:000000000-BLYN8:1:1101:17620:1727 1:N:0:1
ACTCCTACGGGAGGCAGCAGTGGGGAATATTGGACAATGGGCGAAAGCCTGATCCAGCCATGCCGCGTGTGTGAAGAAGGTCTTCGGATTGTAAAGCACTTTAAGTTGGGAGGAAGGGCATTAACCTAATACGTTAGTGCTTTGACGTTACCGACAGAATAAGCACCGGCTAACTCTGTGCCAGCAGCCGCGGTAATACAGAGGGTGCAAGCGTTAATCGGAATTACTGGGCGTAAAGCGCGCG
+
GGGGGGGGGGGGGGGGGGGGGGGGGGGGGGGGGGGGGGGGGGGGGGGGGGGGFAEFCGGGGGGGGGGGGGGGGGGFEGGGEGFFGGGDCECFGEFGGGGGGGGGFFGGGGFEGGGGGDGFBEDFDGGGGGGGGGDGGFFGGGGGGGGGGGGFGGGGGGGFGGGGGGGG7FFGECFGFFGFGGGFCGGGGGGDGCCEFGGCFGGGGGGGGGGGGGE=EGGD5EGG?CGGFGGGD<CGGFGGDDDC
@M03364:276:000000000-BLYN8:1:1101:12291:1751 1:N:0:1
ACTCCTACGGGAGGCAGCAGTGGGGAATATTGCACAATGGGCGCAAGCCTGATGCAGCCATGCCGCGTGTATGAAGAAGGCCTTCGGGTTGTAAAGTACTTTCAGCGAGGAGGAAGGCATTAAGGTTAATAACCTTAGTGATTGACGTTACTCGCAGAAGAAGCACCGGCTAACTCCGTGCCAGCAGCCGCGGTAATACGGAGGGTGCAAGCGTTAATCGGAATTACTGGGCGTAAAGCGCACG
+
GGGGGGGGGGGGEGGGGGFFFGFGDGGGGGGGGGGGGGGGGGGGGGGGGFGFGGFGGGGGFEGGGGGGGGDFDEGFGGGFGGFGGDFGFEGGGGGGGGGGGGGFGGGGGGGDFFGGCGGGGGGGGGGGGGGFGGGGAFGGGGGGGGDGGGGGGGGDGGFGFGGGGGGGGGGGFFGCFGGFGGC8*?DFGGEDDGGECGGGCCEEGEGGGGFGDEGGGGFD5E*:<@FGFF=GG7EEGGGDCDG)
@M03364:276:000000000-BLYN8:1:1101:9889:1763 1:N:0:1
ACTCCTACGGGAGGCAGCAGTAGGGAATCTTCGGCAATGGACGAAAGTCTGACCGAGCAACGCCGCGTGAGTGAAGAAGGTTTTCGGATCGTAAAACTCTGTTGTTAGAGAAGAACAAGGATGAGAGTAAAATGTTCATCCCTTGACGGTATCTAACCAGAAAGCCACGGCTAACTACGTGCCAGCAGCCGCGGTAATACGTAGGTGGCAAGCGTTGTCCGGATTTATTGGGCGTAAATCGAGC
+
GGGGGGGGGGGGGGGGGGGGGGGGGGGGGGGGGGGDFGGGGGGGGGGGGGGGGGGGGGGGGGGGGGGEGGFGGGGGFGGGGGGGGGGGGGGFGGGGGGFGGGGGGGGGGGGGGGGFGGGDDEGGGFGGGGGGGGGGGGGGFGGGGGGGGGGGGGGGGGGEGGEGGFGCGGGGGGGGGGFGGGGGGGGGGGGGGGGGGG9CGGFGDCCFFGGEFGGGDGGGGEGGG9CGGGGCDD=EGF*:5CD*
@M03364:276:000000000-BLYN8:1:1101:11740:1788 1:N:0:1
ACTCCTACGGGAGGCAGCAGTGGGGAATATTGCACAATGGGCGCAAGCCTGATGCAGCCATGCCGCGTGTATGAAGAAGGCCTTCGGGTTGTAAAGTACTTTCAGCGAGGAGGAAGGCATTAAGGTTAATAACCTTAGTGATTGACGTTACTCGCAGAAGAAGCACCGGCTAACTCCGTGCCAGCAGCCGCGGTAATACGGAGGGTGCAAGCGTTAATCGGAATTACTGGGCGTAAAGCGCACG
+
GGGGGGGGGGGGGGGGGGGGGGGGGGGGGGGGGGGGGGGGGGGGGGGGGGGGGGGGGGGGGGGGGGGGGGGGGGGGGGGGGGGGGGGGFGGGGGGGGGGGGGGGGGGGGGGGGGGGGGGGGGGGGGGGGGGGGGGGGGFGGGGGFGGGGGGGGGGGGGGGFGGGGGGGGGGGGGGGGGGGGGGGGGGGGGDGEGEGGGGGGGGGGGGGGGGGGGGGGGGGGGGGGGGGGGGGGGGGGGGGDGGC
@M03364:276:000000000-BLYN8:1:1101:22955:1824 1:N:0:1
ACTCCTACGGGAGGCAGCAGTGGGGAATATTGCACAATGGGCGCAAGCCTGATGCAGCCATGCCGCGTGTATGAAGAAGGCCTTCGGGTTGTAAAGTACTTTCAGCGAGGAGGAAGGCATTAAGGTTAATAACCTTGGTGATTGACGTTACTCGCAGAAGAAGCACCGGCTAACTCCGTGCCAGCAGCCGCGGCAATACTACGGTGGCAAGCGTTGTCCGGATTTATCGGGCGTAAAGCGAGCG
+
GGGGGGGGGGDGGGGGGGGGGGGGGGGGGGFGFFGGGGGFFGEGGGD@FGGGFGFFGFFFGGGGGGGGGGGGFGFGGGCF8<FGFGG7CFGGGGGGGGGGCGGGGGC@FEGGGGGFG<BFFGGFEGGF<EDFD,EADCAF,F9F9A=C+@@@CFEF:C7,@,DFFG:FCD*C>BFG7*>*>1,2*8,,6:ED5*B7+C8+++*4?C**<A:88;**/3+1**;:6+<+*:CCD//2*;7)*))1
@M03364:276:000000000-BLYN8:1:1101:17439:1826 1:N:0:1
ACTCCTACGGGAGGCAGCAGTAGGGAATCTTCGGCAATGGGGGCAACCCTGACCGAGCAACGCCGCGTGAGTGAAGAAGGTTTTCGGATCGTAAAACTCTGTTGTTAGAGAAGAACGTTAAGTAGAGTGGAAAGTTACTTAAGTGACGGTATCTAACCAGAAAGGGACGGCTAACTACGTGCCAGCAGCCGCGGTAATACGTAGGTCCCAAGCGTTGTCCGGATTTATTGGGCGTAAAGCGAGC
+
GGGGGGGGGGGGGGGGGGGGGGGGGGGGGGGGGGGGGGGGGGGGGGGGGGGGGGGGGGGGGGGGGGGGGGGGGGGGGGGGGGGGGGGGGGGGGGGGGGGGGGGGGGGGGGGGGGGGGGGGGGGGGGGGGGGGGGGGGGGGGGGGGGGGGGGGGGGGGFGGGGGGGGGGCFGGGGGGGGGGGGGGFGGGGGGGGGGGGGGGGGGG>FGGGFGGFGGGGGGGGGGCCFGGGGGFGCEGGFGGGGGD
@M03364:276:000000000-BLYN8:1:1101:17033:1829 1:N:0:1
ACTCCTACGGGAGGCAGCAGTAGGGAATCTTCGGCAATGGGGGCAACCCTGACCGAGCAACGCCGCGTGAGTGAAGAAGGTTTTCGGATCGTAAAACTCTGTTGTTAGAGAAGAACGTTAAGTAGAGTGGAAAGTTACTTAAGTGACGGTATCTAACCAGAAAGGGACGGCTAACTACGTGCCAGCAGCCGCGGTAATACGTAGGTCCCAAGCGTTGTCCGGATTTATTGGGCGTAAAGCGAGC
+
GGGGGGGGGGGGGGGGGGGGFGGGGGGGGGGGGGGGGGGGGGGDGGFFGGGGGGGGGGGGGGGGGGGFGGGFGGGGGGGGGGGGGGGEGGGGDGGGGGGGGGGGGGGGGGDGGGGGGGGGGGFGGGGFFFFGGGFGGGGGGGGGGGGGGGGGGFFDFBFGFGGGGGGGG:FGGFGGGGDGFFCEFGGFGFEGGGGGGGGGGGGGGGGFGGGCFGGGGGGGGGG=EDGFF9<=FGGGD<FGDGG7
@M03364:276:000000000-BLYN8:1:1101:7689:1834 1:N:0:1
ACTCCTACGGGAGGCAGCAGTGGGGAATATTGCACAATGGGCGCAAGCCTGATGCAGCCATGCCGCGTGTATGAAGAAGGCCTTCGGGTTGTAAAGTACTTTCAGCGAGGAGGAAGGCATTAAGGTTAATAACCTTAGTGATTGACGTTACTCGCAGAAGAAGCACCGGCTAACTCCGTGCCAGCAGCCGCGGTAATACGGAGGGTGCAAGCGTTAATCGGAATTACTGGGCGTAAAGCGCACG
+
GGGGGGGGGGGGGGGGGGGGGGGGGGGGGGGGGGGGGGGCGGGGGGGGGGGGGGGGGGGGGGGGGGGGGEGGGGGGGGGFG8FGCFGGGGGGGGGGGGGF<FGGGG7FGGGGEGEGGCFGGGFGGGGFFGFFGEDFFFEFGG,DFGGGFGGGGGGGGGGGGFGGGGGGGGGGGGGGGGGGGGGGGGGGGGGGGGGDGFGGG*BEGG>CGG?GGGGGGGECCEEGFC<FFGGGG5CGFGGGGGGC
@M03364:276:000000000-BLYN8:1:1101:19639:1834 1:N:0:1
ACTCCTACGGGAGGCAGCAGTGGGGAATATTGCACAATGGGCGCAAGCCTGATGCAGCCATGCCGCGTGTATGAAGAAGGCCTTCGGGTTGTAAAGTACTTTCAGCGAGGAGGAAGGCATTAAGGTTAATAACCTTAGTGATTGACGTTACTCGCAGAAGAAGCACCGGCTAACTCCGTGCAAGCAGCCGCGGTAATACGGAGGGTGCAAGCGTTAATCGGAATTACTGGGCGTAAAGCGCACG
+
GGGGGGGGGGGGGGGGGGGGGGGGGGGGGFGGGGGGGGGGGGGGGGGGGGGGGGGGGGFGFGGGGGGFG?EFGGGGGGGGGGGGGGGGG7>=FFGG<EFGEG9AGGGFEGDCFGDG@FGGGFAFG9FFCFGABEGGGGGGGGGGGFGGGG7FGGDCC@BFGGGGGGGGDGG@FFFEFGGGGGFGFFFEFCCCEGCBCF?5E5:CDGGGGF@=EEEE=:EFCCGGGGGG+<CEDGEGFFGDGGG3
@M03364:276:000000000-BLYN8:1:1101:22057:1839 1:N:0:1
ACTCCTACGGGAGGCAGCAGTGGGGAATATTGCACAATGGGCGCAAGCCTGATGCAGCCATGCCGCGTGTATGAAGAAGGCCTTCGGGTTGTAAAGTACTTTCAGCGAGGAGGAAGGCATTAAGGTTAATAACCTTAGTGATTGACGTTACTCGAAGAAGAAGCACCGGCTAACTCCGTGCCAGCAGCCGCGGTAATACGGAGGGTGCAAGCGTTAATCGGAATTACTGGGCGTAAAGCGAACG
+
GGGGGGGGGDGGGGGGGGGGGGGGGGGGGGGAFFGFGGGGGGGGGGGGGGGGGGCGEGGFFGGGGGGGGGCFGGFFGGGGC=FFGGGGGEFFFGGGGCFGCGFCGFG@FEGGGGGFGFGGGGGG95CCFFCFFGAFFFGGFFFGGAFEGFEGFD,FEFGGGGGFGG7:CFGGGGF9@>FGGFDCBFC@CCCGG>>CEGCEE8:C7CCGGGGFEGGGGGGGGGGGGF+CFGFGGGEGGGDG*9DC
@M03364:276:000000000-BLYN8:1:1101:11236:1847 1:N:0:1
ACTCCTACGGGAGGCAGCAGTGGGGAATATTGGACAATGGGCGAAAGCCTGATCCAGCCATGCCGCGTGTGTGAAGAAGGTCTTCGGATTGTAAAGCACTTTAAGTTGGGAGGAAGGGCATTAACCTAATACGTTAGTGTTTTGACGTTACCGACAGAATAAGCACCGGCTAACTCTGTGCCAGCAGCCGCGGTAATACGTAGGTCCCAAGCGTTGTCCGGATTTATTGGGCGTAAAGCGAGCG
+
GGGGGGGGGGGGGGGGGGGGGGGGGGGGGGGGGGGGGGGGGGGGGGGGGGGGFGGGGGGGGGGGGGGGGGFGGGGGGGGGGGGGGGGGGGGGGGGGGGGGGGGGGGGGGGGGGGGGGGGGGGGGGGGGGGGGGGGGGGGFGGGGGGGGGGGCGDGGGGGGGGGGGGGGEGGGGGGGGGGGGGGGGCGGFGDGCGEEGGGGGGGGGGGGGCFGGGGGGGCGD8EEGGGGGFGGGGGGFFGGDDG7
@M03364:276:000000000-BLYN8:1:1101:16677:1848 1:N:0:1
ACTCCTACGGGAGGCAGCAGTGGGGAATATTGCACAATGGGCGCAAGCCTGATGCAGCCATGCCGCGTGTATGAAGAAGGCCTTCGGGTTGTAAAGTACTTTCAGCGAGGAGGAAGGCATTAAGGTTAATAACCTTAGTGATTGACGTTACTCGCAGAAGAAGCACCGGCTAACTCCGTGCCAGCAGCCGCGGTAATACGGAGGGTGCAAGCGTTAATCGGAATTACTGGGCGTAAAGCGCACG
+
GGGGGGGGGGGGGGGGGGGGGGGGGGGGGGGGGGGGGGGGGGGGGGGGGGGGGGGGGGGGGGGGGGGGGGGGGGGGGGGGGGGGGGGGGGGGGGGGGGGGGGGGGGGGGGGGGGGGGGGGGGGGGGGGGGGGGGGGGGGGGGGGGGGGGGGGFEDGGDGGGGGGGGGGGGGGGGGGGGGGGGGGGGGGGGGGGGGGGGGGGGGGGGGGGGGGGGGGGGGGGGGFGGGGGGGGGGGGFFFGGGG<
@M03364:276:000000000-BLYN8:1:1101:15877:1860 1:N:0:1
ACTCCTACGGGAGGCAGCAGTGGGGAATATTGCACAATGGGCGCAAGCCTGATGCAGCCATGCCGCGTGTATGAAGAAGGCCTTCGGGTTGTAAAGTACTTTCAGCGAGGAGGAAGGTGCTGAGGTTAATAACCTCAGCAATTGACGTTACTCGCAGAAGAAGCACCGGCTAACTCCGTGCCAGCAGCCGCGGTAATACGGAGGGTGCAAGCGTTACTCGGAATCACTGGGCGTAAAGAGCGCG
+
FGGGGFFGD;CFCEEFGGGGGG9FEEGGGCGGGGGGFG,FFGGGGEGFC@FEF@F9EGDFFDFGGGEGGGFFCFFGGG@FFCGGCFCGGEDBFCFFFGGFGGGGFGCFCGDGCFEFC?FFGGGDGGGGGGGGCGGGGD<F8FEBFFE:FGGGGGG77FC7>AFFCFFEEEFDEGGGGDGGGFFCFFGG@EEEGECGGGGDECEEC;8ECE9EGGGGC9CGGE=FGGGG7CCCDC:*77CFGDDG
@M03364:276:000000000-BLYN8:1:1101:21195:1861 1:N:0:1
ACTCCTACGGGAGGCAGCAGTGGGGAATATGGCACAATGGGCGCAAGCCTGATGCAGCCATGCCGCGTGTATGAAGAAGGCCTTCGGGTTGTAAAGTACTTTCAGCGAGGAGGAAGGGGATGTGGTTAATAACCGCATTCATTGACGTTACTCGCAGAAGAAGCACCGGCTAACTCCGTGCCAGCAGCCGCGGTAATACGGAGGGTGCAAGCGTTAATCGGAATTACTGGGCGTAAAGCGCACG
+
G@@AF9FC;@CC7@FGGG@FFGGGGGGGGG,CFFCEE9FGGGDGGCEG7@CCCC<FCCEDADG8FCF:==6CFG<FDDFGG,FD9FDGGGGGA9FEEDFE,B?FGF>+>F=FEGFFGGGFGDGGGG?BAFFGCFG7F3FDFC<D=9CG7BCDFEGGG:CGFFGGGGGGGG>FFFGGGDG7@FGGGFCCFGGGGGGGGGG8C*CED=EE:C+:CE5;:CEGD5E50ACE97CC3)*:7CFGCGG7
@M03364:276:000000000-BLYN8:1:1101:9142:1921 1:N:0:1
ACTCCTACGGGAGGCAGCAGTAGGGAATCTTCGGCAATGGACGAAAGTCTGACCGAGCAACGCCGCGTGAGTGAAGAAGGTTTTCGGATCGTAAAACTCTGTTGGTAGAGAAGAACGTTGGTGAGAGTGGAAAGCTCATCAAGTGACGGTAACTACCCAGAAAGGGACGGCTAACTACGTGCCAGCAGCCGCGGTAATACGTAGGTCCCGAGCGTTGTCCGGATTTATTGGGCGTAAAGCGAGC
+
GGGGGGGGGDGGGGGGGGGGGGGGGGGGGGGGFFGGGGGGGGGGGGGGGFGGGGGGGGGGGGGGGGGFFGGGGGGGGGGGFGFFFGGGGGGGGGGGGGGGGFGGGGGGGFAFDGGGGFFGFGGGGC@FGFGGGGGGGGGGGGGGGGCBGGCFGGGF@@FFGFGGGGGGGGGGGGFEGGGGGG@FFGGGGGGGGGGGGGGGGGGGGGGFGEGGDGCEG7CFEGCE5<7C00AFG)*177F><C</
@M03364:276:000000000-BLYN8:1:1101:9610:1947 1:N:0:1
ACTCCTACGGGAGGCAGCAGTGGGGAATATTGCACAATGGGCGCAAGCCTGATGCAGCCATGCCGCGTGTATGAAGAAGGCCTTCGGGTTGTAAAGTACTTTCAGCGAGGAGGAAGGTGTTGTGGTTAATAACCACAGCAATTGACGTTACTCGCAGAAGAAGCACCGGCTAACTCCGTGCCAGCAGCCGCGGTAATACGGAGGGTGCAAGCGTTAATCGGAATTACTGGGCGTAAAGCGCACG
+
GGGGGGGGGGGGGGGGGGFFGGGGGGGGGGGGGFGGGGGGGGGGGGGGGGGGGGGGGGCGGGGGGGGFGGGGGEGGGGGGGGGGGGGGGGGGGGGGGGGGGGGGGGGEGGEEGGGGGGGGGGGGGGGGGGGGGFGGGGGGGGGFGGFFGGGGFGGGGGGGGGGGGGGGGGGEGFFGFEGGEG9FGGGGGGGGGGGGGGGGGGG7CEGGFFGGGGGGGGGGGGGGFGGGG6CFGGGGGGGGGGGD
@M03364:276:000000000-BLYN8:1:1101:21009:1952 1:N:0:1
ACTCCTACGGGAGGCAGCAGTGGGGAATATTGCACAATGGGCGCAAGCCTGATGCAGCCATGCCGCGTGTATGAAGAAGGCCTTCGGGTTGTAAAGTACTTTCAGCGAGGAGGAAGGTGTTGTGGTTAATAACCGCAGCAATTGACGTTACTCGCAGAAGAAGCACCGGCTAACTCCGTGCCAGCAGCCGCGGTAATACGGAGGGTGCAAGCGTTAATCGGAATTACTGGGCGTAAAGCGCACG
+
GGGGGGGGGGGGGGGGGGGGGGGGGGDGGGFGGGGGGGGGGGGGGGDGGGGFGGGGGGGDFGGGGGGGEGGGGGGGGGGFCGGAEGGGGGGGGGGGGGGFGGGGGGGGGGFGGGGGGGGGGGGGGGGGGGGGGGGGGGGGGGGGGGGGFFGGGGGGGGGGGGGGGGG7EFFGGGCGFGGGGGGGGGGGGGGGGGGGDFGGGCCCCEGGGGGGGGGGFGGCEGGGGGGFC?=C<DGDGGGGGGD<
@M03364:276:000000000-BLYN8:1:1101:16957:1968 1:N:0:1
ACTCCTACGGGAGGCAGCAGTAGGGAATCTTCGGCAATGGGGGCAACCCTGACCGAGCAACGCCGCGTGAGTGAAGAAGGTTTTCGGATCGTAAAACTCTGTTGTTAGAGAAGAACGTTAAGTAGAGTGGAAAGTTACTTAAGTGACGGTATCTAACCAGAAAGGGACGGCTAACTACGTGCCAGCAGCCGCGGTAATACGTAGGTCCCAAGCGTTGTCCGGATTTATTGGGCGTAAAGCGAGG
+
FGGGGGGGGGGGGGGGGGGGGGGGGGFGGGGGGGGGGGGGGGGGGGGGGGGGFGGGGGGGGGGGGGGGGGGFGGGGGGGGGGGGGGGDGGGGGGGGGGGGGGGGGGGGGGGGGGGGG>FFFFGGGGGGFGGGGGGGGFAFGFEEFGGGGGGGGGGGGGCGFGGGGGGGEE7FGGGGGGGGGF;FGGFGGGGGGGGGEGGGGCGG@FEGF@@8FEG*/:EFGEECGGGGGGGGGGCGGCCFGGG)
@M03364:276:000000000-BLYN8:1:1101:8955:1994 1:N:0:1
ACTCCTACGGGAGGCAGCAGTAGGGAATCTTCGGCAATGGACGAAAGTCTGACCGAGCAACGCCGCGTGAGTGAAGAAGGTTTTCGGATCGTAAAACTCTGTTGTTAGAGAAGAACAAGGATGAGAGTAAAATGTTCATCCCTTGACGGTATCTAACCAGAAAGCCACGGCTAACTACGTGCCAGCAGCCGCGGTAATACGTAGGTGGCAAGCGTTGTCCGGATTTATTGGGCGTAAAGCGAGC
+
GGGGGGGGGGGGGGGGGGGGGGGGGGGGGGGGGGGGGGGGGGGGGGGGGGGGGGGGGGGGGGGGGGGFGGGGGGGGGGGGGGGGGGDGGGGGGGGGGGGGGGGGFGGGGGGGGGGFGGGFGGGGGGGGGGGGGGGGGGGG9C8FFGGGGGFFFGFGGGGGGGGGGFGGGEGGGGGGGFGGGGGGGGGFGFGGG**BEGGGGGGGGFCEFGGGGDGGGGGGGGDEG?CEGGGFGDGGGCGGGDC3
@M03364:276:000000000-BLYN8:1:1101:19450:2014 1:N:0:1
ACTCCTACGGGAGGCAGCAGTGGGGAATATTGCACAATGGGCGCAAGCCTGATGCAGCCATGCCGCGTGTATGAAGAAGGCCTTCGGGTTGTAAAGTACTTTCAGCGAGGAGGAAGGCATTAAGGTTAATAACCTTAGTGATTGACGTTACTCGCAGAAGAAGCACCGGCTAACTCCGTGCCAGCAGCCGCGGTAATACGGAGGGTGCAAGCGTTAATCGGAATTACTGGGCGTAAAGCGCACG
+
GGGGGGGGGGGGGGGGGGGGGGGGGGGGGGGGGGGGGGGGGGGGGGGGGGGGGGGGGGGGGGGGGGGGGGGGGGGGGGGGGGGGGGGGGGGGGGGGGGGGGGGGGGGGGGGGGGGGGGGFGGGGGGGGGGFGGGGGGGGGGGGGGGGGGGGGGGGGGFGGGGCFGFFGGDGG?FGGGGGGGGGGGGGGFGGGGGGGGGGGGGGGGGGGGGGGGGGGFGGGGGGGGGGGGGEGGGGGGGGDGGG7
@M03364:276:000000000-BLYN8:1:1101:16163:2014 1:N:0:1
ACTCCTACGGGAGGCAGCAGTGGGGAATATTGGACAATGGGCGAAAGCCTGATCCAGCCATGCCGCGTGTGTGAAGAAGGTCTTCGGATTGTAAAGCACTTTAAGTTGGGAGGAAGGGCATTAACCTAATACGTTAGTGCTTTGACGTTACCGACAGAATAAGCACCGGCTAACTCTGTGCCAGCAGCCGCGGTAATACAGAGGGTGCAAGCGTTAATCGGAATTACTGGGCGTAAAGCGCGCG
+
GGGGGGGGGGGGGGGGGGGGGGGGGFGGGGGGGGGGGGGGGGGGGGGGGGGGGGGGGGGGGGGGGGGGGFFGGGGGGGGGGGGGGGGGGGGGGGGGGGG?FGFGGEFGCGGGGGGGGDDFGDGEGGGGGGGGGGGGGGGGGGGGGGDGGGEGCFGGGFGGFGGGGGGGGGGGGGFGGGGGGGGGGGGGF>E5EEGGGFGGGGFG7EGGE<EGEGGGGGGGGGGFCEFGGFG*9DEG3DFDDDDG
@M03364:276:000000000-BLYN8:1:1101:10885:2035 1:N:0:1
ACTCCTACGGGAGGCAGCAGTAGGGAATCTTCGGCAATGGGGGCAACCCTGACCGAGCAACGCCGCGTGAGTGAAGAAGGTTTTCGGATCGTAAAACTCTGTTGTTAGAGAAGAACGTTAAGTAGAGTGGAAAGTTACTTAAGTGACGGTATCTAACCAGAAAGGGACGGCTAACTACGTGCCAGCAGCCGCGGTAATACGTAGGTGGCAAGCGTTGTCCGGATTTATTGGGCGTAAAGCGAGG
+
GGGGGGGGGGGGGGGGGGFGGGGGGGGGGGGGGGGGGGGGGGGGGGFGGFGGGGGGGGGGGGGGGGG:FFGGGGGGGGGGGGGGFGGEGEFGGGGGGFGGGGGGGGGGGGGGGGGGGGGGGGGGFGGGGGGGGGGGFFGGGAFGGGGGGGGGGGGGGFD@FGGGGGGGGGGGGGGGGGGGGGGGGGFEGGDGGGGGGGGGCB?F>FG58CFGFGGGGECFGGGGG6<FGFFGGG7CC3?F<CD)
@M03364:276:000000000-BLYN8:1:1101:21892:2087 1:N:0:1
ACTCCTACGGGAGGCAGCAGTGGGGAATATTGCACAATGGGCGCAAGCCTGATGCAGCCATGCCGCGTGTATGAAGAAGGCCTTCGGGTTGTAAAGTACTTTCAGCGAGGAGGAAGGCGTTGTGGTTAATAACCGCAGCGATTGACGTTACTCGCAGAAGAAGCACCGGCTAACTCCGTGCCAGCAGCCGCGGTAATACGGAGGGTGCAAGCGTTAATCGGAATTACTGGGCGTAAAGCGCACG
+
FGGGGGGCGGGEGGGDGEGGGFGGD@FFGGGGGGGGGGGFGGG@BGGGGEGDFGFFGF@FFGGGDGGGGGGGGGGGGGGGF8,CEEGGCBEFGGGGFGGGGGGGFFGGFDGGGEFGGGF8=F7>BDD<FGGFG<FGGGGECDFGGGGE<FFGGGGGGGGGFGGGGGGEGC@FGGGEGEGGEGFGFFGGGECCCC8@FF9FGGGGGGGGGGGGGEGGFGCFCC:=FFGFFGF=DDEECFCC5D<9
@M03364:276:000000000-BLYN8:1:1101:17266:2089 1:N:0:1
ACTCCTACGGGAGGCAGCAGTGGGGAATATTGCACAATGGGCGCAAGCCTGATGCAGCCATGCCGCGTGTATGAAGAAGGCCTTCGGGTTGTAAAGTACTTTCAGCGAGGAGGAAGGCATTAAGGTTAATAACCTTGGTGATTGACGTTACTCGCAGAAGAAGCACCGGCTAACTCCGTGCCAGCAGCCGCGGTAATACGGAGGGTGCAAGCGTTAATCGGAATTACTGGGCGTAAAGCGCACG
+
GGGGGGGGGGGGGGGGGGGGGGGGGGGGGGGGGGGGGGGGGGGGGGGGGGGGGGGGGGFGFGGGGGGGGGGGGGGGGGGGFGGGGGGDGGGGGGGGGGGGGGGGGFGGGGGGGGCFECFGGCGFGGGGGG<F@FEFFFFGFFGFGFGCFF7DF:FFGGGGGFFFFGFGDEEGGGFCGGGFGGGGGGGCFGGGGGGGGG9EE8*:EGGGGGGFGGGGFGGGGGGFFEFFDCFFGGEGCFGDGDCC
@M03364:276:000000000-BLYN8:1:1101:11345:2091 1:N:0:1
ACTCCTACGGGAGGCAGCAGTGGGGAATATTGCACAATGGGCGCAAGCCTGATGCAGCCATGCCGCGTGTATGAAGAAGGCCTTCGGGTTGTAAAGTACTTTCAGCGAGGAGGAAGGCATTAAGGTTAATAACCTTAGTGATTGACGTTACTCGCAGAAGAAGCACCGGCTAACTCCGTGCCAGCAGCCGCGGTAATACGGAGGGTGCAAGCGTTAATCGGAATTACTGGGCGTAAAGCGCACG
+
GGGGGGGGGGGGGGGGGGGGGGGGGGGGGGGGGGGGGGGGGGGGGGGGGGGGGGGGGGGGGGGGGGGGGGGFGGGGGGGGGGGGGGGGGGGGGGGGGGGGGGGGGGGGGGGGGGGGGGGGGGGGGGGGGGGGGGGGGGFGGGGGGGGGGGGGGGGGGGGGGGGGGGGGGGGGGGGGGGGGGGGGGGGGGGGGGGGGGGGGGGGGGGGGGGGGGCEGGGGGGGGGGGGGGGGGGGGGGGGDGCDC
@M03364:276:000000000-BLYN8:1:1101:8813:2097 1:N:0:1
ACTCCTACGGGAGGCAGCAGTGGGGAATATTGCACAATGGGCGCAAGCCTGATGCAGCCATGCCGCGTGTATGAAGAAGGCCTTCGGGTTGTAAAGTACTTTCAGCGAGGAGGAAGGCGTTGTGGTTAATAACCGCAGCGATTGACGTTACTCGCAGAAGAAGCACCGGCTAACTCCGTGCCAGCAGCCGCGGTAATACGGAGGGTGCAAGCGTTAATCGGAATTACTGGGCGTAAAGCGCACG
+
GGGGGGGGGGGGGGGGGGGGGGGGGGGGGGGGGGGGGGGGGGGGGGGGGGGGGGGGGGGGGGGGGGGGGGGGGGGGGGGGGGGGGGGGFGGGGGGGGGGGGGGGGGGEGGGGGGGGGGGGGGGGGGGGGGGGGGGGGGGGGGGGGGGGGGGGGGGGGGGGGGGGGGGGGGGGGGGGGEGGGGGGGGGGGGGGGGGGGGGGGGGGGGGGGGGGGGGGGGFFGGGGGGGGGGGGGGGDDFGGGGG5
@M03364:276:000000000-BLYN8:1:1101:15283:2129 1:N:0:1
ACTCCTACGGGAGGCAGCAGTGGGGAATATTGCACAATGGGCGCAAGCCTGATGCAGCCATGCCGCGTGTATGAAGAAGGCCTTCGGGTTGTAAAGTACTTTCAGCGAGGAGGAAGGCATTAAGGTTAATAACCTTGGTGATTGACGTTACTCGCAGAAGAAGCACCGGCTAACTCCGTGCCAGCAGCCGCGGTAATACGGAGGGTGCAAGCGTTAATCGGAATTACTGGGCGTAAAGCGCACG
+
GGGGGGGGGGGGGGGGGGGGGGGGGGGGGGGGGGGGGGGGGGGGGGGGGGGGGGGGGGGGGGGGGGGFGFGGGGGGGGGGGDGGGGGGGGGGGGGGGGGGGGGGGGGGGGGGGGGGGGGGGGGGFGGGGGGGGGGGGGGGGGGGGGGGGGGGGGGGGGFGGGGGGGGGGGGGGCFFFGGGGGGGGGGGGGGGGGGGGGGGECGGGGGGGGFFGGGGFGGGGGGFEFFF9FGGDGGGGGGGGGG7
@M03364:276:000000000-BLYN8:1:1101:15921:2142 1:N:0:1
ACTCCTACGGGAGGCAGCAGTGGGGAATATTGCACAATGGGCGCAAGCCTGATGCAGCCATGCCGCGTGTATGAAGAAGGCCTTCGGGTTGTAAAGTACTTTCAGCGAGGAGGAAGGTGTTGTAGTTAATAACTGCAGCGATTGACGTTACTCGCAGAAGAAGCACCGGCTAACTCCGTGCCAGCAGCCGCGGTAATACGGAGGGTGCAAGCGTTAATCGGAATTACTGGGCGTAAAGCGCACG
+
GGGGGGGGGDGGGGGGGGGGGGGGGGGGGGGGGGGGGGGGGGGGGGGGGGGGGGGGGGGGGGGGGGGGGGGGGGGGGGGGGGGGGGGGGGGGGGGGGGGGGGGGGGGGGGGGGGGGEGGGGGGGGGGGGGGGGGGGGGGGGGGGGGGGGGGGGGGGGGGGGGGGGGGGGGGGGGGGGGGGGGGGGGGGGGGGGGDEGGDGGDGGGGGGGGE5=EGGGGGGEGGGGFDFGGGGGGGGGGGGGGG3
@M03364:276:000000000-BLYN8:1:1101:12754:2217 1:N:0:1
ACTCCTACGGGAGGCAGCAGTGGGGAATATTGCACAATGGGCGCAAGCCTGATGCAGCCATGCCGCGTGTATGAAGAAGGCCTTCGGGTTGTAAAGTACTTTCAGCGAGGAGGAAGGCGTTGTAGTTAATAACTGCAGCGATTGACGTTACTCGCAGAAGAAGCACCGGCTAACTCCGTGCCAGCAGCCGCGGTAATACGGAGGGTGCAAGCGTTAATCGGAATTACTGGGCGTAAAGCGCACG
+
GGGGGGGGGGGGGGGGGGGGGGGGGGGGGGGGGGGGGGGGGGGGGGGGGGGGGGGGGGGGGGGGGGGGGGGGGGGGGGGGGGGGGGGGGGGGGGGGGGGGGGGGGGGGGGGGGGGGGGGGGGGGGGGGGGGGGGGGGGGGGGGGGGGGGGGGGGGGGGGGGGGGGGGGGGGGGGGGGGGGGGGGGGGGGGGGGGGGGGGGGGGGGGGGGGGGGGGGGGGGGGGGGGGGGGGGGDEGGGGGGGG<
@M03364:276:000000000-BLYN8:1:1101:12995:2227 1:N:0:1
ACTCCTACGGGAGGCAGCAGTGGGGAATATTGCACAATGGGCGCAAGCCTGATGCAGCCATGCCGCGTGTATGAAGAAGGCCTTCGGGTTGTAAAGTACTTTCAGCGAGGAGGAAGGCGTTGTGGTTAATAACCGCAGCGATTGACGTTACTCGCAGAAGAAGCACCGGCTAACTCCGTGCCAGCAGCCGCGGTAATACGGAGGGTGCAAGCGTTAATCGGAATTACTGGGCGTAAAGCGCACG
+
GGGGGGGGGGGGGGGGGGGGGGGGGGGGGGGGGGGGGGGGGGGGGGGGGGGGGGGGGGGGGGGGGGGGGGGGGGGGGGGGGGGGGGGGGGGGGGGGGGGGGGGGGGGGGGGGGGGGGGGGGGGGGGGGGGGGGGGGGGGGGGGGGGGGGGGGGGGGGGGGGGGGGGFGGEGGGGGGF>FGGGGGGGGGFGGGGGEGGGGGGGECGEGGGGGGEGGGFGGGGGGGGGGGFGGGDGGGGGGGGGD5
@M03364:276:000000000-BLYN8:1:1101:7390:2245 1:N:0:1
ACTCCTACGGGAGGCAGCAGTAGGGAATCTTCGGCAATGGACGAAAGTCTGACCGAGCAACGCCGCGTGAGTGAAGAAGGTTTTCGGATCGTAAAACTCTGTTGGTAGAGAAGAACGTTGGTGAGAGTGGAAAGCTCATCAAGTGACGGTAACTACCCAGAAAGGGACGGCTAACTACGTGCCAGCAGCCGCGGTAATACGTAGGTCCCGAGCGTTGTCCGGATTTATTGGGCGTAAAGCGAGC
+
GGGGGGGGGGGGGGGGGGGGGGGGGGGGGGGGGGCEGGGGGFFGGDGFFGGG<FEGGGGGFGGGGGGGGEGGDEGGFGGFEAFGGGGGG7FGGGGCFGEDGGFFGGGFGFFFFGGG7FF@GEGGGBFFFFGG9FGGGGGFGGGEFGGGGEGGGGFGFGGG?EAFGGGGGG7FFC8FFGGFCFGFGGGGGGGGGCEGGGG;5CCFCFBCFEE8:EGGG7:?=ECG5E9@F9C*797CDGG=379)
@M03364:276:000000000-BLYN8:1:1101:13278:2276 1:N:0:1
ACTCCTACGGGAGGCAGCAGTAGGGAATCTTCGGCAATGGACGAAAGTCTGACCGAGCAACGCCGCGTGAGTGAAGAAGGTTTTCGGATCGTAAAACTCTGTTGTTAGAGAAGAACAAGGATGAGAGTAAAACGTTCATCCCTTGACGGTATCTAACCAGAAAGCCACGGCTAACTACGTGCCAGCAGCCGCGGTAATACGTAGGTGGCAAGCGTTGTCCGGATTTATTGGGCGTAAAGCGAGC
+
GGGGGGGGGGGGGGGGGGGGGGGGGGGGGGGGGGGGGGGGGGGFGGGFGGGGGGGGGGGGGGEGGGGGGGGGGGGGGGGGGGGGGGGGGGGGGGGGGGGGGGGGGGGGGGGGGGGGGGGGGGGGGGGGGGGGGGGGGGGGGGGGGGGGGGGGGGGGGGGGGGGGGGGGGGGGGGGGGGGGGGGGGGGGGGGGGDGGEDGGGGGGGGGGGGGGGGGGGGGGGGD7EFGGGGGGGGGGGGGGGGG<
@M03364:276:000000000-BLYN8:1:1101:8870:2277 1:N:0:1
ACTCCTACGGGAGGCAGCAGTGGGGAATATTGCACAATGGGCGCAAGCCTGATGCAGCCATGCCGCGTGTATGAAGAAGGCCTTCGGGTTGTAAAGTACTTTCAGCGAGGAGGAAGGCATTAAGGTTAATAACCTTAGTGATTGACGTTACTCGCAGAAGAAGCACCGGCTAACTCCGTGCCAGCAGCCGCGGTAATACGGAGGGTGCAAGCGTTAATCGGAATTACTGGGCGTAAAGCGCACG
+
GGGGGGGGGGGGGDEGDGGGGGGCFBFGGGGGGGGGGGGGGGGGGGGGGGGGGGGGGGGGGGGGGGGGEGFGGGGGGGGGGEGGGGGDGGGFGFGGGGGGGGGGGGG7FGGGGDA<FGGGGFGGGG9FGGFFGGGGGGGFGGGGGGGEGFEFCGCFGGGDFGGGGGGGGGGCFFGGGGG7FGCGGGGGGGGDGEGGGGGGDGGE*11BFFCFGEGGFGGG=EEFGFCFFFGGGGCCDFCCDDD5
@M03364:276:000000000-BLYN8:1:1101:9644:2286 1:N:0:1
ACTCCTACGGGAGGCAGCAGTAGGGAATCTTCGGCAATGGGGGCAACCCTGACCGAGCAACGCCGCGTGAGTGAAGAAGGTTTTCGGATCGTAAAACTCTGTTGTTAGAGAAGAACGTTAAGTAGAGTGGAAAGTTACTTAAGTGACGGTATCTAACCAGAAAGGGACGGCTAACTACGTGCCAGCAGCCGCGGTAATACGTAGGTCCCAAGCGTTGTCCGGATTTATTGGGCGTAAAGCGAGG
+
GGGGGGGGGGGGGGGGGGGGGGFGGGGGGGGGGGGGGGGGGGGGGGGGGGGGGGGGGGGGGGGGGGGGGGGCFGFGGGGGGGGGGGGGGGGGGGGGGGGGGGGGGGGGGGGGGGGGGGGGGGGGGGGFGGGGGGGGGGGGGGGGFFGGGGGGGGGGGGGGGGGGGGGGGGGGGGGGGFGGGGFGFGGGFGGGGGGEGGGGGGGFEFFFGGGGGGED5EEGGGGGCGGGFGFGGGC73CFCGG7)
@M03364:276:000000000-BLYN8:1:1101:9456:2303 1:N:0:1
ACTCCTACGGGAGGCAGCAGTAGGGAATCTTCGGCAATGGACGAAAGTCTGACCGAGCAACGCCGCGTGAGTGAAGAAGGGTTTCGGATCGTAAAACTCTGTTGTTTGAGAAGAACAAGGATGAGAGTAAAAAGTTCAGCCCTTGACGTTATCTAACCAGAAAGCCACGGCTAACTACGTTCCAGCAGCCGCGGTAATACGTATTTGGCAAGCGTTGTCCGTATTTATTTGGCGTAAAGCGAGC
+
F<,CCAFG7@CE++CBEFFFFE<FFC@FD,C,CB7FEEEDC@B+C6@;E,,C,CCFGGC@6@CC+@CF7F75:C,,,9C=+B<??BCCFC+B8BFBE<CF,C5,:E,:58<E,:8FF<,,,C,,8,B<A,@F,+:B9C,==CA,3@8+63>7<@=C9>,3<@F7:FBFCGDC7,>DGC*254?;6DFFF85BC*:B89CECG+++?<96<+*3==5**<+7/AF+<0<++2+77CE<FG7/99)
@M03364:276:000000000-BLYN8:1:1101:23819:2305 1:N:0:1
ACTCCTACGGGAGGCAGCAGTGGGGAATATTGCACAATGGGCGCAAGCCTGATGCAGCCATGCCGCGTGTATGAAGAAGGCCTTCGGGTTGTAAAGTACTTTCAGCGAGGAGGAAGGCGTTGTGGTTAATAACCGCAGCGATTGACGTTACTCGCAGAATAAGCACCGGCTAACTCTGTGCCAGCAGCCGCGGTAATACAGAGGGTGCAAGCGTTAATCGGAATTACTGGGCGTAAAGCGCGCG
+
GGFGCFEFDG:F@>FDGGGGGGGGG>FEGGGGGG9EGGGGGGGGECFF@FGGGGGGGFFGFGG,@@FC7FGGGF9EFFGGGGGGGGEG=FEGGGGGGGGGGGGGFGGEEG7BFE@EEGGGEGGGGGG<BFFGG,CC@FGGGFG7D<FFFCFGFEGDCBFGGGGGFA7FEGCGGGFGFGCGG<BEFGEFGD>CCEEGGCEGFGC@EEGGFFGGGGDGF?9CEGCFGGGGG6F5>DGDDFDGGDG<
@M03364:276:000000000-BLYN8:1:1101:11499:2318 1:N:0:1
ACTCCTACGGGAGGCAGCAGTGGGGAATATTGCACAATGGGCGCAAGCCTGATGCAGCCATGCCGCGTGTATGAAGAAGGCCTTCGGGTTGTAAAGTACTTTCAGCGAGGAGGAAGGCATTAAGGTTAATAACCTTGGTGATTGACGTTACTCGCAGAAGAAGCACCGGCTAACTCCGTGCCAGCAGCCGCGGTAATACGGAGGGTGCAAGCGTTAATCGGAATTACTGGGCGTAAAGCGCACG
+
GGGGGGGGGGGGGGGGGGGGGGGGGGGGGGGGGGGGGGGGGGGGGGGGGGGGGGGGGGGGGGGGGGGGGGGGGGGGGGGGGGGGGGGGGGGGGGGGGGGGGGGGGGGGGGGGGGGGGGGFGGGGGGGGGGGGGGGGGEGGGGGGGGGGGGGGGGGGGGGGGGGGGGGGGGGGGGFGGGGGGGGGGGGGGGGGGGGGGGGGGGGGGGGGGGGGGGGGGGGGGDGGGGGGGGGGGGDGGGGGDGG5
@M03364:276:000000000-BLYN8:1:1101:9507:2346 1:N:0:1
ACTCCTACGGGAGGCAGCAGTGGGGAATATTGCACAATGGGCGAAAGCCTGATGCAGCCATGCCGCGTGTATGAAGAAGGCCTTCGGGTTGTAAAGTACTTTCAGCGAGGAGGAAGGCGTTGTAGTTAATAGCTGCAGCGATTGACGTTACTCGCAGAAGAAGCACCGGCTAACTCCGTGCCAGCAGCCGCGGTAATACGGAGGGTGCAAGCGTTAATCGGAATTACTGGGCGTAAAGCGCACG
+
;CEFEGGCCCFE@FCGCGGFFF9ACF;<<C,C@AAFFDEFEAF+@:C@CC69FGGGG<,EC<FE+@:688E?C<FGG<ECG<<FGGEGG::?<9AFGGG9AEFEGGG:@FB7?==FCCCB:+8C<:CD<<5DF<FDGFFF7>>DDBF+@F7FDFE+FF:FFCGGFF:@@C<E:CCGFG:FDGECECGF8=E8C1BCC99*;=>@@EG5C9<CEG887CFGE=5CEGCEE6FFGD=:3:*9CDD)
@M03364:276:000000000-BLYN8:1:1101:10157:2354 1:N:0:1
ACTCCTACGGGAGGCAGCAGTAGGGAATCTTCGGCAATGGACGAAAGTCTGACCGAGCAACGCCGCGGGAGTGAAGAAGGTTGTCGGATCGTAAAACTCTGTTGTTAGAGAAGAACAAGGATGAGAGTAAAAAGTTCATCCCTTGACGGTATCTAACCAGAAAGCCACGGCTAACTACGTGCCAGCAGCCGCGGTAATACGTAGGTGGCAAGCGTTGTCCGGATTTATTGGGCGTAAAGCGAGC
+
GGGGGGGGGGGGGGGGGGGGGFGGGGGGGGFGGGGGGEFGGGGEGDFFGGGCCFGDGGGGFGFGGGG+CC:FGGGFFDFD=F,?FEGEEFFGGGGGGGFFFGFGGGGGGGGGGGGFDEGFFGFGGFFB<BFA>=FGGGGGGGDCFGBFGEFFGFCFFGFGGGGGGGGGGGGDGAFFFFGGGGGGCGG8C5CEGGGGDGC?F9B8BEGFDFFC8EE=C=CCEGGGCCE?GGFFFGGGDFGGDGD)
@M03364:276:000000000-BLYN8:1:1101:11575:2407 1:N:0:1
ACTCCTACGGGAGGCAGCAGTGGGGAATATTGCACAATGGGCGCAAGCCTGATGCAGCCATGCCGCGTGTATGAAGAAGGCCTTCGGGTTGTAAAGTACTTTCAGCGGGGAGGAAGGCGATAAGGTTAATAACCTTGTTGATTGACGTTACCCGCAGAAGAAGCACCGGCTAACTCCGTGCCAGCAGCCGCGGTAATACGGAGGGTGCAAGCGTTAATCGGAATTACTGGGCGTAAAGCGCACG
+
FFFGGGGGGGGGGECFGGGGFFGGGGGGGEGGFGGGFGGD<FGEGGE7FEFFFGGGEFDF,EEFGGGGGFFGGACCEDFC8E<F9FEEGGECGGGF?FGFFGDGFFCDC7BFG:FGG?FEGE7>EEFGFFC=FD=EAGFFG,FCB=FGEFG=FF:7F7FGGGA7CGFGGG@EGC;;,1<CGCC<FFGF788B*=BB?F+;;E58:8;8<9CGG;=/*::CC:CG8EFF9+8:D9C*1?*9)/)/
@M03364:276:000000000-BLYN8:1:1101:12127:2439 1:N:0:1
ACTCCTACGGGAGGCAGCAGTAGGGAATCTTCGGCAATGGGGGCAACCCTGACCGAGCAACGCCGCGTGAGTGAAGAAGGTTTTCGGATCGTAAAACTCTGTTGTTAGAGAAGAACGTTAAGTAGAGTGGAAAGTTACTTAAGTGACGGTATCTAACCAGAAAGGGACGGCTAACTACGTGCCAGCAGCCGCGGTAATACGTAGGTCCCAAGCGTTGTCCGGATTTATTGGGCGTAAAGCGAGC
+
GGGGGGGGGGGGGGGGGGGGGGGGGGGGGGGGGGGGGGGGGGGGGGGGGGGGGGGGGGGGGGGGGGGGGGGGGGGGGGGGGGGGGGGGGGGGGGGGGGGGGGGGGGGGGGGGGGGFGGGGGGAFGGGGGGGGGGGGGGGGGFGGGGFEG@FGGGFGGGGGGGGGGGGGGGGGGGGGGGFCGGFGGGGGGGGGGGEGGGFCF?FFCFCFDFGGGGGGGGGFGGEG=C?FFCGGGD=5DFG>CD3/
@M03364:276:000000000-BLYN8:1:1101:7597:2447 1:N:0:1
ACTCCTACGGGAGGCAGCAGTAGGGAATCTTCGGCAATGGGGGCAACCCTGACCGAGCAACGCCGCGTGAGTGAAGAAGGTTTTCGGATCGTAAAACTCTGTTGTTAGAGAAGAACGTGAAGTAGAGTGGAAAGTTATTTAAGTGACGGTATCTAACCAGAAAGGGACGGCTAACTACGTGCCAGCAGCCGCGGGAATACGTAGGTCCCAAGCGTGGTCCGGATTTATGGGGCTTAAAGCGAGG
+
FGGGGGGGGGGGGGGGGGGGGCFGGFF8<FGGGGGFGFFG8@F@FGF,CFGCFFGGGGGGGEEGGGGGGFGFGGAFFGGGGEAFEF=CCFEEFGGGGFGDFGGGGGGGGGFDFDGGDG7FF?FD<FGGDC9=,DFFC,33C,=@<<3@7+3+3FC,@@9<@F:>A7:BC>CCGFGD;,4,<87,2;6:,=C5BC*=CF+;59+;8A+323***2/*::9+2*;58<:C3+8E*)*<**20)1)1
@M03364:276:000000000-BLYN8:1:1101:17002:2464 1:N:0:1
ACTCCTACGGGAGGCAGCAGTGGGGAATATTGCACAATGGGCGCAAGCCTGATGCAGCCATGCCGCGTGCATGAAGAAGGCCTTCGGATCGTAAAACTCTGTTGTTAGAGAAGAACGTTAAGTAGAGTGGAAAGTTACTTAAGTGACGGTATCTAACCAGAAAGGGACGGCTAACTACGTGCCAGCAGCCGCGGTAATACGTAGGTCCCAAGCGATGTCCGGAATTATTGGGCGTAAAGCGAGC
+
GGFGFGGEFGD@FEC@@@FCF<@8FGCEC@C,FEGAE<CE,<+@FECFGGGGCGFDEC@@@CEAFEGGG,,CFGGGGGGFGGGGG<=:FGGF<FGFGEFEE@FFEFFGGG,?,BEFGFGGG,CFGGGGFGGG?AFF<FFGFGFDE9?CGGGGGGGGGGGGF8<@CGAFFGECEGGGF8<<FCFFCC,47>E5:E:BC=<CEFEF*;CFCC9FFC*=ECCF=E5*;+CFFGGGF3EE577:<C))
@M03364:276:000000000-BLYN8:1:1101:12815:2505 1:N:0:1
ACTCCTACGGGAGGCAGCAGTAGGGAATCTTCGGCAATGGACGAAAGTCTGACCGAGCAACGCCGCGTGAGTGAAGAAGGTTTTCGGATCGTAAAACTCTGTTGTCAGAGAAGAACAAGGGTGAGAGTGGAAAGTTCACCCCTTGACGGTATCTGACCAGAAAGCCACGGCTAACTACGTGCCAGCAGCCGCGGTAATACGTAGGTGGTAAGCGTTGTCCGGATTTATTGGGCGTAAAGCGAGG
+
FE8EFDFE@FEGGGGGGGFEF9FGGFFG9FEDCEFGEFFGGGGGGGGDFGGGCFEEEGFEEEGC:FGGGGGGGEGGGGFGFFFFFCF7=CFGGGGAF<EA?FCF=FGF,EFEGGGFGFFGGGE?DGCCFFGGGGGGFDFE<FFG=A,@EFG@BFA3F8>>DFEFGGGGC@CFCFFF@CEG:EFGG7:@,CE51*=*=;<?B<C@EEF5*51++:;CG5?C5C:7*<0<+<C*11>E7<:CDGG5
@M03364:276:000000000-BLYN8:1:1101:14399:2529 1:N:0:1
ACTCCTACGGGAGGCAGCAGTGGGGAATATTGCACAATGGGCGCAAGCCTGATGCAGCCATGCCGCGTGTATGAAGAAGGCCTTCGGGTTGTAAAGTACTTTCAGCGAGGAGGAAGGTGTTGTAGTTAATAGCTGCAGCAATTGACGTTACTCGCAGAAGAAGCACCGGCTAACTCCGTGCCAGCAGCCGCGGTAATACGGAGGGTGCAAGCGTTAATCGGAATTACTGGGCGTAAAGCGCACG
+
GGGGGGGGGGGGGGGGGGGGGGGGGGGGGGGGGGGGGGGGGGGGGGGGGGGGGGGGGGGGGGGGGGGGGGGGGGGGGGGGGGGGGGGGGGGGGGGGGGGGGGGGGGGGGGGGGGGGGGGGGGGGGGGGGGGFGGGGGGGGGGGGGGGGGGGGGGGGGGGGGGGGGGGGGGGGGGGGGGGGGGEFGFGGGGGGGGGGGGGGGGGGGGGGGCFGGGGGGGGGGGGGGGGGGGFGDDEGGGGGGCD/
@M03364:276:000000000-BLYN8:1:1101:16152:2536 1:N:0:1
ACTCCTACGGGAGGCAGCAGTAGGGAATCTTCGGCAATGGGGGCAACCCTGACCGAGCAACGCCGCGTGAGTGAAGAAGGTTTTCGGATCGTAAAACTCTGTTGTTAGAGAAGAACGTTAAGTAGAGTGGAAAGTTACTTAAGTGACGGTATCTAACCAGAAAGGGACGGCTAACTACGTGCCAGCAGCCGCGGTAATACGTAGGTCCCAAGCGTTGTCCGGATTTATTGGGCGTAAAGCGAGC
+
GGGGGGGGGGGGGGGGGGGGGGGGGGGGGGGGGGGGGGGGGGGGGGGGGGGGGGGGGGGGGGGGGGGGGGGGGGGGGGGGGGGGGGGGGGGGGGGDGGGGGGGGGGGFGGGGGGFGGFFGFFGGGGGGGGGGGGGGGGGGGGGGGGGDGGFGGGGGGGGGGFGGGGGGGGGGGGGGGGGGFGGGGFGGGGGGGGGGGGGGGGGGGGGGGGGGGGGGGGGGGGGGGFGGGGG5<DGGGGGGGGG3
@M03364:276:000000000-BLYN8:1:1101:17326:2588 1:N:0:1
ACTCCTACGGGAGGCAGCAGTGGGGAATATTGGACAATGGGCGAAAGCCTGATCCAGCCATGCCGCGTGTGTGAAGAAGGTCTTCGGATTGTAAAGCACTTTAAGTTGGGAGGAAGGGCATTAACCTAATACGTTAGTGATTGACGTTACTCGCAGAAGAAGCACCGGCTAACTCCGTGCCAGCAGCCGCGGTAATACGGAGGGTGCAAGCGTTAATCGGAATTACTGGGCGTAAAGCGCACGC
+
GGGGGGGGGGGGGGGGGGFGGGGGGGGGGGGGGGGGGGGGGGGGGGGGGGGGGGGGGGGGGGGGGGGGGGGGGGGGGGGGGGGGGGGGGGGGGGGGGGGGGGGGGFGGGGFGGGGGGGGGGGGGGGGGGGGGGGGGGGGGGGGGGG>FGGGGGGGGGGFGGGGGGGGGGGGGGGGGGGGGGEGGGGGGGGGGGGGGGGGGGEGGGGGGF9FGGGGGGGGGGGGGGGGGGGGGDDGGGFGGGGGC
@M03364:276:000000000-BLYN8:1:1101:19635:2605 1:N:0:1
ACTCCTACGGGAGGCAGCAGTGGGGAATATTGCACAATGGGCGCAAGCCTGATGCAGCCATGCCGCGTGTATGAAGAAGGCCTTCGGGTTGTAAAGTACTTTCAGCGAGGAGGAAGGCATTAAGGTTAATAACCTTAGTGATTGACGTTACTCGCAGAAGAAGCACCGGCTAACTCCGTGCCAGCAGCCGCGGTAATACGGAGGGTGCAAGCGTTAATCGGAATTACTGGGCGTAAAGCGCAAC
+
FGGGGGGGGGGGGGGGGGGGGGGGGGGGGGGGCCFGGGGGGEE:FG:FGGGG<@EFGG,C,EFGGGGGG?FGFGGGGGGGFGGGGGGGGGGGGGG<F?FGGGFG9B:+FGGCFGGGG8,AFAG<FAFFBECEC8FFGFD?D<<?@DF>FF+@,@=CE>:>FF7,>FGGE:F:F<@CFEGC<DCGF,,,>*4BE:*=BC+***=78EGB?CGF*38*:C7=E5=CCFGCCGGEGG5EGGCDD)))
@M03364:276:000000000-BLYN8:1:1101:15004:2628 1:N:0:1
ACTCCTACGGGAGGCAGCAGTGGGGAATCTTCGGCAATGGACGAAAGTCTGACCGAGCAACGCCGCGTGAGTGAAGAAGGTTTTCGGATCGTAAAACTCTGTTGGTAGAGAAGAACGTTGGTGAGAGTGGAAAGCTCATCAAGTGACGGTAACTACCCAGAAAGGGACGGCTAACTACGTGCCAGCAGCCGCGGTAATACGTAGGTCCCGAGCGTTGTCCGGATTTATTGGGCGTAAAGCGAGC
+
FGGGGEGGGGGGCDGGGGGGGGGGGGGGCFFG@>FGC<FGFEGGGGG,CFEFGGGEGGFGGGGEGGGGGDE5EFGGGGGFF:CCDFG7@CFFEF7FFGGGGGFFGGGGGCFFFFGGDFDDF7>F<,BBBF9C<BFGGGGGGGGEFGC:C3><<AFFEFGCDEFFG@7BBFGB@>EE,,=<FF8;:C68ECEGGGGG5B?C><BCEG?FFCG8EEG**ACC::;:8++3+<@55CCGG***)*/)
@M03364:276:000000000-BLYN8:1:1101:16950:2643 1:N:0:1
ACTCCTACGGGAGGCAGCAGTAGGGAATCTTCGGCAATGGGGGCAACCCTGACCGAGCAACGCCGCGTGAGTGAAGAAGGTTTTCGGATCGTAAAACTCTGTTGTTAGAGAAGAACGTTAAGTAGAGTGGAAAATTACTTAAGTGACGGTATCTAACCAGAAAGGGACGGCTAACTACGTGCCAGCAGCCGCGGTAATACGTAGGTCCCAAGCGTTGTCCGGATTTATTGGGCGTAAAGCGAGC
+
GGGGGGGGGGGGGGGGGGGGGFGGGGGGGGGGGGGGEGGGGGGGGGGGGGGGGGGGGGGGGGGGGGGGGGGFGGGGGGGGGGGGGGDGGGGGGGGGGGGGFGGGGFGGGGGGGGGGGGGGGGGGGFFGGGGGGGGGGGGGGGGGGGGGGFGFGGGGGGGGGGGGGGGGGGGGGGGGGGGF7BGFCFGGFGGDEGGGDGGGGGGFGFGGGFGGGGGGGGGGGGG5EECGGGGGGGGGGFCDGGD3
@M03364:276:000000000-BLYN8:1:1101:19545:2709 1:N:0:1
ACTCCTACGGGAGGCAGCAGTGGGGAATATTGCACAATGGGCGCAAGCCTGATGCAGCCATGCCGCGTGTATGAAGAAGGCCTTCGGGTTGTAAAGTACTTTCAGCGAGGAGGAAGGCATTAAGGTTAATAACCTTAGTGATTGACGTTACTCGCAGAAGAAGCACCGGCTAACTCCGTGCCAGCAGCCGCGGTAATACGGAGGGTGCAAGCGTTAATCGGAATTACTGGGCGTAAAGCGCACG
+
GGGGGGGGGGGGGGGGGGGGGGGGGGGGFGGGGGGGGGGGGGGDGGGGGGGGGGGGGGGGGGGGGGGGGGFGGGGGGGGGGGGGGGGGGGGGEGGGGGGGGGGGFFGFGGGGGDGGGGFGGFGGGGG9EGGGGDFGGAGFGGGGGGGGGGGGGGGGGGGGGGGGGFFGGDGGGGGGF7FGGG9DFFGGCEGGEGDCC?GFGGGGGEEGGFCGDEGEGGGGGGGGGGGGGGFGGGG5DF=DDGGC
@M03364:276:000000000-BLYN8:1:1101:22291:2709 1:N:0:1
ACTCCTACGGGAGGCAGCAGTGGGGAATATTGGACAATGGGCGAAAGCCTGATCCAGCCATGCCGCGTGTGTGAAGAAGGTCTTCGGATTGTAAAGCACTTTAAGTTGGGAGGAAGGGCATTAACCTAATACGTTAGTGCTTGGACGTTACCGACAGAATAAGCACCGGCTAACTCTGTGCCAGCAGCCGCGGTAATACAGAGGGTGCAAGCGTTAATCGGAATTACTGGGCGTAAAGCGCGCG
+
FGGGCFGFGGGGEE-FFE<FDGFGGGGGGFFGG9FGGGGGGGGGG@EGGGGGCEFGGG,FEFFGD7FFGF76C,EFGGGGFFEFGGC?FFGGFFFF,,ABFE,AB?,E,FFEFGFG7CCGFADA9A9=FEC9=FG?BDDD<A,>,5@@DEG,33=:>>FGGADACFGGECFEGACFGGCF9ECDGGCE7CCEGCC*<;FF;+<7B8EGG7988*;5C:F*A=ECG70AGFC5DCCG9775CDD3
@M03364:276:000000000-BLYN8:1:1101:19089:2718 1:N:0:1
ACTCCTACGGGAGGCAGCAGTGGGGAATTTTGGACAATGGGCGCAAGCCTGATCCAGCAATGCCGCGTGTGTGATGAAGGCCTTCGGGTTGTAAAGCACTTTTGGCGGGAACGAAAAGGTCCGTGCTAATACCATGGGCTGATGACGGTACCCGCAGAATAAGCACCGGCTAACTACGTGCCAGCAGCCGCGGTAATACGTAGGGTGCGAGCGTTAATCGGAATTACTGGGCGTAAAGCGCACG
+
GGGGGGDFEFGGGGDEGGFGGFGGGEGFFGGGEEGGDGFGGFGGEFGGGGFCFD@FGGFFFGFFGFGEGCDFFGGGGCFFFGFEGF7FFGGGGGFGGDE@GGGGDFG7FFCD@FGECDEGFGGGGFGFFCFFGCBE<<CFGGGGAFEGGGGGGGGGGCFGAFEFGGCEGGGGGGGDFGGGGGGGGGGFGG5E5*:E?CCF6+;?EF8EE58EGG=EGGGGDCECCFF7<<8=D7*:DDDDDDD)
@M03364:276:000000000-BLYN8:1:1101:18773:2719 1:N:0:1
ACTCCTACGGGAGGCAGCAGTAGGGAATCTTCGGCAATGGACGAAAGTCTGACCGAGCAACGCCGCGTGAGTGAAGAAGGTTTTCGGATCGTAAAACTCTGTTGTTAGAGAAGAACAAGGATGAGAGTAAAATGTTCATCCCTTGACGGTATCTAACCAGAAAGCCACGGCTAACTACGTGCCAGCAGCCGCGGTAATACGTAGGTCCCAAGCGTTGTCCGGATTTATTGGGCGTAAAGCGAGC
+
GGGGGGGGGDEGGGGGGGGGGGGGGGGGGGGGGGGGGGGGGGGGGGGGGGGGGGGGGGGGGGGGGGGGGGGGGGGGGGGGGGGGGGGGGGGGGGGGGGGGGGGGGGGGGGGGGGGGGGGGGGGGGGGGGGGGGGGGGGGGFGGGGGGGGGGGGGGGGGGGGGGGGGGGGGGGGGGGGGGGGGGGGGGGGGGGGGGGGGGGGGGGGGGGGGGGGGGGGGGGGGGEGGGGGGGGFGGGGGGGGGGD
@M03364:276:000000000-BLYN8:1:1101:19322:2725 1:N:0:1
ACTCCTACGGGAGGCAGCAGTAGGGAATCTTCGGCAATGGGGGCAACCCTGACCGAGCAACGCCGCGTGAGTGAAGAAGGTTTTCGGATCGTAAAACTCTGTTGTTAGAGAAGAACGTTAAGTAGAGTGGAAAGTTACTTAAGTGACGGTATCTAACCAGAAAGGGACGGCTAACTACGTGCCAGCAGCCGCGGCAATACGTAGGTCCCAAGCGTTGTCCGGATTTATTGGGCGTAAAGCGAGC
+
GGGGGCGF;FGG:EEGGGGFGEFFEGGGGGGGG7FGEGGCFGGGGGGGCFFGGGGGGGGGGGGECEGG:FEGFGGGGGGGEFFGGGGEE@CFFGFFGFGFEFGGGF,FGFCFGF8FGBFFFGGGC,D5>DF<DFFFGGGFF9FDFCC7<FGFGGGGFGGGGFFCF*>C@:FGG:>CFG:B78CEFFCGGFECBB*=:?EGGGEG7;CGCFGG5CEEEGGFGEDG8@+:<FCCFGGGG57F<*))
@M03364:276:000000000-BLYN8:1:1101:10640:2738 1:N:0:1
ACTCCTACGGGAGGCAGCAGTAGGGAATCTTCCACAATGGACGAAAGTCTGATGGAGCAACGCCGCGTGAGTGAAGAAGGTTTTCGGATCGTAAAACTCTGTTGTTGGAGAAGAACGTATTTGATAGTAACTGATCAGGTAGTGACGGTATCCAACCAGAAAGCCACGGCTAACTACGTGCCAGCAGCCGCGGTAATACGTAGGTGGCAAGCGTTGTCCGGATTTATTGGGCGTAAAGCGAGCG
+
GGGGGGGGGGGGGGGGEGGGGGFGGGGGGGGGGGGGGGGGGGGGGGGGGGGGGGGGGGGGGGGGGGGFGGGGGGGGGGGGGGGGGGGGGGGGGGGGGGGGGGGGGGGGGGGGGGGGGGGGGGGGGGGGGGGGGGGDGGCGGGGGFGGGGCFFGGFGGGGGGGGGGGGGGGGGGGGGGGGGGGGGGGGFGGCEGGGGGGGGGFFGGGGFGGDGGGGGEGGGGGGDGFGGGGGGGGGGFCFGDDG7
@M03364:276:000000000-BLYN8:1:1101:19378:2780 1:N:0:1
ACTCCTACGGGAGGCAGCAGTAGGGAATCTTCGGCAATGGACGAAAGTCTGACCGAGCAACGCCGCGTGAGTGAAGAAGGTTTTCGGATCGTAAAACTCTGTTGGTAGAGAAGAACGTTGGTGAGAGTGGAAAGCTCATCAAGTGACGGTAACTACCCAGAAAGGGACGGCTAACTACGTGCCAGCAGCCGCGGTAATACGTAGGTCCCGAGCGTTGTCCGGATTTATTGGGCGTAAAGCGAGC
+
GGGGGGGGFEGGGGGGGGGGGGGGGGGGGGGGFGGGGGGEGFEGGGEFEGEFE,@FF7FEFG@FGGGGG:FFD,EEAEEFGGGF<FGDCFGGF@FGGGGGFFGGGCC?EB,EFFGF7FEFDGGCB9F<<<AFFFDFFEFFFF@DFGG>@FFEFGGG?CEF7DFGDCFGGGGGDFFFFCCG,4;BC>?CCFEGEEEEGGF?CF9=CG;+2:8EDEGDGGG?7*C*:<:CFGDCFGGGGGG7/*73
@M03364:276:000000000-BLYN8:1:1101:22435:2804 1:N:0:1
ACTCCTACGGGAGGCAGCAGTGGGGAATATTGCACAATGGGCGCAAGCCTGATGCAGCCATGCCGCGTGTATGAAGAAGGCCTTCGGGTTGTAAAGTACTTTCAGCGAGGAGGAAGGCATTAAGGTTAATAACCTTAGTGATTGACGTTACTCGCAGAAGAAGCACCGGCTAACTCCGTGCCAGCAGCCGCGGTAATACGGAGGGTGCAAGCGTTAATCGGAATTACTGGGCGTAAAGCGCACG
+
GGGGGGGGGGGGGGGGGGGGFGGGGGGGGGGGGGGEGGGGGGGGGGGGDGFGGGGGGGGFGGFGGDEFFGGGGGGGGGGGGGGGGGGGEGGFGFGGGGGGGGGGGGGGGGGGGGFGGGGGGGGGGGGGGFGGGGGFFFGGGE9DGCCFF@@FGC7FG@FGGFGFFC7FFFGGGGFFGGG7FFFGGGGGGGGGGGGGGGGFCBCE>CEEFG?FGCGGFGGGGGGGC9CFGGGDDGG5FGGDGDG5
@M03364:276:000000000-BLYN8:1:1101:11431:2856 1:N:0:1
ACTCCTACGGGAGGCAGCAGTAGGGAATCTTCGGCAATGGACGAAAGTCTGACGGAGCAACGCCGCGCGAGTGAAGAAGGTTTTCGGATCGGAAAACTCTGTTGTCAGAGAAGAACAAGGGTGAGAGTGGAAAGCTCACCACTGGACGGTATCTGACCAGAAATCCACGGCTAACTACGTACCAGCAGCCGCGGTGATACGAAGCTGGCAAGCGTGGTGCGGATTTATTGGGCGTAAAGCGATG
+
FC8EGC,E@BCCFC-BC@FCE,EA;,CFC<<CFFGE:FE,,CF::@6FFGF9@,6,8:FF8:+@C=F+48@4C,<<?,9<=?,DFEGGGE:+BFF<E8,C<CFAF<FA9E,,4BFC8,B,3B:<FGG@BC,,C,,3F,73,5F,8@>CC<F79,,@;,,@FFG,=<:,C*1>C,>,26C4,61,4,?,,,188*=*12B91*21*>6B*02*/*/*:/*01*:*;C++30+:F5::*/2:C7**
@M03364:276:000000000-BLYN8:1:1101:18617:2908 1:N:0:1
ACTCCTACGGGAGGCAGCAGTGGGGAATATTGCACAATGGGCGCAAGCCTGATGCAGCCATGCCGCGTGTATGAAGAAGGCCTTCGGGTTGTAAAGTACTTTCAGCGAGGAGGAAGGCGTTGTGGTTAATAACCGCAGCGATTGACGTTACTCGCAGAAGAAGCACCGGCTAACTCCGTGCCAGCAGCCGCGGTAATACGGAGGGTGCAAGCGTTAATCGGAATTACTGGGCGTAAAGCGCACG
+
GGGGGGGGGGGGGGGGGGGGGGGGGGGGGGGGGGGGGGGGGGGGGGGGGGGGGGGGGGGGGGGGGGGGGGGGGGGGGGGGGGGGGFGGGGGGGGGGGGGGGGFDEGGGGGGGGGGGGFEGGGGGGGGGGGGGGGGGCFDEDGGGFGGEGD7FGGGGGEGGGGFGGGGGGGGGGGGGGGGGGGGGGGGGDGGGEGGCGGGGGCCEGGEGGGGGGEGGFGGGGGGGGGGGGCFCGDEGFGDGGGG5
@M03364:276:000000000-BLYN8:1:1101:10808:2930 1:N:0:1
ACTCCTACGGGAGGCAGCAGTAGGGAATCTTCGGCAATGGGGGCAACCCTGACCGAGCAACGCCGCGTGAGTGAAGAAGGTTTTCGGATCGTAAAACTCTGTTGTTAGAGAAGAACAAGGATGAGAGTAAAAAGTTCATCCCTTGACGGTATCTAACCAGAAAGCCACGGCTAACTACGTGCCAGCAGCCGCGGTAATACGTAGGTGGCAAGCGTTGTCCGGATTTATTGGGCGTAAAGCGAGG
+
GGGGGGGGGGGGGGGGGGGGGGGGGGGGGGGGGGGGGGCGGGGGGGGGGGGGGGGGGGGGGFEGGGGGGGGGGGGGGGGGGGGGGGGGGGGGGGGGGGGGGGGGGGGGGGGGGGGGGGGGGGGGGGGGGGGGGGGGGGGGGGGGGGGGGGGGGGGGGGGGGGGGGGFFGGGGGFGFGGDGFGGGGGGGGGGGGGGGGGGGGGGGGGGGGGGGGGGGGGGGGGDGGCFFGFGCCGGGGGFGCDG)
@M03364:276:000000000-BLYN8:1:1101:21095:2955 1:N:0:1
ACTCCTACGGGAGGCAGCAGTGGGGAATATTGCACAATGGGCGCAAGCCTGATGCAGCCATGCCGCGTGTATGAAGAAGGCCTTCGGGTTGTAAAGTACTTTCAGCGAGGAGGAAGGTGTTGTGGTTAATAACCGCAGCAATTGACGTTACTCGCAGAAGAAGCACCGGCTAACTCCGTGCCAGCAGCCGCGGTAATACGGAGGGTGCAAGCGTTAATCGGAATTACTGGGCGTAAAGCGCACG
+
FGAFGGGGGGGGGGGGGGGGGGGGGGGGGGGGCEGGGGGGGGGGGGGGFGFGGGGG<@G@EFADF@F:>FEFG<9F<<6CDDFC,CCGAFGFA<FFA,C9FFGFGFGFEF+::==FGFGGF?:+C=@FCGGGGGG7=FGGFF,@ABCCFGE9<B+8+3@<FFGFGF:FFCEGGGCBFGGGDFGGGFGGGGGGGGGGF+>CD5CE>C**0AFCE588=FGGGGGGGGGGFGFGGGDGFGGGGGG)
@M03364:276:000000000-BLYN8:1:1101:17156:2978 1:N:0:1
ACTCCTACGGGAGGCAGCAGTGGGGAATATTGCACAATGGGCGCAAGCCTGATGCAGCCATGCCGCGTGTATGAAGAAGGCCTTCGGGTTGTAAAGTACTTTCAGCGAGGAGGAAGGCGTTGTGGTTAATAACCGCAGCGATTGACGTTACTCGCAGAAGAAGCACCGGCTAACTCCGTGCCAGCAGCCGCGGTAATACGGAGGGTGCAAGCGTTAATCGGAATTACTGGGCGTAAAGCGCACG
+
GGGGGGGGGGGGGGGGGGGGGGGGGGGGGGGGGGGGGGGGG?FGGGGGGGGGGGGGGGGGGGGGGGGGGGGGGGGGGGGGGGGGGGGGGEFGGGGGGGGGFGDGFGGEEGGGGGFGGGGFGGGGGDGGGFGGCCEECF:FED@<FFGBCFEGGDDDGGCFGDCEGFFGDCFEG@2?AEFEEGGFECFFGECEEEGGGF98BCCGGG>EFFFFGGGGGGGGGGGGGGGGFGGGG55CF7>GCGD5
@M03364:276:000000000-BLYN8:1:1101:10768:2984 1:N:0:1
ACTCCTACGGGAGGCAGCAGTGGGGAATATTGCACAATGGGCGCAAGCCTGATGCAGCCATGCCGCGTGTATGAAGAAGGCCTTCGGGTTGTAAAGTACTTTCAGCGAGGAGGAAGGTGTTGTGGTTAATAACCGCAGCAATTGACGTTACTCGCAGAAGAAGCACCGGCTAACTCCGTGCCAGCAGCCGCGGTAATACGGAGGGTGCAAGCGTTAATCGGAATTACTGGGCGTAAAGCGCGCG
+
GGGGGGGGGGGGGGGGGGGGGGGGGDGGGGGGGGGFGGGGGGGGDGGGGGGGGGGGGGGGGGGGGGGGGEFGGGGGGGGGGGGGGGGGGGGGGGGGGGGGFGGGGGGGGGGGGGGGGGGGGGGGGGGGGGGGGGGGGGGGFGGGGGGGGGDGGGDGGGGGGGGF7FGGGGGGGGGGGGGGDGGGGGGGGGDGDGGGGGFGGGEGGGGGGGGDGGG5EFFGGGGGFFE976A55>EE3CFCDGDG
@M03364:276:000000000-BLYN8:1:1101:20783:3023 1:N:0:1
ACTCCTACGGGAGGCAGCAGTGGGGAATATTGCACAATGGGCGCAAGCCTGATGCAGCCATGCCGCGTGTATGAAGAAGGCCTTCGGGTTGTAAAGTACTTTCAGCGAGGAGGAAGGTGTTGTGGTTAATAACCTTAGTGATTGACGTTACTCGCAGAAGAAGCACCGGCTAACTCCGTGCCAGCAGCCGCGGTAATACGGAGGGTGCAAGCGTTAATCGGAATTACTGGGCGTAAAGCGCACG
+
FFGCGCFEEFGGEGGGG7FFFGGGD@FFFGF9,@CFE@6CFCFDECF<F8<F9F9F,EC<EF8EFEDFGFFGFFGG9<CFFF8FEDECFCC=EFGFF<FFFFA,E9C>CE7B@+<B@,?E:FFGCGGGF<FGGGFDA<:C@F,,C>FGF,@@FFDGGC:FCBFCFG?@CFFD:>ECCEGDEFFGFGGGGGDGCCC7?BEFG5C7CEGG6+;CEE*CEE7=EE578::CF65FG3CECDFC3)/9
@M03364:276:000000000-BLYN8:1:1101:15967:3029 1:N:0:1
ACTCCTACGGGAGGCAGCAGTAGGGAATCTTCGGCAATGGACGAAAGTCTGACCGAGCAACGCCGCGTGAGTGAAGAAGGTTTTCGGATCGTAAAACTCTGTTGTTAGAGAAGAACAAGGATGAGAGTAACTGTTCATCCCTTGACGGTATCTAACCAGAAAGCCACGGCTAACTACGTGCCAGCAGCCGCGGTAATACGTAGGTGGCAAGCGTTGTCCGGATTTATTGGGCGTAAAGCGAGCG
+
GGGGGGGGGGGGGGGGGGGGGGGGGGGGGGGGGGGGGGGGGGGGGGGGGGGGGGGGGGGGGGGGGGGGGGGGGGGGGGGGGGGGGGGGCGGGGGGGGGGGGGGGGGGGGGGGGGGGGGGGGGGFGGGGGGGGGGGGGGGGGGGGGGGGGGGGGGGGGGGGGGGGGGGGGGGGGGGGGGGGGGGGGGGGGDGGGGGGGGGGGGGGGGGGGGGGGGEEGGGGGGGGGGGGGGGGGGGGGGGGGGGD
@M03364:276:000000000-BLYN8:1:1101:6168:3038 1:N:0:1
ACTCCTACGGGAGGCAGCAGTAGGGAATCTTCGGCAATGGACGAAAGTCTGACCGAGCAACGCCGCGTGAGTGAAGAAGGTTTTCGGATCGTAAAACTCTGTTGTTAGAGAAGAACAAGGATGAGAGTAAAATGTTCATCCCTTGACGGTATCTAACCAGAAAGCCACGGCTAACTACGTGCCAGCAGCCGCGGTAATACGTAGGTGGCAAGCGTTGTCCGGATTTATTGGGCGTAAAGCGAGC
+
GGGGCGGGGGGGCGGGGGGGGCFFGGGGFGFFGGGGGGGGGGGGCGEGGGGGGGGGGGGGGGGGGGGGGGGGGGFFFGGGGGGGGGGGGGGGGGGGGGGGGGCFGGGGGGGGGGGGGGGGG<DGGGFGGGGGGGGGGGGCFGGGGGGGEGGGGGGGGGGGGGGGGGGGGGGEGGGGGGGGGGGGGGGFGDEGGGGGGGGGGGGGCFGGGGGGFGGCCCFG5CC:CFCF??F5C):CGGGGGGG7
@M03364:276:000000000-BLYN8:1:1101:7284:3065 1:N:0:1
ACTCCTACGGGAGGCAGCAGTAGGGAATCTTCGGCAATGGGGGCAACCCTGACCGAGCAACGCCGCGTGAGTGAAGAAGGTTTTCGGATCGTAAAACTCTGTTGTTAGAGAAGAACGTTAAGTAGAGTGGAAAGTTACTTAAGTGACGGTATCTAACCAGAAAGGGACGGCTAACTACGTGCCAGCAGCCGCGGTAATACGTAGGTCCCAAGCGTTGTCCGGATTTATTGGGCGTAAAGCGAGC
+
GGGGGGGGGGGGGGGGGGGGGGGGGGGGGGGGGGGGGGGGGGGGGGGGGGGGGGGGGGGGGGGGGGGGGGGGGGGGGGGGGGGGGGGGGGGGGGGGGGGGFGDGGGGGGGGGGGGFGGGGGGGG9DDGGGGGGGGGGGGD<EFGGGFGGGGGGGGGGGGGGGGGGCCGEGGGGGGGG@FGGGGGGGGGGGCEECBEGGG+8?FGCFC9>CEFGGGGGGF?EGG5;CGGGFGGDGGGDGGGGGG<
@M03364:276:000000000-BLYN8:1:1101:16733:3073 1:N:0:1
ACTCCTACGGGAGGCAGCAGTGGGGAATATTGCACAATGGGCGCAAGCCTGATGCAGCCATGCCGCGTGTATGAAGAAGGCCTTCGGGTTGTAAAGTACTTTCAGCGAGGAGGAAGGCATTAAGGTTAATAACCTTAGTGATTGACGTTACTCGCAGAAGAAGCACCGGCTAACTCCGTGCCAGCAGCCGCGGTAATACGGAGGGTGCAAGCGTTAATCGGAATTACTGGGCGTAAAGCGCACG
+
GGGGGGGGGGGGGGGGGGGGGGGGGGGGGGGGGGGGGGGGGGGGGGGGGGGGGGGGGGGGGGGGGGGGGGGGGGGGGGGGGGGGGGGGGGGGGGGGGGGGGGGGGFGFEGGGGGGGGGGGGGGGGGGGGGGGGGGGGGGGGGGGGGGGGGGGGGGGGGGGGGGGGGGGGGGGGGGGGGGGGGGGGGGGGGGGGGGGGGGGGGGGGGGGGGGGGGGCF7FGGGGGGGGGGGGGGGGGGGGGGGGC
@M03364:276:000000000-BLYN8:1:1101:16813:3088 1:N:0:1
ACTCCTACGGGAGGCAGCAGTGGGGAATATTGCACAATGGGCGCAAGCCTGATGCAGCCATGCCGCGTGTATGAAGAAGGCCTTCGGGTTGTAAAGTACTTTCAGCGAGGAGGAAGGTGTTGTGGTTAATAACCACAGCAATTGACGTTACTCGCAGAAGAAGCACCGGCTAACTCCGTGCCAGCAGCCGCGGTAATACGGAGGGTGCAAGCGTTAATCGGAATTACTGGGCGTAAAGCGCACG
+
GGGGGGGGGGGGGGGGGGGGGGGGGDGGGGGGGGGGGGGGGGGGGGGGGFGGGGGGGGGFFGGGGGGEGFGGGGGGGGGGGGGGGGGGGGGGGGGFGEFGGGGGGGGCEGGDFF,BFGGGGGGGGFFGFGGFGDDGGGGDFGGGGGGCGGGGGGGCGGGGGGGGG@CEEEGGGGFGGGGGDG97DFGGGGCEGGDEFFGGGGGGGGGGGGFGGEG=CFGGGDECE99FCCCFGGEG5D=DGDGD
@M03364:276:000000000-BLYN8:1:1101:10292:3109 1:N:0:1
ACTCCTACGGGAGGCAGCAGTGGGGAATATTGCACAATGGGCGCAAGCCTGATGCAGCCATGCCGCGTGTATGAAGAAGGCCTTCGGGTTGTAAAGTACTTTCAGCGAGGAGGAAGGCATTAAGGTTAATAACCTTAGTGATTGACGTTACTCGCAGAAGAAGCACCGGCTAACTCCGTGCCAGCAGCCGCGGTAATACGGAGGGTGCAAGCGTTAATCGGAATTACTGGGCGTAAAGCGCACG
+
GGGGGGGGGGGGGGGGGGGGGGGGGGGGGGGGGGGGGGGGGGGGGGGGGGGGGGGGGGGGGGGGGGGGGGGGGGGGGGGGGGGGGGGGGGGGGGGGGGGGGGGGGGGDFGGGGGGGGGGGGCFFGGGGGGGGGGGGGGFGCGGGGGDGGGGGFEEGGGGGGGGGFGGG@EGGGGGGGGGGGFGFGBFGFGGGDGEGGGGDED>EGEGEFGGGGGGGGGGGGGGGDCGFFGGGGD=CCC7DDCGC
@M03364:276:000000000-BLYN8:1:1101:21730:3113 1:N:0:1
ACTCCTACGGGAGGCAGCAGTGGGGAATATTGCACAATGGGCGCAAGCCTGATGCAGCCATGCCGCGTGTATGAAGAAGGCCTTCGGGTTGTAAAGTACTTTCAGCGAGGAGGAAGGCATTAAGGTTAATAACCTTGGTGATTGACGTTACTCGCAGAAGAAGCACCGGCTAACTCCGTGCCAGCAGCCGCGGTAATACGGAGGGTGCAAGCGTTAATCGGAATTACTGGGCGTAAAGCGCACG
+
GGGFGGGGGGGGGCCFGGGFGGGGGGGGGGGGG<FGGGGFGEFGGGGGGGGDGGGGGGGGGGGGGDGFFFCFGGGGGGGGGGGGGGGGGGGGGGGGFCCGGGFGGGGGGGGGGGCFGGGGGGGGGDGGFEGGF,ABFGGGGCEGFBFGGGGGD@F@FGF@FFGGGGEGGGGGGFGGFGGGG89D8DGC,88>EEGCFFFFE5E>EECCFGFGGB5EGG?GGGGGCEGGGCFFGC5EFG7CGG<9
@M03364:276:000000000-BLYN8:1:1101:23591:3120 1:N:0:1
ACTCCTACGGGAGGCAGCAGTGGGGAATATTGGACAATGGGCGAAAGCCTGATCCAGCCATGCCGCGTGTGTGAATAAGGTCTTCGGATTGTAAAGCACTGTAAGTTGGGAGGAAGGGCATTAACCTAATACGTTAGTGTTTTGACGTTACCGACAGAATAAGCACCGGCTAACTCTGTGCCAGCAGCCGCGGTAATATAGATGGTGCAAGCGTTAATCGGAATTACTGGGCGTAAAGCGCGCG
+
GGGGFFGFC7BCEGG>E7EA<FGGG,,,;EEFDDCFGGGGGGGGEEFGGGGG<<,E,CDEFEFGGDG@+FFG=<CFG6EFGGGGFFFGGGGGFGG,F,BF,@9,EBFEFGGGGDF,C+?DGE9F?F<?FGGGG<?FGFF<FFGG7A7C@F+EFG:@+,@FGCFF,@BCDDGGEFFAA3F@D?,8DGG,>CCC5CE7;B,?,,+5?CFGCC?FDGDGGGGGECCGGGCC:6=C5CEC3DGG)731
@M03364:276:000000000-BLYN8:1:1101:15847:3164 1:N:0:1
ACTCCTACGGGAGGCAGCAGTGGGGAATATTGGACAATGGGCGAAAGCCTGATCCAGCCATGCCGCGTGTGTGAAGAAGGTCTTCGGATTGTAAAGCACTTTAAGTTGGGAGGAAGGGCATTAACCTAATACGTTAGTGCTTTGACGTTACCGACAGAATAAGCACCGGCTAACTCTGTGCCAGCAGCCGCGGTAATACAGAGGGTGCAAGCGTTAATCGGAATTACTGGGCGTAAAGCGCACG
+
GGGGGGGGGGGGGGGGGGGGGGGGGGGGGGGGGGGGGGGGGGGGGGGGGGGGGGGGGGGGGGGGGGGGGGGGGGGGGGGGGGGGGGGGGGGGGGGGGGGGGGGGGGGGFGGGGGGGGGGGGGGGGGGGGGGGGGGGGGGGGGGFGGGGGGGGGGGGGGGGGGGGGGGGGGGGGGFGFCFGGGGGGGGGGGGGGGGGGGGGGGGGEEGDGGGGGGGGGGGFGGGFFGGGG?EGDGGGGGGGGGG3
@M03364:276:000000000-BLYN8:1:1101:19609:3185 1:N:0:1
ACTCCTACGGGAGGCAGCAGTGGGGAATATTGCACAATGGGCGCAAGCCTGATGCAGCCATGCCGCGTGTATGAAGAAGGCCTTCGGGTTGTAAAGTACTTTCAGCGAGGAGGAAGGCGTTGTAGTTAATAGCTGCAGCGATTGACGTTACTCGCAGAAGAAGCACCGGCTAACTCCGTGCCAGCAGCCGCGGTAATACGGAGGGTGCAAGCGTTAATCGGAATTACTGGGCGTAAAGCGCACG
+
GGGGGGGGGGGGGGGGGGGGGGGGGDGGGGGGGGGGGGGGGGGGGGGGGGGGGGGGGGGGGGGGGGGGGGGGGGGGGGGGGGGGGGGGGGGGGGGGGGGGGGGGGGGGGGGGGGGGGGGGGGGGGGGGGGGGGGGGGGGGEGGGGGGGGGGGGGGEGDDCGGGGGGGGGGGGGGGGGGGGGGGGGGGGFEGGGGGGGFGGGGGGGGGG:EGGGGGGGGGGGGGGGGGGGGGGGGCGGGGGDGC/
@M03364:276:000000000-BLYN8:1:1101:16048:3193 1:N:0:1
ACTCCTACGGGAGGCAGCAGTAGGGAATCTTCGGCAATGGACGAAAGTCTGACCGAGCAACGCCGCGTGAGTGAAGAAGGTTTTCGGATCGTAAAACTCTGTTGTCAGAGAAGAACAAGGGTGAGAGTGGAAAGTTCACCCCTTGACGGTATCTGACCAGAAAGCCACGGCTAACTACGTGCCAGCAGCCGCGGTAATACGTAGGTGGCAAGCGTTGTCCGGATTTATTGGGCGTAAAGCGAGC
+
GGGGGGGGGGGGGGGGGGGGGGGGGGGGGGGGGGGGGGGGGGEGCFGGGGFGGGGGGGGGGGGGGGGGGGGGGGGGGGGGGGGGGGGGGGGGGGGGGGGGGGGGGGGGGGGGGGGGGGFGGFGGGDGGGGCF9FGGGGGGGGGGFFGGGGGGGGGFGCFGGFCFGGFGGGGGGGGGGGGGGGGGCGFCFGGGGGGGGGFGGGFGEGGGGGFG5CGGDGGGGGEGEGFFFGF5FDGGDGGGGDG<
@M03364:276:000000000-BLYN8:1:1101:12551:3206 1:N:0:1
ACTCCTACGGGAGGCAGCAGTGGGGAATATTGCACAATGGGCGCAAGCCTGATGCAGCCATGCCGCGTGTATGAAGAAGGCCTTCGGGTTGTAAAGTACTTTCAGCGAGGAGGAAGGTGTTGTGGTTAATAACCACAGCAATTGACGTTACTCGCAGAAGAAGCACCGGCTAACTCCGTGCCAGCAGCCGCGGTAATACGGAGGGTGCAAGCGTTAATCGGAATTACTGGGCGTAAAGCGCACG
+
GGGGGGGGGGGGGGGGGGGGGGGGGGGGGGGGGGGFGGGGGGGGGGGGGGGGGGGGGGGGGGGGGGGGGGGGGGGGGGGGGGGGGGGGGGGGGGGGGGGGGGGGGGGGGGGGGGGGGGGGGFGGGEGGGGFGGGGGGGGGGGGGGGGGFGFFFFGGGGGGGGGGGGGGGGGGGGGGGGGGGGGG7CGFGGGGGGGGGGGGGGGGGGC5BCFCEEDGGGGGGGEGFGGGGC:CDGGGGGGGDDGC
@M03364:276:000000000-BLYN8:1:1101:20850:3253 1:N:0:1
ACTCCTACGGGAGGCAGCAGTGGGGAATATTGCACAATGGGCGCAAGCCTGATGCAGCCATGCCGCGTGTATGAAGAAGGCCTTCGGGTTGTAAAGTACTTTCAGCGAGGAGGAAGGCATTGTGGTTAATAACCGCAGTGATTGACGTTACTCGCAGAAGAAGCACCGGCTAACTCCGTGCCAGCAGCCGCGGTAATACGGAGGGTGCAAGCGTTAATCGGAATTACTGGGCGTAAAGCGCACG
+
GGGGGGGGGGGGGGGGGGGGGFGGGGGGGGGGGGGGGGGGFGGGGGGGGGGGGGFGGGGGGGGGGGGEGGGGGGGGGGGGGGGGFGGG<FFGGGGGGGGGGGGGGCFGGGGGGGGGGGGGGFFG>?FGFFFFE@FDGGGGGGAFGGGGGGGGGGG>EFFCCCFGGGC*FGGGGGGFGGD7F@FFFFFE@CGGCGGGCGGGGGGGGGGDFGGGEGGG59?FGGGGGGEECGGGGGGGGGGG<DG<
@M03364:276:000000000-BLYN8:1:1101:22019:3277 1:N:0:1
ACTCCTACGGGAGGCAGCAGTAGGGAATCTTCCACAATGGACGAAAGTCTGATGGAGCAACGCCGCGTGAGTGAAGAAGGTTTTCGGATCGTAAAACTCTGTTGTTAGAGAAGAACAAGGATGAGAGTAAAACGTTTATCCCTTGACGGTATCTAACCAGAAAGCCACGGCTAACTACGTGCCAGCAGCCGCGGTAATACGTAGTTGGCAAGCGTTGTCCGGATTATTTGGGGGTAAAGGTGGG
+
FGGGGGGGGGGGGGGEGGGGGGGGGGGGGGGG,<FFGGGGGGGGGGGFGGFG9EFGGFFGGGGGGEFGGGGGGFFGGG<FGFGGGGGGGFGGGGGGGGFGGGGGGGGGF?FGGGGGGGGG8EF8=9FFGGB,,44B,3AFGDGCE,>F+>+8,7FDAEFD@FGGGGGGDC:FGG8>;,*6@F*,4>D8F5B5B*4:*?CF>C9C8BC?6@6*=CEE*27+:C=:8++><CD*))2:7***0*/)
@M03364:276:000000000-BLYN8:1:1101:21068:3291 1:N:0:1
ACTCCTACGGGAGGCAGCAGTGGGGAATATTGCACAATGGGCGCAAGCCTGATGCAGCCATGCCGCGTGTATGAAGAAGGCCTTCGGGTTGTAAAGTACTTTCAGCGAGGAGGAAGGTGTTGTGGTTAATAACCACAGCAATTGACGTTACTCGCAGAAGAAGCACCGGCTAACTCCGTGCCAGCAGCCGCGGTAATACGGAGGGTGCAAGCGTTAATCGGAATTACTGGGCGTAAAGCGCACG
+
GGGFGGGGGGGGGGGGGGGGGGGGGCGGGGGGGGGGGGGGGGGGGGGF@FFFGGGGGGGGGGGGGGGFGGGGGGGGGGGGGGGGFGGGGGGGGGGGGGGGGGGGGFGDGGGDG7DFGFFFGGGGGGGGGGGGGGGGGGGGCGGDCFEFGGCGGGGGGGGGGGFGGGFGGGGGGGGGGGGGGFFGGGGDGGGGGGGEFGGGGEGDGEGGGD7CEGGGGGGGGGGGGGGGGGFGGCGE3CFDCCG3
@M03364:276:000000000-BLYN8:1:1101:9623:3305 1:N:0:1
ACTCCTACGGGAGGCAGCAGTGGGGAATATTGCACAATGGGCGCAAGCCTGATGCAGCCATGCCGCGTGTATGAAGAAGGCCTTCGGGTTGTAAAGTACTTTCAGCGAGGAGGAAGGCGTTGTAGTTAATAGCTGCAGCGATTGACGTTACTCGCAGAAGAAGCACCGGCTAACTCCGTGCCAGCAGCCGCGGTAATACGGAGGGTGCAAGCGTTAATCGGAATTACTGGGCGTAAATCGCACG
+
CDG?@EFFGDGGEDEGDG@EFEGGEEC<AFFGGGGGGGGF8,CE6C@@DA8FDFCFFACE@EEFGDGGGEGGFFGGGGF88FDFGG>FEF7F@?FGE<FEGFGFFEC7CGGGD7EB7BFGECF<<DC@FFGGGFFDA<F+=FF+FC78==FF,@<5>3FFEFGGGGCCFFGGCBF9,>>FG>;C@C<BCEEGEEE899CC*=3**=EEC:+;8CC8/A:5CEC5+0<FGC5C<9E5**0/**)1
@M03364:276:000000000-BLYN8:1:1101:9323:3315 1:N:0:1
ACTCCTACGGGAGGCAGCAGTGGGGAATATTGCACAATGGGCGCAAGCCTGATGCAGCCATGCCGCGTGTATGAAGAAGGCCTTCGGGTTGTAAAGTACTTTCAGCGAGGAGGAAGGCATTAAGGTTAATAACCTTGGTGATTGACGTTACTCGCAGAAGAAGCACCGGCTAACTCCGTGCCAGCAGCCGCGGTAATACGGAGGGTGCAAGCGTTAATCGGAATTACTGGGCGTAAAGCGCACG
+
GGGGGGGGGGGGGGGGGGGGGGGGGGGGGGGGGGGGGGGGGGGGGGGGGGGGGGGGGGGGGGGGGGGGGGGGGGGGGGGGGGGGGGGGGGGGGGGGGGGGGGGGGGGEGGGGGGGGGGGGGGGGGGGGGGGGGGGGGGFGGGGGGGGGGGEFFGGGGGGGGGGGGGGGGGGGGGGGGGGGGGGGGGGGGGGGGGGGGGGGGGGGGGGGGGGGGGGGGGGGCEGGGGGGGGGGGGGGGGGGGGG)
@M03364:276:000000000-BLYN8:1:1101:10958:3331 1:N:0:1
ACTCCTACGGGAGGCAGCAGTAGGGAATCTTCGGCAATGGACGAAAGTCTGACCGAGCAACGCCGCGTGAGTGAAGAAGGTTTTCGGATCGTAAAACTCTGTTGTTAGAGAAGAACAAGGATGAGAGTAGAACGTTCATCCCTTGACGGTATCTAACCAGAAAGCCACGGCTAACTACGTGCCAGCAGCCGCGGTAATACGTAGGTGGCAAGCGTTGTCCGGATTTATTGGGCGTAAAGCGAGC
+
GGGGGGGGGGGGGGGGGGGGGGGGGGGGGGGGGGGGGGGGGGGGGDGGGGGGGGGDGGGGGGGGGGG>FCGGGGGGFGGGGGGGGGGGGGGGGGGGFGGGGGGGGGGGGGGGGGGGGGGGGCFDFAFGFGGGGGGGDAFFFDGGGGGGDCGGGGGGFGGGGGGGGGGGGGGGGFGGGGGFCFGGDFGGGGGGGGEGDGCGGG9BGGGGGFGGGGGGGGGFGGEGGCGGGGGGGGEEDFGGGDD3
@M03364:276:000000000-BLYN8:1:1101:20730:3335 1:N:0:1
ACTCCTACGGGAGGCAGCAGTGGGGAATATTGCACAATTGGCGCAAGCCTGATGCAGCCATGCCGCGTGTATGAAGAAGGCCTTCGGGTTGTAAAGTACTTTCAGCGAGGAGGAAGGTGTTGTGGTTAATAACCGCAGCAATTGACGTTACTCGCAGAAGAAGCACCGGCTAACTCCGTGCCAGCAGCCGCGGTAATACGGAGGGTGCAAGCGTTAATCGGAATTACTGGGCGTAAAGCGCACG
+
D@FCFFFFFD@@F+B@FGGG9FGGGED<FFFGGGGGFA,@EEF@C@FGDFCCE<EAEC8FFEF,8@C+>FFGFCGGFGC@FGGGE,BFGF@CE,EFGGFGDGEEBABC@FEGFG<BFGFBFDGGGGCADGGG9>FDF7FFFGFDAEGGGFFDFGE:CFC7FFEFF<:CEDGGFAC@FCF>BCGF8FC@:CCC*:=EB?FDGD:8CB*=8<CFDGGGF:?FGGDCC9:ACC5=D7*:5>FG37CC
@M03364:276:000000000-BLYN8:1:1101:8894:3337 1:N:0:1
ACTCCTACGGGAGGCAGCAGTGGGGAATATTGCACAATGGGCGCAAGCCTGATGCAGCCATGCCGCGTGTATGAAGAAGGCCTTCGGGTTGTAAAGTACTTTCAGCGAGGAGGAAGGTGTTGTGGTTAATAACCACAGCAATTGACGTTACTCGCAGAAGAAGCACCGGCTAACTCCGTGCCAGCAGCCGCGGTAATACGGAGGGTGCAAGCGTTAATCGGAATTACTGGGCGTAAAGCGCACG
+
GGGGGGGGGGGGGGGGGGGGGGGGGGGGGGGGGGGGGGGGGGGGGGGGGGGGGGGGGGGGGGGGGGGGGGGGGGGGGGGGGGGGGGGGGDDEFGGGGGGGGGGGGGGGGGGEGGGGGCGGGCFGGGGGGGFGFGGGGFGEGGGGGGGEGGGF<FGEEGFFGF@DCFGGGGGGGGGGGGGGGGGGGGGGGGGGGGGGGGGGGGGGGEGGGGGCGGGGGGGGGGGGGGGGFGGGGGGGGGGGGGG5
@M03364:276:000000000-BLYN8:1:1101:9136:3338 1:N:0:1
ACTCCTACGGGAGGCAGCAGTGGGGAATATTGCACAATGGGCGCAAGCCTGATGCAGCCATGCCGCGTGTATGAAGAAGGCCTTCGGGTTGTAAAGTACTTTCAGCGAGGAGGAAGGCATTAAGGTTAATAACCTTAGTGATTGACGTTACTCGCAGAAGAAGCACCGGCTAACTCCGTGCCAGCAGCCGCGGTAATACGGAGGGTGCAAGCGTTAATCGGAATTACTGGGCGTAAAGCGCACG
+
GGGGGGGGGGGGGGGGGGGGGGGGGGGGGGGGGGGGGGGGGGGGGGGGGGGGGGGGGGGGGGGGGGGFGGGGGGGGGGGGGGGGGGGGGGGGGGGGGGGGGGGGGGGGGGGGGGGGGGGGGGGGGGGGGGGGGGGGGGGGGGGGGGGGGGGGGGDGGGGGGGGGGGGGGGGGGGGGGGGGGGGGGGGFCGGGGGGDGGGGGGGGGGGGGGGGGGGGCFGGGDECCGFE7CGGGGGDGCFGGGG:
@M03364:276:000000000-BLYN8:1:1101:20987:3373 1:N:0:1
ACTCCTACGGGAGGCAGCAGTAGGGAATCTTCGGCAATGGGGGCAACCCTGACCGAGCAACGCCGCGTGAGTGAAGAAGGTTTTCGGATCGTAAAACTCTGTTGTTAGAGAAGAACGTTAAGTAGAGTGGAAAGTTACTTAAGTGACGGTATCTAACCAGAAAGGGACGGCTAACTACGTGCCAGCAGCCGCGGTAATACGTAGGTCCCAAGCGTTGTCCGGATTTATTGGGCGTAAAGCGAGG
+
GGFGGGGGGDGGGGGGGGGGGGGGGGGGGGGGGGGGGGGGCGGGGGGDGGCGGGGGGDGGGGGGGGDFGGGFFGGGGGGGFGGGGGGGGGG@FEGGGGGGGGGGGGGGGGGGGGGGG<F,DCFF<B9EDDGCGGFEGGGGDFGCDFG@FGGGGGGGGGFFGFGGGG>FCGGG@FGGGFGFGGGGGGGGGGGD*BEGGGGGGBFCEG?CGFGFFG?C5CEFCCE5A??EGGGGFD:CGGDGGDD)
@M03364:276:000000000-BLYN8:1:1101:8265:3386 1:N:0:1
ACTCCTACGGGAGGCAGCAGTGGGGAATATTGCACAATGGGCGCAAGCCTGATGCAGCCATGCCGCGTGTATGAAGAAGGCCTTCGGGTTGTAAAGTACTTTCAGCGAGGAGGAAGGCATTAAGGTTAATAACCTTAGTGATTGACGTTACTCGCAGAAGAAGCACCGGCTAACTCCGTGCCAGCAGCCGCGGTAATACGGAGGGTGCAAGCGTTAATCGGAATTACTGGGCGTAAAGCGCACG
+
GGGGGGGGGGGGGGGGGGGGGGGGGGGGGGGGGGGGGGGGGFGGGGGGGFGGGGGGGGGGGGGGGGGGGGGGGGFEFGGGGGGGGGGGGEGGGGGGGGGFGGGGGGFGGGFGGGFGGGCFGFFGGGGGGGFF@FFFGGFGCCFCGGGGGCEGFGGFGGFFGGGGGGGGGGGGGGGGGGGFGGGGGGGG8EEGEGEEGGGFGEGGD:CEGEGFEGGDC?FGEGGGFGFGFGGGD7ECGGGGGG<5
@M03364:276:000000000-BLYN8:1:1101:21032:3455 1:N:0:1
ACTCCTACGGGAGGCAGCAGTGGGGAATATTGCACAATGGGCGCAAGCCTGATGCAGCCATGCCGCGTGTATGAAGAAGGCCTTCGGGTTGTAAGTACCTTTAGGGGGGGGGGAGGGATTAAGGTTTATAACCTTTGTGATTGACGTTACTCGCAGAAGAAGCACCGGCCAACCTCTGTCCCGCAACCGCGGTTATTCCGAGGGTTGAAACGGTTATCGGAATTTCCTGGCGGAAAGGGCACTG
+
GGGGGGGGGGGGGGGGGGGGGGGGGGGGGGGGGGGGGGGGGGGGGGGGGGGGGGGGGGGGGGGGGGGFGGCFGGGGGGGGGGGGGGGGGGEGGG9,<,,<F,5,,,+63*/:*?*C8*0C,C9C:E,C,,<,<0@,3+2+3A+++1*;**02;/*2:<:<C++<0C*C?*/;*/+;00++<+**/**;*2*?/*;++++3*1/:/**+20+2/A1A+</::E:?9+++36*/))2C**/*/***
@M03364:276:000000000-BLYN8:1:1101:18620:3462 1:N:0:1
ACTCCTACGGGAGGCAGCAGTGGGGAATATTGCACAATGGGCGCAAGCCTGATGCAGCCATGCCGCGTGTATGAAGAAGGCCTTCGGGTTGTAAAGTACTTTCAGCGAGGAGGAAGGCATTAAGGTTAATAACCTTAGTGATTGACGTTACTCGCAGAAGAAGCACCGGCTAACTCCGTGCCAGCAGCCGCGGTAATACGGAGGGTGCAAGCGTTAATCGGAATTACTGGGCGTAAAGCGCACG
+
GGGFGGGGGGGGGGGGGGGGGGGGGFCEGGGGGGGGGGGFFGGGGGGGGGGGGFGGGGGGGGGGGGGGGGGGGDGGGGGGGGGGGGGGGGGGGGGGGGGFGGGGGGGBGGCGGGGGGGGGGGGGGGGGFGGGGGGGGGGGGFGGGGGGGGGGGCEGGGGGDFDCFGGGGDGGGGGGGGCFGGGGGGGGGGGGGGGGGGGGGGD*CEGGGG@FGDGG5CFGEGGGDGGGGGGGGGGCFFCDDDC<
@M03364:276:000000000-BLYN8:1:1101:22918:3478 1:N:0:1
ACTCCTACGGGAGGCAGCAGTAGGGAATCTTCGGCAATGGGGGCAACCCTGACCGAGCAACGCCGCGTGAGTGAAGAAGGTTTTCGGATCGTAAAACTCTGTTGTTAGAGAAGAACGTTAAGTAGAGTGGAAAGTTACTTAAGTGACGGTATCTAACCAGAAAGGGACGGCTAACTACGTGCCAGCAGCCGCGGTAATACGTAGGTCCCAAGCGTTGTCCGGATTTATTGGGCGTAAAGCGAGC
+
GDFGGFFGGGEGGGEEGEGFGCFGGCFFGCFFG7FG7FF@FGGGGFFGG,FGGCGEEEDFGGGDCEFFC,BEF9FCFFEGE9C+C+@+4=CFGFGGGGFFEFGGC?FGEGABF,B<B=EDFFFDGGGG9<F?F<DFFGGCFCFFFAFGGCGGGGGCFGGCCCFGGCFGGGEGCGGDFG:F:FG;CFFCFBECCE*48FG9C<BFGGG+;FG8C5;/>EGFEGG*;90+0<9AF3:5>DCGGG3)
@M03364:276:000000000-BLYN8:1:1101:18918:3483 1:N:0:1
ACTCCTACGGGAGGCAGCAGTGGGGAATATTGCACAATGGGCGCAAGCCTGATGCAGCCATGCCGCGTGTATGAAGAAGGCCTTCGGGTTGTAAAGTACTTTCAGCGAGGAGGAAGGCATTAAGGTTAATAACCTTAGTGATTGACGTTACTCGCAGAAGAAGCACCGGCTAACTCCGTGCCAGCAGCCGCGGTAATACGGAGGGTGCAAGCGTTAATCGGAATTACTGGGCGTAAAGCGCACG
+
GGGGGGGGGGGGGCFEGGGGFFCGGGGFGGG9FGGGFGGGGGGGGGGGGGGGGGGGGGGGGGGECEGCGGFGGGCFGGGGGGGGGGGGGGGGCGGGGGGGGGGGGGG7FGEGDCFGGGGGGGGGGGGCEGGGGFGAFGFGGGGGGGG@FFCF>FE@EGGGGGGFCFGEGGGGFGGGGGGGGGFGFFGCFEGDGGGGGGGGGGGGGGC8EFGFEGEGGGGGC*87FCFFFFCFGGGEG=CGCGG)
@M03364:276:000000000-BLYN8:1:1101:13409:3484 1:N:0:1
ACTCCTACGGGAGGCAGCAGTAGGGAATCTTCGGCAATGGACGAAAGTCTGACCGAGCAACGCCGCGTGAGTGAAGAAGGTTTTCGGATCGTAAAACTCTGTTGTTAGAGAAGAACAAGGATGAGAGTAAAACGTTCATCCCTTGACGGTATCTAACCAGAAAGCCACGGCTAACTACGTGCCAGCAGCCGCGGTAATACGTAGGTGGCAAGCGTTGTCCGGATTTATTGGGCGTAAAGCGAGC
+
EGGEGA<6CCC;@@;@@CG<C,-C;F8FFFGDDC:@CFFD<F@B66@CF,C<FCF7@BFDGEGGG@>@>:FD?FDEG8,EA<5?CFFGE:FFE@AFGCGFGGFF?FGG<FFA<=EFGAFFCFGF<?=FC9FA<@FGGFF=F8FEGDEFG@7FFFCEF?EFGCFGGD:<>CC@7?FCDFGGFGGFFCBCGF>C>EBC>FGGFG9CGGC5BCFGFGE*=:AFGD5*/A?FF+<C<CEC3*:7C7C)
@M03364:276:000000000-BLYN8:1:1101:9092:3486 1:N:0:1
ACTCCTACGGGAGGCAGCAGTAGGGAATCTTCGGCAATGGACGAAAGTCTGACCGAGCAACGCCGCGTGAGTGAAGAAGGTTTTCGGATCGTAAAACTCTGTTGGTAGAGAAGAACGTTGGTGAGAGTGGAAAGCTCATCAAGTGACGGTAACTACCCAGAAAGGGACGGCTAACTACGTGCCAGCAGCCGCGGTAATACGTAGGTCCCGAGCGTTGTCCGGATTTATTGGGCGTAAAGCGAGC
+
GGGGGGGGGGGGGGGGGGGGGGGGGGGGGGGGGGGGGGGGGGGGGGGGGGGGGGGGGGGGGGGGGGGGGGGFGGGGGGGGFGGGGGGGGDGGGGGFFFGGGGGGGGGGGGGGGGGFGEGGGGGGG,DFGGGGGGGGGGGGGGGGGGGGGGGGGGGGGGGFCCFGGDGGGGGGGGGGFGCGGGGGGGGGGGGGGGGGGGFGGGGGGGDC5=EGGGGGGGCGGGCE8FC7FGGFGGGGG9:FGDG)
@M03364:276:000000000-BLYN8:1:1101:9326:3498 1:N:0:1
ACTCCTACGGGAGGCAGCAGTGGGGAATATTGCACAATGGGCGCAAGCCTGATGCAGCCATGCCGCGTGTATGAAGAAGGCCTTCGGGTTGTAAAGTACTTTCAGCGAGGAGGAAGGCATTAAGGTTAATAACCTTGGTGATTGACGTTACTCGCAGAAGAAGCACCGGCTAACTCCGTGCCAGCAGCCGCGGTAATACGGAGGGTGCAAGCGTTAATCGGAATTACTGGGCGTAAAGCGCACG
+
GGGGGGGGGGGGGGGGGGGGGGGFGGGGGGGGGGGGGGGGGGGEGGGCGGGGGGGGGGGGGGGGGGGGGGGGGGGGGGGGGGGGGGGGGGGGGGGGGGGGGGGGGGGGGGGGGGGGGGFGEFGGGGGGGGEGGCGGGGFFDCGGEGGG@FFGCGGDGDGGGGGGGGGGGGGEGGGGF7>CGGGGGGGGFGGGGGGGGGGFEEGGGGGCGGGGCGG8EGGGGGEGGF9@EGGGGGGEDDFGCGD3
@M03364:276:000000000-BLYN8:1:1101:12849:3505 1:N:0:1
ACTCCTACGGGAGGCAGCAGTGGGGAATATTGCACAATGGGCGCAAGCCTGATGCAGCCATGCCGCGTGTATGAAGAAGGCCTTCGGGTTGTAAAGTACTTTCAGCGAGGAGGAAGGCATTAAGGTTAATAACCTTAGTGATTGACGTTACTCGCAGAAGAAGCACCGGCTAACTCCGTGCCAGCAGCCGCGGTAATACGGAGGGTGCAAGCGTTAATCGGAATTACTGGGCGTAAAGCGCACG
+
GGGGGGGGGGGGGGGGGGGGGGGGGGGGGGGGGGGGGGGGGGGGGGGGGGGGGGGGGGDGGGGGGGGGGGGGGGGFGGGGFGGGGGGGGGGGGGGGGGGGGGGGGGGGGGGGGGGGGGGGGGFGGGGGGGGGGFAFGGGGGGGGGGGGGGGGGGGGGGFGGGGGGGGGGGGGGGGGGGFGDGGGGGGGFGGGGGGEGGGGGGGGGGGGGGGGGGGDFGGGGDGGGGGGGGGGDGGGGGGGGGG5
@M03364:276:000000000-BLYN8:1:1101:11602:3509 1:N:0:1
ACTCCTACGGGAGGCAGCAGTAGGGAATCTTCGGCAATGGACGAAAGTCTGACCGAGCAACGCCGCGTGAGTGAAGAAGGTTTTCGGATCGTAAAACTCTGTTGGTAGAGAAGAACGTTGGTGAGAGTGGAAAGCTCATCAAGTGACGGTAACTACCCAGAAAGGGACGGCTAACTACGTGCCAGCAGCCGCGGTAATACGTAGGTCCCGAGCGTTGTCCGGATTTATTGGGCGTAAAGCGAGC
+
GGGGGGGGGGGGGGGGGGGGGGGGGGGGGGGGGGGGGGGGGGGGGGGGGGGGGGGGGGGGGGGGGGGFGGGGGGGGGGGGGFGGGGGGGGGGGGGGGGGGGGGGGGGGGGGFGGGGGFGGGGGGGGGGGGFGGGGGGGGGGGGGGGGGGGGGGGGGGGGGFFGGGGGGGGGGGGGGGGGGGGGGGGGFFGGGGGGGGGGFEFFGGGGGFEGGGGGGDEGGEGCEGGGGFGCFCGGGGGGGG*))
@M03364:276:000000000-BLYN8:1:1101:25809:3518 1:N:0:1
ACTCCTACGGGAGGCAGCAGTAGGGAATCTTCGGCAATGGGGGCAACCCTGACCGAGCAACGCCGCGTGAGTGAAGAAGGTTTTCGGATCGTAAAACTCTGTTGTTAGAGAAGAACGATAAGTAGAGTGGAAAGTTACTTAAGTGACGGTATCTAACCAGAAAGGGACGGCTAACTACGTGCCAGCAGCCGCGGTAATACGTAGGTCCCAAGCGTTGTCCGGATTTATTGGGCGTAAAGCGAGC
+
FGGGGGGGGGGGGGGGGGGGG9FEGGGGGGGG<@FGGGGGGGGEGGFGGEGGGGGGGGGGGGGGGGGGDFFFFCFGGGGG=EFG9FDB@+FFGAFGC=FGDFFGDBDGFFGGGGG=F+B+BFDFEFGGF@>FGFFFEGGGAFG3<B<C>FE5EFF9FFFCFGGGFGAFFD7CEG7C;FDGGG:;C72<CEE5EGCEGG+9B9C@@CFGBF:CF5EEEGGG=EDE*<?CGGGFFGG5DCFGG5))
@M03364:276:000000000-BLYN8:1:1101:23298:3525 1:N:0:1
ACTCCTACGGGAGGCAGCAGTAGGGAATCTTCGGCAATGGGGGCAACCCTGACCGAGCAACGCCGCGTGAGTGAAGAAGGTTTTCGGATCGTAAAACTCTGTTGTTAGAGAAGAACGTTAAGTAGAGTGGGAAGTTACTTAAGTGACGGTATCTAACCAGAAAGGGACGGCTAACTACGTGCCAGCAGCCGCGGTAATACGTAGGTCCCAAGCGTTGTCCGGATTTATTGGGCGTAAAGCGCAC
+
FGEGGGGGGGEGGGGGGGGGGGGGGGGGFFDAFGGGGGGGGGGGGGGFGGGGGGEGGGGGGGGGGEEFEGGGGGGGFFGGGCFGFGGGGGGGGGGGGGGGGFGFGFGF,CFGGGGFFFGFGFDEGGGGGF,>F7BDAFFAGEFFAFGGGGGG9DDFFCGDGGFFCEGGGGGGGGGGGGGGCGGGGGGGGGC>58CE>EGGG?CCCECE:EGGGGGGGGGGGGG:C6FFGGGDGGG=DGFGGGGD
@M03364:276:000000000-BLYN8:1:1101:22471:3536 1:N:0:1
ACTCCTACGGGAGGCAGCAGTAGGGAATCTTCGGCAATGGGGGCAACCCTGACCGAGCAACGCCGCGTGAGTGAAGAAGGTTTTCGGATCGTAAAACTCTGTTGTTAGAGAAGAACGTTAAGTAGAGTGGAAAGTTACTTAAGTGACGGTATCTAACCAGAAAGGGACGGCTAACTACGTGCCAGCAGCCGCGGTAATACGTAGGTCCCAAGCGTTGTCCGGATTTATTGGGCGTAAAGCGAGC
+
GGGGGGGGGGGFG:BCFGGGGGGGGGGGGGGGFGGGGGGGGGGGGGGFGFGGGGGGGGGGGGGGGGGGGEGGGEAGGFFGGFEFGGGGGGGGGGGFGGGGGGGGFGGEAFGFGGGGGFFGFFCGF9<EBDD<BFFGCFG<FFGFGGCCFEGGGGCCD<F7CFFGGGFGGGC<FGFFCFGCFCCFGGGGGGDGDDEG*BCGFGFFEGDFC98@FG8CEE+<=G5>C+<79?F5FGGGG<F77D<)
@M03364:276:000000000-BLYN8:1:1101:11627:3562 1:N:0:1
ACTCCTACGGGAGGCAGCAGTGGGGAATATTGCACAATGGGCGCAAGCCTGATGCAGCCATGCCGCGTGTATGAAGAAGGCCTTCGGGTTGTAAAGTACTTTCAGCGAGGAGGAAGGCATTAAGGTTAATAACCTTGGTGATTGACGTTACTCGCAGAAGAAGCACCGGCTAACTCCGTGCCAGCAGCCGCGGTAATACGGAGGGTGCAAGCGTTAATCGGAATTACTGGGCGTAAAGCGCACG
+
GGGGGGGGGGGGGGGGGGGGGGGGGGGGFGGGGGGGGGGGGGGGGGGGGGGGGGGGGGGGGGGGGGGGGGGGGGGGGGGGGGGGGGGGGGGGGGGGGGGGGGGGFGG7FGGGGGGGG,FDFCDFGGGDFGGFG,FFGFDCFGGFGGGGGGGFFGGGGGGGGGGGGGGGGGGGGGGGGGGGGGGGGGFGGGDGGGGGGGGGGGGGGGGGGGGGGCEGGGGGGDGGFGGGGGGGGGGGGG7DGGG5
@M03364:276:000000000-BLYN8:1:1101:13277:3580 1:N:0:1
ACTCCTACGGGAGGCAGCAGTGGGGAATATTGCACAATGGGCGCAAGCCTGATGCAGCCATGCCGCGTGTATGATGAAGGCCTTCGGGTTGTAAAGTACTTTCAGCGAGGAGGAAGGCGTTGTGGTTTATATCCGCAGCGCTTGCTGTTTATGTGCGAAGAAGCACGGGCTAACTTCGGGGCAGCAGGCGCGGTAATACGATGGGGTGTAGCGGTAATCTGAATTACTGTGCGTAAATGGAACG
+
FGGGGGGFGGGGDGGGGGGGGGGGGGGGGGG9FCGGGGGGG,@:CF@FFGGGGGGGGG8FFGFGGGGGG=F9FC<F?FF,,4CFGGG7CFEGEFG?F,CF?FGGGGF7F:CCFE8,+,@BFC:++,+,,5,,,:C+@FCF+:=C+,:,,,,8,,3,8F7*CC3@,D3@C*<:?F;@7>*=*****,24**1:*11*+++1***4*8?**<:+/**:*+0+++3<?<C?G:?FC7*2***9**0*
@M03364:276:000000000-BLYN8:1:1101:24233:3584 1:N:0:1
ACTCCTACGGGAGGCAGCAGTAGGGAATCTTCCACAATGGACGCAAGTCTGATGGAGCAACGCCGCGTGAGTGAAGAAGGTTTTCGGATCGTAAAACTCTGTTGTTGGAGAAGAACGTATTTGATAGTAACTGATCAGGTAGTGACGGTATCCAACCAGAAAGCCACGGCTAACTACGTGCCAGCAGCCGCGGTAATACGTAGGTGGCAAGCGTTGTCCGGATTTATTGGGCGTAAAGCTAGCG
+
FGGGGGGGGGGGGDDGGGGGGGGGGGGGGGGGGGGGFGGGGGGGGGGGGGGGGGFGGGGGGGGGGGGEGGGGGGGGGGGCEGGGGGGEFGGGGG?FGFGGGGFEGDFFGGGFDGGFGGGGGGC,,BFEFGGGBFGGGFFGGGGGCF@FGFE<CFFFGDGEF:BFGGGGGGGGGGGGGDFGGGAFGGGGFEGG5CGEGGGGGGGGGGFGGGG5EGGGGFC:E5CCFGGF9?EFGDCG<CFGGC97
@M03364:276:000000000-BLYN8:1:1101:7520:3584 1:N:0:1
ACTCCTACGGGAGGCAGCAGTGGGGAATATTGCACAATGGGCGCAAGCCTGATGCAGCCATGCCGCGTGTATGAAGAAGGCCTTCGGGTTGTAAAGTACTTTCAGCGAGGAGGAAGGCATTAAGGTTAATAACCTTGGTGATTGACGTTACTCGCAGAAGAAGCACCGGCTAACTCCGTGCCAGCAGCCGCGGTAATACGGAGGGTGCAAGCGTTAATCGGAATTACTGGGCGTAAAGCGCACG
+
GGGGGGGGGGGGGGGGGGGGGGGGGGGGGGGGGGGGGGGGGGGGGGGGGGGGGGGGGGGGGGGGGGGGGGGGGGGGGGGGGGGGGGGGGGGGGGGGGGGGGGGGGGGGGGGGGEGGGGGGGGGGGGGFGGGGGCGGGGGGGGGGGGGGGGGGGGGGGGGGGGGGGGGGGGGGGGGGGGGGGGGGGGGGFGGGGGEE;EFGGGGGDGGGGGGGGGGGGGGGGGGGGCGGGGGGCCEGDGFCDCD3
@M03364:276:000000000-BLYN8:1:1101:6558:3586 1:N:0:1
ACTCCTACGGGAGGCAGCAGTGGGGAATATTGCACAATGGGCGCAAGCCTGATGCAGCCATGCCGCGTGTATGAAGAAGGCCTTCGGGTTGTAAAGTACTTTCAGCGAGGAGGAAGGCGTTGTGGTTAATAACCGCAGCGATTGACGTTACTCGCAGAAGAAGCACCGGCTAACTCCGTGCCAGCAGCCGCGGTAATACGGAGGGTGCAAGCGTTAATCGGAATTACTGGGCGTAAAGCGCACG
+
GGGGGGGGGGGGGGGGGGGGGGGGGGGGGGGGGGGGGGGGGGGGGGGGGGGGGGGGGGGGGGGGGGGGGGFGGFGGGGGGGGGGGGGGFGGGGGGGGGGGFGFGGGG+FGGGGGGGGGGGGGGGGGGGGGGGGGGGGGGGGGGGGGGGGGGFGGGGGGGFGGGCFGFGFDEGGGGGGGGFCGGGGGGGGGGGGGGGGGGGGGEGGGGGGGGGGGGGDGGGGDGGGF7@C6CGGGEGGGGGGGG5
@M03364:276:000000000-BLYN8:1:1101:10304:3590 1:N:0:1
ACTCCTACGGGAGGCAGCAGTGGGGAATATTGCACAATGGGCGCAAGCCTGATGCAGCCATGCCGCGTGTATGAAGAAGGCCTTCGGGTTGTAAAGTACTTTCAGCGAGGAGGAAGGCATTAAGGTTAATAACCTTGGTGATTGACGTTACTCGCAGAAGAAGCACCGGCTAACTCCGTGCCAGCAGCCGCGGTAATACGGAGGGTGCAAGCGTTATCCGGAATTACTGGGCGTAAAGCGCACG
+
GGGGGGGGGGGGGGGGGGGGGDGGGGGG,EF9E<FGGGGGGGG:FFGGGGGGGGGGGG<FFGGGGGGGGE<CFF<ECFGG?CEFGGGCFFGGGGGG@FGGBGBFAFCCEFECGFGGDGGGA5A?B?FFGG9?>,:C<FB@9FFGGGGGGGF9EC+@C<>EGGGC:C@FFDCEGGGGGGGGGGGFGGGGFGGGGGGGFFFGEGGGG:>GGGGGGGGE*+3:=EGEC?CFDGGGGGGGFGDGDCD<
@M03364:276:000000000-BLYN8:1:1101:8801:3597 1:N:0:1
ACTCCTACGGGAGGCAGCAGTAGGGAATCTTCGGCAATGGGGGCAACCCTGACCGAGCAACGCCGCGTGAGTGAAGAAGGTTTTCGGATCGTAAAACTCTGTTGTTAGAGAAGAACGTTAAGTAGAGTGGAAAGTTACTTAAGTGACGGTATCTAACCAGAAAGGGACGGCTAACTACGTGCCAGCAGCCGCGGTAATACGTAGGTGGCAAGCGTTGTCCGGATTTATTGGGCGTAAAGCGAGC
+
GGGGGGGGGGGGGGGGGGGGGGGGGGGGGGGGGGGGGGGGGGGGGGGGGGGGGGGGGGGGGGGGGGGGGGGGGGGGGGGGGGGGGGGGGGGGGGGGGGFGGGGGGGGGGGFGGGGGGGGGGGGCGGGGFGGGGGGGGGGGGGGGGGGGGGGGGGGGGGGGGGGGGGGGGGGGGGGGGGGGGGGGGGGGGGGGGGGGGGGGGGGGGGGGFGGGGGGEGGGGGGEECF9FGGGGGGGGDGGGGGG3
@M03364:276:000000000-BLYN8:1:1101:8655:3602 1:N:0:1
ACTCCTACGGGAGGCAGCAGTAGGGAATCTTCGGCAATGGACGAAAGTCTGACCGAGCAACGCCGCGTGAGTGAAGAAGGTTTTCGGATCGTAAAACTCTGTTGTTAGAGAAGAACAAGGATGAGAGTAAAATGTTCATCCCTTGACGGTATCTAACCAGAAAGCCACGGCTAACTACGTGCCAGCAGCCGCGGTAATACGTAGGTGGCAAGCGTTGTCCGGATGTATTGGGCGTAAAGCGAGG
+
GGGGGGGGGGGGGGGGGGGGGGFGGGGGEFG<D@FGGGGGGEFFGGGFFGGGGFFGGGGGGGGGGGGGGCGGGGGGGGGGFGGGGGGDF:FFGGGGGGGGGGEFDFGGFFGGGGG@F,FB4,B=B,BFEGADGGGGFDFAFF<DCFGGGGGGGGFGGGFFGCFGFC:7<CCFGGFGGGGGGGGGFC?FFGG>ECC7:FFC:FGGGGGGGGGG=EGGGE+=EEC>*<?FD9CF<DE5DGFCCDD)
@M03364:276:000000000-BLYN8:1:1101:16038:3642 1:N:0:1
ACTCCTACGGGAGGCAGCAGTGGGGAATATTGCACAATGGGCGCAAGCCTGATGCAGCCATGCCGCGTGTATGAAGAAGGCCTTCGGGTTGTAAAGTACTTTCAGCGAGGAGGAAGGCATTAAGGTTAATAACCTTAGTGATTGACGTTACTCGCAGAAGAAGCACCGGCTAACTCCGTGCCAGCAGCCGCGGTAATACGGAGGGTGCAAGCGTTAATCGGAATTACTGGGCGTAAAGCGCACG
+
GGGGGGGGGGGGGGGGGGGGGGGGGGGGGGGGGGGGGGGGGGGGGGGGGGGGGGGGGGGGGGGGGGGGGGGGGGGGGGGGGGGGGGGGGGGGFGGGGGGGGGGGGGGGGGGGGGGGGGGGGGGGGGGGGGGGGGGGDFGDFGGGGGGGG8FEGGGGGGGGGGGGGGGGGGGGGGGGGGGGGGGGGGGGFGGGGGGEGFGGC>EGEGGGGGGGGGGDGGGGGGGGGGGGGGGGGGECDFGDGDD7
@M03364:276:000000000-BLYN8:1:1101:19205:3643 1:N:0:1
ACTCCTACGGGAGGCAGCAGTGGGGAATATTGCACAATGGGCGCAAGCCTGATGCAGCCATGCCGCGTGTATGAAGAAGGCCTTCGGTTTGTAAAGTACTTTCAGCGAGGAGGAAGGCATTAAGGTTAATAACCTTGGTGATTGACGTTACTCGCAGAAGAAGCACCGGCTAACTCCGTGCCAGCAGCCGCGGTAATACGGAGGGTGCAAGCGTTAATCGGAATTACTGGGCGTAAAGCGCACG
+
CFFEEGFGE;B;FGGDC7C<CFGGGG@FFFFFFGGFCF<FGGGGD7@C@EFDFEFFGGF@CFCFGGGCF:CCFF9F?FGCCFCCFGE,,BF?EAEGGGC<5B,CEG:CEGC?FGEAFD85F?BCCGF,5@DAF8D?9F:+C<,?<FF@DFCFCGDE7@D:BFGDEGGCECC>B3@F7B>CF:F7:,DFCEGG>BC@?;ECG58CGECEFGGGE858F<7*:?*7<CEC9C**/15CC*:C39)5
@M03364:276:000000000-BLYN8:1:1101:22333:3644 1:N:0:1
ACTCCTACGGGAGGCAGCAGTGGGGAATATTGCACAATGGGCGCAAGCCTGATGCAGCCATGCCGCGTGTATGAAGAAGGCCTTCGGGGTGTAAAGTACTTTCAGCGAGGAGGAAGGCGTTGTAGTTAATAACTGCAGCGATTGACGTTACTCGCAGAAGAAGCACCGGCTAACTCCGTGCCAGCAGCCGCGGTAATACGTAGGGTGCAAGCGGTAATCGGAATTACTGGGCGTAAAGCGCACG
+
GGGGGFFGGGGGDGGGGGGGGGGGGGGFFGGGGGGGGGGFGGGGGGGGGGGGGGFGGGGGGGFGGDGGDFG9FGDGGGGFCF<FGGG>+@>FFGGGG9F5EFF?E,>7FFGGGGGFDFEB+C>CCFGC@AFEDDFD=DFG+@@FFGGCDGGGGG+@FC3D,<CCA6@FGGC<:@>,@8<FC:CFCGGG851:8BE=+?+C+3;C**3=8+<;5*;:CC7>E58:E+AFG6CF3C*:7CF3)1)/
@M03364:276:000000000-BLYN8:1:1101:13706:3655 1:N:0:1
ACTCCTACGGGAGGCAGCAGTAGGGAATCTTCGGCAATGGACGAAAGTCTGACCGAGCAACGCCGCGTGAGTGAAGAAGGTTTTCGGATCGTAAAACTCTGTTGTCAGAGAAGAACAAGGGTGAGAGTGGAAAGTTCACCCCTTGACGGTATCTGACCAGAAAGCCACGGCTAACTACGTGCCAGCAGCCGCGGTAATACGTAGGTGGCAAGCGTTGTCCGGATTTATTGGGCGTAAAGCGAGC
+
GGGGGGGGGGGGGGGGGGGGGGGGGGGGGGGGGGGGGGGGGGGGGGGGGGGGGGGGGGGGGGGGGGGGGGGGGGGGGGGGGGGGGGGGGGGGGGGGGGGGGGGGGGGGGGGGGGGGGGGGGGGGGGGGGGFGGGGGGGGGGGGGGGGGGGGGGGGGGGGGGGGGFGGGGGGGGGGGGGGGGGGGGGGCGFGGGGGGGGGGGGGGGGGGFGFGGGGEEEGGGGECEF7CGGCGGGGGGFGGGGG)
@M03364:276:000000000-BLYN8:1:1101:16881:3661 1:N:0:1
ACTCCTACGGGAGGCAGCAGTGGGGAATATTGCACAATGGGCGCAAGCCTGATGCAGCCATGCCGCGTGTATGAAGAAGGCCTTCGGGTTGTAAAGTACTTTCAGCGAGGAGGAAGGCATTAAGGTTAATAACCTTAGTGATTGACGTTACTCGCAGAAGAAGCACCGGCTAACTCCGTGCCAGCAGCCGCGGTAATACGGAGGGTGCAAGCGTTAATCGGAATTACTGGGCGTAAAGAGCACG
+
FFGGGGGGGGGG@CF@@FGGEFGGGGDF?FGGGFFFGFGGGGGGGGGGGGGGFDGGGGGGGFFFGCGGGGGFGFEFGGGGGGGGGGGGGGGGGGGFGGGGGGE,ECC7FFCGDBFEGGGGGGGGGGGGGGDF?<F9DCG9DDFF,EF+@B7EFG>FGGGGGGGFCGFGDGG7F:DECEGGG7;D@FGGGG*=EE>BFCBEGGEBE=BEF7@CGGEECFCC=E=5CFF7<CC=CD**90*9C**1
@M03364:276:000000000-BLYN8:1:1101:10815:3688 1:N:0:1
ACTCCTACGGGAGGCAGCAGTAGGGAATCTTCGGCAATGGACGAAAGTCTGACCGAGCAACGCCGCGTGAGTGAAGAAGGTTTTCGGATCGTAAAACTCTGTTGTTAGAGAAGAACAAGGATGAGAGTAAAATGTTCATCCCTTGACGGTATCTAACCAGAAAGCCACGGCTAACTACGTGCCAGCAGCCGCGGTAATACGTAGGTCCCAAGCGTTGTCCGGATTTATTGGGCGTAAAGCGAGC
+
GGGGGGFGGGGGGGGGGGFGGGGGGGGGGGGGGGGGGGGGGGGGGGGGGGGGGGGGGGGGGGFGGGGFGDFGGFGCFGGGGGGGGGGGGGGGGGFFGGGGGGGGGGGGGGGGGFBFFEFG<FGGCFGGGGGGGGGGGGGGDGGGGGGGEGGGGGFGGGGGGDGGGDGGGGGGGGGGGGGGCFFGGGGGGGGGGDECEFFGGGGGGGFGFFGGGGGGGGGGEGGGEGFFCEDGDGGGDGFDCDG5
@M03364:276:000000000-BLYN8:1:1101:14422:3688 1:N:0:1
ACTCCTACGGGAGGCAGCAGTGGGGAATATTGCACAATGGGCGCAAGCCTGATGCAGCCATGCCGCGTGTATGAAGAAGGCCTTCGGGTTGTAAAGTACTTTCAGCGAGGAGGAAGGCATTAAGGTTAATAACCTTAGTGATTGACGTTACTCGCAGAAGAAGCACCGGCTAACTCCGTGCCAGCAGCCGCGGTAATACGGAGGGTGCAAGCGTTAATCGGAATTACTGGGCGTAAAGCGCACG
+
GGGGGGGGGGGGGGGGGGGGGGGGGGGGGGGGGGGGGGGGGGGGGGGFGGGGGGGGGGGGGGGGGGGGGFGGGGGGGFGGGGGGGGGGGGGGGDFGGFGGGGGGCGGEFGCFGGCEGGGGGGGEEFFEBFFF=FFFGG@FGGGGDGGEEGGGFCFGEDGAFFCFFGGGGGEGGGGGFGGGC8,6*,6>,4*BEEEGFGBE>8CGGGGCFGF5E8CE5C+*:8?CCCFF9?FFDCE5*:7>CCDG
@M03364:276:000000000-BLYN8:1:1101:24545:3693 1:N:0:1
ACTCCTACGGGAGGCAGCAGTGGGGAATATTGCACAATGGGCGCAAGCCTGATGCAGCCATGCCGCGTGTATGAAGAAGGCCTTCGGGTTGTAAAGTACTTTCAGCGAGGAGGAAGGCATTAAGGTTAATAACCTTGGTGATTGACGTTACTCGCAGAAGAAGCACCGGCTAACTCCGTGCCAGCAGCCGCGGTAATACGGAGGGTGCAAGCGTTAATCGGAATTACTGGGCGTAAAGCGCACG
+
GGGFGGGGGGGGGGGGGGGGGGGGGGGGGGGGGGGGGGGGGGGGGGGFGGGGGGGGGGGGGGGGGGGCFGFGGGFGGGGGGGGGGGGGGGGGGFGGGGGGGGGFGGGEGGGGGGGGGGGGGGGGCGFGGGFFFGGGGGCFGGGGGGGGGGCG9:BECGGAFGGGGGCFEGGGGCFCGGGGDFGGCFGGGGGGEGGEGGGGGD5BEGDD?EGFEEEEEGGGGGGGFGGGFFGGG>EGGFGGGGGD
@M03364:276:000000000-BLYN8:1:1101:13500:3704 1:N:0:1
ACTCCTACGGGAGGCAGCAGTGGGGAATATTGCACAATGGGCGCAAGCCTGATGCAGCCATGCCGCGTGTATGAAGAAGGCCTTCGGGTTGTAAAGTACTTTCAGCGAGGAGGAAGGCATTAAGGTTAATAACCTTAGTGATTGACGTTACTCGCAGAAGAAGCACCGGCTAACTCCGTGCCAGCAGCCGCGGTAATACGGAGGGTGCAAGCGTTAATCGGAATTACTGGGCGTAAAGCGCACG
+
EDDAFECE@B@FFCD@FGD<FGFGGCGGFAFGDGFEGGFGGFFG@:FCFGCFFE99CCF8CCAF:@C+@:FFFFGG<FEEFGEECDFGFGGFG<CFGAFGGGFFGGG7FGCCFEEDFF8FF<FEEFGFGG9BDFGGGGFFDFGCFGCCFD:FEEGEEECDFEGGGGGGDDGCCFGF:EGGC@B>FGGGGGDGGEGEFFFGGCEGGGEEFFG=8EEGFFFGGDCFGGGF7CFGG5C59>CCDC5)
@M03364:276:000000000-BLYN8:1:1101:21074:3718 1:N:0:1
ACTCCTACGGGAGGCAGCAGTGGGGAATATTGCACAATGGGCGCAAGCCTGATGCAGCCATGACGCGTGTATGAAGAAGGCCTTCGGGTTGTAAAGTACTTTCAGCGAGGAGGAAGGCATTAAGGTTAATAACCTTAGTGATTGACGTTACTCGCAGAAGAAGCACCGGCTAACTCCGTGCCAGCAGCCGCGGTAATACGGAGGGTGCAAGCGTTAATCGGAATTACTGGGCGTAAAGCGCACG
+
CGGFGAFFGGGGGG@@FGCFGEGGGGGEFGGGGGGGGFGDFGFEGGGGGGGGGGGGFFFEC@6C@CFEGGFEFFFCFGGG=EGGGDED,FDFEFGGGFGGFGAFGGG7B7:CFEFGCECFFGGGDFGGFF9FEAFGEFGGGGGDCGCFEGEFFG>FCGCCFFGGGGGGGGGCEC,@FE:FGGFGGGGGGG*:EE>8?C9CB;EG7CE88+>CECEECEGFEGCFG?EGG+CCCD*:FFGGCDD9
@M03364:276:000000000-BLYN8:1:1101:21537:3734 1:N:0:1
ACTCCTACGGGAGGCAGCAGTGGGGAATATTGCACAATGGGCTCAATCCTGATGCAGCCATGCCGCGTGTATGAAGAAGGCCTTCGGGTTGTAAAGTACTTTCAGCGAGGAGGAAGGCGTTGTGGTTAATAACCGCAGCGATTGACGTTACTCGCAGAAGAATAACCGGCTAACTCCGTGCCAGCAGCCGCGGTAATACGGAGGGTGCAAGCGTTAATCGGAATTACTGGGCGTAAAGCGCACG
+
FDF86E<C@@C>FCCC@;@@CDGG@;;E,CF,<6@DGD,CCF,C<@,,;CFF9C9FF,CEFE,,7+@F+F8CC<C6FFF,,,C69<F@FGGG9<EFFC5E9FEGFG++>FFFC:FEC8C:6:B?7EF?<FFFGEEGBF7+B,+@F<F:FDGG=+5:CC7:F:,,3>,35*5>F:D2,>>><DF7*2<7,:*=B88*<?9F***4BEGB67F5CG*/*+3/*28:+<702<*AD)/:F7>CGDD)
@M03364:276:000000000-BLYN8:1:1101:18554:3741 1:N:0:1
ACTCCTACGGGAGGCAGCAGTGGGGAATATTGCACAATGGGCGCAAGCCTGATGCAGCCATGCCGCGTGTATGAAGAAGGCCTTCGGGTTGTAAAGTACTTTCAGCGAGGAGGAAGGCATTAAGGTTAATAACCTTAGTGATTGACGTTACTCGCAGAAGAAGCACCGGCTAACTCCGTGCCAGCAGCCGCGGTAATACGGAGGGTGCAAGCGTTAATCGGAATTACTGGGCGTAAAGCGCACG
+
GGGGGGGGGGGGGGGGGGGGGGGGGGGGGGGFFGGGGGGGGGGGGGGGGGGGGGGGGGGGGGGGGGGGGGGGGGGGGGGGGGGGGGGGGGGGGGGGGGGGGGGGGGGCFGGGCGGGGGGGGGGGGGGDGGGGFFGFGGGGGGGGGGGGGGGGGGDGDEGGFGGGGGGGGGGEGGGGGGFFGFGGGGGGGGGGGGGGGGGGGGGGGGGGGGGGGGGGF?FCGEGGGGGGGGGGGGGEC7CDGC>7
@M03364:276:000000000-BLYN8:1:1101:18348:3742 1:N:0:1
ACTCCTACGGGAGGCAGCAGTAGGGAATCTTCGGCAATGGGGGCAACCCTGACCGAGCAACGCCGCGTGAGTGAAGAAGGTTTTCGGATCGTAAAACTCTGTTGTTAGAGAAGAACGTTAAGTAGAGTGGAAAGTTACTTAAGTGACGGTATCTAACCAGAAAGGGACGGCTAACTACGTGCCAGCAGCCGCGGTAATACGTAGGTCCCAAGCGTTGTCCGGATTTATTGGGCGTAAAGCGAGC
+
GGGGGGGGGGGGGGGGGGGGGGGGGGGGGGGGGGGGGGGGGGGGGGGGGGGGGGGGGGGGGGGGGGGGGGGGGGGGGGGGGGGGGGGGGGGGGGGGGGGGGGGGGGGGGGGGGGGGGGGGGGGGGGGGGGGGGGGGGGGGGGGGGGGGGGGGGGGGGGGGGGGGGDGGGGGGGGGGGGGGGGGGGGGGGGGGGGGGGGGGGGGGGGGGGGGGGGGGGGGGGGGGGFGGGGGGGGGGGGGGGGG3
@M03364:276:000000000-BLYN8:1:1101:19765:3752 1:N:0:1
ACTCCTACGGGAGGCAGCAGTGGGGAATATTGCACAATGGGCGCAAGCCTGATGCAGCCATGCCGCGTGTATGAAGAAGGCCTTCGGGTTGTAAAGTACTTTCAGCGAGGAGGAAGGCATTAAGGTTAATAACCTTGGTGATTGACGTTACTCGCAGAAGAAGCACCGGCTAACTCCGTGCCAGCAGCCGCGGTAATACGGAGGGTGCAAGCGTTAATCGGAATTACTGGGCGTAAAGCGCACG
+
GGGGGGGGGGGGDGGGGGGGGGFGGGGGGGGGGGGGFFGGGFF7C::FGGFGGGGGGGGFGGFGGGGFGGFGGDFGFGGFGGGC<DCCGEEGGG9F?AFGGGGGGGGEGGECF=EFEFDFGGGGFGGGGGGGGGGGGGG?DGGGGGEGGFEGGGGGGGGGGDGEGGGGGGGDGCGGGGGGGGGGGGGGGGGGGGGGGGGGGECGGCCGCFCFGGDG=?FGGGGGGGGGGDCCGGE5CCGGGGG9
@M03364:276:000000000-BLYN8:1:1101:24188:3759 1:N:0:1
ACTCCTACGGGAGGCAGCAGTGGGGAATATTGCACAATGGGCGCAAGCCTGATGCAGCCATGCCGCGTGTATGAAGAAGGCCTTCGGGTCGTAAAGTACTTTTAGCTAGGAGGAAGGCGTTGTGGTTAATAACCGCAGCGATTGACGTTACTCGCAGAAGAAGCACCGGCTAACTCCGTGCCAGCAGCCGCGGTAATACGGAGGGTGCAAGCGTTAATCGGAATTACTGGGCGTAAAGCGCACG
+
<CFGFDEE@7+CGG-@FF9FGA<<7FEFGGGG<,@,6<ECF8FC@@:FGGG,CF9E,CEFFCGF+8+7+,:??A,6<<,,C<CFGE=F<+@@FFFAF9@FFG,CB<FC<F8B@CFFDC@F:C=B@FF,CEFGCG@CFD@FBF7+>@CCGGGF<>F*3<FFF,3<FCCC:FF*@<,2?8F*1BF7F7C,2=>5C**=CF?5E*3:8CCEG971*;;CCFFGGGE*AFGF?+//9>*:CC7)5CC>
@M03364:276:000000000-BLYN8:1:1101:24390:3765 1:N:0:1
ACTCCTACGGGAGGCAGCAGTGGGGAATATTGCACAATGGGCGCAAGCCTGATGCAGCCATGCCGCGTGTATGAAGAAGGCCTTCGGGTTGTAAAGTACTTTCAGCGAGGAGGAAGGCGTTGTAGTTAATAACTGCAGCGATTGACGTTACTCGCAGAAGAAGCACCGGCTAACTCCGTGCCAGCAGCCGCGGTAATACGGAGGGTGCAAGCGTTAATCGGAATTACTGGGCGTAAAGCGCACG
+
GGGGGGGGGGGGGGGGGGGGGGGGGGGGGGGGGGGGGGGFFGGGGGGGGGGGGGGGGGGGGGGGGGGGGGGGGGGGGGGGGGGGGGEGGGGGGGGGGGGGGGGGGGGGEGGGGGGGGGGGGGGGGGGGGGGGGGFGGDGGGGGGGGGGGGGGFGGGGGFGGGGGGGGGDGGGGGGGGGGFGGGGGGGG8EGGGGDGGGGGGGGGGGGGGGGGEGGEGGFGGGGFFGEFGGGGGDGGGGGGGGC5
@M03364:276:000000000-BLYN8:1:1101:17780:3767 1:N:0:1
ACTCCTACGGGAGGCAGCAGTAGGGAATCTTCGGCAATGGACGAAAGTCTGACCGAGCAACGCCGCGTGAGTGAAGAAGGTTTTCGGATCGTAAAACTCTGTTGTTAGAGAAGAACAAGGATGAGAGTAAAACGTTCATCCCTTGACGGTATCTAACCAGAAAGCCACGGCTAACTACGTGCCAGCAGCCGCGGTAATACGTAGGTGGCAAGCGTTGTCCGGATTTATTTGGCGTAAAGCGAGC
+
GFFGGGGGGGGGGGGGGGGGGGGGGGGGFGGGGGGGGGGGCGGGGFEFGFGG<FFGGGFFGGGGGEGFG@=FFGEGCGGGGGGGGGGGGEG<FCF<FDGGGFFGFGFGGGFGGGG8AFE@<FFGGGGGGGAFG7AFDDD9DFGGGFFG>FG73EFA=<FFGGGGEG7FD<FFGGDFB>FGF7:DFGFGFBGGGGGCBFF?FCEFEGFCFFFGFGCECECFGG8*;AGFF+<+6CEG57*>C7<3
@M03364:276:000000000-BLYN8:1:1101:5364:3797 1:N:0:1
ACTCCTACGGGAGGCAGCAGTGGGGAATATTGCACAATGGGCGCAAGCCTGATGCAGCCATGCCGCGTGTATGAAGAAGGCCTTCGGGTTGTAAAGTACTTTCAGCGAGGAGGAAGGCATTAAGGTTAATAACCTTAGTGATTGACGTTACTCGCAGAAGAAGCACCGGCTAACTCCGTGCCAGCAGCCGCGGTAATACGGAGGGTGCAAGCGTTAATCGGAATTACTGGGCGTAAAGCGCACG
+
GGGG,EEGGGGGGGGGGGGGGGGGGGGGGGGGGGGGGGGGGGGGGEGGGGGGGGGG9EGGGFGGGGGGGEDGGGGGGGGGGGGGGGGGGGGGGGGGGGGGGGGGGGGDGGGGGGGGGGGGGGGGGGGGGGGGGGGGGGGGGGGGGGGGGGGGFGDGGGGGGGGGGGFEEGGGFGGGCGGGDGGGGGGGGGGGEGGGGGFGGGGGGGGGGGGGGGEDFGGGGGGGGGGGGGGGGGGCFFGGGDD3
@M03364:276:000000000-BLYN8:1:1101:12224:3814 1:N:0:1
ACTCCTACGGGAGGCAGCAGTAGGGAATCTTCCACAATGGACGAAAGTCTGATGGAGCAACGCCGCGTGAGTGAAGAAGGGTTTCGGCTCGTAAAGCTCTGTTGTTAAAGAAGAACGTGGGTGAGAGTAACTGTTCACCCAGTGACGGTATTTAACCAGAAAGCCACGGCTAACTACGTGCCAGCAGCCGCGGTAATACGTAGGTGGCAAGCGTTATCCGGATTTATTGGGCGTAAAGCGAGCG
+
GGGGGGGGGGGGGGGGGGGGGGGGGGGGGGGGGGGGGGGGGGGGGGGGGGGGGGGGGGGGGGGGGGGGGGGGGGGGGGGGGGGGGGGGGGGGGGGGGGGGGGGGGGGGGGGGGGGFGGGGGGGGGGGGGGGGGGGGGGFGGGGGFGGGGGGGGGGGGGGGGGGGGGGGGGGGFGGGGGGGGCFGEGFGGGDGGEGEGGGGFEGDGGGGGGGGGGGGGG?CEEGGGFGFGGGGGGGGFFFGDGGC
@M03364:276:000000000-BLYN8:1:1101:23983:3851 1:N:0:1
ACTCCTACGGGAGGCAGCAGTAGGGAATCTTCGGCAATGGACGAAAGTCTGACCGAGCAACGCCGCGTGAGTGAAGAAGGTTTTCGGATCGTAAAACTCTGTTGGTAGAGAAGAACGTTGGTGAGAGTGGAAAGCTCATCAAGTGACGGTAACTACCCAGAAAGGGACGGCTAACTACGTGCCAGCAGCCGCGGTAATACGTAGGTCCCGAGCGTTGTCCGGATTTATTGGGCGTAAAGCGAGC
+
GGGGGGGGGGGGGGGEGGGGGGGGGGGGGGGGGGGGGGGFGGGGGGGGGFGGGGGGGGGGGGGGGGGGGGGFFFGGGGGGGGGFGGGGGGGGGFGGGGGGGGGGGGGGGGGGGGGGGGFGGGGGFFGGGGGGGFGFFFFGGGGGCGGGGEGGGGGGGFFGGE:CEEFGGGGGDGGGGGGGGGGGGGGGG5EGGGGGG?CFGGGGGGCG5CGGGGGGGGFGGGGGGGGDGGGGGGGEGGGGGGG5
@M03364:276:000000000-BLYN8:1:1101:7996:3852 1:N:0:1
ACTCCTACGGGAGGCAGCAGTAGGGAATCTTCGGCAATGGACGAAAGTCTGACCGAGCAACGCCGCGTGAGTGAAGAAGGTTTTCGGATCGTAAAACTCTGTTGTCAGAGAAGAACAAGGGTGAGAGTGGAAAGTTCACCCCTTGACGGTATCTGACCAGAAAGCCACGGCTAACTACGTGCCAGCAGCCGCGGTAATACGTAGGTGGCAAGCGTTGTCCGGATTTATTGGGCGTAAAGCGAGG
+
GGGGGGGGGGGGGGGGGGGGGGGGGGGGGGGGGGGGGGGGGGGGGGGGGGGGGGGGGGGGGGGGGGGGGGGGGGGGGGGGGGGGGGGGGGGGGGGGGGGGGGGGGGGGGGGGGGGGGFGGGFGGGGGFG?FGGGGGGGGGGGGGFGGGGGGGGGFGGGEGGGGGCFGDGGFGGGGGGFCGGGGGGGGGFGGGGGGGGGGGGGGGGGCEDFGGGGGGDGGGGGGGGGGGGFFFGGGEGGCFDDD)
@M03364:276:000000000-BLYN8:1:1101:16234:3858 1:N:0:1
ACTCCTACGGGAGGCAGCAGTGGGGAATATTGCACAATGGGCGCAAGCCTGATGCAGCCATGCCGCGTGTATGAAGAAGGCCTTCGGGTTGTAAAGTACTTTCAGCGAGGAGGAAGGCGTTGTGGTTAATAACCGCAGCGATTGACGTTACTCGCAGAAGAAGCACCGGCTAACTCCGTGCCAGCAGCCGCGGTAATACGGAGGGTGCAAGCGTTAATCGGAATTACTGGGTGTAAAGCGCACG
+
FGFGFGGG7@F7FD@FEEGFGFGGGCCECFFFCEGGEFEFFFGGG:FFGFGGGGGGDEFG9E@FFCC@+BFFEFCCDEFGGCFGFGGCECFFGGGGGGGGGG<@DDE7FFCC7FCFGGGEEDFGFFBGFFFCD<F7+3+@EGFGGGGEEFCF,C7@FFAFCBFGGGCEGEFCFEG9:CF:C828:,:BFD5EGG5CCFEGC>CG5EGC+9@FGD;?:<9A*;;FG<+2:6C0*9CFFGFD7))1
@M03364:276:000000000-BLYN8:1:1101:7928:3862 1:N:0:1
ACTCCTACGGGAGGCAGCAGTGGGGAATATTGGACAATGGGCGAAAGCCTGATCCAGCCATGCCGCGTGTGTGAAGAAGGTCTTCGGATTGTAAAGCACTTTAAGTTGGGAGGAAGGGCATTAACCTAATACGTTAGTGTTTTGACGTTACCGACAGAATAAGCACCGGCTAACTCTGTGCCAGCAGCCGCGGTAATACAGAGGGTGCAAGCGTTAATCGGAATTACTGGGCGTAAAGCGCGCG
+
FGGGGGGGGGGGGGGGGGGGGGGGGGGGGGGGGGGGGGGGGGGGGGGGGGGGFGGGGGGGGGGGGGGGGCGGGGGGGGGGGGGGGGGGGG<FFGGGGFGGGGGEGGGGGGG@FGGGGGGEEFFGFGGGGGGGGFGGEGGGGGGAEGGCDFEFGECCCFFFGGGGFCFG@EGEGFGGFEGGGGGGGDFGFGDEGEGCFGCGCBFFGGGGGCFGGG5=FGGFDCEFFGGGCDFGGGGEFFGGCDGG
@M03364:276:000000000-BLYN8:1:1101:22065:3871 1:N:0:1
ACTCCTACGGGAGGCAGCAGTAGGGAATATTGCTCAATGGGGGAAACCCTGAAGCAGCAACGCCGCGTGGAGGATGAAGGTTTTAGGATTGTAAACTCCTTTTGTTAGAGAAGATAATGACGGTATCTAACGAATAAGCACCGGCTAACTCCGTGCCAGCAGCCGCGGTAATACGGAGGGTGCAAGCGTTACTCGGAATCACTGGTCGTAAAGAGCGCGTAGGCGGAAGAGTAAGTCAGATGTG
+
FGGGGGGGGEGGGGGGGGGGGGGGGGGGGGGGGEFGGGGGGGGGGGGGGGFGAFGGGGGGCFGGGGGGGCCFECFFGGEGGGGGGGGGGGGGGGGGGGGFGGGGFFGGAFGGGGGGCCFFFFF:BFFGGGGGGDGGGC9BFGCEGGGGFGGGGGDE7FG7<EGGG>CGFGGFGGCE7CDGGGGGGGGG8C8E??EDCCC<FGGGG2BEEGGCCGCFC5*/7*/<EEEDGFGF:CCC7CGG=CFF
@M03364:276:000000000-BLYN8:1:1101:11527:3882 1:N:0:1
ACTCCTACGGGAGGCAGCAGCGGGGGATATTGCACAATGGGCGCAAGCCTGATGCAGCCATGCCGCGTGTATGAAGAAGGCCTTCGGGTTGTGAAGTACTTTCAGCGAGGAGGAAGGCATTAAGGTTAATAACCTTAGTGATTGACGTTACTCGCAGAAGAAGCACCGGCTAACTCCGTGCCAGCAGCCGCGGTAATACGGAGGGTGCAAGCGTTAATCGGAATTACTGGGCGTAAAGCGCACG
+
GGGGGGGGGGGGGGGGGGGGGGGGGGGGGGGGGGGGGGGGGGGGGGGGGGGGGGGGGGGGGGGGGGGGGGGGGGGGGGGGGGGGGGGGGGGGGGGGGGGGGGGGGGGGGGGGGGGGGGGGGGGGGGGFGGGGGGGGCGGGGGGGGGGGGGGGGGGGGEGGGGGGGGGGGGGGGGGGGGGGGGGGGGGGGGGGGGGGGGGGGGGGGGGGGGGFGEEGGGGGGGGGGGGGGGGGGGGGGGGGGGG<
@M03364:276:000000000-BLYN8:1:1101:9651:3884 1:N:0:1
ACTCCTACGGGAGGCAGCAGTGGGGAATATTGCACAATGGGCGCAAGCCTGATGCAGCCATGCCGCGTGTATGAAGAAGGCCTTCGGGTTGTAAAGTACTTTCAGCGAGGAGGAAGGCGTTAAGGTTAATAACCTTGGCGATTGACGTTACTCGCAGAAGAAGCACCGGCTAACTCCGTGCCAGCAGCCGCGGTAATACGGAGGGTGCAAGCGTTAATCGGAATTACTGGGCGTAAAGCGCACG
+
GGGGGGGGGGGGGGGGGGGGGGGGGGGGGGGGGGGGGGGGFGGGGGGGGGGGGGGGGGGGGGGGGGFFGGFGGGGGGGGGGGGGGGGGGGGG9FFGGGGGGGGGGGGCFGGGGGGGGGGGGEGGGGGGGGGGGGGGGGGGGGGGGFGGGGGGGGGGGGGGGGGGGGGGGGDGGGGGCEGGGGGGGGGGEGGGGEGGGGGGGEEGGGGGGGFDEGGGGGGGGDEGGGGGGGGGCGGGCFGGCDG3
@M03364:276:000000000-BLYN8:1:1101:25832:3894 1:N:0:1
ACTCCTACGGGAGGCAGCAGTGGGGAATATTGGACAATGGGCGAAAGCCTGATCCAGCCATGCCGCGTGTGTGCAGAAGGTCTTCGGATTGTAAAGCACTTTAAGTTGGGAGCAAGGGCCTTAACCTAATACGTTAGTGATTTGACGTTACCGACAGAATAAGCACCGGCTACCTCAGTGCCACCAGCCGCGGTAATCCAGAGGGTGCAAGCGTTAATCGGAATTACTGGGCGTAAAGCGCGCG
+
FFFFCFFFF@FFE7;7BB@@ECFA:@C,C6E9FEGGGGFCFFEGG76FFFGGD<,6@F<F,CCCEGG6@,CFG,?CCFEFE9??EC:CFE8FGEF9,=B8,,,CAF,CAF8:+DEFFDE+?F<<,8,BFFE9D<BB::A,AC,5?,@FGC+C:C=@:FEAAD,<>FDFCB*@,,3E,7,3@9;,,6>CF*41BBCCC,?,,?CECE5*+>+/*=8*A:+/5CE*0+1<?C**97*:**0))1)7
@M03364:276:000000000-BLYN8:1:1101:23315:3902 1:N:0:1
ACTCCTACGGGAGGCAGCAGTGGGGAATATTGCACAATGGGCGCAAGCCTGATGCAGCCATGCCGCGTGTATGAAGAAGGCCTTCGGGTTGTAAAGTACTTTCAGCGGGGAGGATGGTGATAAAGCGAATACCTTTATCAATTGACGTTACTCGCAGAACAAGCACCGGCTAACTCCGTTCCAGCAGCCGCGGTAATACGGAGGGTGCAAGCGTTAATCGGAATTACTGGGCGTAAAGCGCACG
+
FGGGGGGGGGGGGGGGGGGGGGFGG7,C,FGGGGGGGGGGG@CBFGEFGGGGGGGGGG<F@FGFGGGGG=FFAFGGGGGG@FGGGGG7FFGGGGFGGAFFDF<9,,@+@FB>FG,83EFGG9<5,?:+@:FD,,,,@,3:E3DFC,5>7<>C<***5*:,@FFF7F,C1>::FF9>7BF,?,6>C:26*1*:B:*43B2;8*3?C/;><E7*;**;*<7**1/*+<0+<+15C)***;:))39C
@M03364:276:000000000-BLYN8:1:1101:11885:3937 1:N:0:1
ACTCCTACGGGAGGCAGCAGTGGGGAATATTGCACAATGGGCGCAAGCCTGATGCAGCCATGCCGCGTGTATGAAGAAGGCCTTCGGGTTGTAAAGTACTTTCAGCGAGGAGGAAGGCGTTGTGGTTAATAACCGCAGCGATTGACGTTACTCGCAGAAGAAGCACCGGCTAACTCCGTGCCAGCAGCCGCGGTAATACGGAGGGTGCAAGCGTTAATCGGAATTACTGGGCGTAAAGCGCACG
+
GGGGGGGGGGGGGGGGGGGGGGGGGGGGGGGGGGGGGGGGGGGGGGGGGGGGGGGGGGGGGGGGGGGGGGGGGGGGGGGGGGGGGGGGGGGGGGGGGGGGGGGGGGGGGGGGGGGGGGGGGGGGGGGGGGGGGGGGGGGGGGGGGGGGGGGGGGGGGGGGGGGGGGGGGGGGGGGGGGGGGGGGGGGGGGGGGGGGGGGGGEEGGGGGGGGGGGGGGGGGGGGGGGGGGGFGGGGGGGGGGGD7
@M03364:276:000000000-BLYN8:1:1101:24389:3939 1:N:0:1
ACTCCTACGGGAGGCAGCAGTGGGGAATATTGGACAATGGGCGAAAGCCTGATCCAGCCATGCCGCGTGTGTGAAGAAGGTCTTCGGATTGTAAAGCACTTTAAGTTGGGAGGAAGGGCATTAACCTAATACGTTAGTGCTTTGACGTTACCGACAGAATAAGCACCGGCTAACTCTGTGCCAGCAGCCGCGGTAATACAGAGGGTGCAAGCGTTAATCGGAATTACTGGGCGTAAAGCGCGCG
+
EFGGGGGGG7CFGGGGGGGDGGGGGGGGGGGDGGGGGGGGGGGGGGGGGGGGGGGGGGFCFGGGGGGGGGGGGGGGGFGGFFFGGGGFFGGFCFEGGGGGGG9FGECFFGGGGG,BBFDGGGGGDFGGAFCEGGGFGFADFGF?FEDFGGGG7:FCFGGGGA=AFGGGDCE@,D;BA=FGGGGFD,>FFG*:8CE8;EFC?<+*C;C*+>+**=*=C7:FEG57FFG+2<:CGCE5C*:7)/5C
@M03364:276:000000000-BLYN8:1:1101:9132:3943 1:N:0:1
ACTCCTACGGGAGGCAGCAGTAGGGAATCTTCGGCAATGGGGGCAACCCTGACCGAGCAACGCCGCGTGAGTGAAGAAGGTTTTCGGATCGTAAAACTCTGTTGTTAGAGAAGAACGTTAAGTAGAGTGGAAAGTTACTTAAGTGACGGTATCTAACCAGAAAGGGACGGCTAACTACGTGCCAGCAGCCGCGGTAATACGTAGGTCCCAAGCGTTGTCCGGATTTATTGGGCGTAAAGCGAGC
+
GGGGGGGGGGGGGGGGGGGGGGGGGGGGGGGGGGGGGGGGGGGGGGGGGGGGGGGGGGGGGGGGGGGGGCGGGGGGGGGGFGGGGGGGGGGGGGGGGGGGGGGGGGGGFGGGGGGGGGGGGGGGGGGGGGGGGGGGGGGGGGGGGGFGGGGGGGGGGGGGGGGGGGGGGGDGGDGGGGGGGGGGGGGGGGGGGGEGGGGGGGGGGGGGEGFGGGGGC=FGEC5ECECGF7CFGGEEGD>GGGG)
@M03364:276:000000000-BLYN8:1:1101:21662:3959 1:N:0:1
ACTCCTACGGGAGGCAGCAGTGGGGAATATTGCACAATGGGCGCAAGCCTGATGCAGCCATGCCGCGTGTATGAAGAAGGCCTTCGGGTTGTAAAGTACTTTCAGCGAGGAGGAAGGGGATGTGGTTAATAACCGCATTCATTGACGTTACTCGCAGAAGAAGCACCGGCTAACTCCGTGCCAGCAGCCGCGGTAATACGGAGGGTGCAAGCGTTAATCGGAATTACTGGGCGTAAAGCGCACG
+
GGGGGGGGGGGGEFGGGGGGGGGGGDGGGGGGGGCGFGGGGGGGGGGFEGGGGGGGGGGGGFGGGGCFEGGGGFGEGDGGGGGG,<FGGGGGFFFGGFGGGGGGGGG7FG7FGGGGGDG@BFFGGGGGGFGGGGGG7:FGGGGFGGFGGGEFFGDGEGGGGGGGFCGDGGGGFGGGGGGGGGGGGGGGGDGGGGGGGGGGGGGGDGG8C7@FEGGGGGFGGG5CGGGGGFGGGGGG<F=DD<D<
@M03364:276:000000000-BLYN8:1:1101:22392:3989 1:N:0:1
ACTCCTACGGGAGGCAGCAGTAGGGAATCTTCGGCAATGGACGAAAGTCTGACCGAGCAACGCCGCGTGAGTGAAGAAGGTTTTCGGATCGTAAAACTCTGTTGTTAGAGAAGAACAAGGATGAGAGTAAAAAGTTCATCCCTTGACGGTATCTAACCAGAAAGCCACGGCTAACTACGTGCCAGCAGCCGCGGTAATACGTAGGTGGCAAGCGTTGTCCGGATTTATTGGGCGTAAAGCGAGC
+
FGGGGGGGGGGGGGGGGGGGGFGGGGGGGGGCGGDGGGGGGGGGGGGGGGGDGEFGGGGGGGGGGGGEGCGAFGGDGGGFFGGGGDFECFGGGGGGGGGGGGGGGGFFAFGGGGFGFCE?<<BFGDGGGFGGCFGGGGGG<FCFFDDCFGGG9FA<F<CGGGGGGGGGGDGG7:8DG7F>EFCCGGGGGGGDGCEEE?;EEBBFGCEGGGGGGGGEGGEFGGC:CGFCGGGGGCECC<C7DGG3
@M03364:276:000000000-BLYN8:1:1101:13816:3997 1:N:0:1
ACTCCTACGGGAGGCAGCAGTAGGGAATCTTCGGCAATGGGGGCAACCCTGACCGAGCAACGCCGCGTGAGTGAAGAAGGTTTTCGGATCGTAAAACTCTGTTGTTAGAGAAGAACGTTAAGTAGAGTGGAAAGTTACTTAAGTGACGGTATCTAACCAGAAAGGGACGGCTAACTACGTGCCAGCAGCCGCGGTAATACGTAGGTCCCAAGCGTTGTCCGGATTTATTGGGCGTAAAGCGAGC
+
GGGGGGGGGGGGGGGGGGGGGGGGGGGGGGGGGGGGGGGGGGGGGGGGGGGGGGGGGGGGGGGGGGGGGGGGGGGGGGGGGGGGGGGGGGGGGGGGGGGGGGGGGGGGGGGGGGGGGGGGGGGFGFGGGGGGGGGGGGGGGGGGGGGGGGGGGGGGGGGGGGGGGGGFGGGGGGGDFGGGGGGGGGGGGGGGGGGGGFGGGGFGDGGFGGGGGGGGGG?FGGCGGGFGGGGGGGGGGGGCGGG3
@M03364:276:000000000-BLYN8:1:1101:14994:4003 1:N:0:1
ACTCCTACGGGAGGCAGCAGTAGGGAATCTTCCACAATGGACGAAAGTCTGATGGAGCAACGCCGCGTGAGTGAAGAAGGGTTTCGGCTCGTAAAGCTCTGTTGTTAAAGAAGAACGTGGGTGAGAGTAACTGTTCACCCAGTGACGGTATTTAACCAGAAAGCCACGGCTAACTACGTGCCAGCAGCCGCGGTAATACGTAGGTGGCAAGCGTTATCCGGATTTATTGGGCGTAAAGCGAGCG
+
GGGGGGGGGGGGGGGGGGGGGGGGGGGGGGGGGGGGGGGGGGGGGGGGGGGGGGGGGGGGGGGGGGGGGGGGGGGGGGGGGGGGGGGGGDGGGGGGGGGGGGGGGGGGFGGGGGGGGGGGGGGGGFGGGGGGGGGGGGGGGGGGGGGGGGGGGGGGGGGGGGGGCGGGGGGGGGGGGGGGGGGFGFGGGGDGEGCEGFGGGGGGDFFGDFGGGGDGGGGDEEGGGGGE?FGGGGEGGGGGGGG7
@M03364:276:000000000-BLYN8:1:1101:18259:4026 1:N:0:1
ACTCCTACGGGAGGCAGCAGTGGGGAATATTGCACAATGGGCGCAAGCCTGATGCAGCCATGCCGCGTGTATGAAGAAGGCCTTCGGGTTGTAAAGTACTTTCAGCGAGGAGGAAGGCATTAAGGTTAATAACCTTAGTGATTGACGTTACTCGCAGAAGAAGCACCGGCTAACTCCGTGCCAGCAGCCGCGGTAATACGGAGGGTGCAAGCGTTAATCGGAATTACTGGGCGTAAAGCGCACG
+
GGGGGGGGGGGGGGGGGGGGGGGGGGGGGGGGGGGGGGGGGGGGGGGGGGGGGGGGGGGGGFGGGGGGGGGGGGGGGGGGGGGGGGGGGGGGGGGGGGGGGGGGGGGGGGGGGGGGGGGGGGGGGGGGGGGGGGGGGGGGGGGGGGGGGGGGGGGGGGGGGGGGGGFGGGGGGGGGGGGGGGGGGFGGEEDEGGGGGGCGGEGGGGGGGGGGGEGGGGGGGGGGGGGGGGGGGGGGGGGGGGGG
@M03364:276:000000000-BLYN8:1:1101:25240:4032 1:N:0:1
ACTCCTACGGGAGGCAGCAGTGGGTAATATAGCACAATGGGCGCAAGCCTGATGCAGCCATGCCGCGTGTATGAAGAAGGCCTTCGGGTTGTAAAGTACTTTCAGCGAGGAGGAAGGCATTAAGGTTAATAACCTTAGTGATTGACGTTACTCGCAGAAGAAGCACCGGCTAACTCCGTGCCAGCAGCCGCGGTAATACGGAGGGTGCAAGCGTTAATCGGAATTACTGGGCGTAAAGCGCACC
+
GG;FGGGG7FE7@GGGGGCEGGGG6EFDGG,<,<EGC,@CCDFCEGBCF86CD9CD9FC@E,<FGGGFECFGGGG9C=FFDFE<C:=FEG:FD9EFEF?FEFGGGFC:=FGGCG,EC<==FFGG,BF<FFA<=EFFD<CFFCBCDFE+>EGGEGGDEGGE@FEGGFGGGGGGGFGG7CFGGGFFGGGGGGGGGG>CFG9;CC88B;CEC7;F?;E=CFFEDEEDA<FGF6C599ECC*C<DDD)
@M03364:276:000000000-BLYN8:1:1101:14110:4044 1:N:0:1
ACTCCTACGGGAGGCAGCAGTAGGGAATCTTCGGCAATGGACGAAAGTCTGACCGAGCAACGCCGCGTGAGTGAAGAAGGTTTTCGGATCGTAAAACTCTGTTGTCAGAGAAGAACAAGGGTGAGAGTGGAAAGCTCACCCCTTGACGGTATCTGACCAGAAAGCCACGGCTAACTACGTGCCAGCAGCCGCGGTAATACGTAGGTGGCAAGCGTTGTCCGGATTTATTGGGCGTAAAGCGAGC
+
GGGGGGGGGGGGGGGGGGGGGGGGGGGGGGGGGGGGGGGGGGGDGGGGGGGGGGGGGGGGGGGGGGGGGDGFCEFGGGGGGGGGGGCFGGGGGGGGGGGGGGGGGGGGGGGGGGGGGGGGGFGGGFGGGGCFGGGGGGF8DFGGGGGGGGGGGGGGGGGGG7FF7FFGGGGGGGCFGGGGGGGGGGCFGGGGGGGGGGFGGFC@EGGGGFF=8CEGDEGCCEEGGFEGGGGDGGGGG:FFGGG<
@M03364:276:000000000-BLYN8:1:1101:23911:4056 1:N:0:1
ACTCCTACGGGAGGCAGCAGTGGGGAATATTGCACAATGGGCGCAAGCCTGATGCAGCCATGCCGCGTGTATGAAGAAGGCCTTCGGGTTGTAAAGTACTTTCAGCGAGGAGGAAGGCATTAAGGTTAATAACCTTGGTGATTGACGTTACTCGCAGAAGAAGCACCGGCTAACTCCGTGCCAGCAGCCGCGGTAATACGGAGGGTGCAAGCGTTAATCGGAATTACTGGGCGTAAAGCGCACG
+
DGGGGFDEEGGGGGGDGGEFGGDFGGGDGGGFFGDGCFDGFGEGCGGGGGGGGGAFGAF@EFDFGGGCEG8FGGGFGFGFFGFCFFE7CFFFF?FFGGGDEFGGGGEGGD:FF7=FGFGGGGGGGGGFGGEGGG9FGGFCED<FGFEGGGGGFGDFE<FGFEFGGGFGCGGGCFGEGED:FGCFFGGFGGGGDBEEFFFGG8EGGC5C:?FGEGEGGGGGGGGGF?GGGGGGDGGGGFGGCGG/
@M03364:276:000000000-BLYN8:1:1101:18691:4083 1:N:0:1
ACTCCTACGGGAGGCAGCAGTAGGGAATCTTCGGCAATGGACGAAAGTCTGACCGAGCAACGCCGCGTGAGTGAAGAAGGTTTTCGGATCGTAAAACTCTGTTGGTAGAGAAGAACGTTGGTGAGAGTGGAAAGCTCATCAAGTGACGGTAACTACCCAGAAAGGGACGGCTAACTACGTGCCAGCAGCCGCGGTAATACGTAGGTCCCGAGCGTTGTCCGGATTTATTGGTCGTAAAGCGAGC
+
C@@C8@C<FEG@:CFC;@6FCCEFGGF@EGGFFEG+@EEGEF@+6B@FFFCFCGD+FGGGGGGDEGG=F:FFFGGDGCF<FGGFFGG:BFGDEGG9<=FC<F9CFF,C,E<FF?FFEDGGGGFEG,D>FG955>FDBCFGFBEFFGGGG@@<FFGGA<,@<@FDC7FFF7F7F7?BFGG>:CCC7:6FF5B:EG8:E9FGF:BFGGGG5EGECEC*CEG+5E*/:+C:++<<:<EGGFDFG*>)
@M03364:276:000000000-BLYN8:1:1101:5087:4093 1:N:0:1
ACTCCTACGGGAGGCAGCAGTGGGGAATATTGCACAATGGGCGCAAGCCTGATGCAGCCATGCCGCGTGTATGAAGAAGGCCTTCGGGTTGTAAAGTACTTTCAGCGAGGAGGAAGGCGTTGTGGTTAATAACCGCAGCTATTGACGTTACTCGCAGAAGAAGCACCGGCTAACTCCGTGCCAGCAGCCGCGGTAATACGGAGGGTGCAAGCGTTAATCGGAATTACTGGGCGTAAAGCGCACG
+
GGGGCFFGGGGGGGGGGGGGGGGGGGGGGGGGGGGGGGGGGGGGGGGGGGGGGGGGGGGGGGGGGGGGGGGGGGGGGGGGGGGGGGGGGGGGGGGGGGGGGGGGGGGCFGEDGGGGGGGFGGGGGGGGGGGGGGGG7FGGGGGGGGGGGGGGFGGGGGGGGGGGGGGGGGGGGGGGGGGGGGGGGGGGGGGGGGG7FFGGGCEGE8:EGGGGGGGDFGGGGGGG?FFGGGGGGGGGGGGGGDD5
@M03364:276:000000000-BLYN8:1:1101:16970:4111 1:N:0:1
ACTCCTACGGGAGGCAGCAGTGGGGGATATTGCACAATGGGCGCAAGCCTGATGCAGCCATGCCGCGTGTATGAAGAAGGCCTTCGGGTTGTAAAGTACTTTCAGCGAGGAGGAAGGCATTAAGGTTAATAACCTTAGTGATTGACGTTACTCGCAGAAGAAGCACCGGCTAACTCCGTGCCAGCAGCCGCGGTAATACGGAGGGTGCAAGCGTTAATCGGAATTACTGGGCGTAAAGCGCACG
+
GGGGGGGGGGGGGGGGGGGGGGGGGGGGGGGGGGGGGGGGGGGGGGGGGGGGGGGGGGGGGGGGGGGGGGGGGGGGGGGGGGGGGGGGGGGGGGGGGGGGGGGGGGGGGGGGGGGFGGGGGGGGGGGGGGGGGGGGGGGGGGGGGGGGGGGGGGGGGGGGGGGGGGGGGGGGGGGGGGGGGGGGGGGGGGGGGGGGGFGGGCEGGGDEGFGGGGGGCFGGGGGGGGGGGGGGGGEGGGGGGDGD
@M03364:276:000000000-BLYN8:1:1101:14787:4120 1:N:0:1
ACTCCTACGGGAGGCAGCAGTGGGGAATATTGCACAATGGGCGCAAGCCTGATGCAGCCATGCCGCGTGTATGAAGAAGGCCTTCGGGTTGTAAAGTACTTTCAGCGAGGAGGAAGGCATTAAGGTTAATAACCTTGGTGATTGACGTTACTCGCAGAAGAAGCACCGGCTAACTCCGTGCCAGCAGCCGCGGTAATACGGAGGGTGCAAGCGTTAATCGGAATTACTGGGCGTAAAGCGCACG
+
GGGGGGGGGGGCGGGGGGGGGGGGGGGGGGGGGGGGGGGGGGGGGGGGGGGGGGGGGGGGGGGGGGGFGGGGGGFGGGGGGGGGGGGGGGGGGGFGGGGGGGGGGGGGGD>FGGGGGGGGGGGGGGGGGGGGGGGGGGGGGGGGGGGFGGGGGGGGGGGGGGGFGGGGGGGEGGGGGGGGGGGGGGGGGGGGGGGGGGGGGGGGDBGGGGGGGGGGGGCFGEGGGGGGGGFGGGGGGGGGGGC5
@M03364:276:000000000-BLYN8:1:1101:19370:4122 1:N:0:1
ACTCCTACGGGAGGCAGCAGTGGGGAATATTGCACAATGGGCGCAAGCCTGATGCAGCCATGCCGCGTGTATGAAGAAGGCCTTCGGGTTGTAAAGTACTTTCAGCGAGGAGGAAGGCATTAAGGTTAATAACCTTGGTGATTGACGTTACTCGCAGAAGAAGCACCGGCTAACTCCGTGCCAGCAGCCGCGGTAATACGGAGGGTGCAAGCGTTAATCGGAATTACTGGGCGTAAAGCGCACG
+
GGGGGGGGGGGGGGGGGGGGGGGGGGGGGGGGFFGGGGGGGGGGGGGGGGGGGGGGGGGGFGG@FGGGGGGGGGAFG<FFGGGGG,FG4CCFCGGGFGDFFGFEF9BG7FBFE7FGGC8FFFG?FFA<?FGAFGGG9FFGGFGCFGGGGGEECE@FGFGGGCF7CFFCE7CC>CGGGGEC<DGG7CGC8CECEG>CC?CEED>E7=B>EFGGEGG5CGGFG5E=GGFC9CCFGD=EDGGCCCD/
@M03364:276:000000000-BLYN8:1:1101:5083:4166 1:N:0:1
ACTCCTACGGGAGGCAGCAGTAGGGAATCTTCCACAATGGACGAAAGTCTGATGGAGCAACGCCGCGTGAGTGAAGAAGGGTTTCGGCTCGTAAAGCTCTGTTGTTAAAGAAGAACGTGGGTGAGAGTAACTGTTCACCCAGTGACGGTATTTAACCAGAAAGCCACGGCTAACTACGTGCCAGCAGCCGCGGTAATACGTAGGTGGCAAGCGTTATCCGGATTTATTGGGCGTAAAGCGAGCG
+
GGGGGGGGGGGGGGGGGGGGGGGGGGGGGGGGGGGGGGGGGGGGGGGGGGGGGGGGGGGGGGGGGGGGGGGGGGGGGGGGGGGGGGGGFGGGGGGGGGGGGFGGGGGGGGGGGGGFGGGGGFGGGGGGGGGGGGGGGGGGGGGGGGGGGGGDFGGGGGGGGGGGGGGGGGGGGDFGGGGGGGGGGGGGGGGGDCEGGGFGGGFEGGGGGGGFDEGCFCC=E5:ECFFGGF*ADGGGGFG<CD39
@M03364:276:000000000-BLYN8:1:1101:6192:4175 1:N:0:1
ACTCCTACGGGAGGCAGCAGTAGGGAATCTTCGGCAATGGGGGCAACCCTGACCGAGCAACGCCGCGTGAGTGAAGAAGGTTTTCGGATCGTAAAACTCTGTTGTTAGAGAAGAACGTTAAGTAGAGTGGAAAGTTACTTAAGTGACGGTATCTAACCAGAAAGGGACGGCTAACTACGTGCCAGCAGCCGCGGTAATACGTAGGTCCCAAGCGTTGTCCGGATTTATTGGGCGTAAAGCGAGC
+
GGFGCFFGEGGEGEEGGGGFEEG,BCFGDEFGGDEGEGGGGGEEGDFGGGGGG86FEGGGGEFGGEGFFFGGGGGGGGFFGGGGGGGEGGGGGGFEFGGGFFGGGFFFGGGGGGGGGGGG?FGCGGFDFFFGFGGGGFGDD9FGDDGGGGGGGGGCF<CCCGEGGGGGGCCFEGDDFFGBCGFCGGGGFCCEGGEGGCDFG9:ED;<CFEC=8EECE5<<CEC58+<<EFFDFDEECGGGGGG)
@M03364:276:000000000-BLYN8:1:1101:10299:4182 1:N:0:1
ACTCCTACGGGAGGCAGCAGTAGGGAATCTTCGGCAATGGACGAAAGTCTGACCGAGCAACGCCGCGTGAGTGAAGAAGGTTTTCGGATCGTAAAACTCTGTTGTTAGAGAAGAACGACGAGGAGAGTGGAAAGCTCCTCGTGTGACGGTATCTAACCAGAAAGGGACGGCTAACTACGTGCCAGCAGCCGCGGTAATACGTAGGTCCCGAGCGTTGTCCGGATTTATTGGGCGTAAAGCGAGC
+
GGGGGGGGGGGGGGGGGGGGGGGGGGGGGGGGGGGGGGGGGGGEGGGGGGGGGGGGGGGGGGGGGGGGGCGGGGGGGGGGGGGGGGGGGGGGGGGCDGGGGGGGGGGGGGGGGGGGGGGGDGGGEGGGGGGGGGGGGGGGGGGGGGGGGGGGGGDGGGGGGGGGFEFGGCEGGGGGGGGGGGGGGGGDFFEEGGGDDDFGGGGGGGGGFGGEGGGGGGFGE88CCC?FCCFCGGGGGGGGGGG5
@M03364:276:000000000-BLYN8:1:1101:16545:4192 1:N:0:1
ACTCCTACGGGAGGCAGCAGTGGGGGATATTGCACAATGGGCGCAAGCCTGATGCAGCCATGCCGCGTGTATGAAGAAGGCCTTCGGGTTGTAAAGTACTTTCAGCGAGGAGGAAGGTGTTGTAGTTAATAGCTGCAGCAATTGACGTTACTCGCAGAAGAAGCACCGGCTAACTCCGTGCCAGCAGCCGCGGTAATACGGAGGGTGCAAGCGTTAATCGGAATTACTGGGCGTAAAGCGCACG
+
GGGGGGGGGGGGDFGGGGGGGGGGGGGGGGGGGGGGGGGGGGGGGGGGGGGGGGGGGGGGGGGGGGGGGGGGGGGGGGGGGGGGGGGGGGGGGGGGGGGGGGGGGGGFFGGGGDFFEGGGGGGGEGGGGGGGGGGGGGGGGGGGGGGGGGGGFGGGGEGGGFGGGGGGGGGDCFGCC:FFGGGGGGGF=EGGDGCEFE9EGGEGGGGGGFGGGGGG=FGGEGEGGGGGGFGFDGGGGGFGGGG<
@M03364:276:000000000-BLYN8:1:1101:18383:4196 1:N:0:1
ACTCCTACGGGAGGCAGCAGTGGGGAATATTGCACAATGGGCGCAAGCCTGATGCAGCCATGCCGCGTGTATGAAGAAGGCCTTCGGGTTGTAAAGTACTTTCAGCGAGGAGGAAGGCATTAAGGTTAATAACCTTAGTGATTGACGTTACTCGCAGAAGAAGCACCGGCTAACTCCGTGCCAGCAGCCGCGGTAATACGGAGGGTGCAAGCGTTAATCGGAATTACTGGGCGTAAAGCGCACG
+
GGGGGGFFEGGGGGGGGGFGGGGGGGGGGGGGGGGGGGFGGGGGGGGGGGGGGGGGGGGGGGGGGGGGGGGGGGGGGGGGGGFGGGGCFGGGGGGFGGGGGGGGGGG7FGGGDCFGGGGGGGFGGGGGGGGGGFGGGGGGFGGGGGGGGGGGFGGGGGFGGGGGGGGGGGGGGGGCGGGGGGGFGGGGGGGGGGGGGGGGGDEGGGEGGGGGGGGGFGGGGGEGGF?FGGGGG<5CGGGGGGD5
@M03364:276:000000000-BLYN8:1:1101:20172:4222 1:N:0:1
ACTCCTACGGGAGGCAGCAGTGGGGAATATTGGACAATGGGCGAAAGCCTGATCCAGCCATGCCGCGTGTGTGAAGAAGGTCTTCGGATTGTAAAGCACTTTAAGTTGGGAGGAAGGGCATTAACCTAATACGTTAGTGTTTTGACGTTACCGACAGAATAAGCACCGGCTAACTCTGTGCCAGCAGCCGCGGTAATACAGAGGGTGCAAGCGTTAATCGGAATTACTGGGCGTAAAGCGCGCG
+
GGGGGGGGGGGGGGGGGGGGGGGGGGGGGGGGGGGGGGGGGGGGGGGGGGGFGGGGGGGGGGFGGDGGGGGGGGGGGGGGGGGGGGGGGGGGFGGGGGGGGGAFGGGGGGFGGGGGGEGFFFGGGGGGGGGGGGGGGGGGGGG?CFGGGGGDGCCFGGGGGGCFFGGGGGGEFGGGGGGCFFFGGCEG7EGDECCEGGGFGEFFGGGGGGGGGGGGFGGGGGGGGGGFFEFGG<EEGGGGGGGC
@M03364:276:000000000-BLYN8:1:1101:21309:4265 1:N:0:1
ACTCCTACGGGAGGCAGCAGTGGGGAATATTGCACAATGGGCGCAAGCCTGATGCAGCCATGCCGCGTGTATGAAGAAGGCCTTCGGGTTGTAAAGTACTTTCAGCGAGGACGAAGGCATTAAGGTTAATAACCTTAGTGATTGACGTTACTCGCAGAAGAAGCACCGGCTAACTCCGTGCCAGCAGCCGCGGTAATACGGAGGGTGCAAGCGTTAATCGGAATTACTGGGCGTAAAGCGCACG
+
GGGGGGGGGDGGGGGGGGGGGGGGGGGGGGGGGGGGGGGGGGGDEGGGGEFGGGGGGGGGGGGFGGGGGGGGGGGGF@GGGGGGGGGGGGGGGEFGGGGGGGGGGFGGEGGGGGGGGFGGGFGGGGGCFGGGGGGGFGGGGFFFGDFGGFEFGGDCFEGGGFGGGGFEGGGGGGGGGGGGGGGGGGGGGGEGGGCEGFGFGGGGCCCGGGGGGE=CFFGGGGDGGGCEGGGGGG=EGGGGGGGG
@M03364:276:000000000-BLYN8:1:1101:19166:4282 1:N:0:1
ACTCCTACGGGAGGCAGCAGTAGGGAATCTTCGGCAATGGGGGCAACCCTGACCGAGCAACGCCGCGTGAGTGAAGAAGGTTTTCGGATCGTAAAACTCTGTTGGTAGAGAAGAACGTTGGTGAGAGTGGAAAGCTCATCAAGTGACGGTATCTAACCAGAAAGGGACGGCTAACTACGTGCCAGCAGCCGCGGTAATACGTAGGTCCCAAGCGTTGTCCGGATTTATTGGGCGTAAAGCGAGC
+
GGGGGGFGGGEGGGGGGDCGGGGGGGGGGGGGGDGFGGGGFGGGGGGCEGGGGGDGGGGGGGGGGGGFGDFFAFCGGGGGGGGGEGC@74FF@8?EFGGGCFGGGGGGGFGGGGGFGFD<FCF9==DGGG?FFFCGGGFFFFCFGGCCFCFDFGGGGGF7A,FFFDGFGGGGDFEGG7<B:C722*CDGEGGGGGCCFDFEGGFDGGG5EFGGGEDGGG?EGGGCC9FGGGGFDGGD3:*1CD)
@M03364:276:000000000-BLYN8:1:1101:10250:4293 1:N:0:1
ACTCCTACGGGAGGCAGCAGTGGGGAATATTGCACAATGGGCGCAAGCCTGATGCAGCCATGCCGCGTGTATGAAGAAGGCCTTCGGGTTGTAAAGTACTTTCAGCGAGGAGGAAGGCATTAAGGTTAATAACCTTAGTGATTGACGTTACTCGCAGAAGAAGCACCGGCTAACTCCGTGCCAGCAGCCGCGGTAATACGGAGGGTGCAAGCGTTAATCGGAATTACTGGGCGTAAAGCGCACG
+
GGGGGGGGGGGGGGGGGGGGGGGGGGGGGGGGGGGGGGGGGGGGGGGGGGGGGGGGGGGGGGGGGGGGGGGGGGGGGGGGGGGGGGGGGGGGGGGGGGGGGGGGGGGGGGDDGGGFGGGGGGGGGGGGGGGGGGGGGGGGGGGGGGGGGGGGGGGGGGGGGGGGGGFEGGGGGGGGGGGGDGGGGGGGGGGGGGGGGGGFECGDGGGGGGGGGGGGGGFFDEGGGGGG7CFGGGDGGGGGGGD5
@M03364:276:000000000-BLYN8:1:1101:20769:4346 1:N:0:1
ACTCCTACGGGAGGCAGCAGTAGGGAATCTTCGGCAATGGACGAAAGTCTGACCGAGCAACGCCGCGTGAGTGAAGAAGGTTTTCGGATCGTAAAACTCTGTTGTTAGAGAAGAACAAGGATGAGAGTAAAATGTTCATCCCTTGACGGTATCTAACCAGAAAGCCACGGCTAACTACGTGCCAGCAGCCGCGGTAATACGTAGGTGGCAAGCGTTGTCCGGATTTATTGGGCGTAAAGCGAGC
+
GGGGGGGGGGGGGGGGGGGGGGGGGGGGGGGGGGGGGGGGGGGGCGGFGGGGGGGGGGGGGGGGGGGGGGGGGGGGGGGGGGGGGGGGGGGGGGGGGGGGFGGGGGGGGGGGGGGGGGGGGGGGGGFGGGFGGGGGFGGGGGGGGGGGGGGGGGGGDGGGGGGGGGGGGGGGGGGGGGGGGGGGGGGGGGGGGGGGGGFGFEGGGGGGFDFGFGGG=EGGGG5EECCFFFGGGGGGGGFGGGG)
@M03364:276:000000000-BLYN8:1:1101:9900:4360 1:N:0:1
ACTCCTACGGGAGGCAGCAGTGGGGAATATTGCACAATGGGCGCAAGCCTGATGCAGCCATGCCGCGTGTATGAAGAAGGCCTTCGGGTTGTAAAGTACTTTCAGCGAGGAGGAAGGTGTTGTGGTTAATAACCGCAGCAATTGACGTTACTCGCAGAAGAAGCACCGGCTAACTCCGTGCCAGCAGCCGCGGTAATACGGAGGGTGCAAGCGTTAATCGGAATTACTGGGCGTAAAGCGCACG
+
GGGGGGGGGGGGGGDGGCGGGGGGGEGGGFGGEAAFGFGGGGDGGGGGGGGGFFFEFCGFFGGDGGGGGGGGGGGGFGGGFFGGGGGGGGGGGGGGGGGGGGEFGGGCFGGCCF,E7AFFEFFGGFGGCFFGGFGGEE:,FD>F,,>FG?CF9FGEGGGGGGGGGDFGGGEGGGGGGGGGCFCG7787:B>EEG*CFGGGGC>EGGGCF9CD=?EG*AFGDEEFFEFGGGGGDGEEF7*9DD<)
@M03364:276:000000000-BLYN8:1:1101:20203:4363 1:N:0:1
ACTCCTACGGGAGGCAGCAGTGGGGAATATTGCACAATGGGCGCAAGCCTGATGCAGCCATGCCGCGTGTATGAAGAAGGCCTTCGGGTTGTAAAGTACTTTCAGCGAGGAGGAAGGCATTAAGGTTAATAACCTTAGTGATTGACGTTACTCGCAGAAGAAGCACCGGCTAACTCCGTGCCAGCAGCCGCGGTAATACGGAGGGTGCAAGCGTTAATCGGAATTACTGGGCGTAAAGCGCACG
+
GGGGGGGGGGGGGGGGGGGGGGGGGGGGGGGGGGGGGGGGGGGGGGGGGGGGGGGGGGGGGGGGGGGGGGGGGCGGGGGGGCGGGGGGGGGGGCGGGGGGGGGGGGGCFFGGGGGGGGGGGFFGGGGGGGGGGGGGGGGGDGGGGGGGGGGGCFFGEGGGGGGGGGGGGGGGGGGGGEGGGGGGGGGGGGDEGGG>FGGGGBEEGGGGGGGGGGGGGCGGGGGGGGGGGGGGGGEGGGGCCDC3
@M03364:276:000000000-BLYN8:1:1101:11397:4372 1:N:0:1
ACTCCTACGGGAGGCAGCAGTAGGGAATCTTCGGCAATGGACGAAAGTCTGACCGAGCAACGCCGCGTGAGTGAAGAAGGTTTTCGGATCGTAAAACTCTGTTGTTAGAGAAGAACAAGGATGAGAGTAAAATGTTCATCCCTTGACGGTATCTAACCAGAAAGCCACGGCTAACTACGTGCCAGCAGCCGCGGTAATACAGAGGGTGCAAGCGTTAATCGGAATTACTGGGCGTAAAGCGCGC
+
GGFGGGGGGGGGGGGGGGGGGGGGGGGFGGGGGGGGGGGGGGGGGGGFGGGGGGGGGGGGFGEGGGGGGGGGGGGGGGGGGGGGGGGGGGGGGGGCFGGGGGGGGGGGGGGGGGGGGGGGFGGGGFGGFGGFGGGDAFGGGFGGGGGGGGGGGGGGGFGGGGGGGFGGGGGGGGFFG7FGGGGGGGGGGGCEGCCEEGGGGGFGGEEGECGFCCEGD5EGGGGGGGFFGGGGCGGED<FGGGG)
@M03364:276:000000000-BLYN8:1:1101:16672:4384 1:N:0:1
ACTCCTACGGGAGGCAGCAGTGGGGAATATTGCACAATGGGCGCAAGCCTGATGCAGCCATGCCGCGTGTATGAAGAAGGCCTTCGGGTTGTAAAGTACTTTCAGCGAGGAGGAAGGCATTAAGGTTAATAACCTTGGTGATTGACGTTACTCGCAGAAGAAGCACCGGCTAACTCCGTGCCAGCAGCCGCGGTAATACGGAGGGTGCAAGCGTTAATCGGAATTACTGGGCGTAAAGCGCACG
+
FGGGGGGGEGGGGGGGGDCEFGFGGDEGGGGEGFGGFFDFGGDGGGGGGFGFEFFCFGFFGGGGGGGGGGGGGEFGGGGGGGGGGGGGEFGGGGFGGDFFFGFGGEF>FGFG@=<FFGGGGG9FGGGFGFGFGCDFFG<FFGGGCGGGGFGGGGGGGGCGCCFGGGC:>FGBCFFFGGGGFGGFGGCFCEGGGGGDFGGGG*BC7CEGDGGGGGEE5?FFC58C8CFGCGG5CDGGGGGGGC5)
@M03364:276:000000000-BLYN8:1:1101:22749:4391 1:N:0:1
ACTCCTACGGGAGGCAGCAGTGGGGAATATTGCACAATGGGCGCAAGCCTGATGCAGCCATGCCGCGTGTATGAAGAAGGCCTTCGGGTTGTAAAGTACTTTCAGCGAGGAGGAAGGTGTTGTGGTTAATAACCGCAGCAATTGACGTTACTCGCAGAAGAAGCACCGGCTAACTCCGTGCCAGCAGCCGCGGTAATACGGAGGGTGCAAGCGTTAATCGGAATTACTGGGCGTAAAGCGCACG
+
GGGGGGGGGGGGGGGGGGGGGGGGGGGGGGGGFGGGGGGGGGGGGGGGGGGGGGGGGGFGFGGGGGGGGGGGGGGGGGGGGFFFGGGDGGGGGGGGGGGGGGGGGGGFFEGDGGFGGGG?FGGGGGGGGGGGGGGGGGGFGFGGGGGGGGGGGECDFCGGFGGGGGGGGGGGG?DEGGGGGGFGGGGGFGGGGGEGGGCFGGGGGGDEFFGGEECEGDFGG==FFG7CEFG5C7CGFGGC:<3/
@M03364:276:000000000-BLYN8:1:1101:19864:4399 1:N:0:1
ACTCCTACGGGAGGCAGCAGTGGGGAATATTGCACAATGGGCGCAAGCCTGATGCAGCCATGCCGCGTGTATGAAGAAGGCCTTCGGGTTGTAAAGTACTTTCAGCGAGGAGGAAGGCGTTGTGGTTAATAACCGCAGCGATTGACGTTACTCGCAGAAGAAGCACCGGCTAACTCCGTGCCAGCAGCCGCGGTAATACGGAGGGTGCAAGCGTTAATCGGAATTACTGGGCGTAAAGCGCACG
+
FEFGGGGGGGDEG>@;F7FFEFGGDCCFGFGGCFGEEFE@CFGGGCDFDFFCEGGGGAEFFFEEEGGF@FGFFAFDGGC?FFEEGDGDGDCFGGGGCGGAFEEFGGGGED7=F?BF7@FGG7CFGGGG9DCBFGG:7F@FC@FGGCGFF<:FFFEGCCEFGGGD@FCGGGG<FE,?FEGFE@CEG7CFGEEGGG8BFGGGC58EEGGE??CGE88?F+3:C5?78ACFGGGGD):C*>FDGD<9
@M03364:276:000000000-BLYN8:1:1101:5006:4425 1:N:0:1
ACTCCTACGGGAGGCAGCAGTGGGGAATATTGCACAATGGGCGCAAGCCTGATGCAGCCATGCCGCGTGTATGAAGAAGGCCTTCGGGTTGTAAAGTACTTTCAGCGAGGAGGAAGGCGTTGTAGTTAATAACTGCAGCGATTGACGTTACTCGCAGAAGAAGCACCGGCTAACTCCGTGCCAGCAGCCGCGGTAATACGGAGGGTGCAAGCGTTAATCGGAATTACTGGGCGTAAAGCGCACG
+
GGGGCGGGGGGGGGGGGGGGGGGGGGGGGGGGGGGGGGGGGGGGGGGGGGGGGGGGGGGGGGGGGGGGGGGGGGGGGFGGGGGGGGGGGGGGGGGGGGGGGGGGGDGEGGGGGGGGGGGGGGGGGGGGGGGFGGGGGGGGDGGGGFGGGGGGGGGGGGGGGGGGGGGGGGGGGGGGGGGGGGGGGGGGFGDEGGEGG?CFGGGGDGGGGEGGGGGCCFGGGGGGGGGGFGGGGGGGGGCDDGGC
@M03364:276:000000000-BLYN8:1:1101:24843:4468 1:N:0:1
ACTCCTACGGGAGGCAGCAGTGGGGAATATTGCACAATGGGCGCAAGCCTGATGCAGCCATGCCGCGTGTATGAAGAAGGCCTTCGGGTTGTAAAGTACTTTCAGCGAGGAGGAAGGCATTAAGGTTAATAACCTTGGTGATTGACGTTACTCGCAGAAGAAGCACCGGCTAACTCCGTGCCAGCAGCCGCGGTAATACGGAGGGTGCAAGCGTTAATCGGAATTACTGGGCGTAAAGCGCACG
+
GGGGGAFGDEG@@@FGGGGGGGGFEC@FCGGFGGGGFGGGCGE@CGGGGGGGGF9EGGGGGDGGGGGGGGEFGDFGG8FGFGGFFDGEGGGGFCFEFGGGGCCGGG7CEGGGGGFGGGGGGGFFEGGGFFGGGGGGCGGD?DFFGGGGFCGGF=FGGGFGG:FGGGGEFGGECEFGGGFGDGGGGGGGBCCGGGGGGG?FGEEGEGGGGGGGGEGGGC<*:=;EGGGGGCGGGGGGFGGGGGG3
@M03364:276:000000000-BLYN8:1:1101:7556:4471 1:N:0:1
ACTCCTACGGGAGGCAGCAGTGGGGAATATTGCACAATGGGCGCAAGCCTGATGCAGCCATGCCGCGTGTATGAAGAAGGCCTTCGGGTTGTAAAGTACTTTCAGCGAGGAGGAAGGCATTAAGGTTAATAACCTTAGTGATTGACGTTACTCGCAGAAGAAGCACCGGCTAACTCCGTGCCAGCAGCCGCGGTAATACGGAGGGTGCAAGCGTTAATCGGAATGACTGGGCGTAAAGCGCACG
+
GFGGFFGEGEFFFEGGGDGFGGGGG7F,FDFGGEECC<CFGGGGEEGGGAFGFGG<FCEFACFCFGG=@CFCF9CFCGGGCAA<EDCFFEGGAEFEFG<<FDFFGC++>C@FF7EFE8FEFGGGEEE<EFGFDCF,AF7,7AADFDFEFCFFGGGEGGCD@C77>FGGGE<CFGFFFE>FEGG,8BEF8BEGGG:BBCCFG5CCGG5>G7EC?EGCFC9CC=CF+:9:FGC5DDEG3CCCDGG3
@M03364:276:000000000-BLYN8:1:1101:17410:4480 1:N:0:1
ACTCCTACGGGAGGCAGCAGTGGGGAATATTGCACAATGGGCGCAAGCCTGATGCAGCCATGCCGCGTGTATGAAGAAGGCCTTCGGGTTGTAAAGTACTTTCAGCGAGGAGGAAGGCGTTAAGGTTAATAACCTTGGCGATTGACGTTACTCGCAGAAGAAGCACCGGCTAACTCCGTGCCAGCAGCCGCGGTAATACGGAGGGTGCAAGCGTTAATCGGAATTACTGGGCGTAAAGCGCACG
+
GGGGGGGGGGGGGGGGGGGGGFGGGGGGGGGGGGGGGGGGGGGGGGGGGGGGGGGGGGGGGGGGGGGGGGGGGGGGGGGGGGGGGGGGGGGGGGGGGGGGGGGGGGGGGGGGGGGGGGGGGGGGGGGGGGGGGGGGGGGGGGGGGGGGGGGGFEGGCGGGGGGGGGG:FGG@FGFGGGGGGGGGGGGGGGGGGEGGGGGGGDGGDGGGGGGGGGGGGGGGGGGGGGGGGGGGGGGGGGGGGGG<
@M03364:276:000000000-BLYN8:1:1101:26012:4484 1:N:0:1
ACTCCTACGGGAGGCAGCAGTGGGGAATATTGCACAATGGGCGCAAGCCTGATGCAGCCATGCCGCGTGTATGAAGAAGGCCTTCGGGTTGTAAAGTACTTTCAGCGAGGAGGAAGGCATTAAGGTTAATAACCTTAGTGATTGACGTTACTCGCAGAAGAAGCACCGGCTAACTCCGTGCCAGCAGCCGCGGTAATACGGAGGGTGCAAGCGTTAATCGGAATTACTGGGCGTAAAGCGCACG
+
FGCFFGGGGFGGGGGGGG9FFCGGGGGGGGGEFGGGG9EFCFEGGGGG<FFGGGDGGGGGGGG<C@C>FGFGGFGEEGEGGGGGGGGGGGGGFFGGGGFGGGGGF9@FCGGGDFAF@FGGGGGGGGGGGGGGGGGGFFGGGCGGGGG>FDGFFGGE7FGGF>FFGGGGGGGGFGFG:BFCFGGGGCFF>EDGECED9EE5CCGGGEGGGGGCCEGGGGGCEGDGCCF7CE*ADGGGG>DDGGG9
@M03364:276:000000000-BLYN8:1:1101:7435:4484 1:N:0:1
ACTCCTACGGGAGGCAGCAGTGGGGAATATTGCACAATGGGCGCAAGCCTGATGCAGCCATGCCGCGTGTATGAAGAAGGCCTTCGGGTTGTAAAGTACTTTCAGCGAGGAGGAAGGCATTAAGGTTAATAACCTTGGTGATTGACGTTACTCGCAGAAGAAGCACCGGCTAACTCCGTGCCAGCAGCCGCGGTAATACGGAGGGTGCAAGCGTTAATCGGAATTACTGGGCGTAAAGCGCACG
+
GGGGGGGGGGGGGGGGGGGGGGGGGGGGGGGGGGGGGGGGGGGGGGGGGGGGGGGGGGGGGGGGGGGGGGGGGGGGGGGGGGGFGGGGGGGGGGGGGGGGGGGGGGGGGGFGGGGGGGGGGGGGGGGGGGFGGFGGGGFFGGGGGGGGGGGGGGGGGGGGGGGGGGFGCDGEGGGGGGGGGGGGGGGGGGGGGCEGGGGGGGGGGGGGGGGGGEEGGCFFGGCEFFGGGGGGGGGGGGGGGGGD
@M03364:276:000000000-BLYN8:1:1101:13589:4513 1:N:0:1
ACTCCTACGGGAGGCAGCAGTAGGGAATCTTCGGCAATGGGGGCAACCCTGACCGAGCAACGCCGCGTGAGTGAAGAAGGTTTTCGGATCGTAAAACTCTGTTGTTAGAGAAGAACGTTAAGTAGAGTGGAAAGTTACTTAAGTGACGGTATCTAACCAGAAAGGGACGGCTAACTACGTGCCAGCAGCCGCGGTAATACGTAGGTCCCAAGCGTTGTCCGGATTTATTGGGCGTAAAGCGAGC
+
GGGGGGGGGGGGGGGGGGGGGGGGGGGGGGGGGGGGGGGGGGGGGGGGGGGGGGGGGGGGGGGGGGGGGGGGGGGGGGGGGGGGGGGGGGGGGGGGGGGGGGGGGGFGFGGGGGGGGGGGGGGGGGGGGGF?DGGGGGGGFFGGGGGGGGGGGGCFGGGGGGGGGGFGGGGGGGGGGGGGGGGGGGGGGBEGGGGGGGGGGGGGGGGGGGGGGGGGGGGCAC==E?FFGGGGGGGGGGGGGGG)
@M03364:276:000000000-BLYN8:1:1101:10649:4537 1:N:0:1
ACTCCTACGGGAGGCAGCAGTAGGGAATCTTCGGCAATGGGGGCAACCCTGACCGAGCAACGCCGCGTGAGTGAAGAAGGTTTTCGGATCGTAAAACTCTGTTGTTAGAGAAGAACGTTAAGTAGAGTGGAAAGTTACTTAAGTGACGGTATCTAACCAGAAAGGGACGGCTAACTACGTGCCAGCAGCCGCGGTAATACGGAGGGTGCAAGCGTTAATCGGAATTACTGGGCGTAAAGCGCAC
+
GGGGGGGGGGGGGGGGGGGGGGFF>FGGGGGGGEFGGGGGGGDFGFGG7EGGGGGGGGCFFEGGGGGEEGGGGGGGGFFGGGGGCFEDGGGGGGFFFGAFGGGDFFGGDGGGGCDF:FFF7FFGG9FGGGG?FGGGGFGGFCFEFGGGGGGGFGGGFGFCCFGGFEGGGEEE7DDG?FGGCFGGGGGGGGGGGGE*8CEFGC8EEGG>CCGGFDECECE7C=8CECC7CFG5*)*/93CFD:77
@M03364:276:000000000-BLYN8:1:1101:14879:4542 1:N:0:1
ACTCCTACGGGAGGCAGCAGTAGGGAATCTTCGGCAATGGACGAAAGTCTGACCGAGCAACGCCGCGTGAGTGAAGAAGGTTTTCGGATCGTAAAACTCTGTTGTCAGAGAAGAACAAGGGTGAGAGTGGAAGGTTCACCCCTTGACGGTATCTGACCAGAAAGCCACGGCTAACTACGTGCCAGCAGCCGCGGTAATACGTAGGTGGCAAGCGTTGTCCGGATTTATTGGGCGTAAAGCGAGC
+
@FAEGFGFCF@CFFGDEC@FECCE@@EFFFF<DCFFG<FC,C@F@:6FFEF<6C@:@:+CEBG:=>F6FGE<FFC,<EFFB,9B@FCFGFCFEG?,EEGFEE<?F,,C9EEFEF<FFFCFGFGGGFFGG@F5,8DBFA,CF+@,8=FGGGGF=C9@B,3@3:DGG:,@FF:<C78,,?FF:F8;7BCFGGEGGECECCFFCFFCE;CC*9+3/*/=::<9C=*28+2<?EE=CDCE3C>*>3C)
@M03364:276:000000000-BLYN8:1:1101:7406:4543 1:N:0:1
ACTCCTACGGGAGGCAGCAGTGGGGAATATTGGACAATGGGCGAAAGCCTGATCCAGCCATGCCGCGTGTGTGAAGAAGGTCTTCGGATTGTAAAGCACTTTAAGTTGGGAGGAAGGGCAGTTACCTAATACGTGATTGTTTTGACGTTACCGACAGAATAAGCACCGGCTAACTCTGTGCCAGCAGCCGCGGTAATACAGAGGGTGCAAGCGTTAATCGGAATTACTGGGCGTAAAGCGCGCG
+
GGGGGGGGGGGGGGGGGGGGGGGGGGGGGGGGGGGGGGGGGGGGGGGGGGGGGGGGGGGGGGGGGGGGGGGGGGGGGGGGGGGGGGGGGGGGGGGGGGGGGGGGGGGGGGGGGGGGGGGGGGGGGGGGGGGGGFFGGGGGGGGGGGGGGGGGGGGGGGGGGGGGGGFGGGGGGGGGGGGGGGGGGGGGGGGGGEGGGGGCCFGGGGGDGGGGGGGGGGGGGGGGGGGGGGFGGGGGFDGGGGGG
@M03364:276:000000000-BLYN8:1:1101:15757:4569 1:N:0:1
ACTCCTACGGGAGGCAGCAGTGGGGAATATTGCACAATGGGCGCAAGCCTGATGCAGCCATGCCGCGTGTATGAAGAAGGCCTTCGGGTTGTAAAGTACTTTCAGCGAGGAGGAAGGCATTAAGGTTAATAACCTTAGTGATTGACGTTACCGACAGAATAAGCACCGGCTAACTCTGTGCCAGCAGCCGCGGTAATACAGAGGGTGCAAGCGTTAATCGGAATTACTGGGCGTAAAGCGCGCG
+
GGGGGGGGGGGGGGGGGGGGGGGGGGGGGGGGGGGGGGGGGGGGEGGGGGGGGGGGGGGGGGGGGGGGGGGGGGGGGGGGGGCGGGGGGGGGGGGGGGGGGGGGGGGGGGDGGGGGGGGGGGGGGGGGGFDGGGGGGGGGGGGGGGGGGGGDGGGGGGGGGGGGGGGGGGGDGGGGGGGGGGGGGFGGGGDGGGGGGFGGGGFFGGGGGGFCGGGGGGGGGGGGGGFGGGDFGGG5<CDGDGGD
@M03364:276:000000000-BLYN8:1:1101:25024:4571 1:N:0:1
ACTCCTACGGGAGGCAGCAGTAGGGAATCTTCGGCAATGGACGAAAGTCTGACCGAGCAACGCCGCGTGAGTGAAGAAGGTTTTCGGATCGTAAAACTCTGTTGTTAGAGAAGAACGTTAAGTAGAGTGGAAAGTTACTTAAGTGACGGTATCTAACCAGAAAGGGACGGCTAACTACGTGCCAGCAGCCGCGGTAATACGTAGGTCCCAAGCGTTGTCCGGATTTATTGGGCGTAAAGCGAGC
+
GGGGGGGGGGGGGGGGGGGGGGGFGGGGGGGGGGGGGGFGFGGGEGGGGGGGGGGGGGGGGCGGGGGGGGGGGGGFGGGGEGGGGGGGGGEGGGGGGGGGGGGGGFGGGGGGGGGGGGGGGGFGGGGGGGFGGGGGFCGDFGGGGGGGGGGGGGGGGGGGGGGDFCFGGGG>7FGGGGGGGGGGFGGGGFDDEE57CFFFG9FGGGFGGGGGFEEGGEGGGC8CEC?FGFCFGGGGG3DGGGD5
@M03364:276:000000000-BLYN8:1:1101:12725:4580 1:N:0:1
ACTCCTACGGGAGGCAGCAGTGGGGAATATTGCACAATGGGCGCAAGCCTGATGCAGCCATGCCGCGTGTATGAAGAAGGCCTTCGGGTTGTAAAGTACTTTCAGCGAGGAGGAAGGCGTTGTGGTTAATAACCGCAGCGATTGACGTTACTCGCAGAAGAAGCACCGGCTAACTCCGTGCCAGCAGCCGCGGTAATACGGAGGGTGCAAGCGTTAATCGGAATTACTGGGCGTAAAGCGCACG
+
GGGGGGGGGGGGGGGGGGGGGGGGGGGGGGGGGGGGGGGGGGGGGGGGGGGGGGGGGGGGGGGGGGGGGGGGGGGGGGGGGGGGGGGGGGGGGGGGGGGGGGGGGGGCEGGGGGGFGGGGGGGGGGGFGGGGGGGGGGGGEGGGGGGGGGGGGGGGGCFGGGGGGGGGGGGGGGGGGGGGGGGGGGGGGGGGGGCCFFGGGGGCEGGGGGGGGGGGGGGGGGGFGGFGGGGGGGGGGGGC)7>7
@M03364:276:000000000-BLYN8:1:1101:5492:4584 1:N:0:1
ACTCCTACGGGAGGCAGCAGTGGGGAATATTGCACAATGGGCGCAAGCCTGATGCAGCCATGCCGCGTGTATGAAGAAGGCCTTCGGGTTGTAAAGTACTTTCAGCGAGGAGGAAGGCATTAAGGTTAATAACCTTAGTGATTGACGTTACTCGCAGAAGAAGCACCGGCTAACTCCGTGCCAGCAGCCGCGGTAATACGGAGGGTGCAAGCGTTAATCGGAATTACTGGGCGTAAAGCGCACG
+
GGGGGGGGGGGGGGGGGGGGGGGCFEGGGGGGGGGGGGGGGGGGGGGGGGGGGGGGGGGGGGGGGGGGGGGGGGGGGGGGGGGGGGGGGEFCFCGGGGGGGGGDGGGDGGGGGGFGGGGGFFGGGGGGGGGGGGCFGG<ADGGFDGGGGGGGFFGGGGFCGGGGGGGGGGGGDGGGGGGGDFGGGGGGGGGGGGGGGGGGGGGGGGGGDFGFGGGGGGG=EGGGGGGGDCCGGGGGGGCD3)93
@M03364:276:000000000-BLYN8:1:1101:24823:4592 1:N:0:1
ACTCCTACGGGAGGCAGCAGTGGGGAATATTGCACAATGGGCGCAAGCCTGATGCAGCCATGCCGCGTGTATGAAGAAGGCCTTCGGGTTGTAAAGTACTTTCAGCGAGGAGGAAGGCGTTGTGGTTAATAACCGCAGCGATTGACGTTACTCGCAGAAGAAGCACCGGCTAACTCCGTGCCAGCAGCCGCGGTAATACGGAGGGTGCAAGCGTTAATCGGAATTACTGGGCGTAAAGCGCACG
+
GGGGGGGGGFGGGGGGGGGGGGGGGGGGGGGAEGGGGFGGFGGGGGGGGGGGGGGGGGGGGGGGGGGGGGGGGGGF<EFGGGGGGGGGGGGGGGGGGGGGEFGGGGD7FGGGGGGGGGGG@CFGGGGGFGGGGGGDCGGGGGGGGGGGFGGGFGGGGDCGCFGFFGGGEGDGFGGGGGGFGGGGGGGGGGGGGGGGCCCGGGEGEGGGGGGGGGEGGGGGGGDFGGFGGE5EG7==FGGGD:D5
@M03364:276:000000000-BLYN8:1:1101:20082:4613 1:N:0:1
ACTCCTACGGGAGGCAGCAGTAGGGAATCTTCGGAATTGGCGGAAGGCTTACCGAGGAAAGCCGGGGGAGGTGAAGAAGGTTTTGGAACCGTAAAACTCGGTTTTATGAAAGAACAAGGATTGAGGTAAAATGGTTATCCCTTTGACGGTATTTACCCCAAAAGCACCGCTAAATTCGTTCCCGCAGCCCCCGTTATTACGTGGTTGCCAAGGGTTGTCGGGTTTTTTTGGGCGAAAAGCGGCG
+
GGGGGGGGGGGGGGGGGFEFGGGGGGGGGG,,C,,B<@E,;6+@F@,,,,,,C,,+++:,,,:8+++++++84B,,:,B,BFF7,@,,,+6+:?@,:,,4+B>3D,58,,5,,B,,3,B,,,,,:,33@=F,3,@,3,,,@,@D,,,@****,,3,3,3*6>,,:,>,>***=,,27*42,<2*********33*42+++=**4*//*0<+*/*;8**3/>/*2A**:7CE:4)**9)*/))1)
@M03364:276:000000000-BLYN8:1:1101:23676:4624 1:N:0:1
ACTCCTACGGGAGGCAGCAGTAGGGAATCTTCGGCAATGGACGAAAGTCTGACCGAGCAACGCCGCGTGAGTGAAGAAGGTTTTCGGATCGTAAAACTCTGTTGTTAGAGAAGAACAAGGATGAGAGTAGAACGTTCATCCCTTGACGGTATCTAACCAGAAAGCCACGGCTAACTACGTGCCAGCAGCCGCGGTAATACGTAGGTGGCAAGCGTTGTCCGGATTTATTGGGCGTAAAGCGAGC
+
GFGFFFFGGDDEGGGGGGGGGGGGGGGGGGGGGGGDCFFGGGDGDEFGGGGGGGGGGGGGGGGGGDEGGGGGGGDFGFGFGGFGGGEGGGGGGGGGGGGGCFFDFGGGGGGGGGGGGFGGFGGFGGGGGGGGGGGGGGG=DFGGCGGGGGGGGGGGGGGGGCFGGGGGGGGGFGGGGGGGGGGGGGGGGGGGGGGGEGFGFFGGGGFGGFGGGGGGGGGGGGGGGGGGGGGGGGGGGGGGDGG5
@M03364:276:000000000-BLYN8:1:1101:12464:4632 1:N:0:1
ACTCCTACGGGAGGCAGCAGTAGGGAATCTTCGGCAATGGGGGCAACCCTGACCGAGCAACGCCGCGTGAGTGAAGAAGGTTTTCGGATCGTAAAACTCTGTTGTTAGAGAAGAACGTTAAGTAGAGTGGAAAGTTACTTAAGTGACGGTATCTAACCAGAAAGGGACGGCTAACTACGTGCCAGCAGCCGCGGTAATACGTAGGTCCCAAGCGTTGTCCGGATTTATTGGGCGTAAAGCGAGC
+
GGGGGGGGGGGGGGGGGGGGGGGGGGGGGGGGGGGGGGGGGGGGGGGGGGGGGGGGGGGGGGGGGGGGGGGGGGFGGGGGFGGGGGGGGGGGGGGGGGGGGGGGGGGGGGGGGGGGGGGGGGGGGGGGGGGGGGGGGFGGGGGGGGGGGGGGGGGGFGGGGGGGGGGGGGGGGGGGGGGGGGGGGGGGGGGDGGGGCFFGGGGGGGGGGGGGGGGGGGGFGGCC8EFGGGGGGGGGGDCFGDD3
@M03364:276:000000000-BLYN8:1:1101:12718:4643 1:N:0:1
ACTCCTACGGGAGGCAGCAGTAGGGAATCTTCGGCAATGGGGGCAACCCTGACCGAGCAACGCCGCGTGAGTGAAGAAGGTTTTCGGATCGTAAAACTCTGTTGTTAGAGAAGAACGTTAAGTAGAGTGGAAAGTTACTTAAGTGACGGTATCTAACCAGAAAGGGACGGCTAACTACGTGCCAGCAGCCGCGGTAATACGTAGGTCCCAAGCGTTGTCCGGATTTATTGGGCGTAAAGCGAGC
+
GGGGFGGGGGGGGGGGGGGGGGGGGGGGGGGGGGGGGGGGGGGGGGGGGGGGGGGGGGCGGGGGGGGGGCFGGGGGGGGGGGGGGGGGGGGGFGGGGGGGGGGGGGGGGGG@FGGGGGGGGGDEFFFGGGGCGGGGGGGGGGGGFGGGGGGGGGGFF@GGGGGGGGGGGGGG7FGFGFGGGG>;@FGGGDGDEGGGEGGEGG9FGGG9*>CCGGGGGGGGCE=EGFFGGGGGFGGGGGD7CDG/
@M03364:276:000000000-BLYN8:1:1101:19971:4656 1:N:0:1
ACTCCTACGGGAGGCAGCAGTGGGGAATATTGCACAATGGGCGCAAGCCTGATGCAGCCATGCCGCGTGTATGAAGAAGGCCTTCGGGTTGTAAAGTACTTTCAGCGAGGAGGAAGGTGTTGTGGTTAATAACCGCAGCAATTGACGTTACTCGCAGAAGAAGCACCGGCTAACTCCGTGCCAGCAGCCGCGGTAATACGGAGGGTGCAAGCGTTAATCGGAATTACTGGGCGTAAAGCGCACG
+
GGGGGGGGGGGGGGGGGGGGGGGGGGGGGGGGGGGGGGGGGGGGGGGGGGGGGGGGGGGGGGGGGGGGGGGGGGGGGGGGGGGGGGGGGGGGGGGGGGGGGGGGGFGGGGGGGGGGGGGGGGGDGGGGGGGGGGGGGCFFGGGGGGGGGGGGGGGGGGFGGFGGGGGGGGGGGFGFGGGGGGGGGGGG7EGEGGGEFGGGGCEEGGGGGGGGGGDCFGGFEEGGGGFGGGGGG<EEGGGGGGG<
@M03364:276:000000000-BLYN8:1:1101:15222:4671 1:N:0:1
ACTCCTACGGGAGGCAGCAGTGGGGAATATTGCACAATGGGCGCAAGCCTGATGCAGCCATGCCGCGTGTATGAAGAAGGCCTTCGGGTTGTAAAGTACTTTCAGCGAGGAGGAAGGCGTTGTGGTTAATAACCGCAGCGATTGACGTTACTCGCAGAAGAAGCACCGGCTAACTCCGTGCCAGCAGCCGCGGTAATACGGAGGGTGCAAGCGTTAATCGGAATTACTGGGCGTAAAGCGCACG
+
GGGGGGGGGGGGGGGGGGGGGGGGGGGGGGGGGGGGGGGGGGGGGGGGGGGGGGGFGGGGGGGGGGCGFGGGGGGGGGGGGGGGGGGGGGGGGGGGGGGGGGGGGGGGGGGGGGGGGGGGGGGGGGGGGGGGGGGGGGGGGGGGGGGGGGGGGGGGGGGGFCGGGGGGGGGGGGGGGGGGGGGGGGGGGGGGGGGGGGGGGEGGGGDCFCFGGGGGGGGGGGDGFCFGGGGGGGGGGGGDGGGC
@M03364:276:000000000-BLYN8:1:1101:23518:4695 1:N:0:1
ACTCCTACGGGAGGCAGCAGTAGGGAATCTTCGGCAATGGACGAAAGTCTGACCGAGCAACGCCGCGTGAGTGAAGAAGGTTTTCGGATCGTAAAACTCTGTTGGTAGAGAAGAACGTTGGTGAGAGTGGAAAGCTCATCAAGTGACGGTAACTACCCAGAAAGGGACGGCTAACTACGTGCCAGCAGCCGCGGTAATACGTAGGTCCCGAGCGTTGTCCGGATTTATTGGGCGTAAAGCGAGC
+
GGGGGGGGGGGGEDEGGGGGGFGDCGGGGGGGGGGDCGGGGGGGGGFGGGGGGGGGGDGGGGEEGGFGDGGGGGGFGGGGGFGGGGGGEFGGGGFGGFGGGGGGGGGGGGGGGGGGGGGGGGGGGGGGGGGGGGGGGGGGGGGGGGGGGGGGGFGGGGGGGFFGGGFGGGGGGGGGGGGGFGGGGGGGGGGGGGGGDGGGGGGGGGFFGEGGGGGDGGEE5CCEGGFEGGG5CDGGGGGC<DD<
@M03364:276:000000000-BLYN8:1:1101:11385:4706 1:N:0:1
ACTCCTACGGGAGGCAGCAGTGGGGAATATTGCACAATGGGCGCAAGCCTGATGCAGCCATGCCGCGTGTATGAAGAAGGCCTTCGGGTTGTAAAGTACTTTCAGCGAGGAGGAAGGCATTAAGGTTAATAACCTTAGTGATTGACGTTACTCGCAGAAGAAGCACCGGCTAACTCCGTGCCAGCAGCCGCGGTAATACGGAGGGTGCAAGCGTTAATCGGAATTACTGGGCGTAAAGCGCACG
+
GGGGGGGGGGGGGGGGGGGGGGGGGGGGGGGGGGGGGGGGGGGGGGGGGGGGGGGGGGGGGGGGGGGGGGGGGGGGGGGGGGGGGGGGGGGGGGGGGGGGGGGGGGGGGGEGGGCFGGGGGGFGGGGGGFGGFFGGGGDFGGGGGGGGGGGGGGGGGGGGGGGGGGGDGGGGGGGGGGGGGFGGGGGGGGGGGGGGGGGGGGGGGEGEFGGGGGEGGGGGGGDGGFCFEFFGDDGGGG7<<DC<
@M03364:276:000000000-BLYN8:1:1101:8455:4711 1:N:0:1
ACTCCTACGGGAGGCAGCAGTAGGGAATCTTCCACAATGGACGAAAGTCTGATGGAGCAACGCCGCGTGAGTGAAGAAGGGTTTCGGCTCGTAAAGCTCTGTTGTTAAAGAAGAACGTGGGTGAGAGTAACTGTTCACCCAGTGACGGTATTTAACCAGAAAGCCACGGCTAACTACGTGCCAGCAGCCGCGGTAATACGTAGGTGGCAAGCGTTATCCGGATTTATTGGGCGTAAAGCGAGCG
+
GGGGGGGGGGGGGGGGGGGGGGGGGGGGGGGGGGGGGGGGGGGGGGGGGGGGGGGGGFGGGGGGGGGGGGGGGGGGGGGGGGGGGGGGGGGGGGGGGGGGGGGGGGGGGGGGGGGGGGGGGGGGGGGGGGGGGGGGGFGGGGGGGGGGGGGGGGFGGGGGGGGGGG7EGEGGGGGGGGGGGFFGGGGGGGDEEGGGGGGGGGFDFFGGGGGGGGGGGGGGGCEEGGGGGGGGGGGGFC7DGGGG
@M03364:276:000000000-BLYN8:1:1101:22110:4769 1:N:0:1
ACTCCTACGGGAGGCAGCAGTAGGGAATCTTCGGCAATGGACGAAAGTCTGACCGAGCAACGCCGCGTGAGTGAAGAAGGTTTTCGGATCGTAAAACTCTGTTGGTAGAGAAGAACGTTGGTGAGAGTGGAAAGCTCATCAAGTGACGGTAACTACCCAGAAAGGGACGGCTAACTACGTGCCAGCAGCCGCGGTAATACGTAGGTCCCGAGCGTTGTCCGGATTTATTGGGCGTAAAGCGAGC
+
GGGGGGGGGGGGGGGGGGGGGGGGGGGGGGGGGGGGGGGGGFGGGGGGGGGGGGGGGGGGGGGGGGGGGGGGGFGGGGGGGFGDFGGGGGGGGGGGGGGDGGGGCFGGGGGGGGFFG?FGGGGGGGGGGGGFFGGGFGGGGGGGGGGGGGGGGGG?FFGGGGFFGDFGGEGGGGGFC,>FFGGGCCGGGGGGGGGGGGFGGGGGGGGFFGG=EGG=57AFE8E=EGCFEGGGGDGGGGGFGGG)
@M03364:276:000000000-BLYN8:1:1101:10882:4782 1:N:0:1
ACTCCTACGGGAGGCAGCAGTAGGGAATCTTCGGCAATGGACGAAAGTCTGACCGAGCAACGCCGCGTGAGTGAAGAAGGTTTTCGGATCGTAAAACTCTGTTGGTAGAGAAGAACGTTGGTGAGAGTGGAAAGCTCATCAAGTGACGGTAACTACCCAGAAAGGGACGGCTAACTACGTGCCAGCAGCCGCGGTAATACGTAGGTGGCAAGCGTTGTCCGGATTTATTGGGCGTAAAGCGAGC
+
GGGGGGGGGGGGGGGGGGGGGGGGGGGGGGGGGGGGGGGGGGGGGGGGGGGGGGGGGGGGGGGGGGGGGGGGGGGGGGGGGGGGGGGFGGGGGGGGGGGGGGGGGGGGGGGGGGGGGGGGGGGGGFGGGGGGGGGGGGGGGGGGGGGGGGGGGGFFGGGGGGFGGDGGGGGGGFGGGGGGGGGGGGGGGGGGGGGGGGGGEFGFGGGGGGGGGGGGGGGGGCCG=C7FGGGGGGGGGGGFGGG3
@M03364:276:000000000-BLYN8:1:1101:21585:4798 1:N:0:1
ACTCCTACGGGAGGCAGCAGTGGGGAATATTGCACAATGGGCGCAAGCCTGATGCAGCCATGCCGCGTGTATGAAGAAGGCCTTCGGGTTGTAAAGTTCTTTCATTAAGGAGGAAGGCATTTAGGTTTATAATCTTCGTGCCTTACCTTTCTCTCACCAGAAGCCCCCGCTAACTTCCTTCCAGCAGCCGCCGTTATTCGGTAGGTGCCAGCCGTAGTCGGAATTACTTGGCCGAAAACGCACG
+
GGGGGGGGGGGGGGGGGGGGG<FGGGGG,FG,<,CF@FGG,EE+@CE<FGGGFC<FDGGG,CFGGGGGG66CFFFFA<FG8,CFGGG+E:CFFEG?5,CF?F,,<,,,,:F8FCF,+,,55,,,:A,54?AE,,CF,+A+++:,,3,,:,,CF<,E,8DFGG,6,@3+@5++@5,53,,7=D==7>,3D**1>>*;,,6,=*,6CFF6,>,***=**=+*1*;CG+1>:?@+*)*1))*/799)
@M03364:276:000000000-BLYN8:1:1101:25136:4814 1:N:0:1
ACTCCTACGGGAGGCAGCAGTAGGGAATCTTCGGCAATGGGGGCAACCCTGACCGAGCAACGCCGCGTGAGTGAAGAAGGTTTTCGGATCGTAAAACTCTGTTGTTAGAGAAGAACGTTAAGTAGAGTGGAAAGTTACTTAAGTGACGGTATCTAACCAGAAAGGGACGGCTAACTACGTGCCAGCAGCCGCGGTAATACGTAGGTCCCAAGCGTTGTCCGGATTTATTGGGCGTAAAGCGAGC
+
GGGGGGGGGGGGGGGGGGGGGGGGGGGGGGGGGGGGGGGGGGGGGGGGGGGGGGGGGGEGGGGGGGGGGGGGGGGGFGGGGGFFGGGEGGGGGGGGFGGGGGGGGGGGGGGGGGGGGCFGGGGGDGGEFGGFGGGGGGGGGGGGGFGGGGGGGGGCGGGGGGGGFGFGE7FG@FCFGGFGGGFGDGF,B;EEGGEEGFGGGGFGGGGGG7@FFECECGGGGGGGGFGGGGGFGGGCD3FFGGG5
@M03364:276:000000000-BLYN8:1:1101:12482:4880 1:N:0:1
ACTCCTACGGGAGGCAGCAGTAGGGAATCTTCGGCAATGGACGAAAGTCTGACCGAGCAACGCCGCGTGAGTGAAGAAGGTTTTCGGATCGTAAAACTCTGTTGTTAGAGAAGAACAAGGATGAGAGTAAAATGTTCATCCCTTGACGGTATCTAACCAGAAAGCCACGGCTAACTACGTGCCAGCAGCCGCGGTAATACGTAGGTGGCAAGCGTTGTCCGGATTTATTGGGCGTAAAGCGAGC
+
GGGGGGGGGGGGGGGGGGFFGGGGGGGGGGGGGGGGGGGGGGGGGGGGGGGGGGGGGGGGGGGGGGGGGGGGGGGGGGGGGGGGGGGGGGGGGGGGGGGGGGGGGGGGGGFGGGGGGGGGGGGFGGGGGGGGGGGGGGGGFGGGGGGGGGFGGGGGGGGGGGGGGGGGGGGGGGGGGGGGGGGGGFGGGGGGGGGGGGGGGGGGGGGGGGGGGGGGGGGGGGE=EGGGGGGGGGGGG<FGGGG<
@M03364:276:000000000-BLYN8:1:1101:7893:4898 1:N:0:1
ACTCCTACGGGAGGCAGCAGTAGGGAATCTTCGGCAATGGACGAAAGTCTGACCGAGCAACGCCGCGTGAGTGAAGAAGGTTTTCGGATCGTAAAACTCTGTTGTCAGAGAAGAACAAGGGTGAGAGTGGAAAGTTCACCCCTTGACGGTATCTGACCAGAAAGCCACGGCTAACTACGTGCCAGCAGCCGCGGTAATACGTAGGTGGCAAGCGTTGTCCGGATTTATTGGGCGTAAAGCGAGC
+
GGGGGGGGGGGGGGGGGGGGGGGGGGGGGGGGGGGGGGGGGGGGGGGGGGGGGGGGGGGGGGGGGGGGGGGGGGGGGGGGGGGGGGGGGGGGGGGGGGGFGGGGGGGGGGGGGGGGGGGGGGGGGGGGGGGGGGGGGGGGGGGGGGGGGGGGGGGGGGGGGGGGGGGGGGGGGGGGGGGGGGGGGGGGGGGGGGGGGGGGGCFGGGGGGGGGGGGGGGFGGGDGGGGGGGGGGGGGGGFGGGD3
@M03364:276:000000000-BLYN8:1:1101:14134:4904 1:N:0:1
ACTCCTACGGGAGGCAGCAGTAGGGAATCTTCGGCAATGGACGAAAGTCTGACCGAGCAACGCCGCGTGAGTGAAGAAGGTTTTCGGATCGTAAAACTCTGTTGTTAGAGAAGAACAAGGCTGAGAGTAAAATGTTCATCCCTTGACGGTATCTAACCAGAAAGGGACGGCTAACTACGTGCCAGCAGCCGCGGTAATACGTAGGTCCCAAGCGTTGTCCGGATTTATTGGGCGTAAAGCGAGC
+
GGGGGGGGGGGGGGGGGGGGGGGGGFGGGGGFFCGGGGGGGGGGGGGGGGGGGFGEEFGGGGGGGGGGGGGGAGGGFGGGFFFFGGG7@EFGGD7EFFFGGGGGGGAFFGGGGGGGGGFG+8DDGGFGDGGGGFF?CFG,FCBFGGGGGGGGGGGGGGGGFGGGGGFGEGGGGF7EFFGFGFGGGGGGGCEGGGGGGFGGGGCFGGFGGGGGFGE8==FGGGD=59CEF+CEGGGDG<FFC5C)
@M03364:276:000000000-BLYN8:1:1101:17937:4906 1:N:0:1
ACTCCTACGGGAGGCAGCAGTGGGGAATATTGCACAATGGGCGCAAGCCTGATGCAGCCATGCCGCGTGTATGAAGAAGGCCTTCGGGTTGTAAAGTACTTTCAGCGCGGAGGAAGGTGTTGTGGTTAATAACCGCAGCAATTGACGTTACTCGCAGAAGAAGCACCGGCTAACTCCGTGCCAGCAGCCGCGGTAATACGGAGGGTGCAAGCGTTAATCGGAATTACTGGGCGTAAAGCGCACG
+
<CFFGFGFGGGGEGGGDGGGGGFDF7@,CCCFAFFGGECEGFG:FFGGGE@DFEGCFGCFD@CEFE@FEGEFGGGG<F@<CFEGGG?FFGEF@E?FFGG9FGFAED@+@B@4B:FFGGGFCFGGG@GC,CA@FGGE+@FGFA9F9FFGGCCGGGGDG:FEF,>FEGG7FGE@GFGGGGFCB*;?F,87CCGGGC>=ECFF5*:C*;CEE7FFGGC8=E<F=CEEFGCFF6A=DDGGGC*5CGG)
@M03364:276:000000000-BLYN8:1:1101:13112:4909 1:N:0:1
ACTCCTACGGGAGGCAGCAGTAGGGAATCTTCGGCAATGGGGGCAACCCTGACCGAGCAACGCCGCGTGAGTGAAGAAGGTTTTCGGATCGTAAAACTCTGTTGTTAGAGAAGAACGTTAAGTAGAGTGGAAAGTTACTTAAGTGACGGTATCTAACCAGAAAGGGACGGCTAACTACGTGCCAGCAGCCGCGGTAATACGTAGGTCCCAAGCGTTGTCCGGATTTATTGGGCGTAAAGCGAGC
+
FFGGGGGGGGGGGGGGGGGGGGGGGGGGGGGGGGGGGGGGGGGGGGGGGGGGGGFGGGGGGGGGGGGGGEFGGCFCF8FCFFGGGGGGGGGGFGGFGGGGGGGGGGGGEFGGFGGGGGGGDFFFFCDFEEF<AFGFGGGGFFFGGFGFEGFCFGGGGGFF<:FEGG7FFGDCCEFGGGGGGGGGFGFGFGGGEG>EGGGG5:?FCFC+=CFFGE5:CGFFCEGGG60@FF+ADGGE3**:7CDC
@M03364:276:000000000-BLYN8:1:1101:13373:4910 1:N:0:1
ACTCCTACGGGAGGCAGCAGTGGGGAATATTGCACAATGGGCGCAAGCCTGATGCAGCCATGCCGCGTGTATGAAGAAGGCCTTCGGGTTGTAAAGTACTTTCAGCGAGGAGGAAGGCGTTGTGGTTAATAACCGCAGCGATTGACGTTACTCGCAGAAGAAGCACCGGCTAACTCCGTGCCAGCAGCCGCGGTAATACGGAGGGTGCAAGCGTTAATCGGAATTACTGGGCGTAAAGCGCACG
+
GGGGGGGGGGGGGGGGGGGGGGGGGGGGGGGGGGGGGGGGGGFGGGGGGGGGGGGGGGGGGGGGGGGGGGGGGGGGGGGGGGGGGGGGGGGGGGGGGGGGGGGGGGGGGGGGGGGGGGGGGGGGGGGGGGGGGGGGDGGGDGGGGGGGGGGGGGGGGGGGGGGGGGGGGGGDGGGGGGGGGGGGGGGGGGGGGGGGGGGGGGGGGGGGGGGGGGGGGGGGEGGGGDGGGGGGGGGGGGGDGGG5
@M03364:276:000000000-BLYN8:1:1101:10302:4919 1:N:0:1
ACTCCTACGGGAGGCAGCAGTAGGGAATCTTCGGCAATGGACGAAAGTCTGACCGAGCAACGCCGCGTGAGTGAAGAAGGTTTTCGGATCGTAAAACTCTGTTGTCAGAGAAGAACAAGGGTGAGAGTGGAAAGTTCACCCCTTGACGGTATCTGACCAGAAAGCCACGGCTAACTACGTGCCAGCAGCCGCGGTAATACGTAGGTGGCAAGCGTTGTCCGGATTTATTGGGCGTAAAGCGAGC
+
GGGDGFDEFGG@FGD@FCEFEEFGGG8FCAEFFDEBCGDCCFDGGGGFGGGCD8FGGEGG,@7C@FFGG==,EFGGFEGFAAEDEFD:?FFGGEGGEGGGGGGCF9EFGGEFFFCFFGF<:BB+<,BAFFE,EFDD:FFFFCFBFADCEGFGGGGAB,DDC>:FE,@F:@FGCFGGFF@FFFGGGGGGGGGDEEEGGGGFGFCFGGGFCFGGGGGGGGGGGDE5=FGFFGGCFDEE7CC7>GG5
@M03364:276:000000000-BLYN8:1:1101:19554:4936 1:N:0:1
ACTCCTACGGGAGGCAGCAGTAGGGAATCTTCGGCAATGGGGGCAACCCTGACCGAGCAACGCCGCGTGAGTGAAGAAGGTTTTCGGATCGTAAAACTCTGTTGTTAGAGAAGAACGTTAAGTAGAGTGGAAAATTACTTAAGTGACGGTATCTAACCAGAAAGGGACGGCTAACTACGTGCCAGCAGCCGCGGTAATACGTAGGTCCCAAGCGTTGTCCGGATTTATTGGGCGTAAAGCGAGG
+
GGGGGGGGGGGGGGGGGGGGGGGGGGGGGGGGGGGGDGGGGGGGGGFGGGGGGGGGGGGGGGGGGGGGGGGGGGGGGGGGGGGGFGGDGGGGGGGGGGGGGGGGGGGGGGGFGGGGGGGGFGFEFAFFGGFGGGGGGGGGGFGGGGGGGGGGFGFFGFGGFGFGFDGGGGGGGGGG9DFGGGCFC@FGGGGGGGGDGG??FCBFDGFCCEEGGGGGGEEFGGEGGFCFGGGGGGGGGF7:CGG)
@M03364:276:000000000-BLYN8:1:1101:14056:4942 1:N:0:1
ACTCCTACGGGAGGCAGCAGTGGGGAATATTGCACAATGGGCGCAAGCCTGATGCAGCCATGCCGCGTGTATGAAGAAGGCCTTCGGGTTGTAAAGTACTTTCAGCGAGGAGGAAGGGGATGTGGTTAATAACCGCATTCATTGACGTTACTCGCAGAAGAAGCACCGGCTAACTCCGTGCCAGCAGCCGCGGTAATACAGAGGGTGCAAGCGTTAATCGGAATTACTGGGCGTAAAGCGCGCG
+
GGGGGGFFGDGGGEGEGGGGGGGGGGEFFGGGGGGFGGFGGGGGDGGGGFG<CFFGGGCFGGGGGGGGGGGGGGGGFGGGGGFGGGGGGGGEAFCFFE?EFGGFGGGFGGFEGDAFEGGCGEGGGGGGGGGFGGEGGGGFFDFGFGGGGGGGFEGG@C:BF@FGGGGGGGGGGGGGGGGGDGGGGGGGCEGGCE8EEC99C+BC8CEGGCGGGGGGGE:CEGCEFFFFC6@=DDCE5CDDGG:D
@M03364:276:000000000-BLYN8:1:1101:24642:4953 1:N:0:1
ACTCCTACGGGAGGCAGCAGTGGGGAATATTGCACAATGGGCGCAAGCCTGATGCAGCCATGCCGCGTGTATGAAGAAGGCCTTCGGGTTGTAAAGTACTTTCAGCGAGGAGGAAGGCATTAAGGTTAATAACCTTAGTGATTGACGTTACTCGCAGAAGAAGCACCGGCTAACCCCGTGCCAGCAGCCGCGGTAATACGGAGGGTGCAAGCGTTAATCGGACTTACTGGGCGTAAAGCGCACG
+
E<FFGGGGDGG;CCEGGCGF6EE8FEGGFGGFGFGGFFFFFGGGD>FGFFGGGGGGGGGGG8CEG@F>CF<<GD?FFGGGGGGGGGG7FDEFGGGGAF<FFGFGFGGEGGGD7+B,4<FDF,5CFGEFDGD?D>FE,DDCFGGGGCGGFGCFACEFEFGGGFFG7FF7FGG7>F,4@CFGCFGGGCEFFEE5CG8EGGGGGEGGGGGGGGDCGC5?FF+*7;*5+<E:<A85D3E=5CCGGCDD
@M03364:276:000000000-BLYN8:1:1101:9379:4979 1:N:0:1
ACTCCTACGGGAGGCAGCAGTGGGGAATATTGCACAATGGGCGCAAGCCTGATGCAGCCATGCCGCGTGTATGAAGAAGGCCTTCGGGTTGTAAAGTACTTTCAGCGAGGAGGAAGGCATTAAGGTTAATAACCTTAGTGATTGACGTTACTCGCAGAAGAAGCACCGGCTAACTCCGTGCCAGCAGCCGCGGTAATACGGAGGGTGCAAGCGTTAATCGGAATTACTGGGCGTAAAGCGCACG
+
GGGGGGGGGGGGGGGGGGGGGGGGGDGGGGGGGGGGGGGGGGGGGGGGGGGGGGGGGGGGGGGGGGGGGGGGGGGGGGGGGGGGGGGGGGGGGGGGGGGGGGAEFFEGGGEGGGGGGGGGGGGGGGGGGGGGGGGGGGG<FGFGGGGGGGCEFGCGGGGGGGGGGGGF:FGGGGFGGGGGGGGGGGGGGGGGGGGGGGGGEEGGEEGEFGGGGGGGGGGGGCEGF?FFCFGGGGGCGGGG3CC5
@M03364:276:000000000-BLYN8:1:1101:7165:5003 1:N:0:1
ACTCCTACGGGAGGCAGCAGTGGGGAATATTGCACAATGGGCGCGAGCCTGATGCAGCCATGCCGCGTGTATGAAGAAGGCCTTCGGGTTGTAAAGTACTTTCAGCGAGGAGGAAGGCATTAAGGTTAATAACCTTAGTGATTGACGTTACTCGCAGAAGAAGCACCGGCTAACTCCGTGCCAGCAGCCGCGGTAATACGGAGGGTGCAAGCGTTAATCGGAATTACTGGGCGTAAAGCGCGCG
+
GGGGGGGGGGGGGGGGGGGGGGGGGGGGGGGGGGGGGGGGGGGG7FEGEGGGGGGGGGGGGGGGGGGGGGGGGGGGGGGGGGGGGGGGGGGGGGGGGGGGGGGGGGGGGGGGGGGGGGGGGGGGGGGGGGGGGGGGGGGGGGGGGGGGGGGGGGGGGEGGGGGGGGGGGGGGFGGGFEGGGGGGGGGGGGGGGGGGGFGGGCCEGGGGGGGGGGGGGGGGGGDGGFGGGGFDDGDGDFGGGGGG
@M03364:276:000000000-BLYN8:1:1101:10225:5021 1:N:0:1
ACTCCTACGGGAGGCAGCAGTAGGGAATCTTCGGCAATGGGGGCAACCCTGACCGAGCAACGCCGCGTGAGTGAAGAAGGTTTTCGGATCGTAAAACTCTGTTGTTAGAGAAGAACGTTAAGTAGAGTGGAAAGTTACTTAAGTGACGGTATCTAACCAGAAAGGGACGGCTAACTACGTGCCAGCAGCCGCGGTAATACGTAGGTCCCAAGCGTTGTCCGGATTTATTGGGCGTAAAGCGAGC
+
GGGGGGGGGGGGGGGGGGGGGGGGGGGGGGGGGGGGGGGGGGGGGGGGGGGGGGGGGGGGGGGGGGGGGFFGGGGGGGGGGGGGGGGGGGGGGGGGGGGGGGGGGGGGGGFGGGGFGGGGGGFGGGGGGGGGGGGGGGFGGGGGFDCFFEGGGGGGGGGGGGGGG7<CGCDGGGGGFGGGGGG9FFGGGGGGGGEEGGGGGGGGGFGGGG?FGGEGGGGGEGECCEFGGGGGGGGGG:FCGGD)
@M03364:276:000000000-BLYN8:1:1101:14757:5029 1:N:0:1
ACTCCTACGGGAGGCAGCAGTGGGGAATATTGCACAATGGGCGCAAGCCTGATGCAGCCATGCCGCGTGTATGAAGAAGGCCTTCGGGTTGTAAAGTACTTTCAGCGAGGAGGAAGGTGTTGTGGTTAATAACCACAGCAATTGACGTTACTCGCAGAAGAAGCACCGGCTAACTCCGTGCCAGCAGCCGCGGTAATACGGAGGGTGCAAGCGTTAATCGGAATTACTGGGCGTAAAGCGCACG
+
GGGGGGGGGGGGGGGGGGGGGGGGGGGGGGGGGGGGGGGGGGGGGGGGGGGGGGGGGGGGGGGGGGGGGGGGGGGGGGGGGGGGGGGGGGGGGGGGGGGGGGGGGGGGGGCFGGGGGGGGGGGGGGGGGGGGGG<EEGFFGGGGGGGGGGGFGGGDGGGGGGGGGGGGGGGGGGGGGGGGGGGGGGGGGGGDGGGGGGGGGGGGGEGGGGGGGGGGGGGGGDEFG7CGGGGGGGGGGGGGGGG9
@M03364:276:000000000-BLYN8:1:1101:20831:5097 1:N:0:1
ACTCCTACGGGAGGCAGCAGTGGGGAATATTGCACAATGGGCGCAAGCCTGATGCAGCCATGCCGCGTGTATGAAGAAGGCCTTCGGGTTGTAAAGTACTTTCAGCGAGGAGGAAGGCGTTGTGGTTAATAGCCGCAGGGATAGACGTTACTCGCAGAAGAAGCACCGGCTAACTCCGTGCCAGCAGCCGCTGTAATACGGAGGGTGCAAGCGTTAAGCGGAATTACTGTGCGTAAAGCGCACG
+
<@FEGFF@F@ECCFG@@;<EFFDGGCEFFGGFGECGGGF<<,@@@@C@CCG<CFGGGGDCGF8F7@FEF?FGCE9C9F8<<FE,EFG7E7CFDE9<C<FFFFGGGGG+C7:F7FE=7,4B>FGG:,BFF,:,,,>6C=+6+:3@C<FGFF:<CF@@:3@@FCAFGGFE:C:7:,;CGGFF**2?EGG76=88C8?+23<1=*:C7CB>C?788*;*2+2:>EGC++0AF0+<CGE5>C7CC)>9
@M03364:276:000000000-BLYN8:1:1101:4654:5101 1:N:0:1
ACTCCTACGGGAGGCAGCAGTGGGGAATATTGCACAATGGGCGCAAGCCTGATGCAGCCATGCCGCGTGTATGAAGAAGGCCTTCGGGTTGTAAAGTACTTTCAGCGAGGAGGAAGGCATTAAGGTTAATAACCTTAGTGATTGACGTTACTCGCAGAAGAAGCACCGGCTAACTCCGTGCCAGCAGCCGCGGTAATACGGAGGGTGCAAGCGTTAATCGGAATTACTGGGCGTAAAGCGCACG
+
GGGGFGGGGGGGGGGGGGGGGGGGGGGGGGGGGGGGGGGGGGGGGGGGGGGGGGGGGGGGGGGGGGGGGGGGGGGGGGGGGGGGGGGGGGGGGGGGGGGGGGGGGGGGGGGGGGGGGGGGGGGGGGGGGGGGGGGGGGFGGGGGGGGGGGGGGGGGGGGGGGGGGGGGGGGGGGGGGGGGGGGGGGGGGGGGGGGGGGGGGEGGGGGGGGGGGEGGGGGGGGGGFGGFGGGGGDCEGGGGGGG7
@M03364:276:000000000-BLYN8:1:1101:9605:5141 1:N:0:1
ACTCCTACGGGAGGCAGCAGTGGGGAATATTGCACAATGGGCGCAAGCCTGATGCAGCCATGCCGCGTGTATGAAGAAGGCCTTCGGGTTGTAAAGTACTTTCAGCGAGGAGGAAGGCATTAAGGTTAATAACCTTAGTGATTGACGTTACTCGCAGAAGAAGCACCGGCTAACTCCGTGCCAGCAGCCGCGGTAATACGGAGGGTGCAAGCGTTAATCGGAATTACTGGGCGTAAAGCGCACG
+
GGGGGGGGGGGGGGGGGGGGGGGGGGGGGGGG9FGGGGGGGFGGGGGGGGGGGGGGGGGGGFGGGGGGGGFGGGFFGGGG8FGGGGGEGGDGGGGGGGGGGGFGGGGGGGGGGGD<FCFFGGGGGGGFGFFGGGGFFGGF9FGGGGGGGGGGGGGGGGGGGGGGGGFDCEGG?CGGGGGGG>CFGGFGGGGGGGGGGGGG>*=CEGGGGGGGGGGGGGGGGGGGDFFFF6FCDCEEF>7CDDD)
@M03364:276:000000000-BLYN8:1:1101:17965:5142 1:N:0:1
ACTCCTACGGGAGGCAGCAGTGGGGAATATTGGACAATGGGCGAAAGCCTGATCCAGCCATGCCGCGTGTGTGAAGAAGGTCTTCGGATTGTAAAGCACTTTAAGTTGGGAGGAAGGGCATTAACCTAATACGTTTGTGTTTTGACGTTACCGACAGAATAAGCACCGGCTAACTCTGTGCCAGCAGCCGCGGTAATACAGAGGGTGCAAGCGTTAATCGGAATTACTGGGCGTAAAGCGCGCG
+
GFGGGCA@CEGGDEEGFC-ECFGGGGGDGGGGFGGGGGGGGGGECFFGGGGGGFFC9DCFGGGGG7FGGEFGG9FFGGGGF9CFGGDFFGFG9ACECEFGFF?@EF,<FDFCFECF>BFGGFCF?FFEFC,B@FC,@DEDAFE>BDFGGGGGGGGG:>CFFB>EDGFG7F@FGFFGGFGGGGG7C78,:CEGG*BC;CGF9BF@7CE5++5**;ACFFF:EC;FFGGGGCC5995***:CDCC5
@M03364:276:000000000-BLYN8:1:1101:23557:5222 1:N:0:1
ACTCCTACGGGAGGCAGCAGTAGGGAATCTTCGGCAATGGACGAAAGTCTGACCGAGCAACGCCGCGTGAGTGAAGAAGGTTTTCGGATCGTAAAACTCTGTTGTTAGAGAAGAACAAGGATGAGAGTAAAATGTTCATCCCTTGACGGTATCTAACCAGAAAGCCACGGCTAACTACGTGCCAGCAGCCGCGGTAATACGTAGGTGGCAAGCGTTGTCCGGATTTATTGGGCGTAAAGCGAGC
+
GGGGGGGGGGGGGGGGGGGGGGGGGGGGGGGGGGGGGGGGGGGGGGGGGGGGGGGGGGGGGGGGGGGGGGGGFGGGGGGGGGGGGGDDGGGGGGGGGGGGDGGGGGGGCGGGGGGGGGGGGGGGGGGGGGGGGGGGGGGGGGGGGGGGGGGGGGGGGFGGGGGGGCFGGGGGGGGGGGFFGGGGGGGFFFGGGGGCEFGGGGFGGGGFEFFFGGEECEGFGGGGDGGGGGFGGGEGGGGG5DG5
@M03364:276:000000000-BLYN8:1:1101:10952:5231 1:N:0:1
ACTCCTACGGGAGGCAGCAGTGGGGAATATTGCACAATGGGCGCAAGCCTGATGCAGCCATGCCGCGTGTATGAAGAAGGCCTTCGGGTTGTAAAGTACTTTCAGCGAGGAGGAAGGTGTTGTGGTTAATAACCGCAGCAATTGACGTTACTCGCAGAAGAAGCACCGGCTAACTCCGTGCCAGCAGCCGCGGTAATACGGAGGGTGCAAGCGTTAATCGGAATTACTGGGCGTAAAGCGCACG
+
GGGGGGGGGGGGGGGGGGGGGGGGGCFGGGGGGGGGGGGGGGGGGGGGGGGGGGGG9FD@FGGGGGGGGGGGGEEGFGFGDFGGGGGGGGGGGGGGGGGGGGGCFGGFFEF:F:<EFFCGGGGC7<D9?FFFF,FF>FCCFFAEFGGGGGGGGGGGGGFFGCFFGGGGGDEGFFGGF>:FFGGGGGG788:BEEGECFGGDCEGECC>8FFC88C5CFGGG5:FC+<C:<C5D<CEGDFGCDCD
@M03364:276:000000000-BLYN8:1:1101:11441:5237 1:N:0:1
ACTCCTACGGGAGGCAGCAGTGGGGAATATTGCACAATGGGCGCAAGCCTGATGCAGCCATGCCGCGTGTATGAAGAAGGCCTTCGGGTTGTAAAGTACTTTCAGCGAGGAGGAAGGCATTAAGGTTAATAACCTTAGTGATTGACGTTACTCGCAGAAGAAGCACCGGCTAACTCCGTGCCAGCAGCCGCGGTAATACGGAGGGTGCAAGCGTTAATCGGAATTACTGGGCGTAAAGCGCACG
+
GGGGGGGGGGGGGGGGGGGGGGGGGGGGGGGGGGGGGGGGGGGGGGGGGGGGGGGGGGGGGGGGGGGGGGGGGGGGGGGGGGGGGGGGGGGGGGGGGGGGGGFGGFGGGGGGGGGGGGGGGGGGGGGGGGGGGGGGGGGGGGGGGGGGGGGGGGGGGGGGGGGGGGFGGGGGGGGGGGGGGGGGGGGGGGGEGGGGGGGFEEEGGGGGGGGGGGGGGGGGGGGGGGGGGGGGGDGGGGGDGGG3
@M03364:276:000000000-BLYN8:1:1101:13290:5238 1:N:0:1
ACTCCTACGGGAGGCAGCAGTAGGGAATCTTCGGCAATGGACGAAAGTCTGACCGAGCAACGCCGCGTGAGTGAAGAAGGTTTTCGGATCGTAAAACTCTGTTGGTAGAGAAGAACGTTGGTGAGAGTGGAAAGCTCATCAAGTGACGGTAACTACCCAGAAAGGGACGGCTAACTACGTGCCAGCAGCCGCGGTAATACGTAGGTCCCGAGCGTTGTCCGGATTTATTGGGCGTAAAGCGAGG
+
GGGGGGGGGGGGGGGGGGGGGGGGGGGGGGGGGGGGGGGGGGGGGGFGGGGGGGGGGGGGGGGGGGGGGGGGGGGGGGGGGGGGGGGGGGGGGGGGGGGGGGGGGGGGGGGGGGGGGGGGGGGGGGGGGGGGGGGGGGGGGGGGGGGGGGGGGGGGFGGGGFGGGGGGGGGGCFGGGGGGGGGGGGGGGGGGGGGGGGGGGGGFGGGGGGGCEGEGGGFFEGGGCCEGGGGGGGGGGGGGGGG)
@M03364:276:000000000-BLYN8:1:1101:17090:5253 1:N:0:1
ACTCCTACGGGAGGCAGCAGTGGGGAATATTGGACAATGGGCGAAAGCCTGATCCAGCCATGCCGCGTGTGTGAAGAAGGTCTTCGGATTGTAAAGCACTTTAAGTTGGGAGGAAGGGCATTAACCTAATACGTTAGTGCTTTGACGTTACCGACAGAATAAGCACCGGCTAACTCTGTGCCAGCAGCCGCGGTAATACAGAGGGTGCAAGCGTTAATCGGAATTACTGGGCGTAAAGCGCGCG
+
GGGGGGGGFGGGGGGGGGGGGGGGGGGGGGGGGGGGGGGGGGGGGGGGGGGGGGGGGGGGGGGGGGGGGGGGGGGGGGGGGGGGGGGGGGGGGGGGGGGGGGGGGGGGGGGGGGGGGGGGGGGGGFFGGGGGGGGGGGGGGGGGGGGGGGGGGGGGGGGGGFGGGGGFGGGGGGGGGGGGGGGGGGGGGDGGGGD8FGFFFCFGDGGGGGGGGGGGGGGGGGGGGFGGG?FFGGDE7CG35<DG
@M03364:276:000000000-BLYN8:1:1101:6966:5259 1:N:0:1
ACTCCTACGGGAGGCAGCAGTAGGGAATCTTCGGCAATGGACGAAAGTCTGACCGAGCAACGCCGCGTGAGTGAAGAAGGTTTTCGGATCGTAAAACTCTGTTGGTAGAGAAGAACGTTGGTGAGAGTGGAAAGCTCATCAAGTGACGGTAACTACCCAGAAAGGGACGGCTAACTACGTGCCAGCAGCCGCGGTAATACGTAGGTCCCGAGCGTTGTCCGGATTTATTGGGCGTAAAGCGAGC
+
GGGGGGGGGGGGGGGGGGGGGGGGGGGGGGGGGGGGGGGGGGGGGGGFGGGGGGGGGGGGGGGGGGGGGGGGGGGGGGGGGGGGFGDGGGGGGGGGGGGGGGGGGGGGGGGGGGGGGGGGGGGGGFFBFGFGGGGGGFGGGGGGGGGGGGGGEGGGGGGGGGFGGGGGGGGGGGGFGGGGGGGGGGGGGGGGGDBC8F99E99CEGFGGGGGGGGGCEGGGGC:CFFFGGF543*:DGDFD<C)
@M03364:276:000000000-BLYN8:1:1101:21447:5271 1:N:0:1
ACTCCTACGGGAGGCAGCAGTAGGGAATCTTCCACAATGGACGAAAGTCTGATGGAGCAACGCCGCGTGAGTGAAGAAGGTTTTCGGATCGTAAAACTCTGTTGTTAGAGAAGAACAAGGATGAGAGTAGAATGTTCATCCCTTGACGGTATCTAACCAGAAAGCCACGGCTAACTACGTGCCAGCAGCCGCGGTAATACGTAGGTGGCAAGCGTTGTCCGGATTTATTGGGCGTAAAGCGAGC
+
GGGGGGGGGGGGGGGGGGGGGGGGGGGGGGGGGGGGGGGGGGGGEGGFGGGGGGGGGGGGGGGGGGGFGEGGGGGGGGGGGGGGGGGGGGGGGGGGGGGGGGGGGGGGGGGGGGGGGGGFGGGGGFGGGGGGGGGGGGGGGGGGGGGGGGGGGGGGGGGGGGGGGGGGGGGGGGGGGGGGGGGGGGGGGGGGGGGGGGGGGGFGG9<CGGCDGGEGGGGGGGGGGCGGGGGGGGGGDFDFGGG<
@M03364:276:000000000-BLYN8:1:1101:14350:5272 1:N:0:1
ACTCCTACGGGAGGCAGCAGTGGGGGATATTGCACAATGGGCGCAAGCCTGATGCAGCCATGCCGCGTGTATGAAGAAGGCCTTCGGGTTGTAAAGTACTTTCAGCGAGGAGGAAGGCATTAAGGTTAATAACCTTAGTGATTGACGTTACTCGCAGAAGAAGCACCGGCTAACTCCGTGCCAGCAGCCGCGGTAATACGGAGGGTGCAAGCGTTAATCGGAATTACTGGGCGTAAAGCGCACG
+
GGGGGGGGGGGGGGGGGGGGGGGGGGGGGGGGGGGGGGGGGGGGGGGGGGGGGGGGGGGGGGGGGGGGGGGGGGGGGGGGGGGGGGGGGGGGGGGGGGGGGGGGGGGGGGGGGGGGGGGGGGGGGGGGGGGGGFGGGGGGGGFGGGGGGGGGGGGGGGGGGFGGGGGGGGGGGFFGGEGGGGGGGGGGGGGGGGGGGGGGE5CEGGGDGGGGGGGGGGGGGGGGGGGGGFGGGGGGFDGGGDGC
@M03364:276:000000000-BLYN8:1:1101:14258:5300 1:N:0:1
ACTCCTACGGGAGGCAGCAGTAGGGAATCTTCGGCAATGGGGGCAACCCTGACCGAGCAACGCCGCGTGAGTGAAGAAGGTTTTCGGATCGTAAAACTCTGTTGTTAGAGAAGAACGTTAAGTAGAGTGGAAAGTTACTTAAGTGACGGTATCTAACCAGAAAGGGACGGCTAACTACGTGCCAGCAGCCGCGGTAATACGTAGGTCCCAAGCGTTGTCCGGATTTATTGGGCGTAAAGCGAGC
+
GGGGGGGGGGGGGGGGGGGGGGGGGGGGGGGGGGGGGGGGGGGGGGGGGGGGGGGGGDGGGGGDGGGFG@FGFGGGGGGGFFGGGGGGGDGGGGGGGGGGGGGGGGGGGGGGGGGGGDFEGGGGGGGGGGGGGGGGGGGDGGFGGGGGGGGGGGGFGGGGGGGGGGGGGGGGGGGGGGGGGFFFGGGGGGGGGGGGGGFGFGGFGGGGGGFGGGGGGGFGGEGEEFGGCFGGGGGGGGGGGGG3
@M03364:276:000000000-BLYN8:1:1101:13424:5310 1:N:0:1
ACTCCTACGGGAGGCAGCAGTGGGGAATATTGCACAATGGGCGCAAGCCTGATGCAGCCATGCCGCGTGTATGAAGAAGGCCTTCGGGTTGTAAAGTACTTTCAGCGAGGAGGAAGGCATTAAGGTTAATAACCTTAGTGATTGACGTTACTCGCAGAAGAAGCACCGGCTAACTCCGTGCCAGCAGCCGCGGTAATACGGAGGGTGCAAGCGTTAATCGGAATTACTGGGCGTAAAGCGCACG
+
GGGGGGGGGGGGGGGGGGGGGGGGGDGGFGGGGCGGGGGGGGGGGGGGGGGGGGGGGGGGGGGGGGGGGGGGGGDGGGGGGGGGGGGGGGGGGGGGGGGGFGGGGAFFGGGGGDFGGGGGGGGGCFFEFGGGGFFDGGGFGGFGFGGGGGGGGGCEG:FCFGGGGEGGGGGGGGGCFEGGGCFFGGGCFEEGGGGGGGCFGGGGGGGGGGG=EGGDFC+:EE8FGC?F?GGGGDG*>FFDDDDD
@M03364:276:000000000-BLYN8:1:1101:5479:5311 1:N:0:1
ACTCCTACGGGAGGCAGCAGTGGGGAATATTGCACAATGGGCGCAAGCCTGATGCAGCCATGCCGCGTGTATGAAGAAGGCCTTCGGGTTGTAAAGTACTTTCAGCGAGGAGGAAGGCGTTGTAGTTAATAACTGCAGCGATTGACGTTACTCGCAGAATAAGCACCGGCTAACTCTGTGCCAGCAGCCGCGGTAATACAGAGGGTGCAAGCGTTAATCGGAATTACTGGGCGTAAAGCGCGCG
+
GGGGEGGGGGGGGGGGGGGGGGGGGGGGGGGGGGGGGGGGGGGGGGGGGGGGGGGGGGGGGGGGGGGGGGGGGGGGGGGGGGGGFFGGGGGGGGGGGGGGGGGGGGGCGGGGDGGGDGGGEGECFFGGGGGGGGFGGGGGGGGGGGG@FGGGGGGGGGGGGGFGGGGGGGGGGG@FGGGGGGGGGGGGGGGGGGGE9FGGGGGGGGEGGGGGGCCGFEGGGGGGGGGGGGGGGGGGG7CGGGGD
@M03364:276:000000000-BLYN8:1:1101:5523:5323 1:N:0:1
ACTCCTACGGGAGGCAGCAGTAGGGAATCTTCGGCAATGGACGAAAGTCTGACCGAGCAACGCCGCGTGAGTGAAGAAGGTTTTCGGATCGTAAAACTCTGTTGTTAGAGAAGAACAAGGATGAGAGTAAAAAGTTCATCCCTTGACGGTATCTAACCAGAAAGCCACGGCTAACTACGTGCCAGCAGCCGCGGTAATACGTAGGTGGCAAGCGTTGTCCGGATTTATTGGGCGTAAAGCGAGC
+
GGGGAFGGGGGGGGGGGGGGGGGGGGGGGGGGGGGGGGGGGGGCGGGGGGGGGGGGGGGGGGGGCGGGGGGFGGGGGGGGGGGGGGGGGGGGGGGGGGGGGGGGGGGFGGGGGGGGGGGGGGGGGGGGGGGGGGGGGGGGFGGGGGGGGGGGGGGGGGCFGGFGFFFGGGGDGGGGFGGGGGGGGGGGGFECEGGGGGFGGGGFGGGCDFCFGGGGGGGFGC:E5@FCGGGFGD7CGG:FD3))
@M03364:276:000000000-BLYN8:1:1101:5751:5326 1:N:0:1
ACTCCTACGGGAGGCAGCAGTAGGGAATCTTCGGCAATGGGGGCAACCCTGACCGAGCAACGCCGCGTGAGTGAAGAAGGTTTTCGGATCGTAAAACTCTGTTGTTAGAGAAGAACGTTAAGGATAGTGAAAAGTTACTTAAGTGACGGTATCTAACCAGAAAGGGACGGCTAACTACGTGCCAGCAGCCGCGGTAATACTTAGGTCCCAAGCGGTGGCGGGGTTTATTGGGCGTAAAGCGAGC
+
GGGGGGGGGGGGGGGGGGGGGAFGGAEFCGFCC;FFEGGCFBBGGG?FGCFGA,+@@FGGGGGGGGGGGGGGGGGGGFFDCEEDFGCGGGGGGGGAEF,C?FG<FFDCFFFGFGGDFGFDFG,,,5B,=,8,8BFAFF=3=DD,E<><:C><FFFFGCGGF<>,5CF<F7FCCGG9,?CF::7<88<6CCCEC*3=5CF9+++492++*5A85B*****//**1/*+3<C6CCCC5>*:*)13)
@M03364:276:000000000-BLYN8:1:1101:15237:5350 1:N:0:1
ACTCCTACGGGAGGCAGCAGTAGGGAATCTTCGGCAATGGGGGCAACCCTGACCGAGCAACGCCGCGTGAGTGAAGAAGGTTTTCGGATCGTAAAACTCTGTTGTTAGAGAAGAACGTTAAGTAGAGTGGAAAGTTACTTAAGTGACGGTATCTAACCAGAAAGGGACGGCTAACTACGTGCCAGCAGCCGCGGTAATACGTAGTTCCCAAGCGTTGTCCGGATTTATTGGGCGTAAAGCGAGC
+
GGGGGGGGGGGGGGGGGGGGGFGGGGGFGGGDGGGGGGGGGGGDEGGGGGGGEGGGGGGGGGGGEGGGG@FGGGDFGFGGGGGFGGGGGEGGFGGGGGGGGGGGGGEGGGGGGGGGGFFFGGGGGFFFGG9>FGGGGGGGGGGGGFEFGGGGGGGFGGGFCFFGGGGGGGGGDGGGGGEGGGC;@7::E5:5BCEGCGFGGGF84;CFGGGGCEGE5:FFEG;5EGCFFF6FF<CEG<CF<DG)
@M03364:276:000000000-BLYN8:1:1101:22391:5357 1:N:0:1
ACTCCTACGGGAGGCAGCAGTAGGGAATCTTCGGCAATGGACGAAAGTCTGACCGAGCAACGCCGCGTGAGTGAAGAAGGTTTTCGGATCGTAAAACTCTGTTGTTAGAGAAGAACAAGGATGAGAGTAAAATGTTCATCCCTTGACGGTATCTAACCAGAAAGCCACGGCTAACTACGTGCCAGCAGCCGCGGTAATACGTAGGTGGCAAGCGTTGTCCGGATTTATTGGGCGTAAAGCGAGC
+
GGGGGGGGGGGGGGGGGGGGGGGGGGGGFGGGGGGGGGGDGGGGGGGGGGGGGGGGFGGGGGGGGGGGGGGGGGGGGGGGGFCGGGGDGGGGGGGGGGGGGGGGGGDFFFGGGGGGGGGGGGGG8FGGGGGGGGGGGGGGGGGGGFCGEGGGGGGGGGGGGGGGGGGGG*>FGGGGGGGGGGGGGGGF>>EGGGGGDFGGEGGGGGDFGGGGGGGGGGGGGGGGGGFGGGGCFGGGGGFGGDG7
@M03364:276:000000000-BLYN8:1:1101:13229:5360 1:N:0:1
ACTCCTACGGGAGGCAGCAGTAGGGAATCTTCGGCAATGGACGAAAGTCTGACCGAGCAACGCCGCGTGAGTGAAGAAGGTTTTCGGATCGTAAAACTCTGTTGGTAGAGAAGAACGTTGGTGAGAGTGGAAAGCTCATCAAGTGACGGTAACTACCCAGAAAGGGACGGCTAACTACGTGCCAGCAGCCGCGGTAATACGTAGGTCCCGAGCGTTGTCCGGATTTATTGGGCGTAAAGCGATC
+
GGF@FGGDCCFGGG@@CGGGFGG9CDGGFFFGCEFFGGGGGGG@FEFGGFGAFFGGEGEFCF@BFCFGGGEFGFF?EFFFFEED?FCBC7CEFFDFF<EFGGGGGGFFEEGDG8B<>DGDFBCCFGGGDG9FDBDFGGFFGDGBDA<:FGGGDCG,5D9:F7<FC7FCCCDGCEFEFGE<>CFFGGGGFGG>ECEG5CCFFF98@EEF8=8CG>/;5ED:C=*/8CCCEGGG*9C5C3:7>***
@M03364:276:000000000-BLYN8:1:1101:10453:5369 1:N:0:1
ACTCCTACGGGAGGCAGCAGTGGGGAATATTGCACAATGGGCGCAAGCCTGATGCAGCCATGCCGCGTGTATGAAGAAGGCCTTCGGGTTGTAAAGTACTTTCAGCGAGGAGGAAGGTGTTGTGGTTAATAACCGCAGCAATTGACGTTACTCGCAGAAGAAGCACCGGCTAACTCCGTGCCAGCAGCCGCGGTAATACGGAGGGTGCAAGCGTTAATCGGAATTACTGGGCGTAAAGCGCGCG
+
GGGGGGGGGGGGGGGGGGGGGGGGGGGGGGGGCGGGGGGGGGGGGGGGGGGGFGGGGG8FEFGFGGGGGCFGGGGGGGGGCEFGGGGGGGGGGGGDGFGGEGD9,?F:FGGGGGGGDGFFGFGGGGGEDFCFGB>CC@CCD9AEFCGGFFGGGGG:F7,@::AF>EFFGGGGGDCGCBFGEFCFDFEGGG*C*3*8<?;;E*:CEGG889@:EE8ECGFGG*57CFCFCG5FDCE=5DGG9CDG
@M03364:276:000000000-BLYN8:1:1101:5482:5375 1:N:0:1
ACTCCTACGGGAGGCAGCAGTGGGGAATATTGCACAATGGGCGCAAGCCTGATGCAGCCATGCCGCGTGTATGATGAAGGCCTTCGGGTTGTAAACCTCTTTCATCGGGGAGGAAGGTGTCGTGGTTAATGACGGAAGCAATTGACGTTAATCGCAGAGGAAGCACCGTCTAACTCCGGGCCAGCACCCGGGGCGATATCGAGGGGGCAAGCGTGAATCGGAATTATTGGGCGAAAAGCGCCTG
+
<FFG8FFFGGCGEGDGGGFGEF-;@,BFE9FEA@FFCCEGG,7:C@@FDCCC,,CEFGFG,CFFGGECF@,<C<,CD6CEFGGFE@FGCBFGGFG,,4,C,CE<,54+4:++>F=84BF,,8B7F+>??,,5,+8++8F,,3,CC<+8+,+33++++@*5D,,5<>:F,<>@DE5,,>*:**6**6,:=****8*1*/*+***18*/**:*AE8**2++***//+<+<+2C*)):*)**)))*1
@M03364:276:000000000-BLYN8:1:1101:9787:5381 1:N:0:1
ACTCCTACGGGAGGCAGCAGTAGGGAATCTTCGGCAATGGGGGCAACCCTGACCGAGCAACGCCGCGTGAGTGAAGAAGGTTTTCGGATCGTAAAACTCTGTTGTTAGAGAAGAACGTTAAGTAGAGTGGAAAGTTACTTAAGTGACGGTATCTAACCAGAAAGGGACGGCTAACTACGTGCCAGCAGCCGCGGTAATACGTAGGTCCCAAGCGTTGTCCGGATTTATTGGGCGTAAAGCGAGC
+
GGGGGGGGGGGGGGGGGGGGGGGGGGGGGGGGGGGGGGGGGGGGGGGGGGGGGGGGGGGGGGGGGGGGGGGGGGGGGGGGGGGGGGGGGGGGGGGFGGGGGGGGGGGGFGDGGGGGGGGGGGG<FFFGGGFGGGGGGGGGGGGDADCGGGGGFGFFDFDFGGGGGGFGGGGGGGGGGGGGGGCGGGGFGGGGGGGCGGFGGGGGGGCFGGGC@GGGGGGF=ECCGFFCFFF=FGGGGGGGGDG)
@M03364:276:000000000-BLYN8:1:1101:7844:5396 1:N:0:1
ACTCCTACGGGAGGCAGCAGTGGGGAATATTGCACAATGGGCGCAAGCCTGATGCAGCCATGCCGCGTGTATGAAGAAGGCCTTCGGGTTGTAAAGTACTTTCAGCGAGGAGGAAGGCATTAGGGTTAATAACCTTAGTGATTGACGTTACTCGCAGAAGAAGCACCGGCTAACTCCGTGCCAGCAGCCGCGGTAATACGGAGGGTGCAAGCGTTAATCGGAATTACTGGGCGTAAAGCGCACG
+
GGGGGGGGGGGGGGGGGGGGGGGGGGGGGGGGGGGGGGGGGGGGGGGGGGGGGGDGGGGGGGGGGGGGGGGGGGGGGGGGFFGGGGGGGGGGFGGGGGGGGGGGGFGFGGGGGGGGGDFGGGGGGGGGGGGGGGGGGGGGGGGGGGGGGGDGGGEGGDGGGGGGGGGGGGGGGGGF7BGGGGGGGGGGGECEGGGGGGGGGEGGGGEGFGGGDGGGGGGGGGEGGFCGGGGGGGDGGDFGGGC/
@M03364:276:000000000-BLYN8:1:1101:11711:5412 1:N:0:1
ACTCCTACGGGAGGCAGCAGTAGGGAATCTTCGGCAATGGGGGCAACCCTGACCGAGCAACGCCGCGTGAGTGAAGAAGGTTTTCGGATCGTAAAACTCTGTTGTTAGAGAAGAACGTTAAGTAGAGTGGAAAGTTACTTAAGTGACGGTATCTAACCAGAAAGGGACGGCTAACTACGTGCCAGCAGCCGCGGTAATACGTAGGTCCCAAGCGTTGTCCGGATTTATTGGGCGTAAAGCGAGC
+
GGGGGGGGGGGGGGGGGGGGGGGGGGGGGGGGGGGGGGGGGGGGGGGGGGGGGGGGEGGGGGGGGGGGGGGGGGGGGGGGGGGGGGGGGGGGGGGFGGGGGGGGGGGGGGGGGGGGGGGGGGFFGGGFFGGGGGGGGGGGGGGGGFGGGGGGGGGGGGGGGGGGGGGGDGGGGGGGGGGGGGGGGGGGGGGGGGGGGGGGGGGGGGCFGGGGGGGGGGGGGGCGGGGGGGGFGGGGGGGGGDD5
@M03364:276:000000000-BLYN8:1:1101:6811:5499 1:N:0:1
ACTCCTACGGGAGGCAGCAGTGGGGAATATTGCACAATGGGCGCAAGCCTGATGCAGCCATGCCGCGTGTATGAAGAAGGCCTTCGGGTTGTAAAGTACTTTCAGCGAGGAGGAAGGCATTAAGGTTAATAACCTTAGTGATTGACGTTACTCGCAGAAGAAGCACCGGCTAACTCCGTGCCAGCAGCCGCGGTAATACGGAGGGTGCAAGCGTTAATCGGAATTACTGGGCGTAAAGCGCACG
+
GGGGGGGGGGGGGGGGGGGGGGGGGGGGGGGGGGGGGGGGGGGGGGGGGGGGGGGGGGGGGGGGGGGGGGGGGGGGGGGGGGGGGGGGGGGGGGGGGGGGGGGGGGGGGGGGGGGGGGGGGGGGGGGGGGGGGGGGGGGGGGGGGGGGGGGGGGGGGGGGGGGGGGGGGGGGGGGGGGGGGGGGGGGGGGGGGGGGGGGGE;EGGGGGGGGDEGGGGGGGGGGGGGGGGGGGGGGGGGGGCDD5
@M03364:276:000000000-BLYN8:1:1101:4473:5539 1:N:0:1
ACTCCTACGGGAGGCAGCAGTGGGGTATATTGCACAATGGGCGCAAGCCTGATGCAGCCATGCCGCGTGTATGAAGAAGGCCTTCGGGTTGTAAAGTACTTTCAGCGAGGAGGAAGGCATTAAGGTTAATAACCTTAGTGATTGACGTTACTCGCAGAAGAAGCACCGGCTAACTCCGTGCCAGCAGCCGCGGTAATACGGAGGGTGCAAGCGTTAATCGGAATTACTGGGCGTAAAGCGCACG
+
GGGGGGGGGGGGGGGGGGGGGGGGG+FFGGGGGGGGGGGGGGGGGGGGGGGGGGGGGGGGGGGGGGGGGGGGGGGGGGGGGGGGGGGGGGGGGGGGGGGGGGGGGGGGGGGGGGGGGGGGGGGGGGGGGGGGGGGGGGGGGGGGGGGGGGGGGGGGGGGGGDCFGGGDEGGGGGGGGGGGGGGGGGGGGGGGEGGGGGGGGGGGGGGGGGGGGGGGGGFGGGGGGGGGGGGGGGGGGFGGGGG5
@M03364:276:000000000-BLYN8:1:1101:11022:5540 1:N:0:1
ACTCCTACGGGAGGCAGCAGTGGGGAATATTGCACAATGGGCGCAAGCCTGATGCAGCCATGCCGCGTGTATGAAGAAGGCCTTCGGGTTGTAAAGTACTTTCAGCGAGGAGGAAGGCGTTGTGGTTAATAACCGCAGCGATTGACGTTACTCGCAGAAGAAGCACCGGCTAACTCCGTGCCAGCAGCCGCGGTAATACGGAGGGTGCAAGCGTTAATCGGAATTACTGGGCGTAAAGCGCACG
+
GGGGGGGGGGGGGGGGGGGGGGGGGDFGGGGGGGGGGGGGGGGGGGGGGGGGGGGGGGGGGGGGGGGFGGGGGGGGGGGGGDGGGGGGGGGGGGGGGGGGGGGGGGGFGGFEGGGGGFGGGGGGGGGGGGGFGGGGGGGGEGGGGGGGGGGGGGGGGGGGGGGGGGGGGGGGGGGGGGGGGGGGGGFGGGGDGGDGGFFG>CEEGGGDGGGGGGGGGGGGGGEFGGDFGGFGGGGGGGGGGGCC
@M03364:276:000000000-BLYN8:1:1101:17312:5569 1:N:0:1
ACTCCTACGGGAGGCAGCAGTGGGGAATATTGCACAATGGGCGCAAGCCTGATGCAGCCATGCCGCGTGTATGAAGAAGGCCTTCGGGTTGTAAAGTACTTTCAGCGAGGAGGAAGGCGTTAAGGTTAATAACCTTGGCGATTGACGTTACTCGCAGAAGAAGCACCGGCTAACTCCGTGCCAGCAGCCGCGGTAATACGGAGGGTGCAAGCGTTAATCGGAATTACTGGGCGTAAAGCGCACG
+
GGGGGGGGGGGGGGGGGGGGGGGGGGGGGGGGGGGGGGGGGGGGGGGGGGGGGGGGGGGGGGGGGGGGGGGGGGGGGGGGGGGGGGGGGGGGGGGGGGGGGGGGGGGGGGGGGGGGGGGGGGGGGGGGGGGGGGGGGGGGGGGGGGGGGGGGFGGGGGGGGGGGGGGGGGGGGGGGGGGGGGGFGGGGGGGGGGGGGGGGGGGGEGGGGGGGGGGGGGGGGGGGGGGGGGGGGGGGGGFGGDD<
@M03364:276:000000000-BLYN8:1:1101:15239:5577 1:N:0:1
ACTCCTACGGGAGGCAGCAGTGGGGAATATTGCACAATGGGCGCAAGCCTGATGCAGCCATGCCGCGTGTATGAAGAAGGCCTTCGGGTTGTAAAGTACTTTCAGCGAGGAGGAAGGCGTTGTAGTTAATAGCTGCAGCGATTGACGTTACTCGCAGAAGAAGCACCGGCTAACTCCGTGCCAGCAGCCGCGGTAATACGGAGGGTGCAAGCGTTAATCGGAATTACTGGGCGTAAAGCGCGCG
+
GGGCGGFGCGGGGG>CFGEFGGFFEBCF<FACDF@FDFGDF<@7@@BDFDGEFDFFEGD<FEFA+@F7CFAEFGCFGGGGFGFCF<ECEFF?D?F<FG<B<FGGGA@+@F:FE:FF7,@CFGGGGDED?CFGGFFDG=D@>F7FGGGG7FFGFGE:>+>>>FFCF>FGGGCE>B;B<EDFGF9CG8EGFEE>EC8*<++3**148:*BGE?5CEE81+<:CE8:C7EFG+8EDD*C9FCDDD3C
@M03364:276:000000000-BLYN8:1:1101:14790:5580 1:N:0:1
ACTCCTACGGGAGGCAGCAGTAGGGAATCTTCGGCAATGGACGAAAGTCTGACCGAGCAACGCCGCGTGAGTGAAGAAGGTTTTCGGATCGTAAAACTCTGTTGTTAGAGAAGAACAAGGGTGAGAGTGGAAAGTTCACCCCTTGACGGTATCTGACCAGAAAGCCACGGCTAACTACGTGCCAGCAGCCGCGGTAATACGTAGGTGGCAAGCGTTGTCCGGATTTATTGGGCGTAAAGCGAGC
+
GGGGGGGGGGGGGGGGGGGGGGGGGGGGGGGGGGGGGGGGGGGGGGGGGGGGGGGGGGGGGGGGGGGGGGGGGGGGGGGGGGGGGGGEGGGGGGGGGGGGGGGGGGGGGGGGGGGGGGGGGDFGGGGGGGGGGGGGGGGGGGGGGGGGGGGGGGGFGGGGGGGGGFGGGGGGGGGGGGGGGGFGGGGGGGGGGEGDGGGGGGFFEGGGGGGGGGGGGGGGGGEGGGGGGGGGGGGGGGGGGGG)
@M03364:276:000000000-BLYN8:1:1101:17081:5583 1:N:0:1
ACTCCTACGGGAGGCAGCAGTAGGGAATCTTCGGCAATGGGGGCAACCCTGACCGAGCAACGCCGCGTGAGTGAAGAAGGTTTTCGGATCGTAAAACTCTGTTGTTAGAGAAGAACGTTAAGTAGAGTGGAAAGTTACTTAAGTGACGGTATCTAACCAGAAAGGGACGGCTAACTACGTGCCAGCAGCCGCGGTAATACGTAGGTCCCAAGCGTTGTCCGGATTTATTGGGCGTAAAGCGAGG
+
GGGGGGGGGGGGGGGGGGGGGGGGGGGGGGGGGGGGGGGGGGGGGGGGGGGGGGGGGGGGGGGGGGGGGGGGGGGGGGGGGGGGGGGGGGGGGGGGCGGGGGGGGGFGGGGGGGFFEEFGGGCFEFGGGGGGFGGGGFFCCFGGFDCFGGGGGGGFGGGGGGGGGGFGGGDGGGGGFGGGG>FGGGGGGGEGGGGGDFFFFGGFGG?FGCEFGGGGGGG:>E=5=CEGFFGCFGGEGGGCGGG)
@M03364:276:000000000-BLYN8:1:1101:24439:5592 1:N:0:1
ACTCCTACGGGAGGCAGCAGTAGGGAATCTTCGGCAATGGACGAAAGTCTGACCGAGCAACGCCGCGTGAGTGAAGAAGGTTTTCGGATCGTAAAACTCTGTTGTCAGAGAAGAACAAGGGTGAGAGTGGAAAGCTCACCCCTTGACGGTATCTGACCAGAAAGCCACGGCTAACTACGTGCCAGCAGCCGCGGTAATACGTAGGTGGCAAGCGTTGTCCGGATTTATTGGGCGTAAAGCGAGC
+
GGFEFGGGGGGGECGC@FDFFCGGDGGGFGFADFFGGGGGCGGDGEGGGGGGGGDGGGGFGEGGGGGGGDEGGGGCFGGGGFGGGGGGGGGGGGGFGGGGGGGGGFEGGGGFCFCEGGGGGGG78DFGFGGFGGFGGGGGGGGGGGGGGEGFFGGGGG@ECEFEGFGGG@EGEGGFFGDGFFF;EFGCCFCGEEEEEGGGGGDGGGGGGDGF=>EEEGCFC58CG697CCF5CCE=<7>DDCD3
@M03364:276:000000000-BLYN8:1:1101:4488:5596 1:N:0:1
ACTCCTACGGGAGGCAGCAGTAGGGAATCTTCGGCAATGGGGGCAACCCTGACCGAGCAACGCCGCGTGAGTGAAGAAGGTTTTCGGATCGTAAAACTCTGTTGTTAGAGAAGAACGTTAAGTAGAGTGGAAAGTTACTTAAGTGACGGTAACTACCCAGAAAGGGACGGCTAACTACGTGCCAGCAGCCGCGGTAATACGTAGGTCCCGAGCGTTGTCCGGATTTATTGGGCGTAAAGCGAGC
+
GGGGGGGGGGGGGGGGGGGGGGFCGGGGGGGGGGGGGGFGGGGGGGGG7FFFGGEDEEGGGGGGGGGGG:FFGGFGGGGGGGFGGGEGGEGGDEEFFFGGGFFCFGGGGGGGFGGF@:FGCFFGGEGGGDFGFGFFGGGGFFGGGGGGGGGDFGCB<FFGGGGGG@FGGGGGGGGGGGGGGG8CFG?CC,B>CGGGGGGFGGGGGG9>FGGGGGGEEGDCCEC*;CEGGGGGFDGGGGGD73C9
@M03364:276:000000000-BLYN8:1:1101:24067:5600 1:N:0:1
ACTCCTACGGGAGGCAGCCGTGGGGAATATTGCACAATGGGCGCAACCCTTATGCAGCCATGCCGCGTGTAGGAAGAAGGCCTTCGGATTGTAAAGTACTTTCAGCGGGGAAGATGGCGTTGAGGTTCATCAACTTGGTGACTGCCGTCACTCGCACAACAAGCACGGGCTAACTCAGTGCCAGCGGCCGCGGTGATATTGCGGGTGCAAGCGTTAGTCCAAATTGCTGGGCGTGAAGCGCACG
+
CFDF,C<FGE7FFGGGEG-@@FFGGGEGEFC9CFCFGC@E,,8:@7+:FF,:EFG9EG,C6CFGG7++86:,C=C,ECFF,CFFGGD::BCF9EFCF,EBD@,,?E>=+@@+B,,,5,+++++,,:B=F93@,>FFEFFFG,,@,:3**5*,,****551@,,5,D*C7**6CF,,7:<2>,+2****:C5:52**+<++30*8C8?8+3+*21*;*+2+++303+++3<*2)/**1:*/7)/7
@M03364:276:000000000-BLYN8:1:1101:22471:5601 1:N:0:1
ACTCCTACGGGAGGCAGCAGTGGGGAATATTGCACAATGGGCGCAAGCCTGATGCAGCCATGCCGCGTGTATGAAGAAGGCCTTCGGGTTGTAAAGTACTTTCAGCGAGGAGGAAGGCGTTGTGGTTAATAACCGCAGCGATTGACGTTACTCGCAGAAGAAGCACCGGCTAACTCCGTGCCAGCAGCCGCGGTAATACGGAGGGTGCAAGCGTTAATCGGAATTACTGGGCGTAAAGCGCGCG
+
GGGGGGGGGGGGGGGGGGGGGGGGGGGGGGGGGGGGGGGGGGGGGGGGGGGGGGGGGGGGGGGGGGGGGGGGGGGGGGGGGGGGGGGGGGGGGGGGGGGGGGGGGGGEGGGGGDGGGGGGGGGGGGGGGGGGGGGGDGGGGGGGGGGGGGGGGGGGGGGGGGGGGGGGGGGGFGGGGGGGGGGFGGGGFGGGGGGGGGGGGGGGGGGGGGGGGGGGGGGGGGGGGGGGGGGGGGGGGFGGGGGD
@M03364:276:000000000-BLYN8:1:1101:9097:5604 1:N:0:1
ACTCCTACGGGAGGCAGCAGTGGGGAATATTGCACAATGGGCGCAAGCCTGATGCAGCCATGCCGCGTGTATGAAGAAGGCCTTCGGGTTGTAAAGTACTTTCAGCGAGGAGGAAGGTGTTGTGGTTAATAACCGCAGCAATTGACGTTACTCGCAGAAGAAGCACCGGCTAACTCCGTGCCAGCAGCCGCGGTAATACGGAGGGTGCAAGCGTTAATCGGAATTACTGGGCGTAAAGCGCACG
+
GGGGGGGGGGGGGGGGGGFGGGGGGGGGGGGGGGGGGGGGGGGGGGGGGGGGGGGGGGGGGGGFGGGGGGGGGGGGGGGGGGGGGGGGGGGGGGGGGGGGGGGGGGGFFGGGGGFGGFGGGGGGGGGGGGGGGGGGGGGGGGGGGGGGGGGGFGGGGGGGGGGGGGGGGGGGGGGGGGGGGGFGFFGGGGGGGGGGGGGGDCGGGGGGGGFGGGGGGGGGGGGGF7<EGGGGDDCGGGGGGGG3
@M03364:276:000000000-BLYN8:1:1101:16490:5605 1:N:0:1
ACTCCTACGGGAGGCAGCAGTGGGGAATATTGCACAATGGGCGCAAGCCTGATGCAGCCATGCCGCGTGTATGAAGAAGGCCTTCGGGTTGTAAAGTACTTTCAGCGAGGAGGAAGGCATTAAGGTTAATAACCTTAGTGATTGACGTTACTCGCAGAAGAAGCACCGGCTAACTCCGTGCCAGCAGCCGCGGTAATACGGAGGGTGCAAGCGTTAATCGGAATTACTGGGCGTAAAGCGCACG
+
FGGGGGGGGEGCGGGGGGGGGGGGGFGGGFFGGEEEFFGGGGGGGGGGGGGGGFGGGGGGGGGGDGGGGGGGGFGGGGGGG8EGGGGDGGGGDGGGGGGGGGGGGGG=FDFDF7<EFGGGGFGGGGGGGGGGGGGFGGGGDFGGGFFGGGGGGGGGGGDFGGGGGGGGGGGGGGGGGGGGGGGGGGGGGGGGGGGGGGFGGBEGGGGGGGGGGGGEGGGGGG5EFFFFGGGGDGGGGDFDGGG)
@M03364:276:000000000-BLYN8:1:1101:13116:5625 1:N:0:1
ACTCCTACGGGAGGCAGCAGTGGGGAATATTGCACAATGGGCGCAAGCCTGATGCAGCCATGCCGCGTGTATGAAGAAGGCCTTCGGGTTGTAAAGTACTTTCAGCGAGGAGGAAGGTGTTGTGGTTAATAACCGCAGCAATTGACGTTACTCGCAGAAGAAGCACCGGCTAACTCCGTGCCAGCAGCCGCGGTAATACGGAGGGTGCAAGCGTTAATCGGAATTACTGGGCGTAAAGCGCACG
+
GGGGGF<FFGGGGGGGGGGGGGGCF;;EFFGA9<FGGGGGFGGGGGEFFFGCFFEGFGGGGGGGGGGCGGGGGGAFFGFF?CFFGGGGEGFGDFGGGDGGGGGGGGGCCE>7FE<EEFE<@AFGGFGDCFCEFEGGCCGGFEGGGGGGGGGFFEEGG7FGGGGGGGGGGGGGGFFFGGGGGGFCGFGGFGGGGGB@CCGGGDEG*=EGFCGGGC?ECCFCG8CFGGGGGGGGGGGDFC75CCD3
@M03364:276:000000000-BLYN8:1:1101:22422:5625 1:N:0:1
ACTCCTACGGGAGGCAGCAGTGGGGAATATTGCACAATGGGCGCAAGCCTGATGCAGCCATGCCGCGTGTATGAAGAAGGCCTTCGGGTTGTAAAGTACTTTCAGCGAGGAGGAAGGCATTAAGGTTAATAACCTTGGTGATTGACGTTACTCGCAGAAGAAGCACCGGCTAACTCCGTGCCAGCAGCCGCGGTAATACGGAGGGTGCAAGCGTTAATCGGAATTACTGGGCGTAAAGCGCACG
+
GGGGGGGGGGGGGGGGGGGGGGGGGGGGFGGGGGGGGGGGGGGGGGGGGGGGGGGGGGGGGFGFGGGGGGGGGGGGGGGGFGGDGGGGGGGGGGGGFFGGGGGGGFECFGGGGGGGGCFGGFFDCFFCFGGGEAFFF?D@FGGGGGGEFFCFFGGGGGGGCCGGGGGGGGGGGGGEGGGGGGGGGGGGGGGGGGGGGGGGGGGD8BEGGFGGGGGGFFGGGGGG6?CGFGGGGGDEGGGGGGG<
@M03364:276:000000000-BLYN8:1:1101:19247:5637 1:N:0:1
ACTCCTACGGGAGGCAGCAGTAGGGAATCTTCGGCAATGGGGGCAACCCTGACCGAGCAACGCCGCGTGAGTGAAGAAGGTTTTCGGATCGTAAAACTCTGTTGTTAGAGAAGAACGTTAAGTAGAGTGGAAAGTTACTTAAGTGTCGGTATCTAACCAGAAAGGGACGGCTAACTACGTGCCAGCAGCCGCGGTAATACGTAGGTCCCAAGCGTTGTCCGGATTTATTGGGCGTAAAGCGAGC
+
GGGGGGGGGGGGGGGGGGGGGGGGGGGGGGGFGGGGGGGGGGGGGGGGGGGGGGGGGGGGGGGGGGGGGGGGGGDFGGGGGGGGGGGGGGGGGGGGGGGGGGGGGGGGGGGGGGGGGGGGGGFGGGGGGGFFFAFGGFGGGGGGGGFCCGFGGGFGGGGGGGGGGGGGEGEEGGGGGGGGFFGGGGGGG5CEEGG@CG;BFFCGGG9CGGGG*A;CCEFGGG5=8C?FGGGGGGGEDDFGGG3)
@M03364:276:000000000-BLYN8:1:1101:16736:5653 1:N:0:1
ACTCCTACGGGAGGCAGCAGTGGGGAATATTGCACAATGGGCGCAAGCCTGATGCAGCCATGCCGCGTGTATGAAGAAGGCCTTCGGGTTGTAAAGTACTTTCAGCGAGGAGGAAGGCATTAAGGTTAATAACCTTAGTGATTGACGTTACTCGCAGAAGAAGCACCGGCTAACTCCGTGCCAGCAGCCGCGGTAATACGGAGGGTGCAAGCGTTAATCGGAATTACTGGGCGTAAAGCGCACG
+
GGGGGGGGGGGGGGGGGGGGGGGGGGGGGGGGGGGGGGGGFGGGGGGGGGGGGGGGGGGGGGGGGGGGGGGGGGGGGGGGGGGGGGGGGGGGGGGGGGGGGGGGGGGGGGGGGGGGGGGGGGGGGGGGGGGGGGGGGGGGGGGGGGGGGGGGGGGGGGGGGGGGGGGGGGGGGGGGGGGGGGGGGGGGGGGGGGGGGGGGGGGGGGGGGGGGGGGGGGGGGGCEFGGGGGGGGGDGDFGGGGDC
@M03364:276:000000000-BLYN8:1:1101:24335:5677 1:N:0:1
ACTCCTACGGGAGGCAGCAGTGGGGAATATTGCACAATGGGCGCAAGCCTGATGCAGCCATGCCGCGTGTATGAAGAAGGCCTTCGGGTTGTAAAGTACTTTCAGCGAGGAGGAAGGCGTTGTAGTTAATAACTGCAGCGATTGACGTTACTCGCAGAAGAAGCACCGGCTAACTCCGTGCCAGCAGCCGCGGTAATACTGAGGGTGCAAGCGTTAATCGGAATTACTGGGCGTAAAGCGTACG
+
EFGGGGGGGGGGGGEGGGGGGGGGGGGGGFGGGGGGGGGGGGGEGG7DGGGGGGGGGGCGGGGGGGGGGEGFGGGGGGGF8CCFGDC7CFFGGGGDGGCGFGGGGGD=FDGGGE,8?,@=:FE<DFGFEGCD9AFDFFGGGG+@,>BEBBC<E:><+CFCF,DFFGF@ECEGCGGFGGFFF8981,,2:*8:EC>EF+?+3+?BC88*+>?5**1;F+</::EF6++<A+85<9:C*0*C*9C7
@M03364:276:000000000-BLYN8:1:1101:21211:5681 1:N:0:1
ACTCCTACGGGAGGCAGCAGTGGGGAATATTGCACAATGGGCGCAAGCCTGATGCAGCCATGCCGCGTGTATGAAGAAGGCCTTCGGGTTGTAAAGTACTTTCAGCGAGGAGGAAGGCGTTAAGGTTAATAACCTTGGCGATTGACGTTACTCGCAGAAGAAGCACCGGCTAACTCCGTGCCAGCAGCCGCGGTAATACGGAGGGTGCAAGCGTTAATCGGAATTACTGGGCGTAAATCGCACG
+
GGFFGG<FGCEG7FFGGEEFFGCEGEFGFFFDCFGACFG@,EFGCFGFFGFDF<FFFC<EC@@F:FG@FEGGFGAFDFAFEFF8FFGDCCEG9FFAFF9FF<,@FE=8CF+FC+,ACFFGGGGGGGGGGGGGGDFGFFG>>CGG?CGGG,>FFGG:CEGD:CCDGGGGEFCGFGGG7>*@*=BFDGGGGD5EGEG@F9CGGGEEEEGGGGFGGGE5=CFFEEEG6<+<FFGCDGC5***97<97
@M03364:276:000000000-BLYN8:1:1101:6945:5710 1:N:0:1
ACTCCTACGGGAGGCAGCAGTAGGGAATCTTCGGCAATGGACGAAAGTCTGACCGAGCAACGCCGCGTGAGTGAAGAAGGTTTTCGGATCGTAAAACTCTGTTGGTAGAGAAGAACGTTGGTGAGAGTGGAAAGCTCATCAAGTGACGGTAACTACCCAGAAAGGGACGGCTAACTACGTGCCAGCAGCCGCGGTAATACGTAGGTCCCGAGCGTTGTCCGGATTTATTGGGCGTAAAGCGAGC
+
GGGGGGGGGGGGGGGGGGGGGGGGGGGGGGGGGGGGGGGGGGGGGGGGGGGGGGGGGGGGGGGGGGGGGGGGGGGGGGGGGGGGGFGGGGGGGGGGGGGGGGGGGGGGGGGGGGGFD@FGGGGFGFGGGGGGGGGGGGGGGGGGGGFGGGGFGGGGEGGGGGGGG7FGGGDGGGGGGGGGFGGGGGGGGGGGGGGGGGGFGGGGGGGGGGGGGGEGGGGGGGGGGGGGGGGGGGGDDFGGGDC)
@M03364:276:000000000-BLYN8:1:1101:8603:5725 1:N:0:1
ACTCCTACGGGAGGCAGCAGTAGGGAATCTTCGGCAATGGACGAAAGTCTGACCGAGCAACGCCGCGTGAGTGAAGAAGGTTTTCGGATCGTAAAACTCTGTTGTTAGAGAAGAACAAGGATGAGAGTAAAAAGTTCATCCCTTGACGGTATCTAACCAGAAAGCCACGGCTAACTACGTGCCAGCAGCCGCGGTAATACGTAGGTGGCAAGCGTTGTCCGGATTTATTGGGCGTAAAGCGAGC
+
GGGGGGGGGGGFFGEGGGGGGGGGGGGGGGGGGGGGGGGGGGGGGGGGGGGGGGGGGGGGGGGGGGGGGGGGGGGGGGGGGGGGGGGGGGGGGGGGGGGGGGGGGGGGGGGGGGGGGGGGGGGGGGGGFGGGGGGGDGGAFGGFGDFGGGGGGGGGGGGGFGGGGFGGGGGGGGGGGGGGGGFGGGFGGGGGGGGGEGGGGGGGGGGGGGGGGGG8CEFGGGEGGGGGGGFFGCEGGGGCDGG3
@M03364:276:000000000-BLYN8:1:1101:20571:5731 1:N:0:1
ACTCCTACGGGAGGCAGCAGTAGGGAATCTTCGGCAATGGGGGCAACCCTGACCGAGCAACGCCGCGTGAGTGAAGAAGGTTTTCGGATCGTAAAACTCTGTTGTTAGAGAAGAACGTTAAGTAGAGTGGAAAGTTACTTAAGTGACGGTATCTAACCAGAAAGGGACGGCTAACTACGTGCCAGCAGCCGCGGTAATACGTAGGTCCCAAGCGTTGTCCGGATTTATTGGGCGTAAAGCGAGC
+
GGGGGGGGEGGGGGEGGGGGGGGGGGGGGGGGGGGGGGGGGGGGGFFGDFFGGGGGGGGGGEDEGGGGGGGGGGGGGGGGFGGGFFG@FGEGGGDFFEEFEGGFGGGGGGGGGCFFFGGGCEGFFFGGGGGFFCFGGGGGGGGGD<DFGGGGGGFEC>CFGGGGGGGGGGCCGGGGGGGGGGGGGGGG@CEEEDE7;;;CGFCGGF<BEFCGGE;C=EGEGGGGCE7<FGFF55:>CCC>33D)
@M03364:276:000000000-BLYN8:1:1101:3971:5744 1:N:0:1
ACTCATACGGGAGGCAGCAGTGGGGAATATTGCACAATGGGCGCAAGCCTGATGCAGCCATGCCGCGTGTATGAAGAAGGCCTTCGGGTTGTAAAGTACTTTCAGCGAGGAGGAAGGCATTAAGGTTAATAACCTTAGTGATTGACGTTACTCGCAGAAGAAGCACCGGCTAACTCCGTGCCAGCAGCCGCGGTAATACGGAGGGTGCAAGCGTTAATCGGAATTACTGGGCGTAAAGCGCACG
+
GGGG8FFFGGGGGGGGGGFGGGGFGGGGGGF<FGGGGGGGFGEGEGCGCFCGGCGGGGGGGGGGEGFGGGGGFGGGFCFGGGFGGG=7:CGGCCFGGGGGGGGGGGGGGGGGFCAFDFGFCFGF9FFFGFGGGGGGGGGGAFFGGGGGGGDFFEDGGGCFGGGGGGGGGGGGEGGGCE:FEFGCFG6EGCEGGGGGDGCC>58CEGGCGCC8=EGEFFGDDEGGGFFGGFC5DGEGGF7CDGGC
@M03364:276:000000000-BLYN8:1:1101:26435:5745 1:N:0:1
ACTCCTACGGGAGGCAGCAGTGGGGAATATTGCACAATGGGCGCAAGCCTGATGCAGCCATGCCGCGTGTATGAAGAAGGCCTTCGGGTTGTAAAGTACTTTCAGCGAGGAGGAAGGCATTAAGGTTAATAACCTTAGTGATTGACGTTACTCGCAGAAGAAGCACCGGCTAACTCCGTGCCAGCAGCCGCGGTAATACGGAGGGTGCAAGCGTTAATCGGAATTACTGGGCGTAAAGCGCACG
+
GGGGGGFFGDDGDGCEGCFGFFFGGEEGGGGGGGGG8FGG?FGGG>FGGGGGGGFGGGGGGGGGCEGGGGFF9DFFFGGGGFFFFGGGGGGGGGDGFEGGGGGGGGGGGGGCEGGGGFGGGGEFGGGGGGFDC8CFGGGGFGFGGGGGGGGGFGD7CC@FGGGGGGGGGGGCFGFGGGGFGGFFGFGFFGGCEB:C?FFGGGGGGGGGGGGGGGGGGGGGDC5FGGGFFFFFGGDEDFCDDGGC
@M03364:276:000000000-BLYN8:1:1101:19152:5758 1:N:0:1
ACTCCTACGGGAGGCAGCAGTGGGGAATATTGCACAATGGGCGCAAGCCTGATGCAGCCATGCCGCGTGTATGAAGAAGGCCTTCGGGTTGTAAAGTACTTTCAGCGAGGAGGAAGGTGTTGTGGTTAATAACCGCAGCAATTGACGTTACTCGCAGAAGAAGCACCGGCTAACTCCGTGCCAGCAGCCGCGGTAATACGGAGGGTGCAAGCGTTAATCGGAATTACTGGGCGTAAAGCGCACG
+
GGGGGGGGGGGGGGGGGGFFFGGGGGGDGGGGGGGGGGGGGGDGGGGGGGGEGGGGGGGGGFGGGGGGDGGGGGGGGGGGFGGGGGGGGGGGGGGGGGGGGGGGGGGFFGFGG:FFGGGGGGGGGGGGGGGGFGGDC=CDCFGGGGDFGGGFFGGGGGGGGGGGGGGGGGGGGGG9BEGGGGGGGGGFGGCGGGGGG9CFG>CEE:E5C?EFGGGDGGGFDGGGGGFGGGGGDGCE:7CCDDDC
@M03364:276:000000000-BLYN8:1:1101:6394:5761 1:N:0:1
ACTCCTACGGGAGGCAGCAGTGGGGAATATTGCACAATGGGCGCAAGCCTGATGCAGCCATGCCGCGTGTATGAAGAAGGCCTTCGGGTTGTAAAGTACTTTCAGCGAGGAGGAAGGCGTTGTGGTTAATAACCGCAGCGATTGACGTTACTCGCAGAAGAAGCACCGGCTAACTACGTGCCAGCAGCCGCGGTAATACGTAGGTCCCAAGCGTTGTCCGGATTTATTGGGCGTAAAGCGAGCG
+
GGGGGGGGGGGGGGGGGGGGGGGGGGGGGGGGGGGGGGGGGGGGGGGGGGGGGGGGGGGGGGGGGGGGGGGGGGGGGGGGGGGGGGGGGGGGGGGGGGGGGGGGGGGGGGGGGGGGGGGGGGGGGGGGGGGGGGGGGGGG@FFGGGGGGGGGGGGGGGGGGGGGGGGGGGGGGGGGGGGGGGGGGGGGGGGGGGGGGGGGGGGGGGGGGGGGGGEGEGDEGC==FGGGGGGGGGGGGGGGGGGD
@M03364:276:000000000-BLYN8:1:1101:15228:5788 1:N:0:1
ACTCCTACGGGAGGCAGCAGTGGGGAATATTGCACAATGGGCGCAAGCCTGATGCAGCCATGCCGCGTGTATGAAGAAGGCCTTCGGGTTGTAAAGTACTTTCAGCGAGGAGGAAGGCGTTGTAGTTAATAGCTGCAGCGATTGACGTTACTCGCAGAAGAAGCACCGGCTAACTCCGTGCCAGCAGCCGCGGTAATACGGAGGGTGCAAGCGTTAATCGGAATTACTGGGCGTAAAGCGCACG
+
GGGGGGGGGGGGGGGGGGGGGGGGGGGGGGGGGGGGGGGGGGGGGGGGGGGGGGGGGGGGGGGGGGGGGGGGGGGGGGGGGGGGGGGGGGGGGGGGGGGGGGGGGGGGGGGGGGGGGGGGGGGFGGGGGGGGGGGGGGGGGGGGGGGGGGGGGGECEDFGGGGGGGGGGGGGGGGGGGGGGGGGGGFGGGGGGGGGGGGGGGGGDCEDGFGGGGGGGGGGGGGGGGGGGGGGGGGGGGGGGGGC
@M03364:276:000000000-BLYN8:1:1101:17184:5798 1:N:0:1
ACTCCTACGGGAGGCAGCAGTGGGGAATATTGCACAATGGGCGCAAGCCTGATGCAGCCATGCCGCGTGTATGAAGAAGGCCTTCGGGTTGTAAAGTACTTTCAGCGAGGAGGAAGGCATTAAGGTTAATAACCTTAGTGATTGACGTTACTCGCAGAAGAAGCACCGGCTAACTCCGTGCCAGCAGCCGCGGTAATACGGAGGGTGCAAGCGTTAATCGGAATTACTGGGCGTAAAGCGCACG
+
GGGGGGGFGGGGGGGGGGFFCFFGGGGGGGGFFFFGFFEGGGGGGGGFGGGFGGFGGGGGGGFGGGGGEGGGGGGFGGGGGGGGGGGGGEEGGGGGGGGGGGGGGGGGGDGCFFGG@GGGGCGGFGGGFGGGGFGGGGGGGGGGGGGGGGGGGGGGGGG7CFGGGFGGGGGEGGGFGGGGGGGGGGFCFEEGGGGDFEGGGGGGGGGGG7FGGGGGGGFGGGGGFGGGGEF=DD5ECGDDDDG7
@M03364:276:000000000-BLYN8:1:1101:17442:5804 1:N:0:1
ACTCCTACGGGAGGCAGCAGTGGGGAATATTGCACAATGGGCGCAAGCCTGATGCAGCCATGCCGCGTGTATGAAGAAGGCCTTCGGGTTGTAAAGTACTTTCAGCGAGGAGGAAGGTGTTGTGGTTAATAACCGCAGCAATTGACGTTACTCGCAGAAGAAGCACCGGCTAACTCCGTGCCAGCAGCCGCGGTAATACGGAGGGTGCAAGCGTTAATCGGAATTACTGGGCGTAAAGCGCACG
+
GGGGGGGGGGGGGGGGGGGGGGGGGGGGGGGEGGGGGGGGGGGGGGGGGGGGGGGGGGGGGGGGGGGGGGGGGGGGGGGGGDGGGGGGGGGGFCGGGGGGGGGGGGDEEGGGGGGGGGGGGGGGGGGFGGGGGGEGGGGGG9FFFFG:FEFGGGDD@FFGGGGGGGGGGGGGGGGGGGGGGGGGGGGGGGGGGGEGGGGGCGGEEGGGGGGGGGGGGGGGDE5EGGGGGDGGGGGGGGGGCCGD
@M03364:276:000000000-BLYN8:1:1101:22235:5819 1:N:0:1
ACTCCTACGGGAGGCAGCAGTAGGGAATCTTCGGCAATGGACGAAAGTCTGACCGAGCAACGCCGCGTGAGTGAAGAAGGTTTTCGGATCGTAAAACTCTGTTGTTAGAGAAGAACAAGGATGAGAGTAAAACGTTCATCCCTTGACGGTATCTAACCAGAAAGCCACGGCTAACTACGTGCCAGCAGCCGCGGTAATACGTAGGTGGCAAGCGTTGTCCGGATTTATTGGGCGTAAAGCGAGC
+
GGGGGFGGGGGGGG7EGFFGGGGGGGGFFFGGGGGDGGGGGGGGGGFGFGGFGGGGGGGGGGGGGGGGGGGGGGGGGGGGGGGGGGGGFGGGGGGGGGGGFGGGGGGGGGFGGGFEFGEEGGGGGGGGGGFFEGGGCEFGGGGGGGGGGGGGFGGGGGGGF@FGECFGGGGDGGGGGDEGGGFGGGGGGFGGEGGGGGGFGGGGGGGCFGGGGG=CEGGGGG55*AEGGGFGGGGGCFGGGGG5
@M03364:276:000000000-BLYN8:1:1101:17716:5843 1:N:0:1
ACTCCTACGGGAGGCAGCAGTGGGGAATATTGCACAATGGGCGCAAGCCTGATGCAGCCATGCCGCGTGTATGAAGAAGGCCTTCGGGTTGTAAAGTACTTTCAGCGAGGAGGAAGGTGTTGTAGTTAATAGCTGCAGCAATTGACGTTACTCGCAGAAGAAGCACCGGCTAACTCCGTGCCAGCAGCCGCGGTAATACGGAGGGTGCAAGCGTTAATCGGAATTACTGGGCGTAAAGCGCACG
+
GGGGGGGGGGGGGGGGFGGGGGGGGGGGGGGGGGGGGGGGGGGGGGGGGGGGGGGGGGGGGGGGGGGGGGGGGGGGGGGGGGGGGGDGGGGGFFFGGGGGGGGGGGGCGGGGGDFGGGGGGGGGGGGFGGGGGGGGFGGGGGGGGGGGGGGGGGGGDGGGGGGGGGGGGGGGGGGEFGGGGGGGGGGGFGGGGEGGGGGGGGGGGGGGGGGGGGGECFGGGGGGGGGGGCFFC>EDFF=DDDD<
@M03364:276:000000000-BLYN8:1:1101:9177:5880 1:N:0:1
ACTCCTACGGGAGGCAGCAGTGGGGAATATTGCACAATGGGCGCAAGCCTGATGCAGCCATGCCGCGTGTATGAAGAAGGCCTTCGGGTTGTAAAGTACTTTCAGCGAGGAGGAAGGCGTTGTGGTTAATAACCGCAGCGATTGACGTTACTCGCAGAAGAAGCACCGGCTAACTCCGTGCCAGCAGCCGCGGTAATACGGAGGGTGCAAGCGTTAATCGGAATTACTGGGCGTAAAGCGCACG
+
GGGGGGGGGGGGGGGGGGGGGGGGGGGGGGGGGGGGGGGGGGGGGGGGGGGGGGGGGGGGGGGGGGGGGGGGGGGGGGGGGGGGGGGGGGGGGGGGGGGGGGGGGGGGGGGGGGGGGGGGGGGGGGGGGGGGGGGGGGGGGGGGGGGGGGGGGGGGGGGFGGGGGGGGGGGGGGGGGGGGGGGGGGGGGGGGGGGGGGGGGGEGGGGGGGGGDGGGGGGGGGGGGGGGGFGGGGGGGGGGGGGC
@M03364:276:000000000-BLYN8:1:1101:6347:5903 1:N:0:1
ACTCCTACGGGAGGCAGCAGTGGGGAATATTGCACAATGGGCGCAAGCCTGATGCAGCCATGCCGCGTGTATGAAGAAGGCCTTCGGGTTGTAAAGTACTTTCAGCGAGGAGGAAGGTGTTGTGGTTAATAACCGCAGCAATTGACGTTACTCGCAGAAGAAGCACCGGCTAACTCCGTGCCAGCAGCCGCGGTAATACGGAGGGTGCAAGCGTTAATCGGAATTACTGGGCGTAAAGCGCACG
+
GGGGGGGGGGGGGGGGGGGGGGGGGGGGGGGGGGGGGGGGGGGGGGGGGGGGGGGGGGGGGGGGGGGGGGGGGGGGGGGGGGGGGGGGGGGGGGGGGGGGGGGGGGGGGGGGGGGGGGGGGGGGGGGGGGGGGGGGGGGGGGGGGGGGGGGGGGGGGGGGGGGGGGCGEGGGGGGGGGGGGGGGGGGGGGGGGGGGGGGGGDGGGGGGGGGGGGEGGGGGGGGGCGGGGGFGDCGCFGFGGGG<
@M03364:276:000000000-BLYN8:1:1101:24440:5922 1:N:0:1
ACTCCTACGGGAGGCAGCAGTGGGGAATATTGCACAATGGGCGCAAGCCTGATGCAGCCATGCCGCGTGTATGAAGAAGGCCTTCGGGTTGTAAAGTACTTTCAGCGAGGAGGAAGGCATTAAGGTTAATAACCTTAGTGATTGACGTTACTCGCAGAAGAAGCACCGGCTAACTCCGTGCCAGCAGCCGCGGTAATACGGAGGGTGCAAGCGTTAATCGGAATTACTGGGCGTCAAGCGCACG
+
GGGGGGGGGGGDGGGGGGGGGGGGGGGGGGCFGGGGGGGG8FGGGGGGGGGGGGGCFFGGGGGFGGGGGGGGGGGGGFFGGGGGGGGGFGGGGGGGGGGGGGGGEGGGGGGDGGGGGGGGGGGGGGGDGGDGGGGGGFFGGGGGGGDGGGEGGDGGGGGGGGGFCGGCFGEGGGGFFGGGGGGGGGGGGGGGGEG7FFGGEGCEGGGGGFGCEEEGGGGGGGGGGGGGFFGGGD*:DGGGDDG>
@M03364:276:000000000-BLYN8:1:1101:21918:5934 1:N:0:1
ACTCCTACGGGAGGCAGCAGTGGGGAATATTGCACAATGGGCGCAAGCCTGATGCAGCCATGCCGCGTGTATGAAGAAGGCCTTCGGGTTGTAAAGTACTTTCAGCGAGGAGGAAGGCATTAAGGTTAATAACCTTAGTGATTGACGTTACTCGCAGAAGAAGCACCGGCTAACTCCGTGCCAGCAGCCGCGGTAATACGGAGGGTGCAAGCGTTAATCGGAATTACTGGGCGTAAAGCGCACG
+
FGGGGFGGGGGGGGGGGGGGGGGGGGGGGGGGGCFDDFGFGGGGGGG7FFGGGGGGGGFGFGGGG7FFGGGFEFGGGGGGEFFGGGCFF@FFGGGGGGGGGGEFE<F:FGGDGGFGE8AEFFCGGGFFFGF<,DCFCA@FEFFFGGGEGGFFGDE=:FEGGGGGGGGDDGGGGCG3D@FFFGFGGGGGGGGGGEGGDGGGGGGGGGEGGG?CEEE5CECGGG*:FFGGGCGCG7EG<FFGGCG<
@M03364:276:000000000-BLYN8:1:1101:21860:5940 1:N:0:1
ACTCCTACGGGAGGCAGCAGTAGGGAATCTTCGGCAATGGACGAAAGTCTGACCGAGCAACGCCGCGTGAGTGAAGAAGGTTTTCGGATCGTAAAACTCTGTTGGTAGAGAAGAACGTTGGTGAGAGTGGAAAGCTCATCAAGTGACGGTAACTACCCAGAAAGAGACGGCTAACTACGTGCCAGCAGCCGCGGTAATACGTAGGTGGCAAGCGTTGTCCGGATTTATTGGGCGTAAAGCGAGC
+
GGGGGGGGGGGGGGGGGGGGGGGGGGGGGGGGGGDEGGGGGFGGGGGGGGGGGGGGGGGGGGGGGGGGGDDGFGGGGGGGGGGGGGGGGGGGG?FGGGGGGGGGGGGGFGGGGGGGGFGGGGGGGFGGGGGGGGGGGGGGGGGGGGGGGGGGGGGGGGGGCCFGGGGGGGGGGGGGGGGGGFGGGGGGGGEEEGGGGGGGFGGFGGGGGGGGGGGGGGGGCGEDGGDFGGFGGGGGGGGGGGG)
@M03364:276:000000000-BLYN8:1:1101:7399:5943 1:N:0:1
ACTCCTACGGGAGGCAGCAGTAGGGAATCTTCGGCAATGGACGAAAGTCTGACCGAGCAACGCCGCGTGAGTGAAGAAGGTTTTCGGATCGTAAAACTCTGTTGTTAGAGAAGAACGACGAGGAGAGTGGAAAGCTCCTCGTGTGACGGTATCTAACCAGAAAGGGACGGCTAACTACGTGCCAGCAGCCGCGGTAATACGTAGGTCCCGAGCGTTGTCCGGATGTATTGGGCGTAAAGCGAGC
+
GGGGGGGGGGGGGGGGGGGGGGGGGGGGGGGGGGGGGGGGGGGGGGGGGGGGGGGGGGGGGGGGGGGGGGGGGGGGGGGGGGGGGGGGGGGGGGGGFGGGGGGGGGGGGGGGGGGGGGGGGGGGGDGGGGGGGGGGGGGGGGGGGGGGGGGGGGGGGGGG@FGGDGGGGGGGGGGGGGGGGGGGGGGGGGGGGGGGGGGGGGGGGGG6EGGGGGEEEGFFGC:E*<FGFDG=FGEGDFGGGGD)
@M03364:276:000000000-BLYN8:1:1101:22257:5975 1:N:0:1
ACTCCTACGGGAGGCAGCAGTAGGGAATCTTCGGCAATGGACGAAAGTCTGACCGAGCAACGCCGCGTGAGTGAAGAAGGTTTTCGGATCGTAAAACTCTGTTGTTAGAGAAGAACAAGGATGAGAGTAAAATGTTCATCCCTTGACGGTATCTAACCAGAAAGCCACGGCTAACTACGTGCCAGCAGCCGCGGTAATACGTAGGTGGCAAGCGTTGTCCGGATTTATTGGGCGTAAAGCGAGC
+
GGGGGGGGGGGGGG>FGGGGGGGGGGGGGGGGGGGGGGGGGGGFGGGCFFGGGFEFGGEGFGGGGFG@FFGGGGGGGGGGBFFGGDEGGGGGGGGFGGGGGEFGG=FGGGFGGFGGGFGGG9FFGGFGGGGGGGEFGGGAF<F@FGGGG>F7FFFGGEGGGGGGG@FGG77CFCGAEFGGGFFFFGGGGF5EEEGECFFCF++;CGGGGGFGFEE;CE+=EGE5;<<C9<EDCGGGDGGGGGGC
@M03364:276:000000000-BLYN8:1:1101:9546:5991 1:N:0:1
ACTCCTACGGGAGGCAGCAGTAGGGAATCTTCGGCAATGGACGAAAGTCTGACCGAGCAACGCCGCGTGAGTGAAGAAGGTTTCGGATCGTAAAACTCTGTTGTTAGAGAAGAACAAGGATGAGAGTAAAAAGTTCATCCCTTGACGGTATCTAACCAGAAAGCCACGGCTAACTACGTGCCAGCAGCCGCGGTAATACGTAGGTGGCAAGCGTTGTCCGGATTTATTGGGCGTAAAGCGAGCG
+
FGGGGGGGGGGGGGGGGGGGG9FGGGGGFGGFFGGGGGGGCGGGGGFCFFFGGFEGGGDCGGEGGGGFGGGCFGFFFGGG<EFFCE7BCGGGGDGF@EFEGFGDBDG?FFGGGGDGFGGD9F<BDF<@FGFFEADDFGGDC@EFA=CEEFGGGDGCFGGFFFGGFGGGGDGGGGGGGGGGFDGGGGGG8CCEECE*BFFFF+:CEGGGFGDCE*=EE?@EC8;*+9CFGGGGGGEEFGFDGGG<
@M03364:276:000000000-BLYN8:1:1101:8571:6010 1:N:0:1
ACTCCTACGGGAGGCAGCAGTAGGGAATCTTCCACAATGGACGAAAGTCTGATGGAGCAACGCCGCGTGAGTGAAGAAGGTTTTCGGATCGTAAAACTCTGTTGTTAGAGAAGAACGTTAAGTAGAGTGGAAAGTTACTTAAGTGACGGTATCTAACCAGAAAGGGACGGCTAACTACGTGCCAGCAGCCGCGGTAATACGTAGGTCCCAAGCGTTGTCCGGATTTATTGGGCGTAAAGCGAGG
+
GGGGGGGGGGGGGGGGGGGGGGGGGGGGGGGGGGGGGGGGGGGGGGGGGGGGGGGGGGGGGGGGGGGGGGGGGGGGGGGGGGFGGGGGGGGGGGGGGGGGGGGGGGGGGGGCGGGGGGFGGGGAFGGEFGGGGGGGGGGGGGGGGGGGGGGGGGGGGCFGGGGGGGGGGGGDGGGGGGFGGGGGGGGGGGGGGGGGGGGGGFGGGGGEGGGGGGGEGGGGGGGGG6FGGGGGGGGGGGGDDGG)
@M03364:276:000000000-BLYN8:1:1101:9486:6015 1:N:0:1
ACTCCTACGGGAGGCAGCAGTGGGGAATATTGCACAATGGGCGCAAGCCTGATGCAGCCATGCCGCGTGTATGAAGAAGGCCTTCGGGTTGTAAAGTACTTTCAGCGAGGAGGAAGGTGTTGTGGTTAATAACCGCAGCAATTGACGTTACTCGCAGAAGAAGCACCGGCTAACTCCGTGCCAGCAGCCGCGGTAATACGGAGGGTGCAAGCGTTAATCGGAATTACTGGGCGTAAAGCGCACG
+
GGGGGGGGGGGGGGGCGGGGGGGGGGGGGGGGGGGGGGGGGGGGGGGGGGGGGGGFFFFGGGGFGGGFFGGGGGGGGGGGGGGFGGGGGFGGGGGGGGGFGGGGGGGEGGCFFCFGGFGGGGGFGFCFGGGGGGGGGGGGGGGGGGGEFFGGGGGGGEGGGGGGGGGFGGGGGGGGGGFGGGGGGGGGGGGGGGGGGGGCEEGEECGDCFFCEEGCGGGGEEDFGGGFGGGDD>EGGGGGGGD5
@M03364:276:000000000-BLYN8:1:1101:23506:6017 1:N:0:1
ACTCCTACGGGAGGCAGCAGTGGGGAATATTGCACAATGGGCGCAAGCCTGATGCAGCCATGCCGCGTGTATGAAGAAGGCCTTCGGGTTGTAAAGTACTTTCAGCGAGGAGGAAGGCGTTGTGGTTAATAACCGCAGCGATTGACGTTACTCGCAGAAGAAGCACCGGCTAACTCCGTGCCAGCAGCCGCGGTAATACGGAGGGTGCAAGCGTTAATCGGAATTACTGGGCGGAAAGCGCACG
+
GGGGGGGGGGGGGGGGGGGGGGGGGGGGGGGGGGGGGGGGGGGGGGGGG8FGCFGGGGGGGGGGGGGBFFFGGGGGGGGGGGFGGDEGFFFEGGGGFFFGGGGGGGGGGGGGGGGGGGGFCFGGGDFGF9FDFCFGGGGGD8@CFGGC@FFGFGEEGGGGGFGGGGFGGGEEFGGEFGFFCFGGGGGFGGCGE8CEFGGGGGGGGEEEFGGGGG5CFFGFGGGG?<A7?FGGG)>EGGCDGDD:
@M03364:276:000000000-BLYN8:1:1101:12448:6023 1:N:0:1
ACTCCTACGGGAGGCAGCAGTGGGGAATATTGCACAATGGGCGCAAGCCTGATGCAGCCATGCCGCGTGTATGAAGAAGGCCTTCGGGTTGTAAAGTACTTTCAGCGAGGAGGAAGGCATTAAGGTTAATAACCTTAGTGATTGACGTTACTCGCAGAAGAAGCACCGGCTAACTCCGTGCCAGCAGCCGCGGTAATACGGAGGGTGCAAGCGTTAATCGGAATTACTGGGCGTAAAGCGCACG
+
GGGGGGGGGGGGGGGGGGGGGGGGGGGGGGGGGGGGGGGGGGGGGGGGGGGGGGGGGGGGGGGGGGGGGGGGGGGGGGGGGGGGGGGGGGGGGGGGGGGGGGGGGGGGGGGGGGGGGGGGGGGGGFGGGGGGGGGFGGGGGGGGGGGGGGGGGGGGGGGGGGGGGGGGGGGGGGGGGGGGGGGGGGGGGGGGGGDGFGGFGCEGGGGGGGGGGGEGGGGGGGGGGGGGGGGCG<EGGGGGGGGC
@M03364:276:000000000-BLYN8:1:1101:4545:6060 1:N:0:1
ACTCCTACGGGAGGCAGCAGTAGGGAATCTTCGGCAATGGACGAAAGTCTGACCGAGCAACGCCGCGTGAGTGAAGAAGGTTTTCGGATCGTAAAACTCTGTTGTTAGAGAAGAACAAGGATGAGAGTAAAAAGTTCATCCCTTGACGGTATCTAACCAGAAAGCCACGGCTAACTACGTGCCAGCAGCCGCGGTAATACGTAGGTCCCGAGCGTTGTCCGGATTTATTGGGCGTAAAGCGAGC
+
GGGGGGGGGGGGGGGGGGGGGGGGGGGGGGGGGGGGGGGGGGGGGGGFGGGGGGGGGGGGGGGGGGGGGEGFGGGGGGGGGGGGGGGGEGGGGGGGGGGGGGGG<=FGGGGGGGGGGGGGFFFCGGGGGGGFGGGGGGGDGGGGGGGGCFF@FGGGFGGGGGGGGGGGGGGGGGGGGGGGGGGGGGGGGFGGGGGGGGGGGGGGCFDBF8EEGG/;CEGGGGGG8EFFGGGGGGEGGGGCDDG3
@M03364:276:000000000-BLYN8:1:1101:21727:6092 1:N:0:1
ACTCCTACGGGAGGCAGCAGTGGGGAATATTGCACAATGGGCGCAAGCCTGATGCAGCCATGCCGCGTGTATGAAGAAGGCCTTCGGGTTGTAAAGTACTTTCAGCGAGGAGGAAGGCATTAAGGTTAATAACCTTAGTGATTGACGTTACTCGCAGAAGAAGCACCGGCTAACTCCGTGCCAGCAGCCGCGGTAATACGGAGGGTGCAAGCGTTAATCGGAATTACTGGGCGTAAAGCGCACG
+
GGGGFGFEGGGGGGGGGGGGGGGGGGGGGGGGGGGGGGGGGGF:CCGG?<FGGGAFGGCC<FFFGGGCB=CFFGGGGGGGFF8EFFGGGFFFFFGGFGF9@FGEGFGGGGGGGDGGGCGDFGGGGCEGGGGGCD9<FFFGGF9FGGG>FGGFGFGGGDCFCFGFGFGEGEG:BFGDE@DFECFGGGGGDEEEG:EEBFFGGGGGGEGGGGGGGC8ECECFGGC=ECGGGGGGG5CEGFCGDDGD
@M03364:276:000000000-BLYN8:1:1101:10799:6092 1:N:0:1
ACTCCTACGGGAGGCAGCAGTAGGGAATCTTCGGCAATGGACGAAAGTCTGACCGAGCAACGCCGCGTGAGTGAAGAAGGTTTTCGGATCGTAAAACTCTGTTGTTAGAGAAGAACAAGGATGAGAGTAAAATGTTCATCCCTTGACGGTATCTAACCAGAAAGCCACGGCTAACTACGTGCCAGCAGCCGCGGTAATACGTAGGTGGCAAGCGTTGTCCGGATTTATTGGGCGTAAAGCGAGC
+
GGGGGGGGGGGGGGGGGGGGGGGGGGGGGGGGGGGGGGGGGGGGGGGGGGGGGGGGGGGGGGGGGGG@FGFFGGGGGGGGFGGGGGGGGGGGGGGGGGGGGGGGGGGGFGGGGGGGGGGGGGGGGGFGGGGGGFEGFGGGGGGGGGGGGGGGGGGGGGGGGGGGGFGGGGGGGGGGCCCGGGGGGGGGGGGGGGGGGGGGFEGGGGGGGGGGGGCEEGGGEGEEED?EGGGGFGGGGGGGGDG5
@M03364:276:000000000-BLYN8:1:1101:15920:6094 1:N:0:1
ACTCCTACGGGAGGCAGCAGTGGGGAATATTGCACAATGGGCGCAAGCCTGATGCAGCCATGCCGCGTGTATGAAGAAGGCCTTCGGGTTGTAAAGTACTTTCAGCGAGGAGGAAGGCATTAAGGTTAATAACCTTGGTGATTGACGTTACTCGCAGAAGAAGCACCGGCTAACTCCGTGCCAGCAGCCGCGGTAATACGGAGGGTGCAAGCGTTAATCGGAATTACTGGGCGTAAAGCGCACG
+
FFFGGGGGGGGDE7@FFGEFE@FGEFFE9FGFFEDGEFGGGGEFCCEFDGGFGGFFGGEFGFDGEFGGG7E,CCEECEFGFGCFEFEEGGGFFFGFEGFG,CFFE,==CFGD=B=FGGF,CE?FGEFGGFADBFAEDB7A?FAD9FF>F@+3EFC=@:F<CFGGFGFFG7<FGGEBDCGG78CFFFGFFE5BEGGE?CGGDCEEGGGCB+>*=EGCECCGGE578C9C?GGFCD5ADF*>DDC<
@M03364:276:000000000-BLYN8:1:1101:12744:6094 1:N:0:1
ACTCCTACGGGAGGCAGCAGTGGGGAATATTGCACAATGGGCGCAAGCCTGATGCAGCCATGCCGCGTGTATGAAGAAGGCCTTCGGGTTGTAAAGTACTTTCAGCGAGGAGGAAGGCATTAAGGTTAATAACCTTAGTGATTGACGTTACTCGCAGAAGAAGCACCGGCTAACTCCGTGCCAGCAGCCGCGGTAATACGGAGGGTGCAAGCGTTAATCGGAATTACTGGGCGTAAAGCGCACG
+
GGGGGGGGGGGGGGGGGGGGGGGGGGGGGGGGGGGGGGGGGGGGGGGGGGGGGGGGGGGGGGGGGGG@FFGGGGGGGGGGGGGGGGGGGGGGGGGGGGGGGGGGGGGGGGGGGGGGGGGFGGGGGGGGGGGGGGGGGGGGGFGGGGGFGGGGFGFGGGGGGGGGGGGGGGGGGGGGGGGGGGGGGGGGGGGGGEGGGGGGGGGGGGGGGGGGGGGGGGGG5=EGGGGGGGGGGGEGGGGGGGGG
@M03364:276:000000000-BLYN8:1:1101:13668:6113 1:N:0:1
ACTCCTACGGGAGGCAGCAGTGGGGAATATTGCACAATGGGCGCAAGCCTGATGCAGCCATGCCGCGTGTATGAAGAAGGCCTTCGGGTTGTAAAGTACTTTCAGCGAGGAGGAAGGCGTTGTGGTTAATAACCGCAGCGATTGACGTTACTCGCAGAAGAAGCACCGGCTAACTCCGTGCCAGCAGCCGCGGTAATACGGAGGGTGCAAGCGTTAATCGGAATTACTGGGCGTAAAGCGCACG
+
GGGGGGGGGGGGGGGGGGGGGGGGGGGGGGGGGGGGGGGGGGGGGGGGGGGGGGGGGGFGGGGGGGGGGFGGGGGGGGGGEGGGFDFGEEGGGGGGGGGGGGGGGGGDGGGGGCFGGGG7CC=>FFGGGGGGGFF@FGGGGGCFFGGGGGGFGGEGGEFFFGGFFGFEFGGGGGFCFGFFEG,:=CFFFEECG81C;CFCGCEGGCEGGGGE;CE;FFGGGEGCFFFE+<*271CEGFG7<7>C
@M03364:276:000000000-BLYN8:1:1101:22633:6118 1:N:0:1
ACTCCTACGGGAGGCAGCAGTAGGGAATCTTCGGCAATGGACGAAAGTCTGACCGAGCAACGCCGCGTGAGTGAAGAAGGTTTTCGGATCGTAAAACTCTGTTGGTAGAGAAGAACGTTGGTGAGAGTGGAAAGCTCATCAAGTGACGGTAACTACCCAGAAAGGGACGGCTAACTACGTGCCAGCAGCCGCGGTAATACGTAGGTCCCGAGCGTTGTCCGGATTTATTGGGCGTAAAGCGAGG
+
GGGGGGGGGGGGGGGGGGGGGFGGGGGGGGGGGGGGGGGGGGGGGGGGGGGGGGGGGFCGGGGGGGGGGFGCEFGGGGGGFFGEFGGGBFGGGGGGG?GFGGGGFFGGFGGGGFGGG=FFGGGGGGG<FFCFGGGDGGGGFFGFGGGFEFFGGGGGFFGGGGGGGGGGGGGDGG?FDGG:BFFGGGGGGGGGGGEGECFFBCFGGC?<BEEEEG/;CEGGGGGEE9EGGG9EGGCEDGGCCDD)
@M03364:276:000000000-BLYN8:1:1101:26389:6135 1:N:0:1
ACTCCTACGGGAGGCAGCAGTAGGGAATCTTCGGCAATGGGGGCAACCCTGACCGAGCAACGCCGCGTGAGTGAAGAAGGTTTTCGGATCGTAAAACTCTGTTGTTAGAGAAGAACGTTAAGTAGAGTGGAAAGTTACTTAAGTGACGGTATCTAACCAGAAAGGGACGGCTAACTACGTGCCAGCAGCCGCGGTAATACGTAGGTCCCAAGCGTTGTCCGGATTTATTGGGCGTAAAGCGAGC
+
FGGGGGCCECCG7CFCGGGGGGGFGFGG9EEF<CEG7FFGGDGB+CE8:FEFFGGGG@CACFGEGCFFG@FGGGFGGFFGGFG7?FEFGGGGGGGGGG9FAFFGECFGGGG8EEABBFGF7FACFFGFG@D,=,,BFDGGCFF@EFGGCCFFGGGCF<>>>FCFFDCFFGGGG7DDF7<FE77CFFGFGEEEGDEGDGCFGCFFGG+5=<CCGG:C57?+:88C8CFGGGG=FCC5C5CGGGG1
@M03364:276:000000000-BLYN8:1:1101:7443:6151 1:N:0:1
ACTCCTACGGGAGGCAGCAGTAGGGAATCTTCGGCAATGGACGAAAGTCTGACCGAGCAACGCCGCGTGAGTGAAGAAGGTTTTCGGATCGTAAAACTCTGTTGGTAGAGAAGAACGTTGGTGAGAGTGGAAAGCTCATCAAGTGACGGTAACTACCCAGAAAGGGACGGCTAACTACGTGCCAGCAGCCGCGGTAATACGTAGGTCCCGAGCGTTGTCCGGATTTATTGGGCGTAAAGCGAGC
+
GGGGGGGGGGGGGGGGGGGGGGGGGGGGGGGGGGGGGGGGGGGGGGGGGGGGGGGGGGGGGGGGGGGGGGGGGGGGGGGGGGGGGGGGGGGGGGGGGGGGGGGGGGGGGGGGGGGGGGGGGGGGGGGFGGGGGGGGGGGGGGGGGGGGGGGGGGGGGGGGGGFGGGGGGGGGGGGGGGGGGGGGGGGGGGGGGGGGGGGGGGGGGGGGGGGGGGGGGGGGEE=CGGGGGGGGFDGGGGGGGDG)
@M03364:276:000000000-BLYN8:1:1101:15247:6154 1:N:0:1
ACTCCTACGGGAGGCAGCAGTAGGGAATCTTCGGCAATGGGGGCAACCCTGACCGAGCAACGCCGCGTGAGTGAAGAAGGTTTTCGGATCGTAAAACTCTGTTGTTAGAGAAGAACGTTAAGTAGAGTGGAAAGTTACTTAAGTGACGGTATCTAACCAGAAAGGGACGGCTAACTACGTGCCAGCAGCCGCGGTAATACGTAGGTCCCAAGCGTTGTCCGGATTTATTGGGCGTAAAGCGAGC
+
GGGGGGGGGGGGGGGGGGGGGGGGGGGGGGGGGGGGGGGGGGGGGGGGGGGGGGGGGGGGGGGGGGGGGGGGGGGGGGGGGGGGGGGGGGGGGGGGGGGGGGGGGGGGGGGGGGGFFFGGGGGGGGGGGGGGGGGGGGGGGGGGGGGGGGGGGGGGFGGGGGGGDGGGGGGGGGGGGGGGGGGGGGGGGGGGGGGEGGGGGGGGGGGGGGGGGGCEGGGGGGDGEGFGGGGCGGGGGGGGDGD3
@M03364:276:000000000-BLYN8:1:1101:8254:6172 1:N:0:1
ACTCCTACGGGAGGCAGCAGTGGGGAATATTGGACAATGGGCGAAAGCCTGATCCAGCCATGCCGCGTGTGTGAAGAAGGTCTTCGGATTGTAAAGCACTTTAAGTTGGGAGGAAGGGCATTAACCTAATACGTTAGTGCTTTGACGTTACCGACAGAATAAGCACCGGCTAACTCTGTGCCAGCAGCCGCGGTAATACGTAGGTGGCAAGCGTTGTCCGGATTTATTGGGCGTAAAGCGAGCG
+
GGGGGGGGGGGGGGGGGGGGGGGGGGGGGGGGGGGGGGGGGGGGGGGGGGGGGGGGGGGGGGGGGGGGGGGGGGGGGGGGGGGGGGGGGGGGGGGGGGGGGGGGGGGGGGGGGGGGGGDFFGGGGGGGGGGGGGGGGGGGGGGGGGGGGGGGGGGCGGGGGGGGGGGGGGGGGGGGGGGGGGGGGGGGGGGGGGGGGGGGGGGGGGGGGGGFGGGGGGGGGGGGGGGGGGGGGGGGGGGGGDGD
@M03364:276:000000000-BLYN8:1:1101:26321:6209 1:N:0:1
ACTCCTACGGGAGGCAGCAGTGGGGAATATTGCACAATGGGCGCAAGCCTGATGCAGCCATGCCGCGTGTGTGAAGAAGGCCTTCGGGTTGTAAAGTACTTTCAGCGAGGAGGAAGGCATTAAGGTTAATAACCTTAGTGATTGACGTTACTCGCAGAAGAAGCACCGGCTAACTCCGTGCCAGCAGCCGCGGTAATACGGAGGGTGCAAGCGTTAATCGGAATTACTGGGCGTAAAGCGCACG
+
CFGGGGGGGEGGGGGGGGGGFFGGGGGGGGG<AEGFGGGFGGGGGGGFGGGGAF@EFGFGCFGGGGGGG?,CFFEGGAEFFFGGGGGEEFGGGGGGB<FGGG9?BC::+@FC7CGDG88,E,5?EEF?FGDAD,,,:,ADFC<,ABF6><C9,>:CG>FFCF<>FGGEG7FFGGGE,>D*CFGFFE>DCEDEGECG992:CCEGGGGGGC95=*CE=FFGGGGGFCGF7?=*9DDGGGGGD3/1
@M03364:276:000000000-BLYN8:1:1101:19037:6223 1:N:0:1
ACTCCTACGGGAGGCAGCAGTGGGGAATATTGCACAATGGGCGCAAGCCTGATGCAGCCATGCCGCGTGTATGAAGAAGGCCTTCGGGTTGTAAAGTACTTTCAGCGAGGAGGAAGGCGTTGTGGTTAATAACCTCAGCGATTGACGTTACTCGCAGAAGAAGCACCTGCTAACTCCGTGCCCGCAGCCGCGGTCATACGGCGGGTTCAAGCGTTAATCGGAATTACTGGGCGTAAAGCGCACG
+
FGAFGFFFE-CF+@F;FDD@CFF,@7FFFFG<CEGFGGE8EFDDEGDGFG@FFGFGGGGGFFFGGGEED?CFCF<<FEGG8EFFE<,>CB=CGCGGFDEECFGCEC>>:CFC@F<EF@ECCDC+>FFAFGFAFG9FEAD+@FDGFGEG?FG9<:>FC+>,6<@B:<C,,@:>DFG?,1>*:D,B@CEGG**3=C*=F9+B8**:*:*2<C:FCC88=FGGG55=E<?F96C5595=C>*9DG7<
@M03364:276:000000000-BLYN8:1:1101:14127:6227 1:N:0:1
ACTCCTACGGGAGGCAGCAGTGGGGAATATTGCACAATGGGCGCAAGCCTGATGCAGCCATGCCGCGTGTATGAAGAAGGCCTTCGGGTTGTAAAGTACTTTCAGCGAGGAGGAAGGCATTAAGGTTAATAACCTTAGTGATTGACGTTACTCGCAGAAGAAGCACCGGCTAACTCCGTGCCAGCAGCCGCGGTAATACGGAGGGTGCAAGCGTTAATCGGAATTACTGGGCGTAAAGCGCACG
+
GFGGFEFGGGGGGGGGGGGGGGGGGGGGGGGGGGGGGGGGGGGGEGGGGGGFFGGGGGGGGGGGGGGGGGGGGGAEFFGGGGGGGGGGGGGGGGGGGGGGGGFGGGGCFGGGGFFGGGGCFGGGGGGAFGGGGGF9FFC?DF9ABFFFFFGGGGG7=ECGGCFFGGFGGGGCFGGFGGGGG@;BFFGGGGCGGGEGG9CE>;BCGGGCFEFECGEGFFFEEGGG?C7FFGGFD<CACG7CCDC/
@M03364:276:000000000-BLYN8:1:1101:4862:6244 1:N:0:1
ACTCCTACGGGAGGCAGCAGTGGGGAATATTGCACAATGGGCGCAAGCCTGATGCAGCCATGCCGCGTGTATGAAGAAGGCCTTCGGGTTGTAAAGTACTTTCAGCGAGGAGGAAGGTGTTGTAGTTAATAACTGCAGCGATTGACGTTACTCGCAGAAGAAGCACCGGCTAACTCCGTGCCAGCAGCCGCGGTAATACGGAGGGTGCAAGCGTTAATCGGAATTACTGGGCGTAAAGCGCACG
+
GGGGGGGGGGGGGGGGGGGGGGGGGGGGGGGGGGGGGGGGGGGGGGGGGGGGGGGGGGGGGGGGGGGGGGGGGGGGGGGGGGGGGGGGGGGGGGGGGGGGGGGGGGGGGGGGGGGGGGGGGGGGGGGGGGGGGGGGGGGGGGGGGGGGGGGGGGGGGGGGGGGGGGFGGGGGGGGGGGGGGGGGGGGGGGGGEGGGGGGGGGGGGGGGGFGGGEECCFGGGGGGGGGGGGGEGGGGGGGGGGGC
@M03364:276:000000000-BLYN8:1:1101:19146:6277 1:N:0:1
ACTCCTACGGGAGGCAGCAGTGGGGAATATTGCACAATGGGCGCAAGCCTGATGCAGCCATGCCGCGTGTATGAAGAAGGCCTTCGGGTTGTAAAGTACTTTCAGCGAGGAGGAAGGCGTTGTGGTTAATAACCGCAGCGATTGACGTTACTCGCAGAAGAAGCACCGGCTAACTCCGTGCCAGCAGCCGCGGTAATACGGAGGGTGCAAGCGTTAATCGGAATTACTGGGCGTAAAGCGCACG
+
GGGGGGGGGGGGGGGGGGGGGGGGGEGGGGGGGGGGGGGGGGGGGGGGGGGGGGGGGGGGGGGGGGGGGGGGGGGGGGGGGGGGGGGGGGGGGGGGGGGGGGGGGGGGGGGGGEFGGGGGGGGGGGGGGGGFGGGGGGDGGGFGGGGGGGGGGGGGGGGGGGGGGGGGGGGGGGGFGGGGGGGGGDGGGGGGGGGGGGGGG*=?EEGGGFFFGGCECGGGGG=EFGGGGG8FDGEDGFGGDGG3
@M03364:276:000000000-BLYN8:1:1101:6549:6303 1:N:0:1
ACTCCTACGGGAGGCAGCAGTAGGGAATCTTCGGCAATGGACGAAAGTCTGACCGAGCAACGCCGCGTGAGTGAAGAAGGTTTTCGGATCGTAAAACTCTGTTGTTAGAGAAGAACAAGGATGAGAGTAAAAAGTTCATCCCTTGACGGTATCTACCCAGAAAGCCACGGCTAACTACGTGCCAGCAGCCGCGGTAATACGTAGGTGGCAAGCGTTGTCCGGATTTATTGGGCGTAAAGCGAGC
+
GGFFGGGG7CGGGGGGGGGGFGGGGGGGFGGGGGGGGGGGGGGGFCFFCGGGGGGEGGGGGGGGGGG:FGGGFEGGGGGGGGGFCFF7CGFA8FGGG8F9FFFGFGDGFGEFEGF8BF8==F8CEGF@FCEDGCGFFGFA<DCGFGGGD:<FDCG,@BFGGGGGGGGGGGFCCFG@;BFGGFGGGGGG@CC5CC8*=CC+BEFCGGGDFF9FG>E;C:<<ECE:8+2<FF?CG:CEG37CDGG7
@M03364:276:000000000-BLYN8:1:1101:22672:6337 1:N:0:1
ACTCCTACGGGAGGCAGCAGTAGGTAATATTGCTCAATGGGGGAAACCCTGAAGCAGCAACGCCGCGTGGAGGATGAAGGTTTTAGGATTGTAAACTCCTTTTGTTAGAGAAGATAATGACGGTATCTAACGAATAAGCACCGGCTAACTCCGTGCCAGCAGCCGCGGTAATACGGAGGGTGCAAGCGTTACTCGGAATCACTGGGCGTAAAGAGCGCGTAGGCGGAAGAGTAAGTCAGATGTG
+
GGGGGDFGGGGGGGGGEGGFGGGGGGGGGFGCFFGGGGGGGGGGGGGGGGGGGGGGGGGGGGGGGGFGGGGGGGFGGGGGGGGGGGGGGGGGGGGGGGGGGGGGGGGGGGGGGGGGFGGGGGGGGGGGGGGGGGGGGGGGGFDGGGEFGDFFDDFGGGGGGGGGGGGGGGGGGGGDFEGGGGGGCCGDEGEGGGGGGGGGGG?CFFFGEEGFGGGGGGGGGGGGGGCEGGGGGGGGGFGGGGGD
@M03364:276:000000000-BLYN8:1:1101:13412:6350 1:N:0:1
ACTCCTACGGGAGGCAGCAGTGGGGAATATTGCACAATGGGCGCAAGCCTGATGCAGCCATGCCGCGTGAATGAAGAAGGCCTTCGGGTTGTAAAGTACTTTCAGTGAGGAGGAAGAGTTTGGGGTTAATACCCGCTGCCATGGACGTTATTCACAAGAGAAGCACCACCTAGCTCCGTCCGCCCAGGTACTGTAGTGCGGACGGTGCAAACGTGAATCGGAATTACTGGGCGGGAACGGAG
+
GGGGGGGGGGGGGGGGGGGGGG9FGGGGGGGG,6CFGGGGGGGGG7FGGGGG,,CFGGGG<F,,@FGGG,F,FG9FG,,CFGDGF,CGCF74,CF,5,,5BF,,,,,:5B54++B,,,,,9C+++@++CFG,EF+++3+3AF,,@F+FGG,,7,,C,,3,3,@3,3,,3*3,,3,@F**,******6*2,,,24,,2,,****4****+++3/2//=F:****10++<:+//93*>)*/*/)
@M03364:276:000000000-BLYN8:1:1101:16708:6353 1:N:0:1
ACTCCTACGGGAGGCAGCAGTGGGGAATATTGCACAATGGGCGCAAGCCTGATGCAGCCATGCCGCGTGTATGAAGAAGGCCTTCGGGTTGTAAAGTACTTTCAGCGAGGAGGAAGGCGTTGTGGTTAATAACCGCAGCGATTGACGTTACTCGCAGAAGAAGCACCGGCTAACTCCGTGCCAGCAGCCGCGGTAATACGGAGGGTGCAAGCGTTAATCGGAATTACTGGGCGTAAAGCGCACG
+
GGEFGFGGGDGGGGGGGGFGGGGGGCGGGGGFGGGFGGGGGGGGGDGGFGFFFGGGGFGGGGGGGGGGGEGGGGFGG@FGGGGGGGGGFGGGGCGGGFFGGGGGGGGGGGGGGGFGGCGGGGGGGGGGGGGGGFGGGGGGEEGGGGGGGGGGGGGGGEGGGGGGGGGGGGGGGGGGGGGGGGGGGGGGGGGGGE8CGDGFG5BEEEEGGGGGGGGDFGGGGGCFGGFGCFGGDDGGGGGGGGG3
@M03364:276:000000000-BLYN8:1:1101:9118:6356 1:N:0:1
ACTCCTACGGGAGGCAGCAGTAGGGGATCTTCGGCAATGGGGGCAACCCTGACCGAGCAACGCCGCGTGAGTGAAGAAGGTTTTCGGATCGTAAAACTCTGTTGTTAGAGAAGAACGTTAAGTAGAGTGGAAAGTTACTTAAGTGACGGTATCTAACCAGAAAGGGACGGCTAACTACGTGCCAGCAGCCGCGGTAATACGTAGGTCCCAAGCGTTGTCCGGATTTATTGGGCGTAAAGCGAGC
+
GGGGGGGGGGGGGGGGGGGGGFGGGGGGGGGGGGGGGGGGFGGGGGGGGGGGGGGGGGGGGGCFGGGGGGGGGGGGGGGGFGGGGGGGGGGGGGGGGGGGGGGGGGGGGGGGGGGGGGGGCDDGGFGGGGGGGDFGGGGGFFG@DGGGGGGGGGGGGGGGGGGGGGGGGGGGGFGGGGGGGGGGGGGGGFDDCCEGGGGGGGGGEGGEFGGGGGGEGGGGGGGEECFFGGGGGGGGGGGGGGG3
@M03364:276:000000000-BLYN8:1:1101:7284:6369 1:N:0:1
ACTCCTACGGGAGGCAGCAGTGGGGAATATTGCACAATGGGCGAAAGCCTGATCCAGCCATGCCGCGTGTGTGAAGAAGGTCTTCGGATTGTAAAGCACTTTAAGTTGGGAGGAAGGGCATTAACCTAATACGTTAGTGTTTTGACGTTACCGACAGAATAAGCACCGGCTAACTCTGTGCCAGCAGCCGCGGTAATACAGAGGGTGCAAGCGTTAATCGGAATTACTGGGCGTAAAGCGCGCG
+
FGGGGGGGGGGGGGGGGGGGGGGGGGGGGGGGGGGGGGGGGGGGGGGGGGGGGDGGGGGGDFFGGGGGGEGGGGGGGGGGFAFGGGGEFGGGGFGGGGGG=F9@F?5EFGGCEG?E?FGGF9FGGGFGFFFFC?FBFFFF9FGGG<CFFEGFG@FCGGFFGGEGCGGG7F7FFG3EFF=FC9DEF2,>DCCE541*<CCFD+CFGGGGDGCDGCEEFF+=*/==6CCEGGGGGC5:CCFDGGGD
@M03364:276:000000000-BLYN8:1:1101:9634:6371 1:N:0:1
ACTCCTACGGGAGGCAGCAGTAGGGAATCTTCGGCAATGGACGAAAGTCTGACCGAGCAACGCCGCGTGAGTGAAGAAGGTTTTCGGATCGTAAAACTCTGTTGTTAGAGAAGAACAAGGATGAGAGTAAAAAGTTCATCCCTTGACGGTATCTAACCAGAAAGCCACGGCTAACTACGTGCCAGCAGCCGCGGTAATACGTAGGTGGCAAGCGTTGTCCGGATTTATTGGGCGTAAAGCGAGC
+
GGGGGGGGGGGGGGGGGGGGGGGGGGGGGGGGGGGGGGGGGGGGGGGGGGGGGGGGGGGGGGGGGGGGGGGGGGGGGGGGGGGGGGGGGGGGGGGGGGGGGGGGGGGGGGGGGGGGGGGGGGGGGGGGGGGGGGGGGGGGFGGGGFGGGGGGGGGGGGGGGGGGGFGGGGGGGGGGGGGGGGGGGGGGGGGGGGGGGGGGGGFGGGGGGGGGGGGGGGGGGGGGGGGGGGFGGGGGGGGGGGG3
@M03364:276:000000000-BLYN8:1:1101:19259:6385 1:N:0:1
ACTCCTACGGGAGGCAGCAGTGGGGAATATTGGACAATGGGCGAAAGCCTGATCCAGCCATGCCGCGTGTGTGAAGAAGGTCTTCGGATTGTAAAGCACTTTAAGTTGGGAGGAAGGGCATTAACCTAATACGTTAGTGCTTTGACGTTACCGACAGAATAAGCACCGGCTAACTCTGTGCCAGCAGCCGCGGTAATACAGAGGGTCCAAGCGTTAATCGGAATTACTGGGCGTAAAGCGCGCG
+
GGGGGGGGGGGGGGGGGGGGGGGGGGGGGGGGGDGGGGGGGGGCFGGGGGGGEGGGGGGGGGGGGGGGGGCEGGGGGGGGGGDGGGGEGGGFFGGDAEEGGGFF<B5EFGGGEDFGEFE=FFGAC9FCF<FF<BBFFF?DGGBFD?F:FFCF:FGFEFFEGGGFFGGG7FFGFFFFFCGGGGGGFC:::::588*CB,2?,+<C7C*B?E9C=CEC*<FGEGGFF9@CF6C=CDEEGGCD33)1
@M03364:276:000000000-BLYN8:1:1101:14832:6387 1:N:0:1
ACTCCTACGGGAGGCAGCAGTAGGGAATCTTCGGCAATGGGGGCAACCCTGACCGAGCAACGCCGCGTGAGTGAAGAAGGTTTTCGGATCGTAAAACTCTGTTGTTAGAGAAGAACGTTAAGTAGAGTGGAAAGTTACTTAAGTGACGGTATCTAACCAGAAAGGGACGGCTAACTACGTGCCAGCAGCCGCGGTAATACGTAGGTCCCAAGTGTTGTCCGGATTTATTGGGCGTAAAGCGAGC
+
GGGGGGGGGGGGGGGGGGGGGGGGGGGGGGGGGGGGGGGGGGGGGGGGGGGGGGGGGGGGGGGGGGGGGFGGGGGGGGGGGGGGGGGGGGGGGGGGGGGGGGGGGGGGGGGGGGGGGGGGGGGGGGGGGGFGGGGGGGGGGGGGGGGGGGGGGGGGFGGGGGGGGGGGGGGGGGGGGGGGGGGGGGGGGGGGGGGGGGGGGGGGGGGGGGGGGGGGGGGGGG578FFGGGGFFGGGGGGGGGG)
@M03364:276:000000000-BLYN8:1:1101:14535:6432 1:N:0:1
ACTCCTACGGGAGGCAGCAGTAGGGAATCTTCGGCAATGGACGAAAGTCTGACCGAGCAACGCCGCGTGAGTGAAGAAGGTTTTCGGATCGTAAAACTCTGTTGTTAGAGAAGAACAAGGATGAGAGTAAAAAGTTCATCCCTTGACGGTATCTAACCAGAAAGCCACGGCTAACTACGTGCCAGCAGCCGCGGTAATACGTAGGTGGCAAGCGTTGTCCGGATTTATTGGGCGTAAAGCGAGC
+
GGGGGGGGGGGGGGGGGGGGGGGGGGGGGGGGGGGGGGGGGGGGEGGGGGGGGGGGGGGGGGGGGGGGGGGGGGGGGGGGGGGGGGGGGGGGGGGGGGGGGGGGGGGGGGGGGGGGGGGGGGGGGGGGGGGGGGGGGGGFGGGGGFGGGGGGGGGGGGGGGGGGGGGGGDGGGFGGGGGGGGGGGGGGDFEGGGGGGGGGGGGGGGGGGGGGGGEGGGGGGG=E;@GGGGGGGDGGGGGGGGG5
@M03364:276:000000000-BLYN8:1:1101:16215:6439 1:N:0:1
ACTCCTACGGGAGGCAGCAGTGGGGAATATTGGACAATGGGCGAAAGCCTGATCCAGCCATGCCGCGTGTGTGAAGAAGGTCTTCGGATTGTAAAGCACTTTAAGTTGGGAGGAAGGGCATTAACCTAATACGTTAGTGTTTTGACGTTACCGACAGAATAAGCACCGGCTAACTCTGTGCCAGCAGCCGCGGTAATACAGAGGGTGCAAGCGTTAATCGGAATTACTGGGCGTAAAGCGCGCG
+
GGGGGGGGGGGGGGGGGGGGGGGGGGGGGGGGGGGGGGGGGGGGGGGGGGGGGGGGGGGGGGGGGGGGGGGGGGGGGGGGGGGGGGGGGGGGGGGGGGGGGGGGGGGGGGGEGGGGGGGGGGGGGGGGGGGGGGGGGGGGGGGGGGGGGGGGGGGGGGGGGGGGGGGGGGGGGGGGGGGGGGGGGGGGGGGGGGGGGGGFGGGGGGGGGGGGGGGGGGFGGGGGGGGGGGGGGGGGGGGGGGGG
@M03364:276:000000000-BLYN8:1:1101:18416:6442 1:N:0:1
ACTCCTACGGGAGGCAGCAGTAGGGAATCTTCGGCAATGGGGGCAACCCTGACCGAGCAACGCCGCGTGAGTGAAGAAGGTTTTCGGATCGTAAAACTCTGTTGTTAGAGAAGAACGTTAAGTAGAGTGGAAAGTTACTTAAGTGACGGTATCTAACCAGAAAGGGACGGCTAACTACGTGCCAGCAGCCGCGGTAATACGTAGGTCCCAAGCGTTGTCCGGATTTATTGGGCGTAAAGCGAGC
+
GGGGGGGGGGGGGGGGGGGGGGGGGGGGGGGGGGGGGGGGGGGGGGGGGGGGGGGGGGGGGGGGGGGGGGGGGGGGGGGGGGGGGGGGGGGGGGGGGGGGGGGGGGGGGGGGGGGFGGGGGGFGGGGGGGGGGGGGGGGGGGGGGFGGGGGGGGGGGGGGGGGGFGGGGGGGGGGGGGGGGGGFGGGGGGGGGGGGGGFCGGGGGGGFGGGGGG8CGGGGGGGGDGFGGGGFFG55DGGFGDG)
@M03364:276:000000000-BLYN8:1:1101:9158:6461 1:N:0:1
ACTCCTACGGGAGGCAGCAGTAGGGAATCTTCCACAATGGACGAAAGTCTGATGGAGCAACGCCGCGTGAGTGAAGAAGGGTTTCGGCTCGTAAAGCTCTGTTGTTAAAGAAGAACGTGGGTGAGAGTAACTGTTCACCCAGTGACGGTATTTAACCAGAAAGCCACGTCTAACTACGTGCCAGCAGCCGCGGTAATACGTAGGTGGCAAGCGTTATCCGGATTTATTGGGCGTAAAGCGAGCC
+
FCCFDFFCFG7@@:@C@FECE9<F,<EFEGCEFEGGGGGGGGGGGGEEF,C<F@FCECD8E7:@7@FFGGCE?FGAEEE8FGDGGGGGCFEGG=?F?FEEAEAFF?F<9AFFFEF=FFFEFGEFGFDGGFFFDGGDCGGFG<FCFFEGEFGFGFGGGF7F7,DCC<FE*>@>;>F,FEFGGCGEFFGCFE8C8EE7CCCCGGGGG?FCC@FE:;E55:C57*8=C<+<02/:9DCE5:*><55)
@M03364:276:000000000-BLYN8:1:1101:22305:6472 1:N:0:1
ACTCCTACGGGAGGCAGCAGTGGGGAATATTGCACAATGGGCGCAAGCCTGATGCAGCCATGCCGCGTGTATGAAGAAGGCCTTCGGGTTGTAAAGTACTTTCAGCGAGGAGGAAGGCATTAAGGTTAATAACCTTAGTGATTGACGTTACTCGCAGAAGAAGCACCGGCTAACTCCGTGCCAGCAGCCGCGGTAATACGGAGGGTGCAAGCGTTAATCGGAATTACTGGGCGTAAAGCGCACG
+
GGGGGGGGGGGGGGGGGGGGGGGGGGGGGGGGGGGGGGGGGGGGGGGGGGGGGGGGGGGGGGGGGGGGGGGGGGGGGGGGGGGGGGGGGFGGGGGGGGGGGGGGGGGGGGGGGGGGGGGGGGGGGGGGGGGGGGGGFGDFGGGGGG>CFGGGGGGGGGGGGGGGGGGGEGGEGGGGGGGGGGGFGGGGGGGGGGGGGDFFGEGGGGCGGGGGGGGGGGGGGGGGGGGGGGGGGCCGG7DDGGG7
@M03364:276:000000000-BLYN8:1:1101:5575:6475 1:N:0:1
ACTCCTACGGGAGGCAGCAGTGGGGAATATTGCACAATGGGCGCAAGCCTGATGCAGCCATGCCGCGTGTATGAAGAAGGCCTTCGGGTTGTAAAGTACTTTCAGCGAGGAGGAAGGCATTAAGGTTAATAACCTTAGTGATTGACGTTACTCGCAGAAGAAGCACCGGCTAACTCCGTGCCAGCAGCCGCGGTAATACGGAGGGTGCAAGCGTTAATCGGAATTACTGGGCGTAAAGCGCACG
+
GGGGGGGGGGGGGGGGGGGGGGGGGGGGGGGGGGGGGGGGGGGGGGGGGGGGGGGGGGGGGGGGGGGGGGGGGGGGGGGGGGGGGGGGGGGGGGGGGGGGGGGGGGGGGGGGGGGGGGGGGGGGGGGGGGGGGDGGGGGGGGGGGGGGGGEGGGGGGGGGGGGGGGGGGGGGGGFDGGGGGGGGGGGGGGGGGGGGGGGGGEGGGGGGGGGGGGGDGGGGGGGEFGGGGFGGDCCCGGGGGGG5
@M03364:276:000000000-BLYN8:1:1101:22927:6484 1:N:0:1
ACTCCTACGGGAGGCAGCAGTGGGGAATATTGGACAATGGGCGAAAGCCTGATCCAGCCATGCCGCGTGTGTGAAGAAGGTCTTCGGATTGTAAAGCACTTTAAGTTGGGAGGAAGGGCATTAACCTAATACGTTAGTGTTTTGACGTTACCGACAGAATAAGCACCGGCTAACTCTGTGCCAGCAGCCGCGGTAATACAGAGGGTGCAAGCGTTAATCGGAATTACTGGGCGTACAGCGCGCG
+
9FEFGG@DFFEE:@CGGC-CFGGFGEFG@DF<E<CF,CFGFGCGCGGFFG<,CCF<FGDA<E@EEGE:FF=EFCGGF=E@DCDEFGGGFEGFFFBEEFGGDE9?FF9ECFGGGG8FFGEGFGDG9EE@<<FGGGGFGG<,5AD@7FGGFFG<FFFEFGF,>=@CFGFCCEECCF9=DFCFGFFGCC88F:CED8:BBFGFGGC@:CEDCC<88:CEFCF5EGDFFGG9+6@FGGG*>:41<D3)
@M03364:276:000000000-BLYN8:1:1101:19715:6487 1:N:0:1
ACTCCTACGGGAGGCAGCAGTGGGGAATATTGCACAATGGGCGCAAGCCTGATGCAGCCATGCCGCGTGTATGAAGAAGGCCTTCGGGTTGTAAAGTACTTTCAGCGAGGAGGAAGGCGTTGTGGTTAATAACCGCAGCGATTGACGTTACTCGCAGAAGAAGCACCGGCTAACTCCGTGCCAGCAGCCGCGGTAATACGGAGGGTGCAAGCGTTAATCGGAATTACTGGGCGTAAAGCGCACG
+
GGGGGGGGGGGGGGGGGGGGGGGGGGGGGGGGGGGGGGGGGGGGGGGGGGGGGGGGGGGGGGGGGGGGGGGGGGGGGGGGGGGGGGGGGGGGGGGGGGGGGGGGGGGDGGGGGGGGGGGGGGGGGGGGGGGGGGGGGGGGGGGGGGGGGGGGGGGGGGGGGGGGGGGGGGGGGGGGGGGGGGGFGGGGGGGGGGGGGGGGGDGGGGGGGGGGGGGGGGGGGGCGGGGGGGGGGGGGGGGGGGD7
@M03364:276:000000000-BLYN8:1:1101:13755:6494 1:N:0:1
ACTCCTACGGGAGGCAGCAGTGGGGAATATTGCACAATGGGCGCAAGCCTGATGCAGCCATGCCGCGTGTATGAAGAAGGCCTTCGGGTTGTAAAGTACTTTCAGCGAGGAGGAAGGCATTAAGGTTAATAACCTTAGTGATTGACGTTACTCGCAGAAGAAGCACCGGCTAACTCCGTGCCAGCAGCCGCGGTAATACGGAGGGTGCAAGCGTTAATCGGAATTACTGGGCGTAAAGCGCACG
+
GGGGGGGGGGGGGGGGGGGGGGGGGGGGGGGGGGGGGGGGGGGGGGGGGGGGGGGGGGGGGGGGGGGGGGGGGGGGGGGGGGGGGGGGGGGGGGGGGGGGGGGGGGGGGGGGGGGGGGGGGGGGGGGGGGGGGGGGFFGGGGGGGGGGGGGGGGGGGGGGGGGGGGGGGGGGGGGGGGGGGGGGGGGGGGGGGGGGGGGGGGGGGGGGGGGGGGGGGGGGGGGGGGGGGGDGGGGGGC7DGGG<
@M03364:276:000000000-BLYN8:1:1101:6331:6554 1:N:0:1
ACTCCTACGGGAGGCAGCAGTAGGGAATCTTCGGCAATGGACGAAAGTCTGACCGAGCAACGCCGCGTGAGTGAAGAAGGTTTTCGGATCGTAAAACTCTGTTGTTAGAGAAGAACAAGGATGAGAGTAAAATGTTCATCCCTTGACGGTATCTAACCAGAAAGCCACGGCTAACTACGTGCCAGCAGCCGCGGTAATACGTAGGTGGCAAGCGTTGTCCGGATTTATTGGGCGTAAAGCGAGC
+
GGGGGGGGGGGGGGGGGGGGGGGGGGGGGGGGGGGGGGGGGGGGGGGGGGGGGGGGGGGGGGGGGGGGGGGGGGGGGGGGGGGGGGGGGGGGGGGGGGGGGGGGGGGGGGGGGGGGGGGGGFGGGGGFGGGGGGGGGGGGGGGGGGGGGGGGGGGGGGGGGGFGGFGGGGGGGGGGGGGGGGGGGGGGGGGGEGGGEFGGGEFEGGGGGGGGGGGGGGGGGGGDEFGFFFGGGGGGGGGGGGG)
@M03364:276:000000000-BLYN8:1:1101:21693:6559 1:N:0:1
ACTCCTACGGGAGGCAGCAGTGGGGAATATTGCACAATGGGCGCAAGCCTGATGCAGCCATGCCGCGTGTATGAAGAAGGCCTTCGGGTTGTAAAGTACTTTCAGCGAGGAGGAAGGCATTAAGGTTAATAACCTTGGTGATTGACGTTACTCGCAGAAGAAGCACCGGCTAACTCCGTGCCAGCAGCCGCGGTAATACGGAGGGTGCAAGCGTTAATCGGAATTACTGGGCGTAAAGCGCACG
+
GGGGGGGGGGGGGGGGGGGGGGGGGGGGEGGGGFGGGGGGGGGGGGGGGGGGGGCGGGGGCGGGGGGGG7FFGGCFGGGGFGGGGGGGFEGGGGGGGCGGFGFCGFEEEGDGGGGGGF<FFDFFFGFEFFGFGBDGGGGGGGGA5?B:@FGGGGD=FCGGDGGGGGGGGEGEGGFGGGGFGG9FEDGGGGGGGCEEGGGGGCEDGC85BF@FECEG5CGCE*:EGDGGGFGDGGCCFF?DCCC5
@M03364:276:000000000-BLYN8:1:1101:13934:6617 1:N:0:1
ACTCCTACGGGAGGCAGCAGTGGGGAATATTGCACAATGGGCGCAAGCCTGATGCAGCCATGCCGCGTGTATGAAGAAGGCCTTCGGGTTGTAAAGTACTTTCAGCGAGGAGGAAGGCATTGTGGTTAATAACCGCAGTGATTGACGTTACTCGCAGAAGAAGCACCGGCTAACTCCGTGCCAGCAGCCGCGGTAATACGGAGGGTGCAAGCGTTAATCGGAATTACTGGGCGTAAAGCGCACG
+
GGGGGGGGGGDGGGGGGGFGGGGGGGGGGGGGGGGGGGGGGGGGGGGGGGGGGGGGGGGGGGGGGGGGGGGGGGGGGGGGGGGGGGGGGGGGGGGGGGGGGGGGGGGGGGGGGGGGGGGGGGGGGGGGGGGGFGGGGEFGGGGGFCFGGGGGGGGGGEGGGGGGGGGGGGGGGGGGGGGGGGGGGGGGGGGGGGGGGGGGGGGGGGGGGGGGGGGCFFGGGDEG6CFFGGGG3<E5<FGGGGG5
@M03364:276:000000000-BLYN8:1:1101:12822:6620 1:N:0:1
ACTCCTACGGGAGGCAGCAGTAGGGAATCTTCGGCAATGGACGAAAGTCTGACCGAGCAACGCCGCGTGAGTGAAGAAGGTTTTCGGATCGTAAAACTCTGTTGGTAGAGAAGAACGTTGGTGAGAGTGGAAAGCTCATCAAGTGACGGTAACTACCCAGAAAGGGACGGCTAACTACGTGCCAGCAGCCGCGGTAATACGTAGGTCCCGAGCGTTGTCCGGATTTATTGGGCGTAAAGCGAGC
+
GGGGGGGGGGGGGGDGGGGGGGGGGGGGGGGGGGGEGGGGGGGFGGCGGGGGGGGGGGGGGGGGGGGGGGGGGGGGGGGGGGGGGGGGGGGGGGGGGGGGGGGGGGGGGGGGGGGGGGGGGGGGGGGGGGGGGGFGEGGGGGGGGGGGGGGGGGGGGGGGGGGGGGGGGDGGGGGGGGGGGGFGG>FFGGGEGGGGGGGGGGGGGGFGGGGGGGGEGECGGGAGGGGGGGGGGGGGD3::DGD<
@M03364:276:000000000-BLYN8:1:1101:21625:6641 1:N:0:1
ACTCCTACGGGAGGCAGCAGTGGGGAATATTGCACAATGGGCGCAAGCCTGATGCAGCCATGCCGCGTGTATGAAGAAGGCCTTCGGGTTGTAAAGTACTTTCAGCGAGGAGGAAGGCATTAAGGTTAATAACCTTAGTGATTGACGTTACTCGCAGAAGAAGCACCGGCTAACTCCGTGCCAGCAGCCGCGGTAATACAGAGGGTGCAAGCGTTAATCGGAATTACTGGGCGTAAAGCGCGCG
+
EFGGGGGGGGGGGGGGGGGGGGGGGGGGGGGD<<FGFGGG@FGEGGGGGGGGE<<FFGFFAFGGGGGGGF8FGGGGGGGGF<FGGGG:F=FGGGGFFCFGAF<,A?F+6CEGGGGGGGF<BF<EFE,8FE,:=<E?FFF5@AFGGGGFGGDE<F7FDGGGGGGGFGFGGGGGGGGGFGGGGGGGGGGGGGGGGGGGGGG9?CCF*3;CGCFGGGGGCCFGGGEGGGFFGGGGGGGEFCFD3DGG
@M03364:276:000000000-BLYN8:1:1101:25900:6648 1:N:0:1
ACTCCTACGGGAGGCAGCAGTGGGGAATATTCCACAATGGGCGCAAGCCTGATGCAGCCATGCCGCGTGTATGAAGAAGGCCTTCGGGTTGTAAAGTACTATCAGCGAGGAGGAAGGTGTTGTGGTTAATAACCGCATCAAGTGACGTTACTCGCAGAAGAAGCACCGGCTAACTCCGTGCCAGCAGCCGCGGTAATACGGAGGGTGCAAGCGTTAATCGGAATTACTGTGCGTAAAGCGCACG
+
FG@FGGGGG7@@F@;CEGG?FCFCEGGFCFE,CFDFFG,C;CCC:@6,@EFFGF9C@DCFCFGFGDGC=FDGEFGEFGGGG,=FECG7=,+B5EFFC,AF,<FF9E+68@FC+B<E7,B:FEGGG8>,C,AAFB@FE+>=A,@=FDC@FF@99::FFGF:FFF?FG>C*@FEGGGGGCGFGGGGGG,=BE>ECEGGGGGGGGCEDE:>CFF5CEGE5EFGCEGGGF9+30+3>D=EG7:)17/)
@M03364:276:000000000-BLYN8:1:1101:18808:6654 1:N:0:1
ACTCCTACGGGAGGCAGCAGTAGGGAATCTTCGGCAATGGACGAAAGTCTGACCGAGCAACGCCGCGTGAGTGAAGAAGGTTTTCGGATCGTAAAACTCTGTTGTTAGAGAAGAACAAGGATGAGAGTAAAAAGTTCATCCCTTGACGGTATCTAACCAGAAAGCCACGGCTAACTACGTGCCAGCAGCCGCGGTAATACGTAGGTGGCAAGCGTTGTCCGGATTTATTGGGCGTAAAGCGAGC
+
GGGGGGGGGGGGGGGGGGGGGGGGGGGGGGGGGGGGGGGGGGGGGGGGGGGGGGGGGGGGGGGGGGGGGGGGGGGGGGGGGGGGGGGGGGGGGGGGGGGGGGGGGGGGGGGGGGGGGGGGGGGGGGGGGGGGGGGGGGGFGGGGGGGGGGGGGGGGGGGGGGGGGGGGGGGGGGGGGGGGGGGGGGGGD>EDEGGGDFGGGGDEEGGGGFGGGG=EEEFFGGEG=9+AFGGFGGGGGGGGGGD7
@M03364:276:000000000-BLYN8:1:1101:8096:6657 1:N:0:1
ACTCCTACGGGAGGCAGCAGTGGGGAATATTGGACAATGGGCGAAAGCCTGATCCAGCCATGCCGCGTGTGTGAAGAAGGTCTTCGGATTGTAAAGCACTTTAAGTTGGGAGGAAGGGCATTAACCTAATACGTTAGTGCTTTGACGTTACCGACAGAATAAGCACCGGCTAACTCTGTGCCAGCAGCCGCGGTAATACAGAGGGTGCAAGCGTTAATCGGAATTACTGGGCGTAAAGCGCGCG
+
GGGGGGGGGGGGGGGGGGGGGGGGGGGGGGGGGGGGGGGFGGGGGGGGGGGGGGGGGGGGGGGGGGGGGGGGGGGGGGGGGGGGGGEEGGGGGGGGGGGGGGGGGGFFGGGGGDEFGGGGGFGGGGGGGGG9FGGGGFGGDEGGGGGFFGGGGGGGGGGGGGGGGGFGGGGGGGGFFGGGGEGGGGGGGGGGGGGGGGGGGGGGGGGGGGGGGGGGGG7CEGGGGGFGGGGGGGGGGGGGGGGG
@M03364:276:000000000-BLYN8:1:1101:23792:6680 1:N:0:1
ACTCCTACGGGAGGCAGCAGTAGGGAATCTTCGGCAATGGACGAAAGTCTGACCGAGCAACGCCGCGTGAGTGAAGAAGGTTTTCGGATCGTAAAACTCTGTTGTTAGAGAAGAACAAGGATGAGAGTAAAATGTTCATCCCTTGACGGTATCTAACCAGAAAGCCACGGCTAACTACGTGCCAGCAGCCGCGGTAATACGTAGGTGGCAAGCGTTGTCCGGATTTATTGGGCGTAAAGCGAGC
+
GGGGGGGGGGGGGGGGGGGGGGGGGGGGGGGGCGGGGGGGGGGGGGGEGGGGGGGGGGGGGGGGGGGGGGGGGGGGGGGG<FGGGGGGGGGGGGGGGGGGGGGGGGGGGGGGGGGGGGGGCCFGGFFGGGFGGDFGGFGGGGGGGGGGGGGGFGGGGGGGGGGGGGGGGCEGGGGGGGCFDGGGGGGFGGGGGCEGGFGGGCFFGGGFGF6CFE?EGEGGGGGG89CFCEFGGGEGGGGGGGC3
@M03364:276:000000000-BLYN8:1:1101:22925:6680 1:N:0:1
ACTCCTACGGGAGGCAGCAGTAGGGAATCTTCGGCAATGGACGAAAGTCTGACCGAGCAACGCCGCGTGAGTGAAGAAGGTTTTCGGATCGTAAAACTCTGTTGTTAGAGAAGAACAAGGATGAGAGTAAAATGTTCATCCCTTGACGGTATCTAACCAGAAAGCCACGGCTAACTACGTGCCAGCAGCCGCGGTAATACGTAGGTGGCAAGCGTTGTCCGGATTTATTGGGCGTAAAGCGAGC
+
GGGGGGGGGGGGGGGGGGGGGGGGGGGGGGGGGGGGGGGGGGGGGGGCFGGGGGGGGGGGGGGGGGGGGGFFGGGGGGGGGGGGGGGGGGGGGGGGGGGGGGGGGGGGGGGGGGGGGGGGGGGGGGGGGGGGGGGGGGGGGFGGGGGGGGGGGGGGGGGGGGGGGGGGGGGGGGGGGGGGGGGGGFGGGGGGGDGGGGGGGGGGGGCFFGGCFEGGDGGGGGG5CCFGGGGGGGGGGGCFDGG3
@M03364:276:000000000-BLYN8:1:1101:6857:6700 1:N:0:1
ACTCCTACGGGAGGCAGCAGTGGGGAATATTGCACAATGGGCGCAAGCCTGATGCAGCCATGCCGCGTGTATGAAGAAGGCCTTCGGGTTGTAAAGTACTTTCAGCGAGGAGGAAGGTGTTGTGGTTAATAACCACAGCAATTGACGTTACTCGCAGAAGAAGCACCGGCTAACTCCGTGCCAGCAGCCGCGGTAATACGGAGGGTGCAAGCGTTAATCGGAATTACTGGGCGTAAAGCGCACG
+
GGGGGGGGGGGGGGGGGGGGGGGGGGGGGGGGGGGGGGGGGGGGGGGGGGGGGGGGGGGGGGGGGGGGGGGGGGGGGGGGGGGGGGGGGGGGGGGGGGGGGGGGGGGFGGGDGGGGGGGGGGGGDDDGFGGGGGGGGGGGAFFGGGGGGGGGGGGGGGGEGGGGGGGGGDGGGGGGGGGGGGGGGGGGGGGGGGGGGGGGGGGGGGGGGGGGGEGGGGGGGGGGGGGGGGGGGGEEGFFGGGGD
@M03364:276:000000000-BLYN8:1:1101:14405:6704 1:N:0:1
ACTCCTACTGGAGGCAGCAGTGGGGAATATTGCACAATGGGCGCAAGCCTGATGCAGCCATGCCGCGTGTATGAAGAAGGCCTTCGGGTTGTAAAGTACTTTCAGCGAGGAGGAAGGCGTTGTGGTTAATAACCGCAGCGATTGACGTTACTCGCAGAAGAAGCACCGGCTAACTCCGTGCCAGCAGCCGCGGTAATACGGAGGGTGCAAGCGTTAATCGGAATTACTGGGCGTAAAGCGCACG
+
GGGGGGFGGGGGGGGGGGGGGFGGG@GFGGGGGGGGGGGFGGGEGGGGGFGDGGFGGGGGGCFGGCFGGGGGGGGF9DFGFFGGGGGGGGEGGGGGGGEGGGCGGGGGGGGGGGGGGGDFGGEEGFFGFFGGGFGG7C7CC8DC9>E@FFCGFFGGGGGGGGGGGGFGCFGGGGFCFEFGGGGGGGGGFEEGGGGDFGGGGC88CEGDGGFGGGE8EGGGGG=EFGDFGGGFC5EGGDFD)5)5
@M03364:276:000000000-BLYN8:1:1101:5079:6708 1:N:0:1
ACTCCTACGGGAGGCAGCAGTAGGGAATCTTCGGCAATGGACGAAAGTCTGACCGAGCAACGCCGCGTGAGTGAAGAAGGTTTTCGGATCGTAAAACTCTGTTGTTAGAGAAGAACAAGGATGAGAGTAAAATGTTCATCCCTTGACGGTATCTAACCAGAAAGCCACGGCTAACTACGTGCCAGCAGCCGCGGTAATACGTAGGTGGCAAGCGTTGTCCGGATTTATTGGGCGTAAAGCGAGC
+
GGGGGGGGGGGGGGGGGGGGGGGGGGGGGGGGGGGGGGGGGGGGGGGFGGGGGGGDGGDGGGGGGGGGGGGGGGGGGGGGGGGGGGGGGGGGGGGGGGGGGGGGGGGGGGGGGGGGGGGGGGGGGGGGGGGGGGGGGGGGGGGGGGGGDFGGGGGFGGGGGGGGGGGGGEGGEGGGGGEGFFGGGGGGGGGGGGEEEFGGGGGGGGGGGGEGGGGGGGGGGGGGDGFGGGGGGGGGGCCDDGG)
@M03364:276:000000000-BLYN8:1:1101:7199:6727 1:N:0:1
ACTCCTACGGGAGGCAGCAGTGGGGAATATTGCACAATGGGCGCAAGCCTGATGCAGCCATGCCGCGTGTATGAAGAAGGCCTTCGGGTTGTAAAGTACTTTCAGCGAGGAGGAAGGCGTTGTGGTTAATAACCGCAGCGATTGACGTTACTCGCAGAAGAAGCACCGGCTAACTCCGTGCCAGCAGCCGCGGTAATACGGAGGGTGCAAGCGTTAATCGGAATTACTGGGCGTAAAGCGCACG
+
GGGGGGGGEGGGGCEGEC<FEFGGG,BFDFGGGGGGGGGGFGGGGGDFGGDFFGGGGGGGGGGGEDGCEGGGGGGFFGGGGGFFGGGGGGGGGGGGGGGGGGGGGGGDEDGGGGFGGGGGGGGGGGGGGGFGGFFG@FGGGFGGGC:BFGGGGDGDGGEGGGGFGFGG:@FGGFGGD8FGGGGGGGGG:CCGECEEFCFG>8EDGGGGG?FFGGCCFFGGGGCF8:EGGGFCD9C57>73/97)
@M03364:276:000000000-BLYN8:1:1101:17177:6728 1:N:0:1
ACTCCTACGGGAGGCAGCAGTGGGGAATATTGCACAATGGGCGCAAGCCTGATGCAGCCATGCCGCGTGTATGAAGAAGGCCTTCGGGTTGTAAAGTACTTTCAGCGAGGAGGAAGGCGTTGTGGTTAATAACCGCAGCGATTGACGTTACTCGCAGAAGAAGCACCGGCTAACTCCGTGCCAGCAGCCGCGGTAATACGGAGGGTGCAAGCGTTAATCGGAATTACTGGGCGTAAAGCGCACG
+
FGGGGGGGGGGGGGGGGGGGGGGGGGGGGGGGGGGGGGGGGGGGGGGGGGGGGGGGGGGGGGGGGGGGGGGGGGGGGGGGGGGGGGGGGGGGGGGGGGGGGGGGGGGCGGGGGGGGGGGGGGGGGGGGGGGGGGGGGGGGGGGGGGGGGGGGGGGGGGGDGGGGGGGGGGGGGGGGGGGDEGGGGGGFGC5:EGGGGFGGGGEGGGGGGGGGDGGCEGGGGGGGDFFGGCGGGGEDFDGGGGGC
@M03364:276:000000000-BLYN8:1:1101:15807:6728 1:N:0:1
ACTCCTACGGGAGGCAGCAGTGGGGAATATTGCACAATGGGCGCAAGCCTGATGCAGCCATGCCGCGTGTATGAAGAAGGCCTTCGGGTTGTAAAGTACTTTCAGCGAGGAGGAAGGCATTAAGGTTAATAACCTTAGTGATTGACGTTACTCGCAGAAGAAGCACCGGCTAACTCCGTGCCAGCAGCCGCGGTAATACGGAGGGTGCAAGCGTTAATCGGAATTACTGGGCGTAAAGCGCACG
+
GGGGGGGGGGGGGGGGGGGGGGGGGGGGGGGGGGGGGGGGGGGGGGGGGGGGGGGGGGGGGGGGGGGGGGGGGGGGGGGGGGGGGGGGGGGGGGGGGGGGGGGGGGGFGGGGGGGGGGGGGGGGGGGGGGGGGGGGGGGGGGGGGGGGGGEGGGGGGGGGGGGGGGGGGGGGGGGGGGGGGGGGGGGGGGGGGGGGGGGGGGGGGGDEEFFGGGGGGGGGGGGGGGGGFGGGGGGGGGGGGGG7
@M03364:276:000000000-BLYN8:1:1101:22797:6764 1:N:0:1
ACTCCTACGGGAGGCAGCAGTGGGGAATATTGCACAATGGGCGCAAGCCTGATGCAGCCATGCCGCGTGTATGAAGAAGGCCTTCGGGTTGTAAAGTACTTTCAGCGAGGAGGAAGGCATTAAGGTTAATAACCTTAGTGATTGACGTTACTCGCAGAAGAAGCACCGGCTAACTCCGTGCCAGCAGCCGCGGTAATACGGAGGGTGCAAGCGTTAATCGGAATTACTGGGCGTAAAGCGCACG
+
GGGGGGGGGGGGGGGGGGGGGGGGGGGGGGGGGGGGGGGGGGGGGGGGGGGGGGGGGGGGGGGGGGGGGGGGGGGGGGGGGGGGGGGGFGGGGDGGGGGGGGGGGGGGGGGGGGGGGGGGGGGGGGGGGGGGGGGGGGGGGFGGGGGGGDGGGGGGGGGGGGGGGGGGGGGGGGGGGGGGGGGGGGGGGGGGGGGDGGGGGDEGGGGGGGGGGGGGGGGFGGDCFGGGGGGGGGGGGGGGGGG3
@M03364:276:000000000-BLYN8:1:1101:15204:6772 1:N:0:1
ACTCCTACGGGAGGCAGCAGTGGGGAATATTGGACAATGGGCGAAAGCCTGATCCAGCCATGCCGCGTGTGTGAAGAAGGTCTTCGGATTGTAAAGCACTTTAAGTTGGGAGGAAGGGCATTAACCTAATACGTTAGTGTTTTGACGTTACCGACAGAATAAGCACCGGCTAACTCTGTGCCAGCAGCCGCGGTAATACAGAGGGTGCAAGCGTTAATCGGAATTACTGGGCGTAAAGCGCGCG
+
GGGGGGGGGGGGGGGGGGGGGGGGGGGGGGGGGFGGGGGGGGGGGGGGGGGGGGGGGGGGGGGGGGGGGGGGGGGGGGGGGGGGGGGGGGGGGGGGGGGGGGGGGGGGGGGGGGGGGGGGGGGGGGGGGGAFGGGGGGGGGGGGGGGGGGGGGGGGGGGGGGGGGGGGGGGGGGGGGGGGGGFGGGGGGGGGGGGGGGGGGFGGGGGGGGGGGGGGGGGGGGGGGGGG7?GGGGGGGFGGGGGG
@M03364:276:000000000-BLYN8:1:1101:6317:6775 1:N:0:1
ACTCCTACGGGAGGCAGCAGTAGGGAATCTTCGGCAATGGGGGCAACCCTGACCGAGCAACGCCGCGTGAGTGAAGAAGGTTTTCGGATCGTAAAACTCTGTTGTTAGAGAAGAACGTTAAGTAGAGTGGAAAGTTACTTAAGTGACGGTATCTAACCAGAAAGGGACGGCTAACTACGTGCCAGCAGCCGCGGTAATACGTAGGTCCCAAGCGTTGTCCGGATTTATTGGGCGTAAAGCGAGC
+
GGGGGGGGGGGGGGGGGGGGGGGGGGGGGGGGGGGGGGGGGGGGGGGGGGGGGGGGGGGGGGGGGGGGGGGGGGGGGGGGGGGGGGGGGGGGGGGGGGGGGGGGGGGGGGGGGGGGGGGGGGEGFFG<DGGGGGGGGGGFFFFGGGGGGGGGGGGGGGGGGGDFFEGGGGGGGGGGGFGGGGGGGGGGGGGGGGGGGGGCFGGGGGGGGGGFFGGGGGGGGGGDEG9FGFGGGGGGGGGFGGG3
@M03364:276:000000000-BLYN8:1:1101:9548:6782 1:N:0:1
ACTCCTACGGGAGGCAGCAGTGGGGAATATTGCACAATGGGCGCAAGCCTGATGCAGCCATGCCGCGTGTATGAAGAAGGCCTTCGGGTTGTAAAGTACTTTCAGCGAGGAGGAAGGCATTAAGGTTAATAACCGCAACGATTGACGTTACTCGCAGAAGAAGCACCGGCTAACTCCGTGCCAGCAGCCGCGGTAATACGGAGGGTGCAAGCGTTAATCGGAATTACTGGGCGTAAAGCGCACG
+
GGGGGGGGGGGGGGGGGGGGGGGGGGGGGGGGGGGGGGGGGGGGGGGGGGGGGGGGGGGGGGGGGGGGGGGGGGGGGGGCGGGGGGGGGGGGGGGGGGGGGGGGGGGGGGGGGGGGGGGGGGGGGGGGGGGGGGGGGGGGGGFGGGGGGGGGGGGGGGGGGGGGGGFGGGGGGGGGGGGGGGGGGGGGGGGGEGGGGGFGG*CEEGDGGGGDEGGGGGGGGGGGGGGGGGGGGGGGGGGGGGG3
@M03364:276:000000000-BLYN8:1:1101:17861:6786 1:N:0:1
ACTCCTACGGGAGGCAGCAGTGGGGAATATTGCACAATGGGCGCAAGCCTGATGCAGCCATGCCGCGTGTATGAAGAAGGCCTTCGGGTTGTAAAGTACTTTCAGCGAGGAGGAAGGCGTTGTGGTTAATAACCGCAGCGATTGACGTTACTCGCAGAAGAAGCACCGGCTAACTCCGTGCCAGCAGCCGCGGTAATACGGAGGGTGCAAGCGTTAATCGGAATTACTGGGCGTAAAGCGCACG
+
GGGGGGGGGGGGGGGGGGGGGGGGGGGGGGGGGGGGGGGGGGGGGGGGGGGGGGGGGGGGGGGGGGGGGGGGGGGGGGGGGGGGGGGGGGGGGGGGGGGGGGGGGGGGGGGGGGGGGGGGGGGGGGGFGGGGGFGGGGGGGGGGGGGGGGGGGGGGGDGGGGGGGGGGGGGGGGGGGGGGGGGFGGGGFGGGGGGGGGGGGCGGGGGGGGGGGGGGGGGGGGEGFGGGGGGFGGGGGGGGGGG5
@M03364:276:000000000-BLYN8:1:1101:9510:6819 1:N:0:1
ACTCCTACGGGAGGCAGCAGTAGGGAATCTTCGGCAATGGGGGCAACCCTGACCGAGCAACGCCGCGTGAGTGAAGAAGGTCTTCGGATCGTAAAACTCTGTTGTTAGAGAAGAACGTTAAGTAGAGTGGAAAGTTACTTAAGTGACGGTATCTAACCAGAAAGGGACGGCTACCTACGTGCCAGCAGCCGCGGTAATACGTAGGTCCCAAGCGTTGTCCGGATTTATTGGGCGTAAAGCGAGC
+
GGGG8FFGGGGGGGGGGGGGGGGGGGCGFFGFFGGGGGGGGGC7FGFGGFGGEF:FGGGG<FEGGGGGG7CFDFGGGGGGB,EFGGG@FGGGFDGGGGGGGGGGGFFGGGGGGGG8>BFC7FFFF,?:5BFDFGFFG<CFGGFCD99CFFGGFGDF,@:FFFFDC:FGD@:CC,,22>FFGFGGC7B<FFCEEGBC*>C9C9<FGG9ECFF==CEE*::9>EEDG9EFGCC*17CCC5**/1/)
@M03364:276:000000000-BLYN8:1:1101:8280:6823 1:N:0:1
ACTCCTACGGGAGGCAGCAGTAGGGAATCTTCGGCAATGGGGGCAACCCTGACCGAGCAACGCCGCGTGAGTGAAGAAGGTTTTCGGATCGTAAAACTCTGTTGTTAGAGAAGAACGTTAAGTAGAGTGGAAAATTACTTAAGTGACGGTATCTAACCAGAAAGGGACGGCTAACTACGTGCCAGCAGCCGCGGTAATACGTAGGTCCCAAGCGTTGTCCGGATTTATTGGGCGTAAAGCGAGC
+
GGGGGGGGGGGGGGGGGGGGGGGGGGGGGGGGGGGGGGGGGGGGGGGGGGGGGGGGGGGGGGGGGGGGGGGGGGGGGGGGGGGGGGGGGGGGGGGGGGGGGGGGGGFGGGGGGGGGGGGGGGGGGFGFDFCGCGGGGGGGGGGGFDGGGGGGGGGGGGGGGGGGGGGFGDEGGFGGGGGGGGCFGGGGGGGGEGGGGGGCFGGGGGFGGGGGGGGEGGGGGEGGEGFGGGGGGG=CC7FGGDG7
@M03364:276:000000000-BLYN8:1:1101:12695:6838 1:N:0:1
ACTCCTACGGGAGGCAGCAGTGGGGAATATTGCACAATGGGCGCAAGCCTGATGCAGCCATGCCGCGTGTATGAAGAAGGCCTTCGGGTTGTAAAGTACTTTCAGCGAGGAGGAAGGCATTAAGGTTAATAACCTTAGTGATTGACGTTACTCGCAGAAGAAGCACCGGCTAACTCCGTGCCAGCAGCCGCGGTAATACGGAGGGTGCAAGCGTTAATCGGAATTACTGGGCGTAAAGCGCGCG
+
GGGGGGGGGGGGGGGGGGGGGGGGGGGGGGGGGGGGGGGGGGGGGGGGGGGGGGGGGGGGGGGGGGGGGGGGGGGGGGGGGGGGGGGGGGGGGGGGGGGGGGGGGGGGGGGGGGGGGGGGGGGGGGGGGGGGGFGGGGGCFGGGGGGGGGGGGGGEGGGGGGGGGGGGGGGGGGGGGGGGGGGGGFGGGGGGGGGGGGGGGGGGGGGGGGGGGGGCFGFGGGDFFGGGGGFGDDGGGGGGGGGG
@M03364:276:000000000-BLYN8:1:1101:4844:6845 1:N:0:1
ACTCCTACGGGAGGCAGCAGTAGGGAATCTTCGGCAATGGACGAAAGTCTGACCGAGCAACGCCGCGTGAGTGAAGAAGGTTTTCGGATCGTAAAACTCTGTTGTCAGAGAAGAACAAGGGTGAGAGTGGAAAGTTCACCCCTTGACGGTATCTGACCAGAAAGCCACGGCTAACTACGTGCCAGCAGCCGCGGTAATACGTAGGTGGCAAGCGTTGTCCGGATTTATTGGGCGTAAAGCGAGC
+
GGGGGGGGGGGGGGGGGGGGGGGGGGGGGGGGGGGGGGGGGGGGGGGGGGGGGGGGGGGGGGGGGGGGGGGGGGGGGGGGGGGGGGGGGGGGGGGGGGGGGGGGGGGGCFGGGGGGGGGGGFG?FEFGGGGGGGGGGGGGGGGGGGGGGGGGGFGGGGGGGGGGGGGGGDGGGCGFGGGGFGGGGGFGGGGGGGEEGGEGGBEFGGFCFFFGGGE5*:FGGD55?FGCGCGDGCCEC*:CC557
@M03364:276:000000000-BLYN8:1:1101:11305:6852 1:N:0:1
ACTCCTACGGGAGGCAGCAGTAGGGAATCTTCGGCAATGGGGGCAACCCTGACCGAGCAACGCCGCGTGAGTGAAGAAGGTTTTCGGATCGTAAAACTCTGTTGTTAGAGAAGAACGTTAAGTAGAGTGGAAAGTTACTTAAGTGACGGTATCTAACCAGAAAGGGACGGCTAACTACGTGCCAGCAGCCGCGGTAATACGTAGGTCCCAAGCGTTGTCCGGATTTATTGGGCGTAAAGCGAGC
+
GGGGGGGGGGGGGGGGGGGGGGGGGGGGGGGGGGGGGGGGGGGGGGGGGGGGGGGGGGGGGGGGGGGGGGGGGGGGGGGGFGGGGGGGGGGGGGGGGGGGGGGGGGGGGGGGGGGGGGGGGGGGGGGGGGGGGGGGGGGGGGGGGGGGGGGGGGGGGGGGGGGGGGGGGGGGGGGGGGGGGGGGGGGGGGEGGGGGGGGGGGGGGGGGGFGGGDEGGGGGDGGGGGGGGGGGGGGGDGGGGGG7
@M03364:276:000000000-BLYN8:1:1101:26955:6881 1:N:0:1
ACTCCTACGGGAGGCAGCAGTGGGGAATATTGCACAATGGGCGCAAGCCTGATGCAGCCATGCCGCGTGTATGAAGAAGGCCTTCGGGTTGTAAAGTACTTTCAGCGAGGAGGAAGGCGTTGTAGTTAATAACTGCAGCGATTGACGTTACTCGCAGAAGAAGCACCGGCTAACTCCGTGCCAGCAGCCGCGGTAATACGGAGGGTGCAAGCGTTAATCGGAATTACTGGGCGTAAAGCGCACG
+
GGGGGGGGCGGGEDG7C7CFGCGGFFECCFDFGGFGFFFCEFDGGC7@,EFGGGDCFF8FF@C<C+@8=FGGGCEFGGGF@EFFFGDC<:4BEFGF?DFGFFGC<CFGCC@CCGGCCFFC@FEGFF9D9,C@>FF9D<ACEGFGG9FFGCFFFGGGDEGFFGG7FD7<C>*:::C@,>F7CFFFGG6CEEEGGGGGGG9B1*:EEC*BEFGCGEC8EC7:E8EFCFFFG78=DGGEC77DD)9/
@M03364:276:000000000-BLYN8:1:1101:20475:6919 1:N:0:1
ACTCCTACGGGAGGCAGCAGTAGGGAATCTTCGGCAATGGACGAAAGTCTGACCGAGCAACGCCGCGTGAGTGAAGAAGGTTTTCGGATCGTAAAACTCTGTTGTTAGAGAAGAACAAGGATGAGAGTAAAACGTTCATCCCTTGACGGTATCTAACCAGAAAGCCACGGCTAACTACGTGCCAGCAGCCGCGGTAATACGTAGGTGGCAAGCGTTGTCCGGATTTATTGGGCGTAAAGCGAGC
+
GGGGGGGGGGGGGGGGGGGGGGGGGGGGGGGGGGGGGGGGGGGGGGGGGGGGGGGGGGGGGGGGGGGGGGGGGGGGGGGGFGGGGGGFGDGGGGGGGGGGFGGGGGGGGGGGGCFGGCFEGGGFCGGGGGGGG>FGGGGGGGGGGGGGGGGGGGGGGGGGGGGGGGGGGGGGGGGGGGDGC8FGGGGGGGGGGCECEGFGFGGGGFFGGGGGGGEEEEGGGC=E5FCFFGD=FGGGGGGGDG))
@M03364:276:000000000-BLYN8:1:1101:13872:6956 1:N:0:1
ACTCCTACGGGAGGCAGCAGTGGGGAATATTGCACAATGGGCGCAAGCCTGATGCAGCCATGCCGCGTGTATGAAGAAGGCCTTCGGGTTGTAAAGTACTTTCAGCGAGGAGGAAGGCATTAAGGTTAATAACCTTAGTGATTGACGTTACTCGCAGAAGAAGCACCGGCTAACTCCGTGCCAGCAGCCGCGGTAATACGGAGGGTGCAAGCGTTAATCGGAATTACTGGGCGTAAAGCGCACG
+
GGGGGGGGGGGGGGGGGGGGGGGGGGGGGGGGGGGGGGGGGGGGGGGGGGGGGGGGGGGGGGGGGGGGGGGGGGGGGGGGGGGGGGGGGGGGGGGGGGGGGGFGGGGDGDGGGGGGGGGGGGGGGGGGGGGGGGGGGGGGGGGGGGGGGGGGGGGGGGGGGGGGGGGGGGGGGGGGGGGGGGGGGGGGGGGGGGGGGGGGGGGGGEGGGGGGGGGGGGGGGEGFGGGGGGGGGGGECGGGGGGC
@M03364:276:000000000-BLYN8:1:1101:21667:6989 1:N:0:1
ACTCCTACGGGAGGCAGCAGTGGGGAATATTGCACAATGGGCGCAAGCCTGATGCAGCCATGCCGCGTGTATGAAGAAGGCCTTCGGGTTGTAAAGTACTTTCAGCGAGGAGGAAGGCGTTGTGGTTAATAACCGCAGCGATTGACGTTACTCGCAGAATAAGCACCGGCTAACTCCGTGCCAGCAGCCGCGGTAATACGGAGGGTGCAAGCGTTAATCGGAATTACTGGGCGTAAAGCGCACG
+
DGGFGGGF@FDGEDGGFC@<EDDFEE,C@CF@<E<CCFFCFFDGGC7@F@F<DEGGGGG?FDFFGCFGCFGFC<CAFGFGGGGGGFDGGGGGAFFDGFEFCFCGG97+CF=F7==FFCF:>F=F7F<8CFFDF=F:>FECC=<DFFE>F733=F7:F<F,@FGF9FGDCGGGFGGDGGFCDE@FCFGGGG5EE8CEF9CGE*BE>;E5:<05?E==F7EGGEGFEFFFFGFGDGGEG7CGDC33
@M03364:276:000000000-BLYN8:1:1101:19772:7011 1:N:0:1
ACTCCTACGGGAGGCAGCAGTGGGGAATATTGCACAATGGGCGCAAGCCTGATGCAGCCATGCCGCGTGTATGAAGAAGGCCTTCGGGTTGTAAAGTACTTTCAGCGAGGAGGAAGGCGTTGTAGTTAATAACTGCAGCGATTGACGTTACTCGCAGAAGAAGCACCGGCTAACTCCGTGCCAGCAGCCGCGGTAATACGGAGGGTGCAAGCGTTAATCGGAATTACTGGGCGTAAAGCGCACG
+
GGGGGGGGGGGGGGGGGGGGGGGGGGGGGGGGGGGGGGGGGGGGGGGGGGGGGGGGGGGGGGGGGGGGGGGGGGGGGGGGGGGGGGGGGGGGGGGGGGGGGGGGGGGGGGGGGEGGGGGGGGGGGGGGGGGGGGGGGGGGGGGGGGGGGGGGGGGGGGGGGGGGGGGGGGGGGGGGGGGGGGGGGGGGGGGGGGGGGGGGGGGGGGGGGGGGGGGGGGGGGGGGGGGGGGGGGGGGGGGGGGGC
@M03364:276:000000000-BLYN8:1:1101:22236:7013 1:N:0:1
ACTCCTACGGGAGGCAGCAGTGGGGAATATTGCACAATGGGCGCAAGCCTGATGCAGCCATGCCGCGTGTATGAAGAAGGCCTTCGGGTTGTAAAGTACTTTCAGCGAGGAGGAAGGCGTTGTAGTTAATAACTGCAGCGATTGACGTTACTCGCAGAAGAAGCACCGGCTAACTCCGTGCCAGCAGCCGCGGTAATACGGAGGGTGCAAGCGTTAATCGGAATTACTGGGCGTAAAGCGCACG
+
GGGGGGGGGGGGGGGGGGGGGGGGGGGGGGGGGGGGGGGGGGGGGGGGGGGGGGGGGGGGGGGGGGGGGGGGGGGGGGGGGGGGGGGGGGGGGGGGGGGGGGGGGGGGGGGGGGGGGGGGGGGGGGGGGGGGGGGGGGGGGGGGGGGGGGGGGGGGGEFGGGGGGGGGGGGGGGGGGGGGGGGGGGGGGGGGGGDGGGGGGGGGGGGGGGGGGGGGCGGGGGGGGGGGGGGGGGGGGGGGGGGC
@M03364:276:000000000-BLYN8:1:1101:16239:7021 1:N:0:1
ACTCCTACGGGAGGCAGCAGTGGGGAATATTGCACAATGGGCGCAAGCCTGATGCAGCCATGCCGCGTGTATGAAGAAGGCCTTCGGGTTGTAAAGTACTTTCAGCGAGGAGGAAGGCGTTGTGGTTAATAACCGCAGCGATTGACGTTACTCGCAGAAGAAGCACCGGCTAACTCCGTGCCAGCAGCCGCGGTAATACGGAGGGTGCAAGCGTTAATCGGAATTACTGGGCGTAAAGCGCACG
+
GGGGGGGGGGGGGGGGGGGGGGGGGGGGGGGGGGGGGGGGGGGGGGGGGGGGGGGGGGGGGGGGGGGGGGGGGGGGGGGGGGGGGGGGGGGGGGGGGGGGGGGGGGGGGGGGGGGGGGGGGGGGGGGGGGGGGGGGGGGGGGGGGGGGGGGGGGGDGGGGGGGGGGGGGGGGDGGGGGGGGGGGGGFGGGGGGGGGGGGGGEGGGGGGGGGGGGGGGGGFGGGGGGGGGGGGGGGGFGFG:DD<
@M03364:276:000000000-BLYN8:1:1101:26569:7028 1:N:0:1
ACTCCTACGGGAGGCAGCAGTGGGGAATATTGCACAATGGGCGCAAGCCTGATGCAGCCATGCCGCGTGTATGAAGAAGGCCTTCGGGTTGTAAAGTACTTTCAGCGAGGAGGAAGGTGTTGTGGTTAATAACCACAGCAATTGACGTTACTCGCAGAAGAAGCACCGGCTAACTCCGTGCCAGCAGCCGCGGTAATACGGAGGGTGCAAGCGTTAATCGGAATTACTGGGCGTAAAGCGCACG
+
GGGGGGGGGGGGGGFGGGGGFGGGGGGGGGFGGGGGGGGGGGGGGGGGGGGGGGGGGGGGGGGCFEF@FFDFGEGGGGGGGFGGGGGGFCEGGGGGGGAGFGGGGFEGGGGGGGGGGGGGGGGGGGFDGGGGGCF=FGFGGGFGFFGFGGDCFGGGGGGGGGGGGFGGGGGGGGGGFGC7CFGGGGGGFEE>CC>E?FFBECGCEGGGGGGGGGGGFFFGGGGGGCFFGGGGDC/><FGC33/7
@M03364:276:000000000-BLYN8:1:1101:17435:7029 1:N:0:1
ACTCCTACGGGAGGCAGCAGTGGGGAATATTGCACAATGGGCGCAAGCCTGATGCAGCCATGCCGCGTGTATGAAGAAGGCCTTCGGGTTGTAAAGTACTTTCAGCGAGGAGGAAGGGGATGTGGTTAATAACCGCAGCAATTGACGTTACTCGCAGAAGAAGCACCGGCTAACTCCGTGCCAGCAGCCGCGGTAATACGGAGGGTGCAAGCGTTAATCGGAATTACTGGGCGTAAAGCGCACG
+
GGGGGGGGGGGGGGGGGGGGGGGGGGGGGGGGGGGGGGGGGGGGGGGGGGGGGGGGGGGGGGGGGGGGGGGGGFGGGGGGGGGGGGGGGGGGGGGGGGGGGGGGGGGGGGGGGGGGGGGGGGGGGGGGGGGGGGGGGGGGGGGGGGGGGGGGGGGGGGGGGGGGGGGGGGGGGGGGGGGGGGGGGGGGGGGGGGGGGGGGGGGGGGGGGGGGGGGGGGGGGGGGGGGGGGGGGGGDGGGGGGGD
@M03364:276:000000000-BLYN8:1:1101:6921:7035 1:N:0:1
ACTCCTACGGGAGGCAGCAGTGGGGAATATTGCACAATGGGCGCAAGCCTGATGCAGCCATGCCGCGTGTATGAAGAAGGCCTTCGGGTTGTAAAGTACTTTCAGCGGGGAGGAAGGTGATAAAGCGAATACCTTTATCAATTGACGTTACCCGCAGAAGAAGCACCGGCTAACTCCGTGCCAGCAGCCGCGGTAATACGGAGGGTGCAAGCGTTAATCGGAATTACTGGGCGTAAAGCGCACG
+
GGGGGGGGGGGGGGGGGGGGGGGGGGGGGGGGGGGGGGGGGGGGGGGGGGGGGGGGGGGGGGGGGGGGGGGGGGGGGGGGGGGGGGGGGGGGGGGGGGGGGGGGGGGGGGGGGDFGGGGGGGGGGGGGGGGGGGGGGGGGGGGGCCCFGGGGGGGGGGGGGGGGGGGGGGGGGGGGFGGGGGGGGGGGGGGGGGGGGGGGGEGCEGGDGGGGDGGGGGGGGGGGGGGGGGGGGDCGGGGGGGG3
@M03364:276:000000000-BLYN8:1:1101:24774:7047 1:N:0:1
ACTCCTACGGGAGGCAGCAGTAGGGAATCTTCGGCAATGGACGAAAGTCTGACCGAGCAACGCCGCGTGAGTGAAGAAGGTTTTCGGATCGTAAAACTCTGTTGGTAGAGAAGAACGTTGGTGAGAGTGGAAAGCTCATCAAGTGACGGTAACTACCCAGAAAGGGACGGCTAACTACGTGCCAGCAGCCGCGGTAATACGTAGGTCCCGAGCGTTGTCCGGATTTATTGGGCGTAAAGCGAGC
+
GGGGGGGGGGGGGGGGGGGGGGGGGGGGGGGGGGGGGGGGGGGGGGGGGGGGGGGGGGGGGGGGGGGGGGGGGGGGGGGGGGGGGGGGGGGGGGFGGGGGGGGGGGGGGGGGGGGGGGFFGGGFFGFFGGGGGGGGGGFGGGGGGGGGGGGGGGGGGGGGGGGGGGGGGGGGGGFGGGGGGGGGGGGGGGGGGGGGDGGGGGGGGGFGGGGGGGGEGGGGGGGDCCCFG+CCFDGGGGGGDDD9
@M03364:276:000000000-BLYN8:1:1101:20536:7081 1:N:0:1
ACTCCTACGGGAGGCAGCAGTAGGGAATCTTCGGCAATGGACGAAAGTCTGACCGAGCAACGCCGCGTGAGTGAAGAAGGTTTTCGGATCGTAAAACTCTGTTGTCAGAGAAGAACAAGGGTGAGAGTGGAAAGTTCACCCCTTGACGGTATCTGACCAGAAAGCCACGGCTAACTACGTGCCAGCAGCCGCGGTAATACGTAGGTGGCAAGCGTTGTCCGGATTTATTGGGCGTAAAGCGAGC
+
GGGGGGGGGGGGGGGGGGGGGGGGGGGGGGGGGGGGGGGGGGGGGGGGGGGGGGGGGGGGGGGGGGGGGGGGGGGGGGGGGGGGGGGGDFGGGGGGGGGGGGGGGGGGGGGGGGGGGGGGGGFGGGGGGGCGGGGGGGGGGGGGGGGGGGGGGGGGGFFGGGGGGGGGGGGGGGGGGGGGGCGGGGGGGGGGGGGGGGGGGGGGGGGGGGGCGGGEDEGGGGEGGGFEFCEGDGGCCCDGGGD)
@M03364:276:000000000-BLYN8:1:1101:7052:7108 1:N:0:1
ACTCCTACGGGAGGCAGCAGTGGGGAATATTGCACAATGGGCGCAAGCCTGATGCAGCCATGCCGCGTGTATGAAGAAGGCCTTCGGGTTGTAAAGTACTTTCAGCGAGGAGGAAGGCATTAAGGTTAATAACCTTAGTGATTGACGTTACTCGCAGAAGAAGCACCGGCTAACTCCGTGCCAGCAGCCGCGGTAATACGGAGGGTGCAAGCGTTAATCGGAATTACTGGGCGTAAAGCGCAGG
+
FGEEFFFGEGG@C@FGGGGFFFFGEGEGGGGGGFFFGGFGGGGGGDGGGGGGDEGGGGGGGFGGGGGGGEC<FGFGGGGGGGFGGGGEFGGGGGGGGCGGGGGGFFG+FFEGGGFGGGGFFGGGGGGGGGFFGFGGGDFG9CDF@FGGGFD9D=CFGGGGFGFDFGGE@FEE7DCFEGFFGC@CFGGGFCEGGG5CFC?8C5ECGEGEFGGG*3=**<FCGEGGG7ECFFCEDDE*9FFDGD)1
@M03364:276:000000000-BLYN8:1:1101:13504:7134 1:N:0:1
ACTCCTACGGGAGGCAGCAGTGGGGAATATTGCACAATGGGCGCAAGCCTGATGCAGCCATGCCGCGTGTATGAAGAAGGCCTTCGGGTTGTAAAGTACTTTCAGCGAGGAGGAAGGCATTAAGGTTAATAACCTTGGTGATTGACGTTACTCGCAGAAGAAGCACCGGCTAACTCCGTGCCAGCAGCCGCGGTAATACGGAGGGTGCAAGCGTTAATCGGAATTACTGGGCGTAAAGCGCACG
+
GGGGGGGGGGGGGGGGGGGGGGGGGGGGGGGGGGGGGGGGGGGGGGGGGGGGGGGGGGGGGGGGGGGGGGGGGGGGGGGGGGGGGGGGGGGGGGGGGGGGGGGFGGGGGGGGGGGGGGGGGGGGGGGGGGGGGGGGGGGGGGGGGGGGGGGGGGGGGGGGGGGGGGGGGDGEGGGGGGC:FGGGGGGGGGGGGGGGGGGGGCEGG8>EGGGGGGEGFFGGCGGGGGG?FGGGGGGCFGGGGGG7
@M03364:276:000000000-BLYN8:1:1101:17385:7141 1:N:0:1
ACTCCTACGGGAGGCAGCAGTAGGGAATCTTCGGCAATGGGGGCAACCCTGACCGAGCAACGCCGCGTGAGTGAAGAAGGTTTTCGGATCGTAAAACTCTGTTGTTAGAGAAGAACGTTAAGTAGAGTGGAAAGTTACTTAAGTGACGGTATCTAACCAGAAAGGGACGGCTAACTACGTGCCAGCAGCCGCGGTAATACGTAGGTCCCAAGCGTTGTCCGGATTTATTGGGCGTAAAGCGAGC
+
GGGGGGGGGGGGGGGGGGGGGGGGGGGGGGGGGGGGGGGGGGGGGGGGGGGGGGGGGGGGGGGGGGGGGEGGGGGGGGGGGGGGGGGEGGGGFGGGGGGGGGGGGGGGGGGGGGGGGGGGGGGFFFGGGGGGFGFGGGFGGGGGGGGGGGGGGGFGGGGGFGGGGDFGGGGGGGGGGGGGCFGGGGGGGGGGGGGGGGGGGGGGGGGGG?GGGGEGGGGGGGEGGGGGGGGFGGGGGGDGDGG<
@M03364:276:000000000-BLYN8:1:1101:14822:7153 1:N:0:1
ACTCCTACGGGAGGCAGCAGTAGGGAATCTTCGGCAATGGACGAAAGTCTGACCGAGCAACGCCGCGTGAGTGAAGAAGGTTTTCGGATCGTAAAACTCTGTTGTTAGAGAAGAACAAGGATGAGAGTAGAACGTTCATCCCTTGACGGTATCTAACCAGAAAGCCACGGCTAACTACGTGCCAGCAGCCGCGGTAATACGTAGGTGGCAAGCGTTGTCCGGATTTATTGGGCGTAAAGCGAGC
+
GGGGGGGGGGGGGGGGGGGGGGGGGGGGGGGGFCGGGGGGEFGGGGFEFGGGFGGGEGGGGGGGGGGGGGGFGGGGGGGGGGGGGGGGGDFGGGGGGGGGGGFGFGGGGGGFGGGGGGGGEFF8B<FGGGEGGGGGGFFGFFFGGFFGDFGGGGGGGGGDGGGFFGGFFGGGGGFFGFGGGGGGGGEGFGGGGGGGGGFCFECFGGGGGGGGFGGEGGGGGG5EEFGGFGGFGGGGGGGGGDG)
@M03364:276:000000000-BLYN8:1:1101:14283:7170 1:N:0:1
ACTCCTACGGGAGGCAGCAGTGGGGAATATTGCACAATGGGCGCAAGCCTGATGCAGCCATGCCGCGTGTATGAAGAAGGCCTTCGGGTTGTAAAGTACTTTCAGCGAGGAGGAAGGCATTAAGGTTAATAACCTTAGTGATTGACGTTACTCGCAGAAGAAGCACCGGCTAACTCCGTGCCAGCAGCCGCGGTAATACGGAGGGTGCAAGCGTTAATCGGAATTACTGGGCGTAAAGCGCACG
+
GGGGGGGGGGGGGGGGGGGGGGGGGGGGGGGGGGGGGGGGGGGGGGGGGGGGGGGGGGGGGGGGGGGGGGGGGGGGGGGGGGGGGGGGGGGGGGGGGGGGGGGGGGGGGGGGGGGGGGGGGGDFGGGGGGGGFGGGGGGGGGGGGGGGGGGGGGGGCEGGGGGGGGGGGGGGGGGGGGGGGGGFGFGGGGGGGGGGGGFGGGGGGGGGGFGGGGGGGGGGGGCFGGGGGFGFGGGEFFGGCDD5
@M03364:276:000000000-BLYN8:1:1101:15546:7175 1:N:0:1
ACTCCTACGGGAGGCAGCAGTGGGGAATATTGCACAATGGGCGCAAGCCTGATGCAGCCATGCCGCGTGTATGAAGAAGGCCTTCGGGTTGTAAAGTACTTTCAGCGAGGAGGAAGGCATTAAGGTTAATAACCTTAGTGATTGACGTTACTCGCAGAAGAAGCACCGGCTAACTCCGTGCCAGCAGCCGCGGTAATACGGAGGGTGCAAGCGTTAATCGGAATTACTGGGCGTAAAGCGCACG
+
G<FEFGGFDEGG7CGDFCEGG8FGC@FF9FF9EFEGFFAAFCFEGCFFFCE<EFFFFGCFF<EGGGG@FG=FFCEFE?=EG<EFGGEGGGGECAFFGFGGGFFDFCGEGEGGGGFGFGGGGGAFGEFG9@5D5,BDFGGEDG<F=DFBF8:FGGGGGGCF,<FGFFGGGDGCFGG97EGCGFGCFCF7DGGGG5EGG9EFEDGD8EGG?EFGDBCEEGGG5C5CEGGG7FFDGC7E*CGGGGGC
@M03364:276:000000000-BLYN8:1:1101:21835:7177 1:N:0:1
ACTCCTACGGGAGGCAGCAGTGGGGAATATTGCACAATGGGCGCAAGCCTGATGCAGCCATGCCGCGTGTATGAAGAAGGCCTTCGGGTTGTAAAGTACTTTCAGCGAGGAGGAAGGCGTTGTAGTTAATAGCTGCAGCGATTGACGTTACTCGCAGAAGAAGCACCGGCTAACTCCGTGCCAGCAGCCGCGGTAATACGGAGGGTGCAAGCGTTAATCGGAATTACTGGGCGTAAAGCGCACG
+
GGGGGGGGGGGGGGGGGGGGGGGGGGGGGGGGGGGGGGGGGGGGGGGGGGGGGGGGGGGGGGGGGGGGGGGGGGGGGDGGGGGGGGGGGGGGGGGGGFGGGGAEGGGEGG>FGGFGDFGGGGGGGGGGGGGGGGGGGGGGEFGDFGGGFGGGGGGGGGFDFGFGGGGGGDGGGGGGGGGGFGGGGGGGGGDGGEGGGGGGGGEGGGGGGGGGGGGGGGGGGE5CGGGGGGGFGDGEGGGGGGG5
@M03364:276:000000000-BLYN8:1:1101:7424:7192 1:N:0:1
ACTCCTACGGGAGGCAGCAGTAGGGAATCTTCGGCAATGGACGAAAGTCTGACCGAGCAACGCCGCGTGAGTGAAGAAGGTTTTCGGATCGTAAAACTCTGTTGTTAGAGAAGAACGACGAGGAGAGTGGAAAGCTCCTCGTGTGACGGTATCTAACCAGAAAGGGACGGCTAACTACGTGCCAGCAGCCGCGGTAATACGTAGGTCCCGAGCGTTGTCCGGATTTATTGGGCGTAAAGCGAGC
+
GGGGGGGGGGGGGGGGGGGGGGGGGGGGGGGGGGGGGGGGGGGGGGGGGGGGGGGGGGGGGGGGGGGGGGGGGGGGGGGGGGGGGGGGGGGGFGGGGGGGGGGGGGGGGGGGGGGGGGGGGGGGGGGGGGGGGGGGGGGGGGGGGGGGGGGGGGGGGGGGGGDGFFGGGEGGGGFGGGGGGGGGGGGGGGGGGGGGGGFGGGGGGGGGGGGGGGGGGGGGGG5C=CGGGGGGGGGGGFGGGGD5
@M03364:276:000000000-BLYN8:1:1101:19362:7197 1:N:0:1
ACTCCTACGGGAGGCAGCAGTGGGGAATATTGCACAATGGGCGCAAGCCTGATGCAGCCATGCCGCGTGTATGAAGAAGGCCTTCGGGTTGTAAAGTACTTTCAGCGAGGAGGAAGGGGATGTGGTTAATAACCGCATTCATTGACGTTACTCGCAGAAGAAGCACCGGCTAACTCCGTGCCAGCAGCCGCGGTAATACGGAGGGTGCAAGCGTTAATCGGAATTACTGGGCGTAAAGCGCGCG
+
GGGGGGGGGGGGGGGGGGGGGFGGGGGGGGGG9FGGDGGGGGGGGGGGGGGGGGGGGGFGFGGGGGGGGGGGGGGGGGGGCFGGGGGGGGGGGGGGGGGGGFGGGGG4FFCGEGGGGGGEGFGGGDFGGGGGGGGGGGFAEFDFGGGGGGGGGDGGGGGGG::FFGFGGDGGGGGGGGGCEFGGGGGGFGDGGGGGGGGGGEEGGGGGGGGGGGG5CFGFGCEGGGGGGGGFGGDGFFCDCCCC
@M03364:276:000000000-BLYN8:1:1101:12714:7219 1:N:0:1
ACTCCTACGGGAGGCAGCAGTAGGGAATCTTCGGCAATGGGGGCAACCCTGACCGAGCAACGCCGCGTGAGTGAAGAAGGTTTTCGGATCGTAAAACTCTGTTGTTAGAGAAGAACGTTAAGTAGAGTGGAAAGTTACTTAAGTGACGGTATCTAACCAGAAAGGGACGGCTAACTACGTGCCAGCAGCCGCGGTAATACGTAGGTCCCAAGCGTTGTCCGGATTTATTGGGCGTAAAGCGAGC
+
FGGGGGFGGGDEGGDGFG@GGEFFEFGEGGFCGGGGEFGGGDGGGGGFEDFGFGGGGEGGACC@FGG@FFGFGGGGFFGGGFGGGGEEGGGGFGBFGFGFGGFGGGFFGGGGGG@FCGFFFFFGGGCGGFGGCFGGFGGGFBDFFGFEEGGG=CB>FGGGGGGGGG7FGGDDC::DFGGA<FGGGGGGGGGGGGGC*<;9CFEF@C9?>FF**;EEGE7:::*:;6+<<EGF<<*57*2*97>)
@M03364:276:000000000-BLYN8:1:1101:8330:7246 1:N:0:1
ACTCCTACGGGAGGCAGCAGTGGGGAATATTGGACAATGGGCGAAAGCCTGATCCAGCCATGCCGCGTGTGTGAAGAAGGTCTTCGGATTGTAAAGCACTTTAAGTTGGGAGGAAGGGCATTAACCTAATACGTTAGTGCTTTGACGTTACCGACAGAATAAGCACCGGCTAACTCTGTGCCAGCAGCCGCGGTAATACAGAGGGTGCAAGCGTTAATCGGAATTACTGGGCGTAAAGCGCACG
+
GGGGGGGGGGGGGGGGGGGGGGGGGGGGGGGGGGGGGGGGGGGGGGGGGGGGGGGFGGGGGGGGGGGGGGGGGGGGGGGGGGGGGGGGGGGGGFGGGGGGGGFGGFGFGGGGGGGGGGDGGEGGGGGGECGGGGGGGGGGGGGGGGGFDEEGGCEEEGGFGFGGGGGGGGGGGGGGGGGGGGGGGGGGGGDGGGGGGGGGFFEFGGGGGGGFGGGGGGGGGGGGGGGGGGGFGDGGGGGGDGG<
@M03364:276:000000000-BLYN8:1:1101:18440:7256 1:N:0:1
ACTCCTACGGGAGGCAGCAGTAGGGAATCTTCCACAATGGACGAAAGTCTGATGGAGCAACGCCGCGTGAGTGAAGAAGGTTTTCGGATCGTAAAACTCTGTTGTTGGAGAAGAACGTATTTGATAGTAACTGATCAGGTAGTGACGGTATCCAACCAGAAAGCCACGGCTAACTACGTGCCAGCAGCCGCGGTAATACGTAGGTGGCAAGCGTTGTCCGGATTTATTGGGCGTAAAGCGAGCC
+
9CEGF@<CFCCBBCFGCFGGC<@@@F6CCEEEFAF<CFED,;F+7,8<CEADFEE8FFF,6CFEFGC>B,6CF??EE,==9,949FF:F:FG<F<?F???5C,5B=FD=A=4A4A?@AFF@FGG<@FFFGAAEE,,5AF,55F=<FGEGFG<<CF<=>=F>DD@GCCCBBBF,FFCG8DAC*,@EEGFF5ECCG5;E2BC9CF:2,*B2<@5CC=E5C7:E8/799+5=?C5>D5E<**)/)))
@M03364:276:000000000-BLYN8:1:1101:12654:7262 1:N:0:1
ACTCCTACGGGAGGCAGCAGTAGGGAATCTTCGGCAATGGACGAAAGTCTGACCGAGCAACGCCGCGTGAGTGAAGAAGGTTTTCGGATCGTAAAACTCTGTTGTTAGAGAAGAACAAGGATGAGAGTAAAATGTTCATCCCTTGACGGTATCTAACCAGAAAGCCACGGCTAACTACGTGCCAGCAGCCGCGGTAATACGTAGGTGGCAAGCGTTGTCCGGATTTATTGGGCGTAAAGCGAGC
+
GGGGGGGGGGGGGGGGGGGGGGGGGGGGGGGGGGGGGGGGGGGGGGGGGGGGGGGGGGGGGGGGGGGGGGGGGGGGGGGGGGGGGGGGGGGGGGGGGGGGGGGGGGGGGGGGGGGGGGGGGGGGGGGGGGGGGGGGGGGGGGGGGGGGGGGGGGGGGGGGGGGGGGGGGGGGGGGGGGGGGGGGGGGGGGGGGGGGGGGGGGGGGGGGGGGGGGGGGGGGGGEGG?FGGGGEGGGGGGGGGGG)
@M03364:276:000000000-BLYN8:1:1101:4530:7276 1:N:0:1
ACTCCTACGGGAGGCAGCAGTAGGGAATCTTCGGCAATGGACGAAAGTCTGACCGAGCAACGCCGCGTGAGTGAAGAAGGTTTTCGGATCGTAAAACTCTGTTGGTAGAGAAGAACGTTGGTGAGAGTGGAAAGCTCATCAAGTGACGGTAACTACCCGGAAAGGGACGGCTAACTACGTGCCAGCAGCCGCGGTAATACGTAGGTCCCGAGCGTTGTCCGGATTTATTGGGCGTAAAGCGAGC
+
GGGGGGGGGGGGGGGGGGGGGGGGGGGGGGGGGGGGGGGGGGGGGGGGGGGGGGGGGGGGGGGGGGGGGGGGGGGGGGGGGGGGGGGGGGGGGGGGGGGGGGGGGGGGGGGGGGGGGGGGGGGGGGGGGGGGGGGGGGGGGGGGGGGGGGGGGGGGGG@FEGGGGGFGGGGGGGGGGGGGFGGGGGGGGFGGGGGGGGGCFFGGGGFGGGGGDGEEDEGGGGGGGGGGGGGGGGGGGFGGGGGD
@M03364:276:000000000-BLYN8:1:1101:4619:7315 1:N:0:1
ACTCCTACGGGAGGCAGCAGTGGGGAATATTGCACAATGGGCGCAAGCCTGATGCAGCCATGCCGCGTGTATGAAGAAGGCCTTCGGGTTGTAAAGTACTTTCAGCGAGGAGGAAGGCATTAGGGTTAATAACCTTAGTGATTGACGTTACTCGCAGAAGAAGCACCGGCTAACTCCGTGCCAGCAGCCGCGGTAATACGGAGGGTGCAAGCGTTAATCGGAATTACTGGGCGTAAAGCGCACG
+
GGGGGGGGGGGGGGGGGGGGGGGGGGGGGGGGGGGGGGGGGGGGGGGGGGGGGGGGGGGGGGGGGGGGGGGGGGGGFGFGGGGGGGGGGGGGGGGGGGGGGGGGGGGGGGGGGGGGGGGGGGGGGGGGGGGGGGGGGGFGGGGGGGGEGGGGGGGGGGGGGGGGGGGGDGGGGGGGGGGGGGGGGGGGGGCEGGGGGGGGGGGGGGGGGGGFGGECEGGGGEGGGGFGGGGGGGGGGGGGDDD<
@M03364:276:000000000-BLYN8:1:1101:28170:7323 1:N:0:1
ACTCCTACGGGAGGCAGCAGTGGGGAATATTGCACAATGGGCGCAAGCCTGATGCAGCCATGCCGCGTGTATGAAGAAGGCCTTCGGGTTGTAAAGTACTTTCAGCGAGGAGGAAGGCGTTGTAGTTAATAGCTGCAGCGATTGACGTTACTCGCAGAAGAAGCACCGGCTAACTCCGTGCCAGCAGCCGCGGTAATACGGAGGGTGCAAGCGTTAATCGGAATTACTGGTCGTAAAGCGCACG
+
FEFGFGEFFD7;@F7CFGGGEGDFGGGFFGGFFGFDGFED8F7F7CCFGFGGGGGGG@8@EFDFCCGGDFFGGAAFGD<ACFCDC=CGC,@FGGF9BFF<FGGGGFGDGGDCE+BFD?@FGCFFGFGGGGGFAFAFCFD++>FF>FGE@,5@FF::>:FFECGGEC7:CFCBFFFF7EGG<8CC7FGG@B5*=CCC;EEGDEEGGGGGGGFC;;A=CFGGD=;*<9?CCF+:CDF*>FFDD753
@M03364:276:000000000-BLYN8:1:1101:22024:7336 1:N:0:1
ACTCCTACGGGAGGCAGCAGTGGGGAATATTGCACAATGGGCGCAAGCCTGATGCAGCCATGCCGCGTGTATGAAGAAGGCCTTCGGGTTGTAAAGTACTTTCAGCGAGGAGGAAGGCGTTAAGGTTAATAACCTTAGTGATTGACGTTACTCGCAGAAGAAGCACCGGCTAACTCCGTGCCAGCAGCCGCGGTAATACGGAGGGTGCAAGCGTTAATCGGAATTACTGGGCGTAAAGCGCACG
+
GGGGGGGGGGGGGGGGGGGGGGGGGGGGGGGGGGGGGGGGGGGGGGGGGGGGGGGGGGGGGGGGGGGGGGGGGGGGGGGGGGGGGGGGGGGGGGGGGGGGGGGGGGDCFECFGGGGGGGGGGGGCDGGGGGGFGGGGGGGGGGGGGGGGGGGGGGGGEGGGGGGGGGGGGGGGGGGGGGGGGGGGGGGGGGGGGGGGGGGG5EGGGGGGFGGGGGGGGGGGGGGGGFGGGGGGGGGGGFDDDD3
@M03364:276:000000000-BLYN8:1:1101:7986:7344 1:N:0:1
ACTCCTACGGGAGGCAGCAGTGGGGAATATTGCACAATGGGCGCAAGCCTGATGCAGCCATGCCGCGTGTATGAAGAAGGCCTTCGGGTTGTAAAGTACTTTCAGCGAGGAGGAAGGTGTTGTGGTTAATCACCTTAGTGATTGACGTTACTCTCAGAAGAAGCACCGGCTAACTCCGTGCCAGCAGCCGCGGTAATACGGAGGGTGCAAGCGTGTATCGGAATTACTGGGCGTAAAGCGCACG
+
FGGGGGGGGGGGGGGGGGGGGGGGGGEGGFGGFGGGGGFGFFGGGDCDFGGGGGDFGG@ACFEFFGGGDCFFGGGGGGGGFFGFFGGG<7FGC?FFGC<EGFGEFGGCFGFEECFF7=?F=E<F@,B?CF,5DFCC?<A?DF,C,C@+@AF<,,,3@FFD7C<7,>:FC:BFGGGFFGGGFEFG@,>C:EE>*BE@F9BC>E878CEE6C9FCC**24<E5=:>8<?+0<@*99E5<DCCC)))
@M03364:276:000000000-BLYN8:1:1101:3228:7353 1:N:0:1
ACTCCTACGGGAGGCAGCAGTGGGGAATATTGCACAATGGGCGCAAGCCTGATGCAGCCATGCCGCGTGTATGAAGAAGGCCTTCGGGTTGTAAAGTACTTTCAGCGAGGAGGAAGGCATTAAGGTTAATAACCTTAGTGATTGACGTTACTCGCAGAAGAAGCACCGGCTAACTCCGTGCCAGCAGCCGCGGTAATACGGAGGGTGCAAGCGTTAATCGGAATTACTGGGCGTAAAGCGCACG
+
FGGGGGGGGGGGGGGGGGGGGGGGGGGGGGGFGFGGGGGGGGGGGGGGGGGGGGGGGGGGGGGGGEFGGGGCFDFFFGGGGGGGGGGGGGGGGFF9FFGGGGGGGGG:C@FGGGGGEG@FGGCAFGGFGFAFCFFCDGFGDFGGGGGGGGGGFFEDCFD<DFGFFGGGEGGEGGGGGCFCDGGGGGGGGDCEC5EGGGGGGGEECGGEDFGGGGE=FGGGC55CGGGFGGGGGGGGFF05CD3/
@M03364:276:000000000-BLYN8:1:1101:23723:7359 1:N:0:1
ACTCCTACGGGAGGCAGCAGTGGGGAATATTGCACAATGGGCGCAAGCCTGATGCAGCCATGCCGCGTGTATGAAGAAGGCCTTCGGGTTGTAAAGTACTTTCAGCGAGGAGGAAGGCATTAAGGTTAATAACCTTATCAATTGACGTTACCGACAGAAGAAGCACCGGCTAACTCCGTGCCAGCAGCCGCGGTAATACGGAGGGTGCAAGCGTTAATCGGAATTACTGGGCGTAAAGCGCACG
+
GGGGGGGGG>7;+7FFGGA8FFDFDE@AFFFGFGGGCFFGF8@CG6:D7EFGFGCFGFGFAEE,BC+@CFFEF,<FE@<EEGGFFFDE=FFFCFEE?,CAFGGGDD+@FE=7:+BABAEFFB,CFE,EEFDF=DGFGCDFDFGED<@>FDG9FF7@:FFC,:@FGF:F:F*3DEGGGC>CFGGEC8CC,1BE:88;9CEG85**=;B8:7;5:CEE7?7EE8;*<CE?76CC59C**2*9DDD5
@M03364:276:000000000-BLYN8:1:1101:8446:7365 1:N:0:1
ACTCCTACGGGAGGCAGCAGTGGGGAATATTGCACAATGGGCGCAAGCCTGATGCAGCCATGCCGCGTGTATGAAGAAGGCCTTCGGGTTGTAAAGTACTTTCAGCGAGGAGGAAGGCATTAAGGTTAATAACCTTAGTGATTGACGTTACTCGCAGAAGAAGCACCGGCTAACTCCGTGCCAGCAGCCGCGGTAATACGGAGGGTGCAAGCGTTAATCGGAATTACTGGGCGTAAAGCGCACG
+
GGGGGGGGGGGGGGGGGGGGGGGGGGGGGGGGGGGGGGGGGGGGGGGGGGGGGGGGGFGGFGGGGGGGGGGGGGGGCGGGCFGFGGGGFGGGGGGGGFGGGGGGGGGGGGGGEGCGGGGGGGGGGGGGGGGFEGGGGGFFFCGGF9CFGGGGGGGGGEGGFGGGGGGGGGGCGGGGGGGGGG?ECFGGGGGDGEGCFGGFGCEDEGEEFCGGGGGGGGGGGE8CFFGGGGGGGGGGGGGGGDGD
@M03364:276:000000000-BLYN8:1:1101:9891:7385 1:N:0:1
ACTCCTACGGGAGGCAGCAGTGGGGAATATTGCACAATGGGCGCAAGCCTGATGCAGCCATGCCGCGTGTATGAAGAAGGCCTTCGGGTTGTAAAGTACTTTCAGCGAGGAGGAAGGCATTAAGGTTAATAACCTTAGTGATTGACGTTACTCGCAGAAGAAGCACCGGCTAACTCCGTGCCAGCAGCCGCGGTAATACGGAGGGTGCAAGCGTTAATCGGAATTACTGGGCGTAAAGCGCACG
+
GGGGGGGGGGGGGGGGGGGGGGGGGGGGGGGGGGGGGGGGGGGGGGGGGGGGGGGGGGGGGGGGGGGGGGGGGGGGGGGGGGGGGGGGGGGGGGGGGGGGGGGGGGGGGGGGGGGGGFGGGGGGGGGGGGGGGGGGGGGGGGGGGGGGGGGGGGGGGGGGGGGGGGFGGGGGGGGGGGGGGGGGGGGGGGGGGGGGGGGGGGGGGGGGGGGGGGGGFGGGGGGGGGGGGGGGGGGGGGGGGGG>
@M03364:276:000000000-BLYN8:1:1101:4819:7391 1:N:0:1
ACTCCTACGGGAGGCAGCAGTAGGGAATCTTCGGCAATGGACGAAAGTCTGACCGAGCAACGCCGCGTGAGTGAAGAAGGTTTTCGGATCGTAAAACTCTGTTGTCAGAGAAGAACAAGGGTGAGAGTAAAATGTTCATCCCTTGACGGTATCTAACCAGAAAGCCACGGCTAACTACGTGCCAGCAGCCGCGGTAATACGTAGGTGGCAAGCGTTGTCCGGATTTATTGGGCGTAAAGCGAGC
+
GGGGGGGGGGGGGGGGGGGGGGFFGGGGFGGGGGGGGGGGGGGGGGGGGGGGDGGGGGGGGGGGGGGGGGGFGGGGGFGGEEFFGGGGGGGGGGGGGGGGEGGEFCGGGGGGGGGFGGGGGBCGD9FGGFFGGGGGGCFGFCGGGGGGGGGGFGGGGGGGGFGGGCGGG@FEDGGFG7CFCGGGGGGGGDEGGCEDGGGGGFFFGGGF6CGFGDGDEEC+:*;E8CGGFCF=CDGGGGGGGDD5
@M03364:276:000000000-BLYN8:1:1101:25304:7429 1:N:0:1
ACTCCTACGGGAGGCAGCAGTAGGGAATCTTCGGCAATGGACGAAAGTCTGACCGAGCAACGCCGCGTGAGTGAAGAAGGTTTTCGGATCGTAAAACTCTGTTGTTAGAGAAGAACAAGGATGAGAGTAAAATGTTCATCCCTTGACGGTATCTAACCAGAAAGCCACGGCTAACTACGTGCCAGCAGCCGCGGTAATACGTAGGTGGCAAGCGTTGTCCGGATTTATTGGGCGTAAAGCGAGC
+
GGGGGGGGGGGGGGGGGGGGGGGGGGGGGGGGFDGGGGGGGGGGGGGCFGGGCGGGGGGGGGGGGGGEGFCFGGGGGGGGGGGGGGGGGGGGGGGFGGGGGGGGGGGGFGGGGGFGGFGF?DFFFFGDGGDEFGGGGGGGGGGGGFGG@FG+>FECGGGDGCFC@FCFEGDEFEGFCGCG>FGGFGFGFGGGGCECGGFGGCC8ECGGGGGGFDGDGGGGGEC:89:<:?G54DEEC5CGC3D7
@M03364:276:000000000-BLYN8:1:1101:19703:7430 1:N:0:1
ACTCCTACGGGAGGCAGCAGTGGGGAATATTGCACAATGGGCGCAAGCCTGATGCAGCCATGCCGCGTGTATGAAGAAGGCCTTCGGGTTGTAAAGTACTTTCAGCGAGGAGGAAGGCATTAAGGTTAATAACCTTGGTGATTGACGTTACTCGCAGAAGAAGCACCGGCTAACTCCGTGCCAGCAGCCGCGGTAATACGGAGGGTGCAAGCGTTAATCGGAATTACTGGGCGTAAAGCGCACG
+
GGGGGGGGGGGGGGGGGGGGGGGGGGGGGGGGGGGGGGGGGGGGGGGGGGGGGGGGGGGGGGGGGGEEFGFGGGGGGGGGGGGGGGGGGGGGGGGGGGGGGGGGGGGGGGGGG@FGGGGGGGGGGFFFGGFGGGGGGGGGGGGGGGGGGGGGGDEGGG@CGGGGGGGGGGGGGGGGGGGGGGGGGGGGDGGGGGGGGGFGGEGGGGGGGGGGGGGGGGGGGGGGGGGGGCFGGGGGGGGGGG:/
@M03364:276:000000000-BLYN8:1:1101:14777:7438 1:N:0:1
ACTCCTACGGGAGGCAGCAGTGGGGAATATTGCACAATGGGCGCAAGCCTGATGCAGCCATGCCGCGTGTATGAAGAAGGCCTTCGGGTTGTAAAGTACTTTCAGCGAGGAGGAAGGCATTAAGGTTAATAACCTTAGTGATTGACGTTACTCGCAGAAGAAGCACCGGCTAACTCCGTGCCAGCAGCCGCGGTAATACGGAGGGTGCAAGCGTTAATCGGAATTACTGGGCGTAAAGCGCACG
+
FGGGFFFGGGGGGGC@FGFGGGGGGGEGFGGGGGGGGGGGGGGGGGGFGGGGGGFFFGGGGGGGGGGGGGF9?FFEGEGGGGGGGGGGGGGGGGGGGGFCGGGGGGGGGGFGGCDGGFGGFGDFGGG<FFGGGGGGGGFG9FGFGGGEFGGGGGEDGGFGGGGGGGGGGGGFGGGGGGGGGGGGGGGGGGGGGGGGGGGFGBCEDCCGDGGFGGG=FFGGG=CGGGGGGGGGGGGGGGDGGGGC
@M03364:276:000000000-BLYN8:1:1101:6467:7438 1:N:0:1
ACTCCTACGGGAGGCAGCAGTGGGGAATATTGGACAATGGGCGAAAGCCTGATCCAGCCATGCCGCGTGTGTGAAGAAGGTCTTCGGATTGTAAAGCACTTTAAGTTGGGAGGAAGGGCATTAACCTAATACGTTAGTGCTTTGACGTTACCGACAGAATAAGCACCGGCTAACTCTGTGCCAGCAGCCGCGGTAATACAGAGGGTGCAAGCGTTAATCGGAATTACTGGGCGTAAAGCGCACG
+
GGGGGGGGGGGGGGGGGGGGGGGGGGGGGGGGGGGGGGGGGGGGGGGGGGGGGGGGGGGGGGGGGGGGGGGGGGGGGGGGGGGGGGGGGGGGGGGGGGGGGGGGGGGGGGFGGGGGGGGGGGGGGFGGGGGGFAFGGGGGGGGGGGGGGGGGGGGGGGGCFGGGGGFGGGGGGGGGGGGGGGGGGGGGGGGGGGGGGGGGFGGGGGGDGGGGGGGGGGGGGGGGGDFGGGGFDDGGGGGGGGG3
@M03364:276:000000000-BLYN8:1:1101:19881:7441 1:N:0:1
ACTCCTACGGGAGGAAGCAGTAGGGAATCTTCGGCAATGGACGAAAGTCTGACCGAGCAACGCCGCGTGAGTGAAGAAGGTTTTCGGATCGTAAAACTCTGTTGTCAGAGAAGAACAAGGGTGAGAGTGGAAAGTTCACCCCTTGACGGTATCTGACCAGAAAGCCACTGCTAACTACGTGCCAGCAGCCGCGGTAATACGTAGGTGGCAAGCGTTGTCCGGATGTATTGGGCGTAAAGCGAGC
+
GGCFFDGFGFGCEG7FFGGGGGGGGFFGGGGDFGGGGGGGFF:FFCE<EFFGGEFGEDGGFG7F==FFGCFGGFFFGGFDGFGGGG>:FGGAFGGGGG<FFGGGGGFCA=FGGFCF<FFF=<C=FFGFDGFFE<FGGADFAFFGD=D@:F+>F9BFCF,@<AEFDC:<,7,D>;FGGGEG7DFFGG?C@,>5C8BCGGF98FF77B:FC8C=GGE?5:FDE8EC*<+<CAC5*9=EC**:CDDC
@M03364:276:000000000-BLYN8:1:1101:23243:7464 1:N:0:1
ACTCCTACGGGAGGCAGCAGTAGGGAATCTTCGGCAATGGACGAAAGTCTGACCGAGCAACGCCGCGTGAGTGAAGAAGGTTTTCGGATCGTAAAACTCTGTTGTTAGAGAAGAACAAGGATGAGAGTAAAAAGTTCATCCCTTGACGGTATCTAACCAGAAAGCCACGGCTAACTACGTGCCAGCAGCCGCGGTAATACGTAGGTCCCAAGCGTTGTCCGGATTTATTGGGCGTAAAGCGAGC
+
GGGGGGGGGGGGGGGGGGGGGGGGGGGGGGGGGGGGGGGGGGGGGGGGGGGGGGGGGGGGGGGGGGGGGEGGGGGGGGGGGGGGGGGGGGGGGGGGGGGGGGGGGGGGGGGGGGGGGGGGGGGGGGGGGGGGGGGGGGGGGGGGGGGGGGGGGGGGGGGGGGGFGGGGGGGGGGGGGGGGGGGGGGGGGGGGGGGGGGGGGGGGDGGGGGGGGGGGGGGGGGGGDGGGGFGCGDEGGGGGGGG7
@M03364:276:000000000-BLYN8:1:1101:11265:7468 1:N:0:1
ACTCCTACGGGAGGCAGCAGTGGGGAATATTGCACAATGGGCGCAAGCCTGATGCAGCCATGCCGCGTGTATGAAGAAGGCCTTCGGGTTGTAAAGTACTTTCAGCGAGGAGGAAGGCATTAAGGTTAATAACCTTAGTGATTGACGTTACTCGCAGAAGAAGCACCGGCTAACTCCGTGCCAGCAGCCGCGGTAATACGGAGGGTGCAAGCGTTAATCGGAATTACTGGGCGTAAAGCGCACG
+
GGGGGGGGGGGGGGGGGGGGGGGGGGGGGGGGGGGGGGGGGGGGGGGGGGGGGGGGGGGGGGGGGGGGGGGGGGGGGGGGGGGGGGGGGGGGGGGGGGGGGGGGGGGGGGGGGEGGGGGGGGGGGGGGGGGGGGGGGGGGGGGGGGGGGGGGGGGGGGGGGGGGGGGGGGGGGGGGFGGGGGGGGGGGGGGGGGGGGGGGGGGGGGGGGGGGGGGGGGGGGDGGGFDGGGFGGGGGGGFGCGG5
@M03364:276:000000000-BLYN8:1:1101:25618:7468 1:N:0:1
ACTCCTACGGGAGGCAGCAGTGGGGAATATTGCACAATGGGGGAAACCCTGATGCAGCCATGCCGCGTGTGTGAAGAAGGCCTTAGGGTTGTAAAGCACTTTCAGTCGGGAGGAAGGTGGTGAACTTAATACATTCACCAATTGACGTTACCGACAGAAGAAGCACCGGCTAACTCCGTGCCAGCAGCCGCGGTAATACGGAGGGTGCAAGCGTTAATCGGAATTACTGGGCGTAAAGCGCACG
+
GGGGGGFGDGGGGGGGGGGGGGGGGGGGGGGGGGGGGGGGGGGGGGGGGGFDFGGGGGGGGGGGDFGGGFGGGGGGGGGGFG@FCGGGGFGGGGGGGGGGCFGGGEFEGGGGGGGFGGGGGGGG9EFGGGGGGGGGGGGGGGGGGGGFGGGGGGGGGGGGGGGGGGGGGGGGGGGGGGGGGGGGGGGGGGGGGCGGGGGGEEGGGGEGGGGGGGGGGFGGGGGGGGGGGGGGDGGG:FGDGGGC
@M03364:276:000000000-BLYN8:1:1101:14735:7479 1:N:0:1
ACTCCTACGGGAGGCAGCAGTAGGGAATCTTCGGCAATGGGGGCAACCCTGACCGAGCAACGCCGCGTGAGTGAAGAAGGTTTTCGGATCGTAAAACTCTGTTGTTAGAGAAGAACGTTAAGTAGAGTGGAAAGTTACTTAAGTGACGGTATCTAACCAGAAAGGGACGGCTAACTACGTGCCAGCAGCCGCGGTAATACGTAGGTCCCAAGCGTTGTCCGGATTTATTGGGCGTAAAGCGAGC
+
GFEFFGFGGGGGGGGGGGCFGGFGGGGGGGGGGDG@EGGGFECGGGGGGGGGFFEGGDGGGGGGGEFFFGEGGGGGGGGGGGGGGGGDFGGGGGGGGGFGGGGGGGGGGGGGGGGFFFGGGGFGGFGGGGGGGGGGCFGDFGGGFGGGGGGGGGGGEGGGFGGGGGG>@CDFEGGGGCG2CFGGGGF,:CEEGG8EECB+BEGFEFGGGGFFGCGEDCFGGG=58CFGCFF=CD:EDF>7C5D)
@M03364:276:000000000-BLYN8:1:1101:9588:7481 1:N:0:1
ACTCCTACGGGAGGCAGCAGTGGGGAATATTGCACAATGGGCGCAAGCCTGATGCAGCCATGCCGCGTGTATGAAGAAGGCCTTCGGGTTGTAAAGTACTTTCAGCGAGGAGGAAGGCGTTGTGGTTAATAACCGCAGCGATTGACGTTACTCGCAGAAGAAGCACCGGCTAACTCCGTGCCAGCAGCCGCGGTAATACGGAGGGTGCAAGCGTTAATCGGAATTACTGGGCGTAAAGCGCACG
+
GGGGGGGGGGGGGGGGGGGGGGGGGGGGGGGGGGGGGGGGGGGGGGGGGGGGGGGGGGGGGGGGGGGGGGGGGGGGGGGGGGGGGGGGGGGGGGGGGGGGGGGGGGGGGGGGGGFGGGGGGGGGDGFGGGGGGFGDEGGGGGGGGGGGGGGGGGDGGGGGGGGGGGGGGGGGGGGGGGGGGGGGGGGGGGGGGGGGGGGGGEGGGGGGGGGGGGGGGGGGGGGGGFGGGGGGGGGGGGGGGDC)
@M03364:276:000000000-BLYN8:1:1101:18348:7498 1:N:0:1
ACTCCTACGGGAGGCAGCAGTGGGGAATATTGCACAATGGGCGCAAGCCTGATGCAGCCATGCCGCGTGTATGAAGAAGGCCTTCGGGTTGTAAAGTACTTTCAGCGAGGAGGAAGGCATTAAGGTTAATAACCTTAGTGATTGACGTTACTCGCAGAAGAAGCACCGGCTAACTCCGTGCCAGCAGCCGCGGTAATACGGAGGGTGCAAGCGTTAATCGGAATTACTGGGCGTAAAGCGCACG
+
GGFFGGGGGGGGDCGGGGEEE<FGGGGGGGGGGGGFFCC@@FGGGGGGGGGGGGGGGGFEFACCFDGCFGFGGGGFGGGGGGGGFGGGGGGGGGGGGGGGGGGCECE>FF:FGFFGGGGGGFCFGFGBEFGFGFGFF9FGFGFFGDGE@GDFFCGCEFEGCFGGGFGGGGGEFGGGFGGGGGGGGGC7:B5::E:ECFGGGDGGGGGG?;EFECEEEE?FC5ECFGFFFFGFDGEGFGGD))7)
@M03364:276:000000000-BLYN8:1:1101:4561:7510 1:N:0:1
ACTCCTACGGGAGGCAGCAGTAGGGAATCTTCGGCAATGGGGGCAACCCTGACCGAGCAACGCCGCGTGAGTGAAGAAGGTTTTCGGATCGTAAAACTCTGTTGTTAGAGAAGAACGTTAAGTAGAGTGGAAAGTTACTTAAGTGACGGTATCTAACCAGAAAGGGACGGCTAACTACGTGCCAGCAGCCGCGGTAATACGTAGGTCCCAAGCGTTGTCCGGATTTATTGGGCGTAAAGCGAGC
+
GGGGGGGGGGGGGGGGGGGGGGGGGGGGGGGGGGGGGGGGGGGGGGGGGGGGGGGGGGGGGGGGGGGFGGGGGGGGGGGGGGGGGGGGGGGGGGGGGGGGGGGGGGGGGGGGGGFGGGGGGGFGGGFFFGGGGGGGGGGGGGFFGGGGGGGGGGGGGGGGGGGGGGGGGGGGGGGGGGGGGGGGGGGGGGGGGGGGGGGGGGGGGGGFFGGGGGGGDGGGGGGCGDGGGEFGGGGGGGGGGGG5
@M03364:276:000000000-BLYN8:1:1101:20267:7516 1:N:0:1
ACTCCTACGGGAGGCAGCAGTGGGGAATATTGCACAATGGGCGCAAGCCTGATGCAGCCATGCCGCGTGTATGAAGAAGGCCTTCGGGTTGTAAAGTACTTTCAGCGAGGAGGAAGGCGTTGTGGTTAATAACCGCAGCGATTGACGTTACTCGCAGAAGAAGCACCGGCTAACTCCGTGCCAGCAGCCGCGGTAATACGGAGGGTGCAAGCGTTAATCGGAATTACTGGGCGTAAAGCGCACG
+
GGGGGGGGGGGGGGGGGGGGGGGGGGGGGGGGGGGGGGGGGGGGGGGGGGGGGGGGGGGGGGGGGGGGGGGGGGGGGGGGGGGGGGGGGGGGGGGGGGGGGGGGGGGGGGGGGGGGGGGGGGGGGGFGEGGGGGGGGGGGGGGGGGGGGGGGGGGGGGGGGGGGGGGGGGGDGGGGGGGFGGGGGGGGGGGGGGGDGGGGGCCEGGGGGGGGGGGGGGGGDGGGGGGGGGFGGGGGGFFDGGGC
@M03364:276:000000000-BLYN8:1:1101:7097:7517 1:N:0:1
ACTCCTACGGGAGGCAGCAGTAGGGAATCTTCGGCAATGGACGAAAGTCTGACCGAGCAACGCCGCGTGAGTGAAGAAGGTTTTCGGATCGTAAAACTCTGTTGTCAGAGAAGAACAAGGGTGAGAGTGGAAAGTTCACCCCTTGACGGTATCTGACCAGAAAGCCACGGCTAACTACGTGCCAGCAGCCGCGGTAATACGTAGGTGGCAAGCGTTGTCCGGATTTATTGGGCGTAAAGCGAGC
+
GGGGGGGGGGGGGGGGGGGGGGGGGGGGGGGGGGGGGGGGGGEGGGGGGGGGGGGGGGGGGGGGGGGGGGGGGGGGGGGGGGGGGGGGGGGGGGGGGGGGGGGGGGGGFGGGGGGGGGGGGFGGGGGFGGGGGGGGGGGGGGGGGGGGGGGGGGGGGGGGGFGGGGGGGGGGGGGGGGGGGGGGGGGGGGGGGGGGGGGGGGGGGGGGGGGGGGGGGGGGGGGD=FFGFFGFGGGDGCCFGGG)
@M03364:276:000000000-BLYN8:1:1101:6179:7520 1:N:0:1
ACTCCTACGGGAGGCAGCAGTGGGGAATATTGGACAATGGGCGAAAGCCTGATCCAGCCATGCCGCGTGTGTGAAGAAGGTCTTCGGATTGTAAAGCACTTTAAGTTGGGAGGAAGGGCATTAACCTAATACGTTAGTGCTTTGACGTTACCGACAGAATAAGCACCGGCTAACTCTGTGCCAGCAGCCGCGGTAATACAGAGGGTGCAAGCGTTAATCGGAATTACTGGGCGTAAAGCGCGCG
+
GGGGGGGGGGGEDCEFGGGGGGGGGDGGFGG<FGFFFFFCDFE:F:6CFGGGGGGFFGFFFGGGGGGCCFGGGGDGGGGGGFGFFCFEBFFFGGGGGGGGGFFGFEFFGCFF++:,:?BFGAE?,?<==BFGGGGG7ADFAFFFFCGCCEEGCCF@FB>D9CDEGFBGGDGG@DAF;;FG9BFGCGGGG5>>EE>8<E;B;BF@@EGGEG@8?EGG*C7>EEGGG7+<C?GGGGGGF7*757C5
@M03364:276:000000000-BLYN8:1:1101:25122:7546 1:N:0:1
ACTCCTACGGGAGGCAGCAGTAGGGAATCTTCGGCAATGGGGGCAACCCTGACCGAGCAACGCCGCGTGAGTGAAGAAGGTTTTCGGATCGTAAAACTCTGTTGTTAGAGAAGAACGTTAAGTAGAGTGGAAAGTTACTTAAGTGACGGTATCTAACCAGAAAGGGACGGCTAACTACGTGCCAGCAGCCGCGGTAATACGTAGGTCCCAAGCGTTGTCCGGATTTATTGGGCGTAAAGCGAGC
+
FGGGG9EFGGGCFC@C7BFEC,FF@EEEDFDFG@FGDFFGGGGGGGGGGG8A<FGGBCCFE@>:FDGC@:FFFGGGGEDFFFFGAEGGEB+BFFC9CA,CEEFF@EGGFGFFCFF@:FG8EEF,?F9@FEFGGGGGDABD@AC<CFGGGGC+@E9FGG,BFF,FFDGBGEEGGFGG98F<<B7;?FF:CB858*:CC9+5=2+*;32?;<083ACEEEFFGG8CCE+@C76:<<E=55CGD*))
@M03364:276:000000000-BLYN8:1:1101:24281:7561 1:N:0:1
ACTCCTACGGGAGGCAGCAGTAGGGAATCTTCGGCAATGGACGAAAGTCTGACCGAGCAACGCCGCGTGAGTGAAGAAGGTTTTCGGATCGTAAAACTCTGTTGTCAGAGAAGAACAAGGGTGAGAGTGGAAAGTTCACCCCTTGACGGTATCTGACCAGAAAGCCACGGCTAACTACGTGCCAGCAGCCGCGGTAATACGTAGGTGGCAAGCGTTGTCCGGATTTATTGGGCGTAAAGCGAGC
+
GGGGGGGGGGGGGGGGGGGGGFGGGFGFFGFGGGGGGGGGFFGGGCFGGGGGGGGGGGGGGGGGGGGGGGGGGGGGGGGGGGGGGGGGGGGGGGGGGGGGGGGGGGGGDGGGG8FGGFGGGGGCGGEFGGGGGFGGGGGDGGGGGGGGGGGGGGGGGGCGGGGGGGGGGGGGGGGGGGGGGGGFGFGGGGGDGGGG5FFGGGGC8FGCCFD=EEGGGGGGGG=5CCCFGGFFFGGGGGG=DDG)
@M03364:276:000000000-BLYN8:1:1101:14634:7564 1:N:0:1
ACTCCTACGGGAGGCAGCAGTGGGGAATATTGCACAATGGGCGCAAGCCTGATGCAGCCATGCCGCGTGTATGAAGAAGGCCTTCGGGTTGTAAAGTACTTTCAGCGAGGAGGAAGGCGCTGTAGTTAATAACTGCAGCGATTGACGTTACTCGCAGAAGAAGCACCGGCTAACTCCGTGCCAGCAGCCGCGGTAATACGGAGGGTGCAAGCGTTAATCGGAATTACTGGGCGTAAAGCGCACG
+
FEGGGGGGGGGGGGGGGGGGGGGGGGGGFFGGGGGGGGGGGGGGGGGGGGGGGGGGGGFGGGGGGGGGGGGGGGFFFGGGFDFGGGGGGGGGGGGGGGGGGGGGGCFGGGGGGFFGGGGEGGGGFGGAFFFGGGGAFGGGGGFGGGGGGGGGGGCCGGGGGGGGD7FGGGGEGGGGGGGGGGGGGECFGGGGECECGFFGCEEEGGGGG7EGGGE8EFCCCCEGGGGGGG=*9DGDF>*>DGG5
@M03364:276:000000000-BLYN8:1:1101:4973:7568 1:N:0:1
ACTCCTACGGAGGCAGCAGTGGGGAATATTGCACAATGGGCGCAAGCCTGATGCAGCCATGCCGCGTGTATGAAGAAGGCCTTCGGGTTGTAAAGTACTTTCAGCGAGGAGGAAGGCATTAAGGTTAATAACCTTAGTGATTGACGTTACTCGCAGAAGAAGCACCGGCTAACTCCGTGCCAGCAGCCGCGGTAATAAGGAGGGTGCAAGCGTTAATCGGAATTACTGGGCGTAAAGCGCACGC
+
GGGGGGGGGGGGGGGGGGGGGGGGGGGGGGGGGGGGGGGGGGGGGGGGGGGGGGGGGGGFGGGGGGGGGGGGGGGGGGGGGFGGGGGGGGGGGGGGGGGGGGFGGGGGGGGGGGGGGGGGGGGFFGCFGGGGGDGGGGGGGGGGGGEGGGGGGDGGEGGGFGGGGGDGGGGGGGGGGG7:>>EGGFGGGGGGGEGGC,?C?FGGGGGGCCEGCEGFGGGGGCFGGGGGGGGG<9=CF=DDGCDC
@M03364:276:000000000-BLYN8:1:1101:16753:7577 1:N:0:1
ACTCCTACGGGAGGCAGCAGTAGGGAATCTTCGGCAATGGGGGCAACCCTGACCGAGCAACGCCGCGTGAGTGAAGAAGGTTTTCGGATCGTAAAACTCTGTTGGTAGAGAAGAACGTTAAGTAGAGTGGAAAGTTACTTAAGTGACGGTATCTAACCAGAAAGGGACGGCTAACTACGTGCCAGCAGCCGCGGTAATACGTAGGTCCCAAGCGTTGTCCGGATTTATTGGGCGTAAAGCGAGC
+
FFGGGGGGGGGGGGGGGGGGGGGGGGGGGGGGGDGGGGGGGGGGGGGGGGGGGGGGGGGGGGGGGGGGGCCGGGGGGGGGGGGGGGGGGGGGGGGGGGGGGGGGFFFGFEGGGGGGGGGGFG@FGGGGGGGGGGGGGGGGGGGGGGGGGGGGGGGGFGDGGGFEG>FGGGGGGCGGGGGGGCFGGGFFGGE>EGEEGGG?FGDFGGGFGG?CEGEGGGFGGGDEEFGGFGG54CE=C<GDDGGC
@M03364:276:000000000-BLYN8:1:1101:11285:7583 1:N:0:1
ACTCCTACGGGAGGCAGCAGTGGGGAATATTGCACAATGGGCGCAAGCCTGATGCAGCCATGCCGCGTGTATGAAGAAGGCCTTCGGGTTGTAAAGTACTTTCAGCGAGGAGGAAGGCATTAAGGTTAATAACCTTAGTGATTGACGTTACTCGCAGAAGAAGCACCGGCTAACTCCGTGCCAGCAGCCGCGGTAATACGGAGGGTGCAAGCGTTAATCGGAATTACTGGGCGTAAAGCGCACG
+
GGGGGGGGGGGGGGGGGGGGGGGGGGGGGGGGGGGGGGGGGGGGGGGGGGGGGGGGGGGGGGGGGGGGGGGGGGGGGGGGGGGGGGGGGGGGGGGGGGGGGGGFGGGGGGGGGGGGGGGGGGGGGGGGGGGGGGGGGGGGGGGGGGGGGGGGFGGGGGGGGGGGGGGGGGGGGFGGGGGGGGGGGGGGGGGGGGEGGGGGGGGGGGGGGGGGGGGGGGGGGGGGGGGGGGGGGGGEGGGGDGG<
@M03364:276:000000000-BLYN8:1:1101:20133:7600 1:N:0:1
ACTCCTACGGGAGGCAGCAGTGGGGAATATTGGACAATGGGCGAAAGCCTGATCCAGCCATGCCGCGTGTGTGAAGAAGGTCTTCGGATTGTAAAGCACTTTAAGTTGGGAGGAAGGGCATTAACCTAATACGTTAGTGTTTTGACGTTACCGACAGAATAAGCACCGGCTAACTCTGTGCCAGCAGCCGCGGTAATACAGAGGGTGCAAGCGTTAATCGGAATTACTGGGCGTAAAGCGCGCG
+
GGGGGGGGGGGBFGGGGGFFGGGGGGGGGGGGGFG<EFGGGGGGGEGGGGGGGGGG?FGGGGGFGCGFEGGGGGFGGGGGGGGGGCGGDEFFFFGFGGGFGG9FFBAFGGFGGC,ECFGFGGGFFGGGGGGGGGGGGGGDFFGGGGGGGFEGDGGGGGGGGGFGGGGGGGGGGGGGGGGGGGGGGGFGGGGEEGGEGGGGFFGGGGGGGGG5CCE*>FGF=E5*@FGGGFFF)9==CFGGGCGD
@M03364:276:000000000-BLYN8:1:1101:6397:7603 1:N:0:1
ACTCCTACGGGAGGCAGCAGTAGGGAATCTTCGGCAATGGGGGCAACCCTGACCGAGCAACGCCGCGTGAGTGAAGAAGGTTTTCGGATCGTAAAACTCTGTTGTTAGAGAAGAACGTTAAGTAGAGTGGAAAGTTACTTAAGTGACGGTATCTAACCAGAAAGGGACGGCTAACTACGTGCCAGCAGCCGCGGTAATACGTAGGTCCCAAGCGTTGTCCGGATTTATTGGGCGTAAAGCGAGC
+
EECCF<FEBGDFEEGCBFFFGGGFG<FFGGGFF@FFGGGC@FFCEGGGGGGGGGGGGGGGGGGGGGGGGGGDGGGGGGGGGGGGGGGGGGGGGGGGGGGGGFGGFFGGGGGGGGGFGGGGGGGGGFGGGFDGCGGGGGGGGGGGGGFEGGGGGGGGGGGGGGGGGGGGGGGGGGGGGGC<FGFGFGGCFCEGGEGGGGGGGFFGGEFFEFF==EG5CCCFGGC=EFFGGGGE5CEGGGGGGGG)
@M03364:276:000000000-BLYN8:1:1101:19466:7612 1:N:0:1
ACTCCTACGGGAGGCAGCAGTAGGGAATCTTCGGCAATGGGGGCAACCCTGACCGAGCAACGCCGCGTGAGTGAAGAAGGTTTTCGGATCGTAAAACTCTGTTGTTAGAGAAGAACGTTAAGTAGAGTGGAAAGTTACTTAAGTGACGGTATCTAACCAGAAAGGGACGGCTAACTACGTGCCAGCAGCCGCGGTAATACGTAGGTCCCAAGCGTTGTCCGGATTTATTGGGCGTAAAGCGAGC
+
GGGGGGGGGGGGGGGGGGGGGGGGGGGGGGGGGGGGGGGGGGGGGGGGGGGGGGGGGGGGGGGGGGGGGGGGGGGGGGGGGGGGGGGGGGGGGGDGGGGGGGGGGGGGFGGGGGGGGGGGGGGGGGGGGGGGGGGGGGGGGGGGGGGGGGGGFGFGGGGGGGGGGGGGGGGGGGFGGGGGGGGGFGGGGGGGGGGGGGGFGGGGGGGGGGGGGGGGGGGGGGGGG6CFFGFGGGGGGGGFGDG5
@M03364:276:000000000-BLYN8:1:1101:17424:7621 1:N:0:1
ACTCCTACGGGAGGCAGCAGTGGGGAATATTGCACAATGGGCGCAAGCCTGATGCAGCCATGCCGCGTGTATGAAGAAGGCCTTCGGGTTGTAAAGTACTTTCAGCGAGGAGGAAGGCATTAAGGTTAATAACCTTAGTGATTGACGTTACTCGCAGAAGAAGCACCGGCTAACTCCGTGCCAGCAGCCGCGGTAATACGGAGGGTGCAAGCGTTAATCGGAATTACTGGGCGTAAAGCGCACG
+
GGGGGGGGGGGEGGGGGGGGGGGGGGGGGGGGGGGGGGGGGGGGGGGGGGGGGGGGGGGGGGGGGGGGGGGGGGGGGGGGGGGGGGGGGGGGGGGGGGGGGGGGGGGGGGGGGGGGGGGGGGGGGGGGGGGGFGGGGGGGGGGGGGGGGGGGGGGGGGGGGGGGGGGGGGGGGGGGGGGGGGGGGGGGGGGGGGGGGGGGGGGGGGGGGGGFGGGGFGFGGGGGGGGGGGGGGGGDGGGGGGGC
@M03364:276:000000000-BLYN8:1:1101:18855:7646 1:N:0:1
ACTCCTACGGGAGGCAGCAGTGGGGAATATTGGACAATGGGCGAAAGCCTGATCCAGCCATGCCGCGTGTGTGAAGAAGGTCTTCGGATTGTAAAGCACTTTAAGTTGGGAGGAAGGGCATTAACCTAATACGTTAGTGTTTTGACGTTACCGACAGAATAAGCACCGGCTAACTCTGTGCCAGCAGCCGCGGTAATACAGAGGGTGCAAGCGTTAATCGGAATTACTGGGCGTAAAGCGCGCG
+
FGGGGGGGGGGDGGGGGGFGGGGGGGGGGGGGGGGGGGGGGGGGGGGGGGGGCGGGGGGGGGGFFGGGGG@FGGFGGDFFEFGGCFEEEGGGEGGGGGCGGGGFFGCFGGGGGEGCFGGDFGGFDGGAFFFF7AFGEFGGGGG?FGGGGGEFGGGGGGGGGFGGFGGGGGGEGGGGGAFFGGGGGCGD8:EGGGGGGGGGC9<@@CEGGGGGGGGEGGCFGEGFGFFGGG5CDGGEG>C<DD79
@M03364:276:000000000-BLYN8:1:1101:9625:7669 1:N:0:1
ACTCCTACGGGAGGCAGCAGTGGGGAATATTGGACAATGGGCGAAAGCCTGATCCAGCCATGCCGCGTGTGTGAAGAAGGTCTTCGGATTGTAAAGCACTTTAAGTTGGGAGGAAGGGCATTAACCTAATACGTTAGTGCTTTGACGTTACCGACAGAATAAGCACCGGCTAACTCTGTGCCAGCAGCCGCGGTAATACAGAGGGTGCAAGCGTTAATCGGAATTACTGGGCGTAAAGCGCGCG
+
GGGGGGGGGGGGGGGGGGGGGGGGGGGGGGGGGGGGGGGGGGGGGGGGGGGGGGGGGGGGGGGGGGGGGGGGGGGGGGGGGGGGGGGGGGGGGGFGGGGGGGGGGGFGGGGGGGGGGGGGGGGGGGGGGGGGGGGGGGGGGGGGGGGGGGGGGGGGGGGGGGGGGGGGGGGGGGGGGGGGGGGGGGGGGGGGGGDGGGGGGGGGGGGGGGGGGGGDGGGGGGGGGGGGGGGGGGGGGGGDGGGG
@M03364:276:000000000-BLYN8:1:1101:10135:7674 1:N:0:1
ACTCCTACGGGAGGCAGCAGTAGGGAATCTTCGGCAATGGACGAAAGTCTGACCGAGCAACGCCGCGTGAGTGAAGAAGGTTTTCGGATCGTAAAACTCTGTTGGTAGAGAAGAACGTTGGTGAGAGTGGAAAGCTCATCAAGTGACGGTAACTACCCAGAAAGGGACGGCTAACTACGTGCCAGCAGCCGCGGTAATACGTAGGTCCCGAGCGTTGTCCGGATTTATTGGGCGTAAAGCGAGC
+
FGGGGGGGGGGGGGEGGG@FG9FGGGGCEEGGGGGGEGGGFE:C@@F<EEFFAFBFGGGGGECFGGGC:FCFFGGGGGDFFEFGFGGCFGEGGEFFGGFEGGGGGGCFFGCEFGGGGF?DGGGGGDDFGGF<DGGGG9FG9FGGCGCFGCFGGGGGFCFFGGGGCFCEFFGGGGGGF7FG>:FGGFGC@>BEEEC8CGCGGGDFGGGFGGGGGGGGGGGGE=?EE?0<?EFGGGGCC5C>D<<)
@M03364:276:000000000-BLYN8:1:1101:22807:7678 1:N:0:1
ACTCCTACGGGAGGCAGCAGTAGGGAATCTTCGGCAATGGACGAAAGTCTGACCGAGCAACGCCGCGTGAGTGAAGAAGGTTTTCGGATCGTAAAACTCTGTTGTTAGAGAAGAACAAGGATGAGAGTAAAAAGTTCATCCCTTGACGGTATCTAACCAGAAAGCCACGGCTAACTACGTGCCAGCAGCCGCGGTAATACGTAGGTGGCAAGCGTTGTCCGGATTTATTGGGCGTAAAGCGAGC
+
GGGGCGGFGEGGGGGGGGGGGGGGGGGGGGGGGGGGGGGGGGGGGGGGGGGGGGGGGGGGGGGGGGGGGGGGGGGGGGGGGFFGGGGGGGGGGGGGGGGGGGGGGGGGGGGGGGGGGGGGGGGGGGGGGGGGGGFGGGGGGGGGGGGGGGGGGGFGGFGGGGGGGGGGGGGGGGGGGGGGGGFGGGGGGGGGGGGGGGGGFGGGGGGGGGGGGGGGGGGGGDGDDGFGC?FDFGGGGGGGGGG5
@M03364:276:000000000-BLYN8:1:1101:26275:7678 1:N:0:1
ACTCCTACGGGAGGCAGCAGTGGGGAATATTGCACAATGGGCGCAAGCCTGATGCAGCCATGCCGCGCGTATGAAGAAGGCCTCCGGGTTGTAAAGTACTTTCAGCGAGGAGGAAGGCGTTGTAGTTAATAACTGCAGCGATTGACGTTACTCGCAGAAGAAGCACCGGCTAACTCCGGGCCAGCAGCCGCGGTAATACGGAGGGTGCAAGCGTTAATCGGAATTACTGGGCGTAAAGCGCACG
+
F?FGGGGG>7:CECCCFGFFFGGF@FFGF@@EFCFGFAE<8FGG7@BCFGG8FCEFG8DEGC,CCF@+>FFEGGA9FFGGFF8,9@F>@=CCF,BCEA5@FFGGGFGG7FECGGGGDDF>=FEGGGGGGGGDFADF<DDEFFFDCFFF@FGFGDGEGGGGG7DF7FFFECCFFG9,<:*=788CFCE7CC5CEE*155955E>CGGG;CCE58CEE*:<=CGC56:F+CECGDCE:CFDC7))9
@M03364:276:000000000-BLYN8:1:1101:19555:7679 1:N:0:1
ACTCCTACGGGAGGCAGCAGTAGGGAATCTTCGGCAATGGGGGCAACCCTGACCGAGCAACGCCGCGTGAGTGAAGAAGGTTTTCGGATCGTAAAACTCTGTTGTTAGAGAAGAACGTTAAGTAGAGTGGAAAGTTACTTAAGTGACGGTATCTAACCAGAAAGGGACGGCTAACTACGTGCCAGCAGCCGCGGTAATACGTAGGTCCCAAGCGTTGTCCGGATTTATTGGGCGTAAAGCGAGG
+
GGGGGGGGGGGGGGGGGGGGGGGGGGGGGGGGGGGGGGGGGGDGGGGGGGGGFGGGGGGGGGGGGGGFGGGGGGGGGGGGGGGGGGGGGGGGGGGDFGGGGGGGGGGGFGGGGGGGGGGGCFF<FDGFCFFGGGGGFGGFGFGGGGGGGGGGGGGGGCFGGGGGGGGGGGEGGDGFGFGGGGGGGGGGGGGGGCEEGGGGGEF@DGC9>FGFGGGGGG?CEGGEEFFGGGF=DCCEDGGGGGG)
@M03364:276:000000000-BLYN8:1:1101:13232:7679 1:N:0:1
ACTCCTACGGGAGGCAGCAGTGGGGAATATTGGACAATGGGCGAAAGCCTGATCCAGCCATGCCGCGTGTGTGAAGAAGGTCTTCGGATTGTAAAGCACTTTAAGTTGGGAGGAAGGGCATTAACCTAATACGTTAGTGCTTTGACGTTACCGACAGAATAAGCACCGGCTAACTCTGTGCCAGCAGCCGCGGTAATACAGAGGGTGCAAGCGTTAATCGGAATTACTGGGCGTAAAGCGCGCG
+
FFFGEFGGDGE7F@FGGGGFFGGGGFEGFGGFGFGGGEGGGGGCFGEGEEG<FFGAFFCFGGGGGGDEGGGGGGGGGGGGGGGGFGFGFGGG9CFGGFGGGE,FEEFGGGDGGCEFBEC@FE9BFDFG<FDBDFGF=FDGGGGG9FGGGGGGCCGCFGGFGFGDGGGCGEEGFFFFGFGFGGGGEFGG@>>CECEGGGGGCGGGCGEGCCFCCGGECF?FGG=CFG9EEFC=D<5:5*:DGG:D
@M03364:276:000000000-BLYN8:1:1101:15189:7686 1:N:0:1
ACTCCTACGGGAGGCAGCAGTGGGGAATATTGCACAATGGGCGCAAGCCTGATGCAGCCATGCCGCGTGTATGAAGAAGGCCTTCGGGTTGTAAAGTACTTTCAGCGAGGAGGAAGGCATTAAGGTTAATAACCTTAGTGATTGACGTTACTCGCAGAAGAAGCACCGGCTAACTCCGTGCCAGCAGCCGCGGTAATACGGAGGGTGCAAGCGTTAATCGGAATTACTGGGCGTAAAGCGCACG
+
GGGGGGGGGGGGGGGGGGGGGGGGGGGGGGGGGGGGGGGGGGGGGGGGGGGGGGGGGGGGGGGGGGGGGGGGGGGGGGGGGGGGGGGGGGGGGGGGGGGGGGGGGGGGGGGGGGGGGGGGGGGGGGGGGGGGGGGGGGGGGGGGGGGGGGGGGGGGGGFFGGGGGGGGGGGGGGGGGGGGGGGGGGGGGGGGGGGGGGGGDCGGGGGGGGEFGGGGDGGGGGGGGGGGGGGGGDGGGGGGGGG5
@M03364:276:000000000-BLYN8:1:1101:12404:7714 1:N:0:1
ACTCCTACGGGAGGCAGCAGTGGGGAATATTGCACAATGGGCGCAAGCCTGATGCAGCCATGCCGCGTGTATGAAGAAGGCCTTCGGGTTGTAAAGTACTTTCAGCGAGGAGGAAGGTGTTGTGGTTAATAACCACAGCAATTGACGTTACTCGCAGAAGAAGCACCGGCTAACTCCGTGCCAGCAGCCGCGGTAATACGGAGGGTGCAAGCGTTAATCGGAATTACTGGGCGTAAAGCGCACG
+
GGGGGGGGGGGGGGGGGGGGGGGGGGGGGGGGGGGGGGGGGGGGGGGGGGGGGGGGGGGGGGGGGGGGGGGGGGGGGGGGGGGGGGGGGGGGGGGGGGGGGGGGGGGGGGGGGGGGGGGGGGGGGGGGGGGGGGGGGGGGGGGGGGGGGGGGCEGGGGGGGGGGGGGGGGGGGGGGGGGGGGFGGGGGGGGGGGGGGFGGGGGGGGGGGGGGGGDEGGFGGGGGGGGGGGGFGGGGGGGGGGDC
@M03364:276:000000000-BLYN8:1:1101:5652:7718 1:N:0:1
ACTCCTACGGGAGGCAGCAGTGGGGAATATTGGACAATGGGCGAAAGCCTGATCCAGCCATGCCGCGTGTGTGAAGAAGGTCTTCGGATTGTAAAGCACTTTAAGTTGGGAGGAAGGGCATTAACCTAATACGTTAGTGCTTTGACGTTACCGACAGAATAAGCACCGGCTAACTCTGTGCCAGCAGCCGCGGTAATACAGAGGGTGCAAGCGTTAATCGGAATTACTGGGCGTAAAGCGCACG
+
GGGGGGGGGGGGGGGGGGGGGGGGGGGGGGGGGGGGGGGGGGGGGGGGGGGGGGGGGGGGGGGGGGGGGGFGGGGGGGGGGGGGGGGGGGGGGGGGGGGGGGGGGGGGGGGGGGGGGGGGGGGGGGGGGGGGGGGGGGGGGGGGGGGGGGGGGGGGCGGGGGGGGGFGGGGDGGGGGGGGFFGCFGGGGGGG5BEGGGCGGGGGGGGGGGGGGGEDFFGGGGECGGGGGGG=57CGFGGGGGGC
@M03364:276:000000000-BLYN8:1:1101:27229:7727 1:N:0:1
ACTCCTACGGGAGGCAGCAGTGGGGAATATTGCACAATGGGCGCAAGCCTGATGCAGCCATGCCGCGTGTATGAAGAAGGCCTTCGGGTTGTAAAGTACTTTCAGCGAGGAGGAAGGCATTAAGGTTAATAACCTTAGTGATGGACGTTACTCGCAGAAGAAGCACCGGCTAACTCCGTGCCAGCAGCCGCGGTAATACGGATGGTGCAAGCGTTAATCGGAATTACTGGGCGTAAAGCGCACG
+
GGGFGGGEEFFGDGGDGGGGGGGGDGGGGGGGGGGGGGGGGGGGGGF7FFGGGGGFEGGGGGGGGDGGGEGGGGGGFFGFGGGGGGGGEFGGFGGGGEFG,BEFDGGGGDGCGGGD7FGGGGDEEEFGFGGFF8,?FFEFGG,EDGDC7DEF9:CE7FGACFFGFFFG7CGGGGFGCEGGEFBCGFFGG:>G5:EDFCF>C8*BCBCFGGDFG>*;C1A5EGG56CGGG68EC)::>>DDGCG<
@M03364:276:000000000-BLYN8:1:1101:3247:7732 1:N:0:1
ACTCCTACGGGAGGCAGCAGTAGGGAATCTTCGGCAATGGGGGCAACCCTGACCGAGCAACGCCGCGTGAGTGAAGAAGGTTTTCGGATCGTAAAACTCTGTTGTGAGAGACGAACGTTAAGTAGCGGGGAAAGTTACTTAAGTGACGGTATCTAACCAGAAAGGGACGGCTAACTACGTGCCAGCAGCCGCGGTAATACGTAGGTCCCAAGCGTTGTCGGGATTGTTTGGGCGTAAAGCGAGC
+
FGGGGGGGGGGGGGGGGGGGGFGGGFGGGGGGG>BFGGGFG7FGGGFC@FFGGGGDGGGCCFGGGGGGGDEFGGFAE8FDE9FFGDFGEGGGGC@FBEFGGGGFG7EGAGG,CFF>CFFGCAFGF<F++53*<F@;9,,@@FCFGDDC7FDCFCCFGFFGGDFE<CBF7=<CFGFGFFB:F>CFGGGGGGDG88**;79:8+:CEGF@@C;F5:;E::7*/1*:;80<FFG59)2/9*::)*1)
@M03364:276:000000000-BLYN8:1:1101:9018:7742 1:N:0:1
ACTCCTACGGGAGGCAGCAGTGGGGAATATTGCACAATGGGCGCAAGCCTGATGCAGCCATGCCGCGTGTATGAAGAAGGCCTTCGGGTTGTAAAGTACTTTCAGCGAGGAGGAAGGCATTAAGGTTAATAACCTTGGTGATTGACGTTACTCGCAGAAGAAGCACCGGCTAACTCCGTGCCAGCAGCCGCGGTAATACGGAGGGTGCAAGCGTTAATCGGAATTACTGGGCGTAAAGCGCACG
+
GGGGGGGGGGGGGGGGGGGGGGGGGGGGGGGGGGGGGGGGGGGGGGGGGGGGGGGGGGGGGGGGGGGFGGGGGGGGGGGGGGGGGGGGGGGGGGGGGGGGGGGGGGGGGGGGG@EGGGGGGGGGGGGGGGGGGGGGFGGGGGGGGGGGGGGGFGGGDDDFGGGGGGGGGGGGGFGGGGGGGGGGGFCFGGGGGGGGGEFGGEEGGGCEGGGGGGGGGGGGGGGGCFFFFCFGGGG=FGGGDG3)
@M03364:276:000000000-BLYN8:1:1101:16266:7751 1:N:0:1
ACTCCTACGGGAGGCAGCAGTGGGGAATATTGCACAATGGGCGCAAGCCTGATGCAGCCATGCCGCGTGTATGAAGAAGGCCTTCGGGTTGTAAAGTACTTTCAGCGAGGAGGAAGGCATTAAGGTTAATAACCTTGGTGATTGACGTTACTCGCAGAAGAAGCACCGGCTAACTCCGTGCCAGCAGCCGCGGTAATACGGAGGGTGCAAGCGTTAATCGGAATTACTGGGCGTAAAGCGCACG
+
GGGGGGGGGGGGGGGGGGGGGGGGGDFFFGGFGFFGGGGGGGGGGGGGGGGGGGGGGGGGGGGGGGGGGFEGGGGGGGGGFGGGGGGFGGGGGGGGGFGGGGGGGGECFGGDGGGGGGGGGFCFGGGGGGGGGGGGGGGF<FFGGGGGGGGGGGGGGGGFGGGGGGGGGGGGGGG9FGFGGGGGGGGGGGGGGGGDGFGGGGGGGGGGFGGGGGGGGGGFGGCFGGGFFFGGGGGGGGGGGGG5
@M03364:276:000000000-BLYN8:1:1101:12084:7757 1:N:0:1
ACTCCTACGGGAGGCAGCAGTAGGGAATCTTCGGCAATGGGGGCAACCCTGACCGAGCAACGCCGCGTGAGTGAAGAAGGTTTTCGGATCGTAAAACTCTGTTGTTAGAGAAGAACGTTAAGTAGAGTGGAAAGTTACTTAAGTGACGGTATCTAACCAGAAAGGGACGGCTAACTACGTGCCAGCAGCCGCGGTAATACGTAGGTGGCAAGCGTTGTCCGGATTTATTGGGCGTAAAGCGAGC
+
GGGGGGGGGGGGGGGGGGGGGGGGGGGGGGGGGGGGGGGGGGG7FGDGEGFGGFEGEEFFGGGGGGGDEF,?FF9EFGGGGGGGDGE@FEDFGGFGGGGFCFA?FF<E<FFGDGFCGGGGFFDC9,,,C+CDCFFECFF,@33:@FGF7FFC=@FFGAFGGC,@FE::C@BCFGGGGGDCEGDB:C?8F8EEC5CG8F?F>CCGGCGGGG6;C5CG=CEGEGAEGCC@FGG74DCEDFGGGD<)
@M03364:276:000000000-BLYN8:1:1101:18750:7758 1:N:0:1
ACTCCTACGGGAGGCAGCAGTGGGGAATATTGCACAATGGGCGCAAGCCTGATGCAGCCATGCCGCGTGTATGAAGAAGGCCTTCGGGTTGTAAAGTACTTTCAGCGAGGAGGAAGGCGTTGTGGTTAATAACCGCAGCGATTGACGTTACTCGCAGAAGAAGCACCGGCTAACTCCGTGCCAGCAGCCGCGGTAATACGGAGGGTGCAAGCGTTAATCGGAATTACTGGGCGTAAAGCGCACG
+
GGGGGGGGGGGGGGGGGGGGGGGGGGGGGGGGGGGGGGGGGGGGGGGGGGGGGGGGGGGGGGGGGGGGGGGGGGGGGGGGGGGGGGGGGGGGGGGGGGGGGGGGGGGGGGGGGGGGGGGGGGGGGGGFFGFGGFGGGGGGGGGGGGGGGGGGGGGGGGGGGGGGGGG7CGGGGGGGGGGGGGGGGGGGGGGGGGGGGGGGGEEGGGGGGGGGGGGGGGGGGGGGGGGGGGGFDGGGGGGGGGD5
@M03364:276:000000000-BLYN8:1:1101:16536:7759 1:N:0:1
ACTCCTACGGGAGGCAGCAGTGGGGAATATTGCACAATGGGCGCAAGCCTGATGCAGCCATGCCGCGTGTATGAAGAAGGCCTTCGGGTTGTAAAGTACTTTCAGAGAGGAGGAAGGCATTAAGGTTAATAACCTTAGTGATTGACGTTACTCGCAGAAGAAGCACCGGCTAACTCCGTGCCAGCAGCCGCGGTAATACGGAGGGTGCAACCGTTAATCGGAATTACTGGGCGTAAAGCGCACG
+
;CAFFFGFECGECFCGEGGFGGG?@@FC6ECF,6CF@<EF86@7FBF<D<C<FGC9F8CF9EFFF7@>CFG<CFDEFCFFEFFD<=F7CFF45CFFC,,CFD?FG,C8FFGGG:,:BEAAE<,CFFA,BE@AFGGFAE?DFG<BAFBFG@FGGE7FF@@@,=F7D,@FEE:*,5@9F7FG>CFBFFE2>1*1::CECCCGG*1=E;C5CE+*8EGE*A1A58*/<9<<CEC5)9:EGG*77))7
@M03364:276:000000000-BLYN8:1:1101:4738:7767 1:N:0:1
ACTCCTACGGGAGGCAGCAGTAGGGAATCTTCGGCAATGGACGAAAGTCTGACCGAGCAACGCCGCGTGAGTGAAGAAGGTTTTCGGATCGTAAAACTCTGTTGTCAGAGAAGAACAAGGGTGAGAGTGGAAAGTTCACCCCTTGACGGTATCTGACCAGAAAGCCACGGCTAACTACGTGCCAGCAGCCGCGGTAATACGTAGGTGGCAAGCGTTGTCCGGATTTATTGGGCGTAAAGCGAGG
+
GGGGGGGGGGGGGGGGGGGGGFGGEGGGGGGGGGGGGGGGGGGGGGGEGGGGGFGGGGEGGGGGEFGFGGGEFFGGGGGGEFGGGGGEEGGEFGGGGGGGGGGGGGGGFFFGGGGGGGGGG@FFGCFDFGGGGGGGGGG<FCFGGGFGGG?FGGGGGGGGGDGGGGGGGGGEGFGGGGGGGGGFEFGGGFGGGGG@EFGGGGCGEGEGGGFCFEE5>E?FEDEGGCFGGGG*57=7CDCCGDC)
@M03364:276:000000000-BLYN8:1:1101:19007:7773 1:N:0:1
ACTCCTACGGGAGGCAGCAGTGGGGAATATTGCACAATGGGCGCAAGCCTGATGCAGCCATGCCGCGTGTATGAAGAAGGCCTTCGGGTTGTAAAGTACTTTCAGCGAGGAGGAAGGCATTAAGGTTACTAACCTTAGTGATCGACGTTACTCGCAGGAGAAGCACCGGCTAACTCCGTGCCAGCAGCCGCGGTACTACGGCGGGTGCGAGCGTTAATCGGAATTACTGGGCGTAAATCGCACG
+
FFFGEFFFGGGGGDGDFGEGGGGFGFDFEFGE<<FFFF,FG8@::@BDDE8E<FFFDGC,CFGGCGGG@B=,EFAFG8CFGF<F=FEDFCGEGGCDFAFFFGGE9<F7+@84+84=F88,A,CB9FGG,@C,>=FADFC,,C,3+>:3@D7B,:F73+8@F:F,3DG:@*@6@<ED7C>:7:?@C7CECEGC>C5*+5<58*:8*:EE*;88*:C=*+AC58*2@9F++0/:95:*9**1**/)
@M03364:276:000000000-BLYN8:1:1101:9591:7774 1:N:0:1
ACTCCTACGGGAGGCAGCAGTGGGGAATATTGCACAATGGGCGCAAGCCTGATGCAGCCATGCCGCGTGTATGAAGAAGGCCTTCGGGTTGTAAAGTACTTTCAGCGAGGAGGAAGGTGTTGTGGTTAATAACCGCAGCAATTGACGTTACTCGCAGAAGAAGCACCGGCTAACTCCGTGCCAGCAGCCGCGGTAATACGGAGGGTGCAAGCGTTAATCGGAATTACTGGGCGTAAAGCGCACG
+
GGGGGGGGGGGGGGGGGGGGGGGGGGGGGGGGGGGGGGGGGGGGGGGGGGGGGGGGGGGGGGGGGGGFGGGGGGGGGGGGGGGGGGGGGGGGGGGGGGGGGGGGGGGGGGGGGGGGGGGGGGGGGGGGGGGGGGGGGGGGGGGGGGGGGGGGGGGDGGFGGGGGGGGDGGGGGGFGGDFFGGGGGGGGGGGGGEEEGGGGGBCGGGGGGFFGGGGGGFGGGGEFG??FFGGFGGGGGGGGGGG<
@M03364:276:000000000-BLYN8:1:1101:13168:7785 1:N:0:1
ACTCCTACGGGAGGCAGCAGTAGGGAATCTTCCACAATGGACGAAAGTCTGATGGAGCAACGCCGCGTGAGTGAAGAAGGTTTTCGGATCGTAAAACTCTGTTGTTGGAGAAGAACGTATTTGATAGTAACTGATCAGGTAGTGACGGTATCCAACCAGAAAGCCACGGCTAACTACGTGCCAGCAGCCGCGGTAATACGTAGGTGGCAAGCGTTGTCCGGATTTATTGGGCGTAAAGCGAGCG
+
GGGGGGGGGGGGGGGGGGCGGGGGGGGGGGGGGGGGGGGGGGGGGGGGGGGGGGGGGGGGGGGGGGGGGGGGGGGGGGGGGGGGGGGGGGGGGGGGGGGGGGGGGGGGGGGGGGGGGGGGGGGGGGGGGGGGGGGGGGGGGGGGGGGGGGGGGGGGGGGFGGGGGGGGGGGGGGGGGGGGGGGFGGGGGGGGDGGGGGGGGGGGGGGGGGGGGEGEGGGGGGEG?GGGGGFCDGGGGD>DGGGD
@M03364:276:000000000-BLYN8:1:1101:10867:7831 1:N:0:1
ACTCCTACGGGAGGCAGCAGTGGGGAATATTGCACAATGGGCGCAAGCCTGATGCAGCCATGCCGAGTGTATGAAGAAGGCCTTCGGGTTGTAAAGTACTTTCAGCGAGGAGGAAGGTGTTGTGGTTAATCACCACAGCAATTGACGTTACTCGCAGAAGAAGCACCGGCTAACTCCGTGCCAGCAGCCGCGGTAATACGGAGGGTGCAAGCGTTAATCGGAATTACTGGGCGTAAAGCGCACG
+
@FC<,CCE@FCFEEEEC@@EFFFGGGGGEGF9FEFGGFGDCFEGGGGGGFFDGDFDEADFFCE@F+@FEF<C,FFDC=FF8=FFDFGDFGGGCFFCFCEFGGDFFFC:FF7CFFFGGGFGGDGGG=D5?A,8<,E3,=<<,AFBCEB:<<+@A@@CE7F,>:FFFGGGDDCFGCFFGGGGGGCFDDC:>ECEEE*CGG?FD*:CEG5CGFG5EEE**AEFCC*:<7A<CFCCDGCECFGGGCG5
@M03364:276:000000000-BLYN8:1:1101:20116:7832 1:N:0:1
ACTCCTACGGGAGGCAGCAGTGGGGAATATTGCACAATGGGCGCAAGCCTGATGCAGCCATGCCGCGTGTATGAAGAAGGCCTTCGGGTTGTAAAGTACTTTCAGCGAGGAGGAAGGCATTAAGGTTAATAACCTTAGTGATTGACGTTACTCGCAGAAGAAGCACCGGCTAACTCCGTGCCAGCAGCCGCGGTAATACGGAGGGTGCAAGCGTTAATCGGAATTACTGGGCGTAAAGCGCACG
+
GGGGGGGGGGGGGGGGGGGGGGGGGGGGGGGGGGGGGGGGGFGGGGGGGGGGGGGGGGGGGGGGGGGGGGGGGGGGGGGGGGGGGGGGGGGGGGGGGGGGGGGGGGGGGGGGGGGGGGGGGGGGGGGGGGGGGGGGGGGGGGGGGGGGGGGGGGGGGGGGGGFGGGGGGGGGGGGGGGGGGGGGGFGGGGGGGGGGGGGGGGGGGGGGGGGGGGGGGGGGGGEGGGGGGGGGGGGGGGGGGGG5
@M03364:276:000000000-BLYN8:1:1101:26669:7839 1:N:0:1
ACTCCTACGGGAGGCAGCAGTAGGGAATCTTCGGCAATGGACGAAAGTCTGACCGAGCAACGCCGCGTGAGTGAAGAAGGTTTTCGGATCTTAAAACTCTGTTGTCAGAGAAGAACAAGGGAGAGAGTGGAAATTTCACCCCTTGACGGTATCTGACCAGAAAGCCACGGCTAACTACGGCCCAGCAGCCGCTGTAATCCGTAGGTGGCAAGCGTTGTCCGGATTTATGGGGCGTAAAGAGAGC
+
CFFDFE<D;EDC@7@-,@CFF9E@FF<ECFGGFCF+@EF8EFEG+,+CCF@F,FCF+:B8FG7FGGGF:,BCF9C?E,C<EFFGE:++8F,CFFDCFFGG,@B<FBDE,C8B@EFFE8E8C,BCFGGG93,,,,,33C<D<+@<8=8:3+@FEDED9>7,>:@CDG:3***5<,2?FF*1*14*;:?,2;B=*33+5++5***;C++8<9@*/*3:7EC+**/:*A<++0;:*9*/777*2*1/
@M03364:276:000000000-BLYN8:1:1101:27083:7841 1:N:0:1
ACTCCTACGGGAGGCAGCAGTGGGGAATATTGCACAATGGGCGCAAGCCTGATGCAGCCATGCCGCGTGTATGAAGAAGGCCTTCGGGTTGTAAAGTACTTTCAGCGAGGAGGAAGGTGTTGTAGTTAATAGCTGCAGCAATTGACGTTACTCGCAGAAGAAGCACCGGCTAACTCCGTGCCAGCAGCCGCGGTAATACGGAGGGTGCAAGCGTTAATCGGAATTACTGGGCGTAAAGCGCACG
+
GGGGGGGGGFGGFGGGGGGGGGGGGGGGGGGGGGGGGGGGGGGGEGG?FGGGGGFGGFGGGGCGGGGGGEFGGGGGGGGGGGGFC=FGFGGGFGGEEGGCFGGGGFEEGGEFCFCFGFGGD?F9E?FFFFFG9FFFGEFCCFFEGGGGGGGGGGGDEGCCFGGGGGGEEFGCEGFGGGGGGFGGGGGDGEGGGGGEF?EC5;8CCEGDFGGGGEDE=FGFCE8:FGGGG6@=DG:C7CGDDDGC
@M03364:276:000000000-BLYN8:1:1101:20254:7877 1:N:0:1
ACTCCTACGGGAGGCAGCAGTAGGGAATCTTCGGCAATGGGGGCAACCCTGACCGAGCAACGCCGCGTGAGTGAAGAAGGTTTTCGGATCGTAAAACTCTGTTGTTAGAGAAGAACGTTAAGTAGAGTGGAAAGTTACTTAAGTGACGGTATCTAACCAGAAAGGGACGGCTAACTACGTGCCAGCAGCCGCGGTAATACGTAGGTCCCAAGCGTTGTCCGGATTTATTGGGCGTAAAGCGAGC
+
FGGGGGGGGGGEGGCGCGFGGGGGGGGGFGGGGGGGGFFGGGDEGGGGGGGGGGDGGG7EGGGGGGGGGGGGGCAEFGGGGFGGFEG@EECFFFGGGFDGEGGD?,<F?EFFGGFGEFFGFGFGDF9FFFABFCGFFCDGA,F@FFCCCEF7FFACF7FEF@BFFGGGDECEGDCDGCFGGGCF8:::E8B:EEE8C;+BC:9EGEC:EGG8CC?CE>:C*?2/*<+A:+3*771>39F>DD<)
@M03364:276:000000000-BLYN8:1:1101:7459:7900 1:N:0:1
ACTCCTACGGGAGGCAGCAGTGGGGAATATTGCACAATGGGCGCAAGCCTGATGCAGCCATGCCGCGTGTATGAAGAAGGCCTTCGGGTTGTAAAGTACTTTCAGCGAGGAGGAAGGCATTAAGGTTAATAACTTTGGTGATTGACGTTACTCGCAGAAGAAGCACCGGCTAACTCCGTGCCAGCAGCCGCGGTAATACGGAGGGTGCAAGCGTTAATCGGAATTACTGGGCGTAAAGCGCACG
+
FFGGFGFD@CGCGE@FEEFGFGG<FBFGFC<6CFFEEF<FGFGCC@+CFG88F9C<@8EEFGGGGGGGE@CCDECFE6EFFFFAEGGGCFFFFFCEFGEEFFGE?EGG@E+=B=FG=FFFFGGGGFFG9ECBD,855A>BBFGFFFECFFGGGGG7><,,,<>7@CCGEGGGFGG9CG@FGG;C*?C7DEC5CEGCEFDCGDE8@E>;6CCFCCEE*A9A5=CFGGGG765/9>5:*7DGDDG<
@M03364:276:000000000-BLYN8:1:1101:4094:7901 1:N:0:1
ACTCCTACGGGAGGCAGCAGTGGGGAATATTGCACAATGGGCGCAAGCCTGATGCAGCCATGCCGCGTGTATGAAGAAGGCCTTCGGGTTGTAAAGTACTTTCAGTGAGGAGGAAGGCATTAAGGTTAATAACCTTAGTGATTGACGTTACTCGCAGAAGAAGCACCGGCTAACTCCGTGCCAGCAGCCGCGGTAATACGGAGGGTGCAAGCGTTAATCGGAATTACTGGGCGTAAAGCGCACG
+
GGGGGGGGGGGGGGGGGGGGGGGGGGGGGGGGGGGGGGGGGGGGGGGGGGGGGGGGGGGGGGGGGGGFGGGGGGGGGGGGGGGGGGGGGGGGGGGGGGGGGGGGGGGCFGGGGGGGGGGGGGGGGGGGGGGGGGGGGGGGGGGGGGGGGGGGEGGGGGGGGGGGGGGGGCGGGGGGGGGGGGGGGGGGGGGGDGGGGGGGGGGGGGGGGGGGGGGGGGGGG=EGGGGGGGGGGGGGGGGGGDG3
@M03364:276:000000000-BLYN8:1:1101:26378:7902 1:N:0:1
ACTCCTACGGGAGGCAGCAGTAGGGAATCTTCGGCAATGGACGAAAGTCTGACCGAGCAACGCCGCGTGAGTGAAGAAGGTTTTCGGATCGTAAAACTCTGTTGTTAGAGAAGAACGACGAGGAGAGTGGAAAGCTCCTCGTGTGACGGTATCTAACCAGAAAGGGACGGCTAACTACGTGCCAGCAGCCGCGGTAATACGTAGGTCCCGAGCGTTGTCCGGATTTATTGGGCGTAAAGCGAGC
+
CFFGGGGGGGGGGGGGGGGGGGCGGGGFGGGGFEGGGGGGGGDGGGGGGGGGGG>FGGGGGGGGGGGFGFGGGGDGGGGGFGGFGGGGGGGGGGGFFGGEFGGGFGGFFGGGGGGGGGG7F+7=7<:=CFFGGFFFD<@C:>>FGGFGGGF7FCFGFFGGGGGG>CFGGGGGGGGGFCCCFGGGGGGGGFGGGEEGEFFGGGGFGG79@ECGGG?EEGGGDGG5*0CCFCEGGGGGGGGG3*)1
@M03364:276:000000000-BLYN8:1:1101:23016:7907 1:N:0:1
ACTCCTACGGGAGGCAGCAGTGGGGAATATTGCACAATGGGCGCAAGCCTGATGCAGCCATGCCGCGTGTATGAAGAAGGCCTTCGGGTTGTAAAGTACTTTCAGCGAGGAGGAAGGTGTTGTGGTTAATAACCGCAGCAATTGACGTTACTCGCAGAAGAAGCACCGGCTAACTCCGTGCCAGCAGCCGCGGTAATACGGAGGGTGCAAGCGTTAATCGGAATTACTGGGCGTAAAGCGCACG
+
GGGGGGGGGGGGGGGGGGGGGGGGGGGGGGGGGGGGGGGGGGGGGGGGGGGGGGGGGGGGGGGGGGGGGGGGGGGFGGGGFGGGFGGGFGGGGGGGGGGGGGGGGGGGGGGGGGGGGFFGGGGGGFGGGGFGGGGGGGGGGGGGGGGGGGGGGGGGGGGGGGGGGGGGGGGGGGGGGGGGGGGGGGGGGGGGGGGGGGGGGEGGGGGGGGGGGGGEGGGGGGGGGGGGDFGGDGGCGFGGGGG<
@M03364:276:000000000-BLYN8:1:1101:8255:7923 1:N:0:1
ACTCCTACGGGAGGCAGCAGTAGGGAATCTTCGGCAATGGGGGCAACCCTGACCGAGCAACGCCGCGTGAGTGAAGAAGGTTTTCGGATCGTAAAACTCTGTTGTTAGAGAAGAACGTTAAGTAGAGTGGAAAGTTACTTAAGTGACGGTATCTAACCAGAAAGGGACGGCTAACTACGTGCCAGCAGCCGCGGTAATACGTAGGTCCCAAGCGTTGTCCGGATTTATTGGGCGTAAAGCGAGC
+
GGGGGGGGGGGGGGGGGGGGGGGGGGGGGGGGGGGGGGGGGGGGGGGGGGGGGGGGGGGGGGGGGGGFGGGGGGGGGGGGGGGGGGGGGGGGGGGGGGGGGGGGGGGGGGGGGGGGGGGGGGGGGGGGGGGGGGGGGGGGGGGGGGGGGGGGGGGGGGGGGGGGGGGGGGGGGGGGGGGGGGFGGGGGGGGGGGGGGGGGGGGGGGGGGGGGGGGGEGGGGGCCEGGGGGGGGGGGGGGGGGG5
@M03364:276:000000000-BLYN8:1:1101:19120:7941 1:N:0:1
ACTCCTACGGGAGGCAGCAGTAGGGAATCTTCCACAATGGACGAAAGTCTGACCGAGCAACGCCGCGTGAGTGAAGAAGGTTTTCGGATCGTAAAACTCTGTTGTTAGAGAAGAACGTTAAGTAGAGTGGAAAGTTACTTAAGTGACGGTATCTAACCAGAAAGGGACGGCTAACTACGTGCCAGCAGCCGCGGTAATACGTAGGTCCCAAGCGTTGTCCGGATTTATTGGGCGTAAAGCGAGC
+
GGGGFGGGGGGGGGGGGGGGGGGGGGGGGGGGGGGGGGGGGGGGGGGGGGGGGGGGGGGGGGGGGGGGGGGGGGGGGGGGGGGGGGGGGGGGGGGGGGGGGGGGGGGGGGGGGGGGGGGFGGGGGGGGGGGGGGGGGGGGGGGGGGGGGGGGGGGGGGGGGGGGGGCGGGGGGGGGGGGGGGGGGGGGGGGGGGEEGGGGGGGGGGGGGGGGGGGGGGGGEGGGGFGGGGGGGGGGGGGGGGG3
@M03364:276:000000000-BLYN8:1:1101:12171:7942 1:N:0:1
ACTCCTACGGGAGGCAGCAGTAGGGAATCTTCGGCAATGGGGGCAACCCTGACCGAGCAACGCCGCGTGAGTGAAGAAGGTTTTCGGATCGTAAAACTCTGTTGTTAGAGAAGAACGTTAAGTAGAGTGGAAAGTTACTTAAGTGACGGTATCTAACCAGAAAGGGACGGCTAACTACGTGCCAGCAGCCGCGGTAATACGTAGGTCCCAAGCGTTGTCCGGATTTATTGGGCGTAAAGCGAGC
+
GGGGGGGGGGGGGGGGGGGGGGGGGGGGGGGGGGGGGGGGGGGGGGGGGGGGGGGGGGGGGGGGGGGGGGGGGGGGGGGGGG9FGGGGGGGGGGGGGGGGGGGGGGGGGGGGGGGGGFGGGGFFGFGGGGGGGGGGGGGGGGGGGGGGGGGGGGGEGGGGGGGGGGGGGGGGGGGGFGGGGGGGGGGGGGGGGGGGEGGGFGFGCFGGGGGGGGGGDEGGEEEAEEGGFFGGGGEGGFGGGGG3
@M03364:276:000000000-BLYN8:1:1101:22420:7947 1:N:0:1
ACTCCTACGGGAGGCAGCAGTAGGGAATCTTCGGCAATGGACGAAAGTCTGACCGAGCAACGCCGCGTGAGTGAAGAAGGTTTTCGGATCGTAAAACTCTGTTGGTAGAGAAGAACGTTGGTGAGAGTGGAAAGCTCATCAAGTGACGGTAACTACCCAGAAAGGGACGGCTAACTACGTGCCAGCAGCCGCGGTAATACGTAGGTGGCAAGCGTTGTCCGGATTTATTGGGCGTAAAGCGAGC
+
GFFGGGGGGGGDGEG@EGGGFFGFGGDGFGGGGGGGG@FFGGGGCFGGGCFFG8B:FGEGGGDGGGGEGGDFFEFACFCAFC9FGG>FGGGFGGGG@EFGGGGDAGCCFDFAC@=FEGGG8CD9,9=FFG@DFGGGGG9FGGGGDAF@GGGGGGF<FGGGG:FGFEGGGGEEGCGGCFGGGGGGGGCF78CGGGGGGGGGFFBFCGDGDFGGGGCDEE9?EG5=*<+<FFC=FGGGD5FCG5<7
@M03364:276:000000000-BLYN8:1:1101:26319:7956 1:N:0:1
ACTCCTACGGGAGGCAGCAGTGGGGAATATTGCACAATGGGCGCAAGCCTGATGCAGCCATGCCGCGTGTATGAAGAAGGCCTTCGGGTTGTAAAGTACTTTCAGCGAGGAGGAAGGCGTTGTGGTTAATAACCGCAGCGATTGACGTTACTCGCAGAAGAAGCACCGGCTAACTCCGTGCCAGCAGCCGCGGTAATACGGAGGGTGCAAGCGTTAATCGGAATTACTGGGCGTAAAGCGCACG
+
GGGGGGGGGGDGGEGGGGFGEDEGGFGFGFGGGFGGGF<CFGDGGGGGGGGGGFFGGCFGG?GG@EGGGFGGGGGGGGGGGGGGGGGGGGGGGGGGGGGGGGAFGFDFGEGECFG<=,@FBFFFG8FG9FG?F<FEGD7CCF@BFGE>>FEGGCC<:<CBFBCFGGGGDGC@FGGF@EGFGGGGG::FGGD8:*:C9CGGGDGG>888CGCF=8=EDGGFCC=CCEGFFGGCD5CCGGGGCDDD
@M03364:276:000000000-BLYN8:1:1101:20525:7960 1:N:0:1
ACTCCTACGGGAGGCAGCAGTAGGGAATCTTCGGCAATGGACGAAAGTCTGACCGAGCAACGCCGCGTGAGTGAAGAAGGTTTTCGGATCGTAAAACTCTGTTGGTAGAGAAGAACGATGGTGAGAGTGGAAAGCTCATCAAGTGACGGTAACTACCCAGAAAGGGACGGCTAACTACGTGCCAGCAGCCGCGGTAATACGTAGGTGCCGAGCGTTTTCCGGATTTATTGGGCGTAAAGCGAGG
+
EGGFCFGCEG@FCCGGGGGGGFGFGGGGGGGGGCFCEFGGGGGG:CFCFFGGGGGDEGEGGGGGGGGGGGGGGGGGGGGGGFFGGGGGGGGGGGFFGGCEFGGGGGGGFF9EGFFFC++B=BF9BFFFA@FFFFF,=,EEFB<,@@7>733C9@FFFG:FGF:>F::<C75>F:?>;8*>FCF,,::2B:C8CE1C89++;9+*=B+?CGC8*C:**1<CE8CCECCF+:F=45CG<5>7C53)
@M03364:276:000000000-BLYN8:1:1101:26281:7983 1:N:0:1
ACTCCTACGGGAGGCAGCAGTAGGGAATCTTCGGCAATGGGGGCAACCCTGACCGAGCAACGCCGCGTGAGTGAAGAAGGTTTTCGGATCGTAAACCTCTGTTGTTAGAGAAGAACGTTAAGTAGAGTGGAAAGTTACTTAAGTGACGGTATCTAACCAGAAAGGGACGGCTAACTACGTGCCAGCAGCCGCGGTAATACGTAGGTCCCAAGCGTTGTCCGGATTTATTGGGCGTAAAGCGAGC
+
GGGGGGGGGGGGGGGGGGGGGGGGGGGGGGGEDBFFCGGGGGGGGGGGGGGG8<FGEGCGGGGGGGGGGCEEFFFGGGGGGGFFGEE=?FGGGGG,,BEEEFEGFFGFBFDGGGGGGGGGDFFCGFGGG@CG9F<CE9CE<FFGGFGEDGGFFGG9AFGGGGGD>F<@C@EGGGGFGGGCFFDFDFFGG>>CEG8@EGGGF9<CGFFFGGFFGGECCE?FGGG=E@79?CFFCC7E37CGD9D)
@M03364:276:000000000-BLYN8:1:1101:19976:8002 1:N:0:1
ACTCCTACGGGAGGCAGCAGTAGGGAATCTTCGGCAATGGACGAAAGTCTGACCGAGCAACGCCGCGTGAGTGAAGAAGGTTTTCGGATCGTAAAACTCTGTTGTTAGAGAAGAACAAGGATGAGAGTAAAATGTTCATCCCTTGACGGTATCTAACCAGAAAGCCACGGCTAACTACGTGCCAGCAGCCGCGGTAATACGTAGGTGGCAAGCGTTGTCCGGATTTATTGGGCGTAAAGCGAGG
+
GGGGGGGGGGGGGGGGGGGGGGGGGGGG<FGFC7FGGGGGFGGGGGGFGGGGAEEGGGGGGGGGGGGGGEEDFGGGGGGGGEFGGGGGGGGGGGGDBFFGGGGGGGCD9FDFGGGGGGGF=ADFGFFDFFGGGGGGFGGADDFGGDGDGGGGGGGDFFGGGFFFFGFFGGG:CFGGGGGGFCCFCEGGG>CEGDGGGGGGGFEFDGEGGGGG8EG*>ECFGGEGGGGGGG?=CDGGGGGFGD<)
@M03364:276:000000000-BLYN8:1:1101:8543:8013 1:N:0:1
ACTCCTACGGGAGGCAGCAGTAGGGAATCTTCGGCAATGGGGGCAACCCTGACCGAGCAACGCCGCGTGAGTGAAGAAGGTTTTCGGATCGTAAAACTCTGTTGTTAGAGAAGAACGTTAAGTAGAGTGGAAAGTTACTTAAGTGACGGTATCTAACCAGAAAGGGACGGCTAACTACGTGCCAGCAGCCGCGGTAATACGTAGGTCCCAAGCGTTGTCCGGATTTATTGGGCGTAAAGCGAGC
+
GGGGGGGGGGGGGGGGGGGGGGGGGGGGGGGGGGGGGGGGGGGGGGGGGGGGGGGGGGGGGGGGGGGGGEGGGGGGGGGGGGGGGGGGGGGGGGGGGGGGGGGGGGGGGGGGGGGGGGGFFGGGGGGGGGGGGFGGCGGGGGGGGGGGGGGGGGGGGGGGGGFFGGGGGGGGGGGGFGGFGGGGGCEFGGGGGGGGGGDFGGGGGGFEFGGGGGGGGGGGEGGGGFFGGGGGGGGGDGGGDDG)
@M03364:276:000000000-BLYN8:1:1101:9068:8015 1:N:0:1
ACTCCTACGGGAGGCAGCAGTAGGGAATCTTCGGCAATGGACGAAAGTCTGACCGAGCAACGCCGCGTGAGTGAAGAAGGTTTTCGGATCGTAAAACTCTGTTGTTAGAGAAGAACAAGGATGAGAGTAAAAAGTTCATCCCTTGACGGTATCTAACCAGAAAGCCACGGCTAACTACGTGCCAGCAGCCGCGGTAATACGTAGGTGGCAAGCGTTGTCCGGATTTATTGGGCGTAAAGCGAGC
+
GGGGGGGGGGGGGGGGGGFGFGGGGGGGGGGGGGGGGGGGFGGD:CGGGGGGGGGGGGGFGGDGGGGGGEGFGGFGGGGGGGGGGGGGGGGGGGGGGGGGGFBFFGFGAFFGGGGGGGDFFFGGGFGFGGGGGGGGGGGGGGGFGGGGGGGGGGGGGGGGGGGGGGGGGGGGGGGGGGGGGGGGGGGGGGGGGGGGGGGGGFFFGGGFDFGGGGEEG=CEGGECECFGGGGGGGEGDCCCGGG)
@M03364:276:000000000-BLYN8:1:1101:17310:8019 1:N:0:1
ACTCCTACGGGAGGCAGCAGTGGGGAATATTGCACAATGGGCGCAAGCCTGATGCAGCCATGCCGCGTGTATGAAGAAGGCCTTCGGGTTGTAAAGTACTTTCAGCGAGGAGGAAGGCATTAAGGTTAATAACCTTGGTGATTGACGTTACTCGCAGAAGAAGCACCGGCTAACTCCGTGCCAGCAGCCGCGGTAATACGGAGGGTGCAAGCGTTAATCGGAATTACTGGGCGTAAAGCGCACG
+
GGGGGGGGGGGGGGGGGGGGGGGGGGGGGGGGGGGGGGGGGGGGGGGGGGGGGGGGGGGGGGGGGGGGGGGGGGGGGGGGFGGGGGGGGGGGGGGGGGGGGGGGGGGGGGGGGGFGGGGGGGGGGGGGGGGGGGGGGGGGGGGGGGGGGGGGGGGGGGGGGGGGGGGGGGGGGGGGGGGGDGGGGGGGGGGGGGGGGGGGGGGGGGGGGGGGCCEGGGGGGGGGGFFGFGGGGGGGGGGGGGGD
@M03364:276:000000000-BLYN8:1:1101:6799:8045 1:N:0:1
ACTCCTACGGGAGGCAGCAGTAGGGAATCTTCGGCAATGGGGGCAACCCTGACCGAGCAACGCCGCGTGAGTGAAGAAGGTTTTCGGATCGTAAAACTCTGTTGTTAGAGAAGAACGTTAAGTAGAGTGGAAAGTTACTTAAGTGACGGTATCTAACCAGAAAGGGACGGCTAACTACGTGCCAGCAGCCGCGGTAATACGTAGGTGGCAAGCGTTATCCGGATTTATTGGGCGTAAAGCGAGC
+
GGGGGGGGGGGGGGGGGGGGGGGGGGGGGGGGGGGGGGGGGGGGGGGGGGGGGGGGGGGGGGGGGGGGGEGEFFGGGGGGGGFFFGGGGGGGGGGDGGGGGGFFGGGGFGGGFGGGGGGGGGFFFFGFGGGGGGGFGGGGGGGGGGGGGGGGGFCGGGGGGGGFGCFFGGEGGFGGGFGG>FFGGGGEGDEDGGGG59EEFFGG@?CGGGGCFGGGGGGGE=EC=@FFGGGGFDGGC5>DGDD)
@M03364:276:000000000-BLYN8:1:1101:13702:8081 1:N:0:1
ACTCCTACGGGAGGCAGCAGTGGGGAATATTGCACAATGGGCGCAAGCCTGATGCAGCCATGCCGCGTGTATGAAGAAGGCCTTCGGGTTGTAAAGTACTTTCAGCGAGGAGGAAGGTGCTGAGGTTAATAACCTCAGCAATTGACGTTACTCGCAGAAGAAGCACCGGCTAACTCCGTGCCAGCAGCCGCGGTAATACGGAGGGTGCAAGCGTTAATCGGAATTACTGGGCGTAAAGCGCACG
+
GGGGGGGGGGGGGGGGGGGGGGGGGGGGGGGGGGGGGGGGGGGGGGGGGGGGGGFGGGGGGGGGGGGGGGGGGGGGGGGGGGGGGGGGGGGGGGGGGGGGGGGGGGGDGGGEGGGGGGGGGGGGGGGGGFGGGFGGGGGGGGFGGGGEGGDFFGGGGGGGGGGGGGGGGGGGGGGDGGGGGGGGGGGGGGGGGEGGGGFGGCGGGGGGGGGGGGGEGGGGGGDGGGGGGGGGGGGGGGGGGGGC
@M03364:276:000000000-BLYN8:1:1101:15815:8108 1:N:0:1
ACTCCTACGGGAGGCAGCAGTAGGGAATCTTCGGCAATGGACGAAAGTCTGACCGAGCAACGCCGCGTGAGTGAAGAAGGTTTTCGGATCGTAAAACTCTGTTGTTAGAGAAGAACAAGGATGAGAGTAGAACGTTCATCCCTTGACGGTATCTAACCAGAAAGCCACGGCTAACTACGTGCCAGCAGCCGCGGTAATACGTAGGTGGCAAGCGTTGTCCGGATTTATTGGGCGTAAAGCGAGC
+
GGGGGGGGGGGGGGGGGGGGGGGGGGGGGGGGGGGGGGGGGGGGGGGGGGGGGGGGGGGGGGGGGGGGGEGGGGGGGGGGGGGGGGGGGGGGGGGGGGGGGGGGGGGGGGGGGGGGGGGGGGGGGGGGGGGGGGGGGGGGGGGGGGGGDFGGGGGFGGGGGGGGGGGGGGGGGGGGGGGGGGGGGGGGGGGGGGGGGGGGGGGGGGGGGGGGGGEGGGGGGGGGGCFFGGGGGDGGGGGGGGG3
@M03364:276:000000000-BLYN8:1:1101:6954:8111 1:N:0:1
ACTCCTACGGGAGGCAGCAGTGGGGAATATTGCACAATGGGCGCAAGCCTGATGCAGCCATGCCGCGTGTATGAAGAAGGCCTTCGGGTTGTAAAGTACTTTCAGCGAGGAGGTAGGCGTTGTAGTTAATAGCTGCAGCGATAGACGTTACTCGCAGAAGAAGCACCGGCTAACTCCGTGCCAGCAGCCGCGGCAATACGGAGGGTGCAAGCGTGAATCGGAATTACTGGACGTAAAGCGCACG
+
GGGGGGGGGGGGGGGGGGGGGGFGGGGGGGGGGEFGGGGGGGGGGGGGGGGGECFGGGGGAF<,@FGGG?E,FGCGG8,EFGAG9,FFFFC?5EFEFE95FFEA5?:FEF+B+4CB7E7++@BEFGEFGGGAFEGF<=>3FFDEFG7FGG793>BF7<,<,,DAF:<35:<*222DGC>*>*?2;:ED:5811*::<+2;***=5:?EFEF85C5?FGC6*/*2820C++*299EF7:CC)/C9
@M03364:276:000000000-BLYN8:1:1101:14268:8149 1:N:0:1
ACTCCTACGGGAGGCAGCAGTGGGGAATATTGCACAATGGGCGCAAGCCTGATGCAGCCATGCCGCGTGTATGAAGAAGGCCTTCGGGTTGTAAAGTACTTTCAGCGAGGAGGAAGGCGTTAAGGTTAATAACCTTGGCGATTGACGTTACTCGCAGAAGAAGCACCGGCTAACTCCGTGCCAGCAGCCGCGGTAATACGGAGGGTGCAAGCGTTAATCGGAATTACTGGGCGTAAAGCGCACG
+
FEFGGFEFF@CCEECB@@EFFGGGGEGFGGGFFFEGFGGGGFGCGGGGGGGGGGFGGGCFEFGEEGGGGFFGEG<EFGGGFFGGFGGGGGGFGDFGGGGFGGGGGGDEFGCFGGGFF,>FGEGFC?FFGDGDGEFDD<AFGE7F9DFFGFGGCGGGGDCFGGG<FC:FC:CGGGF@@7FC7FG887CF8EEDGGGGGGGGGCEE>ECEGFCFGGEGC9:CE==EFGDGGFD:777:7F793CDD
@M03364:276:000000000-BLYN8:1:1101:3025:8160 1:N:0:1
ACTCCTACGGGAGGCAGCAGTGAGGAATATTGGTCAATGGACGCAAGTCTGAACCAGCCAAGTCGCGTGAAGGATGACTGCCCTACGGGTTGTAAACTTCTTTTGTATGGGAGTAAAACAGGTTACGTGTAGCCTTTTGCAAGTACCATACGAATAAGCATCGGCTAACTCCGTGCCAGCAGCCGCGGTAATACGGAGGATGCGAGCGTTATCCGGATTTATTGGGTTTAAAGGGTGCGTAGGC
+
GGGGGGGGGGGGGGGGGGGGGGGGGGGGGGGGGGGFGGGGGGGGGGGGGGGGGGGGGGGGGGGGGGGGGGGGGGGGGGGGGGGGGGGGGGGGGGGGGGGGGGGGGCEGGGGGGGGGGGGGGGGGGGGGGGGGGGGGGGGGGGGGFGGGGGGFGGFFGGGGGGGGGGGGGGGGGGGGGGFGFGG7@GGGGGGGGGGGGGGGGGGGGGGGGGGGGGGGGGG?EGGGGG>E*=EFGGGGGGDCCGG7
@M03364:276:000000000-BLYN8:1:1101:16292:8167 1:N:0:1
ACTCCTACGGGAGGCAGCAGTAGGGAATCTTCGGCAATGGGGGCAACCCTGACCGAGCAACGCCGCGTGAGTGAAGAAGGTTTTCGGATCGTAAAACTCTGTTGTTAGAGAAGAACGACGAGGAGAGTGGAAAGCTCCTCGTGTGACGGTATCTAACCAGAAAGGGACGGCTAACTACGTGCCAGCAGCCGCGGTAATACGTAGGTCCCGAGCGTTGTCCGGATTTATTGGGCGTAAAGCGAGC
+
GGGGGGGGGGGGGGGGGGGGGGGGGGGGGGGGGGGGGGGGGGGGGGGGGGGGGGGGGGGGGGGDGGGGGFEEFGGGGCFGFGGGGGGGGGGGGGGGGGGGGGGGGGFGGGGFEFGFEGGGDGGGGEGGGGGGGGGGFGGGGGGGGGGGGGGGGGGCCCDGGEFGGGGGGGGGGGGGDGFGGGGGCFGGGFG5CCBEEGDFFGGGGGGGGGCEEE8CEGGGGGGGGFF?FGGGGGGGDGGFCGG)
@M03364:276:000000000-BLYN8:1:1101:11842:8177 1:N:0:1
ACTCCTACGGGAGGCAGCAGTAGGGAATCTTCGGCAATGGGGGCAACCCTGACCGAGCAACGCCGCGTGAGTGAAGAAGGTTTTCGGATCGTAAAACTCTGTTGTTAGAGAAGAACGTTAAGTAGAGTGGAAAGTTACTTAAGTGACGGTATCTAACCAGAAAGGGACGGCTAACTACGTGCCAGCAGCCGCGGTAATACGTAGGTCCCAAGCGTTGTCCGGATTTATTGGGCGTAAAGCGAGC
+
GGGGGGGGGGGGGGGGGGGGGGGGGGGGGGGGGGGGGGGGGGGGGGGGGGGGGGGGGGGGGGGGGGGGGGGGGGGGGGGGGGGGGGGGGGGGGGGGGGGGGGGGGGGGGGGGGGGGGGGGGGFGGGGGGGGGGGGGGGGGGGGGGGGGGGGGGGGGGGGGGGGGGGGGGGGGGGGGGGGGGGGGGGGGGGGGGGGGGGGGGGGGGG9CB?FFFGGGGGGGGGEEGCFGGFGGGGGGGCFGGCG)
@M03364:276:000000000-BLYN8:1:1101:26559:8180 1:N:0:1
ACTCCTACGGGAGGCAGCAGTAGGGAATCTTCGGCAATGGGGGCAACCCTGACCGAGCAACGCCGCGTGAGTGAAGAAGGTTTTCGGATCGTAAAACTCTGTTGTTAGAGAAGAACGTTAAGTAGAGTGGAAAGTTACTTAAGTGACGGTATCTAACCAGAAAGGGACGGCTAACTACGTGCCAGCAGCCGCGGTAATACGTAGGTCCCAAGCGTTGTCCGGATTTATTGGGCGTAAAGCGAGC
+
GGGGGGGGGGGGGGGGGGGGGGGGGGGGGGGGGGGGGGGGGGGGGGGGGGGGGGGGGGGGGGGGGGG@FGGFGGGGGGGGGGGGGGGGGGGGGGGGGGGGGGGGGGGGGGGGGGGGGGGGGGGGFDGFGGGFFGEFFGGGGGGGGGGGGGGGGGGGGGGGGGGGCGGGGGGDGGGFGGGGGGGGGGGGGGGGGGGGGGGGGGGGGGGGGGGGGGGCEGGGGGGDEGGGGGGGGGGGGGDGGGG)
@M03364:276:000000000-BLYN8:1:1101:26936:8184 1:N:0:1
ACTCCTACGGGAGGCAGCAGTAGGGAATCTTCGGCAATGGACGAAAGTCTGACCGAGCAACGCCGCGTGAGTGAAGAAGGTTTTCGGATCGTAAAACTCTGTTGTCAGAGAAGAACAAGGGTGAGAGTGGAAAGTTCACCCCTTGACGGTATCTAACCAGAAAGGGACGGCTAACTACGTGCCAGCAGCCGCGGTAATACGTAGGTCCCAAGCGTTGTCCGGATTTATTGGGCGTAAAGCGAGC
+
GGGGGGGGGGGGGGGGGGGGGGGGGGGGGGGGGGGGGGGGGGGGGGGGGGGGGGGGGGGGGGGGGGGGGGGEGGGGGGGGGGGGGGGGGGGGGGGGFGGGGGGGGGGGFGGGGGGGGGGGGGGGGGGGGG@FGGFGGFGAFGGGGGGGGGGGFFGGGGGGGGGGGGGGGGDGGGDFFGGFGF@FGGGGGFGC5CE7EGG?FGGFGGEF>FGGGGC5:CFDEGEEGFGGGGGGGGECDGGGGGG/
@M03364:276:000000000-BLYN8:1:1101:21833:8185 1:N:0:1
ACTCCTACGGGAGGCAGCAGTGGGGAATATTGCACAATGGGCGCAAGCCTGATGCAGCCATGCCGCGTGTATGAAGAAGGCCTTCGGGTTGTAAAGTACTTTCAGCGAGGAGGAAGGCATTAAGGTTAATAACCTTAGTGATTGACGTTACTCGCAGAAGAAGCACCGGCTAACTCCGTGCCAGCAGCCGCGGTAATACGGAGGGTGCAAGCGTTAATCGGAATTACTGGGCGTAAAGCGCACG
+
GGGGGGGGGGGGGGGGGGGGGGGGGGGGGGGGGGGGGGGGGGGGGGGGGGGGGGGGGGGGGGGGGGGGGGGGGGGGGGGGGGGGGGGGGGGGGGGGGGGGGGGGGGGGGGGGGGGGGGGGGGGGGGGGGGGGGGGGGGGGGGGGGGGGGGGGGGGGGGGFGGGGGGGGGGGGGGGFGGGGGGGGGGGGGGDGGGGGGGGGGGGGGGGGGGGGGGGGGGGGGCCGGGGGGGGGGGGGGGGGGGGD
@M03364:276:000000000-BLYN8:1:1101:6841:8194 1:N:0:1
ACTCCTACGGGAGGCAGCAGTAGGGAATCTTCGGCAATGGACGAAAGTCTGACCGAGCAACGCCGCGTGAGTGAAGAAGGTTTTCGGATCGTAAAACTCTGTTGTTAGAGAAGAACAAGGATGAGAGTAAAACGTTCATCCCTTGACGGTATCTAACCAGAAAGCCACGGCTAACTACGTGCCAGCAGCCGCGGTAATACGTAGGTGGCAAGCGTTGTCCGGATTTATTGGGCGTAAAGCGAGC
+
GGGGGGGGGGGGGGGEGGGGGGGGGGGGGGGGGGGGGGGGGGGGGGGGGGGGGGGGGGGGGGGGGGGFGGGDFFGGGGGGGFGGGGGGGGGGGGGGGGGGGGFGGGGGFGGGGGGGGGFGGFGGGGGGGGGGGGGG=FGGGGGGGGGGGGGGGGGGGGGGGGGGGGGGGGGGGGGGGGGGGGGGGGGGGDGGGGGGGGGGGFFGEGGGGGGFGGGGGGG?EGC5E9CFGGGGGGGGGG>GGGG)
@M03364:276:000000000-BLYN8:1:1101:9668:8216 1:N:0:1
ACTCCTACGGGAGGCAGCAGTGGGGAATATTGCACAATGGGCGCAAGCCTGATGCAGCCATGCCGCGTGTATGAAGAAGGCCTTCGGGTTGTAAAGTACTTTCAGCGAGGAGGAAGGTGCTGAGGTTAATAACCTCAGCAATTGACGTTACTCGCAGAAGAAGCACCGGCTAACTCCGTGCCAGCAGCCGCGGTAATACGGAGGGTGCAAGCGTTAATCGGAATTACTGGGCGTAAAGCGCGCG
+
GGGGGGGGGGGGGGGGGGGGGGGGGGGGGGGGGGGGGGGGGGGGGGGGGGGGGFGGGGGGGGGGGGGGGGGGGGGGGGGGGGGGGGGGGGGGGGGGGGGGGGGGGGGGGGGGGGGGGGGGGGGGFFGGGGGGGGGDGGGGGGGGGGDGGGGGGGGGGGGGGGGGGGGGGGGGGGGGGGGGGGCGGGGGGGGDGGCGGCGGGEEEGGGGGGGGGGGGGGGGGGGGGGGGGGGGGGGGCFDDGGGD
@M03364:276:000000000-BLYN8:1:1101:8164:8233 1:N:0:1
ACTCCTACGGGAGGCAGCAGTGGGGAATATTGCACAATGGGCGCAAGCCTGATGCAGCCATGCCGCGTGTATGAAGAAGGCCTTCGGGTTGTAAAGTACTTTCAGCGAGGAGGAAGGCATTAAGGTTAATAACCTTAGTGATTGACGTTACTCGCAGAAGAAGCACCGGCTAACTCCGTGCCAGCAGCCGCGGTAATACGGAGGGTGCAAGCGTTAATCGGAATTACTGGGCGTAAAGCGCACG
+
GGGGGGGGGGGGGGGGGGGGGGGGGGGGGGGGGGGGGGGGGGGGGGGGGGGGGGGGGGGGGGGGGGGGGGGGGGGGGGGGGGGGGGGGGGGGGGGGGGGGGGGGGGGGGGGGGGGGGGGGGGGGGGGGGGGGGGGGGGFGEFGGGGGGGGGGGGGGGGGGGGGGGGGGGGGGGGGGGGGGGGGGGGGGGGGGGGGGGGGGGGGGGGGGGGGGGGGGGGGGGGGGGGGGGGGGGGGGGGGGDCD<
@M03364:276:000000000-BLYN8:1:1101:20139:8237 1:N:0:1
ACTCCTACGGGAGGCAGCAGTGGGGAATATTGCACAATGGGCGCAAGCCTGATGCAGCCATGCCGCGTGTATGAAGAAGGCCTTCGGGTTGTAAAGTACTTTCAGCGAGGAGGAAGGTGTTGTGGTTAATAACCGCAGCGATTGACGTTACTCGCAGAAGAAGCACCGGCTAACTCCGTGCCAGCAGCCGCGGTAATACGGAGGGTGCAAGCGTTAATCGGAATTACTGGGCGTAAAGCGCACG
+
GGGGGGGGGGGGGGGGGGGGGGGGGGGGGGGGGGGGGGGGGGGGGGGGGGGGGGGGGGGGGGGGGGGGGGGGGGGGGGGGGGGGGGGGGGGGGGGGGGGGGGGGGGGGGGCFGGFGGGGGGGGGGGGGGGGGGGGGGGGGGGFGGGGGGGGGGGGGGGGGGGGGGGGGGGGGGGGGGGGGGGFGGGGGGGGGGGGGGGFGD8CEGGGGGGGGGGGDGGGGGGGGGGFGCGGGGGGDGGGGGGGD
@M03364:276:000000000-BLYN8:1:1101:7019:8246 1:N:0:1
ACTCCTACGGGAGGCAGCAGTGGGGAATATTGCACAATGGGCGCAAGCCTGATGCAGCCATGCCGCGTGTATGAAGAAGGCCTTCGGGTTGTAAAGTACTTTCAGCGAGGAGGAAGGCATTAAGGTTAATAACCTTAGTGATTGACGTTACTCGCAGAAGAAGCACCGGCTAACTCCGTGCCAGCAGCCGCGGTAATACGGAGGGTGCAAGCGTTAATCGGAATTACTGGGCGTAAAGCGCACG
+
GGGGGGGGGGGGGGGGGGGGGGFGGGGDFFGFGGGGGGGGCGGEGGGGGGCEDGGGCFFGGGGGGGGGEEFGGGF<FFFFGGGGGGGGGGGGFGGGGGGGFGEC<FGGGGGGGEFCFF=FFGGFGGGGDGCGFFCDAFGFFFGGGFEFGGGGGGGCFGGGGGGCFGGGGGG>DFC>FGCE@FCFFGFFEEDGDEG8CGFG5CGEGCEECFEEGGGDGGCFE8CGGGG7C?CCDDGE<GGC3CC7
@M03364:276:000000000-BLYN8:1:1101:8367:8256 1:N:0:1
ACTCCTACGGGAGGCAGCAGTGGGGAATATTGCACAATGGGCGCAAGCCTGATGCAGCCATGCCGCGTGTATGAAGAAGGCCTTCGGGTTGTAAAGTACTTTCAGCGAGGAGGAAGGTGTTGTGGTTAATAACCACAGCAATTGACGTTACTCGCAGAAGAAGCACCGGCTAACTCCGTGCCAGCAGCCGCGGTAATACGGAGGGTGCAAGCGTTAATCGGAATTACTGGGCGTAAAGCGCACG
+
GGGGGGGGGGGGGGGGGGGGGGGGGEGGGGGGGGGGGGGFGGGGGGGGGGGGGGGGGGGGGGGGGGGGGGGGGGGGGGGGCGGGGGGGGGGGFGGGGGGGGGGGGGGDEGGEGC?FGGGGGGGGGGGGGGGGFGGGGGGGFGGGGGGGGGGGGGGGGGGGGGGGGFGEGGGGGGGGGGGGDGGGGGFFGGCEGGGGGFFGGDGGGGGGGGGFGGGGGGGGGD8FGCCFGGGGDCGGFGGGDGG<
@M03364:276:000000000-BLYN8:1:1101:13429:8264 1:N:0:1
ACTCCTACGGGAGGCAGCAGTAGGGAATCTTCGGCAATGGACGAAAGTCTGACCGAGCAACGCCGCGTGAGTGAAGAAGGTTTTCGGATCGTAAAACTCTGTTGTTAGAGAAGAACAAGGATGAGAGTAACTGTTCGTCCCTTGACGGTATCTAACCAGAAAGCCACGGCTAACTACGTGCCAGCAGCCGCGGTAATACGTAGGTGGCAAGCGTTGTCCGGATTTATTGGGCGTAAAGCGAGCG
+
GGGGGGGGGGGGGGGGGGGGGGGGGGGGGGGGGGGGGGGGGGGGGGGGGGGGGGGGGGGGGGGGGGGGGGGGGGGGGGGGGGGGGGGGGGFGGGGGGGGGGGGGGGGGGGGGGGGGGGGGGGGGGGGGGGGGGGGGGGGGGGGGGGGGGGGGGGGGGGFGGGGGGGGGGGGGGGGGGGGGGGGGGGGGGGGGGGGGGGGGGGGGGGGGGGGGGGGGGGGEGCEGCGGGGGFGGGGGGGGGGGD<
@M03364:276:000000000-BLYN8:1:1101:8188:8269 1:N:0:1
ACTCCTACGGGAGGCAGCAGTAGGGAATCTTCGGCAATGGACGAAAGTCTGACCGAGCAACGCCGCGTGAGTGAAGAAGGTTTTCGGATCGTAAAACTCTGTTGTTAGAGAAGAACAAGGATGAGAGTAGAACGTTCATCCCTTGACGGTATCTAACCAGAAAGCCACGGCTAACTACGTGCCAGCAGCCGCGGTAATACGTAGGTGGCAAGCGTTGTCCGGATTTATTGGGCGTAAAGCGAGC
+
GGGGGGGGGGGGGGGGGGGGGGGGGGGGGGGGGGGGGGGGGGGGGGGGGGGGGGGGGGGGGGGGGGGGGGGGGGGGGGGGGGGGGGGGGGGGGGGGGGGGGGGGGGGGGGGGGGGGGGGGGGGGGGGGGGGGGGGGGGGGGGGGGGGGGGGGGGGGGGGGGGGGGGGGGGGGGGGGGGGGGGGGGGGGGGGGGGGGGGGGGGGGGGGGGGGGGGGGGGGGGGEGGGCFGGGGGGGGGGGGGGG3
@M03364:276:000000000-BLYN8:1:1101:22126:8299 1:N:0:1
ACTCCTACGGGAGGCAGCAGTGGGGAATATTGCACAATGGGCGCAAGCCTGATGCAGCCATGCCGCGTGTATGAAGAAGGCCTTCGGGTTGTAAAGTACTTTCAGCGAGGAGGAAGGGGATGTGGTTAATAACCTTAGTGATTGACGTTACTCGCAGAAGAAGCACCGGCTAACTCCGTGCCAGCAGCCGCGGTAATACGGAGGGTGCAAGCGTTAATCGGAATTACTGGGCGTAAAGCGCACG
+
GGGGGGDGEGGGGGGGGGGGGGGGGGCFFGGGGGGGGGGGGGGGGGGGGGGGGGGGGGGGGGGGGGGGGGGGGGGGGGGGGGGGGGGGGGGGGGGGGGGGGGGGGGGFFG>FGFEFGGGDGDFGFGGFCFGGFGGGGGGGGGGGGGGGGGGGGGGGGGGGGGGGGGGDCGGGGGGGGGGGGGGGG7F>CGGGGGGGGGGGGDEGGGGGGGGGGGEGFGGGGGGGGGGGGGGGGGGGGGGGDDC)
@M03364:276:000000000-BLYN8:1:1101:12692:8308 1:N:0:1
ACTCCTACGGGAGGCAGCAGTGGGGAATATTGCACAATGGGCGCAAGCCTGATGCAGCCATGCCGCGTGTATGAAGAAGGCCTTCGGGTTGTAAAGTACTTTCAGCGAGGAGGAAGGTGTTGTGGTTAATAACCGCAGCAATTGACGTTACTCGCAGAAGAAGCACCGGCTAACTCCGTGCCAGCAGCCGCGGTAATACGGAGGGTGCAAGCGTTAATGGGAATTATTGGGCGTAACGCGCACG
+
GGGGGGGGGGGGGGGGGGFGGGFGG;FGGGGG9@FGGGGGGGGEGGGGGGGGFFGGGGGGDFGGGGGGGCC<FG<FG,EFDGGGGGGGGGGGGGGGGAFGAFGGEG7++@FCGGDEBFGC:FF::F@F<D,AB8CFFGG<<D,E,>@C>><@,+CC>F73@@:C3FCGD<FEGGGG:>FF::?C7,<8,BC8CG583?>;8**BECE88CE*AE=*/0+02*+:C++<<EC591*/**)/))17
@M03364:276:000000000-BLYN8:1:1101:27662:8333 1:N:0:1
ACTCCTACGGGAGGCAGCAGTAGGGAATCTTCGGCAATGGGGGCAACCCTGACCGAGCAACGCCGCGTGAGTGAAGAAGGTTTTCGGATCGTAAAACTCTGTTGTTAGAGAAGAACGTTAAGTAGAGTGGAAAATTACTTAAGTGACGGTATCTAACCAGAAAGGGACGGCTAACTACGTGCCAGCAGCCGCGGTAATACGTAGGTCCCAAGCGTTGTCCGGAGTTATTGGGCGTAAAGCGAGC
+
GGGGFGGGGGEGGGGDFC<FFFFGGGGGGGGGGGGGGGGGGCGGGG@CGGGGGGEEEEGGGDFDFGGGGGGGGFE<<BF8BFGFG@EGGCFCFFGFGE@EFFF9EFGGGGFCGGGFGFFC>FCFGED<>FGDGFGGFEGGAFFFG9=CE+>B>FGDF,C,@CGFGG>>C7EE:BF;>EFCF8BFGGFG8FEE5CEEG9;BFGGFGGCFF;8*CEGGGEFGGG**2*+<<CF=<DEED3CFDGG<
@M03364:276:000000000-BLYN8:1:1101:5424:8354 1:N:0:1
ACTCCTACGGGAGGCAGCAGTGGGGAATATTGCACAATGGGCGCAAGCCTGATGCAGCCATGCCGCGTGTATGAAGAAGGCCTTCGGGTTGTAAAGTACTTTCAGCGAGGAGGAAGGCATTGTGGTTAATAACCGCAGCAATTGACGTTACTCGCAGAAGAAGCACCGGCTAACTCCGTGCCAGCAGCCGCGGTAATACGGAGGGTGCAAGCGTTAATCGGAATTACTGGGCGTAAAGCGCACG
+
GGGGGGGGGGGGGGGGGGGGGGGGGGGGGGGGGGGGGGGGGGGGGGGGGGGGGGGGGGGGGGGGGGGGGFGGGGFGGGGGGGGGGGGGGGGGGGGGGGGGGGGGGGGEGGGEGGGGGFGGGGGGDEFGGGGGGGGGGGGGGCFFFGGBFGGGFFGGGGGFCFGGFGGGGGGGGGGGGG<>CCCCEGGGCEDGGGGGCECFGGGEG1CEGGG5EEEGGFGGGGDG?7+<9FCFDDCEGGGGGGC5
@M03364:276:000000000-BLYN8:1:1101:26336:8364 1:N:0:1
ACTCCTACGGGAGGCAGCAGTAGGGAATCTTCGGCAATGGACGAAAGTCTGACCGAGCAATGCCGCGTGAGTGAAGAAGGTTTTCGGATCGTAAAACTCTGTTGTCAGAGAAGAACAAGGGTGAGAGTGGAAAGTTCACCCCTTGACGGTATCTGACCAGAAAGCCACGGCTAACTACGTGCCAGCAGCCGCGGTAATACGTAGGTGGCAAGCGTTGTCCGGATTTATTGGGCGTAAAGCGAGC
+
GGGGDFGGGGGGGGGGGGGGGGGGGDFGGGGGGGGGGGGGGGGGGGGFFFGGGGGGGGGGGFGGFGGGGGGFCGFGGGGGFFGGGGGGEGGGGFGDF,EEGGFGEFCGFFGGGGGEEGGGC??BFGGGGGGFGCFGFCGF<BFGF<>F:FGGGGGGGGGGGGGG>B<ACGGGGGGGFGEGFGGGGGGCGGEEED:@EGGE>?BEEGGFGGFGGGCC=EGEEDGEGG?F?FGGGGEGGGGGGDG3
@M03364:276:000000000-BLYN8:1:1101:19828:8373 1:N:0:1
ACTCCTACGGGAGGCAGCAGTAGGGAATCTTCGGCAATGGACGAAAGTCTGACCGAGCAACGCCGCGTGAGTGAAGAAGGTTTTCGGATCGTAAAACTCTGTTGGTAGAGAAGAACGTTGGTGAGAGTGGAAAGTTACTTAAGTGACGGTATCTAACCAGAAAGGGACGGCTAACTACGTGCCAGCAGCCGCGGTAATACGTAGGTCCCAAGCGTTGTCCGGATTTATTGGGCGTAAAGCGAGC
+
GGGGGGGGGGGGGGGGGGGGGGGGGGGGGGGGGGGGGGGGGGGGGGGGGGGGGGGGGGGGGGGGGGGGGGGGGGGGGGGGGGGGGGGGGGGGGGGGGGGGGGGGGGGGGGGGGFGGGGGGGGGGGGGGGGGGGGGGGGGGGGGGGGGGGGGGGGGGGGGGGGGGGGGGGGGGGGGGGGGGGGGGGGGGGGGGGGGGGGGGGGGGGGGGGGGGGGGGGGGGGGGGGGGGGGGGGGGEDFGGGGG3
@M03364:276:000000000-BLYN8:1:1101:21175:8380 1:N:0:1
ACTCCTACGGGAGGCAGCAGTGGGGGATATTGCACAATGGGCGCAAGCCTGATGCAGCCATGCCGCGTGTATGAAGAAGGCCTTCGGGTTGTAAAGTACTTTCAGCGAGGAGGAAGGCATTAAGGTTAATAACCTTAGTGATTGACGTTACTCGCAGAAGAAGCACCGGCTAACTCCGTGCCAGCAGCCGCGGTAATACGGAGGGTGCAAGCGTTAATCGGAATTACTGGGCGTAAAGCGCACG
+
GGGGGGGGGGGGGGGGGGGGGGGGGGGGGGGGGGGGGGGGGGGGGGGGGGGGGGGGGGGGGGGGGGGGGGGGGGGGGGGGGGGGGGGGFGGGGGGGGGGGGGGGGGGGGGGGGGGGGGGGGGGGGGGGGGGGGFGGGGGGGGGGGGGGGGGGGGGGGGGGGCGGGGGGGGGGGGGGGGGGGGGGGGGGFEDGGGDEGGGGGGGGGGGGGGGGGGGGGGGGGGGG?CFGGGGGGDGGGGGGGGG<
@M03364:276:000000000-BLYN8:1:1101:7802:8397 1:N:0:1
ACTCCTACGGGAGGCAGCAGTAGGGAATCTTCGGCAATGGGGGCAACCCTGACCGAGCAACGCCGCGTGAGTGAAGAAGGTTTTCGGATCGTAAAACTCTGTTGTTAGAGAAGAACGTTAAGTAGAGTGGAAAGTTACTTAAGTGACGGTATCTAACCAGAAAGGGACGGCTAACTACGTGCCAGCAGCCGCGGTAATACGTAGGTCCCAAGCGTTGTCCGGATTTATTGGGCGTAAAGCGAGC
+
GGGGGCFGDGGGGGGGGGGGGGGGGGGGGGGGGGGGFFFGGDEGGGDFGECGEFGEGGGGFGFFGGGFGEEGGGGFGGGGDGFG9BEEGFGGGGGAFCFGGGGGGGFFEFFGFGGFGFGG7FGGGDFGGGGGAADFGFEFFGGGGGGGGGG@FFFGF>DCF77FFGGGDCGCGGGFGGGGFGGGGFCEBBE5EECGEFGCCGGGEGFGGGGGDGGGGGGGCEEGDGFFG+CC4CEGGFD7D<D3
@M03364:276:000000000-BLYN8:1:1101:7289:8399 1:N:0:1
ACTCCTACGGGAGGCAGCAGTAGGGAATCTTCGGCAATGGACGAAAGTCTGACCGAGCAACGCCGCGTGAGTGAAGAAGGTTTTCGGATCGTAAAACTCTGTTGTTAGAGAAGAACAAGGATGAGAGTAAAAAGTTCATCCCTTGACGGTATCTAACCAGAAAGCCACGGCTAACTACGTGCCAGCAGCCGCGGTAATACGTAGGTGGCAAGCGTTGTCCGGATTTATTGGGCGTAAAGCGAGC
+
GGGGGGGGGGGGGGG7FGGGGGGGGGGGGGFGGGGGGGGGGGGGGGGGGGGGGGGDGGGGGGGGGGGE@FEFGGGFFGGGGGGGGGGGGGGGGGGGCFGFGGGGGGGGFGGGCFGGGGGGC@FGGGGGGFGGGGGFGGGFGGGGGGGGGGFGGGGGGGGGGGGGGGGGGGGGCFFFFGGFFGGGGGGGGGGGEGGGGGGFGFGFEGGGB*AFGGGGGEGGEECGEFGGGFGGGGGGGGCGGGG)
@M03364:276:000000000-BLYN8:1:1101:28701:8399 1:N:0:1
ACTCCTACGGGAGGCAGCAGTGGGGAATATTGCACAATGGGCGCAAGCCTGATGCAGCCATGCCGCGTGTATGAAGAAGGCCTTCGGGTTGTAAAGTACTTTCAGCGAGGAGGAAGGCATTAAGGTTAATAACCTTAGTGATTGACGTTACTCGCAGAAGAAGCACCGGCTAACTCCGTGCCAGCAGCCGCGGTAATACGGAGGGTGCAAGCGTTAATCGGAATTACTTGTCGTAAAGCGCACG
+
FGGGGGGGGGGGGGEG7CFGFFFGGGGGGGFEFFGGGGGGFGGGGGFCGGGFGGGGFG,C9FFGGCGE@?FDEF<FGGGCCFGGFGGDGGDFGGGGGGGGECFGFGCG+BEGEEG,:FGG<FFF,C?F9BDA9BFFD,A<DGEGGGCCF=+EFEGBFGGGGGD@CG7>BCCCFF=9FGGG*>@FGC68:C>ECEGGGGGC38**4=CEC>FCGE=EFC?**2*:<EFC+:+<*976CFFDDDC>
@M03364:276:000000000-BLYN8:1:1101:14845:8400 1:N:0:1
ACTCCTACGGGAGGCAGCAGTGGGGAATATTGCACAATGGGCGCAAGCCTGATGCAGCCATGCCGCGTGTATGAAGAAGGCCTTCGGGTTGTAAAGTACTTTCAGCGAGGAGGAAGGCGTTGTGGTTAATAACTGCAGCGATTGACGTTACTCGCAGAAGAAGCACCGGCTAACTCCGTGCCAGCAGCCGCGGTAATACGGAGGGTGCAAGCGTTAATCGGAATTACTGGGCGTAAAGCGCACG
+
GGGGGGGGGGGGGGGGGGGGGGGGGGGGGGGGGGGGGGGGGGGGEGGGGGGGGGGGGGGGGGGGGGEFFGDFGGGGGGGGGDGGGFGGFFGGGGGGGGGGGGGGGGGGGGGGGGGGGGGEGGGGGGGCFFDFGFFGFGGGGGFGGGGGFGGGGGGDGDFGFGGGGGGGGGGGGGGGGGFGGGGGGGGGGGGGGGGGGGGGGGGGGGGGGFGGEGGGFGFG=5?FGGGGGGGGGDG57DDDGGG5
@M03364:276:000000000-BLYN8:1:1101:8014:8409 1:N:0:1
ACTCCTACGGGAGGCAGCAGTGGGGAATATTGCACAATGGGCGCAAGCCTGATGCAGCCATGCCGCGTGTATGAAGAAGGCCTTCGGGTTGTAAAGTACTTTCAGCGAGGAGGAAGGCGCTGTAGTTAATAACTGCAGCGATTGACGTTACTCGCAGAAGAAGCACCGGCTAACTCCGTGCCAGCAGCCGCGGTAATACGGAGGGTGCAAGCGTTAATCGGAATTACTGGGCGTAAAGCGCACG
+
GGGGGGGGGGGGGGGGGGFGGGGGGGGGGGGGGGGGGGGGGGGGGGGGGGGGGGGGGGGGGGGGGGGEFGGGGGGGGGGGGGGGGGGGFFGGGGGGGGGGGGGGGGGGGGGGGGFGGGGGGGGGGGGGGGGGGGGGGGGGDFFGGGGEGGGGGGGGGGGGGGGGGGGGGGGGGGGGGGGGGGGGFGGGGGGGGGGGGFGGGCEGGGEGGGGGGGGGGGGGGGEFEGGGG?*7CCEGGGGGGGCC
@M03364:276:000000000-BLYN8:1:1101:27751:8428 1:N:0:1
ACTCCTACGGGAGGCAGCAGTGGGGAATATTGCACAATGGGCGCAAGCCTGATGCAGCCATGCCGCGTGTGTGAAGAAGGCCGTCGGGTTTTAAAGTACTGTCAGCGAGGTGGAAGGTATTAAGGTTAATAACCTTGGTGATTGACGTTACTCGCAGAAGAATCACCGGCTAACTCCGTGCCAGCAGCCGCGGTAATACGGAGGGTGCAAGCGTTAATCGGAATTACTGGGCGTAAAGCGCACG
+
@EFGGFCGEGFGCFCEGGGGFGGG@;C<F9C@F9E9,CCAEFF@F:F<,CFE@CFG@<6F,CE8C:FGB?,CFEC<C=6EEE:@:CG+B749FFG95?FG,C,EC,@=8@++BBFD>,:?5,,5C,?FFAEGG,??5DF+ECFF,3@3@<+,DF7+:+>:BF9,,5DFGED*@7,,,4>>FFC@F@,,:8:B*338CE9CGGCEEGGDF9CFG*2*/<<CE*;CA9<0<6C*))::57?79CD)
@M03364:276:000000000-BLYN8:1:1101:10015:8445 1:N:0:1
ACTCCTACGGGAGGCAGCAGTGGGGAATATTGGACAATGGGCGAAAGCCTGATCCAGCCATGCCGCGTGTGTGAAGAAGGTCTTCGGATTGTAAAGCACTTTAAGTTGGGAGGAAGGGCATTAACCTAATACGTTAGTGCTTTGACGTTACCGACAGAATAAGCACCGGCTAACTCTGTGCCAGCAGCCGCGGTAATACAGAGGGTGCAAGCGTTAATCGGAATTACTGGGCGTAAAGCGCGCG
+
GGGGGGGGGGGEGGGGGGGGGGGGGFGGGGGGGGGGGGGGGGGDGGGGGGGGGGGGGGGFFGGGGGGGGGGGGGFGGGGGGGGGGGGCEGGGGGGGGGGGGGGGEFGGGGDGGGGGGGGGGGGGGGGGEFGGFGGFEGGGGGGGFGFFFGGFGGGGGGDFGGFGGGGGGGGGGGGGGGGGGGGGGGGGGGGEGEC8CEFFF+:CEGGGGGGGGGGCFGGGGGGGGGGGGGGGGGGGGGGDGGGG
@M03364:276:000000000-BLYN8:1:1101:11710:8464 1:N:0:1
ACTCCTACGGGAGGCAGCAGTGGGGAATATTGCACAATGGGCGCAAGCCTGATGCAGCCATGCCGCGTGTATGAAGAAGGCCTTCGGGTTGTAAAGTACTTTCAGCGAGGAGGAAGGCATTAAGGTTAATAACCTTAGTGATTGACGTTACTCGCAGAAGAAGCACCGGCTAACTCCGTGCCAGCAGCCGCGGTAATACGGAGGGTGCAAGCGTTATTCGGAATTACTGGGCGTAAAGCGCACG
+
GGGGGGFGGGGGGGGGGGGGGGGGGGGGGGGGGGGGGGGGGGGGGGGGGGGGGGGGGGGGGGGGGGGFGGGGGGGGGGGGGGGGGGGGGGGGGGGGGGGGGGGGGGGGGGGGGGGGGGGGGGGGGGFFGGGGGGGGGGGGFGGGGGGGGGGGGGGGGGGGGGGGGGGGGGGGGGGGGGGGGGGGGGGGGGGGGGEGF9FGGGGGGGGGGGGGGGGGGGGGGGGGGGGGGGGGGGGGGGGGGGG<
@M03364:276:000000000-BLYN8:1:1101:25209:8487 1:N:0:1
ACTCCTACGGGAGGCAGCAGTAGGGAATCTTCGGCAATGGACGAAAGTCTGACCGAGCAACGCCGCGTGAGTGAAGAAGGTTTTCGGATCGTAAAACTCTGTTGTTAGAGAAGAACGACGAGGAGAGTGGAAAGCTCCTCGTGTGACGGTATCTAACCAGAAAGGGACGGCTAACTCCGTGCCAGCAGCCGCGGTAATACGGAGGATGCGAGCGTTATCCGGATTTATTGGGTTTAAAGGGTGC
+
GGGGGGGGGGGGGGGGGGGGGGGGGGGGGGGGGGGGGGGGGGGGGGGGGGGGGGGGGGGGGGGGGGGGGGGGGGGGGGGGGGGGGGGGGGGGGGGGGGGGGGGGGGGGFGGGGGGGGGGGDGGGGGGGGGFGG8FFGGGGGGGGGGGGGGGGGGGGGGGGGGGGGGGGDGGGGGGGGGGGGGGGGGGCGFGGGGGGGGGGGGGGGGGGGGGGGGGGGGGGGGD:EGGF?FGGGGGGGGFGGGG7
@M03364:276:000000000-BLYN8:1:1101:28071:8492 1:N:0:1
ACTCCTCCGGGAGGCAGCAGTAGGGAATCTTCGGCAATGGACGAAAGTCTGACCGAGCAACGACGCGTGAGTGAAGAAGGTTTTCGGATCGTAAAACTCTGTTGTCAGAGAAGAACAAGGGTGAGAGTGGAAAGTTCACCCCTTGACGGTATCTGACCAGAAAGCCACGGCTAACTACGTGCCAGCAGCCGCGGTAATACGTAGGTGGCAAGCGTTGTCCGGATTTATTGGGCGTAAAGCGAGC
+
FGAEFFFEF@EEGDEG;FFG6CFFEGGFC<,@DEGC@FGGGGEF7F7EFGGGF8CCFGDCFE,+@FE+=BFFE<,<,C@EEG9+C+FE+:F,FD7EFDCFGGGG@FF9FFF8EFCFFFGDDFEFCFFGFGGFGDFGF,FEF:DFEGFDEGF@<FFCGGFCGFFF@FGFDDE@FB8,DFGGGGD9DFG,,=:>EEC*:BCG8??FGGF*3<CFF8?8EE+:EECG;@7A?F?5CDGGCD>7>3C7
@M03364:276:000000000-BLYN8:1:1101:25904:8500 1:N:0:1
ACTCCTACGGGAGGCAGCAGTGGGGAATATTGCACAATGGGCGCAAGCCTGATGCAGCCATGCCGCGTGTATGAAGAAGGCCTTCGGGTTGTAAAGTACTTTCAGCGAGGAGGAAGGCATTAAGGTTAATAACCTTGGTGATTGACGTTACTCGCAGAAGAAGCACCGGCTAACTCCGTGCCAGCAGCCGCGGTAATACGGAGGGTGCAAGCGTTAATCGGAATTACTGGGCGTAAAGCGCACG
+
GGGGGGGGGGCGGDEGGGGGFAFFCGGGFGGGGFGGGGG8FF@FGGGGGGGGGGGGGFGGGGGGGGGGGEGGGGGGGGGGGGGDF7FCGGGEGGGGGGGGGGGGGFGGGGGGGGGGGGGGG9E,CFGGGGFFFFFGGGGCGGEGFGGGGFGGGGGGGDFGGGCFFGGGGGGGGGFF:EGGGGGFGFFFGCGGGGGGGGGGGDGD7BECCGFFGGGGGGGFGGGDCEGGFGGGGG55CFGGGGG9
@M03364:276:000000000-BLYN8:1:1101:16687:8503 1:N:0:1
ACTCCTACGGGAGGCAGCAGTAGGGAATCTTCGGCAATGGACGAAAGTCTGACCGAGCAACGCCGCGTGAGTGAAGAAGGTTTTCGGATCGTAAAACTCTGTTGTTAGAGAAGAACAAGGATGAGAGTAAAATGTTCATCCCTTGACGGTATCTAACCAGAAAGCCACGGCTAACTACGTGCCAGCAGCCGCGGTAATACGTAGGTGGCAAGCGTTATCCGGATTTATTGGGCGTAAAGCGAGC
+
GGGGGGGGGGGGGGGGGGGGGGGGGGGGGGGGGGGGGGGGGGGGGGGGGGGGGGGGGGGGGGGGGGGGGGGGGGGGGGGGGGGGGGGGGGGGGGGGGGGGGGGGGGGGGGGGGGGGGGGGGGGGGGGGGGGGGGGGGGGGGGGGGGGGGGGGGGGGGGGGGGGGFGGGGGGGGGGGGGGGDGGGGGGGGGGGGGGGGGGGGG?FGGGGGGGGGGGGGGGGGGDGGGGGGGGDGGGGGGGGGGG)
@M03364:276:000000000-BLYN8:1:1101:23241:8506 1:N:0:1
ACTCCTACGGGAGGCAGCAGTAGGGAATCTTCGGCAATGGACGAAAGTCTGACCGAGCAACGCCGCGTGAGTGAAGAAGGTTTTCGGATCGTAAAACTCTGTTGGTAGAGAAGAACGTTGGTGAGAGTGGAAAGCTCATCAAGTGACGGTAACTACCCAGAAAGGGACGGCTACCTACGTGCCAGCAGCCGCGGGAATACGTAGGTCCCGAGCGTTGTCCGGATTTATTGGGCGTAAAGCGAGG
+
FGGGGGGGGGGGGGGGGGGGGAEGGGGGGGG9DCFGGGGGECEGEDF6FGGGGD7CFG7FFGGGGGGGGGGGGGGGGGCFBEFFGGG>?@FGGGGCDGFGDGF9FFGG9FGFGGGGDDEFG@FFDFDFFF9FFCCF8C<FC9FF9=FFDGGGCFFGF<>FE:F@C@,FG7FFC,2>AFGGFCF,<B6CFC:**=*=B:9FC<9FGF7@8E8/8C8?EC9+2?C*/++<9<@CCDEE79CCDD3)
@M03364:276:000000000-BLYN8:1:1101:11512:8519 1:N:0:1
ACTCCTACGGGAGGCAGCAGTAGGGAATCTTCGGCAATGGACGAAAGTCTGACCGAGCAACGCCGCGTGAGTGAAGAAGGTTTTCGGATCGTAAAACTCTGTTGGTAGAGAAGAACGTTGGTGAGAGTGGAAAGCTCATCAAGTGACGGTAACTACCCAGAAAGGGACGGCTAACTACGTGCCAGCAGCCGCGGTAATACGTAGGTCCCAAGCGTTGTCCGGATTTATTGGGCGTAAAGCGAGC
+
GGGGGGGGGGGGGGGGGGGGGGGGGGGGGGGGGGGGGGGGGGGGGGGGGGGGGGGGGGGGGGGGGGGGGGGGGGGGGGGGGGGGGGGGGGGGGGGGGGGGGGGGGGGGGGGGGGGGGGGGGGGFGGGGGGGGGGGGGGGGGGGGGGGGGGGGGGGGGGGGGGFGGGGGGGGGGGFGGGGGGGGGGGGGGGGGGGGGGGGGGGGGGGGFGGGGGGGGGGGGGGGGEFGGGGGFFGGGGGGGGGG5
@M03364:276:000000000-BLYN8:1:1101:2651:8523 1:N:0:1
ACTCCTACGGGAGGCAGCAGTGGGGAATATTGCACAATGGGCGCAAGCCTGATGCAGCCATGCCGCGTGTATGAAGAAGGCCTTCGGGTTGTAAAGTACTTTCAGCGAGGAGGAAGGTGTTGTGGTTAATAACCTTAGTGATTGACGTTACTCGCAGAAGAAGCACCGGCTAACTCCGTGCCAGCAGCCGCGGTAATACGGAGGGTGCAAGCGTTAATCGGAATTACTGGGCGTAAAGCGCACG
+
GGGGGGGGGGGGGGGGGGGGGGGGGGGGGGGGGGGGGGGGGGGGGGGGGGGGGGGGGGFGEGGGGGGGGGFGGGGGGGGGGGGGGGGGFGGGGGGGGGGGEGGGGGGCFGGGGEBFGBFGDGGGGGGGGGGGGFGAFCFGGCAFGGG:FFEFFGDGEG?FGGGGGGGGGGGGGG,EFEGGGGGGFGGGGGGGGGGGG9CFE5>EGGGDGFFFEGGGGCFGGGGGGGFGFDFG<7EGGGGGDGG<
@M03364:276:000000000-BLYN8:1:1101:5892:8541 1:N:0:1
ACTCCTACGGGAGGCAGCAGTGGGGAATATTGGACAATGGGCGAAAGCCTGATCCAGCCATGCCGCGTGTGTGAAGAAGGTCTTCGGATTGTAAAGCACTTTAAGTTGGGAGGAAGGGCATTAACCTAATACGTTAGTGCTTTGACGTTACCGACAGAATAAGCACCGGCTAACTCTGTGCCAGCAGCCGCGGTAATACAGAGGGTGCAAGCGTTAATCGGAATTACTGGGCGTAAAGCGCGCG
+
GGGGGGGGGGGGGGGGGGGGGGGGGGGGGGGGGGGGGGGGGGGGGGGGGGGGGGGGGGGGGGGGGGGGGGGGGGGGGGGGGGGGGGGGGGGGGGGGGGGGGGGGGGGFGGGGGGGGGGGGGGGGGGGGCGGGGGGGGGGGGGGGGGDFGGGGGGGGGGFGGGGGGGGGGGGGGGGGGGGGGGGGGFFGGGGGGCEGGF?FGGGGGGGGGFGGGEGGGGCFEGGFGGGGGGGGDDGGFCFDCDGG
@M03364:276:000000000-BLYN8:1:1101:15899:8555 1:N:0:1
ACTCCTACGGGAGGCAGCAGTGGGGAATATTGCACAATGGGCGCAAGCCTGATGCAGCCATGCCGCGTGTATGAAGAAGGCCTTCGGGTTGTAAAGTACTTTCAGCGAGGAGGAAGGCATTAAGGTTAATAACCTTAGTGATTGACGTTACTCGCAGAAGAAGCACCGGCTAACTCCGTGCCAGCAGCCGCGGTAATACGGAGGGTGCAAGCGTTAATCGGAATTACTGGGCGTAAAGCGCACG
+
E@E,FF<E@F@BF7B@FE-@FGGGGCFFECE@9C@C@E@F<C6@F+FFFD<CEF,,69EGGGGGE@FEE@<6C?,C,CFFGACF9CFGE4@?,,9@B?EF?D,BFGG7>FGGG+:::?<FGC9FEGEA,EFFC<DF<EFDFF9FBFC>=<FFAF7::+<<<F<,8DFGG:C*><BE,C>F@C;D@@,D>CCCCC8:BFGFC*:EE31*+>9*/B:;5A<E7;A5<CFGG+*/9//:5CCGC5DC
@M03364:276:000000000-BLYN8:1:1101:7641:8563 1:N:0:1
ACTCCTACGGGAGGCAGCAGTAGGGAATCTTCGGCAATGGGGGCAACCCTGACCGAGCAACGCCGCGTGAGTGAAGAAGGTTTTCGGATCGTAAAACTCTGTTGTTAGAGAAGAACGTTAAGTAGAGTGGAAAGTTACTTAAGTGACGGTATCTAACCAGAAAGCCACGGCTAACTACGTGCCAGCAGCCGCGGTAATACGTAGGTGGCAAGCGTTATCCGGATTTATTGGGCGTAAAGCGAGC
+
GFGGGGGGGGGGGGGGGGFGGGGGGGGGGGGGGGGGGGGGGGGGGGGGGGGGGGGGGGGGGGGGGGGFGGGGGFGGGGGGGGGGGGGGGGGGGGGGGGGGGGGGGGFGGGGGGGGGGGGGGGFGGGGFGGGGGGFGGGGGGGGGGGGGGGGGGGGGGGGGGGGGFAFFFEGGGGGGGFEGGGGGFGFGFGDGGGGGGGGGGFGGGGGGGFGCFGEGGGFGGGDC*<FFGG?=FDGGG5CGDGG)
@M03364:276:000000000-BLYN8:1:1101:4692:8573 1:N:0:1
ACTCCTACGGGAGGCAGCAGTGGGGAATATTGCACAATGGGCGCAAGCCTGATGCAGCCATGCCGCGTGTATGAAGAAGGCCTTCGGGTTGTAAAGTACTTTCAGCGAGGAGGAAGGCATTAAGGTTAATAACCTTGGTGATTGACGTTACTCGCAGAAGAAGCACCGGCTAACTCCGTGCCAGCAGCCGCGGTAATACGGAGGGTGCAAGCGTTAATCGGAATTACTGGGCGTAAAGCGCACG
+
GGGGGGGGGGG@FGGGGGGGGFEGEGGGGGGGGGGFFGGGGGGGGGGCEEGGGGGGGGCFGGGGGGGGGGGGFGGGGGGGFGGGGGDEFGGGGGGGGGGGGGADGGGGGGGGGGGGGGGGGGGGGGGGGGGGG<F,F85FFGG99?@:D=>DGCEGGGGCECGFC<CE:FGGFGGFGDFFDGGGGGGFGEEEGEGGGGC8CEEGDGGGGFFGD>*/:FG=ECEFFGGGGGGGGG=EDFGGDDG5
@M03364:276:000000000-BLYN8:1:1101:11799:8586 1:N:0:1
ACTCCTACGGGAGGCAGCAGTAGGGAATCTTCGGCAATGGGGGCAACCCTGACCGAGCAACGCCGCGTGAGTGAAGAAGGTTTTCGGATCGTAAAACTCTGTTGTTAGAGAAGAACGTTAAGTAGAGTGGAAAGTTACTTAAGTGACGGTATCTAACCAGAAAGGGACGGCTAACTACGTGCCAGCAGCCGCGGTAATACGTAGGTCCCAAGCGTTGTCCGGATTTATTGGGCGTAAAGCGAGC
+
GGGGGGGGGGGGGGGGEGGGGGGGGGGGGGGGGGGGDGGGGEGGGGGGGGGGGGGGGGGGGGGGGGGCFCGGGDGGGGGGGGGGGGGGGGGGGGGGGGGGGGGGGGGGGGGGGGGGGFG?FFFFGGGGGGGGGGGGGGFFFFGGGGGGGGGGGGGFGGGGGFGGGGGGGGGGGGGGGGGGGGGGGGFFGFGGGGGGGGGGGGGGGGGGGGGGGGGGGGGFGGEGDFFEFGGGGGEGGGGGDDD)
@M03364:276:000000000-BLYN8:1:1101:14273:8595 1:N:0:1
ACTCCTACGGGAGGCAGCAGTGGGGAATATTGCACAATGGGCGCAAGCCTGATGCAGCCATGCCGCGTGTATGAAGAAGGCCTTCGGGTTGTAAAGTACTTTCAGCGAGGAGGAAGGCATTAAGGTTAATAACCTTAGTGATTGACGTTACTCGCAGAAGAAGCACCGGCTAACTCCGTGCCAGCAGCCGCGGTAATACGGAGGGTGCAAGCGTTAATCGGAATTACTGGGCGTAAAGCGCACG
+
GGGGGGGGGGGGGGGGGGGGGGGGGGGGGGGGGGGGGGGGGGGGGGGGGGGGGGGGGGGGGGGGGGGGGGGGGGGGGGGGGGGGGGGGGGGGGGGGGGGGGGGGGGGGGGCEGGGGGGGGGGGGGGGFGGGGGGGGGGGGGGGGGGGGGGGGGGGGGDGGGGGGGGGGGGGEGGGGGGGGGGGGGGGGGGGGGGGGGGGGGGGGGGGGGGGGGGGEGGGGGGGGGGGGGGGGGGGGGGGGGGGC
@M03364:276:000000000-BLYN8:1:1101:11013:8599 1:N:0:1
ACTCCTACGGGAGGCAGCAGTGGGGAATATTGCACAATGGGCGCAAGCCTGATGCAGCCATGCCGCGTGTATGAAGAAGGCCTTCGGGTTGTAAAGTACTTTCAGCGAGGAGGAAGGTGTTGTGGTTAATAACCACAGCAATTGACGTTACTCGCAGAAGAAGCACCGGCTAACTCCGTGCCAGCAGCCGCGGTAATACGGAGGGTGCAAGCGTTAATCGGAATTACTGGGCGTAAAGCGCACG
+
GGGGGGGGGGGGGGGGGGGGGGGGGGGGGGGGGGGGGGGGGGGGGGGGGGGGGGGGGFGGGGGGGGGGGGGGGGGGGGGGGGGGGGGGGGGGGGGGGGGGGGFGGGG@FGGGGGGGGGGGGGGGGGGGGFGGGGGGGGGGGGGGGGGGGGGGGGGGGGGGGGGGGGGGGGGGGGGDGEGGGGGGGGGGGGGGGGGGGGFGGGGGGGGGGGGGGGGGGGGGDGDFGGGGGGGGGDGDGGGGGGGD
@M03364:276:000000000-BLYN8:1:1101:3564:8609 1:N:0:1
ACTCCTACGGGAGGCAGCAGTGGGGAATATTGCACAATGGGCGCAAGCCTGATGCAGCCATGCCGCGTGTATGAAGAAGGCCTTCGGGTTGTAAAGTACTTTCAGCGAGGAGGAAGGCATTAAGGTTAATAACCTTGGTGATTGACGTTACTCGCAGAAGAAGCACCGGCTAACTCCGTGCCAGCAGCCGCGGTAATACGGAGGGTGCAAGCGTTAATCGGAATTACTGGGCGTAAAGCGCACG
+
GGGGFGGGGGGGGDFGGGGGGGGGGGGGGGGGGGGGGGGGGGGGGGGGGGGGGGGGGGGGGGGGGGGFFGGGGGGGGGGGGGGGGGGGGFFGGGGGGGGGGGGGGGGGGGGGCDGGGGGGGGGEFGGGGGGGECFGGGFGGGGGGGGGGGGGFGDGGGGGGFGGGGGGCFGGGGGGGGGGGGGGGGGGGGEGGGGGGGGGGCEGGGGGGGGGGGGCFCFGGGGGGGGGGGFGD9EEG>FCCDG5
@M03364:276:000000000-BLYN8:1:1101:17958:8633 1:N:0:1
ACTCCTACGGGAGGCAGCAGTGGGGAATATTGCACAATGGGCGCAAGCCTGATGCAGCCATGCCGCGTGTATGAAGAAGGCCTTCGGGTTGTAAAGTACTTTCAGCGAGGAGGAAGGTGTTGTGGTTAATAACCACAGCAATTGACGTTACTCGCAGAAGAAGCACCGGCTAACTCCGTGCCAGCAGCCGCGGTAATACGGAGGGTGCAAGCGTTAATCGGAATTACTGGGCGTAAAGCGCACG
+
GGGGGGGGGGGGGGGGGGGGGGGGGGGGGGGGGGGGGGGGGGGGGGGGGGGGGGGGGGGGGGGGGGGGGGGGGGGGGGGGGGGGGGGGGGGGGGGGGGGGGGGGGGGGGGGGGGGGGGGGGGGGGGGGGGGGGGGGGGGGGGGGGGGGGGGGGGGGGGGGGGGGGGGGGGGGGGGFGGGGGGGGGGGGGGGGGGGGGGGGGDGGGGGGGGGGGGGEGGGGGGGGGGGGGGGGGGGGGGGGGGGC
@M03364:276:000000000-BLYN8:1:1101:8220:8636 1:N:0:1
ACTCCTACGGGAGGCAGCAGTAGGGAATCTTCCACAATGGACGAAAGTCTGATGGAGCAACGCCGCGTGAGTGAAGAAGGTTTTCGGATCGTAAAACTCTGTTGTTGGAGAAGAACGTATTTGATAGTAACTGATCAAGTAGTGACGGTATCCAACCAGAAAGCCACGGCTAACTACGTGCCAGCAGCCGCGGTAATACGTAGGTGGCAAGCGTTGTCCGGATTTATTGGGCGTAAAGCGAGCG
+
GGGGGGGGGGGGGGGGGGGGGFGGGGGGGGGGFGGGGGGGGGGGGGGFGGGGGGGGGGGGGGGDGGGGGGGGGGGGGGGGGGGGGGEF>FFEGGGGGGFGGGGGGGGGFFGGGGGFGGFGEFF9FAFECGGAFCFGGGGGGGAFDGGGGGGGC=D8FEGGGGGFGGGGGGG:ACFFEEGGG8;FGGFFFGGCCGGCF@FGGGGGGGCFGGGGGCGGGFFGG5EC0<FGGGGGGG5=5>>DCD3>
@M03364:276:000000000-BLYN8:1:1101:23096:8638 1:N:0:1
ACTCCTACGGGAGGCAGCAGTAGGGAATCTTCCACAATGGACGAAAGTCTGATGGAGCAACGCCGCGTGAGTGAAGAAGGTTTTCGGATCGTAAAACTCTGTTGTTGGAGAAGAACGTATTTGATAGTAACTGATCAGGTAGTGACGGTATCCAACCAGAAAGCCACGGCTAACTACGTGCCAGCAGCCGCGGTAATACGTAGGTGGCAAGCGTTATCCGGATTTATTGGGCGTAAAGCGAGCG
+
GGGGGGGGGGGGGGGGGGGGGGGGGGGGGGGGGGGGGGGGGGGGGGGGGGGGGGGGGGGGGGGGGGGGGGGGGGGGGGGGGGGGGGGGGGGGGGGGGGGGGGGGGGGGGGGGGGGGGGGGGGGGGGGGGGGGGGGGGGGGGGGGGGGGGGGGFGGGGGGGGGGGGGGGGGGGGGGGGGGGGGGGGGGGGGGGGGGGGGGGGGGGGGGGGGGGGGGGDGGGGGGEFGGGGGGGGGGGGGGDGGGD
@M03364:276:000000000-BLYN8:1:1101:19723:8640 1:N:0:1
ACTCCTACGGGAGGCAGCAGTAGGGAATCTTCGGCAATGGGGGCAACCCTGACCGAGCAACGCCGCGTGAGTGAAGAAGGTTTTCGGATCGTAAAACTCTGTTGTTAGAGAAGAACGTTAAGTAGAGTGGAAAGTTACTTAAGTGACGGTATCTAACCAGAAAGGGACGGCTAACTACGTGCCAGCAGCCGCGGTAATACGTAGGTCCCAAGCGTTGTCCGGATTTATTGGGCGTAAAGCGAGC
+
GGGGGGGGGGGGGGGGGGFGGGGGGGGGGGGGGGGGGGGGGGEGGGGGGGGGGGGGGGGGGGGGGGGGGGGGGGGGGGGGGGGGGGGGGGGGGCFGGGGGGGGGGFGGGGGGGGGGGGGGGGFGGGGGGGGFADEGGCGGFGGGGGGGGGGGGGGFFFGGGCFGGGGGGGGGGGGGGGEGGGGGGGGGGGGGGGGGEFGGGCGGGGEGGGGGGGECGGGGGGDE5AFGGFGFGGGGGGGC<DG)
@M03364:276:000000000-BLYN8:1:1101:13491:8659 1:N:0:1
ACTCCTACGGGAGGCAGCAGTGGGGAATATTGCCCAATGGGCGCAAGCCTGATGCAGCCATGCCGCGTGTATGAAGAAGGCCTTCGGGTTGTAAAGTACTTTCAGCGAGGAGGAAGGCGTTGTGGTTAATAACCGCAGCGATTGACGTTACTCGCAGAAGAAGCACCGGCTAACTCCGTGCCAGCAGCAGCGGTAATTCGGAGGGGGCACGCGCTATTCGGAATTACTGGGCGTGAAGCGCCCC
+
DFFFFFFGG@FEFE-7FF<FEECE+,BFEFG<6,;CF<CF,,CFC+@F@,EFFAC,,<6,C6,6:+@FF?,F<<EE,6<EF8CF,C@+:,@?<EFF<EEF<FF9EG:+@7+B+B,8?D@?>F>:F>>99<@<FFCD+3@CFG7+,3+5+@FCF::FF:3FCEF<>C,5CFE7,,,221*=BBF8F@2++**1=1B8++58**=*1*?EC*8***2/*+002*/2<+<2+25C7D**/00><)))
@M03364:276:000000000-BLYN8:1:1101:24196:8664 1:N:0:1
ACTCCTACGGGAGGCAGCAGTGGGGAATATTGCACAATGGGCGCAAGCCTGATGCAGCCATGCCGCGTGTATGAAGAAGGCCTTCGGGTTGTAAAGTACTTTCAGCGAGGAGGAAGGCGTTGTGGTTAATAACCGCAGCGATTGACGTTACTCGCAGAAGAAGCACCGGCTAACTCCGTGCCAGCAGCCGCGGTAATACGGAGGGTGCAAGCGTTAATCGGAATTACTGGGCGTAAAGCGCACG
+
GGGGGGGGGGGGGGGGGGGFGGGGGGGGGGGGGGGGGGGFGGGGGGGGGGGGGGGGGGGGGGGGGGGGGGGGGGGAFGEGGGGGGGGGGGGGGGGGGGGGGGGGGGGGCFEGGGGDGGGGGGGGGFGGFGGGGFGGG@FGGGGGGGGGGGGGGGGDGCFF@FGGGGGGGGGGGGGGGGGGGGGGGGGGGGGGGGGECGGGDGDEGGGGGGFGGGGGGGGGGGGGGEGGGGGGGGGDGGGGGDG5
@M03364:276:000000000-BLYN8:1:1101:23491:8686 1:N:0:1
ACTCCTACGGGAGGCAGCAGTAGGGAATCTTCGGCAATGGGGGCAACCCTGACCGAGCAACGCCGCGTGAGTGAAGAAGGTTTTCGGATCGTAAAACTCTGTTGTTAGAGAAGAACGTTAAGTAGAGTGGAAAGTTACTTAAGTGACGGTATCTAACCAGAAAGGGACGGCTAACTACGTGCCAGCAGCCGCGGTCATACGTAGGTCCCAAGCGTTGTCCGGATGTATTTGGCGTAACGCGAGC
+
GGGGGGGGDGGGGGGGGGGGGGGGDGGGDGGGGGGGGFGGGGGGGGGGGGGGG?FGGGGGGGGGDFGCEEGGGGGGGGGFFEFFGGGGGCCGGFFF9FCACCFGGGGGDFFGGGGGGFGGGGF9BEFBD@F9FGFFGGDA<DFGGGGGG7FDFGGDGCCEEFG7CGFGGFGGGGGGGGGGGGGGGGGGFGGDGGG7;EFF63?*BGGGGGEF5;*;CGEC=:=E*2A@?+AE<DCED*1CD373
@M03364:276:000000000-BLYN8:1:1101:17671:8692 1:N:0:1
ACTCCTACGGGAGGCAGCAGTGGGGAATATTGCACAATGGGCGCAAGCCTGATGCAGCCATGCCGCGTGTATGAAGAAGGCCTTCGGGTTGTAAAGTACTTTCAGCGAGGAGGAAGGCATTAAGGTTAATAACCTTAGTGATTGACGTTACTCGCAGAAGAAGCACCGGCTAACTCCGTGCCAGCAGCCGCGGTAATACGGAGGGTGCAAGCGTTAATCGGAATTACTGGGCGTAAAGCGCACG
+
GGGGGGGGGGGGGGGGGGGGGGGGGGGGGGGGGGGGGGGGGGGGGGGGGGGGGGGGGGGGGGGGGGGGGGGGGGGGGGGGGGGGGGGGGGGGGGGGGGGGGGGGGGG:FGFEGGGGGGGGGGGGGGGGCFGGGGGGGGGGGGGGGGGGGGGGGGGGGGGGGGGGGGGGGGGGGGGGGGGGGGGGGGGGGGGGGGGGGGGGGDGGGGGGGGGGGGGGGGGGGGGGGGGGGGGGGDEGGGGGGGGD
@M03364:276:000000000-BLYN8:1:1101:21127:8701 1:N:0:1
ACTCCTACGGGAGGCAGCAGTGGGGAATATTGCACAATGGGCGCAAGCCTGATGCAGCCATGCCGCGTGTATGAAGAAGGCCTTCGGGTTGTAAAGTACTTTCAGCGAGGAGGAAGGCGCTGTAGTTAATAGCTGCAGCGATTGACGTTACTCGCAGAAGAAGCACCGGCTAACTCCGTGCCAGCAGCCGCGGTAATACGGAGGGTGCAAGCGTTAATCGGAATTACTGGGCGTAAAGCGCACG
+
GGGGGGGGGGGGGGGGGGGGGGGGGGGGGGGGGGGGGGGGGGGGGGGGGGGGGGGGGGGGGGGGGGGGGGGGGGGGGGGGGGGGGGGGGGGGGGGGGGGGGGGGGGGGGGGGGGGGGGGGGGGGGGGGGGGGGGGGGGGGGGGGGGGGGGGGGGGGGGGGGGGGGGGGGGGGGGGGGGGGGGGGGGGGGGGGGGGGGGGGGGGGGGGGGGGGGGGGGGGGGGGGGGGGGGGGGGGGGGGGGGG5
@M03364:276:000000000-BLYN8:1:1101:17907:8712 1:N:0:1
ACTCCTACGGGAGGCAGCAGTAGGGAATCTTCGGCAATGGACGAAAGTCTGACCGAGCAACGCCGCGTGAGTGAAGAAGGTTTTCGGATCGTAAAACTCTGTTGTTGGAGAAGAACGTATTTGATAGTAACTGATCAAGTAGTGACGGTATCCAACCAGAAAGCCACGGCTAACTACGTGCCAGCAGCCGCGGTAATACGTAGGTGGCAAGCGTTGTCCGGATTTATTGGGCGTAAAGCGAGCG
+
GGGGGGGGGGGGGGGGGGGGGGGFGGGGGGGGGGGGGGGGGGGGGGGGGGGGGGGGGGGGGGGGGGGGGFGGGGGGGGGGGGGGGGGGGGGGGGGGGGGGGGGGGGGGGGGGGGGGGGGGGGGGGGGGGGGGGGGGGGGGFGGGGGGGGGGFGGGGGGGGGGGGGGGGGGGGGGGGGGGGGGGFGGGGGGGGGGGCGDFGCFGGGGGGFGGGGEGGGGFGGGGGGCFFGFGGGDEEGGGGGGGG
@M03364:276:000000000-BLYN8:1:1101:3922:8715 1:N:0:1
ACTCCTACGGGAGGCAGCAGTGGGGAATATTGCACAATGGGCGCAAGCCTGATGCAGCCATGCCGCGTGTATGAAGAAGGCCTTCGGGTTGTAAAGTACTTTCAGCGAGGAGGAAGGCATTAAGGTTAATAACCTTGGTGATTGACGTTACTCGCAGAAGAAGCACCGGCTAACTCCGTGCCAGCAGCCGCGGTAATACGGAGGGTGCAAGCGTTAATCGGAATTACTGGGCGTAAAGCGCACG
+
GGGGGGGGGGGGGGGDGGGGGGGGGGGGGGGGGGGGGGGGGGGGGGGGGGGGGGGGGGGGGGGGGGGGGGGGGGGGGGGGGGGGGGGGGGGGGGGGGGGGGGGGGGGGGGGFEEGGDGGGGGGGGGGGGGGGGGGGGGGGGGGGGGGGGGGGGGGGGGGGGGGGGGGGGGGGGGGGGGGDGGGGGGGGGGGGGEGGGGGGGCCEEGGGFGGGGGGGGFGGGGGGGGGGGFGGGDCEGGGGGGG<
@M03364:276:000000000-BLYN8:1:1101:16329:8715 1:N:0:1
ACTCCTACGGGAGGCAGCAGTGGGGAATATTGCACAATGGGCGCAAGCCTGATGCAGCCATGCCGCGTGTATGAAGAAGGCCTTCGGGTTGTAAAGTACTTTCAGCGAGGAGGAAGGCGTTGTGGTTAATAACCGAAGCGATTGACGTTACTCGCAGAAGAAGCACCGGCTAACTCCGTGCCAGCAGCCGCGGTAATACGGAGGGTGCAAGCGTTAATCGGAATTACTGGGCGTAAAGCGCACG
+
FGGGGGGGGGGGGGGGGGGGGGGGGGGGGGGGGGGGGGGGGGGGGGGGGGGGGGGGGG8FGGGGGGGGGEFGGGGGGGGGGFGGGGGGGGGGGGGGGGGGGG<FBFG@CGGGGGEF@,C:FEEGCEGFGGCDC=C+>3B@FF@@GGCEFFEGFEGEGGGFF7FD,DCFGGG7FFGGGGGCFC2BBFFFDG>E5EEG9C9CCCEGGCEE?@A*;C=ECCFCC5C=FGGGGG;FDGEE3CFGDDD<
@M03364:276:000000000-BLYN8:1:1101:4329:8717 1:N:0:1
ACTCCTACGGGAGGCAGCAGTGGGGAATATTGCACAATGGGCGCAAGCCTGATGCAGCCATGCCGCGTGTATGAAGAAGGCCTTCGGGTTGTAAAGTACTTTCAGCGAGGAGGAAGGTGTTGTGGTTAATAACCGCAGCGATTGACGTTACTCGCAGAAGAAGCACCGGCTAACTCCGTGCCAGCAGCCGCGGTAATACGGAGGGTGCAAGCGTTAATCGGAATTACTGGGCGTAAAGCGCACG
+
GGFGGGGGGGGGGGGGGGGGGGGGGGGGGGGCGGGGGFDGGGGGGGGGGGGGGGGGGGGGGGGG:CFGGGGFFCGGFGGGGGGGGGGGGGGGDFGGGGGGGGGGGGGCGG>FGGGGGGGGGGGGGGGGGGGGGGEEGEGEC=FFFFGFFGDFGGGGGGGGGFGGGGGGGGGGGF?CFEGGGFFEGGFGGC>EEGDCC?CGEGCEEGGGGGGGDGEGGGGGCEGGGCFFGGGGGGGGGGGGDGG5
@M03364:276:000000000-BLYN8:1:1101:17224:8727 1:N:0:1
ACTCCTACGGGAGGCAGCAGTGGGGAATATTGGACAATGGGGGCAACCCTGATCCAGCAATGCCGCGTGTGTGAAGAAGGCCTTCGGGTTGTAAAGCACTTTCAGCAGGGAGGAAGAGATGACGGTTAATACCCGTTGTTGTGACGTTACCGACAGAATAAGCACCGGCTAACTCTGTGCCAGCAGCCGCGGTAATACAGAGGGTGCAAGCGTTAATCGGAATTACTGGGCGTAAAGCGCGCGT
+
GGGGGGGGGGGGGGGGGGGGGGGGGCGFEGGGGGGGGGGGGGGGGGGGGGGGGGGGGGGGGGGGGGGGGGGGGGGGGGGGGGGGGGGGGGGGGGGGGGGGGGGGGGGGGGGGGGGGGGGGGCGGGGGDGGGGDFGFGGGGGGGGGGGGGGGGGGGGGGGDBGGCGGGGGGGGGGFGGGGGGGGGGGGGEGGGGGGGGGCGGGGGGGGGGGGGGGDFGGGGGGGGGGGGGGGGDGGDCCGDDGG5
@M03364:276:000000000-BLYN8:1:1101:5780:8750 1:N:0:1
ACTCCTACGGGAGGCAGCAGTAGGGAATCTTCCACAATGGACGAAAGTCTGATGGAGCAACGCCGCGTGAGTGAAGAAGGGTTTCGGCTCGTAAAGCTCTGTTGTTAAAGAAGAACGTGGGTGAGAGTAACTGTTCACCCAGTGACGGTATTTAACCAGAAAGCCACGGCTAACTACGTGCCAGCAGCCGCGGTAATACGTAGGTGGCAAGCGTTATCCGGATTTATTGGGCGTAAAGCGAGCG
+
GGGGGGGGGGGGGGGGGGGGGGGGGGGGGGGGGGGGGGGGGGGGGGGGGGGGGGGGGGGGGGGGGCGGGGGGGGGGGGGGGGGGGGGGFGEGGGGGGGGFCFFGGGGGGGGGGGGGGGGGGGFGGGGGFGGDFGFFGGGGGG=FGGGEGFFFGGGGGGGGGGGGGGFGG>BCFGGCGGGGGGGGGGGFDGGGGGGGGGGDCGGGGGGGGGGGGGEECFEGGEEGE?FGCFGGGGGGGGGGGGGD
@M03364:276:000000000-BLYN8:1:1101:21779:8784 1:N:0:1
ACTCCTACGGGAGGCAGCAGTGGGGAATATTGCACAATGGGCGCAAGCCTGATGCAGCCATGCCGCGTGTATGAAGAAGGCCTTCGGGTTGTAAAGTACTTTCAGCGAGGAGGAAGGCATTAAGGTTAATAACCTTAGTGATTGACGTTACTCGCAGAAGAAGCACCGGCTAACTCCGTGCCAGCAGCCGCGGTAATACGGAGGGTGCAAGCGTTAATCGGAATTACTGGGCGTAAAGCGCACG
+
GGGGGGGGGGGGGGGGGGGGGGGGGGGGGGGGGGGGGGGGGGGGGGGGGGGGGGGGGGGGGGGGGGGGGGGGGGGGGGGGGGGGGGGGGGGGGGGGGGGGGGGGGGGGGGGGGGGGGGGGGGGGGGGGGGGGGGGGGGGGGGGGGGGGGGGGGGGGGGGGGGGGGGGGGGGGGGGGGGGGGGGGGGGGGGGGGGGGGGGGGGGGGGGGGGGGGGGGGGGGGGGGGGGGGGGGGGGGGGGGGGGG
@M03364:276:000000000-BLYN8:1:1101:20944:8793 1:N:0:1
ACTCCTACGGGAGGCAGCAGTAGGGAATCTTCCACAATGGACGAAAGTCTGATGGAGCAACGCCGCGTGAGTGAAGAAGGTTTTCGGATCGTAAAACTCTGTTGTTGGAGAAGAACGTATTTGATAGTAACTGATCAAGTAGTGACGGTATCCAACCAGAAAGCCACGGCTAACTACGTGCCAGCAGCCGCGGTAATACGTAGGTGGCAAGCGTTGTCCGGATTTATTGGGCGTAAAGCGAGCG
+
GGGGGGGGGGGGGGEGGGGGGGGGGGGGGGGGGGGGGGGGGFGGGGGGGGGGGGGGGGGGGGGGGGGGGGGGGGGGGGGGFGGGGGGGGGGGGGGGGGGGFGEFGGGGDGGGGGGGGGGFGGGGGGGGGGGGGGGGGGFFGGGGFGGGGF7FFGGGC7>EGGGGGFGDEDGGFFDGGGGGGCEFGGGGGGGGGGGGGGGGGGGGGGGGFGGGGEEGGGGGGE559>FFCGGCD7EEF7DDGDGD
@M03364:276:000000000-BLYN8:1:1101:18020:8795 1:N:0:1
ACTCCTACGGGAGGCAGCAGTAGGGAATCTTCGGCAATGGACGAAAGTCTGACCGAGCAACGCCGCGTGAGTGAAGAAGGTTTTCGGATCGTAAAACTCTGTTGTTAGAGAAGAACGTTAAGTAGAGTGGAAAGTTACTTAAGTGACGGTATCTAACCAGAAAGGGACGGCTAACTACGTGCCAGCAGCCGCGGTAATACGTAGGTCCCAAGCGTTGGCCGGATTTATTGGGCGTAAAGCGAGC
+
GGFGGG9ECEEFGFFFFGFFFGGGGCFGCFGFG>C:FGGGECGEEGGGGGGFGDFGCCGGGFF7FEFGGGGFG9AFFGGFFFGGGGGGGFEGG<FGFG,CFFFFFFGGAF?FFDACEFFF@FGGGG9,E7FGGGGGGGGGGFFGGGGGGGGGGGCFCFFFFFFGGDFC<FEEGGFGGG7D:*>DEFFCF,C5BCECEGFFGGGGDFC9CFGFGG?EG*<6*:EGCFFGFG67CDE55FGDDGD5
@M03364:276:000000000-BLYN8:1:1101:5174:8836 1:N:0:1
ACTCCTACGGGAGGCAGCAGTGGGGAATATTGCACAATGGGCGAAAGCCTGATCCAGCCATGCCGCGTGTGTGAAGAAGGTCTTCGGATTGTAAAGCACTTTAAGTTGGGAGGAAGGGCATTAACCTAATACGTTAGTGCTTTGACGTTACCGACAGAATAAGCACCGGCTAACTCTGTGCCAGCAGCCGCGGTAATACAGAGGGTGCAAGCGTTAATCGGAATTACTGGGCGTAAAGCGCACG
+
GGGGGGGGGGGGGGGGGGGGGGGGGGGGGGGGGGGGGGGG8FGGGGGGGGGGFGGGGGGGGGGFGGGGGGFFGGFGGGGGGGGGGGGEEFFGFGGGGAFFGGF?FGGGGGFGEFGFGGCBFGGGGGCBBFEGGGGFEFGF<FFFGGGCFGEFGGCEEGFGGGGGFCEEC7CEDFGGGFFFFGGCCFGGGGCGGGGGGG9EFDCGGGGCGEGCEGGCGGFFE5?=FFFGGFGGGGGGCF7C5D))
@M03364:276:000000000-BLYN8:1:1101:24387:8855 1:N:0:1
ACTCCTACGGGAGGCAGCAGTAGGGAATCTTCCACAATGGACGAAAGTCTGATGGAGCAACGCCGCGTGAGTGAAGAAGGTTTTCGGATCGTAAAACTCTGTTGTTGGAGAAGAACGTATTTGATAGTAACTGATCAAGTAGTGACGGTATCCAACCAGAAAGCCACGGCTAACTACGTGCCAGCAGCCGCGGTAATACGTAGGTGGCAAGCGTTGTCCGGATTTATTGGGCGTAAAGCGAGCG
+
GGGGGGGGGGGGGGGG7FGGGEGGGGGGGGGGGGGGGGGGGGDGGGGGGGGGGGGGGGGGGGGGGGG:6:FFGGGGGGGGEGGGFGEEGGCF<FGGGGGGFGGGG@C8EFGGGGGGGGGEGGGGG,FFGGGGGAEEFFFFFAFFGDFGGGGGDFFGGGGC=FGGGGGEGGGEGGGGCEFGGGGGGGGGGDGGGGGGFFGGFGFEFC5BFGEDGGGDGGDEGGCE99FGG?FG3):CFFGDC3C)
@M03364:276:000000000-BLYN8:1:1101:12198:8870 1:N:0:1
ACTCCTACGGGAGGCAGCAGTGGGGAATATTGCACAATGGGCGCAAGCCTGATGCAGCCATGCCGCGTGTATGAAGAAGGCCTTCGGGTTGTAAAGTACTTTCAGCGAGGAGGAAGGCATTAAGGTTAATAACCTTAGTGATTGACGTTACCCGCAGAAGAAGCACCGGCTAACTCCGTGCCAGCAGCCGCGGTAATACGGAGGGTGCAAGCGTTAATCGGAATTACTGGGCGTAAAGCGCACG
+
GGGGGGGGGGGGGGGGGGGGGGGGGGGGGGGGGGGGGGGGGGGGGGGGGGGGGGGGGGGGGGGGGGGGGGGGGGGGGGGGGGGGGGGGGGGGGGGGGGGGGGGGFGGDGGGGGGGGGGGGGGGGGGGFFGGGGGGGGGGGGGGGGGGGGGEGGGGEGGGGGGGGGGGGGGGGGGGGGGGGGGGGGGGGGGGGGGGGFCCFGGGGGGGGGGGGGGC=FGGGGGEGGGGGGGGGGCGEGGCCCCG<
@M03364:276:000000000-BLYN8:1:1101:18232:8889 1:N:0:1
ACTCCTACGGGAGGCAGCAGTGGGGAATATTGCACAATGGGCGCAAGCCTGATGCAGCCATGCCGCGTGTATGAAGAAGGCCTTCGGGTTGTAAAGTACTTTCAGCGAGGAGGAAGGCATTAAGGTTAATAACCTTAGTGATTGACGTTACTCGCAGAAGAAGCACCGGCTAACTCCGTGCCAGCAGCCGCGGTAATACGGAGGGTGCAAGCGTTAATCGGAATTACTGGGCGTAAAGCGCACG
+
GGGGGGGGGGGGGGGGGGGGGGGGGGGGGGGGGGGGGGGGGGGGGGGGGGGGGGGGGGGGGGGGGGGGGGGGGGGGGGGGGGGGGGGGGGGGGGGGGGGGGGGGGGGCFGEGGGGGGGGGGGGGGGGGGGGGGGGGGGGGGGGGGGGGGGGGFEGGGGGGGGGGGGGGGGGGGGGGGGGGGGGGGGGGGGGGGGGGGGGGGGGGGGGDGGGGGGGGGGGGGGGGGGGGGGGGGGGECGCGGGGD
@M03364:276:000000000-BLYN8:1:1101:24084:8905 1:N:0:1
ACTCCTACGGGAGGCAGCAGTGGGGAATATTGGACAATGGGCGAAAGCCTGATCCAGCCATGCCGCGTGTGTGAAGAAGGTCTTCGGATTGTAAAGCACTTTAAGTTGGGAGGAAGGGCATTAACCTAATACGTTAGTGCTTTGACGTTACCGACAGAATAAGCACCGGCTAACTCTGTGCCAGCAGCCGCGGTAATACAGAGGGTGCAAGCGTTAATCGGAATTACTGGGCGTAAAGCGCGCG
+
GGGGGGGGE@CG+CFGGGGCGGGGGGGGGGGCGFGGGGGFGGGGGGGGGGGGGGGGGGGGGGGGGGGGGGGGGGGGGGGGGGGFGGGGGGFFGGGGCCGGGGGGGGGGGGGDGGDFEGGGGGGGGGGGGFGGGGGGGGGGGGGGGGGGGGGGGGGGGGGGGGGGGGGGGGGGGGGGGGGGGGGFGGGGGGGGDGGGFGGFCFDFGGGGGGFFGGGDGGGGGGGGGGGGGG5CDDEDGGG3DG:C
@M03364:276:000000000-BLYN8:1:1101:10569:8920 1:N:0:1
ACTCCTACGGGAGGCAGCAGTAGGGAATCTTCCACAATGGACGAAAGTCTGATGGAGCAACGCCGCGTGAGTGAAGAAGGGTTTCGGCTCGTAAAGCTCTGTTGTTAAAGAAGAACGTGGGTGAGAGTAACTGTTCACCCAGTGACGGTATTTAACCAGAAAGCCACGGCTAACTACGTGCCAGCAGCCGCGGTAATACGTAGGTGGCAAGCGTTATCCGGATTTATTGGGCGTAAAGCGAGCG
+
GGGGGGGFGGGGGGGGGGGGGGGGGGGGGGGGGGGGGGGGFGGGGGGGGGGGGGGGGGGGGGGGEGGGGCGGGGGGGGGGGGFGGGGGGGGGGGGGGGGGGGGGGGGGGGGGGGGGGGGGGGGGGGGGGGGGGGGDGGGGFFFGGGGGGGFGGGFGFFGGGGGDFGGGGGGGGAF9AEGFGGGGDDGGCEGG8EEGGGGGGGGG@BBCGG=CEGGGCGFCEECECCGGGFGGGGGDFGGDGGGD
@M03364:276:000000000-BLYN8:1:1101:4444:8921 1:N:0:1
ACTCCTACGGGAGGCAGCAGTAGGGAATCTTCGGCAATGGACGAAAGTCTGACCGAGCAACGCCGCGTGAGTGAAGAAGGTTTTCGGATCGTAAAACTCTGTTGTTAGAGAAGAACAAGGATGAGAGTAAAATGTTCATCCCTTGACGGTATCTAACCAGAAAGCCACGGCTAACTACGTGCCAGCAGCCGCGGTAATACGTAGGTGGCAAGCGTTGTCCGGATTTATTGGGCGTAAAGCGAGC
+
FGGGGGGGGGGGGGGGGGGGGDFGGGGGGGGGG@FGGGGGGGGDGGG<F<FGGFGGGGGGGGGGGGGGGGGFFGFGFFGGEFGGGGGGEDCFCFGGGGGFCFFGFEAFFGGGFGGGFFGGG@33<FFDGDFGFEFGG9CEFEFFGGGGGGGGCDFGGGGGGGGGGGG>@CEFCFGGGF>FFGGGGGGGGGGEGGGGCGGGGG9BCGGCFFFFFGGGGEGFEECC8EGEFGG=GGEE*3CCDCC)
@M03364:276:000000000-BLYN8:1:1101:17485:8925 1:N:0:1
ACTCCTACGGGAGGCAGCAGTAGGGAATCTTCGGCAATGGACGAAAGTCTGACCGAGCAACGCCGCGTGAGTGAAGAAGGTTTTCGGATCGTAAAACTCTGTTGTTAGAGAAGAATAAGGATGAGAGTAAAATGTTCATCCCTTGACGGTATCTAACCAGAAAGCCACGGCTAACTACGTGCCAGCAGCCGCGGTAATACGTAGGTGGCAAGCGTTGTCCGGATTTATTGGGCGTAAAGCGAGC
+
GGGGGGGGGGGGGGGGGGGGGGGGGGGGGGGGGGGGGGGGGGGGGGGGGGGGGGGGGGGGGGGGGGGGGGGGGGGGGGGGGGGGGGGGGGGGGGGGGGGGGGGGGGGGFFGGGGGGGGGGGGGGGGGGGGGGGGGGGGGGGGGGGGGGGGGGGGGGGGGGGGGGGGGGGGGGGGGGGGGGGGGGGGGGGCEGGGGGGGGGGBGGGGGGGGGFGGEGGGGFGGGGEFGGGGGCGDCEGGGDDGC3
@M03364:276:000000000-BLYN8:1:1101:11512:8927 1:N:0:1
ACTCCTACGGGAGGCAGCAGTGGGGAATATTGCACAATGGGCGCAAGCCTGATGCAGCCATGCCGCGTGTATGAAGAAGGCCTTCGGGTTGTAAAGTACTTTCAGCGAGGAGGAAGGCATTAAGGTTAATAACCTTGGTGATTGACGTTACTCGCAGAAGAAGCACCGGCTAACTCCGTGCCAGCAGCCGCGGTAATACGGAGGGTGCAAGCGTTAATCGGAATTACTGGGCGTAAAGCGCACG
+
GGGGGGGGGGGGGGGGGGGGGGGGGGGGGGGGGGGGGGGGGGGGGGGGGGGGGGGGGGGGGGGGGGGGGGGGGGGGGGGGGFGGGGGGGGGGGGGGGGGGGGGGGGGFGGGGGGGGEGGGGGGGGGGGFGGGGGGGGGGGGGGGGGGGGGGGGGGGGGGGGGGGGGFGGGGGGGGGGGGGGGGGGGGGGGGGGGGGGGGGGGGGGGGGGGGGGGGGFGGGGGGGGGGGGGGGGGGDFGFGGGG<
@M03364:276:000000000-BLYN8:1:1101:10458:8938 1:N:0:1
ACTCCTACGGGAGGCAGCAGTAGGGAATCTTCGGCAATGGACGAAAGTCTGACCGAGCAACGCCGCGTGAGTGAAGAAGGTTTTCGGATCGTAAAACTCTGTTGTTAGAGAAGAACAAGGATGAGAGTAGAACGTTCATCCCTTGACGGTATCTAACCAGAAAGCCACGGCTAACTACGTGCCAGCAGCCGCGGTAATACGTAGGTGGCAAGCGTTGTCCGGATTTATTGGGCGTAAAGCGAGC
+
GGGGGGGGGGGGGGGGGGGGGGGGGGGGGGGGGGGGGGGGGGGGGGGGGGGGGGGGGGGGGGGGGGGGGGGGGGGGGGGGGGGGGGGGGGGGGGGGGGGGGGGGGGGGFGGGGGGGGGGGFGGGGGGGGGGGGGGGGGGGGGGGGGGGGGGGGGGGGGGGGGGGGFGGGGGGGGGGGGGGGGGGGGGGGGGGGGGGGGGGGGGGGGGFGFFGGGGGGGGGGG=ECFGGGGGGGGGGGGGFGGG:
@M03364:276:000000000-BLYN8:1:1101:25902:8962 1:N:0:1
ACTCCTACGGGAGGCAGCAGTAGGGAATCTTCGGCAATGGACGAAAGTCTGACCGAGCAACGCCGCGTGAGTGAAGAAGGTTTTCGGATCGTAAAACTCTGTTGTTAGAGAAGAACAAGGATGAGAGTAAAATGTTCATCCCTTGACGGTATCTAACCAGAAAGCCACGGCTAACTACGTGCCAGCAGCCGCGGTAATACGTAGGTGGCAAGCGTTGTCCGGATTTATTGGGCGTAAAGCGAGC
+
GFFFGGGFFDGGGEGGGGFFGFFFDGCFF<@EGEGECEFDCGGGGCF,CEFFGGGDGCCGGG7F:EF:@FGGGGGGAECGGGA@FCGEEGGGCGCFGGF<?AEFGFG9FCAFGFFGGGGFFGGFGFGCCFFGGGGGGGGGGGGFFGGGGEGCFGGGCGGCFD@FGGGGGDCGEGGGGGGFGGGGGGGGGCGGEGCGCCFFG>CCGGD8>FGGGGGEGGCFGGE5*3<:E+<=FGECDGCFG3CC
@M03364:276:000000000-BLYN8:1:1101:22292:8967 1:N:0:1
ACTCCTACGGGAGGCAGCAGTGGGGAATATTGCACAATGGGCGCAAGCCTGATGCAGCCATGCCGCGTGTATGAAGAAGGCCTTCGGGTTGTAAAGTACTTTCAGCGAGGAGGAAGGCATTAAGGTTAATAACCTTAGTGATTGACGTTACTCGCAGAAGAAGCACCGGCTAACTCCGTGCCAGCAGCCGCGGTAATACGGAGGGTGCAAGCGTTAATCGGAATTACTGGGCGTAAAGCGCACG
+
GGGGGGGGGGGGGGGGGGGGGGGGGGGGFGGGGGGGGGGGGGGGGGGGGGGGGGGGGGGGGGGGGGGGGGGGGGGGGGGGGGGGGGGGGGGGGGGGGGGGGGGGGGGGGGGGGGGGGGGGGGGGGGGGGGFGGGGGGGGGGGGGGFGGGGGGGGGGGGGGGGGGGGGGGGGGGGGGGGGGGGGGGGGGFEGGGGGGGGGGGGGGGGGGFGGGGGGEGGGGGGEGDGGGGGGGGGGGGGGGGGGC
@M03364:276:000000000-BLYN8:1:1101:13342:8981 1:N:0:1
ACTCCTACGGGAGGCAGCAGTGGGGAATATTGCACAATGGGCGCAAGCCTGATGCAGCCATGCCGCGTGTATGAAGAAGGCCTTCGGGTTGTAAAGTACTTTCAGCGAGGAGGAAGGCATTAGGGTTAATAACCTTAGTGATTGACGTTACTCGCAGAAGAAGCACCGGCTAACTCCGTGCCAGCAGCCGCGGTAATACGGAGGGTCCAAGCGTTAATCGGAATTACTGGGCGTAAAGCGCGCG
+
GGGGGGGGGGGGGGGGGGGGGGGGGGGGGGGGGGGGGGGGGGGGGGGGGGGGGGGGGGGGGGGGGGGGGGGGGGGGGGGGGGGGGGGGGGGGGGGGGGGGGGGGGGGGGGGGGGGGGGGGGGGGGGGGGGGGGGGGGGGGGGGGGGGGGGGGGGGGGGGGGGGGGGFGGGGGGGGGGGGGGGGGGGGGGGGGGGGGGFFGGDGGGGDGGGGGGGGGGGGGGGGGGGGGGGGGGGGGGFFGGGGG
@M03364:276:000000000-BLYN8:1:1101:6756:8985 1:N:0:1
ACTCCTACGGGAGGCAGCAGTAGGGAATCTTCGGCAATGGGGGGAACCCTGACCGAGCAACGCCGCGTGAGTGAAGAAGGTTTTCGGATCGTAAAGCTCTGTTGTTAATCAAGAACGTTGAGAAGAGTGGAAAGTTTCTCAAGTGACGGTATCTAACCAGAAAGGGACGGCTAACTACGTGCCAGCAGCCGCGGTAATACGTAGGTCCCAAGCGTTGTCCGGATTTATGGGGCGTAAAGCGAGG
+
GGDFGGGGDEGGGDFGGGGGGGGGDGGGGGGGFGGGGGGGGCCFGGGGEFFFGGGECFGGGGGEEFEEEGFGGGFFFFFGFCGGFFG@FGGGFFFFGFGFFGGGGGFFC;?DBCF8BBCGCCA<:<F@C<BFACCFGGFEBCCFGFGGGGGGGGCEFGGGGGGGEGEGG8E>CCGGGGCA@FGGGGGGFGGGG>CC50C+;0<FGFGGGGGGFD=E=C?9=C*1*39<+<CCGGGGGFC>DDD)
@M03364:276:000000000-BLYN8:1:1101:4554:8990 1:N:0:1
ACTCCTACGGGAGGCAGCAGTGGGGAATATTGGACAATGGGCGAAAGCCTGATCCAGCCATGCCGCGTGTGTGAAGAAGGTCTTCGGATTGTAAAGCACTTTAAGTTGGGAGGAAGGGCATTAACCTAATACGTTAGTGCTTTGACGTTACTCGCAGAAGAAGCACCGGCTAACTCCGTGCCAGCAGCCGCGGTAATACGGAGGGTGCAAGCGTTAATCGGAATTACTGGGCGTAAAGCGCACG
+
GGGGGGGGGGGGGGGGGGGGGGGGGGGGGGGGGGGGGGGGGGGGGGGGGGGGGGGGGGGGGGGGGGGGGGGGGGGGGGGGGGGGGGGGGGGGFFGGGGGGGGGGGFGGGGGGGGGGGGGGGGGGGGGGGGCFGGGGGGGGFG<FGGGGGGGGGGGGGGGGGGGGGGGGGGGGFGGFCEGGGFFFGGGGGGGGGGGGGGGGGGGGGEGGFGGGGGGGGGDGGGG=FGGGGGGGGDEGGGGGGGGC
@M03364:276:000000000-BLYN8:1:1101:15937:8990 1:N:0:1
ACTCCTACGGGAGGCAGCAGTGGGGAATATTGCACAATGGGCGCAAGCCTGATGCAGCCATGCCGCGTGTATGAAGAAGGCCTTCGGGTTGTAAAGTACTTTCAGCGAGGAGGAAGGCATTAAGGTTAATAACCTTAGTGATTGACGTTACTCGCAGAAGAAGCACCGGCTAACTCCGTGCCAGCAGCCGCGGTAATACGGAGGGTGCAAGCGTTAATCGGAATTACTGGGCGTAAAGCGCACG
+
GGGGGGGGGGGGGGGGGGGGGGGGGGGGGGGGGGGGGGGGGGGGGGGGGGGGGGGGGGGGGGGGGGGEGGGGGFGGGGGGGGGGGGGGGGGGGGGGGGGGGGGGGGGGGGGGGGGGGGGGGFFGGGG9FGGG?FGGGGGGGGGGGGGGGGGGFGGGGEGGGGGGGGGGGGGGFGGGGGGGGGGGGFGGGGGGDGGGGGGFGGGGGGGGFFGGEGGGGGGGDGGGGGFGFGD=DGE7FGGGGGD5
@M03364:276:000000000-BLYN8:1:1101:14432:9008 1:N:0:1
ACTCCTACGGGAGGCAGCAGTGGGGAATATTGCACAATGGGCGCAAGCCTGATGCAGCCATGCCGCGTGTATGAAGAAGGCCTTCGGGTTGTAAAGTACTTTCAGCGAGGAGGAAGGCATTAAGGTTAATAACCTTAGTGATTGACGTTACTCGCAGAAGAAGCACCGGCTAACTCCGTGCCAGCAGCCGCGGTAATACGGAGGGTGCAAGCGTTAATCGGAATTACTGGGCGTAAAGCGCACG
+
GGGGGGGGGGGGGGGGGGDGGGGGGGGGGGGGGGGGGGGGGGGGGGGGGGGGGGGGGGGGGGGGGGGGGGGGGGGGGGGGGGGGGGGGGGGGGGGGGGGGGGGGGGGGGGGGGGGGGGGGGGGGGGGGGGGGGGGGGGGGGGGGGGGGGGGGGGGGGEGGGGGGGGGGGGGGGGGGGGGGGGGGGGGGCGGGGGGGCFGGGGGGGGGGCFGGDEGGGGGGGGGGGGGGGGGGGGGGGGGGDGG5
@M03364:276:000000000-BLYN8:1:1101:17575:9014 1:N:0:1
ACTCCTACGGGAGGCAGCAGTAGGGAATCTTCGGCAATGGACGAAAGTCTGACCGAGCAACGCCGCGTGAGTGAAGAAGGTTTTCGGATCGTAAAACTCTGTTGGTAGAGAAGAACGTTGGTGAGAGTGGAAAGCTCATCAAGTGACGGTAACTACCCAGAAAGGGACGGCTAACTACGTGCCAGCAGCCGCGGTAATACGTAGGTCCCGAGCGTTGTCCGGATTTATTGGGCGTAAAGCGAGC
+
GGGGGGGGGGGGGGGGGGGGGGGGGGGGGGGGGGGGGGGGGGGGGGGGGGGGGGGGGGGGGGGGGGGGGGGGGGGGGGGGGGGGGGGGGGGGGGGGGGGGGGGGGGGGGGGGGGGGGGGGGGGGGGGGGGGGGGGGGGGGGGGGGGGGGGGGGGGFFDGGGGGGGGGGGGGGGGGGGGGGGGGGGGGGGCGGGGGGGGGFGGGGGGGGGGGGGGGGGGGGGGGGDFGGGGGGGGGGGGGGGGG<
@M03364:276:000000000-BLYN8:1:1101:17944:9016 1:N:0:1
ACTCCTACGGGAGGCAGCAGTGGGGAATATTGCACAATGGGCGCAAGCCTGATGCAGCCATGCCGCGTGTATGAAGAAGGCCTTCGGGTTGTAAAGTACTTTCAGCGAGGAGGAAGGCGTTGTGGTTAATAACCGCAGCGATTGACGTTACTCGCAGAAGAAGCACCGGCTAACTCCGTGCCAGCAGCCGCGGTAATACGGAGGGTGCAAGCGTTAATCGGAATTACTGGGCGTAAAGCGCACG
+
GGGGGGGGGGGGGGGGGGGGGGGGGGGGGGGGGGGGGGGGGGGGGGGGGGGGGGGGGGGGGGGGGGGGGGGGGGGGGGGGGGGGGGGGGGGGGGGGGGGGGGGGGGGGGGGGGGGGGGGGGGGGGGGGGGGGGGGGGGGGGGGGGGGGGGGGGGGGGGFFGGGGGGGGGGGGGGGGGGGGGGGGGGGGGGGGGGGGGGGGGGGGGGGGGGGGGGGGGGGGGGGGGGGGGGGGGGGGGGGGGGGG
@M03364:276:000000000-BLYN8:1:1101:16945:9024 1:N:0:1
ACTCCTACGGGAGGCAGCAGTAGGGAATCTTCGGCAATGGACGAAAGTCTGACCGAGCAACGCCGCGTGAGTGAAGAAGGTTTTCGGATCGTAAAACTCTGTTGTCAGAGAAGAACAAGGGTGAGAGTGGAAAGTTCACCCCTTGACGGTATCTGACCAGAAAGCCACGGCTAACTACGTGCCAGCAGCCGCGGTAATACGTAGGTGGCAAGCGTTGTCCGGATTTATTGGGCGTAAAGCGAGC
+
GGGGGGGGGGGGGGGGGGGGGGGGGGGGGGGGGGGGGGGGGGGGGGGGGGGGGGGGGGDGGGGGGGGGGGGGGGGGGGGGGGGGGGGGGGGGGGGGGGGGGGGGGGGGGGGGGGGGGGGGGGGGGGGGGGGGGGGGGGGGGGGGGGGGGGGGGGGGGGGGGGGGGGGGGGGG@FFGFGGGGGGGGGGGGGGGGGGGGGGGFGGGGGGGGGGGGGGGGGGGGGCCEFCFGGGGGGGGGGGFGGG5
@M03364:276:000000000-BLYN8:1:1101:25172:9047 1:N:0:1
ACTCCTACGGGAGGCAGCAGTAGGGAATCTTCGGCAATGGACGAAAGTCTGACCGAGCAACGCCGCGTGAGTGAAGAAGGTTTTCGGATCGTAAAACTCTGTTGTTAGAGAAGAACAAGGATGAGAGTAAAACGTTCATCCCTTGACGGTATCTAACCAGAAAGCCACGGCTAACTACGTGCCAGCAGCCGCGGTAATACGTAGGTGGCAAGCGTTATCCGGATTTATTGGGCGTAAAGCGAGC
+
GGGGGGGGGFGGGGGGGGGGGFGGGGGFGGGGFGGGGGGG@GGGGGGGGGGGGGGGGGGGGGGGGGG@EGGGG9EGFGGGGGGGGEGGGGGFGFGFGGFEEFGGGGGGGGGGGGGFGGGGDFGGGGGGGGGGFEFFGGGCDDGFFGGGGGEFGAFFFGGGGGDFGGGGGGGGGGGGGGGGGGGGGGGGGGGGGGGEGEFG59CFGCFCFFFG5CG5EFGGGG=*?FF+<FFFGGGGGDGG5CG)
@M03364:276:000000000-BLYN8:1:1101:5813:9059 1:N:0:1
ACTCCTACGGGAGGCAGCAGTGGGGAATATTGCACAATGGGCGCAAGCCTGATGCAGCCATGCCGCGTGTATGAAGAAGGCCTTCGGGTTGTAAAGTACTTTCAGCGAGGAGGAAGGCATTAAGGTTAATAACCTTAGTGATTGACGTTACTCGCAGAAGAAGCACCGGCTAACTCCGTGCCAGCAGCCGCGGTAATACGGAGGGTGCAAGCGTTAATCGGAATTACTGGGCGTAAAGCGCACG
+
GGGGGGGGGGGGGGGGGGGGGGGGGGGGGGGGGGGGGGGGGGGGGGEGGGGGGGGGGGGGGGGGGGGGGGGGGGGGGGGGGGGGGGGGGGGGGGGGGGGGGGGGGGGGGGGGGGGGGGGGGFGCGEGFGGGGGGFGGGEGFGGGGGGGGGDGGGGGGBFFGGGGGGFGGGGGGGGGGGGGGGGGGGGGGGGGGGGGGGGGGDGGGGGGGGFGGEGGGGGGGCCFCCFGFGGGGGGGGGGGGGG5
@M03364:276:000000000-BLYN8:1:1101:22016:9063 1:N:0:1
ACTCCTACGGGAGGCAGCAGTAGGGAATCTTCGGCAATGGACGAAAGTCTGACCGAGCAACGCCGCGTGAGTGAAGAAGGTTTTCGGATCGTAAAACTCTGTTGTCAGAGAAGAACAAGGGTGAGAGTGGAAAGTTCACCCCTTGACGGTATCTGACCAGAAAGCCACGGCTAACTACGTGCCAGCAGCCGCGGTAATACGTAGGTGGCAAGCGTTGTCCGGATTTATTGGGCGTAAGGCGAGC
+
GGGGGGGGGGGGGGGGGDGGGGGGGGGGGGGGGDGGGGGGGGGGGGGGGGGGGGGGGGGGGGGGGGGGGCFFGGGGGGGGGGGGGGGEGDGGGGGGGGGGFGGGFFGFGFEGGGGGGGGGGGGGFFFGGGGGGGGGGGFCDGGGGGGGGGGGGGGGGGGGGGGGGGGGGGGGGGFGGGGGGGGGGGGFGGGGGGGDEGGGGGGGGGGGGFGGGG8EEC+<EGCGGGFFCEFGGGGECFGGGCD7
@M03364:276:000000000-BLYN8:1:1101:2863:9087 1:N:0:1
ACTCCTACGGGAGGCAGCAGTGGGGAATATTGCACAATGGGCGCAAGCCTGATGCAGCCATGCCGCGTGTATGAAGAAGGCCTTCGGGTTGTAAAGTACTTTCAGCGAGGAGGAAGGCATTAAGGTTAATAACCTTAGTGATTGACGTTACTCGCAGAAGAAGCACCGGCTAACTCCGTGCCAGCAGCCGCGGTAATACGGAGGGTGCAAGCGTTAATCGGAATTACTGGGCGTAAAGCGCACG
+
GGGGCGGGGGGGGGGGGGGGGGGGGGGGGGGAGGGGGGGGGGGGGGGGGGGGGGGGGGDGFGGGGGGGGGGGGFGGGGGGGGGGGGGGCFGGGGGGGGGGGGAGGGDEGFGGCGFFDEFGGGGFGGEFGGGGFGGGGGFFGGGGGGDGFFGGGED@CFGGFGFFGGGGGGGCCEGGGGGFGGFFGGGFCEGEEGECFC9CE5*8CGEGG7CCCECGCDGGEGGFGFGGGFGCGCCEGGGGDD35
@M03364:276:000000000-BLYN8:1:1101:20651:9100 1:N:0:1
ACTCCTACGGGAGGCAGCAGTAGGGAATCTTCGGCAATGGACGAAAGTCTGACCGAGCAACGCCGCGTGAGTGAAGAAGGTTTTCGGATCGTAAAACTCTGTTGTTAGAGAAGAATAAGGATGAGAGTAAAATGTTCATCCCTTGACGGTATCTAACCAGAAAGCCACGGCTAACTACGTGCCAGCAGCCGCGGTAATACGTAGGTGGCAAGCGTTGTCCGGATTTATTGGGCGTAAAGCGAGC
+
GGGGGGGGGGGGGGGCGGGGGGGGGGGGGGGGGGGGGGGDGGGGGGGGGGGGGGGGGGGGFEGFGGGGGDGEGGGGGGGGGGGGGGGGGGGGCGGGFFGGGGGGGGGG?FCGGGGGGCGFGGGCCAFGGGGGFGGGGGGGCFGGGGGGGGGGGGGGGGGGGGGCFCFGGGGGGGGGGGGGAFGGGGGGGFGGGGGGGGGGGGFGGGGGGFGGGGEGEGFGGGGGGFGGGGGGGGGG5FCDGGG3
@M03364:276:000000000-BLYN8:1:1101:4945:9104 1:N:0:1
ACTCCTACGGGAGGCAGCAGTGGGGAATATTGGACAATGGGCGAAAGCCTGATCCAGCCATGCCGCGTGTGTGAAGAAGGTCTTCGGATTGTAAAGCACTTTAAGTTGGGAGGAAGGGCATTAACCTAATACGTTAGTGTTTTGACGTTACCGACAGAATAAGCACCGGCTAACTCTGTGCCAGCAGCCGCGGTAATACAGAGGGTGCAAGCGTTAATCGGAATTACTGGGCGTAAAGCGCACG
+
GGGGGGGGGGGGGGGGGGGGGGGGGGGGGGGGGGGGGGGGGGGGGGGGGGGGGGGGGGGGGGGGGGGGGGGGGGGGGGGGGGGGGGGGGGGGGGGGGGGGGGGGGFGGGGGGGGGGGGGGGGGGGGGGGGGGGGGGGGFFGGGGGGE=FFGGGGGGGGGGGGGGGGFGGGGGGGGGGGGCGGGGGGGGGGGGGGGDGDGGGGGGDGGGGGFGGGGCGGGGGGGGGGGGGGGFGGGDCFGGGGG5
@M03364:276:000000000-BLYN8:1:1101:19453:9119 1:N:0:1
ACTCCTACGGGAGGCAGCAGTGGGGAATATTGCACAATGGGCGCAAGCCTGATGCAGCCATGCCGCGTGTATGAAGAAGGCCTTCGGGTTGTAAAGTACTTTCAGCGAGGAGGAAGGCATTAGGGTTAATAACCTTAGTGATTGACGTTACTCGCAGAAGAAGCACCGGCTAACTCCGTGCCAGCAGCCGCGGTAATACGGAGGGTGCAAGCGTTAATCGGAATTACTGGGCGTCAAGCGCACG
+
FGGGGGGGGGGGGGDGGGGGGFGGGGGG?FGFFGGGGGGGCGG7FGGCFGGGGFDGGG8FCFGGGGGGGEGGGGGGGGGGDFGGGGGGGCFGGGGGFFGGGGCFE,>+=FGECGGCCFE8EFGEFEFDFG<D<,EDGA5F9FCFFGGGGGGFFC@++@>DFGGFCCGGGGGGGGGGFEGGGGGGGGGGGGGGGGGGG?+;8EGGCBEGFGGGGGD=C?FGGGCFGGFEFC=CGG*79=CD5C35
@M03364:276:000000000-BLYN8:1:1101:14275:9124 1:N:0:1
ACTCCTACGGGAGGCAGCAGTGGGGAATATTGGACAATGGGCGAAAGCCTGATCCAGCCATGCCGCGTGTGTGAAGAAGGTCTTCGGATTGTAAAGCACTTTAAGTTGGGAGGAAGGGCATTAACCTAATACGTTAGTGCTTTGACGTTACTCGCAGAAGAAGCACCGGCTAACTCCGTGCCAGCAGCCGCGGTAATACGGAGGGTGCAAGCGTTAATCGGAATTACTGGGCGTAAAGCGCACG
+
GGGGGGGGGGGGGGGGGGGGGGGGGGGGGGGGGGGGGGGGGGGGGGGGGGGGGGGGGGGGGGGGGGGGGGGGGGGGGGGGGGGGGGGGGGGGGFGGGGGGGGGGGGFGGGGGGGGGGGGGGGGGGGGGGGGGGGGGGGGGGGGGGGGGGGGGGGGGGGGGGGFGFGGGGGGDGGGGGGGGGFGGGGGGGGGGGGGGGGGGGGGGGGGGGGGGGGGGGGGGGG5EFGGGGGGGGGGGGGGGGGG<
@M03364:276:000000000-BLYN8:1:1101:20503:9133 1:N:0:1
ACTCCTACGGGAGGCAGCAGTGGGGAATATTGCACAATGGGCGCAAGCCTGATGCAGCCATGCCGCGTGTATGAAGAAGGCCTTCGGGTTGTAAAGTACTTTCAGCGAGGAGGAAGGGGATGTGGTTAATAACCGCATTCATTGACGTTACTCGCAGAAGAAGCACCGGCTAACTCCGTGCCAGCAGCCGCGGTAATACGGAGGGTGCAAGCGTTAATCGGAATTACTGGGCGTAAAGCGCACG
+
GGGGGGGGGGGGGGGGGGGGGGGGGGGGGGGFGGGGGGGGGGGGGGGGGGGGGGGGGGGGGGGGGGGGGGGGGGGGGGGGEGGGGGGGEFGGGGGGGGGGFGGGGFGGGGGGGGGGGGGGGGGGGGGGGGGGGGGGGGDGGFGGGGGGGGGGGDDFGGGCFFGGGGGGGGGGGGGFGGGGGGGEFGGGGGGGGGGGGGGGGGGGGGGGFFGGGGEGGGGGGGGGGGCFGGGGGGGGGFGGGGGD
@M03364:276:000000000-BLYN8:1:1101:18666:9135 1:N:0:1
ACTCCTACGGGAGGCAGCAGTAGGGAATCTTCGGCAATGGGGGCAACCCTGACCGAGCAACGCCGCGTGAGTGAAGAAGGTTTTCGGATCGTAAAACTCTGTTGTTAGAGAAGAACGTTAAGTAGAGTGGAAAGTTACTTAAGTGACGGTATCTAACCAGAAAGGGACGGCTAACTACGTGCCAGCAGCCGCGGTAATACGTAGGTCCCAAGCGTTGTCCGGATTTATTGGGCGTAAAGCGAGC
+
GGGGGGGGGGGGGGGGGGFGGGGFGGGGGGGGGGGGGGGGGGEGGGGGGGGGGGGGGGGGFGGFGGGFFFFFGFFGGGGGFEGGGGGGEEGGFFFFGGGFGGFFGGGGGGGGGGGDF>DFFDGGGAFFGGG<AFGDACFDFCEFCFGGGGGGGGDGGFCF:CGFDGGGGC7BCBDGD;FG:F@FDGGCCCCGEEG@CGGGGG?EGGG?>@FFFC8;5=CF5CEGCFFGGGFFFGGED9CCD:C)
@M03364:276:000000000-BLYN8:1:1101:14960:9136 1:N:0:1
ACTCCTACGGGAGGCAGCAGTGGGGAATATTGCACAATGGGCGCAAGCCTGATGCAGCCATGCCGCGTGTATGAAGAAGGCCTTCGGGTTGTAAAGTACTTTCAGCGAGGAGGAAGGCATTAAGGTTAATAACCTTAGTGATTGACGTTACTCGCAGAAGAAGCACCGGCTAACTCCGTGCCAGCAGCCGCGGTAATACGGAGGGTGCAAGCGTTAATCGGAATTACTGGGCGTAAAGCGCACG
+
GGGGGGGGGGGGGGGGGGGGGGGGGGGGGGGGGGGGGGGGGGGGGGGGGGGGGGGGGGGGGGGGGGGGGGGGGGGGGGGGGGGGGGGGGGGGGGGGGGGGGGGGGGGGEGGGGGGGGGGGGGGGGGGGGGGGGGGGGGGGGGGGGGGGGGGGGGGGGGGGGGGGGGGGGGGGGGGGGGGFGFGCCCGFGGGGGEGGGGFGGGGGGGGGGGGGGGGGGGGGGGGGDFGGGGGGGGEGGGGGGGGD
@M03364:276:000000000-BLYN8:1:1101:15349:9137 1:N:0:1
ACTCCTACGGGAGGCAGCAGTGGGGAATATTGCACAATGGGCGCAAGCCTGATGCAGCCATGCCGCGTGTATGAAGAAGGCCTTAGGGTTGTAAAGTACTTTCAGCGAGGAGGAAGGCATTAAGGTTAATAACCTTAGTGATTGACGTTACTCGCAGAAGAAGCACCGGCTAACTCCGTGCCAGCAGCCGCGGTAATACGGAGGGTGCAAGCGTTAATCGGAATTACTGGGCGTAAAGCGCGCG
+
GGGGGGGGGGGGGGGGGGGGGGGGGGGGGGGGGGGGGGGGFGGGGGGGGGGGGGGGGGGGGGGGGGGGGGGGGGGGGGGGGGGFGGGGGGGGGGGGGGGGGGGGFGGGGGGGGGGGGGGGGGGGGGGGGGGGGGGGGGGGGGGGGGGGGGGGGGGGGGGGGGGGGGGGGGGGGGGGGGGGGGGGGCEGGGGGGGGGGGGGGEGGGGGGGGGGEGGEGGGGDGGGGGGGGGGFGGGGGDGGGGGG
@M03364:276:000000000-BLYN8:1:1101:10356:9145 1:N:0:1
ACTCCTACGGGAGGCAGCAGTGGGGAATATTGCACAATGGGCGCAAGCCTGATGCAGCCATGCCGCGTGTATGAAGAAGGCCTTCGGGTTGTAAAGTACTTTCAGCGAGGAGGAAGGCGTTGTGGTTAATAACTGCAGCGATTGACGTTACTCGCAGAAGAAGCACCGGCTAACTCCGTGCCAGCAGCCGCGGTAATACGGAGGGTGCAAGCGTTAATCGGAATTACTGGGCGTAAAGCGCACC
+
FGGGGGGGGGGGGGGGGGGGGGGFEGGGGFGGGGGGGGGGGFFEGGEGGGGGFFFFGGGGGGGFGFGGGGCFGGFGGD@FEFGGGGGGGGGBFFGGCFGGGGGGGGGDEGCEECEGGGGGGGGGGDFEADFGGGGGCGFGGGGGGGGGFFGGFGGGGGGGGGFFGFGGGGGGGGGGGGGG*CFDFGGG@EGGGGDGGGGGGGGDGGGGGG?CEGGGGDDGG5?CFFGFGFD=<DGG3FGGGGD)
@M03364:276:000000000-BLYN8:1:1101:14405:9149 1:N:0:1
ACTCCTACGGGAGGCAGCAGTAGGGAATCTTCGGCAATGGACGAAAGTCTGACCGAGCAACGCCGCGTGAGTGAAGAAGGTTTTCGGATCGTAAAACTCTGTTGTTAGAGAAGAACAAGGATGAGAGTAAAAAGTTCATCCCTTGACGGTATCTAACCAGAAAGGGACGGCTAACTACGTGCCAGCAGCCGCGGTAATACGTAGGTCCCAAGCGTTGTCCGGATTTATTGGGCGTAAAGCGAGC
+
GGGGGGGGGGGGGGGGGGGGGGGGGGGGGGGGGGGGGGGGGGGGGGGGGGGGGGGGGGGGGGGGGGGGGGGGGGGGGGGGFGGGGGGGGGGGGGGGGGGGGGGGGGGGGGGGGGGGGGGGGGGGFFGGGGGGGGGGGGGGGGGGGGGGGGGGGGGGGFGGGGGGGGGGGGGGGGGGGGGGGGGGGGGGGGGGGGGGGGGGGGGGGGGGGGGGGGGGGGGGGGGGGGGGGGGGGGGGGGGGGGG<
@M03364:276:000000000-BLYN8:1:1101:7972:9167 1:N:0:1
ACTCCTACGGGAGGCAGCAGTAGGGAATCTTCGGCAATGGACGAAAGTCTGACCGAGCAACGCCGCGTGAGTGAAGAAGGTTTTCGGATCGTAAAACTCTGTTGGTAGAGAAGAACGTTGGTGAGAGTGGAAAGCTCATCAAGTGACGGTAACTACCCAGAAAGGGACGGCTAACTACGTGCCAGCAGCCGCGGTAATACGTAGGTCCCAAGCGTTGTCCGGATTTATTGGGCGTAAAGCGAGC
+
GGGGGGGGGGGGGGGGGGGGGGGGGGGGGGGGGGGGGGGGGGGGGGGGGGGGGGGGGGGGGGGGGGGGGGGGGGGGGGGGGGGGGGGGGGGGGGGGGGGGGGGGGGGGGGGGGGGGGGGGGGGGGGFFFFGGCFGGGGGGGGGGGGGGGGGGGGGGGGGGGGGGGGGGGGGGGGGGGGGFGGGFEGGGGGGGGGGGGGGGGGGGGGGGGGGGGG*;CGGGGGGGGGGFGFFEDGGGGGGGGDG)
@M03364:276:000000000-BLYN8:1:1101:10541:9173 1:N:0:1
ACTCCTACGGGAGGCAGCAGTAGGGAATCTTCGGCAATGGACGAAAGTCTGACCGAGCAACGCCGCGTGAGTGAAGAAGGTTTTCGGATCGTAAAACTCTGTTGTTAGAGAAGAACAAGGATGAGAGTAAAAAGTTCATCCCTTGACGGTATCTAACCAGAAAGCCACGGCTAACTACGTGCCAGCAGCCGCGGTAATACGTAGGTGGCAAGCGTTGTCCGGATTTATTGGGCGTAAAGCGAGC
+
GGGGGGGGGGGGGGGGGGGGGGGGGGGGGGGGGGGGGGGGGGGGGGGGGGGGGGGGGGGGGGGGGGGGGGGGGGGGGGGGGGGGGGGGGGGGGGGGGGGGGGGGGGGGGGGGGGGGGGGGGGGGGGGGGGGGGGGGGGGGGGGGGGGGGGGGGGGGGGGGGGGGGGGGGGGGGGGGGGGGGGGGGGGGGGGGGGGGGGGGGGGGGGGGGGGGGGGGGGGGGGGGGFGGGGGGGDGGGGGGGGG3
@M03364:276:000000000-BLYN8:1:1101:25726:9192 1:N:0:1
ACTCCTACGGGAGGCAGCAGTGGGGAATATTGCACAATGGGCGCAAGCCTGATGCAGCCATGCCGCGTGTATGAAGAAGGCCTTCGGGTTGTAAAGTACTTTCAGCGAGGAGGAAGGCATTAAGGTTAATAACCTTAGTGATTGACGTTACTCGCAGAAGAAGCACCGGCTAACTCCGTGCCAGCAGCCGCGGTAATACGGAGGGTGCAAGCGTTAATCGGAATTACTGGGCGTAAAGCGCACG
+
GGGGGGGGGGGCEGGGGGGGGGGGGGGGGGGGGGGGGGGGGGGDEGGGGGGGGGGGGGGGGGGGGDGGGGGGGGGGGGGGGGGGGGGGGGGGGGGFGGGGGGGGGGGCFFEEGGFGGGGGGGGGCFFFFGGGFGFDGGGFGGGGGGGGGGGGGGGGGEGGGGFCFGGGGGGGGGGGGGGGGGGGGGGDGGGGGGEDFGGGGDEGCECEGGGDEGGGCGGDECECFEGFFGGGGDEGDGCGGGGG
@M03364:276:000000000-BLYN8:1:1101:8578:9193 1:N:0:1
ACTCCTACGGGAGGCAGCAGTAGGGAATCTTCCACAATGGACGAAAGTCTGATGGAGCAACGCCGCGTGAGTGAAGAAGGTTTTCGGATCGTAAAACTCTGTTGTTGGAGAAGAACGTATTTGATAGTAACTGATCAGGTAGTGACGGTATCCAACCAGAAAGCCACGGCTAACTACGTGCCAGCAGCCGCGGTAATACGTAGGTGGCAAGCGTTGTCCGGATTTATTGGGCGTAAAGCGAGCG
+
GGGGGGGGGGGGGGGGGGGGGGGGGGGGGGGGGGGGGGGGGGGGGGGGGGGGGGGGGGGGGGGGGGGGGGGGGGGGGGGGGGGGGGGGGGGGGGGGGGGGGGGGGGGGGGGGGGGGGGGGGGGFFGGGGGGGGGGGGGGGGGGGGGGDGGGGGGGGGGGGGGGGGGGGGGGGGGGGGGGGGGGGGGGGGGGGGGGGGGGGGGGGGGGGGGGGGEGGGGGGGGGGGGGGGGGGGGGGGGGGGGGG
@M03364:276:000000000-BLYN8:1:1101:6520:9198 1:N:0:1
ACTCCTACGGGAGGCAGCAGTGGGGAATATTGCACAATGGGCGCAAGCCTGATGCAGCCATGCCGCGTGTATGAAGAAGGCCTTCGGGTTGTAAAGTACTTTCAGCGAGGAGGAAGGCATTAAGGTTAATAACCTTGGTGATTGACGTTACTCGCAGAAGAAGCACCGGCTAACTCTGTGCCAGCAGCCGCGGTAATACAGAGGGTGCAAGCGTTAATCGGAATTACTGGGCGTAAAGCGCACG
+
FGGGGGGGGGGGGGGGGGGGGGGGGGGG<FFFFFGGGGGFCCGGE:FGGGGGGFGGGGGGGGGGGGGEGGGGGGGGGGGGGCGGGGGGGEEGGGGGGGGGAGGDG?FEGEFGDF8FCGFFGGGGGEGCFFGG@FFGGGE7FCGGGGGG@FEGGGGGG7FGGGGGFFCGGDEGGFGFGGGGGFEFGGGGGGDGDGEGDFFDGFFGGEEGFGGGGGECGFFGGGDFFGGGF6CCDGGCF7*7CG55
@M03364:276:000000000-BLYN8:1:1101:8017:9198 1:N:0:1
ACTCCTACGGGAGGCAGCAGTGGGGAATATTGCACAATGGGCGCAAGCCTGATGCAGCCATGCCGCGTGTATGAAGAAGGCCTTCGGGTTGTAAAGTACTTTCAGCGAGGAGGAAGGCGTTAAGGTTAATAACCTTGGCGATTGACGTTACTCGCAGAAGAAGCACCGGCTAACTCCGTGCCAGCAGCCGCGGTAATACGGCGGGTGCAAGCGTTAATCGGAATTACTGGGCGTAAAGCGCACG
+
GGGGGGGGGGGGGGGGGGGGGGGGDEGGGGGGFGGGGG9FEGGGGGGGCGGGGGGGGGGGGGGGGGGGGDEGGGGGGGGGGGGGGFGG@FGGGGGGFGGGFGGGGCFFCGGGG78EEGGGGGGGGGGGGGGGFC<AF88FEECF9DFCFFG=FCCC:FFFGCFFGCFFGGEEE@>CFGGFGFGGFFEGCGCCCECGDE93=*=CEGG58C7CEC8CGFGGGGD5<C<EE+CC<5EECG7C<571
@M03364:276:000000000-BLYN8:1:1101:13232:9241 1:N:0:1
ACTCCTACGGGAGGCAGCAGTAGGGAATCTTCGGCAATGGGGGCAACCCTGACCGAGCAACGCCGCGTGAGTGAAGAAGGTTTTCGGATCGTAAAACTCTGTTGTTAGAGAAGAACGTTAAGTAGAGTGGAAAGTTACTTAAGTGACAGTATCTAACCAGAAAGGGACGGCTAACTACGTGCCAGCAGCCGCGGTAATACGTAGGTCCCAAGCGTTGTCCGGATTTATTGGGCGTAAAGCGAGC
+
GGGGGGGGGGGGGGGGGGGGGGGGGGGGGGGGGGGGGGGGGGGGGGGFGFGGGGGGGGGGGGGGGGGGGGGGGGGGGGGGGGGGGGGGEGGGGGGGGGGGGGGGGGGGGGGGGGGGGGGGGGGGGGGGGFGGGGGGGGGGGGGGGFGGGGGGGGGGG>CGGGGGGGGGDGGGGGGGGGGGGGGGGGGGGGGGGGGGGGD?FGGGGGGGDFFFGGEGGGGGGG5*;9C??FGC475CDGGG:DG5
@M03364:276:000000000-BLYN8:1:1101:12034:9244 1:N:0:1
ACTCCTACGGGAGGCAGCAGTGGGGAATATTGCACAATGGGCGCAAGCCTGATGCAGCCATGCCGCGTGTATGAAGAAGGCCTTCGGGTTGTAAAGTACTTTCAGCGAGGAGGAAGGCATTAAGGTTAATAACCTTAGTGATTGACGTTACTCGCAGAAGAAGCACCGGCTAACTCCGTGCCAGCAGCCGCGGTAATACGGAGGGTGCAAGCGTTAATCGGAATTACTGGGCGTAAAGCGCACG
+
FGGGGGGGGGGGGGGGGGGGGGGGGGGGGGGGGGGGGGGGGGGGGGGGGGGGGGGGGGFGGGGGGGGGGGGGGGGGGGGGGGGGGGGGGGGGGGGGGGGGGGGGGFG=FGGGGGGGG?GGGFGECFFFGGGGFFGGGGGGGGGCFGGGGGGFGGCGEFGGGGCGGGG@FGGGGGGE@CFGGGGGGGGGGGEEGGGGGGCFGEEGGEGGGGGGEEEEGGGGGGGGFGGGGGGGGGGGGFCGGDG5
@M03364:276:000000000-BLYN8:1:1101:14603:9287 1:N:0:1
ACTCCTACGGGAGGCAGCAGTAGGGAATCTTCGGCAATGGACGAAAGTCTGACCGAGCAACGCCGCGTGAGTGAAGAAGGTTTTCGGATCGTAAAACTCTGTTGTTAGAGAAGAACAAGGATGAGAGTAAAAAGTTCATCCCTTGACGGTATCTAACCAGAAAGCCACGGCTAACTACGTGCCAGCAGCCGCGGTAATACGTAGGTGGCAAGCGTTGTCCGGATTTATTGGGCGTAAAGCGAGC
+
GGGGGGGGGGGGGGGGGGGGGGGGGGGGGGGGGGGGGGGGGGGGGGGGGGGGGGGGGGGGGGGGGGGGGGGGGGGGGGGGGGGGGGGGGGGGGGGFGGGGGGGGGGGGGGGGGGGGGGGGGGGGGGGGGGGGGGGGGGGGGGGGGGGGGGGGGGGGGFGGCGGGGGGGGGGGGGGGGGGGGGGGGGGGGFGDGDEGGGGGGGGGGGGGGGGGGGGGGGDFEGGGGGGFGGG=CDGGGGGGGGG3
@M03364:276:000000000-BLYN8:1:1101:10308:9294 1:N:0:1
ACTCCTACGGGAGGCAGCAGTGGGGAATATTGCACAATGGGCGCAAGCCTGATGCAGCCATGCCGCGTGTATGAAGAAGGCCTTCGGGTTGTAAAGTACTTTCAGCGGGGAGGCAGGCGTTGTAGTTAATAACTGCAGCGATTGACGTTACTCGCAGAAGAAGCACCGGCTAACTTCGTGCCAGCAGCCGTGGTAATACGGAGGGTGGAAGCGTTAATCGGCATTACTGGGCGTAAAGCGCACG
+
EECE8F<FEC@CF:;FCCGDCFGDF;@CFEG9EG9F@FGGCFD@@7FGCG<E@,6CC<66CC@E@BFGE=FEGGD??EE,4CE<5<=+F:=C@,C,B?55EFGGGA++46:FF+3>3FC>+CF9F:@=,@@338:F<,3++:+33E7F*<F;,**3>*>FC,3,,621C<B::C<2,1FC1C9+BCG8E5131*5++3CE5;5CGG**;08**2;*1+2:=**:C7?CF6=C))*2/:7>3)9)
@M03364:276:000000000-BLYN8:1:1101:4772:9311 1:N:0:1
ACTCCTACGGGAGGCAGCAGTGGGGAATATTGCACAATGGGCGCAAGCCTGATGCAGCCATGCCGCGTGTATGAAGAAGGCCTTCGGGTTGTAAAGTACTTTCAGCGAGGAGGAAGGTGTTGTGGTTAATAACCGCAGCAATTGACGTTACTCGCAGAAGAAGCACCGGCTAACTCCGTGCCAGCAGCCGCGGTAATACGGAGGGTGCAAGCGTTAATCGGAATTACTGGGCGTAAAGCGCACG
+
GGGGGGGGGGGGGGGGGGGGGGGGGGGGGGGFGGGGGGGGGGGGGGGDFGGGGEFGFGGGGGGGGGGGGGGGGGGGFGGGGGGGGGGGGGGGGGGGGGGGGGGGGGGGGGGGGGGGGGGGGGGG@FGGFFFFGGEGGGGGGGGGGGEFCFGGGGGGGGGGGGFGGFGGGGGGGGGGGGGGGGGGGGGGGGGGGEGGGEFDGEGGGGGGCCFGGG/ACFFGECEFGGGDG?CGGGGE*>CDGGC)
@M03364:276:000000000-BLYN8:1:1101:22278:9312 1:N:0:1
ACTCCTACGGGAGGCAGCAGTGGGGAATATTGCACAATGGGCGCAAGCCTGATGCAGCCATGCCGCGTGTATGAAGAAGGCCTTCGGGTTGTAAAGTACTTTCAGCGAGGAGGAAGGTGTTGTGGTTAATAACCGCAGCAATTGACGTTACTCGCAGAAGAAGCACCGGCTAACTCCGTGCCAGCAGCCGCGGTAATACGGAGGGTGCAAGCGTTAATCGGAATTACTGGGCGTAAAGCGCACG
+
GGGGGGGGGGGGGGGGGGGGGGGGGGGGGGGGGGGGGGGGGGGGGGGGGGGGGGGGGGGGGGGGGGGGGGGGGGGGGGGGGGGGGGGGGGGGGGGGGGGGGGGGGGGGGGGGGEGGGGGGGGGGGGGGGFGGGGGGGGGGGGGFGGGGGGGGGGGGGGGGGGGGGGGGGGGGGGGGGGGGGGGGGGGGGGGGGGGGGGGGGCEGGGGGGGGGGGDGGGGGGCEGFGGGGGGGGCEGFGGGGGG3
@M03364:276:000000000-BLYN8:1:1101:27415:9314 1:N:0:1
ACTCCTACGGGAGGCAGCAGTAGGGAATCTTCGGCAATGGACGAAAGTCTGACCGAGCAACGCCGCGTGAGTGAAGAAGGTTTTCGGATCGTAAAACTCTGTTGTTAGAGAAGAACAAGGATGAGAGTAAAATGTTCATCCCTTGACGGTATCTAACCAGAAAGCCACGGCTAACTACGTGCCAGCAGCCGCGGTAATACGTAGGTGGCAAGCGTTGTCCGGATTTATTGGGCGTAAAGCGAGG
+
GGGGGGGGGGGGGGGGGGGGGGGGGGGGGGGGGGGGGGGGFFEGGEFFGGGGAFGGGGGGGGGGGGGGGGGFGGFGGGGGGGGGGGGG7>FGGDFAFGFGGGFGGGFGFFFGGGFFGG?FGGGGGGGGFFGGFFGGGFFFGCGGGFDGGGGGGGGGFGGGGGGGG7FGGGGGGGFGGGGG>E@FGGGGGGDEGGGGCCB9CBFGGGGFGGGFGGECEGGGDG*::C79CFG5<<CCD<FGD:D)
@M03364:276:000000000-BLYN8:1:1101:12474:9317 1:N:0:1
ACTCCTACGGGAGGCAGCAGTAGGGAATCTTCGGCAATGGACGAAAGTCTGACCGAGCAACGCCGCGTGAGTGAAGAAGGTTTTCGGATCGTAAAACTCTGTTGGTAGAGAAGAACGTTGGTGAGAGTGGAAAGCTCATCAAGTGACGGTAACTACCCAGAAAGGGACGGCTAACTACGTGCCAGCAGCCGCGGTAATACGTAGGTCCCGAGCGTTGTCCGGATTTATTGGGCGTAAAGCGAGC
+
GGGGGGGGGGGGGGGGGGGGGGGGGGGGGGGGGGGGGGGGGGGGGGGGGGGGGGGGGGGGGGGGGGGGGGGGGGGGGGGGGGGGGGGGGGGGGGGGGGGGGGGGGGGGGGGGGGGGGGGGGGGGGGGGGGGGGGGGGGGGGGGGGGGGGGGGGGGGGGGGGGGGGGGGGGGGGGGGGGGGGGGGGGGGGGGGGGEGGGGGGGGFEGCFGGGGGGGDEGGGGGEGG6FGGFGGGGEEGGGGGGG)
@M03364:276:000000000-BLYN8:1:1101:23440:9327 1:N:0:1
ACTCCTACGGGAGGCAGCAGTGGGGAATATTGGACAATGGGCGAAAGCCTGATCCAGCCATGCCGCGTGTGTGAAGAAGGCCTTCGGGTTGTAAAGTACTTTCAGCGGGGAGGAAGGGAGTGAGGTTAATAACCTTATTCATTGACGTTACCCGCAGAAGAAGCACCGGCTAACTCTGTGCCAGCAGCCGCGGTAATACGGAGGGTGCAAGCGTTAATCGGAATTACTGGGCGTAAAGCGCACG
+
GGGGGGGDGFGD@FE77FF<FFFGG7CFE<FDGFGGFEGGGGGGGGEFFGGGG9FGFCDFGGGGGGGFEFGGGCFFGG8DGFCFGGGGGGGGGGGGGFFFGGGFGFGFFGGGGDFFG@DFFAGDFEDAFGGGGGGFGGGGFGCFGFGCBFGGGDGGGGG:FEGCFFGGCFC7FFGGCFGGG<9CFGFGBEEGGGG@BCGGG>CEG>EEF<FFGEC=CF?FEEEGCC92<68:C5C777CDCDG)
@M03364:276:000000000-BLYN8:1:1101:10307:9329 1:N:0:1
ACTCCTACGGGAGGCAGCAGTAGGGAATCTTCCACAATGGACGAAAGTCTGATGGAGCAACGCCGCGTGAGTGAAGAAGGGTTTCGGCTCGTAAAGCTCTGTTGTTAAAGAAGAACGTGGGTGAGAGTAACTGTTCACCCAGTGACGGTATCTAACCAGAAAGCCACGGCTAACTACGTGCCAGCAGCCGCGGTAATACGTAGGTGGCAAGCGTTGTCCGGATTTATTGGGCGTAAAGCGAGCG
+
GGGGGGGGGGGGGGGGGGGGGGGGGGGGGGGGGGGGGGGGGGGGEGGFGGGGGGGGGGGGGGGGGGGGGFGGGGGGGGGGGGGGGGGGGGGGGGGGGGGGGGGGGGGGGGGGGGGGGGGGGGGGGGFFGGGGGGGGGGGGGGGGGGGGGGGGGGGGGGGFGFGGDFGGGGGGGGGGGCCGGGGGGG>FGGGGGGGGGFGGGGGGGGGGFGGGGEDEGGGGGGGGGGGGGGGFC<EGGGGGGGGC
@M03364:276:000000000-BLYN8:1:1101:25764:9333 1:N:0:1
ACTCCTACGGGAGGCAGCAGTAGGGAATCTTCGGCAATGGGGGCAACCCTGACCGAGCAACGCCGCGTGAGTGAAGAAGGTTTTCGGATCGTAAAACTCTGTTGTTAGAGAAGAACGTTAAGTAGAGTGGAAAGTTACTTAAGTGACGGTATCTAACCAGAAAGGGACGGCTAACTACGTGCCAGCAGCCGCGGTAATACGTAGGTCCCAAGCGTTGTCCGGATTTATTGGGCGTAAAGCGAGC
+
FGGGGGGDGGGGGGGGGGGGGGGGGGGGGGGGGGGGGGGGGGGGEGGFGGGGGGGGGGGGGGGGGGGGGGGGGGGGGGGG=FGGGGG7CCGGGGGGGGGGGGGGGGGGFDGGGGGGGGGGGGGFGFGGGC,EFGCGGGG=FGGGGFGGGGGGFGFFGGGGGFDFGDGGGGGGGGCGGGGEGGGGGGGCFFGDEGGGGGGGGGGGGGG+BFFFGGGGGGFGGGEGGFFFGGGGGGGGGGFFGD3/
@M03364:276:000000000-BLYN8:1:1101:10580:9353 1:N:0:1
ACTCCTACGGGAGGCAGCAGTAGGGAATCTTCGGCAATGGGGGCAACCTTGACCGAGCAACGCCGCGTGAGTGAAGAAGGTTTTCGGATCGTAAAACTCTGTTGTTAGAGAAGAACGTTAAGTAGAGTGGAAAGTTACTTAAGTGACGGTATCTAACCAGAAAGGGACGGCTAACTACGTGCCAGCAGCCGCGGTAATACGTAGGTCCCAAGCGTTGTCCGGATTTATTGGGCGTAAAGCGAGC
+
GGGGGGGGGGGGGGGGGGGGGGGGGGGGGGGGGGGGGGGGGGGGGGGGGGGGGGGGGGGGGGGGGGGGGGGGGGGGGGGGGGGGGGGGGGGGGGGGGGGGGGGGGGGGGGGGGGGGGGGGGGGGGGGGGGGGGGGGGGGGGGGGGGGGGGGGGGGGGGGGGGGGGGGGGGGGGGGGGGGGGGGGGGGDGGGGGGGGGGGGGGGGGGGGGGGGGGGGGGGGGGGGGFGGEGFGGGGGDGGGGGG5
@M03364:276:000000000-BLYN8:1:1101:24172:9357 1:N:0:1
ACTCCTACGGGAGGCAGCAGTGGGGAATATTGGACAATGGGCGAAAGCCTGATCCAGCCATGCCGCGTGTGTGAAGAAGGTCTTCGGATTGTAAAGCACTTTAAGTTGGGAGGAAGGGCATTAACCTAATACGTTAGTGCTTTGACGTTACCGACAGAATAAGCACCGGCTAACTCTGTGCCAGCAGCCGCGGTAATACAGAGGGTGCAAGCGTTAATCGGAATTACTGGGCGTGAAGCGCGCG
+
GGGGGGGGGGGGGGGGGGGGGGGGGGGGGGGGFGGGGGGGGGGGGGGGGGGGCFGGGGGGGGGGGGGFGEFGGGGGFFGGGGGGGGGGGGGGFFGGGGGGGGGGGFFFGGGGGGFGGGGGFGGGFFGGGGGGGGGGGGGGGGGGGGGGGGGGCCEEGGGFGFGGGGGGGGGGGGGFGGGGFGGGGGGGGGGGGGGEGFGGG?FGGBEGGGFGGGG5EDG5CCGGGGGGG6E=DD55CDF5DCD)
@M03364:276:000000000-BLYN8:1:1101:8396:9379 1:N:0:1
ACTCCTACGGGAGGCAGCAGTGGGGAATATTGCACAATGGGCGCAAGCCTGATGCAGCCATGCCGCGTGTATGAAGAAGGCCTTCGGGTTGTAAAGTACTTTCAGCGAGGAGGAAGGCATTAAGGTTAATAACCGCAGCGATTGACGTTACTCGCAGAAGAAGCACCGGCTAACTCCGTGCCAGCAGCCGCGGTAATACGGAGGGTGCAAGCGTTAATCGGAATTACTGGGCGTAAAGCGCACG
+
GGGGGGGGGGGGGGGGGGGGGGGGGGGGGGGGGGGGGGGGGGGGGGGGGGGGGGGGGGGGGGGGGGGGGGGGGGGGGGGGGGGGGGGGGGGGGGGGGGGGGGGGGGGGGGGGGGGGGGGGGGGGGGGGGGGGGGGGGGGGGGGGGGGGGGGGGGGGGGGGGGGGGGGGGGDGGGGGGGGGGGGGGGGGGGGGGGGGGGGGDCEGGGGGGGGGGGGGGGGGGGGGGGGGGGGGGGGGGGGGGGGC
@M03364:276:000000000-BLYN8:1:1101:17903:9413 1:N:0:1
ACTCCTACGGGAGGCAGCAGTGGGGAATATTGGACAATGGGCGAAAGCCTGATCCAGCCATGCCGCGTGTGTGAAGAAGGTCTTCGGATTGTAAAGCACTTTAAGTTGGGAGGAAGGGCATTAACCTAATACGTTAGTGTTTTGACGTTACCGACAGAATAAGCACCGGCTAACTCTGTGCCAGCAGCCGCGGTAATACAGAGGGTGCAAGCGTTAATCGGAATTACTGGGCGTAAAGCGCGCG
+
GGGGGGGGGGGGGGGGGGGGGGGGGGGGGGGGGGGGGGGGGGGGGGGGGGGGGGGGGGGGGGGGGGGGGGGGGGGGGGGGGGGGGGGGGGGGGGGGGGGGGGGGGFGGGGGGGGGGGGGGGGGGGGGGGGGGGFGGGGGGGGGFGGGGGGGGGGGGGGGGGGGGGGGGGGGGGGGGGGGGGGGGGGGGGGGGGEGGGGGGDFGFGGGGGGGGGGGGGGGGGCEGGGGGGGGGGGGGGGGGGGGG
@M03364:276:000000000-BLYN8:1:1101:9042:9417 1:N:0:1
ACTCCTACGGGAGGCAGCAGTGGGGAATATTGCACAATGGGCGCAAGCCTGATGCAGCCATGCCGCGTGTATGAAGAAGGCCTTCGGGTTGTAAAGTACTTTCAGCGAGGAGGAAGGCGTTGTGGTTAATAACCGCAGCGATTGACGTTACTCGCAGAAGAAGCACCGGCTAACTCCGTGCCAGCAGCCGCGGTAATACGGAGGGTGCAAGCGTTAATCGGAATTACTGGGCGTAAAGCGCACG
+
GGGGGGGGGGGGGGGGGGGGGGGGGGGGGGGGGGGGGGGGGGGGGGGGGGGGGGGGGGGGGGGGGGGGGGGGGGGGGGGGGGGGGGGGGGGGGGGGGGGGGGGGGGGGGGGGGGGGGGGGGGGGGGGGGGGGGGGGGGGGGGGGGGGGGGGGGGGGDGGGGGGGGGGGGGGGGGGGGGGGGGGGGGGGGGGGGGGGGGGGGGGGGGGGGGGGDGGGGGGGG=EGGGGGGGFGGGGGGGDGGGG3
@M03364:276:000000000-BLYN8:1:1101:24443:9423 1:N:0:1
ACTCCTACGGGAGGCAGCAGTGGGGAATATTGCACAATGGGCGCAAGCCTGATGCAGCCATGCCGCGTGTATGAAGAAGGCCTTCGGGTTGTAAAGTACTTTCAGCGAGGAGGAAGGCATTAAGGTTAATAACCTTAGTGATTGACGTTACTCGCAGAAGAAGCACCGGCTAACTCCGTGCCAGCAGCCGCGGTAATACGGAGGGTGCAAGCGTTATCCGGATTTATTGGGCGTAAAGCGAGCG
+
GGGGGGGGGGGGGGGGGGGGGGGGGGGGGGGGGGGGGGGGGGGGGGGGGGGGGGGGGGGGGGGGGGGGGGGGGGGGGGGGGGGGGGGGGGGGGGGGGGGGGGGGGGGGGGGGGGGGGGGGGGGGGGGGGGGGGGGGGGGGGGGGGGGGGGGGGGGGGGGGGGGGGGGGGGGGGGGGGGGGGGGGGGGGGGGGGGGGGGGGGGGGGGGGGGGGGGGGGGFEGGGEGGGGGGGGGGEGGGGGGGD7
@M03364:276:000000000-BLYN8:1:1101:22355:9435 1:N:0:1
ACTCCTACGGGAGGCAGCAGTGGGGAATATTGCACAATGGGCGCAAGCCTGATGCAGCCATGCCGCGTGTATGAAGAAGGCCTTCGGGTTGTAAAGTACTTTCAGCGAGGAGGAAGGCATTAAGGTTAATAACCTTAGTGATTGACGTTACTCGCAGAAGAAGCACCGGCTAACTCCGTGCCAGCAGCCGCGGTAATACGGAGGGTGCAAGCGTTAATCGGAATTACTGGGCGTAAAGCGCACG
+
GGGGGGGGGGGGGGGGGGGGGGGGGGGGGGGGGGGGGGGGGGGGGGGGGGGGGGGGGGGGGGGGGGGGGGGGGGGGGGGGGGGGGGGGGGGGGGGGGGGGGGGGGGGGGGGGGGGGGGGGGGGGGGGGGGGGGGGGGGGGGGGGGGGGGGGGGGGGGGGFGGFGGGGGGGGGGGGGGGGGGGGGGGGGGGGGGGGGGGGGEGGGDGGGECC8EGGGGGCFGGEFFFGGGGDDGGGGGGGGGDD1
@M03364:276:000000000-BLYN8:1:1101:14090:9443 1:N:0:1
ACTCCTACGGGAGGCAGCAGTGGGGAATATTGCACAATGGGCGCAAGCCTGATGCAGCCATGCCGCGTGTATGAAGAAGGCCTTCGGGTTGTAAAGTACTTTCAGCGAGGAGGAAGGTGTTGTAGTTAATAGCTGCAGCAATTGACGTTACTCGCAGAAGAAGCACCGGCTAACTCCGTGCCAGCAGCCGCGGTAATACGGAGGGTGCAAGCGTTAATCGGAATTACTGGGCGTAAAGCGCACG
+
GGGGGGGGGGGGGGGGGGGGGGGGGGGGGGGGGGGGGGGGGGGGGGGGGGGGGGGGGGGGGGGGGGGGGGGGGGGGGGGGGGGGGGGGGGGGGGGGGGGGFGGGGGGGGGGGGGGGGFGGGGGGGGGGGGGGGGGFFGGGGGGFGFGGGGGGGGGGGGGGGGGGGGGGGGGGGGGGGGGGGGGGGGGGGGGGGGGGGGGGGEGEGGGGGGGFGGGGGGGGGGGGGGGGGGGGGGGGGGGGGGG<
@M03364:276:000000000-BLYN8:1:1101:15544:9445 1:N:0:1
ACTCCTACGGGAGGCAGCAGTGGGGAATATTGCACAATGGGCGCAAGCCTGATGCAGCCATGCCGCGTGTATGAAGAAGGCCTTCGGGTTGTAAAGTACTTTCAGCGAGGAGGAAGGCGTTGTAGTTAATAGCTGCAGCGATTGACGTTACTCGCAGAAGAAGCACCGGCTAACTCCGTGCCAGCAGCCGCGGTAATACGGAGGGTGCAAGCGTTAATCGGAATTACTGGGCGTAAAGCGCAGC
+
GGGGGGGGGGGGGGGGGGGGGGGGGGGGGGGGGGGGGGGGGGGGGGGGGGGGGGGGGGGGGGGGGGGGGGGGGGGGGGGGGGGGGGGGGGGGGGGGGGGGGGGGGGGGGGGGGGGGGGGGGGDGGGGGGGGGGGGGGGGGGFGGGGGGGGGGGGGGGGGGGGGGGGGGGGGGGGGGGGGGGGGGGGGGGGGGGGGB+<<E*1=CGEG>C+3/AECE:C<FEGCF?9+2?F=*)9CGC0*/)/))
@M03364:276:000000000-BLYN8:1:1101:15923:9456 1:N:0:1
ACTCCTACGGGAGGCAGCAGTGGGGAATATTGCACAATGGGCGCAAGCCTGATGCAGCCATGCCGCGTGTATGAAGAAGGCCTTCGGGTTGTAAAGTACTTTCAGCGAGGAGGAAGGCATTAAGGTTAATAACCTTGGTGATTGACGTTACTCGCAGAAGAAGCACCGGCTAACTCCGTGCCAGCAGCCGCGGTAATACGGAGGGTGCAAGCGTTAATCGGAATTACTGGGCGTAAAGCGCACG
+
GGGGGGGGGGGGGGGGGGGGGGGGGGGGGGGGGGGGGGGGGGGGGGGGGGGGGGGGGGGGGGGGGGGGGGGGGGGGGGGGGGGGGGGGGGGGGGGGGGGGGGGGGGGGGGGGGGGFGGGGGGGGGGGGGGGGGGGGGGFGGGGGGGGGGGGGGGGGGGGGGGFGGGGGGGGGGGGGGGGGGGGGGGGGGGGGGGGGGGGGGGG>CCEGGGGGGGGGGGGGGCEFGGGGFGGGGGGGGGGGGGG5
@M03364:276:000000000-BLYN8:1:1101:18344:9463 1:N:0:1
ACTCCTACGGGAGGCAGCAGTGGGGAATATTGCACAATGGGCGCAAGCCTGATGCAGCCATGCCGCGTGTATGAAGAAGGCCTTCGGGTTGTAAAGTACTTTCAGCGAGGAGGAAGGCGTTGTGGTTAATAACCGCAGCGATTGACGTTACTCGCAGAAGAAGCACCGGCTAACTCCGTGCCAGCAGCCGCGGTAATACGGAGGGTGCAAGCGTTAATCGGAATTACTGGGCGTAAAGCGCACG
+
GGGGGGGGGGGGGGGGGGGGGGGGGGGGGGGGGGGGGGGGGGGGGGGGGGGGGGGGGGGGGGGGGGGGGGGGGFGGGGGGGGGGGGGGGGDGGGGGGGGGGGGGGGGGGGGGGGFGGFGGGGGGCAFFGGGGGGGGGGGGGGGGGGGGGGGGGGGGGGGGGGGGGGGGGGGGGGGGGGGGGGGGFGGGGGDGEGGGGGGGG>CGEGGGGFFCEGEGGFFGGGGGGGGGGGGGG3:CFGGGGGG5
@M03364:276:000000000-BLYN8:1:1101:14219:9476 1:N:0:1
ACTCCTACGGGAGGCAGCAGTGGGGGATATTGCACAATGGGCGCAAGCCTGATGCAGCCATGCCGCGTGTATGAAGAAGGCCTTCGGGTTGTAAAGTACTTTCAGCGAGGAGGAAGGCATTAAGGTTAATAACCTTAGTGATTGACGTTACTCGCAGAAGAAGCACCGGCTAACTCCGTGCCAGCAGCCGCGGTAATACGGAGGGTGCAAGCGTTAATCGGAATTACTGGGCGTAAAGCGCACG
+
GGGGGGGGGGGGGGGGGGGGGGGGGGGGGGGGGGGGGGGGGGGGGGGGGGGGGGGGGGGGGGGGGGGGGGGGGGGGGGGGGGGGGGGGGGGGGGGGGGGGGGGGGGGGGGGGGGGGGGGGGGGGGGGGGGGGGFGGGGGGGGGGGGGGGGGGGGGGGGGGGGGGGGGGGGGGGGFFGGGGGGGGGGGGGGGGGGGGGGGGGGGGGGGGGGGGGGGGGGGGGGGGGGCEGFFFDGGGGGGGGGGC
@M03364:276:000000000-BLYN8:1:1101:15578:9482 1:N:0:1
ACTCCTACGGGAGGCAGCAGTAGGGAATCTTCGGCAATGGGGGCAACCCTGACCGAGCAACGCCGCGTGAGTGAAGAAGGTTTTCGGATCGTAAAACTCTGTTGTTAGAGAAGAACGTTAAGTAGAGTGGAAAGTTACTTAAGTGACGGTATCTAACCAGAAAGGGACGGCTAACTACGTGCCAGCAGCCGCGGTAATACGTAGGTCCCAAGCGTTGTCCGGATTTATTGGGCGTAAAGCGAGC
+
GGGGGGGGGGGGGGGGGGGGGGGGGGGGGGFGGGGGGGGGGCFGGGGGGGGGGGGGGGGGGGGGGGGGGGGGGGGGGGGGEFGGGGGGGGGGGGGGGGGGGGGGGGGGGGGGGGGGGGGGFF<DFFGGFGGGGGGGGGGGGGGGFGGGGFFGFGGGFGGGGGGGFEGFGGEGGGGGGG@FGGFFFGFGGCEEGDEGGFCFCF9FGGGGGGG*/;C=EGGGGD*2A@FGGGGFGDCCDFCFGGD)
@M03364:276:000000000-BLYN8:1:1101:2302:9483 1:N:0:1
ACTCCTACGGGAGGCAGCAGTGGGGAATATTGCACAATGGGCGCAAGCCTGATGCAGCCATGCCGCGTGTATGAAGAAGGCCTTCGGGTTGTAAAGTACTTTCAGCGAGGAGGAAGGGGATGTGGTTAATAACCGCATTCATTGACGTTACTCGCAGAAGAAGCACCGGCTAACTCCGTGCCAGCAGCCGCGGTAATACGGAGGGTGCAAGCGTTAATCGGAATTACTGGGCGTAAAGCGCACG
+
E<FGGGGEFGGCEGGGGGGGFFGGGGGGGGGGADFEGGCFGCGCCGGCGGGGGGFFCF8FF8C8FGCGDFFGDFFFGGGGGGGCGGGGG7FFGAEGGGGGGGFF9D@CFGCEGEGGGD>6CF<E5>BFAFGCEDF7BBFGGGGG<FGGGGEGGG>B@@DFFCDFGCFGGGEGG7;2>EEF>7CECFF,::5CCGGGGGGGGCEE@ECCCCCCE**;CF?FGGEF8?CCGCFGD7E=>CFGDG39
@M03364:276:000000000-BLYN8:1:1101:17640:9513 1:N:0:1
ACTCCTACGGGAGGCAGCAGTACGGAATCTTCGGCAATGGACGAAAGTCTGACCGAGCAACGCCGCGTGAGTGAAGAAGGTTTTCGGATCGTAAAACTCTGTTGTCAGAGAAGAACAAGGGTGAGAGTGGAAAGTTCACCCCTTGACGGTATCTGACCAGAAAGCCACGGCTAACTACGTGCCAGCAGCCGCGGTAATACGTAGGTGGCAAGCGTTGTCCGGATTTATTGGGCGTAAAGCGAGC
+
GGGGGGGGGGGGGGGGGGGGGGGGGGGGGGGGGGGGGGGGGGGGGGGGGGGGGGGGGGGGGGGGGGGGGGGGGGGGGGGGGGGGGGGGGGGGGGGGGGGGGGGGGGGGGGGGGGGGGGGGGGGGGGGGGGGFGFGGGGGGGGGGGGGGGGGGGGGGGGGGGGGGGGGGGGGGGGGGGFGGG@DFGGGGGCEGGGGGCGDFGFGGGGGGGGFGGGGGGGGCCEG=EFEGGGGFGGGGGGGGGGG7
@M03364:276:000000000-BLYN8:1:1101:4443:9514 1:N:0:1
ACTCCTACGGGAGGCAGCAGTAGGGAATCTTCGGCAATGGACGAAAGTCTGACCGAGCAACGCCGCGTGAGTGAAGAAGGTTTTCGGATCGTAAAACTCTGTTGTCAGAGAAGAACAAGGGTGAGAGTGGAAAGCTCACCCCTTGACGGTATCTAACCAGAAAGCCACGGCTAACTACGTGCCAGCAGCCGCGGTAATACGTAGGTGGCAAGCGTTGTCCGGATTTATTGGGCGTAAAGCGAGC
+
GGGGGGGGGGGGGGGGGGGGGGGGGGGGGGGGGGGGGGGGGGGGGGGGGGGGGGGGGGGGGGGGGGGGGGGGGGGGGGGGGGGGGGGGGGGGGGGGGGGGGGGGGGGGGGGGGGGGGGGGGGGGGGGGGGGGGGGGGGGGGGGGGGGGGGGGGGGGGGGGGGGGGGGGGGGGGGGGGGGGGGGGGGGGGGGGGGGGGGGGGGGGGGGGGGGGGGGEGGGGGGGGEEFGECGGGGGGGGGGGGG<
@M03364:276:000000000-BLYN8:1:1101:9934:9527 1:N:0:1
ACTCCTACGGGAGGCAGCAGTAGGGAATCTTCGGCAATGGACGAAAGTCTGACCGAGCAACGCCGCGTGAGTGAAGAAGGTTTTCGGATCGTAAAACTCTGTTGTCAGAGAAGAACAAGGGTGAGAGTGGAAAGTTCACCCCTTGACGGTATCTGACCAGAAAGCCACGGCTAACTACGTGCCAGCAGCCGCGGTAATACGTAGGTGGCAAGCGTTGTCCGGATTTATTGGGCGTAAAGCGAGC
+
GGGGGGGGGGGGGGGGGGGGGGGGGGGGGGGGGGGGGGGGGGGGGGGGGGGGGGDGGGGGGGGGGGGGGGGGGGGGGGGGGGFGGGGGGGGGGGGGGGGGGGGGGGGGGGGGGGGGGGGGGGGGGGGGGGGGGGGGGGGGGGGGGGGGGGGGGGGGGGGGGGGGGGGGGGGDGGGGGGGGGGGGGGGGGGGGGGGGGGGGGGGGGGGGGGGGGGEGGGGGDGGGGGGGGGCGFGGGGGGGGGG5
@M03364:276:000000000-BLYN8:1:1101:26711:9557 1:N:0:1
ACTCCTACGGGAGGCAGCAGTGGGGAATATTGCACAATGGGCGCAAGCCTGATGCAGCCATGCCGCGTGTATGAAGAAGGCCTTCGGGTTGTAAAGTACTTTCAGCGAGGAGGAAGGCGTTGTGGTTAATAACCGCAGCGATTGACGTTACCGACAGAATAAGCACCGGCTAACTCTGTGCCAGCAGCCGCGGTAATACAGAGGGTGCAAGCGTTAATCGGAATTACTGGGCGTAAAGCTCGCG
+
GGGGGGGGGGGGGGGGGGFGGGGGGGEGGGAEGGGDFEFGGGGG7CFGGGFGFGGAFGGFGCFGGGGGGGGGGGFFAFGFGGGFGGG>FFEE<?FGGGGGGG9EFFGBFFGEDEE<+EFEC+B>CFDGFGGGGFBFGCFFFGG?CFGGGFGGECFEGAFF9;@C:CF>7FFGGFGGG?F;FGGFCCCGEEGGGGDGGDG9>E:BCG>EFCGCGGG5=ECF*;CFGGGGGF5:<D=*5*:*0*9)
@M03364:276:000000000-BLYN8:1:1101:14507:9567 1:N:0:1
ACTCCTACGGGAGGCAGCAGTGGGGAATATTGCACAATGGGCGCAAGCCTGATGCAGCCATGCCGCGTGTATGAAGAAGGCCTTCGGGTTGTAAAGTACTTTCAGCGAGGAGGAAGGCATTAAGGTTAATAACCTTGGTGATTGACGTTACTCGCAGAAGAAGCACCGGCTAACTCCGTGCCAGCAGCCGCGGTAATACGGAGGGTGCAAGCGTTAATCGGAATTACTGGGCGTAAAGCGCACG
+
GGGGGGGGGGGGGGGGGGGGGGGGGGCFGGGGFGGGGGGGGGGGGGGGGGGGGGGGGGGGGGGGGGGGGEFGGGAFFFDGGGEGGGGGFFEGGGGGGGAEFGEFFFEGEGEGGGGFCFDFFFFFGGGFDFGGGGGGF?DEGGFGFGGGGGCFDGGGCCCCFGGGGGGGGGGGGDGFFEFGGGFGGGGGGEGEGGECCGGGDEEGGGGGGGCGDG5EGGFCEGE=CEFGGGCDGGGGF:;C<77/
@M03364:276:000000000-BLYN8:1:1101:11839:9569 1:N:0:1
ACTCCTACGGGAGGCAGCAGTGGGGAATATTGCACAATGGGCGCAAGCCTGATGCAGCCATGCCGCGTGTATGAAGAAGGCCTTCGGGTTGTAAAGTACTTTCAGCGAGGAGGAAGGCATTAAGGTTAATAACCTTAGTGATTGACGTTACTCGCAGAAGAAGCACCGGCTAACTCCGTGCCAGCAGCCGCGGTAATACGGAGGGTGCAAGCGTTAATCGGAATTACTGGGCGTAAAGCGCGCG
+
GGGGGGGGGGGGGGGGGGGGGGGGGGGGGGGGGGGGGGGGGGGGGGGGGGGGGGGGGGGFGGGGGGGGGGGGGGGGGGGGGGGGGGGGGGGGGGGGGGGGGGGGGGGGGGGGGGGGGGGGGGGGGGGGGGGEFGGGGGGGGGGGGGGGGGGGGGGGGGGGGGGGGGGGGGGGGGGGGGGFCGGGGGGGGGGGGGGGGGGGGEGGGGGGGFGGGGGGGGGGGGGGGGGGGGGGGGGGGGGGGGDD
@M03364:276:000000000-BLYN8:1:1101:6045:9587 1:N:0:1
ACTCCTACGGGAGGCAGCAGTGGGGAATATTGCACAATGGGCGCAAGCCTGATGCAGCCATGCCGCGTGTATGAAGAAGGCCTTCGGGTTGTAAAGTACTTTCAGCGAGGAGGAAGGCGTTGTGGTTAATAACCGCAGCGATTGACGTTACTCGCAGAAGAAGCACCGGCTAACTCCGTGCCAGCAGCCGCGGTAATACGGAGGGTGCAAGCGTTAATCGGAATTACTGGGCGTAAAGCGCACG
+
GGGGGGGGGGGGGGGGGGGGGGGGGGGGGGGGGGGGGGGGGGGGGGGGGGGGGGGGGGFGGGGGGGGGGGGGGGGGGGGGGGGGGGGGGGGGFFAEGGGGFEGGGGGCGGGGGGFGGGGGGGGGGGGGGGGGGFGGGGDGFFEFGGGGGGGGGG>CFGGFGGGGGGGGFGGGGFGGGGGGGGGGGFFFGGGGGGDGFGGFEGGGGGG56@EFEEGGGGGGEGGGGFFGGGGGGGGGF*>DDGGC
@M03364:276:000000000-BLYN8:1:1101:2752:9589 1:N:0:1
ACTCCTACGGGAGGCAGCAGTGGGGAATATTGCACAATGGGCGCAAGCCTGATGCAGCCATGCCGCGTGTATGAAGAAGGCCTTCGGGTTGTAAAGTACTTTCAGCGAGGAGGAAGGCGTTGTGGTTAATAACCTTGGTGATTGACGTTACTCGCAGAAGAAGCACCGGCTAACTCCGTGCCAGCAGCCGCGGTAATACGGAGGGTGCAAGCGTTAATCGGAATTACTGGGCGTAAAGCGCACG
+
GGGGGGGGGGGGGGGGGGGGGGGGGGGGGGGGGGGGGGGGGGGGGGGGGGGGGGGGGGGGGGGGGGGGGGGGGGGGGGGGGGGGGGGGGGGGGGGGGGGGGGGGGGGGGGGGGGGGGGGGGGGG7FGGGGGGGGFDFGGGGGFFGGGGDGGGGGGGGGGGGFGGGGGGGGGGGCGGECGFGB>CCEEFCEGGGGEEGFGGD5CEEEGGFGF==CEGCFFGC5?FGGGGGGGGGDDGGFGD:C5)
@M03364:276:000000000-BLYN8:1:1101:9577:9607 1:N:0:1
ACTCCTACGGGAGGCAGCAGTGGGGAATATTGCACAATGGGCGCAAGCCTGATGCAGCCATGCCGCGTGTATGAAGAAGGCCTTCGGGTTGTAAAGTACTTTCAGCGAGGAGGAAGGCATTAAGGTTAATAACCTTGGTGATTGACGTTACTCGCAGAAGAAGCACCGGCTAACTCCGTGCCAGCAGCCGCGGTAATACGGAGGGTGCAAGCGTTAATCGGAATTACTGGGCGTAAAGCGCACG
+
GGGGGGGGGGGGGGGGGGGGGGGGGGGGGGGGGGGGGGGGGGGGGDCGFGGFGGGGGGGGGGGGGGGGGFDGGGGGGGGGGGGGGGGGGGGGGGGGGGGGGGGGGGGDGGCFGEGGDGGGGGGGGGGGGGGGGGGGGGGGGGGGGGGGGGGGGGGDGGGGGGGGGGGGGGGDGFFGGGGGGGGGGGGGGGGGGGGGGGGGGDEEGGGGGGGGGGGGGCGG=CEFGFGGGGGGG<7C<GGGGGD5
@M03364:276:000000000-BLYN8:1:1101:16215:9623 1:N:0:1
ACTCCTACGGGAGGCAGCAGTAGGGAATCTTCGGCAATGGGGGCAACCCTGACCGAGCAACGCCGCGTGAGTGAAGAAGGTTTTCGGATCGTAAAACTCTGTTGTTAGAGAAGAACGTTAAGTAGAGTGGAAAGTTACTTAAGTGACGGTATCTAACCAGAAAGGGACGGCTAACTACGTGCCAGCAGCCGCGGTAATACGTAGGTCCCAAGCGTTGTCCGGATTTATTGGGCGTAAAGCGAGC
+
EFGGGGGFGGGGGGGFEFFFGF9FGDFGGFFAFFFEG8EDFGGGGGGGGGGGGCEGGGGGEGEGGGGEGGE?EDEGFFFFF,F@FEEGGGGGGGGEFGGGGGCDFFGFFGGGGGGGGGC8FF?FGADFFECFFGGGGFFGGCEFGCGGEGGGGGFFDGGFF7FC>:BFCBF7FFGGGGGGGGFFGGDCF>G5*::EGGGFF?C8EGGC>CC5CEEEGGC+:*;5*2<C:EFCFGC=<CC777C5
@M03364:276:000000000-BLYN8:1:1101:21215:9649 1:N:0:1
ACTCCTACGGGAGGCAGCAGTGGGGAATATTGGACAATGGGCGAAAGCCTGATCCAGCCATGCCGCGTGTGTGAAGAAGGTCTTCGGATTGTAAAGCACTTTAAGTTGGGAGGAAGGGCATTAACCTAATACGTTAGTGTTTTGACGTTACCGACAGAATAAGCACCGGCTAACTCTGTGCCAGCAGCCGCGGTAATACAGAGGGTGCAAGCGTTAATCGGAATTACTGGGCGTAAAGCGCGCG
+
GGGFGFEFEGGF+CGGGDGG<FEGGG>FFGGGGGFGGGFFGFEEEGGGFGGFGGFDFFFFGFGFEGGGGEDEDAFEFGCGGGEGGGGC@CFGGFFEAEFEGF?,CB@FFCEEF7FB7F+A=FGGGGFFEFFFFG?DGFCGGFFGGGGGGGGD:FE:FFGGG9FGGGGG7FCCFGFGGGGG9DCGFGDGGGD*BCECFGGGGGCGGGGGCGGGGGE8>GFF5?8>+9FFDG5CDD5:3>7DD<D<
@M03364:276:000000000-BLYN8:1:1101:13118:9657 1:N:0:1
ACTCCTACGGGAGGCAGCAGTGGGGAATATTGCACAATGGGCGCAAGCCTGATGCAGCCATGCCGCGTGTATGAAGAAGGCCTTCGGGTTGTAAAGTACTTTCAGCGAGGAGGAAGGCATTAAGGTTAATAACCTTAGTGATTGACGTTACTCGCAGAAGAAGCACCGGCTAACTCCGTGCCAGCAGCCGCGGTAATACGGAGGGTGCAAGCGTTAATCGGAATTACTGGGCGTAAAGCGCACG
+
GGGGGGGGGGGGGGGGGGGGGGGGGGGGFGGGGGGGGGGGGGGGGGGGGGGGGGGGGGGGGGGGGGGGGGGGGGGGGGGGGGGGGGGGFGGGGGGGGGGGGGGGGGGGGGGGGGGGGGGGGGGGGGGGGGGGGGGGGGGGGGGGGGGFGGGGGGGGGGGGGGGGGGGGGGFGGGGGFGGGCGGGGGGGGGGGGGGGFGGGGGEGGGGGGGGFGGGGGGGGGGGGGGGGGGCFDDGGGFDDGG<)
@M03364:276:000000000-BLYN8:1:1101:6576:9684 1:N:0:1
ACTCCTACGGGAGGCAGCAGTGGGGAATATTGCACAATGGGCGCAAGCCTGATGCAGCCATGCCGCGTGTATGAAGAAGGCCTTCGGGTTGTAAAGTACTTTCAGCGAGGAGGAAGGCGTTGTGGTTAATAACCGCAGCGATTGACGTTACTCGCAGAAGAAGCACCGGCTAACTCCGTGCCAGCAGCCGCGGTAATACGGAGGGTGCAAGGTTTAATCGGAATTACTGGGCGTAAAGCGCACG
+
@FGDEFCCFCFEEGGDGGFGE@FFGF@EFFFGGFGGFFFGCFC@FGGGGCC@FFFFGGGGGFGFFCFEE,EFFGGGGGFGFFFDGGGDG@FG<FGGG9FGFGGGCF77FGFFGEFG7@:8@>FCFDDDBDACF@EFEGGDFF+DFCGEFFGGFGG7BFFF<7<FFDFGGG:FFGGGFCFDGGG@FGFCEGGGGE>ECGCFG>EGDC85CFG*+0<CFECCEEC5F7E+36:F<C7EFF:5DD3)
@M03364:276:000000000-BLYN8:1:1101:4745:9707 1:N:0:1
ACTCCTACGGGAGGCAGCAGTGGGGAATATTGCACAATGGGCGCAAGCCTGATGCAGCCATGCCGCGTGTATGAAGAAGGCCTTCGGGTTGTAAAGTACTTTCAGCGAGGAGGAAGGCATTAAGGTTAATAACCTTGGTGATTGACGTTACTCGCAGAAGAAGCACCGGCTAACTCCGTGCCAGCAGCCGCGGTAATACGGAGGGTGCAAGCGTTAATCGGAATTACTGGGCGTAAAGCGCACG
+
GGGGGGGGGGGGGGGGGGGGGGGGGGGGGGGGGGGGGGGGGGGGGGGGGGGGGGGGGGGGGGGGGGGGGGGGGGGGGGGGGGGGGGGEFGGGGGGGGGGGGGGGGGEFGGCCGGGGGG8FFFGGGGGGGGGGGGADGGGGGGFGFFFFGGGGGGGGGGGGGFFFFGGGGGGCCGGGGGGGGCEGFGDGGCGGEGGGGGGDGGGGC;CEGGGFGGGCFGG=ECEGFFGGG68FG):E3FGCGGGC
@M03364:276:000000000-BLYN8:1:1101:6398:9729 1:N:0:1
ACTCCTACGGGAGGCAGCAGTGGGGAATATTGGACAATGGGCGAAAGCCTGATCCAGCCATGCCGCGTGTGTGAAGAAGGTCTTCGGATTGTAAAGCACTTTAAGTTGGGAGGAAGGGCATTAACCTAATACGTTAGTGTTTTGACGTTACCGACAGAATAAGCACCGGCTAACTCTGTGCCAGCAGCCGCGGTAATACAGAGGGTGCAAGCGTTAATCGGAATTACTGGGCGTAAAGCGCACG
+
GGGGGGGGGGGGGGGGGGGGGGGGGGGGGGGGGGGGGGGGGGGGGGGGGGGGGGGGGGGGGGGGGGGGGGGGGGGGGGGGGGGGGGGGGGGGGGGGGGGGGGFGGGGGGGGGGGGGGGGGGGGGGGGGGGGGGGGGGGGGGGGGEFGGGGGGGGGGGGGGGGGFGGGGGGGGGGGGGGGGGGGGGGGGGGDGCEGGGGGGF?FGGGGGGGGFGGGGGGGGGGEGGGFGGGFGC>EGFGGGCDD7
@M03364:276:000000000-BLYN8:1:1101:10404:9753 1:N:0:1
ACTCCTACGGGAGGCAGCAGTGGGGAATATTGCGCAATGGGGGCAACCCTGACCGAGCAATGCCGCGTGTGTGAAGAAGGCTTTCGGATCGTAAAACTCTGTTAGTAGGGAAGAACGCTTAGAAGAGTGGAACGTTACTGAAGTAAGGGTATCTAACAAGAAGGGGACGGCTAATTACGTGCCAGCAGCCGCGGTATTAGGTAGGTCCAAAGCGTTGTCCGGATTAATTGGGCGAAAGGCGAGG
+
GGGGGGGGGGGGGGGGGGGGG,CFGGGG,FG,,,@FGGGGG,FGGG,EGGGG,,7@FG+F,FFGGGGGG,4CFGGGGGGG,:BFGGG+C@FFGGG9<9CF<E5,5<,,,BE,BFG,C+++3,5,C,,8,+CE3+BFF7F9F,=:,,,,33,@F9,@33@FGG,3*53*>*11>:,,7,16,=8,21,2=,18=5*=*+++?5+?FF9E+30***;**:C+:*;=E++<+AF5*)*29)/*)1/)
@M03364:276:000000000-BLYN8:1:1101:8335:9760 1:N:0:1
ACTCCTACGGGAGGCAGCAGTGGGGAATATTGCACAATGGGCGCAAGCCTGATGCAGCCATGCCGCGTGTATGAAGAAGGCCTTCGGGTTGTAAAGTACTTTCAGCGAGGAGGAAGGCATTAAGGTTAATAACCTTAGTGATTGACGTTACTCGCAGAAGAAGCACCGGCTAACTCCGTGCCAGCAGCCGCGGTAATACGGAGGGTGCAAGCGTTAATCGGAATTACTGGGCGTAAAGCGCACG
+
GGGGGGGGGGGGGGGGGGGGGGGGGGGGGGGGGGGGGGGGGGGFGGFFGGGGGGGGGFEGDGGGGGGGGG<AFGGGGGGG8<EGGGGGGGGGGGGFAFEGGGGGGF:FFGGFGGGC:,EFCBFGGFB?EEFE@<FFGGA?DFFGFG73+>+ECF=C+FFG,>CFEGGDG77BED;=@>DG7*>>1?CC::8C5::B9FCB8EEEGEGGFC>FG5*=*<AFGGEG6+0AEGFGDCC7977<3175
@M03364:276:000000000-BLYN8:1:1101:15054:9762 1:N:0:1
ACTCCTACGGGAGGCAGCAGTGGGGAATATTGCACAATGGGCGCAAGCCTGATGCAGCCATGCCGCGTGTATGAAGAAGGCCTTCGGGTTGTAAAGTACTTTCAGCGAGGAGGAAGGCGTTGTGGTTAATAACCGCAGCGATTGACGTTACTCGCAGAAGAAGCACCGGCTAACTCCGTGCCAGCAGCCGCGGTAATACGGAGGGTGCAAGCGTTAATCGGAATTACTGGGCGTAAAGCGCACG
+
GGGGGGGGGGGGGGGGGGGGGGGGGGGGGGGGGGGGGGGGGGGGGGGGGGGGGGGGGGGGGGGGGGGFGGGGGGGGGGGGGGGGGGGGGGGGGGGGGGGGGGGGGGGGGGGGGGGGGGGGGGGGGGGGGGGFGFGGGGGGEGGGCGDFGGGGGGGGGGGGGFGGGGGDGGGGGGGFGGGGGGGGGGGGGGGG:EEEGGGFG**:C?C>FFCGE*ACGGGGGDGGGGGGGFFGG7EEGGGGGGGC
@M03364:276:000000000-BLYN8:1:1101:13772:9764 1:N:0:1
ACTCCTACGGGAGGCAGCAGTAGGGAATCTTCGGCAATGGACGAAAGTCTGACCGAGCAACGCCGCGTGAGTGAAGAAGGTTTTCGGATCGTAAAACTCTGTTGTTAGAGAAGAACAAGGATGAGAGTAAAATGTTCATCCCTTGACGGTATCTAACCAGAAAGCCACGGCTAACTACGTGCCAGCAGCCGCGGTAATACGTAGGTGGCAAGCGTTGTCCGGATTTATTGGGCGTAAAGCGAGC
+
GGGGGGGGGGGGGGGGGGGGGGGGGGGGGGGGGGGGGGGGGGGGGGGGGGGGGGGGGGGGGGGGGGGGGGDFGGGGGGGGGGGGGGGGGGGGGGGGGGGGGGGGGGGGGGGGGGGGGGGGCGGGGAFGGGGGFFGGGGFFFFGFGGGGGGGGGGGGGGGFGGGGGGGGGGGGGGGGFGGGGFGGFGGGGGGGGCEGGFCFFGGGGGGEGGGGGGCEGGGCEEGGGGGGGGGFGCGEGCGGGGG5
@M03364:276:000000000-BLYN8:1:1101:22633:9769 1:N:0:1
ACTCCTACGGGAGGCAGCAGTGGGGAATATTGCACAATGGGCGCAAGCCTGATGCAGCCATGCCGCGTGTATGAAGAAGGCCTTCGGGTTGTAAAGTACTTTCAGCGAGGAGGAAGGCATTAAGGTTAATAACCTTAGTGATTGACGTTACTCGCAGAAGAAGCACCGGCTAACTCCGTGCCAGCAGCCGCGGTAATACGGAGGGTGCAAGCGTTAATCGGAATTACTGGGCGTAAAGCGCACG
+
GGGGGGGGGGGGGGEGGGGGGGGGGGGGGGGFGAFGGGGGGGGGGGGEDGGGEFGGGGGGGCF,CCBFEC=CEFGGFFDGEFGGFGGGFGGEGGGGGGFFFFCGGFGGEGE@@=A@FGGGFFDGFGGFGG<FGGFF<DFGGGF9<FFF@DFFFEDDGGGDGFCFEF<CC*C>C@DCFGGGDF;FGGCFGGCCCEGEEG9ECCECGGGGCGGFGECCFGFGGEGGGFFC?GEGGG=CG7CCDDDD
@M03364:276:000000000-BLYN8:1:1101:5811:9777 1:N:0:1
ACTCCTACGGGAGGCAGCAGTGGGGAATATTGCACAATGGGCGCAAGCCTGATGCAGCCATGCCGCGTGTATGAAGAAGGCCTTCGGGTTGTAAAGTACTTTCAGCGAGGAGGAAGGCATTAAGGTTAATAACCTTGGTGATTGACGTTACTCGCAGAAGAAGCACCGGCTAACTCCGTGCCAGCAGCCGCGGTAATACGGAGGGTGCAAGCGTTAATCGGAATTACTGGGCGTAAAGCGCACG
+
GGGGGGGGGGGGGGGGGGGGGGGGGGGGGGGGGGGCGG9FEFGGGGGGGGGGGGGGGGGGGFGAFEEGGGGGCFGGGFDFGFGGGDE7EFFGGGGGFDFGGGGGGFGDCFGGGGFGGGGGGFCGDFG9BFFGGGGGGFGGGFGGGCEEG?FGGGDCEGGFFGGGGGGGDEGGGGGGGGF*>EDFDEFGGGGGGGGCFGGFDGEGGGGGCFGGGGGG=?FFCGGGGCCG?6FFDGGGC*7)5CD5
@M03364:276:000000000-BLYN8:1:1101:11382:9787 1:N:0:1
ACTCCTACGGGAGGCAGCAGTGGGGAATATTGCACAATGGGCGCAAGCCTGATGCAGCCATGCCGCGTGTATGAAGAAGGCCTTCGGGTTGTAAAGTACTTTCAGCGAGGAGGAAGGCATTAAGGTTAATAACCGCAGCGATTGACGTTACTCGCAGAAGAAGCACCGGCTAACTCCGTGCCAGCAGCCGCGGTAATACGGAGGGTGCAAGCGTTAATCGGAATTACTGGGCGTAAAGCGCACG
+
GGGGGGGGGGGGGGGGGGGGGGGGGGGGGGGGGGGGGGGGGGGGGGGGGGGGGGGGGGGGGGGGGGGGGGGGGGGGGGGGGGGGGGGFFGGGGGGGGGGGGGGGGGGGGGGGGGGGGGGGGGGGGGGGGGGGGGGGGGGGGGGGGGGGGGGGDGGGGGGGGGGGGGGGGGGGGGGGGGGGGGGGGGGGGGDGEGGGGGGGGGGEEEGGFGGGGEGGGGGGGGGGCGGGGGGGGGGGGGGGGDDC
@M03364:276:000000000-BLYN8:1:1101:5879:9789 1:N:0:1
ACTCCTACGGGAGGCAGCAGTAGGGAATCTTCGGCAATGGACGAAAGTCTGACCGAGCAACGCCGCGTGAGTGAAGAAGGTTTTCGGATCGTAAAACTCTGTTGTTAGAGAAGAACAAGGATGAGAGTAAAATGTTCATCCCTTGACGGTATCTAACCAGAAAGCCACGGCTAACTACGTGCCAGCAGCCGCGGTAATACGTAGGTGGCAAGCGTTGTCCGGATTTATTGGGCGTAAAGCGAGC
+
GGGGGGFGGGGDCFGGGGFGGGGGGFGGGGGGGGGDGGGGCFFCCGGGGGGGE<FEGGEGGGGEEGGBFCEGGFFGGGGGGFGGGGGGFGGE=EEFGGFG,EFGGF,B?<AFGGGGFEEFFFGFFGGGFFGGGGGGGGGFADFADDFGGGDFGFGCF@>FFCFGGFFF7CFFGGGGGC@FFGGGGGGGGFGGGGGCGGGFGGGGGGGGGGGFDEGGCEG9=EE5;CCGF?A/<DCEGCFGDDD9
@M03364:276:000000000-BLYN8:1:1101:25168:9791 1:N:0:1
ACTCCTACGGGAGGCAGCAGTGGGGAATATTGCACAATGGGCGCAAGCCTGATCCAGCCATGCCGCGTGTGTGAAGAAGGTCTTCGGATTGTAAAGCACTTTAAGTTGGGAGGAAGGGCATTAACCTAATACGTTAGTGTTTTGACGTTACCGACAGAATAAGCACCGGCTAACTCTGTGCCAGCAGCCGCGGTAATACAGAGGGTGCAAGCGTTAATCGGAATTACTGGGCGTAAAGCGCGCG
+
GGGGGGGGGGGGGGGGGGFGGGGGGGGGGGGGGGGGGGGGGGGGGGGGGGGGGGGGGGGGGGGGGGGGGGGGGGGGGGGGGGGGGGGGGGGGGGGGGGGGGGGGGEFGGDGGGEGGGGGGGGGGGGGGGGGGGGGGGGGGGGGGGGGGGGGGGGGGGGGGGGGGGGGGGGGGGGGGGFGGGGGGGGGGGGGGGGGGGGGGGGGGGGDGGGGGGGGGGGGGDGGFFGGGGGGGGGDGFFGDDGGG
@M03364:276:000000000-BLYN8:1:1101:10454:9798 1:N:0:1
ACTCCTACGGGAGGCAGCAGTGGGGAATATTGCACAATGGGCGCAAGCCTGATGCAGCCATGCCGCGTGTATGAAGAAGGCCTTCGGGTTGTAAAGTACTTTCAGCGAGGAGGAAGGTGTTGTGGTTAATAACCGCAGCAATTGACGTTACTCGCAGAAGAAGCACCGGCTAACTCCGTGCCAGCAGCCGCGGTAATACGGAGGGTGCAAGCGTTAATCGGAATTACTGGGCGTAAAGCGCACG
+
GGGGGGGGGGGGGGGGGGGGGGGGGGGGGGGGGGGGGGGGGGGGGGGGGGGGGGGGGGGGGGGGGGGGGGGGGGGGGGGGGGGGGGGGGGGGGGGGGGGGGGGGGGGCFGEGGGGGGGGGGGGGGGGGGGGGGGGGGGGGGGGGGGGGGGGGGGGGGGGGGGGGGGGGGGGGGGGGGGGGGGGGGGGGGGGGGGGGGGCFEDEGGGGGGGGGGGGGGGGGGGDGGGGGGGGGGGGGFDFGDGG7
@M03364:276:000000000-BLYN8:1:1101:12184:9831 1:N:0:1
ACTCCTACGGGAGGCAGCAGTAGGGAATCTTCGGCAATGGGGGCAACCCTGACCGAGCAACGCCGCGTGAGTGAAGAAGGTTTTCGGATCGTAAAACTCTGTTGTTAGAGAAGAACGTTAAGTAGAGTGGAAAGTTACTTAAGTGACGGTATCTAACCAGAAAGGGACGGCTAACTACGTGCCAGCAGCCGCGGTAATACGTAGGTCCCAAGCGTTGTCCGGATTTATTGGGCGTAAAGCGAGC
+
GGGGGGGGGGGGGGGGGGGGGGGGGGGGGGGGGGGGGGGGGGGGGGGGGGGGGGGGGGGGGGGGGGGGGGGGGGGGGGGGGGGGGGGGGGGGGGGGGGGGGGGGGGGGGGGGGGGGGGGGGGGGGGGFGGGGGGGGGGGFGGGGGGFFGGGGGGGGGGGGGGGGGGFGGGGGGGGGGGGGGGGGGGGFGGGGGGGGGGGGGGGGGGGGGGGGGGGGGGGGEGG5EGGGCFGGGGGGGGGGGGG5
@M03364:276:000000000-BLYN8:1:1101:20284:9834 1:N:0:1
ACTCCTACGGGAGGCAGCAGTGGGGAATATTGCACAATGGGCGCAAGCCTGATGCAGCCATGCCGCGTGTATGAAGAAGGCCTTCGGGTTGTAAAGTACTTTCAGCGAGGAGGAAGGCGTTGTAGTTAATAACTGCAGCGATTGACGTTACTCGCAGAAGAAGCACCGGCTAACTCCGTGCCAGCAGCCGCGGTAATACGTAGGTGGCAAGCGTTGTCCGGATTTATTGGGCGTAAAGCGAGCG
+
GGGGGGGGGGGGGGGGGGGGGGGGGGGGGGGGGGGGGGGGGGGGGGEGGGGGGGGGGGGGGGGGGGGGGGGGGGGGGGGGFGGGGGGGFGGGGGGGGGGGGGGGGGGDGGGGGGGGDGEGGGGGGGGGGGGGGFGGGGGGGGGGGGGGGGGGGGGGDGFEEFEGGGGGGGGGGGGGGGGGGEGGFGGGGDEGGGGGGGGGGGFGGGCGGGGGGGDG5FGGGGGGEGGGGGGGGGGGGGGDGGGD
@M03364:276:000000000-BLYN8:1:1101:4396:9852 1:N:0:1
ACTCCTACGGGAGGCAGCAGTGGGGAATATTGCACAATGGGCGCAAGCCTGATGCAGCCATGCCGCGTGTATGAAGAAGGCCTTCGGGTTGTAAAGTACTTTCAGCGAGGAGGAAGGCGTTGTGGTTAATAACCGCAGCGATTGACGTTACTCGCAGAAGAAGCACCGGCTAACTCCGTGCCAGCAGCCGCGGTAATACGGAGGGTGCAAGCGTTAATCGGAATTACTGGGCGTAAAGCGCACG
+
GGGGGGGGGGGGGGGDGGGGGGFGGGGGGGGDGGGGGGAFGGEGGGGGGGGGGFFFGGGGGGGGGGGFGGGCFGGGFGGCFFGFGGGGGGGGGGGGGGGGGGGGGGGDEGGGDEGGGGGGCFEGGGFGGGGFFGGGGGGGCGDCBEGGGGFF<FFEGGGFFGFGGGG7FFGEGGGGGGGGGGGFFGGDFGDEGGGGGGGGGECGGGGC+A+;CG=CCEGFE5;C?CGGGG:A3>E=C>>DD)7/
@M03364:276:000000000-BLYN8:1:1101:18909:9867 1:N:0:1
ACTCCTACGGGAGGCAGCAGTGGGGAATATTGCACAATGGGCGCAAGCCTGATGCAGCCATGCCGCGTGTATGAAGAAGGCCTTCGGGTTGTAAAGTACTTTCAGCGAGGAGGAAGGCATTAAGGTTAATAACCTTGGTGATTGACGTTACTCGCAGAAGAAGCACCGGCTAACTCCGTGCCAGCAGCCGCGGTAATACGGAGGGTGCAAGCGTTAATCGGAATTACTGGGCGTAAAGCGCACG
+
GGGGGGGGGGGGGGGGGGGGGGGGGGGGGGGGGGGGGGGGGGGGGGGGGGGGGGGGGGGGGGGGGGGFGGGGGGGGGGGGGGGGGGGGGGGGGGGGGGGGGGGGGGGFGGGGGGGGGGGGGGGGGGGGGGGGGFGGGGGGGGGGGGGGGGGGGGGGGGGGCFGGGGGGGGG7FGGGGGGGGGGGGGGGFGGGGGGGGGFGGDEEGGGGGGGGGGGGGGGFGGGGGGGGGGGFGCEEGGFDCDDD
@M03364:276:000000000-BLYN8:1:1101:7292:9874 1:N:0:1
ACTCCTACGGGAGGCAGCAGTGGGGAATATTGCACAATGGGCGCAAGCCTGATGCAGCCATGCCGCGTGTATGAAGAAGGCCTTCGGGTTGTAAAGTACTTTCAGCGAGGAGGAAGGCATTAAGGTTAATAACCTTGGTGATTGACGTTACTCGCAGAAGAAGCACCGGCTAACTCCGTGCCAGCAGCCGCGGTAATACGGAGGGTGCAAGCGTTAATCGGAATTACTGGGCGTAAAGCGCACG
+
GGGGGGGGGGGGGGGGGGGGGGGGGGGGGGGGGGGGGGGGGGGGGGGGGGGGGGGGGGGGGGGGGGGGGGGGGGGGGGGGGGGGGGGGGGGGGGGGGGGGGGGGGGGGGGGGGGGGGGGGGFGGFEFGGGGGGGGGGGGGGGGGGGGGGGGGGGGGGGGGGGGFGGGGGGGGGGGFGGFGGGGGGGGGGGGGGGGGGFGGGCCGGGGGGGGGDGGGGCEGE=EFGGGGGGGGGGGC5FGDGGGD
@M03364:276:000000000-BLYN8:1:1101:14705:9880 1:N:0:1
ACTCCTACGGGAGGCAGCAGTGGGGAATATTGCACAATGGGCGCAAGCCTGATGCAGCCATGCCGCGTGTATGAAGAAGGCCTTCGGGTTGTAAAGTACTTTCAGCGAGGAGGAAGGCGTTGTGGTTAATAACCGCAGCGATTGACGTTACTCGCAGAAGAAGCACCGGCTAACTCCGTGCCAGCAGCCGCGGTAATACGGAGGGTGCAAGCGTTAATCGGAATTACTGGGCGTAAAGCGCACG
+
GGGGGGGGGGGGGGGGGGGGGGGGGGGGGGGGGGGGGGGGGGGGGGGGGGGGGGGGGGGGGGGGGGGGGGGGGGGGGGGGGGGGGGGGGGGGGGGGGGGGGGGGGGGGGGGGGGGGGGGGGGGGGGGGGGGGGGGGGGGGGGGGCFGGGGGGGGGGGGGGGGGGGGGGGGGGGGGGGGGGGGGGGGGGFGGGGGGGGGGGDEGGGGGGFFGGGGCEGGGGGGGFGGGF9FGFGGGGGG7DDDC)
@M03364:276:000000000-BLYN8:1:1101:16383:9881 1:N:0:1
ACTCCTACGGGAGGCAGCAGTGGGGAATATTGCACAATGGGCGCAAGCCTGATGCAGCCATGCCGCGTGTATGAAGAAGGCCTTCGGGTTGTAAAGTACTTTCAGCGAGGAGGAAGGCATTAAGGTTAATAACCGCAGCGATTGACGTTACTCGCAGAAGAAGCACCGGCTAACTCCGTGCCAGCAGCCGCGGTAATACGGAGGGTGCAAGCGTTAATCGGAATTACTGGGCGTAAAGCGCACG
+
GGGGGGGGGGGGGGGGEGGGGGGGGGGGGGGGGGGGGGGGGGGCGGGGGGGGGGGGGGGGGFGFGGGGGGGFGGEEGGGFGGGGGGGGGCGGGGGGGGGGEFFGGGGGGDDGEGGF@FF8?FEGGGGGGGGGGDF@FGGEGFGGGFG@FGGGGGDEG@DGGGGGFGGGGGGGGGFGFGGGGFGGGGGFGEGECEGGGGGFCGEEGGGGGDEFEGGGGGGGGGDG?EFGGGGGD>CEFC>GGGG5
@M03364:276:000000000-BLYN8:1:1101:26775:9883 1:N:0:1
ACTCCTACGGGAGGCAGCAGTGGGGAATATTGGACAATGGGCGAAAGCCTGATCCAGCCATGCCGCGTGTGTGAAGAAGGTCTTCGGATTGTAAAGCACTTTAAGTTGGGAGGAAGGGCATTAACCTAATACGTTAGTGCTTTGACGTTACCGACAGAATAAGCACCGGCTAACTCTGTGCCAGCAGCCGCGGTAATACAGAGGGTGCAAGCGTTAATCGGAATTACTGGGCGTAAAGCGCGCG
+
FGGGGGGGGGGGGGGGGGGGGGGGGGGGGGGGGGGGGGGGGGGGGGGGGGGGGGGGGGGGGGGGGGGGGGGGGGGGGGGGGGGGGGGGGGGGGGGGGGGGGGGGGGGGGGGGGGGGGGGGGGGGGFFGFGGGGGGGGGGGGGGGGGGGGGGFEGGEEGGGGCGDGGFGGGGGGGGGGGGGGGGGGGGGGGGGGGGGGGGGGGGGGGGGGGGGGGGGGGGGG=CGGGGGG6F=GGGGGGGDGGGC
@M03364:276:000000000-BLYN8:1:1101:5499:9891 1:N:0:1
ACTCCTACGGGAGGCAGCAGTGGGGAATATTGCACAATGGGCGCAAGCCTGATGCAGCCATGCCGCGTGTATGAAGAAGGCCTTCGGGTTGTAAAGTACTTTCAGCGAGGAGGAAGGTGTTGTGGTTAATAACCGCAGCGATTGACGTTACTCGCAGAAGAAGCACCGGCTAACTCCGTGCCAGCAGCCGCGGTAATACGGAGGGTGCAAGCGTTAATCGGAATTACTGGGCGTAAAGCGCACG
+
GGGEFCGFGGGGGEGEGDGFFGGCEFGGGFGGFFGGGGDFGDFGFCGFFGFCF9<FGGGGGGGGGGGGDGGGGGGGGGGGGGGGGGGGGDGGGGGDGGGGCF?EGFGGGGGEGC@EF@EBFGGEGFGGGGFGGGGGGGGGGGFFGCGFGGGGGGGGGCGGGGF7FBCCEGG@DFGGGGGGDFFC8FFGGGGEEGGDFCFGEEG8?EEGG79CEEEGGDFFGGGG@CFGGGF5DDGDGGGDCCC7
@M03364:276:000000000-BLYN8:1:1101:21579:9904 1:N:0:1
ACTCCTACGGGAGGCAGCAGTGGGGAATATTGCACAATGGGCGCAAGCCTGATGCAGCCATGCCGCGTGTATGAAGAAGGCCTTCGGGTTGTAAAGTACTTTCAGCGAGGAGGAAGGCATTAAGGTTAATAACCTTAGTGATTGACGTTACTCGCAGAAGAAGCACCGGCTAACTCCGTGCCAGCAGCCGCGGTAATACGGAGGGTGCAAGCGTTAATCGGAATTACTGGGCGTAAAGCGCACG
+
GGGGGGGGGGGGGGGGGGGGGGGGGGGGGGGGGGGGGGGGGGGGGGGGGGGGGFGGGGGGGGFFGGGGGGGGGGGGGGGGGGGGGGGGGGGGGGGGGGGGFGGGFGGGGGGGGGGDGGDFGCGGFGGGGGGGGGGGGGGGFFGGFGGGGGGGGGG7CGGGGFFGGGGGGGGGGGGGGGFGGGGFGGGGGGGGGGGGGGGG>CEGDGGGGGGGGGGGGGGGEGDF8CCGFGGGGDEE:FGGDGGC
@M03364:276:000000000-BLYN8:1:1101:20138:9907 1:N:0:1
ACTCCTACGGGAGGCAGCAGTGGGGAATATTGCACAATGGGCGCAAGCCTGATGCAGCCATGCCGCGTGTATGAAGAAGGCCTTCGGGTTGTAAAGTACTTTCAGCGAGGAGGAAGGTGTTGTGGTTAATAACCGCAGCAATTGACGTTACTCGCAGAAGAAGCACCGGCTAACTCCGTGCCAGCAGCCGCGGTAATACGGAGGGTGCAAGCGTTAATCGGAATTACTGGGCGTAAAGCGCACG
+
GGGGGGGGGGGGGGGGGGGGGGGGGGGGGGGGGGGGGGGGGGGGGGGGGGGGGGGGGGGGGGGGGGGGGGGGGGGGGGGGGGGGGGGGGGGGGGGGGGGGGGGGGGGGGGGGGFGGGGGGGGGGGGGGGGGGGGGGGGGGGGGGGGGGGGGGGGGGGGGGGGGGGGGGGGGGGGGGGGGGGGGGGGGGGGGGGGGGGGGGGDGGGGGGGGGGGGGGFFGGGGGGGGGGGGGGGGGGGFFGGGGC
@M03364:276:000000000-BLYN8:1:1101:9457:9908 1:N:0:1
ACTCCTACGGGAGGCAGCAGTGGGGAATATTGCACAATGGGCGCAAGCCTGATGCAGCCATGCCGCGTGTATGAAGAAGGCCTTCGGGTTGTAAAGTACTTTCAGCGAGGAGGAAGGCGCTGTAGTTAATAGCTGCAGCGATTGACGTTACTCGCAGAAGAAGCACCGGCTAACTCCGTGCCAGCAGCCGCGGTAATACGGAGGGTGCAAGCGTTAATCGGAATTACTGGGCGTAAAGCGCACG
+
GGGGGGGGGGGGEGGGGGGGGGGGGGGGGGGGGGGGGGGGGGGEGGGGGGGGGGGGGFGGFGGGGGGGFGGGGGGGGGGGGGGGGGGGGGGGGGGFGGGGGGGFGGGDGDC:CFGCGGGGGGGGGGGGGDGGGGGGGGG=EFFFGGGDFGGGGGGGGGGFGFGGGGGEDGGGGG;CFGGGGGGGGGDFGGGEGCGGGGDED58ECECEGGG=EE5EE:<CEDEG6E?FFGFGDGEGFFGGG5</
@M03364:276:000000000-BLYN8:1:1101:25150:9909 1:N:0:1
ACTCCTACGGGAGGCAGCAGTGGGGAATATTGCACAATGGGCGCAAGCCTGATGCAGCCATGCCGCGTGTATGAAGAAGGCCTTCGGGTTGTAAAGTACTTTCAGCGAGGAGGAAGGTGTTGTGGTTAATAACCGCAGCAATTGACGTTACTCGCAGAAGAAGCACCGGCTAACTCCGTGCCAGCAGCCGCGGTAATACGGAGGGTGCAAGCGTTAATCGGAATTACTGGGCGTAAAGCGCACG
+
GGGGGGGGGGGGGGGGGGGGGGGGGGGGGGGGGGGGGGGFGGGGGGGGGGGGGGGGGGGGGGGGGGGGGGGGGGGGGGGGGGGGGGGGGGGGGGGGGGGGGGGGGGGGGGGGGGGGGGGGGGGGGGGGGGGGGGGGGGGGGGGGGGGGGGGGGGGGGGGGGGGGGGGGGGGGGGGGGGF@EGGGGGGGGGGGGGDGGGGGGGGGGGGGGGGGGGGGGGGGGDGGGGGGG6FCDGEEGGGGDD57
@M03364:276:000000000-BLYN8:1:1101:9512:9914 1:N:0:1
ACTCCTACGGGAGGCAGCAGTAGGGAATCTTCGGCAATGGACGAAAGTCTGACCGAGCAACGCCGCGTGAGTGAAGAAGGTTTTCGGATCGTAAAACTCTGTTGTTAGAGAAGAACAAGGATGAGAGTAAAAAGTTCATCCCTTGACGGTATCTAACCAGAAAGCCACGGCTAACTACGTGCCAGCAGCCGCGGTAATACGTAGGTGGCAAGCGTTGTCCGGATTTATTGGGCGTAAAGCGAGC
+
GGGGGGGGGGGGGGGGGGGGGGGGGGGGGGGGGGGGGGGGGGGGGGGGGGGGGGGGGGGGGGGGGGGFGGGGGGGGGGGGGGGGGGGGGGGGGGGGGGGGGGGGGFGGGFGGGGGGGGGGGGGGGGGGGGGGGGGGGGGGGGGGGGGGGGGGGGGGGGGGGGGGGFFGGGGGGGGGGGGGGGGFFGFCGGGGCEGGGGGGGGGGGGGGGGGGGGEGGGGGGGGGGGGGGGGGGGGGGG=*>DD5
@M03364:276:000000000-BLYN8:1:1101:17327:9918 1:N:0:1
ACTCCTACGGGAGGCAGCAGTGGGGAATATTGGACAATGGGCGAAAGCCTGATCCAGCCATGCCGCGTGTGTGAAGAAGGTCTTCGGATTGTAAAGCACTTTAAGTTGGGAGGAAGGGCATTAACCTAATACGTTAGTGTTTTGACGTTACCGACAGAATAAGCACCGGCTAACTCTGTGCCAGCAGCCGCGGTAATACAGAGGGTGCAAGCGTTAATCGGAATTACTGGGCGTAAAGCGCGCG
+
FGGGGGGGGGGGGGGGGGGGGGGGGGGGGGGGGGGGGGGGGGGGGGEGGGGGGGFGGGGGFGGGGGGGGGGGGGGGGGGGGGGGGGGGGEGGGFGEGGGGGGFGGGGGGGGEGGGGGGEGGGGGFECEEAFFDCFD>AFFFGF@CGGGGG>BFEGGGGGGGGGECFFGGGECC<CFCCFFGGGGGGGGGGEGGGGGGGG?CCEGGGGGGGGGGGGGGGGGGGGFFGGFGGGGDDCEGGGGDDD<
@M03364:276:000000000-BLYN8:1:1101:2748:9923 1:N:0:1
ACTCCTACGGGAGGCAGCAGTAGGGAATCTTCGGCAATGGACGAAAGTCTGACTGAGCAACGCCGCGTGAGTGAAGAAGGTTTTCGGATCGTAAAACTCTGTTGGTAGAGAAGAACGTTGGTGAGAGTGGAAAGCTCATCAAGTGACGGTAACTACCCAGAAAGGGACGGCTAACTACGTGCCAGCAGCCGCGGTAATACGTAGGTCCCGAGCGTTGTCCGGATTTATTGGGCGTAAAGCGAGC
+
GGGGGGGGGGGGGGGGGGGGGGGGGGGGGGGGGGGGGGGGGGGGGGGGGGGGGGGGGGGGGGGGGGGFCGGGGGGGGGFGFGGCGGGGGGGGGGGGGGGGGGGGGGGGGGGGGGGGGFGFGGGGGGGGGGGGFGGGGGGGGGGGGGGGEGGGGGGGGGFGGGGFFGGGCGGGGGGGGF7FGGGGGGGGGGGGGGGGGGGGFGGGGGGGFGGGGG=CCEFGGGCGGGCF7+C*>C7=DGGGGGD<
@M03364:276:000000000-BLYN8:1:1101:19046:9935 1:N:0:1
ACTCCTACGGGAGGCAGCAGTAGGGAATCTTCGGCAATGGACGAAAGTCTGACCGAGCAACGCCGCGTGAGTGAAGAAGGTTTTCGGATCGTAAAACTCTGTTGTCAGAGAAGAACAAGGGTGAGAGTGGAAAGTTCACCCCTTGACGGTATCTGACCAGAAAGCCACGGCTAACTACGTGCCAGCAGCCGCGGTAATACGTAGGTGGCAAGCGTTGTCCGGATTTATTGGGCGTAAAGCGAGC
+
GGGGGGGGGGGFEGGGGGGGGGGGGGFGFGGGGGGGGGGGGGGGGDGGGGGGGGGGGGGGGGGGGEEGGGGGGGGGGGGGGGGGGGGGEGGGGG<FGGFGGGGGGGGGGGGFGGGGGGGGGGGGGGGGGG?FGGGGGGGGGGGGGGGGGGGGGGGGGGFDFGGGFFFGGG>CEGGGGGGGGGFCGCGGGGGGGGGGGGGGGGGGGGGGGGGGFGGEGGFGGEEEGGGGGGFGGGCEGFFGGGG3
@M03364:276:000000000-BLYN8:1:1101:8187:9941 1:N:0:1
ACTCCTACGGGAGGCAGCAGTAGGGAATCTTCGGCAATGGACGAAAGTCTGACCGAGCAACGCCGCGTGAGTGAAGAAGGTTTTCGGATCGTAAAACTCTGTTGTTAGAGAAGAACAAGGATGAGAGTAGAACGTTCATCCCTTGACGGTATCTAACCAGAAAGCCACGGCTAACTACGTGCCAGCAGCCGCGGTAATACGTAGGTGGCAAGCGTTGTCCGGATTTATTGGGCGTAAAGCGAGC
+
GGGGGGGGGGGGGGGGGGGGGGGGGGGGGGGGGGGGGGGGGGGGGGGGGGGGGGGGGGGGGGGGGGGGGGGGGGGGGGGGGGGGGGGGGGGGGGGGGGGGGGGGGGGGGGGGGGGGGGGGGGGGGGGGGGGGGGGGGGGGGGGGGGGGGGGFGGFFGGGGCGGGGGGGGGGGGGGGGGGGGGEFFGGGGGGGGGGGGGGGGGGGGGGGGGFFGGGGGGGGGGGGGG9FGGGGGGGGGGGGGGG)
@M03364:276:000000000-BLYN8:1:1101:9651:9941 1:N:0:1
ACTCCTACGGGAGGCAGCAGTAGGGAATCTTCGGCAATGGGGGCAACCCTGACCGAGCAACGCCGCGTGAGTGAAGAAGGTTTTCGGATCGTAAAACTCTGTTGGTAGAGAAGAACAAGGATGAGAGTAAAAAGTTCATCCCTTGACGGTATCTAACCAGAAAGCCACGGCTAACTACGTGCCAGCAGCCGCGGTAATACGTAGGTGGCAAGCGTTGTCCGGATTTATTGGGCGTAAAGCGAGC
+
GGGGGGGGGGGGGGGGGGGGGGGGGGGGGGGGGGGGGGGGGGGGGGGGGGGGGGGGGGGGGGGGGGGGGGGGGGGGGGGGFGGGGGGGGGGGGGGGGGGGGGGGGGGGGGGGGGGGGGGGGGGGGGGGGGGGGGGGGGGGGGGGGGGGGGGGGGGGGGGGGGGGGGGGGGGCGGGGGGGGFGGGGGGGGGGGGGGGGGFFGGGGGGGGGGGGCEGE=EGGGEEC?FGGGGGGGGCGGGGGGGGC
@M03364:276:000000000-BLYN8:1:1101:18739:9942 1:N:0:1
ACTCCTACGGGAGGCAGCAGTGGGGAATATTGCACAATGGGCGCAAGCCTGATGCAGCCATGCCGCGTGTATGAAGAAGGCCTTCGGGTTGTAAAGTACTTTCAGCGAGGAGGAAGGCATTAAGGTTAATAACCTTAGTGATTGACGTTACTCGCAGAAGAAGCACCGGCTAACTCCGTGCCAGCAGCCGCGGTAATACGGAGGGTGCAAGCGTTAATCGGAATTACTGGGCGTAAAGCGCACG
+
GGGGGGGGGGGGGGGGGGGGGGGGGGGGGGGGGGGGGGGGGGGGGGGGGGGGGGGGGGGGGGGGGGGGGGGGGGGGGGGGGGGGGGGGGGGGGGGGGGGGGGGGGGGGGGGGGGGGGGGGGGGGGGGGGGGGGGGGGGGFGGGGGGGGGGGGGGGGGGGGGGGGGGGGGGGGGGGGGGGGGGGGGGGGGGGGGGGGGGGGGGGGGGGGGGGGGGGGGGGGGGGGGGGGGGGGGGGGGGGGGGGC
@M03364:276:000000000-BLYN8:1:1101:26697:9979 1:N:0:1
ACTCCTACGGGAGGCAGCAGTGGGGAATATTGGACAATGGGCGAAAGCCTGATCCAGCCATGCCGCGTGTGTGAAGAAGGTCTTCGGATTGTAAAGCACTTTAAGTTGGGAGGAAGGGCATTAACCTAATACGTTAGTGCTTTGACGTTACCGACAGAATAAGCACCGGCTAACTCTGTGCCAGCAGCCGCGGTAATACAGAGGGTGCAAGCGTTAATCGGAATTACTGGGCGTAAAGCGCGCG
+
GGGGGGGGG7FGGGGDGGFGEFGGGGGGFGGGDFGFFFGFFGCEGGGGGGGGGGGGGGGGGDGGGGGGGGGGFCCFFGGGGGGFECCEFGEFF<AAFFGGGGFFGGGGGD@E@BFFGECFFEFGGGGGGGFGGGGGCGGGGGGGGGGGGGEGGEGGGGGFGF<FFGGGGGGGGGGGGGGGGGGFGGDGGDGGGGDDFGGGFGGG7CCE?C9CGGGDFGGG=CGCG?9FFFGGD<CEG:CGDCGC
@M03364:276:000000000-BLYN8:1:1101:4245:9983 1:N:0:1
ACTCCTACGGGAGGCAGCAGTGGGGAATATTGCACAATGGGCGCAAGCCTGATGCAGCCATGCCGCGTGTATGAAGAAGGCCTTCGGGTTGTAAAGTACTTTCAGCGAGGAGGAAGGCGTTGTGGTTAATAACCGCAGCGATTGACGTTACTCGCAGAAGAAGCACCGGCTAACTCCGTGCCAGCAGCCGCGGTAATACGGAGGGTGCAAGCGTTAATCGGAATTACTGGGCGTAAAGCGCACG
+
GGGGGGGGGGGGGDGGGGGGGFGGGGGGGGGGGGGGGGGGGGGGGGGGGGGGGGGGGGGGGAFGGGGGGGGGGGGFFGGGGGGGGGGGGGGGGGGGGGGGFGGGGGGGGGGGGGGGGGGEEGGGGGFCGGFGGGGFGGGGGFGGGGGFFGGGGG7CEGGGGGGGGGGGGGGGFGGGGGGGGGGCGGGGGEGGGGGGGGGGDEGGGEGGGGGGGGGGGGGGCGGGGGEFFG5CGCEGGFFDG3C7
@M03364:276:000000000-BLYN8:1:1101:15261:9986 1:N:0:1
ACTCCTACGGGAGGCAGCAGTGGGGAATATTGGACAATGGGCGAAAGCCTGATCCAGCCATGCCGCGTGTGTGAAGAAGGTCTTCGGATTGTAAAGCACTTTAAGTTGGGAGGAAGGGCATTAACCTAATACGTTAGTGCTTTGACGTTACCGACAGAATAAGCACCGGCTAACTCTGTGCCAGCAGCCGCGGTAATACAGAGGGTGCAAGCGTTAATCGGAATTACTGGGCGTAAAGCGAGCG
+
GGGGGGGGGGGGGGGGGGGGGGGGGGGGCFGGGGGGGGGGGGGEGGGGGGGGGGGGGGGGGGGGGGGGGGGGGGGGGGGGGGGGGGGGGGGGGGGGGFGGGGGGGGGGGGGGGGGGGDEGGGGFFGGGGGGGGFFGGGACGGGGGGGGGGGGGGGGGGGGGGGGGGGGGGGGGGGGGGGGGGGGGGGGGGGGGGGG9BGGCFGGGEGGGGGGGGGGGFGGGCEFGGGGGGGGGGGGGGGGGGGC
@M03364:276:000000000-BLYN8:1:1101:11623:9995 1:N:0:1
ACTCCTACGGGAGGCAGCAGTGGGGAATATTGCACAATGGGCGCAAGCCTGATGCAGCCATGCCGCGTGTATGAAGAAGGCCTTCGGGTTGTAAAGTACTTTCAGCGAGGAGGAAGGCATTAAGGTTAATAACCTTGGTGATTGACGTTACTCGCAGAAGAAGCACCGGCTAACTCCGTGCCAGCAGCCGCGGTAATACGGAGGGTGCAAGCGTTAATCGGAATTACTGGGCGTAAAGCGCACG
+
GGGGGGGGGGGGGGGGGGGGGGGGGGGGGGGGGGGGGGGGGGGGGGGGGGGGGGGGGGGGGGGGGGGGGGGGGGGGGGGGGGGGGGGGGGGGGGGGGGGGGGGGGGGGGGGGGGGGGGGGGGGGGGGGGGGGGGGGGGGGGGGGGGGGGGGGGGGGGEFGGGGGGGGGGGGGGGGGGGGGGGGGGGGGGGGGGGGGFGGGGGGGGGGGGGGGGGGGGGGGGGGGGGGGGGGGGGGGGGGGGGGG
@M03364:276:000000000-BLYN8:1:1101:26027:10004 1:N:0:1
ACTCCTACGGGAGGCAGCAGTAGGGAATCTTCGGCAATGGGGGCAACCCTGACCGAGCAACGCCGCGTGAGTGAAGAAGGTTTTCGGATCGTAAAACTCTGTTGTTAGAGAAGAACGTTAAGTAGAGTGGAAAGTTACTTAAGTGACGGTATCTAACCAGAAAGGGACGGCTAACTACGTGCCAGCAGCCGCGGTAATACGTAGGTCCCAAGCGTTGTCCGGATTGATTGGGCGTAAAGCGAGC
+
GGGGGGGFGGGGCGGEGGGGGGGGGGGGGGGGDGGGGGGFGDGGGGGGGGGFGGGGGD7EEGEEFFG>>FEF9EFGGGGFFGG?CFCF7CFGG<FGGGGGGGGGGGGFGGGGGGGGGGGG@CDDGGADGGGGG<FEGG,EGGCCFFGD@>CCFGFFGEGGGGGGGGGGGG:FGGGGGGGF>FEFGGG@FDGGGGGCECEGG+CFGCGGDGC5CEG5CEGCGGGEG*9CCFFFDGGEG3CF)97)
@M03364:276:000000000-BLYN8:1:1101:22319:10006 1:N:0:1
ACTCCTACGGGAGGCAGCAGTAGGGAATCTTCGGCAATGGACGAAAGTCTGACCGAGCAACGCCGCGTGAGTGAAGAAGGTTTTCGGATCGTAAAACTCTGTTGGTAGAGAAGAACGTTGGTGAGAGTGGAAAGCTCATCAAGTGACGGTAACTACCCAGAAAGGGACGGCTAACTACGTGCCAGCAGCCGCGGTAATACGTAGGTCCCGAGCGTTGTCCGGATTTATTGGGCGTAAAGCGAGC
+
GGGGGGGGGGGGGGGGGGGGGGGGGGGGGGGGGGGGGGGGGGGGGGGGGGGGGGGGGGGGGGGGGGGGGGGGGGGGGGGDGGE@FGEGGEDFGGFGGGGGGGGGGGGGGGCGGGGGGGGGFGGEGGG8EFFGGGFGGFFFGGGGGGGCGGGGFGGFFGGGCFGGGGGGGGG@CGDG9CEGGGGGGGGFGGGGCGGGGGFGCGGGGF9FFEGDGGCGGGC?EG?:CFGGFDFCFGGGGGGFGDD7
@M03364:276:000000000-BLYN8:1:1101:10386:10013 1:N:0:1
ACTCCTACGGGAGGCAGCAGTGGGGAATATTGCACAATGGGCGCAAGCCTGATGCAGCCATGCCGCGTGTATGAAGAAGGCCTTCGGGTTGTAAAGTACTTTCAGCGAGGAGGAAGGTGTTGTGGTTAATAACCGCAGCAATTGACGTTACTCGCAGAAGAAGCACCGGCTAACTCCGTGCCAGCAGCCGCGGTAATACGGAGGGTGCAAGCGTTAATCGGAATTACTGGGCGTAAAGCGCACG
+
GGGGGGGGGGGGGGGGGGGGGGGGGGGGGGGGGGGGGGGGGGGGGGGGGGGFGGGGGGGGGGGGGGGGGGGGGGGGGGGGGGGGGGGGGGGGGGGGGGGGGGGGGGGGGGGGGGGGGGGGGGGGGGGGGGGGGGGGGGGGGGGGGGGGGGGGGGGGGGGGGGGGGGGGGGGGGGGGGGGGGGGGGGGGGGGGGGGGGGGGGDGGGGGGGGGFGGGGGGGGGGGGGFFGGGGGGGGGGGGG:DD5
@M03364:276:000000000-BLYN8:1:1101:8091:10023 1:N:0:1
ACTCCTACGGGAGGCAGCAGTGGGGAATATTGCACAATGGGCGCAAGCCTGATGCAGCCATGCCGCGTGTATGAAGAAGGCCTTCGGGTTGTAAAGTACTTTCAGCGAGGAGGAAGGTGTTGTGGTTAATAACCGCAGCAATTGACGTTACTCGCAGAAGAAGCACCGGCTAACTCCGTGCCAGCAGCCGCGGTAATACGGAGGGTGCAAGCGTTAATCGGAATTACTGGGCGTAAAGCGCACG
+
GGFFGGGGF@EGG7FFBFF<CFEGG>FGGGGFFGGFFCE@E8@F@B:F@E@<FAFFGGGGDGCFGCCF:FGFGF<FFEGG8EFFGFD7FF7?FADFEFGGCFFG<FG+@F7FG:=?FEEEFEGGCFF?<DDG@<CEGE><,=AB,>FGGD:DFCBF:F@F::BCFG7FEGGCD:DCDE:F@7C:F8C:8EEEGCEEGBGD58C@:1=>F77CEEGG5<CECEEC?@?C+78:))*7<7CDC3<)
@M03364:276:000000000-BLYN8:1:1101:19091:10025 1:N:0:1
ACTCCTACGGGAGGCAGCAGTGGGGAATATTGCACAATGGGCGCAAGCCTGATGCAGCCATGCCGCGTGTATGAAGAAGGCCTTCGGGTTGTAAAGTACTTTCAGCGAGGAGGAAGGCATTAAGGTTAATAACCTTAGTGATTGACGTTACTCGCAGAAGAAGCACCGGCTAACTCCGTGCCAGCAGCCGCGGTAATACGGAGGGTGCAAGCGTTAATCGGAATTACTGGGCGTAAAGCGCACG
+
GGGGGGGGGGGGGGGGGGGGGGGGGGGGGGGGGGGGGGGGGGDGGGGGGGGGGGGGGGGGGGGGGGGGGGGGGGGGGGGGGGGGGGGGGGGGGGGGGGGGGGGGGGGEGGGGGGGGGGGGFFGGGGFGEFCDDFGFGGAFGGCFFGG@<F7D<FGCCGGGGGEGGGGGGGG@:FGCCGGGGGGFG@8FDBCEGEGGGG?C8CEGG8ECFGG5CEEGFFF5EGCFC99AFGGGDGGGCCDDGCD7
@M03364:276:000000000-BLYN8:1:1101:15685:10031 1:N:0:1
ACTCCTACGGGAGGCAGCAGTGGGGAATATTGCACAATGGGCGCAAGCCTGATGCAGCCATGCCGCGTGTATGAAGAAGGCCTTCGGGTTGTAAAGTACTTTCAGCGAGGAGGAAGGTGTTGTGGTTAATAACCGCAGCGATTGACGTTACTCGCAGAAGAAGCACCGGCTAACTCCGTGCCAGCAGCCGCGGTAATACGGAGGGTGCAAGCGTTAATCGGAATTACTGGGCGTAAAGCGCACG
+
GGGGGGGGGGGGGGGGGGGGGGGGGGGGGGGGGGGGGGGGGGGGGGGGGGGGGGGGGGGGGGGGGGGGGGGGGGGGGGGGGGGGGGGGGGGGGGGGGGGGGGGGGGDFGGCGGGGGGGGGGGGGGGGGGGGGGGGGGGGGGGFGGGGGGGGGGGGGGGGGGGGGGGGGGGGGGGGGGGGGGGGFGGGGGDGGGGGGGGGGGGGGGGGGGGGGGGGGGGGGGGGGGGGGGFGGDGGGGGGGGGG<
@M03364:276:000000000-BLYN8:1:1101:25951:10038 1:N:0:1
ACTCCTACGGGAGGCAGCAGTAGGGAATCTTCCACAATGGACGCAAGTCTGATGGAGCAACGCCGCGTGAGTGAAGAAGGTTTTCGGATCGTAAAACTCTGTTGTTGGAGAAGAACGTATTTGATAGTAACTGATCAGGTAGTGACGGTATCCAACCAGAAAGCCACGGCTAACTACGTGCCAGCAGCCGCGGTAATACGTAGGTGGCAAGCGTTGTCCGGATTTATTGGGCGTAAAGCGAGCG
+
GGGGGGGGGGGGGGGGGGGGGGGGGGGGGGGGGGGGGGGGGGGGGGGGGGGGGGGGGGGGGGGGGGGGGGGGGGGGGFGGFFGGGGGGGGGGGG<FGGGGGGFGGGGGGGGGGGFGGGGGGGGGFGGGGGGGGGGGGGGGGGGGGGGDFGGGGGGGGGGGGGGGGGGGGGGGGGGGGGGGGGGDGGGGGGGGGGGGGGGGGGGGGGGGGGGGGGGGGGGGGDECCGGF+CFGGGGGG=FGGGG5
@M03364:276:000000000-BLYN8:1:1101:8337:10079 1:N:0:1
ACTCCTACGGGAGGCAGCAGTGGGGAATATTGCACAATGGGCGCAAGCCTGATGCAGCCATGCCGCGTGTATGAAGAAGGCCTTCGGGTTGTAAAGTACTTTCAGCGAGGAGGAAGGCGTTGTGGTTAATAACCGCAGCGATTGACGTTACTCGCAGAAGAAGCACCGGCTAACTCCGTGCCAGCAGCCGCGGTAATACGGAGGGTGCAAGCGTTAATCGGAATTACTGGGCGTAAAGCGCGCG
+
GGGGGGGGGGGGGGGGGGGGGGGGGGGGGGGGGGGGGGGGGGGGGGGGGGGGGGGGGGGGGGGGGGGGGGGGGGGFGGGGGGGGGGGGGGGGGGGGGGGGGGGGGGGGGGGGGGGGGGGGGGGGGGGGGGGGGFGGGGGGGGGGGGGGGGGGGGGGGGGGGGGGGGGGGGGGGGGGGGGGDGGGGGGGGGGGGGGGGGGGGEGGGGGGGGGGGGEGGGGGGGDGGGGGGGGGGGCGGGGGGGGG
@M03364:276:000000000-BLYN8:1:1101:21033:10113 1:N:0:1
ACTCCTACGGGAGGCAGCAGTAGGGAATCTTCGGCAATGGACGAAAGTCTGACCGAGCAACGCCGCGTGAGTGAAGAAGGTTTTCGGATCGTAAAACTCTGTTGGTAGAGAAGAACGTTGGTGAGAGTGGAAAGCTCATCAAGTGACGGTAACTACCCAGAAAGGGACGGCTAACTACGTGCCAGCAGCCGCGGTAATACGTAGGTCCCGAGCGTTGTCCGGATTTATTGGGCGTAAAGCGAGC
+
GGGGGGGGGGGGGGGGGGGGGGGGGGGGGGGGGGGGGGGGGGGGGGGCFFGGGGGGGGGGGGGGGGGGGGGGGGGGGGGGGGGGGGGGGGGGGGGGGGGGGGGGGGFEFGFGGGGGGGGFGGGFGDCGGGGGGGGGGGFGGGGGGGGGGGGGGGGGFGGGGGGGGGFFGDGGGGGGGGGGGFGGGFFFFGEGGGEGGGGGGGGGGGGGGGGDEGEGGGGEGGC*;+:CGGGGGGG5CFGGDCC)
@M03364:276:000000000-BLYN8:1:1101:9894:10121 1:N:0:1
ACTCCTACGGGAGGCAGCAGTGGGGAATATTGCACAATGGGCGCAAGCCTGATGCAGCCATGCAGCGTGTATGAAGAAGGCCTTCGGGTTGTAAAGCACTTTCAGCGAGGAGGAAGGCATTAAGGTTAATAACTTTAGTGATTGACGTTAATCGCAGAAGAAGCCCAGGCTAACTCCGGGCCAGCAGCCGCGGTAATACGGACGGTGCAAGCGTTGATCGGAATTACTGGGCGTAAAGAGAACG
+
CEEGGGGGGGGCFGEFGGGGGFGGGEGGGGGGE9FFGGGFGGG+@FCC@GFG9@FFEECFCF,,CFGCC@F,FE,CECFFEA8FG,CFFE:,9EFF,4C=FF,,<F4CCF::F7F,+,,9,,5B,,8?,C,,C,C8,,:AFC9AFGGGFF+,,3+@F7,@FFGD,8,,3+3,8,,@>C*@*3*@D,>F8*4*111*6B6;*:*443*1++58C1/*:+1:****+++<7A55>):/*:2****1
@M03364:276:000000000-BLYN8:1:1101:12522:10124 1:N:0:1
ACTCCTACGGGAGGCAGCAGTGGGGAATATTGGACAATGGGCGAAAGCCTGATCCAGCCATGCCGCGTGTGTGAAGAAGGTCTTCGGATTGTAAAGCACTTTAAGTTGGGAGGAAGGGCATTAACCTAATACGTTAGTGCTTTGACGTTACCGACAGAATAAGCACCGGCTAACTCTGTGCCAGCAGCCGCGGTAATACAGAGGGTGCAAGCGTTAATCGGAATTACTGGGCGTAAAGCGCGCG
+
GGGGGGGGGGGGGGGGGGGGGGGGGGGGGGGGGGGGGGGGGGGGGGGGGGGGGGGGGGGGGGGGGGGGGGGGGGGGGGGGGGGGGFGGGGGGFGGGGGGGGGGGGGGGGGGGGGGGGDGGGGGGGGGGGGGGGGGGGGGGGGGGGGGGFGGFGGGGGGGGGGGCGGGGGGGGGGGGGFGGGGGGGGGFCGGGG>EGGGGGGCGFEEGGGGGGGEGGFFGGGGGGGGGGGGGC5CCEGGGGDGGD
@M03364:276:000000000-BLYN8:1:1101:5945:10132 1:N:0:1
ACTCCTACGGGAGGCAGCAGTAGGGAATCTTCGGCAATGGGGGCAACCCTGACCGAGCAACGCCGCGTGAGTGAAGAAGGTTTTCGGATCGTAAAACTCTGTTGTTAGAGAAGAACGTTAAGTAGAGTGGAAAGTTACTTAAGTGACGGTATCTAACCAGAAAGGGACGGCTAACTACGTGCCAGCAGCCGCGGTAATACGTAGGTCCCAAGCGTTGTCCGGATTTATTGGGCGTAAAGCGAGC
+
GGGGGGGGGGGGGGGGGGGGGGGGGGGGGGGGGGGGGGGGG@FDEGFGGGGFGGGGGGGGGGGGGGGGGDEFGFGGGGGGGGGGGGGGGGGGGGGGGGGEGGGGFF<FAFFGGGGGGGGGFGGGGGGGGGGGGGGGGGGGGFGGGGGGGGGCGGG<=FGGGG@FFGGCGGGGFGGGFGGGGCEGGGGEF5EGGGGCG?+9CFGGGGGGC?CGGGGGGGGFGDE>=FEGGGF5>DEGGGGFGGG7
@M03364:276:000000000-BLYN8:1:1101:11259:10158 1:N:0:1
ACTCCTACGGGAGGCAGCAGTGGGGAATATTGCACAATGGGCGCAAGCCTGATGCAGCCATGCCGCGTGTATGAAGAAGGCCTTCGGGTTGTAAAGTACTTTCAGCGAGGAGGAAGGCATTAAGGTTAATAACCTTGGTGATTGACGTTACTCGCAGAAGAAGCACCGGCTAACTCCGTGCCAGCAGCCGCGGTAATACGGAGGGTGCAAGCGTTAATCGGAATTACTGGGCGTAAAGCGCACG
+
GGGGGGGGGGGGGGGGGGGGGGGGGGGGGGGGGGGGGGGGGGGGGGGGGGGGGGGGGGGGGGGGGGGGGGGGGGGGGGGGGGGGGGGGGGGGGGGGGGGGGGGGGGGGGGGGGGGGGGGGGGGGGGGGGGGGGGGGGGFGGGGGGGGGGGGGGGCGGGGGGGGGGGGGGGGGGGGGGGGGGGGGGGGDFGGGGGGGGGGGGGGGGGGGGGGGGGGGGGGGGGGGGGGGGFGGGGGGGGGGGGGD
@M03364:276:000000000-BLYN8:1:1101:22701:10168 1:N:0:1
ACTCCTACGGGAGGCAGCAGTGGGGAATATTGCACAATGGGCGCAAGCCTGATGCAGCCATGCCGCGTGTATGAAGAAGGCCTTCGGGTTGTAAAGTACTTTCAGCGAGGAGGAAGGCATTAAGGTTAATAACCTTAGTGATTGACGTTACTCGCAGAAGAAGCACCGGCTAACTCCGTGCCAGCAGCCGCGGTAATACGGAGGGTGCAAGCGTTAATCGGAATTACTGGGCGTAAAGCGCACG
+
GGGGGGGGGGGGGGGGGGGGGGGGGGGGGGGGGGGGGGGGGGGGGGGGGGGGGGGGGGGGGGGGGDEGGGGGGGGGFGGGGGGGGGGGGGGGGGGGGGGGGGGGG9=@FG7FGGGGGGGGFFGFGEGGFGGGGGGCGGGGGGGGGGGGGGGGGGGGGGGGGGGGGGGGGGGGGGGGGEGGGGGGGGGG>GEGGGGGG?EGEGGGGGGGGFGGGGGDGGGGGGGGGFGGGGGGGDG5FGGGGGGC
@M03364:276:000000000-BLYN8:1:1101:25353:10171 1:N:0:1
ACTCCTACGGGAGGCAGCAGTAGGGAATCTTCGGCAATGGGGGCAACCCTGACCGAGCAACGCCGCGTGAGTGAAGAAGGTTTTCGGATCGTAAAACTCTGTTGTTAGAGAAGAACGTTAAGTAGAGTGGAAAGTTACTTAAGTGACGGTATCTAACCAGAAAGGGACGGCTAACTACGGGCCAGCAGCCGCGGTAATACGTAGGTCCCAAGCGTTGTCCGGATTTATTGGGCGTAAAGCGAGC
+
GGGGGGGGGGGGGGGGGGGGGGGGGGDFGGGFGGGGEGGGGGGGGGGGGGGFGGGGDGGGGGGGGGGCCEGGGGGGGGGGGGFFGGGGDFGGGGGGGG?FFGGGGGGFGGGGGGGGGGGCFGGCFC,BFFFGGGFFF9E=FEGGFGGGGCFFGGGGGGGGGGGDDEGCFGGGGGGGGCE**=EDGGGGFCCGGGEGGFFCF?CGGGGGGGGGGGEEGGGGEG5*/9<EGCF=FGGG:GFGGDD7
@M03364:276:000000000-BLYN8:1:1101:6841:10178 1:N:0:1
ACTCCTACGGGAGGCAGCAGTAGGGAATCTTCGGCAATGGGGGCAACCCTGACCGAGCAACGCCGCGTGAGTGAAGAAGGTTTTCGGATCGTAAAACTCTGTTGTTAGAGAAGAACGTTAAGTAGAGTGGAAAGTTACTTAAGTGACGGTATCTAACCAGAAAGGGACGGCTAACTACGTGCCAGCAGCCGCGGTAATACGTAGGTCCCAAGCGTTGTCCGGATTTATTGGGCGTAAAGCGAGC
+
GGGGGGGGGGGGGGGGGGGGGGGGGGGGGGGGGGGGGGGGGGGGGGGGGGGGGGGGGGGGGGGGGGGGGGGGGGGGGGGGGGGGGGGGGGGGGGGGGGGGGGGGGGGGGGGGGGGGGGGGGGGGGGGGGGGGGGGGGGGGGGGGGGGGGGGGGGGGGFGGFGGGEGGGGGGDGGGGGGGGGGGGGFGGGGGGGGGGGGGGGFFFEGGGGGGGGGGGCEFGGGGGGGGGGGGGGGEGDCCGGDG5
@M03364:276:000000000-BLYN8:1:1101:19513:10193 1:N:0:1
ACTCCTACGGGAGGCAGCAGTAGGGAATCTTCGGCAATGGACGAAAGTCTGACCGAGCAACGCCGCGTGAGTGAAGAAGGTTTTCGGATCGTAAAACTCTGTTGGTAGAGAAGAACGTTGGTGAGAGTGGAAAGCTCATCAAGTGACGGTAACTACCCAGAAAGGGACGGCTAACTACGTGCCAGCAGCCGCGGTAATACGTAGGTCCCAAGCGTTGTCCGGATTTATTGGGCGTAAAGCGAGC
+
GGGGGGGGGGGGGGGGGGGGGGGGGGGGGGGGGGGGGGGGGGGGGGGGGGGGGGGGGGGGGGGGGGGFGEFGGGGGGGGGGGGGGGGGGGGGGGGGGGGGGGGGGGGGGGGGGGGGGGGGGGFCFGGGGGFCFGGGGGFGGGGGGFGGGGGFGGGGGGGGGGGGGGGGGGCFGGGGFFGGGFGGGGGGGCECEEBCEGGGEFCGGFGGFFGGFDEEEGCF=E5:EFFGGFF=<CGGDFFFGDD7
@M03364:276:000000000-BLYN8:1:1101:27238:10204 1:N:0:1
ACTCCTACGGGAGGCAGCAGTAGGGAATCTTCGGCAATGGACGAAAGTCTGACCGAGCAACGCCGCGTGAGTGAAGAAGGTTTTCGGATCGTAAAACTCTGTTGTCAGAGAAGAACAAGGGTGAGAGTGGAAAGTTCACCCCTTGACGGTATCTGACCAGAAAGCCACGGCTAACTACGTGCCAGCAGCCGCGGTAATACGTAGGTCCCAAGCGTTGTCCGGATTTATTGGGCGTAAAGCGAGC
+
GGGGGGGGGGGGGDGGGGGGFFGGGGDG9FGFGEGGGDGGFFFDGGGGGGGGGGDEGDCFEFGGGGEGGG7FFFCCEFFGGAFFGGGDF@+BFFFGEGGGGGGGGGGGAFGGFFFGGGGGE<FFCDDDFFGDDGDD,,>3DC+@<DEG:FFFGGFGGG@C<:CFG7:,3@7FFEF@C>BFFFGFGFEGFFCC888BBFDGDB>FGE?>;CF5CECGE:?C5CAE*3<9AF6*9CE*//C75*1)
@M03364:276:000000000-BLYN8:1:1101:12238:10205 1:N:0:1
ACTCCTACGGGAGGCAGCAGTAGGGAATCTTCGGCAATGGACGAAAGTCTGACCGAGCAACGCCGCGTGAGTGAAGAAGGTTTTCGGATCGTAAAACTCTGTTGTTAGAGAAGAACAAGGATGAGAGTAAAACGTTCATCCCTTGACGGTATCTAACCAGAAAGCCACGGCTAACTACGTGCCAGCAGCCGCGGTAATACGTAGGTGGCAAGCGTTGTCCGGATTTATTGGGCGTAAAGCGAGC
+
GGGGGGGGGGGGGGGGGGGGGGGGGGGGGGGGGGGEGGGGGGGGGGGGGGGGGGGGGGGGGGGGGGGGGGGGGGGGGGGGGGGGGGGGGGGGGGGGGGGGGGFGGGGGGGGGGGGGGGGFGGGGGGGGGGGGGGGGGGGGGGGGGGGGGGGGGGGGGGGFGGGGGGGGGGGGGGGGGGGGFGGGGGGGGCGGGGGGGGGGGGGFGFGGGGGGGGGGGGGGGGGGGGGGFGGFFGGGGGGGGGG3
@M03364:276:000000000-BLYN8:1:1101:21175:10215 1:N:0:1
ACTCCTACGGGAGGCAGCAGTGGGGAATATTGCACAATGGGCGCAAGCCTGATGCAGCCATGCCGCGTGTATGAAGAAGGCCTTCGGGTTGTAAAGTACTTTCAGCGAGGAGGAAGGCATTAAGGTTAATAACCTTGGTGATTGACGTTACTCGCAGAAGAAGCACCGGCTAACTCCGTGCCAGCAGCCGCGGTAATACGGAGGGTGCAAGCGTTAATCGGAATTACTGGGCGTAAAGCGCACG
+
GGGGGGGGGGGGGGGDGGGGGGGGGGGGGGGGGGGGGGGGGGGGGGGGGGGGGGGGGGGGGGGGGGGGGGGGGGGGGGGGGGGGGGGDGFGGGGGGGGGGGGGGGGGGGGGGGGFGDGGGGGGGGGGGGGGGGGGGGGGGA9DFGGGGGGGGGGGGGGGGGEGGGGGGGGGGGGGGGGGGGGGGGGGGGGGGGBCEFGGGGGGGG*;CGGFGGGGGGGGCEGEGFGFE?FFGGGDGGG7))>C7
@M03364:276:000000000-BLYN8:1:1101:20643:10219 1:N:0:1
ACTCCTACGGGAGGCAGCAGTAGGGAATCTTCGGCAATGGACGAAAGTCTGACAGAGCAACGCCGCGTGAGTGAAGAAGGTTTTCGGATCGTAAAACTCTGTTGGTAGAGAAGAACGTTGGTGAGAGTGGAAAGCTCATCAAGTGACGGTAACTACCCAGAAAGGGACGGCTAACTACGTGCCAGCAGCCGCGGTAATACGTAGGTCCCAAGCGTTGTCCGGATTTATTGGGCGTAAAGCGAGC
+
GGGGGGGGGGGGGGGGGGGGGGGGGGGGGGGGGGGGGGGGGGGGGGGGGGGGGGGGGGGGGGGGGGGGGGGGGGGGGGGGGGGGGGGGGGGGGGGGGGGGGGGGGGGGGGGGGGGGGGGGCGGGGFGGGGFGGGGGGGGGGGGGGGGGGGGGGGGGCFFGGGGGGGGGGGGGGGGGGGGGGFGGGGFFGGGGGGGGGGGGGGGGGGDCGGGGGGGGGGGGGGGGDCCGGGGGGGGGGGGDGGG)
@M03364:276:000000000-BLYN8:1:1101:23507:10232 1:N:0:1
ACTCCTACGGGAGGCAGCAGTAGGGAATCTTCGGCAATGGGGGCAACCCTGACCGAGCAACGCCGCGTGAGTGAAGAAGGTTTTCGGATCGTAAAACTCTGTTGTTAGAGAAGAACGTTAAGTAGAGTGGAAAGTTACTTAAGTGACGGTATCTAACCAGAAAGGGACGGCTAACTACGTGCCAGCAGCCGCGGTAATACGTAGGTCCCAAGCGTTGTCCGGATTTATTGGGCGTAAAGCGAGC
+
GGGGGGGGGGGGGGGGGGGGGGGGGGGGGGGGGGGGGGGGGGGGGGGGGGGGGGGGGGGGGGGGGGGFGGGGGGGGGGGGGGGGGGGCFGGGGEGFFGGGGGGGGGGGGGGGGGGGGFFGGGFFAFGGGGGGGGGGGGGGGGGGGGGGGGGGGGGGGGGGGFFFFGFGGGGGGGGGGGGGGGGGGGGGGGGGGGGGGGGGGGGGGGGGGGGGGGGGGE?CCC5=CFGGGGGGGGGGGGGGGGG<
@M03364:276:000000000-BLYN8:1:1101:23320:10242 1:N:0:1
ACTCCTACGGGAGGCAGCAGTAGGGAATCTTCGGCAATGGACGAAAGTCTGACCGAGCAACGCCGCGTGAGTGAAGAAGGTTTTCGGATCGTAAAACTCTGTTGTCAGAGAAGAACAAGGGTGAGAGTGGAAAGTTCACCCCTTGACGGTATCTGACCAGAAAGCCACGGCTAACTACGTGCCAGCAGCCGCGGTAATACGTAGGTGGCAAGCGTTGTCCGGATTTATTGGGCGTAAAGCGAGC
+
GGGGGGGGGGGGGGGGGGGGGGGGGGGGGGGGGGGGGGGGGGGGGGGGGGGGGGGGGGGGGGGGGGGGGGGGGGGGGGGGGGGGGGGGGGGGGGGGGGGGGGGGGGGGGGGGGGGGGGGGGGGGGGGGGGGGGGGGGGGGFEGGGGGGGGGGGGGGGGGGGGGGGGGGGGGGGGGGGGGGFFGGGGGGGGGGGDGGGGGGGGGGGGGGGGGGGGGGGGGGGGGC*<CGGGGGGGGGG<DGGGG3
@M03364:276:000000000-BLYN8:1:1101:9964:10252 1:N:0:1
ACTCCTACGGGAGGCAGCAGTGGGGAATATTGCACAATGGGCGCAAGCCTGATGCAGCCATGCCGCGTGTATGAAGAAGGCCTTCGGGTTGTAAAGTACTTTCAGCGAGGAGGAAGGCATTAAGGTTAATAACCTTAGTGATTGACGTTACTCGCAGAAGAAGCACCGGCTAACTCCGTGCCAGCAGCCGCGGTAATACGGAGGGTGCAAGCGTTAATCGGAATTACTGGGCGTAAAGCGCACG
+
GGGGGGGGGGGGGGGGGGGGGGGGGGGGGGGGGGGGFGGGGGGGGGGGGGGGGGGGGGGGGGGGGGGGGGGGGGGGGGGGGGGGGGGGGGGGGGGGGGGGGGGGFGGGGGGGGGGGGGGGGGGGGGGGGGGGGGGGGGGGGGGGGGGGGGGGGGGGDGGGGGGGGGGGGGGGGGGGGGGGGGGGGGGGGGGGGGGGGGGGGGCGGGGGGGGGGGGGGGGGGGGGGGGGGGGGGGG=FGGGGGGC
@M03364:276:000000000-BLYN8:1:1101:17485:10260 1:N:0:1
ACTCCTACGGGAGGCAGCAGTGGGGAATATTGCACAATGGGCGCAAGCCTGATGCAGCCATGCCGCGTGTATGAAGAAGGCCTTCGGGTTGTAAAGTACTTTCAGCGAGGAGGAAGGCGTTAAGGTTAATAACCTTGGCGATTGACGTTACTCGCAGAAGAAGCACCGGCTAACTCCGTGCCAGCAGCCGCGGTAATACGGAGGGTGCAAGCGTTAATCGGAATTACTGGGCGTAAAGCGCACG
+
FGGGGGGGGGGGGGGGGGGGGGGGGGGGGGGGGFGGGGGGGGGCFGGGGGGGGFGGGGGGFGF8CGGGG=FEGGDGGCGGGGGGGCGGFGGCEGGGFGGGGGFFCA:FGGEE:CFA=EF?CCCA98AFDCFFG=FGFC@:FG7<BFGGGGEFE>>CFC:AFGGGGFBB::C>:DCGGGFFEC;CFFGG::>CBCE@<C?FCECEGGEEF+<:EEC8CFCFD5;:+0<AC+;FD9:CCDCCCDD5
@M03364:276:000000000-BLYN8:1:1101:22210:10285 1:N:0:1
ACTCCTACGGGAGGCAGCAGTGGGGAATATTGCACAATGGGCGCAAGCCTGATGCAGCCATGCCGCGTGTATGAAGAAGGCCTTCGGGTTGTAAAGTACTTTCAGCGAGGAGGAAGGCGTTGTGGTTAATAACCGCAGCGATTGACGTTACTCGCAGAAGAAGCACCGGCTAACTCCGTGCCAGCAGCCGCGGTAATACGGAGGGTGCAAGCGTTAATCGGAATTACTGGGCGTAACGCGCACG
+
GFGGGGGDGGGGGGG-B@FGGGGFGEGGGGGGGFGGGGGGGGEGGEEGGGGGGGGGGGGFFGGGGDGEGGGGGGGGGGGGGGGGFGGGGGGGEFGEFGGDGFGGGC77FC==FCBFEGEGGGGGE=FAADGF@DGGFEGEDDFFGGG@F7+@DGEGGG:FFEGFFGCCFD*<FGDGGGGG7:;<CCGGFGGEGCE@;CEC>*=8:EE>CC+;A;EGGGCFGC5FCEG??FG5/):E**9CDDC)
@M03364:276:000000000-BLYN8:1:1101:24072:10291 1:N:0:1
ACTCCTACGGGAGGCAGCAGTGGGGAATATTGCACAATGGGCGCAAGCCTGATGCAGCCATGCCGCGTGTATGAAGAAGGCCTTCGGGTTGTAAAGTACTTTCAGCGAGGAGGAAGGCGTTGTAGTTAATAACTGCAGCGATTGACGTTACTCGCAGAAGAAGCACCGGCTAACTCCGTGCCAGCAGCCGCGGTAATACGGAGGGTGCAAGCGTTAATCGGAATTACTGGGCGTAAAGCGCACG
+
GGGGGGGGGGGGGGGGGGGGGGGGGGGGGGGGGGGGGGGGGGGGGGGGGGGGGGGGGGGGGGGGGGGGGGGGGGGGGGGGGGGGGGCEGGGFGGGGGGGGGGGGGGGGGGGGGGGGGGGGGGGGGGGGGGGGGGGGGGGGGGGGGGGGGG>FFEGEGFGFFGGGGGGGGGGGGGGGGGGGGGCGGGGGGGDEGGGGFGGGGGGGDEGGGGGGGGGGFGGGGGGGFGGG?GGGGGGGGGGGGGG<
@M03364:276:000000000-BLYN8:1:1101:20922:10305 1:N:0:1
ACTCCTACGGGAGGCAGCAGTGGGGAATATTGCACAATGGGCGCAAGCCTGATGCAGCCATGCCGCGTGTATGAAGAAGGCCTTCGGGTTGTAAAGTACTTTCAGCGAGGAGGAAGGCGTTGTGGTTAATAACCGCAGCGATTGACGTTACTCGCAGAAGAAGCACCGGCTAACTCCGTGCCAGCAGCCGCGGTAATACGGAGGGTGCAAGCGTTAATCGGAATTACTGGGCGTAAAGCGCACG
+
GGGGGGGGEEGGGGDGGGGGGGGGDDGGGGGGGGGGGGGGGGGGGGGGGGGCGGGGGGGGGGGGEGEGGGGGGGGFGGGGGDGGGGGGGDGGGGGGGGGGGFGGGFGGGGGGG>FG>F7FEGBFGFCFGGGGG8FGGGGGGFFGGGGGGGGGGGGGGDGDGFGGGGCGGGGGDGGFGGFGG7CEFGGGGGGGGEGGGGFGEEGGEE5ECGFFEGGDGGGGGGGGGFGGG+;C39CGFGCDGDGD
@M03364:276:000000000-BLYN8:1:1101:18964:10315 1:N:0:1
ACTCCTACGGGAGGCAGCAGTAGGGAATCTTCGGCAATGGGGGCAACCCTGACCGAGCAACGCCGCGTGAGTGAAGAAGGTTTTCGGATCGTAAAACTCTGTTGTTAGAGAAGAACGTTAAGTAGAGTGGAAAGTTACTTAAGTGACGGTATCTAACCAGAAAGGGACGGCTAACTACGTGCCAGCAGCCGCGGTAATACGTAGGTCCCAAGCGTTGTCCGGATTTATTGGGCGTAAAGCGAGC
+
FGGGGGGGGGGGGGGGGGGGGGGGGGGGGGGGGGGGGGGGGGGGGGGGGGGFGGGGGGGGFGGGEGGGGGDFGFFGGGGGGGFFGGEFCFGGGGGGGGGGFGGGGGGGGGGGGGGGGGGGDFFFGGFEGGGGGGGGGGGGGGGGGGGGGEGGGGGGGFGGGGGGGGGGCGGGGGFGGGGGGGGGGFGGGGGG>EGGDFFGGCGGGGBGGGGGGGGGGGGGGGEGG?9FG7@CFCECGGGGGGG<
@M03364:276:000000000-BLYN8:1:1101:27215:10339 1:N:0:1
ACTCCTACGGGAGGCAGCAGTAGGGAATCTTCCACAATGGACGAAAGTCTGATGGAGCAACGCCGCGTGAGTGAAGAAGGTTTTCGGATCGTAAAACTCTGTTGTTGGAGAAGAACGTATTTGATAGTAACTGATCAGGTAGTGACGGTATCCAACCAGAAAGCCACGGCTAACTACGTGCCAGCAGCCGCGGTAATACGTAGGTGGCAAGCGTTGTCCGGATTTATTGGGCGTAAAGCGAGCC
+
FFGFGGGGGGGGGGGGGGDFFCFGGFGGGGGGGGGGGGGGGGGG@:FFGGGGGG@FGGGGG>CCFFGGEGGFAFGGGGGGGGGG9EGCF:CGGGGGGGGGGGGGGGGGGGGGGGGGGGGGGGGGGGGFGGGGGGGGGGFGGGGFGGGGGGGGGGDBGCGGGGGGCFGGGGGG77DFEGGGC@FGGGGGDCCCGECCGGGGG98EGGGGGFFGEGGG=CCEEGCG6@CFGG5FGGGE3FCDG<9)
@M03364:276:000000000-BLYN8:1:1101:18338:10349 1:N:0:1
ACTCCTACGGGAGGCAGCAGTGGGGAATATTGCACAATGGGCGCAAGCCTGATGCAGCCATGCCGCGTGTATGAAGAAGGCCTTCGGGTTGTAAAGTACTTTCAGCGAGGAGGAAGGCATTAAGGTTAATAACCTTGGTGATTGACGTTACTCGCAGAAGAAGCACCGGCTAACTCCGTGCCAGCAGCCGCGGTAATACGGAGGGTGCAAGCGTTAATCGGAATTACTGGGCGTAAAGCGCACG
+
GGGGGGGGGGGGGGGGGGGGGGGGGGGGGGGGGGGGGGGGGGGGGGGGGGGGGGGGGGGGGGGGGGGGGGGGFGGGGGGGGGGGGGGGGGGGGGGGGGGGGGGGGGGDGGGGGGGGGGGGGGGGGGGGGGGGGGGGGGGGGGGGGGGGGGGGGGGGGGGGGGGGGGGGGGGGGGGGGGGGGGGGGGGGGGGGGGGGGGGGGGGGGGGGGGFFGGGGGGGGGGGGGGGGGGGGGGGGGFGGGGG3
@M03364:276:000000000-BLYN8:1:1101:11772:10365 1:N:0:1
ACTCCTACGGGAGGCAGCAGTGGGGAATATTGCACAATGGGCGCAAGCCTGATGCAGCCATGCCGCGTGTATGAAGAAGGCCTTCGGGTTGTAAAGTACTTTCAGCGAGGAGGAAGGCATTAAGGTTAATAACCTTGGTGATTGACGTTACTCGCAGAAGAAGCACCGGCTAACTCCGTGCCAGCAGCCGCGGTAATACGGAGGGTGCAAGCGTTAATCGGAATTACTGGGCGTAAAGCGCACG
+
GGGGGGGGGGGGGGGGGGGGGGGGGGGGGGGGGGGGGGGGGGGGGGGGGGGGGGGGGGGGGGGGGGGGGGGGGGGGGGGGGGGGGGGGGGGGGGGGGGGGGGGGGGGEFGGGGGGGGFGFGGGGGGGGGGGG=DGGGGGGGGGDGGGFGGGGGGGGFGGGGGGGGGGGGGCFGGGGGGGGGGGCFFFGD8:5CEGGG;EFGGGEEGEGGGGGGGGGGGGGDGCFFCFGG+;EDDCEGGGD<<C<
@M03364:276:000000000-BLYN8:1:1101:7211:10370 1:N:0:1
ACTCCTACGGGAGGCAGCAGTAGGGAATCTTCGGCAATGGGGGCAACCCTGACCGAGCAACGCCGCGTGAGTGAAGAAGGTTTTCGGATCGTAAAACTCTGTTGTTAGAGAAGAACGTTAAGTAGAGTGGAAAGTTACTTAAGTGACGGTATCTAACCAGAAAGGGACGGCTAACTACGTGCCAGCAGCCGCGGTAATACGTAGGTCCCAAGCGTTGTCCGGATTTATTGGGCGTAAAGCGAGC
+
GGGGGGGGGGGGGGGGGGGGGGGGGGGGGGGGGGGGGGGGGGGGGGGGGGGGGGGGGGGGGGGGGGGGGGGGGGGGFGGGGGGGGGGGGGGGGGGGGGGGGGGGGGGGGGGGGGGGGGGGGGGGGGGFGGGGGGGGGGGGGGGGGGGGGGGGGGGGGFGGGGGGGGGGGGGGGFFGGGGGGGGGGGGGGGGGGGGGGFFGGGFGGGFGDFGFFGGEEGGGGGGGGGGGGGGGGGGGDGGCGGG7
@M03364:276:000000000-BLYN8:1:1101:26460:10374 1:N:0:1
ACTCCTACGGGAGGCAGCAGTGGGGAATATTGCACAATGGGCGCAAGCCTGATGCAGCCATGCCGCGTGTATGAAGAAGGCCTTCGGGTTGTAAAGTACTTTCAGCGAGGAGGAAGGCATTAAGGTTAATAACCTTAGTGATTGACGTTACTCGCAGAAGAAGCACCGGCTAACTCCGTGCCAGCAGCCGCGGTAATACGGAGGGTGCAAGCGTTAATCGGAATTACTGGGCGTAAAGCGCACG
+
GGGGGGGGGCEGGGGGGGEGFGGGGGGGCFGFGGGGGGGGGGGGGGGGGGGGGGGGGGGGGGGGGGGGGGDGGGGGGGGGGFGGGGGGGGGGGGGGGGGGGGGDGGG7FGGGGGGGGGGGFCAFGGGGGGGGGGGGGGGFFGCFGGGCFGGGGGGGGGGGGGGGGGGGGGGGGGGGGGGGGGGFGGGGFEEGGGGGGFCGGDGGDGECGGGGGGEEGGGGDG=FGGFGFGGGDDCGF=77CDG5
@M03364:276:000000000-BLYN8:1:1101:8610:10402 1:N:0:1
ACTCCTACGGGAGGCAGCAGTGGGGAATATTGCACAATGGGCGCAAGCCTGATGCAGCCATGCCGCGTGTATGAAGAAGGCCTTCGGGTTGTAAAGTACTTTCAGCGAGGAGGAAGGCATTAAGGTTAATAACCTTGGTGATTGACGTTACTCGCAGAAGAAGCACCGGCTAACTCCGTGCCAGCAGCCGCGGTAATACGGAGGGTGCAAGCGTTAATCGGAATTACTGGGCGTAAAGCGCACG
+
GGGGGGGGGGGGGGGGGGGGGGGGGGGGGGGGGGGGGGGGGGGGGGGGGGGGGGGGGGGGGGGGGGGGGGGGGGGGGGGGGGGGGGGGGGGGGGGGGGGGFGGGGGGGGGGGGEFGGF=CFGGGGGGGGGGGGCFGGGGGGGGGGGGGGFFFFGGDGEEGGGGGGGGGGGGGGGGGGGGFDEGGGGGGGGGGGGGGGGGGGGGGGGGDFFGGDGEEGGGGGG5=FGGGGFFG<CEGGGCGDDG<
@M03364:276:000000000-BLYN8:1:1101:15253:10411 1:N:0:1
ACTCCTACGGGAGGCAGCAGTGGGGAATATTGCACAATGGGCGCAAGCCTGATGCAGCCATGCCGCGTGTATGAAGAAGGCCTTCGGGTTGTAAAGTACTTTCAGCGAGGAGGAAGGCGTTGTGGTTAATAACCGCAGCGATTGACGTTACTCGCAGAAGAAGCACCGGCTAACTCCGTGCCAGCAGCCGCGGTAATACGGAGGGTGCAAGCGTTAATCGGAATTACTGGGCGTAAAGCGCACG
+
GGGGGGGGGGGGGGGGGGGGGGGGGGGGGGGGGGGGGGGGGGGGGGGGGGGGGGGGGGGGGGGGGGGGGGGGGGGGGGGGGGGGGGGGGGGGGGGGGGGGGGGGGGGGGGGGGGGGGGGGGGGGGGGGGGGGGGGGGGGGGGGGGGGCGGGGGGGGGGGGCGGGGGGGGGGGGGGGGGGGGGGGGGGGGGGGGGGGGGGGGG>ECEGGGGGGGGGGGFGGGGGGGGGGGGGGGGGGGGGGGGGD
@M03364:276:000000000-BLYN8:1:1101:21555:10412 1:N:0:1
ACTCCTACGGGAGGCAGCAGTAGGGAATCTTCCACAATGGACGAAAGTCTGATGGAGCAACGCCGCGTGAGTGAAGAAGGTTTTCGGATCGTAAACCTCTTTTGTTAGAGAAGAACGTTAAGTAGAATGTAAAGTTACTGAAGTGACGATATATAAGCAGACAGGCACGGCTATCTACGTGCCAGCAGCGGCGTTAATACGTAGGTGGCAAGCGGTGTCCGGATTTATTAGTCGTAAAGAGAGG
+
FGGGGGGGGGGGGGGGGGGGG9FGDGGG9FGC<CFGGGGG@FG7FGG,,CFF@@,CFFGGGGGGGGGFGG:9CFGEGGGGCEFGGGG:F7FFGGG,9FFG,FFGG<FGBFG<FFGG+48,+55:C,,55,,:,585,,,,,7=5C7D++3+8,,,,,,,36,@F@+3FFG>>C,,3,3*,7:3,,*@BF***4**4*,?2*6<8*++*30+**1**:A0+1885*5+3++0029*10*2*9F**
@M03364:276:000000000-BLYN8:1:1101:16843:10420 1:N:0:1
ACTCCTACGGGAGGCAGCAGTGGGGAATATTGCACAATGGGCGCAAGCCTGATGCAGCCATGCCGCGTGTATGAAGAAGGCCTTCGGGTTGTAAAGTACTTTCAGCGAGGAGGAAGGCATTAAGGTTAATAACCTTAGTGATTGACGTTACTCGCAGAAGAAGCACCGGCTAACTCCGTGCCAGCAGCCGCGGTAATACGGAGGGTGCAAGCGTTAATCGGAATTACTGGGCGTAAAGCGCACG
+
GGGGGGGGGGGGGGGGGGFGGGGGGGGGGGGGGGGGGGGGGGGGGGGGGGGGGGGGGGGGGGGGGGGCFGGGGGGGGGGGGGGGGGGGGGGGGGGGGGGGGGGGGGGGGGGGFGGGGGGGGGGGGGGGGGGGGGGGGGGGGGGGGGGGGGGGGGGGGGGGGGGGGGGGGGGGEFGGGGGGGGGGGGGGGGGGGGGGGGGGGGGGGGGGGGGGGGGGGGGGGGGGGGGGGFGGGGGGGFGDGGD5
@M03364:276:000000000-BLYN8:1:1101:8499:10433 1:N:0:1
ACTCCTACGGGAGGCAGCAGTAGGGAATCTTCGGCAATGGACGAAAGTCTGACCGAGCAACGCCGCGTGAGTGAAGAAGGTTTTCGGATCGTAAAACTCTGTTGTTAGAGAAGAACAAGGATGAGAGTAAAAAGTTCATCCCTTGACGGTATCTAACCAGAAAGCCACGGCTAACTACGTGCCAGCAGCCGCGGTAATACGTAGGTGGCAAGCGTTGTCCGGATTTATTGGGCGTAAAGCGAGC
+
GGGGGGGGGGGGGGGGGGGGGGGGGGGGFGGGGEGGGGGGGGGGGGGGGGGGGGGGGGGGGGGGGGGGGGGGGGGGGGGGGGGGGGGGGGGGGGGDGGGGGGGGGGGGGGGGGGGGGDGGGGGFGGGGGGGGGGGGGGGGDGFFGFFGGGGGGGGGGGGGGGGGGGFGGEGGGGGGGGGGGGGGGGGGGGGGGGGGGGGGGGGGGGGGGGGGGGEGGGGCGGEG5FGGGGGGGGGGGGGGGGG<
@M03364:276:000000000-BLYN8:1:1101:4768:10434 1:N:0:1
ACTCCTACGGGAGGCAGCAGTAGGGAATCTTCCACAATGGACGAAAGTCTGATGGAGCAACGCCGCGTGAGTGAAGAAGGTTTTCGGATCGTAAAACTCTGTTGTTGGAGAAGAACGTATTTGATAGTAACTGATCAAGTAGTGACGGTATCCAACCAGAAAGCCACGGCTAACTACGTGCCAGCAGCCGCGGTAATACGTAGGTGGCAAGCGTTGTCCGGATTTATTGGGCGTAAAGCGAGCG
+
GGGGGGGGGGGGGGGGGGGGGGGGGGGGGGGGGGGGGGGGGGGGGGGCFGGGGGGGGGGGGGGGGGGGGGGGGGGGGGGGFGGGGGGGGGGGGGGGGGGGGGGGGGG8FGGFGFGGGGGGGGGGGGGGGGGGGGGFGFGFGCGGGGGGGGGGGGGGGGGGGGGGGGGGGDGGGGGGGGGG7FGGDFFGGDGGGGGGGGGGGGGGFFGGGGGGGGGGGGGGGCGGGCCGFGGFDGGGF>CDGGD5
@M03364:276:000000000-BLYN8:1:1101:3051:10435 1:N:0:1
ACTCCTACGGGAGGCAGCAGTAGGGAATCTTCGGCAATGGGGGCAACCCTGACCGAGCAACGCCGCGTGAGTGAAGAAGGTTTTCGGATCGTAAAACTCTGTTGTTAGAGAAGAACGTTAAGTAGAGTGGAAAGTTACTTAAGTGACGGTATCTAACCAGAAAGGGACGGCTAACTACGTGCCAGCAGCCGCGGTAATACGTAGGTCCCAAGCGTTGTCCGGATTTATTGGGCGTAAAGCGAGC
+
GGGGGGGGGGGGGGGGGGGGGGGGGGGGGGGGGGGGGGGGGGGGGGGGGGGGGGGGGGGGGGEGGGGCFEGFGGGGGGGGGGGGFGGGGGGGGGGGGGGGGGGGGGGGGGGGGGGGGGGGGGGGFFG<FFGGGGGGGGGGGGGGGGGGGGGGGGGGGGGGGGGGGGGFEGGGGGGGGGGGGGFGGGGGGGGGGGEGGGFFGGGGGGGGGGGGGGGGGGGFCE8=EGGGGGGGGGGGGGGGGGG<
@M03364:276:000000000-BLYN8:1:1101:28509:10444 1:N:0:1
ACTCCTACGGGAGGCAGCAGTAGGGAATCTTCCACAATGGACGAAAGTCTGATGGAGCAACGCCGCGTGAGTGAAGAAGGCCTTCGGATCGTAAAACTCTGTTGTTGGAGAAGAACGTATTTGATAGTAACTGATCAGGTAGTGACGGTATCTAACCAGAAAGCCACGGCTAACTACGTGCCAGCAGCCCCGGTAATACGTAGGTTGCAAGCGATGTCCGGATTTATTGGGCGTAAAGCGAGCG
+
EFFGGGGGGGGGGGGGGGGGGFFCFCDF,EFF@,CEDFGG9FGGGGGEGGGGGE<FEFGGGGGGGGGCFF:CFFGGGGGF,,5CF7F7F:FGGGG9=,?FFGG<=,,EFFFFGFG8C<ECF<,<5A<58,,,CFG,<5,,CFFF<FGDGGAF9D<F,C:=F8<,8,DF+5CFC,@EFGGF@8D7B,@,2*64*>C*<?E*B<C7=,6BCAE*/*3?F9CE*/:*>9C7ECF5)1/ACG7/>7C9
@M03364:276:000000000-BLYN8:1:1101:4311:10459 1:N:0:1
ACTCCTACGGGAGGCAGCAGTGGGGAATATTGCACAATGGGCGCAAGCCTGATGCAGCCATGCCGCGTGTATGAAGAAGGCCTTCGGGTTGTAAAGTACTTTCAGCGAGGAGGAAGGCATTAAGGTTAATAACCTTAGTGATTGACGTTACTCGCAGAAGAAGCACCGGCTAACTCCGTGCCAGCAGCCGCGGTAATACGGAGGGTGCAAGCGTTAATCGGAATTACTGGGCGTAAAGCGCACG
+
GGGGGGGGGGGGGGGGGGGGGGGGGGGGGGGGGGGGGGGGGGGGGGGGGGGGGGGGGGGGGGGGGGGGGGGGGGGGGGGGGGGGGGGGGGGGGGGGGGGGGGGGGGGGGGGGGGGGGGGGGGFGGGGGGGGGGGGGGGGGGGGGGGGGGGGGGGGGGGFGGGGGGGGGGGGGGGGGGGGGGGGGGGGFGGGGGGGGGGGGGGGGGGGDGGDCGGGGGGGGGGGGGGGD?FGGGGDGGG=CGGG<
@M03364:276:000000000-BLYN8:1:1101:26613:10481 1:N:0:1
ACTCCTACGGGAGGCAGCAGTAGGGAATCTTCGGCAATGGACGAAAGTCTGACCGAGCAACGCCGCGTGAGTGAAGAAGGTTTTCGGATCGTAAAACTCTGTTGGTAGAGAAGAACGTTGGTGAGAGTGGAAAGCTCATCAAGTGACGGTAACTACCCAGAAAGGGACGGCTAACTACGTGCCAGCAGCCGCGGTAATACGTAGGTCCCGAGCGTTGTCCGGATTTATTGGGCGTAAAGCGAGC
+
GGGGGGGGGGGGGGGGGGGGGGGGGGGGGGGGGGGGGGGGGGGGGGGGGGGGGGGGGGGGGGGGGGGGGGGGGGGGGGGGGGFGGGGGGGGAFGGGGGGGGGGGGGGGGGGGGGGGGGFGGGGGGGGGGGG?GFGGGGGGGGGGGGGGGGGGGGFGFGGGGGFGGGGGDGGGGGGGGGGGFCEGGGGGGGGGGGGGCCFGGGGFGGGGGGGGGGE5CEFFGGGCEFGGGEFFGGGGCFGFGG51
@M03364:276:000000000-BLYN8:1:1101:23408:10509 1:N:0:1
ACTCCTACGGGAGGCAGCAGTGGGGAATATTGCACAATGGGCGCAAGCCTGATGCAGCCATGCCGCGTGTATGAAGAAGGCCTTCGGGTTGTAAAGTACTTTCAGCGAGGAGGAAGGCGTTGTGGTTAATAACCGCAACGATTGACGTTACTCGCAGAAGAAGCACCGGCTAACTCCGTGCCAGCAGCCGCGGTAATACGGAGGGTGCAAGCGTTAATCGGAATTACTGGGCGTAAAGCGCACG
+
GGEF8FFEG@:FCGDCFGGGGGGGGGDGFGGGGGGGEGDFECEGGGGGGGGFGFGGFGFFDG8FCGC=F@FFGCEEFFCC<DFCC,BCFEE=AFAFFGGGFEAFEFGFGGF:FBEAFGGGGGGGGGGGGGGGGCGGCECEFCC@CFEFGGGGCCF7>>F7FECFEG7BGEGGGG,>CG:FCBCFGGGFDC*=CGGDFGFC>EGGDCEEGGCGGG8ECFGGGGCCEFGFCGGCDG=EF>7<CD77
@M03364:276:000000000-BLYN8:1:1101:17524:10512 1:N:0:1
ACTCCTACGGGAGGCAGCAGTGGGGAATATTGCACAATGGGCGCAAGCCTGATGCAGCCATGCCGCGTGTATGAAGAAGGCCTTCGGGTTGTAAAGTACTTTCAGCGTGGAGGAAGGCGTTGTAGTTAATAACTGCAGCGATTGACGTTACTCGCAGAAGAAGCACCGGCTAACTCCGTGCCAGCAGCCGCGGTAATACGGAGGGTGCAAGCGTTAATCGGAATTACTGGGCGTAAAGCGCACC
+
GCECFGFFG-C@CEEGGGEEFGDDCBF<FFC,C@FF,66E,CFGG:@DFFGCFAFC,9C6C@CFG7FF@=<<,CF69,FEECEC,,B><=CC?<,C?BE,AFBFG,@+BFCEEC8,BEEG7>?F,8?<FFCFGDGDFFGGE<@=CDBC<B77EFE:+@F@DC>7FGGGC735FEGGGG:5>>9C@CCGGGGGGECB;<CF5CE7CEGDFF;8EC58>FGF=:E58FC796CF5955C*2)9DC)
@M03364:276:000000000-BLYN8:1:1101:16337:10513 1:N:0:1
ACTCCTACGGGAGGCAGCAGTGGGGAATATTGCACAATGGGCGCAAGCCTGATGCAGCCATGCCGCGTGTATGAAGAAGGCCTTCGGGTTGTAAAGTACTTTCAGCGAGGAGGAAGGCATTAAGGTTAATAACCTTGGTGATTGACGTTACTCGCAGAAGAAGCACCGGCTAACTCCGTGCCAGCAGCCGCGGTAATACGGAGGGTGCAAGCGTTAATCGGAATTACTGGGCGTAAAGCGCACC
+
GGGGGGGGGGGGE:CEEG@CECFGGGGGGGGGGGGGGGGGGGGGGGCFCFFGGDFFGGDGGGGGGGDEGFGFGFGGG<F@@FFGGGGGGGEEFFGFFGGGGGGGGGGGGGGGGEFGGGGGGG9EFGCGGGGGGGGGGGFFGGGGGGGGGGGDGGGGGGG@FGGGGGGGGGGGGGGGGGGGGGGGGGGGFGGGGGGGGGGGGGCGEEEGFGGFGGDGGGGGGGCGGC<FFGG=5<EGGDGDGGG)
@M03364:276:000000000-BLYN8:1:1101:19689:10518 1:N:0:1
ACTCCTACGGGAGGCAGCAGTAGGGAATCTTCGGCAATGGACGAAAGTCTGACCGAGCAACGCCGCGTGAGTGAAGAAGGTTTTCGGATCGTAAAACTCTGTTGTTAGAGAAGAACAAGGATGAGAGTAGAACGTTCATCCCTTGACGGTATCTAACCAGAAAGCCACGGCTAACTACGTGCCAGCAGCCGCGGTAATACGTAGGTCCCAAGCGTTGTCCGGATTTATTGGGCGTAAAGCGAGC
+
GGGGGGGGGGGGGGGGGGGGGGGGGGGGGGGGGGGGGGGGGGGGGGGGGGGGGGGGGGGGGGGGGGGGGGGGGGGGGGGGGGGGGGGGGGGGGGGGGGGGGGGGGGGGGGGGGGGGGGFGGGGGGGGGGGGGGGGGGGGGGGGGGGGGGGGGGGGGGGGGGGGGGGGGGGGGGGGGGGGGGGGGGGGGGGGGGGGGGGGGGGGGGGGGGGFGGGGGGGGGGGGGGGGGGGGGGGGGGGGGGGGC
@M03364:276:000000000-BLYN8:1:1101:6689:10545 1:N:0:1
ACTCCTACGGGAGGCAGCAGTAGGGAATCTTCGGCAATGGACGAAAGTCTGACCGAGCAACGCCGCGTGAGTGAAGAAGGTTTTCGGATCGTAAAACTCTGTTGTTAGAGAAGAACAAGGATGAGAGTAAAATGTTCATCCCTTGACGGTATCTAACCAGAAAGCCACGGCTAACTACGTGCCAGCAGCCGCGGTAATACGTAGGTGGCAAGCGTTGTCCGGATTTATTGGGCGTAAAGCGAGC
+
GGGGGGGGGGGGGGGGGGGGGGGGGGGGGGGGGGGGGGGGGGGGGGGGGGGGGGGGGGGGGGGGGGGGGGGGGGGGGGGGGGGGGGGGGGGGGGGGGGGGGGGGGGGGGGGGGGGGGGGGGGGGGGGGGGGGGGGGGGGGGFGGGGGGGGGGGGGFGGGGGGGGG?GGGGGGGGGGGGGGGGGGGGGGGGEEEEGGGGGG5BFFGGGGGGGGGGDGGGFFEEC5EFGGGGGGGGGGGC7DGGG3
@M03364:276:000000000-BLYN8:1:1101:17333:10551 1:N:0:1
ACTCCTACGGGAGGCAGCAGTGGGGAATATTGCACAATGGGCGCAAGCCTGATGCAGCCATGCCGCGTGTATGAAGAAGGCCTTCGGGTTGTAAAGTACTTTCAGCGAGGAGGAAGGCATTAAGGTTAATAACCTTAGTGATTGACGTTACTCGCAGAAGAAGCACCGGCTAACTCCGTGCCAGCAGCCGCGGTAATACGGAGGGTGCAAGCGTTAATCGGAATTACTGGGCGTAAAGCGCACG
+
GGGGGGGGGGGGGGGGGGGGGFGGGGGGGGGGGGGGGGGGGGGGGGGGGGGGGGGGGGGGGGGGGGGGGGGGGGGGGGGGGGGGGGGGGGGGGGGGFGGGGGGGGGGGGGGGGGGGGGGGGGGGGGGGGGGGGGGGGGGGGGGGGGGGFFFFGGGGGGFFGGGFGGFGGGGGGGGGGGGGGFDGGGGGGGGGGGGGGGGGGEGDCGEGGCGGGGGGGGGGGGGGGGGGGGGGGGGEFFF:DGD5
@M03364:276:000000000-BLYN8:1:1101:16266:10593 1:N:0:1
ACTCCTACGGGAGGCAGCAGTAGGGAATCTTCGGCAATGGGGGCAACCCTGACCGAGCAACGCCGCGTGAGTGAAGAAGGTTTTCGGATCGTAAAACTCTGTTGTTAGAGAAGAACGTTAAGTAGAGTGGAAAGTTACTTAAGTGACGGTATCTAACCAGCAAGGGACGGCTAACTACGTGCCACCAGCCGCGGTAATACGTAGGTCCCAAGCGTGGTCTGGATTTTTTGGGCGTAAAGCGACC
+
FFGEED@<6CCGGGC@CGCGDDG<6EF<CFAFDCFC@F,F,,6@:CFGEGGCCGGDGGCGEC7@@>@:=48CFCFGB?<8:??FFE::F+FFEADAFG<A<E9CFA<<??FD<B<>=>FF7F8@5,CFFG@,,:>@,F=<FFF=<FCFCCF7FCBGC@FF,63<D:3*3*><::DF;F*6FG*4,22,6*4**114:EFCEFC7:5+?8E6/;5;*1:<+0*+++<++*/:E5)*:C**:)9)/
@M03364:276:000000000-BLYN8:1:1101:14787:10595 1:N:0:1
ACTCCTACGGGAGGCAGCAGTGGGGAATATTGGACAATGGGCGAAAGCCTGATCCAGCCATGCCGCGTGTGTGAAGAAGGTCTTCGGATTGTAAAGCACTTTAAGTTGGGAGGAAGGGCATTAACCTAATACGTTAGTGTTTTGACGTTACCGACAGAATAAGCACCGGCTAACTCTGTGCCAGCAGCCGCGGTAATACAGAGGGTGCAAGCGTTAATCGGAATTACTGGGCGTAAAGCGCGCG
+
GGGGGGGGGGGGGGGGGGGGGGGGGGGGGGGGGGGGGGGGGGGGGGGGGGGGGGGGGGGGGGGGGGGGGGGGGGGGDGGGGGGGGGGGGGGGGGGGGGGGFGGGGFGGGGGGGGGGGGGGGGGGGGGGGGGGGGGGGGGGGGGGGGGGGGGGGGGGGGGGGGGGGGGGGGGGGGGGGGGGGGGGGGGGGGGGGGGGGGGFGGGFEGGGGGGGGGGGGGGGGGGGGGGGGGG=DGGGFGGGGGGG
@M03364:276:000000000-BLYN8:1:1101:24155:10613 1:N:0:1
ACTCCTACGGGAGGCAGCAGTAGGGAATCTTCGGCAATGGACGAAAGTCTGACCGAGCAACGCCGCGTGAGTGAAGAAGGTTTTCGGATCGTAAAACTCTGTTGTTAGAGAAGAACAAGGATGAGAGTAAAATGTTCATCCCTTGACGGTATCTAACCAGAAAGCCACGGCTAACTACGTGCCAGCAGCCGCGGTAATACGTAGGTGGCAAGCGTTGTCCGGATTTATTGGGCGTAAAGCGATC
+
GGGGGGGGGGDGGG7FFGFFGGGGGGGGGGGGGGGGGGGGGGGGGGGGGGGGGGGGGGGGGEGGGGGGGGCFGGG<FG<FGGGGGGGGGGGGGGGGGGGGGGGGGGFGGGGGG8FGGFG8<FGGGFFFFFGGGGGGGGFFFFGG8>FECFFGGGGGGF<FGGGGGGGGG7FFCGGGGGGGCCFG8C?EGC5E:CGEGGFGGGCFEG95>EE=EGGGGGGGG5*:ECGGGF?FG5EGGGGGCD*1
@M03364:276:000000000-BLYN8:1:1101:25511:10615 1:N:0:1
ACTCCTACGGGAGGCAGCAGTGGGGAATATTGGACAATGGGCGAAAGCCTGATCCAGCCATGCCGCGTGTGTGAAGAAGGTCTTCGGATTGTAAAGCACTTTAAGTTGGGAGGAAGGGCATTAACCTAATACGTTAGTGTTTTGACGTTACCGACAGAATAAGCACCGGCTAACTCTGTGCCAGCAGCCGCGGTAATACAGAGGGTGCAAGCGTTAATCGGAATTACTGGGCGTAAAGCGCGCG
+
GGGGGGGGGEEGGGGFGGFGGGGGGGGGGGGGGGGGGGGGGGGGGGGGGGGGGGDFGGGGGGGGGGGGGGGGGGFGGGGFGGGGGGGGGGFGGGGGGGGGGGGGGFGFGGGDGGGGGGGGGGGGGGGGGGGGGGGGGGGGGGGGGGGGGGGFGGGGGFGGGGGGGGGGGGGGGGGGGGGGGGG@CGGGGGGGGGGGGGGGGGGGGGGGGGGFCGGEFGFGCEGGGGFG?C;EGGGGFGGCDG<C
@M03364:276:000000000-BLYN8:1:1101:10007:10616 1:N:0:1
ACTCCTACGGGAGGCAGCAGTAGGGAATCTTCGGCAATGGACGAAAGTCTGACCGAGCAACGCCGCGTGAGTGAAGAAGGTTTTCGGATCGTAAAACTCTGTTGTTAGAGAAGAACAAGGATGAGAGTAAAATGTTCATCCCTTGACGGTATCTAACCAGAAAGCCACGGCTAACTACGTGCCAGCAGCCGCGGTAATACGTAGGTGGCAAGCGTTGTCCGGATTTATTGGGCGTAAAGCGAGC
+
GGGGGGGGGGGGGGGGGGGGGGGGGGFGFGGGGGGGGGGGGGGGBFGGGGGGGFGGGGGGGGGGGGGGGGGGGGGGGGGGGGGFGGGGGGGGGGGGGGGGGGGGGGGGGGGGGGGGGGGGGGGGGGGGGGGGGGGGGGGGGGGGGGGGGGGGGGGGGGGGGGGGGGGGGGGGGGGFGGGGGGGGGGCFGGGGGGGGGGGGGCGGGGGGGGFFFGGGGGFGGG=E=?EFGGFFDDGGGFGGGGD7
@M03364:276:000000000-BLYN8:1:1101:9450:10629 1:N:0:1
ACTCCTACGGGAGGCAGCAGTGGGGAATATTGCACAATGGGCGCAAGCCTGATGCAGCCATGCCGCGTGTATGAAGAAGGCCTTCGGGTTGTAAAGTACTTTCAGCGAGGAGGAAGGCATTAAGGTTAATAACCTTAGTGATTGACGTTACTCGCAGAAGAAGCACCGGCTAACTCCGTGCCAGCAGCCGCGGTAATACGGAGGGTGCAAGCGTTAATCGGAATTACTGGGCGTAAAGCGCGCG
+
DGGGGGGGGGGGEGGGGDGGFCEGGGGGGGGGGFGGGGGCGGGGEE@EC6:EF<EFFF8FDFFF@FGGDGGGFGF9FGCGFGGGGGGGGFEGAFGGGGGGGGFFDDCFCEEDB@GCGGGGGFGGFGFGAFFDFFFGGGDFFFCCGGEFFGGGGGFFGGGGGFFGF?FDEECEGGGFF8::FFGG7CGFFECEGC5CFDFG5B**8CCEGG9=*8=C5FGFEGGGGF::9?5C5C>EGF*5)77<
@M03364:276:000000000-BLYN8:1:1101:14010:10645 1:N:0:1
ACTCCTACGGGAGGCAGCAGTGGGGAATATTGCACAATGGGCGCAAGCCTGATGCAGCCATGCCGCGTGTATGAAGAAGGCCTTCGGGTTGTAAAGTACTTTCAGCGAGGAGGAAGGCATTAAGGTTAATAACCTTAGTGATTGACGTTACTCGCAGAAGAAGCACCGGCTAACTCCGTGCCAGCAGCCGCGGTAATACGGAGGGTGCAAGCGTTAATCGGAATTACTGGGCGTAAAGCGCACG
+
GGGGGGGGGGGGGGGGGGGGGGGGGGGGGGGGGGGGGGGGGGGGGGGGGGGGGGGGGGGGGGGGGGGGGGGGGGGFGGGGGGGGGGGGGGGGGGGGGGGGGGGGGGGDFGGGGGGGGGGGGGGGGGGGGGGGGGGGGGGGGGGGGGGGGGGGGDGGGEGGGGGGGGGGGGDDFGGGFCFGEGGGGGGGGDGGGGGGGGFGGGGGGGEGGGGG5CEGGFCGGGCFGGGGGFFFDGGGGGFGGGG)
@M03364:276:000000000-BLYN8:1:1101:20374:10647 1:N:0:1
ACTCCTACGGGAGGCAGCAGTAGGGAATCTTCGGCAATGGACGAAAGTCTGACCGAGCAACGCCGCGTGAGTGAAGAAGGTTTTCGGATCGTAAAACTCTGTTGTTAGAGAAGAACGACGAGGAGAGTGGAAAGCTCCTCGTGTGACGGTATCTAACCAGAAAGGGACGGCTAACTACGTGCCAGCAGCCGCGGTAATACGTAGGTCCCGAGCGTTGTCCGGATTTATTGGGCGTAAAGCGAGG
+
FGGGGGGGGGGGGGGGGGGGGEGGGGGGGGGGGCFGGGGGEEGGGGG<FGGGFGCFGGGGGGGGGGGGGGGGGGGGGGGGEEFGGDG7F7FGGGG<FFGGFGGFB<5E?FFEGGGGGC73@CF@+,BDFCGCFGCD,DCC:@F<FGGGCGGGGGFGF,7F>CGG>:,DFGGGGGGGGFFGGGGGGGGCCCEGGGGEBF9C82CGGC<<ACEGGGEGGE<CEGGCE?FGGGGFGGGGG<FGG3<)
@M03364:276:000000000-BLYN8:1:1101:21981:10699 1:N:0:1
ACTCCTACGGGAGGCAGCAGTAGGGAATCTTCGGCAATGGACGAAAGTCTGACCGAGCAACGCCGCGTGAGTGAAGAAGGTTTTCGGATCGTAAAACTCTGTTGTTAGAGAAGAATAAGGATGAGAGTAAAATGTTCATCCCTTGACGGTATCTAACCAGAAAGCCACGGCTAACTACGTGCCAGCAGCCGCGGTAATACGTAGGTCCCAAGCGTTGTCCGGATTTATTGGGCGTAAAGCGAGC
+
FGGGGGGGGGGGGGGGGGGGGGGGGGGGGGGFDGGGGGGGGGGGGGG9EGGGGGGGGGGGGGGEGGGGGGGFGGGGGGGGGGGGGGGFGDFGGGGGGGGGGGFGFGGGGGFGEFGGGGGCFGFFFAFGGGGGGGGGCGGGGGGGGGGGGGGGGGGGGFGGGGGGGGFFFDGGGGFGGGGGGGGGGGGGGFGGGGGGGGFGGGDCEGEFGGGGGGGGGGGGGG=EDCDDGGGGGGECDGFGD<C/
@M03364:276:000000000-BLYN8:1:1101:26472:10702 1:N:0:1
ACTCCTACGGGAGGCAGCAGTAGGGAATCTTCGGCAATGGACGAAAGTCTGACCGAGCAACGCCGCGTGAGTGAAGAAGGTTTTCGGATCGTAAAACTCTGTTGTTAGAGAAGAACAAGGATGAGAGTAAAACGTTCATCCCTTGACGGTATCTAACCAGAAAGCCACGGCTAACTACGTGCCAGCAGCCGCGGTAATACGTAGGTGGCAAGCGTTGTCCGGATTTATTGGGCGTAAAGCGAGC
+
GGGGGGGGGGGGGGGGGGGGGGGGGGGGGGGGGGGGGGGGGGGGGGGGGGGGGGGGGGGGGGGGGGGGGGGGGGGGGGGGFGFGGGGGGDGFGGGGGGGGGGCGGGGGGGGGGGGGGGGFFFGGGGGGGGGGGGGGFCFDFFGGGGGGEGGDGGGGGGGGGGFFFFGGGGGGGGGGGGGGGGGGGGGGGGGGGGGGGGGGGGGGGGGGGGGGGGEECGGGGGG:CCCFCCC=FGGGGFCGGGG3
@M03364:276:000000000-BLYN8:1:1101:21793:10721 1:N:0:1
ACTCCTACGGGAGGCAGCAGTAGGGAATCTTCCACAATGGACGAAAGTCTGATGGAGCAACGCCGCGTGAGTGAAGAAGGTTTTCGGATCGTAAAACTCTGTTGTTGGAGAAGAACGTATTTGATAGTAACTGATCAGGTAGTGACGGTATCCAACCAGAAAGCCACGGCTAACTACGTGCCAGCAGCCGCGGTAATACGTAGGTGGCAAGCGTTGTCCGGATTTATTGGGCGTAAAGCGAGCG
+
GGGGGGGGGGGGGGGGGGGGGGGGGGGGGGGGGGGGGGGGGGGGGGGGGGGGGGGGGGGGGGGGGGGEGGGGGGGGGGGGGGGGGGGGGGGGGGGGGGGGGGGGGGGGGGGGGGGGGGGGGGGGGGGGGGGGGGGGGGGGGGGGGGGGGGGGGGGGGGGGGGGGGGGGGGGGGGGGGGGGGGGGGGGGGGGGGGGGGGGGGGGGGGGGGGGGGGGGGGFGGEGCCFGGGGFGGGGGGGGGGGGG
@M03364:276:000000000-BLYN8:1:1101:20680:10732 1:N:0:1
ACTCCTACGGGAGGCAGCAGTGGGGAATATTGCACAATGGGCGCAAGCCTGATGCAGCCATGCCGCGTGTATGAAGAAGGCCTTCGGGTTGTAAAGTACTTTCAGCGAGGAGGAAGGTGTTGTGGTTAATAACCGCAGCAATTGACGTTACTCGCAGAAGAAGCACCGGCTAACTCCGTGCCAGCAGCCGCGGTAATACGGAGGGTGCAAGCGTTAATCGGAATTACTGGGCGTAAAGCGCACG
+
FGGGGGGGGGGGGGGGGGGGGGGGGGGGGGGGGGGGGGGGGGGGGGGGGGGGGGGGGGGGGGGGGGGGGGGGGGGGGGGGGGGGGGGGGGGGGGGGGGGGGGGGGGGGGGGEEGGGGGGGGGGGGGGGGGGGCGGGGGGGGGGGGGGGGGGGGGGGGGGGGGGGGGGGGGGGGGGDGGGGGGGGGGFGGGGGGGGGGFGGGGGGGGGDFGGGGGGGGGGGDG8FGGGGFGGGGGGGGGGG3DG<
@M03364:276:000000000-BLYN8:1:1101:11136:10798 1:N:0:1
ACTCCTACGGGAGGCAGCAGTAGGGAATCTTCGGCAATGGGGGCAACCCTGACCGAGCAACGCCGCGTGAGTGAAGAAGGTTTTCGGATCGTAAAACTCTGTTGTTAGAGAAGAACGTTAAGTAGAGTGGAAAGTTACTTAAGTGACGGTATCTAACCAGAAAGCCACGGCTAACTACGTGCCAGCAGCCGCGGTAATACGTAGGTGGCAAGCGTTGTCCGGATTTATTGGGCGTAAAGCGAGC
+
FGFFGF<FECEEGGGGGGGFGGGGGGGGGGGGGGGFEGGGGDGGGFFEFGFGGGFGGGGGGGGGFDGGGDGFGGGGGGGGGGGGGGGGGGGGGGGGGGGGGGGGFGEFGFGDFGGGGG<FDFGCGDFFFGGFDF<FFGAFGGGGGGGGGEG?FGGGGFFGFGGF<<EGGGGEEC7FFFGGFGFGGGGFG5C>EE:EEGFGD<BEGGGGGGGGCCEGEGF9=85:80CFFGGGGGCGD9DFDDD5
@M03364:276:000000000-BLYN8:1:1101:26130:10803 1:N:0:1
ACTCCTACGGGAGGCAGCAGTAGGGAATCTTCGGCAATGGGGGCAACCCTGACCGAGCAACGCCGCGTGAGTGAAGAAGGTTTTCGGATCGTAAAACTCTGTTGTTAGAGAAGAACGTTAAGTAGAGTGGAAAGTTACTTAAGTGACGGTATCTAACCAGAAAGGGACGGCTAACTACGTGCCAGCAGCCGCGGTAATACGTAGGTCCCAAGCGTTGTCCGGATTTATTGGGCGTAAAGCGAGC
+
GGGGGGGGGGGGGGGGGGGGGGGGGGGGGGGGGGGGGGGGGGGGGGGGGGGGGGGGGGGFFGGGGGGGGGGEGGGGGGGGBFADCGEGE>FGGGGGGGGGGGGGGGGGGGGGGGGGGGGGCEFCGGGGGGGGGGGGGGFFGGGGGGGGGGGGGGGGGF9FAFGCEGGGGGGGGGGFCGGGGGGGGGGGGGGGGGGGGGGGGGFFGGGGGGFCFGEEEGGFGGGCEFDFGGGGGGGDDFGCDGG7
@M03364:276:000000000-BLYN8:1:1101:6509:10822 1:N:0:1
ACTCCTACGGGAGGCAGCAGTGGGGAATATTGGACAATGGGCGAAAGCCTGATCCAGCCATGCCGCGTGTGTGAAGAAGGTCTTCGGATTGTAAAGCACTTTAAGTTGGGAGGAAGGGCATTAACCTAATACGTTAGTGCTTTGACGTTACCGACAGAATAAGCACCGGCTAACTCTGTGCCAGCAGCCGCGGTAATACAGAGGGTGCAAGCGTTAATCGGAATTACTGGGCGTAAAGCGCGCG
+
GGGGGGGGGGDGGGGGGGGGGGGGGGGGGGGGGGGGGGGGGGGGGGGGGGGGGGGGGGGGGGGGGGGGGGGGGGGGGGGGGGGGGGGGGGFGFGGGGGGGGGGGGFGGGGGGGGGGGGGGGGGGGGGEGFGEGGGGGGGGGGGGGGGGGGGGGGGGDFGGGGGGGGGGGGGGGGGGGFGGGGGGGGGGFGDGGGGGGGCCGFFGGGGGGGFGGGGGGGGGGGGGGGGGGCFFGGGEGFF<D3CC
@M03364:276:000000000-BLYN8:1:1101:7755:10825 1:N:0:1
ACTCCTACGGGAGGCAGCAGTGGGGAATATTGCACAATGGGCGCAAGCCTGATGCAGCCATGCCGCGTGTATGAAGAAGGCCTTCGGGTTGTAAAGTACTTTCAGCGAGGAGGAAGGCATTAAGGTTAATAACCTTGGTGATTGACGTTACTCGCAGAAGAAGCACCGGCTAACTCCGTGCCAGCAGCCGCGGTAATACGGAGGGTGCAAGCGTTAATCGGAATTACTGGGCGTAAAGCGCACG
+
GGGGGGGGGGGGGGGGGGGGGGGGGGGGGGGGGGGGGGGGGGGGGGDGGGGGGGGGGGGGGGGGGGGGGGGGGGGGGGGGGGGGGGGGGGGGGGGGGGGGGGGGGGGGGGGGGGFGGGGGGGGGGGGGGGGGGFFGGGFGDFGGGGGGGGGGGGGGGGGGGGGGGGFGGGGGEFGGFGGGGGGGGGGGGGGGGGDEGGGGGGGGGGGGGGGGGGGGGGGGGGGGGFGGGGCCDDGGGFFGGGD5
@M03364:276:000000000-BLYN8:1:1101:28611:10839 1:N:0:1
ACTCCTACGGGAGGCAGCAGTGGGGAATATTGCACAATGGGCGCAAGCCTGATGCAGCCATGCCGCGTGTATGAAGAAGGCCTTCGGGTTGTAAAGTACTTTCAGCGAGGAGGAAGGGGATGTGGTTAATAACCGCATTCATTGACGTTACTCGCAGAAGAAGCACCTGCTAACTCTCTGCCAGCAGCCGCGGTAATACAGTGGGTGCAAGCGTTAATCGGAATTACTGGGCGTAAAGCGCGCG
+
FG8EEFGFGGCFGDGGGGGGGGGGFGGC,C<ADFEFFGGG8FEGFDGGGGG8EDFGGGEF<C@FEDGG7B<EFCE9FFFGGEGGCD@CF7=FEDG<B@FAAFF95,+>=>CCGGGB@B+@=?=,,88?F9FG93++>CF9FC,:>,+6@<FF<+CF:@FFFFA@>:<3@F,,@F;9,,2,7BFFG,DEFGD5***4<9++<+5B88;8FGCFGCC87FGGGGGGGCFGGGFC)/*:977)7)57
@M03364:276:000000000-BLYN8:1:1101:19157:10840 1:N:0:1
ACTCCTACGGGAGGCAGCAGTAGGGAATCTTCGGCAATGGGGGCAACCCTGACCGAGCAACGCCGCGTGAGTGAAGAAGGTTTTCGGATCGTAAAACTCTGTTGTTAGAGAAGAACGTTAAGTAGAGTGGAAAGTTACTTAAGTGACGGTATCTAACCAGAAAGGGACGGCTAACTACGTGCCAGCAGCCGCGGTAATACGTAGGTCCCAAGCGTTGTCCGGATTTATTGGGCGTAAAGCGAGC
+
GGGGGGGGGGGGGGGGGGGGGGGGGGGGGGGGGGGGGGGGGGGGGGGGGGGGGGGGGGGGGGGGGGGGGGGGGGGGGGGGFGGGGGGGGGGGFGGGGFGGGGGGGGGGGGGGGGGGGEGGFGFFGGGGGGGGGGGGGGFFDFGGGGGGGGGFGGGGFGGGGGGGGGGGGGGGGGGGGGGGGGGGGGGGGGGGGGGGGGGFGGGGGGFGGGGGGGGGGEGGGGGGEDF?FGGGGGEEGGGGGGG)
@M03364:276:000000000-BLYN8:1:1101:15289:10845 1:N:0:1
ACTCCTACGGGAGGCAGCAGTAGGGAATCTTCGGCAATGGACGAAAGTCTGACCGAGCAACGCCGCGTGAGTGAAGAAGGTTTTCGGATCGTAAAACTCTGTTGGTAGAGAAGAACGTTGGTGAGAGTGGAAAGCTCATCAAGTGACGGTAACTACCCAGAAAGGGACGGCTAACTACGTGCCAGCAGCCGCGGTAATACGTAGGTCCCAAGCGTTGTCCGGATTTATTGGGCGTAAAGCGAGC
+
GGGGGGGGGGGGGGGGGGGGGGGGGGGGGGGGGGGGGGGGGGGGGGGGGGGGGGGEGGGGGGGGGGGGGGGGGGGGGGGGGFGGGGGGGGGGGGGGGGGGGGGGGGGGGGGGGGGGGGGGGGGGGGGGGGGGGGGGGGFGGGGGGGGGGGGGGGGGGGGGGGGGGGGGGGGGGGGGGGGGGGGGGGGGGGGGGGGGGGGGGGGGGGGFGGGGGGGCEGGGGGGGGFGGGGGGGGGGGGGGGGD7
@M03364:276:000000000-BLYN8:1:1101:8301:10865 1:N:0:1
ACTCCTACGGGAGGCAGCAGTAGGGAATCTTCGGCAATGGGGGCAACCCTGACCGAGCAACGCCGCGTGAGTGAAGAAGGTTTTCGGATCGTAAAACTCTGTTGTTAGAGAAGAACGTTAAGTAGAGTGGAAAGTTACTTAAGTGACGGTATCTAACCAGAAAGGGACGGCTAACTACGTGCCAGCAGCCGCGGTAATACGTAGGTCCCAAGCGTTGTCCGGATTTATTGGGCGTAAAGCGAGC
+
GGGGGGGGGGGGGGGGGGGGGGGGGGGGGGGGGGGGGGGGGGGGGGGGGGGGGGGGGGGGGGGGGGGGGGGGGGGGGGGGGGGGGGGGGGGGGGGGGGGGGGGGGGGGGGGGGGGGGDFFGGGGGGGGGGGGGGGGGGGGGFGGGGGGGGGGGGGGGGGGGGGGGGGGGGGGDGGGGGGGGGGGGGGGGGGGGGGGGGGGGGDGCFGGGGGGGGGGGGGGGGGEGFGGGGGGGGGGGGGGGGG3
@M03364:276:000000000-BLYN8:1:1101:3868:10882 1:N:0:1
ACTCCTACGGGAGGCAGCAGTGGGGAATATTGCACAATGGGCGCAAGCCTGATGCAGCCATGCCGCGTGTATGAAGAAGGCCTTCGGGTTGTAAAGTACTTTCAGCGAGGAGGAAGGTGTTGTGGTTAATAACCGCAGCAATTGACGTTACTCGCAGAAGAAGCACCGGCTAACTCCGTGCCAGCAGCCGCGGTAATACGGAGGGTGCAAGCGTTAATCGGAATTACTGGGCGTAAAGCGCACG
+
GGGGGGGGGGGGGGGGGGGGGGGGGGGGGGGGGGGGGGGGGGGGGGGGGGGGGGGGGGGGGGGGGGGGGGGGGGGGGGGGGGGGGGGGGGGGGGGGGGGGGGGGGGGGGGGGGGGGGGGGGGGGGGGGGGFGGGGGGGGGGGGGGGGGGGGGGGGGGGGFGGGGGGGGGGGGGGGGGGEGGGGGGGGGGGGGGGGGGGGGG8EGGGGGGGFGGGGGGCGGDGGGGGGGFF;CGGCEF*0CDGG7
@M03364:276:000000000-BLYN8:1:1101:16747:10889 1:N:0:1
ACTCCTACGGGAGGCAGCAGTGGGGAATATTGCACAATGGGCGCAAGCCTGATGCAGCCATGCCGCGTGTATGAAGAAGGCCTTCGGGTTGTAAAGTACTTTCAGCGAGGAGGAAGGCATTAAGGTTAATAACCTTGGTGATTGACGTTACTCGCAGAAGAAGCACCGGCTAACTCCGTGCCAGCAGCCGCGGTAATACGGAGGGTGCAAGCGTTAATCGGAATTACTGGGCGTAAAGCGCACG
+
GGGGGGGGGGGGGGGGGGGGGGGGGGGGGGGGGGGGGGGGGGGGGGGGGGGGGGGGGGGGGGGGGGGGGGGGGGGGGGGGGGGGGGGGGGGGGGGGGGGGGGGGGGGGGGGGGGGGGGGGGGGGGGGGGGGGGGGGGGFFGGGGGGGGGGGGGGGGGGGGGGGGGGGGGGGGGGGGGGGGGGGGGGGGGGGGGEGGD9CGG5EGGEGGGEFDGGGGGGGGEGGGGGGGGGGGGGGGGGGGGGGC
@M03364:276:000000000-BLYN8:1:1101:16928:10890 1:N:0:1
ACTCCTACGGGAGGCAGCAGTGGGGAATATTGCACAATGGGCGCAAGCCTGATGCAGCCATGCCGCGTGTATGAAGAAGGCCTTCGGGTTGTAAAGTACTTTCAGCGAGGAGGAAGGCATTAAGGTTAATAACCTTAGTGATTGACGTTACTCGCAGAAGAAGCACCGGCTAACTCCGTGCCAGCAGCCGCGGTAATACGGAGGGTGCAAGCATTAATCGGAATTACTGGGCGTAAAGCGCACG
+
GGGGGGGGGGEGGGGGGGGGGGGGGGGGGGGGGGGGGGGGGGGGGGGGGGGGGGGGGGGGGGGGGGGGGGGGGGGGGGGGGGGGGGGGGGGGGGGGGGGGGGGGGGGGGGGGGGGGGGGGGGGFGGGGGGGGGGGGGGGGGGGGGGGGGGGGGGGGGGGGGGGGGGGGGGGGGGGGGGGGGGGFGGGGGGGGDGGGGFGGGEEGGGGGGGGGGGGGGFFGEGGGGGGGGGGGGGEGGGFGGGD)
@M03364:276:000000000-BLYN8:1:1101:2709:10899 1:N:0:1
ACTCCTACGGGAGGCAGCAGTAGGGAATCTTCGGCAATGGGGGCAACCCTGACCGAGCAACGCCGCGTGAGTGAAGAAGGTTTTCGGATCGTAAAACTCTGTTGTTAGAGAAGAACGTTAAGTAGAGTGGAAAGTTACTTAAGTGACGGTATCTAACCAGAAAGGGACGGCTAACTACGTGCCAGCAGCCGCGGTAATACGTAGGTCCCAAGCGTTGTCCGGATTTATTGGGCGTAAAGCGAGC
+
GGGGFGGGGGGGGGGGGGGGGGGGGGGGGGGGGGGGGGGGGGGGGGGGGGGGGGGGGGGGGGGGGGGFGGGGGGGGGGGGGGGGGGGGGGGGGGGGGGGGGGGGGGGGFGGGGGGGGGFGGGGGGFGGGEGGGGGGGGGGGGGGGGGGDGGGGGFFGFGFCFGGGGGGGGGGGGGG?7FFGGFFGGGGGGDGGECGGFGG>FGGGGGFGFFGFGGECECCEGG5*9CCFGGFGGGGGGFGDDD)
@M03364:276:000000000-BLYN8:1:1101:23520:10906 1:N:0:1
ACTCCTACGGGAGGCAGCAGTGGGGAATATTGCACAATGGGCGCAAGCCTGATGCAGCCATGCCGCGTGTATGAAGAAGGCCTTCGGGTTGTAAAGTACTTTCAGCGAGGAGGAAGGTGTTGTGGTTAATAACCACAGCAATTGACGTTACTCGCAGAAGAAGCACCGGCTAACTCCGTGCCAGCAGCCGCGGTAATACGGAGGGTGCAAGCGTTAATCGGAATTACTGGGCGTAAAGCGCACG
+
GGGGGGGGGGGGGGGGGGGGFGGGGGGGGGGGGGGGGGGGGGGGGDGGGGGGGGGGGGGGGGGGGGGGGGGGGGGGGGGGGGGGGGGGGGGGGGGGGGGGGGFGGDEGGGGGFGGGGGGGGGGGGGGGGGGGGGGGGGGDGGGGGGGGGGGDFDECGGGGGGGGGGGGGGG7DFGGGGGGGGGGGGGGFGGDEEGGFGGGDGDGDGGGGGGGEGGDFGGGGGGGGDFGGGGGGCEGGGGGGGGD
@M03364:276:000000000-BLYN8:1:1101:16583:10938 1:N:0:1
ACTCCTACGGGAGGCAGCAGTGGGGAATATTGCACAATGGGCGCAAGCCTGATGCAGCCATGCCGCGTGTATGAAGAAGGCCTTCGGGTTGTAAAGTACTTTCAGCGAGGAGGAAGGCATTAAGGTTAATAACCTTAGTGATTGACGTTACTCGCAGAAGAAGCACCGGCTAACTCCGTGCCAGCAGCCGCGGTAATACGGAGGGTGCAAGCGTTAATCGGAATTACTGGGCGTAAAGCGCACG
+
FGGGGGGGGGGGGGGGGGGGGGFFGGGGGGGGGGGGGGGGGGGGGGGGGGGGGGGGGGGGGGGGGGGGGGGGGGGGGGGGGGGGGGGGGEFGGGGGGGGGGGGGGFFGGGGGGGGCGGGGGGGGGFGFGGGGGGGGGGGGGGGGGGGGDE@EGGGGGGGGGGGGGGGGGGGGGGGFGGGGGGF7BFGGFGGEGGDGGGGGGGGGGGGGGGGGGGGG=FGGGGGGGCFGG?FDGC5CFFGGGGGD
@M03364:276:000000000-BLYN8:1:1101:3486:10970 1:N:0:1
ACTCCTACGGGAGGCAGCAGTAGGGAATCTTCGGCAATGGACGAAAGTCTGACCGAGCAACGCCGCGTGAGTGAAGAAGGTTTTCGGATCGTAAAACTCTGTTGTTAGAGAAGAACAAGGGTGAGAGTGGAAAGTTCACCCCTTGACGGTATCTAACCAGAAAGCCACGGCTAACTACGTGCCAGCAGCCGCGGTAATACGTAGGTGGCAAGCGTTGTCCGGATTTATTGGGCGTAAAGCGAGC
+
GGFGGGGGGGGGGGGGGGGGGGGDEGFFGGGGGGGGGGGGGGGGGGGGGGGGGGGGEGGGGGGGGGGGGDEGGGGGGGGGGGGGGGGGGGGGGGGFGGGGGGGGGGGGGGGGGGGGGGGGGFG=FFGGGGGGGGGGGGFFGGGGGGGGGGFGGGGGGGGGGGFFGGGGGGGGGGGFGGGGGGGFCFGGGGEEGDGG5EG?FEFGGGGGGFFCEEGEEEFEEG5C=<9CACG5DCEGGGGGGGD5
@M03364:276:000000000-BLYN8:1:1101:23358:10973 1:N:0:1
ACTCCTACGGGAGGCAGCAGTGGGGAATATAGCACAATGGGCGCAAGCCTGATGCAGCCATGCCGCGTGTATGAAGAAGGCCTTCGGGTTGTAAAGTACTTTCAGCGAGGAGGAAGGCGTTGTGGTTAATAACCGCAGCGATTGACGTTACTCGCAGAAGAAGCACCGGCTAACTCCGTGCCAGCAGCCGCGGTAATACGGAGGGTGCAAGCGTTAATCGGAATTACTGGGCGTAAAGCGCACG
+
GGGGGGGGGGGGGGGGGGGGGGGGGGGGGGGGGGGGGGGGGGGGGGGGGGGGGGGGGGGGGGGGGGGGGGGFFFGGGGGGGGFGGGGGGGGGGGGGGGGGGGGGGGGGGGGGGEFGGGGGGGGGGGGGGGGGGEGGGGGGGGGGGGGGGGGGGGGGGGGGGGGGGGGGGGGGGFGFGGGGGGGGGGGGFGGGGGGGGGCFGGGGGGGGF:FFGGGGGGGGGGGGGGGGGGGGGGGGGGGDDDDC
@M03364:276:000000000-BLYN8:1:1101:11866:10986 1:N:0:1
ACTCCTACGGGAGGCAGCAGTGGGGAATATTGCACAATGGGCGCAAGCCTGATGCAGCCATGCCGCGTGTATGAAGAAGGCCTTCGGGTTGTAAAGTACTTTCAGCGAGGAGGAAGGCATTAAGGTTAATAACCTTGGTGATTGACGTTACTCGCAGAAGAAGCACCGGCTAACTCCGTGCCAGCAGCCGCGGTAATACGGAGGGTGCAATCGTTAATCGGAATTACTGGGCGTAAAGTGCACG
+
<FGG<FEGEE7;F7BCFGF@EC@8:FGG<FA6CFCDEC@,F<@FGDGFFFEGFF<F@C8EFECF@7@BF,6<CAC6?C=<=8C<CC@:F@@BEFGDEAFFGDDCFEFCGG@=4B<F7<@D<?<<,CFDGFDDA=D,,=F@A<BF9AF>FFCGGGC:=7F<F,FDBF:3>*FC:C;E,*5D7BBD78D8,:>EG*11++<;E*8CCC8CFG+ACCCFG:CG5*;CC99C+7;C79CGGG*::7D*
@M03364:276:000000000-BLYN8:1:1101:23944:10990 1:N:0:1
ACTCCTACGGGAGGCAGCAGTGGGGGATATTGCACAATGGGCGCAAGCCTGATGCAGCCATGCCGCGTGTATGAAGAAGGCCTTCGGGTTGTAAAGTACTTTCAGCGAGGAGGAAGGCATTAAGGTTAATAACCTTAGTGATTGACGTTACTCGCAGAAGAAGCACCGGCTAACTCCGTGCCAGCAGCCGCGGTAATACGGAGGGTGCAAGCGTTAATCGGAATTACTGGGCGTAAAGCGCACG
+
GGGGGGGGGGGGGGGGGGGGGGGGGGGGGGGGGGGGGGGGGGGGGGGGGGGGGGGGGGGGGGGGGGGGGGGGGGGGGGGGFGGGGGGGEGGGGFGGGGGGGGGGGGGGGGGGGGGGGGGGGGCGGGGGGGGGGFGGGGGGGGGGGGGGGGGGGGGGGG:FFGGGGGGGGGGGGGGGGGGGGGGGGGGGGGGGGGGGGGGGD>EEEGGGGGF8EEECCGGGGGDEFGGGDF8CDGGGGFGG<3C<
@M03364:276:000000000-BLYN8:1:1101:18682:10997 1:N:0:1
ACTCCTACGGGAGGCAGCAGTAGGGAATCTTCGGCAATGGACGAAAGTCTGACCGAGCAACGCCGCGTGAGTGAAGAAGGTTTTCGGATCGTAAAACTCTGTTGGTAGAGAAGAACGTTGGTGAGAGTGGAAAGCTCATCAAGTGACGGTAACTACCCAGAAAGGGACGGCTAACTACGTGCCAGCAGCCGCGGTAATACGTAGGTCCCGAGCGTTGTCCGGATTTATTGGGCGTAAAGCGAGC
+
GGGGGGGGGGGGGGGGGGDGGGGGGGGGGGGGGGGGGGGGGGGGGGGGGGGGGGGGGGGGGGGGGGGGGGGGGGGGGGGGGGGGGGGGGGGGGGGGGGGGGGGGGGGGGGGGGGGGGGGGGGGGGGGGGGGGGGGGGGGGGFGGGGGGGGGGGGGGGGGGGGGGGGGGGGGGGGGGGGGGGGGGGGGGGGGGGGGGGGGGGGGGGGFGGGGGGGGGGEFGGGG=EGGGCFGGGGGGGGGGGGG)
@M03364:276:000000000-BLYN8:1:1101:15620:11015 1:N:0:1
ACTCCTACGGGAGGCAGCAGTAGGGAATCTTCGGCAATGGGGGCAACCCTGACCGAGCAACGCCGCGTGAGTGAAGAAGGTTTTCGGATCGTAAAACTCTGTTGTTAGAGAAGAACGTTAAGTAGAGTGGAAAGTTACTTAAGTGACGGTATCTAACCAGAAAGGGACGGCTAACTACGTGCCAGCAGCCGCGGTAATACGTAGGTCCCAAGCGTTGTCCGGATTTATTGGGCGTAAAGCGAGC
+
GGGGFGGGGGGGGGGGGGGGGGGGGGGGGGGGGGGGGGGGCFGGGGGGGGGGGGGGGGGGGGGGGGGGGGGGGGGGGGGGGGGGGGGDGDGGGGGGGGGGGGGGGFGGGGGGGGGGGFFGGGGFGCAFGCGGGGGGGGGGGFGGAFGGGGGGGGGGFGFGGGGGGEGGGGG>FGGGGGGGGGGGGGGGGGGGGGCCGGGGGGGGGGGGGGGGGGEGGG9?EGG=ECFGGGGFFGGGGFFFD<D)
@M03364:276:000000000-BLYN8:1:1101:5131:11017 1:N:0:1
ACTCCTACGGGAGGCAGCAGTAGGGAATCTTCGGCAATGGGGGCAACCCTGACCGAGCAACGCCGCGTGAGTGAAGAAGGTTTTCGGATCGTAAAACTCTGTTGTTAGAGAAGAACGTTAAGTAGAGTGGAAAGTTACTAAGTTAAGGTAACCACCCCGGAAGGGACGGCCTAACACGGTCCCAGAGCCGGCGTTATACGGAGGTTCCCAGCGGTGTCCGGGCTTTTTGGGGGGAAAGGCAGGG
+
GGGGGGGGGGGGGGGGGGGGGGGGGGGGGGGGGGGGGGGGGGGGGGGGGGGGGGGGGGGGGGGGGGGGG7FEGGGGGGGGGGGGGGGGCFGGGGFGGGGGGGGGGGGGFGGGGGGGGD<F@FFFGGGGGGGGGGGGGGG,D@C3,3,:3,@,,,8@F+**@<>FCF:*>*4*27:,,**4*=,++**+=***=**4232*/*/:**<+09+***28/+<*:***/3+3*:C/))*194****))
@M03364:276:000000000-BLYN8:1:1101:13148:11024 1:N:0:1
ACTCCTACGGGAGGCAGCAGTGGGGAATATTGCACAATGGGCGCAAGCCTGATGCAGCCATGCCGCGTGTATGAAGAAGGCCTTCGGGTTGTAAAGTACTTTCAGCGAGGAGGAAGGCGTTGTGGTTAATAACCGCAGCGATTGACGTTACTCGCAGAAGAAGCACCGGCTAACTCCGTGCCAGCAGCCGCGGTAATACGGAGGGTGCAAGCGTTAATCGGAATTACTGGGCGTAAAGCGCACG
+
GGGGGGGGGGGGGGGGGGGGGGGGGGGGGGGGGGGGGGGGGGGGGGGGGGGGGGGGGGGGGGGGGGGGGGGGGGGGGGGGGGGGGGGGGGGGGGGGGGGGGGGGGGGGGEGGGGGGGGGGGGGGGGGGFGGGGGGGGGGGGGGGGGGGGGGGGGGGGGGGGGGGGGGGGGGEGGGGGGGGGGGGGGGGGGGGGGGGCFGGG8EGGGGGGFGGGGGGGGGGGGCGCFGGGGFGCDEGGGGGGGD5
@M03364:276:000000000-BLYN8:1:1101:21839:11027 1:N:0:1
ACTCCTACGGGAGGCAGCAGTGGGGAATATTGCACAATGGGCGCAAGCCTGATGCAGCCATGCCGCGTGTATGAAGAAGGCCTTCGGGTTGTAAAGTACTTTCAGCGAGGAGGAAGGTGTTGTGGTTAATAACCGCAGCAATTGACGTTACTCGCAGAAGAAGCACCGGCTAACTCCGTGCCAGCAGCCGCGGTAATACGGAGGGTGCAAGCGTTAATCGGAATTACTGGGCGTAAAGCGCACG
+
GGGGGGGGGGGGGGGGGGGGGGGGGGGGGGGGGGGGGGGGGGGGGGGGGGGGGGGGGGGGGGGFFGGGGGGGGGGGDGGGGGGGGGGGGGGGGGGGGGGGGGGGGGGEGGGGGGGGGGGGGGGGGGGFGGGGGGGGGGDFFFFGGGGGGGDGGEGGGGGGGGGGGGGGGGGGGGGGGGGGGGGGGGGGGGGGGGGGGGGGGDEGGGGEGG?EGCCCFGGGGGGGGFFGGGGCGGGGGGGGGGC/
@M03364:276:000000000-BLYN8:1:1101:7839:11070 1:N:0:1
ACTCCTACGGGAGGCAGCAGTAGGGAATCTTCGGCAATGGACGAAAGTCTGACCGAGCAACGCCGCGTGAGTGAAGAAGGTTTTCGGATCGTAAAACTCTGTTGTTAGAGAAGAACAAGGATGAGAGTAAAAAGTTCATCCCTTGACGGTATCTAACCAGAAAGCCACGGCTAACTACGTGCCAGCAGCCGCGGTAATACGTAGGTGGCAAGCGTTGTCCGGATTTATTGGGCGTAAAGCGAGC
+
GGGGGGGGGGGGGGGGGGGGGGGGGGGGGGGGGGGGGGGGGGGGGGGGGGGGGGGGGGGGGGGGGGGGGGGGGGGGGGGGGGGGGGGGGGGGGGGGGGGGGGGGGGGGGGGGGGGGGGGGGGFCFFGGGGGGGGGGGGGGGGGGGGGGGGGGGGGGGGGGGGGGGGGGGGGGEGGGGGGGGGGGGGGGGGGGGGGGGGGGGGGGGGGGGGGGGGGGGGGFGGGDGFGGGGGGGDGGGGGGGGG5
@M03364:276:000000000-BLYN8:1:1101:2065:11096 1:N:0:1
ACTCCTACGGGAGGCAGCAGTGGGGAATATTGCACAATGGGCGCAAGCCTGATGCAGCCATGCCGCGTGTATGAAGAAGGCCTTCGGGGTGTAAAGTACTTTCAGCGATGAGGAAGGCGGTGTGGTTAATAACCGCAGCGATTGACGTTACTCGCAGAAGAAGCACCGGCTAACTACGTGCCAGCAGCCGCGGTAATACGTAGGTGGCAAGCGTGATCCGGATTTAGTGGGCGGAAAGCGAGCG
+
A9CCFFF<;FGGFG>CFDFGCFDCF;FFCF<FGCFGGD68F<:ECFFFGGFCCAEFFGFGGGC8F:@@FFGGFAFGGG8F8F?CEFG7+@>F?D?CFGGGBEBEFGE:,B?F<<=<CD@+@=CE7,B9CFFGFG@:CGGFCFC>FC<>>C<C;<:FEGCF77<>FF,17F*=<F9;BEFBFGGGCECG;8*:EG>;B9EF:+AE9CFGGFA*;;**:+</C5850<0<2>C5C)*7)C>DDGDC
@M03364:276:000000000-BLYN8:1:1101:10401:11108 1:N:0:1
ACTCCTACGGGAGGCAGCAGTGGGGAATATTGCACAATGGGCGCAAGCCTGATGCAGCCATGCCGCGTGTATGAAGAAGGCCTTCGGGTTGTAAAGTACTTTCAGCGAGGAGGAAGGCATTAAGGTTAATAACCTTAGTGATTGACGTTACTCGCAGAAGAAGCACCGGCTAACTCCGTGCCAGCAGCCGCGGTAATACGGAGGGTGCAAGCGTTAATCGGAATTACTGGGCGTAAAGCGCACG
+
[truncated: 34,403,186 more chars]
