# Supplementary material for: Captivity causes taxonomic and functional convergence of gut microbial communities in bats
Source: PeerJ. 2019 Apr 30;7:e6844. doi: 10.7717/peerj.6844 (PMC6499062; doi:10.7717/peerj.6844)
Supplement: Data S19 — raw data of FHa9. [file peerj-07-6844-s024.gz › D8j5381-FHa9_R2.fq]

@M03364:276:000000000-BLYN8:1:1101:16275:1270 2:N:0:1
GGCTACTGGGGGATCTAATCCTGTTTGCTCCCCACGCTTTCGCACCTGAGCGTCAGTCTTTGTCCAGGGGGCCGCCTTCGCCACCGGTATTCCTCCAGATCTCTACGCATTTCACCGCTACACCTGGAATTCTACCCCCCTCTACAAGACTCTAGCTGACGAGTTTCAAATGCAGTTCCCAAGTTAAGCTCGGGGATTTCACATCTGACTTAATCAACCGCCTGCGTGCGCTTTACGCCCAGTAATTCCG
+
CCCC?AFCFGG+FCFEEGF<<FCFFFFFF9EFECCC7F@FC@EGGFFGGFGGG:C,C,FEG<@CFG@FC@F7CFGD7?,AFEG:C:>:>7F9FFFGGGFA<EFFD9FGDCFGA9CFFG+@FF8AEFEDDGFGGGFF@7=CCCEFFGFGD6@7,D97;DCF**;>FC9CCAE?@F?FGGCFF?EFGGGGG9CGCE5CEGFGGGF+;77@7CDFGF77;F<E:/81;>0)35>5DGF4)(8C:)5400*):C
@M03364:276:000000000-BLYN8:1:1101:16375:1288 2:N:0:1
GGACTACCGGGGTATCTAATCCTGTTTGCTCCCCACGCTTGCGCACCTGAGCGTCAGTCTTTGTCCAGGGGGCCGCCTTCGCCACCTGTATTCCTCCAGATCTCTACGCATTTCACCGCTACACCTGGAATTCTACCCCCCTCTACAAGACTCTAGCCTGCCAGTTTGGAATCCAGTTCCTAGGTTGAGCCCGGGGTGTTCACATTCAACTTAACAAACAACCTACTCACCCTTTACACCCAGTAATTCCT
+
CCC@@FE8FC:F+,CFCEFGGGCFFGFEFFGGCBEF:FGC,C:+7@@@F@E<CFC,B6:FGF<EGG9FC,66+=>FFFDEBCC:@E,AA@?FA<EGCG8C59@<FCFGGCGGGGF<5C7+F+?ADF8FCBF=,?@,C,@FG6=+4>,344,5@@=CF,@,@DF8FF9,*6,,,@6<@,,2,6?DGF6,AC,1***8***22+4:++++:7+;*;0:C*/*.=>1())2)2)0C*0)9)0;:>?):?BF770
@M03364:276:000000000-BLYN8:1:1101:19869:1296 2:N:0:1
GGACTACAGGGGTTTCTAATCCTGTTTGCTCCCCACGCTTTCGAGCCTCAGCGTCAGTTACAGACCAGAGAGCCGCCTTCGCCACTGGTGTTCCTCCATATATCTACGCATTTCACCGCTACACATGGAATTCCACTCTCCTCTTCTGCACTCAAGTTTCCCAGTTTCCAATGACCCTCCCCGTTTGAGCCGGGGGCTTTCACATCAGACTTAAAGAACCGCCTGCGCCCTCTTTACGCCCAATAAACCCG
+
CCCCCGGGGGCGGCEGGGGGGGGGGGGGGGGGGGGGGGGGGGGGGGGGGGGFGGGGGGFGGGGGGGGGGF@CFGGGGGCE@FFGGGGGGGGGGGGCFGGGCFFF;FCDGEGGGGGGGGGD@FFGDFFDFGGGGGGGC8EGGGFGBE>=9=@FG,BD@>>>;>=DDEGGGG,@D9@DE,@=>BB+@BEG67D?C5BEEGDFFFGF6*:8*28CCFF7+;FGE580143)(0);4DC56(8EGE:FCG*)*11
@M03364:276:000000000-BLYN8:1:1101:22051:1325 2:N:0:1
GGACTACTGGGGTTTCTAATCCTGTTTGCTCCCCACGCTTTCGAGCCTCAGTGTCAGTTACAGACCAGAGAGCCTCCTTCGCCACTGGTGTTCCTCCATATATCTATGCATTTCATCGCTACACACGGAACTCCATCCTTCTCTTTTGCACCTAAGGACCGCAGTTTCCAATGACCCCCCCCCGCTGAGCCCGTGGCTTTCACACCAGACTTGCGCTACCGCCTGCACTCCCTGTCCGCCCATTAAATCCG
+
A<6@CFGFCF86868,CF9<6,C@CAFFGG96C,;@@FC,:CBCFCFG?,6CCFF<<FE,C,,,;F,E,C<:CC6,:4:,@F@@F@6EF<,4,CCEFF<,EFGCB<,5CE,EA?9,9,,4,+,44+8C@?+,,94,,99,,9,+4,94C8E+,,8,,,,66@@8F>AF8>@36,3@D++@++*5*>C>,,?*1*1:*2,8;DF7;CC*19F1*+2)))/*)=83(;(;6:))*00))-21:>1=GD?>GC5
@M03364:276:000000000-BLYN8:1:1101:21957:1325 2:N:0:1
GGACTACTAGGGTTTCTAATCCTGTTTGCTCCCCACGCTTTCGCACCTGAGCGTCAGTCTTTGTCCAGGGGGCCGCCTTCGCCACCGGTATTCCTCCAGATCTCTACGCATTTCACCGCTACACCTGGAATTCTACCCCCCTCTACAAGACTCTAGCCTGCCAGTTTCGGATGCAGTTCCCAGGTTGAGCCCGGGGATTTCACATCCGACTGCACAGACCGCCTGCGTGCGCTTTACGCCCAGTAATTCCG
+
CCCCCA@FCEGCC6CAFGFFFAEFEFGGGEGGGGGCEFGGGFGGGGEGFGGGGCG7FG,CFGFEFF,CFGGGE@CFGDGGGGGDEGGE>CCFEFECFFFF<E9EEFFFFCCCGGFFCFDGEBEG@FFFFGGAFGCF9>BFE6>DFDDEF?FG6,>@FCCEF@FGGGG95*>CEGG7EF7FGGGEGGFFGGFGCGG55*BA17C:7FC5>C3)*29;**87)>5:1>BB?55<D<*.9:C*2<2)2CF)*:2
@M03364:276:000000000-BLYN8:1:1101:11762:1361 2:N:0:1
GGACTACAAGGGTTTCTAATCCTGTTTGCTCCCCACGCTTTCGAGCCTCAGTGTCAGTTACAGGCCAGAGAGCCGCTTGCGCCTCCGGTGTTCCTCCATATATCTACGCATTTCACCGCTACACATGGAATTCCACTCTCCTCTCCTGCACTCAAGTCTCCCAGTTTCCAATGCACACAATGGTTTGACCACTGCCTTTTACCTCAGACTTAAGAAACCACCTGCGCTCGCTTTACGCCCAATAAATCAGG
+
-C@@CGGFGFGGGFGGGCDGFFGFGGGGGGDFG7FDF788DFFGGG7FFGCDFGGGAFGGGG9CFG?C<F8CF<FEFC,AFFF7F,:CBFB:9FA<FCFGGG9FEFGC@F:FFGGGF+@8F:=F,AE8?<CF,AEB,@=<@98B8ECDC,@=E?E,@BEFGG86AEFGAFE98DEF,,+69,6E9@+,23@:6@CEFDCG?C,+*30;5C>8+?FD7CEC?7A)49@EADD547+952:1A5(871+)*20
@M03364:276:000000000-BLYN8:1:1101:8307:1375 2:N:0:1
GGACTACCAGGGTTTCTAATCCTGTTTGCTCCCCACGCTTTCGAGCCTCAGCGTCAGTTACAGCCCAGAGAGCCGCCTTCGCCACTGGTGTTCCTCCAGATCTCTACGCATTTCACCGCTACACATGGAATTCCGCTTGCCTCTACGACACTCTAGACTCATAGTTTCCAATGCACTTTTACGGTTAAGCCCCAAACTTTCACATCAGACTTTCAAATCCGCCTACACGCCCTTTACCCCCAATAATTCCG
+
CCCCCGGG<FGGGGGGGGGGGGGGGGGGGGGGGGGEGGGGGGGGGGEGGGGGGGGGGGGGA<F,68CF,,,8CCFGGGGGGGFG:<FGCAE@FGGGF,EFG,EFFDF7FGGGGGGGGEGGGGGGE9E=FGGGGGGGDE>F@DG?,C+>CEGGGAFF993D8,@FGGGGAED,ADGDGF,;,,+@FC6AEG3+@8C5;EGGG;:5BFCCGGFGC+=C9+<E>F5(5A282??BDFFE6.BG*)()8C=<F;;
@M03364:276:000000000-BLYN8:1:1101:14017:1389 2:N:0:1
GGACTACCAGGGTTTCTAATCCTGTTTGCTCCCCACGCTTTCGAGCCTCAGTGTCAGTTACAGGCCAGAGAGCCGCTTTCGCCTCCGGTGTTCCTCCATATATCTACGCATTTCACCGCTACACATGGAATTCCACTCTCCTCTTCTGCACTCAAGTCCTCCAGTTTCCAATGACCCTCCCCGGTTGAGCCGGGGGCTTTCACATCAGACTTAAAGAACCGCCTGCGCTCGCTTTACGCCCAATAAATCCG
+
CCCCCGGFGGGGGFGGGFGGGGGGGGGGGGGGGGGGGGGGGGGGGGGGCGGGGGGGGGGGGGGGGGGGGGGGGGGGGDFGDGGGGGGGFFEGFGGGGC9EFGGGGGGGGGGGGGGGGGGC@FGGG8<EAAAFFGGGCGAFEFGCGGGGGGGA@=8FFGADCFGGFGAF,D9EGGGCG,DECC8BCCEGCCEECGCEGGGGG=FGACFGFGDCDF8:7FGFEGFD0;1>>DBED5*-96EG551<CG4<GF7
@M03364:276:000000000-BLYN8:1:1101:9378:1394 2:N:0:1
GGACTACAGGGGTATCTAATCCTGTTTGCTCCCCACGCTTTCGAGCCTCAGCGTCAGTTACAGACCAGAGAGCCGCCTTCGCCACTGGTGTTCCTCCATATATCTACGCATTTCACCGCTACACATGGAATTCCACTCTCCTCTTCTGCACTCAAGTCCTCCAGTTTCCAATGACCCTCCCCGGTTGAGCCGGGGGCTTTCACATCAGACTTAAGAAACCGCCTGCGCTCGCTTTACGCCCAATAAATCCG
+
CCCCCGGGGGGDGCGGGGGGGGGGGGGGGGGGGGGGGGGGGGGGGGGGGGGGGGGGGFGGGGGGGGGGGFGGGGGGGGGGGGCFGGGGGGGGGFGGGGGGGGGG9FGGGGGGGGGGGGGGGGGFFFGEBCFGGGGGGGGGGGGGGGGFGGGGFGGGEFGFFEFGGGGGGGGGGGGGGGFGGGGGCEG6CFFGGGGGE5:FGGFDCFFGF*9CFGG7FGGGFGA;@FBD9DFFGGF>?1EGGFFFGGF2FD>
@M03364:276:000000000-BLYN8:1:1101:18255:1403 2:N:0:1
GGACTACCCGGGTTTCTAATCCTGTTTGCTACCCATGCTTTCGAGCCTCAGCGTCAGTTACAGACCAGACAGCCGCCTTCGCCACTGGTGTTCTTCCATATATCTACGCATTTCACCGCTACACATGGAGTTCCACTGTCCTCTTCTGCACTCAAGTTTCCCAGTTTCCGATGCACTTCTTCGGTTGAGCCGAAGGCTTTCACATCAGACTTAAGAAACCGCCTGCGCTCGCTTTACGCCCAATAAATCCG
+
<CCCCGGG<FGGGGGGGGGGGGGGGGG8FGGGGGGGGGGGGGGGGGGGGGGGGGGGGGGGEAF,EFCGGFGGGGGDGGGGGGGGGDGCFGGGGGGGGEEFFGGGGGGGGGEGGGGGG:FGGGGGC,AEFEGFGGGGF8DDGGGGFGG9FGGGG,=ECFFGADFFGGGGEGCC=EFCG8EDDD+@FEGF?FG695>E5CGFCFGFFGFGDFCFF8+5=DGGDE:@@F2D>DA>DFGEF<GEED1AFFFEGG9
@M03364:276:000000000-BLYN8:1:1101:18849:1439 2:N:0:1
GGACTACTCGGGTTTCTAATCCTGTTTGCTCCCCACGCTTTCGCACCTGAGCGTCAGTCTTTGTCCAGGGGGCCGCCTTCGCCACCGGTATTCCTCCAGATATCTACGCATTTCACCGCTACACCTGGAATTCTACTCTCCTCTACAAGACTCTAGCCTGCCAGTTTCGGATGCAGTTCCCAGGTTGAGCCCGGGGATTTCACATCCGACTTGACAGACCGCCTGCGTGCGCTTTACGCCCAGTAATTCCG
+
@CCC8FC,<@@CGFGGGGFGCE,CFF9FFEGGDFGBFCFGG9FE>@FF<FFGGGE:FF,,CFG9FEFF<C:FGGEGGG,?BFGGFFCFBEGGG9EGFFDCG,EGDFEGGGEEE<AF,?==F7F,,AEEFFFGF,ED,8383=D=>;3DDCFC?EDF,3>=FDF6F;EFC+@@7,4@FGDGGABD>BGDC7DFE5CGCC??CCGDF<F?<DCC*0*:;CFGFD>@7A1=?@BBDGGF=:*:CB(9:D?AG**
@M03364:276:000000000-BLYN8:1:1101:22547:1459 2:N:0:1
GGACTACCAGGGTTTCTAATCCTGTTTGCTCCCCACGCTTTCGCACCTGAGCGTCAGTCTTTGTCCAGGGGGCCGCCTTCGCCACCGGTATTCCTCCAGATCTCTACGCATTTCACCGCTACACCTGGAATTCTACCCCCCTCTACAAGACTCTAGCTGACCAGTTTCAAATGCAGTTCCCAAGTTAAGCTCGGGGATTTCACATCTGACTTAATCAACCGCCTGCGTGCGCTTTACGCCCAGTAATTCCG
+
CCCCCFFGGGGGGGGGGGGGD<<FGFFGGGCFFGGFGGGGGGGDDGGFFGGGGGGGGEGAGGGGGGGGGGGGGGGGGGGGFG@EFGGGGGGFGFFGGGGGGGGFFFFDGGGECAFGGDGGDGGGGFDEGFFGGGGGCFDEEGDGFGG9DGFFGFGG9@C9@FCCGGC9ACFGFDGGGGGFE9CG,@AFF92D;;ECEGCEGFGGFCDG+8CDF1+:C**;D=5?D5:B?>FFGGGFFFGGGF?4>FF<GFG
@M03364:276:000000000-BLYN8:1:1101:12235:1461 2:N:0:1
GGACTACAGGGGTTTCTAATCCTGTTTGCTCCCCACGCTTTCGAGCCTCAGCGTCAGTTACAGACCAGAGAGCCGCCTTCGCCACTGGTGTTCCTCCATATATCTACGCATTTCACCGCTACACATGGAATTCCACTCTCCTCTTCTGCACTCAAGTCCTCCAGTTTCCAATGACCCTCCCCGGTTGAGCCGGGGGCTTTCACATCAGACTTAAAGAACCGCCTGCGCTCGCTTTACGCCCAATAAATCCG
+
CCCCCGGGGGGGGGGGGGGGGGDGGGGGGGGGGGGGGGGGGGGGGGGGGGGGGGGGGGGFGGGGGGGGGGGGGGGGGGGGGGGGGGGGGGGGGGGGGGGGGGGGGGGGGGGGGGGGGGGDEGGGGGGGGGGGGGGGGGGGGGGGGGGGGGGGGGGGGGGGGGGGGAEGGGGGCGGGDDFEGEEGGGG6FFGGGGEGGDFGGGGGAGGFCGGGFGGGGGGGEGF?FF>A2AEEG:D>@:EGGB<.C76:FG7
@M03364:276:000000000-BLYN8:1:1101:12874:1505 2:N:0:1
GGACTACCGGGGTTTCTAATCCTGTTTGCTCCCCACGCTTTCGAGCCTCAGTGTCAGTTACAGGCCAGAGAGCCGCTTTCGCCTCCGGTGTTCCTCCATATATCTACGCATTTCACCGCTACACATGGAATTCCACTCTCCTCTTCTGCACTCAAGTCTCCCAGTTTCCAATGACCCTCCCCGGTTGAGCCGGGGGCTTTCACATCAGACTTAAGAAACCGCCTGCGCTCGCTTTACGCCCAATAAATCCG
+
CCCCCGGGGGGGGGGGGGGGGGGGGGGGGGGGGGGGGGGGGGGGGGGGGEFFGGFGFGGGGGGGGGGGGGGGGGGGCFGGGGGGGGGGGGGGGGGGGDEEGGGGGGGGGGGGEGGFGGGGGGGGGGGGFFFGGGC:GGGGFGGGGGGGGGGGGGGGGGFFGFGDGGCGGFGDFGGGGGFEGGDEGCEGFGGGDCEGGGGGGFGGFGGGGGGGG>FGCCFDADB;@FFF>D57>C*)9:EEEF0>6FF>GF7
@M03364:276:000000000-BLYN8:1:1101:16526:1512 2:N:0:1
GGACTACTGGGGTATCTAATCCTGTTTGCTCCCCACGCTTTCGCACCTGAGCGTCAGTCTTTGTCCAGGGGGCCGCCTTCGCCACCGGTATTCCTCCAGATCTCTACGCATTTCACCGCTACACCTGGAATTCTACCCCCCTCTACAAGCCTCTAGCCTGCCAGTTTCGAATGCAGTTCCCAGGTTGAGCCCGGGGATTTCACATCCGACTGGACATACCGCCTGCGTGCGCTTTACGCCCAGTAATCCCC
+
C@CCCC@FGCFDFEGC,<E@FF<FFGGCFAFGGG@FGGGGCD@@F@CFCC@@C@F@@A<FEGGGFGCF@7F7CFGGGFCFFGEGE<=CFEFGFFDFFCF,:A@?EFFCE7B:FGEFG7C8:FFGGCE,E=DCF,;F9,DF7+BD,=;@6,4+,@9,>C9DDFC,,5,DE*D,@C,<;EAC<,6*?,,,4@F*=:C5*=<9CC9:=4;C33<)**26*+>*)*:1;70)(085)97)*(*273(6*:=)*2*
@M03364:276:000000000-BLYN8:1:1101:11142:1564 2:N:0:1
GGACTACACGGGTATCTAATCCTGTTTGCTCCCCACGCTTTCGCACCTGAGCGTCAGTCTTTGTCCAGGGGGCCGCCTTCGCCACCGGTATTCCTCCAGATCTCTACGCATTTCACCGCTACACCTGGAATTCTACCCCCCTCTACAAGACTCTAGCTGACCAGTTTCAAATGCAGTTCCCAAGTTAAGCTCGGGGATTTCACATCTGACTTAATCAACCGCCTGCTTGCGCTTTACGCCCAGTAATTCCG
+
CCCCCGGGGGGGGGGGGGGGGGGGGGGGGGGGGGGGGGGGGGGGGGGGFGGGGGGGGGGGGGGGGGGGF7CGGGGGGGEGCEGGGGGGGGGGGGGGGGGGGGGGGGGGGGGGGGGGGGGGGGGGGGGGGGGGGGGGGGCFGGGFFGGFGGGGGGGFGGAFGGF:FGGFFG9DCAFGGGFCFG?CGGGG?CBGGGC?=EGGGGFFFFGGGGGGGGGGGFF=BGE@?F32;:BEDDG47:E:C>0?>FFAGG2
@M03364:276:000000000-BLYN8:1:1101:10195:1584 2:N:0:1
GGACTACTCGGGTTTCTAATCCTGTTTGCTCCCCACGCTTTCGAGCCTCAGTGTCAGTTACAGGCCAGAGAGCCGCTTTCGCCACCGGTGTTCCTCCATATATCTACGCATTTCACCGCTACACAGGGAATTCCACTCTCCTCTCCTGCCCTCAAGTCTCCCAGTTTCCAATGCACACAATGGTTGAGCCACTGCCTTTTACCTCACACTTAAGAAACCACCTGCCCTCGCTTTACGCCCAATAAATCCGG
+
CCCCCFGGFGGGFGGGGD9FGFAFGG9CFCFGGGGGGGDCFGGFCGGGE<ECEEFGGGDFGGGCGGGGFE<FFGGG@@FGFFE@FFGGGE=FEDCGG,?@EDFGGDF?FGEGFGCFFGDG>FFF9,A@D@FFGGGDFF,,=6B?E8DBF,@DGF@F@>;EFG88F9,3=CD3=FD9,@+8DDFACCGGGGGGGFGGGGF,+:4+;**240<FFCC+;CF5@**)0*5*//8/1118)8>=E3,/*;+<295
@M03364:276:000000000-BLYN8:1:1101:17504:1586 2:N:0:1
GCACGACAAGGGTTTCTAATCCTGTTCGCTCCCCACGCTTTCGCACCTGAGCGTCAGTCTTTGTCCAGGGGGCCGTCTTCGCCACCGGTGTTCCTCCAGATCTCTACGCATTCCACCGCTACACATGGAATTCTACTCTCCTCTTCTGCACTCAAGTCCGCCAATTTCCATAGACCCTACACTGCTTACCCGGGGGCCTTCACATCAGGCAAAAAGCACCGCCTACGCTTCATTTACGCCCAATAAATTCG
+
---8,,6@@C,-;F,6CF,C,,CFFG,BC,;+CFAC7F7,,C,,BF+B@F8,@@@@CGCCC@,CFFD,CF8:+++67,B5,8,F,,+++++8,,4C8,B,9,@54<<+++8:,,:<,@++@FC=93,A::A,,,,3:33@,7=D9ED,37@=?8C9FEB+@+++,,>,,,,,2,:DF,,5,,,3,6,=6DE*******37;F6++;2*****;*9C*9;57:<<(51<(0.0***)*(2/*)256:*)**1
@M03364:276:000000000-BLYN8:1:1101:11883:1590 2:N:0:1
GGACTACTCGGGTATCTAATCCTGTTTGCTCCCCACGCTTTCGAGCCTCAGCGTCAGTTACAGACCAGAGAGCCGCCTTCGCCACTGGTGTTCCTCCATATATCTACGCATTTCACCGCTACACATGGAATTCCACTCTCCTCTTCTGCACTCAAGTTTCCCAGTTTCCAATGACCCTCCCCGGTTGTGCCGGGGGCTTTCACATCAGACTTAAGAAACCGCCTGCGCTCGCTTTACGCCCAATAAATCCC
+
CCCCCGGGGGGGGGGGGGGGGGGGGGGGGGGGGGFEGGDGGF:FFGFFGFGGGGGGGGGGGGGGGGGGGGGCGCGGGGDG77CFFGGGFGGDFFFGGGGCFFEGGGGGEGG7DFFG9FEECEGFGCGGEFFG9FGGGGGGCFFGGGGCFF,3D?FG;D>=@FGG=EGGCCFFGFGGF,+@CGCGGD61+>FE*8EC5EF?8DE+=*;CCGGDD7@7FGGGBEB@D).).0=D<F9)9(:C=>:@DGF>DF*
@M03364:276:000000000-BLYN8:1:1101:19707:1592 2:N:0:1
GGACTACAGGGGTTTCTAATCCTGTTTGCTCCCCACGCTTTCGCACCTGAGCGTCAGTCTTTGTCCAGGGGGCCGCCTTCGCCACCGGTATTCCTCCAGATCTCTACGCATTTCACCGCTACACCTGGAATTCTCCCCCCCTCTACAAGACTCTAGCTGACCAGTTTCAAATGCAGTTCCCAAGTTAAGCTCGGGGATTTCACATCTGACTTAATCAACCGCCTGCGTGCGCTTTACGCCCAGTAATTCCG
+
CCCCCGGGGGGGDFGGGGGGGGGGGGFGFGFGGGGGGGGGGGGGGGGGGGGGGGGGGGFGGGGGGGGGGGGGGGGGGGEFGGGE:DGG=FFGFC;FFGGGGGGGF,BFEEGGGGGGGGGGGGGGGGGGGGGGGGGGG7CFCCEGFGFF9FFGGFGGAFEFGGGFECGG,EGAFGFF9BFGDFEFG9DF,,,>CGCCCE,9CFFD@DCD@DC>FFDF77ECBGFF?:6B:E>ED<34FF?CEE0):CF<FG4
@M03364:276:000000000-BLYN8:1:1101:13956:1596 2:N:0:1
GGACTACCAGGGTATCTAATCCTGTTTGCTCCCCACGCTTTCGCACCTGAGCGTCAGTCTTTGTCCAGGGGGCCGCCTTCGCCACCGGTATTCCTCCAGATCTCTACGCATTTCACCGCTACACCTGGAATTCTACCCCCCTCTACAAGACTCTAGCCTGCCAGTTTCGGATGCAGTTCCCAGGTTGAGCCCGGGGATTTCACATCCGACTTGACAGACCGCCTGCGTGCGCTTTACGCCCAGTAATTCCG
+
CCCCCGGEGGGGGGGGGGGGGGGGGGGGGGGGGGGGGGGGGGGGGGGGGGGGGGGGGGGGGGGGGGGGGGGGGGGGGGGGGGGGGGGGGGGGGGGGGGGCFGGGGGGGGG:FDFFGFGGGGGGGGGF8FGGGGGGGGGGGGGGGGGGGGGFFGGG7FFGGGFGGGGGGGEEGEGGGGGGGFCG>FGFGGFFGC=CEC8EEFGG7:CFD*<DGGFCCCGGGFGE0:)(<:@3>D37<F:EGGB:FFFF<F7*
@M03364:276:000000000-BLYN8:1:1101:22848:1599 2:N:0:1
GGACTACCAGGGTTTCTAATCCTGTTTGCTCCCCACGCTTTCGAGCCTCAGCGTCAGTTACAGACCAGAGAGCCGCCTTCGCCACTGGTGTTCCTCCATATATCTACGCATTTCACCGCTACACATGGAATTCCACTCTCCTCTTCTGCACTCAAGTTTCCCAGTTTCCAATGACCCTCCCCGGTTGAGCCGGGGGCTTTCACATCAGACTTAAGAAACCGCCTGCGCTCGCTTTACGCCCAATAAAACCG
+
CCCCCGGFGFGGGGGGGGGGGGGGGGFGGGGFFGGGGGGGGGDGGDEGGGGGGEFFGFGGGGGGGFFGGGGGGGGGGGCGGDFFGGGFGFGGGDGGGGGGGG=FFFGGCG7BEFGGEGDEEFCFGGFFFFGGG?EGFGGGGGGGGGGG;AEGDFBFF,;E9E8DDCFDEFAFGFF,DGFEGGG>3@CFFGGGGDEGG*B6;@98BFD=FGG>7=FF7CCCEE:6?F0>9ABFGCC6B:5EGFB4CF?)9C<
@M03364:276:000000000-BLYN8:1:1101:16893:1608 2:N:0:1
GGACTACTAGGGGTTCTAATCCTGTTTGCTCCCCACGCTTTCGAGCCTCAGTGTCAGTTACACTCCAGAGAGCCGCGTTTGCCCCCGGTGTTCCTCCATATATCTACGCATTTCACCGCTACACCTGGAATTCCACCCTCCTCTTCTGCACTAAAGTCTCCCGACTTGCAATGACCCTTCTCGGTTTAGCCGAGGGCTTTCACATCACACTTACGAAACCGCCTGCGCTAGCTTTACGCCACATAAATACG
+
B--ACE,,<6<A+BFFG9E,E,CFCFGF<<C,,8EC7:,BFE7F8B+,,;;66@C@,<C,F,,,;,C<9,C,@EC@7C++8,6,,8:@@FECF,,,4A,CC,C9,@<C@B++,E9,B@F+=>?E,,A88A<,E<,,,++++@3+>6E;,,@8,,,@E,,@8,+++86,6D;CC;,4@@,:3@88**312,43**>*9,4,2=BC6C7*88*:B+2**2C2)*2(3),=())0337)+38/>).7D7*4*2*
@M03364:276:000000000-BLYN8:1:1101:12479:1681 2:N:0:1
GGACTACCAGGGTTTCTAATCCTGTTTGCTCCCCACGCTTTCGCACCTGAGCGTCAGTCTTTGTCCAGGGGGCCGCCTTCGCCACCGGTATTCCTCCAGATCTCTACGCATTTCACCGCTACACCTGGAATTCTACCCCCCTCTACAAGACTCTAGCTGACCAGTTTCAAATGCAGTTCCCAAGTTAAGCTCGGGGATTTCACATCTGACTTAATCAACCGCCTGCGTGCGCTTTACGCCCAGTAATTCCC
+
CCCCCGFGGGGGGFGGGGGGGGGGGGGGGGGGGGGGGGGGGGGGGGGGGGGGGGGGGGGGGGGGGGGGGGGGGGGGGGGGGGGGGFGGGGGGGGGGGGGFAFGGGGGFGGGGGGGG9CCGGGGGGGGGGGGGGGGGGGGGGGG69FFGGCGGGGG7CGGGGGGGGGGFGGGGGGGFGGGGGGEGGGGGGGFGGGGGGGGGGGGGFGGDFCFGGGGGDGGGFGF;@F>E<:>AG<CBFFGEG>?FGGF):>*
@M03364:276:000000000-BLYN8:1:1101:22768:1698 2:N:0:1
GGACTACTGAGGTTTCTAATCCTGTTTGCTCCCCACGCTTTCGCACCTGAGCGTCAGTCTTTGTCCAGGGGGCCGCCTTCGCCACCGGTATTCCTCCAGATCTCTACGCATTTCACCGCTACACCTGGAATTCTACCCCCCTCTACATGACTCTAGGCTGCCAGTTTCGAATGCAGTTCTCAGGTTGAGCCCGGGGCTTTCACATCCGACTTGACAGACCGCCTGCGTGCGCTTTATGCCCAGTAATTCCG
+
CCCCCGGGGFGGGGGGGGGGACFGGGGG9FACF;CFECGGGGGGE+CFFFGGGGGGGE@@F9,CECFFFE:7FCDDGGFCBC:F:DFEFGGGCFFG=,BB,,EFGG,+:FGGGGGGFGGGG+CFE,A=8FGGGFCDF@@F@6>DCGF,6=,?B=EA,4,6@FCCF9;B6D8DFCGC;977<3;D,,5AC,8*=588*:88CFFC:6>DDDDGGFDG**:*)*88()9>03.)97><*)2<C?(6DDF):72
@M03364:276:000000000-BLYN8:1:1101:17620:1727 2:N:0:1
GGACTACTAGGGTTTCTAATCCTGTTTGCTCCCCACGCTTTCGCACCTGAGCGTCAGTCTTTGTCCAGGGGGCCGCCTTCGCCACCGGTATTCCTCCAGATCTCTACGCATTTCACCGCTACACAGGAAATTCCACTACCCTCTACCATACTCTAGCTTGCCAGTTTTGGAGGCAGTTCCCAGGTTGAGCCCGGGGATTTCACATTCAACTTAACAAACCACCTACGCGCGCTTTACGCCCAGTAATTCCG
+
C9CCCGGGGGGGFGGGGGFGFGGGGGGGGGGGGCGECGEGGGGCFFEGCECFEGGGEGGGGGGGGGGGG7FEGGD:FGE<EGGGFDBCG7FGGAFF8FEFGGGGGGGGGGGGGGGGG:C>FFBFGGDFGCF,,9E:EDE8EECGFGGGDFFGGGDFG9DEFGGFGEE988B3+@EEFGGG6E,:DFFCCFGGGDGD51<,=79:F>F@+1=8*=7::CCFAGB@;F1>1)).)95.96CGG>1)2*0.:D9
@M03364:276:000000000-BLYN8:1:1101:12291:1751 2:N:0:1
GGACTACCCGGGTTTCTAATCCTGTTTGCTCCCCACGCTTTCGCACCTGAGCGTCAGTCTTTGTCCAGGGGGCCGCCTTCGCCACCGGTATTCCTCCAGATCTCTACGCATTTCACCGCTACACCTGGAATTCTACCCCCCTCTACAAGACTCTAGCCTGCCAGTTTCGGATGCAGTTCCCAGGTTGAGCCCGGGGATTTCACATCCGACTTGACAGACCGCCTGCGTGCGCTTTACGCCCAGTAATTCCG
+
CCCCCFFGGGGGFGGGGGGGGGGGGGGGGGGGGGGGGGGGGGGCFGGGFFFFGGGG>CFFGGGGGGGGGGGGGGGGGGGGGGGGGGDGGGGFGGGGFG89<EFFAEGGGGGGGFFFGGGECCEFEFGFGGGGGGGGGG@FEGGGFGGGGFFGFGG@FDGC@FG6@DFFEECC5DE,>FFGGGGD?CFGGGGGGDEDGDG6@797A*>39<53*0>:7CF*):@?FFFBFDBFGGFBF:CGG>??7>?4>:2
@M03364:276:000000000-BLYN8:1:1101:9889:1763 2:N:0:1
GGACTACCGGGGTTTCTAATCCTGTTTGCTCCCCACGCTTTCGAGCCTCAGCGTCAGTTACAGACCAGAGAGCCGCCTTCGCCACTGGTGTTCCTCCATATATCTACGCATTTCACCGCTACACATGGAGTTCCACTGTCCTCTTCTGCACTCAAGTTTCCCAGTTTCCAATGACCCTCACCGGTTGAGCCGGGGGCTTTCACATCAGACTTAAGAAACCGCCTGCGCTGCCTTTACGCCCAATAAATCCG
+
CCCCCDFGGGGGGFGFGGGGGGGGGGGGGGGGGGGGGGGGGGGCFEGGFGFFGGGGGGFGGGGGGGGGGGGGGGGGGGGGGDGGGGGG9FGGGGGGGFGGGGFFGGGGCEGGF9FGGDGGGGGGDEFGFGFGGGCECFGGGGGGGGF;;EFGGGGGDFGGG,,,>=DF:=FF8E8@=@F?CFGGCGG69DDCGGGEEGCF>87CFG778CGGFFCFCGGEEGDFFF(..))097FF?(;:CB0)9C=57*)
@M03364:276:000000000-BLYN8:1:1101:11740:1788 2:N:0:1
GGACTACTCGGGTATCTAATCCTGTTTGCTCCCCACGCTTTCGCACCTGAGCGTCAGTCTTTGTCCAGGGGGCCGCCTTCGCCACCGGTATTCCTCCAGATCTCTACGCATTTCACCGCTACACCTGGAATTCTACCCCCCTCTACAAGACTCTAGCCTGCCAGTTTCGGATGCAGTTCCCAGGTTGAGCCCGGGGATTTCACATCCGACTTGACAGACCGCCTGCGTGCGCTTTACGCCCAGTAATTCCG
+
CCCCCGGGGGGGGGGGGGGGGGGGGGGGGGGGGGGGGGGGGGGGGGGGGGGGGGGGGGGGGGGGGGGGGGGGGGGGGGGGGGGGGGGGGGGGGGFGGGGGGGGGGGGGGGGGGGGGGGGGGGGGGGGGFGGGGGGGGGGGCGGGGGGGFCGFGGGGGGGGCFGGGGGGGGGGGGFGGGGGGGDFGD67CFGGGEGE*=CEFGGGFGFD3<C*;DFFGGGG3*>?FFFF:D:BG7C)*:EEE::FC7*:FG6
@M03364:276:000000000-BLYN8:1:1101:22955:1824 2:N:0:1
GGACTACTAGGGTTTCTAATCCTGTTTGCTCCCCACGCTTTCGAGCCTCAGCGTCAGTTACAGACCAGAGAGCCGCCTTCGCCACTGGTGTTCCTCCATATATCTACGCATTTCACCGCTACACATGGAATTCCACTCTCCTCTTCTGCACTCAAGTTTCCCAGTTTCCAATGACCCTCCCCGGTTGAGCCGGGGGCTTTCACATCAGACTTAAGAAACCGCCTGCGCTCGCTTTACGCCCAATAAATCCG
+
CCCCCGGGGGGGGGGGGGGGGFGGGGGGGGGGGGGGGGGGGFGDFGGGGGGGGE>FGGGGGFGFGGFGAFFEGGGG7FGGDGEGGGGGGGGGGGAACFGGGFFGFGFFGDGGCGGGGG7EGEGF@?EFCCGCGFAEGFG8E9EFDGFGCGCFFDEE;4@=9D@,,C@>@FGADGGGC,+@=68EFEG<CGFG6CGDEGG68DGDFG7DFGGC+=:+17CFDGF6(22:,008><CAFFDGGFFFFC*6?99
@M03364:276:000000000-BLYN8:1:1101:17439:1826 2:N:0:1
GGACTACTGGGGTTTCTAATCCTGTTTGCTCCCCACGCTTTCGAGCCTCAGCGTCAGTTACAGACCAGAGAGCCGCCTTCGCCACTGGTGTTCCTCCATATATCTACGCATTTCACCGCTACACATGGAATTCCACTCTCCTCTTCTGCACTCAAGTCTCCCAGTTTCCAATGCACACAATGGTTGAGCCACTGCCTTTTACATCAGACTTAAGAAACCACCTGCGCTCGCTTTACGCCCAATAAATCCGG
+
CCCCCGGGGGGGGGGGGGGGGGGGGGGGGGGGGGGGGGGGGGGGGGGGGGGGGGGGGGFFGGGGGGGDFFGGGGGGGGGGGGGGGGG8FGGGGDFGGGGGGGFGGGGGGGGGGGGGGDGGGGGGGGGGF=FGGGGGGGGGGGGGGGGGGGGGGGFGGGDGGGGGFGGFGGGGFGGGGGGGGGGGGGGGGGGGGGFFGGGGGGG7E7FDGGGGGFFFFG8>FEFE:>>*58>BCFGF:=ECC5@FGCFCGD:
@M03364:276:000000000-BLYN8:1:1101:17033:1829 2:N:0:1
GGACTACCGGGGTTTCTAATCCTGTTCGCTACCCATGCTTTCGAGCCTCAGCGTCAGTTACAGACCAGACAGCCGCCTTCGCCACTGGTGTTCTTCCATATATCTACGCATTTCACCGCTACACATGGAATTCCACTCTCCTCTTCTGCACTCAAGTCTCCCAGTTTCCAATGACCCTCCCCGGTTGCGCCGGGTGCTTTCACATCAGACTTAGGAAACCGCCTGCGCTCGCTTTACGCCCAATAAATCCG
+
CCCCCGGGGGGGGGGGFCGFEFGGGGGCGCEEGGGGGGGGAFGFGGGFGGGGCGGDEFGGGGGGGGFFGFGGGGGEGGGGF7FGGGGGGGGGGGGGFFGCGGGGGFGFDEG7FGFGGDDCGG9ACFEFFFGFGE=FEGGFGGGGCGGGFGGGGG89=DAFGEFF8=EAFFFFFGGGGDEGGGGGGEE>CGGG*C*492?7CFG8BC7DGGG7@+*+=8FE:7>34F;3(:)85<D)9:E5EF?F47B5:C)
@M03364:276:000000000-BLYN8:1:1101:7689:1834 2:N:0:1
GGACTACCGGGGTTTCTAATCCTGTTTGCTCCCCACGCTTTCGCACCTGAGCGTCAGTCTTTGTCCAGGGGGCCGCCTTCGCCACCGGTATTCCTCCAGATCTCTACGCATTTCACCGCTACACCTGGAATTCTACCCCCCTCTACAAGACTCTAGCCTGCCAGTTTCGGATGCAGTTCCCAGGTTGAGCCCGGGGATTTCACATCCGACTTGACAGACCGCCTGCGTGCGCTTTACGCCCAGTAATTCCG
+
CCCCCGGGGDEGGGGGGGDFGG<FGGGGGGGGGGGGGGGGGE,FEEEGGFCFGFGGGFFGGGFGGGGGG@CFGEGGGDCGFGGGGGEGGGGGFAEED8F?FC;FGGFFGDGF?FGGCGCECFFGGGFFCFFFGGGG9=EGGE>CFGFDFCC8?9EFGGGGGGGGFGGF*>BCCFGGD?7D<>?CFGFE8EGGGGG5*BF6CFGGFGDC*CCDCFG>F*;C3E:(8F;F:>D3C*C4=:CE=)8?7C?4FF0
@M03364:276:000000000-BLYN8:1:1101:19639:1834 2:N:0:1
GGACTACCAGGGTTTCTAATCCTGTTTGCTCCCCACGCTTTCGCACCTGAGCGTCAGTCTTTGTCCAGGGGGCCGCCTTCGCCACCGGTATTCCTCCAGATCTCTACGCATTTCACCGCTACACCTGGAATTCTACTCCCCTCTACAAGACTCTAGCCTGCCAGTTTCGAATGCACTTCCCAGGTTGAGCCCGGGGATTTCACATCCGACTTGACAGACCGCCTGCGTGCGCTTTACGCCCAGTAATTCCG
+
CCCCCGGCGGGEGGGGGGGFGFGGGGGGGGGGGGGCGGGGGGGDEFGF<EEFGGGGGGGGGCECEFCEF7FGGCGGGEEGGGGGGGGGGGGGFFGFGG@9E8EFGGGGGEEFAFGGFGGGGGGCBCEGFFGGGGCF,@DFGGGF,E==,@FGGGGG,>==DEGGCGGECGGGGC7,,9DDFFGGGGGGGFG@71CE5EFFFGGCBFCGGCGGC>670*CFBGFDFFB>;BEFDGFD?(;CEF0FGC/:D:7
@M03364:276:000000000-BLYN8:1:1101:22057:1839 2:N:0:1
GGACTACCAGGGTTTCTAATCCTGTTTGCTCCCCACGCTTTCGCACCTGAGCGTCAGTCTTTGTCCAGGGGGCCGCCTTCGCCACCGGTATTCCTCCAGATCTCTACGCATTTCACCGCTACACCTGGAATTCTACCCCCCTCTACAAGACTCTAGCCTGCCAGTTTCGGATGCCGTTCCCAGGTTGAGCCCGGGGATTTCACATCAGACTTGACAGACCGCCGGCGTGCGCTTTACGCCCAGTAATTCGG
+
CCCCCGE<CFGGFFGGGGGGGGFGFGGGGGGGGG@BFGGGFGEDEBFGFGGDGGG,FCEFGGGGGGGF8CBFFFGGGGGGGGGGGGGCFGGFGDEFFGGCF<EGGGGGCFFGGGGGGGGGGCFGGGGGGGGGGC9,=,33BEGG,,33>=D?:EEAEFFDCFGFFEFF*8E*@C3@EGG89,4>FFFCFGFFGCCC*C6CCFGFFG+0*8;C>>FF7*;*5C)-()-735))957)9(/:*)(0:099C*2
@M03364:276:000000000-BLYN8:1:1101:11236:1847 2:N:0:1
GGACTACTCGGGTTTCTAATCCTGTTTGCTCCCCACGCTTTCGAGCCTCAGTGTCAGTTACAGGCCAGAGAGCCGCTTTCGCCTCCGGTGTTCCTCCATATATCTACGCATTTCACCGCTACACATGGAATTCCACTCTCCTCTCCTGCACTCAAGTCTCCCAGTTTCCAATGCACACAATGGTTGAGCCACTGCCTTTTACATCAGACTTAAGAAACCACCTGCGCTCGCTTTACGCCCAATAAATCCGG
+
CCCCCGGGGGGGGGGGGFEGGGGGGGGGGGGGFGGGGGGGGGGGGGGGGGGGGGGFFGGCGGGGGGGGGGGGGGGGGGGGGGGGGGGGGGGGGGGGGGGGGGGGGGGGGGDGGFGGGGGGGGGGGGGGFFFGGGGGGGGGFGGFGFGFC?FGGGBEFFGGGGGDF9EGGCECFGGGGGGGGG?DG+DEGGCEG,EGGGGGC::FBGG5CCCFG>FFGGCF>EAEB>A4>B:?GGGFE9E7=:8FF@7?CDC
@M03364:276:000000000-BLYN8:1:1101:16677:1848 2:N:0:1
GGACTACCAGGGTTTCTAATCCTGTTTGCTCCCCACGCTTTCGCACCTGAGCGTCAGTCTTTGTCCAGGGGGCCGCCTTCGCCACCGGTATTCCTCCAGATCTCTACGCATTTCACCGCTACACCTGGAATTCTACCCCCCTCTACAAGACTCTAGCTGACCAGTTTCAAATGCAGTTCCCAAGTTAAGCTCGGGGATTTCACATCTGACTTAATCAACCGCCTGCGTGCGCTTTACGCCCAGTAATTCCG
+
CCCCCGGGGGGGGGGGGGGGGGGGGGGGGGGGGGGGGGGGGGGGGGGGGGGGGGGGGGGGGGGGGGGGGGDFGGGGGGGGGGGGGGGGGGGGGGGGGGGGFGGGGGGGGGGEFGGCGGGGGGGGFGGGGGGGGGGGGGGG8CEGGGGGGGGGGCFGFGGFFGFCF@9EFGGGGGGGGCGGGGGGGGGGGGGFGGEGGG?EFCFFFGFGGDFGGGGGGGGGFGEFFFBEFFED35*4B?GCEFFFGGFDDF9
@M03364:276:000000000-BLYN8:1:1101:15877:1860 2:N:0:1
GGACTACAGGGGTTTCTAATCCTGTTTGCTCCCCACGCTTTCGCGCATCAGCGTCAGTAATGTTCCAGCAGGTCGCCTTCGCAATGAGTATTCCTCTTGATCTCTACGGCTTTTACCCCGACACCAAGAATTCCACCTACCACTCCCACACTCTAGAAAAGCAGTTTCAAATGCAGTTCTGTAGTTACTCTACAGGATTTCACAACTGATTTACTCTTCCGCCTACGCCATCTTTACTCCCAGCGTTCCCG
+
CCCCCCDCCD7@FECEFFFEGGGCEDG<FG,EF,CFGCG@FCGFCFFGGEF,66BFGF<,F,C<66CFEGEF<C@@FG@=FEFGEG?DFE9F9FFFG9?FF,EAEFCGG++7AF,,C::+++8@DDC8FDCGGC;?E@8A=8,03@DFF>EF89>6C,,@@EGG,EF9F,,@99D9;E<C9;CEDFF;,8;,@DF,,@5@+9,+*329*+5+2=+5++;@?GBDDA@)())1=++*+*244))))*2(22/
@M03364:276:000000000-BLYN8:1:1101:21195:1861 2:N:0:1
GGATCACAGGGGTTTCTAATCCTGTTCGCTACCCATGCTTTCGAGCCTCCGCGTCAGCTACAGACCAGACAGCCGCCTTCGCCACTGGTGTTCTTCCATATATCTACGCATTTCACCGCTACACCTGGAATTCTACCCCCCTCTACAAGACTCTAGCCTGCCAGTTTCGGACGCAGTTCCCAGGTTGAGCCCGGGGATTTCACATCCGCCTTGACAGACCGCCTGCGTGCGCTTTACGCTCAGTAATTCCC
+
8A<-,6,CEFCFG+@FFG9CEC,,;6CFGCFGDCFFGGGA<CCC87F8F6C:@+8,,,,CF9C,FDGGEE8F8F@C+,B5AFB,B,9=?=CCD,><C<<FFD;<B9?BB7++,,,B,4=4+@FF8BF?DFGFA<E;EEGC7CEC9EF9E8>DFG9FGFGDGGGGB9,,+B>+@CCE:EGGDC6*,,4,1D6:C585**,0181BFCD5/955CGG7*23=AG>2=5;>(<:>)/74=?;*:5:*;*94>F*
@M03364:276:000000000-BLYN8:1:1101:9142:1921 2:N:0:1
GGACTACTGGGGTTTCTAATCCTGTTTGCTCCACACGCTTTCGAGCCTCAGTGTCAGTTACAGGCCAGAGAGCCGCTTTCGCCTCCGGTGTTCCTCCATATATCTACGCATTTCACCGCTACACATGGAATTCCACTCTCCTCTCCTGCACTCAAGTCTACCAGTTTCCAATGCATACAATGGTTGAGCCACTTCCTTTTCCACCAGACTTAATAAACCCCCTGCGCTCGCTTTACGCCCAATAAATCCGG
+
CCCCCGGFGGGGGGGGGFGGGGGGGGGGGGFGFGGGEGGGGGGGGGGGGGGGGGFGGGGGGDFCFFGGGGGGGGGGDGCGGGGGGFG7FGCCGGGGGGGFGGGCCF9FGGGGGGGGGGGG>:FGGGGGGFGGG?,FFECGGGGGDFFGCC@DFDFF@DFDDFFCF9DFFFGCDFGFFF89C9?DFEF=,@,@,,7E7@DF++=FCC>9FFFFF++5+4,**4*:5*:976??D5CEA@GG*)34C:+7;9:
@M03364:276:000000000-BLYN8:1:1101:9610:1947 2:N:0:1
GGACTACTGGGGTTTCTAATCCTGTTTGCTCCCCACGCTTTCGCACCTGAGCGTCAGTCTTTGTCCAGGGGGCCGCCTTCGCCACCGGTATTCCTCCAGATCTCTACGCATTTCACCGCTACACCTGGAATTCTACCCCCCTCTACAAGACTCTAGCCTGCCAGTTTCGGATGCAGTTCCCAGGTTGAGCCCGGGGATTTCACATCCGACTTGACAGGCCGCCTGCGTGCGCTTTACGCCCAGTCATTCCG
+
CC<CCGGCFGFGGGGFFDFFFGGGGGGGGFGGGGGFGGGGGFGGEGGGGGFFGGGDFGFFGFGGEF<F8FFCFGGGGDCFFFGGGFGGFCD<FFF<AEFGGGFG;AEGGDE+EFAEGGGE@FFGFGGDFFFFGGGF9>EGEGEGCFF99DGFGFGGGCF67F?FFG;BC58:@EDAF?FGGGFFGGGGGGFFGGD55>8CFCFGFGCC<<D*;;<>C5FC>EF01)3@?3)055CAF<EEEB:6*:7AGGD
@M03364:276:000000000-BLYN8:1:1101:21009:1952 2:N:0:1
GGACTACCGGGGTTTCTAATCCTGTTTGCTCCCCACGCTTTCGCACCTGAGCGTCAGTCTTTGTCCAGGGGGCCGCCTTCGCCACCGGTATTCCTCCAGATCTCTACGCATTTCACCGCTACACCTGGAATTCTACCCCCCTCTACAAGACTCTAGCCTGCCAGTTTCGGATGCAGTTCCCAGGTTGAGCCCGGGGATTTCACATCCGACTTGACAGACCGCCTGCGTGCGCTTTACGCCCAGTAATTCCG
+
CCCCCFFEFGGGGDFFGFGGGGGGGGGGGFGFGGGGGGGGFGGGDFGGGGGG>CGGEGGGGGDGGGGGGGGGGGGGGGGGCGGGGFGEGGGGGGGFGG,EFGGGC9FF@FG7@FGGGGGDDGGDBB<ADDEFGGGG9>DDGGGGGECFC?FGGGGCGCGGGGFGFG9EGGGGGGGGG7F,<EGCFFCFC:8CEDE85EGGGG++3>***><DFGGG4C;*77B?FF9D?@5>)7*.=?C>:>??FC62?**
@M03364:276:000000000-BLYN8:1:1101:16957:1968 2:N:0:1
GGACTACTGGGGTTTCTAATCCTGTTTGCTCCCCACGCTTTCGAGCCTCAGTGTCAGTTACAGGCCAGAGAGCCGCTTTCGCCTCCGGTGTTCCTCCATATATCTACGCATTTCACCGCTACACATGGAATTCCACTCTCCTCTCCTGCACTCAAGTCTCCCAGTTTCCAATGCACACAATGGTTGAGCCACTGCCTTTTACATCAGACTTAAGAAACCACCTGACCTCGCTTTACGCCCAATAAATCCGG
+
CCCCCGGGGGFGFGEFFGGGGGFFGGGGGGGGFGC@+6FFGGG@@CFDEGGFGGG<FFGCFGC<FGGFGGFGGGGGGGGGDEGGGCGGGGGGGFFGGGGGGGGGGGGGGFFECDFGGD@8C@CFDEFGG9EFFDDEFGFFEFCGG?DFGGGGGGFGC=,@EF,3DEGF=D,7,@EG,@ECEB>FG6,1@E,@A,>?4>9EC7,9<CCDCCC+B8C:**499E6))*040:BAG:7455::A8(6?>+)*)2
@M03364:276:000000000-BLYN8:1:1101:8955:1994 2:N:0:1
GGACTACCAGGGTTTCTAATCCTGTTTGCTCCCCACGCTTTCGAGCCTCAGTGTCAGTTACAGGCCAGAGAGCCGCTTTCGCCACCGGTGTTCCTCCATATATCTACGCATTTCACCGCTACACATGGAATTCCACTCTCCTCTCCTGCACTCAAGTCTACCAGTTTCCAATGCATACAATGGTTGAGCCACTCCCTTTTACACCAGACTTAATAAACCACCTGCGCTCGCTTTACGCCCAATAAATCCGG
+
CCCCCGGDGGGGGGGGGCGGGGGGGGGGGGGGGGGGGGGGGGGG@FGGGGGFGGGGGGGGGGGGGGGGGGGGFGGGGGFGGEGGGFGE+@CGGGGGGGGGGGGGGGDFFEEGGFGFGCFEGGGGFE,AEFGGGGGDFGFG8FGGG,@8CDGCF8FGGGGFFGGGFGFGCFGGD88@DFGG,@8EFEGGE8D??6DFGGGFFF78@CC*@FFG><FG8CD751965D)3:A4)?<+@AFG>E)3;DFFCFG5
@M03364:276:000000000-BLYN8:1:1101:19450:2014 2:N:0:1
GGACTACTGGGGTATCTAATCCTGTTTGCTCCCCACGCTTTCGCACCTGAGCGTCAGTCTTTGTCCAGGGGGCCGCCTTCGCCACCGGTATTCCTCCAGATCTCTACGCATTTCACCGCTACACCTGGAATTCTACCCCCCTCTACAAGACTCTAGCCTGCCAGTTTCGGATGCAGTTCCCAGGTTGAGCCCGGGGATTTCACATCCGACTTGACAGACCGCCTGCGTGCGCTTTACGCCCAGTAATTCCG
+
CCCCCGGGGGGGGGGGGGGGGGGGFGGGGGGGGGGGGGGGGGGGGGGGGGGGGGGGGGGGGGGGGGGGGGGGGGGGGGGGGGGGGGGGGGGGGGEFGGGGGGGGGGGGGGGGGGGGGGGGGGGGGGGGGGGFGGGGDGDFGGGGGGG9@FGCEGGGGGGGGGFFGGFGGGGGEGGGGEFGGGGGGGGGG8D@GGGGCGGFF77@=FGGGGGGC74:FC8C>EE?FFFF:5)<<CDBF<CEG:07F7?<GG*
@M03364:276:000000000-BLYN8:1:1101:16163:2014 2:N:0:1
GGACTACCAGGGTTTCTAATCCTGTTTGCTCCCCACGCTTTCGCACCTCAGTGTCAGTATCAGTCCAGGTAGTCGCCTTCGCCACTGGTGTTCCTTCCTATATCTACGCATTTCACCGCTACACAGGAAATTCCACTACCCTCTACCATACTCTAGCTTGCCAGTTTTGGATGCAGTTCCCAGGTGGAGCCCGGGGATTTCCCATTCAACTTAACAAACCACCTACGCGCGCTTTACGCCCAGTAATTCCG
+
CCCCCGGGGGGGGGGGGGFGDGGGGGGGGGGGGGFEGGGGGFGGDGGGGFGFGGGGGGGGGFGGGGDGGGGGGGGGGGFFGGGGGGGDFFGGGGF,69?FGG9AECD<CBFGGF?FFGDEBFAFGGGGF,FEFG9,@=DG@FFGGGFFG?FGE,=DAFG4>EE4A=336@DGGGGGGCEG,>DCF,+=DCE@C>C:6EFF>+2*12+2?CFGDFFCG>FD4CD5)37B2;;=<*:4F6CEGF;FDG7?>F2
@M03364:276:000000000-BLYN8:1:1101:10885:2035 2:N:0:1
GGACTACCGGGGTATCTAATCCTGTTTGCGCCCACGCTTTCGAGCCTCAGTGTCAGTTACAGGCCAGAGAGCCGCTTTCGCCTCCGGTGGTCCTCCATATATCTACGCATTTCACCGCTACACATGGAATTCCACTCTCCTCTCCTGCACTCAAGTCTCCCAGTTTCCAATGCACACAATGGTTGAGCCACTGCCTTTTACATCAGACTTAAGAAACCACCTGCGCCCGCTTTACGCCCAATAAATCCGG
+
-@CCC8EFCGGGGDGCEGGFGGGGGGGGG+@7C7CEGGDG<FFFG+CFFFEFGFFFGGGCEECEFGC<EE,BECFCE7FGEGGGGEGC>+BEB,>4?FDFGC;F9?<CC:+C,?FG::C6>FGFGGGFCGGGEAEEBDF,=8>D8BFGGG9DF,37=ED9,@DE,,>,,@E,@EGGG7FGGC,EFGEF6B>,2A8?ADF7DF;79DGGDFF>B:+AC4,;?,/(25(/-:>)*12(0:5*=5;AF+:@9D
@M03364:276:000000000-BLYN8:1:1101:21892:2087 2:N:0:1
GGACTACAAGGGTTTCTAATCCTGTTTGCTCCCCACGCTTTCGCACCTGAGCGTCAGTCTTTGTCCAGGGGGCCGCCTTCGCCACCGGTATTCCTCCAGATCTCTACGCATTTCACCGCTACACCTGGAATTCTACCCCCCTCTACAAGACTATAGCTGACCAGTTTCAAATGCAGTTCCCAAGTTAAGCCCGGGGATTTCACATCTGACTTAATCAACCGCCTGCGTGCGCTTTACGCCCAGTAATTCCG
+
CCCCCCFG@F@FEF@FFDECEFGGGGCCFFG8F@EGEGEFGGCGGED<E@CFGGGEEFDFGGGGGG9EFEFC7@FCEGGG<BFBBEE@+C@,BF,CFFGF9EEC9B,A@:7C<@,CFDGGEDCFGGGG?EGFFFF,E@DG=++6,>;3>D=+,5@D,@@9D@CDDCC,7@A>C33;D<E,<>CCF,ECEC,**1>C*=8C+=,+=;C8F1;@FFGDF=CFECB?;F@:;)079**.9:CE7@6):764*02
@M03364:276:000000000-BLYN8:1:1101:17266:2089 2:N:0:1
GGACTACTCGGGTTTCTAATCCTGTTTGCTCCCCACGCTTTCGCACCTGAGCGTCAGTCTTTGTCCAGGGGGCCGCCTTCGCCACCGGTTTTCCTCCCGATCTCTACGCATTTCCCCGCTACACCTGGAATTCTACCCCCCTCTACAAGACTCTAGCCTGCCAGTTTCGGATGCAGTTCCCAGGTGGAGCCCGGGGATTTCACATCCTACTTGACAGACCGCCTGCGTGCCCTTTACGCCCAGTAATTCCG
+
CCCCCGGGDFGGGGGGGGCGGGGGGGGGGGGGGGGGGGGGGGGDEGGGFGGGGGGGGGGGGGGGGGGGG>GG+@FFEGGGGGGGG8F+@+BBE,4EF+8:@=8?DEAFE>FGG9,CBF@++@DGD,AFFFGGFF9FG8DGGG:?9DF3,,>CF@D,DDA>CC?FGGGGE5B*=:DFDCGGC?EGG,*=6CGECECECEGC7CFCFC7*;CF7+2*+*0:C5E310<;)47))9F46@1CCC>?9F7@BGF*
@M03364:276:000000000-BLYN8:1:1101:11345:2091 2:N:0:1
GGACTACCGGGGTTTCTAATCCTGTTTGCTCCCCACGCTTTCGCACCTGAGCGTCAGTCTTTGTCCAGGGGGCCGCCTTCGCCACCGGTATTCCTCCAGATCTCTACGCATTTCACCGCTACACCTGGAATTCTACCCCCCTCTACAAGACTCTAGCCTGCCAGTTTCGGATGCAGTTCCCAGGTTGAGCCCGGGGATTTCACATCCGACTTGACAGACCGCCTGCGTGCGCTTTACGCCCAGTAATTCCG
+
CCCCCGGGGGGGFGGFGGGGGGGGGGGGGGGGGGGGGGGGGGGDGGGGGFGGGGGGGGGGGGGGGGGGGGGGGGGGGGGGGGGGGGGGGGGGGFGGGDGFDFGGGGGGDEGGGEBFGGGGGGF@FGGGGCGDDDFGG@EGEGGGGGGGGGGGGGGFGGGGGGGCFFFFEGCCGGFFGGGGGGGGCFGFGGGGGDGGG5FCF+=CAGGDCDDDGGGFGFGGFGFFFFFE:>EFGDGFF::?EF:FFF69CF2
@M03364:276:000000000-BLYN8:1:1101:8813:2097 2:N:0:1
GGACTACTAGGGTTTCTAATCCTGTTTGCTCCCCACGCTTTCGCACCTGAGCGTCAGTCTTTGTCCAGGGGGCCGCCTTCGCCACCGGTATTCCTCCAGATCTCTACGCATTTCACCGCTACACCTGGAATTCTACCCCCCTCTACAAGACTCTAGCCTGCCAGTTTCGGATGCAGTTCCCAGGTTGAGCCCGGGGATTTCACATCCGACTTGACAGACCGCCTGCGTGCGCTTTACGCCCAGTAATTCCG
+
CCCCCGGGGGGGGGGGGGGGGGGGGGGGGGGGGGGGGGGCGGGGGGGGGGGGGGGGGEFGGGGGGGGGGGGGGGGGDGGGGGGGGGGGGGGGCGGGGGGGGGGGGGGGGGGGGGGGGGGGGGGGGGGGGGGGGGGGGGGGGGGGGGGGGGGGGGGGGGGGGDFGGGGGGGGGGGGFFGGGGGGGGCFFGGCGGGGGGGFGGGGGFGCCCGDGGF4;CDGGFGEF:>0;?EFFGGD>8:EGED6:CGF)0?7
@M03364:276:000000000-BLYN8:1:1101:15283:2129 2:N:0:1
GGACTACCAGGGTTTCTAATCCTGTTTGCTCCCCACGCTTTCGCACCTGAGCGTCAGTCTTTGTCCAGGGGGCCGCCTTCGCCACCGGTATTCCTCCAGATCTCTACGCATTTCACCGCTACACCTGGAATTCTACCCCCCTCTACAAGACTCTAGCCTGCCAGTTTCAAATGCAGTTCCCAAGTTAAGCTCGGGGATTTCACATCTGACTTAATCAACCTCCTGCGTGCGCTTTACGCCCAGTACTTCCG
+
CCCCCGGFGGGGGGGGGGGGGGGGGGGGGGGGGGGGGGGGGGGGGGGGGGGGGGGGEFGGGGGGGGGFGFGGGGGGGGGCFGGGGGGDFGGFGGGGGC<FCGGGGGGF:FEGGGGGGGGGEGGGGGGFGGGGGGGGFGFGGGGGGGGGFGGGGGGGGGGGGGGGGGGGFGGGFEGGGCGGGGCGGCFGFG;FGGGDGGG6+:CGF<C7FFCGGCF7:CFC)0)(5645(..)>7<3:2:CC3<:70/)*>/
@M03364:276:000000000-BLYN8:1:1101:15921:2142 2:N:0:1
GGACTACTGGGGTTTCTAATCCTGTTTGCTCCCCACGCTTTCGCACCTGAGCGTCAGTCTTTGTCCAGGGGGCCGCCTTCGCCACCGGTATTCCTCCAGATCTCTACGCATTTCACCGCTACACCTGGAATTCTACCCCCCTCTACAAGACTCTAGCCTGCCAGTTTCGGATGCAGTTCCCAGGTTGAGCCCGGGGATTTCACATCCGACTTGACAGACCGCCTGCGTGCGCTTTACGCCCAGTAATTCCG
+
CCCCCFGGGGFGGGGGGGGGGGGGGGGGGGGGGGGGGGGGGGGGGGGGGGGGGGGGGGGGGGGGGGGGGGGGGGGGGGGGGGDGEGCGEEGGGGGGGGGGGGGGGGGGGGGGGGGGGGGGGGGGGGGGGGGGGGG9DGGGGCEGGGCFDGGGGGGGGGGGGGGGGGGGGGGGGGGFFGGEFGGGGGFGGGGCGGGG5CGGGGGGFGGG3DGDFGGFCFGGBGFFFFFB3>BEGDFA6(A*2510::FBGG7
@M03364:276:000000000-BLYN8:1:1101:12754:2217 2:N:0:1
GGACTACACGGGTATCTAATCCTGTTTGCTCCCCACGCTTTCGCACCTGAGCGTCAGTCTTTGTCCAGGGGGCCGCCTTCGCCACCGGTATTCCTCCAGATCTCTACGCATTTCACCGCTACACCTGGAATTCTACCCCCCTCTACAAGACTCTAGCCTGCCAGTTTCGAATGCAGTTCCCAGGTTGAGCCCGGGGATTTCACATCCGACTTGACAGACCGCCTGCGTGCGCTTTACGCCCAGTAATTCCG
+
CCCCCGGGGGGGGGGGGGGGGGGGGGGGGGGGGGGGGGGGGGGGGGGGGGGGGGGGGFGGGGGGGGGGGGGGGGGGGGGGGGGGGGGGGGGGGGGGGGGGGGGGGGGGGGGGGGGGGGGGGGGGGGGG?CFGGFGGGGGGGGGGGGGGGGGGGGGCFGF8FCFGGGFFGGFGGGFAAAF?EFCFFFF?FGGFGGGG=EFGGGGG7CGGGGDGCGGGGGGDEGDB0>>F0<DFGGG<*,;EG51<>FF<FG0
@M03364:276:000000000-BLYN8:1:1101:12995:2227 2:N:0:1
GGACTACAGGGGTATCTAATCCTGTTTGCTCCCCACGCTTTCGCACCTGAGCGTCAGTCTTTGTCCAGGGGGCCGCCTTCGCCACCGGTATTCCTCCAGATCTCTACGCATTTCACCGCTACACCTGGAATTCTACCCCCCTCTACAAGACTCTAGCTGACCAGTTTCAAATGCAGTTCCCAAGTTAAGCTCGGGGATTTCACATCTGACTTACTCAACCGCCTGCGTGCGCTTTACGCCCAGTAATTCCG
+
CCCCCGGGGGGGGGGGGGGGGGGGGGGGGGGGGGGGGGGGGGGGGGGGGGGGGGGGGGGGGGGGGGGGGGGGGGGGGGGGGGDGGGGGGGGGGGGGGGGGGF9FFGGGGGGGGGGGGGGDGGGGGGGGGGGGGGGGGGDGGGGGGGGGGGGGGGGGGGGGGFGFED;FGF;BFGGGGGGGGG?FGFGGGCDFEGGGGGGGGFFGFG>=FGGGG+:CFGGGFGFFFFF>?EFFGGG<F?EGGFBFGGFADG*
@M03364:276:000000000-BLYN8:1:1101:7390:2245 2:N:0:1
GGACTACAGGGGTATCTAATCCTGTTTGCTCCCCACGCTTTCGCACCTGAGCGTCAGTCTTTGTCCAGGGGGCCGCCTTCGCCACCGGTATTCCTCCAGATCTCTACGCATTTCACCGCTACACATGGAATTCCACTCTCCTCTCCTGCACTCAAGTCTCCCAGTTTCCAATGCACACAATGGTTGAGCCACTGCCTTTTACACCAGACTTAATAAACCACCTGCGCTCGCTTTCCGCCCAATAAATCCGG
+
CCCCCGGGGGGGEDFDFGGGGCFGGGGGGGCEDGFEGGECDFG7FFGGGGGGGGGGEGFFEEAGFCEFF@FGEGCFECCFGGEGGFGGGGGGGFEAFFFGGGG<E?AFGGFGGGGAFFG6FEFGFFG=FFGGFGCEC,6F>7@9DFGFCFFG88B,C,=3>,<CGFEGCG,@CFFDAC+DDFGFGDGCCD,@<@FFF;EF77CGFG44*;=C7C7DC7CC;C485?0),0).:7+/0(=8C)36*2:46<)
@M03364:276:000000000-BLYN8:1:1101:13278:2276 2:N:0:1
GGACTACACGGGTATCTAATCCTGTTTGCTCCCCACGCTTTCGAGCCTCAGCGTCAGTTACAGACCAGAGAGCCGCCTTCGCCACTGGTGTTCCTCCATATATCTACGCATTTCACCGCTACACATGGAATTCCACTCTCCTCTTCTGCACTCAAGTTTCCCAGTTTCCAATGACCCTCCCCGGTTGAGCCGGGGGCTTTCACATCAGACTTAAGAAACCGCCTGCGCTCGCTTTACGCCCAATAAATCCG
+
CCCCCGGGGGGGGGGGGGGGGGGGGGGGGGGGGGGGGGGGGGGGGGGGGGGGGGGGGGFGGGGGGGGGGGGGGGGGGGGGGGGGGGGGGGGGGGGGGGGGGGGGGGGGGGDGGGFGGGGGGGGGGGGGFFGGGFGGGGGGGGGGGGGGGGGGGGFGGGGGGGGGGEFCDFEFFFGDDFGGGGGGGD6<FFGGGGGGDGGGGGGGFGGGGGFGCGGGF<EGEGFFFFFFFBDEGGG2=(8CGE0:FGFFGGC
@M03364:276:000000000-BLYN8:1:1101:8870:2277 2:N:0:1
GGACTACAAGGGTTTCTAATCCTGTTTGCTCCCCACGCTTTCGCACCTGAGCGTCAGTCTTTGTCCAGGGGGCCGCCTTCGCCACCGGTATTCCTCCACATCTCTACGCATTTCACCGCTACACGTGGAATTCTACCCCCCTCTACAAGACTCTAGCCTGCCAGGTTCGGATGCAGTTCCCAGGTTGAGCCCGGGGATTTCACATCCGCCTTGACAGACCGCCTGCGTTCGCTTTACGCCCAGTAATTCCG
+
CCCCC8C<<FGGGGGGGFEDCF9EFFFGFGGGGEC@CCEGGGGGGCGG8F@FGEGGDEFFGGAGGGFGC7FEGGGGDGGGGGGGGGGD>:FGGGAFGGGG?FGFF,FFFFGG<EFGF7CEGGGGGC<FCFFGBFFG988@E>EGFFGE=EFF?FG7,DFFF8CE+@BCC>8:*:>,>EFFFF6*72=C?BECECG*5CCE+:FFA6>5*C8CF76+;5C7:=;2(01B().0CFFFB?>C55<F*2=):C>
@M03364:276:000000000-BLYN8:1:1101:9644:2286 2:N:0:1
GGACTACACGGGTATCTAATCCTGTTTGCTCCCCACGCTTTCGAGCCTCAGCGTCAGTTACAGACCAGAGAGCCGCCTTCGCCACTGGTGTTCCTCCATATATCTACGCATTTCACCGCTACACATGGAATTCCACTCTCCTCTTCTGCACTCAAGTTTCCCAGTTTCCAATGACCCTCCCCGGTTGAGCCGGGGGCTTTCACATCAGACTTAAGAAACCACCTGCGCTCGCTTTACGCCCAATAAATCCG
+
CCCCCFGFGGGGGGGGGGGGGGGGGGGGGGGGGGGGGGGGGGGGGGGEFFGGGFEFGGGGGG@FFGGGGGGGGFEGEGGF,B:F@FGGFFGF5EFGGGFGCGFGGGGGGGGEGGFFGGG=@FGGGGGGGGGGGGGGC@FEGGG8FGGGGGGFGF?FGFGCFGFGFF9E@EEGFCFDGGGEGEGGGGE67D6CEGCECEGGCFGGFFFCFGGGGGCFGGFFFGF(6).;18)8DCF>BFGGG@(57F?AF*9
@M03364:276:000000000-BLYN8:1:1101:9456:2303 2:N:0:1
GGACTACAGGGGTTTCTAATCCTGTTCGCTCCCCACGCTTTCGAGCCGCAGCGGCAGTTACAGACCAGAGAGCCGCCTTCGCCACTGGTGTTCCTCTATATATCTAAGTATTTCACCTCTACACATGGAATTCCACTCTCCTCCTCTGCACTCAAGTTTCCCACTTTCCAATGACCCCCGCCTGTTGAGCCGGCGGCTTTCCCATAATATTTAATAATCCGCCAGCGCTGGCTTTACGCCCATTAAATACG
+
CCC<C8@8E-B+@8@<@F<,<,CECEF,@:<:C;@C77,@<F@@,@+++@+6:++866,,69:,6CECF,E7,CBFFCBF=,BFE,CA,BBC9<@9,9C,CE@AED,C5,5:AF,@?9,,9CE,>,7,8C9:;,,,,,@EDFF+7@D8,7@+,,,68>DAE,3,@>9=CFGF?,@=,++++*6*7@,24,,5**4:CCC67++*1**+++33113+:+51):5(.)()()0)***-*-*217(*029)*21
@M03364:276:000000000-BLYN8:1:1101:23819:2305 2:N:0:1
AGACTACAGGGGTTTCTAATCCTGTTTGCTCCCCACGCTTTCGCACCTGAGCGTCAGTCTTTGTCCAGGGGGCCGCCTTCGCCACCGGTATTCCTCCAGATCTCTACGCATTTCACCGCTACACCTGGAATTCTACCCCCCTCTACAAGACTCTAGCCTGCCAGTTTCGGATGCAGTTCCCAGGTTGAGCCCGGGGATTTCACATCCGACTTGACAGACCACCTACGCGCGCTTTACGCCTAGTAATTCCG
+
CCCCCAEFGGGGGCGFGGFF9EFGGGGGGGGGDEFGG7CFGGGDGCECF8@FEG:@FGGGGGGGDFFFCEFG7FGG7F7E?FCCGGGG:C?AE9CFF?B?EGGGGGGGDDGGFAEF9:F+:C:ABFG?3DC@9FD@DFFCEGCCFCFGD3DCFFE7E8D,::FCDC;FE5B55:C7FG,,>;EC>9D6<;F*C:BC*3B++;::12>><DDC:C6+>FG5.2:=3F2>>3>)7*5)*-2:6),1*0=AGG6
@M03364:276:000000000-BLYN8:1:1101:11499:2318 2:N:0:1
GGACTACTAGGGTATCTAATCCTGTTTGCTCCCCACGCTTTCGCACCTGAGCGTCAGTCTTTGTCCAGGGGGCCGCCTTCGCCACCGGTATTCCTCCAGATCTCTACGCATTTCACCGCTACACCTGGAATTCTACCCCCCTCTACAAGACTCTAGCCTGCCAGTTTCGGATGCAGTTCCCAGGTTGAGCCCGGGGATTTCACATCCGACTTGACAGACCGCCTGCGTGCGCTTTACGCCCAGTAATTCCG
+
CCCCCGGFDGGGGCGGGGGGGGGGGGGGGGGGGGGGGGGGGGGGGGGGGGFGGGGGGGGGGGGGGGGGGGGGGGGGGGGGGGGGGGGGGGGGGGGGGGGGGGGGGGGGGGDGGGGGGGGGDGFGGGGGGGGGGGFGGGGGGGGGGGEFG8DFGGFGGGGGGGGGGCFGDEDGGGGGGGGGGGGGGGGGGGGCEGGGGGCFGGGGFGCG3DGD7CFF4FFFFGFFFFBF0>EFGGG<FBGGG>BFFCFDGG9
@M03364:276:000000000-BLYN8:1:1101:9507:2346 2:N:0:1
GGACTACAGGGCTTTCTAATCCTGTTTGCTCCCCACGCTTTCGCACCTCAGCGTCAGTCTTTGTCCAGGGGGCCGCCTTCGCCACCGGTAGTCCCCCAGGTCTCTACGCATTTCACCGCGTCACCTGGAATTCTACCCCCCTCTACAAGGCTCTAGCCTGCCAGCTTCGAATGCAGTTCCCAGGTTGGGCCGGGGGAGTGCACATCCGACTTGACAGACCGCCGGCGGGCGCGTTACGCCGCGTACTTCCG
+
C-@-86C<<-,-;C6,C@@,;6C<6,666;C6,BCFGCG7,CF@:@+B,,;6@C6FCG9<<6CC@,C@,B+7+FFGF:FA<,B,,4=F=++5,C,4++8+5?=F,A,F++84,,C,,+4++++8,,:AD853;E;CD3@FGC3+>;;,,,>06,@,3,>,,358*3,@**,4,?725,>D9,?E>DF**,B*=CEG**3*++<>B<9C3/73C7>CF7*:5=B(4>>)()).)11,<<E>5)()19)):71
@M03364:276:000000000-BLYN8:1:1101:10157:2354 2:N:0:1
GGACTACTGGGGTATCTAATCCTGTTTGCTCCCCACGCTTTCGCACCTGAGCGTCAGTCTTTGTCCAGGGGGCCGCCTTCGCCACCGGTATTCCTCCAGATCTCTACGCATTTCACCGCTACACATGGAATTCCACTCTCCTCTTCTGCACTCAAGTTTCCCAGTTTCCAATGACCCTCCCCGGTTGAGCCGGGGGCTTTCACATCAGACTTAAGAAACCGCCTGCGCTCGCTTTACGCCCAACAAATCCG
+
CCCCCGFFFGGGGGFFGGFGGFFGCFFGGGFFCEF@EGGEGGGEE7CFFGGGGEEFGGGFFGGFGGGFGDE+@FGFGGGFGGGEEGED+CFGA?FGGGGCGFGFGGGDGGGGGDFGGGGGGEGGGGGGFB<FFGFE9D,AFFGGFGCDFC,A?EGGGA,DF,,DDF;DFGF,A,<D<6CCGGE>FGGGGGGG5*B:*=BCDCFFFGGFD4<>7+12+;<CAEF1:@3>>FFBGGC401CCEB6)19797C9
@M03364:276:000000000-BLYN8:1:1101:11575:2407 2:N:0:1
GGACTACACGGGTTTCTAATCCTGTTTGCTCCCCACGCTTTCGCACCTGAGCGTCAGTCTTTGTCCAGGGGGCCGCCTTCGCCACCGGTATTCCTCCAGATCTCTACGCATTTCACCGCTACACCTGGAATTCTACCCCCCTCTACAAGACTCCAGCCTGCCAGTTTCGAATGCAGTTCCCAGGTTGAGCCCGGGGATTTCACATCCGACTTAACAAACCGCCTGCGCGCGCTTTACGCCCAGTAATTCCG
+
CCCCCGG8@CGGGGGGGGFGGFGGGGGGGGGGGGGGGGGGGGGGGGGGGGGGGGGGGGGGGGGGGGGGGGGGEGGGGGGGGGGGEGEFGGGGGGGGGGGGGGFGGGGGGGGCFGGGGGGGGGGGGGGGGGGGGGGGGGGGGGGGGGGGGGGGG6DECCFGFGGGFGGGGGGFGGGGGGGFGCEFGGGGGGGGGEGGD5CGGGGGF*;9DDDD7CFG**=A3=>?(>;)1@FFCDG>@BGGED:977F4CG9
@M03364:276:000000000-BLYN8:1:1101:12127:2439 2:N:0:1
GGACTACAAGGGTTTCTAATCCTGTTTGCTCCCCACGCTTTCGAGCCTCAGTGTCAGTTACAGGCCAGAGAGCCGCTTTCGCCTCCGGTGTTCCTCCATATATCTACGCATTTCACCGCTACACATGGAATTCCACTCTCCTCTCCTGCACTCAAGTCTCCCAGTTTCCAATGCACACAATGGTTGAGCCACTGCCTTTTACATCAGACTTAAGAAACCACCTGCGCTCGCTTTACGCCCAATAAATCCGG
+
CCCCCGGGGGGGGGGGGGFFGGGGGGGGGGGGGGGGGGGGGFGGGGGGGGFFGGGGGGGGGGGFGGGGFGGGGGGEFEGFGGDGFFGGG>FGGFGDEGGAFGGGGGFGGGEGGGGGGGGGGGGFFGGGFECFGFFD@FFGGGCDCDGGG?EFGFGDAEDFCGGFGGGGEAFGGGGGGGG6FGDFFGGFGF>C68F?CFCCDGDDCDDGGFG>FGF7;CCCFE9)5:)*:55AC5BEBDGGG33A>DAE<33
@M03364:276:000000000-BLYN8:1:1101:7597:2447 2:N:0:1
GGACTACCGGGGTATCTAATCCTGTTTGCTCCCCACGCTTTCGAGCCTCAGTGTCAGTTACAGGCCAGAGAGCCGCCTTCGCCACCGGTGTTCCTCCATATATCTACGCATTTCACCGCTACACATGGAATTCCACTCTCCTCTCCTGCACTCAAGTCCAGCAGTTTCCAATGCACACCACGGGTGGAGCACGGGGTTTTACCTTAGAACTAATAAAACACCTGCCGCGCGTTTTCCGCCCATCAAATCGG
+
CCCCCGGCCEGGG7FGGGGGGGGGGGGGGGGGGEGGGGGGGGGDGGGGGGGFGGGGGGDFFGG,CFGGE<EC<FFG7CFGGGG=F,@FGGGGGEFFF,FFGGFGGFGGGGGGGGGGGGGGGGFFFCFEFFGGGGGGD,6FGFGGGGEF,=8FG8DG@,7,,@DDFGGA,@F,=BF,,,+35>@+@3*4;EDC*=*448BF7*0:++0+1*=02+++=+,,;C).()()()))29*.*-:E*7()9:*.771
@M03364:276:000000000-BLYN8:1:1101:17002:2464 2:N:0:1
GGACTACTGGGGTTTCTAATCCTGTTTGCTCCCCACGCTTTCGTGCCTCAGTGTCAGTTACAGGCCAGAGAGCCGCTTTCGCCTCCGGAGCTCCTCCATATATCTACGCATTTCACCGCTACACATGGAATTCAACTCTCTTCTCCTGCCCTCAAGTCTCCCAGTTTCCAATGCACACAATGGTGGAGCCACTGCCTTTCACACCAGCCTTAAGAAACCACCTGCGCTCGCTTTCCGCCCAATCAATCCGG
+
-A-@C8F9CFA@F:,EEC<F<E<CFA@@@FGFGGC@F@@;FFF,:@<FC<EECFACEGF9CFCF@FGFCEG@GA+++89A::B4,BFC,@+4BFCDGCGGAF,?E<AFGD7:?FFFF7CDEF9EB:EFG<EFF9,9@B=F,;,66CFG,,8=@=6667E,,@,38=>>8D,,=8E,9,3@6B83,66,,+3313@,5>3,?<=**3;*<;2*<5B8*A8CF**0)945(6?45C+8)(B**)5.9;+6*2)
@M03364:276:000000000-BLYN8:1:1101:12815:2505 2:N:0:1
GGACTACAGGGGTTTCTAATCCTGTTTGCTCCCCACGCTTTCGAGCCTCAGCGTCAGTTACAGACCAGAGAGCCGCCTTCGCCACTGGTGTTCCTCCATATATCTACGCATTTCACCGCTACACATGGAATTCCACTCTCCTCTTCTGCACTCAAGTCCTCCAGTTTCCAATGACCCACCCCGGTTGAGCTCGGGGCTTTCACATCAGACTTAAAGAACCGCATGCGCTCGCTTTACGCCCAACAAATCCG
+
CCCCCGG<EEGGGDGFGGGGGGGGGGGGGGFCGGGGGGGGGGG<FFGCFGGGGGCF:FGGCGGAE@FFGFEEFFFBFGGG@BFF:EFGFGGGGCGGFFCGG,;?EA<FF:FFGGGGGCEGGGGC9?EFF??FFAFBC8DFFFFG9E;DEF@DCGGGGF,,>DE@FE,>EDEC?=F8,,66+>BGG6:<CC,,*@EEDCFFGF=7=9729FFCGC7F8*:/)7)/3;;>@FB8CGGF6(**2)/)1*06CFD
@M03364:276:000000000-BLYN8:1:1101:14399:2529 2:N:0:1
GGACTACTGGGGTTTCTAATCCTGTTTGCTCCCCACGCTTTCGCACCTGAGCGTCAGTCTTTGTCCAGGGGGCCGCCTTCGCCACCGGTATTCCTCCAGATCTCTACGCATTTCACCGCTACACCTGGAATTCTACCCCCCTCTACAAGACTCTAGCCTGCCAGTTTCGAATGCAGTTCCCAGGTTGAGCCCGGGGATTTCACATCCGACTTGACAGACCGCCTGCGTGCGCTTTACGCCCAGTACTTCCC
+
CCCCCGGGGGGGGGGGGGGGGGGGGGGGGGGGGGGGGGGGGGGGGGGGGGGGEGGGGGGGGGGGGGGGGGEGGGGGGGGGGGGGGGGGGGGGGFEGGGGFFGFGGGGGGGGGGGGGGGGCFGGGGCGGAAFFGGGGGGGGGDGGGGFGDFGGGGGCGGGGGGG6CGGGGGFGGFAEGGDGCFFGFEFFGGGGG=EE*CFCFFGGFGFCDDD3:DGFGCGGFGFFFFFF<::DDGF<FFGGGFF@G*=2CG*
@M03364:276:000000000-BLYN8:1:1101:16152:2536 2:N:0:1
GGACTACCGGGGTATCTAATCCTGTTCGCTACCCATGCTTTCGAGCCTCAGCGTCAGTTACAGACCAGACAGCCGCCTTCGCCACTGGTGTTCTTCCATATATCTACGCATTTCACCGCTACACATGGAATTCCACTCTCCTCTCCTGCACTCAAGTCTCCCAGTTTCCAATGCACACAATGGTTGAGCCACTGCCTTTTACATCAGACTTAAGAAACCACCTGCGCTCGCTTTACGCCCAATAAATCCGG
+
CCCCCGGFGDGDGGGGGGGGGGGGGGGGGGGGGGGGGGGGGGGGGGGGGGGGGGGGGGGGGGGGGGGGGGGGGGGGGGGCGGGGGGGGGGGGGGGGFGGDGGGGGGGGGGGGGGGGGGGGFEFFGGGGFFGGCGEGGGFFGD?FGGGGGGGGGEFFGGGGDGFGGEDFGGGGGGGCGGGCGGGGGGGFGFCFFFCGGGGGDCEGA?CDC7@CGFGCFCC>AGABD*(?@>46FGGEE0EEG33);FA?7D:
@M03364:276:000000000-BLYN8:1:1101:17326:2588 2:N:0:1
GGACTACTCGGGTTTCTAATCCTGTTTGCTCCCCACGCTTTCGCACCTGAGCGTCAGTCTTTGTCCAGGGGGCCGCCTTCGCCACCGGTATTCCTCCAGATCTCTACGCATTTCACCGCTACACCTGGAATTCTACCCCCCTCTACAAGACTCTAGCTGACCAGTTTCAAATGCAGTTCCCAAGTTAAGCTCGGGGATTTCACATCCGACTTGACAGACCGCCTGCGTGCGCTTTACGCCCAGTAATTCCG
+
CCCCCGGGGGGGGGGGGGECFGGGGGGGGGGGGGGGGGGGGGGGGGGGGGGGGGGGGGFGGGGGGEGGGGEGGGGGGGGGGFGGGGGGGGGGGGGGGGGGGGGGGGGGGGGGGGGGGGGGGGGGGGGGGGGGGGGGGGGGGGGGGGFCDFFGGGGGGGGGGGGGFGGGGGFGGGGFGGGGGGFGGGGGGGGGGDGGGEG6CFGGFG?DDG3<DFFDGGGGDGFFFFBDBEFFGGGFFBEEEFFFGGF<CF*
@M03364:276:000000000-BLYN8:1:1101:19635:2605 2:N:0:1
GGACTACTGGGGTATCTAATCCTGTTTGCTCCCCACGCTTTCGCACCTGAGCGTCAGTCTTTGTCCAGGGGGCCGCCTTCGCCACCGGTATTCCTCCAGATCTCTACGCATTTCACCGCTACACCTGGAATTCTACCCCCCTCTCCACGACTCTAGCCTGCCAGTTTCGGATGCAGTTCCCAGGTTGAGCCCGGGGATTTCACATCCGACTTGACAGGCCGCCTGCGTGCGCTTTACGCCCAGTAATTCCG
+
CCCCCGGFGGGGGGGGGGGGGGGGGGGGGGFGGGGGGGGEGGGGGGGGGGGGGGGGGGDEEFDEFGGGG:FGGGGGGGGGGGGGGGGGGGGGGGGFFGGGGCFGGFGGGGGGAEGGFCGGGGGGGGGGGFGGGFDGG@8CEGGG,=>,8@EGGCFC,>E8DFGGGGGFGGDCEGGFFFDC9DCFGCGGGGC=E5:EEDFFFGGFADGDDDCCFCFCF*@C>GFFFF>DB>7@DD3>F?GEEE19CCB>7D4
@M03364:276:000000000-BLYN8:1:1101:15004:2628 2:N:0:1
GGACTACACGGGTATCTAATCCTGTTTGCTCCCCACGCTTTCGAGCCTCAGTGTCAGTTACAGGCCAGAGAGCCGCTTTCGCCTCCGGTGTTCCTCCATATATCTACGCATTTCACCGCTACACCTGGAATTCCACTCTCCTCTCCTGCACTCAAGTCGACCGGGTTCCAATGCATACAATGGGTGAGCCACTGCCTTTTACACCAGACTTATTAAACCACCTGCGCTCGCTTTACGCCCAATAAATCCGG
+
CCCCCGG<FGG+7+C<@CFGGGCF@@EFFCFFG@@EGGFBDFG@A@:AF8FD<,EE<C<FFC@FGGCDG@DFFF7@68FEEGG,C,+=6@?FCF9FFEG,5:=FGGFFBECCGGFGDF=EGG9?,,9<F,?E9F9E,@DEFGGB,@=8E,8A,68,,@+3B7+@+8=DEF;B?677@<,3,7,,6@8C67,5,DCFGC9<:*:?9C4/97+:+DG+=C:7?EFEFB2:;>>:38:.:;C*:5()*115;91
@M03364:276:000000000-BLYN8:1:1101:16950:2643 2:N:0:1
GGACTACTGGGGTTTCTAATCCTGTTTGCTCCCCACGCTTTCGAGCCTCAGTGTCAGTTACAGGCCAGAGAGCCGCCTTCGCCACTGGTGTTCCTCCATATATCTACGCATTTCACCGCTACACATGGAATTCCACTCTCCTCTCCTGCACTCAAGTCTCCCAGTTTCCAATGCACACAATGGTTGAGCCACGGCCTTTTACATCAGACTTAAGAAACCACCTGCGCTCGCTTTACGCCCAATAAATCCGG
+
CCCCCGGGGGGGGGGGGGGGGGFGGGGGGGGGGGGGGGGGGCGGFGFGFGCFGFFGGGGGGFCFFGEGGGGCFGBGGGGGGGGGGGGFA=F>FFGGGGGGGGFGGGGGGGGGGGGEGGC>FFGGGGFGG,EFGGFFEGGGGDG8BFGFGFGGC8EF@FGGGD8BFGGGGAFFFFGGCD6=,E,EFEFGGGGD++>@CD,@EGFCFCF57;CGGGC<*9<>ACF=BFFD>45)9:@>ADG>5:;A7@FC7C9
@M03364:276:000000000-BLYN8:1:1101:19545:2709 2:N:0:1
GGACTACAGGGGTATCTAATCCTGTTTGCTCCCCACGCTTTCGCACCTGAGCGTCAGTCTTTGTCCAGGGGGCCGCCTTCGCCACCGGTATTCCTCCAGATCTCTACGCATTTCACCGCTACACCTGGAATTCTACCCCCCTCTACAAGACTCTAGCTGACCAGTTTCAAATGCAGTTCCCAAGTTAAGCTCGGGGATTTCACATCTGACTTAATCAACCGCCTGCGTGCGCTTTACGCCCAGGAATTCCG
+
CCCCCGGGGGGGCGGGGGFFGGGGGGGGGGFFFGGGGGGGFGGGGGGGG8EFGGGGGGGGGGGGGGGFG7E7FFGGGGGGGGDEGGGGGGGFEGGGGGGGGGGG9AFFGGGCFFGFGDGGGGGGGGGGGGGGGGG;EFGGEGCFCFFGFGGGGFGGGGG9DFFGGGGAFGGGGGGGAA:FGG?C@DGF99;DEGGGGGG6BC?+=<FF+8CDF7;:7CCFAGBF;AB><EFFGGF<@?E8C3()*092C7*
@M03364:276:000000000-BLYN8:1:1101:22291:2709 2:N:0:1
GGACTACTAGGGTTTCTAATCCTGTTTGCTCCCCACGCTTTCGCACCTCAGTGTCAGTATCAGTCCAGGTAGTCGCCTTCGCCACTGGTGTTCCTTCCTATAGCTACGCATTTCACCGCTACACAGGAAATTCCACTACCCTCTACCATACTCTAGCTTGCCAGTTGTGGATGCAGTTCCCAGGTTGAGCCCGGGGATTTCACATGCAACTTAACAACCCACCTACTCGCCCTTTACGCCCAGTTACTCCG
+
CCCCCG<<@F8ECC,6;6CE,EFGA@AC9FGFF7F7FEGDCFE7@CEEFFEE<FGFFCE9,CCFG8FAFFGF@F@FGGFCGGG7@FE<EE@BFG;,?A?EEA:,@FGFDGGGGFE<?:FE:FCFFG<4,?FGGG,,C,9,99@=44=,@=EFF;>F9C;DDFGGGA,,3=9=@D3@,,,,6@8DD==DCC8D6C+:9@BEFG,5=*2*=9CFFF7?D*=C*9>@=F*@@F4)1*;/8>GGGFF;+++92C*
@M03364:276:000000000-BLYN8:1:1101:19089:2718 2:N:0:1
GGACTACTGGGGTTTCTAATCCTGTTTGCTCCCCACGCTTTCGCACCTGAGCGTCAGTCTTTGTCCAGGGGGCCGCCTTCGCCACCGGTATTCCTCCAGATCTCTACGCATTTCACCGCTACACCTGGAATTCTACCCCCCTCTACAAGACTCTAGCCTGCCAGTTTCGGATGCAGTTCCCAGTTTGAGCCCGGGGATTTCACATCCGACTTGACAGACCGCCTGCGTGCGCTTTACGCCCAGTAATTCCG
+
C@-A@8C,CEEGCFGFGGGGEAFC<CFG<FFGFGGDGC@CF<:,BFGGC,,CCBFCFAC<C,CFFGA8E:7C@FFFCB,5DFF,?,C:>>FAEF,,:4B<EF9EFAEFGGCF,E@5:++6@F9EB8A8DAFA3E@F9FGEE6B?FG;3,5D8@9=CFGGGCE86<F9@:E5BCEC,555,>2?2,2,2=,DCE::**1??7@EF7<29*))1;*6:7>FF)C@?6>(.(077D7<)*(*1:5(97*94:7*
@M03364:276:000000000-BLYN8:1:1101:18773:2719 2:N:0:1
GGACTACAGGGGTTTCTAATCCTGTTTGCTCCCCACGCTTTCGAGCCTCAGTGTCAGTTACAGGCCAGAGAGCCGCTTTCGCCTCCGGTGTTCCTCCATATATCTACGCATTTCACCGCTACACATGGAATTCCACTCTCCTCTCCTGCACTCAAGTCTCCCAGTTTCCAATGCACACAATGGTTGAGCCACTGCCTTTTACATCAGACTTAAGAAACCACCTGCGCTCGCTTTACGCCCAATAAATCCGG
+
CCCCCGGGGGGGGGGGGGGGGGGGGGGGGGGGGGGGGGGGGGGGGGGGGGGGGGGFGFFGGGGGGGGGGGGGGFFG:FFGGGGGGFG@:>CFGGGGGGGGGGCFFFGGGGGGGGGGGGGEGFGCFGGFFFEGFFGFCF>FGGGGGGGGGFF?FFFGEGGGGGGGGGGGFGGCFGGGGFGCFGFGGGGFFDGF6EE89EEGGGGGFDGGGGGFCDF+;C,49CF2>EADFDBEG5+9;2EEC>@F*@FEFDC
@M03364:276:000000000-BLYN8:1:1101:19322:2725 2:N:0:1
GGACTACTAGGGTTTCTAATCCTGTTTGCTCCCCACGCTTTCGAGCCTCAGCGTCAGTTACAGACCAGAGAGCCGCCTTCGCCACTGGTGTTCCTCCATATATCTACGCATTTCACCGCTACACATGGAATTCCACTCTCCTCTTCTGCACTCAAGTTTCCCAGTTTCCAATTACCCTCCCCGGTTGAGCCGGGGGCTTTCACATCAGACTTAAGAAACAGCCTGCCCTCGCTTTACGCCCAATAAATCCG
+
CCCCC8<FCFFGFGEFFFEEEGGGEGGGAFFGFDGG:FEGCGEGGEFGG?@FFGFEFGFC<CFGGFGFF,:CFGDGGGGG@@F7:F6EF8F:FFFGG8<<AAECFDEC+@C7ECFGAEGGGDG8,,CEF9?BFCFAC>@F8DDFFFFDFC>DB8=,4EFFGCGFGB,3:=DC,@8FEFGGG68E7CE,7DB>7C5CEGF?FGFG6*+**0?DGF7+=8C*)2=;;A,AEFBDCC<6A<5B5>3><782*09
@M03364:276:000000000-BLYN8:1:1101:10640:2738 2:N:0:1
GGACTACTCGGGTATCTAATCCTGTTTGCTCCCCACGCTTTCGAGCCTCAGCGTCAGTTACAGACCAGAGAGCCGCCTTCGCCACTGGTGTTCCTCCATATATCTACGCATTTCACCGCTACACATGGAGTTCCACTGTCCTCTTCTGCACTCAAGTTTCCCAGTTTCCGATGCACTTCTTCGGTTGAGCCGAAGGCTTTCACATCAGACTTAAGAAACCGCCTGCGCTCGCTTTACGCCCAATAAATCCG
+
CCCCCGGGGGGGGEFGGGGGGGGGGFGGGGFGGGFGGGGGGGGGGEGGGGGGGGGGEGGGGGGGGGGGGGGCGGGGGGGGGG=:EFGG<FFGGGGGGGGGGGGFGGGGD@?FGGFGAGGGGGGGGGGGFGGGGGGFGFGFGGGGDGGGFFG=6D>FFCFGFDFGGGGFGE>EEEFGCCEECGGGGGGGFGGGEGGGFGGGGDGGFGFGGGFGFGG+CCFFBGAFFA@>9BDFDFDF62>EE>6AFFFFGGG
@M03364:276:000000000-BLYN8:1:1101:19378:2780 2:N:0:1
GGACTACTGGGGTTTCTAATCCTGTTCGCTCCCCACGCTTTCGAGCCTCAGCGTCAGTTACAGACCAGAGAGCCGCCTTCGCTACTGGTGTTCCTCCATATATCTACGCATTTCACCGCTACACATGGAATTCCACTTTCCTCTCCTGAACTCAAGTCTACCAGTCTCCAATTCATACAATGGTTGAGCCACTGCCTTTCACACCAGACTTAATAAACCACCTGTGCTCGCTTTACGCCCAATAAATCGGG
+
-ACC8EEFC<E>=:CC@,,CC@FGAE<FGGGFF7C+@BFCFE@GCEGFEE8F:FFGG6E9FGFACFD8CCF:CFC:7:CA<F,48EE,E<F@F9E<<FF<E9E,,9CFB?++C?,E<:=C:7EF9FF<E,CF9F@F,,65@=EFG,@,,@@=;D8,@;D,>,=DG,@DGGFG,=:3E8A,@BCDEGG76,DFG,@3E,,,+?AD?DG*;CC8DD7;7C@;>*@4***4>:)8CGG*)8C:?):);CF)**)
@M03364:276:000000000-BLYN8:1:1101:22435:2804 2:N:0:1
GGACTACTGGGGTTTCTAATCCTGTTTGCTCCCCACGCTTTCGCACCTGAGCGTCAGTCTTTGTCCAGGGGGCCGCCTTCGCCACCGGTATTCCGCCAGATCTCTACGCATTTCACCGCTACACCTGGAATTCTACCCCCCTCTCCAAGACTCTAGCCTGCCAGTTTCGGATGCAGTTCCCAGGTTGAGCCCGGGGATTTCACATCCGACTGGACAGACCGCCTGCCTGCGCTTTACGCCCATCAATCCCC
+
CCCCC@GCFGGGGFGFGAFGGGGFGGGGDFGGGDGGCDCFGFEGGGEFGGGFDFGFGFFGGGGGGGCFG7@FG7FBFFFGGDFGEFFC==AF?F,?FEGDG<EA9FFGGGGDGGEGGGGGDGFGGG8FG@F=F9E=,D>FGGGD,@@,>@DCFGFG9DDBC,@BCBFGDC@87D,>DCF;>9D5F>EC?7BFCCCCC8BFGGG78*;:77:)**295*;=>E:2()(1-7.)759<FFGG5;(0*0/.22*
@M03364:276:000000000-BLYN8:1:1101:11431:2856 2:N:0:1
GGACTACTGGGGTTTCTAATCCTGTTTGCTACCCACGCTTTCGAGCCTCAGCGTCAGTTACAGACCAGATAGCCGCCTTCGCCACTGGTGTTCTTCCATATATCTACGCATTTCACCGCTACACATGGAGTTCCACTCTCCTCTTCTGCACTCAAGTCCTCCAGTTTCCAATGCCCCTCCCCGGTTGAGCCGGGGGCTTTCACATCAGACTTAAAGAACCGCCTGCGCCCGCTTTACGCCCAATAAATCCG
+
CCCCCGGGAFFGG:FEGGGGGGGGGG,EFG,EFGG,@FEGGGGGGDGGGGGGGGGGGEF9FGGGGGGG,CCFGGGGGGGGGGEGGGGGGFDGG,EFGGGGGGFGFGEFGGGGFGGGFEDGEGGGGGGGG<AEFGGGF,,EFGGDFGGGGGGGGDFFGD4@AFGFGCGDG9=EF,@?+A>=EEG6FE89CGGG9:ECCCEFG>C8F4:CCFGC>+++;FGGFGFD;A63(28:D7DFB6CG5)457CF4>F5
@M03364:276:000000000-BLYN8:1:1101:18617:2908 2:N:0:1
GGACTACAGGGGTTTCTAATCCTGTTTGCTCCCCACGCTTTCGCACCTGAGCGTCAGTCTTTGTCCAGGGGGCCGCCTTCGCCACCGGTATTCCTCCAGATCTCTACGCATTTCACCGCTACACCTGGAATTCTACCCCCCTCTACAAGACTCTAGCCTGCCAGTTTCGAATGCAGTTCCCAGGTTGAGCCCGGGGATTTCACATCCGACTTGACAGACCGCCTGCGTGCGCTTTACGCCCAGTAATTCCG
+
CCCCCGGGGGGGGGGGGGGGGGGGGGGGGGGGGGGGGGGGGGGGGGGFGCGGGGGGGDFGGGGGGGGGGGGGGGGGGGGGGGGGGGGGGGGGGGDGGGGGGGFFGGGGDGGGGGGGGGEE@FFGFGGGGCF=;FFGGGGGGGGFFGGGGGGGGACCCFGGGGGGGGAFGGGGGGGGG7DFG9FCB:DCFC6EEEGCCE6CFFGGFFGG3CGGGG6>GGGGEGE:?FFFB:7>DC35868EGF0677@<>0*
@M03364:276:000000000-BLYN8:1:1101:10808:2930 2:N:0:1
GGACTACCGGGGTTTCTAATCCTGTTTGCTCCCCACGCTTTCGAGCCTCAGCGTCAGTTACAGACCAGAGAGCCGCCTTCGCCACTGGTGTTCCTCCATATATCTACGCATTTCACCGCTACACATGGAATTCCACTCTCCTCTTCTGCACTCAAGTCTCCCAGTTTCCAATGACCCTCCCCGGTTGAGCCGGGGGCTTTCACATCAGACTTAAGAAACCGCCTGCGCTCGCTTTACGCCCAATAAATCCG
+
CCCCCGGGGGGGGGGGGGGGGGGGGGGGGGGGGGFG@FFGGGGGGGGGGGGGGGDFGGGGGFGGGGGE8,EFGCFGGGCFGGGGGGGGGGGGGGGE@EGGGGGGF9CDGDGGCGDFGEFGEEFGGGGEE5EFGE9EFGGGGGGGGFGGFGEFGFDFFG9DDGGGGGCDAAFFFFGGCCC6EGGCFGGGGGGGGGGGGGFFGGG=+;+;>F4C>::1;**=)*5(349DF333CFG9=?;EEB1FFFFBGGD
@M03364:276:000000000-BLYN8:1:1101:21095:2955 2:N:0:1
GGACTACCAGGGTATCTAATCCTGTTTGCTCCCCACGCTTTCGCACCTGAGCGTCAGTCTTTGTCCAGGGGGCCGCCTTCGCCACCGGTATTCCTCCAGATCTCTACGCATTTCACCGCTACACCTGGAATTCTCCCCCCCTCTACAAGACTCTAGCTGACCAGTTTCAAATGCAGTTCCCAAGTTAAGCTCGGGGATTTCACATCTGACTTAATCAACCGCCTGCGTGCGCTTTACGCCCAGTAATTCCG
+
CCCCCFGDFFGGGGFGGFGGGCFGGGEGGG,;CFCEEDG>@FG,B@@,66E@CFGEGCDFGGGFCEE@@CDFD@FG7CEGGGGECFG+@>FFE,E9<FG,?=EA;ACFE@=F9FGFDCGD7C:AEFCEFGF,A5;DDG8=8EGGGGF9DGFGGFGAFF99@DCCCF;>F9BFGGEGA<CA99,8?,,=9C?AEC*:51C<=8?CFG=@7C>@D=CCFFGF8E>;=49DFFF><*7-*4EE=BB6779)2:2
@M03364:276:000000000-BLYN8:1:1101:17156:2978 2:N:0:1
GGACTACAGGGGTTTCTAATCCTGTTTGCTCCCCACGCTTTCGCACCTGAGCGTCAGTCTTTGTCCAGGGGGCCGCCTTCGCCACCGGTATTCCTCCAGATCTCTACGCATTTCACCGCTACACCTGGAATTCTACCCCCCTCTACAAGACTCTAGCCTGCCAGTTTCGGATGCAGTTCCCAGGTTGAGCCCGGGGATTTCACATCCGACTTGACAGACCGCCTGCGTGCGCTTTACGCCCAGTAATTCCG
+
CCCCCGGGGGGGGEGGGGGGGGGGGGGGGGFGGGGGGEGGGGCCGGGGFGGGGGGGGGGGDFGEFGGGGGGGGGGGDGDFGGFGGGGGGGGGGGGGGGGGGGFGGFGGGGGGGGGGGGGCGGFG8FGFCFGGGGGF,>8CGDE?>EFFEGFGGCCD;CFDFGGGFCGD88EGGGGGFGGD:,D>FFGCFGG*481=*1BFF7CF=C4<DGCCCFGCF48CDG5(,.4>:BFFGDC2/(2:C>(/7:B):;9
@M03364:276:000000000-BLYN8:1:1101:10768:2984 2:N:0:1
GGACTACTGGGGTTTCTAATCCTGTTTGCTCCCCACGCTTTCGCACCTCAGTGTCAGTATCAGTCCAGGTAGTCGCCTTCGCCACTGGTGTTCCTTCCTATATCTACGCATTTCACCGCTACACAGGAAATTCCACTACCCTCTACCATACTCTAGCTTGCCAGTTTTGGATGCAGTTCCCAGGTTGAGCCCGGGGATTTCACATCCGACTTGACAGACCACCTACGCGCGCTTTACGCCCAGTAAGTCCG
+
CCCCCGGGGGGGGGGGGGGGFGGDFGGGGGGGGGGGGGGGGGGGGFGGGFDEFGGGGFGGGGFGFFGGGGGGGGGGGGGGFGFGGFGFFGGGDGGCFFFCF9FGGGGGGDDGGGGGGDEEEGGF@8F8FFF,CFGEEGGDFGGGFGGFFGGGGFGF>=E=7EFF@DFGF>DFGG8F9EAEFGFFGFF8ECFGGGGG**@9;CE7A97*7DDGG*;CD7,A?CEFEF@B>45BGCG<6(1=:B0;@++1;+*
@M03364:276:000000000-BLYN8:1:1101:20783:3023 2:N:0:1
GGACTACTGGGGTATCTAATCCTGTTTGCTCCCCACGCTTTCGCACCTGAGCGTCAGTCTTTGTCCAGGGGGCCGCCTTCGCCACCGGTATTCCTCCAGATCTCTACGCATTTCACCGCTACACAGGAAATTCCACTACCCTCTACCATACTCTAGCTTGCCAGTTTTGGATGCAGTTCCCGGGTTGAGCCCGGGGATTTCACAGCCGCCTTGACAGGCCGCCTGCGTGGCCTTTACGCCCAGCAATCCGG
+
CCCCCCAE,CDBF;CFED@FFGGGFFECEFGG<F8@FGG;,;@@:FGGF8FFGGECEFG<EECFEGGGFGGDFE7:CGC9BCF7,FGG>C7EA@;EFCGFD8=FDCB7BCC4,,:AC+@=4BFGDFGC8<BF9?E9;,@33=DG,8=FGGGDG9,6BEG8+@E6@EC9,8,,4,4,5;@:A35@**@67>8F>;*=C=CE++4:06?5))9*20218**=B:)314(010).***6@(/87),)**0)*))
@M03364:276:000000000-BLYN8:1:1101:15967:3029 2:N:0:1
GGACTACTCGGGTTTCTAATCCTGTTTGCTCCCCACGCTTTCGAGCCTCAGCGTCAGTTACAGACCAGAGAGCCGCCTTCGCCACTGGTGTTCCTCCATATATCTACGCATTTCACCGCTACACATGGAATTCCACTCTCCTCTTCTGCACTCAAGTTTCCCAGTTTCCAATGACCCTCCCCGGTTGAGCCGGGGGCTTTCACATCAGACTTAAGAAACCGCCTGCGCTCGCTTTACGCCCAATAAATCCG
+
CCCCCGGGGGGGGGGGGGGGGGGGGGGGGGGGGGGGGGGGGGGFGGGGGGGGGGGGGGGGGGFGGGGGGGGGGGGGGGGGGGGGGGGGGGGGGGGGGGGGGGGGGGGGGGGGGGGGGGGGGGCFGGGGFFGGGGGGGGGGFFGGGGGGGGGGGGFGGGGGGGGGGDFGGGGGGGGCFGGDGGGGGGCFCFGG5@EGGGGGFFGGAFGCFF4C7FGGG;F6>GFD<FFFFDBFGFFA=<EGG::4FF4>FGG
@M03364:276:000000000-BLYN8:1:1101:6168:3038 2:N:0:1
GGACTACAAGGGTTTCTAATCCTGTTTGCTCCCCACTCTTTGAGCCCTCAGTGCCATTTAAAGGCAAGGGAGCCGCTTTCGCCACCGGTGTTCCTCCATATATCAACGCTTTTCACGGCTACACATGAAATTCAACCTTCTCTTTTTCCACCCAATTCCCCCGGTTTCCAATGACCCTCCCCGTTTTACCCGGGGGCTTTCACATCAAATTTAGGAACCCCCCGCCGCCCGCTTTCCGCCCAATCAACCGG
+
CCCCCGGFGGGGGGGGGGGGGGGGGGFFGGGGGD,+,,;F9,,,,;:@<,@<,,,,;C,F,,<,C,,,,6,8@,++@:B,8B,8F,@:@==,C<,CF85A,:@F,9,,+,BB,,59,++4+:,?,45,C<F9?,9,,,,9,,,6,,,,8@60+6+,8,6@>C+3@83==D9,,3@D,,@@:+@+3,+,,8,@78B**BF6+=FDF4+*++4+1+*+7*3*.2),()-.()))1*>)*(*;*0,)*2/.0)1
@M03364:276:000000000-BLYN8:1:1101:7284:3065 2:N:0:1
GGACTACACGGGTTTCTAATCCTGTTTGCTCCCCACGCTTTCGAGCCTCAGTGTCAGTTACAGGCCAGAGAGCCGCTTTCGCCTCCGGTGTTCCTCCATATATCTACGCATTTCACCGCTACACATGGAATTCCACTCTCCTCTCCTGCACTCAAGTCTACCAGTTTCCAATGCATACAATGGTTGAGCCACTGCCTTTTACACCAGACTTAATAAACAACCTGCGCTCGCTTTACGCCCAATAAATCCGG
+
CCCCCGGGGGGDGGGGGGGGGGGGGGGGGGGGGGGGGGGGGGGGGGGGGGGGGGGGGGGGGGGGGGGGGGGGGGGGGGGGGGGGDGGGGGGGGGGGGGGGGFGGGGGGGGGGGCFAEFDGGGGGGGFGE=EEFGDF,@B888B=FG,8EEGGGGGFGGGGGGGGGGGDDGGGGGFFFGGGGG8DFGGGGFGGGFG6CFGGGGDF6CF5CGFF>9FGGG,;A5A)7?=?(?>AGFC:>DGDCA@FGGFC;D<
@M03364:276:000000000-BLYN8:1:1101:16733:3073 2:N:0:1
GGACTACTCGGGTTTCTAATCCTGTTTGCTCCCCACGCTTTCGCACCTGAGCGTCAGTCTTTGTCCAGGGGGCCGCCTTCGCCACCGGTATTCCTCCAGATCTCTACGCATTTCACCGCTACACCTGGAATTCTACCCCCCTCTACAAGACTCTAGCTGACCAGTTTCAAATGCAGTTCCCAAGTTAAGCTCGGGGATTTCACATCTGACTTAATCAACCGCCTGCGTGCGCTTTACGCCCAGTAATTCCG
+
CCCCCFGGGGGGGGGGGGGGGGGGGGGGGGGGGGGGGGGGGGGGGGGGEFGGGGGGGGGGGGGGGGGGGGGGGGGGGGGGDGG:=FFEGEGGGGAEGGGGGGGGGGGGGGGGGGGGGGGDGGGGGGFGFFGGGGGGGGGGGGGCGGGCFGGGGGGGGGGGGFGFFCGGGDFGGCFGGGGGCGGGCGFGGG;>CEGGGGGGGGGGFGFCGGGGFGGGGCGFFGB@DFFF@DF@DDD9??GG5;27CCFDGG<
@M03364:276:000000000-BLYN8:1:1101:16813:3088 2:N:0:1
GGACTACACGGGTTTCTAATCCTGTTTGCTCCCCACGCTTTCGCACCTGAGCGTCAGTCTTTGTCCAGGGGGCCGCCTTCGCCACCGGTATTCCTCCAGATCTCTACGCATTTCACCGCTACACCTGGAATTCTACCCCCCTCTACAAGCCTCTAGCCTGCCAGTTTCGGATGCAGTTCCCAGGTTGAGCCAGGGGATTGCACATCTGACTTAACAAACCGCCTGCGTGCGCTTTACGCCCAGTAATTCCG
+
CCCCCGGGFGGGGGGGGGGGGGGGFCFGGGGGGGGGGCFGGGGGGGGFGFC@FGGGGGGGGGGFFGGGGEDGG@CEGFGGGGFGGGGGGEGGGGGFGD<?EGFFGFGGGGGGGGGG9FGEFG9,ECFFFDFGFGDAFFFGGGGFDFG?,,@CGGGG9FE6@C,DEEEGCED*72DDF:,>9DFFG,:<CCF,;=EG=8F,;CFGACCFD7>:7+CDFGFF5E>D@F026>5)9CD6??ED5>?9*09AF:2
@M03364:276:000000000-BLYN8:1:1101:10292:3109 2:N:0:1
GGACTACTGGGGTATCTAATCCTGTTTGCTCCCCACGCTTTCGCACCTGAGCGTCAGTCTTTGTCCAGGGGGCCGCCTTCGCCACCGGTATTCCTCCAGATCTCTACGCATTTCACCGCTACACCTGGAATTCTACCCCCCTCTACAAGACTCTAGCCTGCCAGTTTCGGATGCAGTTCCCAGGTTGAGCCCGGGGATTTCACATCCGACTTGACAGACCGCCTGCGTGCGCTTTACGCCCAGTAATTCCG
+
CCCCCGGGGGGGGGGGGGGGGGGGGGGGGGGGGGGGDGGGGGGGGGGGGGGGGGGGGGGGGGGGGGGGGGGGGGGGGGGGGGGGGGGGGGGGGGGGGGGGGGFGGGGGGGGDCGGGGGGDGGGGFFGGGGGGGGGGGGCGEGDGFGG9EFGFGGGGGGGGGGGGGGGGGDGGGGGGGGGGGGGGGGGGGGGFGGGGCEGGGGGFFGCGGGGGGGGGCGGGFDD?6@FEFFE@GG3<F:E?EDBFG7FFGGD
@M03364:276:000000000-BLYN8:1:1101:21730:3113 2:N:0:1
GGACTACCAGGGTTTCTAATCCTGTTTGCTCCCCACGCTTTCGCACCTGAGCGTCAGTCTTTGTCCAGGGGGCCGCCTTCGCCACCGGTATTCCTCCAGATCTCTACGCATTTCACCGCTACACCTGGAATTCTACCCCCCTCTACAAGACTCTAGCCTGCCAGTTTCGGATGCAGCTCCCAGGTTGAGCCCGGGGATTTCACATCCGACTGGACAGACCGCCTGCGTGCGCTTTACGCCCAGTAATTCCG
+
CCCCCFGFFDGCFGGGGGGGGGGGGG9FFGGGGFDCFGGGGGGCEGGFFFFGGGGGGGGFFGGGFGGFFGGC>+8CCGGGGGGE@AFCGGGGFEFGG,FFFGA9EAGGGGDEDFGGGGGEFGGGDFGGFFGGF9DECD@FEEGGGGG?FFCDGFGCC?E6C88EFC@;C8E3:EEF,@,54,6DFF6,=DG5?=EC*3B6:+=+:DGGGGG17CFCFGF=):)4::2;())0>3>)6::EC>()2:@47>6
@M03364:276:000000000-BLYN8:1:1101:23591:3120 2:N:0:1
TGACTACCGGGGTTTCTAATCCTGTTTGCTCCCCACGCTTTCGCACCCCAGTGTCAGTATCAGTCCAGGTAGTCACCTTCGCCACTGGTGTTCCTTCCTATATCTACGCATCTCACCGCTACACATGAAATTCCACTACCCTCTACCATTATCTAGCTTGCCAGCTTTGGATGCAGTTCCCAGGTTGAGCCCGGGCATTGCAAAATCAACTTAACATATCACCTACGCGCACTGCATGCCCATTAATACC
+
-6A@@<CF+C:BF+BFF<<C,,;CFCGACFEG<8;6++6,,;CEE@+,@FEGGGF,9C<E,C@FGGC<E,C@FF,,:@<E7C7,,:,C?BF,,?9FA,5@5,C@@C?,8648A<,E,48+6+A,E,5C5E,?=A;A9EGFF,+==@BF4,4?D9,76,=8D8,,+,,@986@,,6,6,,,6@36,3,@1,>D++3+4@,,+555*4*:**B<?C+9+:,2=5*.0*/*:4)628*.+1:8;)3+1;8)22
@M03364:276:000000000-BLYN8:1:1101:15847:3164 2:N:0:1
GGACTACTGGGGTTTCTAATCCTGTTTGCTCCCCACGCTTTCGCACCTGAGCGTCAGTCTTTGTCCAGGGGGCCGCCTTCGCCACCGGTATTCCTCCAGATCTCTACGCATTTCACCGCTACACCTGGAATTCTACCCCCCTCTACAAGACTCTAGCTGACCAGTTTCAAATGCAGTTCCCAAGTTAAGCTCGGGGATTTCACATCTGACTTAATCAACCGCCTGCGTGCGCTTTACGCCCAGTAATTCCG
+
CCCCCGGGGGGGGGGGGGGGGGGGGGGGGGGGGGGGGGGGGGDGGGGGGGGGGGGGCGGGGGGGGFDGGGGGGGGGGGGGGGGGGGGGGGGGGDFCFGGFGGGGGGGGGGDGGGGGGGGGCFFFFGGGFFGGGGGGGGGGGGGGGGGGEGGGGGGGGGCFGF?FGGGGGBFGGGGGGGGGFGGFGGGCFFFGGD5:7CGGGGGCFGGG7FGGG7FGGGGFFGBFFFFAFA5:G5FDFFGGGDB:FCF2CF*
@M03364:276:000000000-BLYN8:1:1101:19609:3185 2:N:0:1
GGACTACTAGGGTATCTAATCCTGTTTGCTCCCCACGCTTTCGCACCTGAGCGTCAGTCTTTGTCCAGGGGGCCGCCTTCGCCACCGGTATTCCTCCAGATCTCTACGCATTTCACCGCTACACCTGGAATTCTACCCCCCTCTACGAGACTCAAGCTTGCCAGTTTCGAATGCAGTTCCCAGGTTGAGCCCGGGGATTTCACCTCCGACTTGACAGACCGCCTGCGTGCGCTTTACGCCCAGTAATTCCG
+
CCCCCGGGGGGGGFGGGGGGGFGGGGGGGGGGGGGGGGGGGG:FFGGGGGGGGGGGGGGGGGGGG@FEGGGGGGGGGGGGGGGGGGGGGGGGGGGGGGGGGGGGFGGGGGGGGGGGGGGGGGFGGGGFGFGCGGG9ED8FGGEFGGGGGGGGGGGGGGG6EGGGGGGGGG>FGGGGGGGFGGBGGFGGGG8DCEDGGGGGGFC*8*CCDGGGG77FFGGD:55(,<(.2BB>CDF441EGE:<FDCFAGF9
@M03364:276:000000000-BLYN8:1:1101:16048:3193 2:N:0:1
GGACTACCCGGGTATCTAATCCTGTTTGCTCCCCACGCTTTCGAGCCTCAGCGTCAGTTACAGACCAGAGAGCCGCCTTCGCCACTGGTGTTCCTCCATATATCTACGCATTTCACCGCTACACATGGAATTCCACTCTCCTCTTCTGCACTCAAGTCCTCCAGTTTCCAATGACCCTCCCCGGTTGAGCCGGGGTCTTTCACATCAGACTTAAAGAACCGCCTGCGCTCGCTTTACGCCCAATAAATCCG
+
<CCCCFGEFGGDFFGGGGGGFFGGGGGCFGGGGGGGDGGGFFGGGGGGGGGGGGGECEFGGGGGGDFGGGCCFFCECFFGFGGCGGGGFFFGGGFGGGGGGADGGGFGGGGGGGFCFFGDGGCEGGG8BFFG9EFGGGFFFGGGGGGGGGFG8EGFF9EGFG8DFGGGGAEFFGGFGCFEE8E>FGDGDCFGGGG*4DGF:+2=FF8;>>CF>FF:+;EFFG><;F0)(.)09FF4F08CC)3><F*)?41
@M03364:276:000000000-BLYN8:1:1101:12551:3206 2:N:0:1
GGACTACCAGGGTATCTAATCCTGTTTGCTCCCCACGCTTTCGCACCTGAGCGTCAGTCTTTGTCCAGGGGGCCGCCTTCGCCACCGGTATTCCTCCAGATCTCTACGCATTTCACCGCTACACCTGGAATTCTACCCCCCTCTACAAGACTCTAGCCTGCCAGTTTCGGATGCAGTTCCAAGGTTGAGCCCGGGGATTTCACATCGGACTTGCCAGGCCGCCGGCGTGCGCTTTACGCCCAGTAATTCCG
+
CCCCCGGGGGGGGGGGFFFGGGGGGGGGGGGGGDDCFCFGGGEGGGCE8EE<FCFEFF<FFGGGGF9FGGGEGGGGGGFCFE?@F,F7CFE<F,@F@,BED=FAFCCCFGGGGGFGFF>C:F,F,,66BEFGCDFA>>8F78ECDGGE9,>DGGGGF?9DGGG6FGG,C>8*@,<DE,@E,2>EG,4C9FFFE=58*=CFGGE++2*2*)77C+;;D*;*5C3(3>2.377>GG3)/4E5EBB)0*94D**
@M03364:276:000000000-BLYN8:1:1101:20850:3253 2:N:0:1
GGACTACTGGGGTTTCTAATCCTGTTTGCTCCCCACGCTTTCGCACCTGAGCGTCAGTCTTTGTCCAGGGGGCCGCCTTCGCCACCGGTATTCCTCCAGATCTCTACGCATTTCACCGCTACACCTGGAATTCTACCCCCCTCTACGAGACTCAAGCTTGCCAGTTTCAAATGCAGTTCCCAGGTTGAGCCCGGGGATTGCACATCTGACTTAACAACCCGCCTGCGTGCGCTTTACGCCCAGTAATTCCG
+
CCCCCFGGGGGG@FGGGDCFFGGGGGGGDFFGGGGGGGGGGGGGGDDGGGGFGGEEEEDFFDEF9EEFFGG7FCFGGGGG?FEGG8F7FFGGGGGGGG8FF=EFGGFGGGDGCGGGGGGGDGGG?GGGFGGGGGGGGFGFE8BFDFCEGGGGGGF9EEFFGEE,@CFGGGGFEF97EA<EE>DDE,:9E?EDCEDECGF*:>+;FC7@71;CFCGFF*3*:C5:;F9B:>D@GGGBFBEED>?6::9)::9
@M03364:276:000000000-BLYN8:1:1101:22019:3277 2:N:0:1
GGACTACACGGGTTTCTAATCCTGTTTGCTCCCCACGCTTTCGAGCCTCAGCGTCAGTTACAGACCAGAGAGCCGCCTTCGCCACTGGTGTTCCTCCATATATCTACGCATTTCACCGCTACACATGGAATTCCACTCTCCTCTTCTGCACTCAAGTCTCCCAGTTTCCAATGACCCTCCCCGGTTGAGCCGGGGGCTTTCACATCAGACTTAAGAAACCGCCTGCGCTCGCTTTACGCCCACTAAATCCG
+
CCCCCGG8EEGGG,@CFFFFGGGGGGGGGGGGGGFGGGGGGGGGGGGFGFFFGEGGGGGGGGGGGGGFGGGGGFGGGGGGGGDGGGFGGGGGGGGGGGGGGGFEGGGGG7FFGGGGGGGGGGGGGGGGGFGGFCE?EFCFCG?DFDFFGGGGGGFGF9,,CBDDAECDAFFGFCDGGDFCEEGGGEGDGGGGE5CEGGFFGGGGFGC4DCGF7DGCF2C7>E>62)6B@FFFGGC<F<EGGF0)7CFFG*9
@M03364:276:000000000-BLYN8:1:1101:21068:3291 2:N:0:1
GGACTACCGGGGTATCTAATCCTGTTTGCTCCCCACGCTTTCGCACCTGAGCGTCAGTCTTTGTCCAGGGGGCCGCCTTCGCCACCGGTATTCCTCCAGAGCTCTACGCATTTCACCGCTACACCTGGAATTCTACCCCCCTCTACAAGACTCTAGCCTGCCAGTTTCGGATGCAGTTCCCAGGTTGAGCCCGGGGATTTCACATCCGACTTGACAGACCTCCTGCGTGCGCTTTACGCCCAGTAATGCCG
+
CCCCCGFFGGGDGGGGGGGGGGFFFGGGGGGGGGGGGGGGGFGEGGGGGGGGGGGD@FFCFGGFFAEFFEGDGGGEGGCFGGDFGGGGGDGGGGGGGGGCEFFGGFADFE@@AA,FFGDCBFCGF@EC8FFDGGFG9EGC>CE?3,@:9:B5DFF7=@@DF73,3EC;ECEB>FCCA55D4DFGFF6<<FG*:CEC*8E++19::CFGCDGGFCFDFC@C47;1)967<:35/CF<F(;C2)1/**7)**)
@M03364:276:000000000-BLYN8:1:1101:9623:3305 2:N:0:1
GGACTACTGGGGTTTCTAATCCTGTTTTCTCCCCACGCTTTCGCACCTGAGCGTCAGTCTTTGTCCAGGGGGCCGCCTTCGCCACCGGTATTCCTCCAGATCTCTACGCATTTCACCGCTACACCTGGTATTCTACCCTCCTCTACAAGACTCTAGCCTGCCATTTTCTGATTCAGTTCCCATGTTGAGCACGGTGATTTCACATCCGACTTGAAGGACCCTCTTCTTGCACTTTACTCCCAGTAATTCC
+
CC<@8,CD,9E@FFGCFF,E,C<EGGF,,6F@@7E+@+CFEDEG7@+B,EF?FCCE>EFGF96C,9@F87FC7:C+>FC,BFC,,A++@CGFD<,C<A=,54EFG<<DCGGD<EEEBCF=F7,6EF<,,CAFGFF;=,,A>?8F,,33C3>7,6E9E8DD,3,,@E9E,>7@,@D,7,,,,,,,@;75,,3@*:*:CGG7=7<993*/;)5<:**+02,*),2(*;)398**+00)1)++*2)/++1.::
@M03364:276:000000000-BLYN8:1:1101:9323:3315 2:N:0:1
GGACTACTCGGGTTTCTAATCCTGTTTGCTCCCCACGCTTTCGCACCTGAGCGTCAGTCTTTGTCCAGGGGGCCGCCTTCGCCACCGGTATTCCTCCAGCTCTCTACGCATTTCACCGCTACACCTGGAATTCTACCCCCCTCTACAAGACTCTAGCTGACCAGTTTCAAATGCAGTTCCCAAGTTAAGCTCGGGGATTTCACATCTGACTTAATCAACCGCCTGCGTGCGCTTTACGCCCAGTAATTCCG
+
CCCCCGGGGGGGGGGGGGGGGGGGGGGGGGGEGGFGGGGGGFGGGGGGGEGGGGFGGGGGGGGGGGGGGGGGGGGGGGGGGGGGGGG>FGGGGGGGGFG,AFGGGGGFCEGFGGGGGGGGGGGFGGFGFGGGFFCFFFGGGGEDGGG9DFGGC>ECCFGFGGGGGGGGGGFGGFGGGFC7AF:>FFGGGF,,=CEEGGGGDCGGBFGG=CFGGFFCFGFFEG:1;F@DDFFFGGGFF6EEGDFF=7@AGD*
@M03364:276:000000000-BLYN8:1:1101:10958:3331 2:N:0:1
GGACTACTCGGGTATCTAATCCTGTTCGCTCCCCACGCTTTCGAGCCTCAGCGTCAGTTACAGACCAGAGAGCCGCCTTCGCCACTGGTGTTCCTCCATATATCTACGCATTTCACCGCTACACATGGAATTCCACTCTCCTCTTCTGCACTCAAGTCTCCCAGTTTCCAATGACCCTCCCCGGTTGAGCCGGGGGCTTTCACATCAGACTTAAGAAACCGCCTGCGCTCGCTTTACGCCCACTAAATCCG
+
CCCCCFGGFFGGGCFGGGGGDFGGGGGGGGFGGG?:FEGGGFGGGGGGGFGGGCFGG<FFGGGFGGGGGGGGFGFGGGCGGEGDFGCFEGGDGGFFGGGGGFGGGGGGGGGGGGGGGGGGGG@EFGGGGG<EFCGGFGAFDDEFGGFGGGGGF8B9FFBFGGFG,EEFCG9DFGGFFFGEGGG+3B51,6@CEEG=CCCGGGGGFGGDGGDCG7F+@<CGAED@F:(51>D><5<4@BG?EB2)*09<>F)
@M03364:276:000000000-BLYN8:1:1101:20730:3335 2:N:0:1
GGGCTACTGGGGTTTCTATTCCTGTTTGCTCCCCACGCTTTCGCACCTGAGCGTCAGTCTTTGTCCAGGGGGCCGCCTTCGCCACCGGTATTCCTCCAGATCGCTACGCATTTCACCGCTACATCTGGCATTATACCCCCCTCTACAAGACTTTAGCCTGCCAGTTTCGGATGCATTTCCCAGGTTGAGCCCGGGGATTTCACATCCGACCTGACAGACCGCCTGCGTGCGCGTTACGCACTGTAATTCCG
+
---686,CCFGGG@C<<D,@E<F9CCCE,<CF8,C7CFD,C,BFECFD@,C,8F7:FCCEEFFCEGGDFDECCEGDCFFGGG7@,,8+>++AEBE,:<?,,=+?8:+4B4BFDEFFE>CCCGG,,9E,,ADD,8@=@,@+BEC=>D;ECFFF,,,3,@@:,@,67,,;@E*@EC,5D@FFGGC*7BD?F7,*:*8*:8C6;79@;C<CC)):CF66>F8F@53,,<27(55))11()(**2),97**)0**
@M03364:276:000000000-BLYN8:1:1101:8894:3337 2:N:0:1
GGACTACTCGGGTTTCTAATCCTGTTTGCTCCCCACGCTTTCGCACCTGAGCGTCAGTCTTCGTCCAGGGGGCCGCCTTCGCCACCGGTATTCCTCCAGATCTCTACGCATTTCACCGCTACACCTGGAATTCTACCCCCCTCTACGAGACTCAAGCTTGCCAGTTTCAAATGCAGTTCCCAGGTTGAGCCCGGGGATTTCACATCTGACTTAACAAACCGCCTGCGTGCGCTTTACGCCCAGTAATTCCG
+
CCCCCGGGGGGGGGGGGGGGGGGGGGGGGGGGGGGGGGGGGGGGGGGGGGGGGGGGGGGGFFGGGGGGGGGGGGGGGGGGGGGGGGGGGGGGGGGGGGGGGGGGGGGGGGGGGGGGGGGGGGGFGGCGGGGGGGGG9EDFEEGFAFGECEGGGGGGGGGFGGGGGGGGGGGG7FFEFGG?FCGGGFG6?FGGGGGD5EGDDFFGF4@F+CFGDC>FG5CCEC>105;@())7CDGFFFGG5>??CF6A>F0
@M03364:276:000000000-BLYN8:1:1101:9136:3338 2:N:0:1
GGACTACTCGGGTATCTAATCCTGTTTGCTCCCCACGCTTTCGCACCTCAGTGTCAGTATCAGTCCAGGTAGTCGCCTTCGCCACTGGTGTTCCTTCCTATATCTACGCATTTCACCGCTACACAGGAAATTCCACTACCCTCTACCATACTCTAGCTTGCCAGTTTTGGATGCAGTTCCCAGGTTGAGCCCGGGGATTTCACATCCGACTTGACAGACCGCCTGCGTGCGCTTTACGCCCAGTAATTCCG
+
CCCCCGGGGGGGGGGGGGGGGGGGGGGGGGGGGGGGGGGGGGGGGGGGGGGGGGGGGGGGGGFGFGGGCFEGGGGGGGGG@G7:FGGGGGGGGGGGGGGAFEFGGFGFG7FGGGGGGGGGEGFGGFGFFBFFAFGEFEGGGGGGGGGGGGGGFGGFGFGFGE8EGGFG88,=889EFFEGGGGDGGFCGGCFED>C>BFGGFADFDGCDDGG78>7>*DEDEA(()(0(8AEG*7)+(BEG)(0:+3<F:2
@M03364:276:000000000-BLYN8:1:1101:20987:3373 2:N:0:1
GGACTACAAGGGTTTCTAATCCTGTTTGCTACCCATGCTTTCGAGCCTCAGCGTCAGTTACAGACCAGACAGCCGCCTTCGCCACTGGTGTTCTTCCATATATCTACGCATTTCACCGCTACACATGGAGTTCCACTGTCCTCTTCTGCACTCAAGTTTCCCAGTTTCCGATGCACTTCTTCGGTTGAGCCGAAGGCTTTCACATCAGACTTAAGAAACCACCTGCGCTCGCTTTACGCCCAATAAATCCG
+
CCCCCGGGGGGGGGGGGGGGGGGGGGGGGGGGGGGGGGGGGGGGGEGFGGGFDFGGGGGGGGGF88FGFGGGGGGGEGGGFGGGGGFGGGGGGCFGCAFGGGGFGGCGGGGGGFGGGGDGEGEFFGGGGGGGGG9FCFFGGFFGGGGFACGDB8ED,@EGFGFGGFGG=E8>EED9EFGGEAF>C>C8?BFEEC>EFFG6CFFGFC+;7CCED7?CDGG79E444ABF2B??GGF8B5CEEA(;4*+1101
@M03364:276:000000000-BLYN8:1:1101:8265:3386 2:N:0:1
GGACTACAGGGGTTTCTAATCCTGTTTGCTCCCCACGCTTTCGCACCTGAGCGTCAGTCTTTGTCCAGGGGGCCGCCTTCGCACCGGTATTCCTCCAGATCTCTACGCATTTCACCGCTACACCTGGAATTCTACCCCCCTCTACAAGACTCTAGCTGACCAGTTTCAAATGCAGTTCCCAAGTTAAGCCCGGGGATTTCACATCTGACTTAATCACCCCCCTGCGTGCGCTTTACGCCCGGTAATTCCG
+
CCCCCGGGGGGGC7BFFGGGGGGGGGGGGGGGGGGGGGGGGGGEGGGGGFFGGGDGEGGGGGGGGGFEFGGGGGGGGCCEFE7FFGD@CGGGEGGGCEFGGFGGFCFGGGGCGGGA@F=8FBFEGCCFF<DCFAFGECE=7=D=BC?C7?FFFCF9,7@@8,:>FGAA=,>DCBDFGFFGGC,DCFF?7,6:5:C*C8CF:+=+/+:+1:+:7CFF*;**0/=1;A?EF@DDG<0))4CC*)-5/7*6:C
@M03364:276:000000000-BLYN8:1:1101:21032:3455 2:N:0:1
GGACTACAGGGGTTTCTAATCCTGTTTGCTCCCCACGCTTTCGCACCTGAGCGTCAGTCTTTGTCCAGGGGGCCGCCTTCGCCACCGGTATTCCTCCAGATCTCTACGCATTTCACCGCTACACCTGGAATTCTACCCCCCTCTACAAGACTCTAGCTGACCAGTTTCAAATGCAGTTCCCAAGTTAAGCTCGGGGATTTCACATCTGACTTAATCAACCGCCTGCGTGCGCTTTACGCCCAGTAATTCCG
+
CCCCCGGGGGDGGEGGGGGGGGGGGGGGGGGGGGGEGGGGGGEECGGGGGGGGGGGGGGGGGGGGGGGGGGGGGGGGGGGGGGGGGGGGGGGGEGGDGFCFGFCFGGGGGGGGGGGGGGGGGGGGGGGGCFGGGGGGFCEGGGGGGGGGGGDGGGEGGGGGGGGGGD;EACG7EEFFFFFEFGGGGGGFG,<CEGGCEGGGCFGFGFCFGGGGGGGF**=;GFFFF;8?DBED5DAFBGEEDBFGGFAGC9
@M03364:276:000000000-BLYN8:1:1101:18620:3462 2:N:0:1
GGACTACAGGGGTTTCTAATCCTGTTTGCTCCCCACGCTTTCGCACCTGAGCGTCAGTCTTTGTCCAGGGGGCCGCCTTCGCCACCGGTATTCCTCCAGATCTCTACGCATTTCACCGCTCCACCTGGAATTCTACCCCCCTCTACAAGACTCTAGCCTGCCAGTTTCGGATGCAGTTCCCAGGTTGAGCCCGGGGATTTCACATCCGACTTGACAGACCGCCTGCGTGCGCTTTACGCCCAGTAATTCCG
+
CCCCBFDGGGGGFGCFGFGGGGGGGGGGGGFFGEFEEGGGGGE@@FGGGFGFGGGEGGGGGGGGGGGGFGE>CGGGGGGGFFEGGGGG@FDCFAFGGDFCCFGGGGGGGGCFGFGGGGDC+@FGEGGGCFFFGGGGGGGGCCG?,@FCDGGFCCGGGGGGGGGG>>FGGG5EEEFGGGCCGGEGCFGGGGFGEGGEEGGGGDEF6;<C:DDGGFGCF*@=AGFBBF>B?@DFGG3>43?:E5(0*:6<GGG
@M03364:276:000000000-BLYN8:1:1101:22918:3478 2:N:0:1
GGACTACTCGGGTTTCTAATCCTGTTTGCGCCCCACGCTTTCGAGCCTCAGTGTCAGTTACAGGCCTGAGAGCCGCTTTCGCCTCCGGTGTTCCTCCATATACCTACGCATTTCACCGTTACATATGGAATTCCACTCTCCTCCCCTGCACTCAAGTCCTCCAGCTTCCAATGACCCTCCCCGGTTGAGCCGGGGGCTTTCACATCAGACTTAAGATACCACCTCCTCTCGCTTTACGCCCAATAACTCCG
+
<-ACC8AD@@@CFG,FE<FCF,CCFC,CE+66C::BFFGC,C,,CCB,@<EFF,;FCG9FF9EEGC,:CECDC,::F,BFGD,C,:FCFCC,EFGGGGG9,?CF9AE@:?+8,9,5E+4+84,,,,:,C<AEDFFC9EF<EEF+44>+,,8=8DFED@D@;BDF,,,7,>F;D;DE,@FC>EC8>+@6,>@3*****4,,0+C7@77**;6+CF7++3AC4FF8()()7A>DG5*991C8:>:FD**)299
@M03364:276:000000000-BLYN8:1:1101:18918:3483 2:N:0:1
GGACTACAGGGGTATCTAATCCTGTTTGCTCCCCACGCTTTCGCACCTGAGCGTCAGTCTTTGTCCAGGGGGCCGCCTTCGCCACCGGTATTCCTCCAGATCTCTACGCATTTCACCGCTACACCTGGAATTCTACCCCCCTCTACAAGACTCTAGCTGACCAGTTTCAAATGCAGTTCCTAAGTTAAGCTCGGGGATTTCACATCTGACTTAATCAACCGCCTGCGTGCGCTTTACGCCCAGTACTTCCC
+
C9CCC@FFGGGEFGGGGG9<FGGGGFDGGFFG8CFG+C@FGCGGDGGEF8E<FGGGGGCGFCGGGFCCFDGGG:@:FDGGGGGCGFCE+:=EFEEGE8ECAEFEG9EFGDGCGFGFGFDE>7FFFFGGGBEFEGFG9DBF7=EFEFA9,4>CC9FGGFGGFGF?,@FGGA3@C,3<<B7@,@EEGE@@CFFCEE5CEEGFC+4+:?:@8>FCG8@:F486>EB00),>;>>D3CG9715>EB(0:*9:FG*
@M03364:276:000000000-BLYN8:1:1101:13409:3484 2:N:0:1
GGACTACTGGGGATTCTAATCCTGTTTGCTCCCCCCGCTTCCGAGCCTCAGTGTCAGTTCAAGGCCAGCGAGCCGCTTTCGCCTCCGGTGTTCCTCCATATCTCTCCGCATTTCCCCGCTACCCATGGAATTCCACCCTCCTCTCCCGCACTCAAGTTTCCCAGTTTCCACTGCACCCAGGGGTTGAGCCACTGCCTTTTAAATCAGACTTAAGAAACCGCCGGCGCTCGCTTTACGCCCAATAACTCCG
+
--668@@,,-66,B,6,6EFGC9;;EEFE,6,,,886@@;,;FFGCF@F86C<CE<FFG,,9<C6FF,,6@F@CGG7,:5B,CFG<FC>F:FFEF,B=E9E,45,,BF+=4+AA,5:=+=F+,,6,3=,=<DF,,,,+6AC33+3,,68+>+47,:,,35EF9,577EDG9FCC;3,*5,*6>C*B6<,68C,1<,0=9,+*,4BF7*2*+2+;+;*;C/8:)(352.2>B)*/*.),:/*74F70997C
@M03364:276:000000000-BLYN8:1:1101:9092:3486 2:N:0:1
GGACTACTGGGGTATCTAATCCTGTTTGCTCCCCACGCTTTCGAGCCTCAGTGTCAGTTACAGGCCAGAGAGCCGCTTTCGCCACCGGTGTTCCTCCATATATCTACGCATTTCACCGCTACACATGGAATTCCACTCTCCTCTCCTGCACTCAAGTCTACCAGTTTCCAATGCATACAATGGTTGAGCCACTGCCTTTTACACCAGACTTAATAAACCACCTGCGTTCGCCTTAAGCCCAATAAATCCGG
+
CCCCCGGGGGGGGGGGGGGGGGGGGGGGGGGGGGGGGGGGGGGGGGGGGGGGGGGGGGGGGGGCGFGGGGGGGGGGDGGGEGGGGGGEGGGGGGGGG8FFGGGGGCFGGGGGGGGGGGGGGGGGCAFFGGGGGGGFGGGGDFGGD@FGGGGGGGGG9>;EEGC>FGGGGFGGGGF,,233=98BF8D867::9DEFGGGGF8C:5C5***<5+<BD7C8,@C6)0*-*)/2)9***+.?:5A:):+898CC
@M03364:276:000000000-BLYN8:1:1101:9326:3498 2:N:0:1
GGACTACTGGGGTATCTAATCCTGTTTGCTCCCCACGCTTTCGCACCTGAGCGTCAGTCTTTGTCCAGGGGGCCGCCTTCGCCACCGGTATTCCTCCAGATCTCTACGCATTTCACCGCTACACCTGGAATTCTACCCCCCTCTACAATACTCTAGCCTGCCAGTTTCGGATGCAGTTCCCAGGTTGAGCCCGGGGATTTCACATCCGACTTGACAGACCGCCTGCGTGCGCTTTACGCCCAGTAATTCCG
+
CCCCCGGGGGGGGEGGGGGGGGGGGGGGGGGGGGG7CEGGGGGGGGGFDEGGGGGGGGGGGGGGGGGGGGGGGGGGGFCFFG@FGCF@FFGGGGGGGGGCFGGFFFFGGGGGGGGGGGGEGGGG8DGGGDGFADCGG?8FGGEFFGCF,EFFFFGGDGFFFGGGGGGGCCCC*:;D;CDE>6D>CFFC?FEGGGGD5CGF7::CAFFDCGDGFFGCFFGFE5>:8:9B?B35<DC4*(;E53(9C**)0:2
@M03364:276:000000000-BLYN8:1:1101:12849:3505 2:N:0:1
GGACTACCCGGGTTTCTAATCCTGTTTGCTCCCCACGCTTTCGCACCTGAGCGTCAGTCTTTGTCCAGGGGGCCGCCTTCGCCACCGGTATTCCTCCAGATCTCTACGCATTTCACCGCTACACCTGGAATTCTACCCCCCTCTACAAGACTCTAGCCTGCCAGTTTCGGATGCAGTTCCCAGGTTGAGCCCGGGGATTTCACATCCGACTTGACAGACCGCCTGCGTGCGCTTTACGCCCAGTAATTCCG
+
CCCCCGGGGGGGGGGFGGGGGGGGGGGGGGGGGGGFGGGGGGGGGGGGFFGGGGGGGGGGGGGGGGGGGGGGGGGGGGGGGGFGGGGGGGGGGFGGGGGGGFGGGGGGGGBFGGGGGGGGGGGGGCFFFGFGGGGGGFDGGG8F9EGBEDGGGGGGGFFGFGG?FCCEG>*:;F?FGGGGGFGGG?6?FGGGGGGG=1BGGGGGFCGGGGGGG7;+20:FFGB:BFFFFFE>3CDA8:GCE>?FGCB9DF<
@M03364:276:000000000-BLYN8:1:1101:11602:3509 2:N:0:1
GGACTACCAGGGTTTCTAATCCTGTTTGCTCCCCACGCTTTCGAGCCTCAGTGTCAGTTACAGGCCAGAGAGCCGCTTTCGCCACCGGTGTTCCTCCATATATCTACGCATTTCACCGCTACACATGGAATTCCACTCTCCTCTCCTGCACTCAAGTCTACCAGTTTCCAATGCATACAATGGTTGAGCCACTGCCTTTTACACCAGACTTAATAAACCACCTGCGCTCGCTTTACGCCCAATAAATCCGG
+
CCCCCGGGGGGGGGGGGGGGGDGGGGGGGGGGGGGGGGGGGGGGGGGGGGGGGGGGGGGGGGGGGGGGGGGGFGGGGGGGGGGGGGGGGGGGGGGGGGGGGGGGGFFGGGGGGGDGGGGEGGGGGGGGGCFGGGFGGGGGGGGGGFGGGGE=DDGGGGFC=DFGFDFFGCEG?8ECFGGFFFGGGDFGFBBFG69@EGFFGGGGFGF7CFFF79C+2?DG>C>):?995:6><<:>>9EGGF3AFFA);<:
@M03364:276:000000000-BLYN8:1:1101:25809:3518 2:N:0:1
GGACTACCGGGGTTTCTAATCCTGTTTGCTCCCCACGCTTTCGCACCTGAGCGTCAGTCTTTGTCCAGGGGGCCGCCTTCGCCACCGGTATTCCTCCAGATCTCTACGCATTTCACCGCTACACATGGAATTCCACTCCCCTCTCCTGCACTCAAGTCTCCCAGTTTCCAATGCACACAATGGTTGAGCCACTGCCTTTTACATCAGACTTAAGAAACCACCTGCGCTCCCCTTACGCCCAATAAATCCGG
+
CCCCCFG<:FCGGGGGGFFF9F@FFG9FGGGCGGGGGGCFFFGGFGGGFGGGGGGGGGGGG<EGGAFGCBFGE@:@GGGGGGGGFGGDGGGGGGGGG@FGG8EFGGGGGDFFEFGFGCFGGGGGGG,AFCFGGFCAB83FGGGCG@D8FGGFF,@A5@@;9>D>F>CGACFGGGGCGG*3,6D9F5:7,DCED6982DFF+;9C=?D486F=:C+:*;C=8E;;(0,82).)*;*38(=75)24:*9:499
@M03364:276:000000000-BLYN8:1:1101:23298:3525 2:N:0:1
GGACTACTGGGGTTTCTAATCCTGTTTGCTCCCCACGCTTTCGCACCTGAGCGTCAGTCTTTGTCCAGGGGGCCGCCTTCGCCACCGGTATTCCTCCAGATCTCTACGCATTTCACCGCTACACCTGGAATTCTACCCCCCTCTACAAGACTCTAGCCTGCCAGTTTCGGATGCAGTTCCCAGGTTGAGCCCGGGGATTTCACATCCGACTTGACAGACCGCCTGCGTGCGCTTTACGCCCAATAAATCCG
+
CCCCCGGGGGGGGGGGGGGGGGGGGGGGGGGGGEGCGGGGGGGGE7FFEGGGGGGGGGGFFFFFGGGGGDEGGGFEGGGGGGGGGAFGCFFGG<EEGGDF<EFG,EFGGGGDEFGGGGD>GGFGGGGGAFFCFGGG,@FGGGGGGGGCFGGGGGGFGGA38FGGGGGGGGGG*DE9<:FFFGFGGGGFE7D85C>EE5CGGFGGFGG3<DDDFC9C=D5A35@?:F>@?3@DGGGA?0CE=B?>G*=>FG<
@M03364:276:000000000-BLYN8:1:1101:22471:3536 2:N:0:1
GGACTACCAGGGTTTCTAATCCTGTTTGCTCCCCACGCTTTCGAGCCTCAGCGTCAGTTACAGACCAGAGAGCCGCCTTCGCCACTGGTGTTCCTCCATATATCTACGCATTTCACCGCTACACATGGAATTCCACTCTCCTCTCCTGCACTCAAGTCTCCCAGTTTTCAATGCACACAATGGTTGAGCCACTGCCTTTTACATCAGACTTAAGAAACCACCTGCGCTCGCTTTACGCCCACTAAATCCGG
+
9CC@C<CFFGGGGGEFFFFFGGGGGGGGGGCEGEFGGGGGFFG@8FGGGGGCGGGEGGFFGDFGGG<EFGFECFGGGGGGGGD7?<,CFGFE<FFFFGGAFAECFFEFEGDGFGFGGEGD@GGGF=AEFFGFFGGGGGF,@FFFD@FGGGCF=F8=DFAEDFCCFCF,,7,37,,=E8CF=9DB9=D,@FFF7CF6EFGC+2<+?C>9F5CC++:87*@1<76):B=5>>?):78C>D:BE),6*786*:8
@M03364:276:000000000-BLYN8:1:1101:11627:3562 2:N:0:1
GGACTACCAGGGTTTCTAATCCTGTTTGCTCCCCACGCTTTCGCACCTGAGCGTCAGTCTTTGTCCAGGGGGCCGCCTTCGCCACCGGTATTCCTCCAGATCTCTACGCATTTCACCGCTACACCTGGAATTCTACCCCCCTCTACAAGACTCTAGCCTGCCAGTTTCGGATGCAGTTCCCAGGTTGAGCCCGGGGATTTCACATCCGACTTGACAGACCGCCTGCGTGCGCTTTACGCCCAGTAATTCCG
+
CCCCCGGG@FGGG@FGGGGGGGGGGGGGGGGGGGGGGGGGGGGGDGGGFGGGGGGGGGGGGGGGGGGGGGGGEGGGGGGGGGGGGFGGGGGGGGGGGGGGGGGGGGGGGGGGGGGGGGGGGGGGGFGGGGGGGGGGGGGDGGGGGGGGGFGGGGGGGGA,DFGGG;FA:8B8>FGGGGGGGGGGFDGGGCGFE5CCECFGGGGCFGGGDGGGG7;+;4FGFGFFBF>52>DEDDF<B1EEGF09*:BDGG*
@M03364:276:000000000-BLYN8:1:1101:13277:3580 2:N:0:1
GGACTACCGGGGTTTCTAATCCTGTTTGCTCCCCACGCTTTCGCGCCTGAACGTCAGTTATTGTCCAGCAAGCCGCCTTCGCCACTGGTGTTCCTCCAAATCTCTACGCATTTCACCGCTAAACCTGGAATTCTACTCCCCTCTACGATACTCTAGCCTCCCAGTTTCGCATGCATTTCCCAGGTTGAGCCCCGGGTTTTCACATCAGACTTGACAGGCCGCCTGCGCTCCCTTTAAGCCCAGTAAATCCG
+
@@CCC8@,+=@@F:@@F@FGGGGGGGGGGGGGFECEG7C;FFF,+@CC,C,CCFF@@F,,,,<C<@@F,,,BDGE@>@=FFE:FFEE8E,:CEFFDC<,CE5=?EGB?FEC:FFG,:+@46+AE=,A,,AEE,,C=@,,88DC+,8+++6+6=,@@,,6,@+6,@>BC++@+1,5,@EF,@9D:F:6@CC,**4****49:@@+=C+8*86+4:68**8*8*.2(;.).=)5DC*.1)+5*.()::46*2)
@M03364:276:000000000-BLYN8:1:1101:24233:3584 2:N:0:1
GGACTATCAGGGTATCTAATCCTGTTTGCTACCCATGCTTTCGAGCCTCAGCGTTAGTTACAGACCAGACAGCCTCCTTCGCCACTGGTGTTCTTCCATATATCTACGCATTTCACCGCTACACATGGAGTTCCACTGTCCTCTTCTGCACTCAAGTTTCCCTGTTTCCGATGCACTTCTTCGGTTGAGCCGAAGGCTTTCACATCAGACTTAAGAAACCGCCTGCGCTAGCTTTACGCCCAATAAATCCG
+
CCCCCGGGEFGGFGGAFGFGGGGGGGGGGGGGGGGGG8EFGFGGG>7FEEEFEF,BCFEFGFFGGGDGG8<EGG86@F<FCGGF,@@@,,6@FFCDGGGGGC=FE?,,@:=FGGG<,@CCG:BF9FFCFCGC,CDFD,EC=DFGGCDGGC,6DFGFEG,DCEG,,8,DE=C86@89@,,7@DE+6@=EF?>E1=6:FGFGGGFG99C?7CFF>+8CD5D6@E4:74:>>>>A>F8/6>*4?;2;?:A):*)
@M03364:276:000000000-BLYN8:1:1101:7520:3584 2:N:0:1
GGACTACTGGGGTTTCTAATCCTGTTTGCTCCCCACGCTTTCGCACCTGAGCGTCAGTCTTTGTCCAGGGGGCCGCCTTCGCCACCGGTATTCCTCCAGATCTCTACGCATTTCACCGCTACACCTGGAATTCTACCCCCCTCTACAAGACTCTAGCTGACCAGTTTCAAATGCAGTTCCCAAGTTAAGCTCGGGGATTTCACATCTGACTTAATCAACCGCCTGCGTGCGCTTTACGCCCAGTAATTCCG
+
CCCCCGGGGGGGGGGFGFACGGGGGGGGGGGGGGGGGGGGGFGGGGGGGGGGGGGGGECFGGGGGGGGGGGGGEEEFGGGGDGGGGGGGGGFGFAFGGGGGEEGF9EFGGGGGGGGGGGDGGGGGGFGGCFFGGGGGGGGGGGGGEGGGGGCGGGCGG;9@GCCFFC9@ADCFGG;FGGGGGCGGGG79CEGGGGGGGG9FFFFFGCFGGGGC+:+;*<>AGEF@F1>38>3373)91CEEF:6>7B<779
@M03364:276:000000000-BLYN8:1:1101:6558:3586 2:N:0:1
GGACTACCGGGGTTTCTAATCCTGTTTGCTCCCCACGCTTTCGCACCTGAGCGTCAGTCTTTGTCCAGGGGGCCGCCTTCGCCACCGGTATTCCTCCACATCTCTACGCATTTCACCGCTACACATGGAATTCTACCCCCCTCTACAAGACTCTAGCCTGCCAGTTTCGAATGCAGTTCCCAGGTTGAGCCCGGGGATTTCACATCCGACTTGACAGACCGCCTGCGTGCGCTTTACGCCCAGTAATTCCC
+
CCCCCGGGGGGGGGGGFGGGGGGGGGGGGGFGGGGGGGGGGGGGFGGGGGFGGGGGGGGGGGGGGGGGGGCGEGGGGGGGGGGGGGGGGGGGGGGGGGGGGGGGGGGGGGEGGGGGEEGGGGGGGFGGGGGGGGGGFCEEGEGGGGGGCFDFFFG7EGGGGGGDGGFGEGFBECCGGGGGGGGCFGGGFFC@EGGGGGFFFGGDFG<DD5><7*8@48C5)C>02;>FFFFD)9C>FFG:EEB:*:@AGG*
@M03364:276:000000000-BLYN8:1:1101:10304:3590 2:N:0:1
GGACTACTAGGGTTTCTAATCCTGTTTGCTCCCCACGCTTTCGCACCTGAGCGTCAGTCTTTGTCCAGGGGGCCGCCTTCGCCACCGGTATTCCTCCAGATCTCTACGCATTTCACCGCTACACCTGGAATTCTACCCCCCTCTACAAGACTCTAGCCTGCCAGTTTCGGATGCAGTTCCCAGGTTGAGCCCGGGGATTTCACATCCGACTTGACAGACCGCCTGCGTGCGCTTTACGCCCAGTAATTCCG
+
CCCCCGG,,FGGGGGGGGGGGGGGGGGGFGGGGGGGGGGGGGGGGGGG@FFGGGGGGGG9EEGEGGGGFG>FEGGGGGGGGGGGGGGGGGGGGGGGGGGGGGGGGFGGGGGGGGGGGGGGGGGGFGGGGGGGGGGGGGFGGGGG=ED,3@FFG9FGC:F8FGD6FGGG:*CGG6AFAEGGF,?FGEFGGFFF5CCE=CG?DGG=AG*CGGGG70*1**/:>EEF6@67:EDFGC5>FFGGDF:FGC6AGGC
@M03364:276:000000000-BLYN8:1:1101:8801:3597 2:N:0:1
GGACTACTAGGGTTTCTAATCCTGTTTGCTCCCCACGCTTTCGAGCCTCAGCGTCAGTTACAGACCAGAGAGCCGCCTTCGCCACTGGTGTTCCTCCATATATCTACGCATTTCACCGCTACACATGGAATTCCACTCTCCTCTTCTGCACTCAAGTCCTCCAGTTTCCAATGACCCTCCCCGGTTGAGCCGGGGGCTTTCACATCAGACTTAAAGAACCGCCTGCGCTCGCTTTACGCCCAATAAATCCG
+
CCCCCGGGGGGGFGGGGGGGGGGGGGGGGGGGGGGGGGGGGGGGGGGGGGGGGGDEGGGGGGGGGGGGGGGGGGGGGGGGGGGGGGGGGFGGGGGGGGGGGGGGGGGGGGGGGFGGGGEGFGGGGFGGFEFFCBFGGGGCFFGGFGGGGGGGGGGGGFGGGGGGCFFGFCGGGGGG8=@@EEGGGGGGGGGGGGG>*BCFGDF+=FG4C<FFGGFFDGFE>>>1?FFFFFFF7FCBB:GEGF?F<:?)?F7
@M03364:276:000000000-BLYN8:1:1101:8655:3602 2:N:0:1
GGACTACTCGGGTTTCTAATCCTGTTCGCTCCCCACGCTTTCGAGCCTCAGCGTCAGTTACAGACCAGAGAGCCGCCTTCGCCACTGGTGTTCCTCCATATATCTACGCATTTCACCGCTACACATGGAATTCCACTCTCCTCTTCTGCACTCAAGTCCTCCAGTTTCAAATGACCCTCCCCGGTTGAGCCGGGGGCTTTCACATCAGACTTAAAGAACCGCCTGCGCTCGCTTTACGCCCAATAAATCCG
+
CCCCCGDF<FGGGGGGGGGGGFGGGG@FGGGGFFEGGGGGGGGFFCGGCFGAFGB:FFFGGAFA<FCF@DFF,EFGGGGCGGGFCFGGGGGGGGGFGGGGGGGGGGGGGDGGGGGGGGGGGGGG98FGGGGEGF=FGEBFEGFFDCEGFF8A>6>DDF;DEFGGGGGG,3@EG9=DFEF6=+@EGGGGGGFGCECC=EGGGGFGFG+?FGGGGFCF79FGDG)28A950>5BGGD4F(;:5B05CG@>FDD
@M03364:276:000000000-BLYN8:1:1101:16038:3642 2:N:0:1
GGACTACAGGGGTTTCTAATCCTGTTTGCTCCCCACGCTTTCGCACCTGAGCGTCAGTCTTTGTCCAGGGGGCCGCCTTCGCCACCGGTATTCCTCCAGATCTCTACGCATTTCACCGCTACACCTGGAATTCTACCCCCCTCTACAAGACTCTAGCTGACCAGTTTCAAATGCAGTTCCCAAGTTAAGCTCGGGGATTTCACATCTGACTTAATCAACCGCCTGCGTGCGCTTTACGCCCAGTACTTCCG
+
CCCCCGGGGGGGGGGGGGGGGGGGGGGGGGGGGGGGGGGGGGGGGGGGFGGGGGGGGGGGGGGGGGFCGDGGGGCGGGGGGGEECFGGGEGGGGGGGGGGGGGGGGGGGGGGGGGGF>GG7F9FGFC<BFGGGGGGGGFEGGGGGGGFG,DFGGFGGGGGGGGGGGGGDFGFCGFGGGGGGGCGFFGGFGCFGGG5*BFFFFGGFGCCCGGGGGGF7CFCBEFFFFFE7A>EG*>AF<E855177**6?:1
@M03364:276:000000000-BLYN8:1:1101:19205:3643 2:N:0:1
GGACTACTTGGGTATCTAATCCTGTTTTCTCCCCACGCTTTCGCACCTGAGCGTCAGTCTTTGTCCAGGGGGCCGCCTTCGCCACCGGTATTCCTCCAGATCTCTACGCATGTCACCGCTCCACCGGGAATTCTACCCCCCTCGACAAGACTCTAGCCTGCCAGTTTCGAATGTAGTTCCCAGGTTGAGCCCGGGGATTTCACATCCGACTTGACGGCCCGCCTGCTGGCGGCTTACGCCCCGGAAGTCAC
+
-8BC8;E,6CFC@,C@<@,,;F<FEFG<F,FGG;,CFG:6CEFDC76466CC+8,B,<,C<6<C,:<9FC+@+@:==4?EFEG@F=>:F:CEFBEC?8EE9F;FC9?<+:C+CFA<ECFE+C=E8+@+>+DF9@B@D,++@+>+6B>>:,D+,3,7>CFD@FCFG9;E>E6??,5,>@,>:,,4FBFFEF8@7C*==3?+21:7=6FDDGGD*;C*9):15*5<B>0),>)0)91)<:EEE31))/).:**
@M03364:276:000000000-BLYN8:1:1101:22333:3644 2:N:0:1
GGACTACAGGGGTTTCTAATCCTGTTTGCTCCCCACGCTTTCGCACCTGAGCGTCAGTCTTTGTCCAGGGGGCCGCCTTCGCCACCGGTATTCCTCCAGATCTCTACGCATTTCACCGCTACACCTGGAATTCTACCCCCCTCTACAAGACTCTAGCCTTCCAGTTTCGAATGCAGTTCCCAGGTTGAGCCCGGGGATTTCACATCCGACTTGAAAGACCGCCTGCGTGCGCTTTACGCCCAGTAATTCCG
+
CCCCCGGGEGGGFGGGGCFGGGGGFGGGGGGGGGGGGGDGGGGGGFGGGGGGGFCFGG9FFGFGFGFE?CFGGGGGGGGF<CCFGGGGGGGGGGGGGCGDGGFGGCAD+C::AEFE9FGG+CFFG,FGGFADF?EFEG+@=EGGFB9=BE8FFGGFF,@,,@EGGFAF588DE;CECBFEFFFGGGGGGEFDGCCGEGFCFGGG+6*17<DGF7*2>4C:5*::0:;D1>>>GG36*4;>EB69?7/6:D2
@M03364:276:000000000-BLYN8:1:1101:13706:3655 2:N:0:1
GGACTACCGGGGTATCTAATCCTGTTTGCTCCCCACGCTTTCGAGCCTCAGCGTCAGTTACAGACCAGAGAGCCGCCTTCGCCACTGGTGTTCCTCCATATATCTACGCATTTCACCGCTACACATGGAATTCCACTCTCCTCTTCTGCACTCAAGTCCTCCAGTTTCCAATGACCCTCCCCGGTTGAGCCGGGGGCTTTCACATCAGACTTAAAGAACCGCCTGCGCTCGCTTTACGCCCAATAAATCCG
+
CCCCCGGGGGGGEGFGGGGGGGGGGGGGGGGGGGGGGGGGGGGFGGGGGGGGGGGGGGGGGGFGGFGFGGGGGGGGGGGGGGGGGGGGGGGDFG9FFGGFGGGGGFFGGGGDGAFFGGGGGGGGGF=FFAFFFGGGGGFGGGGCDDGGGADFGGGGGGGGGGGGGGGGGGGGGGGGG?FGGGGGGGGG,@?:EEGGECCGGGF=FFGDGGGGGGGGGGGGFGFFFF>B9:BFC3C>?:EGCD0FFG?4CFG
@M03364:276:000000000-BLYN8:1:1101:16881:3661 2:N:0:1
GGACTACTGGGGTATCTAATCCTGTTTGCTCCCCACGCTTTCGCACCTGAGCGTCAGTCTTTGTCCAGGTGGCCGCCTTCGCCACCGGTATTCCTCCAGATCTCTACGCATTTCACCGCTACACCTGGAATTCTACCCCCCTCTACAAGACTCTAGCCTGCCAGTTTCGGATGCAGTTCCCAGGTTGAGCCCGGGGATTTCACATCCGACTTGACAGACCGCCTGCGTGCGCTTTACGCCCAGTAATTCCG
+
CCCCCGGFGGGGECGGGGGGGGGGGFCFGG<FDCG7@FGGGGGGG+CE6FCFFGGGGGEA6CFGGGGGGFFGGFDEGGGFGGEEF<FGGDGGG<E<=ADGGGG<EEFGDGGC<@<CFFGGGGGGGGFCEFFGGGFFF8DFGGGGDFFB9ECFFGGF9DCGFGGGFGGGGDC8CFGCDFCFF9DGGG,@?EF:78>55E6CFGG7FCFDDGG5CCFGF*AF>5=014182BD:C3C>F(*:E>(0:F*-CC*
@M03364:276:000000000-BLYN8:1:1101:10815:3688 2:N:0:1
GGACTACTCGGGTTTCTAATCCTGTTTGCTCCCCACGCTTTCGAGCCTCAGTGTCAGTTACAGGCCAGAGAGCCGCTTTCGCCTCCGGTGTTCCTCCATATATCTACGCATTTCACCGCTACACATGGAATTCCACTCTCCTCTCCTGCACTCAAGTCTCCCAGTTTCCAATGCACACAATGGTTGAGCCACTGCCTTTTACATCAGACTTAAGAAACCACCTGCGCTCGCTTTACGCCCAATAAATACGG
+
CCCCCGFFGGGGGEGDFGFCFFGGFGGFGFGGGCGG@CFGGAFGG;@FFFFEFGECFGGGFGGFGCEF8@8@@FFEGCBGGDEFFGGDFGEEGFDFFFFGGFEGF9?FC?CB?EEE??F>GEF<>EFDFAFGFFFFGGGCFF,6>EFFDCGFGF89DFGF9D?8FFGGAC,EFDFAFGDGCGFGG8??6,><,@?FCGFF7CF7B<FDFC7:B+8+;CFFA74)55>B2:5DFD8C5@G7C),8>C+1:CC
@M03364:276:000000000-BLYN8:1:1101:14422:3688 2:N:0:1
GGACTACCGGGGTTTCTAATCCTGTTTGCTCCCCACGCTTTCGCACCTGAGCGTCAGTCTTCGTCCAGGGGGCCGCCTTCGCCACCGGTATTCCTCCAGATCTCTACGCATTTCACCGCTACACCTGGAATTCTACCCCCCTCTACAAGACTCTAGCTGACCAGTTTCAAATGCAGTTCCCAAGTTAAGCTCGGGGATTTCACATCTGACTTGCCAGACCGCCTGCGTGCCCTTTACACCCAGTAATTCCC
+
CCCCCGFGGGGGEGGGGFGGGGGGGGGGGGGGGGFFGGGGGGGGGGCFFGGGGGGGDGGGGD,EGGGGFCEGGGGGGGGGGDGGGDGGGDFGGGGGG<FFGGGGGEGGGGGGEGGGGG+=@EDDFFGFGGFGFFA9E@DFGGGGCGGBBEEFGFFCAF9,3@8>FGGGGCCDFGG,5,>A?C::DEG,CC9CE*B/5;FFCFG=@<7:1+;@D+0+2*;CDG:7?:(72<)52C44/)0;C)()2*92>>*
@M03364:276:000000000-BLYN8:1:1101:24545:3693 2:N:0:1
GGACTACCGGGGTTTCTAATCCTGTTTGCTACCCATGCTTTCGAGCCTCAGCGTCAGTTACAGACCAGACAGCCGCCTTCGCCACTGGTGTTCTTCCATATATCTACGCATTTCACCGCTACACATGGAATTCCACTCTCTTCTTCTGCACTCAAGTCCTCCAGTTTCCAATGACCCTCCCCGGTTGAGCCCGGGGATTTCACATCCGACTTGACAGACCGCCTGCGTGCGCTTTACGCCCAGTAATTCCG
+
CCCCC<FFGGGDCEGFGGGGGG,CEFFGGGGG<CFFFGGGGDGFGDFFGEEGDCDECEGFG<FCE7EF@CFGG7FFCGG?FC@E7<8AEGGCFGFGGGGFG<EF;E9<=C:FFF,B?BFEGGGG9:F8FEFGCGGG,@@F,@>9A;=,@=FD8,66CFGGFFDGAE;FG9BFFDFEFFFCEEG8FEEGGGGDE>>EECG,=@7CBG**179<::?D=CGG5ED@D;6A;>B:C*:>:?EE:04):*957:2
@M03364:276:000000000-BLYN8:1:1101:13500:3704 2:N:0:1
GGACTACACGGGTATCTAATCCTGTTTGCTCCCCACGCTTTCGCACCTGAGCGTCAGTCTTTGTGCAGGGGGTCGCCTTCGCCACTGGTATTCCTCCAGATCTCTACGCATTTCACCGCTACACCTGGAATTCTACCCTCCTCTACAAGACTCTAGCCTGCCAGTTTCGAATGCAGTTCCCAGGTTGAGCCCGGGGTTTTCACATCCGACTTGACAGACCGCCGGCGTGCGGCTTACGCCCAGTAATTCCC
+
9CCCC86E,BE:6+,C6,<CCFAC6,,6;;F8@,6+8CF7@<@7,@6B66,C@F7@,6,<9,@C,,<C,@F++6>BB,BA=F:FC,9C?,555E,C<A49,A;,,,5?4@F+5F<<5:4@:FEFGG@<F,AF;,;@3D,8>@3+6CB?DFCGDFD8B8A,@>,,8EDEGC,,@;E9<,E,9;8>33@FFB,:*;*=4*67+4B:+*2/984:7:CCC5=CAEB(25,0(7;))/7)/88*/)./*:9<7>*
@M03364:276:000000000-BLYN8:1:1101:21074:3718 2:N:0:1
GGACTACTGGGGTATCTAATCCTGTTTGCTCCCCACGCTTTCGCACCTGAGCGTCAGTCTTTGTCCAGGGGGCTGCCTTCGCCACCGGTATTCCTCCAGATCTCTACGCATTTCACCGCTACACCTGGAATTCTACCCCCCTCTACAAGACTCTAGCTGACCAGTTTCAAATGCAGTTCCCAAGTTAAGCTCGGGGATTTCACATCTGACTTAATCAACCGCCTGCGTGCTCTGTACGCCCAGTAATTCCG
+
CC<6AFC@AEFGGE<;EFFG66,CC@CCC<<CD,6@::@8,,B8@@@FF886@@F7@FAEFGG<,6@@ECEGE7BFEFGCGGC7F<:@F:D9FE@FGFFGFEGGDG<FCGG+5EGDFFGGF79ABFGGF?FG;FFGGGGGDCECEGFDF,,2>D;9C;FFGGGGG9;F,>992,,@FGGC99DEG;D,79;DCGDG*BCEF+:+:CGGFF>:CFF++*5C4EF<0),2:B)1+*1)148CE507FC66CC<
@M03364:276:000000000-BLYN8:1:1101:21537:3734 2:N:0:1
GGACTACAGGGGTTTCTAATCCTGTTTGCTCTTCACGGTTTCGCAGCTGAGCGTCAGTCTTTGTAGAGGGGGACGCTGTCGCCACAGGTATTCCTCCAGATCCCTACGTATTTCACCGCTACACCTGGAATTCTATCCCCGTCTACAAGACTTTATGCTGCCAGCTTGGGATTCAGCTCCCAGGTTGAGCCCGGGGATTTCACATCCGTCTTTCCAGTCCGCCTGTGTGCGCTTTGCCTCCAGTAATACTT
+
B<C9CG<<F<,+6FCEEE,6,CAFF,C@C,C,,,<;C,C;FGGGG,6@CCCD+CF,BF,E<FF<,,,:CC+8+6+@,4?9,=,,=,,C9C<55,4CF8ECFF,,@<FE,,F8E5,,EF7C@:,9,,E,,,5,9C@,6EDF+C6DD9,@D,@+,6,,,,,,,88@+8,,@>8FCFC3,@,48D,+@FFFDD,5*3:***,<::DDF*?4***?7+;84+4,)*)6(+.;37:))*/)1)++*2(++;7)+++
@M03364:276:000000000-BLYN8:1:1101:18554:3741 2:N:0:1
GGACTACAGGGGTTTCTAATCCTGTTTGCTCCCCACGCTTTCGCACCTGAGCGTCAGTCTTTGTCCAGGGGGCCGCCTTCGCCACCGGTATTCCTCCAGATCTCTACGCATTTCACCGCTACACCTGGAATTCTACCCCCCTCTACAAGACTCTAGCCTGCCAGTTTCGGATGCAGTTCCCAGGTTGAGCCCGGGGATTTCACATCCGACTTGACAGACCGCCTGCGTGCGCTTTACGCCCAGTAATTCCG
+
CCCCCFFGGGGGGGGGGFCFFFGGGGGGGGGCEGGEGGGGGGGGGGGGGGFGGGGGGGGGGGGGGGGGGGGGGGGGGGFGGGFGGGGCE7DFFGGGGGGDFGGGGGGGGGGGGGGGGGGGDGGFFGGCFFGCFFFFGCFCGGGFGGCFF6CFDGGGGFGGGGGGGGGGEC*>EGGGGGGGGGGFGGGGG?FCE5EGEGGGGGGFFGGGGGGGGGGF=<@FFGF:2;1>:DFFDDF<8:EEEF??CFBFGG<
@M03364:276:000000000-BLYN8:1:1101:18348:3742 2:N:0:1
GGACTACTGGGGTATCTAATCCTGTTTGCTCCCCACGCTTTCGCACCTCAGTGTCAGTATCAGTCCAGGTAGTCGCCTTCGCCACTGGTGTTCCTTCCTATATCTACGCATTTCACCGCTACACATGGAATTCCACTCTCCTCTTCTGCACTCAAGTTTCCCAGTTTCCAATGACCCTCCCCGGTTGAGCCGAAGGCTTTCACATCAGACTTAAGAAACCACCTGCGCTCGCTTTACGCCCAATAAATCCG
+
CCCCCFGGGGGGGGGFGGGGGGGGGGGGGGGGGGGGGGGGGGGGGGGGGGGGGGGGGGGGGGGGGGGGGGGGGGGGGGGGGGGGGGGGFGGGGGGGGGGGGGGGGGGGGGGGGFGFGGDCGGGGGGGGGGGGGGGGGGGGCDE9FEGGGGGGGGGGGGGGFGGGGGGGGGACFFGGGFEEGGGGGGGGGGFGEEEGGGFCGGGGFGCFGGGGGFCGGGGGAFEDEF=A>:?AD4FCB9ECGE,5CDFFG;>
@M03364:276:000000000-BLYN8:1:1101:19765:3752 2:N:0:1
GGACTACCGGGGTTTCTAATCCTGTTTGCTCCCCACGCTTTCGCACCTGAGCGTCAGTCTTTGTCCAGGGGGCTGCCTTCGCCACCGGTATTCCTCCAGATCTCTACGCATTTCACCGCTACACCTGGAATTTTACCCCCCTCTACGAGACTCAAGCTTGCCAGTTTCAAATGCAGTTCCCAGGTTGAGCCCGGGGATTTCACATCTGACTTAACAAACCGCCTGCGTGCGCTTTACTCCCAGTAATTCCC
+
CCCCCGFFGGGGGGGGGCAC9FFFDFGGGGGGGEGCCEGGGGGGGD@F<CFGGFGGGGGGGGGGGGGFGGG+F+88CFGCCFGE:FGD+FFG9FFFFGFFGGGGGGGGDEFC9,AB<F7@>B@CFGDGGDF@,CF=DGGD>CGGAEFCG6@;DCFGFFFFGF7,FEFFG9AFFGGGFFDEGGGGF?,<CGCF78>E58?C++1;A4C;:@FGCFDGFFFFEED@DF67,55>GGGA*)0+*)46DGFFFF*
@M03364:276:000000000-BLYN8:1:1101:24188:3759 2:N:0:1
GGACTACTGGGGTATCTAATCCTGTTTGCTCCCCACGCTTTCGCACCTGAGCGTCCGCCTTCGTCCAGGGGGCCGCATTCGCTACCGGTATTCCTCCTGATCTCACCGCATTTCACAGCTACACCTGGAATCCCACCCCCCCTTAAAAGACCCTAGCTGACCAGTTTCAAATGCATTTCCCAAGTTAAGCTCGGGGATTCACATTCTACCTTAATCAACCGCCTTGGTCTGATTTCTGCCCGCTAATTCCT
+
CCCCCGCGCEFGGGGGFFG9EFCFEGGFACAFF,,@FEEGF,@,BF7BF,,,+@,+7+,8C,,:8,BC,@FCGFCF+B,,,4,,89@+@CFFD,C99,:<,:,5,,46++?FGG<F,,84A9AD8FF8,,C38,,8+8@F@+++,,3,,+8+3,4,6>9,DDFCAE,,=,25,65,2,5>D?,226,=@E;<*8:*/*?++1++3:+++2;7::7C:*<*)*)/()(0)*.**2*)*)2+*)(.)19)***
@M03364:276:000000000-BLYN8:1:1101:24390:3765 2:N:0:1
GGACTACAGGGGTATCTAATCCTGTTTGCTCCCCACGCTTTCGCACCTGAGCGTCAGTCTTTGTCCAGGGGGCCGCCTTCGCCACCGGTATTCCTCCAGATCTCTACGCATTTCACCGCTACACCTGGAATTCTACCCCCCTCTACAAGACTCTAGCCTGCCAGTTTCGAATGCAGTTCCCAGGTTGAGCCCGGGGATTTCACATCCGACTTGACAGACCGCCTGCGTGCGCTTTACGCCCAGTAATTCCG
+
CCCCCGGGGGGGGDFGGGGGGGGGGGGGGGGFDGGGGGGGGGGGGGGGGGGGGGGGGGFGGGGGGFGGGGGGGGGGGGEGFGDGGGGGGGFFGGGFEFGGCGGGGGGGCGGGGFGFFGGGGGGGFGGGGGG8FGGGGFFFEGGGGGGFG,@8>DFFFGGCFGC8DEGG>E6CCFGGG9CDGGGG7DFGG,>;EDEGGGGGFGGF7<FGGGGGCDCCD4CGFGFFFFBFFEE))1>BFFD>EFFFDFF<>F*
@M03364:276:000000000-BLYN8:1:1101:17780:3767 2:N:0:1
GGACTACAAGGGTATCTAATCCTGTTTGCTCCCCACGCTTTCGAGCCTCAGCGTCAGTTACAGACCAGAGAGCCGCCTTCGCCACTGGTGTTCCTCCATATATCTACGCATTTCACCGCTACACATGGAATTCCACTCTCCTCTTCTGCACTCAAGTCTCCCAGTTTCCAATGACCCTCCCCGGTTGAGCCTGGGGCTTTCACATCAGACTTAAGAAACCGCCTGCGCTCGCTTTACGCCCAATAAATC
+
CCCCCGGFCEFGGGF9FG9FCD@EFFGAEFFGGGCCG>CGC<CFFEEEDE@F:FGCGGEAE9CEEDEFFFAE7@@FEFC,B@@F=FFGGFGFGDF<6EDG9FFGGGGFC=,CFFFG<FE8C+444?AFA9F=4E;FFGGCGG?DE,;4,=8+,44EEFDF=FF8AEABFC;>,,6,68E?E+B>FGGF?FG,:DECECGGGGGCFGGFGFFGGGCCCGF75;??B:9:>B>BGF53A;5C*8,.2*+<@
@M03364:276:000000000-BLYN8:1:1101:5364:3797 2:N:0:1
GGACTACCGGGGTTTCTAATCCTGTTTGCTCCCCACGCTTTCGCACCTGAGCGTCAGTCTTTGTCAAGGGGGCCGCCTTCGCCACCGGTATTCCTCCAGATCTCTACGCATTTCACCGCTACACCTGGAATTCTACCCCCCTCTACAAGACTCTAGCCTGCCAGTTTCGAATGCAGTTCCCAGGTTGAGCCCGGGGATTTCACATCCGACTTGACAGACCGCCTGCGTGCGCTTTACGCCCAGTAATTCCG
+
CCCCCGGFGGGGFEGAFGGGGGGGGGGGGGGGGGGGGGGGGGGGGGGGGGGGGGGGGGGGGGFGGGGGGGGDGGGGGGGGGGGGGGGGGGGGFGGGGGGFGGGGGGGGGGGGGGGGGGGGGGGGGGGGFGGGFGGGGGGGGGGGGGGCGGFGGGGGGGGGGGG6FGGGGGCCCFGGGGGCGGG*@EC9FGGGGGGGGGGGGGGGFG4C7CDGDGGFFGFGEEFFFFFEF:BF:CDA@BGGGF??*;=<DGC
@M03364:276:000000000-BLYN8:1:1101:12224:3814 2:N:0:1
GGACTACTGGGGTTTCTAATCCTGTTTGCTCCCCACGCTTTCGAGCCTCAGTGTCAGTTACAGGCCAGAGAGCCGCTTTCGCCTCCGGTGTTCCTCCATATATCTACGCATTTCACCGCTACACATGGAATTCCACTCTCCTCTCCTGCACTCAAGTCTCCCAGTTTCCAATGCACTTCTTCGGTTGAGCCGAAGGCTTTCACATTAGACTTAAAAGACCGCCTGCGCTCGCTTTACGCCCAATAAATCCG
+
CCCCCGGGGGGGGGGGGGGGGGGGGGGGGGGGGGGGGGGGGGGFFDGGGGGGGGGGGGGGGGGGGGGGGGGGGGGGGGGGGGGGGGGGGGGGGGGFFGGGGGGGGGGGGGGGGGGGGGGGGGGGGGGGGGGGGGGGGGGGGGGGGGGGGFGGGGGGCCFGGGGCDFGGGGGGFFFGGGGGGGGGCEEGGGGGG6CGGGGFCGGGFFFGCFGGGGGF7>EGFDFFFFBFBDBECDFEC<CEGFFFGDC<FGG
@M03364:276:000000000-BLYN8:1:1101:23983:3851 2:N:0:1
GGACTACTGGGGTTTCTAATCCTGTTTGCTCCCCACGCTTTCGAGCCTCAGCGTCAGTTACAGACCAGAGAGCCGCCTTCGCCACTGGTGTTCTTCCATATATCTACGCATTTCACCGCTACACATGGAGTTCCACTGTCCTCTTCTGCACTCAAGTTTCCCAGTTTCCGATGCACTTCTTCGGTTGAGCCGAAGGCTTTCACATCAGCCTTAAGAAACCGCCTGCGCTCGCTTTACGCCCAATAAATCCG
+
CCCCCGGGGGGGGGGGGGGGGGGGGGGGGFGGGGGGGGGGGGGGGGGGGDFCGGGGGGGGGGGGGFCGFGGGGGEGGDEC@FGGEFDGGFGGGGGGGGGGGFEFGGGGCEFGFGGGGGGGGGGGGGFFGCGGFGGGGGGGC;EGGGGGGGGDFGGGGCCC9DF?FGFGGGDGGGFGAFGGGGF6:>:C7FGGGGGDGGGGGGGGFGFF*;7CC7CFCCDFFGDD=F@E2AFAD*9381C7C>7F4>+6+81
@M03364:276:000000000-BLYN8:1:1101:7996:3852 2:N:0:1
GGACTACACGGGTATCTAATCCTGTTTGCTCCCCACGCTTTCGAGCCTCAGCGTCAGTTACAGACCAGAGAGCCGCCTTCGCCACTGGTGTTCCTCCATATATCTACGCATTTCACCGCTACACATGGAATTCCACTTTCCTCTTCTGCACTCAAGTTTCCCAGTTTCCAATGACCCTCCACGGTTGAGCCGTGGGCTTTCACATCAGACTTAAAGAACCGCCTGCGCTCGCTTTACGCCCAATAAATCCG
+
CCCCCGGGGGGGGGGGGGGGGGGGGGGGGGGGGGGEGGGGGFGGGGGGGGGGGCFGGCFFGGGGGFGGGFGEGFGGGGGGGGGCCFGE<EFCGGGGGGGFFGGGGGEGGGGGGGGGGGGDEGC<=FGGGGGGGGFGGFGGGGGGGGGGGFGGGGGGGGDFGGGGFFCFG9DDFFDCF8DGGGDGGGDF?8DGE6EDCCD7DGG>6927*;CFGC>CG4:AAEFFFF>EBFFFGGGFFFGGGF0AFF6.@F>
@M03364:276:000000000-BLYN8:1:1101:16234:3858 2:N:0:1
GGACTACTCGGGTATCTAATCCTGTTTGCTCCCCACGCTTTCGCACCTGAGCGTCAGTCTTTGTCCAGGGGGCCGCCTTCGCTACCGGTATTCCTCCAGATCTCTACGCATTTCACCGCTACACCTGGAATTCTACTCCCCTCTACAACACTCTAGCCTGCCAGTTTCGGATGCACTTCCCAGGTTGAGCCCGGGGATTTCACATCCGACTTGACAGACCGCCTGCGTTCGCTTTACGCCCAGTAATTCCG
+
CC@CCGGG,BFGGFGGGGCFEFDGGGGGGGEFFCFGDGGFFEGG>FEF,CF,@CFECG9EFFFGFDFGGE+@FEGGEC=EAE,B>E7FGFFGGGAEFC8EC,EFGGDED7BFFGGGGGGGGEGF,A=F,,8AD<;D,,6ACDEGAGDB,@@DGFG8,,@ECECGGGGG8+6>C>C,ECF9,,@8CEGDGGGFC:C=*BCC+:=18*0>3CDD:>*;*0:*8:)3(),0-7D>DCC)90;:754/?C?4?F2
@M03364:276:000000000-BLYN8:1:1101:7928:3862 2:N:0:1
GGACTACTAGGGTTTCTAATCCTGTTTGCTCCCCACGCTTTCGCACCTGAGCGTCAGTCTTTGTCCAGGGGGCCGCCTTCGCCACCGGTATTCCTCCAGATCTCTACGCATTTCACCGCTACACCTGGAATTCTACCCCCCTCTACAAGACTCTAGCCTGCCAGTTTCGGATGCAGTTTCCAGGTTGAGCCCGGGGATTTCACATTCAACTTAACAAACCACCTACGCGCGCTTTACGCCCAGTAATTCCG
+
CCCCCGGGFGGGGGGGGGGGGGGGGGGGGGGGGGGGGGGGGGGGEGGGGGGGGGGGGGFGGFGGCCCFGGCCEFGGGGGGGGGGGGGGGEGGGGGGGFFGGGCGGGFGGGEGGGGFGGGGEFFFGGGE4FGGG9EFD@8FGDGGCGGG==DFGGGGC>EC8BFGFF9DEGG*9FFE97,3;3>FF9F6?>BFCE:EGGGCDC7DA>7>@FCF7@7C7CFGFGEFEFFF6E5B59F96:CEGF?FGGF:DG9
@M03364:276:000000000-BLYN8:1:1101:22065:3871 2:N:0:1
GGACTACTAGGGTTTCTAATCCTGTTTGCTCCCCACGCTTTCGCGCATCAGCGTCAGTAATGTTCCAGCAGGTCGCCTTCGCAATGAGTATTCCTCTTGATCTCTACGGATTTTACCCCTACACCAAGAATTCCACCTACCTCTCCCACACTCTAGAAAAGCAGTTTCAAATGCAGTTCTGTAGTTAAGCTACAGGATTTCACATCTGACTTACTCTTCCGCCTACGCGCTCTTTACGCCCAGTGATTCCG
+
CCCCCGGGFGGGFGGD<FFGGGGGGGGGGGCEFCGGGGGGGGGGDC+BFGGGGGGGGGGGGGFGFGGGG6EB<FEGC,CD@EEBCGGGDDFFG9EFGG9EGGGGG9CD7BCFDEEF,8?FFGGGFGGGGGGGGGGG8E,?,=B=8EFGGEEGGGGGDEGDFFGGGDF9@>;=ECFGGGGFFECGGGGFFABDC9EC,@9<CFGGFD8CECFGDGGF78FE>EFDD54455*:1?>7B@:CE>28*+8<D+2
@M03364:276:000000000-BLYN8:1:1101:11527:3882 2:N:0:1
GGACTACAGGGGTTTCTAATCCTGTTTGCTCCCCACGCTTTCGCACCTGAGCGTCAGTCTTTGTCCAGGGGGCCGCCTTCGCCACCGGTATTCCTCCAGATCTCTACGCATTTCACCGCTACACCTGGAATTCTACCCCCCTCTACAAGACTCTAGCCTGCCAGTTTCGGATGCAGTTCCCAGGTTGAGCCCGGGGATTTCACATCCGACTTGACAGACCGCCTGCGTGCGCTTTACGCCCAGTAATTCCG
+
CCCCCGGGGGGGGGGGGCGGGGGGGGGGGGGGGGGGGGGGGGGGGGGGGDFFGGGGGGGGGGGGGGGGGGGGGGGGGGGGGGGGGGGGGGGGGGGGGGGGGGGGGGGGGEGDFGFGGEGGFGGGGGFGGGGGGGGGGGGGGCECFFGFGGGGGGFCDFGGGGGFFFFGGGCGGGGGGFGGGDFGGGGCFFGGGGGGEEGGGGGGFGFDDC37F7*:CFEFEG@8159>:>>BGDF<FFGGD)3?7*94FF9
@M03364:276:000000000-BLYN8:1:1101:9651:3884 2:N:0:1
GGACTACTGGGGTATCTAATCCTGTTTGCTCCCCACGCTTTCGCACCTGAGCGTCAGTCTTTGTCCAGGGGGCCGCCTTCGCCACCGGTATTCCTCCAGATCTCTACGCATTTCACCGCTACACCTGGAATTCTCCCCCCCTCTACAAGACTCTAGCTGACCAGTTTCAAATGCAGTTCCCAAGTTAAGCTCGGGGATTTCACATCTGACTTAATCAACCGCCTGCGTGCGCTTTACGCCCAGTAATTCCG
+
CCCCCGGGGGGGGGGGGGGGGGGFGGGGGGGGFGGGGGGGGGGGGGGGG@FGGGGGGGGGDGFGGGGGFGDEGGEEGEGGDFGGGGGGGGGGGGGGGGG<EEFECFGGGGGGGGGGGGGGCFEGGFFGGFGGFCFGCGDFGG8DDGGGGCDC8FFFGGGDDFGGGGGGGGFFFAFGFCGFAFFGGGGFFD,5AEGECEGFD7FGCC7C>C>:@>FGGFCFEGBFFF1B(5@:CGGAFFGGG5(02*/6FGD
@M03364:276:000000000-BLYN8:1:1101:25832:3894 2:N:0:1
GGACTACACGGGTTTCTAAGCCTGTTTGCTCCCCACGCTTTCGCACCTCAGCGTCAGTCTCAGTCCAGGTAGTCGACTTCGCCACTGGTGTTCCGTCCAATATCTACGCATTTCACCGTTACACACGCAATTCCACTCCCCTCTACCATACTCTAGCATGCCAGTTTTGCTCGCAGTTCCCAGGGTAAGCCCGGGGATTTCACATTCTACTTAACAAACCACCTACGCGCGCTTTACGCCCAGTAACTCCC
+
A9@C8@8,,6@:6B,,6,,,,C8CCA,C6<F8FFC@:C:F@<F7BC:<<F,,86::@F6FCE6CF,C,:C,,9E@,+,8?C,8BFCD?C,,,C?,9B+,C<<EFG<,9@@=+CDFCF:,+8BF,,+48>+@FB9@AF8=C768=9,>DFFC+D@DFF9DA8,,,863,@,,,@6+54,,7<E,+8,,1,,@3;**=*1,<5+5++2+52228+::2**/=656=(61A@>;>DD37@(***0.)***.09*
@M03364:276:000000000-BLYN8:1:1101:23315:3902 2:N:0:1
GGACTACTAGGGTTTCTAATCCTGTTTGCTCCCCACGCTTTCGCACCTGAGCGTCAGTTTTTGTCCAGTGGGCCGCCTTCGCCACTGGTATTCCTCCAGATCTCTACGCATTTCACCGCTACACCTGGAATTCTACCCCCCTCTACGCGACTCAAGCTTGCCAGTTTCGAAAGCAGTTCACAGGTTGAGCCCGGGGATTTCACATCTGACTTAATCTACCGCCTGCGCGCGCTTTACGCCCAGTAATTCCG
+
CCCCCGDF<FGGGGGGGGGGFGGFGGGGGGCGGGGG+@FGGGG@:FFF,CFGGGGGGG,<,DCCFFAG,6FFFGGGGGGGGGGGG8EFGGGGGGGGG8FGGFGGGGGGEGGGFDDFF:FGD@FGF:<<?FGFGFEFG88FEGGGEGD+6?@DEGGG9:,37EGGGFD>+@8**>@CCFG:,3@CFGFGGGGG4*:85EFFGGG7@F;+++?F7+27+;CG>5><@F95(7)>DD<<F(;?5>?6F7@)*C*
@M03364:276:000000000-BLYN8:1:1101:11885:3937 2:N:0:1
GGACTACCAGGGTTTCTAATCCTGTTTGCTCCCCACGCTTTCGCACCTGAGCGTCAGTCTTTGTCCAGGGGGCCGCCTTCGCCACCGGTATTCCTCCAGATCTCTACGCATTTCACCGCTACACCTGGAATTCTACCCCCCTCTACAAGACTCTAGCCTGCCAGTTTCGGATGCAGTTCCCAGGTTGAGCCCGGGATTTCACATCCGACTTGACAGACCGCCTGCGTGCGCTTTACGCCCAGTAATTCCG
+
CCCCCGFGGGGGGGGGGGGGGGGGGGGGGGGGGGGGGGGGGGGGGGGGGGGGGGGGGGGGGGGGGGGGGGGGGGGGDGGGGGGGGGGGGGGFFGGGGGGGGGGGGGGGGGGGFGGGGGGGCGGGGGGGGFGGFGFGGGGGGGGGFGGGFGGGGGGGGGGGFGGFFGGGCE5CEDGGGGGGGCGGGFGGCFGEGDGDGGFFGGGGFGG*5>DCFGFGGGGEEGF@?::@:7BF3D7AF<8CE58F7CFFGG
@M03364:276:000000000-BLYN8:1:1101:24389:3939 2:N:0:1
GGACTACTCGGGTTTCTAATCCTGTTTGCTCCCCACGCTTTCGCACCTGAGCGTCAGTCTTTGTCCAGGGGGCCGCCTTCGCCACCGGTATTCCTCCAGATCTCTACGCATTTCACCGCTACACCTGGAATTCTACCCCCCTCTACAAGACTCTAGCTTGCCAGTTTTGGATGCAGTTCCCAGGTTGAGCCCGGGGATTTCACATTCAACTTAACCAACCACCTACGCGCGCTTTACGCCCAGTAATTCCG
+
C@CCCGGGGGGCGGGGGGCFFFGFGGGFCFFGGGGGGGGGGGGGG7CFFF@FGEGCEGGGGGGGG9C,<FEGGGGGCFF@,?FGGFGGGCCFAC;,=?FGGGDAEFGGD>FGGFFFGGDGFGGGGGGGF8CFACFFCGGGGGDD>EFGDEFGGGGGGCGC+:;BFED;@>FGCGAGGGGG6B8ECGGCFEGE*:CCEEFFDGG77DDC7CFG*:7:69::A5>8@F0:9@EFGDGAF<GGG),0::9<D72
@M03364:276:000000000-BLYN8:1:1101:9132:3943 2:N:0:1
GGACTACCAGGGTTTCTAATCCTGTTTGCTCCCCACGCTTTCGAGCCTCAGTGTCAGTTACAGGCCAGAGAGCCGCTTTCGCCTCCGGTGTTCCTCCATATATCTACGCATTTCACCGCTACACATGGAATTCCACTCTCCTCTCCTGCACTCAAGTCTCCCAGTTTCCAATGCACACAATGGTTGAGCCACTGCCTTTTACATCAGACTTAAGAAACCACCTGCGCTCGCTTTACGCCCAATAAATCCGG
+
CCCCCGGGGGGGGFGGGGGGGGGGGGGGGGGGGGGDGGEGGGGCGGGGGFGGGGGGGGGGGGGFGGCGFFFGGFGGGGGFCG:FGGGDFGGGFFGGGGGGGGGGGGCFGGGGFEFGGGGEGGDF@GGDFGFGGGGGGGFGGGGGGGGFGFGF8DFGFGGGGGGGFGFGGGGGGFFGGFECGGGGGGG8C7BFGGGDFGGGGGGFFFDGFDCFDGGGCCEGFGFFBA=92?BDGGGFFF57C53=F7+90):
@M03364:276:000000000-BLYN8:1:1101:21662:3959 2:N:0:1
GGCTACCGGGGTTTCTAATCCTGTTTGCTCCCCACGCTTTCGCACCTGAGCGTCAGTCTTCGTCCAGGGGGCCGCCTTCGCCACCGGTATTCCTCCACATCTCTACGCATTTCACCGCTACACCTGGAATTCTACCCCCCTCTACAAGACTCTAGCCTGCCAGTTTCGGATGCAGTTCCCAGGTTGAGCCCGGGGATTTCACATCCGACTTGACAGACCGCCTGCGTGCGCTTTACGCCCAGTAATTCCG
+
CCCCCGGDFGGGGGGGGGGGGGGGGGGGGGGGGGGGGGGGGGGGGGGGGGGGGGGGGCGGGGGGGDFEGGFDGEGEGGGGGGDEEFGGGGGFAEFFCGG8FEFGGGGDGFFGGGGCFEGGGGGGGGGC=FGGGFEFGGGEEGGGFCEFCGGGGGCCDCCGGECDC@EGGC8*=FFGFEGF,CF?F6?CC88*:CEE=:C77CFF6>**997CCGFGFGGGBGE?:D6:6<>D5DGFFBCEE57*:>4)>C
@M03364:276:000000000-BLYN8:1:1101:22392:3989 2:N:0:1
GGACTACTAGGGTATCTAATCCTGTTTGCTCCCCACGCTTTCGAGCCTCAGTGTCAGTTACAGGCCAGAGAGCCGCTTTCGCCTCCGGTGTTCCTCCATATATCTACGCATTTCACCGCTACACATGGAATTCCACTCTCCTCTCCTGCACTCAAGTCTCCCAGTTTCCAATGCACACAATGGTTGAGCCACTGCCTTTTACATCAGACTTAAGAAACCACCTTCGCTCGCTTTACGCCCAATAAATCCGG
+
9CCCCFGGGGGGGGFGGGGFEGGCGGGGGGGGGGG7FGDFFGGCFCFGFEGGGGGGGGGGFFGGGGGGCFGGCFGG+BFFGEGGGGGGGGFGGGGGGGGGG9EGGGGGGGGGGGGGGGGG>FGC9EFFGGGGGFFF=8,AEGGF?BFE8FEF=8FF;EFGGGGF<EFDGFDECFFC=F6+=EFGGE8=8FCFCE?@6;D9;C=ECDGCD2BCG7<:FFG5*C;;)*:BFD>AD4+8)(48CA();@@?GG<
@M03364:276:000000000-BLYN8:1:1101:13816:3997 2:N:0:1
GGACTACCAGGGTTTCTAATCCTGTTCGCTCCCCACGCTTTCGAGCCTCAGCGTCAGTTACAGACCAGAGAGCCGCCTTCGCCACTGGTGTTCCTCCATATATCTACGCATTTCACCGCTACACATGGAATTCCACTCTCCTCTTCTGCACTCAAGTCCTCCAGTTTCCAATGACCCTCCCCGGTTGAGCCGGGGGCTTTCACATCAGACTTAAGAAACCACCTGCGCTCGCTTTACGCCCAATAAATCCG
+
CCCCCGGGGGGGGGGFGGGGGGGGGGGGGGGGGGGGGGGGGGGGGGGGGGGGGGGGGGGGGGGGGGGGGGFGGGGGGGGGGGEGGFGGFGGGGGGGGGGGGGFGGGGGGGGGGGGGGGGGGGGGFGGGEFEGFGGGGGGGGGGGGGGGGGGGEGCGGGFGGGGGFGGGGGGGFGGGGGGGGGGGGD+,43DG5EEGEGGGFGGGFGGGGGGGDCC7C<FGFGEFE;9DFBDFGFF<BBGEGFFFFC=AFFD
@M03364:276:000000000-BLYN8:1:1101:14994:4003 2:N:0:1
GGACTACTGGGGTTTCTAATCCTGTTCGCTACCCATGCTTTCGAGCCTCAGCGTCAGTTACAGACCAGACAGCCGCCTTCGCCACTGGTGTTCTTCCATATATCTACGCATTTCACCGCTACACATGGAGTTCCACTGTCCTCTTCTGCACTCAAGTCTCCCAGTTTCCAATGCACTTCTTCGGTTGAGCCGAAGGCTTTCACATTAGACTTAAAAGACCGCCTGCGCTCGCTTTACGCCCAATAAATCCG
+
CCCCCFGGGGGGGGGGGGGGCFGGGGEFEGDGGGGGGGGGGGGGGGGGFFFGGGGGGGGGEEFGGCAFFGGGGFGCFFGGGGGDGGGGGGGGGGGGAAFGFGGGGG9FEGGGGDDDDGGGGGGGCGGGFGGGGA;DGGGCCE;DGFGDG8EFGFDGGDGGGGGGCFGEGDGG,@E8EG?FFCFCGGCF6DC>+@6CFGFFGFFFCFC@FGGG7BG8>F6FEGF@2;245A>><GGFFDEGGE<5CCFECFC
@M03364:276:000000000-BLYN8:1:1101:18259:4026 2:N:0:1
GGACTACTGGGGTTTCTAATCCTGTTTGCTCCCCACGCTTTCGCACCTGAGCGTCAGTCTTTGTCCAGGGGGCCGCCTTCGCCACCGGTATTCCTCCAGATCTCTACGCATTTCACCGCTACACCTGGAATTCTACCCCCCTCTACAAGACTCTAGCCTGCCAGTTTCGGATGCAGTTCCCAGGTTGAGCCCGGGGATTTCACATCCGACTTGACAGACCGCCTGCGTGCGCTTTACGCCCAGTAATTCCG
+
CCCCCGGGGGGGGGGGGGGGGGGGFGGGGGFGGGGGGGGGGGGGGGGGGGGGGGGGGGGGGGGGGGGGGGGGGGGGGGGGGGGGGGGGGGGGGGGGGGGGGGGGGGGGGGGGGGGGGGGGGGGGGGGGGGGGGGGGGGGGGGGGGGGGGGGGFGGGFGGGGGGGGFFFGEECEGGGGFEGGGGGGGGGGGFGGGGGDGFCFGGGFGFGGDDGGGGGCCGGFGFFFFFF<B>3DDCAFFGGGFFFGGF9FF6
@M03364:276:000000000-BLYN8:1:1101:25240:4032 2:N:0:1
GGACTACTAGGGTTTCTAATCCTGTTTGCTCCCCACGCTTTCGCACCTGAGCGTCAGTCTTTGTCCAGGGGGCCGCCTTCGCCACCGGTATTCCTCCAGATCTCTACGCATTTCACCGCTACACCTGGAATTCTACCCCCCTCTACAAGACTCTAGCCTGCCATTTTCGGATGCAGTCCCCACGTTGAGGCCGGGTATTGCACATCCGACTTGACAGACCGCCTGCGTGCGCTTTACGCCCAGTAATTCCG
+
CCCC@@FED@,CE,,CEC@E9DGFFFFG9CFGGGG7:@F@D9:FCFFFG,,,+8B,BEEFFFEFGF<FCF76@@+8=B:F<C77F8@++4C,:F@?EEFE,A,,9CBBE:++,CFA,+6=+4AFEE8<8A?:;CEFDE3+@EGCFGFGG8,=@,@ECCCFGGF;<E;FDC*@*493<,3<CG*1*>5;7,4:**:/:CF,4++2@FC83))*2>D7***=):.((07D0)0)95546(/*/)8/*0/):C*
@M03364:276:000000000-BLYN8:1:1101:14110:4044 2:N:0:1
GGACTACTGGGGTTTCTAATCCTGTTTGCTCCCCACGCTTTCGAGCCTCAGCGTCAGTTACAGACCAGACAGCCGCCTTCGCCACTGGTGTTCTTCCATATATCTACGCATTTCACCGCTACACATGGAGTTCCACTCTCCTCTCCTGCACTCAAGTCTCCCAGTTTCAAATGCACACAATGGTTGAGCCACTGCCTTTTACATCAGACTTAAGAAACCACCTCCGCTCGCTTTACGCCCAATAAATCCGG
+
CCCCCGGGGGGGGGGGGG9FGGGGGGGGGGGGGGGGGGGGGGCDEEGGFFGGGGDGGFGGGGGAEFGFFGDGGGGGGGGGGGGCGGG8CCFFGG9BFGGGGGGGGGFGGGEGGGGGGGGGDGGG9FGEFFGGGFDBFGGGGDDDGGFGC8FGG8,=EDFFEG,DFEGC,,=DAFFGD?33=E=FFEDE?ECFCFGGGGDEFFC;9+**2;+=:CFC5CCF4*3)-9@A)8BA498>A@GCG)5A*;+<;D1
@M03364:276:000000000-BLYN8:1:1101:23911:4056 2:N:0:1
GGACTAAAGGGTTTCTAATCCTGTTTGCTCCCCACGCTTTCGCACCTGAGCGTCAGTCTTTGTCCAGGGGGCCGCCTTCGCCACCGGTATTCCTCCAGATCTCTACGCATTTCACCGCTACACCTGGAATTCTCCCCCCCTCTACAAGACTCTAGCTGACCAGTTTCAAATGCAGTTCCCAAGTTAAGCTCGGGGATTTCACATCTGACTTAATCAACCGCCTGCGTGCGCTTTACGCCCAGTAATTCCG
+
C@CCCFC,CA,C<C<C,;CAEFEFFCFGGDCF7FCGGGEFG@F77@EEFGGGGGGGGGGAFFFFCCF8C7FGDCGGGEFG,BB:FEEC>FFGA<EECG9ECGGGGGGDF7F9FCFC7CF8CFE84EE<FF<DFGGD=+@FE6DGGF9D,:EGGDAFFEGGGFCF=;;E,;@DFCA5@:,3<B>D@F797,,*=CC5C,,=CCC:6>@:FFCC+2++;C6=)7>=;:6)3>DBDFDFDF*8C5:777F4DD
@M03364:276:000000000-BLYN8:1:1101:18691:4083 2:N:0:1
GGACTACACGGGTTTCTAATCCTGTTTGCTCCCCACGCTTTCGAGCCTCAGTGTCAGTTACAGGCCAGAGAGCCGCTTTCGCCACCGGCGTTCCTCCATATATCTACGCCTTTCACCGATACCCATGGAGTTCCACTGTCCTCTTCTGCACTCACGTTTCCCAGTTTGCGATGCACTGCTTCGGTTGAGCCGAAGGCTTTCACACCAGGCTTACGCACCCACCTGCGCTCGCTTTCGGCCCACTAAATCCG
+
---8,;E,CFFD+@@FF9CE,@,,C@<@C@FC,@<CCEDCC<C,CFFDFCF@EFG,C6CEF,C@F,6C,F,6F,8F+8@EGGE,B8@66@C4,:4,B,:C,:4CF9FG++B?EF9F?F+=FF,4,ACE@8EC95,9C=;F@=B+3,>DEFE8F8,@,@>@,,3,8,>,@C+6@E,;<,3=3>*@FE8@687::4>*;8:,+5=DF*/**/**0***9)32:CB((;23@35A*:*))(2;:)(0**7)29)
@M03364:276:000000000-BLYN8:1:1101:5087:4093 2:N:0:1
GGACTACACGGGTTTCTAATCCTGTTTGCTCCCCACGCTTTCGCACCTGAGCGTCAGTCTTTGTCCAGGGGGCCGCCTTCGCCACCGGTATTCCTCCAGATCTCTACGCATTTCACCACTACACCTGGAATTCTACCCCCCTCTACAAGACTCTAGCCTGCCAGTTTCGGATGCAGTTCCCAGGTTGAGCCCGGGGATTTCACATCCGACTTGACAGACCGCCTGCGTCCGCTTTACGCCCAGTAATTCCT
+
CCCCCGGGGGGGGGGGGGGGGGGGGGGGGGGGFGGGGGGGFAEGGGGGGGGGGFGGGFGGGGGGGGGGGGCEGGGGGG>EFEGGGGGGGDGFGDDFGGGGGG9F;EFFEFCFFGBFGCFFCFGGD8F@@FGDFFFDDF?CGGGFFGFDFGGGFEE9@FFCG?FGGGG9;EE>*63DC;FE9CFGDEFCCCC8>EE55CFFGF777>DGGGGGFGG;>45*.=B:1F;B()003<9<F?8EG::F*766CF*
@M03364:276:000000000-BLYN8:1:1101:16970:4111 2:N:0:1
GGACTACCGGGGTATCTAATCCTGTTTGCTCCCCACGCTTTCGCACCTGAGCGTCAGTCTTTGTCCAGGGGGCCGCCTTCGCCACCGGTATTCCTCCAGATCTCTACGCATTTCACCGCTACACCTGGAATTCTACCCCCCTCTACAAGACTCTAGCTGACCAGTTTCAAATGCAGTTCCCAAGTTAAGCTCGGGGATTTCACATCTGACTTAATCAACCGCCTGCGTGCGCTTTACGCCCAGTAATTCCG
+
CCCCCGGGGGGGGGGGGGGGGGGGGGGGGGGGGGGGGGGGGGGGGGGGGGGGGGGGGGGGGGGGGGGDGGGGGGGGGGGGGGGGGGGDGGGGGFGGGGGGGGGFGGGGGGGGGFGFGGGGEGGGGGGFGGGGGGGGF@EGGDGGGGGGGGGGGGGGGGGGGGGDGGGGGGGGGGGGGGGGGGGGGGGGGFFFEGGGEGGGGGGGFGGGGCGGFGGGGGF6BGEFFF>D6B>5CDGAF?GCEF?:F>BAGG9
@M03364:276:000000000-BLYN8:1:1101:14787:4120 2:N:0:1
GGACTACTGGGGTATCTAATCCTGTTTGCTCCCCACGCTTTCGCACCTGAGCGTCAGTCTTTGTCCAGGGGGCCGCCTTCGCCACCGGTATTCCTCCAGATCTCTACGCATTTCACCGCTACACCTGGAATTCTACCCCCCTCTACAAGACTCTAGCTGACCAGTTTCAAATGCAGTTCCCAAGTTAAGCTCGGGGATTTCACATCTGACTTAATCAACCGCCTGCGTGCGCTTTACGCCCAGTAATTCCG
+
CCCCCGGGGGGGGGGGGGGGGGGGGGGGGGGGGGGGGGGGGGGGGGGGGGGGGGGGGGGGGGGGGGGFGGGGGGGGGGGGGGGGGGGGGGGGGGGGGGGGGGGGGGGGGGGGGGGGFEEGDGGGGGGGGGGGGGGGGGDEEDGFEGGGGGGGGGGGGGGFGGGGGFGFCGCGGGGGGGGGCGBFGGDF?FEGGEGGGGGGG@CFF;FGDGGGGFGCFGGFEGFFFF@>;DF:GDGBF<GEGD?6:*6:FD>
@M03364:276:000000000-BLYN8:1:1101:19370:4122 2:N:0:1
GGACTACTCGGGTTTCTAATCCTGTTTGCTCCCCACGCTTTCGCACCTGAGCGTCAGTCTTTGTCCAGGGGGCCGCCTTCGCCACCGGTATTCCTCCAGATCTCTACGCATTTCACCGCTACACCTGGAATTCTACCCCCCTCTACAAGACTCTAGCCTGCCAGTTTCGGCTGCAGTTCCCAGGTTGAGCCCGGGGATTTCACATCCGACTTGACAGACCGCCTGCGTGCGCTTTACGCCCAGTAATTCCG
+
CCCCCGGFFGGGGGGGGGGGGGGGGGGGGGGGGGGGGGGGGGGEEGGGFCC@FFFEGGEGFGEFF@CFFEGGGEEGGGGGGG=FDFGGEFEGG9EGBEFFGEFGGGGGGGGGGGGGGGGGFGGGGG8B=FFGGGGGGF8@CEGGGGC,,8DDGAFGBFGGFFGGGFGGGG*>@8CFGGG,<DFGGGFCGFF>:C**/=?CGGGG=F<<C58D7*4;85CC>E@62F9@(75@GDF<@<GG5)39C7@4CG*
@M03364:276:000000000-BLYN8:1:1101:5083:4166 2:N:0:1
GGACTACCAGGGTTTCTAATCCTGTTTGCTCCCCACGCTTTCGAGCCTCAGTGTCAGTTACAGGCCAGAGAGCCGCTTTCGCCTCCGGTGTTCCTCCATATATCTACGCATTTCACCGCTACACATGGAGTTCCACTGTCCTCTTCTGCACTCAAGTCTCCCAGTTTCCAATGCACTTCTTCGGTTGAGCCGAAGGCTTTCACATTAGACTTAAAAGACCGCCTGCGCTCGCTTTACGCCCAATAAATCCG
+
CCCCCGGGGGGGGGGGGGGGGGGGGGGGGGGGGGGGGGGGGGGGGGGGFGGGGGGGGGGGGGFGGEGGGGGGGGGGGGGGGGGGGGGD@FFGGGGGGGGGGGGFGGGGGGGGG??FFFEEGCEGGGGFFCGGGG;AFFGFGFFGFFGGGGGGGFGFGG=FGG8FGGFGGGAFGGGFGGGGGGGGGGGGGGGGCGGGFGFFGGGGFGGGFGGGGG:DGGGGBC5@2A=E@BDFG<FCA<GGE3;AFGA<FGG
@M03364:276:000000000-BLYN8:1:1101:6192:4175 2:N:0:1
GGACTACAGGGGTATCTAATCCTGTTTGCTCCCCACGCTGTCGAGCCTCAGCGTCAGATACAGACCAGCGAGCCGCCTTCGCCACTGGTGTTCCTCCATATATCTACGCATTTCACCGCTACACATGGAATTCCACTCTCCTCTCCTGCACTCAAGTCTCCCAGTTTCCAATGCACACTAGGGTTGAGCCACTGCCTTTTACCTCAGACTTAAGAAACCACCTGCGCTCGCTTTACGCCCAATAAATCCGG
+
CC@9C@D8,CCBB,EFFFFE9E@<-CCFGGFFGEG7FEF,B6DF7F6@CFFEGGF@F,C,FC<D<FFF<F7CCECFGGD=FEFGC8,9FGGCF94EE8CFDE;<,C?<FEGG<EFGGDC46+9?,4CCAAFGGCG9,@EGC=F=@=A>@D8DGDB8@D,7=,6=F=EF=F=;8,,EFG68,@E@FD3,@86D,89DF9A2=;,2*;A*3;=+++25**,,3=A):>@)/8)/*9+)>(=E*=@):7A?F89
@M03364:276:000000000-BLYN8:1:1101:10299:4182 2:N:0:1
GGACTACTAGGGTTTCTAATCCTGTTTGCTCCCCACGCTTTCGAGCCTCAGTGTCAGTTACAGGCCAGAGAGCCGCTTTCGCCACCGGTGTTCCTCCATATATCTACGCATTTCACCGCTACACATGGAATTCCACTCTCCTCTCCTGCACTCAAGTCTACCAGTTTCCAATGCATACAATGGTTGAGCCACTGCCTTTTACACCAGACTTAATAAACCACCTGCGCTCGCTTTACGCCCAATAAATCCGG
+
CCCCCGGGGGGGGGGGGGGGGGGGGGGGGGGGEGGGGGGGGGGGGGGGGGGGGGGGGGGGGGGGGGGGGGGGGGGGGGGGGGGGGGGGGGGGGGGGGGGGGGGGGGGGGGGGGGGGGGGCBGGGGGGGGCFGGGGGGGGGGGGGCFGGFFFFCFF=EFC;BDGGGGGGGGDFF?GGF9=DDFGGGGGGGGCGFGGGEEGGGGFGA?D5?FCCGGGGCCCFFGFF=?ABFF>ED<:;;=EGGFFF:CAC6<9
@M03364:276:000000000-BLYN8:1:1101:16545:4192 2:N:0:1
GGACTACAAGGGTTTCTAATCCTGTTTGCTCCCCACGCTTTCGCACCTGAGCGTCAGTCTTTGTCCAGGGGGCTGCCTTCGCCACCGGTATTCCTCCAGATCTCTACGCATTTCACCGCTACACCTGGAATTCTACCCCCCTCTACAAGACTCTAGCCTGCCAGTTTCGAATGCAGTTCCCAGGTTGAGCCCGGGGTTTTCACATCCGACTTGACAGACTGCCTGCGTGCGCTTTACGCCCAGTAATTCCG
+
CCCCCFGFGGG@EFGFFFFEDEFDFGGGGGGGGC8FEGGGGFECF+@@FGFEFGGGGFAEFFFGD9AFFDE7C+B@CBDF,=:FGCFCFEGGFCF<<<AFGGG94A9FGC7FCGFF,C:@FFEEFB,E=FF,,9@;9,48@CGGGGFCF8D=8EF9F,EFGGEE>F@FDC:CFEAFCE7E:,,DFGGGGG6:?5BE*4==8C=CCC<?*851*0C78D@+/=A);5(2;:>BG35:B:85*)477CFDD70
@M03364:276:000000000-BLYN8:1:1101:18383:4196 2:N:0:1
GGACTACTAGGGTTTCTAATCCTGTTTGCTCCCCACGCTTTCGCACCTGAGCGTCAGTCTTTGTCCAGGGGGCCGCCTTCGCCACCGGTATTCCTCCAGATCTCTACGCATTTCACCGCTACACCTGGAATTCTACCCCCCTCTACAAGACTCTAGCCTGCCAGTTTCGGATGCAGTTCCCAGGTTGAGCCCGGGGATTTCACATCCGACTTGACAGACCGCCTGCGTGCGCTTTACGCCCAGTAATTCCG
+
CCACCFGGGGGGFGGGGGGGGGGGGGGGGGGGGGGGDGGGGGGGGGGGGGFGGGGGGGGGGGGGGGGGGGGGGGGGGGFGGGCFGGGGGGGGBFGCFGFAFGFGGGGGGGGGGGGGGGGGGBFGGGGGGGGGGGGGADFGGGCDCGGGF?EFGGGGFGGGDDFGGGGG8EEGGGCFFFECCFGGGGGCFFGGGGDGCEFGGGGGAFFDGGD9C7CCCCF5AEBFF4;EFBDFG**5@?CEC)8FFGF4:C6
@M03364:276:000000000-BLYN8:1:1101:20172:4222 2:N:0:1
GGACTACCGGGGTTTCTAATCCTGTTTGCTCCCCACGCTTTCGCACCTGAGCGTCAGTCTTTGTCCAGGGGGCCGCCTTCGCCACCGGTATTCCTCCAGATCTCTACGCATTTCACCGCTACACAGGAAATTCCACTACCCTCTACCATACTCTAGCTTGCCAGTTTTGGATGCAGTTCCCAGGTTGAGCCCGGGGATTTCACATTCAACTTAACAAACCACCTACGCGCGCTTTCCGCCCAGTAATTCCC
+
CCCCCGGGGGGGGGGGGGGGGGGGGGGGGGGGGGGGGGGG@CFGGGGGGGGGGGGDCFGGGGGG<@AFCCEFFGEGCCFGDFFGGGFGGCGGGGGGGGGFGGGGGFGGGGDGFFEFGGGGGGGGFG8ABFGBE<EGGGGGFGB+DCF?FGGGCE9DGGGGGGGGG=;BFGFF7DGFGGGEGGGFFFGCFFGFEGGEGGG?FF?:FGG7::CGF7CDCFDEFG:(/82)2B>35D3)/(8CE>0)*29<C**
@M03364:276:000000000-BLYN8:1:1101:21309:4265 2:N:0:1
GGACTACTAGGGTTTCTAATCCTGTTTGCTCCCCACGCTTTCGCACCTGAGCGTCAGTCTTTGTCCAGGGGGCCGCCTTCGCCACCGGTATTCCTCCAGATCTCTACGCATTTCACCGCTACACCTGGAATTCTACCCCCCTCTACAAGACTCTCGCCTGCCAGTTTCGAATGCAGTTCCCAGGTTGAGCCCGGGGCTTTCACATCCGACTTGACAGACCGCCTGCGTGCGCTTTACGCCCAGTAATTCCG
+
CCCCCFFFGGGGGGGFCEGGGGGGGCDGGGGGGECEGGGGCFCB@@FEEFGGEGCFDAGFGFGGFGFDFE@FGGGGGGGGCEECGGGGGGG<BFGDFGGD<FGFGG9FFGCEEAFGCGG>+CEEFFDFFFGGGGGFFGF@=>CFFFEFGGGGC;,@E6CB,DE6@BE;@D:DFFGC7=E:DB6E7B89A>,=EGGG*:F6CGGF+>2*CC3CFCF>68FDACF02F6>0::BDDC4?0*:*.19>C*.:77
@M03364:276:000000000-BLYN8:1:1101:19166:4282 2:N:0:1
GGACTACCAGGGTTTCTAATCCTGTTTGCTCCCCACGCTCTCGAGCCTCAGTGTCAGTTACAGGCCAGAGAGCCGCTTTCGCCTCCGGTGTTCCTCCATATATCTACGCATTTCACCGCTACACATGGAATTCCACTCTCCTCTCCTGCACTCAAGTCTCCCAGTTTCCAATGCACACAATGGTTGAGCCACTGCCTTTTACATCTGACTTAAGAAACCACCTGCGCTCGCTTTACGCCCACTAAATCCGG
+
CCC?CFEF@FGGGGGGGGGGGGGGGGGGGGGEFEGGGGG;EGGFGEGGGGGGGGECEGGGGGGGGDEGFGFGGGGGEEEGGGCCFDGGEEFGGGGGFFGGGFFFECFGGEGGGGCDE@EGEGGGFFGGGGGFFGAEC@E<EGFGGGGGGG,=BD8,33@AFF@?EFGGGCCFGGCD8?E+6>6@=BE67,38CCGDFGGFGGGFC+++5DFGG+==758CF79@DAAEA4AFFG+022=:E):F4;A38>8
@M03364:276:000000000-BLYN8:1:1101:10250:4293 2:N:0:1
GGACTACTCGGGTTTCTAATCCTGTTTGCTCCCCACGCTTTCGCACCTGAGCGTCAGTCTTTGTCCAGGGGGCCGCCTTCGCCACCGGTATTCCTCCAGATCTCTACGCATTTCACCGCTACACCTGGAATTCTACCCCCCTCTACAAGACTCTAGCCTGCCAGTTTCGGATGCAGTTCCCAGGTTGAGCCCGGGGATTTCACATCCGACTTGACAGACCGCCTGCGTGCGCTTTACGCCCAGTAATTCCG
+
CCCCCGGGGGGGGGGGGGGGGGGGGGGGGGGGGGGGGGGGGGGGGGGGFGGGGGGGFFGGGGGGGGGFGGGGGGGGGGGGGGEGGGEGGGGGDFFGGGGGGGGGGGGGGGGGGGGGGGGGGGGGGGGGGGGGGGGGGGFGGGCFGGF?F?EF?FFFGCFFGGGGFGGGGGGGGGGGGGGGGGGGGGGGGGGGGGGEEGGE>FCCFGGG<<DDFGGF458CDGEFB>6;?>EFGGGA63CCE38FGDFBGGC
@M03364:276:000000000-BLYN8:1:1101:20769:4346 2:N:0:1
GGACTACCGGGGTATCTAATCCTGTTTGCTCCCCACGCTTTCGAGCCTCAGCGTCAGTTACAGACCAGAGAGCCGCCTTCGCCACTGGTGTTCCTCCATATATCTACGCATTTCACCGCTACACATGGAATTCCACTCTCCTCTTCTGCACTCAAGTTTCCCAGTTTCCAATGACCCTCCCCGGTTGAGCCGGGGGCTTTCACATCAGACTTAAGAAACCGCCTGCGCTCGCTTTACGCCCAATAAATCCG
+
CCCCCGGGGGGGGGGGGGGGGGGGGGGGGGGGGGGGGGGGGGGGGGGFGGGGGGGGGGGGGGGFGGFGGGGGGGGGGGGGGGFGGGGGGGGGGGGFGGGGGGGGGGGGGGFGFGGGGGGGEGGGGGGGGGGGFGGGGGGDGDCGGGGGGGFFGGGGGFGGDFFFGFDEEGGGGGGGGGGG6CCCGGCFGCGGEGGGGGGFF7,::4C;>FGFGGGFGGGGFGFF<F@E>BF>D:C5B:GG5<:FGGFFFG5
@M03364:276:000000000-BLYN8:1:1101:9900:4360 2:N:0:1
GGACTACAGGGGTATCTAATCCTGTTTGCTCCCCACGCTTTCGCACCTGAGCGTCAGTCTTTGTCCAGGGGGCCGCCTTCGCCACCGGTATTCCTCCAGATCTCTACGCATTTCACCGCTACACCTGGAATTCTACCCCCCTCTACAAGACTCTAGCTGACCAGTTTCAAATGCAGTTCCCAAGTTAAGCTCGGGGATTTCACATCTGACTTAATCAACCGCCTGCGTGCGCTTTACGCCCAGGAATTCCG
+
CCCC8EF8CFFGGEGGGEGGGGGFGGGGGGGGGGGGGD@ECGGD>BFFEFGFGGCGGEFFFGGGGGFGGGGGGGFGGCFGCCF>EGFFGGFEFFECFGF<AFE9AGEFE:CFGGGG<FEE@@9A=ECC,<BFCFFGG8@FGECD>DCCE:DDCFFFGGGGG7EEFFFCDDFEC9CFDFGG6>,@D9DF,?FGGD>?=:,0=:<+:C7:=FFF7+37C*97>GFFFF>>05:5DDFB?6ECC:1)*2).:0*
@M03364:276:000000000-BLYN8:1:1101:20203:4363 2:N:0:1
GGACTACCCGGGTTTCTAATCCTGTTTGCTCCCCACGCTTTCGCACCTGAGCGTCAGTCTTTGTCCAGGGGGCCGCCTTCGCCACCGGTATTCCTCCAGATCTCTACGCATTTCACCGCTACACCTGGAATTCTACCCCCCTCTACAAGACTCTAGCCTGCCAGTTTCGGATGCAGTTCCCAGGTTGAGCCCGGGGATTTCACATCCGACTTGACAGACCGCCTGCGTGCGCTTTACGCCCAGTAATTCCG
+
CCCCCGGGGGGGGG;FFGGGGGGGGGGGGFFFGGGGGGDGGGGGGFGGGGGGGGEGGGGGGFFGGGGGGGGGGGGGGGGGGGGGGGGGGGGFGFAF@FGEFGFGFFGGGGGGFGGGGGGGGGGGGGGGGGGGGGFFDFGDC=EGFEG9EGGGGGGGGGGGGGGGGGGGEG:EGFFGGGGGCFGGGGDFCFGGEGGGGGGGGFFGFFGGGGD<C>FGGGF=ED7147>:03;>CD5AFFD8CD00::6AF7*
@M03364:276:000000000-BLYN8:1:1101:11397:4372 2:N:0:1
GGACTACTGGGGTTTCTAATCCTGTTTGCTCCCCACGCTTTCGCACCTCAGTGTCAGTATCAGTCCAGGTAGTCGCCTTCGCCACTGGTGTTCCTTCCTATATCTACGCATTTCACCGCTACACAGGAAATTCCACTACCCTCTACCATACTCTAGCTTGCCAGTTTTGGATGCAGTTCCCAGGTTGAGCCCGGGGATTGCACATTCAACTTAACAAACCACCTACGCGCGCTTTACGCCCAGTAATTCCG
+
CCCCCGGGGGGGFGGGFFFGFGGGGGGGGGGFGGGEGGCFGFGGDEGGGGGGGFAFCGD9<D<FGGFFDFAFFGGGGG7FFGFEGGGG@FGGFGFGFFGAFFGG,?FFGGGGFFGGGGF6FGGG?FGGGGFGGGAFFCFGCE+0@EFBC,,=EDE=EFGEGGGGFD9@DCE9DFFGFCGGFGC63=DGFFGFCGGGDGG6C79CFFF99;C??++=:9@9;CABEFD:(/):C<<>A?BC5:;ADGA5F>8
@M03364:276:000000000-BLYN8:1:1101:16672:4384 2:N:0:1
GGACTACTGGGGTATCTAATCCTGTTTGCTCCCCACGCTTTCGCACCTGAGCGTCAGTCTCTGTCCAGGGGGCCGCCTTCGCCACCGGTATTCCTCCAGATCTCTACGCATTTCACCGCTACACCTGGAATTCTACCCCCCTCTACAAGACTCTAGCCTGCCAGTTTCGGATGCAGTTCCCAGGTTGAGCCCGGGGATTTCACATCCGACTGGACAGACCGCCTGCGTGCGCTTGACGCCCAGTAATTCCG
+
CC9<CCFFGCGEGEGGGG,CEGGGGGFGGFFGFCFGGGG7CFFEBEGGG,FDCCGDG@FGGGGGAF<C<FDEEG:CFEEFGGGGD,>CFEF?9FFGFFEAE,EFFFEF7B==FFDFG7C+@F,EFG?E,=F:FGGEDDFGGGCC,EFGFEGD,;@DFFFFGG,@FCCFEG*:*,,7@,D,,4>8C::?FGGGGG5*7CF6D>C78F5*/CG54*<*>7CF52<1:>05?DB:DC*0??G>E)867094::*
@M03364:276:000000000-BLYN8:1:1101:22749:4391 2:N:0:1
GGACTACTGGGGTATCTAATCCTGTTTGCTCCCCACGCTTTCGCACCTGAGCGTCAGTCTTTGTCCAGGGGGCCGCCTTCGCCACCGGTATTCCTCCAGATCTCTACGCATTTCACCGCTACACCTGGAATTCTACCCCCCTCTACAAGACTCTAGCCTGCCAGTTTCGGATGCAGTTCCCAGGTTGAGCCCGGGGATTTCACATCCGACTTGACAGACCGCCTGCGTGCGCTTTACGCCCAGTAATTCCG
+
CCCCCGFGGGGGGGGGGFFGGGGGGGGGGGGGGCFGGGGGGGGGGGGGFG8EGG>CFGGGGGGGGFFGGFEGGEGGGGGGGGGGDG>EGEGFFFGGFFF9FGDGFGGGCF>EGFDFFFGGGGGGGGGGGGGFEGFFGGFEGEGGFGGGGGFFGGGGFDFGCGGF@@,@EC>EGGGDGECF?FGGGGGGFGFG5CGGE8?6CCGGFCFDG399*:CCFGGFDDFFFF97:>:BG3F28<EEEFFFGGF27F9
@M03364:276:000000000-BLYN8:1:1101:19864:4399 2:N:0:1
GGACTACACGGGTTTCTAATCCTGTTTGCTCCCCACGCTTTCGCACCTGAGCGTCAGTCTTTGTCCAGGGGGCCGCCTTCGCCACCGGTATTCCTCCAGATCTCTACGCATTTCACCGCTACACCTGGAATTCTACCCCCCTCTACAAGACTCTAGCCTGCCAGTTTCGGATGCAGTTCCCAGGTTGAGCCCGGGGATTTCACATCCGACTTGACATACCGCCTGCGTGCGCTTTACGCCCAGTAATCCCG
+
CCCCCGF,EFGGGGGGGGGGGGGGFFGGGGGGGGGGCEGGGFEGGEGG?F,EFGGGGGFEEDGGGGGF,@CFGGGGGGGGGG@?FFEGE:FGG,4?FF@FG@FGGGGFCCEEFFGGGGGE>CFF8FGG8<FGG<@DD8DFEGBDBED,,34CCAC,,6>?,@8,7@>>8BEG:C?,>FFFECFC?CF?9>,/?GGE7EG6C+=@8;5C7C3CCF47+2<CD*>837781>BECDFFFFGGC:(<*:*)027
@M03364:276:000000000-BLYN8:1:1101:5006:4425 2:N:0:1
GGACTACAGGGGTTTCTAATCCTGTTTGCTCCCCACGCTTTCGCACCTGAGCGTCAGTCTTTGTCCAGGGGGCCGCCTTCGCCACCGGTATTCCTCCAGATCTCTACGCATTTCACCGCTACACCTGGAATTCTACCCCCCTCTACAAGACTCTAGCTGACCAGTTTCAAATGCAGTTCCCAAGTTAAGCTCGGGGATTTCACATCTGACTTAATCAACCGCCTGCGTGCGCTTTACGCCCAGTAATTCCG
+
CCCCCGGGGGGGFGGGGGGGGGFGGGGGGGGGGGGGGGGGGGDGGGGGFEGGGGGGGGGGGGGGGGGGGGGGGGEGGGECGGGGG8FGGGGGFGGGGGGGFD9FGGGGGGGGGGFGGGGGDFGGFFGCFFGGGGCFFFGGGGGGGGGGG?7DFFCFFAGCGFFGCFGGGGEGGGGGGFGFFGGGGCEFDF;D9:C*4;CEF7?F6CFDGGFGFFGGG=FGFDA;?FFD03))19D98(;:C:<:F7=6CCF
@M03364:276:000000000-BLYN8:1:1101:24843:4468 2:N:0:1
CCGTTCATCCGCGCCGCCCCAGCGTGTGTTTCAGAGCTTTTGCATCCGGGATTTCTTCTAGTTCTTCCCAGCTATGCTTCTGCCTCCCGTTGTCTCTGCTTTTCTCCTGTGTGTCGTTCTCCCCCCTTTTTTGTCTCCATCGTTACTCCTCTACTCGTCTCTCTCCGTATCCAATCCCCCCCTCACTCAATTCTGCCCTGCCCTCCTCGCTTCCCCACTCATGTTCTCACTGCGCAGTGCTCACCAGTATC
+
6-6-,;CEFF8-+6:++++8C,,+8,B,;,,<,,,,C66,,,,,,6,B++8+6C6,CC<,<,,6@,,6,,,,,:,,:,:9,,,:,56,+6,,8,9:5,,?<C,9455CD95,,,9++89D=,A++++:,5,++84,,,,,8+6+++7,,3,+7>,,+3+,,,633,++,,,,,,,4,2++***6>,22,4,,,,,,,,6,**/*)**2*)*****2*/**)++))1)+)+++*1),)/+0<B9***).*2*
@M03364:276:000000000-BLYN8:1:1101:7556:4471 2:N:0:1
GGACTACCGGGGTATCTAATCCTGGTTGCTCCCCACGCTTTCGCAGCTGAGCGTCATGCTTTGTCCTGGGGGCCGCCTTCGCCACCGGTATTCCTCCAGATCTCTACGCAGTTCACCGCTACACCTGGAATTCTACCCCCCTCTACAGGACTCGAGCCTGCCAGTTCCGGATGCATTTCCCAGGTTGAGCCCGGGGATTTCCCATCCGACTGGACAGCCCGCCTGCGCTCGCTTGGCTCCCAGTCGTGCCG
+
C9C-A,,,8@F+8,6,CFDF<,6<-C<@,6E<FCF@@F:@F9FGG,+B,66,@@F@,C,CCFCC,E,,C@F7:+>6+B49DC448F@+++4B,,C,F,E,:A@FF,,464++CFDFG@F6+=FF8AF?F><,AD==,@8FGEEG9@9,3@CFE+8**>,@8FE63,,2=*16*6,,<B@D?<>=?,=,4>6CEEDEC>C++++*+**2*>5)*2****2/77542.()(0.<***().0**75;**0-99/
@M03364:276:000000000-BLYN8:1:1101:17410:4480 2:N:0:1
GGACTACCCGGGTTTCTAATCCTGTTTGCTCCCCACGCTTTCGCACCTGAGCGTCAGTCTTTGTCCAGGGGGCCGCCTTCGCCACCGGTATTCCTCCAGATCTCTACGCATTTCACCGCTACACCTGGAATTCTACCCCCCTCTACAAGACTCTAGCCTGCCAGTTTCGAATGCAGTTCCCAGGTTGAGCCCGGGGATTTCACATCCGACTTGACAGACCGCCTGCGTGCGCTTTACGCCCAGTAATTCCG
+
CCCCCGGGGGGGGGGGGGFGGGFGGGGGGGGGGGGGGGGGGGGEGGGGGGGG:FEDBFGGGGGGGGGGFGGGGGGGGGGGGGGGGGGGGGGGAFGGGDEFFFGEGGGFGGGGGGGGGGGGGGGGGGGGGGGGGGGGGGFDEGGGCGGFGFGGGGGFGGGGGGGFGGFFGG,DFGGGGEGGGCGGGGFCC@EF5EDEEGGCFGGGFGF3CCCDGGGGGGGGFGE?<F>5:DBFDGFAF:?:C:<:FGFFGC*
@M03364:276:000000000-BLYN8:1:1101:26012:4484 2:N:0:1
GGACTACTCGGGTTTCTAATCCTGTTTGCTCCCCACGCTTTCGCACCTGAGCGTCAGTCTTTGTCCAGGGGGCCGCCTTCGCCACCGGTATTCCTCCAGATCTCTACGCATTTCACCGCTACACCTGGAATTCTACCCCCCTCTACAAGACTCTAGCTGACCAGTTTCAAATGCAGTTCCCAAGTTAAGATCGGGGAGTTCACATCTGACTTAATCAACCGCCTGCGTGCGCTTTACGCCCAGTAATTCCG
+
?CCCCGGFF@FCFEGFGGGGGGGCEGCFGGGGEFGGGGFGFFGGGGGFGGGGF:FE@FGDGGGFCFG<FGGGDGGGGGEFGGF7CCFF@CGEGGDDC<F,CFEFGGGGGFD>FF9?ECCCF@FFFFGF8DF:FFGGGCFCEEEFGGGDC:D+:AFFGDFFF@GGFGFEFCAAC;FFDFGGFFFGGGG,=,6>FC5C**=6=7:@CC+12=8:CCFCGFF*8CA?@4:DF3A3D39<FB5*:5:;C7=<:**
@M03364:276:000000000-BLYN8:1:1101:7435:4484 2:N:0:1
GGACTACTAGGGTTTCTAATCCTGTTTGCTCCCCACGCTTTCGCACCTGAGCGTCAGTCTTTGTCCAGGGGGCCGCCTTCGCCACCGGTATTCCTCCAGATCTCTACGCATTTCACCGCTACACCTGGAATTCTACCCCCCTCTACAAGACTCTAGCCTGCCAGTTTCGGATGCAGTTCCCAGGTTGAGCCCGGGGATTTCACATCCGACTTGACAGACCGCCTGCGTGCGCTTTACGCCCAGTAATTCCG
+
CCCCCGGGGGGGGGGGGGGGGGGGGGGGGGGGGGGGGGGGGGGGGGGGGGGGGGGGGFGGGGGGGGFFGGGEFGGD@FGFGGGGGCFEGGGGGGFGFGFGGGGGGGGGGGGGGFGGGGGGGGDGGGGGGGGGGGFF9DDFGGGGFGGGG8DDFFGGFCFGGGGGGGAE>>CCEGGFGGGC6;DFGCF6<FGCE5CE5CF?CFGGF><55>DGFD4+CFFFFC:8?F>E63))>DD2=?EEGF8?7:?ACF0
@M03364:276:000000000-BLYN8:1:1101:13589:4513 2:N:0:1
GGACTACACGGGTATCTAATCCTGTTTGCTCCCCACGCTTTCGAGCCTCAGCGTCAGTTACAGACCAGAGAGCCGCCTTCGCCACTGGTGTTCCTCCATATATCTACGCATTTCACCGCTACACATGGAATTCCACTCTCCTCTCCTGCACTCAAGTCTCCCAGTTTCCAATGCACACAATGGTTGAGCCACTGCCTTTTACATCAGACTTAAGAAACCACCTGCGCTCGCTTTACGCCCAATAAATCCGG
+
CCCCCGGFFGGGGGGGGGGGGGGGGGGGGGGGGGGCGGGGGGGGGGGGGGGGGGGGGGGGGGGGGGGGFGGGGGGGGGGGFGGGGGGGGGGGGGGGGGGGGGGGGGGGGDFGGGGGGGGG>FFG?FGGFFGGGGGGGG9EFDFGGGGFGGGD88BFGGGF9FDFGFGGGFGFGGGGCDEFCF?FGGGCGG?FGFCF?DFGCFC@B+99CC<CCGGDFGD7@E*)25)*6)28DGDEDF5EG>88C7@?*22
@M03364:276:000000000-BLYN8:1:1101:10649:4537 2:N:0:1
GGACTACACGGGTTTCTAATCCTGTTTGCTCCCCACGCTTTCGCACCTGAGCGTCAGTCTTTGTCCAGGGGGCCGCCTTCGCCACCGGTATTCCTCCAGATCTCTACGCATTTCACCGCTACACCTGGAATTCTACCCCCCTCTACAAGACTCTAGCCTGCCAGTTTCGGATGCAGTTCCCAGGGTGAGCCCGGGGATTTCACATCCGACTTGACAGACCGCCTGCGTGGGCTTTACGCCCCGTAATTCCG
+
CCCCCEFEGGG7@F@FFFFG,FDFFCFFFG<6F@<FFGEG8@CFEGGGGGGGDFGGDEFGGGGFFFDEG7CGCFG7FEGFF@C=FEFCC:FFGCFCB<FFGFFCGGGGGCGDF?FFFGCE7+C<@,:DBEF,8EF;DCFDEC+69,3@,3DCFD;9D,ECFCD?EFG58:CEGF7FC9E>>DF>7>*=CEEEG558*3CCC7A7700*1)/5>**+2CFG5*.-3)1.()07>*04*(;*5717C<.677*
@M03364:276:000000000-BLYN8:1:1101:14879:4542 2:N:0:1
GGACTACTGGGGTTTCTAATCCTGTTTGCTCCCCACGCTTTCGAGCATCAGCGTCAGTTACAGACCAGCGAGCCGCCTTCGCCACTGGTGTTCCTCCAGCTATCTACGCACTTCACCGCTACACATGGAATTCCACTCTCCTCTTCTGCACTCAAGCCCGCCGGTTTCCAAGGACCCCCCCCGGTTGCGCCCGGTGCTTCTTCACCAGCCTTAGAGACCCGCCTTCGCTCCCTCTACCCCCATGAATTCCG
+
8--6AC@66;E6@7FE,E,FECEFC<FGGCF,<6FGGEEGGGGF8;+C6@F<@8CEDGC9CFE,CC@,6@FC+FGG+C7546F==BF8FFC,CA,?A,,,:,,9@,<D:B+89?AF<FC6+8,,C=E8E5,F;,,CEE,AF88+@@;E9,,6D8,E,3++@B8:5++@,,,64,,*51:**:8CFG5*=***=/***+2+++410>*C19DC4**22*21)/<((*,845<)0**)*)*;*<()***.*20
@M03364:276:000000000-BLYN8:1:1101:7406:4543 2:N:0:1
GGACTACCAGGGTTTCTAATCCTGTTTGCTCCCCACGCTTTCGCACCTCAGTGTCAGTATCAGTCCAGGTAGTCGCCTTCGCCACTGGTGTTCCTTCCTATATCTACGCATTTCACCGCTACACAGGAAATTCCACTACCCTCTACCATACTCTAGCTTGCCAGTTTTGGATGCAGTTCCCAGGTTGAGCCCGGGGATTTCACATTCAACTTAACAAACCACCTACGCGCGCTTTACGCCCAGTAATTCCG
+
CCCCCGGGGGGGGGGGGGGGGGGGGGGGGGGGGGFEEGGGGGGGGGCEGGGGGGGGGGGGFGGGGGGGGGGGGGGGGGGGGGCGGGGGGFGGGGCGGGGGGGGDFGG7CGGGGGGDGGFEGFGGGFFGGGGGGFGFFFGGGG6DGCFGGGGGFFGGFGGEFFAD<EEG8EDF8DFFGFGGGEFGGFDGGFGGE:EG>CDFCFGFFCD@C>7>FF7C>C87AE>>=AADBE?BGGGF=<EEEBFFGFFEGGC
@M03364:276:000000000-BLYN8:1:1101:15757:4569 2:N:0:1
GGACTACTAGGGTTTCTAATCCTGTTTGCTCCCCACGCTTTCGCACCTCAGTGTCAGTATCAGTCCAGGTAGTCGCCTTCGCCACTGGTGTTCCTTCCTATATCTACGCATTTCACCGCTACACAGGAAATTCCACTACCCTCTACCATACTCTAGCTTGCCAGTTTTGGATGCAGTTCCCAGGTTGAGCCCGGGGATTTCACATTCAACTTAACAAACCACCTACGCGCGCTTTACGCCCAGTACTTCCG
+
CCCCCGGGGGGGGGGGGGGGGFGGGGGGGGGGGGGGGGGGGGGGGGGGGGGFGGGGCFGGCFGGGGGGGGGGGGGGGGGGGDGGGGGGFFFFFGGGGFGGGCGGGGGGGGGGGGGCEFDC=FFGGGGGGGGGGGGDGGFFDFFG=,@DE88+@AA8@;EFFF8=7@;EGG?EGFGGGFAFGFGCEDF?EGGGGECECEGC7@AFFGGGGGGCFFFGG*:9AGD>EFFFBBE:DGGEFD>C=5;FD+;77;/
@M03364:276:000000000-BLYN8:1:1101:25024:4571 2:N:0:1
GGACACAGGGGTTTCTAATCCTGTTTGCTCCCCACGCTTTCGAGCCTCAGTGTCAGTTACAGGCCAGAGAGCCGCTTTCGCCTCCGGTGTTCCTCCATATATCTACGCATTTCACCGCTACACATGGAATTCCACTCTCCTCTCCTGCACTCAAGTCTCCCAGTTTCCAATGCACACAATGGTTGAGCCACTGCCTTTTACATCAGACTTAAGAAACCACCTGCGCTCGCTTTACGCCCAATAAATCCGT
+
CCCCCFFEFGGGGGGGGGGGGFGGGGGGGGGGGGGGDGGGGGGGDGGFFFGGGGGGGGGGGGGGGE@FGGGGGGG>7FFGDCFEGGGCFGGGGFGGGGGGGGFFGGGGEGCFGGEGGGGGGGGGGG8AAFFFFGGD89D8=FGGGGGGDGFFG8D3,,@DFFGGGDGCGGGGCDFDF=DEFFE@7EFGGGGGGGGFCCDFGCFCFDFGGFGD+=<CFFFGBEF=AEFFFFF;5+=(/-*:=A@FFGFFD*
@M03364:276:000000000-BLYN8:1:1101:12725:4580 2:N:0:1
GGACTACCGGGGTTTCTAATCCTGTTTGCTCCCCACGCTTTCGCACCTGAGCGTCAGTCTTTGACCAGGGGGCCGCCTTCGCCACCGGTATTCCTCCAGATCTCTACGCATTTCACCGCTACACCTGGAATTCTACCCCCCTCTACAAGACTCTAGCCTGCCAGTTTCGGATGCAGTTCCCAGGTTGAGCCCGGGGATTTCACATCCGACTTGACAGACCGCCTGCGTGCGCTTTACGCCCAGTAATTCCG
+
@CCCCFFFGGGGGGGGGGGGGFGGGGGGGFGGGGGGGGGCDFDC7EGGGDFGGGGGGE,<AEGGGC8C7FGDGGGGGGGGGG7?F@FGGGGFGGCEG@@FGGGGGGGDEFFGGGGGGDG>:FGGFGGGGCFFFG9FEFFGGGEF9D;,E?C?DCF7A:C3DBDBFGGFEE5>:FGGFFGGG9,:CFGC6BF**::C=E*AFGGGCFDDCCG<FCD7C4EFFDFFFFF>075)/>55*(A>EE?F7*7<GG*
@M03364:276:000000000-BLYN8:1:1101:5492:4584 2:N:0:1
GCGGCCGTGCCCTGAATTCTACAGTAAATCACTTGTCTTTCACTGCACCTGTGTGTTTTGATCATTACCCTCTAACCCTTTGATACTCAGTTCTTGGCCCGGCTCATGCTGTGCGCTTCTGTCAGTGGTCTTCCACCTTTTTTCATCTGTCACATCCTCATACTTTCCTTTTCTCCTTCCTTTACCTCACTCCTCCACTTCACTACTCCTATTCACACTTCTGTCACTCTCTCTTGTATTAACTGCCCTCT
+
8A--,+=++-,-;,,,,<,,<6,,6<,,6,;,C,,;6@C,,,,6,,,,,,;CE,,,;,6,,,,,<C,<,,,,C,,,C,,,,,,,9:,,,:6,,:,,,,,,487+,,,,,,,,,,,>>??D,5,:,,,,,,54,54,,4,,,,++4,,,,9969,,,,,,,,,4,9,,,,,,,,4,,3376,3,,,,,,,8,,,,,,,,7,=+,++++++5+<+++2++4,*,+*5+*4*+0***+*1*,,,+*++**0*/*
@M03364:276:000000000-BLYN8:1:1101:24823:4592 2:N:0:1
GGACTACTGGGGTTTCTAATCCTGTTTGCTCCCCACGCTTTCGCACCTGAGCGTCAGTCTTCGTCCAGGGGGCCGCCTTCGCCACCGGTATTCCTCCAGATCTCTACGCATTTCACCGCTACACCTGGAATTCTACCCCCCTCTACAAGACTCTAGCCTGCCAGTTTCGGATGCAGTTCCCAGGTTGAGCCCGGGGCTTTCACATCCGACTTGACAGACCGCCTGCGTGCGCTTTACGCCCAGTAATTCCG
+
CCCCCFFGGGGGGGGGGFGGGGGGGGFGGGGFGGFGGDDGFGGGFGGGGGGGGGGGGGGGGGGGEGGGGDEGDGGDCFGFFGGGGGGGGDGDEFECDEF99EEDFEGDGDCFCFGAFDGGGGGGGFGGF8<DGGGGCFGGGGGGGGGFFFG789CFFGGEG>F6@FGF5C5GEFCFGFGG<DFGGGGG6BFFE5E=*=*<7@FGFFGGDGCDGFGGG45/7CE(4F9BBE@>CDFBF<5:C>:4C7=2CFC
@M03364:276:000000000-BLYN8:1:1101:20082:4613 2:N:0:1
GGACTACTAGGGTTTCTAATCCTGTTTGCTCCCCACGCTTTCGAGCCTCAGCGTCAGTTACAGACCAGAGAGCCGCCTTCGCCACTGGTGTTCCTCCATATATCTACGCATTTCACCGCTACACATGGAATTCCACTCTCCTCTTCTGCACTCAAGTCTCCCAGTTTCCAATGACCCTCCCCGGTTGAGCCGGGGGCTTTCACATCAGACTTAAGAAACCGCCTGCGCTCGCTTTACGCCCAAACAATCCG
+
CCCCCGGGGGGGGGGGGGAFGFGGGGGGCFG<DFFF7FEGGFGGG7BFFGGGGGGEEEF9FGGGGGFGF8EFGGGGCGGGGG:FGGGGCFGGGGGGFCCFGGC<EFGGGGCGGCDE,?CEGG:FFGG8EEFGGFCCFGGGCEDFFFG;;;F??=EGGGA,,3=FG,@>FFFG8,@D@EFCC>EEFC@<6DF>EEGGGGC?8+1+4*0;=CDGCCGG77FF>C3(3),02;5>9DGAB0*:*),)197<*7)
@M03364:276:000000000-BLYN8:1:1101:23676:4624 2:N:0:1
GGACTACTCGGGTTTCTAATCCTGTTTGCTCCCCACGCTTTCGAGCCTCAGTGTCAGTTACAGGCCAGAGAGCCGCTTTCGCCTCCGGTGTTCCTCCATATATCTACGCATTTCACCGCTACACATGGAATTCCACTCTCCTCTTCTGCACTCAAGTCCTCCAGTTTCCAATGACCCTCCCCGGTTGAGCCGGGGGCTTTCACATCAGACTTAAAGAACCGCCTGCGCTCGCTTTACGCCCAATAAATCCG
+
CCCCCGGGGGGGGDEGFE@EFFGGGFGGGGGGFGGGGDEGG9FFGGGGGCGEGGGGGGGGFFCCGFEFGDGG?FEDGG7?FGE7@FGGGGGGEGFFFGGGDGGGGG9FDEEFFGGF9FCE@>FGGGG?BCCEFGFGGGF8FECGGEFDFEFGDGFDD9;FFGG8FD,@DGGFDGFDD6=8EEGG5:@FFFG:CCGGGGG,?+=+86>D=68=FGD7C4CFAGF??A0>9DF3*9C)91*:E>?>*:96:>9
@M03364:276:000000000-BLYN8:1:1101:12464:4632 2:N:0:1
GGACTACTCGGGTTTCTAATCCTGTTTGCTCCCCACGCTTTCGAGCCTCAGTGTCAGTTACAGGCCAGAGAGCCGCTTTCGCCTCCGGTGTTCCTCCATATATCTACGCATTTCACCGCTACACATGGAATTCCACTCTCCTCTCCTGCACTCAAGTCTCCCAGTTTCCAATGCACACAATGGTTGAGCCACTGCCTTTTACATCAGACTTAAGAAACCACCTGCGCTCGCTTTACGCCCAATAAATCCGG
+
CCCCCGGGGGGGGGGGGFGGGGGGGGGGGGGGGGGGGGGGGGGFGGGGGGGGGGGGGGGGGGGGGGGGGGGGGGEGGEFFGGGGGGGGGGGGGGGGGGGGGGGGGGGGGGGGGGGGFCGGGGGFFGGGGFGGGGGGGGGGGFGGGFGGGGGGGGGGFFFGFGCDFGGGGGDGGGGGGGGFCFFGD8FFGGFF?FCFFGGG7?:BFFC59FFFCGGGGDF7F5?EFFF9226>FFCE?@GEE>@AGDFEGGG
@M03364:276:000000000-BLYN8:1:1101:12718:4643 2:N:0:1
GGACTACCGGGGTTTCTAATCCTGTTTGCTCCCCACGCTTTCGAGCCTCAGTGTCAGTTACAGGCCAGAGAGCCGCTTTCGCCTCCGGTGTTCCTCCATATATCTACGCATTTCACCGCTACACATGGAATTCCACTCTCCTCTCCTGCACTCAAGTCTCCCAGTTTCCAATGCACACAATGGTTGAGCCACTGCCTTTTACATCAGACTTAAGAAACCACCTGCGCTCGCTTTACGCCCAATAAATCCGG
+
CCCCCGFFGGGGFGGGGGEDGGGGFGGGGGGGFEDGGGGGGGECFEGGFGFFGG<EFGGGFGGGGGGFFFGGGGGGGDGAEFGGGGGGGDFF?EFGGGGEGGFGGGFFGGGDFEFEFCFGGGGGGGGGFFDGGFG9=FF<EF=9?DGD@,>FGE>EFCFAFC8DGFGE,>=ED=DFGD+DA9DFFGG6@E,,@AF69DFCFGFF9CF>5*=BCFD7CDFF>5>2-2-)-:5BGC7;>@G*==@F7@=C0><
@M03364:276:000000000-BLYN8:1:1101:19971:4656 2:N:0:1
GGACTACCCGGGTTTCTAATCCTGTTTGCTCCCCACGCTTTCGCACCTGAGCGTCAGTCTTTGTCCAGGGGGCCGCCTTCGCCACCGGTATTCCTCCAGATCTCTACGCATTTCACCGCTACACCTGGAATTCTACCCCCCTCTACAAGACTCTAGCCTGCCAGTTTCGGATGCAGTTCCCAGGTTGAGCCCGGGGATTTCACATCCGACTTGACAGACCGCCTGCGTTCGCTTTACGCCCAGTAATTCCC
+
CCCCCFEFGGGGGGGCFGFGGGGGGGGGGGGGGGGGGGGGGGGGGFGGCFGGGGGGGGGGGGGGGGGGGGGGGGGGGGEGGGGGGGGGGEGGGGGGGGGGFFFGGGGGGGGGGCFGGGGGGGGGGGGFGGGGGGCAFFGGGGGGFGGGFCFGGGGDEGGGGGGFGFECEEDGGG7;EGGGGG?DFFGGGGGGCECEEG6FCFFFFDFG3)97>*>CFFFG:GFF?F;<,>D>3CGFF1CGEE2)*:82:C*
@M03364:276:000000000-BLYN8:1:1101:15222:4671 2:N:0:1
GGACTACTAGGGTTTCTAATCCTGTTTGCTCCCCACGCTTTCGCACCTGAGCGTCAGTCTTTGTCCAGGGGGCCGCCTTCGCCACCGGTATTCCTCCAGATCTCTACGCATTTCACCGCTACACCTGGAATTCTACCCCCCTCTACAAGACTCTAGCCTGCCAGTTTCGGATGCAGTTCCCAGGTTGAGCCCGGGGATTTCACATCCGACTTGACAGACCGCCTGCGTGCGCTTTACGCCCAGTAATTCCG
+
CCCCCGGGGGGGFGGGGGGGGGGGGGGGGGGGGGGGGDGGGGGGGGGFGGGGGGGGGGGGGGGGGGGGGGGGGGGGGGGGGGGGGGGGGGGGGGFGGGGAEGGGCFGGGGDGFFGGAFGGGGGGGGGGGGGGGGGGGGGEGEGGGGGCGG8DFGGGGFFFGGFGGGGFGGEEGGGGGG:CFGGGGGGDGGCC;EGEEGGCFCDC+08CGGGDGDDDFGGFBEBF6>>DFFFFGGFDFFGGGFBFFC=4F:9
@M03364:276:000000000-BLYN8:1:1101:23518:4695 2:N:0:1
GACTACCGGGGTTTCTAATCCTGTTTGCTCCCCACGCTTTCGCACCTGAGCGTCAGTCTTCGTCCAGGGGGCCGCCTTCGCCACCGGTATTCCTCCAGATCTCTACGCATTTCACCGCTACACATGGAGTTCCACTGTCCTCTTCTGCACTCAAGTTTCCCAGTTTCCGATGCACTTCTTCGGTTGAGCCGAAGGCTTTCACATCAGACTTAATAAACCACCTGCGCTCGCTTTACGCCCAATAAATCAGG
+
CCCCC@FCGGGCFGGFC<F9CFGGGFFFGGGFGFGGGGGGGGGEFGGGGDE:@:@FFFGFG,CCE@FGGECGGGGFGGGFECFEFGCG>DFCFEFGGCFFFGGGGFDCEGGGGCGEC7@?GFGGFG,,:<DF,EEFGGG,DFGCGGGFGC9:>8,3D9FC9C?FGGGC>8>3CGGGF9ECCG*CFEC69B1:5=ECGGGGG7CCFC6C<4@++:C:C>EF>G431;;515:BG3:438E5C38);:*-*:9
@M03364:276:000000000-BLYN8:1:1101:11385:4706 2:N:0:1
GGACTACAGGGGTTTCTAATCCTGTTTGCTCCCCACGCTTTCGCACCTGAGCGTCAGTCTTTGTCCAGGGGGCCGCCTTCGCCACCGGTATTCCTCCAGATCTCTACGCATTTCACCGCTACACCTGGAATTCTACCCCCCTCTACAAGACTCTAGCCTGCCAGTTTCGGATGCAGTTCCCAGGTTGAGCCCGGGGATTTCACATCCGACTTGACAGACCGCCTGCGTGCGCTTTACGCCCAGTAATTCCG
+
CCCCCFFGGGGGGGGGGGGGGGGGGGGGGGGGGGGGGGGGGGGGGGGGGGGGGGGGGGGGGGGGGGGGGGGGGGGGGGGGGGGGGGGGGGGGGGGGGGGFFCFFGGGGGGGGGGGGGGGGGGCGGGGGGGFCDFGGF?FGEGGGGGGGGGGFGGFGGGGGGEEFGGGGGGEEGGGGGGGG6DFFG,6?ECFCEEGCEGFGGGGGFGCDCGDDF7;:=7CF:GFFFFFD0;@:DD<AFBGGD5:97>7<F>2
@M03364:276:000000000-BLYN8:1:1101:8455:4711 2:N:0:1
GGACTACTGGGGTTTCTAATCCTGTTCGCTACCCATGCTTTCGAGCCTCAGCGTCAGTTACAGACCAGACAGCCGCCTTCGCCACTGGTGTTCTTCCATATATCTACGCATTTCACCGCTACACATGGAGTTCCACTGTCCTCTTCTGCACTCAAGTCTCCCAGTTTCCAATGCACTTCTTCGGTTGAGCCGAAGGCTTTCACATTAGACTTAAAAGACCGCCTGCGCTCGCTTTACGCCCAATAAATCCG
+
CCCCCGGGGGGGGGGGGGGGGGGGGGGGGGGGGFGGGGGGGGGGGGGGGGGGGGGGGDFGGGGCFGGGGGGGGGGGGGCGGGGGGGGGFGGGGGGGGGGGGGGGGGGGGGEGGGGGGGGGGGGEDFGGGGGGGGGGGGGGGEEGGGGGFFCFDFGGFGF>DFFGGGDCDFGGGGGGFGGFGGGGGGGGGGF>>CEGDFGFFGCCAFC>FC>DGGGGGFFFAGF@(;>;5)83C3DC=?GGEE0;GCFEGCC
@M03364:276:000000000-BLYN8:1:1101:22110:4769 2:N:0:1
GGACTACACGGGTTTCTAATCCTGTTTGCTCCCCACGCTTTCGAGCCTCAGTGTCAGTTACAGGCCAGAGAGCCGCTTTCGCCACCGGTGTTCCTCCATATATCTACGCATTTCACCGCTACACATGGAATTCCACTCTCCTCTCCTGCACTCAAGTCTACCAGTTTCCAATGCATACAATGGTTGAGCCACTGCCTTTTACACCAGACTTAATAAACCACCTGCGCTCGCTTTACGCCCAATAAATACGG
+
CCCCCGGGGDGGGGGGFGFFGFGGGGGGGGGGGGGEC@FGFAFGGGGGGGGGGGGGGGGGGGGGGEFGGGGGGGG7FFGGGEGGGDEG=@FFEFGGGGGGGGGGGGGGCFGGGGGGGDGGEGGGGGGGGGGGDGGGGGG8ED?8,,EEFFGGFGGGGGGG9EGGGGGGGGGG8DGGGGC8DEFGGGGGFC8DCFG6EBEFGGGGFGGGGG>C7DCC@8:E>>F=DFFFFEFBGGFEEF5CE339CFF);<D
@M03364:276:000000000-BLYN8:1:1101:10882:4782 2:N:0:1
GGACTACCAGGGTTTCTAATCCTGTTTGCTCCCCACGCTTTCGAGCCTCAGCGTCAGTTACAGACCAGAGAGCCGCCTTCGCCACTGGTGTTCCTCCATATATCTACGCATTTCACCGCTACACATGGAATTCCACTCTCCTCTTCTGCACTCAAGTCTCCCAGTTTCCAATGACCCTCCCCGGTTGAGCCGGGGGCTTTCACATCAGACTTAAGAAACCGCCTGCGCCCGCTTTACGCCCAATAAATCCG
+
CCCCCGGGGGGGGGGGGGGGGGGGGGGGGGGGGGGGGGGGGGGGGGGGGGGGGGEGGGGGGGGGGGGGGFGGGDCGGGGGGGGGGGGGGGGGGGGGGGGGGGGGGGGGGGGGGGGGGGGGGGGGGGGGFFGFGGGGGCFGFFGGGGGGCDFFGGGGGFE9EGGGGGGGCFFGGFGGGGGGGGGGGGGGCGFGGGGGGGGGG7FGFG786?FGGGGGDDCEBGB?FFBD(2:ADGGFFFGGGEFFGG=<CFD
@M03364:276:000000000-BLYN8:1:1101:21585:4798 2:N:0:1
GGACTACTAGGGTTTCTAATCCTGTTTGCTCCCCACGCTTTCGCGCCTGAGCGTCAGTCATTGTCCAGGGGGCCGCCTTCGCCACTGGTATTCCTCCATATCTCTACGCATTTCACCGCTACACATGGAATTCCACCCCCCTCTTCTACACTCTAGCCTCCCAGTTTCCAATGCAGCTCCCCGGTTGAGCCCGGGGCTTTCACATCCGACTTGACAAACCGCCTGCGTTCGCTTTACTCCCAATAAATCCG
+
CCCCCFG,EDFGGGGGGGFGGGGGGGGGGGGGGGGGDGGGGGG@+FGF,EEGGGGGGG<69696CFDC,B+@FGGGGFGGCFGGG8FFG,CFGGGGGE,<F,CFGFGGGGGGGGGEGGGGEGGG,AAFFFGGG,EF,=+CEGGGCF,,,7DFG,3@>DC6DGGGFFAD,,3;6,,,,4@@D*BEFCCFFGG*?=CGDGGGGFG++9*1CCGD7C47+;@CB=B?:F>;<EFFGGF2*)<<EF08CF4<CF7
@M03364:276:000000000-BLYN8:1:1101:25136:4814 2:N:0:1
GGACTACCGGGGTATCTAATCCTGTTTGCTCCCCACGCTTTCGAGCCTCAGTGTCAGTTACAGGCCAGAGAGCCGCTTTCGCCTCCGGTGTTCCTCCATATATCTACGCATTTCACCGCTACACATGGAATTCCACTCTCCTCTCCTGCACTCAAGTTTCCCAGTTTCCGATGCACTTCTTCGGTTGAGCCGAAGGCTTTCACATCAGACTTAAGAAACCGCCTGCGCTCGCTTTACGCCCAATAAATCCG
+
CCCCCGGFEGGGGDCFGFGFDGGGGGGFGFGFG7CFFDFGGGEGFEGGGGGGGFGFGFGGGGGFGEFCGGGGGGGGGGGGDGGEGGGGGGDGGGGGEGGGGFGGGGGGGGGGGGGGG@FGCFGFFGCFE9FFFFGGFGGGFDGFGFGGGGGDFGGGGFGGF>EGGGC,@>EGGGGGCC,:ADF>FGG?FGGGGEEGGGGGCCEFFGGGGGGGGGGGFC68?*829FFEFFFDGGGFFFGGGB(;C:@AC*1
@M03364:276:000000000-BLYN8:1:1101:12482:4880 2:N:0:1
GGACTACTGGGGTATCTAATCCTGTTTGCTCCCCACGCTTTCGAGCCTCAGCGTCAGTTACAGACCAGAGAGCCGCCTTCGCCACTGGTGTTCCTCCATATATCTACGCATTTCACCGCTACACATGGAATTCCACTCTCCTCTTCTGCACTCAAGTCTCCCAGTTTCCAATGACCCTCCCCGGTTGAGCCGGGGGCTTTCACATCAGACTTAAGAAACCGCCTGCGCTCGCTTTACGCCCAATAAATCCG
+
CCCCCDGGGGGGGDGGGGGGGGFGGGGGGGGGGGGGGGGGGGGGGFGGGGGGGFGGGGGGGFGFGGGGCFDGGGGGEFGGGGGGGGGGGGGGGGGGGGGGFCFGGGGFGDGFGGGGGGGGDGGGGGFGFFGGGGGGFGGGGGGGGGGGGGGGGF,@FFCFFGFGGGGFCGAEFEGFGGGGGGG6F>ECCFFG*?5C=BFCFFGGC?>F4FGGGC>7@DFGFGFFDF6DBFFFG*7)82>CEB(87FFDGG9
@M03364:276:000000000-BLYN8:1:1101:7893:4898 2:N:0:1
GGACTACTAGGGTTTCTAATCCTGTTTGCTCCCCACGCTTTCGAGCCTCAGTGTCAGTTACAGGCCAGAGAGCCGCTTTCGCCACCGGTGTTCCTCCATATATCTACGCATTTCACCGCTACACATGGAATTCCACTCTCCTCTTCTGCACTCAAGTCCTCCAGTTTCCAATGACCCTCCCCGGTTGAGCCGGGGGCTTTCACATCAGACTTAAAGAACCGCCTGCGCTCGCTTTACGCCCAATAAATCCG
+
CCCCCGGGGGGGGGGGGGGGGGGGGGGGGGGGGGGGGGGGGGGGFGGGGGGGGGGGGGGGGGGGGGGGGGGGGGGGDEGGGGGGGGGGFGGGGGGGGGGGGGGGGGGGGGGGGGGGGGGGGGFGGGCGEFFGGGGGGGGGFGGGGGGGGGGGGGGGGGGGGGGGGFGGFGGGGGGGFFGGDGCEECGGFGGEC8BCGDGGGGGGFDFGGGGGGGFDFGFFFGFF0)7DFFEEC*9)1:EEEE0)9CFAGG5
@M03364:276:000000000-BLYN8:1:1101:14134:4904 2:N:0:1
GGACTACCGGGGTTTCTAATCCTGTTTGCTCCCCACGCTTTCGAGCCTCAGCGTCAGTTACAGACCAGAGAGCCGCCTTCGCCACTGGTGTTCCTCCATATATCTACGCATTTCACCGCTACACATGGAATTCCACTCTCCTCTCCTGCACTCAAGTCTCCCAGTTTCCAATGCACACAATGGTTGAGACACTGCCTTTTACATCAGACTTACGAAACCACCTGCGCTCCATTTACGCCCAATAAATCCGG
+
CCCCBFE,@FGGGDGEF@EFCGGAFC9FCFGGGDGGGG:FEFGC<F@@FGGGGGEEDCEGGDF@DFFC<@,@FF+@FC:F7FCEE<EEGDEGGC=FF8B9EACGE<?<CBFEFGGGGFGGGEGEF=EFGGF,,9EF>EDFFFDCBFGFG8F8=DB,@F,>CD?8D,@DCGCD17@A,1@DCC,@DCFF,@CCGGGGDCCA+;,?+2;DFF>:+*;>*@6AF*;(5>@):))+41+.),=B7;3)02;)259
@M03364:276:000000000-BLYN8:1:1101:17937:4906 2:N:0:1
GGACTACTGGGGTTTCTAATCCTGTTTGCTCCCCACGCTTTCGCACCTGAGCGTCAGTCTCTGTCCAGGGGGCCGCCTTCGCCACCGGTATTCCTGCAGGTCTCGACGCATTTCACCGCTACACCTGGAATTCTACCCCCCTCTACAAGACTCTAGCCTGCCAGTTTCGGATGCAGCTCGCAGGTTTATCCCGGGGATTTCACATCCGATTTGACGGACCGCCTGCGTGCGCTTTACGCCCAGTCATTCCG
+
C@-68,CFC-,@@+6,6,,<C<6CEEE@<F<C,,,@++B@FDGGG7+EC,6@@F:,@FE,6C<CF,C6CF7@:FGC:?F,A4?=?B+>F:=9,:C,9=<,A?EC,,6@74FFC<5CBFB++@B8DC<8,3A3AD,E9=>8@CEG9DBEC88?F93,,,7>,@3,,3,@:@*6CEE,,15*****2,,4,6B:ECGE58*<@1+1@709**9*@@>*)1:CED)((8()-)7)>D3<98>:*.4/*:*)20*
@M03364:276:000000000-BLYN8:1:1101:13112:4909 2:N:0:1
GGACTACCCGGGTATCTAATCCTGTTTGCTCCCCACGCTTTCGAGCCTCAGTGTCAGTTACAGGCCAGAGCGCCGCTTTCGCCTCCGGTGTTCCTCTATATATCTACGCATTTCACCGCTACACATGGAATTCCACTCTCCTCTCCTGCACTCAAGTCTCCCAGTTTCCAATGCACACAATGGTTGAGCCACTGCCTTTTACATCAGACTTAAGAAACCACCTGCGCTAGCTTTACGCCCAATAAATCCGG
+
CCC<CFFCFEC7F@EFFFDFG<FFDGCFD9E@F@AFECFGGGGGGB7BCCACEC<FCFFGGG96C@EFCE,@7FFGGEF<FCFG7AF@FEFFGGFG,,C?<,C,9@ED7F7?EFA?FGDEEFFG9F@FGGFC9,4F98@8,E@=>DFC@DD8>@89CEDF9FGFFC9DFC9>FGGGGGD:ECCE,@,@63,,4DFF,;3@C8AD>CCFC4+8+2=8A76C5*/0))(8(268=B7C4;*8:)56*:3)*2)
@M03364:276:000000000-BLYN8:1:1101:13373:4910 2:N:0:1
GGACTACAGGGGTTTCTAATCCTGTTTGCTCCCCACGCTTTCGCACCTGAGCGTCAGTCTTTGTCCAGGGGGCCGCCTTCGCCACCGGTATTCCTCCAGATCTCTACGCATTTCACCGCTACACCTGGAATTCTACCCCCCTCTACAAGACTCTAGCCTGCCAGTTTCGGATGCAGTTCCCAGGTTGAGCCCGGGGATTTCACATCCGACTTGACAGACCGCCTGCGTGCGCTTTACGCCCAGTAATTCCG
+
CCCCCGGGGGGGFGGGGGFGF9FFFGGGGGGGGGGGGGGGGGGGGGGEFFGGGGGGGGGGGGGGGGGGGGEDGGGGGGGGGGGGGGGGGGGGGGGGGGGGGGGGGFEEEGCGGGGGGGGEEFECFGGGGGGGGGGGGGGGGGGGGGGGGDE?FFGGGGGGGC?FGGGGGEGCCF7,>CFG6>D8FEEGCGGGE5CCECG6::CCA<5CGGGGGGGGCGFFEGE??F9D0)<@DDD9FBGGG:?4F*92FG9
@M03364:276:000000000-BLYN8:1:1101:10302:4919 2:N:0:1
GGCCTACCGGGGTTTCTAATCCTGTTTGCTCCCCACGCTTTCGAGCCTCAGCGTCAGTTACAGCCCCGAGAGCCCCCTTCGCCACTGGTGTTCCTCCATATATCTCCGCCTTTCACCGGTACACCTGGAATTCCACTCTCCTCTTCTGCACTCATGTCCTCTAGTTTCCAATGACCCTCCCCGGTTGCGCGGGTGGCTTTCTCATCAGACTTAAAGAACCGCCTGCCCTCGCTTTCCGCCCGATCGATC
+
A6-88,,,8:@:67BF9FE9FGEC<AFE<@EG8@,6:FFG@EC6C6@@<,,EC86C:<CE,CF,DF,@8++@,C,67><A,C,,4B,EEE=CFGFG8AFCF,9EE,,@=+B@F,CFGE+@:C,5,6?=F,CFEA,,C,DFGG,BFADD9,,3,,8@,,7,C,,@3,@9DF,>1D,44CGC53>*@@E5*>*4:/=86,:C>+13@C+**0*1:12:C*=*8E5(3)()(73)**/)*-;E*)(.))),*
@M03364:276:000000000-BLYN8:1:1101:19554:4936 2:N:0:1
GGACTACTAGGGTTTCTAATCCTGTTTGCTCCCCACGCTTTCGAGCCTCAGTGTCAGTTACAGGCCAGAGAGCCGCTTTCGCCTCCGGTGTTCCTCCATATATCTACGCATTTCACCGCTACACATGGAATTCCACTCTCCTCTCCTGCACTCAAGTCTCCCAGTTTCCAATGCACACAATGGTTGAGCCACTGCCTTTTACATCAGACTTAAGAAACCACCTGCGCTCGCTTTACGCCCAATAAATCCGG
+
CCCCCGGGFCGGEGGEFGEFFGGGGGGGGGGEGGGGGGDC@FDCFGGGDEECFEFGGGGG<<F8@CGF8FCGGGGGGGGGEFFCFGGDEFFGGFEAFFF<FFFG95EFECFGGGGGGGGGDCGGFGGGF9FDFDGG,=EEFGGF8>DFFGG8D8>?FG,,CDFGDFA9DCEGGGGGGGG+99DG;C=DCFGFFFCEGGGGF8FD?:+*7CF7C8>+998FF9>)492*)3?;DFC4?>CCE:;6CGF?4)9
@M03364:276:000000000-BLYN8:1:1101:14056:4942 2:N:0:1
GGACTACAGGGGTTTCTAATCCTGTTTGCTCCCCACGCTTTCGCACCTCAGTGTCAGTATCAGTCCAGGTAGTCGCCTTCGCCACTGGTGTTCCTTCCTATATCTACGCATTTCACCGCTACACAGGAAATTCCACTACCCTCTACCATACTCTAGCTTGCCAGTTTTGGATGCAGTTCCCAGGTTGAGCCCGGGGATTTCACATTCAACTTAACAAACCACCTACGCGCGCTTTACGCCCAGTAATTCCG
+
CC9CCFG<FCCGFG7FF<EGEGGFFFGGGGGG@@ACF7@CFFGGEFGFGF8E<C@C<C6CEFGEGE9<EAFFF@+@F7@,B7@,BFGCEFCEGGGGGGGGG9EEEC?<:?FGG9,<,@FE@C,4>=FDD=EFE?,4=8DFF?DCGGG?E9DFFDGFFF;EFE9EFFA,D+D9D8,EEGA=E,@FFF?1DFGGECCE*B,<DCCCFDGGGGFDFD8+33:CFGEB@F=D25:>5387F;GE5)(0:18)+20
@M03364:276:000000000-BLYN8:1:1101:24642:4953 2:N:0:1
GGACTACAAGGGTTTCTAATCCTGTTTGCTCCCCACGCTTTCGCACCTGAGCGTCAGTCTTTGTCCAGGTGGCCGCCTTCGCCACCGGTATTCCTCCAGATCTCTACGCATTTCACCGCTACACCTGGAATTCTACCCCCCTCTACAAGACTCTAGCTGACCAGTTTCAAATGCAGTTCCCAAGTTAAGCTCGGGGATTTCACATCTGACTTAATCAACCGCCTGCGTGCTCTTTACCCCCAGTAATTCCG
+
CC9BCGG@,;FFGGGGF<EFFACFGG9EFGDFFEGECCFFFGFFDGDGEFF@FEFGGGEFFGGCAGCFG6EFGFG@+B@EFGCFGFECFFFGGCEEF,B<EE=,E9FG@+7:FGGGEEGG@FGGGG??,FFF;<EG9,+@++6=,@93E,8D8,CDECA9DF,@=E>,:;BFFFFCFEC:,4:DFCCFGF;,;3>ECEGGGGG9+7@:9:CFGCF7C6E6?DE?2F0>@E)8CGG3;)+4:A(/+;AFGG;
@M03364:276:000000000-BLYN8:1:1101:9379:4979 2:N:0:1
GGACTACCAGGGTATCTAATCCTGTTTGCTCCCCACGCTTTCGCACCTGAGCGTCAGTCTTTGTCCAGGGGGCCGCCTTCGCCACCGGTATTCCTCCAGATCTCTACGCATTTCACCGCTACACCTGGAATTCTACCCCCCTCTACAAGACTCTAGCCTGCCAGTTTCGAATGCAGTTCCCAGGTTGAGCCCGGGGATTTCACATCCGACTTGACAGACCGCCTGCGTGCGCTTTACGCCCAGTAATTCCG
+
CCCCCGGGCFGGGGGGGGGGGGGGGGGGGGGGGGGGGGGGGGGGGGGGGGGGGGGGGGGGGGGGGFGGGGGGGGGGGGGGGGBFGGGGGGGGGGGGGGGGGGGGGGGGGGGGGGGGGGGGCFGGGGGGGGGFDGGGGGGGGGGGFFGGGFGGGGAFGEEFGGFFFGFGDFEGFGGGGGGGGGGGGGGGGGGDE5EG*=CFGGGDFGCDGGGGGGGGGGGGFGED;FFFFDEDDCFF=<GEGFFFFDFBGGG
@M03364:276:000000000-BLYN8:1:1101:7165:5003 2:N:0:1
GGACTACCGGGGTATCTAATCCTGTTTGCTCCCCACGCTTTCGCACCTCAGTGTCAGTATCAGTCCAGGTAGTCGCCTTCGCCACTGGTGTTCCTTCCTATATCTACGCATTTCACCGCTACACAGGAAATTCCACTACCCTCTACCATACTCTAGCTTGCCAGTTTTGGATGCAGTTCCCAGGTTGAGCCCGGGGATTTCACATTCAACTTAACAAACCACCTACGCGCGCTTTACGCCCAGTAATTCCG
+
CCCCCGGGGGGGGGGGGGGGGGGGGGGGGGGGGGGGGGGGGGGGGGGGGGGGGGGGGGGFGGGGGGGGGGGGGGGGGGGGGGDGGGGGGGGGGGGGFG9BFGGGGGGGGGGGGGGGGGGGGGGGGFFGFGGGGCEEEGGCFGGGFFCGGFGGGGGGFGGGGEFGFFE9,=>EEGFCGCFGC9DFGGFDFGGGGGGGCC6ECGAECFCGD>CGGGFG>?F*9CBFFFF>B;BAGGFEF@GGG:0/33@<@F*
@M03364:276:000000000-BLYN8:1:1101:10225:5021 2:N:0:1
GGACTACAGGGGTTTCTAATCCTGTTTGCTCCCCACGCTTTCGAGCCTCAGTGTCAGTTACAGGCCAGAGAGCCGCTTTCGCCTCCGGTGTTCCTCCATATATCTACGCATTTCACCGCTACACATGGAATTCCACTCTCCTCTCCTGCACTCAAGTCTCCCAGTTTCCAATGCACACAATGGTTGAGCCACTGCCTTTTACATCCGACTTAAGAAACCACCTGCGCTCGCTTTCCGCCCAATAAATCCGG
+
CCCCCGGGGGGGGGGGGGGGGGGGGGGGGGFEFGGGGGGGGGGFGGGGGGGGGGGGGGGGGGGDGGGCEGGGGFGGGGGGGGFG?FGGGGGGGGGFF8FGGGGGGGGGGDGGGGGGGGGGGGFGGGFGGGGGGGEGBEFGGGGGBFGGGGGGGFGF;BD;DFGGFFFCEFFGGF99=DE+E9CGF6,ACDCDFFGGGGAF77,?9**03998C>DGGFGF>EFFFFFE?6B;FF+*)4C8EA@FG=FEFG<
@M03364:276:000000000-BLYN8:1:1101:14757:5029 2:N:0:1
GGACTACCCGGGTATCTAATCCTGTTTGCTCCCCACGCTTTCGCACCTGAGCGTCAGTCTCTGTCCAGGGGGCCGCCTTCGCCACCGGTATTCCTCCAGATCTCTACGCATTTCACCGCTACACCTGGAATTCTACCCCCCTCTACAAGACTCTAGCTGACCAGTTTCAAATGCAGTTCCCAAGTTAAGCTCGGGGATTTCACATCTGACTTAATCAACCGCCTGCGTGCGCTTTACGCCCAGTAATTCCG
+
CC9CCFGGGGGGGDGGGDFGGGGGGGGGGGGGGGGGGGGGGGGGGGGFGCFGGGGGGGGGGGGGFGGGGGGGGGGGGGGGGGGGGGGGGGGGGGGAF@FGDFGGGGGGGGGGCAFGGGGGGGGGGGGGGGGGGGGGGGGGGGGGGGGCGGGGGGDCEGFGGGGGGGGGGGGGGGGFGGGGGFGGGGGGGGGGGGGGGGGFGGGGFGGGGGGGFDGGGGGGAGA<DF>B;AEDGG:5@:EEGFFFDFFBFG<
@M03364:276:000000000-BLYN8:1:1101:20831:5097 2:N:0:1
GGACTACAAGGGTTTCTAATCCTGTTTGCTCCCCACGCTTTCGCACCTGAGCGTCAGTCTTTGTCCAGGGGGCCGCCTTCGCCACCGGTATTCCTCCAGATCTCTAAGCATTTCACCGCTACACTTGGAATTCTACCCCCCTCTACAAGACTCTCGCCTGCCCGTTTCTGATGCAGTTCCCAGGTTGAGCCCGGGGATTTCACATCCGACTTGACAGACCGCCTGCGTGCGCTTTACGCCCAGTCATTCCC
+
9<CCBC8FCC<FCFFA@F,CF<,E;CDFG9,CD,6@F@FGDCF>,@@FFEGG:BF,CFE<C,6E<EFE,B@@FDEDE>:,,B=,,:@>@:F9F<ECCECCFF=CE9,,,C,CAF?A?CEGEDGF;,C,,A,7FF,AB8+@BEC?D9E,3,88BG8=:EE8,@,:3,@:,,53EF;,3,,7<,>8??67CG6:?E>=/B?C7+==:**/*/59C;F+;5**.:BD:)(04>DEGG32918EEF0)0*/-*22
@M03364:276:000000000-BLYN8:1:1101:4654:5101 2:N:0:1
GGACTACTCGGGTTTCTAATCCTGTTTGCTCCCCACGCTTTCGCACCTGAGCGTCAGTCTTTGTCCAGGGGGCCGCCTTCGCCACCGGTATTCCTCCAGATCTCTACGCATTTCACCGCTACACCTGGAATTCTACCCCCCTCTACAAGACTCTAGCTGACCAGTTTCAAATGCAGTTCCCAAGTTAAGCTCGGGGATTTCACATCTGACTTAATCAACCGCCTGCGTGCGCTTTACGCCCAGTAATTCCG
+
CCCCCGGGGGGGGGEGGGGGGGGGFGGGGGGGGGGGGGGGGGGGGGGFGGGGGGGGGGGGGGGGGGFGGGGGGGGGGGGGGGGGGGGGGGGGGGGGGGGGGGGGGGGGGGGGGGGGGGGGGGGGGGGGGGGGGGGGGFGGGGGGGGGGGGGGGGGFGGGGGGGGGGGGGGFGGGGGGGGGGGCGGGGGGF,8?EGGGGGGGGGGFGFGGFCDF7CCFGGGD5>DFFB>;BDFGGGFFFGGGD?FCFFDGG<
@M03364:276:000000000-BLYN8:1:1101:9605:5141 2:N:0:1
GGACTACAGGGGTTTCTAATCCTGTTTGCTCCCCACGCTTTCGCACCTGAGCGTCAGTCTTTGTCCAGGGGGCCGCCTTCGCCACCGGTATTCCTCCAGATCTCTACGCATTTCACCGCTACACCTGGAATTCTACCCCCCTCTACAAGACTCTAGCCTGCCAGTTTCGGATGCAGTTCCCAGGTTGAGCCCGGGGATTTCACATCCGACTTGACAGACCGCCTGCGTGCGCTTTACGCCCAGTAATTCCC
+
CCCCCGGGGGGGGGGGGGGGGGGGGGGGGGGGGGGGGGGGGGGGGGGGGGGFGGGGGGGGGGGGECFGGGGGGGGGGGGGFFFEFGGGGGGGGF,EFGGGGGGFGGFGGF7FFGGGFDGGDEGGGFGGGCFDAFGGGDDEGGGCCFGFCFGGGGGFGGFC7,@EFGGCGG>B9@FGF7@?FFGGEG61<8EGGGDGGGGGG=FGA*9C35DDD7CDDCFGF5>?:F>@8:BE<D<AF0C:5387C78A*2*
@M03364:276:000000000-BLYN8:1:1101:17965:5142 2:N:0:1
GGACTACTCGGGTTTCTCATCCTGTGTGCTCCCCACGCTTTCGCACCTCAGTGTCAGTATCAGTCCAGGTAGTCGCTTTCGCCACTGGCTTTCCTTCCTATACCTACGCATTTCACCGCTACACCGGAAATTCCACTACCCTCTACCATCCTCTAGCTTGCCAGTTTTGGATTCAGTTCCCAGATTGAGCCCGGGGTTTTCCCATTCAACTTTACAAACCACCTACGAGCGGCTTCCGCCCAGTAATTCCG
+
-A@CCGFGG@7F;@@<E,<CFG@CE,<,@C96FF8+@@FGFGGG7F+BC<CFFEGGE<<CC<@CF@DEFFC,:E@6,9DEC:@FCF8F,,,:CF,,:4C,9,,,9?FGGGGGEF95?7=@+CFG,8>:++,C95,AEG8<,6@D,6EEC,@8EGEFGGA8DG8>5,>EFG8,,6,3@=::@98,,3@9,DCD9@6E*@>AC7224=C7225;+2+=:FGFAC>3(/()(2))):7(/:ECG240+;+7+12
@M03364:276:000000000-BLYN8:1:1101:23557:5222 2:N:0:1
GGACTACTAGGGTATCTAATCCTGTTTGCTCCCCACGCTTTCGAGCCTCAGCGTCAGTTACAGACCAGAGAGCCGCCTTCGCCACTGGTGTTCCTCCATATATCTACGCATTTCACCGCTACACATGGAATTCCACTCTCCTCTTCTGCACTCAAGTTTCCCAGTTTCCAATGACCCTCCCCGGTTGAGCCGGGGGCTTTCACCTCAGCCTTAAGAAACCGCCTGCGCTCGCTTTACGCCCAATAAATCCG
+
CCCCCGGGGGGFGGGGGGGGGGGGGGGGGGGGGGGGGGGGGGCGG@FGGGGGGGGGGGGGGGGGGGGFFFFGGGCGGGGGGGGGGGGGGGGGGGGGGGGGGGGFFGGGBFFGGGGG9FGGGFGGGGGGFGFGGFDGGGGGGGGGGFGGGGGGGGGGCEAEFFFFFFDGGAFGCFEGGEGGDGGGEEG??FGDGGGECBCGGD,*17C<*2?FG8@DCCFGEEBDFFFF1>ADDG:4?2ECEF:@4CFFF4/
@M03364:276:000000000-BLYN8:1:1101:10952:5231 2:N:0:1
GGACTACAAGGGTTTCTAATCCTGTTTGCTCCCCACGCTTTCGCACCTGAGCGTCAGTCTTTGTCCAGGGGGCCGCCTTCGCCACCGGTATTCCTCCAGATCTCTACGCATTTCACCGCTACCCCTGGAATTCTACCCCCCTCTACGAGACTCTAGCCTGCCAGTTTCGAATGCAGTTCCCAGGTTGAGCCCGGGGATTGCACATCCGACTTGACAGACCGCCTGCGTGCGCTTTACGCCCAGTAATTCCG
+
@@--@<8,;CFEGGGEFEFGGFFFGGFGGGEFFE<CFGGGGEGGGCEF@CE@:FFGGGGGGGEGGGGGCGD>@FGGGGGGF7B7?9F@FGCEGGFGCB=<EEEE,CEFGDGCDEF9EFGGGD,4@D7BFDF@>A@A,DDEE>EGEG++BECCFGACGGCGF,,@F;FCE*>DCGGGGGGF,2D*?>DEGCC>EEGG*CG*:FGC=F49CD39>>FG45AC>5)((035<:5DG3*5@1CCC3()226):C2
@M03364:276:000000000-BLYN8:1:1101:11441:5237 2:N:0:1
GGACTACACGGGTTTCTAATCCTGTTTGCTCCCCACGCTTTCGCACCTGAGCGTCAGTCTTTGTCCAGGGGGCCGCCTTCGCCACCGGTATTCCTCCAGATCTCTACGCATTTCACCGCTACACCTGGAATTCTACCCCCCTCTACAAGACTCTAGCTGACCAGTTTCAAATGCAGTTCCCAAGTTAAGCTCGGGGATTTCACATCTGACTTAATCAACCGCCTGCGTGCGCTTTACGCCCAGTAATTCCG
+
CCCCCGGGGGGGGGGGGGGGGGGGGGGGGGGGGGFEGGGGGGGGGGGGGGGGGGGGGGGGGGGGGFGGGGGGGGGGGGGGGGGGGGGGGGGGGGGGFGGGGGFFFGGGGGGGGGGGGGGGGGGGFFGGGGGGGGGGGGGGGGGGGGGGGGGGGGGGGGGGGGGGGGEGGGGGGFGFEFGGGGFGGGGGGFGGGDGGDEGF41,18CFFF7FFGGGGGGGFEG86=FFFD:B>DGGF?:GG*526FC@<G>C
@M03364:276:000000000-BLYN8:1:1101:13290:5238 2:N:0:1
GGACTACTAGGGTTTCTAATCCTGTTTGCTCCCCACGCTTTCGAGCCTCAGTGTCAGTTACAGGCCAGAGAGCCGCTTTCGCCACTGGTGTTCCTTCCTATATCTACGCATTTCACCGCTACACATGGAATTCCACTCTCCTCTCCTGCACTCAAGTCTACCAGTTTCCAATGCATACAATGGTTGAGCCACTGCCTTTTACACCAGACTTAATAAACCACCTGCGCTCGCTTTACGCCCAATAAATCCGG
+
CCCCCGGGGGGGFGGGGGGGGGGGGGGGGGGGFGGGGGGGGGGGGGGGGGGGGGGGGGGDGGGGGDFGGGGGGGGGGGGGGGGGGFGGGFGGGGGGGGGGGGGCFFGGGEGGGGFEFGGGGGGGGGGGGDGGGGGFGGGGGGGDGFGDFGG8@BEFEFBFFFGGGGGGGGGFFCCD8EGFFGGGGGCCFGGFFGGGGDGFGGGFFGG6CF7FFGFG8>CFFGA@DF9?@AEFDC:C?2=8E;3A>CF?DC<
@M03364:276:000000000-BLYN8:1:1101:17090:5253 2:N:0:1
GGACTACCCGGGTTTCTAATCCTGTTTGCTCCCCACGCTTTCGAGCCTCAGTGTCAGTATCAGTCCAGGTAGTCGCCTTCGCCACTGGTGTTCCTTCCTATATCTACGCATTTCACCGCTACACAGGAAATTCCACTACCCTCTACCATACTCTAGCTTGCCAGTTTTGGATGCAGTTCCCAGGTTGAGCCCGGGGATTTCACATTCAACTTAACAAACCACCTACGCGCGCTTTACGCCCAGTAATTCCG
+
CCCCCGGGGGGGGGGGGGGGGGGGGGGGGGGGGGGGGGGGGGGFGGGGGGGGGGGGGGGGGGGGGGGGGFFGGGGGGGGGGGGGGGGGGGGGGGGGGGGGGFGFGGGGGGGGGGGGGGGGCGEGFFGFFGGGGGGGGGGFGFGGGGGGGGGFGGGGGGGGGGFGGGGGGGFGGGFGGGGG8DGGD988@FFGGGGGGGGGGFGGAFGDCGGGGFFG>98:AFFF;A@B=>DFCCGFFDGGG360CCA?FG8
@M03364:276:000000000-BLYN8:1:1101:6966:5259 2:N:0:1
GGACTACCCGGGTTTCTAATCCTGTTTGCTCCCCACGCTTTCGAGCCTCAGTGTCAGTTACAGGCCAGAGAGCCGCTTTCGCCACCGGTGTTCCTCCATATATCTACGCATTTCACCGCTACACATGGAATTCCACTCTCCTCTCCTGCACTCAAGTCTACCAGTTTCCAATGCATACAATGGTTGAGCCACTGCCTTTTACACCAGACTTAATAAACCACCTGCGCTCGCTTTACGCCCAATAAATCCGG
+
CCCCCGGFGGGGGGGGGFGGGGGGGGGGGGGGGGGGGGGGGGGFGEEGGGGGGGGGGGGGGGGGGGGGGGGGGGGGFGGGGGGGGGGGGGGGGGGFGFGGFGGGGGGGGGGGFGGAFECEEGGGGGGGGFGGGGGG;@EFGGGGGGGGGGGGGGGGCFFGFEGGEDGGGGGGGGCFGFFF8D8FGGDA<:D8@CFGGGGGGGEFF>F7?F>FGGFGCD,:@EF@B>959;ADG?FC8(BCGF@AGCAEFD9
@M03364:276:000000000-BLYN8:1:1101:21447:5271 2:N:0:1
GGACTACTAGGGTATCTAATCCTGTTTGCTCCCCACGCTTTCGAGCCTCAGCGTCAGTTACAGACCAGAGAGCCGCCTTCGCCACTGGTGTTCCTCCATATATCTACGCATTTCACCGCTACACATGGAATTCCACTCTCCTCTTCTGCACTCAAGTTTCCCAGTTTCCAATGACCCTCCCCGGTTGAGCCGGGGGCTTTCACATCAGACTTAAGAAACCGCCTGCGCTCGCTTTACGCCCAATAAATCCG
+
CCCCCFGGFEGGFFFGGGFGFGGGGGGGGGGGGGGGGGGGGGGGGGDFGGGGGGGCGGGGGGGFGGGF?FGEGGGGGGGGGGGGDDFFGGGDEFGGGGGGDFAFGGFGGGGGFGDGGGGGGGGGGGGGGGGGFGGDFGFGGGGGGGGGD8EC,=EFFGGGGGCD6CEFCGGGGGGGGGGAEGDEG8+@CDGC+:EC>E,00+98BCFG468CFFF7=*:=BC514F9E>>EFG3D4B?EGGFBFGG75>G)
@M03364:276:000000000-BLYN8:1:1101:14350:5272 2:N:0:1
GGACTACAGGGGTTTCTAATCCTGTTTGCTCCCCACGCTTTCGCACCTGAGCGTCAGTCTTTGTCCAGGGGGCCGCCTTCGCCACCGGTATTCCTCCAGATCTCTACGCATTTCACCGCTACACCTGGAATTCTACCCCCCTCTACAAGACTCTAGCTGACCAGTTTCAAATGCAGTTCCCAAGTTAAGCTCGGGGATTTCACATCTGACTTAATCAACCGCCTGCGTGCGCTTTACGCCCAGTAATTCCG
+
CCCCCFGGGGGGGGGGGGGGGGGGGGGGGGGGGGGGGGGGGGGGGGGGGGGGGGGEGGGGGGGGFGFGGGGGGGGGGGGGGGGGGGGGGGGGGGGGGGGGGGGGGGGGGGDGDGGGF7FEGGGGCGGGGGGGGGFFFFDFGGGGCFGGGGGGGGGGGGG9CF,DF;FGGGAEGFGGGGGFGGFGGGF@CECCGGGG7C8EGCCFFGGGGGGFCFGGG6<C:CEDFA>D1ABDDDFAF:GGE>??F7?2DC*
@M03364:276:000000000-BLYN8:1:1101:14258:5300 2:N:0:1
GGACTACTAGGGTATCTAATCCTGTTTGCTCCCCACGCTTTCGAGCCTCAGTGTCAGTTACAGGCCAGAGAGCCGCTTTCGCCTCCGGTGTTCCTCCATATATCTACGCATTTCACCGCTACACATGGAATTCCACTCTCCTCTCCTGCACTCAAGTCTCCCAGTTTCCAATGCACACAATGGTTGAGCCACTGCCTTTTACATCAGACTTAAGAAACCGCCTGCGCTCGCTTTACGCCCAATAAATCCGG
+
CCCCCFEEFGGGGGGGGGGGDGGGGGGGGFEGDCCFGGGGGGGGGDCFFFGGGGGGFGFGGGGGGGGGGGGGGGDDGGGGGEGG@DGGGGGGFE9FFFGGGGGFGGFFGGGGGGGGDFCEFGBDBFFGFBECFFCFFGGGGGGGGF>FFEFCE?FFGGGGCGDCFGGGGGGGGFEGGGG=FG8FGEGGCECGDFFGGGGGGGGGFF7?FG>CFGFGGDCG>55BB?A9>DDFGFFEDFE8C>@AGGFEGGD
@M03364:276:000000000-BLYN8:1:1101:13424:5310 2:N:0:1
GGACTACCGGGGTTTCTAATCCTGTTTGCTCCCCACGCTTTCGCACCTGAGCGTCAGTCTTTGTCCAGGGGGCCGCCTTCGCCACCGGTATTCCTCCAGATCTCTACGCATTTCACCGCTACACCTGGAATTCTACCCCCCTCTACAAGACTCTAGCCTGCCATTTTCGGATGCAGTTCCCAGGTTGAGCCCGGGGATTTCACATCCGTCTTGACAGACCGCCTGCGTGCGCTTTACGCCCAGTAATTCCC
+
CCCCCGGCCEGGGGGGGGGGFGEDGGGGGGGFFGF+FEGGGFG7,CFGFFFFGG@EEGFGGGGGFEFFFGGGDGGGFGEGGGFCFFGGGEGFAEFGGCFGGG9BEFGGGGGGGCEFFGGGGGGDFFGGF8AFDF9=C=FGGGEGGGG9EF8?FFC,3@EFG@F,,ECCE**>ECDD?CFG?9DCFCFGG?FGD55*:EFG77::7<*:*/1*+1*39>EG37)((0,74>EFGDG>F?G?C3(9*09<FF0
@M03364:276:000000000-BLYN8:1:1101:5479:5311 2:N:0:1
GGACTACCGGGGTTTCTAATCCTGTTTGCTCCCCACGCTTTCGCACCTCAGTGTCAGTATCAGTCCAGGTAGTCGCCTTCGCCACTGGTGTTCCTTCCTATATCTACGCATTTCACCGCTACACAGGAAATTCCACTACCCTCTACCATACTCTAGCTTGCCAGTTTTGGATGCAGTTCCCAGGTTGAGCCCGGGGATTTCACATTCAACTTAACAAACCACCTACGCGCGCTTTACGCCCAGTAATTCCG
+
CCCCCGGFGGGGGGGGGFGGGGGGGGGGGGGGDGGGGGEGGFFFEEGGGDGGFGGGG9CFFGGGGGFGGFGGGGGGGGGGGGGGGGGGGGCGGGGFGGGGGGGGGGGGGGGGGEGGDGGGGDGGGFFFGGGGGGCGGGGGFGDGCGD8EFGG,=E8FGCEGE,@DFGCDCEGGGGCFCAFGDGDD9FFGFGFGGGCEEC,5=EFFFF7:CFGG7?7>7FCFGFFE45ABDBFGDFCC@GCE5=FDC7)?D2
@M03364:276:000000000-BLYN8:1:1101:5523:5323 2:N:0:1
GGACTACCCGGGTATCTAATCCTGTTTGCTCCCCACGCTTTCGAGCCTCAGCGTCAGTTACAGACCAGAGAGCCGCCTTCGCCACTGGTGTTCCTCCATATATCTACGCATTTCACCGCTACACATGGAATTCCACTCTCCTCTTCTGCACTCAAGTTTCCAAGTTTCCAATGACCCTCCCCGGTTGAGCCGGGGGCTTTCACATCAGACTTAAGAAACCGCCTGCGCTCGCTTTACGCCCAATAAATCCG
+
CCCCCGGGGGGGGGGGGGGGGGGGFGGGGGGGGG8FGGGGGGEGGGGGGGGGGGGGGGGG<FFGGGGGDFFEGGGGGGGGGGEFGGGGFC=EFFGGGGGGG,@A;FGGGGGGGGGGGGGD@@EG,:<EFGGGGCFGGGGGGGGFGGFEGFGDFBFFFG9;E,,@A;9@3DDEFGFFC8F8CEG>FEE?<CF5CG88CEG6C7C8FFDCDFG:CCCFCFG6)=8(/;;>6AEFGGGFFFGG55147CFDCF>
@M03364:276:000000000-BLYN8:1:1101:5751:5326 2:N:0:1
GGACTACAGGGGTTTCTAATCCTGTTTGCTCCCCACGCTTTCGAGCCTCAGTGTCAGTTACAGGCCAGAGAGCCGCTTTCGCCTCCGGTGTTCCTCCATATATCCACGCATTTCACCGCTACACATGGAATTCCACTCACCTCTCCTGCACTCATATCTCCCAGTTTCCAATGCACTCACTGATTGACCCCCTGCCTTTTCCTGCATACTTTACACACCACCCTCTCTCGTTTTACGCCCAAACAATCCGG
+
CCCCCGGF,6CFEC;,CDCFGFGEFAF,CFGAGGFGFEFGGGF@8,CFFFFF<6<E,,C;CF@,C@@,@,6B,@:F7,DFFCE,C<F+>+8CFGCFGFEDGC,:,9B:FFE+5@FFF7BE@+,A,?,A=,E8?AEF9E,A8@>8D@=DF88D8D,,,3@@98,,8EFGGGAFDFFF,6DC8,,,@,5,,4+++58:<CDC+3,+**++*5++5+58ADC5?**-:*:A*)/0/14>)(***)()17*(8/)
@M03364:276:000000000-BLYN8:1:1101:15237:5350 2:N:0:1
GGACTACCGGGGTTTCTAATCCTGTTCGCTACCCACGCTTTCGAGCCTCAGCGTCAGTTACAGACCAGAGAGCCGCTTTCGCCACCGGTGTTCCTCCATATATCTACGCATTTCACCGCTACACATGGAATTCCACTCTCCTCTCCTGCACTCAAGTCTACCAGTTTCCAATGCATACAATGGTTGAGCCACTGCCTTTTACACCAGACTTAATAAACCACCTGCGCTCGCTTTACGCCCAATAAATCCGG
+
CCCCCCFGGEEGGGGGGGGGGFGFEGFGGEGGEFFF7CGFGFFFGGGGGGGDFGGEGGGGGGG9EFGG?EFFCEEGGGGGGGEFEFGGEFFFF?EGGFGGGCEFGFCFGGGGGGGGGFGEGGGGD:FGGAFEFFGGGGGGGDCF8DFCDDF?FGF?FGG,==,@FDDFGFFGG?9@CCF,EFF;>EGFFF6@7EGGGGGF9;BDAC>7>FGGC@F7CDFG:EF@DFF>DFF=DFF9)3CEGAF4:7@<CDD
@M03364:276:000000000-BLYN8:1:1101:22391:5357 2:N:0:1
GGACTACTGGGGTTTCTAATCCTGTTTGCTCCCCACGCTTTCGAGCCTCAGTGTCAGTTACAGGCCAGAGAGCCGCTTTCGCCTCCGGTGTTCCTCCATATATCTACGCATTTCACCGCTACACATGGAATTCCACTCTCCTCTTCTGCACTCAAGTTTCCCAGTTTCCAATGACCCTCCCCGGTTGAGCCGGGGGCTTTCACATCAGACTTAAGAAACCGCCTGCGCTCGCTTTACGCCCAATAAATCCG
+
CCCCCGGGGGGGGGGGGGGGGGGGGGGGGGGGGGGGGGGGGGGGGGGGGGGEFGGGGGGGGGCFGGGGGGGGGGGGGGGGGGGGGGGGGGFGG,EFGGGGGGGGGGGGGGGGGFCEFGGGGGGGGGGGGGGGGGGGGGFFFGGGGGGCDFGGGGGGFGGGGGGGFGGGDGGGGGGGGGGGGGC>FGGGCDGEGCEGGEGGGFDFFF+84CGGGGGFDFGGFG:?FF6BB>=3DGGBFFDEGFFF7F4AGG7
@M03364:276:000000000-BLYN8:1:1101:13229:5360 2:N:0:1
GGACTACTCGGGTTTCTAATCCTGTTTGCTCCCCACGCTTTCGAGTCTCAGTGTCAGTTACAGGCCAGAGCGCCGCTTTCGCCTCCGGTGTTCCTCCATATATCTACGCATTTCACCGCTACACATGGAATTCCACTCTCCTCTCCTGCACTCAAGTCTCCCAGTTTCCAATGCACACAATGGTTGAGCCACTGCCTATTACATCAGACTTAATAAACCACCTGCGCACGCGTTACGCCCAATAAATCCGG
+
CC@CCG,6;BFCE;;CFFFFFFC<FFG89FECC;,@:@CFGEGF8,;CF,FFFEF<EFGF<EF,CB,@,,,+@C+@+B,?@C6FG8FF6C@ED<@C8AFFG,9EED?C7CC@EACFGCEEBCGD,A,,BF9F4FGFC8BG@@FC=89@E88A8=DDDCDGAF88FAD;=D;E?BF,,6ADC9,,@C?CF:6D,6,DC,32++,+4DF*7?9C7+<9+2<7?7*05?)*5)))/)2/5(1*:)(;>+@E4C>
@M03364:276:000000000-BLYN8:1:1101:10453:5369 2:N:0:1
GGACTACCGGGGTTTCTAATCCTGTTTGCTCCCCACGCTTTCGCACCTCAGTGTCAGTATCAGTCCAGGTAGTCGCCTTCGCCACTGGTGTTCCTTCCTATATCTACGCATTTCACCGCTACACAGGAAATTCCACTACCCTCTACCATACTCTAGCTTTCCAGTTTTGGATGCAGTTCCCAGGTTGAGCCCGGGGATTTCACATTCCACTTCACAAACCACCTACGCGCCCTTTACGCCCAGTAATTCCG
+
CCCCCGG,@FGGGGGGGGGGGGGGGGGGGGGGGGGGGD7FGGGG:FEGGGFCFGGGGGA,6<FGGGGGFECGFFFGGGGGCFGCFFGGGGGGGGG9E<FAFFGGGGGGGEGGGGGGGG>CFE,EE@E,B<FGFG@FE9,A,6DD=EA8;DEBF,DC=D,,8>DGDGGF,+@D=8DD32=DDCCF>EGGGGCG;6CE*>CFGC:+=2++5CGG*9*+**4**48>EF(8>4).>F<4F(CG*)1=7:+9FC;
@M03364:276:000000000-BLYN8:1:1101:5482:5375 2:N:0:1
GGACTACACGGGTTTCTAATCCTGGTTGCTCCCCACGCTTTCGCCCCTGAGCGTCAGTGTATGCCCAGTGGGCCCCCTTCGCCACCGGTATTCCTCCAGATCGCTACGCTTTTCACCGCTACACCTGGAATTCTACCCCCCTCTACAACACTCTAGCTCGCCAGTTTCCGAAGCAGTTCCCTGGTTGAGCCCGAGGATGTCACTCCAGACTTTACAGCCCGCCTGCGACCGCGTTACGCCCAGTAACTCCG
+
CCCCC<FF8@+@@,B;6ECFFF9,-6666C<<F76+6@C,F<C,,6@,@,<@:FFFB,<6,<C,CCC,,,CB,C+++@<=DE,46B6C>+9C,AEF=,,,AF+=E+@FG+B<9E,C,CCGE+8=8,AE8,CFE?,,8D+=>+@8=D,6,,=?F9;3,7,67+++@;@>3*>*1>3,,7D,,,6><>CCEFE>5****,,44+11+**2*9*@++;;**//2751(=2)(075)1)43(8::)49C7*.27/
@M03364:276:000000000-BLYN8:1:1101:9787:5381 2:N:0:1
GGACTACAAGGGTTTCTAATCCTGTTTGCTCCCCACGCTTTCGAGCCTCAGCGTCAGTTACAGACCAGAGAGCCGCCTTCGCCACTGGTGTTCCTCCATATATCTACGCATTTCACCGCTACACATGGAATTCCACTCTCCTCTCCTGCACTCAAGTCTCCCAGTTTCCAATGCACACAATGGTTGAGCCACTGCCTTTTACATCAGCCTTAAGAAACCACCTGCGCTCGCTTTACGACCAATAAATCCGG
+
CCCCCGGGGGGGGGGGGGAFGGFFGGGGGGGFGGGGGGGGGGGGGGGGGGGGGGGGGGFGGGGCFFGGFG@FGGGGGGGGGGGGDFFGGFGGGGGGGGGGGGGGFCECFGFFGGGAFGGGGGGGGGGGFAFFGGGGGGGGFGGD>EFGGGGFGGGGGCEGFFGGGGFFAFGFCDFGGGE6DF86D6@89,@DGGGGFBFGGGGGFG>*7?8*8C8F**:9@C?B2@255BE>GGC*)(=:7AEA>7+7*8)
@M03364:276:000000000-BLYN8:1:1101:7844:5396 2:N:0:1
GGACTACAGGGGTTTCTAATCCTGTTTGCTCCCCACGCTTTCGCACCTGAGCGTCAGTCTTTGTCCAGGGGGCCGCCTTCGCCACCGGTATTCCTCCAGATCTCTACGCATTTCACCGCTACACCTGGAATTCTACCCCCCTCTACAAGACTCTAGCCTGCCAGTTTCGAATGCAGTTCCCAGGTTTAGCCCGGGGATTTCACATCCGACTTGACAGACCGCCTGCGTGCGCTTTACGCCCAGTAATTCCG
+
CCCCCGGGGGGGGGGGGGGGGGGGGGFGGGGGGGGGGGGGGGGGGGGGGGGGGGGGGGGGGFGGGGGGGGEGGGGGGGGGGGGGGGGGGGGGGA@FGGGFGGFGGGGGGGGGGGGGGGFGGGGFGGGGGFFGGGGGFCEFGGGG9FD9ECGFFGFGCFGFGFFGGGFGCGGGGGGGGGG;>B>FFG,7CFGGEDGGGGFGGGGDAG*99CG<F76:DGGF>:>06F>D0@>DG3CBFFDEG>?F7:?BGFC
@M03364:276:000000000-BLYN8:1:1101:11711:5412 2:N:0:1
GGACTACCGGGGTTTCTAATCCTGTTTGCTCCCCACGCTTTCGAGCCTCAGTGTCAGTTACAGGCCAGAGAGCCGCTTTCGCCTCCGGTGTTCCTCCATATATCTACGCATTTCACCGCTACACATGGAATTCCACTCTCCTCTCCTGCACTCAAGTCTCCCAGTTTCCAATGCACACAATGGTTGAGCCACTGCCTTTTACATCAGACTTAAGAAACCACCTGCGCTCGCTTTACGCCCAATAAATCCGG
+
CCCCCFGGGGGGGGGGGFFGGGGGGGGGGFGGGGGGGGGGGGGGGGGFGGGGGGGGGGGGGGGFGGGGGGGGGGGGGGGFGEGGGGGGGGGGGGGGGGGGGGGGGFGGGGGGGGGGGGGGGGFGGF<FFCFGFGFACFGGGGGG?FGFGGGGGGDGGGFGGGGGGEFFGFGGGGGGGGGCFGFGGG?F?FFGGGFGGFFGFFGGFGCDGGGGCG+BCF8CFDF@3B=BFFE>FGF9>?GE=FDAFGFC<DC
@M03364:276:000000000-BLYN8:1:1101:6811:5499 2:N:0:1
GGACTACTGGGGTTTCTAATCCTGTTTGCTCCCCACGCTTTCGCACCTGAGCGTCAGTCTTTGTCCAGGGGGCCGCCTTCGCCACCGGTATTCCTCCAGATCTCTACGCATTTCACCGCTACACCTGGAATTCTACCCCCCTCTACAAGACTCTAGCTGACCAGTTTCAAATGCAGTTCCCAAGTTAAGCTCGGGGATTTCACATCTGACTTAATCAACCGCCTGCGTGCGCTTTACGCCCAGTAATTCCG
+
CCCCCGGGGGGGGGGGGGGGGGGGGGGGGGGGGGGGGGGGGGGGGGGGGGGGGGGGGGGGGGGGGFGGGGGGGGGGGGGGGGGGGGGGGGGGGGGGGGGGCGGGGGGGGGGGGGGGFGGGGGGGGGGGGGGGGGGGGGGGGGGGGGGG@?FDFGGGGGGGGGCFGGGFGGGGGGGGGGGGGGFGGGGGGFFGGGGGGGGGGGGG6*:DGGGFGGG>FGGGFGFFFF;DDFEFDGGBFFGGGF?FG>94CC*
@M03364:276:000000000-BLYN8:1:1101:4473:5539 2:N:0:1
GGACTACCCGGGTTTCTAATCCTGTTTGCTCCCCACGCTTTCGCACCTCAGTGTCAGTATCAGTCCAGGTAGTCGCCTTCGCCACTGGTGTTCCTTCCTATATCTACGCATTTCACCGCTACACAGGAAATTCCACTACCCTCTACCATACTCTAGCTTGCCAGTTTTGGATGCAGTTCCCAGGTTGAGCCCGGGGATTTCACATCCGACTTGACAGACCGCCTGCGTGCGCTTTACGCCCAGTAATTCCG
+
CCCCCGGGGGGGGGGGGGGGGGGGGGGGGGGGGGGGGGGGGGGGGGGGGGGGGGGGGDGGGGGGGGGGGGGGGGGGGGGGGGGGGGGGGGGGGGGGFGGGGGGGGGGGGGGGGGGGGGGGGGGGGG?DEEFFGGGGGGGGGGGGFGGGGFFFFGGGGGGGGGGGGDF=EEFGGGGGGGFGFFGGGGF?FGGGGGGGCEGGGGGGFGGGGGGDC>C8*0:FDEFD=F@:0)8>DGGCFFGGGFFA>7C5@G9
@M03364:276:000000000-BLYN8:1:1101:11022:5540 2:N:0:1
GGACTACTGGGGTTTCTAATCCTGTTTGCTCCCCACGCTTTCGCACCTGAGCGTCAGTCTTCGTCCAGGGGGCCGCCTTCGCCACCGGTATTCCTCCAGATCTCTACGCATTTCACCGCTACACCTGGAATTCTACCCCCCTCTACGAGACTCAAGCTTGCCAGTTTCAAATGCAGTTCCCAGGTTGAGCCCGGGGATTTCACATCCGACTTGACAGACCGCCTGCGTGCGCTTTACGCCCAGTAATTCCG
+
CCCCCGGGGGGGGGGFGGGGGGGGGGGGGGGGGGGGGGGGGGGGGGGGGGGGGGGGGGGGGGGGGGGGGGGGGGGGGGGGGGGGGGGGGGGGGGGGGGGGGGGCFGGGGGGGGGGGGGCECGGGGGGGGCFFGGGGGGEGGGGGGGGGGGGGGGGGGGGGGGCGFFF9A;EGGGGGGGGFFFGGGGGGGGGGCGGGEEGGGGGGFGGGCDGGGDFGG<FFFGD:<F;D<EBDDGGFFBG8E5<FCFFFGG7
@M03364:276:000000000-BLYN8:1:1101:17312:5569 2:N:0:1
GGACTACAGGGGTTTCTAATCCTGTTTGCTCCCCACGCTTTCGCACCTCAGTGTCAGTATCAGTCCAGGTAGTCGCCTTCGCCACTGGTGTTCCTTCCTATATCTACGCATTTCACCGCTACACAGGAAATTCCACTACCCTCTACCATACTCTAGCTTGCCAGTTTTGGATGCAGTTCCCAGGTTGAGCCCGGGGATTTCACATCCGACTTGACAGACCGCCTGCGTGCGCTTTACGCCCAGTAATTCCG
+
CCCCCGGGGGGGGGGGGGGGGGGGGGGGGGGGGGGGGGGGGGGGGGGGGGFGGGFGGGGGGGGGGFGGGGGGGGGGGGGGGGGGGGGGGGGGGGGGGGGGGFGGGFGGDGGGGGGGFFGGGGGGGGGDGGGGFFGGGGGGGGGGGGGGGGGGGGGGGGGGC@DGGGGGFEFFGGFGGGGGGGGGGGGGGGGGGGGGGGFGGGGGFGGGCDDGCFGGFFGC>GFFFFFF(58=DGGCFFGGE:?FD7CCG>*
@M03364:276:000000000-BLYN8:1:1101:15239:5577 2:N:0:1
GGCCTACTGGGGTATCTAATCCTGTTTGCTCCCCACGCTTTCGAGCCTCCGCGTCTGTTACAGACCAGAGAGCCCCCTTCGCCACTGCTGTTCCTCGATATAGCTACGCATTTCACCGCTACACCTGGTATCCTACCCCCCTCTACAAGACTCTAGCCTGCCAGTTTCGGATGACGTTCCCAGGTGGATCCTGGGGGTGTCCAATTCAACTTACCAAACCACATACGCGCGCTTTACGCCCAGTACTTCCG
+
866-6,C<ECF@@,<FG9FG,FAFC,,CF,6CFCFGG7F,,C,C,B+4,,@@+7+,C<<,<,C,CC6FGG8,6,,6@@F,F=B,8A<,,:C?F9=,,@,4+,,945?+8++B,,,9,++6@FF,EGFG,E,,,:;,4,+>8E+0=EC3=,@8393EGD,333,,,37C:+6@E,,@EFE,93,@,3@*,>D,=,B>*=**2+14=11+=+=7009+2*8=AC).7A@>6DEDD*7461EE5.(07*1):>*
@M03364:276:000000000-BLYN8:1:1101:14790:5580 2:N:0:1
GGACTACCAGGGTTTCTAATCCTGTTTGCTCCCCACGCTTTCGAGCCTCAGCGTCAGTTACAGACCAGAGAGCCGCCTTCGCCACTGGTGTTCCTCCATATATCTACGCATTTCACCGCTACACATGGAATTCCACTCTCCTCTTCTGCACTCAAGTCCTCCAGTTTCCAATGACCCTCCCCGGTTGAGCCGGGGGCTTTCACATCAGACTTAAAGAACCGCCTGCGCTCGCTTTACGCCCAATAAATCCG
+
CCCCCGGGGGGGGGGGGGGGGGGGGGGGGGGGGGGGGGGGGGGGGGGGGGGGGGGGGFGGGGGGGGGGGGGGGGGGGGGFGGGGGGGGGGGGGGGGG8?FGFFGGGGGGGGGGGFGGGGGGGGGGGGGEEFGFGGGGGGGGGGGGGGGGGGCFDGGGFFCCFFFGFFGGGGGGDFDC=EGA>8>CEGGGGGGGGGGGGGGGGGGF208?;*=C8;@F5CGFGFFDFF>1ABBG<C9FFGEGE?@GG?AGGG
@M03364:276:000000000-BLYN8:1:1101:17081:5583 2:N:0:1
GGACTACTGGGGTATCTAATCCTGTTTGCTCCCCACGCTTTCGAGCCTCAGCGTCAGTTACAGACCAGAGAGCCGCCTTCGCCACTGGTGTTCCTCCATATATCTACGCATTTCACCGCTACACATGGAATTCCACTCTCCTCTCCTGCACTCAAGTCTCACAGTTTCCAATGCACACAATGGTTGAGCCACTGCCTTTTACATCAGACTTAAGAAACCACCTGCGCTCGCTTTACGCCCAATAAATCCGG
+
CCCCCGGGGGGGGGGGGGGGGGGGGGGGGGGFGGGGGGGGGGGCFGGGGGGGGGGGGGGGGGGGGGGGGFFG7EEGGDFGGGGDGFGGFFGGGGGGGGGGGGDCEEDFGGGGGGG?DGGGGGGGGFGGGGGGGGGGGGGGGGGGGGGGGGGCFGFGDEGF3EFGDFEFGGFGFCFD3=8+@EDFGEGGCFFCFFFFFGGG7CCCFFGCDFFFCFGC5C6CAGFB=BAF=;A6<4=>6@E85)56CFFF2>C
@M03364:276:000000000-BLYN8:1:1101:24439:5592 2:N:0:1
GGACTACCCGGGTTTCTAATCCTGTTTGCTCCCCACGCTTTCGAGCCTCAGCGTCAGTTACAGACCAGAGAGCCGTCTTCGCCACTGGTGTTCCTCCATATATCTACGCATTTCACCGCTACACATGGAATTCCACTCTCCTCTTCTTCATTCAAGGCCTCCCGTTTCCAATGACCCTCCCCGGTTGAGCCGTGGGCTTTCACATCAGACTTAAAGAACCGCCTGCGCTCGCTTTACGCCCAATAAATCCC
+
CCCBBF<FF@FDGDGFGCFGCEFGGGGCFGGFGEGC@FFEFFE?8@@FEFDCFC:@FDFGGGG9@CFFG,CFFGC,+BFFEGGDGGGG<EFGD9EF=FE9FFE9@9EBCGG7E<E?EFCCFG?FF8C8B<<FAFEGGDACC8F+BEG,4=,+4DGF,>@D=>+6A,,>==FGFD3,@8=+A6C+8B+<<>:C*4@5*>>=FGF9ACC>?>FDF8CC8CF6)=)99F9>(.)21>CCF;CED>()0:8)?F0
@M03364:276:000000000-BLYN8:1:1101:4488:5596 2:N:0:1
GGACTACAGGGGTTTCTAATCCTGTTTGCTCCCCACGCTTTCGAGCCTCAGTGTCAGTTACAGGCCAGAGAGCCGCTTTCGCCACCGGTGTTCCTCCATATATCTACGCATTTCACCGCTACACATGGAATTCCACTCTCCTCTCCTGCACTCAAGTCTACCAGTTTCCAATGCATACAATGGTTGAGCAACTGCCTTTTACACCATACTAAATAAACCACCTGCGCTCGCTTTACGCCCAATAAATCCGG
+
CCCCCGFDGGGG@FGGCEFCGGFGFAGGGGGFFEEGGG7FGGGGFEBFGFGEEF<FFFFGCEFEFC8FGDFG7<FE:C7EFDFGGGGGGGE:FG9BFGGGGFGGGGFG>:FGGGGFGCGGDEGGCFGGGDC@;FEFG8,,@FGF8EFDFCFFGGGGCD=DF8=,CDEFGG;;8EF8D?F,7,BDF+,@C,8,5DBFGGGGC8,;AF**;D++2B97:;,@@5A@29>BDB4:F:C665>CE:;F7:FE*21
@M03364:276:000000000-BLYN8:1:1101:24067:5600 2:N:0:1
GGAGTCCACGGGTTTCTAATCCTGTTTGCTCTCCACGCTTTCGCGCCTGAGCGTCAGGCTTTGCCCAGGGGGCCGCCTTCGCGACCGGTGGTCCTCCAGATTTCTACGCCTCTCACCGCTACACCTGGAATGCTGCCCCCCTCTACACTACTGCAGACTACCAGTCTGCGATCCAGTTCACAGGTTGAGCCCGGGGATTTCACATCCCACTTGTCACTCCGCGTGGTCGCGCTTTACATCCAGTAACTCCC
+
-A@-A,;,6B@C+6,CF9,,EF9EEFFE<<,,,6,;8+@,9,F,+@+@<FGGDE@@7,,,9CCFCFGG,6++@+6++4BF<C+8CB7:>++8=,,C=,:E5,85E9FGG+4+8ADG<:@=CC@<F,,@B@>3,,,38,+@>*3?,@;63@F+,,,:,2>,?88DF,2,,1****5><CEB,<<C:,4,0<BC5/8?*8C+:FF++60****:C*****20.*)-()(0(0).)93)7)+3:4,**:*6C**
@M03364:276:000000000-BLYN8:1:1101:22471:5601 2:N:0:1
GGACTACCCGGGTTTCTAATCCTGTTTGCTCCCCACGCTTTCGCACCTCAGTGTCAGTATCAGTCCAGGTAGTCGCCTTCGCCACTGGTGTTCCTTCCTATATCTACGCATTTCACCGCTACACAGGAAATTCCACTACCCTCTACCATACTCTAGCTTGCCAGTTTTGGATGCAGTTCCCAGGTTGAGCCCGGGGATTTCACATTCAACTTAACAAACCACCTACGCGCGCTTTACGCCCAGTAATTCCG
+
CCCCCGFFGGGGGGGGGGGGGGGGGGGGGGGGGGGGGGGGGGGGGGGGFFFGGGGGGGGGGFGGGDGGGGFGGGGGEGGGGGGGEGGGGGGGGGGGGFGFGFGGFFGGGGGGGGGGGGGGGGGGGGFFGGGGGEAFFGGEFFGGGFGGGGGFFGGGFFGGGGF8A9BEGGGGGC8EGGGGGF?EFFGGG8>CEGDGGECFFCCCFFF;CGGGGGGGGGCGFGEDEF9>(?DFGDG;@;EEGF<F=FFCD:0
@M03364:276:000000000-BLYN8:1:1101:9097:5604 2:N:0:1
GGACTACTGGGGTTTCTAATCCTGTTTGCTCCCACGCTTTCGCACCTGAGCGTCAGTCTTTGTCCAGGGGGCCGCCTTCGCCACCGGTATTCCTCCAGATCTCTACGCATTTCACCGCTACACCTGGAATTCTACCCCCCTCTACAAGACTCTAGCCTGCCAGTTTCGGATGCAGTTCCCAGGTTGAGCCCGGGGATTTCACATCCGACTTGACAGACCGCCTGCGTGCGCTTTACGCCCAGTAATTCCG
+
CCCCCGGGGGGGGGGGGGGGGGGGGGGGGGGGGGGGGGGGGGDGGGGGGGGGGGGEGFGGGGGFEFGGGGGCEFGDGGGGGGGGGGGDDDFGGGGGFDFGGGGGGGGGGDGFGGGGGGE>FFGFGGGGGGGGGGGGFFGGGGGGGGCFGGGGGGGGDGGGFGGGGGGGGGGEGGFFGGFFGFFGGGDGGFCCGEGGGGFGFFGGFFDCDG*0:DC4CGFDECE0(<?::77:D:>ABBE>5<:4*?BFGC
@M03364:276:000000000-BLYN8:1:1101:16490:5605 2:N:0:1
GGACTACCCGGGTTTCTAATCCTGTTTGCTCCCCACGCTTTCGCACCTGAGCTTCAGTCTCTGTCCAGGGGGCCGCCTTCGCCACCGGTATTCCTCCAGATCTCTACGCATTTCACCGCTACACCTGGAATTCTACCCCCCTCTACAAGCCTCTAGCCTGCCAGTTTCGGATGCAGTGCCCAGGTTGAGCCCGGGGATTTCACATCCGACTTGACAGACCGCCTGCGTGCGCTTTACGCCCAGTAATTCCG
+
CC9CCGCC<@:CGGEGGFGGFEFGFGGGGGCFDGGG7FCFGGGGGGGGCFGG,C@EGGGGFFGGGFG8FEGGEEECFCFFFECEGEDDFEGFGFGGGFGGGG;EGDFFGCEGGGGGGDGGGGGFEEFDFFFGGGGGGGGGGGGDDB;9B,@CCDF9FGFGGGGG<>CB*BEEGFAAF,>FFD>GD,1=EGFEE=EG5ECGFC@DFF55*):*:77+0*3:3*8:BF6@8EE5C3/)94C*>3,0:299CD*
@M03364:276:000000000-BLYN8:1:1101:13116:5625 2:N:0:1
GGACTACTCGGGTTTCTAATCCTGTTTGCTCCCCACGCTTTCGCACCTGAGCGTCAGTCTTTGTCCGGGGGGCCGCCTTCGCCACCGGTATTCCTCCAGCTCTCTACGCATTTCCCCGCTACACCTGGAATGCTACCTCCCTCTACAAGACTCTAGCCTGCCAGTTTCGGATGCAGTTCCCAGGTGGACCCCGGGGCTTCCACATCCGCATCGACAGACCGCCTGCGTGCGCTTTGCGCACAGTAATTCCG
+
CCCCC@FFECGEGGGGGCG<66CCFA<F9E@F86,@:@@FF,8FFBCE,6,;@6@@FEA<F<@F@C,@+@6CFGGGGGDFDGG7@C@*5@@@93,,@FFC,?D:E,8*<*1>,,,88*C?F:9<8+<<FB<,?AC,?+?<EFG<CEF:+:B7?C9>9BEFGC6A82++2/;EC6:EF+<@C++*:+15+:?*/:EE*2;*979C)>CD3)9)12)*)0*:./74::9D?5<)/*<)*-?**0(9>76:7**
@M03364:276:000000000-BLYN8:1:1101:22422:5625 2:N:0:1
GGACTACCGGGGTATCTAATCCTGTTTGCTCCCCACGCTTTCGAGCCTCAGCGTCAGTTACAGACCAGAGAGCCGCCTTCGCCACCGGTATTCCTCCAGATCTCTACGCATTTCACCGCTACACCTGGAATTCTACCCCCCTCTACAAGACTCTAGCTGACCAGTTTCAAATGCAGTTCCCAAGTTAAGCTCGGGGATTTCATATCTGACTTAATCAACCGCCTGCGTGCGCTTTACGCCCAGTAATTCCC
+
CCCCCGGGGGGGGCGGGGGGGGGGGGGGGGGGGGGEGGGGGGGGGGGGGGGGGGGGGGGFGGGGGGGGGGGGGGGGGGGGGGGGGGGGGGGGGGGGGG?GGGGGGFGGGGGEGGGFACGG@@9<EGGGGGGGGGGGAEGDGGGGFGED9FGCGGGGGGCGGGGGGGAECFCFG9C<<FFFGCFGGFCAFGCCE*>E*>FGGGGGFGGGFGGGGGGC7FFEBGFF<F3>7BDEGGG967EED36?CCF<D:*
@M03364:276:000000000-BLYN8:1:1101:19247:5637 2:N:0:1
GGACTACTGGGGTATCTAATCCTGTTCGCTACCCATGCTTTCGAGCCTCAGCGTCAGTTACAGACCAGACAGCCGCCTTCGCCACTGGTGTTCTTCCATATATCTACGCATTTCACCGCTACACATGGAATTCCACTCTCCTCTTCTGCACTCAAGTTTCCCAGTTTCCAATGACCCTCCCCGGTTGAGCCGGGGGCTTTCACATCAGACTTAAGAAACCGCCTGCGCTCGCTTTACGCCCAATAAATCCG
+
CCCCCGFGGGGGGGFEFGGFFGGGGGGDGGGGGGGGGGGGGGGGGGGDGGGGGGGGGGGGGGGGGGGGG?FDCDGGGGGGGGGGGGGGGGGGGFGGGGGGG9EFGGGGGGGG<FAFGGGGGGGGGGGGGGGGGEFGGGGGGGGGDFGGGGGGGGGGFGGGDDGGFGGGFD9DFAD8=FG>GGGDGGG6CCFGCEEGGGGGFFFGFD+2;DFGGF7@DDGFEEFFFFFFFDFEGDGAF:ECC54>FF6AGGC
@M03364:276:000000000-BLYN8:1:1101:16736:5653 2:N:0:1
GGACTACAAGGGTATCTAATCCTGTTTGCTCCCCACGCTTTCGCACCTGAGCGTCAGTCTTTGTCCAGGGGGCCGCCTTCGCCACCGGTATTCCTCCAGATCTCTACGCATTTCACCGCTACACCTGGAATTCTACCCCCCTCTACAAGACTCTAGCTGACCAGTTTCAAATGCAGTTCCCAAGTTAAGCTCGGGGATTTCACATCTGACTTAATCAACCGCCTGCGTGCGCTTTACGCCCAGTAATTCCG
+
CCCCCGGGGGGGGGGGGGGGGGGGGGGGGGGGGGGGGGGGGGGGGGGGGGGGGGGGGGGGGGGGGGGFGGGGGGGGGGGGGGGGGGGGGGGGGGGGGGGGGGGGGGGGGGGGGGGGGGGGGGGGGGGFDGGGGGGGGGGGGGGGGGGGGGGGGGGGGGGFGFGGGGGGGGGGGGGGGGGGGGGGGGGCFFFGGGGGGGDFGGGGFGGFFFGGGFFGGFFFAGFFFFFFFDFFGGGB?6;EGE?FGGFFGGG
@M03364:276:000000000-BLYN8:1:1101:24335:5677 2:N:0:1
GGACTACTAGGGTATCTAATCCTGTTTGCTCCCCACGCTTTCGCACCTGAGCGTCAGTCTTTGTCCAGGGGGCCGCCTTCGCCACCGGTATTCCTCCAGATCTCTACGCATTTCACCGCTACACTTGGAATTCTACCTCCCTCTACAAGACTCTAGCCTGCCAGTTTTGGTTGCAGTTCCCCGGTTGAGCCCGGGGATTTCACATCCGACTTGCTCGACCGCCTGCGTGCGCTTTACGCCCAGTAATTCCG
+
CCCCC@FGGCGGG8FGGGGGGGGGGGGGCGGGGGGEEGGFGGG@CGGGCC<FDGGGFGCFDFGGGGCFFBCF+@:FGGGGFEBFGGCCFEGGDGGGG8B9FFF9EDGGGGGGGGGFGEEEEC,=,,AFGGGGFAFGB,,8=EGGGGD9,@8D8=;@;DFD8>DGGGC,5@,@EGFGGGDGE,*@FE*CEGD*4=E5EEFGDDG8+6**21:DG7+0/)=EE5>?6FB7(3559CFFF0CGG326CC?AGC*
@M03364:276:000000000-BLYN8:1:1101:21211:5681 2:N:0:1
GGACTACAGGGGTATCTAATCCTGTTTGCTCCCCACGCTTTCGCACCTGAGCGTCAGTCTTTGTCCAGGGGGCCGCCTTCGCCACCGGTATTCCTCCAGATCTCTACGCCTTTCACCGCTACACCTGGAATTCTACCCCCCTCTACAAGACTCTAGCCTGCCAGTTTCTGATGCAGGTCCCAGGTTGAGCCCGGGGATTTCACATCCGTCTTGACAGACCGCCTGCGTGCGCTTTACGCCCAGTAATTCCG
+
@CC9@,CFGGGEECCFGA@9E,EFFG9EFFFF@EGGGEEEDDF@F+@FG8EFGEFCC6EEC<EFEACFGGG+:@CFE>FCFGGD7FFGECGGG?EFFFGGGFFA,?FC@+E@FEB9FEG>C@A4@EGFGFEEFGFCFC>FCGGFC9;E,,3=F9EGG8CFFB??BEE,,@,@9;FF,@@,5@D8<9DECCE5CEGG**29=::+37>D**2>CFFDF<FC>E3;1>>E?B>:5CFAF?G:>>66*:=2FC<
@M03364:276:000000000-BLYN8:1:1101:6945:5710 2:N:0:1
GGACTACTCGGGTTTCTAATCCTGTTTGCTCCCCACGCTTTCGAGCCTCAGTGTCAGTTACAGGCCAGAGAGCCGCTTTCGCCACCGGTGTTCCTCCATATATCTACGCATTTCACCGCTACACATGGAATTCCACTCTCCTCTCCTGCACTCAAGTCTACCAGTTTCCAATGCATACAATGGTTGAGCCACTGCCTTTTACACCAGACTTAATAAACCACCTGCGCTCGCTTTACGCCCAATAAATCCGG
+
CCCCCGGGGGGGGGGGGGGGGGGGGGGGGGGGGGGGGGGGGGGGGGGGGGGGGGGGGGGGGGGGGGGGGGGGGGGGGGGGGGGGGGGGGGGGGGGGGGGGGGGGGGGGGGGGGGGGGGDEGGGGGGGGGGGGEGFGFGGGGFGGGGGGGGGGGG@EGGGGGGGGGGGGGGFFGGGGGGGGGGFGGGGFGCGGGGGGGGGGGGGGFGGFGFGGGGGGGG,CFCFE=EAB>EE4C7CC>@=CE3=AGGFFGG<
@M03364:276:000000000-BLYN8:1:1101:8603:5725 2:N:0:1
GGACTACTGGGGTTTCTAATCCTGTTTGCTCCCCACGCTTTCGAGCCTCAGTGTCAGTTACAGGCCAGAGAGCCGCTTTCGCCTCCGGTGTTCCTCCATATATCTACGCATTTCACCGCTACACATGGAATTCCACTCTCCTCTTCTGCACTCAAGTTTCCCAGTTTCCAATGACCCTCCCCGGTTGAGCCGGGGGCTTTCACATCAGACTTAAGAAACCGCCTGCGCTCGCTTTACGCCCAATAAATCCG
+
CCCCCGGGGGGGGGGGGGGGFGGGGGGGGGGGCFFEGGFGGGGGFGGGGGGFGGGGGGGGGGGGCFGGGGCGGGGGGGGGGGGGGGGGEGGGGGGGGGGGGGDFGGGGDEGGGGGGFGGGGGGG9FCFGGGGAFGGGGFGGGBFFFGGGGGGGFCFEFFGGGGGFGGGDFGGGGAGGGGCGEGDFG><FGGGCEGGGGGGGCGGFC+?CFGGG++1@FFFFG>;DFFE>AEEDGGAFF>EGF6)*>?>749
@M03364:276:000000000-BLYN8:1:1101:20571:5731 2:N:0:1
GGACTACTAGGGTATCTAATCCTGTTTGCTCCCCACGCTTTCGAGCCTCAGTGTCAGTTACAGGCCAGAGAGCCGCTTTCGCCTCCGGTGTTCCTCCATATATCTACGCATTTCACCGCTACACATGGAATTCCACTCTCCTCTTATGCACTCAAGTTTCCCAGTTTCCAATGACCCTCCCCGGTTGAGCCGGGGGCTTTCACATCAGACTTAAGAAACCACCTGCGCTCGCTTTACGCCCAATAAATCCG
+
CCCCCGGGFGGFGGGDF@AFEFGGGGFGFFF<FFGGG@FFGFGFGCGGGGGGGEGFFGGCFGGGDECE,FCC@DBGGEBAC:CFFFGGGGBFFGGFFG<DEFFDFFGGEGFGEGGCFEGGDE:FEGFFGFGGGFAFCCFC@FGFE;FEFD,?@8EGG9>;FGGCFFGGG9FFGA88=?D+AEGDG8+<ACF86CEGE:>CCGE78FGGGFGC::CCDFGGFFB((23)(2:5DGGE=?EGG>07*004>FD
@M03364:276:000000000-BLYN8:1:1101:3971:5744 2:N:0:1
GGACTACTGGGGTATCTAATCCTGTTTGCTCCCCACGCTTTCGCACCTGAGCGTCAGTCTTTGTCCAGGGGGCCGCCTTCGCCACCGGTATTCCTCCAGATCTCTACGCATTTCACCGCTACACCTGGAATTCTACCCCCCTCTACAAGACTCTAGCCTGCCAGTTTCGGATGCAGTTCCCAGGTTGAGCCCGGGGATTTCACATCCGCCTTGCCAGCCCTCCTGCGTGCGCTTTACCCCCAGAAATCCCG
+
CCCCCFFFGCGGGCEGGGCEFGGGDEFGGGCFFBFEGGGGGGDGGFFFEF@DGGGGECCFEFFFCFGGECFEGGEFEFGGGEGGEGGGGGGGGFCFGGCC@,EEFEGFCFE7FGGGFGGGEGGG,EF=FFCFFDF=,36F=CEGAEDFFDGGCBGEF?FDDFF6DCE,3@EGGFFCFD:769D*>BFD,?DFGGE=5E6+C7<DA6*8**118**+**3/):5:);17(3).C<34*)3;C;()*29)**1
@M03364:276:000000000-BLYN8:1:1101:26435:5745 2:N:0:1
GGACTACTCGGGTTTCTAATCCTGTTTGCTCCCCACGCTTTCGCACCTGAGCGTCAGTCTTTGTCCAGGGGGCCGCCTTCGCCACCGGTATTCCTCCAGATCTCTACGCATTTCACCGCTACACCTGGAATTCTACCCCCCTCTACAAGACTCTATCTGACCAGTTTCAAATGCAGTTCCCAAGTTAAGCTCGGGGATTTCACATCTGACTTAATCAACCGCCTGCGTTCGCTTTACGCCCAGTCATCCCG
+
CC<CCG8C@FGCGGGFGFFG9FFGF9FFGGEFCFGEGECE@F7FEGGGGGFGGGGG@FFFFFDAFF<E8FGG@CEFGFGF=:FGGECGEFGFEF,CBAFEGGEF9?<<@:C7F9F@FE>E>C9EEEGGCGGGGGGGDCFFDGCFFGA9D68+,7,,@;9ECEC6>DD;CA,,;;CFCECA,@FGFGDFGE;@EGGG=5FCFCFCBCFCF>7=:8+2;CCFFGE;D4.=(85DGGG)91*?E@?:*:?)0**
@M03364:276:000000000-BLYN8:1:1101:19152:5758 2:N:0:1
GGACTACAGGGGTTTCTAATCCTGTTTGCTCCCCACGCTTTCGCACCTGAGCGTCAGTCTTTGTCCAGGGGGCCGCCTTCGCCACCGGTATTCCTCCAGATCTCTACGCATTTCACCGCTACACCTGGAATTCTACCCCCCTCTACAAGACTCTAGCCTGCCAGTTTCGGATGCAGTTCCCAGGTTGAGCCCGGGGATTTCACATCCGACTTGACAGACCGCCTGCGTGCGCTTTACGCCCAGTAATTCCG
+
CCCCCGFFGGGGGGGGGFGDFFGGGGGGGGGGGGGGGGGGGGDGGGGFGGGGGGGGGGFGGGGGFGGGGGGGGGGGGGGGGGGGGGGGGGGGGGFGGGGGGGGGGGGGD7FGGGFGG@@ECFF8FEGGFGGFGGGGFGFGDEGGGGGGGGGFFFGGGGGG?EDGGGGGGGGGDGFDGGGCGGFFGGGGDFDFEEGGGDFFDFG+7>GD37DDG7CD=CGGED@?FFFF?DFE7DCF86*:CB?F=FF:FF*
@M03364:276:000000000-BLYN8:1:1101:6394:5761 2:N:0:1
GGACTACCAGGGTTTCTAATCCTGTTTGCTCCCCACGCTTTCGAGCCTCAGTGTCAGTTACAGGCCAGAGAGCCGCTTTCGCCTCCGGTGTTCCTCCATATATCTACGCATTTCACCGCTACACATGGAATTCCACTCTCCTCTCCTGCACTCAAGTCTCCCAGTTTCCAATGCACACAATGGTTGAGCCACTGCCTTTTACATCAGACTTAAGAAACCACCTGCGCTCGCTTTACGCCCAATAAATCCGG
+
CCCCCGGGGGGGGGEGGGGGGGGGGGGGGGGGGGGGGGGGGGGGGGGGGGGGGGGGGGGFGGGFGGGGGGGGGGGGGGGGGGEGGGGGGEGGGGGGGGGGGGGGGGGGGGGGGGFGGGGGDGGGGGGGF@FEAFFFGF,EFGEDCFGFC8FDGGD,8E=DGGFFFF,>EFGGGGADFGEGGG8DF+3@9FCFC6DFGAFFCFFCFDC7CF>CCC78FGGGFA4.:5=9A65>DC+>B2B:=F@A778<DD3
@M03364:276:000000000-BLYN8:1:1101:15228:5788 2:N:0:1
GGACTACACGGGTTTCTAATCCTGTTTGCTCCCCACGCTTTCGCACCTGAGCGTCAGTCTTTGTCCAGGGGGCCGCCTTCGCCACCGGTATTCCTCCAGATCTCTACGCATTTCACCGCTACACCTGGAATTCTACCCCCCTCTACAAGACTCTAGCCTGCCAGTTTCGAATGCAGTTCCCAGGTTGAGCCCGGGGATTTCACATCCGACTTGACAGACCGCCTGCGTGCGCTTTACGCCCAGTAATTCCG
+
CCCCCGGGGGGGGGGGGGGGGGGGGGGGGGGGGGGGGGGGGGGGGGGGGGGGGGGGGGGGGGGGGGGGGGGGGGGGGGGGGGGGGGGGGGGGGGGGGGGGGFFGGGGGGGGGGGGGGGGGGGGGDFGGGGGGGGGGFFGGGGGGGGDFGGGGGGGGGGGGGGGGGGGGG>GGGGGGGGFFGGFGGGGDCEGGGGGGGGGGG7C7AGFDDGGGGGC:FFFFFGFFFFFF:EBDDDF2@68EE:::CFF<CF*
@M03364:276:000000000-BLYN8:1:1101:17184:5798 2:N:0:1
GGACTACCGGGGTTTCTAATCCTGTTTGCTCCCCACGCTTTCGCACCTGAGCGTCAGTCTTTGTCCAGGGGGCCGCCTTCGCCACCGGTATTCCTCCAGATCTCTACGCATTTCACCGCTACACCTGGAATTCTACCCCCCTCTACAAGACTCTAGCCTGCCAGTTTCGGATGCAGTTCCCAGGTTGAGCCCGGGGATTTCACATCCGACTTGACAGACCGCCTGCGTGCGCTTTACGCCCAGTAATTCCG
+
@<CCCD,;F@CCFGGAFGGGF9FFGGGGCFCFC@EFFE@EFFFFFGGCFCGGGCGGFFAFEGGF,,@CEFGGGCEGECFF@=8?B@FFFEFCE9EAF,BFFFF<@@F@GCFFGA<E,C:=F:9FFFDB=FG@BFGCE@DGC:EDFFEGGGF=@D99F8A6>7DCCGGGGDGGG6;EFGFD?F6DCCFG6>8/?EEC78?F>>CFF*08/9:DG7FCC4@5>EBBF51>:DF>GGG<F<**:73<*:45:>*
@M03364:276:000000000-BLYN8:1:1101:17442:5804 2:N:0:1
GGACTACTCGGGTATCTAATCCTGTTTGCTCCCCACGCTTTCGCACCTGAGCGTCAGTCTTTGTCCAGGGGGCCGCCTTCGCCACCGGTATTCCTCCAGATCTCTACGCATTTCACCGCTACACCTGGAATTCTACCCCCCTCTACAAGACTCTAGCCTGCCAGTTTCGGATGCAGTTCCCAGGTTGAGCCCGGGGATTTCACATCCGACTTGACAGACCGCCTGCGTGCGCTTTACGCCCAGTAATTCCG
+
CCCCCGGGFGGGGCGGGGGGGGGGGGGGGGFFGGGGGGGGGGGGGGGGFFGGGFCEGGFGG9FGGGGG?CGGDGGGGGGGGGGGGFGGGDFFGAFGGGGGGFGGGGGGGGGGGGGGGGCCCGF8EGGGFCDGFGGGFGGGGGGGCGGCFGGF8DGGGFF:CGGFFGGFGGGCEGGAFGGG69BDGGGGGFC:EEDGGGFGGGGGFG*:DGGGGFG=65FE;C>??FFE(773DDGFB?GGGE:@:>B>>F4
@M03364:276:000000000-BLYN8:1:1101:22235:5819 2:N:0:1
GGACTACAAGGGTATCTAATCCTGTTTGCTCCCCACGCTTTCGAGCCTCAGTGTCAGTTACAGGCCAGAGAGCCGCTTTCGCCTCCGGTGTTCCTCCATATATCTACGCATTTCACCGCTACACATGGAATTCCACTCTCCTCTCCTGCACTCAAGTCTCCCAGTTTCCAATGCACACAATGGTTGAGCCACTGCCTTTCACATCAGACTTAAGAAACCGCCTGCGCTCGCTTTACGCCCAATAAATCCGG
+
CCCCCFFFGGGGGGGGGGFECCFGGGGGGGFGGEGGG7CEGAFGGGGG?EFGGGGGFFGGGGGGGGGGGGGGFG>EECFGGGGGBFGGGGGGGGGGGGFGGCFFGGGGGGGGGGGGGGGGGGFFF:<FFGGGECGC;=9<EGGGFFDCFFFGG?D8;DGFAEG?<FFGGG9,,@AFGEE?FGGG9EGGGGGGC?CGGGGFGGG;CFGFGGGG+<D7F5<E>EFFFB)35?EBGFFCEFGGG)562CA)7CC
@M03364:276:000000000-BLYN8:1:1101:17716:5843 2:N:0:1
GGACTACCGGGGTTTCTAATCCTGTTTGCTCCCCACGCTTTCGCACCTGAGCGTCAGTCTTTGTCCAGGGGGCCGCCTTCGCCACCGGTATTCCTCCAGATCTCTACGCATTTCACCGCTACACCTGGAATTCTACCCCCCTCTACAAGACTCTAGCCTGCCAGTTTCGAATGCAGTTCCCAGGTTGAGCCCGGGGATTTCACATCCGACTTGACAGACCGCCTGCGTGCGCTTTACGCCCAGTAATTCCG
+
CCCCCGEGGGGGGGGGGGGGGGGGGGGGGGGGFGGGGGGGGGGGGGGFFFFGGGEGGGCFGGGGGFGFGGGGGGGDEGGGGGGGGGGGGGGGGGGFGFE9EGFFCGFFEFGGFGGGA:FEFGGFCCGGFFGGGGGGF8DGGGGGGGGGG?FGGGGGGFFGGGGGFGGGGFGGGGGGFGGGDFGGGGGGGGGGGGGGGGGFGGGFFFDCDGGCFGFGGGCF>EFF?F>>135>C3>AFBE*5><;?*=AFD9
@M03364:276:000000000-BLYN8:1:1101:9177:5880 2:N:0:1
GGACTACTGGGGTTTCTAATCCTGTTTGCTCCCCACGCTTTCGCACCTGAGCGTCAGTCTTTGTCCAGGGGGCCGCCTTCGCCACCGGTATTCCTCCAGATCTCTACGCATTTCACCGCTACACCTGGAATTCTACCCCCCTCTACAAGACTCTAGCCTGCCAGTTTCGGATGCAGTTCCCAGGTTGAGCCCGGGGATTTCACATCCGACTTGACAGACCGCCTGCGTGCGCTTTACGCCCAGTAATTCCG
+
CCCCCGGGGGGGGGGGGGGGGGGGGGGGGGGGGGGGGGGGGGGGGGGGGGGGGGGGGGGGGGGGGFGGGGGGGGGGGGGGGGGGGGGGGGGGGGGGGGGFGGGGGGGGGFGGGGGGGGGGFGGGGGGGGGGGGGGGGGGGGGGGGGGGGGGGGGGGGGGGGGGGGGGG>EDEGFGGGGGGGCGGGGGGGGGFGGGGGGGGGGGGFCFDCDGGGGGF4FGGEEFF?F9@6DFFGGC>FBGCGFF4:*9<GF4
@M03364:276:000000000-BLYN8:1:1101:6347:5903 2:N:0:1
GGACTACTGGGGTTTCTAATCCTGTTTGCTCCCCACGCTTTCGCACCTGAGCGTCAGTCTTTGTCCAGGGGGCCGCCTTCGCCACCGGTATTCCTCCAGATCTCTACGCATTTCACCGCTACACCTGGAATTCTACCCCCCTCTACAAGACTCTAGCCTGCCAGTTTCGGATGCAGTTCCCAGGTTGAGCCCGGGGATTTCACATCCGACTTGACAGACCGCCTGCGTGCGCTTTACGCCCAGTAATTCCG
+
CCCCCGGGGGGGGGGGGGGGGGGGGGGGGGGGGGGGGGGGGGGGGGGGGGGGGGGGGGGGGGGGGGGGGGGGGGGGGGGGGGGGGGGGGGGGGGGGGGGGGGGGFGGDGGGEFGGGGGGGGGGGGGGGGFGGGGGGGGGGGGGGGGGGGGGGGGGCGGGGGGGGGGGGGGGGGGCGGFCDCFFCCF6CFFC5EECGG5FGGGGGFGCGGDGGG7CGGGFGEDFFBFFF?FBFGD3<B:ECGE<FF7@<GF7
@M03364:276:000000000-BLYN8:1:1101:24440:5922 2:N:0:1
GGACTACACGGGTATCTAATCCTGTTTGCTCCCCACGCTTTCGCACCTGAGCGTCAGTCTTTGTCCAGGGGGCCGCCTTCGCCACCGTTATTCCTCCAGATCTCTACGCATTTCACCGCTACACCTGGAATTCTACCCCCCTCTACAAGACTCTAGCCTGCCAGTTTCGGATGCAGTTCCCAGGTTGAGCCCGGGGATTTCACATCCGACTTGACAGACCGCCTGCGTGCGCTTTACGCCCAGTACTTCCT
+
CCCCCGC<EGGGGGGGGGGGGGGGGGGGGGGGGGGGGGGGFGGGGDGFFGGGDEEGGGGGGGFGFGFGDGGGGGC:FGGFGGGEGGG,BFGGFGGGEGG9FGGED<FFGGGGFGGGGGGEGGFEEFFG8FDGGGGGGGFGCGC8FGFG@8DCFGG7DEGFG:DEFGCFC:@:CFFFE@@EFGFFGGGFFGGGGGGGDGGGGGGFFFC7DDG3FCF7CFFF)/7?F>>FBEFD3DGBF?EDE>?6C**)0:*
@M03364:276:000000000-BLYN8:1:1101:21918:5934 2:N:0:1
GGACTACCAGGGTTTCTAATCCTGTTTGCTCCCCACGCTTTCGCACCTCAGTGTCAGTATCAGTCCAGGTAGTCGCCTTCGCCACTGGTGTTCCTTCCTATATCTACGCATTTCACCGCTACACCTGGAATTCTACCCCCCTCTACAAGACTCTAGCCTGCCAGTTTCGGATGCAGTTCCCAGGTTGAGCCCGGGGATTTCACATTCGACTTGACAGACCGCCTGCGTGCGCTTTACGCCCAGTAATTCCT
+
CCCCCGCCDGGGG8FFFGGGGEGGGGGGGGGGGGGGGGGGGGGGGGGG@EGGGGGGGGGGGFFGGGGGGGGCFGGGGGGGGGGCF,E@F@FGGGGDFGDGG9EE9FGGGGGGGGGGGGGGGGGFGGGGFGGFGGFDFGGGGGGGCG9BEFGG?EGFA,@DF@DGGGGFC6EGGGGGGGFGGFFCGGGFG8FGGGGG5EDGGGF>++5@CDDC>8>>C4A58EB((.(83>8)/>FC6(;CE>6)CG?4C:*
@M03364:276:000000000-BLYN8:1:1101:21860:5940 2:N:0:1
GGACTACAAGGGTTTCTAATCCTGTTCGCTACCCATGCTTTCGAGCCTCAGCGTCAGTTACAGACCAGACAGCCGCCTTCGCCACTGGTGTTCTTCCATATATCTACGCATTTCACCGCTACACATGGAATTCCACTCTCCTCTTCTGCACTCAAGTCTCCCAGTTTCCAATGACCCTCCCCGGTTGAGCCGGGGGCTTTCACATCAGACTTAAGAAACCGCCTGCGCTCGCTTTACGCCCAATAAATCCG
+
CCCCCGGFFGGGGGDGGGGGGGGGGGGGGGGGGG9FEDFGGGGGFGGGGGGGGGGGGGGGGGGGFGGFDGGGGGGGGGGGGGGGGFFFGGGGGGGGGGGGGGGGGGGGGGGGGFGGGGGGGGGGFGAEFFGGGFGFFGGG8FGGGGC;FFGGGF8FFGDGFGGGGFGGGGGG8EFGGGGGGGGGGGDGCFFGGGDC:EGGGGG7FCDCCCCCGFF+:CGC>EF<DF0>;DEBDGGFF0EE*7?FFG?A*09
@M03364:276:000000000-BLYN8:1:1101:7399:5943 2:N:0:1
GGACTACTCGGGTTTCTAATCCTGTTTGCTCCCCACGCTTTCGAGCCTCAGTGTCAGTTACAGGCCAGAGAGCCGCTTTCGCCTCCGGTGTTCCTCCATATATCTACGCATTTCACCGCTACACATGGAATTCCACTCTCCTCTCCTGCACTCAAGTCTCCCAGTTTCCAATGCATACAATGGTTGAGCCACTGCCTTTTACACCAGACTTAATAAACCACCTGCGCTCGCTTTACGCCCAATAAATCCGG
+
CCCCCGGGGGGGGGEGGGGGGGGGGGGGGGGGFGGGGGGGGGGGGGGGGGGGGGGGGGGGGGGGGGGGGGGGGGGGGGGGGGGGGGGGGGGGGGGGGGGGGGGGFGFFGGGGGGFGGGGC7FGGGGGGGGGFGGGGGGGGGFGGFFGGGGGGGGGGGGGFFGGGFFGGEDFGGGGGGGGGGF?=F+DDCCFGGFGGGGGGGGEF?DFFCC>D7+;7<>8>F5A@@FFEFFF;DFFCE@CEE5;AGCFE4):
@M03364:276:000000000-BLYN8:1:1101:22257:5975 2:N:0:1
GGACTACTGGGGTTTCTAATCCTGTTTGCTCCCCACGCTTTCGAGCCTCAGCGTCAGTTACAGACCAGAGAGCCGCCTTCGCCACTGGTGTTCCTCCATATATCTACGCATTTCACCGCTACACATGGAATTCCACTCTCCTCTGCTGCACTCAAGTCTCCCAGTTTCCAATGACCCTCCCCGGTTGAGCCGGGGGCTTTCACATCAGACTTAAGAAACCGCCTGCGCTCGCTTTACGCCCAATAAATCCG
+
CCCCCGGGGGGGFGGGGGFFCFGFFGGGGGGGGGGGGGGGGGGGGFDFFGGGGGGGGFFGGGGGGGDGGGGGGGGGGGGGFEGGG?FGGGGGGFGGGGGGGGGGFGGFFGGEAFGGGGGGGGGGFGDGFFGGGFGFGFGGGGGD,8;=D866DBFGF9DDF@DFGGGFGGGGGF,8@DGGGGGGGGGGGGGGG5CGGG>CCCGGFG=FC<?11;DDGGCFAG:30A;FFFFFCGGFFFGGGB0>CFFAGGC
@M03364:276:000000000-BLYN8:1:1101:9546:5991 2:N:0:1
GGACTACTAGGGTTTCTAATCCTGTTTGCTCCCCACGCTTTCGAGCCTCAGCGTCAGTTACAGACCAGAGAGTCGCCTTCGCCACTGGTGTTCCTCCATATATCTACGCATTTCACCGCTACACATGGAATTCCACTCTCCTCTTCTGCACTCAAGTCTCCCAGTTTCCAATGACCCTCCCCGGTTGAGCCGGGGGCTTTCACATAAGACTTCAGAAACCGCTTGCGCTCGCTTTACCCCCAAAAAATCCG
+
C@CCC8FGDGGGGD,EFGGFGEGFGG,CC9FGG7<:CFGEFFGDFEGGDCF8@FECEGFDFGGFGFGFGGCCF<@F@FCDGGCCGGG@FFFGGGFG@EFGGFFG,,<CDFDCGFGFGDGGC:AFGGFAE<DFGEBFE@DFGGGD,EF;E8E=?8E@;EDFGGCFAD,>EFGFC9E8D?DECEEE:+5<,DFG6CC55CC,:@,+++4;C=F>+2+=@FC6>E3((0,)(03)7F5);)<FGD0)95:2C69
@M03364:276:000000000-BLYN8:1:1101:8571:6010 2:N:0:1
GGACTACTGGGGTTTCTAATCCTGTTTGCCCCCCACGCTTTCGAGCCTCAGTGTCAGTTACAGGCCAGAGAGCCGCTTTCGCCTCCGGTGTTCCTCCATATATCTACGCATTTCACCGCTACACATGGAATTCCACTCTCCTCTCCTGCACTCAAGTCTCCCAGTTTCCAATGCACACAATGGTTGAGCCACTGCCTTTTACATCAGCCTTAAGAAACCACCTGCGCTCGCTTTACGCCCAATAAATCCGG
+
CCCCCFFGGGGGGGGGGGGGFFGGGGGGGGGGGGGGGGGGGGGGGGGGGGGFGGGFGGGGGGGGGGGGGGGGGGGEGDCFGGGGGGGGEGGGGGGGGGGGGGFGGGGGGGGGGGGGGGGDEGGGGGGGGGGGCGGGGGGGGGGFFGGFFGGGGGGFFFADGGGGG9EFFGGFGGGGGGG6,DFGGGFGGGGGGGGGGGGGGGGGFG5*49CCGGGGGF:C>E6::EFBDEAFGGGEBFGEG>86:@A?FGG
@M03364:276:000000000-BLYN8:1:1101:9486:6015 2:N:0:1
GGACTACTAGGGTTTCTAATCCTGTTTGCTCCCCACGCTTTCGCACCTGAGCGTCAGTCTTTGTCCAGGGGGCCGCCTTCGCCACCGGTATTCCTCCAGATCTCTACGCATTTCACCGCTACACCTGGAATTCTACCCCCCTCTACAAGACTCTAGCCTGCCAGTTTCGGATGCAGTTCCCAGGTTGAGCCCGGGGATTTCACATCCGACTTGACAGACCGCCTGCGTGCGCTTTACGCCCAGTAAGTCCG
+
CCCCCGGGGGGGGGGGGGGGGGGGGGGGGGGGGGGGGGGGGGGGGGGGGGGGGGGGGGFDFGGGGGGGGGGGGGGGGGGGGGGGGGGGGGGGGGGGGGGGFGGGGGGGGGGDGGGGGGGGGGGGFFGGGGGFGGGGGGGGGGDGGGGGGGGGFGCCGGGE>FGGGGGCCECGGGCFDEGF?CGGGGGGDDGGGGGD5B?FGGGGFGDDDG33>7<CFFFGEEF0?F9EB37@>DGBFFDG:)4)::*6:C9
@M03364:276:000000000-BLYN8:1:1101:23506:6017 2:N:0:1
GGACTACAGGGGTTTCTAATCCTGTTTGCTCCCCACGCTTTCGCACCTGAGCGTCAGTCTTTGTCCAGGGGGCCGCCTTCGCCACCGGTATTCCTCCAGATCTCTACGCATTTCACCGCTACACCTGGAATTCTAACCCCCTCTACAAGACTCTAGCCTGCCAGTTTCGGATGCAGTTCCCAGGTTGAGCCCGGGGATTTCACATCCGACTTGACAGACCGCCTGCGTGCGCTGTACGCCCAGTAATTCCG
+
CCCCCGGFFGGG@C;<@FGGGG,E-6CFFGFGFEFGGG7FCFGGGCFDGGGGG@EGGCFFCFFGGGGGGGDGGGGGG@:FGGFGDGGG:CD,E,,CFFGDEGEGGGGGGE?@FFGGFEGCEEGGGCFGGGFGGGF,ED8FE6C6BFDEFGGGGGFDGGFE7>CFFGDC:EEBCEGGCAFEFGGF,?DF7EFG7>CDE*:9CFGG6FFGD3<3FFGFGGCFFGB@B435().5D)9270*:=>?FFFF):F<
@M03364:276:000000000-BLYN8:1:1101:12448:6023 2:N:0:1
GGACTACCCGGGTATCTAATCCTGTTTGCTCCCCACGCTTTCGCACCTGAGCGTCAGTCTTTGTCCAGGGGGCCGCCTTCGCCACCGGTATTCCTCCAGATCTCTACGCATTTCACCGCTACACCTGGAATTCTACCCCCCTCTACAAGACTCTAGCTGACCAGTTTCAAATGCAGTTCCCAGGTTGAGCCCGGGGATTTCACATCCGACTTGACAGACCGCCTGCGTGCGCTTTACGCCCAGTAATTCCG
+
CCCCCGGGGGGGGGGGGGGGGGGGGGGGGGGGGGGGGGGGGGGGGGGGGGGGGGGGFFGFGGGGGGGGGGGGGGGGGGGGGGGGGGFGGGGGGGGGGGGGFGGGGGGGGGCGGGGGGGGGGGGGGGFGGGGEFGGGGGGGGGGGACGFGGGGGGFFGGGGGGGGGGGGGGGGFDGGGGGGGGGGGGGGF@FFEGGG**?<7DGCFGGGGDG/CF<+;8FFEGF:?FF>?:BEGG3<F<GGGFB4CFF2:77
@M03364:276:000000000-BLYN8:1:1101:4545:6060 2:N:0:1
GGACTACTAGGGTTTCTAATCCTGTTTGCTCCCCACGCTTTCGAGCCTCAGTGTCAGTTACAGGCCAGAGAGCCGCTTTCGCCACCGGTGTTCCTCCATATATCTACGCATTTCACCGCTACACATGGAATTCCACTCTCCTCTCCTGCACTCAAGTCTACCAGTTTCCAATGCATACAATGGTTGAGCCACTGCCTTTTACACCAGACTTAATAAACCACCTGCGCTCGCTTTACGCCCAATAAATCCGG
+
CCCCCGGGGGGGGGGGGGGGGGGGGGGGGGFGGGGGDGDGDGGGGCFGGGGGGGGGGGGEGCGGCFFGGFGGGGGGGGGFGGCFF@FG7CFFDFGG?FFGGGGGGGGGGGGGGGGGGGGDGGGGFGDFFEFGGGGGGGGGGGGFFFFGGGGGGGGG==DEGFFGFFGG8FFEGFGGD9,@=EG;FEDE8,D8?E9FGGGEGGGGFGGDGG9C@@DGGG8E>>FE=>AEFFFFCGGEEFGGGFFFFGFFGGC
@M03364:276:000000000-BLYN8:1:1101:21727:6092 2:N:0:1
GGACTACCAGGGTATCTAATCCTGTTTGCTCCCCACGCTTTCGCACCTGAGCGTCAGTCTTTGTCCAGGGGGCCGCCTTCGCCACCGGTATTCCTCCAGATCTCTACGCATTTCACCGCTACACCTGGAATTCTACCCCCCTCTACAAGACTCTAGCCTGCCAGTTTCGAATGCAGTTCCCAGGTTGAGCCCGGGGATTTCACATCCGACTTGACAGACCGCCTGCGTGCGCTTGACGCCCAGTAATGCCG
+
C9BCCFGGDGGGFGEEDFEFGGCF;<EFGGFGFGGGGG7FGDFC@GGGGGDEFEFCFFGFGFFGGGFGGGGGDEFFGGGFDG,BBE=CEED,?CE,=FF,AFD@9FEFFG7+FF,CECCCF7:88:FFFFGFG<FFGGDGGGC6>EFGGFFFF9EA@D9@BEGGDGFFGGF3@AGGCACF9CGGFGD97;DFEEGGG*,,:7,+1*;DDG39CF<:FDC=>GD(3F>E?@>:D5*44:E/C:<?GGF4DFD
@M03364:276:000000000-BLYN8:1:1101:10799:6092 2:N:0:1
GGACTACCAGGGTATCTAATCCTGTTTGCTCCCCACGCTTTCGAGCCTCAGCGTCAGTTACAGACCAGAGAGCCGCCTTCGCCACTGGTGTTCCTCCATATATCTACGCATTTCACCGCTACACATGGAATTCCACTCTCCTCTTCTGCACTCAAGTTTCCCAGTTTCCAATGACCCTCCCCGGTTGAGCCGGGGGCTTTCACATCAGACTTAAGAAACCGCCTGCGCTCGCTTTACGCCCAATAAATCCG
+
CCCCCGGGGGGGGFGGGGGGGGGGGGGGGGGGGGGGGGGGGGGGGGGGGGGGGGGGGGGGGGGGGGGGGGGGGGGGGGGGGGEFGGGGFGGGGGGGGGGGGGGGGGGGGGGGGGFGGGGGGGGGGGGGGEGGGGFFGGGGGGGGFDFGGGGGGGGGGGGFGGGGGDFGGG;EGGGGGGFGEGGGGDDGGGGEGGGGDGG?FFGGFGFDGGFFGGGCCGGG>DB6?FBEB:>EGFG<F<C:EFF)CFFDGGG
@M03364:276:000000000-BLYN8:1:1101:15920:6094 2:N:0:1
GGACTACTGAGGTATCTAATCCTGTTAGCTCCCCACGCTTTCGCAACTGAGCGTCAGTCTTTGTCCAGGGGGCCGCCTTCGCCACCGGTATGCCGCCAGATCTCTACGCATTTCACCGCTACACCTGGAATTCTACCCCCCTCTACAAGACTCTAGTTGACCAGTTTCAAATGCAGTTACCAAGTTAAGCTCGGGGATTTCAAATCTGACTTAATCATCCGCCTGCGGTCGCTTTACGCCCAGTAATTCCG
+
6-A@C<FGC-C<CFGE9FGGF9,;FE,C@CCF@@E+686@6;6,6+7,6;E<@@CFF@FCFE@CC6CCE:F@F7@7F?F9=F7,B4CC4+C,C<+74@C8,AB?,5AA+8F+<E,<FFC+8+7,,A3:D<5AC,38>DF+>=++,>>4E6D8F,,93@>B9,@:F=9D;F,,EF9,,7,=3D,22?:<C9,>*=E55*6<GG,2B*1+B+:C7DC@F+><)*)(()()().)/9*5@0**:5(0:*0)*:C
@M03364:276:000000000-BLYN8:1:1101:12744:6094 2:N:0:1
GGACTACCAGGGTTTCTAATCCTGTTTGCTCCCCACGCTTTCGCACCTGAGCGTCAGTCTTTGTCCAGGGGGCCGCCTTCGCCACCGGTATTCCTCCAGATCTCTACGCATTTCACCGCTACACCTGGAATTCTACCCCCCTCTACAAGACTCTAGCCTGCCAGTTTCGGATGCAGTTCCCAGGTTGAGCCCGGGGATTTCACATCCGACTTGACAGACCGCCTGCGTGCGCTTTACGCCCAGTAATTCCG
+
CCCCCGGGGGGGGGGGGGGGGGGGGGGGGGGGGGGGGGGGGGGGGGGGGGGGGGGGGGGGGGGGGGGGGGGGEGGGGGGGGGGGGGGGGGGGGGGGGGGCCFFFGGGGGEGEGGGGGGGGGGGGGGGGGGGGGGGGGGGGGGGGGGGGGFDFGGGGGGGGGGGGGGGGGGGGGGGGGGGGGGGGGGGGGGGGGGGG?EGGGFGGFGGGGGDGGGGGFFCFAC>6?FFF?DEFC5C<FFEGEFF):>?)7:9
@M03364:276:000000000-BLYN8:1:1101:13668:6113 2:N:0:1
GGACTACTAGGGTTTCTAATCCTGTTTGCTCCCCACGCTTTCGCACCTCAGTGTCAGTATCAGTCCAGGTAGTCGCCTTCGCCACTGGTGTTCCTTCCTATATCTACGCATTTCACCGCTACACAGGAAATTCCACTACCCTCTACAAGACTCTAGCCTGCCAGTTTCGGAGGCAGTTCCAAGGTTGAGCCCGGGGATTTCACATCCGCCTTGACAGACCGCCTGCGTGCGCTTTACGCCCAGTAATTCCG
+
CCCCCGGGCGGGG8FGGGGGGGGGGGGGGFFFGGGGGGGGGGGG@EGGGGFCFGGGGGGGC,F@FEGFGFEFFFGGGGGGGGGGGGGGGGGGGGG<FEEGFGFGGGGGGGGGGGGGGGDEGGGGGGGCFGGGGGGGAFGGGGGGFC9E@FGGGFGGGF988B8@FGGGD8++@E@C3BFD,@EE,=3@D>>8CEE59C,EFFCFFF*;47*99**=C4>F>CB2/42//=BDGC<E=38E55;);7+1@2*
@M03364:276:000000000-BLYN8:1:1101:22633:6118 2:N:0:1
GGACTACACGGGTTTCTAATCCTGTTTGCTCCCCACGCTTTCGAGCCTCAGTGTCAGTTACAGGCCAGAGAGCCGCTTTCGCCTCCGGTGTTCCTCCATATATCTACGCATTTCACCGCTACACATGGAATTCCACTCTCCTCTCCTGCACTCAAGTCTCCCAGTTTCCAATGCACACAATGGTTGAGCCACTGCCTTTTACACCAGACTTAATAAACCACCTGCGCTCGCTTTACGCCCAAGAAATCCGG
+
CCCCCGGGGGGGG;FFFGGGGGGGGGGGGGGGGGGGGEGGFGGFFEEGGGGEEGGGGGGFGGGGGCGGGGFGGGGGFGFGGGGEGGGGFFFGGGGGGGFGGGGFFGGGGGEEGGGGGGGGGGGGGGGGEFDFGGGGFGFFGDDFFFGGGGGGGGGGFGGGFFDFGBDGGGGEFFGCA?EFGGGBF6:CFGGGGGG?FGG7?DGGFGGCCFCFGGGGGGGGFG404BAFFED5CCFCE?GEGF();>FFFGD
@M03364:276:000000000-BLYN8:1:1101:26389:6135 2:N:0:1
GGACTACCCGGGTATCTAATCCTGTTTGCTCCCCACGCTTTCGAGCCTCAGTGTCAGTTACAGGCCAGAGAGCCGCTTTCGCCTCCGGTGTTCCTCCATATATCTACTCATTTCACCGCTACACATGGAATTCCACTCTCCTCTCCTGCACTCTAGCCTCCCAGTTTCCAATGCACACAATGGTTGAGCCACTGCCTTTTACATCAGACTTAAGAAACCACCTGCGCACGCGTTACGCCCAATAAATTCGG
+
CCCCC,C;CFGG@7FCFCCCEGGGG9ECEF9ECCF:BFE@FFD8,B@FG@FFGGGCG,,CFFGGCGGGGFFGGGC:+,4CFG:B:BFDGEF,,@EFGCAEFF;FFCG,:C<FFCFD?CCEGD=FF8=FAA9A,?EFCB>AEGFG,E@F88FD?,;6,6@DFCDB=,3>,E9FGGGA==C6,663;8519E8,,@B:F,@C++5+++*3;9++58+BFC,,:*/))*)*56:)2/*(01C*=58)>++)+*0
@M03364:276:000000000-BLYN8:1:1101:7443:6151 2:N:0:1
GGACTACTGGGGTTTCTAATCCTGTTTGCTCCCCACGCTTTCGAGCCTCAGTGTCAGTTACAGGCCAGAGAGCCGCTTTCGCCTCCGGTGTTCCTCCATATATCTACGCATTTCACCGCTACACATGGAATTCCACTCTCCTCTCCTGCACTCAAGTCTCCCAGTTTCCAATGCATACAATGGTTGAGCCACTGCCTTTTACACCAGACTTAATAAACCACCTGCGCTCGCTTTACGCCCAATAAATCCGG
+
CCCCCGGGGGGGGGGGGGGGGGGGGGGGGGGGGGGGGGGGGGGGGGGGGGGGGGGGGGGGGGGGGGGGGFFGGGGGGDGGGGGGGGGGGGGGGGGGGGGGGGGGGGFGGGGGGGGGGGGGDGFGGGGGGGFGFGGGGGGGGFGDEGGGGGGGGGEGGGBGGGCDFGGGFDCFGGGGGGGGGGGFCEGFFFDFCEFGCCFGGGGGAC79FGGGGGC9+=FGF>FFBF29>AEBGGGFF@CGG)6F>FFCC12
@M03364:276:000000000-BLYN8:1:1101:15247:6154 2:N:0:1
GGACTACTCGGGTTTCTAATCCTGTTTGCTCCCCACGCTTTCGAGCCTCAGTGTCAGTTACAGGCCAGAGAGCCGCTTTCGCCTCCGGTGTTCCTCCATATATCTACGCATTTCACCGCTACACATGGAATTCCACTCTCCTCTCCTGCACTCAAGTCTCCCAGTTTCCAATGCACACAATGGTTGAGCCACTGCCTTTTACATCAGACTTAAGAAACCACCTGCGCTCGCTTTACGCCCAATAAATCCGG
+
CCCCCGGGGGGGGGGGGFGGGGGGGGGGGGGGGGGGGGGGGGGGGGGGGGGGGGGGGGGGGGGGGGGGGGGGGGGGGGGGGGGGGGGGGGGGGGGGGGGGGGGGGFGGGGGGGGGGGGGGGGGGGGGGGGFGGGGGGGGGGGGGGGGGGGGGGGGGFGGGGGGGFGGGCGGGGGGDGGGFGGGGGGGGGFCFGGGGGGGCCFFCFFGGGGFGDFGCFGFF>GFF=DAEFFFFGGFEE=:CGFFFGGFE;C:
@M03364:276:000000000-BLYN8:1:1101:8254:6172 2:N:0:1
GGACTACAAGGGTTTCTAATCCTGTTTGATCCCCACGCTTTCGCACATCAGCGTCAGTTACAGACCAGAAAGTCGCCTTCGCCACTGGTGTTCCTCCATATCTCTGCGCATTTCACCGCTACACATGGAATTCCACTTTCCTCTTCTGCACTCAAGTTTCCCAGTTTCCAATGACCCTCCCCGGTTGAGCCGGGGGCTTTCACATCAGACTTAAGAAACCGCCTGCGCTCGCTTTACGCCCAATAAATCCG
+
CCCCCGGGGGGGGGGGGGFGGGGGGGGGGGGGGGGGGGGGGGGGGGGGGGGGGGGGGGGGGGGGGGGGGGGGGGGGGGGGGGGGGGGGGGGGGGGGGGGGGGGGGGGFGGGGGGGGGGGGDGGGGGGGFGGGGGGGGEGGGGGGGGGGGGGGGGGGGGDFGGGGFFGGDDFGGGGGDGGEGGGGGGGGGGGGGGGGGG5=FGGGF4:CGGGG=FCFGDGGFGF;1A>DFFFFGGF>F<CE532;F7=>DGC
@M03364:276:000000000-BLYN8:1:1101:26321:6209 2:N:0:1
GGACTACAGGGGTTTCTAATCCTGTTTGCTCCCCACGCTTTCGCACCTGAGCGTCAGTCTTTGTCCAGGGGGCCGCCTTCGCCACTGGTATTCCTCCAGATCTCTACGCATTTCACCGCTACACCGGGAATTCTCCCTCCCTCTACAAGACTCAAGCCTGACAGTTTCCGATGCAGTTCCCAGGTTGTGCCCGGGGTTTTCACATCGCACTTGCAAGCCCCCTTCATTCCGCTTTAGTCCCATAATTTCCG
+
CCCC<CFGF9EEF+FCFDCFFG@EFFDGGG9EEG8+8@FGGE7;F+F@CFGDEGG>C,,6,6CFF@<F8@@+@@CFC,CEDF@FF?EFG,FFDFFGFEB<EE9FCFC?BFFBFCDFGGG8+4?F,+@:7>F,7,,=,,6FE=>D,@=3,6>8B,@AF6,63@:CGFA3,***@><,E,@35,,1>,11*2D,;=:*7BC*C+,41***/)1*++2+*15*.:5,(*)+)3)07D54*)206=4)0*1):*/
@M03364:276:000000000-BLYN8:1:1101:19037:6223 2:N:0:1
TGATCAACTGGCAACCTACTCGTTATTACGTAGGGGGCTTGCGTTATCCAGCATCAGTCGGTGTCCAGGGTGCGTAGGCGGCCAATGATGTTAGTGGTGATAGCTTCGGTCTTCACCGCAGCACGCGTATGAATCTCATTGGCTACAATACAGTAGCGGAGCATTTAATTACTCGTGTACCAGCGATATGCGTGGGTATTATGATGCACACTACTGGCGAAGACGAGTACGTGTACCGTAACTGACTCTCG
+
---6,,,=,C,-,,6,,,,,;,=,-,C,C6;,,,,+8@:6+:F6,B,,,,6;,EFF,<,8+7BC,,96,,:BCG,,+,,7+=CF,4,,,,<5,,,,,59F<,C5,,,8++885,A,EF+68+A,8+333+6,,7,,,6,,,,@D,8E,3,82,,,@5+++***,,77,7,,,,,*4,;,,5,6,**,**4?CC**:79<CC7+1:C7*2:5***+*2*3=)*./;)(0,*)0>7*5*,*2*06@7**.0**
@M03364:276:000000000-BLYN8:1:1101:14127:6227 2:N:0:1
GGACTACAAGGGTATCTAATCCTGTTTGCTCCCCACGCTTTCGCACCTGAGCGTCAGTCTTTGTCCAGGGGGCCGCCTTCGCCACCGGTATTCCTCCAGATCTCTACGCATTTCACCGCTACACCTGGAATTCTACCCCCCTCTACATGACTCTAGCTGACCAGTTTCAAATGCAGTTCCCAAGTCAAGCTCGGGGCTTTCACATCTGACGTCATCAACCGCCTCCGTGCCCTTTCCACCCCGTATTTCCG
+
@6ABB<EE9CFCEC<FEEGGEGGGFGDFEGGCCB@@@CFCDFG;7F@FFGCFECC@F6CE<<FFGFDCF,@@CGGGGG,FFGGGGGCFFEF9FG,EF,AF<<E<=EGGED:CFCAGGGEECF9B8FGG8<F>CA,CFGECGCEGGGF,EFF9E9E,EF9:EFGDFGFGAC>;,@<;E@EC9,@5D,7=@F,DCEEG*:6CDC7=86>+B1*:*2*37*<FEE)4,56)(8)8<5267)<2:.7)100-***
@M03364:276:000000000-BLYN8:1:1101:4862:6244 2:N:0:1
GGACTACAGGGGTTTCTAATCCTGTTTGCTCCCCACGCTTTCGCACCTCAGTGTCAGTATCAGTCCAGGTAGTCGCCTTCGCCACTGGTGTTCCTTCCTATATCTACGCATTTCACCGCTACACAGGAAATTCCACTACCCTCTACCATACTCTAGCTTGCCAGTTTCGGATGCAGTTCCCAGGTTGAGCCCGGGGATTTCACATCCGACTTGACAGACCGCCTGCGTGCGCTTTACGCCCAGTAATTCCG
+
CCCCCGGGGGGGGGGGGGGGGGGGGGGGGGGGGGGGGGGGCGGGGGGGGGGGGGGGGGGGGGFGGGCFGGGGGGGGGGGGFGGGGGGG<FGEGGGDGGGGGGGGGDFGGGGGGGGGGEGGDGGGGGGGGGGGGGGGGFGGGGGGGGGGGGGGGGGGGGGF7FFGGGFFGGEEEGFGGGFGGGGFGGGGGGGGGGEGDGGGGGGGFGGDCDGGF8CC70DF>E>>=FFA0;DECGGFA0:8C5@FF+@CF70
@M03364:276:000000000-BLYN8:1:1101:19146:6277 2:N:0:1
GGACTACCCGGGTATCTAATCCTGTTTGCTCCCCACGCTTTCGCACCTGAGCGTCAGTCTTTGTCCAGGGGGCCGCCTTCGCCACCGGTATTCCTCCAGATCTCTACGCATTTCACCGCTACACAGGAAATTCCACTACCCTCTACCATACTCTAGCTTGCCAGTTTTGGATGCAGTTCCCAGGTTGAGCCCGGGGATTTCACATCTGACTTAATCAACCGCCTGCGTGCGCTTTACGCCCAGTCATTCCG
+
CCCCCGGGGGGGGGGGGGGGGFGGGGGGGGGGGGGGGEGGGGGGGGGGGGGGGGGGGGGGGGGGGGGGGGGGGGGGGGGGGGFGGGGGGGGGGGGCFGGGGGGGGFGGGCFGGGGGGGGGGG@GFGGGGFFGGE,>ECF8DDD?EF98EGGGGGGFGGFGGFGGGC>ECEGBFDGGFGGGGGGFG:FF?FFGC*CEGGGGGGGGA8CGFGGGCGFFFGFFEGF;1::B?E5)59CBF?CCE32/*:6>FG>
@M03364:276:000000000-BLYN8:1:1101:6549:6303 2:N:0:1
GGACTACTGGGGTTTCTAATCCTGTTTGCTCCCCACGCTTTCGAGCCTCAGTGTCAGTTACAGGCCAGAGAGCCGCTTTCGCCTCCGGTGTTCCTCCATATATCTACGCATTTCACCGCTACACATGGAATTCCACTCTCCTCTTCTGCACTCAAGTTTCCCAGTTTCCAATGACCCTCCCCGGTTGAGCCGGGGGCTTTCACATCAGACTTAAGACACCGCCTGCGCGCGCTTTACGCCCAATAAATCCG
+
CCC9CFFGGGFDGGGGGGGGGFFGGGGGGGGGGGGEGGGGGGGCGGGGGGGCEFGGGGGGG9FGGCC<,CFEFGGGEGGGGGGEEDGBFGG?FFGGGGEAF,9EFGGGGGDEGGGFGGDGGGGG9?EGFGGGGGAFE8,AEDFGFGG9AAEGGFGGFCB>FFGGF,EFC;>>8,@=DFGGGGC>FECF,BFGC85;EGGGDCDGFGGG=FFCG7@+*;CFFE:;@42B(8)8DG5>F<DCE:0>G>94?F)
@M03364:276:000000000-BLYN8:1:1101:22672:6337 2:N:0:1
GGACTACCCGGGTTTCTAATCCTGTTTGCTCCCCACGCTTTCGCGCATCAGCGTCAGTAATGTTCCAGCAGGTCGCCTTCGCAATGAGTATTCCTCTTGATCTCTACGGATTTTACCCCTACACCAAGAATTCCACCTACCTCTCCCACACTCTAGAAAAGCAGTTTCAAATGCAGTTCTGTAGTTAAGCTACAGGATTTCACATCTGACTTACTCTTCCGCCTACGCGCTCTTTACGCCCAGTGATTCCG
+
CCCCCGFGGGGGGGGGGDGGGGGGGGFGCFDGGGGGFGGGGGGCGFFEGCGGGGGGGGGGGGFGGGGGGGGGGGGGGGEGGGCGGGFGGGGGGGFGCFGCGGGGFFGEFGGD@EGAFGFGGGGGGCEFDGFGGGGGGGFGGGGGEGG?EDG+@@FG;E9DFFDFGGGG:FAD8FGGGGDGFFCDCDFGGG9@FGGGGG9CFGFGFGFGFGCFGGGFGGGGFGFDDFAFFFB5FGGCA=GGGFFFFFFEGG<
@M03364:276:000000000-BLYN8:1:1101:13412:6350 2:N:0:1
GGACTACTGGGGTTTCTAATCCTGTTTGCTACCCACGCTTTCGCACCTCAGCGTCAGTCGTTGTCTAGGAGGCCGCCTTCGCCATCGGTATTCTTCGAGATATCTACGCATTTCACCGCTACACCTGGAATTCTACCCCCCTCTACTACACTCTAGCCTTCCAGTTTCAACTGCAATTCCCCGGTTGAGCCGCAGGCTTTCACATCTGACTTGAACGACCGCCTACGTGCGCTTTACGCCCAGTAAATCCG
+
CCCCCGGA,EFGGGGGGGGGGGGGGGGG9F,CFGGG+FGGGGGC,FGG,F,,@FGGGG,,,6C896CF,,@@F@FDGGGGGG:F,BCGC8FFG,EF,,BFG,CFGG<FGGGGGGGGGGGGGGGGG,,EGGGGG<,@E,+@CEG6EF,,,@=BD9EC,,,6EFGAF;EG:,,@FGG,@C,,4,@CFGGGFGF**11*1>FFF+@D+;+4@FGG*;48**355*:;(A?5(:8>DGGF?(;EGF(?F7*4CG/
@M03364:276:000000000-BLYN8:1:1101:16708:6353 2:N:0:1
GGACTACTGGGGTTTCTAATCCTGTTTGCTCCCCACGCTTTCGCACCTGAGCGTCAGTCTTTGTCCAGGGGGCCGCCTTCGCCACCGGTATTCCTCCAGATCTCTACGCATTTCACCGCTACACCTGGAATTCTACCCCCCTCTACAAGACTCTAGCCTGCCAGTTTCGGATGCAGTTCCCAGGTTGAGCCCGGGGATTTCACATCCGACTTGACAGACCGCCTGCGTGCGCTTTACGCCCAGTAATTCCG
+
ABABC8DFGGGGEGGFGCEFGGGGGGGGGGGGGGGGGGDEDFGGGGEFFGGFGEGGCFGGGFGCCFGFGGGGGC7FCF:FDGGEEGGGGDGGGGGGGEE?EAE,;@?<=C7FCGGGFDGD7+CF=8EFD<CFFDFGFGCEEGGGGGG9F?FFGGFEF6EFF@EGGGGCEGEGDG7EFECFGFFDGGGGGGGGGGGGDG<G+79CC4DGD5>DGDGGFC@FF=@:B),7(.8DGDFFFFG:*)4F:F?<FC6
@M03364:276:000000000-BLYN8:1:1101:9118:6356 2:N:0:1
GGACTACTGGGGTTTCTAATCCTGTTTGCTACCCATGCTTTCGAGCCTCAGCGTCAGTTACAGACCAGACAGCCGCCTTCGCCACTGGTGTTCCTCCATATATCTACGCATTTCACCGCTACACATGGAATTCCACTCTCCTCTCCTGCACTCAAGTCTCCCAGTTTCCAATGCACACAATGGTTGAGCCACTGCCTTTTACATCAGACTTAAGAAACCACCTGCGCTCGCTTTACGCCCAATAAATCCGG
+
CCCCCGGGGGGGGGGGGGGGGGGGGGGGGGGGGGGGCGGGGGGGGGGGGGGGGGGGGGGGFFGGGGGGGGGGGGGGGGGGGGGGGGGGGGGGGFGGGFGGGGGGGGGGGGGGGGGGGGGGGGGGFGGGGFGGGGGGGFFFDFFFFEFGGGGGGGFGEE=DFGGGGGGDGGCFFGGGFGDG8BCGF68D?DFGFFFGGFGG+:EGF72+3=98++<89F>>FGF:B?A>5:>DCGGFADG8*:7A:CFCFGC
@M03364:276:000000000-BLYN8:1:1101:7284:6369 2:N:0:1
GGACTACAAGGGTTTCTAATCCTGTTTGCTCCCCACGCTTTCGCACCTGAGCGTCAGTCTTTGTCCAGGGGGCCGCCTTCGCCACCGGTATTCCTCCAGATCTCTACGCATTTCACCGCTACACAGGAAATTCCACTACCCTCTACCATACTCTAGCTTGCCAGTTTTGGATGCAGTTCCCAGGTTGAGCCCGGGGATTTCACATTAAACTTAACAAACCACCTACGCGCGCTTTACGCCCAGTAATTCCG
+
CCCCCGE@EFGGGGGGFGGGGGGGGGGGGGGGGGGGGGGGGGGC:FCFFEFEGGGDGFAFF9FFGGGG8BBCGEGEGGGGGGGEG<FGGGG<FDFGCCBEFE;FEEFGDE7FEGGGGDGEGGGF@AAF<FFGGGGGGFGGCEFF,@DF9=FFGCGGC;,@3D9DE,@,,+73CEFGGAF=,@EDCGGGGGGGGGGD*1C9FGGGF8++=CFGF>FC*?CGFGFD@F?D;8:=DG*6?3EEEB?FGG?FGF*
@M03364:276:000000000-BLYN8:1:1101:9634:6371 2:N:0:1
GGACTACCGGGGTTTCTAATCCTGTTTGCTCCCCACGCTTTCGAGCCTCAGCGTCAGTTACAGACCAGAGAGCCGCCTTCGCCACTGGTGTTCCTCCATATATCTACGCATTTCACCGCTACACATGGAATTCCACTCTCCTCTTCTGCACTCAAGTTTCCCAGTTTCCAATGACCCTCCCCGGTTGAGCCGGGGGCTTTCACATCAGACTTAAGAAACCGCCTGCGCTCGCTTTACGCCCAATAAATCCG
+
CCCCCGGGGGGGGGGGGGGGGGGGGGGGGGGGGGGGGGGGGGGGGGGGGGGGGGGGGGGGGGGGGGGGGGGGGGGGGGGGGGGGGGGFGGGGGGGGGGGGGGGGGGGGGGGGGGGGGGGGGGGGGGGGFCFGGGGGFGGG8EFGGGGGGGGGFFGGGGGGGGGGGGGGGGGGGGGGGGGGGGGDFG8FGGGGGGGGGGGGGGGGFGGG=F4CGDCGCFGGBGFFFA3BFFFFGGFFFBGGDEFFGG?AFGC
@M03364:276:000000000-BLYN8:1:1101:19259:6385 2:N:0:1
GGACTACAGGGGTTTCTAATCCTGTTTGCTCCCCACGCTTTCGCACCTGAGCGTCAGTCTTTGTCCAGGGGGCCGCCTTCGCCACCGGTATTCCTCCAGATCTCTACGCATTTCACCGCTACACCTGGAATTCTACCCCCCTCTACCATACTCTAGCTTGCCAGTTTTGGATGCAGTTCCCAGGGTGATCCCTGGGATTTCACATTCAACTTAACAATCCACCTACGCGCGCTTTACCCCTAGTAATTCCC
+
CCCCCGGGGGGGG7FFGDGGFGGGGGFGGGGGGGGGGGGGGGGD@FGGFFGGGGGGGGDGGDGGGGGG<,+CGGGDGGGGGGGGG<FGG7DFGCFGFF8EFCFCFGFGECFGGGFGEGGGGGGGGFFGGGGGGFFG9@+@EGGGFGDFA,@FGGGFGG78+:ECFG9>,*DF9E95<2@;E9,**6*4,5?D,<8C6::?FFG:8CF8+=88*=?+?*>C6+21()(0658;3>*.*)+;*).97:=4:76
@M03364:276:000000000-BLYN8:1:1101:14832:6387 2:N:0:1
GGACTACCCGGGTATCTAATCCTGTTTGCTCCCCACGCTTTCGAGCCTCAGTGTCAGTTACAGGCCAGAGAGCCGCTTTCGCCTCCGGTGTTCCTCCATATATCTACGCATTTCACCGCTACACATGGAATTCCACTCTCCTCTCCTGCACTCAAGTCTCCCAGTTTCCAATGCACACAATGGTTGAGCCACTGCCTTTTACATCAGACTTAAGAAACCACCTGCGCTCGCTTTACGCCCAATAAATCCGG
+
CCCCCGGGGGGGGGGGGGGGGGGGGGGGGGGGGGGGGGGGGGGGGGGGGGGGGGGGGGGGGGGGGGGGGGGGGGGGGGGGGGGGGGDGGGGGGGGGGGGGGGGGGGGGGGGGGGGGGGGGGGGGGGGGGGGGGGGGGGGGGGGGGGGGGGGGGG8EDEFGGGFGGGGGGGGGGGGD8=EFFFFGA>8CGFGGGGFGGGGGFGGGFGGGGGGCFGGFDGFC?GFBDEFF=?>6FGGFF2C7>;=;DGFCFGD
@M03364:276:000000000-BLYN8:1:1101:14535:6432 2:N:0:1
GGACTACAAGGGTATCTAATCCTGTTTGCTCCCCACGCTTTCGAGCCTCAGCGTCAGTTACAGACCAGAGAGCCGCCTTCGCCACTGGTGTTCCTCCATATATCTACGCATTTCACCGCTACACATGGAATTCCACTCTCCTCTTCTGCACTCAAGTTTCCCAGTTTCCAATGACCCTCCCCGGTTGAGCCGGGGGCTTTCACATCAGACTTAAGAAACCGCCTCCGCTCGCTTTACGCCCAATAAATCCG
+
CCCCCGGGGGGGGGGFGGGGGGGGGGGGGGGGGGGGGGGGGGGGGGGGGGGGGGGGGGGFGFGGGGGGGGGGGGGGGGGGGGGGGGGGGGGGGGGGFFGCFEGGGFGGGGGGGGFCGGGGGGGGFGGGFDFGGEFGGGGGFGFGGGGGGGGGGDFGEFGG;FCFGFFGFGGGGDGGFFGGGGG>GGGCFFGEGGGGDEGGGGGGFG7C?FFFCCFCFFGGBG:1(24B<EB3C539=<GGE@<FGFFAGGC
@M03364:276:000000000-BLYN8:1:1101:16215:6439 2:N:0:1
GGACTACTGGGGTTTCTAATCCTGTTTGCTCCCCACGCTTTCGCACCTCAGTGTCAGTATCAGTCCAGGTAGTCGCCTTCGCCACTGGTGTTCCTTCCTATATCTACGCATTTCACCGCTACACAGGAAATTCCACTACCCTCTACCATACTCTAGCTTGCCAGTTTTGGATGCAGTTCCCAGGTTGAGCCCGGGGATTTCACATTCAACTTAACAAACCACCTACGCGCGCTTTACGCCCAGTAATTCCG
+
CCCCCFGGGGGGGGGCGGGGGGGGGGGGGGGGGGGGGGGGGFGGGGGGGGGGGGGGGGGGGGGGGGGGGGGGGGGGGGGEGGDGGGGGGG@FGGGFEEGGGGGGGGGDGGGGGGGGGGGDFFGGGGGGGFGGGGGGGGGGGGGGEGDFFGGGC=EDGGGGFG8D=FGFGGGFFDAEGGGGFGGFF@FGGGGGGGGGEEGGGGGGFG7B7+?D8CGGCCFFF>B==FF:@EFFGG5):7E@EE?FGFFCFG*
@M03364:276:000000000-BLYN8:1:1101:18416:6442 2:N:0:1
GGACTACCGGGGTTTCTAATCCTGTTTGCTCCCCACGCTTTCGCACCTGAGCGTCAGTCTTTGTCCAGGGGGCCGCCTTCGCCACTGGTGTTCCTCCATATATCTACGCATTTCACCGCTACACATGGAATTCCACTCTCCTCTTCTGCACTCAAGTTTCCCAGTTTCCAATGACCCTCCCCGGTTGAGCCGGGGGCTTTCACATCAGACTTAAGAAACCACCTGCGCTCGCTTTACGCCCAATAAATCCG
+
CCCCCGGGGGGGGGGGGGGGGGGGGGGGGGFGGGGGGGGGGGGGGGGGGGFGGGGGGGGGGGGGGGFFDGGGGGGGGGGGGGGGGGGGGGGGGGGGGGGGGGGGFFGGGGGGGGGGGGGGGGGGEGGGG9FFGGGGGGGGGGGGGGGGGGGGGFGGFGACGGGGGFGFFGGGGGFGGGGDGGEGGGDFGGGGCEDGGGFGGGGGC4;76<FGGGGGG4FG4CE?>>251D>DDF*4*2E8E@BF4CFBGC7
@M03364:276:000000000-BLYN8:1:1101:9158:6461 2:N:0:1
GGACTACTGGGGTTTCTAATCCTGTTCGCTACCCATGCTTTCGAGCCTCAGCGTCAGTTACAGACCAGACAGCCGCCTTCGCCACTGGTTTTCTTCCATATAACTACGCATTTCACCGCTACACATGGAGTTCCACTGTCCTCTTCTGCACTCAAGTCTCCCAGTTTCCCATGCACTTCTTCGGTTGCGCCGAAGGCTTTCACATTAGACTTAAAAGAACGCCTGCGCTCGCTTGACGCCCAATAAATCCG
+
@96-B<CECECEGE;EFFEADD9C@E,BF:FGEFDGFDFFGGCF<BC<<FGFE6:@6C@@6<,,C<@CF@F<EFEE@CFG?F,?==FGC,:B?DEFAEFCEE,,,C<::CFBF?,,54@@C:EF@F9,:F<=EF,A,4>7,6,3,6@,C,@D6=,,8@@33>FBF9=D:,@6@,=EA=D=6=>+@=E?C+++4*3:CE,,+2DF>:F8+*=:+=C:8/,1)46>FF@>FFFFD:*/03**25();719FC7
@M03364:276:000000000-BLYN8:1:1101:22305:6472 2:N:0:1
GGACTACCAGGGTTTCTAATCCTGTTTGCTCCCCACGCTTTCGCACCTGAGCGTCAGTCTTTGTCCAGGGGGCCGCCTTCGCCACCGGTATTCCTCCAGATCTCTACGCATTTCACCGCTACACCTGGAATTCTACCCCCCTCTACAAGACTCTAGCCTGCCAGTTTCGGATGCAGTTCCCAGGTTGAGCCCGGGGATTTCACATCCGACTTGACAGACCGCCTGCGTGCGCTTTACGCCCAGTAATCCCC
+
CCCCCG@FGGGGGGGGGDGGGGGGGGGGGGGGGGGGGGGGGGGGGEGGGG@FGGGGGGGGFGFGGGGGGGGGGGGGGGGGGGGGGDGGGGGGFGGGGGFD<AAAGGFGGGGG,EFGGGGGGGGGGGFDEG<@FDGFGCGFGEGGGGGGGGG7FCDAFFGFGGGGEFGG5CGGGGFGFF7:EG6:FF<FCCFEGGG=CGGGGFGGFGG7CGGGF7C+***2==D?(59D?FEBGG36FF5:C::F*:*)29*
@M03364:276:000000000-BLYN8:1:1101:5575:6475 2:N:0:1
GGCTACTGGGGTTTCTAATCCTGTTTGCTCCCCACGCTTTCGCACCTCAGTGTCAGTATCAGTCCAGGTAGTCGCCTTCGCCACTGGTGTTCCTTCCTATATCTACGCATTTCACCGCTACACAGGAAATTCCACTACCCTCTACCATACTCTAGCTTGCCAGTTTCGGATGCAGTTCCCAGGTTGAGCCCGGGGATTTCACATCTGACTTAATCAACCGCCTGCGTGCGCTTTACGCCCAGTAATTCCG
+
CCCCCGGGGGGGGGGGGGGGGGGGGGGGGGGGGGGGGGGGGGGGGGGGGGGGGGGFGFFGGGGGGGGGGGFFGEGGGGGGGGGGGGFGGGGFGGGGGGGGGGGGGGGGGGGGGGGGGGGGGGGGGDCGFFGGGGGGDGFEGGGGGGGGGGGGGGGGGGGGGGDEGGGDG6EGGGG9FGGGGG6EGGGGGGGGGGGGGGCFCF7CFGGFGGGGFF9CGGD>BEEBBFDBDE3555DEEDEEGF4F>7@<>D
@M03364:276:000000000-BLYN8:1:1101:22927:6484 2:N:0:1
GGACTACAAGGGTTTCTAATCCTGTTTGCTCCCCACGCTTTCGCACCTCAGTGTCAGTATCAGTCCAGGTGGGCGCCTTCGCCACTGGTGTTCCTTCCTATATCTACGCATGTCACCGCTCGACAGGAAATTTCACTACACTCTACCATACTCTAGCTTGCCAGTTGTGGGTGCAGTTCCCAGGTTGAGCCCGGGGATTTCACATTCAACTTAACAATCCACATACGCGCGCTTTACGCCCAGTCATTCCG
+
CCCCCFD<CC<-6C,@CCC<,C<FE@<F@FGF,,;++6B@<EC;BFG8E<E,CE6C<,,<,,C,C,,C8F,9+,8@+BB<BF,@F<,C<BF,5?,FD,B,95,,9,<,8,44C<FFEF+44+++8F@,,,9?,5,CE;D<48=+E==4C9E99,,7>,7DF,=D,3,36>+6@6AE,EA8EDFC>B67778@C6E>>*8<F=7+++2=5=+2*+2=:*5,/6)7*;2?9>3):7FFF;CCED<A*;+-***
@M03364:276:000000000-BLYN8:1:1101:19715:6487 2:N:0:1
GGACTACAGGGGTTTCTAATCCTGTTTGCTACCCATGCTTTCGAGCCTCAGCGTCAGTTACAGACCAGACAGCCGCCTTCGCCACTGGTGTTCTTCCATATATCTACGCATTTCACCGCTACACAGGAAATTCCACTACCCTCTACCATACTCTAGCTTGCCAGTTTTGGATGCAGTTCCCAGGTTGAGCCCGGGGATTTCACATCCGCCTTGACAGACCGCCTGCGTTCGCTTTACGCCCAGTAATTCCG
+
CCCCCGGGGGGGGGGGGGGGGGGGGGGGGGGGCFGGGGGGGGGGGGGGGGGGGGGGGFGGGGGGGGGGGGGGGGGGGGGGGGGGGGGFGGGGGGGGGFGGGGGGGGGGGGGGGGGGGGGGGGGGEGGGGGGGGGGGGGGDGGGGFGGGGGGGGGEFFG9BGGGGDGFGGGGGGGGGGGGGGGGGGGGGGGGGGGGGGDDFGGGFFCC4*9DD*;>DDFGGDC>=DF@5(:AACFCEFDEGGF;F7CFEGG0
@M03364:276:000000000-BLYN8:1:1101:13755:6494 2:N:0:1
GGACTACTGGGGTTTCTAATCCTGTTTGCTCCCCACGCTTTCGCACCTGAGCGTCAGTCTTTGTCCAGGGGGCCGCCTTCGCCACCGGTATTCCTCCAGATCTCTACGCATTTCACCGCTACACCTGGAATTCTACCCCCCTCTACAAGACTCTAGCCTGCCAGTTTCGAATGCAGTTCCCAGGTTGAGCCCGGGGATTTCACATCCGACTTGACAGACCGCCTGCGTGCGCTTTACGCCCAGTAATTCCG
+
CCCCCGGGGGGGGGGGGGGGGGGGGGGGGGGGGGGGGGGGGGGGGGGGGGGGGGGGGGGGGGGGGGGGGGGGGGGGGGGGGGGGGGGGGGGGGGGGGGGGFGFGGGGF@FGGGGGGFGGGCGGGGGGFGGGGGGGGDGDEGEGGGGGFGGGCFGGGFGFCGGGGGGGGGGGGGGGGGGGGGGGFFGGFGGGGGCGGGG6CDFFG6>FG<78CF7;DGGGC):>01>>FFFFBDGFFFFGDGF(9>G?4*:2
@M03364:276:000000000-BLYN8:1:1101:6331:6554 2:N:0:1
GACTACCCGGGTTTCTAATCCTGTTTGCTCCCCACGCTTTCGAGCCTCAGCGTCAGTTACAGACCAGAGAGCCGCCTTCGCCACTGGTGTTCCTCCATATATCTACGCATTTCACCGCTACACATGGAATTCCACTCTCCTCTTCTGCACTCAAGTTTCCCAGTTTCCAATGACCCTCCCCGGTTGAGCCGGGGGCTTTCACATCAGACTTAAGAAACCGCCTGCGCTCGCTTTACGCCCAATAAATCCGG
+
CCCCCFGGGGGGCGGGGGGGGGGGGGGGGGGGGGGGGGGGGGGGGGGFFGGGGGGGGGFGGGGGGGGFGGGGGGGGGGGFGGGGGGGG8FGFGGGGGGGGFFCFGGGGGGGGGGFGEGEGEGGGGGGGFEFFDFGGGGFFGGGGGGGGGGGGGGGGFDEGGGG8FGGFGFGFFGGGGG6CGGEEDGGGGGGGGGDGGG?EDGGGFGGGGGCFGGGGGGECDGFFFEBEFFB>GGGFE<:E=>BFGGFACGC
@M03364:276:000000000-BLYN8:1:1101:21693:6559 2:N:0:1
GGACTACTGGGGTATCTAATCCTGTTTGCTCCCCACGCTTTCGCACCTGAGCGTCAGTCTTTGTCCAGGGGGCCGCCTTCGCCACCGGTATTCCTCCAGATCTCTACGCATTTCACCGCTACACCTGGAATTCTCCCCCCCTCTCCAAGACTCTAGCTGACCAGTTTCAAATGCAGTTCCCAAGTTAAGCTCGGGGATTTCACATCTGACTTAATCCACCGCCTGCGTCCGCTTTACGCCCAGTAATTCCG
+
CCCCCFGGGGGGGGGGGGGGGFGGGGGGGGFGGGGCFGGGGGGGGGGFFFGGGGGGGGC6CEECFGGGD7BFGGGGGGGGGGGGG8FEGEFGGFGGG<??F<EFEGGGGGGDFGGGGGGDGGGGGCFGGGGGGEFG8>@:EGGG6E,,;DFGGAEG,E9CGGG5FFF9,E,>;CG93,D<42?,@FF7CE?8E==C*:F9DGFGFGF7@:DCG=C:+2<CEEBD(A0.(0).9**)*(2?C>(/7:6):*2
@M03364:276:000000000-BLYN8:1:1101:13934:6617 2:N:0:1
GGACTACTGGGGTATCTAATCCTGTTTGCTCCCCACGCTTTCGCACCTGAGCGTCAGTCTTTGTCCAGGGGGCCGCCTTCGCCACCGGTATTCCTCCAGATCTCTACGCATTTCACCGCTACACCTGGAATTCTACCCCCCTCTACGAGACTCAAGCTTGCCAGTTTCAAATGCAGTTCCCAGGTTGAGCCCGGGGATTTCACATCTGACTTAACAAACCGCCTGCGTGCGCTTTACGCCCAGTAATTCCG
+
CCCCCGFGGGGGGGGGGGGGGGGGGGGGGGGGGGGGGGGGGGGGGEGGGGGGGGGGGGGGGGGGGFFFGGGGGGGGGGGGGGGGGGGGGGGGGDDGGGGGGGFFGGGGGGGGGGGGGGGGGGGGGGGGGGFGGGGGGGG+CEGGGGGGGGGGGGGGGGGGGGGGGFFFCFFGGFFFGGGGCFFGGGGGGGGGGGGDCGGGGGGCFGDGGGGGGCCGGGG*>EF6?F6>?EDEGGG498EGG5(0:CFBGG>
@M03364:276:000000000-BLYN8:1:1101:12822:6620 2:N:0:1
GGACTACCGGGGTTTCTAATCCTGTTTGCTACCCATGCTTTCGAGCCTCAGCGTCAGTTACAGACCAGACAGCCGCCTTCGCCACTGGTGTTCTTCCATATATCTACGCATTTCACCGCTACACATGGAATTCCACTCTCCTCTCCTGCACTCAAGTTTCCCCGTTTCCAATGACCCTCCCCGGTTGAGCCGGGGGCTTTCACATCAGACTTAAGAAACCGCCTGCGCTCGCTTTACGCCCAATAAATCCG
+
CCCCCGC@FGGGGE@FFGGGGGGFEFGEGCEF6EFF<@9FDF7@@7FFF,C<CFFGGGFFGFGGG7@CEFD@FGGGGDGF<BF=CF=FEFC?FAFFFFGF<FFCFGFGGE:CFG,BEFGG++,:ECEFG9EFGFGG,8DFFDGGGFGG8E,AD8D?@=EFD9,@3>BDEGAF8>=@,,6=+6+3:B*<@,>@E8CC=EF68CFCFFD=;;FFC+;7D*8*0/./:52):.).9C5293E5CB<44*9-20/
@M03364:276:000000000-BLYN8:1:1101:21625:6641 2:N:0:1
GGACTACTAGGGTTTCTAATCCTGTTTGCTCCCCACGCTTTCGCACCTCAGTGTCAGTATCAGTCCAGGCAGTCGCCTTCGCCACTGGTGTTCCTTCCTATATCTACGCATTTCACCGCTACACAGGAAATTCCACTCCCCTCTACCATACTCTAGCTTGCCAGTTTTGGATGCAGTTCCCAGGTTGAGCCCGGGGATTTCACATTCAACTTAACAAACCACCTACGCGCGCTTTACGCCCAGTAATTCCC
+
CCCCCGGGCGGGGEFGGGGGGGGGGGGGGGGGGGGGGGGGGGGCCFGGGGG6EFGGGG<CFGGGGGGGFFGG6FFGGGGGGGGGEGGGGGGGGGGGFAGGGCGGGGGGGGGGGGGGGGGGGG9E9:FA<FGGGGFGG,,AEGGGEE==;=EGGEFE;DGFGG8DFGF,,+3EG?993@DGGGGFAFDGGGGFGDGG6CFFEFGGFFF+97@F7B?FFGGC6EED2F9)(05BDGG3FFGGGA2=>FFEGC*
@M03364:276:000000000-BLYN8:1:1101:25900:6648 2:N:0:1
GGACTACAAGCATTTCTAAGCGTGTAAGCTGCTTACGCATAACCAACTGAGAGTCGGTATTACACCAGGGAACCGGCTTGCCATCGGATATTACAAAAAATCTGTACGCATACCACGACTACACTTGGAATCTAATCCGCCTATACAGAACACTACACTACCAATTGCTAATGAAGAGTATAGGTCGAGAGCTGCCACTCCCACCACTGCAGCGAAGACACCCTGAGTGCTGTGGACGTCAAGTAATGCGG
+
-BC<C86F,-,;CFG,6C,,E+,,-,6C,,,,,,6,,B,,,6,CC,,B,C,,;E,+@@,C6,,,6,6C,,,,:C+++8++,6,,:,,,,86AF,,,,4,8,,,,4,CF7+++,,,,++8+@,,,,9,?,,9,,,C469>F8@++,8@,,@,+@,,33@@6,,,,,3@E,,@ED,,7,6,,6,,,83+1+,++,3,,4,@,**@**4;**2**4**/)*0,2*)(()(4*+:+;*;))(*=*)/+++37@)1
@M03364:276:000000000-BLYN8:1:1101:18808:6654 2:N:0:1
GGACTACAAGGGTTTCTAATCCTGTTTGCTCCCCACGCTTTCGAGCCTCAGCGTCAGTTACAGACCAGAGAGCCGCCTTCGCCACTGGTGTTCCTCCATATATCTACGCATTTCACCGCTACACATGGAATTCCACTCTCCTCTTCTGCACTCAAGTTTCCCAGTTTCCAATGACCCTCCCCGGTTGAGCCGGGGGCTTTCACATCAGACTTAAGAAACCGCCTGCGCTCGCTTTACGCCCAATAAATCCG
+
CCCCCGGGGGGGGGGGGGGGGGGGGGGGGGGGGGGGGGGGGGGGGGGGGGGGGGEGGGGGGGGGGGGGGCFGGGGGGGGGGGEGGGGGGGGGGFFGGGFGGGGGGGGGGGGGGGGGGGGGGGGGGGGGEF<FGFGF;E=EFGGGGGGGGGGGGGGGGGGGGGGGFGFFGGG9F9DFGGGGD>EEGGGDGGGEE5EGGGFGFCFGFGGFGGGGGGGGGGGGAG5;;F>FFFDFGDGDFFEGGF<FGG=AG4>
@M03364:276:000000000-BLYN8:1:1101:8096:6657 2:N:0:1
GGACTACACGGGTTTCTAATCCTGTTTGCTCCCCACGCTTTCGCACCTCAGTGTCAGTATCAGTCCAGGTAGTCGCCTTCGCCACTGGTGTTCCTTCCTATATCTACGCATTTCACCGCTACACAGGAAATTCCACTACCCTCTACCATACTCTAGCTTGCCAGTTTTGGATGCAGTTCCCAGGTTGAGCCCGGGGATTTCACATTCAACTTAACAAACCACCTACGCTCGCTTTACGCCCAGTAATTCCC
+
CCCCCGGGFGGGGGGGGFCGCFGDGGGGGGGEGGGGGGGGGGGGGEGCFGGGGGGFGGGFFGFGGGGGGGGGGGGGEGGGFGGGCFGGGGFGGGGGCEF?FFF<EFFE7@CGFFFGEF8=FFGGGGGGGGGFAFGFGFFGG?DGGFGGGGDGCFFF9EDGFDDFFGGGGE8DCEFGGFFE99=DFC?FCFGGGDEGCEGGFGF7BF>CGGFG>FGGGF>EAFD==A>>(85)*/9*B(B8E)2;7CACCC*
@M03364:276:000000000-BLYN8:1:1101:23792:6680 2:N:0:1
GGACTACACGGGTATCTAATCCTGTTTGCTCCCCACGCTTTCGAGCCTCAGCGTCAGTTACAGACCAGAGAGCCGCCTTCGCCACTGGTGTTCCTCCATATATCTACGCATTTCACCGCTACACATGGAATTCCACTCTCCTCTTCTGCACTCAAGTTTCCCAGTTTCCAATGACCCTCCCCGGTTGAGCCGGGGGCTTTCACATCAGACATGAGAAACCGCCTGCGCTCGCTTTACGCCCAATAAATCCG
+
CCCCCGGGGGGGGGGGGGFGGGGGGGGGGGGGGDFGGGGGGGGGGGGGGGGGGGGGGFGGGGGGGGGGGGGGGGCEEGGGGGGGEE@CFFEFGGGGGFGCFGGGGGGGGDCFGGGGGGGGGGGGGGFFBFFFFGGGGGFGGGGGGGDADDGCDFGDDF9EGGGGCGDFGGGC,EFGC,@CGEGD@E67@DC8*@8ECEG,:+1:FCFGG4*+*00;C<6CD=D?6:9DFF>>G5<2*-;EGF:>CFF>GC1
@M03364:276:000000000-BLYN8:1:1101:22925:6680 2:N:0:1
GGACTACCGGGGTTTCTAATCCTGTTCGCTCCCCACGCTTTCGAGCCTCAGCGTCAGTTACAGACCAGAGAGCCGCCTTCGCCACTGGTGTTCCTCCATATATCTACGCATTTCACCGCTACACATGGAATTCCACTCTCCTCTTCTGCACTCAAGTCTCCCAGTTTCCAATGACCCTCCCCGGTTGAGCCGGGGGCTTTCACATCAGACTTAAGAAACCGCCTGCGCTCGCTTTACGCCCAATAAATCCG
+
CCCCCGGGGGGGEGGGGGGGGGGGGFFGGGGGGDGGGDGGGGGGGGGGGGFGGGGDFFGGGGGGGGGGGGGGGFEGGGEGGGGG7FFGEFGCFFGGGGGGFFFFEFFGGDGGGFFEGGCGDEGFFGG8BCAFFGFGCFGGFGGDGF=FFCGGCFCDFGFEFG8B8E9D,>,E8DGFGGGGGEGEGE5<7DDECEDEEC*0;@FD:CF*;66C7FG@FDFGDEDF?F(59DBECF5:?6C8ED<5DF46:C9
@M03364:276:000000000-BLYN8:1:1101:6857:6700 2:N:0:1
GGACTACAAGGGTTTCTAATCCTGTTTGCTCCCCACGCTTTCGAGCCTCAGCGTCAGTTACAGACCAGAGAGCCGCCTTCGCCACTGGTGTTCCTCCATATATCTACGCATTTCACCGCTACACATGGAATTCCACTCTCCTCTTCTGCACTCAAGTTTCCCAGTTTCCAATGACCCTCCCCGGTTGAGCCGGGGGCTTTCACATCAGACTTAAGAAACCGCCTGCGTTCGCTTTACGCCCAGTAATTCCG
+
CCCCCGGGGGGGGGGGGGGGGGGGGGGGGGGGGGGGGGGDGGGGGGGGGGGGGGGGGGGGGGGFGGGGGGGGGGGGGGGGGGGGGGGGGGGGGGGGGGGGGGGGGGGGGGGGGGGGGGGGFGGGGGGGGGGGGGGGGGGGEEGGGGFGFFGGGGCGFFGGGGGGFGGGGGGGG9DF8@EEGGGGGEGGGGGGGDECC5CG>8FFFGGGFGFGGGG77FFFFCDF@F>>())8DFFBFFGGGFFFGGF9CF2
@M03364:276:000000000-BLYN8:1:1101:14405:6704 2:N:0:1
GGACTACAGGGGTTTCTAATCCTGTTTGCTCCCCACGCTTTCGCACCTGAGCGTCAGTCTTTGTCCAGGGGGCCGCCTTCGCCACCGGTATTCCTCCAGATCTCTACGCATTTCACCGCTACACCTGGAATTCTACCCCCCTCTACAAGACTCTAGCCTGCCAGTTTCGGATGCAGTTCCCAGGTTGAGCCCGGGGATTTCACATCTGACTTAACAAACCGCCTGCGTGCGCTTTACGCCCAGTAATTCCG
+
CCCCCGGGGGGGGGEGGG9FFGGGGGGGGGGDFGGGGGCGGGGDDGGGGGGGGGEGGGCGGGGGFGGGFGGGGFGGGGGGGGGGC,@FGGGDFCGGFGGDCEGGGDFGGGGGGGGFGGGGGGFGFGGGGAFFGGGG9F6FE+@DEGF9B8EGDCFGGGFBFGG6D;;DEGC5EGG?F:>DDFE:BGCGFB,D5=EECEFFGFC7C<D>+@FGFCCDGDE*.=B@?F>><).0/>C:F?GGD339:0*.7>*
@M03364:276:000000000-BLYN8:1:1101:5079:6708 2:N:0:1
GGACTACTGGGGTTTCTAATCCTGTTTGCTCCCCACGCTTTCGAGCCTCAGTGTCAGTTACAGGCCAGAGAGCCGCTTTCGCCTCCGGTGTTCCTCCATATATCTACGCATTTCACCGCTACACATGGAATTCCACTCTCCTCTCCTGCACTCAAGTCTCCCAGTTTCCAATGACCCTCCCCGGTTGAGCCGGGGGCTTTCACATCAGACTTAAGAAACCGCCTGCGCTCGCTTTACGCCCAATAAATCCG
+
CCCCCGGGGGGGGGGGGGFGGGGGGGGGGGGGGGGGGGGGGGGFGGGFGDGFGGGGGGGGGGFGGGGGGGGGDFGG@FGGGGGGGGGGGGGGGGGGGGGGGGCGGGFFGGG@FGFGGGGCCGGGGGGGGGGGGGGGGGGGGGGGGGGGGGGGG,@=E;DGFFGG>DFGGGGGFGGDEFFGGDEECCCGGGGGCCCEGGGGGGGGF4:FFGFGGGFGGFGEEGFFDFBFFB3<9C3<@BEEC3::D**<FF)
@M03364:276:000000000-BLYN8:1:1101:7199:6727 2:N:0:1
GGACTACAGGGGTTTCTAATCCTGTTTGCTCCCCACGCTTTCGCACCTGAGCGTCAGTCTTTGTCCAGGGGGCCGCCTTCGCCACCGGTATTCCTCCAGATCTCTACGCATTTCACCGCTACACCTGGAATTCTACCCCCCTCTACAAGACTCTAGCCTGCCAGTTTCGGATGCAGTTCCCAGGTTGAGCCCGGGGATTTCACATCCGACTTGACAGACCGCCTGCGTGCGCTTTACGCCCAGTAATTCCC
+
@A@6BAFGDGGGGGGFGGGGAFFEFCGFGFFGGGGDGGE@FFGGGGDFEFGECFCEGGGGFGFEGGGGC@CCGEGCF@:FD@:?C<FEFE7FCEFF<F@EE?@FE,BCGGGEGFF<EFC+>F:F=FGGGD<,39E3=8FGCEED3@F9>DFFGF,9FD9FECFGGGGGC*4@E8,5>=DCG9D>FEFF,DF*//=:CC:C+1AD=47DD<5*0*;D7<E55=3((04>::>>DC<<66EEE:07:7=):>*
@M03364:276:000000000-BLYN8:1:1101:17177:6728 2:N:0:1
GGACTACTGGGGTTTCTAATCCTGTTTGCTCCCCACGCTTTCGCACCTGAGCGTCAGTCTTTGTCCAGGGGGCCGCCTTCGCCACCGGTATTCCTCCAGATCTCTACGCATTTCACCGCTACACCTGGAATTCTACCCCCCTCTACAAGACTCTAGCCTGCCAGTTTCGGATGCAGTTCCCAGGTTGAGCCCGGGGATTTCACATCCGACTTGACAGACCGCCTGCGTGCGCTTTACGCCCAGTAATTCCG
+
CCCCCGGGGGGGGGGGGFGGGGGGGGGGGGGGGGGGGGGGGGGGGGGGFGG@FFGGGGGGGGGGGFGGFGGGGGGGGGGGGGGGGGGGGGGGGGGGGCGGGGGFGGGGGGGGGFGGGGGGGGGEGGGGGGGFGGGGGGFGGGGGGGG?FGGGGGGGFFGFGGGGGGGGG5:CGGGGGGGGFGGGGGGDFFFGGGGGGGGGGGGGFGGGGGGGGGG7C4FGFGFFFFFFFFFEDGG29:EGC>:FGGFFGC2
@M03364:276:000000000-BLYN8:1:1101:15807:6728 2:N:0:1
GGACTACTGGGGTTTCTAATCCTGTTTGCTCCCCACGCTTTCGCACCTGAGCGTCAGTCTTTGTCCAGGGGGCCGCCTTCGCCACCGGTATTCCTCCAGATCTCTACGCATTTCACCGCTACACCTGGAATTCTACCCCCCTCTACAAGACTCTAGCCTGCCAGTTTCGGATGCAGTTCCCAGGTTGAGCCCGGGGATTTCACATCCGACTTGACAGACCGCCTGCGTGCGCTTTACGCCCAGTAATTCCG
+
CCCCCGGGGGGGGGGGGGGGGGGGGGGGGGGGGGGGGGGGGGGGGGGGGGGGGGGGGGGGGGGGGGGGGGGGGGGGGGGGGGGGGGGGGGGGGGGGGGGGGGGGGGGGGGGGGGGGGGGGEGGGGGGGGGGGGGGGGGGGGGGGGGGEGGGGGGGGGGGGGGGGGGGGG5CEGGGGGGGGCGGFGGGGGGFGGGGGGEGGFDGFFG<DDGGGGGGGG4FGFGF:04>F:>>BGDF<FFGGE><FGGFFGG<
@M03364:276:000000000-BLYN8:1:1101:22797:6764 2:N:0:1
GGACTACAGGGGTTTCTAATCCTGTTTGCTCCCCACGCTTTCGCACCTGAGCGTCAGTCTTTGTCCAGGGGGCCGCCTTCGCCACCGGTATTCCTCCAGATCTCTACGCATTTCACCGCTACACCTGGAATTCTACCCCCCTCTACAAGACTCTAGCTGACCAGTTTCAAATGCAGTTCCCAAGTTAAGCTCGGGGATTTCACATCTGACTTAATCAACCGCCTGCGTGCGCTTTACGCCCAGTAATTCCG
+
CCCCCGGGGGGGEGGGGGGGGGGGGGGGGGGGGGGGGGGGFGGGGGGGGGGGGGGGGGGGGGGGGGGGGGGGGGGGGGGGGGGGGGGGGGGGFGEGGGGGGGFGGGGGGGGGGGGGGGGGGGGGGGGGGGGGGGGGGGGGGGGGGGGCGGGGGFGGGGGGGGFDFFDFFADFGGGGGGGGGGFGGGGGGC;FGGGGDGGGFGGD8CCDGGGGGGGGGGGGFC:7?FFEDF3:DD3AFFEGD3397:FFGG*
@M03364:276:000000000-BLYN8:1:1101:15204:6772 2:N:0:1
GGACTACTGGGGTTTCTAATCCTGTTTGCTCCCCACGCTTTCGCACCTCAGTGTCAGTATCAGTCCAGGTAGTCGCCTTCGCCACTGGTGTTCCTTCCTATATCTACGCATTTCACCGCTACACAGGAAATTCCACTACCCTCTACCATACTCTAGCTTGCCAGTTTTGGATGCAGTTCCCAGGTTGAGCCCGGGGATTTCACATTCAACTTAACAAACCACCTACGCGCGCTTTACGCCCAGTAATTCCC
+
CCCCCGGGGGGGGGGGGGGGGGGGGGGGGGGGGGGGGGGGGGGGGGGGGGGFGGGGGGGGGGGGGGGGGGGGGGGGGGGGGGGGGGGGGGGGGGGFEFGGGGGGGGGGGGGGGGGGGGGGGGGGGGGGGGFFAFGGGGGFGGGGDFFFFGGGGGGGGGGFFGGEDFGGGDFFCFFFGGFFGGGGGGGFGFGFEGGG*BCFFGCFBCF@FFGGGGFGCD8CFGBDFF9)(:BEGGF<F;EG5=@FFFFF=F*
@M03364:276:000000000-BLYN8:1:1101:6317:6775 2:N:0:1
GGACTACTAGGGTTTCTAATCCTGTTTGTTCCCCACGCTTTCGAGCCTCAGTGTCAGTTACAGGCCAGAGAGCCGCTTTCGCCTCCGGTGTTCCTCCATATATCTACGCATTTCACCGCTACACATGGAATTCCACTCTCCTCTCCTGCACTCAAGTCTCCCAGTTTCCAATGCACACAATGGTTGAGCCACTGCCTTTTACATCAGACTTAAGAAACCACCTGCGCTCGCTTTACGCCCAATAAATCCGG
+
CCCCCGGGGGGGGGGGGGGGDGGGGGGGGFGGGGGGGGGGGGGGGGGGGGGGGGGGGGGGGGGGGGGGGGGGGGGGGGGGGGGGGGGGGGGGCFGGGGGGGGGGGGGGGGGGGGGGGGGGGGGGGGGGFFGFGGGGGFGGGFGGGGGGGGGGGGGGGGGGGGFGGGGGGGGGGGFGGGGGFGGGGG?FGGFGGGGGGGFFFGGGFFG>FGCFGGGGGGFGF>AFFF=94??D7/CEFFBCC;@FFDFC6C:
@M03364:276:000000000-BLYN8:1:1101:9548:6782 2:N:0:1
GGACTACCCGGGTTTCTAATCCTGTTTGCTCCCCACGCTTTCGCACCTGAGCGTCAGTCTTTGTCCAGGGGGCCGCCTTCGCCACCGGTATTCCTCCAGATCTCTACGCATTTCACCGCTACACCTGGAATTCTACCCCCCTCTACAAGACTCTAGCCTGCCAGTTTCGGATGCAGTTCCCAGGTTGAGCCCGGGGATTTCACATCCGACTTGACAGACCGCCTGCGTGCGCTTTACGCCCAGTAATTCCG
+
CCCCCGGGGGGGGGGGGGGGGGGGGGGGGGGGGGGGGGGGGGGGGGGGFGGGGGGGGGGGGGGGGGGDGGGGGGGGGGGGGGGGGGGGGGGGFFGGGGGGGGGGGGGGGGGGGGGGGGGGD@FFGGGGGGGGGGCEFGGGGGGGGG;EFGG??FGACCBEGFGGGGGGGGCEEDFGGGGFGGFFFGFFGGGG5ECE58BCGGGGFFGCDGGG7*>>=FGGFDEFF@>:1BBEGGCBFFGGEBB?::B<CF*
@M03364:276:000000000-BLYN8:1:1101:17861:6786 2:N:0:1
GTACTACAGGGGTTTCTAATCCTGTTTGCTCCCCACGCTTTCGCACCTGAGCGTCAGTCTTTGTCCAGGGGGCCGCCTTCGCCACCGGTATTCCTCCAGATCTCTACGCATTTCACCGCTACACCTGGAATTCTACCCCCCTCTACAAGACTCTAGCCTGCCAGTTTCGGATGCAGTTCCCAGGTTGAGCCCGGGGATTTCACATCCGACTTGACAGACCGCCTGCGTGCGCTTTACGCCCAGTAATTCCG
+
CCCCCGGGGGGGGGGGGGGGGGGGGGGGGGGGGGGGGGGGGGGGGGGGGGGGGGGGGFGGGGGGGGGGGGGGGGGGGGGGGGGGGGGGGEGGGGGGGGGGGDDEFGGFFEGGGGGGGGGGGGGGGGGGGGGGGGGGGGGGGGGGGFGGGGGFGGGGGFFFCFFGGGFGGGGGCGGGGGGGGGCGGGGGGGGGDGGGCEGGGGFDFGGGGGGGGGGGG;FGBGEFFFFFFFEFGGGFFFGGGFF4C*94FG<
@M03364:276:000000000-BLYN8:1:1101:9510:6819 2:N:0:1
GGACTACTGGGGTTTCTAATCCTGTTTGCTCCCCACGCTTTCGAGCCTCAGTGTCAGTTACAGGCCAGAGAGCCGCTTTCGCCTCCGGTGTTCCTCCATATATCTACGCATTTCACCGCTACACATGGAATTCCACTCTCCTCTCCTGCACTCAAGTCTCCCAGTTTCCACTGCACACAATGGTTGAGCCACTGCCTTTTACATCAGAATTAAGAAACCACCTGCGCTCGCTTTACGCCCAATAAATCCGG
+
CCCCCGGGGGGGGGGGGGGGGGGGGGGGGGFF<CFGGGGGGGG,@FGECFGFGGGCGGGFGGFFGCFGGGCGFGGGEEFGGGGGFEGGGGGGE,;FFGGGG9EFGFGGGGGGGGGGGGGEGGFFFFGGFFFGFGGGGFGGGGGF8EDB8FGFD=FGGGDF,>EGGGDEGA9DF9AF8EC3@9,@FGFC,8>DC,3@@;EG?8CFCDG5++?8@@CC*3DF:C?4B?):7?B4CG7*:>CCEF;F:DF6*8)
@M03364:276:000000000-BLYN8:1:1101:8280:6823 2:N:0:1
GGACTACCAGGGTTTCTAATCCTGTTTGCTCCCCACGCTTTCGAGCCTCAGTGTCAGTTACAGGCCAGAGAGCCGCTTTCGCCTCCGGTGTTCCTCCATATATCTACGCATTTCACCGCTACACATGGAATTCCACTCTCCTCTCCTGCACTCAAGTCTCCCAGTTTCCAATGCACACAATGGTTGAGCCACTGCCTTTTACATCAGACTTAAGAAACCACCTGCGCTCGCTTTACGCCCAATAAATCCGG
+
CCCCCGGGFGGGGGGGGGFGGGGGGGGGGGGFGGGGGGGGGGGGGGGGGGGGGGGGGGGGGGGGGGFGGGGGGGGGGGGGGGGGGGG@GGGGFGGGGGGGGGGGGGGGDGGGGGGGGGGGGGGGGGGGGFGGGGGGGEFFFGFFCGGGGGGGGGGGFGGGGGGGCEFFCAFFFGGDFF>FAFFFFG,@EGFGEGGGCGGGGGGGFGG55>CFGG8C7>FGFGA)<@2/>BF>CF=EDDG85>@4:CA7*::
@M03364:276:000000000-BLYN8:1:1101:12695:6838 2:N:0:1
GGACTACTCGGGTTTCTAATCCTGTTTGCTCCCCACGCTTTCGCACCTCAGTGTCAGTATCAGTCCAGGTAGTCGCCTTCGCCACTGGTGTTCCTTCCTATATCTACGCATTTCACCGCTACACAGGAAATTCCACTACCCTCTACCATACTCTAGCTTGCCAGTTTTGGATGCAGTTCCCAGGTTGAGCCCGGGGATTTCACATTCAACTTAACAAACCACCTACGCGCGCTTTACGCCCAGTAATTCCG
+
CCCCCGGGFGGGGGGGGGGGGGGGGGGGGGGGGGGGGGGGGGGGGGGGGGGGGGGGGGGGFGGGGGDFGGGGGGGGGGGGGCEGGGGGGGGGGGGGGGGGGGFGFGGGGDGGGGGGGGCGGGGGGGGGGGFEG<EFGGGFGGFGGGGEEEFG9EFFCFGCFGGGGGGGFGFGGGGCEFGGFGGGGGGCFCGCEGGGGGFGGGGFFF<9@CFDFFGFF>GD>C5>4ADFF>4;DGG3C@CE*216@FA?7C0
@M03364:276:000000000-BLYN8:1:1101:4844:6845 2:N:0:1
GGACTACACGGGTTTCTAATCCTGTTTGCTCCCCACGCTTTCGAGCCTCAGTGTCAGTTACAGGCCAGAGAGCCGCTTTCGCCACCGGTGTTCCTCCATATATCTACGCATTTCACCGCTACACATGGAATTCCACTCTCCTCTTCTGCACTCAAGTTTCCCAGTTTCCAATGACCCTCCCCGGTTGAGCCGGGGGCTTTCACATCAGACTTAAGAAACCGCCTGCGCTCGCTTTACGCCCAATAAATCCG
+
CCCCCGGGGGGGGDEGGGGGGGGGGGFGGGGGGGGGGGDEFGGDGGGGGGGGGFGGGEGGGGFGGGGGGGGGGGGGGGGGGGGGGGGDFGGGGGGGGDGCFA;FFFGGGGGGGGGGGGGGGG:FF=FCFE9EFGGG9EFGGE8=EGFDGFFDFFCG==@ECG,,ACDEGFDFGGG?FGGEGGCCFEEG6FGGD8ECEEFCDGF>CGCDFFFGG7CGD7EGFGFF@F>F9:7BDC3>F?GGGF<F4CBAC>)
@M03364:276:000000000-BLYN8:1:1101:11305:6852 2:N:0:1
GGACTACTAGGGTTTCTAATCCTGTTTGCTCCCCACGCTTTCGAGCCTCAGTGTCAGTTACAGGCCAGAGAGCCGCTTTCGCCTCCGGTGTTCCTCCATATATCTACGCATTTCACCGCTACACATGGAATTCCACTCTCCTCTCCTGCACTCAAGTCTCCCAGTTTCCAATGCACACAATGGTTGAGCCACTGCCTTTTACATCAGACTTAAGAAACCACCTGCGCTCGCTTTACGCCCAATAAATCCGG
+
CCCCCGGGGGGGGGGGGGGFFGGGGGGGGGGGGGGGGGGGGGGGGGGGGGGGGGGGGGGGGGGGGGGGGGGGGGGGGGGGGGGGGGGGGGGGFFGGGGGFFGGFGGGGGGGGGGGGGGGGGCGGGGGGFEEGGGGGGGGGGGGGGGGFEGGGGGGGGGFFFGGFGGGGGGGGGGFGGGGFGFFGFEFFGF?FFGGGGGGGGGCFFGG7CDFCDDFGGFFGFGFFFFFFFDFACFGFAFE:EF@FGGFFDG:
@M03364:276:000000000-BLYN8:1:1101:26955:6881 2:N:0:1
GGACTACAGGGGTTTCTAATCCTGTTTGCTCCCCACGCTTTCGCACCTGAGCGTCAGTCTTTGTCCAGGGGGCCGCCTTCGCCACCGGTATTCCTCCAGATCTCTACGCATTTCACCGCTACACCTGGAATTCTACCCCCCTCTACAAGACTCTAGCCTGCCAGTTTCGGATGCAGTTCCCAGGTTGAGCCCGGGGATTTCACATACGACTTGACAGACCGCCTGCGTGCGCTTTACGCCCAGTAATTCCG
+
CCCCCC,6<CCCFGGGGGDCAFFFCC,CF<,;CCC7F7@CFF:FC@FFDFF?EFEE:6CFGGFGGGGCFDCFGGCE:FCFDFBFFDGGFC+,BFC<F=FCFGFGEFFFF:@B<FGGGGDGGE4,6=A=D@,,>FEC988CCEECCDDFF6E7D33<=,;::@?83E;;4@83*3<?F:EF,?D:7>,=C>D@=58E*BC+++4;A+;9*):<>CC1;;=E)=)(-7(035>>C*94*4E5:B6:::=ADF<
@M03364:276:000000000-BLYN8:1:1101:20475:6919 2:N:0:1
GGACTACCCGGGTTTCTAATCCTGTTTGCTCCCCACGCTTTCGAGCCTCAGCGTCAGTTACAGACCAGAGAGCCGCCTTCGCCACTGGTGTTCCTCCATATATCTACGCATTTCACCGCTACACATGGAATTCCACTCTCCTCTTCTGCACTCAAGTTTCCCAGTTTCCACTGACCCTCCCCGGTTGAGCCGGGGGCTTTCACATCAGACTTAAGAAACCGCCTGCGCTCGCTTTACGCCCAATAAATCCG
+
CCCCCGGGGGGGGGGGGGGGGGGGGGGGGGGGGGGGGGGGGGEFGGGGGGGGGGGGG<FGGGFFGEEEGGFGGFFGGGGGGG?CGGGGFGG,BEFGGG9?@FAFFGGGDDGGGGCEF=CECFEFGGGCFFGGGG;?>EFFCF8FFFGGGGGG8B8F@=6EFFAF>=DAEC,@FC=?D8DCEEEGGCC6E@F57>*?ECF,;@98BF7DFGGGCFGCC<CGEGA<;A2>;EFF<5746<EEGF05CFBAGC)
@M03364:276:000000000-BLYN8:1:1101:13872:6956 2:N:0:1
GGACTACCAGGGTATCTAATCCTGTTTGCTCCCCACGCTTTCGCACCTGAGCGTCAGTCTTTGTCCAGGGGGCCGCCTTCGCCACCGGTATTCCTCCAGATCTCTACGCATTTCACCGCTACACCTGGAATTCTACCCCCCTCTACAAGACTCTAGCCTGCCAGTTTCGGATGCAGTTCCCAGGTTGAGCCCGGGGATTTCACATCCGACTTGACAGACCGCCTGCGTGCGCTTTACGCCCAGTAATTCCG
+
CCCCCFFGGGGGGGGGGGGGGGGGGGGGGGGGGGFGGGGGGGGGGGGGGGGGGGGGGGGGGGGGGGGGGGGGGGGGGGGGGGFCGGGDGGGGFGGGGGGGGGGGGGGGGGGGGGGGGCGGGGFGGGGGFGFGGGGGGGGDEGGGGGGDFGGGGGGGDFGGGGGGGGGGGGGEEG7DFGFGGCFGGGGGGGGGGDDGGC?FGFGGF<DDCDGGGGGGGGGFFG318F;EB>DBDGF<=?>EC53<7>F9:C2
@M03364:276:000000000-BLYN8:1:1101:21667:6989 2:N:0:1
GGACTACCAGGGTTTCTAATCCTGTTTGCTCCCCACGCTTTCGCACCTGAGCGTCAGTCTTTGTCCAGGGGCCCGCCTTCGCCACCGGTATGCCTCCAGATCTCTACGCATTTCCCCGCTAAACCTGGAATTCTACCCCCCTCTACAAGACTCTAGCCTGCCAGTTTCGAATGCAGTTCCCAGGTTGAGCCCGGGGATTTGCCAGCTGACTTAATCAACCGCCTGCGTGCGCTTCACGCCCAGTAATTCCG
+
6C668,C,@CC7FFCFG9,CFE<CCEF,,<F,,B,@++B@8,,,,7@,,CC<66@7C;,@,C@<CFFFE77+8@@++,4<FEE=6,+++7C,C<=,B,E5,9;EEBB+@7++9F,5BFE6++,:8FG?,A?8=F=EFGGCB@+=@B,,C,87DE@,CDFD7FF?@=,@@8>:7;D,@C:E<,,@D,5@?;DE11:8*42=8+4+)1***2CG@CC++*90)*)4(.6ADD)015*6/:**::1):74)*29
@M03364:276:000000000-BLYN8:1:1101:19772:7011 2:N:0:1
GGACTACCCGGGTTTCTAATCCTGTTTGCTCCCCACGCTTTCGCACCTGAGCGTCAGTCTTTGTCCAGGGGGCCGCCTTCGCCACCGGTATTCCTCCAGATCTCTACGCATTTCACCGCTACACCTGGAATTCTACCCCCCTCTACAAGACTCTAGCCTGCCAGTTTCGAATGCAGTTCCCAGGTTGAGCCCGGGGATTTCACATCCGACTTGACAGACCGCCTGCGTGCGCTTTACGCCCAGTAATTCCG
+
CCCCCGGGGGGGGGGGFFFGGGGGGGGGGGGGGGGGGGGGGGGGGGGGGFGGGGGGGGGGGGGGGGGGGGGGGGGGGGGGGGGGGGGGGGGGGGGGGGGGGGGGGGGGGGGGGGGGGGGGGGGGGGGGGGGGGGGGGGGGGGGGGDCGFFGGGGFFGGGGFFGFGGGGGG>FDFGGGGGGGGFGGGGDGGGGGGGEDGGGGGGGFGGGGGGGGGGGGFCGFGFB?FFFFF@:DGG2@<GGEBF?>G?>FF9
@M03364:276:000000000-BLYN8:1:1101:22236:7013 2:N:0:1
GGACTACAGGGGTATCTAATCCTGTTTGCTCCCCACGCTTTCGCACCTCAGTGTCAGTATCAGTCCAGGTAGTCGCCTTCGCCACTGGTGTTCCTTCCTATATCTACGCATTTCACCGCTACACAGGAAATTCCACTACCCTCTACCATACTCTAGCTTGCCAGTTTTGGATGCAGTTCCCAGGTTGAGCCCGGGGATTTCACATCCGACTTGACAGACCGCCTGCGTGCGCTTTACGCCCAGTAATTCCG
+
CCCCCGGGGGGGGGGGGGGGGGGGGGGGGGGGGGGGGGGGGGGGEGGGGGGGGGGGGGGGGFGGGGGGGGGGGGGGGGGGGGGGGGGGGGGGGGGGGGGGGGGGGGGGGGGGGGGGGGGGGGGGGGGFGGGGGGGGGGGGGGGGGGGFGFGGGGGGGGGFGGGGGGGGCGGGGGGGGGGGGFFCFFGGGGFFGGGD6EGGGGGGFGGGC>DGGGGGGGGGFGF92F>FFEFFGGGFF?GGGADFGGFEGC8
@M03364:276:000000000-BLYN8:1:1101:16239:7021 2:N:0:1
GGACTACCAGGGTTTCTAATCCTGTTTGCTCCCCACGCTTTCGCACCTGAGCGTCAGTCTTTGTCCAGGGGGCCGCCTTCGCCACCGGTATTCCTCCAGATCTCTACGCATTTCACCGCTACACCTGGAATTCTACCCCCCTCTACAAGACTCTAGCCTGCCAGTTTCGGATGCAGTTCCCAGGTTGAGCCCGGGGATTTCACATCCGACTTGACAGACCGCCTGCGTGCGCTTTACGCCCAGTAATTCCG
+
CCCCCGGGGGGGGGGGGGGGGGGGGGGGGGGFGGGGGGGGGGGGGGGGGGGGGGGGGFGGGGGGGGGGGGGGGEGGDEGGGGGGGGGGGGGGGGGGGGGGGGGGGGGGGGGGGGGGGGGGGGGGGGGGG?FGGGGGGGGGGGGGGGG?D?FFFGGGGGGGGGGGDDFFEDGGG6EFFFGGGGGGGGGGGGGFCEGGGGGFGCFFFFDGGGGG7FG77DGGFG::1>952::BGDF<F?EEC>:6*:B<FF<
@M03364:276:000000000-BLYN8:1:1101:26569:7028 2:N:0:1
GGACTACAAGGGTTTCTAATCCTGTTTGCTCCCCACGCTTTCGCACCTGAGCGTCAGTCTTTGTCCAGGGGGCCGCCTTCGCCACCGGTATTCCTCCAGATCTCTACGCATTTCACCGCTACACCTGGAATTCTACCCCCCTCTACAAGACTCTAGCCTGCCAGTTTCGGATGCAGTTCCCAGGTTGAGCCCGGGGATTTCACATCCGACTTGACAGACCGCCTGCGTGCGCTTTACGCCCAGTAATTCCG
+
CCCCCGGFGGGGGGGGGGGGGFFFGGGGGGFGCFGGGGGGFFGDGGGGGGFGGGCFGCAFGGGGGGGGCCFGD@CFGGGGGGDCGDFGGDF9EGGGDGGF9FDGFGGG>FCFFFGFGEFEGCFGGDGC8FGGFGGGAEF>EGGGGGGFGGG7FEAGGGGGGGGGGGC9CCDCC6FFGGFGFCGGGGGD6E,;7*:C7;FC@7C7;8;/>79CF>F>6*;EDGFFFFF@0:>:C**.9:*1:>?4:>8)::0
@M03364:276:000000000-BLYN8:1:1101:17435:7029 2:N:0:1
GGACTACAAGGGTTTCTAATCCTGTTTGCTCCCCACGCTTTCGCACCTGAGCGTCAGTCTTTGTCCAGGGGGCCGCCTTCGCCACCGGTATTCCTCCAGATCTCTACGCATTTCACCGCTACACCTGGAATTCTACCCCCCTCTACAAGACTCTAGCCTGCCAGTTTCGGATGCAGTTCCCAGGTTGAGCCCGGGGATTTCACATCCGACTTGACAGACCGCCTGCGTGCGCTTTACGCCCAGTAATTCCC
+
CCCCCFGGGGGGGGGGGGGGGFFGGGGGGGGGGGGGGGGGGGGGGGGGGGGGGGGGGGGGGGGGGGGGGGGGGGGGGGGFEGFGGGGGGGGGGGGGGGGGGGGFDCFGGGGGGGGGGGGGGGGGGGGGGGGGGGGG9FGGGGGGGGGFGGGGFGGGGGGGGGFFGGGGECEGEGFGGGFG6EGGGCCGGGGGGGGE=EGGGF?CCFFG3CDGGGGGGGGGFGFFFFBB:@DEGGG<FFGEE>B@7*92>**
@M03364:276:000000000-BLYN8:1:1101:6921:7035 2:N:0:1
GGACTACCGGGGTTTCTAATCCTGTTTGCTCCCCACGCTTTCGCACCTGAGCGTCAGTCTCTGTCCAGGGGGCCGCCTTCGCCACCGGTATTCCTCCAGATCTCTACGCATTTCACCGCTACACCTGGAATTCTACCCCCCTCTACGAGACTCAAGCCTGCCAGTATCAGATGCAGTTCCCGGGTTGAGCCCGGGGATTTCACATCTGACTTAACAGACCGCCTGCGTGCGCTTTACGCCCAGTAATTCCG
+
CCCCCGGGGGGGGGGGGGGGGGGGGGGGGGGGGGGGGGGGGGGGGGGGGGGGGGGGGGGGGGGGGGGGGGGGGGGGGGGGGGGGGGGGGGGGGGGGGGFGGGGGGGGGGGGGGGGGGGGEEGGGGGGGGGGGGGGGGGGGGGGGFGGGGGGGGGGGGGGGGGGGGGGGGGGGGGDGFFGGFEDGGGCGGGGGGGGGCGGGGGGGFGGGGFGGGFFCG4FFEGFFFFFE<FFF5<FDFFGGGF06CFFFGF2
@M03364:276:000000000-BLYN8:1:1101:24774:7047 2:N:0:1
GGACTACAGGGGTATCTAATCCTGTTTGCTCCCCACGCTTTCGCACCTGAGCGTCAGTCTTTGTCCAGGGGGCCGCCTTCGCCACCGGTATTCCTCCAGATCTCTACGCATTTCACCGCTACACATGGAATTCCACTCTCCTCTCCTGCACTCAAGTCTACCAGTTTCCAATGCATACAATGGTTGAGCCACTGCCTTTTACACCAGACTTAATAAACCACCTGCGCTCGCTTTACGCCCAATAAATCCGG
+
CCCCCGGGGGGGGGGGGGGGGGGGGGGGGGGGGGGGGGGEFGDGGGGGGGGGGGGGGGGGGGGGGGGGGGGDGGGGGGGGGGGGGGGGGGGGGGGGGGGGCFEFGFGGGGGGGGGGGGGGGEDDGGGGGGGGGFFGFGGGGGGGGGGGGGGGGGDDCECFGF?FGGFGGCF;?FGGGGGGEG?FGGGEFGGGGCGGCFGFGGGGAGCGGG:DGGC7CGCE;EAEBEFFFFFFCFFEBFGGGFFFGGFEFGD
@M03364:276:000000000-BLYN8:1:1101:20536:7081 2:N:0:1
GGACTACTAGGGTTTCTAATCCTGTTTGCTCCCCACGCTTTCGCACCTCAGTGTCAGTATCAGTCCAGGTAGTCGCCTTCGCCACTGGTGTTCCTTCCTATATCTACGCATTTCACCGCTACACATGGAATTCCACTTTCCTCTTCTGCACTCAAGTCCTCCAGTTTCCAATGACCCTCCCCGGTTGAGCCGGGGGCTTTCACATCAGACTTAACGAACCGCCTGCGCTCGCTTTACGCCCAATAAATCCG
+
CCCCCGGGFGGGGGGGGGGGGGGGGGGGGGFGGGGDEGGGGGDFEGGGGGGGGGGGGGGDGAFGGGGGGFAFFFGGGGGGGGGGGGGGGGGGFFGGGGDGGGGGGGGGGGGGFFGGGGGGCGGG@FGGECFFFGDG9,4CEGGD,4E,4EFCECEF;FG=FG8FGGGGCGGFGCDF8=CE8BEECBE8?FG>C6CGD*>CCFG7BG+;CCFGDG+?4?EGFGFFDF9D9:>BGGFEFFGGGF:FGGFAGC/
@M03364:276:000000000-BLYN8:1:1101:7052:7108 2:N:0:1
GGACTACACGGGTTTCTAATCCTGTTTGCTCCCCACGCTTTCGCACCTGAGCGTCAGTCTTTGTCCAGGGGGCCGCCTTCGCCACCGGTATTCCTCCAGCTCTCTACGCATTTCACCGCTACACCTGGAATTCTACCCCCCTCTACAAGACTCTAGCTGACCAGTTTCAAATGCAGTTCCCAAGTTAAGCCCGGGGATGTCACATCTGACTTAATCAACCGCCTGCGTGCGCTTTACGCCCAGCAATTCCC
+
C9CCCFEAEGGC@6FFGACEFFEFGFGFGCF@FGGG@FE;EF@ECGGFGG<FGEGGC<FGEEGEAC,C6@:CCF=:CF,CFEE7F,7FC:@C,?@5BF=,A==FF9BF::+455:E?FF8:>4,8F,,A,CFGFF;D8DCCC8D3EE9BFFFFAEFGGG,DFCFB,;E:F9>ECGGEFA@E,,4<>7=,6,;CEGEG5*0+=9C+0C1@@DDFGGGF*:68:>?@5(.45>DDDD9B4C8:),)29=):F*
@M03364:276:000000000-BLYN8:1:1101:13504:7134 2:N:0:1
GGACTACTCGGGTATCTAATCCTGTTTGCTCCCCACGCTTTCGCACCTGAGCGTCAGTCTTTGTCCAGGGGGCCGCCTTCGCCACCGGTATTCCTCCAGATCTCTACGCATTTCACCGCTACACCTGGAATTCTACCCCCCTCTACAAGACTCTAGCTGACCAGTTTCAAATGCAGTTCCCAAGTTAAGCTCGGGGATTTCACATCTGACTTAATCAACCGCCTGCGTGCGCTTTACGCCCAGTAATTCCG
+
CCCCCGGGGGGGGGGGGGGGFGGGGGGGGGGGGGGGGGGGGGGGGGGFFFGGGGGGGGGFGGGGGGGGGGGGGGFGGGGGGGFGGGDGGGGGGGGGGCF?FGGGFFGFCFGGGGGGGGGGGGGFFGGGFFFEDGGGGFGEGGGGGGFFGFGGGGGGFGGGGGFFFGFGGG9FGFEGGFCEGGDGGFCFFGFGDEGGGGGGGFFGFGGGGFGG8>FGGGGDB*=;;FFFFBFFGDGAFF;EC:?FG7BBFF6
@M03364:276:000000000-BLYN8:1:1101:17385:7141 2:N:0:1
GGACTACCGGGGTATCTAATCCTGTTTGCTCCCCACGCTTTCGAGCCTCAGCGTCAGTTACAGACCAGAGAGCCGCCTTCGCCACTGGTGTTCCTCCATATATCTACGCATTTCACCGCTACACATGGAATTCCACTCTCCTCTTCTGCACTCAAGTTTCCCAGTTTCCAATGACCCTCCCCGGTTGAGCCGGGGGCTTTCACATCAGCCTTAAGAAACCGCCTGCGCTCGCTTTACGCCCAATAAATCCG
+
CCCCCGGGGGGGGGGGGGGGGGGGGGGGGGGGGGGGGGGGGGGGGGGGGGGGGGGGGGGGGGGGGGGGGGFGGGGGGGGGGGDGGGGGGGGGGGGGGGGGGDGGFGGGGGGGGGGGGGGGGGGGCGGCFCFDGFFGGGGGGGGGGGGGFGGFGGGG@EGGFGGGDGDGGGFFFBFGGGGGGGGGGGG7EGGGGGGGGGGGGGGGFFGG*7FFF7CFDFGGEGBFDF;59>EF37<AFFGGGF?FG:=<FC<
@M03364:276:000000000-BLYN8:1:1101:14822:7153 2:N:0:1
GGACTACCGGGGTATCTAATCCTGTTTGCTCCCCACGCTTTCGAGCCTCAGTGTCAGTTACAGGCCAGAGAGCCGCTTTCGCCTCCGGTGTTCTTCCATATATCTACGCATTTCACCGCTACACATGGAGTTCCACTGTCCTCTTCTGCACTCAAGTTTCCCAGTTTCCGATGCACTTCTTCGGTTGAGCCGAAGGCTTTCACATCAGACTTAAGAAACCGCCTGCGCTCGCTTTACTCCCAATAAATCCG
+
CCCCCFGGGGGGGEGFGFGGGGGGGGGGGGGGFEDGGGGGGGGGGGGGGGGGGGGCFGGEEDGGGGGGCF8CFGGGEEGGGGEGGGGG@FGGGCEFGFFGGDFFGGFEGGGGG<FGGGGDEGGG?GGGFGGGFFEDEEGGGFGGC>EAEFGDEFFFEA;E,B=DGGGFE8EE6CGFFGFEG9EEGGG6EGE5EC5@7EGFFFGGFF+;DFFDCFGC78FFBGFDBF9)38;:DFF36)2?E43.;C66;FC
@M03364:276:000000000-BLYN8:1:1101:14283:7170 2:N:0:1
GGACTACAGGGGTTTCTAATCCTGTTTGCTCCCCACGCTTTCGCACCTGAGCGTCAGTCTTTGTCCAGGGGGCCGCCTTCGCCACCGGTATTCCTCCAGATCTCTACGCATTTCACCGCTACACCTGGAATTCTACCCCCCTCTACAAGACTCTAGCCTGCCAGTTTCGGATGCAGTTCCCAGGTTGAGCCCGGGGATTTCACATCCGACTTGACAGACCGCCTGCGTTCGCTTTACGCCCAGTAATTCCG
+
CCCCCGGGGGGGGGGGGGFGGGGGGGGGGGGGGGGGGGGGGFGGGGGGGGCEGGGGGGGGGGGGFGGGGGGGGGGGGGGGGGGGGGGGGGGGGGGGGGF,=ECEGGGGEEGGGGGGGDEEGGFGGGGGGGGGGGGGFFD@EEDGAFGGGGGGGGCFFDGGGGGGGGGG>ECCEC,9DGGGGGGGACDGGGGGGGGGGEFFGGGCCGGGD3CGGGGGGGFCDG52,7;.(.7555/4@1EEE)4;C:=2:C0
@M03364:276:000000000-BLYN8:1:1101:15546:7175 2:N:0:1
GGACTACCGGGGTATCTAATCCTGTTTGCTCCCCACGCTTTCGCACCTGAGCGTCAGTCTTTGTCCAGGGGGCCGCCTTCGCCACCGGTATTCCTCCAGATCTCTACGCATTTCACCGCTACACCTGGAATTCTACCCCCCTCTACAAGACTCTAGCCTGCCAGTTTCGAATGCAGTTCCCCGGTTGACCCCGGGGATTTCCCATCAGACTTTACAGACCGCCTGCGTGCGCTTTACGCCCAGTAATTCCG
+
ACC<BEFGGEC>FBFCAAC@CCGGGECGGFFG<FGGCGEE<CFE,@C,CFFGGGGGG6<<FFFGFGGGCCGGGGG@CGCGGGGECGGGGCGFGFFE<,:?FFGGC,<AB@BEFG<?FGGGEGGFFGG,B<F8DFFB3D8FECE7>EC,8,DFCC;CA8>8DFFF<5@C**,4<CF,5CDFG,BEF58,,2,=?C*//3C?+++*29***2<@+3;:9@FGEC@1,537,7D37*/-*,*?571)*:*4:*2
@M03364:276:000000000-BLYN8:1:1101:21835:7177 2:N:0:1
GGACTACTGGGGTTTCTAATCCTGTTTGCTCCCCACGCTTTCGCACCTGAGCGTCAGTCTTTGTCCAGGGGGCCGCCTTCGCCACCGGTATTCCTCCAGATCTCTACGCATTTCACCGCTACACCTGGAATTCTACCCCCCTCTACAAGACTCTAGCCCGCCAGTTTCGAATGCAGTTCCCAGGTTGAGCCCGGGGATTTCACATCCGACTTGACAGACCGCCTGCGTGCGCTTTACTCCCAGTAATTCCC
+
CCCCCFGGGGGGGGGGGFGGEFGFGGGGGGGGGGGGGGGGGGGGGGGFGGGGGGGEGECAFFGGGGGGGGDFCCFGEGGGGGEGGGGGGGGGFGFGGDADGGGGGFGGGGCFFGGGCFDEGEGGCFGCDFGGGGGF@FCEEGGGFFGFFGGCGG97DG,>:>EGG9;EC*@FCEFCGFGGG?FDFGFFFCFGGGEEGGGGGGD+AFCC*>DGGGG+;>FGDG@00>>E?>>3<93<?)<<F>2?F*9)0:*
@M03364:276:000000000-BLYN8:1:1101:7424:7192 2:N:0:1
GGACTACAGGGGTATCTAATCCTGTTTGCTCCCCACGCTTTCGAGCCTCAGTGTCAGTTACAGGCCAGAGAGCCGCTTTCGCCTCCGGTGTTCCTCCATATATCTACGCATTTCACCGCTACACATGGAATTCCACTCTCCTCTCCTGCACTCAAGTCTCCCAGTTTCCAATGCACACAATGGTTGAGCCACTGCCTTTTACATCAGACTTAAGAAACCACCTGCGCTCGCTTTACGCCCAATAAATCCGG
+
CCCCCGGGGGGGGFFGGGGGGGGGGGGGGGGGGGGGGGGGGGGGGGGGGGGGGGGGGGGGGGGGGGGGGGGGGGGGGGGGGGGGGGEGGGGGGGFEFGGGGGGGGGGGGGGGGGGGGGGGGGGGGGGGGCGGGGFGGGGGGGGGGGGCGGGFGGGCEGGGGGGGFGFFFGGF?FFGGGGFGGCGFGGGGGFGGGGGGGGGGGGGFGGGGDGGGGGF75DGFGFEBBAED;DDGGGFF>ECGFFFFGFFGG<
@M03364:276:000000000-BLYN8:1:1101:19362:7197 2:N:0:1
GGACTACCAGGGTTTCTAATCCTGTTTGCTCCCCACGCTTTCGCACCTCAGTGTCAGTATCAGTCCAGGTAGTCGCCTTCGCCACTGGTGTTCCTTCCTATATCTACGCATTTCACCGCTACACAGGAAATTCCACTACCCTCTACCATACTCTAGCTTGCCAGTTTTTGATGCAGTTCCCAGGTTGAGCCCGGGGATTTCACATTCAACTTAACAAACCACCTCAGCGCGCTTTACGCCCAGTAATTCCG
+
CCCCCGGG@FGGGGGGGGGGGGGGGGGGGGGGGGGGGGGGGGGGGGGDGGGGGGGGGGGFGGGGGGDFFEF9FGGGGFGGGGGGGGGGGGGGGGGFG?FGGFGGGGGGGGGGGGFFFGDGFGGGG8FDE8FGGGFGG@EGGGCF===BF8EFGGGGGGFGGGGGGGGE+=+@=9DDGGGFGGCFFGG8FFFGGGGCCGFGGC,<@CGFGGGGGGFDGGFGFCBD4*:AAEFF:DG6A0EGG>067:7<CG*
@M03364:276:000000000-BLYN8:1:1101:12714:7219 2:N:0:1
GGACTACTCGGGTTTCTAATCCTGTTTGCTCCCCACGCTTTCGAGCCTCAGTGTCAGTTACAGGCCAGCGAGCCGCTTTCGCCACCGGTGTTCCTCCATATATCTACGGATTTCACCGCTACACATGGAATTCCACTCTCCTCTCCTGCACTCAAGTCTCCCAGTTTCCAATGCACACAGGGGGTGAGCCACTTCCTTTTACATCAGACTTAAGAAACCACCTGCGCTCGCTTTACGCCCAATAAATCCGG
+
@C@BCD6CFGG7@BCACFCEFFAECEEFGA<FF@E@@FCGFGG8@,@<E,;6C6<F9F<EGGG,F@,C,+8@F::F7FGGDCB::FFGG:FGEF9FE<,A,5CF9E,=++++9AFEF7C+=F@DFFFFG9FB,A;,CEDBBFF=E=,@D8DDF,83,=>E9BF,,8@>F,=,6,7,9,6,,+++54*:CG81,2?D7;>E+*2+++4*;*:+1+==*CGG54825?98;)8A**:7)(1*/0(;C++6*1)
@M03364:276:000000000-BLYN8:1:1101:8330:7246 2:N:0:1
GGACTACCAGGGTTTCTAATCCTGTTTGCTCCCCACGCTTTCGCACCTGAGCGTCAGTCTTTGTCCAGGGGGCCGCCTTCGCCACCGGTATTCCTCCAGATCTCTACGCATTTCACCGCTACACCTGGAATTCTACCCCCCTCTACAAGACTCTAGCCTGCCAGTTTCGGATGCAGTTCCCAGGTTGAGCCCGGGGATTTCACATCCGACTTGACAGACCGCCTGCGTGCGCTTTACGCCCAGTAATTCCG
+
CCCCCGGGGGGGGGGGGGGGGGGGGGGGGGGGGGFGGGGGGGGGGGGGGGGGGGGCGGGFGGGFGFGGGGGGGGGGGGGGGGGGGGGGGGGGGGBFGGGCGGGGFGGGGGGGGGGFGGGGGGGGGGGGGGGGGGGFGFGGGGGGFGGGGGFGGGGGFF9EGGDFGGGFGGGGGFGGFEFF>D68FBFGGGFGGGDGG58FGGGGFF4DCDGGGFGGGGFG>C3415251>EFC<75B?GGG@66CF?AGG9
@M03364:276:000000000-BLYN8:1:1101:18440:7256 2:N:0:1
CTACTACTGGTGTATCTAATCCTGCTTCCTCCCCACGCTCTGGTGCCTCACAGTCAGTAACAGGCGAGCGTGCCGCTTTCGCCTCCGCAGATCGTGCATATAACTAGGCATTTCACCGCTCTGCTCGGAGTGGCACTGTCCTCTGCTGAACTGATGTTCGCCAGTTAGCGGAGCACGCTGTAGGTTGAGCGGAGGGACTACACATTAGACTTAAGAAACGGCCGGCGAGTGCTGTACGCCCGTTAAATTCG
+
-6--6,C,F<,C6E@F9,,C,CFG6,,,,,,,6B6+++8,,,,,;FG,6,,,,6,66,,C6,E,C++++6+8@,++@,:,,8,B,BF,+@+5B,,,B,,,5,9,4,,,B=9,5@F,E++6++,C,,8+@+4,44EF,=>A,6,3,,,,,,,+,3,,C=,3>E++,3,,73+++5D8+***3,@9F,D,@71*;*****,,2;,*;++4+*+1;++1+03*)/8.(:9)(..*2**.*4***)()*1*)*29
@M03364:276:000000000-BLYN8:1:1101:12654:7262 2:N:0:1
GGACTACTAGGGTTTCTAATCCTGTTTGCTCCCCACGCTTTCGAGCCTCAGCGTCAGTTACAGACCAGAGAGCCGCCTTCGCCACTGGTGTTCCTCCATATATCTACGCATTTCACCGCTACACATGGAATTCCACTCTCCTCTTCTGCACTCAAGTCTCCCAGTTTCCAATGACCCTCCCCGGTTGAGCCGGGGGCTTTCACATCAGACTTAAGAAACCGCCTGCGCTCGCTTTACGCCCAATAAATCCG
+
CCCCCGGGGGGGGGGGGGGGGGGGGGFGGGGGGGGGGGGGGGGGGGGGGGGGGGGGGGGFGGGGGGGGGGGGGGGGGGGGGGGGGGGGGGGGGGGGFGGGFGGGGGGGGGGGGGGGGGGGGGGGFGGGGFGGGGGGGGGGGGGGGGGGFFGGGGGGGGGGGGGGGGGGGG9A?FG8=FGGGGGCGGGFGGGCGGGDGGGGGGGGFGGG*4CCDGGGDGGFBGFFFF6B9EFEDGGFFFGGGEBFG7@AFF9
@M03364:276:000000000-BLYN8:1:1101:4530:7276 2:N:0:1
GGACTACTAGGGTTTCTAATCCTGTTTGCTCCCCACGCTTTCGAGCCTCAGTGTCAGTTACAGGCCAGAGAGCCGCTTTCGCCACCGGTGTTCCTCCATATATCTACGCATTTCACCGCTACACATGGAATTCCACTCTCCTCTCCTGCACTCAAGTCTACCAGTTTCCAATGCATACAATGGTTGAGCCACTGCCTTTTACACCAGACTTAATAAACCACCTGCGCTCGCTTTACGCCCAATAAATCCGG
+
CCCCCGGGGGGGGGGGGGGGGGGGGGGGGGGGGGGGGGGGGFGGGGGGGGGGGGGGGGGGGGGGGGGGGGGGGGGGGGGGGGGGGGGDGGGGGGGGGGGGGGGGGGGGGGGGGGGGFGGGGGGGGGGGGGGGGGGGGGGGGGGGCFDGGGGGGGGGGGGGGGGGGGGGGGGGGGGGFFGGGGGGGGFCFGGGFFGGGGGGGGGGFGGGGGGGGGGGFFFGFGFBFEAFFFFFFGGFA2CCG>=AGGFE459
@M03364:276:000000000-BLYN8:1:1101:4619:7315 2:N:0:1
GGACTACTGGGGTTTCTAATCCTGTTTGCTCCCCACGCTTTCGCACCTGAGCGTCAGTCTTTGTCCAGGGGGCCGCCTTCGCCACCGGTATTCCTCCAGATCTCTACGCATTTCACCGCTACACCTGGAATTCTACCCCCCTCTACAAGACTCTAGCTGACCAGTTTCAAATGCAGTTCCCAGGTTGAGCCCGGGGATTTCACATCCGACTTGACAGACCGCCTGCGTTCGCTTTACGCCCAGTAATTCCG
+
CCCCCGGGGGGGGGGGGGGGGGGGGGGGGGGGGGGGGGGGGGGGGGGGGGGGGGGGGGGGGGGGGGGGGGDGGGGGGGGGGGFEGGGGGGGGGGGGGFGCGGGGGGFGGGGGGGGGGGGGGGGGGGGGGGGGGGGGGGGGGGGGGGFDDFGGGGGGGGF9E7DGGGGGGGGGGGGGFGGGGGGGGCFG6DFGGEGGD:CGGGEG@<FGCGGGGGGGG4@FEGFF6>>B0<B@CG*468EEE56FDDF>FG0
@M03364:276:000000000-BLYN8:1:1101:28170:7323 2:N:0:1
GGACTACTGGGGTTTCTAATCCTGTTTGCTCCCCACGCTTTCGCACCTGAGCGTCAGTCTTTGTCCGGGGGGCGGCCTGCGCCACCGGCATTCCTCAAGATGTCTACGCATTTCACCGCTACACCTGGAATTCTACCCCCCTCTACAAGACTCTAGCCTGCCAGTTGCGGATGCAGTTCCCAGGTTGAGCCCGGGGATTTTACATCCGACTTGACAGACCGGCTGCGTGCGCTTTACGCCCAGTAATTCCG
+
A<<@CC@CF@@FB7CAFE,=C6;CFDFFG@,6C8@@CECCC<F,B@:FGFGGGCFGGGCFCGGGC@,6+FCGE+3*5**5CF>F*8<**=F<<3B@,CF3<,6,6@FD=<<CFD,2?<:*1<9?CFFC:FC:<<CC+**:88E<:C@:+2;>+:3<@FC*;@8C+2+0*:88CEGGFE+32ACC86*<E?8::58=C5*0:>E>=*0937><D70?6<CE@*)(-727,8:59*94@:**204?77*-0:<
@M03364:276:000000000-BLYN8:1:1101:22024:7336 2:N:0:1
GGACTACTGGGGTATCTAATCCTGTTTGCTCCCCACGCTTTCGCACCTGAGCGTCAGTCTTTGTCCAGGGGGCCGCCTTCGCCACCGGTATTCCTCCAGATCTCTACGCATTTCACCGCTACACCTGGAATTCTACCCCCCTCTACAAGACTCTAGCTGACCAGTTTCAAATGCAGTTCCCAAGTTAAGCTCGGGGATTTCACATCTGACTTAATCAACCGCCTGCGTGCGCTTTACGCCCAGTAATTCCG
+
CCCCCGGGGGGGGGGGGGAFGGGGGGGGGGGFGGGGGGGGGGGGGGGGGGGGGGGGGGGGGGGGGFGGDGDEGGGGGCGGGG@,FFGGGDGFGFEFGGGFGGGGGGGGGGGGGGGGGGGGCGGGGGGGGGGGGFAF9FGGGGGGGGG9EFGDGG9FGGGGFGGGGGGGGAEFGFCFGGGGGGGGGGGGGFGFGGGGGGFFGGGGFGGGFDFFGDFFF4CFEDEFFFFFF:BFGDGFF:E5CB06:7@DGF<
@M03364:276:000000000-BLYN8:1:1101:7986:7344 2:N:0:1
GGACTACTCGGGTTTCTAATCCTGTTTGCTCCCCACGCTTTCGCACCTGAGCGTCAGTCTTCGTCCAGGGGGCCGCCTTCGCCACCGGTATTCCTCCAGCTCTCTACGCATTTCACCGCTACACCTGGAATTCTACCCCCCTCTACAAGACTCTAGCCGGCCAGTTTCGGATTCAGTTCCCAGGTTGAGCCCGGGGCTTTCACCTCCGACTTGCTCGTCCGCCTGGCCGCCCTTTACTCCCAGTAATTCCG
+
C@CCCCGG<FF:CFF<C<@FGFGG9,6F9F,,C;FFGGG,CCC,,+@@,,C@@7,B@E,C<,CCCCCFA@FGGGGEGG7EFGGEC,CGC@=AAEE,B,8,:E,=@B<FE=BGFC9?FGEE+6,<,3,ABFGGGC;D,33@+CE+,>,,;?ECGC;,@C+**3@>,7,;88***2,,>,,>264BC:@,,?<**4*:*83+:+2*;C4))>)/0:*0*)/:)2<(4)(),8707*9)1)0A=>>FC09ADC0
@M03364:276:000000000-BLYN8:1:1101:3228:7353 2:N:0:1
GGACTACAGGGGTATCTAATCCTGTTTGCTCCCCACGCTTTCGCACCTGAGCGTCAGTCTTTGTCCAGGGGGCCGCCTTCGCCACCGGTATTCCTCCAGATCTCTACGCATTTCACCGCTACACCTGGAATTCTGCCCCCCTCTACAAGACTCTAGCCTGCCAGTTTCGAATGCAGTTCCCAGGTTGAGCCCGGGGATTTCACATCCGACTTGACAGACCGCCTGCGTGCGCTTTACGCCCGGTAATTCCG
+
CCCCC@FCGCGGGC8FF9EFGGGGGDGGGGGGGGGGGGGGGDGGEGGGGGGGGGGD,EAE<CFFEDFGGDCGGCGGGGEFGGGGDGGGGCFFFGGGGGFFDGGADFGFEE@EGEFE<@BCCCGGGFGGFF9:,7,,8@EEEGGGAFGFGC,<D9ECF6EF7EFCFG9FCF>CG9,@EFGG6@,>>D,7=,?*;*:*/=C?:CF7@CCGGDDCFFCD=08/8=5:05>D(.)7DD5<@2CGG)2@C3*4::*
@M03364:276:000000000-BLYN8:1:1101:23723:7359 2:N:0:1
GGACTACAGGGGTATCTAATCCTGTTTGCTCCCCACGCTTTTGCACCTGAGCGTCAGCCTTTGTCCAGGGGGCCGCCTTCGCCACCGCTATTCCTCCACCTCTCTACGCATTTCACCGCTACACATGGAATTCTACCCCCCTCTACAAGACTCTAGCTGACCCGAATCAGATGCAATTCGCGTGTTAAGCCCGCGGATATCACATCTGCCTCAATCAACCGCCTGCGTGTGCTTTACGCCCAGTAATTCCG
+
B@9@6CEA<9,78,C@C6,FFG,C-CF<F,EF<;,6++B,6,;,C,EF8<FFFC@::,;6<,6CC<,,,8::CC+>+8,A7=,B:,@++=,::59?4F4,,,4,,5C+++8+,C,,,6@CE@9,,4=8FGG8=F,@,3+8+@=DF;,>9DECE9EFDGG9>,,++5*43,>,<BD,7@E*;C4>C8DF79,47/4****+3@?DA>FF+002*2++7886:E)(()-04))*:C><4(*?*).97**-20*
@M03364:276:000000000-BLYN8:1:1101:8446:7365 2:N:0:1
GGACTACAAGGGTATCTAATCCTGTTTGCTCCCCACGCTTTCGCACCTGAGCGTCAGTCTTCGTCCAGGGGGCCGCCTTCGCCACCGGTATTCCTCCAGATCTCTACGCATTTCACCGCTACACCTGGAATTCTACCCCCCTCTACAAGACTCTAGCTGACCAGTTTCAAATGCAGTTCCCAAGTTAAGCTCGGGGATTTCACATCTGACTTAATCAACCGCCTGCGTGCGCTTTACGCCCAGTAATTCCG
+
CCCCCFFGGGGGGGGGGGGGGFFCFGGGGGFGGGGGGGGGGGGGGGGGAFG@FGEEGG9CCCCFEFDFFGFDDFGGGGEBFGGGGCFFGGGGFGGGGFGGGF9D;EFCGGGGGAFGGGGGEFFGGFFGGGGGGGGGEFGFGEGGGGE9>EC+DFGGCFF9EGCFDFGCCAGFCECACFFGGGFFFG<CGDDF5EEEC:CF8FFGAFGGFCGGGGFG=CE:;C>12A9><D3>GG3A7<EG75:FFFFBGG6
@M03364:276:000000000-BLYN8:1:1101:9891:7385 2:N:0:1
GGACTACTCGGGTTTCTAATCCTGTTTGCTCCCCACGCTTTCGCACCTGAGCGTCAGTCTTTGTCCAGGGGGCCGCCTTCGCCACCGGTATTCCTCCAGATCTCTACGCATTTCACCGCTACACCTGGAATTCTACCCCCCTCTACAAGACTCTAGCCTGCCAGTTTCGAATGCAGTTCCCAGGTTGAGCCCGGGGATTTCACATCCGACTTGACAGACCGCCTGCGTGCGCTTTACGCCCAGTAATTCCG
+
CCCCCGGGGGGGGGGGGGGGGGGGGGGGGGGGGGGGGGGGGGGGGGGFFFFGGGGGFGGGGGGGGGGGGGGGGGGGGGGGGGCGGGGGGGGGGGGGGCFCEFFGGGGGGGGGGGGGGGGGCF:EFGGGGGGGGGGGGFGCEGEFGGGGG?FCFGFFGGGGGGGGGGFGCGFG6FGCFGGGGFG>BFFFFGGGGGGGDGGFGCCDFGGDDGDDF*6+0;E5):8(:FFF:)).9<FAFBGGG5.9::@AFG<
@M03364:276:000000000-BLYN8:1:1101:4819:7391 2:N:0:1
GGACTACTCGGGTTTCTAATCCTGTTTGCTCCCCACGCTTTCGAGCCTCAGCGTCAGTTACAGACCAGAGAGCCGCCTTCGCCACTGGTGTTCCTCCATATATCTACGCATTTCACCGCTACACATGGAATTCCACTCTCCTCTTCTGCACTCAAGTTTCCCAGTTTCCAATGACCCTCCCCGGTTGAGCCGGGGGCTTTCACATCAGACTTAAGAAACCGCCTGCGCTCGCTTTACGCCCAATAAATCCG
+
CCCCCGGFFGGGGGGGGGGGGGGGGGGGGGFGGGGGEFGGGGGGGGGGGGGGGGGGGGGGGGGCFGGGG<FGGGGGGGGGGGEG74FFFGGGGGGGGGFGGGGGGGCFGGGGGGGGGGGGGGGGC:FFFFGGGGGGA8@FGGGG9=DGGGFGGGGGGD>DDGGFFCFG8F9EFFC83AE=>EGDGGGGGFGGC>E8EGGGGGGGFG>FGGGF+@+C78E=BEEF0A>FFF5BCCD<=?GGGF<FGGFFFGD
@M03364:276:000000000-BLYN8:1:1101:25304:7429 2:N:0:1
GGACTACCCGGGTTTCTAATCCTGTTTGCTCCCCACGCTTTCGAGCCTCAGCGTCAGTTACAGACCAGAGAGCCGCCTTCGCCACTGGTGTTCCTCCATATATCTACGCATTTCACCGCTACACATGGAATTCCACTCTCCTCTTCTGCACTCAAGTCTCCCAGTTTCCAATGACCCTCCCCGGTTGAGCCGGGGGCTTTCACATCAGACTTACGAAACCGCCTGCGCTCGCTTTACGCCCAATAATTCCG
+
BCCCCGGGGGGD@CFGGDGGGGGFGGGFGGGGFGGGEGEEGG7CFGGCG8FGCCF@CFEFE,,CFGGG?CAE7FCDGGCGFGG7C,C,,6EFFGAFGCFGGCFGGGGGGGECFGCGGEGG+F@E,:<,B,CAFGFG,,4AEDFF9EE;EDDFF8,@3E,>>FDDFGFD=E9=8,@@,=@CEGD6FGEG6FC*4**=CGE6:+9++2:*>FF>C+*/**=E)=>;?F0>1<<@DG7473C*C:(0>F*.CC*
@M03364:276:000000000-BLYN8:1:1101:19703:7430 2:N:0:1
GGACTACAGGGGTTTCTAATCCTGTTTGCTCCCCACGCTTTCGCACCTGAGCGTCAGTCTTTGTCCAGGGGGCCGCCTTCGCCACCGGTATTCCTCCAGATCTCTACGCATTTCACCGCTACACCTGGAATTCTACCCCCCTCTACAAGACTCTAGCTGACCAGTTTCAAATGCAGTTCCCAAGTTAAGCTCGGGGATTTCACATCTGACTTAATCAACCGCCTGCGTGCGCTTTACGCCCAGTAATTCCG
+
CCCCCGGGGGGGGGGFGGGGGGGGGGGGGGGGGGGCFGD@@CBBC:FFFCFFFFGGGGGGGGGCFGFGGGGDFGGEGGGGGGGGGGGGGGGGGFFGEFGGGGGGFGGGGGGCCGGGGGGGGEDGFGGGGGGGGGGGFFCFGGGCEFF9FFEC?FFFGGG9>F?FGFFFCGGGGGGGGFGGGFFFECG79BCGGGGG5E6CFGGGFGGG+:?C:7+:78EFDEFF;FBFFDBB39F9?6CEG@:FDGFFGFC
@M03364:276:000000000-BLYN8:1:1101:14777:7438 2:N:0:1
GGACTACCAGGGTTTCTAATCCTGTTTGCTCCCCACGCTTTCGCACCTGAGCGTCAGTCTTTGTCCAGGGGGCCGCCTTCGCCACCGGTATTCCTCCAGATCTCTACGCATTTCACCGCTACACCTGGAATTCTACCCCCCTCTACAAGACTCTAGCCTGCCAGTTTCGGATGCAGTTCCCAGGTTGAGCCCGGGGATTTCACATCCGACTTGACAGACCGCCTGCGTGCGCTTTAGGCCCAGTAATTCCG
+
CC@CCGGGCGGGCDEFF@F<FGCFEGGFEFGEFGGGGGGGGGGB@GFFCFFGGGGGGFGGGGGGGGADFGGG7FFCGEGGGGGDGGCFFGGGFG,CFDGFCFFAFEGC7BFGGF9FFGGD+@?F8=AF8DGGGG9FD@+CEDED=EF9>@F?GGGF=8DCFC6FFGG;@E***,5@<9D:DC:EGG,1=FGGGGEGCEC+;+=7@FFG*:C*7*2+;;CF>E@((>1.4.7>CDC)*.<AC)(0>7B2CF9
@M03364:276:000000000-BLYN8:1:1101:6467:7438 2:N:0:1
GGACTACTGGGGTTTCTAATCCTGTTTGCTCCCCACGCTTTCGCACCTGAGCGTCAGTCTTTGTCCAGGGGGCCGCCTTCGCCACCGGTATTCCTCCAGATCTCTACGCATTTCACCGCTACACCTGGAATTCTACCCCCCTCTACAAGACTCTAGCCTGCCAGTTTCGGATGCAGTTCCCAGGTTGAGCCCGGGGATTTCACATCCGACTTGACAGACCGCCTGCGTGCGCTTTACGCCCAGTAATTCCG
+
CCCCCGGGGGGGGGGGGGGGGGGGGGGGGGGGGGGGGGGGGGGGGGGGFGGGGGGGGGGGGGGGGGGGGGGGGGGGGGGGGGGGGGGGGGGGGDGGGGGGGGGGGGGGGGGGGGGGGGGGGGGGGFGGGGGGGGGGGGGGGGGGGGAFGGGFGGCCGGGGGGGGGGGGGGGGGGGGGGGGGGGGGGGGFGGGCGEEGGGGGGGGFGGGGGGGGGGGGGGGAGFFFFFFFFFFG*C<F:EEGEFFG745CG9
@M03364:276:000000000-BLYN8:1:1101:19881:7441 2:N:0:1
GGACTACCAGGGTATCTAATCCTGTTTGCTCCCCACGCTTTCGCGCATCAGCGACAGTTCCAGACGAGAGAGCCGCCTTCGCCACTGGTGTTCCTCCATATATCTACGCATTTCACTGCTACACATGGAATTCCACTCTCATATTCTGTGCTCAAATCCTCCAGTTTCCAATTACCCTCCCAGGTTGAGACGGGGGCTTTCACCTCTGCCTTACAGAACCCACTTCGCTCGATTTGCGCCCAATAAATCCC
+
CCC?CFF<FF@F66CFCFCFGCEGD@FFDGFF,BF7+@@FFC,,7:+86;,6++++@C@,6,C,,++8++,8CC::C,C=D,CFEFCE5,9BEGFE,E,,?A,,9AF7+:4:E9A?,CAF9,,,C,5=EFFFG<EA;8>,,47=4EAF,,C=>,=,@E@E,@@FGFGGGCF9,,7,,23=C8@8D?,4,,4;6+>EC*,,+2,;****088CF*+2+*,/0*)()*/)6).)2C*);,:*:<()2*1:*22
@M03364:276:000000000-BLYN8:1:1101:23243:7464 2:N:0:1
GGACTACTAGGGTTTCTAATCCTGTTTGCTCCCCACGCTTTCGCACCTCAGTGTCAGTATCAGTCCAGGTAGTCGCCTTCGCCACTGGTGTTCCTTCCTATATCTACGCATTTCACCGCTACACATGGAATTCCACTCTCCTCTCCTGCACTCAAGTCTCCCAGTTTCCAATGCACACAATGGTTGAGCCACTGCCTTTTACATCAGACTTAAGAAACCACCTGCGCTCGCTTTACGCCCAATAAATCCGG
+
CCCCCGGGGGGGGGGGGGGGGGGGGGGGGGGGGGGGGGGGGGGGGGGGGGGGGGGGGGGGGGGGGGGGGGGGGGGGGGGGGGGGGGGGGGGGGGGGGGGGGGGGGGGGGGGGGGGGGGGGGGGGGGGGF?FGGGGGGGGGGGGGGFFFGGGGGGGGGGGGGGGGGGGGGGGGGGGGGGGFGGFGGGGGGGGGGGGGFGGGFGGFFGG?FGGGF<CGGGFFFGFFFFFFFFFEGGGEFFGDEFF;FG>?GGC
@M03364:276:000000000-BLYN8:1:1101:11265:7468 2:N:0:1
GGACTACACGGGTTTCTAATCCTGTTTGCTCCCCACGCTTTCGCACCTGAGCGTCAGTCTTTGTCCAGGGGGCCGCCTTCGCCACCGGTATTCCTCCAGATCTCTACGCATTTCACCGCTACACCTGGAATTCTACCCCCCTCTACAAGACTCTAGCCTGCCAGTTTCGGATGCAGTTCCCAGGTTGAGCCCGGGGATTTCACATCCGACTTGACAGACCGCCTGCGTGCGCTTTACGCCCAGTAATTCCG
+
CCCCCGGGGGGGGGGGGGFGGGGGGGGGGGGGGGGGGGGGGGGGGGGGGGGGGGGGGGGGGGGGGGGFGGGGGGGGGGGGGGGGGGGGGGGGFGFGFFGGGFGGGGGGGGGGGGGGGGGGGGGGGGGG@FGGFGGGGGGCGGGGGGGGGGGGGGGGGGGFGGGGGGGGGGGGDGGGGGGG:DFGFGGGGEGGGGGGDEGGGGC>C<FG<3CDF>DGGFGGFGEF?FBB05>EGGGAF:EGGF?FGGF2C>*
@M03364:276:000000000-BLYN8:1:1101:25618:7468 2:N:0:1
GGACTACTGGGGTATCTAATCCTGTTTGCTCCCCACGCTTTCGCACCTGAGCGTCAGTCTTTGTCCAGGGGGCCGCCTTCGCCACCGGTATTCCTCCAGATCTCTACGCATTTCACCGCTACACCTGGAATTCTACCCCCCTCTACAAGACTCTAGCCTGCCAGTTTCGGATGCAGTTCCCAGGTTGAGCCCGGGGATTTCACATCCGACTTGACAGACCGCCTGCGTGCGCTTTACGCCCAGTCATTCCG
+
CCCCCGGGGGGGGGGGGGGGGGGGGGGGGGGGGGGGGGGGGGGGGGGGGGGGGGGGGFFGGFGGGGGGGGGGGGGGGGGGGGGGGFGGGGGGFGFGGGGGEFAFGGGGGDEFAFFGEECCFGGGGGGGGGGGGGGGC8@FGGEGDGGGFFGGGCEGFG9DCGGGGGFGG5EGEGGFGFCFGGGGGG>?FGGFGGGGGCFG7++++;CD<CDCC7FG4DGG>CEFFFBE6DFFGCG<F?DGG51@*:FBGF*
@M03364:276:000000000-BLYN8:1:1101:14735:7479 2:N:0:1
GGACTACTCGGGTTTCTAATCCTGTTTGCTCCCCACGCTTTCGAGCCTCAGTGTCAGTTACAGGCCAGAGAGCCGCTTTCGCCTCCGGTGTTCCTCCATATATCTACGCATTTCACCGCTACACATGGAATTCCACTCTCCTCTCCTGCACTCAAGTCTCCCAGTTTCCAATGCACACAATGGTTGCGCCACTGCCTTTTACATCAGACTTAAGAAACCACCTGCGCTCGCTTTACGCCCAATAAATCCGG
+
CCCCCGGGGEEGGGEFGG9EFFFFFGGGGGFFFGCEFGGGGFD@FDGGGGD@EFEGGGGFGED?FEGFCFGEGDCFCFFGGDEGECFDGGGGFFD<FFGGFFGG9ABFCGDEFFGDECDCDCEG?=FFF=AEGCFGF@9EFEDD8@FFF8EFDD8DFF=FGFCEF;C@CFFFGGGGGGCDE9,@FB,@>@8:,,,@C;CG+?:=;+2*;FC:87+=7C:>>5?5:455@>E5FGC/:8:8>536:>+.6)2
@M03364:276:000000000-BLYN8:1:1101:9588:7481 2:N:0:1
GGACTACAGGGGTTTCTAATCCTGTTTGCTCCCCACGCTTTCGCACCTGAGCGTCAGTCTTTGTCCAGGGGGCCGCCTTCGCCACCGGTATTCCTCCAGATCTCTACGCATTTCACCGCTACACCTGGAATTCTACCCCCCTCTACAAGACTCTAGCCTGCCAGTTTCGAATGCAGTTCCCAGGTTGAGCCCGGGGATTTCACATCCGACTTGACAGACCGCCTGCGTGCGCTTTACGCCCAGTAATTCCG
+
CCCCCGGGGGGGGGGGGGGGGGGGGGGGGGGGGGGGGGGGGGGGGGGGGGGGGGGGGGGGGGGGGGGGFGGGGGGGGGGGGGGGGGGGGEGGGGGGGGGGGGGGGCGGGGGGGGGGGGGGGGGGGGGGGGGGGGGGGGGGGGGGGGGGGFGFGGGGGGE?8FGGGGGGGGFC?FFFGGGGGGFGGGGGGGGGGEGGG>FCGFGGFGGGGGGGG**:CFGGFCEF?FFDBF>DGG:<?(;CE>??G7@<GG*
@M03364:276:000000000-BLYN8:1:1101:18348:7498 2:N:0:1
GGACTACGAGGGTATCTAATCCTGTTTGCTCCCCACGCTTTCGCACCTGAGCGTCAGTCTTTGTCCAGGGGGCCGCCTTCGCCACCGGTATTCCTCCAGATCTCTACGCATTTCACCGCTACACATGGAATTCTACCCCCCTCTACAAGACTCTAGCCTGCCAGTTTCGGATGCAGTTCCCAGGTTGAGCCCGGGGATTTCACATCCGACTTGACAGACCGCCTGCGTGCGCTTTACGCCCAGTAATTCCG
+
A---AF@,,CFGEFFAE,EF9EF<FDGGGD<FGCF7+@CFECFGCFEF,C<,@CCCFFFGGGGGG9FFFCDGEEF>@E@EDE,:FG7FCDFB9F,C,=,,AFFFF<?EGGDEGGFCGGCC:::E,,5F@FGC;AED,@>C=>EF9>EC;FGGGGGEA>9?DEG6,3@EEG*B5DC7E72>,,,>DC6C7,?:=?CE51?CF773@<*:5DGDGGGGDC@=55>(8475:5@>)1/)08>EG549C:44*:2
@M03364:276:000000000-BLYN8:1:1101:4561:7510 2:N:0:1
GGACTACTCGGGTTTCTAATCCTGTTTGCTCCCCACGCTTTCGAGCCTCAGTGTCAGTTACAGGCCAGAGAGCCGCTTTCGCCTCCGGTGTTCCTCCATATATCTACGCATTTCACCGCTACACATGGAATTCCACTCTCCTCTCCTGCACTCAAGTCTCCCAGTTTCCAATGCACACAATGGTTGAGCCACTGCCTTTTACATCAGACTTAAGAAACCACCTGCGCTCGCTTTACGCCCAATAAATCCGG
+
CCCCCGGGGGGGGGGGGGGGGGGGGGGGGGGGGGGGGGGGGGGGGGGGGGGGGGGGGGGGGGGGGGGGGGGGGGGGGGGGDGGGGGGGGGGGGGGGGGGGGGGGGGGGGGGGGGGGGGGGGGGGGGGGFGGGFFGGGCGGGGGGGGGGGGGGGFCFFGFGFGFGGGGC:EGG88@FFGGFGGGGGGGGGFDECFFFFEFGCFFGFGGGGGGF7DDG5FCFFGFFDFFDDFEBFGGFF@GEEF;AGGFE;C5
@M03364:276:000000000-BLYN8:1:1101:20267:7516 2:N:0:1
GGACTACTAGGGTTTCTAATCCTGTTTGCTCCCCACGCTTTCGAGCCTCAGTGTCAGTTACAGGCCAGAGAGCCGCTTTCGCCTCCGGTGTTCCTCCATATATCTACGCATTTCACCGCTACACAGGAAATTCCACTACCCTCTACCATACTCTAGCTTGCCAGTTTTGGATGCAGTTCCCAGGTTGAGCCCGGGGATTTCACATCCGACTTGACAGACCGCCTGCGTGCGCTTTACGCCCAGTAATTCCG
+
CCCCCGGGGGGGGGGGGGGGGGGGGGGGGGGGGGGDGGGGGGGGGGGGGGGGGGGGGGGGGGGGGGFG?FGGGGGGGGFGGGGGGGGDBFGGGGGGGGGGGCGGGGGGGGGGGGGGGEGGGGGGGGGGGGGGGGGGGGGBFFGGADGEFEGDC=EFFG98DF,,A9DG8BDFEDDDDFGGGGGGGGGGGFDGEEGDEEGGGFFFAFFDCDGDGDFCGGGGEGFFBFFF?FFFGDFCF<ECE)8FF**6DF9
@M03364:276:000000000-BLYN8:1:1101:7097:7517 2:N:0:1
GGACTACCGGGGTTTCTAATCCTGTTTGCTCCCCACGCTTTCGAGCCTCAGCGTCAGTTACAGACCAGAGAGCCGCCTTCGCCACTGGTGTTCCTCCATATATCTACGCATTTCACCGCTACACATGGAATTCCACTCTCCTCTTCTGCACTCAAGTCCTCCAGTTTCCAATGACCCTCCCCGGTTGAGCCGGGGGCTTTCCCATCAGACTTAAAGAACCGCCTGCGCCCGCTTTACGCCCAATAAATCCG
+
CCCCCFFFGGGG:FGGGGGGGGGGGGFGGGGGGG@FGGGGGGGGGGGGGGGGGGGDGFFGGFGCFFGGCFGGGGGEGGGGGGGGGGGF<8FGA?FFG89BE<;FBBFFEGGGGGGGFEFGEGDGGGFCFADECFEFFGGGFG=+>E9EGGG8,,@,6>EFGGDDD9CFGGFFFFF=D=D:@@>6>EG,1@>*@CEEC*C6+++*;0**7CFDF7++2*3A)*5;;41),.)09*16B:GG5785<G=-:D3
@M03364:276:000000000-BLYN8:1:1101:6179:7520 2:N:0:1
GGACTACAGGGGTATCTAATCCTGTTTGCTCCCCACGCTTTCGCACCTCAGTGTCAGTATCAGTCCAGGTAGTCGCCTTCGCCACTGGTGTTCCTTCCTATATCTACGCATTTCACCGCTACACAGGAAATTCCACTACCCTCGACCATACTCTAGCTTGCCAGTTTTGTATGCAGTTCCCAGGTTGAGCCCGGGGATTTCACATTCCACTTAACAAACCACCTACTCGCGCTTTACGCCCAGTAATTCCG
+
C<A<CEFCFGGGBCGAFFGGDFEFFGGGFDDFGGFFEGGGG9CGGFD@FF<CDC9FFGGGGD<EF8F<<,EFGGFG7F:F7CFGGGGGGFFCGFCEE<CF9AEEEFF<FFGGGGGFFGDGGGFFGFCFGGGGFEAFGCFF8,>++@=EFCFF9EAFFFGFGG8,A;EGG8BEGFF9DFGACGFGFG?D,>,DECG57B?CEDFF<+5+2+=8CF+9*3;7**55.;*;(:)6DC7)+(=C::6;:77EC:0
@M03364:276:000000000-BLYN8:1:1101:25122:7546 2:N:0:1
GGACTACCGGGGTTTCTAATCCTGTTTGCTCCCCACGCTTTCGAGCCTCAGTGTCAGTTACAGGCCAGAGAGCCGCTTTCGCCTCCGGTGTTCCTCCATATATCTACGCATTTCACCGCTACACATGGAATTCCACTCTCCTCTCCTGCACTCAAGTCTCCCAGTTTCCAATGCACACAATGGTTGATCCACTGCCTTTTACATCAGACTTAAGAAACCACCTGCGCTCGCTTTACGCCCAATAAATCCGG
+
CCCCCDF,@FFCFGGEFFCGGGGGEFEEFFGDFGGGGGCEGGGGGGGGGFFAFGGGFGGGGGF<FGC<FECCGG>EEGFG:CF@FEGGG@FBFGGFGGGGGGGGGGGGGGEEGGFGCFGGCEDFG8<EF9CFFGGGGGEGGFGG,DFD@,@DFGGGGFDGGDCDB>DDGFGFFCEFGG6@,@?FGGG,=,4D,<EFDGC,+2,+?=>FG9ECF7CGFGFGF5;>=?B6>DEBFF79ADGEG:;);7;3C39
@M03364:276:000000000-BLYN8:1:1101:24281:7561 2:N:0:1
GGACTACTGGGGTTTCTAATCCTGTTCGCTACCCATGCTTTCGAGCCTCAGCGTCAGTTACAGACCAGACAGCCGCCTTCGCCACTGGTGTTCCTCCATATATCTACGCATTTCACCGCTACACATGGAATTCCACTCTCCTCTTCTGCACTCAAGTCCTCCAGTTTCCAATGACCCTCCCCGGTTGAGCCGGGGGCTTTCACATCAGACTTAAAGAACCGCCTGCGCTCGCTTTACGCCCAATAAATCCG
+
CCCCCFGGGGGGGGGGGGFGGGGGGGAFFGDGGGGGGGGGGGGGFGGGGGGGGGGGGEGGGFGGGGGGGGGGGGFE@FGGGGGGGGGGGFGGGGGGG?FGGGCGGGGGGGGGGGGGGGGGGGGGGGGCFDFGFGGFEFGGGGGGGGGGGGGFFGCFFGG9EFFDGFFGCF,@EEEDFGGGGGG6FG:EGGGGGGGGGGGCF7EG68?=6?FGFGGG+CFCEGEFFFFB;>>>*5DBFBGGG>?>F>9ADG>
@M03364:276:000000000-BLYN8:1:1101:14634:7564 2:N:0:1
GGACTACTGGGGTATCTAATCCTGTTTGCTCCCCACGCTTTCGCACCTGAGCGTCAGTCTTTGTCCAGGGGGCCGCCTTCGCCACCGGTATTCCTCCAGATCTCTACGCATTTCACCGCTACACCTGGAATTCTACCCCCCTCTACAAGACTCTAGCTGACCAGTTTCAAATGCAGTTCCCAAGTTAAGCTCGGGGATTTCACATCTGACTTAATCAACCGCCTGCGTGCGCTTTACGCCCAGTAATTCCG
+
CCCCCGGFF-FGGGGGFGGGGGGGGGGGGGGGGGFGGGGGGFGGGGGGGGGFGGGGGGFFFFGGGDCFGGGCFGGGGGGGGGCFGCEEFFGGGGGGG8FEFFGFGFGFFDCGGFEFGE>ECCFFGGGGFGGGGGFGGGGGGGGGFGFD9FFDGGG;F93,@FGGGGCFCFGGGGFGGGG7?F8EFCC:@CEFGGDGEDF6>CC@AFG71=FCC:@7DC?FFE.32A>A,).8DDFFF?GG*7?):09:F>0
@M03364:276:000000000-BLYN8:1:1101:4973:7568 2:N:0:1
GGACTACCGGGGTTTCTAATCCTGTTTGCTCCCCACGCTTTCGCACCTGAGCGTCAGTCTTTGTCCAGGGGGCCGCCTTCGCCACCGGTATTCCTCCAGATCTCTACGCATTTCACCGCTACACCTGGAATTCTACCCCCCTCTACAAGACTCTAGCCTGCCAGTTTCGGATGCAGTTCCCAGGTTGAGCCCGGGGATTTCACATCCGACTTGACAGACCGCCGGCGTGCGCTTTACGCCCAGTAATTCCG
+
CCCCCGGGGGGGGGGGGGGGGGGGGGGGGGGGGGGGGGGGGGGGEGGGGGGGGGGGGGGFGGGGGFGGFGEFGGGGGGGGGGGGGFGFGGGGGGGGGGGGGGGGGGGGGGCEFGGGGGGGGGGGFGGGGGGFGGGGGDGGGGEGCCEFGGGGGF9EFGGGGGGGFGFGE5EGGGGG9FGDF?F5FGFFGGGGGGGGGGGGGGFGFGGCDGDDF=FFFGGFBCB075(<6BFBDDC)@?EEE3:FFC@>>C*
@M03364:276:000000000-BLYN8:1:1101:16753:7577 2:N:0:1
GGACTACTAGGGTTTCTAATCCTGTTTGCTCCCCACGCTTTCGAGCCTCAGTGTCAGTTACAGGCCAGAGAGCCGCTTTCGCCTCCGGTGTTCCTCCATATATCTACGCATTTCACCGCTACACATGGAATTCCACTCTCCTCTCCTGCACTCAAGTCTCCCAGTTTCCAATGCACACAATGGTTGACCCACTGCCTTTTACATCAGACTTAAGAACCCACCTGCGCTCGCTTTACGCCCAATCAATCCGG
+
CCCCCGFGGGGGGGGGGGGGGGGGGGGGGGGGGGCGGGGGGGGGGGGGGGGGGGGGGGGDGFGGGGGGG?AFFGGGGGGGGGGGGGGGFEGGGFGGG8DGGGFGGGFGGGDGGGGGGGGGGGGGFGGFGFGGGGGA>EGGGGGFDEFFFFGGFGGFEB9E9F,@FGGDDFFDG8DFGGGGGGGGGG8,,@,@CE?6<FFGC7AGF7C99;E+2++=**;**4;.)*595/8?7<+18=ED5>@);>6.;9C
@M03364:276:000000000-BLYN8:1:1101:11285:7583 2:N:0:1
GGACTACTGGGGTTTCTAATCCTGTTTGCTCCCCACGCTTTCGCACCTGAGCGTCAGTCTTTGTCCAGGGGGCCGCCTTCGCCACCGGTATTCCTCCAGATCTCTACGCATTTCACCGCTACACCTGGAATTCTACCCCCCTCTACAAGACTCTAGCCTGCCAGTTTCGGATGCAGTTCCCAGGTTGAGCCCGGGGATTTCACATCCGACTTGACAGACCGCCTGCGTGCGCTTTACGCCCAGTAATTCCG
+
CCCCCGGGGGGGGGGGGGGGGGGGGGGGGGGGDGGGGGGGGGGGGGGGGGGGGGGECGGFGGGGGGGGGGGGGGGGGGGGGGFEGGGGGGGGGGGGGGGCFGFFGGGGGGGGFGGGGGGGGGGFGGGGGGGGGGFFGGGGEGGGCFGGGGGGGGGFGGFGGGGGGGGGGGBEE8EGGGGGGGGGDEFGGGGGGGGGGGGGGGGGFGCCDDGDFFFCFFGGFGDFFFFFFF379<F<6:C5C>6?FGFFGD9
@M03364:276:000000000-BLYN8:1:1101:20133:7600 2:N:0:1
GGACTACACGGGTTTCTAATCCTGTTTGCTCCCCACGCTTTCGCACCTCAGTGTCAGTATCAGTCCAGGTAGTCGCCTTCGCCACTGGTGTTCCTTCCTATATCTACGCATTTCACCGCTACACAGGAAATTCCACTACCCTCTACCATACTCTAGCTTGCCAGTTTTGGATGCAGTTCCCAGGTTGAGCCCGGTGATTTCACATTCAACTTAACAAACCACCTACGCGCGCTTTACGCCCAGTAATTCCG
+
C9@<CEGGGGGDFFCEFGGGGGGGFGGGGGAECFDFCFGGFGGBGGGGC@CGGG9<CFDFGFGGGGFGFGC@FFED@,CEDGE@FFFGF86:EEFFF,,<FED?D?EFGCB=FFAFG:C8=:EC,A=44,AEEAE9EEGGF?4=BFA,=EEFFGGGGGF8>EG8FA9@8889DEACDFGFF9D689D=,,DF6C+@CF9CF9E+=CGG+;9C>CC+=*,*3=B5=F24)8?;C5C4A0:E=5=AC>=CGC*
@M03364:276:000000000-BLYN8:1:1101:6397:7603 2:N:0:1
GGACTACAGGGGTTTCTAATCCTGTTTGCTACCCATGCTTTCGAGCCTCAGCGTCAGTTACAGACCAGACAGCCGCCTTCGCCACTGGTGTTCTTCCATATATCTACGCATTTCACCGCTACACATGGAGTTCCACTGTCCTCTTCTGCACTCAAGTTTCCCAGTTTCCGATGCACTTCTTCGGTTGAGCCGAAGGCTTTCACATCAGACTTAAGAAACCACCTGCGCTCGCTTTACGCCCAATAAATCCG
+
@CC@CF<,C<FBF@6EF<CFGECCFF,EFGCGGE<6<E,,C<FGGD@EFCCCF8@@FGDDCE@FCDE@F7@,@6@+C:@ED@GE@GDGGFFCGFC?B?F?FG;AEF9ACGC@AGGFEFGGGGGGGFGGGGGGGGFGGCFFFGGGFGGGGGDDFGGGFGGFG@AFFGGGGGGGGG=EDGGFAFGEGDCGFGGEDCEDC8E7CGGGFGGGGGGG7BC78C?CFFEB2954()2:CGGFA<E7:>05<CF?FCC
@M03364:276:000000000-BLYN8:1:1101:19466:7612 2:N:0:1
GGACTACTAGGGTTTCTAATCCTGTTTGCTCCCCACGCTTTCGAGCCTCAGTGTCAGTTACAGGCCAGAGAGCCGCTTTCGCCTCCGGTGTTCCTCCATATATCTACGCATTTCACCGCTACACATGGAATTCCACTCTCCTCTCCTGCACTCAAGTCTCCCAGTTTCCAATGCACACAATGGTTGAGCCACTGCCTTTTACATCAGACTTAAGAAACCACCTGCGCTCGCTTTACGCCCAATAAATCCGG
+
CCCCCGGGGGGGGGEGGGGGFGGGGGGGGGGGGGGGGGGGGGGGGGGGGGGGGGGGGGGGGGGGGGGGGGGGGGGGGGGGGGGGFGGGGGGGGGGGGGGGGEFGGGGGGGGGGGGGAFFEFGFGCDGGGGGGGGFFACGFGGGGGGGGGGGGGGGGGG,,EFFGGD;=FGGGGGGGCEGDFFDFGEFGGCFGGGGGGGGFGGFGFGGGGGDFFGGGCFDFF7AEFBBB=5?AF?:CBFGGE)6ACGFFGDC
@M03364:276:000000000-BLYN8:1:1101:17424:7621 2:N:0:1
GGACTACACGGGTTTCTAATCCTGTTTGCTCCCCACGCTTTCGCACCTGAGCGTCAGTCTTTGTCCAGGGGGCCGCCTTCGCCACCGGTATTCCTCCAGATCTCTACGCATTTCACCGCTACACCTGGAATTCTACCCCCCTCTACAAGACTCTAGCCTGCCAGTTTCGGATGCAGTTCCCAGGTTGAGCCCGGGGATTTCACATCCGACTTGACAGACCGCCTGCGTGCGCTTTACGCCCAGTAATTCCG
+
CCCCCGGGGGGGGGGGGGGGGGGGGGGGGGGGGGGGGGGGGGGGGGGGFGGGGGGGGFGGGGGGGGGGGGGGGGGGGGGGGGGGGGGGGGGGGGGGGGGGGGGGGGGGGGDGGGGFGGGG7CAFGGGGGEGGGGGGGGGGGGGGGGGGFGGGGGGFGGGGGGGGGGGGGGGGGFGFGGGCGGFCCGFGGFGGGGGG=CFFCFGGFGGGGGGGGFFGGGGGFGDF:FFE?>>BCDGFFFGCCB6@FG?>GG7
@M03364:276:000000000-BLYN8:1:1101:18855:7646 2:N:0:1
GGACTACCAGGGTATCTAATCCTGTTTGCTCCCCACGCTTTCGCACCTCAGTGTCAGTATCAGTCCAGGTAGTCGCCTTCGCCACTGGTGTTCCTTCCTATATCTACGCATTTCACCGCTACACAGGAAATTCCACTACCCTCTACCATACTCTAGCTTGCCAGTTTTGGATGCAGTTCCCAGGTTGAGCCCGGGGATTTCACATTCAACTTAACAAACCACCTACGCGCGCTTTACGCCCAGTAATTCCG
+
CCCCCGFGFGGGGFFGGGGGFGGG@EFGFGFGGGGGGGGGGGG>EGGFGEFFFGGGGGG9FF<FF@EGGGFGFFFGGGGGDFGGGFGGCEEGGCFGGEGFGGGGGCFFFGGGGGGGGGEE+FFGG?FDF,EFF<EGGCF8>@FGGGFC=FEGC@EGGCFG?FGGGCE;,@@FGGCFFDEC,,,=DFDFFGGG6=CC+@3@FGFGFGGGGGG8CFCD7*=CA>A>EFDFF>EACGC>A@CC=5?A@7@?FG4
@M03364:276:000000000-BLYN8:1:1101:9625:7669 2:N:0:1
GGACTACTAGGGTTTCTAATCCTGTTTGCTCCCCACGCTTTCGCACCTCAGTGTCAGTATCAGTCCAGGTAGTCGCCTTCGCCACTGGTGTTCCTTCCTATATCTACGCATTTCACCGCTACACAGGAAATTCCACTACCCTCTACCATACTCTAGCTTGCCAGTTTTGGATGCAGTTCCCAGGTTGAGCCCGGGGATTTCACATTCAACTTAACAAACCACCTACGCGCGCTTTACGCCCAGTAATTCCG
+
CCCCCGFGGGGGGGGGGGFGGGGGGGGGGGGGGGGGGGGGGGGGGGGGGGGGGGGGGGGGGGGGGGGGGGGGGGGGGGGGGGGGGGGGGGGGGGGFGFGFEFGGGGGGGGGGGGGGGDGGGGFGGGGGGGGFGFDGF@DGGGGGGGGGGGGF9DGGGGGGGGGGGGGGGGGFFGGGGGGG,3@=>D=F8EGEGGDEGGCGGGGC9CFFCFGGG7DFG*D7AC?:2*5@(8?D5C3.@;EGDEDFGGFCFG*
@M03364:276:000000000-BLYN8:1:1101:10135:7674 2:N:0:1
GGACTACAAGGGTATCTAATCCTGTTTGCTCCCCACGCTTTCGAGCCTCAGTGTCAGTTACAGGCCAGAGAGCCGCTTTCGCCTCCGGTGTTCCTCCATATATCTACGCATTTCACCGCTACACATGGAATTCCACTCTCCTCTCCTGCACTCAAGTCTACCAGTTTCCAATGCATTCAATGGTTGAGCCACTGCTTTTTACACCAGACTTAATAAACCACCTGCGCTCGCTTTACGCCCAATAAATCCGG
+
C9CCCGF?F?EFFFECEECE,<<<EFEFGGF<D@<CFCFBC9:C8;FFAEGCCFGA9@E@FFEG<CCG8CCE@FGGGGGFE7CF7FC@BEFG,CE<FC??AEGDFGGGF:7@FGGE<+BE@BEFECFF?=AEFFA=E,DDF=,6D>D8>@FF>BF8ED=;E9=,D,@EDFA@EF=CEFA8DDD37>ED8=@D@@>,@;FGGGGFF6?+0*++5?7C:D:C>*9=2?5>@>;?FFGFE>:CCA36>C@<*8:
@M03364:276:000000000-BLYN8:1:1101:22807:7678 2:N:0:1
GGACTACTCGGGTATCTAATCCTGTTTGCTCCCCACGCTTTCGAGCCTCAGCGTCAGTTACAGACCAGAGAGCCGCCTTCGCCACTGGTGTTCCTCCATATATCTACGCATTTCACCGCTACACATGGAATTCCACTCTCCTCTTCTGCACTCAAGTTTCCCAGTTTCCAATGACCCTCCCCGGTTGAGCCGGGGGCTTTCACATCAGACTTAAGAACCCGCCTGCGCTCGCTTTACGCCCAATAAATCCG
+
CCCCCGGGFGEGGG?FGGGGGGGGGGGGGGGGCFGGGGGGGGGGGGGGGGGGGGGGGGGGGGGGFFGGCFCFGGGGGGGGGGGDGFGGGGGGGGGGGGGGGGEFGCGGGDEGDGGGGDCCGGGGGDFGGGGGG,@FFGFFFFG=EGGGGGGGC,@DDAFGGGFF,E9BAFGGGFGGGGGGGGG6C>6CFGGGGGGGGCFGFGFBCGGGCF42C+:+@*/:BGFFFA1B@BAEGG:<B?GG:505C7=ADF3
@M03364:276:000000000-BLYN8:1:1101:26275:7678 2:N:0:1
GGACTACTCGGGTCTCTAATCCTGTTTGCTTCCCACGCTCTCGCACCTGAGCGCCAGCCTTTGTACAGGGGGCCGTCTTCGCCACCGCGATTCCTCCAGATCTCAACGCATTTCACCGCTAATCTTGGAATTCTAGCTCCCTCTACGAGACCTATGCTTGCCAGTGTAAAATGCAGGTTCCAGGTTGAGACCGGGGATTTCAGATCCGACATGACAGACTGACTGCGTCAGGCTTACGCCCAGGAAATCCG
+
<9AC@,,C<@;@,+;F@C@CF,,,=CFG,E,6FAFE+C,,C,,;+@+BC,,CC++++6,96,,,6<C,EEGGGC=++B,?<C,,?8=++@C<,,4F,,,:,A,,,99B8++8,A,A,C>+66,,,4,A8<D8,A=;,,@,>=8+@,@+6+>+,,,5,,>E8D<:3,,,,8>,,7E7,,,,,,,33,@6,,,*;8*:*4,AC8,2+*29*/)*;+**0;:+8+;)/5:)():)**046(**27(8**).**1
@M03364:276:000000000-BLYN8:1:1101:19555:7679 2:N:0:1
GGACTACAGGGGTTTCTAATCCTGTTTGCTCCCCACGCTTTCGAGCCTCAGTGTCAGTTACAGGCCAGAGAGCCGCTTTCGCCACCGGTGTTCCTCCATATATCTACGCATTTCACCGCTACACATGGAATTCCACTCTCCTCTCCTGCACTCAAGTCTCCCAGTTTCCAATGCACACAATGGTTGAGCCACTGCCTTTTACATCAGACTTAAGAAACCACCTGCGCTCGCTTTACGCCCAATAAATCCGG
+
@CCCCFFFGGGGGFGCFDCFFGGGGGCGFGGGFEGGGD7FFGGCFEGGGGGGFGGGGEAEGGGGCGGG?DCFGGGGCCGFFGGEE<FGBFGEGCFGA<EFFFA<EGGGG@FGFGGGD@>CEGGG9EFEF9<FFEAAEFB,@DGGECGFGGGG?DCF9D;AFGGGGGGC@FFGGGGGGCG6D9FFGEFCFEFF?A9FGFACGGGF62;*3*=>FFGD>F,?4C4)0?>B>5B>:<8*:=EEGF@4*+1979:
@M03364:276:000000000-BLYN8:1:1101:13232:7679 2:N:0:1
GGACTACTCGGGTATCTAATCCTGTTTGCTCCCCACGCTTTCGCACCTCAGTGTCAGTATCAGTCCAGGTAGTCGCCTTCGCCACTGGTGTTCCTTCCTATATCTACGCATTTCACCGCTACACAGGAAATTCCACTATCCTCTACCATACTCTAGCTTGCCAGTTTTGGATGCAGTTCCCAGGTTGAGCCCGGGGATTTCACATTCAACTTAACAAACCACCTACGCGCGCTTTACGCCCAGTAATTCCC
+
CCCCCCAC<@BCGEG9EF<FF,C<6CC<<EC88C<BFC:C6,B@7@@,E<EFF@F,CFFCGDDFCFA<,6CEFCFE,,,AAEGFGGFG6EC,::,?FFA@FFGC9C<<:=:C<<,,B@@=++4AEGF=<E<FA5@FDG;EE;E8FG9BA8>9D>EF>DAB78,6F,,=88,3=,6=,9,333,6>,,,,@>ECEEDC>6,B=<CBCCCF7F>FDFGG4FF6;>46A9>9):?C<*9+35=>53):+1)+:*
@M03364:276:000000000-BLYN8:1:1101:15189:7686 2:N:0:1
GGACTACTAGGGTTTCTAATCCTGTTTGCTCCCCACGCTTTCGCACCTGAGCGTCAGTCTTTGTCCAGGGGGCCGCCTTCGCCACCGGTATTCCTCCAGATCTCTACGCATTTCACCGCTACACCTGGAATTCTACCCCCCTCTACAAGACTCTAGCCTGCCAGTTTCGGATGCAGTTCCCAGGTTGAGCCCGGGGATTTCACATCCGACTTGACAGACCGCCTGCGTGCGCTTTACGCCCAGTAATTCCG
+
CCCCCGGGGGGGGGGGGGGGGGGGGGGGGGGGGGGGGGGGGGGGGGGGGGGGGGGGGGGGGGGGGEGGGGGGGGGGGGGGGGGGGGGGGGGGGGGGGGG9FGGGGGGGGGGGGGGGGGEGGGGGGGGGGGGGGGGGGDGGGGGGFGGGGF@=>FGGCFFGGGGGGGGFEGGGGGGGGFFGE?FGGGGGGGGGGGGGGGGGGGGFFFFGGDDDGGGGGGGFAGF??FBEFEFFGDF>F?GGGFFFGFFDGC7
@M03364:276:000000000-BLYN8:1:1101:12404:7714 2:N:0:1
GGACTACTGGGGTTTCTAATCCTGTTTGCTCCCCACGCTTTCGCACCTGAGCGTCAGTCTTTGTCCAGGGGGCCGCCTTCGCCACCGGTATTCCTCCAGATCTCTACGCATTTCACCGCTACACCTGGAATTCTACCCCCCTCTACAAGACTCTAGCCTGCCAGTTTCGGATGCAGTTCCCAGGTTGAGCCCGGGGATTTCACATCCGACTTGACAGACCGCCTGCGTGCGCTTTACGCCCAGTAATTCCG
+
CCCCCGGGGGGGGGGGGGGGGGGGGGGGGGGGGGGGGGGGGGGGGGGGFGGGGGGGGGGGGGCDEGGGGGGGGGGGGGGGGGFFGGGCGGGGGGGGGGGFGGGGDFFGGGGGGGGGGGGGGDGGGGGGGGGGGGGFGGGEEGGGGGGGGGGGGGGGGGGGGFGGGGGGDEGGG6EFGGGGGGGGGGGFGGCFGGGGGGGGG+@GFGFGDDGGGGGGGGGGFGFFFF>F:EFFGGGFFFGGGDBFGGFFGG*
@M03364:276:000000000-BLYN8:1:1101:5652:7718 2:N:0:1
GGACTACAAGGGTTTCTAATCCTGTTTGCTCCCCACGCTTTCGCACCTGAGCGTCAGTCTTTGTCCAGGGGGCCGCCTTCGCCACCGGTATTCCTCCAGATCTCTACGCATTTCACCGCTACACCTGGAATTCTACCCCCCTCTACAAGACTCTAGCCTGCCAGTTTCGGATGCAGTTCCCAGGTTGAGCCCGGGGATTTCACATCCGACTTGACAGACCGCCTGCGTGCGCTTTACGCCCAGTAATTCCG
+
CCCCCGGGGGGGGGGGGGGGGGGGGGGGGGGFGGGGGGGGGGGGGGGGFFFGGGGGGGGGGGGGGGGGGGGGGGDGGGGGGGGGGGGGGGGGEFGGGGGGGGGGCGGGGGGGGGGGGGGGCEFGGGGGGGGGGGGGDFDGGGGGGGGGGGGGGGGGGGGGGGGGGF>EEGC5*>FFGGGGGF,8FFFGFGGGGGGGGGGDGGGGFGCCD<DDCGC7CGCFF5BB6@;E(7BFGGG<F?D>EBFF=*=9FG*
@M03364:276:000000000-BLYN8:1:1101:27229:7727 2:N:0:1
GGACTACAGGGGTTTCTAATCCTGTTTGCTCCCCACGCTTTCGCACCTGAGCGTCAGTCTTTGTCCAGGGGGCCGCCTTCGCCACCGGTATTCCTCCAGATCTCTACGCATTTCACCGCTACACCTGGAATTCTACCCCCCTCTACAAGACTCTAGCTGACCAGTTTCAAATGCAGTTCCCAAGTTAAGCTCGGGGATGTCACATCTGACTTAATCAACCGCCGGCGTGCGCTTTACGCCCAGTAATTCCG
+
CCCCCCFDFGE>FGGGEFDFFGGFGGGGGFFGGGGGGGCGGGFGGCFGGGGGGGGGGGGGGGGGGGGGFGC+@CCFCFCEFEGGG8CCGGGGGFFCE@F99<=EGGGGGGDDFFGGGGGGEE?EFGGG<FFGGGGDF>DCECEDFGGGEGF?FCFF9>>EGDFCFG9,7DCF7CFFEA;ACGGGFGGCFCFGDDEDEG*<D7CDFGGGG7C@@7CFC=F6.:3(()-8()8839F2@(2:C>?FGGFFGG*
@M03364:276:000000000-BLYN8:1:1101:3247:7732 2:N:0:1
GGACTACTGGGGTTTCTAATCCTGTTTGCTCCCCACGCTTTCGAGCCTCAGTGTCAGTTACAGGCCAGAGAGCCGCTTTCGCCTCCGGTGTTCCTCCATATATCTACGCATTTCACCGCTACACATGGAATTCCACTCTCCTCTCCTGCACTCAAGCCTCCCAGTTTCCAATTCACACAATGTTTGAGCCCCTGCCTTTTACATCCGACTTAAGAAACCACCTGCTCTCCCTTTACGCCCAATAAACCCGG
+
CCCCCGGGGGGDGGGGCCGGGGGGGGGGGGFGGEC8@FFEGGG,E@FGGGGGGEEAD@E,666,C:CDF8C@FFGEFF,A:FF,B,+@FEF:EFADF,:EF9EGGGGFGC7FFF9EAFC=+=FGCEFDC9FGFFAFG89B>DD+8E9@FDFFGC,,,6,6688DFGGF:33,,7,6=@++3@;,@@D67C+@?@6,2@,@9C,+?**0<09722++**,:9>F==)0+*/2):884B(4::)@A7+*(1/2
@M03364:276:000000000-BLYN8:1:1101:9018:7742 2:N:0:1
GGACTACTCGGGTTTCTAATCCTGTTTGCTCCCCACGCTTTCGCACCTGAGCGTCAGTCTTTGTCCAGGGGGCCGCCTTCGCCACCGGTATTCCTCCAGATCTCTACGCATTTCACCGCTACACCTGGAATTCTACCCCCCTCTACAAGACTCTAGCTGACCAGTTTCAAATGCAGTTCCCAAGTTAAGCTCGGGGATTTCACATCTGACTTAATCAACCGCCTGCGTGCGCTTTACGCCCAGTAATTCCG
+
CCCCCGGGGGGGGGGGGGGGGGGGGGGGGGGGEGGGGGGGGGEGGDGFGDGGGGGGGGGGGGGGGGGGGGGGGGGGGGGGGGGGGGEGGDCEFB@FGFGAFEGGEBFGEE7FFGGGFFGGGGGGC@EGDFFGGGCFGFFGGGGGGGGFFFFGGGFFDGGGG8<CFGGGGA;BEA7@FFGGGGGGFGGC?ECCG5>55ECC=DGGFGF7CGGGGFF>CFFGF5>@@F0>8)55<D:4=<8?E519*:65D>*
@M03364:276:000000000-BLYN8:1:1101:16266:7751 2:N:0:1
GGACTACCGGGGTTTCTAATCCTGTTTGCTCCCCACGCTTTCGCACCTGAGCGTCAGTCTTTGTCCAGGGGGCCGCCTTCGCCACCGGTATTCCTCCAGATCTCTACGCATTTCACCGCTACACCTGGAATTCTACCCCCCTCTACAAGACTCTAGCTGACCAGTTTCCAATGCAGTTCCACAGTTAAGCTCGGGGATTTCACATCTGACTTAATCAACCGCCTGCGTGCGCTTTACGCCCAGTAATTCCG
+
@@@BCGG8FGGGGGDGGGGGGGGGGGDFFGCGGGGGGGGEEGG7:FGG@FGFGGEGGG9,6CEF9EFDFE:@FGGGEGGGEGGCEFEEG7FGGF@FGG8FFFGGGGGEEC:CFGGGGGGEGGGG?FGDFGGGFDFC,@++BCGGEFG9;DFGGFGACFC,DFGGGGGG,E9@C?<@F2;D,,4>FGGGGG9:E?CC5B<C:CGGFGFGCFCFGC@+26C6A5)6(547(7:BGDG4=:CGEB?FF>FBGGC
@M03364:276:000000000-BLYN8:1:1101:12084:7757 2:N:0:1
GGACTACTGGGGTTTCTAATCCTGTTTGCTCCCCACGCTTTCGAGCCTCAGCGTCAGTTACAGACCAGAGAGCCGCCTTCGCCACTGGTGTTCCTCCATATATCTACGCATTTCACCGCTACACATGGAATTCCACTCTCCTCTTCTGCACTCAAGTCTCCCAGTTTCCAATGACCCTCCCCGGTTGAGCCGGGGGCTTTCACATCAGACTTAAGAAACCGCCTGCGCTCGCTTTACGCCCAATAAATCCG
+
CCCBC@<FFGGGGGGGGGGGGGGGGGGCFFGCFEGGGGGGGGGGGGGGFFGGGGEGGGGGGGGFFDFGGGEGGGGGGGGGGGFFGGGGFGGGGGGGGGGGGGGFGFGGCGGGGFFGGGGEGGGF9FGFFFFGFGG94>>F8DFDGGGFGGGGGGG?DDD99DFFFCGGGGGFFAFGFGGDEE6CCCGFCFDEEEECEGGG>FGGFGGGGGGGF>C::5CFAEF?(89BFE>3DFG2@<5?CE?>6D4<CGC
@M03364:276:000000000-BLYN8:1:1101:18750:7758 2:N:0:1
GGACTACACGGGTTTCTAATCCTGTTTGCTCCCCACGCTTTCGCACCTGAGCGTCAGTCTTTGTCCAGGGGGCCGCCTTCGCCACCGGTATTCCTCCAGATCTCTACGCATTTCACCGCTACACCTGGAATTCTACCCCCCTCTACGAGACTCAAGCTTGCCAGTTTCAAATGCAGTTCCCAGGTTGAGCCCGGGGATTTCACATCCGACTTGACAGACCGCCTGCGTGCGCTTTACGCCCAGTAATTCCG
+
CCCCCGGGGGGGFGGGGGGGGGGGGGGGGGGGGGGGGGGGGGGGGGGFGGGGGGGGGGGGGGGGGGGGGGGGGGGGGGGGGGDGGGGGGGGGGGGGGGFGGGGGGGGGFGGGGGGGGGGGGGGGGGGGGGGGGGGGFGFGGGGGGGGGDGGGGGFGGGGGFGFGFGGFG;EC9FFGGF@FEG6FGC:FFFGGGGGGGGFFGGEFFGCC<CDDGFGDGGGGDGB<<FFE()<EGDC<BBGEG@:F*:@<:F9
@M03364:276:000000000-BLYN8:1:1101:16536:7759 2:N:0:1
GGACTACAGGGGTTTCTAATCCTGTCTGCTCCCCCCGCTTTCGCACCTGCGCGTCAGTCTTTGGCCAGGGGGCCGCCTTCGCCACCGGCATTCCTCCAGATCTCTACGCATTTCACCGCTACACCTGGAATTCTACCCCCCCGTACAAGACTCTAGCTCACCAGTCTCCAATGCAGTTCGCAGGTTAAGCGCGGGGATTTCACCTCTGCCTTAATCAGCCCCCTGCGCGCGCTTTACGCCCAGTCATGCCG
+
C<<8A,6,6-@@,C,@,C@,;C@C;,,C@CFDC@6CFEED<EF@@:7E,,8CEF7C@E9,6CF<86@<F:++8+++4B?,+B+8F<=C+@>,C5,,8,,5,E,C;@<F:=F:,57AC:=EC@,>ED@FD8,,@<;F98D7C**34:122,>22D@>D9,26=:,3,,24,,4,?,>C7;*/1*34?+214**2*:=**2?0*2*/*07*9C*2*2?:*+*)1.7:<7)(07.757-/48*27(96:@4F*1
@M03364:276:000000000-BLYN8:1:1101:4738:7767 2:N:0:1
GGACTACAGGGGTTTCTAATCCTGTTTGCTCCCCACGCTTTCGAGCCTCAGCGTCAGTTACAGACCAGAGAGCCGCCTTCGCCACTGGTGTTCCTCCATATATCTACGCATTTCACCGCTACACATGGAATTCCACTCTCCTCTTCTGCACTCAAGTCCTCCAGTTTCCAATGACCCTCCCCGGTTGAGCCGGGGGCTTTCACATCAGACTTAAAGAACCTCCTGCGCTCGCTTTACGCCCAATAAATCCG
+
CCCCCFGCGGGGGGGGGFGGFGCEEEGGFFGGGGGGEGGGGGD@FGGFCFGFEFF,CCF9EGFFGGGGFCFE?FGGEGGCFEGGDGEGGGGGD?EEGCEEFFFGGGFGGDGGGGFGGGGGGE@EGFFGFCFFFFEF;8,AEGGGCGG9EFGGFGDFDGGGFGGGGGFGFFGGGFG,@DF+=C66F3;EFCGEEGGGDEGC>CF>8<?FFGFGFF7C77CG)0=@)63B93:>G*75FFGEEB<4D79):99
@M03364:276:000000000-BLYN8:1:1101:19007:7773 2:N:0:1
GGACTACTAGGGTTTCTAATCCTGTTTGCTCCCCACGCTTTCGTGCCTGAGCGTCAGTCATTGTCCAGGGGGCCGCCTTCGCCACCGGTATTCCTCCAGATCTCTACGCATTTCACCGCTACACCTGGAATTCCACCCCCCTCTACAAGACTCTAGCCTGCTAGTTTCGGAAGCAGGTCCCAGGTTAAGCTCAGGGATTTCACAGCTGACTTAATCATCCGCCTGCGTGCGCTTTACGCCCAGTAATTCCG
+
CCC<CFCD96CFE<@EEE<AFGFFFCEE@<,FD,C+@CEEGFD,,8CFGC@CF:@BC@,,,C,<F66C<C76@EFC>=?B=FB:?,>==+4FG9=F=44EEGFGGDF7B+F+CFGC<+@EEGGGE=FC,=F:4,4,,++3@C=FGC=,,38=8,55,,,@D,3>39@F8***4@8@*1@,,?:179=,=9,D,1,11B8?DG9++24**2+211++2+<<.58;(;(8/>5>D5*6A<>?*<:6:>=.?*2
@M03364:276:000000000-BLYN8:1:1101:9591:7774 2:N:0:1
GGACTACACGGGTATCTAATCCTGTTTGCTCCCCACGCTTTCGCACCTGAGCGTCAGTCTTTGTCCAGGGGGCCGCCTTCGCCACCGGTATTCCTCCAGATCTCTACGCATTTCACCGCTACACCTGGAATTCTACCCCCCTCTACAAGACTCTAGCCTGCCAGTTTCGGATGCAGTTCCCAGGTTGAGCCCGGGGATTTCACATCCGACTTGACAGACCGCCTGCGTGCGCTTTACGCCCAGTAATTCCG
+
CCCCCGGGFGGGGGGGGGGGGGGGGGGGGGGGGGGGGGGGGGGGGGGGGGGGGGGGGGGGGGGGFGGGGCGGGGGGGGGGGGGGGGGGGGGGFGGGGGGGGGGGGGGGGGGGGGGFGGGGGGGGGGGGGGGGGGGGGDFGGGGGGGGGGGGFGGGGFGGGGFGGGGC@EGGGGGGGGGGGGGF5DFGGGFGFGGDDGGGFDCEF+C<<<DC3:7<+7;CFFGB?F>>>?E>BGGG)9:GDEB<FFF6<FG*
@M03364:276:000000000-BLYN8:1:1101:13168:7785 2:N:0:1
GGACTACCCGGGTATCTAATCCTGTTTGCTCCCCACGCTTTCGAGCCTCAGTGTCAGTTACAGGCCAGAGAGCCGCTTTCGCCTCCGGTGTTCCTCCATATATCTACGCATTTCACCGCTACACATGGAATTCCACTCTCCTCTCCTGCACTCAAGTCTCCCAGTTTCCGATGCACTTCTTCGGTTGAGCCGAAGGCTTTCACATCAGACTTAAGAAACCGCCTGCGCTCGCTTTACGCCCAATAAATCCG
+
CCCCCGGFGGGGGGGGGGGGGGGGGGGGGGGGFGGGGGGGGGGGGGGGGGGGGGGGGGGGGGGGGFFFGGGGGGGGGGGFGGGGEGGGGGGGFGGGGGGGGGGGGGGGGGGGGGGGGGGGGGGGGGGGFFFGGGGGGGGGGGGGGFFGGGGGGGGGGGGGGGGGGGG=FGGGGGGGGGGGGFGGGGGGFGGGGGGGGGGGGGGGFGFGC>FFFCFFFGFCFGBFBA>FFFFEGGGEFFGGGD(=CGA?CF<
@M03364:276:000000000-BLYN8:1:1101:10867:7831 2:N:0:1
GGACTACTGGGGTTTCTAATCCTGTTTGCTCCCCACGCTTTCGCACCTGAGCGTCAGTCTTTGTCCCGGGGGCCGCCTTCGCCACCGGTATTCCTCCAGTTGTCTACGCATTTCACCGCTACACCTGGACTTCTACTCCCCTCTACAAGACTCTAGCCTGCCACTTTCGAATGCAGTTCCCAGGTTGCGCACGGGGATTTCAAATCCGATTTGACAGACCGCCACGGTGTGCTTGACGCCCAGTATTTCCG
+
-@@-,<FEGCDF:+@@AFGCEGF,FECC<EEE@;E:FGGC<9@,68@FDF<<+7BC6FEFGGF6E9,8@@@=:F@F+BF9=+=+B,@F=+BF,?95F,=5A,8<EEEF=:4BFB,5,3++++73,,3@D3<FG,@@@>,,3,+5333,34@5,,87,:E83@@,@D,,:*3,4,<<;,25<DFFF?,,*4*4**1*2CFC+19;7>*:**2/:+;FG*/*)*)(()(04.)*::*(),*:*),0***.22*
@M03364:276:000000000-BLYN8:1:1101:20116:7832 2:N:0:1
GGACTACAGGGGTTTCTAATCCTGTTTGCTCCCCACGCTTTCGCACCTGAGCGTCAGTCTTTGTCCAGGGGGCCGCCTTCGCCACCGGTATTCCTCCAGATCTCTACGCATTTCACCGCTACACCTGGAATTCTACCCCCCTCTACAAGACTCTAGCCTGCCAGTTTCGGATGCAGTTCCCAGGTTGAGCCCGGGGATTTCACATCCGACTTGACAGACCGCCTGCGTGCGCTTTACGCCCAGTAATTCCG
+
CCCCCGGGGGGGGGGGGFGGGGGGGGGGGGGGGGGGGGGGGGGGGGGGGGGGGGGGGFGGGGGGGGGGGGGGGGGGGGGGGGGGGGGGGGGGGGGGGGGGGFGGGGGGDGGGGGGGGGGGGGGGGGGCFGGGGGGGGGGGGGGGGGGGGGGGGGGGGGGGGGFGGGGGGGGGGGGGGGGGFGCFGGG6C8?FGDGGGGGGGGGGFGGDGGGGGGFFGGGGFGFF:@FF6DFFGGGAF6AEGFFFGFFAGG>
@M03364:276:000000000-BLYN8:1:1101:26669:7839 2:N:0:1
GGACTACAGGGGTTTCTAATCCTGTTTGCTCCCCACGCTTTCGAGCCTCAGCGTCAGTTACAGACCAGAGAGCCGCCTTCGCCACTGGTGTTCCTCCATATATCTACGCATTTCACCGCGACACATGGAATTCCACTCTCCTCTTCTGCACTCAAGTCCTCCAGTTTCCAATGACCCTCCCCGGTTGAGCCGGGGGCTTTCACATCAGACTTAAAGAACCGCCTGCGCTCGCTTTACGCCCAATAAATCCG
+
CCCCCGFGGGGGGGGGG9FAFGGGGGFGFCGGGEFFEGGCGGGFCFEFGFFGDGDGGCEDE,@<EFFGFFCEGECDFEGGGD:CEFGGGEFEGCFFFF,<E5,CEEFGGCFCDG,,54>+>CFG84EFFCDFFGGGGFFGGGGGGGGGGGGF?FGFFFF9AFF?@C=93=ADGAE,@FF>CCB8FCE?F,>3:5>EE:FCFGF=+C+;FGCG7FFFFDGG:CB<;F>FB)5>CG3:FFECG><FGC*:FD)
@M03364:276:000000000-BLYN8:1:1101:27083:7841 2:N:0:1
GGACTACACGGGTTTCTAATCCTGTTTGCTCCCCACGCTTTCGCACCTGAGCGTCAGTCTTTGTCCAGGGGGCCGCCTTCGCCACCGGTATTCTTCCAGATCTCTACGCATTTCACCGCTACACCTGGAATTCTACCCCCCTCTACAAGACTCTAGCCTGCCAGTTTCGGATGCAGTTCCCAGGTTGAGCCCGGGGATTTCACATACGACTTGACAGACCGCCTGCGTGCGCTTTACGCCCAGTAATTCCG
+
CCCCCGFGGGGGGGGGGFCEGGGGGGAFDF<EFGFGGGGGGGGFGGGGGGGGGGGGGGFGGGGGGEFEFGGGGCFEGGGG<F4C=FGGGGGGG,C,B?EFFFCFGGD<CGGGCFGGGGGGGGGGG:AFDGGGDFFGG8EEEEGFFFCGGGGGGGGG9@ECFF?EFGGFEE*4@FF9>CFC:FG5D9@?F7BCECEE*=F61@CC++22>CD5;CC>4CF5)5>0<F0>?DF:CDF9438/*).02:*-:*0
@M03364:276:000000000-BLYN8:1:1101:20254:7877 2:N:0:1
GGACTACCAGGGTTTCTAATCCTGTTTGCTCCCCACGCTTTCGAGCCTCAGTGTCAGTTACAGGCCAGAGAGCCGCTTTCGCCTCCGGTGTTCCTCCATATATCTACGCATTTCACCGCTACACATGGAATTCCACTCTCCTCTCCTGCACTCAAGTCCCCCAGTTTCCAATGCACACATTGGTTTAGCCACTGCCTTTTACATCCGACTTAAGAAACCACCTGCGCTCGCTTTAAGCCCAATAAATCCGG
+
CCCCCGGEEGGGGGGGGGGGGGGGGGGGGGGGGGGGGGGGGGG<FGGGGGGGGGGGGGGAFGGFGGGGGFGGGGGG:FGGGGG,FGGGGGGGGGGGGGGGG9FGGGGGGDGGGGGGGGGGGGGGGGFGGEGGGGGG;EFGFGFGC@GGGGGGGGGF;B,DFGGGGGGGGGFGGGGGA6+,3,@D:,@9CF,4CE,:E>DG7:B9+*0*03<+52+=C>C,9:94>*5)6:?5CD+*+.?F*564CCAC<51
@M03364:276:000000000-BLYN8:1:1101:7459:7900 2:N:0:1
GGACTACAAGGGGTGCTAATCCTGTTTGCTCCCAACCCTTTCCAACTTGACGTTCAGTCTTGGTCCGGGGGGCCGCCTCCGCACCCGGTTTCCCACGGCGCACGTCAGCATTTAACCCCGCTCCTGGTAATCACAGCCCCCCTCAACGACCTCGACTCGCCAGTTTCCAATGCCAGTTCCCAGGTAAGGCCGGCGGATTCACGTCCTGCCTAACTAACCCCCTGGCGTGCCATTAAGGCCGGGAATGCCAC
+
A66-6@@,,-,-+B+BC9C,CFC<FE<8CC<;6,;@,B,,,;6,,,,,6,;8,,C,,,;C6,,66,+@+@8+@>F:3+=,=E+++8@+5**8F,3@******4*2**6,,8,,,72,213***4<7,,,,?,,,+,4;***1**/+*/**/1+**2****1;*++200@9+++3+30<:C6+0*<002+**17*?5/C*+****)1****2:2*:*97;*)*),-81)()0*0:*)*)2A*)2.19))9*0
@M03364:276:000000000-BLYN8:1:1101:4094:7901 2:N:0:1
GGACTACCCGGGTTTCTAATCCTGTTTGCTCCCCACGCTTTCGCACCTGAGCGTCAGTCTTTGTCCAGGGGGCCGCCTTCGCCACCGGTATTCCTCCAGATCTCTACGCATTTCACCGCTACACCTGGAATTCTACCCCCCTCTACAAGACTCTAGCTGACCAGTTTCAAATGCAGTTCCCAAGTTAAGCTCGGGGATTTCACATCTGACTTAATCAACCGCCTGCGTGCGCTTTACGCCCAGTAATTCCG
+
CCCCCGGGGGGGGGGGGGGGGGGGGGGGGGGGGGGGGGGGGGGGGGGGGGGGGGGGGGGGGGGGFGGGGGGGGGGGGGGGGGGGGGGGGGGGGGGGGGGGGGGGGGGGGGG@FFGGGGGGEFGFCGGGGGGGGGGGCFFDGGGGGGGGGGGGGGGGCCFFDFEGGGGGGGGFGAF9FGGGGGFGGGGGGFEGDDGGGGGGGDGGFFGFGFCCGFGGGGGCDG>67A0>;F>:DCCAFBGEGEFFGCFFG=9
@M03364:276:000000000-BLYN8:1:1101:26378:7902 2:N:0:1
GGACTACCGGGGTTTCTAATCCTGTTTGCTCCCCACGCTTTCGAGCCTCAGTGTCAGGTACAGGCCAGAGAGCCGCTTTCGCCACCGGTGTTCCTCCATATATCTACGCATTTCACCGCTACACATGGAATTCCACTCTCCTCTTCTGCACTCAAGTCTACCAGTTTCCAATGCATACAATGGTTGAGCCACTGCCTTTTACACCAGACTTAATAAACCACCTGCGCTCGCTTTACGCCCAATAAATCCGG
+
CCCCCGGGGGGDGEGGGGGGGGGGGGGGGGGGGGGGGGGGFGGCEFC@EGGGGGGGG,CCCGECFFGGGGGGGGGG+CFGGDGGGGGGFGGGGGFFGGFGGGGGGGFGGGGGGGGGCGGGFGFGDFGFFEFCF<9AFEGGGGGG,CEFCFFF8FGGGC;FGGGBFFGGGGGGG?E8=FDC;EFGGGFGGFGFC6FE6,E:CFFF5*4;CCFGGG7@7@EG>?AE985?2?DFFC:CBDG*2>18DFF36C8
@M03364:276:000000000-BLYN8:1:1101:23016:7907 2:N:0:1
GGACTACCAGGGTTTCTAATCCTGTTTGCTCCCCACGCTTTCGCACCTGAGCGTCAGTCTTTGTCCAGGGGGCCGCCTTCGCCACCGGTATTCCTCCAGATCTCTACGCATTTCACCGCTACACCTGGAATTCTACCCCCCTCTACAAGACTCTAGCTGACCAGTTTCAAATGCAGTTCCCAAGTTAAGCTCGGGGATTTCACATCTGACTTAATCAACCGCCTGCGTGCGCTTTACGCCCAGTAATTCCG
+
CCCCCGGGGGGGGGGGGFGGGGGGGGGGGGGGGGGGGGGGGGGGGGGGGGGGGGGGGGGGGGGGGGGGGGGDGGGGGGGGGGGDGGGGGDGGGGGGGGFGGGGGGGGGGGGGGGGGFCGGGGGGGGGGGGGFGGGGGGGGDGGGGGGGGFGGGGGGGGFGGGCGGGGGCFGFCGCGGGGFGGGG:@E@FF,>EGGDCGGGGGGGFGG7CGGGGGGGDFGGFGB?DF6D;D>AGGGFF?EEGFFFGGFBGD*
@M03364:276:000000000-BLYN8:1:1101:8255:7923 2:N:0:1
GGACTACAGGGGTTTCTAATCCTGTTTGCTCCCCACGCTTTCGAGCCTCAGTGTCAGTTACAGGCCAGAGAGCCGCTTTCGCCTCCGGTGTTCCTCCATATATCTACGCATTTCACCGCTACACATGGAATTCCACTCTCCTCTCCTGCACTCAAGTCTCCCAGTTTCCAATGCACACAATGGTTGAGCCACTGCCTTTTACATCAGACTTAAGAAACCACCTGCGCTCGCTTTACGCCCAATAAATCCGG
+
CCCCCGGGGGGGGGGGGGGGGGGGGGGGGGGGGGGGGGGGGGGGGGGGGGGGGGGGGGGGGGGGGGGGGGGGGGGGGGGGGGGGGGGGGGGGGGGGGGGGGGGGGGGFGGGGGGGGGGGGGGGGGGGGG@FGGGGGGGGGGGGGGGGGGFFGGGGGGGGGGGGGGGGGGGFFGGGGFFGGGGGGGGGGGGGGGGFGGGGGFGGGFGG*CGFGGGGG>C6C>EFFF>AADFDBGFGFF=EEGF=4:FC3CD7
@M03364:276:000000000-BLYN8:1:1101:19120:7941 2:N:0:1
GGACTACAGGGGTTTCTAATCCTGTTTGCTCCCCACGCTTTCGAGCCTCAGTGTCAGTTACAGGCCAGAGAGCCGCTTTCGCCTCCGGTGTTCCTCCATATATCTACGCATTTCACCGCTACACATGGAATTCCACTCTCCTCTCCTGCACTCAAGTCTCCCAGTTTCCAATGCACACAATGGTTGAGCCACTGCCTTTTACATCAGACTTAAGAAACCACCTGCGCTCGCTTTACGCCCAATAACTCCGG
+
CCCCCGGDGGGGGEG9FFGGGGGGGGGGGGGGFGFGGGGGGGGDFGGGGGGGGGFEGGGGGGGGGGGGGGGGGGGGGGGGGGGEGFEGGGGGGGGGGGGFGGGGFGGGGGGGGFGGFGGGGGGGGGGGGFGGGGFFFGGGGGGC@FGGGGGGGGGGGGFFGGFGGGGGGGGG?>FGGGG8EFGGGGG6CCFGG6FFGGGGGFFGFGGCD>DF>CD+;DFGFGFFDFBD?FFFFGGEEDGGGFFFG*6;FC9
@M03364:276:000000000-BLYN8:1:1101:12171:7942 2:N:0:1
GGACTACACGGGTTTCTAATCCTGTTCGCTCCCCACGCTTTCGAGCCTCAGCGTCAGTTACAGACCAGAGAGCCGCCTTCGCCACTGGTGTTCCTCCATATATCTACGCATTTCACCGCTACACATGGAATTCCACTCTCCTCTTCTGCACTCAAGTCTCCCAGTTTCCAATGCACACAATGGTTGAGCCACTGCCTTTTACATCAGACTTAAGAAACCACCTGCGCTCGCTTTACGCCCAATAAATCCGG
+
CCCCCGGGFGGGGGGGGGGGGGFGGGFGGGGGGGGGGGGDGGGGGEGGGGGGGGGGGGGGGGGGGGGGGGGGGGGGEGGGGGGGGGGGGGGGGGGGGGGGGGFFGGGGGGGGFEGGGGGGGGGGGGGGGGGGGGGGGGGGGGGGGGGFFGECGGGGFGGGGGGCFGGFFGGGGGGCFFGGFGFEFCCGGGGG6,D?6EFG;FGG>CFFGG>DC2:7;F,CF5*):99>>>ADDGGFFFGDE):A7:ACDD9
@M03364:276:000000000-BLYN8:1:1101:22420:7947 2:N:0:1
GGACTACACGGGTATCTAATCCTGTTCGCTCCCCACGCTTTCGAGCCTCAGCGTCAGTTACAGGCCAGCGAGCCGCCTTCGCCACTGGTGTTGCCCCATATACCTACGCATTGCCCCGCTCCACATGGAATTCCACTCTCCTCTTCTGCACTCAAGTCTCCCCGTTGCCAATGACCCTCCCCGGTGGAGCCGGGGTCTTTCACATCAGACTTAAGACACCGCCTGCGCTCGCTTTACCCCCAATAAATCCG
+
C@CCCFEFCGGGFCGCFFAD9EE@6CE7:@CEFGG:6+@@@EC<DEGGF@CAC8CFG<@FF,,,CB<7,7FB@FE7F:,,:BC7:F@FD84?,B,BF:EB5F,CFAFGGD+?,?,5:@B4+46?6,=,<FAF;,,7CE,5@=E89@=;DFF863D?@9DEGD+:+@+6,@3,,;A,D,:AEG5CF**=5,1*=:C*/82+12:CC6?C2*2+1;++*2*/8C:??FFF1>5>D9*-9)38CB<FC:84*>C
@M03364:276:000000000-BLYN8:1:1101:26319:7956 2:N:0:1
GGACTACTCGGGTTTCTAATCCTGTTTGCTCCCCACGCTTTCGCACCTGAGCGTCAGTCTTTGTCCAGGGGGCCGCCTTCGCCACCGGTATTCCTCCAGATCTCTACGCATTTCACCGCTACACCTGGAATTCTACCCCCCTCTACAAGACTCTAGCCTGCCAGTTTCGGATGCAGTTCCCAGGTTGAGCCCGGGGATTTCACATCCGACTTGACAGACCGCCTGCATGCGCTTTCCGCCCAGTAATTCCG
+
CCCCCFG9FGGEGGGGGGFGGGGGGGGCDFAFFFG@CCFGGGGCEGGF8FGFEGGGGADGGFGGGGGGGG>FDGGGGDFFGCGGGGGGFGGGFGGFGFFGGGEFFDFFG@=7EF?FGGGGGGGF,6AE<FDCGGA;=,+@CEEGFGGGGGGGFFGC;DFF?FFC>FGFEGE5@C9DE=D:DFGGG9<?F@FDE*BECGFCC7FF+;C379CC7*;@F4E5:E7?BF(*-)8>3<<)*-*;*>(0::4:**2
@M03364:276:000000000-BLYN8:1:1101:20525:7960 2:N:0:1
GGATACTGGGGTATCTAATCCCGTTTGCTCCCCACCCTTTCGAGCCTCAGTGTCAGGTACAGGCCAGCGAGGCGCTTTCGTCCCCTGTCTTGCTCCATATATCCACGCCTTTCACCGCTACACATGGAATTCCACTCTCCTCTCTTGCACTCAAGTCTACCAGGTTCCAATGCACACAACGGTTGAGCCCCTGCCTTTTACACCTGACGTTATAAACCACCGGCGCTCGCTCTACGCCCAACAAATCCGG
+
6B<-A6,,C@F+,<@<<<<,;,,;C<BF6C,D@C@,6,@F9,C,,@FE8F,,;,,;,C<@,CE,8,,,68@+@8@@,:5?,6,,C,C,,,5,C5CAE9F9,,,,4=?++9BFFF9FB++6:,,,@,95C,=,4,C4>,6F>84+,8>F,,C8,,37@E=FGD8+86=@AFADDA,6=++5+3++5,@,4*@*;C,<23,,2+@0**4A*3***5=F>F,*8*)86>082A3)/+;(.288:)4)1**(//
@M03364:276:000000000-BLYN8:1:1101:26281:7983 2:N:0:1
GGACTACAGGGGTTTCTAATCCTGTTTGCTCCCCACGCTTTCGAGCCTCAGTGTCAGTTACAGGCCAGAGAGCCGCTTTCGCCTCCGGTGTTCCTCCATATATCTACGCATTTCACCGCTACACATGGAATTCCACTCTCCTCTCCTGCACTCAAGTCTCACAGTTTCCAATGCACACAATGGTTGAGCCACTGCCTTTTACATCAGACGTAAGAAACCACCTGCGCTCGCTTTACGCCCAATAAATCCGG
+
CCCCCGGFGGGEGDGDFGGGGGGGGGGFGGGGGGGDGGGDFGGGGCFFCEGFGGGGGGGGGA<ACEFGGGGGGFGG@B@FDGGDGFGCGFFFGG9E@EGCFGAFGGGFF=BFCGGG9:F8BGGFGGGGGGGGGGFFDCCFFGGGGG,B,=FCF8FAC9DE,CAFCF,@:A9E=8A9A8=@,D?73>@FGG??CEF?<CGF++2DFG*5;*33?*?8*9=FFGFFFAA?@AB4*11949C8C)5);7@)C<3
@M03364:276:000000000-BLYN8:1:1101:19976:8002 2:N:0:1
GGACTACAAGGGTATCTAATCCTGTTTGCTCCCCACGCTTTCGAGCCTCAGCGTCAGTTACAGACCAGAGAGCCGCCTTCGCCACTGGTGTTCCTCCATATATCTACGCATTTCACCGCTACACATGGAATTCCACTCTCCTCTTCTGCACTCAAGTTTCCCAGTTTCCAATGACCCTCCCCGGTTGAGCCGGGGGCTTTCACATCAGACTTAATAAACCGCCTGCGCTCGCTTTACGCCCACTAAATCCG
+
CCCCCGGF<FGGGFGGGGGGGGGGGGGGGGGGGGGGGGGGGGGGGGGGFGGGGGGGGGGGGCF<FFGGFC,FGGGGGGGGGGGGGGGGFGGGGGGGGGDGGEEFGGGGGGGFFGGGFGGGGGGG9FGGGGGGGGGG9@9FGGGG@EDGGGGGGGGGCA@;AEGGGGGGFGGGG9DDDGGG6=BEGGCCFGGGGGGG5CGGGGGGFG8CDFGGFF+2:CGGFGFD;AB=>BD><FGBFBG2>>4>CF):CFC
@M03364:276:000000000-BLYN8:1:1101:8543:8013 2:N:0:1
GGACTACTCGGGTTTCTAATCCTGTTTGCTCCCCACGCTTTCGAGCCTCAGTGTCAGTTACAGGCCAGAGAGCCGCTTTCGCCTCCGGTGTTCCTCCATATATCTACGCATTTCACCGCTACACATGGAATTCCACTCTCCTCTCCTGCACTCAAGTCTCCCAGTTTCCAATGCACACAATGGTTGAGCCACTGCCTTTTACATCAGACTTAAGAAACCACCTGCGCTCGCTTTACGCCCAATAAATCCGG
+
CCCCCGGGGGGGGGGGGGGGGGGGGGGGGGGGGGGGGGGGGGGGGGGGGFGGGGGGGGGGGGGGGGGGGGGGGGGGGGGGGGGGGGGGGGGGGGFGGGGGGGGGGFFGGGGGGGGGGGGGGGDGGGGGGFGGGGGGFGFFGGGG?FGFFGGGGG8EGDDDECFCFGG9FFGGGGGGGGE@EGFGGGGGGGGFGFCFFFGGFGC71595;CGFGCC7>FG>?CFFFFFE9AFFGGFEFFGG=FFFGFF?CD:
@M03364:276:000000000-BLYN8:1:1101:9068:8015 2:N:0:1
GGACTACTAGGGTATCTAATCCTGTTTGCTCCCCACGCTTTCGAGCCTCAGTGTCAGTTACAGGCCAGAGAGCCGCTTTCGCCACCGGTGTTCCTCCATATATCTACGCATTTCACCGCTACACATGGAATTCCACTCTCCTCTTCTGCACTCAAGTTTCCCAGTTTCCAATGACCCTCCCCGGTTGAGCCGGGGGCTTTCACATCAGACTTAAGAAACCGCCTGCGCTCGCTTTACGCCCAATAAATCCG
+
CCCCCFGGGGGGFGGGGGGGGGGGGGGGGGGGGEABFFGGGGGGGGGGGGFGFGGGGGGGCGGEGGCGEGGBFGDFGGGEGGGGGGGGFEGG9FFGGGGGFGGGFGGGGGEEGGGGGGGDFGGGGGDFFEFGGAGGFGAFGGGFCFGGGGEGGGG=C9DG;EAF8>ECDEE9@FC,@EGGGGGGCEGEGDGGC>EGDGGGGCGGFGGDCFCF78@7=<GC5=)8=F>A3:>557C)*(?EGD0;FCF<CG/
@M03364:276:000000000-BLYN8:1:1101:17310:8019 2:N:0:1
GGACTACCAGGGTTTCTAATCCTGTTTGCTCCCCACGCTTTCGCACCTGAGCGTCAGTCTTTGTCCAGGGGGCCGCCTTCGCCACCGGTATTCCTCCAGATCTCTACGCATTTCACCGCTACACCTGGAATTCTACCCCCCTCTACAAGACTCTAGCTGACCAGTTTCAAATGCAGTTCCCAAGTTAAGCTCGGGGATTTCACATCTGACTTAATCAACCGCCTGCGTGCGCTTTACGCCCAGTAATTCCG
+
CCCCCGGGGGGGGGGGGGGGGGGGGGGGGGGGGGGGGGGGGGGGGGGGGGGGGGGDGGGGGGGGGGGGGGGGGGGGGGGGGGGGGGGGGDGGGGGGGGGGGGGGGGGGGGGEGGGGGGGGGGGGFGGGGGGGGGGFGGGDGEGGGGGGDFFCGGGGGGGGGGGGGGGGGGGGGGEGGGGGGGGGFGFGGC>EGGGGGGGGGGGG=CFFCFGGGFCFGGGGBDF?1FBDDFEFGGGAFFDGEFFFGGFFG7*
@M03364:276:000000000-BLYN8:1:1101:6799:8045 2:N:0:1
GGACTACCAGGGTTTCTAATCCTGTTCGCTCCCCACGCTTTCGAGCCTCAGCGTCAGTTACAGACCAGAGAGCCGCCTTCGCCACTGGTGTTCCTCCATATACCTACGCATTTCACCGCTACACATGGAGTTCCACTGTCCTCTTCTGCACTCAAGTCTCCCAGTTTCCAATGCACTTCTTCGGTTGAGCCGAAGGCTTTCACATTAGACTTAAAAGACCGCCTGCGCTCGCTTTACGCCCAATAAATCCG
+
CCCCCGGFGFGGGGGGGGGGGGGGGGCGGGGGGGGGGGGGGGGGGGGGGGGGGGGGGGGGGGGGGGGGGGGGGGGGGGGGGGGGGGGGGGGGGFGGGGFGGGGGGGGGGGGGGGGGGGGGGGGGFGGGGGGGGGGGF@GGGGGGFGGGGGGGGGGGGGGGGGGGGGGGGGGGGGGGGGGGFCFEFGGGGGGGGGG5EGGGGGFCC7CFGGFGGGGGGGGGFGFDFF@>>FB:DGGEFFGGGFFFGG63CFC
@M03364:276:000000000-BLYN8:1:1101:13702:8081 2:N:0:1
GGACTACAGGGGTATCTAATCCTGTTTGCTCCCCACGCTTTCGCACCTGAGCGTCAGTCTTTGTCCAGGGGGCCGCCTTCGCCACCGGTATTCCTCCAGATCTCTACGCATTTCACCGCTACACCTGGAATTCTACCCCCCTCTACAAGACTCTAGCTGACCAGTTTCAAATGCAGTTCCCAAGTTAAGCTCGGGGATTTCACATCCGACTTGACAGACCGCCTGCGTGCGCTTTACGCCCAGTAATTCCG
+
CCCCCDEGGGGGGGGGGGGGGGGGGGGGGGGGFGGGGGGGGGGGGGGFFGGGGGEGGFGGGGGGGGGGGGGGGGGGGGGGGGEEEGGGGGGGGFGGGGGCGGGGGGGGGGGDGGGGGFGGDGGGGGGGFGGFGGGFGGCFGGDFFGF9DFGGGGGGGGGFFGCGEE9BFCCGG9EGGGGGGGGDGFGGGGFFEGDE5BFGGGCDFG<DD)9CD:DGGGGFFGF7<F@F?>:;DCGDFBGGGFBFGGFFGGF
@M03364:276:000000000-BLYN8:1:1101:15815:8108 2:N:0:1
GGACTACTGGGGTATCTAATCCTGTTTGCTCCCCACGCTTTCGAGCCTCAGCGTCAGTTACAGACCAGAGAGCCGCCTTCGCCACTGGTGTTCCTCCATATATCTACGCATTTCACCGCTACACATGGAATTCCACTCTCCTCTTCTGCACTCAAGTCTCCCAGTTTCCAATGACCCTCCCCGGTTGAGCCGGGGGCTTTCACATCAGACTTAAGAAACCGCCTGCGCTCGCTTTACGCCCAATAAATCCG
+
CCCCCGGGGGGGGGGGGGGGGGGGGGGGGGGGGGGGGGGGGGGGGEGGGGGGGGGGGGGGFGGGGGGGGGGGGGGGGGGGGGGGGGGFCFGGGGFGGGGGGGGGGGGGGGGGGGGGGGGGDEGGGGGGFCFGDGGGGGGGGGGGGGGGGGGGGGG8@EFGGFGFFGGG8FFGGCGFFDFGGECCGEGGGGGDCCEEEECFDGGGFGGGFCF>CGC7@5?CEGD<;FFB>FBEGFGFFFGEGE?:FC?9CFC
@M03364:276:000000000-BLYN8:1:1101:6954:8111 2:N:0:1
GGACTACTGGGGTATCTAATCCTGTTTGCTCCCCACGCTTTCGCACCTGAGCGTCAGTCTTTGTCCAGGGGGCCGCCTTCGCCACCGGTATTCCTCCAGATCTCTACGCATTTCACCGCTACACCTGGAATTCTACCCCCCTCTACAAGACTCTAGCCTGCCAGTTTCGAATGCAGTTCCCAGGTTGAGCCCGGGGATTTCACATCCGACTTGACAGACCGCCTGCGTTCGCTTTACGCCCAGTAATTCCG
+
CCCCCGGCFGGGGGGGGGGGGGGGGGGGGG<FFGGGCGGGGGGGGGGGGGC<FGGGGGEADFG@@<FGF7FGG@EGGGGGGG@F?FGGCFGGG9EF==FGGDFGGGGGGGGGGGGGGGGGGGGGG84EFGGGGGGGG8+FGGG6FG;,,3DFG9EE9,5@DE6:@,@E:F8FGGGFGG:AC;CGGGFCFGG>>585:CFGGGGGCG4CGGGGDGGGFCFC>EEF1FF7(85>DDGAB4EGGF66FFF:CF>
@M03364:276:000000000-BLYN8:1:1101:14268:8149 2:N:0:1
GGACTACTAGGGTTTCTAATCCTGTTTGCTCCCCACGCTTTCGCACCTGAGCGTCAGTCTTTGTCCAGGGGGCCGCCTTCGCCACCGGTATTTCTCCAGATCTCTACGCATTTCACCGCTCCACCTGGAATTCTACCCCCCTCTCCAAGACTCTAGCTGACCAGTTTCAAATGCAGTTCCCAAGTTAAGCTCGGGGATTTCACATCTGACTTAATCACCCGCCTGCGTGCGCTTTACGCCCAGTAATTTCC
+
CCCCC?EC<AF-;CFEDF<CE<F<CFGFGGFG,;FEFEGEFGG7,@+BC<C6F:B@6CFFGGGC,CFC,FF@BBF=+?,,9,648BCCF@F@,?,:59F5EEEF;<?F=C=@DFEDFEGG+>FAEFGF<?EA;F;96@>FEE8+3D;DDF@8:,EC,@C9EFG6F;E3,,@DCECFAF7CC9,,EA,,5;,>7*>*?EGGGGC+1*=:>CFFC=+++*3A31.,,.48(28))*><@?*::70?D*74*02
@M03364:276:000000000-BLYN8:1:1101:3025:8160 2:N:0:1
GGACTACAAGGGTTTCTAATCCTGTTTGATACCCACGCTTTCGTGCCTCAGCGTCAGTTATAGTTTAGTAAGCTGCCTGCGCAATTGGAGTTCTTCGTGATATCTATGCATTTCACCGCTACACCACGAATTCCGCCTACTTCAAATATACTCAAGTCAACCAGTTTCAACGGCAATTTTAAGGTTGAGCCTCAAACTTTCACCGCTGACTTAATAAACCGCCTACGCACCCTTTAAACCCAATAAATCCG
+
CCCCCGGGGGGGGGGGGGGGGGGGGGGGGGGGGGGGGGGGGGGGGGGGGGGGGGGGGFGDFGGEGGGGGGGGGGGGGGGGGGGGGGGGGGGGGGGGGGGGGGGGGGGGFFGGGGGFGGGGGGGGDGGGGGGGGGGGGGGGGGGGG9DEGGGGGGGGGGGGGFGFGGGGGGGGGGEGGEGGGGGGGGGGGGGGGGGGGGFFGGGGFGGGGGGG7:CCCGGG5CBD=FD>AAADGF*18CGG555407@CGGD
@M03364:276:000000000-BLYN8:1:1101:16292:8167 2:N:0:1
GGACTACACGGGTTTCTAATCCTGTTTGCTCCCCACGCTTTCGAGCCTCAGTGTCAGTTACAGGCCAGAGAGCCGCTTTCGCCTCCGGTGTTCCTCCATATATCTACGCATTTCACCGCTACACATGGAATTCCACTCTCCTCTCCTGCACTCAAGTCTCCCAGTTTCCAATGCATACAATGGTTGAGCCACTGCCTTTTACACCAGACTTAATAAACCACCTGCGCTCGCTTTACGCCCAATAAATCCGG
+
CCBCC8EFGGGGGCFGFFFGFGGGGGDGGGFFEGFGGGGGGGGFFGDFF,CCEFGGGGGFGGGFGGF@FGGFGGGG@FGFGDGEFGDGGGGGGGCFGCAFGGF9E<?FG@FFDGG9C=FGGGGGGGGGECEF=FEFFGGAEGGDD@DEFGFFGF,EDFD9DF8FFFA,@F9EDFFGCFDFGG,@BB?EGGGG7EGGCCFG7C<CAF5??*?+:FGFDFGGFGF=D*)/55?57/+9?@8:*.32C77C6)<
@M03364:276:000000000-BLYN8:1:1101:11842:8177 2:N:0:1
GGACTACCGGGGTATCTAATCCTGTTTGCTCCCCACGCTTTCGAGCCTCAGTGTCAGTTACAGGCCAGAGAGCCGCTTTCGCCTCCGGTGTTCCTCCATATATCTACGCATTTCACCGCTACACATGGAATTCCACTCTCCTCTCCTGCACTCAAGTCTCCCAGTTTCCAATGCACACAATGGTTGAGCCACTGCCTTTTACATCAGACTTAAGAAACCACCTGCGCTCGCTTTACGCCCAATAAATCCGG
+
CCCCCGGGGGGGGGGGGGGGGGGGGGGGGGGGGGGGGGGGGGGGGGGGGGGGGGGGGGGGGGGGGGGGGGFGGGGGGGGGGGGGGGGGGGGGGFGGGGGGGGGGGGFFGGGGGGGGGGGGCFGGGGGGGFFGGGGFGGGGGGGGGGGFGGGGGGGGGGGGGGGGGGGFCFGGGGGGGGGGGGGGGGGGGGGGGGGGGGGGGGGGFCGFGGDGC+=DGG@G>EABDF@EDFFDDGGFF@ECGADFGFFEFD>
@M03364:276:000000000-BLYN8:1:1101:26559:8180 2:N:0:1
GGACTACCCGGGTATCTAATCCTGTTTGCTCCCCACGCTTTCGAGCCTCAGTGTCAGTTACAGGCCAGAGAGCCGCTTTCGCCTCCGGTGTTCCTCCATATATCTACGCATTTCACCGCTACACATGGAATTCCACTCTCCTCTCCTGCACTCAAGTCTCCCAGTTTCCAATGCACACAATGGTTGAGCCACTGCCTTTTACATCAGACTTAAGAAACCACCTGCGCTCGCTTTACGCCCAATAAATCCGG
+
CCCCCGGDGGGGGGFFGFGGGGGGGGGGGGGGGGGGGGGGGGGGGGGGGGGGFGGGGGFGGGGGGGGGGGGGGGGGCEFGGGGGEGGGGGGGGGGGGGGGGGGGGGGGGGGGGFGGGGGGGGGGG@FFFFEGFGGGGGGGFFGGG8>FGGGFGGFGDFFFDGDEAFF;AFGFFFG8A?E@@B6DFGGGGDGC7CCFGGGGFCCFFFGDDF7CFCFFGGDGFGF==DFB?FDE497>49:EE)3AFGFE9C)
@M03364:276:000000000-BLYN8:1:1101:26936:8184 2:N:0:1
GGACTACAGGGGTTTCTAATCCTGTTTGCTCCCCACGCTTTCGAGCCTCAGTGTCAGTTACAGGCCAGAGAGCCGCTTTCGCCTCCGGTGTTCCTCCATATATCTACGCATTTCACCGCTACACATGGAATTCCACTCTCCTCTCCTGCACTCAAGTCTCCCAGTTTCCAATGCACACAATGGTTGAGCCACTGCCTTTTACATCAGACTTAAGAAACCACCTGCGCTCGCTTTACGCCCAATAAATCCGG
+
CCCCCFGGGGGGGGGGGGFFFFGGGGGGGGGGGG@FGGGGGGGFGGGGGGGFGFFGGGGGGGGGGGFGGGGGGGGGGGGGGGGGGGCGGGEEGGGFGFGGGGGFFCFFGGGGFGGGFFGGGFGGG8EFGDFCDEFGGGGGFGGGCGGGGGGGGGGGGGCGCFGGGGGGFGFFGGGGGGGG8B?6FEGGG@DGGGGGGGG7FFF9EGGGGGCGGGFGGGCFFGFBBABFFFFDFGGFEFGDE5;ACF6);CC
@M03364:276:000000000-BLYN8:1:1101:21833:8185 2:N:0:1
GGACTACTCGGGTATCTAATCCTGTTTGCTCCCCACGCTTTCGCACCTGAGCGTCAGTCTTTGTCCAGGGGGCCGCCTTCGCCACCGGTATTCCTCCAGATCTCTACGCATTTCACCGCTACACCTGGAATTCTCCCCCCCTCTACAAGACTCTAGCCTGCCAGTTTCGGATGCAGTTCCCAGGTTGAGCCCGGGGATTTCACATCCGACTTGACAGACCGCCTGCGTGCGCTTTACGCCCAGTAATTCCC
+
CCCCCFGGGGGGGGGGGGGGGFGGGGGGGGGGGGGGGGGGGGGGGGGGGGGGGGGGGGGGGGGGGGGGGGGGGGGGGGGGGGGGGGGGGGGGGGGGGGGGGGGGGGGGGGGGGGGGGGGGGGGGGGGGGGGGGGGGGGGGGGGGFGGCCGGFGGGGGGGGGGGG7D3BE:EGGGGGFGFGGGGGGFGCGFGGGCGGCEFGDDGCF<F38<DGGGGGGF8A>EE?1>>E<3@FGGGBB?E57B:67>F)2C*
@M03364:276:000000000-BLYN8:1:1101:6841:8194 2:N:0:1
GGACTACCCGGGTTTCTAATCCTGTTCGCTCCCCACGCTTTCGAGCCTCAGCGTCAGTTACAGACCAGAGAGCCGCCTTCGCCACTGGTGTTCCTCCATATATCTACGCATTTCACCGCTACACATGGAATTCCACTCTCCTCTTCTGCACTCAAGTCTCCCAGTTTCCAATGACCCTCCCCGGTTGAGCCGGGGGCTTTCACATCAGACTTAAGAAACCGCCTGCGCTCGCTTTACGCCCAATAAATCCG
+
CCCCCGFGGGGGGG@FAFGGGGGGGGDFDEGGGGFFGGFDGGGGGGGFGGGGGGGGGFGGGGGGGGGGFGGEGGGDFGGEGGCFGGG@FFGGGGGGFFDDGFFFFGFGGDGGFGGGFEEEEGGFFDFGFFFGECEFFEFGGGGGAFFFF=FF8BDFGGGG9DDGFGGGGGFGFFFFFFF>CEGEGGCGDFGGGCGGGGGDGFFFFGGGGGFG=CGGGGG6AGEFFFFFFFFFGGGAFFGGGFFFGGFA=GC
@M03364:276:000000000-BLYN8:1:1101:9668:8216 2:N:0:1
GGACTACCGGGGTTTCTAATCCTGTTTGCTCCCCACGCTTTCGCACCTGAGCGTCAGTCTTTGTCCAGGGGGCCGCCTTCGCCACCGGTATTCCTCCAGATCTCTACGCATTTCACCGCTACACCTGGAATTCTACCCCCCTCTACAAGACTCTAGCCTGCCAGTTTCGGATGCAGTTCCCAGGTTGAGCCCGGGGATTTCACATTCAACTTAACAAACCACCTACGCGCGCTTTACGCCCAGTAATTCCG
+
CCCCCGGGGGGGGGGGGGGGGGGGGGGGGGGGGGGGGGGGGGGGGGGGGGGGGGGGGGGGGGGGGGGGGGGGGGGGGGGGGGGGGFEGGGGGGGGGGGGFGGGGGDFGGGGGGGCGG7FGGGGGGGGGGGGGGGGGGGGDGGEGDGGG9,BFDGGGGFGGGGGG7;FGGGEGEGGGGGGGGGGGFCFGGGGGGGGGGGGGGGGFF+7:CGGGGGGGFCC5AEBFFF<@>FEFGCF<BB>:=D?FGC?>FF7
@M03364:276:000000000-BLYN8:1:1101:8164:8233 2:N:0:1
GGACTACAAGGGTTTCTAATCCTGTTTGCTCCCCACGCTTTCGCACCTGAGCGTCAGTCTTTGTCCAGGGGGCCGCCTTCGCCACCGGTATTCCTCCAGATCTCTACGCATTTCACCGCTACACCTGGAATTCTACCCCCCTCTACAAGACTCTAGCCTGCCAGTTTCGGATGCAGTTCCCAGGTTGAGCCCGGGGATTTCACATCCGACTTGACAGACCGCCTGCGTGCGCTTTACGCCCAGTAATTCCG
+
CCCCCGGGGGGGGGGGGGGGGGGGGGGGGGGGGGGGGGGGGGGGGGGGGGGGGGGGGGGGGGGGGGGGGGGGGGGGGGGGGGGGGGGGGGGGGGGGGGGGGGGGGGGGGGGEGGGGGGGGGGGGGGGGGGGGGGGGGGGGGGGGGGGGGFGGGGGEGGGGGGGGGGGGGE>EEGGFGGGCGGGGGFECFGGGGGGGGGGGGGGC@FGCDGDGGFF>FGGGFC@?FF0>:>BDGGG<@:8CG@:FCF45CF9
@M03364:276:000000000-BLYN8:1:1101:20139:8237 2:N:0:1
GGACTACCGGGGTTTCTAATCCTGTTTGCTCCCCACGCTTTCGCACCTGAGCGTCAGTCTTTGTCCAGGGGGCCGCCTTCGCCACCGGTATTCCTCCAGATCTCTACGCATTTCACCGCTACACCTGGAATTCTACCCCCCTCTACAAGACTCTAGCCTGCCAGTTTCGGATGCAGTTCCCAGGTTGAGCCCGGGGATTTCACATCCGACTTGACAGACCGCCTGCGTGCGCCTTACGCCCAGTAATTCCG
+
CCCCCFEGGGGGGGGGGGGGGGGGGGGGGGGGGGGGGGGGGGGGGGGGGGGGGGGGGGGFGGGGGGGGGEGGGGGCFGGGGGGGGGGGGGGGGGGGGGGGGGGDEAFFGGGGGGGGGGGGEGGGGGGGGGGGGGGGGGCGGGGGGGGGGGGGGGGGGGGGGGGGGGGGGGGDGGGGGGGGGGFGGCFGGGGEGEECCEGGGDFGFG<C*:<CGGGGFGFG:5>:?FBE?375*/9>@?GEGFFFCFFFGG4
@M03364:276:000000000-BLYN8:1:1101:7019:8246 2:N:0:1
GGACTACTGGGGTATCTAATCCTGTTTGCTCCCCACGCTTTCGCACCTGAGCGTCAGTCTTTGTCCAGGGGGCCGCCTTCGCCACCGGTATTCCTCCAGATCTCTACGCATTTCACCGCTACACCTGGAATTCTACCACCCTCTACAAGACTCTAGCCTGCCAGTTTCGAATGCAGTTCCCAGGTTGAGCCCGGGGATTTCACATCCGACTTGACAGACCGCCTGCGTGCGCTTTACGCCCAGTAATTCCG
+
CCCCCGGGGGGGGCGGGGFGGGFGGGGGGGCGGGGGGGGGGGGDGGGG,FF<FGGGGEEGGFGGGGGGGDGGEFGGGGGGGGGGGCEGG@FGGGGGGC8EFGGGGFFGEGGGGFFGGGGGGGGGGDFAEGCFCFGGG,DFEGGGCFG99DFFGGG9=FEGGGGGGGGD+>,,<DCGEGGGGGGGGGC6EGD>CECC=EGF>FGGFDG<<DGDCDG>;FFFB*:(/;;)/55<D<3:FBGGC)(02:?AGD*
@M03364:276:000000000-BLYN8:1:1101:8367:8256 2:N:0:1
GGACTACTGGGGTATCTAATCCTGTTTGCTCCCCACGCTTTCGCACCTGAGCGTCAGTCTTTGTCCAGGGGGCCGCCTTCGCCACCGGTATTCCTCCAGATCTCTACGCATTTCACCGCTACACCTGGAATTCTACCCCCCTCTACAAGACTCTAGCCTGCCAGTTTCGGATGCAGTTCCCAGGTTGAGCCCGGGGATTTCACATCCGACTTGACAGACCGCCTGCGTGCGCTTTACGCCCAGTAATTCCG
+
CCCCCGGGGGGGGCFGGFGGGFGGGGGGGFGFFEGGGGGGGGGGGGGGGGGGGGG@FGGGGGGGGDFGG7C@FGGGGGGGGGGGGGGGG7FGEEFGFDFFGFGGGCFGGGGGGGGGGGGG7CECEFGGGGFGFGGGG8?FGGGFFGCGGGGFGGGFGGGCFFGGGBFGGG8ECFGGFFFGGF?>BDCCGFCGGGGDCEBFGGG=ACDGGGC77FGDGGGGEG>:BFFB157<CDF<B2;EDB?:>F?A7:2
@M03364:276:000000000-BLYN8:1:1101:13429:8264 2:N:0:1
GGACTACAAGGGTATCTAATCCTGTTTGCTCCCCACGCTTTCGAGCCTCAGCGTCAGTTACAGACCAGAGAGTCGCCTTCGCCACTGGTGTTCCTCCATATATCTACGCATTTCACCGCTACACATGGAATTCCACTCTCCTCTTCTGCACTCAAGTCTCCCAGTTTCCAATGACCCTCCCCGGTTGAGCCGGGGGCTTTCACATCAGACTTAAGAAACCGCCTGCGCTCGCTTTACGCCCAATAAATCCG
+
CCCCCFGGGGGGGGGGGGGGGGGGGGGGGGGGGGGGGGGGGGGGGGGGGGGGGGGGGGGGGGGGGGGDFFGGGGGGGGGFGGGGGGGGGGGGGGGGGGGGGGGGGGGGGGGGGGGGGGGGGGGGGFGGF<FEGGGDGGFFFGGDGGGGGDF8@DEGFC=AFGGGGGGGGGGGGGFG=DGEECGEGGGGGFGGGG>EGGGGFC@F>6:6*88B8FF=8CGCBG318FFFB3))::C<7:EGGFFFGGF47F5
@M03364:276:000000000-BLYN8:1:1101:8188:8269 2:N:0:1
GGACTACTAGGGTTTCTAATCCTGTTTGCTCCCCACGCTTTCGCACCTGAGCGTCAGTCTTTGTCCAGGGGGCCGCCTTCGCCACCGGTATTCCTCCAGATCTCTACGCATTTCACCGCTACACCTGGAATTCTACCCCCCTCTACAAGACTCTAGCCTGCCAGTTTCGGATGCAGTTCCCAGGTTGAGCCCGGGGATTTCACATCCGACTTGACAGACCGCCTGCGCTCGCTTTACGCCCAATAAATCCG
+
CCCCCGGGGGGGGGGGGGGGGGGGGGGGGGGGGGGGGGGGGGGGGGGGGGGGGGGGGGGGGGGGGGGGGGGGGGGGGGGGGGGGGGGGGGGGGGGGGGGGGGGGGGGGGEGGGGGGGGGG@FGFGGGGGGGGGGGGGGGGGGGGGGGGGFGGGGGFFGGGGGFGFGFF5EEGGGFGGFGGFDGGGGGGGGGGECGG5BFFGFGGFGGGGGGGGGDFGGGF3CFFFFFEFEFFGGGAF<GGGE1>FGF<FGD
@M03364:276:000000000-BLYN8:1:1101:22126:8299 2:N:0:1
GGACTACTGGGGTTTCTAATCCTGTTTGCTCCCCACGCTTTCGCACCTGAGCGTCAGTCTTTGTCCAGGGGGCCGCCTTCGCCACCGGTATTCCTCCAGATCTCTACGCATTTCACCGCTACACCTGGAATTCTACCCCCCTCTACAAGACTCTAGCCTGCCAGTTTCGGATGCAGTTCCCAGGTTGAGCCCGGGGATTTCACATCCGACTTGACAGACCGCCTGCGTGCGCTTTACGCCCAGTAATTCCG
+
CCCCCGGGGGGGGGGGGGFFFFFGGGGGGGGGGGGGGGGGGGCGGGGGGFGGGGGGGGFGGGGGGGGGCFCFGGGDGGGGFGGGGGGGGGGGGGGGGFGGGGGGGGGGDEGCFFGGGCFEDGGGGGGGFGGFGGFDFD8@EGGGFGF?FGFCGGGCGGGGFG,@F;BECEDGECA;DGGGGGGFG?F,AFFDGG*?=EGGGDG+7;CDDDCGGDCFGGG=DG@F:F6B2BE@GG5<F:AE=B<?C:@9DF7
@M03364:276:000000000-BLYN8:1:1101:12692:8308 2:N:0:1
GGACTACTAGGGTTTCTAATCCTGTTTGCTCCCCACGCTTTCGCACCTGAGCGTCAGTCTTTGTCCAGGGGGCCGCCTTCGCCACCGGTATTCCTCCAGATCTCTACGCATTTCACCGCTACACCTGGAATTCTACCCCCCTCTACAAGACTCTAGCCTGCCAGTTTCGGATGCAGTTCCCAGGTTGAGCCCGGGGATTTCACATCCGACTTGCCAGACCGCCTGCGCGCGCTTTACGCCCAGTAATTCCG
+
CCCCCGGA<FGGGGGGGFGFFFGGGGGGGGCFGGG7FEGGGGG@CFGF6FFGGGGGGG<FEAFFGGGGCBFGGGGGGGGFGFFGGFGEG+FGFGGGG<FGGGGGFFGGGGGGGGGGGGGGGGGGGGGGFGGGF<9FGF6FEEGFAE9,9DEGGFFDC,@877DFCFFG>5B5;FDFGFFFFFECFGG67DGGG=CGEE8CF7C+:FC3D<CDC+97;CFGBDB:(76)-7::DDGFF<EGGD?@FD=2C:*
@M03364:276:000000000-BLYN8:1:1101:27662:8333 2:N:0:1
GGACTACTGGGGTTTCTAATCCTGTTTGCTCCCCACGCTTTCGAGCCTCAGTGTCAGTTACAGGCCAGAGAGCCGCTTTCGCCTCCGGTGTTCCTCCATATATCTACGCATTTCACCGCTACACATGGAATTCCACTCTCCTCTCCTGCACTCAAGTCTCCCAGTTTCCAATGCACACAATGGTTGAGCAACGGCCTTTAACATCAGACTTAAGAAACAACCTGCGCTCACTTTACGCCAAATAAATCCGG
+
CCCCCDGGECDEFCF9FEFGFGGGGGGC9@9FGGGGGGGGGGEFGFGGGGGEFGGFGFGGFGGFGGFF@C<FCAFGGD@FG:@BFFGEGDGGGF;<F@EE9FGGGGGGGGGGEFFAE:>6FCEFGGGGG@ECF9;FEGDGGFGF,>EFFE,8DGCDEFCF,>8DD9;C,@FF?DG,,@+3,>=3FCF?F,>@+@6CECC,++7?AFCFG5@:D++5*;,497*)-/9?@)4=B8190(34*;<F77+9*C3
@M03364:276:000000000-BLYN8:1:1101:5424:8354 2:N:0:1
GGACTACTCGGGTTTCTAATCCTGTTTGCTCCCCACGCTTTCGCACCTGAGCGTCAGTCTTTGTCCAGGGGGCCGCCTTCGCCACCGGTATTCCTCCAGATCTCTACGCATTTCACCGCTACACCTGGAATTCTACCCCCCTCTACAAGACTCTAGCCTGCCAGTTTCGGATGCAGTTCCCAGTTTGAGCCCGGGGATTTCACATCCGACTTGACAGACCGCCTGCGTGCGCTTTACGCCCAGTAATTCCG
+
CCCCCGGGDGGGGGGGGGGGGGGGGGGGGGGGGGGGGGGGGGGGGGGGFGGGGGGGGGGGGFGGGFAEFEGGEFGGGGGGGGGGGGGGGEGGGDEFEFCFBFGGGGGGGGGGGGGGGGGGGGGGGGGGGGGGGCEGA=FGGGGGFFGGFGFGGGGGGGGGGGFGGGGDE>EEEGE7@EGDC9D,>D@7=FFCECEGGGGGFCFDFG<DGGDG7CF+*0=5>E>1459B(7)7DDGA42?EG:2@D7=AFG7
@M03364:276:000000000-BLYN8:1:1101:26336:8364 2:N:0:1
GGACTACCAGGGTTTCTAATCCTGTTTGCTCCCCACGCTTTCGAGCCTCAGCGTCAGTTACAGACCAGAGAGCCGCCTTCGCCACTGGTGTTCCTCCATATATCTACGCATTTCACCGCTACACATGGAATTCCACTCTCCTCTTCTGCACTCAAGTTTCCCAGTTTCCAATGACCCTCCCCGGTTGAGCCGGGGGCTTTCACATCAGACTTAAAGAACCGCCTGCGCTCGCTTTACTCCCAATAAATCCG
+
@CCCCGGGDFGGEGGFGGGGGGGFGGGGGGGGGGF:FFEGGG7CFGDGFGGDF:FGGFGGGGFFGGGFDGGGGGGD@FFGGGGGGGCC,6FFGGGCEGFGGC;FFEGGGDDGGGGGGGGGGGGG9FFFEFGGG9FFFGGGGGGGGGG9A;>=D>8EGEDFGGFGD;EFDEGDD9,D8DGEGGCC<C6CEGDEEGGGDGCF=8FFCG78***==:8@CCFFFDA;6A95>FF>CDG<B)0<CF<)9F?9F<)
@M03364:276:000000000-BLYN8:1:1101:19828:8373 2:N:0:1
GGACTACAAGGGTTTCTAATCCTGTTTGCTCCCCACGCTTTCGAGCCTCAGCGTCAGTTACAGACCAGAGAGCCGCCTTCGCCACTGGTGTTCCTCCATATATCTACGCATTTCACCGCTACACATGGAATTCCACTCTCCTCTTCTGCACTCAAGTCCTCCAGTTTCCAATGACCCTCCCCGGTTGAGCCGGGGGCTTTCACATCAGACTTAAAGAACCGCCTGCGCTCGCTTTACGCCCAATAAATCCG
+
CCCCCGGGGGGGGGGGGFGGGGGGGGGGGGGGGGGGGGGGGGGGGDGGGGGGGGGGGGGGGGGGGGGGGGGGGGGDGGGGGGGGGGGGGGGGGGGGGGGGGGGGGGGGGGGGGGGGGGGGGGGGFGGGGGGGGGGGGGGGGGGGFGGGGGGGGGGGGGGGEFFGFGGGGGGGGGGDGGGGGEGGGG67FDGECCEEGGGGGFGGFGFGFFGGFGGGGGGFBGF@7FFD@EFFGCFDF0EEDB:)6*9>DF9
@M03364:276:000000000-BLYN8:1:1101:21175:8380 2:N:0:1
GGACTACTGGGGTTTCTAATCCTGTTTGCTCCCCACGCTTTCGAGCCTCAGCGTCAGTTACAGACCAGAGAGCCGCCTTCGCCACTGGTGTTCCTCCAGATCTCTACGCATTTCACCGCTACACCTGGAATTCTACCCCCCTCTACAAGACTCTAGCCTGCCAGTTTCGGATGCAGTTCCCAGGTTGAGCCCGGGGATTTCACATCCGACTTGACAGACCGCCTGCGTGCGCTTTACGCCCAGTAATTCCG
+
CCCCCGGGGGGGGGGGGGGGGGGGGGGGGGGGGGGGGGGGGGGGGGGGGGGFGGGGGGGGGGFGGGGGGGGGGGGGGGGGGGGEFGGGGFGGGGGGGGGAFFGGGGGGGGGGGGGGGGGGGGGGGGGGGGGGGGGGGGGGGGGGGGGGGGGFGGGDGGGGGGGGGGGGGGDEGGGGGGGGGGGGGGGGFFGGGGGGGGGGGGGGFGGGGGDDF>FG=FGGFGFFFFFF<>EFGGDFF6EEGE19>F?DGF9
@M03364:276:000000000-BLYN8:1:1101:7802:8397 2:N:0:1
GGACTACCGGGGTTTCTAATCCTGTTTGCTCCCCACGCTTTCGAGCCTCAGTGTCAGTTACAGGCCAGAGAGCCGCTTTCGCCTCCGGTGTTCCTCCATATATCTACGCATTTCACCGCTACACATGGAATTCCACTCTCCTCTCCTGCACTCAAGTCTCCCAGTTTCCAATGCACACAATGGTTGAGCCACTGCCTTTTACATCAGACGTAAGAAACCACCTGCGGTGCCTTTTCGCCCAATAAAGCCGG
+
CCCCCGGG>FFECGGGGDFGGFDGGFGFFDFFGGF7@FGEGFGGGEEFDFFFGAFEFFFGGGCEFGDD@CDFFFGGGEFF>FCC=,@>CFF@EFGGF<?FAFG9@?FGD@FGGGGGGGEGDFCFGGGGGGFCE<EFAFCEEFFF8>FFDEGDF=DDFD,@=8,@DEGFGGGG889E=C>899DCF686@8FCFGG8<CDG9C;F>>;**3;;F*8800DFFC)(7)()()0+8C7<DFEGGF8;FG+);3)
@M03364:276:000000000-BLYN8:1:1101:7289:8399 2:N:0:1
GGACTACCGGGGTTTCTAATCCTGTTTGCTACCCATGCTTTCGAGCCTCAGCGTCAGTTACAGACCAGACAGCCGCCTTCGCCACTGGTGTTCTTCCATATATCTACGCATTTCACCGCTACACATGGAGTTCCACTGTCCTCTTCTGCACTCAAGTTTCCCAGTTTCCGATGCACTTCTTCGGTTGAGCCGAAGGCTTTCACATCAGACTTAAGAAACCGCCTGCGCTCGCTTTACGCCCAATAAATCCG
+
CCCCCGGGGGGGGGGGGGGGGGGGGGGGGGGGGGGGGGGGGGGGGGGGGGGGGGGGGGGGGGGGGGGGGGFGGGGGGGGGGGGGGGGGGGGGGDGGGGGGGGGGGGGGGGGGGGGGGGGGGGGGDGGGGGGGGGGGG?FGGGGGGGGGAFGGGGGGGGGCFFCGGGGGGGGGGGGGGCDGDFG>GCC?6@FDCCE*@EGGGGGGFGFF>FGGGGGDC7FAEGFFFFFFFFFFGGGFF@GEED?F6FCC>CC
@M03364:276:000000000-BLYN8:1:1101:28701:8399 2:N:0:1
GGACTACTGGGGTTTCTAATCCTGTTTGCTCCCCACGCTTTCGCACCTGAGCGTCAGTCTTTGTCCAGGGGGCCGCCTTCGCCACCGGTATTCCTCCAGATCTCTACGCATTTCACCGCTACACCTGGAATTCTACTCCCCTCTACAAGACTCTAGCCTGCCAGTTTCGGATGCAGTTCCCAGGTTGAGCCCGGGGATTTCACATCCGACTTGACAGACCGCCTGCGTGCGCTTTACGCCCAGTACTTCCG
+
CCCCCFGEGGGGGDGGGGGGGGGGGGGGDCCFGGGGGGGGGGGCGGGGEFGGGGGGGGGGAFGGAFEGG,@C+C7EGGGGGGGGGGG7FGGGG<;F@CDFGGGGGGGGGD7FCAFGGEGDGGGG8F,FFEGFFGGG9@,FEFGG9F=>3DFGG9DEF?DFFFGC@DFC+BEGCCFDEFG=E;8>F@CF6EGFD>EC5;CGFFGGFF43DDGCGGGDG*;CDE>@0407?587CD*6F:EGG::/:**5C7/
@M03364:276:000000000-BLYN8:1:1101:14845:8400 2:N:0:1
GGACTACTGGGGTTTCTAATCCTGTTTGCTCCCCACGCTTTCGCACCTGAGCGTCAGTCTTTGTCCAGGGGGCCGCCTTCGCCACCGGTATTCCTCCAGATCTCTACGCATTTCACCGCTACACCTGGAATTCTACCCCCCTCTACAAGACTCTAGCCTGCCAGTTTCGAATGCAGTTCCCAGGTTGAGCCCGGGGATTTCACATCCGACTTGACAGACCGCCTGCGTGCGCTTTACGCCCAGTCATTCCG
+
CCCCCFCGEFFGGGGGGGGGGGGGGGGGGGGGGGGGGGGGGFEGGDGGFEGGDGG7FCFCGGGGGFDFFGE7CFFGGF?EFG=CB,FGFGGGGGEFF=FGG?9AEFDF@=CFFF<ECCC6EE9E8AEFFGFGEGGF9FEGEEGCFFGFDDCF@9EFFG9,@8DFGFCC?ECEFC,;@EFCC9>EF:@FCFCFEGDG7CBFF7:7FFFDCGGDCFDFGFFFDEB:?>BFFD:)9535B?CEG38?4C=2*:0
@M03364:276:000000000-BLYN8:1:1101:8014:8409 2:N:0:1
GGACTACTAGGGTATCTAATCCTGTTTGCTCCCCACGCTTTCGCACCTGAGCGTCAGTCTTTGTCCAGGGGGCCGCCTTCGCCACCGGTATTCCTCCAGATCTCTACGCATTTCACCGCTACACCTGGAATTCTACCCCCCTCTACAAGACTCTAGCCTGCCAGTTTCGGATGCAGTTCCCAGGTTGAGCCCGGGGATTTCACATCCGACTTGACAGACCGCCTGCGTGCGCTTTACGCCCAGTAATTCCG
+
CCCCCGGGGGGGGGGGGGGGGGGGGGGGGGGGGGGGGGGGGGGGGGGGFGGGGGGFG<EFFFGGGGGGGGGGGGGGGGEGGDGGGGGCEDFGGFGGGFGGFGGGGGGGGGGGGGGGGGGGGGGGGFCDGGGGGGGGFFFGGGGFDCFFGFEDGAFAFFGCFFGGGGFGCEECGGCCFGCGCBFFFFGC?7DCGGGGCB?A>FGGFF4C*)>C:CDCGGGDEGFFFF6>(8;>C<FB=?DGG31):>F<*:*
@M03364:276:000000000-BLYN8:1:1101:27751:8428 2:N:0:1
GGACTACTAGGGTTTCTAATCCTGTTTGCTCCCCACGCTTTCGCACCTGAGCGTCAGTATTTGTCCAGGGGGCCGCCTTCGCCACCGGTATTCCTCCAGATCTCTACGCATTTCACCGCTACACCTGGAATTCTACCCTCCTCTCCAAGACTCTAGTCTGCCAGTTTCGAATGCAGTTCCCAGGTTGAGCACGGGGATTTCACATCCGACTTGACAGACCGCCTGCGTGCGATTTACGCCCAGTACTTCCG
+
AC-BCFG<,EEGG86CEFFGGGGGFGGGGGGDGF8FGCF@FEE7@FGG,CFEECCGDG,CE,E,9C<F<,+CCFGGGGDGEGCCGFBFG+CFFGC?FG?EC,@EEF9AFF>FGGGGF+@8:FFGFD<,BDFGGDC,D@,ACFG8,@;@8=8DFG39,73>,>=,@BEGGG6C,,,,72=DFG:*73,,1@;,@*4*=BFDCC788*98*)/7*0*:*;:*)2>?@A0:1=))29*)/-/:*72007*-2*1
@M03364:276:000000000-BLYN8:1:1101:10015:8445 2:N:0:1
GGACTACCGGGGTTTCTAATCCTGTTTGCTCCCCACGCTTTCGCACCTCAGTGTCAGTATCATTCCAGGTAGTCGCCTTCGCCACTGGTGTTCCTTCCTATATCTACGCATTTCACCGCTACACAGGAAATTCCACTACCCTCTACCATACTCTAGCTTGCCAGTTTTGGATGCAGTTCCCAGGTTGAGCCCGGGGATTTCACATTCAACTTAACAAACCACCTACGCGCGCTTTACGCCCAGTAATTCCG
+
CCCCCGFFGGGGGGGGGGGGGGGGGGGGGGGGGDDGGGGGGGGDCFGGGGGGGGFGFGGGGG9FGGGGGFGFGGDGGEGGGEGGGFGGGGGGGFCEBGGDGCFGGAEFGGG7FEDGGEGGGGGGGGGG?FGGGGGGGGGGGGGGCGGGG,@DDEFFFF@CDFFGGCFGGGGA?FGGG8FDGGFFFFEGFGGGEGGGGGGGGFGFF78C9CGGF+:=CFGG>5A:5A@:(28=CDF)1,5:7>;F7++):C*
@M03364:276:000000000-BLYN8:1:1101:11710:8464 2:N:0:1
GGACTACTAGGGTATCTAATCCTGTTTGCTCCCCACGCTTTCGCACCTGAGCGTCAGTCTTTGTCCAGGGGGCCGCCTTCGCCACCGGTATTCCTCCAGATCTCTACGCATTTCACCGCTACACCTGGAATTCTACCCCCCTCTACAAGACTCTAGCCTGCCAGTTTCGAATGCAGTTCCCAGGTTGAGCCCGGGGATTTCACATCCGACTTGACAGACCGCCTGCGTGCGCTTTACGCCCAGTAATTCCG
+
CCCCCGGGGGGGGGGGGGGGGGGGGGGGGGGGGGGGGGGGGGGGGGGGGGGGGGGGGGGGGGGGGGGGGGGGGGGGGGGGGGGGGGGGGGGGGGGGBFGEGGGGFAAFGGGGGGGGGGGGGGFGGGGGFGGGGGGGFGGGGGGGGGGFGGGGGGGFGDFFGGGGGGGGGGGGGGGGGGGGGGGGGCFGGFFGGGGGEDGFGGGGFFGGGGGDF0;CGGGFEGF<?FBFF3>FGGGFFBGG5)49FGF22:*
@M03364:276:000000000-BLYN8:1:1101:25209:8487 2:N:0:1
GGACTACTCGGGTTTCTAATCCTGTTTGATACCCACGCTTTCGTGCCTCAGCGTCAGTTATAGTTTAGTAAGCTGCCTGCGCAATTGGAGTTCTTCGTGATATCTATGCATTTCACCGCTACACCACGAATTCCGCCTACTTCAAATATACTCAAGTCAACCAGTTTCAACGGCAATTTTAAGGTTGAGCCTCAAACTTTCACCGCTGACTTAATAAACCGCCTACGCACCCTTTAAACCCAATAAATCCG
+
CCCCCGGGGGGGGGGGGGGGGGGGGGGGFFFGFGGGGGGGGGGGGGGGFFGGGGGGGGFGGFGGGGGGGGGGGGGGGGGFGGGGGGGGGGGGGGGGGGGFFGGGGGG9FFGGGGGFGGGGGGGFGGFFEGGGGGF>EGGGGGGGGGGGGGFGFGFFGGFGFDGGGGGGGGGG>EEEGGGGDGGGGDGCFDDDGGGGGGGGGGGGFGGGGGGGGGGFGFFGDGF=DFFFDD>EGF?=CFF77D;FFGFE>F7
@M03364:276:000000000-BLYN8:1:1101:28071:8492 2:N:0:1
GGACGACTAGGGTTTCTAATCCTGTTTGCTCCCCATGCTTTCGAGCCTCAGCGTCAGTTACAGACCAGACAGCCGCCTTCGCCACTGGTGTTCCTCCATATATCTACGCATTTCACCGCTACACATGGAATTCCACTCTACTATTATGCACTCATGCTTCCCAGTTTCCAATGACTCCCCCCGGTTGAGCCGGGGGCTTCAACATCAGACTTAAAGAACTGCCTGCGCTCGCTTTACGCCCAATACAGCCG
+
-CCC,6@8FFFGFCF9EEFDEFGA@CECFE9EF;F,C8C@@<B8FD+ACFGGCB@:C;CAEA@<ECD@<,6:,<BCC7F=FFB:,<=,:,,B?,4,BF9<,,9<45EE+,8B,955AFGCFEFG4,,A?E9:F9@C;4=,>,,+4,7,;,,36>,@,,,@8DD?F9DFC9=E8,,,,,@+3+@@F>8,@D,448C:5C>,0248?*;4**;;C7++1**120;44F()(.:)9*/-91?E553:9*/6*/)
@M03364:276:000000000-BLYN8:1:1101:25904:8500 2:N:0:1
GGACTACAGGGGTTTCTAATCCTGTTTGCTCCCCACGCTTTCGCACCTGAGCGTCAGTCTTTGTCCAGGGGGCCGCCTTCGCCACCGGTATTCCTCCAGATCTCTACGCATTTCACCGCTACACCTGGAATTCTACCCCCCTCTACAAGACTCTAGCTGACCAGTTTCAAATGCAGTTCCCAAGTTAAGCTCGGGGATTTCACATCTGACTTAATCAACCGCCTGCGTGCGCTGTACGCCCAGTAATTCCG
+
CCCCCGGFGGGGCFGGGC<F9FGFGGFFGGGGGGGGGGEGGFGDEFGFGFGGGGDCCC,CFDGAEEFGGCFGE@FGEGD@<FECEFGDGDFFFG,FGG<?AFAFCEGGEGG@FGGCDFEEGGFGGGFDGGG,,CEF,3=FGGGGGG9>FFGFBAFGFGGFC,,DF9E>AEGG7FGGGGDGFGGGG9:BGGGCCC5C5=6?FGGGA*4:DDGGC7:FG4E68E5/=A9FFED>C)>>F(::=)46::9<CC7
@M03364:276:000000000-BLYN8:1:1101:16687:8503 2:N:0:1
GGACTACCAGGGTTTCTAATCCTGTTTGCTACCCATGCTTTCGAGCCTCAGCGTCAGTTACAGACCAGACAGCCGCCTTCGCCACTGGTGTTCTTCCATATATCTACGCATTTCACCGCTACACATGGAATTCCACTCTCCTCTTCTGCACTCAAGTCTCCCAGTTTCCAATGACCCTCCCCGGTTGAGCCGGGGGCTTTCACATCAGACTTAAAGAACCGCCTGCGCTCGCTTTACGCCCAATAAATCCG
+
CCCCCGGGGGGGGGGGGGGGGGGGGGGGGGGGGGGGGGGGGGGGGGGGGGGGGGGGGGGGGGGGGGGGGFGGGGGGGGGGGGGGGGGGGGGGGGGGGGGGGGGGGGGGGGGGGGGGGGGGGGGGGGGGFAFGGGGGGGGGGGGGGGGGGGGGGGGGGGGGGGGGGGGGGGGGDDGGGGGGGGGE:BC?FGGGGGGGGGGGGGGGFGGGGGGGGFFFGGGGFGEF1A>FFFFFGGGFFFGGGEBFFGFFFGG
@M03364:276:000000000-BLYN8:1:1101:23241:8506 2:N:0:1
GGACTACAGGGGTTTCTAATCCTGTTTGCTCCCCACGCTTTCGAGCCTCAGTGTCAGTTACAGGCCAGTGAGCCGCCTTCGCCACCGGTGTTCCTCCATATATCTACGCATTTCACCGCTACACATGGAATTCCACTCTCCTCTCCTGCACTCAAGTCTACCAGTTTCCAATGCATACAATGGGTGAGCCACTGCCTTTTACACCAGACTTAATAAACCACCTGCGCTCGCTTTACCCCCAATAAATCCGG
+
CCCCCGGGGGGGGEGGGGCGGDFGGGGGGGGGGGGGGGGGGGGGGGGGGFFCFGGGFGGGGDFGFCGG,6CFDGGG+CFGGGGGGGGGFFGGGGGGGE9FGGGGGGGGGGGGCGGGGGGGGGGG9AFF=EFGCFEFG@9BFFGD?FGGGGGGGGGG@DFFCECD8>C;FFFFGG98,@8,,,63@>@F?8,:<CFC,@EF+@2:9*;9?FE++=<+2=E,*13)035>D>E5F429*(;C5:@FGG+66)2
@M03364:276:000000000-BLYN8:1:1101:11512:8519 2:N:0:1
GGACTACACGGGTTTCTAATCCTGTTTGCTCCCCACGCTTTCGAGCCTCAGCGTCAGTTACAGACCAGAGAGCCGCCTTCGCCACTGGTGTTCCTCCATATATCTACGCATTTCACCGCTACACATGGAGTTCCACTGTCCTCTTCTGCACTCAAGTCTCCCAGTTTCCAATGCACACAATGGTTGAGCCACTGCCTTTTACATCAGACTTAAGAAACCACCTGCGCTCGCTTTACGCCCAATAAATCCGG
+
CCCCCGGGGGGGGGGGGGGGGGGGGGGGGGGGGGGGGGGGGGGGGGGGGGGGGGGGGGGGGGGGGGGGGGGGGGGGGGGGGGGGGGGGFGGGGGGGGGGGGGGGGGGGGGGGGGGGGGGGGGGGGGGGGGGGGGGGGGGFGFGGGGGGGGGGGFGFFGGGGGGGGGGGGGGGFFFFGGGDGGGGGGGGGGGGGGGGGGGGGGGGFGGFGGGGGCFGDC>CFDFEFFFA@FFFGGGFEFGE7F@AFGFFGGD
@M03364:276:000000000-BLYN8:1:1101:2651:8523 2:N:0:1
GGACTACCAGGGTTTCTAATCCTGTTTGCTCCCCACGCTTTCGCACCTGAGCGTCAGTCTTTGTCCAGGGGGCCGCCTTCGCCACCGGTATTCCTCCAGATCTCTACGCATTTCACCGCTACACCTGGAATTCTACCCCCCTCTACAAGACTCTAGCCTGCCAGTTTCGAATGCAGTTCCCAGGTTGAGCCCGGGGATTTCACATCCGACTTGACAGACCGCCTGCGTGCGCTTTACGCCCAGTAATTCCG
+
CCCCCGGGGGFFF@FGFGFGGFFGG,EFGG@FGGGGDGGCGGGGGGGGGGGGGGCGGGGGFFGGGGGGGGD7FEEGGGC<FEFFFGGGGGF<FEGEFFGCFFDEFGDGGG:CFGFBFGEGGCFGGGGGGG9:>FGFGFG@@EGDFGGCGFGCFDGGFGGGGGFFG;FFEFGFDCFGG,=FGGFDFEGGGGGEGGGGGGGDFGGGFD5CCGDDC=C@FGGGFGFFBF0B:35<3<74@?ECG>1?FC7<DD*
@M03364:276:000000000-BLYN8:1:1101:5892:8541 2:N:0:1
GGACTAAAGGGTTTCTAATCCTGTTTGCTCCCCACGCTTTCGCACCTGAGCGTCAGTCTCTGTCCAGGGGGCCGCCTTCGCCACCGGTATTCCTCCAGATCTCTACGCATTTCACCGCTACACCTGGAATTCTACCCCCCTCTACAAGACTCTAGCCTGCCAGTTTTGGATGCAGTTCCCAGGTTGAGCCCGGGGATTTCACATTCAACTTACCAAACCACCTACGCGCGCTTTACGCCCAGTAATTCCG
+
CCCCCGFGGGGGGGGGGGGGGGGGGGGGAFGGGGGGGGGGGGGGGGGGGGGGGGGGGFGGGGGGFGGGGGGEGGDGGGGGCFGGGGGGGGGEGFGGGGGCGFFF9EFEDGGGGGGGGGGGGFGGGGGGGGGGGGGG@8>CEGGGE9BFFFC:DCGGFGDGF,D:FGGGGFGGGGGFC,ECGFGGCG6?CFGGGGECCFG9CFDC=:CDGGGC+*;>*:@EAGF@FA>>>FE>D/:>D?GCCF(9*C7<77
@M03364:276:000000000-BLYN8:1:1101:15899:8555 2:N:0:1
GGACTTCACGGGTTTCTAATCCTGTTTGCTCCCCACGCTTTCGCACCTGAGCGTCAGTCTTTGTCCAGGGGGCCGCCTTCGCCACCGGTATTCCTCCAGCTCTCTCCGCATTTCACCGCTACACCTGGAATTCTACCCCCCTCTACAAGACTCTAGCCTGCCCGTTTCCACTGCCGTTCCCAGGTTGTGCCCGGGGATTTCCAGTCCGACTTGACAGACCGCCTGCGTGCGCGTTAGGCGCCGTACTGCCG
+
-866,,6,C6,:6B,FF,,,66;,66;CFF@,CFG::F,69C,,,++;6CFF+F@,66,9,9E6,C,<F,++@6@>==,,DCF:F,=787DEF,CF,,:,AF,A,,B>EB++,:5854@88@FGEF83,,,AF9=F9>D:@8>=38>>358AFG@,EFF,3>,@F,@D7E,,,3,4*41,5>>DE9@*:C?,==*/*339;7++1**1):)9**;+;C*=>/71:41>())0)))(0.C/5)7)9/)):>1
@M03364:276:000000000-BLYN8:1:1101:7641:8563 2:N:0:1
GGATACTGGGGTTTCTAATCCTGTTTGCTCCCCACGCTTTCGAGCCTCAGTGTCAGTTACAGGCCAGAGAGCCGCTTTCGCCTCCGGTGTTCCTCCATATATCTACGCATTTCACCGCTACACATGGAATTCCACTCTCCTCTCCTGCACTCAAGTTTCCCAGTTTCCAATGCACACACTGGTTGAGCCACTGCCTTTTCCATCAGACTTCAGAAACAACCTGCGCTCGCTTTACGCCCAATAAATCCGG
+
CCCCCEFGGFFEGGGGGAAF9@EEFFEFGEFDCECC+B@FFGEEFGGCGG<EFCFFEECFGFGGCGD,69BFGGDGGCCCC@EGGGG=@FFG,:EFGFDGFE9E9A=+F:FF<EAF:FC>B=9C=F?FFFEC,FAF,>EF94,64@DC8=,+,@D,,,,739,@F9,3,,,3AFF8F++@D8E936,?6:8C@E,<,6;,:C,:*****?+=C7DCF*:99FFB)943()0):7C(85**:))*+3+/))
@M03364:276:000000000-BLYN8:1:1101:4692:8573 2:N:0:1
GGACTACCCGGGTTTCTAATCCTGTTTGCTCCCCACGCTTTCGCACCTGAGCGTCAGTCTTTGTCCAGGGGGCCGCCTTCGCCACCGGTATTCCTCCAGATCTCTACGCATTTCACCGCTACACCTGGAATTCTACCCCCCTCTACAAGACTCTAGCCTGCCAGTTTCGGATGCAGTTCCCAGTTTGAGCCCGGGGATTTCACATCCGACTTGACAGACCGCCTGCGTGCGCTTTACGCCCAGTAATTCCC
+
CCCCCFFC@FGGEGGGGGGGGGGGGGGE<FFGGCC@FEDGGGDGGCGGGCFGGGGGGEFGGGGGGFFG,@C>CFEGGEGFG:FF@FGDGGGGGGGG?FGGGGGGGFGGGEGEE9ACFGCECGG@8CFFDGGGGGG99,@CEECF9=A9@FFG8BB9D6CGGD@EGGGGCG5*;E9EGGGG6EG,?DFC5,<F55CE5C69>F@:70;*87DD>76+CFF53*0,-51;0::3>DF9=?CE5549C7*5>D*
@M03364:276:000000000-BLYN8:1:1101:11799:8586 2:N:0:1
GGACTACCCGGGTATCTAATCCTGTTTGCTCCCCACGCTTTCGAGCCTCAGTGTCAGTTACAGGCCAGAGAGCCGCTTTCGCCTCCGGTGTTCCTCCATATATCTACGCATTTCACCGCTACACATGGAATTCCACTCTCCTCTCCTGCACTCAAGTCTCCCAGTTTCCAATGCACACAATGGTTGAGACACTGCCTTTTACATCAGACTTAAGAACCCACCTGCGCTCGCTTTACGCCCAATAAATCCGG
+
CCCCCEFFGFGGGEGGGGGGGGGGGGGGGGCE<FGGE7FFGGGGCEGFGCFFGGEFGGGGGGGGGDDFGGCFFGGGDFFEEDGGEGGCF=CEFFFGG@EFGGCFFG,AFFGEGGGGE7=EGGGGGGFGGFF8FCFFEGGGDFGGGDGGGDFFEDGGD>=CBEGFGFGGDF,EC?9FGGGFGF6EB>8,,8,:C6CFCGG9;DGFFCF5;C7C8C7C*;CE?*;>B>=A@/587CGFF?:CG33);DC3<C:
@M03364:276:000000000-BLYN8:1:1101:14273:8595 2:N:0:1
GGACTACTAGGGTATCTAATCCTGTTTGCTCCCCACGCTTTCGCACCTGAGCGTCAGTCTTTGTCCAGGGGGCCGCCTTCGCCACCGGTATTCCTCCAGATCTCTACGCATTTCACCGCTACACCTGGAATTCTACCCCCCTCTACAAGACTCTAGCCTGCCAGTTTCGGATGCAGTTCCCAGGTTGAGCCCGGGGATTTCACATCCGACTTGACAGACCGCCTGCGTGCGCTTTACGCCCAGTAATTCCG
+
CCCCCGGGGGGGGGGGGGGGGGGGGGGGGGGGGGGGGGGGGGGGGGGGGGGGGGGGGGGGGGGGGGGGGGGGGGGGGGGGGGGGGGGGGGGGGGGGGGGGGGGGGGGGGGGGGGGGGGGGGGGGGGGGGGGGGGGGGGGGGGGGFGAFFFGGGGGGGGGGGGGDFFGGEGGGGGGGGGGGGGFGGGGGGGGGGGGGGGGGGGGGFGGGGGGGC76@FFGGFGD0:FFFFFFFGGG>=8EGD3:F7:6:FG9
@M03364:276:000000000-BLYN8:1:1101:11013:8599 2:N:0:1
GGACTACCCGGGTTTCTAATCCTGTTTGCTCCCCACGCTTTCGCACCTGAGCGTCAGTCTTTGTCCAGGGGGCCGCCTTCGCCACCGGTATTCCTCCAGATCTCTACGCATTTCACCGCTACACCTGGAATTCTACCCCCCTCTACAAGACTCTAGCCTGCCAGTTTCGGATGCAGTTCCCAGGTTGAGCCCGGGGATTTCACATCCGACTTGACAGACCGCCTGCGTGCGCTTTACGCCCAGTAATTCCG
+
CCCCCGGGGFGGGGGGGGGGGGGGGGGGGGGGGGGGGGGGGGGGGGGGGGGGGGGGGGGGGGGGGGGGGGGGGGGGGGGGGGGGGGGGGGGFGGFFGGGGGGGFGGGGE7FGGGGGGEGG@FGGGGGGGGGGGGGGFGGEGGGGGGGFGFGFGGGGGGGGGGGGGGGGGGGGGDFGGGGGGGGGGGGGGGGGGDGGEGGFFGCFFGFGGGG3FGGC=<FED*71?FFBBFFFGCCAFFE?:>?FG:@2CC*
@M03364:276:000000000-BLYN8:1:1101:3564:8609 2:N:0:1
GGACTACCAGGGTATCTAATCCTGTTTGCTCCCCACGCTTTCGCACCTGAGCGTCAGTCTTCGTCCAGGGGGCCGCCTTCGCCACCGGTATTCCTCCAGATCTCTACGCATTTCACCGCTACACCTGGAATTCTACCCCCCTCTACGAGACTCTAGCCTGCCAGTTTCGGATGCAGTTCCCAGGTTGAGCCCGGGGATTTCACATCCGACTTGACAGACCGCCTGCGTGCGCTTTACGCCCAGTAATTCCG
+
CCCCCGGGGGGGGGGGGFGGGGGGGGGGGGGGGGGGGGGGGGGGGGGGGGGGGGGGGGGGGDFGGGGGGGDCGGGGGGDEGGGGGGGGGGGGGGGGGGGGFFGGGFFGGGGGGGGGGEDEEGGGGDGGGGFGFGGDGFFEGCEGGFFCEGGGGFGAFGGGFGGGGGGGGC>EEGDFFGGGFCFGGGGGGGGGGGDE5EGFFGGGFGGDD3CDGCFFDGGGD5<6?F>@?FFEGDG<@?AEE>?FF>FBG70
@M03364:276:000000000-BLYN8:1:1101:17958:8633 2:N:0:1
GGACTACCAGGGTATCTAATCCTGTTTGCTCCCCACGCTTTCGCACCTGAGCGTCAGTCTTTGTCCAGGGGGCCGCCTTCGCCACCGGTATTCCTCCAGATCTCTACGCATTTCACCGCTACACCTGGAATTCTACCCCCCTCTACAAGACTCTAGCCTGCCAGTTTCGGATGCAGTTCCCAGGTTGAGCCCGGGGATTTCACATCCGACTTGACAGACCGCCTGCGTGCGCTTTACGCCCAGTAATTCCG
+
CCCCCGFGGGGGGGGGGGGGGGGGGGGGGGGGGGGGGGGGGGGGGGGGGGGGGGGGGGGGGGGGGGGGGDGGGGGGGGGGGGGGGGGGGGGGGEGGGGGFGGFFGGGGGGGGGGGGGGGGGGGGGGGG<FFGGGGGDGGGGGGGGGGBFCGFGGGGGGGGGGFGEFGGDG857FGGGGGGGGFGGGGGGGCGGCEC*=CCFCGGFCFCDGGDGFGGGGGCDGDFBFFF0>EEG3DAF?EEE36FFG?AGGC
@M03364:276:000000000-BLYN8:1:1101:8220:8636 2:N:0:1
GGACTACTAGGGTATCTAATCCTGTTTGCTCCCCACGCTTTCGAGCCTCAGCGTCAGTTACAGACCAGAGAGCCGCCTTCGCCACTGGTGTTCCTCCATATATCTACGCATTTCACCGCTACACATGGAATTCCACTCTCCTCTTCTGCACTCAAGTTTCCCAGTTTCCAATGACCCTCCCCGGTTGAGCCGGGGGCTTTCACATCAGACTTAAGAAACCGCCTGCGCTCGCTTTACGCCCAATAAATCCG
+
CCCCCGGFFFGCFGGGGCAFAFGGGFFGGGGGGFFF@FGGEFGGFEBFGGGGGGG7FFDFGDGFGGGGCEFGGGGGCFGGGGCGGGGGFFGCGGGGGGDFGGEFGGGGGGGGGGGGFGGGGGGFDFFGGGGGGGGGGGFGGGGDGFCFFAGGGGFGGDEFFFGGFDFGGGGFF9FGGGG>EGGGFGGFEFGGGGGGEGF6CFGC8C+9**?7D7B88*<CBG32=A9>(0;;55D2*3>CEE0>9D@47C>
@M03364:276:000000000-BLYN8:1:1101:23096:8638 2:N:0:1
GGACTACAAGGGTTTCTAATCCTGTTCGCTACCCATGCTTTCGAGCCTCAGCGTCAGTTACAGACCAGACAGCCGCCTTCGCCACTGGTGTTCTTCCATATATCTACGCATTTCACCGCTACACATGGAGTTCCACTGTCCTCTTCTGCACTCAAGTCTCCCAGTTTCCAATGCACTTCTTCGGTTGAGCCGAAGGCTTTCACATTAGACTTAAAAGACCGCCTGCGCTCGCTTTACGCCCAATAAATCCG
+
CCCCCGGGGGGGGGGGGGGGGGGGGGGGGGGGGGFFGGGGGGGGFGGGGGGGGGGGGGGGGGGGGGGGDGGGGGGGGGGGGGGGGGGGGGGGGGGGGGGGGGGGGGGGGGGGGGGGGGGGGGGGGGFFEFGGGGGGGGGGGGGGFGGFGGGGGGGGGGGGGGGGGGGGGGGGGGGGGGGGGFG>FGGGGGGGG+:>?FGGGGGFEF:+?DGGGFGDGDFGAGFFFFFEBFFEGFFCF?CGGFDFGGFECC<
@M03364:276:000000000-BLYN8:1:1101:19723:8640 2:N:0:1
GGACTACAGGGGTATCTAATCCTGTTTGCTCCCCACGCTTTCGAGCCTCAGCGTCAGTTACAGACCAGAGAGCCGCCTTCGCCACTGGTGTTCCTCCATATATCTACGCATTTCACCGCTACACATGGAATTCCACTCTCCTCTCCTGCACTCAAGTCTCCCAGTTTCCAATGCACACAATGGTTGAGCCACTGCCTTTTACATCAGACTTAAGAAACCACCTGCGCTCGCTTTACGCCCAATAAATCCGG
+
CCCCCGGGGGGGGFGFFEGGGGGGGGGGGGGGGGGGGGGGGGGDDGGGGGGGGGGGGGGGGGGGGGGGFGGGGGGGDGGGFGGDFFGGGGGGGGGGGGGGFCFGGGGGGGGGGGGGGGGG@FGGGGGGGGGGGGGGGCF<EGGFGFGGFFFGGFDFGG9=E@E8FEFFGG;BGDGGDFC+@AF=9=8CGF?D6EFFGGGGGGGG6FGFGFCGFGG>F>EGFGA=:DAADB4?FC+>A>CGGA@AGGFE4CC
@M03364:276:000000000-BLYN8:1:1101:13491:8659 2:N:0:1
GGACTACTGGGGTTTCTGATCCTGTTTGCTCCCTGGGCTTTCGCACCTGCGCGTTAGTCTTTGTCCAGCGGGCCGCCTTCGCCGCCGGTATTTATCCAGATCTCTGCGCATTTAACCGCTTCACGTGGACTTCCACCCCCCTCTACAACCGTCTCGCCTGCCAGTTTCGGATGCAGTTCCCAGGTTGACCCCGGGGATTTCACCTCCGACTTGACTGACCGCCCGCGTGGTGTTTCCGCCCGGTCATTCCG
+
-A-@,6;,C6,@@+BFE,,,;,CC6CFF,,,CC,,,:F8E8@7@7FF<@,@FCF+BCCEFG9@9EC,C,8@++@F+C,4AAF@+@48F@:<@,,4:,,,,,:@FE,CFE7CFCD9?,66=+8>,,8>++,33>,>,D85@+5*;>F,@,3*3*,,5>*4>,6DC,6,,;5:EGC?C9,>=A+B*<BCG+:>8*=*8**2+*0<**17)93/9C0C*008?>E)(45103).)**0)*-2**)-5)1*)*2*
@M03364:276:000000000-BLYN8:1:1101:24196:8664 2:N:0:1
GGACTACTCGGGTTTCTAATCCTGTTTGCTCCCCACGCTTTCGCACCTGAGCGTCAGTCTTTGTCCAGGGGGCCGCCTTCGCCACCGGTATTCCTCCAGATCTCTACGCATTTCACCGCTACACCTGGAATTCTACCCCCCTCTACAAGACTCTAGCCTGCCAGTTTCGGATGCAGTTCCCAGGTTGAGCCCGGGGATTTCACATCCGACTTGACAGACCGCCTGCGTGCGCTTTACGCCCAGTAATTCCG
+
CCCCCGGGCGGGGGFGGGGFGGGGGGGGGGGGGGGGEGGGGGGGGGGGGGGGGGGDGFGGGGGGGGGGGEEGGGGGGGGGGGGGGGGGGGGGGGGGGGGGGEFGGGGGGGGGGGGGGGGC7FGGGGGGGGGGGGGG9EFFEEGGGGA?GFGGG9=EEGGGGGGGGGGGGBCEGG7FCFGGGGFFGGGGDGGGGGDCEEGGFFGFFDDCDDD5*>FGGDEGAEDB<FFDBFFDG7C9F<8CED06*:BBGG<
@M03364:276:000000000-BLYN8:1:1101:23491:8686 2:N:0:1
GGACTACCGGGGTTTCTAATCCTGTTTGCTCCCCACGCTTTCGAGCCTCAGTGTCAGTTACAGGCCAGAGAGCCGCTTTCGCCTCCGGTGTTCCTCCATATATCTACGCATTTCACCGCTACACATGGAATTCCACTCTCCTCTCCTGCACTCAAGTCTCCCAGTTTCCAATGCACACCATGGTTGAGCCACTGCCTTTTACATCAGACTTAAGAAACCACCTTCGCTCGCTTTACGCCCAATAAATCCGG
+
CCCCCGGFGGGGGGGGGGGFGGGGGGGGGFGGGGAFCFEEGGGCFGGFFGFG9@FAEG9FGGFFDBE@FCCEFFEGC7CE7@EFGGDFF7CFGGGEG,EFGCFG9?FEFDF@<AF9FGGDEGFGGGEFFEE==DFGGEEEGDGGGGG8F8,+76BFGF;FFFCF,;6@DCCG?FGFGG++,E6E>E,,@@C<7@FG6EECC?F9A8CD>*=FCF7+CGFGF99)0/5AB)/:?*19A;CGE)6477A<GD8
@M03364:276:000000000-BLYN8:1:1101:17671:8692 2:N:0:1
GGACTACCCGGGTATCTAATCCTGTTTGCTCCCCACGCTTTCGCACCTGAGCGTCAGTCTTTGTCCAGGGGGCCGCCTTCGCCACCGGTATTCCTCCAGATCTCTACGCATTTCACCGCTACACCTGGAATTCTACCCCCCTCTACAAGACTCTAGCCTGCCAGTTTCGGATGCAGTTCCCAGGTTGAGCCCGGGGATTTCACATCCGACTTGACAGACCGCCTGCGTGCGCTTTACGCCCAGTAATTCCG
+
CCCCCGGGGFGGGGGGGGGGGGGGGGGGGGGGGGGGGGGGGGGGGGGGFEGGGGGGGGGGGGGGGGGGGGGGGGGGGGGGGGEGGGGGGGGGGGGGGGGFGGFGGGFGGGGGGGGGGGGGEGEF8FFFGFGGGGGGGGGGGGGGGGGFGGGDGGGGGGGGGGGGGGGGGGGGCC9CFFGG?FFFGGGGGGGGE=CG=GGGGGGCFFGCDGGGGGGGG4;EEG>1:FFF?FFFDCFFF?EGGF:FCFF47>7
@M03364:276:000000000-BLYN8:1:1101:21127:8701 2:N:0:1
GGACTACTGGGGTTTCTAATCCTGTTTGCTCCCCACGCTTTCGCACCTGAGCGTCAGTCTTTGTCCAGGGGGCCGCCTTCGCCACCGGTATTCCTCCAGATCTCTACGCATTTCACCGCTACACCTGGAATTCTACCCCCCTCTACAAGACTCTAGCCTGCCAGTTTCGAATGCAGTTCCCAGGTTGAGCCCGGGGATTTCACATCCGACTTGACAGACCGCCTGCGTGCGCTTTACGCCCAGTAATTCCG
+
CCCCCGGGGGGGGGGGGGGGGGGGGGGGGGGGGGGGGGGGGGGGGGGGGGGGGGEDGGGGGGGGGFGGGGEGGGGGGGGGGGGGGGGGGGGGGGGGGGGGGGFGGGGGGGGGGGGGGGGGGGGGGGGGGGGGGGGGGGGGGEGGGFFGGGGGGGGCFGGGGG6FGGGGGGGGGGGGGGGGGGGGGGGGGFGGGGGGGDGGGGGGFFFGGDDGFFFFGGGGFGFB?FBE:FFEDGFFFFCEGB?:CGFFGG6
@M03364:276:000000000-BLYN8:1:1101:17907:8712 2:N:0:1
GGACTACAGGGGTTTCTAATCCTGTTTGCTACCCATGCTTTCGAGCCTCAGCGTCAGTTACAGACCAGACAGCCGCCTTCGCCACTGGTGTTCTTCCATATATCTACGCATTTCACCGCTACACATGGAGTTCCACTGTCCTCTTCTGCACTCAAGTTTCCCAGTTTCCGATGCACTTCTTCGGTTGAGCCGAAGGCTTTCACATCAGACTTAAGACACCGCCTGCGCTCGCTTTACGCCCAATAAATCCG
+
CCCCCGGGGGGGGGGGGGGGGGGGGGGGGGGGGGGGGGGGGGGGGDGGGGGGGGGGGCCEFGGCFG?F@FGFGGGGGGGGEGFCGGGGGGFGGGGGGCFGGGGGGGGGGGGGGGGGFGGEGG9FGFGGGFGF9F9FEFGGGGGGGGGGGC8?FG8CFFDFGFGGGG,ECGCECC88EA9DFDD+8@EEEFGG+6C67EEGGGFCA5CF5FGGF>DG*AFF>CED2)-:@>>EDFGFF<GGGF?FFDA5+2)
@M03364:276:000000000-BLYN8:1:1101:3922:8715 2:N:0:1
GGACTACTGGGGTTTCTAATCCTGTTTGCTCCCCACGCTTTCGCACCTCAGTGTCAGTATCAGTCCAGGTAGTCGCCTTCGCCACTGGTGTTCCTTCCTATATCTACGCATTTCACCGCTACACCTGGAATTCTACCCCCCTCTACAAGACTCTAGCCTGCCAGTTTCGAATGCAGTTCCCAGGTTGAGCCCGGGGATTTCACATCCGACTTGACAGACCGCCTGCGTGCGCTTTACGCCCAGTAATTCCG
+
CCCCCGGGGGGGGEGGGGGGGGGGGGGGGGGGGGGGGGGGGGGGGGGGGGGGGGGGGGGGGGGGGGGGGGGGGGGGGGGFGGGGC8F8FGGGGGGGGGFFDFFGDGGGGGGGGGGGGGGG:FGGFGGGGGGGGGGGGGGDGEGGGGGGGGGGGGGGGGFDGGGGGDGGCFFGGFGGGGGGGGG6FF6CFGGGGDGGE>FDGFFFFGGGGGGDGC6=FDCC8CDFFFBFDFFEGDG<FFGGE>?FGGF2CFC
@M03364:276:000000000-BLYN8:1:1101:16329:8715 2:N:0:1
GGACTACTCGGGTATCTAATCCTGTTTGCTCCCCACGCTTTCGCACCTGAGCGTCAGTCTTTGTCCAGGGGGCCGCCTTCGCCACCGGTATTCCTCCAGATCTCTACGCATTTCACCGCTACACCTGGAATTCTACTCCCCTCTACAACACTCTAGCCTGCCAGTTTCGGATGCAGTTCCCAGGTTGAGCCCGTGGATTTCACATACGACTTGCCAGACCGCCTGCGGTCCCTTTACGCCCAGTAATTCCG
+
CCCCCGGGFDGGGGGGGCEGGGGGGGGGGGGGGGGGGGEGGGG7@FGGEFGGGGGCCFEFGGGGGGGGC:@:FFEGGGGGGGGGG<FGGDGGGGGGG,4?FA=FGGGGGCFGGGGGGGGGGGGG=:F8D8FFFDFF,63=EFEGCF9E,@EDFECF,@=:@DGGFFGG6B>ECFFGG7<@6;DFGG@C,D?*4*6*4?;C+::8++**2?DD7+8>6*@C3*806F0)(:)0>CFAF:CEEB1<CCF4FG*
@M03364:276:000000000-BLYN8:1:1101:4329:8717 2:N:0:1
GGACTACTAGGGTATCTAATCCTGTTTGCTCCCCACGCTTTCGCACCTGAGCGTCAGTCTTTGTCCAGGGGGCCGCCTTCGCCACCGGTATTCCTCCAGATCTCTACGCATTTCACCGCTACACCTGGAATTCTACCCCCCTCTACAAGACTCTAGCCTGCCAGTTTCGGATGCCGTTCCCAGGTTGAGCCCGGGGATTTCACATCCGACTTGACAGACCGCCTGCGTGCGCTTTACGCCCAGTAATTCCG
+
CCCCCGGEGFGFGDGGGGGGGGGGGGGGGGFG@FFGGGGGFFGGGGGDFFEFGGGGGGGFDFFGGGFGCGEGFGGGGGCEDGGGGGG@F7FFGGFGDE<EG?EGA<FDEEEGGGGGGGGGGGGGGFFGGGCFGGFGGGCFGGEFDGDF>DFDGGF7EGGGGGGG<CEFEG>EEF,@:C1,:DF>F,=E?DFGG?E:78?0;DGCFGGG*:C3*0>FFFGG)=7:(79::BEFGDGA=BGCCB()*2*.;:0
@M03364:276:000000000-BLYN8:1:1101:17224:8727 2:N:0:1
GGACTACCGGGGTTTCTAATCCTGTTTGCTCCCCACGCTTTCGCACCTGAGCGTCAGTCTTTGTCCAGGGGGCCGCCTTCGCCACCGGTATTCCTCCAGATCTCTACGCATTTCACCGCTACACAGGAAATTCCACTACCCTCTACCATACTCTAGCTTGCCAGTTTTGGATGCAGTTCCCAGGTTGAGCCCGGGGATTTCACATTCAACTTAACAAACCACCTACGCGCGCTTTACGCCCAGTAATTCCG
+
CCCCCGGGGGGGGGGGGGGGGGGGGGGGGGGGGGGGGGGGGGGGGGGGGGGGGGGGGGGGGGGGGGGGGDGGGGGGGGGGGGGGGGGGGGGGGGGGGFFFGGGGGFEEGGGGGGGGGGGGGGCD=FGDGGDGGGGFFGGGGGGGGGGGGGG?DGC<EFGGGGGGFGGGGG?FGGFGGGGG?,,1FEDFFGGGGGGE55B?C7E+ACCCFFFF77CGC<F=)C53.03:3D:3CDFDFFGGGE??F7*67>7
@M03364:276:000000000-BLYN8:1:1101:5780:8750 2:N:0:1
GGACTACAAGGGTTTCTAATCCTGTTCGCTACCCATGCTTTCGAGCCTCAGCGTCAGTTACAGACCAGACAGCCGCCTTCGCCACTGGTGTTCTTCCATATATCTACGCATTTCACCGCTACACATGGAGTTCCACTGTCCTCTTCTGCACTCAAGTCTCCCAGTTTCCAATGCACTTCTTCGGTTGAGCCGAAGGCTTTCACATTAGACTTAAAAGACCGCCTCCGCTCGCTTTACGCCCAATAAATCCG
+
CCCCCFGGGGGGGGGGGGGGGGGGGGGGGGGGGGGGGGGGGGCFGGGGGGGGGGGDGFGGGGGGGGGGGGGGGGGGGGGGGGGGGGFGGGGGGGFGGGGGGGGGGGGGGGGGGCGGGGGGGGGGGGGGGGGGGGDGGGGGGCFGGGGCGGFGGGDFEFGGGGGGGFFGEFFFFGCCFGCGFGFGG>CGGGGGE>GDGFGEGGGFFDG7+=BCC@7CC7F=5EE=(/845>BEGGG3F;EGE:1AG7A3CC>
@M03364:276:000000000-BLYN8:1:1101:21779:8784 2:N:0:1
GGACTACACGGGTTTCTAATCCTGTTTGCTCCCCACGCTTTCGCACCTGAGCGTCAGTCTTTGTCCAGGGGGCCGCCTTCGCCACCGGTATTCCTCCAGATCTCTACGCATTTCACCGCTACACCTGGAATTCTACCCCCCTCTACAAGACTCTAGCCTGCCAGTTTCGGATGCAGTTCCCAGGTTGAGCCCGGGGATTTCACATCCGACTTGACAGACCGCCTGCGTGCGCTTTACGCCCAGTAATTCCG
+
CCCCCGGGGGGGGGGGGGGGGGGGGGGGGGGGGGGGGGGGGGGGGGGGGGGGGGGGGGGGGGGGGGGGGGGGGGGGGGGGGGGGGGGGGGGGGGGGGGGGGGGGGGGGGGGGGGGGGGGGDFGGGGGGGGGGFGFADFFGGGGFEFF9EGGCFGGGGGGGGGGGGGGGGGGGGGGDFFGGGFFGGGGFFG>FDEDGGGGGGGGGFGFGDGGGGGGGFGGGFEFFFFFFFFFFGGGFFFEEEFFFGGFFGGD
@M03364:276:000000000-BLYN8:1:1101:20944:8793 2:N:0:1
GGACTACAAGGGTTTCTAATCCTGTTTGCTCCCCACGCTTTCGAGCCTCAGTGTCAGTTACAGGCCAGAGAGCCGCTTTCGCCTCCGGTGTTCCTCCATATATCTACGCATTTCACCGCTACACATGGAATTCCACTCTCCTCTCCTGCACTCAAGTCTCCCAGTTTCCAATGCACACAATGGTTGAGCCACTGCCTTTTACATCAGACTTAAGAAACCGCCTGCGCTCGCTTTACGCCCAATAAATCCGG
+
CCCCCGGGGGGGGGGGGGGGGFGGGFGGGGDCFGGFGCEFGGFDGGEG8FFGFGFGGGGGGGGGFEFGGCFGDECGEGGGGGGGGGGGGGGGAEEGGGG<FGGAEGGGGGGGFGFDFEDGEGFGGGGDAAFFFGGF9EDGGFGGGEGGD4EF,DCC=FFGDDFFEGFG8>DF@>,,@FGGG9DFFCFDF:8DGFFCFDGCFGGGFDFFGFFGGGGFGG,9?C?=2@AADBBFFF=E>2:=EF;ADD=E>DD
@M03364:276:000000000-BLYN8:1:1101:18020:8795 2:N:0:1
GGACTACACGGGTATCTAATCCTGTTTGCTCCCCACGCTTTCGAGCCTCAGTGTCAGTTACAGGCCAGAGAGCCGCTTTCGCCTCCGGTGTTCCTCCATATATCTACGCATTTCACCGCTACACTTGGAATTCCTCTCTCCTCTCCTGCACTCAAGGCTCCCAGTTTCCAATGCACACAATGGTTGAGCCACTTCCTTTTACATCAGACTTAAGAACCCACCTTCGCTCGATTTACGCCCAATAAATCCGG
+
A<A@BCEAFE++8@DFFG<CCFD@EAGGGECFG;<+@:@G8FG8FG7<FDFFGGGCCFGAFCF<,B,C<CC:,@@FFEF9FCFFCF::C@BC,5;594?<EE9E9<5<++?4<,:<EFC8>FFC,CF?AC9EC,,98ED?B@89,8E8E8>=,D89,3DE>338FFFFCGGGCC8=9??=9B33@EG7,,@81,@9AFDC+2<C>=**A?DGCC88**4*:9/)0*58(6)6DD+942BCG5@6:@:?<D)
@M03364:276:000000000-BLYN8:1:1101:5174:8836 2:N:0:1
GGACTACTGGGGTTTCTAATCCTGTTTGCTCCCCACGCTTTCGCACCTCAGTGTCAGTATCAGTCCAGGTAGTCGCCTTCGCCACTGGTGTTCCTTCCTATATCTACGCATTTCACCGCTACACAGGAAATTCCACTACCCTCTACCATACTCTAGCTTGCCAGATTCGGATGCAGTTCCCAGGTTGAGCCCGGGGATTTCACATCCGACTTGACAGACCGCCTGCGTGCGCTTTACGCCCAGTAATTCCG
+
CCCCCGGGGGGGGGGGGGGFGGGGGGGGGGGGGGGGDGGGGGG7@FEGGGGFGGGGGGFCGGGGGFGGGFGGFGGGGGGGGGBCBEFGGGGGGGGEF<?FFGGGGGAFGEGGGGCCFGDECFDF@E<?FFGGFGGGGC?EGGGFFG98F8EDFA;FFFD,@EFC,36;6,+3@FGFGG8D=9DFGGFGGGG8CEDC5CFGGGGGAC9C*?DG>C>7DGGGFGE=26(0,:>EGGDE6;GGGFFA>CA?FGC
@M03364:276:000000000-BLYN8:1:1101:24387:8855 2:N:0:1
GGACTACTCGGGTATCTAATCCTGTTTGCTACCCATGCTTTCGAGCCTCAGCGTCAGTTACAGACCAGACAGCCGCCTTCGCCACTGGTGTTCTTCCATATATCTACGCATTTCACCGCTACACATGGAGTTCCACTGTCCTCTTCTTCACTCAAGTTTCCCAGTTTCCGATGCACTTCTTCGGTTGAGCCGAAGGCTTTCACAGCAGACTTAAGAAACCGCCTGCGCTCGCTTTACGCCCAATAAATCCG
+
CCBCCF8FEGFGG@AEGGCFGFGCFFGGGGGCFGGG8EFFGGGGFFC<FF8FFFGEEFCFG9@FFGGGF@FE@FGG:CEEGGGGGGGGE?CCFFFDDFCAFGFGGFCGGE@F,EFAF7:=FG?E=8<E8=A=;F;F9CFFBDFDGGC,@89DGF@9EFDA9EDFEFFCF>BE?CD,9=@A83@6>>=8=B@C++8@A?,A8+@C+3;C7?FGC>DF8C:9BC9@DF>5():?DGFECDGG5325D*6<F<1
@M03364:276:000000000-BLYN8:1:1101:12198:8870 2:N:0:1
GGACTACTCGGGTTTCTAATCCTGTTTGCTCCCCACGCTTTCGCACCTGAGCGTCAGTCTTTGTCCAGGGGGCCGCCTTCGCCACCGGTATTCCTCCAGATCTCTACGCATTTCACCGCTACACCTGGAATTCTACCCCCCTCTACAAGACTCTAGCCTGCCAGTTTCGGATGCAGTTCCCAGGTTGAGCCCGGGGATTTCACATCCGACTTGACAGACCGCCTGCGTGCGCTTTACGCCCAGTAATTCCG
+
CCCCCGGGGGGGGGGGGGGGGGGGGGGGGGGGGGGGGGGGGGGGGGGGGGGGGGGGGGGGGGGGGGGGGGGGGGGGGGGGGGGGGGGGGGGGGGGGGGGGGGFGGGGGGGGGGFFGGGGGGGGG?DGGGGGGGGGGGGGGGGGGGGGFGGGFGGGGGGGGGGGGGGGGGGDGGGGGGGGGGGGCFFF<CFGDEGGGDEFC7DF>C;FGDDDDF>C+>FGGFG:?F51@(5>EGGG>F<5EG:0?F**.*C0
@M03364:276:000000000-BLYN8:1:1101:18232:8889 2:N:0:1
GGACTACAAGGGTATCTAATCCTGTTTGCTCCCCACGCTTTCGCACCTGAGCGTCAGTCTTTGTCCAGGGGGCCGCCTTCGCCACCGGTATTCCTCCAGATCTCTACGCATTTCACCGCTACACCTGGAATTCTACCCCCCTCTACAAGACTCTAGCTGACCAGTTTCAAATGCAGTTCCCAAGTTAAGCTCGGGGATTTCACATCTGACTTAATCAACCGCCTGCGTGCGCTTTACGCCCAGTAATTCCG
+
CCCCCGGGGGGGGGGGGGGGGFGGGGGGGGGGGGGGGGGGGGGGGGGGGGGGGGGGGGGGGGGGGGGGGGEEGGGGGGGGGGGGGGGGGGGGGGGGGGGFGGGGGGGGGGGGGGGGGGGGGGCFGGCGGGGGGGGGGGGGGGGGGGGGGGGGGGGFFGGFFGGGGGGGGGFGGGGGGGGGGGGGGGFACFEGGCGGDEGGGGGGCGGGGGGGFFFC>FGGDG><@FFFFFFFGGG<FBCEEDB:CFB4>F9
@M03364:276:000000000-BLYN8:1:1101:24084:8905 2:N:0:1
GGACTACTGGGGTTTCTAATCCTGTTTGCTCCCCACGCTTTCGCACCTGAGCGTCAGTCTTTGTCCAGGGGGCCGCCTTCGCCACCGGTATTCCTCCAGATCTCTACGCATTTCACCGCTACACCTGGAATTCTACCCCCCTCTACAAGACTCTAGCCTGCCAGTTTCGAATGCAGTTCCCAGGTTGAGCCCGGGGATTTCACATCCGCCTTGACAGAACACCTACGCGCGCTTTACGCCCAGTAATTCCG
+
CCCCCGGGGGEFGGGFGFFGGGGGGGGGGGGGGGGGGGGGGGGGGGGGGGG8CFEEGGGGGGFEGEFF@CCG>FFGGGGGFGGFGFG7FGFGGGFFFFGGGFGGGFGGGEGEGGGGGDEEEGGGGGGFGGGGGGGGGFGGGGGGGFFCFCFGGGFGGGGGFFEDGGGG*3:DCFFFGFACGGFFG9<67ECC5CECDCEGFGGGF2>C*:C36*;7C*+=46>DFF<EBFDBGDG>=<EEG5:?*:/6F7*
@M03364:276:000000000-BLYN8:1:1101:10569:8920 2:N:0:1
GGACTACTAGGGTTTCTAATCCTGTTTGCTCCCCACGCTTTCGAGCCTCAGTGTCAGTTACAGGCCAGAGAGCCGCTTTCGCCTCCGGTGTTCCTCCATATATCTACGCATTTCACCGCTACACATGGAATTCCACTCTCCTCTCCTGCACTCAAGTCTCCCAGTTTCCAATGCACTTCTTCGGTTGAGCCGAAGGCTTTCACATTAGACTTAAAAGACCGCCTGCGCTCGCTTTACGCCCAATAAATCCG
+
CCCCCGGGGGGGGGGGGGGGFGGGGGGGGGGGGGGGGDGGGGGDGFGGGGGGGGGGGGGGGGGGGGGGGGGGGGGGGGGGGGGGEGGGGGGGGFGGG8FFGFGFFGGGGGGGGGGGGCEEFGGGFGGGGFGGFFFGFGGGGGGGGGGGGGGGFFFGGFGGGGFFGGGGFEAF8C8=FFGFGFCCGGDGGGGGDCGDFGGGG+:<EFD7@FFGGGGGFFGGA*@>>ABFFFFFGGGEF08CEFFFC7A?@<9
@M03364:276:000000000-BLYN8:1:1101:4444:8921 2:N:0:1
GGACTACCAGGGTATCTAATCCTGTTTGCTCCCCACGCTTTCGAGCCTCAGCGTCAGTTACAGACCAGAGAGCCGCCTTCGCCACCGGTGTTCCTCCATATATCTACGCATTTCACCGCTACACATGGAATTCCACTCTCCTCTTCTGCACTCAAGTTTCCCAGTTTCCAATGACCCTCCCCGGTTGCGCCGGCGGCTTTACCATCAGACTTAAGAAACCCCTTGCGCTCGCTTTACGCCCATCAAATCCG
+
BC@CCEFG@FGGGGGGCEGGGGGGGG<FGC<CFG?:CC7EGGGD@F7@;,,CCFGCE6CFG9,,CFGGGE8BFF@@C,8,BCFEE,76=>BCFCFAFFFDA?=EEE<=F:CC@FFBEEEGC:=F,EFFE9EEF?;ECEB=,6@D9EFEAFF8DG@F@AF;BECE,C,>EC,@=EA3=DGEC+B8::+1@CC8E**:58:7++23+***2;C@:+;@+2:*)=.//),)(.))1/9)9(?::B1)*01)9*1
@M03364:276:000000000-BLYN8:1:1101:17485:8925 2:N:0:1
GGACTACTGGGGTATCTAATCCTGTTTGCTCCCCACGCTTTCGAGCCTCAGTGTCAGTTACAGGCCAGAGAGCCGCTTTCGCCTCCGGTGTTCCTCCATATATCTACGCATTTCACCGCTACACATGGAATTCCACTCTCCTCTTCTGCACTCAAGTTTCCCAGTTTCCAATGACCCTCCCCGGTTGAGCCGGGGGCTTTCACATCAGACTTAAGAAACCGCCTGCGCTCGCTTTACGCCCAATAAATCCG
+
CCCCCGGGGGGGGEGGGGGGGGFGGGGGGCFFGGEFEGEEGGGFCGEGGEGGGGGGGGGFGGGCFGGGDGECFGDGCFGFEGEFGGGGGGGGGFFGGGEFFAEFGFGGGGCFGGFGGEGGGGCGCGGFE,E:FAFGGDFGGGGGGFFFEGGGGGGGFDEGEGFGGGFGFGGGGCFC8@F>EEGGGGG6EFCGDEGGCGC6DDCGFGFG=FGGGGGGGFGGE=33=F>B@F>>DDGFFBGEGFB>FCF<?D)
@M03364:276:000000000-BLYN8:1:1101:11512:8927 2:N:0:1
GGACTACAGGGGTATCTAATCCTGTTTGCTCCCCACGCTTTCGCACCTGAGCGTCAGTCTTTGTCCAGGGGGCCGCCTTCGCCACCGGTATTCCTCCAGATCTCTACGCATTTCACCGCTACACCTGGAATTCTACCCCCCTCTACAAGACTCTAGCCTGCCAGTTTCGGATGCAGTTCCCAGGTTGAGCCCGGGGATTTCACATCCGACTTGACAGACCGCCTGCGTGCGCTTTACGCCCAGTAATTCCG
+
CCCCCGGGGGGGGGGGGGGGGGGGGGGGGGGGGGGGGGGGGGGGGGGGGGGGGGGGGGGGGGGGGGGGGGGGGGGGGGGGGGGGGGGGGGGGFGGFGGGGGGGGGGGGGGGGGGGGGGGGDGGGGGGGDGGGGGGGGFGGGGGGGGGCGGGGFGGCE@EEFGGGFGGGGGGGGGGCFGGGGGGGGGGGGGGGEEGGDGGGFGGFFGFDGDDDD:DCGFGC)1>?FFBB6>DFDGGAF?EG*)4FCF?2CF9
@M03364:276:000000000-BLYN8:1:1101:10458:8938 2:N:0:1
GGACTACCAGGGTTTCTAATCCTGTTCGCTCCCCACGCTTTCGAGCCTCAGCGTCAGTTACAGACCAGAGAGCCGCCTTCGCCACTGGTGTTCCTCCATATATCTACGCATTTCACCGCTACACATGGAATTCCACTCTCCTCTTCTGCACTCAAGTCTCCCAGTTTCCAATGACCCTCCCCGGTTGAGCCGGGGGCTTTCACATCAGACTTAAGAAACCGCCTGCGCTCGCTTTACGCCCACTAAATCCG
+
CCCCCFGGGGGGGGGGGGGGGGGGGGGGGGGGGGGGGGGGGGGFGEGGGGGGGGGDGGGGGGGCGGGGGGGGGGGGGGGGGGGGGGGGGGGGGGGGGGGGGGGGGGGGGGGGGGGGGGGGGGGGDFGGFFFGGGGFGGGGGGGGGGGGFGGG8DFGGGGGGGFGEGGGGGGGD;EFDE?CEGGGGGGGGGGGGGGGGEFFFFFCFGGGGGGFGG>@F<F=>EADFABBF33<DGGD68EGGF(8F<64749
@M03364:276:000000000-BLYN8:1:1101:25902:8962 2:N:0:1
GGACTACTGGGGTTTCTAATCCTGTTTGCTCCCCACGCTTTCGAGCCTCAGCGTCAGTTACAGACCAGAGAGCCGCCTTCGCCACTGGTGTTCCTCCATATATCTACGCATTTCACCGCTACACATGGAATTCCACTCTCCTCTTCTGCACTCAAGTCTCCCAGTTTCAAATGACCCTCCCCGGTTGATCCGGGGGCTTTCACATCAGACTTAAGAAACCGCCTGCGCTCGCTTTACGCCCAATAAATCCG
+
CCCCC,<FDFGG6+6CADDFFCEFC<EFGGG8FCEEFCC,FEGGGD+,C;<EGEECFC<@EC<C8FFFGGGGF@@FGG:CFGBB@GFGG8C,C<,<B89,@?,,,EFFGEC?,,?FF?+@FGGGDGFDE:CAEED9>EGGGFF9D9D;;AE8B@EF@;,E,>8=,637,,3>9DD,D86AECE6C6+4,3@FC>***=5,;DD>=*26C<9+=++;:*=68*8/65()(8:5*9*)04;*:5:F6*6)27/
@M03364:276:000000000-BLYN8:1:1101:22292:8967 2:N:0:1
GGACTACCAGGGTATCTAATCCTGTTTGCTCCCCACGCTTTCGCACCTGAGCGTCAGTCTTTGTCCAGGGGGCCGCCTTCGCCACCGGTATTCCTCCAGATCTCTACGCATTTCACCGCTACACCTGGAATTCTACCCCCCTCTACAAGACTCTAGCTGACCAGTTTCAAATGCAGTTCCCAAGTTAAGCTCGGGGATTTCACATCTGACTTAATCAACCGCCTGCGTGCGCTTTACGCCCAGTAATTCCG
+
CCCCCGGGGGGGGGGGGGGGGGGGGGGGGGGGGGGGGGGGGGGGGEGGGFGGGGGGGGGGGGGGFGFGGGGGGGGGGGGGGGGGGGGDGGGGGFGGGGGGGGGGGGGGGGGGGGGGFGGGGGGGGGGGFGGGGGGGGGDGGGGGGGGFGDFGGGGGGGGGGGGGGGGGGGGGGGGGGGGGGG6FFGFFFGGGGGGGGGGGGGGGFFCFGGGGGGGGGGGGFGFFFFBFDFFFGG5)=?GGGB6)**9A>F*
@M03364:276:000000000-BLYN8:1:1101:13342:8981 2:N:0:1
GGACTACTGGGGTTTCTAATCCTGTTTGCTCCCCACGCTTTCGCACCTCAGTGTCAGTATCAGTCCAGGTAGTCGCCTTCGCCACTGGTGTTCCTTCCTATATCTACGCATTTCACCGCTACACAGGAAATTCCACTACCCTCTACCATACTCTAGCTTGCCAGTTTTGGATGCAGTTCCCAGGTTGAGCCCGGGGATTTCACATTAAACTTAACAAACCACCTACGCGCGCTTTACGCCCAGTAATTCCG
+
CCCCCGGGGGGGGGGGGGGGGGGGGGGGGGGGGGGGGGGGGGGGGGGGGGGGGG@FGFDFGGGGGGGGGGGGGGGGGGGGGGGGGGGGGGGGGGGGGGGGGGGGGFGGGGGGGGGFGGDGGGGGGGGGGGGGGFFFFGFGGGGGGGGGGGGGGGGGGGDEGGGFFGGFGG?FE8DCFGGGGGGGFEFGCFGGGGGG>EGG7@FGFG+2?CGFFGGGGFG5AFFB9FA6@B?595C6A?EGGD?FGGF<7@*
@M03364:276:000000000-BLYN8:1:1101:6756:8985 2:N:0:1
GGACTACCAGGGTATCTAATCCTGTTTGCTCCCACGCTTTCGAGCCTCAGTGTCAGTTACAGGCCAGAGAGCCGCTTTCGCCTCCGGTGTTCTTCCATATATCTACGCATTTCACCGCTACACATGGAATTCCACTCCCCTCTCCTGCACTCAAGTCTCCCAGTTTCCAATGCACACAATGGTTGAGCCACTGCCTTTTACATCAGACTGAAGAAACCACCTGCGCTCGCTTTACGCCCAATAAATCCGG
+
6-BCC@6@6;@FCFG<E<<<F,6ECF<C,CCF@,CB:6@F,B@C,@,,,6C@@6,<66,C9@@,8<CF@FCG8@:@@D<4C:,498C8+B:F,,C,C?FGC,C,@?BCCF,CF<<,4:4++,A<,4<E=?@,95,9=,,44=@DDE8D,@,6,@,,@DCB@8,69,63DF==1>E@8+6DD?A=CF?,D,DC,E>9B,@2+2,54+;C57D>C+*3CCEF>CA)7D>::DF)5+=(8(CC*)6=+;;6C/
@M03364:276:000000000-BLYN8:1:1101:4554:8990 2:N:0:1
GGACTACTGGGGTTTCTAATCCTGTTTGCTCCCCACGCTTTCGCACCTGAGCGTCAGTCTTTGTCCAGGGGGCCGCCTTCGCCACCGGTATTCCTCCAGATCTCTACGCATTTCACCGCTACACCTGGAATTCTACCCCCCTCTACAAGACTCTAGCCTGCCAGTTTCGGATGCAGTTCCCAGGTTGAGCCCGGGGATTTCACATCCGACTTGACAGACCGCCTGCGTGCGCTTTACGCCCAGTAATTCCG
+
CCCCCGGGGGGGGGGGGDGGGGGGGGGGGGGGGGGGGGGGGGGDDGGGGGGGGGGGGGGGGFGGGGGGGDFGGGGGGGGGGGGGGGGGGDGGGGGGGDFDGCFFGGGGGGGGGGGGGGGGGGGG,AFFGGGGGGGEDFGGGGGGGGGGDGFCCFFGGGGFFGGCFGGGG>EGGGGC<@FFCFFGGCGFECFC/CEGGCGGGGGGFGDCCDGGC7FCDDGG55><BF>E(7>DGDFAB6EEEDF@72*6:D*
@M03364:276:000000000-BLYN8:1:1101:15937:8990 2:N:0:1
GGACTACTAGGGTTTCTAATCCTGTTTGCTCCCCACGCTTTCGCACCTGAGCGTCAGTCTTTGTCCAGGGGGCCGCCTTCGCCACCGGTATTCCTCCAGATCTCTACGCATTTCACCGCTACACCTGGAATTCTACCCCCCTCTACAAGACTCTAGCTGACCAGTTTCAAATGCAGTTCCCAAGTTAAGCTCGGGGATTTCACATCTGACTTAATCAACCGCCTGCGTGCGCTTTACGCCCAGTAATTCCG
+
CCCCCGGGGGGGGGGGGGGGFFFGGGGGGGGFGGGGGGGGGGEEEFGFFGGFGGGGGGGGGGGGGGGGGGGEEGGFGGGCGGGGGGGGGGGFFGGGGGGGG=EEGGFFGGGGGGGGEGDE7FFFGG?CCFFGGFG9DDFGGGGGCFD9DCGGGGGGGFGGGFGGGAAFEFGGG9;CG;,@,,7@FE:CGFEGEGGGEGGGC@G8@<@F++?CFCFCGG<FFD>@DF6>?:>EGCFBFFEGEFFFC:6):C*
@M03364:276:000000000-BLYN8:1:1101:14432:9008 2:N:0:1
GGACTACAGGGGTATCTAATCCTGTTTGCTCCCCACGCTTTCGCACCTGAGCGTCAGTCTTTGTCCAGGGGGCCGCCTTCGCCACCGGTATTCCTCCAGATCTCTACGCATTTCACCGCTACACCTGGAATTCTACCCCCCTCTACAAGACTCTAGCTGACCAGTTTCAAATGCAGTTCCCAAGTTAAGCTCGGGGATTTCACATCTGACTTAATCAACCGCCTGCGTGCGCTTTACGCCCAGTAATTCCG
+
CCCCCGGGGGGGGGGGGGGGGGGGGGGGGGGFGGGGGGGGGGGGGGGGGGGGGGGGGFGGGGGGGGGGGGGGGGGGGGGGGGFGGGGGGGGGGGGGGFGGFGGGGGGFGGGGGGGGFGGGGGGGGGGGGGGGGGGGGGCFGGGGFGGGGGDDFGGGGGGCGGGGGGGGGGGGGGGGGGGG?9CFGGF<FGEGGGGGGGDFFGGG>CFGGGFCC7D7C*CGFG5<6FFFFFFFGGGBFFGGGDFFGGFAFF7
@M03364:276:000000000-BLYN8:1:1101:17575:9014 2:N:0:1
GGACTACAGGGGTTTCTAATCCTGTTTGCTCCCCACGCTTTCGAGCCTCAGTGTCAGTTACAGGCCAGAGAGCCGCTTTCGCCACCGGTGTTCCTCCATATATCTACGCATTTCACCGCTACACATGGAATTCCACTCTCCTCTCCTGCACTCAAGTCTACCAGTTTCCAATGCATACAATGGTTGAGCCACTGCCTTTTACACCAGACTTAATAAACCACCTGCGCTCGCTTTACGCCCAATAAATCCGG
+
CCCCCGGGGGGGGGGGGGGGGGGGGGGGGGGGGGGGGGGGGGGGGGGGGGGGGGGGGGGGGGGGGGGGGGGGGGGGGEGGGGGGGGGGGGGGGGGGGGGGGGGGGGGGGGGGGGFGGGGGGGGGCFGGGGGGGGGGGGGGGGGFGEEGGGGGFGGGGGGGGGGGGGGGGGGGFGGGGGGEGGFDFEFGGC8FGGGGGGGGGGGG>DGGGGGGGGGGGGGFFGFBDFFFDDFD588ED2EGGF1AFGFE<DD
@M03364:276:000000000-BLYN8:1:1101:17944:9016 2:N:0:1
GGACTACTCGGGTTTCTAATCCTGTTTGCTCCCCACGCTTTCGCACCTGAGCGTCAGTCTCTGTCCAGGGGGCCGCCTTCGCCACCGGTATTCCTCCAGATCTCTACGCATTTCACCGCTACACCTGGAATTCTACCCCCCTCTACAAGACTCTAGCCTGCCAGTTTCGGATGCAGTTCCCAGGTTGAGCCCGGGGATTTCACATCCGACTTGACAGACCGCCTGCGTGCGCTTTACGCCCAGTAATTCCG
+
CCCCCGGGGGGGGGGGGGGGGGGGGGGGGGGGGGGGGGGGGGGGGGGGGGGGGGGGGGGGGGGGGGGGGGGGGGGGGGGGGGGGGGGGGGGGGGFFGGFGGGGGGGGGGGGGGCGGGGGGGGGFGGGGGFGGGGGGGGGGGGGGFGG=FGGGGGGGGGGGGGGGGGGGGGGGGGGGGGGGGGGGGGGGGGGGGGGGEGGGCFGGFGGDCDGGGGGFG4EGFCB??F>FBFFFG:F9?<EGGD<@G7?9CF9
@M03364:276:000000000-BLYN8:1:1101:16945:9024 2:N:0:1
GGACTACACGGGTTTCTAATCCTGTTTGCTCCCCACGCTTTCGAGCCTCAGCGTCAGTTACAGACCAGAGAGCCGCCTTCGCCACTGGTGTTCCTCCATATATCTACGCATTTCACCGCTACACATGGAATTCCACTCTCCTCTTCTGCACTCAAGTCCTCCAGTTTCCAATGACCCTCCCCGGTTGAGCCGGGGGCTTTCACATCAGACTTAAAGAACCGCCTGCGCTCGCTTTACGCCCAATAAATCCG
+
CCCCCGGFGGGGGGGGGGGGGGGGGGGGGGGFF@EEFEGGGGGGDGGGGGGGFCFEGFGGCEGFFGGGFGFFGGGGGGGGGGGGGFGGA?FGGGGFGGGGGGGGGGGGDGGGGGGGGGGGEGDFFFGGEFGGGGGGGGGGGGGGEGFGGFGFGGCFFGCEFGGGGGGGAECFGCDFGGGG>EGGGGGGGGGD5EGGEEGGGGGGFGGGDFFCGFFGGGGGFGFF@F>DFD>3DGGFF<GGG58FGDFFGF5
@M03364:276:000000000-BLYN8:1:1101:25172:9047 2:N:0:1
GGACTACTCGGGTATCTAATCCTGTTCGCTACCCATGCTTTCGAGCCTCAGCGTCAGTTACAGACCAGACAGCCGCCTTCGCCACTGGTGTTCTTCCATATATCTACGCATTTCACCGCTACACATGGAGTTCCACTGTCCTCTTCTGCACTCAAGTCTCGCAGTTTCCAATGCACTTCTTCGGTTGAGCCGAAGGCTTTCACATTAGACTTAAAAGACCGCCTGGGCTCGCTTTACGCCCAATAAATCCG
+
CCCCCEFGGDEGGGF<FG9EEFFCEFFGGGGEGGGFGC9EFFGGGC:FFAFFGBFFE<CCDFA<@D8AC@FFED@FEGG@F@:@,=FFGG=FFFF9FFFGGGF9;???F7FEFGGGGFGCCEAFDGDE,FFGGGFGFB=AEEGFFD9,@EGF8@EFFG;E,BEGCFGGDF>;=88EEFG@9FD+FBEFCFC6CEGGC>E,22@CA>FF+8+++5==F*:;44?(5258B4?E5CF9+/1*=5=FF7+77D:
@M03364:276:000000000-BLYN8:1:1101:5813:9059 2:N:0:1
GGACTACCGGGGTTTCTAATCCTGTTTGCTCCCCACGCTTTCGCACCTGAGCGTCAGTCTTTGTCCAGGGGGCCGCCTTCGCCACCGGTATTCCTCCAGATCTCTACGCATTTCACCGCTACACCTGGAATTCTACCCCCCTCTACAAGACTCTAGCCTGCCAGTTTCGGATGCAGTTCCCAGGTTGAGCCCGGGGATTTCACATCCGACTTGACAGACCGCCTGCGTGCGCTTTACGCCCAGTACTTCCG
+
CCCCCGFFGGGGFGGGGFGFGGGGGFFFGGCGGGGGGGCFGGGGGGGGFGGGGGGGGGCGGGGGGGGGGGE7FGGGGGGGGGDGGGGCGGGGGGGGGGFGCEFGGGEG@C:FFGGGGGGECGCFFDGFGDFGGGGFGGGGGGGC9FD9D6FFCGAC;FGGGGGGGGGGGGCCEB7DE@DGCFFGFFGGGGGGGGGCCEGCGGGGFGGGGGCDF:C7DCFGDGB<?F0)()7;CDF)06C>E58:C7?2>F7
@M03364:276:000000000-BLYN8:1:1101:22016:9063 2:N:0:1
GGACTACAAGGGTATCTAATCCTGTTTGCTCCCCACGCTTTCGAGCCTCAGTGTCAGTTACAGGCCAGAGAGCCGCTTTCGCCTCCGGTGTTCCTCCATATATCTACGCATTTCACCGCTACACATGGAATTCCACTCTCCTCTTCTGCACTCAAGTTTCCCAGTTTCCAATGACCCTCCCCGGTTGAGCCGGGGGCTTTCACATCAGACTTAAGAAACCGCCTGCGCTCGCCTTACGCCCAATAAATCCG
+
CCCCCGGDGGGGGGGGGGGGGGGGGGGGGGGGGGGGGGGGGGGGGEEGGGGGFFEFFGGFGGGGGGGGGGGGGGEGGGFGGGGGGGGGGGGGGGGFGGGGGGGGEGGGGGG:FGGGGGEEGGGGGGGGGGGGGDGFFCFGGGGGGCGGGFGF8DDFFGGGGGGGFFFGGGGCGGGGGGGGGGGGGGGCEF?+@CCCC5CCGGGFFC>4*08CGFFG:FG=BGB<;FFF@EB>DG*3??E>C><>CFFBFG5
@M03364:276:000000000-BLYN8:1:1101:2863:9087 2:N:0:1
GGACTACAAGGGTATCTAATCCTGTTTGCTCCCCACGCTTTCGCACCTGAGCGTCAGTCTTTGTCCAGGGGGCCGCCTTCGCCACCGGTATTCCTCCAGATCTCTACGCATTTCACCGCTACACCTGGAATTCTACCCCCCTCTACAAGACTCTAGCCTGCCAGTTTCGGATGCAGTTCCCAGGTTGAGCCCGGGGATTTCACATCCGACTTGACAGACCGCCTGCGTGCGCTTTACGCCCAGTAATTCCG
+
CCCCCGGGFGGGGGGGGGGGGGGFFGGGGGGGGGGGGGGGGFGGGGGGGGGGGGGGGGGGGGGGGGGGGFDGGGGGGGGGGGGGGFGGGGG9FGGFCFGFGGFGGGGGFFEGFGGGGEDGGGGGGGGGFGCFGGC9EFGCEGGGGGGC@,DDDGG7C6EDFEFGCGFFG58>EFFCGGGFE>CGGGGFFDGFEGGG=5CFC7CCAFD<DGDG7CFC4<CFE=8((<9<:EBBGG5)18E:E>0?GC8<CF*
@M03364:276:000000000-BLYN8:1:1101:20651:9100 2:N:0:1
GGACTACTGGGGTATCTAATCCTGTTTGCTCCCCACGCTTTCGAGCCTCAGTGTCAGTTACAGGCCAGAGAGCCGCTTTCGCCACCGGTGTTCCTCCATATATGTACGCATTTCACCGCTACACATGGAATTCCACTCTCCTCTTCTGCACTCAAGTCTCCCAGTTTCCAATGACCCTCCCCGGTTGAGCCGGGGGCTTTCACATCAGACTTAAGAAACCGCCTGCGCTCGCTTTCAGCCCAATAAATCCG
+
C@CCCFGAFGGGGEGAFGGGGGGGGGGGGGGC<@;CEEGGFGGCFGDFG,CCEFGGFGDFFGGGFGGGGGFFGGGGGGDFC@FEC8CBFGGG,C@?EEFFFGG,C,FDFECGFGGGCFGEGBEFCFGFF:?FEAEGGGA8EGGFGGGC9=EDDF8,@3EFFDEGFGGFAG9FFGFFE,+3=8>>CCECEFF>E5>@EDGG>FGC=*0CCF6C>CFDGFGC>E:?;F>5>FFFG*9)*)+*771<6C4:D4C
@M03364:276:000000000-BLYN8:1:1101:4945:9104 2:N:0:1
GGACTACACGGGTTTCTAATCCTGTTTGCTCCCCACGCTTTCGCACCTGAGCGTCAGTCTTTGTCCAGGGGGCCGCCTTCGCCACCGGTATTCCTCCAGATCTCTACGCATTTCACCGCTACACCTGGAATTCTACCCCCCTCTACAAGACTCCAGCCTGCCAGTTTCGAATGCAGTTCCCAGGTTGAGCCCGGGGATTTCACATCCGACTTGACAGACCGCCTGCGTGCGCTTTACGCCCAGTACTTCCG
+
CCCCC,CEFGGGGGGGGGGGGGFGGGGGGGGFGGGGGGGGGGGGGGGGFGGGGGGGGGGGGGFGGGGG8FDGGGGGGGGGCFCGGGGGGGGGGGGFGGGDFGFGGGGGGGCFFFGGGGGGGG9FEEFGGGFGGGGGGGGGGGGFFGGGEGGGGGG?FGGDFG63>ECFGFC?CF@EDFFGGGGGCEFFGGDFEGGGDD?CGGGGF45DCDGG>CFFD75EFG:(,765(8>8<DCA8(?EGFFFD7*)7C*
@M03364:276:000000000-BLYN8:1:1101:19453:9119 2:N:0:1
GGACTACTCGGGTATCTAATCCTGTTTGCTCCCCACGCTTTCGCACCTGAGCGTCAGTCTTTGTCCAGGGGGCCGCCTTCGCCACCGGTATTCCTCCAGATCTCTACGCATTTCACCGCTACACCTGGAATTCTACCCCCCTCTACAAGACTCTAGCCTGCCAGTTTCCAATGCACTTCCCAGGTTGAGCCCGGGGATTTCACATCCGACTTGACAGACCGCCTGCGTGCGCTTTACGCCCAGTAATTCCG
+
CCCCCGGA,CFGGGGGGGGGGGGGGGGGGGGGGGFGGGGGGGGEFGGG<FGGGGCFGF,<E6FFGGGGCF@FGGGGEFGGGGGGGGGGGE?FGGGGGGGGG?FGGGGGGGGGGGFFFGEEEEFCFGGGGGFGGEFGGG8FECGG,3,73DFGGF,@EFG?GGGGCFGG,;E;?FA,7@EFGCFDGGGGCFGCGCGG*=FC7+=776DD339DFFFF6DFGDGD??.(7(;@EG3D49:CEGB0@FF6):*9
@M03364:276:000000000-BLYN8:1:1101:14275:9124 2:N:0:1
GGACTACTGGGGTTTCTAATCCTGTTTGCTCCCCACGCTTTCGCACCTGAGCGTCAGTCTTTGTCCAGGGGGCCGCCTTCGCCACCGGTATTCCTCCAGATCTCTACGCATTTCACCGCTACACCTGGAATTCTACCCCCCTCTACAAGACTCTAGCCTGCCAGTTTCGAATGCAGTTCCCAGGTTGAGCCCGGGGATTTCACATCTGACTTAATCAACCGCCTGCGTGCGCTTTACGCCCAGTAATTCCG
+
CCCCCGGGGGGGGGGGGGGGGGGGGGGGGGGGGGGGGGGGGGGGGGGGGGGGGGGGGGGGGGGGGGGGGGGGGGGGGGGGGGGGGGGGGGGGGFGGGGGAFGGGGGGGGGGDGGGFGFGGGGGGGGGGGGGFFGFGD8DGGGGGGGGDGGGGGGGGGFGGGCCFGGGGGGCDCEGCGGGFGGGFFFGGGGGCEGGGGCFCCFGGFGGGGC>CFDGGGGGG;EADFFFFFFFFC53<F<ECCD092>?5772
@M03364:276:000000000-BLYN8:1:1101:20503:9133 2:N:0:1
GGACTACACGGGTTTCTAATCCTGTTTGCTCCCCACGCTTTCGCACCTGAGCGTCAGTCTTTGTCCAGGGGGCCGCCTTCGCCACCGGTATTCCTCCAGATCTCTACGCATTTCACCGCTACACCTGGAATTCTACCCCCCTCTACACGACTCTAGCCTGCCAGTTTCGGATGCAGTTCCCAGGTTGAGCCCGGGGATTTCACATCCGACTTGACAGACCGCCTGCGTGCGCTTTACGCCCAGTAATTCCG
+
CCCCCGGGGGGGGGGGGGGGGGGGGGGGGGGGGGGGGGGGGGGGGGGGGGGGGGGGGGGGGGGGGGGGGD7CGGGGGGGGGGGGGGGGGGGGGGGGGF?AFFGGGGGGGGCEGGGGFGGGGGGGGFD<<,?FFGFFA>@FGGCGFGG,@@EDEFG79DDFFGGFCEFFGG5EGGGGGGGFEGGDFDC6CFCGGGDDGGGGGGDCFDDGGCDDFGFGFFF55CDB?>>F6>>)1975*3EE5:1?C>BAG>C
@M03364:276:000000000-BLYN8:1:1101:18666:9135 2:N:0:1
GGACTACAGGGGTTTCTAATCCTGTTTGCTCCCCACGCTTTCGAGCCTCAGTGTCAGTTACAGGCCAGAGAGCCGCTCTCGCCTCCGGTGTTCCTCCATATATCTACGCATTTCACCGCTACACATGGAATTCCACTCTCCTCTCCTGCACTCAAGTCTCCCAGTTTCCAATGCACCAAATGGTTGTGCCACTGCCTTTTACATCAGAATTAAGAAACCACCTGCGCTCGCTTTACGCCCACTAAATCCGG
+
ABCCCFDFGFDCGGEGGCEFCGGGGGGGCGGGGGFECGGEEFGGF@FGFGFGGGAFCCFFGFG8@,EFC,CBE<FE7+4CFEGCEC=76CF=EEGGGAFD<<@AEEEDGGECFGGG<FD>E+,9>F9FEEFFFFAF9EGFGGD9B8=88@D=@>,3@=,>AB@DFGGDFFD;D=DE,,6=EF?EF>+@@DG:<DFCEFG7>C7@A7>>+;+<;C++038:?CF2)@=4:?>5<57*:>:=C)5AF*37FG2
@M03364:276:000000000-BLYN8:1:1101:14960:9136 2:N:0:1
GGACTACCGGGGTTTCTAATCCTGTTTGCTCCCCACGCTTTCGCACCTGAGCGTCAGTCTTTGTCCAGGGGGCCGCCTTCGCCACCGGTATTCCTCCAGATCTCTACGCATTTCACCGCTACACCTGGAATTCTACCCCCCTCTACAAGACTCTAGCTGACCAGTTTCAAATGCAGTTCCCAAGTTAAGCTCGGGGATTTCACATCTGACTTAATCAACCGCCTGCGTGCGCTTTACGCCCCGTAATTCCG
+
CCCCCGGFGGGGGGGGGGGGGGGGGGGGGGGGGGGGGGGGGGGGGGGGGGGGGGGGGGGGGGGGGGGGGGGGGGGGGGGGGGGGGGGGGGGGGGGGGGGGGGGGGGGGGGECAGGGGGGGGGGGGGGGGGGGGGGGGGGGGGGGGGGGGGGGGGCFGGFFGGGGGGGGGGGGGFGGFCFGD9DFGEFGGFBDEEGD?EBCF7FGFGFGGGGCCCCF:CFGEGF;?F(08@@DDGD<F:5?C)4DG:@4:>*
@M03364:276:000000000-BLYN8:1:1101:15349:9137 2:N:0:1
GGACTACTGGGGTTTCTAATCCTGTTTGCTCCCCACGCTTTCGCACCTCAGTGTCAGTATCAGTCCAGGTAGTCGCCTTCGCCACTGGTGTTCCTTCCTATATCTACGCATTTCACCGCTACACAGGAAATTCCACTACCCTCTACCATACTCTAGCTTGCCAGTTTTGGATGCAGTTCCCAGGTTGAGCCCGGGGATTTCACATTCAACTTAACAAACCACCTACGCGCGCTTTACGCCCAGTAATTCCG
+
CCCCCGGGGGGGGGGGGGGGGGGGGGGGGGGGGGGGGGGGGGGGGGGGGGFGGGGGGGGGFCGFGGGGGGGGGGGGGGGGGGGGGGAFGGGFFECFGGFGGGGGGFGGGGGGGGGGFGGGGGGGGDBFFGGGGGGGGGGDFGGGGG9EGGGGGGGGGGGGDEGGGGGGFGFFFGFGG8CA8>E+D==CFGFGC>CGGECFGGGGFGGGCFGCCFGGGFGGFGFF=FFD2BEFGC3CF<DGEEFFG+;CFD;
@M03364:276:000000000-BLYN8:1:1101:10356:9145 2:N:0:1
GGACTACAAGGGTATCTAATCCTGTTTGCTCCCCACGCTTTCGCACCTGAGCGTCAGTCTTTGTCCAGGGGGCCGCCTTCGCCACCGGTATTCCTCCAGATCTCTACGCATTTCACCGCTACACCTGGAATTCTACCCCCCTCTACAAGACTCTAGCCTGCCAGTTTCGAATGCAGTTCCCAGGTTGAGCCCGGGGATTTCACATCCGACTGGACAGACTGCCTGCGTGCGCTTTACGCCCAGTAATTCCG
+
CCCCCGGGGGGGGGGFGGGGGGGGGGGGGCG<@FFGGGGGGGGGDGGFFGFGGGGGCFDFGGGGFFFGGGDFFEFCGGGDGDDGGFFGFGGGFFEFGFDEFGGGGAEGGGGGGGGDGEGGGGGGGGGGGGGGGFFGG,>F@EGFGGGGGCFFGGGF9DGFGGGGGGGGG>8DGGFGGGGGGGGGGC6CF78:*=*:5EGFDFGG=**//):);4C497C+2C))/;0A;3>BGGGBFBGCE>?FG7*.2**
@M03364:276:000000000-BLYN8:1:1101:14405:9149 2:N:0:1
GGACTACTCGGGTTTCTAATCCTGTTTGCTCCCCACGCTTTCGAGCCTCAGTGTCAGTTACAGGCCAGAGAGCCGCTTTCGCCTCCGGTGTTCCTCCATATATCTACGCATTTCACCGCTACACATGGAATTCCACTCTCCTCTCCTGCACTCAAGTCTCCCAGTTTCCAATGCACACAATGGTTGAGCCACTGCCTTTTACATCAGACTTAAGAAACCACCTGCGCTCGCTTTACGCCCAATAAATCCGG
+
CCCCCGGGGGGGGGGGGGGGGGGGGGGGGGGGGGGGGGGGGGGGGGGGGGGGGGGGGGGGGGGGGGGGGGGGGGGGGGGGGGGGGGGGGGGGGGGGGGGGGGGGFGGGGGGGGGGGGGGGGGGGGGGGFEFGGGGGGGGGGGGGGGGGGGGGGGGGGG9EGGGGGGGGGGGGGGGGGGGGGFFGF6FGGGGGGGGGGFGGGGGGFCF59CCGFFFGDFCFFGFFFF2?2?BDFFC>AFG>EFFFGGFEDD8
@M03364:276:000000000-BLYN8:1:1101:7972:9167 2:N:0:1
GGACTACAGGGGTTTCTAATCCTGTTTGCTCCCCACGCTTTCGAGCCTCAGTGTCAGTTACAGGCCAGAGAGCCGCTTTCGCCTCCGGTGTTCCTCCATATATCTACGCATTTCACCGCTACACATGGAATTCCACTCTCCTCTCCTGCACTCAAGTCTCCCAGTTTCCAATGCATACCATGGTTGAGCCACTGCCTTTTACACCAGACTTAAGAAACCACCTGCGCTCGCTTTACGCCCAATAAATCCGG
+
CCCCCGGGGGGGGGGGGGGGGGGGGGGGGGGGGGGGGGGGGGGGGGGGGGGGGGGGGGGGGGGGGGGGGGGGGGGGGGGGCGGGGGGGGGGGGGGGGGGGGGFGGGGGGGGGGGGGGGGGGGGGGGFDFFGGGFFFGGFGGGGDFGGGDFGGGGGGGCFGGFGGFBFGGGCFGGGGE,,6,BFGGGGDFGCFF6@EGGGGGGGFAFGGGGCFFFGCDFC7>E4)):=A@DE;F<+/:@>C=:3)>C@CFD>
@M03364:276:000000000-BLYN8:1:1101:10541:9173 2:N:0:1
GGACTACTGGGGTTTCTAATCCTGTTTGCTCCCCACGCTTTCGAGCCTCAGCGTCAGTTACAGACCAGAGAGCCGCCTTCGCCACTGGTGTTCCTCCATATATCTACGCATTTCACCGCTACACATGGAATTCCACTCTCCTCTTCTGCACTCAAGTTTCCCAGTTTCCAATGACCCTCCCCGGTTGAGCCGGGGGCTTTCACATCAGACTTAAGAAACCGCCTGCGCTCGCTTTACGCCCAATAAATCCG
+
CCCCCGGGGGGGGFGGGGGGGGGGGGGGGGGGGGGFGGGGGGGGGGGGGGGGGGGGGGGGGGGGGGGGGGGGGGGGGGGGGGFGGGGFGGGGGGEGGGGGGGGGGGGGGGGGGGGGGGGGGGGGGGDGFFFGGGGGDFGGGGGFGGGGGGGFDFFGCDDGEGGG<EDGGGGGGGGGGGGGGGGGGGGGGGGGGG>EGGGGGGGGAGGGGGGGGGGGGGGGDEF?05>>@3BDGGGAFBGCGE?FGFF<*99
@M03364:276:000000000-BLYN8:1:1101:25726:9192 2:N:0:1
GGACTACTGGGGTTTCTAATCCTGTTTGCTCCCCACGCTTTCGCACCTGAGCGTCAGTCTTTGTCCAGGGGGCCGCCTTCGCCACCGGTATTCCTCCAGATCTCTACGCATTTCACCGCTACACCTGGAATTCTACCCCCCTCTACAAGACTCTAGCTGACCAGTTTCAAATGCAGTTCCCAAGTTAAGCCCGGGGATTTCACATCTGACTTAATCAACCGCCTGCGTGCGCTTTACGCCCAGTAATTCCG
+
CCCCCGGGGFGGGGGGGGGGGGGGGGGGGGGECGGG7FFCCGGGGGDFGGGGGGGGEFGFFGGGGCFGGGGGCCEGGDGGGGGGGG7>FGGGGGGGGGC,:FFGF,?7CGGGCFGGGGDDGGGGDCFGGEGG9FFGCCGGGEG?9FC=@8DF6BAE9,;,7:DBDFGFCFF9;,EDEC,@CA8DFFFGCF,=*::C**?EBCFCFFF>F7CFG7;>>**08EB?;F>EF).5)CD:6?E*C>0@F**<>:*
@M03364:276:000000000-BLYN8:1:1101:8578:9193 2:N:0:1
GGACTACTGGGGTATCTAATCCTGTTTGCTACCCATGCTTTCGAGCCTCAGCGTCAGTTACAGACCAGACAGCCGCCTTCGCCACTGGTGTTCTTCCATATATCTACGCATTTCACCGCTACACATGGAGTTCCACTGTCCTCTTCTGCACTCAAGTTTCCCAGTTTCCGATGCACTTCTTCGGTTGAGCCGAAGGCTTTCACATCAGACTTAAGAAACCGCCTGCGCTCGCTTTACGCCCAATAAATCCG
+
CCCCCGGGGGGGGGGGGGGGGGGGGGGGGGGGGGGGGGGGGGGGGGGGGGGGGGGGGGGGGGGGGGGGGGGGGGGGGGGGGGGGGGGGGGGGGGGFGGGGGGGGGFGGCEEGGGGGGGGGGGGGGGGGGFGGGGGGGGGGFGDFGFGGGGGGGGGGGGGGGGGGGGGGGGGGGG8FGFGGGGG>CEDFCFGGECEDGGGGDFGFFGFFGGGGGGGFGGGCBGFFFF@45BFFGGGEFFGGGF6FFG=?FFG
@M03364:276:000000000-BLYN8:1:1101:6520:9198 2:N:0:1
GGACTACCAGGGTTTCTAATCCTGTTTGCTCCCCACGCTTTCGCACCTGAGCGTCAGTCTTTGTCCAGGGGGCCGCCTTCGCCACCGGTATTCCTCCAGATCTCTACGCATTTCACCGCTACACCTGGAATTCTACCCCCCTCTACAAGACTCTAGCTGACCAGTTTCACATGCAGTTCCCAAGTTAAGCTCGGGGATTTCACATCTGACTTAATCAACCGCCTGCGTGCGCTTTACGCCCAGTAATTCCG
+
CCCCCGGFGGGGFCCGGFFGGGFGGGGGGGGFFCFECGE@FFGGGGGGFGGGGGGGGFFFFGFFGECFFGGGGGGGEEEGGGGDEAFGGGGGFGGGGFGGEFGFFDFGGGGGGGCGFGG6FEEEF?EFG<DCGFGFGF+=B+CCEGFBCEEGGGGGGG9:CGGGGGGAA,;DEFGGGF7@9;,6,@DC7E;FCC8?EEGGGDCD+?CGGGG>:>>CD8C6.=)268(:;:>B<CC<BFG>7516*7*6C79
@M03364:276:000000000-BLYN8:1:1101:8017:9198 2:N:0:1
GGATACTCGGGTTTCTAATCCTGTTTGCTCCCCACGCTTTCGCACCTGAGCGTCAGTCTTTGTCCAGGGGGCCGCCTTCGCCACCGGTATTCCTCCAGATCTCTACGCATTTCACCGCTACACCTGGAATTCTACCCCCCTCTACAAGACTCTAGCCTGCCAGTTTCGAATGCCGTTCCCAGGTTGAGCCCGGGGATTTCCCATCCGACTTGACAGACCCACTGCGTGCGCTTTTCGCCCCTTAACTCCG
+
CCCCCFGGGGGFGGFF9AFCGFGGGF@FGFGGG<CGDGGGFGGGGGGGGGGDFGDDCEFFGDFCGFGGFCGGGGGGGGGGGGGGGGGGGGGGG?;EFGDAFGGFFCFGCEG9B<CGGGGGGFGGE@F,BDFADFF,@+@FEEDFGA@DDFFFCCC7ECGGG@C:>9D8DG6E,,*554D,,,*,?,<7<EGCC::**3B++2?:5DC*5//:CF72****)2;;E@B:B@@3<5*))(/**).)0**6C*
@M03364:276:000000000-BLYN8:1:1101:13232:9241 2:N:0:1
GGACTACTGGGGTTTCTAATCCTGTTTGCTCCCCACGCTTTCGAGCCTCAGTGTCAGTTACAGGCCAGAGAGCCGCTTTCGCCACCGGTGTTCCTCCATATATCTACGCATTTCACCGCTACACATGGAATTCCACTCTCCTCTTCTGCACTCAAGTCTCCCAGTTTCCAATGACCCTCCCCGGTTGAGCCGGGGGCTTTCACATCAGACTTAAAGAACCGCCTGCGCTCGCTTTACGCCCAATAAATCCC
+
CCCCCGGGGGGGGGGGGGGGGGGGGGGGGGGGGGGGGGGGGGGGDGGDGGGGGGGGGGGGGG?FGCFGGGGGGGGGGGFGGGGGGGGGGGGGGFGGGGGGD,@F;FGGGDEGGFGGGGGGGG?FFGGGBCFGFGGGGG,EFGGGGGGGGGGGGF,6EE=DGGCCD,@ED=9@FGGGGFFGGEGGGGDCFGG>>EE**4=CCDCFFGFFGDC7CGFGGFFGFG>2?FB06>:>*5C41-/CC@FFGFFAGD*
@M03364:276:000000000-BLYN8:1:1101:12034:9244 2:N:0:1
GGACTACTGGGGTTTCTAATCCTGTTTGCTCCCCACGCTTTCGCACCTGAGCGTCAGTCTTTGTCCAGGGGGCCGCCTTCGCCACCGGTATTCCTCCAGATCTCTACGCATTTCACCGCTACACCTGGAATTCTACCCCCCTCTACAAGACTCTAGACTGCCAGTTTCGGATGCAGTTCCCAGGTTGAGCCCGGGGATTTCACATCCGACTTGACAGACCGCCTGCGTGCGCTTTACGCCCAGTAATTCCC
+
CCCCCGGFGGGGGGGGGGGGGGGGGGGGGGGGGGGGGGGGGGGGGGGGFGGGGGGGGGGGGFGGGGGGEEFEGGGGGGGGGGGGGGGGGGGGGFGGGFG9FGFGGGFGGGGGGGGGGGGGGGGGGGGGGGGGGGGGGGGGGGGGGGD9CCECFDGD,5,6@FFGGGEGD5E>EGF73=FEFDFFGCFFGGGCE5CE5BFGG79CFGFD*:C3C*;:>0C=)CD??FF>:EDEGGGAF65C5>:)>*96CC*
@M03364:276:000000000-BLYN8:1:1101:14603:9287 2:N:0:1
GGACTACTCGGGTATCTAATCCTGTTTGCTCCCCACGCTTTCGAGCCTCAGCGTCAGTTACAGACCAGAGAGCCGCCTTCGCCACTGGTGTTCCTCCATATATCTACGCATTTCACCGCTACACATGGAATTCCACTCTCCTCTTCTGCACTCAAGTTTCCCAGTTTCCAATGACCCTCCCCGGTTGAGCCTGGGGCTTTCACATCAGACTTAAGAAACCGCCTGCGCTCGCTTTACGCCCAATAAATCCG
+
CCCCCGGGGGGGGGGGGGGGGGGGGGGGGGGFGGGGGGGGGGGGGGGGGGGGGGGGGFGGGGGFGGGGGGGGGGGGGGGGGGGGGGGGFFFGGGGGGGFGGGGGFGGGGGGGGFGGGGGGGGGGGGGGGFGGGGGGFG=FFGGGGGGFGGGGGGGGGFGGGGGGGGGGGGGGGCGGD8DEEGGGGGGGGGGFGGGCEGEGGGGGFGGGFGGGGCFGGFFGFEB?(8@428.8DFG<F;CGGFFF4CFEGG7
@M03364:276:000000000-BLYN8:1:1101:10308:9294 2:N:0:1
GGACTACAGGGGTTTCTAATCCTGTTTGCTCCCCACGCTTTCGCACCTGAGCGTCAGTCTTTGGCCAGGGGGCCGCCTTCGCCACCGGTATTCCTCCAGATCTCTACGCATTTCACAGCTACACATGGAATTCTACCCCCCTCTACAGGACTCTAGCCTCCCTGTTTCGGATTCAGTTCCCAGGTTGAGCCCGTGGATTTGACATCCGTGTTGACAGCCCGCCTGGGTCCGCTTTTCGCCCACGAATTCCG
+
C68B<;6;6E76B68,CCC,6F<FEC,EEEFCC,,+@FF;,E6,,@6EFE,,7@@@@C6,666,,:,,,,++6+6@+B=FGG,,,9@FB:B<F,9,,4:,A?;,,,<9C:8+EF9,,CE8FB,E,=A,?E,=D9;;@D3@C8C63>,,,3=86B=FGFG,,+,,8,,@>E***6,,5,,,4,,6D,=9FB61C/4:A?<9+=9++*27**2**+0;**=5)/0(,)()()).*/1)*-/CE>())).,>C*
@M03364:276:000000000-BLYN8:1:1101:4772:9311 2:N:0:1
GGACTACCAGGGTTTCTAATCCTGTTTGCTCCCCACGCTTTCGCACCTGAGCGTCAGTCTTTGTCCAGGGGGCCGCCTTCGCCACCGGTATTCCTCCAGATCTCTACGCATTTCACCGCTACACCTGGAATTCTACCCCCCTCTACAAGACTCTAGCCTGCCAGTTTCGAATGCAGTTCCCAGGTTGAGCCCGGGGATTTCACATCCGACTTGACAGACCGCCTGCGTGCGCTTTACGCCCAGTAATTCCG
+
CCCCCGGGGGGGGGGGGGGGGGGGGGGGGGGGGGGGGGGGGGGGGGGFFFGGGGGGGGGGGGGGGGGGGGGGGGGGGGGG?FGGGGGGGGGGGGGGGGGFGFEGGFGGGGFEGFCFGGGGGGGGGGFGGFGGGGGGGGFGEGGGFGGGGGFFGCGGGFGFGDFGGGGGGCC?CGGGGGGGGCCEEEGGGGGFEGGECEGGGGGGFGF7DDDDGGGG4FGG:E>2<FBFBFBFGD*4BBGEC3,)::6<GG6
@M03364:276:000000000-BLYN8:1:1101:22278:9312 2:N:0:1
GGACTACTGGGGTTTCTAATCCTGTTTGCTCCCCACGCTTTCGCACCTGAGCGTCAGTCTTTGTCCAGGGGGCCGCCTTCGCCACCGGTATTCCTCCAGATCTCTACGCATTTCACCGCTACACCTGGAATTCTACCCCCCTCTACAAGACTCTAGCCTGCCAGTTTCGGATGCAGTTCCCAGGTTGAGCCCGGGGATTTCACATCCGACTTGACAGACCGCCTGCGTGCGCTTTACGCCCAGTAATTCCG
+
CCCCCGEGCFGGGGGGGFCAFGGGGGGGGGGGGGGCGDGGGFGGEGGGGGGGGGGGGGGGGGGGGGGFGGEEGGGGGGGGGCCEGGGGGGGFFGGGGGGDGGFGGGGGGGGGGGGGGGGGGGGGGDFGGGGGGGGGGG?FGEGGGGGEDCGFFGGGGGGGGGGGGFFDGGGGGGGGGG:EFGCFFGGGFGGGCEEGCGGGGGG7A<FGCCG:CCGFDFGGFGF(-7>FFFFFGDF5@?GGGEF6>764DD7
@M03364:276:000000000-BLYN8:1:1101:27415:9314 2:N:0:1
GGACTACTGGGGTATCTAATCCTGTTTGCTCCCCACGCTTTCGAGCCTCAGTGTCAGTTACAGGCCAGAGAGCCGCTTTCGCCTCCGGTGTTCCTCCATATATCTACGCATTTCACCGCTACACATGGAATTCCACTCTCCTCTTCTGCACTCAAGTTTCCCAGTTTCCAATGACCCTCCCCGGTTGAGCCGGGGGCTTTCACATCAGACTTAAGAACCCGCCTGCGCGCGCTTTACGCCCAATAAATCCG
+
CCCCCGGFFGGGGGGGGGGGGGGGGGGGGGGGGGGGGGGGGFEGGGGGGGG9EFGGGGGGFGGGGGDCFCFEGFGG:E@FGGGEGFGGGGGGGGGFGGGGGGF<FFGGGGGGGGGGGGDDGCFE9FGFFEGGGG,CFF9F8F?DDEFF9DFGC8FGF9EFCFGGFCCFF;DEGGGGFGFCAEEGEGEFGGGD5:B8*:FFGFGGFGCF4CFGGGFGF4*:)>D0():>(0.<DDF>=:CCE;67CC*<GC<
@M03364:276:000000000-BLYN8:1:1101:12474:9317 2:N:0:1
GGACTACTAGGGTTTCTAATCCTGTTTGCTCCCCACGCTTTCGCACCTGAGCGTCAGTCTTTGTCCAGGGGGCCGCCTTCGCCACCGGTATTCCTCCAGATCTCTACGCATTTCACCGCTACACCTGGAATTCTACCCCCCTCTACAAGACTCTAGCCTGCCAGTTTCGAATGCAGTTCCCAGGTTGAGCCCGGGGATTTCACATCCGACTTGACAGACCACCTGCGCTCGCTTTACGCCCAATAAATCCG
+
CCCCCGGGDGGGGGGGGECFFFGGGGGGGGGFGGGCGDFGGGGGGGGGGGGGGGGGGGGGGGGGGGGFGEGGGGEGFFGGGGGGGGGGGGFFGGGDCFFGGGGGGDE<8@FFFGGFGDGEGFGGGGGGGGGGGFFG,8DGGG6DECFGGGGGCF9EGGGGGGFFGGGGDECFGG7AFFCFC9B8DECGGGGG9>EG5BFGGGGFFGGG3CDDG**+*2:*;>A@EF0>>:D>D5F9F?ECC>6F4FB<7C9
@M03364:276:000000000-BLYN8:1:1101:23440:9327 2:N:0:1
GGACTAAGGGGTTTCTAATCCTGTTTGCTCCCCACGCTTTCGCACCTGAGCGTCAGTCTTTGTCCAGGGGGCCGCCTTCGCCACCGGTATTCCTCCAGATCTCTACGCATTTCACCGCTACACCTGGAATTCTACCCCCCTCTACAAGACTCTAGCTGACCAGTTTCAAATGCAGTTCCCAAGTTAAGCTCGGGGATTTCACATCTGACTTAATCAACCGCCTGCGTGCGCTTTACGCCCAGAAATTCCT
+
CC<<C8E8FC@FC7@ECGC,<<,C@,;CC6@FB<::7,6DC,B;F@,;,C@FEGC:C,@,C@FFACDFCGGEFEE:6,,AC@:FEFCGGGF9BF=F,:?F,<EFFFGC7FF5??FGCGGDG9:<>:AB3C,CFG=>8FGDEECFFG9DF?BCEA;C,>>:F?D;=5@EC,B;:;,7@;CFF,4@@DFCGFGG*@>5*B,BF=9+)4:81+41+;D7*;87A7BDD8/)())8*7065,855)(.0*9A**
@M03364:276:000000000-BLYN8:1:1101:10307:9329 2:N:0:1
GGACTACTAGGGTTTCTAATCCTGTTCGCTCCCCACGCTTTCGAGCCTCAGCGTCAGTTACAGACCAGAGAGCCGCCTTCGCCACTGGTGTTCCTCCATATATCTACGCATTTCACCGCTACACATGGAATTCCACTCTCCTCTTCTGCACTCAAGTCTCCCAGTTTCCAATGACCCTCCCCGGTTGAGCCGGGGGCTTTCACATCAGACTTAAGAAACCGCCTGCGCTCGCTTTACGCCCAATAAATCCG
+
CCCCCGCGGGGGFFGGGGGCFGGGGGGGGEFGGGGGGGGGGFGGGGGGGGGFGGGGGFGGGGGGGGGGGGGGGGGGGGGGGGGGGGGEEDEGGFFGGGGGGGGGGCGCCFF7FGFFFFGGGGFGGGGGFEFFFGDFFGGGGGGGGEEFGGGGGGFG,DDFGGGGG9>EFFF9DBEC?DGEEGGGGC6ECGGGGGGGGEEGG7FGA8+64CC+:C>+;5*CD:>?DF9>1BB355>>FB>EGD:FG795FC9
@M03364:276:000000000-BLYN8:1:1101:25764:9333 2:N:0:1
GGACTACTCGGGTTTCTAATCCTGTTTGCTCCCCACGCTTTCGAGCCTCAGTGTCAGTTACAGGCCAGAGAGCCGCTTTCGCCTCCGGTGTTCCTCCATATATCTACGCATTTCACCGCTACACATGGAATTCCACTCTCCTCTCCTGCACTCAAGTCTCCCAGTTTCCAATGCACACAATGGTTTAGCCACGGCCTTTTACATCCGACTTAAGAAACCACCTGCGCTCGCTTTACGCCCAATAAATCCGG
+
CCCCCGGGCFGGGGGGGGADGGGGGGGGGGDGGGGGGGGGGGGFGCGGGDGEFGG9CDFGGGGFGGGGGGGGGGGGEGGGGGG:F,FDFFGGGGGGG8EGGGGGGFFFDDGGGGGGGGGGGGGG9BFGFCEGGGFGGGGGGD8=FGGFGGGFFGGGFGG9,>8,,CEGGA;;FGGGDGEGGC8EB,=@EE,D+5+5C?FGDGF7A*?59CCF7C2C*C67A963>ABD=8>5FGFE>;CE=>@ACFFCGD)
@M03364:276:000000000-BLYN8:1:1101:10580:9353 2:N:0:1
GGACTACAAGGGTTTCTAATCCTGTTTGCTCCCCACGCTTTCGAGCCTCAGTGTCAGTTACAGGCCAGAGAGCCGCTTTCGCCTCCGGTGTTCCTCCATATATCTACGCATTTCACCGCTACACATGGAATTCCACTCTCCTCTCCTGCACTCAAGTCTCCCAGTTTCCAATGCACACAATGGTTGAGCCACTGCCTTTTACATCAGACTTAAGAAACCACCTGCGCTCGCTTTACGCCCAATAAATCCGG
+
CCCCCGGGGGGGGGGGGGGGGGGGGGGGGGGGGGGGGGGGGGGGGGGGGGFGFGGGGGGGGGGGGGGGGGGGGGGGDGGGGGGGGGGGGGGGGGGGGGGGGGDGGGFGGGGGGGGGGGGGGGGGGGGGGGGGGGCGFGGGGGGGGGGGFDGGGGGGFGGGGGGGFGGGFFCFGGGGFFEGGGGGFCCCEGGG9EFFGGFFFDFGFGCDDF7D>@FFGGGGFGFFFE=DDF:4C7:=B9EBEFFAGGAC*)2
@M03364:276:000000000-BLYN8:1:1101:24172:9357 2:N:0:1
GGACTACAGGGGTTTCTAATCCTGTTTGCTCCCCACGCTTTCGCACCTCAGTGTCAGTATCAGTCCAGGTAGTCGCCTTCGCCACTGGTGTTCCTTCCTATATCTACGCATTTCACCGCTACACAGGAAATTCCACTACCCTCTACCATACTCTAGCTTGCCAGTTTTGGATTCAGTTCCCAGGTTGAGCCCGGGGATTTCACATTCAACTTAACAAACCACCTACGCGCGCTTCACGCCCAGTAATTCCT
+
CCCCCGGGGGGGGGGGGGGGDFGFGGGFFGGGGGGEGGGFGGGGGGGGGCFGF<FGGGGGGGFFGGGGDFFGGGGGGGGGDDEGGG<E@FFGFFFFFGGFGGGGGDGCFFGGGGGGGCGE7CFGD,=,BFGGGGFGF@FGEGFFGGGCF,EDDFFEGFGFDFDFGGGED6@F89,,@EDFGB,8FF,=8DEG6EEEGGGGG7:+?@CGFCCDC+8+=7DF4**0);>5>>48C85>A0FGCE?ACCA?:D+
@M03364:276:000000000-BLYN8:1:1101:8396:9379 2:N:0:1
GGACTACTGGGGTTTCTAATCCTGTTTGCTCCCCACGCTTTCGCACCTGAGCGTCAGTCTTTGTCCAGGGGGCCGCCTTCGCCACCGGTATTCCTCCAGATCTCTACGCATTTCACCGCTACACCTGGAATTCTACCCCCCTCTACAAGACTCTAGCCTGCCAGTTTCGGATGCAGTTCCCAGGATGAGCCCGGGGATTTCACATCCGACTTGACAGACCGCCTGCGTGCGCTTTACGCCCAGTAATTCCG
+
CCCCCGGGGGGGGGGGGGGGGGGGGGGGGGGGGGGGGGGGGGGGGGGGGGGGGGGGGGGGGGGGFGGGGGGGGGGGGGGGGGGGGGGGGGGGGGGFFGGGGGGGFGGGGGGGGFGGGGGGGGGGGGGFFGGGGFGGGFGGGGGGGGGGGGGGGGGEFGFGGF6?FGGGGG*3@EGDFGGFGGEF7DEFGGGGGGGGGDGGGGGFFDGDGGGCDCGGFGGGFGB?FF;FBEEFGGGAFFGCEBBFCDFDFF6
@M03364:276:000000000-BLYN8:1:1101:17903:9413 2:N:0:1
GGACTACTGGGGTATCTAATCCTGTTTGCTCCCCACGCTTTCGCACCTCAGTGTCAGTATCAGTCCAGGTAGTCGCCTTCGCCACTGGTGTTCCTTCCTATATCTACGCATTTCACCGCTACACAGGAAATTCCACTACCCTCTACCATACTCTAGCTTGCCAGTTTTGGATGCAGTTCCCAGGTTGAGCCCGGGGATTTCACATTCAACTTAACAAACCACCTACGCGCGCTTTACGCCCAGTAATTCCG
+
CCCCCGGGGGGGGGGGGGGGGGGGGGGGGGGGGGGGGGGGGGGGGGGGGGGGGGGGGGGGGGGGGGGGGGGGGGGGGGGGGGGGGGGGGGFGGGGGGGGGGGFGGGGGGGGGGGGGGGGGGGGGGGGGGGGGGGGGGGGFGGGGGGGGGCFGGGGGGGGGGGGGGGFGG>>FFGDFFGGDEFGFFGGGCGGEEEGG>GGGGGFG6+?EGGGGFGGCGGGCFGFF@FDFFFFFGGGEFFGGGFDAFCFCDC2
@M03364:276:000000000-BLYN8:1:1101:9042:9417 2:N:0:1
GGACTACCGGGGTTTCTAATCCTGTTTGCTCCCCACGCTTTCGCACCTGAGCGTCAGTCTTTGTCCAGGGGGCCGCCTTCGCCACCGGTATTCCTCCAGATCTCTACGCATTTCACCGCTACACCTGGAATTCTACCCCCCTCTACAAGACTCTAGCCTGCCAGTTTCGGATGCAGTTCCCAGGTTGAGCCCGGGGATTTCACATCCGACTTGACAGACCGCCTGCGTGCGCTTTACGCCCAGTAATTCCG
+
CCCCCGGGGGGGGGGGGGGGGGGGGGGGGFGGGGGGGGGGGGGGGGGGFGGGGGGGGGGGGGGGGFGGGGGGDGFGGGGGGGGGGGGGGGGFGGGGGGGGDFFGGGGGGGDGCGGGGGGGDEGG?FGFGGGGGGGGGEEGGGGGGGGGGFF7FGGFGFFDGFG?FGGFGGEGGGGGEGCFGGGCBFGGGGGGE=EGGGFGFCCFFGFDGGGGGGGFGFGGDGFBBFFFFFFFGCFFB(;*CDBFGFFAGF>
@M03364:276:000000000-BLYN8:1:1101:24443:9423 2:N:0:1
GGACTACTCGGGTTTCTAATCCTGTTCGCTATCCATGCTTTCGAGCCTCAGCGTCAGTTACAGACCAGACAGCCGCCTTCGCCACTGGTGTTCTTCCATATATCTACGCATTTCACCGCTACACATGGAGTTCCACTGTCCTCTTCTGCACTCAAGTCTCCCAGTTTCCAATGCACTTCTTCGGTTGAGCCGAAGGCTTTCACATTAGACTTAAAAGACCGCCTGCGCTCGCTTTACGCCCAATAAATCCG
+
CCCCCGGGGGGGGGGGGGGGGGGGGGGGGDGGGGGGGGGGGGGGGGGGGGGGGGGGGGGGGGGGGFGGGGGGGGGGGGGGGGDGGGGGGGGGGGGGGGGGGGGGGGGGGGGGGGGGGGGGGGGGGGGGGGGGGGGGGGGGGGGGCFGFGGFGGGGGGGGGG88DFFGD:EGGCFGGGGGGGF?EGGGGFGG6@EGGGGGGGGGGFGF>FFC7CFCFGCFGFGFFBFBFFFFFGFGEFFGEGF0)<CCCFGC
@M03364:276:000000000-BLYN8:1:1101:22355:9435 2:N:0:1
GGACTACCAGGGTTTCTAATCCTGTTTGCTCCCCACGCTTTCGCACCTGAGCGTCAGTCTTTGTCCAGGGGGCCGCCTTCGCCACCGGTATTCCTCCAGATCTCTACGCATTTCACCGCTACACCTGGAATTCTACCCCCCTCTACGAGACTCAAGCTTGCCAGTTTCAAATGCAGTTCCCAGGTTGAGCCCGGGGATTTCACATCTGACTTAACAAACCGCCTGCGTGCGCTTTACGCCCAGTAATTCCG
+
CCCCCGGGGGGGGGGGFGGGGGGGGGGGGGGGGGGGGGGGGGGGGGGGGGGGGGGGGGGGGGGGGGGGGGGGGGGGGGGGGGGGGGGGFGGGGGGGGGGGGGGGFGGGGGGGGGGGGGGGGGGGGGGGGGGGGGGGGGGGGGGGGGGGGGGGGFGDFGGGGGGGGGFFGF,>FGGGGGGGGGGGGGGGGGFGEGGGGGGFGGGFFGGGGGCFGGGGGFDGFGFFDFBEFFFFGDCAF?GCEFFFGGFFGG9
@M03364:276:000000000-BLYN8:1:1101:14090:9443 2:N:0:1
GGACTACCGGGGTATCTAATCCTGTTTGCTCCCCACGCTTTCGCACCTGAGCGTCAGTCTTTGTCCAGGGGGCCGCCTTCGCCACCGGTATTCCTCCAGATCTCTACGCATTTCACCGCTACACCTGGAATTCTACCCCCCTCTACAAGACTCTAGCCTGCCAGTTTCGAATGCAGTTCCCAGGTTGAGCCCGGGGATTTCACATCCGACTTGCCAGACCGCCTGCCTGCGCTTTACGCCCAGTAATTCC
+
CCCCCGGFGGGGGGGGGGGGGGGGGGGGGGGGGGGGGGGGGGGGGGGGGGGGGGGGGGGGGGGGGGGGGGGGGGGGGGGGGGGGGGGGGGGGGGFGGGGGGGGGGGGGGGD@DGGGGGGGGGGGGGG8==FGGGGGFGGGGGGGFFC?EGGGGGGGGGGGGGGGFGFGDF>C?FGGGGFFGGGDGCD?FGGGGGGDCECF>:?+AF<D5217C+2;CGGC>=B665(1-775DC*6@:EGG3(0:792CC
@M03364:276:000000000-BLYN8:1:1101:15544:9445 2:N:0:1
GGACTACTGGGGTTTCTAATCCTGTTTGCTCCCCACGCTTTCGCACCTGAGCGTCAGTCTTTGTCCAGGGGGCCGCCTTCGCCACCGGTATTCCTCCAGATCTCTACGCATTTCACCGCTACACCTGGAATTCTACCCCCCTCTACAAGACTCTAGCCTGCCAGGTTCGGATGCAGTTCCCAGGTTGAGCCCGGGGATTTCACATCCGACTTGACAGACCGCCTGCGTGCGCTTTACGCCCAGTAATTCCG
+
CCCCCGGGGGGGGGGGGGGGGGGGGGGGGGGGGGGGGGGGGGGGGGGGGGGGGGGGGGGGGGGGGGGGGGGGGGGGGGGGGGGGGGGEEFGGGGGGGGGGGGGGGGGGGGGGGGGGGGGGGGGGGEGDEGGGGDGFFGGGGGGGFGGGGGGGGGGFGGGGGGGGGGGGGEGGGGCEGGGGG,>>FFE,AFGGGGGGCE6+@FFGFGGG:DD5>7*7CGGGBGF0:@951>EFGCGAFBGGEB?FF7FAD>2
@M03364:276:000000000-BLYN8:1:1101:15923:9456 2:N:0:1
GGACTACTAGGGTTTCTAATCCTGTTTGCTCCCCACGCTTTCGCACCTGAGCGTCAGTCTTTGTCCAGGGGGCCGCCTTCGCCACCGGTATTCCTCCAGATCTCTACGCATTTCACCGCTACACCTGGAATTCTACCCCCCTCTACAAGACTCTAGCCTGCCAGTTTCGGATGCAGTTCCCAGGTTGAGCCCGGGGATTTCACATCCGACTTGACAGACCGCCTGCGTGCGCTTTACGCCCAGTAATTCCG
+
CCCCCGGGGGGGGGGGGGGGGGFGGGGGGGGGGGGGGGGGGGGGGGGGGGGFEGGGGGGGGGGGGGGGGGGGGGGGGGGGGGGGGGGGGGGGGGGGGFGFGGGGGCGGGGGGGGGGGGGGGGGGGGGGGGGGFFGGGGGGGGGGAGGCGFGGGGGGGGGGGGGGGGFGGGGG>@9FGECFFFEGGGGGGGGGGGGGGDGGGGGGFGGGC3C7*0;FGGFGFGF02F9><E>BDGGFFFGGG:<FGGFF779
@M03364:276:000000000-BLYN8:1:1101:18344:9463 2:N:0:1
GGACTACCAGGGTTTCTAATCCTGTTTGCTCCCCACGCTTTCGCACCTGAGCGTCAGTCTTTGTCCAGGGGGCCGCCTTCGCCACCGGTATTCCTCCAGATCTCTACGCATTTCACCGCTACACCTGGAATTCTACCCCCCTCTACAAGACTCTAGCCTGCCAGTTTCGGATGCAGTTCCCAGGTTGAGCCCGGGGATTTCACATCCGACTTGACAGACCGCCTGCGTGCGCTTTACGCCCAGTAATTCCG
+
CCCCCGGGGGGGGGGGGGGGGGGGGGGGGGGGGGGGGGGGGGGGGGGGGGGGGGGGGGGGGGGGGGGGGGGGGGGGGGGGGGGGGGGGGGGGGGGGGGGGGGGGGGGGGGGGGGGGGGGGGGGGGGGGGGGGGGGGGGGGGGGGGFGCDDFGGGGGGGGGGGGFGGGGGG>EEGGCFGFFFGGGGCFDGGGGDGDG5CGC7+@FFFGDGGGGGFFFGFFFBG>:BFBFFFBDGGGFFFCEGEB?GGF<:F0
@M03364:276:000000000-BLYN8:1:1101:14219:9476 2:N:0:1
GGACTACTAGGGTATCTAATCCTGTTTGCTCCCCACGCTTTCGCACCTGAGCGTCAGTCTTTGTCCAGGGGGCCGCCTTCGCCACCGGTATTCCTCCAGATCTCTACGCATTTCACCGCTACACCTGGAATTCTACCCCCCTCTACAAGACTCTAGCTGACCAGTTTCAAATGCAGTTCCCAAGTTAAGCTCGGGGATTTCACATCTGACTTAATCAACCGCCTGCGTGCGCTTTACGCCCAGTAATTCCG
+
CCCCCGGGGGGGGGGGGGGGGGGGGGGGGGGGGGGGGGGGGGGGGGGGGGGGGGGGGGGGGFFGGGGGGGGGGGGGGGGGGGGGGGGGGGGGGGGGDGCEFGGGGGGGGGGGFGGGGGGGEGGGGGG?FFGGGGGGGGGGGGGGGGGGGGGGGGGGGGGGGGGGGGFFGGGGGGGGGGGG@F,DFGEFGGGGGDGCGGGEGGGGFGFFFC>FGFGGGF?E8=>D6F>E@FFFC5FAFBGG5>2?FGFAGF2
@M03364:276:000000000-BLYN8:1:1101:15578:9482 2:N:0:1
GGACTACTGGGGTTTCTAATCCTGTTTGCTCCCCACGCTTTCGAGCCTCAGTGTCAGTTACAGGCCAGAGAGCCGCTTTCGCCTCCGGTGTTCCTCCATATATCTACGCATTTCACCGCTACACATGGAATTCCACTCTCCTCTCCTGCACTCAAGTCTCCCAGTTTCCAATGCACACAATGGTTGAGCCACTGCCTTTTACATCAGACTTAAAAAACCACCTGCGCTCGCTTTACGCCCAATAAATCCGG
+
CCCCCGGGGGGGGGGGGGGGGGGGGGGGGGGGGGGGGGGGGGGG8FFGGGGGGGGGGAEF9EEFGGGGGFCFGGGGGGGFGGGGGGCFGGEFGGFFGGGGGFCCGGGFGGGGGGGGGGGD7FGEGGGGGGGGFCFGGGAFGGGF?EEC8EGGF?FGEGGGFGGGGGEFGFDBDFGGGFEFGGGD;E?EEE?FFFGG?9EF+3<;B:7;;CFC+++23;CCF9F)):9B>?8?GC+4>?C8>F18;CA5CCC
@M03364:276:000000000-BLYN8:1:1101:2302:9483 2:N:0:1
GGACTGCTCGGGTTTCTAATCGTGTTTGCTCCCCACGCTTTCGCACCTGAGCGTCAGTCTTTGTCCAGGGGGCCGCCTTCGCCACCGGTATTCCTCCAGATCTCTACGCATTTCACCGCTACACCTGGAATTCTACCCCCCTCTACAAGACTCTAGCCTGCCAGTGTCGGATGCAGTTCCCAGGTTGAGCCCGGGGATTGCACATCCGACTTGACACACCGCCTGCGTGCGCTTTACGCCCAGTAATTCCG
+
CB9C@,;CC-@FC;@,C@<E,,;EFCFE,<@F,,CFGG7BF<FEC+CE@C<8FFECECC<CEFF,<FEEF++7FF@FDG@BF,?B,@CC@CEF,;A?EFG9E;?E<F@CCF@?EDDF:F@FBDG,6,A8,?8=FFA3,6+@+>+@;EE>DEC4;D,,:D:@,@8C,@EC5BE5DCDD2D:?FDGGBF6EE6CE5*=5CC**:+:AGC<3D37:CF7*;C5>G:62>(0,5))/*94=?C>=5(9::/<7:*
@M03364:276:000000000-BLYN8:1:1101:17640:9513 2:N:0:1
GGACTACACGGGTATCTAATCCTGTTTGCTCCCCACGCTTTCGCACCTGAGCGTCAGTCTTTGTCCAGGGGGCCGCCTTCGCCACCGGTATTCCTCCAGATCTCTACGCATTTCACCGCTACACCTGGAATTCTACCCCCCTCTACAAGACTCTAGCCTGCCAGTTTCGGATGCAGTTCCCAGGTTGAGCCCGGGGATTTCACATCCGACTTGACAGACCGCCTGCGCTCGCTTTACGCCCAATAAATCCC
+
CCCCCGGGFGGGGGGGGFGGGGGGGGGGGGGGGGGGGGGGGGGGGGGFFGFEFGGGGGGFGGGGGGFGGGGGGGGGGGGGFGGGGGGGGGGGGGGGGGGGGGGGGGGGGDDFGGGGFGGGGGGGGGGGGGGGGGGDF@EEGGGGGGGF9FGGGGGGFGGGGGGGFGGGGE5CE>GG<FGGGGGGGGGGGGGGGGDG=EFGGFGGFGGDGGGGG7CC8<FFD5BFBFFEFFFB5>FFF?ECGFFFGGFA*C*
@M03364:276:000000000-BLYN8:1:1101:4443:9514 2:N:0:1
GGACTACAAGGGTTTCTAATCCTGTTTGCTACCCATGCTTTCGAGCCTCAGCGTCAGTTACAGACCAGACAGCCGCCTTCGCCACTGGTGTTCTTCCATATATCTACGCATTTCACCGCTACACATGGAATTCCACTCTCCTCTTCTGCACTCAAGTTTCCCAGTTTCCAATGACCCTCCCCGGTTGAGCCGGGGGCTTTCACATCAGACTTAAGAAACCGCCTGCGCTCGCTTTACGCCCAATAAATCCG
+
CCCCCFGGGGGGGGGGGGGGGGGGGGGGGGGGGGGGGGGGGGGGFGGGGGGGGGGGGGGGGCGGGGGGGGGGGGGGGGGGGGGGGGGGGGGGFGGGGGGGGFFGGGGGGGGGGGGGGGGGGGGGGGGCEFAFGDDGGGGGGGGGGGGGGFGGGGGGGGFF=FFGGGGG=FGGFFFGGGGGGGCCG>CDFGGGGGGGGG5,:FEFFGGFFFGGCF71CGGGFG>(3A2)68>ACFC9;(=/:B:FGGFAGGD
@M03364:276:000000000-BLYN8:1:1101:9934:9527 2:N:0:1
GGACTACCAGGGTTTCTAATCCTGTTTGCTCCCCACGCTTTCGAGCCTCAGCGTCAGTTACAGACCAGAGAGCCGCCTTCGCCACTGGTGTTCCTCCATATATCTACGCATTTCACCGCTACACATGGAATTCCACTCTCCTCTTCTGCACTCAAGTTTCCCAGTTTCCAATGACCCTCCCCGGTTGAGCCGGGGGCTTTCACATCAGACTTAAGAAACCGCCTGCGCTCGCTTTACGCCCAATAAATCCG
+
CCCCCGGGGGGGGGGGGGGGGGGGGGGGGGGGGGGGGGGGGGGGGGGGGGGGGGGGGGGGGGGGGGGGGGGGGGGGGGGGGGGGGGGGGDFGGGGGFGFGGGGGGGGGGGGGGGGGGGGGGGGGGDFGFFFGGGGGGGGGGGGGGGFGGGGGGGGGGGGGGGGGGGGFEFCF8FGFEADGCCEEEG>1<D8@GGDD5EGFF8CC=4+*68FGGDCCF<FGDD:((2(:2=5:CFC<FFGEGF:)2CFBGDC
@M03364:276:000000000-BLYN8:1:1101:26711:9557 2:N:0:1
GGACTACAGGGGTTTCTAATCCTGTTTGCTCCCCACGCTTTCGCACCTCAGTGTCAGTATCATTCCAGGTAGTCGCCTTCGCCACTGGTGTTCCTTCCTATATCTACGCATTTCACCGCTACACAGGAAATTCCACTACCCTCTACCATACTCTAGCTTGCCAGTTTTTGATGCAGTTCCCAGGTTGATCCCGGGGATTTCACATTCAACTTAACAAACCACCTACGCTCCCTTTACGCCCAGTAATTCCC
+
@BCCCGGGG9CEGGGGGDGGGGFCFFEDGFEF@@EG+FECFG@FGGGCFFGE9FFF@FGGGG,C6E99@FGBFG@+BCFG,CE7@FCFFEFFCEGGGFF<FFFCDGGFGGGGFE9,CFFGGG9FC8,?,A?EFG9FFCB8E96DFCGCF9E9>F;=EF=,D@,@FD=3+@8,=>=,E,7E3>,+@EG?,>EC++6:+@CGDCE+?FC;>FG>7+<+2/;C*4:@@F):55):;?FEF(;C*)/;::C<+;*
@M03364:276:000000000-BLYN8:1:1101:14507:9567 2:N:0:1
GGACTACTAGGGTTTCTAATCCTGTTTGCTCCCCACGCTTTCGCACCTGAGCGTCAGTCTTTGTCCAGGGGGCCGCCTTCGCCACCGGTATTCCTCCAGATCTCTACGCATTTCACCGCTACACCTGGAATTCTACCCCCCTCTACAAGACTCTAGCCTGCCAGTTTCGGATGCAGTTCCCAGGTTGAGCCCGGGGATTTCACATCTGACTTGACAGACCGCCTGCGTGCGCTTTACGCCCAGTAATTCCG
+
CCCCCGGGCFGGGGGGGGGGGGGGGGGGGGGGGGGGGGGGGGGDGGGGFGGGGGGGGGGGGDEGFGGG<C@FGCGGGGGGGGGGGGGEF7FFFFFGGGGGGEGGGGGGGGGGGGGGGGGGGGGGGFEFGGGGG<@FGDDFGEGGGGF,9DGFGGGGCFC?FEGGGGGG**4BGFG7EAD7<DGGGGF9CGGG>8C:=1:CDGGGFG+CDGGGDFC765=FFGB@DFF>8DDFGDGAFBGGDF?7DD@AGG9
@M03364:276:000000000-BLYN8:1:1101:11839:9569 2:N:0:1
GGACTACTGGGGTTTCTAATCCTGTTTGCTCCCCACGCTTTCGCACCTGAGCGTCAGTCTTTGTCCAGGGGGCCGCCTTCGCCACCGGTATTCCTCCAGATCTCTACGCATTTCACCGCTACACCTGGAATTCTACCCCCCTCTACCATACTCTAGCTTGCCAGTTTTGGATGCAGTTCCCAGGTTGAGCCCGGGGATTTCACGTTCAACTTAACAAACCACCTACGCGCGCTTTACGCCCAGTAATTCCG
+
CCCCCGGGGGGGGGGGGGGGGGGGGGGGGGGGGGGGGGGGGGGGGGGGFGGGGGGGGGFGGGGGGGGGGGGGGGGGGGGGGGGGGGGGGGGGGGGGGGGGGGFGGGGGGGGGGGGGGDGGGGGGGGGGGGGGGGGFGCDGGGGGGGGGG?EFGGGGGGGCFGGGFGGGGGFGGGGGGEFG9EGGGGGG?FGCDGGGGGGGGGGGFFGDFGGGGGGG>DGGFFA;EF?E9DFEDGGFF?GGGD?FGC6)?D0
@M03364:276:000000000-BLYN8:1:1101:6045:9587 2:N:0:1
GGACTACAGGGGTTTCTAATCCTGTTTGCTCCCCACGCTTTCGCACCTGAGCGTCAGTCTTTGTCCAGGGGGCCGCCTTCGCCACCGGTATTCCTCCAGATCTCTACGCATTTCACCGCTACACCTGGAATTCTACCCCCCTCTACAAGACTCTAGCCTGCCAGTTTCGAATGCAGTTCCCAGGTTGAGCCCGGGGATTTCACATCCGACTTGACAGACCGCCTGCGTGCGCTTTACGCCCAGTAATTCCG
+
CCCCCGGFGGGGGGGGGGGGFFGGGGGGGGGGGGGGGGGGGGGGGGGGGGGGGGGGGGFGGGGGFGGGCFGGEGCFGGEGGGGGGGGGGGGGGCFGGGGGGGFGFGGGDEGGGFGGFCFEGGGGF:AFGGGGGGGGCFFGGGGGGGGGGFCC8EGGGGFEGGGGGGGFGG,D6EDECGGGGGGGGGGGGCFFGEGGGGGGGGFGCF*8>D5DFGGGCCEG>5BFFFFF:EF5CDG<*:8:5),9?CF4C79
@M03364:276:000000000-BLYN8:1:1101:2752:9589 2:N:0:1
GGACTACTAGGGTATCTAATCCTGTTTGCTCCCCACGCTTTCGCACCTGAGCGTCAGTCTTCGTCCAGGGGGCCGCCTTCGCCACCGGTATTCCTCCAGATCTCTACGCATTTCACCGCTACACCTGGAATTCTACCCCCCTCTACAAGACTCTAGCCTGCCAGTTTCGGATGCAGTTCCCAGGTTGAGCCCGGGGATTTCACATCCGACTTGACAGACCGCCTGCGTGCGCTTTACGCCCAGTAATTCCG
+
CCCCCGGGGFGGGGGGGGGGGGGGGGGGGGGGGGGGGGGGFGGGGGGGFGGGGGGGGGGGGGGGGGGGGDD7FGGGGGGGGGGGGGGGGDGGGGGGGGGFGGGGGGGGGGGGGGGGGGGGGGGGGFGGGGGGFGGGDGDFECEFGGGGGFGGGGD,EGGFGGGGGGGGDEG8CGGGGCFGFFFGFFGGGGGGG8CGCGGGFD9FFGGGGGGGGFFFCCGGFGFFFF>F:@>DGGD<62EGG3:FFGFAFG<
@M03364:276:000000000-BLYN8:1:1101:9577:9607 2:N:0:1
GGACTACAAGGGTTTCTAATCCTGTTTGCTCCCCACGCTTTCGCACCTGAGCGTCAGTCTTTGTCCAGGGGGCCGCCTTCGCCACCGGTATTCCTCCAGATCTCTACGCATTTCACCGCTACACCTGGAATTCTACCCCCCTCTACAAGACTCTAGCCTGCCAGTTTCGAATGCAGTTCCCAGGTTGAGCCCGGGGATTTCACATCCGACTTGACAGACCGCCTGCGTGCGCTTTACGCCCAGTAATTCCG
+
CCCCCGGFGGGGGGGGGGGGFGGGGGGGGGGGGGGGGGGGGGGGGGGGGGGGDGGGGGGGFGGGGGGGGGGGGGGGGGGGGGGGGGGGGGGGGGGGGGFGFGGDFGGGGGGGEGCGGGGGGGGGGFGGGGGGGGGGGGGGGGGGCGGGGGGFGGGGGGDE@FG?FFGGGGD6CCCGGFDGGGGGCFGGGGGEEGDE*BFF7CECFF*77CDDGGDDGDCGBGEFBF>FBBBDC<FAFFGGG3<6C*9AFG9
@M03364:276:000000000-BLYN8:1:1101:16215:9623 2:N:0:1
GGACTACAGGGGTATCTAATCATGTTTGCTCCCCACGCTTTCGAGCCTCAGAGTCAGTTACAGTCCAGAGAGCCGCTTTCGCTTCCGGTGTTCCTCATTATATCTACGCCTTACACCGCTACACCTGGAATTCCACTCTCCTCTCCTGGACTCAAGTCTCCCAGTTTCCAATGCACACAACGGTTGAGCCACTGCCTTTTACATCAGACTTAAGAAACAACCTCCGCTCGCGTAACGCCCAATAAATCGGG
+
--A<,;6CEF@+6=CE@CFA9,;;C<9;FA<,,B<+CB@@D9F@,FFF,;,,,<6F9F,CC,6,,,<6E,6,DACG:4DF7C,4,<:FE7,8?,EF,,B,5C;,,E<<++9,,:594=++8@:,,9AFGCGFGGC,,,E=FCF?FEG,,,@8,>,6@33;63@DFA;,=ED,1D86,A68+>++++,@CG3D9,@F?,3,B*@2++***3+++5==9C,,@?4))*-5-8?57):(.:8::A1;2;@?337
@M03364:276:000000000-BLYN8:1:1101:21215:9649 2:N:0:1
GGACTACTCGGGTTTCTAATCCTGTTTGCTCCCCACGCTTTCGAGCCTCAGTGTCAGTTACAGGCCAGAGAGCCGCTTTCGCCTCCGGTGTTCCTCCATATATCTACGCCTTCCACCGCTACACAGGAAATTCCACTACCCTCTACCATACTCTAGCTTGCCAGTTTGGGATGCAGTTCCCAGGTTCAGCCCGGGGATTTCACATTCAACTTAACAAACCACCTACGCGCGCTTTACGCCCAGTAATTCCG
+
--A96CF,6B@CE,@FGCC@66CEFECEEC9FCCF::@@FG,,6C@@,EEFEFF9FAFGCGFF,C@FFFEFG7CFGC@BFGGE@F8CE>FGGFFGGG?B?5@;,EBECC+<+,:?<?=F@+6ABB,F<DFFB;F9:,E>EE=++6E9=EDGFGDGGFFFGG@F8>=D;++>?=?,@,==@=DBD@,,725D>C>C*9EC?F7CFA::++=++2=@C7*=C)A)-3?(6().5)8548?GG*)397:66*:2
@M03364:276:000000000-BLYN8:1:1101:13118:9657 2:N:0:1
GGACTACCCGGGTTTCTAATCCTGTTTGCTCCCCACGCTTTCGCACCTCAGTGTCAGTATCAGTCCAGGTAGTCGCCTTCGCCACTGGTGTTCCTTCCTATATCTACGCATTTCACCGCTACACAGGAAATTCCACTACCCTCTACCATACTCTAGCTTGCCAGTTTCGGATGCAGTTCCCAGGTTGAGCCCGGGGATTTCACATCCGACTTGACAGACCGCCTGCGTGCGCTTTACGCCCAGTAATTCCG
+
CCCCCGGGFFGGGGGGGGGGGGGGGGGGGGFGGGGGGGGGGGG7BFEFGGGFGGGGGGGFGGGGGGGGGGGGGGGGGGGFFGEEGGGGGGGGGGGCGF<FGGGGGGFFGGFGGGGGGGGGGGCC@DAFGGGGGGGGEFDGGGGGFGABEFGGFGGGGGGGGGGGCAB>E>BE8@FDEGGGGGFGGG@FGGGCGCCE*@FGGGGGFG9CDGGD7?FFFFFGFGD@=A65(:8>CCF9+,8CGFFF=>7<FF*
@M03364:276:000000000-BLYN8:1:1101:6576:9684 2:N:0:1
GGACTACTAGGGTTTCTAATCCTGCTTGCTCCCCACGCTTTCGCACCTGAGCGTCAGTCTTTGTCCAGGGGGCCGCCTTCGGCACCGGTATTCCTCCAGCTCTCTACCCATTTCACCGCTACACCTGGACTTCTACCCCCCTCTACAAGACTCTAGCCTGCCCGTTTCGGATGCCGTTCCCAGCTTAAGCCCGGGGATTTCACATCCGCCTTGCCAGACCGCCGGCGTGCGCTTTCCGCCCAGCATCTCCG
+
CCCC<F<@C66@C;6CCF@,6FF9-;C,,,CFCC,87+,,CF@C@FBE,CFG@:@BFDFD,C66,C,C8,7@@@C7F=,E,,@BE7@==@7FEFEFFGG,,=ECD,?,B<,AA9F<9:++4@?,EAF,B,C@F9,C,@>C8C8+,CDG,,><3,,7@@;>@C,@F@,D**>*@F,14=?=D,>,,2,,=BC5CCCE*B*+;+<7762*****0*2;45EC3=>1(81)-)).95C)1,C;7)()2*).*21
@M03364:276:000000000-BLYN8:1:1101:4745:9707 2:N:0:1
GGACTACCCGGGTTTCTAATCCTGTTTGCTCCCCACGCTTTCGCACCTGAGCGTCAGTCTTTGTCCAGGGGGCCGCCTTCGCCACCGGTATTCCTCCAGATCTCTACGCATTTCACCGCTACACCTGGAATTCTACCCCCCTCTACAAGACTCTAGCCTGCCAGTTTCGAAAGCAGTTCCCAGGTTGAGCCCGGGGATTTCACATCCGACTTGACAGACCGCCTGCGTGCGCTTTACGCCCAGTAATTCCG
+
CCCCCGFFFFGGGEGGGGGGGGGGFGGGGGGGGGFGGGGGGDEGGGGGGGCGGGGGGGGFEFGFFGFFGGGGGGGGGGGFGGGGGGGGGGGGGGGGFCFDEBEFFGGGGDGCCBF<FGGE7CFGDFGGGGGGGGGGGFGGGEGGGGGF9FGGFFGGF?FCEE?FGGGGEGF*@CEGGE,D:,>BBF8CEF,C5CEE5BCC+@<77C4D8DGGFGC+;CF55C)(4>9<0>:3)1>9@:GG5)(0:74):D<
@M03364:276:000000000-BLYN8:1:1101:6398:9729 2:N:0:1
GGACTACCCGGGTTTCTAATCCTGTTTGCTCCCCACGCTTTCGCACCTGAGCGTCAGTCTTTGTCCAGGGGGCCGCCTTCGCCACCGGTATTCCTCCAGATCTCTACGCATTTCACCGCTACACCTGGAATTCTACCCCCCTCTACAAGACTCTAGCCTGCCAGTTTCGGATGCAGTTCCCAGGTTGAGCCCGGGGATTTCACATCCGACTTGACAGACCGCCTGCGTGCGCTTTACGCCCAGTAATTCCG
+
CCCCCGGGGGGGGGGGGGGGGGGGGGGGGGGGGGGGGGGGGGGGGGGGGGGGGGGGGGGGGGGGGGGGGGGGGGGGGGGGGGGGGGGGGGGGGGGGGGG,<FGD=FGGGGGGGGGGGGGGGGGGGGGGGGGCFFGGC@BFGGGGGGGGGGGGGGGFFGGFGGGGGGGGGGGGGGGGGGGGGGGDGGGGGGGCGGGGGGGFGGGGFGGGGGGGGFCDG5CFEDE:?F>EFFFFGGG9B?GGGFFFDFF>GG*
@M03364:276:000000000-BLYN8:1:1101:10404:9753 2:N:0:1
GGACTACTAGGGTATCTAATCCTGTTTGCTCCCCACGCTTTCGCGCCTCAGTGTCAGTTACAGTCCAGAGAGCCGCTTTCGCCACCGGTATTCCTCCATATCTCTACGCATTTCACCGCTACACATGGAATTCTACTCTCCTCTCCTGCACTCTAGTCTCCCAGTTTCCAATGCACATACCGGGTGACGCACGGCCTTTTCCATCAGACTTAGAAAACCACCTTCGCTCCCTTTAACCCCCAGAAATCCGG
+
CCCCCGGGFGGGG,CFGGGGGGGGGGGGGGGGGGGGGGGGGGG7+@CC:EF<FGGGFA,,,6C,;FAD,CCFGGGG7FGGGGDGCGGGG+CFGGGGGF9FG,EFGGDFGGGGGGGCGGGGGGGG9FGGGGGGG,EF,49FFGGG8>>,@@EFD,CD@DF,@D8EGGGGA,7EFGC=,,,3,6@+@++,+@+@*@*3*@BE+452:***32B+2++=0*;,/7))()()0)));*+)+)*=*:();;C);1)
@M03364:276:000000000-BLYN8:1:1101:8335:9760 2:N:0:1
GGACTACCGGGGTTTCTAATCCTGTTTGCTCCCCACGCTTTCGCACCTGAGCGTCAGTCTTTGTCCAGGGGGCCGCCTTCGCCACCGGTATTCCTCCAGATCTCTACGCATTTCACCGCTACACCTGGAATTCTACCTCCCTCTACAAGACTCTAGCCTGCCAGTTTCGGATGCAGTTCCCAGGTTGAGCCCGGGGATTTCACATCCGACTTGACAGACCGCCTGCGTGCGCTTTACGCCCAGTAATTCCG
+
CCCCCGG<FGGGGEGGGGGGFGGGGGGGGGGGGGGGGGGGGGG>6FGG<FEGGGEFGG<CFCFGGGGG8@:F@CFGGGGGGGGGG<FGGFGGGDFGG=AEF,EFGGGGGGGGGGGGGGGGGGGG8,AFGGGGGAEE,,6@EGGGDFG,CDGGGFGGGFC68@DGGGGC8E5CCFFGGGG79?CGGG6CGGG>5EGGDGGGGGGG@F*19CDGG=6;44CFB5BBFF>5(8)7<DGBF0EGGF(9:F?>FGC
@M03364:276:000000000-BLYN8:1:1101:15054:9762 2:N:0:1
GGACTACAGGGGTTTCTAATCCTGTTTGCTCCCCACGCTTTCGCACCTGAGCGTCAGTCTTTGTCCAGGGGGCCGCCTTCGCCACCGGTATTCCTCCAGATCTCTACGCATTTCACCGCTACACCTGGAATTCTACCCCCCTCTACAAGACTCTAGCCTGCCAGTTTCGGATGCAGTTCCCAGGTTGAGCCCGGGGATTTCACATCCGACTTGACAGACCGCCTGCGTTCGCTTTACGCCCAGTAATTCCG
+
CCCCCGGEGGGGGGGGGGGGGGGGGGGGGGGGGGGGEGGGGGGGGGGGFGEFGGGGGGFGFGGGGGGGGECGGGGGGGGGGGGGGGDGGGGGGGGGGEF9F8;FFDGGGGGDAFFGGGGGCGFFGGGGGFGGGGFGGGDGGGGGAFGEFCEGGGFAGGGGGGGGFGGG585*@FEFGGGGGFGFGGFGGGGGDGGG58ECCGG77775CDGD>CD+*0=*8E>0(718(7)7><F2B8;:C:?7>:*4CG*
@M03364:276:000000000-BLYN8:1:1101:13772:9764 2:N:0:1
GGACTACCGGGGTTTCTAATCCTGTTCGCTACCCATGCTTTCGAGCCTCAGCGTCAGTTACAGACCAGACAGCCGCCTTCGCCACTGGTGTTCCTCCATATATCTACGCATTTCACCGCTACACATGGAATTCCACTCTCCTCTTCTGCACTCAAGTTTCCCAGTTTCCAATGACCCTCCCCGGTTGAGCCGGGGGCTTTCACATCAGACTTAAGAAACCGCCTGCGCTCGCTTTACGCCCAATAAATCCG
+
CCCCCGGGGGGGGGGGGGGGGGGGGGGGGGGGGGGGGGGGGGGGFGGGFGGGGGGGGGGGGGGGGGGGGGGGGGGGGGFFEGGGGGGGGGGGGGGGGGG9FABFGGGGGGGGGGGGGGGGDGGGDCEEEFGGGGGG9E9FGGEGGGGG,:D=FGGGDG,,EFGGGDGFFE;DFCGGFDGGGCEEGGG7?FGGGGGGGGGCFDFGFGFD46FFGD7:CGG=AG>4;F@FF@7@DFF2@?EEGF05<D=4CF5
@M03364:276:000000000-BLYN8:1:1101:22633:9769 2:N:0:1
GGACTACAGGGGTTTCTAATCCTGTTTGCTCCCCACGCTTTCGCACCTGAGCGTCAGTCTTTGTCCAGGGGGCCGCCTTCGCCACCGGTATTCCTCCAGATCTCTACGCATTTCACCGCTACACCTGGAATTCTACCACCCTCTACAAGACTCTAGCTGACCAGTTTCAAATGCAGTTCCCAAGTTAAGCTCGGGGATTTCACATCTGACTTAATCAACCGGCTGCGTGCGCTTTTCGCCCCGTAATTCCG
+
CCCCCGEC<EFGGGGGFFGAFFEDFAFAFGECFFGCEGEFFF,B:BFEFFDDE+B,,EEEGGFGGGAFCCBEGGC=CBCE?FGGCF7BF7?FDEE<EFF9F@ECEGGF:7FF<559E=@=CGF88EFCG,CBAFDB3,,>CEF8DDAFDC@8>FGFG;D,>,ACFC93,75;=,5DFGG;,38,>C<,,,5<7***4B,=CFGGFCF7FDGFGG788*A,2*)615(0()0)5>7)/(*/5)457C36***
@M03364:276:000000000-BLYN8:1:1101:5811:9777 2:N:0:1
GGACTACACGGGTTTCTAATCCTGTTTGCTCCCCACGCTTTCGCACCTGAGCGTCAGTCTTTGTCCAGGGGGCCGCCTTCTCCACCGGTATTCCTCCAGATTTCTACGCATTTCACCGCTACACCTGGAATTCTACCCCCCTCTACAAGACTCTAGCTGACCAGTTTCAAATGCAGTTCCCAAGTTAAGCTCGGGGATTTCACATCTGACTTAATCAACCGCCATCGTGCGCTTTACGCCCAGTAATTCCG
+
CCC6AC@<,6@FFCFG9EFGGCG9CFFFGG9E8CC@F@,BFGG7BB+BFFADGFC@EFDEFGC<<CCE8:FDG+CEBFGEAFG,CFCB=F@,,5,C=,A,C,,@CF@D7FF@,5E<,?:C=::,4AF88<A==FG,D8=+>CCF9>E9,=3=D9BF;;EC@3:@FGFGGFCC9AAFFA:3,>:CGFGF?,5<**>E7C:?8CCG>CFFC8:=+BF+@D6*)*=((27515:>59><FF*1*7(9:77>G7*
@M03364:276:000000000-BLYN8:1:1101:11382:9787 2:N:0:1
GGACTACCAGGGTTTCTAATCCTGTTTGCTCCCCACGCTTTCGCACCTGAGCGTCAGTCTTTGTCCAGGGGGCCGCCTTCGCCACCGGTATTCCTCCAGATCTCTACGCATTTCACCGCTACACCTGGAATTCTACCCCCCTCTACAAGACTCTAGCCTGCCAGTTTCGGATGCAGTTCCCAGGTTGAGCCCGGGGATTTCACATCCGACTTGACAGACCGCCTGCGTGCGCTTTACGCCCAGTAATTCCG
+
CCCCCGGGGGGGGGGGGGGGGGGGGGGGGGGGGGGGGGGGGGGGDGGGGGGGGGGGGGGGGGGGGGGGGGGGGGGGGGGGGGGGGGGGGGGGGGGGGGGGGGGGGGGGGGGGGGGGGGGGGGGFGGGGGGGGGGGGGGGGGGGGGGGGGGGDFGGGGGGGGGGGGGGGGEECCCGGGGGGEGGGGGGGGFGGGGGGGGGGGGGGFGGGGGGCD7F=FGGCDDFFFFB5(>>EGG:9FB>8EB?6:>F9CG9
@M03364:276:000000000-BLYN8:1:1101:5879:9789 2:N:0:1
GGACTACTAGGGTATCTAATCCTGTTTGCTCCCCACGCTTTCGAGCCTCAGCGTCAGTTACAGACCAGAGAGCCGCCTTCGCCACTGGTGTTCCTCCATATATCTACGCATTTCACCGCTACACATGGAATTCCACTCTCCTCTTCTGCACTCAAGTTTCCCAGTTTCCAATGACCCTCCCCGGTTGAGCCGGGGGCTTTCACATAAGACTTAAGAAACCGCCTGCGCTCGCTTTACGCCCAATAAATCCG
+
@CCCCFGG,CCFGFF@CF<ECFFFFGG<FGFGGEA:@@FFGGEFGCC8CFF?FF@FGGGAC6E9AEGGG@<FGG7@FEC=B@@:?FFGEFGGGGGACFGGGGAA@@CDGEGGGA59FEEEEGFFCF9A:C?FC,4EF8B,>AFGGFG9FD8D8B8FEC9,EFADFCDACDFC?A9D?88>>+>+58C6<B8CC>E55*;=8=,=++24848BC=1+:6CC85>1=A2:6853CFF<@<GGC>076C@4DCC
@M03364:276:000000000-BLYN8:1:1101:25168:9791 2:N:0:1
GGACTACCAGGGTATCTAATCCTGTTTGCTCCCCACGCTTTCGCACCTCAGTGTCAGTATCAGTCCAGGTAGTCGCCTTCGCCACTGGTGTTCCTTCCTATATCTACGCATTTCACCGCTACACAGGAAATTCCACTACCCTCTACCATACTCTAGCTTGCCAGTTTTGGATGCAGTTCCCAGGTTGAGCCCGGGGATTTCACATTCAACTTAACAAACCACCTACGCGCGCTTTACGCCCAGTAATTCCG
+
CCCCCGGGGGGGGGGGGGGGGGGGGGGGGGGGGGGGGGGGGGGGGGGGGGGGGGGGGGGGFGGGGGGGGGGGGGGGGGGGGGGGGGGGGGGGGGGGGGGGGGGFGGGGGGGGGGGGGGCGGGGGGGGGGGGGGGGGGGFGGGGGGGGGGGGGDGGGGFGGFGGGFGFFGGGFDGGGGGGGGGGGFFFGGGGGG6BEDGGGGGGFFGGFGGDFCFGFGFCGFGFFFFFFFEFFCCD9F;EGGFFFGGFFGG;
@M03364:276:000000000-BLYN8:1:1101:10454:9798 2:N:0:1
GGACTACCCGGGTTTCTAATCCTGTTTGCTCCCCACGCTTTCGCACCTGAGCGTCAGTCTTTGTCCAGGGGGCCGCCTTCGCCACCGGTATTCCTCCAGATCTCTACGCATTTCACCGCTACACCTGGAATTCTACCCCCCTCTACAAGACTCTAGCCTGCCAGTTTCGGATGCAGTTCCCAGGTTGAGCCCGGGGATTTCACATCCGACTTGACAGACCGCCTGCGTGCGCTTTACGCCCAGTAATTCCG
+
CCCCCGGGGGGGGGGGGGGGGGGGGGGGGGGGGGGGGGGGGGGGGGGGGGGGGGGGGGGGGGGGFFGGGGGGGGGGGGGGGGGGGGGGGGGGGGGGGGGGGGGGGGGGGGGGGGGGGGGGGGGGGGGGGGGGGGGGGGGGGGGGGGGGCFGFGFGGGGGGGGGFEF9DGC*3@GGGFGGGGFGGFGGGGGGGGEGGEGGGCFGGFGDGCCDDGGGFFGGGEDE0:4>F?EF@DCFAF?EEE:3FCFFFGD6
@M03364:276:000000000-BLYN8:1:1101:12184:9831 2:N:0:1
GGACTACACGGGTATCTAATCCTGTTTGCTCCCCACGCTTTCGAGCCTCAGTGTCAGTTACAGGCCAGAGAGCCGCTTTCGCCTCCGGTGTTCCTCCATATATCTACGCATTTCACCGCTACACATGGAATTCCACTCTCCTCTCCTGCACTCAAGTCTCCCAGTTTCCAATGCACACAATGGTTGAGCCACTGCCTTTTACATCAGACTTAAGAAACCGCCTGCGCTCGCTTTACGCCCAATAAATCCGG
+
CCCCCGGGGDEGGGGGGGGGGGGGGGGGGGGGGGGGGGGGGGGGGGGGGGGGGGGGGGGGGGFFGGGGGGGGGFEGFFGGGGGGGGGGGGGGGFGGGGGGGFGGGGGGGGEGGGGGGGGGGGGGGGGGFCFFGGGDGFDFGGGGGGC?EFGFGGGGGGFFEGGGGGGGFGGFDGGGGFC=FGFGGGGGGGGGGGGGGGGG>FFGFGGGGGFCFFDGGFCGEEDFBFFBDFE>49><>631:;;FFGF3C3C
@M03364:276:000000000-BLYN8:1:1101:20284:9834 2:N:0:1
GGACTACCCGGGTTTCTAATCCTGTTTGCTACCCATGCTTTCGAGCCTCAGCGTCAGTTACAGACCAGACAGCCGCCTTCGCCACTGGTGTTCTTCCATATATCTACGCATTTCACCGCTACACATGGAGTTCCACTGTCCTCTTCTGCACTCAAGTTTCCCAGTTTCCGATGCACTTCTTCGGTTGAGCCGAAGGCTTTCACATCAGACTTAAGAAACCGCCTGCGCTCGCTTTACGCCCAATAAATCCG
+
CCCCCGGGFGGGGGGGGGGGGGGGGGGGGGGGGGGCFGGGGGGGGGGGGGGGGGGGGFGGGGGGGGGGGGGGGGGGGGGGGGGGGGGGGGGGGGGGGGGGGGGGGGGGGGGGGGFGGGGDGGGGGGGGG<FGGFFGGEFFGFGGGGGGGGGGGGGGEFGGDGGGGGGGG6BEGGGGGGGG9EGGGGGGGGGGDCGGGDGGGGGGFGGGGGGGGGFGGGGGFDBDFFFEFFEFGG:<F0CEGA(AFFFFGG:
@M03364:276:000000000-BLYN8:1:1101:4396:9852 2:N:0:1
GGACTACCCGGGTTTCTAATCCTGTTTGCTCCCCACGCTTTCGCACCTGAGCGTCAGTCTTTGTCCAGGGGGCCGCCTTCGCCACCGGTATTCCTCCAGATCTCTACGCATTTCACCGCTACACCTGGAATTCTACCCCCCTCTACAAGACTCCAGCCTGCCAGTTTCGAATGCAGTTCCCAGGTTGAGCCCGGGGATTTCACATCCGACTTGACAGACCGCCTGCGTGCGCTTTACGCCCAGTAATTCCC
+
CCCCCGEF<FEGEGFGGG@@FGGGGFGFGGGGFGGGGEEGFG,CCEGG8FCFGGEGGFGGGGGGEEAFFG@EGGGGGGGG<CCFGGDFGGGGGCCFGGG9F,@FGGG7FFGFFG9<C@DEC@@DFFGF8F9FGGGGAFGGGGGGGGGD9EGGGFCCGGGGCFGGGCDCCC>8E9FFGGGGCF6*?DFF,6DFGE>E5:C<;>CFCF5<*:<CC>F>FCFFDEB(4@05(53>G37A=BGGE:0<F7*.?>*
@M03364:276:000000000-BLYN8:1:1101:18909:9867 2:N:0:1
GGACTACTAGGGTATCTAATCCTGTTTGCTCCCCACGCTTTCGCACCTGAGCGTCAGTCTTTGTCCAGGGGGCCGCCTTCGCCACCGGTATTCCTCCAGATCTCTACGCATTTCACCGCTACACCTGGAATTCTACCCCCCTCTACAAGACTCCAGCCTGCCAGTTTCGAATGCAGTTCCCAGGTTGAGCCCGGGGATTTCACATCCGACTTGACAGACCGCCTGCGTGCGCTTTACGCCCAGTAATTCCG
+
CCCCCFGGGGGGGGGGGFGGGGGGGGGGGGGGGGGGDGGGGGGGGGGGGGGGGGGGGGGGGGGGGGGGGGCEGFGGDGGGGGGGGGGGGGGGGGGGGGGGGGGGGCFD@G@FGGGGFGGEGGGGGGGGGGG8FGGFFGGGGGGGGGGGFEFGGGGGGF:E@FCEF9;EC8DFGCEFFGGGGFGGGDFCFCF1:CEC=EFGFGFGFGGGGGGDG7;F;CG5;CDFDF9D:;B)99CAFBGGGE:FFD44*:2
@M03364:276:000000000-BLYN8:1:1101:7292:9874 2:N:0:1
GGACTACAGGGGTTTCTAATCCTGTTTGCTCCCCACGCTTTCGCACCTGAGCGTCAGTCTTTGTCCAGGGGGCCGCCTTCGCCACCGGTATTCCTCCAGATCTCTACGCATTTCACCGCTACACCTGGAATTCTACCCCCCTCTACAAGACTCTAGCTGACCAGTTTCAAATGCAGTTCCCAAGTTAAGCTCGGGGATTTCACATCTGACTTAATCAACCGCCTGCGTGCGCTTTACGCCCCGCAATTCCG
+
CCCCCGGGGGGGEGGGGGGGGGGGGGGGGEFGGGGGGGGGFGGGGGGGGGGGGGGGGGFFFGGGGGGFFGGGGGGGGGGGGGGEGGGGGGGGGECFFFGGGEEFGFGGCGGDFGGGGGGCEGGGGGGGFGDGGGFGGGGGGGGFG9FGGGGGGGCFGGGGG7CFGGFFGGGCECFGGG7CFFEDDFGFCC??*@>CCEFGGFFGFGG=DGFCC@@7@FGG>5:6(;6DDFFEGGGFB:ECE)()1)7<GF9
@M03364:276:000000000-BLYN8:1:1101:14705:9880 2:N:0:1
GGACTACTGGGGTTTCTAATCCTGTTTGCTCCCCACGCTTTCGCACCTGAGCGTCAGTCTTTGTCCAGGGGGCCGCCTTCGCCACCGGTATTCCTCCAGATCTCTACGCATTTCACCGCTACACCTGGAATTCTACCCCCCTCTACAAGACTCTACCCTGCCAGTTTCGGATGCAGTTCCCAGGTTAAGCCCGGGGATTTCACATCCGACTTGCCAGACCGCCTGCGTGCGCTTTACGCCCAGTAATTCCG
+
CCCCCGGGGGGGGGGGGGGGGGGGGGGGGGGGGGGGGGGGGGGGGGGGGGGGGGGGDGGGGGGGGGGGGGGCEE7FGGGGGGGEEAEGG:FGGGGGGGG9A?FFFFGEGGGGGGGGGEEC@FGGGFGGFGG?;BDFGGGGG8C?,CE9=:@<:EC,=DE:D@C6FB;EE8**7>AEF9EGF;?GGC,5=CD:?EGGEGF6C71@AF;CD<D*2+*2*2A78=B?(<6)()).9D<AF<GGG)49C*94D02
@M03364:276:000000000-BLYN8:1:1101:16383:9881 2:N:0:1
GGATACTCGGGTATCTAATCCTGTTTGCTCCCCACGCTTTCGCACCTGAGCGTCAGTCTTTGTCCAGGGGGCCGCCTTCGCCACCGGTATTCCTCCAGATCTCTACGCATTTCACCGCTACACCTGGAATTCTACCCCCCTCTACAAGACTCTAGCCTGCCAGTTTCGGATGCAGTTCCCAGGTTGAGCCCGGGGATTTCACATCCGACTTGACAGACCGCCTGCGTGCGCTTTACGCCCAGTAATTCCG
+
CCC?C<E<CFGFEGGFEFFDGFF,CFGGGGGGGFECFGGGEF@FCFFGGFGEECFC<@FC@E@EFDFFG7FEGE>CFC<FEGDGFGGFE@FFFEEFEA<5,C@5;?FB+:CFE9@F:F:8=,,AEFG8FDGC=CFG8DEGECB=EDCD8<CFCF;CFGFFGC?EGG;>ECCCFCCDFCF9DCEFD,:6?FGGEDE=5EG+3;EC)9*9C557CFG=FFGEFG5??5()4<BFDGCAEFGGEFFF>09AGC
@M03364:276:000000000-BLYN8:1:1101:26775:9883 2:N:0:1
GGACTACAAGGGTATCTAATCCTGTTTGCTCCCCACGCTTTCGCACCTCAGTGTCAGTATCAGTCCAGGTAGTCGCCTTCGCCACTGGTGTTCCTTCCTATATCTACGCATTTCACCGCTACACAGGAAATTCCACTACCCTCTACCATACTCTAGCTTGCCAGTTTTGGATGCAGTTCCCAGGTTGAGCCCGGGGATTTCACATTCAACTTAACAAACCACCTACGCGCGCTTTACGCCCAGTAATTCCG
+
CCCCCGGGGGG7FGGGGGGGGGGGGGGGGGGGGGGGGGFFFFGGGFGGGGGFGGGGGGGGGGGGGGGGGGGGGGGGGGGGGGGGGGGGGGGGGGGGFFCFFCDFGGGGGGGGGGGGGGGG7CGGGGGGGGGGGGGGGGG@E?FFFAFGGGGGGGGGGGGGFGGFFCG9=C?FGFFGGFG,EC8+DFGGGGGFGGGGGGF,?CFFFGCDGGG8CFGGG*=F>FB=EFFF=DEBGG3<C@GGDEDFGGF<@F;
@M03364:276:000000000-BLYN8:1:1101:5499:9891 2:N:0:1
GGACTACTAGGGTATCTAATCCTGTTTGCTCCACACGCTTTCGCACCTGAGCGTCAGTCTTTGTCCAGGGGGCCGCCTTCGCCACCGGTATTCCTCCAGATCTCTACGCATTTCACCGCTACACCTGGAATTCTACCCCCCTCTACAAGACTCTAGCCTGCCAGTTTCGGATGCAGTTCCCAGGTTGAGCCCGGGGATTTCACATCCGACTTGACAGACCGCCTGCGTGCGCTTTACGCCCAGTAATTCCC
+
CCCCCFG9FEFCEEFGGEFGFGGGC99<ECGG8FGFFBFD@C@FEEEGGFGGGGGGGFGFGGGG<EFFEECFGG:@FGCF=FEECGGGGGFFGGGGGGGGGGFFGG<FGDFCEFFGG7FDEC9A,FEFDEFEE9CCF,@+3@CDDFGF9?,2@DFE;:EFC8<6>;;FGC5E5DGG;AADFFGF7DE7FFGGGGGEGG6AD+,=827CDCCD:777F<F=8*5(871>?B:>CC*:F:EED>B;***):**
@M03364:276:000000000-BLYN8:1:1101:21579:9904 2:N:0:1
GGACTACCAGGGTTTCTAATCCTGTTTGCTCCCCACGCTTTCGCACCTGAGCGTCAGTCTTTGTCCAGGGGGCCGCCTTCGCCACCGGTATTCCTCCAGATCTCTACGCATTTCACCGCTACACCTGGAATTCTACCCCCCTCTACAAGACTCTAGCTGACCAGTTTCAAATGCAGTTCCCAAGTTAAGCTCGGGGATTTCACATCTGACTTCATCAACCGCCTGCGTGCGCTTTACGCCCAGTAATTCCG
+
CCCCCGGGGGGGGGGGGGGGGGGGGGFGGGGGGGGCGGGGGGGFCFGFCEFGGGEECFFGGAEEGGGGFD@:FGGGGGFGGGGGGFGGGGGGGFGGGGGFGCEGDFGGGGGGGGGGGGGGGGGGEFG?<CGAFGGGGCDFEGE?CF99CFD?FGFFFFG9CFGGFFCFDFGGGGGGFFGGGGCCFFGGCCFDEE>>5EFFGFGCAC7+:FGF+=++;79F;GE?,),:(555DC<)9:GGD)(0?7@2>:0
@M03364:276:000000000-BLYN8:1:1101:20138:9907 2:N:0:1
GGACTACCGGGGTTTCTAATCCTGTTTGCTCCCCACGCTTTCGCACCTGAGCGTCAGTCTTTGTCCAGGGGGCCGCCTTCGCCACCGGTATTCCTCCAGATCTCTACGCATTTCACCGCTACACCTGGAATTCTACCCCCCTCTACAAGACTCTAGCCTGCCAGTTTCGGATGCAGTTCCCAGGTTGAGCCCGGGGATTTCACATCCGACTTGACAGACCGCCTGCGTGCGCTTTACGCCCAGTAATTCCG
+
CCCCCGGGGGGGGGGGGGFGGFGFGGGGGGGFFGGGGGGGGGGGGGGGGGGGGGGGGGGGGGGGGGGGGGGGGGGGGGGGGGGGGGGGGCFGFFGGGGGGGGFGGGGGGGDGGGGGDGGGFGFGGGGFGCFD;FGGGGG:EEEGFCF9CCGFGGGGGGGGGGGGGGGGDD5CEDGGF?FG,>CFGGGGGGFDECEGCCFGF797A8FGGGGDCC4:DFGF:E3?:>9>6@>>C5C9*(2:CDFFG7=>GG4
@M03364:276:000000000-BLYN8:1:1101:9457:9908 2:N:0:1
GGACTACAGGGGTATCTAATCCTGTTTGCTCCCCACGCTTTCGCACCTGAGCGTCAGTCTTTGTCCAGGGGGCCGCCTTCGCCACCGGTATTCCTCCAGATCTCTACGCATTTCACCGCTACACCTGGAATTCTACCCCCCTCTACAAGACTCTAGCCTGCCAGTTTCGAATGCAGTTCCCAGGTTGAGCCCGGGGATTTCACATCCGACTTGACAGACCGCCTGCGTGCGCTTTACGCCCAGTAATTCCG
+
CCCCCGGGGGGGGGGGGGGGGGGGGGGGGGGGGGGGGGGGGGGGGGGGGGGGGGFGGGFGGGGGGGGGGEGGGGGGGGGGGGGGGGGGGFGGGDFFGGGGF<FGGFFGGGGGGGGGGGGGGGGGGGGGGGG8DFEDFGCFGGGGGGGDFFFGCGGGGGGGGGFFGGACEFGGGGGGGGGFC9DGGGGGGGGGDGED*;CCFFEFACCDGDGGC:FFFFGF>=B:()4<0;@BCGC)*4>E:):?7:@AGF9
@M03364:276:000000000-BLYN8:1:1101:25150:9909 2:N:0:1
GGACTACTGGGGTTTCTAATCCTGTTTGCTCCCCACGCTTTCGCACCTGAGCGTCAGTCTTTGTCCAGGGGGCCGCCTTCGCCACCGGTATTCCTCCAGATCTCTACGCATTTCACCGCTACACCTGGAATTCTACCCCCCTCTACGAGACTCAAGCTTGCCAGTTTCAAATGCAGTTCCCAGGTTGAGCCCGGGGATTTCACATCCGACTTGACAGACCGCCTGCGTGCGCTTTACGCCCAGTAATTCCG
+
CCCCCGGGGGGGGGGGGGFGGGGGGGGGGGGGGGGGGGGGGGGGGGGGGGGGGGGGGGGGGGGGFGGGGGGGGGGGGGGGGGGGGGGGGGGGGGGGGGGDDFFGGFGGGGGGGGGGGGGGGGGGGGGGGGGGGGGGFGGGEGGGGGGGGGGGGCEGFGFGGGGGFFCDEFFGGGGGGGGGGGGEGGFF6FFC5=EGECGGGGGCFG4CGGGGGGGFDCC*8CDFBFFE0>FFGG<B?BGEGFFFGGF97C>
@M03364:276:000000000-BLYN8:1:1101:9512:9914 2:N:0:1
GGACTACAAGGGTATCTAATCCTGTTTGCTCCCCACGCTTTCGAGCCTCAGCGTCAGTTACAGACCAGAGAGCCGCCTTCGCCACTGGTGTTCCTCCATATATCTACGCATTTCACCGCTACACATGGAATTCCACTCTCCTCTTCTGCACTCAAGTTTCCCAGTTTCCAATGACCCTCCCCGGTTGAGCCGGGGGCTTTCACATCAGACTTAAGAAACCGCCTGCGCTCGCTTTACGCCCAATAAATCCG
+
CCCCCGGGGGGGGGGGGGGGGGGGGGEFGGGGGGGGGGGGGGGGGGGGGGGGGGGGGGGGGGGGGGGGFGFGGGGGGGGGGGGGGGGGGGGGGGGGGGGGGFGGGGGGGGGGGGGGGGGGGGGGGGGGFEFGGGGGGGGGGGGGGGGGGGGGGGGGGGGFGGGCFFGGGGGGGGGFF?FGGGGGGGGGGGFGGGGGGGGGGFCFFC?FFFFGGG7CFGGGDD57;F@FFB>A<FFFFBGGGF057FFBFG9
@M03364:276:000000000-BLYN8:1:1101:17327:9918 2:N:0:1
GGACTACCGGGGTTTCTAATCCTGTTTGCTCCCCACGCTTTCGCACCTCAGTGTCAGTATCAGTCCAGGTAGTCGCCTTCGCCACTGGTGTTCCTTCCTATATCTACGCATTTCACCGCTACACAGGAAATTCCACTACCCTCTACCATACTCTAGCTTGCCAGTTTTGGATGCAGTTCCCAGTTTGAGCCCGGGGATTTCACATTCAACTTAACAAACCACCTACGCGCGCTTTACGCCCAGTAATCCCG
+
CCCCCGGDEGGGGGGGGGGGGGGGGGGGGGGGGGGGGGGGGGGGGGGGGGGGGGGGGGGGGGFGGGGGDFGGFGGGGGGGGGGCGDGGGGGGGCFBFGGGGGGGGGGGGGGGGGGGGGGGEGGGGEFDFGGGGGGGG@B=EGGG9F9DG,@DD;DGA9D8FGGGG=FDD=EGGGG,,,,733>,C;=,1B>DCEC*@CCF;+7C99CGC:F+A+:::/@FFGAB:F9;560=DGFEC6EG53197CF):7/
@M03364:276:000000000-BLYN8:1:1101:2748:9923 2:N:0:1
GGACTACTGGGGTATCTAATCCTGTTTGCTCCCCACGCTTTCGAGCCTCAGTGTCAGTTACAGGCCAGAGAGCCGCTTTCGCCACCGGTGTTCCTCCATATATCTACGCATTTCACCGCTACACATGGAATTCCACTCTCCTCTCCTGCACTCAAGTCTACCAGTTTCCAATGCATACAATGGTTGAGCCACTGCCTTTTACACCAGACTTAATAAACCACCTGCGCTCGCTTTACGCCCAATACATCCGG
+
CCCCCGCECFGGFCGGFGGFFGFGG9FCFGGGGGGGGGGGGGGGGGGAGFCGGGGGGGGGEFC@F:EFGG?CFGC>F,B<FGCF7FF=FEFGCEEFFGGEGGGGGGGDGGDGGGGFFGGGEGGGFFFFFFGFCFE9,EAGGC?BFGG8EFGGGG?DFGGFF9FCFGGA8EFEF8=FCEF8DA8DFGGGGC:D?<9FFFFF7@FGA7;DCFGGGGGGDF:>>EF2<*5/-8;?CC:C)2C:C>86**3);95
@M03364:276:000000000-BLYN8:1:1101:19046:9935 2:N:0:1
GGACTACCAGGGTATCTAATCCTGTTTGCTCCCCACGCTTTCGAGCCTCAGCGTCAGTTACAGACCAGAGAGCCGCCTTCGCCACTGGTGTTCCTCCATATATCTACGCATTTCACCGCTACACATGGAATTCCACTCTCCTCTTCTGCACTCAAGTCCTCCAGTTTCCAATGACCCTCCCCGGTTGAGCCGGGGGCTTTCACATCAGACTTAAAGAACCGCCTGCGCTCGCTTTACGCCCAATAAATCCG
+
CCCCCGGGGGGGGGGGGGFGGGGGFGGGGGGGGGGGGGGGGGGGGGGGGGGGGGGGGGGGGGGGGGGGGGGGGGDGGGGGGGGGGGGGGGGGGGGGGGGGGGFGGGDFGGGGGGFGGGGGGGFGGGGGFFFGGGGGGFGFGGGGGGGGF8=ADFGGGGGGGGFGFFGFGGACEGGGGGGGGGDGGGDGGGGGEGGDGGGGFDFGFGGGCFGGGF88DFGFBGFFDFFDBFB:DFGAF?EEGFFFGGF9>C7
@M03364:276:000000000-BLYN8:1:1101:8187:9941 2:N:0:1
GGACTACCGGGGTATCTAATCCTGTTCGCTCCCCACGCTTTCGAGCCTCAGCGTCAGTTACAGACCAGAGAGCCGCCTTCGCCACTGGTGTTCCTCCATATATCTACGCATTTCACCGCTACACATGGAATTCCACTCTCCTCTTCTGCACTCAAGTCTCCCAGTTTCCAATGACCCTCCCCGGTTGAGCCGGGGGCTTTCACATCAGACTTAAGAAACCGCCTGCGCTCGCTTTACGCCCAATAAATCCG
+
CCCCCGGGGGGGGGGGGFFGGGGGGGGGGGGGGDGGGGGGGGGGGGGGGGGFFGGGGGGGGGGGGGGGGGGGGGGGGGGGGGGGGGGGGGGGGGGGGGFGGGGGGGGDGGGGGGGGGGGGGGGFGGGGECEFGCGGGFGGGGGGGGGGGGGGGGFGFGGGGFEFFGGGGGGFFGGGFGGEEGGDGGGGGGFGDGGD7>EFC>FF6CDGFGGGGFGCFGGGFGE?1;17955><FG27:EGGFFFGCB>GFD
@M03364:276:000000000-BLYN8:1:1101:9651:9941 2:N:0:1
GGACTACTAGGGTTTCTAATCCTGTTTGCTCCCCACGCTTTCGAGCCTCAGTGTCAGTTACAGGCCAGAGAGCCGCTTTCGCCTCCGGTGTTCCTCCATATATCTACGCATTTCACCGCTACACATGGAATTCCACTCTCCTCTCCTGCACTCAAGTCTCCCAGTTTCCAATGCACACAATGGTTGAGCCACTGCCTTTTACATCAGACTTAAGAAACCACCTGCGCTCGCTTTACGCCCAATAAATCCGG
+
CCCCCGGGGGGGGGGGGGGGGGGGGGGGGGGGGGGGGGGGGGGGCGGGGGGGGGGGGGGGGGGGGGGDGGGGGGGGGGGGGGGGGGGGGGGGGGGGGGGGGGGGGGGGGGDGGGGGGGGGGGGGGGGGFFFGGGGGGGGGGGGGGGGGGGGGGGGGGGGGADFGGGGGGGGFGGGGGGGGGGFGEEGFGFG?<FFGGGFGGGFFFGGDGFFGGFCGDF@FFCFFFF9944)8CDFCDFE@EF3FGGFFC<5
@M03364:276:000000000-BLYN8:1:1101:18739:9942 2:N:0:1
GGACTACTGGGGTTTCTAATCCTGTTTGCTCCCCACGCTTTCGCACCTGAGCGTCAGTCTTTGTCCAGGGGGCCGCCTTCGCCACCGGTATTCCTCCAGATCTCTACGCATTTCACCGCTACACCTGGAATTCTACCCCCCTCTACAAGACTCTAGCCTGCCAGTTTCGGATGCAGTTCCCAGGTTGAGCCCGGGGATTTCACATCCGACTTGACAGACCGCCTGCGTGCGCTTTACGCCCAGTAATTCCG
+
CCCCCGGGGGGGGGGGGGGGGGGGGGGGGGGGGGGGGGGGGGGGGGGGGGGGGGGGGGGGGGGGGGGGGGGGGGGGGGGGGGGGGGGGGGGGGGGGGFGGGGGGGGGGGGGGGGGGGGGGGGGFFFGGGGGGGGGGGGGFECEFGGGGEFCDGGGGGGGGGGGGGFGECGGGGGGGGGGGGGGGGCGFGGGGGGCGGDGGGGGGCFF5CDGCFDFGGGGGFE@<?F;:()<DGGFFFBCEGFF@G*=:CF7
@M03364:276:000000000-BLYN8:1:1101:26697:9979 2:N:0:1
GGACTACTGGGGTATCTAATCCTGTTTGCTCCCCACGCTTTCGCACCTCAGTGTCAGTATCAGTCCAGGTAGTCGCCTTCGCCACTGGTGTTCCTTCCTATATCTACGCATTTCACCGCTACACAGGAAATTCCACTACCCTCTACCATACTCTAGCTTGCCAGTTTTGGATGCAGTTCCCAGGTTGAGCCCGGGGATTTCACATTCAACTTAACAAACCACCTACGCGCGCTTTACGCCCAGTAATTCCG
+
@CCCCFGGFGGDFGGGGGGGGGGGGGGGGGGGGGGGGGGGGGGGGGGGGFGGFGGGGGGGGFGGGFFGGFFGGG@GCFFGGGGGGGGFGGGGCEFFFFGGGGGEFGGFGGGGGGGGEGGGGGGGGG?8EAFFGGGEEEDF8FGGGGGGGGGGGGGEFFGECFFGEEEEF6,>DEGEFFFFCFCFFGCDFFCGG6E>1@EGGGGGADCFFFFC8CFF>?8?>EBFFFDF@F>;DGCEF0E@EFFFD7852:0
@M03364:276:000000000-BLYN8:1:1101:4245:9983 2:N:0:1
GGACTACCAGGGTATCTAATCCTGTTTGCTCCCCACGCTTTCGCACCTGAGCGTCAGTCTTTGTCCAGGGGGCCGCCTTCGCCACCGGTATTCCTCCACATCTCTACGCATTTCACCGCTACACCTGGAATTCTACCCCCCTCTACAAGACTCTAGCCTGCCAGTTTCGGATGCAGTTCCCAGGTTGAGCCCGGGGATTTCACATCCGCCTTGACAGACCGCCTGCGTGCGCTTTACGCCCAGTAATTCCC
+
CCCCCGGGGGGGGGGGGGGGFGGGGGGGGGGGGGGGGGGGGGGGGGGGEFCGGGGGGGGGGGGGGGGGGD7FGGGGGGGGGGGGGDGGGGGFGG9BFGGGGGGGGCFGGG@FFGGGGGGGDGGGGGFGGGEAFFGGG8EGGGGGGGGG,DFGGGGCGCFFECFDGGGG>>>:EFC7DEAFC9FGF,,,4DEG*:8C5EG?DFG>@D***2CDD7CGGFFFBEEB?@9B6>@>75*6=(AC*)./*:9AC7*
@M03364:276:000000000-BLYN8:1:1101:15261:9986 2:N:0:1
GGACTACCAGGGTTTCTAATCCTGTTTGCTCCCCACGCTTTCGAGCCTCAGTGTCAGTTACAGGCCAGAGAGCCGCTTTCGCCTCCGGTGTTCCTCCATATATCTACGCATTTCACCGCTACACATGGAATTCCACTCTCCTCTCCTGCACTCAAGTCTACCAGTTTCCAATGCATACAATGGTTGAGCCACTGCCTTTTACACCAGACTTAATAAACCACCTGCGCTCGCTTTACGCCCAGTAATTCCG
+
CCCCCGGGDGEGGFGGGFGGGFGGGGFGGGGGGGGEGDGFGGGGGGGGGGGGGFGGGGGGGGGGGGGGGCFFGFEG>FCGEGGDEGGGFGGGGFGGG@FGFFFGGGFGGGGGGGGGGGEGGGGGGGGGGGGGFFGGGGEGFGGGGGGGGGFFGDEFEFGCDG8DFDDGGE,@EGGGGGGGGGFFCEFFCFGGFCCGDFGGGGGFCFFCGFCFGCFF7FCCFE*.>BADFF:?DFD@):EGEAEAFDFE;C
@M03364:276:000000000-BLYN8:1:1101:11623:9995 2:N:0:1
GGACTACTGGGGTTTCTAATCCTGTTTGCTCCCCACGCTTTCGCACCTGAGCGTCAGTCTTTGTCCAGGGGGCCGCCTTCGCCACCGGTATTCCTCCAGATCTCTACGCATTTCACCGCTACACCTGGAATTCTACCCCCCTCTACAAGACTCTAGCCTGCCAGTTTCGAATGCAGTTCCCAGGTTGAGCCCGGGGATTTCACATCCGACTTGACAGACCGCCTGCGTGCGCTTTACGCCCAGTAATTCCG
+
CCCCCGGGGGGGGGGGGGFGGGGGGGGGGGGGGGGGGGGGGGGGGGGGGGGGGGGGGGGGGGGGGGGGGGGGGGGGGGGGGGGGGGGGGGGGGGGGGGGGGGFGGGGGGGGGFGGGGGGGGGGGBFGGGGGGGGGGGGGGGGDGGGGGGGGFGGGGGGFFFGGGGGGGGGGGGGGGGFFFGGGGGGGGGFGGGGGG=EGGGGGGFGGGGGGGGGGGGGGFFGFFFF>B?DFEGGFAFFGEG>();:BDGF7
@M03364:276:000000000-BLYN8:1:1101:26027:10004 2:N:0:1
GGACTACTCGGGTTTCTAATCCTGTTTGCTCCCCACGCTTTCGAGCCTCAGTGTCAGTTACAGGCCAGAGAGCCGCTTCCGCCTCCGGTGTTCCTCCATATATCTACGCATTTCACCGCTACACATGGAATTCCACTCTCCTCTCCTGCACTCAAGTCTCCCAGTTTCCAATGCACACAATGGTTGAGCCACTGCCTTTTACATCAGACTTAAGAAACCACCTGCGCTCGCTTTACGCCCAATAAAGCCGG
+
@CCCCGGGGGCGGGCFGFGGGFGGGFGGGGGGGGGGDGCGGGGFGGGGGGFDEGGGFCFGGGGGGDGGGGGGFEFGEC7EGGGGCEEEFCFGDFGGGGGFGGCFFGGGGGG?FGFGGGG+>FFDEFGGGDADGGGGGGGGGFGGGGGGGGF88>>DFGGGCGDCFFFFGGGGGGGGGGCF,E8ED+DCEF,@EEFG?ACEFGGGFCD>7F>FCCC8FDCEFGFEB9>FDF:5*/:9B2:EC.=6CD+)022
@M03364:276:000000000-BLYN8:1:1101:22319:10006 2:N:0:1
GGACTACCCGGGTTTCTAATCCTGTTTGCTCCCCACGCTTTCGAGCCTCAGTGTCAGTTACAGGCCAGAGAGCCGCTTTCGCCTCCGGTGTTCCTCCATATATCTACGCATTTCACCGCTACACATGGAATTCCACTCTCCTCTCCTGCACTCAAGTCTCCCAGTTTCCAATGCACACAATGGTTGAGCCACTGCCTTTTACATCAGACTTAAGAAACAACCTGCGCTCGCTTTACGCCCAATAAATCCGG
+
CCACCGDEFEEGFGGGGGGGGGGFGGGGGGFGGGGGGGGGGGDGGGGGFEGFGGGGGGGFGGGGCBFFFGGEFEEGCFFFDGGGGGGGGEEFGGGGGGGGGGFGGGGGGGFEGGGGGGGGGGGGFFGGGCFFGF=EFFEEEC89BEFGG@EGGGCFGGGGGFFGGGFGFFDFFGC,=C68EGGGGGGF?D?C6DGGGGGGGGG+;8CCGF@DFGFFCF,,3A?@B?>>>>B?89C*?9CEGF66:;:?2>2
@M03364:276:000000000-BLYN8:1:1101:10386:10013 2:N:0:1
GGACTACACGGGTCTCTAATCCTGTTTGCTCCCCACGCTTTCGCACCTGAGCGTCAGTCTTTGTCCAGGGGGCCGCCTTCGCCACCGGTATTCCTCCAGATCTCTACGCATTTCACCGCTACACCTGGAATTCTACCCCCCTCTACAAGACTCTAGCCTGCCAGTTTCGGATGCAGTTCCCAGGTTGAGCCCGGGGATTTCACATCCGACTTGACAGACCGCCTGCGTGCGCTTTACGCCCAGTAATTCCG
+
CCCCCGGGGGGGGGGGGGGGGGGGGGGGGGGGGGGGGGGGGGGGGGGGGGGGGGGGGGGGGGGGGGGGGGGGGGGGGGGGGGGGGGGGGGGGGGGGGGGGGGGGGGGGGGGGGGGGGGGGGGGGEGGGGGGGGGGGFGGGGGGGGGGGGGGGGGGGGGGGGGGGGGGGGGGGGGGGGGGGGGGDGFCFFFGGGGGGGGGGGGGGFGGDDDGDFCDFGDGGFG>BF>67155@3DFAF?EEGB?FGFFAGG*
@M03364:276:000000000-BLYN8:1:1101:8091:10023 2:N:0:1
GGACTACAAGGGTTTCTAATCCTGTTTGCTCCCCACGCTTTCGCACCTGAGTGTCAGTCTTTGTCCAGGGGGCCGCCTTCGCCACCGGTATTCGTCCAGAGCTCTACGCAGTTCACCGCTACACCTGGCATTCTACCCCCCTCTACAAGACTCTAGCCTGCCAGTTTCGGATGCAGGTCCCAGGTTGAGCCCGGAGATTTCACATCCGACTTGACAGACCCGCGGCGTGCGCTTTACGCCCAGTAATTCCC
+
@9@A<<EF<@CF6CBFGD<F<;<EF<,CECFGC;F7@F,8D<@@C@BE,CF,CF<6,,;CC<,C,C,6FC@BFGGD7?FEDF,FE,@FCG75F,@,+CC,,,,9@5ED>:4B<<<,,46+4C,A>?AF,AE7,@3C,,@@7CED,=@,3,>+73DDG8D38:?,,8,5:E:>EGAF,,33,,61>E6<FFFC>****,6=+=CCBF**7>)9DFC>0*=C4*:(4)(89D35)*1)*4>:*8?<>0=4>00
@M03364:276:000000000-BLYN8:1:1101:19091:10025 2:N:0:1
GGACTACCAGGGTTTCTAATCCTGTTTGCTCCCCACGCTTTCGCACCTGAGCGTCAGTCTTTGTCCAGGGGGCCGCCTTCGCCACCGGTATTCCTCCAGATCTCTACGCATTTCACCGCTACACCTGGAATTCTCCCCCCCTCTACAAGACTCTAGCCTGCCAGTTTCGGATGCAGTTCCCAGGTTGAGCCCGGGGATTTCACATCCGACTTGACAGCCCGCCTGCGTCCCCTTTACGCCCAGTAATTCCG
+
CCCCCGG8FGGGGFEFGGGGGGFGGGGGGGGGGGGGGGGGGGG7BFGG<FGGGGGGGGGGGGGFGGGGFEDDGGGGGGGGGGGGGAGGGDGGGGGGGFEFGGGGGGGGGGGGGGGGGGGGGGGGGFDGGDBDG,;F,>BFEEGGCGDFC?DFGG999898,@8FFGA;ABE*1DFDD7EGDGFGGGC7?CGGGDGGGGGDFCC78>7D3:CC:DDC**==>CB6(73.(8)09CF9F0CCE7(0>7*6CC*
@M03364:276:000000000-BLYN8:1:1101:15685:10031 2:N:0:1
GGACTACCGGGGTATCTAATCCTGTTTGCTCCCCACGCTTTCGCACCTGAGCGTCAGTCTTTGTCCAGGGGGCCGCCTTCGCCACCGGTATTCCTCCAGATCTCTACGCATTTCACCGCTACACCTGGAATTCTACCCCCCTCTACAAGACTCTAGCTGACCAGTTTCAAATGCAGTTCCCAAGTTAAGCTCGGGGATTTCACATCCGACTTGACAGACCGCCTGCGTTCGCTTTACGCCCAGTAATTCCG
+
CCCCCGGGGGGGGGGGGGGGGGGGGGGGGGGGGGGGGGGGGGG>FFGGGGGGGGGGGGGGGGGGGGGGDGGGGGGGGGGGGGGGGGGGGGGGGGGGGCGGGGGGGGGGGGGGGGGGGGGGGGGGGGGGGGGGGGGGGGGGGGGGGGGFGGGGGGGGGGGGGGGGGGGGGGGGGGGGGGG?FGGGGGGGGG;<CDEEEGGGGDCFFGGDCGGDGGGGGGGGDCA?FF08(5>FGCFDF?EGGB?FGD@)7>7
@M03364:276:000000000-BLYN8:1:1101:25951:10038 2:N:0:1
GGACTACTGGGGTATCTAATCCTGTTCGCTACCCATGCTTTCGAGCCTCAGCGTCAGTTACAGACCAGACAGCCGCCTTCGCCACTGGTGTTCTTCCATATATCTACGCATTTCACCGCTACACATGGAGTTCCACTGTCCTCTTCTGCACTCAAGTTTCCCAGTTTCCGATGCACTTCTTCGGTTGAGCCGAAGGCTTTCACATCAGACTTAAGAAACCGCCTGCGCTCGCTTTACGCCCAATAAATCCG
+
CCCCCGFGGGGGGGGGGGGGGGGGGGGGGGGGGGGCFFGGGGDGGGGGGGGGGGGGGGGGGGGGGGGGGGGGGGGGGGGGGGGCGGGGGGGGGGGGGGGGGGGGGGGGGGGGGGGGGGGGGFFGGGGGEGFFFFCAFGGFGGGGGGGGGGGGGGCFEEGGGGGGGGGGGGGGDGGGFGGGGGDGGG6FFGGGCECEFFFFGGGGFGFFCFFFCFGGCCDGEGBFFA@F2BBADGGCF?ECEE?F<FFFGG3
@M03364:276:000000000-BLYN8:1:1101:8337:10079 2:N:0:1
GGACTACACGGGTATCTAATCCTGTTTGCTCCCCACGCTTTCGCACCTCAGTGTCAGTATCAGTCCAGGTAGTCGCCTTCGCCACTGGTGTTCCTTCCTATATCTACGCATTTCACCGCTACACAGGAAATTCCACTACCCTCTACCATACTCTAGCTTGCCAGTTTTGGATGCAGTTCCCAGGTTGAGCCCGGGGATTTCACATTCAACTTAACAAACCACCTCCGCGCGCTTTACGCCCAGTCATTCCC
+
CCCCCGGGGGGGGGGGGGFGGGGGGGGGGFGGGGGGGGGGGGGGGGGGGGGGGFGGGGGGGGGGGGGGGGCGGF@FEGGGGGGCGGGGF8FGGGFFFGGFGGGGGFGGG7?FFEEGGCGGGGGGGGGF,=FGGGGGF8DGF=?@9EA,69EDDF;,A=7@EGFEDDFF?EFFGGCFE9ECFEGFF9,@@FDFGDDGGCGEGCFCC+++BFCCDCFCGGGGFG>4)35?@F4=C77):3EEE3(;*;8<FG*
@M03364:276:000000000-BLYN8:1:1101:21033:10113 2:N:0:1
GGACTACCAGGGTTTCTAATCCTGTTTGCTCCCCACGCTTTCGAGCCTCAGCGTCAGTTACAGACCAGAGAGCCGCCTTCGCCACTGGTGTTCCTCCATATATCTACGCATTTCACCGCTACACATGGAATTCCACTCTCCTCTTCTGCACTCAAGTTTCCCAGTTTCCAATGACCCTCCCCGGTTGAGCCGGGGGCTTTCACATCAGACTTAAGAAACCGCCTGCGCTCGCTTTACGCCCAATAAATCCG
+
CCCCCDGGGGGGFGGGGGGGGGGGGGGGGGGGGGGGGD@FGGGGGGGGGGGGGGGGGGGGGGGDGGGGFFFGGGGGGGGGGGGGGGGGGGGGGGGGGGGGGGGGGGGGGGGGGGGGGGEGGGGGDGGGGGGGGGGGGGGGGGGGGFGGGGGGGGGG@=EFFGG83>FGEFGGGGGEGGGGGGGGGGGGGGF69>CEEGGGGGGG>FFGGGF@@8++;CGGFGD<1)7>6>>ECF:)=:GDGEF:G7@AGGD
@M03364:276:000000000-BLYN8:1:1101:9894:10121 2:N:0:1
GGACTACCGGGGTTTCTAATCCTGTTTGCTCCCCACGCTTTCGCACCTCAGCGTCAGTCTCTGTCCAGGGAGCCGCCTTCGCCACCGGTGTTCTTCCAGATATCTACGCATTTCACCGCTACACCTGGAATTCTACCCACCTCTACAGGACTCTAGTCTACCAGTTTCGGATGCAGTTCCGAGGTTGAGCCCGGGGATTTCACATCCGACTTGACAGACCGCCTGCGCTCGCTTTACGCCCAGTAATTCCG
+
CCCCCGGE+@FGGGGGGGGGGGGGGGGGGG,FGGGG+CGGGGG,,@FF,EDGEGGGGG,6<<FFGGGG,B,BF@FGGGGGGGFGE=FGG+FFG<EFCC?EFAFGGGEGGGGGGGGGGGGGGGGG@E?FGFGGG<DG93,CCFGFAD,,,6DFGADG3,,,8@FFGGDECEGGEGGGGCG:*B8EGGGGGG6D1*>=*CFFGGGGFG4CDDGG*C8;49F7>*:<0A>)(857DGGA=:ECEB1<FF*6FG<
@M03364:276:000000000-BLYN8:1:1101:12522:10124 2:N:0:1
GGACTACCGGGGTATCTAATCCTGTTTGCTCCCCACGCTTTCGCACCTCAGTGTCAGTATCAGTCCAGGTAGTCGCCTTCGCCACTGGTGTTCCTTCCTATATCTACGCATTTCACCGCTACACAGGAAATTCCACTACCCTCTACCATACTCTAGCTTGCCAGTTTTGGATGCAGTTCCCAGGTTGAGCCCGGGGATTTCACATTCAACTTAACAAACCACCTACGCGCGCTTTACGCCCAGTAATTCCG
+
CCCCCGGGGGGGGGGGGGGGGGGGGGGGGGGGGGGGGGGGGGGGGGGGGFGGGGEFGGGGGGGGGGGGCGFFGGGGGDGGGGGGGGGGGGGGFGGFGGGGGGGGGGGGGGGEEFGEFGGGGGGGFFEFFGGGGGGEFGGGG?DD9EFGGGGFGGGGGFFGG,,3AEF,3>ECGFFGGGGGFCFGFGFGGGGGEEGE>E6@>DGFA>@F75=;C+:2:CEGA:?(6F@)56;)95D)18E:C><AF767DD9
@M03364:276:000000000-BLYN8:1:1101:5945:10132 2:N:0:1
GGACTACCAGGGTTTCTAATCCTGTTTGCTCCCCACGCTTTCGAGCCTCAGTGTCAGTTACAGGCCAGAGAGCCGCTTTCGCCTCCGGTGTTCCTCCATATATCTACGCATTTCACCGCTACACATGGAATTCCACTCTCCTCTCCTGCACTCAAGTCTCCCAGTTTCCAATGCAAACAATGGTTGAGCCACTGCCTTTTACATCCGACTTAAGCAACCACCTGCCCCCGCTTTACGCCCAATCAATCCGG
+
CCCCCGGD<FGGGFEGGFEFGEFGFGGD<FFFEEGGGGGGGGGFFGGGGGCFEDEFGGFFGGGGGCCFFGF@EGGGDC7FCFFGGFGDFEGEGGFGGGCBE9FGGGGGD,F@AF9FGGGEEFFG9AFGG=EFGGFFA8EFFGGGGFGCFFF+@DDFFA9EFG8DGEGD,@FGGGG,3@,=D9DB986,@D6D,@?FGGFFFD7CC**30?*5++2<0;=*9?95:*)*()0):?7:)4B8C38)*21.*:C
@M03364:276:000000000-BLYN8:1:1101:11259:10158 2:N:0:1
GGACTACTGGGGTTTCTAATCCTGTTTGCTCCCCACGCTTTCGCACCTGAGCGTCAGTCTTTGTCCAGGGGGCCGCCTTCGCCACCGGTATTCCTCCAGATCTCTACGCATTTCACCGCTACACCTGGAATTCTACCCCCCTCTACAAGACTCTAGCTGACCAGTTTCAAATGCAGTTCCCAAGTTAAGCTCGGGGATTTCACATCTGACTTAATCAACCGCCTGCGTGCGCTTTACGCCCAGTAATTCCG
+
CCCCCGGGGGGGGGGGGGCGGGGGGGGGGGGGGGFGGGGGGGGGGGGGGFGGGGGGGGGGGGGGGAFGGDEGFCFGGGGGGGFGCGGGGDGGGGGGGGGEGFFAECFGGGGGGGGGGGGGGGGGFGGGGDFGGGGFFGGEEEEFCEFFGGGG6FCFGCFFGFGGGGGGGGGCGFEGDFGEGGCGGGGGGGGG5>EGGGGGCFGFFGGGGGGGGFGGGFGGFGFDFF9BDFBEDD<5@:E::>?FGCFBGGC
@M03364:276:000000000-BLYN8:1:1101:22701:10168 2:N:0:1
GGACTACTCGGGTTTCTAATCCTGTTTGCTCCCCACGCTTTCGCACCTGAGCGTCAGTCTTTGTCCAGGGGGCCGCCTTCGCCACCGGTATTCCTCCAGATCTCTACGCATTTCACCGCTACACCTGGAATTCTACCCCCCTCTACAAGACTCTAGCCTGCCAGTTTCGGATGCAGTTCCCAGGTTGAGCCCGGGGATTTCACATCCGACTTGACAGACCGCCTGCGTGCGCTTTACGCCCAGTAATTCCG
+
CCCCCGFGEFGGEGGGGGGGGGFGGGGGGGGGGGGEGGGCGGGGGGGGFGGGGFGGGFFFFGFEFGGGCEGGGGGGGGGGGGGGGGGGGGDFGGGGFGFGGGAFGFGGDGGDGFFGGGGGGGGGGGGGGGGGGCEFFFGGEGGGFGG9EFGDFAEF;8E>FGGGGGFGC>CGGGGGGDGC<9CFFGGGGGFFGGGG5C8FFFGGFGGDGGDGFGGFCGFFEGFF?F>F6:@DC5F<=<5CEB0@F=F>FG<
@M03364:276:000000000-BLYN8:1:1101:25353:10171 2:N:0:1
GGACTACAGGGGTTTCTAATCCTGTTTGCTCCCCACGCTTTCGAGCCTCAGTGTCAGTTACAGGCCAGAGAGCCGCTTTCGCCTCCGGTGTTCCTCCATATATCTACGCATTTCACCGCTACACATGGAATTCCACTCTCCTCTCCTGCACTCAAGTCTCCCAGTTTCCAATGCACACAATGGTTGAGCCACTGCCTTTGACATCAGACTTAAGAAACCACCTGCGCTCGCGTTACGCCCAATAAATCCGG
+
CCCCCFFEE9CFGGGGFFGGGGGGGFGGFGGGGGGGGGGEGGGGDEGFGD@EEGGCF@EFFGGFGGGGG8FGGGDGD7FGG@@EFGGG@@,CAEGGGGGDFABF9BCFGG@CDGFFGGGDGD@FF8<=EF<E9FEFFEGFGGDFB8F?FFGGGG=EFFFD9DFFGGFGFA9F8EFFG?CCFFFBGEF7<@:?F8E?FGF,?@9=?C5C>>+B+DF7?FFGF>*2>E>EFFF)947;5;EEGFDFF7=3;)5
@M03364:276:000000000-BLYN8:1:1101:6841:10178 2:N:0:1
GGACTACCAGGGTTTCTAATCCTGTTTGCTCCCCACGCTTTCGAGCCTCAGTGTCAGTTACAGGCCAGAGAGCCGCTTTCGCCTCCGGTGTTCCTCCATATATCTACGCATTTCACCGCTACACATGGAATTCCACTCTCCTCTCCTGCACTCAAGTCTCCCAGTTTCCAATGCACACAATGGTTGAGCCCCTGCCTTTTACATCAGACTTAAGAAACCACCTGCGCTCGCTTTACGCCCACTAAATCCGG
+
CCCCCGGGGGGGGGGGGGGGGGGGGGGGGGGGGGGGGGGGGGGGGGGGGGGGGGGGGGGGGFGGGGGGGGGGGGGGGGFGGGGGGGGGGGGGGGGGGGGGGGGGGGGGGGGGGGGGGGGGGGGGGGGGFGGGGGGGCFGGGGGGGGGGGGGGGGFDFGGGGGGFEFGGGGGGGGGGFFGGGAGDFGFGG7+++@6:EGGG+?FFFGGGGGGGFGGFGGCFFG>EFA=D=B4AGG76D2EGG)36CCAEFGD
@M03364:276:000000000-BLYN8:1:1101:19513:10193 2:N:0:1
GGACTACACGGGTTTCTAATCCTGTTTGCTCCCCACGCTTTCGAGCCTCAGTGTCAGTTACAGGCCAGAGAGCCGCTTTCGCCTCCGGTGTTCCTCCATATATCTACGCATTTCACCGCTACACATGGAATTCCACTCTCCTCTCCTGCACTCAAGTCTCCCAGTTTCCAATGCACACAATGGTTGAGCCACTGCCTTTTACATCAGACTTAAGAAACCACCTGACGTCGCTTTACGCCCAATAAATACGG
+
CCCCCGGG@FGGGGGGGGGGGGGGGGGGGGGGGGGGDGGGGGGFFGGGGGGCGGFGGGGGGCFC8FGGGGGGDGGGEGGCGGG@BE6FFGGGGDFGG8?EEFFFGGGGGGGGGGGG?FFEGGFFGFCEGCEFGGGGGG9?EFGDDFFGGGGGGGGGFED;,@EGFGGGAFGGGGGG9=C+@=>AD6@FGFC?CCC6,>9<+;,=9@*;2*;+<+:C*0DC94*4)*)3:?B)998E;2B*>F8)*;8);5>
@M03364:276:000000000-BLYN8:1:1101:27238:10204 2:N:0:1
GGACTACTGGGGTTTCTAATCCTGTTTGCTCCCCACGCTTTCGAGCCTCAGCGTCAGTTACAGACCAGAGAGCCGCCTTCGCCACTGGTGTTCCTCCATATATCTACGCATTTCACCGCTACACATGGAATTCCACTCTCCTCTCCTGCACTCAAGTCTCCCAGTTTCCAATGCACACAATGGTTGAGCCACTGCCTTTTACATCAGACTTAAGAATCCACCTGCGCTCGCTTTACGCCCAATAAATCCGG
+
CCCCC<C@CE8F++B<CEFGGDFFGGGGGGCGGCFC+:FGFCC8<@FAFFGGGGD,FGF9F<F,EDFCDF6@CFG::FFFFC:?CF<ECFFGGFCCA8,AFEAFEFAE+7=:?E<FGEEEG7:F9,CAFFF@FG,C,8@FGGGFCEA6@,46D8>EAG;3=D8B>C,=,,@>@DDGF8+6,@E7>CG7CD,<,@CCEG92CCCCF72**;=+=@<C+<@999F2):5?D>EEGC+@BDE7C)3AGGA<>)/
@M03364:276:000000000-BLYN8:1:1101:12238:10205 2:N:0:1
GGACTACAGGGGTATCTAATCCTGTTTGCTCCCCACGCTTTCGAGCCTCAGCGTCAGTTACAGACCAGAGAGCCGCCTTCGCCACTGGTGTTCCTCCATATATCTACGCATTTCACCGCTACACATGGAATTCCACTCTCCTCTTCTGCACTCAAGTCTCCCAGTTTCCAATGACCCTCCCCGGTTGAGCCGGGGGCTTTCACATCAGCCTTAAGAAACCGCCTGCGCTCGCTTTACGCCCAATAAATCCG
+
CCCCCGGGGGGGGGGGGGGGGGGGGGGGGGGFGGGGFFGGGGGGGGGGGGGGGGGGGGGGGGGGGGGGGGGGGGGDGGGGGGGGGGGGGGGGGGGGGGGGGGGGGGGGGGGGGGGGGGGGGGGGGGGGECFGFGGGGGFGGGGFGEGGGGGGFGFGGGGGGGFGGGGG8DEFG;8==FGGGGGGGG6@?FGGGGGGGGFCG=7C6*+**00;DGGGGGGGFGFFDFF>2=507>7<6(:?E>BFFGFBCG7
@M03364:276:000000000-BLYN8:1:1101:21175:10215 2:N:0:1
GGACTACTGGGGTTTCTAATCCTGTTTGCTCCCCACGCTTTCGCACCTGAGCGTCAGTCTTTGTCCAGGGGGCCGCCTTCGCCACCGGTATTCCTCCAGATCTCTACGCATTTCACCGCTACACCTGGAATTCTACCCCCCTCTACAAGACTCTAGCCTGCCAGTTTCGAATGCAGTTCCCAGGTTGAGCCCGGGGATTTCACATCCGACTTGACAGACCGCCGGCGTGCGCTTTACGCCCAGTAATTCCG
+
CCCCCGGEGGGGGGGGFGGGDGGGGFGGGGGFFGGGGGGGGGGDFGGGGCGGGGGGGGGDGGGGGFGGGGGGGGGGGGGDFEEEGFFDGGFGGCEFGGGDGGGGGGGGGCCEGGGGGGGGGGCFFCFGG?FFGFGA>@DC7>3=9ECEF8DF6FGGGGGGFGGFFFC;EGGGGGGGCCGFFCFGGC6CG@:EE=EEE5EGGDEFA;;53CDDFC<FGCF=:E:(4>6D03>B3C5)=?GGGFF:FC@B>7*
@M03364:276:000000000-BLYN8:1:1101:20643:10219 2:N:0:1
GGACTACCAGGGTTTCTAATCCTGTTTGCTCCCCACGCTTTCGAGCCTCAGTGTCAGTTACAGGCCAGAGAGCCGCTTTCGCCTCCGGTGTTCCTCCATATATCTACGCATTTCACCGCTACACATGGAATTCCACTCTCCTCTCCTGCACTCAAGTCTCCCAGTTTCCAATGCACACAATGGTTGAGCCACTGCCTTTTACATCAGACTTAAGAAACCACCTGCGCTCGCTTTACGCCCAATAAATCCGG
+
CCCCCGGGGGGGGGGGGGGGGGGGGGGGGGGGGGGGGGGGGGGGGGGGGGGGGGGGGGGGGGGGGGGGGGGGGGGGGGGGGGGGFFEDGGGGGGGGGGGGGGFFGGGGGGGGGGGGGGGGGGGGG8FFGGGGGGGGGGGGGGGGGGGGGGGGGGGGFFFG9BFGFAEGEGGGGGGGGGGGGGGGGGGF6CC@68FGGGGGDGGGFF>F>7+CFDGFGFFGFGFE:DFFFEEDGG7842EGG>DFF++9;DC
@M03364:276:000000000-BLYN8:1:1101:23507:10232 2:N:0:1
GGACTACCGGGGTATCTAATCCTGTTTGCTCCCCACGCTTTCGAGCCTCAGTGTCAGTTACAGGCCAGAGAGCCGCTTTCGCCTCCGGTGTTCCTCCATATATCTACGCATTTCACCGCTACACATGGAATTCCACTCTCCTCTCCTGCACTCAAGTCTCCCAGTTTCCAATGCACACAATGGTTGAGCCACTGCCTTTTACATCAGACTTAAGAAACCACCTGCGCTCGCTTTACGCCCAATAAATCCGG
+
CCCCCGGGGGGGGGGGGGGGGGGGGGGGGGGGGGGGGGGGGGEGGGGGGGGGGGGGGGGGGGDCFFGGCFGGGGGGGGGGGGGGGF>FFGGGGGGGCGFGGGGGGGFGGGGGGGGFGGGGGGGGCFGGG9EFFGGGGGGCGGG8CCDFCGGFGGC8;BDDGGGGGDFG:=EFGFFGDGG+EE,D;@CC,DFEGGGGGGGFCFGG6<7CFF7D7D@:CG<CFEFE>49>()58F*:C>?5BEF@FGC+)289
@M03364:276:000000000-BLYN8:1:1101:23320:10242 2:N:0:1
GGACTACTCGGGTTTCTAATCCTGTTTGCTCCCCACGCTTTCGAGCCTCAGCGTCAGTTACAGACCAGAGAGCCGCCTTCGCCACTGGTGTTCCTCCATATATCTACGCATTTCACCGCTACACATGGAATTCCACTCTCCTCTTCTGCACTCAAGTCCTCCAGTTTCCAATGACCCTCCCCGGTTGAGCCGGGGGCTTTCACATCAGACTTAAAGAACCGCCTGCGCTCGCTTTACGCCCAATAAATCCG
+
CCCCCGGGGGGGGGGGGGGGGGGGGGGGGGGGGGGGGGGGGGGGGGGGGGGGGGGGGGGGGGGGGGGGGGGGGGGGGGGGGGCGGGGGGGGGGGFGGGGGGGFF;FGGGGGDGGGGGGGGGGGGGGGGEEFFGGGGGGGGGGGGGGGGGGFDGFGGGGFDFGGGFGGGGGGGGGG8DFGGGGDGGGGGGGGGGGGGG5F6;@FGFGC8FGGGGGGFDFFG>EAF?FF>(=BEGCC9FFGGGF?FGGFFGGC
@M03364:276:000000000-BLYN8:1:1101:9964:10252 2:N:0:1
GGACTACCGGGGTATCTAATCCTGTTTGCTCCCCACGCTTTCGCACCTGAGCGTCAGTCTTTGTCCAGGGGGCCGCCTTCGCCACCGGTATTCCTCCAGATCTCTACGCATTTCACCGCTACACCTGGAATTCTACCCCCCTCTACAAGACTCTAGCCTGCCAGTTTCGGATGCAGTTCCCAGGTTGAGCCCGGGGATTTCACATCTGACTTAATCAACCGCCTGCGTGCGCTTTACGCCCAGTAATTCCG
+
CCCCCGGGGGGGGGGGGGGGGGGGGGGGGGGGGGGGGGGGGGGGGGGGGGGGGGGGGGGGGGGGGGGGGGGGGGGGGGGGGGGGGGGGGGGGGGGGGGGGGGGGGGGGGGGGGGGGGGGGFGGGGGGGGGGGGGGGGGGGGGGGGGGGGGFFFGEGGGGGGGGGGGGGGDDEEFFGGGFGGGGGGFFC6EGGGGGGEGGGG7EGFGGF7:CGGGGGGGFF3EE01>BE0@BDGGG>F:EGGF?FCGFFGG*
@M03364:276:000000000-BLYN8:1:1101:17485:10260 2:N:0:1
GGACTACTCGGGTATCTAATCCTGTTTGCTCCCCACGCTTTCGCACCTGAGCGTCAGTCTTTGTCCAGGGAGCCGCCTTCGCCACCGGTATTCCTCCAGATATCTACGCATTTCACCGCTACACCTGGAATTCCACCCCCCTCTACAATACTCTAGCCTGCCAGTTTCGGATGCAGTTCACAGGTTGAGCCCGGGGATTTCACATCCGACTTGACATACCGCCTGCGTGCGCTTTACGCCCAGTAAATCCG
+
CCCCCGGG,CFGG:FGGGGGGGGGGGDGAF9FGGFDCGGGGGG7@FFF,FGGGGGGGGEFAACFFGGG,C,BFCFGGGGGGGGG:FEGF@FGG<EF<FGFF9EGGGFGGGDGGGGGGGGGGGGGG@8<EEGGD,CGGG+C8C>+,3,,,@BFG,C@989,DFGGGG9;:E8EEGG7E,E3,,7DFFGGGG88;5*8*:CGGGGGFG4*1CDG7C*;+;C*=GE?(AB5(=BFGGGB?2EECB16CF*:CC9
@M03364:276:000000000-BLYN8:1:1101:22210:10285 2:N:0:1
GGACTACTGGGGTTTCTAATCCTGTTTGCTCCCCACGCTTTCGCACCTGAGCGTCAGTCTTTGTCCAGGGGGCCGCCTTCGCCACCGGTATTCGTCCAGATCTCTACGCATTTCACCTCTTCACCTGGAATTCTACCCCCCTCTACAAGACTCTATCCTGCCAGTTTCTAATGCAGTTCCCAGGTTGAGCCCTGGGATTTCACATCCGACTTGACAGGCCTCCTGCGTGCGCTTTACGCCCAGTAATTACG
+
CCCCCF@,6CFGFGGCFGGG9FFEG9D8FFGFGGGGGGGC8,BC@+@FFE@FEEF:BECDFF<F9<F,,B7C>@7>FFCFGDCGG<BF74+C,,9?F@<EGGGAEA5ABGEGGFE<<,=,,<@?446FF8E8FFA,E=B:C>EDFGG9EGF7?F9,;DCAC:8CFGF;,@EGACFFEAF;,;DEE981,,6*,,*87D6<@C::C**1*:7D>7*+2**7)2)/46(0(5>)2>*)16*:5>()2**)*21
@M03364:276:000000000-BLYN8:1:1101:24072:10291 2:N:0:1
GGACTACACGGGTTTCTAATCCTGTTTGCTCCCCACGCTTTCGCACCTGAGCGTCAGTCTTTGTCCAGGGGGCCGCCTTCGCCACCGGTATTCCTCCAGATCTCTACGCATTTCACCGCTACACCTGGAATTCTACCCCCCTCTACAAGACTCTAGCCTGCCAGTTTCGAATGCAGTTCCCAGGTTGAGCCCGGGGATTTCACATCCGACTTGACAGACCGCCTGCGTGCGCTTTACGCCCAGTAATTCCG
+
CCCCCGGGGGGGGGGGGGGGGGGGGGGGGGGGFEGGGGGGGGGGGGGGFGGGGGGGGGGGGGGGGGGGGCBFGGGGGEGGGGGGGGGGGDGGGFGGGGGGGGGGGGGGG7FFGGGFFEGGEGGGGCGFGG,=DFGFGGGGGGGGGGGFFGGGGGGGGGGGGGGGGG;E@FGFFFGGDGGGGGDGFCFFFFGFE=CGECF97;7CFGGGGG5CGGGFGGFCBGEBFFFFFFF73CFFFF?GGF?)>C6<FF4
@M03364:276:000000000-BLYN8:1:1101:20922:10305 2:N:0:1
GGACTACACGGGTTTCTAATCCTGTTTGCTCCCCACGCTTTCGCACCTGAGCGTCAGTCTTTGTCCAGGGGGCCGCCTTCGCCACCGGTATTCCTCCAGATCTCTACGCATTTCACCGCTACACCTGGAATTCTACCCCCCTCTACAAGACTCTAGCCTGCCAGTTTCGGATGCAGTTCCCAGGTTGAGCCCGGGGATTTCACATCCGACTTGACAGACCGCCTGCGTGCGCTTTACGCCCAGTAATTCCG
+
CCCCCGGGFGGEGGGGGGGGGGGGGGFGGGGGGGGDEGGGGGGGGGGGCFGGGGGGGGGGGGGGC@FGCGGEGGDGGGDFGGGGG8FCGDGFGGGGFGG9=FE9ECGFEGEGGGCF,?CECGGFE:D@F<FFADD;=D6CCGGGGGFCFGGGGFCFFGGGFGG,DFFF:*3@@:9FG9>DD>EGG9FG6D>F=C5E7CCFGD?:+8;CDD37:DFD*5@CE*84:>>F?:5)CC7)9(/?C34<C299*:2
@M03364:276:000000000-BLYN8:1:1101:18964:10315 2:N:0:1
GGACTACAGGGGTTTCTAATCCTGTTTGCTCCCCACGCTTTCGAGCCTCAGTGTCAGTTACAGGCCAGAGAGCCGCTTTCGCCTCCGGTGTTCCTCCATATATCTACGCATTTCACCGCTACACATGGAATTCCACTCTCCTCTCCTGCACTCAATTCTCCCAGTTTCCAATGCACACAATGGTTGAGCCACTGCCTTTTACATCAGACTTAAGAAACCACCTGCGCTCGCTTTACGCCCAATCAATCCGG
+
CCCCCGGGGGGCFCEGGFFEDFGGGGGGGCFCFGFE@F@FFGEGGGGFEGCFGGGGGGGGGG9EFEGGGGGGGGGGE:DGEGCEGFEE@EFGGFFFFF?BE9=BFFGFDGGDGGGGG7FEGCDG,?E8EFGGCFGGGGG8EFGFGGG=EEF+@,@,C>>FEF@FFGGGGDEFFGF=EFE8DF>EEGGG?BFFD8EGG9EG+A:FFFG5CGF>GGC777DF5C>=BFADFFFAGFG>E=CGD:@5FF6;F:D
@M03364:276:000000000-BLYN8:1:1101:27215:10339 2:N:0:1
GGACTACTAGGGTTTCTAATCCTGTTTGCTACCCATGCTTTCGAGCCTCAGCGTCAGTTACAGACCAGACAGCCGCCTTCGCCACTGGTGTTCTTCCATATATCTACGCATTTCACCGCTACACATGGAGTTCCACTGTCCTCTTCTGCACTCAAGTTTCCCAGTTTCCGATGCACTTCTTCGGTTGAGCCGAAGGCTTTCACATCAGACTTAAGAAACCGCCTGCGCTCGCTTTACGCCCAATAAAACCC
+
CC@CCFGGCFGG<FCFGGFGFGFGGGGGGFCFFGGD8FFCFFEGCGG,FCFFEFGB@GFFFFGGGGGGGGGFFFFE:@CFFGGGGGGGGGG7AECGGGGFGFGGGGCFGD:CFDGGGGDGCEFFGGG8FFFFDFEG>E@AFGCF9FG9C,=DGG84@CD;DGGDGGGDAEGG6CAA=8,@AEGGFGDD,3=C+CCCGFGG?F;9B>CFADFFCCCD@DCFAG4)7A>EBE86DD8@A0*CGBDFGF=);C*
@M03364:276:000000000-BLYN8:1:1101:18338:10349 2:N:0:1
CCGGAGGAGACCGGAGGCCGTTCTAGAGTCAGTTCTATAGGACTATAATGGTTCTTACTCGTTCTTGTTCCCCACGCATTCTCTACCTCCCCTCAGCCTTCTTTCTGGTGGGCGCCTTCGCCCGCTCTGCTCTTCCATGTACCTACGCCACTTACCGCTCCACCCGTAGTTCTTCTCCACCCTCCCAGCTTCCACACACCCATCTTCATAACCAGTCTCAACTTTATGACTGACCATGTCACACTCACATT
+
-6--,+6,6@,-+++6+,,++,,,-,66,,,66,,6,,,,,,,6;C,;,,,;,,@,,,<,,,69,,:,:,,,,,++8+,7,,,,,:,,:,8,4,4:,,,,,,4,4,<,,,8+9+++++9+++++6++:5,9495,,,,,5,6,+6,++++++,,,,866++36,5+6++3,7,,73@<35@****6,2,,45,9;,**6;;*0*++1+4++22**4*+5,+,1))+)+)1++*2*)).5++37;**)/*++
@M03364:276:000000000-BLYN8:1:1101:11772:10365 2:N:0:1
GGACTACTGGGGTATCTAATCCTGTTTGCTCCCCACGCTTTCGCACCTGAGCGTCAGTCTTTGTCCAGGGGGCCGCCTTCGCCACCGGTATTCCTCCAGATCTCTACGCATTTCACCGCTACACCTGGAATTCTACCCCCCTCTACAAGACTCTAGCCTGCCAGTTTCGAATGCAGTTCCCAGGTTGAGCCCGGGGATTTCACATCTGACTTAATCAACCGCCTGCGTGCGCTTTACGCCCAGTAATTCCG
+
CCCCCGGGGGGGGGGGGGGGGGGGGGGGGGGGGGGGGGGGGGGGGGGGEGGGGGGGGFFGGFGGGGGGGGGGGGGGGGGGGGGGGFGGGGGGGGGGG8FFGGGGGGGGGGGGGGGGGGGGGGFGGFGGGGGGGDFGCFGGGGGGDFGGFFFGGGGGGFGCFGDFGGGGCFGGGGFEEGGGCEGGGGGFGGFGG>8CGDFFGFGGFFDFGGGGG7D>CFGGFGE;0A0A<DBBGDGFF6:8E5:FGGFDFG2
@M03364:276:000000000-BLYN8:1:1101:7211:10370 2:N:0:1
GGACTACCAGGGTATCTAATCCTGTTTGCTCCCCACGCTTTCGAGCCTCAGTGTCAGTTACAGGCCAGAGAGCCGCTTTCGCCTCCGGTGTTCCTCCATATATCTACGCATTTCACCGCTACACATGGAATTCCACTCTCCTCTCCTGCACTCAAGTCTCCCAGTTTCCAATGCACACAATGGTTGAGCCACTGCCTTTTACATCAGACTTAAGAAACCACCTGCGCTCGCTTTACGCCCAATAAATCCGG
+
CCCCCGGGGGGGGGGAFGGFGGGGGGGGGGGGFGGGGGGFGGDGGGGGGGGGGGGGGGGGGGGGG@@@FFGDGGGGGGGGGGGGGGGGGGGGFFGGGGGGGFGGGGGGGGGGGAEGGGGGGGFGGGGGFFGGGGGGGGGG@FGFGFGFGGGFGGGDFGGGG8@FGGGFFGDFDGGAAEGFGGGFGGGFEGGCFGGGGGFGGGFCFD9*A>DFFFFF*3D7*=A5>9):754?FC7EB>E7CF1/;:676C/
@M03364:276:000000000-BLYN8:1:1101:26460:10374 2:N:0:1
GGACTACCCGGGTTTCTAATCCTGTTTGCTCCCCACGCTTTCGCACCTGAGCGTCAGTCTTTGTCCAGGGGGCCGCCTTCGCCACCGGTATTCCTCCAGATCTCTACGCATTTCACCGCTACACCTGGAATTCTACCCCCCTCTACAAGACTCTAGCTGACCAGTTTCAAATGCAGTTCCCAAGTTAAGCTCGGGGATTTCACATCTGACTTAATCAACCGCCTGCGTGCGCTTTACGCCCAGTAATTCCG
+
CCCCCGGGGGGGGGGGFGFFGGGGEGGGGGGFGGGGDGEGDFGGGGGGGGGGGGGGG9FGGGGGGGGGGGEGGGCFCGGCCFFGDFEGEGG9BFGGGGGDEGFGF9?FGGEEFGGGGGGGFGDGFGFGGDFGGGGGGFGGGGEGFGFFGFGDF9@;EFGGFGGGF9EGGGGD9EF97BCC9FFEADGGFFFGGDGGG8C,=7@F887C7D>77C@+19FGAEFFFF@5;EFFDCF<BBGGGD6):*76FG6
@M03364:276:000000000-BLYN8:1:1101:8610:10402 2:N:0:1
GGACTACTCGGGTTTCTAATCCTGTTTGCTCCCCACGCTTTCGCACCTGAGCGTCAGTCTTTGTCCAGGGGGCCGCCTTCGCCACCGGTATTCCTCCAGATCTCTACGCATTTCACCGCTACACCTGGAATTCTACCCCCCTCTACAAGACTCTAGCCTGCCAGTTTCGGATGCAGTTCCCAGGTTGAGCCCGGGGATTTCACATCCGACTTGACAGACCGCCTGCGTGCGCTTTACGCCCAGTAATTCCG
+
CCCCCGGGGGGGEGGEGGGGGGGGGGGGGGGGGGGGGGGGGGEGGGGGGGGGGGGGGGGGGGGGGGGGGCFGGGGGGGGGGGGGGGGGGGGGGGGFGDDGGGFGGFFGGGDGGGGGGGGGGGGGGGGFCF,FDFGGGGGGG>EGDFGGFGGGGGG7BFGGGGDFGGGGGGDE5DAFGGGEDFFGGGGGGGGFGGGCEG8?FFF=CGF<DCDCDDFFFGG:>EB??FFFFFFBCG3>FBG:C>?:7:FDGF>
@M03364:276:000000000-BLYN8:1:1101:15253:10411 2:N:0:1
GGACTACCGGGGTTTCTAATCCTGTTTGCTCCCCACGCTTTCGCACCTGAGCGTCAGTCTTTGTCCAGGGGGCCGCCTTCGCCACCGGTATTCCTCCAGATCTCTACGCATTTCACCGCTACACCTGGAATTCTACCCCCCTCTACAAGACTCTAGCCTGCCAGTTTCGGATGCAGTTCCCAGGTTGAGCCCGGGGATTTCACATCCGACTTGACAGACCGCCTGCGTGCGCTTTACGCCCAGTAATTCCG
+
CCCCCGGGGGGGGGGGGGGGGGGGGGFFGGGGGGGGGGGGGGGGGGGGGGGGGGGGGGGGGGGGGGGGGGGGGGGEGGGGGGGGGGGGGGGGGGGGGGGGGGGGGGGGGGGGGGGGGGGGGGGGFGGGGGGFGGGGCFGGEGE?FGGGGGGGGGGGFGGGGGFFGGGGECEDGGGFGGGGGGGGGGGGFFFGGGGGGGGGGFGGFG<CGGGDFGGGGGGGFGDFFFF>:>DD)9*4@6CEGB(0::6AGG>
@M03364:276:000000000-BLYN8:1:1101:21555:10412 2:N:0:1
GGACTACTAGGGTTTCTAATCCTGTTTGCTCCCCACGCTTTCGAGCCTCAGCGTCAGTTACAGTCCAGAGAGCCGCCTTCGCCACTGGTGTTCCTCCATATATCTACGCATTTCACCGCTACACATGGAATTCCACTCTCCTCTTCTGCACTCAAGTACACCAGTTTCCAATGCACACCATGGTTGGGCCACTGGCTTTTACCTCCGACTTAGCAAACCACCTGCCACCCCTTTACCACCAATAAAATCGG
+
CCCCCGGC,CFGGGGGGGGGGGGGFGGGGGGGGGGGDGCGGFG8@FEFGGGGGGCCGAFFF<F6FFGF,6C,DFCEGGGGGGGGGGGGGGGGFGGGG@FGGGGGGGGGGEFGGGCECFGGGGDFD,CFFGGFG9,4C4>FGGGGDF,,@EGGGBEF;4,,,@DFDGFE,EFGGGG88A+D8,D,E6++,+3@,<,,@@E6C+2+******3<++52*;:5*4*.)*0*()20?F>4*04C6;)/;++)*//
@M03364:276:000000000-BLYN8:1:1101:16843:10420 2:N:0:1
GGACTACAGGGGTTTCTAATCCTGTTTGCTCCCCACGCTTTCGCACCTGAGCGTCAGTCTTTGTCCAGGGGGCCGCCTTCGCCACCGGTATTCCTCCAGATCTCTACGCATTTCACCGCTACACCTGGAATTCTACCCCCCTCTACAAGACTCTAGCTTGCCAGTTTCGGATGCAGTTCCCAGGTTGAGCCCGGGGATTTCACATCCGACTTGACAGACCGCCTGCGTGCGCTTTACGCCCAGTAATTCCG
+
CCCCCGGGGGGGGGGGGGGGGGGGGGGGGGGGGGGGGGGGGGGGGGGGGGGGGGGGGGGGGGGGGGGGGGGGGGGGGGGGFGGGGGGGGGGGGGGGGGGEDGGGGGGGGGBFGGGGGGGGGGGGGGGGGFGFGGGGGGGGGGGGGGGFGDGGGGFFFGFGFEG?FCCGGGGGGGGGGGGGGGGFFCFGGGGGGGDEEGCCFFGGFGGGGGGC7FGGFFGGEGDB:>>5,5@BGDD<7<E:EB09>*@2:D*
@M03364:276:000000000-BLYN8:1:1101:8499:10433 2:N:0:1
GGACTACCCGGGTTTCTAATCCTGTTTGCTACCCATGCTTTCGAGCCTCAGCGTCAGTTACAGACCAGACAGCCGCCTTCGCCACTGGTGTTCTTCCATATATCTACGCATTTCACCGCTACACATGGAATTCCACTCTCCTCTTCTGCACTCAAGTTTCCCAGTTTCCAATGACCCTCCCCGGTTGAGCCGGGGGCTTTCACATCAGACTTAAGAAACCGCCTGCGCTCGCTTTACGCCCAATAAATCCG
+
CCCCCGGFGGGGGGGGGFGGGGGGGGGGGGGGGGGGFGGGGGGGGGGGGGGGGGGGGGGGGGGFGGGGGGGFGGGGGGGGGGGGGGGGGGGDGGFGGF,FEDEGGFFGGGGGGGGGGGGGGGGGFGGGFEEFEGGGGCDFGGGGGFFFCFGGGGGGGF=FGGGGFGF>DGFGFFFDG?FGG6=+@BEGGGGGEEGGEGGGGGGGFGGGGGGGG7CCCGGG>ED<;A>A08>>DGGFFFGGGFFFGGF<FF3
@M03364:276:000000000-BLYN8:1:1101:4768:10434 2:N:0:1
GGACTACAGGGGTTTCTAATCCTGTTTGCTCCCCACGCTTTCGAGCCTCAGCGTCAGTTACAGACCAGAGAGCCGCCTTCGCCACTGGTGTTCCTCCATATATCTACGCATTTCACCGCTACACATGGAATTCCACTCTCCTCTTCTGCACTCAAGTTTCCCAGTTTCCAATGACCCTCCCCGGTTGAGCCGGGGGCTTTCACATCAGACTTAAGAAACCGCCTGCGCTCGCTTTACGCCCAATAAATCCG
+
CCCCCGGGGGGGGGGGGGGGGGGGGGGGGGGGGGGGGGGGGGGGGGGGGGGGGGGGGGGGGFGGGGGGGGGGGGGGGGGGGGGGGGGGGFGGGGGGGGGGGGGGGGGGGGEEFFGGGEGGGEGG9:A=FAFGECEG9EFGGCGGFFGGDEGGGGGGCGFFGGFGGGGGGFFFGGGGFGGGGGG6FGGF68EGGGGE5CGGFFGGFF7CGGGGGFD7CGGGFCDD;A9D@EF3CFGDB?C5CB?>CCFFGF7
@M03364:276:000000000-BLYN8:1:1101:3051:10435 2:N:0:1
GGACTACCGGGGTATCTAATCCTGTTTGCTCCCCACGCTTTCGAGCCTCAGCGTCAGTTACAGACCAGAGAGCCGCCTTCGCCACTGGTGTTCCTCCATATATCTACGCATTTCACCGCTACACATGGAATTCCACTCTCCTCTTCTGCACTCAAGTCTCCCAGTTTCCAATGCACACAATGGTTGAGCCACTGCCTTTTACATCAGACTTAAGAAACCACCTGCGCTCGCTTTACGCCCAATAAATCCGG
+
<CCCCGFGGGGGGGGGGGGGGFFGGGGGGGGGGGGGGGGGGGGGGGGGGGGGGGGGGGFGGGGGGGGGGGGGGGGGGGGGGGGGGGGGGGGGGGGGGGGGGFEFGGGGGGDGGGGGGGGGGGGGGGGGFFGDGGGA9FFFGGGGGGGGGGFFE,>EFG9E,@FGFGGGGGGF?CFGGGE8<C,@DGGFF7?CGC?FGFGF9FFGFGGGGG7=CFFFDFGD>?F@BF2)-8BEFFC=>;GEGFDF7FAC<C>
@M03364:276:000000000-BLYN8:1:1101:28509:10444 2:N:0:1
GGACTACCAGGGTATCTAATCCTGTTTGCTCCCCATGCTTTCGAGCCTCAGCGTCAGTTACAGACCAGACAGCCGCCTTCGCCACTGGTGTTCTTCCATATATCTACGCATTTCACCGCTACACATGGAGTTCCACCGTCCTCTTCTGCACTCAAGTTTCCCAGTTTCAGATGCACTTCGTCGGTTGAGCCGAAGGCTTTCACATCAGACTTAAGAAACCGCCTGCGCTCGCTTTACGCCCAATAAATCCG
+
CCCCCGG8<FGGG,<FFDGGGGGGG9FGGG9FGD8CAFGGGGG?CGEGGGFFGGGGGGGGG6@<EFG<,<<,EFGGGGF9DFGDGGFGFGF:B@=FG,,FEGFGCFGGGDBFFCEGGCCEGGGGECE@F<FG9,@=,+@=EGGD,C@A9EEFGGCDE,,4@FDFGGGG8=CG9,E9F8ECDBCGEGGFGGG+1+4C,>FCCGGGFFC*;?5B+=DC59D=>GF((86?(:).5*2;C3CEGE15<CA?F*/
@M03364:276:000000000-BLYN8:1:1101:4311:10459 2:N:0:1
GGACTACCGGGGTATCTAATCCTGTTTGCTCCCCACGCTTTCGCACCTGAGCGTCAGTCTTTGTCCAGGGGGCCGCCTTCGCCACCGGTATTCCTCCAGATCTCTACGCATTTCACCGCTACACCTGGAATTCTACCCCCCTCTACAAGACTCTAGCCTGCCAGTTTCGGATGCAGTTCCCAGGTTGAGCCCGGGGATTTCACATCCGACTTGACAGACCGCCTGCGTGCGCTTTACGCCCAGTAATTCCG
+
CCCCCGGGGGEGGGGGGGGGGGGGGGGGGGGGGGGGGGGGGGGGGGGGGGGGGGGGGGGGGGGGGGGGGGGGGGGGGGGGGGGGGGGGGGGGGGGGGGGGGGGGGGGGGGGGFGFGGGGGGCFGGGGGDGGGGGGGGGGGGGGGGGGGG6DDGGGGGGGGGGFFGEDD:81>CCGDGGGGGGGFGGCFGGGGDCGGGCEGGFFGFGGGCCGGGGDCGGGGFGFFBF>EBB@:G<FAF0C:C>B?CF?4*:2
@M03364:276:000000000-BLYN8:1:1101:26613:10481 2:N:0:1
GGACTACCAGGGTTTCTAATCCTGTTTGCTCCCCACGCTTTCGAGCCTCAGTGTCAGTTACAGGCCAGAGAGCCGCTTTCGCCTCCGGTGTTCCTCCATATATCTACGCATTTCACCGCTACACATGGAATTCCACTCTCCTCTCCTGCACTCAAGTCTCCCAGTTTCCAATGCATACAATGGTTGAGCCACTGCCTTTTACACCAGACTTAATAAACCACCTGCGCTCGCTTTACGCCCAATAAATCCGG
+
CCCCCGGGGGGGGGGGGGFFGGGGGGGGGGGGGGGGGGGGGGGGGGGGGGGGGGGFGGGGGGGGGGGGGGCGGGGGGDGGGGG:FGGGGDGGFGGGGGGGGGGGEGGGGGGGGGGGFG>EGGGGGEFFFFGGGGFDGGGGGGGGGGGGGFFFGDEGGGDFFFFGFFCGCFGFFFG8CFG9AFGGGGGFGGGFFFFFEFF<78A?ACGGGGGFD7;C+AEGFGA=B@B5>EEAGGCC>5BE=AD):CF3CDC
@M03364:276:000000000-BLYN8:1:1101:23408:10509 2:N:0:1
GGACTACTCGGGTTTCTAATCCTGTTTGCTCCCCACGCTTTCGCACCTGAGCGTCAGTCTTTGTCCAGGGGGCCGCCTTCGCCACCGGTATTCCTCCAGATCTCTACGCATTTCACCGCTACACCTGGAATTCTACCCCCCTCTACAAGACTCTAGCTGACCAGTTTCAAATGCAGTTCCCAAGTTAAGCTAGGGGATTTCACATCTGACTTAATCAAACGCCTGCGTGCGCTGTACGCCCAGTAATTCCG
+
@-CCCG@,CCFCFGGDCF9F;FDGFAF8FFCEFGGG7FC;FFEEEGGFFFE<CFGC76CCFGFE,,,9@:CECEFGDGGEFC7C,E>=CFGFCEEFGFEF,FFCFFC+>?=FAFA,B+7EFE9,@FG,A=<DFEF,CB++3@E8>AEFCCFC6DFGGFGG7B8D@DECEFA;EFGGFCF;5E:FFG@::DF,=,2CC:DE+BCGCFGF7+;C71:8FF9,8:536F7>35):)):4A(*2C@:FG7@ACC0
@M03364:276:000000000-BLYN8:1:1101:17524:10512 2:N:0:1
GGACTACTGGGGTTTCTAATACTGTTTGACCCCCACGCTTGCGCACCTGTGCGTCAGTCTTTGTCCAGGGGGACGCCTACGCCACCGGTATTCCTCCAGATCTCTACTCATTTCACCGTCACACCTGGTATTCTACCCCCCTCTACAAGACTCTAGCCTGCCAGTTTCGGATGCAGTTCCCAGGTTGTGCCCGCGGATTTCACATCCGACTTGACCGACCGCCTGCGCGTGCTTAACGCCCGGTAATTCCG
+
9CC<<@,,6-CFG7,6E<@,6C<EGD9,,,,,6++@7@,8,9+8+@7@;,@,@B@@F@C6C<6,,9,,,86++8+@+A,4,@@+,ECCF:?5CA,,,:9?=,4,4AF,,55,AFC<54,+4B7<=F,<4?@=4,@,9@8+8++=E=DGGFFFG9F,EFG:D@?C,@,EEC5::,,,7<EF:,4*7,,*4?CGG**4C586+2+1+*>*775C*:9*))3*)2)(()()4).)902-9:5/:)-)11/.*20
@M03364:276:000000000-BLYN8:1:1101:16337:10513 2:N:0:1
GGCCTACTGGGGTATCTAATCCTGTTTGCTCCCCACGCTTTCGCACCTGAGCGTCAGTCTTTGTCCAGGGGGCCGCCTTCGCCACCGGTATTCCTCCAGATCTCTACGCATTTCACCGCTACACCTGGAATTCTACCCCCCTCTACAAGACTCTAGCCTGCCAGTTTCGGATGCAGTTCCCAGGTTGAGCCCGGGGACTTCACATCCGACTTGAAAGACCGCCTGCGTGCGCTTTAGGCCCCGTAATGCCG
+
A--8ACF<FDFGC@,@E9CC@CEFEF9@FFEFFGGDFED;CGGEFGC@F8,F+FGCEGEEF@EFFGG6<C7FCF7FG,BFFEGDEGG+>BFFGGGFEFFGFG9?EGFDEE7C9EAFFEEG+F:EFF<BF8BDDGCA=F6:@+B=963@EFGF6BF93D9BC8CCCFGGG5E5@>CEEFDDEFBFCCFFF;FG5:*=**=<C+9:@0>59C)*;D*0+;@F)*0(-)47(<5))*9:*)3:*)4<5DF2C49
@M03364:276:000000000-BLYN8:1:1101:19689:10518 2:N:0:1
GGACTACACGGGTTTCTAATCCTGTTTGCTCCCCACGCTTTCGAGCCTCAGTGTCAGTTACAGGCCAGAGAGCCGCTTTCGCCTCCGGTGTTCCTCCATATATCTACGCATTTCACCGCTACACATGGAATTCCACTCTCCTCTCCTGCACTCAAGTCTCCCAGTTTCCAATGCACACAATGGTTGAGCCACTGCCTTTTACATCAGACTTAAGAAACCACCTGCGCTCGCTTTACGCCCAATAAATCCGG
+
CCCCCGGGGGGGGGGGGGGGGGGGGGGGGGGGGGGGGGGGGGGGGGGGGGGGGGGGGGGGGGGGGGGGGGGGGGGGGGCCGGGGGGGGGGGGGGGGGGGGGGGGGGGGGGGGGGGGGGGGGGGGGGGGFFGGGGGGGGGGGGGGGGGGGGGGGGGGGFDFGGFFGFGGGGFGGGGGGGGFGGGGAE6EG8DFGGGGGGGCFGGGFGGFGGGGGGG7CGGGFGFFFFFFFFFFDFGFFFEDGFFFFCFEFC9
@M03364:276:000000000-BLYN8:1:1101:6689:10545 2:N:0:1
GGACTACTGGGGTTTCTAATCCTGTTTGCTACCCATGCTTTCGAGCCTCAGCGTCAGTTACAGACCAGACAGCCGCCTTCGCCACTGGTGTTCTTCCATATATCTACGCATTTCACCGCTACACATGGAATTCCACTCTCCTCTCCTGCACTCAAGTCTCCCAGTTTCCAATGCACACAATGGTTGAGCCCCTGCCTTTTACATCAGACTTAAGAAACCGCCTGCGCTCGCTTTACGCCCAATAAATCCGG
+
CCCCCGGGCGGGGGGGGGGGGGGGGGGGGGGGFGFGGGGGGGGGGGGGGGGGGGGGGGGFGGGGGGGGGGGGGGGGGGGGGGGGGGGGGGFFGGGGGGGGGGGGGGGGGGGGGGGGGGEGDGGFGGGGFGGGGGGGGFGGGGGGGGGGGGGFFGGGGGFGEFCGGGGGGGGGGGGCA@CGFFGGGECDF@+=6@FGGGCCCG7CCGFGGGG7@CFFGGFGBGD>B>)3:;BEFCCCE@E7*)/;DFFCGG5
@M03364:276:000000000-BLYN8:1:1101:17333:10551 2:N:0:1
GGACTACCGGGGTATCTAATCCTGTTTGCTCCCCACGCTTTCGCACCTGAGCGTCAGTCTTTGTCCAGGGGGCCGCCTTCGCCACCGGTATTCCTCCAGATCTCTACGCATTTCACCGCTACACCTGGAATTCTACCCCCCTCTACAAGACTCTAGCCTGCCAGTTTCGAATGCAGTTCCCAGGTTGAGCCCGGGGATTTCACATCCGACTTGACAGACCGCCTGCGTGCGCTTTACGCCCAGTAATTCCG
+
CCCCCGFGGGGGGGGGGGGGGGGGGGGGGGGGGGGGGGGGGGGGGGGGGD@FGGGGGGGGGGGGGGGGGGGGGGGGGGGGGGGGGGGGGGGGGGGGGGGGGGGGGGGGGGGGGGGGGGGGGEFGGGDGGGGGGGGGEGGGGGGGCFADGFGCGFFGGGGGGGGGCFGGG>FGGGGFCBCGGFGGGGGGGGDFGGCE5EGGG79C7CCDCGGGGC*+;*C5555(,7;FF>3;DD3<FFGGG336DGFFG7*
@M03364:276:000000000-BLYN8:1:1101:16266:10593 2:N:0:1
GGACTACTCGGGTATGTCATGCTGTTGGATCTCTACGCTTTAGAGCCTCAGAGTCAGATACAGACGAGAGAGGCGCCTTCGCCACTGGTGTTCCACCATATATCTACGCATGTCACCGCTACGCATTGAATTTCACTCTCCTCTTCTGCACTCAAGTCGTTCGGTTTCCAACGATCCTCCCCGGTTGAGCCGGTGGCCTTCACATCATACTTAACGAACCACCTGCGCTTGCTCTACGCCGAACAAATCCG
+
A--6AF,,C-BF,7,,<,<,,66,<E6E,CF,,,66CFG,,6;,6CF,E<,,;,,C<,6,,CFFD++@++@B,7:F+,,,9,8,B@6,,,,,,C,C64,,,:,C,9,9+@B,9??,5@+44++84++9C,@,,9,C,9EFEG,37>D4;4@88,6=3@+6+@++++3,7,3,@=+,@E9DC8+++3@C?,@?>*4:7,2,*2,:+4+++++4:++:D4*=44:3(27>6)=.1++)+(*:*),)97>>6CD
@M03364:276:000000000-BLYN8:1:1101:14787:10595 2:N:0:1
GGACTACTAGGGTTTCTAATCCTGTTTGCTCCCCACGCTTTCGCACCTCAGTGTCAGTATCAGTCCAGGTAGTCGCCTTCGCCACTGGTGTTCCTTCCTATATCTACGCATTTCACCGCTACACAGGAAATTCCACTACCCTCTACCATACTCTAGCTTGCCAGTTTTGGATGCAGTTCCCAGGTTGAGCCCGGGGATTTCACATTCAACTTAACAAACCACCTACGCGCGCTTTACGCCCAGTAATTCCG
+
CCCCCGGGGGGGGGGGGGGGGGGGGGGGGGGGGGGGGGGGGGGGGGGGGGFGGGGGGGGGGGGGGGGGGGGGGGGGGGGGGGGGGGGGGGGGGGGGGGGGGGGGGGGGGGGGGGGGGGEGGGGGGGGGGGGGGGGGGGGGGGGGGGGGGGGGGGGGGGGGGGGGFFGFGGCAGGFGGGGGGGGGGGGGDGFGG>EDEGGGG@C>FFCFGGGG8CFGGCEFFGF=;FAD@FFFGD:CC<GGGFFFGCFCGG*
@M03364:276:000000000-BLYN8:1:1101:24155:10613 2:N:0:1
GGACTACTGGGGTTTCTAATCCTGTTTGCTCCCCACGCTTTCGAGCCTCAGCGTCAGTTACAGACCAGAGAGCCGCCTTCGCCACTGGTGTTCCTCCATATATCTACGCATTTCACCGCTACACATGGAATTCCACTCTCCTCTTCTGCACTCAAGTCTCCCAGTTTCCAATGACCCTCCCCGGTTGAGCCGGGGGCTTTCACATCAGACTTACGAAACCGCCTGCGCTCGCTTTACGCCCAATAAATCCC
+
CCCCCGGGGGDGFGGGGGEFFFGGGGG@FGGGFGGGDGGGGFC<@FCFGGGGGG@FCEFFGGGGCC@FFCFC@F+FFGGG@FFFGGG8EAFFGFGGGFG<FCFGGGDFECGGGGGGGEGCCEFEFDCGEAFFAFFGGFFGGGCDG>FFGGGGGF?9DFGGGGEF<EEFGGGGDFFGGGGGGEGCFE:7C8F**38CGEGGGFGGFFGCFDC@7+2***/>)>DF;F(>BFF:DGGDF0?E=38>C>65*6*
@M03364:276:000000000-BLYN8:1:1101:25511:10615 2:N:0:1
GGACTACAGGGGTTTCTAATCCTGTTTGCTCCCCACGCTTTCGCACCTGAGCGTCAGTCTTTGTCCAGGGGGCCGCCTTCGCCACCGGTATTCCTCCAGATCTCTACGCATTTCACCGCTACACCTGGAATTCTACCCCCCTCTACCATACTCTAGCTTGCCAGTTTTGGATGCAGTTCCCAGGTTGAGCCCGGGGAGTTCACATTCAACTTAACAAACCACCTACGCGCGCTTTACGCCCAGTAATTCCG
+
CCCCCFCEFDDECFFFFCFGAFGGGGGGGGGCGGGGGGEFFFGGGGGGGGGGG@CFGGGFFEGF@EFEGGGGGGGGGGGGF7FFGFGGGGGFGGGGFGGG,=;EEEFFG:FFFFGGFCGDEFGGG:FEDCCFGFG9EG8=C@EGGGCEGGGFGD,ECFFFGFGFC;>DCGGGGGDGGGGFCDGGFFG,ADFGEEEEG:C*CC97CFFFFFDCGGGG77C:8E>;3A3ABFFFG*><F0ED=),<F7FFGG*
@M03364:276:000000000-BLYN8:1:1101:10007:10616 2:N:0:1
GGACTACTGGGGTTTCTAATCCTGTTTGCTCCCCACGCTTTCGAGCCTCAGCGTCAGTTACAGACCAGAGAGTCGCCTTCGCCACTGGTGTTCCTCCATATATCTACGCATTTCACCGCTACACATGGAATTCCACTCTCCTCTTCTGCACTCAAGTCTCCCAGTTTCCAATGACCCTCCCCGGTTGAGCCGGGGGCTTTCACATCAGACTTAAGAAACCGCCTGCGCTCGCTTTACGCCCAATAAATCCG
+
CCCCCGGGGGGEGFCGFFGGGGGGGGGGGGGGGGGDDGGEGGGGGGGGFDFGGGGGGFGGGGDFGGGGGGGGGGGGGGDGGGGGGGGGGGGGGGGFGGGFEFFFGGFGGGFGGGFGGD>EGGGFFFGGFFF@FGGG;EFFFGGGGGGGGGGGGGGG4@EFGGFGGGGGGG9E=DCFFFFC=CEGGDDFFCFGG5E:CG,=FGFGFFCD*8DGCCDCFFFG3CD0(;3>>>EB*95)98>ECB6>*C44CC7
@M03364:276:000000000-BLYN8:1:1101:9450:10629 2:N:0:1
GGACTACAGGGGTATCTAATCCTGTTTGCTCCCCACGCTTTCGCACCTGAGCGTCAGTCTTTGTCCAGGGGGCCGCCTTCGCCACCGGTATTCCTCCAGATCTCTACGCATTTAACCGCTACACCTGGAATTCTACCCCCCTCTACAAGACTCTAGCCTGCCAGTTTCGGATGCTGTTCCCAGGTTGAGCCCGGGGATTTCACATTCAACTTAACAAACCACCTAAGCACGCTTTACGCCCAGTAATTCCG
+
@ACABF8FEECFGCFDEAFE6CFFFFGDFGGGGDFGGCGEGA@,BFECFFDFCECFFFF,EC,CF9F8<CEG>E::78=,=,8BFFE7>:F9E,=,,4=?:F;FEAFFEGEGG,@,,:C+CEFFGGE88=<FB@DD9,6C+3>?,@=9,@,2@E;;,8>8FG68F>,@*8@EE8,32,25<,6*,,1<77,4:***4BE+@FFGFC>C>+;+:+?D:<FC0A358)..).8)>DCAF6E*:7:?0*9)*2*
@M03364:276:000000000-BLYN8:1:1101:14010:10645 2:N:0:1
GGACTACACGGGTTTCTAATCCTGTTTGCTCCCCACGCTTTCGCACCTGAGCGTCAGTCTTTGTCCAGGGGGCCGCCTTCGCCACCGGTATTCCTCCAGATCTCTACGCATTTCACCGCTACACCTGGAATTCTACCCCCCTCTACAAGACTCTAGCTGACCAGTTTCAAATGCAGTTCCCAAGTTAAGCCCGGGGATTTCACATCTGACTTAATCAACCGCCTGCGTGCGCTTTACGCCCAGTACTTCCG
+
CCCCCGGGGGGGGGGGGGGGGGGGGGGGGGGGGGGGGGGGGGGGGGGGGGGGGGGGGGGGFFGGGGGGGGGGGGGGGGGGGGGGEEFGGGGGGGGGGGGGGGGGCGGGGGGGFGGGGEGGGGGGGEFGGGGGGFGGGGGGGEGGGDD,>@FDGFCFGGCFFGGGGGGGGGGF7;7;F=@E6F8>CB7:CC,8?EGGGGFFGDC>=*;7@FF+@DCCFGGGFGD(,;6E?3)07CD>F?EEGF??D*9<FF7
@M03364:276:000000000-BLYN8:1:1101:20374:10647 2:N:0:1
GGACTACTGGGGTATCTAATCCTGTTTGCTCCCCACGCTTTCGAGCCTCAGTGTCAGTTACAGGCCAGAGAGCCGCTTTCGCCTCCGGTGTTCCTCCATATATCTACGCATTTCACCGCTACACATGGAATTCCACTCTCCTCTCCTGCACTCAAGTCTCCCAGTTTCCAATGCACACAATGGTTGAGCCACTGCCTTTTCCCTTCGACTTAAGAAACCCGCTGCGCTCGCCTTTCGCCCCAGTAATTCCG
+
CCCCCGGFEFGGG@FGGGGGGGGGGGGGGGGGGGGGGGGGGGGGFGGGGGGCFGGGGGCFFFCFFE8FCGFGGEGG:FFGGGGDCECGGFFEGGGGGGGFGFEFFCFFGGGGGFFCFGGGGGGF9EFFGGFGFGFG@FBDFGG?FGD8F?EF?DG?8BBGFGFBF@DECF==FFC83,+3,,37FEF6,>8C?4,,@@DE+5,++*3***<=D8:C>FG**=*:2)5)/08)8:*))1CE*8();77);+2
@M03364:276:000000000-BLYN8:1:1101:21981:10699 2:N:0:1
GGACTACCAGGGTATCTAATCCTGTTTGCTCCCCACGCTTTCGAGCCTCAGTGTCAGTTACAGGCCAGAGAGCCGCTTTCGCCTCCGGTGTTCCTCCATATATCTACGCATTTCACCGCTACACATGGAATTCCACTCTCCTCTCCTGCACTCAAGTCTCCCAGTTTCCAATGCACACAATGGTTGAGCCACTGCCTTTTACATCAGCCTTAAGAACCCACCTGCGCTCGCTTTACGCCCAATAAATCCGG
+
CCCCCGFF8FGGGGGGGGFDFGGGFCGGGGEGGEGGGGGGGGGGGGEGGGGFFGGEFGGGFGGECFF<<EGGCCFGEGEGGGGGGGGDFG@CFFFCDFFFEFGFGFGGGGGGGGGGFC@C7:FFGFGGFE9FFGGGGGGGGFGFGGFGGECFD?EFC9=EGGGG=EF;@E9DFGC,ECEGGG83;=6@8DFGGGG6CFCFCGF7+=9*43;;8D7C**@CDC?BBB)9@D;BF7+85>C@=5=ADCAE<5/
@M03364:276:000000000-BLYN8:1:1101:26472:10702 2:N:0:1
GGACTACCGGGGTTTCTAATCCTGTTTGCTCCCCACGCTTTCGAGCCTCAGCGTCAGTTACAGACCAGAGAGCCGCCTTCGCCACTGGTGTTCCTCCATATATCTACGCATTTCACCGCTACACATGGAATTCCACTCTCCTCTTCTGCACTCAAGTTTCCCAGTTTCCAATGACCCTCCCCGGTTGAGCCGGGGGCTTTCACATCAGACTTAAGAAACCGCCTGCGCTCGCTTTACGCCCAATAAATCCG
+
CCCCCFFGFGFGGCCGFGGGGGGGGGGGGGGGGGGGGGGGGGGGGGGGGGGGGGGGGAEFGGGGGGGDFFFGGGGGGGGGGGGGGGGGGGGGGGGGGGGGGGGGGGFGCGFFFFGGGGGGGGGGGGGGFFDDGDGGGGDFGGCGGGGGGGGGGGGGGGFGGGGGDGDGGGGGGFDFGCFCC8CEGGGGFGGGEGGGGDGGGGGC1*7CGDGFFGGDGGGGDGFDDF;@>EF@D<DAFFGGGFFF4:79FG3
@M03364:276:000000000-BLYN8:1:1101:21793:10721 2:N:0:1
GGACTACAGGGGTTTCTAATCCTGTTTGCTACCCATGCTTTCGAGCCTCAGCGTCAGTTACAGACCAGACAGCCGCCTTCGCCACTGGTGTTCTTCCATATATCTACGCATTTCACCGCTACACATGGAATTCCACTCTCCTCTCCTGCACTCAAGTCTCCCAGTTTCCAATGCACACAATGGTTGAGCCACTGCCTTTTACATCAGACTTAAGAAACCACCTGCGCTCGCTTTACGCCCAATAAATCCGG
+
CCCCCGGGGGGGGGGGGGGGGGGGGGGGGGGGGGGGGGGGGGGGGGGGGGGGGGGGGGGGGGGGGGGGDDFFGGGEGGGGGGGGGGGGGGGGGGGGGGGGGFFGGGGGGGGGGGGFGEGGGGGGGGGGGGGGGGGGFGGGGGGGGGGGGGG8?8FFGGGGGGGGGGGGAFFGFGGFGGGGGGFGGGGGGGGGGGFCFFGF+@FGFFCDGGGGGCG7DF,AAEFB2DAEFFFFGGGFFFECGFBAC@;C<DC
@M03364:276:000000000-BLYN8:1:1101:20680:10732 2:N:0:1
GGACTACCAGGGTTTCTAATCCTGTTTGCTCCCCACGCTTTCGCACCTGAGCGTCAGTCTTTGTCCAGGGGGCCGCCTTCGCCACCGGTATTCCTCCAGATCTCTACGCATTTCACCGCTACACCTGGAATTCTACCCCCCTCTACAAGACTCTAGCTGACCAGTTTCAAATGCAGTTCCCAAGTTAAGCTCGGGGATTTCACATCTGACTTAATCAACCGCCTGCGTGCGCTTTACGCCCAGTAATTCCG
+
CCCCCGGGFGGGFGGGGGGGGGGGGGGGGGGFGGGGGGGGGGGGEGGGGGGGGGEGGGGFGGGGGGGGGGGGGGGEGGGGGGGGGGGGGGGGGGGGGGGGGGGGGGGGGGGGGGGGGGGGGGGGGGGGGGGGGGGGA,DFGGGGGGFGGGFFGGGGGGDFGGFGFFGGG,EGFEGGGGGCFG6FFGGGGGGGGGGGGGFCGGGGFGGGGGGGGGG:7CFEBCBFFFFFFFEFGD::@?C:ED<F77@DGGF
@M03364:276:000000000-BLYN8:1:1101:11136:10798 2:N:0:1
GGACTACTCGGGTTTCTAATCCTGTTTGCTCCCCACGCTTTCGCACCTGAGCGTCAGTTACAGACCAGAGAGCCGCCTTCGCCACTGGTGTTCCTCCATATATCTACGCATTTCACCGCTACACATGGAATTCCACTCTCCTCTTCTGCACTCAAGTTTCCCAGTTTCCAATGACCCTCCCCGGTTGAGCCGGGGGCTTTCACATCAGACTTAAGAAACCGCCTGCGCTCGCTTTACGCCCAATAAATCCG
+
C<BBCCFFGGEGGGGFFGCGG9FFDFGGGGGFGGFEFFGDFGGGGGGGGFGGGGGGGGFCFGGGGGCEFG?CGGGGGGGGGGGGGFGGGGGGFFEAFDGGGGGGGGGG@CFGGGGFGGGGGGGG9FGGFDCG9FGGGCFGGGGGGDCFGDCFCFFFD=FADGGG=DFFFE=;=EF8D,3C@BEGGGG97FCEGEEEECCCDDE8CGGF=<FFG77@+89CDG30=49B0>>DD<DAFFGG=><F*CF<C49
@M03364:276:000000000-BLYN8:1:1101:26130:10803 2:N:0:1
GGACTACCAGGGTATCTAATCCTGTTTGCTCCCCACGCTTTCGAGCCTCAGTGTCAGTTACAGGCCAGAGAGCCGCTTTCGCCTCCGGTGTTCCTCCATATATCTACGCATTTCACCGCTACACATGGAATTCCACTCTCCTCTCCTGCACTCAAGTCTCCCAGTTTCCAATGCACACAATGGTTGAGCCACTGCCTTTTACATCAGGCTTAAGAAACCACCTGCGCTCGCTTTACGCCCAATAAATCCGG
+
CCCCCGFGGGGGGGGGGGCGGGGGGGGGGGGCFBFGGGGGGGGGFGGGGGGFFGGFGGGGGGEFGEGGGGG7FEFGGGFGGFGGGGGG@FFGGGGGGFGGGG9FGGGGGGGGFGGEFGG6:FGGGGGGE<F:EFFGGGGGGGF=EGGGGGGFGGG@6@>D9FGG==9FGGG98EGF9DGGDGGGGGDGFGGGGGGGGGGGGCC@F+**;9F9D;8F5FCF>CA55*59@AE4?CFCB?EEE38A:CFFF<9
@M03364:276:000000000-BLYN8:1:1101:6509:10822 2:N:0:1
GGACTACCAGGGTTTCTAATCCTGTTTGCTCCCCACGCTTTCGCACCTCAGTGTCAGTATCAGTCCAGGTAGTCGCCTTCGCCACTGGTGTTCCTTCCTATATCTACGCATTTCACCGCTACACAGGAAATTCCACTACCCTCTACCATACTCTAGCTTGCCAGTTTTGGATGCAGTTCCCAGGTTGAGCCCGGGGATTTCACATTCAACTTAACAAACCACCTACGCGCGCTTTACGCCCAGTAATTCCG
+
CCCCCGGGGGGGGGGGGGGGGGGGGGGGGGGGGGGGGGGGGGGGGGGGGGGGGGGDGGGGGGGGGGGGGGGGGFGGGGGGGGGGGGGGGGGGGGGFGGGGGGGGGGGGGGGGGGCGGGGGDGGGFGFGGGGGGGGGGGGGGGGFFGGGGGGGGGFGFGDEGGGGGGG;ECDFD8EFGGGGEG?FFGGGGGGGG>EGGGGGGGGGFGGGCCGGCFFGGGGCAGEFFFFB@FFFGGF9FFGG=3=FGFFEGF<
@M03364:276:000000000-BLYN8:1:1101:7755:10825 2:N:0:1
GGACTACTGGGGTTTCTAATCCTGTTTGCTCCCCACGCTTTCGCACCTGAGCGTCAGTCTTTGTCCAGGGGGCCGCCTTCGCCACCGGTATTCCTCCAGATCTCTACGCATTTCACCGCTACACCTGGAATTCTACCCCCCTCTACAAGACTCTAGCTGACCAGTTTCAAATGCAGTTCCCAAGTTAAGCTCGGGGATTTCACATCTGACTTAATCAACCGCCTGCGTGCGCTTTACGCCCAGTAATTCCG
+
CCCCCGGGGGGGGDGGGGGGGGGGGGGGGGGGGGGGGGGGGGGGGGGGGGGGGGGGGGGGGGGGGGGFGGGGGGGGGGGFGEGGGGGGGGGGGGGGFGDFGGGGGGGGEGEGGFFGGGGGGGGGGFGGGGGGGGGFGGGBBEDGGGGFGFGGGGGFGGGGGGGGGGGGGGAFFFFGC7EEGGFGGGFGG9EF5CE5CGGFGGGGFFGG>GGGFGGGGGGGD5B@?:08@FFFGDFAF:EEG:?FGFFFGG6
@M03364:276:000000000-BLYN8:1:1101:28611:10839 2:N:0:1
GGACTACTGGGGTTTCTAATCCTGTTTGCTCCCCACGCTTTCGCACCTGAGCGTCAGTCTTCGTCCAGGGTGCCGCCTGCGCCACCGATATTCCTCCAGAGCTCTACGCATTTCACCGCTACACAGGAAATTCCACTACCCTCTCCCATACTCGAGCTTTCCAGTTTTGGATGCAGTTCACAGGTTGATCCCTGGGATTTCACATCCAACTAAACAAACCACCTACTCGCGCTTTACGTCCAGTAATTCCG
+
8B-6@EFGGGGG@CFEDCFFAFFGE<,CFGGEDFE7C:,BFG7@F@:,C,CECFC7F@CFC96C8@FEDE,BFGGG7F,E++?F7<+++@FFE,@,:49A,,=<9C<=C7F+A9?BC+++44AADF8,E@EBF<;FFG8,@DFF,>@BEF89>6==B8,,C>,>D;,3@C?F6BEF;@3,,7@,73@7,@FF66*;;:,,+=5+9**333***2*+/8C/):?BEF56(8)):CDEF<*==A@7:7C)+12
@M03364:276:000000000-BLYN8:1:1101:19157:10840 2:N:0:1
GGACTACTCGGGTTTCTAATCCTGTTTGCTCCCCACGCTTTCGAGCCTCAGCGTCAGTTACAGACCAGAGAGCCGCCTGCGCCACTGGTGTTCCTCCATATATCTACGCATTTCACCGCTACACATGGAATTCCACTCTCCTCTCCTGCACTCAAGTCTCCCAGTTTCCAATGCACACAATGGTTGAGCCACTGCCTTTTACATCAGACTTAAGAAACCACCTGCGCTCGCTTTACGCCCAATAAATCCGG
+
CCCCCGGFCFGGGGGGGGGGGGGGGGGGGGGGGGGGGGGGGGGEGGGGGGGGGGGGGFF<DAGEFGGGGGGGGGGGGGGGGGGGGGGGGGGGGGGGGGGGGFCGGGFGGGGGGGGGGGGGGGGGDFGGFGGGGGGGGGDFFGGGGGD=EFGGGGGFD;>DFG8CFFGGGGGC8DFA=8+3@F8FG+D,@,6D,@?CCFGGFFFGFFGGGGCC@7>CGGFGFGFEBFAFDBFFFGFEFFGG5>@F>FACGD>
@M03364:276:000000000-BLYN8:1:1101:15289:10845 2:N:0:1
GGACTACCGGGGTTTCTAATCCTGTTTGCTCCCCACGCTTTCGAGCCTCAGTGTCAGTTACAGGCCAGAGAGCCGCTTTCGCCTCCGGTGTTCCTCCATATATCTACGCATTTCACCGCTACACATGGAATTCCACTCTCCTCTCCTGCACTCAAGTCTCCCAGTTTCCAATGCACACAATGGTTGAGCCCCTGCCTTTTACATCAGACTTAAGAAACCACCTGCGCTCGCTTTACGCCCAATAACTCCGG
+
CCCCCFGGGGGGGCFGGGGGFFFGGGGGGGGGGGGGGGGGGGGGGGGGGGGGGGGGFGGFGGGGGGGGGGGGGFDGGGFGGGGGGGGGGGGGGGGGGGGGGGCFGGGGGGGGGGGGGGGGGGGGGGGGGGCGGGGGGGGGGFF?FGGGGFF=>BFEDFFFGGGGGGGGFGAEFGGG8F>FGGCEFGGGCC+3C8C:?FBFGFF@;8>FGGGGGGDC>FC7*CFE@EB>@DAE75DFDFGGGFFFD*:76DC
@M03364:276:000000000-BLYN8:1:1101:8301:10865 2:N:0:1
GGACTACAGGGGTTTCTAATCCTGTTTGCTCCCCACGCTTTCGCACCTCAGTGTCAGTATCAGTCCAGGTAGTCGCCTTCGCCACTGGTGTTCCTTCCTATATCTACGCATTTCACCGCTACACAGGAAATTCCACTACCCTCTACCATACTCTAGCTTGCCAGTTTTGGATGCAGTTCCCAGGTTGAGCCCGGGGATTTCACATTCAACTTAACAAACCACCTGCGCTCGCTTTACGCCCAATAAATCCG
+
[truncated: 35,293,349 more chars]
