# Supplementary material for: Captivity causes taxonomic and functional convergence of gut microbial communities in bats
Source: PeerJ. 2019 Apr 30;7:e6844. doi: 10.7717/peerj.6844 (PMC6499062; doi:10.7717/peerj.6844)
Supplement: Data S20 — Raw data of FHa10. [file peerj-07-6844-s025.gz › D8j5382-FHa10_R1.fq]

@M03364:276:000000000-BLYN8:1:1101:18500:1204 1:N:0:1
ACTCCTACGGGAGGCAGCAGTGGGGAATATTGCACAATGGGCGCAAGCCTGATGCAGCCATGCCGCGTGTATGAAGAAGGCCTTCGGGTTGTAAAGTACTTTCAGCGAGGAGGAAGGCATTGTGGTTAATAACCGCAGTGATTGACGTTACTCGCAGAAGAAGCACCGGCTAACTCCGTGCCAGCAGCCGCGGTAATACGGAGGGTGCAAGCGTTAATCGGAATTACTGGGCGTAAAGCGCGCG
+
C<EFGGGGDGGFGEFCEEGGFEFEFDEGGGGGFFGDFGGFCFGEGCFFDFGGGGGGGGFGCEGGGDGCFGGGGFAFGFGGFGCFFGGGGGGGGGGGFGGGEGFE<F>FGC7FEFFFGCFFGFGGGFGGGGGGGC7=@FFGGFGGGGGGEFGGFGGGGGFGGGGGGGGGGD:CGG9BC*>FE7CFFFF@FEGGG88EGGCGCGGGG8;EEGGGG>;*AFFG*;E5<@?9068E<CEGDDDD779D
@M03364:276:000000000-BLYN8:1:1101:10314:1212 1:N:0:1
ACTCCTACGGGAGGCAGCAGTGGGGAATATTGCACAATGGGCGCAAGCCTGATGCAGCCATGCCGCGTGTATGAAGAAGGCCTTCGGGTTGTAAAGTACTTTCAGCGAGGAGGAAGGCATTAGGGTTAATAACCTTAGTGATTGACGTTACTCGCAGAAGAAGCACCGGCTAACTCCGTGCCAGCAGCCGCGGTAATACGGAGGGTGCAAGCGTTAATCGGAATTACTGGGCGTAAAGCGCACG
+
FGGGCGGGGGGGGGGGEEGGFGGGGFBFGFGGGFEFGFDF,CFFDDCGGFCGFGGFFGGGGFGGGGGGEGGFGFGGGGGGGGGGGGGGGGGGFGGGGGGGGGGGGGGCGGGGGFGGGFGGGGGFGGG?FGFGGGGFGGCFFGGGFDEG<FEFGGCCFECCEFGFGGGDCCBFGGGAFEGGGGG?8@GFGGGGDEECFGGGGEGGDEGGCGD=CEEEGGGGE=CFCGGGC7CFCC*:FF:CGD7)
@M03364:276:000000000-BLYN8:1:1101:20401:1237 1:N:0:1
ACTCCTACGGGAGGCAGCAGTGGGGAATATTGCACAATGGGCGCAAGCCTGATGCAGCCATGCCGCGTGTATGAAGAAGGCCTTCGGGTTGTAAAGTACTTTCAGCGAGGAGGAAGGCGTTAAGGTTAATAACCTTGGCGATTGACGTTACTCGCAGAAGAAGCACCGGCTAACTCCGTGCCAGCAGCCGCGGTAATACGGAGGGTGCAAGCGTTAATCGGAATTACTGGGCGTAAAGCGCACG
+
GGGGGGGGGGGGGGGGGGGGGGGGGGGGGGGGGGGGGGGGGGGGGFGGGGGGGGGGGGGGGGGGGGGEGGGFGGGGGGGGGGGFFGGGFGGGGFGGGGGGGGGGGGG7FG:FGFGGGGGGGGGGGBFFGGGGGGGGGGGGGGGGFFGGGGGFGGDGGGGGFFFGGGGGGGGDFGGGGGGGGGGGGGGGGGGGGGGECFGGGEGGGGGGGGCGGEC5EFGGGGGGGGGGGGGGGGG5<D>DGGG<
@M03364:276:000000000-BLYN8:1:1101:21475:1262 1:N:0:1
ACTCCTACGGGAGGCAGCAGTGGGGAATATTGCACAATGGGCGCAAGCCTGATGCAGCCATGCCGCGTGTATGAAGAAGGCCTTCGGGTTGTAAAGTACTTTCAGCGAGGAGGAAGGTGTTGAGGTTAATAACCTCAGCAATTGACGTTACTCGCAGAAGAAGCACCGGCTAACTCCGTGCCAGCAGCCGCGGTAATACGGAGGGTGCAAGCGTTAATCGGAATTACTGGGCGTAAAGCGCACG
+
FGCF,,EFEGGGDFGGEC<@CEFDFBGFEFGD9EEGGFFGGGGGGGGDGGGFGFEFGFDG<F<<:@FFFGGG9FC<EFGGF=:CFFGDECGGCCFGGFF<FECGGGGGGGGGGGGGGGGGGGGGGGGGGGGGG,C=<FFFGG9<DDFF7FEG9F:@FCCFGGGG<<,@FGGDC@FCCB<F7>DD@,>,>BEEG:8EFFFGGCEGGEGGGGGGGE8EGGGGDE?FCGGGEEFECDC=DFGG3<D5
@M03364:276:000000000-BLYN8:1:1101:13167:1263 1:N:0:1
ACTCCTACGGGAGGCAGCAGTAGGGAATCTTCCACAATGGACGAAAGTCTTAGGGAGCAACGCCGCGTGAGTGAAGAAGGGTTTCGGCTCGTAAAGCTCTGTTGTTAAAGAAGAACGTGGGTGAGAGTAACTGTTCACCCAGTGACGGTATTTAACCAGAAAGCCACGGCTAACTACGTGCCAGCAGCCGCGGTAAGACGTAGGTCCCAAGCGTTGTCCGGATTTAGTGGGCGTAAAGCGAGCG
+
EFEGGFFGGGGGGGEECFGGGDGFGGFGDFFGGEGGCFGFCGGCF@@GFG,@,CC86@FG8CFEGGG@C:FEFFF<DF,ECF,BFCGEG7+8CFGGG9EFGFFGFFFG9FCFEEFFGGG@@GB?FGCBFC@,EABCDF<AFGGGGGGE@B@@,CD<<3D@GGGGGGG@F@*3D>>B:*,>:*>8FG>C8BB:8*18+BFG5CE8CF<;C6EGG1:C/<C>58/56++00:*5)9EEC**9*1)1
@M03364:276:000000000-BLYN8:1:1101:16486:1281 1:N:0:1
ACTCCTACGGGAGGCAGCAGTGGGGAATATTGCACAATGGGCGCAAGCCTGATGCAGCCATGCCGCGTGTATGAAGAAGGCCTTCGGGTTGTAAAGTACTTTCAGCGAGGAGGAAGGCGTTGTGGTTAATAACCACAGCAATTGACGTTACTCGCAGAAGAAGCACCGGCTAACTCCGTGCCAGCAGCCGCGGTAATACGGAGGGTGCAAGCGTTAATCGGAATTACTGGGCGTAAAGCGCACG
+
GGGGGGGGGGGGGGGGGGGGGGGGGGGGGGGGGGGGGGGGGGGGGGGGGGGGGGGGGGGGGGGGGGGGGFFGGGGGGGGGGGGGGGGGGGGGGGGGGGGGGGGGGGGEGEGGGGGGGGGEDFFGGGGGGGFGGFGGGGGGGGFGGGGGGGGGGEGGGDGGGGGGGGGGGGGGGGGGGGGGDDFGGGGGGGGGGGGGGGFGGGGGGGGGGGGGGGGEGFGGGGCFGGGFGGCCGDECCCGGGGG<
@M03364:276:000000000-BLYN8:1:1101:10149:1315 1:N:0:1
ACTCCTACGGGAGGCAGCAGTGGGGAATATTGCACAATGGGCGCAAGCCTGATGCAGCCATGCCGCGTGTATGAAGAAGGCCTTCGGGTTGTAAAGTACTTTCAGCGAGGAGGAAGGTGTTGTGGTTAATAACCACAGCAATTGACGTTACTCGCAGAAGAAGCACCGGCTAACTCCGTGCCAGCAGCCGCGGTAATACGGAGGGTGCAAGCGTTAATCGGAATTACTGGGCGTAAAGCGCACG
+
GGGGGGGGGGGGGGGGGGGGGGGGGGGFGGGGGGGGGGGGGGGGGGGGGGGGGGGGGGGGGGGGGGGGGGGGGGGGGGGGGGGGGGGGGGGGGGGGGGGGGGGGGGGGGGGGGGGFGGGGGGGDGGGGGGGGGGGGFGGGGGGGGGGGGGGGGGGGGGGGGGGGGGGGGGGGGGGGGGGGGGGGGGGGFEGGGGGGGDGGGDGGGGGGGGFFGECGGGGCE=EGGGGGGEFCGGG55DGG:DD5
@M03364:276:000000000-BLYN8:1:1101:9348:1348 1:N:0:1
ACTCCTACGGGAGGCAGCAGTGGGGAATATTGCACAATGGGCGCAAGCCTGATGCAGCCATGCCGCGTGTATGAAGAAGGCCTTCGGGTTGTAAAGTACTTTCAGCGAGGAGGAAGGTGTTGTGGTTAATAACCGCAGCAATTGACGTTACTCGCAGAAGAAGCACCGGCTAACTCCGTGCCAGCAGCCGCGGTAATACGGAGGGTGCAAGCGTTAATCGGAATTACTGGGCGTAAAGCGCACG
+
GGGGGGGGGGGGGGGGGGGGGGGGGGGGGGGGGGGGGGGGGGGGGGGGGGGGGGGGGGGGGGGGGGGGGGGGGGGGGGGGGGGGGGGGGGGGGGGGGGGGGGGGGGGGGGCGGGGGGFGGGGGGGGGGGGGGGGGGGGDFGGGGGGGGGGGGFGGGGGGGGGGGGGGGGGGGGGGGGGGGGGGFGGGGGGGGEGGGGGGGGEEGGGGGGGGGGGDGGGGGGGGGGFGGFFFGG3EGGGGGGGGD
@M03364:276:000000000-BLYN8:1:1101:16809:1350 1:N:0:1
ACTCCTACGGGAGGCAGCAGTAGGGAATCTTCGGCAATGGGGGCAACCCTGACCGAGCAACGCCGCGTGAGTGAAGAAGGTTTTCGGATCGTAAAACTCTGTTGTTAGAGAAGAACGTTAAGTAGAGTGGAAAGTTACTTAAGTGACGGTATCTAACCAGAAAGGGACGGCTAACTACGTGCCAGCAGCCGCGGTAATACGTAGGTCCCAAGCGTTGTCCGGATTTATTGGGCGTAAAGCGAGC
+
GGGGGGGGGGGGGGGGGGGGGGGGGGGGGGGGGGGGGGGGGGGGGFGGGGGGGGGGGGGGGGGGGGGCGGGGGGGGGGGGGGGGGGGGGDEGGGGGGGGGGGGGGGGGGGGGGGGGGFGGGGGGGFGGGGGGGGGGGGGGGGGGGGGDGGGGGGGGGGGGGGGGGGGGGGGGGGGGGGGGGFFGGGGGGGGGGGGEEGGGGGGGGGGGGGGGGGGGG5CFGGGGGGGGGGFCCDGGGGGGGGG3
@M03364:276:000000000-BLYN8:1:1101:21049:1392 1:N:0:1
ACTCCTACGGGAGGCAGCAGTAGGGAATCTTCGGCAATGGACGAAAGTCTGACCGAGCAACGCCGCGTGAGTGAAGAAGGTTTTCGGATCGTAAAACTCTGTTGTTAGAGAAGAACAAGTAGGAGAGTAACTGCTCTTACCTTGACGGTATCTAACCAGAAAGCCACGGCTAACTACGTGCCAGCAGCCGCGGTAATACGTAGGTGGCAAGCGTTGTCCGGATTTATTGGGCGTAAAGCGAGCG
+
GGFGGGGGGGGGGGGGGGGGFGGGGGGGGGGGGGGGGGGGGGGGGGGGGAEGGGGGGGGGGGGGGGGCFGGFFGGFGGFGGGGGGGDFGGGGGGGFGGGGGGGGGGGGFGGGGGGGGGFFGGGGDGEGGGGGGGGGGGGGGGGGGGGGGGGGGGGFFGDGGGGGGGGGGGGDGGGGGGGGGGGGGGGGGGGGGGGGCE9CFGGDGGGG6CFGGGGDGFFGD*;79CFFGGGGGGGGGGGDDGGD
@M03364:276:000000000-BLYN8:1:1101:11937:1451 1:N:0:1
ACTCCTACGGGAGGCAGCAGTAGGGAATCTTCGGCAATGGGGGCAACCCTGACCGAGCAACGCCGCGTGAGTGAAGAAGGTTTTCGGATCGTAAAACTCTGTTGTTAGAGAAGAACGTTAAGTAGAGTGGAAAGTTACTTAAGTGACGGTATCTAACCAGAAAGGGACGGCTAACTACGTGCCAGCAGCCGCGGTAATACGTAGGTCCCAAGCGTTGTCCGGATTTATTGGGCGTAAAGCGAGC
+
GGGGGGGGGGGGGGGGGGGGGAFGGGGGFGGGFEGGGGGGGGGGGGGGGGGGGFGGGGDGGGGGGGGGGGGEGGGGGGGGFGFGGEGGGGGGGGGGGGGGGGGG=FEGGGGGGGGGGGFFGG<AFFGGFGGGFGGGGGGADFFGE9=C7@FFGGGGG7FGGGGGFDGFGDGGEGFFGGGGGFGGGGGGGGGGGGCCGGCFFGDFGFGGGGGGGGEEGGGGGGGGCFGGGGGGGGEGG7CG337)
@M03364:276:000000000-BLYN8:1:1101:20710:1473 1:N:0:1
ACTCCTACGGGAGGCAGCAGTGGGGAATATTGCACAATGGGCGCAAGCCTGATGCAGCCATGCCGCGTGTATGAAGAAGGCCTTCGGGTTGTAAAGTACTTTCAGCGAGGAGGAAGGCGTTAAGGTTAATAACCTTAGTGATTGACGTTACTCGCAGAAGAAGCACCGGCTAACTCCGTGCCAGCAGCCGCGGTAATACGGAGGGTGCAAGCGTTAATCGGAATTACTGGGCGTAAAGCGCACG
+
GGGGGGGGGGGGGGGGGGGGGGGGGGGGGGCFGGGGFGGGGGGGGEEGGFFCFGFFGFFGGGGGGGE:BFGGGFGGGGGGGGCCGFGGA:CCEGFFGGGGGGGGGGDFGGEEF:FGGFGGFCFFFGFGFGGGG@DF<FF<FCGGGGG=FGGGGGGGGDFGGGGGFG7FFEGEGF9EECGGEGFFGGGGGGGCGCEE9BEFGC>EGEGGFGGGGEEGGGF5EGGGGGGG9FGGGD5557FGGG37
@M03364:276:000000000-BLYN8:1:1101:14903:1494 1:N:0:1
ACTCCTACGGGAGGCAGCAGTGGGGAATATTGCACAATGGGCGCAAGCCTGATGCAGCCATGCCGCGTGTATGAAGAAGGCCTTCGGGTTGTAAAGTACTTTCAGCGAGGAGGAAGGCATTAAGGTTAATAACCACAGCAATTGACGTTACTCGCAGAAGAAGCACCGGCTAACTCCGTGCCAGCAGCCGCGGTAATACGGAGGGTGCAAGCGTTAATCGGAATTACTGGGCGTAAAGCGCACG
+
FFFFGCFCF7CFCGDFEGGGGFGCFCFGFFGGDE@FFGGCFFCEGDEGCF8FC<<<C8E<EECFGGGGGGGGEC9CE<E,C<EC,,BFFEFF,B<EFEG?<<FFFGG7B:>=7:=FFDFGAAEF,AEFEAFECAC7,C,,3<FFADFGGGG9FGCEF>FE>EEFGC,+>>CCFFFGGC<*F>;BDFG>FGEEGGGDCG98CE8ECC:>CC98CBEEGFCF:2CGFGC9C6C*97:C<C>CDGDC
@M03364:276:000000000-BLYN8:1:1101:14960:1510 1:N:0:1
ACTCCTACGGGAGGCAGCAGTAGGGAATCTTCGGCAATGGGGGCAACCCTGACCGAGCAACGCCGCGTGAGTGAAGAAGGTTTTCGGATCGTAAAACTCTGTTGTTAGAGAAGAACGTTAAGTAGAGTGGAAAGTTACTTAAGTGACGGTATCTAACCAGAAAGGGACGGCTAACTACGTGCCAGCAGCCGCGGTAATACGTAGGTCCCAAGCGTTGTCCGGATTTATTGGGCGTAAAGCGAGC
+
GGGGGGGGGGGGGGGGGGGGGGGGCGGGGGGGGGGGGGGGGGGGGGGGDFGGGGGGGGGGGGGGGGGFGGGGGGGGGGGGGGGGGGGEGGGFFGGGGGGGFFGGGGGGGGGGGGGGGDFCEFGGGFGGGGGGGGGGGGGGGGGGGGGGGGGGGGGGFEFGGGGGGGGGGGGGGGGGGGGFGGGFGGGGGGGGGGGGGGGGGFGFGGGGGGGGGGGGGGDFGGGGDGGGGGGGGGGEGG=FDGG7
@M03364:276:000000000-BLYN8:1:1101:9626:1572 1:N:0:1
ACTCCTACGGGAGGCAGCAGTAGGGAATCTTCGGCAATGGACGAAAGTCTGACCGAGCAACGCCGCGTGAGTGAAGAAGGTTTTCGGATCGTAAAACTCTGTTGTCAGAGAAGAACAAGGGTGAGAGTGGAAAGTTCACCCCTTGACGGTATCTAACCAGAAAGCCACGGCTAACTACGTGCCAGCAGCCGCGGTAATACGTAGGTGGCAAGCGTTGTCCGGATTTATTGGGCGTAAAGCGAGC
+
GGGGGGGGGGGGGGGGGGGGGGGGGGGGGGGGGGGGGGGGGGGGGGGGGGGGGGGGGGGGGGGGGGGCGGGFGGGGGGGGGGGGGGGDGGGGGGGFGGGGGGGGGGGGGFGGGGGGGGGGGGGGEFGGGGGGGCGGGGGGGGGGGGGDGGGGGGFGGFGGGGGGGGGGGGGGGGGGGFEGGGGGGGGFGGGCCEGEEFGGGG9:EFFFGGGGGGGEGGGFGGDGDCFGGGGGGGGG3FFGGGG5
@M03364:276:000000000-BLYN8:1:1101:11075:1599 1:N:0:1
ACTCCTACGGGAGGCAGCAGTAGGGAATCTTCGGCAATGGGGGCAACCCTGACCGAGCAACGCCGCGTGAGTGAAGAAGGTTTTCGGATCGTAAAACTCTGTTGTTAGAGAAGAACGTTAAGTAGAGTGGAAAGTTACTTAAGTGACGGTATCTAACCAGAAAGGGACGGCTAACTACGTGCCAGCAGCCGCGGTAATACGTAGGTCCCAAGCGTTGTCCGGATTTATTGGGCGTAAAGCGAGC
+
GGGGGGGGGGGGGGGGGGGGGEFGGGGG<FGFCGGGGGGGGGGGGGGGGGGGGGDGGGGGGGGGGGGGGGGGGGGGGGGGEBFGGGGGGEGGGGGGGGGGFGDGGGGGFFGFFGGGG=FFGGGGGFGCFFCCFGGEG<=DFDFCFDGEDGFGGEEECF:FGGGG7CEGEGGGCFDFGG7FCG8,CFFCEGEGECCG5CFFGGGGGB5BFGGGGG?EEEEFCE:EEG9<CG?FFGGGD<FFD*>7
@M03364:276:000000000-BLYN8:1:1101:16472:1649 1:N:0:1
ACTCCTACGGGAGGCAGCAGTGGGGAATATTGCACAATGGGCGCAAGCCTGATGCAGCCATGCCGCGTGTATGAAGAAGGCCTTCGGGTTGTAAAGTACTTTCAGCGAGGAGGAAGGCATTAAGGTTAATAACCTTAGTGATTGACGTTACTCGCAGAAGAAGCACCGGCTAACTCCGTGCCAGCAGCCGCGGTAATACGGAGGGTGCGAGCGTTAATCGGAATAACTGGGCGTAAAGGGCATG
+
GGGGGGGGGGGGGGGGGGGGGGGGGGGGGGFGGGGGGGFFGGGGGGDFGGGGGGGGGGGGGGGGGFGGGGGGGGGGGGDDFGGGGFGGGCGGGGGGGGGFGGG9?FEEEF:CGFGGGGGGGDGGGFGGGGGGGC<DGFGGGCFGGGGGCGGGGGGG7FE:DFGFGGGGGDGGGGCGGCFGGGGGGF>FDGDEGECCFFGF85CECCE*:38:E?EDFGFGG=EGGGGGGGGGGGGGGGGGC357
@M03364:276:000000000-BLYN8:1:1101:11116:1663 1:N:0:1
ACTCCTACGGGAGGCAGCAGTGGGGAATATTGCACAATGGGCGCAAGCCTGATGCAGCCATGCCGCGTGTATGAAGAAGGCCTTCGGGTTGTAAAGTACTTTCAGCGAGGAGGAAGGCATTAAGGTTAATAACCTTAGTGATTGACGTTACTCGCAGAAGAAGCACCGGCTAACTCCGTGCCAGCAGCCGCGGTAATACGTAGGTGGCAAGCGTTGTCCGGATTTATTGGGCGTAAAGCGAGCG
+
GGGGGGGGGGGGGGGGGGGGGGGGGEEGGGGGGGGGGGGGGGGGGGGGGGGGGGGGGGGGGGGGGGGGGGFGGGGGGGGGGGGGGGGGDGGGGGGGGGGGGGGGGGGGGGEGGEGGGGGGGGGGGGGGGGFGDGGGGFGGGGGGGGGGGGGGGGGDGGGGGGG?CGGDCEGGGGGGGGGFEGGGGGGGGGGGGGGGFFFGGFGDGGGGG?FGGGGGEGGGGGGG?<F?CGGGGGCCFGGGGGG5
@M03364:276:000000000-BLYN8:1:1101:21643:1679 1:N:0:1
ACTCCTACGGGAGGCAGCAGTGGGGAATATTGCACAATGGGCGCAAGCCTGATGCAGCCATGCCGCGTGTATGAAGAAGGCCTTCGGGTTGTAAAGTACTTTCAGCGAGGAGGAAGGCATTAAGGTTAATAACCTTAGTGATTGACGTTACTCGCAGAAGAAGCACCGGCTAACTCCGTTCCAGCAGCCGCGGTAATACGGAGGGTGCAAGCGTTAATCGGAATTACTTGGCGTAAAGCGCACG
+
GGGGGGEFG>FGDEGGGGAFF<E8F,BFGGGGGGGGGGGGGGGEDGGG7EFAFGGEFGGGFE,C+@:FGG?AE9CFGG,CCFEE9FEFCF7:<,CEDCEFEF9,?,@>+@@FG+BF:FFFFFGFFEGADFC<F@FGGGGGFFFD<?EEG@>FDF=FFF<ADFF7A3<:<EG7CAFFE@>,?,@C78DD7BBCCE>*6BC8:**B8=C5<9FF51;*/<+:5**:CGGG??F6CGC/*:7C3359
@M03364:276:000000000-BLYN8:1:1101:13020:1695 1:N:0:1
ACTCCTACGGGAGGCAGCAGTGGGGAATATTGCACAATGGGCGCAAGCCTGATGCAGCCATGCCGCGTGTATGAAGAAGGCCTTCGGGTTGTAAAGTACTTTCAGCGAGGAGGAAGGCATTAAGGTTAATAACCTTGGTGATTGACGTTACTCGCAGAAGAAGCACCGGCTAACTCCGTGCCAGCAGCCGCGGTAATACGGAGGGTGCAAGCGTTAATCGGAATTACTGGGCGTAAAGCGCACG
+
GGGGGGGGGGGGGGGGGGGGGGGGGGGGGGGGDFGGG9EFGGEF@CFGGGFFD<CFCGGGFG,@FGGGGF8FFD<FE@EGGG8FDFCF9?78,EFG5,@,FFECFGC+FE+FEDFF>FF<EE<55CFFB@FEE=DF<BF<9?,CDF@36FE9FFC@3F@:A@F7<C,@C>F7FBCFGG*><>C7>FGFD8EGDCEEGGFCG*:C:CBEGGGGGE8=FFEFGGE5@9<EGCFFG):CCGFDDCG5
@M03364:276:000000000-BLYN8:1:1101:15252:1726 1:N:0:1
ACTCCTACGGGAGGCAGCAGTAGGGAATATTGGACAATGGACGCAAGCCTGATGCAGCAACGCCGCGTGTATGAAGAAGGTTTTCGGGTTGTAAAGCACTTTTAGCGAGGAGGAAGGCGTGGTAGTTTAGAAATGCAGCACTGTGCGGTACTCGTACAAGAAGCGCCGGCCAAACTCCTGCCCGCCACCGGCGTAAAAACGAGGGTGCAAGCGGTAATCGGGATTTCTGGGCGGAAAGCGGACC
+
GGGGGGGGGGGGGGGGGGGGG,EFGFGG<FF;,,CFGFGG,FF7FGG@FGGG<,,CFG8C8FFGGGDFGC,CFFDGGGGG,,CFGGG+E+CFGGGG,,BFBF,,,5>++@F+BFG,F<FF++3:F,,8,,5E9<C,,,>F3F,3,,+++++@FCBF++8DFG7:33*5>***@,*,,,,22=,**1**=1**3**:*++*2/8CGG5E+3+*2*;*7AF*:*:CG++:+<C5/)*:<**1)9))
@M03364:276:000000000-BLYN8:1:1101:9209:1734 1:N:0:1
ACTCCTACGGGAGGCAGCAGTAGGGAATCTTCGGCAATGGGGGCAACCCTGACCGAGCAACGCCGCGTGAGTGAAGAAGGTTTTCGGATCGTAAAACTCTGTTGTTAGAGAAGAACGTTAAGTAGAGTGGAAAGTTACTTAAGTGACGGTATCTAACCAGAAAGGGACGGCTAACTACGTGCCAGCAGCCGCGGTAATACGTAGGTCCCAAGCGTTGTCCGGATTTATTGGGCGTAAAGCGAGC
+
GGGGGGGGGGGGGGGGGGGGGGGGGGGGGGGGGGGGGGGGGGGGGGGGGGGGGGGGGGGGGGGGGGGFGGGGGGGGGGGGFFGGGGGGGGGGGGGGGGGGGGGGGGGGGGGGGGGGGGGGGGGGGGGGFGGGGGGGGGGGGGGGGGGGGGGGGGGGGGGGGGGGGGGGGGGGGGGGGFGGGGGGGGFFGGGGGGGGGFCCGFGGGGGDGGGGGGGEDGGGGGEEG?FGGFGGFDGGGFGGGGG3
@M03364:276:000000000-BLYN8:1:1101:19569:1763 1:N:0:1
ACTCCTACGGGAGGCAGCAGTGGGGAATATTGCACAATGGGCGCAAGGCTGATGCAGCCATGCCGCGTGTATGAAGAAGGCCTTCGGGTTGTAAAGTACTTTCAGCGAGGAGGCAGGCATTAAGGTTAATAATCTTAGTGATTGACGTTACTCGCAGAAGAAGCACCGGCTAACTCCTTGCCAGCAGCCGCGGTAATATGGAGGGTGCAAGCGTTAATCGGAATTACTGGGCGTAAAGCGCACG
+
CFDGGG,6-BCFE7@CFGF8CFCFGCFA@@CEF<FF<6FAFCFGG:@,C,:,6,9F,6<<EFEC@+@FE?E,?<<F<CFCEF8F,,:+CBFF?,FF@<E?<@FF9FG++@:?F+4C++4B?8??EFGFCFGG:C?EAFFGGGABDFEBFCBFE:C=FB,DFF<FFACCCGE@<CAFG,,?7F,6128:DEG8C85CE@,<99CC*=CEFGCFDGD*C1=FGCCCGC9FGFD=D75C52:CDC59
@M03364:276:000000000-BLYN8:1:1101:9044:1780 1:N:0:1
ACTCCTACGGGAGGCAGCAGTAGGGAATCTTCGGCAATGGGGGCAACCCTGACCGAGCAACGCCGCGTGAGTGAAGAAGGTTTTCGGATCGTAAAACTCTGTTGTTAGAGAAGAACGTTAAGTAGAGTGGAAAATTACTTAAGTGACGGTATCTAACCAGAAAGGGACGGCTAACTACGTGCCAGCAGCCGCGGTAATACGTAGGTCCCAAGCGTTGTCCGGATTTATTGGGCGTAAAGCGAGC
+
GGGGGGGGGGGGGGGGGGGGGGGGGGGGGGGGGGGGGGGGGGGGGGGGGGGGGGGGEGGGGGGGGGGGGGGFGGGGGGGGGGGGGEGGGGGGGGGGGGGGGGGGGGGGGGGGGGGGGGGGGFGGGGGGGGGGGGGGGGGGGGGGGGGGEGGGGGGGGGGGGGGGFGGGGGGGGGGGGGGGGGGGGGGEGFGGGGEGECCGFGBFGGGG5EGFF>:=C=A?CEEGGCFGGGCFGG57DCFGGGD<
@M03364:276:000000000-BLYN8:1:1101:18665:1883 1:N:0:1
ACTCCTACGGGAGGCAGCAGTAGGGAATCTTCGGCAATGGGGGCAACCCTGACCGAGCAACGCCGCGTGAGTGAAGAAGGTTTTCGGATCGTAAAACTCTGTTGTTAGAGAAGAACGTTAAGTAGAGTGGAAAGTTACTTAAGTGACGGTATCTAACCAGAAAGGGACGGCTAACTAAGTGCCAGCAGCCGCGGTAATACGTAGGTCCCAAGCGTTGTCCGGATTTATTGGGCGTAAAGCGAGC
+
GGGGGGGGCGGBCBC@CFFGFFFG7EGGDDE@FCC@CG@CE7:C@EGGGFCFG87@FGECGGGGGGC=CEFFDFGFCFBFGGFCFEE:BFGFEG7FFDE?BFFF=FCCG<FGGFFGEFFEGCFFCFF<<FFGGGGGGGGDA<B3CCFF+83FFA,@DB9<@::,:BF7FE>>F7CC;,>F,?9;:*6C@CGGG587BECFG<C*;C+?BCCFFC=/*:EFEEEG86C:CGCFD7C**1*:DDC5
@M03364:276:000000000-BLYN8:1:1101:22876:1890 1:N:0:1
ACTCCTACGGGAGGCAGCAGTGGGGAATATTGCACAATGGGCGCAAGCCTGATGCAGCCATGCCGCGTGTATGAAGAAGGCCTTCGGGTTGTAAAGTACTTTCAGCGAGGAGGAAGGCGTTGTGGTTAATAACCGCAGCGATTGACGTTACTCGCAGAAGAAGCACCGGCTAACTCCGTGCCAGCAGCCGCGGTAATACGGAGGGTGCAAGCGTTAATCGGAATTACTGGGCGTAAAGCGCACG
+
GGAF<FCFEDGF7FFCG7;CFE@FEGBFFGGFGGFCEC<DFC@FGFFGGGFDGGGG<FE,CCAFEDGGGGGGDG,6EF@ADFGCG<CFFFGGEGGFFFGF<<FGGGC+@CFGGG?<?84B:>8>FFFFGGGEFGGGGGGC+@DFGC78DF:CCFGC:FAFF,@7FF<BEGC>A<F9BECC:;FGGCFGDCC81BEEGDC>E5BECCEG6E9:5;CC5<<5C5*/0+2AFGFGCDCCCGGGGGG7
@M03364:276:000000000-BLYN8:1:1101:14678:1903 1:N:0:1
ACTCCTACGGGAGGCAGCAGTAGGGAATCTTCGGCAATGGGGGCAACCCTGACCGAGCAACGCCGCGTGAGTGAAGAAGGTTTTCGGATCGTAAAACTCTGTTGTTAGAGAAGAACGTTAAGTAGAGTGGAAAGTTACTTAAGTGACGGTATCTAACCAGAAAGGGACGGCTAACTACGTGCCAGCAGCCGCGGTAATACGTAGGTCCCAAGCGTTGTCCGGATTTATTGGGCGTAAAGCGAGC
+
GGGGGGGFGGGGGGGGGGGGGGGGGGGGGGGGGGGGGGGGGGGGGGGGGGGGGGGGGGGGGGGGGGGGCGGFGGGGGGGGGGGGGGGGGGGGGGGGGGGGGGGGFFGGGGGGGGGGGGGGGGGGGGGGGGGGGGGGGFGGGGGGGGGGGGGGGGGGGFGGBFGGGGGGGGGGGGGGGGGGGGGGGGGGGGGGEGGGGGGGGGFGD;9BFGGGGG8AEGGGGGEGGGGGGGGGGDGE<FC>DDGC
@M03364:276:000000000-BLYN8:1:1101:21006:1913 1:N:0:1
ACTCCTACGGGAGGCAGCAGTAGGGAATCTTCCACAATGGACGAAAGTCTGATGGAGCAACGCCGCGTGAGTGAAGAAGGGTTTCGGCTCGTAAAGCTCTGTTGTTAAAGAAGAACGTGGGTGAGAGTAACTGTTCACCCAGTGACGGTATCTAACCAGAAAGGGACGGCTAACTACGTGCCAGCAGCCGCGGTAATACGTAGGTCCCAAGCGTTGTCCGGATTTATTGGGCGTAAAGCGAGCG
+
GGGGGGGGGGGGGGGGGGGGGGGGGGGGGGGGGGGGFGGGFFFGGGGGGGGGGDGGGGFCFGGGGGGFGFFFGGGGGGGGGGFGGGGDGGGGGFFGG9BFCGFGGGDGGGFFGGG<FGGGGGGGGGGGGGGFGGGGG?FDFBEFFFGGGGGGC9FDDGGGGGGGGGGGGGGCGGGGGCGDGGGGGGGGGEDGGEEEGGGFFF5EGBF8CGFDEEGEGGCCE*;5CFGGFFFFGC=EGGGGGCGG
@M03364:276:000000000-BLYN8:1:1101:7814:1920 1:N:0:1
ACTCCTACGGGAGGCAGCAGTAGGGAATCTTCGGCAATGGGGGCAACCCTGACCGAGCAACGCCGCGTGAGTGAAGAAGGTTTTCGGATCGTAAAACTCTGTTGTTAGAGAAGAACGTTAAGTAGAGTGGAAAGTTACTTAAGTGACGGTATCTAACCAGAACGGGACGGCTAACTACGTGCCAGCAGCCGCTGTAATACGTAGGTCCCAAGCGTTGTCCGGATTTATTGGGCGTAAAGCGAGC
+
GGGGGGGGGGGGGGGGGGGGGFGGGFFGGGFGGGEGGGGGGGGGGGGFDFECCFFEEC:FGGGDGGGGGCGGFGAFFGCFFGGGGGFGGGGGGGGGDCGGGEEF?E,EFGGDFCF8FFF@FGGGG<FFGGFFAFFFFCFFF9>D<@FGGGG?<BE9FFGFGG,CFCCGGG@CG,,?FGG<:EGGGGGGF8EC*13<99?EGECFCF+>*>@C*C***:CC=CC=/+<@CGGFGDGGGFF=DCD)
@M03364:276:000000000-BLYN8:1:1101:11181:1943 1:N:0:1
ACTCCTACGGGAGGCAGCAGTGGGGAATATTGCACAATGGGCGCAAGCCTGATGCAGCCATGCCGCGTGTATGAAGAAGGCCTTCGGGTTGTAAAGTACTTTCAGCGAGGAGGAAGGTGTTGTGGTTAATAACCACAGCAATTGACGTTACTCGCAGAAGAAGCACCGGCTAACTCCGTGCCAGCAGCCGCGGTAATACGGAGGGTGCAAGCGTTAATCGGAATTACTGGGCGTAAAGCGCACG
+
GGGGGGGGGGGGGGGGGGGGGGGGGGGGGGGGGGGGGGGGGGGGGGGGGGGGGGGGGGGGGGGGGGGGGGGGGGGGGGGGGGGGGGGGGGGGGGGGGGGGGGGGGGGFFEFGGGGGGGGGGGGGGGGGGDFGFGGGGGGGGGGGGGGGGGGGFGGGGGGGGGGGGGGGGGGGGGGGGGGGGGGGGGGGGGGGGGGGGGGGGEGGGGGGGGGGCGGGGGGGDCEGGGGGGGGGGCEGGGGGGGG5
@M03364:276:000000000-BLYN8:1:1101:12397:1956 1:N:0:1
ACTCCTACGGGAGGCAGCAGTGGGGAATATTGCACAATGGGCGCAAGCCTGATGCAGCCATGCCGCGTGTATGAAGAAGGCCTTCGGGTTGTAAAGTACTTTCAGCGAGGAGGAAGGTGTTGTGGTTAATAACCACAGCAATTGACGTTACTCGCAGAAGAAGCACCGGCTAACTCCGTGCCAGCAGCCGCGGTAATACGGAGGGTGCAAGCGTTAATCGGAATTACTGGGCGTAAAGCGCACG
+
GGGGGGGGGGGGGGGGGGGGGGGGGGGGGGGGGGGGGGFGGGGGGGGGGGGGGGGGGGGGGGGGGGGGGGFGGGGGGGGGGGGGGGGGGGDGGFGGGGGGGGGGGGGGGGCEGGGGGGGGGGGGGEFGGGGGGGGGGGGGGGGGGGGGGGGGGGGGDEFGGGFGGGGGGGGGGGGGGGGGGGGGGGGGFGGGGGEGGGGGGCGEGGGGCFFGGGGGGGGGGG5CFGGFFGGFDD=EFGFGDDG5
@M03364:276:000000000-BLYN8:1:1101:17439:1959 1:N:0:1
ACTCCTACGGGAGGCAGCAGTAGGGAATCTTCGGCAATGGGGGCAACCCTGACCGAGCAACGCCGCGTGAGTGAAGAAGGTTTTCGGATCGTAAAACTCTGTTGTTAGAGAAGAACGTTAAGTAGAGTGGAAAGTTACTTAAGTGACGGTATCTAACCAGAAAGGGACGGCTAACTACGTGCCAGCAGCCGCGGTAATACGTAGGTCCCAAGCGTTGTCCGGATTTATTGGGCGTAAAGCGAGC
+
GGGGGGGGGGGGGGGGGGGGGGGGGGGGGGGGGGGGGGGGGGGGGGGGGGGGGGGGGGGGGGGGGGGGGGGGGGGGGGGGFGGGGGGGGGGGGGGGGGGGGGGGGGGFFGGGGGGGGGGGGGGGGGGGFFGGGGGGGGGFGGGGGGCFEGGGGGGGFFGGGGGGGGGGGGGGGGGGGGGGGGGFGGGGG5CCEEEGGGFCFGGGGGGGGF8CFGGGGGGGGGGDEGGGGGGGGDGGGFGFGGG<
@M03364:276:000000000-BLYN8:1:1101:13296:1983 1:N:0:1
ACTCCTACGGGAGGCAGCAGTAGGGAATCTTCGGCAATGGACGAAAGTCTGACCGAGCAACGCCGCGTGAGTGAAGAAGGTTTTCGGATCGTAAAACTCTGTTGTTAGAGAAGAACAAGTAGGAGAGTAACTGCTCTTACCTTGACGGTATCTAACCAGAAAGCCACGGCTAACTACGTGCCAGCAGCCGCGGTAATACGTAGGTGGCAAGCGTTGTCCGGATTTATTGGGCTTAAAGCGAGCG
+
GGGGGGGGGGGGGGGGGGGGG9FFGGGGGGGFDGGGGGGGGGGGGGG@FGGGGCEGGGDGGGGGGGGGGFGCFGFGGGGGGGFGGGGGGGGGFFFFGDFGCG9EF?EFFGGGGGGGD,<FFGG9DFGGGGGFGG,EDGGCBF,,,@C+@7>BFGGEFF7F@FFFFGD@7*>FFC,EFC6@FC9DC7>FGEDCE:CEGGGFC9;@FBCCF<FGGE88=C:C5**/+:+3AFG5*16?CDGDD3>5
@M03364:276:000000000-BLYN8:1:1101:18666:1995 1:N:0:1
ACTCCTACGGGAGGCAGCAGTGGGGAATATTGCACAATGGGCGCAAGCCTGATGCAGCCATGCCGCGTGTATGAAGAAGGCCTTCGGGTTGTAAAGTACTTTCAGCGAGGAGGAAGGCGTTGTGGTTAATAACCGCAGCGATTGACGTTACTCGCAGAAGAAGCACCGGCTCACTCCGTTCCAGCAGCCGCGGTAATACGGAGGGTGCAAGCGTTAATCGGAATTACTGGGCGTAAAGCGCACG
+
FFEFD<FEEEGD:FGCEGGGGGGGCF7CD@@FGFDF8FFGGG:CFEEGGFE8EFGGGGGDGGGGEGGFCFGGGGCGGGCFGG,,5CFFGEEGCECGGAFGGGGGAC:+86+BB+=E:4+4>:FCECBF9FF9FD=+36@F+3@><<F>F<@==FFEE::FG7FGG7FFEGG*<F@BFCF7FF@@FCGFG5CEDEE@+BFGGGGC?E*;C++*CEE55CFGGEDFFF?GGCFGDD5C*:*1>DD5
@M03364:276:000000000-BLYN8:1:1101:12045:2003 1:N:0:1
ACTCCTACGGGAGGCAGCAGTGGGGAATATTGCACAATGGGCGCAAGCCTGATGCAGCCATGCCGCGTGTATGAAGAAGGCCTTCGGGTTGTAAAGTACTTTCAGCGAGGAGGAAGGTGTTGTGGTTAATAACCGCAGCAATTGACGTTACTCGCAGAAGAAGCACCGGCTAACTCCGTGCCAGCAGCCGCGGTAATACGGAGGGTGCAAGCGTTAATCGGAATTACTGGGCGTAAAGCGCACG
+
GGGGGGGGGGGGGGGGGGGGGGGGGGGGGGGGGGGGGGGGGGGGGGGGGGGGGGGGGGGGGGFGGGGGGGGGGGGGGGGGGGGGGGGGGGGGGGGGGGGGGGGGGGGGGGGGGGGGGGGGGGGGGGGGGGGGGGGGGGGGGGGGGGGGGGGGGGGGGGGGGGGGGGGGGGGGGGGGGGGGGGGGGGGGGGGGGGGGGGGGGGGGGGGGGGGGGCEEDGGGGGGGGGGGGGGGGGGGGGGGGGG5
@M03364:276:000000000-BLYN8:1:1101:7961:2038 1:N:0:1
ACTCCTACGGGAGGCAGCAGTGGGGAATATTGCACAATGGGCGCAAGCCTGATGCAGCCATGCCGCGTGTATGAAGAAGGCCTTCGGGTTGTAAAGTACTTTCAGCGAGGAGGAAGGCATTAAGGTTAATAACCTTAGTGATTGACGTTACTCGCAGAAGAAGCACCGGCTAACTCCGTGCCAGCAGCCGCGGTAATACGGAGGGTGCAAGCGTTAATCGGAATTACTGGGCGTAAAGCGCACG
+
GGGGGGGGGGGGGGGGGGGGGGGDFGGGGGGGGGGGGGGGGGGGGGGFGGGGGGGGGGGGGGGGGGGGGGGGGDGGGGGGGGFGGGGGGGGGGGGFFCGGGGGGGGC@FGGEGGGGGGGGGGGGGGGGGGGGGGGGBFFGGGGGGGGGGGGGGG7=EGGCFGGGFGGGG>FGGGGGDEGGGCFGGGFGEGGGGCEGGGGG>BEGG*=CFGGGGGEGGGGGGGGGFFF?CFGGD):EGGGGGDG<
@M03364:276:000000000-BLYN8:1:1101:13601:2054 1:N:0:1
ACTCCTACGGGAGGCAGCAGTAGGGAATCTTCGGCAATGGGGGCAACCCTGACCGAGCAACGCCGCGTGAGTGAAGAAGGTTTTCGGATCGTAAAACTCTGTTGTTAGAGAAGAACGTTAAGTAGAGTGGAAAGTTACTTAAGTGACGGTATCTAACCAGAAAGGGACGGCTAACTACGTGCCAGCAGCCGCGGTAATACGTAGGTGGCAAGCGTTATCCGGATTTATTGGGCGTAAAGCGAGC
+
GGGGGGGGGGGGGGGGGGGGGGGGGGGGGGGGGGGGGGGGGGGGGGGGGGGGGGGGGGGGGGDGGGGGGEGGFGGGGGGGGGGGGGGGEFGGGGGFGGGGGGGGGGGGGGGGGGGGGGGGFGGGGGGGFGGGGGFFGGGGGGGGGGGGGGGGGGGGGGGGGGGGGGGGGGGGGGGGGGGGGGGGGGGCCFGGGGGGDGGGGGGGDGGFGGGGGGGGGGGGGEGGGGGGGGGGGGGGGGGGGGG>
@M03364:276:000000000-BLYN8:1:1101:17747:2099 1:N:0:1
ACTCCTACGGGAGGCAGCAGTGGGGAATATTGCACAATGGGCGCAAGCCTGATGCAGCCATGCCGCGTGTATGAAGAAGGCCTTCGGGTTGTAAAGTACTTTCAGCGAGGAGGAAGGCATTAAGGTTAATAACCTTAGTGATTGACGTTACTCGCAGAAGAAGCACCGGCTAACTCCGTGCCAGCAGCCGCGGTAATACGGAGGGTGCAAGCGTTAATCGGAATTACTGGGCGTAAAGCGCACG
+
GGGGGGGGGGGGGGGGGGGGGGGGGGGGGGGGGGGGFGGGGGGGGGGGGGGGGGGGGCGFGGGGGGGGGGGGGGGGGGGGGGGGGGGGGGGGGGCGGGGGGGGGGGGEDE@FGGFGGGGGGGGGGGGGGGGGFCDEEFFGGGGGGGGGGGDGGGGGD>EFGGGGGGGDCEG:BFGGGGGGGGFGGDGGFGGGCEEE9CGCEGGGEGGEGGGGGDEGDGGFEE8FGGGGGFFGGGGGGGGGGGG<
@M03364:276:000000000-BLYN8:1:1101:8471:2106 1:N:0:1
ACTCCTACGGGAGGCAGCAGTAGGGAATCTTCGGCAATGGGGGCAACCCTGACCGAGCAACGCCGCGTGAGTGAAGAAGGTTTTCGGATCGTAAAACTCTGTTGTTAGAGAAGAACGTTAAGTAGAGTGGAAAGTTACTTAAGTGACGGTATCTAACCAGAAAGGGACGGCTAACTACGTGCCAGCAGCCGCGGTAATACGTAGGTCCCAAGCGTTGTCCGGATTTATTGGGCGTAAAGCGAGC
+
GGGGGGGGGGGGGGGGGGGGGGGGGGGGGGGGGGGGGGGGGGGGGGGGGGGGGGGGGGGGGGGGEGGEGGGGGGGGGGGGGGGGGGGGGGGGGFGGGGGGGGGGGGGGGGGGGFGGGGGGGGGGGGGGGGGGGGGGGGGGGGGFEGGG7@FGFFGGGGGGGGGGGGGGDGGGGGFGGGGGGFCGGGGGGGGCEEGGGFFGGGGGGFFF5FGGGGECEGCFECEEEFGCCEGGCDCEGGGFGGG7
@M03364:276:000000000-BLYN8:1:1101:16206:2118 1:N:0:1
ACTCCTACGGGAGGCAGCAGTAGGGAATCTTCGGCAATGGGGGCAACCCTGACCGAGCAACGCCGCGTGAGTGAAGAAGGGTTTCGGCTCGTAAAGCTCTGTTGTTAAAGAAGAACGTGGGTAAGAGTAACTGTTTACCCAGTGACGGTATTTAACCAGAAAGCCACGGCTAACTACGTGCCAGCAGCCGCGGTAATACGTAGGTGGCAAGCGTTATCCGGATTTATTGGGCGTAAAGCGAGCG
+
GGGGGGGGGGGGGGGGGGGGGGGGGGGGGGGGGGGGGGGGGGGGGGGGGGGGGGGGGGGGGGGGGGGGGGGGGGGGGGGGGGGGGGGGGGGGGGGGGGGGGGGGGGGFGGGGGGGCEGGGGGGGGGGGFGGGGGGGGGGGGGGGGGGGGGGGGGGGFGGGFFGGGGGGGGGDDGGGGGGGGGGGGGGGGGGGGGGGGGGGGGGGGGGGGGGGGGGGGGGGGGGDGGFGGGGGGGGGGG>>DGD<
@M03364:276:000000000-BLYN8:1:1101:16867:2130 1:N:0:1
ACTCCTACGGGAGGCAGCAGTGGGGAATATTGCACAATGGGCGCAAGCCTGATGCAGCCATGCCGCGTGTATGAAGAAGGCCTTCGGGTTGTAAAGTACTTTCAGCGAGGAGGAAGGTGTTGTGGTTAATAACCGCAGCAATTGACGTTACTCGCAGAAGAAGCACCGGCTAACTCCGTGCCAGCAGCCGCGGTAATACGGAGGGTGCAAGCGTTAATCGGAATTACTGGGCGTAAAGCGCACG
+
GGGGGGGGGGGGGGGGGGGGGGGGGGGGFGGFGGGG<FGGGGGGGGGGGGGGGGGGGGGGGGGGGGGGGGGGGGGGFGGGGGGGGGGGGGGGGGGGGGGGGFGGGGGGGGGGGGACGGGCEGGGGGGGGGGGFGGGGGGCFG=BFGGFGGGGGGDGGGGGGGGGGGGGGGGGGFGGGGGDGGGGGGFDGGGGGGGDGGGGEDGGGGGGGGGGGGGCFGGG5CEGGGGGGGFGGDGGGGGGGGGD
@M03364:276:000000000-BLYN8:1:1101:17855:2151 1:N:0:1
ACTCCTACGGGAGGCAGCAGTGGGGAATATTGCACAATGGGCGCAAGCCTGATGCAGCCATGCCGCGTGTATGAAGAAGGCCTTCGGGTTGTAAAGTACTTTCAGCGAGGAGGAAGGCATTAAGGTTAATAACCTTAGTGATTGACGTTACTCGCAGAAGAAGCACCGGCTAACTCCGTGCCAGCAGCCGCGGTAATACGGAGGGTGCAAGCGTTAATCGGAATTACTGGGCGTAAAGCGCACG
+
GGGGGGGGGGGGEGGGGGGGGGGGGGGGGGGGGGGGGGGGGGGGGGGGGGGGGGGGGGGGGGGGGGGGGGGGGGGGGGGGGGGGGGGGFGGGGGGGGGGGFFGGGGGGGGGGGGGGGGGGGGGGGGGGGGGGGGGGGGGFCGGGGFGGGGGGGGGGGGFGGGGGGGGGGGGGGFFFGGGGGGGGGGGGGGGGGGGGGGGGGECGGGGGGGGGGGGGGGGGGD8FGF?FGGGFD<EEFGGGDGGC
@M03364:276:000000000-BLYN8:1:1101:15995:2152 1:N:0:1
ACTCCTACGGGAGGCAGCAGTAGGGAATCTTCGGCAATGGGGGCAACCCTGACCGAGCAACGCCGCGTGAGTGAAGAAGGTTTTCGGATCGTAAAACTCTGTTGTTAGAGAAGAACGTTAAGTAGAGTGGAAAGTTACTTAAGTGACGGTATCTAACCAGAAAGGGACGGCTAACTACGTGCCAGCAGCCGCGGTAATACGTAGGTCCCAAGCGTTGTCCGGATTTATTGGGCGTAAAGCGAGC
+
GGGGGGFGGGGGGGGGGGG@FGGGGGGGGGGGGGGGGGGGGCFGGGGGGGFGFFGGGGGGGGGGGGGGGGGGGGGGGGFGFEFGGGGGGCCFGGGGGGFGGFGGGGGGGGGGGGGGGGGGGGE<DFFGGGGCGGGGGGCGGAFGGGGGGGGFGBFFGFGGFGGGFGGGGGGGEGGGGGGFGGGFDGGGC5CEEDEGGFGGGGGGGFGGGGGGGGGGGGGGGGGCGGFGGFFFGDGGDFCFGGG3
@M03364:276:000000000-BLYN8:1:1101:7656:2174 1:N:0:1
ACTCCTACGGGAGGCAGCAGTAGGGAATCTTCGGCAATGGGGGCAACCCTGACCGAGCAACGCCGCGTGAGTGAAGAAGGTTTTCGGATCGTAAAACTCTGTTGTTAGAGAAGAACGTTAAGTAGAGTGGAAAGTTACTTAAGTGACGGTATCTAACCAGAAAGGGACGGCTAACTACGTGCCAGCATCCGCGGTAATACGTAGGTCCCAAGCGTTGTCCGGATTTATTGGGCGTAAAGCGAGC
+
GGGGGGGGGGGGGGGGGGGGGGGGGGGGGGGGGGGGGFGGGGGGGGGGGGGGGGGDGGGGDGGGGGGGGGGFGBF,EFGGEGGGGGGGCFGGGGGGGGGGCFFCDGGFGGGGGFGFEFGFGFCB<FFGGGGAFGGCFFGGGEAC9FGGGGFGGBFGFGFFGGGGCEGGGD>:CBFGGGGGGGGG,CE,BEECECEGD9;F*<FGEFFGFFGGGGEC*2<CGGEEGGGGGGG54CECGGFGC*9/
@M03364:276:000000000-BLYN8:1:1101:14717:2215 1:N:0:1
ACTCCTACGGGAGGCAGCAGTGGGGAATATTGCACAATGGGCGCAAGCCTGATGCAGCCATGCCGCGTGTATGAAGAAGGCCTTCGGGTTGTAAAGTACTTTCAGCGAGGAGGAAGGCATTAAGGTTAATAACCTTAGTGATTGACGTTACTCGCAGAAGAAGCACCGGCTAACTCCGTGCCAGCAGCCGCGGTAATACGGAGGGTGCAAGCGTTAATCGGAATTACTGGGCGTAAAGCGCACG
+
GGGGGGGGGGGGGGGGGGGGGGGGGGGGGGGGGGGGGGGGGGGGGGGGGGGGGGGGGGGGGGGGGGGGGGGGGGGGGGGGGGGGGGGGGGGGGGGGGGGGGGGGGGGGGGDGGGFGGGGGGFGGCGGGGGGFGFFCFFFGGGFGGGGGGGEGGGGDGGGGGGGGGGGGGGGGGGGGGGFGGGGGGFFGGGGGGEGGGGGGGGGGGGEGGGGGGGGC=GGGGGGGGGCFGGGFGDGGGGGGGGG)
@M03364:276:000000000-BLYN8:1:1101:20241:2218 1:N:0:1
ACTCCTACGGGAGGCAGCAGTAGGGAATCTTCGGCAATGGGGGCAACCCTGACCGAGCAACGCCGCGTGAGTGAAGAAGGTTTTCGGATCGTAAAACTCTGTTGTTAGAGAAGAACGTTAAGTAGAGTGGAAAGTTACTTAAGTGACGGTATCTAACCAGAAAGGGACGGCTAACTACGTGCCAGCAGCCGCGGTAATACGTAGGTCCCAAGCGTTGTCCGGATTTATTGGGCGTAAAGCGAGC
+
GGGGGGGGGEGGGGGGGDGGGGGGGGGGGGGGGGGGGGGGGGGGGGGDGGGGFGGGGGGGGFGGGGG=FEEEGGCEECFGGGEGGGGGGGGGGGGGGFFGGGGGGGGGGGGGFFFDFFGGGGGGGGGFGGGCGGGGDGGCFCFDFFGGGFGFGGGCFFGGGGGGGBFGGGGGGFGGFGGG>EFF7FGGGGGGEEGGEG?9FFGGEGGGGG?FGGGEDEGGGEEDGG?@FGGDGGGGGGGGGDG5
@M03364:276:000000000-BLYN8:1:1101:11870:2224 1:N:0:1
ACTCCTACGGGAGGCAGCAGTAGGGAATCTTCGGCAATGGGGGCAACCCTGACCGAGCAACGCCGCGTGAGTGAAGAAGGTTTTCGGATCGTAAAACTCTGTTGTTAGAGAAGAACGTTAAGTAGAGTGGAAAGTTACTTAAGTGACGGTATCTAACCAGAAAGGGACGGCTAACTACGTGCCAGCAGCCGCGGTAATACGTAGGTCCCAAGCGTTGTCCGGATTTATTGGGCGTAAAGCGAGC
+
GGGGGGGGGGGGGGGGGGGGGGGGGGGGGGGGGGGGGGGGGGGGGGGGGGGGGGGGGGGGGGGGGGGGGGGGGGGGGGGGGGGGGGGGGGGGGGGGGGGGGGGGGGFGGGGGGGGGGGGGGGGGGGGGGGGGGGGGGGGFGGGGGGGGGGGGGGGFGGGGGGGGGDFGGGGGGGGGGGGGGGGGGGGGGGGGGGGGEGGGGGGGGGGGGGGGGGGGGGGGGGEECFFGGGGGGDGGGFGGGDG)
@M03364:276:000000000-BLYN8:1:1101:8569:2236 1:N:0:1
ACTCCTACGGGAGGCAGCAGTGGGGAATATTGCACAATGGGCGCAAGCCTGATGCAGCCATGCCGCGTGTATGAAGAAGGCCTTCGGGTTGTAAAGTACTTTCAGCGAGGAGGAAGGCGTTAAGGTTAATAACCTTGGCGATTGACGTTACTCGCAGAAGAAGCACCGGCTAACTCCGTGCCAGCAGCCGCGGTAATACGGAGGGTGCAAGCGTTAATCGGAATTACTGTGCGTAAAGCGCACG
+
GFGGGFGGGGGG@FGGGGGGFGGGGGGGGGGFFGGGGGGGGGGGGGGFDFGFAFGGAFGGEGGFGGGGGGGGGGGGGGGCGCFGGGG7FCGGFGGGGGGGGFFGGGGGGGGEDEFFFGDFGGGGFAFGGGGGFFGGGGGGGEGGGGGGGGGF,FCECC7FF7CEB7BFGE@>FFGEFGGCCCFFGGGGGGE>EGCCECC5C8EE7CGGGGGGGGGGFGGGGGGGG??7C0<CGC=ECFDGDDG7
@M03364:276:000000000-BLYN8:1:1101:21852:2283 1:N:0:1
ACTCCTACGGGAGGCAGCAGTAGGGAATCTTCGGCAATGGGGGCAACCCTGACCGAGCAACGCCGCGTGAGTGAAGAAGGTTTTCGTATCGTAAAACTCTGTTGTTAGAGAAGAACGTTAAGTAGAGTGGAAAGTTACTTAAGTGACGGTATCTAACCAGAAAGGGACGGCTAACTACGTGCCAGCAGCCGCGGTAATACGTAGGTACCAAGCGTTGTCCGGATTTATTGGGCGTAAAGCGAGC
+
GCFGGGGGG>EFE7FECFFGGGGG7<EFGGGFFGGFFGGG?@7@FFG8BFFDCFGDGGGGG7CCGGG@FGGGGGAFF@FCEF?FGG,<9?7AFFG?FG9FAEGGGGGGFFGG@CGGG@>FGCADFFCFG7@B<,EFG,C9@E,C,<DCFGCC9CFFFGGFFGG7ECDDCGGGGC8ECFGEF7;6<=F772*4:*:8>FCFFGF8BC+??AC=C5=8=EFGGGG:5C?FG9+*9):CCFFFCD57
@M03364:276:000000000-BLYN8:1:1101:16547:2293 1:N:0:1
ACTCCTACGGGAGGCAGCAGTAGGGAATCTTCGGCAATGGGGGCAACCCTGACCGAGCAACGCCGCGTGAGTGAAGAAGGTTTTCGGATCGTAAAACTCTGTTGTTAGAGAAGAACGTTAAGTAGAGTGGAAAATTACTTAAGTGACGGTATCTAACCAGAAAGGGACGGCTAACTACGTGCCAGCAGCCGCGGTAATACGTAGGTCCCAAGCGTTGTCCGGATTTAGTGGGCGTAAAGCGAGC
+
GG,CDCFF@7FGC7FEGDGGGGGGDEGFGAEA<B@FGGDCFGGEEEDF@CEDDFGGGDFGGGCEGGGBBB:FFFEGE@EGGA,?5CFCFF7BFFFFGFGGGGGGGGFGGGGGGGEGGDDG@F@F,FDFDFC<FGGGGGGGF<D@FDFGGEGGGGGGGG9CAFGGGGGF@FEEG?@EGF7FCGGFCFC2CFGGGGEEE?EGCFGCC<9CEGG5:CCCCEGGGEEE80C+3AFGGGGCCFCG<C)/
@M03364:276:000000000-BLYN8:1:1101:22596:2299 1:N:0:1
ACTCCTACGGGAGGCAGCAGTAGGGAATCTTCGGCAATGGGGGCAACCCTGACCGAGCAACGCCGCGTGAGTGAAGAAGGTTTTCGGATCGTAAAACTCTGTTGTTAGAGAAGAACGTTAAGTAGAGTGGAAAGTTACTTAAGTGACGGTATCTAACCAGAAAGGGACGGCTAACTACGTGCCAGCAGCCGCGGTAATACGTAGGTCCCAAGCGTTGTCCGGATTTATTGGGCGTAAAGCGAGC
+
GGGGGGGGGGGGGGEGGGGGGGGGGGGGGGGGGGGGGGGFFEGGGGGGGGGGGGGGGDGGCCEFGGGGGFCFGGGGGGGGGGGGGGGGGGGGGFFGGGGFGGGGEGFFGGGGGGFGGGGGGGEFFGGGGGFFGGGGGGGFGFGGGGFEGGFGGGGGGGGGGGGGG77@FGGGGGGGGGEGGGGGG7CFFGGGGGE@EF9CBEFGGG9EGFGGGGGGGGGFGG5*/209CGGFFG5CDGCCDGG)
@M03364:276:000000000-BLYN8:1:1101:12850:2305 1:N:0:1
ACTCCTACGGGAGGCAGCAGTAGGGAATCTTCGGCAATGGGGGCAACCCTGACCGAGCAACGCCGCGTGAGTGAAGAAGGTTTTCGGATCGTAAAACTCTGTTGTTAGAGAAGAACGTTAAGTAGAGTGGAAAGTTACTTAAGTGACGGTATCTAACCAGAAAGGGACGGCTAACTACGTGCCAGCAGCCGCGGTAATACGTAGGTCCCAAGCGTTGTCCGGATTTATTGGGCGTAAAGCGAGC
+
GGGGGGGGGGGGGGGGGGGGGGGGGGGGGGGGGGGGGGGGGGGGGGGGGGGGGGGGGGGGGGGGGGGGGGGGGGGGGGGGGGGGGGGGGGGGGGGGGGGGGFGFFFGGGGGGGGGGGFGFGG9DFFGCDGFFGGGGGGGGGFFGEDGGDEGEFGGAFGGFGGFGFDGFGFGGGGGFGGGGGGBFGGFFGGGCBEGGGG99BBFGGGGGGGGGDEEEEEF7AEGG*<?FG7CFGGGGGGFGDDG)
@M03364:276:000000000-BLYN8:1:1101:21886:2305 1:N:0:1
ACTCCTACGGGAGGCAGCAGTAGGGAATCTTCGGCAATGGGGGCAACCCTGACCGAGCAACGCCGCGTGAGTGAAGAAGGTTTTCGGATCGTAAAACTCTGTTGTTAGAGAAGAACGTTAAGTAGAGTGGAAAGTTACTTAAGTGACGGTATCTAACCAGAAAGGGACGGCTAACTACGTTCCAGCAGCCGCGGTAATACGTAGGTCCCAAGCGTTGTCCGGATTTATTGGGCGTAAAGCGAGC
+
GGGGGGGGGGGGGCEGGGGGGGGGGFGGGGGGGGGGGGGFGGGGGGCCFGGGGGGGGGGGGGGGGGGGGGDGFGFGGGGGGGGGF7:@FFGEGFGGGGGGEGGGGGGGGGGFGGGGGFGGGGGFGFFF,B=FFFFGGGGGGCDGGGFGGGGGGGGGGGGGGGGGGFGGGGGCFFGGGGGG,<BFFGGGGDEEGGEGEGGGGFGGCE9CCF?FEGGGCCGGGGEEEDGGFGFFFGGGG3DGGGGC
@M03364:276:000000000-BLYN8:1:1101:15884:2319 1:N:0:1
ACTCCTACGGGAGGCAGCAGTAGGGAATCTTCGGCAATGGGGGCAACCCTGACCGAGCAACGCCGCGTGAGTGAAGAAGGTTTTCGGATCGTAAAACTCTGTTGTTAGAGAAGAACGTTAAGTAGAGTGGAAAGTTACTTAAGTGACGGTATCTAACCAGAAAGGGACGGCTAACTACGTGCCAGCAGCCGCGGTAATACGTAGGTCCCAAGCGTTGTCCGGATTTATTGGGCGTAAAGCGAGC
+
GGGGGGGGGGGGGGGGGGGGGGGGGGGGGGGGGGGGGGGGGGGGGGGGGGGGGGGGGGGGGGGGGGGGGGGGGGGGGGGGGFGGGGGGGGGGGGGGGGGGGGGGGGGGGGGGGGGGGGGFGGGGGGGFFGGGGGGGGGGGGGGGGGGGGGGGGGGGGGGGGGGGGGFGGGGGGGGGGGGGCGGGGGGGGGGGGGEGGGGGGGGGGGDFD7FGGGGGGGGGGGGGGC7FGFGGGGGGGGGGGGG3
@M03364:276:000000000-BLYN8:1:1101:8789:2336 1:N:0:1
ACTCCTACGGGAGGCAGCAGTGGGGAATATTGCACAATGGGCGCAAGCCTGATGCAGCCATGCCGCGTGTATGAAGAAGGCCTTCGGGTTGTAAAGTACTTTCAGCGAGGAGGAAGGCATTAAGGTTAATAACCTTAGTGATTGACGTTACTCGCAGAAGAAGCACCGGCTAACTCCGTGCCAGCAGCCGCGGTAATACGGAGGGTGCAAGCGTTAATCGGAATTACTGGGCGTAAAGCGCACG
+
GGGGGGGGGEGGGGGGGGGGGGGGGGGGGFGGGGGGGGGGGGGGGGGGGGGGGGGGGGGGGGGFGGGGGGGGGGGGGGGGGGF89FGGGGGGGGGGGGGGGGGGGGGGGGGGGGGGGGGGGGGGGGGGGGGGGGGGGGGGGG<EGDGGGGGFFGGEGGGGGGDGGGGGGGGGGGGGGGGGDGGGGGGGGGGGGGGEGGGGGEGGGGGGGGGGGEGEGFFGEEGFGFFGGCCCCCCECFGDGGGC
@M03364:276:000000000-BLYN8:1:1101:12656:2368 1:N:0:1
ACTCCTACGGGAGGCAGCAGTAGGGAATCTTCGGCAATGGGGGCAACCCTGACCGAGCAACGCCGCGTGAGTGAAGAAGGTTTTCGGATCGTAAAACTCTGTTGTTAGAGAAGAACGTTAAGTAGAGTGGAAAGTTACTTAAGTGACGGTATCTGACCAGAAAGCCACGGCTAACTACGTGCCAGCAGCCGCGGTAATACGTAGGTGGCAAGCGTTGTCCGGATTTATTGGGCGTAAAGCGAGC
+
GGGGGGGGGGGGDGGGGGFGGFGGGGGGGGGGGGGGGGGGGGGGGGGGGGGGGGGGGGEGFGGGGGGCGDGGGGCFGFGGGGAFFGGGGGGGFFFGGFGGGGGFGGEGBFGGGGF8FFGCFG9FG9FGGGFCGGGGGGGGGCFGGGGGGGGGGGGCGGGGGGGFGFGGGGGGGGGGGGGGFFGDEFGGGGGDGGGGGGDCFGGFGG?CFGGFGGGECEGGGDDEGFGFG9F5>5EEDGGFDD3C
@M03364:276:000000000-BLYN8:1:1101:13587:2387 1:N:0:1
ACTCCTACGGGAGGCAGCAGTAGGGAATCTTCGGCAATGGGGGCAACCCTGACCGAGCAACGCCGCGTGAGTGAAGAAGGTTTTCGGATCGTAAAACTCTGTTGTTGGAGAAGAACGTATTTGATAGTAACTGATCAGGTAGTGACGGTATCCAACCAGAAAGCCACGGCTAACTACGTGCCAGCAGCCGCGGTAATACGTAGGTGGCAAGCGTTGTCCGGATTTATTGGGCGTAAAGCGAGCG
+
GGGGGGGGGGGGGGGGGGGGGGGGGGGGGGGGGGGGGGGGGGGGGGGGGGGGGGGGGGGGGGGGGGGFGGGFGGGGGGGGGGGGGGGGGGGGGGGGGGGGGGGGGGGGGGGGGGGGGGGGGGGGGGGGGGGGGGGGGGGGGGGGGGGGGGGGGGGGGGGGGGGGGGGGDGGGGGGGGGGGGGGGGGGGGGGGGGGEGGGGFGGGCCGGGGGGGGGGGGGGGGEGCGGGGGGGGGGGGGGGGGGC
@M03364:276:000000000-BLYN8:1:1101:12900:2389 1:N:0:1
ACTCCTACGGGAGGCAGCAGTAGGGAATCTTCGGCAATGGGGGCAACCCTGACCGAGCAACGCCGCGTGAGTGAAGAAGGTTTTCGGATCGTAAAACTCTGTTGTTAGAGAAGAACGTTAAGTAGAGTGGAAAGTTACTTAAGTGACGGTATCTAACCAGAAAGGGACGGCTAACTACGTGCCAGCAGCCGCGGTAATACGTAGGTCCCAAGCGTTGTCCGGATTTATTGGGCGTAAAGCGAGC
+
GGGGGGGGGGGGGGGDGGGEFGFGGGGGGGGGGGGGGGGGGGDGGGGGGGFGGFGFGGGFECEFFGGGGFGGGGGGGGGC<FGGGFGGGGGGGGGGGGGGGGFGGGGGGGGGGFEGEFGGGGGGGFGGGGGGFGGGGGFGGGGGFFGGGGGGGGGGGGGGGGGGGGGGGG><FFCEGGG7:EGGG7:BF>C8BEGGDFGGGGGGGGGFFGGGGGGCGEGGGEGEGFFFGG655CEGGFC>DGD9
@M03364:276:000000000-BLYN8:1:1101:20894:2406 1:N:0:1
ACTCCTACGGGAGGCAGCAGTAGGGAATCTTCCACAATGGACGAAAGTCTGATGGAGCAACGCCGCGTGAGTGAAGAAGGGTTTCGGCTCGTAAAGCTCTGTTGTTAAAGAAGAACGTGGGTGAGAGTAACTGTTCACCCAGTGACGGTATTTAACCAGAAAGCCACGGCTAACTACGTGCCAGCAGCCGCGGTAATACGTAGGTGGCAAGCGTTATCCGGATTTATTGGGCGTAAAGCGAGCC
+
GGFGFGGGGGGGGGGGGGGGGFGGDGFGGGGFEGGGGCGGDGGGGEGGFEEGDECFFG<@EFDFFEEF:FEGGFGEFFC8CFGDGGCGGGGGGCGDGEEFEFGGFGA,FFGFGFGGCFG7FFFFGGGGGGGGFFFC?AFFGGEFFFG7C+@CDE,E,DFGGGGGGGGGDEGGFGG9@EG@@FFCDGG7CEG8EEGDFG98>C8@FGGD8@=CCGEDC@CCE*C:9@9?EGG5)9C=F>75<395
@M03364:276:000000000-BLYN8:1:1101:14839:2452 1:N:0:1
ACTCCTACGGGAGGCAGCAGTAGGGAATCTTCGGCAATGGGGGCAACCCTGACCGAGCAACGCCGCGTGAGTGAAGAAGGTTTTCGGATCGTAAAACTCTGTTGTTAGAGAAGAACGTTAAGTAGAGTGGAAAGTTACTTAAGTGACGGTATCTAACCAGAAAGGGACGGCTAACTACGTGCCAGCAGCCGCGGTAATACGTAGGTCCCAAGCGTTGTCCGGATTTATTGGGCGTAAAGCGAGC
+
GGGGGGGGGGGGGGGGGGGGGGGGGGGGGGGGGGGGGGGGGGGGGGGGGGGGGGGGGGGGGGGGGGGGGGGGGGGGGGGGGGGGGGGGGGGGGGGGGGGGGGGGGGGGGGGGGGGGGFFFGGGGGGGGGGGGGGGGGGGGGGFGGFGGGGGGGGGGGGGGGGGGGGGGGGGGGGGGGGGGGGGGGGGGGGGGGGGGGGGGGFGGGGGGGGGGGGGEEGGGGGGGGGGGGGGGGGGGGGGGCGD9
@M03364:276:000000000-BLYN8:1:1101:13410:2463 1:N:0:1
ACTCCTACGGGAGGCAGCAGTAGGGAATCTTCGGCAATGGGGGCAACCCTGACCGAGCAACGCCGCGTGAGTGAAGAAGGTTTTCGGATCGTAAAACTCTGTTGTTAGAGAAGAACGTTAAGTAGAGTGGAAAGTTACTTAAGTGACGGTATCTAACCAGAAAGGGACGGCTAACTACGTGCCAGCAGCCGCGGTAATACGTAGGTCCCAAGCGTTGTCCGGATTTATTGGGCGTAAAGCGAGC
+
GGGGGGGGGGGGGGGGGGGGGGGGGGGGGGGGGGGGGGGGGGGGGGGGGGGGGGGGGGGGGGGGGGGGGGGGGGGGGGGGGGGGGGGGGGGGGGGGGGGGGGGFGGGGGGGGGGGGGGGGGGGGGGGGGFGGGGGGGGGGGGGGFGGGGGGGGGGGGGGGGGGGGCFGGGGGGGGGFGDE:CGGFGGCCGDGGGGGGGFEFC9EGFCGGGGGGGEDEGGDEGECEGGGGGGGGGGGGGGG:*77
@M03364:276:000000000-BLYN8:1:1101:23225:2483 1:N:0:1
ACTCCTACGGGAGGCAGCAGTGGGGAATATTGCACAATGGGCGCAAGCCTGATGCAGCCATGCCGCGTGTATGAAGAAGGCCTTCGGGTTGTAAAGTACTTTCAGCGAGGAGGAAGGCATTAAGGTTAATAACCTTGGTGATTGACGTTACTCGCAGAAGAAGCACCGGCTAACTCCGTGCCAGCAGCCGCGGTAATACGGAGGGTGCAAGCGTTAATCGGAATTACTGGGCGTAAAGCGCACG
+
GGEGGFGGGEGGGGGGGGGGFGGGGGGGGGFCFFGGGGGGGGGGGGGGGGFGGGGGGGGGGGGGGGGGGGFGGGGGGDGGGGGGGGDGGGGGAEGGGGGGGGGGGGGGGGGGGCGGEFGFFFGGGGFFGGFFBFFFGGFGGGGDFFGEGGGGGGGGGGGGGGGGGGGGGGGDFGGGGGGGGGGGGGGGGCEGGEEGGGGGGGGGGGGGGGFGEGED=CFGEEEFGGGGC?CG)1:/>GGDDGG<
@M03364:276:000000000-BLYN8:1:1101:20446:2510 1:N:0:1
ACTCCTACGGGAGGCAGCAGTAGGGAATCTTCGGCAATGGGGGCAACCCTGACCGAGCAACGCCGCGTGAGTGAAGAAGGTTTTCGGATCGTAAAACTCTGTTGTTAGAGAAGAACGTTAAGTAGAGTGGAAAGTTACTTAAGTGACGGTATCTAACCAGAAAGGGACGGCTAACTACGTGCCAGCAGCCGCGGTAATACGTAGGTCCCAAGCGTTGTCCGGATTTATTGGGCGAAAAGCGAGC
+
GFEEAFGGDGGGGFGGGGGG@FDFCDF8C9CFGEGGGFCCDG>EDFCFD<6C8F@@F@EFG>@:>@FBBFGFFEFGGGGGFEFCDC@CF>@FCC@9,AE9<,@?B,<EFGFGCF8A>:B@F<FFG9FFFFGEGGG<DCDC<ADGG9<FCF<B3FC,3,,,6>C@F7:7F*>*1>CCC,><F*;@FCC@F>CC:ECEGGC+8CB;7CC9>FG55;CC57+0:5/:1<+CFG?557*:<>F<DDD)
@M03364:276:000000000-BLYN8:1:1101:16289:2513 1:N:0:1
ACTCCTACGGGAGGCAGCAGTGGGGAATATTGCACAATGGGCGCAAGCCTGATGCAGCCATGCCGCGTGTATGAAGAAGGCCTTCGGGTTGTAAAGTACCTTCAGCGAGGAGGAAGGCATTAAGGTTAATAACCTTAGTGATTGACGTTACTCGCAGAAGAAGCACCGGCTAACTCCGTGCCAGCAGCCGCGGTAATACGGAGGGTGCAAGCGTTAATCGGAATTACTGGGCGTAAAGCGCGCG
+
GGGGGGGGGGGGGGGGGGGGGGGGGGGGGGGGGGGGFDGGGGGGGGGGGGGGGGGGGGGGGGGGGGGCFGGGGGGGGGGGGGGGGGGGFFGGGGGGGFGGGGGGCFGGGGGGGGGGGGGGGFDGEFGGGGGGGGGGFGGGGGGGGGGGGGGGGGGGGGGGGGGGGGGGGGGGFFF9FEGCEGGGGGGGGGEEGGGD?FGGGGGGG8CEFF?FGEEGDFGGGGGGGGGGFGCFDGGGGGGGGGGC
@M03364:276:000000000-BLYN8:1:1101:8851:2540 1:N:0:1
ACTCCTACGGGAGGCAGCAGTAGGGAATCTTCCACAATGGACGAAAGTCTGATGGAGCAACGCCGCGTGAGTGAAGAAGGGTTTCGGCTCGTAAAGCTCTGTTGTTAAAGAAGAACGTGGGTGAGAGTAACTGTTCACCCAGTGACGGTATTTAACCAGAAAGCCACGGCTAACTACGTGCCAGCAGCCGCGGTAATACGTAGGTGGCAAGCGTTATCCGGATTTATTGGGCGTAAAGCGAGCG
+
GGGGGGGGGGGGGGGGGGGGGGGGGGGGGGGGGGGGGGGGGGGGGGGGGGGGGGGGGGGGGGGGGGGGGGGGGGGGGGGGGGGGGGGGGGGGGGGGGGGGDFGGGGGGGFGGGGGGGGGGGGGGGGGGGGGGGGGGGGGFGGGGGGGGGGGGGGGGGGGGGGGGGGGGGGGGFGGGGGGCGGGFGGDGGGGGGGGCGGGGGGGGGGGGGFGGGGGGGGG=EGCEGGGGGGGGGGGGGGFGGGGC
@M03364:276:000000000-BLYN8:1:1101:20807:2551 1:N:0:1
ACTCCTACGGGAGGCAGCAGTAGGGAATCTTCGGCAATGGGGGCAACCCTGACCGAGCAACGCCGCGTGAGTGAAGAAGGTTTTCGGATCGTAAAACTCTGTTGTTAGAGAAGAACGTTAAGTAGAGTGGAAAGTTACTTAAGTGACGGTATCTAACCAGAAAGGGACGGCTAACTACGTGCCAGCAGCCGCTGTAATACGTAGGTCCCAAGCGTTGTCCGGATTTATTGGGCGTAAAGCGAGC
+
GGAFG<CFGFGGGGGG7FEGGGGGGGGGDFFGGGGGCEGCF>EGGGGGGG8CFF:C@FGF<6@FGGGC:FCCFFGGGFFFGFGGGGDGGGEGGGGGGFGDGGGGFGDE<EGGEGG8FDFGGGGAFGGGGGGGGGGFGFGGGGGCD<<FF@FGGGGG@FECFGGFFCCFE7CFGGGGGDF,<FGGFF?BCE5**1=?+2?FG++2:;9?FGGEGG=**1=@CCCE8+<?FG6:75>CDC77CCC)
@M03364:276:000000000-BLYN8:1:1101:12602:2578 1:N:0:1
ACTCCTACGGGAGGCAGCAGTGGGGAATATTGGACAATGGGCGAAAGCCTGATCCAGCCATGCCGCGTGTGTGAAGAAGGTCTTCGGATTGTAAAGCACTTTAAGTTGGGAGGAAGGGCATTAACCTAATACGTTAGTGCTTTGACGTTACCGACAGAATAAGCACCGGCTAACTCTGTGCCAGCAGCCGCGGTAATACAGAGGGTGCAAGCGTTAATCGGAATTACTGGGCGTAAAGCGCGCG
+
ACFGGGGFGEGGFCGGDGFGGGGGD;CC<@FGGEGF,ECFC<@FEG+@8@FGFGADEG7CFEFFFGGGE?DAECFFA<FGGGGGGG7@ECFFGCAE<,8FF9E,995@EFCF7:=F+=FGGGAFF<CE=<E9<5,BCB,C?F@?FFEGFEGFEGGF>DE=@CACBCBGGGD*<FE9@E,,@EEFGGGFF>BE*=:*?CGCEFCFGGEGGF;E5CEGGGGGCE5A8FFCEGG5DCEECCFD3C<D
@M03364:276:000000000-BLYN8:1:1101:17231:2589 1:N:0:1
ACTCCTACGGGAGGCAGCAGTAGGGAATCTTCGGCAATGGGGGCAACCCTGACCGAGCAACGCCGCGTGAGTGAAGAAGGTTTTCGGATCGTAAAACTCTGTTGTTAGAGAAGAACGTTAAGTAGAGTGGAAAGTTACTTAAGTGACGGTATCTAACCAGAAAGGGACGGCTAACTACGTGCCAGCAGCCGCGGTAATACGTAGGTCCCAAGCGTTGTCCGGATTTATTGGGCGTAAAGCGAGC
+
GGGGGGGGGGGGGGGGGGGGFGGGGGGGGGGGGGGGGGGGGGGGGGGGGGGGGFGGGEGGGGGGGGGCGGGFFGGGGGGG<FFGGGGGGGGGGGGGGGGGGGGGGGGGFFGGGGGEGGGGGGEGGGGAFFGGGFEGGGGFGGGGGGGEDFFGGGGGFGGGGGGGGGGGEGDGGGGGFFGGGGGGGGGGGGGDCGGGDEG9CBBFEFGGGGGCG8A:>:FGGECCEGGGGFDFGGGGGC7><3C)
@M03364:276:000000000-BLYN8:1:1101:10316:2592 1:N:0:1
ACTCCTACGGGAGGCAGCAGTAGGGAATCTTCGGCAATGGGGGCAACCCTGACCGAGCAACGCCGCGTGAGTGAAGAAGGTTTTCGGATCGTAAAACTCTGTTGTTAGAGAAGAACGTTAAGTAGAGTGGAAAGTTACTTAAGTGACGGTATCTAACCAGAAAGGGACGGCTAACTACGTGCCAGCAGCCGCGGTAATACGTAGGTCCCAAGCGTTGTCCGGATTTATTGGGCGTAAAGCGAGC
+
GGGGGGGGGGGGGGGGGGGGGGGGGGGGGGGGGGGGGGGGGGGGGGGGGGGGGGGGGGGGGGGGGGGGGGGGGGGGGGGGGGGGGGGGGGGGGGGGGGGGGGGGGGGGGGGGGGGGGGGGGGGGGGGGGGGGGGGGGGGGGGGGGGGGGGGGGGGGGGGGGGGGGGGGGGGGGGGGGGGGGGGGGGGGGGGGGGGEEFFGGGGGGGGGGGGGGGGGGGGGGGGEGFGGGGGGGGGGGFGGGGG3
@M03364:276:000000000-BLYN8:1:1101:9652:2601 1:N:0:1
ACTCCTACGGGAGGCAGCAGTAGGGAATCTTCGGCAATGGGGGCAACCCTGACCGAGCAACGCCGCGTGAGTGAAGAAGGTTTTCGGATCGTAAAACTCTGTTGTTAGAGAAGAACGTTAAGTAGAGTGGAAAGTTACTTAAGTGACGGTATCCAACCAGAAAGCCACGGCTAACTACGTGCCAGCAGCCGCGGTAATACGTAGGTGGCAAGCGTTGTCCGGATTTATTGGGCGTAAAGCGAGC
+
GGGGGGGGGGGGGGGGGGEGGGGGGGGGGGGGGGGGGGGGGGGGGGGGGGGGGGGGGGGGGGCGGGGGGGGGGGGGGGGGGFGGGGFEFCFGGGGFGGD,EFGGGGAFFE??CFFDGGGGFCFFC<DFGFGGFCGGFGFGFF<DFGGGGGGCDGFCGGEFEFFFGGGFGGGEGCFFGGDGFGGECCGGG5EGGGDC:E9?CCCFEFGFFFEGGGGEEEGFGD5C:CGGC?F29CCEG<0:753)
@M03364:276:000000000-BLYN8:1:1101:21032:2607 1:N:0:1
ACTCCTACGGGAGGCAGCAGTAGGGAATCTTCGGCAATGGGGGCAACCCTGACCGAGCAACGCCGCGTGAGTGAAGAAGGTTTTCGGATCGTAAAACTCTGTTGTTAGAGAAGAACGTTAAGTAGAGTGGAAAGTTACTTAAGTGACGGTATCTAACCAGAAAGGGACGGCTAACTACGTGCCAGCAGCCGCGGTAATACGTAGGTCCCAAGCGTTGTCCGGATTTATTGGGCGTAAAGCGCAC
+
GGGGGGGGGGGGGGGGGGGFFGGGGGGGFGGGGGGGGGGGGGGGGGGGGGGGGGGGGGGGGGGGGGGGGGGGGGGGGGGGGGGGGGGGGGGGGGGGGGGGGGGGGGGGGGGGGGGCGGGGGGDFGFGGGGGGGGGGGGGGGGGGGGGGGGGGGGGGGGGGGGGGGGGGGGGGGGGGGFGFGGGGGGGGGGGGGGGGGGGGGGGFGFCGGGGFFEE:5C?FGGGG5CFGFFGGGCEGGGGGGDG>
@M03364:276:000000000-BLYN8:1:1101:11900:2670 1:N:0:1
ACTCCTACGGGAGGCAGCAGTAGGGAATCTTCCACAATGGACGAAAGTCTGATGGAGCAACGCCGCGTGAGTGAAGAAGGGTTTCGGCTCGTAAAGCTCTGTTGTTAAAGAAGAACGTGGGTGAGAGTAACTGTTCACCCAGTGACGGTATTTAACCAGAAAGCCACGGCTAACTACGTGCCAGCAGCCGCGGTAATACGTAGGTGGCAAGCGTTATCCGGATTTATTGGGCGTAAAGCGAGCG
+
GGGGGGGGGGGGGGGGGGGGGFGGGGGGGGGGGGGGGGGGGGGGGGGGGGGGGGGGGGGGGGGGGGGGGGGGGGGGGGGGGGGGGGGGGGGGGGGGGGGGGGGGFGGFGGGGGGGGGGGGGGGGGGGGGGGGGGGGGGGGGGGGGGGGGGGGGGGGGGGGGGGGGGGGGGGGGGGGGGGGGGGGGFGGGGGGGGGDGGGGGGECFGGFGGGGGGGGGGGGGGGEGF9EGG=FDGEEFFFGGGGG
@M03364:276:000000000-BLYN8:1:1101:7697:2671 1:N:0:1
ACTCCTACGGGAGGCAGCAGTAGGGAATCTTCGGCAATGGGGGCAACCCTGACCGAGCAACGCCGCGTGAGTGAAGAAGGTTTTCGGATCGTAAAACTCTGTTGTTAGAGAAGAACGTTAAGTAGAGTGGAAAGTTACTTAAGTGACGGTATCTAACCAGAAAGGGACGGCTAACTACGTGCCAGCAGCCGCGGTAATACGTAGGTCCCAAGCGTTGTCCGGATTTATTGGGCGTAAAGAGAGC
+
GGGGGGGGGGGGGGGGGGGGGGGGGGGGGGGGGGGGGGGGGGGGGGGGGGGGGGGGGGGGGGGGGGGGGGGGGGGGGGGGGGGGGGGGGGGGGGGGGGGGGGGGGFFFFGGG<F=FGGGGGGGGGGGFGFFGFFGGGCGGGGGAFAFGGGF<>FGGGGGGFGGGGGFFEEFDCGFGGFGFGGGGFGGGG5C8EE8EGGG9ECFG>C9EGGGFFEE=EGGGGCGED??FC?FCFGGGGGG*97D*
@M03364:276:000000000-BLYN8:1:1101:11038:2672 1:N:0:1
ACTCCTACGGGAGGCAGCAGTGGGGAATATTGCACAATGGGCGCAAGCCTGATGCAGCCATGCCGCGTGTATGAAGAAGGCCTTCGGGTTGTAAAGTACTTTCAGCGAGGAGGAAGGTGTTGTGGTTAATAACCGCAGCGATTGACGTTACTCGCAGAAGAAGCACCGGCTAACTCCGTGCCAGCAGCCGCGGTAATACGGAGGGTGCAAGCGTTAATCGGAATTACTGGGCGTAAAGCGCACG
+
GGGGGGGGGGGGGGGGGGGGGGGGGGGGGGGGGGGGGGGGGGGGGGGGGGGGGGGGGGGGGGGGGGGGGGGGGGGGGGGGGGGGGGGGGGGGGGGGGGGGGGGGGGGEGGGGGGGGGGGGGGGGGGGGGGGGGGGGGGGGGGGGGGGGGGGGGGGGGDGGGGGGGGGGGGGGGGGGGGGGGGGGGGGGGGGGGEGGGGGGGEGGGGGGGGGGGGGGGGGGGGGGGGGGGGGGGGGGGGFGGGGC
@M03364:276:000000000-BLYN8:1:1101:18583:2672 1:N:0:1
ACTCCTACGGGAGGCAGCAGTGGGGAATATTGCACAATGGGCGCAAGCCTGATGCAGCCATGCCGCGTGTATGAAGAAGGCCTTCGGGTTGTAAAGTACTTTCAGCGAGGAGGAAGGGGATGTGGTTAATAACCGCATTCATTGACGTTACTCGCAGAAGAAGCACCGGCTAACTCCGTGCCAGCAGCCGCGGTAATACGGAGGGTGCAAGCGTTAATCGGAATTACTGGGCGTAAAGCGCACG
+
GGGGGGGGGGGGGGGGGGGGGGGGGGGGGGGGGGGGGGGGGGGGGGGGGGGGGGGGGGGGGGGGGGGGGGGGGGGGGGGGGGGGGGGGGFFGGGGGGGGGGGGGGGGGGGGGGGGGGGGGGGFFFD<CFGGGGFGDGGGGGGGGGGFGGGEFFCEFGFGGGGGGCGGGGGGGGGGGGGGGGGGGGGGGGGGGGEGDGGGGGEGGGGGGFGGGGGGGFGGGCEEGGGGGG6FGDDGGGFGGGGG<
@M03364:276:000000000-BLYN8:1:1101:13431:2692 1:N:0:1
ACTCCTACGGGAGGCAGCAGTAGGGAATCTTCGGCAATGGGGGCAACCCCGACCGAGCAACGCCGCGTGAGTGAAGAAGGTTTTCGGATCGTAAAACTCTGTTGTTAGAGAAGAACGTTAAGTAGAGTGGAAAGTTACTTAAGTGACGGTATCTAACCAGAAAGGGACGGCTAACTACGTGCCAGCAGCCGCGGTAATACGTAGGTGGCAAGCGTTGTCCGGATTTATTGGGCGTAAAGCGAGC
+
GGGGGGGGGGGGGGGGGGGGGGGGGGGGGGGGGGGGGGGGGGGGGGGGGGGGGGGGGGGGGGGGGGGEGGGGGGGGGGGGGGGGGGGGGGGGGGGGGGGGGGGGGGGGGGGGFGGGGGGGGGEGGGGGGGGGGGGGGGGGGGGGGGGGGGGGGGGGGGGGGGGGGGGGGGGGGGGGFFGGGGGGGGGGGGGGGGGGGGCFGFGGGGGFGGGGGCE=EGGGGGCGGFCFGGGGGGGEDGFGGGG3
@M03364:276:000000000-BLYN8:1:1101:13143:2708 1:N:0:1
ACTCCTACGGGAGGCAGCAGTAGGGAATCTTCGGCAATGGGGGCAACCCTGACCGAGCAACGCCGCGTGAGTGAAGAAGGTTTTCGGATCGTAAAACTCTGTTGTTAGAGAAGAACGTTAAGTAGAGTGGAAAGTTACTTAAGTGACGGTATCTAACCAGAAAGGGACGGCTAACTACGTGCCAGCAGCCGCGGTAATACGTAGGTCCCAAGCGTTGTCCGGATTTATTGGGCGTAAAGCGAGC
+
GGGGGGGGGGGGGGGGGGGGGGGGGGGGGGGGGGGGGGGGGGGGGGGGGGGGGGGGGGGGFEGGGGGFGGGGGGGGGGGGGGGGGGGGGGGGGGGGGGGGGGGGGGGGGGGGGGGGGGGFFGGGGGGGGGGGGGGGGGFGGGGGGGGGGGGGGGGGGGGGGFGGFEGGGGGGGGGGGGGGGGGGGGGGGGGGGGEEGGGGGGGGGGGGGGGGGGGGGGGGGDDEGGGGGGGGGGGGGGGGGGGC
@M03364:276:000000000-BLYN8:1:1101:9042:2712 1:N:0:1
ACTCCTACGGGAGGCAGCAGTAGGGAATCTTCGGCAATGGGGGCAACCCTGACCGAGCAACGCCGCGTGAGTGAAGAAGGTTTTCGGATCGTAAAACTCTGTTGTTAGAGAAGAACGTTAAGTAGAGTGGAAAGTTACTTAAGTGACGGTATCTAACCAGAAAGGGACGGCTAACTACGTGCCAGCAGCCGCGGTAATACGTAGGTCCCAAGCGTTGTCCGGATTTATTGGGCGTAAAGCGAGC
+
GGGGGGGGGGGGGGGGGGGGGGGGGGGGGGGGGGGGGGGGGGGGGGGGGGGGGGGGGGGGGGGGGGGGGGGGGGGGGEGGFFGGGGGGGGGGGGGFGGGGGGGGGGGGGGGGGGGGGGGGGGGGGGGGGGGGGGGGGGGGGGGGFFGGGGGGGGGGGGGGGGGFFGGGGGGGGGGGGGGGGGGGFGGGGGGEGGGGGGGGGGGGGGGGGGGGGGDEGGGGGGGC5CFGGCGFGGGGGGGFDGG3
@M03364:276:000000000-BLYN8:1:1101:11471:2724 1:N:0:1
ACTCCTACGGGAGGCAGCAGTGGGGAATATTGCACAATGGGCGCAAGCCTGATGCAGCCATGCCGCGTGTATGAAGAAGGCCTTCGGGTTGTAAAGTACTTTCAGCGAGGAGGAAGGTGTTGTGGTTAATAACCACAGCAATTGACGTTACTCGCAGAAGAAGCACCGGCTAACTCCGTGCCAGCAGCCGCGGTAATACGGAGGGTGCAAGCGTTAATCGGAATTACTGGGCGTAAAGCGCACG
+
GGGGGGGGGGGGGGGGGGGGGGGGGGGGGGGGGGGGGGGGGGGGGGGGGGGGGGGGGGGGGGGGGGGGGGGGGGGGGGGGGGGGGGGGGGGGGGGGGGGGGGGGGGGFFGGGGGGGGGGGGGFGDEFFGGGGFGFGGGGGFGFEFG:CEGCFF::FGGC7FCFGGGCFGGC@ED@FFGGGGGDCCCGF;CDGCECEGFGFEBCEGEEEFGG=C*;ECFGGGEGFGG7ECFGGGGGDFDFGGGDC
@M03364:276:000000000-BLYN8:1:1101:20638:2738 1:N:0:1
ACTCCTACGGGAGGCAGCAGTAGGGAATCTTCGGCAATGGGGGCAACCCTGACCGAGCAACGCCGCGTGAGTGAAGAAGGTTTTCGGATCGTAAAACTCTGTTGTTAGAGAAGAACGTTAAGTAGAGTGGAAAGTTACTTAAGTGACGGTATCTAACCAGAAAGGGACGGCTAACTACGTGCCAGCAGCCGCGGTAATACGTAGGTCCCAAGCGTTGTCCGGATTTATTGGGCGTAAAGCGAGC
+
GGGGGGGGGGGGGGGGGGGGGGGGGGGGGGGGGGGGGGGGGGGGGGGGGGGGGGGGGGGGGGGGGGGCGGGGGGGGGGGGGGGGGGGGGGGGGGGGGGGGGGGGGGGGGGGGGGGGGFGFFGGGGGGGGGGGGGGGGGGGGGGGGGGGGGGGGGGGGGGGGGGGGGGGGGGGGGGGGGGGGGGGGGGGGGGGGGDGEGGGGFFGGGGGGGGGFGGGGGGGGGG=ECGGGGGGGGEDDGGGDGG5
@M03364:276:000000000-BLYN8:1:1101:24272:2755 1:N:0:1
ACTCCTACGGGAGGCAGCAGTAGGGAATCTTCGGCAATGGACGAAAGTCTGACCGAGCAACGCCGCGTGAGTGAAGAAGGTTTTCGGATCGTAAAACTCTGTTGTTAGAGAAGAACGACGAGGAGAGTGGAAAGCTCCTCGTGTGACGGTATCTAACCAGAAAGGGACGGCTAACTACGTGCCAGCAGCCGCGGTAATACGTAGGTCCCGAGCGTTGTCCGTATTTATTGGGCGTAAAGCGAGC
+
GGGFGGG<FDCFGGGGDGGGFGGGGGGGGFGGGGEGGGGGG<FEFCFGGGG<<E@F7FECCCGGGGGGGGGGGFFADEFGGGF@AFGGGDFGGDGGGGB<FFGG<F9FFFFFFFAEFCDCCCG:=DCBFGG@<F8C@<A,@FFGGGGGGGCFFGG;,FCGDGG7CFC7FFE7*C8B7<FG77CF7EC8C*8C5C8CCGF+=9BGGGG6;CEEG*::CE+0:**:CC7+<C95DDCC<FCFCGG)
@M03364:276:000000000-BLYN8:1:1101:14887:2797 1:N:0:1
ACTCCTACGGGAGGCAGCAGTAGGGAATCTTCGGCAATGGGGGCAACCCTGACCGAGCAACGCCGCGTGAGTGAAGAAGGTTTTCGGATCGTAAAACTCTGTTGTTAGAGAAGAACGTTAAGTAGAGTGGAAGGTTACTTAAGTGCCGGTATCTAACCAAAAAGGGACGGCTAACTACGTGCCGGCAGCCGCGGAATTACGAAGGTCCCAAGCGTTGTCGGGATTTATGGGGGGTAAAGCGAGG
+
FGGGGGGGGGGGGGGGGGGGGGGGGGGGEGGGGGGGDGGGGGG7FFGGGGGGGGGGGGGGGGGGGGGGGFGEFGCGGGGG=,EFGGG+FFGGGGGFGGGGGGGGG8@<<EFGGGFEGGF,:<FG,FF,<>D9,B=,,3,,C,>,3,,@:3<EBFE,@:3*@C*5::,6>>*1>F,,<,*,,48*48*:B*1*=**:*+0<8**;*2+<@F*1*1;85:<*::*:*0+<26E*))*:>0**9*9)
@M03364:276:000000000-BLYN8:1:1101:18564:2805 1:N:0:1
ACTCCTACGGGAGGCAGCAGTAGGGAATCTTCGGCAATGGGGGCAACCCTGACCGAGCAACGCCGCGTGAGTGAAGAAGGTTTTCGGATCGTAAAACTCTGTTGTTAGAGAAGAACGTTAAGTAGAGTGGAAAGTTACTTAAGTGACGGTATCTAACCAGAAAGGGACGGCTAACTACGTGCCAGCAGCCGCGGTAATACGTAGGTCCCGAGCGTTGTCCGGATTTATTGGGCGTAAAGCGAGC
+
GGGGGGGGGGGGGGGGCGGGGGGGGGGGGGGGGGGGGGGGGGGGGGGGGGGGGGGGGGGGGGGDGGGFGEGGGGGGAFBFF,FFGGGFGGGGGGGGGGGGGGFCGEGGGGGFDGGEFFGG7?CCFG9CFGGGGGGGGGAEGAF,DFBCGE7FFGGFGGGGGG7@:<FC<CCFGGGGFGEGGC@FGGGGGFCEG5:CCFFBFGFGGGGGG55EEGDE*AFE*8/*;A??FGGFDD5EGGGGGDD5
@M03364:276:000000000-BLYN8:1:1101:10284:2832 1:N:0:1
ACTCCTACGGGAGGCAGCAGTAGGGAATCTTCGGCAATGGGGGCAACCCTGACCGAGCAACGCCGCGTGAGTGAAGAAGGTTTTCGGATCGTAAAACTCTGTTGTTAGAGAAGAACGTTAAGTAGAGTGGAAAATTACTTAAGTGACGGTATCTAACCAGAAAGGGACGGCTAACTACGTGCCAGCAGCCGCGGTAATACGTAGGTCCCAAGCGTTGTCCGGATTTATTGGGCGTAAAGCGAGC
+
GGGGGGGGGGGGGGGGGGGGGGGGGGGGGGGGGGGGGGGGGGGGGGGGGGGGGGGGGGGGGGGGGGGGGGGGGGGGGGGGFFGGGGGGGGGGGGGGGGGGGGGGGGGGGGGGGGGGGGGGGGGGGGGGGGGGGGGGGGGGGGGGGGGGGGGGGGGGGGGGGGGGGGGGGGGGGGGGGGGFGGGGGGGGGGGGGGGGGGGGGGGGGGGGGGGGGGGGDGGFGGCCECFGGGGGGGEEGGGGGGG5
@M03364:276:000000000-BLYN8:1:1101:19232:2854 1:N:0:1
ACTCCTACGGGAGGCAGCAGTAGGGAATCTTCGGCAATGGGGGCAACCCTGACCGAGCAACGCCGCGTGAGTGAAGAAGGTTTTCGGATCGTAAAACTCTGTTGTTAGAGAAGAACGTTAAGTAGAGTGGAAAGTTACTTAAGTGACGGTATCTAACCAGAAAGGGACGGCTAACTACGTGCCAGCAGCCGCGGTAATACGTAGGTCCCAAGCGTTGTCCGGATTTATTGGGCGTAAAGCGAGG
+
GGGGGGGGGGGGGGGGGGGGGGGGGGGGGGG9DEGGGGGGGGGGGGGGGGGGDFEGGGEGGGGGGGGGGGGFFFGGGGGGFGGGGGGGGGGGGGGGGGGGGGFGGGGGGGGGGGGGGGFGDF<FFGGGGGCEFGAFG<FGGFGGGADFGGGFGGGGGFGFGGGGGGF7FGCFGGFGGGC,,:FG8BCGFGGGGGGDGG?9EFGGDCFFGGGC8CCGGE7<EGGGC97CCE?FGGGGGFG755C)
@M03364:276:000000000-BLYN8:1:1101:10194:2858 1:N:0:1
ACTCCTACGGGAGGCAGCAGTGGGGAATATTGCACAATGGGCGCAAGCCTGATGCAGCCATGCCGCGTGTATGAAGAAGGCCTTCGGGTTGTGAAGTACTTTCAGCGAGGAGGAAGGCGTTGTGGTTAATAACCGCAGCGATTGACGTTACTCGCAGAAGAAGCACCGGCTAACTCCGTGCCAGCAGCCGCGGTAATACGGAGGGTGCAAGCGTTAATCGGAATTACTGGGCGTAAAGCGCACG
+
GGCCFGGFGGGGGDGGGGGGFGGFGDGFD@FFDFFGGEFFG8CF@GGGC,EFFG@EEGGCGGGDECGFFG<9CEFF,FFG,,:C5CFCCBFF+<??,E<@FFGGGCCFECEGCG=F@FGGCCFCGGG<AFBAFFGGFG7FGF7DFGCEDFFGGEFGGGGGGGGGGGGGGGGGGGGGGGGFGGFGGGGFCEGGGGGGGGGGG58EGGGGFGFFGGGD=GC=EDGGGGG79FGGGDEGDFFDD<D)
@M03364:276:000000000-BLYN8:1:1101:22241:2864 1:N:0:1
ACTCCTACGGGAGGCAGCAGTAGGGAATCTTCGGCAATGGGGGCAACCTTGACCGAGCAACGCCGCGTGAGTGAAGAAGGTTTTCGGATCGTAAAACTCTGTTGTTAGAGAAGAACGTTAAGTAGAGTGGAAAATTACTTAAGTGACGGTATCTAACCAGAAAGGGACGGCTAACTACGTGCCAGCAGCCGCGGTAATACGTAGGTCCCAAGCGTTGTCCGGATTTATTGGGCGTAAAGCGAGC
+
GGGGGGGGGGGGGGGGGGGGGGGGGGGGGGGGGGGGGGGGGGGGGGGFFGGGGFGEF>CFGGGEGGGGGGGGGGGFGGGGFGCGGGDGGGGGGGGGGGGGGGGGGGGGCFFGGGGGGGGFGGGGFGGGFGGGGGGGGCGGGFGFGGGGGGGGGGGGGCGGGGGGGGGGGDGGGGGFGGGGGGFCEGGGGGGGGGGGGGGGGGGGGGFGG<CECE?EGEF?EGGEEFGGGGGGGCCEDGGGGGG5
@M03364:276:000000000-BLYN8:1:1101:22179:2867 1:N:0:1
ACTCCTACGGGAGGCAGCAGTGGGGAATATTGCACAATGGGCGCAAGCCTGATGCAGCCATGCCGCGTGTATGAAGAAGGCCTTCGGGTTGTAAAGTACTTTCAGCGAGGAGGAAGGTGTTGTGGTTAATAACCACAGCAATTGACGTTACTCGCAGAAGAAGCACCGGCTAACTCCGTGCCAGCAGCCGCGGTAATACGGAGGGTGCAAGCGTTAATCGGAATTACTGGGCGTAAAGCGCACG
+
GGGGGGGFGGCGGGGGGGGGGGGDGGGGGGGAFGGGGGGFGGGDGGGGGGGGGGFAFGGGCFGFEGGGEEG9EFF<FDGGGGFE@FDFGGGGGGFFEFGGBFGGGFDFGGEGD@FFGGGGGGGDE<?AFDFGGECFFFGGGGFGGGGGFGGGCF:CGGGGGFGCCF@FGDEDGD@FGGG:FGFGGGGGGGDEBC:EG9CFGEGGGE8C899CEC58:9FFCECC6FFGFGG=7CECCGGGGCC9
@M03364:276:000000000-BLYN8:1:1101:10030:2869 1:N:0:1
ACTCCTACGGGAGGCAGCAGTAGGGAATCTTCGGCAATGGGGGCAACCCTGACCGAGCAACGCCGCGTGAGTGAAGAAGGTTTTCGGATCGTAAAACTCTGTTGTTAGAGAAGAACGTTAAGTAGAGTGGAAAGTTACTTAAGTGACGGTATCTAACCAGAAAGGGACGGCTAACTACGTGCCAGCAGCCGCGGTAATACGTAGGTCCCAAGCGTTGTCCGGATTTATTGGGCGTAAAGCGAGC
+
GGGGGGGGGGGGGGGGGGGGGGGGGGGGGGGGGGGGGGGGGGGGDGGGGGGGGGGGGGGGGGGGGGGGGGGGGGGGGGGGGGGFGGGGGGGGGGGGGGGGGGGGGGGGGGGGGGGGG@FGGGFGDFGGGGGGGGGGGGGFFGGGFGGGGGGDGGFGGGGGGGGGGGGGGGGGGGGGGGGGGGGGGGGGGGGGGGGGGGGGGGGGGGFGGGGGGGGGGGGGGE5CEGFGGGGGGGGGGGGGGGG5
@M03364:276:000000000-BLYN8:1:1101:22746:2894 1:N:0:1
ACTCCTACGGGAGGCAGCAGTAGGGAATCTTCGGCAATGGACGAAAGTCTGACCGAGCAACGCCGCGTGAGTGAAGAAGGTTTTCGGATCGTAAAACTCTGTTGTTAGAGAAGAACGACGAGGAGAGTGGAAAGCTCCTCGTGTGACGGTATCTAACCAGAAAGGGACGGCTAACTACGTGCCAGCAGCCGCGGTAATACGTAGGTCCCGAGCGTTGTCCGGATTTATTGGGCGTAAAGCGAGC
+
GDFF8FGGGGGGGDGGGGACEEFGGGEE<FFE<FFGGGGFCGGGEEGC<FEGDGGGGGGGGGGGGGGGGGGGGGFGF<CF<F?FGGGGGEGEFCDFGG?FGGGFE8FDFGG8<FF<CCC::FCGGGCFFGGGF,BC@FC<:DGFG<@CCFCCFFGGGGFGGCGGGGGGGG7FGGCFEECEAG8C7C69<FDGDD*=*++5BBCCEG7<CE88*8CEEEGGGD**2C7ACC6:FDCGG/C7DDC)
@M03364:276:000000000-BLYN8:1:1101:20465:2897 1:N:0:1
ACTCCTACGGGAGGCAGCAGTAGGGAATCTTCGGCAATGGGGGCAACCCTGACCGAGCAACGCCGCGTGAGTGAAGAAGGTTTTCGGATCGTAAAACTCTGTTGTTAGAGAAGGACGTTAAGTAGAGTGGAAAGTTACTTAAGTGACGGTATCTAACCAGAAAGGGACGGCTAACTACGTGCCAGCAGCAGCGGTAATACGTAGGTGGCAAGCGTTGTCCGGATTTATTGGGCGTAAAGCGAGC
+
@FFCEGGGGCGEGGGGGGFGGFFGGGGGGFGGFFGGGCFGGGGGGGGGGEFGGGGEGGDGGGCFGEGGECFGGGGGFGFGGEGBFGDG@ECEGGFGGFEAEAFGG8AFF<AFG8CFFCDGGGDFGGGFF?ECDGGGGAFGGGGFGEF7FGG<FGGGE,>D7DFCCCC:F7>CC:>FGG7=<FFFGGGGG,<CGDC7CGF983?;8?E5686CCCG=CC<CC5:CEFCCFGGGGGCE39*:CGG<
@M03364:276:000000000-BLYN8:1:1101:6784:2899 1:N:0:1
ACTCCTACGGGAGGCAGCAGTAGGGAATCTTCGGCAATGGGGGCAACCCTGACCGAGCAACGCCGCGTGAGTGAAGAAGGTTTTCGGATCGTAAAACTCTGTTGTTAGAGAAGAACGTTAAGTAGAGTGGAAAGTTACTTAAGTGACGGTATCTAACCAGAAAGGGACGGCTAACTACGTGCCAGCAGCCGCGGTAATACTTAGGTCCAAGCCTTTGTCCGGATTTATGGGGCGAAAAGCGAGG
+
GGGGGGGGGDGGGGGGGGGGGGGGGGGGGGGGGCFGGGGGGGGGGFFFGGGGGGGGGGGGGGGGGGGFGGGGGGGGGGGGBFGFGGGGGGGGGGGGGGGGGGGGGGGGGGGGGGGGGFGGDGDGCFFFFGGGGGGGGGGGGGGGGGGGGEGGAFCGGGGGGGGG7CCGGGGGGGGGGGDFDFGDFGGGG>EGG8:C:;++23+?93>9+>+*/+37+0<+:5**;20<+7C*/9*:C3*1)1))
@M03364:276:000000000-BLYN8:1:1101:12233:2904 1:N:0:1
ACTCCTACGGGAGGCAGCAGTAGGGAATCTTCGGCAATGGACGAAAGTCTGACCGAGCAACGCCGCGTGAGTGAAGAAGGTTTTCGGATCGTAAAACTCTGTTGGTAGAGAAGAACGTTGGTGAGAGTGGAAAGCTCATCAAGTGACGGTAACTACCCAGAAAGGGACGGCTAACTACGTGCCAGCAGCCGCGGTAATACGTAGGTCCCGAGCGTTGTCCGGATTTATTGGGCGTAAAGCGAGC
+
GGGGGGGGGGGGGGGGGGGGGGGGGGGGGGGGGGGGGGGGGGGGGGGGGGGGGGGGGGGGGGGGGGGGGGGGGGGGGGGGGGGGGGGGGGGGGGGGGGGGGGGGGGGGGFGGGGGGGFFGGEGGGFGGGGGGGGGGGFGGGGGGGGGGGGGGGGGGGGGGGGGGGGGGGGG>EGGGGGGGCFGGGGGGGGGGGGGGGGGGGGGGGGFGGGGGGGGGDGGGGGCEGFGGGGGGGGGGGGGGGGD3
@M03364:276:000000000-BLYN8:1:1101:9936:2907 1:N:0:1
ACTCCTACGGGAGGCAGCAGTGGGGAATATTGCACAATGGGCGCAAGCCTGATGCAGCCATGCCGCGTGTATGAAGAAGGCCTTCGGGTTGTAAAGTACTTTCAGCGAGGAGGAAGGCATTAAGGTTAATAACCTTAGTGATTGACGTTACTCGCAGAAGAAGCACCGGCTAACTCCGTGCCAGCAGCCGCGGTAATACGGAGGGTGCAAGCGTTAATCGGAATTACTGGGCGTAAAGCGCACG
+
GGGGGGGGGGGGGGGGGGGGGGGGGGGGGGGGGGGGGGGGGGGGGGGGGGGGGGGGGGGGGGGGGGGGGGGGGGGGGGGGGGGGGGGGGGGGGGGGGGGGGGGGGGGGGGGGGGGGGGGGGGGGGGGGGGGGGGGGGGGGGGGGGGDFGGGGGGGGGGGGGGGGGGGGGGGGGGGGGGGGGGGFGFGGGGGGGGGGGGGGGEGGGDGGGGGF=BGGGGGGGGGGGGGGG?GGGDGGGGGGGGGC
@M03364:276:000000000-BLYN8:1:1101:15769:2922 1:N:0:1
ACTCCTACGGGAGGCAGCAGTAGGGAATCTTCGGCAATGGGGGCAACCCTGACCGAGCAACGCCGCGTGAGTGAAGAAGGTTTTCGGATCGTAAAACTCTGTTGTTAGAGAAGAACGTTAAGTAGAGTGGAAAGTTACTTAAGTGACGGTATCTAACCAGAAAGGGACGGCTAACTACGTGCCAGCAGCCGCGGTAATACGTAGGTCCCAAGCGTTGTCCGGATTTATTGGGCGTAAAGCGAGC
+
GGGGGGGGGGGGGGGGGGGGGGGGGGGGGGGGGGGGGGGGGGGGGGGGGGGGGGGGGGGGGGGGGGGGGDGFGGCFFGGGGGGGFGEGGGGGGGGGGGGGGGGGGGGGGGGGGGGGGGGGFGGGGFGGGGGFGGGGGGGGGFGEGFGGGGGGFGGGGGGGGCFGGGGGGGGGGGGGGGGG,CGGGGDGGFGGGGGGDGEGGGGGGGGGCFCGGGGGGCFGGEG=EC7EFFGGGCGGG:CGGGG5
@M03364:276:000000000-BLYN8:1:1101:16443:2924 1:N:0:1
ACTCCTACGGGAGGCAGCAGTAGGGAATCTTCGGCAATGGGGGCAACCCTGACCGAGCAACGCCGCGTGAGTGAAGAAGGTTTTCGGATCGTAAAACTCTGTTGTTAGAGAAGAACGTTAAGTAGAGTGGAAAGTTACTTAAGTGACGGTATCTAACCAGAAAGGGACGGCTAACTACGTGCCAGCAGCCGCGGTAATACGTAGGTCCCAAGCGTTGTCCGGATTTATTGGGCGTAAAGCGAGC
+
GGGGGGGGGGGGGGGGGGGGGGGGGGGGGGGGGGGGGGGGGGGGGGGGGGGGGGGGGGGGGGGGGGGGEFGGGGGGGGGGGGGGGGGGGEGGGGGGGGGGGGGGGGGGGGGGGGGGGGGGGGGGGFFGGGGGGCGGGGGGGGGGGGGGGGGGGGGGGGGGGFGGFGGFGGGDFGGFGGGGGGGGGGGGGFGGGEGEGGGGGGGGGGGGFFGGGGGGGGGGGGEGGGGGG?FCFGGGGGGDD<D7
@M03364:276:000000000-BLYN8:1:1101:15358:2937 1:N:0:1
ACTCCTACGGGAGGCAGCAGTAGGGAATCTTCGGCAATGGGGGCAACCCTGACCGAGCAACGCCGCGTGAGTGAAGAAGGTTTTCGGATCGTAAAACTCTGTTGTTAGAGAAGAACGTTAAGTAGAGTGGAAAGTTACTTAAGTGACGGTATCTAACCAGAAAGGGACGGCTAACTACGTGCCAGCAGCCGCGGTAATACGTAGGTCCCAAGCGTTGTCCGGATTTATTGGGCGTAAAGCGAGC
+
GGGGGGGGGGGGGGGGGGGGGGGGGGGGDGGFGGGGGGGGGGGGGGGGGGGGGGGGGGGFGGGGGGEGEGGFFFFGGGFGFFCDGGGEGCGGGGGFGGGGGGGGGFBFFGGGGGGFGFFGFFGAF9EDFDFCGGGGGGGC<<F@9DEEBFFGFGGGCFG<GCEGGDCCBFCECCDBFGGGGGGGGFG7CFGGGBEGGFCFFCEF*3?ECCGGF*;C=:9CECCC5CFC?FGGFGEE37>7CDG)
@M03364:276:000000000-BLYN8:1:1101:22553:2967 1:N:0:1
ACTCCTACGGGAGGCAGCAGTAGGGAATCTTCGGCAATGGGGGCAACCCTGACCGAGCAACGCCGCGTGAGTGAAGAAGGTTTTCGGATCGTAAAACTCTGTTGTTAGAGAAGAACGTTAAGTAGAGTGGAAAGTTACTTAAGTGACGGTATCTAACCAGAAAGGGACGGCTAACTACGTGCCAGCAGCCGCGGTAATACGTAGGTCCCAAGCGTTGTCCGGATTTATTGGTCGTAAAGCGAGC
+
CGDFC<@FGGEBFEGGGGGGGGGGGGFGFDG9@FGGGGGFGGDGGGGFE@F8EFE+FCGGG@CCGGGCF7FFCE@FFGGCFEACECGGGGE8EDC<<FFGFGGGGDGGEGFGFF8>FFF<CEGGGACADBFD<,CF<DGGGGGGGD<FEGFGFGGGCGF@FF@:CCFF@7CCFFGGGGGFFGGF:;EC,:CEC*1=B;+<E9EFG<9<EGCFGG*;CEFCC=C52+3<+<C0:DCG43>795C/
@M03364:276:000000000-BLYN8:1:1101:18688:2975 1:N:0:1
ACTCCTACGGGAGGCAGCAGTGGGGAATATTGCACAATGGGCGCAAGCCTGATGCAGCCATGCCGCGTGTATGAAGAAGGCCTTCGGGTTGTAAAGTACTTTCAGCGAGGAGGAAGGCATTAAGGTTAATAACCTTAGTGATTGACGTTACTCGCAGAAGAAGCACCGGCTAACTCCGTGCCAGCAGCCGCGGTAATACGGAGGGTGCAAGCGTTAATCGGAATTACTGGGCGTAAAGCGCACG
+
GGGGGGFGGGGGGGGGGGGGGGGGGGGGGGGGGGGGGGGGGGGGGGGGGGGGGGGGGGGGGGGGGGGGGGGGGGGGGGGGGGGGGGGDFCFGGGGGGGGGGGGGGGGGGEFGGGGGGGGGGFGGGGGGGGGGGGGGGGGGGGGGGGGGGGGGGGGGDGGGGGGGGGGGGGG7FFGFGGGGGGGGGGGGGGGGGGDEE;CBGGGGGGGGGGGFGGGGFGGGGGGGG?FGGGFGD9C*>GGGGDGD
@M03364:276:000000000-BLYN8:1:1101:16761:2988 1:N:0:1
ACTCCTACGGGAGGCAGCAGTAGGGAATCTTCGGCAATGGGGGCAACCCTGACCGAGCAACGCCGCGTGAGTGAAGAAGGTTTTCGGATCGTAAAACTCTGTTGTTAGAGAAGAACGTTAAGTAGAGTGGAAAGTTACTTAAGTGACGGTATCTAACCAGAAAGGGACGGCTAACTACGTGCCAGCAGCCGCGGTAATACGTAGGTCCCAAGCGTTGTCCGGATTTATTGGGCGTAAAGCGAGC
+
GGGGGGGGGGGGGGFDGGGGGGGGGAFGGGGFGGGGGGGGGGGGGFGGGGGGGGGGGGGFGGGGEEGCFGGGGGGGGGGG8EGGGGGDGCGGGGFGGGGGFGGGGGFGFGGFFBFFFFED+EFFDFFFGGGFGGGGGGGFFGGGGGGGGGGGGGFFG@FG7FDGGDFGGGGGGFFGGGGGGDGC7CFFCCE>EGGEEFC9C?C@EGFGGFGFFGGGGEEFEEACGCCGGGGGCDGDG3?FGGGC
@M03364:276:000000000-BLYN8:1:1101:10268:2989 1:N:0:1
ACTCCTACGGGAGGCAGCAGTGGGGAATATTGCACAATGGGCGCAAGCCTGATGCAGCCATGCCGCGTGTATGAAGAAGGCCTTCGGGTTGTAAAGTACTTTCAGCGAGGAGGAAGGCGTTGTGGTTAATAACCGCAGCGATTGACGTTACTCGCAGAAGAAGCACCGGCTAACTCCGTGCCAGCAGCCGCGGTAATACGGAGGGTGCAAGCGTTAATCGGAATTACTGGGCGTAAAGCGCACG
+
GGGGGGGDGGGGGGGGGGGGGGGGGGGGGGGGGGGGGFEGGGGGGGGGGFGGGGGGGGFCFGGGGGG@FGGGGGG<CFFGFFGDFCFGGGGGEEFGGGGGGGFGGGE:FG:FFEFCEAEF7FBFD,+FGGGGFGGGEGGGDGEGGDEGGGGGGFFDGGGGGDFFEFC77FDEDFEFDGGFFGGGGFCF@BECDCEEGGCGG5CEC8CEF+0/1A;E=+<CGGEGG7:+<6=FD7*7*:*97CD<
@M03364:276:000000000-BLYN8:1:1101:20573:2996 1:N:0:1
ACTCCTACGGGAGGCAGCAGTGGGGAATATTGCACAATGGGCGCAAGCCTGATGCAGCCATGCCGCGTGTATGAAGAAGGCCTTCGGGTTGTAAAGTACTTTCAGCGAGGAGGAAGGCGTTGTAGTTAATAGCTGCAGCGATTGACGTTACTCGCAGAAGAAGCACCGGCTAACTCCGTGCCAGCAGCCGCGGTAATACGGAGGGTGCAAGCGTTAATCGGAATTACTGGGCGTAAAGCGCACG
+
GGGGGGGGGGGGGGGGGGGGGGGGGGGGGGGGGGGGGGGGGGGGGGGGGGGGGGGGGGGGGGGGGGGGGGGGGGGGGGGGGGGFGGGGGGGGGGGGGGGGGGGGGGGGGGGGGGGGGGGGDGGGEGGGGGGGGGGGGGGGGGGGGGGGGGGGGGGGGGGFGGGGGGGGGGGGGGG9BEGGGGGGGGGGGGGGGGGGGGGGGDEEEEGGGGFGGGGGGGGGGGGGGGDGFFGGGDCGGGGGGGGC
@M03364:276:000000000-BLYN8:1:1101:22443:3019 1:N:0:1
ACTCCTACGGGAGGCAGCAGTGGGGAATATTGCACAATGGGCGCAAGCCTGATGCAGCCATGCCGCGTGTATGAAGAAGGCCTTCGGGTTGTAAAGTACTTTCAGCGAGGAGGAAGGTGTTGTGGTTAATAACCACAGCAATTGACGTTACTCGCAGAAGAAGCACCGGCTAACTCCGTGCCAGCAGCCGCGGTAATACGGAGGGTGCAAGCGTTAATCGGAATTACTGGGCGTAAAGCGCACG
+
GGGGGA,-8@B@FGGE7FFDFGGGGFGCFGFFGGFGDFFGGFDEGGGGG@F<9EAEGAECEGGGG7@@7B,EE9<<EFEFFGCFADED<CE+AB,EFC,E??EFFGGGEEEECFF4?FE?FGGDEBFFCFFGFCF@,DDFFGFGGGGG7<BFFFGD7C<A,>FAD,<CCEDEFGFFD@<B@:>;CBF8C85CDGC@F9C8BBCD*:BC<?78CEGGGGF555CFG:++2CFGDGG=FGFDGGC5
@M03364:276:000000000-BLYN8:1:1101:22918:3037 1:N:0:1
ACTCCTACGGGAGGCAGCAGTAGGGAATCTTCGGCAATGGGGGCAACCCTGACCGAGCAACGCCGCGTGAGTGAAGAAGGTTTTCGGATCGTAAAACTCTGTTGTTAGAGAAGAACGTTAAGTAGAGTGGAAAGTTACTTAAGTGACGGTATCTAACCAGAAAGGGACGGCTAACTACGTGCCAGCAGCCGCGGTAATACGTAGGTCCCAAGCGTTGTCCGGATTTATTGGGCGTAAAGCGAGC
+
GGGGGGGGGGGGGGEGGGGGGGGGGGGFGGGGGGDGGGGGGGGGGGGGGGGGGGGGDDGGGGDEGEGGGCEGGGGGGGFGFAFGGGGGGGGGGGGGGGGGGEGGGGDFFGGGGGGFGGGGGG<FGFFGGGF,>FDECFGFGFFGGFGFGFFGGFFFGGGGGFFGGGGGGGGEGGGGGGGGGGGGGGG7C8EGGGGGCC<CEFGGGFGGGG?CGGGCGGGFEGEGD?9:FFGCFGEEGDGFGGG3
@M03364:276:000000000-BLYN8:1:1101:12070:3039 1:N:0:1
ACTCCTACGGGAGGCAGCAGTAGGGAATCTTCGGCAATGGGGGCAACCCTGACCGAGCAACGCCGCGTGAGTGAAGAAGGTTTTCGGATCGTAAAACTCTGTTGTTAGAGAAGAACGTTAAGTAGAGTGGAAAGTTACTTAAGTGACGGTATCTAACCAGAAAGGGACGGCTAACTACGTGCCAGCAGCCGCGGTAATACGTAGGTCCCAAGCGTTGTCCGGATTTATTGGGCGTAAAGCGAGC
+
GGGGGGGGGGGGGGGGGGGGGGGGGGGGGGGGGGGGGGGGGGGGGGGGGGGGGGGGGGGGGGGGGGGGGEGGGGGGGGGGGGGGGGGGGGGGGGGGGGGGGGGGGGGGFGGGGGGFGGGGGGGFFGGGGFGGGGGGGGGAFFGGGGGGGGGGGGGGGGGGGGGGGGGGGGGGGGGGGGGGGGGGGGGGGGGGGGEEGGGGGGGGGGGGFEFFGGEEGGFGGGGGGGGGGGGGFCGEGGGGGGD3
@M03364:276:000000000-BLYN8:1:1101:24338:3047 1:N:0:1
ACTCCTACGGGAGGCAGCAGTAGGGAATCTTCGGCAATGGGGGCAACCCTGACCGAGCAACGCCGCGTGAGTGAAGAAGGTTTTCGGATCGTAAAACTCTGTTGTTAGAGAAGAACGTTAAGTAGAGTGGAAAGTTACTTAAGTGACGGTATCTAACCAGAAAGGGACGGCTAACTACGTGCCAGCAGCCGCGGTAATACGTAGGTCCCAAGCGTTGTCCGGATTTATTGGGCGTAACGCGAGC
+
GGGFCF9FGGGFGGGGGGGGFCCFGDGFFFGGGGGGGGGGGGCFGGGGGGGGGFFGGGGGGGEGGGGCFCEFGGGGGFGGFGGGGGGEGGGGGGGFGGGGGGGGEGGGAFGGGGFFGFFGGGG9FFFGGGGGGFGGGG9FFGGGGGGGDGFFCFGGEFFGEFFFF>FGDGGGCFCF@FGGGCCFFFGGGFGDGGE@EFF?CCGGGGGGGGGGGGGGGGFGGGGEGFFEGFFFGDECC5DDD5C)
@M03364:276:000000000-BLYN8:1:1101:10404:3065 1:N:0:1
ACTCCTACGGGAGGCAGCAGTAGGGAATCTTCGGCAATGGACGAAAGTCTGATGGAGCAACGCCGCGTGAGTGAAGAAGGGTTTCGGCTCGTAAAGCTCTGTTGTTAAAGAAGAACGTGGGTGAGAGTAACTGTTCACCCAGTGACGGTATTTAACCAGAAAGCCACGGCTAACTACGTGCCAGCAGCCGCGGTAATACGTAGGTGGCAAGCGTTATCCGGATTTATTGGGCGTAAAGCGAGCG
+
GGGGGGGGGGGGGGGGGGGGGGGGGGGGGGGGGGGGGGGGGGGGGGGGGGGGGGGGGGGGGGGGGGGGGGGGGGGGGGGGGGGGGGGGGGGGGGGGGGGGGGGGFGGGGGGGGGGGGGGGGFEGGGDGGGGGGGGGGGGGGGGGGGGGGGGGGGGGCGGGGGGGGGGGGGGGGGGGGGGGGFGGGGGGGGGGGGGGGGFFGGG@BFGGGGGGGGEGGEGGGGGGFGGGGGGGGGGGGGGGC<DC
@M03364:276:000000000-BLYN8:1:1101:6969:3078 1:N:0:1
ACTCCTACGGGAGGCAGCAGTAGGGAATCTTCGGCAATGGACGAAAGTCTGACCGAGCAACGCCGCGTGAGTGAAGAAGGTTTTCGGATCGTAAAACTCTGTTGTTAGAGAAGAACAAGGATGAGAGTAAAATATTCATCCCTTGACGGTATCTAACCAGAAAGCCACGGCTAACTACGTGCCAGCAGCCGCGGTAATACGTAGGTGGCAAGCGTTGTCCGGATTTATTGGGCGTAAAGCGAGC
+
GGGGGGGGGGGGGGGGGGGGGGGGGGGGGGGGGGGGGGGGGGGGGGGGGGGGGGGGGGGGGGGGGGGGGGGGGGGGGGGGGGGGGGGGG:FGGGFGGGGGGGGGGGGGGGGGGGGGGGGGGGGGGCFGGGGGGGGGGGGGGGGGGGGGGGGGGGGGGGGGGGCFFAFGGDCFGGGGGGGGGGGGGGGGGGGGGGGGGGGGGGFGGGGFFGGGGGGGGGGGED57EFGGFFG5CGEGGGGGGGG<
@M03364:276:000000000-BLYN8:1:1101:25431:3126 1:N:0:1
ACTCCTACGGGAGGCAGCAGTAGGGAATCTTCGGCAATGGGGGCAACCCTGACCGAGCAACGCCGCGTGAGTGAAGAAGGTTTTCGGATCGTAAAACTCTGTTGTTAGAGAAGAACGTTAAGTAGAGTGGAAAGTTACTTAAGTGACTGTATCTAACCAGAAAGGGACGGCTAACTACGTGCCAGCAGCCGCGGTAATACGTAGGGCCCAAGCGTTGTCCGGATTTATTGGGCGTAAAGCGAGC
+
GGGCF<CFGE7EECEEGGGGDFFGGGDFFGFGGEGG>C@DF7FCEGGDFEFDGCCF7@@<F@+=7=FG=,CFCFFFGGGGBB5BFG7B+::FF@EFFGGFFD<<FFF9AFFFEGGGGDFFFD?FG9FDGFGDFGGGGGG9DCFF,,@,7@=33E<C9FCFCCGG,CFF@:CFF>DD2DEF@EGGG*BC7=>ECE*8E++21>CCG*<8E*ACGEC5>CFC=*=5A6C?ECFC*9CEDFG779C5
@M03364:276:000000000-BLYN8:1:1101:7549:3129 1:N:0:1
ACTCCTACGGGAGGCAGCAGTAGGGAATCTTCGGCAATGGGGGCAACCCTGACCGAGCAACGCCGCGTGAGTGAAGAAGGTTTTCGGATCGTAAAACTCTGTTGTTAGAGAAGAACGACGAGGAGAGTGGAAAGCTCCTCGTGTGACGGTATCTAACCAGAAAGGGACGGCTAACTACGTGCCAGCAGCCGCGGTAATACGTAGGGTGCAAGCGTTAATCGGAATTACTGGGCGTAAAGCGAGC
+
GGGGGGGGGGGGGGGGGGGGGGGGGGGGGGGGGGGGGGGGGGGGGGGGGGGGGGGGGGGGGGGGGGG>FGGGGGGGGGGGGGGFFGGGGEGGGGFGGGGGGGGGGGGGGGGGGGGGGGGDGGGGGGGGGGGGGGGGGGGGGGGGGGGGGGGGGGGGGGGGGAFGGGGGGGGGGGGGGGGGGGGGGGGGGGGGGGEGGGGGGGGGGGGGGGGG5EGEEGGGGGGGGGGGGGGGGGGDDGGGGGG)
@M03364:276:000000000-BLYN8:1:1101:13088:3145 1:N:0:1
ACTCCTACGGGAGGCAGCAGTAGGGAATCTTCGGCAATGGGGGCAACCCTGACCGAGCAACGCCGCGTGAGTGAAGAAGGTTTTCGGATCGTAAAACTCTGTTGTTAGAGAAGAACGTTAAGTAGAGTGGAAAGTTACTTAAGTGACGGTATCTAACCAGAAAGGGACGGCTAACTACGTGCCAGCAGCCGCGGTAATACGTAGGTCCCAAGCTTTGTCCGGATTTATTGGGCGTAAAGCGAGC
+
GGGGGGGGGGGGGGGGGGFGGGGGGGGGGGGGGGGGGGGGGGGGGGGGGGGGEEEGGGGGGGGGGGGFGEEFGGGGGGGGBEFGGGGGGEGGGGGGFEGGGGGFGGGGFFG?DFFFGGGEDCDFGFF<BEG,>FFF<CDFFAFF9FEGGGGEFFFGCFFGGG7@FC@CFBFCFFBF9>C<FF*B8*?8E,=CC>BEGGC+=22BEG9C*A*38+<CCEFEE58:E6:<?FGF5/:ED<77<D</
@M03364:276:000000000-BLYN8:1:1101:11644:3150 1:N:0:1
ACTCCTACGGGAGGCAGCAGTAGGGAATCTTCGGCAATGGGGGCAACCCTGACCGAGCAACGCCGCGTGAGTGAAGAAGGTTTTCGGATCGTAAAACTCTGTTGTTAGAGAAGAACGTTAAGTAGAGTGGAAAGTTACTTAAGTGACGGTATCTAACCAGAAAGGGACGGCTAACTACGTGCCAGCAGCCGCGGTAATACGTAGGTCCCAAGCGTTGTCCGGATTTATTGGGCGTAAAGCGAGC
+
GGGGGGGGGGGGGGGGGGGGGGGGGGGGGGGGGGGGGGGGGGGGGGGGGGGGGGGGGGGGGGGGGGGGGGGGGGGGGGGGGGGGGGGGGGGGGGGGGGGGGGGGGGGGGGGGGGGGGGGGGGGGGGGGGGGGGGGGGGGGGGGGGGGGGGGGGGGGGGGGGGGGGGGGGGGGGGGGGGGGFGGGGGGGGGGGGGEGGGGGGFGGGGGGGGGGGGGGGGGGGGCEGGGGGGGGGGGGGFGFGGG3
@M03364:276:000000000-BLYN8:1:1101:19721:3279 1:N:0:1
ACTCCTACGGGAGGCAGCAGTGGGGAATATTGCACAATGGGCGCAAGCCTGATGCAGCCATGCCGCGTGTATGAAGAAGGCCTTCGGGTTGTAAAGTACTTTCAGCGGGGAGGAAGGCATTAAGGTTAATAACCTTAGTGATTGACGTTACTCGCAGAAGAAGCACCGGCTAACGCCGGGCCAGCAGCCGCGGTAATACGGAGGGGTCAAGCGTTAATCGGAATTACTGGGCGTAAAGCGCACG
+
FGGGGGGGGGGGGGGGGGFGGGGGGGGGGGGEGFGGGGGGG@F+CE7FGGGGGGGGGG8C9FFG@FGCGGGCFGGGGGGG8CFGGGGCGGEGGGG9CEFGGGA,,,@+@F>@FG?FFFG8<B,,8:8<F=3FEF,,>DFFGGAC,3<CCFE,,+@>B@:,@73D@A,>>@<CCA*=FE**=CCC*?8:*C*:5:EC9C7***2:8****3<@CE*8/++****:8<:<?C*:5/*ACFD597)1
@M03364:276:000000000-BLYN8:1:1101:9561:3288 1:N:0:1
ACTCCTACGGGAGGCAGCAGTAGGGAATCTTCGGCAATGGGGGCAACCCTGACCGAGCAACGCCGCGTGAGTGAAGAAGGTTTTCGGATCGTAAAACTCTGTTGTTAGAGAAGAACGTTAAGTAGAGTGGAAAGTTACTTAAGTGACGGTATCTAACCAGAAAGGGACGGCTAACTACGTGCCAGCAGCCGCGGTAATACGTAGGTCCCAAGCGTTGTCCGGATTTATTGGGCGTAAAGCGAGC
+
GGGGGGGGGGGGGGGGGGGGGGGGGGGGGGGGGGGGGGGGGGGGGGGGGGGGGGGGGGGGGGGGGGGGGGGGGGGGGGGGGGGGGGGGEEEGGGGGGGGGGGGGGGGGGGGGGGGGGGGGGGGGGGGGGGGGGGGGGGAFFGGGGGGGCFFGGGGFGCEGGGGGGGGGGGGGGGGGGGGGGGFGGGGGGGGGGGGGGGFDFGGGGGGGGGGFGDEG5EGGEEEGDFGGGFFCFC=CDCFGGGG5
@M03364:276:000000000-BLYN8:1:1101:13135:3291 1:N:0:1
ACTCCTACGGGAGGCAGCAGTAGGGAATCTTCGGCAATGGGGGCAACCCTGACCGAGCAACGCCGCGTGAGTGAAGAAGGTTTTCGGATCGTAAAACTCTGTTGTTAGAGAAGAACGTTAAGTAGAGTGGAAAGTTACTTAAGTGACGGTATCTAACCAGAAAGGGACGGCTAACTACGTGCCAGCAGCCGCGGTAATACGTAGGTCCCAAGCGTTGTCCGGATTTATTGGGCGTAAAGCGAGC
+
GGGGGGGGGGGGGGGGGGGGGGGGGGGGGGGGGGGGGGGGGGGGGGGGGGGGGGGGGGGGGGGGGGGFGFGGGGGGGGGGGGGGGGGGGGGGGGGGGGFGGGGGGGGGGGGGGGGGGGGGGGGGGCFFGGGGGGGGGGGGGGGGGGGGGGGGGGGGFGGGGGGGGGGGGGGGGGGGGGGGGGGGGGGGGGGGGGGGGGGGGGGGGGGGGGGGGGGGGGGFEGGGGGGGGGGGGGGGGGGGGGG5
@M03364:276:000000000-BLYN8:1:1101:9442:3309 1:N:0:1
ACTCCTACGGGAGGCAGCAGTAGGGAATCTTCGGCAATGGGGGCAACCCTGACCGAGCAACGCCGCGTGAGTGAAGAAGGTTTTCGGATCGTAAAACTCTGTTGTTAGAGAAGAACGTTAAGTAGAGTGGAAAGTTACTTAAGTGACGGTATCTAACCAGAAAGGGACGGCTAACTACGTGCCAGCAGCCGCGGTAATACGTAGGTCCCAAGCGTTGTCCGGATTTATTGGGCGTAAAGCGAGC
+
GGGGGGGGGGGGGGGGGGGGGGGGGGGGGGGGGGGGGGGGGGGGGGGGGGGGGGGGGGGGGGGGGGGGGGGGGGGGGGGGGGGGGGGGGGGGFGGGGGGGGGGGGGGGGGGGGGGGGFGGGGGGFGGGGGGGGGGGGGGGGGGGGGGGGGGGGGGGGGGGGGGGDEGGGGGGDGGGGGGGGGGGGGGGGGGGGGGGGGGGGGGGGGGGGGGGGGGGGGGGC=EGGGGGGGGGGD=EGCGGGGGD
@M03364:276:000000000-BLYN8:1:1101:9396:3310 1:N:0:1
ACTCCTACGGGAGGCAGCAGTGGGGAATATTGCACAATGGGCGCAAGCCTGATGCAGCCATGCCGCGTGTATGAAGAAGGCCTTCGGGTTGTAAAGTACTTTCAGCGAGGAGGAAGGCATTAAGGTTAATAACCTTAGTGATTGACGTTACTCGCAGAAGAAGCACCGGCTAACTCCGTGCCAGCAGCCGCGGTAATACGGAGGGTGCAAGCGTTAATCGGAATTACTGGGCGTAAAGCGCACG
+
GGGGGGGGGGGGGGGGGGGGGGGGGGGGGGGGGGGGGGGGGGGGGGGGGGGGGGGGGGGGGGGGGGGGGGGGGGGGGGGGGGGGGGGGGGGGGGGGGGGGGGGGGGGGGGGGGGGGGGGGGGGGGGGGGGDGDFGGGGFGGGGGGGGGGGGGGGGGGGGGGGGGGGGGGGGGGGGGGCFGGGGGFEFGGGGGGGGGGGGGGGGGGGGGGFGGGGGGGGGGGGGGGGGGGGGGGDGCGGGGGGG5
@M03364:276:000000000-BLYN8:1:1101:10942:3315 1:N:0:1
ACTCCTACGGGAGGCAGCAGTAGGGAATCTTCGGCAATGGGGGCAACCCTGACCGAGCAACGCCGCGTGAGTGAAGAAGGTTTTCGGATCGTAAAACTCTGTTGTTAGAGAAGAACGTTAAGTAGAGTGGAAAGTTACTTAAGTGACGGTATCTAACCAGAAAGGGACGGCTAACTACGTGCCAGCAGCCGCGGTAATACGTAGGTCCCAAGCGTTGTCCGGATTTATTGGGCGTAAAGCGAGC
+
GGGGGGGGGGGGGGGGGGGGGAFGGGGGGGGGGGGGGGGGGGGGGGGGGGGGGGGGEGGGGGGGGGGFGGGGGGGGGGGGFGGGGGGGGGGGGGGGGGGGGGGGGGGGGGGGGGGGGGGGGDGFGGGGGGGGGGGGGGGGFGGGGGGGGGGGGGGGFGGGGGGGFGGGGGGGGGGGGGGGCGGGGGGGGGGGGGGGGGFGGGEFGGGGGGGGFEGGGGGGDGECEGGGGGGGGGGGGGGGGGG3
@M03364:276:000000000-BLYN8:1:1101:10988:3366 1:N:0:1
ACTCCTACGGGAGGCAGCAGTGGGGAATATTGCACAATGGGCGCAAGCCTGATGCAGCCATGCCGCGTGTATGAAGAAGGCCTTCGGGTTGTAAAGTACTTTCAGCGAGGAGGAAGGCATTAAGGTTAATAACCTTAGTGATTGACGTTACTCGCAGAAGAAGCACCGGCTAACTCCGTGCCAGCAGCCGCGGTAATACGGAGGGTGCAAGCGTTAATCGGAATTACTGGGCGTAAAGCGCACG
+
GGGGGGGGGGGGGEGGGGGGGGGGGGGGFFGGGGFFDGFGGFCGGGGGGGGGGFGGGGGGGGFGCGEFEGGGFFGGGGGGFFGFGGGGGGGGFGGGGGGGGGGGGGDFFD=CFGGGC@FFGEFGGGGFGGGGFGGGGF<<DDFGDFGCFGGGFGGEEEGFFCFFGEGGGEDGFCGFCGFFFGFGFGGGGGGGGGGGGGGFGGGGGEEEFFGGGGGGFGGGEG=FGGCGD+8CDGC59CGGDGG5
@M03364:276:000000000-BLYN8:1:1101:8982:3373 1:N:0:1
ACTCCTACGGGAGGCAGCAGTAGGGAATCTTCGGCAATGGGGGCAACCCTGACCGAGCAACGCCGCGTGAGTGAAGAAGGTTTTCGGATCGTAAAACTCTGTTGTTAGAGAAGAACGTTAAGTAGAGTGGAAAGTTACTTAAGTGACGGTATCTAACCAGAAAGGGACGGCTAACTACGTGCCAGCAGCCGCGGTAATACGTAGGTCCCAAGCGTTGTCCGGATTTATTGGGCGTAAAGCGAGC
+
GGGGGGGGGGGGGGGGGGGGGGGGGGGGGGGGGGGGGGGGGEGGGGGGGGGGGGGGGGGGGGGGGGGGGGGGGGGGGGGGFGGGGGGGGGGGGGGGGGGGGGGGGGGGGGGGGGGGGFGGGGGGGFGFGGGGGCFFFGGGGGGGCFGGGGGGGGGGGGGGFGGGGGGGGGGGGGGGFGGGGGGGGGGGGGGGGGGEEGGGGGGGGGGFGGGGGGGGGGGGGGGGGFFFGGGGFGGGGGGGGDD)
@M03364:276:000000000-BLYN8:1:1101:21641:3376 1:N:0:1
ACTCCTACGGGAGGCAGCAGTAGGGAATCTTCGGCAATGGGGGCAACCCTGACCGAGCAACGCCGCGTGAGTGAAGAAGGTTTTCGGATCGTAAAACTCTGTTGTTAGAGAAGAACGTTAAGTAGAGTGGAAAGTTACTTAAGTGACGGTATCTAACCAGAAAGGGACGGCTAACTACGTGCCAGCAGCCGCGGTAATACGTAGGTCCCAAGCGTTGTCCGGATTTATTGGGCGTAAAGCGAGC
+
GGGGGGGGGGGGGGGGGGFGGGGGGGGGGGGGGGGGGGGGGGGGGGGGGGGGGGGGGGGGGGGGGGGGGGDGGGGGGGGGGGGGGGGGGGGGGGGGGGGGGGGGGGGGGGGGGGGGGGGGGGGGGGGGGGGGFFGGGGGGGFFFDEGGGGGGGGGGFGGGGFGGGGGGGGGGGGGGGGGGGGGGGGGGGGGGGGGGGGGGGGGGGFGGGGFGGGGGEGGGGGGGGGCFFGGGGGGGGGGGGG</
@M03364:276:000000000-BLYN8:1:1101:12529:3384 1:N:0:1
ACTCCTACGGGAGGCAGCAGTAGGGAATCTTCGGCAATGGGGGCAACCCTGACCGAGCAACGCCGCGTGAGTGAAGAAGGTTTTCGGATCGTAAAACTCTGTTGTTAGAGAAGAACGTTAAGTAGAGTGGAAAGTTACTTAAGTGACGGTATCTAACCAGAAAGGGACGGCTAACTACGTGCCAGCAGCCGCGGTAATACGTAGGTCCCAAGCGTTGTCCGGATTTATTGGGCGTAAAGCGAGC
+
@FEFDC@FCEGFFEGFFC-EC@EGEFFGFEGGGGGFGGGFGGDEGFFGGGGGGGDCFGEGGGGGG7F@FCC5?5CEEFDGEEFGFGC:FGGGDC?B<EGCFFEEF=FE9FFDGF,B>=C<=FGEFGGCFGF@D@FFDFFEFFFFBDCCFGGGFGEGC7AECC:FFEF:F:BEFGGGDGG<BGGGC7:EGEE>CGCC3?95=F:FEG<C*98FGECEEE?:=G*589?FFFFFFGG=C5>CDDD5
@M03364:276:000000000-BLYN8:1:1101:12341:3387 1:N:0:1
ACTCCTACGGGAGGCAGCAGTAGGGAATCTTCGGCAATGGACGAAAGTCTGACCGAGCAACGCCGCGTGAGTGAAGAAGGTTTTCGGATCGTAAAACTCTGTTGTTAGAGAAGAACAAGGATGAGAGTAAAATGTTCATCCCTTGACGGTATCTAACCAGAAAGCCACGGCTAACTACGTGCCAGCAGCCGCGGTAATACGTAGGTGGCAAGCGTTGTCCGGATTTATTGGGCGTAAAGCGAGC
+
GGGGGGGGGGGGGGGGGGGGGGGGGGGGGGGGGGGGGGGGGGGGGGGGGGGGGGGGGGGGGGGGGGGGGGGGGGGGGGGGGGGGGGGGGGGGGGGGGGGGGGGGGGGGGFGGGGGGGGGGGGGGGGGFGGGGGGGGGGGGGGGGGGGGGGGGGGGGGGGGGGGGGGGGGGGGGGGGGGGGGGGGGGGGGGGGGGGGDFGGGFGGGGGGGGGGGGGGGGG?EGEDEDGGGGGGGGEGDFGGGGD5
@M03364:276:000000000-BLYN8:1:1101:16024:3388 1:N:0:1
ACTCCTACGGGAGGCAGCAGTGGGGAATATTGCACAATGGGCGCAAGCCTGATGCAGCCATGCCGCGTGTATGAAGAAGGCCTTCGGGTTGTAAAGTACTTTCAGCGAGGAGGAAGGCATTAAGGTTAATAACCTTAGTGATTGACGTTACTCGCAGAAGAAGCACCGGCTAACTCCGTGCCAGCAGCCGCGGTAATACGGAGGGTGCAAGCGTTAATCGGAATTACTGGGCGTAAAGCGCACG
+
GGGGGGGGGGGGGGGGGGGGGGGGGGGGGGGGGGGGGGGGGGGGGGGGGGGGGGGGGGGGGCFGGGGGGGGGGGGGGGGGGGGGGGGGGGGGEGGGGGGGGGGGGGGGGGGGGGGGGGGGGGGGGGGGGGGGGGGGGGGGGGGGGGGGGGGGGGGGGGGGGGGGGGGGGGGGGGGFGGGGGGGGGGGGGGGGGGGGGFGGCCEDEGGGGGGCGGGC=FGGGGGGGGGGGGGGGGGGGGGGGGG7
@M03364:276:000000000-BLYN8:1:1101:14840:3406 1:N:0:1
ACTCCTACGGGAGGCAGCAGTGGGGAATATTGCACAATGGGCGCAAGCCTGATGCAGCCATGCCGCGTGTATGAAGAAGGCCTTCGGGTTGTAAAGTACTTTCAGCGGGGAGGAAGGGAGTGAGGTTAATAACCTCATTCATTGACGTTACCCGCAGAAGAAGCACCGGCTAACTCCGTGCCAGCAGCCGCGGTAATACGGAGGGTGCAAGCGTTAATCGGAATTACTGGGCGTAAAGCGCACG
+
GGGGGGGGGGDGGGGGGGGGGGGGGGGGGGGGGGGGGGGGGGGGGGGGGGGGGGGGGGGGGGGGGGGGGGGGGGGGGGGGGGGGGGGGGGGGGGGGGGGGGGGGGGGGGG=BGGDGGGGGGGGGFGGGGGGGGD<FGGGGGGGGGGGGGGGGGGGGGGGGFGGFCGGGGGGGDGGGGGGGDGGGGGGGGGGGGGGGGGGGGGE>EEEGGGGGGGGGFFGGGGGGGGGGGGFGGGGGGGGGCCD5
@M03364:276:000000000-BLYN8:1:1101:18833:3411 1:N:0:1
ACTCCTACGGGAGGCAGCAGTGGGGAATATTGCACAATGGGCGCAAGCCTGATGCAGCCATGCCGCGTGTATGAAGAAGGCCTTCGGGTTGTAAAGTACTTTCAGCGAGGAGGAAGGCATTAAGGTTAATAACCTTAGTGATTGACGTTACTCGCAGAAGAAGCACCGGCTAACTCCGTGCCAGCAGCCGCGGTAATACGGAGGGTGCAAGCGTTAATCGGAATTACTGGGCGTAAAGCGCACG
+
GGGGGGGGGGGGGGGGGGGGGGGGGGGGGGGGGGGGGGGGGGGGGGCGGGFGGGGGGGGGGGGGGGGGGGGGGGGGGGGGGGGGGFGEFGGGGGGGGGGGGGGGGGGEGGGGGGGGGFGGGFFGFGGGGGGGGGGGGGGGFGFGFGFGGFGGCGGE7:FGGGGGGG:FGGGGGGGFGGGGGGGFGFGGGGGGGGGDCFGGEGEGGGDEGCC*8=C=C9EGGEGFFFGGGGGFGGGGGGGGGGGG
@M03364:276:000000000-BLYN8:1:1101:13694:3414 1:N:0:1
ACTCCTACGGGAGGCAGCAGTAGGGAATCTTCGGCAATGGGGGCAACCCTGACCGAGCAACGCCGCGTGAGTGAAGAAGGTTTTCGGATCGTAAAACTCTGTTGTTAGAGAAGAACGTTAAGTAGAGTGGAAAGTTACTTAAGTGACGGTATCTAACCAGAAAGGGACGGCTAACTACGTGCCAGCAGCCGCGGTAATACGTAGGTCCCAAGCGTTGTCCGGATTTATTGGGCGTAAAGCGAGG
+
GGGGGGGGGGGGGGGGGGGGGFGGGGGGGGGFGGGGGGGGGCGGGG@FGGGGCEFGGGEGAFGGGGGGG7FGGFGGGGGGE<FGGGG>F+CFGGFFGCGGGGGG<E5E<FF?FGG8CGCDDF?FFAF@?FF>DFGGGGGFG<FFFF<FEF<DFFCF97DFGG@F7B7:<>::CB75F8:FFG*>BCCFF5ECE>87C+2CC::BEGFF5<5A8*;*5CF<AECGG6<<FG6=*7:EGF727<D)
@M03364:276:000000000-BLYN8:1:1101:20225:3442 1:N:0:1
ACTCCTACGGGAGGCAGCAGTGGGGAATATTGGACAATGGGCGAAAGCCTGATCCAGCCATGCCGCGTGTGTGAAGAAGGTCTTCGGATTGTAAAGCACTTTAAGTTGGGAGGAAGGGCATTAACCTAATACGTTAGTGCTTTGACGTTACCGACAGAATAAGCACCGGCTAACTCTGTGCCAGCAGCCGCGGTAATACAGAGTGTGCAAGCGTTAATCGGAATTACTGGGCGTAAAGCGCGCG
+
FF9<FEC<F@F@@F;6;@@<CFFCCGGCFGDGGGGGFGCECFGGGGG@FDFC9E,@CFFGGGFEF7F@F=CF86,<6,E=F9,CFF@FFF,C9,,@FFAE,AC9FF,A@F4CFGGGG7+BEFF<5E9<=F<EF=<FEF<?D99FDE:+A<FGCCFFEFCCF9,@:FGGGGDCFCFGFG=,,@EFFGC:DE5:::CC;;FG;,:22+3+<C@8:C8C5CFF5C=E+>FFDG8CCD5*17:C)<)7
@M03364:276:000000000-BLYN8:1:1101:21698:3444 1:N:0:1
ACTCCTACGGGAGGCAGCAGTAGGGAATCTTCGGCATTGGGGGCAACCCTGACCGAGCAACGCCGCTTGAGTGAAGAAGGCTTTCGGATCGTAAAACTCTGTTGTTAGAGCAGAACGTTAAGTAGAGTGGAAAGTTACTTAGGTGACGGTATCTAACCAGAAAGGGACGGCTAACTACGTGCCAGCAGCCGCGGTAATACGTAGGTCCCAAGCGTTGTCCGGATTTATTGGGCGTAAAGCGAGC
+
D9FEGEFCFEGEEDGD@C<FFEFF7FDFGGG9CCC:+;CFGCF:FFFF7CCFFG:@@:@C,CFGGE+4:,:FEFGCG8EE,BB,9=@F+@FGFF7EF@FFCFEFEF@,<E,B?EGFEGGF+5:BFFFBD@9DDGDDDAFFA,C:CFGGG@<@<FCFF,3@,@FFGGGGG:FF@:,DCFC>,>>DF@CEF>EG>538EGC+=BFF*5+>8CC5/:CC*A+<CE*5*0<99<E5CCG777CGG3C5
@M03364:276:000000000-BLYN8:1:1101:15780:3476 1:N:0:1
ACTCCTACGGGAGGCAGCAGTAGGGAATCTTCGGCAATGGACGAAAGTCTGACCGAGCAACGCCGCGTGAGTGAAGAAGGTTTTCGGATCGTAAAACTCTGTTGTTAGAGAAGAACGACGAGGAGAGTGGAAAGCTCCTCGTGTGACGGTATCTAACCAGAAAGGGACGGCTAACTACGTGCCAGCAGCCGCGGTAATACGTAGGTCCCGAGCGTTGTCCGGATTTATTGGGCGTAAAGCGAGC
+
GGGGGGGGGGGGGGGGGGGGGFFGGGGGGGGGGGGDGGGG?FFGFGG@FGGGGGDGGGCGFGGGGGCGCFFFFFGGGFGGGGGGGGGGGGGGGGGGGGGGGGGGFFGGFFGGGGFGGGGG:FGCGFGGGGGGGGGGGGGGGGGGGDCFFBFGGGGFGCEGGGBCGC>:FC7FECCGGF7FEGGGGGGGGCGGGEEGGG99E:EFGG3CGE5CGG?ECECCCEEEGGGGGCGFFC:EDFF799D/
@M03364:276:000000000-BLYN8:1:1101:8932:3486 1:N:0:1
ACTCCTACGGGAGGCAGCAGTAGGGAATCTTCGGCAATGGGGGCAACCCTGACCGAGCAACGCCGCGTGAGTGAAGAAGGTTTTCGGATCGTAAAACTCTGTTGTTAGAGAAGAACGTTAAGTAGAGTGGAAAGTTACTTAAGTGACGGTATCTAACCAGAAAGGGACGGCTAACTACGTGCCAGCAGCCGCGGTAATACGTAGGTCCCAAGCGTTGTCCGGATTTATTGGGCGTAAAGCGAGC
+
GGGGGGGGGGGGGGGGGGGGGGGGGGGGGGGGGGGGGGGGGGGGGGGGGGGGGGGGGGGGGGGGGGGGGGGGGGGGGGGGGGFGFGGGGGGGGGGGGGGGGGGGGGGGGGGGGGGGGDGC+CFFGFGFGGGGGGGGGGGGGGGGFAFGGGGGGGGFFCFFGGFGGGGGFGDGGGGGGCGGGGGGGGGGGGGGGGGGDFFGGFCFGGCDFCFGGD:=EGFGEGDCGFCGGDFGGGEDGGGGG3C)
@M03364:276:000000000-BLYN8:1:1101:14747:3493 1:N:0:1
ACTCCTACGGGAGGCAGCAGTAGGGAATCTTCGGCAATGGGGGCAACCCTGACCGAGCAACGCCGCGTGAGTGAAGAAGGTTTTCGGATCGTAAAACTCTGTTGTTAGAGAAGAACGTTAAGTAGAGTGGAAAGTTACTTAAGTGACGGTATCTAACCAGAAAGGGACGGCTAACTACGTGCCAGCAGCCGCGGTAATACGTAGGTCCCAAGCGTTGTCCGGATTTATTGGGCGTAAAGCGAGC
+
FG<FGFFGGGFF@BGGGGGGGCGGG8F8@FC<DGECF<@,EFGGGGGGCFEECECFGGCFFGGEEECFGBF?<CE?F8FG49CB9@CEF+BF=EFGFGGDFEGEGGAFGG9=FG8CCFGDGGGGGAFBDF<F9FGGGCFCDFFFEAFFGGGGGFFAFGGGCAFG7*,>FBECEE8DFEEGCC8FGDCFCBCCGGCEEGFGGGGGGG+?F7=8=>EGCEG778;58CCFFFACGGEE53C>C7<>
@M03364:276:000000000-BLYN8:1:1101:8069:3499 1:N:0:1
ACTCCTACGGGAGGCAGCAGTAGGGAATCTTCGGCAATGGGGGCAACCCTGACCGAGCAACGCCGCGTGAGTGAAGAAGGTTTTCGGATCGTAAAACTCTGTTGTTAGAGAAGAACGTTAAGTAGAGTGGAAAGTTACTTAAGTGACGGTATCTAACCAGAAAGGGACGGCTAACTACGTGCCAGCAGCCGCGGTAATACGTAGGTCCCAAGCGTTGTCCGGATTTATTGGGCGTAAAGCGAGC
+
GGGGGGGGGGGGGGGGGGGGGGGGGGGGGGGGGGGGGGGGGGGGGGGGGGGGGGGGGGGGGGGGGGG@FGGGGGGGFGGGGGGGGGGGGGGGGGGGGGGGGGGGEGGGGGGGGGGGGGGGGGGGGGGGGGGGGGGGGGGGGGGGDFGGGGGGGGGGGGGGGFGGGDGGGDFGGGGGGGGGGGGGGGGGGGGGGG:C5CEGGGGFGGGGGDFFCGGGGGGGCGDCECGGGGGGGGEGGGGGGGG3
@M03364:276:000000000-BLYN8:1:1101:19110:3509 1:N:0:1
ACTCCTACGGGAGGCAGCAGTAGGGAATCTTCGGCAATGGGGGCAACCCTGACCGAGCAACGCCGCGTGAGTGAAGAAGGTTTTCGGATCGTAAAACTCTGTTGTTAGAGAAGAACGTTAAGTAGAGTGGAAAATTACTTAAGTGACGGTATCTAACCAGAAAGGGACGGCTAACTACGTGCCAGCAGCCGCGGTAATACGTAGGTGGCAAGCGTTGTCCGGATTTATTGGGCGTAAAGCGAGC
+
GGGGGGGGGGGGGGGGGGGGGDGGGGGGGGGGCGGGGGGGFEGDGGDFFGGGGDGGGGGGGGGGGGGGGGGGGGEGGGGGA?FFGGD:F+CFGGGFFFGGGGGCBFFF<FF<EGGCGBF8BCCCF@9@FFFGE,CDC9@9=FGGGGGGGGGGGC<FF<FGGGGGGGGGGGGGGGGGGGCFGGGGGGGGGGGGGGGGGGGGGGGGGGGGGGGGGGGGGGGGGE8*AFCGGGGGGGGGGGGGGDG)
@M03364:276:000000000-BLYN8:1:1101:21714:3518 1:N:0:1
ACTCCTACGGGAGGCAGCAGTAGGGAATCTTCGGCAATGGGGGCAACCCTGACCGAGCAACGCCGCGTGAGTGAAGAAGGTTTTCGGATCGTAAAACTCTGTTGTTAGAGAAGAACGTTAAGTAGAGTGGAAAGTTACTTAAGTGACGGTATCTAACCAGAAAGGGACGGCTAACTACGTGCCAGCAGCCGCGGTAATACGTAGGTCCCAAGCGTTGTCCGGATTTATTGGGCGTAAAGCGAGC
+
GGGGGGGGGGGGGGGGGGFGGGGGGGGGGGGGGGGGGGGGGGGGGGGGGGGGGGGGGDGGGGGGGGGFD@FGFGGGFFGFGGGGGGGGGGEGGGGFGGGGFFGGFGGGGFFGFGGGGGGFGFCBFCACFGGGFDEFGGGGFFGGGGGGGFGGGGGGGGGGGGGGGGFGGGGGGGGGGGGGGGGGGGFFGGGGDGEGEG?CG9CFGGGG5CFGGECEGEGGEGGEGGGGGGGFGGGGGGGGGGG3
@M03364:276:000000000-BLYN8:1:1101:7919:3530 1:N:0:1
ACTCCTACGGGAGGCAGCAGTAGGGAATCTTCGGCAATGGGGGCAACCCTGACCGAGCAACGCCGCGTGAGTGAAGAAGGTTTTCGGATCGTAAAACTCTGTTGTTAGAGAAGAACGTTAAGTAGAGTGGAAAGTTACTTAAGTGACGGTATCTAACCAGAAAGGGACGGCTAACTACGTGCCAGCAGCCGCGGTAATACGTAGGTCCCAAGCGTTGTCCGGATTTATTGGGCGTAAAGCGAGC
+
GGGGGGGGGGGGGGGGGGGGGGGGGGGGGGGGGGGGGGGGGGGGGGGGGGGGGGGGGGGGGGGGGGGGGGGGGGGGGGGGEGGGGGGGGGGGGGGGGGGGGGGGGGGGGGGGGGGGGGGGGGGGGGGGGGGGGGGGGGGGGGGFGGGGDGGGGGGGGGGGGGGGGGGGGGGGGGGGGGGGGGGGGGGGGGGGGGGGGGGGGGGGGGGGGGGGGGGGGGGGGGEEGFGGGGFGGGGGGFFGGGG<
@M03364:276:000000000-BLYN8:1:1101:7532:3537 1:N:0:1
ACTCCTACGGGAGGCAGCAGTAGGGAATCTTCGGCAATGGGGGCAACCCTGACCGAGCAACGCCGCGTGAGTGAAGAAGGTTTTCGGATCGTAAAACTCTGTTGTTAGAGAAGAACGTTAAGTAGAGTGGAAAGTTACTTAAGTGACGGTATCTAACCAGAAAGGGACGGCTAACTACGTGCCAGCAGCCGCGGTAATACGTAGGTCCCAAGCGTTGTCCGGATTTATTGGGCGTAAAGCGAGC
+
GGGGGGGGGGGGGGGGGGGGGGGGGGGGGGGGGGGGGGGGGGGGGGGGGGGGGGGGGGGGGGGGGGGGGGGFGGGGGGGGGFGGGGEEGGGGGGGGGGGGGGGGGCFGGGGGGGGGGGGGGGGGGGGGGGGGFGGGGGGGGGGGGGGGGGGGGGGGGGGGGGGGGGGGGEGGGGGGGGGGGDGGGGGGGGGGGGGGGGGGGGGGE9+9CGCGGGGGGGGGCC=EGFGGGGGGGGGGGDFGGGD7
@M03364:276:000000000-BLYN8:1:1101:18277:3546 1:N:0:1
ACTCCTACGGGAGGCAGCAGTGGGGAATATTGCACAATGGGCGCAAGCCTGATGCAGCCATGCCGCGTGTATGAAGAAGGCCTTCGGGTTGTAAAGTACTTTCAGCGAGGAGGAAGGCGTTGTGGTTAATAACCGCAGCGATTGACGTTACTCGCAGAAGAAGCACCGGCTAACTCCGTGCCAGCAGCCGCGGTAATACGTAGGTCCCAAGCGTTGTCCGGATTTATTGGGCGTAAAGCGAGCG
+
GGGGGGGGGGGGGGGGGGGGGGGGGGGGGGGGGGGGGGFGGGGGGGGGGGGGGGGGGGGGGGGGGGGGGGGGGGGGGGGGGGGGGGGGGGGGGGGGGGGGGGGGGGGGGGEGGGGGGGGGGGGGGGGFGGFGGGGGCGEGGGGGGGGGGGGGGDGDEGGGGGGGGGCFEGGGGGGGGGGGGGGGGFGGGGGGGGGGFGGGGGGGGGGGGGGGGGGGGGGGGEGGGGGGGGFFGGGEFGGGDGG5
@M03364:276:000000000-BLYN8:1:1101:14780:3547 1:N:0:1
ACTCCTACGGGAGGCAGCAGTAGGGAATCTTCGGCAATGGGGGCAACCCTGACCGAGCAACGCCGCGTGAGTGAAGAAGGTTTTCGGATCGTAAAACTCTGTTGTTAGAGAAGAACGTTAAGTAGAGTGGAAAGTTACTTAAGTGACGGTATCTAACCAGAAAGGGACGGCTAACTACGTGCCAGCAGGCGCGGTAATACGTAGGTCCCAAGCGTTGTCCGTACTTATTGGGCGTAAAGCGAGC
+
ACDEGC@D@CEGG:;FEGGFGEGG,,@,EEECCFG@@FEDCCFDGGF@@FD8CE++FC@ECFGGG>EF7BB5EFGGG,<EFG9FGGGGG+BEFFGFGEGCGGGCF<E,,,CAFEA8CFG@AAFCGG,5A7<8=>>@9:<=F9@FEF=FCFFCAFGGA<:@A7A,6@,><7:CE>:DECEAF@*<2;:=*:***::CEG9C;ECCGFFG*>:FCEE*::+3:28*2<+<7CEG49EGGGG7D3C1
@M03364:276:000000000-BLYN8:1:1101:15276:3561 1:N:0:1
ACTCCTACGGGAGGCAGCAGTGGGGAATATTGGACAATGGGCGAAAGCCTGATCCAGCCATGCCGCGTGTGTGAAGAAGGTCTTCGGATTGTAAAGCACTTTAAGTTGGGAGGAAGGGCATTAACCTAATACGTTAGTGCTTTGACGTTACCGACAGAATAAGCACCGGCTAACTCTGTGCCAGCAGCCGCGGTAATACGGAGGGTGCAAGCGTTAATCGGAATTACTGGGCGTAAAGCGCACG
+
GGGGGGGGGGGGGGGGGGGGGGGGGGGGGGGGGGGGGGGGGGGGGGGGGGGGGGGGGGGGGDGGGGGGGGGGGGGGGGGGGGGGGGGDGCGGFGGGGGGGGFFEFFFGGGGGGGGGGGGGGGGGGGGGGGFGGGGGGGGGGGGGGGGGGGGFGCCEFGGFGGGGGGGGGGGGGGGGCDGGCGFGFFGGFE5CEGGGGGGGGGGGGGGGGGF5CGGGFEGGGEGGGGGGGGGGGGGGFGGDCDD9
@M03364:276:000000000-BLYN8:1:1101:18239:3567 1:N:0:1
ACTCCTACGGGAGGCAGCAGTAGGGAATCTTCGGCAATGGACGAAAGTCTGACCGAGCAACGCCGCGTGAGTGAAGAAGGTTTTCGGATCGTAAAACTCTGTTGTTAGAGAAGAACGACGAGGAGAGTGGAAAGCTCCTCGTGTGACGGTATCTAACCAGAAAGGGACGGCTAACTACGTGCCAGCAGCCGCGGTAATACGTAGGTCCCGAGCGTTGTCCGGATTTATTGGGCGTAAAGCGAGC
+
EGGG<FG?@FEEGGGDEFGGFF9A,CEDFFGGFFCCFF6E@C@EEDFEDC9CFCGDECEG8:F6CFEFGGGD9?E9<8EFG9EF9:@=CFGGFDBE<FGDFGGG?BAFDF,FFGDCFFFG7:C@FC7:CDF@EADBFF@FGGGGGFCEFGGGDF;,@<:><<7@:>FGFCEGDFCEB<FCFGGGGGGC@FEGGGGGGGGCCCG7>C<FCCGGE8EGC:7</8ECEGGFGGGGFGGG5*:*)//)
@M03364:276:000000000-BLYN8:1:1101:23407:3570 1:N:0:1
ACTCCTACGGGAGGCAGCAGTAGGGAATCTTCGGCAATGGACGAAAGTCTGACCGAGCAACGCCGCGTGAGTGAAGAAGGTTTTCGGATCGTAAAACTCTGTTGTTAGAGAAGAACGTTAAGTAGAGTGGAAAGTTACTTAAGTGACGGTATCTAACCAGAAAGGGACGGCTAACTACGTGCCAGCAGCCGCGGTAATACGTAGGTCCCAAGCGTGGTCCGGATTTATTGGGCGTAAAGCGAGG
+
GGGFGGGGGGGGGGGGGGGFGDGGGFFGEFF<6FGGGGGGGGGGGGGG<FGDFFFGGGFGGGGGGGGGGGGGGGGGGGGGGCGGGGGGGGGGGGGCGGGGGGGGGFCFFGGCGGGGGDCG@FEDG9FFEFFGGGFFGFG9F>FGF<3FEFG+CA8<FAF@<A7FFGGGCFGG7FGGCBEFFFGGGGGCGCEECEECEGGFC?9CEEEFFFGG*CC*=C?FEDC7=FFGGGGGGDEECDFFGD3)
@M03364:276:000000000-BLYN8:1:1101:24477:3585 1:N:0:1
ACTCCTACGGGAGGCAGCAGTGGGGAATATTGCACAATGGGCGCAAGCCTGATGCAGCCATGCCGCGTGTATGAAGAAGGCCTTCGGGTTGTAAAGTACTTTCAGCGAGGAGGAAGGCATTAGGGTTAATAACCTTAGTGATTGACGTTACTCGCAGAAGAAGCACCGGCTAACTCCGTGCCAGCAGCCGCGGTAATACGGAGGGTGCAAGCGTTAATCGGAATTACTGGGCGTAAAGCGCACG
+
GFGGGGGCCFGFGGGGEGGG<FGGGGGGGGGGGAFGFGGGGGGGGGGGGGGCFFGGGG8FFGGGGGGGGFGG9FGGGGGGGGGFGGGGGGGGGGGGGGGGGGGGGGGCFGGGGEDG@FGGGGGCGGGFGGGGGGGGGGFGAF9DFCEED=CFGGG7F:FEGGGGGFC:7:CGGGGGCCFGGGGGGGGGC>EC>E8*CBFFDEECECEGGGGGGGEG5:C=EGCFGFGG?FGGC):E3FDC3CD)
@M03364:276:000000000-BLYN8:1:1101:6910:3625 1:N:0:1
ACTCCTACGGGAGGCAGCAGTAGGGAATCTTCGGCAATGGACGAAAGTCTGACCGAGCAACGCCGCGTGAGTGAAGAAGGTTTTCGGATCGTAAAACTCTGTTGTTAGAGAAGAACGTTAAGTAGAGTGGAAAGTTACTTAAGTGACGGTATCTAACCAGAAAGGGACGGCTAACTACGTGCCAGCAGCCGCGGTAATACGTAGGTCCCAAGCGTTGTCCGGATTTATTGGGCGTAAAGCGAGC
+
GGGGGGGGGGGGGGGGGGGGGGGGGGGGGGGGGGGGGGGGGGGGGGGGGGGGGGGGEGGGGGGGGGGGGGGGGGGGGGGGFGGGGGGDEGGGGGGGGGGGGGGGGGGGGGGGGGGGGGGGGGGGGGGGGGGGGGGGGGGGGGFFGGGDGGGGGFGGGGGGGGGGGGGGGGGGGGGGGGGGGGGGGGGGGGGGGGGGGGGGGGGGGGGGGGGGGGGGGGGGGGGGDGGGGGGGGDEGGGGC<DG)
@M03364:276:000000000-BLYN8:1:1101:14881:3634 1:N:0:1
ACTCCTACGGGAGGCAGCAGTAGGGAATCTTCGGCAATGGGGGCAACCCTGACCGAGCAACGCCGCGTGAGTGAAGAAGGTTTTCGGATCGTAAAACTCTGTTGTTAGAGAAGAACGTTAAGTAGAGTGGAAAGTTACTTAAGTGACGGTATCTAACCAGAAAGGGACGGCTAACTACGTGCCAGCAGCCGCGGTAATACGTAGGTCCCAAGCGTTGTCCGGATTTATTGGGCGTAAAGCGAGC
+
GGGGGGGGGGGGGGGGGGGGGGGGGGGGGGGGGGGGGGGGGGGGGGGGGGGGGGGGGGGGGGGGGGGGGGGGGGGGGGGGGGGGGGGGGGGGGGGGGGGGGGGGGGGGGGGGGGGGGGGGGGGFBFGFGGGGGGGGGGGGGGGGGGGGGGGGGGGGFCFGGFGGGGGGGGGGGGGGGGGGGGGGGGGGGGGGGGGDGGGGGGGGGFCGGGGGGGGGEGGFCC?EEFGGGGGGGGGGGGGGGGG3
@M03364:276:000000000-BLYN8:1:1101:12731:3691 1:N:0:1
ACTCCTACGGGAGGCAGCAGTAGGGAATCTTCGGCAATGGGGGCAACCCTGACCGAGCAACGCCGCGTGAGTGAAGAAGGTTTTCGGATCGTAAAACTCTGTTGTTAGAGAAGAACGTTAAGTAGAGTGGAAAGTTACTTAAGTGACGGTATCTAACCAGAAAGGGACGGCTAACTACGTGCCAGCAGCCGCGGTAATACGTAGGTCCCAAGCGTTGTCCGGATTTATTGGGCGTAAAGCGAGC
+
GGGGGGGGGGGGGGGGGGGGGGGGGGGGGGGGGGGGGGGGGGGGGGGGGGGGGGGGGGGGGGGGGGGGGGGGGGGGGGGGGGGGGGGGGGGGGGGGGGGGGGGGGGGGFGGGGGGGGGGGGGGGGDGGGGGGGGGGGGGGGGGGGGGGGGGGGGGGGGGGGGGGGGGGGGGGGGGGGGGGGGGGGGGGGGGGGGGGGGGGGGGGGGGGGGGGGGGGGGGGGGDGGGGGGGGGFGGGGGGGGGG<
@M03364:276:000000000-BLYN8:1:1101:10922:3724 1:N:0:1
ACTCCTACGGGAGGCAGCAGTAGGGAATCTTCGGCAATGGGGGCAACCCTGACCGAGCAACGCCGCGTGAGTGAAGAAGGTTTTCGGATCGTAAAACTCTGTTGTTAGAGAAGAACGTTAAGTAGAGTGGAAAGTTACTTAAGTGACGGTATCTAACCAGAAAGGGACGGCTAACTACGTGCCAGCAGCCGCGGTAATACGTAGGTCCCAAGCGTTGTCCGGATTTATTGGGCGTAAAGCGAGC
+
GGGGGGGGGGGGGGGGGGGGGFGGGGGGGGGGGGGGGGGGGGGGGGGGGGGGGGGGGGGGGGGGGGGGGGGGGGGGGGGGGGGGGGGGGGGGGGGGGGGGGGGGGGFGGGGGGFEGGGGFGGFFGFGGFGGGGGGGGGGGGFFGGGGGGGGGGGFGGGGGGGGGGGGGDGGGGGGGGGFGGGGGGGGGGGGEGGGGGGGGGGGFGGDFGFGDDEGC5EGGGGCEEEGGFGGGGGGGGGGGGGG3
@M03364:276:000000000-BLYN8:1:1101:23730:3730 1:N:0:1
ACTCCTACGGGAGGCAGCAGTGGGGAATATTGCACAATGGGCGCAAGCCTGATGCAGCCATGCCGCGTGTATGAAGAAGGCCTTCGGGTTGTAAAGTACTTTCAGCGAGGAGGAAGGCATTAAGGTTAATAACCTTAGTGATTGACGTTACTCGCAGAAGAAGCACCGGCTAACTCCGTGCCAGCAGCCGCGGTAATACGGAGGGTGCAAGCGTTAATCGGAATTACTGGGCGTAAAGCGCACG
+
GGGGGGGGGGGGGGGGGGGGGGGGGGGGGGGGGGGGGGGGGGDGGGGGGGGGGGGGGGGGGGGGGGGGCGGGGGGCGGGGGGGCFCGGEEFGGGGGGGGGGFGFGGGGGGGGGGEE7FGGGFGGGGGGGGGGGCEFFCFGGGGGDGGEGGGGCGGG@FDFGFGGGGFGGGGGGGGCFECEG7EGFFGFFEGGGGGGECCFGGCGDGGGGGGGGGEGGGGGGGGGGGFGGDFFD5EEDFGG:DGD
@M03364:276:000000000-BLYN8:1:1101:25466:3731 1:N:0:1
ACTCCTACGGGAGGCAGCAGTGGGGAATATTGCACAATGGGCGCAAGCCTGATGCAGCCATGCCGCGTGCATGAAGAAGGCCTTCGGGTTGTAAAGTACTTTCAGCGAGGAGGAAGGTGTTGTGGTTAATAACCGCAGCAATTGACGTTACCCGCAGAAGAAGCACCGGCTAACTCCGTGCCAGCAGCCGCGGTAATACGGAGGGTGCAAGCGTTAATCGGAATTACTGGGCGTAAAGCGCACG
+
GGGGGGDGCEGCDGGEGGGG@EGFGGGGGEFGGGGFDFGFGG:CEEFF7EFGGFGGFFFGGDFCBF:+@,CFEEF,C,CFGGF:CFFGGGGGGGGGGDGAFGGGDFE7C:FDEGGGGGGEC,FEG<FFFFGFGBECBFFFG,>FFFGFFGG,33B7BFF7,DFGFFGGCE:FCFGCGDFFFFEFGGGCFEGEEGG7CEFGGCEGEEGGGGCFGEEE59AEGDEFGGGG<?FGDGG57CGGGGD7
@M03364:276:000000000-BLYN8:1:1101:16453:3742 1:N:0:1
ACTCCTACGGGAGGCAGCAGTAGGGAATCTTCGGCAATGGGGGCAACCCTGACCGAGCAACGCCGCGTGAGTGAAGAAGGTTTTCGGATCGTAAAACTCTGTTGTTAGAGAAGAACGTTAAGTAGAGTGGAAAGTTACTTAAGTGACGGTATCTAACCAGAAAGGGACGGCTAACTACGTGCCAGCAGCCGCGGTAATACGTAGGTCCCAAGCGTTGTCCGGATTTATTGGGCGTAAAGCGAGC
+
GGGGGGGGGGGGGGGGGGGGGFGGGGGGGGGGGGGGGGGGFDGGGGGGGGGGGGGGGGEGGGGGGGGGGGGGGGGGFGFGGGGGGGGGGEGGGGGGGGGGGGGFFF?EFGGGGGGGGGGFGGGGD9FFGGGGFFGGGGGGGGGGGGGGGGGGGGGCFGFGGGGGGGFGGGGGGGGGGGGGGGGGGGGGGGGGGGGGGFCFGGGGGGGDGGGGFGEEGGGGGGEGC<FFCEG5<CEEDGGGGGG5
@M03364:276:000000000-BLYN8:1:1101:19308:3745 1:N:0:1
ACTCCTACGGGAGGCAGCAGTAGGGAATCTTCGGCAATGGACGAAAGTCTGACCGAGCAACGCCGCGTGAGTGAAGAAGGTTTTCGGATCGTAAAACTCTGTTGTTAGAGAAGAACAAGGATGAGAGTAAAATGTTCATCCCTTGACGGTATTTAACCAGAAAGCCACGGCTAACTACGTGCCAGCAGCCGCGGTAATACGTAGGTGGCAAGCGTTATCCGGATTTATTGGGCGTAAAGCGAGC
+
GGGGGGGGGGGGGGGGGGGGGGGGGGGGGGGGGGGGGGGGGGGGGGGGGGGGGGGGGGGGGGGGGGGGGFGGGGGGGGGGGGGGGGGGGGGGGGGGGGGGGGGGGGGGGGGGGGGGGGGGFGGGGGGFFGGGGGGGGGGGGGGGGGGGGGGGFGGGGGGGGGGGGFGGGGGGGGGGGGGGGGGGGFGGGGGDEEGGGGGGGGGFGGFGGGGGGGGGGGEGGGEGGFFGGGGGGGGGGFGGCCD5
@M03364:276:000000000-BLYN8:1:1101:16918:3749 1:N:0:1
ACTCCTACGGGAGGCAGCAGTGGGGAATATTGCACAATGGGCGCAAGCCTGATGCAGCCATGCCGCGTGTATGAAGAAGGCCTTCGGGTTGTAAAGTACTTTCAGCGAGGAGGAAGGTGTTGTGGTTAATAACCGCAGCAATTGACGTTACTCGCAGAAGAAGCACCGGCTAACTCCGTGCCAGCAGCCGCGGTAATACGGAGGGTGCAAGCGTTAATCGGAATTACTGGGCGTAAAGCGCACG
+
GGGGGGGGGGGGGGGGGGGGGGGGGGGGGGGGGGGGGGGGGGGGGGGGGGGGGGGGGGGGGGGGGGGGGGGGGGGGGGGGGGGGGGGGGGGGGGGGGGGGGGGGGGGDGGGGGGGGGGGGGGGGGFG,CFGGGGGGGGGGGGGGGFGGGGGGCFGDGGGGGGGGGGGGGGGGGGGGGDGGDEFGGGGGGGGGGGGGGCFGCEGGGGECGGGGGGGGFGGGGGGGGGGGFGGFGDGGGGGGGGG5
@M03364:276:000000000-BLYN8:1:1101:18632:3753 1:N:0:1
ACTCCTACGGGAGGCAGCAGTAGGGAATCTTCGGCAATGGGGGCAACCCTGACCGAGCAACGCCGCGTGAGTGAAGAAGGTTTTCGGATCGTAAAACTCTGTTGTTAGAGAAGAACGTTAAGTAGAGTGGAAAATTACTTAAGTGACGGTATCTAACCAGAAAGGGACGGCTAACTACGTGCCAGCAGCCGCGGTAATACGTAGGTCCCGAGCGTTGTCCGGATTTATTGGGCGTAAAGCGAGC
+
GGGGGGGGGGGGGGGGGGGGGGGGGGGGGGGGGGGGGGGGGGGGGGGGGGGGGGGGGGDGGGGGGGGFGGGGGGGGGGGGGGEDGGGGGGGGGGGGGGGGGGGGGGGFGGGGGGGGGFGGGGGGGGGFGGGGGGGGGGGGGGGFGGGGGGGFGGGGGGGGGGGGGGGGGEGGGGGFGGGGGGGGGGGGGGGGGGGGGGGGGGGGGGGGGGDGGGEDGGGGGGG=8C?FGFGCGGEGDFGFG*C)
@M03364:276:000000000-BLYN8:1:1101:19884:3769 1:N:0:1
ACTCCTACGGGAGGCAGCAGTGGGGAATATTGCACAATGGGCGCAAGCCTGATGCAGCCATGCCGCGTGTATGAAGAAGGCCTTCGGGTTGTAAAGTACTTTCAGCGAGGAGGAAGGCATTAAGGTTAATAACCTTAGTGATTGACGTTACTCGCAGAAGAAGCACCGGCTAACTCCGTGCCAGCAGCCGCGGTAATACGGAGGGTGCAAGCGTTAATCGGAATTACTGGGCGTAAAGCGCACG
+
GGGGGGGGGGGGGGGGGGGGGGGGGGGGGGGGGGGGGGGGGGGGGGGGGGGGGGGGGGGGGGGGGGGGGGGGGGGGGGGGGGGGGGGGGGGGFGGGGGGGGGGGGGGGGGGGGGGGGGGGGGGGGGGGGGGGGGGGGGGGGGGGGGFGGGGGGGGGDGGGFGGGGGGGGGGGGGGGGGGGGGGGGGGGFGGGDGGGGGGGGDDGGEGGGGGGGGGGGGFGGGGGGGGGGGCFGGGGGGGGGGD7
@M03364:276:000000000-BLYN8:1:1101:11555:3776 1:N:0:1
ACTCCTACGGGAGGCAGCAGTGGGGAATATTGCACAATGGGCGCAAGCCTGATGCAGCCATGCCGCGTGTATGAAGAAGGCCTTCGGGTTGTAAAGTACTTTCAGCGAGGAGGAAGGCGTTGTGGTTAATAACCGCAGCGATTGACGTTACTCGCAGAAGAAGCACCGGCTAACTACGTGCCAGCAGCCGCGGTAATACGTAGGTGGCAAGCGTTATCCGGATTTATTGGGCGTAAAGCGAGCG
+
GGGGGGGGGGGGGGGGGGGGGGGGGGGGGGGGGGGGGGGGGFGGGGGGGGGGGGGGGGGGGGGGGGGGGGFGGGGGGGGGGGGGGGGGGGGGGGGGGGGGGGGGFGGEGGGGGGGGGGG=FFFGGFFFGGGGGGGGGGGGCGGGGGGGGGGFEGGDGCFGGGGCGGGGGGGGFGGGGGGGGGGFGGGGGGGGGEGGGGGGGGGGGGGGFGGGGGGGGGGEGGCEFGGGGGGGGC7E<FFCDGGC
@M03364:276:000000000-BLYN8:1:1101:10243:3779 1:N:0:1
ACTCCTACGGGAGGCAGCAGTAGGGAATCTTCGGCAATGGGGGCAACCCTGACCGAGCAACGCCGCGTGAGTGAAGAAGGTCTTCGGATCGTAAAACTCTGTTGTTAGAGAAGAACGTTAAGTAGAGTGGAAAGTTACTTAAGTGACGGTATCTAACCAGAAAGGGACGGCTAACTACGTGCCAGCAGCCGCGGTAATACGTAGGTCCCAAGCGTTGTCCGGATTTATTGGGCGTAAAGCGAGC
+
GGFFGFGGGGGGGGGCGGGGGGGGGGGGFGGGGGGGCFGGGGGDGGGGGGGGGCF@FGGGCC>=BCFCCFGGGGEFGFFFG,<EFFG:FCBFG8BFGFFFFGGGE8BCCF9FGFFE@FFDCFF9FGFGGGGGGGGEFGGGGCBFGGGGGGDGGGC9>C:F7FGGG7FFGG7C:CFFGFEGGGCEFFGGGBEGGGEGGGEFGGEDCG9989FGGGGGGGFC/8CCG6CCFFGGGDCC*>FGD<D)
@M03364:276:000000000-BLYN8:1:1101:18754:3782 1:N:0:1
ACTCCTACGGGAGGCAGCAGTGGGGAATATTGCACAATGGGCGCAAGCCTGATGCAGCCATGCCGCGTGTATGAAGAAGGCCTTCGGGTTGTAAAGTACTTTCAGCGAGGAGGAAGGCGTTGTGGTTAATAACCGCAGCGATTGACGTTACTCGCAGAAGAAGCACCGGCTAACTCCGTGCCAGCAGCCGCGGTAATACGGAGGGTGCAAGCGTTAATCGGAATTACTTGGCGTAAAGCGCACG
+
GGGGGGGGGGGGGGGGGGDFGGFFGFGGGGFDAEGGGGFGGGGGGGGFG?FFGGGGGGGGGGGGGDG@+6FFCFGAE,F8EF8CFFGGGGDGGFGGFGGFGGGGGAFCB=CFDGGGDDFGGGGEGFFGGGGGBFF>CCEF>GGCGGGGFGEF<FFFE<:CCFFGGGGGGECECGFCC;FFGGGGGG67:E8EEC>8<C9B:EEGCC8:6FGGGG*8FFGG58CFFGGC+<8CGD5:C7CDGGG<
@M03364:276:000000000-BLYN8:1:1101:8467:3784 1:N:0:1
ACTCCTACGGGAGGCAGCAGTGGGGAATATTGCACAATGGGCGCAAGCCTGATGCAGCCATGCCGCGTGTATGAAGAAGGCCTTCGGGTTGTAAAGTACTTTCAGCGAGGAGGAAGGCATTAAGGTTAATAACCTTGGTGATTGACGTTACTCGCAGAAGAAGCACCGGCTAACTCCGTGCCAGCAGCCGCGGTAATACGGAGGGTGCAAGCGTTAATCGGACTTACTGGGCGTAAAGCGCACG
+
GGGGGGGFGGGGFGGGGGGGGGGGGGGGGGGF<FFFGGGGGGGG7FGGGGGGGGGGGCFFGF8FFGGGGCGGGF<FFGGC,CFD@<FE=FCF9FEFBGGGGG9<?<BFEGGGGCFGD8=FF9?FFGGDGGCFDFCFG85ACC<FFF+@FFGA3@7F7<<DCCFDF<>@7*:BF@FADGG<E>CEC78DB:CE>EGGFF9=85BEDEDECC78EG5E5C7:E**2C:7<+<**7>:C*:*C)9D<
@M03364:276:000000000-BLYN8:1:1101:14315:3810 1:N:0:1
ACTCCTACGGGAGGCAGCAGTAGGGAATCTTCGGCAATGGGGGCAACCCTGACCGAGCAACGCCGCGTGAGTGAAGAAGGTTTTCGGATCGTAAAACTCTGTTGTTAGAGAAGAACGTTAAGTAGAGTGGAAAGTTACTTAAGTGACGGTATCTAACCAGAAAGGGACGGCTAACTACGTGCCAGCAGCCGCGGTAATACGTAGGTCCCAAGCGTTGTCCGGATTTATTGGGCGTAAAGCGAGC
+
GFEC<FGFCFGGGEGGGGGGGGGGDFGGGGGGFFBFCGGCGGEEGGGGGGGGGGGGEGGGGGGGEEGGGDEGGGFGFGFGEGGGGGGFGGGGFFGGGGGGGGGGGBFGEFGGGGGGGFDGFGGFGFEFGGCFFGGGGGGGFFDGGFGGGG7FGGGGGGGGCFFGGGGGDGGGGCCFFFDGGFFGFFFFG8>EGGGGGG9;CB?CEGGGG?FGE>EGGGGFGG==?F9CFF6FFGGCDCFFGGG)
@M03364:276:000000000-BLYN8:1:1101:8146:3824 1:N:0:1
ACTCCTACGGGAGGCAGCAGTAGGGAATCTTCGGCAATGGGGGCAACCCTGACCGAGCAACGCCGCGTGAGTGAAGAAGGTTTTCGGATCGTAAAACTCTGTTGTTAGAGAAGAACAAGGATGAGAGTAGAATGTTCATCCCTTGACGGTATCTAACCAGAAAGCCACGGCTAACTACGTGCCAGCAGCCGCGGTAATACGTAGGTGGCAAGCGTTGTCCGGATTTATTGGGCGTAAAGCGAGC
+
GGGGGGGGGGGGGGGGGGGGGGGGGGGGGGGGGGGGGGGGGGGGGGGGGGGGGGGGGGGGGGGGGGGGGGGGGGGGGGGGGGFGGGGGGGGGGGGGGGGGGGGGGGGGGGGGGGGGGGGGGGGGGGGGGGGGGGGGGGGGGGGGGGGGGGGGGGGGGGGGGGGGGGGGGGGGGGGGGGGGGGGGGGGGGGGGGGGGGGGGGGGGGGGGGGGGGGGGGGGGGGGGGGGGGGGGGGEGGGGGGGG7
@M03364:276:000000000-BLYN8:1:1101:18371:3870 1:N:0:1
ACTCCTACGGGAGGCAGCAGTAGGGAATCTTCGGCAATGGGGGCAACCTTGACCGAGCAACGCCGCGTGAGTGAAGAAGGTTTTCGGATCGTAAAACTCTGTTGTTAGAGAAGAACGTTAAGTAGAGTGGAAAATTACTTAAGTGACGGTATCTAACCAGAAAGGGACGGCTAACTACGTGCCAGCAGCCGCGGTAATACGTAGGTCCCAAGCGTTGTCCGGATTTATTGGGCGTAAAGCGAGC
+
GGGGGGGGGGGGGGGGGGGGGGGGGGGGGGGGGGGGGGGGGGGGGGGGGGGGGGGGGEGGGGGGGGGGGGGGGGGGGGGGGGGGGGGGGGGGGGGGGGGGGGGGGGGGGGFGGGGGGGGGGGGGGGGGGGGFFGGGGFGGGGFGGGGGGGGGGGGGGGGGGGGGGGGGGEGEGGGGGGGGGGGGGGGGFGGGGGGGDF?EGFFGGGGGGGGF8CEGGGGGEGGGG6EDGGG=4CE=5CGGDGG)
@M03364:276:000000000-BLYN8:1:1101:5838:3879 1:N:0:1
ACTCCTACGGGAGGCAGCAGTGGGGAATATTGCACAATGGGCGCAAGCCTGATGCAGCCATGCCGCGTGTATGAAGAAGGCCTTCGGGTTGTAAAGTACTTTCAGCGAGGAGGAAGGCATTAAGGTTAATAACCTTAGTGATTGACGTTACTCGCAGAAGAAGCACCGGCTAACTCCGTGCCAGCAGCCGCGGTAATACGGAGGGTGCAAGCGTTAATCGGAATTACTGGGCGTAAAGCGCACG
+
GGGGCFDEFGGGG7FEGGGGGGGGGGGGGGGF9FGGGGGGGFGGGGGGGFGFGGGGGGDGGGGGGGGGGGCGGCFGGGGGGGGGGGGGGGGGGGGGGGGGGGEFGAF@CGEEGGGGGGDGGGGGGGGGGGGGGGGGGGGGGGF99BFEFGGGG@CCFDGFGGGGGGGGGEDGFGGGGGGGDGGGGGGGGGCGGGEGGGGCEGGGGGGGGGGGGGGGDGGGGGGGGGFCFGG53CCEFFGG3)5/
@M03364:276:000000000-BLYN8:1:1101:14790:3900 1:N:0:1
ACTCCTACGGGAGGCAGCAGTGGGGAATATTGCACAATGGGCGCAAGCCTGATGCAGCCATGCCGCGTGTATGAAGAAGGCCTTCGGGTTGTAAAGTACTTTCAGCGAGGAGGAAGGCATTGTGGTTAATAACCGCAGTGATTGACGTTACTCGCAGAAGAAGCACCGGCTAACTCCGTGCCAGCAGCCGCGGTAATACGGAGGGTGCAAGCGTTAATCGGAATTACTGGGCGTAAAGCGCACG
+
GGGGGGGGGGGGGGGGGGGGGGGGGGGGGGGGGGGGGGGGGGGGGGGGGGGGGGGGGGGGGGGGGGGGGGGGGGGGGGGGGGGGGGGGGGGGGGGGGGGGGGGGGGGGGGGGGGGGGGGGGGGGGGGGGGGGGGGGGE:FFGGGGGGGGGGGGGGGGGGGGGGGGGGGGGGGGGGGGGGGGGGGGGGGGGGGGGGCCCGGGGGGGGGGGGGGGGGGGGGGGGGGGFGGCGGGGDGGGC>DGGG3
@M03364:276:000000000-BLYN8:1:1101:19181:3910 1:N:0:1
ACTCCTACGGGAGGCAGCAGTAGGGAATCTTCGGCAATGGGGGCAACCCTGACCGAGCAACGCCGCGTGAGTGAAGAAGGTTTTCGGATCGTAAAACTCTGTTGTTAGAGAAGAACGTTAAGTAGAGTGGAAAGTTACTTAAGTGACGGTATCTAACCAGAAAGGGACGGCTAACTACGTGCCAGCAGCCGCGGTAATACGTAGGTCCCAAGCGTTGTCCGGATTTATTGGGCGTAAAGCGAGC
+
GGGGGGGGGGGGGGGGGGGGGGGGGGGGGGGGGGGGGGGGGGGGGGGGGGGGGGGGGGGGGGGGGGGFGFEGGGGGGGGGGGGGGGGG7:FGGGGGGGGGGGGGGGGGGGGGGGGFGGGFGGDGGGGGGGGGGGGGGGFGGGGGGGGGGGGFFGGGGFGFGGGGGGGGGGGGGGFGFGGGGGGCGGCGCFGGGGGGCEGGGGGGGGFCGGGGGGGGGE7CEGGGE9CFF7<C<DEEDGC>DDD)
@M03364:276:000000000-BLYN8:1:1101:10640:3935 1:N:0:1
ACTCCTACGGGAGGCAGCAGTAGGGAATCTTCGGCAATGGACGAAAGTCTGACCGAGCAACGCCGCGTGAGTGAAGAAGGTTTTCGGATCGTAAAACTCTGTTGTTAGAGAAGAACGACGAGGAGAGTGGAAAGCTCCTCGTGTGACGGTATCTAACCAGAAAGGGACGGCTAACTACGTGCCAGCAGCCGCGGTAATACGTAGGTCCCGAGCGTTGTCCGGATTTATTGGGCGTAAAGCGAGC
+
GGGGGGGGGGGGGGGGGGGGGGGGGGGGGGGGGGGGGGGGGGGGGGGGGGGGGGGGGGGGGGGGGGGGGGGGGGGGGGGGGGGGGGGGGGGGGGGGGGGGGGGGGGGGGGGGGGGGGGGGGGGGGGGGGGGGGGGGGGGGGGGGGGGGGGGGGGGGGGGGFFFGGGGGGGGGGGGGGGGGGGGGGGGGGGGGGGGGGGGGGGGGGGGGGGGGGGGGGGGGGEEGGGGGFGGGGGGGGGGGGGG7
@M03364:276:000000000-BLYN8:1:1101:22610:3947 1:N:0:1
ACTCCTACGGGAGGCAGCAGTAGGGAATCTTCGGCAATGGGGGCAACCCTGACCGAGCAACGCCGCGTGAGTGAAGAAGGTTTTCGGATCGTAAAACTCTGTTGTTAGAGAAGAACGTTAAGTAGAGTGGAAAGTTACTTAAGTGACGGTATCTAACCAGAAAGGGACGGCTAACTACGTGCCAGCAGCCGCGGTAATACGTAGGTCCCAAGCGTTGTCCGGATTTATTGGGCGTAAAGCGAGC
+
GGGGGGGGGGGGGGGGGGGGGGGGGGGGGGGGGGGGGGGGGGGGGGGGGGGGFGGGGGGGGGGGGGEFGDGGGGGGGGGGGGGGGGGGGGGGGGGGGGGGGGGGFGGGGGGGGGGGGGGGGGGGGGGFFGFFGGGGGGGGGGGGGGGGGGGGGGGGGGGGGGGGGGGGGGGGGGGGGGGGGGGGGFGGCCGGGGGGGGGGGGGGGGGFGGGGGEGGGGGGGGEED69FFFGFGCE599CGGGG5
@M03364:276:000000000-BLYN8:1:1101:12207:3956 1:N:0:1
ACTCCTACGGGAGGCAGCAGTAGGGAATCTTCGGCAATGGGGGCAACCCTGACCGAGCAACGCCGCGTGAGTGAAGAAGGTTTTCGGATCGTAAAACTCTGTTGTTAGAGAAGAACGTTAAGTAGAGTGGAAAGTTACTTAAGTGACGGTATCTAACCAGAAAGGGACGGCTAACTACGTGCCAGCAGCCGCGGTAATACGTAGGTGGCAAGCGTTATCCGGATTTATTGGGCGTAAAGCGAGC
+
GGGGGGGGGGGGGGGGGGGGGGGGGGGGGGGGGGGGGGGGGGGGGGGGGGGGGGGGGGGGGGGGGGGGGGGGGGGGGGGGGGGGGGGGGGGGGGGGGGGGGGGGGGGGGGGGGGGGGGGGGGGGGFGGGGGDGGGGGGGGGGGGGGGGGGGGGGGGGGGGFFGGGGGGDGGGGGGGGGGGGGGGGGGGGGGGGGGGGGGGGGGGGGGGGGGGGGGGGGGGGGGGGGGGGGGFCDGGGFGGGGG5
@M03364:276:000000000-BLYN8:1:1101:20624:3962 1:N:0:1
ACTCCTACGGGAGGCAGCAGTAGGGAATCTTCGGCAATGGGGGCAACCCTGACCGAGCAACGCCGCGTGAGTGAAGAAGGTTTTCGGATCGTAAAACTCTGTTGTTAGAGAAGAACGTTAAGTAGAGTGGAAAGTTACTTAAGTGACGGTATCTAACCAGAAAGGGACGGCTAACTACGTGCCAGCAGCCGCGGTAATACGTAGGTCCCAAGCGTTGTCCGGATTTATTGGGCGTAAAGCGAGC
+
GGGGGGGGGGGGGGGGGGGGGGGGGGGGGGGGGGGGGGGGGGGGGGGGGGGGGGGGGGDGGGGGGGGGGGGGGGGGGGGGGGGGGFGGGGGGGGGGGGGGGGGGGGGGGGGGGGGGGFFGGGFFGGCGGGGGGGGGFGGGGCGGGGGGGGGGGGFGFGGGGGGGGGGGGGGGGGGGGGGGCGGGGGGGGGGGGGGGGGFGGGGGGGGGGFGGGGEGGGFDEGGGGGGGGGCGGGGGG5CG3DC)
@M03364:276:000000000-BLYN8:1:1101:21904:3986 1:N:0:1
ACTCCTACGGGAGGCAGCAGTAGGGAATATTCCACAATGGGCGAAAGCCTGATCGAGCAACGCCGCGTGAGTGAAGAAGGTTTTCGGGTCGTAAAGCTCTGTCGGCAGAGAAGAACAAGTGTGGGTGTGTAACGTTCATCCCTTGACGGTATCTAAGCAGAAAGCCACGGCTAAACATGTGCCAGCAGCCGCGGTAATACGTAGGTGGTAAGCGTTGTCCGGAGTTCTTGGGCGAAATGCGAGC
+
GGGGGGGGGGGGGGGGGGGGG,FFGGGG9FG,6,@FGGGG,;@FGGD,EFGGF,,BFG7E,CFGGGGGGECCDGGGGGGG,FFGGGE+:+8FGGG,5CFG9F,44@FF+BFGGGG8B@D,C,,+83+38,8C,+3,3=9,>,=,D9C+++3@,3,,,@:<@3>FFG:FGG**><,,,,6DFF,,,*6<F,488**4*5<+3??=BCFF*++++:**:7::E*?*;*+329ECF)*:)*0*1*9)
@M03364:276:000000000-BLYN8:1:1101:20587:3998 1:N:0:1
ACTCCTACGGGAGGCAGCAGTGGGGAATATTGCACAATGGGCGCAAGCCTGATGCAGCCATGCCGCGTGTATGAAGAAGGCCTTCGGGTTGTAAAGTACTTTCAGCGAGGAGGAAGGCATTAAGGTTAATAACCTTAGTGATTGACGTTACTCGCAGAAGAAGCACCGGCTAACTCCGTGCCAGCAGCCGCGGTAATACGGAGGGTGCAAGCGTTAATCGGAATTACTGGGCGTAAAGCGCACG
+
FDAFCFGGGGGGG>FC@C6EGEGGGGDGGGGGCFGGGGGCDG7FGGGGFFFGGFFFG@FGDDED@FCCFF@FGF?FFFFFFEFFGFDEFGGFFF9EFGCGEFGGFACCFG@FGCEF>FFFF?FGFGGGGG9@=FFFFCDADFAF9,>@DEEEGEFEF@CCD3DFE<<FFGGE7:DCFCFGGGDFCCGC@E>ECE*BB9;538:BCE**2<C5EEEE5@7C:CCFGGFGGFFEDG**1CCC<5DC
@M03364:276:000000000-BLYN8:1:1101:11459:4003 1:N:0:1
ACTCCTACGGGAGGCAGCAGTAGGGAATCTTCGGCAATGGGGGCAACCCTGACCGAGCAACGCCGCGTGAGTGAAGAAGGTTTTCGGATCGTAAAACTCTGTTGTTAGAGAAGAACGTTAAGTAGAGTGGAAAGTTACTTAAGTGACGGTATCTAACCAGAAAGGGACGGCTAACTACGTGCCAGCAGCCGCGGTAATACGTAGGTCCCAAGCGTTGTCCGGATTTATTGGGCGTAAAGCGAGC
+
GGGGGGGGGGGGGGGGGGGGGGGGGGGGGGAFGGGGGGGGGGGGGGGGGGGGGFGGDGGGGGGGGGGGGGGFGGEGG8FGFGFF9FGEGEEGFGGFGGGGGGGGGGFAEFGGGGG8CGGCDFGFGEFFFF@FC,FFEFGGFGGGGCFGGDFGGGFGGGG7FCGGGGGGGGGGGGGGGGG,<CFFGGGGGGGGGGEGDGGGGFFFE?CGGCFG5EE==CFGGGCEEGGGC+<5CDGDD<>>CDD)
@M03364:276:000000000-BLYN8:1:1101:6148:4024 1:N:0:1
ACTCCTACGGGAGGCAGCAGTAGGGAATCTTCGGCAATGGGGGCAACCCTGACCGAGCAACGCCGCGTGAGTGAAGAAGGTTTTCGGATCGTAAAACTCTGTTGTTAGAGAAGAACGTTAAGTAGAGTGGAAAGTTACTTAAGTGACGGTATCTAACCAGAAAGGGACGGCTAACTACGTGCCAGCAGCCGCGGTAATACGTAGGTCCCAAGCGTTGTCCGGATTTATTGGGCGTAAAGCGAGC
+
GGGGGGGGGGGGGGGGGGGGGGGGGGGGGGGGGGGGGGGGGGGGGGGGGGGGGGGGGGGGGGGGGGGGGGGGGGGGGGGGGGGGGGGGGGGGGGGFGGGGGGGGGGGGGGGGGGGGGFFFFGGGGGGGGGGGGGGGGGGGGGGGGGGGGGGGGGGGGFGGFGGGGGGGGGDEFGFGGGGGFG>FGGGGGGGGGGGGGGEGGFFFGGGGGGGGGEGGGGGGGGGEDFGGGGGGGGG=DFGGGGG)
@M03364:276:000000000-BLYN8:1:1101:20298:4064 1:N:0:1
ACTCCTACGGGAGGCAGCAGTAGGGAATCTTCGGCAATGGACGAAAGTCTGACCGAGCAACGCCGCGTGAGTGAAGAAGGTTTTCGGATCGTAAAACTCTGTTGTTAGAGAAGAACAAGGATGAGAGTAAAATGTTCATCCCTTGACGGTATCTAACCAGAAAGCCACGGCTAACTACGTGCCAGCAGCCGCGGTAATACGTAGGTGGCAAGCGTTGTCCGGATTTATTGGGCGTAAAGCGAGC
+
GGGGGFGFGGDGCFGGGGGGGGGGGGGGGGGGGGGGGGGGFGGGGGGGGGGGGGGGGGGGGGGGGGGGGGGGGGGGGGGGGGGGGGGGGGGGFGGGGGGGFFGGGGGGGGGGGGGGGFGGGGDGGGGGGGGGGGGGGGGFGGGGGGGGGGGGGFGCGGFGGGGGGGGGGGGEGGGGGD7F:CFFGGGGGGGGGGGDGGEG>9BFGGGGGGGGGGGDCGGFGGGCEDGGGGFGGGGGGGGFGDG3
@M03364:276:000000000-BLYN8:1:1101:25973:4070 1:N:0:1
ACTCCTACGGGAGGCAGCAGTGGGGAATATTGCACAATGGGCGCAAGCCTGATGCAGCCATGCCGCGTGTATGAAGAAGGCCTTCGGGTTGTAAAGTACTTTCAGCGAGGAGGAAGGCATTAAGGTTAATAACCTTAGCGATTGACGTTACTCGCAGAAGAAGCACCGGCTAACTCCGTGCCAGCAGCCGCGGTAATACGGAGGGTGCAAGCGTTAATCGGAATTACTGGGCGTAAAGCGCACG
+
FGGGGGGGGGGG7FGGGGGGGGGGGGGGGGGGGGGGGGCFGGGGGGGGGGGGGGGGDFGGGGGGGGGGGGFGGGGGGGGGGGGGGGGGGGGGGGGGFFGGFGGGGGGDGGDGGGGGG8<=??<B=EFFGGGGGGG9FD,+@FFGGGGGGGGGGGGG7FCGGGGGGGGGGGGGGGGGGGGDGGGGGGGGGGGGGGGGDFEGGGDEGGGGFGGGGGGEGGEFEG5=F97<CCFGGGGGFGCGGGG7
@M03364:276:000000000-BLYN8:1:1101:21076:4083 1:N:0:1
ACTCCTACGGGAGGCAGCAGTAGGGAATCTTCGGCAATGGGGGCAACCTTGACCGAGCAACGCCGCGTGAGTGAAGAAGGTTTTCGGATCGTAAAACTCTGTTGTTAGAGAAGAACGTTAAGTAGAGTGGAAAATTACTTAAGTGACGGTATCTAACCAGAAAGGGACGGCTAACTACGTGCCAGCAGCCGCGGTAATACGTAGGTCCCAAGCGTTGTCCGGATTTATTGGGCGTAAAGCGAGG
+
GGGGGGGGGGGGGGGGGGGGGGGGGGGGFGGCGGGGGGGGFGGDGGGGGGGGGFGGGGFGGGGGGGGEGCGFGGGGGGGGGGGGGGGGGGGGGGGFGGGGGGGGFGGGGGFGGGGFGFFGGGGGDGGGFGFFGGGGGGFFFCF<DGDFGGGGGGGGGGGGGGG7AFGGGD7FCFGGFDGCA7FFGGFCFG5>ED*:BFF?CEFGGG92;CGG5E;C5CFEEGEEC9CCFGFGCDEGGCF=5CD)
@M03364:276:000000000-BLYN8:1:1101:15263:4087 1:N:0:1
ACTCCTACGGGAGGCAGCAGTAGGGAATCTTCGGCAATGGGGGCAACCCTGACCGAGCAACGCCGCGTGAGTGAAGAAGGTTTTCGGATCGTAAAACTCTGTTGTTAGAGAAGAACGTTAAGTAGAGTGGAAAGTTACTTAAGTGACGGTATCTAACCAGAAAGGGACGGCTAACTACGTGCCAGCAGCCGCGGTAATACGTAGGTGGCAAGCGTGGTCCGGATTTATTGGGCGTAAATCGAGC
+
@E@FFFEGGGGGGGFFGGGGGAEFGE@FGGGGGGDCEGGFFGGGEGGFGGGG@<B@@FGFF@:FFEDGG,BCFFGFGGGFGGGGGGGGGDGGGGGGDFG9FFFGFGGG9,BEFDFFG+:,BFF<FAFFEGFEGGGGGADFGFCFGGFDC+DFGGGGGE,DCGFGGEFGGDEEG?FF>EGGGGGGGGG@CGGDGGG*39;5;>CFGGDD6C9CFEE*5:CA=E*:8C+<<CCFGGGGDD*7>55*
@M03364:276:000000000-BLYN8:1:1101:17498:4114 1:N:0:1
ACTCCTACGGGAGGCAGCAGTGGGGAATATTGCACAATGGGCGCAAGCCTGATGCAGCCATGCCGCGTGTATGAAGAAGGCCTTCGGGTTGTAAAGTACTTTCAGCGAGGAGGAAGGCATTAAGGTTAATAACCTTAGTGATTGACGTTACTCGCAGAAGAAGCACCGGCTAACTCCGTGCCAGCAGCCGCGGTAATACGGAGGGTGCAAGCGTTAATCGGAATTACTGGGCGTAAAGCGCACG
+
GGGGGGFGGGGGEGGGGGGGGGGGGGGGFFGGGGGGGGGGGGGGGGGGGGGGGGGGGGGGGGGGGGGFEGGGGGGGGGGGGGGGGGGGGGGGGGGGGGGGGGGGGGGEGGFGGGGGGGGGGGGGGGGGGGGAFGGGGGGGGGGGGGGGGGGGGGGGGGGGGGGGGGGGGGGGCGGGGGGGGGGGEGGGGGGGGEGGGGGGGGGGGGEGGFGGGGGCFFGGDCCFGGGGGGGGGGGGFGFGGGGC
@M03364:276:000000000-BLYN8:1:1101:16071:4119 1:N:0:1
ACTCCTACGGGAGGCAGCAGTAGGGAATCTTCGGCAATGGGGGCAACCCTGACCGAGCAACGCCGCGTGAGTGAAGAAGGTTTTCGGATCGTAAAACTCTGTTGTTAGAGAAGAACGTTAAGTAGAGTGGAAAGTTACTTAAGTGACGGTATCTAACCAGAAAGGGACGGCTAACTACGTGCCAGCAGCCGCGGTAATACGTAGGTCCCAAGCGTTGTCCGGATTTATTGGGCGTAAAGCGAGC
+
GGGGGGGGGGGGGGGGGGGGGGGGGGGGGGGGFGGGGGGGGGGGGGGGGGGGGGGGGGGGGGGGGGGGGGGGGGGGGGGGGGGGGGDFGGGGGGFGGGGGGGGGGGGGGGGGGGGGGGEFDGGGGGGGGFGGGGGGGDGGGGGGGFGGGFGGGGGGGGFDDACE7FCFGGGG>FGGFGGG7:FGGGGFG>EECGGGGF;FDGGGDGGG5F6AF5*;EE?FGGGGGGGGGGGGFGGGDFFFG37)
@M03364:276:000000000-BLYN8:1:1101:11732:4128 1:N:0:1
ACTCCTACGGGAGGCAGCAGTAGGGAATCTTCCACAATGGACGAAAGTCTGATGGAGCAACGCCGCGTGAGTGAAGAAGGGTTTCGGCTCGTAAAGCTCTGTTGTTAAAGAAGAACGTGGGTGAGAGTAACTGTTCACCCAGTGACGGTATTTAACCAGAAAGCCACGGCTAACTACGTGCCAGCAGCCGCGGTAATACGTAGGTGGCAAGCGTTATCCGGATGTATTGGGCGTAAAGCGAGCG
+
GGGGGGGGGGGGGGGGGGGGGGGGGGGGGGGGGGGGGGGGGGGG>FGGGGGGGGGGGGDFGGGGGGGGGEGGGGGGG,FGEGGGFGGGGGGGGGGGGGGGAFF<BFAADF9FGGGGGFGGG@FGFFFGGDFGFGGGGGGBFGG9FGGDGFGFFFFGFFCFGGGGGGGGEEGGFDFGGCFCFGFGGGGGFGGGGEGGGGGGGDGGFGGGGGGG=EE5FEEGGEG5ACGFCF=FGGDDCFGGDD37
@M03364:276:000000000-BLYN8:1:1101:20381:4133 1:N:0:1
ACTCCTACGGGAGGCAGCAGTAGGGAATCTTCGGCAATGGACGAAAGTCTGACCGAGCAACGCCGCGTGAGTGAAGAAGGTTTTCGGATCGTAAAACTCTGTTGGTAGAGAAGAACGTTGGTGAGAGTGGAAAGCTAATCAAGTGACGGTAACTACCCAGAAAGGGACGGCTAACTACGTGCCAGCAGCCGCGGTAATACGTAGGTCCCGAGCGTTGTCCGGATTTATTGGGCGTAAAGCGAGC
+
FFFGGGGGGGGGGGGGGGGGGGGGGGGGGGGGGGGGGCDGGGGGGGGGGGGGFGGGGGGGGGCGGGGGGGGGG9FGADEDFGF<AFGGGGEGFGGGGGGGGGGG@FGGGGCGGGFGGFGFEF<FGGGGEGFFGG8F,7@=FGGGGFGGGGGGGGG>C<AFFGFFCCCEGC<CFFBFG@EGGG*=BCEFCFCGGE8CEFGGGGGCEGGGG5CEGCC=CEGFGGGDG?CF?E9CGGGGD<>>D<C/
@M03364:276:000000000-BLYN8:1:1101:11935:4183 1:N:0:1
ACTCCTACGGGAGGCAGCAGTAGGGAATCTTCGGCAATGGACGAAAGTCTGACCGAGCAACGCCGCGTGAGTGAAGAAGGTTTTCGGATCGTAAAACTCTGTTGTTAGAGAAGAACGACGAGGAGAGTGGAAAGCTCCTCGTGTGACGGTATCTAACCAGAAAGGGACGGCTAACTACGTGCCAGCAGCCGCGGTAATACGTAGGTCCCGAGCGTTGTCCGGATTTATTGGGCGTAAAGCGAGC
+
GGGGGGGGGGGGGGGGGGGGGGGGGGGGGGGGGGGGGGGGGGGGGGGGGGGGGGGGGGGGGGGGGGGGGGGGGGGGFGGGGGGGGGGGDGGGGGGGGGGGGGGGGGFGGGGGGGGGGCGGGGGGGGGGGGGGGGGGGGGGGGGGGGGGGGGGGGFGFBFEGGGGFFFGGGGGGGGGGGGGGGGGGGGGGGGGGGGGGFCFGGGGGGGGGGEGGGGGEEGGGGCEEFGGGGGGGGGGGGGGGGG<
@M03364:276:000000000-BLYN8:1:1101:20155:4197 1:N:0:1
ACTCCTACGGGAGGCAGCAGTAGGGAATCTTCGGCAATGGGGGCAACCCTGACCGAGCAACGCCGCGTGAGTGAAGAAGGTTTTCGGATCGTAAAACTCTGTTGTTAGAGAAGAACGTTAAGTAGAGTGGAAAATTACTTAAGTGACGGTATCTAACCAGAAAGGGACGGCTAACTACGTGCCAGCAGCCGCGGTAATACGTAGGTCCCAAGCGTTGTCCGGATTTATTGGGCGTAAAGCGAGC
+
GGGGGGGGGCFGGGGGGGGGGGGGGGGGGGGDFGGFGFGGGGGGGGGGGGGGGFCGGGGGGGGDDFGGG?CGGGFGGGGCFFGGGGGGGGGGFFGGGGGGGGGGGGGG9FFGGGGGGGGFGGGDFCGGGGGGGGGGGGGGGGGGGGGGGGGGGGGGGCGDGGGGGGGGGGGGC:7DC8FCFFGGGGGGGEEDGG>EGCCEGGGGGGFGDFGGGGEGGGGGGGE=8@FGC?FFGDGGGGGGGGG<
@M03364:276:000000000-BLYN8:1:1101:6654:4206 1:N:0:1
ACTCCTACGGGAGGCAGCAGTAGGGAATCTTCCACAATGGACGAAAGTCTGATGGAGCAACGCCGCGTGAGTGAAGAAGGTTTTCGGATCGTAAAACTCTGTTGTTGGAGAAGAACGTATTTGATAGTAACTGATCAAGTAGTGACGGTATCCAACCAGAAAGCCACGGCTAACTACGTGCCAGCAGCCGCGGTAATACGTAGGTGGCAAGCGTTGTCCGGATTTATTGGGCGTAAAGCGAGCG
+
GGGGGGGGGGGGGGGGGGGGGGGGGGGGGGGGGGGGGGGGGGGGGGGGGGGGGGGGGGGGGGGGGGGGGGGGGGGGGGGGGGGGGGGGGGGGGGGGGGGGGGGGGGGGGGGGGGGGGGGGGGGGGGFGGGGGGGGGGGGGGGGGGGGGGGGGGGGGGGGGGGGGGGGGGGGGGGGGGGGGGGGGGGGGGGGGGGGGGGGGGGGGGGGGGGGGGGGGGGGGGEGEGGGGGGGGGGGGGGGDGGG<
@M03364:276:000000000-BLYN8:1:1101:22939:4211 1:N:0:1
ACTCCTACGGGAGGCAGCAGTAGGGAATCTTCGGCAATGGGGGCAACCCTGACCGAGCAACGCCGCGTGAGTGAAGAAGGTTTTCGGATCGTAAAACTCTGTTGTTAGAGAAGAACGTTAAGTAGAGTGGAAAGTTACTTAAGTGACGGTATCTAACCAGAAAGGGACGGCTAACTACGTGCCAGCAGCCGCGGTAATACGTAGGTCCCAAGCGTTGTCCGGATTTATTGGGCGTAAAGCGAGC
+
GGGGGFGGGGGGGGGEGGF@FGGGGGGGGGGGGGGGGGGGFGEEGGGGGGGGGGGFG7:FGGGGGGG@C:FFFDFGFGFFAFFFFGEDFGDG?EFGDGGGGGGGGGFGFGFGGGFGGFFGDGFGFFGGGGGGGGGGFFGGGCFFFGGGGGGGGGGCFGBFF:FFF@GGGGGGGFGGG8FGGGCFGG?@CEGGCEEEEGGGGGGGGGGGGGGGGGGG=/AFEGEGCGGGGGGGG3:EG3F7<DD)
@M03364:276:000000000-BLYN8:1:1101:17169:4235 1:N:0:1
ACTCCTACGGGAGGCAGCAGTAGGGAATCTTCGGCAATGGACGAAAGTCTGACCGAGCAACGCCGCGTGAGTGAAGAAGGTTTTCGGATCGTAAAACTCTGTTGTTAGAGAAGAACAAGGATGAGAGTAAAAAGTTCATCCCTTGACGGTATCTAACCAGAAAGCCACGGCTAACTACGTGCCAGCAGCCGCGGTAATACGTAGGTGGCAAGCGTTGTCCGGATTTATTGGGCGTAAAGCGAGC
+
GGGGGGGGGGGGGGGGGGGGGGGGGGGGGGGGGG+FGGGGGGGGGGGGGGGGGGGGGGGGGGGGGGGGGGGGGGGFGGGGGGGGGGGGGGGGGGGGGGGGGGGGGGGGGGGGGGGGGGGGGGGGGGGGGGGGGGGGGGGGFGGGCGGGGGGGGGGGGGGGGGGGGGGGGCGDGGGGGGGGGGGGGGGGGGGGGGGGGGGGGGGGGGGGGGGGGGGGGGGGGGEEGGFGGCFCFDGGGGGGGGG<
@M03364:276:000000000-BLYN8:1:1101:20374:4265 1:N:0:1
ACTCCTACGGGAGGCAGCAGTAGGGAATCTTCGGCAATGGGGGCAACCCTGACCGAGCAACGCCGCGTGAGTGAAGAAGGTTTTCGGATCGTAAAACTCTGTTGTTAGAGAAGAACGTTAAGTAGAGTGGAAAATTACTTAAGTGACGGTATCTAGCCAGCAAGGGACGGCTAACTACGTGCCAGCAGCCGCGGTAATACGTAGGTCCCAAGCGTTGTCGGGGTTTATTGGGCGTGAAGCGAGC
+
GGGGGGGGGGGGGGGGGGGGGDGGGEGGCGGED;FGGGGGGGG>CGGGGGGGCE@FGGGGGGGGGGGGGGG<FFGGGGGGGGGGGGGGGGGGGGGFGGGGGGEAFG9F,BF,FFG8CF@A@C,CFGGDF+EC9F>DF,@D9CDDF9=++@@CGC,,@FGF*@,33<,3C::>*>D@2;FA78*,212:62:8CE348<CC;<E*8;22*5=CCGG5C7:****1*/20+0A7<<7*/*>7DDG3
@M03364:276:000000000-BLYN8:1:1101:16549:4304 1:N:0:1
ACTCCTACGGGAGGCAGCAGTAGGGAATCTTCCACAATGGACGAAAGTCTGATGGAGCAACGCCGCGTGAGTGAAGAAGGGTTTCGGCTCGTAAAGCTCTGTTGTTAAAGAAGAACGTGGGTGAGAGTAACTGTTCACCCAGTGACGGTATTTAACCAGAAAGCCACGGCTAACTACGTGCCAGCAGCCGCGGTAATACGTAGGTGGCAAGCGTTATCCGGATTTATTGGGCGTAAAGCGAGCG
+
GGGGGGGGGGGGGGGGGGGGGGGGGGGGGGGGGGGGGGGGGGGGGGGGGGGGGGGGGGGGGGGGGGGGGGGGGGGGGGGGGGGGGGGGGGGGGGGGGGGGGGGGGGGGGGGGGGGGGGGGGGGGGGGGGGGGGGGGGGGGGGGGGGGGGGGGGGGGGGGGGGGGGGGGGGGGGGGGGGGGGGGGGGGGGGGGGGGGGGGGGGGCCGFGGGGGGEGDGGGGGGGGG?EFGFGGGGGGGGGGGDGD
@M03364:276:000000000-BLYN8:1:1101:8509:4309 1:N:0:1
ACTCCTACGGGAGGCAGCAGTGGGGAATATTGCACAATGGGCGCAAGCCTGATGCAGCCATGCCGCGTGTATGAAGAAGGCCTTCGGGTTGTAAAGTACTTTCAGCGAGGAGGAAGGCATTAAGGTTAATAACCTTAGTGATTGACGTTACTCGCAGAAGAAGCACCGGCTAACTCCGTGCCAGCAGCCGCGGTAATACGGAGGGTGCAAGCGTTAATCGGAATTACTGGGCGTAAAGCGCACG
+
GGFGGGGGGGGGGGGGGGGGFFGGGGGGGGGGGGGGGGGGGGGGGGGGGGGGGGGGGFGFGGGGGGGGGGGGGGGGGGGGGGGGGGGDGGGGGCDFGCGGFGCFGGGCGGGGG>FGGGGGGGGGGGGGGGFGGFFEFGGFCCEGGGGEGGGCGGCFEC,D7CDGGGGGGGGGFGF9FGFGGGGEGG>FFGEEGGGGFCEGGGGCGGCEGGGGEGGGG?CFGGGG@FGGGC;EC7>EGGGGD3C<
@M03364:276:000000000-BLYN8:1:1101:12484:4311 1:N:0:1
ACTCCTACGGGAGGCAGCAGTGGGGAATATTGCACAATGGGCGCAAGCCTGATGCAGCCATGCCGCGTGTATGAAGAAGGCCTTCGGGTTGTAAAGTACTTTCAGCGAGGAGGAAGGCATTAAGGTTAATAACCTTGGTGATTGACGTTACTCGCAGAAGAAGCACCGGCTAACTCCGTGCCAGCAGCCGCGGTAATACGGAGGGTGCAAGCGTTAATCGGAATTACTGGGCGTAAAGCGCACG
+
GGGGGGGGGGGGGGGGGGGGGGGGGGGGGGGGGGGGGGGGGGGGGGGGGGGGGGGGGGGGGGGGGGGGGEGGGGGGGGGGGGGGGGGGGGGGGGGGGGGGGGGGGGGFGGGGGGGGGGGGGGGGGGGGGGGGGGGGGGGGGGGGGGGGGGGGFGGGGGGGGGGGGGGGGGGGGGGGGGGGDGGGGGGGFEGGGGGGGGGGGDGGGGGGGGGGGGGGFGGGGGGGGGGGGGCEGGGEGGGGGGCC
@M03364:276:000000000-BLYN8:1:1101:11960:4320 1:N:0:1
ACTCCTACGGGAGGCAGCAGTAGGGAATCTTCGGCAATGGACGAAAGTCTGACCGAGCAACGCCGCGTGAGTGAAGAAGGTTTTCGGATCGTAAAACTCTGTTGTTAGAGAAGAACGACGAGGAGAGTGGAAAGCTCCTCGTGTGACGGTATCTAACCAGAAAGGGACGGCTAACTCCGTGCCAGCAGCCGCGGTAATACGTAGGTCCCGAGCGTTGTCCGGATTTATTGGGCGTAAAGCGAGG
+
GGGGGGGGGGGGGGGGGGGGGGGGGGGGGGGGGGGGGGGGGGGGGGGFGGGGGGGGGGGGGGGGGGGGGGGGGGGGGGGGGGGGGGGGGGGGGGGGGGGGGGGGGGGGGGGGGGFFGEGGGGGCFFFGGGFGFGG9EFGGGGGGGGGGGGGGGGGGGGGGGGGGGGGGGGGGGFGGGGGGGGGGFGGGGFGGGEEGEGGGGGGGGGCGGE5:EEGGGGGGGG;C5<FF7:FCFDECG9:CDGD)
@M03364:276:000000000-BLYN8:1:1101:7985:4333 1:N:0:1
ACTCCTACGGGAGGCAGCAGTAGGGAATCTTCGGCAATGGGGGCAACCTTGACCGAGCAACGCCGCGTGAGTGAAGAAGGTTTTCGGATCGTAAAACTCTGTTGTTAGAGAAGAACGTTAAGTAGAGTGGAAAATTACTTAAGTGACGGTATCTAACCAGAAAGGGACGGCTAACTACGTGCCAGCAGCCGCGGTAATACGTAGGTCCCAAGCGTTGTCCGGATTTATTGGGCGTAAAGCGAGC
+
GGGGGGGGGGGGGGGGGGGGGGGGGGGGGGGGGGGGGGGGGGGGGGGGGGGGGGGGGGGGGGGGGGGGGGGGGGGGGGGGGGGGGGGGGGGGGGGGGGGGGGGGGGGGGGGGGGGGGGGGGGGGGGGGGGGFGGGGGGGGGGGGGGGGGGGGGGGGGFGGGGGGFGGGDGGGGGGGGGGGGGFGGGGGGFGGGGGGGGGGGGGGGGGGGGGGGGGGGGGGGGGGGGGGGGGGGGGGDFFGGGC/
@M03364:276:000000000-BLYN8:1:1101:7771:4334 1:N:0:1
ACTCCTACGGGAGGCAGCAGTAGGGAATCTTCGGCAATGGGGGCAACCTTGACCGAGCAACGCCGCGTGAGTGAAGAAGGTTTTCGGATCGTAAAACTCTGTTGTTAGAGAAGAACGTTAAGTAGAGTGGAAAATTACTTAAGTGACGGTATCTAACCAGAAAGGGACGGCTAACTACGTGCCAGCAGCCGCGGTAATACGTAGGTCCCAAGCGTTGTCCGGATTTATTGGGCGTAAAGCGAGC
+
GGGGGGGGGGGGGGGGGGGGGGGGGGGGGGGGGGGGGGGGGGGGGGGGGGGGGGGGGGGGGGGGGGGGGGGGGGGGGGGGGGGGGGGGGGGGGGGGGGGGGGGGGGGGGGGGGGGGGGGGGFGGGGGGGGGGGGGGGGGGGGGGGGGGGGGGGGGGGGGGGGGGGGGGGGGGGGGGGGGGGGGGGGGGGGGGGGGDGGFGGGGGGGGGGG6CGGGEGGGFCECGGGGGGGGGGGGGGDCCDDG<
@M03364:276:000000000-BLYN8:1:1101:12719:4351 1:N:0:1
ACTCCTACGGGAGGCAGCAGTGGGGAATATTGGACAATGGGCGAAAGCCTGATCCAGCCATGCCGCGTGTGTGAAGAAGGTCTTCGGATTGTAAAGCACTTTAAGTTGGGAGGAAGGGCATTAACCTAATACGTTAGTGTTTTGACGTTACCGACAGAATAAGCACCGGCTAACTCTGTGCCAGCAGCCGCGGTAATACAGAGGGTGCAAGCGTTAATCGGAATTACTGGGCGTAAAGCGCGCG
+
GGGGGGFGGGG7EGGGGGGGGGGGGGGGGGGGGGGGGGGGGGGGGGGGGGGGGGGGGGGGGGGGGGGGGGGGGGGGGGGGGGGGGGGGGGGGGGGGGGGGGGGGGGGGGGGGGCGGGGGGGGGGGGGGGGGGFFGGGGGGGGFGGGGGGGGGGGGGGGFGGGGGGGGGGGGGFGFGGGGGGDCFGGGGCGGGGGGCFGG9FGGGGGGGFGGFGGGDFE<FGGGGFFGGGGGGGCCEGG7CDGGG
@M03364:276:000000000-BLYN8:1:1101:18462:4371 1:N:0:1
ACTCCTACGGGAGGCAGCAGTGGGGAATATTGCACAATGGGCGCAAGCCTGATGCAGCCATGCCGCGTGTATGAAGAAGGCCTTCGGGTTGTACAGTACTTTCAGCGAGGAGGAAGGCATTAAGGTTAATAACCTTAGTGATTGACGTTACTCGCAGAAGAAGCACCGGCTAACTCCGTGCCAGCAGCCGCGGTAATACGGAGGGTGCAAGCGTTAATCGGAATTACTGGGCGTAAAGCGCACG
+
GGGGGGFGCGDGGGGGGGGGFGGGGGGGGGGGGFGGGGFFF?FGGDBFFGGGFFGGGGFGGFFGGGGGGGFGGFFFDGGFGCFGG@FDFF@FF,E?FFGGGGGGGFFCEGG7@FE8F@EGG9<9EGGGGG,CFFCEDFGAFFAF?FGFFFGGGGGGGGFGGGGGGGAC7FEGGGGACGGGGGGCCFGGB*4*:CE8;BFGGC*CEGGGGGFCCBCE=CCEEGGF++02CCFED3:CFFFDG3C9
@M03364:276:000000000-BLYN8:1:1101:22867:4396 1:N:0:1
ACTCCTACGGGAGGCAGCAGTAGGGAATCTTCGGCAATGGGGGCAACCCTGACCGAGCAACGCCGCGTGAGTGAAGAAGGTTTTCGGATCGTAAAACTCTGTTGTTAGAGAAGAACGTTAAGTAGAGTGGAAAGTTACTTAAGTGACGGTATCTAACCAGAAAGGGACGGCTAACTACGTGCCAGCAGCCGCGGTAATACGTAGGTCCCAAGCGTTGTCCGGATTTATTGGGCGTAAAGCGAGC
+
GGGGGGFGGGGGGGGGGGGGGGGGGGFGGGGGGGGGGGGGGGEGGGGGGGGGGGGGGGGGGGGGGGGCFGGGGGGFDAFGFFGFGGGEEGGGEFGGFFGGGGGGGGGGDFGGGG?GEFGGGGGGGGGGGGGGGGGGFGFGGGG<FBFFGGGGGFFGG@>FFFGC>GGGGGGEGGGGGGGGGGFFGGGGGGEGGGGGCFGFGG9CGGDGGGGGGGGGEGFFEGGGEFCFFGGGGGGG:CCGGGG9
@M03364:276:000000000-BLYN8:1:1101:17769:4399 1:N:0:1
ACTCCTACGGGAGGCAGCAGTGGGGAATATTGCACAATGGGCGCAAGCCTGATGCAGCCATGCCGCGTGTATGAAGAAGGCCTTCGGGTTGTAAAGTACTTTCAGCGAGGAGGAAGGCGTTGTGGTTAATAACCTTGGTGATTGACGTTACTCGCAGAAGAAGCACCGGCTAACTCCGTGCCAGCAGCCGCGGTAATACGGAGGGTGCAAGCGTTAATCGGAATTACTGGGCGTAAAGCGCACG
+
GGGGGGGGGGGGGGGGGGGGGGGGGGGGGGGGGGGGGGGGGGGGGGGGGGGGGGGGGGGGGGGGGGGFGGGGGGGGGGGGGGGGGGGGGGGGGGGGGGGGGGGGGGGCGGGGGGGGGGGGGGGGGGGFGGGGGGGGGGGGGGGGGGGCGGGGFGGGGGGGGGGGGGGGGGGGGGGGGGGGGGGGGGGGGGGGGGGGGGGGGGGGGGGGGGGGGEGEGGGFGGGGGGGGGGGGGDEGGGGGGGGD
@M03364:276:000000000-BLYN8:1:1101:15778:4400 1:N:0:1
ACTCCTACGGGAGGCAGCAGTGGGGAATATTGCACAATGGGCGCAAGCCTGATGCAGCCATGCCGCGTGTATGAAGAAGGCCTTCGGGTTGTAAAGTACTTTCAGCGAGGAGGAAGGTGTTGTGGTTAATAACCGCAGCAATTGACGTTACTCGCAGAAGAAGCACCGGCTAACTCCGTGCCAGCAGCCGCGGTAATACAGAGGGTGCAAGCGTTAATCGGAATTACTGGGCGTAAAGCGCGCG
+
GGGGGGGGGGGGGGGGGGGGGGGGDGGGGGGGGGGGGGGGGGGGGGGGGGGGGFGGGGGGGGGGGCEGGGGGGGGGGGGGGGGGGGGGGGGGGGGGGGGGGGGGGGGCEGGGGGGGGGGGGGGGGGGGGGGFGCFGDGFGGGGGFCFGFGGFGGGCEEGGFGGGGFGGGGGGGGGGGGGGGGGGGGGCGGGDGGGEGGGGGGGGGGGGGGDFGGGGGGGGGGGGFEGGGCGGGGGGGGGDDGDD
@M03364:276:000000000-BLYN8:1:1101:10214:4405 1:N:0:1
ACTCCTACGGGAGGCAGCAGTAGGGAATCTTCGGCAATGGGGGCAACCCTGACCGAGCAACGCCGCGTGAGTGAAGAAGGTTTTCGGATCGTAAAACTCTGTTGTTAGAGAAGAACGTTAAGTAGAGTGGAAAGTTACTTAAGTGACGGTATCTAACCAGAAAGGGACGGCTAACTACGTGCCAGCAGCCGCGGTAATACGTAGGTCCCAAGCGTTGTCCGGATTTATTGGGCGTAAAGCGAGC
+
GGGGGGGGGGGGGGGGGGGGGGGGGGGGGGGGGGGGGGGGGGGGGGGGGGGGGGGGGGGGGGGGGGGGGGGGGGGGGGGGGGGGGGGGGGGGGGGGGGGGGGGGGGFGGGGGGGGGGGGGGGGGGGGGGGGGGGGGGFGGGGGGGGGGGGGGGGGGGGGGGGGGGGGGGGGGGGGGGGGGGGGFGGGGGGGGGGGGDFFFGGGGGGGCFGGGGGGGGGGCEGGGGGGGGGGGGDEGGGGGGGG3
@M03364:276:000000000-BLYN8:1:1101:16477:4424 1:N:0:1
ACTCCTACGGGAGGCAGCAGTAGGGAATCTTCGGCAATGGGGGCAACCCTGACCGAGCAACGCCGCGTGAGTGAAGAAGGTTTTCGGATCGTAAAACTCTGTTGTTAGAGAAGAACGTTAAGTAGAGTGGAAAGTTACTTAAGTGACGGTATCTAACCAGAAAGGGACGGCTAACTACGTGCCAGCAGCCGCGGTAATACGTAGGTCCCAAGCGTTGTCCGGATTTATTGGGCGTAAAGCGAGC
+
GGGFGGGGGGGGGGGGGGDFGGGGGGGGGGGFG@FEGGGCEEEDEGGFGDGGCGEGEGGGGGGGGGGGGGGGGGFFGGGGDFFGGDGDFGGGGGGFFFGGCGGGGGAC,EFGGFFGEFFD=?FFDGGGG7FF9DFDC@DFF>=F9<DEDGFGGGGBFFGGGFGG>C@FGDCGGGGGGGGGFD7CGFFFFGGGCCCC5CFF>C9B7>EGGFGG5EGD5=CEE8CEGG7A?FF5CCEGD<>GGGG5
@M03364:276:000000000-BLYN8:1:1101:19463:4432 1:N:0:1
ACTCCTACGGGAGGCAGCAGTGGGGAATATTGCACAATGGGCGCAAGCCTGATGCAGCCATGCCGCGTGTATGAAGAAGGCCTTCGGGTTGTAAAGTACTTTCAGCGAGGAGGAAGGTGTTGTGGTTAATAACCGCAGCAATTGACGTTACTCGCAGAAGAAGCACCGGCTAACTCCGTGCCAGCAGCCGCGGTAATACGGAGGGTGCAAGCGTTAATCGGAATTACTGGGCGTAAAGCGCACG
+
GGGGGGGGGGGGGGGGGGGGGGGGGGGGGGGGGGGGGGGGGGGGGGGGGGGGGGGGGGGGGGGGGGGGGGGGGGGGGGGGGGGGGGGGGGGGGGGGGGGGGGGGGGGGGGGGGGGGGGGGGGGGGGGGGGGGGGGGGGGGGGGGGGGGGGGGGGGGGGGGGGGGGGGGGGGGGGGGGGGGGGGGGGGGGGGGGGGGGGGGGCEGGGGGGGGGGGDGGGGDGGGGGFGGGGGGGGGGGGGGGGGC
@M03364:276:000000000-BLYN8:1:1101:15740:4436 1:N:0:1
ACTCCTACGGGAGGCAGCAGTAGGGAATCTTCCACAATGGACGAAAGTCTGATGGAGCAACGCCGCGTGAGTGAAGAAGGGTTTCGGCTCGTAAAGCTCTGTTGTTAAAGAAGAACGTGGGTGAGAGTAACTGTTCACCCTGGGACGGTATTTAACCAGAAAGCCACGGCTACCTACGTGCCAGCAGCCGCGGTACTACGTAGGTGGCAAGCGTTATCCGGATTTATTGGGCGTAAAGCGAGCG
+
CA@CFC9CFFG7@F;BF@FGG9CE,;ECCECDC,6CC<EFGGD7@::CF9F<E<F8@F<EFF>FG7@@66:F<ECFGGFG:C<FCFC:<,8@BEDEEDFFGGGD<E<,@EDDD<BDEDDEC44B?F<B<,A8B?A9CBF8+6+:FCFCCBFBF,3>,8@<<:<F,C:**@FC,5,6>B>>FGGFCDFE,1*=CE**22BEC+=CCGGG69=*3=*;F7::5:?*<+0<9ECCGG=EFG*57C))
@M03364:276:000000000-BLYN8:1:1101:11294:4451 1:N:0:1
ACTCCTACGGGAGGCAGCAGTAGGGAATCTTCGGCAATGGGGGCAACCCTGACCGAGCAACGCCGCGTGAGTGAAGAAGGTTTTCGGATCGTAAAACTCTGTTGTTAGAGAAGAACGTTAAGTAGAGTGGAAAGTTACTTAAGTGACGGTATCTAACCAGAAAGGGACGGCTAACTACGTGCCAGCAGCCGCGGTAATACGTAGGTCCCAAGCGTTGTCCGGATTTATTGGGCGTAAAGCGAGC
+
GGGGGGGGGGGGGGGGGGGGGGGGGGGGGGGGGGGGEGGGFGGGGGGGGGGGGGGGGEFGGGGGDFGFGEGAFGGGGGGGFGGGGGGGGDGGGCGGGDGGGGGGFGGGGGGGGGGGGCFFGGGDFAEFGGGGGGGGGGGFGGGCFFGGGGGCGFFGGGGGGFCGGGGGGDCCGGGGFGGGGFD;FGGEFCEEGGGGGGGGGGFGDGF?BF?FGGCEGEGGGEEEC@E9:EGFFGGGCFGGGDC)
@M03364:276:000000000-BLYN8:1:1101:7287:4454 1:N:0:1
ACTCCTACGGGAGGCAGCAGTAGGGAATCTTCGGCAATGGACGAAAGTCTGACCGAGCAACGCCGCGTGAGTGAAGAGGGTTTTCGGATCGTAAAACTCTGTTGTTAGAGAAGAACGACGAGGAGAGTGGAAAGCTCCTCGTGTGACGGTATCTAACCAGAAAGGGACGGCTAACTACGTGCCAGCAGCCGCGGTAATACGTAGGTCCCGAGCGTTGTCCGGATTTATTGGGCGTAAAGCGAGC
+
GGGGGGGGGGGGGGGGGGGGGGGGGGGGGGGGGGGGGGGGGGGGGGGGGGGGGGGGGGGGGGGGGGGGGGGGGGGGG<FGGGGGGGGGGGGGGGGGGGGGGGGGGGGGGGGGGGGGGGGGGGGGGGGGGGGGGGGGGGGGGGGGGGGGGGGGGGGGGGGGGGGGGGGGGGGGGGGGGGGGGGGGGGGGGGGGGGGGGGGGGFCEGGGGGGGGGGGGGGGGGGGGGGGGGGGGFGGGGGGGGGG<
@M03364:276:000000000-BLYN8:1:1101:24553:4521 1:N:0:1
ACTCCTACGGGAGGCAGCAGTAGGGAATCTTCGGCAATGGGGGCAACCCTGACCGAGCAACGCCGCGTGAGTGAAGAAGGTTTTCGGATCGTAAAACTCTGTTGTTAGAGAAGAACGTTAAGTAGAGTGGAAAGTTACTTAAGTGACGGTATCTAACCAGAAAGGGACGGCTAACTACGTGCCAGCAGCCGCGGTAATACGTAGGTCCCAAGCGTTGTCCGGATTTATTGGGCGTAAAGCGAGC
+
GGGGGGGGGGGGGDGGGGGGGGGGGGGGGGGGGGGGGGGGGGGGGGGGGGGGGGDGGGGGGGGGGGGGEGGCFGGFFGGGFGGGGGEGGGGGDGGGGGGCFGGGGGGGGGGGGGGFGFFGGGGGGGGGGDGGGGGGGGGFDFGDFGGGGGGGGGGDFGGGGFFGGFGGEEGGGGGGGGGGGGGGGGGFFGGGGGEECFGGGGFGGGFGGGEGGGCECGGGCE=/A6CFGGGGGGGCD<FCDGGC
@M03364:276:000000000-BLYN8:1:1101:23976:4523 1:N:0:1
ACTCCTACGGGAGGCAGCAGTGGGGAATATTGCACAATGGGCGCAAGCCTGATGCAGCCATGCCGCGTGTATGAAGAAGGCCTTCGGGTTGTAAAGTACTTTCAGCGAGGAGGAAGGCGTTGTAGTTAATAACTGCAGCGATTGACGTTACTCGCAGAAGAAGCACCGGCTAACTCCGTGCCAGCAGCCGCGGTAATACGGAGGGTGCAAGCGTTAATCGGAATTACTGGGCGTAAAGCGCACG
+
GGGGGGGGGGEGGDGGGGGGGGGGGGGGGGGGGGGGGGGGGGGGGGGGGGGFGGGGGGGGGFGGGGGGGGGGGGGEGGGGGGGGGGGGGEGGGGGGGGGGDFGGGGEFGGGEGFGGGGGGGGGGGGGGFGGGGGGGGGGEGGFGGAFFGGGGGGEDCEGGGGGGGGGGGDGDGFGGGGGGGGGGGGGGGGGGGGGGGGGFDGGCGGGCGGGFGEGGCFGGGDEGFGGGGGGGDGGGGGGGGGC>
@M03364:276:000000000-BLYN8:1:1101:19248:4549 1:N:0:1
ACTCCTACGGGAGGCAGCAGTAGGGAATCTTCGGCAATGGGGGCAACCCTGACCGAGCAACGCCGCGTGAGTGAAGAAGATTTTCGGATCGTAAAACTCTGTTGTTAGAGAAGAACGTTAAGTAGAGTGGAAAGTTACTTAAGTGACGGTATCTAACCAGAAAGGGACGGCTAACTACGTGCCAGCAGCCGCGGTAATACGTAGGTCCCAAGCGTTGTCCGGATTTATTGGGCGTAAAGCGAGC
+
GGGGGGGGGGGGGGGGGGGGGGGGGGGGGGGGGGGGGGGGGGGGGGGGGGGGGGGGGGGGGGGGGGGGGGGGGFGGGGG,FFGGGGGGGDGGGGGGGGGGGGGGGGGGGGGGGGGGGGGGGGGGGFGGGGGGGGGGGGGGGGGGGGGGGGGGGGGGGGGGGGGGGGFGGGGGGGFGGGGGGGGGGGGGGFGGGGG7CGGGGGGGGGFGGGGGGGGGEGGGE5*:8EFGGCGGGDGGGGGGGGGC
@M03364:276:000000000-BLYN8:1:1101:15364:4557 1:N:0:1
ACTCCTACGGGAGGCAGCAGTGGGGAATATTGCACAATGGGCGCAAGCCTGATGCAGCCATGCCGCGTGTATGAAGAAGGCCTTCGGGTTGTAAAGTACTTTCAGCGAGGAGGAAGGGGATGTGGTTAATAACCGCATTCATTGACGTTACTCGCAGAAGAAGCACCGGCTAACTCCGTGCCAGCAGCCGCGGTAATACGGAGGGTGCAAGCGTTAATCGGAATTACTGGGCGTAAAGCGCACG
+
GGGGGGGGGGGGGGGGGGGGGGGGGGGGGGGDGGGGGGGGGGGGGGGGGGGGGGFGGGGGGGGGGGGGGGFGGGGGGGGGFGGGGGGGGGGGGGGGGGGGGGGGGGGDGGGGGGGE@FGFGGGGGGGGGGGGGGGGGGGGGGGGGGDGGGGGCFGGGGGGGGGGGGGGGGGGFGGGGGGGGGGGGGGGGG>GGGGGGFGCE8EGGGGGGGGGDEGGGGGGGGEGGCCFGFCFGGGGGGGGGGG<
@M03364:276:000000000-BLYN8:1:1101:8425:4577 1:N:0:1
ACTCCTACGGGAGGCAGCAGTAGGGAATCTTCGGCAATGGGGGCAACCTTGACCGAGCAACGCCGCGTGAGTGAAGAAGGTTTTCGGATCGTAAAACTCTGTTGTTAGAGAAGAACGTTAAGTAGAGTGGAAAATTACTTAAGTGACGGTATCTAACCAGAAAGGGACGGCTAACTACGTGCCAGCAGCCGCGGTAATACGTAGGTCCCAAGCGTTGTCCGGATTTATTGGGCGTAAAGCGAGC
+
GGGGGGGGGGGGGGGGGGGGGGGGEGGGGGFFGGGGGGGGGGGGGGGGGGGGGGGGGGGGGGGGGGGGGGGGGGDFGGGGGGGFEGGGGGGGGGGGGGFGGGGGGGFG9EEGGGGGDBFFFDFGGGGGGGGFFGFGGGGGGGGFGCDFGFGFCGGCFGGFGGGG@CFGGGDGGFBFGG7><F*BFGGGGFGGEEEG5CCGGFFGCFEGGGGGG5EGGGGGDE8:E6+<:?AGFDGCDFFGGGG3
@M03364:276:000000000-BLYN8:1:1101:10211:4582 1:N:0:1
ACTCCTACGGGAGGCAGCAGTGGGGAATATTGCACAATGGGCGCAAGCCTGATGCAGCCATGCCGCGTGTATGAAGAAGGCCTTCGGGTTGTAAAGTACTTTCAGCGAGGAGGAAGGCGTTGTGGTTAATAACCGCAGCGATTGACGTTACTCGCAGAAGAAGCACCGGCTAACTCCGTGCCAGCAGCCGCGGTAATACGGAGGGTGCAAGCGTTAATCGGAATTACTGGTCGTAAAGCGCACG
+
GGGGGGGGGGGGGGGGGGGGGGGGGGGGGGGGGGGGGGGGGGGGGGGGGGGGGGGGGGGGGGGGGGGGGGGGGGGGGGGGGGGGGGGGGGGGGGGGGGGGGGGGGGGGGGGGGGGGGGGGGGGGGGGGGGGGGGGGGGGGGGGGGGGGGGGGGGGGGGGGGGGGGGGGGGGGGGGGGGGGGGGGGGGGGGGGGGGGGGGGGEGGGGGGGGGGGGGGGGGGGGGGGGGGGGGGGGGGGGGGGGDC
@M03364:276:000000000-BLYN8:1:1101:6293:4584 1:N:0:1
ACTCCTACGGGAGGCAGCAGTAGGGAATCTTCGGCAATGGGGGCAACCCTGACCGAGCAACGCCGCGTGAGTGAAGAAGGTTTTCGGATCGTAAAACTCTGTTGTTAGAGAAGAACGTTAAGTAGAGTGGAAAGTTACTTAAGTGACGGTATCTAACCAGAAAGGGACGGCTAACTACGTGCCAGCAGCCGCGGTAATACGTAGGTCCCAAGCGTTGTCCGGATTTATTGGGCGTAAAGCGAGC
+
GGGGGGGGGGGGGGGGGGGGGGGGGGGGGGGGGGGGGGGGGGGGGGGGGGGGGGGGGGGGGGGGGGGGGGGGGGGGGGGGFGGGGGGGGGGGGGGGGGGGGGGGGGGGGGGGGGGGGGGGGGGGGGGGGGGGGGFGGGGGGGGGGGGGGGGGGGGGGGGGGGGGGGGGDGGGGGGGGGEGGGGGGFGGGFGGGGGGGGGGGGFFGGGGGGGGGGGGGGGGGEEGGGFGGCFGGGGGGGFFDGG)
@M03364:276:000000000-BLYN8:1:1101:22396:4596 1:N:0:1
ACTCCTACGGGAGGCAGCAGTGGGGAATATTGGACAATGGGCGAAAGCCTGATCCAGCCATGCCGCGTGTGTGAAGAAGGTCTTCGGATTGTAAAGCACTTTAAGTTGGGAGGAAGGGCATTAACCTAATACGTTAGTGCTTTGACGTTACCGACAGAATAAGCACCGGCTAACTCTGTGCCAGCAGCCGCGGTAATACAGAGGGTGCAAGCGTTAATCGGAATTACTGGGCGTAAAGCGCGCG
+
GGGGGGGGGGGGEGGGGGGGGGGGGDGGGGGGGFGGGGGGGGGGGGGGGGGGGGGGGCEGGGGGGGGGGFCFGGGCADGGGGGGGGGGGGGGFFGGGDGGGGGAFF9CCGGGGG<EEGGCGAFG?AFE<?<A<CEFCDFGGGGGCF7@FGCGGE+>CBFGGGGGGBDGGDGG7@FGFCGGFCFFFFGGG*CEGGGGGGGGGC?GEEGGGC<8CEEGGCCFGCE5CCCFFG5CDC>7*:CDGGGD
@M03364:276:000000000-BLYN8:1:1101:18984:4605 1:N:0:1
ACTCCTACGGGAGGCAGCAGTAGGGAATCTTCGGCAATGGGGGCAACCCTGACCGAGCAACGCCGCGTGAGTGAAGAAGGTTTTCGGATCGTAAAACTCTGTTGTTAGAGAAGAACAAGGATGAGAGTAAAATGTTCATCCCTTGACGGTATCTAACCAGAAAGCCACGGCTAACTACGTGCCAGCAGCCGCGGTAATACGTAGGTGGCAAGCGTTGTCCGGATTTATTGGGCGTAAAGCGAGC
+
GGGGGGGGGGGGGGGGGGFGGGGGGGGGGGGGGGGGGGGGGGGGGGGGGGGGGFGGGGGGGGGGGGGGGGGGGGGGGGGGGGGGGGGGGGGGGGGGGGGGGGGGGGGGGFGGGGGGGFGGGGGGGGGGGGGGGGGGGFGGGGGGGGGGGGGGGGGDGGGGGGGGGGGGGGGGGGGGGGGGGGGGGGGGGGGGGGEEGGEGFF9FGGGGGGGGGGGEGGGGGGGG5CGGGGGCGGGCDFGFDGG7
@M03364:276:000000000-BLYN8:1:1101:20928:4609 1:N:0:1
ACTCCTACGGGAGGCAGCAGTAGGGAATCTTCGGCAATGGGGGCAACCCTGACCGAGCAACGCCGCGTGAGTGAAGAAGGTTTTCGGATCGTAAAACTCTGTTGGTAGAGAAGAACGTTAAGTAGAGTGGAAAGTTACTTAAGTGACGGTATCTAACCAGAAAGGGACGGCTAACTCCGTGCCAGCAGCCGCGTTAATAGGTAGGTGCCAAGCGTTGTCCGGATTTATTGGGCGTAAAGCGAGC
+
GGGGGGGGGGGGGGGGGGGGGEGGGGGGDGGDD;FGGGGGG@FGGGDGGGGGCECFGG7F,FGGGGGGG:BFFFGGGGGGFFGGGGGEG+FFGGGF<EFGFGDB,8,CBFGEGGGCFFG8BFG<F<?B<+EF9FFDG<@,C>=,=F=++@@FGG<F@@FFFG7,,3>:CC@:FFFG,414<CFFFC,,=21BC*3=:B++>5;B8F+8:CCFC>EC5CG9E5EGGF+<0A?75<==DC>:5C5/
@M03364:276:000000000-BLYN8:1:1101:24361:4634 1:N:0:1
ACTCCTACGGGAGGCAGCAGTAGGGAATCTTCGGCAATGGGGGCAACCCTGACCGAGCAACGCCGCGTGAGTGAAGAAGGTTTTCGGATCGTAAAACTCTGTTGTTAGAGAAGAACGACGAGGAGAGTGGAAAGCTCCTCGTGTGACGGTATCTAACCAGAAAGGGACGGCTAACTACGTGCCAGCAGCCGCGGTAATACGTAGGTCCCGAGCGTTGCCCGGAGTTATTGGGAGTAAAGCGAGC
+
GG@FFGGFGGGGGGGGGGDFGGGGGGGDFGGG@@FGGGGGGGG7FG<FGGGGDGGG@FGGGGGGGGGGGGCCEFA?FGEGFAE=FFC:CFEGGGFCGFGFFGCFGFCFFFGGF@,>FGDD7FEE7>FFF7DFFGF,,@7FE3@:*@DB<FFGBFFBG@FEF7FB@@,F7C:FEGGCFCE:FFGCFGGF7C5CEBECEGCFG99C>CF<@CE558*25*+<5C**;8FFGF?5*7/07>DCC<C)
@M03364:276:000000000-BLYN8:1:1101:9720:4664 1:N:0:1
ACTCCTACGGGAGGCAGCAGTAGGGAATCTTCGGCAATGGACGAAAGTCTGACCGAGCAACGCCGCGTGAGTGAAGAAGGTTTTCGGATCGTAAAACTCTGTTGTTAGAGAAGAACGTTAAGTAGAGTGGAAAATTACTTAAGTGACGGTATCTAACCAGAAAGGGACGGCTAACTACGTGCCAGCAGCCGCGGTAATACGTAGGTCCCAAGCGTTGTCCGGATTTATTGGGCGTAAAGCGAGC
+
GGGGGGGGGGGGGGGGGGGGGGGGGGGGGGGGGGGGGGGGGGGGGGGGGGGGGGGGGGGGGGGGGGGGGGGGGGGGGGGGGFGGGGGGGGGGGGGGGGGGGGGGGGGGGGGGGGGGGGGGDFFGGGGGFGFFGGFGGGGGGGGGGGGGGGGGGGGGGGGGGFGGGGGGGGGGGGGGGGGGFGFGFGGFGFGGGEGGGGGGGFCGDGGGGGGFFGGGGGGGGGEGEFFGCF6CD<5ECDFGGGG3
@M03364:276:000000000-BLYN8:1:1101:19566:4670 1:N:0:1
ACTCCTACGGGAGGCAGCAGTAGGGAATCTTCGGCAATGGGGGCAACCCTGACCGAGCAACGCCGCGTGAGTGAAGAAGGTTTTCGGATCGTAAAACTCTGTTGTTAGAGAAGAACGTTAAGTAGAGTGGAAAGTTACTTAAGTGACGGTATCTAACCAGAAAGGGACGGCTAACTACGTGCCAGCAGCCGCGGTAATACGTAGGTCCCAAGCGTTGTCCGGATTTATTGGGCGTAAAGCGAGC
+
GFFFFFEGGGGEEGGEGG<FGGGGCCGGGGGGGGEE7FEGDGGGGGGFGGGFEGEEEC@ACCGE@EEGGGEGGGGGGGF8FGGGGEGDEGEGC<BFAFGGGGGGGGFFGEFF@FF=FGF<BFGFFFFFGD?@FFGFFGGFGCFFDEFEGEGCGGGGGFGGBFGGGDGGGGGG@FFF<EGFGGFG?FGGFGCEDEEGGGGGGGGE@FFGGGGGGGGGGG7FEGCCGDGGGFGGGGGGGGG=DDD<
@M03364:276:000000000-BLYN8:1:1101:11568:4670 1:N:0:1
ACTCCTACGGGAGGCAGCAGTAGGGAATCTTCGGCAATGGGGGCAACCCTGACCGAGCAACGCCGCGTGAGTGAAGAAGGTTTTCGGATCGTAAAACTCTGTTGTTAGAGAAGAACGTTAAGTAGAGTGGAAAGTTACTTAAGTGACGGTATCTAACCAGAAAGGGACGGCTAACTACGTGCCAGCAGCCGCGGTAATACGTAGGTCCCAAGCGTTGTCCGGATTTATTGGGCGTAAAGCGAGC
+
GGGGGGGGGGGGGGGGGGGGGGGGGGGGGGGGGGGGGGGGGGGGGGGGGGGGGGGGGGGGGGGGGGGGGGGGGGGGGGGGGGGGGGGGGGEGGGGGGGGGGGGGGGGGGGGGGGGGGGGFFGGGGGGGGGGGGGGGGGGFGGGGGGGGGGGGGGGGGGGGFGGGGGGGGGGGGGGGGGGFGGGGGGGGGGGGGGGGGGGFGGGGGGGGGF@FGGGGGGFGGGEGGGFGGGGGGGGGGCGGGGG5
@M03364:276:000000000-BLYN8:1:1101:13569:4688 1:N:0:1
ACTCCTACGGGAGGCAGCAGTGGGGAATATTGCACAATGGGCGCAAGCCTGATGCAGCCATGCCGCGTGTATGAAGAAGGCCTTCGGGTTGTAAAGTACTTTCAGCGAGGAGGAAGGTGTTGTGGTTAATAACCGCAGCAATTGACGTTACTCGCAGAAGAAGCACCGGCTAACTCCGTGCCAGCAGCCGCGGTAATACGGAGGGTGCAAGCGTTAATCGGAATTACTGGGCGTAAAGCGCACG
+
GGGGGGGGGGGGGGGGGGGGGGGGGGGGGGGGGGGGGGGGGGGGGGGGGGGGGGGGGGGGGGGGGGGGGGFFGGGGGGGGGGGGGGGEGGGGGGGGGGGGGGGGGGGGGGGGGGGGGGGGGGGGG<FFGGGGGGEGGGGGGGGGGGGGGGGGGGGGGGGGGGGGFGGGGGGGGGGGGGGGEGGGGGGGGGEGGGGGGGGGGEGGGGGEGCCFGGGGGGFGGGGGGCCFGCGGGGGE5CFGGGD5
@M03364:276:000000000-BLYN8:1:1101:6194:4727 1:N:0:1
ACTCCTACGGGAGGCAGCAGTAGGGAATCTTCAGCAATGGGGGCAACCCTGACCGAGCAACGCCGCGTGAGTGAAGAAGGTTTTCGGATCGTAAAACTCTGTTGTTAGAGAAGAACGTTAAGTAGAGTGGAAAGTTACTTAAGTGACGGTATCTAACCAGAAAGGGACGGCTAACTACGTGCCAGCAGCCGCGGTAATACGTAGGTCCCAAGCGTTGTCCGGATTTATTGGGCGTAAAGCGAGC
+
GGGGDGFGGGGGGGGGGGGGGGGGGGGGGGGGCGGGGGGGGGGGGGGGGGFGGGGGGGGGGGGEGGG:FGGGGGFGGGGGGGGGGGGGGGGGGGGGGGGGGGGGGGGGGGGGGGGGGFGGDFFGGGGGGFGGGGGGGGGGGGGGGGGGGFFGFGGGGGGGFGGGGEGGGGGGGGGGGGGFFGGGGGGFGFGGGGGGDGGGGGBFGGGGCFGGGGGGGGGGGDDGGFGGGGGGGDEGGGGGGGG3
@M03364:276:000000000-BLYN8:1:1101:16720:4736 1:N:0:1
ACTCCTACGGGAGGCAGCAGTAGGGAATCTTCGGCAATGGGGGCAACCCTGACCGAGCAACGCCGCGTGAGTGAAGAAGGTTTTCGGATCGTAAAACTCTGTTGTTAGAGAAGAACGTTAAGTAGAGTGGAAAGTTACTTAAGTGACGGTATCTAACCAGAAAGGGACGGCTAACTACGTGCCAGCAGCCGCGGTAATACGTAGGTCCCAAGCGTTGTCCGGATTTATTGGGCGTAAAGCGAGC
+
GGGGGGGGGGGGGGGGGGGGGGGGGGGG,EFFEFGGGGGGGGGGGGGGGGGGG8FGGGGGGGGGGGGGGCFGGGCGGGGGGFFFGGGGGEGGGGGGGEFGGGFFF?FD9FGGGGCDFDEFGF<<FAF@FDCEFFEGFDGGEFFDGGGGGGGC<F9,,@CFG>FFGGGGGGGGGGCFFFG<CFGGGGGCECGE5CEEGF9;FGGGGGFC>CFC5C18=59:>E5C=+CFFE+59)>E557CC75)
@M03364:276:000000000-BLYN8:1:1101:5042:4736 1:N:0:1
ACTCCTACGGGAGGCAGCAGTGGGGAATATTGCACAATGGGCGCAATCCTGATGCAGCCATGCCGCGTGAATTAAGAAGGCCTTCGGGTTGTAAAGTACTTTCAGCAGGGAGGAAGGCATTAAGGTTAATAACCTTAGTGAGTGACGTTATTCGCACAAGAAGCACCGGCTAACTGCGTGCCAGAAGCGTCGTTAAGACTGAGGGTGCTACCGTTAATCGCAATTACTTGGCGTAAAGCGTAGG
+
FGGGGGGGGGGGGGGGGGCAEFGGGGGGGGFDE9FFEGGGD,+@@E,CEFGDFF9FFG,9:C8FCDFFB,CF,CFEGC,EEGG,EFFCFCEGFFFGF?EGGG,A,F,44@F:FGGG+,,B,,B,,,,B,CFF9,?FF,:,,,:59?F:+D,,8A++688,,>FF8>BFG+>@:,>,,*6C*:=,,62,*>E*1**1,6:,<CG*B1=C+++*33;*2<AC*=*=;++<+C>C)*/:>*:C**)*
@M03364:276:000000000-BLYN8:1:1101:24224:4763 1:N:0:1
ACTCCTACGGGAGGCAGCAGTGGGGAATATTGCACAATGGGCGCAAGCCTGATGCAGCCATGCCGCGTGTATGAAGAAGGCCTTCGGGTTGTAAAGTACTTTCAGCGAGGAGGAAGGTGTTGTGGTTAATAACCGCAGCAATTGACGTTACTCGCAGAAGAAGCACCGGCTAACTCCGTGCCAGCAGCCGCGGTAATACGGAGGGTGCAAGCGTTAATCGGAATTACTGGGCGTAAAGCGCACG
+
FGGGGGGGGGGGG>FGDGGCEEGGGGGGDGGGGGGGGGGGFGGGGGGGGGGGGGGGGG<FFGGGGGGGGGGFGGDGGGGFGGGGGGGGGECGGGGGGGGGGGGGGGGGGGEGGEEFGGGGE<F=CGGGFFFCF,CEGGGGFAFFGGGGFG>F@CGGCFGG7FDGFEGGGGGGGGFGGDFGGGGCDF>FGGGD*=CGGGGGGEGGGGGGGF+;?8C55FECEECGGGGG?6==DGGEF775DDG5
@M03364:276:000000000-BLYN8:1:1101:23163:4768 1:N:0:1
ACTCCTACGGGAGGCAGCAGTAGGGAATCTTCGGCAATGGACGAAAGTCTGACCGAGCAACGCCGCGTGAGTGAAGAAGGTTTTCGGATCGTAAAACTCTGTTGTTAGAGAAGAACAAGGATGAGAGTAAAATGTTCATCCCTTGACGGTATCTAACCAGAAAGCCACGGCTAACTACGTGCCAGCAGCCGCGGTAATACGTAGGTCCCAAGCGTTGTCCGGATTTATTGGGCGTAAAGCGAGC
+
FFFGGGGGGGDGC+CCGGGCFGFGDGGGGGGGGGGGCFCFGGCFGGGGGGGGGFGGEGGGGGGGEGGGGGGGGGG,CFGGGGGGFGGGGGGGDFG9FFGGFFGGGGGFGGEFGFGGGGGGAFGGGAFGGFGGFFGGGGFGGFFGGGGGGGFGGF,==FGGGGCFDGGGGGG>FFGGDGGGGGGGCCFGFGGGGGGECFCFGGGGGGGGGGFGGGGGGGGFGGGE5EGGFF+*7<::/9>FGDGC
@M03364:276:000000000-BLYN8:1:1101:18296:4789 1:N:0:1
ACTCCTACGGGAGGCAGCAGTAGGGAATCTTCGGCAATGGGGGCAACCCTGACCGAGCAACGCCGCGTGAGTGAAGAAGGTTTTCGGATCGTAAAACTCTGTTGTTAGAGAAGAACGTTAAGTAGAGTGGAAAGTTACTTAAGTGACGGTATCTAACCAGAAAGGGACGGCTAACTACGTGCCAGCAGCCGCGGTAATACGTAGGTCCCGAGCGTTGTCCGGATTTATTGGGCGTAAAGCGAGC
+
GGGGGGGGGGGGGGGGGGGGGFGGGGGGGGGGGGGGGGGGGGGGGGGGGGGGFGGGGGGGGGGGGGGGGCEEGGGGGGGGGGGGGGGGGGGGGGGFFGGGGGGGGG9FFGFGGGGGGGGGFGFGGGEAFFGFGGGGGCGGFFGGGGGGGGGGGGGGFFGGGGGGGGGGGGGGGGGGGGGGGGGGGG6CGGGGGGGG>FCFG?FEGF;EDEEGGGGECECFCG*:;CFGGDF*9DCCDD:7CDG)
@M03364:276:000000000-BLYN8:1:1101:25995:4800 1:N:0:1
ACTCCTACGGGAGGCAGCAGTGGGGAATATTGGACAATGGGGGCAACCCTGATCCAGCAATGCCGCGTGTGTGAAGAAGGCCTTCGGGTTGTAAAGCACTTTCAGCAGGGAGGAAGAGATGACGGTTAATACCCGTTGTTGTGACGTTACCTGCAGAAGAAGCACCGGCTAACTCCGTGCCAGCAGCCGCGGTAATACGGAGGGTGCGAGCGTTATTCGGAATTACTGGGCGTAAAGCGCACGC
+
GGFGGGGFCFEEGCGGGGEGDFFGDDGGGFGGGGGGC,CFFEDCFFGGCGGG<EEFGFGFGGCFEGEFFF7FEGFG<C<EFGGGGGDGF7FBEFCFGEFFFFGGFC9FGGG74BBFF8,??,5CF@E>FGCF8FC>C38@@D7DEFFFFGGGGGGGFGFGGGFGGGGGGG7:F9?>C>:BBE;8CFG@C*=BGC89CFFGC>ECEEGG5E*::8:*A:EFE5@FFGF9+:CCD</*CFG:5DGC
@M03364:276:000000000-BLYN8:1:1101:14446:4820 1:N:0:1
ACTCCTACGGGAGGCAGCAGTGGGGAATATTGCACAATGGGCGCAAGCCTGATGCAGCCATGCCGCGTGTATGAAGAAGGCCTTCGGGTTGTAAAGTACTTTCAGCGAGGAGGAAGGCGTTGTAGTTAATAGCTGCAGCGATTGACGTTACTCGCAGAAGAAGCACCGGCTAACTCCGTGCCAGCAGCCGCGGTAATACGGAGGGTGCAAGCGTTAATCGGAATTACTGGGCGTAAAGCGCACG
+
GGGGGGGGGGGGGGGGGGGGGGGGGGGGGGGGGGGGGGGGGGGGGGGGGGGGGGGGGGGGGGGGGGGGGGGGGGGGGGGGGGGGGGGGGGGGGGGGGGGGGGGGGGGDGGGGGCFGGGGGFGGGGGGFGGGGGGGGGGGGGGGGGGGGGGGGGGGGGGGGGGGGGGGGEGGGGFGGGGGGGGGGGFGGGGGEGGGGGGGGGGGGGGGGGGGGGGGGGGGGGGEFGGGGGGGGGGGGGGGGGGGC
@M03364:276:000000000-BLYN8:1:1101:20860:4826 1:N:0:1
ACTCCTACGGGAGGCAGCAGTGGGGAATATTGCACAATGGGCGCAAGCCTGATGCAGCCATGCCGCGTGTATGAAGAAGGCCTTCGGGTTGTAAAGTACTTTCAGCGAGGAGGAAGGCGTTGTGGTTAATAACCGCAGCGATTGACGTTACTCGCAGAAGAAGCACCGGCTAACTCCGTGCCAGCAGCCGCGGTAATACGGAGGGTGCAAGCGTTAATCGGAATTACTGGGCGTAAAGCGCGCG
+
GGGGGGGGGGGGGGGGGGGGGGGGGGGGGGGGGGGGGGGGGGGGGGGGGGGGGGGGGGGGGGGGGGGGGGGGGGGGGGGGGGGFGGGGGGGGFGGGGGGGGGGGGGGGGGGGGGGGGGGGGGGGGGGGGGGFGGGGGGGGGGGGGGGGGGGGFGGGGGGGGGFGGGGGGGGGGGGGGGGGGGGGGGGGGGGGGGDGGGGGG58EGGGGGGGGGGGGGGGGDGGGGGGGFGC=DG5CFCGGCDCD
@M03364:276:000000000-BLYN8:1:1101:11987:4846 1:N:0:1
ACTCCTACGGGAGGCAGCAGTGGGGAATATTGCACAATGGGCGCAAGCCTGATGCAGCCATGCCGCGTGTATGAAGAAGGCCTTCGGGTTGTAAAGTACTTTCAGCGAGGAGGAAGGTGTTGTGGTTAATAACCACAGCAATTGACGTTACTCGCAGAAGAAGCACCGGCTAACTCCGTGCCAGCAGCCGCGGTAATACGGAGGGTGCAAGCGTTAATCGGAATTACTGGGCGTAAAGCGCACG
+
GGGGGGGGGGGGGGGGGGGGGGGGGGGGGGGGGGGGGGGGGGGGGGGGGFGGGGGGGGGGGGGGGGGFGGGGGGGGGGGGGGGGGGGGGGGGGGGGGGGGGGGGGGGGGGFGGGGGGGGGGGGGGGGGGGGGGGGGGGGCFGGGGGGGGGGGAEGGGGGGGGGGGGGGGGGGGGGGGGGGGGGGGGGGGGGGGGGGGGFFGEGGGGGGGGGGDEGGGGGGGGCEFGGGGGGGGGGGGGFGGGGD
@M03364:276:000000000-BLYN8:1:1101:21864:4865 1:N:0:1
ACTCCTACGGGAGGCAGCAGTAGGGAATCTTCCACAATGGACGAAAGTCTGATGGAGCAACGCCGCGTGAGTGAAGAAGGTTTTCGGATCGTAAAACTCTGTTGTTGGAGAAGAACGTATTTGATAGTAACTGATCAGGTAGTGACGGTATCCAACCAGAAAGCCACGGCTAACTACGTGCCAGCAGCCGCGGTAATACGTAGGTGGCAAGCGTTGTCCGGATTTATTGGGCGTAAAGCGAGCG
+
GGGGGGGGGGGGGGGGGGGGGGGGGGGGGGGGGGGGGGGGGGGGGDFGGGGGGGGGGGFGGGGGGGGGGGGGGGGGGGGGFFGGGGGGGGGGGGGGGGGGGGGGGGGGFGGGGGGGGDGFGGGGGGGGGGGGGGGFFGGGGGGGGGDGGGGGFFGGEFGGGGGDFGGGGGGDGGGGGGGGGGGGGGGGGGGEEEGGGFGGGGFGGGGGFF=FGG58C7CEC5E5CGGFGGGGGG=73:CDGDG3
@M03364:276:000000000-BLYN8:1:1101:14826:4871 1:N:0:1
ACTCCTACGGGAGGCAGCAGTGGGGAATATTGCACAATGGGCGCAAGCCTGATGCAGCCATGCCGCGTGTATGAAGAAGGCCTTCGGGTTGTAAAGTACTTTCAGCGAGGAGGAAGGCATTAAGGTTAATAACCTTAGTGATTGACGTTACTCGCAGAAGAAGCACCGGCTAACTCCGTGCCAGCAGCCGCGGTAATACGGAGGGTGCAAGCGTTAATCGGAATTACTGGGCGTAAAGCGCACG
+
GGGGGGGGGGGGGGGGGGGGGGGGGGGGGGGGGGGGGGGGGGGGGGGGGGGGGGGGGGGGGGGGGGGGGGGGGGGGGGGGGGGFGGGGGGGGGGGGGGGGGGGGGGGGGGGGGGGGGGGGGGGGGGGGGGFGGGGGGGGGFGGGGGGGGGGGGGGGGGGGGGGGGGFGGGGDGGGGGGGGGGGGGGGGGGGGGGGGGGFGGCECEEGCGGGGGGGGGGGGGGEGGGGGGGFCCCEEFGGGGGGC
@M03364:276:000000000-BLYN8:1:1101:8803:4872 1:N:0:1
ACTCCTACGGGAGGCAGCAGTAGGGAATCTTCGGCAATGGGGGCAACCCTGACCGAGCAACGCCGCGTGAGTGAAGAAGGTTTTCGGATCGTAAAACTCTGTTGTCAGAGAAGAACAAGGGTGAGAGTGGAAAGTTCACCCCTTGACGGTATCTGACCAGAAAGCCACGGCTAACTACGTGCCAGCAGCCGCGGTAATACGTAGGTGGCAAGCGTTGTCCGGATTTATTGGGCGTAAAGCGAGC
+
GGGGGGGGGGGGGGGGGGGGGGGGGGGGGGGGGGGGGGGGGGGGGGGGGGGGGGGGGGGGGGGGGGGGGGGGGGGGGGGGGGGGGGGGGGGGGGGGGGGGGGGGGGGGGGGGGGGGGGGGGGGGGGGGGGGGGGGGFGGGGGGGGGGGGGGGGGGGGGGGFGGGGFGGGGGGGGGGGGGGGGGGGGGGGGGGGGGGGGGGGGGGGGGGFGGGGGGGGGGGGGGGDGGGGGGGGGGGGGGGGGG7
@M03364:276:000000000-BLYN8:1:1101:14670:4920 1:N:0:1
ACTCCTACGGGAGGCAGCAGTGGGGAATATTGCACAATGGGCGCAAGCCTGATGCAGCCATGCCGCGTGTATGAAGAAGGCCTTCGGGTTGTAAAGTACTTTCAGCGAGGAGGAAGGCGTTGTGGTTAATAACCGCAGCGATTGACGTTACTCGCAGAAGAAGCACCGGCTAACTCCGTGCCAGCAGCCGCGGTAATACGGAGGGTGCAAGCGTTAATCGGAATTACTGGGCGTAAAGCGCACG
+
GGGGGGGGGGGGGGGGGGGGGGGGGGGGGGGGGGGGGGGGGGGGGGGGGGGGGGGGGGGGGGGGGGGGGGGGGGGGGGGGGGGGGGGGGGGGGGGGGGGGGGFGGGGGGGGGGDGGGGGGGGGGGGGGGGGGGGGGGGGGGGGGCFGEGGGGFGGGGGGGGGGGGDGGGGGEGGGCGGGFGGGGGGGGGGGGGGGGGGGGGDEGGEDGFGGGGEGCGGGGGGGGGGGGGGGDGDEEFGGGDDG5
@M03364:276:000000000-BLYN8:1:1101:7903:4932 1:N:0:1
ACTCCTACGGGAGGCAGCAGTGGGGAATATTGCACAATGGGCGCAAGCCTGATGCAGCCATGCCGCGTGTATGAAGAAGGCCTTCGGGTTGTAAAGTACTTTCAGCGAGGAGGAAGGCATTAAGGTTAATAACCTTAGTGATTGACGTTACTCGCAGAAGAAGCACCGGCTAACTCCGTGCCAGCAGCCGCGGTAATACGGAGGGTGCAAGCGTTAATCGGAATTACTGGGCGTAAAGCGCACG
+
GGGGGGGGGGGGGGGGGGGGGGGGGGGGGGGGGGGGGGGGGGGGEGGGGGGGGGGGGGGGGGGGGGGGGGGGGGGGGGGGGGGGGGGGGGGGGGGGGGGGGGGGGGGGGGGGGGGGGGGGGGGGGGGFGGGGGGGGGGGGGGGGGGGGGGGGGGGGGGGGGGGGGGGGGGGGGGGGGGGGGGGGGGGGGGGGGGGGGGGGGGGGGGGGFGGGGGGEGCFGGD=FGGGGGGGGGGDGGGGGGGG5
@M03364:276:000000000-BLYN8:1:1101:13327:4964 1:N:0:1
ACTCCTACGGGAGGCAGCAGTGGGGAATATTGCACAATGGGCGCAAGCCTGATGCAGCCATGCCGCGTGTATGAAGAAGGCCTTCGGGTTGTAAAGTACTTTCAGCGAGGAGGAAGGCATTAAGGTTAATAACCTTAGTGATTGACGTTACTCGCAGAAGAAGCACCGGCTAACTCCGTGCCAGCAGCCGCGGTAATACGGAGGGTGCAAGCGTTAATCGGAATTACTGGGCGTAAAGCGCACG
+
GGGGGGGGGGGGGGGGGGGGGGGGGGGGGGGGGGGGGGGGGGGGGGGGGGGGGGGGGGGGGGGGGGGGGGGGGGGGGGGGGGGGGGGGGGGGEGGGGGGGGGGGGGGEGGDGGGGGGGGGGGFGGGGFFGFGGGGGGGFGFGGGGGGGGGGGGGGGGGGGGGGGGGGGGGGCFGGGGGGGGGGGGGGGGGGGGGGGGGGGG5CGGGGGGGGGGGGGGGGGGGGGGGGGGGGGGGGGGGGGG:D5
@M03364:276:000000000-BLYN8:1:1101:11096:4965 1:N:0:1
ACTCCTACGGGAGGCAGCAGTAGGGAATCTTCGGCAATGGGGGCAACCTTGACCGAGCAACGCCGCGTGAGTGAAGAAGGTTTTCGGATCGTAAAACTCTGTTGTTAGAGAAGAACGTTAAGTAGAGTGGAAAATTACTTAAGTGACGGTATCTAACCAGAAAGGGACGGCTAACTACGTGCCAGCAGCCGCGGTAATACGTAGGTCCCAAGCGTTGTCCGGATTTATTGGGCGTAAAGCGAGC
+
GGGGGGGGGGGEGGGFGGGGGCFGGCFGGGGGGEFGGGDFGGGGDFGGGGDGDGGCFEFGGGGGGGG@GEGGGGDGGGGG?FGGFFD@CCFGGGGGGGGGGGGGEFFGFGGGGGGGGGGGFGGGGCFCFGGGGGFGCEGFFEFGGGGGGGGGGGFFGF<FGGGGGGGCGGGGDGGGG7CBFEGGGGFCCGGGGGGGEGGGGGGGGGG?CC6CFEGCEGGCEGD=EE7CFGGGGDEGGGGGGGG)
@M03364:276:000000000-BLYN8:1:1101:5757:4972 1:N:0:1
ACTCCTACGGGAGGCAGCAGTAGGGAATCTTCGGCAATGGACGAAAGTCTGACCGAGCAACGCCGCGTGAGTGAAGAAGGTTTTCGGATCGTAAAACTCTGTTGTTAGAGAAGAACAAGGATGAGAGTAAAATGTTCATCCCTTGACGGTATCTAACCAGAAAGCCACGGCTAACTACGTGCCAGCAGCCGCGGTAATACGTAGGTGGCAAGCGTTGTCCGGATTTATTGGGCGTAAAGCGAGC
+
GGGGGGGGGGGGGGGGGGGGGGGGGGGGGGGGGGGGGGGGGGGGGGGGGGGGGGGGGGGGGGGGGGGGGGGGGGGGGGGGGGGGGGGGGGGGGGGGGGGGGGGGGGGGGGGGGGGGGGGGGEGGGGGGGGGGGGGGGGGGGGGGGGGGGGGGGGGGGGGGGGGGGGGFGGGGGGGGGGDGGGGGGFGGGGGGGGGGGGGGGFGGGGGGGGGGGGGGGGGGGGDG=FFCFGFDGGGGGGGGGGG<
@M03364:276:000000000-BLYN8:1:1101:7360:4976 1:N:0:1
ACTCCTACGGGAGGCAGCAGTGGGGAATATTGCACAATGGGGGAAACCCTGATGCAGCCATGCCGCGTGTGTGAAGAAGGCCTTAGGGTTGTAAAGCACTTTCAGTCGGGAGGAAGGTGGTGGATTTAATACATTCACCAATTGACGTTACCGACAGAAGAAGCACCGGCTAACTCCGTGCCAGCAGCCGCGGTAATACGGAGGGTGCAAGCGTTAATCGGAATTACTGGGCGTAAAGCGCACG
+
GGGGGGGGGGGGGGGGGGGGGGGGGGGGGGGGGGGGGGGGGGGGGGGGGGGGGGGGGGGGGGGGGGGGGGGGGGGGGGGGGGGGGGGGGGGGGGGGGGGGGGGGGGGGGGGGGGGGGGGGEGGC<BFGGGGGGGGGFGGGGGGGGGGGGGGCEEGGGGGGGGGFGGFEEGGGGDFGFGFGGGGGGGGGGGGGGEGGGGGGGDGEGGGGGGGGGGGGGGGCGEGFGGGGGGGGGGGGGGGGGGGD
@M03364:276:000000000-BLYN8:1:1101:7752:4981 1:N:0:1
ACTCCTACGGGAGGCAGCAGTAGGGAATCTTCGGCAATGGGGGCAACCCTGACCGAGCAACGCCGCGTGAGTGAAGAAGGTTTTCGGATCGTAAAACTCTGTTGTTAGAGAAGAACGTTAAGTAGAGTGGAAAGTTACTTAAGTGACGGTATCTAACCAGAAAGGGACGGCTAACTACGTGCCAGCAGCCGCGGTAATACGTAGGTCCCAAGCGTTGTCCGGATTTATTGGGCGTAAAGCGAGC
+
GGGGGGGGGGGGGGGGGGGGGGGGGGGGGGGGFEGGGGGGGGGGGGGGGGGGGGGGGGGGGGGGGGGGGEDGGGGFGGGGGGGGGGGGGDGGGGGGGGGGGGFGGF?F9?F<FGGEGDEGDE?<FAFFFFGGG8FGFGGFGEFGFDDEEGFEGGCFCFGGGGGGGD:FE:FCF:BEGGECFC*<?:EFF8BCG51:>C?CF?CCGGGG>C6:FGGCGGG?ECEGGFFGCFGFGGGGGGGGGGGD
@M03364:276:000000000-BLYN8:1:1101:14666:4991 1:N:0:1
ACTCCTACGGGAGGCAGCAGTAGGGAATCTTCCACAATGGACGAAAGTCTGATGGAGCAACGCCGCGTGAGTGAAGAAGGGTTTCGGCTCGTAAAGCTCTGTTGTTAAAGAAGAACGTGGGTGAGAGTAACTGTTCACCCAGTGACGGTATTTAACCAGAAAGCCACGGCTAACTACGTGCCAGCAGCCGCGGTAATACGTAGGTGGCAAGCGTTATCCGGATTTATTGGGCGTAAAGCGAGCG
+
GGGGGGGGGGGGGGGGGGGGGGGGGGGGGGGGGGGGGGGGGGGGGGGGGGGGGGGGGGGGGGGGGGGGGGGGGGGGGGGGGGGGGGGGGGGGGGGGGGGGGGGGGGGGGGGGGGGGGGGGGGGGGGGGGGGGGGGGGGGFGGGGGGGGGGGGGGGGFGGGGGGGGGGGGGGGGGGGGGGGGGGGGGGGGGGGGGGGGGGGGGGGGGGGGGGGGGGGGGGGGDGGGGGGGGGGGGGGFGGGGGGD
@M03364:276:000000000-BLYN8:1:1101:11607:4991 1:N:0:1
ACTCCTACGGGAGGCAGCAGTAGGGAATCTTCGGCAATGGACGAAAGTCTGACCGAGCAACGCCGCGTGAGTGAAGAAGGTTTTCGGATCGTAAAACTCTGTTGTCAGAGAAGAACAAGGGTGAGAGTGGAAAGTTCACCCCTTGACGGTATCTGACCAGAAAGCCACGGCTAACTACGTGCCAGCAGCCGCGGTAATACGTAGGTGGCAAGCGTTGTCCGGATTTATTGGGCGTAAAGCGAGC
+
GGGGGGGGGGGGGGGGGGGGGAFGGGGGGGGGGGGGGGGGFGGGGGGEGGGGFGGGGGGGGGGGGGGGGCFGGGGGGGGGFFGGGGGDGGGGGGGGGGGGGGGGGGGGFGGFGGGGGGGGGFFGGFGGGGGGGFGGGGGDG@FGGGGGGGGGGGGFFCGGGGGGGGGFGGGGGGGGFGGFGGFFFCFCGGGGGGGGGG?FC?CCGGGGGGGGGGGGGGGCACEEGGFGGGGGG3>GG37:DDG)
@M03364:276:000000000-BLYN8:1:1101:5427:4992 1:N:0:1
ACTCCTACGGGAGGCAGCAGTGGGGAATATTGCACAATGGGCGCAAGCCTGATGCAGCCATGCCGCGTGTATGAAGAAGGCCTTCGGGTTGTAAAGTTCTTTTAGCGAGGAAGAAGGCATTAAGGTTAATAACCTTTTTGATTGACGTTACTCGTAGAAGAAGCACCGGCTAACTCCGTGCCAGCAGCCGCGGTAATACGGAGGGTGCAAGCGTTGATCGGATTTACTGGGCGTAAAGCGCACG
+
FFGGCFGGGGGEFGGGGGGGGFGGGGGGGGGGDFGGGGGGGGFBFGGFGGGGGGFEGG@FDEFFFGGGG?CFGGGGGGGGFEGGDGGGFGC:AFGG?,5CBF,,,,>@@F=,BEFG8F,BC<5E,:5,88,B<FD,,,,8>F<,AFGGGG7<D+,8+>,;DFG7A@:C:FGE:,,@FEFGGCFC7DFF8CGDGG>*>F9C*=CED8CECFG5EEE*/+AC=C**<<+0+<E:C>CG7>CD3)79
@M03364:276:000000000-BLYN8:1:1101:17611:5030 1:N:0:1
ACTCCTACGGGAGGCAGCAGTGGGGAATATTGCACAATGGGCGCAAGCCTGATGCAGCCATGCCGCGTGTATGAAGAAGGCCTTCGGGTTGTAAAGTACTTTCAGCGAGGAGGAAGGCGTTGTGGTTAATAACCGCAGCGATTGACGTTACTCGCAGAAGAAGCACCGGCTAACTCCGTGCCAGCAGCCGCGGTAATACGGAGGGTGCAAGCGTTAATCGGAATTACTGGGCGTAAAGCGCACG
+
GGGGGGGGGGGGGGGGGGGGGGGGGGGGGGGGGGGGGGGGGGGGGGGGGGGGGGGGGGGGGGGGGGGGGGGGGGAFGCFFGGGGGGGGGGGGGGGGGGGGGGGGGGGCFGCFGEGGGGGGGGGCFFGGGGGGGGGGGGGGGGGGGGGGGGGGGGGGGGGFFGGGGGFEGDEGGGGGGGGGGGGFGGGGGGGGGGDEGGFCGEGGDEGGCCFD=EGGGGGGGGGGGGEFE?FGGC=A5FGGCDD<
@M03364:276:000000000-BLYN8:1:1101:25769:5032 1:N:0:1
ACTCCTACGGGAGGCAGCAGTAGGGAATCTTCGGCAATGGGGGCAACCCTGACCGAGCAACGCCGCGTGAGTGAAGAAGGTTTTCGGATCGTAAAACTCTGTTGTTAGAGAAGAACGTTAAGTAGAGTGGAAAGTTACTTAAGTGACGGTATCTAACCAGAAAGGGACGGCTAACTACGTGCCAGCAGCCGCGGTAATACGTAGGTCCCAAGCGTTGTCCGGATTTATTGGGCGTAAAGCGAGC
+
GGGGGGGGGGGGGGGGGGGGGGGGGGGGGGGGGGGGGGGGGGGGGGGGGGGGFFEGGGGGGGGGGGGCEGGGGGGGGFFGFFGGGGGGGGGGGGGGGGGGGFGGGFGFGGGGGGGGE@DFFFBFFCFFGFFGGGFFGGGFGGGGFGGGGGGFFGGGGGGGFCFGGGGGDGEGEECFFFGFGGGGGGGGCGGCGGGGGGGGGGGGGCFGFGGGFG;EGG?FEGGG89:EGGGGGGGEDFGGG<D5
@M03364:276:000000000-BLYN8:1:1101:17749:5040 1:N:0:1
ACTCCTACGGGAGGCAGCAGTGGGGAATATTGCACAATGGGCGCAAGCCTGATGCAGCCATGCCGCGTGTATGAAGAAGGCCTTCGGGTTGTAAAGTACTTTCAGCGGGGAGGAAGGGAGTGAGGTTAATAACCTTATTCATTGACGTTACCCGCAGAAGAAGCACCGGCTAACTCCGTGCCAGCAGCCGCGGTAATACGGAGGGTGCAAGCGTTAATCGGAATTACTGGGCGTAAAGCGCACG
+
GGGGGGGGGGGGGGGGGGGGGGGGGGGGGGGGGGGGGGGGGGGGGGGGGGGGGGGGGGGGGGGGGGGGGGGGGGGGGGGGGGGFGGGGGGGGGGGGGGGGGGGGGGGGGCEGG:FGGGGGGGGGGGGGGGGGGGGGGGGGGGGGGGGGGGGGGGGGGGFEEFGGGGGGGGGGGGGGGGGFGGGGGGGGGGGGGGGGFGGFDGGGGGGGGFGGGEGGGGGGG5CGGGGGGGGGGGGGGGFGGGGC
@M03364:276:000000000-BLYN8:1:1101:11415:5061 1:N:0:1
ACTCCTACGGGAGGCAGCAGTGGGGAATATTGCACAATGGGCGCAAGCCTGATGCAGCCATGCCGCGTGTATGAAGAAGGCCTTCGGGTTGTAAAGTACTTTCAGCGAGGAGGAAGGCATTAAGGTTAATAACCTTGGTGATTGACGTTACTCGCAGAAGAAGCACCGGCTAACTCCGTGCCAGCAGCCGCGGTAATACGGAGGGTGCAAGCGTTAATCGGAATTACTGGGCGTAAAGCGCACG
+
GGGGGGGGGGGGGGGGGGGGGGGGGGGGGGGGGGGGGGGGGGGGGGGGGGGGGGGGGGGGGGGGGGGGGGGGGGGGGGGGGGGGGGGGGGGGGGGGGGGGGGGGGGGGGGGGGGGGGGGGGGGGGGGGGGGGGGGGGGGGGGGGGGGGGGGGGGGGGGGGGGGGGGGGGGGGGGGGGGGGGGGGGGGGGGGGGGGGGGGGGEGGGGGGGGGGGGGGGGGGGGGGGFGGGCGFDDGCFFFGGDG3
@M03364:276:000000000-BLYN8:1:1101:20090:5072 1:N:0:1
ACTCCTACGGGAGGCAGCAGTAGGGAATCTTCGGCAATGGGGGCAACCCTGACCGAGCAACGCCGCGTGAGTGAAGAAGGTTTTCGGATCGTAAAACTCTGTTGTTAGAGAAGAACGTTAAGTAGAGTGGAAAGTTACTTAAGTGACGGTATCTAACCAGAAAGGGACGGCTAACTACGTGCCAGCAGCCGCGGTAATACGTAGGTCCCAAGCGTTGTCCGGATTTATTGGGCGTAAAGCGAGC
+
GGGGGGFGGGGCGGGGGGGGGGGGGGGGGGGGGGGGDGGGGGGGGGGGGGGGGGGGGGGGGGGGGGGGGGGGGGGGGGGGGFGGGDGEFEGGGGGGGGGGGGGGGGGGGGGGGGFGGFGCFGFGGFFGGC9FGGGGGGGGGGGGGGGGGGGGGGGGGGGG@FGFGGGGGGDGGGGGGGGGGGGGGGGGGGEGDGGEGGGFGGFGGGG?BGGGGGGGGDC?EGGG=CGGGCFGGGGGGGGGGGG)
@M03364:276:000000000-BLYN8:1:1101:5161:5104 1:N:0:1
ACTCCTACGGGAGGCAGCAGTAGGGAATCTTCGGCAATGGGGGCAACCCTGACCGAGCAACGCCGCGTGAGTGAAGAAGGTTTTCGGATCGTAAAACTCTGTTGTTAGAGAAGAACGTTAAGTAGAGTGGAAAGTTACTTAAGTGACGGTATCTAACCAGAAAGGGACGGCTAACTACGTGCCAGCAGCCGCGGTAATACGTAGGTCCCAAGCGTTGTCCGGATTTATTGGGCGTAAAGCGAGC
+
FGGFCFGGGGGGEGEDGGGGGCFGGGGGGGGGGGGGGGGGGGGGGGGF:FGFGGGGGEFGGGGGGGGFGGGFGGGGGFFGFGGFACGGGGGGGGGGG<DFGGGGGGGGGGFGGGGGG<F8BFBFGFGGCFFGFGGFDGGGGGGGGGGGGGGFFGGCEDGGG:FGGGEGGEDEGGC;BCGFFGGGFGGGGEGGGGGGGGG?FGGG>EGFE>@CCEG*CEFEECGEAFGC7C6CF52C:5DGG3<9
@M03364:276:000000000-BLYN8:1:1101:12677:5107 1:N:0:1
ACTCCTACGGGAGGCAGCAGTAGGGAATCTTCGGCAATGGGGGCAACCCTGACCGAGCAACGCCGCGTGAGTGAAGAAGGTTTTCGGATCGTAAAACTCTGTTGTTAGAGAAGAACGTTAAGTAGAGTGGAAAGTTACTTAAGTGACGGTATCTAACCAGAAAGGGACGGCTAACTACGTGCCAGCAGCCGTGGTAATACGTAGGTCCCAAGCGTTGTCCGGATTTATTGGGCGTAAAGCGAGC
+
GGGGGGGGGGGGGGGGGGGGGGGGGGGGGGGGGGGGGGGGGGGGGGGGGGGGGGGGGGGGGGGGGGGGGGGGGGGGGGGGGGGGGGGGGGGGGGGGGGGGGGGGGGGGGGGGGGGGGGGGGGGGGGGGGGGGGGGGGGGGGGGGGGGGGGGGGGGGGGGGGGGGGGGGGGGGEGGGGGGGGGGGGGGGGGG*:CCGGGGGGGGGGGGGGGGGFGGGGGGGEEGGGGGGGGGGGGGGGFGFD5D/
@M03364:276:000000000-BLYN8:1:1101:16034:5143 1:N:0:1
ACTCCTACGGGAGGCAGCAGTAGGGAATCTTCGGCAATGGGGGCAACCCTGACCGAGCAACGCCGCGTGAGTGAAGAAGGTTTTCGGATCGTAAAACTCTGTTGTTAGAGAAGAACGTTAAGTAGAGTGGAAAGTTACTTAAGTGACGGTATCTAACCAGAAAGGGACGGCTAACTACGTGCCAGCAGCCGCGGTAATACGTAGGTCCCAAGCGTTGTCCGGATTTATTGGGCGTAAAGCGAGC
+
GGGGGGGGGGGGGGGGGGGGGGGGGGGGFGGFGGGGGGGGGGGGGGGGGGGGGGGGGGGGGGGGFGEGGCGGGGGGGGGGGGGGGGGGGGGGFFGGGFGGGGGGGGGGGGGGGGGFGGGGCBFGGGG,CDGDFGGGFGGGGGGGFG,:>BEGGGGGGFFEGGGFGGFGED@FGGCFGGGGGG>9E@FGGCCEEGGGGGDCCBF7C+?CFGFFGGEG=EFGGC:EEEGGFFGGDDEEC5CCGDD)
@M03364:276:000000000-BLYN8:1:1101:8518:5145 1:N:0:1
ACTCCTACGGGAGGCAGCAGTGGGGAATATTGGACAATGGGCGAAAGCCTGATCCAGCCATGCCGCGTGTGTGAAGAAGGTCTTCGGATTGTAAAGCACTTTAAGTTGGGAGGAAGGGCATTAACCTAATACGTTAGTGTTTTGACGTTACCGACAGAATAAGCACCGGCTAACTCTGTGCCAGCAGCCGCGGTAATACAGAGGGTGCAAGCGTTAATCGGAATTACTGGGCGTAAAGCGCGCG
+
GGGGGGGGGGGGGGGGGGFGGGGGGGGGGGGGGGGGGGGGGGGGGGGGGGGGGGGGGGGGGGGGGGGGGGGGGGGGGGGGGGGGGGGGGGGGFGGGGGGGGGGGGFFGGGEFGGGGGGGGGGGGGGGGGGGGGGGGGFGGGGGGGGGGGGGGGCGGGGGGGGGGGGGGGGGCFGGGCFGGGGGFDFFGGGGGGEGGGGGGGFGGGGGGGGFGGGGGGGGGGGGGGGGGGGFGGGDEGDFGGGGG
@M03364:276:000000000-BLYN8:1:1101:14500:5158 1:N:0:1
ACTCCTACGGGAGGCAGCAGTGGGGAATATTGCACAATGGGCGCAAGCCTGATGCAGCCATGCCGCGTGTATGAAGAAGGCCTTCGGGTTGTAAAGTACTTTCAGCGAGGAGGAAGGCATTAAGGTTAATAACCTTAGTGATTGACGTTACTCGCAGAAGAAGCACCGGCTAACTCCGTGCCAGCAGCCGCGGTAATACGGAGGGTGCAAGCGTTAATCGGAATTACTGGGCGTAAAGCGCACG
+
GGGGGGGGGGGGGGGGGGFGGGGGGGGGGGGGGGGGGGGGGGGGGGGGGGGGGGGGGGGGGGGGGGGGGGGGGGGGGGGGGGGGGGGGGGGGGGGGGGGGGGGGGGGFGGEGGGGGGDGGGGGGGGGGGGGGGGGGGGGGGGGGGGDGGGDGGGGGGGGGGGGGGFGGGGGGGGGGGGGGGGGGGGGGGGGGGGGGGGGGGDGGGEGGGGFGGGGGGGGGGGGGGGGGFGGGDGDEGGGGGGG<
@M03364:276:000000000-BLYN8:1:1101:11616:5191 1:N:0:1
ACTCCTACGGGAGGCAGCAGTGGGGAATATTGGACAATGGGCGAAAGCCTGATCCAGCCATGCCGCGTGTGTGAAGAAGGTCTTCGGATTGTAAAGCACTTTAAGTTGGGAGGAAGGGCATTAACCTAATACGTTAGTGTTTTGACGTTACCGACAGAATAAGCACCGGCTAACTCTGTGCCAGCAGCCGCGGTAATACGGAGGGTGCAAGCGTTAATCGGAATTACTGGGCGTAAAGCGCACG
+
GGGGGGEFFGGDGGG7FFFGFGGGGGFFGGGGGCEFGGGGGGGGCEEFGGGFGGGGGCGGGGGGGGGGGGGFGFGGGCFGGGGGGGDFECGGGFFGGCFGGGGCFFFGGGGGGDEFGDG<EFGFGCF<?FEDFFGCEGGGFGGF=F@FFFGDGBFGGCEFGFGGGGGGGGGFGGGFGGGGGFGGGGGF78EECGGGG9>BC5:EGGGE6+<=EGGG5C?=EE=ECE9@FFFGC37C*::DDD)/
@M03364:276:000000000-BLYN8:1:1101:21921:5197 1:N:0:1
ACTCCTACGGGAGGCAGCAGTGGGGAATATTGCACAATGGGCGCAAGCCTGATGCAGCCATGCCGCGTGTATGAAGAAGGCCTTCGGGTTGTAAAGTACTTTCAGCGAGGAGGAAGGCATTAAGGTTAATAACCTTGGTGATTGACGTTACTCGCAGAAGAAGCACCGGCTAACTCCGTGCCAGCAGCCGCGGTAATACGGAGGGTGCAAGCGTTAATCGGAATTACTGGGCGTAAAGCGCACG
+
GGGGGGGGGGGGGGCGGGGGGGGGGGGGGGGGGGGGGGGGGGGGGGGGGGGGGGGGGGGGGGGGGGGGGGGGGGGGGGGGGGGGFFGGGGGGGGGGGGGGGGGGGGGGGGDGGBFGGGGFGGFFGGGGGFAFFFGGGGGGGGGGGGEGGGDGGGGGGGGGGGGGGGGGDGGGGGGFGGGFGGGFGGGGGGGGGGGGGGGGGCEGGGGDGDCF5EDEDGGGGGGGGGGGFGFGDGCC3DDC>DGC
@M03364:276:000000000-BLYN8:1:1101:5655:5197 1:N:0:1
ACTCCTACGGGAGGCAGCAGTGGGGAATTTTGGACAATGGGCGCAAGCCTGATCCAGCAATGCCGCGTGCAGGACGAAGGCCTTCGGGTTGTAAACTGCTTTTGTACAGAACGAAAGGCTCCTGGCTAATACCTGGGGGATATGACGGTACTGTAAGAATAAGCACCGGCTAACTACGTGCCAGCAGCCGCGGTAATACGTAGGGTGCGAGCGTTAATCGGAATTACTGGGCGTAAAGCGTGCG
+
GGGF,C9FFGGCFGGGGGFGGGGGGCEEAFGGEGDCFFCD8F:CGFFCFGGG9FFGFGGGGGGGGCFGEECCEEFGFFEGFGGFG7C@=FEFAF9FGFGGGGGFFBF?A?FFFEGG>CDFEGFFFFG<<?DDD<ECDFGCCFFFFFGEFF7FCFFGDGGGGGGCFGGGGGEGFGFFGGGGG>FG7FGDGDGGGGGDGEC5EFFGCCE5C=8EGGGCGFF7CGCGGGFFGFFGGGGGGCG3>C:7
@M03364:276:000000000-BLYN8:1:1101:24086:5197 1:N:0:1
ACTCCTACGGGAGGCAGCAGTAGGGAATCTTCGGCAATGGACGAAAGTCTGACCGAGCAACGCCGCGTGAGTGAAGAAGGTTTTCGGATCGTAAAACTCTGTTGGTAGAGAAGAACGTTGGTGAGAGTGGAAAGCTCATCAAGTGACGGTAACTACCCAGAAAGGGACGGCTAACTACGTGCCAGCAGCCGCGGTAATACGTAGGTCCCGAGCGTTGTCCGGATTTATTGGGCGTAAAGCGAGC
+
GFFGGGCFEEEFGFGG;@FAFGGFCGGGEDEGGGGGGFGGAFGGG7FGFGGGGEEGGGEGFFFGCGG@CFGGGGCGGGGFFFCEF@FCGGC<FGGGGFGGEGGGDFGFFGGFEFCFGFFC8FFFGGGGGGEDFGGFGFFFGFGGCFGGGEGEGGGGCGGGGGEEFEGGGGDEECF9>FEBB7;FGGGF,,8:EC58>FDGGECGGG+<B=CECE:;5=EFEECEGCCGG+@*>CGGC<CFDD5)
@M03364:276:000000000-BLYN8:1:1101:17662:5200 1:N:0:1
ACTCCTACGGGAGGCAGCAGTGGGGAATATTGCACAATGGGCGCAAGCCTGATGCAGCCATGCCGCGTGTATGAAGAAGGCCTTCGGGTTGTAAAGTACTTTCAGCGAGGAGGAAGGTGTTGTGGTTAATAACCGCAGCAATTGACGTTACTCGCAGAAGAAGCACCGGCTAACTCCGTGCCAGCAGCCGCGGTAATACGGAGGGTGCAAGCGTTAATCGGAATTACTGGGCGTAAATCGCACG
+
FGGGGGGGGGGGGGGGGGGGGGGGGGGGGGGGGGGGGGGGGCGBFGCGGGGGGGGGGGEGEFGGGGGGG866EEGGGGG?,9CFGGGGEFEGGGGGA<FGCFGGGGC:FGG7FGGC7FG9BFG+??4,,:?55,@CFGG<D<=F<<=>+6@=>:7+>F7BF:<F7F,@@<<*DFF@,>>D>*,2:84,,*1*33*1>B9***3CE:C56CE8C8/;/09:*2:5+0++0<CF5C**/**1**)9
@M03364:276:000000000-BLYN8:1:1101:22757:5220 1:N:0:1
ACTCCTACGGGAGGCAGCAGTAGGGAATCTTCGGCAATGGGGGCAACCCTGACCGAGCAACGCCGCGTGAGTGAAGAAGGTTTTCGGATCGTAAAACTCTGTTGTTAGAGAAGAACGTTAAGTAGAGTGGAAAGTTACTTAAGTGACGGTATCTAACCAGAAAGGGACGGCTAACTACGTGCCAGCAGCCGCGGTAATACGTAGGTCCCACGCGTTGTCCGGATTTATTGGGCTTAAAGCGAGC
+
EGGGGFGGGDGGGGGGGGGGGGGGGGGGGGGGGGGGEGGGGGGGGGGFGGGGCEGGGDGGGGDGGDEGGGGGGGFGGFGGGGGGGGGGGEGGGGGGGGFGGGGGGGGGGGGGGFGGGFFGGGGGFFFFGFFGGAFG9DF@DDGGGGFFEEFF>FFGGFFGGGGGGGGGECCGGGFGFGGGGGGGGFDCF8CEGGECEGBCFGGGCBFEFG*?EC8CCE0+:?5E8FGGGGFFG*:CDGGFGGGD
@M03364:276:000000000-BLYN8:1:1101:15916:5220 1:N:0:1
ACTCCTACGGGAGGCAGCAGTAGGGAATCTTCGGCAATGGGGGCAACCCTGACCGAGCAACGCCGCGTGAGTGAAGAAGGTTTTCGGATCGTAAAACTCTGTTGTTAGAGAAGAACGTTAAGTAGAGTGGAAAGTTACTTAAGTGACGGTATCTAACCAGAAAGGGACGGCTAACTACGTGCCAGCAGCCGCGGTAATACGTAGGTCCCAAGCGTTGTCCGGATTTATTGGGCGTAAAGCGAGC
+
GGGGGGGGGGGGGGGGGGGGGGGGGGGGGGGGGGGGGGGFGGGGGGGGGGGGGGGGGGGGGGGGGGGGGGGGGGGGGGGGGGGGGGGGGGGGGGGGGGGGGGFGGGGGGGGGGGGGGGGGFEGGFAFDFGGGGGGGGGGGGGGGGCFEGGGGGGGGGGGGFGGGGGGGFGGGGGGGGGGGFGGGGGGGGFEGGGGGGGGGGGGGGGGFGGGGGGGGGGGGGEECCCGGGGGCFDGGGGGGGGG)
@M03364:276:000000000-BLYN8:1:1101:10864:5222 1:N:0:1
ACTCCTACGGGAGGCAGCAGTAGGGAATCTTCGGCAATGGACGAAAGTCTGACCGAGCAACGCCGCGTGAGTGAAGAAGGTTTTCGGATCGTAAAACTCTGTTGTCAGAGAAGAACAAGGGTGAGAGTGGAAAGTTCACCCCTTGACGGTATCTGACCAGAAAGCCACGGCTAACTACGTGCCAGCAGCCGCGGTAATACGTAGGTGGCAAGCGTTGTCCGGATTTATTGGGCGTAAAGCGAGC
+
GGGGGGGFGGGGGGGGGGFGFEGGGGGGGGGGGGEGGGGGGGGCECCEFGGGGGGGGG>EFGGGGGGGGCGGGGGGGFFGGGGGGGGEGGDG=FFCEGFGGGGGGGGG9FGGGCF@FGGGGEEFGFGFGFFFGGGFGGFGFGGGGGGGDEGGGGGFFGGB<@GGGGGGGGDCCFFGGGCGGFGGGG?CGGGGGGGGGGGGGGGGGGFFGGGGGGGGGGGGEG**8CECF9CEF<EEG<FGGGG3
@M03364:276:000000000-BLYN8:1:1101:24746:5234 1:N:0:1
ACTCCTACGGGAGGCAGCAGTAGGGAATCTTCGGCAATGGGGGCAACCCTGACCGAGCAACGCCGCGTGAGTGAAGACGGTTTTCGGATCGTAAAACTCTGTTGTTAGAGAAGAACGTTAAGTAGAGTGGAAAGTTACTTAAGTGACGGTATCTAACCAGAAAGGGACGGCTAACTACGTGCCAGCAGCCGCGGTAATACGTAGGTCCCAAGCGTTGTCCGGATTTATTGGGCGTAAAGCGAGC
+
A<FGGGGCCEGGEGECFECFFAFGGGGG,CFFFGGG@D6CFEGD7D@FBEFGGGGDCEEGEEGECFEFEFCDFCCFG,B?BF:+9FFC7CC??BDFG,EE<EFGGGCF9FFFGG<FFCG8>DFG,BFFFGDD93CD@=9D,FG@F@@<C>CBEC=9><FF7FF7FGGCCFFGEFGG2BFCGGFDCC,:,4C>5EE@EF99BC9BE<FGF@C*5CCC=E?C5?8E86+:+0<E*<EC****93))
@M03364:276:000000000-BLYN8:1:1101:4468:5254 1:N:0:1
ACTCCTACGGGAGGCAGCAGTGGGGAATATTGCACAATGGGCGCAAGCCTGATGCAGCCATGCCGCGTGTATGAAGAAGGCCTTCGGGTTGTAAAGTACTTTCAGCGAGGAGGAAGGTGTTGTGGTTAATAACCACAGCAATTGACGTTACTCGCAGAAGAAGCACCGGCTAACTCCGTGCCAGCAGCCGCGGTAATACGGAGGGTGCAAGCGTTAATCGGAATTACTGGGCGTAAAGCGCACG
+
GGGGGGGGGGGEGGGGGGGGGGGGGGGGGGGGGGGGGGGGGGGGGGGGGGGGGGGGGGGGFGGGGGGGGECFGGFGFFGGGGGGGGGGGGGGGGGGGFGGGGGDFGGEGCEGGGGCGGGGEGGGGCFGGGGGGCDEGGFGDGFGGGGBFFGGFGCCGDGGFEGFGFGGGGGGGC,DGECFGGFGGGGFGGGGDEGC?FGGDGGGG5:CFGFDEAEEEGGGG=EGGCCFGFFGGDGCFD7C:>D)
@M03364:276:000000000-BLYN8:1:1101:12432:5263 1:N:0:1
ACTCCTACGGGAGGCAGCAGTAGGGAATCTTCGGCAATGGGGGCAACCCTGACCGAGCAACGCCGCGTGAGTGAAGAAGGTTTTCGGATCGTAAAACTCTGTTGTTAGAGAAGAACGTTAAGTAGAGTGGAAAGTTACTTAAGTGACGGTATCTAACCAGAAAGCCACGGCTAACTACGTGCCAGCAGCCGCGGTAATACGGAGGGTGCAAGCGTTAATCGGAATTACTGGGCGTAAAGCGCAC
+
GGGGGGGGGGGGGGGGGGGGGGGGGGGGGGGGGGGGGGGGGGGGGGGGGGGGGGGGGGGGGGGGGGGGGGFGGGGGGGGGGGGGGGGGGGGGGFGGGGGGGGGGGGGGFFGGCGGGGGGGGGGGGGGGGGFFGGGGGGGGGGGGGGGGGGGGGGGGGGGGGGGGGGGGGEEGGGGGGGGGGFFCGGGFGCGGGGGGCGFGGGCEGEGGGGGGGDGGEG?CFGGGFFDCFFGGGGGGGGGDGDDG
@M03364:276:000000000-BLYN8:1:1101:9481:5267 1:N:0:1
ACTCCTACGGGAGGCAGCAGTAGGGAATCTTCGGCAATGGGGGCAACCCTGACCGAGCAACGCCGCGTGAGTGAAGAAGGTTTTCGGATCGTAAAACTCTGTTGTTAGAGAAGAACGTTAAGTAGAGTGGAAAGTTACTTAAGTGACGGTATCTAACCAGAAAGGGACGGCTAACTACGTGCCAGCAGCCGCGGTAATACGTAGGTCCCAAGCGTTGTCCGGATTTATTGGGCGTAAAGCGAGC
+
GGGGGGGGGGGGGGGGGGGGGGGGGGGGGGGGGGGGGGGGGGGGGGGGGGGGGGGGGGEGGGGGGGGGGGGGGGGGFGGGGGGGGGGGGGGGGGGGGGGGGGGGGGGGGGGGGGGGGGGGGGGGGFGGGGGGGGGGGGGGGGGGGGGGGGGGGGGGGGGGFGGGGGGGGGGGGGGGGGGGGFFGFGGGGGGGGEGGGGGGGGGGGGGGGGGGGGGECGFGGGGGGGFGGGGGGGGGGGGGGGG5
@M03364:276:000000000-BLYN8:1:1101:24215:5276 1:N:0:1
ACTCCTACGGGAGGCAGCAGTAGGGAATCTTCGGCAATGGACGAAAGTCTGACCGAGCAACGCCGCGTGAGTGAAGAAGGTTTTCGGATCGTAAAACTCTGTTGTTAGAGAAGAACAAGGTTGAGAGTAGAACGTTCATCCCTTTACGGTATCTAACCAGAAAGCCACGGCTAACTACGTGCCAGCAGCCGCGGTATTACGTAGGTGGCAAGCGTTGTCCGGATTTATTGGGCGTAAAGCGAGC
+
GGGEFGCFECGEECE7@C<FGG<@;@FFFGEEGGCFFG?FGGGCFGGFGGGAFGC7@@C8,FFFFG7>>FFFCDECCFFFGGGGGGGDEGGGG<FA9EFF9FEGFGDEEGGF8FBFFGGG,CF@FD,BFFGCFGGF>,FG3,:C,73=FGFF<B,@3>BECB,@BFFC@FFGGGFF;;>>>EGB2DF>E>EGDE11*32BCFC8CB?8*C+8@BC=5CCGE55:8?+A7<@*5<ECC<:*)139
@M03364:276:000000000-BLYN8:1:1101:15330:5283 1:N:0:1
ACTCCTACGGGAGGCAGCAGTAGGGAATCTTCGGCAATGGGGGCAACCCTGACCGAGCAACGCCGCGTGAGTGAAGAAGGTTTTCGGATCGTAAAACTCTGTTGTTAGAGAAGAACGTTAAGTAGAGTGGAAAGTTACTTAAGTGACGGTATCTAACCAGAAAGGGACGGCTAACTACGTGCCAGCAGCCGCGGTAATACGTAGGTCCCAAGCGTTGTCCGGATTTATTGGGCGTAAAGCGAGC
+
GGGGGGGGGGGGGGDGGGGGGGGGGGGGGGGGGGGGGGGGGGGGGGGGGGGGGGGEGGGGGGGGGGGGGGGGGGGGGGGGGGGGGGGGGGGGGGGGGGGGGGGGGGGGGGGGGGGGGGGGGGGGGGGGGGGGGGGGGGGGGGGGGGGGGGGGGGGGGGGGGGGGGGGGGGGGGGGGGGGGGGGGGGGCDFGGGGEGGGGGGGGGGGG?CFGGFGGGGC?CCGGGGGFFGGGGGGGGGGGGGGGC
@M03364:276:000000000-BLYN8:1:1101:5351:5286 1:N:0:1
ACTCATACGGGAGGCAGCAGTAGGGAATCTTCGGCAATGGGGGCAACCCTGACCGAGCAACGCCGCGTGAGTGAAGAAGGTTTTCGGATAGTAAAACTCTGTTGTTAGAGAAGAACGTTAAGTAGAGTGGAAAGTTACTTAAGTGACGGTATCTAACCAGAAAGGGACGGCTAACTACGTGCCAGCAGCCGCGGTAATACGTAGGTCCCAAGCGTTGTCCGGCTTTATTGGGCGTACTGCGTGC
+
EFCFFFGF@@:@B:CFGGFFGCEGB<FCFGGDCF:77CEFGFGEDGDGCE,C8C@FCCF<CFGG::7FFCFEEDFGGDE?F<FFFGGD++B@E<FFFGGGGFDC?EDF<EFGGGG<F<>,B?BBAC,@ABFFGGBFFEFA,,>@B<FECCFGBFFFC7<,5:,3<@5D@F<FF@8;,?:FFCFG212<FFEGCEGGDG92;CF8C<B+*+=F58;8*A9C=:**2@2CFFF5*)2*)***/***
@M03364:276:000000000-BLYN8:1:1101:9619:5301 1:N:0:1
ACTCCTACGGGAGGCAGCAGTAGGGAATCTTCGGCAATGGGGGCAACCCTGACCGAGCAACGCCGCGTGAGTGAAGAAGGTTTTCGGATCGTAAAACTCTGTTGTTAGAGAAGAACGTTAAGTAGAGTGGAAAGTTACTTAAGTGACGGTATCTAACCAGAAAGGGACGGCTAACTACGTGCCAGCAGCCGCGGTAATACGTAGGTCCCAAGCGTTGTCCGGATTTATTGGGCGTAAAGCGAGC
+
GGGGGGGGGGGGGGGGGGGGGGGGGGGGGGGGGGGGGGGGGGGGGGGGGGGGGGGGGGGGGGGGGGGFGGGGGGGGGGGGGGGGGGGGGGGGGGGGGGGGGGGGGGGGGGGGGGGGGGGGGGGGGGGGGGGGGGGGGGFGGGGGGGGGGGGGFFGGGGGGGGGGFFGGGGGGGGGGGGGGGGGGGGGGGGGGGGGGGGGGGGGGGGGGGGFFGGGDEGGGGGGGEFGGGFF=FGEEGGGGGGG)
@M03364:276:000000000-BLYN8:1:1101:12266:5329 1:N:0:1
ACTCCTACGGGAGGCAGCAGTAGGGAATCTTCGGCAATGGGGGCAACCCTGACCGAGCAACGCCGCGTGAGTGAAGAAGGTTTTCGGATCGTAAAACTCTGTTGTTAGAGAAGAACGTTAAGTAGAGTGGAAAGTTACTTAAGTGACGGTATCTAACCAGAAAGGGACGGCTAACTACGTGCCAGCAGCCGCGGTAATACGTAGGTCCCAAGCGTTGTCCGGATTTATTGGGCGTAAAGCGAGC
+
GGGGGGGGGGGGGGGGGGGGGGGGGGGGGGGGGGGGGGGGGGGGGGGGGGGGGGGGGGGGGGGGGGGGGGGGGGGGGGGGGGGGGGGGGGGGGGGGGGGGGGGGGGGGGGGGGGDFGGGGGGGFGFGGGGGGGGGGDFGGGGGGGFFGGGGGGGGGGGGGGGGGGGGGGGGGGDGGGGDFGGGGGGGGGFGGGGGGGGGGFGFFEGGGGGGGGGGGGEF7:EEGGGGGGGGGGGGGGFFGGGG3
@M03364:276:000000000-BLYN8:1:1101:20254:5331 1:N:0:1
ACTCCTACGGGAGGCAGCAGTGGGGAATATTGCACAATGGGCGCAAGCCTGATGCAGCCATGCCGCGTGTATGAAGAAGGCCTTCGGGTTGTAAAGTACTTTCAGCGAGGAGGAAGGTGTTGTGGTTAATAACCACAGCAATTGACGTTACTCGCAGAAGAAGCACCGGCTAACTCCGTGCCAGCAGCCGCGGTAATACGGAGGGTGCAAGCGTTAATCGGAATTACTGGGCGTAAAGCGCACG
+
FFGGGGC@F@@F:@CEEGFGGGGGG;@DFGGGGFGG@F9C8FGG@F:F@EFGGGGFGC<FG@FGCFE+7BFDG9CFC,9=EE8<<CEEGGGGDFGGFGGFFA9FG9FBFCFGGE<FCEFFEFGGGGGAFGGFFEG<FFFGCDDFGGGGGGGGGGD:CEG@FCGGGGGGGCG@FG,?>>>BCGGCFFGF:EGEEGDEF99FC>EEECCCF?9:8E;8EGG5C8CFGDDDFGEF<CEGGGGD3DG)
@M03364:276:000000000-BLYN8:1:1101:20066:5344 1:N:0:1
ACTCCTACGGGAGGCAGCAGTAGGGAATCTTCGGCAATGGGGGCAACCCTGACCGAGCAACGCCGCGTGAGTGAAGAAGGTTTTCGGATCGTAAAACTCTGTTGTTAGAGAAGAACGTTAAGTAGAGTGGAAAGTTACTTAAGTGACGGTATCTAACCAGAAAGGGACGGCTAACTACGTGCCAGCAGCCGCGGTAATACGTAGGTCCCAAGCGTTGTCCGGATTTATTGGGCGTAAAGCGAGC
+
GGGGGGGGGGGGGGGGGGGGGGGGGGGGGGGGGGGGGGGGGGGGGGGGGGGGGGGGGGGGGGGGGGGGGGGGGGGGGGGGGGGGGGGGGGGGGGGGGGGGGGGGGGGGGGGGGGGGGGGGGGGGGGGGGGGGGGGGGGGGGGGGGGGGGGGGGGGGGGGGGGGGGGGGGGGGGGGGGGGGGGGGGGGGGGGGGGGGGGFGGGGGGGGGGGGGGGGGGGGGGGDGGGGGGGGFFDGGGGGGGGGC
@M03364:276:000000000-BLYN8:1:1101:7231:5350 1:N:0:1
ACTCCTACGGGAGGCAGCAGTAGGGAATCTTCGGCAATGGGGGCAACCCTGACCGAGCAACGCCGCGTGAGTGAAGAAGGTTTTCGGATCGTAAAACTCTGTTGTTAGAGAAGAACGTTAAGTAGAGTGGAAAGTTACTTAAGTGACGGTATCTAACCAGAAAGGGACGGCTAACTACGTGCCAGCAGCCGCGGTAATACGTAGGTCCCAAGCGTTGTCCGGATTTATTGGGCGTAAAGCGAGC
+
GGGGGGGGGGGGGGGGGGGGGGGGGGGGGGGGGGGGGGGGGGGGGGGGGGGGGGGGGGGGGGGGGGGFGGGGGGGGGGGGGGGGGGGGGGGGGGGGGGGGGGGGGGGGGGGGGGGGGGGGGGGGGGGGGGGGGGGGGGGGGGGGGGGGGGGGGGGFGGFGGGGGGGGGGGGGGGGGGGGGGGGGGGGGGGGGGGGGGGGGGGGGGGGGGFFGGGGGGEGFCCGGGGGGGFFFFDECG:>GGGG7
@M03364:276:000000000-BLYN8:1:1101:19934:5352 1:N:0:1
ACTCCTACGGGAGGCAGCAGTAGGGAATCTTCGGCAATGGGGGCAACCCTGACCGAGCAACGCCGCGTGAGTGAAGAAGGTTTTCGGATCGTAAAACTCTGTTGTTAGAGAAGAACGTTAAGTAGAGTGGAAAGTTACTTAAGTGACGGTATCTAACCAGAAAGGGACGGCTAACTAGGTGCCAGCAGCCGCGGTATTCCGTAGGTCCCAAGCGTTGTCCGGATTTATTGGGCGTAAAGCGAGG
+
DEAFDEFCCGE@FFGDGGCCG9FFGGEFFGGA<CFCFFEFF:F7BF<<FGGGEC@FEGGGGGGGDDCCF7FFGFFGGGGGB5ADGGG+8+:B<==,CFGGFEGFBF9<5,B<EFC<FFFF+C,,,5555+>,:888,=F,=,EDFCD+@FCGGGCBF7,@BFFE,C3>CEECE@BE,,2?<>BFF@,,==*:C5=8*5+5?CFGGG?C><:***2;EEG77:=7=69EGGG57D5ED5F*9<<)
@M03364:276:000000000-BLYN8:1:1101:10089:5381 1:N:0:1
ACTCCTACGGGAGGCAGCAGTGGGGAATATTGCACAATGGGCGCAAGCCTGATGCAGCCATGCCGCGTGTATGAAGAAGGCCTTCGGGTTGTAAAGTACTTTCAGCGAGGAGGAAGGCGTTGTGGTTATTAACGGCAGCGATTGACGTTACTGGCAGAAGAAGCACCGGCTAACTCCGTGCCAGCAGCCGCGGTAATACGGCGGGTGCAAGCGTTAATCGGAATGACTGGGCGAAAAGGGCACG
+
GGGGGGGGGGGGGGGGGGGGGGGFG@FGGGGGFCGGCGGGGGCEGGEGFGFFGGGGGG<E@FFGGGGGG:F9CFGGDGGG?EGGGGGGGGGGGGGGGFFFFFGC<<44@FE7CE4B=AFC+C?=7BB,,C5D,+++@FGGD,<F>,@33@@,,,6>*753D>3@,F>><**6?F9?:C*11=,6*,,,6:****1*+<+*1**:C*//+<@C5;/;*<9:*:8A+9:CFFGGC)**12**/>3C
@M03364:276:000000000-BLYN8:1:1101:17124:5391 1:N:0:1
ACTCCTACGGGAGGCAGCAGTAGGGAATCTTCGGCAATGGGGGCAACCCTGACCGAGCAACGCCGCGTGAGTGAAGAAGGTTTTCGGATCGTAAAACTCTGTTGTTAGAGAAGAACGTTAAGTAGAGTGGAAAGTTACTTAAGTGACGGTATCTAACCAGAAAGGGACGGCTAACTACGTGCCAGCAGCCGCGGTAATACGTAGGTCCCAAGCGTTGTCCGGATTTATTGGGCGTAAAGCGAGC
+
GGGGGGGGGGGGGGGGGGGGGGGGGGGGGGGGGGGGGGGGGGGGGGGGGGGGGGGGGGGGGGGGGGGGGGGGGGGGGGGGGGGGGGGGGGGGGGGGGGGGGGGGGGGGGGGGGGGGGGFFGGGFFCFGGGGGGGGGGGGGGFGGGGGGGGGGGGGGGFGGEGFGGGGGGGGGGGGGGGGGGGGGGGGGFGGGGGGGGGGGFGGGGGGGDFFGGGGDCGF7CE5CEFCGGGGGGGEGGGGGGGD5
@M03364:276:000000000-BLYN8:1:1101:20947:5416 1:N:0:1
ACTCCTACGGGAGGCAGCAGTGGGGAATATTGCACAATGGGCGCAAGCCTGATGCAGCCATGCCGCGTGTATGAAGAAGGCCTTCGGGTTGTAAAGTACTTTCAGCGAGGAGGAAGGTGTTGTGGTTAATAACCACAGCAATTGACGTTACTCGCAGAAGAAGCACCGGCTAACTCCGTGCCAGCAGCCGCGGTAATACGGAGGGTGCAAGCGTTAATCGGAATTACTGGGCGTAAAGCGCACG
+
GGGGGGGFGGGGGGGGGGGGGGGFGCGGGGGGGGGGGGGGGGGGGGGGGGGGGGGGGGGFGGGGGGGGGGGGGGGGGGGGGGGGGGDGFGGGFGDGFGGGGGGGGGDFGGGGGGGGGGGGGGGGGGGFGGGGGGGGD<FG<FFGGGGGGGGGGGEGGGGGGGGGGGGGDGGGGGGGGGGGGFGGCFGGGGGGGGGGGFFGGDCCEGGGGGGFGGGGGGFGGGGGFGGGGGGGGGDEFGGGGGD5
@M03364:276:000000000-BLYN8:1:1101:4645:5418 1:N:0:1
ACTCCTACGGGAGGCAGCAGTGGGGAATATTGCACAATGGGCGCAAGCCTGATGCAGCCATGCCGCGTGTATGAAGAAGGCCTTCGGGTTGTAAAGTACTTTCAGCGAGGAGGAAGGTGTTGCGGTTAATAACCGCAGCAATTGACGTTACTCGCAGAAGAAGCACCGGCTAACTCCGTGCCAGCAGCCGCGGTAATACGGAGGGTGCAAGCGTTAATCGGAATTACTGGGCGTAAAGCGCACG
+
GGGGGGGGGGGGGGGGGGGGGGGGGGGGGGGFGGGGGGGGGGGGGGGGGGGGGGGGGGGGGGGGGGG@FGGGGGGFFGGGGGFDGGGGGGGGGGGGGGGGGGGGGGGCFGDEGGGGGGGGG?FG7FGGGGGGGGGGGGGGGGGGGGEFGGGGGGGGGDFGGGGGGGFGGGGGGFCCGGGGGGGGGGGFG5CGGEGGGGGGGCGGEGGDGGGGGGGGGGGGGGGGGGGGGGGGGGGCGFGGGGD5
@M03364:276:000000000-BLYN8:1:1101:10075:5429 1:N:0:1
ACTCCTACGGGAGGCAGCAGTGGGGAATATTGCACAATGGGCGCAAGCCTGATGCAGCCATGCCGCGTGTATGAAGAAGGCCTTCGGGTTGTAAAGTACTTTCAGCGAGGAGGAAGGCATTAAGGTTAATAACCTTAGTGATTGACGTTACTCGCAGAAGAAGCACCGGCTAACTCCGTGCCAGCAGCCGCGGTAATACGGAGGGTGCAAGCGTTAATCGGAATTACTGGGCGTAAAGCGCACG
+
GGGGGGGFGGGGGGGGGGGGGGGGGGGGGGGGGGGGGGGGGGGGGGGGGGGGGGGGGGGGGGGGGGGGGGGGGGGGGGGGGGGGGGGGFGGGGGGGGGGGGGGGGGGGGGGGGGGGGGGGGFGGGGGGGGGGGFFGGGFGGGGGGGGGGGGGGGGEGGGGGGFGGGGGGGGGGGGGGGGGGGGGGGGGGGGGGGGEGCCFEEGGGGGGGCFCEGGGGGGGGEGGGGGGGGGGDCGEGFFD<CD>
@M03364:276:000000000-BLYN8:1:1101:20465:5465 1:N:0:1
ACTCCTACGGGAGGCAGCAGTAGGGAATCTTCGGCAATGGACGAAAGTCTGACCGAGCAACGCCGCGTGAGTGAAGAAGGTTTTCGGATCGTAAAACTCTGTTGTTAGAGAAGAACGTTAAGTAGAGTGGAAAGTTACTTAAGTGACGGTATCTAACCAGAAAGGGACGGCTAACTACGTGCCAGCAGCCGCGGTAATACGTAGGTCCCAAGCGTTGTCCGGATTTATTGGGCGTAAAGCGAGC
+
GGGGGGGGGGGGGGGGGGGGGGGGGGGGGGGGGGGGGGGGGGGGGGGGGFFGGGGGGGGGGGGGGGGGGGGGFGGGGGGGGGGGGGGGGGGGGGGGGGGGGGGGGGGGGGGGGGGGGGGGGGGGGGGGGGGGGGGGGGGGGGGGGFGGGGGGGGGGGGGGGGGGGGGFGGGGGGGGGGGGGGGGGGGGGGGEEGGE8EEGGGGGGG?CGGGGGGGEGGGGGEEGDEFGGGGGGDGGDGGGGGG<
@M03364:276:000000000-BLYN8:1:1101:21342:5474 1:N:0:1
ACTCCTACGGGAGGCAGCAGTGGGGAATATTGCACAATGGGCGCAAGCCTGATGCAGCCATGCCGCGTGTATGAAGAAGGCCTTCGGGTTGTAAAGTACTTTCAGCGAGGAGGAAGGTGCTGAGGTTAATAACCTCAGCAATTGACGTTACTCGCAGAAGAAGCACCGGCTAACTCCGTGCCAGCAGCCGCGGTAATACGGAGGGTGCAAGCGTTAATCGGAATTACTGGGCGTAAAGCGCACG
+
GGGGGGGGGGGGGGGGGGGGGGGGGGGGGGGGFGGGGGGGGGGGGGGGGGGGGGGGGGGGGGGGGGGGGGDFFGGGGGGGGGGGGGGGGGGGGGGGGGGGGGGGGGGDFGGGGEGGGGFFGGGGGGGGGGGGGGGGFFGFFGGCFFGFFGGGGGDFEGGGGGGGGGG7FEGGGGGGGGGGGGGGGGGGFGGEGGEGGGGGG5CEGEGGGGGCEEGDFC9CEECCFFGFCCGGGCECFGGD<<<C
@M03364:276:000000000-BLYN8:1:1101:19569:5474 1:N:0:1
ACTCCTACGGGAGGCAGCAGTAGGGAATCTTCGGCAATGGGGGCAACCCTGACCGAGCAACGCCGCGTGAGTGAAGAAGGTTTTCGGATCGTAAAACTCTGTTGTTAGAGAAGAACGTTAAGTAGAGTGGAAAGTTACTTAAGTGACGGTATCTAACCAGAAAGGGACGGCTAACTACGTGCCAGCAGCCGCGGTAATACGTAGGTCCCAAGCGTTGTCCGGATTTATTGGGCGTAAAGCGAGC
+
GGGGGGGGGGGGGGGGGGGGGGGGGGGGGGGGGGGGGGGGGGGGGGGGGGGGGGGGGGGGGGGGGGGGG,FFGGFGGGGGB<FGGGGGGGGGGGGGGGGFGGGG=FGGGGGGGGGGGGGCDGG9FFFGGGGGGGGGFGGGGFGGGFCECFGGGGFGGGFGGGGGCGGGGCGGGGGGGGGGGGGGGGGGGGGGGGGGGGGFGGC7EGGFGGGGGGGGDGGGEG5EGFDCGGGG4DGGGGFGGGGD
@M03364:276:000000000-BLYN8:1:1101:7544:5478 1:N:0:1
ACTCCTACGGGAGGCAGCAGTAGGGAATCTTCGGCAATGGGGGCAACCCTGACCGAGCAACGCCGCGTGAGTGAAGAAGGTTTTCGGATCGTAAAACTCTGTTGTTAGAGAAGAACGTTAAGTAGAGTGGAAAGTTACTTAAGTGACGGTATCTAACCAGAAAGGGACGGCTAACTACGTGCCAGCAGCCGCGGTAATACGTAGGTCCCAAGCGTTGTCCGGATTTATTGGGCGTAAAGCGAGC
+
GGGGGGGGGGGGGGGGGGGGGGGGGGGGGGGGGGGGGGGGGGGGGGGGGGDFGGGGCGGGGGGGGGGGGGGGGGGGGGGGGGGDGGGGGGGGGGGGGGGGGGFGGGGGGGGGGGGGGGGGGGGGGGGGGGGGGGGGGFGFGDGFGGGGGGGGGGGGGGGGGGGGGGGGGGGGGGGGGGGGGGGGGGGGGFGDGGGGGGFGGGGCGGECFGGFGGEDEGGGGGEEGGFGG7C*CC:EGGGFGGG3
@M03364:276:000000000-BLYN8:1:1101:21425:5481 1:N:0:1
ACTCCTACGGGAGGCAGCAGTGGGGAATATTGCACAATGGGCGCAAGCCTGATGCAGCCATGCCGCGTGTATGAAGAAGGCCTTCGGGTTGTAAAGTACTTTCAGCGAGGAGGAAGGCATTAAGGTTAATAACCTTAGTGATTGACGTTACTCGCAGAAGAAGCACCGGCTAACTCCGTGCCAGCAGCCGCGGTAATACGGAGGGTGCAAGCGTTAATCGGAATTACTGGGCGTAAAGCGCACG
+
GGGGGGGGGGGGGGGGGGGGGGFGGGGGGGGGGGGGGGGGGGGGGGGGGGGGGGGGGGGGGGGGGGGGGGGGGGGGGGGGGGGGGGGGGGGGGGGGGGGGGGGGGGGGGGGGGGGGGGGGGGGGGGGGGGGGGGGGGGGGGGGGGGGGGGGGFGGGGGGGGGGGGGGGGGGGGGGGGGGGGGGGGGGGGGCEGGGGGGGGGGGGGGGGGGGGGGGGGGGEECGGGGGGGGGGGGGDGDFGGGG5
@M03364:276:000000000-BLYN8:1:1101:15732:5506 1:N:0:1
ACTCCTACGGGAGGCAGCAGTAGGGAATCTTCGGCAATGGGGGCAACCCTGACCGAGCAACGCCGCGTGAGTGAAGAAGGTTTTCGGATCGTAAAACTCTGTTGTTAGAGAAGAACGTTAAGTAGAGTGGAAAGTTACTTAAGTGACGGTATCTAACCAGAAAGGGACGGCTAACTACGTGCCAGCAGCCGCGGTAATACGTAGGGTGCAAGCGTTAATCGGAATTACTGGGCGTAAAGCGCAC
+
GGGGGGGGGGGGGGGGGGGGGGGGGGGGGGGGGGGGDGGGGGGGGGGGGGGGGGGGGGGGGGGGGGGGGGGGGGGGGGGGGGGGGGGGGGGGGGGGGGGGGGGGGGEGGGGGGGGGGGGGFGGGGGGGGGGFFGGGGGGGGGGGGGGGGGGGGGGCGGGGGGGGGGGGGGGGGGGGGGGGGGGGGGGGGGGGGGGGDFGFGGGGGGGGGGCGCEGGGFGGGGGDFFCFGFCDFGGGGGGDDGG3
@M03364:276:000000000-BLYN8:1:1101:17183:5516 1:N:0:1
ACTCCTACGGGAGGCAGCAGTGGGGAATATTGCACAATGGGCGCAAGCCTGATGCAGCCATGCCGCGTGTATGAAGAAGGCCTTCGGGTTGTAAAGTACTTTCAGCGAGGAGGAAGGCGTTAAGGTTAATAACCGCAACGATTGACGTTACTCGCAGAAGAAGCACCGGCTAACTCCGTGCCAGCAGCCGCGGTAATACGGAGGGTGCAAGCGTTAATCGGAATTACTGGGCGTAAAGCGCACG
+
GGGGGFGGGGGGGGGGGGGGGGGGGGGGGGGGGGGGGGGGGGGDGGGGGGGGGGGGGGCFGGGFGGGGGGGGGGFGGGGGGGGGFGGGGGGGFFGGGGGGGGGGGGG7CFGGGGGGGGGGGGGGGGGFGGGGGGFGGEGGGGGGGGGGGGEEFGGGDGFGFGGGGGFEGEGGGFGGGGGGGGGFFEGGGEGGGGGGGGGGG5ECGEGGGGC5*:=5EGGGEGCGGGGGGGFFDGGGF:CGGGGC
@M03364:276:000000000-BLYN8:1:1101:6608:5542 1:N:0:1
ACTCCTACGGGAGGCAGCAGTGGGGAATATTGCACAATGGGCGCAAGCCTGATGCAGCCATGCCGCGAGTATGAAGAAGGCCTTCGGGTTGTAAAGTACTTTCAGCGGGGAGGAAGGCGTTGTGGTTAATAACCGCAGCGATTGACGTCACTCGCAGAAGAAGCACCGGCTAACTCCGTGCCAGCAGCCGCGCTAATACGGAGGGTGCAACCGTTAATCGGAATTACTGGGCGTAAAGCGCACG
+
@FECFGFG;CFB:+77CFEFC@A@@@@F,,EEF9EEDFF@ECCCFE:DFC,8CFFGACGGDFF8:+++@CCAAEAE9<CE=FGGGGF+:,@F,?CAFGF9FFDFGGGDGGGCEC,3CDC+@>+CF3<FFDFCGGGF@:*33DF7DCF@*>F9FGE7@:FFFC3<BFGG@C*=BFC9F@F:77@2:CCGGCEG*8:C9?@;8***:*;8CE+;C8;*:C9*/;;EF79CC+8=357C*?F5DD9/
@M03364:276:000000000-BLYN8:1:1101:11769:5559 1:N:0:1
ACTCCTACGGGAGGCAGCAGTAGGGAATCTTCGGCAATGGGGGCAACCCTGACCGAGCAACGCCGCGTGAGTGAAGAAGGTTTTCGGATCGTAAAACTCTGTTGTTAGAGAAGAACGTTAAGTAGAGTGGAAAGTTACTTAAGTGACGGTATCTAACCAGAAAGGGACGGCTAACTACGTGCCAGCAGCCGCGGTAATACGTAGGTCCCAAGCGTTGTCCGGATTTATTGGGCGTAAAGCGAGC
+
GGGGGGGGGGGGGGGGGGGGGGGGGGGGGGGGGGGGGGGGGGGGGGGGGGGGGGGGGGGGGGGGGGGGGGGGGGGGGGGGGGGGGGGGGGGGGGGGGGGGGGGGGGGGFGGGGGGGGGGGGGGGGGGGGGGFGGGGGGGGGGGGGGGEGGGGGGGGGGGGGGGGGGGGGGGGGGGGGFFGGGGGGGGGGFGGGGGGGGGGGGGGGGCFGGGGGGGGGGGGGGGGCFGGGGGGGGGGGGGFGGG<
@M03364:276:000000000-BLYN8:1:1101:19456:5569 1:N:0:1
ACTCCTACGGGAGGCAGCAGTAGGGAATCTTCGGCAATGGGGGCAACCCTGACCGAGCAACGCCGCGTGAGTGAAGAAGGTTTTCGGATCGTAAAACTCTGTTGTTAGAGAAGAACGTTAAGTAGAGTGGAAAGTTACTTAAGTGACGGTATCTAACCAGAAAGGGACGGCTAACTACGTGCCAGCAGCCGCGGTAATACGTAGGTCCCGAGCGTTGTCCGGATTTATTGGGCGTAAAGCGAGC
+
GGGGGGGGGGGGGGGGGGGGGGGGGGGGGGGGGGGGGGGGGGGGGGGGGGGGGGGDGGGGGGGGGGGGGFGGGGGGGGGGGGGGGGGGGGGGGGGGGGGGGGGGGGGGFGGGGGGGGGGGGGGGGFGGGGGGGGGGGGGGGGGGGGGGGGGGGGGGGGGGGGGGGGGGGGGGGGGGGGGGGGGGGGGGGGGGGGGGGGGGGGGGGGGGFGGGGGGGGGGGGG=:ECGGGGGGGGGGGGGGDGG)
@M03364:276:000000000-BLYN8:1:1101:25986:5590 1:N:0:1
ACTCCTACGGGAGGCAGCAGTAGGGAATCTTCGGCAATGGGGGCAACCCTGACCGAGCAACGCCGCGTGAGTGAAGAAGGTTTTCGGATCGTAAAACTCTGTTGTTAGAGAAGAACGTTAAGTAGAGTGGAAAGTTACTTAAGTGACGGTATCTAACCAGAAAGGGACGGCTAACTACGTGCCAGCAGCCGCGGTAATACGTAGGTCCCAAGCGTTGTCCGGATTTATTGGGCGTAAAGCGAGC
+
GGGGGGFGGGGGEGGGGGGGGGGGGGGGGGFGGGGGGGGGCCCEGGGFFG8FGEGGGDEGGGEEGGGGGD=?<FFGFGGG=EGGGGGGGGGGGDCEGGGGGGGGGGGGGGGGGGGGG+DFGGGDFGGFGGGGGGFGGFG9FFFGGGGGGGGGCGGGGF:CGGG?FFGGCEGGGGGGGGGGGGGGCGG7C>EGGDGGEFGGGGG@EFGFFGGFCEEE*:?EC?CEGFGFGGFFGDGGDGGGGGG9
@M03364:276:000000000-BLYN8:1:1101:4374:5595 1:N:0:1
ACTCCTACGGGAGGCAGCAGTGGGGAATATTGCACAATGGGCGCAAGCCTGATGCAGCCATGCCGCGTGTATGAAGAAGGCCTTCGGGTTGTAAAGTACTTTCAGCGAGGAGGAAGGTGTTGTGGTTAATAACCACAGCAATTGACGTTACTCGCAGAAGAAGCACCGGCTAACTCCGTGCCAGCAGCCGCGGTAATACGGAGGGTGCAAGCGTTAATCGGAATTACTGGGCGTAAAGCGCACG
+
GGGGGGGGGGGDGGGGGGGGGGGGGGGGGGGGGGGGGGGGGGGGGGGGGGFGGGGGGGGGGGGGGGGFGGGGGGGGGGGGGGGFGGGGCFGGGGGGGGGGGGGGGGG@FGGGGGGGGGGGGGGGGGGGGGGGGGGGGGGGGGFGGGGGGGGGFGDGGGGGGGGGGGGE<FGGGGFGGGGGGGGGGGGGGGGGGGGEFGGGGGGGGGGGGGGGG8CEGCFGDGGG6FFGGGGGGGGGFGGGGGG<
@M03364:276:000000000-BLYN8:1:1101:18312:5607 1:N:0:1
ACTCCTACGGGAGGCAGCAGTGGGGAATATTGCACAATGGGCGCAAGCCTGATGCAGCCATGCCGCGTGTATGAAGAAGGCCTTCGGGTTGTAAAGTACTTTCAGCGAGGAGGAAGGCATTAAGGTTAATAACCTTAGTGATTGACGTTACTCGCAGAAGAAGCACCGGCTAACTCCGTGCCAGCAGCCGCGGTAATACGGAGGGTGCAAGCTGTAATCGGAATTACTGGGCGTAAAGCGCACG
+
FFGG8EFFGGGEGGGGGDFFFGGGGG@EEFGDFEFFGGGGGGGGGGGGDGGFGGGCFGGFGCFGEGGGCGGGGCGGFEFGGCEFGGGGFCGGGFFCFFFFGGGGGFDCFG@FGDFFCGGGGECGFGGGGGFGGF<FGGFGF5FGDGG=FGGFG7F>FEGCCFGG,DF7FGG:CFCEFEG@>>CF7>D77CCCC:ECGGGGGCE7CC88FFGC++>>@FFFEECGGGCFGFGGDDG59DF3<DG5
@M03364:276:000000000-BLYN8:1:1101:17679:5626 1:N:0:1
ACTCCTACGGGAGGCAGCAGTAGGGAATCTTCGGCAATGGGGGCAACCCTGACCGAGCAACGCCGCGTGAGTGAAGAAGGTTTTCGGATCGTAAAACTCTGTTGTTAGAGAAGAACGTTAAGTAGAGTGGAAAGTTACTTAAGTGACGGTATCTAACCAGAAAGGGACGGCTAACTACGTGCCAGCAGCCGCGGTAATACGTAGGTCCCAAGCGTTGTCCGGATTTATTGGGCGTAAAGCGAGG
+
GGGGGGGGGGGGGGGGGGGGGGGGGGGGGGGGGGGGGGGGFCFBFGCFGGGGGGGGGGGGGGGFGGGGGGGGGGGGGGGGGGGGGGGGGGGGGGGGGGGGGGGGGGGGGGFGGGGGGDFCGGGGGGGGGG<CFFGGGFFFGDFFFFGGGGGGGGGGGGFG:FFCGGGGGGGGGGGGGGGGGCFGGGGGGFGGGGEDGGC?FGGGGGCGGGGGFGGCGGGGEG87CFCFGGGGG:EEGDCFGDG)
@M03364:276:000000000-BLYN8:1:1101:18847:5641 1:N:0:1
ACTCCTACGGGAGGCAGCAGTAGGGAATCTTCGGCAATGGGGGCAACCCTGACCGAGCAACGCCGCGTGAGTGAAGAAGGTTTTCGGATCGTAAAACTCTGTTGTTAGAGAAGAACGACGAGGAGAGTGGAAAGCTCCTCGTGTGACGGTATCTAACCAGAAAGGGACGGCTAACTACGTGCCAGCAGCCGCGGTAATACGTAGGTCCCGAGCGTTGTCCGGATTTATTGGGCGTAAAGCGAGC
+
GGGGGGGGGGGGGGGGGGGGGGGGGGGGGGGGGGGGGGGGGGGGGGGGGGGGGGGGGGGGGGGGGGGGGGGGGGGGFGGGGGGGGGGGGGDGGFGGGGGGGGGGGGGGGGGGGGGGGEGGGGGGGGGGGGGGGGGGGGGGGGGGGGGGGGGGGGGGGGGGGDGGGGGCEGGGGGGGGGGGGGGGGGGGGGGGGGGGGFEFFC9EEGCEGGGGGGGGGGGGEGEGGEGGCGFGGGGGGF>FGGG<
@M03364:276:000000000-BLYN8:1:1101:11679:5641 1:N:0:1
ACTCCTACGGGAGGCAGCAGTGGGGAATATTGCACAATGGGCGCAAGCCTGATGCAGCCATGCCGCGTGTATGAAGAAGGCCTTCGGGTTGTAAAGTACTTTCAGCGAGGAGGAAGGCATTAAGGTTAATAACCTTAGTGATTGACGTTACTCGCAGAAGAAGCACCGGCTAACTCCGTGCCAGCAGCCGCGGTAATACGGAGGGTGCAAGCGTTAATCGGAATTACTGGGCGTAAAGCGCACG
+
GGGGGGGGGGGGGGGGGGGGGGGGGGGGGGGGGGGGGGGGGGGGGGGGGGGGGGGGGGGGGGGGGGGCGG?FGGGGGGGGGGGGGGGGGGGGGGGGGGGGGGGGGGGEGGFGG@GGGGFGGGGGGGGGGFFGGFGGFGGGGGGGGGGGGGGGGGGGGCGGGGGGGGGGGGGGGGGGGGGGGGGGGGGGGGDGGGDGGGGGGEGEGGGC69<CC8E==EFFGGC=8C<FGGGFGCGGGGFD<<3/
@M03364:276:000000000-BLYN8:1:1101:6095:5664 1:N:0:1
ACTCCTACGGGAGGCAGCAGTAGGGAATCTTCGGCAATGGGGGCAACCCTGACCGAGCAACGCCGCGTGAGTGAAGAAGGTTTTCGGATCGTAAAACTCTGTTGTTAGAGAAGAACGTTAAGTAGAGTGGAAAGTTACTTAAGTGACGGTATCTAACCAGAAAGGGACGGCTAACTACGTGCCAGCAGCCGCGGTAATACGTAGGTCCCAAGCGTTGTCCGGATTTATTGGGCGTAAAGCGAGC
+
GGGGGGGGGGGGGGGGGGGGGGGGGGGGGGGGGGDGGGGGGGCFGGGGGGFGGGGGGGGGGGGGGGGCGEGGGGGGGFGGGGGGGGG@FEEGFGGGGGGGGGGGGGGGGGFDGGGGGGFGFGGGGGGGGFGGGGGGGGGGGGGGGGGGGGGFGGGGGGFGGGGGFDFGGGGGGGGGGGGGGGGGGGFFGGGGGGGGEGGGGG?EGGGGGGGGGGGEGGGGG5**;0<FGGGFCC>EGGGGDGGC
@M03364:276:000000000-BLYN8:1:1101:11378:5674 1:N:0:1
ACTCCTACGGGAGGCAGCAGTGGGGAATATTGCACAATGGGCGAAAGCCTGATCCAGCCATGCCGCGTGTGTGAAGAAGGTCTTCGGATTGTAAAGCACTTTAAGTTGGGAGGAAGGGCATTAACCTAATACGTTAGTGCTTTGACGTTACCGACAGAATAAGCACCGGCTAACTCTGTGCCAGCAGCCGCGGTAATACAGAGGGTGCAAGCGTTAATCGGAATTACTGGGCGTAAAGCGCACG
+
GGGGGGGGGGGGGGGGGGGGGGGGGEFGGGGGGGGGGGGGGGGGGGGGGGGGGGGGGGGFFGGGGGGGGGFGGGGGGGGGGGGGGGGGGGGGGGGGGGGGGGGGGGGGGGFGGFGGGGGGGGGGGGGFFGGGGGGGGGGGGFGGGGGGGGGGGGGGGGGGGGGGGGGGGGGGGGGGGGGGGGGGGGGGGGGGGGGGGGGGFGGGGGGGGGGGGGGGGGGGGGGGGGGGGGGGGGGGFFGGGGGC
@M03364:276:000000000-BLYN8:1:1101:10567:5714 1:N:0:1
ACTCCTACGGGAGGCAGCAGTGGGGAATATTGCACAATGGGCGCAAGCCTGATGCAGCCATGCCGCGTGTATGAAGAAGGCCTTCGGGTTGTAAAGTACTTTCAGCGAGGAGGAAGGCGTTGTGGTTAATAACCGCAGCGATTGACGTTACTCGCAGAAGAAGCACCGGCTAACTCCGTGCCAGCAGCCGCGGTAATACGGAGGGTGCAAGCGTTAATCGGAATTACTGGGCGTAAAGCGCACG
+
GGGGGGGGGGGGGGGGGGGGGGGGGGGGGGGGGGGGGGGGGGGGGGGGGGGGGGGGGGGGGGGGGGGGGGGGGGGGGGGGGGGGGGGGGGGGFGGGGGGGGGGGGGGGGGGGGGGGGGGGGGGGGGGGGGGGGGGGGGGGDGGGGGGGGGGGGGGGGGGGGGGGGGGGGGGGGGGGGGGGGGGGGGGGGGGGGGGGGGGGGEEGGGGGGGGGGGGCFFGGGDGGGGGGGGGGGGDEGGFGDDGC
@M03364:276:000000000-BLYN8:1:1101:13979:5722 1:N:0:1
ACTCCTACGGGAGGCAGCAGTAGGGAATCTTCGGCAATGGGGGCAACCCTGACCGAGCAACGCCGCGTGAGTGAAGAAGGTTTTCGGATCGTAAAACTCTGTTGTTAGAGAAGAACGTTAAGTAGAGTGGAAAGTTACTTAAGTGACGGTATCTAACCAGAAAGGGACGGCTAACTACGTGCCAGCAGCCGCGGTAATAGGTAGGTCCCAAGCGTTGTCCGGATTTGTTGGGCGTAAAGCGAGC
+
FFCFGGGGEEEFGE7B66FGD@FDD,CFGGGGGGGGEGFGGGGFEFGGEF<CFFEGCBFGEGGGGGGE7=FFFFCFFGGGFFFGGGGDG7CGGFG<E=FCFGGFGF<FFFCFFGGGE+B<7BF<DGF,CFA,>B<=D,E,3<=FGGFGGGGECFD9,<CFCGF7>CCBFGGGGGFCFGGFA7:FF=CGFFCCEDECEGF+?BCEFGG?C@9/58CEEGGEA8*5;<+<EEGGCGC597:>>CD/
@M03364:276:000000000-BLYN8:1:1101:7841:5741 1:N:0:1
ACTCCTACGGGAGGCAGCAGTAGGGAATCTTCGGCAATGGGGGCAACCCTGACCGAGCAACGCCGCGTGAGTGAAGAAGGTTTTCGGATCGTAAAACTCTGTTGTTAGAGAAGAACGTTAAGTAGAGTGGAAAGTTACTTAAGTGACGGTATCTAACCAGAAAGGGACGGCTAACTACGTGCCAGCAGCCGCGGTAATACGTAGGTCCCAAGCGTTGTCCGGATTTATTGGGCGTAAAGCGAGC
+
GGGGGGGGGGGGGGGGGGGGGGGGGGGGGGGGGGGGGGGGGGGGGGGGGGGGGGGGGGGGGGGGGGGGGGGGGGGGGGGGGGGGGGGGGGGGGGGGGGGGGGGGGGGGGGGGGGGGGGGGGGGGGGGGGGGGGGGGGGGGGFGGGGGGGGGGGGGGGGGGGGGGGGGGGGGGGGGGGGGGGGGGGGGGGGGDEGEGEGGGGGGGGGGFFFFGGGGGGGGFGGGGG6FGGGGGGGGGGGGGGGG3
@M03364:276:000000000-BLYN8:1:1101:12605:5757 1:N:0:1
ACTCCTACGGGAGGCAGCAGTGGGGAATATTGCACAATGGGCGCAAGCCTGATGCAGCCATGCCGCGTGTATGAAGAAGGCCTTCGGGTTGTAAAGTACTTTCAGCGAGGAGGAAGGTGTTGTGGTTAATAACCACAGCAATTGACGTTACTCGCAGAAGAAGCACCGGCTAACTCCGTGCCAGCAGCCGCGGTAATACGGAGGGTGCAAGCGTTAGTCGGAATTACTGGGCGTAAAGCGCACG
+
FGGGGGGGGGGGGGGGGGGGFGGGGGGGGGGGFFGGGGGGGFGGEGGGGGGGGGGGGGFGGGGGGGGGGGGCFGGGGGGGCCFGGGGDEFGGGGGGFFGGGGGGGGGFGGGGGGGGGGGGEGGGGGGFE<FG<ACGGGGGFFGGA<CCFB7CCFE:FGGDGFGGGGFCF7F<FGGFGGFFG7CGCFCFFEGGGEECFGFGGDGGGGGGGGGGGECE*<+7=EE=C?CECEGGDCEC*C7<<737
@M03364:276:000000000-BLYN8:1:1101:11758:5759 1:N:0:1
ACTCCTACGGGAGGCAGCAGTAGGGAATCTTCGGCAATGGACGAAAGTCTGACCGAGCAACGCCGCGTGAGTGAAGAAGGTTTTCGGATCGTAAAACTCTGTTGTTAGAGAAGAACGACGAGGAGAGTGGAAAGCTCCTCGTGTGACGGTATCTAACCAGAAAGGGACGGCTAACTACGTGCCAGCAGCCGCGGTAATACGTAGGTCCCAAGCGTTGTCCGGATTTATTGGGCGTAAAGCGAGC
+
GGGGGGGGGGGGGGG@FGFFFGGGGGGGGGGGGGGGGGGGGGGGEEFGGGGGGGGGGGGGGGGGGGGGGEGGGGGGGGGGGGGGGGGGGGGGGGGGGGGGGGGGGGGGGGGGGGGGGGGGDGGFGFGGGGGGGGGGGGGGGGGGGGGGGGGGGGGGGGGGFGGGGGGGGGGGCGGGGGGGGGFDGGGGGGGGGGGEGGFGGGGGGGGFGGGFFGGEGGGGGGGGGGGFFFGGGGEDDGGGGDG9
@M03364:276:000000000-BLYN8:1:1101:17978:5763 1:N:0:1
ACTCCTACGGGAGGCAGCAGTAGGGAATCTTCGGCAATGGGGGCAACCCTGACCGAGCAACGCCGCGTGAGTGAAGAAGGTTTTCGGATCGTAAAACTCTGTTGTTAGAGAAGAACGTTAAGTAGAGTGGAAAGTTACTTAAGTGACGGTATCTAACCAGAAAGCCACGGCTAACTACGTGCCAGCAGCCGCGGTAATACGTAGGTGGCAAGCGTTGTCCGGATTTATTGGGCGTAAAGCGAGC
+
GF@EFFF9CCEFFC;FEGEFFEFFEDFFEFFEGGGGGGFGGGEECFEEF@E<FFEGGGDFGGGCFFFEF7FFFFGFGFEEEEFGGGGGCCFGGGGGGGGGGGGGGFGGCCAFD8BGG=FGEGGGF9FAFGGCFFFGGFDGGGGGGDGGCGGGGGGFGGGGFGGGG:>AECEFEFEBFFCFCGFG@CCGG>CCEGGEGGCFFFECGGGGCGGF=EGGGGGFEGEEE?FGF+A*CGC7DFGGGGG3
@M03364:276:000000000-BLYN8:1:1101:6782:5772 1:N:0:1
ACTCCTACGGGAGGCAGCAGTGGGGAATATTGCACAATGGGCGCAAGCCTGATGCAGCCATGCCGCGTGTATGAAGAAGGCCTTCGGGTTGTAAAGTACTTTCAGCGAGGAGGAAGGCATTAAGGTTAATAACCTTAGTGATTGACGTTACTCGCAGAAGAAGCACCGGCTAACTCCGTGCCAGCAGCCGCGGTAATACGGAGGGTGCAAGCGTTAATCGGAATTACTGGGCGTAAAGCGCACG
+
GGGGGGGGGGGGGGGGGGGGGGGGGGGGGGGGGGGGGGGGGGGGGGGGGGGGGGGGGGGGGGGGGGGGGGGGGGGGGGGGGGGGGGGGGGGGGGGGGGGGGGGGGGGCFGGGGGGGGGGGGGGGGGGGGGGGGGGGGGGGGGFGGGGGGGGGGGGGDCFGGGGGGGGGGGGGGGGGGGGGGGGGGGGGGGGGGGGGGC9FGDCEGGGGGFGGGGGGGGGGGGGFGGGGGGGGGDGGGGGGDDG3
@M03364:276:000000000-BLYN8:1:1101:20279:5779 1:N:0:1
ACTCCTACGGGAGGCAGCAGTGGGGAATATTGCACAATGGGCGCAAGCCTGATGCAGCCATGCCGCGTGTATGAAGAAGGCCTTCGGGTTGTAAAGTACTTTCAGCGAGGAGGAAGGTGTTGTGGTTAATAACCACAGCAATTGACGTTACTCGCAGAAGAAGCACCGGCTAACTCCGTGCCAGCAGCCGCGGTAATACGGAGGGTGCAAGCGTTAATCGGAATTACTGGGCGTAAAGCGCACG
+
GGGGDGGGGGGGGEG;FGGGGFDFEGGCEFGGGEEFFCFGF8EFGGGFFEFGFDGFGGGFGG@CFFGGDGDGF,CC<EFGGGEG<<FGGEEGGFFFFGGGGGGGFGG+@ECEDFDFGC=FFCFGDFFFGGGFGGGDFFFGEGGGGAF:FGFF<7=F7<DC,>DFC,@*CFGC:,?9B1DFC*28E:EG7*CE5EC7C+BFEGGGDEDCFEG=CEGC7C?=5?CCCC0A?<F5DDCEFGF7<5))
@M03364:276:000000000-BLYN8:1:1101:14668:5797 1:N:0:1
ACTCCTACGGGAGGCAGCAGTAGGGAATCTTCGGCAATGGGGGCAACCCTGACCGAGCAACGCCGCGTGAGTGAAGAAGGTTTTCGGATCGTAAAACTCTGTTGTTAGAGAAGAACGTTAAGTAGAGTGGAAAGTTACTTAAGTGACGGTATCTAACCAGAAAGGGACGGCTAACTACGTGCCAGCAGCCGCGGTAATACGTAGGTCCCAAGCGTTGTCCGGATTTATTGGGCGTAAAGCGAGG
+
GGGGGGGGGGGGGGGGGGGGG9FFGGGGFGGCFGGGGGGGFEGDGGGGGGGGG@CEGGEGGFGGGGGGGC=FGGGGGGGGGGGGGGGGGEFGGGGCFFFFGGFGFGGGEFGGGGFGGEF==ED@,EFFFGG<=DFCFFEDFAFGF9=BC@+DFFAFEFGGEGF<FGGGGGG@>FCC<BFFGGGDE8B,=CEDGG*4=?EGFGG8EE?CCGGF5C?E*CF<EECECE7:CFGGGGGDCCF:3<C)
@M03364:276:000000000-BLYN8:1:1101:14813:5799 1:N:0:1
ACTCCTACGGGAGGCAGCAGTAGGGAATCTTCGGCAATGGGGGCAACCCTGACCGAGCAACGCCGCGTGAGTGAAGAAGGTTTTCGGATCGTAAAACTCTGTTGTTAGAGAAGAACGTTAAGTAGAGTGGAAAGTTACTTAAGTGACGGTATCTAACCAGAAAGGGACGGCTAACTACGTGCCAGCAGCCGCGGTAATACGTAGGTCCCAAGCGTTGTCCGGATTTATTGGGCGTAAAGCGAGC
+
GGFGGGGGEGGFGGGGGEGGGFFGGGGGFGGGGGGGGGGGGGGGGGGGGGGGGGGGGGGGGGGGGGGFGFGFFGGGGGGGFGGGGGGGGGGGGGGGGGGGGGGGGGGGCFGGGGGGGGGCGGGGGGGFGGFFGGFGGFGGGGGGGGGGEGGGGGFGGFGFEFCFGGGGGGGGGGGGGGGDCGFGFGGGFFE5CEGEGFFGCCFCCGGFGFF=C>;EEEFE==*A8<?FFCFGDDEGGGGGGDG)
@M03364:276:000000000-BLYN8:1:1101:23903:5802 1:N:0:1
ACTCCTACGGGAGGCAGCAGTGGGGAATATTGCACAATGGGCGCAAGCCTGATGCAGCCATGCCGCGTGTATGAAGAAGGCCTTCGGGTTGTAAAGTACTTTCAGCGAGGAGGAAGGCATTAAGGTTAATAACCTTAGTGATTGACGTTACTCGCAGAAGAAGCACCGGCTAACTCCGTGCCAGCAGCCGCGGTAATACGGAGGGTGCAAGCGTTAATCGGAATTACTGGGCGTAAAGCGCACG
+
GFEFGDF@CFGGGGGGGEGGFFGGGGGGGGGGGGFEGGFFGGGGGGGGGGGCEGGGGGGGGGGGGGGGGGGGGGGGGGGGGFC=FFGGFFGGGGGGGFGGGGGFGGDGGGEEGGGGGGFGGGGGGGGGGGGGGGGGCGFGGGDGGGGGGGGGFGDGCFEFGGGGGGGGDGGGGGGFGGGGGGGGGGGGGGGGGGDEGGFFEGEGGGDCEGGGGGGG=EGCEGGGGGGGGFFGDDGGGGGGGGG7
@M03364:276:000000000-BLYN8:1:1101:25732:5803 1:N:0:1
ACTCCTACGGGAGGCAGCAGTAGGGAATCTTCCACAATGGACGAAAGTCTGATGGAGCAACGCCGCGTGAGTGAAGAAGGTTTTCGGATCGTAAAACTCTGTTGTTAGAGAAGAACAAGGATGAGAGTAGAACGTTCATCCCTTGACGGTATCTAACCAGAAAGCCACGGCTAACTACGTGCCAGCAGCCGCGGTAATACGTAGGTGGCAAGCGTTGTCCGGATTTATTGGGCGTAAAGCGAGC
+
F-<;CFECCEGEGGGEEGGFCEGCGCGCEEGGGGFGFF<CFFGGFGG<CFGGGGGFFFCFG:FEEGG6>FCF,CD96EDFFEFGGGGGGGGGGF7FECFE<F<EGC9<FGGGEFCFGGGFCFF@,,,=CDEFG@E,FD<9,3DFGGGGGGGGFGGGGGGGGGGFGFEFGFEGGGF9AF7:@8CGFGG:>EEEGD>*:CFGGGGG7<B*<8EGFGE?5:??EG5=C6@FCFGFFCCEDDFGGG3)
@M03364:276:000000000-BLYN8:1:1101:21247:5808 1:N:0:1
ACTCCTACGGGAGGCAGCAGTAGGGAATCTTCGGCAATGGGGGCAACCCTGACCGAGCAACGCCGCGTGAGTGAAGAAGGTTTTCGGATCGTAAAACTCTGTTGTTAGAGAAGAACGTTAAGTAGAGTGGAAAATTACTTAAGTGACGGTATCTAACCAGAAAGGGACGGCTAACTACGTGCCAGCAGCCGCGGTAATACGTAGGTCCCAAGCGTTGTCCGGATTTATTGGGCGTAAAGCGAGC
+
GGGGGGGGGGGGGGGGGGGGGGGGGGGGGGGGGGGGGGGGGGGGGGGGGGGGGFGGGGGGGGGGGGGGGGGGGGGGCFGGGGGGGGGGGGGGGGGGGGGGGFGGGGGGGGGGGGGGGAFFCFFGGGGGGGGGGGFGGGGGGGGGGGGGGGGGGGGGGCFGGGGGGDGGGGGEGGGGGGGGGGGGGGGGGGGGGGGGGGGGGGGGGGGFFFDFGGGGGGGGGG5AEGFGGGGG:GGDGGFGDCD)
@M03364:276:000000000-BLYN8:1:1101:11871:5820 1:N:0:1
ACTCCTACGGGAGGCAGCAGTAGGGAATCTTCGGCAATGGGGGCAACCCTGACCGAGCAACGCCGCGTGAGTGAAGAAGGTTTTCGGATCGTAAAACTCTGTTGTTAGAGAAGAACGTTAAGTAGAGTGGAAAGTTACTTAAGTGACGGTATCTAACCAGAAAGGGACGGCTAACTACGTGCCAGCAGCCGCGGTAATACGTAGGTCCCAAGCGTTGTCCGGATTTATTGGGCGTAAAGCGAGC
+
FGDCGEGGGEFGFGG7FG<EFGGGG<6;CCFECE@@6CECE7@FCFDGGGGCG?@+@ECFGGC@=+:@:FFF<EGD9?<F?<FF?>++BCEE=849FFEAFFGGGFEA5EF==<D<@FFG7FGDFGEBFFFFAF<CFAGFG<C@FA<FCG@FFGBAF<FC,><FB7FCC<@<FG@DB7*6,1;,<8EF7,4::CBC5B9FGG?FE?9E>E8A55EG5><C7EE78E9C9+0597::DG**)*/)
@M03364:276:000000000-BLYN8:1:1101:4014:5824 1:N:0:1
ACTCCTACGGGAGGCAGCAGTAGGGAATCTTCGGCAATGGGGGCAACCCTGACCGAGCAACGCCGCGTGAGTGAAGAAGGTTTTCGGATCGTAAAACTCTGTTGTTAGAGAAGAACGTTAAGTAGAGTGGAAAGTTACTTAAGTGACGGTATCTAACCAGAAAGGGACGGCTAACTACGTGCCAGCAGCCGCGGTAATACGTAGGTCCCAAGCGTTGTCCGGATTTAGTGGGCGTAAAGCGAGC
+
GGGGGGGGGGGGGGGGGEGGGFFFGGGGGGGGGDGEECGFGCGGGD@EGGGGFFFEDGGFECGGGGGGDFG9FDGGG8FEFGGGGDFEECEGGGG,?FGGGF<FEE,C<AFCGFDFEGF>7FFAEFFFCFGF9DB<A9FA,>FFGGGGGGFBF9FCC7FFGGGGGG>*>B@CGGG@ECG,,1BC:EC8FEGDEEC7*2>CC++*45?BBCFFDGG5*2C::*2/*<9+<CF5*>5C73::<*//
@M03364:276:000000000-BLYN8:1:1101:11824:5830 1:N:0:1
ACTCCTACGGGAGGCAGCAGTGGGGAATATTGCACAATGGGCGCAAGCCTGATGCAGCCATGCCGCGTGTATGAAGAAGGCCTTCGGGTTGTAAAGTACTTTCAGCGAGGAGGAAGGTGTTGTGGTTAATAACCGCAGCAATTGACGTTACTCGCAGAAGAAGCACCGGCTAACTCCGTGCCAGCAGCCGCGGTAATACGGAGGGTGCAAGCGTTAATCGGAATTACTGGGCGTAAAGCGCACG
+
GGGGGGGGGGGGGGGGGGEGFGGGGGGGGGGGGFGGGGGGGGGGGGGGGGGGGGGGGGGGGGGGGGGGGGGGGGGGGGGGGGGGGGGGGGGGGGGGGGGGGGGGGGGEFGGGGGDFGGGGGGGGGGGGGGGGFCFGGGGGGGFGFAFFDFCFGGGDGDGGGGGGGGGGGDFEGGGGDEGDGC;BFFGGCGGGGGGED9<>B*8CEEGEGGCFGCGGGFGGEEGGGGDGFFEFDGEEGFCDGGGD
@M03364:276:000000000-BLYN8:1:1101:6713:5834 1:N:0:1
ACTCCTACGGGAGGCAGCAGTAGGGAATCTTCGGCAATGGACGAAAGTCTGACCGAGCAACGCCGCGTGAGTGAAGAAGGTTTTCGGATCGTAAAACTCTGTTGTTAGAGAAGAACAAGGATGAGAGTAAAATGTTCATCCCTTGACGGTATCTAACCAGAAAGCCACGGCTAACTACGTGCCAGCAGCCGCGGTAATACGTAGGTGGCAAGCGTTGTCCGGATTTATTGGGCGTAAAGCGAGC
+
GGGGGGGGGGGGGGGGGGGGGGGGGGGGGGGGGGGGGGGGGGGGGGGGGGGGGGGGGGGGGGGGGGGGGGGGGGGGGGGGGGGGGGGGGGGGGGGGGGGGGGGGGGGGGGGGGGGGGGGGFGGGGGGGGGGGGGGGGGGGGGGGGGGGGGGGGGGGGGGGGGGGGGGGGGGGGGGGGGEGGGGGCGGGGGGGGGGGGGGGDGFGGGGGGGGDGGGGGGGGGGGGGGGGGGG=5DGGDFGGGGG3
@M03364:276:000000000-BLYN8:1:1101:6518:5839 1:N:0:1
ACTCCTACGGGAGGCAGCAGTAGGGAATCTTCGGCAATGGGGGCAACCCTGACCGAGCAACGCCGCGTGAGTGAAGAAGGTTTTCGGATCGTAAAACTCTGTTGTTAGAGAAGAACGTTAAGTAGAGTGGAAAGTTACTTAAGTGACGGTATCTAACCAGAAAGGGACGGCTAACTACGTGCCAGCAGCCGCGGCAATACGTAGGTCCCAAGCGTTGTCCGGATTTATTGGGCGTAAAGCGAGC
+
FGFGGGGGGGGGGGGGGGGGGGGGGGGGGGGGGGGGGGGGGGGGGGGGGGGGGGGGGGGGGGGGGGGGGGGGGGGGGGGGFFGGGGGGGGGGGGGGGGGGGGGGGGGGFGGGGGGGGGGFFGGFFGGGGGFGGGGGFFGGGAGGGGGGGGGGGGGGD@FGGGGGGGGGGGEGGFGGGGCFGGFDGGGGGFCEGGGG5CGEFGGGGGGGFCCF=EGGGEGFE58:EDFGGGGGGGGGGFFCDGD<
@M03364:276:000000000-BLYN8:1:1101:26376:5849 1:N:0:1
ACTCCTACGGGAGGCAGCAGTAGGGAATCTTCGGCAATGGGGGCAACCCTGACCTAGCAACGCCGCGTGAGTGAAGAAGGTTTTCGGATCGTAAAACTCTGTTGTTAGAGAAGAACGTTAAGTAGAGTGGAAAGTTACTTAAGTGACGGTATCTAACCAGAAAGGGACGGCTAACTACGTGCCAGCAGCCGCGGTAATACGTAGGTCCCAAGCGTTGTCCGGATTTATTGGGCGTAAAGCGAGC
+
GGGGGGGGGGGGGGGGGGGGFFGGGGG<DFGCFCGEGGGFC@CFGGDGGGGGGG,CFGFGGGGGGGG@F@FAGGGGGGGGGGFFFFGFDFCGFGGGGFFC?CFGFGCA?FGGFGGFEGGFCDB<FGF,8+EFFDFGAFGGG9FDFEF+:@<@AD9FCFGGGG?,,33<>7C7FC,>FEEFGGF@@EF8F8:EG5:85++?BBEGGDGFFGGG5BE87CC9:*;A;+<FCCGGGGGGGF*:CC))
@M03364:276:000000000-BLYN8:1:1101:14424:5854 1:N:0:1
ACTCCTACGGGAGGCAGCAGTAGGGAATCTTCGGCAATGGGGGCAACCCTGACCGAGCAACGCCGCGTGAGTGAAGAAGGTTTTCGGATCGTAAAACTCTGTTGTTAGAGAAGAACGTTAAGTAGAGTGGAAAGTTACTTAAGTGACGGTATCTAACCAGAAAGGGACGGCTAACTACGTGCCAGCAGCCGCGGTAATACGTAGGTCCCAAGCGTTGTCCGGATTTATTGGGCGTAAAGCGAGC
+
GGGGGGGGGGGGGGGGGGGGGGGGGGGGGGGGGGGGGGGGGDGGGGGGGGGGGGGGGGGGGGGGGGGGGGGGGGGGGGGGGGGGGGGGGGGGGGGGGGGGGGGGGGGGGGGGGGGGGGGGGGGGGGGGGGGGGGGGGGGGGGGGGGGGGGGGGGGGFFGGGFGGGGGGGGGGGGGGGFFFGGGGGGGGGGGDGGGEGGGGGGGGGGGGGGGGGGGGGGFGGGGGE?CFGGGGDDGGGGGGGGG5
@M03364:276:000000000-BLYN8:1:1101:22574:5868 1:N:0:1
ACTCCTACGGGAGGCAGCAGTGGGGAATATTGCACAATGGGCGCAAGCCTGATGCAGCCATGCCGCGTGTATGAAGAAGGCCTTCGGGTTGTAAAGTACTTTCAGCGAGGAGGAAGGCGTTGTGGTTAATAACCGCAGCGATTGACGTTACTCGCAGAAGAAGCACCGGCTAACTCCGTGCCAGCAGCCGCGGTAATACGGAGGGTGCAAGCGTTAATCGGAATTACTGGGCGTAAAGCGCACG
+
GGGGGGGGGGGGGGGGGGGGGFGGGGGGGGGGGGGGGGGGGGGGGGGGGGGGGGGGGGGGGGGGEGGGGGGGGGGGGGGGGGGGGGGGGGGGGGGGGGGGGGGGG9FFGGGGGGGGGGGEGGGGGGGGGGGGGGGGGGGGGGGGGGG@FGGGGGCGGE@<:FGGGGGGGGGGGGGGGGGGGGGGGGGGGGGGGGGGGGGGCEGGGGGGGGGGGGEEGGGGGGGGGGGGGGGFG):EGGGGGGGD
@M03364:276:000000000-BLYN8:1:1101:18706:5909 1:N:0:1
ACTCCTACGGGAGGCAGCAGTAGGGAATCTTCGGCAATGGACGAAAGTCTGACCGAGCAACGCCGCGTGAGTGAAGAAGGTTTTCGGATCGTAAAACTCTGTTGTTAGAGAAGAACGTTAAGTAGAGTGGAAAGTTACTTAAGTGACGGTATCTAACCAGAAAGGGACGGCTAACTACGTGCCAGCAGCCGCGGTAATACGTAGGTGGCAAGCGTTATCCGGATTTATTGGGCGTAAAGCGAGC
+
GGGGGGGGGGGGGGGGGGGGGGGGGGGGGGGGGGGGGGGGGGGGEGGGGGGGGGGGGGGGGGGGGGGGGGGGGGGGGGGGGGGGGGGGGGGGGGGGGGGGGGGGGGGGGGGGGGGGGGGGGGGGGGGGGGGFGGGGGGGGGGGGGGFGGGFGGGGGGGGGGGGGGGGFGGGGGGGGGGGGGGGGGGGGGGGGGGGGEGGGGGGGGGGD*<CC5CGGGGGGGG=*8FFGGGGGGGGGDGGGGDG3
@M03364:276:000000000-BLYN8:1:1101:14991:5932 1:N:0:1
ACTCCTACGGGAGGCAGCAGTAGGGAATCTTCGGCAATGGGGGCAACCCTGACCGAGCAACGCCGCGTGAGTGAAGAAGGTTTTCGGATCGTAAAACTCTGTTGTTAGAGAAGAACGTTAAGTAGAGTGGAAAGTTACTTAAGTGACGGTATCTAACCAGAAAGGGACGGCTAACTACGTGCCAGCAGCCGCGGTAATACGTAGGTCCCAAGCGTTGTCCGGATTTATTGGGCGTAAGGCGAGC
+
GGGGGGGGGGEGGGGGGGGGGDGGGGGGGGGFFGGGGGGGGGGGGFGGGGGGGGGGGGGGGGFGFGGGGGGGGGGGGGGGGGGGGGG@FFGGGGGGGGGGGGGGGGGGGGGGGGGGGGGG@FFGFAF?FGGF<FGGFAFGGFGGGFGFGGGGGGGGGGGGGGGFFGGCGGGEGGGFDGGGGGGGFFGGGC8=:EEEGGGFGGGGDFCF>FFGGGEEC=CFEG8CGGGFFCFFFDGGD***1)1)
@M03364:276:000000000-BLYN8:1:1101:14298:5934 1:N:0:1
ACTCCTACGGGAGGCAGCAGTGGGGAATATTGCACAATGGGCGCAAGCCTGATGCAGCCATGCCGCGTGTATGAAGAAGGCCTTCGGGTTGTAAAGTACTTTCAGCGAGGAGGAAGGTGTTGTGGTTAATAACCGCAGCAATTGACGTTACTCGCAGAAGAAGCACCGGCTAACTCCGTGCCAGCAGCCGCGGTAATACGGAGGGTGCAAGCGTTAATCGGAATTACTGGGCGTAAAGCGCACG
+
GGGGGGGGGGGGGGGGGGGGGGGGGGGGGGGGGGGGGGGGGGGGGGGGGGGGGGGGGGGGGGGGGGGGGGGGGGGGGGGGGGGGGGGGGGGGGGGGGGGGGGGGGGGGGG:FGGGGGGGGGGGGGGGCFGGGGGGGGGGGGGGGGGGGGGGGGGGGGGGGGGGGGGGGGGGGGGGGGGGGGGGGGGGGGGGGGGGGGGGGGEGGGGGGGGGGGGGGFFDFGGGGGGGGGGGGGGGGGGGGGGGC
@M03364:276:000000000-BLYN8:1:1101:19271:5954 1:N:0:1
ACTCCTACGGGAGGCAGCAGTAGGGAATCTTCGGCAATGGACGAAAGTCTGACCGAGCAACGCCGCGTGAGTGAAGAAGGTTTTCGGATCGTAAAACTCTGTTGTTAGAGAAGAACGACGAGGAGAGTGGAAAGCTCCTCGTGTGACGGTATCTAACCAGAAAGGGACGGCTAACTACGTGCCAGCAGCCGCGGTAATACGTAGGTCCCGAGCGTTGTCCGGATTTATTGGGCGTAAAGCGAGC
+
GGGGGGGGGGGGGGGGGGGGGGGGGGGGGGGGGGEGGGGGGGGGFEGGGGGGGGGGGGGGGGGGGGGGGGGGGGGGGGGGGGGGGGGGGGGGGGGGGGGGGGGGGGGGGGGGGGGGGDGGGGGGGGGGGGGGGGGGGGGGGGGGGGGGGGFGGFGGGGFGGFGGGGGGGGDGGGGGGGGGGGFGGGGGGGGDGGGGGGGGGGGGGGCFFGGGGGGGEEGGGGGG;E+CFFGGGGGGGFGGGGG3
@M03364:276:000000000-BLYN8:1:1101:18628:5960 1:N:0:1
ACTCCTACGGGAGGCAGCAGTAGGGAATCTTCCACAATGGACGAAAGTCTGATGGAGCAACGCCGCGTGAGTGAAGAAGGTTTTCGGATCGTAAAACTCTGTTGTTGGAGAAGAACGTATTTGATAGTAACTGATCAGGTAGTGACGGTATCCAACCAGAAAGCCACGGCTAACTACGTGCCAGCAGCCGCGGTAATACGTAGGTGGCAAGCGTTGTCCGGATTTATTGGGCGTAAAGCGAGCG
+
GGGGGGGGGGGGGGGGGGGGGGGGGGGGGGGGGGGGGGGGGGGGGGGGGGGGGGGGGGGGGGGGGGGGGGGGGGGGGGGGGGGGGGGGGGGGGGGGGGGGGGGGGGGGGGGGGGGGGGGGGGGGGGGGGGGGGGGGGGGGGGGGGGGGGGGGGGGGGGGGGGGGFGGGGGGGGGGGGGCFFGGGGGGGGGGGGGGDGGGGGFGEGCGGDGGCEEGGGGGGGD=EC9@FFGGGDGGDFFGGGGG5
@M03364:276:000000000-BLYN8:1:1101:4934:5972 1:N:0:1
ACTCCTACGGGAGGCAGCAGTAGGGAATCTTCGGCAATGGGGGCAACCCTGACCGAGCAACGCCGCGTGAGTGAAGAAGGTTTTCGGATCGTAAAACTCTGTTGTTAGAGAAGAACGTTAAGTAGAGTGGAAAGTTACTTAAGTGACGGTATCTAACCAGAAAGGGACGGCTAACTACGTGCCAGCAGCCGCGGTAATACGTAGGTCCCAAGCGTTGTCCGGATTTATGGGGCGTAAAGCGAGC
+
GG9E<ECEBG7@@CGCCCFGGDGFEEFEFEEGGGGGGFDFE@F7@FGG,EAECEF@@@@EFGG7C:=FFCFFE<?BFGGGFFC=FG7B:FBEFFCBFE<<?FFFEFFFFAA,?F,>FBFF>?CA?CFGFDFFCA><CD9F99CFGG,CF+@<FGFCF,33,@:F73F7><<FEFGGCCFAFGGFGC6::=BE8B3=*+++=?CFGGCFGC*;FEE5:7+<18*/*9CF:CG5*)/:79CF33DC
@M03364:276:000000000-BLYN8:1:1101:15095:5985 1:N:0:1
ACTCCTACGGGAGGCAGCAGTGGGGAATATTGCACAATGGGCGCAAGCCTGATGCAGCCATGCCGCGTGTATGAAGAAGGCCTTCGGGTTGTAAAGTACTTTCAGCGAGGAGGAAGGCATTAAGGTTAATAACCTTAGTGATTGACGTTACTCGCAGAAGAAGCACCGGCTAACTCCGTGCCAGCAGCCGCGGTAATACGGAGGGTGCAAGCGGTAATCGGAATTACTGGGCGTACAGCGCACG
+
FGGGFDGGFFEE@CFFCEGGGGFGGDC<FG,CEFGF@,ECFCEGC:E7CECC@FG@FFGGEEF,@@F+68EEEEFFFCFGC@FGFFEEE7FFE?FFGGAEG<FFGGGGEDGGDF<EGGGFFGGGCFDGGGAFDF9BFDFF,,:ADDCFDG7CFF+>CEFGGFGGGFFE@<F7DGA>:B:DCF9DGGGGGGEECEGDFCFCG*BC@;8B+9CA8*88AC0:ECEC8CGGCGGGDGE=D74<C<5/
@M03364:276:000000000-BLYN8:1:1101:21562:5991 1:N:0:1
ACTCCTACGGGAGGCAGCAGTAGGGAATCTTCGGCAATGGGGGCAACCCTGACCGAGCAACGCCGCGTGAGTGAAGAAGGTTTTCGGATCGTAAAACTCTGTTGTTAGAGAAGAACGTTAAGTAGAGTGGAAAGTTACTTAAGTGACGGTATCTAACCAGAAAGGGACGGCTAACTACGTGCCAGCAGCCGCGGTAATACGTAGGTCCCAAGCGTTGTCCGGATTTATTGGGCGTAAAGCGAGC
+
GGGGGGGGGGGGGDGGGGGGGFGGGGGGGGGGGGGGGGGGGGGGGGG8FGGGGGGGGGGGGGGGGGGFGGGGGGGGGGGG<FBFFGEGFGGGFGGGGGGGGGGGG@EGAFGGGGGGG>DFGFCDFFGGGGGGGF9FDDFGGGD@EEGGGGGFFGGGGGGGGGGGGEGGGGGGGFGFGGD<FGGEGGGGDFGGGGCEEGGGGGGGGG9FGGGFEEEC=*<ECGC*;0<9EGGG:D**>CFDDDG)
@M03364:276:000000000-BLYN8:1:1101:21000:5997 1:N:0:1
ACTCCTACGGGAGGCAGCAGTAGGGAATCTTCGGCAATGGGGGCAACCTTGACCGAGCAACGCCGCGTGAGTGAAGAAGGTTTTCGGATCGTAAAACTCTGTCGTTAGAGAAGAACGTTAAGTAGAGTGGAAAGTTACTTAAGTGACGGTATCTAACCAGAAAGGGACGGCTAACTACGTGCCAGCAGCCGCGGTAATACGTAGGTCCCAAGCGTTGTCCGGATTTATTGGGCGTAAAGCGAGC
+
GGGGGGGGGGGGGGGGGGGGGGGGGGGGGGGGGEGGGGGGGGGGGGGGFGGGGCFGGGGGGGGGEFGFFCFGGGGGGGGGFEFGGGGGGGGGGGGGGGGGGG,BFCGGGGGGGGGGG=FFFFAFFFGGGGGEFFFGGGGGGGGFDFEFGBEDGGGGGGGGGGGGGGGGGGG7FGGGGGGAFFCFGGGGGGEGGG88B99CF9FGGG<CGGFGGGEGEGFFEE=:E?FGGGGFGGGGGGG7DGG5
@M03364:276:000000000-BLYN8:1:1101:4036:6018 1:N:0:1
ACTCCTACGGGAGGCAGCAGTAGGGAATCTTCGGCAATGGGGGCAACCCTGACCGAGCAACGCCGCGTGAGTGAAGAAGGTTTTCGGATCGTAAAACTCTGTTGTTAGAGAAGAACGTTAAGTAGAGTGGAAAGTTACTTAAGTGACGGTATCTAACCAGAAAGGGACGGCTAACTACGTGCCAGCAGCCGCGGTAATACGTAGGTCCCAAGCGTTGTCCGGATTTATTGGGCGTAAAGCGAGC
+
GGGGGGGGGGGGGGGGGGGGGGGGGGGGGGGGGGGGGGGGGGGGGGGGGGGGFCEFEGGGGGGGGGGGGGGDGGGGGGGGGGGFGGGGGGGGGGGEGGGGGGGGGGGGGGGGGGGGG=FGCGBFGCFDFCGFGGGGGGFCGGGGGGGG:>F@FFFFF>FGGGGGGGGGGGGGGGCFGGGFGG7EGFFGGFEEGGCCCFGGGGCEGGEC*59;8C81CCCFEE==:<FGGDGGGGGGGG7*)9D1
@M03364:276:000000000-BLYN8:1:1101:5310:6020 1:N:0:1
ACTCCTACGGGAGGCAGCAGTGGGGAATATTGGACAATGGGCGAAAGCCTGATCCAGCCATGCCGCGTGTGTGAAGAAGGTCTTCGGATTGTAAAGCACTTTAAGTTGGGAGGAAGGGCATTAACCTAATACGTTAGTGCTTTGACGTTACCGACAGAATAAGCACCGGCTAACTCTGTGCCAGCAGCCGCGGTAATACAGAGGGTGCAAGCGTTAATCGGAATTACTGGGCGTAAAGCGCGCG
+
FGGGGGFAFGFG@FEGGDFCGGGGGFGFGGGGF<EFGGGGDEEGGGECGFAF<EEFFD<EDFFGGCF@FFCCFFCGGGFGCFGCGG7FC?FFF?FDAG<FCFFG,@,EFFCGGC,E:?BFEGGFFFC=EGFEB=FGGGGGGGADDFGEGGGGDGDDFGGGFCFFGECEGGGGFG9DFE3ECGGGFEG8EGDGE:::BEFFGGG@C*B>GGCEEE=EC<9=EG?5@F7@F6@5<C7=FGCC7<39
@M03364:276:000000000-BLYN8:1:1101:12244:6023 1:N:0:1
ACTCCTACGGGAGGCAGCAGTGGGGAATATTGCACAATGGGCGCAAGCCTGATGCAGCCATGCCGCGTGTATGAAGAAGGCCTTCGGGTTGTAAAGTACTTTCAGCGAGGAGGAAGGCGTTGTGGTTAATAACCGCAGCGATTGACGTTACTCGCAGAAGAAGCACCGGCTAACTCCGTGCCAGCAGCCGCGGTAATACGGAGGGTGCAAGCGTTAATCGGAATTACTGGGCGTAAAGCGCACG
+
FGDGDGGGGGGGCC@FBCCFE8FFG;FGGGGFD<FFFDGFFCFFGGGGG8EFGGGGGFFGGGFFFGG@CB,EFFFFDGGD8FFEFFEG9BFGGGFEFEFGEFGGGFFGGGGGGCFGGFGCBFGGDFGGFFFGFDFGGGGEFDFC><E<CGGFGC@FF@<F:>FFGFGBFECC7CDF7:<C7EGGGGGGFEGEGGGG9CFCE5:?ECGEFGGGE;C8=?C=E8;CCCFFG6:FDCECFGGG33C<
@M03364:276:000000000-BLYN8:1:1101:16498:6065 1:N:0:1
ACTCCTACGGGAGGCAGCAGTGGGGAATATTGCACAATGGGCGCAAGCCTGATGCAGCCATGCCGCGTGTATGAAGAAGGCCTTCGGGTTGTAAAGTACTTTCAGCGAGGAGGAAGGTGTTGTGGTTAATAACCGCAGCAATTGACGTTACTCGCAGAAGAAGCACCGGCTAACTCCGTGCCAGCAGCCGCGGTAATACGGAGGGTGCAAGCGTTAATCGGAATTACTGGGCGTAAAGCGCACG
+
GGGGGGGGGGGGGGGGGGGGGGGGGGGGGGGGGGGGGGGGGGGGGGGGGGGGGGGGGGGGGGGGGGGGGGGGGGGGGGGGFGGGGGGGGGGGGGGGGGGGGGGGGGGFGGGGGGGGGFGGGGGGGFGGGGGGGGGGGGGGGGGGGGGGGGGGGGGGGGGGGGGGGGGGGGGGGGGGGGGGGGGGGGGGGGGGGEGGGGGFGEGGGGGGGGGGGGGGGGGGGGGGGGGGGGGGGGGGGGGGGGGC
@M03364:276:000000000-BLYN8:1:1101:23484:6089 1:N:0:1
ACTCCTACGGGAGGCAGCAGTGGGGAATATTGCACAATGGGCGCAAGCCTGATGCAGCCATGCCGCGTGTATGAAGAAGGCCTTCGGGTTGTAAAGTACTTTCAGCGAGGAGGAAGGCATTAAGGTTAATAACCTTAGTGATTGACGTTACTCGCAGAAGAAGCACCGGCTAACTCCGTGCCAGCAGCCGCGGTAATACGGAGGGTGCAAGCGTTAATCGGAATTACTGGGCGTAAAGCGCACG
+
GGFGGGGGGCFGDGGGGGGGGGGGGGGGGGGGGGGGGGGDFGEEEGGDF8CEFGGGFC8FGGGGFEC@FFGGFFFGGGGGF<EGGFGGCCF?EGFFEFFFDFGGG9F7FE=FGDGGGGGCEBDFF<?EF9ECFGG<DDFFC<CFDFE@DFGDGGGDEGGGGGGCFFFFGGDCFFD9FEFGGGGGEGGGGGGGG*CEFFFEC8EGGEEGFGGGGGCG5FCFGGGGGGGFFF=FCC5CCD*9CGG:
@M03364:276:000000000-BLYN8:1:1101:18858:6117 1:N:0:1
ACTCCTACGGGAGGCAGCAGTAGGGAATCTTCGGCAATGGGGGCAACCCTGACCGAGCAACGCCGCGTGAGTGAAGAAGGTTTTCGGATCGTAAAACTCTGTTGTTAGAGAAGAACGTTAAGTAGAGTGGAAAGTTACTTAAGTGACGGTATCTAACCAGAAAGGGACGGCTAACTACGTGCCAGCAGCCGCGGTAATACGTAGGTCCCAAGCGTTGTCCGGATTTATTGGGCGTAAAGCGAGC
+
GGGGGGGGGGGGGGGGGGGGGGGGGGGGGGGGGGGGGGGGGGGGGGGGGGGGGGGGGGGGGGGGGGG@FBFCFGGGGFGGFFDFGGGDFGGGGGGGGGGGGGGGFGDFFGGGGGGGGFGCGGFGFGGEFFF,FFDF<FGGGFGGGGGGCFEFGGGGGGGGGGGGGGGGGGGEGCFGGGGGGGGFGGGGGCBEGGECGGGGGGFGGG2?CGFGGGGGEGCGGGG5C9?CFGFGGG:CDGGGGGG)
@M03364:276:000000000-BLYN8:1:1101:9125:6129 1:N:0:1
ACTCCTACGGGAGGCAGCAGTAGGGAATCTTCGGCAATGGGGGCAACCCTGACCGAGCAACGCCGCGTGAGTGAAGAAGGTTTTCGGATCGTAAAACTCTGTTGTTAGAGAAGAACGTTAAGTAGAGTGGAAAGTTACTTAAGTGACGGTATCTAACCAGAAAGGGACGGCTAACTACGTGCCAGCAGCCGCGGTAATACGTAGGTCCCAAGCGTTGTCCGGATTTATTGGGCGTAAAGCGAGC
+
GGGGGGGGGGGGGGGGGGGGGGGGGGGGGGGGGGGGGGGGGGGGGGGGGGGGGGGGGGGGGGGGGGGGGEGGGGGGGGGGGFGGGGGGGGGGGGGGGGGGGGGGGGGGGFGGGGGGGFFGGGGGGGGGGGGFGGGGGGGGGGGFGFGGGGGFGGGGGGGGFGGGGGGGGGGGGGGGGGGFGGGGGGFFGGGGGGGGGGGGGFGGGGGGGFGGGGGGGGGGGGEGGDFGGGGGGCGE7CGGGGG)
@M03364:276:000000000-BLYN8:1:1101:20964:6142 1:N:0:1
ACTCCTACGGGAGGCAGCAGTGGGGAATATTGCACAATGGGCGCAAGCCTGATGCAGCCATGCCGCGTGTATGAAGAAGGCCTTCGGGTTGTAAAGTACTTTCAGCGAGGAGGAAGGCATTAAGGTTAATAACCTTGGTGATTGACGTTACTCGCAGAAGAAGCACCGGCTAACTCCGTGCCAGCAGCCGCGGTAATACGGAGGGTGCAAGCGTTAATCGGAATTACTGGGCGTAAAGCGCACG
+
GGGGGGGGGGGGGGGGGGGGGGGGGGGGGGGGGGGGGGGGGGGGGGGGGGGGFGGGGGGGGGGGGGGGGGGGGCGGGGGGGGGGGGGGGGGGGGGGGGGGGGGGGGG:FGGGGEGGGGGGGGGGGGGGGGGGGGGGGGGFGGGGGGGGGGGGGGD@GGGGG7FGGGGGGDFGGGGGGGGGGFGFGGFGFGGGGGGGGFGGGEEEGDGGFCGFGGGGGGGGGGGGGGGGGGGGGGGGDGGGDGG3
@M03364:276:000000000-BLYN8:1:1101:8973:6150 1:N:0:1
ACTCCTACGGGAGGCAGCAGTAGGGAATCTTCGGCAATGGGGGCAACCCTGACCGAGCAACGCCGCGTGAGTGAAGAAGGTTTTCGGATCGTAAAACTCTGTTGTTAGAGAAGAACGTTAAGTAGAGTGGAAAGTTACTTAAGTGACGGTATCTAACCAGAAAGGGACGGCTAACTACGTGCCAGCAGCCGCGGTAATACGTAGGTCCCAAGCGTTGTCCGGATTTATTGGGCGTAAAGCGAGC
+
GGGGGGGGGGGGGGGGGGGGGGGGGGGGGGGGGGGGGGGGGGGGGGGGGGGGGGGGGGGGGGGGGGGFGGGGGGGGGGGGGGGGGGGGGGGGGGGGGGGGGGGGGGGGGGGGGGGGGGGGGGGGGGGGGGGGGFGGGGGGGGGGGGGGGGGGGGGGGGGGGGFFGGGGGGGGGGGGGGGGGGGGGGGGGGGGGGGGEGGGGGGGGGGGGGGGGGEGGGFFEEGEEGGGFDFCFGGGDGCCGGG3
@M03364:276:000000000-BLYN8:1:1101:11967:6156 1:N:0:1
ACTCCTACGGGAGGCAGCAGTAGGGAATCTTCGGCAATGGGGGCAACCCTGACCGAGCAACGCCGCGTGAGTGAAGAAGGTTTTCGGATCGTAAAACTCTGTTGTTAGAGAAGAACGTTAAGTAGAGTGGAAAGTTACTTAAGTGACGGTATCTAACCAGAAAGGGACGGCTAACTACGTGCCAGCAGCCGCGGTAATACGTAGGTCCCAAGCGTTGTCCGGATTTATTGGGCGTAAAGCGAGC
+
GGGGGGGGGGGGGGGGGGGGGGGGGGGGGGGGGGGGGGGGGGGGGGGGGGGGGGGGGGGGGGGGGGGGGGGFFGGGG?FFGFGGGGGGGGGGGGGGGGGGGGGGGGGGGGGGGGGGDGGGGGGDGGFCFGEFGGGGGGGGGGGGGGGGGCGGGGGFGGGGGGGGGGGGGGGGGDGFFFEGGGGGGGGFGDEGEGEGGGGGFFCGGGGGFGGGGGEGGGG?EGGGGGGFGGDCCGGGDGGFDDC)
@M03364:276:000000000-BLYN8:1:1101:20651:6177 1:N:0:1
ACTCCTACGGGAGGCAGCAGTGGGGAATATTGCACAATGGGCGCAAGCCTGATGCAGCCATGCCGCGTGTATGAAGAAGGCCTTCGGGTTGTAAAGTACTTTCAGCGAGGAGGAAGGCATTAAGGTTAATAACCTTAGTGATTGACGTTACTCGCAGAAGAAGCACCGGCTAACTCCGTGCCAGCAGCCGCGGTAATACGGAGGGTGCAAGCGTTAATCGGAATTACTGGGCGTAAAGCGCACG
+
GGGGGGGGGGGGGGEGGGGGGGGGGGGGGGGGGFGGGFGGGFGGGGGGGGGGGGGGGGGGGGGGGGGGGFGGGGGGGGGGGGGGGGGDCGGGFFGGGGGGGGGGGGG7:CFFGGGGGGGGGGFGGGFGGGGA:DFBFFGGGGFGGGGGGGDGGEEGGGGFGCFGFGFEGGGGGGGGGGGGGGGGGGGGGGGGGGG7CCGGGCGGGEGGFGGGGGGGGGGG=CEGC@?FGGGGDGDECGCDDCG9
@M03364:276:000000000-BLYN8:1:1101:19347:6191 1:N:0:1
ACTCCTACGGGAGGCAGCAGTGGGGAATATTGGACAATGGGCGAAAGCCTGATCCAGCCATGCCGCGTGTGTGAAGAAGGCCTTCGGGTTGTAAAGTACTTTCAGCGAGGAGGAAGGCATTAAGGTTAATAACCTTAGTGATTGACGTTACTCGCAGAAGAAGCACCGGCTAACTCCGTGCCAGCAGCCGCGGTAATACGGAGGGTGCAAGCGTTAATCGGAATTACTGGGCGTAAAGCGCACG
+
GGGGGGGGGGGGGGCFGGGGGGGGGGGGGGGGGGGGGGGGGGGGGGGGGGGGGGGGGGGGGGGGGGGGGGGGGGGGGGGGGGGGGGGGGGEGGGGGGGGGGGGGGGGDGGGGGGGGGFGGGGGGGGGGGGGGGGGGGGGGGGGGGGGGGGGGGGGGGGGGGGGGGGGGGDGGGGGGGGGGGGGGGGGGGGGGGGGGGCFGGGGGGGGGGGGGGGGGGFCGGGGGGGGGGGGGGGGGGGGGGGG3
@M03364:276:000000000-BLYN8:1:1101:17768:6192 1:N:0:1
ACTCCTACGGGAGGCAGCAGTGGGGAATATTGCACAATGGGCGCAAGCCTGATGCAGCCATGCCGCGTGTATGAAGAAGGCCTTCGGGTTGTAAAGTACTTTCAGCGAGGAGGAAGGCGTTGTAGTTAATAACTGCAGCGATTGACGTTACTCGCAGAAGAAGCACCGGCTAACTCCGTGCCAGCAGCCGCGGTAATACGGAGGGCCCAAGCGTGGTCCGGATTTATTGGGCGTAAAGCGAGCG
+
GGGGGGGGGGGGGGGGGGGGGGGGGGGGGGGGGFGGGGGGFDGGGGGDGGGGDGGGGGDGGGGGGGGGDGGGGGGGGGGGGGGGGGGGGGGGGGGGGGGGGGGFGFC+@FFFGGG8B8CC>CC<<<8FFCG9>CDBDDD:FCD@DGE>F<BGGG@@C+@FCCGGGGGGGCEGF7>;:>>F*>?@FGGGFE>:5888;CEEEGG@88;B8C=*/;*:C<FEGGD*+<7<:A=597EC5*:DC3)9
@M03364:276:000000000-BLYN8:1:1101:18029:6197 1:N:0:1
ACTCCTACGGGAGGCAGCAGTGGGGAATATTGCACAATGGGCGCAAGCCTGATGCAGCCATGCCGCGTGTATGAAGAAGGCCTTCGGGTTGTAAAGTACTTTCAGCGAGGAGGAAGGCGTTAAGGTTAATAACCGCAGCAATTGACGTTACTCGCAGAAGAAGCACCGGCTAACTCCGTGCCAGCAGCCGCGGTAATACGGAGGGTGCAAGCGTTAATCGGAATTACTGGGCGTAAAGCGCACG
+
GGGGGGGGGGGGGGGGGGGGGGGGGGGGGGGGGGGGGGGGGGGGGGGGGGGGGGGGGGGGGGGGGGGGGGGGGGGGGGGGEGGGGGGGGGGGGGGGGCEGGGGGGGGGGGDGGG?FGGGEGGGGGGGGGGGGGGGGGDGGGGGGGGGGGDEFGGGGGDGGGGGGFGFGGGGGGGGFGGGFGGGGGGGGGGGGGGGGGGGFE5EGGGGGGGGGGGDGC7CGEGEGGGGGGGGGGGDGGGGGGGG3
@M03364:276:000000000-BLYN8:1:1101:15703:6202 1:N:0:1
ACTCCTACGGGAGGCAGCAGTAGGGAATCTTCGGCAATGGGGGCAACCCTGACCGAGCAACGCCGCGTGAGTGAAGAAGGTTTTCGGATCGTAAAACTCTGTTGTTAGAGAAGAACGTTAAGTAGAGTGGAAAGTTACTTAAGTGACGGTATCTAACCAGAAAGGGACGGCTAACTACGTGCCAGCAGCCGCGGTAATACGTAGGTCCCAAGCGTTGTCCGGATTTATTGGGCGTAAAGCGAGC
+
GGGGGGGGGGGGGGEGGGDFGFFGGGGGGGGGGGGGGGGGGGGGGGGGGGGGGGGGGGGGGGGGGGGGGGGGGGGFGGGGGGGGGGGGGGGGGGGGGGGGGGGGGGGFGGGGGGGGGGGCCFGFGGGGGGGGGGGGGGGGGGGGGFGGGCGGGGGGGGGGGGGGGGGGGGGGGGGGFGGFGGGGGGGGGGGGGGGGGGGFGFFGGGGGGFFGFG=ECEFFGGEDGFFGFFCCCGGGCGFDGGG<
@M03364:276:000000000-BLYN8:1:1101:18699:6204 1:N:0:1
ACTCCTACGGGAGGCAGCAGTAGGGAATCTTCGGCAATGGGGGCAACCCTGACCGAGCAACGCCGCGTGAGTGAAGAAGGTTTTCGGATCGTAAAACTCTGTTGTTAGAGAAGAACGTTAAGTAGAGTGGAAAGTTACTTAAGTGACGGTATCTAACCAGAAAGGGACGGCTAACTACGTGCCAGCAGCCGCGGTAATACGTAGGTCCCAAGCGTTGTCCGGATTTATTGGGCGTAAAGCGAGC
+
GGGGGGGGGGGGGGGGGGGGGGGGGGGGGGGGGGGGGGGGGGGGGGGGGGGGGGGGGGGGGGGGGGGGGGGGGGGGGGGGGGGGGGGGGGGGGGGGGGGGGGGGGGGGGGGGGGGGGFGFFGFGGGGFFGGGGGGGGGGGGGGGGGGGGGGGGGGGGGGGGGFGGCGGGGG@CFGGFGGG:CGGGGGGGGGGGGGGGGGGGFGGGGFGGGG88EEEGGGGEGEGDFGFEFFFGGGGDGGGGGG3
@M03364:276:000000000-BLYN8:1:1101:20801:6217 1:N:0:1
ACTCCTACGGGAGGCAGCAGTGGGGAATATTGCACAATGGGCGCAAGCCTGATGCAGCCATGCCGCGTGTATGAAGAAGGCCTTCGGGTTGTAAAGTACTTTCAGCGAGGAGGAAGGCATTAAGGTTAATAACCTTAGTGATTGACGTTACTCGCAGAAGAAGCACCGGCTAACTCCGTGCCAGCAGCCGCGGTAATACGGAGGGTGCAAGCGTTAATCGGAATTACTGGGCGTAAAGCGCACG
+
GGGGGGGGGGGGGGGGGGGGGGGGGGGGFGGGGGGGFFFFGGGGGGGGGGFGGGGGGGGGGGGGGGGCFGGGGGGGGGGGGGGGGGGGGGGGCFGGGGGGGGGGGGCFEGGGGGGGGDGGGGE?FGGFEEFGGGFFDFFGGGGGGFG@FFFGGGGGGG7FGGEGGGGGDFGDGG9DFEGGGGGGGGGGGGGGGGGGGFFGGGGGGEGGGGGGGGEEF?FGEGGGGGGGCGGGGGGCF>GDGGC5
@M03364:276:000000000-BLYN8:1:1101:6389:6222 1:N:0:1
ACTCCTACGGGAGGCAGCAGTGGGGAATATTGCACAATGGGCGCAAGCCTGATGCAGCCATGCCGCGTGTATGAAGAAGGCCTTCGGGTTGTAAAGTACTTTCAGCGAGGAGGAAGGTGTTGTGGTTAATAACCGCAGCAATTGACGTTACTCGCAGAAGAAGCACCGGCTAACTCCGTGCCAGCAGCCGCGGTAATACGGAGGGTGCAAGCGTTAATCGGAATTACTGGGCGTAAAGCGCACG
+
GGGGGGGGGGGGGGGGGGGGGGGGGGGGGGGGGGGGGGGGGGGGGGGGGGGGGGGGGGGGGGGGGGGGGGGGGGGGGGGGGGGGGGGGGGGGGGFGGFGGGGGGGGGDGGG7FGGGGGGFGGGGDCFFGGGGGFGGGGGGGGGGDGGGGFGGGDGGGGGGGGGGCFFDG7CCCGGGGGFGGGGGFFFGECEEEEEEGGGGEGGGGEGEF7CFEEDG5FGGGD5EEGGFGG**)9CEGCFD39<<
@M03364:276:000000000-BLYN8:1:1101:24370:6230 1:N:0:1
ACTCCTACGGGAGGCAGCAGTAGGGAATCTTCGGCAATGGGGGCAACCCTGACCGAGCAACGCCGCGTGAGTGAAGAAGGTTTTCGGATCGTAAAACTCTGTTGTTAGAGAAGAACGTTAAGTAGAGTGGAAAGTTACTTAAGTGACGGTATCTAACCAGAAAGGGACGGCTAACTACGTGCCAGCAGCCGCGGTAATACGTAGGTCCCAAGCGTTGTCCGGATTTATTGGGCGTAAAGCGAGC
+
GGGGGGGGGGGGGGGGGGGGGGGGGGGGGGGGGGGGGGGGFFEGGGGGGGGGGGGGGGGGGGGGGGGGGGGGGGFGGGGGGGGGGGGEGGEGGGFGGGGGGGGGGGGGCGGGGGGGGGGGFGFGGGGCFFGGGGGGGGGGGGGGGGGGGGGGGGGGGGFGGGGGGGGGGGGGGGGGGGGGGGGGGFG7B::CGGGGDGGGGGGGGGGFGFFGFC8=EGCFGCGCCECFFCF5FGGGGC7>CDGC
@M03364:276:000000000-BLYN8:1:1101:24049:6269 1:N:0:1
ACTCCTACGGGAGGCAGCAGTGGGGAATATTGCACAATGGGCGCAAGCCTGATGCAGCCATGCCGCGTGTATGAAGAAGGCCTTCGGGTTGTAAAGTACTTTCAGCGAAGAGGAAGGTGTTGTGGTTAATAACCACAGCAATTGACGTTACTCGCAGAAGAAGCACCGGCTAACTCCGTGCCAGCAGCCGCGGTAATACGGAGGGTGCAAGCGTTAATCGGAATTACTGGGCGTAAAGCGCACG
+
GGGGGGGGGGGGGGGGGGGGGGGGGGGGGGGGGGGGGGGGGGGGGGGGGGGGGGGGGGGGGGGGGGGGGGGGGGGGGGGGGGGFGGGGGGGGGGGGGGGGGGGGGGGGEGGGGFGGGGGGGGGGGGGGGGGGGGFGGGGGGGGGGGGGGGGGGDGGGGGGGGGGGGGGDFGGGGGGGGGGGGGGGGGGGGGGGGGGGGGGGCEGGGGGGGGGGGGGGGGGGDGGGGGGGGGGGGEGGGGGGGGD
@M03364:276:000000000-BLYN8:1:1101:8048:6286 1:N:0:1
ACTCCTACGGGAGGCAGCAGTGGGGAATATTGCACAATGGGCGCAAGCCTGATGCAGCCATGCCGCGTGTATGAAGAAGGCCTTCGGGTTGTAAAGTACTTTCAGCGAGGAGGAAGGCATTAAGGTTAATAACCTTGGTGATTGACGTTACTCGCAGAAGAAGCACCGGCTAACTCCGTGCCAGCAGCCGCGGTAATACGGAGGGTGCAAGCGTTAATCGGAATTACTGGGCGTAAAGCGCACG
+
GGGGGGGGGGGGGGGGGGGGGGGGGGGGGGGGGGGGGGGGGGGGGGGGGGGGGGGGGGGGGGGGGGGDFGGGGGGGGGGGGGGGGGGGGGGGGGGGGGGG9FEFGGGGGGGGGGFFGGGGGGGGGGGGGGGGGGGGGGGGGGGGFGGGGGGGGGGGGGGGGGGGGGGGGGGGGGGGGGGGGGGGGGGGGGGGGEGGGGGGGGGGGGGGGGGGDEGGFFGGGGGGCFEFGGGGGGGGGGGGGGG5
@M03364:276:000000000-BLYN8:1:1101:4459:6294 1:N:0:1
ACTCCTACGGGAGGCAGCAGTGGGGAATATTGCACAATGGGCGCAAGCCTGATGCAGCCATGCCGCGTGTATGAAGAAGGCCTTCGGGTTGTAAAGTACTTTCAGCGAGGAGGAAGGTGTTGTGGTTAATAACCGCAGCGATTGACGTTACTCGCAGAAGAAGCACCGGCTAACTCCGTGCCAGCAGCCGCGGTAATACGGAGGGTGCAAGCGTTAATCGGAATTACTGGGCGTAAAGCGCACG
+
GGGGGGGGGGGGGGGGGGGGGGGGGGGGGGGGGGGGGGFGGGGGGGGGGGGGGGGGGGGGGGGGGGGGGGGGGGFGGGGGGGGGGGGGGGGGGGFGGGGGGGGGGGGCFEGEDFGGGGGGGGGGGGGGGGGGGFGGGGGGGGGGGGGGGGGGGGGGGGGGGGGGGGFGGGGGGGFGGGGGGGGGGGGGGGGGCEEGGGFGG5CGGGGGGGGFGGGDGGGGGGEGGGGGFGGGGDEE5CFGDGD3
@M03364:276:000000000-BLYN8:1:1101:11431:6299 1:N:0:1
ACTCCTACGGGAGGCAGCAGTGGGGAATATTGCACAATGGGCGCAAGCCTGATGCAGCCATGCCGCGTGTATGAAGAAGGCCTTCGGGTTGTAAAGTACTTTCAGCGAGGAGGAAGGCGTTGTGGTTAATAACCGCAGCGATTGACGTTACTCGCAGAAGAAGCACCGGCTAACTCCGTGCCAGCAGCCGCGGTAATACGGAGGGTGCAAGCGTTAATCGGAATTACTGGGCGTAAAGCGCACG
+
GGGGGGGGGGGGGGGGGGGGGGGGGGGGGGGGGGGGGGGGGGGGGGGGGGGGGGGGGGGGGGGGGGGGGGGGGGGGGGGGGGGGGGGGGGGGGGGGGGGGGGGGGGGEGGGGGGGGGGGGGGGGGGGGGGGGGGGGGGGGFGGGGGGGGGGGGGGGGGGGGGGGGGFGGGGGGGGGGGGGGGGGGGGGGGGGGGGGGGGGEGGGGGGGGGGGGCGGGGFGGGGGGGGGGGGGGGGEGGGGGGGD
@M03364:276:000000000-BLYN8:1:1101:10054:6299 1:N:0:1
ACTCCTACGGGAGGCAGCAGTGGGGAATATTGCACAATGGGCGCAAGCCTGATGCAGCCATGCCGCGTGTATGAAGAAGGCCTTCGGGTTGTAAAGTACTTTCAGCGAGGAGGAAGGCGTTGTAGTTAATAACTGCAGCGATTGACGTTACTCGCAGAAGAAGCACCGGCTAACTCCGTGCCAGCAGCCGCGGTAATACGGAGGGTGCAAGCGTTAATCGGAATTACTGGGCGTAAAGCGCACG
+
GGGGGGGGGGGGGGGGDGGGGEGFGDGGFFGGAFFGGGGGGCF7FFCFGGGGGFFFGGGG<FFFGDGGGGGCFGGGDFGC,EFFGGGCEFGGGGFAFFGGEGGGGFGEGGG+BFF,C=@C:FFD,5CFGGGGF9?FFGFCE,3@FFE@FFGGD>:+3C::FGGG<,@F:FGFFGGFEEFGGGGGGFGGGGGGGGGEGGGG*;CC7CEG6AEFGEEC5CCGGGECEE<ACFGGGGGGGGGGD3))
@M03364:276:000000000-BLYN8:1:1101:27657:6301 1:N:0:1
ACTCCTACGGGAGGCAGCAGTAGGGAATCTTCGGCAATGGGGGCAACCCTGACCGAGCAACGCCGCGTGAGTGAAGAAGGTTTTCGGATCGTAAAACTCTGTTGTTAGAGAAGAACGTTAAGTAGAGTGGAAAGTTACTTAAGTGACGGTATCTAACCAGAAAGGTACGGCTAACTACGTGCCAGCAGCCGCGGTAATACGTAGGTCCCAAGCGTTGTCCGGACTTATTGGGCGTAAAGCGAGC
+
GGGACE<FFEGFE7FGGGCAFAFDCFGGGGGFGG7FFFG?GD7FGFGE7E@FFGGGC::FCCFGGGCCBCFEFFFFFCGF=<CDEC@F=FFGGGG9EFEGFEGFGCGFDFFGCEFFFD=8FGFDFADFDGGGFDFDFG9DFCG@DA,@7><F,@,>FG:@FGGFF,EFGED7EFCGGFGFCFG?FG?:C:CE>E::8CGGE:EGGGGGFFC@:CCEG5AFEEG*:CCGG?F7FG*:97C*CDG)
@M03364:276:000000000-BLYN8:1:1101:24399:6311 1:N:0:1
ACTCCTACGGGAGGCAGCAGTGGGGAATATTGCACAATGGGCGCAAGCCTGATGCAGCCATGCCGCGTGTATGAAGAAGGCCTTCGGGTTGTAAAGTACTTTCAGCGAGGAGGAAGGCGTTGTGGTTAATAACCGCAGCGATTGACGTTACTCGCAGAAGAAGCACCGGCTAACTCCGTGCCAGCAGCCGCGGTAATACGGAGGGTGCAAGCGTTAATCGGAATTACTGGGCGTAAAGCGCACG
+
GGGGGGGGGGGGGGGGGGGGGGGGGGEGGGGGGGGGGGEGGGGGGGGGGGGFGGGGGFFDFGGGCEGG>:@FGGEGFGGGGGGGGGGGGGGGFGGGGGFGG9FFGFGDGGFCCBFFGFGGGGGDGGGGGGGGGFFGE7FECFFDEGGGFGCAFGGGGGF>CFGGGGFB7FEFFFGCCEG<FCFGGGGGGGGGGGGGGGFGGCEGGGDCFGGGGG8EFFFGGG=FGGGGFGGGGGCCFFFGGGD3
@M03364:276:000000000-BLYN8:1:1101:16988:6313 1:N:0:1
ACTCCTACGGGAGGCAGCAGTGGGGAATATTGCACAATGGGCGCAAGCCTGATGCAGCCATGCCGCGTGTATGAAGAAGGCCTTCGGGTTGTAAAGTACTTTCAGCGAGGAGGAAGGTGTTGTGGTTAATAACCGCAGCAATTGACGTTACTCGCAGAAGAAGCACCGGCTAACTCCGTGCCAGCAGCCGCGGTAATAAGGAGGGTGCAAGCGTTAATCGGAATTACTGGGCGTAAAGCGCACG
+
GGGGGGGGGGGGGGGGGGGGGGGGGGGGGGGGGGGGGGGGGGGGGGGGGGGGGGGGGGGGGGGGGGGGGGGGGGGGGGGGGGGGGGGGGGGGGGGGGGGGGGGGGGGGGGGGGGGEGFGFGGGGGGGGGGGGGGGGGGGGGGGGGGGFGGGGGGGGGGGGGGGGGGGGGGDGGGGGGGGGGGGGFCFGGGGGGGGGG9+2?CFGEGGGGGGFEGGGGGDEEGGGGCFGFGGGGG=GCDGDD3)1
@M03364:276:000000000-BLYN8:1:1101:15191:6329 1:N:0:1
ACTCCTACGGGAGGCAGCAGTAGGGAATCTTCGGCAATGGGGGCAACCCTGACCGAGCAACGCCGCGTGAGTGAAGAAGGTTTTCGGATCGTAAAACTCTGTTGTTAGAGAAGAACGTTAAGTAGAGTGGAAAGTTACTTAAGTGACGGTATCTAACCAGAAAGGGACGGCTAACTACGTGCCAGCAGCCGCGGTAATACGTAGGTCCCAAGCGTTGTCCGGATTTATTGGGCGTAAAGCGAGC
+
GGGGGGGGGGGGGGGGGGGGGGGGGGGGGGGGGGGGGGGGGGGGGGGGGGGGGGGGGGGGGGGGGGGGGGGGGGGGGGGGEFGGFFGGGGGGGGGGGGGGGGGGGGGGGGGGGGGGGGGGFGGGGGGGGGGGGGGGGGGGGGGGGGGGGGGGGGGGGGGGGGGGGGGGGGGGGGGGGGGGGGGGGGGGGGGGGGGGGGGGGGGGGGGGGGGGGGGGGGGGGGCCGFGGGGGGGGGGGGGGGGG)
@M03364:276:000000000-BLYN8:1:1101:10932:6332 1:N:0:1
ACTCCTACGGGAGGCAGCAGTGGGGAATATTGCACAATGGGCGCAAGCCTGATGCAGCCATGCCGCGTGTATGAAGAAGGCCTTCGGGTTGTAAAGTACTTTCAGCGAGGAGGAAGGCATTAAGGTTAATAACCTTAGTGATTGACGTTACTCGCAGAAGAAGCACCGGCTAACTCCGTGCCAGCAGCCGCGGTAATACGGAGGGTGCAAGCGTTAATCGGAATTACTGGGCGTAAAGCGCACG
+
GGGGGGGGGGGGGGGEGGGGGGGGGDGGGGGGGGGGGGGGGGGGGGGGGGFFGGGGEGCGFGFGGGGCF:FFGGGGGGGGFFGGGGGGGGGGGGGGGGGGGFGGGGGGGGFEEFGGGGGGGFDGG<FFGGGGGGGGGCFGGFGGGGG>FGGFGGGGGDGGGGG?FFCFGDEGGGGGGGGGGGFGGGGG7EGGGGGGGGFGGGGGGEGDFGGGGGEGGGGG=CGFGFGC?EGF35:EDGGGGC<5
@M03364:276:000000000-BLYN8:1:1101:6539:6341 1:N:0:1
ACTCCTACGGGAGGCAGCAGTAGGGAATCTTCGGCAATGGGGGCAACCCTGACCGAGCAACGCCGCGTGAGTGAAGAAGGTTTTCGGATCGTAAAACTCTGTTGTTAGAGAAGAACGTTAAGTAGAGTGGAAAGTTACTTAAGTGACGGTATCTAACCAGAAAGGGACGGCTAACTACGTGCCAGCAGCCGCGGTAATACGTAGGTCCCAAGCGTTGTCCGGATTTATTGGGCGTAAAGCGAGC
+
GGGGGGGGGGGGGGGGGGGGGGGGGGGGGGGGGGGGGGGGGGGGGGGGGGGGGGGGGGGGGGGGGGGGGGGGGGGGGGGGGGGGGGGGGGGGGGGGGGGGGGGGGGGGGGGGGGGGGGGGGGFGGGGEGGGGGGGGGGGGGGGGGGGGGGGGGGGGGGGGGGGGGGGGGGGGGGGGGGGGGGGGGGGGGGGGGGGGGGGGGGGGGGGGGGGGDGGGGGGGGGGGGGGGGGGGGDGGGGGGGGG7
@M03364:276:000000000-BLYN8:1:1101:19460:6349 1:N:0:1
ACTCCTACGGGAGGCAGCAGTAGGGAATCTTCGGCAATGGACGAAAGTCTGACCGAGCAACGCCGCGTGAGTGAAGAAGGTTTTCGGAACGTAAAACTCTGTTGTTAGAGAAGAACAAGGATGAGAGTAAAATGTTCATCCCTTGACGGTATCTAACCAGAAAGCCACGGCTAACTACGTGCCAGCAGCCGCGGTAATACGTAGGTCCCAAGCGTTGTCCGGATTGATTGGGCGTAAAGAGAGG
+
FGGGGGGGGGGGGGGGGGGGGCFFEGGGGGGGE7FEGGGGFCFGGGDEFGGG,CF@FG:FGGDGEGGGGGGGGGGGGGGFC<<FGGGC+@CFGGG<FEGGCFFDD<FG<FEGGG8FFFG<,,BABF<F9??BAF<DCDDDGG@ADA,@7CDFGGGFFF<,@<73,@F<:F*FF:@DFDGFCDEGDF,DD>::8>BCCGD+8CFCEBCEGFFC@E58>EGGGGG:8*+<<CF=<C=5*/**2***
@M03364:276:000000000-BLYN8:1:1101:20517:6362 1:N:0:1
ACTCCTACGGGAGGCAGCAGTAGGGAATCTTCGGCAATGGGGGCAACCCTGACCGAGCAACGCCGCGTGAGTGAAGAAGGTTTTCGGATCGTAAAACTCTGTTGTTAGAGAAGAACGTTAAGTAGAGTGGAAAGTTACTTAAGTGACGGTATCTAACCAGAAAGGGACGGCTAACTACGTGCCAGCAGCCGCGGTAATACGTAGGTCCCAAGCGTTGTCCGGATTTATTGGGCGTAAAGCGAGG
+
GGGGGGGGGGGGGGGGGGGGG9<FGGGGEGGGFFGGGGGGGFFGGG<,CFGGGGGGGGGGGGGGGGGGG7=CFFCGGCF=FGGGGGGGGEGGGGGCF<FG,FGEF=EF<FG<FGDG+:8>@D??CFC?,:<<=D,=FDCAE=F,C97<:335@B@<F@EGFG:F>F<*@<>:1FF9<;FCE:1?F762:,4:5:881B9+*338CC9C8CGF5E=*2:C0/****2<C++<CFGC=<5*>D3D)
@M03364:276:000000000-BLYN8:1:1101:26863:6364 1:N:0:1
ACTCCTACAGGAGGCAGCAGTAGGGAATCTTCGGCAATGGGGGCAACCCTGACCGAGCAACGCCGCGTGAGTGAAGAAGGTTTTCGGATCGTAAAACTCTGTTGTTAGAGAAGAACGTTAAGTAGAGTGGAAAGTTACTTAAGTGACGGTATCTAACCAGAAAGGGACGGCTAACTACGTGCCAGCAGCCGCGGTAATACGTAGGTCCCAAGCGTTGTCCGGATTTATTGGGCGTAAAGCGAGC
+
GGGGGGGGGGGGGGGGGGGGGGGGGFFFFFGGGGGGGGGGGGGGGGGGDGGGGGGGGGGGGGGGGGGGGGGFFFFFFGGGGDFGGGGGGGGGGGGGGGGGGGGGFFGGAFGGGGGGGFFGFFGGGGFFGGGGFFGGGGGGGGGGGGGGGGGGGGGGGGGGGGGGGGGCGGGGGGGFGGGGGGEGGGGGGGGDEGGCGGGGGGGGGGGGGGGGGGGDGGGCGGGGGFGGCFFCF7//CFGGGGGC
@M03364:276:000000000-BLYN8:1:1101:20984:6364 1:N:0:1
ACTCCTACGGGAGGCAGCAGTAGGGAATCTTCGGCAATGGGGGCAACCCTGACCGAGCAACGCCGCGTGAGTGAAGAAGGTTTTCGGATCGTAAAACTCTGTTGTTAGAGAAGAACGTTAAGTAGAGTGGAAAGTTACTTAAGTGACGGTATCTAACCAGAAAGGGACGGCTAACTACGTGCCAGCAGCCGCGGTAATACGTAGGTCCCAAGCGTTGTCCGGATTTATTGGGCGTAAAGCGAGC
+
GGGGGGGGGGGGGGGGGGGGGGGGGGGGGGGGGGGGGGGGGGGGGGGGGGGGDGGGGGGGGGGGGGGFGGGGGGGGGGGGGGGGGGGGGGGGGGGGGGGGGGGGGGGGGGGGGGGGGGGGGGGGAFFGFGGGGGGGGGFFFGGFGGGGDFFGGGGGGGGGGGGCGGGGGGGGGGGGGGGGGGGGGGGD7FGGGGGGGGGGGGGGGGGGGGGGGGEGGGGGGGC=EFFGGGGGGGGGGGGGGGD5
@M03364:276:000000000-BLYN8:1:1101:11988:6373 1:N:0:1
ACTCCTACGGGAGGCAGCAGTAGGGAATCTTCGGCAATGGACGAAAGTCTGACCGAGCAACGCCGCGTGAGTGAAGAAGGTTTTCGGATCGTAAAACTCTGTTGTTAGAGAAGAACAAGGATGAGAGTAGAACGTTCATCCCTTGACGGTATCTAACCAGAAAGCCACGGCTAACTACGTGCCAGCAGCCGCGGTAATACGTAGGTGGCAAGCGTTGTCCGGATTTATTGGGCGTAAAGCGAGC
+
GGGGGGGGGGGFGGGGDGGGGGGGGGGGGGGGGGGGGGGGDFGGEGGGGGFGGGGGGGGGGGGGGGGFGGGGGGGGGGGGGGGGGGGGGGGGGGGGGGGGGGGGGGCFDFGGGGGGGGGGGGGGGGGGGGGGGGGGGFGGGGGGGGGGGGGGGGGGGFGGCFGGGGGGGGGGGGFGGFGGGGGGGGG8CCEGGGGGGGGGGGGGGGCGGGGGGGEEGGGGGGC=EFGFGGGGGGGGGGGGGGD5
@M03364:276:000000000-BLYN8:1:1101:20058:6384 1:N:0:1
ACTCCTACGGGAGGCAGCAGTGGGGAATATTGCACAATGGGCGCAAGCCTGATGCAGCCATGCCGCGTGTATGAAGAAGGCCTTCGGGTTGTAAAGTACTTTCAGCGAGGAGGAAGGTGTTGAGGTTAATAACCTCAGCAATTGACGTTACTCGCAGAATAAGCACCGGCTAACTCTGTGCCAGCAGCCGCGGTAATACGGAGGGTGCAAGCGTTAATCGGAATTACTGGGCGTAAAGCGCACG
+
GGGGGGFGGGGGGGGGGGGGGGGGGGGGGGGGGFGGGGGGGGGGGGGGGGGGGGGGGGGGGGGGGGGGGEGGGGGGGGGGGGGGGGGDFGGGGGGGGGGGGGGGGCF+FFGGGGGGEFFEFGGGGGGFGGGGGGGGGGGGGGFGFGGGGGGDEGGGGGGCGGGGGGGGGGGGGGGGGGGGGFEGG7>FGGGGGGGGGGGGG>EGGGGDFGFFGGGDEEEFGGGGG7CCFGGFDD5CFGGCCDG5
@M03364:276:000000000-BLYN8:1:1101:11194:6385 1:N:0:1
ACTCCTACGGGAGGCAGCAGTAGGGAATCTTCGGCAATGGGGGCAACCCTGACCGAGCAACGCCGCGTGAGTGAAGAAGGTTTTCGGATCGTAAAACTCTGTTGTTAGAGAAGAACGTTAAGTAGAGTGGAAAATTACTTAAGTGACGGTATCTAACCAGAAAGGGACGGCTAACTACGTGCCAGCAGCCGCGGTAATACGTAGGTCCCAAGCGTTGTCCGGATTTATTGGGCGTAAAGCGAGC
+
GGGGGGGGGGGGGGGGGGGGGGGGGGGGGGGGGGEGGGGGGGGGGGGGGGGGGGGGGGGGGGGGGGGFGGGGGGGGGGGGFGGGGGGDGGGGGGGGGGGGGGGGGGFGGGGGGGGGGGGGDGFFGGGGGGFGGGGGGGGGGGGGGGGGGGGGGGGGFGGGGGGGGGGGGEGGGGGGGFGGGGGGGGGGGGGDGGGGEGFGGGGGGGGGGGGGGGGGGGGGGG5CECCGGGGFGGGGGGGGGGG<
@M03364:276:000000000-BLYN8:1:1101:9626:6393 1:N:0:1
ACTCCTACGGGAGGCAGCAGTAGGGAATCTTCGGCAATGGGGGCAACCCTGACCGAGCAACGCCGCGTGAGTGAAGAAGGTTTTCGGATCGTAAAACTCTGTTGTTAGAGAAGAACGTTAAGTAGAGTGGAAAATTACTTAAGTGACGGTATCTAACCAGAAAGGGACGGCTAACTACGTGCCAGCAGCCGCGGTAATACGTAGGTCCCAAGCGTTGTCCGGATTTATTGGGCGTAAAGCGAGC
+
GGGGGGGGGGGGGGGGGGGGGGGGGGGGGGGGGGGGGGGGGGGGGGGGGGGGGGGGGGGGGGGGGGGGGGGGGGGGGGGGGGGGGGGDGGGGGGGGGGGGGGGGGGGGGGGGGGGGGGGGGGGGGFGFDGGGGGGGGGGGGGGDFFGGGGGGGGGGGGGGGGGGGGGGGGGGGGGGGGGGGGGGGGGGGGGGGGGGGGGGGGGGGGGGGGFGCEGGGGGEEG55CFGGG7E=FGGGDFCFGGG3
@M03364:276:000000000-BLYN8:1:1101:7708:6401 1:N:0:1
ACTCCTACGGGAGGCAGCAGTGGGGAATATTGCACAATGGGCGCAAGCCTGATGCAGCCATGCCGCGTGTATGAAGAAGGCCTTCGGGTTGTAAAGTACTTTCAGCGAGGAGGAAGGCATTAAGGTTAATAACCTTAGTGATTGACGTTACTCGCAGAAGAAGCACCGGCTAACTCCGTGCCAGCAGCCGCGGTAATACGGAGGGTGCAAGCGTTAATCGGAATTACTGGGCGTAAAGCGCACG
+
GGGGGGGGGGGGGGGGGGGGGGGGGGGGGGGGGGGGGGGGGGGGGGGGGGGGGGGGGGGGGGGGGGGGGGGGGGGGGGGGGGGGGGGGGGGGGGGGGGGGGGGGGGGDGGDGCCGGGFGGGGGGGGGEGGGGGGGGGGGGGGGGGGGGGGDGGGGGGGGGGGGFGGGGGGGGGGGGGGGGGGFGGGGGGGGGGEGGGGGGDCEGGGGGGGCFDEE8CGGGGGGGGCCCCFGFGGGGGGGGGGGD
@M03364:276:000000000-BLYN8:1:1101:20402:6402 1:N:0:1
ACTCCTACGGGAGGCAGCAGTAGGGAATCTTCGGCAATGGGGGCAACCCTGACCGAGCAACGCCGCGTGAGTGAAGAAGGTTTTCGGATCGTAAAACTCTGTTGTTAGAGAAGAACGTTAAGTAGAGTGGAAAGTTACTTAAGTGACGGTATCTAACCAGAAAGGGACGGCTAACTACGTGCCAGCAGCCGCGGTAATACGTAGGTCCCAAGCGTTGTCCGGATTTATTGGGCGTAAAGCGAGC
+
GGGGGGGGGGGGGGGGGGGGGGGGGGGGGGGFGGGGGGGGGGGGGGGGGGGGGGGGGGGGGGGGGGGGEGGGGGGGGGGGFGGGGEGEGGGGGGGGGGGGGGGGEDGGGGGGGGGGGCFGGFDFGGGGGGGGGGGGGGGGGGGGGGGGGGGGGGGGGGGGGGFGFDGGGGGGGGCGGGGFGGGGGGGGGGGGGGGGGGGG5?FGGG9FFF?CFE=CGGGGGE?ECCGGGGGFGGGGGGGGGGD)
@M03364:276:000000000-BLYN8:1:1101:3494:6413 1:N:0:1
ACTCCTACGGGAGGCAGCAGTAGGGAATCTTCGGCAATGGGGGCAACCCTGACCGAGCAACGCCGCGTGAGTGAAGAAGGTTTTCGGATCGTAAAACTCTGTTGTTAGAGAAGAACGTTAAGTAGAGTGGAAAGTTACTTAAGTGACGGTATCTAACCAGAAAGGGACGGCTAACTACGTGCCAGCAGCCGCGGTAATACGTAGGTCCCAAGCGTTGTCCGGATTTATTGGGCGTAAAGCGAGC
+
GGGGGFGGGGGGGGGGGGGGGGGGGGGGGGGGGGGGGGGGGGGGGGGGGGGGGGGGGGGGGGGGGGGGGGGGGGGGGGGGGGGGGGGGGGGGGGGGGGGGGGGGGGGGGGGGGGGGGGGGGGFGGGGGGGGGGGGGGGGGGGGGGGGGGGGGGGGGGGGGGGGGGGGGGGGGGFGGGGGGGGGFGGGGGGGGGGGGGGGGGGGGGGGGFGGGGGGGGGGGGGGGGC?FEGGGGGGGGGGGGGC)
@M03364:276:000000000-BLYN8:1:1101:16548:6423 1:N:0:1
ACTCCTACGGGAGGCAGCAGTAGGGAATCTTCCACAATGGACGAAAGTCTGATGGAGCAACGCCGCGTGAGTGAAGAAGGGTTTCGGCTCGTAAAGCTCTGTTGTTAAAGAAGAACGTGGGTGAGAGTAACTGTTCACCCAGTGACGGTATTTAACCAGAAAGCCACGGCTAACTACGTGCCAGCAGCCGCGGTAATACGTAGGTGGCAAGCGTTATCCGGATTTATTGGGCGTAAAGCGAGCG
+
GGGGGGGGGGGGGGGGGGGGGGGGGGGGGGGFGGGGGGGGDGGGGGGGGGGGGGGGGGGGGGGGGGGGGFGGGGGGGGGGGGGGGGGGGGGGGGGGGGGGEFEFGFFGFGGGGGGGGGGGC@BDFGEGGGGFGFGFGDFGGGGGGGGEFCFGFFGGGGFFGGGGGGGGGGGGGGGGGGGGGGGGGGGGGGGGGGGGGGGFCFFEFGGGGGGGGGGGGGGGGGGGGGFGGGGGDGGGGGGGDDDC
@M03364:276:000000000-BLYN8:1:1101:6029:6443 1:N:0:1
ACTCCTACGGGAGGCAGCAGTAGGGAATCTTCGGCAATGGGGGCAACCCTGACCGAGCAACGCCGCGTGAGTGAAGAAGGTTTTCGGATCGTAAAACTCTGTTGGTAGAGAAGAACGTTGGTGAGAGTGGAAAGCTCATCAAGTGACGGTAACTACCCAGAAAGGGACGGCTAACTACGTGCCAGCAGCCGCGGTAATACGTAGGTCCCAAGCGTTGTCCGGATTTATTGGGCGTAAATCGAGC
+
GGGGGGGGGGEGGGGGGGGGGGGFGGGGGGGGGGGGGGGGGEGEGGGGGGGGGGGGGGGGGGGGGGGFGGGGGGGGGGGGGGGGGGGGDGGEGGGGGGGGCGGCGGGGGGGGCGGFGFG@FGGGFCFFGFGGGGGGGGGGGGFGGEGDGGGFGGGGCGGGGGGGGGGFGGGGGGGGGGGG7FFGGGGGGGGGGGGG89BFGGGGGGF95CFFGGGDEGGGGGGGGGGG?<FEFDEGD<**/0C>
@M03364:276:000000000-BLYN8:1:1101:19810:6455 1:N:0:1
ACTCCTACGGGAGGCAGCAGTAGGGAATCTTCGGCAATGGACGAAAGTCTGACCGAGCAACGCCGCGTGAGTGAAGAAGGTTTTCGGATCGTAAAACTCTGTTGTTAGAGAAGAACAAGGATGAGAGTAAAACGTTCATCCCTTGACGGTATCTAACCAGAAAGCCACGGCTAACTACGTGCCAGCAGCCGCGGTAATACGTAGGTGGCAAGCGTTGTCCGGATTTATTGGGCGTAAAGCGAGG
+
GGGGGGGGGGGGGGGGGGGGGGGGGGGGGGGGGGGGGGGGGGGGGGGGGGGGGGGGGGGGGGGGGGGGGDGGGGGGGGGGGGGGGGGGGGGGGGGGGGGFGGGGGGGGGGGGGGGGGGGGGGFGGGGGGGGGGGGGGGGGGGGGGGGGGGGFCGGGGFGFGGFFGGGGGGGGGFGFGGGGGGGGGGGGGGGGGGGGGGGGGG9FGGFGGGGGGGEGGGGGGGD5:CFGGGFGGGGGGGF7<GD)
@M03364:276:000000000-BLYN8:1:1101:12790:6458 1:N:0:1
ACTCCTACGGGAGGCAGCAGTAGGGAATCTTCGGCAATGGGGGCAACCCTGACCGAGCAACGCCGCGTGAGTGAAGAAGGTTTTCGGATCGTAAAACTCTGTTGTTAGAGAAGAACGTTAAGTAGAGTGGAAAGTTACTTAAGTGACGGTATCTAACCAGAAAGGGACGGCTAACTACGTGCCAGCAGCCGCGGTAATACGTAGGTCCCAAGCGTTGTCCGGATTTATTGGGCGTAAAGCGAGC
+
GGGGGGGGGGGGGGGGGGGGGGGGGGGGGGGGGGGGGGGFGGGGGGGGGGGGGGGGGGGGGGGGGGGGGGGGGGGGGGGGGGGGGGGGGGGGGGGGGGGGGGGGGGGGFGGGGGGGGGGFGGEGGGGGGGGGGGGFFGGGGFGGGGGGGGGGGGGGGGGGGGFGGGFGDGGGDGGGGGGGGGGGGEFFGEEGGGGGGGFFGGGGGGGGGGGFFEEGGGGFEEGGGGFFGGGEGGGGGGGGGGG)
@M03364:276:000000000-BLYN8:1:1101:15877:6465 1:N:0:1
ACTCCTACGGGAGGCAGCAGTAGGGAATCTTCGGCAATGGGGGCAACCCTGACCGAGCAACGCCGCGTGAGTGAAGAAGGTTTTCGGATCGTAAAACTCTGTTGTTAGAGAAGAACGTTAAGTAGAGTGGAAAGTTACTTAAGTGACGGTATCTAACCAGAAAGGGACGGCTAACTACGTGCCAGCAGCCGCGGTAATACGTAGGTCCCAAGCGTTGTCCGGATTTATTGGGCGTAAAGCGAGC
+
GGGGGGGGGGGGGGGGGGGGGGGGGGGGGGGGGGGGGGGGGGGGGGGGGGGGGGGGGGGGGGGGGGGGGGGGGGGGGGGGGGGGGGGGGGGGGGGGGGGGGGGGGGGGGGGGGGGGGGGEGGGFGGGGGGGGGGGGGGGGGGGGGGGGGGGGGGGGGGGGGGGGGGGGGGGGGGFGGGGGFGGGGGGGGGGGGGGGGGGGGGGGGGGGGGGGFGGGGGGGGGGGGGGFFGGGGGGGGGGGGGG3
@M03364:276:000000000-BLYN8:1:1101:18923:6510 1:N:0:1
ACTCCTACGGGAGGCAGCAGTGGGGAATATTGCACAATGGGCGCAAGCCTGATGCAGCCATGCCGCGTGTATGAAGAAGGCCTTCGGGTTGTAAAGTACTTTCAGCGAGGAGGAAGGTGTTGTGGTTAATAACCACAGCAATTGACGTTACTCGCAGAAGAAGCACCGGCTAACTCCGTGCCAGCAGCCGCGGTAATACGGAGGGTGCAAGCGTTAATCGGAATTACTGGGCGTAAAGCGCACG
+
GGGGGGGGGGGGGGGGGGGGFGGGGCFGGGGGGGGGGGGGGGGGGGGGGGGGGGGGGGGGGGGGGGGGGGGGGGGGGGGGGGGGGGGGGGGGGGGGGGGGGFGGGGGGGGGGGEGGGGGGGGGGGFGGGGGGFF@FGGGGGGFGGGFFGFGGFEEEGDACFFEGGGGGGGEEFGGGFEGGGGFGGGGGCDEGDGEGG9CGGGGGDEEGGGGGGGCEFCEGGGEFEEGGFFCCGDGEGCGDDDGD
@M03364:276:000000000-BLYN8:1:1101:8252:6513 1:N:0:1
ACTCCTACGGGAGGCAGCAGTGGGGAATATTGCACAATGGGCGCAAGCCTGATGCAGCCATGCCGCGTGTATGAAGAAGGCCTTCGGGTTGTAAAGTACTTTCAGCGAGGAGGAAGGCATTAAGGTTAATAACCTTAGTGATTGACGTTACTCGCAGAAGAAGCACCGGCTAACTCCGTGCCAGCAGCCGCGGTAATACGGAGGGTGCAAGCGTTAATCGGAATTACTGGGCGTAAAGCGCACG
+
GGGGGGGGGGGGGGGGGGGGGGGGGGGGGGGGGGGGGGGGGGGGGGGGGGGGGGGGGGGGGGGGGGGGGGGGGGGGGGGGGGGGGGGGGGGGGGGGGGGGGGGGGGGGGGGGGGGGGGGGGGGGGGGFGGFGGGGGGGGGGGGGGGGGGGGGGGGGDGGGGGGGGGGGGGGGGGGGGGGGGGGGGGGGGGGGGGGGGGGGGGGGGGGGGGGGEEGGGGGGGGGGGGGFGGGGGGGGCGGGGGGD
@M03364:276:000000000-BLYN8:1:1101:19299:6543 1:N:0:1
ACTCCTACGGGAGGCAGCAGTAGGGAATCTTCGGCAATGGGGGCAACCTTGACCGAGCAACGCCGCGTGAGTGAAGAAGGTTTTCGGATCGTAAAACTCTGTTGTTAGAGAAGAACGTTAAGTAGAGTGGAAAATTACTTAAGTGACGGTATCTAACCAGAAAGGGACGGCTAACTACGTGCCAGCAGCCGCGGTAATACGTAGGTCCCAAGCGTTGTCCGGATTTATTGGGCGTAAAGCGAGC
+
GGGGGGGGGGGGGGGGGGGGGGGGGGGGGGGGGGGGGGGGGGGGGGGGGGGGGGGGGGGGGGGGGGGGGGGFGGGGGGGGGGGGGGGGGGGGGGGGGGGGGGGGGGGGGGGGGGGGGGGGGGGCFGGGGGGGGFFGGGGGGGGGGGGGGGGGGGGGGGGGGGGCGEGGGGGGGGCGGGGGGGGGGGGGGGGGGGGGGGGGGGCFEFGGGGGGGGGGGEGGGGGC8C?FGFGDFDGDGGGGGGC5
@M03364:276:000000000-BLYN8:1:1101:13829:6544 1:N:0:1
ACTCCTACGGGAGGCAGCAGTGGGGAATATTGCACAATGGGCGCAAGCCTGATGCAGCCATGCCGCGTGTATGAAGAAGGCCTTCGGGTTGTAAAGTACTTTCAGCGAGGAGGAAGGTGTTGTGGTTAATAACCACAGCAATTGACGTTACTCGCAGAAGAAGCACCGGCTAACTCCGTGCCAGCAGCCGCGGTAATACGGAGGGTGCAAGCGTTAATCGGAATTACTGGGCGTAAAGCGCACG
+
GGGGGGGGGGGGGGGEGGGGGGGGGGGGGGGGGGGGGGGGGGGGGGGGGGGGGGGGGGGGGGGGGGGFGGGGGFGGGFGGGGGGGGGGGGGGGGGGGGGGGGGGGGGGGGGEGDGGGGGGGGGGGGGGGGGGGGGGGGGGGGGGGGGGGGGGGGGGGGGGGGGGGGGG7FFEGGGGGGGGGGGGGGGGGGGGGGGGGGGGG8EGGGGGGGGGGGGGFGGGGGGGGGGGGGGGGGGDCFGGGGG:
@M03364:276:000000000-BLYN8:1:1101:8983:6545 1:N:0:1
ACTCCTACGGGAGGCAGCAGTAGGGAATCTTCGGCAATGGGGGCAACCCTGACCGAGCAACGCCGCGTGAGTGAAGAAGGTTTTCGGATCGTAAAACTCTGTTGTTAGAGAAGAACGTTAAGTAGAGTGGAAAGTTACTTAAGTGACGGTATCTAACCAGAAAGGGACGGCTAACTACGTGCCAGCAGCCGCGGTAATACGTAGGTCCCAAGCGTTGTCCGGATTTCTTGGGCGTAAAGCGAGC
+
GGFG,EAF@GGBEGGGGGFFGGGGGGGFGGFFFGGGGGGGFEG@FFGGEGDGFGGGEGCEFGG@FGGECC7?FFGFGGGGGGFGCFGECGDFFGGF<=BAFGGFFGGFFEFGGGFGGBDFFFGFFCFCFFF<FGGGGFGGDGGG<9FFGFGF9F9=FF:B7BFGGGGGGGGGGGG@FGFGFGCFFCFFGGCDEGGGEFEEEC+C=<CFGFFCC5;8CC:FG=*7CF++<CFGFGGDD5F*/*/)
@M03364:276:000000000-BLYN8:1:1101:13067:6557 1:N:0:1
ACTCCTACGGGAGGCAGCAGTAGGGAATCTTCGGCAATGGACGAAAGTCTGACCGAGCAACGCCGCGTGAGTGAAGAAGGTTTTCGGATCGTAAAACTCTGTTGTTAGAGAAGAACGACGAGGAGAGTGGAAAGCTCCTCGTGTGACGGTATCTAACCAGAAAGGGACGGCTAACTACGTGCCAGCAGCCGCGGTAATACGTAGGTCCCGAGCGTTGTCCGGATTTATTGGGCGTAAAGCGAGC
+
GGFGFGGGGGGGGGGEFGGGGGGGGGGGGGFFGGGGGGGGGGGG7FFGGGGGGGGGGGGGGGGGGGGGGEGFFGCFGFEFGGGGFGGGGGGFFGFGFFGGGGGGGGGGGGGGGGGGFDEGGGGGGGGGGGGGDFFGGFGGGGGCFFGFEGGGGGGGFFGCCFGFF7FFDGGEGGGGGGGGGGGGGGGGF>B>EGGGGGGGGGGGGGFFGEG55CGG5=7?E=EE?+<CFGGGGG55<<F*/CG)
@M03364:276:000000000-BLYN8:1:1101:8937:6571 1:N:0:1
ACTCCTACGGGAGGCAGCAGTGGGGAATATTGCACAATGGGCGCAAGCCTGATGCAGCCATGCCGCGTGTATGAAGAAGGCCTTCGGGTTGTAAAGTACTTTCAGCGAGGAGGAAGGCATTAAGGTTAATAACCTTAGTGATTGACGTTACTCGCAGAAGAAGCACCGGCTAACTCCGTGCCAGCAGCCGCGGTAATACGGAGGGTGCAAGCGTTAATCGGAATTACTGGGCGTAAAGCGCACG
+
GGGGGGGGGGGGGGGGGGGGGGGGGGGGGGGGGGGGGGGGGGGGGGGGGGGGGGGGGGGGGGGGGGGGGGGGGGGGGGGGGGGGGGGGFGGGGGGGGGGGGGGGGGGGGGGGGGGGGGGGGGGGGGGGGGGGGFGGGGGGGGGGGGGGGGGGGGGGGGGGGGGGGGGGGGGGGGGGGGGGGGGGGGGGFEGGGGGGGGGGGGGGGGGDGGGGGGGGGGGGGGGGGGGGGGGGGGGGGGGGGGG<
@M03364:276:000000000-BLYN8:1:1101:15023:6575 1:N:0:1
ACTCCTACGGGAGGCAGCAGTAGGGAATCTTCGGCAATGGGGGCAACCCTGACCGAGCAACGCCGCGTGAGTGAAGAAGGTTTTCGGATCGTAAAACTCTGTTGTTAGAGAAGAACGTTAAGTAGAGTGGAAAGTTACTTAAGTGACGGTATCTAACCAGAAAGGGACGGCTAACTACGTGCCAGCAGCCGCGGTAATACGTAGGTCCCAAGCGTTGTCCGGATTTATTGGGCGTAAAGCGAGC
+
GGGGGGGGGGGGGGGGGGGGGGGGGGGGGGGGGGGGGGGGGGGGGGGGGGGGGGGGGGGGGGGGGGGGGGGGGGGGGFGGGGGGGGGGGGGGGGGGGGGGGGGGGGGGFGGFGGGGGGGGGGGGGGGGGGGGGGGG9FFGGGGGGGGGGGGGGGGGGGGGGGGGGGGGGGGGGGGGGGGGGGGGGGGGGGGGGGGGGGGGGGGGGGGGGGGG**?ECEGGGGGECFGGGGGGGGGGGCCGGGG3
@M03364:276:000000000-BLYN8:1:1101:19718:6599 1:N:0:1
ACTCCTACGGGAGGCAGCAGTGGGGAATATTGGACAATGGGCGAAAGCCTGATCCAGCCATGCCGCGTGTGTGAAGAAGGTCTTCGGATTGTAAAGCACTTTAAGTTGGGAGGAAGGGCATTAACCTAATACGTTAGTGCTTTGACGTTACCGACAGAATAAGCACCGGCTAACTCTGTGCCAGCAGCCGCGGTATACAGAGGGTGCAAGCGTTAATCGGAATTACTGGGCGTAAAGCGCGCGT
+
GGGGGGGGGGGGGGGGGGGGGGGGGGGGGGGGGGGGGGGGGGGGGGGGGGGGGGGGGGGGGGGGGGGGGGGGGGGGCFGGGGGGGGGGGGGGGFGGGGGGGGGGGGGGGGGGGGGGGGGGGGGGGGGGGGGGGGGGGGFFGGGGGGGGGGGGGGGGGGGGGGGGGGGGGGGGGGGGGFFFGGGGGGGGGGGGGGGGGGGGFGGGGGGGGDDGGGGGGGGG5EGGGGGGGGCEC3>FGGGGGGG1
@M03364:276:000000000-BLYN8:1:1101:13951:6607 1:N:0:1
ACTCCTACGGGAGGCAGCAGTGGGGAATATTGCACAATGGGCGCAAGCCTGATGCAGCCATGCCGCGTGTATGAAGAAGGCCTTCGGGTTGTAAAGTACTTTCAGCGAGGAGGAAGGCATTAAGGTTAATAACCTTGGTGATTGACGTTACTCGCAGAAGAAGCACCGGCTAACTCCGTGCCAGCAGCCGCGGTAATACGGAGGGTGCAAGCGTTAATCGGAATTACTGGGCGTAAAGCGCACG
+
GGGGGGGGGGGGGGGGGGGGGGGGGGGGGGGGGGGGGGGGGGGGGGGGGGGGGGGGGGGGGGGGGGGGGGGGGGGGGGGGGGGGGGGGGGGGGGGGGGGGGGGGGGGGFGGGGDFGGGGGGGGGGGGGGGGGGGGGGGGGFGGGGGGCFGGGGGGGGGGGGGGGGGGGGGGGGGGGGGGGGGGGGFGGGGGGGGGGGGGGGEEGGGGGGGGGGCEGGGGGGGGGGGGGGGGGGGGGGGGGGGG5
@M03364:276:000000000-BLYN8:1:1101:20905:6630 1:N:0:1
ACTCCTACGGGAGGCAGCAGTGGGGAATATTGCACAATGGGCGCAAGCCTGATGCAGCCATGCCGCGTGTATGAAGAAGGCCTTCGGGTTGTAAAGTACTTTCAGCGAGGAGGAAGGCGTTGTAGTTAATAACTGCAGCGATTGACGTTACTCGCAGAAGAAGCACCGGCTAACTCCGTGCCAGCAGCCGCGGTAATACGGAGGGTGCAAGCGTTAATCGGAATTACTGGGCGTAAAGCGCACG
+
GGFGGGGGGGGGGGGGGGGGGFGGGGGGGGGGGGGFGGFGFGGGGGGGGGGGGGGGGGGDGGGGGGGGGGGGGGGGGGGGGGGGGGGGGGGGFGGGGGGGGGGG9FGGGG7FGDGGGGGGGGEFGGGGGGGGGGGGGGGG>FEGGGGGGCEGGGGGGGGFGGGGGGGGGGGGGGGCFGGGGGGGG@CGGGGGGGGGGFEGGGGGGGGGGDF=EGGGGGGGGGGGGGGGCEGGGGC5>D7CDGG)
@M03364:276:000000000-BLYN8:1:1101:9089:6631 1:N:0:1
ACTCCTACGGGAGGCAGCAGTAGGGAATCTTCGGCAATGGGGGCAACCCTGACCGAGCAACGCCGCGTGAGTGAAGAAGGTTTTCGGATCGTAAAACTCTGTTGTTAGAGAAGAACGTTAAGTAGAGTGGAAAGTTACTTAAGTGACGGTATCTAACCAGAAAGGGACGGCTAACTACGTGCCAGCAGCCGCGGTAATACGTAGGTCCCAAGCGTTGTCCGGATTTATTGGGCGTAAAGCGAGC
+
GGGGGGGGGGGGGGGGGGGGGGGGGGGGGGGGGGGGGGGGGGGGGGGGGGGGGGGGGGGGGGGGGGGGGGGGGGGGGGGGGGGGGGGGGGGGGGGGGGGGGGGGGGGGGGGGGGGGGGGGGGGGGGGGGGGGGGGGGGGFGGGGGGGGGGGGGGGGGGCFGGGGGGGGGGGGGGGGGGGGGGGGGGGGGGGGGGGGGGGGGGGGGGGGGGGGGGGGGGGGGGGGGCGGGGGGGGGGGGGFGGG3
@M03364:276:000000000-BLYN8:1:1101:26187:6634 1:N:0:1
ACTCCTACGGGAGGCAGCAGTGGGGAATATTGCACAATGGGCGCAAGCCTGATGCAGCCATGCCGCGTGTATGAAGAAGGCCTTCGGGTTGTAAAGTACTTTCAGCGAGGAGGAAGGCATTAAGGTTAATAACCTTAGTGATTGACGTTACTCGCAGAAGAAGCACCGGCTAACTCCGTGCCAGCAGCCGCGGTAATACGGAGGGTGCAAGCGTTAATCGGAATTACTGGGCGTAAAGCGCACG
+
GGGGGGGGGGGGGGGGGGGGGGGGGGGGGGFGGGGGGGGGGGGGGGGGGGGGGGGGGGGGGGGGGGGFGGGGGGGGGGGGGGGGGGGGFGDGGGGGGGFGGGGGGGGGGGGGD@FCFGGGGGGGGGGFGGGGGG9?DGFGGGGGFEGGGGGGGGGGGGGGGGGGGGGGG7BGGGGGGGGGGGGGGGGFFGGGGGDGGGGGGGGGGGEGFGGGGGGEGGGGGGGGFGGGFGGGG<=C3DGGGDDC
@M03364:276:000000000-BLYN8:1:1101:16010:6639 1:N:0:1
ACTCCTACGGGAGGCAGCAGTAGGGAATCTTCGGCAATGGACGAAAGTCTGACCGAGCAACGCCGCGTGAGTGAAGAAGGTTTTCGGATCGTAAAACTCTGTTGTTAGAGAAGAACGACGAGGAGAGTGGAAAGCTCCTCGTGTGACGGTATCTAACCAGAAAGGGACGGCTAACTACGTGCCAGCAGCCGCGGTAATACGTAGGTCCCGAGCGTTGTCCGGATTTATTGGGCGTAAAGCGAGC
+
GGGGGGGGGGGGGGGGGGGGGGGGGGGGGGGGGGGGGGGGGGGGGGGGGGGGGGGGGGGGGGGGGGGGGGGGGGGGGGGGGGGGGGGGGGGGGGGGGGGGGGGGGGGGGGGGGGGGGGGGGGGGGGGGGGGGGGGGGGGGGGGGGGGGGGGGGGGGGGGGGGGGGGGGGGGGGGGGGGGGGGGGGGGGGGGGGGGGGGGGGGGGGGFFGGGGGGGGGGGGGGEGGGGGGGGGGGGGGGGGGGG7
@M03364:276:000000000-BLYN8:1:1101:25979:6643 1:N:0:1
ACTCCTACGGGAGGCAGCAGTAGGGAATCTTCGGCAATGGGGGCAACCCTGACCGAGCAACGCCGCGTGAGGGAAGAAGGTTTTCGGATCGTAAAACTCTGTTGTTAGAGAAGAACGTTAAGTAGAGTGGAAAGTTACTTAAGTGACGGTATCTAACCAGAAAGGGACGGCTAACTACGTGCCAGCAGCCGCGGTAATACGTAGGTCCCAAGCGTTGTCCGGATTTATTTGGCTTAAAGCGAGC
+
GGCGGFEGGGGG7CEGGGGGGGGAF<FGGGCFGEGG@FFFGE7:FFCCCFEFGGGGGC@FGCFC=6@FFDE,BCCCB8FAFF<DC@FDCCEFGFFAA,EFFAF9FEFE,,8:F<<=CCFFDD?EBDBFE+3>FGGGGFCCAFF==F9+@<+@<CF9,@FFFGFFG7:7>>CCFGFGFGDE<CFGC*,,,=CG5CG85CGGG9<B*5+3*0@@*;8*/>?::8?CC0+3:0<FG**+::7:)5)1
@M03364:276:000000000-BLYN8:1:1101:5345:6648 1:N:0:1
ACTCCTACGGGAGGCAGCAGTAGGGAATCTTCGGCAATGGGGGCAACCCTGACCGAGCAACGCCGCGTGAGTGAAGAAGGTTTTCGGATCGTAAAACTCTGTTGTTAGAGAAGAACGTTAAGTAGAGTGGAAAGTTACTTAAGTGACGGTATCTAACCAGAAAGGGACGGCTAACTACGTGCCAGCAGCCGCGGTAATACGTAGGTCCCAAGCGTTGTCCGGATTTATTGGGCGTAAAGCGAGC
+
GGGGGGGGGGGGGGGGGGGGGGGGGGGGGGGGGGGGGGGGGGGGGGGGGGGGGGGGGGGGGGGGGGGFGFGGGGGGGGGGGFGGGGGGCFGGGGGGGGGGGGGGGGGGGGGGGGGGGGGGGGFGD5FFGGGFFGGGGGF<FGGGGGGGGEGGGGGFGGGCGGFGGDCCFGEGGFFGGGGGGGGGGGGGGGGGGD8CEGGGGGGGGGGCCFGGGG8CEC+<CC8C*CFE?9@>FGGGGDFGG3D)
@M03364:276:000000000-BLYN8:1:1101:11656:6664 1:N:0:1
ACTCCTACGGGAGGCAGCAGTAGGGAATCTTCGGCAATGGGGGCAACCCTGACCGAGCAACGCCGCGTGAGTGAAGAAGGTTTTCGGATCGTAAAACTCTGTTGTTAGAGAAGAACGTTAAGTAGAGTGGAAAGTTACTTAAGTGACGGTATCTAACCAGAAAGGGACGGCTAACTACGTGCCAGCAGCCGCGGTAATACGTAGGTCCCAAGCGTTGTCCGGATTTATTGGGCGTAAAGCGAGC
+
GGGGGGGGGGGGGGGGGGGGGGGGGGGGGGGGGGGGGGGGGGGGGGGGGGGGGGGGGGGGGGGGGGGGGGGGGGGGGGGGGGGGGGGGGGGGGGGGGGGGGGGGGGGGGGGGGGGGGGGGGGGGGGGFGGGGGGGGGGGGDEGGGGGGGGGGGGGGGGGGGGGGGGGGGGGGGGGGGGGGGGGGGFGGGGGDEEEGEFFEGFGGGGCFGGGGGGCEGGGGEGEGGGGGGGFGGGGGDFFGGGD)
@M03364:276:000000000-BLYN8:1:1101:17423:6665 1:N:0:1
ACTCCTACGGGAGGCAGCAGTAGGGAATCTTCGGCAATGGACGAAAGTCTGACCGAGCAACGCCGCGTGAGTGAAGAAGGTTTTCGGATCGTAAAACTCTGTTGTTAGAGAAGAACGTTAAGTAGAGTGGAAAGTTACTTAAGTGACGGTATCTGACCAGAAAGCCACGGCTAACTACGTGCCAGCAGCCGCGGTAATACGTAGGTGGCAAGCGTTGTCCGGATTTATTGGGCGTAAAGCGAGC
+
GGGGGGGGGGGGGGGGGGGGGGGGGGGGGGGGGGGGGGGGGGGGGGGGGGGGGGGGGGGGGGGGGGGGGGGGGGGGGGGGGGGGGGGGGGGGGGGGGGGGGGGGGGGGGGGGGGGGGGGGGGGGGGGGGGGGGGGGGGGGGGGGGGGGGGGGGGGGGGGGGGGGGGGGGGGGGGGGGGGGGGGGGGGGGGGGGGGGGGGGGGGGGGGGGGGGGGGGGGGGGG*:EEFGGGGGGGGGGDGGGCC/
@M03364:276:000000000-BLYN8:1:1101:24021:6689 1:N:0:1
ACTCCTACGGGAGGCAGCAGTGGGGAATATTGCACAATGGGCGCAAGCCTGATGCAGCCATGCCGCGTGTATGAAGAAGGCCTTCGGGTTGTAAAGTACTTTCAGCGAGGAGGAAGGCATTAAGGTTAATAACCTTAGTGATTGACGTCACTCGCAGAATAAGCACCGGCTAACTCCGTGCCAGCAGCCGCGGTAATACGGAGGGTGCAAGCGTTAATCGGAATTACTGGGCGTAAAGCGCACG
+
@FEEFDFGF;7BCFGGGGGFFED@FF@E<FFGFCFGGEGGGGGGGGGGGGGC<FFCFFGGGGFGGD:@>F=<FE?AFEGGGGG,,CF79BB?FGFFFFGGFBFFDECFFEGC@:BFGFFGE9??@FAFFCEC93<?AF<?FC,AFEGFB:@<FF@F:@:,,@CFC<FG7FDF?:DB<B<>FGGCGC>FFC58CE5C9FGGGCE7EEGG:C7EEGDCFDFFGGG*<EC9?C8CD5CECFFGC<D)
@M03364:276:000000000-BLYN8:1:1101:22643:6698 1:N:0:1
ACTCCTACGGGAGGCAGCAGTAGGGAATCTTCGGCAATGGACGAAAGTCTGACCGAGCAACGCCGCGTGAGTGAAGAAGGTTTTCGGATCGTAAAACTCTGTTGTTAGAGAAGAACATGGGTGAGAGTAACTGTTCACCCCTTGACGGTATCTAACCAGAAAGCCACGGCTAACTACGTGCCAGCAGCCGCGGTAATACGTAGGTGGCAAGCGTTGTCCGGATTTATTGGGCGTAAAGCGAGCG
+
GGGGGGGGGGGGGGGEGGGGGGGGGGGGGGGGGGGGGGGGGGGGGGGGGGGGGGGEGGEGGGGGGGGGGGGGGFGGGGGGGGGGGGGDGGGGGGGGGCGFEGGGGGGGGGGGGGGGGGGGGGGGGEGGGGGGGGGGGGGGGGGGGGGGGFGGGAFGGGGGGGGGGGGGGGGDGGGGGGGGGGGGGGGGGGDGGGGGFGGGGGGGGFGGGGGGGG8*:FGGGGG=FFGF7EGGGGCEGGGGDGG7
@M03364:276:000000000-BLYN8:1:1101:27012:6706 1:N:0:1
ACTCCTACGGGAGGCAGCAGTGGGGAATATTGCACAATGGGCGCAAGCCTGATGCAGCCATGCCGCGTGTATGAAGAAGGCCTTCGGGTTGTAAAGTACTTTCAGCGAGGAGGAAGGCGTTGTGGTTAATAACCGCAGCGATTGACGTTACTCGCAGAAGAAGCACCGGCTAACTCCGTGCCAGCAGCCGCGGTAATACGGAGGGTGCAAGCGTTAATCGGAATTACTGGGCGTAAAGCGCACG
+
GGGGGGGGGGGGGGGGGGGGFGGGGGGGGGGGGGGGGGCFGGGGGGGGGFFGGGGGGG@AFGGEGGEBFGGGFGGGGGFGFFFGGGGGCFEGGGGGGGGGGCGGGGGCCGFGGC?87FGGGGGG7,BEFGGFF<F:+FEE@AFGGGFCDE+,8@*CCCFFGGGGGGG:FEGFGGFC,=FFFGDFFGGGF5EGGGD7EFGGGGGGGGGGF:<CG*A=FGGGD5*:E+?FCC8FGGGC7FGGDGC<
@M03364:276:000000000-BLYN8:1:1101:17022:6711 1:N:0:1
ACTCCTACGGGAGGCAGCAGTAGGGAATCTTCGGCAATGGACGAAAGTCTGACCGAGCAACGCCGCGTGAGTGAAGAAGGTTTTCGGATCGTAAAACTCTGTTGTTAGAGAAGAACGACGAGGAGAGTGGAAAGCTCCTCGTGTGACGGTATCTAACCAGAAAGGGACGGCTAACTACGTGCCAGCAGCCGCGGTAATACGTAGGTCCCGAGCGTTGTCCGGATTTATTGGGCGTAAAGCGAGC
+
GGGGGGGGGGGGGGGGGGGGGGGGGGGGGGGGGGGGGGGGGGGGGGGGGGGGGGGGGGGGGGGGGGGGGDGGGGGGGGGGGGGGGGGGGGGGGGGGGGGGGGGGGGGGGGGGGGGGGGGGGGGDGGGGGGGGGGGGFGGGGGGGGGGGGGGGGGGGGGGFGGCCGDGGGGGGGGGGGGEGGGGGGGGGGGGGGGGGGGGGGGGGGGGGGGDGDGGEGGGGGGGGGGGGFFGGCDGGGGGGGGG3
@M03364:276:000000000-BLYN8:1:1101:24251:6711 1:N:0:1
ACTCCTACGGGAGGCAGCAGTGGGGAATATTGCACAATGGGCGCAAGCCTGATGCAGCCATGCCGCGTGTATGAAGAAGGCCTTCGGGTTGTAAAGTACTTTCAGCGAGGAGGAAGGGGATGTGGTTAATAACCGCATTCATTGACGTTACTCGCAGAAGAAGCACCGGCTAACTCCGTGCCAGCAGCCGCGGTAATACGGAGGGTGCAAGCGTTAATCGGAATTACTGGGCGTAAAGCGCACG
+
GGGGGGGGGDGGGGGGGGGGGGGGGDFGGGGFGGGGGGGGGGEGGGGGGGGGGGGGGGFDEGGGGGGGGGGGGGGGGGGGDGGCFGGGGGGGGGGGGFGGFGGGCGGF:FFGG@FFD7FFGGGGGGCGFGDDGFCCFE7FGGGGGEGCFF+3=7@EGGC3FFGGEFGGGDFFFFFGFGGFGGGG>8<CGEGCCEGGGFEGCEGDCGGGCE?FCE5CDCF5CECGGGGGGG=EDC75C7CDDGG3
@M03364:276:000000000-BLYN8:1:1101:24076:6711 1:N:0:1
ACTCCTACGGGAGGCAGCAGTAGGGAATCTTCGGCAATGGGGGCAACCTTGACCGAGCAACGCCGCGTGAGTGAAGAAGGTTTTCGGATCGTAAAACTCTGTTGTTAGAGAAGAACGTTAAGTAGAGTGGAAAATTACTTAAGTGACGGTATCTAACCAGAAAGGGACGGCTAACTACGTGCCAGCAGCCGCGGTAATACGTAGGTCCCAAGCGTTGTCCGGATTTATTGGGCGTAAAGCGAGC
+
GGGGGGGGDGGGGGGGGGGGGGGGGGGGGGGGGGGEGFFGGGGGGGGGGGECFGGGGGGGGGGGGGGCGGGGGGGFGGGGG?FGGGGGGGGGGFGGFDFGGGGGGGGFAFGGDGGGGFGG@FFFGGGGGGGFGFGGGFGGGGGGGGGGDEGGGGGGGFGGGGGGCGEGGDEEGGGFCFECEGFGGGFFGFEGEECCEGGGGGGFGGGGGGGGGGDEGGGGGGDAGGGGFCFGGGGEDGGCGCC)
@M03364:276:000000000-BLYN8:1:1101:12631:6719 1:N:0:1
ACTCCTACGGGAGGCAGCAGTAGGGAATCTTCGGCAATGGGGGCAACCCTGACCGAGCAACGCCGCGTGAGTGAAGAAGGTTTTCGGATCGTAAAACTCTGTTGTTAGAGAAGAACGACGAGGAGAGTGGAAAGCTCCTCGTGTGACGGTATCTAACCAGAAAGGGACGGCTAACTACGTGCCAGCAGCCGCGGTAATACGTAGGTCCCGAGCGTTGTCCGGATTTATTGGGCGTAAAGCGAGC
+
GGGGGGGGGGGGGGGGGGGGGGGGGGGGGGGGGGGGGGGGGGGGGGGGGGGGGGGGGGDGGGGGGGGFEGGGGGGGGGGGGGGGGGGGGGGGGGGGGGGGGGGGGGGGGGGGGGGGGGGGGGGDGFGGGGGGGGGGGGGGGGGGGGGGGGGGGGGGGGGGGGGGGGGGGGGGGGGGGFGGGGGGGGGGGGGGGGGGEFCGGGCGGGGGGGDGGGECGGGGGGGEGGGFFGGGGGDEGGGGGGG3
@M03364:276:000000000-BLYN8:1:1101:10051:6750 1:N:0:1
ACTCCTACGGGAGGCAGCAGTGGGGAATATTGCACAATGGGCGCAAGCCTGATGCAGCCATGCCGCGTGTATGAAGAAGGCCTTCGGGTTGTAAAGTACTTTCAGCGAGGAGGAAGGTGTTGTGGTTAATAACCGCAGCGATTGACGTTACTCGCAGAAGAAGCACCGGCTAACTCCGTGCCAGCAGCCGCGGTAATACGGAGGGTGCGAGCGTTAATCGGAATTACTGGGCGTAAAGAGTGCG
+
GGGGGGGGGGGGGGGGGGGGGGGGGGGGGGGGGGGGGGGGGGGGGGGGGGGGGGGGGGGGGGGGGGGGGGGGGGGGGGGGGGGFGGGEGGGGGGGGGGGGGGGGGGG@FGCGGF<FGGGGGGGGGGGGGFDDGGGGGGGGGGGGGGGGGFCFGGGGGGGGGGGGGFGGGGGGGGGGGGGFGGDGGEGGGGGGGGGGGGGGGGGGGGGDGG=EGGGG5+AFGGGGFFGGGGGGGGGG3FCCGGG5
@M03364:276:000000000-BLYN8:1:1101:11898:6758 1:N:0:1
ACTCCTACGGGAGGCAGCAGTAGGGAATCTTCGGCAATGGGGGCAACCCTGACCGAGCAACGCCGCGTGAGTGAAGAAGGTTTTCGGATCGTAAAACTCTGTTGTTAGAGAAGAACGTTAAGTAGAGTGGAAAGTTACTTAAGTGACGGTATCTAACCAGAAAGGGACGGCTAACTACGTGCCAGCAGCCGCGGTAATACGTAGGTCCCAAGCGTTGTCCGGATTTATTGGGCGTAAAGCGAGC
+
GGGGGGGGGGGGGGGGGGGGGGGGGGGGGGGGGGGGGGGGGGGGGGGGGGGGGGGGGGGGGGGGGGGGGGGGGGGGGGGGGGGGGGGGGGGGGGGGGGGGGGGGGGGGGGGGGGGGGGGGGGGGGGGGGGGGGGGGGGGGGGGGGGGGGGGGGGGGGGGGGDFGGGGGGGGGGGGGGGGGGGGGGGGGG>EGGGGDGGGGGGGGCFCFGGGGGGEGEGGGGGGGDGGGGGGGGGGGGFGGGGG3
@M03364:276:000000000-BLYN8:1:1101:5635:6770 1:N:0:1
ACTCCTACGGGAGGCAGCAGTGGGGAATATTGCACAATGGGCGCAAGCCTGATGCAGCCATGCCGCGTGTATGAAGAAGGCCTTCGGGTTGTAAAGTACTTTCAGCGAGGAGGAAGGCGTTGTGGTTAATAACCGCAGCGATTGACGTTACTCGCAGAAGAAGCACCGGCTAACTCCGTGCCAGCAGCCGCGGTAATACGGAGGGTGCAAGCGTTAATCGGAATTACTGGGCGTAAAGCGCACG
+
GGGGGGGGGGGGGGGGGGGGGGGGGGGGGGGGGGGGGGGGGGGGGGGGGGGGGGGGGGGGGGGGGGGGGGGGFGGGGGGGGGGGGGGGGGGGGGGGGGGGGGGGGGGGGGEGGGGGGGGGGGGGGGGCFGGGGGGGGGGGGGGGGGGGGGGGGGGGGGGGGGGGFGCFFGGGGGGGGGGGGGGGGGGGFGGGGGGGGGGGGEGGGGGDGGGGGGGCGGGGGGGGGGCFGFFGGGEGGGGGGDD5
@M03364:276:000000000-BLYN8:1:1101:18731:6774 1:N:0:1
ACTCCTACGGGAGGCAGCAGTGGGGAATATTGCACAATGGGCGCAAGCCTGATGCAGCCATGCCGCGTGTATGAAGAAGGCCTTCGGGTTGTAAAGTACTTTCAGCGAGGAGGAAGGCATTAAGGTTAATAACCTTAGTGATTGACGTTACTCGCAGAAGAAGCACCGGCTAACTTCGTGCCAGCAGCCGCGGTAATACGGAGGGTGCAAGCGTTAATCGGAATTACTGGGCGTAGAGCGCACG
+
GGGAFFGGGGGGEGGGGGGGGGGGGGCFCFGGGGGGGGG8CFGGGGGGGGGGDGFGGFGGGFFGGGGCCGGGGGGFGGGDFGGGGGGGGGGGGF?DEFGGGGGCGFGGGGGGGEFGGGGGGG<?<FFFGEGGFGFFGGGFFA<FFF@CFAFFGEGE:FGGFGGGGGDGGGEEFF;,@>FC7EGGGGCGGGEG8B>CD9>EG5BE@CEGGFF=8:CGC7<5CEEFFDFG+<CGGDE//*>C3<DD
@M03364:276:000000000-BLYN8:1:1101:22718:6795 1:N:0:1
ACTCCTACGGGAGGCAGCAGTGGGGAATATTGCACAATGGGCGCAAGCCTGATGCAGCCATGCCGCGTGTATGAAGAAGGCCTTCGGGTTGTAAAGTACTTTCAGCGAGGAGGAAGGCGGTGAGGTTAATAACCTCATCGATTGACGTTACTCGCAGAAGAAGCACCGGCTAACTCCGTGCCAGCAGCCGCGGTAATACGGAGGGTGCAAGCGTTAATCGGAATTACTGGGCGTAAAGCGCACG
+
GGGGGGGGGGGGGGGGGGGGGGGGGGGGGGGGGGGGGGGGGGGGGGGGGGGGGGGGGGGGGGGGGGGGGGGGGGGGGGGGGGGGGGGGGGGGGGGGGGGGGGGGGGGGGGGGGGGGGGGGGGGGGGGGGGGGGGGGGGGGGFGGGGGGGGGGGGGGGGGGGCFFGGGGGGGGGGGGGGGGGGGGGGGGGGGGGGGGGGGGGGGGGGGGGGGGGGDGFGGGGGGGGGGGGGGGGGGGGGGGGGGD
@M03364:276:000000000-BLYN8:1:1101:14470:6795 1:N:0:1
ACTCCTACGGGAGGCAGCAGTAGGGAATCTTCGGCAATGGACGAAAGTCTGACCGAGCAACGCCGCGTGAGTGAAGAAGGTTTTCGGATCGTAAAACTCTGTTGTTGGAGAAGAACGTATTTGATAGTAACTGATCAGGTAGTGACGGTATCCAACCAGAAAGCCACGGCTAACTACGTGCCAGCAGCCGCGGTAATACGTAGGTGGCAAGCGTTGTCCGGATTTATTGGGCGTAAAGCGAGCG
+
GGGGGFGEGGGGGGFEGEFFGGGGGGGGGGGGGGGEGFGGFFGFGGFGFGGGGGG>@FGGGGGGGGEGGGGGFGGGCFFGFGGGGGGCGGGGGGFFEFGGAFFGGGFFFECFGFDGGDCFGGGFGFFGFAFGGGGGGFGFGGGGGFEGG7DFFGGGGGG@CEGGFFGGGGGCGGCEFGGGGGGCECGCFGDGGGE7B9<>BCFGGGFG>9F588EGCFDGG=CC9:FEFFGGGG:CFGGGGGG3
@M03364:276:000000000-BLYN8:1:1101:6400:6795 1:N:0:1
ACTCCTACGGGAGGCAGCAGTAGGGAATCTTCGGCAATGGGGGCAACCCTGACCGAGCAACGCCGCGTGAGTGAAGAAGGTTTTCGGATCGTAAAACTCTGTTGTTAGAGAAGAACGTTAAGTAGAGTGGAAAGTTACTTAAGTGACGGTATCTAACCAGAAAGGGACGGCTAACTACGTGCCAGCAGCCGCGGTAATACGTAGGTCCCAAGCGTTGTCCGGATTTATTGGGCGTAAAGCGAGC
+
GGGGGGGGGGGGGGGGGGGGGGGGGGGGGGGGGGGGGGGGGGGGGGGGGGGGGGGGGGGGGGGGGGGGGGGFGGGGGGGGGGGGGGGGGGGGGGGGGGGGGGGGGGGGGGGGGGGGGGGGFGGGGGGGGGGGGGGGGGGGGGGGGGGGGGGGGGGGGGGGGGGGGGGGGGGGGGGGGGGGGGGGGGGGGGGGGDGGGGGGGGGGGGGGGGGGGGGGGEGGGGGGDFFGGGGGGGGGGGGGGGG3
@M03364:276:000000000-BLYN8:1:1101:19853:6801 1:N:0:1
ACTCCTACGGGAGGCAGCAGTAGGGAATCTTCCACAATGGACGAAAGTCTGATGGAGCAACGCCGCGTGAGTGAAGAAGGTTTTCGGATCGTAAAACTCTGTTGTTGGAGAAGAACGTATTTGATAGTAACTGATCAGGTAGTGACGGTATCCAACCAGAAAGCCACGGCTAACTACGTGCCAGCAGCCGCGGTAATACGTAGGTGGCAAGCGTTGTCCGGATTTATTGGGCGTAAAGCGAGCG
+
GGGGGGGGGGGGGGGGGGGGGGGGGGGGGGGGGGGGGGGGGGGGGGGGGGGGGGGGGGGGGGGGGGGGGGGGGGGGGGGGGGGGGGGGGGGGGGGGGGGGGGGGGGGGGGGGGGGGGGGGGGGGGFGGGGGGGGGGGGGGGGGGGGGGGGGGGGGGGGGGGFGGGGGGGGGGGGGGGGGGFGGGGGGGGGGGGGGGFFCFFGGEGGGGGGGGGGGGGGFGGGDEGGGGGGGGGGGGGGGGGGGG
@M03364:276:000000000-BLYN8:1:1101:25647:6820 1:N:0:1
ACTCCTACGGGAGGCAGCAGTAGGGAATCTTCGGCAATGGGGGCAACCCTGACCGAGCAACGCCGCGTGAGTGAAGAAGGTTTTCGGATCGTAAAACTCTGTTGTTAGAGAAGAACGTTAAGTAGAGTGGAAAGTTACTTAAGTGACGGTATCTAACCAGAAAGGGACGGCTAACTACGTGCCAGCAGCCGCGGTAATACGTAGGTCCCAAGCGTTGTCCGGATTTATTGGGCGTAAAGCGAGC
+
FF,FCFGGEEGCGGGDEG-CFCACF<F@@CEF@@FE+F96C@+@FG7FFGGGGGGG@F@FC:FB=BCGGG:EE?EFCEGGEEF=?CEGGGDGFGBF=FFF9F9,B8BFGGGGGFFD=FEC7BFFECBBFGFDGCF9FF,@FE9:=FGE+55<<FFGGGFCGGGGG::F:7FFFC72<8>:FGEFDGG7BEGEGGGG*32232+;8CC9EC8C*C/25:C7CCE5;9<9C+<=FD=737*:>391
@M03364:276:000000000-BLYN8:1:1101:26161:6847 1:N:0:1
ACTCCTACGGGAGGCAGCAGTGGGGAATATTGCACAATGGGCGCAAGCCTGATGCAGCCATGCCGCGTGTATGAAGAAGGCCTTCGGGTTGTAAAGTACTTTCAGCGAGGAGGAAGGCGTTAAGGTTAATAACCTTGGCGATTGACGTTACTCGCAGAAGAAGCACCGGCTAACTCCGTGCCAGCAGCCGCGGTAATACGGAGGGTGCAAGCGTTAATCGGAATTACTGGGCGTAAAGCGCACG
+
GGFGGGGGGGGGGGGGGGGGGGGGGGGGGGGGGGGGGGGGGGGGGGGGGFGGGGGGGGFGFGGGGGGGGGGGGGGAEGGGGGGGGFFGFDGGGGGGGGGGGGGGGGGGGGCGGGGGGGGGGCFGGDGGGFGGFFGGGGGGGGGGGGGGGGGGGGGGGG?FCFGGGGGGGGGGGGGGFDGGGFGGGFGGGGGGGGGGFEEFGGGGDGGGGGGGECE8>FGGGGGGCCGECGGGGGDEDGFGGGC1
@M03364:276:000000000-BLYN8:1:1101:20418:6868 1:N:0:1
ACTCCTACGGGAGGCAGCAGTGGGGAATATTGCACAATGGGCGCAAGCCTGATGCAGCCATGCCGCGTGTATGAAGAAGGCCTTCGGGTTGTAAAGTACTTTCAGCGAGGAGGAAGGCGTTGTGGTTAATAACCGCAGCGATTGACGTTACTCGCAGAAGAAGCACCGGCTAACTCCGTGCCAGCAGCCGCGGTAATACGGAGGGTGCAAGCGTTAATCGGAATTACTGGGCGTAAAGCGCACG
+
GGGGGGGGGGGGGGGGGGGGGGGGGGGGGGGGGGGGGGGGGGGGGGGGGGGGGGGGGGGGGGGGGGGGGGGGGGGGGGGGGGGGGGGGGGGGGGGGGGGGGGGGGGGDGGFGGGGGGGGGGGGGGGGGGGGGGGGGGGGGGFGGGGGGGGGGGGGGGGGGGGFGGGFGGDGGGGGGGGGGGGGGGGGGGGGGEEGGGGGGGGGGGGGGGGGGGGDGGGGGGGGGGFEGGGGGGGGGGFGGGDG<
@M03364:276:000000000-BLYN8:1:1101:9022:6873 1:N:0:1
ACTCCTACGGGAGGCAGCAGTAGGGAATCTTCGGCAATGGGGGCAACCCTGACCGAGCAACGCCGCGTGAGTGAAGAAGGTTTTCGGATCGTAAAACTCTGTTGTTAGAGAAGAACGTTAAGTAGAGTGGAAAGTTACTTAAGTGACGGTATCTAACCAGAAAGGGACGGCTAACTACGTGCCAGCAGCCGCGGTAATACGTAGGTCCCAAGCGTTGTCCGGATTTATTGGGCGTAAAGCGAGC
+
GGGGGGGGGGGGGGGGGGGGGGGGGGGGGGGGGGGGGGGGGGGGGGGGGGGGGGGGGGGGGGGGGGGGGGGGGGGGGGGGGGGGGGGGGGGGGGGGGGGGGGGGGGGGGGGGGGGGGGGGGGGGGGGGGGGGGGGGGGGGGGGGGGGGGGGGGGGGGGGGGGGGGGGGGGGGGGGGGGGGGGGGGGGGGGGGGGGGEGGGFGGGGGGGGGGGGGGGGGGGEGGGGCGGGGGFGGGGGFFGGGGC
@M03364:276:000000000-BLYN8:1:1101:20746:6890 1:N:0:1
ACTCCTACGGGAGGCAGCAGTAGGGAATCTTCGGCAATGGGGGCAACCCTGACCGAGCAACGCCGCGTGAGTGAAGAAGGTTTTCGGATCGTAAAACTCTGTTGTTAGAGAAGAACGTTAAGTAGAGTGGAAAGTTACTTAAGTGACGGTATCTAACCAGAAAGGGACGGCTAACTACGTGCCAGCAGCCGCGGTAATACGTAGGTCCCAAGCGTTGTCCGGATTTATTGGGCGTAAAGCGAGC
+
GGGGGGGEFGGGGGD7CEFFGGGGGFGGGGGGDGGGGFGDFCEFEDD<FFGDGGGGGGGF8BGEGGGGGCGGFG9FCGGG=CFGGGG=F@FFCAFBFFGGFGFC<A<ACFG8FFGGG==ADGCFE9?FF?DF98FGA<:D<FFGGGFGGGG@FECFG7<FFFGGG7:EEGCFFGGGG7:<7B7CGGGG,=BEG*:C*BBCGCEFEC9BCFEFGGGG5/<?EECCGGGGGGGGFDEGGGCGGC/)
@M03364:276:000000000-BLYN8:1:1101:16282:6904 1:N:0:1
ACTCCTACGGGAGGCAGCAGTAGGGAATCTTCGGCAATGGGGGCAACCCTGACCGAGCAACGCCGCGTGAGTGAAGAAGGTTTTCGGATCGTAAAACTCTGTTGTTAGAGAAGAACGTTAAGCAGAGTGGAAAGTTACTTCAGTGACTGTATCTAACCCGAAAGGGACGGCTAACTACGTGCCAGCAGCCGCGGTAATACGTAGGTCCCAAGCGTTGTCCGGATTTATTGGGCGTAAAGCGAGG
+
GGGGGGGGGGGGGGGGGGGGG9FGGGGG<FG<6FGGGFGG<FG:FFG,FGGGGD:FG78EGGGGGGGGG,4<EFGGGGGGFGGGGGGGGCFGGGG?,5FFEFBF=BFF<FGGGGG,6388+<,CF,3>9+,,:F<@,3@3,7:=E,E,38,@,=<<,@,5**@C:35FFG@<F,?><?7<C**2,4BFG8:*1:=**+?<8CG*8++2*+52*12;::+<E5C**+300A+/5<=E3/:*9D))
@M03364:276:000000000-BLYN8:1:1101:11453:6911 1:N:0:1
ACTCCTACGGGAGGCAGCAGTGGGGAATATTGCACAATGGGCGCAAGCCTGATGCAGCCATGCCGCGTGTATGAAGAAGGCCTTCGGGTTGTAAAGTACTTTCAGCGAGGAGGAAGGTGTTGTGGTTAATAACCACAGCAATTGACGTTACTCGCAGAAGAAGCACCGGCTAACTCCGTGCCAGCAGCCGCGGTAATACGGAGGGTGCAAGCGTTAATCGGAATTACTGGGCGTAAAGCGCACG
+
GFFGGGCFC7FGGDGGGG9EFFDFGEEGFGGGAFGFGGGGGGE@+:CFFGFEEGGDFFGCFDAGGGG8@FFGGGGGGGGGGFFEGGGGCFGGGGGGGCEGEGGGGDG7FEE:FFEGGGGGGGFGGGGFGGGGGCBFFFGGFFCFGGE=CFE@<:FEGGFGFGCFGGGEGGGCFGF97CCFC8DGE78@@CGGGB*CFFGGG*:C8:3BCFCFGGGGFFGFCEGFGFFGG6;=DGCGFDGDGGG3
@M03364:276:000000000-BLYN8:1:1101:16873:6912 1:N:0:1
ACTCCTACGGGAGGCAGCAGTAGGGAATCTTCGGCAATGGGGGCAACCATGACCGAGCAACGCCGCGTGAGTGAAGAAGGTTTTCGGATCGTAAAACTCTGTTGTTAGAGAAGAACGTTAAGTAGAGTGGAAAATTACTTAAGTGACGGTATCTAACCAGAAAGGGACGGCTAACTACGTGCCAGCAGCCGCGGTAATACGTAGGTCCCAAGCGTTGTCCGGATTTATTGGGCGTAAAGCGAGC
+
GGCFGGGFEGGGGGGGGGGGGGGGGGGGGGGGFGGGGGGGGGGGGGGGGGGFGGGGGGDGGGGGGGGGGGFGGGFFGGGGGGAFFGGFGGGGGGGFGGGGGGGGGDGGGGGDGFDFGDFFFG?FGFGGFCFFGGGGGCGGGGFFFGGGGEEGFGFAGACFGCAFGC:FGEFGGGGG;DEGFFGGFDGCGCEEEGGGGGGGGGGGGGGGGGGGG8E;:CC75CE5CCF?FFGFGGGGGGGGGG:<
@M03364:276:000000000-BLYN8:1:1101:18949:6929 1:N:0:1
ACTCCTACGGGAGGCAGCAGTAGGGAATCTTCGGCAATGGGGGCAACCCTGACCGAGCAACGCCGCGTGAGTGAAGAAGGTTTTCGGATCGTAAAACTCTGTTGTTAGAGAAGAACGTTAAGTAGAGTGGAAAGTTACTTAAGTGACGGTATCTAACCAGAAAGGGACGGCTAACTACGTGCCAGCAGCCGCGGTAATACGTAGGTCCCAAGCGTTGTCCGGATTTATTGGGCGTAAAGCGAGC
+
GGGGGGGGGGGGGGGGGGGGGGGGGGGGGGGGGGGGGGGGGGGGGGGGGGGGGGGGGGGGGGGGGGGGGGGGGGGGGGGGGGGGGGGGGGGGGGGGGGGGGGGGGGGGGGGGGGGGGGGGGGGGGGGGGGGGGGGGGGGGGGGGGGGGGGGGGGGGGGGGGGGGGGGGGGGGGGGGGGGGGGGGGGGGGGGGGGGGGGGGGGGGGGGGGGGGGGGGGGGGGGGGGGGGGGGGGGGGGGGGGGG)
@M03364:276:000000000-BLYN8:1:1101:8550:6930 1:N:0:1
ACTCCTACGGGAGGCAGCAGTGGGGAATATTGCACAATGGGCGCAAGCCTGATGCAGCCATGCCGCGTGTATGAAGAAGGCCTTCGGGTTGTAAAGTACTTTCAGCGAGGAGGAAGGCATTAAGGTTAATAACCTTAGTGATTGACGTTACTCGCAGAAGAAGCACCGGCTAACTCCGTGCCAGCAGCCGCGGTAATACGGAGGGTGCAAGCGTTAATCGGAATTACTGGGCGTAAAGCGCACG
+
GGGGGGGGGGGGGGGGGGGGGGGGGGGGCFGD,CFCGGGGFGGGGGGFGGGGGGAFGGGGGGGGGGGGGC8FGGGGGGGGGFGGGGGDGGGGGGGG<FFGGGCF<?FCCFGGGGCB@A=FD9?FCFFAFFCAC,5A<ACFADFGGGGGGGFDD@FC=F3>7FFG?DFGGEGGGGGFGEFGGGFGGGGGGGGGGGGGGGGGGDCGGGGGGGGGGEGC5CFFE?8AFG9EFDDFDC5EGGDGDGGD
@M03364:276:000000000-BLYN8:1:1101:17288:6937 1:N:0:1
ACTCCTACGGGAGGCAGCAGTGGGGAATATTGCACAATGGGCGCAAGCCTGATGCAGCCATGCCGCGTGTATGAAGAAGGCCTTCGGGTTGTAAAGTACTTTCAGCGAGGAGGAAGGTGTTGTGGTTAATAACCACAGCAATTGACGTTACTCGCAGAAGAAGCACCGGCTAACTCCGTGCCAGCAGCCGCGGTAATACGGAGGGTGCAAGCGTTAATCGGAATTACTGGGCGTAAAGCGCACG
+
GGGGGGGGGGGGGGGGGGGGGGGGGEGGGGGGGGGGGGGGGGGGGGGGGGGGGGGGGGGGGGGGGGGGGGGGGGGGGGGGGGGGGGGGGGGGGGGGGGGGGGGGGGGGGGGGGGGGGGGGGGGGGGGGGGGGGGGGGGGGGGGGGGGGGGGGGGGGGGGGGGGGGGGGGGGGGGGGGGGGGGGGGGGGGGGGGGGGGGGGGCEGGGGGFGGCEGGDGGG5EGGGGGGGGCGGGGGGFFGGGGGC
@M03364:276:000000000-BLYN8:1:1101:3939:6947 1:N:0:1
ACTCCTACGGGAGGCAGCAGTGGGGAATATTGCACAATGGGCGCAAGCCTGATGCAGCCATGCCGCGTGTATGAAGAAGGCCTTCGGGTTGTAAAGTACTTTCAGCGAGGAGGAAGGTGTTGTGGTTAATAACCGCAGCAATTGACGTTACTCGCAGAAGAAGCACCGGCTAACTCCGTGCCAGCAGCCGCGGTAATACGGAGGGTGCAAGCGTTAATCGGAATTACTGGGCGTAAAGCGCACG
+
GGFGGFGGGGGGEGGGGGFGFFGGGGGGGGGGGGGGGGGGGGGGGGGGGEGDGGGGGGGGGGGGGGGGGGGGGGGGGGGGGGGGGGGGGGGGFGFGGGGGGGCFGGGGGGGGEGGGGGGGGGGGGGGGGGGGGGGGDGGGGGGGGGGFGGGGGGGFEGGCFGGGFGGGGGGGFFGGGGGGGGFFGGGGGGGGGGGGGGFECBEEGGGGGGGGDGGGGGGDGEGGGGFGGFGCGGGEGDGGGGG5
@M03364:276:000000000-BLYN8:1:1101:6559:6949 1:N:0:1
ACTCCTACGGGAGGCAGCAGTGGGGAATATTGCACAATGGGCGCAAGCCTGATGCAGCCATGCCGCGTGTATGAAGAAGGCCTTCGGGTTGTAAAGTACTTTCAGCGAGGAGGAAGGCATTAAGGTTAATAACCTTGGTGATTGACGTTACTCGCAGAAGAAGCACCGGCTAACTCCGTGCCAGCAGCCGCGGTAATACGGAGGGTGCAAGCGTTAATCGGAATTACTGGGCGTAAAGCGCACG
+
GGGGGGGGGGGGGGGGGGGGGGGGGGGGGGGGGGGGGGGGGGGGGGGGGGGGGGGGGGGGGGGGGGGGGGGGGGGGGGGGGGGGGGGGGGGGGGGGGGGGGGGGGGGGGGGGGGGGGGGGGGGGGGGGGGGGGFGGGGGGGGGGGGGGGGGGGGGGGGGGGGGGGGGGGGGGGGGGGGGGGGGGGGGGGGGGDGGEGFGGGGGGGGGGGGGGGGGGGGGFGGEGGGFGGGGGDGGGGGGGGGGC
@M03364:276:000000000-BLYN8:1:1101:22589:6951 1:N:0:1
ACTCCTACGGGAGGCAGCAGTAGGGAATCTTCCACAATGGACGAAAGTCTGATGGAGCAACGCCGCGTGAGTGAAGAAGGTTTTCGGATCGTAAAACTCTGTTGTTGGAGAAGAACGTATTTGATAGTAACTGATCAAGTAGTGACGGTATCCAACCAGAAAGCCACGGCTAACTACGTGCCAGCAGCCGCGGTAATACGTAGGTGGCAAGCGTTGTCCGGATTTATTGGGCGTAAAGCGAGCG
+
GGGGGGGGGGGGGGGGGGGGGGGGGGGGGGGGGFGGGGGGGGGGGGGGGGGGGGGGGGGGGGGGGGGGGGGGFGCGGGGGGGGGGGGGGGGGGGGGGGGGGGGGGGGGGGGGGGFGGFGGGGGGGGGGGGGGGGGCGGGGGGGGGGEGGGGGGGGFGGGGGGGGGGGGGGGGGGGGGGGFGGGGGGFGGEEGGGGEGGGGGFGGGGGFGGGDEGGEECCGGCEEGGGGGCFEDC5EFGFGGGGD
@M03364:276:000000000-BLYN8:1:1101:22899:6994 1:N:0:1
ACTCCTACGGGAGGCAGCAGTGGGGAATATTGCACAATGGGCGCAAGCCTGATGCAGCCATGCCGCGTGTATGAAGAAGGCCTTCGGGTTGTAAAGTACTTTCAGCGAGGAGGAAGGCATTAAGGTTAATAACCTTAGTGATTGACGTTACTCGCAGAAGAAGCACCGGCTAACTCCGTGCCAGCAGCCGCGGTAATACGGAGGGTGCAAGCGTTAATCGGAATTACTGGGCGTAAAGCGCACG
+
FCEACGGGDEFCFGEG;FFFF<@@F;CFAFGG@EFC@F<@8C:@CCFF7FGGGGFDE<F<FGGG@FCFGGGGGGGGAC=FGAF8EFCE,CBF<EFGGGGGC??E9BCCFF@@@+A8=<<FCGFA<:CFFGEFDF,CDAFGAFDGC?FF@@FG=+=FGGG@FFFGGGFCF@@CC>A=DEGGGGFC@CFFGGCD>BEGEGB5*8C87B*8CCC=EBECFFGGCEDGGGGGFC5C<CEC*:CCGD<7
@M03364:276:000000000-BLYN8:1:1101:7116:6999 1:N:0:1
ACTCCTACGGGAGGCAGCAGTAGGGAATCTTCGGCAATGGACGAAAGTCTGACCGAGCAACGCCGCGTGAGTGAAGAAGGTTTTCGGATCGTAAAACTCTGTTGTTAGAGAAGAACAAGGATGAGAGTAAAATGTTCATCCCTTGACGGTATCTAACCAGAAAGGGACGGCTAACTACGTGCCAGCAGCCGCGGTAATACGTAGGTCCCAAGCGTTGTCCGGAATTACTGGGCGTAAAGCGCAC
+
GGGFGGGGGGGGGGGGGGFGGGGGGGGGGGDGGGGGEGGGDFGGGGGGF9FDA8@FGGGGGGDG@FGBFFFGGGGAEGGGGDE=AGGGGGGEFFG9,BFAFGGGFAEF<A<A=FFGFG8EAEDFGFFBDFEGFGF@AAF?C>FGDFFGGGGGGGCCF7>:F<<>FEDECGGG@CB;CF7>EFGGGGFFE5CCE>=EE9EGFFGGCG?C8EEGGGGDCEEEG5CCCC<0C:EC<C>EDGGGGDGD
@M03364:276:000000000-BLYN8:1:1101:19639:7000 1:N:0:1
ACTCCTACGGGAGGCAGCAGTGGGGAATATTGCACAATGGGCGCAAGCCTGATGCAGCCATGCCGCGTGTATGAAGAAGGCCTTCGGGTTGTAAAGTACTTTCAGCGAGGAGGAAGGCATTAAGGTTAATAACCTTAGTGATTGACGTTACTCGCAGAAGAAGCACCGGCTAACTCCGTGCCAGCAGCCGCGGTAATACGGAGGGTGCAAGCGTTAATCGGAATTACTGGGCGTAAAGCGCACG
+
GGGGGGGGGGGGGGGGGGGGGGGGGGGGGGGGGGGGGGGGGGGGGGGGGGGGGGGGGGGGGGGGGGGGGEGGGGGGGGGGGGGGGGGGGCEGGGGGGGGGGGGGGGGGGGGGGGGGGGGGGGGGGGGGGGGGGGGFGGGGGFGGGGGGGG@FGGGGGGGGGGGFGGGGGGGGGGGGGGGGGGGGGGGGGGGGGGGGGGGGGGGGGGGGGGGFGGGGFGGGGGGGGGGGGGGGGGGGGGGGGGGD
@M03364:276:000000000-BLYN8:1:1101:14670:7000 1:N:0:1
ACTCCTACGGGAGGCAGCAGTAGGGAATCTTCGGCAATGGGGGCAACCCTGACCGAGCAACGCCGCGTGAGTGAAGAAGGTTTTCGGATCGTAAAACTCTGTTGTTAGAGAAGAACGTTAAGTAGAGTGGAAAGTTACTTAAGTGACGGTATCTAACCAGAAAGGGACGGCTAACTACGTGCCAGCAGCCGCGGTAATACGTAGGTCCCAAGCGTTGTCCGGATTTATTGGGCGTAAAGCGAGC
+
GGGGGGGGGGGGEGGGDFFEFFFECFGGGGGGFFGGGGGGGEGEGGGGGGGGGGGGGGDGGGGGGGGFFEEEFGFGGGCFGGGGGGGGGGGGGFGGGGGGGGGGGGGCFFFGGGGFFDFGGGGGGGGGGFFGGGGGGGGED>FGGDFFEGGGGGGGGF,3<7FEFCGGGGGGGCC;FDG:CFFG@7?FCEGGCEEGCF998CBF@;2C;FGFEGEE=CF7C=*ACEGFFCFGCCCCDDCF35D5
@M03364:276:000000000-BLYN8:1:1101:15378:7024 1:N:0:1
ACTCCTACGGGAGGCAGCAGTGGGGAATATTGCACAATGGGCGCAAGCCTGATGCAGCCATGCCGCGTGTATGAAGAAGGCCTTCGGGTTGTAAAGTACTTTCAGCGAGGAGGAAGGTGTTGTGGTTAATAACCGCAGCAATTGACGTTACTCGCAGAAGAAGCACCGGCTAACTCCGTGCCAGCAGCCGCGGTAATACGGAGGGTGCAAGCGTTAATCGGAATTACTGGGCGTAAAGCGCACG
+
GGGGGGGGGGGGGGGGGGGGGGGGGGGGGGGGGGGGGGGFGGGGGGGGGGGGGGGGGGGGGGGGGGGGGGGGGGGGGGGGGGGGGGGGGGGGGGCFGDGGFGGGGGGFGGGGGFFFGGGGGGGGGGGGGGGGGGGGEGGGGGAFGFGFGGGGCFCEGGGGGGGGGGGGGGGGGGGDGGGGGCFGGGGGGGGGGGGGGGGGD8EGGGDGFGGGEEDGFGCFGGEGGGGGGGGGGGGGFFFGGGGG
@M03364:276:000000000-BLYN8:1:1101:4828:7030 1:N:0:1
ACTCCTACGGGAGGCAGCAGTGGGGAATATTGCACAATGGGCGCAAGCCTGATGCAGCCATGCCGCGTGTATGAAGAAGGCCTTCGGGTTGTAAAGTACTTTCAGCGAGGAGGAAGGCATTAAGGTTAATAACCTTAGTGATTGACGTTACTCGCAGAAGAAGCACCGGCTAACTCCGTGCCAGCAGCCGCGGTAATACGGAGGGTGCAAGCGTTAATCGGAATTACTGGGCGTAAAGCGCACG
+
GGGGGGGGGGGGGGGGGGGGGGGGGGGGGGGGGGGGGGGGGGGGGGGGGGGGGGGGGGGGGGGGGGGGEGGGGGGGGGGGGGGGGGGGGGGGGGGGGGGGGGGGFGGGGG:FGGGGGGFGGGGGGGFGGGGGFFGGGGFFFGGGGGGGGGEGGGGGDGFGGGGGGGGGDGGGGGGGGGGGGGGDGGGGGGGGGGGGFFGGGGGGGGGGGGGGGGGGGFGGGDEGGGGGFGGGGGGGGGGGG<DC
@M03364:276:000000000-BLYN8:1:1101:18581:7032 1:N:0:1
ACTCCTACGGGAGGCAGCAGTAGGGAATCTTCGGCAATGGGGGCAACCCTGACCGAGCAACGCCGCGTGAGTGAAGAAGGTTTTCGGATCGTAAAACTCTGTTGTTAGAGAAGAACGTTAAGTAGAGTGGAAAGTTACTTAAGTGACGGTATCTAACCAGAAAGGGACGGCTAACTACGTGCCAGCAGCCGCGGTAATACGTAGGTCCCAAGCGTTGTCCGGATTTATTGGGCGTAAAGCGAGC
+
GGGGGGGGGGGGGGGGGGGGGGGGGGGGGGGGGDGGGGGGGGGGGGGGGGGGGGGGGGGGGGGGGGGGGGGGGGGGGGGGFGGGGGGGGGGGGGGGGGGGGGGGGGGGFFFGGGGGEBFBFGFDGFGGGDEDDCGGGEGGGGGGD<FFDFGEGGGGGFGFCFFGF:CFGDEGGGGGGGGGGGGGGGGGGGGCGGGGGFGGGGDGGGFEFFGFFG;CGGGGEEEEE?GFGGGGCDEGGGGGGGG<
@M03364:276:000000000-BLYN8:1:1101:7221:7033 1:N:0:1
ACTCCTACGGGAGGCAGCAGTAGGGAATCTTCGGCAATGGGGGCAACCCTGACCGAGCAACGCCGCGTGAGTGAAGAAGGTTTTCGGATCGTAAAACTCTGTTGTTAAAGAAGAACGTGGGTGAGAGTAACTGTTCACCCAGTGACGGTATTTAACCAGAAAGCCACGGCTAACTACGTGCCAGCAGCCGCGGTAATACGTAGGTGGCAAGCGTTATCCGGATTTATTGGGCGTAAAGCGAGCG
+
GGGGGGGGGGGGGGGGGGGGGGGGGGGGGGGGGGGGGGGGGGGGGGGGGGGGGGGGGGGGGGGGGGGGGGGGGGGGGGGGGFGGGGGGGGGGGGGGGGGGGGGGGGGGGGGGGGGFGGGGGGGGGGGGGGGGGGGGGFFGGGGGGGGGGGGGGFGGGGGGGGGGCGGGGGGGGGGGGGGGGGGGGGGGGGDEGGDGGGGGFGGGGGGGGGGGGGGGGGGGGGGGGFGGGFGGDGGGGCCCDGG<
@M03364:276:000000000-BLYN8:1:1101:27360:7034 1:N:0:1
ACTCCTACGGGAGGCAGCAGTGGGGAATATTGCACAATGGGCGCAAGCCTGATGCAGCCATGCCGCGTGTATGAAGAAGGCCTTCGGGTTGTAAAGTACTTTCAGCGAGGAGGAAGGCATTAAGGTTTATAACCTTAGTGATTGACGTTACTCGCAGAAGAAGCACCGGCTAACTCCGTGCCAGCAGCCGCGGTAATACGGAGGGTGCAAGCGTTAATCGGAATTACTGGGCGTAAAGCGCACG
+
GGGGGGGGEEGGGGGGGGGGGGGGDGGGGGGFGGGGGGGGGGGGGGGGGGGGGFGGGGGGGGGGGGGFGCFEGGGFGGGGGGGGGGGGGGGGGGGGGGFGGGGGFGGGGGFGDGGGGGGGGGGGGFE9EFFGGGGGFG?CDGGGFGGFFGGGGGGGGGGGGFGGGGGGGGGGGGFGGGG>CEGGGGGFFDCGDGGGGFGGCCEEGE**?CF5=ECEF7?=EDGGGFGGGGGGGGGDFGFGGGGC
@M03364:276:000000000-BLYN8:1:1101:13698:7039 1:N:0:1
ACTCCTACGGGAGGCAGCAGTAGGGAATCTTCGGCAATGGGGGCAACCCTGACCGAGCAACGCCGCGTGAGTGAAGAAGGTTTTCGGATCGTAAAACTCTGTTGTTAGAGAAGAACGTTAAGTAGAGTGGAAAGTTACTTAAGTGACGGTATCTAACCAGAAAGGGACGGCTAACTACGTGCCAGCAGCCGCGGTAATACGTAGGTCCCAAGCGTTGTCCGGATTTATTGGGCGTAAAGCGAGC
+
GGGGGGGGGGGGGGGGGGGGGGGGGGGGGGGGGGGGGGGGGGGGGGGGGGGGGGGGGGGGGGGGGGGGGGGGGGGGGGGGGGGGGGGGGGGGGGGGGGGGGGGGGGGGGGGGGGGGGGGGGGGGGGGGGGGGGGGGGGGGGGGGGGGGGGGGGGGGGGGGGGGGGGGGGGGGGGGGGGGGGGGGGGGGGGGGGGGGGGGGGGGGGGGGGGGGGDEG5CGGEGGGEFGGFFGFGGGGGCFFGGG3
@M03364:276:000000000-BLYN8:1:1101:26472:7062 1:N:0:1
ACTCCTACGGGAGGCAGCAGTGGGGAATATTGGACAATGGGCGAAAGCCTGATCCAGCCATGCCGCGTGTGTGAAGAAGGTCTTCGGATTGTAAAGCACTTTAAGTTGGGAGGAAGGGCATTAACCTAATACGTTAGTGCTTTGACGTTACCGACAGAATAAGCACCGGCTAACTCTGTGCCAGCAGCCGCGGTAATACGTAGGTCCCAAGCGTTGTCCGGATTTATTGGGCGTAAAGCGAGCC
+
GG<E8AFGG7C@FGC@@FEGGGGFGGDGGGCEGGFGGDFEFEEGGGGGFGGFGGGFD,:E<FGGGGGGGGFGGCEFFC6EFFFFFFGGGG8E9FE<FGGFGFDFG,ECFGGGGEEC@FGFGCFGGGGFGGEFGCFFGFGADFGFGGGEGGGGGD7F7DFFGGGGGGGGGGDDDGGGGCFF9EFGGFGBEGGGGGG7E@CC29*CFG+*?8/3?BE:=9CECGG59C<EFGFCD95C<CFGDC))
@M03364:276:000000000-BLYN8:1:1101:10846:7082 1:N:0:1
ACTCCTACGGGAGGCAGCAGTAGGGAATCTTCGGCAATGGGGGCAACCCTGACCGAGCAACGCCGCGTGAGTGAAGAAGGTTTTCGGATCGTAAAACTCTGTTGTTAGAGAAGAACGTTAAGTAGAGTGGAAAGTTACTTAAGTGACGGTATCTAACCAGAAAGGGACGGCTAACTACGTGCCAGCAGCCGCGGTAATACGTAGGTCCCAAGCGTTGTCCGGATTTATTGGGCGTAAAGCGAGC
+
GGGGGGGGGGGGGGGGGGGGGGGGGGGGGGGGGGGGGGGGGGGGGGGGGGGGGGGGGGGGGGGGGGGGGCGGGGGGGGGGGGGGGGGGGGGGGGGGGGGGGGGGGGGGGGGGGGGGGGGGFGGGGGGGGGGGGGGGGGGGGGGGGGGGGGGGGGFGGGGGGGGGGGGGGGGGDGGGGGGGGGGGGGGGGFGGGGGGGGGGGGGGGGGFFGGGGGGGGEFCGGGGGFGGGGGGGGGGGGGGGDG5
@M03364:276:000000000-BLYN8:1:1101:20980:7089 1:N:0:1
ACTCCTACGGGAGGCAGCAGTAGGGAATCTTCGGCAATGGGGGCAACCCTGACCGAGCAACGCCGCGTGAGTGAAGAAGGTTTTCGGATCGTAAAACTCTGTTGTTAGAGAAGAACGTTAAGTAGAGTGGAAAGTTACTTAAGTGACGGTATCTAACCAGAAAGGGACGGCTAACTACGTGCCAGCAGCCGCGGTAATACGTAGGTCCCAAGCGTTGTCCGGATTTATTGGGCGTAAAGCGAGC
+
GGGGGGGGGDGGGGGGGGGGGGGGGGGGGGGGGGGGGGGGGGGGGGGGGGGGGGGGGGGGGGGGGGGGGGGGGGGGGGGGGGGGGGGGGGGGGGGGGGGGGGGGGGFGGGGGGDGGGGGGGGGGGGGGGGGGGGGGGGGGGGGGGGGGGGGGGGGFGGGGGDGGGCGGGGGGGGGGGGGGGGGGGGGGGFGGGGGGGGGGGGGGG?9EFGGGGGG85EFGGGGGDDGFGGGGGGGGGGGGGGG3
@M03364:276:000000000-BLYN8:1:1101:19928:7091 1:N:0:1
ACTCCTACGGGAGGCAGCAGTAGGGAATCTTCGGCAATGGGGGCAACCCTGACCGAGCAACGCCGCGTGAGTGAAGAAGGTTTTCGGATCGTAAAACTCTGTTGTTAGAGAAGAACGTTAAGTAGAGTGGAAAGTTACTTAAGTGACGGTATCTAACCAGAAAGGGACGGCTAACTACGTGCCAGCAGCCGCGGTAATACGTAGGTCCCAAGCGTTGTCCGGATTTATTGGGCGTAAAGCGAGC
+
GGGGGGGGGGGGGGFGGGGGGGGGGGGGGGGGGGGGGGGGGGGGGGGGGGGGGFGGGGGGGGGGGGGGGGGGGGGGGGGGGGGGGGGGGGGGGGGGGGGGGGGGGGGGGGGGGGGGGGGGGGGGGFGFGGFGGFGGGGGGGFGGGGGGGGGGGGGGGGGGGGGGGDGGGGGGGGGGGGGGGGGGGGGGGGGGGGGGGGGGGGGGGGGGGGGDFC:CGGFGGGGECCGGGGGFGGGGGGGGGDG3
@M03364:276:000000000-BLYN8:1:1101:3501:7096 1:N:0:1
ACTCATACGGGAGGCAGCAGTAGGGAATCTTCGGCAATGGGGGCAACCCTGACCGAGCAACGCCGCGTGAGTGAAGAAGGTTTTCGGATCGTAAAACTCTGTTGTTAGAGAAGAACGTTAAGTAGAGTGGAAAATTACTTAAGTGACGGTATCTAACCAGAAAGCCACGGCTAACTACGTGCCAGCAGCCGCGGTAATACGTAGGTGGCAAGCGTTGTCCGGATTTATTGGGCGTAAAGCGAGC
+
CFEG,CFEFG7-FFECC;CFC,CFEFDFGFGFGEGEGGGGGG:@F<FGGGEF<FGCFGGGFGGGGDGGGCGDGGCFGDFGECGG<CC7F=FG8=F,FDFFFGFG=<FGFGFGGGGDGDFE<FF,EFGGGDC>B<>DDFFGF<FFGGGFGGGGGGEFGGGGGGCFDFGFGGDGGCFFFGGGGCD;C7CFEGGECEG7CFFFF9CFG<FF8C?=FE;5CGCGG=5CEFD:?CGCFGGGGGGGGGGD
@M03364:276:000000000-BLYN8:1:1101:16164:7097 1:N:0:1
ACTCCTACGGGAGGCAGCAGTAGGGAATCTTCGGCAATGGGGGCAACCCTGACCGTGCAACGCCGCGTGAGTGAAGAAGGTTTTCGGATCGTAAAACTCTGTTGTTAGAGAAGAACGTTAAGTAGAGTGGAAAGTTACTTAAGTGACGGTATCTAACCAGAAAGGGACGGCTAACTACGTGCCAGCAGCCGCGGTAATACGTAGGTCCCAAGCGTTGTCCGGATTTATTGGGCGTAAAGCGAGC
+
GGGGGGGGGCGGGGGGGGFFFFGGGGGGGGGGFGFGGGFGG>EGGGGGCGGDGG>,<:FDFGGGGGGGGGGGGGGGGFGGGAFDFGGGGDGGGGGGGGGGFGGGEGEGCFGGGGGGGGGGCGGGGGGGGGGGGGGFE9<=FCDFDGFFGGGGFGGFGFGGFFGGGDGFGGGGGGGGGCCFFGGGGGGGGGGGGCGGGGGGGGGGGGGF57CG*:=ECGFGGD*:2<FAFFFFGDEECCCFDDD9
@M03364:276:000000000-BLYN8:1:1101:15769:7104 1:N:0:1
ACTCCTACGGGAGGCAGCAGTAGGGAATCTTCGGCAATGGGGGCAACCCTGACCGAGCAACGCCGCGTGAGTGAAGAAGGTTTTCGGATCGTAAAACTCTGTTGTTAGAGAAGAACGTTAAGTAGAGTGGAAAGTTACTTAAGTGACGGTATCTAACCAGAAAGGGACGGCTAACTACGTGCCAGCAGCCGCGGTAATACGTAGGTCCCAAGCGTTGTCCGGATTTATTGGGCGTAAAGCGAGC
+
GGGGGGGGGGGGGGGGGGGGGGGGGGGGGGGGGGGGGGGGGGGGGGGGGGGGGGGGGGGGGGGGGGGGGGGGGGGGGGGGGGGGGGGGGGGGGGGGGGGGGGGGGGFGGGGGGGGGGGGGGGGGFGGGGGGGGGGGGFGGGGGGGGGGGGGGGFFGGGGGGGGGGGGGGGGGGGGGGGGGGGGGGGGGGGGGGGGGGGGGFGGGDGGFGGGGFGEEGGGGGGCCEGGGGGGGGGGGGGGGGGG3
@M03364:276:000000000-BLYN8:1:1101:18998:7131 1:N:0:1
ACTCCTACGGGAGGCAGCAGTAGGGAATCTTCCACAATGGACGAAAGTCTGATGGAGCAACGCCGCGTGAGTGAAGAAGGGTTTCGGCTCGTAAAGCTCTGTTGTTAAAGAAGAACGTGGGTGAGAGTAACTGTTCACCCAGTGACGGTATTTAACCAGAAAGCCACGGCTAACTACGTGCCAGCAGCCGCGGTAATACGTAGGTGGCAAGCGTTATCCGGATTTATTGGGCGTAAAGCGAGCG
+
GGGGGGGGGGGGGGGGGGGGGGGGGFFGGGGGGGGGGGGGFGGGGDGGGEGGGGGGGGGGGGGGGGGGGGGGGGGGGGGGCGGGGGGGGGGGGGGGFGGGGFGGGGGGFGGGGGGGGGGGGGGGGGGGGGGGGGGGGGFGGGGGGGGGGGGGGGGGGGGGGGGGGGGGGGGGGGGGGGGGGGGGGGGGGGGGGGEGFGGGGGCEFGGGGFDGGGGGGGGCG5;CGGGGGFFGGGG=DGGCC<D7
@M03364:276:000000000-BLYN8:1:1101:12674:7149 1:N:0:1
ACTCCTACGGGAGGCAGCAGTAGGGAATCTTCCACAATGGACGAAAGTCTGATGGAGCAACGCCGCGTGAGTGAAGAAGGGTTTCGGCTCGTAAAGCTCTGTTGTTAAAGAAGAACGTGGGTGAGAGTAACTGTTCACCCAGTGACGGTATTTAACCAGAAAGGGACGGCTAACTACGTGCCAGCAGCCGCGGTAATACGTAGGTCCCAAGCGTTGTCCGGATTTATTGGGCGTAAAGCGAGCG
+
GGGGGGGGGGGGGGGGGGGGGGGGGGGGGGGGGGGGGGGGGGGEGGGFGGGGGGGGGGGGGGGGGGGGGGGGGGGGGGGGGGGGGGGGGGGGGGGGGGGGGGGGGGGGGGGGGGGGGGGGGGGGGGGGGGGGGGGGGGGGGGGGGGGGGFGGGGGGGGGGGGGGGGGGGGGGGGGGGGFFGGGGGGFGGGGGGGGGGGGGGGGGGGGGGGGGGGE55FFGGGGGGGGGGGGGGGGGGGGGDGGC
@M03364:276:000000000-BLYN8:1:1101:7917:7150 1:N:0:1
ACTCCTACGGGAGGCAGCAGTAGGGAATCTTCCACAATGGACGAAAGTCTGATGGAGCAACGCCGCGTGAGTGAAGAAGGGTTTCGGCTCGTAAAGCTCTGTTGTTAAAGAAGAACGTGGGTGAGAGTAACTGTTCACCCAGTGACGGTATTTAACCAGAAAGCCACGGCTAACTACGTGCCAGCAGCCGCGGTAATACGTAGGTGGCAAGCGTTATCCGGATTTATTGGGCGTAAAGCGAGCG
+
GGGGGGGGGGGGGGGGGGGGGGGGGGGGGGGGGGGGGGGGGGGGGGGGGGGGGGGGGGGGGGGGGGGGGGGGGGGGGGGGGGGGGGGGGGGGGGGGGGGGGGGGGGGGGGGGGGGGGGGGGGGGGGGGGGGGGGGGGGFGGGGGGGGGGGGGGGGGGGGGGGGGGGGGGGGGGGGGGGGDGGGGFGGGGGGGGDGGGG9>FFGGG+;FGGGGGGGEEGGGGGGGGGGGGGCGGGGGGGFD3DGD
@M03364:276:000000000-BLYN8:1:1101:8281:7175 1:N:0:1
ACTCCTACGGGAGGCAGCAGTAGGGAATCTTCGGCAATGGGGGCAACCCTGACCGAGCAACGCCGCGTGAGTGAAGAAGGTTTTCGGATCGTAAAACTCTGTTGTTAGAGAAGAACGTTAAGTAGAGTGGAAAGTTACTTAAGTGACGGTATCTAACCAGAAAGGGACGGCTAACTACGTGCCAGCAGCCGCGGTAATACGTAGGTCCCAAGCGTTGTCCGGATTTATTGGGCGTAAAGAGAGC
+
GGGGGGGGGGGGGGGGGGGGGGGGGGGGGGGGGGGGGGGGGGGGGGGGGGGGGGGGGGGGGGGGGGGGGGGGGGGGGGGGGGGGGGGGGGGGGFGGGGGGGGGGGGGGGGGGGGGGGGGGFGGGGGGGGGGGGGGGGGGGGGGGGFGGGGGGFFGGGGGGGGGGGGGGGGGGGGGGGGGGGGGGGGGGG=EGGGGGGGGGGGGGGGGGGGFGGGGGGGGGEGDEEGGGGGGGGGGGGGGGGGG5
@M03364:276:000000000-BLYN8:1:1101:9623:7197 1:N:0:1
ACTCCTACGGGAGGCAGCAGTAGGGAATCTTCGGCAATGGGGGCAACCCTGACCGAGCAACGCCGCGTGAGTGAAGAAGGTTTTCGGATCGTAAAACTCTGTTGTTAGAGAAGAACGTTAAGTAGAGTGGAAAGTTACTTAAGTGACGGTATCTAACCAGAAAGGGACGGCTAACTACGTGCCAGCAGCCGCGGTAATACGTAGGTCCCAAGCGTTGTCCGGATTTATTGGGCGTAAAGCGAGG
+
GDFG8CFGEGGDGGGGEFCFFE9CFC<FFGGCGGGEDGGGGG7CCGGG:FCDFGG@FDGGEG@EE@=FGGGGGGAFFGFGGGGGGGGCFEFFGFDEGGFGGGGGGGGGGFGFFGFGGGGFGGGGDFGGFGGECFGGGGGGGFFAFGGCEFGGGGGGFGGFCGGGFC7@BFGGGC@FGBFGGGG9FGGGGGGGGGGGEEBC5BFFEG+BE?FGG5;:=E?FEDGEEGCFF+<E4C*/>DFGGDD)
@M03364:276:000000000-BLYN8:1:1101:15244:7211 1:N:0:1
ACTCCTACGGGAGGCAGCAGTAGGGAATCTTCGGCAATGGGGGCAACCCTGACCGAGCAACGCCGCGTGAGTGAAGAAGGTTTTCGGATCGTAAAACTCTGTTGTTAGAGAAGAACGTTAAGTAGAGTGGAAAGTTACTTAAGTGACGGTATCTAACCAGAAAGGGACGGCTAACTACGTGCCAGCAGCCGCGGTAATACGTAGGTGGCAAGCGTTATCCGGATTTATTGGGCGTAAAGCGAGC
+
GGGGGGGGGGGGGGGGGGGGGGGGGGGGGGGGGGGGGGGGGGGGGGGGGGGGGGGGGGGGGGGGGGGGGGGGGGGGGGGGGGGGGGGGGGGGGGGGGGGGGGGGGGGGGGGGGGGGGGGGGGGGGGGGGGGGGGGGGGGGGGGGGGGGGGGGGGGGGGGGGGGGGGGGGGGGGGGGGGGGFGGGGGGGGGGGGGGGGGGGGGGGGGGGGGGGGGGGGGGGGGDGGGGGGGGGGGGGGGGGGGGC
@M03364:276:000000000-BLYN8:1:1101:6961:7224 1:N:0:1
ACTCCTACGGGAGGCAGCAGTAGGGAATCTTCGGCAATGGACGAAAGTCTGACCGAGCAACGCCGCGTGAGTGAAGAAGGTTTTCGGATCGTAAAACTCTGTTGTTAGAGAAGAACGACGAGGAGAGTGGAAAGCTCCTCGTGTGACGGTATCTAACCAGAAAGGGACGGCTAACTACGTGCCAGCAGCCGCGGTAATACGTAGGTCCCGAGCGTTGTCCGGATTTATTGGGCGTAAAGCGAGC
+
GGGGGGGGGGGGGGGGGGGGGFGGGGGGGGGGGGGGGGGGGGGGGDGGGGGGGGGGGGGGGGGGGGGGGGGFGGGGGGGGGGGGGGGGGGGGGGGGGGGGGGGGGGGGGGGGFGGFGGGGGGGGGGGGGGGGFGGGGGGGGGGGGGGGGGGGAFGGGGGGGGFGGGGGGGGGGGGGGGGGGGGGGGGGGGGGGGGGGGGGGGFGGGF?EECEGGGGE>FFGGGDEGFGGFGGGGGGGGGGGGG5
@M03364:276:000000000-BLYN8:1:1101:26563:7232 1:N:0:1
ACTCCTACGGGAGGCAGCAGTGGGGAATATTGGACAATGGGGGCAACCCTGATCCAGCAATGCCGCGTGTGTGAAGAAGGCCTTCGGGTTGTAAAGCACTTTCAGCAGGGAGGAAGAGATGACGGTTAATACCCGTTGTTGTGACGTTACCTGCAGAAGAAGCACCGGCTAACTCCGTGCCAGCAGCCGCGGTAATACGGAGGGTGCGAGCGTTATTCGGAATTACTGGGCGTAAAGCGCACGC
+
GGFGGGFFGGGGGGGCEGGGGGGGGGGGGGGGGGGFGDGGGGGGGGGGGGGGGGGGGGGGGGGGGGGGGGGGGGGGGGGGGFEDGGGGGGGGGGGGFGGGGGGGGGGCFEFGDGGGGGGGGCGGGGGGGGGGGFFFFGGGGGGGGGGGGGGGGG@FFGFFFGGGGG7:FGGGGGFGGFGDGGGGGGGGGGGGCGGGGGFGGGGGGGGGGDDGCGEF?FGGCEGGCGGGGGGGGGDGFGGGGGG:
@M03364:276:000000000-BLYN8:1:1101:18288:7233 1:N:0:1
ACTCCTACGGGAGGCAGCAGTGGGGAATATTGCACAATGGGCGCAAGCCTGATGCAGCCATGCCGCGTGTATGAAGAAGGCCTTCGGGTTGTAAAGTACTTTCAGCGAGGAGGAAGGCGTTGTGGTTAATAACCGCAGCGATTGACGTTACTCGCAGAAGAAGCACCGGCTAACTCCGTGCCAGCAGCCGCGGTAATACGGAGGGTGCAAGCGTTAATCGGAATTACTGGGCGTAAAGCGCACG
+
GGGGGGGGGGGGGGGGGGGGGGGGGGGGGGGGGGGGGGGGGGGGGGGGGGGGGGGGGGGGGGGGGGGGGGGGGGGGGGGGGGGGGGGGGGGGGGGGGGGGGGGGGGGGGGGGGGGGGGGGGGGGGGGGGGGGGGGGGGGGGGGGGGGGGGGGGGGGGGGGGGGGGGGGGGGGGGGGGGGGGGGGGGGGGGGGGGGGGGGGGGGGGGGGGGGGGGGGGGGGGGGGGGGGFGGGGGGGGGGGGGG:
@M03364:276:000000000-BLYN8:1:1101:21450:7243 1:N:0:1
ACTCCTACGGGAGGCAGCAGTGGGGAATATTGCACAATGGGCGCAAGCCTGATGCAGCCATGCCGCGTGTATGAAGAAGGCCTTCGGGTTGTAAAGTACTTTCAGCGAGGAGGAAGGTGTTGTGGTTAATAACCGCAGCAATTGACGTTACTCGCAGAAGAAGCACCGGCTAACTCCGTGCCAGCAGCCGCGGTAATACGGAGGGTGCAAGCGTTAATCGGAATTACTGGGCGTAAAGCGCACG
+
GGGGGGGGDEGGDGGDGEGGGFFGG7FGFFFFGGGGDFFGEFGGGGGGGGGGGGGGGGFFFC@CBBBFFGFFGGGGGGFFGGGCFGGGGGCEGFFFGGGGGFGGGFECE>:=F:BDFBFA:AFGGFFFEFGGGFGEGGG,DF<FFGGEGGGGGGGGGGFFEGGFGDFEGGGGGGGG7EFGGGGDGGGFGGGGDEGGGCGGD8CCGGGGGFGGGGEEGEFGGG5EE?FGCFGFDGGEFC7DGDG7
@M03364:276:000000000-BLYN8:1:1101:22000:7259 1:N:0:1
ACTCCTACGGGAGGCAGCAGTGGGGAATATTGCACAATGGGCGCAAGCCTGATGCAGCCATGCCGCGTGTATGAAGAAGGCCTTCGGGTTGTAAAGTACTTTCAGCGAGGAGGAAGGCGTTGTGGTTAATAACCGCAGCGATTGACGTTACTCGCAGAAGAAGCACCGGCTAACTCCGTGCCAGCAGCCGCGGTAATACGGAGGGTGCAAGCGTGAATCGGAATTACTGGGCGTAATGCGCACG
+
FGGGGGGGGGGGGGGGGGGGGGGGGGGGGGGGGGGGGGGGG,F+@FCGGGGGGGGGGGCFAFGGGGGGGGCFGFGGGGGDD<FFGGG7:FGGGGGGFFGG?FGGGG7+@>FBFGGDC,@B=F?C:B=<5D,C=,C=FGGC+:+>33+85,37,+*53C:7F:<F7F,>*>:1DF9;BCEFC;,,122,,3***3*=2++13B1?E>586C<@E?*8*2+0**2AFC:CCCFGD1***;0)*1)9
@M03364:276:000000000-BLYN8:1:1101:20951:7272 1:N:0:1
ACTCCTACGGGAGGCAGCAGTAGGGAATCTTCGGCAATGGGGGCAACCCTGACCGAGCAACGCCGCGTGAGTGAAGAAGGTTTTCGGATCGTAAAACTCTGTTGTTAGAGAAGAACGTTAAGTAGAGTGGAAAGTTACTTAAGTGACGGTATCTAACCAGAAAGGGACGGCTAACTACGTGCCAGCAGCCGCGGTAATACGTAGGTCCCAAGCGTTGTCCGGATTTATTGGGCGTAAAGCGAGC
+
GGGGGGGGGGGGGG@CGGGGGGGGGGGGGGGGGGGGGGGGGGGGGGGGGGGGGGGGGGGGGGGGGGGGGDGFGGFGGGGGGFFGGGGGGGGGGGGGGGGGGGGGGGGGFGGGDFGGGGGGGGBFGGGGGGGGGGGFFFGGFFCGGFGGGGGGGGGGGGGFFGGGGGGGGGGGGGGGGGGGGGGFGGCCF8EEGGGDGFEGFFEGGGGGGGGGGGGGGGCEGGD7??FGGGGGFGGGDF7CDDG3
@M03364:276:000000000-BLYN8:1:1101:21784:7276 1:N:0:1
ACTCCTACGGGAGGCAGCAGTGGGGAATATTGGACAATGGACGAAAGTCTGACCGAGCAACGCCGCGTGAGTGAAGAAGGTTTTCGGATCGTAAAACTCTGTTGTTAGAGAAGAACGTTAAGTAGAGTGGAAAATTACTTAAGTGACGGTATCTAACCAGAAAGGGACGGCTAACTACGTGCCAGCAGCCGCGGTAATACGTAGGTCCCAAGCGTTGTCCGGATTTATTGGGCGTAAAGCGAGC
+
GGGGGGGGGGGGFGEGGGFFGGGGGGGGGGGGFGGGGGGGGFFGGGGGGGGGGGGGGGGGGGGGGGGGGDGGGGGGGFGGGGFGGGGGGGGGGGGFGGGGGGGFGGGGGGGGGGGGGGGGFGGGGGGGGGGGGGGFGGGGGGGGGGGGDGGGFGGGGGGGCFGGG>CGGGGGGDGGGGGGGGGGCGGGGGEGGGGGGGGGGGGGGFGGCFGFGGGGGGGGGGDG8FCGGFDGGGGDGGGGGGG3
@M03364:276:000000000-BLYN8:1:1101:9557:7276 1:N:0:1
ACTCCTACGGGAGGCAGCAGTAGGGAATCTTCGGCAATGGGGGCAACCCTGACCGAGCAACGCCGCGTGAGTGAAGAAGGTTTTCGGATCGTAAAACTCTGTTGTTAGAGAAGAACGTTAAGTAGAGTGGAAAGTTACTTAAGTGACGGTATCTAACCAGAAAGGGACGGCTAACTACGTGCCAGCAGCCGCGGTAATACGTAGGTCCCAAGCGTTGTCCGGATGTATTGGGCGTAAAGCGAGC
+
FGGGGGGGGGGGGGGGGGGGGFGGGGGGCGGF@FFGGGGGGDGCFGGGGGGGGC@FGGGGGGGGGGGGGGGGGGGGGGGGFGGGGGGGGGGGGGGAFGGGGGEEGGGG9FCEGGG@FFEGFGFFFA9CFD<FGGGDGCFF=FG<CDFFGEGGGF9@@F9:D@FFGGGECFEGGGGGC8*<C7=<FGGGGGGDEEG@C99B8FGF*BF?8;85=E;/CEG7CGEE*<7CFFGFGGEEG**:359)
@M03364:276:000000000-BLYN8:1:1101:22295:7287 1:N:0:1
ACTCCTACGGGAGGCAGCAGTAGGGAATCTTCGGCAATGGGGGCAACCCTGACCGAGCAACGCCGCGTGAGTGAAGAAGGTTTTCGGATCGTAAAACTCTGTTGTTAGAGAAGAACGTTAAGTAGAGTGGAAAGTTACTTAAGTGACGGTATCTAACCAGAAAGGGACGGCTAACTACGTGCCAGCAGCCGCGGTAATACGTAGGTCCCAAGCGTTGTCCGGATTTATTGGGCGTAAAGCGAGC
+
GGGGGGGGGGGGGGGGGGGGGGGGGGGGGGGGGGGGGGGGGGGDGGGGGGGGGCFGGGGGGGGGGGG@FCFGGGFGGFGGGGGGGGGGGGEGGGGGGGGGFGEEGGGGGGFFEGFFGGGGD?BDGFFGGFGGFGFFDAGDGDAF<@CF7@FFFGGCGGGGGFCFGE@:FFCFF7>CDECGGGFFFGFGGCBEGDCGE?FF8BBFCFGGGGFC=EGCE7CEE=CGGFEGGGGFFCEGGCFD3<C3
@M03364:276:000000000-BLYN8:1:1101:24295:7291 1:N:0:1
ACTCCTACGGGAGGCAGCAGTAGGGAATCTTCGGCAATGGACGAAAGTCTGACCGAGCAACGCCGCGTGAGTGAAGAAGGTTTTCGGATCGTAAAACTCTGTTGTTAGAGAAGAACGACGAGGAGAGTGGAAAGCTCCTCGTGTGACGGTATCTAACCAGAAAGGGACGGCTAACTACGTGCCAGCAGCCGCGGTAATACGTAGGTCCCGAGCGTTGTCCGGATTTATTGGGCGTAAAGCGAGC
+
GGGGGCFFGGGEGGGEGGFGAFGGGGGGGGGGGGGGGGGGGGGGCF+<EFGFGGDEGF7FFGGGGGGGGCGFFCFCFCFDFFECGGGGCFFFFEFFEFGFGGGGGFGGGGGGGGGGEG@F@FGGDFEGFFGGGGGGFGGGGGGGGDGGGEFFGGFFBFFGFGFGFGGF7CFFGCFGCFDGGGGGCCGGG>8CEGGDC9FFG?9CEGGGGGECE>EG=:?FEGC=89FFCCFC53:=CFCFGD3/
@M03364:276:000000000-BLYN8:1:1101:18963:7302 1:N:0:1
ACTCCTACGGGAGGCAGCAGTAGGGAATCTTCGGCAATGGGGGCAACCCTGACCGAGCAACGCCGCGTGAGTGAAGAAGGTTTTCGGATCGTAAAACTCTGTTGTTAGAGAAGAACAAGGATGAGAGTAAAACGTTCATCCCTTGACGGTATCTAACCAGAAAGCCACGGCTAACTACGTGCCAGCAGCCGCGGTAATACGTAGGTCCCAAGCGTTGTCCGGATTTATTGGGCGTAAAGCGAGC
+
GGGGGGGGGGGGGGGGGGGGGGGGGGGGGGGGGGGGGGGGGGGGGGGGGGGGGGGGGGGGGGGGGGGGGGGFGGGGGGGGFGGGGGGGGGGGGGGGGGGGGGGGGGGGGGGGGGGGGGGGGGGGGGGGGGGGGGGGGGGGGGGGGGGGGGGGGGGGGGGGGGGGGGGGGGGGGGGGGGGGGGGGGGGGGGGGGGEGGGGGGGGGGGGGGGGGGGGGGGGGGGGG=EGGGGGFGGEGGGGGD3C5
@M03364:276:000000000-BLYN8:1:1101:16073:7309 1:N:0:1
ACTCCTACGGGAGGCAGCAGTGGGGAATATTGCACAATGGGCGCAAGCCTGATGCAGCCATGCCGCGTGTATGAAGAAGGCCTTCGGGTTGTAAAGTACTTTCAGCGAGGAGGAAGGCGTTGTGGTTAATAACCGCAGCGATTGACGTTACTCGCAGAAGAAGCACCGGCTAACTCCGTGCCAGCAGCCGCGGTAATACGGAGGGTGCAAGCGTTAATCGGAATTACTGGGCGTAAAGCGCACG
+
GGGGGGGGGGGGGGGGGGFGGGGGGGGGGGGGGGGGGGGGGGGGGGGGGGGGGGGGGGGGGGGGGGGGGGGGGGGGGGGGGGGGGGGGGGGGGGGGGGGGGGGGGGGGFGGGGGGGGGGGGGGGGGGGGGGGGFGGGGGGGG@FGGGGGGGGGGGGGGGGGGGGGGGGGGGGGGGGGGGGGGGGGGGGGGGGGGGDGGGGGGGEGGGGFGGFEGGCFGGGGG5FGGGGCFGGGGG5CGGGGGG7
@M03364:276:000000000-BLYN8:1:1101:24688:7338 1:N:0:1
ACTCCTACGGGAGGCAGCAGTAGGGAATCTTCCACAATGGACGAAAGTCTGATGGAGCAACGCCGCGTGAGTGAAGAAGGTTTTCGGATCGTAAAACTCTGTTGTTGGAGAAGAACGTATTTGATAGTAACTGATCAAGTAGTGACGGTATCCAACCAGAAAGCCACGGCTAACTACGTGCCAGCAGCCGCGGTAATACGTAGGTGGCAAGCGTTGTCCGGATTTACTGGGCGTAAAGCGAGCG
+
GGDFGGC<@CFGFCCCCEEEFFEFGFGGGGFGGGGGGGGGGGEFGGGGGEGFGGGGGGFFDGGGGGGGE:FFGGGEF8FGGGGGGGE@E:FFGGGGGGCEFGGGG@C,5,AFFGCFGBFFFGCEF<FGGGGG9EBF,?FF9DFFGGGGGG?FG=<DFGFCEFFFGFGGGDGDGGGFGGFADEF7*@DFGEGGGGC@FGGGCCFGGG5F>CFGGEGEGGGGCC5=FF+>FF5;9D55CCF39DC9
@M03364:276:000000000-BLYN8:1:1101:17107:7348 1:N:0:1
ACTCCTACGGGAGGCAGCAGTAGGGAATCTTCGGCAATGGGGGCAACCCTGACCGAGCAACGCCGCGTGAGTGAAGAAGGTTTTCGGATCGTAAAACTCTGTTGTTAGAGAAGAACGTTAAGTAGAGTGGAAAGTTACTTAAGTGACGGTATCTAACCAGAAAGGGACGGCTAACTACGTGCCAGCAGCCGCGGTAATACGTAGGTCCCAAGCGTTGTCCGGATTTATTGGGCGTAAAGCGAGC
+
GGGGGGGGGGGGGGGGGGGGGGGGGEGGGGGGGGGGGGGGGGGGGGGGGGGGGGGGGGGGGGGGGGGGFFFGGGGGGGGGFGGGGGGGGGGGGGGGGGGGGGGGGGGGGGGGGGGGGGGGGGGFGGGGGGFGGGGGGGGGGGGGGGGGGGFGGGGGGGGC7FGGGDCGGGGGDGFGGGGGGGGGGGGGGGGGGGEGCFGGGGGGGGGGGGGGGGEGEGGGEECEGGGGGGGGGGGGGGGGDCD3
@M03364:276:000000000-BLYN8:1:1101:16857:7365 1:N:0:1
ACTCCTACGGGAGGCAGCAGTAGGGAATCTTCGGCAATGGGGGCAACCCTGACCGAGCAACGCCGCGTGAGTGAAGAAGGTTTTCGGATCGTAAAACTCTGTTGTTAGAGAAGAACGTTAAGTAGAGTGGAAAGTTACTTAAGTGACGGTATCTAACCAGAAAGGGACGGCTAACTACGTGCCAGCAGCCGCGGTAATACGTAGGTCCCAAGCGTTGTCCGGATTTATTGGGCGTAAAGCGAGG
+
GGGGGGGGGGGGGGGGGGGGGFGGGGGGGGGGGGGGGGGFGGGGGGGGGGGGGGGDGGGFFEGGGGGFFGGGGGGGGGGGGGGGGGGEGGGGGGGAFGGGGGGGGGGGCFFGGGGGGGGGGGDFFDFGGGGDGFFG<<FDFEFGFGGGGGCCGFCEFFGCGGGGGGCFCG>FG?CFGGGFCCEGGGFGGGGDE53CEGGGGGGGGGFG>F@CFE=5CEFCEE85CCCFGFFC55CCDFFC3*>)
@M03364:276:000000000-BLYN8:1:1101:16202:7369 1:N:0:1
ACTCCTACGGGAGGCAGCAGTAGGGAATCTTCGGCAATGGGGGCAACCCTGACCGAGCAACGCCGCGTGAGTGAAGAAGGTTTTCGGATCGTAAAACTCTGTTGTTAGAGAAGAACGTTAAGTAGAGTGGAAAGTTACTTAAGTGACGGTATCTAACTAGAAAGGGACGGCTAACTACGTGCCAGCAGCCGCGGTAATACGTAGGTCCCAAGCGTTGTCCGGATTTATTGGGCGTAAAGCGAGC
+
GGGGGGGGGGGGGGGGGGGGGGGGGGGGGGGGGGGGGGGGGGGGGGGGGGGGGGGGGGDFGGGGGGGGGGGGGGGGGGGGGGGGGGGGGGGGGGGGGGGGGGGGGGGGFGGGGGGGGGGGGGGGGGGGGGGCFGGGFFGGGDGGFGGGGGGGGGFGGGGGGGGFGGGGGGGGEGGGGGGGGGGFGGGGGGGGGGGGGGGGGGGGGFG?CCGGGGEGGGCFGGGGG?9CGCGGGGGGGFGGGGG<
@M03364:276:000000000-BLYN8:1:1101:11452:7370 1:N:0:1
ACTCCTACGGGAGGCAGCAGTAGGGAATCTTCGGCAATGGGGGCAACCCTGACCGAGCAACGCCGCGTGAGTGAAGAAGGTTTTCGGATCGTAAAACTCTGTTGTTAGAGAAGAACGTTAAGTAGAGTGGAAAGTTACTTAAGTGACGGTATCTAACCAGAAAGGGACGGCTAACTACGTGCCAGCAGCCGCGGTAATACGTAGGTCCCAAGCGTTGTCCGGATTTATTGGGCGTAAAGCGAGC
+
GGGGGGGGGGGGGGGGGGGGGGGGGGGGGGGGGGGDGGGGGGGGGGGGGGGGGGGGGGGGGGGGGGGGGGGGGGGGGGGGGGGGGGGGGGGGGEGGGGGGGGGGGGGGGGGGGGGGGFFDFFGGGGGGFGGGGGGGGGGGGFGGGGGGGGGGGGGGGGGGGGGGGDFGGGGGGGGGGFCFGGGGGGGGGGGGGGEEGGGGGGGGGGGGGGGGGGGEEEFGGGGGGGGGGFGGGGGGGGGGGGG3
@M03364:276:000000000-BLYN8:1:1101:21706:7394 1:N:0:1
ACTCCTACGGGAGGCAGCAGTGGGGAATATTGCACAATGGGCGCAAGCCTGATGCAGCCATGCCGCGTGTATGAAGAAGGCCTTCGGGTTGTAAAGTACTTTCAGCGAGGAGGAAGGCGTTGTGGTTAATAACCGCAGCGACTGACGTTACTCGCAGAAGAAGCACCGGCTAACTCCGTGCCAGCCGCCGCGGTCATACGGTGGGTGCAAGCGTTAGTCGGAATTACTGGGCGTACAGCGCACG
+
C@CF@<6F@F:@FCGGEC9EC66C@@,CC<DC,6;C<C<FG8FE@F@E@DFFEAFFEGFDAEGG@F:7CC=,EFA,F,CFG8,55CCGDGGB,C<?<FE,<ABFFG@+6C7?F+AF:,4+4>BF>D+F,B,@5A=FG:+==+8:@F:3>><FAF7<*C35,,3,,DC:F<FF7:<,,=FF71=8:*=:EG5:8C*;<<EC**/:?8**+0<EECE**30/5:558333<28*7):*1:<D)1C7
@M03364:276:000000000-BLYN8:1:1101:25515:7411 1:N:0:1
ACTCCTACGGAGGCAGCAGTGGGGAATATTGCACAATGGGCGCAAGCCTGATGCAGCCATGCCGCGTGTATGAAGAAGGCCTTCGGGTTGTAAAGTACTTTCAGCGAGGAGGAAGGCGTTGTAGTTAATAGCTGCAGCGATTGACGTTACTCGCAGAAGAAGCACCGGCTAACTCCGTGCCAGCAGCCGCGGTAATACGGAGGGTGCAAGCGTTAATCGGAATTACTGGGCGTAAAGCGCACGC
+
GGGGGGGGGGGGGGGGGGGGGGGGDGGFGGGGGGGGGGGGGGGGGGGGGGGGGGGGGGGGGGGGGGFGGGGGFGGGGGGGGGGGGGGGGGGGGGGGGGGGGGGGGGGGGGGGGGGGGGGGGGGGGGGGGGGGGGGGGGGGFGGGGGGGGGGGGGGGGGGGG7FFGGGDDGGGGGGGGGGGGGGGGGGGGGGEEGGGGGGGGGGGGGGGGGGGGGGGGFFGCGGFGGGGGFFEGGGGGGGDDDG<
@M03364:276:000000000-BLYN8:1:1101:22587:7437 1:N:0:1
ACTCCTACGGGAGGCAGCAGTAGGGAATCTTCGGCAATGGACGAAAGTCTGACCGAGCAACGCCGCGTGAGTGAAGAAGGTTTTCGGATCGTAAAACTCTGTTGTTAGAGAAGAACAAGGATGAGAGTAAAATGTTCATCCCTTGACGGTATCTAACCAGAAAGGGACGGCTAACTACGTGCCAGCAGCCGCGGTAATACGTAGGTCCCAAGCGTTGTCCGGATTTATTGGGCGTAAAGCGAGC
+
GGGGGGGGGGGGGGGGGGGGGGGGGGGGGGGGGGGGGGGGGGGGGGGGGGGGGGGGGGGGGGGGGGGGGGGGGGGGGGGGGGGGGGGGGGGGGGGGGGGGGGGGGGGGGGGGGGGGGGGGFGGGGGGGGGGGGGGGGGGGGGGGGGGGGGGGGGGGGGGGGGGGGGGGGGGGGGGGGGGGGGGFGGGGGFGGGGEGGGGCFGGFGGGGGGGGGG=CEGGGGGD5EFGGGGGGGGGGGGGGGDGG
@M03364:276:000000000-BLYN8:1:1101:8638:7438 1:N:0:1
ACTCCTACGGGAGGCAGCAGTAGGGAATCTTCGGCAATGGGGGCAACCCTGACCGAGCAACGCCGCGTGAGTGAAGAAGGTTTTCGGATCGTAAAACTCTGTTGTTAGAGAAGAACGTTAAGTAGAGTGGAAAGTTACTTAAGTGACGGTATCTAACCAGAAAGGGACGGCTAACTACGTGCCAGCAGCCGCGGTAATACGGAGGTCCCAAGCGTTGTCCGGATTTATTGGGCGTAACGCGAGC
+
GGGFGFGGGGG>FGG@CFEGGCFGGGFGGGG9C@EGGGFCFGD>FDFFGGG8CFFDFGEFGGE7CGGGG?FCFBFFGGGGA?F<@=F@FGFGGFGGGFGGGGGGGGGF<EFEFGE@FFGD7FGFFFFAFFFFDFGGGEEFCEGGFGGGGG@ECFC9FDCE,@BFCF:FFGGDC,>DF>F<FF*,?F6<BCEGDEE78<CCG**=BB=CFG*1*2/;EEGGGD5**<7:9:<C4):***1)9CD7
@M03364:276:000000000-BLYN8:1:1101:24615:7443 1:N:0:1
ACTCCTACGGGAGGCAGCAGTAGGGAATCTTCGGCAATGGGGGCAACCCTGACCGAGCAACGCCGCGTGAGTGAAGAAGGTTTTCGGATCGTAAAACTCTGTTGTTAGAGAAGAACGTTAAGTAGAGTGGAAAGTTACTTAAGTGACGGTATCTAACCAGAAAGGGACGGCTAACTACGTGCCAGCAGCCGCGGTAATACGTAGGTCCCAAGCGTTGTCCGGATTTATTGGGCGTAAAGCGAGC
+
GGGGGGGGGGGGGDGGGGGGEFGGGGGGGGGGGGGDGGGFGGGGGGGGGGGGGGGGGGGGGGGGGGGGGGGFGGGGGGGGFGGGGGGGGGGGGGGGFGGEGGGGGGGGGGGGGGGGGDGGGGGGGGGCDFGGGGGGGGGGGGGFGGGGGGGGGGGGGGGGGGGGGGGGGGGGGGFGGGEFCGGGGGGGGGGGGGGG>FGGGFGBCFGGGGGGFGCGGGFFGCE=CFFGGFGCCGGEGGFGG3DC
@M03364:276:000000000-BLYN8:1:1101:16551:7446 1:N:0:1
ACTCCTACGGGAGGCAGCAGTAGGGAATCTTCGGCAATGGGGGCAACCCTGACCGAGCAACGCCGCGTGAGTGAAGAAGGTTTTCGGATCGTAAAACTCTGTTGTTAGAGAAGAACGTTAAGTAGAGTGGAAAGTTACTTAAGTGACGGTATCTAACCAGAAAGGGACGGCTAACTACGTGCCAGCAGCCGCGGTAATACGTAGGTCCCAAGCGTTGTCCGGATTTATTGGGCGTAAAGCGAGG
+
GGFFGGGGGGGFGGGGGC-FFGGGGDEF9EFGGGEGGGFGGGDEEFGGGGGCFFFGDGGGGGGEFDGGGCFFGFCGGGGGGGGGFGGGGGFGFDDCFGFGGGGGFGGGGFGGGGGGGDFCEGDFF<DFFGGGGGGGGG9FF9=FFFFFGGFGGGGGFCFGGG7DFGEEGCGFGGGGGCFGFGEFGGGGGCEGGG=CCCGFF<BFGGEFGF@FCE1;EEGGGC8EDGFGFFGECDEGGD>CGGG)
@M03364:276:000000000-BLYN8:1:1101:12484:7457 1:N:0:1
ACTCCTACGGGAGGCAGCAGTAGGGAATCTTCGGCAATGGGGGCAACCCTGACCGAGCAACGCCGCGTGAGTGAAGAAGGTTTTCGGATCGTAAAACTCTGTTGTTAGAGAAGAACGTTAAGTAGAGTGGAAAGTTACTTAAGTGACGGTATCTAACCAGAAAGGGACGGCTAACTACGTGCCAGCAGCCGCGGTAATACGTAGGTCCCGAGCGTTGTCCGGATTTATTGGGCGTAAAGCGAGC
+
GGGGGGGGGGGGGGGGGGGGGGGGGGGGGGGGGGGGGGGGGGGGGGGGGGGGGGGGGGGGGGGGGGGFGGGGGGGGGGGGGGGGGGGGGGGGGGGGGGGGGGGGGGGGFFGGGGGGGGGGGGGGGGGGGGGGGGGGGGGGGGGGGGGGGGGGFFFGFGGGGGGGGGGGGGGGGGGGGGGGGGGGGGGGGGGGGGGGEGFGGGGGGGGGGGGGGGGGGGGGGGDCEFGFFEGFGGGGGFGGGGG3
@M03364:276:000000000-BLYN8:1:1101:21105:7461 1:N:0:1
ACTCCTACGGGAGGCAGCAGTGGGGAATATTGCACAATGGGCGCAAGCCTGATGCAGCCATGCCGCGTGTATGAAGAAGGCCTTCGGGTTGTAAAGTACTTTCAGCGAGGAGGAAGGGGATGTGGTTAATAACCGCATTCATTGACGTTACTCGCAGAAGAAGCACCGGCTAACTCCGTGCCAGCAGCCGCGGTAATACGGAGGGTGCAAGCGTTAATCGGAATTACTGGGCGTAAAGCGCACC
+
EFEF,@@FEDGCEFCFFFEFFEGGGF7FFGGGGFGGGGGGGGGGGEEGGFGFGGFGGGFGFECFGEBFGF8FGGCF9FGG@EEAFGGGAFGGCF<EFGGGGGCDFGGFC=BFDFFGG7FFFGEGG?FFFCG<FCFFCCFGFC<@D<FFGEGGGGGCFD:CFCFFDGGGFEGEEGD9FEGGGGGFGGGGCGGGCGCEDCCFGCEGG8CEGGE8/;88*0AFGEGGCGGGFGGGGGDECCFGGGG)
@M03364:276:000000000-BLYN8:1:1101:6922:7463 1:N:0:1
ACTCCTACGGGAGGCAGCAGTGGGGAATATTGCACAATGGGCGCAAGCCTGATGCAGCCATGCCGCGTGTATGAAGAAGGCCTTCGGGTTGTAAAGTACTTTCAGCGAGGAGGAAGGTGTTGTGGTTAATAACCACAGCAATTGACGTTACTCGCAGAAGAAGCACCGGCTAACTCCGTGCCAGCAGCCGCGGTAATACGGAGGGTGCGAGCGTTAATCGGAATTACTGGGCGTAAAGCGCACG
+
GGGGGGGGGGGGGGGGGGGGGGGGGGGGGGGGGGGGGGGGGGGGGGGGGGGGGGGGGGGGGGGGGGGGGGGGGGGGGGGGGGGGGGGGGGGGGGGGGGGGGGGGGGGGGGGGGGGGGGGGGGGGGFGGGGGGGGGGGGGGGGGGGGGGGGGGGGGGGGGGFGGGGGGGGGGGGGCFGGGGGGGGGGGGGGGGGGGGGGFGGGGGGGGG*CEGGGGGGGGGGGGGGGGGGGGGGGGGGGGGGGG7
@M03364:276:000000000-BLYN8:1:1101:9822:7466 1:N:0:1
ACTCCTACGGGAGGCAGCAGTAGGGAATCTTCGGCAATGGGGGCAACCCTGACCGAGCAACGCCGCGTGAGTGAAGAAGGTTTTCGGATCGTAAAACTCTGTTGTTAGAGAAGAACGTTAAGTAGAGTGGAAAGTTACTTAAGTGACGGTATCTAACCAGAAAGGGACGGCTAACTACGTGCCAGCAGCCGCGGTAATACGTAGGTCCCAAGCGTTGTCCGGATTTATTGGGCGTAAAGCGAGC
+
GGGGGGGGGGGGGGGGGGGGGGGGGGGGGGGGGGGGGGGGGGGGGGGGGGGGGGGGGGGGGGGGGGGGGGGGGGGGGGGGGGGGGGGGGGGGGGGGFGGGGGGGGGGGGGGDGGGGGGGGGGGGGGGGGGDGGGGGGGGGGGGGGGGGGGGGFFGGGGGGGGDDGG<FFGDFGGGGGGGGGGGGGGGGGGGGGGGGGGGGGGGGGGGGGCFEGGGGGGGGEGEEGCGGGGGFFCEEGGGCD<D/
@M03364:276:000000000-BLYN8:1:1101:14887:7497 1:N:0:1
ACTCCTACGGGAGGCAGCAGTAGGGAATCTTCGGCAATGGGGGCAACCCTGACCGAGCAACGCCGCGTGAGTGAAGAAGGTTTTCGGATCGTAAAACTCTGTTGTTAGAGAAGAACGTTAAGTAGAGTGGAAAGTTACTTAAGTGACGGTATCTAACCAGAAAGGGACGGCTAACTACGTGCCAGCAGCCGCGGTAATACGTAGGTCCCAAGCGTTGTCCGGATTTATTGGGCGTAAAGCGAGC
+
GGGGGGGGGGGGGGGGGGGGGGGGGGGGGGGGGGGGGGGGGGGGGGGGGGGGGGGGGGGGGGGGGGGGGGGGGGGGGGGGGGGGGGGGGGGGGGGGGGGGGGGGGGGGGGGGGGGGGGGGGGGGGGGGGGGGGFGGGGGGGGGGGGGGGGGGGGGGGGGGGGGGGGGGGGGGGGGGGGGGGGGGGGGGGGGGGGGGGGGGGGGGGGGGGGGGGGEGGGGGGGGEGGGGGGGGGGGGGGGGGGG3
@M03364:276:000000000-BLYN8:1:1101:22853:7498 1:N:0:1
ACTCCTACGGGAGGCAGCAGTAGGGAATCTTCGGCAATGGGGGCAACCCTGACCGAGCAACGCCGCGTGAGTGAAGAAGGTTTTCGGATCGTAAAACTCTGTTGTTAGAGAAGAACGTTAAGTAGAGTGGAAAGTTACTTAAGTGACGGTATCTAACCAGAAAGGGACGGCTAACTACGTGCCAGCAGCCGCGGTAATACGTAGGTCCCAAGCGTTGTCCGGATTTATTGGGCGTAAAGCGAGC
+
GGGGGGGGGGGGGGGGCGGGGFFGGGGGCFGGCGGGGGGGGGGGGGGGGGGGGGCFGEGG@FGGGGGGG=EFGGGGFGGGGAEFGGGGGGGGGGGGGG?FGGFGEGGGGGGGGGGFCGGGGGFCF??FFGFGFFGGFGGGGGG9DFFEE+D<EFFCFGGGGGFGGGFFGGGCBCF9CFGFCGFGGGGGGFEDGD8B>FFFFCFGGG9EFGGGGGCCEEFGD5211<<+<<F=C777DGFFDC3<
@M03364:276:000000000-BLYN8:1:1101:7630:7499 1:N:0:1
ACTCCTACGGGAGGCAGCAGTAGGGAATCTTCGGCAATGGGGGCAACCCTGACCGAGCAACGCCGCGTGAGTGAAGAAGGTTTTCGGATCGTAAAACTCTGTTGTTAGAGAAGAACGTTAAGTAGAGTGGAAAGTTACTTAAGTGACGGTATCTAACCAGAAAGGGCCGGCTAACTACGTGCCAGCAGCCGCGGTAATACGTAGGTCCCAAGCGTGGCACGGAGTTATTGGGCGTAAAGCGAGC
+
GGGGGFFGGGCCG+B7FCGGGAAFGFDGGGF9FEG>ED@8EBGGGGGG7ECF,CFFECFGFEGDGGC@>=@GGG9,?EFFEAFFGGGGGG:<EFEEFGGGGCAEFGGG,CADFCFAFFFAFEDFACC,F7<D9,:E=93CFCC<@,=F++@+3@@BCFF7FF,F,:*3@7<CFC7,,DFFFG7,BFEFGGGBCGEEGF9+:BF**32?*+=38C:*2**0:/:*1;9AE965D55:*7>>)*/1
@M03364:276:000000000-BLYN8:1:1101:5775:7502 1:N:0:1
ACTCCTACGGGAGGCAGCAGTGGGGAATATTGCACAATGGGCGCAAGCCTGATGCAGCCATGCCGCGTGTATGAAGAAGGCCTTCGGGTTGTAAAGTACTTTCAGCGAGGAGGAAGGTGTTGTGGTTAATAACCGCAGCAATTGACGTTACTCGCAGAAGAAGCACCGGCTAACTCCGTGCCAGCAGCCGCGGTAATACGGAGGGTGCAAGCGTTAATCGGAATTACTGGGCGTAAAGCGCACG
+
GGGGGGGGGGGGGGGGGGGGGGGGGGGGGGGGGGGGGGGGGGGGGGGGGGGGGGGGGGGGGGGGGGGGGGGGGGGGGGGGGGGGGGGGGGGGGGGGGGGGGGGGGGGGGGEGGGGGGGGGGGGGGGGGGGGGGGGGGGGGGGGGGGGGGGGGGGGGGGGGGGGGGGGGGGGGGGGGGGGGGGGGGGGGGGGGGGGGGGGGGGGGGGGGGGGGGGGGGGGGGDDGGGGGGFGGGDEGFGGGGGGD
@M03364:276:000000000-BLYN8:1:1101:24174:7509 1:N:0:1
ACTCCTACGGGAGGCAGCAGTAGGGAATCTTCGGCAATGGGGGCAACCCTGACCGAGCAACGCCGCGTGAGTGAAGAAGGTTTTCGGATCGTAAAACTCTGTTGTTAGAGAAGAACGTTAAGTAGAGTGGAAAGTTACTTAAGTGACGGTATCTAACCAGAAAGGGACGGCTAACTACGTGCCAGCAGCCGCGGTAATACGTAGGTCCCAAGCGTTGTCCGGATTTATTGGGCGTAAAGCGAGC
+
FEFFF,CFGGDEECCC@CFFGFFGGFFGFFFGCGG7FFGF8FFGGCG,BFGGCGGGGG@EFGCFFGE+CF,?FA<BF,ECFEFFFEGGGGCFE,DEFGGGG<FFGGDEEFGGEGDFEF@DGGGF<AFFG7FF,B,3CDGG@,DFGA<7<CF+3@,@AD,@:DF7>>DDC7:F7<D@DB*<<7*2:BE78CEDCGEC*B++=C9CCGF9B>9F88EDECFFCGE*;EGG7+3*1)2**10*9>75
@M03364:276:000000000-BLYN8:1:1101:5283:7524 1:N:0:1
ACTCCTACGGGAGGCAGCAGTGGGGAATATTGCACAATGGGCGCAAGCCTGATGCAGCCATGCCGCGTGTATGAAGAAGGCCTTCGGGTTGTAAAGTACTTTCAGCGAGGAGGAAGGCATTAAGGTTAATAACCTTAGTGATTGACGTTACTCGCAGAAGAAGCACCGGCTAACTCCGTGCCAGCAGCCGCGGTAATACGGAGGGTGCAAGCGTTAATCGGAATTACTGGGCGTAAAGCGCACG
+
GGGGGGGGGGGGGGGGGGGGGGGGGGGGGGGFGGGGGGGGGGGGGGGGGGGGGGGGGGGGGGGGGGGGGGGGGGGGGGGGGGGGGGGGGGGGGGGGGGGGGGGGGFGEGGDGGGGGGFFFFFGGGGGFGGGGGGGGFFFCFGFGGGGGGGGGGGGGGGGGGGGGGGFFGGGGGGGGGGGGGGGGGGGGGGGGGGGGGGFGGCGGGGGGGGGGGGEGGGGGGGGGGGGGCCGGGGGEGGGGGGG3
@M03364:276:000000000-BLYN8:1:1101:12881:7525 1:N:0:1
ACTCCTACGGGAGGCAGCAGTAGGGAATCTTCGGCAATGGGGGCAACCCTGACCGAGCAACGCCGCGTGAGTGAAGAAGGTTTTCGGATCGTAAAACTCTGTTGTTAGAGAAGAACGTTAAGTAGAGTGGAAAGTTACTTAAGTGACGGTATCTAACCAGAAAGGGACGGCTAACTACGTGCCAGCAGCCGCGGTAATACGTAGGTCCCAAGCGTTGTCCGGATTTATTGGGCGTAAAGCGAGC
+
FFGFGGAAFGFEGDGFEEEFECFDBCFGGGFECCGC@FGGGC@FGGGA@FGGFF>FEGGGGGDEEEC7CCCGGCFFG<EFGGGDEGGGG7FFB?FFDFFGGGGGGGEF?F,=EFFGEGF<@DFCF9<CF@F9FCDFGGGG,DDFFFFGGG@GGFGFG@AFCFAAFG::FEGGFGGGGCEFGGGFGGGGG>EDEGGBCEGGGGCEEGGGFG?==88;EG7C:*::EGGE999*1>C5C*:0>3C)
@M03364:276:000000000-BLYN8:1:1101:8588:7540 1:N:0:1
ACTCCTACGGGAGGCAGCAGTAGGGAATCTTCGGCAATGGGGGCAACCTTGACCGAGCAACGCCGCGTGAGTGAAGAAGGTTTTCGGATCGTAAAACTCTGTTGTTAGAGAAGAACGTTAAGTAGAGTGGAAAGTTACTTAAGTGACGGTATCTAACCAGAAAGGGACGGCTAACTACGTGCCAGCAGCCGCGGTAATACGTAGGTCCCAAGCGTTGTCCGGATTTATTGGGCGTAAAGCGAGC
+
GGGGGGGGGGGGGGGGGGGGGGGGGGGGGGGGGGGGGGGFGGGGGGGGGGGGGGGGGGGGGGGGGGGGGGGGGGGGGGGGGGGGFGGGGGGGGGGGGGGGGGGGGGGGGGGGGGGGGGGGGGGGGGGGGGGGGGGGGGGGGGGGGGGGGGGGGGFGGGGGGGGGGGGGGGGGGGGGGGGGGGGGGGGGGGEEGGGGGGGGGGGGGGGGGGGGGGGGGGGGGGCGECGGFGGGGGGCDGGGGGG)
@M03364:276:000000000-BLYN8:1:1101:25012:7541 1:N:0:1
ACTCCTACGGGAGGCAGCAGTGGGGAATATTGCACAATGGGCGCAAGCCTGATGCAGCCATGCCGCGTGTATGAAGAAGGCCTTCGGGTTGTAAAGTACTTTCAGCGAGGAGGAAGGCATTAAGGTTAATAACCTTAGTGATTGACGTTACTCGCAGAAGAAGCACCGGCTAACTCCGTGCCAGCAGCCGCGGTAATACGGAGGGTGCAAGCGTTAATCGGAATTACTGGGCGTAAAGCGCACG
+
GGGGGGGGGGGGGGGGGGGGGGGGGGGGGGGGDGGGGGGGGGGGGGGGD@8FGGGFF@CFGGGGDEEGGGGGGGGGGGFGGGG=,CCCFGGGFBFGGGGGGGGGGGGGGGGDEBF@FGGGGGGGGGGFGGFGGDGGGGGGGGGFGGGGGGGGGGGGGGGFFFGGGGGGGGGGGGGGGGGGGGGGGGGGGGDGCGGGGFGGGGGG7BGGFFGFGGEEFCFGCGGGGFFFGC=F59EGFGGGG3D/
@M03364:276:000000000-BLYN8:1:1101:20734:7571 1:N:0:1
ACTCCTACGGGAGGCAGCAGTAGGGAATCTTCGGCAATGGACGAAAGTCTGACCGAGCAACGCCGCGTGAGTGAAGAAGGTTTTCGGATCGTAAAACTCTGTTGTTAGAGAAGAACGACGAGGAGAGTGGAAAGCTCCTCGTGTGACGGTATCTAACCAGAAAGGGACGGCTAACTACGTGCCAGCAGCCGCGGTAATACGTAGGTCCCGAGCGTTGTCCGGATTTATTGGGCGTAAAGCGAGC
+
GFGGGGFGDGGEGBFCFDGGF<FGGFFGFGFGCFGE:FG?<FGCGCEGFGCEEC6@@7FF<:@BFGG748CEFDFFC8=,:CFGGEGGGGGGGGGDGGFGCFFFGFGA,8?FGGGFG::CGCC7FAC>C7>=<D<<ADCCC<<BCFFGGFFF;FFF:,@FGGFF<CGFF*<FF<FFGGG7FF7;:;<EDFG5EGG7*?C?5<9:8:+<8EGGGD5ACEFCED85199CC?E=C<C55>*:D<<)
@M03364:276:000000000-BLYN8:1:1101:20981:7576 1:N:0:1
ACTCCTACGGGAGGCAGCAGTGGGGAATATTGCACAATGGGCGCAAGCCTGATGCAGCCATGCCGCGTGTATGAAGAAGGCCTTCGGGTTGTAAAGTACTTTCAGCGAGGAGGAAGGCATTAAGGTTAATAACCTTAGTGATTGACGTTACTCGCAGAAGAAGCACCGGCTAACTCCGTGCCAGCAGCCGCGGTAATACGGAGGGTGCAAGCGTTAATCGGAATTACTGGGCGTAAAGCGCACG
+
GGGGGGGGGGGGGGGGGGGGGGGGGGGGGGGGGGGGGGGGGGGGGGGGGGGGGGGGGGGGGGGGGGGGGGGGGGGGGGGGGGGGGGGGGGGGGGGGGGGGGGGGGGGGGGGGGDFGGGGGGGGGGGGGGGGGGGGGGGGGGGGGGGGGGGGGGGGGGGGGGGGGGGGGGGGGGGGGGGGGGGGGGGGGGGGGGGGGGGGGGGGGGC>EGGGGGGGGGGGGGGGGGGGGGGGGGGGGGGGGGGG5
@M03364:276:000000000-BLYN8:1:1101:12526:7599 1:N:0:1
ACTCCTACGGGAGGCAGCAGTAGGGAATCTTCCACAATGGACGAAAGTCTGATGGAGCAACGCCGCGTGAGTGAAGAAGGGTTTCGGCTCGTAAAGCTCTGTTGTTAAAGAAGAACGTGGGTGAGAGTAACTGTTCACCCAGTGACGGTATTTAACCAGAAAGCCACGGCTAACTACGTGCCAGCAGCCGCGGTAATACGTAGGTGGCAAGCGTTATCCGGATTTATTGGGCGTAAAGCGAGCG
+
GGGGGGGGGGGGGGGGGGGGGGGGGGGGGGGGGGGGGGGGGGGGGGGGGGGGGGGGGGGGGGGGGGGGGGGGGGGGGGGGGGGGGGGGGGGGGGGGGGGGGGGGGGGGGGGGGGGGGGGGGGGGGGGGGGGGGGGGGGGGFGGGGGGGGGGGGGGGGGGGGGGGGGGGGGGGGGGGGGGGGGGGGGGGGGGGGEGGGGGGGGGGGGGGGGGGGGGGGGGGGGGGGGGGGGFFGGGEGGGGD7D<
@M03364:276:000000000-BLYN8:1:1101:10421:7605 1:N:0:1
ACTCCTACGGGAGGCAGCAGTGGGGAATATTGCACAATGGGCGCAAGCCTGATGCAGCCATGCCGCGTGTATGAAGAAGGCCTTCGGGTTGTAAAGTACTTTCAGCGAGGAGGAAGGCATTAAGGTTAATAACCTTAGTGATTGACGTTACTCGCAGAAGAAGCACCGGCTAACTCCGTGCCAGCAGCCGCGGTAATACGGAGGGTGCAAGCGTTAATCGGAATTACTGGGCGTAAAGCGCACG
+
GGGGGGGGGGGGGGGGGGGGGGGGGGGGGGGGGGGGGGGGGGGGGGGGGGGGGGGGGGGGGGGGGGGGGGGGGGGGGGGGGGGGGGGGGGGGFGGFGGFFFGGGGCEEGGFGGGGGGGGGGGGGGGGGCFGFGGGGGGGGGGGFFGGEGGGGGGGGGGGGFGGGGGGGGDGGGGGGGGGGGGGGGGGGGGGGGGDGGGGGGGGGGGGGGGGGGGGGGGGGGGGGGGGGCGGGGGGGGGGGGGGC
@M03364:276:000000000-BLYN8:1:1101:28356:7606 1:N:0:1
ACTCCTACGGGAGGCAGCAGTAGGGAATCTTCGGCAATGGACGAAAGTCTGACCGAGCAACGCCGCGTGAGTGAAGAAGGTTTTCGGACCGTAAAACTCTGTTGTTAGCGAAGAACGACGAGGAGAGTGGAAAGCTCCTCGTGTGACGGTATCTAACCAGCAAGGGACGGCTAACTACGTGCCAGCAGCCGCGGTAATACGTAGGTCCCGAGCGTTGTCCGGATTTATTGGGCGCAAAGCGAGC
+
AEGGGGFGEGGDC@GCEG-FD,E<EGGCEGFG8FCEEG9<FFG::CFF<AFCGGF@C7FGG7C@CFFF74CFAFFEFGGF=FFG9>=C+@FFGCD<EF=5CFFC8=@F,@FCFDGGGCFG:FDEE@FDEGFGG,DFGGGGDGG:DAFECFFCF9F@F7>F,>B<7*,CCFGGGCGGGFCGG*=BGGG@CE5ECD5C5CFGG6C58:C9F=88*:*;CE7+588:C67A<7657<*:/>45D3C9
@M03364:276:000000000-BLYN8:1:1101:16779:7606 1:N:0:1
ACTCCTACGGGAGGCAGCAGTAGGGAATCTTCGGCAATGGACGAAAGTCTGACCGAGCAACGCCGCGTGAGTGAAGAAGGTTTTCGGATCGTAAAACTCTGTTGTTAGAGAAGAATAAGGATGAGAGTAAAATGTTCATCCCTTGACGGTATCTAACCAGAAAGCCACGGCTAACTACGTGCCAGCAGCCGCGGTAATACGTAGGTGGCAAGCGTTGTCCGGATTTATTGGGCGTAAAGCGAGG
+
GGGGGGGGGGGGGGGGGGGGG9FGGGGGGGGGC@FGGGGGEGGFGGGCFGGGCEBFGGCGGEGGGGGGGEEGGGGGGGGGEFGFGGGCF+FFGGGDGGGGFFFFE=EFBFGGGGDFGFGGFGFGGFGGGGGGFGGGGGGGG=FGFCFF7F7DEGEGFFGGGGC<<F:<FFGCG78D;CCBFGGF?FG@FGGEGD:EGG?982BFGGGGGGGF*;AC:/:CCECEGGFFCEG57<EEG3D*19C)
@M03364:276:000000000-BLYN8:1:1101:17340:7609 1:N:0:1
ACTCCTACGGGAGGCAGCAGTGGGGAATATTGCACAATGGGCGCAAGCCTGATGCAGCCATGCCGCGTGTATGAAGAAGGCCTTCGGGTTGTAAAGTACTTTCAGCGAGGAGGAAGGTGTTGTAGTTAATAGCTGCAGCAATTGACGTTACTCGCAGAAGAAGCACCGGCTAACTCCGTGCCAGCAGCCGCGGTAATACGGAGGGTGCAAGCGTTAATCGGAATTACTGGGCGTAAAGCGCACG
+
GGGGGGGGGGGGGGGGGGGGGGGGGGGGGGGGGGGGGGGGGGGGGGGGGGGGGGGGGGGGGGGGGGGGGGGGGGGGGGGGGGGGGGGGGGGGGGGGGGGGGGGGGGGEFGGGGGGGGFGGGGGGGGGGGGGGGGGGGGGGGGFGGGGGGGGGGGGGGGGGGGGGGGGGGGGGGGGGGGGGGGGGGGGGGGGGGGGGGGGGGCGGGGGGGGGGGGGDGGGGGGGGGGGGGGGGGG5EFGGGGGGD
@M03364:276:000000000-BLYN8:1:1101:17908:7618 1:N:0:1
ACTCCTACGGGAGGCAGCAGTAGGGAATCTTCGGCAATGGACGAAAGTCTGACCGAGCAACGCCGCGTGAGTGAAGAAGGTTTTCGGATCGTAAAACTCTGTTGTCAGAGAAGAACAAGGGTGAGAGTGGAAAGTTCACCCCTTGACGGTATCTGACCAGAAAGCCACGGCTAACTACGTGCCAGCAGCCGCGGTAATACGTAGGTCCCAAGCGTTGTCCGGATTTATTGGGCGTAAAGCGAGC
+
GGGGGGGGGGGGGGGGGGGGGGGGGGGGGGGFGGGGGGGGEGGGGGGGGGGGFGGGGGGGFGGGGGGFGGGGGGGGGFFGGGGGGGGGGGGGGGGGGGGGGGGGGGGGFGGGGGGGGGGGEGGGGGGFFFGFFGGGGGGGDGGGGGGGGGGGGGGGGGGGGGGGGGG>FGGGEGGGGGGGFGGGGGGGGFEDCEGGEGGFGGGCCGGGFGGGC8CEGECF7C8EGGGGGGGGFDEEGCFGGDD)
@M03364:276:000000000-BLYN8:1:1101:26030:7620 1:N:0:1
ACTCCTACGGGAGGCAGCAGTGGGGAATATTGCACAATGGGCGCAAGCCTGATGCAGCCATGCCGCGTGTATGAAGAAGGCCTTCGGGTTGTAAAGTACTTTCAGCGAGGAGGAAGGCGGTGTGGTTAATAACCGCAGCGATTGACGTTACTCGCAGAAGAAGCACCGGCTAACTCCGTGCCAGCAGCCGCGGTAATACGGAGGGTGCAAGCGTTAATCGGAATTACTGGGCGTAAAGCGCACG
+
GGGGGGGGGGGGGGGGGGGGGGGGGGGGGGGGGGGGGGGFGGGGGGGGGGGGGGGGGGGGGGGGGGGGGGGGGGGGGGGGGGGGGGGGGGGGGGGGGGGGGGGGGGGDGGEEGGGGG8:+@++3BFGGGGGGG,3++8>5FGGGGGGGGGGAFGGGDDFGFGGGGGGGGGGGGGGGGGGGGGFEGGGFGGGD5EEGGGGGGCCEGGGGGGGGG>*?FFDFGGGGGGGGCE8C<CCGGGGCDDC)
@M03364:276:000000000-BLYN8:1:1101:23019:7632 1:N:0:1
ACTCCTACGGGAGGCAGCAGTGGGGAATATTGCACAATGGGCGCAAGCCTGATGCAGCCATGCCGCGTGTATGAAGAAGGCCTTCGGGTTGTAAAGTACTTTCAGCGAGGAGGAAGGTGTTGTGGTTAATAACCGCAGCAATTGACGTTACTCGCAGAAGAAGCACCGGCTAACTCCGTGCCAGCAGCCGCGGTAATACGGAGGGTGCAAGCGTTAATCGGAATTACTGGGCGTAAAGCGCACG
+
GGGGGGGGGGGGGGGGGGGGGGGGGGGGGGGGGGGGGGGGGGFGGDGGGGGGGGGGGGGGGGGGGGGGGGGGGGGGGGGGFGGGGGGGGGGGGGGGGGGGGGGGGGGGGGGGGGFFGGGGGGGGGGGGGGFGGGEGGGGFFGGGGGGGGGGGGDGGGGGFGGGGGGGGGGGGGGGGGGGGGGGGGGGGGGGGGGGCGGGGGGGGGGGGGFGGGGGGFGGGDGDGGGGG?EGGGDG=FDFDGGG5
@M03364:276:000000000-BLYN8:1:1101:7174:7655 1:N:0:1
ACTCCTACGGGAGGCAGCAGTGGGGAATATTGCACAATGGGCGCAAGCCTGATGCAGCCATGCCGCGTGTATGAAGAAGGCCTTCGGGTTGTAAAGTACTTTCAGCGAGGAGGAAGGCGTTGTAGTTAATAACTGCAGCGATTGACGTTACTCGCAGAAGAAGCACCGGCTAACTCCGTGCCAGCAGCCGCGGTAATACGGAGGGTGCAAGCGTTAATCGGAATTACTGGGCGTAAAGCGCACG
+
GGGGGGGGGCEGGDGGEEGGEAFGGGGGGGGGFGGFGGGFGFGCEFCFGGF<FGGGGGGFFFGGFGGFFGGGGGFFGGGGGGGGGDEGEGGGGDFGFGGGGGGGGG@>FGGGGGGECCGFGEFGGGGFFFFFGFGGGGGGCCFG<FFGFFGGFGGGGGF7F><CGGGGGGGCFGGGGGGGGGGFGGGGFEGGGG5CFFGGDEGGGGEEGGGGGGG*=FGGGGGGGFGGFCE5)97CGGGDGDG)
@M03364:276:000000000-BLYN8:1:1101:14498:7661 1:N:0:1
ACTCCTACGGGAGGCAGCAGTAGGGAATCTTCGGCAATGGGGGCAACCCTGACCGAGCAACGCCGCGTGAGTGAAGAAGGTTTTCGGATCGTAAAACTCTGTTGTTAGAGAAGAACGTTAAGTAGAGTGGAAAGTTACTTAAGTGACGGTATCTAACCAGAAAGGGACGGCTAACTACGTGCCAGCAGCCGCGGTAATACGTAGGTCCCAAGCGTTGTCCGGATTTATTGGGCGTAAAGCGAGC
+
GGGGGGGGGGGEGGGGGGGGGFGGGGGGGGGGGEGGDGGGGGGGGGGGGGGGGGGGGGGGGGGGGGGGGEGEFGGGGGGGGGGGGGGGGGFGGCGGGGGGGGGGGGGGGGGGGGGGGGGGGGGCFCFGFGCF>FFGGGGGFFFGFFGGGGGGGGCFGGGGAFGGGGFGGGGGGGFGGGGGGGGGGGGGGGDGGGGGGGGGGGGGGGFCFFGGFECCGGGGGGE=EGFGG7C**9=EGGCFGGD5
@M03364:276:000000000-BLYN8:1:1101:18897:7676 1:N:0:1
ACTCCTACGGGAGGCAGCAGTGGGGAATATTGCACAATGGGCGCAAGCCTGATGCAGCCATGCCGCGTGTATGAAGAAGGCCTTCGGGTTGTAAAGTACTTTCAGCGAGGAGGAAGGCGGTGAGGTTAATAACCTCATCGATTGACGTTACTCGCAGAAGAAGCACCGGCTAACTCCGTGCCAGCAGCCGCGGTAATACGGAGGGTGCAAGCGTTAATCGGAATTACTGGGCGTAAAGCGCACG
+
GGGGGGGGGGGGGGGGGGGGGGGGGGGGGGGGGGGGGGGGGGGGGGGGGGGGGGGGGGGGGGGGGGGGGGGGGGGGGGGGGGGGGGGGGGGGGGGGGGGGGGGGGGGGGGEGGGFFGGGGGGGGGGGGFFGFDGGGCFGGGGGGGGGGGGEGGGGGGGGGGGGGGGGGGGGGGGGGGGGGGGGGGGGGGGGGGGEGGGGGGGGGGGGGGGGGGGGGGGFGGEGGGFGGGGDFGGECCGFGGGGD
@M03364:276:000000000-BLYN8:1:1101:11696:7699 1:N:0:1
ACTCCTACGGGAGGCAGCAGTAGGGAATCTTCGGCAATGGGGGCAACCCTGACCGAGCAACGCCGCGTGAGTGAAGAAGGTTTTCGGATCGTAAAACTCTGTTGTTAGAGAAGAACGTTAAGTAGAGTGGAAAGTTACTTAAGTGACGGTATCTAACCAGAAAGGGACGGCTAACTACGTGCCAGCAGCCGCGGTAATACGTAGGTCCCAAGCGTTGTCCGGATTTATTGGGCGTAAAGCGAGC
+
GGCGGGDF@@F;CFGGGG9FFFFGGGGF@FFFGFE:BFGGGGGGGFGEGFGFGFGGGGGGGD+CFFG>>EFGF9FF<A8FGGCFCFGDGGEGEGGGGFGGGGGFFE<F9FDFFFGGGGGE<FFDF<FFFFEE=FGGGGFGG9FDDB>FGFFGGFCGFGGG7FCFGCCDFGEFFFGDGGGGGG@EGGGFGG:EEEEGCC?FGB<=CG?FFF6:CE?EGEGGGGG7EGFGGGCCCDGGD*::C5))
@M03364:276:000000000-BLYN8:1:1101:13740:7703 1:N:0:1
ACTCCTACGGGAGGCAGCAGTAGGGAATCTTCGGCAATGGGGGCAACCCTGACCGAGCAACGCCGCGTGAGTGAAGAAGGTTTTCGGATCGTAAAACTCTGTTGTTAGAGAAGAACGTTAAGTAGAGTGGAAAGTTACTTAAGTGACGGTATCTAACCAGAAAGGGACGGCTAACTACGTGCCAGCAGCCGCGGTAATACGTAGGTCCCAAGCGTTGTCCGGATTTATTGGGCGTAAAGCGAGC
+
GGGGGGGGGGGGGGGGGGGGGGGGGGGGGGGGGGGGGGGGGGGGGGGGGGGGGGGGGGGGGGGGGGGGGFGGGGGGGGGGGGGGGGGGGGGGGGGGGGGGGGGGGGGGFGGGGGGFGGFCFGFGGGGGGGGGFFFGGGGGGGDFGGGGGGGGGGGGGGGGGGGGGGFGGGGGGGGGGFDFFGGGG8CFG58CEGGGGGCCFGGGGGGGGGGDGEE8EGGFGGEGGF?EGGG=<9CGGCFGGGG3
@M03364:276:000000000-BLYN8:1:1101:11241:7712 1:N:0:1
ACTCCTACGGGAGGCAGCAGTAGGGAATCTTCGGCAATGGGGGCAACCCTGACCGAGCAACGCCGCGTGAGTGAAGAAGGTTTTCGGATCGTAAAACTCTGTTGTTAGAGAAGAACGTTAAGTAGAGTGGAAAGTTACTTAAGTGACGGTATCTAACCAGAAAGGGACGGCTAACTACGTGCCAGCAGCCGCGGTAATACGTAGGTCCCAAGCGTTGTCCGGATTTATTGGGCGTAAAGCGAGG
+
GGGGGGGGGGGGGGGGGGFGGGGGGGGGGGGGGGGGGGGGGGGGGGGGGGGGGFGGGGGGGGGGGGGFGEGGGGGGGGGGGGGGGGGGGGGGGGGGGGGGGGGGGGGGGGGGGGGGGGGGCFFGGGGGGGGGFGGGGGGGGFGGGGGGGGGGGGGGGGGGGGGGGDGGGGGGGGGGGGGGGGGGFFFCDGGGGEGGGGGGFCGGGGGGFGGGGGEGGEGGGGEGG?CFFCGGFGCEDGGDGGD)
@M03364:276:000000000-BLYN8:1:1101:3013:7721 1:N:0:1
ACTCCTACGGGAGGCAGCAGTGGGGAATATTGCACAATGGGCGCAAGCCTGATGCAGCCATGCCGCGTGTATGAAGAAGGCCTTCGGGTTGTAAAGTACTTTCAGCGAGGAGGAAGGCGTTGTGGTTAATAACCGCAGCGATTGACGTTACTCGCAGAAGAAGCACCGGCTAACTCCGTGCCAGCAGCCGCGGTAATACGGAGGGTGCAAGCGTTAATCGGAATTACTGGGCGTAAAGCGCACG
+
GGGGGGGGGGGGGGGGGGGGGGGGGGGGGGGGGGGGGGGGGGGGGGGGGGGGGGGGGGGGGGGGGGGGGGGGGGGGGGGGGGGGGGGGGGGGGGGGGGGGGGGGGGGDGGGGGGGGGGGGGGGGGGGGGGGGGGGDFGGGDGGGGGGGGGGGGGGGGGGGGGGGGGGGGGGGGGGGGGGGGGGGGGGGGCEEGCEGGFFGGDGGGGGDGGFGGGGDGGGGGGGGGFGF+<8FGDGGFFFGDDDC
@M03364:276:000000000-BLYN8:1:1101:19291:7733 1:N:0:1
ACTCCTACGGGAGGCAGCAGTAGGGAATCTTCGGCAATGGGGGCAACCCTGACCGAGCAACGCCGCGTGAGTGAAGAAGGTTTTCGGATCGTAAAACTCTGTTGTTAGAGAAGAACGTTAAGTAGAGTGGAAAGTTACTTAAGTGACGGTATCTAACCAGAAAGGGACGGCTAACTACGTGCCAGCAGCCGCGGTAATACGTAGGTCCCAAGCGTTGTCCGGATTTATTGGGCGTAAAGCGAGC
+
GGGGGGGGGGGGGGGGGGGGGGGGGGGGGGGGGGGGGGGGGGGGGGGGGGGGGGGGGGGGGGGGGGGGGGGGGGGGGGGGGGGGGGGGGGGGGGGGGGGGGGGGGGGGGGGGGGGGGGGGGGGGGGGGGGGGGGGGGGGGGGGGGGGGGGGGGGGGGGFGGGGGGCGGGGGGGGGFGGGGGGGGGGGGGGGGGGGGGGGGFFGGGGGGGGGGGGGGGGGGEGGGGGCEGGGGGGGGGGGGGGG7
@M03364:276:000000000-BLYN8:1:1101:27645:7737 1:N:0:1
ACTCCTACGGGAGGCAGCAGTGGGGAATATTGCACAATGGGCGCAAGCCTGATGCAGCCATGCCGCGTGTATGAAGAAGGCCTTCGGGTTGTAAAGTACTTTCAGCGAGGAGGAAGGTGTTGTGGTTAATAACCGCAGCAATTGACGTTACTCGCAGAAGAAGCACCGGCTAACTCCGTGCCAGCAGCCGCGGTAATACGGAGGGTGCAAGCGTTAATCGGAATTACTGGGCGTAAAGCGCACG
+
GGGGGGGGGGGGGGGGGGGGGGGGGEGGGGGGGGGGGGGGGG:FGGGGGFGGGGGGGGFEFFFF@@CFEGGGGGGGGGGGGGGGFGFGGGGGGFGGGGGGGGGGEGGGGCFC7:FGGGGGGGFEEFFGGFGFFGGGGGGF<BCGBD@FDEEFACFEGEGGFFFGGF>FGGDCGGFFGGGGGGGGGGGGGGGEGG>EG99ECEGGGGGDEGG*;E;CFFFCG5?:C7+<FFCEGDEGFFGGCD3/
@M03364:276:000000000-BLYN8:1:1101:3051:7740 1:N:0:1
ACTCCTACGGGAGGCAGCAGTAGGGAATCTTCGGCAATGGGGGCAACCCTGACCGAGCAACGCCGCGTGAGTGAAGAAGGTTTTCGGATCGTAAAACTCTGTTGTTAGAGAAGAACGTTAAGTAGAGTGGAAAGTTACTTAAGTGACGGTATCTAACCAGAAAGGGACGGCTAACTACGTGCCAGCAGCCGCGGTAATACGTAGGTCCCAAGCGTTGTCCGGATTTATTGGGCGTAAAGCGAGC
+
GGGGGGGGGGGGGGGGGGGGGGGGGGGGGGGGGGGGGGGGGGGGGGGGGGGGGGGGGGGGGGGGGGGGGGGGGGGGGGGGFGGGGGGGGGGGGGGGGGGGGGGGGGGGGFGGGGGGGGFG7FFGADGFGGGGGGGGGGDGGGGFGGGGGGGGGGGGGGGGGGGFFGGGGGGGGGGGGGGGGGGGGGGGGCGG5BEECGGGGGGGGGGGFFGGDGEDGGGGGGGGGCCFGGG=CCEGGFGG3CD)
@M03364:276:000000000-BLYN8:1:1101:4785:7762 1:N:0:1
ACTCCTACGGGAGGCAGCAGTGGGGAATATTGGACAATGGGCGAAAGCCTGATCCAGCCATGCCGCGTGTGTGAAGAAGGTCTTCGGATTGTAAAGCACTTTAAGTTGGGAGGAAGGGCATTAACCTAATACGTTAGTGTTTTGACGTTACCGACAGAATAAGCACCGGCTAACTCTGTGCCAGCAGCCGCGGTAATACAGAGGGTGCAAGCGTTAATCGGAATTACTGGGCGTAAAGCGCGCG
+
GGGGGGGGGGGGGGGGGGGGGGGGGGGGGGGGGGGGGGGGGGGGGGGGGGGGGFGGGGGGGGGGGGGGGGGGGGGGGGGGGGGGGGGGGGGGGGGGGGGGGGGGGGGGGGGGGGGGGGGGGGGGGGGDGGGGGFGGGGGGGGGGGGGGGGGFGGGGGGGGGGGGGGGGGGGGF@DFGGGGGGGGGCFFGGGGGGGGGGGGGGGGGGGGGGGGGGGGGGGFGGGGGGGGGCFFDGGEG777<DGG
@M03364:276:000000000-BLYN8:1:1101:13623:7762 1:N:0:1
ACTCCTACGGGAGGCAGCAGTAGGGAATCTTCGGCAATGGGGGCAACCCTGACCGAGCAACGCCGCGTGAGTGAAGAAGGTTTTCGGATCGTAAAACTCTGTTGTTAGAGAAGAACGTTAAGTAGAGTGGAAAGTTACTTAAGTGACGGTATCTAACCAGAAAGGGACGGCTAACTACGTGCCAGCAGCCGCGGTAATACGTAGGTCCCAAGCGTTGTCCGGATTTATTGGGCGTAAAGCGAGC
+
GGGGGGGGGGGGGGGGGGGGGGGGGGGGGGGGGGGGGGGGGGGGGGGGGGGGGGGGGGGGGGGGGGGGGGGGGGGGGGGGGGGGGGGGGGGGGGGGGGGGGGGGGGGGGGGGGGGGGGGFGGGGGGGGGGGGGGGGGGGGGGGGFGGGGGGGGGGGGGGGGGGGGGGGGGGGGGGGGGGGGGGFGGGGGGGGGGGGGGGGGGGGGGGGFFDGFGGGGGGGGG5=EFGGGGGGGGGGGCFFDDG5
@M03364:276:000000000-BLYN8:1:1101:7965:7764 1:N:0:1
ACTCCTACGGGAGGCAGCAGTAGGGAATCTTCCACAATGGACGAAAGTCTGATGGAGCAACGCCGCGTGAGTGAAGAAGGTTTTCGGATCGTAAAACTCTGTTGTTGGAGAAGAACGTATTTGATAGTAACTGATCAGGTAGTGACGGTATCCAACCAGAAAGCCACGGCTAACTACGTGCCAGCAGCCGCGGTAATACGTAGGTCCCAAGCGTTGTCCGGATTTATTGGGCGTAAAGCGAGCG
+
GGGGGGGGGGGGGGGGGGGGGGGGGGGGGGGGGGGGGGGGGGGGGGGGGGGGGGGGGGGGGGGGGGGGGGGGGGGGGGGGGGGGGGGGGGGGGGGGGGGGGGGGGGGGGGGGGGGGGGGGGGGGGGGGGGGGGGGGGGGGGGGGGGGGGGGGGGGGGGGGGGGGGGGGGGGGGGGGGC<FGGGGGGGGGGGGGGGGGGGGFDFCGGGGGGGGGGGGGGGGGGGGGGGGGGGGGDEGFGFGGGGD
@M03364:276:000000000-BLYN8:1:1101:15499:7775 1:N:0:1
ACTCCTACGGGAGGCAGCAGTGGGGAATATTGCACAATGGGCGCAAGCCTGATGCAGCCATGCCGCGTGTATGAAGAAGGCCTTCGGGTTGTAAAGTACTTTCAGCGAGGAGGAAGGCATTAAGGTTAATAACCTTAGTGATTGACGTTACTCGCAGAAGAAGCACCGGCTAACTCCGTGCCAGCAGCCGCGGTAATACGGAGGGTGCAAGCGTTAATCGGAATTACTGGGCGTAAAGCGCACG
+
GGGGGGGGGGGGGGGGGGGGGGGGGGGGGGGGGGGGGGGGGGGGGGGGGGGGGGGGGGGGGGGGGGGGGGGGGGGGGGGGGGGGGGGGGGGGGGGGGGGGGGGGGGGGGGFGGGGGGGGGGGGGGGGGGGGGGGGGGGGGGGGGGGGCFGGGGGGGGGGGGGGGGGGGGGGGGGGGGGGGGGGGGGGGFGGGGGGGGGGGGGGGGGGGGGGGGGGGGGGGGDGGGGGGGGGGGGGGGGFGGGGD
@M03364:276:000000000-BLYN8:1:1101:20289:7794 1:N:0:1
ACTCCTACGGGAGGCAGCAGTAGGGAATCTTCGGCAATGGGGGCAACCCTGACCGAGCAACGCCGCGTGAGTGAAGAAGGTTTTCGGATCGTAAAACTCTGTTGTTAGAGAAGAACGTTAAGTAGAGTGGAAAGTTACTTAAGTGACGGTATCTAACCAGAAAGGGACGGCTAACTACGTGCCAGCAGCCGCGGTAATACGTAGGTCCCAAGCGTTGTCCGGATTTATTGGGCGTAAAGCGAGC
+
GGGGGGGGGGGGGGGGGGGGGGGGGGGGGGGGGGGGGGGGGGGGGGGGGGGGFFCEGGGGGGGGGGGGGGGGGGGGGGGGFGGGGGGGCFFGGGGGGGGGGGGGGGGGFGGGGGGFGGGGFG<DFDGGGGGGGGGGGGGGGCFGGGGGGGGGGGGGGECCGGGGGCGGGDDEGFFGGGGFGGGGGGGGG>C8ED8EGGFGCE9CGGF98@FGFGEGGGGGGGGEECDGGGGFGGGGGGGGGD3/
@M03364:276:000000000-BLYN8:1:1101:23054:7807 1:N:0:1
ACTCCTACGGGAGGCAGCAGTAGGGAATCTTCGGCAATGGGGGCAACCCTGACCGAGCAACGCCGCGTGAGTGAAGAAGGTTTTCGGATCGTAAAACTCTGTTGTTAGAGAAGAACGTTAAGTAGAGTGGAAAGTTACTTAAGTGACGGTATCTAACCAGAAAGGGACGGCTAACTACGTGCCAGCAGCCGCGGTAATACGTAGGTCCCAAGCGTTGTCCGGATTTATTGGGCGTAAAGCGAGC
+
GGGGGGGGGGGGGGGGGGGGGGGGGGGGGGGGGGGGGGGGGGGGGGGGGGGGGGGGGGGGGGGGGGG:FGGGGGGGGGGGGGGGGGGGGGGGGGGGGGGGGGGGGGGGFGGGGGGGGGGGGGGGGGGGGGGGGGGGGGGGGGGFGGGGGGGGGGGGGGGGCGGGGDFGDGGGGGGGGGGGGGGGGGGGGGGGGDEEEGEGGGGGGGGFGFGGGEGGGGGFGG8*C6FCFGCFCGGGGGGGGG:1
@M03364:276:000000000-BLYN8:1:1101:25317:7811 1:N:0:1
ACTCCTACGGGAGGCAGCAGTAGGGAATCTTCGGCAATGGGGGCAACCCTGACCGAGCAACGCCGCGTGAGTGAAGAAGGTTTTCGGATCGTAAAACTCTGTTGTTAGAGAAGAACGTTAAGTAGAGTGGAAAGTTACTTAAGTGACGGTATCTAACCAGAAAGGGACGGCTAACTACGTGCCAGCAGCCGCGGTAATACGTAGGTCCCAAGCGTTGTCCGGATTTATTGGGCGTAAAGCGAGC
+
GGGGGGGGGGGGGGGGGGGFFFGGGGGFGGGGE7CE:@FGGGGGCFGGGEGGGGEFEFGGGGGGCGG:>:CFFGAFGEFGGGGGEEEECFC<FFFFFDFGGEFGGGGGGG9FGGGGE<DECFFGGF<5E79DFFGGDC9,CFGGAFG@FEGFGGGGCG9FCCFGAC7@*C:FFF@FFFEF>88CEFC@7BEEGGGGDFFD8BEGGFC98+<EDG;C5ACE5885*<CFG9CCFCEC<C>CG371
@M03364:276:000000000-BLYN8:1:1101:7156:7821 1:N:0:1
ACTCCTACGGGAGGCAGCAGTAGGGAATCTTCGGCAATGGGGGCAACCCTGACCGAGCAACGCCGCGTGAGTGAAGAAGGTTTTCGGATCGTAAAACTCTGTTGTTAGAGAAGAACGTTAAGTAGAGTGGAAAGTTACTTAAGTGACGGTATCTAACCAGAAAGGGACGGCTAACTACGTGCCAGCAGCCGCGGTAATACGTAGGTCCCAAGCGTTGTCCGGATTTATTGGGCGTAAAGCGAGC
+
GGGGGGGGGGGGGGGGGGGGGGGGGGGGGGGGGGGGGGGGGGGGGGGGGGGGGGGGGGGGGGGGGGGGGGGGGGGGGGGGGGGGGGGGGGGGGGGGGGGGGGGGGGGGGGGGGGGGGGGGGGGGGGGGGGGGGGGGGGGGGGGGGGGGGGGGGGGGGGGGGGGGGGGGGGGGGGGGGGGGGGGGGGGGGGGGGGEEGGGGGGGGGGGGGGGGFEGGGGGGGGGGD6EFGGGGFGGGGGGGGGG<
@M03364:276:000000000-BLYN8:1:1101:8235:7841 1:N:0:1
ACTCCTACGGGAGGCAGCAGTGGGGAATATTGCACAATGGGCGCAAGCCTGATGCAGCCATGCCGCGTGTATGAAGAAGGCCTTCGGGTTGTAAAGTACTTTCAGCGAGGAGGAAGGTGTTGTAGTTAATAGCTGCAGCAATTGACGTTACTCGCAGAAGAAGCACCGGCTAACTCCGTGCCAGCAGCCGCGGTAATACGGAGGGTGCAAGCGTTAATCGGAATTACTGGGCGTAAAGCGCACG
+
GGGGGGGGGGGGGGGGGGGGGGGGGGGGGGGGGGGGGGGGGGGGGGGGGGGGGGGGGGGGGGGGGGGGGFFGGGFGGGGGGGGGGGGGGGGGGGGGGGGGGGGGGGGCFGCGGGGGGGGGGGGGGGGGGFGGGGFCFGGFGFGGGGGGGGGGGGDEGGGGGGGGGGGGGGGGGFGGGGFFGGGGGGGGGGGGGGGGF9FGGGGGGGGGGGGFG=CEGGFFGGGGGGGGCGFGGCC5>GGC3CC7
@M03364:276:000000000-BLYN8:1:1101:21489:7843 1:N:0:1
ACTCCTACGGGAGGCAGCAGTAGGGAATCTTCGGCAATGGGGGCAACCCTGACCGAGCAACGCCGCGTGAGTGAAGAAGGTTTTCGGATCGTAAAACTCTGTTGTTAGAGAAGAACGTTAAGTAGAGTGGAAAGTTACTTAAGTGACGGTATCTAACCAGAAAGGGACGGCTAACTACGTGCCAGCAGCCGCGGTAATACGTAGGTCCCAAGCGTTGTCCGGATTTATTGGGCGTAAAGCGAGC
+
GGGGGGGGGGGGGGGGGGGGGGGGGGGGGGGGGGGGGGGGGGGGGGGGGGGGGGGGGGGGGGGGGGGGGGGGGGGGGGGGGGGGGGGGGGGGGGGGGGGGGGGGGGGGGGGGGGGGGGGGEFGGGGGGGGGGGGGGGGFGGGGGGGGGGGGGGGGGGGGGGGGFGGGGGGGGGGGGGGGGGGGGGGGGGGGGGGGGGGGGGGGGGGGGFGGGGGGG5EGFEGGGGGGGGFGGGGGGDGGGGGD)
@M03364:276:000000000-BLYN8:1:1101:13772:7861 1:N:0:1
ACTCCTACGGGAGGCAGCAGTAGGGAATCTTCCACAATGGACGAAAGTCTGATGGAGCAACGCCGCGTGAGTGAAGAAGGGTTTCGGCTCGTAAAGCTCTGTTGTTAAAGAAGAACGTGGGTGAGAGTAACTGTTCACCCAGTGACGGTATTTAACCAGAAAGCCACGGCTAACTACGTGCCAGCAGCCGCGGTAATACGTAGGTGGCAAGCGTTATCCGGATTTATTGGGCGTAAAGCGAGCG
+
GGGGGGGGGGGGGGGGGGGGGGGGGGGGGGGGGGGGGGGGEGGCGGGGGGGGGGGGGGGGGGGGGGGGGGGGGGGGGGGGFFGGGGGGGGGGGGGGGGGGDFGGGGGGGGGGGGGGGGGGGGGFGFDFGGGGGGGGGGGGGFGGGGGGGGGGCFCFGGGGGGGGGGGGGGGGGGGAFGGGGGGGGGGGGGGGGGGGGGGGFGGD+BFGGGGCEGGDFGGEGEGGF@CFGGFCDGGGGGGGGDD7
@M03364:276:000000000-BLYN8:1:1101:9388:7862 1:N:0:1
ACTCCTACGGGAGGCAGCAGTAGGGAATCTTCGGCAATGGACGAAAGTCTGACTGAGCAACGCCGCGTGAGTGAAGAAGGTTTTCGGATCGTAAAACTCTGTTGTTAGAGAAGAACGACGAGGAGAGTGGAAAGCTCCTCGTGTGACGGTATCTAACCAGAAAGGGACGGCTAACTACGTCCCAGCAGCCGCGGTAATCCGTAGGTCCCAAGCGTTGTCCGGATTTATTGGGCGTAAAGCGAGC
+
GGGG8FG9@FGEEGDCBEFGE6CFEFGGEFGCF;+CCEFFFGDFG@FFF,CE<,6:CE9CEGCEGGG=F,B6?FD?C,E84,CFF:CCEDCFCBF?FDGGEA5?=,,5<CFDF8F@CGF7CCE7B,B,?FAFF,BAFCFFFF=<+@<F7++FEF<FFDFGFF@FF7FFED*>::D9;EG<,:C2<,626=CCGC:8*2+2=3=BEG9C>9;***;*/AFCC*1:5++0<CG**97C<*:7CD33
@M03364:276:000000000-BLYN8:1:1101:18354:7864 1:N:0:1
ACTCCTACGGGAGGCAGCAGTAGGGAATCTTCGGCAATGGACGAAAGTCTGACCGAGCAACGCCGCGTGAGTGAAGAAGGTTTTCGGATCGTAAAACTCTGTTGTCAGAGAAGAACAAGGGTGAGAGTGGAAAGTTCACCCCTTGACGGTATCTGACCAGAAAGCCACGGCTAACTACGTGCCAGCAGCCGCGGTAATACGTAGGTGGCAAGCGTTGTCCGGATTTATTGGGCGTAAAGCGAGC
+
GGGGGGGGGGGGGGGGGGGGGGGGGGGGGGGFGGGGGGGGGGGGGGGGGGGGGGGGGGGGGGGGGGGFEGGGGGGGGGGGGGGGGGGGGGGGGGGGGGGGGGGGGGGGGGGGGGGGGGGGGGGGGGGGGGGGGGGGGGGGGGGGGGGGGGGGGGGGGGGGGGGGGFGGGGGGGGGGGGGGGGGGGGGGGCGGGGGGGGGGGGFGGGGGGGGGGGGDEEFFGGCCGGGCGGGCCDGGGGGGG3C)
@M03364:276:000000000-BLYN8:1:1101:22246:7866 1:N:0:1
ACTCCTACGGGAGGCAGCAGTGGGGAATATTGCACAATGGGCGCAAGCCTGATGCAGCCATGCCGCGTGTATGAAGAAGGCCTTCGGGTTGTAAAGTACTTTCAGCGAGGAGGAAGGCATTAAGGTTAATAACCTTAGTGATTGACGTTACTCGCAGAAGAAGCACCGGCTAACTCCGTGCCAGCAGCCGCGGTAATACGGAGGGTGCAAGCGTTAATCGGAATTACTGGGCGTAAAGCGCACG
+
GGGGGGGGGGGGGGGGGGGGGGGGGGGGGGGGGGGGGGGGGFGGGGGGGGGGGGGGGGGGGGGGGGGGGGGGGGFGFGGGGGGGGGGGGGGGGGGGGGGGGGGGGGGDGGGGGGDFG8FFGGGGG?FFGGGGGGGGGGGGGGGGGGGGGGGGGGGGGDFFGGGGGGGGGGGDGGGGGGGGGGGGGGGGGGGGDGGGGGGGCGGGGEGGGGCDGEEGGGGGGE*:8F?@:EFGG77=CFGGDDD<
@M03364:276:000000000-BLYN8:1:1101:26560:7871 1:N:0:1
ACTCCTACGGGAGGCAGCAGTAGGGAATCTTCCACAATGGACGAAAGTCTGATGGAGCAACGCCGCGTGAGTGAAGAAGGTTTTCGGATCGTAAAACTCTGTTGTTGGAGAAGAACGTATTTGATAGTAACTGATCAAGTAGTGACGGTATCCAACCAGAAAGCCACGGCTAACTACGTGCCAGCAGCCGCGGTAATACGTAGGTGGCAAGCGTTGTCCGGATTTATTGGGCGTAAAGCGAGCG
+
GGGGGGGGGGGGGGGGGGGGGGGGGGGGGGGGGGGGGGGGF@FGGEGGGGGGGFGGGGGGGGGGGGGGGGGGGGGGGGGGGGGGGGGGG>FFGGGGGGGGGGGGGGGGFGGGGG8F:FFAFFGFGGGGGGGFGG9EFFGFFFGGGGGGGGGGGGGGGGGGGGFGGGGGGDGGGGDFGGGFGGGGGGGGCEGGGGGDDGCGCFFGGG5CFGFGEEEG5CEGGGG53;<<CFFGDDGEFFFDGGGD
@M03364:276:000000000-BLYN8:1:1101:9966:7885 1:N:0:1
ACTCCTACGGGAGGCAGCAGTAGGGAATCTTCGGCAATGGGGGCAACCCTGACCGAGCAACGCCGCGTGAGTGAAGAAGGTTTTCGGATCGTAAAACTCTGTTGTTAGAGAAGAACGTTAAGTAGAGTGGAAAGTTACTTAAGTGACGGTATCTAACCAGAAAGGGACGGCTAACTACGTGCCAGCAGCCGCGGTAATACGTAGGTCCCAAGCGTTGTCCGGATTTATTGGGCGTAAAGCGAGC
+
GGGGGGGGGGGGGGGGGGGGGGGGGGGGGGGGGGEGGGGGGGGGGGGGGGGGGGGGGGGGGGGGGGGFECGGGGGGGFFGGGGGGGGDFGGGGGGGGGGGGGGGGGGGGGGGGGGGGGG8FGFFGFGGGGGGGGGGGGGGGGGGGGGGGGGFGGGGGGGGGGGGGGGGGGGGGGGFFFGGGGGGGGGGGGGGGGGGGF?CFFGGGGGGGCFFFGGGGGGFE5*AEGGFFCGGFCCCDGFFDGG<
@M03364:276:000000000-BLYN8:1:1101:14262:7890 1:N:0:1
ACTCCTACGGGAGGCAGCAGTGGGGAATATTGCACAATGGGCGCAAGCCTGATGCAGCCATGCCGCGTGTATGAAGAAGGCCTTCGGGTTGTAAAGTACTTTCAGCGAGGAGGAAGGCGTTGTGGTTAATAACCGCAGCGATTGACGTTACTCGCAGAAGAAGCACCGGCTAACTCCGTGCCAGCAGCCGCGGTAATACGGAGGGTGCAAGCGTTAATCGGAATTACTGGGCGTAAAGCGCACG
+
GGGGGGGGGGGGGGGGGGGGGGGGGGGGGGGGGGGGGGGGGGGGGGGGGGGGGGGGFGGGGGGGGGGGGGGGGGGGGGGGGGGGFEFGGGGGGGGGGGGGGGGGGGGGGGGGGGGGGGGGGGGEGGGGGGGFG8FGGGGGGGGGGGGGGGGGFGGEGGGGGGGGGGBFGGGGGGGGGCFFGGGGGGGGGDGGGGGGGGGFDEEGGGGGGGGGGGGDF9<CCEGGGGFGCFFCGGEEFGGCDGD7
@M03364:276:000000000-BLYN8:1:1101:5675:7893 1:N:0:1
ACTCCTACGGGAGGCAGCAGTAGGGAATCTTCGGCAATGGGGGCAACCCTGACCGAGCAACGCCGCGTGAGTGAAGAAGGTTTTCGGATCGTAAAACTCTGTTGTTAGAGAAGAACGTTAAGTAGAGTGGAAAGTTACTTAAGTGACGGTATCTAACCAGAAAGGGACGGCTAACTACGTGCCAGCAGCCGCGGTAATACGTATGTCCCAAGCGTTGTCCGGATTTATTGGGCGTAAAGCGAGC
+
GGGGGGGGGGGDGGGGGGGGGGGGGGGGGGGGGGGGGGGGGGGGGGGGGGGGGGGGGGGGGGGGGGGGGGGGGGFGGGGGGGGGGGGGGGGGGGGGGGGGGGGGGGGGGGGGGGGGGGGGGGGGGGGFGCGGFFGGGGGFGGGGGGGGGGGGGGGGGCGGGGGGGGGGGGGGGGGGGGGCFGGGGGGGGGGGGGGGGGGGGCGGGGDFGGGGGGGGGGGGGGGG8CGFCFGGGGGGG5CGGGG7
@M03364:276:000000000-BLYN8:1:1101:25463:7908 1:N:0:1
ACTCCTACGGGAGGCAGCAGTAGGGAATCTTCGGCAATGGGGGCAACCCTGACCGAGCAACGCCGCGTGAGTGAAGAAGGTTTTCGGATCGTAAAACTCTGTTGTTAGAGAAGAACGTTAAGTAGAGTGGAAAATTACTTAAGTGACGGTATCTAACCAGAAAGGGACGGCTAACTACGTGCCAGCAGCCGCGGTAATACGTAGGTCCCAAGCGTTGTCCGGATTTATTGGGCGTAAAGCGAGC
+
GGGGGGGGGGGGGGGGGGGGGGGGGGGGGGGGFGGGGGGGGDGGCFDGGGGGGGGGGGGGGGGGGGGGDGGGGGGGGGGGCCGGGGGGGGGGGGGGG?EFGGFGFFGGEGGGGGGGGGGGGGFGFAF@FEFGGGGGGGFGGGGGGGGGGEFFGGGGAFGFGGGGGGGGDCGEGGGGFGGGGGGGGGGGGGGDGGGGGGGGGCFGGEC<FCCFGGEEGGFGGGD5A9FFG?FGGDEE5FFDGGD)
@M03364:276:000000000-BLYN8:1:1101:7588:7937 1:N:0:1
ACTCCTACGGGAGGCAGCAGTAGGGAATCTTCGGCAATGGACGAAAGTCTGACCGAGCAACGCCGCGTGAGTGAAGAAGGTTTTCGGATCGTAAAACTCTGTTGTTAGAGAAGAACGTTAAGTAGAGTGGAAAGTTACTTAAGTGACGGTATCTAACCAGAAAGGGACGGCTAACTACGTGCCAGCAGCCGCGGTAATACGTAGGTCCCAAGCGTTGTCCGGATTTATTGGGCGTAAAGCGAGC
+
GGGGGGGGGGGGGGGGGGGGGGGGGGGGGGGGGGGGGGGGGGGGGGGGGGGGGGGGGGGGFGGGGGGGGCFGGGGGGGGGFEGGFGGGGGGGEFGGGGGGGGGGGGFGAFFGGGGGGFFDGGFDGCDFGGGGGGGFGGGDFDGGGGGC@FGGGGGGGGGGFGGGGGGGEGGGGGGGFGGGGGGGGGGGGCGGGDGGGGGFG+:BC<BFGGGGGGGGGEGGGGDGD6CFGDFCGG55DFGCD35)
@M03364:276:000000000-BLYN8:1:1101:9816:7953 1:N:0:1
ACTCCTACGGGAGGCAGCAGTAGGGAATCTTCGGCAATGGGGGCAACCCTGACCGAGCAACGCCGCGTGAGTGAAGAAGGTTTTCGGATCGTAAAACTCTGTTGTTAGAGAAGAACGTTAAGTAGAGTGGAAAGTTACTTAAGTGACGGTATCTAACCAGAAAGGGACGGCTAACTACGTGCCAGCAGCCGCGGTAATACGTAGGTCCCAAGCGTTGTCCGGATTTATTGGGCGTAAAGCGAGC
+
GGGGGGGGGGGGGGGGGGGGGGGGGGGGGGGGGGGGGGGGGGGGGGGGGGGGGGGGGGGGGGGGGGGGGGGGGGGGGGGGGGGGGGGGGGGGGGFGGGGGGGGGGGGGGGGGGGGGGCFGGGEFGCGGGGFFGGGGGGGGGGGGGGGGGGFGGGGFG7FFGGGGGGGGGGGGGGGGFFGGGGGGGGGGGEGGGGGG5BCFGGGGGGGGGFGGFEEGGGGGGGGGGGGFFGGGGGGGGGGGGGGC
@M03364:276:000000000-BLYN8:1:1101:23867:7958 1:N:0:1
ACTCCTACGGGAGGCAGCAGTAGGGAATCTTCCACAATGGACGAAAGTCTGATGGAGCAACGCCGCGTGAGTGAAGAAGGTTTTCGGATCGTAAAACTCTGTTGTTAGAGAAGAACGTTAAGTAGAGTGGAAAATTACTTAAGTGACGGTATCTACCCAGAAAGGGACGGCTAACTACGTGCCAGCAGCCGCGGTAATACGTAGGTCCCAAGCGTTGTCCGGATTTATTGGGCGTAAAGCGAGG
+
FEGGGGGGGGGGGGGGGGGGGGFGGGGGGFGGGFGGGGFGGGGD:FGCFFGG<FGGGGGCFGEEGGCGEGG9EFFGGGGGEFGGGG7FEGGGGFGFFGGGGGGGGGGCE<EFFGGFGFFBDEFEFGGFGGDEG@9FA,C<DGFGGGGEGGG7EFG9>@,FFGGGFGGGGGGGGCCFEFFB:CFFGGGGFFECEGCEGGGGGGGCDC+C:EGCGG8CCECFGDEGGFGFF?FFGCCEDDDC<DG)
@M03364:276:000000000-BLYN8:1:1101:18211:7964 1:N:0:1
ACTCCTACGGGAGGCAGCAGTGGGGAATATTGCACAATGGGCGCAAGCCTGATGCAGCCATGCCGCGTGTATGAAGAAGGCCTTCGGGTTGTAAAGTACTTTCAGCGAGGAGGAAGGCATTAAGGTTAATAACCTTAGTGATTGACGTTACTCGCAGAAGAAGCACCGGCTAACTACGTGCCAGCAGCCGCGGTAATACGTAGGTCCCAAGCGTTGTCCGGATTTATTGGGCGTAAAGCGAGCG
+
GGGGGGGGGGGGGGGGGGGGGGGGGGGGGGGGGGGGGGGGGGGGGGGGGGGGGGGGGGGGGGGGGGGGGGGGGGGGGGGGGGGGGGGGGGGGGGGGGGGGGGGGGGG7FGGGGGGGGGGGGGGGGGGGGGGGGGGGGGGGGGGGGGGGGDFFFGGGGC@FGGGGGGGGGGGDGGGGGGGFGGGGGGGGGGGGGGDGGGGGGGGGG9EGGGGGGGGGGCGGGGGGGGFGGGGGGGGGGGGGDDG9
@M03364:276:000000000-BLYN8:1:1101:3780:7968 1:N:0:1
ACTCCTACGGGAGGCAGCAGTAGGGAATCTTCGGCAATGGGGGCAACCCTGACCGAGCAACGCCGCGTGAGTGAAGAAGGTTTTCGGATCGTAAAACTCTGTTGTTAGAGAAGAACGTTAAGTAGAGTGGAAAATTACTTAAGTGACGGTATCTAACCAGAAAGGGACGGCTAACTACGTGCCAGCAGCCGCGGTAATACGTAGGTCCCAAGCGTTGTCCGGATTTATTGGGCGTAAAGCGAGC
+
GGGGGGGGGGGGGGGGGGGGGGGGGGGGGGGGGGGGGGGGCGGGGGGGGGGGGGGGGGCGGGGGGGGCFGGGGGGGGGGGGGGGGGGGCFGGFGGGGGGGGGGGGGGGGGGGGGGFGGGGGGGGGGGGGGGGGGGGGG<FFFGFGGGGGGFGGGGGGGGGGGGGGGGGGGGGGGGGGGGGGGGF@FGGGFGDGGGGGGGGFCGGGGGGGGFC5EGE=EFGGGGGGDCFFCFFFGGGDF*77CC9
@M03364:276:000000000-BLYN8:1:1101:2754:7971 1:N:0:1
ACTCCTACGGGAGGCAGCAGTGGGGAATATTGGACAATGGGCGAAAGCCTGATCCAGCCATGCCGCGTGTGTGAAGAAGGTCTTCGGATTGTAAAGCACTTTAAGTTGGGAGGAAGGGCATTAACCTAATACGTTAGTGTTTTGACGTTACCGACAGAATAAGCACCGGCTAACTCTGTGCCAGCAGCCGCGGTAATACAGAGGGTGCAAGCGTTAATCGGAATTACTGGGCGTAAAGCGCGCG
+
GGGGGGGGGEGGGGGGGGGGGGGGGGGGGGGGGGGGGGGGGGGGGGGGGGGGGGGGGGGGGGGGGGGGGGGGGGGGGGGGGGGGGGGGGGGGGGGGGGGGGGGGGEFGGGGGGGFGGGGGGGGGGFGGGGGGGFGGGGGGGGGGGGGGGGEFGGGGGGGGGGGGGGGGGGGGGGGGGGGGGCGGFGGGGGGGDEGGFGGGGGGGGGDEGGGGGGGGGGGGGDEFFGGGGGFGGGGGGGGDGGGD
@M03364:276:000000000-BLYN8:1:1101:19852:7990 1:N:0:1
ACTCCTACGGGAGGCAGCAGTAGGGAATCTTCCACAATGGACGAAAGTCTGATGGAGCAACGCCGCGTGAGTGAAGAAGGTTTTCGGATCGTAAAACTCTGTTGTTAGAGAAGAACGTTAAGTAGAGTGGAAAGTTACTTAAGTGACGGTATCTAACCAGAAAGGGACGGCTAACTACGTGCCAGCAGCCGCGGTAATACGTAGGTCCCAAGCGTTGTCCGGATTTATTGGGCGTAAAGCGAGC
+
GGGGGFGFGGGGGG-FFEGCGAFGGFGG9FEFGGGGEFFCFGGGGGGGFGGDFFFGGGGGFEEGE@FFGGGFEFDGE=F?FAEFGGGGGFGGGGGAFGEGCFGGGGCA,EFAEEGGFFGDFFGFFGGFFDGCFFFGGCDAF9?A<DF=FGGFFF<FFA:FGFEFGFCFGGGGGGGGGEFGGF@DFC6B888:C5EGGG9E52?FCF??GFGFGG=EE=EFEDCCE9CGGGGGCDGGGGGF35C/
@M03364:276:000000000-BLYN8:1:1101:18153:7994 1:N:0:1
ACTCCTACGGGAGGCAGCAGTGGGGAATATTGCACAATGGGCGCAAGCCTGATGCAGCCATGCCGCGTGTATGAAGAAGGCCTTCGGGTTGTAAAGTACTTTCAGCGAGGAGGAAGGCATTAAGGTTAATAACCTTAGTGATTGACGTTACTCGCAGAAGAAGCACCGGCTAACTCCGTGCCAGCAGCCGCGGTAATACGGAGGGTGCAAGCGTTAATCGGAATTACTGGGCGTAAAGCGCACG
+
GGGGGGFGGGGGGGGGGGGGGGGGGGGGFGGGGGGGGGGGGGGGGGGGGGGGGGGGGGGGGGGGGGGGGGGGGGGGGGGGGGGGGGGGGGGGGGGGGGGGGGGGGFG@FGGGGGGGGGGGGGGGGGGGGGGGGGGGGGGGGGGGGGGGGGGGGGGGGDGGGGGGGGGGGGGGGGGGGGGGGGGGGGGGGGGGGGGGGGGGGEGEGGGGGGGGGGGGFGGGGGGGGGGGGGGGGGGDFCFDGGGC
@M03364:276:000000000-BLYN8:1:1101:19514:8013 1:N:0:1
ACTCCTACGGGAGGCAGCAGTAGGGAATCTTCGGCAATGGGGGCAACCCTGACCGAGCAACGCCGCGTGAGTGAAGAAGGTTTTCGGATCGTAAAACTCTGTTGTTAGAGAAGAACGTTAAGTAGAGTGGAAAGTTACTTAAGTGACGGTATCTAACCAGAAAGGGACGGCTAACTACGTGCCAGCAGCCGCGGTAATACGTAGGTCCCAAGCGTTGTCCGGATTTATTGGGCGTAAAGCGAGC
+
GGGGGGGGGGGGGGGGGGGGGGGGGGGGGGGGGGGGGGGGGGGGGGGGGGGGGGGGGGGGGGGGGGGGGGGGGGGGGGGGGGGGGGGGGGGGGGGGGGGGGGGGFGGGGGGGGGGGGGGGGGGGGGGGGGGGGGGGGGGGGGGGGGGGGGGGGGGGGGGGGGGGGGGGEGGGGGGGGGGGGGGGGGGGGGGGGGGGGGGFGGGGGGGGGGGGGGEEGGGGGGGEGDGGGGGGGGGGGGGGGCD/
@M03364:276:000000000-BLYN8:1:1101:10840:8016 1:N:0:1
ACTCCTACGGGAGGCAGCAGTAGGGAATCTTCGGCAATGGACGAAAGTCTGACCGAGCAACGCCGCGTGAGTGAAGAAGGTTTTCGGATCGTAAAACTCTGTTGTTAGAGAAGAACGACGAGGAGAGTGGAAAGCTCCTCGTGTGACGGTATCTAACCAGAAAGGGACGGCTAACTACGTGCCAGCAGCCGCGGTAATACGTAGGTCCCGAGCGTTGTCCGGATTTATTGGGCGTAAAGCGAGC
+
GGGGGGGGGGGGGGGGGGGGGFGGGGGGGGGGGGGGGGGGGGGGCGGGGGGGGGGGGGGGGGGGGGGGGBFGGGGGGGGGGGGGGGGGGGGGGGGGGGGGFGGGFGGGGGGFGGGGGGGGGGGCFFGGGGGGGGGGGGGGGGGGGGGGGGGGGGGGGGGGGDFGGGFGGGGGGFGGGGGGGGGFFGFGGGGGGGGEGG9CFGGFGGGGGEGGGG?E5=FGGGCEGCFGGEGGFGGG3CCFGGGD
@M03364:276:000000000-BLYN8:1:1101:23185:8017 1:N:0:1
ACTCCTACGGGAGGCAGCAGTAGGGAATCTTCGGCAATGGGGGCAACCCTGACCGAGCAACGCCGCGTGAGTGAAGAAGGTTTTCGGATCGTACAACTCTGTTGTTAGAGAAGAACGTTAAGTAGAGTGGAAAGTTACTTAAGTGACGGTATCTAACCAGAAAGGGACGGCTAACTACGTGCCAGCAGCCGCGGTAATACGTAGGTCCCAAGCGTTGTCCGGATTTATTTGGCGTAAAGCGAGC
+
GGGGGGGGGGGGGGGDGGDFGGGGGGGGGGGGGGGGGGGGGGGGGGGGGGGGGGGGGGDGGGGGGGGFE,BC9E,EFGGGFGGFGGGGFGGGG+BFGFFCFGGGGGFFCFGGGGGGGGGG?AF9FGGGGGFEEGFFGGGGGGFEAFEGC+3>FFGGGGDCFGDGCCCFGD*>EFGGGCGFFG>EEFCFGGGGG>=8CFG?GFFGGGG9CG6@:EGE=EGGGEG7EC??F+<9CGGGGFGGGGG3
@M03364:276:000000000-BLYN8:1:1101:19130:8033 1:N:0:1
ACTCCTACGGGAGGCAGCAGTAGGGAATCTTCGGCAATGGGGGCAACCCTGACCGAGCAACGCCGCGTGAGTGAAGAAGGTTTTCGGATCGTAAAACTCTGTTGTTAGAGAAGAACGTTAAGTAGCGTGGAAAGTTACTTAAGTGACGGTATCTAACCAGAAAGGGACGGCTAACTACGTGCCAGCAGCCGCGGTAATACGTAGGTCCCAAGCGTTGTCCGGATTTATTGGGCGTAAAGCGAGG
+
GGGGGGGGGGGGGGGGGGGGGEGGGGGGDGGFDCGGGGGGGGGDGGGGGGGG<@@FGG@FGGGGGGGGGCEEFGGGGGGGE?FGGGG=FBFGGGGFDCGGGG,EG,EF?FG8FG=FEGGG7F@C?,6F=@FFGGE<FCD<F=F@D9<>@FG?CF<;FFCCG7>FG@,@>*::FB,BFFGFC*=E::2B7=E5CC**;F99:ECGG;?+*>*15C1/CE+:5C***+3+20C5*):27CF:59))
@M03364:276:000000000-BLYN8:1:1101:28004:8035 1:N:0:1
ACTCCTACGGGAGGCAGCAGTAGGGAATCTTCGGCAATGGGGGCAACCCTGACCGAGCAACGCCGCGTGAGTGAAGAAGGTTTTCGGATCGTAAAACTCTGTTGTTAGAGAAGAACGTTAAGTAGAGTGGAAAGTTACTTAAGTGACGGTATCTAACCAGAAAGGGACGGCTAACTACGTGCCAGCAGCCGCGGTAATACGTAGGTCCCAAGCGTTGTCCGGATGTATTGGGCGTAAAGCGAGC
+
GGG9EFGGE-FFCFGGDGGGGGGGGGGGGGGGFFGGGGFGFGGGEFGFGGFF8FFGGGGGGG7FGGGGGGGGDGGCFGGFFDFGGGGGFGGGGGGFFFGGAFGGGGGECFFGGGG8FGFGGGCFGDBFGEFGGCEFGGGGGFGGGGGGGGGGGGGGGGFCFCGFCFBFF*CFGGGGGGGGGFFGGFGGFG5CGCGGGGGGFCFGG+CCECGGC8;CEECEE8C=*2<CFGFFFGEEGF7><DGC
@M03364:276:000000000-BLYN8:1:1101:11121:8035 1:N:0:1
ACTCCTACGGGAGGCAGCAGTAGGGAATCTTCGGCAATGGACGAAAGTCTGACCGAGCAACGCCGCGTGAGTGAAGAAGGTTTTCGGATCGTAAAACTCTGTTGTTAGAGAAGAACAAGGATGAGAGTAAAAAGTTCATCCCTTGACGGTATCTAACCAGAAAGCCACGGCTAACTACGTGCCAGCAGCCGCGGTAATACGTAGGTGGCAAGCGTTGTCCGGATTTATTGGGCGTAAAGCGAGC
+
GGGGGGGGGGGGGGGGGGGGGGGGGGGGGGGGGGGGGGGGGGGGGGGGGGGGGGGGGGGGGGGGGGGGGGGGGGGGGGGGGGGGGGGGGGGGGGGGGGGGGGGGGGGGGGGGGGGGGGGGFGGGGFGGGGGGGGGGGGGGGGGGGGGGGGGGGGGGGGGGGGGGGGGGGGGGGGGGGGGGGGGGGGGGGGGGGGEGGGGGGGGGGGGGGGGGGGGGGGGGGGGCGGGGGGGGGGGDGGGGGGG3
@M03364:276:000000000-BLYN8:1:1101:15482:8037 1:N:0:1
ACTCCTACGGGAGGCAGCAGTGGGGAATATTGCACAATGGGCGCAAGCCTGATGCAGCCATGCCGCGTGTATGAAGAAGGCCTTCGGGTTGTAAAGTACTTTCAGCGAGGAGGAAGGCATTAAGGTTAATAACCTTAGTGATTGACGTTACTCGCAGAAGAAGCACCGGCTAACTCCGTGCCAGCAGCCGCGGTAATACGGAGGGTGCAAGCGTTAATCGGAATTACTGGGCGTAAAGCGCACG
+
GGGGGGGGGGGGGGGGGGGGGGGGGGGGGGGGGGGGGGGGGFGGGGGGGGGGGGGGGGGGGGGGGGGGGGGGGGGGGGGGGGGGGGGGGGGGGGGGGGGGGGGGGGGGGGGGGGGGGGGGGGGGGGGGGGGGFGGGFGGGGGGGGGGGGGGGGGGGGGGGGGGGGGGGGGGGGGGGGGGGGGGGGGGGGGGGGGGGGGGGGEE@GGGGGGGGGGGDCFFGGGGGGGGGGGGGGGGE3CGGGGGC
@M03364:276:000000000-BLYN8:1:1101:14690:8041 1:N:0:1
ACTCCTACGGGAGGCAGCAGTAGGGAATCTTCGGCAATGGGGGCAACCCTGACCGAGCAACGCCGCGTGAGTGAAGAAGGTTTTCGGATCGTAAAACTCTGTTGTTAGAGAAGAACGTTAAGTAGAGTGGAAAGTTACTTAAGTGACGGTATCTAACAAGAAAGGGACGGCTAACTACGTGCCAGCAGCCGCGGTAATACGTAGGTCCCAAGCGTTGTCCGGATTTATGGGGCGTAAAGCGAGC
+
GGGGGGGGGGGGGGGGGGGGGGGGGGGGGGGGGEGGGGGGGGGGGGD:BFFFC,FGGGGGGGGGGGGFGEGGGGFGGGGGDCFGGGGGGGGGGGGFFGGGGGGGGGAFFGGGGGG8C=FF<A5,AFFFFGC>,BDFFFGEF>3D<,,@C3DGGGG9F,,8<F<CAFA7F75><FCFGGEFFCC;B76,,2:=::8CC?FGG+548?2C*;08*:E55CC958*:CC+<+<C2*)*/99::)*1)
@M03364:276:000000000-BLYN8:1:1101:15103:8044 1:N:0:1
ACTCCTACGGGAGGCAGCAGTGGGGAATATTGCACAATGGGCGCAAGCCTGATGCAGCCATGCCGCGTGTATGAAGAAGGCCTTCGGGTTGTAAAGTACTTTCAGCGAGGAGGAAGGCATTAAGGTTAATAACCTTAGTGATTGACGTTACTCGCAGAAGAAGCACCGGCTAACTCCGTGCCAGCAGCCGCGGTAATACGGAGGGTGCAAGCGTTAATCGGAATTACTGGGCGTAAAGCGCACG
+
GGGGGGGGGGGGGGGGGGGGGGGGGGGGGGGGGGGGGGGGGGGGGGGGGGGGGGGGGGGGGGGGGGGGGGGGGGGGGFGGGGGGGGGGGGGGGGGGGGGGGGGGGGGGGGGGGGGGGGGGGGGGGGGGGGGGFGGGGGGGGGGGGGGGGGGGGGGGGEGGFGGGGGGGGGGGGGGFGGGGGGGGGGGFGGGGGGGGGGGGGGGGCEGGFGGGGEEECGGGGG=FGGGGGGGGGGGGGGGGGDD<
@M03364:276:000000000-BLYN8:1:1101:24978:8045 1:N:0:1
ACTCCTACGGGAGGCAGCAGTAGGGAATCTTCGGCAATGGGGGCAACCCTGACCGAGCAACGCCGCGTGAGTGAAGAAGGTTTTCGGATCGTAAAACTCTGTTGTTAGAGAAGAACGTTGGTGAGAGTGGAAAGCTCATCAAGTGACGGTAACTACCCAGAAAGGGACGGCTAACTACGTGCCAGCAGCCGCGGTAATACGTAGGTCCCGAGCGTTGTCCGGATTTATTGGGCGTAAAGCGAGC
+
GGGGGGGGGGGGGGGGGGGGGGGGGGGGGGGGGGGGGGFGGGGGGGGGGGGGGGGGGGGGGGGGEGGGGGGGGGGGGGGGGGGGGGGGGGEGGGGGDGF,FGGGGGGGFGCFGGGGGG,FFGGGGGGGGGGFGGGGFFGGGGGGGGGGGGGGGGGGGGGGGGGGGGFGGGGGGGGGGGGGGGGGFCGGGGEGGGG7CGGGGGGGGGDEGGGDEGGGGG7CGG5**AFFGFGGFGEGGGGGGGG5
@M03364:276:000000000-BLYN8:1:1101:9009:8053 1:N:0:1
ACTCCTACGGGAGGCAGCAGTAGGGAATCTTCGGCAATGGGGGCAACCCTGACCGAGCAACGCCGCGTGAGTGAAGAAGGTTTTCGGATCGTAAAACTCTGTTGTTAGAGAAGAACGTTAAGTAGAGTGGAAAATTACTTAAGTGACGGTATCTAACCAGAAAGGGACGGCTAACTACGTGCCAGCAGCTGCGGTAATACGTAGGTCCCAAGCGTTGTTCGGATCTATTGGGCGTAAAGCGAGG
+
FGGGGGGGGGGGGGGGGGGGGCFGGGGGFGG9F@FGGGGGGCGGGGCEFGGGGFGGGGGGGGGGGGGGG=FFGGGGG<FDFGGGGGGGE7FGGGG9?<FGFGGFGFFGGGGCFFFGGEGFG9CDAGG??<F99FCFGFF,<>FFGGF:+@CFCGGCGGGGCFC@BGF7FB@7FFF;?FFFGD;2?@C2=,6<EGCEEGFE>2+*=FEGFGGG=E:*=5*4:88E*<+A+<AEGDCEDF7C<1>)
@M03364:276:000000000-BLYN8:1:1101:6952:8079 1:N:0:1
ACTCCTACGGGAGGCAGCAGTAGGGAATCTTCGGCAATGGGGGCAACCCTGACCGAGCAACGCCGCGTGAGTGAAGAAGGTTTTCGGATCGTAAAACTCTGTTGTTAGAGAAGAACGTTAAGTAGAGTGGAAAGTTACTTAAGTGACGGTATCTAACCAGAAAGCCACGGCTAACTACGTGCCAGCAGCCGCGGTAATACGTAGGTGGCAAGCGTTGTCCGGATTTATTGGGCGTAAAGCGAGC
+
GGGGGGGGGGGGGGGGGGGGGGGGGGGGGGGGGGGGGGGGGGGGGGGGGGGGGGGGGGGGGGGGGGGFGGGGGGGGGGGGGGGGGGGGGGGGGGGGGGGGGGGGGGGGGGGGGGGFGGGFGGGGGGGGGGGCFFGGGGGGGGGGGGGGGGGGGGGGGFGGGGGGGFGGGGGGGGGGGGGGGGGGGGGGGGGEDEEGGGGGGFGGGGGGGGCGFGAEGGGGGG=CC6?FFGGGGGGGGFFGG<G)
@M03364:276:000000000-BLYN8:1:1101:4559:8091 1:N:0:1
ACTCCTACGGGAGGCAGCAGTAGGGAATCTTCGGCAATGGGGGCAACCCTGACCGAGCAACGCCGCGTGAGTGAAGAAGGTTTTCGGATCGTAAAACTCTGTTGTTAGAGAAGAACGTTAAGTAGAGTGGAAAGTTACTTAAGTGACGGTATCTAACCAGAAAGGGACGGCTAACTACGTGCCAGCAGCCGCGGTAATACGTAGGTCCCAAGCGTTGTCCGGATTTATTGGGCGTAAAGCGAGG
+
GGFFGGGGGGEGGGGGGGGGGGGGGFGFGGGGGGGGGGGGGGGGGGGGGGGGGGGGGGEGGGGGGGGGGGGGGGGGGEEGGGGGGGGGGGGGGGGGFFGGGGFGFGGGGGFDFGGGGFGGGAFFGFFFFGFGGCFGGGGGDGGGGGCGGGGGFGGCBFFGGGGGG7:CEFGGGG8EFFEFFGGGGGGFGDGGG>*=EGGFGGGGGGGGGGGGGGGEGCFFCGGG*A?CCFGGGGGGG<>FGGG)
@M03364:276:000000000-BLYN8:1:1101:8435:8104 1:N:0:1
ACTCCTACGGGAGGCAGCAGTGGGGAATATTGCACAATGGGCGCAAGCCTGATGCAGCCATGCCGCGTGTATGAAGAAGGCCTTCGGGTTGTAAAGTACTTTCAGCGAGGAGGAAGGCATTAAGGTTAATAACCTTAGTGATTGACGTTACTCGCAGAAGAAGCACCGGCTAACTCCGTGCCAGCAGCCGCGGTAATACGGAGGGTGCAAGCGTTAATCGGAATTACTGGGCGTAAAGCGCACG
+
GGGGGGGGGGGGGGGGGGGGGGGGGGGGGGGGGGGGGGGGGGGGGGGGGGGGGGGGGGGGGGGGGGGGGGGGGGGGGGGGGGGGGGGGGGGGGGGGGGGGGGGGGGGGGGGGGGFGGGGGGGGGGGGGGGGGGGGGGGFGGGGGGGGGGGGGFFGGGGGGGGGGGGGGGGGGGGGGGEFFGFGFGGGGGGEGGGGGGFGGGGGGGGGGGGFGGGGGGGGGGGGGFGGGGFFGGGGEGGGGGGD5
@M03364:276:000000000-BLYN8:1:1101:27800:8116 1:N:0:1
ACTCCTACGGGAGGCAGCAGTAGGGAATCTTCGGCAATGGGGGCAACCCTGACCGAGCAACGCCGCGTGAGTGAAGAAGGTTTTCGGATCGTAAAACTCTGTTGTTAGAGAAGAACGTTAAGTAGAGTGGAAAGTTACTTAAGTGACGGTATCTAACCAGAAAGGGACGGCTAACTACGTGCCAGCAGCCGCGGTAATACGTAGGTCCCAAGCGTTGTCCGGATTTATTGGGCGTAAAGCGAGC
+
F9<EFGGGGEGGGGFGGGGGGGG97EFFCCFFFGGGGGFCFGDCFFFFECF@FFGEGGEE8F@7:+@FCFGEFGG9FGGGGG,+CFEEGGGGFAFGGF@FFFFGFFEEGGGGGFGGCGGGFG,FEDEDDFFG9BDFFFGCGCFGFF9FECEF9FF<=>@F,>FFFGGGGGGGFF,DCE7<A@*B88:7FCEC*8EEGGGGGGG7=CCFFF6@5ECCCECC*?C=*+3<7<?GFD=7CFG=7<D3
@M03364:276:000000000-BLYN8:1:1101:7868:8141 1:N:0:1
ACTCCTACGGGAGGCAGCAGTGGGGAATATTGCACAATGGGCGCAAGCCTGATGCAGCCATGCCGCGTGTATGAAGAAGGCCTTCGGGTTGTAAAGTACTTTCAGCGAGGAGGAAGGCATTAAGGTTAATAACCTTGGTGATTGACGTTACTCGCAGAAGAAGCACCGGCTAACTCCGTGCCAGCAGCCGCGGTAATACGGAGGGTGCAAGCGTTAATCGGAATTACTGGGCGTAAAGCGCACG
+
GGGGGGGGGGGGGGGGGGGGGGGGGGGGGGGGGGGGGGGGGGGGGGGGGGGGGGGGGGGGGGGGGGGGGGGGGGGGGGGGGGGGGGGGGGGGGGGGGGGGGGGGGGGGGGGGGGFGGGGGGGGGGGGGGGGGGGGGGGFCGGGGGGGGGGGGGGGGGGGGGGGGGGGGGGGGGGGGGGGGGGGGGGGGGGGGGGGGGGGGGGGGGGGGGGGGGGGGGFGGGG5CGGGGGGGGGGGGGGGGGGD<
@M03364:276:000000000-BLYN8:1:1101:27500:8151 1:N:0:1
ACTCCTACGGGAGGCAGCAGTGGGGAATATTGCACAATGGGCGCAAGCCTGATGCAGCCATGCCGCGTGTATGAAGAAGGCCTTCGGGTTGTAAAGTACTTTCAGCGAGGAGGAAGGTGTTGTAGTTAATAGCTGCAGCAATTGACGATACTCGCAGAAGAAGCACCGGCTAACTACGTGCCAGCAGCCGCGGTAATCCGGAGGGTGCAAGCGTTAATCGGAATTACTGGGCGTAAAGCTCACG
+
FGDAFFGG@ECB@@FGGFGGF8E8FDC<,CFFFGFFFFGCEE@FCFGGCEFFGGFGAEFG9FFGGGGFE@<FGGF?F@E=EDEDGGGC=CFGCFGFFFFCGGFGGGG7:@@?C?<8CFG<FDFFF@,:CC,C9,,DFGGGFAFGGGE+@:7@@FGD7FF:FGAFGGF+@@F7BGC,,66><E9,>FGGCGGGCEE8E+2C>*BG7EEGG;EF=BCCE+37*8:C+<?+:6=FG5>5D7C0**2*
@M03364:276:000000000-BLYN8:1:1101:25865:8176 1:N:0:1
ACTCCTACGGGAGGCAGCAGTAGGGAATCTTCGGCAATGGGGGCAACCCTGACCGAGCAACGCCGCGTGAGTGAAGAAGGTTTTCGGATCGTAAAACTCTGTTGTTAGAGAAGAACGTTAAGTAGAGTGGAAAGTTACTTAAGTGACGGTATTTAACCAGAAAGCCACGGCTAACTACGTGCCAGCAGCCGCGGTAATACGTAGGTGGCAAGCGTTATCCGGATTTATTGGGCGTAAAGCGAGC
+
GGGGGGGGGGGGGGGGGGGGGAFGGGGGGGGGGGGGGGGGGCCGGGFGGGGGFGGGGEGGDFDGGGGGGDCGGGGGGFFGFFFGGGGDGGGGGGGGGFGGGGGGFGGGGGGG<FFGGDGG?FGGGGGGGFGGGGGGFGGFGGGGGGGGGFDGGGGGGF::FGGGGGGFGGGFGGGGGGGGGGFFFGCGGCGGGGGGGGGGGFGFEGGGFGGGGGGGG=C?CEEG5CFGGGGGGGEEC*CCGGGC
@M03364:276:000000000-BLYN8:1:1101:23582:8186 1:N:0:1
ACTCCTACGGGAGGCAGCAGTAGGGAATCTTCGGCAATGGGGGCAACCCTGACCGAGCAACGCCGCGTGAGTGAAGAAGGTTTTCGGATCGTAAAACTCTGTTGTTAGAGAAGAACGTTAAGTAGAGTGGAAAGTTACTTAAGTGACGGTATCTAACCAGAAAGGGACGGCTAACTACGTGCCAGCAGCCGCGGTAATACGTAGGTCCCGAGCGTTGTCCGGATTTATTGGGCGTAAAGCGAGC
+
GGGGGGGGGGDGGGGG@FFGGGGGGGGGGGGGFGGGDCEGGGGGEGGGGGGGGGGGGGGGGGGGGGGFGCGFGGGGGGGGGFGGEGEGGGGGGGGGGGGGGGGGGGGGGGGGGGGFGFF8FGGGGGGFFGFFGGGGGGFDGGGFEGGGGEFFGGGGGGGGGGFGGGGGGGGGGDFGGGG7<FGGGGGGGGGGGG>EEGGGF?9:;FFGGGGGCE:;*:FFGGGGGGFFFFGGGDGGGCFFDGGD
@M03364:276:000000000-BLYN8:1:1101:14519:8190 1:N:0:1
ACTCCTACGGGAGGCAGCAGTAGGGAATCTTCCACAATGGACGAAAGTCTGATGGAGCAACGCCGCGTGAGTGAAGAAGGGTTTCGGCTCGTAAAGCTCTGTTGTTAAAGAAGAACGTGGGTGAGAGTAACTGTTCACCCAGTGACGGTATTTAACCAGAAAGCCACGGCTAACTACGTGCCAGCAGCCGCGGTAATACGTAGGTCCCAAGCGTTGTCCGGATTTATTGGGCGTAAAGCGAGCG
+
GGGGGGGGGGGGGGGGGGGGGGGGGGGGGGGGGGGGGGGGGGGGGGGGGGGGGGGGGGGGGGGGGGGGGGGGGGGGGGGGGGGGGGGGGGGGGGGGGGGGGGGGGGGGGGGGGGGGGGGGGGGGGGGGGGGGGGGGGGGGGGGGGGGGGGGGGGGGGGGGGGGGGGGGGGGGGGGGGGGGGGGGGGGGGGGGGGGGGGGGGGGGGGGGGGGGGGGGGGGGGGGGGGGGGFGFGGGGGGGGGGGD
@M03364:276:000000000-BLYN8:1:1101:2849:8201 1:N:0:1
ACTCCTACGGGAGGCAGCAGTAGGGAATCTTCGGCAATGGGGGCAACCCTGACCGAGCAACGCCGCGTGAGTGAAGAAGGTTTTCGGATCGTAAAACTCTGTTGTTAGAGAAGAACGACGAGGAGAGTGGAAAGCTCCTCGTGTGACGGTATCTAACCAGAAAGGGACGGCTAACTACGTGCCAGCAGCCGCGGTAATACGTAGGTCCCGAGCGTTGTCCGGATTTATTGGGCGTAAAGCGAGC
+
GGGGGGGGGGGGGGGGGGGGGGGGGGGGGGGAFFGGGFGGFGGGGGFGEGGGC<FGGGEGGGGGGGGGGGGGGGGGGGGGGGGGGGGGGGGGGGGGFGGGGGGGGGCGGGGGGGGGGGDGGGGGGGGGGGGGGGGGGCFGGGGGGDFGGGDGGGGGGGGGGGFGFEGGGGGGGGGGGGGGGG7FGGGGGGGGGGGGGGGFCFGGG?FGCGGGGDEGDEFEEGGGGFGGGGGGG37EGGFGGDG5
@M03364:276:000000000-BLYN8:1:1101:6119:8203 1:N:0:1
ACTCCTACGGGAGGCAGCAGTAGGGAATCTTCGGCAATGGAGGCAACCCTGACCGAGCAACGCCGCGTGAGTGAAGAAGGTTTTCGGATCGTAAAACTCTGTTGTTAGAGAAGAACGTTAAGTAGAGTGGAAAGTTACTTAAGTGACGGTATCTAACCAGAAAGGGACGGCTAACTACGTGCCAGCAGCCGCGGTAATACGTAGGTCCCAAGCGTTGTCCGGATTTATTGGGCGTAAAGCGAGC
+
GGGGGGGGGGGGGGGGGGGGGGGGGGGGGGGGGGGGGGGG,EF>FG@FGGGGGGGGGGGGGGGGGGGGGGGFFGGGGGGGGFGGGGGGGGGGGGGDGGGGGGFGGGGGFCFGGGGFGFFGGGCFDEFGFGGGGGGGFFFG9<AFGGEGEEGGGFGFC@FGFGGGCEFGGGGCFGGFFGGGFFGGFGFFGGGGGGEGGBE?FEFFGCBEDGGG=EEGGCFGGG5=C60@C?FGGGGGGGGDCCD)
@M03364:276:000000000-BLYN8:1:1101:6299:8205 1:N:0:1
ACTCCTACGGGAGGCAGCAGTAGGGAATCTTCGGCAATGGGGGCAACCCTGACCGAGCAACGCCGCGTGAGTGAAGAAGGTTTTCGGATCGTAAAACTCTGTTGTTAGAGAAGAACGTTAAGTAGAGTGGAAAGTTACTTAAGTGACGGTATCTAACCAGAAAGGGACGGCTAACTACGTGCCAGCAGCCGCGGTAATACGTAGGTCCCAAGCGTTGTCCGGATTTATTGGGCGTAAAGCGAGC
+
GGGGGGGGGGGGGGGGGGGGGGGGGGGGGGGGGGGGGGGGGGGGGGGGGGGGGGGGGGGGGGGGGGGGGGGGGGGGGGGGGGGGGGGGGGGGGGGGGGGGGGGGGGGGGGGGGGGGGGGGGGGGGFGGGGGGGGGGGFGGGGGGGGGGGGGGGGGGGGGGGGGGGGGGGGGGDGGGGGGGGGGGGGGGGFEGGGGGGGGGGFGGGGGGFGGGGGG5CEGGGEGEEGGGGGGGGGGGGGGGGGGD
@M03364:276:000000000-BLYN8:1:1101:13960:8211 1:N:0:1
ACTCCTACGGGAGGCAGCAGTGGGGAATATTGGACAATGGGCGAAAGCCTGATCCAGCCATGCCGCGTGTGTGAAGAAGGTCTTCGGATTGTAAAGCACTTTAAGTTGGGAGGAAGGGCATTAACCTAATACGTTAGTGCTTTGACGTTACCGACAGAATAAGCACCGGCTAACTCCGTGCCAGCAGCCGCGGTAATACGGAGGGTGCAAGCGTTAATCGGAATTACTGGGCGTAAAGCGCACG
+
GGGGGGGGGGGGGGGGGGGGGGGGGGGGGGGGGGGGGGGGFGGGGGGGGGGGGGGGGGGGGGGGGGGGGGGGGGGGGGGGGGGGGGGGGGGGGGGGGGGGGGGGFGGGGGGGGGGGGGGGGGGGGGGGGGGGGGGGGGGGGGGGGGGGGGGGGGGGGGGGGGGGGGDGGGGGGGGFGGGGGGGGGGGGGGGGGGGGGGGGGGGGGGGGGGGGGEGGGGGGGGGGGGGGGFGGGGGGGGFGGGGC
@M03364:276:000000000-BLYN8:1:1101:21039:8212 1:N:0:1
ACTCCTACGGGAGGCAGCAGTGGGGAATATTGCACAATGGGCGCAAGCCTGATGCAGCCATGCCGCGTGTATGAAGAAGGCCTTCGGGTTGTAAAGTACTTTCAGCGAGGAGGAAGGCGTTGTGGTTAATAACCGCAGCGATTGACGTTACTCGCAGAAGAAGCACCGGCTAACTCCGTGCCAGCAGCCGCGGTAATACGGAGGGTGCAAGCGTTAATCGGAATTACTGGGCGTAAAGCGCACG
+
GGGGGGGGGDGGGGGGGGGGGGGGGDGGGGGGGGGGGGGGGGGGGGGGGGGGGGGFGGGGGGGGGGGGGGGGGGGGGGGGGGGGGGGGGGGGGGGGGGGFGGGGGGGDGGGGGGDGGGGGGGGGGGGFGGGGGGGDGGGGGGGGGDGFGGGGGGGGGGFFGDGGGGGGGGGGGGGGGGGGGGG?FFGGGGGGGGGGGGGGGGEEGGGDCEFGGG85AEGGGGGGGGGGGG8CGDEDFGGGGGGC
@M03364:276:000000000-BLYN8:1:1101:25577:8212 1:N:0:1
ACTCCTACGGGAGGCAGCCGTGGGGAATATTGCACAATGGGCGCAAGCCTGATGCAGCCATGCCGCGTGTATGAAGAAGGCCTTCGGGTTGTAAAGTACTTTCAGCGAGGAGGAAGGCATTAAGGTTAATAATCTTAGTGATTGACGTTACTCGCAGAAGAAGCACCGGCTAACTCCGTGCCAGCAGCCGCGGTAATACGGCGGGTGCAAGCGTTAATCGGAATTACTGGGCGTAAAGCGCCCG
+
DEF<FD,-B@:@7+BFCF<@BC+6@FGGGGCE9,C;EFG8C,@C7@F,<6,CCECFFF8FFC,6+@=FGEED,FFF9FFC8CF,,CFGG@CCF<<,95FEG9FGCA@7>>+B=BF,+8BFGF,C<BF9DD8CD,CB9AA?C9CB<F@E@F@F=BF+><,>FC,<C,FC*@FC7<DG7B>FCCCFC8B7,:8:EGGGGGGCE*=7?C5>FCCGEEEC*<7:=CGGGFFF77=5<5E=5C>D)1/7
@M03364:276:000000000-BLYN8:1:1101:18779:8219 1:N:0:1
ACTCCTACGGGAGGCAGCAGTAGGGAATCTTCGGCAATGGGGGCAACCCTGACCGAGCAACGCCGCGTGAGTGAAGAAGGTTTTCGGATCGTAAAACTCTGTTGTTAGAGAAGAACGTTAAGTAGAGTGGAAAGTTACTTAAGTGACGGTATCTAACCAGAAAGGGACGGCTAACTACGTGCCAGCAGCCGCGGTAATACGTAGGTCCCAAGCGTTGTCCGGATTTATTGGGCGTAAAGCGAGC
+
GGGGGGGGGGGGGGGGGGGGGDFGGGGGGGGGGEGGGGGGGGGGGGGGGGGGDFFGGGDGGGGGGGGGG?FFGGGGGGGGDEGGGGGGGGGGGGGGGGGGGGGGGGGGFGGGGGGGGFGGGGGGGGGEBFGFFGFGFFGGGGGGGGGGGGGGGGGGGGGGGGGGGGGGCEGGGDFGGDGF>FGFFGGGF,BCEEGGGFGFGGGFGGGFGGGGGGGEGGGGEC=EGGFG?FG5FGGGGGGGCCD)
@M03364:276:000000000-BLYN8:1:1101:14399:8219 1:N:0:1
ACTCCTACGGGAGGCAGCAGTAGGGAATCTTCGGCAATGGGGGCAACCCTGACCGAGCAACGCCGCGTGAGTGAAGAAGGTTTTCGGATCGTAAAACTCTGTTGTTAGAGAAGAACGTTAAGTAGAGTGGAAAATTACTTAAGTGACGGTATCTAACCAGAAAGGGACGGCTAACTACGTGCCAGCAGCCGCGGTAATACGTAGGTCCCAAGCGTTGTCCGGATTTATTGGGCGTAAAGCGAGC
+
GGGGGGGGGGGGGGGGGGGGGGGGGGGGGGGGGGGGGGGGGGGGGGGGGGGGGGGGGGGGGGGGGGGGGGGGGGGGGGGGGGGGGGGGGGGGGGGGGGGGGGGGGGGGGGGGGGGGGGGFGGGGGFGGGGGGGGGGGGGGGGGGGGGGGGGGGGGGGGGGGGGGGGGGGGGGGGGGGGGGGGGGGGGGGGGGGGGGGGGGGGGGGGGGGGGGGGGGGGGGGGGGGFGGGGGGGGGGGGGGGGGC
@M03364:276:000000000-BLYN8:1:1101:20260:8241 1:N:0:1
ACTCCTACGGGAGGCAGCAGTAGGGAATCTTCGGCAATGGGGGCAACCCTGACCGAGCAACGCCGCGTGAGTGAAGAAGGTTTTCGGATCGTAAAACTCTGTTGTTAGAGAAGAACGTTAAGTAGAGTGGAAAGTTACTTAAGTGACGGTATCTAACCAGAAAGGGACGGCTAACTACGTGCCAGCAGCCGCGGTAATACGTAGGTCCCAAGCTTTGTCCGGATTTATTGGGCGTAAAGCGAGC
+
FGFGGGFGGEGGCFGGGGEFGEFGGFGGFGGGGGG7EFGGGGGGGGGGCEGGGGGGGGGGFEEEFEEGGEGGGDFGGFGGGGGGGGD7?FFGFEFGGFFFGFCFEFGGGGFGG8FFEFFDFGCFA9FDF@DFGGGFCGFGGGDGGGGGGGGGGGGGGGFGGCGGCFGGDGGGDFFGFEGGFGGGFGFGGGGEGGGE*BBED<9B*?;BCCEF8++22<C+*:;=8C?FGFFF53:E/*2>CDC)
@M03364:276:000000000-BLYN8:1:1101:23145:8242 1:N:0:1
ACTCCTACGGGAGGCAGCAGTGGGGAATATTGCACAATGGGCGCAAGCCTGATGCAGCCATGCCGCGTGTATGAAGAAGGCCTTCGGGTTGTAAAGTACTTTCAGCGAGGAGGAAGGTGCTGAGGTTAATAACCGCAGCAATTGACGTTACTCGCAGAAGAAGCACCGGCTAACTCCGTGCCAGCAGCCGCGGTAATACGGAGGGTGCAAGCGTTAATCGGAATTACTGGGCGTAAAGCGCACG
+
GGGGGGGGGDGGEGGGGGGGGGGGGGGGGGGFGGGGGGGGGGGGGGGGGGGGGFGGGGGGGGGGGGGGGG8FFGGGGG8FGGGGGGEGGGGGGGGGGGGGGGGGGGGGGGFGGGGD7FFGGGGEGGGGGGGGGGGGGGGGGFFGGGGGGGGGGGGGEFGGGGGGGGGGGGGDFGGGGGGGGGGGGGGGGGGGGGGGFGCFD;CGGGGGGGGGGEGGGGGGGGGGGFFGGGGFDDGGGGGGGGG3
@M03364:276:000000000-BLYN8:1:1101:27316:8245 1:N:0:1
ACTCCTACGGGAGGCAGCAGTGGGGAATATTGCACAATGGGCGCAAGCCTGATGCAGCCATGCCGCGTGTATGAAGAAGGCCTTCGGGCTGTAAAGTACTTTCAGCGAGGAGGAAGGCATTAAGGTTAATAATCTTAGTGATTGACGTTACTCGCAGAAGAAGCACCGGCTAACTCCGTGCCAGCAGCCGCGGTAATACGGAGGGTGCAAGCGTTAATCGGAATTACTGGGCGTAAAGCGCACG
+
GGGFGGGEGGGGGGGGGGCEFGGDGGGGGGGGFFGGG<DGGGGGGGGGGFGFFGGGGGGFGFGE@@FFGGGG9CFFF=FGGGGCFGEG+CFCFDFGGGGGFGGG9FGFEDGGGGGCGE8FFGFEFBFCFFGGFGGGGGFG9<FFGGC8DFEAFEEGGGGGGFCGCGGG77FEFFFGGECCGGGGGGGGGGG>CEGGFFFFGDGEECGGGGGGCGGGGG?E*8ACFFFGGGGFDD==CF7DDGGD
@M03364:276:000000000-BLYN8:1:1101:18685:8263 1:N:0:1
ACTCCTACGGGAGGCAGCAGTAGGGAAATCTTCGGCAATGGGGGCAACCCTGACCGAGCAACGCCGCGTGAGTGAAGAAGGTTTTCGGATCGTAAAACTCTGTTGTTAGAGAAGAACGTTAAGTAGAGTGGAAAGTTACTTAAGTGACGGTATCTAACCAGAAAGGGACGGCTAACTACGTGCCAGCAGCCGCGGTAATACGTAGGTCCCAAGCGTTGTCCGGATTTATTGGGCGTAAAGCG
+
GGGGGGGGGGGGGGGGGGGGGGGGGGGGGGGGGGGGGGGGGGGGGGGGGGGGGGGGGGGGGGGGGGGGGGGGGGGGGGGGGGGGGGGGGGGGGGGGGGGGGGGGGGGGGGGGGGGGGGGGGGGGGGGGGGG@FGGGGGGGGGGGGGGGGGGGGGFGGGGGGGGGGGGGGGGGGGGGGGGGGGGGGGGGGGGGGGGGGGGGGGGGGGGGGGGGFGGGGEGCFGGGGGGGGGGFGGGGGGGGGG
@M03364:276:000000000-BLYN8:1:1101:17471:8265 1:N:0:1
ACTCCTACGGGAGGCAGCAGTAGGGAATCTTCGGCAATGGACGAAAGTCTGACCGAGCAACGCCGCGTGAGTGAAGAAGGTTTTCGGATCGTAAAACTCTGTTGTTAGAGAAGAACGTTAAGTAGAGTGGAAAGTTACTTAAGTGACGGTATCTAACCAGAAAGGGACGGCTAACTACGTGCCAGCAGCCGCGGTAATACGTAGGTCCCAAGCGTTGTCCGGATTTATTGGGCGTAAAGCGAGC
+
GGGGGGGGGGGGGGGGGGGGGGGGGGGGGGGGGGGGGGGGGGGGGGGGGGGGGGGGGGGGGGGGGGGGGGGGGGGGGGGGGGGGGGGGGGGGGGGGGGGGGGGGGGGGGGGGGGGGGGGGGGGGGGGGGGGGGGGGGGGGGGGGGGGGGGGGGGGGGGGGGGGGGGGGGGGGGGGGGGGGGGGGGGGGGGGGGGGGGGGGGGGGGGGGGGGGGGGGCGGGGGGGGGGGGGGGGGGGGGGGGGD<
@M03364:276:000000000-BLYN8:1:1101:12745:8280 1:N:0:1
ACTCCTACGGGAGGCAGCAGTGGGGAATATTGCACAATGGGCGCAAGCCTGATGCAGCCATGCCGCGTGTATGAAGAAGGCCTTCGGGTTGTAAAGTACTTTCAGCGAGGAGGAAGGCGTTGTGGTTAATAACCGCAGCGATTGACGTTACTCGCAGAAGAAGCACCGGCTAACTCCGTGCCAGCAGCCGCGGTAATACGGAGGGTGCAAGCGTTAATCGGAATTACTGGGCGTAAAGCGCACG
+
GGGGGGGGGGGGGGGGGGGGGGGGGGGGGGGGGGGGGGGGGGGGGGGGGGGGGGGGGGGGGGGGGGGGGGGGGGGGGGGGGDGGGGGGGGGGGGGGGGGGGGGGGGGGGGGGGGGGGGGGGGGGGGGGGGGGGGGGGGGGDGGGGGGGGGGGGGGGGGGGGGGGGGGGGGGGGGGGGGGGGFCGGGGGGGGGGGGGGGGGGGGGGGGGGGGGGGGGGGGGGGCCGFCFGGGGGGGGGGGGGGG5
@M03364:276:000000000-BLYN8:1:1101:3119:8282 1:N:0:1
ACTCCTACGGGAGGCAGCAGTAGGGAATCTTCGGCAATGGGGGAAACCCTGACCGAGCAACGCCGCGTGAGTGAAGAAGGTTTTCGGATCGTAAAACTCTGTTGTTAGAGAAGAACGATAAGTAGAGTGGCAAGTTAGTTAATGGACGGTATCTACCCAGAAAGGGACGCTTAACTACTTGCCACCACCCCCGTTAATACTTAGGTCCCAAGCGTTGTCCGGATTTTTTGGGCTTAAAGCGAGC
+
CFGGGGGGE7FGGCEG@F@FGGG9CGGGGGGGECFEE<@CF,:+@E@,6EE8C6@6@FFCFEB>:BF@:?F?,?F?,B,,BEFD?BE=+@FE@?DGFGGGGGGGAED???5BBDFG++BF+CCFA<?F<++,,:C==,,,3C737,3C@FF3@3F,,,>D::,>,*36***6>,,,24,?;,,?,,,*=C**=*2=82+++++5+?+?*<:**13*//+:C=8C*+++/:****1<****)95<
@M03364:276:000000000-BLYN8:1:1101:17421:8286 1:N:0:1
ACTCCTACGGGAGGCAGCAGTAGGGAATCTTCGGCAATGGGGGCAACCCTGACCGAGCAACGCCGCGTGTGTGAAGAAGGTTTTCGGATCGTAAAACTCTTTTGTTAGAGAAGAACGTTAAGTAGAGTGGACAATTACTTAAGTGACGGTATCTAACCAGAAAGGGACGGCTAACTACGTGCCAGCAGCCGCGGTAATACGTGGGTGCCAAGGGTTGTCAGGATTTATTGGGCGGAAACCGAGC
+
9CCFEFFGGGGGGEGGGGGGGCGGGFGGCFFGGCGGGGGGG>FGGCD8CGGGG<@EBCCD<FDG>FFGG7CE<FFGGGFG=FFFFGG?C=FFFGG<BEFG9FB94<,F5BE,EEFFGFC,8A@DF9,B?FF,,BFF9BA@F=FGD37<+3+8@E,E,<:CFFC:>FF7@*C7F,2;;D7<CF;CF786=5B*=CEGC9++=B*8EGCEC?85*1:**/<+3:AFG++<CGF=D/*7>)**175)
@M03364:276:000000000-BLYN8:1:1101:20028:8294 1:N:0:1
ACTCCTACGGGAGGCAGCAGTAGGGAATCTTCGGCAATGGGGGCAACCCTGACCGAGCAACGCCGCGTGAGTGAAGAAGGTTTTCGGATCGTAAAACTCTGTTGTTAGAGAAGAACGTTAAGTAGAGTGGAAAGTTACTTAAGTGACGGTATCTAACCAGAAAGGGACGGCTAACTACGTGCCAGCAGCCGCGGTAATACGTAGGTCCCAAGCGTTGTCCGGATTTATTGGGCGTAAAGCGAGC
+
GGGGGGGGGGGGGGGGGGGGGGGGGGGGGGGGGGGGGGGGGGGGGGGCGGGGGFGGGGGGGGGGGGGGGGGGGGGGGGGGGGGGGGGGGGGGGGGGGGGGGGGGGGDFFGGGGGGGGFGGGEFE<FGGGGCDDFGGFFFFGEGGGGGGGGGGGGGGGGGGGGGGGGFGGGGGGFGGCFGGGGGGGFG7CBEGGGGGGGGGG?FGGGGGGGGGGGG8=EGDGGEEGGDGGGGFGGGGGFDGGGG3
@M03364:276:000000000-BLYN8:1:1101:20587:8296 1:N:0:1
ACTCCTACGGGAGGCAGCAGTGGGGAATATTGCACAATGGGCGCAAGCCTGATGCAGCCATGCCGCGTGTATGAAGAAGGCCTTCGGGTTGTAAAGTACTTTCAGCGAGGAGGAAGGCATTAAGGTTAATAACCTTAGTGATTGACGTTACTCGCAGAAGAAGCACCGGCTAACTCCGTGCCAGCAGCCGCGGTAATACGGAGGGTGCAAGCGTTAATCGGAATTACTGGGCGTAAAGCGCACG
+
GGGGGGGGGGGGGGGGGGGGGGGGGGGGGGGGGGGGGGGGGGGGGGGGGGGGGGGGGGGGGGGGGGGGGFDGGGGGGGGGGGGGGGGGGGGGGGGGGGGGGGGGFGGCGGGGGGGGGGGGGFD<FGGGGGGGCGGFGGGGGGGGFFDFGGFGGGGGGGGGGGGGGGGGGGGGGGGGGGGGGGGGGGFGGGGGGGGGGGGGD88EEEGDGGGCEGGGGGGGDGGGGGGG?FFGGDDEFGGGGGGC
@M03364:276:000000000-BLYN8:1:1101:19134:8299 1:N:0:1
ACTCCTACGGGAGGCAGCAGTGGGGAATATTGCACAATGGGCGCAAGCCTGATGCAGCCATGCCGCGTGTATGAAGAAGGCCTTCGGGTTGTAAAGTACTTTCAGCGAGGAGGAAGGTGTTGTGGTTAATAACCGCAGCAATTGACGTTACTCGCAGAAGAAGCACCGGCTAACTCCGTGCCAGCAGCCGCGGTAATACGGAGGGTGCAAGCGTTAATCGGAATTACTGGGCGTAAAGCGCACG
+
GGGGGGGGGGGGGGEGGGGGGGGGGGGGGGGGGGGGGGGGGGGGGGGGGGGGGGGGGGGGGGGGGGGGGGGGGGGGGGGGGGGGGGGGGGGGGGGGGGGGGGGGGFG7FGGGGGFGGGFGGGGGGGGGGGGGGGGGGGGGGGGFFGGGGGGFFEGGGGGGGGGFGGGGGGGDGGGFGEGGGGGGGGGGGGGGGGGGGGGFGCGGGGGGGGGGGEGGDGGGEGCFGGGC7CFFDDGGGGGGCGGC
@M03364:276:000000000-BLYN8:1:1101:21820:8303 1:N:0:1
ACTCCTACGGGAGGCAGCAGTAGGGAATCTTCGGCAATGGGGGCAACCCTGACCGAGCAACGCCGCGTGAGTGAAGAAGGTTTTCGGATCGTAAAACTCTGTTGTTAGAGAAGAACGTTAAGTAGAGTGGAAAGTTACTTAAGTGACGGTATCTAACCAGAAAGGGACGGCTAACTACGTGCCAGCAGCCGCGGTAATACGTAGGTCCCAAGCGTTGTCCGGATTTATTGGGCGTAAAGCGAGC
+
GGGGGGGGGGGGGGGGGGGGGGGGGGGGGGGGGGGGGGGGGGGD:FCFGGGGGGGGGGGGGGGGGGGGGGGGGG9FGFGGGGGGGGGGGGGGGGGGGGGGGGGGGGGGGGGGGGGGGGGGCFGGGCFGGGGFGGGGGGGGGGGGGGGGGGGGGGGGGGGGG@FFGCFGGGGDGGGGGGGG>FGGGGF@FCEGDGGGGGGGGGGGGGFGGF?5CEEGGGGFGDGG*AFFGFGGGGGGGGGGGGGD
@M03364:276:000000000-BLYN8:1:1101:5131:8303 1:N:0:1
ACTCCTACGGGAGGCAGCAGTAGGGAATCTTCGGCAATGGGGGCAACCTTGACCGAGCAACGCCGCGTGAGTGAAGAAGGTTTTCGGATCGTAAAACTCTGTTGTTAGAGAAGAACGTTAAGTAGAGTGGAAAATTACTTAAGTGACGGTATCTAACCAGAAAGGGACGGCTAACTACGTGCCAGCAGCCGCGGTAATACGTAGGTCCCAAGCGTTGTCCGGATTTATTGGGCGTAAAGCGAGC
+
GGGGGGGGGGGGGGGGGGGGGGGGGGGGGGGGGGGGGGGGGGGGGGGGGFGGGGGGGGGGFGGGGGDFGGGFGGGGGGGGGGGCGGGGGGGGGGGGGGGGGGFGFGGGDGGGDGFGDFFGFGGGGGGGGGGGFFGGGGDF9E9<CFGGGGGFFFGGGGFGGGFFFFGGGGGFGFGFGCFFGGGEG*?8CCCEGEGGCFCFG??EGGGCFEFGGGGGGGG+C8/:EGGGFFGGGGGEDCGC5DG)
@M03364:276:000000000-BLYN8:1:1101:24090:8303 1:N:0:1
ACTCCTACGGGAGGCAGCAGTAGGGAATCTTCGGCAATGGACGAAAGTCTGACCGAGCAACGCCGCGTGAGTGAAGAAGGTTTTCGGATCGTAAAACTCTGTTGTTAGAGAAGAACGTTAAGTAGAGTGGAAAGTTACTTAAGTGACGGTATCTAACCAGAAAGGGACGGCTAACTACGTGCCAGCAGCCGCGGTAATACGTAGGTCCCAAGCGTTGTCCGGATTTATTGGGCGTAAAGCGAGC
+
GGGGGGGGFEGGGDGGEGGFF9FGFGGGGGFGGGGGGGGGGGGGGGGGGGGGFGFGGGGGGGGGGGGGGDGGGGGGGGGGFFGFGDDCGGGGGGGGGGGGGG<FGGGGGFGGGFGGGGG@?<DEGGGGGGGGGGGGGGGFGFFF,FDFGGGGFGGGFBFGGGGDCFGGG@EGGGGGGGDFGGFCFGGGGFGGGCGGGFFCGFCFGGGGGGG=CE?EGE?FGGGEGG+7CFCFGGEE3DGGGGG3
@M03364:276:000000000-BLYN8:1:1101:18733:8339 1:N:0:1
ACTCCTACGGGAGGCAGCAGTAGGGAATCTTCGGCAATGGGGGCAACCCTGACCGAGCAACGCCGCGTGAGTGAAGAAGGTTTTCGGATCGTAAAACTCTGTTGTTAGAGAAGAACGTTAAGTAGAGTGGAAAGTTACTTAAGTGACGGTATCTAACCAGAAAGGGACGGCTAACTACGTGCCAGCAGCCGCGGTAATACGTAGGTCCCAAGCGTTGTCCGGATTTATTGGGCGTAAAGCGAGC
+
GGGGGGGGGGGGGGGGGGGGGGGGGGGGGGGGCEFGDGGGGGGGGGGFGGGGGGGGGGGGGGGEGGGGGGGFGGF?FFGGGGGGGGGGGGGGFGGGGGGGGGGGGGGGGGGGGGGGGGG@FCBACFGFGGEG<FGGGGGFGGGGGGGGGGGGGFDFFGGGGCGGGCFGGGGEECFGGFGGF>7=FFGDGGEGGC=EGGCFFCBFGGGFG?GGGGGGGGGGGCEEEG7CECG579EDDGGGGDG3
@M03364:276:000000000-BLYN8:1:1101:21530:8354 1:N:0:1
ACTCCTACGGGAGGCAGCAGTAGGGAATCTTCGGCAATGGGGGCAACCCTGACCGAGCAACGCCGCGTGAGTGAAGAAGGTTTTCGGATCGTAAAACTCTGTTGTTAGAGAAGAACGTTAAGTAGAGTGGAAAGTTACTTAAGTGACGGTATCTAACCAGAAAGGGACGGCTAACTACGTGCCAGCAGCCGCGGTAATACGTAGGTCCCAAGCGTTGTCCGGATTTATTGGGCGTAAAGCGAGC
+
GGGGGGGGGGGGGGGGGGGGGGGGGGGGGGGGGGGGGGGGGGGGGGGGGGGGGGGGGGGGGGGGGGGFGGGGGGGGGGGGGGGGGGGGGGGGGGGGGGGGGGGGGGGGGGGGGGGGGGGGGGGGGGGGGGGGGGGGDGGGGGFGGGGGGGGGGGGGGGGGGGGGGGGGGGGGGGGGGGGGGGGGGGGGGGCGGGEGGGGGGGGGGGGGGGGGGGGGGGGGGGEEGGFGGGGGGGGGGGGGGGG9
@M03364:276:000000000-BLYN8:1:1101:24433:8369 1:N:0:1
ACTCCTACGGGAGGCAGCAGTGGGGAATATTGCACAATGGGCGCAAGCCTGATGCAGCCATGCCGCGTGTATGAAGAAGGCCTTCGGGTTGTAAAGTACTTTCAGCGAGGAGGAAGGCATTAAGGTTAATAACCGCAGCAATTGACGTTACCCGCAGAAGAAGCATCGGCTAACTCCGTGCCAGCAGCCGCGGTAATACGGAGGGTGCAAGCGTTAATCGGAATTACTGGGCGTAAAGCGCACG
+
GGGGGGFG7FEEGECFGGGGDEFGG7@66;CEFF9@<E@,CFGGGGC7DEGF<FGD,EAEFFCFEGFCE?ECFECFFGFF?,FFFGGE<=@+FEGGCEEEECFFE,C+@F7FGGGGGGG@F9:<5<<FFECFD<F7FF7>DACFGGE@@F:3DFE:F>DBC7<FC,@<C:BFDFFF<CFF*>DGG@F7FEGC8CECCBFF858E88B*?CG=5E*8C7CF:;=CCF+<7C==/9C55CDDGG57
@M03364:276:000000000-BLYN8:1:1101:15751:8376 1:N:0:1
ACTCCTACGGGAGGCAGCAGTAGGGAATCTTCGGCAATGGGGGCAACCCTGACCGAGCAACGCCGCGTGAGTGAAGAAGGTTTTCGGATCGTAAAACTCTGTTGTTAGAGAAGAACGTTAAGTAGAGTGGAAAGTTACTTAAGTGACGGTATCTAACCAGAAAGGGACGGCTAACTACGTGCCAGCAGCCGCGGTAATACGTAGGTCCCAAGCGTTGTCCGGATTTATTGGGCGTAAAGCGAGC
+
GGGGGGGGGGGGGGGGGGGGGGGGGGGGGGGGGGGGGGGGGGGGGGGGGGGGGGGGGGGGGGGGGGGGGGGGGGGGGGGGGGGGGGGGGGGGGGGGGGGGGGGGGGGGFGGGGGGGGGGGGGGGGAFGGGGGGGGGGGGGGGGGGGGGGGGGGGFGGGGGGGGGGGGFGGGGGGFGFFGGGGFEFGGGGGGGGGGGGGGGGGGGGGFGGGFGFGGEDGGGGEEEGGGGGGGGFCGGG3CFGGG3
@M03364:276:000000000-BLYN8:1:1101:21571:8388 1:N:0:1
ACTCCTACGGGAGGCAGCAGTGGGGAATATTGCACAATGGGCGCAAGCCTGATGCAGCCATGCCGCGTGTATGAAGAAGGCCTTCGGGTTGTAAAGTACTTTCAGCGAGGAGGAAGGCGTTGTGGTTAATAACCGCAGCGATTGACGTTACTCGCAGAAGAAGCACCGGCTAACTCCGTGCCAGCAGCCGCGGTAATACGGAGGGTGCAAGCGTTAATCGGAATTACTGGGCGTAAAGCGCACG
+
GEFEEEGFGDGGCFD;CFDFFEF,@BC6CFGEFGGGCEF8EGEDEF@FGCFGF@FFGGGGGGFFGGGEGGCGFFG9?AFFDGGDGGGGGGEGGG9FFCGGGGGGGGGCGD:F:B8FGDEC>=F7:FGGGG<<F<:EGGF7CDGGCFGGGGGGGGGD@FFG7C>CFGGCFGEFGGGE@EFEEGFFGGDFCEGGGEEDCCFG5*3::EDED??FEGGGEFGFCGDFFFGG+C*7DG5C7CFC3C9/
@M03364:276:000000000-BLYN8:1:1101:23590:8392 1:N:0:1
ACTCCTACGGGAGGCAGCAGTGGGGAATATTGCACAATGGGCGCAAGCCTGATGCAGCCATGCCGCGTGTATGAAGAAGGCCTTCGGGTTGTAAAGTACTTTCAGCGAGGAGGAAGGTGTTGTGGTTAATAACCACAGCAATTGACGTTACTCGCAGAAGAAGCACCGGCTAACTCCGTGCCAGCAGCCGCGGTAATACGGAGGGTGCAAGCGTTAATCGGAATTACTGGGCGTAAAGCGCACG
+
EGGGFFEGDGGGGGGEGGFGGGGGGGGGGGGGGGGGGFFGCEFEEEEGGCFFFFEF<FECF,,E@FGFGB@FFGFFGFGFFEGFGGGGFGCC9<FFGGGCFGGGFD>BFCGGG7FFGGDFCGFGEECDFGGGGDAFGGGGFGCFFGGGFGGGFFGEGGGCGGDGGGGGGGGGGFGGGGGGGGGGGCGGGGGGCGDGFGGFECGGGGGGG7CGGGE=:FCFGGG=CFGGGGGGGGGGGGGGGGGC
@M03364:276:000000000-BLYN8:1:1101:26521:8423 1:N:0:1
ACTCCTACGGGAGGCAGCAGTAGGGAATCTTCGGCAATGGGGGCAACCCTGACCGAGCAACGCCGCGTGAGTGAAGAAGGTTTTCGGATCGTAAAACTCTGTTGTTAGAGAAGAACGTTAAGTAGAGTGGAAAGTTACTTAAGTGACGGTATCTAACCAGAAAGGGACGGCTAACTACGTGCCAGCAGCCGCGGTAATACGTAGGTCCCAAGCGTTGTCCGGATTTATTGGGCGTAAAGCGAGC
+
<@EFEF@EFGGCFGGEGGGGFGFGGGGDGGFGCEG768CF@,@FGGGGG?@FFDE:FF@<@FGGGCF@F,BFEEFGFGFFEFAFAFGGGGGE8<BFF@CDDEFFFFFG9FGGGFFFEFGGGGGFFFGDGGG,EFFGGGGFGGGGGFGGGGDGGGGFGCFGCCCFGG7FG:CFD7FFFGE<CF:;8:BCGDE58E8ECFCCG:<CCE?9F9?:8EEEGGGGGE*CECCEGC?CGGCC*<7CGCD)
@M03364:276:000000000-BLYN8:1:1101:3148:8437 1:N:0:1
ACTCCTACGGGAGGCAGCAGTAGGGAATCTTCGGCAATGGGGGCAACCCTGACCGAGCAACGCCGCGTGAGTGAAGAAGGTTTTCGGATCGTAAAACTCTGTTGTTAGAGAAGAACGTTAAGTAGAGTGGAAAGTTACTTAAGTGACGGTATCTAACCAGAAAGGGACGGCTAACTACGTGCCAGCAGCCGCGGTAATACGTAGGTCCCAAGCGTTGTCCGGATTTATTGGGCGTAAAGCGAGC
+
GGGGGGGGGGGGGGGGGGGGGGFGGGGGGGGGGGGGGGGGGGGGGGGGGGGGGGGGGGGGGGGGFGGFGGGGGGGGGGGGGGGGGGGGGGGGGGGGGGGGGGGGGGGGGGGGGGGGGGGGGGFGGGGGGGGGGGGGGGGGGGGGGGGGGGGGGGGGGGGGGGGGGGGGGGGGGCGGGGGGGGGGGGGGGGGGGGGGDDGGGGGGGGGGGGG:FGGCGGFGGGDE:FGEGGGFGGEEDFGG3C3)
@M03364:276:000000000-BLYN8:1:1101:24323:8471 1:N:0:1
ACTCCTACGGGAGGCAGCAGTGGGGAATATTGCACAATGGGCGCAAGCCTGATGCAGCCATGCCGCGTGTATGAAGAAGGCCTTCGGGTTGTAAAGTACTTTCAGCGAGGAGGAAGGTGTTGTGGTTAATAACCACAGCAATTGACGTTACTCGCAGAAGAAGCACCGGCTAACTCCGTGCCAGCAGCCGCGGTAATACGGAGGGTGCAAGCGTTAATCGGAATTACTGGGCGTAAAGCGCACG
+
GGGGGGGGGGGGGGGGGGGGGGGGGGGGGGGGGGGGGGGGGGGGGGGGGGGGGGGGGGGGGGGGGGGGGGGGGGGGGGGGGGGGGGGGGGGGGGGGGGGGGGGGGGGGGGGGGGFGGGGGGGGGGGGGGGGGGGGGGGGGGGGGGGGGGGGGGGGGGGGGGGGGGGGGGGGGGGGGGEGGGGGGGGGGGGGGGGGDGGGGDGGGGGGGGGGGGGEEGGFGGGGGGGGGGGFGGGGGGGGGGGGC
@M03364:276:000000000-BLYN8:1:1101:10486:8494 1:N:0:1
ACTCCTACGGGAGGCAGCAGTGGGGAATATTGCACAATGGGCGCAAGCCTGATGCAGCCATGCCGCGTGTATGAAGAAGGCCTTCGGGTTGTAAAGTACTTTCAGCGAGGAGGAAGGTGTTGTGGTTAATAACCACAGCAATTGACGTTACTCGCAGAAGAAGCACCGGCTAACTCCGTGCCAGCAGCCGCGGTAATACGGAGGGTGCAAGCGTTAATCGGAACTACTGGGCGTAAAGCGCACG
+
GGGGGGGGGGGGGGGGGGGGGGGGGGGGGGGGGGGGGGGGGGGGGGGGGGGGGGGGGGGGGGGGGGGGGGGGGGGGGGGGGGGGGGGGGGGGFGGGGGGGGGGGGGGFGGEGGGEGGGGGGGGGGGGGGGGGGGFGGGGGGGFGGGGGGGGGGGGGGGGGGGGGGGGGGGGGGGGGGGGGGGGGGGGGGGGGGGGGGGGGGGGGGGGG6CGGGGGGGGGGGGGGGGGFGFGGGGGG3>FGGGGD
@M03364:276:000000000-BLYN8:1:1101:12370:8506 1:N:0:1
ACTCCTACGGGAGGCAGCAGTAGGGAATCTTCGGCAATGGACGAAAGTCTGACCGAGCAACGCCGCGTGAGTGAAGAAGGTTTTCGGATCGTAAAACTCTGTTGTTAGAGAAGAACAAGGATGAGAGTAAAATGTTCATCCCTTGACGGTATCTAACCAGAAAGCCACGGCTAACTACGTGCCAGCAGCCGCGGTAATACGTAGGTGGCAAGCGTTGTCCGGATTTATTGGGCGTAAAGCGAGC
+
GGGGGGGGGGGGGGGGGGGGGGGGGGGGGGGGGGGGGGGGGGGGGGGGGGGGGGGGGGGGGGGGGGGGGGGGGGGGGGGGGGGGGGGGGGGGGGGGGGGGGGGGGGGGGGGGGGGGGGGGGGGGGGGGGGGGFGGGFGGGGFGGGGGGDGGGGGGGGGGGGGGGGGGGGGGGGGGGGGGGGGEGGGGGGFDEGGGGGGGGGFCGGGGGGGGGGGGGGGGFEGEGGGGFCCGGFGGGGCGGGGG)
@M03364:276:000000000-BLYN8:1:1101:17388:8527 1:N:0:1
ACTCCTACGGGAGGCAGCAGTAGGGAATCTTCGGCAATGGGGGCAACCCTGACCGAGCAACGCCGCGTGAGTGAAGAAGGTTTTCGGATCGTAAAACTCTGTTGTTAGAGAAGAACGTTAAGTAGCGTGGCAAGTTACTTAAGTGACGGTATCTAACCAGAAAGGGACGGCTAACTACGTGCCAGCAGCCGCGGTAATACGTAGGTCCCAAGCGTTGTCCGGATTTATTGGGCGTAAAGCGAGG
+
GGGGGGGGGGGGGGGGGGGGG@FGGGGG9FGFCCFGGGGGGGGCGGGGGGGG<CFEGGBFGGGGGGGGGGGCGGGGGFGG<FGGGGG>@CFGGGGCGGGGCFAE,?FG<FGGGGGGEEGG7F5,B,@FG7+8EBFDG=FC,,@DC9=F:FEB>F;>FF:D:FDFGEF*1:*FF::EFEF@F>FGF@2B<,:CCEBGGGG9;:CFGG9::?EDGGGGGGC+:C8:E92+<9979CECDFFC5*))
@M03364:276:000000000-BLYN8:1:1101:16337:8527 1:N:0:1
ACTCCTACGGGAGGCAGCAGTGGGGAATATTGCACAATGGGCGCAAGCCTGATGCAGCCATGCCGCGTGTATGAAGAAGGCCTTCGGGTTGTAAAGTACTTTCAGCGAGGAGGAAGGCATTAAGGTTAATAACCTTAGTGATTGACGTTACTCGCAGAAGAAGCACCGGCTAACTCCGTGCCAGCAGCCGCGGTAATACGGAGGGTGCAAGCGTTAATCGGAATTACTGGGCGTAAAGCGCACG
+
GGGGGGGGGGGGGGGGGGGGGGGGGGGGGGGGGGGGGGGGGGGGGGGGGGGGGGGGGGGGGGGGGGGGGGGAFG?FGDFGGGGGGGGGFGEEFDGFGFGGGGGGFAFEGGGGGGGGGGGGGEDGGGGFGFEFGFGGGC@DFGGCGGGGGGGGGGDGGGGGF7FCBCEFGGGDGGFGGGGGGFGGG7FBGEEGGGGCCFGF5;EGDGGG6EE=;EEEFGGFEGGGGG7CCFFGGGGGGGGGDCDD
@M03364:276:000000000-BLYN8:1:1101:9271:8532 1:N:0:1
ACTCCTACGGGAGGCAGCAGTGGGGAATATTGCACAATGGGCGCAAGCCTGATGCAGCCATGCCGCGTGTATGAAGAAGGCCTTCGGGTTGTAAAGTACTTTCAGCGAGGAGGAAGGCGTTAAGGTTAATAACCTTGGCGATTGACGTTACTCGCAGAAGAAGCACCGGCTAACTCCGTGCCAGCAGCCGCGGTAATACGGAGGGTGCAAGCGTTAATCGGAATTACTGGGCGTAAAGCGCACG
+
GGGGGGGGGGGGGGGGGGGGGGGGGGGGGGGGGGGGGGGGGGGGGGGGGGGGGGGGGGGGGGGGGGGGGGGGGGGGGGGGGGGGGGGGGGGGGGGGGGGGGGGGGGGGGGGGGGGGGGGGGGGGGGGGGGGGGGGGGGGGGGGGGGGGGGGGGGGGGGGGGGGGGGGGGGGGGGGGGGFFEGGGGGGGGDGGGGGGGGGGGGGGGGGGGGGGGGGCGGGGGGGGFGGGGGGGGGGGGGGGGGG5
@M03364:276:000000000-BLYN8:1:1101:13719:8549 1:N:0:1
ACTCCTACGGGAGGCAGCAGTAGGGAATCTTCGGCAATGGGGGCAACCCTGACCGAGCAACGCCGCGTGAGTGAAGAAGGTCTTCGGATTGTAAAGCACTTTAAGTTGGGAGGAAGGGCATTAACCTAATACGTTAGTGTTTTGACGTTACCGACAGAATAAGCACCGGCTAACTCTGTGCCAGCAGCCGCGGTAATACAGAGGGTGCAAGCGTTAATCGGAATTACTGGGCGTAAAGCGCGCG
+
GGGGGGGGGGGGGGGGGGGGGGGGGGGGGGGGGGGGGGGGGGGGGGGGGGGGGGGGGGGGGGGGGGGGGGGGGGGGGGGGGGGGGGGGGGGGGGGGGGGGGGGGGGGGGGGGGGGGGGGGGGFGGGGGGGGGGFGGGGGGGGGGGGGGGGGGGGGGGGGGGGGGGGGGGGGGGGGGGGGGGGGGGGGGGGGGGGGGGGGGGGGGGGECFGGGGGGGGGGGGGGFGGGGGGGGGDEGGGGGGGGG
@M03364:276:000000000-BLYN8:1:1101:16260:8561 1:N:0:1
ACTCCTACGGGAGGCAGCAGTAGGGAATCTTCGGCAATGGACGAAAGTCTGACCGAGCAACGCCGCGTGAGTGAAGAAGGTTTTCGGATCGTAAAACTCTGTTGTTAGAGAAGAACGACGAGGAGAGTGGAAAGCTCCTCGTGTGACGGTATCTAACCAGAAAGGGACGGCTAACTACGTGCCAGCAGCCGCGGTAATACGTAGGTCCCGAGCGTTGTCCGGATTTATTGGGCGTAAAGCGAGC
+
GGGGGGGGGGGGGGGGGGGGGGGGGGGGGGGGGGGGGGGGGGGGGGGGGGGGGGGGGGGGGGGGGGGGGGGGGGGGGGGGGGGGGGGGGGGGGGGGGGGGGGGGGGGGGGGGGGGGGGGGGGGGGGGGGGGGGGGGGGGGGGGGGGGGGGGGGFGGGGGGGFGGGGGGGGGGGGGGGGG>FGGFFGGGGFEEECGGGGGGGGGGGGFGGGGGEGGECGGGEE;=CFGGGGG=DDECGGGGGGG7
@M03364:276:000000000-BLYN8:1:1101:18562:8572 1:N:0:1
ACTCCTACGGGAGGCAGCAGTGGGGAATATTGCACAATGGGCGCAAGCCTGATGCAGCCATGCCGCGTGTGTGAAGAAGGTCTTCGGATTGTAAAGCACTTTAAGTTGGGAGGAAGGGCATTAACCTAATACGTTAGTGCTTTGACGTTACCGACAGAATAAGCACCGGCTAACTCTGTGCCAGCAGCCGCGGTAATACAGAGGGTGCAAGCGTTAATCGGAATTACTGGGCGTAAAGCGCGCG
+
GGGGGGGGGGGGGGGGGGGGGGGGGGGGGGGGGGGGGGGGGGGGGGGGGGGGGGGGGGGGGGGGGGGGGGGGGGGGFGGGGGGGGGGGGGGGGGGGGGFGGGGGGGGGGGGGGGGGGGGGGGGGGGGGGGGGGGGCGGGGGGGGGGGGGGGGGGGGGGGGGGGGGGFGGGGGGGGGGGGGGGGGGGGGGGGGGGGGFECEGFGGGGGGGFGGEEGGGGGGC=CGGFG7:C=CCDGGCFFGGD3D
@M03364:276:000000000-BLYN8:1:1101:17398:8573 1:N:0:1
ACTCCTACGGGAGGCAGCAGTAGGGAATCTTCGGCAATGGGGGCAACCCTGACCGAGCAACGCCGCGTGAGTGAAGAAGGTTTTCGGATCGTAAAACTCTGTTGTTAGAGAAGAACGTTAAGTAGAGTGGAAAGTTACTTAAGTGACGGTATCTAACCAGAAAGGGACGGCTAACTACGTGCCAGCAGCCGCGGTAATACGTAGGTCCCAAGCGTTGTCCGGATTTATTGGGCGTAAAGCGAGC
+
GGGGGGGGGGGGGGGGGGGGGGGGGGGGGGGGGGGGGGGGGGGGGGGGGGGGGGGGGGGGGGGGGGGGGGGGGGGGGGGGGGGGGGGGGGGGGGGGGGGGGGGGGGGGGGGGGGGGGGGGGGGGGGGGGGGGGGGGGGGGGGGGGGGGGGGGGGGGGGGGGGGGGGGGGGGGGGGGGGGGGGGGGGGGGGGGGGGGGGFGGGGGGGGGGGECGGGGGGGGGGGGGGGGGGGGGGGGGGGGGGD7
@M03364:276:000000000-BLYN8:1:1101:21038:8582 1:N:0:1
ACTCCTACGGGAGGCAGCAGTGGGGAATATTGCACAATGGGCGCAAGCCTGATGCAGCCATGCCGCGTGTATGAAGAAGGCCTTCGGGTTGTAAAGTACTTTCAGCGAGGAGGAAGGCATTAAGGTTAATAACCTTAGTGATTGACGTTACTCGCAGAAGAAGCACCGGCTAACTCCGTGCCAGCAGCCGCGGTAATACGGAGGGTGCAAGCGTTAATCGGAATTACTTGGCGTAAAGCGCACG
+
EEEGGGCGGGGGGC@@FEG8@CFGGFCFCEFFFAFC<FE@FFGCGFGECF@EFGGAC@@FEEA<F:FC==CCF<C??69,,=FGGFGGGGGDFGGGGGFGE<BEAFFGG7>F@=FFGCD8C<FFGFGG9F,5>=<?55EFF9FGABFFD=FC<F:FG@CDGGF7>FCFGC<>FC;>DEGGDFBEG@CFBB>:8=17,?+=5E>::;*;2<@FG>EC59:FCE8FFEC9+3+<D7E5CFCD597C
@M03364:276:000000000-BLYN8:1:1101:27389:8583 1:N:0:1
ACTCCTACGGGAGGCAGCAGTAGGGAATCTTCGGCAATGGGGGCAACCCTGACCGAGCAACGCCGCGTGAGTGAAGAAGGTTTTCGGATCGTAAAACTCTGTTGTTAGAGAAGAACGTTAAGTAGAGTGGAAATTTACTTAAGTGACGGTATCTAACCAGAAATGGACGGCGAACTACTGGCCAGCAGCCGCGGTAATACGTAGGTGGCAAGCGTTATCCGGATTTATTGGGCGTAAAGCGAGC
+
DFGGFG@<BCCFC:FEFGGGGGGG;FCFGGDECCFGG<,,FCFGGGFGGEGGGGF@F7@@F@7C+CFGGGG<ED@<5?FEB9CFGG4+BCFF84CFF<9FEFEGGFFEGG,FABF8+8B<FA,E<5CB,+B9F9>D9FA,@F9D,CFEGBFGCF9<@FF:3D,,73D:C***11=C<C,,,;CC@CC62B8B8CGDEFCF8<+*=CAF8898F;2*:CC?**:CE?FEC7C5/9:CD*0*7D)/
@M03364:276:000000000-BLYN8:1:1101:7240:8600 1:N:0:1
ACTCCTACGGGAGGCAGCAGTAGGGAATCTTCGGCAATGGGGGCAACCCTGACCGAGCAACGCCGCGTGAGTGAAGAAGGTTTTCGGATCGTAAAACTCTGTTGTTAGAGAAGAACGTTAAGTAGAGTGGAAAGTTACTTAAGTGACGGTATCTAACCAGAAAGGGACGGCTAACTACGTGCCAGCAGCCGCGGTAATACGTAGGTCCCAAGCGTTGTCCGGATTTATTGGGCGTAAAGCGAGG
+
GGGGGGGGGGGGGGGGGGGGGGGGGGGGGGGGGGGGGGGGGGGGGGGGGGGGGGGGGGGGGGGGGGGGGGGGGGGGGGGGFGGGGGGGGGGGGGGGGGGGGGGGGGGGFFGGGGGGGGGGGGGGGGGGGGGGGGGGGGGGGGGGGGGGGGGGGGGGGGGGGGGGGDGGGGGGGGGGGGGGGFGGGGGGGGGDGGGGGCCFFGGCEGFGGFGGGGGGGGGFCEEGGGGGGGGGGC:EDFGGGGG)
@M03364:276:000000000-BLYN8:1:1101:23685:8604 1:N:0:1
ACTCCTACGGGAGGCAGCAGTAGGGAATCTTCGGCAATGGGGGCAACCCTGACCGAGCAACGCCGCGTGAGTGAAGAAGGTTTTCGGATCGTAAAACTCTGTTGTTAGAGAAGAACGTTAAGTAGAGTGGAAAGTTACTTAAGTGACGGTATCTAACCAGAAAGGGACGGCTAACTACGTGCCAGCAGCCGCGGTAATACGTAGGTCCCAAGCGTTGTCCGGATTTATTGGGCGTAAAGCGAGC
+
GGGGFEGGGGGGGGGGGGFGGGGGGGGGGGGGGGGGGGGGGGGGGGGGGGGGGGGGGGGGFGGGGGGFGCGGGGGGGGGFEAFFGGGDGGGGGGGGGGGGGFGGGGGGGGGGGGGGGEGGFGGFGGGGGGGGGFGFGGADDAFDFGGGGGGGGGGGGFFGGGGGCFGGGGGGGGGDGGGGGGGGFGGGGGGGEEGDGGGF8>CCEGGGGG6@DGGCGGGGGGGD8CFCFGDFGG5EGGGGGDG7
@M03364:276:000000000-BLYN8:1:1101:6472:8612 1:N:0:1
ACTCCTACGGGAGGCAGCAGTAGGGAATCTTCGGCAATGGGGGCAACCCTGACCGAGCAACGCCGCGTGAGTGAAGAAGGTTTTCGGATCGTAAAACTCTGTTGTTAGAGAAGAACGTTAAGTAGAGTGGAAAGTTACTTAAGTGACGGTATCTAACCAGAAAGGGACGGCTAACTACGTGCCAGCAGCCGCGGTAATACGTAGGTCCCAAGCGTTGTCCGGATTTATTGGGCGTAAAGCGAGC
+
GGGGGGGGGGGGGGGGGGGGGGGGGGGGGGGGGGGGGGGGGGGGGGGGGGGGGGGGGGGFGGGGGGGGGDGGGGGGGGGGGGGGGGGGGGCFGGGGGGGGGGGGGGGGGGGGGGGGGFGGGGGGGGGGGGGGGGGGGFGGGGFGGGGGGGGGGGGFGGGGGGGGGGGGGGGGEGGGGGGGGGCGGGGGGGGCGGGGGGGGGGGGGGGGGGGCFGEECEGGGGGEG6CFGGGGFGGDGGGGGGG5
@M03364:276:000000000-BLYN8:1:1101:18041:8620 1:N:0:1
ACTCCTACGGGAGGCAGCAGTGGGGAATATTGCACAATGGGCGCAAGCCTGATGCAGCCATGCCGCGTGTATGAAGAAGGCCTTCGGGTTGTAAAGTACTTTCAGCGAGGAGGAAGGCGTTGTGGTTAATAACCGCAGCGATTGACGTTACTCGCAGAAGAAGCACCGGCTAACTCCGTGCCAGCAGCCGCGGTAATACGGAGGGTGCAAGCGTTAATCGGAATTACTGGGCGTAAAGCGCACG
+
GGGGGGGGEGFEGEGGGGGGGGGGGEGGGGGGGGGGGG9EFGGFFG@@FGFGGGGGFFGGGGDGGGGCFE?FGFGCFFEEG@FGGGGGGEGGGGGGGCGGGGGGGDEEGFEGG>FFCEFFECFEGBFGGFFDEDEEGEEGGFFGGAFGG7CEFEFCGGGGGGGF7F7FG*5>>FF;CEFFGCFEG@,<88:E5CCG9ECE**3:EGGG<FGGGGEGGF?EG8;5EFE?FDCCC<5*9**1)17/
@M03364:276:000000000-BLYN8:1:1101:4263:8644 1:N:0:1
ACTCCTACGGGAGGCAGCAGTGGGGAATATTGCACAATGGGCGCAAGCCTGATGCAGCCATGCCGCGTGTATGAAGAAGGCCTTCGGGTTGTAAAGTACTTTCAGCGAGGAGGAAGGCATTAAGGTTAATAACCTTAGTGATTGACGTTACTCGCAGAAGAAGCACCGGCTAACTCCGTGCCAGCAGCCGCGGTAATACGGAGGGTGCAAGCGTTAATCGGAATTACTGGGCGTAAAGCGCACG
+
GGGGGGGGGGGGGGGGGGGGGGGGGGGGGGGGGGGGGGGGFGGGGGGGGGGGGGGGGGGGGGGGGGGGGGGGGGGGGGGGGGGGGGGGGGGGGGGGGGGGGGGGGGGEGGGGGGGGGGGGGGGGGGFGGGGGGGGGGGGGGGGGGGGGGGGGGGGGGGGGGGGGGGGGGGGGGGGGGEGGGGGGGGGF>EGGGGEGGGGGGGGGGGDGGGGGGGGGGGGGGGGGGGGGGGFGGGGGGGGGGGG5
@M03364:276:000000000-BLYN8:1:1101:9345:8645 1:N:0:1
ACTCCTACGGGAGGCAGCAGTGGGGAATATTGCACAATGGGCGCAAGCCTGATGCAGCCATGCCGCGTGTATGAAGAAGGCCTTCGGGTTGTAAAGTACTTTCAGCGAGGAGGAAGGTGTTGTGGTTAATAACCACAGCAATTGACGTTACTCGCAGAAGAAGCACCGGCTAACTCCGTGCCAGCAGCCGCGGTAATACGGAGGGTGCAAGCGTTAATCGGAATTACTGGGCGTAAAGCGCACG
+
GGGGGGGGGGGGGGGGGGGGGGGGGGGGGGGGGGGGGGGFGGGGGGGFGGGGGGGGGGGGGGGGGGGGGGGGGGGGGGGGGGGGGGGGGGGGGGGGGGGGGGGGGGGEGECFGG8FGDFGGGGGGGGGGGGAFEDGGGGGGGGGCFGGGGGGGGGGGGGGGGFGGGFGEGGGCGGGGGGFGGCG8BGGFGGGDEDEGFFF55BE8BGGGGD5CECGGGGGGGGGFFGGGG=53<EEGDFDDDC)
@M03364:276:000000000-BLYN8:1:1101:28299:8657 1:N:0:1
ACTCCTACGGGAGGCAGAAGTGGGGAATATTGCACAATGGGCGCAAGCCTGATGCAGCCATGCCGCGTGTATGAAGAAGGCCTTCGGGTTGTAAAGTACTTTCAGCGAGGAGGAAGGTGTTGTGGTTAATAACCACAGCAATTGACGTTACTCGCAGAAGAAGCACCGGCTAACTCCGAGCCAGCAGCCGCGGTAATACGGCGGGTGCAAGCGCTAATCGGCATTACTGTGCGTATAGCGCACG
+
FEEFG,C6;@:-6+@BE86CFF9FGEG<@CCE9C<F<FFGGG+@C@B,FEEFGFCFACFGA,CA:FG::6,9?FF9EFEFFGFFG,?E,8+4CBEE@ACFE,5CEFECGGGCCC?,B=8BCFGE:A<E,A<5BD<<@FFC<FA<,,@8CFC<DCF7F7FC<@7CF,35C*<C<FC97B**>BGGF,8<8EG>5:8*+3<858*/8:8CCC7C5*1*>EGGD8::C7<+3+2+*9C*9>CGGCD)
@M03364:276:000000000-BLYN8:1:1101:9976:8661 1:N:0:1
ACTCCTACGGGAGGCAGCAGTAGGGAATCTTCGGCAATGGACGAAAGTCTGACCGAGCAACGCCGCGTGAGTGAAGAAGGTTTTCGGATCGTAAAACTCTGTTGTTAGAGAAGAACGTTGGTGAGAGTGGAAAGCTCATCAAGTGACGGTAACTACCCAGAAAGGGACGGCTAACTACGTGCCAGCAGCCGCGGTAATACGTAGGTCCCGAGCGTTGTCCGGATTTATTGGGCGTAAAGCGAGC
+
GGGGDGGGGGGGGGEGGG9FFGFGGGGGGGGGGGGGCFGGFGGDGEFGGGGGGGGGGGGGGGGGGGGGGGGGGGGGFGGGGGGGGGGGGCEFFEFGFGGFGGGGG?FABECFGGGGGFGGGGGGGGGGGGGGAFGGGGGGGCFGGGDFGGGGGGGGGGGGGGFFGGGGFFC@EFGGFF>FEC8EFGGBFFDDEGBEDFGFFGFFGGF?8E5CGEGGDEFGGGDEEGGGGFGFG5CED3*09>)1
@M03364:276:000000000-BLYN8:1:1101:7074:8667 1:N:0:1
ACTCCTACGGGAGGCAGCAGTGGGGAATATTGCACAATGGGCGCAAGCCTGATGCAGCCATGCCGCGTGTATGAAGAAGGCCTTCGGGTTGTAAAGTACTTTCAGCGAGGAGGAAGGCATTGTGGTTAATAACCGCAGTGATTGACGTTACTCGCAGAAGAAGCACCGGCTAACTCCGTGCCAGCAGCCGCGGTAATACGGAGGGTGCAAGCGTTAATCGGAATTACTGGGCGTAAAGCGCACG
+
GGGGGGGGGGGGGGGGGGGGGGGGGGGGGGGGGGGGGGGGGGGGGGGGGGGGGGGGGGGGGGGGGGGGGEGGGGGGGGGGGGGGFGGGGGGGGGGGGGGGGGGGGGGDGGGGGFGGGGGGFGGGGGGGGGGGGGGGDGGFFGGGGGGGGGGGFGGGGGGGGGGGGGGGGGGGGGGGGGGGDGGGGGGGGGGEGGGGCGGGGGGGEGGGG7+A=EGGFGGGGGDGFFGGG6@GGGEGDFGGGCD5
@M03364:276:000000000-BLYN8:1:1101:25607:8684 1:N:0:1
ACTCCTACGGGAGGCAGCAGTAGGGAATCTTCGGCAATGGGGGCAACCCTGACCGAGCAACGCCGCGTGAGTGAAGAAGGTTTTCGGATCGTAAAACTCTGTTGTTAGAGAAGAACGTTAAGTAGAGTGGAAAGTTACTTAAGTGACGGTATCTAACCAGAAAGGGACGGCTAACTACGTGCCAGCAGCCGCGGTAATACGTAGGTCCCAAGCGTTGTCCGGATTTATTGAGCGTAAAGCGAGC
+
GGGGGGGFGGGGGGGDGGGGGFGGGGGGGGGGGGGGGGGGGGGGGGFEGGGGGGGGGGGGGGCGGGGFGGGGGGGGGGGGFFBFGGEDGGGGGGGGGGGGGGGGGGGDFGGGGGGGGGGGGGGGGGDCFFGCFGFGFF9FFFFFFGG@FFGGGGCADCGGCG7FF7FGGGGGGGGG?EFGGGGDGGGFFGDGEEGGGG??FGGGGGGGFGG8F>EEGC7EGGGEEG?EFGGCGDC=3C>*7DD)
@M03364:276:000000000-BLYN8:1:1101:19056:8705 1:N:0:1
ACTCCTACGGGAGGCAGCAGTAGGGAATCTTCGGCAATGGGGGCAACCCTGACCGAGCAACGCCGCGTGAGTGAAGAAGGTTTTCGGATCGTAAAACTCTGTTGTTAGAGAAGAACGTTAAGTAGAGTGGAAAGTTACTTAAGTGACGGTATCTAACCAGAAAGGGACGGCTAACTACGTGCCAGCAGCCGCGGTAATACGTAGGTCCCAAGCGTTTTCCGGATTTATTGGGCGTAAAGCGAGC
+
GGGFGGGGGGGGGGEGGGGGGGGGGGGGGGGGGGGGGGGGGGGGGGGGGGGGGGGGGGGGGGGGGGGGGGGGGGGGGGGGGGGGGGGGGGGGF8FGGGGGGGGGGGGGGGGGGGGGGGGGGGGGGGGGGGFGCDGGFFFGGGGGGGFCFGGGGGGGGFFGEFFGGGGGGGGGGGGGGGDFFFGGGFGGGGGGGGGGGG?9CFFFGGFGGGDGGGG=*AFGGG5CEFCFGGDGDDEGGGGGGDGD
@M03364:276:000000000-BLYN8:1:1101:16147:8712 1:N:0:1
ACTCCTACGGGAGGCAGCAGTAGGGAATCTTCGGCAATGGGGGCAACCCTGACCGAGCAACGCCGCGTGAGTGAAGAAGGTTTTCGGATCGTAAAACTCTGTTGTTAGAGAAGAACGTTAAGTAGAGTGGAAAGTTACTTAAGTGACGGTATCTAACCAGAAAGGGACGGCTAACTACGTGCCAGCAGCCGCGGTAATACGTAGGTCCCAAGCGTTGTCCGGATTTATTGGGCGTAAAGCGAGC
+
GGGGGGGGGGGGGGGGGGGGGGGGGGGGGGGGGGGGGGGGGGGGGGGGGGGGGGGDGGGGGGGGGGGGGGGGGGGGGGGGGGGGGGGGGGGGGGGGGGGGGGGGGGGGGGGGGGGGGGGGGGGGGGGGGGGGGGGGGGGGGGGGGGGGGGGGGGGGGGGGGGGGGGGGGGGGGGGGGGGGGGGGGGGGGGDGGGGDGGGGGEFFGGFGGFGGGGGGGGGGGGE5EFFGGGGGGGGGGFCGGGG<
@M03364:276:000000000-BLYN8:1:1101:2831:8718 1:N:0:1
ACTCCTACGGGAGGCAGCAGTGGGGAATATTGCACAATGGGCGCAAGCCTGATGCAGCCATGCCGCGTGTATGAAGAAGGCCTTCGGGTTGTAAAGTACTTTCAGCGAGGAGGAAGGTGTTGTGGTTAATAACCGCAGCAATTGACGTTACTCGCAGAAGAAGCACCGGCTAACTCCGTGCCAGCAGCCGCGGTAATACGGAGGGTGCAAGCGTTAATCGGAATTACTGGGCGTAAAGCGCACG
+
GGGGGGGGGGGGGGGGGGGGGGGGGGGGGGGGGGGGGGGGGGGGGDGGGGGGGGGGGGGGGGGGGGGGGGG<FGGGGGGGGGGGGGGGGGGGGGGGGGGGGGGFGGGGGGFEF@FFGGGGGGFEGGGGGGGGGGGGGGGGCFFFGGGGGGGGGGGGEGG7DCGFGGGGFFGGDCFGGGGGGGCCFFFD8BEGGGGCFDGGEEEEGGGGGGC;=ECGGGCGEEEGGGFCGGGGGGGGGGC73DDC
@M03364:276:000000000-BLYN8:1:1101:4506:8722 1:N:0:1
ACTCCTACGGGAGGCAGCAGTAGGGAATCTTCGGCAATGGGGGCAACCCTGACCGAGCAACGCCGCGTGAGTGAAGAAGGTTTTCGGATCGTAAAACTCTGTTGTTAGAGAAGAACGTTAAGTAGAGTGGAAAGTTACTTAAGTGACGGTATCTAACCAGAAAGGGACGGCTAACTACGTGCCAGCAGCCGCGGTAATACGTAGGTCCCAAGCGTTGTCCGGATTTATTGGGCGTAAAGCGAGC
+
GGGGGGGGGGGGGGGGGGGGGGGGGGGGGGGGGGGGGGGGGGGGGGGGGGGGGGGGGGGGGGGGGGGGGGGCFGGGGGGGGGGGGGGGGGGGGGGGGGGGGGGGEGGGFGGGGGGGGGGGGGGGGGGGGFFCFGGGGGGGGGGGGGGGGGGGGGGGGGGGGFGGGCGGGGGCEGGGGGGCFGGGGGGGGGGGGGGGGGGGFEF8EGGGGGGGGGGGDGGGGGECEGG7FFF=CDGGGGDGGDG5
@M03364:276:000000000-BLYN8:1:1101:12460:8726 1:N:0:1
ACTCCTACGGGAGGCAGCAGTAGGGAATCTTCGGCAATGGGGGCAACCTTGACCGAGCAACGCCGCGTGAGTGAAGAAGGTTTTCGGATCGTAAAACTCTGTTGTTAGAGAAGAACGTTAAGTAGAGTGGAAAATTACTTAAGTGACGGTATCTAACCAGAAAGGGACGGCTAACTACGTGCCAGCAGCCGCGGTAATACGTAGGTCCCAAGCGTTGTCCGGATTTATTGGGCGTAAAGCGAGC
+
GGGGGGGGGGGGGGGGGGGGGGGGGGGGGGGGGGGGGGGGGGGGGGGGGGGGGGGGGGGGGGGGGGGGGGGGGGGGGGGGGGGGGGGGGGGGGGGGGGGGGGGGGGGGGGGGGGGGGGGGGGGGGGGGGGGGGGGGGGGGGGGGGGGGGGGGGGGGGGGGGGGGGGGGGGGGGGGGGGGGGGGGGGGGGGGGGGGGGGFEFGGGGGGGGGGGGGGGGGGGGGGGGGGGGGGGGGGGGGGGGGG3
@M03364:276:000000000-BLYN8:1:1101:22791:8733 1:N:0:1
ACTCCTACGGGAGGCAGCAGTAGGGAATCTTCGGCAATGGGGGCAACCCTGACCGAGCAACGCCGCGTGAGTGAAGAAGGTTTTCGGATCGTAAAACTCTGTTGTTAGAGAAGAACGTTAAGTAGAGTGGAAAATTACTTAAGTGACGGTATCTAACCAGAAAGGGACGGCTAACTACGTGCCAGCAGCCGCGGTAATACGTAGGTCCCAAGCGTTGTCCGGATTTATTGGGCGTAAAGCGAGC
+
GGGGGGGGGGGGGGGGGGGGGGGGGGGGGGGGGGGGGGGGGGGGGGGGGGGGGGGGGGGGGGGGGGGGGFGGGGGGGGGGGGGGGGGGGGGGGGGGGGGGGGGGGGGGGGGGGGGGGGFFGGGGGGGGGGGGGGGGGGGGGGGGGGGGGGGGGGGGGGGGGGGGGGGGGGGGGGGGGGDGGGGGGGGGGGDGGGGGGGGGGGGGGGGGFGGGGGGGGGGGGGGGGGGGFFGDGGGGGCGCDDG5
@M03364:276:000000000-BLYN8:1:1101:4815:8734 1:N:0:1
ACTCCTACGGGAGGCAGCAGTAGGGAATCTTCGGCAATGGGGGCAACCCTGACCGAGCAACGCCGCGTGAGTGAAGAAGGTTTTCGGATCGTAAAACTCTGTTGTTAGAGAAGAACGTTAAGTAGAGTGTAAAGTTACTTAAGTGACGGTATCTAACCAGAAAGGGACGGCTAACTACGTGCCAGCAGCCGCGGTAATACGTAGGTCCCAAGCGTTGTCCGGATTTATTGGGCGTAAAGCGAGG
+
GGGGGGGGGGGGGCEGGGGGG9FFEGGGAGGGGGGGGGGGGDEGGGFGGGGGGGGDGGC,FGGGGGGGG7FE9FCFFCED=<FFFEEG7FGGFFFDGGGGFGGGEF9EEGBEFGG8CFC@>,8C,5E<B,C@=FG<DCCFA9FFA=3CFEFDCFAFF?GCFGGF7CBBFDGGE?@F?FC6:C;@@@::B=CCECCC>FE9F<FGGE5?8C?FFG8/:E9<:*;:899@9EGCCD:=C<*:C*7)
@M03364:276:000000000-BLYN8:1:1101:18945:8739 1:N:0:1
ACTCCTACGGGAGGCAGCAGTGGGGAATATTGCACAATGGGCGCAAGCCTGATGCAGCCATGCCGCGTGTATGAAGAAGGCCTTCGGGTTGTAAAGTACTTTCAGCGAGGAGGAAGGTGTTGTGGTTAATAACCGCAGCAATTGACGTTACTCGCAGAAGAAGCACCGGCTAACTCCGTGCCAGCAGCCGCGGTAATACGGAGGGTGCAAGCGTTAATCGGAATTACTGGGCGTAAAGCGCACG
+
GGGGGGGGGGGGGGGGGGGGGGGGGGGGGGGGGGGGGGGGGGGGGGGGGGGGGGGGGGGGGGGGGGGGGGGGGGGGGGGGGGGGGGGGGGGGGGGGGGGGGGGGGGGGGGGGGGGGGGGGGGGGGGGGGGGGGGGGGGGGGGGGGGGGGGGGGGDGGGGGGGGGGGGGGGGGGGGGGGGGGGGGGGGGGGGGGGEGGGGGGEGGGGGGGGGFGGGGGGGGGGGGGGGGGGGGGGGGGGGGGGGD
@M03364:276:000000000-BLYN8:1:1101:14840:8741 1:N:0:1
ACTCCTACGGGAGGCAGCAGTGGGGAATATTGCACAATGGGCGCAAGCCTGATGCAGCCATGCCGCGTGTATGAAGAAGGCCTTCGGGTTGTAAAGTACTTTCAGCGAGGAGGAAGGTGTTGTGGTTAATAACCACAGCAATTGACGTTACTCGCAGAAGAAGCACCGGCTAACTCCGTGCCAGCAGCCGCGGTAATACGGAGGGTGCAAGCGTTAATCGGAATTACTGGGCGTAAAGCGCACG
+
GGGGGGGGGGGGGGGGGGGGGGGGGGGGGGGGGGGGGGGGGGGGGGGGGGGGGGGGGGGGGGGGGGGGGGGGGGGGGGGGGGGGGGGGGGGGGGGGGGGGGGGGGGGGGGGGGGGGGGGGGGGGGGGGGGGGGGGGGGGGGGGGGGGGGGGGGGGGGDGGGGGGGGGGGGGGGGGGGGGGGGGGGGGGGGGGGGGGGGGGGGGGGGGGGGGGGGGGFFFGGGGFCGGGGGFGGGGGGGGGGC35
@M03364:276:000000000-BLYN8:1:1101:2621:8744 1:N:0:1
ACTCCTACGGGAGGCAGCAGTAGGGAATCTTCGGCAATGGGGGCAACCCTGACCGAGCAACGCCGCGTGAGTGAAGAAGGTTTTCGGATCGTAAAACTCTGTTGTTAGAGAAGAACGTTAAGTAGAGTGGAAAGTTACTTAAGTGACGGTATCTAACCAGAAAGGGACGGCTAACTACGTGCCAGCAGCCGCGGTAATACGTAGGTCCCAAGCGTTGTCCGGATTTATTGGTCGTAAAGCGAGC
+
GGGGGGGGGGGGGGGGGGGGGDGGGGGGGGGGGGGGGGGGGGGGGGGGGGGGGGGGGGGGGGGGGGGGGGGGGGGGGGGGGFGFGGGGDGGGGGGGGGGGGGGGFGGGGGGGGGGGGFFFEFFFGCFFGFGGGGGGGGFAFGFGGGGGGGGGGGGGGGGGGGGGGDGGCFGGGGGGGGDGGGGEFGGGGGGGGGGGGGGGGEFGGGGGGFGFGGCCGGGGGG=EGFGGG+<0:CGGCFFGGGG3
@M03364:276:000000000-BLYN8:1:1101:26748:8749 1:N:0:1
ACTCCTACGGGAGGCAGCAGTAGGGAATCTTCGGCAATGGGGGCAACCCTGACCGAGCAACGCCGCGTGAGTGAAGAAGGTTTTCGGATCGTAAAACTCTGTTGTTAGAGAAGAACGTTAAGTAGAGTGGAAAATTACTTAAGTGACGGTATCTAACCAGAAAGGGACGGCTAACTACGTGCCAGCAGCCGCGGTAATACGTAGGTCCCAAGCGTTGTCCGGATGTATTGGGCGTAAAGCGAGC
+
GGGGGGGGGGGGGFGGGGGGGGGGGGGGGGGGGGGGGGGGGGGGGGGGGGGGGGGGGGGGGGDGGGGGGGGGGGGGGGGG8EFGGGGDGGGGGGGGGGGGGGGGGGFGGGGGGGGGGFGGGGGGGGGGGGGDGFGGFDAFGGGGGGGGGEGG9FCGGGGGEGFGGD@FGGCGGCGGGGGGGGGGGGGGCFEGGGGGGGGGFGGGGGGGGF6=FCGEGGGGGE8>*3<CFGGGGGGEDCGGGDG3
@M03364:276:000000000-BLYN8:1:1101:15534:8752 1:N:0:1
ACTCCTACGGGAGGCAGCAGTGGGGAATATTGCACAATGGGCGCAAGCCTGATGCAGCCATGCCGCGTGTATGAAGAAGGCCTTCGGGTTGTAAAGTACATTCAGCGAGGAGGAAGGCATTAAGGTTAATAACCTTAGTGATTGACGTTACTCGCAGAAGAAGCACCGGCTAACTCCGTGCCAGCAGCCGCGGTAATACGGAGGGTGCAAGCGTTAATCGGAATTACTGGGCGTAAAGCGCACG
+
GGGGGGGGGGGGGGGGGGGGGGGGGGGGGGGGGGGGGGGGGGGGGGGGGGGGGGGGGGGGGGGGGGGGGGGGGGGGGGGGGGGGGGGGGGGGGGGGGGGGGGGGGGGGEG@FGGFGGGGGGGGGGGGGGGGGGGGGGGGGGGGGGGGGGGGGGGGGGGGGGGGGGGGGGGGGGGGGGGGGGGGGGGGGGGGGGG>EGGGGGGGDGGGGGGGGGGGEGGGGGGGGGGGGGGGGGGGGGGGGGGGD
@M03364:276:000000000-BLYN8:1:1101:3149:8774 1:N:0:1
ACTCCTACGGGAGGCAGCAGTAGGGAATCTTCGGCAATGGGGGCAACCCTGACCGAGCAACGCCGCGTGAGTGAAGAAGGTTTTCGGATCGTAAAACTCTGTTGTTAGAGAAGAACGTTAAGTAGAGTGGAAAGTTACTTAAGTGACGGTATCTAACCAGAAAGGGACGGCTAACTACGTGCCAGCAGCCGCGGTAATACGTAGGTCCCAAGCGTTGTCCGGATTTATTGGGCGTAAAGCGAGC
+
GGGGGGGGGGGGGGGGGGGGGGGGGGGGGGGGGFGGGGGGGGGGGGGGGGGGGGGGGGGGGGGGGGGGGGGGGGGGGGGGGGGGGGGGDGGGGGGGGGGGGGGGGGGGGGGFGGGGGGGGGGGGFFGFGFGGGGGGGGGGGFGGGFGGGGGGGGGGGGGGGGGGGGCGGGEGEGGGGGGGGGGGGGGGFFGGGGGGGGGGGGGGGGGGGGGGGGGGGGGFGGG=C6?FGGGDGDCGGCGGGGG3
@M03364:276:000000000-BLYN8:1:1101:15070:8802 1:N:0:1
ACTCCTACGGGAGGCAGCAGTAGGGAATCTTCGGCAATGGGGGCAACCCTGACCGAGCAACGCCGCGTGAGTGAAGAAGGTTTTCGGATCGTAAAACTCTGTTGTTAGAGAAGAACGTTAAGTAGAGTGGAAAGTTACTTAAGTGACGGTATCTAACCAGAAAGGGACGGCTAACTACGTGCCAGCAGCCGCGGTAATACGTAGGTCCCAAGCGTTGTCCGGATTTATTGGGCGTAAAGCGAGC
+
GGGGGGGGGGGGGGGGGGGGGGGGGGGGGGGGGGGGGGGGGGGGGGGGGGGGGGGGGGGGGGGGGGGGGGGGGGGGGGGGGGGGGGGGGGGGGGGFGGGGGGGGGGGFFGGGGGGGGGGGDGFGGDGGGGGGGGGGGGGGGGGGGGGGGGFGGGFGGGGGGGGGGGGGGGGGGGGGGGGGGGGGGGFGGGGGGGEEGGFGGGGGGGGGGGGGGGGGGGGGGGCGGGFGGGG5DDGGGGG>DCD5
@M03364:276:000000000-BLYN8:1:1101:14949:8807 1:N:0:1
ACTCCTACGGGAGGCAGCAGTAGGGAATCTTCGGCAATGGGGGCAACCCTGACCGAGCAACGCCGCGTGAGTGAAGAAGGTTTTCGGATCGTAAAACTCTGTTGTTAGAGAAGAACGTTAAGTAGAGTGGAAAGTTACTTAAGTGACGGTATCTAACCAGAAAGGGACGGCTAACTACGTGCCAGCAGCCGCGGTAATACGTAGGTCCCAAGCGTTGTCCGGATTTATTGGGCGTAAAGCGAGC
+
GGGGGGGGGGGGGGGGGGGGGGGGGGGGGGGGGGGGGGGGGGGGGGGGGGGGGGGGGGGGGGGGGGGGGGGGGGGGGGGGFGGGGGGGGGGGGGGGGGGGGGGGGGGGGGGGGGGGGGGGFFFGGGGGGGFFFGGGGGGGGGGGGGGGGGGGGGGGGGGGGGGGGGGGGGGGGGGGGGGGGGGGGGCGGGGGGGGGGGGGGGGGDGGGGGGGGEEGDEGGCEEGGGGGGGGGGGGGGFGCDDG)
@M03364:276:000000000-BLYN8:1:1101:19431:8809 1:N:0:1
ACTCCTACGGGAGGCAGCAGTGGGGAATATTGCACAATGGGCGCAAGCCTGATGCAGCCATGCCGCGTGTATGAAGAAGGCCTTCGGGTTGTAAAGTACTTTCAGCGAGGAGGAAGGCATTAAGGTTAATAACCTTAGTGATTGACGTTACTCGCAGAAGAAGCACCGGCTAACTCCGTGCCAGCAGCCGCGGTAATACGGAGGGTGCAAGCGTTAATCGGAATTACTGGGCGTAAAGCGCACG
+
GGGGGGGGGGGGGGGGGGGGGGGGGGGGGGGGGGGGGGGGGGGGGGGGGGGGGGGGGGGGGGGGGGGGGGGGGGGGGGGGGGGGGGGGGGGGGGGGGGGGGGGGGFEGGGGGGGGGGGGGGGGGGGGGGGGGGFGGFGFFFGGGGGGGGGGGGGGGGGFGGGGGGGGGGGGGGGGGGGGGGGGGGGGGFGGGGGGGGGGGGGGGGGGGGGGGGGGGGGGGGGGGGGFGGGGGGGGGGGGGDDDC
@M03364:276:000000000-BLYN8:1:1101:7986:8813 1:N:0:1
ACTCCTACGGGAGGCAGCAGTGGGGAATATTGGACAATGGGCGAAAGCCTGATCCAGCCATGCCGCGTGTGTGAAGAAGGTCTTCGGATTGTAAAGCACTTTAAGTTGGGAGGAAGGGCATTAACCTAATACGTTAGTGCTTTGACGTTACCGACAGAATAAGCACCGGCTAACTCTGTGCCAGCAGCCGCGGTAATACAGAGGGTGCAAGCGTTAATCGGAATTACTGGGCGTAAAGCGCGCG
+
GGGGGGGGGGGGGGGGGGGGGGGGGGGGGGGGGGGGGGGGGGGGGGGGGGGGGGGGFAFGGGGGGGFGGGGGGGDGGGGGFGGGGGGGGGGGGGGGGFGGCECCFGGGGGFGGGGGGGCCFGGGGGGGGGFFGFGGGGGGGGGGGGGGFGEGGGGGGGGGGGGFGGGGGCFECFGGGGGGACGGGGGGGGGGGG57?@GGGFGGGGGGGGFFGEGCGGGGE5CGGGGGGGFG7CEECGD:3))9
@M03364:276:000000000-BLYN8:1:1101:21070:8835 1:N:0:1
ACTCCTACGGGAGGCAGCAGTAGGGAATCTTCGGCAATGGACGAAAGTCTGACCGAGCAACGCCGCGTGAGTGAAGAAGGTTTTCGGATCGTAAAACTCTGTTGTTAGAGAAGAACAAGGATGAGAGTAACTGTTCATCCCTTGACGGTATCTAACCAGAAAGCCACGGCTAACTACGTGCCAGCAGCCGCGGTAATACGTAGGTGGCAAGCGTTGTCCGGATTTATTGGGCGTAAAGCGAGCG
+
GGGGGGGGGGGGGGGGGGGGGGGGGGGGGGGGGGGGGGGGGGGGGGGGGGGGGGGGGGGGGGGGGGGGGGGGGGGGGGGGGGGGGGGGGGGGGGGGGGGGGGGGGGGGGGGGGGGGGGGGGGGGGGGGGGGGGGGGGGGGGGGGGGGGGGGGGGGGGGGGGGGGGGGGGGGGGGGGGGGGGGGGGGGGGGGGGGGGGGGGGGGGGG5FGGGGGGGGGGGGGGGGGGGGGGGFDGGGGGGGGGGD
@M03364:276:000000000-BLYN8:1:1101:2987:8862 1:N:0:1
ACTCCTACGGGAGGCAGCAGTAGGGAATCTTCGGCAATGGGGGCAACCCTGACCGAGCAACGCCGCGTGAGTGAAGAAGGTTTTCGGGTTGTAAAGTACTTTCAGCGAGGAGGAAGGTGTTGTGGTTAATAACCACAGCAATTGACGTTACTCGCAGAAGAAGCACCGGCTAACTCCGTGCCAGCAGCCGCGGTAATACGGAGGGTGCAAGCGTTAATCGGAATTACTGGGCGTAAAGCGCACG
+
GGGGGGGGGGGGGGGGGGGGGGGGGGGGGGGGGGGGGGGGGGGGGGGGGGGGGGGGGGGGGGGGGGG@@BFGGGGGGGGGGGGGGGGGCFGGDGFGGGGGGGGGGGG@FBCF=FEFGGGGGGFCGGGGGGGDGFGGGGGGGGGGGGGGCGGGGGGCFGGGGGGGGEFGGGGGGFGGGGGGGGGGGGGGGGGGDECGGGFFGGGGGEGGFGGFGGGGFGGGGGEGGGGCGGGGGGGGFC7CDCGC
@M03364:276:000000000-BLYN8:1:1101:10534:8865 1:N:0:1
ACTCCTACGGGAGGCAGCAGTAGGGAATCTTCGGCAATGGGGGCAACCCTGACCGAGCAACGCCGCGTGAGTGAAGAAGGTTTTCGGATCGTAAAACTCTGTTGTTAGAGAAGAACGTTAAGTAGAGTGGAAAGTTACTTAAGTGACGGTATCTAACCAGAAAGGGACGGCTAACTACGTGCCAGCAGCCGCGGTAATACGTAGGTCCCAAGCGTTGTCCGGATTTATTGGGCGTAAAGCGAGC
+
GGGGGGGGGGGGGGGGGGGGGGGGGGGGGGGGGGGGGGGGGGGGGGGGGGGGGGGGGGGGGGGGGGGGGGGGGGGGGGGGFFGGGGGGGGGGGGGGGGGGGGGGGGGGGGGGGGGGGGGGDGGGGGGGGGFGGGGGGGGGGGGFFGGGGGGGGGFGFGGGGGGGGGGGGGGGGGGGGGGGGGGGGGGGGGGGGGEEGFGGGGGFGGGGDFGGGGGGGGGGGGGDGFFGCCFGGGGGGFGFGGG3
@M03364:276:000000000-BLYN8:1:1101:7536:8872 1:N:0:1
ACTCCTACGGGAGGCAGCAGTAGGGAATCTTCGGCAATGGGGGCAACCCTGACCGAGCAACGCCGCGTGAGTGAAGAAGGTTTTCGGATCGTAAAACTCTGTTGTTAGAGAAGAACGTTAAGTAGAGTGGAAAGTTACTTAAGTGACGGTATCTAACCAGAAAGGGACGGCTAACTACGTGCCAGCAGCCGCGGTAATACGTAGGTCCCAAGCGTTGTCCGGATTTATTGGGCGTAAAGCGAGG
+
GGGGGGGGGGGGGGGGGGGGGGGGGGGGGGGFGGGGGGGGGCGGGGGGGGGGGGGGGGGGGGGGGGGEGFECGGGGGGGGEFAFGGGDGGGGGGG<EGGGGGGGGGGGFFFGGGGFGDGGGF<CDD<CDCFDFGGGFGGGGGGFFGFFGGGCAFFCFF:FGGC@C7FFGED>FC:DF?:FCF@FGGDBFGGDGGCCEFFG>F9C7B<:BFGGFC;CECC?=E;:EGDFGGGG5CEGG77*7*5)
@M03364:276:000000000-BLYN8:1:1101:13937:8879 1:N:0:1
ACTCCTACGGGAGGCAGCAGTAGGGAATCTTCGGCAATGGGGGCAACCCTGACCGAGCAACGCCGCGTGAGTGAAGAAGGTTTTCGGATCGTAAAACTCTGTTGTTAGAGAAGAACGTTAAGTAGAGTGGAAAGTTACTTAAGTGACGGTATCTAACCAGAAAGGGACGGCTAACTACGTGCCAGCAGCCGCGGTAATACGTAGGTCCCAAGCGTTGTCCGGATTTATTGGGCGTAAAGCGAGC
+
GGGGGGGGGGGGGGGGGGGGGGGGGGGGGGGGGGGGGGGGGGGGGGGGGGGGGGGGGGGGGGGGGGGGGGGGGGGGGGGGGGGGGGGGGGGGGGGGGGGGGGGGGGGGGGGGGGGGGGGGGGGFGGGGGGGGGGGGGGGGGGGGGGGGGGGGGGGGGGGGGGGGGGGGGGGGGGGGGGEGGGGGGGGGGGGGGGGGGGGGGGGGGGGGGGGGGGGGGGGGGGGGCFFGGGGGGGGGGGGGGGG5
@M03364:276:000000000-BLYN8:1:1101:6432:8885 1:N:0:1
ACTCCTACGGGAGGCAGCAGTGGGGAATATTGCACAATGGGCGCAAGCCTGATGCAGCCATGCCGCGTGTATGAAGAAGGCCTTCGGGTTGTAAAGTACTTTCAGCGAGGAGGAAGGTGTTGTGGTTAATAACCGCAGCAATTGACGTTACTCGCAGAAGAAGCACCGGCTAACTCCGTGCCAGCAGCCGCGGTAATACGGAGGGTGCAAGCGTTAATCGGAATTACTGGGCGTAAAGCGCACG
+
GGGGGGGGGGGGGGGGGGGGGGGGGGGGGGGGGGGGGGGGGGGGGGGGGGGGGGGGGGGGGGGGGGGGGGGGGGGGGGGGGGGGGGGGGGGGGGGGGGGGFGGGGGGDGGGGGGGGGGGGGGGGGGGGGGGGGGGGGGGGGGGGGGGGGGGGGGGGD:FGGGGGGGGGGGGGGGGGGGGGGGGGGGFGGGGGGGGGGGGGGDGGGGGGFGFFGGGG=7CGDGGGGGGGGGGGGGGGGGCDGGG5
@M03364:276:000000000-BLYN8:1:1101:15081:8885 1:N:0:1
ACTCCTACGGGAGGCAGCAGTAGGGAATCTTCGGCAATGGGGGCAACCCTGACCGAGCAACGCCGCGTGAGTGAAGAAGGTTTTCGGATCGTAAAACTCTGTTGTTAGAGAAGAACGTTAAGTAGAGTGGAAAGTTACTTAAGTGACGGTATCTAACCAGAAAGGGACGGCTAACTACGTGCCAGCAGCCGCGGTAATACGTAGGTCCCAAGCGTTGTCCGGATTTATTGGGCGTAAAGCGAGC
+
GGGGGGGGGGGGGGGGGGGGGGGGGGGGGGGGGGGGGGGGGDGGGGGGGGGGGGGGGGGGGGGGGGGGGGGGGGGGGGGGGGGGGGGGGGGGGGGGGGGGGGGGGGGGGGFGGGGGGGGGGGGGGGGGGGGGGGGGGGGGGGGGGGGGGGGGGGGGGGGGGGGGGGGGGGGGGGGGGGGGGGGGGGGGGGGGGGGGGGGGGFGFGGGGGGGGFGGGGGGGGGDGGGDFG7C5CDGGGGFGGGG5
@M03364:276:000000000-BLYN8:1:1101:9921:8897 1:N:0:1
ACTCCTACGGGAGGCAGCAGTGGGGAATATTGCACAATGGGCGCAAGCCTGATGCAGCCATGCCGCGTGTATGAAGAAGGCCTTCGGGTTGTAAAGTACTTTCAGCGAGGAGGAAGGCATTAAGGTTAATAACCTTAGTGATTGACGTTACTCGCAGAAGAAGCACCGGCTAACTCCGTGCCAGCAGCCGCGGTAATACGGAGGGTGCAAGCGTTAATCGGAATTACTGGGCGTAAAGCGCACG
+
CFDFGGEFGEG@CFEECFGGGFFGD@;FFGFGGGGFCGFGGGEDFDFGDEGFGGFC@FFFGGGGGGGFFGGGFF<FF,CFFFGFDFGGCFGEFE<FECFG?FFGGGGCGEGGGE<FDF<AE9FGEGGF<<:<,BDFFEGG9D@FFGGGG,F9FCFEEEDEFCF7>A7BFGG*@>EFFBFGG*;BFFGGGGGGGC*CCCCCEG>EG8C*2+>5C88CF7EF=?==+09CFFFGC)>EDFGG3)9)
@M03364:276:000000000-BLYN8:1:1101:8067:8898 1:N:0:1
ACTCCTACGGGAGGCAGCAGTAGGGAATCTTCGGCAATGGGGGCAACCCTGACCGAGCAACGCCGCGTGAGTGAAGAAGGTTTTCGGATCGTAAAACTCTGTTGTTAGAGAAGAACGTTAAGTAGAGTGGAAAGTTACTTAAGTGACGGTATCTAACCAGAAAGGGACGGCTAACTACGTGCCAGCAGCCGCGGTAATACGTAGGTCCCAAGCGTTGTCCGGATTTATTGGGCGTAAAGCGAGC
+
GGGGGGGGGGGGGGGGGGGGGGGGGGGGGGDCFDEGGGGGGGGGGGGG@EGGFGGGGGGGGGGGGEGFFGGFGFFGGGGDGGAEGGGGGGGGGGGGGFGCFGGFGGFFGGFFFGEGFFFFDFDEFGGFF@EGFFGGGGFGGGG=@FGGGGGGGGGGGGGGC7BFCDFG>E:FEFGGC;7F7CFBCFGGGFCEGGGGGGG9CCCFGGGF5AFFE5**2AFFEGCEGGGDEFDD*51:>/>CGGD3
@M03364:276:000000000-BLYN8:1:1101:11689:8902 1:N:0:1
ACTCCTACGGGAGGCAGCAGTAGGGAATCTTCGGCAATGGGGGCAACCCTGACCGAGCAACGCCGCGTGAGTGAAGAAGGTTTTCGGATCGTAAAACTCTGTTGTTAGAGAAGAACGTTAAGTAGAGTGGAAAGTTACTTAAGTGACGGTATCTAACCAGAAAGGGACGGCTAACTACGTGCAAGCAGCCGCGGTAATAGGTAGGTCCCAAGCGTTGTCCGGTTTTATTGGGCGTAAAGCGAGC
+
EAECFGD-;CCFEFCC@7EE<@@EEGGCAF@C<B@FCFAFG@B:+C9C:C@@EEGGGG7E<:+@F+=88,BFEFGGGFGG=E9F9:CCF7EBB?DAB8=,A@<?=E5F?AEFGFCFC<F<+<F9FGG@<<F<>>F<<DBF<FF<=BFC:FFFCC@B,@,@DFEFFB:BCFEGEGFFFF>C:C*?C@FF,2==88*18C<++?9<E+>ECF8888*:CGF7C=*218C<90<=CDGGD*:*>997
@M03364:276:000000000-BLYN8:1:1101:9452:8906 1:N:0:1
ACTCCTACGGGAGGCAGCAGTAGGGAATCTTCGGCAATGGGGGCAACCCTGACCGAGCAACGCCGCGTGAGTGAAGAAGGTTTTCGGATCGTAAAACTCTGTTGTTAGAGAAGAACGTTAAGTAGAGTGGAAAGTTACTTAAGTGACGGTATCTAACCAGAAAGGGACGGCTAACTACGTGCCAGCAGCCGCGGTAATACGTAGGTCCCAAGCGTTGTCCGGATTTATTGGGCGTAAAGCGAGC
+
GGGGGGGGGGGGGGGGGGGGGGGGGGGGGGGGGGGGGGGGGGGGGGGGGGGGGGGGGGGGGGGGGGGGGGGGGGGGGGGGGGGGGGGGGGGGGGGGGGGGGGGGGGGGDGGFGGGGGGGGFGGGGGGFGGGGGGGGGFGGGGGCFGGGDGGGGGGGGGGGGGGGGGG>GGGGGGGGGGGGGGGGFGGGGFGGGGEGGGFGCGGGDFGGFDGGGGGE=EFFEGEEGFGGGFGFGGGGGFFCDCD5
@M03364:276:000000000-BLYN8:1:1101:14001:8914 1:N:0:1
ACTCCTACGGGAGGCAGCAGTGGGGAATATTGCACAATGGGCGCAAGCCTGATGCAGCCATGCCGCGTGTATGAAGAAGGCCTTCGGGTTGTAAAGTACTTTCAGCGAGGAGGAAGGCATTAAGGTTAATAACCTTAGTGATTGACGTTACTCGCAGAAGAAGCACCGGCTAACTCCGTGCCAGCAGCCGCGGTAATACGGAGGGTGCAAGCGTTAATCGGAATTACTGGGCGTAAAGCGCACG
+
GGGGGGGGGGGGGGGGGGGGGGGGGGGGGGGGGGGDFGFGGGGGGGGGGGGGGGGGGGGFGGGGGGGGGGGGGGFFGGGFFGGGGGGGGGGGGGGGGGGGGGGGGGGFGGGGGGGGGFGGGGGGGGGGGGAFGFGGCEFGGGGGGGGGFFGGGGDEGFGGGGGGGGGGEGGGGGGGGGGGGFGGGGGGGGGGGGGGGFGFC*B7C;CC6EGGEEGGGGGGDEGGGGF<FCFGGGDGGC*>3/))
@M03364:276:000000000-BLYN8:1:1101:2954:8919 1:N:0:1
ACTCCTACGGGAGGCAGCAGTGGGGAATATTGCACAATGGGCGCAAGCCTGATGCAGCCATGCCGCGTGTATGAAGAAGGCCTTCGGGTTGTAAAGTACTTTCAGCGAGGAGGAAGGTGTTGTAGTTAATAGCTGCAGCAATTGACGTTACTCGCAGAAGAAGCACCGGCTAACTCCGTGCCAGCAGCCGCGGTAATACGGAGGGTGCAAGCGTTAATCGGAATTACTGGGCGTAAAGCGCACG
+
GGGGGGFGGGGGGGGGGGGGGGGGGGGGGGGGGGGGGGGGGGGGGGGGGGGGGGGGGGGGGGGGGGGGGGGGGGGGGGGGGGGGGGGGGGGGGGGGGGGGGGGGGGGGGGD?EGGGGGFGGGGGGGGCGGGGGGGGGGGGGGGGGG=FGGGFGCGGGGGGFDGGGGGGGGGGGGGFGGGGGFGGGGGGGGGGCECEGGFGG5EGGGGGGGGGC8EGGGGGGGGGGGCGGGGCD<EGGGGGGDG<
@M03364:276:000000000-BLYN8:1:1101:19041:8924 1:N:0:1
ACTCCTACGGGAGGCAGCAGTAGGGAATCTTCGGCAATGGGGGCAACCTTGACCGAGCAACGCCGCGTGAGTGAAGAAGGTTTTCGGATCGTAAAACTCTGTTGTTAGAGAAGAACGTTAAGTAGAGTGAAAAGTTACTTAAGTGACGGTATCTAACCAGAAAGGGACGGCTAACTACGTGCCAGCAGCCGCGGTAATACGTAGGTCCCAAGCGTTGTCCGGATTTATTGGGCGTAAAGCGAGC
+
GGGGGGGGGGGGGGGGGGGGGGGGGGGGGGGGGGGGGGGGGEGGGGGGGGGGGFGGGGGGGGGGGGGGGGGGGGGGGGGGGGGGGGEGGGGGGGGGGGGGGGGGGGGGGGGGGGGFEFFGGGGGDGGGGGGFFGGGGGGGGFFGGGGGGGGGGGGGGGGGGGGGGDFGGGGGGGGGGGGGGGGGGGGGGGGGGGGGGFFFGGFGGGGGGF?CFGGGGGGGGGGEGFFFGFGFFDECC7CFGGG)
@M03364:276:000000000-BLYN8:1:1101:21156:8925 1:N:0:1
ACTCCTACGGGAGGCAGCAGTGGGGAATATTGCACAATGGGCGCAAGCCTGATGCAGCCATGCCGCGTGTGTGAAGAAGGTCTTCGGATTGTAAAGCACTTTAAGTTGGGAGGAAGGGCATTAACCTAATACGTTAGTGCTTTGACGTTACCGACAGAATAAGCACCGGCTAACTCTGTGCCAGCAGCCGCGGTAATACAGAGGGTGCAAGCGTTAATCGGAATTACTGGGCGTAAAGCGCGCG
+
GGGGGGGGGGGGGGGGGGGGGGGGGGGGGGGGGGGGGGGGGGGGGGGGGGGGGGGGGGGGGGGGGGGGGGGGGGGGGGGGGGGGGGGGGGGGGGGGGGGGGGEFDAFGGGGGGGGGGGGGGGGGGGGGGGFGFGGGCGGGFGGGGGGGGGGGGGGGGGGGGGGGGGGGGGGGGGGGGGGGGGGGGGGGGGGGGGGGFGGFCFFGDGGGGGGGGGGGCFGGGGGGGGGGFGGGGGGGFFDGGGGG
@M03364:276:000000000-BLYN8:1:1101:28467:8941 1:N:0:1
ACTCCTACGGGAGGCAGCAGTAGGGAATCTTCGGCAATGGGGGCAACCCTGACCGAGCAACGCCGCGTGAGTGAAGAAGGTTTTCGGATCGTAAAACTCTGTTGTTAGAGAAGAACGTTAAGTAGAGTGGAAAGTTACTTAAGTGACGGTATCTAACCAGAAAGGGACGGCTAACTACGTGCCAGCAGCCGCGGTAATACGTAGGTCCCAAGCGTTGTCCGGATTTATTGGGCGTAAAGCGAGC
+
GGGGGGGFGGGGGGGGGGGGGGGGGGGGGGFGGGGGGGGGGDEFGGGCFFGGGGGGGEDFGGGEGGGGGGGGFCGFGG<FGFF@FCGCEGGFGFGFFGGGGGGGGGGGGGGGGG@FGGGGGGGGGGGGGGGGGGGGGGGGGGFEFEDGGGGCGGGCFGGGGEGBBECFGDEFFGGGGGGGGE;;CFGGGGGGEECEGGGFGCFGG++BCF<:A:8?75CE5*C=E9CGGGGCGGEGGGGFDGC)
@M03364:276:000000000-BLYN8:1:1101:2977:8949 1:N:0:1
ACTCCTACGGGAGGCAGCAGTGGGGAATATTGGACAATGGGCGAAAGCCTGATCCAGCCATGCCGCGTGTGTGAAGAAGGTCTTCGGATTGTAAAGCACTTTAAGTTGGGAGGAAGGGCATTAACCTAATACGTTAGTGCTTTGACGTTACCGACAGAATAAGCACCGGCTAACTCTGTGCCAGCAGCCGCGGTAATACAGAGGGTGCAAGCGTTAATCGGAATTACTGGGCGTAAAGCGCGCG
+
GGGGGGGGGGGGGGGGGGGGGGGGGGGGGGGGGGGGGGGGGGGGGGGGGGGGGFGGGGGGGGGGGGGGG=EFGGGGGGGGGGGGGGGGGGGGGGGGFGGGCFFCEF5EFGGGGGFGGCFGGFEFFGGFGFGDFEFG7FGDFG9DGFGGGFEGGDFFGGGGGFGGGG<F77FGGGACFG@9CFGGGGGGGDGEGE58CFFFF,BCECEGGGF=A;8?CCECDC8F@+=CGGGFDD=C<FCDGDDC
@M03364:276:000000000-BLYN8:1:1101:5784:8957 1:N:0:1
ACTCCTACGGGAGGCAGCAGTAGGGAATCTTCGGCAATGGGGGCAACCCTGACCGAGCAACGCCGCGTGAGTGAAGAAGGTTTTCGGATCGTAAAACTCTGTTGTTAGAGAAGAACGTTAAGTAGAGTGGAAAGTTACTTAAGTGACGGTATCTAACCAGAAAGGGACGGCTAACTACGTGCCAGCAGCCGCGGTAATACGTAGGTCCCAAGCGTTGTCCGGATTTATTGGGCGTAAAGCGAGC
+
GGGGGGGGGGGGGGGGGGGGGGGGGGGGGGGGGGGGGGGGGGGGGGGGGGGGGGGGGGGGGGGGGGGGGDGGGGGGGGGGGGGGGGGGGGGGGGGGGGGGGGGGGGGGFGGGGGGGGGGGGGGGGGGGGGGGGGGGGGGGGGGGGGGGGGGGGGGGGGGGGGGGGGGGGGGGGGGGGGGGGGGGGGGGGGGDGGGGGGGGGGGGGGFCFFGGGGDEGG7EEEGEGGGGGGGGGGGGGFGGDGG3
@M03364:276:000000000-BLYN8:1:1101:7556:8967 1:N:0:1
ACTCCTACGGGAGGCAGCAGTGGGGAATATTGCACAATGGGCGCAAGCCTGATGCAGCCATGCCGCGTGTATGAAGAAGGCCTTCGGGTTGTAAAGTACTTTCAGCGAGGAGGAAGGCATTAAGGTTAATAACCTTGGTGATTGACGTTACTCGCAGAAGAAGCACCGGCTAACTCCGTGCCAGCAGCCGCGGTAATACGGAGGGTGCAAGCGTTAATCGGAATTACTGGGCGTAAAGCGCACG
+
GGGGGGGGGGGGGGGGGGGGGGGGGGGGGGGGGGGGGGGGGGGGGGGGGGGGGGGGGGGGGGGGGGGGGGGGGGGGGGGGGGGGGGGGGGGGGGGGGGGGGGGGGGGGGGGGGGFGGGGGGGGGFGGGGGGGFGGGGGGGGGGGGGGGGGGGGGGGGGGGGGGGGGGGGGGGGGGGGGGGGGGGGGGGGGGGGGGGGGGGGGGGGGGGGGGGGDGGGGGGGGGGGGGGGGFGGGGEGGGGGGGD
@M03364:276:000000000-BLYN8:1:1101:9730:8976 1:N:0:1
ACTCCTACGGGAGGCAGCAGTAGGGAATCTTCGGCAATGGGGGCAACCCTGACCGAGCAACGCCGCGTGAGTGAAGAAGGTTTTCGGATCGTAAAACTCTGTTGTTAGAGAAGAACGTTAAGTAGAGTGGAAAGTTACTTAAGTGACGGTATCTAACCAGAAAGGGACGGCTAACTACGTGCCAGCAGCCGCGGTAATACGTAGGTCCCAAGCGTTGTCCGGATTTATTGGGCGTAAAGCGAGC
+
GGGGGGGGGGGGGGGGGGGGGGGGGGGGGGGGGGGGGGGGGGGGGGGGGGGGGGGGGGGGGGGGGGGCEGGGGGGGGGGGGGGGGGGGGGGGGGCGGGGGGGGGGGGGGGGGGGGGGGGGGGGGGGGGGGGGGGGFFGGGGGGGGGGGGGGGGGGGGGGGGGGGGGGGGGGGGGGGGGGGGFFGGGFGGGGGGGGGGGGGGGGGDGGGGGGFDGGGEGFFGGGGGGGGGGGGGGEEDGGGGGG3
@M03364:276:000000000-BLYN8:1:1101:18702:8994 1:N:0:1
ACTCCTACGGGAGGCAGCAGTAGGGAATCTTCGGCAATGGGGGCAACCCTGACCGAGCAACGCCGCGTGAGTGAAGAAGGTTTTCGGATCGTAAAACTCTGTTGTTAGAGAAGAACGTTAAGTAGAGTGGAAAGTTACTTAAGTGACGGTATCTAACCAGAAAGGGACGGCTAACTACGTGCCAGCAGCCGCGGTAATACGTAGGTCCCAAGCGTTGTCCGGATTTATTGGGCGTAAAGCGAGC
+
GGGGGGGGGGGGGGGGGGGGGGGGGGGGGGGGGGGGGGGGGGGGGGGGGGGGGFGGGGGGGGGGGGGGGFGFGGGGGGGGGGGGGGGDGGGGGGGGGGGGGGGGGGGGGGGGGGGGGGGGGGGGGGGGGGGGGGGDGGFGGGGGGGGGGGGGGGGCFGGGGGGGGGGGGGGGGGGGGGGGGGGGGGGGGGGGGGGGGGGGGGGGGGFEFGGGGGGGGGGGGG=E=FCFGGGGGGGGGGGGGGG3
@M03364:276:000000000-BLYN8:1:1101:4084:8996 1:N:0:1
ACTCCTACGGGAGGCAGCAGTAGGGAATCTTCGGCAATGGGGGCAACCCTGACCGAGCAACGCCGCGTGAGTGAAGAAGGTTTTCGGATCGTAAAACTCTGTTGTTAGAGAAGAACGTTAAGTAGAGTGGAAAGTTACTTAAGTGACGGTATCTAACCAGAAAGGGACGGCTAACTACGTGCCAGCAGCCGCGGTAATACGTAGGTCCCAAGCGTTGTCCGGATTTATTGGGCGTAAAGCGAGC
+
FGFFFFGGGG7;CFGGGGGGGGFGGGGGGGGD8;FFGFGGFGGGGFGGGFG@EFCCGCCDFGGGGGGGGGGEDGGGFGCE??EFGGGGGGDFGGGGGGGGGGGGGFFGFFGGFGGGGGGGDFFGF<FFGG<FGGGGGGGGG,EFFGGGGGE7FGGGGGGGCFGG7FFFGEGEGFFFGG:FGGCFFFFFGGEGEGGGGGFGGGGGDCBF8E6FC8EC5CGCGG=E5+0AE?@FF3C=DC:C3*/)
@M03364:276:000000000-BLYN8:1:1101:24687:8999 1:N:0:1
ACTCCTACGGGAGGCAGCAGTGGGGAATATTGCACAATGGGCGCAAGCCTGATGCAGCCATGCCGCGTGTATGAAGAAGGCCTTCGGGTTGTAAAGTACTTTCAGCGAGGAGGAAGGCATTAAGGTTAATAACCTTAGTGATTGACGTTACTCGCAGAAGAAGCACCGGCTAACTCCGTGCCAGCAGCCGCGGTAATACGGAGGGTGCAAGCGTTAATCGGAATTACTGGGCGTAAAGCGCACG
+
GGGGGGGGGGGGGGGGGGGGGGGGGGGGGGGGGGGGGGGGGGGGGGGGGGGGGGGGGGGGGGGGGGGGGGGGGGGGGGGGGGGGGGGGGGGGGGGGGGGGGGGGGGGGGGGGGGGGGGGGGGGGGGGGGGGGGGGGGGGGGGGGGGGGGGGGGGGGGGGGGGGGGGGGDGE7FGGGGGGGGGGGGFGGGGGGGGDGGGGGGGGGGGGGGGGGGGGGGGGGGGGFFGGGFGGGGGGGDGGGGGGC
@M03364:276:000000000-BLYN8:1:1101:3042:9007 1:N:0:1
ACTCCTACGGGAGGCAGCAGTGGGGAATATTGCACAATGGGCGCAAGCCTGATGCAGCCATGCCGCGTGTATGAAGAAGGCCTTCGGGTTGTAAAGTACTTTCAGCGAGGAGGAAGGCGTTGTGGTTAATAACCGCAGCGATTGACGTTACTCGCAGAAGAAGCACCGGCTAACTCCGTGCCAGCAGCCGCAGTAATACGGAGGGTGCAAGCGTTAATCGGAATTACTGGGCGTAAAGCGCACG
+
GGGGFGGGGEGGGGGGGGGGGFGGGGGGGGGGGGGGGGGGGGGGGGGGGGGGGGGGGGGGGGGGGGGGGGGGGGGGGGGGGGGFGGGGGGGGGGGGGGGGGGGGGFGGGGGGGGGGGGGGGGGGGGGGGGGGFFGGGGGGGGGGGGGGGGGGGGGGEGFGGGGGGGGGGGGGGGGGGGGGGGGGGGGGFCG*CEGGGGGGG5EGGGGGGGGGGGGGGGGGGGGGGGGGGGGGGGGGGGGGGGG<
@M03364:276:000000000-BLYN8:1:1101:15884:9010 1:N:0:1
ACTCCTACGGGAGGCAGCAGTAGGGAATCTTCGGCAATGGGGGCAACCCTGACCGAGCAACGCCGCGTGAGTGAAGAAGGTTTTCGGATCGTAAAACTCTGTTGTTAGAGAAGAACGTTAAGTAGAGTGGAAAGTTACTTAAGTGACGGTATCTAACCAGAAAGGGACGGCTAACTACGTGCCAGCAGCCGCGGTAATACGTAGGTCCCAAGCGTTGTCCGGATTTATTGGGCGTAAAGCGAGC
+
GGGGGGGGGGGGGGGGGGGGGGGGGGGGGGGGGGGGGGGGGGGGGGGGGGGGGGGGGGGGGGGGGGGGGGGGGGGGGGGGGGGGGGGGGGGGGGGGGGGGGGGGGGGGGGGGGGGGGGGGFGGGGGGGGGGGGGGGGGGGGGGGGGGGGGGGGGGGGGGGGGGGGGGGGGGGGGGGGGGGGGGGGGGGGGGGGGGGGGGGGGGGGGGGGGGGGGGGGGGGGG55EFGGGGGFFDGGGFGGGGG)
@M03364:276:000000000-BLYN8:1:1101:11850:9020 1:N:0:1
ACTCCTACGGGAGGCAGCAGTAGGGAATCTTCGGCAATGGGGGCAACCCTGACCGAGCAACGCCGCGTGAGTGAAGAAGGTTTTCGGATCGTAAAACTCTGTTGTTAGAGAAGAACGTTAAGTAGAGTGGAAAGTTACTTAAGTGACGGTATCTAACCAGAAAGGGACGGCTAACTACGTGCCAGCAGCCGCGGTAATACGTAGGTCCCAAGCGTTGTCCGGATTTATTGGGCGTAAAGCGAGC
+
GGFCGGGGGGGGEDGGGGGFGFGFGGGGGGGGGGGGCFGGFFEGGGGGGGGGGGGGGGEGDGGGGGGGECEEGG9FGGGGGGGGGFD@FGGG@FG,EEGGGGGGGGGGFGGGFEG,FFG<FFFCFBAFFEGGGGGGGGGGADFFGDFEEGGFGGGGGGGEGFCCFGGGDCFCGFDFGGGGGGGF,;<EGGGGGGGEEF9BEGGGGGBCFFCFFGGGCEFFGGGGCCFGGFF=43=E<FGCGGG)
@M03364:276:000000000-BLYN8:1:1101:20701:9024 1:N:0:1
ACTCCTACGGGAGGCAGCAGTAGGGAATCTTCGGCAATGGGGGCAACCCTGACCGAGCAACGCCGCGTGAGTGAAGAAGGTTTTCGGATCGTAAAACTCTGTTGTTAGAGAAGAACGTTAAGTAGAGTGGAAAGTTACTTAAGTGACGGTATCTAACCAGAAAGGGACGGCTAACTACGTGCCAGCAGCCGCGGTAATACGTAGGTCCCAAGCGTTGTCCGGATTTATTGGGCGTAAAGCGAGC
+
GGGGGGGGGGGGGGGGGGGGGGGGGGGGGGGGGGGGGGGGGG@FGGGGGGGGGGGGGGGGGGGGGGGGGGGGGGGGGGGGGGGGGGGGGGGGGGGGGGGGGGGGGFGGGGGGGGGGGGGGGGGGGGGGGGGGGGGGGGGGGGGGGGGGGGGGGGGGGGGGGGGGGDGGGGGGGGGGGGGGGGGGGGGGGG58EGEGGGGGGGGGGGGFFGGGGGGDGGGGGGDGEGGGGGGGGGGGGFG=DDD)
@M03364:276:000000000-BLYN8:1:1101:13946:9026 1:N:0:1
ACTCCTACGGGAGGCAGCAGTGGGGAATATTGCACAATGGGCGCAAGCCTGATGCAGCCATGCCGCGTGTATGAAGAAGGCCTTCGGGTTGTAAAGTACTTTCAGCGAGGAGGAAGGTGTTGTGGTTAATAACCACAGCAATTCACGTTACTCGCAGAAGAAGCACCGGCTAACTCCGTGCCAGCAGCCGCGGTAATACGGAGGGTGCAAGCGTTAATCGGAATTACTGGGCGTAAAGCGCACG
+
GGFGGGGCCEGGGGGGGGGGGGGGGGGGGGGFGGGFGGGGGGGGGDGGGGGGGGGGGGGGGGGGGGGGGGGGGGGGGEGGFGGGGGGGGGGGGGGGGGGGGGGGGGGEFGGEF@EGGGGGGG<CGFGCFFGGGGDFGGGGCFBDGFFDGGGGFGCGGGG7<CFGFCGGDGGGGCEFGGGGGGFGGGGGFEEGGGGGGFEGGEGGGEEGGGG5CECEGGGGGGGGGGFGG6EDDGC5CG7>3CD9
@M03364:276:000000000-BLYN8:1:1101:24382:9039 1:N:0:1
ACTCCTACGGGAGGCAGCAGTAGGGAATCTTCGGCAATGGACGAAAGTCTGACCGAGCAACGCCGCGTGAGTGAAGAAGGTTTTCGGATCGTAAAACTCTGTTGTTAGAGAAGAACGACGAGGAGAGTGGAAAGCTCCTCGTGTGACGGTATCTAACCAGAAAGGGACGGCTAACTACGTGCCAGCAGCCGCGGTAATACGTAGGTCCCGAGCGTTGTCCGGATTTATTGGGCTTAAAGCGAGG
+
GGGGGGGGGGGGGGGGGGGGGGGGGGGFFGGAFGGGGFFGEGGGGGGGGGGGFGGGGDGGGDGGGGGGGGGGGGGGGGGGDFGGGGGGGCGGGGGGGGFFGGGGGFGD9FGGFFEGGGGGGGGGGGGGGGGGFG?FF<FFGGGGGGGG>FFGGGGGFGDFGGG@CEFGGGGGCEGGGFE7CC8;8FFFGGGCCEGGGGEGGFFFGG<EFEEGGD*;5:9CGE5CECC9CCGGG*20:7*?<>7)
@M03364:276:000000000-BLYN8:1:1101:16082:9049 1:N:0:1
ACTCCTACGGGAGGCAGCAGTGGGGAATATTGCACAATGGGCGCAAGCCTGATGCAGCCATGCCGCGTGTATGAAGAAGGCCTTCGGGTTGTAAAGTACTTTCAGCGAGGAGGAAGGCATTAAGGTTAATAACCTTGGTGATTGACGTTACTCGCAGAAGAAGCACCGGCTAACTCCGTGCCAGCAGCCGCGGTAATACGGAGGGTGCAAGCGTTAATCGGAATTACTGGGCGTAAAGCGCGCG
+
GGGGGGGGGGGGGGGGGGGGGGGGGGGGGGGGGGGGGGGGGGGGGGGGGGGGGGGGGGGGGGGGGGGGGGGGGGGGGGGGGGGGGGGGGGGGGGGGFFGGGGGGGGGGGGEGGGGGGGFGGFEGGGGGGGGGGGGGGGGGGGGGGGGGGGGGGGGGGGGGGGGGFGGGGGGGGGGGGGGGGGGGGGGGGGGGGG>CFFFFGEGGGGGGFFGCEEEGFFCGEEGFFGFGGGGFGGDEG**155CD
@M03364:276:000000000-BLYN8:1:1101:6895:9087 1:N:0:1
ACTCCTACGGGAGGCAGCAGTAGGGAATCTTCGGCAATGGGGGCAACCCTGACCGAGCAACGCCGCGTGAGTGAAGAAGGTTTTCGGATCGTAAAACTCTGTTGTTAGAGAAGAACGTTAAGTAGAGTGGAAAGTTACTTAAGTGACGGTATCTAACCAGAAAGGGACGGCTAACTACGTGCCAGCAGCCGCGGTAATACGTAGGTCCCAAGCGTTGTCCGGATTTATTGGGCGTAAAGCGAGC
+
GGGGGGGGGGGGGGGGGGGGGGGFGGGGGGGGGGGEEGGGGGGGGGGGGGGGGGGGGGGGGGGGGGGGGGGGGGGGGGGGGDFGGGGGGGGGGGGGGGGGGGGGGGGGGGFGGGGGGGGGGGGGGFGFGGGGDGGGGGGGGFFFG9DFCGGGGGGGGGGGGGGGGGGGGGGGGGGGGGEFFFGCFGEGGGGGGGGGGGGGGGGGGGGGGGGGFEEGGGGGGGG5E+CCFFF:5DGGGGGGGDD)
@M03364:276:000000000-BLYN8:1:1101:7554:9087 1:N:0:1
ACTCCTACGGGAGGCAGCAGTAGGGAATCTTCGGCAATGGGGGCAACCCTGACCGAGCAACGCCGCGTGAGTGAAGAAGGTTTTCGGATCGTAAAACTCTGTTGTTAGAGAAGAACGTTAAGTAGAGTGGAAAGTTACTTAAGTGACGGTATCTAACCAGAAAGGGACGGCTAACTACGTGCCAGCAGCCGCGGTAATACGTAGGTCCCAAGCGTTGTCCGGATTTATTGGGCGTAAAGCGAGG
+
GGGGGGGGGGGGGGGGGGGGGGGGGGGGGGGGGGGGGGFFGGGGGGGGGGGGGGGGGGGGGGGGGGGGGGGFFFGGGGGGGGGGGGGGGGGGGGGGGGGGGGGGGGGGGGGGGGGFGFGGGGGGGFGGGGGGGGGGGGGGGGGGGFGGGGGGGGGGGGGGGGGGGGGGGEGGGGGGGFC:FGGGGGGGG5CEGGGGGGGFGGGGGC9C;CGGCGG57CF7CGEECF?CGGGGGDECG<FFDDD)
@M03364:276:000000000-BLYN8:1:1101:20538:9091 1:N:0:1
ACTCCTACGGGAGGCAGCAGTAGGGAATCTTCGGCAATGGGGGCAACCCTGACCGAGCAACGCCGCGTGAGTGAAGAAGGTTTTCGGATCGTAAAACTCTGTTGTTAGAGAAGAACGTTAAGTAGAGTGGAAAGTTACTTAAGTGACGGTATCTAACCAGAAAGGGACGGCTAACTACGTGCCAGCAGCCGCGGTAATACGTAGGTCCCAAGCGTTGTCCGGATTTATTGGGCGTAAAGCGAGC
+
GGGGGGGGGGGGGGGGGGGGGGGGGGGGGGGGGGGGGGGGGGGGGGGGGGGGGGGGGGGGGGGGGGGGGGGGGGGGGGGGFGGGGGGCFGGGGGGGGGGGGGGGGGGGGGGGGGGGGGGGFGCGGFGGGGFGGFGGGGGGG9AFGGGGDGGGGGGGGGGFGGGFGGGGGCFGGGGGGFGGGFGGGGGGGGGGGGGGEG9EFGGGGGGGGGGGGGGGGGGGGGCGGC:F::EFD<EGGFFGGDD7
@M03364:276:000000000-BLYN8:1:1101:20448:9103 1:N:0:1
ACTCCTACGGGAGGCAGCAGTAGGGAATCTTCGGCAATGGGGGCAACCCTGACCGAGCAACGCCGCGTGAGTGAAGAAGGTTTTCGGATCGTAAAACTCTGTTGTTAGAGAAGAACGTTAAGTAGAGTGGAAAGTTACTTAAGTGACGGTATCTAACCAGAAAGGGACGGCTAACTACGTGCCAGCAGCCGCGGTAATACGTAGGTCCCAAGCGTTGTCCGGATTTATTGGGCGTAAAGCGAGC
+
GGGGGGGGGGGGGGCGGGGGGGGGGGGGGGGFGGGGGGGGGGGGGGGGGGGGGGGGGGGGGGGGGGGCFFGFGGGGGGGGGGGGFGGGGGFGCGGFGGGGFGGGGGGGFFGFFGGFFFGGGGFEDFGDFGGGGGGGGGGGG9FFFGGGGGGGGGGFGFGFE,DFFCFGGCFGGFFFFFEGGGCF8EFGGGGGGDEGEGDGGFFGGGGGCGGGGDE55EDFEE55CF7EGGGGG35CC<FGDDG)
@M03364:276:000000000-BLYN8:1:1101:27391:9108 1:N:0:1
ACTCCTACGGGAGGCAGCAGTGGGGAATATTGGACAATGGGCGAAAGCCTGATCCAGCCATGCCGCGTGTGTGAAGAAGGTCTTCGGATTGTAAAGCACTTTAAGTTGGGAGGAAGGGCATTAACCTAATACGTTAGTGTTTTGACGTTACCGACAGAATAAGCACCGGCTAACTCTGTGCCAGCAGCCGCTGTAATACAGAGGGTGCAAGCGTTAATCGGAATTACTGGGCGTAAAGCGCGCG
+
FGGGGFGFGCEFGGGGGGFGGGGGGGEGGGGGCGGGGGGGGGCFGGGGGGGGGEFGGGGGGGGGGGGGGB<FFGGGGGGGGGGGGGGCGGGG9FFFCEGG8F9EFFF?EG@FGGFC:CCDGGGG9,FEEFEFGBFDECF5<FGCEDEFGGFG>FEFDFCCGGF9:@DEGGDGFFGGFGGGGFGGGCGFC>>*BCBC,<<9B;<CEGGGGGGGG8EG5C9FCEEGGGGGG+*=CDCEFFFD<DDC
@M03364:276:000000000-BLYN8:1:1101:9773:9112 1:N:0:1
ACTCCTACGGGAGGCAGCAGTGGGGAATATTGCACAATGGGCGCAAGCCTGATGCAGCCATGCCGCGTGTATGAAGAAGGCCTTCGGGTTGTAAAGTACTTTCAGCGAGGAGGAAGGCATTAAGGTTAATAACCTTAGTGATTGACGTTACTCGCAGAAGAAGCACCGGCTAACTCCGTGCCAGCAGCCGCGGTAATACGGAGGGTGCAAGCGTTAATCGGAATTACTGGGCGTAAAGCGCACG
+
GGGGGGGGGGGGGGGGGGGGGGGGGGGGGGGGGGGGGGGGGGGGGGGGGGGGGGGGGGGGGGGGGGGGGGGGGGGGGGGGGGGGGGGGGGGGGGGGGGGGGGGGGGGGGGGGGGGGGGGGGGGGGGGGGGGGGGGGGGGFEFGGGGGGGGGGGGGGGGGGGGGGGGGGGGGGGGGGGGGGGGGGGGGGGGGGDEGGGGGGGGGGGGDEGGGGGGGGGGGGGGGFGGGECGGGGGGGFGGGGDDC
@M03364:276:000000000-BLYN8:1:1101:19853:9116 1:N:0:1
ACTCCTACGGGAGGCAGCAGTAGGGAATCTTCGGCAATGGGGGCAACCCTGACCGAGCAACGCCGCGTGAGTGAAGAAGGTTTTCGGATCGTAAAACTCTGTTGTTAGAGAAGAACGTGGGTGAGAGTAACTGTTCACCCAGTGACGGTATTTAACCAGAAAGCCACGGCTAACTACGTGCCAGCAGCCGCGGTAATACGTAGGTGGCAAGCGTTATCCGGATTTATTGGGCGTAAAGCGAGCG
+
GGGGGGGGGGGGGGGGGGGGGGGGGGGGGGGGGGGGGGGGGGGGGGGGGGGGGGGGGGGGGGGGGGGGGGGGGGGGGGGGGGGGGGGGGGGGFGGGGGGGGGGGGGGGGGGGGGGGGGGGGGGGFGGGGGGGGGGGGGGGGGGGGGGGGGGGGGGGGGGGGGGGFGGGGGGGGGGGGGGGGGGGGGGGGGGGGGGGGFGGGGGGGGFGGFFGGGGGGGGGGGGGGGGGGGGCDDEGGGGGGGGD
@M03364:276:000000000-BLYN8:1:1101:6524:9137 1:N:0:1
ACTCCTACGGGAGGCAGCAGTAGGGAATCTTCGGCAATGGGGGCAACCCTGACCGAGCAACGCCGCGTGAGTGAAGAAGGTTTTCGGATCGTAAAACTCTGTTGTTAGAGAAGACCGTTAAGTAGAGGGGAAAGTTACTTAAGTGACGGTATCTAACCAGAAAGGGACGGCTAACTACGTGCCAGCAGCGCCGGAAATACGTAGGTCCCAACGGTTGTCCGGATTTTTTGGGCGTAAAGCGACG
+
GGGGGGGGGGGGGGGGGGGGGGGGGGGGGGGGGGGGGGGGGGCBFEGGD8,:F@:@:+C@A@F=++@844B,,C?<F8F8FGG+5F@:4+8:FFG,9585,C5<F,58<5E=,B3,6C>F7<5,,,8,8+@F<,@,=3F,E<>,3335>+5:7,E>F7,3DE<DG*:<F**4=<@9<2C:,=*,,1,+:**1=**=12++32<;/0<<*<****;;*2<+:8*:E6+<5CE**/*:D*0*)*))
@M03364:276:000000000-BLYN8:1:1101:16103:9156 1:N:0:1
ACTCCTACGGGAGGCAGCAGTAGGGAATCTTCGGCAATGGGGGCAACCCTGACCGAGCAACGCCGCGTGAGTGAAGAAGGTTTTCGGATCGTAAAACTCTGTTGTTAGAGAAGAACGTTAAGTAGAGTGGAAAGTTACTTAAGTGACGGTATCTAACCAGAAAGGGACGGCTAACTACGTGCCAGCAGCCGCGGTAATACGTAGGTCCCAAGCGTTGTCCGGATTTATTGGGCGTAAAGCGAGC
+
GGGGGGGGGGGGGGGGGGGGGGGGGGGGGGGGGGGGGGGGGGGGGGGGGGGGGGGGGGGGGGGGGGGGGGGGGGGGGGGGFGFGGGGGGGGGGGGGGGGGGGGGGGGGGGGFGGGGGFFFGGGGGGGGGGGGGGGGGGGGGGGGFGGGGGGGGGGGGGGGGGGGGCFGGGGGGGGGGGGGGGGGGGGGGCEGDGGE>FGGGGGGGGGGGGGGGGEGGGGGGGGGGFGFCFGGGDGGGFGGGGG3
@M03364:276:000000000-BLYN8:1:1101:12695:9169 1:N:0:1
ACTCCTACGGGAGGCAGCAGTAGGGAATCTTCGGCAATGGGCGAAAGTCTGACCGAGCAACGCCGCGTGAGTGAAGAAGGTTTTCGGATCGTAAAACTCTGTTGTTAGAGAAGAACGAGGAGGAGAGTGGAAAGCTCCTCGTGTGACGGTATCTAACCAGAAAGGGACGGCTAACTACGTGCCAGCAGCCGTGGTAATAAGTAGGTCCCAAGCGTTGCCCGGATTGATTGTGAGAAAAGCGAGG
+
FFGGGGGGGGGGGGGGGGGGGDEAE8FF,CF,,,@FGGGG,EFEEGECFGGF,:6FGGGGGGGGGGGEGGGGGGDEGCEC?AFFGGGCE+=F<FG,EEGGGGGEDGCF9FFGGG<,=>+@:CFGDFG@98<,E,,:,,3@7@<,<<<C7FG@@EA;D,7@F<:DF*>1:**>BFCGG,=F@CFG8ECCC*:13:;2<B9+5+++??++*+=/*1;*/*0+:8122*<:?FE77:++2**7)9/)
@M03364:276:000000000-BLYN8:1:1101:12770:9170 1:N:0:1
ACTCCTACGGGAGGCAGCAGTAGGGAATCTTCGGCAATGGGGGCAACCCTGACCGAGCAACGCCGCGTGAGTGAAGAAGGTTTTCGGATCGTAAAACTCTGTTGTTAGAGAAGAACGTTAAGTAGAGTGGAAAGTTACTTAAGTGACGGTATCTAACCAGAAAGGGACGGCTAACTACGTGCCAGCAGCCGCGGTAATACGTAGGTCCCAAGCGTTGTCCGGATTTATTGGGCGTAAAGCGAGC
+
GGGGGGGGGGGGGGGGGGGGGGGGGGGGGGGGGGGGGGGGGGGGGGGFGGGGGGGGGGGGGGGGGGGGGCFGGGGGGGFGGGGGGGGGGGGGGGGGGGGFGGGGGGGGGGGGGGGGGGGGGGGGGGGGGGGGGGGGGGGGFFGGGGGGDEGGGGGGGGGGGGFGGGGGGGGGGFFGGGGGGGGGGGGGGGGGGGGGGFCGG9EFGFG9FFG=8CCDDEGGGGCCE9EGGGGGGGEGGFGCDGG)
@M03364:276:000000000-BLYN8:1:1101:3000:9187 1:N:0:1
ACTCCTACGGGAGGCAGCAGTGGGGAATATTGCACAATGGGCGCAAGCCTGATGCAGCCATGCCGCGTGTATGAAGAAGGCCTTCGGGTTGTAAAGTACTTTCAGCGAGGAGGAAGGCGTTGTGGTTAATAACCGCAGCGATTGACGTTACTCGCAGAAGAAGCACCGGCTAACTCCGTGCCAGCAGCCGCGGTAATACGGCGGGTGCAAGCGTTAATCGGAATTACTGGGCGTAAAGCGCACG
+
FGGGGGGGGBEGDGGDFGFGGGGCFGGGGGGGGGGG8E<EGGGGGGGGEFFGGFGGGGGFG8EEFDGGFGGGGGGGGEFGFGGFGFEDCGGGGFBFFFFGGFFGGGG@FGGG+FCAFGGGG7C+BFGADFGA98@F+CEEGFG?FGDFFGGFGGGEEEGCG7:FCGFFDDFCDGGGGGG7<EFGFFGFGDGGGGEE9CFF5*::EGCE?GGGGGDEFGF=75/5<<<ECF8FDGGCFGDDCDD)
@M03364:276:000000000-BLYN8:1:1101:24977:9191 1:N:0:1
ACTCCTACGGGAGGCAGCAGTAGGGAATCTTCGGCAATGGACGAAAGTCTGACCGAGCAACGCCGCGTGAGTGAAGAAGGTTTTCGGATCGTAAAACGCTGTTGTTAGATAAGAACAAGGATGAGAGTAAAATGTTCATCCCTTGACGGTATCTAACCAGAAAGGGACGGCTAACTACGTGCCAGCAGCCGCGGTAATACGTAGGTCCCAAGCGGTGTCCGGATTTATTGGGCGTACAGCGAGG
+
FE@FFE@EG7:F@7-88CE,;@EECF@D9CEFGCF6+,6,FFG@@CCFA,EFF<@CF::CDFGC+@BF=?4CE,CFECD8CF9+5=:EEGEEC8+@B+@+4+8FG,,55,<B<?,B<FFFGBDD,,:5@D?,<?:<3<737=,F<=DGDGGFECFA,<<<F:<3<FCFCCECE7DC;8CFFFFC7*,BC8>5ECE:E9C;CB+;B<E:2>FCFG*;EEC7*:**;+<0<C+*7CEE39CFDGG)
@M03364:276:000000000-BLYN8:1:1101:22396:9199 1:N:0:1
ACTCCTACGGGAGGCAGCAGTGGGGAATATTGCACAATGGGCGCAAGCCTGATGCAGCCATGCCGCGTGTATGAAGAAGGCCTTCGGGTTGTAAAGTACTTTCAGCGAGGAGGAAGGCATTAAGGTTAATAACCTTAGTGATTGACGTTACTCGCAGAAGAAGCACCGGCTAACTCCGTGCCAGCAGCCGCGGTAATACGGAGGGTGCAAGCGTTAATCGGAATTACTGGGCGTAAAGCGCACG
+
GGFFGGFFGGGGCGGGGGGGGGGGGGGFGGGGGGGGGGGGGGGGGGGGGGGGGGGGGGGGGDGGGGGGGGGGGGGGGGGGGGGGGGGGGGGGGGGGGGGGGGGGGGGGGGGGGGGGGGGGGGGGGGGFGGGGGFGGGGCGFDFGGGGGGGGGGGGGGGGGGGGGGGGGGGGGFGGGGGGGGGGGGGGGGGGGGGGGGGGGGGGGGGGGGGGGGGEEGGGGGGEGGDFFGGGGGGGGGGGGDDG7
@M03364:276:000000000-BLYN8:1:1101:18464:9200 1:N:0:1
ACTCCTACGGGAGGCAGCAGTAGGGAATCTTCGGCAATGGGGGCAACCCTGACCGAGCAACGCCGCGTGAGTGAAGAAGGTTTTCGGATCGTAAAACTCTGTTGTTAGAGAAGAACGTTAAGTAGAGTGGAAAATTACTTAAGTGACGGTATCTAACCAGAAAGGGACGGCTAACTACGTGCCAGCAGCCGCGGTAATACGTAGGTCCCAAGCGTTGTCCGGATTTATTGGGCGTAAAGCGAGC
+
GGGGGGGGGGGGGGGGGGGGGGGGGGGGGGGGGGGGGGGGGGGGGGGGGGGGGGGGGGGGGGGGGGGGGGGGGGGGGGGGGGGGGGGGGGGGGGGGGGGGGGGGGGGGGGGGGGGGGGGGGGGGGGGGGGGGGGGGGGGGGGGGGGGGGGGGGGGGGGGGGGGGGGGGGGGGGGGGGGGGGGGGGGGGGGGGGGEGGGGGGGGGGGGGGGGGGGGGGGGGGGGGGGGGGGGEGGGGGGGGCDD3
@M03364:276:000000000-BLYN8:1:1101:11013:9234 1:N:0:1
ACTCCTACGGGAGGCAGCAGTAGGGAATCTTCGGCAATGGGGGCAACCCTGACCGAGCAACGCCGCGTGAGTGAAGAAGGTTTTCGGATCGTAAAACTCTGTTGTTAGAGAAGAACGTTAAGTAGAGTGGAAAGTTACTTAAGTGACGGTATCTAACCAGAAAGGGACGGCTAACTACGTGCCAGCAGCCGCGGTAATACGTAGGTCCCAAGCGTTGTCCGGATTTATTGGGCGTAAAGCGAGC
+
GGFFGGGGGGGCFGGGGGFFGGGDFGGFGGGGGGGGGGGGGGGDFGGCFGGGFGGGGGGGGGGGGGGFGECGGGGGGGGGGGGGGGGGGGGGGGGGGGGGGGGGGCAEFGGGGGGGGGGGGGFGGGGFGGCBDGEGGGCFGGGGGGGGGGGGDFGGG<FF@F@C7CCFGDEGGGGGGGGGGFCGGGGCF:EEGGBEEGFFGFFFEC9EGGG=5CGGGGFC=CEEEGFC<<?EFGGEDDCFGGD3
@M03364:276:000000000-BLYN8:1:1101:28805:9239 1:N:0:1
ACTCCTACGGGAGGCAGCAGTAGGGAATCTTCGGCAATGGGGGCAACCCTGACCGAGCAACGCCGCGTGAGTGAAGAAGGTTTTCGGATCGTAAAACTCTGTTGTTAGAGAAGAACGTTAAGTAGAGTGGAAAGTTACTTAAGTGACGGTATCTAACCAGAAAGGGACGGCTAACTACGTGCCAGCAGCCGCGGTAATACGTAGGTCCCAAGCGTTGTCCGGATTTATTGGGCGTAAAGCGAGC
+
GGGCGG,CC;FEFEFGGGGGGGGGDFGGGGGGGCGGGGGFCGGGGFFGGGGGFCFFFGDGGFCCGGGFGEEFGEFFFFFGGCEGGD:=CEGGFFFA,BB?FFGGGGGGGCFGFGFFFFF@FDFGFGGDDFGEFDFG93CCFGGFDGGFEGGFGGGG9C9DCCGG:*@CFD>CFGBD<B:FCBGECCFGC,=:CGCCEFGFDCF@8+<B59CCC8;CE5CF=EEGG?CC++<=FDGGG3:>35C)
@M03364:276:000000000-BLYN8:1:1101:17312:9255 1:N:0:1
ACTCCTACGGGAGGCAGCAGTGGGGAATATTGCACAATGGGCGCAAGCCTGATGCAGCCATGCCGCGTGTATGAAGAAGGCCTTCGGGTTGTAAAGTACTTTCAGCGAGGAGGAAGGTGTTGTGGTTAATAACCGCAGCAATTGACGTTACTCGCAGAAGAAGCACCGGCTAACTCCGTGCCAGCAGCCGCGGTAATACGGAGGGTGCAAGCGTTAATCGGAATTACTGGGCGTAAAGCGCACG
+
GGGGGGGGGGGGGGGGGGGGGGGGGGGGGGGGFFGGGGGGGGGGGGGGGGGGGGGGGGGGGGGGGGGGGGGGGGGGGGGGGGGGGFGGGGGGGFGGGGGGGGGGGGGCGGGGGGGGGFFFGGGGGGGGGGGGGG7CG@FFFCFGGGEGGGGGFGGGGGGGGGGGGGGGGGGGGGGGGGGFGGGGGGGFGEGGGEEEGGGGG5EGGGGGGGGGGEEGFGGGGGGGGGGGGGGGGGGCFGGDCDG<
@M03364:276:000000000-BLYN8:1:1101:7801:9275 1:N:0:1
ACTCCTACGGGAGGCAGCAGTGGGGAATATTGCACAATGGGCGCAAGCCTGATGCAGCCATGCCGCGTGTATGAAGAAGGCCTTCGGGTTGTAAAGTACTTTCAGCGAGGAGGAAGGCATTAAGGTTAATAACCTTGGTGATTGACGTTACTCGCAGAAGAAGCACCGGCTAACTCCGTGCCAGCAGCCGCGGTAATACGGAGGGTGCAAGCGTTAATCGGAATTACTGGGCGTAAAGCGCACG
+
GGGGGGGGGGGGGGGGGGGGGGGGGGGGGGGGGGGGGGGGGGGGGGGGGGGGGGGGGGGGGGGGGGGGGGGGGGGGGGGGFGGGGGGGFGGGCGGGGGGGGGGGGGGFGGCGGGGE>FFGFFGGGGGGGGGGGEGFGGFGGGGGGGGFFGGGGGG7@CFGGGGGGGGGGGGGGGGGGEGGGEEGGGGGGEGGGGEGGGGGGGGGGEGGGGGGGEEGGGGGGGEFGGFGGDEFGGGGGGGDGG:3
@M03364:276:000000000-BLYN8:1:1101:5535:9280 1:N:0:1
ACTCCTACGGGAGGCAGCAGTGGGGAATATTGCACAATGGGCGCAAGCCTGATGCAGCCATGCCGCGTGTATGAAGAAGGCCTTCGGGTTGTAAAGTACTTTCAGCGAGGAGGAAGGCATTAAGGTTAATAACCTTAGTGATTGACGTTACTCGCAGAAGAAGCACCGGCTAACTCCGTGCCAGCAGCCGCGGTAATACGGAGGGTGCAAGCGTTAATCGGAATTACTGGGCGTAAAGCGCACG
+
GGGGGGGGGGGGGGGGGGGGGGGGGGGGGGGGGGGGGGGGGGGGGGGGGGGGGGGGGGGGGGGGGGGGGGGGGGGGGGGGGGGGGGGGGGGGGGGGGGGGGGGGGGGDGGGGGGGGGGGGGGGGGGGGGGGGGGGGGGGGGGGGGGGGGGGGGGGGGGGGGGGGGGGGGGGGGGGGGGGGGFFGGGGGGGGGGGGGGGGGGGGGGGGGGGGGGGGGCGGGGGGGGGGGGFGGGGGGGGGGGGGC
@M03364:276:000000000-BLYN8:1:1101:13091:9284 1:N:0:1
ACTCCTACGGGAGGCAGCAGTAGGGAATCTTCCACAATGGACGAAAGTCTGATGGAGCAACGCCGCGTGAGTGAAGAAGGGTTTCGGCTCGTAAAGCTCTGTTGTTAAAGAAGAACGTGGGTGAGAGTAACTGTTCACCCAGTGACGGTATCTAACCAGAAAGGGACGGCTAACTACGTGCCAGCAGCCGCGGTAATACGTAGGTCCCAAGCGTTGTCCGGATTTATTGGGCGTAAAGCGAGCG
+
GGGGGGGGGGGGGGGGGGGGGGGGGGGGGGGGGGGGGGGGGGGGGGGGGGGGGGGGGGGGGGGGGGGGGGGGGGGGGGGGEGGGGGGGGGGGGGGGGGGGGGGGGGGGGGGGGGGGGGGGG@FGGGGGGGGGGGGGGGGGFGFGFGGGGGGGGFGGGGGGGGGGGGGFGGGGGGGGGGGGGGGGGGGGGGGGG>GDFGEGEGFGF9BGGGGGGGGGGCGGG=E*<CGG7CCF9CGGGCFGGGG5
@M03364:276:000000000-BLYN8:1:1101:11574:9303 1:N:0:1
ACTCCTACGGGAGGCAGCAGTAGGGAATCTTCGGCAATGGGGGCAACCCTGACCGAGCAACGCCGCGTGAGTGAAGAAGGTTTTCGGATCGTAAAACTCTGTTGTTAGAGAAGAACGTTAAGTAGAGTGGAAAGTTACTTAAGTGACGGTATCTAACCAGAAAGGGACGGCTAACTACGTGCCAGCAGCCGCGGTAATACGTAGGTCCCAAGCGTTGTCCGGATTTATTGGGCGTAAAGCGAGC
+
GGCGGFGGGGGCGE;CFGGFE@@F@@EE<<CFGGGECEFCFGG7@CF@FFE@FFG@BCFGGGGEGGGFGGGEFEFDGFF8FGAFGGG:FEEGGDDFEGCEGGGGECGGGFGCGF>AFBF,DFDFFDG<BFABDFF<DFFFGFEBFDFGDGCCCCFGFFGGBCCC@FCFFFFGGCFGGGGGGGGG7C8FFCEGEGECCFCFGEFFGF?FCGFDGC;=EG:EG5CE56EDFG6CCDEGGCGG:<D3
@M03364:276:000000000-BLYN8:1:1101:26262:9306 1:N:0:1
ACTCCTACGGGAGGCAGCAGTGGGGAATATTGCACAATGGGCGCAAGCCTGATGCAGCCATGCCGCGTGTATGAAGAAGGCCTTCGGGTTGTAAAGTACTTTCAGCGAGGAGGAAGGTGTTGTGGTTAATAACCACAGCAATTGACGTTACTCGCAGAAGAAGCACCGGCTAACTCCGTGCCAGCAGCCGCGGTAATACGGAGGGTGCAAGCGTTAATCGGAATTACTGGGCGTAAAGCGCACG
+
GGGGGGGGGGDGGGGGGGGGGGGGGGGGGGGGGGGGGGGGGGGGGGGGGGGGGGGGGGGGGGFGEGGGGGGGGGGGGGGGGGFGGGGGGGGGGGGGGGGGGGGGGGGGGGDGGGGGGGGGGGGGGEFGGGGGGGGGGGGGGG?FFGGGGGGGGGGGGGGGGGGGGGGGGGGGGGGGGGGGGGGGGGGG7EGGGGGGGGGGGGGGGEGGGGCGGGGGGGGGGGG=FC+<CCFGGGGGGCFGGGG<
@M03364:276:000000000-BLYN8:1:1101:13698:9307 1:N:0:1
ACTCCTACGGGAGGCAGCAGTAGGGAATCTTCGGCAATGGGGGCAACCCTGACCGAGCAACGCCGCGTGAGTGAAGAAGGTTTTCGGATCGTAAAACTCTGTTGTTAGAGAAGAACGTTAAGTAGAGTGGAAAGTTACTTAAGTGACGGTATCTAACCAGAAAGGGACGGCTAACTACGTGCCAGCAGCCGCGGTAATACGTAGGTCCCAAGCGTTGTCCGGATTTATTGGGCGTAAAGCGAGC
+
GGGGGGGGGGGGDGDGGGGGGGGGGGGGGGGGGGGGGGGGGGGGGGGGGGGGGGGGGGGGGGGGGGGGGGGGGGGGGGGGFGGGGGGGGGGGGGGGGGFGGGGGGGGGFGGGGGGGEFF@EFFGGFGGGGGGGGGGGGGGGGGGGGDEGGGGGGGGGGGGGFGFFCGGGGGGGGGGGGGGGGGGGFF7EGGGGGEEGGGFFFGGGGGGGGGGFGCEDEGGECEGDGGGGGGFGGGEGGGGGGG)
@M03364:276:000000000-BLYN8:1:1101:9388:9316 1:N:0:1
ACTCCTACGGGAGGCAGCAGTAGGGAATCTTCGGCAATGGGGGCAACCCTGACCGAGCAACGCCGCGTGAGTGAAGAAGGTTTTCGGATCGTAAAACTCTGTTGTTAGAGAAGAACGTTAAGTAGAGTGGAAAGTTACTTAAGTGACGGTATCTAACCAGAAAGGGACGGCTAACTACGTGCCAGCAGCCGCGGTAATACGTAGGTCCCAAGCGTTGTCCGGATTTATTGGGCGTAAAGCGAGC
+
GGGGGGGGGGGGGGGGGGGGGGGGGGGGGGGGGGGGGGGGGGGGGGGGGGGGGGGGGGGGGGGGGGGGGGGGGGGGGGGGFGGGGGGGGGGGGGGGGGGGGGGGGFGGFFGGGGGGGGGGGGGGGFGGFGGGGGGGGGGGGGGGGGGGGGGGGGGGGGGGGGGGGGGGGGGGGGGGGGGGGGGGGGGGGFGGGGGGGGGGGFGGGGGC>CGFGGGGGGGGGGE**3CFGGFF:GGGG:F=DDD/
@M03364:276:000000000-BLYN8:1:1101:3017:9322 1:N:0:1
ACTCCTACGGGAGGCAGCAGTGGGGAATATTGCACAATGGGCGCAAGCCTGATGCAGCCATGCCGCGTGTATGAAGAAGGCCTTCGGGTTGTAAAGTACTTTCAGCGAGGAGGAAGGCGTTGTGGTTAATAACCGCAGCGATTGACGTTACTCGCAGAAGAAGCACCGGCTAACTCCGTGCCAGCAGCCGCGGTAATACGGAGGGTGCAAGCGTTAATCGGAATTACTGGGCGTAAAGCGCACG
+
GGGGGFGGGGGGGGGGGGGGGGGGGGGGGGGGGGGGGGGGGGGGGGGGGGGGGGGGGGGGGGGGGGGFGGGGGGGGGGGGGGGGGGGGGGGGGGGGGGGGGGGGGGGGGG7FGGGGGGGGGGGGGGGGDGGGGGGGGGGGDGGGGGGGGGGGGGGGGGGGGGGGGGGGGGG7FF@FGGGGGGGGGGFGGGGGEGEGGCGFGEGGGGGGGGGGGEECFGGGGGGGGGGGGGGGGGGGGGGGGG:7
@M03364:276:000000000-BLYN8:1:1101:4498:9337 1:N:0:1
ACTCCTACGGGAGGCAGCAGTAGGGAATCTTCGGCAATGGGGGCAACCCTGACCGAGCAACGCCGCGTGAGTGAAGAAGGTTTTCGGATCGTAAAACTCTGTTGTTAGAGAAGAACGTTAAGTAGAGTGGAAAGTTACTTAAGTGACGGTATCTAACCAGAAAGGGACGGCTAACTACGTGCCAGCAGCCGCGGTAATACGTAGGTCCCAAGCGTTGTCCGGATTTATTGGGCGTAAAGCGAGC
+
GGGGGGGGGGGGGGGGGGGGGFGGCGGGGGGGGGGGGGGGGGGGGGGGGGGGGGGGGGGGGGGGGGG>FEGGGGGGGGGGGGGGGGGGGGGGGGGGGGGGGGGGGGFGDFFGGGGGGFGFFFFFGGGFFFGGGGGGGGGGGFGDFFGGGGGGGAFFGFGGGC>FF@CGGCFEGGFGGGGGGGFDGFFGGGGGG**48C9<CFFFEEGGGFCCC>EE=:9FE58EC?FC?GG55CEEGF>CDDD3
@M03364:276:000000000-BLYN8:1:1101:15734:9346 1:N:0:1
ACTCCTACGGGAGGCAGCAGTAGGGAATCTTCGGCAATGGGGGCAACCCTGACCGAGCAACGCCGCGTGAGTGAAGAAGGTTTTCGGATCGTAAAACTCTGTTGTTAGAGAAGAACGTTAAGTAGAGTGGAAAGTTACTTAAGTGACGGTATCTAACCAGAAAGGGACGGCTAACTACGTGCCAGCAGCCGCGGTAATACGTAGGTCCCAAGCGTTGTCCGGATTTATTGGGCGTAAAGCGAGC
+
GGGGGGGGGGGGGGGGGGGGGFGGGGGGGGGFECDGGGGGFEGGGGGGGGGGGGEGGGGGGGGGGGGGGGGGGGGGGGGGGGGGGGGGGGGGGGG9FFGGGGGGGGGGCFGFGGGFCGGGGFDFDGGGGGGGGGFGG9FDGGFGGGGGDEGEFGFFGGGGFFFGFCFEGEDGEFGGGFECECFGGGDGGG*:88CC*<CFC<:*B9;?FCF5CEE8=GGCE52*2<?FCFCEGGEEDC>FCCD)
@M03364:276:000000000-BLYN8:1:1101:7565:9346 1:N:0:1
ACTCCTACGGGAGGCAGCAGTAGGGAATCTTCGGCAATGGGGGCAACCCTGACCGAGCAACGCCGCGTGAGTGAAGAAGGTTTTCGGATCGTAAAACTCTGTTGTTAGAGAAGAACGTTAAGTAGAGTGGAAAGTTACTTAAGTGACGGTATCTAACCAGAAAGGGACGGCTAACTACGTGCCAGCAGCCGCGGTAATACGTAGGTCCCAAGCGTTGTCCGGATTTATTGGGCGTAAAGCGAGG
+
FFGGGGG<FCGGDEGEGDFFFCFFEECFFFGGGCGG@FG8F>E>FC@<@FAFFFDGGGGC@:7CFGGECCFFBF9DF8FF<E9FA=CGDB7F@CFFGFGGGFFAEEFGAFAFF?FGGFGFBFFFDFG<<<D>3=FGGGGGGG9@FFFFGDCGGGFGGGGGACGGFGGCFCCCFG@;DDE<:ECFGGFFDFE*BCGDGFDF>?<EEGFCFCGC=EGC/ACGC=5CGCC:CGG5FGGGGGGGGGG)
@M03364:276:000000000-BLYN8:1:1101:12497:9354 1:N:0:1
ACTCCTACGGGAGGCAGCAGTGGGGAATATTGCACAATGGGCGCAAGCCTGATGCAGCCATGCCGCGTGTATGAAGAAGGCCTTCGGGTTGTAAAGTACTTTCAGCGAGGAGGAAGGCGTTAAGGTTAATAACCTTGGCGATTGACGTTACTCGCAGAAGAAGCACCGGCTAACTCCGTGCCAGCAGCCGCGGTAATACGGAGGGTGCAAGCGTTAATCGGAATTACTGGGCGTAAAGCGCACG
+
GGGGGGGGGGGGGGGGGGGGGGGGGGGGGGGGGGGGGGGGGGGGGGGGGGGGGGGGGGGGGGGGGEGGGGGGGGGGGGGGGGGGGGGGGGGGGGGGGGGGGGGGGGGGGGGGGGGGGGGGGGGGGGGGGGGGFGGGGGGGGGGGGGGGGGGGGGGGGGGGGFGGGGGGGGGEFFCFFC@FGGGCGGGGGBCEGGGGGGFGGGGGGGGGGGCFGGGGGGGGGGGGCCFGGFGDDDEGGGGGGGG3
@M03364:276:000000000-BLYN8:1:1101:11905:9355 1:N:0:1
ACTCCTACGGGAGGCAGCAGTAGGGAATCTTCGGCAATGGGGGCAACCCTGACCGAGCAACGCCGCGTGAGTGAAGAAGGTTTTCGGATCGTAAAACTCTGTTGTTAGAGAAGAACGTTAAGTAGAGTGGAAAGTTACTTAAGTGACGGTATCTAACCAGAAAGGGACGGCTAACTACGTGCCAGCAGCCGCGGTAATACGTAGGTCCCAAGCGTTGTCCGGATTTATTGGGCGTAAAGCGAGC
+
GGGGGGGGGGGGGGGGGGGGGGGGGGGGGGGGGGGGGGGGGGGGGGGGGGGGGGGGGGGGGGGGGGGGGGGGGGGGGGGGGGGGGGGGGGGGGGGGGGGGGGGGGGGGGGGGGGGGGGGGGGGGGGGGGFGGGGGGGGGGGGGGGGGGGGGGGGGGGGGGGGGGGGGGDDGGGGGGGGGGGGGGGGGGGGGGGGGGGGGGGGGGGGGGGGGGGGGGGGGGGGE5EGGGGGGGGGGGGGGGGGG3
@M03364:276:000000000-BLYN8:1:1101:17137:9364 1:N:0:1
ACTCCTACGGGAGGCAGCAGTAGGGAATCTTCCACAATGGACGCAAGTCTGATGGAGCAACGCCGCGTGAGTGAAGAAGGGTTTCGGCTCGTAAAGCTCTGTTGTTAAAGAAGAACGTGGGTAAGAGTAACTGTTTACCCAGTGACGGTATTTAACCAGAAAGCCACGGCTAACTACGTGCCAGCAGCCGCGGTAATACGTAGGTCCCAAGCGTTGTCCGGATTTATTGGGCGTAAAGCGAGCG
+
GGGGGGGGGGGGGGGGGGGGGGGGGGGGGGGGGGGGGGGGGGGGGGGGGGGGGGGGGGGGGGGGGGGGGGGGGGGGGGGGDGGGGGGGGGGGGGGGGGGGGGGGGGGGGGGGGGGGGGGGGGEGGGGGGGGGGGGGGGEGGGGGGGGGGGGDGGGGGGGGGFGGGGGGGGGGGGGGF7D7FGGGGGGGGGGGGGGGGGGGGGGGGFFGGGGGDECEGGGGGG;EGFGGGFFGC<CGGGGGGGDD
@M03364:276:000000000-BLYN8:1:1101:15791:9387 1:N:0:1
ACTCCTACGGGAGGCAGCAGTAGGGAATCTTCGGCAATGGACGAAAGTCTGACCGAGCAACGCCGCGTGAGTGAAGAAGGTTTTCGGATCGTAAAACTCTGTTGTCAGAGAAGAACAAGGGTGAGAGTGGAAAGTTCACCCCTTGACGGTATCTGACCAGAAAGCCACGGCTAACTACGTGCCAGCAGCCGCGGTAATACGTAGGTGGCAAGCGTTGTCCGGATTTATTGGGCGTAAAGCGAGC
+
GGGGGGGGGGGGGGGGGGGGGGGGGGGGGGGGGGGGGGGGGGGGGGGGGGGGGGGGGGGGGGGGGGGGGGGGGGGGFGGGCGFGGGGGGGGGGGGGGGGGGGGGGGGGGGGGGGGGGFGGDFFGGGGGGGGGGFGGGGGGFGGFGGGGGGGGGGFGGGGGFCFGGGGGGGGGGGGGGGCBFFGGGF?CGFEGGGGGGGGGGFGGGF9FGGGFGGGGGGGCEGC5=CFEFGGGGDGGGGGGGGG3
@M03364:276:000000000-BLYN8:1:1101:16801:9388 1:N:0:1
ACTCCTACGGGAGGCAGCAGTGGGGAATATTGCACAATGGGCGCAAGCCTGATGCAGCCATGCCGCGTGTATGAAGAAGGCCTTCGGGTTGTAAAGTACTTTCAGCGAGGAGGAAGGCGTTGTGGTTAATAACCGCAACGATTGACGTTACTCGCAGAAGAAGCACCGGCTAACTCCGTGCCAGCAGCCGCGGTAATACGGAGGGTGCAAGCGTTAATCGGAATTACTGGGCGTAAAGCGCACG
+
GGGGGGGGGGGGGGGGGGGGGGGGGGGGGGGGGGGGGGGGGGGGGGGGGGGGGGGGGGGGGGGGGGGGGGGGGGGGGGGGGGGGGGGGGGGGGGGGGGGGGGGGGGGGGGGGGGGGGGGGGGGGGAFFGGGGGGGGGGGGGGGGGGGGGGGGGGGGGGGGGGGGGGGGGGGGGGGGGGGGGGGGGGGGGGGGGGGGGGGGGGGGGGGGGGGGG>EGG7FGGGGGGGGGFCFGGGDGGGGGGGG5
@M03364:276:000000000-BLYN8:1:1101:28449:9397 1:N:0:1
ACTCCTACGGGAGGCAGCAGTGGGGAATATTGCACAATGGGCGCAAGCCTGATTCAGCCATGCCGCGTGTATGAAGAAGGCCTTCGGGTTGTAAAGTACTTTCAGCGAGGAGGAAGGTGTTGTGGTTAATAACCGCAGTGATTGACGTTACTCGCAGAAGAAGCACCGGCTAACTCCGTGCCAGCAGCCGCGGTAATACGTAGGGTGCAAGCGTTAATCGGAATTACTGGGCGTAAAGCGCACG
+
GGGGGG9FGGEGG7CFCF@FGGGGEDFFGGFC,@@FFECEG?7FEEF@F@EG<<@FFDFFFGGFEDEFEB<<EFFFFGFG@FC,C=F7<C7CFEFFGCFEEFCGDG7+8+@:F7?<?EA<4B:?BECEGGGGG8+:FG+@=EFFG,363FC<=+@CCEF,<7FEE,3**@>BDDF@:8BFCEFCGFGCC5CE8C58BEFF+2;8C2BGCCC*AE//:FFFC=E5AC?9?F5CDDGGGG7CCDDC
@M03364:276:000000000-BLYN8:1:1101:11597:9405 1:N:0:1
ACTCCTACGGGAGGCAGCAGTGGGGAATATTGCACAATGGGCGCAAGCCTGATGCAGCCATGCCGCGTGTATGAAGAAGGCCTTCGGGTTGTAAAGTACTTTCAGCGAGGAGGAAGGCGTTGTGGTTAATAACCGCAACGATTGACGTTACTCGCAGAAGAAGCACCGGCTAACTCCGTGCCAGCAGCCGCGGTAATACGTAGGTCCCAAGCGTTGTCCGGATTTATTGGGCGTAAAGCGAGCG
+
GGGGGGGGGGGGGGGGGGGGGGGGGGGGGGGGGGGGGGGGGGGGGGGGGGGGGGGGGGGGGGGGGGGGGGGGGGGGGGGGGGGGGGGGGGGGGGGGGGGGGGGGGGGGGGGGGGGGGGGGGGGGGGGGGGGGGGGGGGGGGGGGGGGGGGGGGGGGGGGGGGGGGGGGGGGGGGGGGGGGDGGGGGGGGGGGGGGGGGGGGFGGGGGGGGGGGGGGGGGGGGGDGGGGFGFGGCE5FFGGCGGC
@M03364:276:000000000-BLYN8:1:1101:25848:9413 1:N:0:1
ACTCCTACGGGAGGCAGCAGTGGGGAATATTGCACAATGGGCGCAAGCCTGATGCAGCCATGCCGCGTGGATGAAGAAGGCCTTCGGGTTGTAAAGTACTTTCAGCGAGGAGGAAGGCGCTGTAGTTAATAGCTGCAGCGATTGACGTTACTCGCAGAAGAAGCACCGGCTAACTCCGTGCCAGCAGCCGCGGTAATACGGAGGGTGCAAGCGTTAATCGGAATTACTGGGCGTAAAGCGCACG
+
GGDFGGGGGEFGDFGGGGGGGGFGGGGGGGGGGGGGGGF8EDGGGGGGGGGDGGGFGGGFGGGGEEFCC+,ECFFFGGGDE8FCEG77FGEGGGGGGAEFFGGGAFECCGGGDG8A+,>7CGFGADDCEGF9DG9<FGD7@DGGCEE+3>CC<@F@+@FFC:7FFFGG@FCCCGC;:ECFGGGGGFGGCGGEGGGE<22;8B5CEEECFG+;;C=CF+AFCED7CC<ECFGCDG5**7:>DG31
@M03364:276:000000000-BLYN8:1:1101:12789:9419 1:N:0:1
ACTCCTACGGGAGGCAGCAGTGGGGAATATTGCACAATGGGCGCAAGCCTGATGCAGCCATGCCGCGTGTATGAAGAAGGCCTTCGGGTTGTAAAGTACTTTCAGCGAGGAGGAAGGCATTAAGGTTAATAACCTTAGTGATTGACGTTACTCGCAGAAGAAGCACCGGCTAACTCCGTGCCAGCAGCCGCGGTAATACGGAGGGTGCAAGCGTTAATCGGAATTACTGGGCGTAAAGCGCACG
+
GGGGGGGGGGGGGGGGGGGGGGGGGGGGGGGGGGGGGGGGGGGGGGGGGGGGGGGGGGGGGGGGGGGGGGGGGGGGGGGGGGGGGGGGGGGGGGGGGGGGGGGGGGGGGGFGGGGGGGGGGGGGGGGGGGGGGGGGGGGGGGGGGGGGGGGGGGGGGGGGGGGGGGGGGGGGGGGGGGGGGGGGGGGGGGGGGGGGGGGGGGGGGGGGGGGGGGGGGGGGGGGGGGGGGGGGGGGGGGGGGGGD
@M03364:276:000000000-BLYN8:1:1101:22791:9437 1:N:0:1
ACTCCTACGGGAGGCAGCAGTAGGGAATCTTCGGCAATGGGGGCAACCCTGACCGAGCAACGCCGCGTGAGTGAAGAAGGTTTTCGGATCGTAAAACTCTGTTGTTAGAGAAGAACGTTAAGTAGAGTGGAAAGTTACTTAAGTGACGGTATCTAACCAGAAAGGGACGGCTAACTACGTGCCAGCAGCCGCGGTAATACGTAGGTCCCAAGCGGTGTCCGGATTTATTGGGCGTAAAGCGAGC
+
GFEGFFEFGGGGECEGGCGGGC-E7FFFF@<E@,CFEGGGGGGDGGG8FEFECFFGGGGGG@@=FFF=FEFFGGGDGFGDGGGCGG>BFG:EE<A@AFFGFFF9:BFF9FEEFGGD+:DFGCDDCGGFDDD<>BFGFFG=FFD@9DFFGEFFGGGGF7FDGFF::FGGCEEGGGFGGCFF7:CCCCFFF5EG>>B8EGFFF99BEGGFCFC8C**2:E+:C58*AGGGFCFGGGGGGGGF3<5/
@M03364:276:000000000-BLYN8:1:1101:24118:9444 1:N:0:1
ACTCCTCGGGAGGCAGCAGTAGGGAATCTTCCACAATGGACGAAAGTCTGATGGAGCAACGCCGCGTGAGTGAAGAAGGTTTTCGGATCGTAAAACTCTGTTGTTGGAGAAGAACGTATTTGATAGTAACTGATCAGGTAGTGACGGTATCCAACCAGAAAGCCACGGCTAACTACGTGCCAGCAGCCGCGGTAATACGTAGGTGGCAAGCGTTGTCCGGATTTATTGGGCGTAAAGCGAGCGC
+
GGGGGGGGGGGGGGGGEGGECFDGGGGGGGGGGGGGFF8<EGGGGGGGGGGFG9FEFGGGGGGGGGFEGGGGGGGGGGCFGGGGG7:FGGFGCBFGGGGGGGGGGGGGGGGFGGGGGFGGGGGGGCFGGGGGGGGGGGGGGGGGGGGGGFG3CFFGGGGGGGGFGGGGFGGGGGGGGGGGFGGGGGGGGGGGGEECGGGGGGGGGGGGGGGGGGDGGGGGGGGGGGGGGGGGGGGGGGGGGGGD
@M03364:276:000000000-BLYN8:1:1101:21539:9444 1:N:0:1
ACTCCTACGGGAGGCAGCAGTGGGGAATATTGCACAATGGGCGCAAGCCTGATGCAGCCATGCCGCGTGTATGAAGAAGGCCTTCGGGTTGTAAAGTACTTTCAGCGAGGAGGAAGGCATTAAGGTTAATAACCTTAGTGATTGACGTTACTCGCAGAAGAAGCACCGGCTAACTCCGTGCCAGCAGCCGCGGTAATACGGAGGGTGCAAGCGTTAATCGGAATTACTGGGCGTAAAGCGCACG
+
GGGGGGGGGGGGGGGGGGGGGGGGGGGGGGGGGGGGGGGGGGGGGGGGGGGGGGGGGGGGGGGGGGGGGGGGGGGGGGGGGGGGGGGGGGGGGGGGGGGGGGGGGGGGGGGGGGGGGGGGGGGGGGGGGGGGGGGGGGGGGGGGGGGGGGGGGGGGGGGGGGGGGGGGGGGGGGGGGGGGGGGGGGGGGGGGGGGGGGGGGGGGGGGGGGGGGGGGGGGFGGGGGGGGGGGGGGGGGGGGGGG<
@M03364:276:000000000-BLYN8:1:1101:2367:9446 1:N:0:1
ACTCATACGGGAGGCAGCAGTAGGGAATCTTCGGCAATGGGGGCAACCCTGACCGAGCAACGCCGCGTGAGTGAAGAAGGTTTTCGGATCGTAAAACTCTGTTGTTAGAGAAGAACGTTAAGTAGAGTGGAAAGTTACTTAAGTGACGGTATCTAACCAGAAAGGGACGGCTAACTACGTGCCAGCAGCCGCGGTAATACGTAGGTCCCAAGCGTTGTCCGGATTTATTGGGCGTAAAGCGAGG
+
GGGG9FGGGGGGGGGGGGGGGGGGGGGGGGGGGGGGGGGGGGGGGGGGGGGGGGGGGGGGGGGGGGGFGGGGGGGGGGG@EFGGFGGGGGGGGGGGGGGGGG<FGGGGGGGGGG8<BFGGGGGGGGGGGGGGGGGGGGGGGGGGGGCFGEGGGGGGGGFFFGGGGGGFGGCEGFGGGG:FGGGGGGGGGCCGGGGD8BCFGGGGGGGGDEFGG>EEGGGFGGGGGGGGGGGGGGGGDGC>DGG)
@M03364:276:000000000-BLYN8:1:1101:15047:9454 1:N:0:1
ACTCCTACGGGAGGCAGCAGTGGGGAATATTGCACAATGGGCGCAAGCCTGATGCAGCCATGCCGCGTGTATGAAGAAGGCCTTCGGGTTGTAAAGTACTTTCAGCGAGGAGGAAGGCATTAAGGTTAATAACCTTAGTGATTGACGTTACTCGCAGAAGAAGCACCGGCTAACTCCGTGCCAGCAGCCGCGGTAATACGGAGGGTGCAAGCGTTAATCGGAATTACTGGGCGTAAAGCGCACG
+
GGGGGGGGGGGGGGGGGGGGGGGGGGGGGGGGGGGGGGGGGGGGGGGGGGGGGGGGGGGGGGGGGGGGGGGGGGGGGGGGGGGGGGGGGGGGGGGGGGGGGGGGGGGGGGGGGGGGGGGGGGGGGGGGGGGGGGGGGGGGGGGGGGGGGGGGGGGGGGGGGGGGGGGGGGGEFGGGGGGGGGGGGGGGGGGGGGGGGGGGGGGGDGGGGGGGGGDGGGGGGG5FGGGGG?:EGDGGGGGGGGGD
@M03364:276:000000000-BLYN8:1:1101:18239:9457 1:N:0:1
ACTCCTACGGGAGGCAGCAGTAGGGAATCTTCGGCAATGGGGGCAACCCTGACCGAGCAACGCCGCGTGAGTGAAGAAGGTTTTCGGATCGTAAAACTCTGTTGTTAGAGAAGAACGTTAAGTAGAGTGGAAAGTTACTTAAGTGACGGTATCTAACCAGAAAGGGACGGCTAACTACGTGCCAGCAGCCGCGGTAATACGTAGGTCCCAAGCGTTGTCCGGTTTTATTGGGCGTAAAGCGAGC
+
GGGGGGGGGGGGGGGGGGGGGGGGGGGGGGGGGGGGGGGGFEDGGGGFGGGFGGGGGGGGGGGGGGGGGGGGGGGGGGGGGGGGGGGGGGGGGGGGGGGGGGGGGGGGGGGGGGGFGGGGGGFGGGGGGGGGFGGGGGGFGGGFGGGGDGGFGGGGGGGGGGGGGGGGCEGGDFFFGGGGGGGCFFGGFDGGGGGGGGGGGGGGDGGGCGGGGGG5EGDGGE8EGGFGGGGGGGGGGFGGCDC)
@M03364:276:000000000-BLYN8:1:1101:10073:9464 1:N:0:1
ACTCCTACGGGAGGCAGCAGTAGGGAATCTTCGGCAATGGGGGCAACCCTGACCGAGCAACGCCGCGTGAGTGAAGAAGGTTTTCGGATCGTAAAACTCTGTTGTTAGAGAAGAACGTTAAGTAGAGTGGAAAGTTACTTAAGTGACGGTATCTAACCAGAAAGGGACGGCTAACTACGTGCCAGCAGCCGCGGTAATACGTAGGTCCCAAGCGTTGTCCGGATTTATTGGGCGTAAAGCGAGC
+
GGGGGGGGGGGGGGGGGG<FGGGGGGGGGGGGGGGGGGGGGGGGGGGGGGGGGGGGGDGGGGEGGGFEFGGGGGGGGGGGGGGGCGGGGGEDCFGGGGGGGGGGGFGGGGGGGGGGGGGGGGCFGCFGFFCGGGGGGGGGGGGGGGGGGGGGGGGGGGGGGFGGGGGGGGGGGGGGGGGGFCFGDFGFF5CEGGGDGFFGGCCCGGDFCCFDGGEEGGGGGGCEEGGGGGGFGGG5D*>FDGG3
@M03364:276:000000000-BLYN8:1:1101:13800:9470 1:N:0:1
ACACCTACGGGAGGCAGCAGTGGGGAATATTGGACAATGGGCGAAAGCCTGATCCAGCCATGCCGCGTGTGTGAAGAAGGTCTTCGGATTGTAAAGCACTTTAAGTTGGGAGGAAGGGCATTAACCTAATACGTTAGTGTTTTGACGTTACCGACAGAATAAGCACCGGCTAACTCTGTGCCAGCAGCCGCGGTAATACAGAGGGTGCAAGCGTTAATCGGAATTACTGGGCGTAAAGCGCGCG
+
GGGGGGGGGGGGGGGGGGGGGGGGGGGGGGGGGGGGGGGGGGGGGGGGGGGGGGGGGGGGGGGGGGGGGGGGGGGGGGGGGGGGGGGGGGGGGGGGGGGGGGGGGGGGGGGGGGGGGGGGGGGGDGGGGGGGGFG,CFGGGGGGGGGGGGGGGGGGGGGGGGGGGGGGGGGGGGFFGGGGGGFGGGGGGGGGGGGGGGGFGGGGGGGGGGGGGGGGGGGGGGGGFFGGGGFGGGGGGGGGGGGG
@M03364:276:000000000-BLYN8:1:1101:23868:9476 1:N:0:1
ACTCCTACGGGAGGCAGCAGTAGGGAATCTTCGGCAATGGACGAAAGTCTGACCGAGCAACGCCGCGTGAGTGAAGAAGGTTTTCGGATCGTAAAACTCTGTTGTTAGAGAAGAACAAGGGTGAGAGTAACTGTTCACCCCTTGACGGTATCTAACCAGAAAGCCACGGCTAACTACGTGCCAGCAGCCGCGGTAATACGTAGGTGGCAAGCGTTGTCCGGATTTATTGGGCGTAAAGCGAGCG
+
GGGGFGGGGGGGGGGGGGGGFCFGGGGGGGGGGGGGGGGGGGGGGEGGGGGGGGGGGGGGGGGGGGGGGGGFGGGGGGGGGGGGGGGGGGGGGGGGGGGGGGGGAFCFGGGGGGGGGGGGGCCFFGGGGGGGGGGGGFFGEGGGGGGGGGGGCDFG@FGGFFFGGGGGGGGGGGGGGGGGGGGGGGGGGGGEGCEEGFGFGGGGGGGGGEFGGGGCGGGEG58=CGGFGGFFDCEC7FGGGGGD
@M03364:276:000000000-BLYN8:1:1101:3497:9507 1:N:0:1
ACTCCTACGGGAGGCAGCAGTGGGGAATATTGCACAATGGGCGCAAGCCTGATGCAGCCATGCCGCGTGTATGAAGAAGGCCTTCGGGTTGTAAAGTACTTTCAGCGAGGAGGAAGGTGTTGTGGTTAATAACCACAGCAATTGACGTTACTCGCAGAAGAAGCACCGGCTAACTCCGTGCCAGCAGCCGCGGTAATACGGAGGGTGCAAGCGTTAATCGGAATTACTGGGCGTAAAGCGCACG
+
GGGGGGGGGGGGGGGGGGGGGGGGGGGGGGGGGGGGGGGGGGGGGGGGGGGGGGGGGGGGGGGGGGGGGGGGGGGGGGGGGGGGGGGGGGGGGGGGGGGGGGGGGGGFGGGGGGGGGGGGGGGDGGGGGGGGGGGGGGGGGGGGGGGGGGGGGGGGGEGGGGGGGGGGGGGDGGGGGGGGGGGGGGGGGGGGGGGGGGGGGGGGGGGDGFFGGCEGGGGGCEDGGDFGGFGGGGDGGGGGDGG3
@M03364:276:000000000-BLYN8:1:1101:27498:9509 1:N:0:1
ACTCCTACGGGAGGCAGCAGTGGGGAATATTGCACAATGGGCGCAAGCCTGATGCAGCCATGCCGCGTGTATGAAGAAGGCCTTCGGGTTGTAAAGTACTTTCAGCGAGGAGGAAGGCATTAAGGTTAATAACCTTAGTGATTGACGTTACTCGCAGAAGAAGCACCGGCTAACTCCGTGCCAGCAGCCGCGGTAATACGGAGGGTGCAAGCGTTAATCGGAATTACTGGGCGTAAAGCGCACG
+
EFGGGGGFFGGGGCGGGGGGGGGGGGGCG9FGGGGGDGGGGFEGGGGGGFFFGGGGGGG@FFGCE@FEGGGGGGGGGGGGGDGGFFGGFGGGGGGGDGGFGGGFAGG:FGGGGEECF8FFCFGFGGGEGCGGGFGGA<FGGG9FFGGGGGGFFFGG7CGGGGGGGFDGFG@FGGGD:BFCGGGGFGG>FEEGGGDGFGGGGD5CDGGGGGGFGGGGGGFGG*2:FGGGGCFCGGGGGGGDGGD5
@M03364:276:000000000-BLYN8:1:1101:3866:9526 1:N:0:1
ACTCCTACGGGAGGCAGCAGTAGGGAATCTTCGGCAATGGACGAAAGTCTGACCGAGCAACGCCGCGTGAGTGAAGAAGGTTTTCGGATCGTAAAACTCTGTTGTTAGAGAAGAACAAGTAGGAGAGTAACTGCTCTTACCTTGACGGTATCTAACCAGAAAGGGACGGCTAACTACGTGCCAGCAGCCGCGGTAATACGTAGGTCCCAAGCGTTGTCCGGATTTATTGGGCGTAAAGCGAGCG
+
GGGGGGGGGGGGGGGGGGGGGGGGGGGGGGGGGGGGGGGGGGGGGGGGGGGGGGGGGGGGGGGGGGGGGGGGGGGGGGGGGGGGGGGGGGGGGGGGGGGGGGGGGGGGGGGGGGGGGGGGGGGGGGGGGGGGGGGGGGGGGGGGGGGGGGGGGGGGGGGGGGGGGGGGGGGGGGGGGGGGGGGFGGGGGGGGGGGGGGGGGGGGGGGFFGGGGG5:EGGGGGDDGGGGGGEFGCGGGFGGGGGD
@M03364:276:000000000-BLYN8:1:1101:9367:9527 1:N:0:1
ACTCCTACGGGAGGCAGCAGTAGGGAATCTTCGGCAATGGGGGCAACCCTGACCGAGCAACGCCGCGTGAGTGAAGAAGGTTTTCGGATCGTAAAACTCTGTTGTTAGAGAAGAACGTTAAGTAGAGTGGAAAGTTACTTAAGTGACGGTATCTAACCAGAAAGGGACGGCTAACTACGTGCCAGCAGCCGCGGTAATACGTAGGTCCCAAGCGTTGTCCGGATTTATTGGGCGTAAAGCGAGC
+
GGGGGGGGGGGGGGGGGGGGGGGGGGGGGGGGGGGGGGGGGGGGGGGGGGGGGGGGGGGGGGGGGGGGGGGGGGGGGGGGGGGGGGGGGGGGGGGGGGGGGGGGGFGGGGGGGGGGGGGGGGGGGGGGGGGGGGGGGGCEGGGGGGGGGGGGGGGGGGGGGGGGGGGGGGGGGGGGGGGGGGGGGGGGGGGGGGGGGGGGGGGGGGGGGGGGGGGEGGGGGGGGGGGGFGGFGGGGGGGG3DG)
@M03364:276:000000000-BLYN8:1:1101:25807:9548 1:N:0:1
ACTCCTACGGGAGGCAGCAGTAGGGAATCTTCGGCAATGGGGGCAACCCTGACCGAGCAACGCCGCGTGAGTGAAGAAGGTTTTCGGATCGTAAAACTCTGTTGTTAGAGAAGAACGTTAAGTAGAGTGGAAAGTTACTTAAGTGACGGTATCTAACCAGAAAGGGACGGCTAACTACGTGCCAGCAGCCGCGGTAATACGTAGGTCCCAAGCGTTGTCCGGATTTATTGGGCGTAAAGCGAGC
+
GFFGGGGGGGGGGGGGGGGGGGGGGGGGGGFGGGGGEGGGGGGGGGGGGFGGGGGGGGGGGGGGGGGGGGGGGGFGGGGGGFGGGDGGGDDGGGGCGGGGGGGGGGGGGGGGGGGGGFFGGGFFGCFFGFF=FGGGGCF9FFGFGFFEGGG7FFCGF>FGGDGFGGGFGCGGGGGGGGGCFFCGFGGGFGGGDEGEGGFCGGGGGC9FC?EGGGGGGG7CEGCECCEGGFGGGGGGGCDFGDG5
@M03364:276:000000000-BLYN8:1:1101:22440:9559 1:N:0:1
ACTCCTACGGGAGGCAGCAGTGGGGAATATTGCACAATGGGCGCAAGCCTGATGCAGCCATGCCGCGTGTATGAAGAAGGCCTTCGGGTTGTAAAGTACTTTCAGCGAGGAGGAAGGTGTTGTGGTTAATAACCGCAGCAATTGACGTTACTCGCAGAAGAAGCACCGGCTAACTCCGTGCCAGCAGCCGCGGTAATACGGAGGGTGCAAGCGTTAATCGGAATTACTGGGCGTAAAGCGCACG
+
GGGGGGGGGGGGGGGGGGGGFGGGGGGGGGGGGGGGGGGGGGEGGGGGGGGGGGGGFGGGGGGGGGGGGGGGGGEGGGGGGGGGGGGGGGGGGGFFDEFGFGFGGGGDGGGGGDDFDGGDGFGCDGGGGGGGGGGGGGGGGGGGGGEGGGGGGGGGGGGGGGCFGGGGGGGGGGGGGGFFGGGGGGGGGE8CEE5CGGGFG5CEGGGGGGGGE8CGGFGGGGGGGGGG9C8*597C5C*)97D<
@M03364:276:000000000-BLYN8:1:1101:13471:9571 1:N:0:1
ACTCCTACGGGAGGCAGCAGTAGGGAATCTTCGGCAATGGGGGCAACCCTGACCGAGCAACGCCGCGTGAGTGAAGAAGGTTTTCGGATCGTAAAACTCTGTTGTTAGAGAAGAACGTTAAGTAGAGTGGAAAGTTACTTAAGTGACGGTATCTAACCAGAAAGGGACGGCTAACTACGTGCCAGCAGCCGCGGTAATACGTAGGTGGCAAGCGTTGTCCGGATTTATTGGGCGTAAAGCGAGC
+
GGGGGGGGGGGGGGGGGGGGGGGGGGGGGGGGGGGGGGGGGGGGGGGGGGGGGGGGGGGGGGGGGGGGGGGGGGGGGGGGGGFFGGGGGGGGGGGGGGGGGGGGGGGGGGGGGGGGGGGGGGGGGGAFFDFGGGGGGGGGGGGGGGGGGGGGGGGGGGGGGGGGGGGGGGGGGGGGGGGGGGGGGGGFGGGGGGGGGGCCGFGGGGGGGGGGGGGGGGGFGGGGGCFG7:FGGGGGG:CFGGG3
@M03364:276:000000000-BLYN8:1:1101:23135:9577 1:N:0:1
ACTCCTACGGGAGGCAGCAGTAGGGAATCTTCGGCAATGGACGAAAGTCTGACCGAGCAACGCCGCGTGAGTGAAGAAGGTTTTCGGATCGTAAAACTCTGTTGGTAGAGAAGAACGATGGTGAGAGTGGAAAGCTCATCAAGTGACGGTAACTACCCAGAAAGGGACGGCTAACTACGTGCCAGCAGCCGCGGTAATACGTAGGTGGCAAGCGTTATCCGGATTTATTGGGCGTAAAGCGAGC
+
GGGGGGGGGGGGGGGGGGGGGGGGGGGGGGGGGGGGGGGGGGGGGGGGGGGGGGGGGGGFGGGGGGGGGGGGGGGGGGGGFGGGGGGGGGGGGGGGGGGGGGGGGGGGGGGGGGGGGGGGGGGGGGGGGGGGGGGGGGGGGGGGGGGGGGGGGGGGGGGGGGGGGGGGGGGGGGGGGGGGGGGGGGGGGGGGGGGCEFGGGGGGGGFGGGGGGGGGGGGGEGGEGGGGGGGGGGGGGGGGGGC)
@M03364:276:000000000-BLYN8:1:1101:17624:9589 1:N:0:1
ACTCCTACGGGAGGCAGCAGTAGGGAATCTTCGGCAATGGACGAAAGTCTGACCGAGCAACGCCGCGTGAGTGAAGAAGGTTTTCGGATCGTAAAACTCTGTTGTTAGAGAAGAACAAGGATGAGAGTAAAAAGTTCATCCCTTGACGGTATCTAACCAGAAAGCCACGGCTAACTACGTGCCAGCAGCCGCGGTAATACGTAGGTGGCAAGCGTTGTCCGGATTTATTGGGCGTAAAGCGAGC
+
GGGGGGGGGGGGGGGGGGGGGGGGGGGGGGGGGGGGGGGGGGGGGGGGGGGGGGGGGGGGGGGGGGGGGGGGGGGGGGGGGEFGGGGGGGGGGGGGGGGGGGGGGGFGFGGGGGGGGGGGGGGGGFGGGGGGGDGGFGGGGGGGGGGGGGGGGGGGGGGGGGGGGGGGGGGGGGGGGGGGFGGGGGFGGFEGGGGGGGGGGGGGGGGFFGGGGGEG5:FFEGGGGFCFCCGGGGGGGGGFGGG)
@M03364:276:000000000-BLYN8:1:1101:16088:9597 1:N:0:1
ACTCCTACGGGAGGCAGCAGTGGGGAATATTGCACAATGGGCGCAAGCCTGATGCAGCCATGCCGCGTGTATGAAGAAGGCCTTCGGGTTGTAAAGTACTTTCAGCGAGGAGGAAGGCGTTAAGGTTAATAACCTTGGCGATTGACGTTACTCGCAGAAGAAGCACCGGCTAACTCCGTGCCAGCAGCCGCGGTAATACGGAGGGTGCAAGCGTTAATCGGAATTACTGGGCGTAAAGCGCACG
+
GGGGGGGGGGGGGGGGGGGGGGGGGGGGGGGGGGGGGGGGGGGGGGGGGGGGGGGGGGGGGGGGGGGGGGGGGGGGGGGGGGGGGGGGGGGGGGGGGGGGGGGGGGGGGGGGGGGGGGGGGGGGGGGGGGGGGGGGGGGGGGGGGGGGGGGGGGGGGGGGEGGGGGGGGGGGGGGGGGGGGGGGGGGGGGGGGGGGGGGGGGGGGGGGGGGGGGG5FGGGGGGGGGGGGGGGGGGGCFGGGGG7
@M03364:276:000000000-BLYN8:1:1101:10835:9603 1:N:0:1
ACTCCTACGGGAGGCAGCAGTGGGGAATATTGCACAATGGGCGCAAGCCTGATGCAGCCATGCCGCGTGTATGAAGAAGGCCTTCGGGTTGTAAAGTACTTTCAGCGAGGAGGAAGGCATTAAGGTTAATAACCTTAGTGATTGACGTTACTCGCAGAAGAAGCACCGGCTAACTCCGTGCCAGCAGCCGCGGTAATACGTAGGTCCCAAGCGTTGTCCGGATTTATTGGGCGTAAAGCGAGCG
+
GGGGGGGGGGGGGGGGGGGGGGGGGGGGGGGGGGGGGGGGGGGGGGGGGGGGGGGGGGGGGGGGGGGGGFFGGGGGGGGGGGGGGGGGGGGGGGGGGGGGGGGGGGGFGDGGGDGGGCCFGGGGGGGFGGGGGGGGFGGCAFGGGGGGGGGGGGGGGGGGGGGGGGGGGGGGGGGGGGGFGGGGGGGGEEGGDGCEGGGGGGGGGGFGGFFFGGGGGGGGEEEEFC7<CGCGGGGGDFGG3CG9
@M03364:276:000000000-BLYN8:1:1101:23669:9612 1:N:0:1
ACTCCTACGGGAGGCAGCAGTAGGGAATCTTCGGCAATGGGGGCAACCCTGACCGAGCAACGCCGCGTGAGTGAAGAAGGTTTTCGGATCGTAAAACTCTGTTGTTAGAGAAGAACGTTAAGTAGAGTGGAAAGTTACTTAAGTGACGGTATCTAACCAGAAAGGGACGGCTAACTACGTGCCAGCAGCCGCGGTAATACGTAGGTCCCAAGCGTTGTCCGGATTTATTGGGCGTAAAGCGAGC
+
GGGGGGGGGGGGGGGGGGGGGGGGGGGGGGGGGGGGGGGGGGGGGGGGGGGGGGGGGGGGGGGGGGGGGGGGGGGGGGGGGGGGGGGGGGGGGGGGGGGGGGGGGGGGGGGGGGGGGGGG7FFGGCFFFGGGGGGDGGGGGGGGGGGGGGGGGGGGGGGGGGGGGGGGGEGGGGFGGGGGGGGGGGFCFGGGGGGGGGGGGGGGGGGGGGGGGGGGGGGGGDGDEG7FGDGGFCEEGFGGGGG5
@M03364:276:000000000-BLYN8:1:1101:28513:9617 1:N:0:1
ACTCCTACGGGAGGCAGCAGTGGGGAATATTGCACAATGGGCGCAAGCCTGATGCAGCCATGCCGCGTGTATGAAGAAGGCCTTCGGGTTGTAAAGTACTTTCAGCGAGGAGGAAGGCATTAAGGTTAATAACCTTAGTGATTGACGTTACTCGCAGAAGAAGCACCGGCTAACTCCGTGCCAGCAGCCGCGGTAATACGGAGGGTGCAAGCGTTAATCGGAATTACTGGGCGTAAAGCGCACG
+
GGGGGGFFGGDGGGDGGC9FFG?FGGCFFGGGGGGGGGGGGFEGG@FFGGFGGFGGGGGFGF,@@@CFFEGGGGGGGGGGGGGGGGGGDGGGGG<FGGGAFEDADGC+@B:FC=A<FGGGGGGGGGGFGGFGFGGDGGGG<FAC<DFFGFGGGGGGGGGGGGFGGG@GGG<>A7DGCEFGDGFGGFFF,CE5CGGE9CFGD5ECEEE>FCGFGECEFCFFG=CFGGGFC6CGGGDGGGFDGCD3
@M03364:276:000000000-BLYN8:1:1101:8960:9632 1:N:0:1
ACTCCTACGGGAGGCAGCAGTAGGGAATCTTCGGCAATGGGGGCAACCCTGACCGAGCAACGCCGCGTGAGTGAAGAAGGTTTTCGGATCGTAAAACTCTGTTGTTAGAGAAGAACGTTAAGTAGAGTGGAAAGTTACTTAAGTGACGGTATCTAACCAGAAAGGGACGGCTAACTACGTGCCAGCAGCCGCGGTAATACGTAGGTCCCAAGCGTTGTCCGGATTTATTGGGCGTAAAGCGAGC
+
GGGGGGGGGGGGGGGGGGGGGGGGGGGGGGGGGGGGGGGGGGGGGGGGGGGGGGGGGGGGGGGGGGGGGGGGGGGGGGGGGGGGGGGGGGGGGGGEGGGGGGGGGGGGGGGGGGGGGFGGGGGGGGGGGGGGGGGGGGGGGGGF<FFFGGGFGGGGGGGCCFF@F7FG>FGGGGGGG7>FFGGGGGGGG;:8EGGGGGGGGFFGGGGGGGGGGGEGCGGGEGG=EDFGGGGGGGGGGGGGGGG7
@M03364:276:000000000-BLYN8:1:1101:21967:9648 1:N:0:1
ACTCCTACGGGAGGCAGCAGTGGGGAATATTGCACAATGGGCGCAAGCCTGATGCAGCCATGCCGCGTGTATGAAGAAGGCCTTCGGGTTGTAAAGTACTTTCAGCGAGGAGGAAGGCATTAAGGTTAATAACCTTAGTGATTGACGTTACTCGCAGAAGAAGTACCGGCTAACTCCGTGCCAGCAGCCGCGGTAATACGGAGGGTGCAAGGGTTAATCGGAATTACTGGGCGTAAAGCGCACG
+
FGGDGGGFGGGGGGGGGGGGGGGGGGGGGGGGFGGFGGGDFEGGGCGGGGGFGFGGGG@EGGGGGEFGGGGDFF<FFGGGFGFECCGGGGGGFAE95,FFAFFF99BECF+BFF=FFFGEFF,<9?,<FF,8E8FDFFGGFBA9A?+8>DFF<6>C@7D<CF,8EFFF7*>FDFF,@*6@F@>E8>B7:85B5:>:EFCF*8C881**+;+*3BC*9@+==CC*+200?FFFCGC57>7939/)
@M03364:276:000000000-BLYN8:1:1101:14213:9657 1:N:0:1
ACTCCTACGGGAGGCAGCAGTAGGGAATCTTCGGCAATGGGGGCAACCCTGACCGAGCAACGCCGCGTGAGTGAAGAAGGTTTTCGGATCGTAAAACTCTGTTGTTAGAGAAGAACGTTAAGTAGAGTGGAAAGTTACTTAAGTGACGGTATCTAACCAGAAAGGGACGGCTAACTACGTGCCAGCAGCCGCGGTAATACGTAGGTCCCAAGCGTTGTCCGGATTTATTGGGCGTAAAGCGAGC
+
GGGGGGGGGGGGGGGGGGGGGGGGGGGGGGGGGGGGGGGGGGGGGGGGGGGGGGGGGGGGGGGGGGGGGGGGGGGGGGGGGGGGGGGGGGGGGGGGGGGGGG<FGGGGGGGGGGGGGGGFGGGGGGGFGGGGFGGGGGGGGGGGGGGGGGGGGGGGGGGGGGGGGGGGGGGGGGGGGGGGGGGGFGGGGGGGGGGEGGGGGGGGGGGCGGDFGGGGGGGGACEGGGGGGGGGGGGGGGGGGGG5
@M03364:276:000000000-BLYN8:1:1101:15834:9703 1:N:0:1
ACTCCTACGGGAGGCAGCAGTGGGGAATATTGCACAATGGGCGCAAGCCTGATGCAGCCATGCCGCGTGTATGAAGAAGGCCTTCGGGTTGTAAAGTACTTTCAGCGAGGAGGAAGGCATTAAGGTTAATAACCTTGGTGATTGACGTTACTCGCAGAAGAAGCACCGGCTAACTCTGTGCCAGCAGCCGCGGTAATACAGAGGGTGCAAGCGTTAATCGGAATTACTGGGCGTAAAGCGCGCG
+
GGGGGGGGGGGGGGGGGGGGGGGGGGGGGGGGGGGGGGGGGGGGGGGGGGGGGGGGGGGGGGGGGGGGGGGGGGGGGGGGGGGGGGGGGGGGGGGGGGGGGGGGGGGGGGCGGGGGGGGGGGGGGGGGGGGGFGGGGGGGGGGGGGGGGGGGGGGGGEGGGGGGGGGGGGGGGFFGGGGGFFGGGGGGGGGGGGGGGGGGGGGGGGGGGGGGGGGGGGGGGGGGGGGGGGGDGGGGGGGGGDGD
@M03364:276:000000000-BLYN8:1:1101:3661:9712 1:N:0:1
ACTCCTACGGGAGGCAGCAGTAGGGAATCTTCGGCAATGGGGGCAACCCTGACCGAGCAACGCCGCGTGAGTGAAGAAGGTTTTCGGATCGTAAAACTCTGTTGTTAGAGAAGAACGTTAAGTAGAGTGGAAAATTACTTAAGTGACGGTATCTAACCAGAAAGGGACGGCTAACTACGTGCCAGCAGCCGCGGTAATACGTAGGTCCCAAGCGTTGTCCGGATTTATTGGGCGTAAAGCGAGC
+
GGGGGGGGGGGEGGGGGGGGGGGGGGGGGGGGGGGGGGGGGGGGGGGGGGGGGGGGGGGGGGFGGGGFGGGFGGGGGGGGFFGGGFGDFGGGGGGGGGGGGGGGFFGGGGGGGGGGGGGGGGGGGGFGGGFGFGGGGFFGGFGGGGGGGGGGGGGGGGGGGFGGGDGGGGGGGGGGGGGGGGGGGGGGGGGDEE:BEGGGGGGGGGCFFGGGGDGGGGFCE8E=C6EFFFGGGGGGGGGGGGD7
@M03364:276:000000000-BLYN8:1:1101:12869:9713 1:N:0:1
ACTCCTACGGGAGGCAGCAGTAGGGAATCTTCGGCAATGGACGAAAGTCTGACCGAGCAACGCCGCGTGAGTGAAGAAGGTTTTCGGATCGTAAAACTCTGTTGTTGGAGAAGAACGACGAGGAGAGTGGAAAGCTCCTCGTGTGACGGTATCTAACCAGAAAGGGACGGCTAACTACGTGCCAGCAGCCGCGGTAATACGTAGGTCCCGAGCGTTGTCCGGATTTATTGGGCGTAAAGCGAGC
+
GGGGGGGGGGGGGGGGGGGGGGGGGGGGGGGGGGGGGGGGGGGGGGGGGGGGGGGGGGGGGGGGGGGGGGGFGGGGGGGGFFGGGGGGGGGGGGGGGGGGGGGGGGGGGGGGGGGFGGGGGGGGGGGGGGGGGGGGGFGGEFGGGGGGGGGGGGGGGGGFGGGGGGGGGGGGGGGDFGGGGGGGGGGGGGGGGGGGGGGGGCGGGGGGGGGGGG8ECGGGGGGGGGGGF?FFGGGGD5CFGGD)
@M03364:276:000000000-BLYN8:1:1101:9418:9717 1:N:0:1
ACTCCTACGGGAGGCAGCAGTAGGGAATCTTCGGCAATGGGGGCAACCCTGACCGAGCAACGCCGCGTGAGTGAAGAAGGTTTTCGGATCGTAAAACTCTGTTGTTAGAGAAGAACGTTAAGTAGAGTGGAAAGTTACTTAAGTGACGGTATCTAACCAGAAAGGGACGGCTAACTACGTGCCAGCAGCCGCGGTAATACGTAGGTCCCAAGCGTTGTCCGGATTTATTGGGCGTAAAGCGAGC
+
GGGGGGGGGGGGGGGGGGGGGGGGGGGGGGGGGGGGGGGGGGGGGGGGGGGGGGGGGGGGGGGGGGGGGGGGGGGGGGGGFGGGGGGGGGGGGGGGGGGGGGGGGGGGGGGGGGGGGGGGGGGGGGGGGGGGGGGGGGGGGGGGGGGGGGGGGGGGGGGGGGGGGDGGGGGGGGGGGGGGGGGGGGGGGGGGGGGGGGGGGGGGGGGGGGGGGGGGGGGGGGGGGGGGGFGGGGEGGGGGGGGC
@M03364:276:000000000-BLYN8:1:1101:14956:9742 1:N:0:1
ACTCCTACGGGAGGCAGCAGTGGGGAATATTGCACAATGGGCGCAAGCCTGATGCAGCCATGCCGCGTGTATGAAGAAGGCCTTCGGGTTGTAAAGTACTTTCAGCGAGGAGGAAGGCATTAAGGTTAATAACCTTAGTGATTGACGTTACTCGCAGAAGAAGCACCGGCTAACTCCGTGCCAGCAGCCGCGGTAATACGGAGGGTGCAAGCGTTAATCGGAATTACTGGGCGTAAAGCGCACG
+
GGGGGGGGGGGGGGGGGGGGGGGGGGGGGGGGGGGGGGGGGGGGGGGGGGGGGGGGGGGGGGGGGGGGGGGGGGGGGGGGGGGGGGGGGGGGGGGGGGGGGGGGGGGGGGGGGGGGGGGGGGGGGGFGGGGGGGGGGGGGGGGGGGGGGGGGGGGGGGFGGGGGGGGGGGGGGGGGGGGGGGGGGGGGGGGGDGGGGGGGGGGGGGGGGGGGGGGGGGGGGGGGGGGGGGGGGGGGGGGGGGGD
@M03364:276:000000000-BLYN8:1:1101:10929:9743 1:N:0:1
ACTCCTACGGGAGGCAGCAGTAGGGAATCTTCGGCAATGGACGAAAGTCTGACCGAGCAACGCCGCGTGAGTGAAGAAGGTTTTCGGATCGTAAAACTCTGTTGTTAGAGAAGAACGTTAAGTAGAGTGGAAAGTTACTTAAGTGACGGTATCTAACCAGAAAGGGACGGCTAACTACGTGCCAGCAGCCGCGGTAATACGTAGGTCCCAAGCGTTGTCCGGATTTATTGGGCGTAAAGCGAGC
+
GGGGGGGGGGGGGGGGGGGGGGGGGGGGGGGGGGGGGGGGGGGGGGGGGGGGGGGGGGGGGGGGGGGGGGGGGGGGGGGGGGGGGGGGGGGGGGGGGGGGGGGGGGGGGGGGGGGGGGGGGGDGGFGGGGGGGGGGGGGGGGGGGGGGGGGGGGGGGFGGGGGGGGGGGGGGGGGGGGGGGGGGGGGGGGGGGGGGGGGFFFFGGGFGGGGGGGGGGGGGGGGGGCCFGFGGGGGGDCFGCDG)
@M03364:276:000000000-BLYN8:1:1101:18245:9745 1:N:0:1
ACTCCTACGGGAGGCAGCAGTAGGGAATCTTCGGCAATGGACGAAAGTCTGACCGAGCAACGCCGCGTGAGTGAAGAAGGTTTTCGGATCGTAAAACTCTGTTGTTAGAGAAGAACGACGAGGAGAGTGGAAAGCTCCTCGTGTGACGGTATCTAACCAGAAAGGGACGGCTAACTACGTGCCAGCAGCCGCGGTAATACGTAGGTCCCGAGCGTTGTCCGGAATTATGGGGCGTAAAGCGAGG
+
GGGGGGFGGGGGGGGGGGGGGFFGGFGGGEGGFEEEGGGGFGGGGGGD9FEGFFEFEGGGGGGGGGGGGDCFGGGGGGGGGG<FFECFG@FGGGFGGFFFFGGGGGGGFFGGF?FFGDFGDD7>FDF=>FCFFCFC36F<FEGFFGCFEG:<CEGGDCEGFG?F,FGGE:F:@7BEEF*2<FEG@FFCF58ECEC78+<+;2?:EC+<@=C88:E8>:C?CC2*:CGG+38C35/5<C*2)*/)
@M03364:276:000000000-BLYN8:1:1101:9013:9756 1:N:0:1
ACTCCTACGGGAGGCAGCAGTGGGGAATATTGCACAATGGGCGCAAGCCTGATGCAGCCATGCCGCGTGTATGAAGAAGGCCTTCGGGTTGTAAAGTACTTTCAGCGAGGAGGAAGGCATTAAGGTTAATAACCTTAGTGATTGACGTTACTCGCAGAAGAAGCACCGGCTAACTCCGTGCCAGCAGCCGCGGTAATACGGAGGGTGCAAGCGTTAATCGGAATTACTGGGCGTAAAGCGCACG
+
GGGGGGGGGGGGGGGGGGGGGGGGGGGGGGGGGGGGGGGGGGGGGGGGGGGGGGGGGGGGGGGGGGGGGGGGGGGGGGGGGGGGGGGGGGGGGGGGGGGGGGGGGGGGGGGGGGGGGGGGGGGGGGGGGGGGGGGGGGGGGGGGGGGGGGGGGGGGGGGGGGGGGGGGGGGGGGGGGGGGGGGGGGGGGGGGGGGGFGGGDCEEEGDDGFFGGGEGGGGGGGGGGFGFFGGGGGGECCGGGGD5
@M03364:276:000000000-BLYN8:1:1101:16763:9797 1:N:0:1
ACTCCTACGGGAGGCAGCAGTGGGGAATATTGCACAATGGGCGCAAGCCTGATGCAGCCATGCCGCGTGTATGAAGAAGGCCTTCGGGTTGTAAAGTACTTTCAGCGAGGAGGAAGGTGTTGTGGTTAATAACCGCAGCAATTGACGTTACTCGCAGAAGAAGCACCGGCTAACTCCGTGCCAGCAGCCGCGGTAATACGGAGGGTGCAAGCGTTAATCGGAATTACTGGGCGTAAAGCGCACG
+
GGGGGGGGGGGGGGGGGGGGGGGGGGGGGGGGGGGGGGGGGGGGGGGGGGGGGGGGGGGGGGGGGGGGGGGGGGGGGGGGGGGGGGGGGGGGGGGGGGGGGGGGGGGFFGGEGGGGGFGGGGGGGGGGGGGGGGGEEGCGGGGGFGGGGGGGGGDGGEFEGFFCFGGGGGGGGGGGGGGGGGGGF:EGGGEGGGEGGGGFG>EGGGGC8EFFE>EGFGGGD5?7EFCGFGFFDDCEFGGD<5D<
@M03364:276:000000000-BLYN8:1:1101:23659:9801 1:N:0:1
ACTCCTACGGGAGGCAGCAGTAGGGAATCTTCGGCAATGGGGGCAACCCTGACCGAGCAACGCCGCGTGAGTGAAGAAGGTTTTCGGATCGTAAAACTCTGTTGTTAGAGAAGAACGTTAAGTAGAGTGGAAAGTTAGTTAAGTGACGGTATCTAACCAGAAAGGGACGGCTAACTACGTGCCAGCAGCCGCGGTAATACGTAGGTCCCAAGCGTTGTCCGGATTTATTGGGCGTAAAGCGAGC
+
A-;<F,CCCGCEG@F@FGGGGGFDEFFGGGGG6CFCFGGECFGGGGGGGGGGDDFGFGGF,C@FGCE=FGGEFF<ABEG8EF<CEGGGE:BFGCFEFDFCEFFFFFEEFCDGED8>CBBBF9B,@AFCA<,3FFE9B9F<FF9CD=,@FCDC<FFEGGGG7F<>@FG@C*CE7CFFE,>:CFF,67?CCC5*=>E7:>951?+:8<BCFGF*:E;;:/<FEGD5CF?@F+C5CD:5/7CCD<)1
@M03364:276:000000000-BLYN8:1:1101:9969:9813 1:N:0:1
ACTCCTACGGGAGGCAGCAGTGGGGAATATTGCACAATGGGCGCAAGCCTGATGCAGCCATGCCGCGTGTATGAAGAAGGCCTTCGGGTTGTAAAGTACTTTCAGCGAGGAGGAAGGCGTTGTGGTTAATAACCGCAGCAATTGACGTTACTCGCAGAAGAAGCACCGGCTAACTCCGTGCCAGCAGCCGCGGTAATACGGAGGGTGCAAGCGTTAATCGGAATTACTGGGCGTAAAGCGCACG
+
GGGGGGGGGGGGGGGGGGGGGGGGGGGGGGGGGGGGGGGGGGGGGGGGGGGGGGGGGGGGGGGGGGGGGGGGGGGGGGGGGGGGGGGGGGGGGGFGGGGGGGGGGGGGEGFFGGGGGGGGEGGGGGGGGGGGGGGGGGGFGF<FGGGGGGGGGEDG>EGGGGGGGGGGGGGGGGFGGG@CGGGGFFFGGDGGGGGDEFGGGGCEGGDEGGGGEEGEGGGDEEGFFGF?7CGGDCCGGGGG3DC7
@M03364:276:000000000-BLYN8:1:1101:3334:9821 1:N:0:1
ACTCCTACGGGAGGCAGCAGTAGGGAATCTTCGGCAATGGGGGCAACCCTGACCGAGCAACGCCGCGTGAGTGAAGAAGGTTTTCGGATCGTAAAACTCTGTTGTTAGAGAAGAACGTTAAGTAGAGTGGAAAGTTACTTAAGTGACGGTATCTAACCAGAAAGGGACGGCTAACTACGTGCCAGCAGCCGCGGTAATCCGTAGGTCCCAAGCGTTGTCCGGATTTATTGGTCGTAAAGCGAGC
+
DEGFFGGEECFGCFGEBFGGGFGCGGGFGGGGFGD:@F@FEEGGGGGGFFFCF<FE:FEGGGGGGGGGGGGFEEFGGFGG?FGDCF+B=FCA,BDCFGG,5C,C?<58?FEFGGGGGGGF7A8C<9FGGFFGGFF9AFGE,,@@D,CFG<<F>FAFG,@CG?7CF7FGEEGGCFF?F;E<FFGGGG?BB::BC5=ECC++=C8E8;BFC?65CGGG=:CC=8*7*0<CFCF+:DEGD5>F<DD9
@M03364:276:000000000-BLYN8:1:1101:10337:9821 1:N:0:1
ACTCCTACGGGAGGCAGCAGTAGGGAATCTTCGGCAATGGGGGCAACCCTGACCGAGCAACGCCGCGTGAGTGAAGAAGGTTTTCGGATCGTAAAACTCTGTTGTTAGAGAAGAACGATAAGTAGAGTGGAAAGTTACTTAAGTACCGGTATCTAACAAGAAAGGGACGGCTAACTACGTGCCAGCAGCCGCGGAAATACGAAGGTCCCAGGGGTTGTCCGGATTTATTGGCCGTAAAGCGAGG
+
EFGGGGGFFGGGGGGGGGGGGGFGGGGGGGGGGGDEGGG,,8F@FF,6@CFGGGGGGGGFF@FGGGG=FGGGDEGGGDFCFGGFGDGGGFEGGGGGGGGGGGGGGFGEGGFGGGGGC+B3FA,CCFGG,+:3:>FAF=F==FF9,,:@:<<FD=DDG795FBE7,*33CC7:>,,,7,*2,:CC8188E>8*=5*=>+><**3=8@:E*<+***;2*/<+:5AE86?EFFD+*1*:CFGFD37)
@M03364:276:000000000-BLYN8:1:1101:7547:9828 1:N:0:1
ACTCCTATGGGAGGCAGCAGTGGGGAATATTGCACAATGGGCGCAAGCCTGATGCAGCCATGCCGCGTGTATGAAGAAGGCCTTCGGGTTGTAAAGTACTTTCAGCGAGGAGGAAGGCATTGTGGTTAATAACCGCAGTGATTGACGTTACTCGCAGAAGAAGCACCGGCTAACTCCGTGCCAGCAGCCGCGGTAATACGGAGGGTGCAAGCGTTAATCGGAATTACTGGGCGTAAAGCGCGCG
+
GGGGGGGGGGGGGGGGGGGGGGGGGGGGGGGGGGGGGGGGGGGGGGGGGGGGGGGGGGGGGGGGGGGGGGGGGGGGGGGGGGGGGGGGGGGGGGGGGGGGGGGGGGGGGGGGGGGGGGGGGGGGGGGGGGGGGGGGGGGGGGGGGGGGGGGGGGGGGGGGGGGGGGGGGGGGGGGGGGGGGGGGGGGGGGGGGEGGGG?FGGGGGGGG?CCFEGGGGGGGGGGGGGGGGGGGGGGGGGGGGG:D
@M03364:276:000000000-BLYN8:1:1101:20612:9844 1:N:0:1
ACTCCTACGGGAGGCAGCAGTAGGGAATCTTCGGCAATGGGGGCAACCCTGACCGAGCAACGCCGCGTGAGTGAAGAAGGTTTTCGGATCGTAAAACTCTGTTGTTAGAGAAGAACGTTAAGTAGAGTGGAAAGTTACTTAAGTGACGGTATCTAACCAGAAAGGGACGGCTAACTACGTGCCAGCAGCCGCGGTAATACGTAGGTCCCAAGCGTTGTCCGGATTTATTGGGCGTAAAGCGAGC
+
GGGGGGGGGGGGGGGGGGGGGGGGGGGGGGGGGGGGGGGGGGGGGGGGGGGGGGGGGGGGGGGGGGGGEGGGGGGGGGGGGGGGGGGGGGGGGGGGGGGGGGGGGGGGGGGGGGGGGGGGGGGGGCGDFGGGGGGGGGGGGGGGFFGGEGGGGGGGGGGGGGGGGGGGGGGGGGGGGFGGGGGGGGFGGGGGGGGGGGGGGGGGGGGGGGGGGGGE5EGGGDEGGGGGGGGGGGGG:7CGGGG)
@M03364:276:000000000-BLYN8:1:1101:26113:9847 1:N:0:1
ACTCCTACGGGAGGCAGCAGTAGGGAATCTTCGGCAATGGGGGCAACCCTGACCGAGCAACGCCGCGTGAGTGAAGAAGGTTTTCGGATCGTAAAACTCTGTTGTTAGAGAAGAACGTTAAGTAGAGTGGAAAGTTACTTAAGTGACGGTATCTAACCAGAAAGGGACGGCTAACTACGTGCCAGCAGCCGCGGTAATACGTAGGTCCCAAGCGTTGTCCGGATTTATTGGGCGTAAAGCGAGC
+
GGGGGGGGEGGGGGGGGGFGGGGGGGGGGFGGCCFGGGGGGDGGGGGGGGGGGGGGGGFGFEGGGGGFGFGGFAFAFGGGFFGFGGGDFGGGFGGFGFGGGGDFFECFGGGFAFGGGFGGGGFGGGGGGFGEGGGGGGG9FFFGFDGEGGGCGGGFGFFFFGEGDEGGGG7FFADFGGGGCGGGGGGGGGGGGGGGEF9EGGGGGGFGGGGGD8CEGGGCGGGEGGC?FCE5<7CEDDFGGGG5
@M03364:276:000000000-BLYN8:1:1101:3959:9850 1:N:0:1
ACTCCTACGGGAGGCAGCAGTAGGGAATCTTCGGCAATGGGGGCAACCCTGACCGAGCAACGCCGCGTGAGTGAAGAAGGTTTTCGGATCGTAAAACTCTGTTGTTAGAGAAGAACGTTAAGTAGAGTGGAAAGTTACTTAAGTGACGGTATCTAACCAGAAAGGGACGGCTAACTACGTGCCAGCAGCCGCGGTAATACGTAGGTCCCAAGCGTTGTCCGGATTTATTGGGCGTAAAGCTAGG
+
GGGCGGDFEGGFGGFEGDGGFGGGDCFEFGFFE@EFEFGFGGEGECD<FFGGGGGGGGGGFGCEG7@FG:FGCGGGGGGG@FFFDFGDGGBFFG7F9=FFGFF,4BFFFGGF<8D=FFABE9FEGFD<B@FFAADDAFCGCEGE9FF@:FFDGFFGEG<FFFCFC3DFFGGGGGF9>DC,2:CGGFGFCCGD8*:CEGFGGGF*8BBEGFCC=8C**2A9C5;5=EFG7CE>7CEE3/:7**0*
@M03364:276:000000000-BLYN8:1:1101:3463:9854 1:N:0:1
ACTCCTACGGGAGGCAGCAGTGGGGAATATTGGACAATGGGCGCAAGCCTGATCCAGCAATGCCGCGTGGGTGAAGAAGGCCTTCGGGTTGTAAAGCCCTTTTGTACGGGAAGAAAGCTTTCGGGTTAATACCCTGGGAGGATGACGGTACCGTAAGAATAAGCACCGGCTAACTTCGTGCCAGCAGCCGCGGTAATACGAAGGGTGCAAGCGTTAATCGGAATTACTGGGCGTAAAGCGTGCG
+
GGGGGGGGGGGGGGGGGGGGGGGGGGGGGGGGGGGGGGGGGGGGGGGGGGGGGGGGGGGGGGGGGGGGGGGGGGGGGGGGGGGGGGGGGGGFGGGGGFGGGGGGGGGGGGGGGFGGGGGGGGGDGGGGGGGGGGGGGGFGGGGGGGGGGGGFGGGGGGGGGGGGGGGGGGGFFGGGGGGGGGGGGGGGGGGGGGGGFGGGFFGGGGCEGGGGGGGGFGGGGGDGGGGGCFFGGGGDGGGGGGGG
@M03364:276:000000000-BLYN8:1:1101:9386:9855 1:N:0:1
ACTCCTACGGGAGGCAGCAGTAGGGAATCTTCCGCAATGGGCGAAAGCCTGACGGAGCAACGCCGCGTGAGTGATGAAGGGTTTCGGCTCGTAAAACTCTGTTATTAGGGAAGAACATATGTGTAAGTAACTGTGCACATCTTGACGGTACCTAATCAGAAAGCCACGGCTAACTACGTGCCAGCAGCCGCGGTAATACGTAGGTGGCAAGCGTTATCCGGAATTATTGGGCGTAAAGCGCGCG
+
GGGGGGGGGGGGGGGGGGGGGGGGGGGGGGGGGGGGGGGGGGGGGGGGGGGGGGGGGGGGGGGGGGGGGGGGGGGGGGGGGGGGGGGGFGGGGGGGGGGGGGGGGGGGGGFEGGGGGGGGGFDFGGGGGGGGGGGGFFGGGGGGGGGCGGGGGGGGGGGGGGGGCFGEEGGGGGGGGGGGGGGGGGGGGGGGGGGGGGGGC?FGGFGGGGGGGGGGGGGGGGGGGGGGG?GGGDGGGGGGDGGC
@M03364:276:000000000-BLYN8:1:1101:13126:9898 1:N:0:1
ACTCCTACGGGAGGCAGCAGTAGGGAATCTTCGGCAATGGGGGCAACCCTGACCGAGCAACGCCGCGTGAGTGAAGAAGGTTTTCGGATCGTAAAACTCTGTTGTTAGAGAAGAACGTTAAGTAGAGTGGAAAGTTACTTAAGTGACGGTATCTAACCAGAAAGGGACGGCTAACTACGTGCCAGCAGCCGCGGTAATACGTAGGTCCCAAGCGTTGTCCGGATTTATTGGGCGTAAAGCGAGC
+
GGGGGGGGGGGGGGGGGGGGGGGGGGGGGGGGGGGGGGGGGGGGGGGGGGGGGGGGGGGGGGGGGGGGGGGGGGGGGGGGGGGGGGGGGGGGGGGGGGGGGGGGGGGGGGGGGGGGGGGGGGGGGFFGGGGGGGGGGGGGGGGGFGGGGGGGGGGGGGGGGGGGGGGGGGGGGGGGFGGGGGFGFGGGGGGGGGGGGGGGGGGGGGFGGGGGGGGGGGGGGGGGGGGFGGGGGGGGDCFFGGD)
@M03364:276:000000000-BLYN8:1:1101:28728:9910 1:N:0:1
ACTCCTACGGGAGGCAGCAGTAGGGAATCTTCGGCAATGGGGGCAACCCTGACCGAGCAACGCCGCGTGAGTGAAGAAGGTTTTCGGATCGTAAAACTCTGTTGTTAGAGAAGAACAAGGATGAGCGTAAAATGTTCATCCCTTGACGGTATCTAACCAGAAAGCCACGGCTAACTACGTGCCAGCAGCCGCGGTAATACGTAGGTGGCAAGCGTTGTCCGGATTTATTGGGCGTAAAGCGAGC
+
FFFGCGGFGGGGGGGGGEFGGFGFFGGGGGGGGCGGGGGG,CFCEGGGGGGFGF@GGG:FGGFGGGGFGGFFGGFGFGGGEFGFACC7?BEE<EFGGGGGGGGFAFGFFGGGGGGGGGGGFGC=D9CCEFGGGGGFFDFGGG8DF9FGDGGGGGGGGGCFFFFGGGFFGGD7<ACGG,FFFFGGGGCFC8C*8CECEG9+8?CFE?+8EGFF8:*;E:<+:C:5*<+A+AFGGC5=DFFFDC31
@M03364:276:000000000-BLYN8:1:1101:4049:9911 1:N:0:1
ACTCCTACGGGAGGCAGCAGTAGGGAATCTTCGGCAATGGGGGCAACCCTGACCGAGCAACGCCGCGTGAGTGAAGAAGGTTTTCGGATCGTAAAGCTCTGTTGTTAAAGAAGAACGTGGGTGAGAGTAACTGTTCACCCAGTGACGGTATTTAACCAGAAAGCCACGGCTAACTACGTGCCAGCAGCCGCGGTAATACGTAGGCGGCAAGCGTTATCCGGATTTATTCGGCGTCAAGCGAGCG
+
EFGGGFCGECGGGECFE7EG<EF,;@@FGFF,CFGCGGGD?:FDCDFFCFCFDC@@@@FG<+=+=FE::7B?FE?ECFCC<<9FF7F7FFG=FFFCF,5<BFF?F<FGE,?<=FF=C=FEGFG@@FC>ABDG9,<@F=EFGF,@FEGGGCF<DCFE9:FGGGBFGGGEEBFGGFCEGGGCFGC:8CCGGGGG5C>1+2?;523B+=CE>:***28150+*CE5>EG7++:@E)1/110>CG377
@M03364:276:000000000-BLYN8:1:1101:29226:9919 1:N:0:1
ACTAAAAAGAGAGGGAGGAGGAGGGAAGGGGAGGCAAGGGGGGCAACCAGGACCGAGCAACGCCGCGTGAGTGAAGAAGGGGGTCGGAGCGGAAAACGCTGTTGTGAGAGAAGAACGTTAAGTAGAGTGGAAAGTTACTTAAGTGACGGTATCTAACCAGAAAGGGACGGCTAACTACGTGCCAGCAGCCGCGGTAATACGTAGGTCCCAAGCGTTGTCCGGATTTATTGGGCGTAAAGCGAGC
+
FGGAA,,66--68;--;+6;-6@@@;C@,6++6:,,,6<@CCCE7FFF+4:FEGCFC=FGFEGC@:@>+CFGCCFCFFGG+**>F:CF:FC4CFG8F:FB*=F9C*>BGGGGGGGGGFGGG?<@EDCCCFFFGGGGGGGCCFFCEECECEGCGECGG5CFGFFEFGGGGGGGGFGGGGGGDGCFFFFGFGGGEG?8>CGDGEFA8FGEGGGGGGGGGGGGEEE:*9?FGGFCCD=ED<FFDCD9
@M03364:276:000000000-BLYN8:1:1101:7674:9937 1:N:0:1
ACTCCTACGGGAGGCAGCAGTAGGGAATCTTCGGCAATGGGGGCAACCCTGACCGAGCAACGCCGCGTGAGTGAAGAAGGTTTTCGGATCGTAAAACTCTGTTGTTAGAGAAGAACGTTAAGTAGAGTGGAAAGTTACTTAAGTGACGGTATTTAACCAGAAAGCCACGGCTAACTACGTGCCAGCAGCCGCGGTAATACGTAGGTGGCAAGCGTTATCCGGATTTATTGGGCGTAAAGCGAGC
+
GGGGGGGGGGGGGGGGGGGGGGGGGGGGGGGGGGGGGGGGFGGGGGGGGGGGGGGGGGGGGGGGGGGGGGGFGGGGGGGGGGGGGGGGGGGGGGGGGGGGGGGGGGGGDFGGGGGGGGGGGGGGGGGFCEFDGGGGGGGGGGGGGGGGGGGGGGGGGGGGGEGGGGGGGGGGGCGGGGGGGGFGGGGGGGGGGGGGGGGGGCGGGGGGGGGGGGGGDGGGGG=ECFGFFGGGGGGGGDGGGGG)
@M03364:276:000000000-BLYN8:1:1101:9704:9953 1:N:0:1
ACTCCTACGGGAGGCAGCAGTAGGGAATCTTCGGCAATGGGGGCAACCCTGACCGAGCAACGCCGCGTGAGTGAAGAAGGTTTTCGGATCGTAAAACTCTGTTGTCAGAGAAGAACAAGGGTGAGAGTGGAAAGTTCACCCCTTGACGGTATCTGACCAGAAAGCCACGGCTAACTACGTGCCAGCAGCCGCGGTAATACGTAGGTGGCAAGCGTTGTCCGGATTTATTGGGCGTAAAGCGAGC
+
GGGGGGGGGGGGGGGGGGGGGGGGGGGGGGGGGGGGGGGGGGGGGGGGGGGGGGGGGGGGGGGGGGGGGGGGGGGGGGGGGGGGGGGGGGGGGGGGGGGGGGGGGGGGGGGGGGGGGGGGGGGGGFGGFGGGGGGGFGGGGGGGGGGGGGGGFGGGGGGGGGGGGGGGGGGGGGGGGGGGGGGGGGGGGGGGGGGGDGGGGGGGGGGGGGGGGGGGGGGGGGEGGDGGGGGGGDGGGGGGGGG5
@M03364:276:000000000-BLYN8:1:1101:17263:9967 1:N:0:1
ACTCCTACGGGAGGCAGCAGTGGGGAATATTGCACAATGGGCGCAAGCCTGATGCAGCCATGCCGCGTGTATGAAGAAGGCCTTCGGGTTGTAAAGTACTTTCAGCGAGGAGGAAGGCATTAAGGTTAATAACCTTAGTGATTGACGTTACTCGCAGAAGAAGCACCGGCTAACTCCGTGCCAGCAGCCGCGGTAATACGGAGGGTGCAAGCGTTAATCGGAATTACTGGGCGTAAAGCGCACG
+
GGGGGGGGGGGGGGGGGGGGGGGGGGGGGGGGGGGGGGGGGGGGGGGGGGGGGGGGGGGGGGGGGGGGGGGGGGGGGGGGGGGGGGGGGGGGGGGGGGGGGGGGGGGGGGGGGGGGGGGGGGGGGGGGGGGGGGGGGGGGGGGGGGGGGGGGGGGGGGGGGGGGGGGGGGGGGGGGGGGGGGGGGGGGGGGGGGGGGGCFE8EGGGGGGGGGGGGGGGGGGGGGGGGGGGGGGGGGGGGGGGG5
@M03364:276:000000000-BLYN8:1:1101:29206:9974 1:N:0:1
AAAAAGAAGGGAGGAAGGAGGAGGGAAGCGTCGGCAATGGGGGCAACCCGGACCGAGCAACGCCGCGTGAGTGAAGAAGGTTTTCGGATCGTAAAACTCTGTTGTTAGAGAAGAACGTTAAGTAGAGTGGAAAGTTACTTAAGGGACGGTACCTAACCAGAAAGGGACGGCTAACTACGTGCCAGCAGCCGCGGTAATACGTAGGTCCCAAGCGTTGTCCGGATTGATTGGGCGTAAAGCGAGC
+
[truncated: 41,162,293 more chars]
