# Supplementary material for: Captivity causes taxonomic and functional convergence of gut microbial communities in bats
Source: PeerJ. 2019 Apr 30;7:e6844. doi: 10.7717/peerj.6844 (PMC6499062; doi:10.7717/peerj.6844)
Supplement: Data S21 — Raw data of FHa10. [file peerj-07-6844-s026.gz › D8j5382-FHa10_R2.fq]

@M03364:276:000000000-BLYN8:1:1101:18500:1204 2:N:0:1
GGACTACTGGGGTTTCTAATCCTGTTTGCTCCCCACGCTTTCGCACCTCAGTGTCAGTATCAGTCCAGGTGGTCGCCTTCGCCACTGGTGTTCCTTCCTATATCTACGCATTTCACCGCTACACAGGAAATTCCACCACCCTCTACCATACTCTAGTCAGTCAGTTTTGAATGCAGTTCCCAGGTTGAGCCCGGGGATTTCACATCCAACTTAACTAACCACCTACGCGCGCTTTACGCCCAGTAATTCCG
+
CCCCCGGGGGGGGGGGGGGGGGGGGGFGGGGGGGGCFGGGGGG7CCGGGGGFFGGGGGF9FGGFFGGGGGFGGGGGGGGGGGGGGGGGFGFGGGGCFAFGGGGGGGGGGGGGGGGGGGGGGGGGFDGFFFGGGGGGGGGGEFGGGG98EGGGGGFGGCGC@FGGGFCD?EEFGGGCFEFEEGFGGG?DFGGF7;CE*@DCCGGGFGGGGGGGGGG7C>FGFGFFBF=52AEEGGGFF@GGGFDAGGAEGF4
@M03364:276:000000000-BLYN8:1:1101:10314:1212 2:N:0:1
GGACTACTCGGGTTTCTAATCCTGTTTGCTCCCCACGCTTTCGCACCTGAGCGTCAGTCTTTGTCCAGGGGGCCGCCTTCGCCACCGGTATTCCTCCATATATCTACGCATTTCACCGCTACACCTGGAATTCTACCCTCCTCTACAAGACTCTAGCCTGCCAGTTTCGGATGCAGTTCCCAGGTTGAGCCCGGGGATTTCACATCCGACTTGACCACCCGCCTGCGTTCGCTTTACGGCCAGTAATTCCG
+
CCCCC<EFFGGGFEE<@@<FGGGGFGCFC,@EFG@FFE:,C<CFGGCFFG,CFEE:8ECC9FEEFGGF8F7FEGCEG@BFGGGCEGGDE@+B,<=FF@AD9F,9,C?7+6CFFFCFFC:>+@EF,=<A?<FDFDEF,=,A88DD,E;6,8>DDFGCGFFCDCA,8@,3C+@CC>9,7@,@@,@>DG6C6,D:E*>=5B66:7CCFF<D<5D*:*;7**=*)*:13)(2().8*9*681*:>)16>7*)*:*
@M03364:276:000000000-BLYN8:1:1101:20401:1237 2:N:0:1
GGACTACTGGGGTTTCTAATCCTGTTTGCTCCCCACGCTTTCGCACCTGAGCGTCAGTCTTTGTCCAGGGGGCCGCCTTCGCCACCGGTATTCCTCCAGATCTCTACGCATTTCACCGCTACACCTGGAATTCTACCCCCCTCTACAAGACTCTAGCCTGCCAGTTTCGAATGCAGTTCCCAGGTTGAGCCCGGGGATTTCACATCCGACTTGACAGACCGCCTGCGTGCGCTTTACGCCCAGTAATTCCG
+
CCCCCGGGGGGGGGGGGGGGGDGGGGGGGGGGGGFF:FGGGGGEGFGGGGGGGEEEGDFGGGGGGGGGFGGGGGGGGGGGGGD7FFEEGGGFGGFEFGGGGGFGGGGGGGDGGGGGGGG8BFGGCFGGGGGGGGGGGFEGGGGGFCGGFFGGGGGGGGGGFFGGGGGGGGGGC,<E9FGGGGGEF?FFGFCD7EDGCEGGFGGGFGGGDDDDFGGGGGGGFGFFFFFFBFF>5DF>F?GGG>?FDDB4*>9
@M03364:276:000000000-BLYN8:1:1101:21475:1262 2:N:0:1
GGACTACTAGGGTTTCTAATCCTGTTTGCTCCCCACGCTTTCGAGCCTCAGTGTCAGTTACAGGCCAGAGAGCCGCTTTCGCCACCGGTATTCTTCCAGATCTCTACGCATTTCACCGCTACACCTGGAATTCTACCCCCCTCTACAAGACTCAAGCTTGCCAGTTTCAAATGCAGTTCCCAGGTTGAGCCCGGGGATTTCACATCTGACTTAACAAACCGCCTGAGTGCGCTTTACGCCCAGTAATGCCG
+
CCCCCGGFDGGGFGGGGGGGGGGGGGGGGGGGGGGGEGGGGGG8FGGGFGG;FCFFGFFD9<AFGGGGGFFGGCFGGDFCCGGC,@@F=>F9F,@FFGGGFDGAFGGGGCF7?FEAF+@EGGGGFCGGGGGGCECE4>+C+=CFGCF9DGGGGGGDDFE,>DCBFFDGFA9EEA=AFDD:ECFDGFE7CG6?EDE>*>E?+2=@FG+5>8+CGDDD>*;ADG)(-)68<FE5DD<CA058C5();:A);*2
@M03364:276:000000000-BLYN8:1:1101:13167:1263 2:N:0:1
GGACTACTGGGGTATCTAATCCTGTTTGCTCCCCACGCTTTCGAGCCTCAGTGTCAGTTACAGGCCAGAGAGCCGCTTTCGCCTCCGGTGTTCCTCCATATATCTACGCATTTCACCGCTACACATGGAATTCCACTCTCCTCTCCTGCACTCAAGTCTCCCAGTTTCCAATGCACACAATGGTTGAGCCACTGCCTTTTACACCAGACCTAAGAAACCACCTGCGCTCGCTTTTCGCCCAATAAATCCGG
+
CCCCCGGEFGGGGGGGGGGGGGGGGGGGGG<FGGG:FGGGGGGGGGGGGGGEFGGGGGGGGGG8FGGGG@FGGGGGCFGGGGGEGAFGGEGGG<EFGGGGGGGGGGGGGCGGGGGGFFGGGGGGGGGGE,CEGFGGGFGGGFFG,EFGGGGGGGGGGC9FGGGGGGGGG9>DEGFGG?=+,6D,E+35<D,4,,@82@EF++,5*9CC**4?D7>CFCGG?G42</-3(8)?C**152E@*5(6*:1)29)
@M03364:276:000000000-BLYN8:1:1101:16486:1281 2:N:0:1
GGACTACCCGGGTTTCTAATCCTGTTTGCTCCCCACGCTTTCGCACCTGAGCGTCAGTCTTTGTCCAGGGGGCCGCCTTCGCCACCGGTATTCCTCCAGATCTCTACGCATTTCACCGCTACACCTGGAATTCTACCCCCCTCTACAAGACTCTAGCCTGCCAGTTTCGGATGCAGTTCCCAGGTTGAGCCCGGGGATTTCACATCCGACTTGACAGACCGCCTGCGTGCGCTTTACGCCCAGTAATTCCG
+
CCCCCGGGGGGGGGGGGGGGGGGGGGGGGGGGGGGDGGGGGGGGGGGGGGGGGGGGGGGGGEGFGGCFFGCFGGGGGGGGGGGDGGG>FGGGGGGGGGGFGGGGGGGGGGGGGGGGGGGGGGGGGGGGGGGGGGGGGFFFGGGGGGF>CFDGGEFGFGGFGGGGGGFCCEGGGGGEFGGGGFF>FDCFGGGGGGEGEGGC7@FFFGCDGDGC*;7D8*CFFGFFFFFF?BBDDDG9@BGG=3(/*:=27C6
@M03364:276:000000000-BLYN8:1:1101:10149:1315 2:N:0:1
GGACTACTGGGGTTTCTAATCCTGTTTGCTCCCCACGCTTTCGCACCTGAGCGTCAGTCTTTGTCCAGGGGGCCGCCTTCGCCACCGGTATTCCTCCAGATCTCGACGCATTTCACCGCTACACCTGGAATTCTACCCCCCTCTACAAGACTCTAGCCTGCCAGTTTCGAATGCAGTTCCCAGGTTGAGCCCGGGGATTTCACATCCGACTTGACAGACCGCCTGCGTGCGCTTTACGCCCAGTAATTCCG
+
CCCCCGGGGGGGGGGGGGGGGGGGFGGGGGGGGGGGGGGGGGGGGGGGGGGGGGGGGGGGGGFGFGGDE@FGGGGGGGGGGGGGGGDEEGGGGGGGGGGGGGFG,=FGEGGEGGDGGGGGGGGFGGGGGGGGGGGGGGGFGGGGGGG?B8DFFGGGGGGGGGGGDFGGGGDGFGGGFCGGGGFCGGFCFG?CEGGEGGFGFGGGFGGDGCCDGFGGGGGGBEF<:FFE2>FFCDG<6:ED*):FGGF2DF9
@M03364:276:000000000-BLYN8:1:1101:9348:1348 2:N:0:1
GGACTACAAGGGTATCTAATCCTGTTTGCTCCCCACGCTTTCGCACCTGAGCGTCAGTCTTTGTCCAGGGGGCCGCCTTCGCCACCGGTATTCCTCCAGATCTCTACGCATTTCACCGCTACACCTGGAATTCTACTCCCCTCTACAAGACTCTAGCCTGCCAGTTTCGGATGCAGTTCCCAGGTTGAGCCCGGGGATTTCACATCCGACTTGACAGACCGCCTGCGTGCGCTTTACGCCCAGTAATTCCG
+
CCCCCGGFGGGGGGGGGGGGGGGGGGGGGGGGGGGGGDGGGGGGGEFGGDGGGGGGGGFGGGFGGFGGGGGGGGGGGGGGGGGGGFGGGGGFGGGGGGGGGGGGGGGGGGGGGGG9FGGEGGGGGDFGFCGDGFGG,>>FGEEGGGGGFFF==DFEFGGGFFCDFGFGEGGGGGGGGG@@,@EGGGEFCFFGGEGEGGGFGGGGFGCDGGDGGGGGDFGF>GDD;F>BBFB55DFBFBGGEF6):C@FGG*
@M03364:276:000000000-BLYN8:1:1101:16809:1350 2:N:0:1
GGACTACCGGGGTTTCTAATCCTGTTTGCTCCCCACGCTTTCGAGCCTCAGTGTCAGTTACAGGCCAGAGAGCCGCTTTCGCCTCCGGTGTTCCTCCATATATCTACGCATTTCACCGCTACACATGGAATTCCACTCTCCTCTCCTGCACTCAAGTCTCCCAGTTTCCAATGCACACAATGGTTGAGCCACTGCCTTTTACATCAGACTTAAGAAACCACCTGCGCTCGCTTTACGCCCAATAAATCCGG
+
CCCCCGGGGGGGGGGGGGGGGGGGGGGGGGGGGGGGGGGGGGGGGGGGFGGGGGGGFGGGGGGGGGGGGGCEGGGGEFFGGGGGGFGGGGGGFFFGGGGGGG9@EEFG77=?FFGFGGGECBGGGFGGGGGGGGFFEFFGFGGGGFGGGGGGGGGGGGGGFGGGFGGGGGGGG?FGGFGCFEGFCEGGGGGGGCFFGGGGGGGGFFGCCC>FC>FFFF8E>EFB3?BB?EFFGGGFED5ECF@);7+9CG5
@M03364:276:000000000-BLYN8:1:1101:21049:1392 2:N:0:1
GGACTACAGGGGTATCTAATCCTGTTTGCTCCCCACGCTTTCGAGCCTCAGCGTCAGTTACAGACCAGAGAGTCGCCTTCGCCACTGGTGTTCCTCCATATATCTACGCATTTCACCGCTACACATGGAATTCCACTCTCCTCTTCTGCACTCAAGTCTCCCAGTTTCCAATGACCCTCCCCGGTTGAGCCGGGGGCTTTCACATCAGACTTAAGAAACCGCCTGCGCTCGCTTTACGCCCAATAAATCCG
+
CCCCCGGGGGGGGGGGGGGGGGGGGGGGGGGGGGGGGGGGGGGGFFFGGGGGGGGGGGGGGGGGGDGGGGFGGGGGGGGGGGEGGFFGGGGGGGGGGFGGGGGGGCGGGGGGGGGFGEGG77FFEFGEGDGGGDFCE@DFFGGGGGCFGGGGGG@FGGC9EEG88@,@=DE;=FFFGDGGGGGGG6>96D3@CCGGD>FCG+=DFGGFFGGGG=FGGFGGDGDF?F0A>:58<FFFF?EGDB<FGG4):<7
@M03364:276:000000000-BLYN8:1:1101:11937:1451 2:N:0:1
GGACTACTAGGGTTTCTAATCCTGTTTGCTCCCCACGCTTTCGAGCCTCAGTGTCAGTTACAGGCCAGAGAGCCGCTTTCGCCTCCGGTGTTCCTCCATATATCTACGCATTTCACCGCTACACATGGAATTCCACTCTCCTCTCCTGCACTCAAGTCTCCCAGTTTCCAATGCACACAATGGTTGAGCCACTGCCTTTTCCATCAGACTTAAGAAACCACCTGCGCTCGCTTTAAGCCCAATAAATCCCG
+
CCCCCGGGGGGGGGGGGGGGGGGGGGGGGGGGGGDGGGGGGGGFGGGGGGGGFGGGGGGGGGGGGGFGGGGGGGGGCGGGGGGGGGGGGGGGGGGGGF9FGCFGGGGGGGGGF@FGGGGGGGGGGFGFGGGG9EDF9@9FGGGGGGGEGFGGGGGGDFFCAFGFEEGG:@FFGGCAC@C+@D?3C>D8EFFG6ECFFFDC+;C@+++*3*5+=CGFFGC5@E4>B?A>)55)?<+*0*?CF>BFGGA?F*9
@M03364:276:000000000-BLYN8:1:1101:20710:1473 2:N:0:1
GGACTACCCGGGTATCTAATCCTGTTTGCTCCCCACGCTTTCGCACCTGAGCGTCAGTCTTCGTCCAGGGGGCCGCCTTCGCCACCGGTATTCCTCCAGATCTCTACGCATTTCACCGCTACACCTGGAATTCTACCCCCCTCTACGAGACTCAAGCTTGCCAGTTTCAAATGCAGTTCCCAGGTTGAGCCCGGGGATTTCACATCTGACTTAACAAACCGCCTGCGTGCGCTTTACGCCCAGTAATTCCG
+
CBCCCGGGFFCFGCGFGGGGGGGEC<FFG<ECFGGEGGGGGFGEGGGGGGFGGG@FF9@FEGGGG7:CFGGCFGGGGGGGGEGGEFGCFGGCFC9EDFG9,,E?EAFGGD:=?FGGGGECFEGGFGFGCFDFGGGFGG?FGGGFGF6+>>E7DFGGGGAEFFF8CFGFAF,,=D,>FGFGGFGFF:EFEGF*7::EE>C?DFGFC<+;7::+1++;F*ACE5),(7201>>5)7*:=?;EDDFFGC@4>:0
@M03364:276:000000000-BLYN8:1:1101:14903:1494 2:N:0:1
GGACTACTAGGGTTTCTAATCCTGTTTGATCCCCACGCTTTCGAACCTGAGCGTCAGTCGTTCTCTAGAGGGCCGCCGTCGCCACCGGTATTCGTCCAGATCTCTACGCATTTCACCGCTACACCTGGAATTCTACCCCCCTCTACAAGACTCTAGCCTCCCAGTTTCTGCTGCAGTTCCAAGGTGGAGCCCGTGCCTTTCACAACCGGCTTGACATACTGCCTGCCTTCTCTTTACGCCCAGTAAGTCCG
+
@-ACCGGGGGG?FC;,,@E,;6,6;C@,,<,,C,CF7@CCFAF,C,@@,,,,+8C,B,,,98,6C,,:,,,,8,@:++8@+>CB7E:+4+9CF,@B++,:,,45CABFG+++CF99FE7CF>,4@=<,B<<D;,3,>,6@+6++,6,,,3,2,,,@,,3,33:,@;,,,,,,46D@AF::5E,8B,*1,,>******6=,+4C+*:*:53CCC**++2+1+0..))(2)**+3;+1+6*/*)(/***.*2*
@M03364:276:000000000-BLYN8:1:1101:14960:1510 2:N:0:1
GGACTACTGGGGTTTCTAATCCTGTTTGCTCCCCACGCTTTCGAGCCTCAGTGTCAGTTACAGGCCAGAGAGCCGCTTTCGCCTCCGGTGTTCCTCCATATATCTACGCATTTCACCGCTACACATGGAATTCCACTCTCCTCTCCTGCACTCAAGTCTCCCAGTTTCCAATGCACACAATGGTTGAGCCACTGCCTTTTACATCAGACTTAAGAAACCACCTGCGCTCGCTTTACGCCCAATAAATCCGG
+
CCCCCGGGDGGGGGGGGGGGGGGGFGGGGGGGGGGGGGGGGGGGGGDGGGGGGGGGGGGGGGGGGGGGGGGGGGGGGGCAFGFGGGGGFGGGGFGGGFGGGFGGGGGGGGGGGGFCFFGGDF9=9@=F?EFGFGGGFGGGGGGFGGGFFGEGGGCFDFGGGGEFGG;9DFGFFGGGCEEDFG?EFGGGG?D8,5ECGCCFGGGG++9CFG+8@>FFGG:FFGF==BF>=>B;7*B:5=G*=F@FGG=?C<3
@M03364:276:000000000-BLYN8:1:1101:9626:1572 2:N:0:1
GGACTACTGGGGTTTCTAATCCTGTTTGCTACCCATGCTTTCGAGCCTCAGCGTCAGTTACAGACCAGACAGCCGCCTTCGCCACTGGTGTTCTTCCATATATCTACGCATTTCACCGCTACACATGGAGTTCCACTGTCCTCTTCTGCACTCAAGTTTCCCAGTTTCCAATGACCCTCCCCGGTTGAGCCGGGGGCTTTCACATCAGACTTAAGAAACCGCCTGCGCTCGCTTTACGCCCAATAAATCCG
+
CCCCCGGGGGGGGGGGGGGFGGGGGGGGGGGGGGGGGGGFFGGGGGGGGGGGGGGGGFFGGGGGGGGGGGGGGGGGGGGGGGGGGGGGGGGGGGGGGGGGGFCFFGGGGGEGGGGGGGGEGG=8EFFGGFEFGGGGGGGGGFGFFFEGGGGGG8EGGGFBEGGG8EAFGGGGGAFDFCFGGGEDFGGGGGGGDGGGDGGGFGGFFGGGF?*=CFGCGGGGEGF6@A;A(=DDDFCF68ECE>1)9F4-CCC
@M03364:276:000000000-BLYN8:1:1101:11075:1599 2:N:0:1
GGACTACTGGGGTTTCTAATCCTGTTTGCTCCCCACGCTTTCGAGCCTCAGTGTCAGTTACAGGCCAGAGAGCCGCTTTCGCCTCCGGTGTTCCTCCATATATCTACGCATTTCACCGCTACACATGGAATTCCACTCTCCTCTCCTGCACTCAAGTCTCCCAGTTTCCAATGCACACAACGGTTGAGCCCCTGCCTTTTACATCCGACTTAAGAAACCACCTGCGCTCCCTTTACGCCCAATAAATCCGG
+
CCCCCGGGGGGGGGGGGGFFFGGGGGGGGGGGGGFGGGGGGGGCGGGGGGG@FFGGGFFFFFG8FGGC<C8FGGGG@F?D@FG7F8FEGDFFGGGGDEGDF9@BCGGGGDGCFGEFG>FGEFCEE,CFFGGGGGFEF8AE=ED@GGGGGGGFD?FFDD,7,8DFGGGGFD9BFFCF8FC@+6+@C6,,2@+ACFCCCGEF9:,5+**09*;:B@C8**4,3AAB@>(0()0/:;+9.6E@:),)2+;CC)2
@M03364:276:000000000-BLYN8:1:1101:16472:1649 2:N:0:1
GGACTACAAGGGTTTCTAATCCTGTTTGCTCCCCACGCTTTCGCATCTCAGCGTCAGTATTGTCCCAAGGGGCTGCCTTCGCCTTCGGTATTCCTCCACATCTCTACGCATTTCACCGCTACACGTGGAATTCTACCCCTCCCTAACATACTCTAGCTACCCAGTATGAAGTGCAATTCCCAGGTTAAGCCCGGGGATTTCACACCTCACTTAAATAACCACCTACATGCCCTTTACGCCCAGTTATTCCG
+
CCCCCGGGFGGGG@FGGGGGGGGGGGGGGGGGGGGGGGGGGGGGGGGGGGGGGGGGGGGGGGGGGGGGFGCGGGGGFGGGGGG7FFGGGGGGGFGGFFGGFFGGGGGGGGGGGGGGGGGGGGGGGGGGGGGGGGGGGFGAEEGGGGGFFDFGGFFGGGGGDEFGGAFFCEDDGGGGGGGGDFCFFFFGGGFG6EGGGGGGGGGGFD*9CFGFF>GFFFF?*>;=BFFFEFFFGGGFFFGGGF?ADC8?GF0
@M03364:276:000000000-BLYN8:1:1101:11116:1663 2:N:0:1
GGACTACAGGGGTTTCTAATCCTGTTTGCTCCCCACGCTTTCGAGCCTCAGCGTCAGTTACAGACCAGAGAGTCGCCTTCGCCACTGGTGTTCCTCCATATATCTACGCATTTCACCGCTACACATGGAATTCCACTCTCCTCTTCTGCACTCAAGTCTCCCAGTTTCCAATGACCCTCCCCGGTTGAGCCGGGGGCTTTCACATCAGACTTAAAGAACCGCCTGCGCTCGCTTTACGCCCAATAAATCCC
+
CCCCCGGGGGGCFGGGGGFGGFGGGGFGGGGGGG<FFGGGGGGFGGGGGGGGGGGEGFGGGGGGGGGGGGGGGGGGGFEGGGGGGGGGGGGGGGCGGGGGGGFFGFGFC@EGGGGAFGGG>FGGGGGGGDAFGG9FFGFFFDGGFAF9EEF=8B8EGGE@DFCCFCC;EG,@EGGGGGGEEGEGGGEFFGG>>ED5?EGGG>:C+;0;CDCD7C+319EGBC5?0)():8>EG*5)=?GEEB?5<C42>F*
@M03364:276:000000000-BLYN8:1:1101:21643:1679 2:N:0:1
GGACTACTGGGGTTTCTAATCCTGTTTGCTCCCCACGCTTTCGCACCTGAGCGTCAGTCTTTGTCCAGGGGGCCGCCTTCGCCACCGGTATTCCTCGAGATCTCTACGCATTTCACCGCTACACCTGGAATTCTACCCCCCTCTACAAGACTCTAGCCTGCCAGTTTCGAATGCAGTTCCCCGGTTGAGCCCGGGGATTTCACATCCGACTTGACAGCCCGCCTGCGTGCGCTTTACGCCCAGTAATTCCG
+
CCCCCFFFGGGG@FEGACEECFGEFGGGGGFEG7FG:FGGG9,CFFGGCE8FGG7C@FAEFDFEFDFG8CEGC7:EGGGGCE?F,BFGCCGFG,@C++8,AF99;DDDGDEGFFFGFEGGGGG,E:FDFGFFGD=3=,3:=6CCAC9@C3:CCFGG9DCGGCCGFFF9ACFFDCCC;E,::,4*>E:?FFF4/=E**=BC77@D7*7CCDC<*;C@C1*:573<:>>>(5:37D*4@0CCE:(9>D64CC9
@M03364:276:000000000-BLYN8:1:1101:13020:1695 2:N:0:1
GGACTACACGGGTTTCTAATCCTGTTTGCTCCCCACGCTTTCGCACTTGAGCGTCAGTCTTTGTCCAGGGTGCCGCCTTCGCCACCGGTATTCCGCCAGATCTCTACGCATTTCACCGCTACACCTGGAATTCTACCCCCCTCTACAAGACTCTAGACTGCCAGTTTCGAATGCAGTTCCCAGGTTGAGCCCCGGGATTTCACACCCGACTGGACCGACCGCCTGCGTGCGCTTTACCCCCAGTAATTCCG
+
CCCCCGGGGGGGG;FEFGGAEGGCFAFGF@,FDGGGG7@FCEGCFG+E;FEDC+BCGFFCC<<FFFFG8FFGGGGGGGGGFDFG@FEDF:DFA,9B8>CFGGD9EGAFCE+BAAFFFFD8CCFGG,A=,AFDG<4;E8633@8@9EGFCEE8,6DD99,,,8D@F;>;+@6D9E79CE7DGCEFF:699FGF*1**4:?<+4,=)*2))/>)*2;*):EG5=@6(.37(7)77D558)0*:5,/*7=)::9
@M03364:276:000000000-BLYN8:1:1101:15252:1726 2:N:0:1
GGACTACAAGGGTTTCTAATCCTGTTTGCTCCCCACGCTTTCGAGCCTGAGCGTCAGTTTTTGTCCAGGGGGCCGCCTTCGCCACCGGTATTCCTCCAGATCTCTACGCATTTCACCGCTACACATGGAATTCTACCCTCCTCTCTAACACTCAAGCCAAACAGTTTCGGAAGCGTACTACTGTTAGGGCCCGGCGATTACCCATCCAATTTTCTACCCCCCCGGCGTGCCCTTTCCGCCAAGTAATTCGG
+
CCCCCGGG9FGG<CCFGGCF<EGGGCFEFFGCF@FFGGGGGGE,,@@F8EFGGGGGGE,<,,+:CCFF876@B@CF+:FFFGEGEAFGF=FFFBEFEF8<?=EFEEGGGCCFGFBFGG@@CFEGDFFGGF<FG,E=,@,A@8DD8D,,,@8=D,DF9+,3,@EFFG;F++33@E*5*1*3,,73@,,4,2*4*8***43**++0)**0*+1++++1++32)10-2>()()))0**-*-;?E)(/***)212
@M03364:276:000000000-BLYN8:1:1101:9209:1734 2:N:0:1
GGACTACTCGGGTTTCTAATCCTGTTTGCTCCCCACGCTTTCGAGCCTCAGTGTCAGTTACAGGCCAGAGAGCCGCTTTCGCCTCCGGTGTTCCTCCATATATCTACGCATTTCACCGCTACACATGGAATTCCACTCTCCTCTCCTGCACTCAAGTCTCCCAGTTTCCAATGCACACAATGGTTGAGCCACTGCCTTTTACATCAGACTTAAGAAACCACCTGCGCTCGCTTTACGCCCAATAAATCCGG
+
CCCCCGGGGGGGGGGGGGGGFGGGGGGGGGGGGGGGGGGGGGGGGGGGGGGGGGGGGGGGGGGGGGGGGGGGGGGGGGGGGGGFGGGGGGGGGGGGGGGGGGGGGGGGDGGGGGGGGGDEGGGGGGGGGGGGGGGGGGFFGGGGGGFGGGGGFGGGGGGGGGGFGFGGGGFGGGGGGGGCFGGGGGFGFG8EGGGGGGGGGGFGFCFFFGFGDGGGGF,9@CFBF425=DFFGGGFFFBEGA;FGGFFGCC
@M03364:276:000000000-BLYN8:1:1101:19569:1763 2:N:0:1
GGAGTACGGGGGTCTCTAATCCGGTTGGCTCCCCACGATCTCGCACCGGAGCGTCTGCCTTTGTCCAGGGGGCCGCCGTCGCCACCGGTATTCCCCTAGATCTCTACGTGTCTCACCTCTATACCGGGACGTCTACCCCCCTCTACACCACTCTAGCTTGACAGTCTCGAATGCAGGTCCCGGTGTCCGCCCGGTGATGCCATAGCCGGCGTGACAGACCGCCCGCGCGCGGTGTACGCCCAGTATTTCCC
+
8--6,6C,6+C7+,;<,,,<<F:++6++6E8B6@FC@+,6,<<,+@C+++66+6C,,,,CE9FGA<,,9,+++@CEC:FFEG::?<+@3++,,8,:,:<,,73,338+,,,,,7@,,,@9@,;,5+8*3**36,8,;,:C@*60,,,,,***26,,?+5*+?C+7+;+>:*+=C>;*/+3=*31*=++2:88*/*/*2++27+*)2*79))1)****0;*.70(()-)-<307)92*4/*253?7**)0**
@M03364:276:000000000-BLYN8:1:1101:9044:1780 2:N:0:1
GGACTACTGGGGTATCTAATCCTGTTTGCTCCCCACGCTTTCGAGCCTCAGTGTCAGTTACAGGCCAGAGAGCCGCTTTCGCCTCCGGTGTTCCTCCATATATCTACGCATTTCACCGCTACACATGGACTTCCACTCTCCTCTCCTGCACTCAAGTCTCCCAGTTTCCAATGCACACAATGGTTGAGCCACTGCCTTTTACATCAGACTTAAGAAACCACCTGCGCTCGCTTTACGCCCAATAAATCCGG
+
CCCCCGGGGGGGGGGFFGGFGFGGGGGGGGGGGGGGGGGGGGECFGGGGEFFGGGFGGGGGGCEGCFGCFGGGFGEFGGGGGGGDFGCEGBFGGADGGGGGGGGGGGGGGGGGGGGFCFGGGFFFGGGE,5CEFGG=FGGGGD?EFF8EEFGGGGGGGGGGFFGCGGGDE>E??FGGGGGGG?FG6@6EFGGGFFGGGGG++,?EFG57*5@FGGGGGGGFCFE=5=>>?EFG9+4A?GEE33ACGAC4>C
@M03364:276:000000000-BLYN8:1:1101:18665:1883 2:N:0:1
GGACTACTCGGGTTTCTAATCCTGTTTGCTCCCCACGCTTTCGAGCCTCAGTGTCAGTTACAGGCCAGAGAGCCGCTTTCGCCTCCGGTGTTCCTCCATATATCTACGCATTTCACCGCTACACATGGAATTCCACCCTCCTCTCCTGCACTCAAGTCTCCCCGTCTCTAATGCACACAATGGTTGAGCCACTGCCTTTTCCATCAGACTTAAGAAACCACCTGCGCTCGCTTTACGCCCAATACATCCGG
+
CCBCC<DGGDCFCF7FA<,CFEGGGFGD<ECCFGGDBCFDFFGEGEGGCEFE9<F,EG,,CFFAFG8<9FFEFFG7+FB?FGE7B8:+8+6BFD;FEGGGGG,9,9FGGBFFCF<FGEEGDGGG9=E=EF<:B9@B,@DFEGG9DFF>@,DCD?,,:@@ECE68C+@D,,@;,@8F8DEC;E,@D6,1<C88CCFGFCFC+@,+<*?CCF+DD++50AF54:?B4*()(/)557C85<EBE3=FC7+7552
@M03364:276:000000000-BLYN8:1:1101:22876:1890 2:N:0:1
GGACTACCCGGGCTTCTAATACTGTTTGTTCCCAACGCTTTCGCAACTGAGCGTCAGACTTTGTCCAGGGGCCGGCATGCGCCACCGGTATTTTTCCAGATCTCTACGCATATCACCGCTACTGCTGGAATTCTACTCCCCTCTACAAGACTCTAGCCTGCCAGTTTTGGATGCTGTTCCCCGGTCGAGCCCGGGGATCTCACCTCCGACGTGACAGACTGCCTGCGTGCGCTACACGCCCTGTCGTGCCC
+
-8@6A8CC,8@C+6,;,<,;6E@E-<F,,,<@C,66B6,@F,,,6++,;EC<+@CFF,C6<,@@,,CFFE7++++7+C,9CCEG7EF:>++E,,9F<E?<,E,,E9C@>FG+?,C,,@:4@C,,4AFE=?<=F939,,,6+3B?EGGFG83=8,;A,,7,,@,@8@,,4@8,48,<59<@,,5*@>C****44*5C*=*+;@@*;7<<33)/*1::*0A+):)))0(.-.5)1)),8:>:5)4)0*0(1**
@M03364:276:000000000-BLYN8:1:1101:14678:1903 2:N:0:1
GGACTACCCGGGTTTCTAATCCTGTTTGCTCCCCACGCTTTCGAGCCTCAGTGTCAGTTACAGACCAGAGAGCCGCCTTCGCCACTGGTGTTCCTCCATATATCTACGCATTTCACCGCTACACATGGAATTCCACTCTCCTCTTCTGCACTCAAGTCTCCCAGTTTCCAATGACCCTCCCCGGTTGAGCCGGGGGCTTTCACATCAGACTTAAGAAACCACCTGCGCTCGCTTTACGCCCATTAAATCCG
+
CCCCCGGGGGGGGGGGGGGGGGGGGGGGGGGGGGGGGGGGGGGGGGGGGGGFGGGGGGGGGGGGG7FFFGGGGGGGDGFGDG7FGGGGGGGGGF9EFGGGGFGGGGGGG>FGGGGGGGGGGGGGGGGCEEFFGGGGFFFCGGGGCEFAAD88BDGGFGFGFGCGFGDGEGGF,@EDEGG8CEEEGEG?@FFE5>EEEGG6FFFFF;F4FC6=>CCGGGGFFGB@15357:859DGEF<GGGB(*:>F9C49
@M03364:276:000000000-BLYN8:1:1101:21006:1913 2:N:0:1
GGACTACAGGGGTATCTAATCCTGTTTGCTACCCATGCTTTCGAGCCTCAGCGTCAGTTACAGACCAGACAGCCGCCTTCGCCACTGGTGTTCTTCCATATATCTACGCATTTCACCGCTACACATGGAGTTCCACTGTCCTCTTCTGCACTCAAGTTTCCCAGTTTCCGATGCACTTCTTCGGTTGAGCCGAAGGCTTTCACATCCGACTTAAGAAACCACCTGCGCTCGCTTTACGCCCAATAAATCCG
+
CCCCCGGFGGEEGGGGGGGGGGGGGGGGGFDEFFCF8EFCEFGGGG7FFGFGEGGCGFGGGFGGGGGGFGFDFGGGCGGGGGGGGGGGGGGGFFCGG9EFGGGGGGFEGGGGFGG9??:CGD@FFCFFFBFGFGGGGF,?FFGF9>EFCEGGC8EF:D>=EEFGGGGCCEGGGGGGCCGFGGG6=EDCFGFE>ECC,,>C>CCCFG*7999CC78B+;:9AC>BE;@FBEFFGFD<F<5EE37AFGACCGC
@M03364:276:000000000-BLYN8:1:1101:7814:1920 2:N:0:1
GGACTACCAGGGTTTCTAATCCTGTTTGCTCCCCACGCTTTCGAGCCTCAGTGTCAGTTACAGGCCATAGAGCCGCTTTCGCCTCCGTTGTTCCTCCATATATCTACGCATTTCACCGCTACACATGGAATTCCACTCTCCTCTCCTGCACTCTATTCTCCCAGTTTCCAATGCACACAATGGTTGAGCCACTCCCTTTTACAGCAGACTTACGAAACCACCTGCCCTCCCTTTACGCCCAATAAATCCTG
+
CCC?C@<6@EFCCEFAEE,EFGGGGGGGGDEGF@E@E@F,FGFDFGGGGDE,,<<,CFEF@CF,CF<8<,,9CCGG:B,A@FCEE8C,C=BFGGE,,4BFGFCE@5CAFEE:EFAGGE:CC+?<,,AFFAFBFG,,@E9E8=,?FGGC8FGGC,@,,,7>===@A>E9=E;3,>D9=EC+@F,@;8,,@,,@,,3:1,@A9+,+*3+++25++**9;CCFFGFE@>=49*@6F7+*65C7C)-9CCBEC70
@M03364:276:000000000-BLYN8:1:1101:11181:1943 2:N:0:1
GGACTACTAGGGTTTCTAATCCTGTTTGCTCCCCACGCTTTCGCACCTGAGCGTCAGTCTTTGTCCAGGGGGCCGCCTTCGCCACCGGTATTCCTCCAGATCTCTACGCATTTCACCGCTACACCTGGAATTCTACCCCCCTCTACAAGACTCTAGCCTGCCAGTTTCGGATGCAGTTCCCAGGTTGAGCCCGGGGATTTCACATCCGACTTGACAGACCGCCTGCGTGCGCTTTACGCCCAGTAATTCCC
+
CCCCCGGGGGGGGGGGGGGGGGGGGGGGGGGGGGGGGGGGGGGGGGGGGGGGGGGGEGGGGGGGGGFGGGDGGGGGGDFGFGGGGGGGGDGFGGGGGGGFGGGGGGGGGGGGGGGGGGGDGGGGGGGGFFGGGGGGGGGGGGGGGGGGC8EGGGGGGGGGGGGGDGFCCEEGDFFGGGGG9FE:F9F?FGGG5E8ED5FFC+@FFGF<DC3CG7FF=FG=8EAF6F9@(8>>37DBFFGEC316:>*4*:*
@M03364:276:000000000-BLYN8:1:1101:12397:1956 2:N:0:1
GGACTACCGGGGTATCTAATCCTGTTTGCTCCCCACGCTTTCGCACCTGAGCGTCAGTCTTTGTCCAGGGGGCCGCCTTCGCCACCGGTATTCCTCCAGATCTCTACGCATTTCACCGCTACACCTGGAATTCTACCCCCCTCTACAAGACTCTAGCCTGCCAGTTTCGAATGCAGTTCCCAGGTTGAGCCCGGGGATTTCACATCCGACTTGACAGACCGCCTGCGTGCGCTTTACGCCCAGTAATTCCG
+
CCCCCGFGGGGGGGGGGGGGGGGGGGGGGGGGGGGGGGGGGGGGGCGGFFFGGGGGGGGGGGGGGGGGGGGGGGGGGGDDGGGGGGGGGGGFGGGGGGGD<BFGGGGGGG>EGGGGGGGGGGGGFGGGGGGGGGGGGGGGGGGGGGGFGGGGGGGGGFFGGGGGGGGGDFGGGGFGGFFGGGF5<ECFGGGGCEDEGGC6DFG7@FDG:DDGGG;:4CFGBGBFB43>?DFFCCFFFBGEGEBFGGFFGG9
@M03364:276:000000000-BLYN8:1:1101:17439:1959 2:N:0:1
GGACTACTGGGGTATCTAATCCTGTTTGCTCCCCACGCTTTCGAGCCTCAGTGTCAGTTACAGGCCAGAGAGCCGCTTTCGCCTCCGGTGTTCCTCCATATATCTACGCATTTCACCGCTACACATGGAATTCCACTCTCCTCTCCTGCACTCAAGTCTCCCAGTTTCCAATGCACACAATGGTTGAGCCACTGCCTTTTACATCAGACTTAAGAAACCACCTGCGCTCGCTTTACGCCCAATAAATCCGG
+
CCCCCGGGDGGGGGGGGGGGGGGGGGGGGFGGGGGGGGGGGGGGGGGGGGGGGGGGGGGGGGG@FGGGGGGGGGGGGGGGGGGEGGGGGDGGGGGGGGGGGGGGGGGFGGDFFGGGGGGGGGGGGGGGFEFGGAFGCE9FGGGGFGGGGGGGGGGGFCCGCFGGGGGGC;FGGGGGF?GEAFFF;6??EF6@9CGFFFGG??C@FG5CCC97=++:FG8@AE4.4595<BEFGDF>)(:7:>8AFFA);):
@M03364:276:000000000-BLYN8:1:1101:13296:1983 2:N:0:1
GGACTACCAGGGTTTCTAATCCTGTTTGCTCCCCACGCTTTCGAGCCTCAGCGTCAGTTACAGACCAGAGAGCCGCCTTCGCCACTGGTGTTCCTCCATATATCTACGCATTTCACCGCTACACAAGGAATTCCACCCTCCTCTCCTGCACTCAATTCGCCCAGTTTCCAATGCACCTCCCCGGTTGAGCCGGGGGCTTTCACATCAGAATTAAGAAACCGCCTGCGCTCGCTTTACGCCCAATAAATCCG
+
CC@@CFFGFGGGGGGFAFGGGGGGGGGGEGGGGEGGCGG,CFEGFG@EGGFGGGGDEGFGGGGCFGGG<68FF6FFFGGGCFFGE8CE6B<FEEGG<A?FFCEAFDE<:FDFGGCFCFF8EEFEC+,:BAAGGDDF,>+DEE8BDFC8EDDFG8D,33+6BEGGGD>DAF9AE,,,6==,@>+8FCECCFE>*5>*=CF6DCF>+;;CC++1+:+3;58F5>A@04:DB>58DDG94(AEE>:>40*679)
@M03364:276:000000000-BLYN8:1:1101:18666:1995 2:N:0:1
GGGCTACTGGGGTTTCTAATCCTGTTTGCTCCCCACGCTTTCGCACCTGAGCGTCAGTCTTTGTCCAGTGGGCCGCCTTCGCCACCGGTATTCCTACAGATCTCTCCGCATTTCACCGCTACACCTAGAATTCTACCCTCCTCTACAAGACTCTAGCCTGCCCGTTTCGGCTGCCGTTCCCAGGTTGAGCCCGGGGATTTCACATCCGACTTGACAGACCGCCTGCGTGCGCTTTACGCCCAGTAATTCCC
+
8C-8,C,C,CF7+@,CE,,=EFFD<@<6CFFED@,@:+@@CEGDFG+B@;C,+8B7,CEAFFGG@FFC6,E8,CCE:FC==FB?C8:B=:7EF9=,,,55,:@,,,,8B7?BFF<E,@BC+C=FE,,,:5F,,CEFCE9+>,,?6,,@,3@8DDF,;DA,,>,++3@BE++@+6,4@C,,@63>FC:C?@DEGE5CCC8=B8E+=**14987CFGC4CF5>550(..=255>DCCA@(/*:;16C*6)*2*
@M03364:276:000000000-BLYN8:1:1101:12045:2003 2:N:0:1
GGACTACACGGGTATCTAATCCTGTTTGCTCCCCACGCTTTCGCACCTGAGCGTCAGTCTTTGTCCAGGGGGCCGCCTTCGCCACCGGTATTCCTCCAGATCTCTACGCATTTCACCGCTACACCTGGAATTCTACCCCCCTCTACAAGACTCTAGCCTGCCAGTTTCGGATGCAGTTCCCAGGTTGAGCCCGGGGATTTCACATCCGACTTGACAGACCGCCTGCGTGCGCTTTACGCCCAGTAATTCCG
+
CCCCCGGGGGGGGGGGGGGGGGGGGFGGGGGGGGGGGGGGGGGGGGGGGGGGGGGGGGGGGGGGGGGGGGGGGGGGGGGGGGGGGGGGGGGGFGGGGGGDFGGGGGGGGGGGGFGGGCEGGGGGGGGGGGGGGGGDFGGGGGGGGGGGGGGGGGGFCFFGFGGGGGGFGGGGGGGGFFGGGGGFAFCGGGGGGGGGCGGGGGFD=F4CDGDDFGGDGGGGDGF:6F>7?EE><DFFF088:3(0;7BDFG<
@M03364:276:000000000-BLYN8:1:1101:7961:2038 2:N:0:1
GGACTACTAGGGTTTCTAATCCTGTTTGCTCCCCACGCTTTCGCACCTGAGCGTCAGTCTTTGTCCAGGGGGCCGCCTTCGCCACCGGTATTCCTCCAGATCTCTACGCATTTCACCGCTACACCTGGAATTCTACCCCCCTCTACAAGACTCTAGCCTGCCAGTTTCGGATGCAGTTCCCAGGTTGAGCCCGGGGATTTCACATCCGACTTGACAGACCGCCTGCGTGCGCTTTACGCCCAGTAATTCCG
+
CCCCCGGGGGGGGFGGGGGGFFGGGGGGGGGGGGGGGGGGGGGEGGGGGGGGGGGGGGGGEEFGGGGFFGDFEGGGGGGFGGGGGGGGGDFEGGGGGGGGGGGGGFCFGGGGGGGGGGGGGGFFGGGGFFFGGGFGGGGDCGGGCFGC>8FGGGFFFCGGGGFGGFGECE5E7FGGGA:EGGFGGGGFFGGGGGGGGEFG7DGGF477DDCGGDCCC4C=>G>04@FF:E5>GGFDFFGGG::)::=27F9
@M03364:276:000000000-BLYN8:1:1101:13601:2054 2:N:0:1
GGACTACAGGGGTTTCTAATCCTGTTCGCTACCCATGCTTTCGAGCCTCAGCGTCAGTTACAGACCAGACAGCCGCCTTCGCCACTGGTGTTCTTCCATATATCTACGCATTTCACCCCTACACATGGAGTTCCACTGTCCTCTTCTGCACTCAAGTCTCCCAGTTTCCAATGCACTTCTTCGGTTGAGCCGACGGCTTTCACATTAGACTTAAAAGACCGCCTCCGCTCGCTTTACCCCCAATAAATCCG
+
CCCCCFGGGGDGGGGGGGGGGGGGGGGGDGGGGGGGGGFGGAFFGGDGGGFFGGDGGGGCFCGFGGGFGGGGGGGGGGDGGG7CBFGGGGG??FFF9?AEBFAEF9?,CFECFA9F<,8=F@EF,A9F<FGGGGG9>,>FCDG84@@FGDGGGGGGGG=EDEGFFGCD=D,@,3,6@D9E9DDCGE66,>@?C+339CC,:+,+=CFG7CCFGGG>F*<=5CDD5A>A,2>B39:>A)+4C31A*;ACDG7
@M03364:276:000000000-BLYN8:1:1101:17747:2099 2:N:0:1
GGACTACCGGGGTATCTAATCCTGTTTGCTCCCCACGCTTTCGCACCTGAGCGTCAGTCTTTGTCCAGGGGGCCGCCTTCGCCACCGGTATTCCTCCAGATCTCTACGCATTTCACCGCTACACCTGGAATTCTACCCCCCTCTACAAGACTCTAGCCTGCCAGTTTCGAATGCAGTTCCCAGGTTGAGCCCGGGGATTTCACATCCGACTTGACAGACCGCCTGCGTGCGCTTTACGCCCAGTAATTCCG
+
CCCCCEAEFGGGGFFGGGGGGGGGGGGGDGGGGFGGGGGGGGGGGGGGGGGGGGDGGGGGGGGGGGGGFDGGGGDGGGGGDGEGGGGGGGGGGGGGGGGCGGGFGGFGGGGFGGGGGGGGGEGG8C8CF@DGGCGGGGFGGGGFFGGFF8DCGGG7DGGGGECEGGDFG*@FFCFGGFGGFFDCFGFCCGCCEGDEDG?EFGGGFFGG39CGFFGCGGGG>CD0:51>0>5<DDFAFFGGG>::C7@>FG9
@M03364:276:000000000-BLYN8:1:1101:8471:2106 2:N:0:1
GGACTACTCGGGTATCTAATCCTGTTTGCTCCCCACGCTTTCGAGCCTCAGTGTCAGTTACAGGCCAGAGAGCCGCTTTCGCCTCCGGTGTTCCTCCATATATCTACGCATTTCACCGCTACACATGGAATTCCACTCTCCTCTCCTGCACTCAAGTCTCCCAGTTTCCAATGCACACAATGGTTGAGCCACTGCCTTTTACATCAGACTTAAGAAACCACCTGCGCTCGCTTTACGCCCAATAAATCCGG
+
CCCCCGGGGGGGGGGGGGGGGGGGGGGGGGGFGGFCFEFGGGGGGGEGGGGGGGGGGGGGGGGGGFGGGGGGGGGGEGGGGGGGGFCCFGGGGGGGGGGGGGGGGFFGDE@FGGGGGGDGDCGGGGGGFGFGGFFDGGFFGGFDFGGGGGGGGGGGGGG;FFFGGGGGGFEGDGFFGGGGGFDFGGGFFFGG68FGGGGGGGGDFFFGGGGFC@FGGGFGFC;<@DFBAFFFC<:4)-=BC3=AC;1?CDC
@M03364:276:000000000-BLYN8:1:1101:16206:2118 2:N:0:1
GGACTACTGGGGTATCTAATCCTGTTCGCTACCCATGCTTTCGAGCCTCAGCGTCAGTTGCAGACCAGACAGCCGCCTTCGCCACTGGTGTTCTTCCATATATCTACGCATTTCACCGCTACACATGGAGTTCCACTGTCCTCTTCTGCACTCAAGTCTCCCAGTTTCCAATGCACTTCTTCGGTTGAGCCGAAGGCTTTCACATTAGACTTAAAAGACCGCCTGCGCTCGCTTTACGCCCAATAAATCCG
+
CCCCCGGGFGGGGGGGGGGGGGGGGGFGGGGGGGGGGGGGGGGGGGGGGGGGGGGGGGGGGGGGGGGGGGGGGGGGGGGGGGGGGFGGGGGGGGGGGDFGGGGGGGGGGGGGGGGGGGGGGGGGCEGGGFGGGGGGGGGGGGGCGGGGGGFGGFGFGGGFG?8DFCEFCEGGDGFFGGGGFGGGC>EGFGGGDEG>FFEGGGGGFGGG9CFC7D7=FGG>>EEFFFFEBF>DD<<<F6EGGF6F4FA?DGD
@M03364:276:000000000-BLYN8:1:1101:16867:2130 2:N:0:1
GGACTACCAGGGTTTCTAATCCTGTTTGCTCCCCACGCTTTCGCACCTGAGCGTCAGTCTTTGTCCAGGGGGCCGCCTTCGCCACCGGTATTCCTCCAGATCTCTACGCATTTCACCGCTACACCTGGAATTCTACCCCCCTCTACAAGACTCTAGCCTGCCAGTTTCGAATGCAGTTCCCAGGTTGAGCCCGGGGATTTCACATCCGACTTGACAGACCGCCTGCGTGCGCTTTACGCCCAGTAATTCCG
+
CCCCCGGGGGGGGGGGGGGGGGCGGGEGGGGGGGGGGGGG@FGDEGGGGCFGGGGGGGGFGCGGGGCFGG7@FEGGGGGGFE:@FFDGGGGFFFGGGG?F9EFGGGGGGGCFFGGFEGGGGGGGGGFC=8DFGAEGGFFFEECGGGG9FGF:F9=E;FGFGGCF<@;DEFGFFGGFEGD;EEGC>?EEFGGGG>*?::FFGGFFFGGDGG377CFF=FE7==A@:F>5:@DEGC3<F1:C=:260*=AGG>
@M03364:276:000000000-BLYN8:1:1101:17855:2151 2:N:0:1
GGACTACCGGGGTTTCTAATCCTGTTTGCTCCCCACGCTTTCGCACCTGAGCGTCAGTCTTTGTCCAGGGGGCCGCCTTCGCCACCGGTATTCCTCCAGATCTCTACGCATTTCACCGCTACACCTGGAATTCTACCCCCCTCTACAAGACTCTAGCCTGCCAGTTTCGAATGCAGTTCCCAGGTTGAGCCCGGGGATTTCACATCCGACTTGACAGACCGCCTGCGTGCGCTTTACGCCCAGTAATTCCG
+
CCCCCFGGGGFDFGGGGGFGGGGGGGGGGGGGGGGGGGGGGGGGGGGGGGGGGGGGGGGGGGGGGGGGGGDGDFGGGGGGCFFGGG:FGGGEGFFGGGGFDFGGGGGGGGGGGGFFGDEC@FGGGGFGGGGGGGFGGGGGGGGGGGGGGGFGFFGDGGGGGGFFGGGGDCCC7EGGGGGGG?,>C9@F68FCE=EGE5CCGCGFFGGGGG33>77+>5EF>E>31),<?EEF:DF>7:C?C>:F>FB4CG9
@M03364:276:000000000-BLYN8:1:1101:15995:2152 2:N:0:1
GGACTACCGGGGTATCTAATCCTGTTTGCTCCCCACGCTTTCGCACCTGAGCGTCAGTCTTTGTCCAGGGGGCCGCCTTCGCCACCGGTATTCCTCCAGATCTCTACGCATTTCACCGCTACACATGGAATTCCACTCTCCTCTCCTGCACTCAAGTCTCCCAGTTTCCAATGCACACAATGGTTGAGCCACTGCCTTTTACATCAGACTTAATAAACCACCTTCGCTCGCTTTACGCCCAATAAATCCGG
+
CCCCCGGA@GGGGEGGGGGGFGGGGGGGGGAFFGGGGGGGGGGGGGGGCFGGGGGGGGGGGGGGGGGGGGD>FGGGGGGGGGGGGGGGG7FGGGGGGGDGGFFGGGGFGGGGGGGGGGGGGGGGGGFGFBFGGGGFEFGGGGGGFGGDFGGGGGGGFFDCGGGGGGFG7CCGDFFGGGGFFD8E9C8,6EFGFFFGGGFFFGGF6842?C+:F+=DFGFDFGA)(06)3).=C97C:<EEGF@4D**.>DC
@M03364:276:000000000-BLYN8:1:1101:7656:2174 2:N:0:1
GGACTACCCGGGTATCTAATCCTGTTTGCTCCCCACGCTTTCGAGCCTCAGTGTCAGTTACAGGCCAGAGAGCCGCTTTCGCCTCCGGTGTTCCTCCATATATCTACGCATTTCACCGCTACACATGGAATTCCACTCTCCTCTCCTGCACTCAAGTCTCCCAGTTTCCAATGCACACAATGGTTGAGCCACTGCCTTTTACATCAGACTTAAGAAACCACCTGCGCTCGCTTTACGCCCAATAAATCAGG
+
CCCCCECE<FG7FCFDGGFFGGGGGGGGGGGGGGGGEGGGGG7FGGGGGGGGGGGGGFGGGG?EFGGCFGGGGGGGGGDFGGDGEC7FEGGGGF,<FFGGFGEF9FGCFGEGFGGEFGGGEFFGFG9FEEFF;FGGGGGCEGGFFGGFGFCDFGFDG;EFADGGGGF9D=,EDDFFGGEFF98EFE6,@DCGGFFGCB,@B>CGFFCDG7FFGGD>*9,;>CF2>B2A@FFE47+*)8***83);7AE*:8
@M03364:276:000000000-BLYN8:1:1101:14717:2215 2:N:0:1
GGACTACTGGGGTTTCTAATCCTGTTTGCTCCCCACGCTTTCGCACCTGAGCGTCAGTCTTTGTCCAGGGGGCCGCCTTCGCCACCGGTATTCCTCCAGATCTCTACGCATTTCACCGCTACACCTGGAATTCTACCCCCCTCTACAAGACTCTAGCCTGCCAGTTTCGGATGCAGTTCCCAGGTTGAGCCCGGGGATTTCACATCCGACTTGACAGACCGCCTGCGTGCGCTTTACGCCCAGTAATTCCG
+
CCCCCGGGGGGGGGGGGGFFGGGGGGGGGGGGGGGGGGGGGGGGGEGGGGGGGGGGDGGGGGGGGGGGGDGGGGGGGGGGGGGGGGGGGGGGFGFGFFF?EDFGF9FFGGGGFFFGGGGGGGGGGGGGGGGGGGGGGGGGGGGDFGGGGGGGGGCGGGGGGGFGGGFGGG>EGGGGFFDGFFG:F9:CCGGFGGGGGGGG7;FFFFGG3CDGC7C74>F=DGFB?F>53>>@9574*1CCGB1):*92:F9
@M03364:276:000000000-BLYN8:1:1101:20241:2218 2:N:0:1
GGACTACCGGGGTTTCTAATCCTGTTTGCTCCCCACGCTTTCGAGCCTCAGTGTCAGTTACAGGCCAGAGAGCCGCTTTCGCCTCCGGTGTTCCTCCATATATCTACGCATTTCACCGCTACACATGGAATTCCACTCTCCTCTCCTGCACTCAAGTCTCCCAGTTTCCAATGCACACAATGGTTGAGCCACTGCCTTTTACATCAGATTTAAGAAACCACCTGCGCTCGCTTTACGCCCAATAAATCCGG
+
CCCCCGGGGGGG@FFFGAFFGGEGGGGGGFGGGGGGGGGEGGGGGDGGGGGDGFFFGEFGGGGGGFG?FCFGFGGGG:FGGG@CBFGE@7CFEGGFE8FCFGGEFGFGEGFC9FCFGDGGGGGGGGFGFGGFFG;:DFCFEDGC8DF?E8>8,,@FFF3>DF?FGC9EEFGGCFF=A@C:;96E,@6CGGGF,,::,@>E7:=9FGGGFCCB7;:7*;8CFEFBDA=ADF4?C3:>>;C8C53/*:8)2>1
@M03364:276:000000000-BLYN8:1:1101:11870:2224 2:N:0:1
GGACTACACGGGTTTCTAATCCTGTTTGCTCCCCACGCTTTCGAGCCTCAGTGTCAGTTACAGGCCAGAGAGCCGCTTTCGCCTCCGGTGTTCCTCCATATATCTACGCATTTCACCGCTACACATGGAATTCCACTCTCCTCTCCTGCACTCAAGTCTCCCAGTTTCCAATGCACACAATGGTTGAGCCACTGCCTTTTACATCAGCCTTAAGAAACCACCTGCGCTCGCTTAACGCCCAATAAATCCGG
+
CCCCCGGGGGGGGGGGGGGGGGGGGGGGGGGGGGGGGGGGGGGFGGGGGGGGGGGFGGGGGGGGGGGGGGGGGGGGFGGGGGGGGGGGGGGGGGGGGGGGGGGGGAGGGGGGGGGGGDGGGGGGGGGGGFGGGGGGGGGGGGGGGGGGGGGGGGGGGGGGGGGGGGGC=F,@8D==81+6=BCF9+3,4@,@7CBDCAC@7:,5++***4*3=+=87C6CF590>*-///?DC*+0)/B*=)(0C7;?*8)
@M03364:276:000000000-BLYN8:1:1101:8569:2236 2:N:0:1
GGACTACTGGGGTATCTAATCCTGTTTGCTCCCCACGCTTTCGCACCTGAGCGTCAGTCTTTGTCCAGGGGGCCGCCTTCGCCACCGGTATTCCTCCAGATCTCTACGCATTTCACCGCTACACCTGGAATTCTACCCCCCTCTACAAGACTCTAGCCTGCCAGTTTCGAATGCAGTTCCCAGGTTGAGCCCGGGGATTTCACATCCGACTTGACAGACCGCCTGCGTTCGCTTTACGCCCAGTCATTCCG
+
-AA-B@E,CFGGGCFGFFGGGG9FFGGGCFFGF,CFE+:FEFC;@CCBDDDFGC@@FEEFEFE,CFFFF,CE@FGDGGEGGEFEG=F@C7<EDFGAFDBFE8A<EFA=CCGEFDCFDFF8FEFF8B=@FG9FFFGGG8+C@EC?EGCC,,>+DFC7>6@F?>FGGGF;EFFFGGC7@EGFGGCGFFGGGG?@EE5==5<E>+:@7>F<5CDG7C<@CCFGFG5,,.,)(0<37<DF=-*2*>(7*29):C*
@M03364:276:000000000-BLYN8:1:1101:21852:2283 2:N:0:1
GGACTACCAGGGTTTCTAATCCTGTTTGCTCCCCACGCTTTCGAGCCTCAGTGTCAGTTACAGGCCAGAGAGCCGCTTCCGCCTCCGGTGTTCCTCCATATATCTACGCATTTCACCGCTACACATGGAATTCCACTCTCCTCTCCTGCACTCAAGTCTCCCAGTTTCCAATGCACACAATGGTTTAGCCACTGCCTTTTACATCAGACTTAAGAACCCACCTGCGCTCGCTTTACGCCCAATAAATCCGG
+
CCCCCGFFFGGGFCGGGFEGGGGGGGGGGGGGGGGGGGGGGDBFGGGGGGGGGGGGGGGGGGG?FGGGGGCGGCEEGEGGGGGGGCGDFEEEGECGFGGGGGGGGGGGGGGGDAECF+@EGGGGG?AFGGGFCGG,>FAFEGEGFGGGGC488DEGGF=,6@DDGGFDGGGGFGGGGGCFGG,@@,@,@,,,@<?D<@,@CFGFFG*AF>;=C78D*??EBE>B4D2@AFEEGGG=?2ECEF@FDCFE*:2
@M03364:276:000000000-BLYN8:1:1101:16547:2293 2:N:0:1
GGACTACAAGGGTTTCTAATCCTGTTTGCTCCCCACGCTTTCGAGCCTCAGTGTCAGTTACAGGCCAGAGAGCCGCTTTCGCCTCCGGTGTTCCTCCATATATCTACGCATTTCACCGCTACACGTGGAATTCCACTCTCCTCTCCTGCACTCAAGTCTCCCAGTTTCCAATGCACACCATGTTTGAGCCACTGCCTTTTTCATCAGACTTAATAAACCACCTGCGCTCGTCTTCCGCCCAATAAATCCGG
+
6CCCCCEC,;,CCFGFC<FEAFGGFF<FF<,ED7@@@:@@CFEFGCEFF8CCFEGGGGDFDC<,@BF<<<@,CEEGBB@F@B@FFF:@6>?B<,@,=F?<5A;5C<FDGE@:EDF,CCF>@FGE+AFEF,5AFD=:B89<4@@+,8@?F8EFC,8E@D9;D,@D>DEAADEGGG,=DF+=EF,6@?CG@3@:,5EFE;@,+=,<+2;7>*++++??CF@43AA:B>4?20))1*+/?2=*==()0+;)283
@M03364:276:000000000-BLYN8:1:1101:22596:2299 2:N:0:1
GGACTACAGGGGTATCTAATCCTGTTTGCTCCCCACGCTTTCGAGCCTCAGTGTCAGTTACAGGCCAGAGAGCCGCTTTCGCCTCCGGTGTTCCTCCATATATCTACGCATTTCACCGCTACACATGGAATTCCACTCTCCTCTCCTGCACTCAAGTCTCCCAGTTTCCAATGCACACAATGGTTGAGCCACTGCCTTTTACATCAGACTTAAGAAACCACCTGCGCTCGCTTTACGCCCAATAAATCCGG
+
CCCCCGFGGGGGGEGGGGGGGGGGGGGGGGGGGGGGGGGGGGGGFCGGGDFGGGGGGGGGGGCGGGGGGCFGGGCEGECFGGGFGGGGFGGGGFGAFEGGGGGAFFGFGGDGGGGEEGGGGFGGF8EFFEG8EEFG9E,AFGGGCGGGGGGGGFFG;AEEEFGGGFGGGGGGGGGGFC88AF?EGG6CFFFG?FGGGGFGGGFCF7DFGG98C7CDGFFEFEF94:AA2:EBGFFEF=BEE58FC7FECC>
@M03364:276:000000000-BLYN8:1:1101:12850:2305 2:N:0:1
GGACTACTAGGGTTTCTAATCCTGTTTGCTCCCCACGCTTTCGCGCCTCAGTGTCAGTTACAGGCCAGAGAGCCGCTTTCGCCTCCGGTGTTCCTCCATATATCTACGCATTTCACCGCTACACATGGAATTCCACTCTCCTCTCCTGCACTCAAGTCTCCCAGTTTACAATGCACACAATGGTTGAGCCACTGCCTTTTACATCAGACTTACAAAACCACCTGCGCTGGCTTTTCCCCCAATAAATCCGG
+
CCCCCGGGEGGGGGGGGGGGGGGGGGGGGGGGGGGGGGGGGGG,FFEGGGGFGGGFGGGGFFGCGFGGCFFGGGGGFGGGGGGDG<FGGGGGGGGGGC?FGGGGGGGGGGGGGGGGGGEGGGGD9,CFFFGGGGGG9EFGFG>DF8,6,@FG8@FGEDF3DFGFDFGGCGGGFGG9ECC+@EGGD+3<C73D@GF?9FFE>DG7>:C59D>=++559DCCFGA4>99)():;<C***0:7=)/;7C:5CCC
@M03364:276:000000000-BLYN8:1:1101:21886:2305 2:N:0:1
GGACTACCCGGGTTTCTAATCCTGTTTGCTCCCCACGCTTTCGAGCCTCAGTGTCAGTTACAGGCCAGAGAGCCGCTTTCGCCTCCGGTGTTCCTCCATATATCTACGCATTTCACTGCTACACATGGAATTCCACTCTCCTCTCCTGCACTCAAGTCTCCCAGTTTCCAATGCACACAATGGTTGAGCCACTGCCTTTTACATCAGACTTAAGAAACCACCTGCGCTCGCTTTACGCCAAATAAATCCGG
+
CCCCCGFCGGEGGGGGGGCFGGGGGGGGFGGGGCGEGGEEGFDF8FGFGGCFFGFGGGGGD<FFGGGFCGCEEGGC:@FGGFCFE@FGEFGGGGA<FGA9E?;<CFGGCEECGDGG,A=EFGG4,4AFA,9FGGFC===FGGGGGFF=ED,8,DFGGGGG9@DEFGGFGCBDG,,@E?@EFG>=;@3,8BD87,>D<D9@C?GFAC5*;C+=CFFF*9,4@1A))3495;EE5*=:BDG*:5;=FD67;CC
@M03364:276:000000000-BLYN8:1:1101:15884:2319 2:N:0:1
GGACTACTAGGGTATCTAATCCTGTTTGCTCCCCACGCTTTCGAGCCTCAGCGTCAGTTACAGACCAGAGAGCCGCCTTCGCCACTGGTGTTCCTCCATATATCTACGCATTTCACCGCTACACATGGAATTCCACTCTCCTCTTCTGCACTCAAGTCCTCCAGTTTCCAATGACCCTCCCCGGTTGAGCCGGGGGCTTTCACATCAGACTTAAAGAACCGCCTGCGCTCGCTTTACGCCCAATAAATCCG
+
CCCCCGGGGGCGGGGGGGGGGGGGGGGGGGGGGGGGGGGGGGDGGGGCEGGGGGGGGGGGGGGGGGGGGGCDGGGGGGGGGGGGGGGGGGGGGFGGFEFGFGCFGGGFGGGGGGGGGGGGGGGGFGGGFFCCGGGGGGGGGGGGGGGGGGGGGGGGEFGACGGFFFGGGGCFGFF@D?DGGGGCGGEGGFGGGGGGGEGFF:CFFGGG=FGF>8=FG<CC>E><?FFF>BFADGGA?BGGGEFFGFFBGGD
@M03364:276:000000000-BLYN8:1:1101:8789:2336 2:N:0:1
GGACTACTGGGGTTTCTAATCCTGTTTGCTCCCCACGCTTTCGCACCTGAGCGTCAGTCTTCGTCCAGGGGGCCGCCTTCGCCACCGGTATTCCTCCAGATCTCTACGCATTTCACCGCTACACCTGGAATTCTACCCCCCTCTACGAGACTCAAGCTTGCCAGTTTCAAATGCAGTTCCCAGGTTGAGCCCGGGGATTTCACATCCGACTTGACAGACCGCCTGCGTGCGCTTTACGCCCAGTAATTCCG
+
CCCCCGGGGGGGEGGEFFGGGGGGGGGGGGGGGGGGDGGGGGGGEGGGGGGDGGGGCFGGGGGGGGGGGGGGGGGGGGGGGGGGGGGDEGGFFGGGGGGFCECGGGGGGGDFGGFGGDFE@EGGCFGGGFFEEGGGGGGGGG>?GGGC@CEGGGGGGGGGGGGGFCEFACACFGGGFGGGGFG5FFFG?;ECGG>E5EF9DGGFFG9<3:DDCFF7DCC55EBB0>>FFFFFDDCBFFGDG>(/:**6CD7
@M03364:276:000000000-BLYN8:1:1101:12656:2368 2:N:0:1
GGACTACTGGGGTTTCTAATCCTGTTTGCTCCCCACGCTTTCGAGCCTCAGTGTCAGTTACAGGCCAGAGAGCCGCTTTCGCCTCCGGTGTTCCTCCATATATCTACGCATTTCACCGCTACACATGGAATTCCACTCTCCTCTCCTGCACTCAAGTCTCCCAGTTTCCAATGCACACAATGGTTGAGCCACTGCCTTTTACATCAGACTTAAGAAACCACCTGCGCTCGCTTTACGCCCAATAAATCCGG
+
CCCCCGGGGGGGGGGGFFAFGGGGGGGGGFGGGDGGGGGGGGGGGGGFGGCFGGGGGGGGGGGGGCFGGGFGGFEG:FFFFGGGGCFGGGGGGEFGGGGGGGGEEEFGDGGGGGGGGGGGGGGFC8F?FEGFGGGFFEFGGFFDGGGFF8FFGGGFGGGGAF@=AD,;CFGGG,@=9DCFGG8D;=D1,>E?F3E@FFFGGGFCAGG*797@++=8@FGGA7>2)9)*)8)6C5@6>=8C=:@FC>75;)2
@M03364:276:000000000-BLYN8:1:1101:13587:2387 2:N:0:1
GGACTACCCGGGTATCTAATCCTGTTTGCTACCCATGCTTTCGAGCCTCAGCGTCAGTTACAGACCAGACAGCCGCCTTCGCCACTGGTGTTCTTCCATATATCTACGCATTTCACCGCTACACATGGAGTTCCACTGTCCTCTTCTGCACTCAAGTTTCCCAGTTTCCGATGCACTTCTTCGGTTGAGCCGAAGGCTTTCACATCAGACTTAAGAAACCGCCTGCGCTCGCTTTACGCCCAATAAATCCG
+
CCCCCGGGGGGGGGGGGGGGGGGGGGGGGGGGGGGGGGGGGGGGGGGGGGGGGGGGGGGGGGGGGGGGGGGGGGGGGGGGGGGGGGGGGGGGGGGGGGGGGGGGGGGGGGGGGGGGGGGGGGGGGGGGGGGGGGGGGGGGGGGGGGGGGGGGGGGGGGFGFGGFFGGGGGGGGGGGGGGGFGGGGGGFGGGGGDGGGGGGGGGGFGFD>>DGGGGGGGGEBGF@BFFFFE>EGGGFFFGGGF0;DC@CFD9
@M03364:276:000000000-BLYN8:1:1101:12900:2389 2:N:0:1
GGACTACAAGGGTTTCTAATCCTGTTTGCTCCCCACGCTTTCAAGCCTCAGTGTCAGTTACAGGCCAGAGAGCCGCTTTCGCCTCCGGTGTTCCTCCATATATCTACGCATTTCACCGCTACACCTGGAATTCCACTCTCCTCTCCTGCACTCAAGTCTCCCAGTTTCCAATGCACACAATGGTTGAGCCACTGCCTTTTACTTCAGACTTAAGAAACCACCTTCGCTGCGTTTACACCCAATAAACCCGG
+
C@CBC?FGGGGGGGGGGGFEFGGGGGGD,CFC,@EFEG@EGFECFF<EFGGGGGCCAGGGGGED8:F@8FFGDFGGCFF?F7@F@FEGGGG,,CEEEF<EGGG9EF?D7,7=EFG?F@C=CEFB,?DEB:CFA<EFEFF<ECFDEE=,44@?FGGGED=,3=3,A>DGCC;FFFEDA,+=3@>EFD8DCE8E7,:DFGD,=+,++++++;?FF8=<**57*;;)6*-*)**39//1+0:*56568=*-*11
@M03364:276:000000000-BLYN8:1:1101:20894:2406 2:N:0:1
GGACTACAAGGGTTTCTAATCCTGTTTGCTCCCCACGCTTTCGAGCCTCAGTGTCAGTTACAGGCCAGAGAGCCGCTTTCGCCTCCGGGGTTCCTCCATATATCTACGCATTTCACCGCTACACATGGAGTTCCACTGTCCTCTTCTGCACTCAAGTCTCCCAGTTTCCAATGCACTTCTTCTGTTGAGCCGAAGGCTTTCACATTAGACTTAAAAGACCGCCTGCGCTCGCTTTACGCCCAATAAATCCG
+
CCCBCGFGFGGGGGGFGDFFEGCFC,EEFGCGGGGGGG7@DC7@EEFEEDGGGGEEFEGGG9E8FCGCFFFFGGGGEGGEFCGG:FEG:CFFGFCEGFGFFGGFFFCGEGG@DFFFGG>EGGCFFGGGCFG@CFFGG,@EFGGFF9>BEFD88>B8CEFG,DDCA3EFFDGGGGF9@@AEGC,DFF7,ACC6C+5C,@DEFGFF6@8=+;C7:+@7:*,4?985(;6;=D6>CCC46(=:/:(0*;871;)
@M03364:276:000000000-BLYN8:1:1101:14839:2452 2:N:0:1
GGACTACTCGGGTTTCTAATCCTGTTTGCTCCCCACGCTTTCGAGCCTCAGTGTCAGTTACAGGCCAGAGAGCCGCTTTCGCCTCCGGTGTTCCTCCATATATCTACGCATTTCACCGCTACACATGGAATTCCACTCTCCTCTCCTGCACTCAAGTCTCCCAGTTTCCAATGCACACAATGGTTGAGCCACTGCCTTTTACATCAGACTTAAGAAACCACCTGCGCTCGCTTTACGCCCAATAAATCCGG
+
CCCCCGGGGGGGGGGGGGGFGGGGGGGGGGGGGGGGGGGGGGGGGGGGGGGGGGGGGGGGGGGEGGGGGGGGFFEGGDCGGGGGGGGGGGGGGGGGGGGFABFGGFGGGGGEGGGGGGGGGGGGGGGGFFGGGFGGGGGGGGGGGGGGGGGFGGFGCGDFGGGGGGGGGGGGGGGFGGGFGGGFFGGGGGGGC,EEGGGGGFGGFC5>GGC>FGGGGFCCFGFF=DFFFF:8?C>CED:BEF16CGFCG<7
@M03364:276:000000000-BLYN8:1:1101:13410:2463 2:N:0:1
GGACTACAGGGGTATCTAATCCTGTTTGCTCCCCACGCTTTCGAGCCTCAGTGTCAGTTACAGGCCAGAGAGCCGCTTTCGCCTCCGGTGTTCCTCCATATATCTACGCATTTCACCGCTACACATGGAATTCCACTCTCCTCTCCTGCACTCAAGTCTCCCAGTTTCCAATGCACACAATGGTTGAGCCACTGCCTTTTACATCAGACTTAAGAAACCACCTGCGCTCGCTTTACGCCCAATAAATCCGG
+
CCCCCGGGGGGDFGGGGGGGGGGGGGGGGGFFGGGGGGGGGGGGGGGGGGGGGGGGGGGGGGGGFGGGGGGGGGEGDGGGGGGGGGGGGGGGGGGGGGGGGGGCGGGGGGGGGGGGGGGGGGGGGGGGFFFGGGGGGGGGGGGDDFGGGGGGGGGGGAAGGGGFGGGGFFGGGGGGGGCEFFGGGGGGGGGGGGGGGGGGGGFBFFGGFFC7CDGGGGGGFGFBFDFA255;CD>>A@EDG>@FCGF?C39
@M03364:276:000000000-BLYN8:1:1101:23225:2483 2:N:0:1
GGACTACTGGGGTTTCTAATCCTGTTTGCTCCCCACGCTTTCGCACCTGAGCGTCAGTCTTTGTCCAGGGGGCCGCCTTCGCCACCGGTATTCCTCCAGATCTCTACGCATTTCACCGCTACACCTGGAATTCTACCCCCCTCTACAAGACTCTAGCCTGCCAGTTTCGAATGCAGTTCCCAGGTTGAGCCCGGGGATTTCACATCCGACTTGCCAGACCGCCTGCGTGCGCTTTACGCCCAGTAATTTCT
+
CCCCCGGGGDGGGGGGGGGGGGGGGFGFFFGGGGFEFEEGGGGGGGGGG8FFDGE7FFGGGGGGGFGFGGGCDGCGGGEDFGGGGGG>F=BEGGFFFFE,EFGGGGGGGGGGGGDG<CECGFFDGGGGGGGDFGCFGGFEGGGGCEFGGGGGGFG7@@FG@FGGGCFGGC,B?A;DF7;:DCE>FF,CF8>D5E5E5*?<8CFGFF47D>DDF+87;9EGFDE:6>9B<FF>G37:46EC*<<?7**)*0*
@M03364:276:000000000-BLYN8:1:1101:20446:2510 2:N:0:1
GGACTACTGGGGTTTCTAATCCTGTTTGCTCCCCAAGCTTTCGAGCCTCAGTGTCAGTTACAGGCTAGAGAGCCGCTTTCGCCTCCGGTGTTCCTCCATATATCTACGCATTTCACCGCTACACATGGAATTCCACTCTCCTCTCCTGCACTCAAGTCTCCCTGTTTCAAATGCACACAATGGTTGAGCCACTCCCTTTTACATCAGACTTAAGAAACCACCTTCGTTCGCTTTACGACCAATAAATCCGG
+
@<CC@FFACECCFGEFFFCFF@FGEEGGGGCFFGE,C@,C,,@,C@@,<,CCCFGA<FF9<@C<<,6E<FDE78CEC:7A7CBF7EE76:B?E<,E6A<@B9EC9<FF@FE75?FE9=74@FDF,,=4EFEFFAE?DF,AEGG9,>BC,=E8@D8DGG9,CF,@F>,;,3,>EF,,=DE==9,39+,,,,6,1,,5;,6@?FF9+2++4C5:C72209,13@90)3)*/39:3@+85-1B=45602+/*2)
@M03364:276:000000000-BLYN8:1:1101:16289:2513 2:N:0:1
GGACTACTGGGGTTTCTAATCCTGTTTGCTCCCCACGCTTTCGCACCTCAGTGTCAGTATCAGTCCAGGTAGTCGCCTTCGCCACTGGTGTTCCTTCCTATATCTACGCATTTCACCGCTACACAGGAAATTCCACTACCCTCTACCATACTCTAGCTTGCCAGTTTTGTATGCAGTTCCCAGGTTGAGCCCGGGGATTTCACATTCAACTTAACAAACCACCTACGCGCGCTTTACGCCCAGTAATTCCG
+
CCCCCGGGGGCEGGGDGGFGGGCEGGGFGGDFGGGDGGGCDFGGGGDFFEFGFGFCFGGGGGFFGGGGGGFFGGGCCFEGDFFGGFDGGGEGDGBBFFGGFBEGGGGFEGGGGGGCEGDE>CEGGC?EF?FE9FFEF?EGGG6ACEFGFGFC,;EFGCED7EFGECCEF,7@DGGDGGGFCFF6F7DEFG,=CEGEEE8C99<EF+=?DGGFC8C7?>FGFGEB)9>FB;)593C3:(;EGBF67:+7CF0
@M03364:276:000000000-BLYN8:1:1101:8851:2540 2:N:0:1
GGACTACAAGGGTTTCTAATCCTGTTCGCTACCCATGCTTTCGAGCCTCAGCGTCAGTTACAGACCAGACAGCCGCCTTCGCCACTGGTGTTCTTCCATATATCTACGCATTTCACCGCTACACATGGAGTTCCACTGTCCTCTTCTGCACTCAAGTCTCCCAGTTTCCAATGCACTTCTTCGGTTGAGCCGAAGGCTTTCACATTAGACTTAAAAGACCGCCTGCGCTCGCTTTACGCCCAATAAATCCG
+
CCCCCGGGGGGGGGGGGGGGGGGGGGGGGGGGGGGGGGGGGGGGGGGGGGGGGGGGGGGGGGGGGGGGGGGGGGGGGGGGGGGGGGGGGGGGGGGGGGGGGGGFGGGGFCGGGGGGFGGGGGGGDGGGGGGGGGFGFGGGGCDGGGGGGGGGGGGGGFGGFDCFGGFAAEGGCGGGGGGGFGFGGG>8DGGGGGEGGGGGGGGGFGGC>FGGGGGGGGGGFGFFFFB4@AEFDGC4C@GEEF6FFGFE@FC
@M03364:276:000000000-BLYN8:1:1101:20807:2551 2:N:0:1
GGACTACAAGGGTTTCTAATCCTGTTTGCTCCCCACGCTTTCGAGCCTCAGTGTCAGTTACAGGCAAGAGAGCCGCTTTCGCCTCCGGTGTTCCTCCATATATCTACGCATTTCACCGCTACACATGGAATTCCACTCTCCTCTCCTGCACTCAAGTCTCCCCGTTTCAAATGCACACAATGGTTGAGCCACTGCCTTTTACATCAGACGTAAGAAACCACCTTCGCTCGCTTTACGACCAATAAATCCGG
+
CCCCCGGFFGFGGGGGGEGGGGFGFG@FGGGGGGGFFCBFDFGFGGG8FEAFEGGGGADFGCFFG8EFE@ECGGGG@F,ACF@,B<FD@FGGCF9<<FGC9AB,@FGGDCFG,ABFF:F+6+,AEFFCEFFGGG;F,,9<EFB9,6D=FGGFFDFGCAF,>=+63@,@,3=CFGFGGFE69D=,=B8C,4D868?G6FCF?F7+++**2*3;;*22**47*=*))*7:())0/97@8(=B*839>C+5*/1
@M03364:276:000000000-BLYN8:1:1101:12602:2578 2:N:0:1
CGACTACTAGGGTATCTAATCCTGTTTGCTCCCCAGGCTTTCGCACCTCAGTGTCAGTATCAGTCCAGGGAGTCGCCTTCGCCCCTGGTGTTCCTTCCTATATCTACGCATTTCACCGCTACACAGGAAATTGCACTACCCTCTACCATACTCTAGCCTGCCAGTGTTGGGTGCAGTTCCCAGGTTGAGCCCGGGGATTTCACACTCAACTTAACAGACCACGTACGCGCGCTCTACGCCCAGTAATTCCC
+
-A98B+CFAF<<;,,CEA@EF@<A-C,CF,E,DGG7DGCE8,@@@FGGG,;,;<C,C@6,CCE,CF,CE,:@C8:F,@,C@F@,64F<,BE:E<=EEFE,,,CEGGDC7B,8C:,,C@EC744A4==,9?FE,5,9=9@A>,BDFAE,46>@E,4@,644,,,>>,6@DE+3++3,,,7:E,@+3@,,@=68788:7*,45+7+**333;++487:**;;/A*--:()68;:7*9);1C*=)();+1)3;*
@M03364:276:000000000-BLYN8:1:1101:17231:2589 2:N:0:1
GGACTACACGGGTTTCTAATCCTGTTTGCTCCCCACGCTTTCGAGCCTCAGTGTCAGTTACAGGCCAGAGAGCCGCTTTCGCCTCCGGTGTTCCTCCATATATCTACGCATTTCACCGCTACACATGGAATTCCACTCTCCTCTCCTGCACTCAAGTCTCCCAGTTTCCAATGCACACCATGGTTGAGCCACTGCCTTTTACATCAGACTTAAGAAACCACCTGCGCTCGCTTTACGCCCAATAAAACCGG
+
CCCCCGGDGGGGGGGGGGGGGGGGGGEGGGFGGGGCGGGGGGGGGGGGGGGGGGGGGGGFGGGGGGGGE8FGGGGG7FFGGGGGGGGGGGGEGGGGGGGGGGGGGGGGGGGEEFGGGGGDGEGGGGGGGFGGGGGGGGDFGGDGCFGFG8EFGGGFF=@CFGGGGGGGGGGGGGGG88+66=F9FCGC,>@87<CFFFGGFD,+++33;>FF=25=5*=C>7/04*5*-0)):CGC558E=>3;FG+):71
@M03364:276:000000000-BLYN8:1:1101:10316:2592 2:N:0:1
GGACTACACGGGTTTCTAATCCTGTTTGCTCCCCACGCTTTCGAGCCTCAGTGTCAGTTACAGGCCAGAGAGCCGCTTTCGCCTCCGGTGTTCCTCCATATATCTACGCATTTCACCGCTACACATGGAATTCCACTCTCCTCTCCTGCACTCAAGTCTACCAGTTTCCAATGCATACAATGGTTGAGCCACTGCCTTTTACACCAGACTTAATAAACCACCTGCGCTCGCTTTACGCCCAATAAATCCGG
+
CCCCCGGGGGGGGGGGGGGGGGGGGGGGGGGGGGGGGGGGGGGGGGGGGGGGGGGGGGGGGGGGGGGFGFGGFGGGGGGGGGGGGGGGGGGGGGGGGGGGGGGGGGGGGGGGGGGGGGGGGGGFFGGGGGGGGFGFGGGGGGFGGGGDGGGGGGGGGGGGGFGGFGGGGGGGGGFEGGGGGGFGGGFFGFGGGGGGGGGGFGGGAG>*9CCCFGGGGF,=AGFE@EAFFFFFGG76?DGEGFFFGGF<FGC
@M03364:276:000000000-BLYN8:1:1101:9652:2601 2:N:0:1
GGACTACACGGGTTTCTAATCCTGTTTGCTCCCCACGCTTTCGAGCCTCAGTGTCAGTTACAGGCCAGAGAGCCGCTTTCGCCTCCGGTGTTCCTCCATATATCTACGCATTTCACCGCTACACATGGAATTCCACTCTCCTCTCCTGCACTAAAGTCTCCCAGTTTCCAATGCACACAATGGTTGAGCCACTGCCTTTTACATCAGACTTAAGAACCCGCCTGCGCTCGCTTTACGCCAAATAAATCCGG
+
CCCCCGGFFGGGGGDFFGEFFAFGGGGGCDFFGCCFFGGGGGGGCEEGFCDGGFCDFGD<FCGGGD@<CF8@FG@FEFCFCEEEGFGG@FEGGGGGGGGGG9EFECC?CE>FGGGGG>FGDEGGGFF?FDFGGFEGGGGGG9?8DEFEE@E+,3@A@,@EDFGGGGGGGGGGFGFGGGDECGCGGG?CC@68E?D,@CCC;8:@F8C*2A58DF>D*0A?45A@=;=8@;>??F76=?G8*8)87;A?4)2
@M03364:276:000000000-BLYN8:1:1101:21032:2607 2:N:0:1
GGACTACCCGGGTTTCTAATCCTGTTTGCTCCCCACGCTTTCGCACCTGAGCGTCAGTCTTTGTCCAGGGGGCCGCCTTCGCCACCGGTATTCCTCCAGATCTCTACGCATTTCACCGCTACACCTGGAATTCTACCCCCCTCTACAAGACTCTAGCCTGCCAGTTTCGGATGCAGTTCCCAGGTTGAGCCCGGGGATTTCACATCCGACTTGACAGACCGCCTGCGTGCGCTTTACGCCCAATAAATCCG
+
CCCCCGGGGGGGGGGGGGGGGGGGGGGGGGGFGGGGGGGGGGGGGGGGGGGGGGGGGGGGGGGGGGGGGGGGGGGGGGGGGGGGGFGGGGGGGFGGGGGGGGGGGGGGGGG@FFGGGGGGGGGGGGGFGGGGFGCGF8=FEGGGGGGGGGGGGGGAFDFFGGGDGGGGGGGGGGGEGGGECGGGGGEFGGGFGGGGG5?FGGGGFFFGD<DGGGGGGGGFDCB??F6>?F:3D*9)9?EGGFBFFC4<FF9
@M03364:276:000000000-BLYN8:1:1101:11900:2670 2:N:0:1
GGACTACTGGGGTTTCTAATCCTGTTCGCTACCCATGCTTTCGAGCCTCAGCGTCAGTTACAGACCAGACAGCCGCCTTCGCCACTGGTGTTCTTCCATATATCTACGCATTTCACCGCTACACATGGAGTTCCACTGTCCTCTTCTGCACTCAAGTCTCCCAGTTTCCAATGCACTTCTTCGGTTGAGCCGAAGGCTTTCACATTAGACTTAAAAGACCGCCTGCGCTCGCTTTACGCCCAATAAATCCG
+
CCCCCGGGGGGGGGGGGGGGGGGGGGDGGGGGGGGGGGGGGGGGGGGGGGGGGGGGGGGGGGGGGFGGGGGGFGGGGGGGGGGGGAFGGGGGGGFGGGGFGGGGGGGGGGGGGGGGGGGGGGGGGGGGFGGGGGFFGFGGGGGFDFGGGGGGGGGGEEDCGGGGGGGG8;DFGGGGGGDFGGGGGGGFGGGGGDCCFGGGGGFGFGCFCGGC@FGGGGF>BG>=BFFFBFFFGGGEFDEGEF1AGGFCGGD
@M03364:276:000000000-BLYN8:1:1101:7697:2671 2:N:0:1
GGACTACTAGGGTTTCTAATCCTGTTTGCTCCCCACGCTTTCGAGCCTCAGTGTCAGTTACAGGCCAGAGAGCCGCTTTCGCCTCCGGTGTTCCTCCATATATCTACGCATTTCACCGCTACACATGGAATTCCACTCTCCTCTCCTGCACTCAAGTCTCCCAGTTTCCAATGCACACAATGGTTGAGCCACTGCCTTTTACATCAGACTTAAGAAACCACCTGCGCTCGCTTTACGCCCAATAAATCCGG
+
CCCCCGGGGGGGGGGGGGGGGGGGGGGGGGGGGGGGGGGGGGGGCEGGGGGGGGGGGGGGGGGFGGGGGGGCGGGG7@FGGGGGGGGGGEGGGGGGGGGGGGGGGGGGDEEG9FFGDGGGGDFCFGGGFFGGGCFFGGAFGGGGGGG?,DEDGGGGFGDF9>DGGGGGGGGFGGGDFGGGGFFFG68=EFFFFD?FGGDGGFGG+A65DF+=FDGDDFFGFGF22*559>?DGGD4)588:08F>+:)27)
@M03364:276:000000000-BLYN8:1:1101:11038:2672 2:N:0:1
GGACTACAAGGGTTTCTAATCCTGTTTGCTCCCCACGCTTTCGCACCTGAGCGTCAGTCTTTGTCCAGGGGGCCGCCTTCGCCACCGGTATTCCTCCAGATCTCTACGCATTTCACCGCTACACCTGGAATTCTACCCCCCTCTACAAGACTCTAGCCTGCCAGTTTCGAATGCAGTTCCCAGGTTGAGCCCGGGGATTTCACATCCGACTTGACAGACCGCCTGCGTGCGCTTTACGCCCAGTAATTCCG
+
CCCCCGGGGGGGGGGGGGGGGGGGGGGGGGGGGGGGGGGGGFGGGGGGGGFGFGGCFEFCFGGGGGGGGGGGGGGGGGGGGGGGGGGGGGGGGFGGGGGGGGGGGGGGGGGGGGGGGGGGGGGCFFGGGGGGGGGGGGFCGEGGGGGGGFG7BFGGGGGGGGGGGFGGGFGGFGFGGGGGFGGGGFGGGGGGEEGGGEGCFG,BFF4CDGDGG7<CFDC5>EFFFFFFFFDFCDC)@65CEB??FDF2:F<
@M03364:276:000000000-BLYN8:1:1101:18583:2672 2:N:0:1
GGACTACCGGGGTTTCTAATCCTGTTTGCTCCCCACGCTTTCGCACCTGAGCGTCAGTCTTTGTCCAGGGGGCCGCCTTCGCCACCGGTATTCCTCCAGATCTCTACGCATTTCACCGCTACACCTGGAATTCTACCCCCCTCTACAAGACTCTAGCCTGCCAGTTTCGGATGCAGTTCCCAGGTTGAGCCCGGGGATTTCACATTCAACTTGACAGACCGCCTGCTTGCGCTTTCCGCCCAGTAATTCCT
+
CCCCCGGFFGGGGDGGGGGGGAFEGGGDFGGGGGGGGGGGGC@FGGGGG8FCGGGGGFGGGGGGGGGGGGGGGGGGGGGF7FFEECGGGDFGGGDFGGG9AFFFGGGFFG:C<EFGGGDG@F9DGGDGGGGGFGGF9DFCGC>7,E;BCFE:@9CC9>38@D6F>EAD:>>BCF7DFCEEFGFFCF,6<CC:5CGD5583:@7+3@CFG++:+;4;=*;FA=<(-.(18>>>C31)9(;>:>?)*;F<7D*
@M03364:276:000000000-BLYN8:1:1101:13431:2692 2:N:0:1
GGACTACAAGGGTTTCTAATCCTGTTTGCTCCCCACGCTTTCGAGCCTCAGCGTCAGTTACAGACCAGAGAGCCGCCTTCGCCACTGGTGTTCCTCCATATATCTACGCATTTCACCGCTACACATGGAATTCCACTCTCCTCTTCTGCACTCAAGTTTCCCAGTTTCCAATGACCCTCCCCGGTTGAGCCGGGGGCTTTCACATCAGACTTAAGAAACCGCCTGCGCCCGCTTTACGCCCAATAAATCCG
+
CCCCCGGGGGGGGGGGGGGGGGGGGGGGGGGGGGGGGGGGGGGGGGGGGGGGGEGGGFGGGGGGGGGGGGGGGGEGGGGGGGGGGGGGGGGGGGGGGGGGGGGGGGFGGGGGGCFGGGGGGGGGGGGGGEGFFGGGGGGGGGGGGGGGGAFGGGGG@FGGGGFGGD9FFGGGGGFGFGGGDGGGG6>FGGGGGGGDCGCCGGGGFGFFFGGGGGGFGGGGFGF<DFF3(0):CDG9@(*:EDB@FFFAGGC
@M03364:276:000000000-BLYN8:1:1101:13143:2708 2:N:0:1
GGACTACACGGGTATCTAATCCTGTTTGCTCCCCACGCTTTCGAGCCTCAGTGTCAGTTACAGGCCAGAGAGCCGCTTTCGCCTCCGGTGTTCCTCCATATATCTACGCATTTCACCGCTACACATGGAATTCCACTCTCCTCTCCTGCACTCAAGTCTCCCAGTTTCCAATGCACCCAATGGTTGAGCCACTGCCTTTTACATCAGACTTAAGAAACCCCCTGCGCTCGCTTTACGCCCAATAAATCCGG
+
CCCCCGGGGGGGGGGGGGGGGGGGGGGGGGGGGGGGGGGGGGGGGGGGGGGGGGGGGGGGGGGGGCFGGGGGGGGGDGFGGGGGGGGGGGGGGGGGGGFGFFCFGGGGGGGGGGGFCEGGGGCGGGGGECFGGGGGGGGFGGGGGCFGFGGGDGGGFFFFFFEGGGGGDGGGGGGG,+@=FGCFGGGGF7BFDFFGGGFACGCCFGG*9@DGGFGGDCC**;9=B*52:BDEGC8:>@GCE>=FGGA5*88
@M03364:276:000000000-BLYN8:1:1101:9042:2712 2:N:0:1
GGACTACTGGGGTTTCTAATCCTGTTTGCTCCCCACGCTTTCGAGCCTCAGTGTCAGTTACAGGCCAGAGAGCCGCTTTCGCCTCCGGTGTTCCTCCATATATCTACGCATTTCACCGCTACACATGGAATTCCACTCTCCTCTCCTGCACTCAAGTTTCCCAGTTTCCAATGCACACAATGGTTGAGCCACTGCCTTTTACATCAGACTTAAGAAACCACCTGCGCTCGCTTTACGCCCAATAAATCCGG
+
CCCCCGGGGGGGGGGGGGGGGGGGGGGGGGG@GGGGGGGGGGGGGGGGGGGGGGGGGGGGGGGGGGGGGGGGGGGGGGGFGGGGGGGCEFGGGFGGGFGGEGGGGGGGGGGGGGGGDGGGGGGGGCGGFEEGGGGFFGGGGGG8>8DFGGGGGGGGGGGGCGGFGGFEGGGGGGGGGGG6DFFGC>CCGGGF66CFGGGGDFGF>FGGGGF>FF>F*?,AFCFFBDBFFFAAFDCEF9ECG>D47FFEGGC
@M03364:276:000000000-BLYN8:1:1101:11471:2724 2:N:0:1
GGACTACTCGGGTTTCTAATCCTGTTTGCTCCCCACGCTTTCGCACCTGAGCGTCAGTCTTTGTCCAGGGGGCCGCCTTCGCCACCGGTATTCCTCCAGATCTCTACGCATTTCACCGCTACACCTGGAATTCTACCCCCCTCTACAAGACTCCAGCCTGCCAGTTTCGGATGCAGTTCCCAGGTTGAGCCCGGGGATTTCACATCCGACTTGACAGACCGCCTGCGTGCGCTTTACGCCCAGTAATTCCG
+
CCCCCGGG8FFGGGGGGGGGGGGGGGGGGGGGGGGGGGGGGGGGGGGGGGGGGGGGGGGGGGGGGGGG?ECFFGGGGGGGGGGGGGGGGGFFFGGGGF<EFGGGGGGGGDDGGGGGGGGGGGGGGGGGGGGGGGGGD,>FGEED9DAFFGFGGFFGBC6EFGG6FGGGGE8CEFE7D9DDFFGGGGGCFFGGEGGG7EGFG7EGFC4CGGGGG>4@CFGG5:7<<:()-87BGDG<FFGGCEFF*:6-*:7
@M03364:276:000000000-BLYN8:1:1101:20638:2738 2:N:0:1
GGACTACTGGGGTTTCTAATCCTGTTTGCTCCCCACGCTTTCGAGCCTCAGTGTCAGTTACAGGCCAGAGAGCCGCTTTCGCCTCCGGTGTTCCTCCATATATCTACGCATTTCACCGCTACACATGGAATTCCACTCTCCTCTCCTGCACTCAAGTCTCCCAGTTTCCAATGCACACAATGGTTGAGCCACTGCCTTTTACATCAGACTTAAGAAACCACCTGCGCTCGCTTTACGCCCAATAAATCCGG
+
CCCCCGGGGGGGGFGGGGGGGGGGGGGGGGGGGGGGGGGGGGGGGGGGGGGGGGGGDFFGGGFGGGFGFFGGGGGGGEGGGGCFFGGGGGGGGGFGGGGGGGGGGGGGGGGGCGGGFGGGGGGGG8FGFGFGGGGGFGFGGGGGGGGGGGGGFGGFFFFDGGGCBCFGGGGGGGGGGGGC=FGGGGGFGFGCFECGGEGGGGGGFGGGGFCGCFGGGG6CFDFFDDB>DEFFCFFE>>GGEF3;CFFEFCC
@M03364:276:000000000-BLYN8:1:1101:24272:2755 2:N:0:1
GGACTACAAGGGTTTCTAATCCTGTTTGCTCCCCACGCTTTCGAGCCTCAGTGTCAGGTACAGGCCAGAGAGCCGCTTTCGCCTTCGGTGTTCCTCCATATATCTACGCATTTCACCGCTACATATGGAATTCCACTCTCCTCTTCTGCACTCAAGTCTCCCAGTTTCCAATGACCCTCCCCGGTTGAGCCGGGGGCGTTCACATCAGACTTAAGAAACCGCCTGCGATCGCTTTACTCCCACTAAATCCG
+
CCCCCFFCFGGGGGFGFFEFFFGFGGGGAAFGF@FEF>GGFFGGGC@@CCFCFF@CF,CF,C9FD,CCFEFC@67@CB<,BCFF8@FCFEGFC9=,EDFFGG;,CE<A@FEEGGGGEE+=FGF,,E?EF@<E?A;:E@4A,@E+>,7ED;,6@88@FGFFCFFB,@,@7@DG=>FFF8FE>+8@CC>7CGDE>5C*4*4?CFG78D>C*0;CC7+:;D8CDG3(,).),83)9/>)9)3<*)(7*706>FC
@M03364:276:000000000-BLYN8:1:1101:14887:2797 2:N:0:1
GGACTACAAGGGTATCTAATCCTGTTTGCTCCCCACGCTTTCGAGCCTCAGTGTCAGTTACAGGCCAGAGAGCCGCTTTCGCCTCCGGTGTTCCTCCATATATCTACGCATTTCACCGCTACACATGGAATTCCACTATCCTCTCCTGCACTCAAGTCTCCCAGTTTCCAATGCCCACCGTGGTTGAGCCACTGCCTTTTACATCAGACTTATGAAACCACCTGCGCTCGCTTTACGCCCAATAAATCCGG
+
CCCCCFGD,EFGG<FGFGGGFGGGGGGGGGGGGGGGGGGGGGG@@7:F,EF<FGGGGGGAFDG,FFGGG,6B7EGG+CFGGGG>F9@FFGGGGCGGGGGGGFFFFGFFGDGGFGGGGGD8FFFGFGGGGGEF;FFE,,9E@EDF@FBFFGGGF8,@4@9CFF=@C;CFG,9;DF,3=E+3,38DE63AC,,5<8CFGFF7CC:+38CFF*+5+<+++;@;?EFF=*59@AEB49CEFFGBE3@6*+37C))
@M03364:276:000000000-BLYN8:1:1101:18564:2805 2:N:0:1
GGACTACCAGGGTTTCTAATCCTGTTTGCTCCCCACGCTTTCGAGCCTCAGTGTCAGTTACAGGCCAGAGAGCCGCTTTCGCCACCGGTGTTCCTCCATATATCTACGCATTTCACCGCTACACATGGAATTCCACTCTCCTCTCCTGCACTCAAGTCTACCAGTTTCCAATGCATACAATGGTTGAGCCACTGCCTTTTACACCAGACTTAATAAACCACCTGCGCTCGCTTTACGCCCAATAAATCCGG
+
CCCCCGGCFGGGGGGGGGGGGGGGGGGGGGGGGGGFGGGGGGGFGGGGGGGGGGGGGGGGGGGGGGGGGGGGGGGGGCGFEGGEGGGGGEEFGGGGGGGFGFGGGGGGD@FGFGGGGGEGGGGGGGGFGGGGGGGGGFGGFGFFGGGGGGGGGFF?FGGFFFGGCFGGGGGGGGGGGCA,DFGGFG?DFCDEEGGDFGGGGGGGFGG5CFGGGGFDFF,79CFE=AA5ADFFG<+889G:*83;FG6<6C9
@M03364:276:000000000-BLYN8:1:1101:10284:2832 2:N:0:1
GGACTACTAGGGTATCTAATCCTGTTTGCTCCCCACGCTTTCGAGCCTCAGTGTCAGTTACAGGCCAGAGAGCCGCTTTCGCCTCCGGTGTTCCTCCATATATCTACGCATTTCACCGCTACACATGGAATTCCACTCTCCTCTCCTGCACTCAAGTCTCCCAGTTTCCAATGCACACAATGGTTGAGCCACTGCCTTTTACATCAGACTTAAGAAACCACCTGCGCTCGCTTTACGCCCAATAAATCCGG
+
CCCCCGGGGGGGGGGGGGGGGGGGGGGGGGGGGGGGGGGGGGGGGGGGGGGGGGGGGGGGGGGGGGGGGGGGGGGGGGGGGGGGGGGGGGGGGGGEFGGFGGGGGGGGGGGGGGGGGGGGGGGGGGGGGFEGGDGGGGGGGGGGGFGFGGGGGGGGGGGGGFFGGGGGGGGGGGGGGFGFGGFFGCDFG8,@CFEFGFGGGGGGFG++;;@FFDGCFFFGFGFFFE>?DBE):?:C??>CE>8FGGFEGD>
@M03364:276:000000000-BLYN8:1:1101:19232:2854 2:N:0:1
GGACTACAGGGGTTTCTAATCCTGTTTGCTCCCCACGCTTTCGAGCCTCAGTGTCAGTTACAGGCCAGAGAGCCGCTTTCGCCTCCGGTGTTCCTCCATATATCTACGCATTTCACCGCTACACATGGAATTCCACTCTCCTCTCCTGCACTCAAGTCTCCCAGTTTCCAATGCACACAATGGTTGAGCCACTGCCTTTTACATCAGACTTAAGAAACCACCTGCGCTCGCTTTACGCCCAAGTAATCCGG
+
CCCCCGG8EFGGGGGGGGGGGGGGGGGGGGGFGGGG>FGGGGG8FGDFGGGEGGGDFGGGGCF,FFGGF8<:DFGGGGGGGGGCF8FGGGGGGGGGG<FGGGGGGGGGGGGGGFGGGG>@FGGG9EFGEFFGGGGGG?FGGGFGGFGGGCFGGGFG@A,,,33DFGDDAD,>,DFGG?=+@E?DFE67@EE,@EGCFCFG+:7@9<9CF5<87+:+0;>EF5*.)*/:@AB6DG74B>GEE)(+;@=CF<C
@M03364:276:000000000-BLYN8:1:1101:10194:2858 2:N:0:1
GGACTACTGGGGTATCTAATCCTGTTTGCTGCCCACGCTTTCGCACCTGAGCGTCAGTCTTTGTCCAGGGGGCCGCGTTCGCAACCGGGATTCCTCCAGATCTCTACGCGTGTCACCGCTACACCTGGAATTCTACCCCCCTCTACAAGACTCTAGCCTGCCAGTTTCGGATGCAGTTCCCAGGTTGAGCCCGGGGATTTCACATCCGCCTTGACAGACCGCCTGCGTGCGCTTTACGCCCAGTAATTCCG
+
B9-8AFC,@CFCF;CGFD,CFGGGEFDFGG,,CFFEF+8@DDFG@GGGE<,,+@F,6,;E6;699C,C,B@@@+8++848?F,8@,@F7FF,,,,,9?F5,:@,,5CF++8+@4@<=:>@CE9,>>F8==D:,@DFFFDB++60ECCGCFGGFGGGGGGGGGGGGG;DE5EC>EGGGGFGGCCECCCFEFFF*:BC=CF?FCFGACF3*19CCGC:C*8CB532:F07?F>>D9FAF?GDGD?FF>=4>0*
@M03364:276:000000000-BLYN8:1:1101:22241:2864 2:N:0:1
GGACTACCGGGGTTTCTAATCCTGTTTGCTCCCCACGCTTTCGAGCCTCAGCGTCAGTTACAGACCAGAGAGCCGCCTTCGCCACTGGTGTTCCTCCATATATCTACGCATTTCACCGCTACACATGGAATTCCACTCTCCTCTCCTGCACTCAAGTCTCCCAGTTTCCAATGCACACAATGGTTGAGCCACTGCCTTTTACATCAGACTTAAGAAACCACCTGCGCTCGCTTTACGCCCAATAAATCCGG
+
CCCCCGGGGGGGFFDGGCFGGGGGGGGGGGGGGGGGGECFGGGGGGGGGGGGGGG7FEFFGGGFGFCGGFFEG8FGGGG?F:FEG8FGEEGGGGGGGGGGGGFGGGAFGGGGGFGG9CGCECFFFFFG?ECFDCGC;EGGDEGF,@EGGGGGG8E9DFGGGGGGGGGGF=EFGGFGGD6DGECFFED69EG6C?EE?FGG7CCCFFDCF>@F888:FGGC49A@=DFEFFBEC37452CEGF()>++)211
@M03364:276:000000000-BLYN8:1:1101:22179:2867 2:N:0:1
GGACTACTAGGGTATCTAATCCTGTTTGCTCCCCACGCTTTCGCACCTGAGCGTCAGTCTTTGTCCAGGGGGCCGCCTTCGCCACCGGTATTCCTCCAGATCTCTACGCATTTCACCGCTACACCTGGAATTCTACCCCCCTCTACAAGACTCTAGCCTGCCAGTTTCGGATGCAGTTCCCAGGTTGAGCCCGGTGATTTCACATCCGACTTGACAGGCCGCCTGCGCGCGCTTTACGCCCAGTAATTCCG
+
CCCCCEFGGGGGFGF<FGGGGFDGFGGGGGFGGGGGGGEEGGGGGCGG@CCCE:CEEE<EADGFFFFEG>CFCGGGGGGGEE@@CAFEFGGGGECGCFFFEGGDEAEGFEG:FGGGGGGGGGFFGDEF,?FGGGGGFD6CCGGGDDF9CDC8DEFAFGFGGFG6DFDFECE:5CA7EFFE?DFFG9FF6,?CC1*4*?CCBFCCA;;<*/CCG*>CCCE=;=3<DF>)(<>ED99)9:EEEBF4**1-?F6
@M03364:276:000000000-BLYN8:1:1101:10030:2869 2:N:0:1
GGACTACTCGGGTTTCTAATCCTGTTTGCTCCCCACGCTTTCGAGCCTCAGTGTCAGTTACAGGCCAGAGAGCCGCTTTCGCCTCCGGTGTTCCTCCATATATCTACGCATTTCACCGCTACACATGGAATTCCACTCTCCTCTCCTGCACTCAAGTCTCCCAGTTTCCAATGCACACAATGGTTGAGCCACTGCCTTTTACATCAGACTTAAGAAACCACCTGCGCTCGCTTTACGCCCAATAAATCCGG
+
CCCCCGGGGGGGGGEGGGGGFGGGGGGFGGGGGGGGGDGGGGCFGEGGGGGGGGCCGFGFGFFGGGGGGGGGGGGGGGFGFECF@FGGGGGGG9;FGFFFFGEFFGFFEEGGGGGGGGDDCEGGGFEFFC9DGGGGGGGGGGFGFFGGFGGGGG?9EAFDE@CDFFFG,EACEGEGGGGFGGFC;BFGGEEFFDGEGGG7+=E;9F59FF98<<FCFC>C?*;4=D29)6)?C780)(44=83):DFCFG7
@M03364:276:000000000-BLYN8:1:1101:22746:2894 2:N:0:1
GGACTACAGGGGTTTCTAATCCTGTTTGCTCCCCACGCTTTCGAGCCTCAGTGTCAGTTACATGCCAGAGAGCCGCTTTCGCTTCCTGTGTTCCTCCATATATCTACGCATTTCTCCGCTACACATGGAATTCCACTCTCCTCTCCTGCACTCAAGTCTACCAGTTTCCAATGCATACAATGGTTTAGCCACTTCCTTTTACACCAGACTTAATCAACCACCTGCGCTCGCCTTACGCCCAATAAATCCGT
+
-C@C,<6CFCCEGGGGGGCFFCFFGF<FGG,EDEA+@+@FGF7,,@BDE<CEFDFDGGGAF9,CFFF,CF<6<EFE@E<EC7,98@,CC8FF?,9AFCGEGGFGEA,9:,B4A9,5ECF+:7EEFDFFF@E,E,:=EC9,9@D=ECGG@8,=DGC@FGA,@,,,78@A,3,,1DFF=9EF8D=FG,=AA6,667,=@D,@2=FFC:?++3+2=F++2*@**4;)=BAEFED*/9*6)(:*=)0);8@**)*
@M03364:276:000000000-BLYN8:1:1101:20465:2897 2:N:0:1
GGACTACAGGGGTTTCTAATCCTGTTTGCTCCCCACGCTTTCGAGCCTCAGCGTCAGTTACAGACCAGAGAGCCGCCTTCGCCACTGGTGTTCCTCCATATATCTACGCATTTCACCGCTACACATGGAATTCCACTCTCCTCTTCTGCACTCAAGTTTCCCAGTTTCCAATGACCCTCCCCGGTTGAGCCGGGGGCTTTCACACCAGACTTAAGAAACCGCCTGCGCTCGCTTTACGCCCAATAAATCCG
+
9CCCC8FFDFFDG@F<FECGGCFGGG,FFGGEFGF::FC7DCFG,C7FCFF8@CF7FC,CFGDGCFFFGGGDC@@CEGGF<C=CFFGGGFGGGE9?F4,@EAA9@5B,CFGBE,EDG@+=C+EEEFFGEDFF,AF=4==FEFGFA>>=9EED8?FF;;A>AEFGFGGFA;DF?FG,DDF+@CCEGG8@688>*@>EECC6:=<8):5*1/;C7::++4@E>=3;1:(),:@>C5C57:>CE5:FG*@>C>/
@M03364:276:000000000-BLYN8:1:1101:6784:2899 2:N:0:1
GGACTACTGGGGTTTCTAATCCTGTTTGCTCCCCACGCTTTCGAGCCTCAGTGTCAGTTACAGGCCAGAGAGCCGCTTTCGCCACCGGTGTTCCTCCATATATCTACGCATTTCACCGCTACACATGGAATTCCACTCTCCTCTCCTGCACTCAAGTCTACCAGTTTCCAATGCATACAATGTTTGAGCCACTGCCTTTTACACCAGACTTAATAAACCACCTGCGCTCGCTTTACGCCCAATAAATCCGG
+
CCCCCGGFGGGGGGGGGGGGGGGGGGGGGGGGGGGGGGGGGGGGGGGGGGGGGGGGGGGGGGDFGDFCFEGCGFFF:F@E7FCFEFEGGGGGGGGGGGGAEFAFFGD@F:CFFFGA<CGGDCFGCFFGFGFFGF@A>F9FGGGGGGGG8DEFGGGGDGGFGGGGGCED,;=ED89DGFGGG>,@@,@6CF?FCFFCFGGGG72@659;9CCGFGGDFG,@F>FE@/)5)0/6D578:=E@=86AFD+7*/2
@M03364:276:000000000-BLYN8:1:1101:12233:2904 2:N:0:1
GGACTACTAGGGTTTCTAATCCTGTTTGCTCCCCACGCTTTCGAGCCTCAGTGTCAGTTACAGGCCAGAGAGCCGCTTTCGCCACCGGTGTTCCTCCATATATCTACGCATTTCACCGCTACACATGGAATTCCACTCTCCTCTCCTGCACTCAAGTCTACCAGTTTCCAATGCATACAATGGTTGAGCCACTGCCTTTTACACCAGACTTAATAACCCACCTGCGCTCGCTTTACGCCCAATAAATCCGG
+
CCCCCGGGGGGGGGGGGGGFGFGGGGGGGGGGGGGGGGGGGGGFGGGGGGGGGGGFGGGGGGGFFEFFFG8FFFGGGGGGGGGGGGGGGGGGGGGFGGGGGGEFFGGGGGGGGGEAFEGGGGGGGFDDGGGGFGGGFECFGD8DGGGGGGGFGGGGGGGGGGFG,CFFFGFGGGGGGGGGFG=EFEGGGGGCF:DFGFGDGGGGFFF*<DCDFDFF5*;C?EF2>EAFFFE:5CDCFFEC=ADFFFF<6C5
@M03364:276:000000000-BLYN8:1:1101:9936:2907 2:N:0:1
GGACTACTCGGGTTTCTAATCCTGTTTGCTCCCCACGCTTTCGCACCTGAGCGTCAGTCTTTGTCCAGGGGGCCGCCTTCGCCACCGGTATTCCTCCAGATCTCTACGCATTTCACCGCTACACCTGGAATTCTACCCCCCTCTACAAGACTCTAGCCTGCCAGTTTCGAATGCAGTTCCCAGGTTGAGCCCGGGGATTTCACATCCGACTTGACAGACCGCCTGCGTGCGCTTTACGCCCAGTAATTCCG
+
CCCCCGGGFGGGGGGGGGGGGGGGGGGGGGGGGGGGGGGGGGGGGGGGEGGGGGGGGGGGGGGGGGGGGGGGGGGGGGGGGGGGGGGGGGGGGGGGGGGGGGGGGGGGGGGGGGGGGGGGGGGFG@EFGGGGFGFFFGDFGGGGGGGGFFGGGGGAGGGCFGGGGG,3CFGGGFFGGCFF?E8BF,4CFGGGCEGGGGGGGGG=CGGGGGGG7>CFDGGC)5>?BFFF<B3<)9<AF1EGGD?9CF?2CF*
@M03364:276:000000000-BLYN8:1:1101:15769:2922 2:N:0:1
GGACTACTGGGGTTTCTAATCCTGTTTGCTCCCCACGCTTTCGAGCCTCAGTGTCAGTTACAGGCCAGAGAGCCGCTTTCGCCTCCGGTGTTCCTCCATATATCTACGCATTTCACCGCTACACATGGAATTCCACTCTCCTCTCCTGCACTCAAGTCTCCCAGTTTCCAATGCACACAATGGTTGAGCCACTGCCTTTTACATCATACTTACGAAACCACCTCCGCCCGCTTTACGCCCAATAAATCCGG
+
CCCCCGGGGGGGGGGGGFGGGGDCGGGGGGGFGGFGGGGGGGGGGGGGGGGGGFGGGGFGGGGGGGG?DFFEFCFGDDFG7FE7@FGGGGGGFGFFGGGGGGFGGEFGD7F7EE9FGGGGGEGGC=FFEADGGDE:,,@FE=>3@,@D8@FGGGDGGFFFDDF?FGGD:;ADFGFGFE6@EF8>;C,<C@,,4@B:ACGF7F,+BC++=CCF+0*4@D6,::9))35*(:5?54:4)(1*/06FF7@EGGC
@M03364:276:000000000-BLYN8:1:1101:16443:2924 2:N:0:1
GGACTACCAGGGTATCTAATCCTGTTTGCTCCCCACGCTTTCGAGCCTCAGTGTCAGTTACAGGCCAGAGAGCCGCTTTCGCCTCCGGTGTTCCTCCATATATCTACGCATTTCACCGCTACACATGGAATTCCACTCTCCTCTCCTGCACTCAAGTCTCCCAGTTTCCAATGCACACAATGGTTGAGCCACTGCCTTTTACATCAGACTTAAGAAACCACCTGCGCTCGCTTTACGCCCAATAAATCCGG
+
CCCCCGGGGGGGFGGGGGFGGGGGGGGGGGGGGGGGGGGGGGGGGGGGGGGGGGGGGGGGGGGGGGGGFGGGGGGGGGGGGDGGGGGGEEEGGGGGGGGGGGGGGGGGGGGGGGGDFGGGGGGFFGGGGGGGGGGGF@FGGGGGFGFFGGGGGGEGFCDFFGGGGGGGGGGGGGGGGGDFGD,@FC8EEFCGGGCDECGG7DCFFFG5CCF7<;CGGGC,9C*):?BBAEEFGCCEFFGGEF@47@ACDG7
@M03364:276:000000000-BLYN8:1:1101:15358:2937 2:N:0:1
GGACTACTCGGGTTTCTAATCCTGTTTGCTCCCCACGCTTTCGAGCCTCAGTGTCAGTTACATGCCAGAGAGCCGCTTTCGCCTCCGGTGTTCCTCCATATATCTACGCATTTCACCGCTACACATGGAATTCCACTCTCCTCTCCTGCACTCAAGTCTCCCAGTTTCCAATGCACACAATGGTTGAGCCACTGCCTTTTACATCAGACTTAAGAAACCCGCTGCGCTCGCCTTACGCCCAATAAATCCGG
+
CCCCCGGGGGGGGDFFGGGGGGGGGGGGGGGGGGGGEGGGGGG8<EEFGFDCFGGGGGGEGG,CFFGG@FGGFGGGCCGGGDC:6A@FGEFGGGGGGGGGGGGDGFGDGGGGGGGG9:FCGGGGEFFGFFGGFGGGGGFGGGGGCFEGCGGGF@,@DGFGEGGFGEFG89=FGGF,,6++6BDFG+88@E,@,8>:2@F7+5<CF8*7?C=::CD75>D**4992@=)(2:):9*75;8C=53);+3/;89
@M03364:276:000000000-BLYN8:1:1101:22553:2967 2:N:0:1
GGACTACAAGGGTATCTAATCCTGTTTGCTCCCCACGCTTTCGAGCCTCAGTGTCAGTTACAGGCCAGAGAGCCGCTTTCGCCTCCGGTGTTCCTCCATATATCTACGCCTTTCACCGCTACACATGGAATTCCACTCTCTTCTCCTGCACTCAAGTCTCTCAGTTTCCAATGCACACAATGGTTGAGCCACTGCCTTTTACATCAGACTTACGAAACCACCTGCGCTCGCTTCACGCCCAATAAACCCGG
+
@CCCC@GCGGGCFC<,6,C<FFC<C<<<F9FFCC8@7+6C<F:<EEGFC,CFGFFGGGAAAFGCF>@<F,@F,EF::@,CBC@FEFFG7CF,FAEEG8EFG9@FA,5?@+,8,,5,5@FEGGGG,9,=EFGGGF=F;EAF,6ECBAF8ED,??FE9CFCF,C,,93,3EFBF8=EGFG88E,@@FC8DDD8@C,@@FEG9;:;+?:=C*;;=839C7C:>59A)-92*5:BBG4;=6@8C*5(;7+0(//1
@M03364:276:000000000-BLYN8:1:1101:18688:2975 2:N:0:1
GGACTACTGGGGTATCTAATCCTGTTTGCTCCCCACGCTTTCGCACCTGAGCGTCAGTCTTTGTCCAGGGGGCCGCCTTCGCCACCGGTATTCCTCCAGATCTCTACGCATTTCACCGCTACACCTGGAATTCTACCCCCCTCTACAAGACTCTAGCCTGCCAGTTTCGGATGCAGTTCCCAGGTTGAGCCCGGGGATTTCACATCCGACTTGACAGACCGCCTGCGTGCGCTTTACGCCCAGTAATTCCG
+
CCCCCGGGGGGGGGGGGGGGGGGGGGGGGGGGGGGGGGGGGGGGGGGGGGGGGGGGGGGGGGGGGGGGGGGGGGGGGGEGGGFGGGGGCFGFGGGGGGGGGGGGDEFGGGGEFGFGGGGGGGGGGGGGGFGGGGGGGGGGGGEGFGGCGGGGGGGGGGGGGGGGGGGGGGGGGGGGGGGGGGFGF:FFG7EFGGGDGGGCCFGGFGGGGGG5FFGF7FCDB=><?F1D:<BFCGGFF6C?C>BFF7@2DGC
@M03364:276:000000000-BLYN8:1:1101:16761:2988 2:N:0:1
GGACTACTAGGGTTTCTAATCCTGTTTGCTCCCCACGCTTTCGAGCCTCAGTGTCAGTTACAGGCCAGAGAGCCGCTTTCGCCTCCGGTGTTCCTCCATATATCTACGCATTTCACCGCTACACATGGAATTCCACTCTCCTCTCCTGCACTCAAGTCTCCCAGTTTCCAATGCACACAATGGTTGAGCCACTGCCTTTTACATCAGACTTAAGAAACCACCTGCGCTCGCTTTACGCCCAATAAATCCGG
+
CCCCCFGGFGGGDFGGFCFGG<FFGGGGGGGGGGGGGG@FGGGGGGGGGGFEEFE9FFFCFFCFGGGG8FFGGGDFG7FGGGGDEFFC:CFFGGGGGGGGGGGGGGFFDFGGEAFFDECEGGGGGFFFF@FGGGGGGGGGGA?+6EFFE=FFGFFDFFFCCF?8AC;F,,3=,,=D,=ACEGGFGGGFGF8:A39@EGFCCD79CGGDFGFFGFG>>CFFFEA:B>)54:?B<C>C>(1BE>D6::+)0)1
@M03364:276:000000000-BLYN8:1:1101:10268:2989 2:N:0:1
GGACTACTAGGGTTTCTAATCCTGTTTGCTCCCCACGCTTTCGCACCTGAGCGTCAGTCTTTGTCCAGGGGGCCGCCTTCGCCACCGGTATTCCTCCAGATCTCTACGCATTTCACCGCTACACCTGGAATTCTACCCCCCTCTACAAGACTCTAGCCTGCCAGTTTCGGATGCAGTTCCCAGGTGGAGCCCGGGGATTTCACATCCGACTTGACAGACCGCCTGCGGGCGCTTTACGCCCAGTAATTCCG
+
CCCCC<FFEGGCFDCGDD<,CF<FFECFCGGGECFFEGGED<CE@FGEFCF8CEECGGGGGG9F<<FG@EFCEGCFGCEG<CFE:=CGGGGGGGCAGGGDFFEFFFCFEGGG<FFGGDGGD:AEGGCFFC?8,?@A>FDCG+@DCBF,,DDCBFDFFG9FGGCFFAEC>CEECFGG9C7;DG8CG,;C,BECGGEGE:CC>7@77CC><D5*27DFD8/5=EFBFF9)43>B5*794-;EC).0;7@2CD9
@M03364:276:000000000-BLYN8:1:1101:20573:2996 2:N:0:1
GGACTACTCGGGTTTCTAATCCTGTTTGCTCCCCACGCTTTCGCACCTGAGCGTCAGTCTTTGTCCAGGGGGCCGCCTTCGCCACCGGTATTCCTCCAGATCTCTACGCATTTCACCGCTACACCTGGAATTCTACCCCCCTCTACAAGACTCTAGCCTGCCAGTTTCGAATGCAGTTCCCAGGTTGAGCCCGGGGATTTCACATCCGACTTGACAGACCGCCTGCGTGCGCTTTACGCCCAGTAATTCCG
+
CCCCCGGGGGGGFGGGGGGGGGGGGGGGGGGGGGGGGGGGGGGGGGGGFGGGGGGGEGGGGGGGGGGGGGGGGGGGGGGGGGGGGGGGGDGGGGGGGGGFGGGGGGGGGGGGGGGGGGGGGGGGGGGGGGGGGGGGD8DGGGGGFGFFFGGGGGGGGGGGGGGCFGGFGGCFGGGCGGG7FCCGGGGGGGGEGDC:7CFFFGGGFC<5DGGGGGGGGGGGFGFF?:>FFFF:CDGAF<GCEF::FGFFGF0
@M03364:276:000000000-BLYN8:1:1101:22443:3019 2:N:0:1
GGACTACCAGGGTTTCTAATCCTGTTTGCTCCCCACGCTTTCGCACCTGAGCGTCAGTCTTTGTCCAGGGGGCTGCCTTCGCCACCGGTATTCCGCCAGATCTCTACGCATTTCACCGCTACACCTGGAATTCTACCCCCCTCTACAAGACTCTAGCCTGCCAGTTTCGGATGCAGTGCCCAGGTTGAGCCCTGGGATTTCACATCCGACTTGACAGACCGCCTGCGTGCGCTCTACGCCCAGTCATTCCG
+
<CCCCGEGEF7BFF@F<<FEFF<FEG9EFAEGDCC7+6BFFE7,@FF@6FEC@:CE@<CF<EEG<F,<@FEEF+BFGDCFF,=F,,>:>CF,C,,B,>:8,A4,,55FFCGE9?FFF@7++48FEDE8F,CFFA@;BF8>8CEFFDC,C,>8=9,,CE987E<,DF@EG6>E*,,7,,7@D8,3>DCF67>E,DFFG8EFF+=C:0;C41):DCF78F@>BG>;;.(81>FEC*16@1/::)47*:B4D7*
@M03364:276:000000000-BLYN8:1:1101:22918:3037 2:N:0:1
GGACTACTAGGGTTTCTAATCCTGTTTGCTCCCCACGCTTTCGAGCCTCAGCGTCAGTCTTTGTCCAGGGGGCCGCCTTCGCCACCGGTATTCCTCCAGATCTCTACGCATTTCACCGCTACACATGGAATTCCACTCTCCTCTCCTGCACTCAAGTCTCCCAGTTTCCAATGCACACAATGGTTGAGCCACTGCCTTTTACATCAGACTTAAGAAACCACCTGCGCTCGCTTTACGCCCAATAAATCCGG
+
CCCCCFCEGGGG@FEACC@FFECFFFG8EE<8D,6CF@:7FFG@FCCA@EFFGEEGGFFGGC9FG9EFGGEGDEGGGGGG7@BBFGDCFGFGFGGGBF=?F<EEAFFG7+=FFGGGGDECC@9FFD@CFEFFFGFFFGG8DGGGGGGGGFD8DDFFDGAEGGGGGGGEF;DFFGGGG?E?@9:E;::EF6,<F6EGGGG?:CEFFCF>7;78CG>FFFCFF5A=>BB?=>=5CFD>A?CEGF@FGG87<D5
@M03364:276:000000000-BLYN8:1:1101:12070:3039 2:N:0:1
GGACTACAGGGGTATCTAATCCTGTTTGCTCCCCACGCTTTCGAGCCTCAGTGTCAGTTACAGGCCAGAGAGCCGCTTTCGCCTCCGGTGTTCCTCCATATATCTACGCATTTCACCGCTACACATGGAATTCCACTCTCCTCTCCTGCACTCAAGTCTCCCAGTTTCCAATGCACACAATGGTTGAGCCACTGCCTTTTACATCAGACTTAAGAAACCACCTGCGCTCGCTTTACGCCCAATAAATCCGG
+
CCCCCGGGGGGGGGGGGGGGGGGGGGGGGGGGGGGGGGGGGGGGGGGFGCGGGGGGGGGGGCGGGGGGGGCGGGGGGGGGGGGGG@FGEEEGG<FGGDFGGGGGGGAFEGGGAFGGGGGGGGGGGGGGGGGGGGGGG8DECAFGGGGGGGGG88DDGGGGFGDDFGGGGF;>EFGFCD6@=F8@FC6<FDGGGG?C?>;9CFD@++;;>FCFF>>FGG,1?5A4@FB@AEDFGFFEE2E@EADFC7:7*:)
@M03364:276:000000000-BLYN8:1:1101:24338:3047 2:N:0:1
GGACTACCGGGGTTTCTAATCCTGTTTGCTCCCCACGCTTTCGAGCCTCAGTGTCAGTTACAGGCCAGAGAGCCGCTTTCGCCTCCGGTGTTCCTCCATATATCTACGCATTTCACCGCTACACCTGGAATTCCACTCTCCTCCCCTGCACTCAAGTCTCCCAGTTTCCAATGCACACAATGGTTGAGCCACTGCCTTTTACATCAGACTTAAGAAACCACCTGCGCTCGATTTACGCCCAATAAATCCGG
+
CCCCCGGFGGGGGGGGGGGFGGGGGGGGGGGGEGGEGGFGGGG?GGGFFGGGGGGGGGGGG9FEG@EF@FCGGGGGDFGEEFED@AFGGGEGAAFFFAFGCF;<E<,+4+4FFGA,BCBEGDFG,ADFGEF,;A,4>8FGGGE+>CGGGCDD8D8DCCCEDFFFGF,E7,EFGC,59CEFDG6,@3,9,8@F7:DE6EEF9>:C++2*?FFCDCDCGF6C9?FEFFB>@>);:C+9)(C1=3@FFF7.68D
@M03364:276:000000000-BLYN8:1:1101:10404:3065 2:N:0:1
CCGGAGTATACTGCACGTTAATTGTTTTCTAATTCTATGTACGCATCAGTATTTTTAATATTCTTTGTGACTTAGTCGTTTCATCAGGATCGTCCTCTACATCAAAGAAGTACTACCACGCCGCTGCTTTTTCTTCTCATATATATCCATTTTACTGTTACAACTATTTCTATCTCTCTTTCCGCTTCTCTTCTTCCTCCCATCTTGCTACCCTCTTCTTCTTTTCCTCCTGACTCTGCCTCATTCATCTC
+
---8,@,,,-,6,,,,,=,;,,,<6;,,,<,,CEE,,,,,,<,+,,+;,,,,,<,6,;;,,6,,,,,,,,,,,,,6,7AC:6,C,,,,6,,,:9,,,599C,,9,,,44,9:EBEC4,4,8:++++4,5,5,,54,,,,9=C,6@,,4,,,+,,,,,,9,4,4,,,9,,,4,,4,,,2,@,4,++6++73,,,,,,,37,++,6+6++++++++=+++,,5,+07+*+**3*+++*+0,,,;0+++102+2
@M03364:276:000000000-BLYN8:1:1101:6969:3078 2:N:0:1
GGACTACACGGGTTTCTAATCCTGTTTGCTCCCCACGCTTTCGAGCCTCAGTGTCAGTTACAGGCCAGAGAGCCGCTTTCGCCTCCGGTGTTCCTCCATATATCTACGCATTTCACCGCTACACCTGGAATTCCACTCTCCTCTCCTGCACTCAAGTCTCCCAGTTTCCAATGCACACAATGGTTGAGCCACTGCCTTTTACATCAGACTTAAGAAACCACCTGCGCTCGCTTTACGCCCAATAAATCTGG
+
CCCCCFFFGGEGGGGGGGGGGGGGGFGGGGGGGGGGGGGGGGG?FGGGGFGGGGGGGGFFGGF@FCGFGFGGGFFGE@F?C@FGEECEFFG@CFFFGCG9ACEDGGCCGGGGCFGF<FFECF=8,A<FGGCGGG9=;=DFG98DFGGGGGFGGFGGGGDF,8@FGGFGGADGGF8FFGG@FGC@7+5,AFGFC?FGGGEA+:;FFC*;*9@D7>C+*78,3=AED>):9?BEFC+8?DECE33F7D8C+;2
@M03364:276:000000000-BLYN8:1:1101:25431:3126 2:N:0:1
GGACTACTGGGGTTTCTAATCCTGTTTGCTCCCCACGCTTTCGAGCCTCAGTGTCAGTTACAGGCCAGAGAGCCGCTTTCGCCTCCGGGGTTCCTCCATATATCTACGCATTTCACCGCGACACATGGAATTCCACTCCCCTCTCCTGCACTCAACTCGCCCAGGTTCCAATGCACACAATGGTTGAGCCACTGCCTTTGACATCAGACGTAAGAAACCACCTGCGCTCGCTTTACGACCAATAAATCCGG
+
-ABBCFFCE9CCF@,,;FAC,C6EFCECCGDFFGG+@:CBFCCDGG@,C,C<FCF,ECCFFFGGG7,D,CCF<FF+C@,F,,8C@EC+8+8:4,95,,,CECEFE,<A++:FCC,B,+6+8+++,?,?E<F=F<EF;F,6333+6,6,D8@26,@,C@+3=>+6+8@D,355<43EAFC*;D,@FC67EG6DF6,D6>99+=CC4+**0):**1++;CCC5=;@8)652B>B5/+9),:*7@7):>*6971
@M03364:276:000000000-BLYN8:1:1101:7549:3129 2:N:0:1
GGACTACAAGGGTTTCTAATCCTGTTTGCTCCCCACGCTTTCGAGCCTCAGTGTCAGTTACAGGCCAGAGAGCCGCTTTCGCCTCCGGTGTTCCTCCATATATCTACGCATTTCACCGCTACACATGGAATTCCACTCTCCTCTCCTGCACTCAAGTCTCCCAGTTTCCAATGCACACAATGGTTGAGCCACTGCCTTTTACATCAGACTCAAAAGACCGCCTGCGCTCGCTTTACGCCCAGTAATTCCG
+
CCCCCGGGGGGGGGGAFGGGGGGGGGGGGGGGGGGGGGGGGGGGGGDGGGGGGGFGGGGGGGGGGGGGGCEEFGGGGGFGGGGGGGGGGGGGGGGGGGGGGGGGGCGGGDEFGGGGGGCEEFGGGFGGFFFGGGGGGFGGGFFDGGGGGGGGGGGGD@>AFFFG>>=,EEGGGGGGFGGFGGGGF>=86EFGGGCF6DECFGGGFDGFDF*;DGFFGGGGEGFD=?2?@FF:FGGFEFCGG:6F7F7)CD
@M03364:276:000000000-BLYN8:1:1101:13088:3145 2:N:0:1
GGACTACAAGGGTATCTAATCCTGTTTGCTCCCCACGCTTTCGAGCCTCAGTGTCAGTTACAGGCCAGAGAGCCGCTTTCGCCTCCGGTGTTCCTCCATATATCTACGCATTTCACCGCTACACATGGAATTCCACTCTCCTCTCCTGCACTCAAGTCTCCCAGTTTCCAATGCACACAATGGTTGAGCCACTGCCTTTTACATCAGACTTAAGAAACCACCTGCGCTCGCTTTACGCCCAATACATCCGG
+
CCCCCGGFGGGGGFGGGGGGGGGGGGGGGGGGGGGGGGGGGFG,CCGG@FGFGGGGGGGGFFGFGGGGF@CFGGGGBFGGDFGGGGGGGGGGGGGGGGGGG9EFGGGGGGGGGGGGG@FCGGGGGGGGGGGGG?FG9=@F?DDDDGGFFGGGGFF847@,@F=DFGGGG;,3=D,3,6A8ECFDFGGFGGGG6@:,2EFGGGGFF7C5;7F7DFGCGCDC?E94:/:@9B>5C<+9:>8CDFFF*:A657C
@M03364:276:000000000-BLYN8:1:1101:11644:3150 2:N:0:1
GGACTACTAGGGTTTCTAATCCTGTTTGCTCCCCACGCTTTCGAGCCTCAGTGTCAGTTACAGGCCAGAGAGCCGCTTTCGCCTCCGGTGTTCCTCCATATATCTACGCATTTCACCGCTACACATGGAATTCCACTCTCCTCTCCTGCACTCAAGTCTCCCAGTTTCCAATGCACACAATGGTTGAGCCACTGCCTTTTACATCAGACTTAAGAAACCACCTGCGCTCGCTTTACGCCCAATAAATCCGG
+
CCCCCGGGGGGGGGGGGGGGGGGGGGGGGGGGGGGGGGGGGGGGGGGGGGGGGGGGGGGGGGGGGGGGGGGGGGGGGGGGGGGGGGGGGGGGGGGEGGGGGGGGGGGGGGGGGGGGGGGGGGGGGGGGGFGGGGGGGGGGGGGFGGGGGGGGGGGGFGGGGGDGGGGGFFGCGGGGGGGGGG?DFGGGGGGGGF?FGGGGGGFGFGGGGGGGFG7CFGFGF7AEDFFADEFD<D>C>@:EGF@FDFFFGGD
@M03364:276:000000000-BLYN8:1:1101:19721:3279 2:N:0:1
GGACTACCGGGGTTTCTAATCCTGTTTGCTCCCCACGCTTTCGCACCTGAGCGTCAGTCTTTGTCCAGGGGGCCGCCTTCGCCACCGGTATTCCTCCAGATCTCTACGCATTTCACCGCTACACCTGGAATTCTACCCCCCTCTACAATACTCTAGCCTGCCAGTTTCGAATGCAGTTCCCAGGTTGAGCCCGGGGATTTCACATCCGACTTGACAGACCGCCTGCGCGCGCTTTACGCCCAGTAATTCCC
+
CCCCCGFFGGDGGGGGGGGGGGGGGGGGGG<EGDFGFGGGFGG7BCGGDFGG@CGGGGCF<FGGGDFG?FEGDEEC:FEGFGGGG8CGG7FGGFGGGDF9<EFFFFGFEGGGFFFGGEGEGDFFGGGFGGGGGFFFG=+>E>EF9F,>,3DCG9EFECEF7FFGG9>DCFCEGGFGFGFFG,?BFGGGGF:C5CCCEGGCFFFCFFG77<DG=CF7**=5@GB((8()(0.<CG*)93?EEFFFGFF)2C*
@M03364:276:000000000-BLYN8:1:1101:9561:3288 2:N:0:1
GGACTACTGGGGTTTCTAATCCTGTTTGCTCCCCACGCTTTCGAGCCTCAGTGTCAGTTACAGGCCAGAGAGCCGCTTTCGCCTCCGGTGTTCCTCCATATATCTACGCATTTCACCGCTACACATGGAATTCCACTCTCCTCTCCTGCACTCAAGTCTCCCAGTTTCCAATGCACACAATGGTTGAGCCACTGCCTTTTACATCAGACTTAAGAAACCACCTGCGCTCGCTTTACGCCCAATAAATCCGG
+
CCCCCGGGGGGGGGGGGGGGGGGGGGGGGGGGGGGGGGGGGGGGGGGGGGGGGGGGGGGGGGFGGGGGGGGGGGGGGGGGGGGGFGGGGGGGGGGGGGGGGGGGGGGGGGGGGGGGGGGGGGGGGGGGGFFFFGGGFGGGGGGGGGGGGGGGGGCEDD@;DFGGGGGGGGGD,>FFGGDGGGGDGGCCGFFGGGGGGAFFCGGC9CDFGGGGGGCGCGCGF?F@=DFA>DEFFCCEB9EGGFF4CGFFCDD
@M03364:276:000000000-BLYN8:1:1101:13135:3291 2:N:0:1
GGACTACAGGGGTTTCTAATCCTGTTCGCTACCCATGCTTTCGAGCCTCAGCGTCAGTTACAGACCAGACAGCCGCCTTCGCCACTGGTGTTCTTCCATATATCTACGCATTTCACCGCTACACATGGAATTCCACTCTCCTCTCCTGCACTCAAGTCTCCCAGTTTCCAATGCACACAATGGTTGAGCCACTGCCTTTTACATCAGACTTAAGAAACCACCTGCGCTCGCTTTACGCCCAATAAATCCGG
+
CCCCCGGGGGGGGGGGGGGGGGGGGGGGGGGGGGGGGGGGGGGGGGGGGGGGGGGGGGGGGGGGGGGGGGGGGGGGGGGGGGGGGFGGF8FGGGGGGGGGGGGGGFFFDGGGGGGGGGGGGGDGFFGGFFGGGGGGGGGGGGG9DFFFGGGGGGGGFGGGDD8DFGGGCFDGFGACAFG?FGGGFEFGGGGGFGDGGGGGGGGFFGGGGG9FGGGG77:EFEFEF>A9-):?CC>EE?GGGFDFGGC5<D:
@M03364:276:000000000-BLYN8:1:1101:9442:3309 2:N:0:1
GGACTACTAGGGTATCTAATCCTGTTTGCTCCCCACGCTTTCGAGCCTCAGCGTCAGTTACAGACCAGACAGCCGCCTTCGCCACTGGTGTTCTTCCATATATCTACGCATTTCACCGCTACACATGGAGTTCCACTGTCCTCTTCTGCACTCAAGTCTCCCAGTTTCCAATGCACACAATGGTTGAGCCACTGCCTTTTACATCAGACTTAAGAAACCACCTGCGCTCGCTTTACGCCCAATAAATCCGG
+
CCCCCGGGGGGGGGGGGGGGGGGGGGGGGGGFGGGGGGGGGGGGGGGGGGGGGGGEGGGGGGGGGGGGGGGGGGGGGGGGGGGGGGGGGGGGGGGGGGGGGCGGGGGGGGDGECFGGGGGGGGGGGGGGGGGGGGGGGGGFFGGFFGGGCEGGGGDFGGFG@CGGFGGFDCGGGGGGGE+EGEFGEFGF8B=ECGCGCGGGG797<CGFD;8CFGFGF67CGFFFFA>AEFFGGGFD24BE5=?F>167):
@M03364:276:000000000-BLYN8:1:1101:9396:3310 2:N:0:1
GGACTACTGGGGTATCTAATCCTGTTTGCTCCCCACGCTTTCGCACCTGAGCGTCAGTCTTTGTCCAGGGGGCCGCCTTCGCCACCGGTATTCCTCCAGATCTCTACGCATTTCACCGCTACACCTGGAATTCTACCCCCCTCTACAAGACTCTAGCCTGCCAGTTTCGAATGCAGTTCCCAGGTTGAGCCCGGGGATTTCACATCCGACTTGACAGACCGCCTGCGTGCGCTTTACGCCCAGTAATTCCG
+
CCCCCFFGGGGGGGGGGGGGGGGGGGGGGGGGGGGGGGGGGGGGGGGGGGGGGGGGCFFGGGGGGGGGFGDGGGGGGGGGGGGGGGGGGGGGGGGGG?FCEEFGGGGFGGGGGGGGGGGG7FGGGGGGDFFGGGGGGGGGGGGGGGGFGGGGGGGGGGGGGGGGGGFFCDCFGGGGGGGGGDGGGGGGGGGGGGGGGGG?DGG78<FG<5DDG7DCFFGGFGFFFF>E6537<7<AF0AEGFFFG*@9D>6
@M03364:276:000000000-BLYN8:1:1101:10942:3315 2:N:0:1
GGACTACTCGGGTTTCTAATCCTGTTTGCTCCCCACGCTTTCGAGCCTCAGTGTCAGTTACAGGCCAGAGAGCCGCTTTCGCCTCCGGTGTTCCTCCATATATCTACGCATTTCACCGCTACACATGGAATTCCACTCTCCTCTCCTGCACTCAAGTCTCCCAGTTTCCAATGCACACAATGGTTGAGCCACTGCCTTTTACATCAGACTTAAGAAACCACCTGCGCTCGCTTTACGCCCAATAAATCCGG
+
CCCCCGGGGGGGGGGGGFGGGGGGGGGGGGGGGGGGGGGGGFGGGGGGGGGGGGGGGGGGGGGGGGGGGEFGGFGGGGGGGGFC@FGGGGGGGGGGGFFGGGGGGGFDGCCCEGGGGGGEEGGGGGFGGGGGGGGGEGGGGGGGDFGGGGGDDDFEGF;=FGCDFGFBFCFGFCC9FC>?D9?GC+@CC:6DFC>@GGGG7CADCCGFGGFGGG7=>DE>F7F4-@@EF>??<F79)>CEDF@AGF89DDD
@M03364:276:000000000-BLYN8:1:1101:10988:3366 2:N:0:1
GGACTACCAGGGTATCTAATCCTGTTTGCTCCCCACGCTTTCGCACCTGAGCGTCAGTCTTTGTCCAGGGGGCCGCCTTCGCCACCGGTATTCCTCCAGATCTCTACGCATTTCACCGCTACACCTGGAATTCTACCCCCCTCTACAAGACTCTAGCCTGCCAGTTTCGGATGCAGTTCCCAGGTTGAGCCCGGGGATTTCACATCCGACTTGACAGACCGCCTGCGTGCGCTTTACGCCCAGTAATTCCG
+
CCCCCDFCFGGGGGGGGGGGGFGGGFGGGGGFGGGGGDGGGGGGGGGGCCFGCGGGGGGGGGGGCECFGGDEGGGGGFFFGGGGGGFFFEGGFGGFF<FGGGGGGGF<>:?FCFGFGGGEFGG8EFFGADFDDFFGGGGGEE>DFFG,@=DFGG9CFGGGC@8,D;EDEG>>EF797@@E,?CD<:,7<D8DC:>=*1B9DG?CCFD*93CDDFC@F*=5.=7?FF>.15BEDD3>F?EC55(97:9>F79
@M03364:276:000000000-BLYN8:1:1101:8982:3373 2:N:0:1
GGACTAAAGGGTTTCTAATCCTGTTTGCTCCCCACGCTTTCGAGCCTCAGTGTCAGTTACAGGCCAGAGAGCCGCTTTCGCCTCCGGTGTTCCTCCATATATCTACGCATTTCACCGCTACACATGGAATTCCACTCTCCTCTCCTGCACTCAAGTCTCCCAGTTTCCAATGCACACAATGGTTGAGCCACTGCCTTTTACATCAGACTTAAGAAACCACCTGCGCTCGCTTTACGCCCAATAAATCCGG
+
CCCCCGGFGGGGGGGGGGGFGGGGGGGGGGGGGGGGGGGGGGGFGGGGGGGGGGGGGGGGGGGFGGGGFGGGGGGGGGGGGGGGGGGGGGGGGGGGGGFFCE;9EFFGGGEGGGGGGGGGGE8EFFGFFFGFGGGGGGGGGGGDFGGGGGG?DFGGACD9DFGGGGFFGGGGFDGFFGGFGFGGGGGGFGGG6EFGGGGGGDFFFGGGGGFDFGGGGFCG?FFB29AEA;DFGCCFDFCC55@FGCCEDG
@M03364:276:000000000-BLYN8:1:1101:21641:3376 2:N:0:1
GGACTACACGGGTTTCTAATCCTGTTTGCTCCCCACGCTTTCGAGCCTCAGCGTCAGTTACAGACCAGAGAGCCGCCTTCGCCACTGGTGTTCCTCCATATATCTACGCATTTCACCGCTACACATGGAATTCCACTCTCCTCTCCTGCACTCAAGTCTCCCAGTTTCCAATGCACACAATGGTTGAGCCACTGCCTTTTACATCAGACTTAAGAAACCACCTGCGCTCGCTTTACGCCCAATAAATCCGG
+
CCCCCGGGGGGGGGGGGGGGGGGGGGGGGGGGGGFGEGGGGGGGGGGGGGFGGGGGGGGGGGGGGGGGGGFEGGGGGGGGGGGGGGFGGGGGGGGGGGGGGGFFFGGGGGDFDGGGGGGGGGFGGGGGBCFEEFGGCFCG@FGGGGGGGGG8FGGGGGGFFGGE<EDFFGGGDGCFGGEEGDG=FE,,@D6<EDEGDGFGGGGGFFF***?+28F>9CFGFEF9DDA>@6?8C*2>4>EGD3367DCE4C<
@M03364:276:000000000-BLYN8:1:1101:12529:3384 2:N:0:1
GGACTACTAGGGTTTCTAATCCTGTTCGCTACCCATGCTTTCGAGCCTCAGCGTCAGTTACAGGCCAGAGAGCCGCTTTCGCCTCCGGTGTTCCTCCATATATCTACGCATTTCACCGCTCCACATGGAATTCCACTCTCCTCTCCTGCACTCAAGTCTCCCAGTTTCCAATGCACACAATGGTTGAGCCACTGCCTTTTACATCAGACTTAAGAACCCACAGGCGCGCGCTTCACGCCCAATACATCCGG
+
C<9A,CFCCFFFC,@CFFG<FGA<C<@BCBFG,CE,CEFA6FF@CCGECEFGD@FGGGC9F9C8@F,D966B,:@F+@,ACC:F@?F+8>BCE,@?<=95E,@5@EEG@C7:?<,CFECE7>4,,AFG8AFEFG,C>8B<EFF=8>,,@D8=3,>38@@E388@FF;EFA,,,,737=6=,6>,3CD6A,@CGFE8EGCF?*,9BFC*A>@FG+=D*;493**0//:)0?;37*0);08C531;*0;6>D/
@M03364:276:000000000-BLYN8:1:1101:12341:3387 2:N:0:1
GGACTACTGGGGTTTCTAATCCTGTTTGCTCCCCACGCTTTCGAGCCTCAGTGTCAGTTACAGGCCAGAGAGCCGCTTTCGCCTCCGGTGTTCCTCCATATATCTACGCATTTCACCGCTACACATGGAATTCCACTCTCCTCTCCTGCACTCAAGTCTCCCATTTTCCAATGCACACAATGGTTGAGCCACTGCCTTTTACATCAGACTTAAGAAACCACCTGCGCTCGCTTTACGCCCAATAAATCCGG
+
CCCCCGGGGGGGGGGGGGGGGGGGGGGGGGGGGGGGGGGGGGGGGGGGGGGGGGGGFGGGGGGGGDGGGDFGGGGGGGGGGGGGEGGGG7FGGFFCGFGFFFGGGGGGDCFDC<BFGDGEEGGGGGGGFEFGGCEFGGGGGGGGFGGGGGGGGGGGGFFGGGE,AEGGGGGGGGGGCC>FGGCFFGGGGFFCGFCGGGGGGGGFADF5CFCFGDC89?GFFGFEFFF>96?ACCGF49BCE:@4F7;745:
@M03364:276:000000000-BLYN8:1:1101:16024:3388 2:N:0:1
GGACTACCGGGGTTTCTAATCCTGTTTGCTCCCCACGCTTTCGCACCTGAGCGTCAGTCTTTGTCCAGGGGGCCGCCTTCGCCACCGGTATTCCTCCAGATCTCTACGCATTTCACCGCTACACCTGGAATTCTACCCCCCTCTACAAGACTCTAGCCTGCCAGTTTCGGATGCAGTTCCCAGGTTGAGCCCGGGGATTTCACATCCGACTTGACAGACCGCCTGCGTGCGCTTTACGCCCAGTAATTCCG
+
CCCCCGGGGGGGGGGGGGGGGGGGGGGGGGGGGGGGGGGGGGGGGGGGFFDFGGGGGGGGGGGGGGGGGGGGGGGGGGGGGGGGGGGGGGGGGGGFGGCCFFCGGFGGCFGGCFFGGGGGGGGGGGGGGGGGGGGGGFGGGGGGGGGGGGGDGGGDCFGGG7DGGGGGGGGEGGGGGGGGDCFCFFGGFGGGGGGDEGGGGGGFFGFDGDDGGFFDGGGF:EDBBF>DBF>DDD3)=2CGE3:F:0@AD**
@M03364:276:000000000-BLYN8:1:1101:14840:3406 2:N:0:1
GGACTACTGGGGTATCTAATCCTGTTTGCTCCCCACGCTTTCGCACCTGAGCGTCAGTCTTCGTCCAGGGGGCCGCCTTCGCCACCGGTATTCCTCCAGATCTCTACGCATTTCACCGCTACACCTGGAATTCTACCCCCCTCTACAAGACTCTAGCCTGCCAGTTTCGGATGCAGTTCCCAGGTTGAGCCCGGGGATTTCACATCCGACTTGACAGACCGCCTGCGTGCGCTTTACGCCCAGTAATTCCG
+
CCCCCFGFGGGGGDEGGGGGGGGGFGGGGGGGGGGGGGGGGGGGGGGGGGGGGGGGGFGGGGGGGGGGGGGGGGFFCGGGGGGGGGGGGGGFFFGGGCFEFGGFGGGGGEGGGGGGGGGGGGGGGGFGGGGGGGGGGGGGGGGGGDFGDGFFGGGGGGGGGGGGGFGGGGCGGGGGGGGGGGG><CGFGEFGGG>E5EGGGGGGFGGDCDG<F76@DFGGEC>?:FB>65@EGGGFF:E1:)49:C*4C:7
@M03364:276:000000000-BLYN8:1:1101:18833:3411 2:N:0:1
GGACTACTAGGGTTTCTAATCCTGTTTGCTCCCCACGCTTTCGCACCTGAGCGTCAGTCTTTGTCCAGGGGGCCGCCTTCGCCACCGGTATTCCTCCAGATCTCTACGCATTTCACCGCTACACCTGGAATTCTACCCCCCTCTCCAAGACTCTAGCCTGCCAGTTTCGGATGCAGTTCCCAGGTTGAGCCCGGGGATTTCACATCCGACTTGACATACCGCCTGCGTGCGCTTTACGCCCAGTAATTCCG
+
CC<CCAFGGGGGGGGGGGGFGGGGGFGAFGEGGGFGGGFGEEGGGGEGDGGFEFGGGGA<FGGGGEDFDFFGGGGGGGGFC:CECFGGGDGAFFFEF8<9E<9FFGGGEC=:FEDCEFFG77:FE@FFGGGGGGGGFGFGDEGG,DD?FGGGGGG9FFFDGFGF@CFGDG5>CGAAAAFFFCFEG?DFEG6**/:*/C,<FFF+;4*:*2>*0;6:1+>6)=A@?FFFF>8))1149?G*7:(9C*9):72
@M03364:276:000000000-BLYN8:1:1101:13694:3414 2:N:0:1
GGACTACTGGGGTATCTAATCCTGTTTGCTCCCCACGCTTTCGAGCCTCAGTGTCAGTTACAGGCCAGAGGGCCGCCTTCGCCTCCGGTGTTCCTCCATATATCTACGCATTTCACCGCTACACATGGAATTCTACTCTCCTCTCCTGCACTCAAGCCTCCCAGTTTCCAATGCACACCATGGTTGAGCCCCTGCCTTTTAAATCTGACTCAAGCAAACCCCTTAGCTCGCTTTTCGCCCAAGTAATCCGG
+
CCCCCGG,,CEEC6FFGGGAFFGGGGGFGFFG?E8:FEEGFGEC<FC@8E<,,CEFGGE,;CEFFFFG@C,BF@BF+CFFFGGCFCGGFEFGGGFFGGCFG9EFGGGGFEDFFFFGBFCCF:BGG,CF?EGGG,,C,E;FCGGG8B96,@,=D8DD,3@,DEFFB;D9,@DBFGFE,1++5,45>>67?F6+?8,3,54<+2,2<++22++3;9*;C*=*34*(0**1>)065***)(3;*0(+1;8);5C
@M03364:276:000000000-BLYN8:1:1101:20225:3442 2:N:0:1
GGACACTCGGGTTTCTAATCCCGTTTGCTCCCCACGCTTTGGAGCCTCAGTGTCAGTTACAGGCCAGAGAGCCGCTGTCGCGTCCGGTGCTCCTTCCTAGATCTAGGACTTTCACCGCTACACAGGCAATTCCACTACCGTCTACCATACTGTAGCTTGCCAGTGCTGGATGCAGTTCCCAGCTCAAGCCCGGGGATTTCACATTCAACTTGACAACCCACCTCCGCGCGCTGGACGCCGCGTAATTCCGC
+
--6-6<F,,6+;88,C,C,;C,BF<,B<,EFG;6FB+,@@,C,C,@F,CCF,;CEFE@,E<C,,,6,,,::@,C7F+B,:<+87>4:@=+,5B<9FA5,,,,9,,,,,,9,,CB,CF7+4@,A,E,+:E?,,C,6E>,@4====E9EE,36+7;,,C,7=D9=3,,3E=,>,DED9@6@F,D,@,,@6?8?ECE5@*2:<:CEFBC:9C+5+*2++*2:*0=6(()00,.))))*6.(/**0453**)*21
@M03364:276:000000000-BLYN8:1:1101:21698:3444 2:N:0:1
GGGCTACAAGGGGTTCGAATCATGTTTGCTCCCGCCGCTTCCGGGTGTCCGTGTCAGTTACACTCTAGAGAGCCTGGTTCGCCTCCGGTGTTCAGCCATCTGTCTACGCATTTCACCGGTACACATGGAATTCCGACCTCCTCCCCTGCAGTCACGTCTCCCTGTTTCCAATGCACACAATGTTTGTGCTACTGCCTTTTACATCTGACTTAAGAATGCACCTGCGCTCGCTTTACGCCGATTACATCCGG
+
-A--8,,;,-C@78+C+,=<,,,;C,6;,@F<,6+@FD:F,;6++6+4C,B6CCF,<,6<,,,,C,<,CF,,,:66,9BFFCE7F=FE4F,,,,,,9,,,A,95@,<A:++B,FE,,++6FC;,,8E@F9,44F,4++@F8,,+++6@,6,=>7=+8D,=3>,7@EE;C,@,A:E7;9*5,@E;,@,,,,,,,,,,,6?9B7:9B8+55+2++4+=++5,4,)0()(265>A*/+98,:*1),)**1-*1>
@M03364:276:000000000-BLYN8:1:1101:15780:3476 2:N:0:1
GGACTACCGGGGTTTCTAATCCTGTTTGCTCCCCACGCTTTCGAGCCTCAGTGTCAGTTACAGGCCAGAGAGCCGCTTTCGCCACCTGTGTTCCTCCATATATCTACGCATTTCACCGCTACACATGGAATTCCACTCTCCTCTCCTGCACTCAAGTCTACCAGTTTCCAATGCATACAATGGTTGAGCCACTGCCTTTTACACCAGACTTAATAAACCACCTGCGCTCCCTTTACGCCCAATAAATCCTG
+
CCCCCGGFD7FEGCFGFFFFGGGGGGGGGGFGFGGD7FFGGGGG8CCFECFCFGGGGGG9F<,,CFCFEDFCDGCG:BFGGG@=BE,6CFGGFGAFGFFFFGGGGGGGGGGGGG9FFCECFEFGEFCFEGGGGDEE,E9FFAGGGGC,>833>,BD,@EFGGGGGG9@DA=,=FGGGGFECFGFFGCE?F?E9,9<E99C+;::A*7?FGF+=2+=<CC5@964=3:*():AGG7842EG538)*1@CC+2
@M03364:276:000000000-BLYN8:1:1101:8932:3486 2:N:0:1
GGACTACCAGGGTTTCTAATCCTGTTTGCTCCCCACGCTTTCGAGCCTCAGTGTCAGTTACAGGCCAGAGAGCCGCCTTCGCCACTGGTGTTCCTCCATATATCTACGCATTTCACCGCTACACATGGAATTCCACTCTCCTCTCCTGCACTCAAGTCTCCCAGTTTCCATTGCACACAATGGTTGAGCCACTGCCTTTTACATCAGCCTTAAGAACCCACCTTCGCTCGCTTTACGCCCATTAAATCCGG
+
CCCCCFFFCFDGGFGGGGGGGGGEFGGGGGGGGCEEGCFGGFG<F@FGCEGGGGGFGGGGGGGGGG@FGCD@FGGGGGGFGFCFGGCFGGFF9EEACFEFFFGFGAFGDECFGGGGGGGGDGGGFGGGG?FGGG9,EFFCEFGF?@>D,4EFFFED;DGG3@8=FDCFCG,3@@8D9@+@AEFFFE?D8DDD@,@DFF;AC+2;=++++5;;+2B>*;5ED>A@@*)32AA>4?14?@:*4)*4+:8)*21
@M03364:276:000000000-BLYN8:1:1101:14747:3493 2:N:0:1
GGACTACCCGGGTTTCTAATCCTGTTCGCTACCCATGCTTTCGAGCATCGGTGTCAGTTACAGGCCACAGAGCCGCTATCGCTGCCGGTGTTCCACCATAAACCTACGCATTTCACTGCAACACGTGGAATTCCACCCTCTTCTCCTGCACTCAGTTCTCCCATATACCCATGCACACAATGGTTGAGCCACGGCCTATTACATTAGACTTAAGAAACCACCTGCGCTCGCTCTACGCCCAATCAATCCGG
+
-A9CCC@EE@:@FFC,,6,C;C@CC,C7+666;,,C,6CE9,@,;F+,C,,8BC<@,<CE9,:C@:E,CF,,:6@:+8,48B,,6?+6CF,B,B,5BA5E,,,,,9A?+4+8,:A@,9,,4,,8+9ACF,,A;?@?,@6<,,4?,E,@8=,+,,3,C,@3@8,;,C,,7,9,@>,9=D8:E9,5,+,,58,5*35*93@:+5251+2+*5+22+5=4*4=8*)(5?(09;:0**+9)(***)/)*0+)*:)
@M03364:276:000000000-BLYN8:1:1101:8069:3499 2:N:0:1
GGACTACCCGGGTTTCTAATCCTGTTTGCTCCCCACGCTTTCGAGCCTCAGTGTCAGTTACAGGCCAGAGAGCCGCTTTCGCCTCCGGTGTTCCTCCATATATCTACGCATTTCACCGCTACACATGGAATTCCACTCTCCTCTCCTGCACTCAAGTCTCCCAGTTTCCAATGCACACAATGGTTGAGCCACTGCCTTTTACATCAGACTTAAGAAACCACCTGCGCTCGCTTTACGCCCAATAAATCCGG
+
CCCCCGFGGGGGGGGGGGGGGGGGGGGGGGGGGGGGGGGGGGGGGGGGGGGGGGGGGGGGGGGGGGGGGGFGGGGGGGGGGGGGDGGGGGGGGGGGGGGGGGGCGGGGGEEGGGGGGGGGGGGGGGGGGGGGGGGGGGGGEDFGGGDFGGGGGGDFGGGGGGGGAEFGGGA,@FGGFGGFGGFGGGCFGGGGGGGGGGGG7CF@FFG5CFGF7CFGFGCFFGFFFFFFFFFFGCFEDFGGGADFCGFEFG7
@M03364:276:000000000-BLYN8:1:1101:19110:3509 2:N:0:1
GGACTACTCGGGTATCTAATCCTGTTTGCTCCCCACGCTTTCGAGCCTCAGCGTCAGTTACAGACCAGAGAGCCGCCTTCGCCACTGGTGTTCCTCCATATATCTACGCATTTCACCGCTACACATGGAATTCCACTCTCCTCTTCTGCACTCAAGTCCTCCAGTTTCCAATGACCCTCCTCGGTTGAGCCGGGGGCTTTCACATCAGACTTAAAGAACCGCCTGCGCGCGCTTTACGCCCAATAACTCCG
+
CCCCCFFGCGGGGCFGGGFGGG<<FG<FFGGGGGC7FGGGGGG?EFCFGGGGGFGGGGGED<C@FGGGG8<F7FGGGDGGGGGGDFFGGGGGG<;FF,?FCFFGGGGGGGD=FFGFFEC+>FGGD:FGFEGGGGGGG8EGGFGG9EFDAA>+@BED@>E9>DCGAFFG8F,@,,@,@8DE,6=BE>CD6DDEGC*;7E>8C@CF>8DF4**=8++:+8C1)*06(.(:.)))9C*)08EG75,.C*/)207
@M03364:276:000000000-BLYN8:1:1101:21714:3518 2:N:0:1
GGACTACTAGGGTTTCTAATCCTGTTTGCTCCCCACGCTTTCGCACCTGAGCGTCAGTCTTTGTCCAGGGGGCCGCTTTCGCCTCCGGTGTTCCTCCATATATCTACGCATTTCACCGCTACACATGGAATTCCACTCTCCTCTCCTGCACTCAAGTCTCCCAGTTTCCAATGCACACAATGGTTGAGCCACTGCCTTTTACATCAGACTTAAGAAACCACCTGCGCTCGCTTTACGCCCAATAAATCCGG
+
CCCCCGGGGGGGGFGGGGGGGGGGGGGGGGGGGGGFECCGGGGGGGGGCCFGGGGDGFGGGGGGGGGGGEDCDGGGC=FFEGB=FFGE@+B=FF,EFFGGEDFGGCC@DGEGFE9FGGG=FG@@=E9EF5CEFFFGGFGGGGFGGGFDFGGD?E@,ED;FGC,DFFFDAFGGCFGGGDE+,@8ECE6,@,,3<DFF6BECFFCE@+2*4CF++5+5?>F6:C8=(/5?@B8BFG77573=5530*;FEFC>
@M03364:276:000000000-BLYN8:1:1101:7919:3530 2:N:0:1
GGACTACCGGGGTTTCTAATCCTGTTTGCTCCCCACGCTTTCGAGCCTCAGTGTCAGTTACAGGCCAGAGAGCCGCTTTCGCCTCCGGTGTTCCTCCATATATCTACGCATTTCACCGCTACACATGGAATTCCACTCTCCTCTCCTGCACTCAAGTCTACCAGTTTCCAATGCATACAATGGTTGAGCCACTGCCTTTTACACCAGACTTAATAAACCACCTGCGCTCGCTTTACGCCCAATAAATCCGG
+
CCCCCGGGGGGGGGGGGGGGGGGGGGGGGGGGGGGGGGGGGGGGGGGGGGGGGGGGGGGGGGGGGGGGGGGGGGGGGGGGGGGGGGGGGGGGGGGGGGGGGGGGGGGGGGGGGGGGGGGGGGGGGGGGGGGGGGGGGGFGGGGGGGGGGGGGGGGGGGGGGDFFBFGGGGFGGGGGGGGGGGFGF8DCCCGGGGGGGGGGGGGGFGGGGGGCGGGD>F:;5EFFBAFE@AB>GGFCE?GDEFDFFGFF;C<
@M03364:276:000000000-BLYN8:1:1101:7532:3537 2:N:0:1
GGACTACAGGGGTTTCTAATCCTGTTCGCTACCCATGCTTTCGAGCCTCAGCGTCAGTTACAGACCAGACAGCCGCCTTCGCCACTGGTGTTCTTCCATATATCTACGCATTTCACCGCTACACATGGAATTCCACTCTCCTCTCCTGCACTCAAGTTTCCCAGTTTCCGATGCACTTCTTCGGTTGAGCCGAAGGCTTTCACATCAGACTTAAGAAACCACCTGCGCTCGCTTTACGCCCAATAAACCCG
+
CCCCCFGGGGGGGGGGGGGGGGGGGGGGGGGGGGGGGGGGGGGGGGGGGGGGGGGGGGGGGGGGGGGGFFGGGFGGGGGGGGGGGGGGGGGGGGGGFGGGGGEGGGGGCFGGGGGGGGGGGGGGGGGGFAFFGDEFGDFGGGGFFGGGGGGGGGGDFGGGGCGBFFGGGGGGGGGGGGFFGGGDGG+,1>DCGGGGGGC?FFAEFGGGGGCED>CFG*<CFG@DEFBFFA>DDCFEFDGGGE<FGF6)01)
@M03364:276:000000000-BLYN8:1:1101:18277:3546 2:N:0:1
GGACTACAAGGGTTTCTAATCCTGTTTGCTCCCCACGCTTTCGAGCCTCAGTGTCAGTTACAGGCCAGAGAGCCGCTTTCGCCTCCGGTGTTCCTCCATATATCTACGCATTTCACCGCTACACATGGAATTCCACTCTCCTCTCCTGCACTCAAGTCTCCCAGTTTCCAATGCACACAATGGTTGAGCCACTGCCTTTTACATCAGACTTAAGAAACCACCTGCGCTCGCTTTACGCCCAATAAATCCGG
+
CCCCCGGGGGGGGGGGGGGGGGGGGGGGGGGGGDGGGDGGGGGGGGGGGGGGGGGGGGGGFDGGGGGGGGGGGGGGGGGGGGGGGGGGGGGGGGGGGGGGG?EGGGFGGGGGGGGAFBFCBFGDFFGGEFFGGFFGGGGGGFGGGCEGFFFFGDFGGGGGGFCGFGGGEGGGGGGGGGCDGGGGGGC8C@,3<DF6AFF77?7FCC5CFGG+BCFGGGFC>CFB:B9?9B4:C<FE>2C:=FFF7CCEFG>
@M03364:276:000000000-BLYN8:1:1101:14780:3547 2:N:0:1
GGACTACTCGGGTTTCTAATCCTGTTTGCTCCCCACGCTTTCGAGCCTCAGTGTCAGTTACAGGCCAGAGAGCCGCTTTCGCCTCCGGTGTTCCTCCATATATCTACGCATTTCACCGCTACACATGGAATTCCACTCTCCTCTCCCGCGCTCAAGTCTCCCAGTTTCCAATGTACACAATGGTTGAGCCACTGCCTTTTACAATGTACTTACGAAAACACCTGCGCCATCTCTACGCCCACTACATCTGG
+
C@CCCF8<;-B@CCBEGGGGFDEGFEFFFG<FEEFFCDFCFGGCC7CFGGFAGGFGG@<FFDFFGFGFC8@BC<C7@FGA@:F:BB@F>:BFCAEBF<<FDE9BFGGGC7B+E<,<C?FE>FGG=,A,BFFEFGFGA=9F8DFFGF,+4+3=EG,9DDF,9D8DFFCA=E,7@,5:;F:87D8EFDC,7,,,@?D69>EC9*5++*255CCG7**;7;8;>:)((82)()/=++=4)(3*1)(/6<6)+32
@M03364:276:000000000-BLYN8:1:1101:15276:3561 2:N:0:1
GGACTACTCGGGTTTCTAATCCTGTTTGCTCCCCACGCTTTCGCACCTGAGCGTCAGTCTTTGTCCAGGGGGCCGCCTTCGCCACCGGTATTCCTCCAGATCTCTACGCATTTCACCGCTACACCTGGAATTCTACCCCCCTCTACAAGACTCTAGCCTGCCAGTTTCGGATGCAGTTCCCAGGTTGAGCCCGGGGATTTCACATCCGACTTGACAGACCGCCTGCGTGCGCTTTACGCCCAGTAATTCCG
+
CCCCCGFGFGGGGGGGGGGGGGGGGGGGGGGGGGGGGGGGGGGGGGGGEFGGGGGGGGAFGFFGGFGGGGGGECGGGGFFGGGGGFGGGGGGGGCGF@F9AFEFCEFGGGGGFCEGFGCCCFGCFEGGGGGGG<FGGF8FGGGGGGGGDGGGGGGGGFFFGGFGGCGG5CEGEDFFGFGGC9F5DDDF6CFFGEGG=EGGFFGGFCDGGGGDFFF:D48CB5532FFB2@5@7CFAF:EE=>29:**.:>2
@M03364:276:000000000-BLYN8:1:1101:18239:3567 2:N:0:1
GGACGACAGGGGTATCTAATCCTGTTCGCTCGCCACGCTTTCGAGCCTCAGTGTCATTTACAGGCCAGAGAGCCGTTTTCCACTCCTGTGTTCCTCCATATATCTACGCATTTCACCGCTACACATGGAATTCCACTCTCCTCTCCTGCACTCACGTCTACCAGTGTCCAATGAACACAATGGTTGAGACACTGCCTCTTACATCAGACCTAATAAACCACCTGCGCTCGCTTCACGCCCAATAAATCAGG
+
6<B-,+7@6-,+6,,,6,<E<@E,C,,6@FD+@+BFF@FGGAFG,,@,@:C<,CCF9FA9F9,,CC,CCF<,,C:8B=?,,66,CB,,C8,B?AE?=?EFE,,,:A9<B:=C9FD9A74@@+,,4,9,?<5AE5C:>@7A,,=+@=D,4,@AE8,,8>,+,,68?,@E==,68,7=EFGGGFF;@>C,,8DF7@,DF68A++25++;C**3*;D>9+3:>?C*)7?A5@>E/7*+*/(*4/.(8D+39**0
@M03364:276:000000000-BLYN8:1:1101:23407:3570 2:N:0:1
GGACTACTGGGGTATCTAATCCTGTTTGCTCCCCACGCTTTCGAGCCTCAGTGTCAGTTACAGGCCAGAGAGCCGCTTTCGCCTCCGGTGTTCCTCCATATATCTACGCATTTCACAGCTACACATGGAATTCCACTCTCCTCGCCTGCACTCAAGTCTCCCAGTTTCCAATGCACACCATGGTTGAGCCACTGCCTTTTCCATCAGAATTTAGAAACCACCTGCACCAGCTTTACCCCCAATAAATCCGG
+
CCCCCEGCFG8:F7CFFFGGGFAFFGGGGDGGGEECEGFFGGGCDB@@@FGFFFEEFGGCDE<EGGF@FCECFGGG7,DE@CFGGGG7C@FGFG@?FGGGF<EGFGGDC,B?FGGG,CFEEEFGF,=8FGDGG9EC9@,?EEG6EEEGGFFFCE,@,@,,,6@3A;EEFGGGGDA=A,+=DEGBF+@CF86@1,:,,7C9++25+*23+55<C+;+=5D5*C6))*.3)*9*=C+**(4:5456*=6@D4>
@M03364:276:000000000-BLYN8:1:1101:24477:3585 2:N:0:1
GGACTACCGGGGTTTCTAATCCTGTTTGCTCCCCACGCTTTCGCACCTGAGCGTCATTCTTTGTCCAGGGGGCCGCCTTCGCCACCGGTATTCCTCCAGATCTCTACGCATTTCACCGCTACACCTGGAATTCTACCCCCCTCTACAAGACTCTAGCCTGCCAGTTTCGGATGCAGTTCCCAGGTTGAGCCCGGGGATTTCACATCCGACTTGACAGACCGCCTGCGTGCGCTTTACGCCCAGTAATTCCG
+
BCCCCF8FEGCECGCGFGEFFGCFGFGC96FFFEFEGCF@FCFGGGCDGGCGCC@F,C6@FGGGAFA,@FE@FGDGGEE<FCCCGGG+8>FEFFFGDC,,9A,9@FGF77F@FFEGGGGGGGDGGGGGGGF,CEG=98D7EEEFGGC9F8@D8D;@DCFBFD@8FFC@8>*B787,5=E,<>DFGF,<CFCC7*=/>EC97C9C@CD3<D3DG7DCG4E=57B6:>>7(>.>)17<FFGGG>,0:2=-;77
@M03364:276:000000000-BLYN8:1:1101:6910:3625 2:N:0:1
GGACTACTAGGGTATCTAATCCTGTTTGCTCCCCACGCTTTCGAGCCTCAGTGTCAGTTACAGGCCAGAGAGCCGCTTTCGCCTCCGGTGTTCCTCCATATATCTACGCATTTCACCGCTACACATGGAATTCCACTCTCCTCTCCTGCACTCAAGTCTCCCAGTTTCCAATGCACACAATGGTTGAGCCACTGCCTTTTACATCAGACTTAAGAAACCACCTGCGCTCGCTTTACGCCCAATAAATCAGG
+
CCCCCGGGGGGGGGGGGGGGGGGGGGGGGGGGGGGGGGGGGGGGGGGGGGGGGGGGGGGGGGGGGGGGGGGGGGGGGGFGEGGGGGGGGGGGGGGGGGGGGGGGGGGGGGGGGGGGGGGGGGGGGFGGGGGGGGGGFGCGGGGGGGGFGGGGGGGGGGCFGGGGGGGGGGGGGGGGGGGGGGGGGGFGGGGGGGGGGFGGGFGGFGC?FFF>DGGCGG,9FGFFDFFFFFEEFGG=??GGGAFFDFFE*;<
@M03364:276:000000000-BLYN8:1:1101:14881:3634 2:N:0:1
GGACTACTGGGGTATCTAATCCTGTTTGCTCCCCACGCTTTCGAGCCTCAGTGTCAGTTACAGGCCAGAGAGCCGCTTTCGCCTCCGGTGTTCCTCCATATATCTACGCATTTCACCGCTACACATGGAATTCCACTCTCCTCTCCTGCACTCAAGTCTCCCAGTTTCCAATGCACACAATGGTTGAGCCACTGCCTTTTACATCAGACTTAAGAAACCACCTGCGCTCGCTTTACGCCCAATAAATCCGG
+
CCCCCGGGGGGGGGGGGGGGFGGGGGGGGGGGGGGGGGFGGGGGGGGGGGGGGGGGGGGGGGGGGGGGGGGGGGGGGGFGGGGGGGGGGGGGGFFGGGGGGGGGGGGGGGGGGGGFGGGGGGGGGGGGFFGGGGGGFGGGGGFGG?EFGGGGFG?=FFGGGFGGGGFGAADGGGGGFGGGGGGGGGFGF738CFFGGFGCFGGGFGGGGFDCDFGCFGDFFGFB@F=BDFFFGGGEFFGGG)3ADF7CCD<
@M03364:276:000000000-BLYN8:1:1101:12731:3691 2:N:0:1
GGACTACTCGGGTTTCTAATCCTGTTTGCTCCCCACGCTTTCGAGCCTCAGTGTCAGTTACAGGCCAGAGAGCCGCTTTCGCCTCCGGTGTTCCTCCATATATCTACGCATTTCACCGCTACACATGGAATTCCACTCTCCTCTCCTGCACTCAAGTCTCCCAGTTTCCAATGCACACAATGGTTGAGCCACTGCCTTTTACATCAGACTTAAGAAACCACCTGCGCTCGCTTTACGCCCAATAAATCCGG
+
CCCCCGGGGGGGGGGGGGGGGGGGGGGGGGGGGGGGGGGGGGGGGGGGGGGGGGGGGGGGGGGGGGGGGGGGGGGGGGFFGGGGDFGGGGGGGGGEGGGGGGGGGGGG7BFGGGGGGGGGEGGGEFGGGGGGGGGGGFFGGFFF8BFGGGGGGG?FGGCFGGGGGGGGGGFGF?CAFGG?EGGFGGGGGGGFFCFFFFCGGGGGFGC7>CCDG7CCGCFGFGFFB@AB5>4?CFGEFFGCG)59FGFE6DD
@M03364:276:000000000-BLYN8:1:1101:10922:3724 2:N:0:1
GGACTACAGGGGTTTCTAATCCTGTTTGCTCCCCACGCTTTCGAGCCTCAGTGTCAGTTACAGGCCAGAGAGCCGCTTTCGCCTCCGGTGTTCCTCCATATATCTACGCATTTCACCGCTACACATGGAATTCCACTCTCCTCTCCTGCACTCAAGTCTCCCAGTTTCCAATGCACACAATGGTTGAGCCACTGCCTTTTACATCAGACTTAAGAAACCACCTGCGCTCGCTTTACGCCCAATAAATCCGG
+
CCCCCGGGGGGGEGGGGGGGGFGGGGGGGGGGGGGGGGGGGGGGGGGGFGGGGGGGGGGGGGGGGGGGGGGGGFGDG@FFEEFGGGDGFGGFC@ECDEFGGGGGGGGGDGGGGGGFFG7EGGFG9EFFEGGGGGGGFGGGGGFFGFEFFFFGGGGGGFGGGGGF8EDFCEFFGFCFEFGGGG8DFGGGFFGGGFGGGGGGGCCGADFCCFFFD@BC*;<FFCFEDFA>=D>?DGGCF9E8E5@FGFCCFC7
@M03364:276:000000000-BLYN8:1:1101:23730:3730 2:N:0:1
GGACTACCAGGGTTTCTAATCCTGTTTGCTCCCCACGCTTTCGCACCTGAGCGTCAGTCTTTGTCCAGGGGGCCGCCTTCGCCACCGGTATTCCTCCAGATCTCTACGCATTTCACCGCTACACCTGGAATTCTACCCCCCTCTACAAGACTCTAGCCTGCCAGTTTCCAATGCAGTTCCCAGGTTGAGCCCGGGGATTTCACCTCCGACTTGACAGACCGCCTGCGTGCCCTTTACGCCCAGTAATTCCG
+
CCCCCGGGGGGGGGGGGGGGGGGGGGGGGGGGGGGGGGGGGGGGGGGGDGGGGGGGGGFGGGGGGGFFFGDGGGGGGGGGGGGGGGGGGGGGGGGGGGFGGGGGFFGFEEGGGGGGGFDEGGGCEFGGGGGGGGGGFF6FGGGGGG=,3DDFFFGGGGGGGGGCFGGG,7DFGGGC,@:EFGF5FC>9C@DF7EEGGEF?+==*;<>33)99:*0@*0=*)=>@FF>EB5)09CCAF?EGC>067C@9FGC
@M03364:276:000000000-BLYN8:1:1101:25466:3731 2:N:0:1
GGACTACTGGGGTATCTAAGCCTGTTTGCTCCCCACGCTTTCGCACCTGAGCGTCAGTCTTTGTCCAGGGGGCCGCCTTCGCCACCGGTATTCCTCCAGATCTCTACGCATTTCACCGCTCCACCTGGAACTCTACCCCCCTCTACAAGACTCTAGCCTGCCAGGTTCCGATGAAGTTCCCAGGTGGAGCCCGGGGATTTAACATCCGACTTGACAGACCGCCTGCGTGCGCTTGACGCCCAGTATTTCCG
+
A9-A,CFCFFFGGDCE9,C,CCFEFGGFGFGGGEECE7@6DFFGDC+@CFGCEFGDGFG,C@FFCFGG?7@@CC++6CFFF:CGGCGDGDCF?E9E<EA<EE,A,AFGE@FFGFGE56+=+@A8@FGFCF,A>DCGGG+:>CE?>FEDFEFF,>DCFGFGFG?F*33;,***1,,@DF@FFFG8FCFG>CCF=CEC5E?6+1<CAFD<5)/8::<DD<*1)75:-047(.<>395(9:>/:7:):**-C*/
@M03364:276:000000000-BLYN8:1:1101:16453:3742 2:N:0:1
GGACTACCAGGGTTTCTAATCCTGTTTGCTCCCCACGCTTTCGAGCCTCAGTGTCAGTTACAGGCCAGAGAGCCGCTTTCGCCTCCGGTGTTCCTCCATATATCTACGCATTTCACCGCTACACATGGAATTCCACTCTCCTCTCCTGCACTCAAGTCTCCCAGTTTCCAATGCACACAATGGTTGAGCCACCGCCTTTTACATCAGACTTAAGAAACCACCTGCGCTCGCTTTACGCCCAATAAATCCGG
+
CCCCCGGGGGGGGGGGGFCFAFGFFGGGGGGGGGGGGGDGGGGGFGGGGGGGGGGGGGGGDAFGGGGGGGGGGGGGGGGGGGCEFFFGGDFGGGGGGGG9FFGGGGGGGG7CGGGGGCFCFEFG9=FGGFGGAFDFDFGGGGGGFFGFFCFDGFFCAF=ECEGFFGGGGGG9,8CDFGGGCF,EDCD,5:D6,3+CEEAA7?C9BCD7FGFGFGDFCD>9A*37BA>)58)/9?8@A(:CG>D40+1/2:<
@M03364:276:000000000-BLYN8:1:1101:19308:3745 2:N:0:1
GGACTACCCGGGTTTCTAATCCTGTTCGCTACCCATGCTTTCGAGCCTCAGCGTCAGTTACAGACCAGACAGCCGCCTTCGCCACTGGTGTTCTTCCATATATCTACGCATTTCACCGCTACACATGGAGTTCCACTGTCCTCTTCTGCACTCAAGTCTCCCAGTTTCCAATGCACTTCTTCGGTTAAGCCGAAGGCTTTCACATTAGACTTAAAAGACCGCCTGCGCTCGCTTTACGCCCAATAAATCCG
+
CCCCCGGGGGGGGGGGGGGGGCFGGGGGGGGGGGGGGGGGGGGGFGGGGGGGGFFEEFGGGGGFGGGGGGGGGGGGGGGGFGGGGGGGGGGDGGGGGGGGGGGGG9AFGGGGGGFEFGGGGGGGGGGFGCEGFGFGGGGGGFGGGGGGGGG8@FGGGGGGACFGFGGGGGFGGGGEFG9CDFG+FE:EEDCEGEEEFGGGGGGGF><F>FFCFCFFGGGG>EF@BFFFFFF>DGG);;GG*),86>F5:88
@M03364:276:000000000-BLYN8:1:1101:16918:3749 2:N:0:1
GGACTACTCGGGTTTCTAATCCTGTTTGCTCCCCACGCTTTCGCACCTGAGCGTCAGTCTTTGTCCAGGGGGCCGCCTTCGCCACCGGTATTCCTCCAGATCTCTACGCATTTCACCGCTACACCTGGAATTCTACCCCCCTCTACAAGACTCTAGCCTGCCAGTTTCGAATGCAGTTCCCAGGTTGAGCCCGGGGATTTCACATCCGACTTGACAGACCGCCTGCGTGCGCTTTACGCCCAGTAATTCCG
+
CCCCCGGGGGGGGGGGGGGGGAEFGGGGGGGGGGGGGGGGGGGGGGGGGGGGGGGGGGGGGGGGGGGGGGGGGGGGGGGGGGGGGGGGGGGGFGGGGGG<EFFGGGGGGGFGGGGGGFGGGGGGGGGFGGGGGGGFGF8FEGDGGFGFGGFFGGGGGGBEFGGGAEFFC*@CFCGGFEFGFG,BFEEFGFGGGGGGGGG?>+<;F<59CDDGDD*:F;CF):B6?F>DFFFFD<D<FFGG5)4<7C@2CG9
@M03364:276:000000000-BLYN8:1:1101:18632:3753 2:N:0:1
GGACTACTGGGGTTTCTAATCCTGTTTGCTCCCCACGCTTTCGAGCCTCAGTGTCAGTTACAGGCCAGAGAGCCGCTTTCGCCACCGGTGTTCCTCCATATATCTACGCATTTCACCGCTACACATGGAATTCCACTCTCCTCTCCTGCACTCAAGTCTACCAGTTTCCAATGCATACAATGGTTGAGCCACTGCCTTTTACACCAGACTTAATAAACCACCTGCGCTCGCTTTACGCCCAATAAATCCGG
+
CCCCCFFGGGGGGGGGGFEFGGGGGGGGGGGGGGGGGGGCGGGGGGGGGGGGGGGGFGFGGG@FGEGGGGGGGGGGDFFGG7FGGGGGGGGGFGGGDFGFGGGGFGGGGGGGGGGGGGGEFEGFGGFGGCCFGGFGGFGGGGGGGGGFFFFDGFGGGFGGDGFDCAFFGGGGGGFGFGGGGGGGA>8AFCGFFFGF@AFFCDFF?DGGGGGCDGFF>FCFFEFFBD=4=>56CCDEF21=EF@FFGFFGDC
@M03364:276:000000000-BLYN8:1:1101:19884:3769 2:N:0:1
GGACTACCCGGGTTTCTAATCCTGTTTGCTCCCCACGCTTTCGAGCCTCAGTGTCAGTTACAGGCCAGAGAGCCGCTTTCGCCTCCGGTGTTCCTCCATATATCTACGCATTTCACCGCTACACATGGAATTCTACCCCCCTCTACAAGACTCTAGCCTGCCAGTTTCGGATGCAGTTCCCAGGTTGAGCCCGGGGATTTCACATCCGACTTGACAGGCCGCCTGCGTGCGCTTTACGCCCAGTAATTCCG
+
CCCCCGFCFFEGGGGGGGFGGGGGGGGGGGGGGGGGGGGGGGGDGGGGGGGGGGGGGGGGGGGGGCEDFFCGGGGGGGGGGEGGGFEGC@FGGGGGGGGGGGFFGGGGGGGCGGGGGGGGGGGGGGGGGGGGGGGAEEFGGGGG9>EFG?CD=EGGGGGGGGGFGG9CC6CEGGGGFCFFGGGFGFFCFGGGGGGG78E9CCFGFGCGGDC<8DGDFGGGDGFDDFB=6DFE3C7<F0;CEFFF7>66:C*
@M03364:276:000000000-BLYN8:1:1101:11555:3776 2:N:0:1
GGACTACCCGGGTTTCTAATCCTGTTTGCTCCCCACGCTTTCGAGCCTCAGTGTCAGTTACAGGCCAGAGAGCCGCTTTCGCCTCCGGTGTTCCTCCATATATCTACGCATTTCACCGCTACACATGGAATTCCACTCTCCTCTTCTGCACTCAAGTTTCCCAGTTTCCAATGACCCTCCCCGGTTGAGCCGGGGGCTTTCACATCAGACTTAAGAAACCGCCTGCGCTCGCTTTACGCCCAATAAATCCG
+
CCCCCGGFGGGGGGGGGGGGGGGGGGGGGGGGGGGGGGGGGGGFGGGGGGGFGGGGGGGGGGGGGGGGFGFGGGGGGGGGGGGGGGGGGGGGGGGGGGGGGGGGGGFGGDGGGGGGGGGGGGCGGGGGGEGGGGGG;EAGGGGGGGCGGCF?=,@E@EGGGGGGGFEFCA;DGGAF?D?EGGGEGEC6FGGGGGGGGGFGGCFG6?78*CDD@7:+@FFGDD>((8;E9DE>GGF)/3EGEB?49C?):C7
@M03364:276:000000000-BLYN8:1:1101:10243:3779 2:N:0:1
GGACTACTGGGGTATCTAATCCTGTTTGCTCCCCACGCTTTCGAGCCTCAGTGTCAGTTACAGGCCAGAGAGCCGCTTTCGCCTCCGGTGTTCCGCCATATATCTACGCATTTCACCGCTACACATGGAATTCCACTCTCCTCTCCTGCACTCAAGTCTCCCAGTTTCCAATGCACACAATGGTTGAGCCACTGCCTTTTACATCAGACTTAAGAAACCACCTGCGCTCGCTTTACGCCCAATAAATCCGG
+
A--@B<C<EEFC@CEGGGEEG<FF66FFFDG8,@EGF@CCFCB<C@FF<,C@CF@@AFFA@@,<8F@DEFG:<EE7+B@FG7FE:,@:6CB:FG,B7::?AA=,,9EF==:FGGEGGGDGFGGFCF@DFGAFF,,,8EFGGGGGGGFGGGGG?DGGG,@E=B88FEEG8;EGGGGFGGGCFG?3;C6F68,DDFGFGGGGGG,+1<?2*;<2:DGGG?,757644B2528?;*/2>EDGCC3(6>+79<D<
@M03364:276:000000000-BLYN8:1:1101:18754:3782 2:N:0:1
GGACTACCGGGGTATCTAATCCTGTTTGCTCCCCACGCTTTCGCACCTGAGCGTCAGTCTTTGTCCAGGGGGCCGCCTTCGCCACCGGTATTCCTCCAGATCTCTACGCATTTCACCGCTACACCTGGAATTCTACCCCTCTCTACAAGACTCTAGCCTGCCAGTTTCGAATGCAGTTCCCAGGTTGATCCCGGGGATTTCACATCCGACTTGACAGACCGGCTGCGTGCGCTTTACTCCCAGGAATTCCC
+
C@C<CFGGFFG@FCE9F9FFCEFFGDADFGGC@C,@CFGCGFC:FEDBF<FGEG@FGGFFGGGEFGGGGGGGGGCFFGGFEGGGEGGEGDGF,BF,AE8?,A9@=<EBFGE7A,A?<CCEGEFADFC8,3?8AFEF33D+@DF69;FF9E@CGGGAFFCEF,@87@EGGG6DFC93<EGC9>CE>F86,?,,1*>CC8,<=D78F*;>GC1:F*;:745*.*),-)(7:35>DD3)*.+<F)))19?>FC*
@M03364:276:000000000-BLYN8:1:1101:8467:3784 2:N:0:1
GGACTACAGGGGTTTCTAATCCTGTTTGCTCCCCACGCTTTCGCACCTGAGCGTCAGTCTTTGTTCAGGGGGCCGCCTTCGCAACCGGTATTCATCCAGATCTCTACGCATTTCACCGCTACACCTGGAATTCTACCCCCCTCTACAAGACTCTAGCTTTCCAGTTTCGTATGAAGTTCCCAGGTTGAGCCCGGGGATTTCACATCCGACTTGACAGACCTCCTGCGTGCGCTTTACGCCCAGTAATTCCG
+
CCC@CGG<E@,@FEFGG9FGGCFGGGFF9@,6DBFECEFCFFFF@F+BC@EE+:FC@F,6CE<<,,CC@<FEC@FC@FC<DF,++,8@+4?E?,::?8?,<AA<EEAFGEGEFG<@,@7@FFCF8:AA@DE,7A@;>DFDE+6=9;>F,<DF,9@A9,@,3@@@7;CC5,,7,,<5@<,@,?:FFGF?,2BDC?***1<A++2310**>DGD7:CFCFCF)AF;;A0.4)5<55767(;::7()::9):7*
@M03364:276:000000000-BLYN8:1:1101:14315:3810 2:N:0:1
GGACTACCGGGGTTTCTAATCCTGTTTGCTCCCCACGCTTTCGAGCCTCAGTGTCAGTTACAGGCCAGAGATCCGCTTTCGCCTCCGGTGTTCCTCCATATATCTACGCATTTCACCGCTACACATGGAATTCCACTCTCCTCTCCTGCACTCAAGTCTCACAGTTTCCAATGCACACAATGGTTGTGCCACTGCCTTTTACATCAGACTTAAGAAACCACCTGCGCTCGCTTTACGCCCAATAAATCCGG
+
ACBAACCFGGDG6FGAFFFGEGGGGFAFGEFGGF@FGGGGGGG<FDEAC<EFGGGGFGGGGFDGGGGGF,<,C,@FEE<FFGGG@8FEGGGGGGAFFFGGGF;9,CEF:FGGFGFEEGGGE:FGGFEFGDGF,AE:FGGGFFFGGGGGGGGGGDE8EFDF,>=9F=DDF93@,>FG8DCFEFGG9E+1@;@FG6E,@@DED:,=@8D*@C2<58C+3;>?@EF=2*9?D>B?GCFEBDC8CF@)CGFFGG5
@M03364:276:000000000-BLYN8:1:1101:8146:3824 2:N:0:1
GGACTACAGGGGTTTCTAATCCTGTTTGCTCCCCACGCTTTCGAGCCTCAGTGTCAGTTACAGGCCAGAGAGCCGCTTTCGCCTCCGGTGTTCCTCCATATATCTACGCATTTCACCGCTACACATGGAATTCCACTCTCCTCTCCTGCACTCAAGTCTCCCAGTTTCCAATGACCCTCCCCGGTTGAGCCGGGGGCTTTCACATCAGACTTAAGAAACCGCCTGCGCTCGCTTTACGCCCAATAAATCCG
+
CCCCCGGGGGGGGGGGGGGGGGGGGGGGGGGGGGGGGGGGGGGGGGGGGGGGGGGGGGGGGGGGGBFGGGGGGGGGGGGGGGGGGGGGGGGGGGGGGGFFFGGGGGGGGGGGGGGGGGGGGGGGGGGGEFFGFFGGFGGGCFGGGGGGGGGGGGGGGGGGGGGGGGGGGGFGGGGF8@E6EEGGGCEGGGGGGGGGGGGGGGF7BFGGGGGG=@DFFFGGFDEFFF631>3.CFDAFFGEGFBFFGFBGGG
@M03364:276:000000000-BLYN8:1:1101:18371:3870 2:N:0:1
GGACTACCCGGGTTTCTAATCCTGTTTGCTCCCCACGCTTTCGAGCCTCAGTGTCAGTTACAGGCCAGAGAGCCGCTTTCGCCTCCGGTGTTCCTCCATATATCTACGCATTTCACCGCTACACATGGAATTCCACTCTCCTCTCCTGCACTCAAGTCTCCCAGTTTCCAATGCACACAATGGTTGAGCCACTGCCTTTTACATCAGACTTAAGAAACCACCTGCGCTCGCTTTACGCCCAATAAATCCGG
+
CCCCCGGGGGGGGGGGGFGGCFGGGGGGGGGGGGGGGGGGGGGGGGGGGGGGGGGGGGGGGGFGGGGGGFFGGGGGGDFGGGGGGGGGGGGGFFGGGDFCGGGGGGGGGGGGGGGGGGGGGGGGGGGGFGGGGGGGGGGGFGGGGGGGGGGFGGGGGGGGCFGG8EFFFGGFFGGFCGE6FFGGGGGGGCCGGGGF9FGGGGGGFGGGGGGGCCFFD>:FFGFFFFFFFFFFGGG=57EGG38;7DFCCCD
@M03364:276:000000000-BLYN8:1:1101:5838:3879 2:N:0:1
GGACTACTCGGGTATCTAATCCTGTTTGCTCCCCACGCTTTCGCACCTGAGCGTCAGTCTTTGTCCAGGGGGCCGCCTTCGCCACCGGTATTCCTCCAGATCTCTACGCATTTCACCGCTACACCTGGAATTCTACCCCCCTCTACAAGACTCTAGCCTGCCAGTTTCGGATGCAGTTCCCAGGTTGAGCCCGGGGATTTCACATCCGACTTGACAGACCGCCTGCGTGCGCTTTCCGCCCAGTAATTCCG
+
CCCCCGGG@FEGGGGGGGGGGGGGGFGGGGGGGEGGGGGCFGGGGGGG<FF8CGGDGCEFGDEEEEFFGGGGGGCGGGGGG7FGE,@FFGCFFEGGGGGGGGGGGFGGGC=B9FCFFBFGGGGFGFCFF>AFFGGGEGGGGEGGGGFGG?FF6FGFGGG?DFGGGG9D>5>>EFACG9>59;C>FGEGGGG*=CGGEGEFGGGGFG0*>CDGG7;+7CG5B=30:>BB6@BFGGF)*-A;C>:?G*94:D9
@M03364:276:000000000-BLYN8:1:1101:14790:3900 2:N:0:1
GGACTACAGGGGTTTCTAATCCTGTTTGCTCCCCACGCTTTCGCACCTGAGCGTCAGTCTTTGTCCAGGGGGCCGCCTTCGCCACCGGTATGCCTCCAGATCTCTACGCATTTCACCGCTACACCTGGAATTCTACCCCCCTCTACAAGACTCTAGCCTGCCAGTTTCGGATGCAGTTCCCAGGTTGAGCCCGGGGATTTCACATCCGACTTGACAGACCGCATGCGTGCGCTTTACGCCCAGTAATTCCG
+
CCCCCGGFGGGGGGGGGGGGGGGGGGGGGGGGGGGEEGGGGGGGGGGFGFFGGGGGGGGGGGGGFGGGGGGGGECEGGGGGGGGGGGEGGGGGGGGGGGGEGGDGGFFGGGGGGGGGGGGDGGGGGGGFCFGGGGGGDDFGEEGCFCF9@FFCGDF9FGGGFGGGGGGGGE>EGE7CFGGFFC5:EDCCFGGGCCGGGGGG7CFFFFDDGDGGCFFFGF7AE),(/4<15>@GDDBF:CEE31)2295C70
@M03364:276:000000000-BLYN8:1:1101:19181:3910 2:N:0:1
GGACTACCGGGGTATCTAATCCTGTTCGCTACCCATGCTTTCGAGCCTCAGCGTCAGTTACAGACCAGACAGCCGCCTTCGCCACTGGTGTTCTTCCATATATCTACGCATTTCACCGCTACACATGGAATTCCACTCTCCTCTCCTGCACTCAAGTCTCCCAGTTTCCAATGCACACAATGGTTGAGCCACTGCCTTTTACATCAGACTTAAGAAACCACCTGCGCTCGCTTTACGCCCAATAAATCCGG
+
CCCCCGGGGEGGGGGGGGGGGGGGGG,CEFFGGGGFGGGGGGGGGGGGGGGGGEGGGGGGGFGCGGGGGGGFGGGGGGGGGGGGGGGGGGGGGGGGGCFGGGGGGGGGGGGGGGGGGGGGGGGGC=FGGFGGGGGGGGGGGGGGGGGGGGGFGGCECFCFDFGGGGGGCFFGGGGGFCE6FFGFGEC?FG6DFDFGGGGG+CFGF77*;29:8B8C4CCFFGF4)*88=DB6CG+8=0CEE>(6>FA6*):
@M03364:276:000000000-BLYN8:1:1101:10640:3935 2:N:0:1
GGACTACTGGGGTTTCTAATCCTGTTTGCTCCCCACGCTTTCGAGCCTCAGTGTCAGTTACAGGCCAGAGAGCCGCTTTCGCCTCCGGTGTTCCTCCATATATCTACGCATTTCACCGCTACACATGGAATTCCACTCTCCTCTCCTGCACTCAAGTCTCCCAGTTTCCAATGCACACAATGGTTGAGCCACTGCCTTTTACATCAGACTTAAGAAACCACCTGCGCTCGCTTTACGCCCAATAAATCCGG
+
CCCCCGGGGGGGGGGGGGGGGGGGGGGGGGGFGGGGGGGGGGGGGGGGGGGGGGGGGGGGGGFGGGGGGGGGGGGGGGFFGCFG@FGGGGGGGGGGGFGCFGGGGGGGGGBFGGGGGGGGGGGGCFGGGGGGGGGGGGDFGGFGGGGGGGGGGGGGGGGGGGGGGGGGGGGGGGGGGGG8FGGGGGFCC@:EGGGG?DGGFGFGFDGGGGFDGG7C57@>AGF24BFF=B4):C766>88EA@FGFF)6D:
@M03364:276:000000000-BLYN8:1:1101:22610:3947 2:N:0:1
GGACTACCAGGGTTTCTAATCCTGTTTGCTCCCCACGCTTTCGCACCTGAGCGTCAGTCTTCGTCCAGGGGGCCGCCTTCGCCACCGGTATTCCTCCACATCTCTACGCATTTCACCGCTACACATGGAGTTCCACTGTCCTCTTCTGCACTCAAGTCTCCCAGTTTCCAATGCACTTCTTCGGTTGAGCCGAAGGCTTTCACATTAGACTTAAAAGACCGCCTGCGCTCGCTTTACGCCCAATAACTCCG
+
CCCCCGGGFGGGGGGGGGGGGGGGGGGGGGGGGGGGGGGGGGGGCEGGGGGGGGGDGGGGGGGGGGGGGGGGGGGGEGGCEGGGGGGGGGGGFGGGGFGDGGGGGGGGGGGCFCGGDGGGGGGGGGFGDEGFGGGGGGGGGGGG=>FGFFGGGGDGFGGGGGGGGGFGGG;F6:FDFGGFGGGGG>EGFGFEE5*:5D,,2=CCC7>FCGGFC8F8FGGGFGB7@4;EF>ABGGGFF?GEGF0)6:*.CF9
@M03364:276:000000000-BLYN8:1:1101:12207:3956 2:N:0:1
GGACTACAAGGGTTTCTAATCCTGTTTGCTCCCCACGCTTTCGAGCCTCAGTGTCAGTTACAGGCCAGAGAGCCGCTTTCGCCTCCGGTGTTCCTCCATATATCTACGCATTTCACCGCTACACATGGAATTCCACTCTCCTCTCCTGCACTCAAGTCTCCCAGTTTCCAATGCACACAATGGTTGAGCCACTGCCTTTTACATCAGACTTAAGAAACCACCTGCGCTCGCTTTACGCCCAATAAATCCGG
+
CCCCCGGGGGGGGGGGGGGGGGGGGGGGGGGGGGGGGGGGGGGGGGGGGGGGGGGGGGGGGGGGGGGGGGGGGGGGGGGGGGGGGGGGGGGGGGGGGGGGGGGGGGGGGGGGGGGGGGGGGGGGGGGGFEFGGGGGGFFGGGGGFFFGGGGFGGGGGGGGGGGGGFGGGGGGGGGGGFGFFGEFGGGGGFGGGGGGGGGGFGGGFGGFFGFGGGGGGGEGF>FFFFFFFEFFGGGFDD:CGA@F>FFFGGD
@M03364:276:000000000-BLYN8:1:1101:20624:3962 2:N:0:1
GGACTACAGGGGTTTCTAATCCTGTTTGCTCCCCACGCTTTCGAGCCTCAGTGTCAGTTACAGGCCAGAGAGCCGCTTTCGCCTCCGGTGTTCCTCCATATATCTACGCATTTCACCGCTACACATGGAATTCCACTCTCCTCTCCTGCACTCAAGTCTCCCAGTTTCCAATGCACACAATGGTTGAGCCACTGCCTTTTACATCAGACTTAAGAAACCACCTGCGCTCGCTTTACGCCCAATAAATCCGG
+
C<CCCGGGGGGGGGGGGGGFGGGGGGGGGGGGFGGGGGGFGGGGGGGGGGGGGGGGFGGGFFGDF@DFFGGGGGGGGGGFCCFGGGGGFGGGGGGGGGGGGGGGGGFGGGGGGGCFFDEGGGGGFGGGGFFGGGGGGFCFGFGFDGGGFGGGF83EFGGC>DCBFGGFGGGG?FGGDGGGAF=EFGFGGGGG?,@:9DEFCCCGF>F5FGGGGGDG>DFFF5A@:>AEFEBF5CD;?2BEG3(ADDFE;C9
@M03364:276:000000000-BLYN8:1:1101:21904:3986 2:N:0:1
GGACTACAGGGGTTTCTAATCCTGTTTGCTCCCCACGCTTTCGAGCCTCAGTGTCAGTTACAGTCCAGTGAGCCGCCTTCGCCTCCGGTGTTCCTCCATATATCTACGCATTTCACCGCTACACATGGAATTCCACTCTCCTCTCCTGCACTCAAGTTGCCCAGTTTCCAATGCACACCACGGTTGAGCCCCTGCCTTTTCCATCAGACTTAAGAAACCCCCTTCGCTCGCTTTACGCCCCATAATTCCGG
+
CCCCCGGCCFGGEGGGGGGGGGGFFGGGGFGFFGGGDFGGGGE8EEGGGGF@DFFGFFG9C,;6CFCGA6EFFCGG+BFFFGECFEFGGGGGGGGGG,,BFFDFFGFGGGCGGCFGGGGGGGGG,,CEFEGGGFFFGEDG?,@D8ED,>@FC?8F8,,,3@=@CFFGGFDDFGGF83,3++@=DF>D7@>+8+4,<E;@9+2,+4*3*3*5+<@>7*0D5:?*))06)(/:):98;)(=C*:5;*++.;*)
@M03364:276:000000000-BLYN8:1:1101:20587:3998 2:N:0:1
GGACTACTCGGGTATCTAATCCTGTTTGCTCCCCACGCTTTCGCACCTGAGCGTCAGTCTTTGTCCAGGGGGCCGCCTTCGCCACCGGTATTCCTCCAGATCTCTACGCATTTCACCGCTACACCTGGAATTCTACCCCCCTCTACAAGACTCTAGCCTGCCAGTTTCGGATGCAGTTCCCAGGTTGAGCCCGGGGATTTCACATCCGACTTGACAGACCGCCTGCGTGCGCTTCACCCCCAGTAATTCCG
+
CCCCCFCGGGGGGGGFGEGF<FCFGFGFGEEFDEGC7:@@FFGDGCFFEDFGGGGCFCEFCFFGFADGFCBCEGGDEGG9FGCFGGGCFCFGGGFFFG8C?DFGGCFDE@FCF9ECGEECB>FGDCGCCFFGGF@=9>DEEGED,63,@6BCFC><FCCD,D,68EEGGG>E7,@EDF,,>>8C@D66?F,DCCED*8*C7C<C7*>*/9/:>7CCF8CCA2)(-.38(7@EDG*)*)21:)-6:7=5***
@M03364:276:000000000-BLYN8:1:1101:11459:4003 2:N:0:1
GGACTACTAGGGTATCTAATCCTGTTTGCTCCCCACGCTTTCGAGCCTCAGTGTCAGTTACAGGCCAGAGAGCCGCTTTCGCCTCCGGTGTTCCTCCATATATCTACGCATTTCACCGCTACACATGGAATTCCACTCTCCTCTCCTGCACTCAAGTCTCCCAGTTTCCAATGCACACAATGGTTGAGCCACTGCCTTTTACATCAGACTTAAGAAACCACCTGCGCTCGCTTTACGCCCAATAAATCCGG
+
CC96A<@9E9FFFCEFF<<FFEAFFFGFFGG<E@@FEEGGGF@8FFFFGGGGGGGGGFFA,,;C<F@FFGGDC66@+B@FGG7@6ECFF7FCG9E?=<A,:A;E,EFFGCF:BFDFGEDE7F9AFGFGFBFF9<E:EC9,@,@@8>FGGGFFF8EGEDGG>E?D33EGG;D9FGFCFFE+=D,EFC8=F,,3,5:,EFFF+45=;+=+;;<F78CC*331<*3.)954<?EA8D7*:28E5)/AF7+)2>5
@M03364:276:000000000-BLYN8:1:1101:6148:4024 2:N:0:1
GGACTACCGGGGTTTCTAATCCTGTTTGCTCCCCACGCTTTCGAGCCTCAGTGTCAGTTACAGGCCAGAGAGCCGCTTTCGCCTCCGGTGTTCCTCCATATATCTACGCATTTCACCGCTACACATGGAATTCCACTCTCCTCTCCTGCACTCAAGTCTCCCAGTTTCCAATGCACACACTGGTTGAGCCACTGCCTTTTACATCAGACTTAAGAAACCACCTGCGCTCGCTTTACGCCCAATAAATCCGG
+
CCCCCGGGGGGGGGGGGGGGGGGGGGGGGGGGGGGGGGGGGGGGGGDFCFGGGGGGGGGGGGFFFGGGGGGGFGCEGCFGGGGGGGGGGGGGGG9DFFGGGGGGGFGGFGGGGGGGGGDGGEGGGFGGGGGCFGGFCEDG@FGFGGGGGGG?@FGGG9,EFFGGG9FGDCFFGCA,=EE+,EFEGECEGGGGF6EGFAFAFCFFCF97CDFGGGG7CG65*=?EFF@A?EFEF<C<),:EC>1AF7;<FG5
@M03364:276:000000000-BLYN8:1:1101:20298:4064 2:N:0:1
GGACTACTGGGGTTTCTAATCCTGTTCGCTACCCATGCTTTCGAGCCTCAGCGTCAGTTACAGACCAGACAGCCGCCTTCGCCACTGGTGTTCTTCCATATATCTACGCATTTCACCGCTACACATGGAGTTCCACTGTCCTCTTCTGCACTCAAGTTTCCCAGTTTCCGATGCACTTCTTCGGTTGAGCCGAAGGCTTTCACATCAGACTTAAGAAACCGCCTGCGCTCGCTTTACGCCCAATAAATCCG
+
CCCCCGGGGGGGGGGGGFFGFGGGGGCCFGGGGGGGFGGGGGGGGGGGGGFGGGGGGGGGGGGAGGGGFGGGGGGGGGGG7FFEEFGFFGGGGGGGGGGGFGFFGGGGGGGEEFGGGGGGGGFGGFFFEGGGGGGGGGGGGGFGGDDECFFGFFGGFGGFAFGGFEFGFCGGCEG99FCFGGGGGGCFGGGG66CEGGGGGGF9@5+;FGGFDFBDF9FF>GE52ABEFFA)*:FCFFGGCB@ADFFE:CC
@M03364:276:000000000-BLYN8:1:1101:25973:4070 2:N:0:1
GGACTACTAGGGTTTCTAATCCTGTTTGCTCCCCACGCTTTCGCACCTGAGCGTCAGTCTTTGTCCAGGGGGCCGCCTTCGCCACCGGTATTCCTCCAGATCTCTACGCATTTCACCGCTACACCTGGAACTCTACCCCCCTCTACAAGACTCTAGCCTGCCAGTTTCGGATGCAGTTCCCAGGTTGAGCCCGGGGATTTCACATCCGACTTGACAGACCGCCTGCGTGCGCTTTACGCCCAGTAATTCCG
+
CCCCCGG,6CFGGGGGGEGGGGGGGGGGGGGGGGGGCGGGGGGGGGGGGFGGGGGGGGGGGCGGGGGGGGGDFGGGGGGG7@FGGGGGCGGGFGFFFGGGFFGGGFGGG+FCFGGGGGGGGGGGGG@E@F<DDGEGFGGGDGGGGG=>9=BFC9C9EFCGDGGGEGGGCECEGGGGEFGFFGG5B9DGGGGGCEGDGGFGFGGDFC51>DCGGGGG>CCEBEDFFFBF:>33CDGFF?EGG::FFG?<GG<
@M03364:276:000000000-BLYN8:1:1101:21076:4083 2:N:0:1
GGACTACAAGGGTATCTAATCCTGTTTGCTCCCCACGCTTTCGAGCCTCAGTGTCAGTTACAGGCCAGAGAGCCGCTTTCGCCACCGGTGTTCCTCCATATATCTACGCATTTCACCGCTACACATGGAATTCCACTTTCCTCTCCTGCACTCAAGTATCCCAGTTTCCAATGCACACAATGGTTGAGCCACTGCCTTTTACAGCAGACTTAACAAACCACCTGCGCTCGCCTTTCGCCCAATAAATCCGG
+
CCCCCGGF<FGGGGGGGGGGGGGGGGGGGGGGGGGGGGGGGGG<FGGGGGCEFFGGGGGGGEG8FGGGGCCG<FGG@FFGGGGGGCGGEGFGGGGGGGGGGGGCGFGGGGGGGGGGGDGGGGGG9:FFFFFGGFFF;,@F9=;DGCBEGGGGGGCG8,,6,3D8>EF=:9>EGGG8,6=8D=D,F=866>,5159:<;FG?CC+*+5;*99F8+?*0;CF>>A723/9)2:):***/5CE5>;=FF:575C
@M03364:276:000000000-BLYN8:1:1101:15263:4087 2:N:0:1
GGACTACTGGGGTATCTAATCCTGTTTGCTACCCATGCTTTCGAGCCTCAGCGTCAGTTACAGACCAGACAGCCGCCTTCGCCACTGGTGTTCTTCCATATATCTACGCATTTCACCGCTACACATGGAGTTCCACTGTCCTCTTCTGCACTCAAGTTTCCCAGTTTCCGATGCACTTCTTCGGTTGAGCCGCCGGCTTTCACATCAGACTTAAGCAACCGCCCGCGCTCGCTTTACGCCCAATAAATCCG
+
CCCCCGGGGGGGGFFFGDGGGGGFFFGGGFFGGGCF@FFDFA@CFGGGGGCCFECEFFGGGDFEFDDCCCFGGGDEFC@BDGGEGFGFEFGEFDFGFCGGFGFGGGGGD@FFAFFGGEEEGGGGFF9F=FEFFGCFG,@FGGGGAFGGDDEGGFG8C>@9@E,DFGFFGEGGC6,,@?=@33@C@=CFEG86++58@:@CFGGC9FFF49*:C8:2:?GGDGE(-?;BFFFFGG>CF1C==D?4FGF97*9
@M03364:276:000000000-BLYN8:1:1101:17498:4114 2:N:0:1
GGACTACAAGGGTATCTAATCCTGTTTGCTCCCCACGCTTTCGCACCTGAGCGTCAGTCTTTGTCCAGGGGGCCGCCTTCGCCACCGGTATTCCTCCAGATCTCTACGCATTTCACCGCTACACCTGGAATTCTACCCCCCTCTACAAGACTCTAGCCTGCCAGTTTCGAATGCAGTTCCCAGGTTGAGCCCGGGGATTTCACATCCGACTTGACAGACCGCCTGCGTCCGCTTTACGCCCAGTAATTCCG
+
CCCCCGGGGGGGGFEFGFFGGGGGGGGGGGGFGGGGEGGGGGGGGGGGGFFGGGGGGGFGGGGGFFGGGGGGGGGGGGGGGGGGGFGGGGGGGGGGGGGAFFEGGCFGGGGCGFGGGGGG:CCFFFGGGGGGGGGGGGGGGGGGFFFFG=@=FCFFG6D?FFFGGGGGGGGGGGGGGEGFFDCCB>C?CDGGGEGGE>E9DFGGFGGGGGDGC7*+;FGFFGFD1>BD(.75<DC>F?*CE:?FCC62CF6
@M03364:276:000000000-BLYN8:1:1101:16071:4119 2:N:0:1
GGACTACTAGGGTTTCTAATCCTGTTTGCTCCCCACGCTTTCGAGCCTCAGTGTCAGTTACAGGCCAGAGAGCCGCTTTCGCCTCCGGTGTTCCTCCATATATCTACGCATTTCACCGCTACACATGGAATTCCACTCTCCTCTCCTGCACTCAAGTCTCCCAGTTTCCAATGCACACAATGGTTGAGCCACTGCCTTTTACATCAGACTTAAGAAACCACCTGCGCTCGCTTTACGCCCAATAAATCCGG
+
CCCCCFFGFGGGGGGGFGGGGGGGGGGGGGGGGGGGGGE@FGGGCCFFC<FFGGFFGFFGGGGGGGFGGGGGGGGGEGGGGGGEEGGGEEFGGCEDECFGEFGCDFGGGGGGGGCGCGGGGGGG9EE8FFFGFGGG4@9EEGE+@BFGGGEFGGF,CDCGGGGDFEF9DA,ED8,,,@+DF9DDFCDCD78@EGGCFAF,5CF@F??FFCC>FGD>DD>F5E92>E49:*)0*2=C4@8:?5@;F7AE*)2
@M03364:276:000000000-BLYN8:1:1101:11732:4128 2:N:0:1
GGACTACCAGGGTTTCTAATCCTGTTCGCTACCCATGCTTTCGAGCCTCAGCGTCAGTTACAGACCAGACAGCCGCCTTCGCCACTGGTGTTCTTCCATATATCTACGCATTTCACCGCTACACATGGAGTTCCACTGTCCTCTTCTGCACTCAAGTCTCCCAGTTTCCAATGCACTTCTTCGGTTGAGCCGAAGGCTTTCACATTAGACTTAAAAGACCGCCTGCGCTCGCTTTACGCCCAATAAATCCG
+
CCCCCGGGGGGGFFGGGGDGGGGGGGEEGGGGGGGGGGGGGGGGGEEGGGGGGGGDFFFGGGFGFGGGGGGGGEGEGGGGGGGE@BAFEDFFGGGGGGGGGGGGGGBFGGGFG9<?ACCGCFAF9F<EGGFFFGGGA8E<>DFD@D;@9FCFGFGEDFAGCDEBGAFGFF9DCD,9@?EG,;>E:68EFFB@+8B>FGCCFFFFF++=<*;@G>+=DGECEGFF24=EFFDEGGGFFF5C551A<F6)C<8
@M03364:276:000000000-BLYN8:1:1101:20381:4133 2:N:0:1
GGACTACTAGGGTATCTAATCCTGTTTGCTCCCCACGCTTTCGAGCCTCAGTGTCAGTTACAGGCCAGAGAGCCGCTTTCGCCTCCGGTGTTCCTCCATATATCTACGCATTTCACCGCTACACATGGAATTCCACTCTCCTCTCCTGCACTCAAGTCTACCAGTTTCCAATGCATACAATGGTTGAGCCACTGCCTTTTACACCAGACTTAATAAACCACCTGCGCTCGCTTTACGCCCAATAAATCCGG
+
CCCCCGCC9FGGGAFGGGGG9F@FFGGGGGGGGGGEGGEGGGEFFGGGGFFGFGGGGGGGGGGGFEFFGGFGFFGGGGFCGGGGGGGGGGGGDGGGGGFEFGGGDFFFGG7FGGDFGEGGGGGGGGGGGFGGGFFFFGGFGGGGEFFGFFF8=DEGGGC9EAFDFACFGGGFDDFFGGGFGGGGCGDFFD,,ADCCFEDFFFG?CDGC5D>>F@+5CC@FFE5@BEFFA?>)9CG42:=EG>@ADFA)29:
@M03364:276:000000000-BLYN8:1:1101:11935:4183 2:N:0:1
GGACTACTAGGGTTTCTAATCCTGTTCGCTCCCCACGCTTTCGAGCCTCAGCGTCAGTTACAGACCAGAGAGCCGCCTTCGCCACTGGTGTTCCTCCATATATCTACGCATTTCACCGCTACACATGGAATTCCACTCTCCTCTTCTGCACTCAAGTCTCCCAGTTTCCAATGACCCTCCCCGGTTGAGCCGGGGGCTTTCACATCAGACTTAATAAACCACCTGCGCTCGCTTTACGCCCAATAAATCCG
+
CCCCCGGGGGGGGGGGGGGGGGGGGGGGGGGGGGGGGGGGGGGGGDGGGGGGGGGGGGGGGFGGGGGGCGGGGGGGGGGGFGGGGGCGGFGGGGEGGGFGGGGGGGGGGGGGGFFEFFGEGGGGGGGGGGGGGGGGGCFFGGGGGGGGGGGGGGGGGGF,@>=8F9DE:FF;8ADFF?FGGGGGGCEDFG8>7EGGGGFFGFF>B*+;*;<CFCCF7CE?5EEDEFBE>BEFDCF46(8CGFFFGGBDGD9
@M03364:276:000000000-BLYN8:1:1101:20155:4197 2:N:0:1
GGACTACTAGGGTTTCTAATCCTGTTTGCTCCCCACGCTTTCGAGCCTCAGTGTCAGTTACAGGCCAGAGAGCCGCTTTCGCCTCCGGTGTTCCTCCATATATCTACGCATTTCACCGCTACACATGGAATTCCACTCTCCTCTCCTGCACTCAAGTCTCCCAGTTTCCAATGCACACAATGGTTGAGCCACTGCCTTTTACATCAGACTTAAGACACCACCTGCGCTCGCTTTACGCCCAATAAATTCGG
+
CC@CCGGGGGGGGGGGGGGGFGGGGFFGGGGGGGG@CEGGGFGGFFGGFGGGGECGGGGGGGGFGEGFCC@@EEGG>FCFGDGGEGGGGGGGGGFAFFGGGAFC;9?FDECGGGGGGGGGGC@A,,CCBCFDEEEFF,EGEGGGFFGFFD8+4>8CFGGFGGGGFFGGDFCFFGGGGG68EGGGA6D?F@?D6,@DGFCFFFGGF7DFGDC@+DF*;CF5>EFFFB2:AF407C8>B9CC=85A77F):5;
@M03364:276:000000000-BLYN8:1:1101:6654:4206 2:N:0:1
GGACTACCAGGGTTTCTAATCCTGTTTGCTACCCATGCTTTCGAGCCTCAGCGTCAGTTACAGACCAGACAGCCGCCTTCGCCACTGGTGTTCTTCCATATATCTACGCATTTCACCGCTACACATGGAGTTCCACTGTCCTCTTCTGCACTCAAGTTTCCCAGTTTCCGATGCACTTCTTCGGTTGAGCCGAAGGCTTTCACATCAGACTTAAGAAACCGCCTGCGCTCGCTTTACGCCCAATAAATCCG
+
CCCCCGGGGGGGGGGGGGGGGGGGGGGGGGGGGGGGGGGGGGGGGGGGGGGGGGGGGGGGGGGGGGGGGGGGGFGGGGGGGGGGGGGGGGFGGFGGGGGGGGGGGGGGGGGGGGGGGGGGGGGCFGFGGGGGGGGGGFGGGGGGEGGCGGGGGGGGFGGGFFCFGGGGGGGGGGGGGGGGGA?EGGEGEGGGGGGGGGGGGGFCCCC>FGGGGGG>FGGGFGFFFFBD@;>EGGG<6?GGGFFFDCA?FDC
@M03364:276:000000000-BLYN8:1:1101:22939:4211 2:N:0:1
GGACTACAGGGGTTTCTAATCCTGTTTGCTCCCCACGCTTTCGAGCCTCAGTGTCAGTTACAGGCCAGAGAGCCGCTTTCGCCTCCGGTGTTCCTCCATATATCTACGCATTTCACCGCTACACATGGAATTCCACTCTCCTCTCCTGCACTCAAGTCTCCCAGTTTCCAATGCACACAATGGTTGAGCCACTGCCTTTTACATCAGACTTAAGAAACCACCTGCACTCGCGTTACGCCCAATAAATCCGG
+
CCCCC@8FGGGGGGGGGFFFFGGGGGGGGFGGGGGGDGGGFGGGC>FGGDFGGGGGGGFGGGGGGGGCFGGFEFGGGG@FEGGGGG@EBGECFFGGFGGFFFGFGGFGGDDBEGGGGGDGDDGFGGGGGCFGGD=9>8FGEGFC?==D8DFGD,DFEFFGGF8FEGFFFA;ED?DFGFGF8D8FGG6CGDFFG6?6E3>FGCFG;FGGGGCG8<FGGGFGF7AEF*<@2?>)::C@F2B*:.64:+:?4<)
@M03364:276:000000000-BLYN8:1:1101:17169:4235 2:N:0:1
GGACTACTGGGGTTTCTAATCCTGTTTGCTCCCCACGCTTTCGAGCCTCAGCGTCAGTTACAGACCAGAGAGCCGCCTTCGCCACTGGTGTTCCTCCATATATCTACGCATTTCACCGCTACACATGGAATTCCACTCTCCTCTTCTGCACTCAAGTTTCCCAGTTTCCAATGACCCTCCCCGGTTGAGCCGGGGGCTTTCACATCAGACTTAAGAAACCGCCTGCGCCCGCTTTACGCCCAATAAATCCG
+
CCCCCGGGGGGGGGGGGGGGGGGGGGGGGGGGGGGGGGGGGGGGGGGGGGGGGGGGGGGGGGGGGGGGGGGGGGGGGGGGGGGGGGGGFGGGGGGGGGGGGGGGGGGGGGGGFCGGGGGGGGGGCGGGGGGGGEDFGGGGGGGGGGGFGGGGGGGGGFG;EGGGGGGFGGGGGGGGGGGEEEEEGGEGFDDDCGGGGGGGGDDF+?CCGGGG77DFGFGFBG>@(56)(285<<F<??EEGE1>D:7<FGD
@M03364:276:000000000-BLYN8:1:1101:20374:4265 2:N:0:1
GGACTACTGGGGTTTCTAATCCTGTTTGCTCCCCACGCTTTCGAGCCTCAGTGTCAGTTACAGGCCAGAGAGCCGCTTTCGCCTCCGGTGTTCCTCCATATATCTACGCATTTCACCGCTACACATGGAATTCCACTCTCCTCTCCTGCACTCAAGTCTCCCAGTTTCCAATGCACACAATGGTTGAGCCACTGCCTTTTACATCCGACTTATGAACCCACCTGCGCTCGCTTTACGCCCAATAAATCCGG
+
CCCCCFGGFFGGGGGGGCDFGCGGGGGGGGGGGGGGGCFFDFFGGGEFEA<<FFFFGGGGG9E,DFAG@,,BFGEG:7FGGGGFCEFFEEGDEB;<F8,B@?@FEDCGGDFFGAFGGGG6+C:8,9EF8FF,EF9ECE=FGGGG,EF=EGGGFGGG@,36=DFFGGGG,D,E?DA,,1===ECEFGG66B,:<,@6CDGADGGC<*79CGD++++5+3A7:?A)-2(2-2?;CCD;)(C@5)/A7;A.;D7
@M03364:276:000000000-BLYN8:1:1101:16549:4304 2:N:0:1
GGACTACACGGGTATCTAATCCTGTTCGCTACCCATGCTTTCGAGCCTCAGCGTCAGTTACAGACCAGACAGCCGCCTTCGCCACTGGTGTTCTTCCATATATCTACGCATTTCACCGCTACACATGGAGTTCCACTGTCCTCTTCTGCACTCAAGTCTCCCAGTTTCCAATGCACTTCTTCGGTTGAGCCGAAGGCTTTCACATTAGACTTAAAAGACCGCCTGCGCTCGCTTTACGCCCAATAAATCCG
+
CCCCCGGGGGGGGGGGGGGGGGGGGGFGGGGGFGGGGGGGGGGGGGGGGGGGGGGGGGGGGGGGGGGGGGGGGGGGGGGGGGGGGGGGGGFGGGGGGGGGGGGGGGGGGGGGGGGGGGGGGGGGGGGGFGGGGGGGGGGGGGGGGGGGGGGGGGGGGGGGGGFGGGGGCGGGGFFGGGCFGGGGGGGGGGGGGGGGGGGGGGGGFG>FGGGGGGGGGGGGFGFF=F@DBEDEGGGFFFGGGFFFGGFFGGD
@M03364:276:000000000-BLYN8:1:1101:8509:4309 2:N:0:1
GGACTACTGGGGTTTCTAATCCTGTTTGCTCCCCACGCTTTCGCACCTGAGCGTCAGTCTTTGTCCAGGGGGCCGCCTTCGCCACCGGTATTCCTCCAGATCTCTACGCATTTCACCGCTACACCTGGAATTCTACCCCCCTCTACAAGACTCTAGCCTGCCAGTTTCGAATGCAGTTCCCAGGTTGAGCCCGGGGATTTCACATCCGACTTGACAGACCGCCTGCGTGCGCTTTACGCCCAGTAATTCCG
+
CCCCCGGGGGGGGGGGGGGDFFFFGGGGGGGGCFGGGGGGGGFEEGGGFFGGGGGEGGAFFFGGGGGGD>FFE@FGECGGGGFEDFFGGDGGGAFAFGGCEG;FGCFFEC+BFFGGGB@CFGGGGGGGCDGGGFFAEDDEG8CFFGG9DC7+DEGGGC9ECFG:<B;;8DF8EGAA<CEF9>BCFG@<9BDDE5EEGE?9D:<FCF*:CCGGGFD+24CFDGD(4:676>@3DG<A?:5:C@?F**94*:*
@M03364:276:000000000-BLYN8:1:1101:12484:4311 2:N:0:1
GGACTACCGGGGTATCTAATCCTGTTTGCTCCCCACGCTTTCGCACCTGAGCGTCAGTCTTTGTCCAGGGGGCCGCCTTCGCCACCGGTATTCCTCCAGATCTCTACGCATTTCACCGCTACACCTGGAATTCTACCCCCCTCTACAAGACTCTAGCCTGCCAGTTTCGAATGCAGTTCCCAGGTTGAGCCCGGGGATTTCACATCCGACTTGACAGACCGCCTGCGTGCGCTTTACGCCCAGTAATTCCG
+
CCCCCFFGGGGGGGGGGGGGGGGGGGGGGGGGGGGGGGGGGGGGGGGGGGGGGGGGGGGGGGGGGGGGGGGGCGGGGGGGGGGGGGGGGCGFGGFGGGGGGGFGGGGGGGGGGGGGGEGGGGGFEFDGGGGGGGGGDGGGGGGGGGGGGGGGGGGGGFGF>FGGGGGGDFGGGCFCFGGGF9EEGGGFGGGGEGDGEGGGCFGGFGGGGGGDDDGFFFGGEDEBFFFBBFFFGDGFFFGDEE?FC*8<GGD
@M03364:276:000000000-BLYN8:1:1101:11960:4320 2:N:0:1
GGACTACTCGGGTTTCTAATCCTGTTTGCTCCCCACGCTTTCGAGCCTCAGTGTCAGTTACAGGCCAGAGAGCCGCTTTCGCCTCCGGTGTTCCTCCATATATCTACGCATTTCACCGCTACACATGGAATTCCACTCTCCTCTCCTGCACTCAAGTCTCCCAGTTTCCAATGCACACAATGGTTGAGCCACTGCCTTTTACATCAGACTTAAGAAACCACCTGCGCTCGCTTTACGCCCAATAAATCCGG
+
CCCCCGGGGGGGGGGGGFGGGGGGGGGGGGGGGGGGGGGGGGGGGGGGGFGGGGGGGGGGGGGGGGGGGGGGGGGG:FFGGGGGGGGGGGGGGGGEGGGFGGGGGGGGGEGDGGGGGGGGGGGGFGGGGGGGGGGFCEGGGGGGGGGGGGGGECFGGGGGGGGGFGGGGGGGGGGGFGDGFGCFG8FFGGGGFGGGFGFGDGFGF+?;FCBC:8CCFGC@5CF=@DB>@>DDGG8>E(1==>D6C>:68DG
@M03364:276:000000000-BLYN8:1:1101:7985:4333 2:N:0:1
GGACTACAAGGGTTTCTAATCCTGTTTGCTCCCCACGCTTTCGAGCCTCAGTGTCAGTTACAGGCCAGAGAGCCGCTTTCGCCTCCGGTGTTCCTCCATATATCTACGCATTTCACCGCTACACATGGAATTCCACTCTCCTCTCCTGCACTCAAGTCTCCCAGTTTCCAATGCACACAATGGTTGAGCCACTGCCTTTTACATCAGACTTAAGAAACCACCTGCGCTCGCTTTACGCCCAATAAATCCGG
+
CCCCCGGGGGGGGGGGGGGGGGGGGGGGGGGGGGGGGGGGGGGGGGGGGGGGGGGGGGGGGGGGGGGGGGGGGGGGGEGGDGGGGGGGGGGGGGGGGGGGGGGGGGGGGGGGGGGGGCGGGGGGGGGGGDGGGGGGGGGGFGGGGGGFFGGGGGGGGGFGGGFGGGFG8DFGGGGGGGGFFGGGCEGFG@CFFGGGGGGGGGGGFGG5CGGGGGD+;D8FFEFBBDBFFBAEGF86;2::E5=;FGFCCGD
@M03364:276:000000000-BLYN8:1:1101:7771:4334 2:N:0:1
GGACTACACGGGTTTCTAATCCTGTTTGCTCCCCACGCTTTCGAGCCTCAGCGTCAGTTACAGACCAGACAGCCGCCTTCGCCACTGGTGTTCTTCCATATATCTACGCATTTCACCGCTACACATGGAATTCCACTCTCCTCTCCTGCACTCAAGTCTCCCAGTTTCCAATGCACACAATGGTTGAGCCACTGCCTTTTACATCAGACTTAAGAAACCACCTGCGCTCGCTTTACGCCCAATAAATCCGG
+
CCCCCGGGGGGGFGGGGGGGGGGGGGGGGGGGGGGGGGGGGGGGFGGGGGGGGGGGGGGGGGGGGGGGCGGGGGGGGGGGCFGGGGGGGGGGGGGGGGGGGGGGGGFGDGGGGGGGFGEGEGGGGGGGGGGGEGGGGFAEGGGGGGGGGGGGGGGGGGDFGGGGFGGGGGGGGGGGGGGFAD8@FGFGGGFGGGDFGGGEGGGGFGFGGF<+=C+CFF@5?EFEDB2928;?GG@EFFECC5;67>F?CDC
@M03364:276:000000000-BLYN8:1:1101:12719:4351 2:N:0:1
GGACTACCCGGGTTTCTAATCCTGTTTGCTCCCCACGCTTTCGAGCCTCAGTGTCAGTTACAGGCCAGAGAGCCGCTTTCGCCACCGGTATTCCTCCAGATCTCTAAGCATTTCACCGCTACACCTGGAATTCTACCCCCCTCTACAAGACTCTAGCCTGCCAGTTTCGAATGCAGTTCCCAGGTTGAGCCCGGGGATTTCACATCCGACTTGACAGACCACCTACGCGCGCTTTACGCCCAGTAATTCCG
+
CCCCCGECEFEGGDEFGGGGC@EEFGGGGGGFFGGGGGGGGGGGGGCEGEFFGGGGGCFGFGGGFEGGGGGFFGGGGG7AFEFGGDGGGGGGCAEADDFGCDGGGAFGGA9FDFFEBCGEGG=EECFFGCAGGDGCDGGFGGGG,=D9DDBFDFEDFGGGGFC=FEFGG6DCC9FEFGAE?DFFD?DCFGF>ECEG18D?FGFGCGCDGDDDDF4:8F8:)*:1;;8395B:57CAFFGC>><FFF@>G*9
@M03364:276:000000000-BLYN8:1:1101:18462:4371 2:N:0:1
GGACTACCGGGGTTTCTAATCCTGTTTGCTCCCCACGCTTTCGCACCTGAGCGTCAGTCTTTGTCCAGGGGGCCGCCTTCGCCACCGGTATTCCTTCAGATCTCTACGCATTTCACCGCTACACCTGGAATTCTACCCCCCTCTACATGACTCTAGCCTGCCAGTTTCGAATGCAGTTCCCAGGTTGAGCCCGTGGATTTCACATCCGACTTGACAGACCGCCTGCGTGCGCTGTACGCCCAGTAATTCCG
+
6ACCC8C6C@FGGGGGGGGGGGGGGGGGGFCFFGFGGDCGGGE,:CFFGCEECGGDGGGCGG<FEF<F8,67@FFGEGDG7?FG@@ED=FDB<AE,C<F@EA9<;AC@@BFG,<<BFGGGGGGGGC,<FFCFEDCFF,DG>CECFGG,;,8D9EGD,,7>8DEFFFGGC>>D?,5DFC>F9DF5>,8CFGGGG*=E5,;0BDG76<<55<CCFC<77*;*5*=@?44<:D33C)99F0E8C38FCD4<DF7
@M03364:276:000000000-BLYN8:1:1101:22867:4396 2:N:0:1
GGACTACCGGGGTTTCTAATCCTGTTTGCTCCCCACGCTTTCGAGCCTCAGTGTCAGTTACAGGCCAGAGAGCCGCTTTCGCCTCCGGTGTTCCTCCATATATCTACGCATTTCACCGCTACACATGGAATTCCACTCTCCTCTCCTGCACTCAAGTCTCCCAGTTTCCAATGCACACAATGGTTGAGCCACTGCCTTTTACATCAGACTTAAGAAACCACCTGCGCTCGCCTTACGCCCAATAAATCCGG
+
CCCCCGGGEGGGGGGDGGGGGGGGGGGGGGAFFGG7@FEGGGGGGGGGGGFGCEFFGGGGGGGG@FFGFGGGGAFFCCDFGDEG:FEG++?C<FGA<FFCGGGGGGDCECFGGFGGGGG=>C9BDFFGGFEFBFCFEEGF89EFEDG8,,@AE8D8EE9;EGGFGGDEFGDG88AFGGG6C9D>DE6EFD>DCFFG6@C<+;B7>7595?CD7FFD4*,5@EFFDDFFD48):*;@F;CED38F7FF57<3
@M03364:276:000000000-BLYN8:1:1101:17769:4399 2:N:0:1
GGACTACTCGGGTATCTAATCCTGTTTGCTCCCCACGCTTTCGCACCTGAGCGTCAGTCTTTGTCCAGGGGGCCGCCTTCGCCACCGGTATTCCTCCAGATCTCTACGCATTTCACCGCTACACCTGGAATTCTACCCCCCTCTACAAGACTCTAGCCTGCCAGTTTCGAATGCAGTTCCCAGGTTGAGCCCGGGGATTTCACATCCGACTTGACAGACCGCCTGCGTGCGCTTTACGCCCAGTAATTCCG
+
CCCCCGGGGGGGG>FGGGGGGGGGGGGGGGGFGGGGGGGGGGGGGGGGGGGGGGGGGGGGGGGGGGGGGGGGGGGGGGGGGGGGGGGGGGGGGGGGGGGGGFGGGGGGGGGGGGGGGGGGGGGGGGGGGGGGGGGGGDGGGGGGGGF9DGGGGGGGGGGGFFGGGGGGGGGGGGGGGGGGCFGGFDGGGGGGGGGGGGGGGGGGFGGGGGGDDGGC=4CFEG:<?FFFFFBFGGGFB6CG55<FGGF<>D<
@M03364:276:000000000-BLYN8:1:1101:15778:4400 2:N:0:1
GGACTACTAGGGTTTCTAATCCTGTTTGCTCCCCACGCTTTCGCACCTGAGCGTCAGTCTTCGTCCAGGGGGCCGCCTTCGCCACCGGTATTCCTCCAGATCTCTACGCATTTCACCGCTACACCTGGAATTCTACCCCCCTCTACGAGACTCAAGCTTGCCAGTTTCAAATGCAGTTCCCAGGTTGAGCCCGGGGATTTCACATCTGACTTAACAAACCACCTACGCGCGCTTTACGCCCAGTAATTCCG
+
CCCCC@GGGGGGGGGGGGCGGGGGGGGGGGGGGGGEGGGGGGGGGGGFGGGGGGGEGGFGGGGFGGGFGGGGGGGGGGGFGGFFGGGGF7FGFGGGGGGGGGGGGGGGGEGGFGGGEGGGGFGGGGGGFGGFFEFG98EGGGGFCFFGGGEGGGCGGGGGCFFGGGGFCFFFFCGGGDF<FFGCFGFEFGGGGGGGEGC?CFGGAFFFGGG7CFG>GDGDFGE;@FDDFFDBC59AF<55>56FFFFBCC2
@M03364:276:000000000-BLYN8:1:1101:10214:4405 2:N:0:1
GGACTACCAGGGTTTCTAATCCTGTTTGCTCCCCACGCTTTCGAGCCTCAGTGTCAGTTACAGGCCAGAGAGCCGCTTTCGCCTCCGGTGTTCCTCCATATATCTACGCATTTCACCGCTACACATGGAATTCCACTCTCCTCTCCTGCACTCAAGTCTCCCAGTTTCCAATGCACACAATGGTTGAGCAACTGCCTTTTACATCAGACTTAAGAAACCACCTGCGCTCGCTTTACGCCCAATAAATCCGG
+
CCCCCGGGGGGGGGGGGGGGGGGGGGGGGGGGGGGGGGGGGGGGGGGGFGGGGGGGGGGGGGGGGGGGGGGGGGGGGGFGGGGGGGGGEGGGGGGGGGGGGGEGGGGGGGGGGGGGGECEGGGGGGGGGFGGGGGGGGGGGGGGGGGGGGGDFGGGGGFGGGGGGGGGGGGGGGGGGGGGGGGGG88DF,@EFGGGGFGF?CF@9+2*;C+25=DF5C8C>GFEFE>55A48D41/)(=EE)3AGDFCFDC
@M03364:276:000000000-BLYN8:1:1101:16477:4424 2:N:0:1
GGACTAAGGGGTTTCTAATCCTGTTTGCTCCCCACGCTTTCGAGCCTCAGCGTCAGTTACAGACCAGAGAGCCGCCTTCGCCACTGGTTTTCCTCCATATATCTACGCATTTCACCGCTACACATGGAATTCCACTCTCCTCTCCTGCACTCAAGTCTCCCAGTTTCCAATGCACACACTGGTTGAGCCACTGCCTTTTTCACCATACTTAAGAACCAACCTGCGCTCGCTTTTCGCCCAATAAATCCGG
+
CCCCCG<@8FEFFBCFAGF,<FFFGFCFECAFF@@+7@CDAC@F@F<,;ECCF77@EFGC@FGFGG8FFGC<F:E@FGEFGCB7FGF<,BFDDF4EEFFA,,,?E9=BC,BFGFGF>FCCC,9BFGGGGGGGG99AE=8<EEGGFED8,@EFGFCFGG9E8,@>DD,;,63@DC@FFC+6,3>=33,,,,,4933EAFG,0;,=**232?D7;7=*0*11:?*):*0?=>?41*2//-3*:8=FF>A;C3
@M03364:276:000000000-BLYN8:1:1101:19463:4432 2:N:0:1
GGACTACTCGGGTATCTAATCCTGTTTGCTCCCCACGCTTTCGCACCTGAGCGTCAGTCTTTGTCCAGGGGGCCGCCTTCGCCACCGGTATTCCTCCAGATCTCTACGCATTTCACCGCTACACCTGGAATTCTACCCCCCTCTACAAGACTCTAGCCTGCCAGTTTCGGATGCAGTTCCCAGGTTGAGCCCGGGGATTTCACATCCGACTTGACAGACCGCCTGCGTGCGCTTTACGCCCAGTAATTCCG
+
CCCCCGGGGGGGGDGGGGGGGGGGGGGGGGGGGGGGGGGGGGGGGGGGFGGGGGDGDFGGGGGGGGGGGGG7FFGGGGGGGGGGGGGGGGGEGGGGGFGGGGGGGFGGGGG>FGGFGGGGGGGGEFGFGGGGGGGGGGGGGGGGGGGFFDGGGGGFGGGGGGFEFGGGGGDGGGGGGGGGFFDFGGGGGGGGDCC5=EGGGGGG=CGGGGDGGCFG4<:C>G538>9D:D@BDDFAFBGDGF?F779<FG9
@M03364:276:000000000-BLYN8:1:1101:15740:4436 2:N:0:1
GGACTATTGGGGTTTCTAGTCCGGTTGGCCACCCAGGCACTCGAGCAACATCGTCAGTTACAGACCAGACAGCATGATTCTCCACTGGAGTTCTGACATTTACCTACTCATTTCACCGCGACCCATGGAGATCCACTGTCCTGTTCTGCACCCGAGCCTCACCGTTTTCAATGCACTTCTTCGGTTGTGCCGACGGATTCCGCCTTAGCCGTAAACGACCGCTTGCGTTGGCTGTACGCCCAATACATCCG
+
-A@C@,,,,6C++8,C,,,<,=,+66++,6,,68,,:6,,,,,C:F7,,,,;,C,,69F,,<C,,C,C8,@,C,,,,:5,5,:9E,C,,9:9C,,5C5E,,CEDF?4,:,9,,9,5,@F+>++@,9,4,9,,,5E:9B;CB=,?DEG,4@=+4++3++7D8,6+33@+E,;,,,,37,,@,,6+@+@+@,331@>:*1B,5***/*24:*)*2*2:D9:1)*),4).26)))**26=:ECE::>**1-*0*
@M03364:276:000000000-BLYN8:1:1101:11294:4451 2:N:0:1
GGACTACAGGGGTTTCTAATCCTGTTTGCTCCCCACGCTTTCGAGCCTCAGTGTCAGTTACAGGCCAGAGAGCCGCTTTCGCCTCCGGTGTTCCTCCATATATCTACGCATTTCACCGCTACACATGGAATTCCACTCTCCTCTCCTGCACTCAAGTCTCCCAGTTTCCAATGCACACAATGGTTGAGCCACTGCCTTTTACATCAGACTTAAGAAACCACCTGCGCTCGCTTTACGTCCAAAAAATCCGG
+
CCCCCGGFFGGGGGGGGEDFGGGGFFEFEGGCFGEGGEGGGGG8FDGGGGGGGGGGGGGGGGGFGEG7EGGCGGGGGDFGGGGDDDFEFFGGCFFCFAEGGGGGGFFGGCGGGGGGA+4=CG:8,AFGDFFGG9,C;EDFGGGCFGFGGDGGGGGGEFEFFCDFFGFF,,6@FGGCFGD+=,,@,>D?AE,3@EGFGFFC+*,<=2A5D5++=FC7*;8,3;9))4=55)2:59+//(=CC+).8C5;*)/
@M03364:276:000000000-BLYN8:1:1101:7287:4454 2:N:0:1
GGACTACTAGGGTTTCTAATCCTGTTTGCTCCCCACGCTTTCGAGCCTCAGTGTCAGTTACAGGCCAGAGAGCCGCTTTCGCCTCCGGTGTTCCTCCATATATCTACGCATTTCACCGCTACACATGGAATTCCACTCTCCTCTCCTGCACTCAAGTCTCCCAGTTTCCAATGCACACAATGGTTGAGCCACTGCCTTTTACATCAGACTTAATAAACCACCTGCGCTCGCTTTACGCCCAATAAATCCGG
+
CCCCCGGGGGGGGGGGGGGGGGGGFGGGGGGGGGGGGGGGGGGGGGGGGGGGGGGGGGGGGGGGGGGGGGGGGGGGGEGGGGGGGGGGGGDFGGGGGGGGGGGGFGGGGGGGGGGGGGGGGGGGGFGGGGGGGGGGGGGGGGGCFGGGGGGGGGGGGGGGGGGGGGGGGGGGGGGGGGGFGGCD=8FGGGGG?FFFGGGGFFFGFGGGGG<>FGGGFG6?FEFEFDB@4?DBFFFE>@GCC51ACC8?DD:
@M03364:276:000000000-BLYN8:1:1101:24553:4521 2:N:0:1
GGACTACCCGGGTTTCTAATCCTGTTCGCTACCCATGCTTTCGAGCCTCAGCGTCAGTTACAGACCAGACAGCCGCCTTCGCCACTGGTGTTCTTCCATATATCTACGCATTTCACCGCTACACATGGAGTTCCACTGTCCTCTTCTGCACTCAAGTCTCCCAGTTTCCAATGACCCTCCCCGGTTGAGCCGGGGGCTTTCACATCAGACTTAAGAAACCGCCTGCGCTCGCTTTACGCCCAATAAATCCG
+
CCCCCGGGGGGGGGDGGGGEFGGGGGGEGGGGGGGGGGGGGGGGFGGGGGGGGGGGGFGGGGGGGGGGGGGGGGGGEGGGGGGGGGGGGGGGGGFFFFGFGGGGGGGGGGGGGGFGFGGGGEEGGGGFFGGGGGGGGGGGGGGGGGGGGCEFFFFGG;CGGGCDAE;FGGGGGGGGGGGGGGGGGG>CF7FGGGG5=EGC7:CD88FFDF*3C7@F7<FGFC>DFFF>;BFFDG5573CGGEFFDFF<>C5
@M03364:276:000000000-BLYN8:1:1101:23976:4523 2:N:0:1
GGACTACTGGGGTTTCTAATCCTGTTTGCTCCCCACGCTTTCGCACCTGAGCGTCAGTCTTTGTCCAGGGGGCCGCCTTCGCCACCGGTATTCCTCCAGATCTCTACGCATTTCACCGCTACACCTGGAATTCTACCCCCCTCTACAAGACTCTAGCCTGCCAGTTTCGAATGCAGTTCCCAGGTTGAGCCCGGGGATTTCACATCCGACTTGACAGACCGCCTGCGTTCGCTTTACGCCCAGTAATTCCG
+
CCCCCFFGGGGGGGGGGGGGFGGFGFGGGGGGGGGEG7FEF<FGGG>FGFGG:FGGGGFGGGGFGGGGGDGGGGGGGG?FGGFG>FEGGGDDGEGGGGGFCEGGGCG@CCGGGGGG9FEGD@EGG8C,83FFGDFGGC?CC>68BFGGGCCF?EC,=DBFF7?FFGDGEFGGGCGGFGAFGG852>8,=EGFGC>EGCG9C7CDFCFC3<C5>DGGGF8CBGA?1:>>(55DC*9)/4>8:5:F774:CCC
@M03364:276:000000000-BLYN8:1:1101:19248:4549 2:N:0:1
GGACTACTGGGGTTTCTAATCCTGTTTGCTCCCCACGCTTTCGAGCCTCAGTGTCAGTTACAGGCCAGAGAGCCGCTTTCGCCTCCGGTGTTCCTCCATATATCTACGCATTTCACCGCTACACATGGAATTCCACTCTCCTCTCCTGCACTCAAGTCTCCCAGTTTCCAATGCACACAATGGTTGAGCCACTGCCTTTTACATCAGACTTAAGAAACCACCTGCGCTCGCTTTACGCCCAATAAATCCGG
+
CCCCCGGGGGGGGGGGGGGGGGGGGGGGGGGGGGGGGGGGGGGCFGGGGGGGGGGGGGGGGGGGGGGGGGGGGGGGGGGFGGGGGGGGGGGGGGGGGGGGGFGGGGFGEEEGGGGGGGGGGC,FGECGGGGGGGGGGGGGGGGGGFEGGCFFGGGGGGGGCDGG3DBDDFGGGGGGGFCCEGFGGGFFGGGG?89@FGDG?FGGFCGFGGFF>>8DGGCFFGFEFF=BAFEFGGGFFDCEE)5):;FFGGC
@M03364:276:000000000-BLYN8:1:1101:15364:4557 2:N:0:1
GGACTACCGGGGTTTCTAATCCTGTTTGCTCCCCACGCTTTCGCACCTGAGCGTCAGTCTTTGTCCAGGGGGCCGCCCTCGCCACCGGTATTCCTCCAGATCTCTACGCATTTCACCGCTACACCTGGAATTCTACCCCCCTCTACAAGACTCTAGCCTGCCAGTTTCGGATGCAGTTCCCAGGTTGAGCCCGGGGATTTCACATCCGACTTGACAGACCGCCTGCGTGCGCTTTACGCCCAGTAATTCCT
+
CCCCCGGGGGGGGEGGGG9FGGGGGGGGGGGGFGGGGGGGGGGGGGGFFGGGGGGGGGGGGGFGGGGGGGGGGGGGGDGGGGGGGGGGECFCGGGGE8EFGGGEFEFGGGGGGGGGFGGGEGFFGGGGGGGGGGGGFGFGGGGFDFFEFGGGDGGAGGGGGGGGGGGGGGCGEGGCFGGGGFGGGGGGCFFFGGGGGGFFGGGGFGCDCCGDGGGFFGGFEGE?0FFFFFFFGGGA?6ECC><:7*@BGG*
@M03364:276:000000000-BLYN8:1:1101:8425:4577 2:N:0:1
GGACTACCCGGGTTTCTAATCCTGTTTGCTCCCCACGCTTTCGAGCCTCAGTGTCAGTTACAGGCCAGAGAGCCGCTTTCGCCTCCGGTGTTCCTCCATATATCTACGCATTTCACCGCTACACATGGAATTCCACTCTCCTCTCCTGCACTCAAGTCTCCCAGTTTCCAATGCACACAATGGTTGAGCCACTGCCTTTTACATCAGACTTAAGAAACCACCTGCGCTCGCTTTTCGCCCAATAAATCCGG
+
CCCCCEFAFDGGGGGGGGGGGGGGGGFGGGDDGFFEEGGGGGGGGGGGGFGGFGGGGGGGGGGGGGGGGGGGGGGGGGGGGGFFGGEGFCGGGGGGGGGGGGCFGGGGGGGCFGGGGFDGGGGGGFGGGGGGGFCCEGGGGGGGGGGGGGGG?EFGGGGGDGGGGGGGEGGGGGGGFEEFAG6;>>8EF@CCFGG?GGGGGF:++=55DC;<<8FCGGCC*997BF9426;?C***24BCE)8FFGFC<DC
@M03364:276:000000000-BLYN8:1:1101:10211:4582 2:N:0:1
GGACTACTAGGGTTTCTAATCCTGTTTGCTCCCCACGCTTTCGCACCTGAGCGTCAGTCTTTGTCCAGGGGGCCGCCTTCGCCACCGGTATTCCTCCAGATCTCTACGCATTTCACCGCTACACCTGGAATTCTACCCCCCTCTACAAGACTCTAGCCTGCCAGTTTCGGATGCAGTTCCCAGGTTGAGCCCGGGGATTTCACATCCGACTTGACAGACCGCCTGCGTGCGCTTTACGACCAGTAATTCCG
+
CCCCCGGGAGGGGGGGGGGGGGGGGGGGGGFFGGGGGGGGGGGGGGGGGGGGGGGGGGEFGGGGGGGGGG>EFFFEGGGGGGGGGGGGGGGGGGGGGGGFFGGGGGGGGDEGFGGGGGGGGGFGGGGFGDFFFGGFDGGGGGGGGGGGFGGGGGGGGGGGGGGFGGGGGGEDCFEFGFFF?DFGGGC97FEGGGGGEEGGGGGGFGGG3DGCGGGGG4FGEGF?BFBF?E@FDDGF??5CEB?=D:@ACF6
@M03364:276:000000000-BLYN8:1:1101:6293:4584 2:N:0:1
GGACTACAAGGGTTTCTAATCCTGTTTGCTCCCCACGCTTTCGAGCCTCAGTGTCAGTTACAGGCCAGAGAGCCGCTTTCGCCTCCGGTGTTCCTCCATATATCTACGCATTTCACCGCTACACATGGAATTCCACTCTCCTCTCCTGCACTCAAGTCTCCCAGTTTCCAATGCACACAATGGTTGAGCCACTGCCTTTTACATCAGACTTAAGAAACCACCTGCGCTCGCTTTACGCCCAATAAATCCGG
+
CCCCCGGGGGGGGGGGGGGGGGGGGGFGGGGGGGGGGGGGGGGGGGGGGGGGGGGGGGGGGGGGGGGGGGGGGGGGGGGGGGGGGGGGGGGGGGGGGGGGGGGGGGGGGGGGFGGGGDGGGGGGGGBFFFGGGGFGGGGGFFFFGGGGDFGFGGGGGGFGBDFGFFFGGGGGDFGAAFGCGG8F9CCFGGGGGGGGGFGGGGGGFFFGGGDF+<7CFGCGFGFEBDB>AFEFGGGFF2ECE>@FGC7C*:C
@M03364:276:000000000-BLYN8:1:1101:22396:4596 2:N:0:1
GGACTACCCGGGTTTCTAATCCTGTTTGCTCCCCACGCTTTCGCACCTCAGTGTCAGTATCAGTCCAGGTAGTCGCCTTCGCCACTGGTGTTCCTTCCTATATCTACGCATTTCACCGCTACACAGGAAATTCCACTACCCTCTACCATACTCTAGCTTGCCAGTTTTGGATGCAGTTCCCAGGTTGAGCCCGGGGATTTCACATTCAACTTAACAAACCACCTACGCTCGCTTTACGCCCAGTAATTCCG
+
CCCCCFF@6@FE@FFEFGDGEFGGGGGFGFGGFGGGDGEGGFGDEGEFGGGFFGGGGGGFGGEFFE9F8<CFGGGGGGGGGGGDGFFFGFCFFGG<FFGGGGGFF9EFG7FGGA9?F7CEG>FGDEFFDFGGGFGGGGCGFGGGGGGCAFGGGCAE9@;EC>DCFGDGDB,6=,,=EFGG?9@6,3=FGG8DEGGGGGGGGGCGFFCDFF@FF7++*4:*4*3-6A?>(:/8?7*9F08@CE;/CCAECF7
@M03364:276:000000000-BLYN8:1:1101:18984:4605 2:N:0:1
GGACTACCCGGGTATCTAATCCTGTTTGCTCCCCACGCTTTCGAGCCTCAGTGTCAGTTACAGGCCAGAGAGCCGCTTTCGCCTCCGGTGTTCCTCCATATATCTACGCATTTCACCGCTACACATGGAATTCCACTCTCCTCTCCTGCACTCAAGTCTCCCAGTTTCCAATGCACACAATGGTTGAGCCACTGCCTTTTACATCAGACTTAAGAAACCACCTGCGCTCGCTTTACGCCCAATAAATCCGG
+
CCCCCGGFFGGGGDFFFFGGGGGGFGGGGGGEFGGGGGGGGGGFGEGGGGGDCFFGFGGFGGGGGGGGGGCFGGGGGFGGGGGGGGGGGCGGGGGGGDGDFGGGGGGGGDEGGGGGGGGGGECG9FAFF@FFGGFFGGGG?EGGGFGFFFC+,@8@EDGGF8=D8C=;8>;EGGGF9=@DGFFF,@,@?DF?EGGGGGGGGFF7F7FFFFCFGF>FCCCFFGAB2/7B@FA4CDGE4>:BE),6;D8?FCC
@M03364:276:000000000-BLYN8:1:1101:20928:4609 2:N:0:1
GGACTACACGGGTATCTAATCCTGTTTGCTCCCCACGCTTTCGAGCCTCAGTGTCAGTTACAGGCCAGAGAGCCGCTTTCGCCTCCGGTGTTCCTCCATATATCTACGCATTTCACCGCTACACATGGAATTCCACTCTCCTCTCCTGCACTCAAGTCTCCCAGTTTCCAATGCACACAATGGGTGAGCCACTGCCTTTTACATCAGACTTAAGAAACCACCTGCGCTCGCTTTACGCCCAAGAAATCCGG
+
CCCCCGGGGGGGGGGFGGGGGGGGGGGGGGGGGGGGGGGGGGGD@FGGFFGCGGGGGGG9@@FCEGGG8F@FGGGGFGGGGGGGGGFGGCGGGGGGGGCGG<EFFGGGGGGGGGGFGGGGGGGG9FGGGGGFG?EGEGGGGFGG,@A8,DED88DF@AF;EFCFFGFG8DGGGGGEF86369D,@68,1:,3,<:3ACGGGF,+1D*2;5EC><2B7*,7:C4))3/:5B8)9C+/6(:EC)()2>F<D)7
@M03364:276:000000000-BLYN8:1:1101:24361:4634 2:N:0:1
GGACTACCCGGGTTTCTAATCCTGTTTGCTCCCCACGCTTTCGAGCCTCAGTGTCAGTTACAGGCCAGAGAGCCGCCTTCGCCTCCGGTGTTCCTCCATATATCTACGCATTTCACCGCTACACATGGAATTCCACTCTCCTCTCCTGCACTCAAGTCTCCCAGTTTCCAATGCCCACAATGGTTGAGCCACTGCCTTTCACACCAGACTTAATAAACCACCTGCGCTCGCTTTAAGCCCAATCAATCCGG
+
<ABCCDFC<FCECGGCFGGGDGGGGCF8EFGGGGGGGGE;FDC<C;:EEFEFGGGFGGGFGGEFFGGG8DC@FCCC+CCGGGE76BFDFGFGCE;?,4EDEEFGGFGFGD7F9DGFF+=@FE,A,AEFGCCG?FDFGCFGFCG?EGF8DG@F8,DF=>FG9DGFFCDB,,@;=D,==EE8@CFFGE,<CCFCFGFC9C9,5?,35;77>>7CCGC7=*1:>=6;:D2)6?D?C*+)2/28=8()2*19CDD
@M03364:276:000000000-BLYN8:1:1101:9720:4664 2:N:0:1
GGACTACTGGGGTTTCTAATCCTGTTTGCTCCCCACGCTTTCGAGCCTCAGTGTCAGTTACAGGCCAGAGAGCCGCTTTCGCCTCCGGTGTTCCTCCATATATCTACGCATTTCACCGCTACACATGGAATTCCACTCTCCTCTCCTGCACTCAAGTCTCCCAGTTTCCAATGCACACAATGGTTGAGCCACTGCCTTTTACATCAGACTTAAGAAACCACCTTCGCTCGCTTTACGCCCACTAAATCCGG
+
CCCCCFGGGGGGGGGGGGGGGGGGGGGGGGGGGGGGGGGGFGGGGGGGGGGGGGGGGGGGGGEFCCGFFFFGGGGGGGGGFGGGGGGGCGGGFFGGGGGGGGGGGGGGGGGGGGGGGGGEGDGGGGGDGGGGGFGGGFGGGGEFFEFGC?FGGFGGGGCFGGCCFGGGFFGGGGGGGFCGGG,@FED6FGGCCCC<EDGGFFFF+:9*;C>DCCG77CFFFE*))/4*/?56FF@CA@GEG3(/;CF)0::
@M03364:276:000000000-BLYN8:1:1101:19566:4670 2:N:0:1
GGACTAGCGGGGTCTCTAATGCTGTTTGCTCCCCACGCTTTCGAGCCTCAGTGTCAGTTACAGGCCAGAGAGCGGCTTTAGCCTCCGGTGTTCCTCCATATATCTACGCATTTCACCGCTCCACACGGACTTCCACTCTCCTCTCCTGCAGTCAGGTGCCCCAGTTTCCAATGCACACAATGGTTGAGCCACTGCCTTTTACATCAGACTTAAGAAACGACCTGCGCTCGCTTTACGCCCAATAAATCGGG
+
BCCCCF,,@+6@+,;C@CC,,,;CC<CEAC<FFC@6++6BCFG,C,6,C<FFE<C,@<CEFGDF76,CCF,,,++6:+45?,:9,B:CFEFE9FDFF8FGG94EF,,44@:?F,,?54@+++,A8+++>+=,A,3,3DFA8A>+,,@>88,=D9,53,,@,>:>,=,@,@;,@>AE75@C9@,77*11,6,<9CF,<;,,=8FCF86C6F7C>8+@CC4=65A@133:(:D39/:>>7?*:51?709:*9)
@M03364:276:000000000-BLYN8:1:1101:11568:4670 2:N:0:1
GGACTACAAGGGTTTCTAATCCTGTTTGCTCCCCACGCTTTCGAGCCTCAGTGTCAGTTACAGGCCAGAGAGCCGCTTTCGCCTCCGGTGTTCCTCCATATATCTACGCATTTCACCGCTACACATGGAATTCCACTCTCCTCTCCTGCACTCAAGTCTCCCAGTTTCCAATGCACACAATGGTTGAGCCACTGCCTTTTACATCAGACTTAAGAAACCACCTGCGCTCGCTTTACGCCCAATAAATCCGG
+
CCCCCGGGGGGGGGGFFGGGGAFGFGGGGGGFGGGGGGGGGGGGGGGGGGGGGGFGGGGGGFGGGGGGGGGGGGGGGGGGGGGGGGGGGGGGFGGFFGGGGGGGGGGGGGGGGGGGGGGGDGFGGEGGGAEGGGGGGGGGGGGGGGGGGGGGFGGGGGCEGGGDGGGGGGGCGGGFGGGGGGFFGGGGGGGGGGGFGGGGGGGGFGGGGGDDFFFFGGCFFGFFBB9B=B>DGG8=;@EDEFFFGFFE>D5
@M03364:276:000000000-BLYN8:1:1101:13569:4688 2:N:0:1
GGACTACTAGGGTTTCTAATCCTGTTTGCTCCCCACGCTTTCGCACCTGAGCGTCAGTCTTCGTCCAGGGGGCCGCCTTCGCCACCGGTATTCCTCCAGATCTCTACGCATTTCACCGCTACACCTGGAATTCTACCCCCCTCTACAAGACTCTAGCCTGCCAGTTTCGGATGCAGTTCCCAGGTTGAGCCCGGGGATTTCACATCCGACTTAACAGACCGCCTGCGTGCGCTTTACGCCCAGTAATTCCG
+
CCCCCGGGFGGGGGGGGGGGGGGGGGGGGGGGGGGGGGGGGGGGGGGGCGGGGGGGGGGGGGGGGGGGGGGGGGGGGGGGGDGGGGGGGGGGGGGGGFGDGGGGGGGGDEGDFGGGGGGGGGGGGGGGGGGGGGGGGGGDGGGGAFFGGFGGGGG7=8DE7@AFGGGG5B5@>:7DFGGGGGCCGGFGGG?FGEGGCGGGGGDFFG<DDGGGGGGGGDF5>EF?6F>E?DFFGGGFFFGCE3:FC:=AGF2
@M03364:276:000000000-BLYN8:1:1101:6194:4727 2:N:0:1
GGACTACAAGGGTTTCTAATCCTGTTTGCTCCCCACGCTTTCGAGCCTCAGTGTCAGTTACAGGCCAGAGAGCCGCTTTCGCCTCCGGTGTTCCTCCATATATCTACGCATTTCACCGCTACACATGGAATTCCACTCTCCTCTCCTGCACTCAAGTCTCCCAGTTTCCAATGCACACACTGGTTGAGCCACTGCCTTTTACATCAGACTTAAGAAACCACCTGCGCTCGCTTTACGCCCAATAAATCCGG
+
CCCCCGGGGGGGGGGGGGGGGGGGGGGGGGGGGGFGGGGGGGGGGGGGGGGGGGGGGGGGGGGGGGGGGGGGGGGG>FFGGGGGGGGGGGGGGFGFGGGGGGGGGGGGDCGGGGGGGGGGGGGGGG9EF<FFFGGGCGFGFGFFFEGGFGGCGGGGFE;99BFGGGFCDA=9DFGGGGD8DFGGFGDGGGGGGGGFFGGGGFFDFFFGGGEDDCFFFGGG>CFE=EAEFFF>FFCEE2*:C5@FDGFCFD5
@M03364:276:000000000-BLYN8:1:1101:16720:4736 2:N:0:1
GGACTACCGGGGTATCTAATCCTGTTTGCTCCCCACGCTTTCGAGCCTCAGTGTCAGTTACAGGCCAGAGAGCCGCTTTCGCCTCCGGTGTTCCTCCATATATCTACGCATTTCACCGCTACACATGGAATTCCACTCTCCTCTCCTGCACTCAAGTCTCCCAGTTTCTAATGCACACAATGGTTGAGCCACTGCCTTTTCCATCAGACTTAAGCAACCACCTGCGCTCGCTTTACGCCCAATAAATCCGG
+
CCCCCGG;6CEFGEGGGGGFFGGGGGGGGGGGGGGGGGGGGGG8EFGGGGGEGGGGGGGDAFG8FGGGG,FEGGGG+CDFGGFCG<BFGGGGGGGGG,CFFCFGFGGGGGGGGFGGGGCEGEEG9FE@FFGGGG9FGEGGGGGGGG98D3DAFGGGCDFF9>EGDGGGFG>DGGGF,DC+@@EBFCF7,D6C<F93,@E9+2,?6****3DC8:+=79D>AEA)4)5)6?D;FF+).8CC*:8A*;8?C:C
@M03364:276:000000000-BLYN8:1:1101:5042:4736 2:N:0:1
GGACTACTGGGGTTTCTAATCCTGTTTGCTACCCACGCTTTCGCGCCTGAGCGTCAGTCTTTGTCCAGGGAGCCGCCTTCGCCACCGGTGTTCCTCCATATCGCTACGCATTTCACCGCTACACTTGGAATTCTACCCCCCTCGACAACACTCTAGTCTCCCTGTTTCTAATGCACTTCCCTGGTTGAGCCCCGGGCTTTCACATCCGACATAAGACACCGCCTGCGTGCGCTTTACGCCCAGTAAATCCC
+
6A@-AFC<E<FG@F,CFG@E,C,CEEFEFG6,E,6,@:,BFFF7+7CF,E@EGG@F7CFE9,9,,9<E,89BF:FCF@??CGGC=<FC++C,,,4,:=F<E,4+@+@:=B+4AA??B@FGEGGF,4,5FC?4;,@=,6+@CCE++8B+843C,,,@,E,,,,34,8,7,,3@<DA;@@,,,,33@9*9,>,*4*144:,<02:CF4*2*:):7:+0**=/8*=D;F>3257)197)*,*85<0@*0*.CG*
@M03364:276:000000000-BLYN8:1:1101:24224:4763 2:N:0:1
GGACTACTAGGGTTTCTAATCCTGTTTGCTCCCCACGCTTTCGCACCTGAGCGTCAGTCTTTGTCCAGGGGGCCGCCTTCGCCACCGGTATTCCTCCAGATCTCTACGCATTTCACCGCTACACCTGGAATTCTACCCCCCTCTACAAGACTCTAGCCTGCCAGTTTCGGATGCAGTTCCCAGGTTGAGCCCGGGGATTTCACATCCGACTTGACAGACCGCCTGCGTGCGCTTTACGCCCAGTAATTCTG
+
CCCCCGGGFFGGGGGFCFGGGGGGFGGGGGGGGGGCGGGGGGGGGGGGFCEFG:FGGFGGFG9FFACFGGGGDGDGGGGGGGFEGGGDFGGFGGGGGGGGGGG9EGGGGEGGGGGFGGGGGEGGGGGGGGGGGGGGGC6CC@E?DFF=EEGFFFGGDFDCFFCFGGGGDG5EGGGFACF<<CFFGGFFFFG>EG8CGGFGGG?>C<7D<GGGGGGC6DEFDGDFFFBFFF3<3934B6885>09*:@):**
@M03364:276:000000000-BLYN8:1:1101:23163:4768 2:N:0:1
GGACTACTCGGGTTTCTAATCCTGTTCGCTACCCATGCTTTCGAGCCTCAGCGTCAGTTACAGACCAGACAGCCGCCTTCGCCACTGGTGTTCTTCCATATATCTACGCATTTCACCGCTACACATGGAGTTCCACTGTCCTCTTCTGCACTCAAGTCTCCCAGTTTCCAATGCACACAATGGTTGAGCCACTGCCTTTTACATCAGACTTAAGAAACCACCTGCGCTCGCTTTACGCCCAATAAATCCGG
+
CCCCCFGAAFGEGCC9FFGGGFGGFFGEEGGGGFGGGGFDFFCFGGGGGGC<FGGDEGGFGGGGGGGDCGFFFGCFGGGGGGGEGGG8FFF7@EFGGGGGGGC<@EEFGBECFFFGGGGGEG:ECGGGGCFGGGGGGGFGGGGGCEGGGFFFFF>,CFFFDG8DFFAD:;EFGGDFG?C6FG8EF+=?CD6,<,@8?@C,+;:9;8+*AC@@82B@*7CFFGF=BEFDDEEDC*1*8(=*=F;F>FC?FD:
@M03364:276:000000000-BLYN8:1:1101:18296:4789 2:N:0:1
GGACTACTCGGGTTTCTAATCCTGTTTGCTCCCCACGCTTTCGAGCCTCAGTGTCAGTTACAGGCCAGAGAGCCGCTTTCGCCTCCGGTGTTCCTCCATATATCTACGCATTTCACCGCTACACATGGAATTCCACTCTCCTCTCCTGCACTCAAGTCTCACAGTTTCCAATGCACACAATGGTTGAGCCACTGCCTTTTACACCAGACTTAATAAACCACCTGCGCTCGCTTTACGCCCAATAAATCCGG
+
CCCCCGGGGGGGGGGGGGGGGGGGGGGGGGGGGGDGGGGGGGGGGGGGGGGFGGGGGGGGGFGCF>DF<FEFGGGGGGGGGGGGGCFEEFGGGGGGGGFGGGFGGGGGGGGGGGGGGEGGGGGGFGGGGGGGGGFGFGGGFFGGFF@@8DGDEFDFDE>F9EGCFFGAAFGGFBFGG=CGGGGFGGGGCCFC189:9BDF9F,=9*?DD>C=CCG7:DGCFGAE0/)*-8A?DD865>E7C)/=C++56<:
@M03364:276:000000000-BLYN8:1:1101:25995:4800 2:N:0:1
GGACTACAGGGGTTTCTAATCCTGTTTGCTACCCACGCTTTCGCACATGAGCGTCAGTATTGCCCCAGAAGGCTGCCTTCGCCATCGGTGTTCCTTCCAATATCTACGCATTTCACTGCTACACTGGAAATTCCGCCTTCCTCTACCATACTCTAGCTGCCCAGTTTCAAATGCAGTTCCCAGGTTAAGCCCGGGGCTTTCACATCTGCCTTAAACAGCCTCCTGCGTGCGCTGTACGCTCAGTAATCCCG
+
-A<<8CEFGFGGFCEFF@EGGGCEFFGF9F<9FFFEF>FG?FDCCFCFFGGGGG@FGGGGGGGCF,@F@<C@CECFC9A,BFFCEGDFF@F=EF,EFD9@,A,9=,AFC:CGGG9EAFGGGFGDCFEF8FFFGG,=@EEGFGGG9,76CC>=47>,EADD8,3>ABE>FFDCE>FD=@C=EAFFGEFGG9>+8:>+*@D1DCFGFGC8+*92*288C7C:*1@2=F=B=4)):)2>:(1*288FF7F)199
@M03364:276:000000000-BLYN8:1:1101:14446:4820 2:N:0:1
GGACTACAGGGGTTTCTAATCCTGTTTGCTCCCCACGCTTTCGCACCTGAGCGTCAGTCTTTGTCCAGGGGGCCGCCTTCGCCACCGGTATTCCTCCAGATCTCTACGCATTTCACCGCTACACCTGGAATTCTACCCCCCTCTACAAGACTCTAGCCTGCCAGTTTCGGATGCAGTTCCCAGGTTGAGCCCGGGGATTTCACATCCGACTTGACAGACCGCCTGCGTGCGCTTTACGCCCAGTAATTCCC
+
CCCCCDFGGGGGGGGGGGGGGGGGGGGGGGGFGDGGGGGGGGGG>FGGGFGGGGGGGGGGGGGGGGGGGGGGGG=FGGGGGGGGGGGGGGGGGGGGGGF9EFGGGGFGDCFGGGGEFEEGGDFGGGGGEFGGGGGAGGGDGGGGGGGFBFFDFGGDGGGGGGGFGGG;EECECFAFGFGE9DFGFGF?FGG5EEGGGGGGGGGGFGFDCDD*22>FG4EFEG3<45(02>EBDCC<9:E/551<F7@-::*
@M03364:276:000000000-BLYN8:1:1101:20860:4826 2:N:0:1
GGACTACTAGGGTTTCTAATCCTGTTTGCTCCCCACGCTTTCGCACCTGAGCGTCAGTCTTTGTCCAGGGGGCCGCCTTCGCCACCGGTATTCCTCCAGATCTCTACGCATTTCACCGCTACACAGGAAATTCCACTACCCTCTACCATACTCTAGCTTGCCAGTTTTGGATGCAGTTCCCAGGTTGAGCCCGGGGATTTCACATTCAACTTAACAAACCACCTACGCGCGCTTTACGCCCAGTAATTCCG
+
CCCCCGGGGGGGGGGGGGGGG9FGGGGGGGGGGGGGGGGGGGGGGGGGGGGGGEGGGGGGGGGGEFDFGGGEGGGGGGGGGGGGGGGGGGGGFFGGGGGGGFDDFFEGGGEGGGGGGGGGGEDGG==AFGGGGGGGGFGGGGGFGGGFGGGGGGGGGGFGGGDGGGGFCCEFFGGDDEFFGG6FF?FFGGGGCEDECCFGGGGGFFGGGFGGGGGGGFFCAG3:@F03(:BEGCF2@?EGGFF6C>@BGG9
@M03364:276:000000000-BLYN8:1:1101:11987:4846 2:N:0:1
GGACTACTAGGGTTTCTAATCCTGTTTGCTCCCCACGCTTTCGCACCTGAGCGTCAGTCTTTGTCCAGGGGGCCGCCTTCGCCACCGGTATTCCTCCAGATCTCTACGCATTTCACCGCTACACCTGGAATTCTACCCCCCTCTACGAGACTCAAGCTTGCCAGTTTCAAATGCAGTTCCCAGGTTGAGCCCGGGGATTTCACATCTGACTTAACAAACCGCCTGCGTGCGCTTTACGCCCAGTAATTCCG
+
CCCCCGGGGGGGGGGGGGGGGGGGGGGGGGGFGGGGGGGGGGGGGGGGFGGGGGGGGGGGGGGGGGGGGGGGGGGGGGGFGGGGGGGGGDGGGGGGGGGGGGGGGGGGGGGGGGGGGGGGGGGGGGGGGGGGGGGGGGGGGEEF9EFCEDGGFGFGGGAFFGGGGGGGGGGGGGFGFGGGGGGGGGGGGGFGGGGGCCF<CGGGCDGGGGFGGF>FFCFFAGF@FFFFFFFFDGG2/:8C=)1<CC64*:9
@M03364:276:000000000-BLYN8:1:1101:21864:4865 2:N:0:1
GGACTACCAGGGTTTCTAATCCTGTTTGCTCCCCACGCTTTCGAGCCTCAGTGTCAGTTACAGGCCAGAGAGCCGCTTTCGCCTCCGGTGTTCCTCCATATATCTACGCATTTCACCGCTACACATGGAATTCCACTCTCCTCTCCTGCACTCAAGTCTCCCAGTTTCCAATGCACACAATGGTTGAGCCACTGCCTTTTACATCAGACTTAAGAAACCACCTGCGCTCGCTTTACGCCCAATAAATCCGG
+
CCCCCGFCFGGGFGGGGGGGGGGGGGGGGGGGGGGGGGGGGGGGGGGGGGGGGGFGGGGGGFFFG7FGGGGGGGGGGEEEFFGGGFGGGGGGGGGGGGGCCFGFGFG@@FFEGGGGGGDG7EFGCDCGEFFGFFGGFFDGGGGFGCDFGGGCDDGGGGFFCFGFGGFGFGGFF8DFFGCFGGGGGGGGGFGGGGGFCE9EGFFGFDF5?GDFCCD8F5EFFGFB=BAE9?DFGGD=B=:7CF@AF78C9<7
@M03364:276:000000000-BLYN8:1:1101:14826:4871 2:N:0:1
GGACTACCAGGGTTTCTAATCCTGTTTGCTCCCCACGCTTTCGCACCTGAGCGTCAGTCTTTGTCCAGGGGGCCGCCTTCGCCACCGGTATTCCTCCAGATCTCTACGCATTTCACCGCTACACCTGGAATTCTACCCCCCTCTACAAGACTCTAGCCTGCCAGTTTCGAATGCAGTTCCCAGGTTGAGCCCGGGGATTTCACATCCGACTTGACAGACCGCCTGCGTGCGCTTTACGCCCAGTAATTCCG
+
CCCCCGGGGGGGGFGFGDEGGGGGGGGGGGGFGGGGGGGGGGGGGGGGGGGGGGGGGGGGGGGGGGGGGGGGDGG>FCGGGGFGGGGGGGGGFGGGGGGAEFDDFGGFF@@FGGGGGGGGGGGGGGGGGGGCGGGGGGFGEGEGFGGFGGGGGGECFFGGGFFGGGGGGGFFFGGGGGGGDFFGGGF?FG?CEGGGGGGCGFDGFGGDG)CDGCG76CGDA5BDF715:B)7<DG<F(/:C:6FD7FAF7*
@M03364:276:000000000-BLYN8:1:1101:8803:4872 2:N:0:1
GGACTACTCGGGTATCTAATCCTGTTTGCTCCCCACGCTTTCGAGCCTCAGCGTCAGTTACAGACCAGAGAGCCGCCTTCGCCACTGGTGTTCCTCCATATATCTACGCATTTCACCGCTACACATGGAATTCCACTCTCCTCTTCTGCACTCAAGTCCTCCAGTTTCCAATGACCCTCCCCGGTTGAGCCGGGGGCTTTCACATCAGACTTAAAGAACCGCCTGCGCTCGCTTTACGCCCAATAAATCCG
+
CCCCCGGGGGGGGGGGGGGGGGGGGGGGGGGGGGGGGGGGGGGGGGGGGGGGGGGGGGGGGGGFGFGGGGGGGGGGGGGGGGGGGGGGGGGGGGFEFGGGGGGGGGGGGECGGGGGGGGGGGGGGGGGF=EGGFDGGGFGGGGGGGGGGGGCFGGGGGGGGGGGGFFGDFFEGFDGFDGCEGGGGGGGGGGGGGGGGGGGGGGGFGDCCGF=7DGGGGF=AGFFFFFEBEFFCDFB=?GGEE?FGF=):>9
@M03364:276:000000000-BLYN8:1:1101:14670:4920 2:N:0:1
GGACTACCAGGGTATCTAATCCTGTTTGCTCCCCACGCTTTCGCACCTGAGCGTCAGTCTTTGTCCAGGGGGCCGCCTTCGCCACCGGTATTCCTCCAGATCTCTACGCATTTCACCGCTACACCTGGAATTCTACCCCCCTCTACAAGACTCTAGCCTGCCAGTTTCGGATGCAGTTCCCAGGTTGAGCCCGGGGATTTCACATCCGACTTGACAGACCGCCTGCGTGCGCTTTACGCCCAGTAATTCCG
+
CCCCCGGFDFGGGFGGGFGGGGGGGGGGGGGGGGGGGGGGGGGGGGGGFGGGGGGGGGGGGGGGGGGGGGGGGGGGGGGGGGGGGGGGGEFGGGGGGGGGGGGGGGGGGGGGGGGGGGGGEGGGGGGGGGGGGGGGFD8FGGGGFGCGGFG8EFGFG?C?FGGGGGGGGDDGEGGGGGGGF9CCDGFGGGGGGGC=EGFGGGGGFFFCDGDGGG6CC5EFDCEFFFB80>E>C5><FBDEC>1?:7*)*:2
@M03364:276:000000000-BLYN8:1:1101:7903:4932 2:N:0:1
GGACTACAGGGGTTTCTAATCCTGTTTGCTCCCCACGCTTTCGCACCTGAGCGTCAGTCTTTGTCCAGGGGGCCGCCTTCGCCACCGGTATTCCTCCAGATCTCTACGCATTTCACCGCTACACCTGGAATTCTACCCCCCTCTACAAGACTCTAGCCTGCCAGTTTCGAATGCAGTTCCCAGGTTGAGCCCGGGGATTTCACATCCGACTTGACAGACCGCCTGCGTGCGCTTTACGCCCAGTAATTCCG
+
CCCCCGGGGGGGGGGGGGFGGGGGGGGGGGGGGGGGGGGGGGGGGGGGGGGGGGGGGGGGGGGGGGGGGGGGGGGGGGGGGGGDEGGGGGGGGGGGGGGFGGGGGGGGGGGGGGGGGGGGGGGGGGGGDGGGGGGGGGGGGGGGGGGGGGGGGGGAEFGGGGGGGGFGGGFGGGGGGGGFGGGGGGFFGGGGGGGG=E?FGGGGFGGGGGGGGGFFCGGF>GDF?FBFFFEFCCFB@?AE7)8FCFF<F>9
@M03364:276:000000000-BLYN8:1:1101:13327:4964 2:N:0:1
GGACTACTCGGGTTTCTAATCCTGTTTGCTCCCCACGCTTTCGCACCTGAGCGTCAGTCTTTGTCCAGGGGGCCGCCTTCGCCACCGGTATTCCTCCAGATCTCTACGCATTTCACCGCTACACCTGGAATTCTACCCCCCTCTACAAGACTCTAGCCTGCCAGTTTCGGATGCAGTTCCCAGGTTGAGCCCGGGGATTTCACATCCGACTTGACAGACCGCCTGCGTGCCCTTTACGCCCCGTAATTCCG
+
CCCCCGGFFGGGGGGGGGGGGGGGGGGGGGGGGGGGGGGGGGGGGGGGGFCGGGGGGGGGGGGGDCCEGGGGGGGGGGGGGGG:FBFGGGGGGGFGGGGGGGGGGGGGGGDGGGGGGGGGDCGGGGGFGDF@FFGGGGGGGGGGGGGCGCFCFFC99DFGGFGGGGFGDG5EGGGGGGGGGGGGGF6<FGFCEEEG/CEE7CEGFDGD*:DCG=FFFDGC)2<?FFFDFF)0*99:*3EG5)-.>*7:FF*
@M03364:276:000000000-BLYN8:1:1101:11096:4965 2:N:0:1
GGACTACAGGGGTTTCTAATCCTGTTTGCTCCCCACGCTTTCGAGCCTCAGTGTCAGTTACAGGCCAGAGAGCCGCTTTCGCCTCCGGTGTTCCTCCATATATCTACGCATTTCACCGCTACACATGGAATTCCACTCTCCTCTCCTGCACTCAAGTCTCCCAGTTTCCAATGCACACAATGGTTGAGCCACTGCCTTTTACATCAGACTTAAAAGACCGCCTGCGCTCGCTTTACGCCCAATAAATCCGG
+
CCCCCGFDFFE:;@FGGFDE@EEGFGGGDFGGFGAC7B@FFDGDFGEDGGFFFF<<FFEFEFFFFG<C@F8:FFG::FDBFFC7FGCGCGGGGFGGFDGFFEEFGAE<FEEGGGGGGGGEBF:?9DGGGF9FF54=4@BFGGGGGGFG8=>+3>=E;3@;3D=D<C>9,,@,6>DD8?EFGGFFGG:CFDECF6:FDGGGFFEGBC95C5CG7>F<5;6E>*@>DEFEFF4?5F7>:?>B:>@;7C77218
@M03364:276:000000000-BLYN8:1:1101:5757:4972 2:N:0:1
GGACTACTGGGGTTTCTAATCCTGTTCGCTACCCATGCTTTCGAGCCTCAGCGTCAGTTACAGACCAGACAGCCGCCTTCGCCACTGGTGTTCTTCCATATATCTACGCATTTCACCGCTACACATGGAATTCCACTCTCCTCTCCTGCACTCAAGTCTCCCAGTTTCCAATGCACACAATGGTTGAGCCACTGCCTTTTACATCAGACTTAAGAAACCACCTGCGCTCGCTTTACGCCCAATAAATCCGG
+
CCCCCGGGGGGGGGGGGGGGGGGGGGFGGGGGGGGGGGGGGGGGGDGGGGGGGGGGGGGGGGGGGGGGGGGGGGGGGGGGGGGGGGGGC=FGGGGGGGGGGGGGGGGGGGGGGGGGGGGGEGAFGGGCFFGGGGGGGGGGGGGGGGGGFGGDFDFDFGGGGGGGGGGGGGGGGGFGGGGC8FGGFCFGGFGGGFDGGGGGFGGCCFD5CC+D@DFF*;@FF>9@DBAFFF>)CC+>;9CCE:3AFFFFGGD
@M03364:276:000000000-BLYN8:1:1101:7360:4976 2:N:0:1
GGACTCCCGGGTTTCTAATCCTGTTTGCTCCCCACGCTTTCGCACCTGAGCGTCAGTCTTTGTCCAGGGGGCCGCCTTCGCCACCGGTATTCCTCCAGATCTCTACGCATTTCACCGCTACACCTGGAATTCTACCCCCCTCTACAAGACTCTAGCCTGCCAGTTTCGGATGCAGTTCCCAGTTTGAGCCCGGGGATTTCACATCCGACTTGACAGCCCGCCTGCGTGCGCTTTACGCCCAGTAATTCCG
+
CCCCCGGFGGGCGGFGGGGFGFGGGGGGCCEFGGFDEGGDEGGGGGGGG?EGGFG7CEGGGGFEFFFFGGGGGGGGGGFGDGGGGGGGGGGGGDFGGGGGGGGGGFGGEGCFFGGFGGGDECGFGGFGGGGGGGGG878FEEF?FFFGGGGDGC9EGGGGGFGCGGCC>*>CEGGFFGFFGF2?F?C79EF*5:E57CB+@DGFFGGDDGC77CFG*:*5A5@<?DFE:>)7<FC9>F*:754?*:*::6
@M03364:276:000000000-BLYN8:1:1101:7752:4981 2:N:0:1
GGACTACAGGGGTTTCTAATCCTGTTTGCTCCCCACGCTTTCGAGCCTCAGTGTCAGTTACAGGCCAGAGAGCCGCTTTCGCCTCCGGTGTTCCTCCATATATCTACGCATTTCACCGCTACACATGGAATTCCACTCTCCTCTCCTGCACTCAAGTCTCCCAGTTTCCAATGCACACAATGGTTGAGCCACTGCCTTTTACATCAGACTTAAGAAACCACCTGCGCTCGCTTTACGCCCAATAAATCCGG
+
CCCCCGGGGGGGGGGGGGGGGGGGGGGGGGGGGGGGGGGGGGGEGGGGGGGGGGGGGGGGGFGCGGCGGGGGGGGGDFFGGGGGGGGGGCFGGGGGGFGFGGGGGFGGGGGGGGGGGGGG7CGG9=FDEFFGF9EE=E9FFGGGGGFDEGGGGCGG@EGGGFGGFCFGFGGFCCFD9=8@,@DEG6879FC,,3ECCFGG+82?<+*279==+2+5;FG7>G6:BB2B(5?4C4:;/2BCEF1;0+:?9C/
@M03364:276:000000000-BLYN8:1:1101:14666:4991 2:N:0:1
GGACTACCCGGGTTTCTAATCCTGTTCGCTACCCATGCTTTCGAGCCTCAGCGTCAGTTACAGACCAGACAGCCGCCTTCGCCACTGGTGTTCTTCCATATATCTACGCATTTCACCGCTACACATGGAGTTCCACTGTCCTCTTCTGCACTCAAGTCTCCCAGTTTCCAATGCACTTCTTCGGTTGAGCCGAAGGCTTTCACATTAGACTTAAAAGACCGCCTGCGCTCGCTTTACGCCCAATAAATCCG
+
CCCCCFGGGGGGGGGGGGGGGGGGGGGGGGGGGGGGGGGGGGGGGGGGGGGGGGGGGGGGGGGGGGGGGGGGGGGGGGGGGGGGGGGFGFGGGGGGGGGGGGGGGGGGGGGGGGGGFGGGGGGGGGGGGGGGGGGGGGGGGGGGGFGGGGGGGGGGGGFFGGGGGGGGFFGGGGGGFGFFGGGGGGGGGGGGEGGGGGGGGGGGFGFFCDGGGGGCC4,=@GFF>FFFFFFFGGCCFDEGGE?F4FFCGGD
@M03364:276:000000000-BLYN8:1:1101:11607:4991 2:N:0:1
GGACTACTAGGGTATCTAATCCTGTTTGCTCCCCACGCTTTCGAGCCTCAGTGTCAGTTACAGGCCAGAGAGCCGCTTTCGCCTCCGGTGTTCCTCCATATATCTACGCATTTCACCGCTACACATGGAATTCCACTCTCCTCTCCTGCACTCAAGTCTCCCAGTTTCCAATGCACACAATGGTTGAGCCACTGCCTTTTACATCAGACTTAAGCAACCACCTGCGCTCGCTTTACGCCCACTAAATCCGG
+
CCCCCGGGFGGGGGGGGGGGGGGGGGGGGGGGGGGGGGGGGGG8EGGGGGGGGGGGGGGGGAFGGGGGGGGGGGGGGGFGGGGGGGGGEGGGGGGGCEFGFGGGGGGFDGGGGECGFGGDEGGGGGGGGEFGGCGGCEEGGGGFGGAEGDFGFGF8;@>DFFFGGFFD=CAFFFGGCFGGGDDD;8DDGGFFC,@EFAEEFGGGF77FDF7@F++=7@,@@EABF47929?5?1+9)6EEG4;4C4;CGG:
@M03364:276:000000000-BLYN8:1:1101:5427:4992 2:N:0:1
GGACTACAGGGGTATCTAATCCTGTTTGCTCCCCACGCTTTCGCACCTGAGCGTCAGTTTTCGTCCAGGGGGCCGCCTTCGCCACGGGTATTCCCCCAGATCTCTACGCATTTCACCGCTACACCTGGAATTCGACCCCCCTCTTCGAGACTCAAGCATGCCAGTTTCCAATGCAGGTCCCAGGTTAAGCCCCGGGATTTCACATCCGACTTAACATACCGCCTGCGTGCGCTTTACGCCCATTAATTCCG
+
CCCCCFGCEGG7C7FAFGGFGE<FGD,C9EEGGEC+++BFFFC,8@:E,C<CBFG::F,6,C+6CFDGEEE7@FFG:FCF<FFFF+>@@+EEF,,9+++,=,@F9@EF@CGG99FFFGED:CFGCDFCF>FGG+;F8CC@C8CD,EF+,,5;EF7@,,,,,7:,@DFG,,??9EFF64:D,,2=F:54=C<8*/**5=2<+7CFC<*:3CD7++;:++>:)/0427,7(575C<CAF1CGE:<?CFFAGCF
@M03364:276:000000000-BLYN8:1:1101:17611:5030 2:N:0:1
GGACTACCAGGGTTTCTAATCCTGTTTGCTCCCCACGCTTTCGCACCTGAGCGTCAGTCTTTGTCCAGGGGGCCGCCTTCGCCACCGGTATTCCTCCAGATCTCTACGCATTTCACCGCTACACCTGGAATTCTACCCCCCTCTACAAGACTCTAGCCTGCCAGTTTCGGATGCAGTTCCCAGGTTGAGCCCGGGGATTTCACATCCGACTTGACAGACCGCCTGCGTGCGCTTTACGCCCAGTAATTCCG
+
CCCCCGGFGGGGGGGGGFGGGGGGGGGGGGGGFGGGGGGGGGGGGGGFCEFGGGGGGGFFGGGGGGGGGGGGGGGGGGGGGGGGGFFGGDFFGGGGGFFGGGGGGGGGGDGGGGGGEEGGGG9FGFGGGGGFFGGGGGGDGGGGGGGCDDFGGGGFGGGGGGGGGGGGEBCGGGFGGGGCFGFGGGGCGFFC5=EGEECFGGGGFGC<DGDDFFF@FGGGFG@BFF>BBBDFGCF2*4CGG@B7FFFFGG7
@M03364:276:000000000-BLYN8:1:1101:25769:5032 2:N:0:1
GGACTACTAGGGTTTCTAATCCTGTTTGCTCCCCACGCTTTCGAGCCTCAGTGTCAGTTACAGGCCAGAGAGCCGCTTTCGCCTCCGGTGTTCCTCCATATATCTACGCATTTCACCGCTACACATGGAATTCCACTCTCCTCTCCTGCACTCAAGTCTCCCAGTTTCCAATGCACACAATGGGTGAGCCACTGCCTTTTACATCAGACTTAAGAAACCACCTGCGCTCGCTTTACGCCCAATAAATCCGG
+
CCCCCCFFGGGGGGGGGGGDGGGGGGGGGEGGFGGGFGGGGGGGG7EAGF@FEFGFGFGGGF98FFGFGGGGGGGCCGFGDGDGGECC>@FFFG;EGGGGGCC<EE<7FGDEFGGGGGDGEFGG9EFFGDFFGA;EGG9FCEFF?FEFGGFF88BDEGBE9DCFFFGGGADF?DD=AFEGFFG,@8=D,83DFFGF,E6<+=EDF+;?**5<=5B+39@F959=@BAA2A:4D*84)(=EEF@)>FFC6))
@M03364:276:000000000-BLYN8:1:1101:17749:5040 2:N:0:1
GGACTACTCGGGTTTCTAATCCTGTTTGCTCCCCACGCTTTCGCACCTGAGCGTCAGTCTTTGTCCAGGGGGCCGCCTTCGCCACCGGTATTCCTCCAGATCTCTACGCATTTCACCGCTACACCTGGAATTCTACCCCCCTCTACAAGACTCTAGCCTGCCAGTTTCGAATGCAGTTCCCAGGTTGAGCCCGGGGATTTCACATCCGACTTGACAGACCGCCTGCGTGCGCTTTACGCCCAGTAATTCCG
+
CCCCCGGGGGGGGGGGGGGGGGGGGGGGGGGGGGGGGGGGGCGGGGGGGGGGGGGGGGGGGGGGGGGGGGGCGGGGGGGGGGGGGGGGGDGGGGGGGGGGGGGGGGGGGGGGGGGGGGGEFCFGGGGGGGGGGGGFGGFGGGGGFGAFFFGGGGGGGGGGGGGGGGGGDEFGGGGGGGGA6EFGGGFGGCFG>EEGGGGGGGGGFGGGGGDGGGGFC4CFFGFF<FFFFFFFGDGFFFGCE5:@>7B>FF0
@M03364:276:000000000-BLYN8:1:1101:11415:5061 2:N:0:1
GGACTACCGGGGTATCTAATCCTGTTTGCTCCCCACGCTTTCGCACCTGAGCGTCAGTCTTCGTCCAGGGGGCCGCCTTCGCCACCGGTATTCCTCCAGATCTCTACGCATTTCACCGCTACACCTGGAATTCTACCCCCCTCTACGAGACTCAAGCTTGCCAGTTTCAAATGCAGTTCCCAGGTTGAGCCCGGGGATTTCACATCTGACTTAACAAACCGCCTGCGTGCGCTTTACGCCCAGTAATTCCG
+
CCCCCGGGGGGGGGGGGGGGGGGGGGGGGGGGGGGGGGGGGGGGGGGGEGGGGGGGGGGGGGGFGGGGGDGGGGGGGGGGGGGGGGGGGGGGGGGGGGGGGGGGFGGGGGGGGGGGGGGGGGGGGGFGFGGGGGGCGGGGGEEFFFGCEGGGGFGGGGGGGGFDFGF@,DCEGGGGGGGC<CFGGGGFFGFGGGGGEGGGG7=7CFD7CFGGG+0CCCF=52536F9<05<:CCG4=?GGD:?FGF=<DC9
@M03364:276:000000000-BLYN8:1:1101:20090:5072 2:N:0:1
GGACTACACGGGTTTCTAATCCTGTTTGCTCCCCACGCTTTCGAGCCTCAGTGTCAGTTACAGGCCAGAGAGCCGCTTTCGCCTCCGGTGTTCCTCCATATATCTACGCATTTCACCGCTACACATGGAATTCCACTCTCCTCTCCTGCACTCAAGTCTCCCAGTTTCCAATGCACACAATGGTTGAGCCACTGCCTTTTACATCAGACTTAAGAAACCACCTGCGCTCGCTTTACGCCCAATAAATCCGG
+
CCCCCFGGGGGGGGGGGGGGGGGGGGGGGGGFGGGGGGGGGGGGGDGGGG?FGGGGGGGGGGGGGGFGGGGGGGGGGGGEGGGDFGGDGGDFGGGGGGGGGGGGCFGGGGGCFGGGGGCEGEFGCD<FFDGGGGGGFGGGGEGGDFGFGGGGGGGCDGGGDFGGGGGFGFGGGGGGGC>6DD?FGEFF7E?FGG9DFGCCDCCFFGCCGGCF7;C7CDFCF7A=D>)@=EFEGFDFD9=8E56F>FFECD>
@M03364:276:000000000-BLYN8:1:1101:5161:5104 2:N:0:1
GGACTACAAGGGTATCTAATCCTGTTTGCTCCCCACGCTTTCGAGCCTCAGGGTCAGTTACAGGCTAGAGAGCCGCTTTCGCCTCCGGTGTTCCGCCATATATCTACGCATTTCACCGCTACACATGGAATTCCACTCGCCTCTCCTGCACTCAAGTCTCCGAGTTTCCAATGCACACAATGGTTGAGCCACTGCCTTTTACATCCGACTAAAGAAACCCCCGGCGCTCGCTTTACGCCCAATAAATCCGG
+
CCC@6EFEEGGGGEGGAFFCC<FGC@C@FAFGFCF::FFDFGGGDCF8FDG,CFFEECC@,,6C<,CCFGG,DFEC7,DFEEGEGGG@>F==E,,,B4?@AF,E;<EGEB++<BAE9F74CC,AEF,AF,?8,C,:64+@C+==EB,3,,@=8,,E6,,@F++++@,@,6,,68E,3C+@,D,EFG86@FF,,5:,@E9<+2;<F*9****2*823CC8*//)/6)35()).2:+7B1*/*.(0:*9A*9)
@M03364:276:000000000-BLYN8:1:1101:12677:5107 2:N:0:1
GGACTACTGGGGTTTCTAATCCTGTTCGCTACCCATGCTTTCGAGCCTCAGCGTCAGTTACAGACCAGACAGCCGCCTTCGCCACTGGTGTTCCTCCATATATCTACGCATTTCACCGCTACACATGGAATTCCACTCTCCTCTCCTGCACTCAAGTCTCCCAGTTTCCAATGCACACAATGGTTGAGCCACTGCCTTTTACATCAGACTTAAGAAACCACCTGCGCTCGCTTTACGCCCAATAAATCCGG
+
CCCCCGGGGGGGGGGGGGGGGGGGGGGGGFDEGGGGGGGGGGGGFGGGGGGGGGGGGGGGGGGGGGGGGGGGGGGGGGGGGGGGGGGGGGGGGGGGGGGGGGGGGGGGGGGGGGCFGGGGGGFGFFGGGGGGGGGGG=@FGGGGGFFFGGGFGGGGGCEF9FFGGGGGGGGFFGFDFGEF8FGGGGG6FGGFGFD?EGGGGFCCB77CGGGFGFCCD>ECFD94@ABDFFFECFFF49EEGA@F7@FCFD:
@M03364:276:000000000-BLYN8:1:1101:16034:5143 2:N:0:1
GGACTACTAGGGTTTCTAATCCTGTTTGCTCCCCACGCTTTCGAGCCTCAGTGTCAGTTACAGGCCAGAGAGCCGCTTTCGCCTCCGGTGTTCCTCCATATATCTACGCATTTCACCGCTACACATGGAATTCCACTCTCCTCTCCTGCACTCAAGTCTCCCAGTTTCCAATGCACACAATGGTTGAGCCACTGCCTTTTACATCAGACTTAAGAAACCCCCTTCGCTCGCTTTACGCCCAATAAATCCGG
+
CCCCCFGGCGGGGGGGGGGG<FGGGGGGGGGGGGGGGGGGGGGGGGGE<FGGGGEFGGGFFFG,DFGGEGFGGGGGFGFGGEEGEGGGG7FFGGGGGGGGGGGGGG9@EEFGGGGGBCFEGGGGGGGGGGGGFG9AEFGGFGGGGDGGGGGDDCEF@BC,CDGGGFED,DDGGFGFGGGFC9?FFEGGGG6:7FDGGGGGFFEF+:?FGGGGF78FCG6*:795-9>A2*4ADCFE>@D@G):6:;CEGGD
@M03364:276:000000000-BLYN8:1:1101:8518:5145 2:N:0:1
GGACTACCGGGGTTTCTAATCCTGTTTGCTCCCCACGCTTTCGCACCTGAGCGTCAGTCTTTGTCCAGGGGGCCGCCTTCGCCACCGGTATTCCTCCAGATCTCTACGCATTTCACCGCTACACCTGGAATTCTACCCCCCTCTACAAGACTCTAGCTTGCCAGTTTTGGATGCAGTTCCCAGGTTGAGCCCGGGGATTTCACATTCAACTTAACAAACCACCTACGCGCGCTTTACGCCCAGTAATTCCG
+
CCCCCGGGGGGGFGGGGGGGGGGGGGGGGGGGFGGGGGGGGGGGGGGFGGGGGGGGGGGGGGGGGGGGGGGGGGGGGGGGGDGGGGGGGGGGFGGGGGGGGGGGGGGGC=CFFGGGGGGGGGGGGGGGDGGGGGGGGGGGGGDCFGGGF6:?FFFGGGGGFG7?7>FGFEFGGG7ADFDGGGGGFFGFGGGGCC5EGEGFFFFGF7@77FGGGD72;*AFFFFDEF:D9B@DDDGFBFGGE:8FF7667C2
@M03364:276:000000000-BLYN8:1:1101:14500:5158 2:N:0:1
GGACTACCGGGGTTTCTAATCCTGTTTGCTCCCCACGCTTTCGCACCTGAGCGTCAGTCTTTGTCCAGGGGGCCGCCTTCGCCACCGGTATTCCTCCAGATCTCTACGCATTTCACCGCTACACCTGGAATTCTACCCCCCTCTACAAGACTCTAGCCTGCCAGTTTCGAATGCAGTTCCCAGGTTGAGCCCGGGGATTTCACATCCGACTTGACAGACCGCCTGCGTTCGCTTTACGCCCCGTAATTCCC
+
CCCCCEFGGGGGFGGGGGGGGGGGGGGGGGGGGGGGGGGGGGGGGGGGGGGGGGGGGGGGGGGGGGGGGGGGGGGGGGFGGGGGGGGGGGGGGGGGGGGFGGGGGFGGGEFEGGFGGGGDEGGFGGGGGGGGGGDFGGGGGGGGGGGGGGGGGGGGGGGGGGGGGFGGGG>FFGGG@FGFGGGFGG6CEGGGGECC7CFGGGG+;F<DDDDGG*;270;=5:<B656.())093><F?GEC>;:D*7<7F*
@M03364:276:000000000-BLYN8:1:1101:11616:5191 2:N:0:1
GGACTACCGGGGTATCTAATCCTGTTTGCTCCCCACGCTTTCGCACCTGAGCGTCAGTCTTTGTCCAGGGGGCCGCCTTCGCCACCGGTATTCCTCCAGATCTCTACTCATTTCACCGCTACACCTGGAATTCTACCCCCCTCTACAAGACTCTAGCCTGCCAGTTTCGGATGCAGTTCCCAGGTTGAGCCCGGGGATTTCACATCCGACTTGCCAGACCGCCTGCATGCGCTTTACGCCCCGTAATTCCG
+
CCC@CF<@FFDFF;CCFD<CEFEFGFGGCFGCDF8@7CEEFAFEG7FFGCE<FFGFFEGFFFGCF@CF,6FF7CFF:CEGE=FGEBC>>BFF59EFFCF9F8;FEGF,BEDGGAEFBCCE+@F=EGGF<,CDFFFF9BEEGGB8=C;,3,8=DC,3=DEFGFGGGGFEEC5BE6,,<=DC:9D5CBDCCG<CCG>E5;C6:@G=AFC**1557+8FCC87>5<<1)(0.)75DGG<*(;EC)3)7CF9:F2
@M03364:276:000000000-BLYN8:1:1101:21921:5197 2:N:0:1
GGACTACAGGGGTTTCTAATCCTGTTTGCTCCCCACGCTTTCGCACCTGAGCGTCAGTCTTTGTCCAGGGGGCCGCCTTCGCCACCGGTATTCCTCCAGATCTCTACGCATTTCACCGCTACACCTGGAATTCTACCCCCCTCTACAAGACTCTAGCCTGCCAGTTTCGGATGCAGTTCCCAGGTTGAGCCCGGGGATTTCACATCCGACTTGACAGACCGCCTGCGTGCGCTTTACGCCCAGTAATTCCG
+
CCCCCGGGGGGGGGGGGGGGGGGGGGGGGGGGGGFGGGGGFFGGG7FFFGGGGGGGGCGGGGGGGGGGGGGGGGGGGGGGGGGGGGGGGGGGGGGGGGFGGGFGGGGGGD+CFGGGGGGGGGGFGGGGF8FEEFGCEFGGGEDFGGGGGGGGGGGFGGGGGGGGGFGGGDEGG>FEFGG?FGG8F?FGCFG55CGDDEGGGGGCFGGGGGGG=*;CC8CEEDFFFF9EFEEFG*><F?GGG>39DFFAFF*
@M03364:276:000000000-BLYN8:1:1101:5655:5197 2:N:0:1
GGACTACAAGGGTTTCTAATCCTGTTTGCTCCCCACGCTTTCGCACCTGAGCGTCAGTCTTTGTCCAGGGGGCCGCCTTCGCCACCGGTATTCTTCCAGCTCTCTACGCATTTCACCGCTACATCTGGAATTCTACCCCCTTCTACAAGACTCTATCCTGCCAGTTTCGGATGCAGTTCCCAGGTTGAGCCCGGGGCTTTCACCTCTGTCTTACAGAACCGCCTGCTCACTCTTTACGCCCGCTATTTCCG
+
@@<<BEE,FGG>@FGDFFFDFFGGGFG86<FC6,CCC@FEGCF7@BFC<,@@CFEE:CCFFFGFGFFE,,+@@@+7>@:FC?7:8:FC@BFCF,EA?FB,=ED5><EF8@FCAAA@9@FCF79,@E?<FDFGGDFA9D63+@DGF,3>=@F==3=,,@>@D,,@@A;F8:+@@8,,@CFG6,3*73,,<@F:1**4/=C?>D982*;C=+=7;++*1;*2=5)415(+./3;+2@71(*2*)(0)*1)***
@M03364:276:000000000-BLYN8:1:1101:24086:5197 2:N:0:1
GGACTACCGGGGTATCTAATCCTGTTTGCTCCCCACGCTTTCGAGCCTCAGTGTCAGTTACAGGCCAGAGAGCCGCTTTCGCCTCCGGTGTTCCTCCATATATCTACGCATTTCACCGCTACACATGGAATTCCACTCTCCTCTCCTGCACTCAAGTCTCCCAGTTTCCAATGCACACAATGGTTGAGCCACTGCCTTTTACACCAGACTTAATAAACCACCTGCGCTCGCTTTACGCCCAATAAATCCGG
+
CCCCCGFC@FEGGGGGGFFGGGGGGGGGGGGG8@FGGDGGGGGGFCFGGGGGGGGGFGGGGGGGGCFGFGGGFDGGGEFGCEEGGGGDGGGGGGGGGGGGGGGGGGGDFGGGGGGGGGDEGGGGGGG8FFFEGFGGGGGCCF8DFFGGGGFFGGG8FGGCFFF8DFFGGGGGGGGGGGDFGG8EFGFGGGGGGFFGGFGFFGGFFGGDGGGGGGGGGGGGFC>BB;2/>?56FCFE3<CEEF@F7CA)>CC
@M03364:276:000000000-BLYN8:1:1101:17662:5200 2:N:0:1
GGACTACAAGGGTTTCTAATCCTGTTTGCTCCCCACGCTTTCGCACCTGAGCGTCAGTCTTCGTCCAGGGGGCCGCCTTCGCCACCGGTATTCCTCCTGATCTCTACGCATTTCACCGCTACACCTGGAATTCCGCCCCCCTCTACCAGACTCTAGCCTGCCAGTTTCGGATGCAGTTCCCAGGTTGAGCCCCGGGCTTTCACATCCGACTTGCCAGACCGTCTCCGTGCCCTTTCCCCCCAGTAAATCCG
+
CCCCCGGGGGGGG@FGGGGGGGGGGGGGGGGGGGGGGGGGGGG;@CFG,C,CFGGGGGG9F,CFGGCGC,+FFFGGGEGGFGG@E<FGG+DFFGGGG8,5?5@EFGGGGEGGGFGFFGGGEGGGC8EGGFGFA,,@8++CEEEF,@,>33DDFD9EF>C,DGGGBB,@***>CFGGF9FGC9DFC?66CFEC*=88=EGGGGGGFGGG3CCCF+>70**=>*8:(99)-75<44D)1);CC53<>C*.:C1
@M03364:276:000000000-BLYN8:1:1101:22757:5220 2:N:0:1
GGACTACAGGGGTATCTAATCCTGTTTGCTCCCCACGCTTTCGAGCCTCAGTGTCAGTTACAGGCCAGAGAGCCGCTTTCGCCTCCGGTGTTCCTCCATATATCTACGCATTTCACCGCTACACATGGAATTCCACTCTCCTCTCCTGCACTCAAGTCTCCCAGTTTCCAATGCACACAATGGTTGAGCCACGGCCTTTTACAGCTTACTTAAGAAACCCCCTGCGCTCGCTTTACGCCCAATAAATCCGG
+
CCCCCGGFGGGGGGGGGCFGGGGGGGGGGGGGGGGGGGGGGDFFGGGGGGGFGGGGGGGGGGGDFGGGGGFGDFGG>FEFGG>@6ACDFFGDGGDDGGGGGGFEEFFFCEFGGFFFFGG?FGFG9FFGFFFGEFGG9>9ABEGD@EA?84==6@>==DDGGGGGGGGGGGGGC8,EEF+@99DD;B,7CE68+3+3C,@C+=:*3**+4+?9D:+=FFF**;:)(06A@?>/83CC>D58*=8A:7+);)2
@M03364:276:000000000-BLYN8:1:1101:15916:5220 2:N:0:1
GGACTACAAGGGTTTCTAATCCTGTTTGCTCCCCACGCTTTCGAGCCTCAGTGTCAGTTACAGGCCAGAGAGCCGCTTTCGCCTCCGGTGTTCCTCCATATATCTACGCATTTCACCGCTACACATGGAATTCCACTCTCCTCTCCTGCACTCAAGTCTCCCAGTTTCCAATGCACACAATGGTTGAGCCACTGCCTTTTACATCAGACTTAAGAAACCACCTGCGCTCGCTTTACGCCCAATAAATCCGG
+
CCCCCGGGFGGGGGGGGGGGGGGGGGGGGGGGGGGGGGGGGGGGFGGFGGGGGGGGGGGGGGG8FGGGGGGGGGGGGGGGGGGGEFGGGGGGGGGGGGGGGGGGGGGGFFGGGGGGGGGGGGGGGGGGFFAFFGGGGGGGGEFF?8EFEGGGFGFGCA>EFGGGGGGGGFFGGGGGGFCFGGDFGGGGGGGGGGGGGGGGGG72<C>2CFF:7C7CGGGFFDAEBEFEFEEDGG7>DDGG5F@AFC@CDG<
@M03364:276:000000000-BLYN8:1:1101:10864:5222 2:N:0:1
GGACTACTGGGGTTTCTAATCCTGTTTGCTCCCCACGCTTTCGAGCCTCAGTGTCAGTTACAGGCCAGAGAGCCGCTTTCGCCTCCGGTGTTCCTCCATATATCTACGCATTTCACCGCTACACATGGAATTCCACTCTCCTCTCCTGCACTCAAGTCTCCCAGTTTCCAATGACCCTCCCCGGTTGAGCCGGGGGCTTTCACGTCAGAATTAAAGAACCGCCTGCGCTCGCTTTACGCCCAATAAATCCG
+
A-8-8E,@FGF+8:CCECGF@EEGGGGGGGG<@FFCFGGGGFGGGB@EC@CCFGGEEEGCE<<<FCECEF8FGFG7@,B?F@:C,BCC=:84,@EFCFGFFFA5ECGGGDED99?FF@E>@FFG9FFGGGCE9,9,4=D=EF8DGFED,@FGG8D,,@DAD,,D>9CEFAAFG9,=,,+@CCECFEG6A,3:?*BG58CC?8F*;787+++3++3:CCFG3*213525>D3)57C)988::7(<4F42*2/
@M03364:276:000000000-BLYN8:1:1101:24746:5234 2:N:0:1
GGACTACCGGGGTTTCTAATCCTGTTTGCTCCCCTCGCTTTCGAGCCTCAGTGTCAGTTACAGGCCAGAGAGCTGCTTTCGCCTCCGGTGTTCCTCCATATATCTACGCATTTCACCACTACCCATGGAATTCCACGCTCCTCTCCCGCACCTAAGTCTCCCAGTTTCCAATGCACACAATCATTGAGCCACTGCCTTTTACATCAGACTTAAGAAACCACCTGCGCTCGCTTTCCGCACAATCAATCCTG
+
-<@-C8CEE+::FC;FEFFFGGDFGF9F9EFGFE,B+@CF8@F8F,@E@FGFDGF,CF9FGA,@,B<DA<,,C,BFCFFG,:6F,B>F7@F?FGCEF?<<FADEAEE7+++8,5:@F9A@,B,,,9,<=EFGC?=F+C>+@8D?FE,4@=++3,,,8@,3,@,,@,E=ECFFDFAC7CD8<,,,7,,4<,6@,5@FF;CC2;@++24754+:=+++*;8C97?)7)5?=54)8*+.:,*4=A))*2+7F+2
@M03364:276:000000000-BLYN8:1:1101:4468:5254 2:N:0:1
GGACTACTAGGGTATCTAATCCTGTTTGCTCCCCACGCTTTCGCACCTGAGCGTCAGTCTTTGTCCAGGGGGCCGCCTTCGCCACCGGTATTCCTCCAGATCTCTACGCATTTCACCGCTACACCTGGAATTCTACCCCCCTCTACAAGACTCTAGCCTGCCAGTTTCGGATGCAGTTCCCAGGTTGAGCCCGGGGATTTCACATCCGACTTGACAGACCGCCTGCGTGCGCTTTACGCCCAGTAATTCCT
+
CCCCCGGA9FEGGDGGGFGGGGGGGGGGG<FDECGGGGGEGGGGD7FFFFFGG@FCG<CFGGFGGGGGDCEEGGGGGGGGGGG@FFFEGEGGGGGGGFGGGGCGGGGGGGGGGGGGGGGGGGGGGGDFGGGGGGG;,8=CEGGGCDC=DDFFGGGGG6EDCDFGGGFGGGDGDGGGGCGGGGGGGGCEGGGFCGGEGCGGC=<C+9DDDDGGG7F@CCGGFGFBB:9>?F3)79DAF(CCGB1@7:F6DG*
@M03364:276:000000000-BLYN8:1:1101:12432:5263 2:N:0:1
GGACTACCCGGGTTTCTAATCCTGTTTGCTCCCCACGCTTTCGCACCTGAGCGTCAGTCTTTGTCCAGGGGGCCGCCTTCGCCACCGGTATTCCTCCAGATCTCTACGCATTTCACCGCTACACCTGGAATTCTACCCCCCTCTACAAGACTCTAGCCTGCCAGTTTCGAATGCAGTTCCCAGGTTGAGCCCGGGGATTTCACATCCGACTTGACAGACCGCCTGCGTGCGCTTTACGCCCAGTAATTCCG
+
CCCCCFGGGGEEGGGGGGGGGGFGGGGGGGGGGGGGGGGGGGGGGGGGGGGGGGGGGGGGGGGGGGGGGGGGGDFGGGGGGGGGGGGGGDGGGGFFGGGFFGGGGGGGEGGGGGGGGGGGGGGGGGGGCFGGGGGGGGGGGGGGGGGGGGGFFGGGCGGGGGGGGGGGGGGGGGGGFGGGGGGGGGGFFGGGGGGG5CF?CFGGFGGDGGGGGDGFGGGG>EE?FF>E?DEFGG34B?EDGEF?F>B>DF7
@M03364:276:000000000-BLYN8:1:1101:9481:5267 2:N:0:1
GGACTACTAGGGTATCTAATCCTGTTTGCTCCCCACGCTTTCGAGCCTCAGTGTCAGTTACAGGCCAGAGAGCCGCTTTCGCCTCCGGTGTTCCTCCATATATCTACGCATTTCACCGCTACACATGGAATTCCACTCTCCTCTCCTGCACTCAAGTCTCCCAGTTTCCAATGCACACAATGGTTGAGCCACTGCCTTTTACATCAGACTTAAGAAACCACCTGCGCTCGCTTTACGCCCAATAAATCCGG
+
CCCCCGGGGGGGGGGGGGCFGGGGGGGGGGGGGGGGGGGGGGGFGGGGGGGGGGGGGGGGGGGGGGGGGGGGGGGGGGFF:EEGGGGGGGGGGFFGGGGGGDFGGGGGFC:CGGGGGGGGEGGGGFGGGFFGGFGGGGDGFGGFGGGG8=EDDFGGGGGECFGGFGFDFGCGGGGFGD88DF8FF6DGFE?DEGGFGG9@CGCFFFGCDCFGGGGGGGGGFGF@DA9B25??17CE>@GDDF3)*289FG:
@M03364:276:000000000-BLYN8:1:1101:24215:5276 2:N:0:1
GGACTACTAGGGTTTCTAATCCTGTTTGCTCCCCACGCTTTCGAGCCTCAGTGTCAGTTACTCGCCAGAGAGCCGCTTTCGCCTCCGGTGTGCTTCCATATATCTACGCATTTCACCGCTACACATGGAATTCCATGACTCTCTTCTGCACTCAAGTCTCCCAGTTTCCAATGACCCTCCCCGGTTGAGCCGGGGGCTTTCACATCAGACTTACTCAACCGCCTGCGCACGCTTTACGCCCTATACAACCG
+
-8-<B@CEAECGGGGGGGGCFECEFGFGGGDG8BEGDGE;CFG,CCCF8EF9FGFFAFGCF,,8+@:@EC,66EF7FE@,@@CCED:BF7F,A,@,BCEFGFFFGCFDGGEGCFFF,++6@@:E9?=<B<AFFD9,,,6,8=FGFGDC,E=8D,89EB;A,3,@F;,8,,7@8,,@3D+@E>6+@>:C,DC+@:C5**=<8=981*+;*;04+0+13<FF>EB(6).),=5B5<<)=4;>7)(9D**)9*1
@M03364:276:000000000-BLYN8:1:1101:15330:5283 2:N:0:1
GGACTACCGGGGTATCTAATCCTGTTTGCTCCCCACGCTTTCGAGCCTCAGTGTCAGTTACAGGCCAGAGAGCCGCTTTCGCCTCCGGTGTTCCTCCATATATCTACGCATTTCACCGCTACACATGGAATTCCACTCTCCTCTCCTGCACTCAAGTCTACCAGTTTCCAATGCATACAATGGTTGAGCCACTGCCTTTTACACCAGACTTAATAAACCACCTGCGCTCGCTTTACGCCCAATAAATCCGG
+
CCCCCGGGGGGGGGGGGGGGGGGGGGGGGGGGGGGGGGGGGGGFGGGGGGGGGGGGGGGGGGGGGGGGGGGGGGGGGGGGGGGFFFGEFGGGGGGGGGGGGEGGGGDGGGGGGFGGGGGG7:FG9?FGGGGGFGFGGGGGGGGDCFGGGGGGGGGGGFGFFGGGGGGGGFGGGGGGGGD8EG?GGGFGF@6EE?CFCFGFGGGG6?FGGG>D7EFG7?6FFGFF@E@F>FFFGGG=B@G>*5=;C+1?CD:
@M03364:276:000000000-BLYN8:1:1101:5351:5286 2:N:0:1
GGACTACTGGGGTTTCTAATCCTATTTGCTCCCCACGCTTTCGAGCCTCAGTGTCAGTTACAGGCAAGAGAGTCGCTTTCGCCACCGGTGTTCCTCCATATATCTACGCATATCACCGCTACACATGGAATTCCACTCTCCTCTCCTGCACTCAAGTCTACCAGTTTCAAATGCATCCAATGGTTAAGCCACTGCCTTTTCCACCCACCCTAAGCAACAACCAGCTCCCGCTTTACGCCCAATAAATCCGG
+
CCCCCFGG,6E@@@,F<FC666C,6CF,CFA@FEF:@::F8F:,F,+4,;CFCCF@,6CCFDF@@,,,@,6,,C+@FGBF,F@CC<@6C+C,,C,5?AB<F9E<4E<FCF7,,5AF8F:++@9=,A,:==99?,C,,,,9444?=,E8,@88,4@D3E3,8=D37E;E,3,@D9EF,6@=9,,,3,,@,36=@,,,23EC2+5+*++*309**;;C7FC99C*5)*6*)?AFC*+1)/**:6=):++)*7/
@M03364:276:000000000-BLYN8:1:1101:9619:5301 2:N:0:1
GGACTACACGGGTATCTAATCCTGTTTGCTCCCCACGCTTTCGAGCCTCAGTGTCAGTTACAGGCCAGAGAGCCGCTTTCGCCTCCGGTGTTCCTCCATATATCTACGCATTTCACCGCTACACATGGAATTCCACTCTCCTCTCCTGCACTCAAGTCTCCCAGTTTCCAATGCACACAATGGTTGAGCCACTGCCTTTTACATCAGACTTAAGAAACCACCTGCGCTCGCTTTACGCCCAATAAATCCGG
+
CCCCCGGGGGGGGGGGGGFGGGGGGGGGGGGGGGGGGGGGGGGGGGGGGGGGGGGGGGGFGGFGGGGGGGGGGGGGGGGGGGGEFGGGGGGGGGGGGGGGGGGGGGGGGGGGGGFGGGGGGGGGGGGGGDGGGGGGGGGGGGGGGGGG?FDFGGD8,DFGGGGGDFFFGGGG8EFGFGGGGG?FGEGGGGGGGGFGGGGG>DFFF:F5CFGC87CG5C>>F9A44?>@@FFFG<:C>@=8CFDFFGAC<DC
@M03364:276:000000000-BLYN8:1:1101:12266:5329 2:N:0:1
GGACTACCAGGGTTTCTAATCCTGTTTGCTCCCCACGCTTTCGAGCCTCAGTGTCAGTTACAGGCCAGAGAGCCGCTTTCGCCTCCGGTGTTCCTCCATATATCTACGCATTTCACCGCTACACATGGAATTCCACTCTCCTCTCCTGCACTCAAGTCTCCCAGTTTCCAATGCACACAATGGTTGAGCCACTGCCTTTTACATCAGACTTAAGAAACCACCTGCGCTCGCTTTACGCCCAATAAATCCGG
+
CCCCCGGGGGGGGGGGGGGGGGGGGGGGGGGEGGGGGGGGGGGCGGGGGGGGGGGGGGGGGGGGFGGDFGGGGGDGGGGGGGGGGGGGGGGFFGGGGGGGGGGGGGGGGGGGGGGFGCGGGGGGFGGGG=FFGGGGFGGGGG>@DFGGFFFGGGGDFGGGGGGGGGGGGFGGGGGFGFGGFGGGFGDFGFGF?EFEFGGG;FCC9CFGCCCGFFGGFGDFFGFFDF2?=DE>DFCCE2C7C>16C+:?698
@M03364:276:000000000-BLYN8:1:1101:20254:5331 2:N:0:1
GGACTGCTGGGGTTTCTAATCCTGTTTGCTCCCCACGCTTTCGCACCTGAGCGTCTGTCTTTGTCCATGGGGCCGCTTTCGCTACCGGTATTCCTCCTGCACTCTGCGGATTTCAACGCTGCACCTGCAATTCTACTCCCCTTTACAATACTCTATCGTGCCAGTTTCGGTTGCAGTTCCCAGCTTGAGCCCGGGGATTTCACTTGCGAATTGGTTGGCTGCGTGCTTGATCGTTACGCCCAGTAGTACCG
+
B9C-,,,,;-,+7+,66C9F,;,;;CF@,;E,D6E:+@,6D@FF,8@FF8C8B@F,6EAF@<,CA9,,6<@@,8@:+B<<C7,,+B@7FB<FC5@A,,B,,:E,9,,+++74CF9,C:FC++A<,FE4,5,CAF9,,88FG8,+7,,3,7@D=A;,@+6@+>D,8,,@6+++1>9,@,,ECGB,@@D>?,,@18*8*:,,4+,+1++/))/57*+*/)>+)2)6()(1))1;*;*()-*/55(9:*9)2:1
@M03364:276:000000000-BLYN8:1:1101:20066:5344 2:N:0:1
GGACTACTGGGGTATCTAATCCTGTTTGCTCCCCACGCTTTCGAGCCTCAGTGTCAGTTACAGGCCAGAGAGCCGCTTTCGCCTCCGGTGTTCCTCCATATATCTACGCATTTCACCGCTACACATGGAATTCCACTCTCCTCTCCTGCACTCAAGTCTCCCAGTTTCCAATGCACACAATGGTTGAGCCACTGCCTTTTACATCAGACTTAAGAAACCACCTGCGCTCGCTTTACGCCCAATAAATCCGG
+
CCCCCGGGFFGGGGGGGGFGGGGGGGGGGGGGGGGGGGGGGGGGGGGGGGGGGGGGGGGGGGFGGG<FFGGGGGGGGGGGGGGF@FEGGGGGGGGGGFGFGCFGGGGGGGGGGGGGGGGGGGGGGGFGGFGGGGGGGGGGGGD?FGG?GGGGGGCFGGGGDFCFGGGGACFGFGGGFGGGGGFGFGGFGFGFCG9FGFGGGGGGFGGGGGGGCFGGGGGGFGFFBF=DFFB49CDCDDDCEF@F>FFEGG7
@M03364:276:000000000-BLYN8:1:1101:7231:5350 2:N:0:1
GGACTACAAGGGTATCTAATCCTGTTTGCTCCCCACGCTTTCGAGCCTCAGTGTCAGTTACAGGCCAGAGAGCCGCTTTCGCCACCGGTGTTCCTCCATATATCTACGCATTTCACCGCTACACATGGAATTCCACTCTCCTCTCCTGCACTCAAGTCTCCCAGTTTCCAATGCACACAATGGTTGAGCCACTGCCTTTTACATCAGACTTAAGAAACCACCTGCGCTCGCTTTACGCCCAATAAATCCGG
+
CCCCCGGGGGGGGGGGGGGFGGGGGGGGGGGGGGGGGGGGGGGGGGGGGGGGGGGGGGGGGGGGGGGGGGCEGGGGGGGGGGGEGGGGGGGGGGGGGGGGGFGG9FGGGGEEFGGGGGGGGGGFGGGGFAEFGGFC>>,AEFFFGGGGGFF+@FFGGGGGGGGGGGGGGGGGGGGGGGGFGGCDFEGGGGGGGGGGGGGGGGGGFCD*7?=CGD8@DGGGF*;;BBBADF:>FDGEDDCEGF@FGFFFDCC
@M03364:276:000000000-BLYN8:1:1101:19934:5352 2:N:0:1
GGACTACAAGGGTTTCTAATCCTGTTTGCTCCCCACGCTTTCGCGCCTCAGTGTCAGTTACAGGCCAGAGAGCCGCTTTCGCCTCCGGTGTTCCTCCATATCTCTACGCATTTCACCGCTACACATGGAATTCCACTCTCCTCTCCTGCACTCAAGTCTCCCAGTTTCCAATGCACACCATGGTTGAGCCACTGCCATTTACCTCAGCCTTAAGCAACCACCTGCGCTCGCTTTACGCCCAATCAATCCGG
+
6CBCCFF,E9FFEFCEEA,CCEC<@EF8C<FCEGFGC@FFGFG7+@F:@EFE<FGGGC,,<CC<@ECDAF,6CFEG7BAFCFC,8FCGC:BF<EEGG,C?E,CEFGGGGEGCFG9FGG7@CFEF,AFGG<<F95@=EGFFGFGGC@9@E==DG,36,7=9=8,,6,@C8E;9EGA9AE+=,,,3@>874>3@,,,,,,@,++,2877*9CC5:++57DDE>E4BB92)5)5)?C7@)6:C*)/)**+)025
@M03364:276:000000000-BLYN8:1:1101:10089:5381 2:N:0:1
GGACTACTGGGGGTTCTAATCCTGTTTGCTCCCCACGTTTTCGCACCTGAGCGTCAGTCGTTGTCCGGGGGGCGGCCTTCGCCCCCGGTATTCTTCCAGATCTCTACTCATTTCACCGCTCCACGTGGAATTCTCCCCCCCTCTGCCCGATTCAAGCCTGCCCGTTTCGAATGCAGTTCCGGGGTTGATCCCGGGGTTTTCCCGTCCGACTTCACAGACCCCCGGCGTCCGCTTTACGCCCAGTAATTCGG
+
CCCC<EF<FG8C+@6CCFCCC<<,CAC<<9FEFE,@7,CF,C:6@@:B,,,6+8,,BF<,C::,:C,+@CE7F+<CC:,,1>+***11*4C9F,+?<:,,2,+,42,,,,?,22,?<FF:**,=5/8*269<C++3*;?E8**7+++*2**13+<<6CCF>;*/:@<+**000++:A+<+**/*2:*++<2*/::C15?C**+*0*)//)19*0*0**//)*),-5,.,7)5CC54*(2C/76)2**):**
@M03364:276:000000000-BLYN8:1:1101:17124:5391 2:N:0:1
GGACTACCAGGGTTTCTAATCCTGTTTGCTCCCCACGCTTTCGAGCCTCAGTGTCAGTTACAGGCCAGAGAGCCGCTTTCGCCACCGGTGTTCCTCCATATATCTACGCATTTCACCGCTACACATGGAATTCCACTCTCCTCTCCTGCACTCAAGTCTCCCAGTTTCCAATGCACACAATGGTTGAGCCACTGCCTTTTACATCAGACTTAAGAAACCACCTGCGCTCGCTTTACGCCCAATAAATCCGG
+
CCCCCFGGFGGGGGGGGFGGGGGGGGGGGGGGGGGEGGGGGGGGCEGFFGGGGGGGGGGGGGGGGGGGGGGGGGGGCFFGGGGGGGGGGGGGFGFGGGGGGGEEFFEFEEGDGFFFGGGGGGCC@FFEC=FGGG9FEDAFFG?=DGGGGG@D==EFFGCGG88>FFGGGGFGDGFFCFEGGGDGFEGGGF?CE?GFCFFG7CFD9+4*2*+2<7CF>D67@>ABDDBA9:6?FD=>52C7C53AC++<;D7
@M03364:276:000000000-BLYN8:1:1101:20947:5416 2:N:0:1
GGACTACAGGGGTTTCTAATCCTGTTTGCTCCCCACGCTTTCGCACCTGAGCGTCAGTCTTTGTCCAGGGGGCCGCCTTCGCCACCGGTATTCCTCCAGATCTCTACGCATTTCACCGCTACACCTGGCATTCTACCCCCCTCTACAAGACTCTAGCCTGCCAGTTTCGGATGCAGTTCCCAGGTTGAGCCCGGGGATTTCACATCCGACTTGACAGACCGCCTGCGTTCGCTTTACGGCCAGTAATGCCG
+
CCCCCGGGGGGGGGGGAEGFFG<FGGGGGFGGCGGGGEGGF9FCBFGGFC8<FGGGGGGGGGGFGGFFG7FGGGGEF=FEFG7FEF@FGDFEFFDFG,E?FEFFFGG@F7+?EECFGGDCFFFEGD=F,>,EFDFGCFGDCEEGFDGGGGG?EGGGGCEFCGGGF9>DCCEC>67AFCDDC?,1?2,=,?BD*?1:/BB9F797FGF3///*778;CCCFD=B?:495(..5CCC9F0**:)(/02@)*21
@M03364:276:000000000-BLYN8:1:1101:4645:5418 2:N:0:1
GGACTACTGGGGTATCTAATCCTGTTTGCTCCCCACGCTTTCGCACCTGAGCGTCAGTCTTTGTCCAGGGGGCCGCCTTCGCCACCGGTATTCCTCCAGATCTCTACGCATTTCACCGCTACACCTGGAATTCTACCCCCCTCTACAAGACTCTAGCCTGCCAGTTTCGGATGCAGTTCCCAGGTTGAGCCCGGGGATTTCACATCCGACTTGACAGACCGCCTGCGTGCGCTTTACGCCCATTAATTCCG
+
CCCCCGGGGGGGGGGGGGGDGGGGGGGGGGGGGGGGGGGGGGGGGGGG<E<,@CFGGCFGGGGGGGGF8FFEG@BFFGGGGGGGGGGGGGGGGGGGGFGFFGGGFAEFGGGGGGGGGG7=FGFGFGGGDBFGGDFG9DFEGGCDFGF9>?@FGG;AEGGGGDFCGGGFEE>E>67,3@FGG98CF9:9EFB8:EGC*CFFC+9;ACCCGG):C7C+**=FDD:::>9DFB3BCD5<B?GEE)(1:7@2::*
@M03364:276:000000000-BLYN8:1:1101:10075:5429 2:N:0:1
GGACTACTAGGGTTTCTAATCCTGTTTGCTCCCCACGCTTTCGCACCTGAGCGTCAGTCTTTGTCCAGGGGGCCGCCTTCGCCACCGGTATTCCTCCAGATCTCTACGCATTTCACCGCTACACCTGGAATTCTACCCCCCTCTACAAGACTCTAGCCTGCCAGTTTCGAATGCAGTTCCCAGGTTGAGCCCGGGGATTTCACATCCGACTTGACAGACCGCCTGCGTGCGCTTTACGCCCAGTAATTCCG
+
CCCCCGGGGGGGGGGGGGFGGGGGGGGGGGGFGGGGGGGGGGGDGGGGGGGGGGGGGGGGGGGGGGGGGGGDGGGGGGGGGGGGEGGGGGGGGGGGGGGFDGGGGGFFGGGGGFGGGGGGGGGGGFGGGGGGGGGGGG8F@EGGFGGGGGGFGGGDGGFEGGGDCFCEEFGGGGGGGGGGGCGGGGGGGGGGGGGGEGFDGGGGAFGCCGGGGGGGCFGGA=>;=FFFBEFFGDDAF(;EEEFF=7@AFF0
@M03364:276:000000000-BLYN8:1:1101:20465:5465 2:N:0:1
GGACTACTCGGGTTTCTAATCCTGTTTGCTCCCCACGCTTTCGAGCCTCAGTGTCAGTTACAGGCCAGAGAGCCGCTTTCGCCTCCGGTGTTCCTCCATATATCTACGCATTTCACCGCTACACATGGAATTCCACTCTCCTCTCCTGCACTCAAGTCTCCCAGTTTCCAATGCACACAATGGTTGAGCCACTGCCTTTTACATCAGACTTAAGAAACCACCTGCGCTCGCTTTACGCCCAATAAATCCGG
+
CCCCCGFGEFGGGGGGGGFFGGGGGGGGGGGGGGFEGGGGGGGGGGGGGGGGGGGGGGGGFGGGFG<CFFGGGGGGGGGGGGGGGGGDGGGGGCEFGCFCGGGGGFGGC7FGGGGGGGGGGGGG9FFGGGFFGGGGFFGGGFFD?FDDEG8+,,8=,@FGGGGGGGGGGGDFFGDGDFC6EGGGGGGE?E634@B8EFFGCFG++8;7>C<:=8>F>DFGF5FEBDFB)8)):7@>8@ED7:18*21.*::
@M03364:276:000000000-BLYN8:1:1101:21342:5474 2:N:0:1
GGACTACTCGGGTTTCTAATCCTGTTTGCTCCCCACGCTTTCGCACCTGAGCGTCAGTCATTGTCCAGGGGGCCGCCTTCGCCACCGGTATTCCTCCAGATCTCTACGCATTTCACCGCTACACCTGGAATTCTACCCCCCTCTACAAGACTCTAGCCTGCCAGTTTCGGATGCAGTTCCCAGGTTGAGCCCGGGGATTTCACATCCGACTTGACAGACCGCCTGCGTGCGCTTTACGCCCAGTAATTCCG
+
CCCCCGGGGEGGGEGGGGGGFGGGGGGGGGGGFGFGGGGGGGGGGGGGEFGGGGEFFFFGFGDEFGGGFGBCEGGG@CFGFEGGGGGGCFGGGFGGGGDGGE@FGFEGFGEGGGFGGGGDFGGGGGG@=DGGGAFG,@DGEEGGFGC?DFFFFFCEGGFFGFFGGDEFG58CC6CGGFGG?F6DFFGGGF?578CGGGDFGGC7FGG3*)/7;CC76<EGDGD<::9D?E>DDCGAF0>8E>?F77@2C7*
@M03364:276:000000000-BLYN8:1:1101:19569:5474 2:N:0:1
GGACTACTGGGGTTTCTAATCCTGTTTGCTCCCCACGCTTTCGAGCCTCAGTGTCAGTTACAGGCCAGAGAGCCGCTTTCGCCTCCGGTGTTCCTCCATATATCTACGCATTTCACCGCTACACATGGAATTCCACTCTCCTCTCCTGCACTCAAGTCTCCCAGTTTCCAATGCACACAATGGTTGAGCCACTGCCTTTTACATCAGACTTAAGAAACCACCTGCGCTCGCTTTACGCCCAATAAATCCGG
+
CCCCCFGGGDGGFGGGGAFGGGGGGGGGGGGGFGGGGGGGGGGFFGGGEFDGGGFGGGGGGGGGGGGGGGG:FGGDDG@FGGGGGGE>FGGGFGGFFGG<FEGGFGGGGGGGGGGGD7FEFGFGGGGGFFF8?FCG>@BFGFGF?GGGGFGGGGGGGFGFGEFGGFGFFFAG8DFGFGCGGA8EGGCGF7BF?C98@CGGC?FFFG*2;CGGGGGFFGCFFCFE=ABFD>B?D<7@B@GEEA3ACGFCDDD
@M03364:276:000000000-BLYN8:1:1101:7544:5478 2:N:0:1
GGACTACCCGGGTTTCTAATCCTGTTCGCTACCCATGCTTTCGAGCCTCAGCGTCAGTTACAGACCAGACAGCCGCCTTCGCCACTGGTGTTCTTCCATATATCTACGCATTTCACCGCTACACATGGAATTCCACTCTCCTCTCCTGCACTCAAGTCTCCCAGTTTCCAATGCACACAATGGTTGAGCCACTGCCTTTTACATCAGACTAAAGAAACCACCTGCGCTCGCTTTACGCCCAATAAATCCGG
+
CCCCCGGGGGGGGGDGFGGGGGGGGGGGGGGGGGGGEFGGGGGGGGGGGGGGGGGGGGGGGGGFGGGGGGGGGGGGGEGGGGGGCGGGGGGGGGGGGGGGGGGFGEGGGDEGFGGGGGGGGGGGGGGFEEFGGGGGGCDCFGGGGGGGGGGGGGGGFGG9BF8FFGGG=;DE8BFCDFCGGG8EGGG?EGGFCEG?FEFF9FGGFGG7FC*;CDGGFD6CF7?40/5?@EBEFD8C4=8CEFDF=F@?*81
@M03364:276:000000000-BLYN8:1:1101:21425:5481 2:N:0:1
GGACTACTGGGGTTTCTAATCCTGTTTGCTCCCCACGCTTTCGCACCTGAGCGTCAGTCTCTGTCCAGGGGGCCGCCTTCGCCACCGGTATTCCTCCAGATCTCTACGCATTTCACCGCTACACCTGGAATTCTACCCCCCTCTACAAGACTCTAGCCTGCCAGTTTCGGATGCAGTTCCCAGGTTGAGCCCGGGGATTTCACATCCGACTTGACAGACCGCCTGCGTGCGCTTTACGCCCAGTAATTCCG
+
CCCCCGGGGGGGGGGGGGGGGGGGGGGGGGGGGGGGGGGGGGGGGGGFCDFGGGGGGGGGGGGGGGGGGGGGGGGGGGGGGGGGDGGGGGGGGGGGGGGFGGGGGGDGG>GGGGGGGGGGCFGGFGGG8FFGGGGGGG?EGGGGGGGGDFGGGGGCGGGGGGFFGCGFGGEGGG79DFFGGGCFGGCF68FGGDGDDGGGGGGDCFDD35DDGFF77CFGFCEFFFFE6B577DGFF0C?E3<F*:B9DG*
@M03364:276:000000000-BLYN8:1:1101:15732:5506 2:N:0:1
GGACTACTGGGGTTTCTAATCCTGTTTGCTCCCCACGCTTTCGCACCTGAGCGTCAGTCTTTGTCCAGGGGGCCGCCTTCGCCACCGGTATTCCTCCAGATCTCTACGCATTTCACCGCTACACCTGGAATTCTACCCCCCTCTACAAGACTCTAGCCTGCCAGTTTCGAATGCAGTTCCCAGGTTGAGCCCGGGGATTTCACATCCGACTTGACAGACCGCCTGCGTGCGCTTTACGCCCAGTAATTCCG
+
CCCCCGGGGGGGGGGGGGGGGGGGGGGGGGGGGGDGGGGGDFGGGGGGGGGGGGGGGGGGGGGGGEFGGGGGGGGGGGGGGGGGGGGDGGGGGGGGGEGGGGFGGGGGGGGFGGCGGGGGGGFGGGGGCFGGGGFGGC+FEGDFGGGGGGGGGGCFFGGGFGGGCFGGGFGGFGCFGGGFCCFGFGGGGGGGGEGG*;FFFGGGFG4**:<DCGGFGFGF55A?FFBF?3@DGGGFF6E8C>??CC=AFF*
@M03364:276:000000000-BLYN8:1:1101:17183:5516 2:N:0:1
GGACTACTAGGGTTTCTAATCCTGTTTGCTCCCCACGCTTTCGCACCTGAGCGTCAGTCTTTGTCCAGGGGGCCGCCTTCGCCACCGGTATTCCTCCAGATCTCTACGCATTTCACCGCTACACCTGGAATTCTACCCCCCTCTACAAGACTCTAGCCTGCCAGTTTCGGATGCAGTTCCCAGGTTGAGCCCGGGGATTTCACATCCGACTTGACAGACCGCCTGCGTGCGCTTTACGCCCAGTAATTCCG
+
CCCCCGGGGGGGGGGGGGGGGGGGGGGGGGGGGGGGGGGGGGGGGGGGGGGGGGGGGGGGGGGGGGGGGGGGGGGGGFFGGGGGEGGGGGGGGGGGGFGDEGGGGFGGGGGGGGGGGGDCFGGGGGGGGGGCCFFGDGGGGGGGGGGGGGGGGGGFGGGG7F:FCGGGGGGGGGGGGGGDFGGFGGGFGFGDG5CEDGFGGGG7ACCDDGGGGFF>D<CFA5:2:)27(07BG3DBF?ACE5<?FFB)::*
@M03364:276:000000000-BLYN8:1:1101:6608:5542 2:N:0:1
GGACTACTGGGGTTTCTAATCCTGTTTGCTCCCCACGCTTTCGCACCTGAGAGTCAGTATTTGTCCAGGGGGCCGCCTTCGCCACCGGTATTCCTCCAGATCTCTACGCATTTCACCGCCACACCTGGAATTCTACCCCCTTCTACAACACTCATGCCTGCCACTTTCGGATGCAGCGCCCAGGTTCAGCCCGGTGGTTTCACACCTGCCTTACCAAACCGCCTGCGTGGGCTTTACCCCCAGTAATTCCC
+
B@<-,6;;6C,8C+66C,C@,<,@-C9@C6,;6BCFCF7FFG7B7::FE,,,,;F,,E,;;C,FECF<FE>@+6@@CC,C<CF7,?+@FE7F?E;<A<EEFE,C4,E<>:@CAAF???7+8B:C8AF,=<,8CFF9D6DF+@DC,8,,3,6=E,,,3,,@@8F,,3@D@++6*7,3,*@*3*2>F9,2,>:4*?*=*61=+=CG)/***2;+2**@**8*5C5<(5(.()))219AF)0/2>(0::1)0**
@M03364:276:000000000-BLYN8:1:1101:11769:5559 2:N:0:1
GGACTACAGGGGTTTCTAATCCTGTTTGCTCCCCACGCTTTCGAGCCTCAGTGTCAGTTACAGGCCAGAGAGCCGCTTTCGCCTCCGGTGTTCCTCCATATATCTACGCATTTCACCGCTACACATGGAATTCCACTCTCCTCTCCTGCACTCAAGTCTCCCAGTTTCCAATGCACACAATGGTTGAGCCACTGCCTTTTACATCAGACTTAAGAAACCACCTGCGCTCGCTTTACGCCCAATAAATCCGG
+
CCCCCGGGGGGGGGGGGGFFGGGGGGGGGGGGGGGGGGGGGGGCGGGFGGGGGGGGGGGFGGGGGGGGGGGGGFGGGGGGGGGGGGGGGGGGGGGGGGGGGGFDEAFGGGGGFGGGGGGGGGGGGGGFFGGGGGGGGGGGGGGGGGGGGGGGGGDEFFGGGFGGGGGAFGFGGG8DFGGCFGFFFGGFGG?FGCCFGGGF?FGFFFF*79C>FGG>7FCCFGFFFFFFFADECF8C4>EGGFFFCFFC*97
@M03364:276:000000000-BLYN8:1:1101:19456:5569 2:N:0:1
GGACTACTCGGGTATCTAATCCTGTTTGCTCCCCACGCTTTCGAGCCTCAGTGTCAGTTACAGGCCAGAGAGCCGCTTTCGCCTCCGGTGTTCCTCCATATATCTACGCATTTCACCGCTACACATGGAATTCCACTCTCCTCTCCTGCACTCAAGTCTCCCAGTTTCCAATGCACACAATGGTTGAGCCACTGCCTTTTACACCAGACTTAATAAACCACCTGCGCTCGCTTTACGCCCAATAAATCCGG
+
CCCCCFGGGGGGGGGGGGGGGGGGGGGGGGGGGGGGGGGGGGGGGGGGGGGGGGGGGGGGGGGGFFGGGGGGGGGGGGGECEFGGGGGGGGGGGGGGGGGGCFGGGGGGGGGGGGGGGGGGGGGGGDGGGGGFGFFGGFGG=EFGEF?DFGDFGFGFGGD9DGGGGGGGGCFGC9EFGG+@C?FGGGF7CFGDFG?FGFG9DGGFFF*;DBF7@CCDFGFFGFF=AA?DFFFGGGEFDGC=)6A:DF?DGG
@M03364:276:000000000-BLYN8:1:1101:25986:5590 2:N:0:1
GGACTACCCGGGTTTCTAATCCTGTTTGCTCCCCACGCTTTCGAGCCTCAGTGTCAGTTACAGGCCAGAGAGCCGCTTTCGCCTCCGGTGTTCCTCCATATATCTACGCATTTCACCGCTACACATGGAATTCCACTCTCCTCTCCTGCACTCAAGTCTCCCAGGTTCCAATGCACACAATGGTTGAGCCACTGCCTTTTACATCAGACTTAAGAAACCACCTGCGCTCGCTTTACGCCCAATAAATCCGG
+
CCCCCFDFFEGGFGGGGFGGGGGGGGGFGFDGGGGGGE>FFGGFGDGGGGGGGGGAEGGGGGDFGG?DGGEBCF@FEECFCEGG:DFGGC=BEAAFGFGGGC9FGGFGGCFEFGGGFGDECEGGCABFGGGCAFFF>FFCGFE+D,@DEFED>8DFGGGGGF,D6@,3D;DCGGGGGGGFFG6;@CC?ED,@FGGGGGG,=?CFA>;>C5>CGGC8CD,>?59<4952>BEA4888B?GGEF(00:@C;)/
@M03364:276:000000000-BLYN8:1:1101:4374:5595 2:N:0:1
GGACTACTCGGGTTTCTAATCCTGTTTGCTCCCCACGCTTTCGCACCTGAGCGTCAGTCTTTGTCCAGGGGGCCGCCTTCGCCACCGGTATTCCTCCAGATCTCTACGCATTTCACCGCTACACCTGGAATTCTACCCCCCTCTACAAGACTCTAGCCTGCCAGTTTCGGATGCAGTTCCAAGGTTGAGCCCGGGGATTTCACATCCGACTTGACAGACCGCCTGCGTGCGCTTTACGCCCAGTAATTCCG
+
CCCCCGGGGEGGG7@FGGGGGGFGGGGGGGGGGGGGGGGGGFGGGGGGGGGGGGGGGFGGGGGGGGGGC@F>FEFEFGGGGGGGGGGDEGGGGGGGGGGGGGGGFFFFCCFGGCFGGGGGGGGGGGGGGGGDFFGGGDGEDEGGGGGGFGFFEFEACEGFGGGGGGGGGG5C>FAC;CC@,5DGGGF?CFGFEEGGGGGGDCGGFGGGDGDDCFGDGG57DGFFB>>F:EEFGCFFB:EEE3:<F76)2:7
@M03364:276:000000000-BLYN8:1:1101:18312:5607 2:N:0:1
GGACTACTCGGGTTTCTAATCCTGTTTGCTCCCCACGCTTTCGCACCTGAGCGTCAGTCTTTGTCCAGGGGGCCGCCTTCGCCACCGGTATTCCTCCAGATCTCTACGCATTTCACCGCTACACCTGGAATTCTACCCCCCTCTACAAGACTCTAGCCTGCCAGTTTCGAATGCAGTTCCCAGGTTGAGCCCGGGGATTTCACATCCGACTTGACATACCGCCTGCGTGCGCTTTTCGCCCCGTGTTTCCC
+
CCC9CF<FGGECGGGFFFGGCGGGGGGGGF<FD7CF::FEGGDGGGGGEFGFGGGCGGGCDFGG@F9FF7F7CCEGGCC@FD,BF,@>F+BF?,CFCE,:C8;FE<<DFFE:<E<9:8+6=+,6EFF?@8?DFGA9E>=FCEED93@BE,454,@EDC;:@C:FFA;FC88BEFE77@FG63,>,>696>681:BE:CCF@FGCFGG**17*0*01+0+0)=:;8F0),8)7)9*)/4>/2)4@**0,2:*
@M03364:276:000000000-BLYN8:1:1101:17679:5626 2:N:0:1
GGACTACAAGGGTATCTAATCCTGTTTGCTCCCCACGCTTTCGAGCCTCAGTGTCAGTTACAGGCCAGAGAGCCGCTTTCGCCTCCGGTGTTCCTCCATATATCTACGCATTTCACCGCTACACATGGAATTCCACTCTCCTCTCCTGCACTCAAGTCTCCCAGTTTCCAATGCACACAATGGTTGAGCCACTGCCTTTTACATCAGACTTAAGAAACCACCTGCGCTCGCTTTACGCCCAATAAATCCGG
+
CCCCCGGGEGGGGGGGGGGGGGGGGGGGGGGGGGGEFGGGGGGGGGGGGGGGGGGGGGGGGGGGGGGGGGGGGGGG:FGGGGGEGCGGGGGGGGGGGGGGGFGGGGGGGGGGGGGFGGGEEGGGGGGGGGGGDGGGGGGGGGGG?FFGGGGGGGGGGGGGGGFGGGGGGGADCGFGGGGCFGGGGGCD?F6CF8,DEFFGCG:21:CFGCF8@F7800:>CGF)>?=?ABE4?FCC)(=EGFFFGGF<FCC
@M03364:276:000000000-BLYN8:1:1101:18847:5641 2:N:0:1
GGACTACAAGGGTTTCTAATCCTGTTTGCTCCCCACGCTTTCGAGCCTCAGTGTCAGTTACAGGCCAGAGAGCCGCTTTCGCCTCCGGTGTTCCTCCATATATCTACGCATTTCACCGCTACACATGGAATTCCACTCTCCTCTCCTGCACTCAAGTCTACCAGTTTCCAATGCATACAATGGTTGAGCCACTGCCTTTTACACCAGACTTAATAAACCACCTGCGCTCGCTTTCCGCCCAATAAATCCGG
+
CCCCCGGGGGGGGGGGGGFGGGGGGGGGGGGGGGGGGGGGGGGGGGGGGGGGGGGGGGGGGGGFFGGGGGCGGGGGDEGGGBFGEGGGCGGGGGGFGGGFGGGFFCFFGGGGGFGGAFGGGGFF@FGGGGGGGGGGGGGGGGGGFFGGGGGGG8EFGGGGGGGGFG9ECFGGFF,=AFGFFGGGGGGFG=DFGFCGCEGG+AFFFFF**;?C7?EFCGGGFGFFFFBB24?4?7+8A@GCE=1);C:5>CC
@M03364:276:000000000-BLYN8:1:1101:11679:5641 2:N:0:1
GGACTACAAGGGTTTCTAATCCTGTTTGCTCCCCACGCTTTCGCACCTGAGCGTCAGTCTTTGTCCAGGGGGCCGCCTTCGCCACCGGTATTCCTCCAGATCTCTACGCATTTCACCGCTACACCTGGAATTCTACCCCCCTCTACAAGACTCTAGCCTGCCAGTTTCGGATGCAGTTCCCAGGTTGAGCCCGGGGATTTCACATCCGACTTGACAGACCGCCTGCGTGCGCTTTACGCCCAGTAATTCCG
+
CCCCCFGFGGGGGGGGGEGGGFGGGGGGGGGFFGFGGCFGGGGGGEFFEFFGGGGGGGGGGGGGGGG?E7FGGGGGGGGGGGGGGGGCFGGFEGEGGGGGGGGEFDFGGGGGGGFFFGGGGGGGGGGGGGGGGGGGGCFGGGGG,CD9DFGF@EFGCCG6@C@:FCFC*@*@EFE9FGF:C,D>FF,<FGFGG5>C5>FG>:E7AGFDGGDGGFGFFGDC5:7(4)(04BFF7DD<4(?:>>??77@>G70
@M03364:276:000000000-BLYN8:1:1101:6095:5664 2:N:0:1
GGACTACCGGGGTATCTAATCCTGTTTGCTCCCCACGCTTTCGAGCCTCAGTGTCAGTTACAGGCCAGAGAGCCGCTTTCGCCTCCGGTGTTCCTCCATATATCTACGCATTTCACCGCTACACATGGAATTCCACTCTCCTCTCCTGCACTCAAGTCTCCCAGTTTCCAATGCACACAATGGTTGAGCCACTTCCTTTTACATCAGACTTAAGAAACCACCTGCGCTCGCTTTACGCCCAATAAATCCGG
+
@9CCCGGGGEGGG7A<FGGGGGFGGFEA9DFFGGFEGGGGCFGGGCFGGGGGGGFFGDFGCFGGGGEGFFGFC@@EGGDGGEGGGGGGGGGGFGGG8?C,,CEEFGFGGGGGGGADF@C8++AA>FG?E?CEFADFG8EG8EF?F@FFDD,6,6,9CE;>DFD8FGGG8B9E=DAFFGGGGC8FGC@,4,@8?,,<@@EGCFAD9<C*;9CFCDF:C?F9>;A)45>4=EE55*+48;GEE:597F85CD)
@M03364:276:000000000-BLYN8:1:1101:11378:5674 2:N:0:1
GGACTACTAGGGTTTCTAATCCTGTTTGCTCCCCACGCTTTCGCACCTGAGCGTCAGTCTTCGTCCAGGGGGCCGCCTTCGCCACCGGTATTCCTCCACATCTCTACGCATTTCACCGCTACACGTGGAATTCTACCCCCCTCTACGAGACTCTAGCTAACCAGTCTTGAATGCAGTTCCCAGGTTAAGCCCGGGGATTTCACATCCAACTTAATTAACCGCCTGCGTGCGCTTTACGCCCAGTAATTCCG
+
CCCCCFGGGGGGGGGGGGGGGGGGFGGGGGGGGGGGGEGEGGGGDEFGGFGGGGGGGGGGGGGGGGGGGGGGGGGGGGGFFGEDGGGGGGGGGGGGGFGGGFFGGFGGGGGGGGGGGGGG>FGGGGGGFGFGGGCCFGFGGCGDGGGGGGGGGF;ECFCFGDCFGGGFGFFFGFGGCCGGGGGGGGG79CCGGG>EGEG?7:FCAGCFFGF>C++3@C@+.*:7@FFEF3>8DGC<FBEEGB:;F=FBDF*
@M03364:276:000000000-BLYN8:1:1101:10567:5714 2:N:0:1
GGACTACTAGGGTTTCTAATCCTGTTTGCTCCCACGGTTTCGGCCCTGAGCGTTAGTTCTTGTTCCGGGGGGCGCCTTTGCCCACGGTATTCCTCCCAGTTTTTACGGATTTTCACGCTTCACCTGGGATTTTTCCCCCCTCTACGAAACCTAAGGTTTCCAGTTTTAAATTCAGTTCCCAGGTTGAGCCCGGGGGTTTCACATCTGACTTTACAAACCGGCTTGGTTCGCTTTTCGCCCCGTCATTCCTG
+
CCCCCGGGGGGGGGGGGGGGGGGGGGGGGGGGG,,6+6BF,B++,@64,,,+8,,86,,CE,;,C,,@FFG7F:+@+@,,,@8,@+33**@,@,,@*,,33,,*,3****>F,,,@<,**1,,@,,@*@,?,2,2?EGGG88**+*12*3+0+<+*0<++<<+<EF++A9++00+03+<E++;<F*+2+2:*:EG5*:C?:*+*)*****:*;:*:65C*.C)(().)))).95*))(/22)()109:C*0
@M03364:276:000000000-BLYN8:1:1101:13979:5722 2:N:0:1
GGACTACTAGGGTTTCTAATCCTGTTTGCTCCCCACGCTTTCGAGCCTCAGTGTCAGTTACAGGCCAGAGAGCCGCTTTCGCCTCCGGTGTTCCTCCATATATCTACGCATTTCACCGCTACACATGGAATTCCACTCTCCTCTCCTGCACTCAAGTCTCCCAGTTTCCAATGCACACACTGGTTGAGCCTCTGCCTTTTAAATCAACCTTAAGAAACCACCTTCGCTCGCTTTTCGGCCAATAAATTCCG
+
CCCCCGGG,EDGGGGFGGGGGGGGGGGGGGGFGGGG@EGGGGGGDGGGEFGFGGGCGGGGGGGFGGGG8CCBFFGE7CFFGGGGEFG@6:BFGABGGGGGGGDGGGDGEGGGGGEGG?EG=@EFCF@FG5FFGGGGFCEGGGGG,@DCGFFGGCGGGCA9EGGGDFF9EGGGGG,998++,3,3F=882D,@,@99@CFC+2,5++**3*=+<+++49,,@EF):9A>)>?/550*0/BC*A3)*:+)3+2
@M03364:276:000000000-BLYN8:1:1101:7841:5741 2:N:0:1
GGACTACCAGGGTTTCTAATCCTGTTTGCTCCCCACGCTTTCGAGCCTCAGTGTCAGTTACAGGCCAGAGAGCCGCTTTCGCCTCCGGTGTTCCTCCATATATCTACGCATTTCACCGCTACACATGGAATTCCACTCTCCTCTCCTGCACTCAAGTCTCCCAGTTTCCAATGCACACAATGGTTGAGCCACTGCCTTTTACATCAGACTTAAGAAACCACCTGCGCTCGCTTTACGCCCAATAAATCCGG
+
CCCCCGFGGGGGGGGGGGGGGGGGGGGGGGGGGGGGGGGGGGGGGGGGGGGGGGGGGGGGGGGGGGGGGGGGGGGGGGGGGGGGGGGGGGGGGGGGGGGGGGGGGGGGGGGGGGGGGGGGGGGGGGGFFFGGGGGGGGGGGGGGGGGGGGGFGGGGFGFGFGGGGGGGGGGGFGGGGGGGGGCFGC,=CGGGGGCGGGGGGGGGFGF5CC+:=FGG7C,,<?4>2945@E:DF?FEFDGE=FDFGGF3CG8
@M03364:276:000000000-BLYN8:1:1101:12605:5757 2:N:0:1
GGACTACTAGGGTTTCTAATCCTGTTTGCTCCCCACGCTTTCGCACCTGAGCGTCAGTCTTTGTCCAGGGGGCCGCCTTCGCCACCGGTATTCCTCCAGATCTCTACGCATTTCACCGCTACACCTGGAATTCTACCCCCCTCTACAAGACTCTAGCCTGCCAGTTTCGGATGCAGTTCCCAGGTTGAGCCCGGGGATTTCACATCCGACTTGACCGACCGCCTGCGTGCGCTTTACGCCCAGTAATTCCG
+
CCCCCGGEGGGGGGGGGGGGGGGGGGGGGGGFFFGGGGGGGGECGDGFCDFFGGGGEF<EFGGGGGGG8FDEFEEGGGGGGGGGGGGGGDFFEGGGG,B<EFEGGGGGGGFDFEGCFFGGGGGG?8FG8ECFFAEGGFFFGGGFCDD@,,>DFCGDG6DCCFGGEGGEDEEGGGGGG9F;DE?FGGG?F7ECEEGG?E?EFGG7CFDC/>DGGGD*>3CGFGD?079)(8>BDDFB?:DCGE?FG779FG9
@M03364:276:000000000-BLYN8:1:1101:11758:5759 2:N:0:1
GGACTACTGGGGTTTCTAATCCTGTTTGCTCCCCACGCTTTCGAGCCTCAGTGTCAGTTACAGGCCAGAGAGCCGCTTTCGCCTCCGGTGTTCCTCCATATATCTACGCATTTCACCGCTACACATGGAATTCCACTCTCCTCTCCTGCACTCAAGTCTCCCAGTTTCCAATGCACACAATGGTTGAGCCACTGCCTTTTACATCAGACTTAAGAAACCACCTGCGCTCGCTTTACGCCCAATAAATCCGG
+
ACC@CFFGGGGGGGGGGFEGGGGGGGGGGGGGGGGGGGGGGGGGGGGGGGGGGGGGGGGGGGG8F@FGFGGGGGGGDEFGFGGGFGGGGGGGGGGFGGG9FFGGGGGGGGGGGGGGGGGGGGGGGGGGG9FFGGDFGGGFGGGG8FGGGFGDFGFGGGGGGGGGGGGGGGGGGGGGGGGGAF8DFEGGGGFGGGGGGCDGGGFDFFGGGGGGGGCFDD8>>GFFB4ABDFF><77>)5=B*:;FCCFFGGG
@M03364:276:000000000-BLYN8:1:1101:17978:5763 2:N:0:1
GGACTACCGGGGTATCTAATCCTGTTCGCTCCCCACGCTTTCGAGCCTCAGCGTCAGTTACAGACCAGAGAGCCGCCTTCGCCACTGGTGTTCCTCCATATATCTACGCATTTCACCGCTACACATGGAATTCCACTCTCCTCTTCTGCACTCAAGTCTCCCAGTTTCCAATGACCCTCCCCGGTTGAGCCGGGGGCTTTCACATCAGACTTAAGAAACCGCCTGCGCCCGCTTTACGCCCAATAAATCCG
+
<-@6BCCFGGGGFEDDFCDCC<@CFF9FCECGGGDGGGEGCFEG<:@EGDFGEGB,C@,FFCF9CFFFCFGGG8FG7CF<FECC:FGG9<CBEDAFC<F?FGCF;?A<7?FCC,AF?FBE7@EFFGGGGEBEFEEGGCFEDFCF9FGFADB?D?FFDBFGDG8B8>;CA=,=DAFGG:@>EGGGGG5?,;BE5EGGGGGGGGGF+;276*7>+7@C>FFFAG:0(;97(077CDC9=(58:>:)*:@:7>9
@M03364:276:000000000-BLYN8:1:1101:6782:5772 2:N:0:1
GGACTACTCGGGTTTCTAATCCTGTTTGCTCCCCACGCTTTCGCACCTGAGCGTCAGTCTTTGTCCAGGGGGCCGCCTTCGCCACCGGTATTCCTCCAGATCTCTACGCATTTCACCGCTACACCTGGAATTCTACCCCCCTCTACAAGACTCTAGCCTGCCAGTTTCGAATGCAGTTCCCAGGTTGAGCCCGGGGATTTCACATCCGACTTGACAGACCGCCTGCGTGCGCTTTACGCCCAGTAATTCCG
+
CCCCCFGGGGGGGGGGGGGGGGGGGGGGGGGGGGGGGGGGGGGGGEGGGGGGGGGGGGGGGGGGGGGGGGGGGGEGGGGGGGGGGGGGGGGGGGFGGGGGGGFGDFGGGGGGFGGGGGGGGGGGGGGGDFGGGGGGGGFGGGGGGGGFGGGGGGGCFGGGGGFFGGGGGFFGGGGGGGGGCGGGGGGGGGFDEEGGGGGGGGGGFGFGGGGGGFGFGGGFEDEFFFBE18:@DGFA?BGGGF?6>:B9FGC
@M03364:276:000000000-BLYN8:1:1101:20279:5779 2:N:0:1
GGACTACTAGGGTTTCTAATCCTGTTTGCTCCTCACGCTTGCGCACCTGAGCGTCAGTCTTTGTCCAGGGGGCCGCCTTCGCTACAGGTATTCCTACAGATCTCTACGCATTTCACCGCTACACTTGTAATTCTACTCACCTCTACATGCCTCTAGCCTGCCAGTTTCGTATGCAGTTCCCAGGTTGAGCACGGGGATTTCACATCCTACTTGACAGACCGCCTGCGTGCGCTTTACTCCCCGTAATTCCG
+
C6CAC,,;6C,CFFE9C,EEFCECFFGFG96@,CE8C@EG,6@+@@@EG,C;7@,@FE9C@FCF<C@,:@C7+@F78?:FF7,8+,C,F?F<5E;55,B??<,,95,9CEFBF<?,,++@@:FB,?9,,,:AAF;,,6,8,@>26EA,6,86=,,,C,7,6@,D>E;,+,,,@,@A@;7E9,@?,@,7@7,,@:E>*>EFFC:++20*=**=+CD7F*,*2*)05)68())))*7)1)++/.(8C>:42*2
@M03364:276:000000000-BLYN8:1:1101:14668:5797 2:N:0:1
GGACTACTGGGGTATCTAATCCTGTTTGCTCCCCACGCTTTCGAGCCTCAGTGTCAGTTACAGGCCAGAGAGCCGCTTTCGCCTCCGGTGTTCCTCCATATATCTACGCATTTCACCGCTACACCTGGAATTCCACTCTCCTCTCCTGCACTCAAGTCTCCCAGTTTCCAATGCACACCATGGTTGAGCCACTGCCTTTTACATCAGACTTAAGAAACCACCTGCGCTCGCTTTACGCCCAATAAATCCGG
+
CCCCCFGG<FGGGEGGGGFGAFFGGFGGFFACFFGGGGGGFGG?EEGGE@E;FFGFGGGGGGGGGGGG,CECDFGD:@FEFGGFGBFG@FGGGGGFGFGFFGGGGGGGDGGGGDEFDFGGCFFG8,AFGFFGGGGGGDDGG8E8DFCFFDFGG8DFG9DGG8EGGCEDGAGFEECDEE+6,;@FGEFFCFGFCAFGGGGF+:;9B+;7CD785C7:*;E5FEFFB9>:))8?FGC*8@BC7>@)DFA?;35
@M03364:276:000000000-BLYN8:1:1101:14813:5799 2:N:0:1
GGACTACAGGGGTTTCTAATCCTGTTTGCTCCCCACGCTTTCGAGCCTCAGTGTCAGTTACAGGCCAGAGAGCCGCTTTCGCCACCGGTGTTCCTCCATATATCTACGCATTTCACCGCTACACATGGAATTCCACTCTCCTCTCCTGCACTCAAGTCTACCAGTTTCCAATGCATACAATGGTTGAGCCACTGCCTTTTCCACCAGACTTAAGAAACCACCTGCGCTCGCTTTACGCCCAATAAAACCGG
+
CCCCCGGGGGGGGGGGGGGGGGGGGGGGGG9FGGGEGGGGGGGGGGGGGGGGGGGGGGGGGGGGGGGGGGGGGFGGCGGGGGGGGEGGGGGGG<FGGGGDGFGGGGGGEEGGGGFGGGGEGGGGGGGGGGGGFFFFGCFGGFGG@=FFGGGGG8FGFDF9DDCFGGGGGDFAFGGG8=D,EFGFGGC69@6<7DF:@EFF+4,<;C5*0;C8C++=**=,3CF=5/5>96))9?C*86CCG:3)7;+//7C
@M03364:276:000000000-BLYN8:1:1101:23903:5802 2:N:0:1
GGACTACAAGGGTATCTAATCCTGTTTGCTCCCCACGCTTTCGCACCTGAGCGTCAGTCTTTGTCCAGGGGGCCGCCTTCGCCACCGGTATTCCTCCAGATCTCTACGCATTTCACCGCTACACCTGGAATTCTACCCCCCTCTACAAGACTCTAGCCTGCCAGTTTCGAATGCAGTTCCCAGGTTGAGCCCGGGGATTTCACATCCGACTTGACAGACTGCCTGCGTGCGCTTTACGCCCAGTAATTCCG
+
CCCCCGGGFGGGGGGFFGFGGGGGGGGGGGGGGGGGDDGGGGGGGGGGGGGGGGGGGGGGGGGGFFCEGCGGGE7FBCEFFGEGGFEDEGGCGGGGGGGGDFGGGGGGGGG>FGFGAEGEFFGGFFFFFFGDFGGGGGCBEGEGGGGG9=DFGAEFC>9@7FF6FFG,@5@C,5;EGGG;CECGGDFFGFCFCGG:**?<@CFF6F5*1CC3FCFCCCG+/08;@F1>(535CCCF?(;CEE:)2**6C>2
@M03364:276:000000000-BLYN8:1:1101:25732:5803 2:N:0:1
GGACTACCAGGGTTTCTAATCCTGTTCGCTCCCCACGCTTTCGAGCCTCAGCGTCAGTTACAGACCAGAGAGCCGCCTTCGCCACTGGTGTTCCTCCATATATCTACGCATTTCACCGCTACACATGGAATTCCACTCTCCTCTTCTGCACTCAAGTCTCCCAGTTTCCAATTACCCTCCCCGGTTGAGCCGGGGGCTTTCACATCAGACTTAAGAAACCGCCTGCGCTCGCTTTACGCCCAATAAATCCG
+
CCCCCGGGGDGCFGGFCEGFGGGGGGGGGDG+DFEEG+6BFFGDEFGGGGFGGGG,@CFDGGGGGGGGGGFFGECDF7,5B,?==F<EGGF4?BDFG<F<<5@FGGGGGE+FFFCDEFG8:FEDGGGGFAF=,AEFEFGFFGF8D;AC9EFFGGGDDGG;D8=D=;>C8DE9,>EGFGGGDE@C<C>C9BEGCECEGDDCFFGGAGF4?C<FC7FCC5@*)=502F>EBDBBDDDFF<GGG52FFGF)*9)
@M03364:276:000000000-BLYN8:1:1101:21247:5808 2:N:0:1
GGACTACTGGGGTATCTAATCCTGTTTGCTACCCATGCTTTCGAGCCTCAGCGTCAGTTACAGACCAGACAGCCGCCTTCGCCACTGGTGTTCTTCCATATATCTACGCATTTCACCGCTACACATGGAGTTCCACTGTCCTCTTCTGCACTCAAGTTTCCCAGTTTCCAATGCACACAATGGTTGAGCCACTGCCTTTTACATCAGACTTAAGAAACCACCTGCGCTCGCTTTACGCCCAATAAATCCGG
+
CCCCCGGGGGGGGGGGGGGGGGGGGGGGGGGGGGGGGGGGGGGFGGGGGGGGGGGGGGGGGGGGGGGGGGGGGGGGGGGGGGGGEFFGFGGGFFGFFGGGGFGGGGGGGGGGGGGGGGGGGGFGGGGGFGEFFGGGGGGGGGFGGGGGGGGGGCGGFGEGGGGGFGGFGGGGGGGGGGGGGGGGGGGFGCGGEFGFGCGCGGFG+=F6DGGDD?FGGGEGFGF@5?A*-:@AGGF=A@GCGFFFGFFE*)9
@M03364:276:000000000-BLYN8:1:1101:11871:5820 2:N:0:1
GGACTCCAGGGGTTTCTAATCCTGTTTGCTCCGCACGCTTTCGAGCCTCAGTGTCAGTTACAGGGCAGCGAGCCGCTTTCGCCTCCGGTGATCCTCCATATATCTACGCTTTTCACCGCTACACATGGAATTCCACTCTCCTCTACTTCACTCAAGTCTCCCAGTTTCCAATGCACACAATGGTTGATCCACTGCCTTTTACATCATACTTAAGAACGCACCTGTGCTCGCTTCACGCCCAATTAATCCGT
+
88668,C,@-B78C;<F9F@E,@CCFF<,,6;,,++8:B6CFCDFEE@6<CFGD<,EF<,,,CF,BFE,@+C:+@:=F=EGC:F@FEEG7,:E<ACF?A5C,C<EA54++8+A,5<,@>EG=F<F,,,:AAAAE,,C8DE3DF+,37,C36+,3,,3,6,,@@FBF;>3,7@==F87;++,E6>DCG,;=DFA,,3E@C:=:;2?+++=B+=C++B***=?EA@*948*8688*;B)(1*20(++3+/@C*
@M03364:276:000000000-BLYN8:1:1101:4014:5824 2:N:0:1
GGACTACTTGGGTTTCTAATCCTGTTTGCTCCCCACGCTTTCGAGCCTCAGTGTCAGTTACAGGCCAGAGAGCCGCTTTCGCCACCGGTGTTCCTCCATAGATCTACGCAGTTCACCGCTACACATGGAATTCCACTCTCCTCTCCTGCACTCAAGTCTACCAGTTTCCAGTGCATACACTGGTTGAGCCACTGCCTTTTACATCAGACTTACGAAACCACCTGCGCTCGCTTTACGCCCAATAAATCCGG
+
@-ACCFGG,C<F@FGE9ECFFFCGGFGF9,FF@FG@BE7C<ECCFFGGA8FGCFFFF,CFFGG8FE<F8C@FFG7C:,AEFG7BF<CF=68CE,95BF9F,9:EE<FDG@+4CFFFFGCCEGFF,,<EGAAFGFFFAE9F>4DD88,6EF8=87D=,,EEGGGGC;>,,7,@E9,@,@@,,>,7,CCE8>86,AC84E,,=CG+=8?>7*5+<C5***4,::94>>2?))/)*/4/?5C**:,8:+85*C8
@M03364:276:000000000-BLYN8:1:1101:11824:5830 2:N:0:1
GGACTACTCGGGTATCTAATCCTGTTTGCTCCCCACGCTTTCGCACCTGAGCGTCAGTCTTTGTCCAGGGGGCCGCCTTCGCCACCGGTATTCCTCCAGATCTCTACGCATTTCACCGCTACACCTGGAATTCTACCCCCCTCTACAAGACTCTAGCCTGCCAGTTTCGGATGCAGTTCCCAGGTTGAGCCCGGGGATTTCACATCCGACTTGACAGACCGCCTGCGTGCGCTTTACGCCCAGTAATTCCG
+
CCCCCFGGFGGGGCEFFGGGGGGGGGFGGGGGGGGGGGGGGFCBFEFFEDGGEGGFGGCFGGGGGDFGGGGGGGGGEGGCCFGDGGGGGGGGEFGGFGF9EGGGGCEFGDGGGGGGFGFCFGGFGGGGGGGFGGGGGF8FEEEG,C;?E,D<CFFGF6E?CFCFGGGGGGDDGFGCEFGDFCGGG?8CEFEC=EGGEECCDGFFFFCC*:C<>;6DF<FGDGD?FF9D6DEBGGF<??5C:;?FFG=<G79
@M03364:276:000000000-BLYN8:1:1101:6713:5834 2:N:0:1
GGACTACAGGGGTTTCTAATCCTGTTTGCTCCCCACGCTTTCGAGCCTCAGTGTCAGTTACAGGCCAGAGAGCCGCTTTCGCCTCCGGTGTTCCTCCATATATCTACGCATTTCACCGCTACACATGGAATTCCACTCTCCTCTTCTGCACTCAAGTTTCCCAGTTTCCAATGACCCTCCCCGGTTGAGCCGGGGGCTTTCACATCAGACTTAAGAAACCGCCTGCGCTCGCTTTACGCCCAATAAATCCG
+
CCCCCGGGGGGGGGGGGGGGGGGGGGGGGGGGFGGGGGGGGGGGGGGGGGGGGGGGGGGGGGGGGGGGGGFGGGGDGGCFGGGGGGGCGGGGGGFFGFGGGGAFGGGGGGGGGGGGGGGGGGG@9FFGFGGGGGGGGGFGGGGGFGGGGGEDFGGGGEFGGGGGGFFGGA=D8FGG?FGEEEGCGGGFGGFCGEG5*B8CGGGFA*:;FCCC7D>:C5FGDGDF;5:DB>ADGFC971EEEE05DGFFGC9
@M03364:276:000000000-BLYN8:1:1101:6518:5839 2:N:0:1
GGACTACCAGGGTATCTAATCCTGTTTGCTCCCCACGCTTTCGAGCCTCAGTGTCAGTTACAGGCCAGAGAGCCGCTTTCGCCTCCGGTGTTCCTCCATATATCTACGCATTTCACCGCTACACATGGAATTCCACTCTCCTCTCCTGCACTCAAGTCTCCCAGTTTCCAATGCACACAATGGTTGAGCCACTGCCTTTTACATCAGACTTAATAAACCACCTGCGCTCGCTTTACGCCCAATAAATCCGG
+
CCCCCGGCGGGGGGGGGGGGGGFGGGGGGGGFGGGEGGGGGGEGGGGGGGGGGGGGGGGGGGF?FGGGGGGGGGGGFGGGGGGDGGGDGGGGGGGGGGGGGGFFGGGGCGGGGGGGGGGEGGGGFGGGEE?FGGFGGFGGGGGFEFFDFFGGGGGFGGGG9DFGGGGDCFFGCEDAEF88EDFGCEDFGGGGGFGGGGGG7CE@F7*2;C>FF+?9FF87@EFFDFAEF>?DC*18ADGGGF@FFCFEC79
@M03364:276:000000000-BLYN8:1:1101:26376:5849 2:N:0:1
GGACTACTAGGGTTTCTAATCCTGTTTGCTCCCCACGCGTTCGAGCCTCAGTGTCAGTTACAGGCCAGAGAGCCGCTTTCGCCTCCGGTGTTCCTCCATATATCTACGCATTGCACCGCTACACATGGAATTCCACTCTCCTCTCCGGCACTCAAGTCTCCCAGTTTCCAATGCAGACAATGGTTGAGCCACTGCCTTTTACATCAGACTTAAGAAACCACCTGCTCTCGTGTTACGCCCAATAAATCCGG
+
CCCCCCGF9FGFG?@FECGGGGDFGGGCFFGGGG8@:F+@FG7E<FGG,,CFFAFFGGGFGFG@FFEGGGCCF<BC::FF,,B:=9>FCCG@F,,B?CFE99EFGGDGGEGF,EFFGDG6CBD,,4,A<FGG,CEFFG9FFG=9,4++3+36@,DFFD@,=DF86C,@EA9ED87,,1D,DCF;FG,126>:,4@6@994+:@<<<;4342+58::CC>CFE635)*+*2/)28+8?91CE)(;DF+.02/
@M03364:276:000000000-BLYN8:1:1101:14424:5854 2:N:0:1
GGACTACTGGGGTTTCTAATCCTGTTTGCTCCCCACGCTTTCGAGCCTCAGCGTCAGTTACAGACCAGAGAGCCGCCTTCGCCACTGGTGTTCCTCCATATATCTACGCATTTCACCGCTACACATGGAATTCCACTCTCCTCTTCTGCACTCAAGTCCTCCAGTTTCCAATGACCCTCCCCGGTTGAGCCGGGGGCTTTCACATCAGACTTAAGAAACCACCTGCGCTCGCTTTACGCCCAATAAATCCG
+
CCCCCGGGGGGGGGGGGGGGGGGGGGGGGGGGGEGGGGGGGGGGGGGGGGGFGGGEEGGGGGGGGGGGGGFGGGGGGGFEGGFGGGGGGGGGFGGGGGGFGGGGGGGGGGGGGGGGGGGGGGGGGGGGGGGGGGGGGGGFGFGGGGGGDEGGGGGGGDCGGGGGGGGGCFFFFGFFGGGGGGGGGGG?FFGDGGGGGGGGGF,+B*;=CDDC+7@FGGGFAG>8@A@>388>5FF)=:8EGFFFF*=4CFC
@M03364:276:000000000-BLYN8:1:1101:22574:5868 2:N:0:1
GGACTACTGGGGTTTCTAATCCTGTTTGCTCCCCACGCTTTCGCACCTGAGCGTCAGTCTTTGTCCAGGGGGCCGCCTTCGCCACCGGTATTCCTCCAGATCTCTACGCATTTCACCGCTACACCTGGAATTCTACCCCCCTCTACAAGACTCTAGCCTGCCAGTTTCGGATGCAGTTCCCAGGTTGAGCCCGGGGATTTCACATCCGACTTGACAGACCGCCTGCGTGCGCTTTACGCCCAGTAATTCCG
+
CCCCCGGGGGGGGGGGGGGGGGGGGGGGGGGGGGGGGGGGGGGGGGGGGFGGGGGGGGGGGGGGGGGCGGGGGGGGGGGGGGGGGGGDGDGGGGGGGGGGGGGGGGGGGGGGFGFGFGGGGGGGFFGGG8FGDFGGGGGGGGGGGGG,DCFGGGGFGGGGGGGGGGGA:BCEGFFGGGGGGGGGG?FFGGGG5CEGGGGFGGGGCGCG3<DGGGGCFDGF>D303>>E?.)8)C5A4(*:576F777)::9
@M03364:276:000000000-BLYN8:1:1101:18706:5909 2:N:0:1
GGACTACCGGGGTTTCTAATCCTGTTTGCTCCCCACGCTTTCGCACCTGAGCGTCAGTCTTTGTCCAGGGGGCCGCCTTCGCCACCGGTATTCCTCCAGATCTCTACGCATTTCACCGCTACACATGGAATTCCACTCTCCTCTCCTGCACTCAAGTCTCCCAGTTTCCAATGCACTTCTTCGGTTGAGCCGAAGGCTTTCACATTAGACTTAAAAGACCGCCTGCGCTCGCTTTACGCCCAATAAATCCG
+
CCCCCGGGGGGGFGGGDGFGGGGGGGGGGGGGGGGGGG@FGGGGGGGGGGGGGGGGGGGGGGGGFAFGGCEGGGGFGGGFGGGGGGGGGDFGGGGGCCGGGGGGGGCFECGGGFGGGFEGFGG<9AFGGGGGGGCGFGGFFFEFG?EGGGGGGGGGGGFGGGGGGGAFAFGGFGGGFECE<FGGGGGGGFGG58CGCCFGGGGGFDFGCFFGGCGGCGGGFGD?DFFF@BEFGFG2=?GGEF(76:F9*C7
@M03364:276:000000000-BLYN8:1:1101:14991:5932 2:N:0:1
GGACTACAAGGGTATCTAATCCTGTTTGCTCCCCACGCTTTCGAGCCTCAGTGTCAGTTACAGGCCAGAGAGCCGCTTTCGCCTCCGGTGTTCCTCCATATATCTACGCATTTCACCGCTACACATGGAATTCCACTCTCCTCTCCTGCACTCAAGTCTCCCAGTTTCCAATGCACACAATGGTTGAGCCACTGCCTTTTACATCAGACTTAAGAAACCACCTGCGCTCGCTTTCCGCCAATTAAATCCGT
+
CCCCCDEEGFGGGCGGGGGGGGGGGGFGFFGG<FGEGGGGGGG@FGGFFFGGFGGGGFGGGF@FFGGGFGFGGGGGGGFGGGGECGGGGGGGFGEFGFGAFFEFGGGGGGGGGGGFGEGGGGGGCCGFGGDGGFGGGGGGGGCFFGFGFC8DGG?9EFEGGFGGGG;DEF9EFFF8=?E@FFGAFE=8A@,@E6BFFGGGCFGGFGG*AC+++++=*;,CFEFE=>>BAFFFD*+.)(6*=))+31+)*/*
@M03364:276:000000000-BLYN8:1:1101:14298:5934 2:N:0:1
GGACTACAAGGGTTTCTAATCCTGTTCGCTACCCATGCTTTCGAGCCTCAGCGTCAGTTACAGACCAGACAGCCGCCTTCGCCACCGGTATTCCTCCAGATCTCTACGCATTTCACCGCTACACCTGGAATTCTACCCCCCTCTACAAGACTCTAGCCTGCCAGTTTCGAATGCAGTTCCCAGGTTGAGCCCGGGGATTTCACATCCGACTTGACAGACCGCCTGCGTGCGCTTTACGCCCAGTAATTCCG
+
CCCCCGGGGGGGGGGGGGGGGGGGGGGGGGGGGGGGGGGGGGGGGGGGGGGGGGGGGGGGGGGGGGGGGGGGGGGGGGGGGGGGGGGGGGGGGGGGGGGGGGGGGGGGGGGGCFGFGGGGGGGGGGGGGGGGGGGGGGDGGGGGGGFGGGGFGGGGGGGGGGGGGGGGGFGGFGGGGGGGGGGGGGGGGGGGGGGGGGGGGGGGFFCGDGGGG7228*8FEEEFDFFF@FFFGCFA?1CGGBFFG>6>GG6
@M03364:276:000000000-BLYN8:1:1101:19271:5954 2:N:0:1
GGACTACAGGGGTTTCTAATCCTGTTTGCTCCCCACGCTTTCGAGCCTCAGTGTCAGTTACAGGCCAGAGAGCCGCTTTCGCCACCGGTGTTCCTCCATATATCTACGCATTTCACCGCTACACATGGAATTCCACTCTCCTCTCCTGCACTCAAGTCTACCAGTTTCCAATGCATACAATGGTTGAGCAACTGCCTTTTACACCATACTTAATAAACCACCTGCGCTCGCTTTACGCCCAATAAATCCGG
+
CCCCCCFEFGGGFGGGGGGGGGGGGGGGGGGGGGGGGGGGGGGFFGGGGCFGGEDFFFGGGGGGDGDFFFFGFFECFEGFEGG:FGGGEGGF:EEG=<FAEGGGGGGGDECCAA,AFGEGGGGGG=FFG9FFFG9EEFGGFCGF=EGFDFGGG,B=:>>FGFF??EDE,D;EF?,DEFG?FF,@DG8<E,,@@DF?C;EC?DGD;F*9?F>+:EGCC>EF>EFE2>AD>B4?FG7=)2=7*5@)>18?*)9
@M03364:276:000000000-BLYN8:1:1101:18628:5960 2:N:0:1
GGACTACCAGGGTTTCTAATCCTGTTTGCTACCCATGCTTTCGAGCCTCAGCGTCAGTTACAGACCAGACAGCCGCCTTCGCCACTGGTGTTCTTCCATATATCTACGCATTTCACCGCTACACATGGAGTTCCACTGTCCTCTTCTGCACTCAAGTTTCCCAGTTTCCGATGCACTTCTTCGGTTGAGCCGAAGGCTTTCACATCAGACTTAAGAAACCGCCTGCGCTCGCTTTACGCCCAATAAATCCC
+
CCCCCGF8FFGGGGGGGGGGGGEFGGGGGGGGCFFFGGGGGGGFGGGGGGGGGGGGGGFAGGGGGGGGGGFFGGGGGGGGGGGGGGGGFGDGGGGGGGGGGGGGGGCGGEGGGGGGGGGGEFFGGGGGFGGGGGGGFGGGGGGGGGGGGGCFGGGG9@;>ECFGGEFGDGGGGGFGGCFDEF6>FECFDFGCE>EGGGF?CGGDFGGGDFFFFFCFGFGGEGFF=A()/6BEGGCEF;CEC5<57>AEFF*
@M03364:276:000000000-BLYN8:1:1101:4934:5972 2:N:0:1
GGACTACGAGGGGTTCTAATCCTGTTTGCTCCCCACGCTTTCGAGCCTCAGTGTCAGTTACAGGCCAGAGAGCCGCTTTCGCCTCCGGTGTGCCTCCATATACCTACGCATTTCACCGCTACACATGGAATTCCACGCTCCTCTCCTGCACTCTAGTCTCCCAGTTTCCAACGCACACACTGGTTAAGCCATGGCCTTTTACATCAGACTTAAGAAACCACATGCGCTCGCTGTACGCCCAATAAATTCGG
+
@C?CCGC,B@C:+8@F99EG,<CFE6,@<,,6C,;@B@:C8;FF<,@EC<A6EE<<CCEAC,C8<FECF<@FF8@:@:<?FF@7?,=68>=,A?EGC,B?F,,5CA,4@F7?,,A5,@CEC+9FFCFGG99,AA44++6>83,??FFG8D,==,==ECF,,B8DF;=DEF9,;CGGCCE8CC8BE,@B<,:,,5:82,?:9:CD+2424977:++=8?,;5,)7)?@>=5>B*2+.80:C*23AF+A)CF4
@M03364:276:000000000-BLYN8:1:1101:15095:5985 2:N:0:1
GGACTACTCGGGTTTCTAATCCTGTTTGCTCCCCACGCTTTCGCACCTGAGCGTCAGTCTTTGTCCAGGGGGCCGCCTTCGCCACCGGTATTCCTACAGATGTCTACGCGTTTCACCGCTACACCTGGAATGCTACCCCCCTCTACAAGACTCTAGCCTGCCAGTTTCGGATGCAGTTCCCAGGTGTAGCCCGGGGATTTCACATCCGACTTGCCAGCCCGCCCGCGTGCGCTTTACGCGCAGTAAGTTCG
+
@@--AEEFFCFGGG7DEG9EEFFF-=CE<<FEGEF7@+@CGGGDCC+4@CE8:688B<;@FFAFFG,C<E7@:+>+@,8:FCF,8?FCGFGGGF,,:EE<,,9,959A+++@><@?B=78++,:=>CD8AF,=@;,,@@+6880,@F>;38=,;BC9D9:,,@DGCFC5C**4>AE5,2D:,?>24,,4,4,4:=CCE*<@:F;77*73)1*>+2+2*/2753(-)457DD)/77<=?5*/>;57**.0*1
@M03364:276:000000000-BLYN8:1:1101:21562:5991 2:N:0:1
GGACTACTGGGGTATCTAATCCTGTTTGCTCCCCACGCTTTCGAGCCTCAGTGTCAGTTACAGGCCAGAGAGCCGCTTTCGCCTCCGGTGTTCCTCCATATATCTACGCATTTCACCGCTACACATGGAGTTCCACTGTCCTCTTCTGCACTCAAGTTTCCCAGTTTCCGATGCACTTCTTCGGTTGAGCCGAAGGCTGTCACATCAGACTTAAGAAACCACCTGCGCTCGCTTTACGCCCAATAAATCCG
+
CCCCCEGFGGGGFC8E<FG,EFDFC@@FFGGGGGGGGGGGEGGGGDGGFGGGG<FFGEFFGGGGF,FGEGGGGGGG6F@FGGCFGGEG7CFGFFAFCGDFGEEGGGGGGG:F,FGGFF>EECGDC,C=EEFA?F,9EGFF8,D=BFAFFGCC8DGGF,@EFGGGGGCEGGG6C8EDCA9AFGGGE6:79,,:@CEG5D,@CFGCC5CFFFF9DFF7F76>9FB)7A@>(??)8DCEFFGG5>1)2;AE76)
@M03364:276:000000000-BLYN8:1:1101:21000:5997 2:N:0:1
GGACTACTGGGGTATCTAATCCTGTTTGCTCCCCACGCTTTCGAGCCTCAGTGTCAGTTACAGGCCAGAGAGCCGCTTTCGCCTCCGGTGTTCCTCCATATATCTACGCATTTCACCGCTACACATGGAATTCCACTCTCCTCTCCTGCACTCAAGTCTCCCAGTTTCCAATGCACACAATGGTTGAGCCACTGCCTTTTACATCAGACTTAAGAAACCACCTGCGCTCGCTTTACGCCCAATAAATCCGG
+
CCCCCGDGGGFGCGFFFGFGGGGG<FFGGGGGGGGGGGGGGGGFGGGGGGGFGFGGGFGGGGGGG@FFFGGGGGGG>@<FEGGGGGGGGGGG5FDGGGGGGGEGGGFFGGGFG9,?FGDGG@FCGFFGFEFECFGDCEEFEGF?FGGD,=EGFGFGFFFGGGGGGC=DGF>CD8FDDEGGFGGGGEGGFFGGF:B6@>FCGGGGFGGC59+=CC7CGG,@9EFF9>)948):?C8C4(:BEF86CFA<DGC
@M03364:276:000000000-BLYN8:1:1101:4036:6018 2:N:0:1
GGACTACAGGGGTTTCTAATCCTGTTTGCTCCCCACGCTTTCGAGCCTCAGTGTCAGTTACAGGCCAGAGAGCCGCTTTCGCCTCCGGTGTTCCTCCATATATCTACGCATTTCACCGCTACACATGGAATTCCACTCTCCTCTCCTGCACTCAAGTCTCCAAGTTTCAAATGCACACAATGGTTGAGCCACTGCCTTTTACATCAGACTTAAGAAACCACCTGCGCTCGCTTTACGCCCAATAAATCCGG
+
CCCCCFFGGGGGGGGGGGGGGGGGGGGGGGGGGGFEGGGGGGGGFGGGGGGGGGGGGFGFCFFFDFGGGGGGDFDG@FFF>EGFGGDGEGGDFGGGC4AFGGGGFGFGGGGGGFGGGGGCFGGG@,9EFGGGGGFDG8>FFFEGGGGGFFGGDFGFFGDAF9@FGGGF,>CFGGG,,@8CFF?=FE8CEFGGGF9DEGGGGGGGFCCC*3+=@2@B778,*4AB)9:/44;;?9+*:21=5),6FDC?DGC
@M03364:276:000000000-BLYN8:1:1101:5310:6020 2:N:0:1
GGACTACTCGGGGTTCTAATCCTGTTTGCTCCCCACGCTATCGCACCTAAGTGTCAGTATCAGTCCAGGTAGTCGCCTTCGCCACTGGTGTTCCTTCATATATCTACGCATTTCACCGCTACACAGGAAATTCCACTACCCTCTACCATACTATAGCTTGCCAGTTTTGGATGCAGTTCCAAGGTTGAGCCAGGGGATTTGACATTCAAATTAACAAACCACCTACGCGCGCTTTACGCCCAGTAATTCCG
+
-A9CC<,;EC7@+86,CF9<9F<EF<CE,,,,C,,6@:B,,,B6,@+,,;EC,E,CC,EC,<F,E6EFFE<F<C@+,4B<,,84B@C,:A,,:<E,CA,CEAAGG<?C>7?,,,,,CCC6+@?EDD?@8EE4E9,4,@@<@@++E,4@=,@=,,,4CF=>E,@68=,,3=8366363@,:,@BD>,3=D>,,4:8E6C,<+2BC+?+5;+<D;?5;=?>*;E*))359:665)2*)1188/5=6;;+)21*
@M03364:276:000000000-BLYN8:1:1101:12244:6023 2:N:0:1
GGACTACAGGGGTTGCTAATCCTGTTTGCTCCCCACGCTTTCGCACCTGAGCGTCAGTCTTGGTCCAGGGGGCCGCCTTCGCCACCGGTATTCCTCCAGATCTCTACGCATTTCACCGCTACACCTGGAATTCTACCACCCTCTACAAGACTCTAGGCTGCCAGTTTCGAATGCAGTTCCCAGGTTGAGCCCGGGGATTGAACATACGACTGGAGAGACCGCCTGCGTGCGCTTTACGCCCAGGAATCCCG
+
CCC9BFCGFGCEB+6<C9<@CCAEE<<FEFE,DFGGGDGDFAF7B++BFEGE7:FGE@EF,9E<@,,:C@CCEGGGGGDGFGG@,4@FCC+?E,4EB<FE,A,<@EFFF@+:,CAAEC@=+4C4EFC=338FD<EFF,,8@=6+@,,6==>+6,>,,@>D8@,:,;,@CCF31,@AE9E7<FGG,31<CFFC@:>85*4,*+,18:*;5)*/2***2*9E5C)((;974)7))1*)/,//*0(3*90)969
@M03364:276:000000000-BLYN8:1:1101:16498:6065 2:N:0:1
GGACTACTGGGGTTTCTAATCCTGTTTGCTCCCCACGCTTTCGCACCTGAGCGTCAGTCTTCGTCCAGGGGGCCGCCTTCGCCACCGGTATTCCTCCAGATCTCTACGCATTTCACCGCTACACCTGGAATTCTACCCCCCTCTACGAGACTCAAGCTTGCCAGTTTCAAATGCAGTTCCCAGGTTGAGCCCGGGGATTTCACATCTGACTTAACAAACCGCCTGCGTGCGCTTTACGCCCAGTACTTCCG
+
CCCCCGGGGGGGGGGGGGGGGGGGGGGGGGGGGGGGGGGGGGGGGGGGGGGGGGGGGGGGGGGGGGGGGGGGGGGGGGGGGGGGEGGGGGGGGGGGGGGGGGGGGGGGGEGCFGGGGFEGGGGGGGGGGGGGGGGGGGGGGGGGGGGGGGGGGGGGGGGGFGGG,E3@CFGGGCGGGGGGGGGGGGGFFEGFGGGG5CFGGGGFFFGGGGGFFGGGGGGFDGE;?@FFF@EBDCF9FFE>ED<9>**)::<
@M03364:276:000000000-BLYN8:1:1101:23484:6089 2:N:0:1
GGACTACTAGGGGTTCTAATCCTGTTTGCTCCCCACGCTTTCGCACCTGAGCGTCAGTCTTCGTCCAGGGGGCCGCCTTCGCCACCGGTATTCCTCCAGATCTCTACGCATTTCACCGCTACACCTGGAATTCTACCCCCCTCTACAAGACTCTAGCCTGCCAGTTGCGAATGCAGTTCCCAGGTTGAGCCCGGGGATTTCACATCCGACTGGACAGACCGCCTGCGTGCGCTTTACGCCAAGTAATTCCG
+
CCCCCGGGGGGG+86CEECD<EFFE,EFG9FFE,C@@@@89F:;B6@AECF,@F>FGEDGGGF@F7FFGEFGGG::FCGF7@,B4A>FFC=9FF,CFGGFEFADADGGGD>+AFGFF=CEGGEF,3FFEFF8B,E3EEECGECFEDFGGFCC?DBC9@AEEFFG7E,EECECCCCGAFGGEFDD,>DF6CCCEGGGDC62:C7C8>858C3);C4>7CE555@<:)7>?B@F3/*)*4C>*78*:>F):F*
@M03364:276:000000000-BLYN8:1:1101:18858:6117 2:N:0:1
GGACTACTGGGGTTTCTAATCCTGTTTGCTCCCCACGCTTTCGAGCCTCAGTGTCAGTTACAGGCCAGAGAGCCGCTTTCGCCTCCGGTGTTCCTCCATATATCTACGCATTTCACCGCTACACATGGAATTCCACTCTCCTCTCCTGCACTCAAGTCTCCCAGTTTCCAATGACCCTCCCCGGTTGAGCCGGGGGCTTTCACATCAGACTTAAGAAACCACCTGCGCTCGCTTTACGCCCAATAAATCCG
+
CCCCCGGGGGGGGGGGGGGGGGGGGGGGGGGGGGGGGGGGGGGFFCEGGGF<EFGGGGGGGGGGGEGGFGGGGGEG+CDFGEFGGGGGGGGGGGGGGGFGG9EEGGGGGGGEFGGFGGGEEGCG9FFEGGGC;DFGGG9FGGGC?8DGGGGGGG@F9D,D9D8,ACFFFGGGGGGGGCCEGEGGGEEGGFFGEGGGDE>CFFCCFG>FF6<17@DGFDGGFC>@;22)1.:)2*1<4(*2:B:F6>=):C5
@M03364:276:000000000-BLYN8:1:1101:9125:6129 2:N:0:1
GGACTACAGGGGTTTCTAATCCTGTTTGCTCCCCACGCTTTCGAGCCTCAGTGTCAGTTACAGGCCAGAGAGCCGCTTTCGCCTCCGGTGTTCCTCCATATATCTACGCATTTCACCGCTACACATGGAATTCCACTCTCCTCTCCTGCACTCAAGTCTCCCAGTTTCCAATGCACACAATGGTTGAGCCACTGCCTTTTACATCAGACTTAAGAAACCACCTGCGCTCGCTTTACGCCCAATAAATCCGG
+
CCCCCFGGGGGGGGGGGGGGFGGGGGGGGGGGGGGGGGGGGGGGGGGGGCFGGGGGFGGGGGGGGGGGGGGGGGEGFEGGGDEEGGGGGGGGGFGGGGGGGGGGGGGGGCGEGGGGGEGGGGFGGGGGFF<FFGFD,>@FFGGCFGGGFCGGGGGGGGGGGGGGFG9F=3;EFGGGGGDGGFFD,@DGGG66@FFGG9@CGGAFFCFCGGGGCD++*;CFFGFFBB>:(?BFGGGFF=E@7F;FCFC<7):
@M03364:276:000000000-BLYN8:1:1101:20964:6142 2:N:0:1
GGACTACAAGGGTTTCTAATCCTGTTTGCTCCCCACGCTTTCGAGCCTCAGTGTCAGTTACAGGCCAGAGAGCCGCTTTCGCCTCCGGTGTTCCTCCAGATCTCTACGCATTTCACCGCTACACCTGGAATTCTACCCCCCTCTACAAGACTCTAGCCTGCCAGTTTCGGATGCAGTTCCCAGGTTGAGCCCGGGGATTTCACATCCGACTTGACAGACCGCCTGCGGGCGCTTTACGCCCAGGAATTCCG
+
CCCCCFGGGGGGGGGGGGGGGGGGGGGGGGGGGGGGGGGGGGGGGGGGGGFFFGGGGGGGGGGGGGGGGGGGGGGGCFGGGGGEEGGG:FCFGGFGGGGFGGGGGGGGGGGDCGGGFGGGGGGGGGGGG@EEGGGFGGGGGGG6CFFDF8D=FDDEGGGGGGGGGGGGEGCEEFG7@EFGGGGCFFG6?CF:CCCECEC,B@FFCF<D*)C57*CD4?5=)*>?3A:)()))153)/,A?E><3**0777*
@M03364:276:000000000-BLYN8:1:1101:8973:6150 2:N:0:1
GGACTACACGGGTTTCTAATCCTGTTTGCTCCCCACGCTTTCGAGCCTCAGTGTCAGTTACAGGCCAGAGAGCCGCTTTCGCCTCCGGTGTTCCTCCATATATCTACGCATTTCACCGCTACACATGGAATTCCACTCTCCTCTCCTGCACTCAAGTCTCCCAGTTTCCAATGCACACAATGGTTGAGCCACTGCCTTTTACATCAGACTTAAGAAACCACCTGCGCTCGCTTTACGCCCAATAAATCCGG
+
CCCCCGGGGGGGGGGGGGGGGGGGGGGGGGGGGGGGGGGGGGGGGGGGGGGGGGGGGGGGGGGGFGGGGGGGGGGGEEFGGGGGGGGGGGFGGGGGGGGGGGGGGGGGGGGGGGGGGGGGGGGGGGGGGDGGGGGGCGGGGFDGGFGGGFGGGGGGGGAFDGGGGGFGGGFG?FGGGGGGGGGGGGGGGFCFF8EGGGGGGGFFFGGFFFCFGFFFFC6CFCFFFF24565BGFCE>@CGG>@FFGF?DD9
@M03364:276:000000000-BLYN8:1:1101:11967:6156 2:N:0:1
GGACTACTCGGGTATCTAATCCTGTTTGCTCCCCACGCTTTCGAGCCTCAGTGTCAGTTACAGGCCAGAGAGCCGCTTTCGCCTCCGGTGTTCCTCCATATATCTACGCATTTCACCGCTACACATGGAATTCCACTCTCCTCTCCTGCACTCAAGTCTCCCAGTTTCCAATGCACACAATGGTTGAGCCACTGCCTTTTACATCAGACTTAAGAAACCACCTTCGCTCGCTTTACGCCCAATAAATCCGG
+
C<CCCGGGGGGGGGGGGGGGGGGGGGGGGGFGGGGGGGGGGGGGGGGGGGGGGGGGGGGGGGGGGFGGFGGGGGGGDCFGGGGGEGGGGGGGGGGFGGGGGGGGGGGGGGGGGGGGGEGGGGGGGGGGGDFFGEFGGGGGFG?FGGGGGGGGGGGGDGGGFGGGFGGGGGFGGGGFGGGFFG?DFGGGD7,398?EGBFEDGF7FGG5FFD8:DGFC98E?E6)):4*:94/9F@CD9=CEF;;:FFFC<3
@M03364:276:000000000-BLYN8:1:1101:20651:6177 2:N:0:1
GGACTACTCGGGTTTCTAATCCTGTTTGCTCCCCACGCTTTCGCACCTGAGCGTCAGTCTTTGTCCAGGGGGCCGCCTTCGCCACCGGTATTCCTCCAGATCTCTACGCATTTCACCGCTACACCTGGAATTCTACCCCCCTCTACAAGACTCTAGCCTGCCAGTTTCGGATGCAGTTCCCAGGTTGAGCCCGGGGATTTAACATCCGCCTTGACAGACCGCCTGCGTGCGCTTTACGCCCAGTAATTCCC
+
CCCCCGGFFGGGGEEGFGGGGGGFFFGGG9EFFGFFFFECFFGGGGDFGGGGFGGGGGGGGGGFGGGGFEGGGGGGDCFGCGGGCBFEGCGGGGF,EFEE9,C@EEFGG@F:FGFGGGGG>FGGFFGG8FF@EB@CA>DEE+BFGGG9,,DFC@EFGEGCFG?DC,53*:4>:FFGGCDGGGGGF?,,<,?;EEGGEEG++3<CFGGG**8<C;<CF;FFFGEF<F>EBB3)>C<26?>CC3()*;=9GG*
@M03364:276:000000000-BLYN8:1:1101:19347:6191 2:N:0:1
GGACTACTGGGGTTTCTAATCCTGTTTGCTCCCCACGCTTTCGCACCTCAGTGTCAGTATCAGTCCAGGTGGTCGCCTTCGCCACTGGTGTTCCTTCCTATATCTACGCATTTCACCGCTACACAGGAAATTCCACCACCCTCTACCGTACTCTAGCTCAGTAGTTTCGAATGCAGTTCCCAGGTTGAGCCCGGGGATTTCACATCCGACTTGACAGACCGCCTGCGTGCGCTTTACGCCCAGTAATTCCG
+
CCCCCGGGGGGGGGGGGGGGGGGGGGGGGGGGGGGEGDGGGGGGGGGGGGGGGGGGGGGGGGGGGGGGGGGGGGGGGGGGGGGGGGGGGGGGGGGGGGGGGGGGGGGGGGGGGGGGGGGG:FFGFGFGGGGGGGGGFFGGEGGGGGGGGGDGGGFFGGGGGGGGGGGGDGGGGGGGFGGGGFGGGGGGGF,@CCEGCGGG>CGGC4>DGDD9CFGCGGGGFGA@DFFFFFBFGCF>F<EGG>?FCDFBGG7
@M03364:276:000000000-BLYN8:1:1101:17768:6192 2:N:0:1
GGACTACAGGGGTTTCTAATCCTGTTTGCTCCCCACGCTTTCGAGCCTCAGTGTCAGTTACAGGCCAGAGAGCCGCTTTCGCCTCCGGTGTTCCTCCATATATCTACGCATTTCACCGCTACACATGGAATTCCACTCTCCTCTCCTGCACTCAAGACCCCCAGTTTCCAATGCACACACTGGTTTAGCCACTGCCTTTTAAATACGAACTAGGACACCACCTTCCTCCCCTTTCCGCCCAATTAACCCGG
+
CCCCCGGGFGGGGCFGGFGGGGGGGGGGGGGGGGGGCGGGGGG8EGGGGG<<CFGGGGGG<CF@FGGGGEGGFGGG@FGGGGG7FGGGGGGGGGGGGCEGGGGGGGGGG7FGGGGGGGGGGGGG?AEFGFGGGFEGFDEGGGGGGGC@E8FGGGGG,@,@+@=CFBF;=,=EEGCA,,++338D9,D@,8,@7D9<9EGG+*,5++*<**;*****0;D5/;4)()*+()2/;*+0)-1B:5(+;D+/;97
@M03364:276:000000000-BLYN8:1:1101:18029:6197 2:N:0:1
GGACTACACGGGTTTCTAATCCTGTTTGCTCCCCACGCTTTCGCACCTGAGCGTCAGTCTTTGTCCAGGGGGCCGCCTTCGCCACCGGTATTCCTCCAGATCTCTACGCATTTCACCGCTACACCTGGAATTCTACCCCCCTCTACAAGACTCTAGCCTGCCAGTTTCGGATGCAGTTCCCAGGTTGAGCCCGGGGATTTCACATCCGACTTGACAGACCGCCTGCGTTCGCTTTACGCCCAGTAATTCCG
+
CCCCCGFGGEDGGGGGGGGGGGGGFGGGGGGDGGGGGGGEFFEEGEEGGCFGGGGGGGGGGGFFFEDCFGGGGGGGGGGGGGGGGGGGGGGDFEFFFFCFGGGGCFGGGDGGGGGGGGGGGGFGGGFFGFGGGGFDFFGEEGGDB=FCFCCDGGF9DFGFGDFDFGBF>E>ECFFGGDE2DDC>>DG9<E8;?5CC5BCG>+<:CC*/73)/>FGCC78A3CE6<FFF(7:>C*>)/3AE=3:6:7@AGGC
@M03364:276:000000000-BLYN8:1:1101:15703:6202 2:N:0:1
GGACTACCAGGGTTTCTAATCCTGTTTGCTCCCCACGCTTTCGAGCCTCAGTGTCAGTTACAGGCCAGAGAGCCGCTTTCGCCTCCGGTGTTCCTCCATATATCTACGCATTTCACCGCTACACATGGAATTCCACTCTCCTCTCCTGCACTCAAGTCTCCCAGTTTCCAATGCACACAATGGTTGAGCCACTGCCTTTTACATCAGACTTAAGAAACCACCTGCGCTCGCTTTACGCCCAATAAATCCGG
+
CCCCCGG@FGGEFFGGEFEGGGGGGGGGGFGFGGGGEEGGFFGGGGGEFFFGFGGGGGAFGGFGFGFDGGGGGGGGGGGFGGGEE<FGECFGGGGGGGFDFCGGFGCFC74CCBCEFDEGDDGFCGGFFFGGGGAFGFFGGGG??EF8ECFFDD=DFFGGFGGGGGGGFFFA=FFFGGGF8FFG9EFDF8CEGD?@CFGF?FFFFCG59CC>FGG7CFDFFEABFD=>)?5):?FCD@E*555FF@@C*C)
@M03364:276:000000000-BLYN8:1:1101:18699:6204 2:N:0:1
GGACTACCGGGGTATCTAATCCTGTTCGCTACCCATGCTTTCGAGCCTCAGCGTCAGTTACAGGCCAGAGAGCCGCTTTCGCCTCCGGTGTTCCTCCATATATCTACGCATTTCACCGCTACACATGGAATTCCACTCTCCTCTCCTGCACTCAAGTCTCCCAGTTTCCAATGCACACAATGGTTGAGCCACTGCCTTTTACATCAGACTTAAGAAACCACCTGCGCTCGCTTTACGCCCAATAAATCCGG
+
CCCCCGFGGGGGGGGGGGGGGGGGEGEFGGEGGGGGGGGGGGGGGGGGGGGGGGGGGFGGGFGGGGGGFEFGGGEECGGGGGGGEGGGGEGGFGGGGGGFGGGGGGGGG7FGGGGGGGGGGGFGGGGGFFGGGC;?EFGFGGFF?FGGGGFGGGFGGGGGEFF8@EAFGGFFGGG7<C6EFGCEEG6<E>:DC,@FFDFGGGFC9D5CGFFFFGC>FGCF>EFBDBFDFF48CFFC>DG@C)86F+1?>DC
@M03364:276:000000000-BLYN8:1:1101:20801:6217 2:N:0:1
GGACTACTCGGGTTTCTAATCCTGTTTGCTCCCCACGCTTTCGCACCTGAGCGTCAGTCTTTGTCCAGGGGGCCGCCTTCGCCACCGGTATTCCTCCAGATCTCTACGCATTTCACCGCTACACCTGGAATTCTACCCCCCTCTACAAGACTCTAGCCTGCCAGTTTCGGATGCAGTTCCCAGGTTGAGCCCGGGGATTGCACATCCGACTTGACAGACCGCCTGCGGGCGCTTTACGCCCAGTAATTCCG
+
CCCCCEGGGGGGGGGGGGGGGGGGGCCGFEGFGGGGGGGEFFEGGGDFECFFGGGDGFFGGGEGGGFGFEGGE7>FGGEE?F@,CFGGGGGGGDDFGGFEFDCFC9<AFGEFCFGGFEGDCCFGG8FFGC9FDCFFDG8FBEGGGFG9D8EFGFC<>FGGGF8DFFFDEGGGEGG,@FE7EC6DBFGFGFEGG=EGEC?*2+2;87<D*8DDGGG7FFGGFGEFFF6)-8<><774@?GEEFF)::*)2:9
@M03364:276:000000000-BLYN8:1:1101:6389:6222 2:N:0:1
GGACTACTAGGGTTTCTAATCCTGTTTGCTCCCCACGCTTTCGCACCTGAGCGTCAGTCTTTGTCCAGGGGGCCGCCTTCGCCACCGGTATTCCTCCAGATCTCTACGCATTTCACCGCTACACCTGGAATTCTACCCCCCTCTACAAGACTCTAGCCTGCCAGTTTCGGATGCAGTTCCCAGGTTGAGCCCGGGGATTTCACATCCGACTTGACAGACCGCCTGCGTGCGCTTTACGCCCAGTAATTCCC
+
CCCCCGGGGGGGGGGGGGGGGGFFGGGGGGGGGGGGGGGGGGGDGGGGDFGGGGGGGGGGGGGGGGGGCFGGGGGGGGGGGGGGG8FFGEGGGGGGGGFGGGGGGGGGGGGGFFGFFGGCGGGGGAEFGFGFGGGGGDEGGGGFDDDFC8DDGFC7BGE6FD,:FGGGGCEE5DFGGGGC<;,DF?,4<DF5CC8ECEGGGDF7:4<DDG5DC>DG4C=7;EFF6)48:E5>GDC<F?EGGE0@F*94:C*
@M03364:276:000000000-BLYN8:1:1101:24370:6230 2:N:0:1
GGACTACTGGGGTTTCTAATCCTGTTTGCTCCCCACGCTTTCGAGCCTCAGTGTCAGTTACAGGCCAGAGAGCCGCTTTCGCCTCCGGTGTTCCTCCATATATCTACGCATTTCACCGCTACACATGGAATTCCACTCTCCTCTCCTGCACTCAAGTCTCCCAGTTTCCAATGCACACAATGGTTGAGCTACTGCCTTTTACATCAGACTTAAGAAACCACCTGCGCTCGCTTTACGCCCACTAAATCCGG
+
CCCCCGGGFGGFCFFGFFFGGGGFGCFGGGGGGGGGGDGGGGEFGGGGGGGGGFGGFGGGGGGGGDDGGFF@GGGGGGCF7FE@FFDEFGGGGGFGGGGFFF4FEAF<7F?CDFCFF7==@@CF9EF?F?E:CFFFD84EEFGCFDEGG,@88EG,CE;DEGFC8C,@EFDGCFC98@CDFC?E98:7@,,@<FFGGGGGFGE7F>;>CF2:BFGFGGFFF79=>:=?AFFEG4=:BFG*=)64<4+52>9
@M03364:276:000000000-BLYN8:1:1101:24049:6269 2:N:0:1
GGACTACACGGGTATCTAATCCTGTTTGCTCCCCACGCTTTCGCACCTGAGCGTCAGTCTTCGTCCAGGGGGCCGCCTTCGCCACCGGTATTCCTCCAGATCTCTACGCATTTCACCGCTACACCTGGAATTCTACCCCCCTCTACGAGACTCAAGCTTGCCAGTTTCAAATGCAGTTCCCAGGTTGAGCCCGGGGATTTCACATCTGACTTAACAAACCGCCTGCGTGCGCTTTACGCCCAGTAATTCCG
+
CCCCCGGGGGGGGGGGGGGGGGGGGGGGGGGGGGGGGGGGGGGGGGGGGGGGGGGGGGGGGGGGGGGGGGGGGGGGGGGGGGGGGGGGGGGGGGGGGFGGGGGGGGGGGDGGGGGGGGGGGGGGFGGGGGGGGGGGGGGGGGGGGGGGGGGFGFGFGGGGGGCCFGGGGF;DFGGGGGGGDFGGGGGGGGGGGGDCGDGGGGGGFGG>GGGGGGGGGGEGDDD?BFFF:BFFGGD>FFGGGDBFGFFFGG7
@M03364:276:000000000-BLYN8:1:1101:8048:6286 2:N:0:1
GGACTACTAGGGTTTCTAATCCTGTTTGCTCCCCACGCTTTCGCACCTGAGCGTCAGTCTTTGTCCAGGGGGCCGCCTTCGCCACCGGTATTCCTCCAGATCTCTACGCATTTCACCGCTACACCTGGAATTCTACCCCCCTCTACAAGACTCTAGCCTGCCAGTTTCGAATGCAGTTCCCAGGTTGAGCCCGGGGATTTCACATCCGACTTGACAGACCGCCTGCGTGCGCTTTACGCCCAGTAATTCCG
+
CC@CCFGGGGGGGGGGCFFGFGGGGGGGGGGGGGGGEEGGGF@FFGGGGGCFGGGGGEFFGGGGFFFFGECEGGGGGGGGFGGDFFGCFGGFDGGGGFFGFGGGGGGGCGCFGGGGGGDGEG@,>4AEFGFGGGGFGG?FGGEGFGC9FCFDCFGCDFFFE7:?FGGGGGGFGFCFGG7;CCGFFFC7FCFFGCDE5CFFFFC8BGGD7C9DC7D>CCCC.22,6>6>B3><CCDBBBGEED?)2:6:0:7
@M03364:276:000000000-BLYN8:1:1101:4459:6294 2:N:0:1
GGACTACTAGGGTATCTAATCCTGTTTGCTCCCCACGCTTTCGCACCTGAGCGTCAGTCTTTGTCCAGGGGGCCGCCTTCGCCACCGGTATTCCTCCAGATCTCTACGCATTTCACCGCTACACCTGGAATTCTACCCCCCTCTACAAGACTCTAGCCTGCCAGTTTCGGATGCAGTTCCCAGGTTGAGCCCGGGGATTTCACATCTGACTTAACAAACCGCCTGCGTGCGCTTTACGCCCAGTAATTCCG
+
CCCCCGGGGGGGGCGGFFGGGGGGGGGGGGGFGGGGGGGGG<CGGGGGGGGGDGGGGFGGGGGGGGGGGGGGGGGGGEGGGGEGGGGGB:FDGGFGCGGC9=FGFGGGGGGCCFGGGGGGGGGGGGGGGGFFGFDFGDGGDECGCFGGFGGGGGGFGGGGGGGGGGGGGC:8EC9ACFGGGGGGGF:EGGGGGGGD=EGGG7CFFG>7@@FFFGFFC48CB:B?15:5(7>>5CFF?08EE5:FG7FAF:2
@M03364:276:000000000-BLYN8:1:1101:11431:6299 2:N:0:1
GGACTACCAGGGTATCTAATCCTGTTTGCTCCCCACGCTTTCGCACCTGAGCGTCAGTCTTCGTCCAGGGGGCCGCCTTCGCCACCGGTATTCCTCCAGATCTCTACGCATTTCACCGCTACACCTGGAATTCTACCCCCCTCTACGAGACTCAAGCTTGCCAGTTTCAAATGCAGTTCCCAGGTTGAGCCCGGGGATTTCACATCCGACTTGACAGACCGCCTGCGTGCGCTTTACGCCCAGTAATTCCG
+
CCCCCGFGGGGGGGGGGGGGGGGGGGGGGGGGGGGGGGGGGGGGGGGGGGGGGGGGGGGGGGGGGEGGGGDGGGGGGGGGGGGGGGGGGGGGGGGGGGGFGGGGGGGGGGGGGEGGGGGGGGGGGFGGGGGGGGGDGGGGGGGGGGGG>GGGGGGGGFGCFFFGGGGGGFBFGGFGGGGGGGGGGCFGGGGGGGGGGGGGGGGFFGGGCDGDGGGGGGGGFGBF?FFFF@EEGGCBF?EGG3:@FCF<G>2
@M03364:276:000000000-BLYN8:1:1101:10054:6299 2:N:0:1
GGACTACTAGGGTATCTAATCCTGTTTGCTCCCCACGCTTTCGCACCTGAGCGTCAGTCTTTGTCCAGGTGGCCGCCTTCGCCACCGGTATTCCTCCAGATCTCTACGCATTTCACCGCTACACCTGGAATTCTACCCCCCTCTACAACACTCTAGCCTGACAGTTTCGAATGCACTTCTCAGGTTGACCCCGGGGATTTCACATCCGACTTGACAGACCGCCTGCGTTCCCTTTACGCCCAGTCTTCCCG
+
CCCCCGGG9FGGG@FAEG9FFGGGGGFGGGGGGFGGG@@CFGGG,7CEFGFGGGEGGFF,EE@FGFGG<6C<8FFF7@:FFEGGG,@FF+C@BE,<??=EDEFGGEFGGGG@<F9F9@FCGGGGGEFD,AFGF9E;E,+CC=ED9D;D,DE=DF9FG8>6,@=D>D9D=ECFFF9,,5@,3@C?3,@?,>:E7>*1*:D99C=CA4C9*:?92?<=67CFFGE(65()/8);>+2);1C5*7(/**1.;0/
@M03364:276:000000000-BLYN8:1:1101:27657:6301 2:N:0:1
GGACTACTGGGGTTTCTAATCCTGTTTGCTCCCCACGCTTTCGAGCCTCAGTGTCAGTTACAGGCCAGAGAGCCGCTTGCGCCTCCGGTGTTCCTCCATATATCTACGCATTTCACAGCTACACATGGAATTCCACTCTCCTCTCCTGCACTCAAGTCTCCCAGTTTCCAATGCAAACAATGGTTGAGCCACTGCCTTTCACATCAGACTTAAGAAACCACCTGCGCTCGCTTTACGCCCAATAAATCCGG
+
A<CCC<FA9<EEF@F@FF<E@EEEGGG@,F,,,BC@CC:FF<,D@,@<F<CEAF,EFGGGGGCC,6EEGGDGG@FE+B,4C+8,,,+CGE=?F9F?,AFBFEEFFFGD+FG+AFAE<=ADA,,,9EFCE=EGGGBEFEG,9E=+@,4D@FE+,>=9EGGD9>88A;D,,7;;@F8,,,=,9E,7>8@8?FG,<:9@CGG,;==EFFDCG5CCCDF7C>DG>*;>)9>BFEFDFFG4B9**=)/8>:F<091
@M03364:276:000000000-BLYN8:1:1101:24399:6311 2:N:0:1
GGACTACCGGGGTTTCTAATCCTGTTTGCTCCCCACGCTTTCGCACCTGAGCGTCAGTCTTTGTCCAGGGGGCCGCCTTCGCCACCGGTATTCCTCCAGATCTCTACGCATTTCACCGCTACACCTGGAATTCTACCCCCCTCTACAAGACTCTAGCCTGCCAGTTTCGGATGCAGTTCCCAGGTTGAGCCCGGGGATTTCACATCCGACTTGACAGACCGCCTGCGTGCGCTTTACGCCCCGTAATTCCG
+
CCCCCGGEGGGGGEGGGGEFGGGG<ECFGGGGGGGGGGGGGGGGGGGGGGGGGGGGGGFGGGFGGEFFGGGDGGGDGGGGGGEGGGGDG@CFEGGFGCF9CFGGGAFGGGDDGFFGCFEC@EFGGGGCFGFFDGGGCFGGGDGGGGF9@DDFF9CEFGGGFG6DF=CFEEEDEG9>DFFFFDGGBFFGGG6:?EGGGGFGG>EG=CGG3)9CFGGGCCFGFGEFBFFE:EFFG*<<F?5CC397<C3<7F9
@M03364:276:000000000-BLYN8:1:1101:16988:6313 2:N:0:1
GGACTACCGGGGTTTCTAATCCTGTTTGCTCCCCACGCTTTCGCACCTGAGCGTCAGTCTTTGTCCAGGGGGCCGCCTTCGCCACCGGTATTCCTCCAGATCTCTACGCATTTCACCGCTACACCTGGAATTCTACCCCCCTCTACAAGACTCTAGCCTGCCAGTTTCGGATGCAGTTCCCAGGTTGAGCCCGGGGATTTCACATCCGACTTGACAGACCGCCTGCGTGCGCTTTACGCCCAGTAATTCCG
+
CCCCCGGGGGGGGGGGGGGGGGGGGGGGGGGFGGGGGGGGGGGGGGGGGGGGGGGGGFFGGGGGGGGGGGGGGFECFGGGGGGGGGGGGGGGGGEFGGFFFCGGGGGGGGDGGFGGGGGGGGGGGGGGFFFGGGFGGFGGGGGGCEFDGGGGGGGGGGGGGGGGGGFG5E:CEF?9FGGGGBFGG9C6FGCGEGGEC8CEGGGGFFC<DDDDGGFGGGG5:CB:<F6B?@EFGDGAFBGG5<1?F7@>>C0
@M03364:276:000000000-BLYN8:1:1101:15191:6329 2:N:0:1
GGACTACAGGGGTTTCTAATCCTGTTTGCTCCCCACGCTTTCGAGCCTCAGTGTCAGTTACAGGCCAGAGAGCCGCTTTCGCCTCCGGTGTTCCTCCATATATCTACGCATTTCACCGCTACACATGGAATTCCACTCTCCTCTCCTGCACTCAAGTCTCCCAGTTTCCAATGCACACAATGGTTGAGCCACTGCCTTTTACATCAGACTTAAGAAACCACCTGCGCTCGCTTTACGCCCAATAAATCCGG
+
CCCCCGGGGGGGGGGGGGGGGGGGGGGGGGGGGGGGGGGGGGGGGGGGGGFGGGGGGGGGGGGGGGGGGGFGGGGGEGGGGGGGGGEGGGGGGG=<FGGGGGGGGGGGFGGGGGGGGGGGGGGGGGGGFFGFGFGFGGGFGGGGGFGGGGGGGGGGGGGGGGGGFGGGGFAEFFGFFGGCFGGGGGGGGGGGFGGGGGGGGGDGFGGFFGF>FCFGGGFGFDFFFFFE>F:):?FFEFGGC38;CFF?FD:
@M03364:276:000000000-BLYN8:1:1101:10932:6332 2:N:0:1
GGACTACCGGGGTTTCTAATCCTGTTTGCTCCCCACGCTTTCGAGCCTCAGTGTCAGTTACAGGCCAGAGAGCCGCTTTCGCCTCCGGTGTTCCTCCATATATCTACGCATTTCACCGCTACACCTGGAATTCTACCCCCCTCTACAAGACTCTAGCCTGCCAGTTTCGGATGCAGTTCCCAGGTTTAGCCCGGGGATTTCACATCCGACTTGACAGACCTCCTGCGTTCTCTTTACGCCCAGTAATTCCG
+
CCCCCGG<FGGGGGGGGGGGGGGGGGGGGGGGGGGGGGGGGGGGGFGGGGGFGGGGGGGGGGGFGGGGDCFGGGGG+CFGGGGEGFFGGGGGGCGGGGGGGGGGGGGGGGGGEGFEGGGGGGGGGGGGGGFGGGGFAEFGEGGGDGA9DFGGG=DE;DFGGGGGGGGGEDDGGGFFFFGFG,DGGG3@EGGF5CEG5CGFGGG7+;;DGGDD*:CF44E=)<5(/=1A(:)12C><FDGGGF<@FC?AFD9
@M03364:276:000000000-BLYN8:1:1101:6539:6341 2:N:0:1
GGACTACAGGGGTTTCTAATCCTGTTTGCTCCCCACGCTTTCGAGCCTCAGTGTCAGTTACAGGCCAGAGAGCCGCTTTCGCCTCCGGTGTTCCTCCATATATCTACGCATTTCACCGCTACACATGGAATTCCACTCTCCTCTCCTGCACTCAAGTCTCCCAGTTTCCAATGCACACAATGGTTGAGCCACTGCCTTTTACATCAGACTTAAGAAACCACCTGCGCTCGCTTTACGCCCAATAAATCCGG
+
CCCCCGGGGGGGGGGGGGGGGGGGGGGGGGGGGGGGGGGGGGGGGGGGGGGGGGGGGGGGGGFGGGGGGGGGGGGGGGGGGGGGGGGGGGGGGGGGGGGGGG9FGGGGGGGGGGGGGGGGGGGGGGGGEFGGGGGGGGGGGGGGGGGGGGGGGGGGGGCEEGG8FGGGGGGGGGGGGGGGGGGGGGGFFF6FGGGCFGGGCDGGFGGFGGF78?CGFFFGFGF=2?239A;)CFFF4@57=>FFGGFCCG<
@M03364:276:000000000-BLYN8:1:1101:19460:6349 2:N:0:1
GGACTACTGGGGTTTCTAATCCTGTTTGCTCCCCACGCTTTCGAGCCTCAGTGTCAGTTACAGGCCAGAGAGCCGCTTTCGCCACCGGTGTTCCTCCATATATCTACGCATTTCACCGCTACACATGGAATTCCACTCTCCTCTCCTGCACTCAAGTCTCCCAGTTTCCAATGCACACCATGGTTGAGCCACTGCCTTTTACATCAGACTTAAGCACCCACCTGCGCTCGCTTTACGCCCAATAAATCTGG
+
CCCCCGG9FGGGGGGGGGGGGFGGGGGGGGGGFGGGGGGGGGGGGGGGGGG<FGGGGGGGFEG@F7CF8,CFGGGGGGGGGGGGG<FFEGGGGGGGG@<FGGGGGGGGGGGGGGGGGGG=:C9=>?FGGGCEFFCGGD,AE9FFF@,,@DGFG8E?=,,,8=EFFGFFGGFGFGG8=,+33>8@AB,,2D6@,4@D6DBG7CF;+2*229E8F7+2**41*49=B>@A=6))*/:4)(3B7:3)>7+.+32
@M03364:276:000000000-BLYN8:1:1101:20517:6362 2:N:0:1
GGACTACAGGGGTATCTAATCCTGTTTGCTCCCCACGCTTTCGAGCCTCAGTGTCAGTTACAAGCCAGAGAGCCGCTTTCGCCTTCGGTGTTCCTCCATATATCTACGCATTTCACCGCTACACACGGAATTCCACTTTCCTCTCCTGCACTCAAGTCCCCCAGTTTCCAATGCACACAATGGTTGAGCCACTGCCTTTTACATCAGACTTAAGCACCCACCCTCCCTCGCTTTACGCCCAATCAATCCGG
+
CCCCCGGA<FGGG7FGFGGGGGEFGG9EGFGFGD,+@FGGGGG8,CFGGGG@FFFGGGFGG<,CFFGF,,,6C8CF8BFDFGGG,EFGGGGGGGGGG,,CF<DGGGGGDEGGGGGGG+=C+FEF,+@FFFCFGGAA,,4CEFG?B=,>84@??FG8E7,@8C+BB3DE,,7,,6,E9D=+6B8,@+:,,@3D?:EE6FCFCFC+=+;2**+++2+2**A***/))/(0-)?5*8=45(:C55()2C+)*1)
@M03364:276:000000000-BLYN8:1:1101:26863:6364 2:N:0:1
GGACTACAGGGGTTTCTAATCCTGTTTGCTCCCCACGCTTTCGCACCTGAGCGTCAGTCTTTGTCCAGGGGGCCGCCTTCGCCACCGGTATTCCTCCAGATCTCTACGCATTTCACCGCTACACATGGAATTCCACTCTCCTCTCCTGCACTCAAGTCTCCCAGTTTCCAATGCACACAATGGTTGAGCAACTGCCTTTTACATCAGACTTAAGAAACCACCTGCGCTCGCTTTACGCCCAATAAATCCGG
+
CCCCCGDCFGGGGGEGGGGGGGGGFCFGGGGGGGGGEGGGGGGGGGGFGGGGGGGGGGGGGGGGGGGGGGGGGGGGGGGGGGGGGGEG:FDGGGGGCGGGGGGGFFGGGGGDGGGGDCEEGGGDGGGGFFDGAFGGG8FDCF8FDFGGGFFGGGCGGGGFBFCCFGFFCFGGFGGGFGGFGGGGGGGGG,@EFCFGGGFFDGGGFGGGG>>C+B7@FGDEFCFF2A;D?:>BFFFFFF5:E>@):@+5C35
@M03364:276:000000000-BLYN8:1:1101:20984:6364 2:N:0:1
GGACTACACGGGTTTCTAATCCTGTTCGCTACCCATGCTTTCGAGCCTCAGCGTCAGTTACAGACCAGACAGCCGCCTTCGCCACTGGTGTTCTTCCATATATCTACGCATTTCACCGCTACACATGGAGTTCCACTGTCCTCTTCTGCACTCAAGTCTCCCAGTTTCCAATGCACTTCTTCGGTTGAGCCGAAGGCTTTCACATTAGACTTAAGAAACCACCTGCGCTCGCTTTACGCCCAATAAATCCG
+
CCCCCGGGGGGGGGGGGGGGGGGGGGGGGGGGGGGGGGGGGGGGGGGGGGGGGGGGGGGGGGGGGGGGGGGGGGGGGEGGGGDGGGGGGGEGGGGGGGG?FGFGGGGGGGGGGGG9FEGGGGGGGGGGGCGFFGFFGGGFGGGFGFGGGFGGFGGGGGFGGGG8FGGGFGGGCFFGGGGGGGGGGG67CEF>EEDGFFGGFCFGFGF7?7BDGF7C:?FEF79:BFF)55B4DG7CC@GGGF@4<CFEFD7
@M03364:276:000000000-BLYN8:1:1101:11988:6373 2:N:0:1
GGACTACCAGGGTTTCTAATCCTGTTTGCTCCCCACGCTTTCGAGCCTCAGTGTCAGTTACAGGCCAGAGAGCCGCTTTCGCCTCCGGTGTTCCTCCATATATCTACGCCTTTCACCGCTACACATGGAATTCCACTCTCCTCTCCTGCACTCAAGTCTCCCAGTTTCCAATGCACACAATGGTTGAGCCACTGCCTTTTACATCAGACTTAAGAAACCGCCTGCGCTCGCTTTACGCCCAATAAATCCGG
+
@CCCCGFF<FB@CEEGFFEFCCFEED<DFFFGGE<FFGFGGFFFFGGGGGGCCFGEFFGGGGGCGCFFCFFGGFGEC,AFCFGGEGDCCFBFFGGGCFCECAFFFEE7@+:BEFF<FFGGEGCFGEFGGGGGFFAFGD9FGG8+DE=888EGCDFGGGGGGC8D<ADAFGCFGG89AF6F,9=@9>DFFDFGFDGGF9DF7FFF;C77;C<F8C+=CGFE>EBFF>2655/)9/18ADC8CF@47+3)*)/
@M03364:276:000000000-BLYN8:1:1101:20058:6384 2:N:0:1
GGACTACTCGGGTTTCTAATCCTGTTTGCTCCCCACGCTTTCGCACCTGAGCGTCAGTCTTTGTCCAGGGGGCCGCCTTCGCCACCGGTATTCCTCCAGATCTCTACGCATTTCACCGCTACACCTGGAATTCTACCCCCCTCTACAAGACTCTAGCCTGCCAGTTTCGGCTGCAGTTCCCAGGTTGAGCCCGGGGATTTCACATCCGACTTGACAGACCGCCTGCGTGCGCTTTACGCCCAGTAATTCCG
+
CCCCCGDFGGGGGGGGGFGGGGGGGGGGGGGGGGGGGGGGGGG@@FGG<EGDEGGGGGGGGGGGGGGG8CCFFGGGGGGGGGGGFGGGGGGGGGGGF8FGGGGGFGGFGGGGGGGGGGGGGGGGDEEGFGGGGFGGGGDGG8C69FF9=FFGG9FFFFFGGG6?GGF,CC*@C5EGGCGCGGFFCGF7FGG@CGGDDGGGFFGCFGGDDGD3;78+;CF*:EB<3>653>5<<DF<BFGGGDB)::@<G72
@M03364:276:000000000-BLYN8:1:1101:11194:6385 2:N:0:1
GGACTACCCGGGTTTCTAATCCTGTTTGCTCCCCACGCTTTCGAGCCTCAGTGTCAGTTACAGGCCAGAGAGCCGCTTTCGCCTCCGGTGTTCCTCCATATATCTACGCATTTCACCGCTACACATGGAATTCCACTCTCCTCTCCTGCACTCAAGTCTCCCAGTTTCCAATGCACACAATGGTTGAGCCACTGCCTTTTACATCAGACTTAAGAAACCACCTGCGCTCGCTTTACGCCCAATAAATCCGG
+
CCCCCGGGGGGGEGGFGGGGGGGGGGGGGGGGGGGGGGGGGGGGGGGGGGGGGGGGGGGGGGGGGGDFGGGGGGGGGGGGGGGGGGGGEGGGGGGGGFGAEFGGGGFGGDGGGGGGGGGGGGGF9E@FFFEGGGGGCFGGGGGD?EGGG8=DDFFG;,,@FFGGGGFGGGGGFDDFFF6FFGGGGGGGGGGGGGGGGGGGFFFGFDF?DG;CFFGGCF8FFGFFFF>49BBA<7+*:?G:E>@FD7=?4<D
@M03364:276:000000000-BLYN8:1:1101:9626:6393 2:N:0:1
GGACTACCGGGGTTTCTAATCCTGTTTGCTCCCCACGCTTTCGAGCCTCAGTGTCAGTTACAGGCCAGAGAGCCGCTTTCGCCTCCGGTGTTCCTCCATATATCTACGCATTTCACCGCTACACATGGAATTCCACTCTCCTCTCCTGCACTCAAGTCTCCCAGTTTCCAATGCACACAATGGTTGAGCCACTGCCTTTTACATCAGACTTAAGAAACCACCTGCGCTCGCTTTACGCCCAATAAATCCGG
+
CCCCCGGGGGGGGGGGGGGGGGGGGGGGGGGGGGGGGGGGGGGGGGGGGGGGGGGGGGGGGFGGGGGGGGGGGGGGGGGGGGGGGGGGGGGGGGGGGGGGGGGGGGGGGGGGGGGGGEGGDGFF9FGGFFGGGGCFD@FFGFDFGGGGGGGGGGGGGGGFGGGGGGGGGGGGFGGGGGEFFGGGGGGFF,,@FFCGGFGAFGGGFGGGGGCFDFGGDFEFFDAEFA=;>DFB<FGEFFEGG38FCGFFG3C
@M03364:276:000000000-BLYN8:1:1101:7708:6401 2:N:0:1
GGACTACAGGGGTTTCTAATCCTGTTTGCTCCCCACGCTTTCGCACCTGAGCGTCAGTCTTTGTCCAGGGGGCCGCCTTCGCCACCGGTATTCCTCCAGATCTCTACGCATTTCACCGCTACACCTGGAATTCTACCCCCCTCTACAAGACTCTAGCCTGCCAGTTTCGGATGCAGTTCCCAGGTTGAGCCCGGGGATTTCACATCCGACTTGACAGACCGCCTGCGTGCGCTTTACGCCCAGTATTTCCG
+
CCCCCGGGGGGGGGGGGGGGFGGGGGGGGFFGFGGGGGGGGGGDCGGGGGGGGGGGGGFGGGGGGGGFGGGGGGCEGGGGGGGGGGGGG>GGFGGGFGG9EFFGGFGGDFGGFGGGGGGGGGGGGGFFGGGFGGGGGFFGGGGGFCCE@DDGGGA;FFGGFF,@FCFGGGG>EGGGGDCFGFF:FFFGGGGGGGGGGGGGCFGGF6CCDDG5D*;:8DFFBEEB:F6)-.<59CF<6?GGG>(0:*/6FF*
@M03364:276:000000000-BLYN8:1:1101:20402:6402 2:N:0:1
GGACTACCGGGGTTTCTAATCCTGTTTGCTCCCCACGCTTTCGAGCCTCAGTGTCAGTTACAGGCCAGAGAGCCGCTTTCGCCTCCGGTGTTCCTCCATATATCTACGCATTTCACCGCTACACATGGAATTCCACTCTCCTCTCCTGCACTCAAGTCTCCCAGTTTCCAATGCACACAATGGTTGAGCAACTGCCTTTTACATCAGACTTAAGAAACAACCTGCGCTCGCTTTACGCCCAATAAATCCGG
+
CCCCCGFCFGGGGGGGGGGGGGGGGGGGGGGGGGGGGGGGGGGGDFGGGGGGGGFGGGGGGGGGGGGGGGGGGGGG7@CGCDCCFGGGGGFEGFFGGGGGGGDFEEGGGGGGGGGGGGFGGCFGGFGGGGFGGGFGG8B8EFGFECGGGFGDGDEFGGFCEFF8@=AAEGGGGGDAFGGFCFCF9CG?F,@FGGFGCFGGGGGGFFGGGG7BD:8CGG,=AEFBFA289BA;5CCC3;GGGF@F7DFCGGC
@M03364:276:000000000-BLYN8:1:1101:3494:6413 2:N:0:1
GGACTACAAGGGTTTCTAATCCTGTTTGCTCCCCACGCTTTCGAGCCTCAGTGTCAGTTACAGGCCAGAGAGCCGCTTTCGCCTCCGGTGTTCCTCCATATATCTACGCATTTCACCGCTACACATGGAATTCCACTCTCCTCTCCTGCACTCAAGTCTCCCAGTTTCCAATGCACACAATGGTTGAGCCACTGCCTTTTACATCAGACTTAAGAAACCACCTGCGCTCGCTTTACGCCCAATAAATCCGG
+
CCCCCGGGGGGGGGGGGGGGGGGGGGGGGGGGGGGGGGGGGGGGGGGGGGGGGGGFGGGGGGFGGGGGGGFGGGGG@FFGGGGGGGGGGGGGGGGGGCCEGGGGGGGGGGGGGGGGGGGGGGGGGGGGGGGGGGGGGGGFGFGGGGGGGGGGGGGGGGGGGGGGGGGGG9E9FG899@EGGGDEG>DFF@C?EF9DFGGFGFFGF>5CGC?CGGGC7DFC@GFFFF2?9?DBF5@CDDCEGFFFGGF37<:
@M03364:276:000000000-BLYN8:1:1101:16548:6423 2:N:0:1
GGACTACCGGGGTTTCTAATCCTGTTCGCTACCCATGCTTTCGAGCCTCAGCGTCAGTTACAGACCAGACAGCCGCCTTCGCCACTGGTGTTCTTCCATATATCTACGCATTTCACCGCTACACATGGAGTTCCACTGTCCTCTTCTGCACTCAAGTCTCCCAGTTTCCAATGCACTTCTTCGGTTGAGCCGAAGGCTTTCACATTAGACTTAAAAGACCGCCTGCGCTCGCTTTACGCCCACTAAATCCG
+
CCCCCGGGGGGGGGGGGGGGGGGGGGGGGGGGGGGGGGGGGGG@EGGGGGGGGGGGG@EGC,EEGGGGFGFFGGGGGGGGGGGGGGGGGGGGGGGGGGAEFCGGGGGGGGGGGGFGGGGGGG9F,AEGCAFFGGGGGCGGGGGG>F9,EFFGGFD@3EGGGGGGGGGG=FFGGGCEGGGGCGCEGCEF?GG+7>CGGGGGGFF7F:8+5CGFF>FCDGGG>CDF=;@DBE>ECFGEF@GGGF05D<;3FC7
@M03364:276:000000000-BLYN8:1:1101:6029:6443 2:N:0:1
GGACTACTGGGGTATCTAATCCTGTTTGCTCCCCACGCTTTCGAGCCTCAGCGTCAGTTACAGACCAGAGAGCCGCCTTCGCCACTGGTGTTCCTCCATATATCTACGCATTTCACCGCTACACATGGAATTCCACTCTCCTCTCCTGCACTCAAGTCTCCCAGTTTCCAATGCACACAATGGTTGAGCCACTGCCTTTTACATCAGACTTAAGAAACCACCTGCGCTCGCTTTACGCCCAATAAATCCGG
+
CCCCCGGGGGGGGGGGGGGGGGGGGGGGGGGGGGGGGGGGGGGGGGGGGGGGGGGGDGGGGGGGGGGGGGGGGGGGGGGGGGGGGGGGGGGGGGGGGGGGGGGGGGGGGGGGGGGGGGGGGGGGGGGGFFGGGGGGGGGGGGGGCGGGGGGGGGGGGGGGGGGGGGGGDFFG?CFGGFECFCFGGDFGF@8DCGFEFGGGGFGGFGFGGGGGGGFF9F:?F7A4)*:*7B>;FGGFBFGGGFD;C+:CDDC
@M03364:276:000000000-BLYN8:1:1101:19810:6455 2:N:0:1
GGACTACTAGGGTTTCTAATCCTGTTTGCTCCCCACGCTTTCGAGCCTCAGCGTCAGTTACAGACCAGAGAGTCGCCTTCGCCACTGGTGTTCCTCCATATATCTACGCATTTCACCGCTACACATGGAATTCCACTCTCCTCTTCTGCACTCAAGTTTCCCAGTTTCCAATGACCCTCCCCGGTTGAGCCGGGGGCTTTCACATCAGACTTAAGAAACCGCCTGCGCTCGCTTTACGCCCAATAAATCCG
+
CCCCCGGGGGGGGGGGGFGGGGGGGGGGGGFGGGGGGGGGGGGGGGGGGGGGGGGGGGGGGFGFFGGGGGGGGFGGGGGGGCGEGGGFFFGGGGGGGGFGGFFGGGFGGEGGGGGGGDGGGGCG9AFGGGEFGGGGGGFGGGGGGFGGGGGGGGGFGGGGGG88ADFGDFAEF,@EGGDEGGGEGGGCGGGGGDGGGEGGGCBDFGGF*9FGFFC>CFGG:=>@DABFFFBFGGFFFFG>EFBFFG*4CF7
@M03364:276:000000000-BLYN8:1:1101:12790:6458 2:N:0:1
GGACTACTCGGGTATCTAATCCTGTTTGCTCCCCACGCTTTCGAGCCTCAGTGTCAGTTACAGGCCAGAGAGCCGCTTTCGCCTCCGGTGTTCCTCCATATATCTACGCATTTCACCGCTACACATGGAATTCCACTCTCCTCTCCTGCACTCAAGTCTCCCAGTTTCCAATGCACACAATGGTTGAGCCACTGCCTTTTCCATCAGACTTAAGAAACCACCTGCGCTCGCTTTACGCCCAATAAATCCGG
+
CCCCCCGGGGGGGGGGGGFGGGGGGGGGGGGGGGGGGGGGGGGGGGGGGGGGGGGGGGGGGGGGGGGGGGGGGGDGGGFGGGEDGFGGGGGGGGGGGGGGGGGGGGGGGGGDGGGGFEEGGGGGGGFGGGGGGGGF9EFGGGGFFGFGGGGGGGGGGGEGGFGFGGGGGGFDGCGG,8CEEGDFGGG6C7861@BCGCGG+A;+8;CCF>CC7+=+;?6CFGF54>AD25?BGF@=D=CCC5=FC>=C;57
@M03364:276:000000000-BLYN8:1:1101:15877:6465 2:N:0:1
GGACTACTCGGGTTTCTAATCCTGTTTGCTCCCCACGCTTTCGAGCCTCAGTGTCAGTTACAGGCCAGAGAGCCGCTTTCGCCTCCGGTGTTCCTCCATATATCTACGCATTTCACCGCTACACATGGAATTCCACTCTCCTCTCCTGCACTCAAGTCTCCCAGTTTCCAATGCACACAATGGTTGAGCCACTGCCTTTTACATCAGACTTAAGAAACCACCTGCGCTCGCTTTACGCCCAATAAATCCGG
+
CCCCCGGGGGGGGGGGGGGGGGGGGGGGGGGGFGGGGGGGGGGGGGGGGGGGGGGGGGGGGGGGGGGGGGEGGGGGGGGGGGFGGGGDEGGGGGGGGGGGGGGGGGGGGGGGGGGGGGGGGGGGFEGGGFCGFGGGAFGGGFFDFGGGGGGGGGGGGGGGGGGGGGGGGGCGGG8,@FGCFF8FE8CC6DCFG:FCFGGCFGGGFFGF>;C>>DGG5*@FFGFFFFFFAEE?GCFFF2ECC5=AGGFFFGC
@M03364:276:000000000-BLYN8:1:1101:18923:6510 2:N:0:1
GGACTACAGGGGTATCTAATCCTGTTTGCTCCCCACGCTTTCGCACCTGAGCGTCAGTCTTTGTCCAGGGGGCCGCCTTCGCCACCGGTATTCCTCCAGATCTCTACGCATTTCACCGCTACACCTGGAATTCTACCCCCCTCTACAAGACTCTAGCCTGCCAGTTTCGGATGCAGTTCCCAGGTTGAGCCCGGGGATGTCACATCCGACTTGACAGCCCGCCTGCGTACGCTTGACGCCCAGTAATTCCC
+
@@CCCFGFFGGGGDGGGGGGGGGEGGGGGGGGFGGGGGGGGGGEGGGGGGGCGFGECFGGGFFFGGGGF,@@EGEEGEGGFFGGGGGEFEDGEGGGG,B?FGGGGGGFDE:FCFFFF:CG>EFGGFFEF<EC9@DG9E6@EGGGFFGG9FFCFFEFBFCG7F6?GCAF58>C:6CCFGCEA9?FF?,,4BFGGGG5:B*3:+=+@4CDDDGG7><>6*3C>E3(->;)(..777*,91EEE)8)2:*):7*
@M03364:276:000000000-BLYN8:1:1101:8252:6513 2:N:0:1
GGACTACTAGGGTTTCTAATCCTGTTTGCTCCCCACGCTTTCGCACCTGAGCGTCAGTCTTTGTCCAGGGGGCCGCCTTCGCCACCGGTATTCCTCCAGATCTCTACGCATTTCACCGCTACACCTGGAATTCTACCCCCCTCTACAAGACTCTAGCCTGCCAGTTTCGAATGCAGTTCCCAGGTTGAGCCCGGGGATTTCACATCCGACTTGACAGACCGCCTGCGTGCGCTTTACGCCCAGTAATTCCG
+
CCCCCGGGGGGGGGGGGGGGGGGGGGGGGGGGGGGGGGGGGGGGGGGGGGGGGGGGGGFGGGGGGGGGGGGGGGGGGGGGGGGGGGGGGGGGGGGGGGGGGGGGGGGGGGGGGGGGGGGGGGGGFGGGGGGGFGGGEFGGGGGGGGGFEFGFGGGFGGGGGGGGGGGGEGGGGG9A<@=EFGGFGGFGGGGGGGG5?EGGGGGGFG7C<<DDFGC7>GGF>G>(34(8<>DBGDGAFFGGD31<CF?AFF6
@M03364:276:000000000-BLYN8:1:1101:19299:6543 2:N:0:1
GGACTACTCGGGTTTCTAATCCTGTTTGCTCCCCACGCTTTCGAGCCTCAGTGTCAGTTACAGGCCAGAGAGCCGCTTTCGCCTCCGGTGTTCCTCCATATATCTACGCATTTCACCGCTACACATGGAATTCCACTCTCCTCTCCTGCACTCAAGTCTCCCAGTTTCCAATGCACACAATGGTTGAGCCACTGCCTTTTACATCAGACTTAAGAAACCACCTGCGCTCGCTTTACGCCCAATAAATCCGG
+
CCCCCGGGGGGGGGGGGGGGGGGGGGGGGGGGGGGGGGGGGGGGGGGGGGGGGGGGGGGGGGGFFGCGGGGGFFGGGEGGEGGEEGGGCGGDGGCEGGGGGFCEGGGGGGGGGFGGFGGGGGGGGGGGFGGGGGGGGGGGFFFCGGGGG?EGGGGGGGGGGGD,ADFGGGGGGGGF9?E=EGGGGGF6FC>C,:?GFGGGDGFFFD**;FD8@=CF9C6,@C96:>AEDA):**==5@GEGFFF:CC?FDC
@M03364:276:000000000-BLYN8:1:1101:13829:6544 2:N:0:1
GGACTACCCGGGTTTCTAATCCTGTTTGCTCCCCACGCTTTCGCACCTGAGCGTCAGTCTTTGTCCAGGGGGCCGCCTTCGCCACCGGTATTCCTCCAGATCTCTACGCATTTCACCGCTACACCTGGAATTCTACCCCCCTCTACAAGACTCTAGCCTGCCAGTTTCGGATGCAGTTCCCAGGTTGAGCCCGGGGATTTCACATCCGACTTGACAGACCGCCTGCGTGCGCTTTACGCCCAGTAATTCCG
+
CCCCCGGGGGGGGGGEGGFGGGGGGGGGGGGGGGGGGGGGFEFEGFGGGGGGGGGGGGGGGGGGGGGGGDGGGEFEGGGGGGGCFGEGGCFABEFGGGGGAGGG9BFDGGEGFGGCFFFGGGGGGFGGGGFGGGGGFEGEGGGGGGFF9CFGGFGCFBB?DGFGGGGGGDEGDGGGGC>DADFGG9:EEFGGGGGG5:FGF@9>=FCCCDGGG7C7**C7BGF?FF;B15539DC9F?GDE33@7*9)0:*
@M03364:276:000000000-BLYN8:1:1101:8983:6545 2:N:0:1
GGACTACTAGGGTTTCTAATCCTGTTTGCTCCCCACGCTTTCGAGCCTCAGTGTCAGTTACAGGCCAGAGAGCCGCTTTCGCCTCCGGTGTTCCTCCATATATCTACGCATTTCACCGCTACACATGGAATTCCACTCTCCTCTCCTGCACTCAAGTCTCCCAGTTTCCAATGCACACAATGGTTGAGCCACTGCCTTTTACATCAGACTTAAGAAACCACTTGCGCTAGCTTTACGACCAATAAATCGGG
+
B<C@CGGGGGGGFGDGGFAFFGGFCDEEFGGGGGGEEGF;D,@DGG>FFC@CFFFC@FGFGGGFCCGG8FGCGGGDE@@5@@C@BFGG=>FCGAFGGFFEFFCFGA,ABC=BE,,<EFGG77EF,?<FF=?AF9;,,@=FECECE8EFGCCFG8@?DD=AEED,3CFFGA,@,8DDFG83,,8@,+==D@E6C,@?9EDAEGGCC?DC7*?CCFC8*;6CA,;;*9=?)/*:E>7*)(4=5)067=+<**1
@M03364:276:000000000-BLYN8:1:1101:13067:6557 2:N:0:1
GGACTACTCGGGTATCTAATCCTGTTTGCTCCCCACGCTTTCGAGCCTCAGTGTCAGTTACAGGCCAGAGAGCCGCTTTCGCCACCGGTGTTCCTCCATATATCTACGCATTTCACCGCTACACATGGAATTCCACTCTCCTCTCCTGCACTCAAGTCTACCAGTTTCCAATGCATACAATGGTTGAGCCACTCCCTTTTACACCAGACTACATAAACCACCTGCGCTCCATTTCCGCCCAATAAATCCGG
+
CCCCCGGGGGEGEGGGGGEFA@FCFGEGEFFG<,@@C@FCFGG@FCCFGGGFFGGGGGGAFGGADGGCGGGGGFCEF@F<:CF@@ECGEGFGAFFGFGFGGGDFCGGFEEFGFE5FCCGG>:FGGGGGGGG?EFC9BEFF@FG?8@BGGGED,>8=BFCFEGCF?ECFD@@BDFFFGGDDFC8;F=D,8@8D7,@@,7@2?:EF95CF****4B<<C7:9A>A:@5=>=)/11++182B*=)(;CF+)*11
@M03364:276:000000000-BLYN8:1:1101:8937:6571 2:N:0:1
GGACTACTGGGGTTTCTAATCCTGTTTGCTCCCCACGCTTTCGCACCTGAGCGTCAGTCTTTGTCCAGGGGGCCGCCTTCGCCACCGGTATTCCTCCAGATCTCTACGCATTTCACCGCTACACCTGGAATTCTACCCCCCTCTACAAGACTCTAGCCTGCCAGTTTCGGATGCAGTTCCCAGGTTGAGCCCGGGGATTTCACATCCGACTTGACAGACCGCCTGCGTGCGCTTTACGCCCAGTAATTCCG
+
CCCCCGGGGGGGGGGGGGGGGGGGGGGGGGGGGGGGGGGGGGGGGGGGGGGGGGGGGFGGGGGGGGGGGGGGGGGGGGGGGGGGGGGGGGGGGGGGGGGDGGGGGGGGGGGGFFGGGGGGGGGGGGGGGGGGGGGGGGGGGGGGGGGGGGGGGGGGGGGGGGGGGGGGGGGGGGGGGGGGGGGGGGGGGGGGGGDGEGGGGGGGFGGCCDGGGGGFGDGGDGFFFFFFFFFFGGF2@:EEGEFFFFFBGG*
@M03364:276:000000000-BLYN8:1:1101:15023:6575 2:N:0:1
GGACTACAGGGGTTTCTAATCCTGTTTGCTCCCCACGCTTTCGAGCCTCAGCGTCAGTTACAGACCAGAGAGCCGCTTTCGCCACCGGTGTTCCTCCATATATCTACGCATTTCACCGCTACACATGGAATTCCACTCTCCTCTCCTGCACTCAAGTCTACCAGTTTCCAATGCATACAATGGTTGAGCCACTGCCTTTTACACCAGACTTAATAAACCACCTGCGCTCGCTTTACGCCCAATAAAGCCGG
+
CCCCCGGGGGGGGGGGGGGGGGGGGGGGGGGGGGGGGGGGGGGGGGGGEGGGDGGGGFGGGGGFGGGGGGGGFGGG@FGGGGGGGGGGGEGGGGGGGFGFGGFFGFFFEDFGGGGGGGGGCFDFEEGGFFGGFGGGGGGGGGFGFGGF?EFFGCFGGFGGGGGGGGGFGGGEFGGGGGGF8EGGGEGDFFGEEGFFGGGFCCGGA577DG9CF<CC:F?7@5*):?@;(/):CFF:81ECGF@FG++/292
@M03364:276:000000000-BLYN8:1:1101:19718:6599 2:N:0:1
GGACTACAGGGGTTTCTAATCCTGTTTGCTCCCCACGCTTTCGCACCTGAGCGTCAGTCTTTGTCCAGGGGGCCGCCTTCGCCACCGGTATTCCTCCAGATCTCTACGCATTTCACCGCTACACCTGGAATTCTACCCCCCTCTACAAGACTCAAGCTTGCCAGTTTCAAATGCAGTTCCCAGGTTGAGCCCGGGGATTTCACATCTGACTTAACAAACCACCTACGCGCGCTTTACGCCCAGTCATTCCC
+
CCCCCGGGGGGGGGGGFGGGGGGGGGGGGGGGGGGGGGGGGCFGDGGGGGGGGGGGGGGGGGGGGFGGFGGGGGGGGGGGGGGGEFGGEEGFGGGGGGGGGGFFGCFFGDGGGGGGGGEGEGGGFFGGGGCFGGGGFGGGEEGFFAADBFGGGGFFGGFCFGCCFGFC:DCFCFCFGG7FGC6DFGGGFGGGGEGGDEFGG7FGFGGG7CF:FGF7:DFGA553(;;E>:BF<574@?DE:589*:=9:C*
@M03364:276:000000000-BLYN8:1:1101:13951:6607 2:N:0:1
GGACTACAAGGGTTTCTAATCCTGTTTGCTCCCCACGCTTTCGCACCTGAGCGTCAGTCTTTGTCCAGGGGGCCGCCTTCGCCACCGGTATTCCTCCAGATCTCTACGCATTTCACCGCTACACCTGGAATTCTACCCCCCTCTACAAGACTCTAGCCTGCCAGTTTCGAATGCAGTTCCCAGGTTGAGCCCGGGGATTTCACATCCGACTTGACAGACCGCCTGCGTGCGCTTTACGCCCAGTAATTCCC
+
CCCCCGGGGGGGGGGGGFGGGGGGGGGGGGGGGGFGGGGGGGGGGGGGFGGGGGGGGFGGGGGGGGFGGGGGGGGGGGGGGGDGGGGGGEGGGGGGGGGFFGGGGFGGGGDGGGGGGGGGEGGGGFGGGGGGFGGGGGGGGGGGGGGGGGGGGGGGCDFGGGGGGGGCCFBGEGFGGGGGGGGGGGGGGGGCECGGGGFGGGGGFGGG<DGGG=D+*0=EFGD@FF6@?FFBDD7<F?CGGEB:FGFAFG*
@M03364:276:000000000-BLYN8:1:1101:20905:6630 2:N:0:1
GGACTACTGGGGTTTCTAATCCTGTTTGCTCCCCACGCTTTCGCACCTGAGCGTCAGTCTTTGTCCAGGGGGCCGCCTTCGCCACCGGTATTCCTCCAGATCTCTACGCATTTCACCGCTACACCTGGAATTCTACCCCCCTCTACAAGACTCTAGCCTGCCAGTTTCGAATGCAGTTCCCAGGTTGAGCCCGGGGATTTCACATCCGACTTGACAGACCGCCTGCGTGCGCTTTACGCCCAGTAATTCCG
+
CCCCCFGCFGGGGGGGGGGGGGGGGGGGGGGGFGFGGGGGGGGGGGGGGGGGGGGGGGGGGGGGGGGGG7FGGGGGG@FGGGGGGGGGGGGGGGGFGGC5CFCFG<FGGG7FFGGGFGGGEGGFFGGGDFGFFFGGCG=FGGGGFGG?FGGGGFGGGGGCFGFBFGGGDGDEFGFFGGCFGF6>FGG6,8FCC5CE5E?FGDGGF4CC5)95C>FFCFFGFGD66FFB?3>EGG<9@1C*:><F>CF2FF*
@M03364:276:000000000-BLYN8:1:1101:9089:6631 2:N:0:1
GGACTACTGGGGTTTCTAATCCTGTTTGCTCCCCACGCTTTCGAGCCTCAGTGTCAGTTACAGGCCAGAGAGCCGCTTTCGCCTCCGGTGTTCCTCCATATATCTACGCATTTCACCGCTACACATGGAATTCCACTCTCCTCTCCTGCACTCAAGTCTCCCAGTTTCCAATGCACACAATGGTTGAGCCACTGCCTTTTACATCAGACTTAAGAAACCACCTGCGCTCGCTTTACGCCCAATAAATCCGG
+
CCCCCGGGGGGGGGGGGGGGGGGGGGGGGGGGGGGGGGGGGGGGGGGGGGGGGGGGGGGGGGGGGGGGGGGGGGGGGGGGGGGGGGGGGEGGGGGGGGGGGGGGGGGGGGEGFGGGGGGEGGGGFGGGFFEFGGGFGGGGGGGDFGGGGGGGBEFFGGFGG?DFFGGCFFGC?DCGGGGFGF?FGGGGGGF6?EFFFGGGDFF7329*AF9@FDF87D,7F*/7=BB95AEFGCDEADECE;34CC8<CD)
@M03364:276:000000000-BLYN8:1:1101:26187:6634 2:N:0:1
GGACTACTGGGGTTTCTAATCCTGTTTGCTCCCCACGCTTTCGCACCTGAGCGTCAGTCTTTGTCCAGGGGGCCGCCTTCGCCACCGGTATTCCTCCAGATCTCTACGCATTTCACCGCTACACCTGGAATTCTACCCCCCTCTACAAGACTCTAGCCTGCCAGTTTCGGATGCAGTTCCCAGGTTGAGCCCGGGGATTTCACATCCGACTTGACAGACCGCCTGCGTGCGCTTTACGCCCAGTAATTCCG
+
CCCCCGGFGGGGGGGGGGGGGGGGGGGGGEGGGGGGGGGEFFGEFGGGGGGGGGEGGGFEGGGGGGGGF7CFGEEGFGGGGGGGDGG7FGGGGG9FFDF<FFFGCFGGGGGGFFGGEFGGGGGGGGGFGGGGGGGGG8BFEGEFFFFGGDF?D9ED;EBDCCFGFDFGGG>8EGGGFG7EFGGF:FFG?@FFGGGE5CFGCCFG=6FGDD85:>FGGFFFDGDB<F9>(7>BD:><@:CEC@66CF?40:*
@M03364:276:000000000-BLYN8:1:1101:16010:6639 2:N:0:1
GGACTACCCGGGTATCTAATCCTGTTTGCTCCCCACGCTTTCGAGCCTCAGTGTCAGTTACAGGCCAGAGAGCCGCTTTCGCCTCCGGTGTTCCTCCATATATCTACGCATTTCACCGCTACACATGGAATTCCACTCTCCTCTCCTGCACTCAAGTCTACCAGTTTCCAATGCATACAATGGTTGAGCCACTGCCTTTTACACCAGACTTAATAAACCACCTGCGCTCGCTTTACGCCCAATAAATCCGG
+
CCCCCGGGGGGGGGGFGGGGGGGGGGGGGGGGGGGGGGGGGGGGGGGGGGGGGGGGGGGGGGGGGGGGGGGGGGGGGEGGGFGGGGGGGGGGGGGGGGGGGGGGGGGGGGGGGGGGGGGGGGGGGGGGGGGGGGGGGGGGGGGGGGGGGGGGGGGGGGGGGGGGGGGGGGGGGGGGGGG8EFGGGGGGGGGGGGCFFEGGGGGGFGGGGGGGGGGGGGFGFGFEDFFE=EFFGGGFDFGGG8@F:F=CCGD
@M03364:276:000000000-BLYN8:1:1101:25979:6643 2:N:0:1
GGACTACCCGGGTATCTAATCCTGTTCGCTCCCCACGCTTTCGAGCCTCAGTGTCAGTTACAGGCCAGAGAGCCGCTTTCGCCTCCGGTGTTCCGTCATATATCTACGCATTTCACCGCTACACATGGAATTCCACTCTCCTCTACTGCACTCAAGTCTCCCAGTTTCCAATGCACACAATGGTTGAGCCACTGCCTTTTACATCAGACTTAAGAAACCACCTGCGCTCGCTTTACGCCCAATAAATCCGG
+
C@CCCC<FFE@:FCFGCDCFGGGGGD,@+BE:@FC6@+@,F,B,,B@BF,@<,6,<C<E9FA@,CB,6@<<BFGCE7FD?@7FGC8CFGGCCFC7,9?FEE<;,@,,<B7F:5F<EGGGCE:FFFFFGG?E=C<CEF8E?E8DD,CCF9ED88,36C;DD,>,,>=>,6@,,,,@9EGDCFA6EF669,,4@1,:D6ECE>:@7;D>7;D+:=FGFFGF,@=94:8@46A>5:C+):0C*/)6):++.*2C
@M03364:276:000000000-BLYN8:1:1101:5345:6648 2:N:0:1
GGACTACTAGGGTTTCTAATCCTGTTTGCTCCCCACGCTTTCGAGCCTCAGTGTCAGTTACAGGCCAGAGAGCCGCTTTCGCCTCCGGTGTTCCTCCATATATCTACGCATTTCACCGCTACACATGGAATTCCACTCTCCTCTCCTGCACTCAAGTCTCCCAGTTTCCAATGCACACAATGGTTGAGCCACTGCCTTTTACATCAGACTTAAGAAACCACCTGCGCTCGCTTTACGCCCAATAAATCCGG
+
CCCCCGGGGGGGGGGGGGGGGGGGGGGGGGGGGGGGGGGGGGGGGGGGGGGGGGGGGGGGGGGGGCFGGGGGGGGG:@FFGGGGGGGGGGGGGGGGG@EAFFGGGGGGGGDGGGGGGGGGGDGGFAFGFBFFGGGGGGCGGGGGGGG?EEGGGGGG@>3;EFGFDGFG,=DGGG8EFFDDD==FG>EFFGFGGGG8FGGGGGGFA8C7C7CFFCDGCFGGFGA4)/4?2*?8DCGFEFGD=5=)*@C5FDD
@M03364:276:000000000-BLYN8:1:1101:11656:6664 2:N:0:1
GGACTACAGGGGTATCTAATCCTGTTTGCTCCCCACGCTTTCGAGCCTCAGTGTCAGTTACAGGCCAGAGAGCCGCTTTCGCCTCCGGTGTTCCTCCATATATCTACGCATTTCACCGCTACACATGGAATTCCACTCTCCTCTCCTGCACTCAAGTCTCCCAGTTTCCAATGCACACAATGGTTGAGCCACTGCCTTTTACATCAGACTTAAGAAACCACCTGCGCTCGCTTTACGCCCAATAAATCCGG
+
CCCCCGGGGGGGGGGGGGGGGGGGGGGGGGGGGGGGGGGGGGGGGGGGGGGGGGGGGGGGGGGGGGGGGGGEGGGDGGGFGGGGFGGGGGGGGFFGEGFGGGGGGGGGGGGEFGGGGGGGGGGGGGDFFFGGGFGFGGGGGGGGGGG?GGGGGGGGGGGGGGGGGGGGGGDG,89=EDE?FG8@CEFGFGGGGFGGGGGGDCEF62;CCG9FF7+=0CGG>CF=5>A>>>>;FGGFEF58E)();CAEGCC
@M03364:276:000000000-BLYN8:1:1101:17423:6665 2:N:0:1
GGACTACAGGGGTTTCTAATCCTGTTTGCTCCCCACGCTTTCGAGCCTCAGTGTCAGTTACAGGCCAGAGAGCCGCTTTCGCCTCCGGTGTTCCTCCATATATCTACGCATTTCACCGCTACACATGGAATTCCACTCTCCTCTCCTGCACTCAAGTCTCCCAGTTTCCAATGCACACAATGGTTGAGCCACTGCCTTTTACATCAGACTTAAGAAACCACCTGCGCTCGCTTTACGCCCAATAAACCCGG
+
CCCCCGGGGGGGGGGGGFGGGGGGGGGGGGGGGGGGGGGGGGGGGGGGGGGGGGGGGGGGGGFGGGGGGGGGGGGGGGFGGGGGGGDGGGGGGGGGGGFDEGGGGGGGGGGGGGFFGGGGGGGGGGGGGFFGGGGGGGGGGGGGFGGGGGGGGGFGGGGGGG8DFGGGDFGGGFCFDFEGGGCFFGGGGGFGGGGGFGGFFGGGFGGFGGGD7CDGFFGGFGFFFBAF?DDDGF7C?2EGGFFFDG*:5C>
@M03364:276:000000000-BLYN8:1:1101:24021:6689 2:N:0:1
GGACTACTCGGGTTTCTAATCCTGTTTGCTCCCCACGCTTTCGCACCTGAGCGTCAGTCTTCGTCTAGGGGGCCGCCTTCGCCACCGGTATTCCTCCAGATCTCTACGCATTTCACCGCTACACCTGGACTTCTACCCCCCTCTACAAGACTCTAGCCTGCCAGTTTCGGATGCAGTTCCCAGGGTGAGCCCGGGGATTGCACATCCCACTTGACAGACCGCCTGCGTGCGCTTTACTCCCAGCAATTCCC
+
CCCCCCACECFG<,BFF9FAFFFCED,EC9FGGGEGGFD;CAFCFBCEGEDDEGEGF,CEFF@FDAFGG8F7FCFEF::FF:F7@FGGEGG9FEFEE,9,CF@9EEDFCCCFDG<5,8:@7BEG@FC,B,8,C<;FF8D:@+3=E9E9>,@?>FG,=8988,3,,,734*6C:DG79DFG99BF76?CFG8::E545*?**+9?@65*24CF7><F65EC)57(4FB5:DD3D**4=)33*)4)79B)2:*
@M03364:276:000000000-BLYN8:1:1101:22643:6698 2:N:0:1
GGACTACTGGGGTTTCTAATCCTGTTTGCTCCCCACGCTTTCGCACCTGAGCGTCAGTCTTTGTCCAGGGGGCCGCCTTCGCCACCGGTATTCCTCCATATATCTACGCATTTCACCGCTACACATGGAATTCCACTCTCCTCTCCTGCACTCAATTCTCCCAGTTTCCAATGCACACAATGGTTGAGCCACTGCCTTTTACATCAGACTTAAGAAACCACCTGCGCTCGCTTTACGCCCACTAAATACGG
+
CCCCCGGGGGGG@FGGGGGGGGAFGGGGGGGEGGGGEEGE<FGGG@GGGGGGDEGEEFCFGGFFGGGGGGGGGGGGFGEDGGGGCFGGGGGGCFGAFGFFGGGGGGGDFEGGGGFDFCGGEGGGGGGGF,<DFGGGGFDBCDDDFDFGGGFFFGF9,E=@FDFF<FGGGGGGGGFGC6:89EFGFCE6C,>EFFFGFFGFFCFCA:9CC7=FBC>74C67AC4:2?2>DFFFGGGFBDBEE.66FF6)293
@M03364:276:000000000-BLYN8:1:1101:27012:6706 2:N:0:1
GGACTACTCGGGTTTCTAATCCTGTTTGCTCCCCACGCTTTCGCACCTGAGCGTCAGTCTTTGTCCAGGGGGCCGCCTTCGCCACCGGTATTCCTCCAGATCTCTACGCATTTCACCGCTACACCTGGAATTCTACCCCCCTCTACAAGACTCTAGCCTGCCAGTTTCGGATGCAGTTCCAAGGTTGAGCCCGGGGATTTCACATCCGACTTGACAGACCGCCTGCGTGCGCTTTACGCCCAGTAATTCCG
+
<BCCCFGGEGGGGEGFEC<FFGGGGG<FFFGGGGGGGCFGFA@CCEGFGGGGGGGGGF@CFGGEFGGGGGGGGGGFDEEGGGGGD8FFG7?ECFGFGDFGGGFGGGCFCFFDCGDFGGD+@FG?FGGGGGFBFGGDEC8FGEEDF9,6@,8+DFFGGGCCFGCBAEAFEDEGC>FGF9;?,?,DGBFDGFBFCEGDEGGFFGF:@D<**)>CCF*;=FGC>5>B?<>EBFFFGDC<?(;/>32):*16C72
@M03364:276:000000000-BLYN8:1:1101:17022:6711 2:N:0:1
GGACTACTCGGGTTTCTAATCCTGTTTGCTCCCCACGCTTTCGAGCCTCAGTGTCAGTTACAGGCCAGAGAGCCGCTTTCGCCTCCGGTGTTCCTCCATATATCTACGCATTTCACCGCTACACATGGAATTCCACTCTCCTCTCCTGCACTCAAGTCTCCCAGTTTCCAATGCACACAATGGTTGAGCCACTGCCTTTTACATCAGACTTAAGAAACCACCTGCGCTCGCTTTACGCCCAATAAATCCGG
+
CCCCCFAFGGGGGGGGGFGGGGGGGGGGGGGGGGGEGGGGGGFFGGGGGGGGGGFFFGGGGGGGGGFEFGGGGGGGGGGGGGGECGGGGEGGGFGGGCGFFGGFGGGGGDFGGGGGGGGGGEGGGGGGGDFAFGFGGGGGGFFGFEFGGGGGGGGFGGGGGGGGGGGGGGDGGFFFAEEF,@FFGGGCFD8FGDEEGGFE7FCF6+;*;9FF7GGFCG6,@5AB2*952)?EGG7CF@GGC5@):FF?<D5
@M03364:276:000000000-BLYN8:1:1101:24251:6711 2:N:0:1
GGACTACAGGGGTTTCTAATCCTGTTTGCTCCCCACGCTTTCGCACCTGAGCGTCAGTCTTTGTCCAGGGGGCCGCCTTCGCCACCGGTATTCCTCCAGATCTCTACGCATTTCACCGCTACACCTGGAATTCTACCCCCCTCTACAAGACTCTAGCCTGCCAGTTTCGGATGCAGTTCCCAGGTTGAGCACGGGGATTTACCATCTGACTTTACAGACCGCCTGCGTGCGCTTTACGCCCAGTAATTCCG
+
CCCCCGC@FGGGGGGFG<FGFGGGGGFGGGDFFFC+CCFGGGC@@FCF@EFFGGGGDCAFE<<FGG9F,B@@FGGGGGGGFGGDGCGGCEGGGAEGCFFFC,@CEGGGG:@FEFGGGGGGDGGGGGFFGGGGGGGG9D+@7@EFGGA=@8EGC>D9;8,,3>,,7>FFC@5BEC,D;BD?D;?5FFG67B,,=*===CCC+1=78C+;::F7+2+;*+*2:E)((02;0:5>C9C<?1?>7)49008):C6
@M03364:276:000000000-BLYN8:1:1101:24076:6711 2:N:0:1
GGACTACAAGGGTTTCTAATCCTGTTTGCTCCCCACGCTTTCGAGCCTCAGTGTCAGTTACAGGCCAGAGAGCCGCTTTCGCCTCCGGTGTTCCTCCATATATCTACGCATTTCACCGCTACACATGGAATTCCACTCTCCTCTCCTGCACTCAAGTCTCCCAGTTTCCAATGCACACAATGGTTGAGCCACTGCCTTTTACATCAGACTTAAGAAACCACCTGCGCTCGCTTTACGCCCAATAAATCCGG
+
CCCCCGGGFGGGGCFGGGFEGGGGGGGGGAFGFEFGGGGGGGEGGFF,EFFGF6ECGGGGGGCFDFGGGGGFGGGGGDDGECCFGFDCECFGFEEFEFGGF9EDGG9==F7FGGGGFGGE7EC<F?FGF9AFFFAC9EGF=@DFG,>,E@EDDGEDECAEAFFF6EAA8ECDFGGGFFGEGGGGEG8DGDC8<6BC6BEFGCG++=FFFF9F78F7*ACE>EAEFFBEA446?286>=EGGF@);C7);C>
@M03364:276:000000000-BLYN8:1:1101:12631:6719 2:N:0:1
GGACTACCAGGGTATCTAATCCTGTTTGCTCCCCACGCTTTCGAGCCTCAGTGTCAGTTACAGGCCAGAGAGCCGCTTTCGCCTCCGGTGTTCCTCCATATATCTACGCATTTCACCGCTACACATGTAATTCCACTCTCCTCTCCTGCACTCAAGTCTCCCAGTTTCCAATGCACACAATGGTTGAGCCACTGCCTTTTACATCAGACTTAATAAACCACCTTCGCTCGCTTTACGCCCAATAAATCCGG
+
CCCCCGGGGGGGGGGGGGGGGGGGGGGGGGGGGGGGGGGGGGGGGGGGGGGGGGGGGGGGGGGGGGGGGFGGGGGGGGFFGGGGGFGGGGGGGGGGGGGGGGGFGGGGGGGGGGGGGGGGGGGGGGGGGGGGFFGGGGGGFGGGGGGGGGG=@FGGGGA;FGGGGGGGGGGGGGGGGGGFGGGGGEGFFFGGGGGGGGGGGGGGFGG?CGFGGGGGGG,7956)79>BFEFFGFCEEDGGEF=4?D6?FDC
@M03364:276:000000000-BLYN8:1:1101:10051:6750 2:N:0:1
GGACTACACGGGTTTCTAATCCTGTTTGCTCCCCACGCTTTCGTGCATGAGCGTCAGTGTTATCCCAGGAGGCTGCCTTCGCCATCGGTGTTCCTCCGCATATCTACGCATTCCACCGCTACATGCGGAATTCCACCTCCCTCTGACACACTCTAGCCTTGCAGTCACCAATGCATTTCCCAGCTTACGCCCGGGGATTTCACATCGGTATTGCAAAACCGCCTGCGCACCCTTCCCGCCCCGTAATTCCG
+
BCCCCGGGGGGGGGGGGGEGFGGGGEFGGGGFGGGGGCEGGGGGFGGGGGFFGGEC@<EFFDFFFF<8@,B@B8EC<EFGGGD,BCC,68FFCE,CAC7+@?=EFF,,=+BBF9EFFCC8+=AA@8F@44A?F9@EGDFF+6>=FGGFG3>DED;3E8BFD,,9DD99DE@E,>,,35DE94:,,,=,:*@CCEC5*6BEF9,+42**1**++=+B7*,487>(,):>(.)):;*/)(28:)17)5)6C7*
@M03364:276:000000000-BLYN8:1:1101:11898:6758 2:N:0:1
GGACTACTGGGGTTTCTAATCCTGTTTGCTCCCCACGCTTTCGAGCCTCAGTGTCAGTTACAGGCCAGAGAGCCGCTTTCGCCTCCGGTGTTCCTCCATATATCTACGCATTTCACCGCTACACATGGAATTCCACTCTCCTCTCCTGCACTCAAGTCTCCCAGTTTCCAATGCACACAATGGTTGAGCCACTGCCTTTTACATCAGACTTAAGAAACCACCTGCGCTCGCTTTACGCCCAATAAATCCGG
+
CCCCCGGGGGGGGGGGGEFGCFGGGGGGGGGGGGGGGGGGGGGGGGGGGGGGGGFFGGGGGGGGGGGGGGGGGGGDGEGGGGFF@FEGFEFGGGGGGGFGGGGGGGFGGEGGGGFFGGGGGG?EFGGGGDF8FGGGCFGGGGGGGGGGGGGGFGF?GFGFFGGGGGFFDFGF,DAEAGGCGGGGGGG6CC6DFFGFCEDF7CC9<>F>DGFFDFGGGFDGFGFFFFB?<BE>C4C=BD58C:84:@A5CDC
@M03364:276:000000000-BLYN8:1:1101:5635:6770 2:N:0:1
GGACTACCCGGGTTTCTAATCCTGTTTGCTCCCCACGCTTTCGCACCTGAGCGTCAGTCTTTGTCCAGGGGGCCGCCTTCGCCACCGGTATTCCTCCAGATCTCTACGCATTTCACCGCTACACCTGGAATTCTACCCCCCTCTACAAGACTCTAGCCTGCCAGTTTCGGATGCAGTTCCCAGGTTGAGCCCGGGGATTTCACATCCGACTTGACAGACCGCCTGCGTGCGCTTTACGCCCAGTAATTCCG
+
CCCCCGGGGGGGGGGGGGGGGGGGGFGGGGGGGGGG@FGGGFGGGGGGGGGGGGGGGGGGGGGGGGGGGGGGGGGGGGGGGGGGGGGGGGGGGFGGGGGGGGGGEGFGGEEGGGGGGGGGFGFCFGGGDEGGGGGGGFFGGGGGFGGGGGGGGGGGGGGGGGGGFFGGC5CGGGFCFGDFCFF*DFC9FDGGGEGGD8CCFGGGFGGD*)8>FFFDFGGGFC:0()(<6DEDDDG44:EGD3?FGF4<77*
@M03364:276:000000000-BLYN8:1:1101:18731:6774 2:N:0:1
GGACTACCGGGGTTTCTAATCCTGTTTGCTCCCCACGCTTTCGCACCTGAGCGTCAGTCTTTGTCCAGGGGGCCGCCTTCGCCACCGGTATTGCTCCCGATCTCTACGCATTTCACCGGTACACCTGGAATTCTACCCCCCTCTACAAGACTCTAGCCTGCCAGTTTCGAATGCAGTTCCCAGGTTGAGCCCGGGGATTTCACATCCGACTTGACAGACCGCCTGCGTGCGCTCTACGCCCAGTAATTCCG
+
CCCCCGGGGGD@FE;E<F9C,CCACEGGGGAFC7,:@FGDGCC@CEG@E@<FFEEG@,<CCCFECC,966++FCF:+BBF,,,48BFGEGCA,A@DF+6B++=?=C,+>:FE9FGAF7+668,CDGGG8>FFDGC;EE+3CEGGDF99,,>?FGD,>DC6@D6DDFF91>8D,D72>9A,>,,:F9C,<,?ACECC5>F61:927*95*<<5:*;>C55CFG@0:53<?3>5)19-912117(0277)*:0
@M03364:276:000000000-BLYN8:1:1101:22718:6795 2:N:0:1
GGACTACAAGGGTTTCTAATCCTGTTTGCTCCCCACGCTTTCGCACCTGAGCGTCAGTCTTTGTCCAGGGGGCCGCCTTCGCCACCGGTATTCCTCCAGATCTCTACGCATTTCACCGCTACACCTGGAATTCTACCCCCCTCTACAAGACTCTAGCCTGCCAGTTTCGAATGCAGTTCCCAGGTTGAGCCCGGGGATTTCACATCCGACTTGACAGACCGCCTGCGTGCGCTTTACGCCCAGTAATTCCG
+
CCCCCGGGGGGGGGGGGGGGGGGGGGGGGGGGGGGGGGGGGGGGGGGGGFGGGGGGGGGGGGGGGGGGGGGGGGGGGGGGGGGGGGGGGGGGGGFGFCEFGGGGGGGGGGGGGGGGGGGGGGGFFGGGGGGGGGGGGGGGGGGGCGGGGGGGGGGGGGGGGGGGGFGGGF8EFFGDFGFCFGGGGGGGGGGGGGDEGGGGGGGGFGGGGGGGDFG7DDFFFGD@::9B6BEFGGGFBBGGGDFFFGFFGG<
@M03364:276:000000000-BLYN8:1:1101:14470:6795 2:N:0:1
GGACTACTAGGGTATCTAATCCTGTTTGCTCCCCACGCTTTCGAGCCTCAGTGTCAGTTACAGGCCAGAGAGCCGCTTTCGCCTCCGGTGTTCCTCCATATATCTACGCATTTCACCGCTACACATGGAATTCCCCTCTCCTCTCCTGCACTCAAGTCTCCCAGTTTCCAATGCACACACTGGTTGAGCCACTGCCTTTTCCATCAGACTTAAGAAACCACCTGCGCTCGCTTTACGCCCCATAAATCCGG
+
6<A@C@@F@FFGFEFAFCGFGGGDEEGGGGGGCCFCFCFGFF@@FFBFGFGEGFDCFGCCGGGGGGF8FCGGFGGGG4FDFFGEB<:FGG6FFFCFFGGGF?4,45CDEGG@FC<?FGEE+@FE4,EFGCFG;?9,>EGGGGC+@>DBE@@DEFF?@9=E9FFG<BCEGG9DCFGGFG6+6>8>@BD7@,3@@EC,,@EF+=C9+;**;F+C588+;CFGFG4):99>AADB5:+8?28:*.6ADF+/;:>
@M03364:276:000000000-BLYN8:1:1101:6400:6795 2:N:0:1
GGACTACTCGGGTATCTAATCCTGTTTGCTCCCCACGCTTTCGAGCCTCAGTGTCAGTTACAGGCCAGAGAGCCGCTTTCGCCTCCGGTGTTCCTCCATATATCTACGCATTTCACCGCTACACATGGAATTCCACTCTCCTCTCCTGCACTCAAGTCTCCCAGTTTCCAATGCACACAATGGTTGAGCCACTGCCTTTTACATCAGACTTAAGAAACCACCTGCGCTCGCTTTACGCCCAATAAACCCGG
+
CCCCCGGGFGGGGGGGGGGGGGGGGGGGGGFFGGGGGGGGGGGFGGGGGGGFGGGGGGGGGGGFGGGGGFGGGGGGDFGGGGGGGGGGGDEGFGGGGFGGGGFGGGGGGGGFGGGGGGGGEFGGGGGCEEFFGGGGGGGDGGGFGFFGGGGGGGGGGCFFFGGGGGGDGGCEGFFGCGG+@F8E98CGGGCFEGFFC;FFDGFGFG5?FFGFCF7FGGGGFGAB9?BBDFFD*28>ADC85:;6>>*,5:7
@M03364:276:000000000-BLYN8:1:1101:19853:6801 2:N:0:1
GGACTACTGGGGTATCTAATCCTGTTTGCTCCCCACGCTTTCGAGCCTCAGTGTCAGTTACAGGCCAGAGAGCCGCTTTCGCCTCCGGTGTTCCTCCATATATCTACGCATTTCACCGCTACACATGGAGTTCCACTGTCCTCTTCTGCACTCCAGTCTCCCAGTTTCCAATGCACTTCTTCGGTTGAGCCGAAGGCTTTCACATTAGACTTAAAAGACCGCCTGCGCTCGCTTTACGCCCAATAAATCCG
+
CCCCCFFGGGGGGGGGGGGGGGGGGGGGGGGGGGGGGGGGGGGGGGGGGGGGGGGGGGGGGGGGGGGGGGFGGGGGGGGGGGGGGGGG=BFGGGGGGFGGGAEGGFFGGGGGGGGGGGGGGGGGFGGG8BFDEFCFGGGGFGGGGGG9BEGF,,@D3@BFGGGGGGGGGGGGFFCFFGGFFG?GEG8A7FGG+@EGGGGGGFGFFGGG+;CGGGCDCGGG57?99A=>5BFFCF<;FFGGGEFFGCFE7C:
@M03364:276:000000000-BLYN8:1:1101:25647:6820 2:N:0:1
GGACTACAGGGGTATCTAATCCTGTTTGCTCCCCACGCTTTCGAGCCTCAGTGTCAGTTACAGGCCAGAGAGCCGCTTTCGCCTCCGGTGTTCCTCCATATATCTACGCATTTCACCGCTACACATGGAATTCCACTCTCCTCTCCTGCACTCAAGTCTCCCAGTTTCCAATGCACACAATGGTTGAGCCACTGCCTTTTACATCAGACTTAAGAAACCACCTGCGCTCGCGTAACGCCCAATAAATCCGG
+
CCC@CEE,F@CC@FF<,FCE,<@6-6E@FE@F@FFEGDGGGCGFGGDB<CEF9FE<CFEE9<,CF:,CF<<7FECGBFCFC,B@7EC:FF@BF<,B,:,5A@=FFGGCC:FG<FFGGGC>>@EGF:FGGFDE9E@9,=9B@,@9D8B4B=,6@8F8,7,7>>,@>3@EFF,E8EFFFFC8D9>E,@<CC84:,@CC9DB<F::F9CC*;>7+=D+=7?F>5C>@)@=4:?;)2)2,)2B47)/A>>AE;<:
@M03364:276:000000000-BLYN8:1:1101:26161:6847 2:N:0:1
GGACTACCAGGGTATCTAATCCTGTTTGCTCCCCACGCTTTCGCACCTGAGCGTCAGTCTTTGTCCAGGGGGCCGCCTTCGCCACCGGTATTCCTCCAGATCTCTACGCATTTCACCGCTACACCTGGAATTCTACCCCCCTCTACAAGACTCTAGCCTGCCAGTTTCGAATGCAGTTCCCAGGTTGAGCCCGGGGATTTCACATCCGACTTGACAGACCGCCGGCGTGCGCTTTACGCCCAGCAATTCCG
+
CCCCCGGGGGGGGGGGCAFGGGGGGGGGGGGGFGFGGGGGGFGGGGGGGFGGGGGG7FFGGGGGGFEGGGGGGGGGGGGGGGGGGGGGG>BEFGFGGGGFF8BFGGGGGGCGGGFGGGGGEGG8EGG@EFGGGGGGGGGGGCGGGFFGGDFDGGFGGGGGGGFG<BGGCF6FFFGGGGDE,@D>F9EFF7DEECEEC>?C7+BDFCC/8D3877*C4<FC:EE((71)3>BB35><FFD?C@<)29F<FF6
@M03364:276:000000000-BLYN8:1:1101:20418:6868 2:N:0:1
GGACTACTAGGGTTTCTAATCCTGTTTGCTCCCCACGCTTTCGCACCTGAGCGTCAGTCTTTGTCCAGGGGGCCGCCTTCGCCACCGGTATTCCTCCAGATCTCTACGCATTTCACCGCTACACCTGGAATTCTACCCCCCTCTACAAGACTCTAGCCTGCCAGTTTCGGATGCAGTTCCCAGGTTGAGCCCGGGGATTTCACATCCGACTTGACAGACCGCCTGCGTGCGCTTTACGCCCAGTAATTCCG
+
CCCCCGGGGGGGGGGGGGGGGGGGGGGGGGGGGGGGGGGGGGGGGGGFGGGGGGGGGGGGGGGGGGGGFGGGGGGGGGGGGGGGGGGGG7FGGGGGGGGEGGGGGGGGGEGGGGGGGGGGGGGGGGGGGGGGGGGGGGGGGGGGGGGGCGGGGGG9;FGGGGGGGGDGCEGCEFGGGGGGGGGGGGGGGGGGG5CE5:CGGGGGFG4:CDGGGFGGFGGGFGFB6>BFBFF@<D39@?CCGFFFG>7<FF0
@M03364:276:000000000-BLYN8:1:1101:9022:6873 2:N:0:1
GGACTACTGGGGTTTCTAATCCTGTTTGCTCCCCACGCTTTCGAGCCTCAGTGTCAGTTACAGGCCAGAGAGCCGCTTTCGCCTCCGGTGTTCCTCCATATATCTACGCATTTCACCGCTACACATGGAATTCCACTCTCCTCTCCTGCACTCAAGTCTCCCAGTTTCCAATGCACACAATGGTTGAGCCACTGCCTTTTACATCAGACTTAAGAAACCACCTGCGCTCGCTTTACGCCCAATAAATCCGG
+
CCCCCGGGGGGGGGGGGGGGGGGGGGGGGGGGGGGGDGGGGGGGGGGGGGGGGGGGGFGGGGGGGGGGGGGGGGGGGGGGEGGGGGEGGGGGGGGGGGGGGGGGGGFGECGGFFGDGGGEGGGG9FGGFFGGGFDF=@FGGGGGGGGGGGGGCFGGGGGGGGGGGGGGGGGGGGGGGGDEFGFGEGGFFF6EGGGGGGGGD?C9;597DF@FCFGGFG:>ACA=>>AFFFBAGGGED@C7A):AFC7.;C8
@M03364:276:000000000-BLYN8:1:1101:20746:6890 2:N:0:1
GGACTACCGGGGTTTCTAATCCTGTTTGCTCCCCACGCTTTCGAGCCTCAGTGTCAGTTACAGGCCAGAGAGCCGCCTTCGCCTCCGGTGTTCCTCCATATATCTACGCATTTCACCGCTACACATGGAATTCCACTCTCCTCTCCTGCACTCAAGTCTCCCAGTTTCCAATGCACACAACGGTTGAGCCACTGCCTTTTACATCAGCCTTAAGAACCCACCTGCGCTCGCTTTACGCCCAATAAATCCGG
+
CCCCCGC8FEFFGGGFGGGGGGGGGFFFGGGDDGFF@EFGGCG@,@:E8@CCEEFFGCC,C,@<C@FCF8FC<ACE+,4EBCFBCE@FBFGDG,4CF8,AA,9,45CDCCGGGGCGGGGGGGGG9,<FFBFFGFFFGFFGCGG=DED,,3@8@3,=,E,;=D,@BDFFEFD;=DA,,5@@+@+4+*@A6F,3<,DCFGGD7::C9797*;8*5=88*;CEFGF=2;>4<3007<>4B<C*/)5671:C6<C
@M03364:276:000000000-BLYN8:1:1101:16282:6904 2:N:0:1
GGACTACTGGGGTTTCTAATCCTGTTTGCTCCCCACGCTTTCGAGCCTCAGCGTCAGTTACTGGCCAGAGAGCCGCCTTCGCCTCCGGTGTTCCTCCATATATCTACGCATTTCACCGCTACACTTGGAATTCCACTTTCCTCTCCTGCACTCAAGCCACACAGTTTCCAAAGCACTCACTGGTTGAGCCCCCGCCTTTTCCATCAAGCTTAGCAAACCACCTGCGGCCGCCTTACGCCCAATTAATCCGG
+
CCCCCGGG,FFGGGGGGGGGFEGGGGGGGGGGGGGGGGGGGGGGGGGGGG@,@FFCGGGGG,E,CFGG8,CFCGGG+@FFGGG7F,@:FFGGGGGGG89FFGFFFGGGGGGGGGGGGGGGGGGG9,EFGGGFEGGGG,,AEFFGGG9DFGGGG8DG9+,63>>FDFGGGGF,=>C,,6,,,,4@F+,,2@+5*@B*4BFG+322+****25+*+5+*2::4*/(()(),)))1:;;5(8CC3,*22*):9C
@M03364:276:000000000-BLYN8:1:1101:11453:6911 2:N:0:1
TTGCCATCGCCCCCGGCTATGGCGGCCTTCCGCCCCACCCGCCGTTCCCGTGACCGCTCCCTCCCCCCCCAGCCCCTTTCTGCCCCCAGCAGCCAGTGCCCGCCGCCTCGCGGTCCGGTGCTCCCTCCCCTCTTCCCCCCCTTCCCTCACTCCCCTCTGTCACACTCCCCCCACCCCACCCAGCACAACCCACACTCTCCCACCCTCTGACGGCGCCTCGCTACCGTGCCCACGCCACCCGCTCCCCCCCC
+
86-88,,,,-8-+++@::;99,;@+@C@<C,,6BBF7+8,66++8,,,@,CC,,:++7C>7,98B,8+8@@+B+8++:,,,,,,,:868>,::<,,,,3,,8>38+8++++**35C<*5**,,7>,31<7,<,,<F,,41*5*02B;8*/+0B***4*+++03<8**0***2**2;*1:*********//**1*1**++2*2**)19*****)))/)***0*)-.)()-75)7)),)(;?*8,>3*),))1
@M03364:276:000000000-BLYN8:1:1101:16873:6912 2:N:0:1
GGACTACTGGGGTTTCTAATCCTGTTTGCTCCCCACGCTTTCGAGCCTCAGTGTCAGTTACAGGCCAGAGAGCCGCTTTCGCCTCCGGTGTTCCTCCATATATCTACGCATTTCACCGCTACACATGGAATTCCACTCTCCTCTCCTGCACTCAAGTCTCCCAGTTTCCAATGCACACAATGGTTGAGCCACTGCCTTTTACATCAGACTTAAGAAACCACCTGCGCTCGCTTTACGCCCACTAAATCCGG
+
CCCCCGGGGGGGGGGGG<FCC<FFGGFEECFFGGGCGDGGGGCFGC@FGG?FGGFGGGGGGCF@FEG7ADFGG,7@+8DFGGG77EF:FFGGF,@F@E,EFFGGC,,,8CCFGFAE,4@CFGGGG@CGDAE?FFDB;EFGFGD8EFFGGGG=,DEGGFDCADF>FFF9:DFFGF,E=EG+EEEDFE6CFGFFGFGGCBFGGGG7++*2@DC7+8:CC?65@E4):A2>ADFDD<FFFFE8E)=6CF@<9<7
@M03364:276:000000000-BLYN8:1:1101:18949:6929 2:N:0:1
GGACTACAGGGGTTTCTAATCCTGTTTGCTCCCCACGCTTTCGAGCCTCAGTGTCAGTTACAGGCCAGAGAGCCGCTTTCGCCTCCGGTGTTCCTCCATATATCTACGCATTTCACCGCTACACATGGAATTCCACTCTCCTCTCCTGCACTCAAGTCTCCCAGTTTCCAATGCACACAATGGTTGAGCCACTGCCTTTTACATCAGACTTAAGAAACCACCTGCGCTCGCTTTACGCCCAATAAATCCGG
+
CCCCCGGGGGGGGGGGGGGGGGGGGGGGGGGGGGGGGGGGGGGGGGGGGGGGGGGGGGGGGGGFGGGGFGGGGGGGEGFGFGGGGGGGGGGGGGFGGFGGGGGGGGGGGEEGGGGGGGGGCGFGGGGGGGGGGGGGGGGGGGGGGGGGGGGFGGGGGGGGGFGGGGGGGGGFGGFGFGGGGG8EFGGGGGEGGFGGGFGGGGGGFFGGGGGCGCGFFFGGFGFE=E=45?B>F5CEBFGGEF;A*@AEGDD
@M03364:276:000000000-BLYN8:1:1101:8550:6930 2:N:0:1
GGACTACTAGGGTATCTAATCCTGTTTGCTCCCCACGCTTTCGCACCTGAGCGTCAGTCTTTGTCCAGGGGGCCGCCTTCGCCACCGGTATTCCTCCAGATCTCTACGCATTTCACCGCTACACCTGGAATTCTACCCCCCTCTACAAGACTCTAGCCTGCCAGTTTCGGATGCAGTTCCCAGGTTGAGCCCGGGGATTTCACATCCGACTTGACAGACCGCCTGCGTGCGCTTTACGCCCCGTAATTCCG
+
CCCCCGGGCEGGG8FGGGGGGGGGGGFGGGGGGGGGGGGGGGGGEGGFFGGGGGGGGGGGGGGGGGGGGGGGGGGGGGGGGGDFGGFGG7FG9?EGD?FFGGGGGFGGGDGGGGFGFFGEFGGGFEFGGFGGGGFGCD8=EGEF@FC9>8DFF9CAC,93BE?FGGCCE>EGGG77DE;CF,>EF,<9CFGCEEGG*6BFCCC++;8DGGCD**0:893A>DDFF4>3(0>77DF<7:>EE)(8CC@AF>7
@M03364:276:000000000-BLYN8:1:1101:17288:6937 2:N:0:1
GGACTACCCGGGTTTCTAATCCTGTTTGCTCCCCACGCTTTCGCACCTGAGCGTCAGTCTTTGTCCAGGGGGCCGCCTTCGCCACCGGTATTCCTCCAGATCTCTACGCATTTCACCGCTACACCTGGAATTCTACCCCCCTCTACAAGACTCTAGCCTGCCAGTTTCGGATGCAGTTCCCAGGTTGAGCCCGGGGATTTCACATCCGACTTGACAGACCGCCTGCGTGCGCTTTACGCCCAGTAATTCCG
+
CCCCCGGGGGGGGGGGGGFGGGGGGGGGGGGGGGGGGGGGGGGGGGGFFGGGGGGGGGGGGGGGGGGGGGGGGGGGGGGGGGGGGGGGGGGGGGGGGGGGGGGGGGGGGGGGGGGGGGGGGGGGGGGGFGGGGGGGGGGGGGGGGGGGGGGFDGGGGGGGGGGGGGGGDGGGGGGGGGGGGGGGGG6CE2BFEEGGGGGGGGGGFGFGGGGDGGGGGGGGFGEFF@9E?EFFDDC<FFGGGBFFG7?AGF4
@M03364:276:000000000-BLYN8:1:1101:3939:6947 2:N:0:1
GGACTACTGGGGTTTCTAATCCTGTTTGCTCCCCACGCTTTCGCACCTGAGCGTCAGTCTTTGTCCAGGGGGCCGCCTTCGCCACCGGTATTCCTCCAGATCTCTACGCATTTCACCGCTACACCTGGAATTCTACCCCCCTCTACAAGACTCTAGCCTGCCAGTTTCGAATGCAGTTCCCAGGTTGAGCCCGGGGATTTCACATCCGACTTGACAGACCGCCTGCGTGCGCTTTACGCCCAGTAATTCCC
+
CCCCCGFFFGGGCC@FGGFDFFGFGGGGGGFGCGGG@DEGGGGGGFGGC?<@FFGGGEFCFGFFGGGGGGGGGGGDGGGFDE@:FFEGGGGGCB,EFGFEGGGGGGGGCEC@FGGGGGGGCFGGGGGGGGG8;FGFFGGGGGGGGGGFGGFCGGGFGGG?GGGGGGGGGGDGFGGGGGDF?FFGFGGGGGGGEECGGGGGGFDFFGGGC3<C>*8CF5CFDEFFFF(8?35.19CAB?GCEBBFGGF):**
@M03364:276:000000000-BLYN8:1:1101:6559:6949 2:N:0:1
GGACTACCGGGGTTTCTAATCCTGTTTGCTCCCCACGCTTTCGCACCTGAGCGTCAGTCTTTGTCCAGGGGGCCGCCTTCGCCACCGGTATTCCTCCAGATCTCTACGCATTTCACCGCTACACCTGGAATTCTACCCCCCTCTACAAGACTCTAGCCTGCCAGTTTCGAATGCAGTTCCCAGGTTGAGCCCGGGGATTTCACATCCGACTTGACAGACCGCCTGCGTGCGCTTTACGCCCAGTAATTCCG
+
CCCCCGGGGGGGGGGGGFGGGGGGGGGGGGGGGGGGGGGGGGGGGGGGGGGGGGGGGGGGGGGGGGGGGGGGGGGGGGGGGGGGGFGGGGGGGGGGGGGFGGGGGGGGGGGGGGGGGGGGGGGGGGGGGGGGGGGGGGGGGGGGGGGGGGGGGGGGGGGGGGGGGGGGGGGGGG7EFFGFGGGGGGGDGCGGGGGGGGGGGFFGFGFGGGDDFFGFFGGGFG@?BFBE?FFFGGDAF?EGGFFFGGF<GG*
@M03364:276:000000000-BLYN8:1:1101:22589:6951 2:N:0:1
GGACTACCAGGGTTTCTAATCCTGTTTGCTCCCCACGCTTTCGCACCTGAGCGTCAGTCTTTGTCCAGGGGGCCGCCTTCGCCACCGGTATTCCTCCAGATCTCTACGCATTTCACCGCTACACATGGAATTCCACTCTCCTCTTCTGCACTCAAGTCCTCCAGTTTCCAATGACCCTCCCCGGTTGAGCCGGGGGCTTTCACATCAGACTTAAGAAACCGCCTGCGCTCGCTTTACGCCCAATAAATCCG
+
CCCCCGGFFGGGGGGGGGGGGGFGGGFGGGGGGGGGGGGGGGGDEEGGGGCGGGGGGGEFFGGGGGGGGGDGGEGFGGGGGGEGGCFGGGFFFFGGGDDFGFGGFGGGGGGGGGGFGEGGEFGGGGGGFFFFGEGGGFAFFGG9EGGGGGGGGGFGGDFGGC?FGGFCFG9;7EG6DFFCGGDGFGDFGGGGG5EEGGGGGGFD7CCF7FGC7FF7>7CGED:<?F6D6>5>DFF>@:E:EE?FFF@2D29
@M03364:276:000000000-BLYN8:1:1101:22899:6994 2:N:0:1
GGACTACAAGGGTATCTAATCCTGTTTGCTCCCCACGCTTTCGCACCTCAGTGTCAGTATCAGTCCAGGTAGGCGCCTTCGCCACTGGTGTTCCTTCCTATATATACGCATGTCACCGCCACACAGGAGATTCCACTACCCTCTACCATACTCTAGCTTGCCAGTTCTGGTTGCAGTTCCGAGGTTGAGCACGGGGATTTCACATCTGACTTAACAAACCGCCTGCGTGCGCTTTACGCCCAGTAATTCCG
+
@C-6CCFG9EFFFEEAF<,CEF9CCECF<CC<C@FEFGC;DAFCCE@<,C<C,C6FCC<FEGFF<CFC,C<9,C@:@@FF,,BCF@C@CF6,,,459=,CD,C,9,CA4,84C,,,,8>+=BEC8EFE+,,9C5C?,,@,4@=04,7EC9E+9;E=E>F87E,,>B,@99,6+6=,E@,=+6>+FDFG,,,3@4++**44+=C+?3+++28CB87=*;EG>C;@=45?(58?C5/)+,*1>),02@:<C72
@M03364:276:000000000-BLYN8:1:1101:7116:6999 2:N:0:1
GGACTACCCGGGTATCTAATCCTGTTTGCTCCCCACGCTTTCGCACCTGAGCGTCAGTCTTTGTCCAGGGGGCCGCCTTCGCCACCGGTATTCCTCCAGATCTCTACGCATTTCACCGCTACACCTGGAATTCTACCCCCCTCTACAAGACTCTAGCCTGCCAGTTTCGGTTGCAGTTCCCAGGTTAAGCCCGGGGATTTCACATCCGACTTGACAGACCGCCTGCGAGCGCTTTACGCCCATTAATTCCG
+
CCCCCGG,CF@FGCFGGFGGGGGEGGGGGGGGGGGGGGGGGGGD7:FG@FDGGGGGGGDFGAFGGGGG,67FEGDGGGGGGGGGGGEGGCGGGGGGGFDGEEFGGGGGGGGGEFGGFEGGGGGGE:F<FGGGGFEGA86FGGCGGGFG9DGGG9FCA,@B8C:CFGGGEE*>CG>9D2>:528BF9,,<DFG=EG55CF9:CCGF**27)8<027DFGE725)42>0)(.))9C14@(;CEF017:?4F**
@M03364:276:000000000-BLYN8:1:1101:19639:7000 2:N:0:1
GGACTACACGGGTATCTAATCCTGTTTGCTCCCCACGCTTTCGCACCTGAGCGTCAGTCTTTGTCCAGGGGGCCGCCTTCGCCACCGGTATTCCTCCAGATCTCTACGCATTTCACCGCTACACCTGGAATTCTACCCCCCTCTACAAGACTCTAGCCTGCCAGTTTCGGATGCAGTTCCCAGGTTGAGCCCGGGGATTTCACATCCGACTTGACAGACCGCCTGCGTGCGCTTTACGCCCAGTAATTCCG
+
CCCCCGGGEGGGGGGGGGGGGGGGGGGGGGGGGGGFGGGGGGGGGGGGDGGGGGGGGGGGGGGGGGGGGGGGGGGGGGGGGGGGGGGGGGGGGGGGFDGGFFCGGCFFGGGDGGGGGGGGGGGGGGGGGGGGGGGGGG?FGGGGGGGFDFGGGFGAAFGGGGGGGGCFGDG>EGGGGGGGGG?FGGGGGGGFC=CCEEGGGFGGFGFC9DDDGFF;FFGFDGE?:4(763@FCG3<FFGEGFFFC>FAGF7
@M03364:276:000000000-BLYN8:1:1101:14670:7000 2:N:0:1
GGACTACCCGGGTATCTAATCCTGTTTGCTCCCCACGCTTTCGAGCCTCAGTGTCAGTTACAGGCCAGAGAGCCGCTTTCGCCACCGGTGTTCCTCCATATATCTACGCATTTCACCGCTACACATGGAATTCCACTCTCCTCTCCTGCACTCAAGTCTACCATTTTCCAATGCATACAATGGTTGAGCCACTGCCTTTTACACCAGCCTTAATAAACCACCTCAGCTCGCTTTACGCCCAATAAATCAGG
+
CBCCCGEEFGGGFC@EFC<F<,C<ECFGGGG8CBCCCEGGFDCCFEEE6ECF<CEFF@C@ECECF7F<@E<@CFEC74AFG:FEG8@FGCGE,BCFGA5:,9EFD,,AF+?FFF9?5?+=7C9F,4E<FFGGF9EFC,>,@A8+>FA88=83,,6,D,6=DA8,,@DFADDEDG,3@=DEEF,@F3@ECBED7EGDC9EF7CFDAFC**042<BG+=?D7@**))*:6:?>55C+9)9B*/>8A*;:3*02
@M03364:276:000000000-BLYN8:1:1101:15378:7024 2:N:0:1
GGACTACAGGGGTTTCTAATCCTGTTTGCTCCCCACGCTTTCGCACCTGAGCGTCAGTCTTTGTCCAGGGGGCCGCCTTCGCCACCGGTATTCCTCCAGATCTCTACGCATTTCACCGCTACACCTGGAATTCTACCCCCCTCTACACGACTCTAGCCTGCCAGTTTCGGATGCAGTTCCCAGGTTGAGCCCGGGGATTTCACATCCGACTTGACCGACCGCCTGCGTGCGCTTTACGCCCAGTAATTCCC
+
CCCCCGGFGGGGGGGGGGGGGGGGGGGFG<;FGGGFEDGGGGGEGGGGGGGGGGGGGGGGGGGGGGGGGGGGGGGGGGGFGGEGGGGGGGGGGGGGF,,CFFFGGFFFG=FGGGGGGGEGCGGFGGFFFGGGGGG9FEDFGGEGCFF,>8CGGEDGGCGGGG86FDFFCECCEDGGG9CGGCCGBDF?FFDFGGGGGGG?777+:<DCDGGG:C6*:3C5<E:?6F>E?BBDDGGBF6E8C>8F**/6DG*
@M03364:276:000000000-BLYN8:1:1101:4828:7030 2:N:0:1
GGACTACTAGGGTATCTAATCCTGTTTGCTCCCCACGCTTTCGCACCTGAGCGTCAGTCTTTGTCCAGGGGGCCGCCTTCGCCACCGGTATTCCTCCAGATCTCTACGCATTTCACCGCTACACCTGGAATTCTACCCCCCTCTACAAGACTCTAGCCTGCCAGTTTCGGATGCAGTTCCCAGGTTGAGCCCGGGGATTTCACATCCGACTTGACAGACCGCCTGCGTGCGCTTTACGCCCAGTACTTCCC
+
CCCCCGGGGGGGGGGGGGGGGGGGGGGGGGGGGGGGGGGGGGECGGGGEGGGGGGGGGGGGGGFGCFGGGGGGGGGGGEGGGGGGGGGGGGGGGGGG8FDGGGGGGGGGGGDFGCGGGGGDFGGGGGGGGGGFFGGEGGGGGGGGGG98@FFGFGFFGGGGGFGGFGGCE5C5DEGGGG7E9EGGGGG6FGGGDGECEF9CCFGFGGDCDDG77C+68CFAED(-)-76@@DG5FFFBGGG>(/?*05CD*
@M03364:276:000000000-BLYN8:1:1101:18581:7032 2:N:0:1
GGACTACCCGGGTTTCTAATCCTGTTTGCTCCCCACGCTTTCGAGCCTCAGTGTCAGTTACAGGCCAGAGAGCCGCTTTCGCCTCCGGTGTTCCTCCATATATCTACGCATTTCACCGCTACACATGGAATTCCACTCTCCTCTCCTGCACTCAAGTCTCCCAGTTTCCAATGCACACAATGGTTGAGCCACTGCCTTTTACATCAGACTTAAGAAACCACCTGCGCCCGCTTTTCGCCCAATAAATCCGG
+
CCCCCGGGGGGGEGGGGGGGGGGGGGGGGGGGGGGGGGGGGGGGGGGGGGGFFGGGGGGGGGG?FGGGFCGGGGGG+CFGGGGCEGGGGGGGGEGGFDFGGGGGG9EFGGGGGGGGGGGGGGGGFCFFGGFFCFGGFGFGGGGGDEFGGGGGGGGGGC=DFEFGGGGGGGDGGGDF88=+,6:DG6?9,:8EDCF6CGGG7:,+3<9*;AC+BCGGCCF5*=/72/-)/0:?DF**)/3C*>1)2;+9C5:
@M03364:276:000000000-BLYN8:1:1101:7221:7033 2:N:0:1
GGACTACAGGGGTTTCTAATCCTGTTTGCTCCCCACGCTTTCGAGCCTCAGTGTCAGTTACAGGCCAGAGAGCCGCTTTCGCCTCCGGTGTTCCTCCATATATCTACGCATTTCACCGCTACACATGGAATTCCACTCTCCTCTCCTGCACTCAAGTCTCCCAGTTTCCAATGCACACAATGGTTGAGCCACTGCCTTTTACATCAGACTTAAAAGACCGCCTGCTCTCGCTTTACGCCCAATAAATCCGG
+
CCCCCGGGGGGGGGGGGGGGGGG9FGGGGGGGGGGGGGGGGGGGGGGGGGGGGGGGGGGGGGGGGGGGFGGGGGGGGEFGGGFCCFGGGDFGGGGGGGGGGFGGGGGGGGGGGGGGGGGGEGGGC?@EF?FEFGGGGGFGGGGGGGFGGGGGGFFGGGFFGGCFFGGGGGDGGGCGGGE?FGCFDCCEF:8EFCGGGGGFFGGGFGGFGGFGGFC7;D,4@EB)))0+>5AEGGF=BDGG538;*:;)29:
@M03364:276:000000000-BLYN8:1:1101:27360:7034 2:N:0:1
GGACTACAGGGGTTTCTAATCCTGTTTGCTCCCCACGCTTTCGCACCTGAGCGTCAGTCTTTGTCCAGGGGGCCGCCTTCGCCACCGGTATTCCTCCAGATCTCTACGCATTTCACCGCTACACCTGGAATTCTACCCCCCTCTACAAGACTCGAGCCTGCCAGTTTCGGATGCAGTTCCCAGGTTGAGCCCGGGGATTTCACATCCGACTTGACAGACCGCCGGCGTGCGCTTTACGCCCAGTAATTCCG
+
CCCCCCFGGGEGGGGGGGGCFGCFGGGGGCFGGGGGGDGGGGGGGGGGGGGGEFGGGCAFGFCGFFGGGDGGGGG>CFEFFDCEEGGEFFFCGGGGGGGC,A=F9BFGGGDGAFCFGGGGGGFFFGGFGEGGFFFA9D>C8ECFFB9,;DF7@+8;+:DFGGFF@EFGGGGGDC?75@FGC?FEBDCG,,6:4::EGGF6D>FFFF<5C))/;FFGGFFG3C@(-59B>F3:D3>AFBCE571/*:6-:CC
@M03364:276:000000000-BLYN8:1:1101:13698:7039 2:N:0:1
GGACTACTAGGGTTTCTAATCCTGTTTGCTCCCCACGCTTTCGAGCCTCAGTGTCAGTTACAGGCCAGAGAGCCGCTTTCGCCTCCGGTGTTCCTCCATATATCTACGCATTTCACCGCTACACATGGAGTTCCACTGTCCTCTTCTGCACTCAAGTTTCCCAGTTTCCGATGCACTTCTTCGGTTGAGCCGAAGGCTTTCACATCAGACTTAAGAAACCACCTGCGCTCGCTTTACGCCCAATAAATCCG
+
CCCCCGGGGGGGGGGGGFGGGGGGGGGGGGGGGGGGGGGGGGGGGGGGGGGGGGGGGGGGGGGGGGGGGGGGGGGGGGGGGGGGCGGGGGGGGGGG@FGGGGGGGGGGGGGGGGGGGGGGEGGGGGGGGGGGGGGDEFGGGGGGGAFGGC@DFGGGGGGGCFGFFGGGGGCEED9EDF9EFFDEGGDGGGGCGEGGGGGGGGFCFC7;C>FGGGGGGGGDAFFFFFF:(0?AGGF9FDGEED0ACF=CGG5
@M03364:276:000000000-BLYN8:1:1101:26472:7062 2:N:0:1
GGACTACTAGGGTTTCTAATCCTGTTTGCTCCCCACGCTTTCGAGCCTCAGTGTTAGTTACAGGCCAGAGAGCCGCTTTCGCCTCCGGTGTTCCTCCATATATCTACGCATTTCACCGCTACACATGGAATTCCACTCTCCTCTCCTGCACTCAAGTCTCCCAGTTTCCAATGCACACAATGGTTGAGCCACTGCCTTTTACATCAGACTTAAGAAACCACCTGCGCTCGCTTTACGCCCAATCAATCCGG
+
<CCCCEFGDGC<FEBFGF9@EECFFFGGGCFGGGGGGDEFGGGFGECFGCGGGE,<C,<CFFGGGGFFGGCGFGGGGGGGGDE,@ECF=7CFFFEEE=FFFEFE,C<F7,BFECFGGGDECGGGFGGFGC?EFGFCFGGGGGFGFFGGGGC88=FGFGCGC88D<>DDFF,,=?DGFGE6D,,@CBF,@E?CG6,:FA9:CDGCAFGGC59CG>+2**5,9CFFFA:*796)/9DEF?GEG3;.;FF3;5)
@M03364:276:000000000-BLYN8:1:1101:10846:7082 2:N:0:1
GGACTACTAGGGTTTCTAATCCTGTTTGCTCCCCACGCTTTCGAGCCTCAGTGTCAGTTACAGGCCAGAGAGCCGCTTTCGCCTCCGGTGTTCCTCCATATATCTACGCATTTCACCGCTACACATGGAATTCCACTCTCCTCTCCTGCACTCAAGTCTCCCAGTTTCCAATGCACACAATGGTTGAGCCACTGCCTTTTACATCAGACTTAAGAAACCACCTGCGCTCGCTTTACGCCCAATAAATCCGG
+
CCCCCGGGGFGGGGGGGGGGGGGGGGGGGGGGFEGGGGGGGGGCFGGGGGGGGGGGGGGGGGGGGGGGGGGGGGGGCEFFE7FGGGGGGGGGFGGGGGGGGGGGGGGGGGEGGGGFGGGGGG9?=FCFFGGGGGFCEEDGGGFFGGGGGGFGGGFFGFFFGGGGGGGGFFGGGGGGGF68FGGGGGGFGFFGGGGGFGFGGGCFFCFFG57C+?:@5C6A5EAEDFBFDBEEGGGFFFGGGF;4:CF3CCG
@M03364:276:000000000-BLYN8:1:1101:20980:7089 2:N:0:1
GGACTACTGGGGTTTCTAATCCTGTTTGCTCCCCACGCTTTCGAGCCTCAGTGTCAGTTACAGGCCAGAGAGCCGCTTTCGCCTCCGGTGTTCCTCCATATATCTACGCATTTCACCGCTACACATGGAATTCCACTCTCCTCTCCTGCACTCAAGTCTCCCAGTTTCCAATGCACACAATGGTTGAGCCACTGCCTTTTACATCAGACTTAAGAAACCACCTGCGCTCGCTTTACGCCCACTAAATCCGG
+
CCCCCGGGGGGGGGGGGGGDGGGGGGGGGGGGGGGGGEGGGFGGGGGGGGGGGGGFGGGGGGGGGFGGGGGGGGGGGGGGGGGGGGGGGGGDGGGGGGGGGGGGGGGFGGGGGGGGGGGGGGGGGFGGFFFGGFGGGGGGEDDDFGGFGGFFFD@,EFEFFGGGFGGGGGE;AFCFCGG6@FGGGEGGG8>@F8CFGGGGGGGGFG5FGG>:7DGG5D,=@GFFBBBFFFF:FGFEDFDGG)(=>FF5DGC
@M03364:276:000000000-BLYN8:1:1101:19928:7091 2:N:0:1
GGACTACTGGGGTATCTAATCCTGTTTGCTCCCCACGCTTTCGAGCCTCAGTGTCAGTTACAGGCCAGAGAGCCGCTTTCGCCTCCGGTGTTCCTCCATATATCTACGCATTTCACCGCTACACATGGAATTCCACTCTCCTCTCCTGCACTCAAGTCTCCCAGTTTCCAATGCACACAATGGTTGAGCCACTGCCTTTTACATCAGACTTAAGAAACCACCTGCGCTCGCTTTACGCCCAATAAATCCGG
+
CCCCCGGGGGGGGEGGFGGGFFGGGGGGFGGGGGCFGEGGGGG<EFGGGGGFFFEEFGGGGFFGGGGGGGGGGCCFGGFCFGGGGGGGCGGEFCFGEFGGGGGGEGGGBFGGGGFG,@FGEGDG,AFGFEGGGGCBGGGFGD,?>EFCEFGFGGG?F;DDFGGGFDFGGCFDEDGGGGGCDFDFGGG6CFGGGGFGGGGG7CA9E?F*;?DFCDFGFFGC49ABDB9D=ABBGFGEB?CCE3@F*@87CG>
@M03364:276:000000000-BLYN8:1:1101:3501:7096 2:N:0:1
GGACTACAAGGGTTTCTAATCCTGTTCGCTCCCCACGCTTTCGAGCCTCAGCGTCAGTTACAGACCAGAGAGCCGCCTTCGCCACTGGTGTTCCTCCATATATCTACGCATTTCACCGCTACACATGGAATTCCACTCTCCTCTTCTGCACTCAAGTCTCCCAGTTTCCAATGACCCTCCCCGGTTGCGCCGGGGGCTTTCACATCAGACTTAAGAAACCGCCTGCGCTCGCTTTACGCCCAATAAATCCG
+
AC-B@CFGCFFFGGGGGGDEGFGFGFEFDGF@FGGGDGEFCC:@EFGGG,CFF:F7BEEGGCDFGGGFFFCC@FGGEGGGFGEB@EFFFEFE9,=FE8,,@FGDGGGDC@CFFGGGG7FE@FCFFGG8B,,AEFE9C@EF8=>FC;;EC,,DD8>9DE,@CEF8A,7@ADAF8DC@F8+=6=ECC63,4CCCE*>*7:CFGCF7:67**>87D+++2;@:>7ADF:759>5>3/*)83:?=>0>*:@):95
@M03364:276:000000000-BLYN8:1:1101:16164:7097 2:N:0:1
GGACTACCGGGGTTTCTAATCCTGTTTGCTCCCCACGCTTTCGAGCCTCAGTGTCAGTTACAGGCCAGAGAGCCGCTTTCGCCTCCGGTGTTCCTCCATATATCTACGCATTTCACCGCTACACATGGAATTCCACTCTCCTCTCCTGCACTCAAGTCTCCCAGTTTCCAATGCACACAATGGTTGAGCCACTGCCTTTTACATCATACTTAAGAAACCACCTGCGCTCGCTTTACGCCCAATAACTCCGG
+
CCC@CFFFEGGDGGCEFEGGFAEFGGGGFGGCGGGGCECFCCCG8B@EEFFAEF,CFEFGGGGGFCFFCF,BFGGGGCFFGG7F:?CC@FFFFG;<4FFEFGFAAFE<CCEEEA<,F=+@==EGGDCF,F<8;FGGFGGGGG883DEGC?=ADEFFGGGGAD?8FDFFGAD,8DGGDG6@EC?CBE?CF7,@CFFGCC;@CC,++2+5BD++25:+;9>>**3)5)-?=;)0/:24)(3:=>3AF*+/*/2
@M03364:276:000000000-BLYN8:1:1101:15769:7104 2:N:0:1
GGACTACAGGGGTTTCTAATCCTGTTTGCTCCCCACGCTTTCGAGCCTCAGTGTCAGTTACAGGCCAGAGAGCCGCTTTCGCCTCCGGTGTTCCTCCATATATCTACGCATTTCACCGCTACACATGGAATTCCACTCTCCTCTCCTGCACTCAAGTCTCCCAGTTTCCAAAGCACACAATGGTTGAGCCACTGCCTTTTACATCAGACTTAAGAAACCACCTGCGCTCGCTTTACGCCCAATAAATCCGG
+
CCCCCFGGGGGGGGGGGGGGGGGGGGGGGGGGGGGGGGGGGGGFFGGGGGGGGGGGGGGGGGGGGCFGGGGGGGGGGGGGGGGGGGGGGGGGGGGGGGGGGGGGGGGGGGGGGGGGGGGGGGGGGGGGFFCGGDGGGGGGGGGFGGGGEFCFGGFFGGGG=DFGFFGGGGGDFGGGGGGGGGCFGGGCDGFGGGGGGGGGGGGGFGFGGGG7@+DFGGCFFCFE2@BEFBB?GGD=?@GGEF;FFGFC8C/
@M03364:276:000000000-BLYN8:1:1101:18998:7131 2:N:0:1
GGACTACCAGGGTTTCTAATCCTGTTCGCTACCCATGCTTTCGAGCCTCAGCGTCAGTTACAGACCAGACAGCCGCCTTCGCCACTGGTGTTCTTCCATATATCTACGCATTTCACCGCTACACATGGAGTTCCACTGTCCTCTTCTGCACTCAAGTCTCCCAGTTTCCAATGCACTTCTTCGGTTGAGCCGAAGGCTTTCACATTAGACTTAAAAGACCGCCTGCGCTCGCTTTACGCCCAATAAATCCG
+
CCCCCGGFFGGGGGGGGFGGGGGGGGGGGGGGEFGGGGGGGGGGGGGGGGGGGGGGGFFGG9FGGGGG@7EFFGGGFGEFFGGFFGECEFFGGGGGGGGGGGG<CFGGGDGGDFGGGGG>FCCFGF9FGGG8FFFA98EGGGGGGGGGCCFCD?E=ED=EFDFGFGFGGGGGCGCFGFGGGGGGGDGG8,DCG@BEEGDG:CFGFGGGG*<CF>+=C9F7?E>=B4>B5BAEDGGFF@DGCB(=F>AEF<7
@M03364:276:000000000-BLYN8:1:1101:12674:7149 2:N:0:1
GGACTACAAGGGTATCTAATCCTGTTTGCTCCCCACGCTTTCGAGCCTCAGTGTCAGTTACAGGCCAGAGAGCCGCTTTCGCCTCCGGTGTTCCTCCATATATCTACGCATTTCACCGCTACACATGGAATTCCACTCTCCTCTCCTGCACTCAAGTCTCCCAGTTTCCAATGCACACAATGGTTGAGCCACTGCCTTTTACATCAGACTTAAGAAACCACCTGCGCTCGCTTTACGCCCAATAAATCCGG
+
CCCCCGGGGGGGGGGGGGGGGGGGGGGGGGGGGGGGGGGGGGGFFGGGGGGGGGFGGGGGGGGGGGGGGGGGGGGGGGGGGGGGGGGGCFGGGFFGFGGGGGGGGFFFD:CGGGGGGG>EGGFGFGGGF@FGGDFGGFF8EFGGGGGFGFFGFFCFGGDFGGGGGFGFADEGGCDFFGGF99EGDGGGGFFGGGGFFGGG7:;9;C75DG7=8<C8C>8,9@>)-9:>23?EDGGCA?GGGADF*::C679
@M03364:276:000000000-BLYN8:1:1101:7917:7150 2:N:0:1
GGACTACTGGGGTTTCTAATCCTGTTTGCTCCCCACGCTTTCGAGCCTCAGTGTCAGTTACAGGCCAGAGAGCCGCTTTCGCCACCGGTGTTCCTCCATATATCTACGCATTTCACCGCTACACATGGAGTTCCACTGTCCTCTTCTGCACTCAAGTCTCCCAGTTTCCAATGCACTTCTTCGGTTGAGCCGAAGGCTTTCACATTAGACTTAAAAGACCGCCTGCGCTCGCTTTACGCCCAATAAATCCG
+
CCCCCGGGGGGGGGGGGGGGGGGGGGGGGGGGGGGGGGGGGGGGGGGGGGGGGGGGGGGGGGGGGGGGGGGGGGGGCGGGGGGGGGGGFGGGGGGGGGGGGGGGGGGGGGGGGGGGGGGGGGGGGGGGFFGGGGGGGEGGGGGGGGGGGGGGGGGGDDFCC@8BFGGGCF;EGGGGGGGFFGCGGGGFEGG6EEEGGFGGGGGGFF+BCGFGGCFCCDGG4CB>DFFFFFE>DGG3C@CEEF<FC7:?GG5
@M03364:276:000000000-BLYN8:1:1101:8281:7175 2:N:0:1
GGACTACCGGGGTATCTAATCCTGTTTGCTCCCCACGCTTTCGCACCTGAGCGTCAGTCTTTGTCCAGGGGGCCGCCTTCGCCACCGGTATTCCTCCAGATCTCTACGCATTTCACCGCTACACATGGAATTCCACTCTCCTCTCCTGCACTCAAGTCTCCCAGTTTCCAATGCACACAATGGTTGAGCCACTGCCTTTTACATCAGACTTAAGAAACCACCTGCGCTCTCTTTACGCCCAATAAATCCGG
+
CCCCCGGGGGGGGGGGFGGGGGGGGGGGGGGGGGGGGGGGGGGGGGGGGGGGGGGGGGGGGGGGGGGGGGGGGGGGGGGGGGGGGGGGGGGGGGGGFFGGGGGGGGGGGGGGGGGGGGGGGGGGDDGGGGGGGGGGGGGGGGGGGGGGGGFGGGGGGGGGGGGFGGGGGGGGGGGG;F>DEFFGGGGGFF6FFFFGGGGGCFDFFGGGGG88+@CFCGFGFGFF@F>D@FFFGGDCEDEEG:@F7CFAFGD
@M03364:276:000000000-BLYN8:1:1101:9623:7197 2:N:0:1
GGACTACACGGGTATCTAATCCTGTTCGCTCCCCAAGCTTTCGAGCCTCAGCGTCAGTTACAGACCAGAGAGCCGCCTTCGCCACTGGTGTTCCTCCATATATCTACGCATTTCACCGCTACACATGGAATTCCACTTTCCTCTCCTGCACTCACGTCTCCCAGTTTCCAATGCACACAATGGTTGAGCCACTGCCTTTTACATCATACTTAATAAACCACCTGCGCACGCTTTACGCCCAGTAAACACGG
+
9AB<CF<<CFEEG@AEECFGFGF@6@FC7B,@<,6,6,CFGGGC6,@@EFF,@CF7:@CFA<@@<CF8F8EF,CFF7FGG7C,FBBA8FFGGC<@:9=A<@EE,,A,A:F:?E9A,C:>=E+49,,:,BFEGEF,CE,7E9@>DCG9FC8E+,@,,@D>FGFFC=EDCCCFAFGGFDFC+,,,,3@CF?,,41<B3E>,E9*,?F:@2<>C7++;<+3,49:9@B*7*0/):*/+95231A)58+++)1:2
@M03364:276:000000000-BLYN8:1:1101:15244:7211 2:N:0:1
GGACTACTCGGGTTTCTAATCCTGTTTGCTCCCCACGCTTTCGAGCCTCAGTGTCAGTTACAGGCCAGAGAGCCGCTTTCGCCTCCGGTGTTCCTCCATATATCTACGCATTTCACCGCTACACATGGAATTCCACTCTCCTCTCCTGCACTCAAGTCTCCCAGTTTCCAATGCACACAATGGTTGAGCCACTGCCTTTTACATCAGACTTAAGAAACCACCTGCGCTCGCTTTACGCCCAATAAATCCGG
+
CCCCCGGGGGGGGGGGGGGGGGGGGGGGGGGGGGGGGGGGGGEEGGGGGGGGGGGGGGGGGGGGGGGGGGGGGGGGGGGGGGEGFGGGGGGGGGCGGFGGGGGGGGGFGGGGGFGGGGGGGGGGGGGGFFGGGFGGGGGGGGGGGGDFGGGGGGCGFGGGGGGDGGGGGGGGGGGG88>CGGGGGGFFGCFFGGGGGGGGGGGGFGGGGGFFGGDGGG>FFGFEF>A>DFEDGGGF)>E@=5;;FDFFGGD
@M03364:276:000000000-BLYN8:1:1101:6961:7224 2:N:0:1
GGACTACCAGGGTTTCTAATCCTGTTTGCTCCCCACGCTTTCGAGCCTCAGTGTCAGTTACAGGCCAGAGAGCCGCTTTCGCCTCCGGTGTTCCTCCATATATCTACGCATTTCACCGCTACACATGGAATTCCACTCTCCTCTCCTGCACTCAAGTCTCCCAGTTTCCAATGCACACAATGGTTGAGCCACTGCCTTTTACATCAGACTTAATAAACCACCTGCGCTCGCTTTACGCCCAATAAATCCGG
+
CCCCCGGGGGGGFGGGGGGGGGGGGGGGGGGGGGGGGGGGGGGEGGGGGGGGGGGGGGGGGGGGGGGGGGGGGGGGGGGGDGGGGGGGGGGGFGGGFFGGGEGGGGGGGGGGGGGGGGGGGGGF9FGGGGCGGGGGGGGGGGGF?FGCFGGGGGGDEFFGFGEGGGGGGGGGGGGG8DEFFGFFGEGFEC,@6:9DEFGG+A7?AFC5C9?D++5?:;C9FEFEF?)/5?D4C:8459EEEF;6;@F?FG:
@M03364:276:000000000-BLYN8:1:1101:26563:7232 2:N:0:1
GGACTACTGGGGTTTCTAATCCTGTTTGCTCCCCACGCTTTCGAGCCTCAGTGTCAGTTACAGGCCAGAGAGCCGCTTTCGCCTCCGGTGTTCCTCCATATATCTACGCATTTCACCGCTACACTGGAAATTCCGCCTTCCTCTAACATACTCTAGCTGCCCAGTTTCAAATGCAGTTCCAAGGTCAAGCTCGGGGCTTTCACATCTGACTTAAACAGCCGCCTGCGTGCGCTTTACGCCCAGTAATTCCG
+
CCCCCGGGGGGGGGGGGGFGGGGGAFGGDGGGGGGGGGGGGGGGGGGGGGGFGCFGGCFFGGGGGGGGGGGGGGGGD7@FGGGDGGGGGGGDGGGGGGGGGGGCFGGGGGFEGFGGFGGGGGGGGGGFGGGGEECD+8@CFGGFFFGGGG9?EDFGGFFGCGGGF;DGGGGGA=,9EGGG,,@FG,<CG9DF7EGGGCGGGGG79;=7=FD9=8+CCCFGAED25A>B?BEFGCF9A;C878801+;.1;2
@M03364:276:000000000-BLYN8:1:1101:18288:7233 2:N:0:1
GGACTACTCGGGTTTCTAATCCTGTTTGCTCCCCACGCTTTCGAGCCTCAGCGTCAGTTACAGACCAGAGAGCCGCCTTCGCCACTGGTGTTCCTCCATATATCTACGCATTTCACCGCTACACCTGGAATTCTACCCCCCTCTACAAGACTCTAGCCTGCCAGTTTCGGATGCAGTTCCCAGGTTGAGCCCGGGGATTTCACATCCGACTTGACAGACCGCCTGCGTGCGCTTTACGCCCAGTAATTCCG
+
CCCCCGFGGGGGGEGGGGGGGGGGGGGGGGGGGGDGGGGGGGGGGGGGGGGGGGGGGGGGGGGGGGGGGGFGGGGDGGGGGGGGGGGGGGGGGGGGGGGGGGGGFGGGGGGGGGGGGGGGGGGGDGGGGGGGCGGGCFGGGGGGGGGGGEGGGGGGGGGGGGGGGGGGGGC>EDFGGGFGGGGGGGFGGGGGGGGGGGGDFGFGFGFDGGGGGCCDFGGGFGF6?FBE0).5CDGAFBEGGEFFFCFFGGC
@M03364:276:000000000-BLYN8:1:1101:21450:7243 2:N:0:1
GGACTACAGGGGTTTCTAATCCTGTTTGCTCCCCACGCTTTCGCACCTGAGCGTCAGTCTTTGTCCAGTGGGCCGCCTTCGCCACCGGTATTCCTCCAGATTTCTACGCATTTCACCGCTACACCTGGAATTCTACCCTCCTCTACAAGACTCTAGCCTTCCAGTTTCGAATGCAGTGCTCAGGTTGAGCCCGGGGATTTCCCATACGACTTGATAGACCGCCTGCGTGCGCTTGACGCCCAGCAATTCCC
+
<CCCC8FEFE7@FGEFC6@,;CFEGGGFFCFGGCF:FG,C8F:BF6FF8FAFGFCFG@<EG9,9,CEF9C8FFDFGG:,,4B?FC,>+F+C<?FFFF<E<9,,5EFF9++4FC,FF,@FCF7=4>,4A,,84,,,8ED,++6@8,,368=D+33,@,,>=D8=33333@8@86>FDG,@,;E,@D::F,DFC5C**986=C+9;+43?7DGDG>2=8+>,:*0/2.(=(2).C5/()(1/*)()2**4C?*
@M03364:276:000000000-BLYN8:1:1101:22000:7259 2:N:0:1
GGACTACCCGGGTTTCTAATCCTGTTTGCTCCCCACGCTTTCGCACCTGAGCGTCAGTCTTTGTCCAGGGGGCCGCCTTCGCCACCGGTATTCCTCCAGATCTCTACGCATTTCACCGCTACACCTGGAATTCTACCCCCCTCTACAAGACTCTAGCCTGCCAGTTTCGGATGCAGTTCCCAGGTTGAGCCCGTGGATTTCACATCCGACTTGACAGACCGCCTGCGTTCGCTTTACGCCCAGTAATTCCG
+
CCCCCGGD@FGGGCGGGGGGGGGGGGGGGGGGGGGGGGGGGGGC7FGGFFGGGGGGGGGGFGGGGGGGFBFGCGGGGGGGGGGGGDGGGDGGGGGGGCFFG,EAGGGGGGGDDEFEFGGGEGGGG8<FFGGGGFAFF,>FEGGGFFG:9@FGG@EEFG9>@BCGGGG9E5C*CEFCGGGCC,:DFGGGGFGGD*4?CFGCCFG+@DFCGG<<FFG7=58E>G31()28(8075*9<F(:CE)8FGCB>GG*
@M03364:276:000000000-BLYN8:1:1101:20951:7272 2:N:0:1
GGACTACTGGGGTTTCTAATCCTGTTTGCTCCCCACGCTTTCGAGCCTCAGTGTCAGTTACAGGCCAGAGAGCCGCTTTCGCCTCCGGTGTTCCTCCATATATCTACGCATTTCACCGCTACACATGGAATTCCACTCTCCTCTCCTGCACTCAAGTCTCCCAGTTTCCAATGCACACAATGGTTGAGCCACTGCCTTTTACATCAGACTTAAGAAACCACCTGCGCTCGCTTTACGCCCAATAAATCCGG
+
CCCCCGGGGGGGGGGGGGFGGFGGGGGGGGGGGGGGGGGGGFGGG7FG8FFFGGGGGEFGGD@GFEGGGCCGGGGGGEDFGGEGGGGG=FFGGGGGGGGGGFGGCFFD:F:CFGGFG:FC=FGGFFGDFF,A?FFGFGGFGFD+6,@DEDFFFG,@3EFGGECGGCFGF,@BFGGGFGGF,ECE;+8CFGGGGFFCGFGFFFFCCCFGGG7C>G7C9C:FF;FB:>A49)8A<FGCED:CG>@FDGFFGDD
@M03364:276:000000000-BLYN8:1:1101:21784:7276 2:N:0:1
GGACTACTCGGGTTTCTAATCCTGTTCGCTACCCATGCTTTCGAGCCTCAGCGTCAGTTGCAGACCAGACAGCCGCCTTCGCCACTGGTGTTCTTCCATATATCTACGCATTTCACCGCTACACATGGAGTTCCACTGTCCTCTTCTGCACTCAAGTCTCCCAGTTTCCAATGCACTTCTTCGGTTGAGCCGAAGGCTTTCACATTAGACTTAAAAGACCGCCTGCGCTCGCTTTACGCCCAATAAATCCG
+
CCCCCFFGEGGGGGGGGGGGGGGGGGFEGGGGFGGGGGGGGGGFGGGGGFGGGGGDGFGGAFFGGGFGFFGGGGGDGGGGGGGGGGGGA8FGGGGFFFGGG@EGBFEGDDFGGGGEEFFCGGGGGGGGD,?FG9;BAFGGGCA9DEEAEGG?FFGG;6@FCGFCFGDGGGCGGG89FFGGGGGDGGGCF8C?E@EGCGFCGF:CFFG79CCFFGCFFFCCBGF@FABEF8?DGDGFFFEEGF;F6:6)1;:
@M03364:276:000000000-BLYN8:1:1101:9557:7276 2:N:0:1
GGACTACTCGGGTATCTAATCCTGTTTGCTCCCCACGCTTTCGAGCCTCAGTGTCAGTTACAGGCCAGAGAGCCGCTTTCGCCTCCGGTGTTCCTCCATATATCTACGCATTTCACCGCTACACAAGGAATTCCACTCTCCTCTCCTGCACTCAAGTCTCCCAGTTTCCAATGCACACAATGGTTGAGCCACTGCCTTTTACATCAGACTTAAGAAACCCCCTGCGCTCGCTTTACGCCCAATAAATCCGG
+
CCCCCGGF,BFGGEGGGGGGGGGFGGGGGGGGGGGGGGGGGGG@FFGGGGGFGGGFGGFF<<FFFGGG<<FG7EFG@CFGGGG@FCFCFEGGGGGBFE,EFGGGGGGGEGGGG<<FEEGGE7F@>+4<EFGGGGGGDEFGGGGC@FG?CFGGGGGGDF9,9BFFGGGGFCFGGGGGGFE@,3,=F8F6?,,5@?CFGFB,+=;2?<9F>>CF78C7;C,*9CBB>49)8)5:4970)(=85>,=;D85CD7
@M03364:276:000000000-BLYN8:1:1101:22295:7287 2:N:0:1
GGACTACCAGGGTTTCTAATCCTGTTTGCTCCCCACGCTTTCGAGCCTCAGTGTCAGTTACAGGCCAGAGAGCCGCTTTCGCCTCCGGTGTTCCTCCATATATCTACGCATTTCACCGCTACACATGGAATTCCACTCTCCTCTCCTGCACTCAAGTCTCCCAGTTTCCAATGCACACAATGGTTGAGCCACTGCCTTTTACATCAGACTTAAGAAACCACCTGCGCTCGCTTTACGCCCAATAAATCCGG
+
CCCCCGGGGGGGGGGGGGGGGGGGGGGGGGGGGGGGGGGGGGGGGGGGGGGGGGGGGGGGGGGGGGGGGCGGGGGGGGGGGGGGGGGGGGGGFGGGGGGEGGGGGGGFGGGGGGGFGGGGGGGGFGGGGGGGGEDGGGGGGFGGGGGGGGGGGGGGGGGGGGGGGGGGGGFFGF9EFG6DFG8==EDGGGGGGGGDGGGGGCEFFGGGDFGGGGDF7CFDFGFFD>A?2?EBGGGFE=EGGFFFFFFCGGD
@M03364:276:000000000-BLYN8:1:1101:24295:7291 2:N:0:1
GGACTACTGGGGTTTCTAATCCTGTTTGCTCCCCACGCTTTCGAGCCTCAGTGTCAGTTACAGGCCAGAGAGCCGCTTTCGCCACCGGTGTTCCTCCATATCTCTACGCATTTCACCTCTACCCATGGAATTCCACTCTCCTCCCCTGCACTCAAGTCTACCAGTTTCCAATGCATACAATGGTTGAGCCACTGCCTTTTACACCAGCTTTAATAAACCACCTGCGCTCGCTTTACGCCCAATCAATCCGG
+
-@CCCGFCCCFD@+@@F,;C<@FDGGGGGGGGGGGGGGGEGGEFGE7<6,FEDFF,CFFFGGC8FEGGGGGEC8@:C,B,BBECEGC+@CF,C,C??FFF<5,,E,E7=F@+C?DCA,?DA?,,,9,:<EFEE<;EFF=,>DD++@B+>44+,,8,CEGGFFGC,>,ECD9>DF,=:=@DCGF>,+,,A,:,@DF,@,>CFDGGC?C7*;+=<?FGFC,:@@AB7/:?@>):C7+*:5::5)3)2*;6C3:
@M03364:276:000000000-BLYN8:1:1101:18963:7302 2:N:0:1
GGACTACAAGGGTATCTAATCCTGTTTGCTCCCCACGCTTTCGAGCCTCAGTGTCAGTTACAGGCCAGAGAGCCGCTTTCGCCTCCGGTGTTCCTCCATATATCTACGCATTTCACCGCTACACATGGAATTCCACTCTCCTCTCCTGCACTCAAGTCTCCCAGTTTCCAATGCACACAATGGTTGAGCCACTGCCTTTTACATCAGACTTAAGAAACCACCTGCGCTCGCTTTACGCCCAATAAATCCGG
+
CCCCCGFFGGGGGGGGGGGGGGGGGGGGGGGGGGGGGGGGGGGFGGGGGGGGGGGGGGGFGGGFGGGGGGGGGGGGGGGGGGGGGGGGGGGGGGGGGGGGGGGGGGGGGGGGGGGGGGGEGEFGGGGGFCFGGGGGGGGGGGGGGGGGGGGGGGGGGGGGGGGGGGGGGFGGGGGGGGG6FDGGGGFGGGGGGGGGGGGGDFG@F?FGGDGFGGGGGGGFFDFBBDFFDD4?F4FFD=GDGF@FGFFEGGD
@M03364:276:000000000-BLYN8:1:1101:16073:7309 2:N:0:1
GGACTACTGGGGTTTCTAATCCTGTTTGCTCCCCACGCTTTCGCACCTGAGCGTCAGTCTTTGTCCAGGGGGCCGCCTTCGCCACCGGTATTCCTCCAGATCTCTACGCATTTCACCGCTACACCTGGAATTCTACCCCCCTCTACAAGACTCTAGCCTGCCAGTTTCGAATGCAGTTCCCAGGTTGAGCCCGGGGATTTCACATCCGACTTGACAGACCGCCTGCGTGCGCTTTACGCCCAGTAATTCCG
+
CCCCCGGGGGGGGGGGGGGGGGGGGGGGGGGGGGGGGGGGGGGGGGGGGGGGGGGGGGGGGGGGGGGGGGGGGGGGGGGGGGGGGGGGGGGGGGGGGGGGGGGGGGGGD@FGGGGGGGGGDGFGGGGGGGGGGG9FGGFGEGGGGGGFGGGGGGCCGGGGFGGGGGGGGFGGGGGGGGGFGGGGGG>CGGGFGGGGGGGGGGGGFGGGCCDCF>FGFGGGEE>??FB@(8@FD3D>F<GD>:?FG>=9CF9
@M03364:276:000000000-BLYN8:1:1101:24688:7338 2:N:0:1
GGACTACAAGGGTTTCTAATCCTGTTTGCTCCCCACGCTTTCGAGCCTCAGCGTCAGTTACAGACCAGAGAGCCGCCTTCGCCTCCGGTGTTCCTCCATATATCTACGCATTTCACCGCTACACATGGAATTCCACTCTCCTCTCCTGCACTCAAGTCTCCCAGTTTCCAATGCACTTCTTCGGTTGAGCCGAAGGCTTTCACATTAGACTTAAAAGACCGCCTGCGCTCGCTTTACGCCCAATAAATCCG
+
CCCCCGGFFGGEEEGGGGG<@EFEFFEGGG9EGGFGGGGGGGGGGGGGGDGFEG7FCFFGGGGFGGGGGGG:FFEGGG>,BFE:FGDGBFGGGCFFGFEBFFGFG9EFGEGGGGGFGGE8CGGGGGGCFBFFGGGGDEFGGGGGGGGGGCCCGF,@EC>F9>?DFCFFEGGGGGGF8=EGGGG+>C6,1BFGECEG7,><CC:EFC7C+;CCF>:@F*57AE>>=F@>25>><:DEF0EG:51ACCFCFC>
@M03364:276:000000000-BLYN8:1:1101:17107:7348 2:N:0:1
GGACTACCAGGGTTTCTAATCCTGTTTGCTCCCCACGCTTTCGAGCCTCAGTGTCAGTTACAGGCCAGAGAGCCGCTTTCGCCTCCGGTGTTCCTCCATATATCTACGCATTTCACCGCTACGCATGGAATTCCACTCTCCTCTCCTGCACTCAAGTCTCCCAGTTTCCAATGCACACAATGGTTGAGCCACTGCCTTTTACATCAGACTTAAGAAACCACCTGCGCTCGCTTTACGCCCAATAAATCCGG
+
CCCCCFAFGGGGGGGGGGGGGGGGGGGGGGGGGGGGGGGGGGGGGGGGGGGGGGG9FFGGGGGGGGGGGGGGFCFGGGFGGDEGFGGGFGGGGGGEFCFCFGEEEFFFGGGGGGGGGGGGEF+CEGGGFFFFFGFDEFDCEGFCFFFGGGGGDBDDDFEFEGFGGFEGACFFGGFGGGGGEGGEFGGGGGGGGFGGGGGG7C7CF8F5CCCF7+BFCFCGFDFEFA2/(8?DG4>C4@BCCA;6CDA6055
@M03364:276:000000000-BLYN8:1:1101:16857:7365 2:N:0:1
GGACTACAAGGGTTTCTAATCCTGTTTGCTCCCCACGCTTTCGAGCCTCAGTGTCAGTTACAGGCCAGAGAGCCGCTTTCGCCTCCGGTGTTCCTCCATATATCTACGCATTTCACCGCTACACATGGAATTCCACTCTCCTCTCCTGCACTCAAGTCTCCCAGTTTCCAATGCACACAATGGTTGAGCCACTGCCTTTTACATCAGATTTAAGAAACCACCTGCGCTCGCTTTTCGCCCAATAAATCCGG
+
CCCCCGG<FGGGGGGGGGGGGGGGGGGGGGGEFEGGGGGGGECDFFGGGGGFGGFEFFGGFCF,DFFDC8EBDFGGEEFFGFGG,,@FF:FGGGGGG8,EFAFGGFGFEDEFGGFGGECE>GFGFFGFGGGGGFGFC>9AEFF3,@=?,@>DGF@DE,,@>E8DGGGGCGFDFG8,,A>6,>,6D+8DC:,5<C@6?FFGCFCD++25+?9++++5**4,<**)-/:?2?BBGF*8/6EEE:;)7;+94):
@M03364:276:000000000-BLYN8:1:1101:16202:7369 2:N:0:1
GGACTACAAGGGTTTCTAATCCTGTTTGCTCCCCACGCTTTCGAGCCTCAGTGTCAGTTACAGGCCAGAGAGCCGCTTTCGCCTCCGGTGTTCCTCCATATATCTACGCATTTCACCGCTACACATGGAATTCCACTCTCCTCTCCTGCACTCAAGTCTCCCAGTTTCCAATGCACACACTGGTTGAGCCACTGCCTTTTACATCAGACTTAAGAAACCACCTGCGCTCGCTTTACGCCCAATAAATCCGG
+
CCCCCGGGGGGGGGGGFEEGGGGGGGGGGGGGGGGGGGGGGGGDGGGGGFF<FGGFEFGCFGGGCE@FGGGGGGGGGGGGGCBCFFGGGGGEGGGGGG<FFFG,4EFGGDGGGGGGGGGGDGGGDFFCFFFDGGGGC,BF,=>3D@DCFFGGGGGGFF;,88D?FDFD8,>D8=9EFFC6EGGGCECGGG68C<ECEFCC<?7CFF>DFGCC+B++;C,,*=>=D47*7?>DFFDEF9BE/=84C+197)1
@M03364:276:000000000-BLYN8:1:1101:11452:7370 2:N:0:1
GGACTACACGGGTATCTAATCCTGTTTGCTCCCCACGCTTTCGAGCCTCAGTGTCAGTTACAGGCCAGAGAGCCGCTTTCGCCTCCGGTGTTCCTCCATATATCTACGCATTTCACCGCTACACATGGAATTCCACTCTCCTCTTCTGCACTCAAGTCTCCCAGTTTCCAATGACCCTCCCCGGTTGAGCCGGGGGCTTTCACATCAGACTTAAGAAACCGCCTGCGCTCGCTTTACGCCCAATAAATCCG
+
CCCCCGGGGGGGGGGGGFGCGGGFGGGFGGGGGGGGGGGGGGGDFGGGGFGGGGGDFGGGGGGGGGGGGGGGGGGGGDGFGGGGEGGDGGGGDGFGGGGFGGGGGGGGGGGGGGGGEGGGDEEFFGGEFFDFGGGGGGGGGGGGGGGGGGGGGGGGGGGGGGCGFDFGGC;DEGFFE8@EGGG6CEGFCFGGGCD5CGGGFFFFFG7FGGGCCGGG7FGGFGFF<F73357@GG79BBGGG@:FGG=AGC9
@M03364:276:000000000-BLYN8:1:1101:21706:7394 2:N:0:1
GGACTACTAGGGTATCTTATCCGGTTTGCTCCCCACGCTTTCGCACCTTAGCGTCCGGCGTTGTCCCGTGGGCCGCCTTCGCCACCGGTCTTCCTCCCGATCTCTACGCATCTCCCCGCTACACCTGGAATTCTACCCCCCTCTACTCGACTCTAGCCTGCCAGTTTCGACTGCAGTTCCCAGGTTGCGCCCGGGTATTGCACCTCCGCCTTGACACACCGTCTGCGTCCGCCTTACGCCCAGTAATTCCG
+
-AC9,C<,6C,EC;6C,,,6;C,6@F,6,;E,CF@+6@F7,,,,@FF<,6,CF@F+76@6C@F6@@,@,B++9DFGG:,:4F,8+?F74++,,,,CF7+4C+4,,5,4C=++55,:3CE++C,@8=<,=,3,F<,C,38:33BF>F,,*,@*322;FC,2,224:,6DE:*=EC,<;B;CG,:><,4**=1/5C8/5+++;+=*)*;C5**/0*0:**;75*)(,9-8(5)8*95,)4CE=)()**/6*00
@M03364:276:000000000-BLYN8:1:1101:25515:7411 2:N:0:1
GGACTACAGGGGTTTCTAATCCTGTTTGCTCCCCACGCTTTCGCACCTGAGCGTCAGTCTTTGTCCAGGGGGCCGCCTTCGCCACCGGTATTCCTCCAGATCTCTACGCATTTCACCGCTACACCTGGAATTCTACCCCCCTCTACAAGACTCTAGCCTGCCAGTTTCGAATGCAGTTCCCAGGTTGAGCCCGGGGATTTCACATCCGACTTGACAGACCGCCTGCGTGCGCTTTACGCCCAGTAATTCCG
+
CCCCCGGGGGGGGGGGGGGGGGGGGGGGGGGFGGGGGGGGGGGGGGGGGGGGGGGGGFGGGGGGGGGGGDGGDEEGGGGGGGGGGGGGGGGGGGGGGGGFGGFGGFGGGGGGGGGGGGGGGGGGGGGGGGGGGGGGGGGGGGGGGGGGGCF?CGFFFGGGGGGFCGFGEFGGGGGGGGGG?9EFGGGFGDDFGGGGGGEFGF7CFGGGDGDDCDF7CCFEE=DBFFFFF:DEGDF<F:EG>)4@*:*6>:*
@M03364:276:000000000-BLYN8:1:1101:22587:7437 2:N:0:1
GGACTACTCGGGTTTCTAATCCTGTTTGCTCCCCACGCTTTCGAGCCTCAGTGTCAGTTACAGGCCAGAGAGCCGCTTTCGCCTCCGGTGTTCCTCCATATATCTACGCATTTCACCGCTACACATGGAATTCCACTCTCCTCTCCTGCACTCAAGTCTCCCAGTTTCCAATGCACACAATGGTTGAGCCACTGCCTTTTACATCAGACTTAAGAAACCACCTGCGCTCGCTTTACGCCCAATAAATCCGG
+
CCCCCGGGGGGGGGGGGGGGGGGGGGGGGGGGGGGGGGGGGGGGGGGFGFGGGGGGGGGGGGGGGGGGGGFGGGGGDGFGGGGGGGG>CGGGGGGGGGGGGGGGGGGGGGGGGGGGGGEGGGGGGGGGGFGGGGDGGGGGGGGGGGGGGGFFGFGGGGFGGGF,AFGGGGGGGGGFFFCGGGGFFGGGGGFG6<FFGGGGCF7C+<CCFGFGGCFFGG6?FEFEFFFFF>BBGGG*?5::C33A77ACFGC
@M03364:276:000000000-BLYN8:1:1101:8638:7438 2:N:0:1
GGACTACAGGGGTTTCTAATCCTGTTTGCTCCCCACGCTTTCGAGCCTCAGTGTCAGTTACAGGCCAGAGAGCCGCTTTCGCCTCCGGTGTTCCTCCATATATCTACGCATTTCACCGCTACACATGGAATTCCACTCTCCTCTCCTGCACTCACGTCTCCCAGTTTCCAATGCACACACTGGTTGAGCCCCTGCCTTTTACATCAGAATTAAGAAACCACCTGCGCTCGCTTTCTGCCCAGTAAATGCGG
+
A6ACCCC8FGCGGGD9EF9F<<EDFGEFGGFEF;FFGGGGG9@,EFFFFCGEFE,;FCEDGGGFF,@CFC8BF6@:FCGFGG,,,BBEGGFE,C;?F8FAFE=EDGEGG:=BFGF<EEGE7:ED,AFCG9FFFE,A9==F==DCFDCBCC=D?B,@B+DDE@8DFCDF8E,@EFDD,,C+3>EAFEFFG,+@9:,3,;@F+:29B852++558:C+*4,4/*37>E255?D:47+*47?FF)5+;::);97
@M03364:276:000000000-BLYN8:1:1101:24615:7443 2:N:0:1
GGACTACCAGGGTTTCTAATCCTGTTTGCTCCCCACGCTTTCGAGCCTCAGTGTCAGTTACAGGCCAGAGAGCCGCTTTCGCCTCCGGTGTTCCTCCATATATCTACGCATTTCACCGCTACACATGGAATTCCACTCTCCTCTCCTGCACTCAAGTCTCCCAGTTTCCAATGCACACAATGGTTGAGCCACTGCCTTTTACATCAGACTTAAGAAACCACCTGCGCTCGCTTTACGCCCAATAAATCCGG
+
CCCCCGGFGGGGGGGGGGGGGGGGGGGGGGGGGGGGGGGGGDCFGGGGGGGDFGFCGGGGGGE@FGFGGGGGGGGGGCCFGGGGEGGDGGECFEAFGDGGGGGGGGGGGGGGGGFGGEGGGGFGGGACECDF;FGG9FGGGGGGGGGGGGGGGGGFGGDDDGFGGGGGGGGGGGGGGGGGGFGGGEEGGFFGGGDCFFC,CCGGFFG5CFCGGDF77FCCFGFEDDBFADA4<8FEBFCGGFFADC+96C:
@M03364:276:000000000-BLYN8:1:1101:16551:7446 2:N:0:1
GGACTACTGGGGTTTCTAATCCTGTTTGCTCCCCACGCTTTCGAGCCTCAGTGTCAGTTACAGGCCAGAGAGCCGCTTTCGCCTCCGGTGTTCCTCCAGATATCTACGCATTTCACCGCTACACATGGAATTCTACTCCCCTCTCCTGCACTCAAGCCTCCCAGTTTCCAATGCACACAATGGTTGCGCCACGGCCTTTTACCTCAGACTTAAGCAACCCCCTGCGCTGCCTTTTCGCCCAAGAAATCCGG
+
CCCCCGGGGGGGGGGGGGGGGGGGGGGGGGGGGGGGGGGGGGG<@FFG<FGFFGEGGGFF9,C,CFGGDG,FGGGGCGGGGGGGGGGGGCGGGGGGGG,EFCDFGGGGGGGGGGGGGGGGGGGG,EFFFDGGG,EG,>,AEGGGCFG=4,=FF8DG,+63@EGGG=FG,3>EEFCED,++,37@FC5++3*@*@:@*>CG7C,2;*34**=+=++=DFC*:C)--).:()./;C*.)(3=:36);CA7C51
@M03364:276:000000000-BLYN8:1:1101:12484:7457 2:N:0:1
GGACTACAAGGGTTTCTAATCCTGTTTGCTCCCCACGCTTTCGAGCCTCAGTGTCAGTTACAGGCCAGAGAGCCGCTTTCGCCACCGGTGTTCCTCCATATATCTACGCATTTCACCGCTACACATGGAATTCCACTCTCCTCTCCTGCACTCAAGTCTACCAGTTTCCAATGCATACAATGGTTGAGCCACTGCCTTTTACACCAGACTTAATAAACCACCTGCGCTCGCTTTACGCCCAATAAATCCGG
+
CCCCCGGGGGGGGGGGGGGGFGGGGGGGGGGGGGGGGGGGGGGGGGDGGFFGGGGGGGGGGGFGGGGGGGGGGGGGGGGGGGGGGFGGGCEGFGGFFGGGGGGGGFGGGEEGFFAEEGGEG@FFEGCFFFGGFGGAFGGGGGF=DEGG8=,==D@DGFFGGGGGFFFEFGGGFCFFGGGGGG,@FECE88DGFFFGFCFFGCFCACGGGF7F799C7C?F>EF5:?29=>)?DGC@?@GGE)=);F@.8<:
@M03364:276:000000000-BLYN8:1:1101:21105:7461 2:N:0:1
GGACTACTGGGGTATCTAATCCTGTTTGCTCCCCACGCTTTCGCACCTGAGCGTCAGTCTTTGTCCAGGGGGCCGCCTTCGCCACCGGTATTCCTCCAGATCTCTACGCATTTCACCGCTACACCTGGAATTCTACCCCCCTCTACAAGACTCTAGCCTGCCAGTTTCGGATGCAGTTCCCAGGTTGAGCCCGGGGATTTCACATCCGACTTGACCGCCCGCCTGCGTTCGCTTTCCGCCCAGTAATTCCG
+
?CCCCCFCCEGGGCFFDA@EFAEFFFGGGGGGFGFGGFG;<CFCE@F@<FGGGG7:F@FFEFFFFF<C,CF@FCFC:FGFGCE=?87FCFEG?,9C?F=ABFE?@<ACCF7@FDFFGGCC=@9A>FFGCFGGGFGFFDDFGGGGGGGGD,4<?EBFFGC8EGCF>CA,@CEG7>CFGGGG69,>D>6<A@DCEGCGDGFGDDGG=FCDDGCCGGG*C)*=5=D:(5(0(0.5/>F27(;*:7?F777:FCC
@M03364:276:000000000-BLYN8:1:1101:6922:7463 2:N:0:1
GGACTACCGGGGTTTCTAATCCTGTTTGCTCCCCACGCTTTCGCACCTGAGCGTCAGTCTTTGTCCAGGGGGCCGCCTTCGCCACCGGTATTCCTCCAGATCTCTACGCATTTCACCGCTACACCTGGAATTCTACCCCCCTCTACAAGACTCTAGCCTGCCAGTTTCGGATGCAGTTCCCAGGTTGAGCCCGGGGATTTCACATCCGACTTGACAGACCGCCTGCGTGCGCTTTACGCCCAGTAATTCCG
+
CCCCCGEGGGGGGGGGGGGGGGGFGGGGGFGGGGGGEGGGGGGGGGGGGGGGGGGGGGGGGGGGGGGGFGGGGGGGGGGGGGGGGGGGGGGGGGGGGGGDGGGGGGGGGGGGGGGGGGGGGGGGGGGGGGGGGGGGGGGGGGGGDBCCFGGGGGGGGGGGGGDGGGGGGGGGGGGGGGGGDFG5FFG??FGG5EDGGGGGGGGGFGGG*:CD*2*:>CF=BGFFFF>E05@>GGGBF?GCED?FGG?DGF2
@M03364:276:000000000-BLYN8:1:1101:9822:7466 2:N:0:1
GGACTACAAGGGTATCTAATCCTGTTTGCTCCCCACGCTTTCGAGCCTCAGTGTCAGTTACAGGCCAGAGAGCCGCTTTCGCCTCCGGTGTTCCTCCATATATCTACGCATTTCACCGCTACACATGGAATTCCACTCTCCTCTCCTGCACTCAAGTCTCCCAGTTTCCAATGCACACAATGGTTGGGCCACTGCCTTTTACATCAGACTTACGAAACCACCTGCGCCCGCTTTACGCCCAATAAATCCGG
+
CCCCCGGGGGGGGGGGGGGGGGGGGGGGGFFGGGGGGGGGGGGGGGGGGGGGGGGGGGGGGGGGGGGGCEFGGGGGCFFGGGGGGFGGGGGGGGGGGGGGGGGGGGGGGGEGFDFGGGGGGGGGFFGGGGGGGGGGGGGFGFF@FFGGGGGGGGGGGG9EDFGGGGGF8=,@FCFC,@88=D8FF+++@E3:C<DCCFGF9:,5++;*93+=+*3CCDC59:A))3()(6?4C5BC;;EEG366C>FEGGD
@M03364:276:000000000-BLYN8:1:1101:14887:7497 2:N:0:1
GGACTACTAGGGTTTCTAATCCTGTTTGCTCCCCACGCTTTCGAGCCTCAGTGTCAGTTACAGGCCAGAGAGCCGCTTTCGCCTCCGGTGTTCCTCCATATATCTACGCATTTCACCGCTACACATGGAATTCCACTCTCCTCTCCTGCACTCAAGTCTCCCAGTTTCCAATGCACACAATGGTTGAGCCACTGCCTTTTACATCAGACTTAAGAAACCACCTGCGCTCGCTTTACGCCCAATAAATCCGG
+
CCCCCGGGGGGGGGGGGGGGGGGGGGGGGGGGGGGGGGGGGGGGGGGGGGGGGGGGGGGGGFGGGGGGGGGEGGGGGGGGGGGGGGGGGGGGGGGGGGGGGGGGGGGGGGGGGGCFGGGGGGGGGGGGGGGGGGGGGGGDGGGGGGGGGFGGGGGGGGGGGGGGGGGGGGFGGGGCEGGFGGGGGEGGFCCFFFEGGFGG?FGFCG7CFGGGGGG8DGGGFGFFBE)3:BEFGC8C;@EEEAFF7>F3<DC
@M03364:276:000000000-BLYN8:1:1101:22853:7498 2:N:0:1
GGACTACAGGGGTTTCTAATCCTGTTTGCTACCCATGCTTTCGAGCCTCAGCGTCAGTTACAGACCAGACAGCCGCCTTCGCCACTGGTGTTCTTCCATATATCTACGCATTTCACCGCTACACATGGAATTCCACTCTCCTCTCCTGCACTCAAGTCTCCCAGTTTCCAATGCACACAATGGTTGAGCCACTGCCTTTTACATCCGACTTAAGAAACCACCTGCGCTCGCTTTACGCCCAATAAATCCGG
+
CCCCCGGGDFGGF7EGGGGCFFGGGGGGGGGGGGGGFGFGGGGGGGGGGGGDGGGGGGGGFGGFGGGGFGGGGGGGGGGGGGGGGGGGGGGGGGGGF9EGGAFGGGGGGGCFGGGGGDCCGGGG?E9FF<E:FGGGAE9FGGGGGFGGGFGGGGGGGGGG9EGGGFFGGFGGGGGGGGGFGGC@@+3,AFFGFCC?EGGG?CFFF+7:CD7@C7+=5CCEFG*>2/5/7):B<?+>59E*/:=A7:776)9
@M03364:276:000000000-BLYN8:1:1101:7630:7499 2:N:0:1
GGACTACAGGGGTTTCTAATCCTGTTTGCTCCCCACGCTTTCGCGCCTCAGTGTCAGTTACAGGCCAGAGAGCCGCCTTCGCCTCCGGTGTTCCTCCATATATCTACGCATTTCACCGCTACACATGGAATTCCACTCTCCTCTCCTGCACTCAAGTCTCGCAGTTTCCAATGCACATACTGGTTGAGCCACTGCCTTTTCCAGCCCACTTAAGAAACCACCTGCCCCGGCTTTACCCCCAATAAATCCGG
+
CCCCCGGG8<FGG+CFGEFGCCAFGGGGGGGGGGGGGGGEGGG,6FFGGFGFFGDFFGG9FA9,CFGF,C,BCFEF7CFGGGG7FBFEC7FECFG,F8FFDCFGGFGCFDFFGGGGGGGGGF,=,A94B=AFGGGGFG,EFGFD,@@,>@>D?=EGGG9>,@CEGGGACBDGFGGG7,@37>,@@+346735,,,3,>E:+=E+***//*5+5+2+;*D,*=;(()()()8.77:3*(=8*8(/>+@7C)/
@M03364:276:000000000-BLYN8:1:1101:5775:7502 2:N:0:1
GGACTACTCGGGTATCTAATCCTGTTTGCTCCCCACGCTTTCGCACCTGAGCGTCAGTCTTTGTCCAGGGGGCCGCCTTCGCCACCGGTATTCCTCCAGATCTCTACGCATTTCACCGCTACACCTGGAATTCTACCCCCCTCTACAAGACTCTAGCCTGCCAGTTTCGAATGCAGTTCCCAGGTTGAGCCCGGGGATTTCACATCCGACTTGACAGACCGCCTGCGTGCGCTTTACGCCCAGTAATTCCG
+
CC@CCGGGGGGGGEGGGCAEFGGFGGGGFGGGGGGGGGGGGGGGG>FGDEFGGGGGGGGGGGGGGGGGGGDGGGGGGGGEGGGDGGGGGGGGGBEFG?FGGGFGG9FGG7FGGGGGGGDC=CFGGGGGGCFGGGGGGGGGGGGFGFCBFGGGGGGGGGGGGF8EGGGGGGG?7FFGF=AEEFGGGGG6CGFGDDEGC:CFGGE:A6CCDGGG=7*1CCGC>=B::F>:()7<DGF)9?EEG31?GF?<GG6
@M03364:276:000000000-BLYN8:1:1101:24174:7509 2:N:0:1
GGACTACTGGGGTTTCTAATCCTGTTCGCTACCCATGCTTTCGAGCCTCAGCGTCAGTTACAGACCAGCCAGCCGCCTTCGCCACTGGTGTTCCTCCATATATCTACGCATTTCACCGCTACACATGGAATTCCACTCTCCTCTCCTTCACTCAAGTCTCCCAGTTTCCATTGCACACAATGGTTGAGCCACTGCCTTTTCCCTCAGACTTAAGACACCACCTGCGCTCGCTTTACGCCCACTACATCCGC
+
9-C6A6EFFGGGG:CEG,FFAFFFGCFCC7FGGGGG,CEFFFFCGCFGCF8F@FGEEGGGGF,,CC66,:6BCFFGGDFFFGG7,B,CFCC?EE99E,,:EE,CEDGCG@,?EAA9FED++@?FGD9FGG<=EF;F9EFD8DG+>FC,9=,+7,83@DAA9@=DED;AG,,,,,,6,1++,6,@;@@,44@D?CD,E@9A9:,<F9CFGG7C+?@77*:**;9:B>AF2)8):*B8?=ECE>@A**;3;C*
@M03364:276:000000000-BLYN8:1:1101:5283:7524 2:N:0:1
GGACTACAGGGGTATCTAATCCTGTTTGCTCCCCACGCTTTCGCACCTGAGCGTCAGTCTTTGTCCAGGGGGCCGCCTTCGCCACCGGTATTCCTCCAGATCTCTACGCATTTCACCGCTACACCTGGAATTCTACCCCCCTCTACAAGACTCTAGCCTGCCAGTTTCGAATGCAGTTCCCAGGTTGAGCCCGGGGATTTCACATCCGACTTGACAGACCGCCTGCGTGCGCTTTACGCCCAGTAATTCCG
+
CCCCCGGGGGGGGGGGGGGGGGGGGGGGGGGFGGGGGGGGGGGGGGGGCGGGGGFGGGGGGGGGFGFGGGGGGGGGEGGGGGGGGGEGGCFFGGGGGGGFGGGGGFGDFGGGGGGGFCGGGGFGGGGGGGGGGGGGGGGGGGGGGGDGFGGGGCA;FFEGGGGGGFGGGG>FFFGGG;DF69CDEFGGGGGGGDGGGGG?CFGGFFGCDDGD>76@=FGGADE??FFE0>>:DGFFFB5:EB27:2=<GG2
@M03364:276:000000000-BLYN8:1:1101:12881:7525 2:N:0:1
GGACTACACGGGTATCTAATCCTGTTTGCTCGCCACGCTTTCGAGCCTCAGTGTCAGTTACAGGCCAGAGAGCCGCTTTCGCCTCCGGTGTTCCTCCATATATCTACGCATTTCACCGCTACACATGGAATTCCACTCTCCTCTCCTGCACTCAAGTCTCCTAGTTTCCAATGCACACAATGGTTGAGCCACTGCCTTTTACATCAGACTTAGGAAACCACCGTCGCTCGCTTTACGCCAAATAAATCCGG
+
<B@@BEEE8;CCG@A9EF9EEEGGGGGGGGG,@@@C:FBCGC,,;@@EFEFEFFCCDED9CFFFC@@,C66CC6C@FC@FGGGC,BC@=CFG9@EFGEGFG9@EE,EFGECFFFFFFGGEEGG,E?F8F,5:?,@EAFCF,@B+6,EF8=DDFF89@DD,>,@,5C,@,@>;D,,6,@+=,@BE9C,,44DF?,@,<>,,=C:+++;C5*+B7*+B9C>FF5*0:?@:B>5/*1:*)6>*15;AFGAEGD)
@M03364:276:000000000-BLYN8:1:1101:8588:7540 2:N:0:1
GGACTACTCGGGTTTCTAATCCTGTTTGCTCCCCACGCTTTCGAGCCTCAGTGTCAGTTACAGGCCAGAGAGCCGCTTTCGCCTCCGGTGTTCCTCCATATATCTACGCATTTCACCGCTACACATGGAATTCCACTCTCCTCTCCTGCACTCAAGTCTCCCAGTTTCCAATGCACACAATGGTTGAGCCACTGCCTTTTACATCAGACTTAAGAAACCACCTGCGCTCGCTTTACGCCCAATAAATCCGG
+
CCCCCGGGGGGGGGGGGGGGGGGGGGGGGGGGGGGGGGGGGGGGGGGGGGGGGGGGGGGGGGGGGGGGGGGGGGGGGGGGGGGGGGGGGGGGGGGG,AFGGGGGGGGGGGGGGGGGGGGGGGGGGGGGGGGGGFFGGGGGFGGFGFFGGGGGGGFFGGFAFGGGGGGGGF9>EG8DEGGGGFGGGEFFG78DEDCFGGGGGGGGFFGCGG98CFFDC96CFEFEFFFE9AEFGGGFEFGEGF@AF+;<CGG
@M03364:276:000000000-BLYN8:1:1101:25012:7541 2:N:0:1
GGACTACCGGGGTTTCTAATCCTGTTTGCTCCCCACGCTTTCGCACCTGAGCGTCAGTCTTTGTCCAGGGGGCCGCCTTCGCCACCGGTATTCCTCCAGATCTCTACGCATTTCACCGCTACACCTGGAATTCTACCCCCCTCTACAAGCCTCTAGCCTGCCAGTTTCGGATGCAGTTCCCAGGTTGAGCCCGGGGAGTTCACATCCGACTTGACAGACCGCCTGCTCGCGCTTTACGCCCAGTAATTCCC
+
C9CCBEFGDGGGGGEFE@EFGGGGGGGGGGGGGGGGGCGGGGGGGGGGGGGFGGGGGGGGGGGGFFGGGGGGEGGGECFGGE,,CFEFGDGGGGFGFEE,C8EFGGEFCGGE9FFG<@E8FE@FDEDFGFFFGGGGG8F=C>>79EG9@,@DFGCFGGG6CFG6@FDE58CEC6FGFGGFFGGGGGFFGG6CECEGD*=?FGD:CFC<CCGGF*6*225::C::?F(*(07>DCGA4(*:C)()27@:DF7
@M03364:276:000000000-BLYN8:1:1101:20734:7571 2:N:0:1
GGACTACAGGGGTATCTAATCCTGTTTGCTCCCCACGCTTTCGAGCCTCAGTGTCAGTTGCAGGCCAGAGAGCCGCTTTCGCCTCCGGTGTTCCTCCATATATCTACGCATTTCACCGCTACACATGGAATTCCACTCTCCTCTTCTGCACTCAAGTCTCCCAGTTTCCAATGCCCACATTGGTTGAGCCACTGCCTTTTCCCTCAGACTTAATAAACCACCTGCGCTCGCTTTACGCCCAATAAATCCGG
+
CCCCC8,@FGGGGCFFFGFGGFGGGGGGDFGGGECCEEFGC@@FCF@DDEFFGGGGFGFCEEFGGGGG@FE@DFFGGGG<CC7FCCFD+@F7A@4CDD<B<<4C@<?FGCFG9@FGFCCE7C,,@:FFG<FDFC,,,4@F=4>D4,4,,44=DE@EG=;EGG88FF=F8DEGGF,,DC>,,@EGGGGGCD@CFFFGGGCF++2=A5**33BC++?=+=D9FGFEFDBBFFF>C58CA2CEEF;FG=85CDD
@M03364:276:000000000-BLYN8:1:1101:20981:7576 2:N:0:1
GGACTACAGGGGTATCTAATCCTGTTTGCTCCCCACGCTTTCGCACCTGAGCGTCAGTCTTTGTCCAGGGGGCCGCCTTCGCCACCGGTATTCCTCCAGATCTCTACGCATTTCACCGCTACACCTGGAATTCTACCCCCCTCTACAAGACTCTAGCCTGCCAGTTTCGGATGCAGTTCCCAGGTTGAGCCCGGGGATTTCACATCCGACTTGACAGACCGCCTGCGTGCGCTTTACGCCCAGTAATTCCG
+
CCCCCGGGGGGGGGGGGGGGGGGGGGGGGGGGGGGGGGGGGGGGGGGGGGGGGGGGGGGGGGGGGGGGGGGGGGGGGGGGFGGGGGGGGGGGGGGGGGGGGFFGGGGGEGGGGGGGGGGGGGGGGGGGGGGGGGGGDGGDGGGGDFGGGFGGGGGGGGGGGGGGGGFGGGGEDGGGFGGGGGGGGGGGGGGGGG>EGGFGGGGGFGGGGGGDFDGGGGGGFGFFFFFF0>>>D3DFFBGGGFBFFFFFGGC
@M03364:276:000000000-BLYN8:1:1101:12526:7599 2:N:0:1
GGACTACCAGGGTTTCTAATCCTGTTCGCTACCCATGCTTTCGAGCCTCAGCGTCAGTTACAGACCAGACAGCCGCCTTCGCCACTGGTGTTCTTCCATATATCTACGCATTTCACCGCTACACATGGAGTTCCACTGTCCTCTTCTGCACTCAAGTCTCCCAGTTTCCAATGCACTTCTTCGGTTGAGCCGAAGGCTTTCACATTAGACTTAAAAGACCGCCTGCGCTCGCTTTACGCCCAATAAATCCG
+
CCCCCGFGGGGGGGGGGGGGGGGGGGGGGGGGFGGGGGGGGGGGGGGGGGGGGGGGG<FFGGGFGGGGGFGGGGGGGGGGGGGDGGGGGGGDGGGGGGGGGGGGGGGGGDGDFGGGGGGGGGGGGGGGGGGGGGGGGGGGGGGGGCGGGGGGGGGGFGGGFGGGGGGGGGGGGG8@FGGGGGGD@C>DGGFCGEEEF6FGGGGFFFDGGGGFGFC>7CFG>EEDFF2;@>>BGGG4:6:ECB0FGGFCGGC
@M03364:276:000000000-BLYN8:1:1101:10421:7605 2:N:0:1
GGACTACTGGGGTTTCTAATCCTGTTTGCTCCCCACGCTTTCGCACCTGAGCGTCAGTCTTTGTCCAGGGGGCCGCCTTCGCCACCGGTATTCCTCCAGATCTCTACGCATTTCACCGCTACACCTGGAATTCTACCCCCCTCTACAAGACTCTAGCCTGCCAGTTTCGAATGCAGTTCCCAGGTTGAGCCCGGGGATTTCACATCCGACTTCACAGACCGCCTGCGTGCGCTTTACGCCCAGTAATTCCC
+
CCCCCGGGFGGGGGGDFACEGFGGGGFFDFFEFGGFEGGGGDFEGGGGFEEGGGGGGFEGGGGGGCEFGDCGGGE:CGGGGFGECDFGC:DEFG9?ED,,:EE?EEDGG7:FFD9BFCFECEFG8FF@FDEGGG9FGGGDGGGG9BD,C:BD?EE;>@FFCFC?AFAEGCC8,73D<9DGG?FDFGGDFGFFEC5C*CCGF7+7:;*85<DC+28++0;C)*8?BF0)4>B>)>F)*(1:E:(/*2/)::0
@M03364:276:000000000-BLYN8:1:1101:28356:7606 2:N:0:1
GGACTACTGGGGTATCTAATCCTGTTTGCTCCCCACGCTTTCGAGCCTCAGTGTCAGTTACAGGCCAGAGAGCTGCTTTCGCCACCGGTGTTCCTCCATATATCTACGCATTTCACCGCTACACATGGAATTCCACTCTCCTCTCCTGCACTCAAGTCTACCAGCTTCCAATGCATACAATGGTTGAGCAACTGCCTTTTACACCAGACTTATTAAACACTCTGCGCTCGCTTTACGCCCAATAAATCCCG
+
CC<@@;CFE9EFFEGGDGGF<,CE<<9F,CF,F,C+CCGGGGDFG>FC<@FGCFFF<6C,EE@FGB6,:EECF9EFG,EFGDF7@<FEFCCC,:4?,??,F9,5,C,ACC=FAFGGGGE=7FFGFBFGG<?F;AFC;4,59E,+=,@F8D,3,6EF@DFFGGGG,@FEFD,,@D,@=,,3,,@@9C=8DC,@FF,@9;FG9CCG;:97+7=5+++59C7,*4+;C5)*)3*:*7:;D2***20?CCF?**1
@M03364:276:000000000-BLYN8:1:1101:16779:7606 2:N:0:1
GGACTACCAGGGTATCTAATCCTGTTTGCTCCCCACGCTTTCGAGCCTCAGTGTCAGTTACAGACCAGACAGCCGCCTTCGCCACTGGTGTTCTTCCATATATCTACGCATTTCACCGCTACACATGGAGTTCCACTGTCCTCTTCTGCACTCAAGTTTCCCAGTTTCCGATGCACTTCTTCGGTTGAGCCGAAGGCTTTCACATCAGACTTAAGAAACCGCCTGCGCTCGCTTTACGCCCAATAAATCCG
+
CCCCCEG,CFGGGGGGGGGGGGFGGGGGGGGGGGGGGGGGGGGGGGGGGFGDFGGGGGFGD@F9EFGGFEFGGGGGGGGGGGGGGGGGFGGGGGGGGAEFFGFGGFGGGDGGGGGGDFGEEGGGD=EFGFGGGGEGG8FGGGGGEG;@EGGGG,>E@@DFDGFFGGGGGEGECCG8F=EAC>FGGGGFGGGDEDDEFFFGGFF9BGDF*2;F88@+=DF>AGEA9F@F>)))255)87EGE:0)C*:<F<C
@M03364:276:000000000-BLYN8:1:1101:17340:7609 2:N:0:1
GGACTACTCGGGTTTCTAATCCTGTTTGCTCCCCACGCTTTCGCACCTGAGCGTCAGTCTTTGTCCAGGGGGCCGCCTTCGCCACCGGTATTCCTCCAGATCTCTACGCATTTCACCGCTACACCTGGAATTCTACCCCCCTCTACAAGACTCTAGCCTGCCAGTTTCGAATGCAGTTCCCAGGTTGAGCCCGGGGATTTCACATCCGACTTGACAGACCGCCTGCGTGCGCTTTACGCCCAGTAATTCCG
+
CCCCCFGGGGGGGGGGGGGGGGGGGGGGGGGGGGGGGGGGGGGGGGGGGGGGGGGGGGGGGGGGGGGGGGGGGGGGGGGGGGGGGGGGGGGGGGGGGFGGGGGGGGGGGGGGGGGGGGGGGGGGFGGGGGGGGGGGGGG7CEGGDEGGGGFFGGGGGGGCGCGGGGGGGGGGGGGGGGGGGGGGFGGGGCFCEDEG*8BFGFGGFGGGGDGGGGGGFGGGFGFBFF9D:EFFGDFAFFGGGFFFF7*5>F9
@M03364:276:000000000-BLYN8:1:1101:17908:7618 2:N:0:1
GGACTACACGGGTTTCTAATCCTGTTTGCTCCCCACGCTTTCGAGCCTCAGTGTCAGTTACAGGCCAGAGAGCCGCTTTCGCCTCCGGTGTTCCTCCATATATCTACGCATTTCACCGCTACACATGGAATTCCACTCTCCTCTCCTGCACTCAAGTCTCCCAGTTTCCAATGCACACAATGGTTGAGCCACTGCCTTTTACATCAGACTTAAGAAACCACCTGCGCTCGCTTTACGCCCAATAAATCCGG
+
CCCCCFF8CFGGGGGGGGGGGGGGGGGGGGFGGGGGGGGGGGGGGGGGGGGFGGGGGGGGGGG8FGGGGGFGGGGGDEGGGGGGGGGGGGGGGCGGGGGGGGGGGGGGGGGGGGGGGGGGGEFGDFGGGGGGGGFGGCFGGGGGCGGGGGGGGGFGGFGGGGGGGGGGGGGGGGGFGFEDEGGGG+<<CC,@,:E,<EFGGGA@+5;D79B+=@FGD*:;?G>)</:B2??):?CC>(CGG>@4CFFCGDC
@M03364:276:000000000-BLYN8:1:1101:26030:7620 2:N:0:1
GGACTACTGGGGTTTCTAATCCTGTTTGCTCCCCACGCTTTCGCACCTGAGCGTCAGTCTTTGTCCAGGGGGCCGCCTTCGCCACCGGTATTCCTCCAGATCTCTACGCATTTCACCGCTACACCTGGAATTCTACCCCCCTCTACAAGACTCTAGCCTGCCAGTTTCGGATGCAGTTCCCAGGTTGAGCCCGGGGATTTCACATCCGACTTAACAGACCGCCTGCGTGCGCTTTACGCCCAGTAATTCCG
+
CCCCCGG,;EFDGGGGGGGGGGGGGGGGGGGGGGGGGGGGGGGGGGGGGGGGGGGGGGGGG<FGGGGGAFCGGGEGGGGGGGGGEGGGEGGGGFGGGGGGGGGGGGGGGGGGGGGGGGGGGGGGGGGGGGGGGGGGGGGGGGEFFG,DCFGGGFGFC@FFFDFEF9EG*BEGEGGGGGGFGGGCCGCEGGCF5=*::BCE>CFGFG57CGC<+7?F:DFG>EDB:F>>:5@>DCCB?058>D?F7C@AG=7
@M03364:276:000000000-BLYN8:1:1101:23019:7632 2:N:0:1
GGACTACCGGGGTTTCTAATCCTGTTTGCTCCCCACGCTTTCGCACCTGAGCGTCAGTCTTTGTCCAGGGGGCCGCCTTCGCCACCGGTATTCCTCCAGATCTCTACGCATTTCACCGCTACACCTGGAATTCTACCCCCCTCTACAAGACTCTAGCCTGCCAGTTTCGAATGCAGTTCCCAGGTTGAGCCCGGGGATTTCACATCCGACTTGACAGACCGCCTGCGTGCGCTTTACGCCCAGTAATTCCG
+
CCCCCGGGGGGGGGGGGGGGGGFGGGGGGGGGGGGGGGGGGGGGGGGGGGGGGGGGGGGGGGFGGGGGGGGGGGGGGGGGGGEEGFGGGGGGGGGDFFGGGGGGGGGGGDEGGGGGGGGGEGGGFFGGGGGGGGGGGGGGGGGGGGFFGGCCFGGFAFFGGGGGGGGGGGGGGCA?@FGFGGCFGGGG6CFGGDGEDEBFGGDFFGGGDGGDGGFGFGGFEGF:07270>B>5<FDFFGGEEB?*:@2:F7
@M03364:276:000000000-BLYN8:1:1101:7174:7655 2:N:0:1
GGACTACTAGGGTTTCTAATCCTGTTTGCTCCCCACGCTTTCGCACCTGAGCGTCAGTCTTTGTCCAGGGGGCCGCCTTCGCCACCGGTATTCCTCCAGATCTCTACGCATTTCACCGCTACACCTGGAATTCTACCCCCCTCTACAAGACTCTAGCCTGCCAGTCTCGGATGCAGTTCCCAGGTTGAGCCCGGGGATTTCACATCCGACTTGACTGACCGCCTGCGTGCGCTTTACTCCCAGTAATCCCG
+
CCCCCDFG9FDFFGGFFGFGG<FFGGEFFFGGGG<C+@@F8CEGGGGFCFEFGCEDCFAFAAFEFGG88FEGGGGGGGGFGGG,4,@FFGFEFFG9FF<,:=@FFDB=F7FEDFFGGGCC@F9<EEF<F,?FFFFG,@EG7+68DC=,3@DFGGCFAD9,@D6D>,5E8EEEGCE,7@7DGAC:D98<<8DDEE**5CBFCCC:CCFD3DDGGCG+0>FF3ED6?:()(8)77772@)02:<.9?*=)09*
@M03364:276:000000000-BLYN8:1:1101:14498:7661 2:N:0:1
GGACTACCAGGGTATCTAATCCTGTTTGCTCCCCACGCTTTCGAGCCTCAGTGTCAGTTACAGGCCAGAGAGCCGCTTTCGCCTCCGGTGTTCCTCCATATATCTACGCATTTCACCGCTACACATGGAATTCCACTCTCCTCTCCTGCACTCAAGTCTCCCAGTTTCCAATGCACACAATGGTTGAGCCACTGCCTTTTACATCAGACTTAAGAAACCACCTGCGCTCGCTTTACGCCCAATAAATCCGG
+
CC9CCGEDF-BFGGGGGGGGFFGGGGFGGGFEFGCGGGGGGFGGCEFGGGGFGGGGGEDF9CF<,@FEGGGGGGGGFEF9FC:7B8CBFFGGCGF?E4?FGGFF9FFG>:CFGGGFGGGGDGF@EBEFCFGC;D9FEFCEGGGFGGFGGGGGGG@=DFFEFGGC3EBF:A9DCDGFFGGDGG?EFEGGGGGFGC9EFGGGD?;EC8CCDC>7=D7:0;:7?*6@@@A>>>4BCCF=;>G75>@ACCAEFG3
@M03364:276:000000000-BLYN8:1:1101:18897:7676 2:N:0:1
GGACTACAAGGGTTTCTAATCCTGTTTGCTCCCCACGCTTTCGCACCTGAGCGTCAGTCTTTGTCCAGGGGGCCGCCTTCGCCACCGGTATTCCTCCAGATCTCTACGCATTTCACCGCTACACCTGGAATTCTACCCCCCTCTACAAGACTCTAGCCTGCCAGTTTCGAATGCAGTTCCCAGGTTGAGCCCGGGGATTTCACATCCGACTTGACAGACCGCCTGCGTGCGCTTTACGCCCAGTAATTCCG
+
CCCCCGGGGGGGGGGGGGGGGGGGGGGGGGGGGGGEGGGGGGGGEGGGGGGGGGGGGGGGGGGGGGGGGCFGGGGGGGGGGGGGGGGGGGGGGGGGGGGFGGGGGGGGGGGGGGGGGGGGGGGFGGGGGGGGGGGFGFGGGGGGGGGGGGFFGGGGGGGFGGFGGGFGGGGGGGGGGGGFGG6>DECDCFFGGGGGGGGFGGGGFGFGDDGGGGGDGFGC:E51:@>EFFDBDD<AFFGGG@:@GGF<CF9
@M03364:276:000000000-BLYN8:1:1101:11696:7699 2:N:0:1
GGACTACTAGGGTTTCTAATCCTGTTTGCTCCCCACGCTTTCGAGCCTCAGTGTCAGTTACAGGCCAGAGAGCCGCTTTCGCCTCCGGTGTTCCTCCATATATCTACGCATTTCACCGCTACACATGGAATTCCACTCTCCTCTCCTGCACTCAAGTCTCCCAGTTTCCAATGCACACAATGGTTGAGCCACTGCCTTTTACATCAGCCTTAAGAAACCACCCGCGCTCGCTTTACGCCCAATAAATCCGG
+
AC-AC<FGFFG<66;CCEFACFDCFGFFC@FGGGD@@@F7CFF<<BFFFE<FEEGFFGGGFCGC@FFEF<CFGCCGCFGG:FGGFAEE=7?=??;FBFF@<?4?,?CA+4BB9FAF?CCG++C=@GG=F,AFFC9FEGFG8DGGGEG88,>8@,@=CE;3CED?GGDFGA,>,8==3@GDD=D;>E,8,DFGFGCC65BE7CG7@8D**?*;8FG8CC8,9E*7:B>DD5)0948CB@EE=>=A:C65CD2
@M03364:276:000000000-BLYN8:1:1101:13740:7703 2:N:0:1
GGACTACACGGGTTTCTAATCCTGTTTGCTCCCCACGCTTTCGAGCCTCAGTGTCAGTTACAGGCCAGAGAGCCGCTTTCGCCACCGGTGTTCCTCCATATATCTACGCATTTCACCGCTACACATGGAATTCCACTCTCCTCTTCTGCACTCAAGTTTCCCAGTTTCCGATGCACTTCTTCGGTTGAGCCGAAGGCTTTCACATCAGACTTAAGAAACCGCCTGCGCTCGCTTTACGCCCAATAAATCCG
+
CCCCCGGGFGGGGGGGGGGGGGGGGGGGGGGGGGGGGGGGGGGGGGGGGGGGGGGGGGGGGGGGGGGGGGGGGGGEFGGGGGGFFGGGGCGGGGGGGGGGGGFGFCGGGGGGGGGGGGGGGGGGFGGGGFGGG9EFFGFGGGGGGGFFFFGGGGGEFGGGGGGGGGGGGGGGGGDDFFFEFFGGGGGGGGGGGGGGCGFEFGGGF4>C4*AFGGGG7CF6?GE>FF@>@DFFGGGFA?EGGD=;FGF?G88
@M03364:276:000000000-BLYN8:1:1101:11241:7712 2:N:0:1
GGACTACTCGGGTATCTAATCCTGTTTGCTCCCCACGCTTTCGAGCCTCAGTGTCAGTTACAGGCCAGAGAGCCGCTTTCGCCACCGGTGTTCCTCCATATATCTACGCATTTCACCGCTACACATGGAATTCCACTCTCCTCTCCTGCACTCAAGTCTCCCAGTTTCCAATGCACACAATGGTTGAGCCACTGCCTTTTACATCAGACTTAAGAAACCACCTGCGCTCGCTTTACGCCCAATAAATCCGG
+
CCCCCGGGGGGGGGGGGGGGGGGGGGGGGGGGGGGGGGGGGGGGGGGGGGGGGGGGGGGGGGGGGFGGGFFGGGGGGGGGGGGGGGGDFGGGCFGGGGGGGGGGGGGGGGGGGGGGGGGGGGGGGGGGGGGGGGGGGGGGGGGG?FGGGGGGGGFFFFDFGGGGGGGGGGFGG8EAFGGCFECFGD,@FG?EC6FGGGGGFGFGFGGCCCFC>FFDFGF>FCFE=>2*)8??FFCEE2EGEFFF:DAEC5D
@M03364:276:000000000-BLYN8:1:1101:3013:7721 2:N:0:1
GGACTACTAGGGTATCTAATCCTGTTTGCTCCCCACGCTTTCGCACCTGAGCGTCAGTCTTTGTCCAGGGGGCCGCCTTCGCCACCGGTATTCCTCCAGATCTCTACGCATTTCACCGCTACACCTGGAATTCTACCCCCCTCTACAAGACTCCAGCCTGCCAGTTTCGAATGCAGTTCCCAGGTTGAGCCCGGGGATTTCACATCTGACTTAATCAACCGCCTGCGTGCGCTTTACGCCCAGTAATTCCG
+
CCCCCGGGGGGGGGGGGFGGGGGGGGGGGGGGFGGGEGGGGGGGGGGGGGGFGGGGGGFGGFFGFFGGGGGGGGGGGGGGGGGGGGGCGGGFAFGGGGFGGGGGGGGGGGGGGGGEGGDGGGGGGGGGGGGGGGGF9FF>EGGGGGGCGGGFGFGGFFGFFCEGGGC,*3DEGAEGGAFE?DECCCFFGGFGGEGGGGGC@FGG8F7CGGGGGCC7CCF=555;?FBB0:33DGGBF?G>EDFFGCFFGF9
@M03364:276:000000000-BLYN8:1:1101:19291:7733 2:N:0:1
GGACTACTGGGGTTTCTAATCCTGTTTGCTCCCCACGCTTTCGAGCCTCAGTGTCAGTTACAGGCCAGAGAGCCGCTTTCGCCTCCGGTGTTCCTCCATATATCTACGCATTTCACCGCTACACATGGAATTCCACTCTCCTCTCCTGCACTCAAGTCTCCCAGTTTCCAATGCACACAATGGTTGAGCCACTGCCTTTTACATCAGACTTAAGAAACCACCTGCGCTCGCTTTACGCCCAATAAATCCGG
+
CCCCCFGGGGGGGGGGGGGFGGGGGGGGGGGGGGGGGGGGGCGFGGGGGGFGGGGGGGGGGGFFGFGGGGGGGGFGCEEFGGGGGGFCFGGGGGEFGGGGGGGFEFAD:FFGGGGGFGGGGG@EFGFFGGGGGGGFGGGGGFFFF8BGFGGGGFF?GGGGFGFGGGGC:D;EFGGDGGGGCCEFGGG6,D6DGFC?FGGGGGGCBFC?5@@C>D8D7?8;@C4;:D2:<)/85C+4?@DCEFFAGGAFFDC
@M03364:276:000000000-BLYN8:1:1101:27645:7737 2:N:0:1
GGACTACCGGGGTATCTAATCCTGTTTGCTCCCCACGCTTTCGAGCCTCAGTGTCAGTTACAGGCCAGAGAGCCGCTTTCGCCTCCGGTGTTCCTCCAGATCTCTACGCATTTCACCGCTACACCTGGAATTCTACCCCCCTCTACAAGACTCTAGCCTGCCAGTTTCGGATGCAGTTCCCAGGTTGAGCCCGGGGATTTCACATCCGACTTGACAGACCGCCTGCGTGCGCGTTACGCCCAGTAATCCCG
+
@A<CCCFFGDEGGDGFDAEFFFAGGGGGGGGGGGGGGD7;<<@DFCCFGDFEFEFACCFFGGCCD@ECFFDCFCFEGG@GGEF?C<@FGGEG,@E<AFFC5,=E99,4+6+B,AFF9FE+@BFDGGGFCEEF9FFCE8F7@@EG,>F9ED,=?CFEF?,8DDFF@EE@+@>EE?FGDFG;CDF5FB,41,@8:5B8/BB,:=1@6*?**/>***;@95*18C513515(7.))19:B?**1),)*28)*21
@M03364:276:000000000-BLYN8:1:1101:3051:7740 2:N:0:1
GGACTACTCGGGTTTCTAATCCTGTTTGCTCCCCACGCTTTCGAGCCTCAGTGTCAGTTACAGGCCAGAGAGCCGCTTTCGCCTCCGGTGTTCCTCCATATATCTACGCATTTCACCGCTACACATGGAATTCCACTCTCCTCTCCTGCACTCAAGTCTCCCAGTTTCCAATGCCCACAATGGTTGAGCCACTGCCTTTTACATCAGACTTAAGAAACCACCTGCGCTCTCTTTACGCCCAATAAATCCGG
+
CCCCCGGGFGGGGGGGGGGGGGGGGGGGGGGFGGGDFGGGGGGFEGGGGGGGFGGFGGGGGGGEGE@FG<FGFFGGGCFGGGGGG,CF:@FGGG=EGDEGGGFGFG9FEDEBEGGFACFGGGGGGGGGGGGGGDGGGFGGGG?DFGDFFGGGFG,E@F;E=DGGGGGGFF,;=,,,@8C8EC8FF+,7C@CE1D?EF;FGFG7D>8C7FGGGDBD+**@7?C64):=A4)864:8CDF>EGFF):+:?F3:
@M03364:276:000000000-BLYN8:1:1101:4785:7762 2:N:0:1
GGACTACAAGGGTTTCTAATCCTGTTTGCTCCCCACGCTTTCGCACCTCAGTGTCAGTATCAGTCCAGGTAGTCGCCTTCGCCACTGGTGTTCCTTCCTATATCTACGCATTTCACCGCTACACAGGAAATTCCACTACCCTCTACCATACTCTAGCTTGCCAGTTTTGGATGCAGTTCCCAGGTTGAGCCCGGGGATTTCACATTCAACTTAACAAACCACCTACGCGCGCTTTACGCCCAGTAATTCCG
+
CCCCCGGGGGGGFGGGGGGGGGGGGGGGGGGGGGGGGGGGGDGGGGGGGGGGGGGGGGGGGGGGGFGGGGGGGGGGGGGGGGGGGGGGGGGGGFFFGGGGGGGGFGGGEGGGGGGGFFGGGEFFEFGGGGGGGGGGGGGGGGGGGGGFFFGGGGGGFGGGF8DGGCGGG6,9@EGGEFGGGGGGGGGGFGFGEGGGGGGFD;B>FG@EDCGGCFFFC4:FFGF4=FD>(:?;CG:<FFGGCBFFCDF?G>2
@M03364:276:000000000-BLYN8:1:1101:13623:7762 2:N:0:1
GGACTACTGGGGTTTCTAATCCTGTTTGCTCCCCACGCTTTCGAGCCTCAGTGTCAGTTACAGGCCAGAGAGCCGCTTTCGCCTCCGGTGTTCCTCCATATATCTACGCATTTCACCGCTACACATGGAATTCCACTCTCCTCTCCTGCACTCAAGTCTCCCAGTTTCCAATGCACACAATGGTTGAGCCACTGCCTTTTACATCAGACTTAAGAAACCACCTGCGCTCGCTTTACGCCCAATAAATCCGG
+
CCCCCFGGGGGGGGGGGGGGGGGGGGGGGGGGGGGGGGGGGFGGGGGGGGGGGGGGGGGFGGGGGGGGGGGGGGGGGGGGGGGGGGDGGGGGGGGGGGGFGFGGGGFGGGGGGGGGGGGGGFFGGGGFFEGGGGGG9EGCGGGGGFDGGGGGDEDFGGGGGGGGGGGG8DEFFGDGGFEC8DFFGEGGGFGFGGGGGGGGFDGGCDG>FGCFCGGGGG>95EFEF>43:??>CF+8)5E*78@FFGFFFG:
@M03364:276:000000000-BLYN8:1:1101:7965:7764 2:N:0:1
GGACTACCGGGGTTTCTAATCCTGTTTGCTCCCCACGCTTTCGAGCCTCAGTGTCAGTTACAGGCCAGAGAGCCGCTTTCGCCTCCGGTGTTCCTCCATATATCTACGCATTTCACCGCTACACATGGAATTCCACTCTCCTCTCCTGCACTCAAGTCTCCCAGTTTCCAATGCACACAATGGTTGAGCCACTGCCTTTTACATCAGACTTAAGAAACCACCTGCGCTCGCTTTACGCCCAATAAATCCGG
+
CCCCCGFFGGGGGGGGGGGGGGGGGGGGGGGGGGGGGGGGGGGEGGGGGGGGGGGGGGGGGGGGGGGGGGGGGGGGGCFGGGGGGGGGGGGGGFGGGGGGGFGGGGGGGGGGGGGGGGGGGGGGGGGGGGGGGGGGFGGGGGG@EFGGGGGGGGGGFEEEF@8DGGGGGGFCDCF9,@EC7D,EFGGGGGFGGGFFFFGGCGGF9CFDGGGGGGGGCF>FFGFFFE>4>DFF4D>E>DGDGFF;FD7C>C:
@M03364:276:000000000-BLYN8:1:1101:15499:7775 2:N:0:1
GGACTACAGGGGTTTCTAATCCTGTTTGCTCCCCACGCTTTCGCACCTGAGCGTCAGTCTTTGTCCAGGGGGCCGCCTTCGCCACCGGTATTCCTCCAGATCTCTACGCATTTCACCGCTACACCTGGAATTCTACCCCCCTCTACAAGACTCTAGCCTGCCAGTTTCGAATGCAGTTCCCAGGTTGAGCCCGGGGATTTCACATCCGACTTGACAGACCGCCTGCGTGCGCTTTACGCCCAGTAATTCCG
+
CCCCCGGGGGGGGGGGGGGGGGGGGGGGGGGGGGGGGGGGGGGGGGGGGGGGGGGGGGGGGGGGGGGGGGGGGGGGGGGGGGGGGGGGGGGGGGGFFGGGFGGGGGGGGGGGGGGGGGGGGGGGGGGGGGGGGGGGGGGGGGGDEGGGGGGGGGCCFGGFFGGCGGGAEGFGGGGFFGGGGGFCFFFFG7DFEGGEGGGGGGGGFCFDDGGDFFC7C<GFFGF:2FB5()0>CG<2@<GGGFBF7*=>FD>
@M03364:276:000000000-BLYN8:1:1101:20289:7794 2:N:0:1
GGACTACCAGGGTATCTAATCCTGTTTGCTCCCCACGCTTTCGAGCCTCAGTGTCAGTTACAGGCCAGAGAGCCGCTTTCGCCTCCGGTGTTCCTCCATATATCTACGCATTTCACCGCTACACATGGAATTCCACTCTCCTCTCCTGCACTCAAGTCTCCCAGTTTCAAATGCACACAATGGTTGAGCCACTGCCTTTTACATCAGACTTAAGAAACCACCTGCGCTCGCTTTACGCCCAATAAATCCGG
+
CCCCCGGGGGGGGGGGGGGGGGGGGGGGGGGGGGGGGGGGGGGGGGGGGGGGGGGGGGGGGGGFGGGGFGGGGGGGEGFGGGGCGDGEGGGGGGGGGCFGFFGGGGGGGDGGGGGGGGGGGGGGFEGGGFGGGGFFFFGGGGGGGGGGGGGGGGGDGGGDDGGGGGCF,3C@FFFFGD==EGFFGGGGGGGGGGG,?EFG7?G9=8?FGFG7+2B<9FG55CF==BFF=/2/?FF=>=EGGF;FFGF)7<C
@M03364:276:000000000-BLYN8:1:1101:23054:7807 2:N:0:1
GGACTACCCGGGTTTCTAATCCTGTTTGCTCCCCACGCTTTCGAGCCTCAGTGTCAGTTACAGGCCAGAGAGCCGCTTTCGCCTCCGGTGTTCCTCCATATATCTACGCATTTCACCGCTACACATGGAATTCCACTCTCCTCTCCTGCACTCAAGTCTCCCAGTTTCCAATGCACACAATGGTTGAGCCACTGCCTTTTACATCAGACTTAAGAAACAACCTGCGCTCGCTTTACGCCCAATAAATCCGG
+
CCCCCGGGGGGGGGGGGGGGGGGGGGGGGGGGGGGGGGGGGGGGGGGGGGGGGGGGGGGGGGGGGGGG8EFFGGGGEGFEFGGGFEF7CEEEGGGGGFGGGGGGGCFFCEGGGGGDGGGGGGFGGGGGGGGGGGGGGGGG8DGFGGGG@FFGGGGGFFGGAFGGFFGGGGGGCFFA9DGGGG:FGGGCCGGGGGGGGGFCFFCCFFGDGGGDFGGFCF,=*=A4BDAB2)?BFCFEE9=CE>DFDGF3*//
@M03364:276:000000000-BLYN8:1:1101:25317:7811 2:N:0:1
GGACTACTCGGGTATCTAATCCTGTTTGCTCCCCACGCTTTCGAGCCTCAGTGTCAGTTACAGGCCAGAGAGCCGCTTTCGCCTCCGGTGTTCCTCCATATATCTACGCATTGCTCCGCTACACATGGAATTCCACTCTCCTCTTCTGCACTCAAGTCTCCCAGTTTCCAATGACCCTCCCCGGTTGAGCCGGGGGTTTTCACCTCAGACTTATGAAACCGCCTGCGCTCGCTATACGCCCAATAAATCCG
+
CCCCCGGGGGGGFDFGGGDAFCEFGGF<@C@F@FGGG7@;<<BFGGCEDFFEFFFDF,C<EFGFFF8C@E<:DFG:@F@EFGGG7<+C8=FEGFEF,?FAEG9,9@<7F74B,9,5AF7CCGFGE:E=F<<EEA;C9EFGBEGGGGCFCF@884,,C;F,,DEGDA;,39>FGCFE8DG>>>8BBEGG6DGG985C/B**++,*/7;DCDG+2+;:279CBGE??413,:.)1*1)*25*7>?>6>6::6/
@M03364:276:000000000-BLYN8:1:1101:7156:7821 2:N:0:1
GGACTACTGGGGTTTCTAATCCTGTTTGCTCCCCACGCTTTCGAGCCTCAGTGTCAGTTACAGGCCAGAGAGCCGCTTTCGCCTCCGGTGTTCCTCCATATATCTACGCATTTCACCGCTACACATGGAATTCCACTCTCCTCTCCTGCACTCAAGTCTCCCAGTTTCCAATGCACACAATGGTTGAGCCACTGCCTTTTACATCAGACTTAAGAAACCACCTGCGCTCGCTTTCCGCCCAATAAATCCGG
+
CCCCCGGGGGGGGGGGGGGGGGGGGGGGGGGGGGGGGGGGGGGGGGGGGGGGGGGGGGGGGGGDGGGGGGGGGGGGGGGGDGGGGGGGGGGGGGGGGGGGGGGGGGGGGGGGGGGGGGGGGGGGGGGGF,FFGFGGGGGGGGGGGGGGGGGGGGGGEGGGGGFGGGGGGGGGGGGGGGGFFAFGGGGGGFFGFDEGGGGFFGFGFGGGGG9CFG>FGGFGFGFEBBA?2)28?*+*05BEGF3);CFECDC
@M03364:276:000000000-BLYN8:1:1101:8235:7841 2:N:0:1
GGACTACAGGGGTTTCTAATCCTGTTTGCTCCCCACGCTTTCGCACCTGAGCGTCAGTCTTTGTCCAGGGGGCCGCCTTCGCCACCGGTATTCCTCCAGATCTCTACGCATTTCACCGCTACACCTGGAATTCTACCCCCCTCTACAAGACTCAAGCTTGCCAGTTTCAAATGCAGTTCCCAGGTTGAGCCCGGGGATTTCACATCCGACTTGACAGACCGCCTGCGTGCGCTTTACGCCCAGTAATTCCG
+
CCCCCGFFFGGGGGGGGGGGGGGGGGGGGGG@FFGGGEGGGGGGGGGGGGEFGGGGGG9FFFGGGGGGGGGDEGGGGGGGGGGGGFGGGGGGGGE<BFF9BFGGF9FFGGGEGGGGGGGGGGGGFFGGGGGGGFGGCGGDGDGFGGFGDFGDGGGGGGEFGGGGGGFF,EBFGGGGGGGGGGGGGGGGGGGFEGGCEGGGF7CGFGCGDCGGGGF76CF=BGB?FF>0(8>BG3<AFBECCBBFG>?AGF9
@M03364:276:000000000-BLYN8:1:1101:21489:7843 2:N:0:1
GGACTACTGGGGTTTCTAATCCTGTTTGCTCCCCACGCTTTCGAGCCTCAGTGTCAGTTACAGGCCAGAGAGCCGCTTTCGCCTCCGGTGTTCCTCCATATATCTACGCATTTCACCGCTACACATGGAATTCCACTCTCCTCTCCTGCACTCAAGTCTCCCAGTTTCCAATGCACACAATGGTTGAGCCACTGCCTTTTACATCAGACTTAAGAAACCACCTGCGCTCGCTTTACGCCCAATAAATCCGG
+
CCCCCGGGGGGGGGGGGGFGGGGGGGGGGGGGGGGGGGGGGGGGGGGGGGGGGGGGGGGGGGGGGGGGFGGGGGGGEGGGGGGGGGGGGGGGGGGGGGGGGGGGGGGGGGGGGGGGGGGGGGGGGGGFGGFFGGFGGGGGGGGGGGGGGGGGGGGFDGFGFGGGGGGGDE9;FGGGGGGGGGGGGGGCFFECEGFEGGFGGGGF6:72CDGGGGGGGGFGFGF9BB=*:>B;CGFFBFGGE5347;F?<D9
@M03364:276:000000000-BLYN8:1:1101:13772:7861 2:N:0:1
GGACTACTGGGGTTTCTAATCCTGTTCGCTACCCATGCTTTCGAGCCTCAGCGTCAGTTACAGACCAGACAGCCGCCTTCGCCACTGGTGTTCTTCCATATATCTACGCATTTCACCGCTACACATGGAGTTCCACTGTCCTCTTCTGCACTCAAGTCTCCCAGTTTCCAATGCACTTCTTCGGTTGAGCCGAAGGCTTTCACATTAGACTTAAAAGACCGCCTGCGCTCGCTTTACGCCCAATAAATCCG
+
CCCCCGGGGGGGGGGGGGGGGGGGGGFGGGGGGGGGGGGGGGGGGGGGCFGGGGGGGGGGGCGGGGGGGCFGGGGDGGGGGGGGGGGGGGGGGGGGGGGGGGGFGGGGGGGGGGGGGGGGGGGGGGGGFFGGGFGGDGFGGGGGFGGGGGGGFDFFE;B@EGGGGGFGGGGGGGGGGGGF=;EGGGDGGGGGG6CC5EGGGGGGFF:FFGGFFGDCD4DGDGFFBFF4(:A>DGGECFGCGF=FCC@?CCC
@M03364:276:000000000-BLYN8:1:1101:9388:7862 2:N:0:1
GGACTACAAGTGTTTCTAATCCTGTTTGCTCCCCACGCTTTCGCGCCTCAGTGTCAGTTTCAGGCCAGAGAGCCGCTTTCGCCTCCGGTGTTCCTCCATATCTCTACGCATTTCAGCGCTACACCTGGAATTCCACCCTCCTCTCTTGCACTCAAGTCTTACAGTTTCTAATGGACACAATGGTTGACTCACTGCCTTTTAACCTGGGCGTTAGAAACCACATCGGCTCGCTTTTATCACACTAAATCGGG
+
CCCCCFC@<F6EC,FC@<,,6C,EGG<C<C@ECF<@FFD7FGE,68CC,,CFGGGFCFG,FAC,EC,C,@:@<C@@F:,,@:B,8,C=6>B?F<EFF8,,,,C,C,A<=F7+CB,,:>>>+FF4,A,AFCGCDFDA,@+A8=,=,,7,,@,=D8,3,38,88,,9C9=,,,,2,@=,1,633=,3+,,,8,,@,@D,@>,2+,*+*****30/*+5+;EC*,/)0)()-:)/7/*)+/+5+)()**1.**/
@M03364:276:000000000-BLYN8:1:1101:18354:7864 2:N:0:1
GGACTACCCGGGTTTCTAATCCTGTTTGCTCCCCACGCTTTCGAGCCTCAGTGTCAGTTACAGGCCAGAGAGCCGCTTTCGCCTCCGGTGTTCCTCCATATATCTACGCATTTCACCGCTACACATGGAATTCCACTCTCCTCTCCTGCACTCAAGTCTCCCAGTTTCCAATGCACACAATGGTTGAGCCACTGCCTTTTACATCAGACTTAAGAAACCACCTGCGCTCGCTTTACGCCCAATAAATCCGG
+
CCCCCGFGGGGGGGGGGGGGGGGGGGGGGGFGGGGGGGGGGGGGGGGGGGGGGGGGGGGGGGGGGGGGGGGGGGGGCFGGGGGGGGGDFEEGGGGGGGGGFGFGGFGGGGGGGGGGGGGGGGGGGGGGGGGGGGGGGGGGGGGGGGGGGGGGGGGDE9@FFGGFGGGGEFFGGFGGGGG+AF,@CCC?FFGFGFGGGGGGGGA@AFFCF9C>DGFGDGFGF16<=D>A@5DEF<>EF0BECF@6:@@5>D:
@M03364:276:000000000-BLYN8:1:1101:22246:7866 2:N:0:1
GGACTACCGGGGTTTCTAATCCTGTTTGCTCCCCACGCTTTCGCACCTGAGCGTCAGTCTTTGTCCAGGGGGCCGCCTTCGCCACCGGTATTCCTCCAGATCTCTACGCATTTCACCGCTACACCTGGAATTCTACCCCCCTCTACAAGACTCTAGCCTGCCAGTTTCGAATGCAGTTCCCAGGTTGAGCCCGGGGATTTCACATCCGACTTGACAGACCGCCTGCGTGCGCTTTACGCCCAGTAATTCCG
+
CCCCCGGFGGGGGDGGGGGGFGCFGGGGGGGGFDGGGGGGGGGGGGGFGFGG>FGGGFGGGGGGGGEGGGGGGGGGGCEGGGEFEG>EFFGGFGGGGGG<ECFGGGFFGFFGGGGGGGGG@F:DFGFGGFGGGGGDFFGGGG>?BFG9EFG?DFCFGGG>GGGGGC9>E>GG??AFEGGGGGGGGG,,6CC=CCGGDC?EFGG7AC<CCDGC7FFGCFGC>GB1:F1>:<)59*7<F:EEE>1)2*76:>*
@M03364:276:000000000-BLYN8:1:1101:26560:7871 2:N:0:1
GGACTACTGGGGTTTCTAATCCTGTTTGCTCCCCACGCTTTCGAGCCTCAGCGTCAGTTACAGACCAGAGAGCCGCCTTCGCCACTGGTGTTCCTCCATATATCTACGCATTTCACCGCTACACATGGAATTCCACTCTCCTCTCCTGCACTCAAGTCTCCCAGTTTCCAATGCACACAATGGTTGAGCCACTGCCTTTTACATCAGACTTAAGAAACCGCCTGCGCTCGCTTTACGCCCAATAAATCCGG
+
CCCCCGGGGGGGGGGGGGGGGGGGGGGGGGGGGGGGGGGGGGGGGGGGGGGGGGGGGGGGGFGGGGGGGFGGGGDGGGGAFG@FGCCGF?FEFGGGGGGGGGDFGGGGGGGCCCFFFFGGGGGGGDFGFFGFFGGGGGGFGGGGFGG,EFEFFDEF@D9ECEGGGGFF8E9DDGGGGGDFGGCGGGGFGGCGG??ECFGGGGGF6=DGCCFCFFG+9CGGEDEFDEBFFFD8CGGEE;CGGF@FGCFEGGC
@M03364:276:000000000-BLYN8:1:1101:9966:7885 2:N:0:1
GGACTACCGGGGTTTCTAATCCTGTTTGCTCCCCACGCTTTCGAGCCTCAGTGTCAGTTACAGGCCAGAGAGCCGCTTTCGCCTCCGGTGTTCCTCCATATATCTACGCATTTCACCGCTACACATGGAATTCCACTCTCCTCTCCTGCACTCAAGTCTCCCAGTTTCCAATGCACACAATGGTTGAGCCACTGCCTTTTACATCAGACTTAAGAAACCACCTGCGCTCGCTTTACGCCCAATACATCCGT
+
CCCCCGF@FGGGGGGGGGGGGGGAFFFGGGGFFGGGGGGGGGGGGCFGGFE@,EF<FFADGGGGGGDFGGGCGGGGGGGGDCFFFCCFEGEEEGGGGCGFFFGGGGGGGGGGEF95E@7@F@FGGGGGGGGGCGFFEE9EEG8=D8EGE?FD,=>FGGGGGGGGGGEEGFGGGGGGGGGGFF,@F>?FFEGGFFFFDGGG+2,2=7;FGGGF=25=?F,;ACA=BDB5(5?BC3;C>DE8E>;A*;A6>51
@M03364:276:000000000-BLYN8:1:1101:14262:7890 2:N:0:1
GGACTACAGGGGTTTCTAATCCTGTTTGCTCCCCACGCTTTCGCACCTGAGCGTCAGTCTTTGTCCAGGGGGCCGCCTTCGCCACCGGTATTCCTCCAGATCTCTACGCATTTCACCGCTACACCTGGAATTCTACCCCCCTCTACAAGACTCTAGCCTGCCAGTTTCGGATGCAGTTCCCAGGTTGAGCCCGGGGATTTCACATCGGACTTGACAGACCGCCTGAGTGCGCTTTACGCCCAGTAATTCCG
+
B@CCCDGGGGEGGEGFECGGFGGGFGDDGGFFGGGGGEGGGFG;FGGFCFCFGECEEF<9FFFFFC9F<:CCGGGC@BCFDGGGGGEEF@FFGGG<FFEGG8ECFFGF:?FCFDGAECF++8AFFGFF<AFFBFGEGD6>EECFE=EFBCFC?F9CC>9DFD6,>3>EDCCCEG79DF?,>DFCFDC?FCE5CEGG5CFG7;F+;D*:59<4>76+295C5C7?65,9<FE0)1<)14C*1),):C4:*:0
@M03364:276:000000000-BLYN8:1:1101:5675:7893 2:N:0:1
GGACTACTCGGGTTTCTAATCCTGTTTGCTCCCCACGCTTTCGAGCCTCAGTGTCAGTTACAGGCCAGAGAGCCGCTTTCGCCTCCGGTGTTCCTCCATATATCTACGCATTTCACCGCTACACATGGAATTCCACTCTCCTCTCCTGCACTCAAGTCTCCCAGTTTCCAATGCATACAACGGTTGAGCCCCTGCCTTTTACATCAGACTTAAGAAACCACCTGCGCTCGCTTTACGCCCAATAAATCCGG
+
CCCCCGGGGGGGGGGGGGGGGGGGGAFGGGGGGGGGGGGGGFGGGDGGGFCFGGGGGGGGGGGGFGGGGGGGGGDGCFGGEGFFGGGDFGGGGGGGGGGGFGGFEFECGGGGGGGGGFCGGFGGGGCFEFGGGFGA>@EFGGGGG8FCFCEFGG=9@@FFG@EFGGGGGGF=F8=FFFC8,+>CFC?7<:++;D?FG9FG+AFFA+*4;C9C77BDDF8597AE9B=59E>DFC:C;1EEGF8/77;3852
@M03364:276:000000000-BLYN8:1:1101:25463:7908 2:N:0:1
GGACTACTGGGGTTTCTAATCCTGTTTGCTCCCCACGCTTTCGCACCTGAGCGTCAGTCTTCGTCCAGGGGGCCGCCTTCGCCACCGGTATTCCTCCAGATCTCTACGCATTTCACCGCTACACATGGAATTCCACTCTCCTCTCCTGCACTCAAGTCTCCCAGTTTCCAATGCACACAATGGTTGAGCCACTGCCTTTTACATCAGACTTAAGAAACCACCTGCGCTCGCTTTACGCCCAATAAATCCGG
+
CCCCCGGFGGGGGGGGGGGGGCGGGGGGGGDGGGGGGGGDGFEGGGGGGGGGGGGGGGGGGCFGGGGGGGGGGGGGGGGGGGGGGAFDGGCFCGGGGCFGFCEFGGGGGGGGFFCGFEFEFGGGDGGGB=DGFGGG9DGGGFGFGDFFGGFDGGGGGABDFGFCFGGGGCFGGGGGCEGGGGGGGDG?7EFFFFGGEEF7EFGGC8DFGFC@FFGGFF:CAGF9B39;()5;CFC6>;GDEF8FC*@A9<>
@M03364:276:000000000-BLYN8:1:1101:7588:7937 2:N:0:1
GGACTACTAGGGTTTCTAATCCTGTTTGCTCCCCACGCTTTCGAGCCTCAGTGTCAGTTACAGGCCAGAGAGCCGCTTTCGCCTCCGGTGTTCCTCCATATATCTACGCATTTCACCGCTACACATGGAATTCCACTCTCCTCTCCTGCACTCAAGTCTCCCAGTTTCCAATGCACACAATGGTTGAGCCACTGCCTTTTACATCAGACTTAAGAAACCACCTGCGCCCGCTTTACTCCCAATAAATCCGG
+
CCCCCGGGGGGGGGGGGG9FGGGGGGGGGGGGGGGGGGGGGGGFEDGGGFFGGGGGGGGGGGFGGGGGGFCFGGGDGC<EGGC@C,@FFGGGGGG9FFFFFGGGGGDFGEGGGFGGGGGCCEGGGGGGFGGGG?AFF8,AFFGFDFGGGFG?8DFGGGF9EBFCAAA;@,@FGCFF8?=+@DGGGGF,=>8F6:9F?DFG7DG7186CFC>8CF72*;6EFD@@@:9*/:?):?:4+0<CFFDFGCFFGG:
@M03364:276:000000000-BLYN8:1:1101:9816:7953 2:N:0:1
GGACTACTGGGGTATCTAATCCTGTTTGCTCCCCACGCTTTCGAGCCTCAGTGTCAGTTACAGGCCAGAGAGCCGCTTTCGCCTCCGGTGTTCCTCCATATATCTACGCATTTCACCGCTACACATGGAATTCCACTCTCCTCTCCTGCACTCAAGTCTCCCAGTTTCCAATGCACACAATGGTTGAGCCACTGCCTTTTACATCAGACTTAAGAAACCACCTGCGCTCGCTTTACGCCCAATAAATCCGG
+
CCCCCFFGGCFGGGGGGGGGCGGGGGGGGGGGGGFGGGGGGGG@FGGGFGGGGGGGFFGGGGFFGGGGGGGGG<FGFEF?FGGEGGDEFGCGGGGFGGGCFFEFGGGGD:,BF,AFD@CEGFFFGFDFGEEGFFEGGGEGDEFDGGFGFFFFDF8=EGFGGGGGGFCEFGGFGGFFGGGFGGEGFGDFGFFGGDD@FGGGGF:EFDGFDD+=7CGGGG>7@7A24ABDD4>5CCCE4@57C5;AFF73*>C
@M03364:276:000000000-BLYN8:1:1101:23867:7958 2:N:0:1
GGACTACAAGGGTTTCTAATCCTGTTTGCTCCCCACGCTTTCGAGCCTCAGTGTCAGTTACAGGCCAGAGAGCCGCTTTCGCCTCCGGTGTTCCTCCATATATCTACGCATTTCACCGCTACACATGGAATTCCACTCTCCTCTCCTGCACTCAACTCTCCCAGTTTCCAATGCACACAATGGTTGAGCCACTGCCTTTTACATCAGACTTAAGAAACCACCTGCGCTCGCTTTACGCCCAATAAATCCGG
+
C<C9A,@<E9ED@F@<EF9ECCF,@C,E9C,CFFA@CG@,D9F8FD+BF,6FCFE,,E9FF9CFGG<CF@EF78F@FC,,C:,4@B+:8:CF9EFGG@FFFF@EFEFC7@F,5FGF<=7@FECFGGGGGFGAFGGG,EEEED,=8E9>=?ECGBE,6@DFDFDFGCDDF,EDFD9,@DE+=D?AFDG,,@F67,9DF94ECFG;9+;D55+=+C78CC6AF19=2*5*))?2957*:(8:E>@4C76)2)1
@M03364:276:000000000-BLYN8:1:1101:18211:7964 2:N:0:1
GGACTACCGGGGTTTCTAATCCTGTTTGCTCCCCACGCTTTCGAGCCTCAGTGTCAGTTACAGGCCAGAGAGCCGCTTTCGCCTCCGGTGTTCCTCCATATATCTACGCATTTCACCGCTACACATGGAATTCCACTCTCCTCTCCTGCACTCAAGTCTCCCAGTTTCCAATGCACACAATGGTTGAGCCACTGCCTTTTACATCAGACTTCAGAAACCACCTGCGCTCGCTTTACGCCCAATAAATCCGG
+
CCCCCGGGGGGGFGGGGGFGGGGGGGGGGGGEGGGGGGGGGGGGGGGGGGGGGGFEGGGGGGGGGGGGGGGGGGGGGGGGGGGGGGGGGGGCFGGGGGGGGDFCGGGECEEGGF<FGGDGGGGGCFGGFFFGGCCEAFFGGGGDDFGCFGGC>BGFA;;EGGDFF,E,=DGGGFGGGGGFFGCGGC,@FGGGGGCGFGGGGGCEA>CDGG9+5BFGFG6FF7>@@FFFDFDFG<+.:<>EE)64>FFEGG/
@M03364:276:000000000-BLYN8:1:1101:3780:7968 2:N:0:1
GGACTACTGGGGTATCTAATCCTGTTTGCTCCCCACGCTTTCGAGCCTCAGTGTCAGTTACAGGCCAGAGAGCCGCTTTCGCCTCCGGTGTTCCTCCATATATCTACGCATTTCACCGCTACACATGGAATTCCACTCTCCTCTCCTGCACTCAAGTCTCCCAGTTTCCAATTCACACAATGGTTGAGCCACTGCCTTTTACATCAGACTTAAGAAACCACCTGCGCTCGCTTTACGCCCAATAAATCCGG
+
CCCCCGGGGGGGGGGGGFGGGGGGGGGGGGGFFFFFGGGGGGEFFGGGGGGGGGFGG@FFEGGCFBFGGCEGGGGGEGGECFEGGGGDFEFGGGDGGGGGFFGGGGFDGGGGFFGFF@FGGGGGGGGGFFDFEFFGGGGGGGG8FGGGGGGGGF@EFFGGGGGGGGGCFGCF,3=AEGGFGDFF9CECCC6DFF?DFFGGGCFFFFGGGFGGGDF>FGGFFGF4@FF>48A4D57CD=5CE>DFGGF?GGC
@M03364:276:000000000-BLYN8:1:1101:2754:7971 2:N:0:1
GGACTACCCGGGTTTCTAATCCTGTTTGCTCCCCACGCTTTCGCACCTGAGCGTCAGTCTTTGTCCAGGGGGCCGCCTTCGCCACCGGTATTCCTCCAGATCTCTACGCATTTCACCGCTACACAGGAAATTCCACTACCCTCTACCATACTCTAGCTTGCCAGTTTTGGATGCAGTTCCCAGGTTGAGCCCGGGGATTTCACATTCAACTTAACAAACCACCTACGCGCGCTTTACGCCCAGTAATTCCG
+
CCCCCGGGGCGGGGGGGGGGGGGGGGGGGGGFG@F:FGGGGGGGGGGGGGGGGGGGGGGGGGCFGGGGGGGGDGGGGGGCGGGGGGGGGDGGDFGGGGGFGGGGGGGGDGEGGGGGGGGEGGGG9FGDFGGGGGDCFGGGGG8DGGFFFGGGGCFFGGGGGEFFFCEEDGGGGGG7DE7=DEFFGGGFGGGGGGEE=:CFGGGDFFGGGGGFFFGGGDG5AG>;;F;30>:)9DFA?:EG=;:FGC7AG**
@M03364:276:000000000-BLYN8:1:1101:19852:7990 2:N:0:1
GGACTACTAGGGTTTCTAATCCTGTTTGCTCCCCACGCTTTCGAGCCTCAGTGTCAGTTACAGGCCAGATAGCCGCTTTCGCCTCCGGTGTTCCTCCATATATCTACGCATTTCACCGCTACACATGGAATTCCACTCTCCTCTCCTGCACTCAAGTCTCCCAGTTTCCGATGCACACAACGGTTGATGCACTGCTTTTTACATCAGACGTAAGAAACCACCCGCGCCCGCGTTACGCCCAATAAATTCGG
+
-ACCCDD@,EFGEFEDFAFEF9,EFFGD<CEE@@AF>CCGGGG@E;F<FAEEDC<<CFGF,,C,C6EC,,6CEFDG7BF?FC7,B<CGGGDDA,EFF<?FF,E,@EEG7,,B<CEAEGGCCE=8=4=FE9EFG?EDGE9<>D?C8,4BEF?DGG,=@,,@E8=8A,=;D+8==+=,,@+++6>@+8:,,,,5:,,,,,@<*=ADA2*?;*3;*CC8978,*=*0=)()0/0)15*6=<**:)6);@A);7C
@M03364:276:000000000-BLYN8:1:1101:18153:7994 2:N:0:1
GGACTACAAGGGTATCTAATCCTGTTTGCTCCCCACGCTTTCGAGCCTCAGTGTCAGTTACAGGCCAGAGAGCCGCTTTCGCCTCCGGTGTTCCTCCATATATCTACGCATTTCACCGCTACACCTGGAATTCTACCCCCCTCTACAAGACTCTAGCCTGCCAGTTTCGGATGCAGTTCCCAGGTTGAGCCCGGGGATTTCACATCCGACTTGACAGACCGCCTGCGTGCGCTTTACGCCCAGTAATTCCC
+
CCCCCGGGGGGGGFGGGGGGGGGGGGGGGGGGGGGGGGGGGGGGGGGGGGGGGGGDGGGGGGGGGGGGGGGGGGGC@FEFGGGGGGGGGGEGGGGGGGGGGGFGGGGGGGGGGGGGGGGEBFCFFGGGEGGGGGFGGGGGGGGGGGG9EFGGGGGFFGGGGGGGBGGGE+@87DFC,@FFF9DCE?F6?FGCG>EGGGGGGGGFFGGGGG):CCFGGGGFFGBD;F@>?FFEDDGAB:EGG@:FGCFBC**
@M03364:276:000000000-BLYN8:1:1101:19514:8013 2:N:0:1
GGACTACTAGGGTTTCTAATCCTGTTTGCTCCCCACGCTTTCGAGCCTCAGTGTCAGTTACAGGCCAGAGAGCCGCTTTCGCCTCCGGTGTTCCTCCATATATCTACGCATTTCACCGCTACACATGGAATTCCACTCTCCTCTCCTGCACTCAAGTCTCCCAGTTTCCAATGCACACAATGGTTGAGCCACTGCCTTTTACATCAGACTTAAGAAACCACCTGCGCTCGCTTTACGCCCAATAAATCCGG
+
CCCCCGGGGGGGGGGGGGGGGGGGGGGGGGGGGGGGGGGGGGGGGCGGGGGGGGGGGGGGGGGGGGGGGGGGGGGGGGGGGGGGGGGGGGGGGGGGGGGGGGGGGGGFGGGGGGGGBFGEEGGGGGGGE<FFFGGGGGGGGGFDFGGGGGGGFGGGFFFGGGDFGGGGGFCGGGFGGGEGGGFGGC8@F78DGGGGGGGGGGGGFGGGGG78=CCGGGCGFEFE@DFDF>B>GFG:):BEG:@FCFFCFGD
@M03364:276:000000000-BLYN8:1:1101:10840:8016 2:N:0:1
GGGCGAACAGGGTATCTTATGCTGTTTGCTCCCCCCGCCTTTGCGCCCCCGTGTCAGGTCCAGGCCCGAGAGGCGCTTTTGCCTCCGGGGTGTCACCCTATATCTACCCGTTTCCCCGCCACACCTGGGAATTCACCCTTCCCCCCTGCAATTCACTCTTCCAGTTTCCACTTCCTAACATGGTTGAGGCCCTGCCTTTTCCACCAGCCTTAATAAACCACCTCTGCTCGCGTTTTGCCCAACAAAACCGG
+
@96@,++++-;B,6@6;,66,,;C6CE6;,CCFG@F7@+8@<,,86C++6+8@F,,6,C6,C,E@C7+@BF@,4=++BF<E,?,BE+++6@:4:,85,B,=?BEFG,,,++:=,,,:++++83:+83,@3,>,@5,8,6,6,4**5**2,,+,5,,622,2D7,3,,61,,,4,1,5,,,5,,6>1++****/**9++?E+*=+2*/***2*;11112*2<:5()/5*)).)19)().9C6)(09C),*))
@M03364:276:000000000-BLYN8:1:1101:23185:8017 2:N:0:1
GGACTACAGGGGTATCTAATCCTGTTTGCTCCCCACGCTTTCGAGCCTCAGTGTCAGTTACAGGCCAGAGAGCCGCTTTCGCCTCCGGTGTTCCTCCATATATCTACGCATTTCACCGCTACACATGGAATTCCACTCTCCTCTCCTGCACTCAAGTCTCCCAGTTTCCAATGCACACAATGGTTGAGCCACTGCCTTTTACATCAGACTTAAGAAACCACCTGCGCTCGCTTTACGCCCAATACATCCGG
+
CCCCCFFFGGGGGGGGGGGGGGGGGGGGGGGGGGGGGGGGGGGGGGGGGGGGGGGFAFGGGGGCFGGFFCFCGGDGGFFGCGGGGGGGGGGGGFFGGGDGFFFGGGFGGGGGGGGCGCEECGGGGFGGFEG8FGGGE,9FF8D?BBBDFGGFFFDGGGGGEGGFGGGCDFGGGGFDFFEFGAFD,@C?F@?:6DCCGGFCFFF7@D7FFF>F7+5CFF6C>EFEBAAEDA4?4C:8>2=@C)56*;77FG/
@M03364:276:000000000-BLYN8:1:1101:19130:8033 2:N:0:1
GGACTACTAGGGTATCTAATCCTGTTTGCTCCCCACGCTTTCGAGCCTCAGTGTCAGTTACCGGCCAGAGAGCCGCCTTCGCCACCGGTGTTCCTCCATATCTCTACGCATTTCACCGCTACACATGGAATTCCACTCTCCTCTCCTGCACTCAAGTCTCCCAGTTTCCAATGCACACAATGGTTGAGCCCCTGCCTTTTACATCATACTTAAGAAACCACCTGCGCTCGCTTTACCCCCAATAAATCCGG
+
CCCCCGGCGGGGG8FGGGGGGGGGGGGGGGGGGGGGGGGGGGG,,CFG8EE;FGGGGG<<<6B7FGGGDG,CGGGG+FFGFGGGGGGGG7FGGGGGGG<AF9EDGGGGGGGGFGGGGGGGGGGGG8EGGGGGGG9,E==FGGGGGGF8FFGGGGGGD,,3,@3DFFGG8EFGGDFE8D=E,3@;B+4,@D+;:+@,@DGF>D:7B+++++5+++2+4;D95C*)03()-)8):*+**.=@*>@):7+);):
@M03364:276:000000000-BLYN8:1:1101:28004:8035 2:N:0:1
GGACTACCCGGGTTTCTAATCCTGTTTGCTCCCCACGCTTTCGAGCCTCAGTGTCAGTTACAGGCCAGAGAGCCGCTTTCGCCTCCGGTGTTCCTCCATATATCTACGCATTTCACCGCTACACATGGAATTCCACTCTCCTCTCCTGCACTCAAGTCTCCCAGTTTCCAATGCACACAATGGTTGAGCACCTGCCTTTTACATCAGACTTAATAAACCACCTGCGCTCGCTTGACGCCCAATAAATCCGG
+
CCCCCGGGGDDGC7FCFCFFGGCFCF9FAEGFFEGCG@@GFFGGGFG@CFEFGFGFGGFGFGGCFGGCFCG:FFCF7B@FC7@B:==FFGGEEFGF84,?FFGGGGGGGGCEGGCF9C7ECG?FF8,,B,CFEFGGGGGG8ACDFGF?F@EDDCEF=DEFFFGG==DGA=D=A8FFGGEGFC6E9>:7C,,3@E,D?;A79>C@AFCFG9CGFG@CDD,=?*/):>)080?AD*?;;<E7A559>7+/;57
@M03364:276:000000000-BLYN8:1:1101:11121:8035 2:N:0:1
GGACTACCCGGGTTTCTAATCCTGTTCGCTCCCCACGCTTTCGAGCCTCAGCGTCAGTTACAGACCAGAGAGCCGCCTTCGCCACTGGTGTTCCTCCATATATCTACGCATTTCACCGCTACACATGGAATTCCACTCTCCTCTTCTGCACTCAAGTTTCCCAGTTTCCAATGACCCTCCCCGGTTGAGCCGGGGGCTTTCACATCAGACTTAAGAAACCGCCTGCGCTCGCTTTACGCCCAATAAATCCG
+
CCCCCGGGGGGGGGGGGGGGGGGGGGGGGGGGGGGGGGGGGGGGGGGGGGGGGGGGGGGGGGGGGGGGGGGGGGGGGGGGGGGGGGGGGGGGGGGGGGGGGGGGGGGGGGGGGGGGGGGGGGGGGGGGGGGGGGGGGGGGGGGGGGGGGGGGGGGGGGGGFGGGGGGGGGFGGGGGGGGGGGGGGGGGGGGGGGGDCGGGGD?DFGG4*;CFGGGGCFF6=CAD@FBD9BD:CFF<BBGGE;(7CF*<FGC
@M03364:276:000000000-BLYN8:1:1101:15482:8037 2:N:0:1
GGACTACTGGGGTATCTAATCCTGTTTGCTCCCCACGCTTTCGCACCTGAGCGTCAGTCTTCGTCCAGGGGGCCGCCTTCGCCACCGGTATTCCTCCAGATCTCTACGCATTTCACCGCTACACCTGGAATTCTACCCCCCTCTACAAGACTCTAGCCTGCCAGTTTCGAATGCAGTTCCCAGGTTGAGCCCGGGGATTTCACATCCGACTTGACAGACCGCCTGCGTGCGCTTTACGCCCAGTAATTCCG
+
CCCCCGGGGGGGGGGGGGGGGGFGGGGGGGGGGGGGGGGGGGGGGGGGGGGGGGGGGGGGGGGGGGGGGGGGGGGGGGGGGGCGGGGGGGGGGGGGGGGGGGGGGGGGGGGGGGGGGGGGFGGGGGGGGGGGGGGGGGGGGGGGGGGGCFGFGGGCGCFGGGGGGGGGGFGGGGGGGGG?DFGDGFGGGGFFEDEEC>EFGFGGFFDDGGGGGGGGGG=F:E@?FFFF0)))>5F<FFGG573@GGFFGG7
@M03364:276:000000000-BLYN8:1:1101:14690:8041 2:N:0:1
GGACTACAAGGGTATCTAATCCTGTTTGCTCCCCATGCTTTCGCGCCTCAGCGTCAGTTATCGTCCAGCAATCCGCCTTCGCCACTGGTGTTCCTCCGTATATCTACGCATTTCACCGCTACACATGGAATTCCACTCTCCTCTCCTGCACTCAAGTCTCCCAGTTTCCAATGCACACACTGGTTGAGCCATTGCCTTTTACACCTGACTTAAGAAATCACCTGCGCTCGCTTTATGCCCAATAAATCCGG
+
CCCCCGGGFFGGGDFFFFGFGGGGGGFGGGAFFGG8FGFFGGGGGGGGGGGCCFGGGGG9@@FEGGDFC@8FGGGGGGGGGGGGGGGGGGGGGFFGG@FGGGGGGGGGFGGGCFGAFEGGFGGGFGGGG9EFGGGFAF9FFDFF8EFCFGGGFFFGE9,@,@DFFGGGC>ADFGG97,668,7DB@=@8>,,59;;AEFAC+<+*++**<=@7?+=C+7,046)-:2*:9B;<4+*1*;EC>(6CC+*2/8
@M03364:276:000000000-BLYN8:1:1101:15103:8044 2:N:0:1
GGACTACAAGGGTATCTAATCCTGTTTGCTCCCCACGCTTTCGCACCTGAGCGTCAGTCTTCGTCCAGGGGGCCGCCTTCGCCACCGGTATTCCTCCAGATCTCTACGCATTTCACCGCTACACCTGGAATTCTACCCCCCTCTACAAGACTCTAGCCTGCCAGTTTCGGATGCAGTTCCCAGGTTGAGCCCGGGGATTTCACATCCGACTTGACAGACCGCCTGCGTGCGCTTTACGCCCAGTAATTCCG
+
CCCCCGGGGGGGGGGGGGGGGGGGGGGGGGGGGGGGGGGGGGGGGGGGGGGGGGGGGGGGGGGGGGGGGGGGGGGGGGGGGGGGDGGGGGGGGGGGGGGGGGGGGGGGGGGGGFGGGGGGGGGGGGGGGGGFEGGGGFDFGGGGGGGGGGGDCGGDGGGGGGGGGGGGGGGGGGGGGGGGF;8FFGGFFGGGDGGGDEGGGGG76D<DDDCDCGC+*28CDEBF6FFD()<BG3346:;E7>2?=C?AFF9
@M03364:276:000000000-BLYN8:1:1101:24978:8045 2:N:0:1
GGACTACAGGGGTATCTAATCCTGTTTGCTCCCCACGCTTTCGAGCCTCAGTGTCAGTTACAGGCCAGAGAGCCGCTTTCGCCACCGGTGTTCCTCCATATATCTACGCATTTCACCGCTACACATGGAATTCCACTCTCCTCTCCTGCACTCAAGTCTACCAGTTTCCAATGCATACAATGGTTGAGCCACTGCCTTTTACACCAGACTTAATAAACCACCTGCGCTCGCTTTACGCCCAATAAATCCGG
+
CCCCCEFFGGGGGGGGGGGGGGGGGGGGGGGGGGGGGGGGGGGGFGGGGGGGGGGGGGGGGGFFGGGGGGFGGGGGGGGGGDGGGGGGGGGGGGGGGGGGGGGGGGGGCCGGGGGGGGGEGGGGGFGGFGFGGFGGGGGGGGDDDEFGGGGGGGGG;FGGGGGG5EDFECEFFGGGGGGDFG8DFGFGFFGGFFGGGGGGFFGFFGGGGFFCGFGDGGCGF7F<:*7?=D;57FGFEDGCEF@6CGFCC3:
@M03364:276:000000000-BLYN8:1:1101:9009:8053 2:N:0:1
GGACTACTCGGGTATCTAATCCCGTTTGCTCCCCACGCTTTCGCGCCTCAGCGTCAGTTACAGGCCAGAGAGCCGCTTTCGCCACCGGTGTTCCTCCATATATCTACGCATTTCACCGCTCCACACGGAATTCCACTCTCCTCTCCGGCACTCAAGTCTACCCGTTTTCAATGCATACACTGACTGAGCCACTGCCTTTTACACCCAAATTACTAAACCACCCGCGTTCCCCTTTCCCCCCATTAACTCCG
+
CCCCCGG<,@@FG>FGGGGFGG,@CFC7FGFGGE@+@FFGGGG7+@FGGGG,CFGGGGGGGA9EFFGC,,,6C,@F@CFG>FG76B+4=+BFFGGGG<<,A,;FGFFGGEDGGGCEGDF@+@:F@7FFGFFFCE,,,,,8@FG8@@68++>DD==EFF,,99,@>,@3@,3;=CA:;9:3E9,,7,@,7D2,,,6D,6?C9D7?9/***2+*+4++24,,8C)(,.(.,)2.;**.+/=:*)4*:0*)0*1
@M03364:276:000000000-BLYN8:1:1101:6952:8079 2:N:0:1
GGACTACACGGGTATCTAATCCTGTTTGCTCCCCACGCTTTCGAGCCTCAGTGTCAGTTACAGGCCAGAGAGCCGCTTTCGCCTCCGGTGTTCCTCCATATATCTACGCATTTCACCGCTACACATGGAATTCCACTCTCCTCTCCTGCACTCAAGTCTCCCAGTTTCCAATGCACACAATGGTTGAGCCACTGCCTTTTACATCCGACTTAAGAAACCACCTGCGCTCGCTTTACGCCCAATAAATCCGG
+
CCCCCGGGGGGGGGGGGGGGGGGGGGGGGGGGGGGGGGGGGGGGGGGGGGGGGGGGGGGGGGGGGGGGGGGGGGGGGGGGGGGGGGGGGGGGGGGGGGGGGGGGGGGGGGGFGGGGGGGGGGGGGGGGFFGGG9FGCFGGGGGFGGGFGFGFGGFGGGGGGGF=EFGGFDFGGF999EEFCFGGFEGEF7,@9DGGGGGG+?F@9**;?DCC:28C3*<CFGFE@EFA@E?ECFC<)2C**8(;>7CCD55
@M03364:276:000000000-BLYN8:1:1101:4559:8091 2:N:0:1
GGACTACAGGGGTTTCTAATCCTGTTTGCTCCCCACGCTTTCGAGCCTCAGTGTCAGTTACAGGCCAGAGAGCCGCTTTCGCCTCCGGTGTTCCTCCATATATCTACGCATTTCACCGCTACACATGGAATTCCACTCTCCTCTCCTGCACTCAAGTCTCCCAGTTTCCAATGCACACAATGGTTGAGCCACTGCCTTTTACATCAGACTTAAGAAACCACCTGCGCTCGCTGTACTCCCAATAAATCCGG
+
CCCCCGGGGGGDECGGGGGGGGGG@,C<EFGGGGGGGEE@F<F<FEFG8EF<FFGFGGFGFFFGGGGGGGGGGGGGC@FFGGGC@BBEBFF7EF9FFDFGFGGGGGGFGGGGCFGGGGGG7FDEFFEFEFE=;FE=AFFGFCC9DEFGGDEDFGGGGGCG9D=D<>FGGGCGGEA9EE68@E8BDBCFFCF6CCGGGGGGC*52BCCCCF<>8FG+9CFC*1;@D4>4(:):/:CE+*B7?FFF=DFC8C:
@M03364:276:000000000-BLYN8:1:1101:8435:8104 2:N:0:1
GGACTACAAGGGTATCTAATCCTGTTTGCTCCCCACGCTTTCGCACCTGAGCGTCAGTCTTTGTCCAGGGGGCCGCCTTCGCCACCGGTATTCCTCCAGATCTCTACGCATTTCACCGCTACACCTGGAATTCTACCCCCCTCTACAAGACTCTAGCCTGCCAGTTTCGAATGCAGTTCCCAGGTTGAGCCCGGGGATTTCACATCCGACTTGACAGACCGCCTGCGTGCGCTTTACGCCCAGTAATTCCG
+
CCCCCGGGGGGGGCFGGGFGGGGGGGGGGGGGGGGGGGGGGGGGGDGGGGGGGGGGGGGGGGGGGGGGGGGGGGGGGGGGGGGGGGGGGGGGFGGGGFGGGGGGGGGGGGGGGGGFGGGGFGGGGGGGFGGGGGGGGCBEGGGGGGGGGGGGGGGGGGG?FGGGGGGFGGGGGGC,;ECEGFGGGGGGGGGGGGGGGGGGGGGGFC7DGDDGGGGGGCFGEGFFFF>>:EBBDGFAFBDGG@?FCDF27>2
@M03364:276:000000000-BLYN8:1:1101:27800:8116 2:N:0:1
GGACTACTGGGGTTTCTAATCCTGTTTGCTCCCCACGCTTTCGAGCCTCAGTGTCAGTTACAGGCCAGAGAGCCGCTTTCGCCTCCGGTGTTCCTCCATATACCTACGCATTTCACTGCGACACATGGAATTCCACTCTCCTCTCCTGCACTCAAGTCTCCCAGTTTCCAATGCACACAATGGTTGAGCCACTGCCTTTTACATCAGACTTAAGAAACCACCTGCGCTCGCTTTACGCCCAATAAATCCGG
+
C<CCCEGGA<<ECCCFGFF9@FGGGFEGGFGEFGGC@FGGGGFGGGCGGGGGGGGGGGDFGGGGGGGFEEEC<F::FC<EEC,BFGEEFBFF<FGFDEG9?F,5>?AF7CF7FFFG,C:4:CEFG8F8B<FGEEFC9EF@,,66>EEGGGFFF8>9ED9>9@EFFEGGGGGG88AF,,3=,@@DEG6CCGGGDCFGG,EGF>F7@8*3*9C>CC+=CGCF*9;4):=5@>?BCC8@D98::A()*2779D)
@M03364:276:000000000-BLYN8:1:1101:7868:8141 2:N:0:1
GGACTACTGGGGTTTCTAATCCTGTTTGCTCCCCACGCTTTCGCACCTGAGCGTCAGTCTTTGTCCAGGGGGCCGCCTTCGCCACCGGTATTCCTCCAGATCTCTACGCATTTCACCGCTACACCTGGAATTCTACCCCCCTCTACAAGACTCTAGCCTGCCAGTTTCGGATGAAGTTCCCAGGTTTAGCCCGGGGATTTCACATCCGACTTGACAGACCGCCTGCGTGCGTTTTACGCCCAGTAATTCGG
+
CCCCCGGGGGGGGGEFGGEGGGGFGGGGGGGGGGGFGCFEGAEGCFGGFFGGEEGGGGGGGGGGGFCGFGGDGFEGGGGGGFGGGFGECCF9FC9EFFGA=FGGGGEF>FGGDFGGC?7CCGFFCDGFG@FD,,DCFDCFEECDFFGDCF8FGAF,;,@CGC8:BD,;:>:C:,@;EEFGFG?*F9,1=B?6CEEGGGGGGGGGCD49<5C<::6+74E5>G3(,7(0,.))1>*6*-;85).97;76F*2
@M03364:276:000000000-BLYN8:1:1101:27500:8151 2:N:0:1
GGACTACCGGGGTTTCTAATCCTGTTTGCTCCCCACGCTTTCGGACCTGAGCGTCAGACTTTGTCCAGGGGGCCGCCTTCGCCACCGGTATTCCTCCAGATCTCTACGCATTTCACCGCTACACCTGGAATTTTACCCCCCTCTCCAAGACTCTAGCCTGCCCGCTTCGAAGTCAGTTCCCAGGTTGAGCCCGGGGATTTCACATCCGACTCGACAGACCGCCTGCGTGCGCTTTACGCCCATACATTCCG
+
BC<@BD,<C@@@B@;DCAEFDEG@;C@CA<FF@FGGEFF,6E:+8F:EAFGF@CEFE,C<E,CCCFFFFC>FCFEDGG:C,BB@F=E747DDAECC8A,,,,9CD<FGE+:CFFG,B+>=7>,36,3<D<,,,9,>>,3+4@E9,,@,;CG+DEFC,8EGFG,3**6CCF6**5>;<@;99CCCF?F?,8<:E5BE=59+1;FD629<C)2*95777**27*<0()-8()))9/*.=8E8:;()*29:>C*
@M03364:276:000000000-BLYN8:1:1101:25865:8176 2:N:0:1
GGACTACTGGGGTTTCTAATCCTGTTTGCTCCCCACGCTTTCGAGCCTCAGTGTCAGTTACAGGCCAGAGAGCCGCTTTCGCCACCGGTGTTCCTCCATATATCTACGCATTTCACCGCTACACATGGAATTCCACTCTCCTCTCCTGCACTCAAGTCTACCAGTTTCCAATGCACACAATGGTTGAGCCACTGCCTTTTACATCAGACTTAAGAACCCAACTGCGCTCGCTTTACGCCCAATAAATCCGG
+
CCCCCGGGGGGGGGGGGFFCGGGGGGGGGGGGGGGGGGFCGGGFGGGGGGGGGGFGGGGGFGGGGGGGFDCFGCFGCFEGGGGGGGGGGGGGGGGGGGGGFGGFGGFCBFFGGFDFFGGECEGGGGGGFFGGFGCF9EGGGGGGDGGF8,4=FDCEDEGGFGGGGGGGGG9EGGGGDGG@DAEGGEFGGGGGGCCECCFG7CFF>+A5DF>+<+=C*987*136*@A>=458?F=CFFGDEFD4DGA)*:9
@M03364:276:000000000-BLYN8:1:1101:23582:8186 2:N:0:1
GGACTACCAGGGTTTCTAATCCTGTTTGCTCCCCACGCTTTCGAGCCTCAGTGTCAGTTACAGGCCAGAGAGCCGCTTTCGCCTCCGGTGTTCCTCCATATATCTACGCATTTCACCGCTACACATGGAATTCCACTCTCCTCTCCTGCACTCAAGTCTCCCAGTTTCCAATGCACACAATGGTTGAGCCACTGCCTTTTACATCAGACTTAATAAACCACCTGCGCTCGCTTTACGCCCAATAAATCCGG
+
CCCCCGGGGGEGFECGGGFCGGGGGE9FGGGGGGFGCFCGGDEGGGGGGGGGGFFGGGGGGGFGGGGGGGFEG<FEC7<FGDE@EGEGGEGGAEEFGGGGGA9EEEC,7,,CFFGG9@FC@FFGG8FGGFFGGFGGFGGGGGE9=,@?,DEFC,>AEFDFFGF86C3@EDCDCFAFFGG?GGGE,@88,@FG6AECC;FFGGCEFG7?>FFFGGGF+A8C>EF=@>AD>EE?9<FEA@GGG>@FG++.2>7
@M03364:276:000000000-BLYN8:1:1101:14519:8190 2:N:0:1
GGACTACTAGGGTATCTAATCCTGTTTGCTCCCCACGCTTTCGAGCCTCAGTGTCAGTTACAGGCCAGAGAGCCGCTTTCGCCTCCGGTGTTCCTCCATATATCTACGCATTTCACCGCTACACATGGAATTCCACTCTCCTCTCCTGCACTCAAGTCTCCCAGTTTCCAATGCACACAATGGTTGAGCCACTGCCTTTTACATCAGACTTAAGAAACCACCTGCGCTCGCTTTACGCCCAATAAATCCGG
+
CCCCCGGGGGGGGGGGGGGGGGGGGGGGGGGGGGGGGGGGGGGCGGGGGGGGGGGGGGGGGGFFGGGGGGGGGGGGGGGGGGGGGG7FFGGGGGGGGGGGGGGGGGGGGGGGGGGGGGGGGGGGGGGGGFGGGGGGGGGGGGGGGGGGGGGGGGGGGGGGGGGGGFGGGGGGGGAGGGG?DFFFFEFGG8?FGGGGGGGGGGGGFGG?CGDGGGGGGGGGFGFFFEBFADFFFFGFFFGGEADFGGF?*99
@M03364:276:000000000-BLYN8:1:1101:2849:8201 2:N:0:1
GGACTACTCGGGTTTCTAATCCTGTTTGCTCCCCACGCTTTCGAGCCTCAGTGTCAGTTACAGGCCAGAGAGCCGCTTTCGCCTCCGGTGTTCCTCCATATATCTACGCATTTCACCGCTACACATGGAATTCCACTCTCCTCTCCTGCACTCAAGTCTACCAGTTTCCAATGCATACAATGGTTGAGCCACTGCCTTTTACACCAGACTTAATAAACCACCTGCGCTCGCTTTACGCCCAATAAAACCGG
+
CCCCCGG9FEGGG@GGF<EFGGGGG,FF<EFEEEGCBFCGGGGGGGGGDE<FFGFACFGFFAFGGEGGGDE:DFGC+4BFG7FCFAFG@CFFDGGBBF<FGFGGGGGGGGGGGGFGGGDGGGGGGGGGFFFFDGGGGGGDFFGF?CGGGGGGGGGGFGGGGGGGCEFGGGGGGGAFG8F8=EGGD+,=D@6D7EGFF9EE@FGG5C*7?>>F++5<+2DCA1A2>DFB=AD?FFGFEFGGGFD6CF+/*)2
@M03364:276:000000000-BLYN8:1:1101:6119:8203 2:N:0:1
GGACTACTCGGGTATCTAATCCTGTTTGCTCCCCACGCTTTCGAGCCTCAGTGTCAGTTACAGGCCAGAGAGCCGCTTTCGCCTCCGGTGTTCCTCCATATATCTACGCATTTCACCGCTACACATGGAATTCCACTCTCCTCTCCTGCACTTAAGTCTCCCAGTTTCCAATGCACACAATGGTTGAGCCACTGCCTTTTACATCAGACTTAAGAAACCACCTGCGCTCGCTTTACGCCCAATAAATCCGG
+
CCCCCFEGGGGGGGGGGGGGGGGGFGGGGGEGGGAFGGGGGGGGGGGGGGGEEFFFFGGEGGGGGGGGGGGGGGGGGGGGGGGEFFECGGGGGEFGGFFGGGGGGGGGFEGGDGGGGGGGGGGGGGGGGGGE;FDGGFGGGGGGGGGF8=EG?CGGGGCADFGFGGFGGGCCFGC=FDCFFFGGGBFCCC8DE69FGGGGGFFFBCFFFF;FCC>D5CCFFGFFFFBBAEEFGGGEF=C*AFFFC@CC4DC
@M03364:276:000000000-BLYN8:1:1101:6299:8205 2:N:0:1
GGACTACAGGGGTTTCTAATCCTGTTTGCTCCCCACGCTTTCGAGCCTCAGTGTCAGTTACAGGCCAGAGAGCCGCCTTCGCCACTGGTGTTCCTCCATATATCTACGCATTTCACCGCTACACATGGAATTCCACTCTCCTCTCCTGCACTCAAGTCTCCCAGTTTCCAATGCACACAATGGTTGAGCCACTGCCTTTTACATCAGACTTAAGAAACCACCTGCGCTCGCTTTACGCCCAATAAATCCGG
+
CCCCCGGGGGGGGGGGEFGGGGGGGGGGGGGGGGGGGGGGGGGGGGGGGGGGGGGGGGGGGGGGGGGGGGGGGGGGGGGGGGGGGGGFGGGGGGGGGGGGGGGGGGGGGGGGGGGGGGGGGGGGCFGGF=FGFGGGGGGGGGGGGGGGGGGGFGGGGGGGFGGGGGGGCFGFGG9A9?EGGFEGGGGGGG?GGGGCFEGGGGGGFF>FGGGGFCCG>CFFFGFB=?B9=B>AGFDEFFGEEA@FG71?>D3
@M03364:276:000000000-BLYN8:1:1101:13960:8211 2:N:0:1
GGACTACTCGGGTTTCTAATCCTGTTTGCTCCCCACGCTTTCGCACCTGAGCGTCAGTCTTTGTCCAGGGGGCCGCCTTCGCCACCGGTATTCCTCCAGATCTCTACGCATTTCACCGCTACACCTGGAATTCTACCCCCCTCTACAAGACTCTAGCCTGCCAGTTTCGAATGCAGTTCCCAGGTTGAGCCCGGGGATTTCACATCCGACTTGACAGACCGCCTGCGTGCGCTTTACGCCCAGTAATTCCG
+
CCCCCGGGGGGGGGGGGGGGGGGGGGGGGGGFFGGGGGGGGGGGGGGGFGGFDGGEGGGGGGGGFFGGDGGGGGGGGGGGGGGGGGGGEGGGEFGGGGGGGGGFGFD<BFGGGEGGGGGGGECGGFC@DFGGGGGGGGFGGGGGGGGGFFGGGGFCFGFFFGGGDBFFE5@CFGGGGCAE69FCGGCCFG8FE:EC?ECGGDGG+0;59DDGGDC7>DGFFGFBF>()4355CDG4B<8C5.():0@<::2
@M03364:276:000000000-BLYN8:1:1101:21039:8212 2:N:0:1
GGGCGGGGCGCGGGCTTTCAGCCCTTTTTTTCTCCCTCCTCCCCACCCGCGCCTGCCGTGTCTTTTCCTCGGGTCGCCCCTCCGCCCCCGTCTCCGCCTCTTTCTTCCTGGCGGCCCCACCACTCCGCCCTGCTCACCCTCCCTACCCACTCCTCTTCCTCTCCTCTCAGCTCTTCCCTCCCCCTTTTAGTCTGGCCTGTCCGTCTCCCACCTCTCTGACTCGCTTGCGCGCGCGTCCCGCCCGTCGCTAC
+
--8-,+++@+++7@++,99,,,,,-,C,,++,5,,,9,:<,,+8<=4:+4+84=+,84++,,5<,,,5<,+++:8+>++++3C+8@F3+58*33,5*18*5,,7,,,7,,,,***44*****4,?+<***4**5+,0AC*:88*+;*2+*2**+*++3+++38:9*+*3+++2++332+A8EC**2++0*<E++2+/<C00**1)/*2**9>F<*0*0<+0+)(()(),00.))9-)(**/)()1*)(/*)
@M03364:276:000000000-BLYN8:1:1101:25577:8212 2:N:0:1
GGACTACTCGGGTTTCTAATCCTGTTTGCTCCCCACGTTTTCGCACCTGGGCGTCAGTCTTTGTCCAGGGGGCCGCCTCCGCCACCGTTATTCCTCCTGATCTATACGCATTTCACCGCTACACCTGGTATTCTATCCCCCTCTACAAGACTCTAGCCTGCCAGTTTCGAATGCAGTTCCCAGGTTGAGACCGGGGATTTCACATCCGACTTGTATGACCACCTGCGTGCGCTTTACTCCCACTACTTCCC
+
-<CC@,@C@F;FC@,6FF<F,;C@FGA@C<6,,6,+666CEGC7,@6BC,66@F:FG,,<FG,FG@,,,,+6++8F+C,A+,,=F8=C8+B5BF4<E<,EF9@,CB54B++BEEFF,=:C:>F84:F4,,5@DGC,,8,ABEGGG,,>38D+3DF8,6@@7,:@F=,,4+6DC,,57233,,,3@:8C7,6D*;*4*=:A:1,:8**/*):**+1++15+)2)/():=()2:5D<-*)0+*)(89**)*2*
@M03364:276:000000000-BLYN8:1:1101:18779:8219 2:N:0:1
GGACTACAGGGGTTTCTAATCCTGTTTGCTCCCCACGCTTTCGAGCCTCAGTGTCAGTTACAGGCCAGAGAGCCGCTTTCGCCTCCGGTGTTCCTCCATATATCTACGCATTTCACCGCTACACATGGAATTCCACTCTCCTCTCCTGCACTCAAGTCTCCCAGTTTCCAATGCACACAATGGTTGAGCCACTGCCTTTTACATCAGACTTAAGAAACCACCTGCGCTCGCTTTACGCCCAATAAATCCGG
+
CCCCCFGCGGGGGGGGGGGGGGGGGGGGGGGGGGGDGGGGGGG,<FGGGGGGFGGFGGGGFFGGGGGFF?FGGGGGCFFGGGGGGGGGGGGGGEFGGDFGGGGGGGGGGGGGGGGGGGEGGFF<EFGGGGGGBFFFC8EEGFGDEGGFGGGDDGFGGGGGGGGGGCFGGG;BFF8FFFCFEGGGGGGGGCCFDFCGFGGGGGGGF7?GFF9CGG8FGGF>4EF):BBFFBFFGGFE:>CCE>DFCFC);>C
@M03364:276:000000000-BLYN8:1:1101:14399:8219 2:N:0:1
GGACTACTGGGGTTTCTAATCCTGTTTGCTACCCATGCTTTCGAGCCTCAGCGTCAGTTACAGACCAGACAGCCGCCTTCGCCACTGGTGTTCTTCCATATATCTACGCATTTCACCGCTACACATGGAGTTCCACTGTCCTCTTCTGCACTCAAGTTTCCCAGTTTCCGATGCACTTCTTCGGTTGAGCCGGGGGCTTTCACATCAGACTTAAGAAACCGCCTGCGCTCGCTTTACGCCCAATAAATCCG
+
CCCCCGGGGGGGGGGGGGGGGGGGGGGGGGGGGGGGGGGGGGGGGGGGGGGGGGGGGGGGGGGGGGGGGGGGGGGGGGFFGGGGGGGGGGGGGGGGGGGGGFGGGGGGGGGGGGGGGGGGFEGGGGGGGGGGGGGGGGGGGGGGGGCCFFGGGGGGGGGGGGGGGGGGGGGEEGDFGGGGFFGGGGGECGGGGGGGGGGGGGGGFGGFDGGGGGGGGGGGFGFF?F@FFBFFGGGEF?EGGF07CC8<FGC
@M03364:276:000000000-BLYN8:1:1101:20260:8241 2:N:0:1
GGACTACAAGGGTATCTAATCCTGTTTGCTCCCCACGCTTTCGAGCCTCAGTGTCAGTTACAGGCCAGAGAGCCGCTTTCGCCTCCGGTGTTCCTCCATATATCTACGCATTTCACCGCTACACATGGAATTCCACTCTCCTCTCCTGCACTCAAGTCTCCCAGTTTCCAATGCACACAATGGTTGAGCCACTGCCTTTTACATCAGACTTAAGAAACCACCTGCGCTCGCTTTACGCCCAGTAAATCCGG
+
CCCCCFFFGGGGGGGGGFFFGGFGGGGGGGGGGGGFDEGGGGGGGGGGGGGGGGGGGGGGGGGFFGGGGFGGGGGGDC?FF>FEFGGGGGGGGGFF@FEFGGGGGGFGGGDEFGGG9FFGC@FGGGGGGCEFGG9FG8FFGGDFG8EG?DDFGF@FEBFGGGGGFDECAAFFDFCGGGE+6>DGGG8D88?,,4D,9@EF7FGGFGGGFG>C>?8CCFGGF>AE)95DDB:ACD78??GE:)68DCF5;9:
@M03364:276:000000000-BLYN8:1:1101:23145:8242 2:N:0:1
GGACTACAGGGGTTTCTAATCCTGTTTGCTCCCCACGCTTTCGCACCTGAGCGTCAGTCTTTGTCCAGGGGGCCGCCTTCGCCACCGGTATTCCTCCAGATCTCTACGCATTTCACCGCTACACCTGGAATTCTACCCCCCTCTACAAGACTCTAGCCTGCCAGTTTCGGATGCAGTTCCCAGGTTGAGCCCGGGGATTTCACATCCGACTTGACAGACCGCCTGCGTGCGCTTTACGCCCAGTAATTCCG
+
CCCCCGGGGGGEGGGGGGGGGGEFGGGFGGGGGGGGGGGGGGGGGGGGGGGGGGGGGGGGFCFGGGGFFGGGGGGGCGGGGEGGGGGGGGGGGGGGGGGGFAFGGGGGGDGEGGGGGCEGGFGFGGGGCGGGGGGFDGGGGGGFFGGGGGGGGGGCGGGGGGGD,@FGEG*@7DFGGGGGGFCGFGFGGGGDGGGDECGGFGGGFF<>DC<DGGFCF48CBDF6<FFF:EFFDDGFB?GGEF:<:CF9FG*
@M03364:276:000000000-BLYN8:1:1101:27316:8245 2:N:0:1
GGACTACTCGGGTTTCTAATCCTGTTTGCTCCCCACGCTTTCGCACCTGAGCGTCAGTCTTTGTCCAGGGGGCCGCCTTCGCCACCGGTATTCCTCCAGATCGCTACGCATTTCACCGCTACACCTGGAATTCTACCCCCCTCTACAAGACTCTAGCCTGCCAGTTTCGAATGCAGTTCCCAGGTTGAGCCCGGGGATTTCACATCCGACTTGACAGACCGCCTGCGTGCGCTTGACGCCCAGTAATTCCG
+
CCCC<EFFFGGGGGGGGGGGGGAFGGGGGGGGGGGG@7CFGAGD@@BEEFFFGGGDF,<CE,FFGGFE8FEGEEGGGGGGGGGGGGE=+@DFFFEF,=EA=A++@@:C+@FF95@ECFG>@GC<DFFGGDFFFGFGCDDEECEFCFDFGGGG?FFFAFEFGGGGGGFGG*@DG;<,>@F,:D68>?F,=>DF5:C*=CC9FFF7A*;DDDCDG>F=C*@=5E>6(717(5::DG*.96CEEB:)0*9-*02
@M03364:276:000000000-BLYN8:1:1101:18685:8263 2:N:0:1
GGACTACTAGGGTTTCTAATCCTGTTTGCTCCCCACGCTTTCGAGCCTCAGTGTCAGTTACAGGCCAGAGAGCCGCTTTCGCCTCCGGTGTTCCTCCATATATCTACGCATTTCACCGCTACACATGGAATTCCACTCTCCTCTCCTGCACTCAAGTCTCCCAGTTTCCAATGCACACAATGGTTGAGCCACTGCCTTTTACATCAGACTTAAGAAACCACCTGCGCTCGCTTTACGCCCAATAAATCCGG
+
CCCCCFFGFGGDGGGGGEGGGGGFGGGGGGGGGGGGGGGGGGGGGGGGGDFGGGFGGGGGGGCGGGGGGDFGGGGG7CDGEGEFGGGGGGGGGGGGGGGGGFE<E?FGFGGGDGFDEGGGGGGGFFGGFFGGGADC4EDFGFFFEFGDFFGFGDDFF,@F>EGGFGGFGGFGGGGGFGG+=DC@D>,DFDFFCFGGGGGGCDFGFFF5CGFG>@FGGG,@CEF@FF=B@ED><C+/8>ECGF@FFGFFGDD
@M03364:276:000000000-BLYN8:1:1101:17471:8265 2:N:0:1
GGACTACCCGGGTTTCTAATCCTGTTTGCTCCCCACGCTTTCGAGCCTCAGTGTCAGTTACAGGCCAGAGAGCCGCTTTCGCCTCCGGTGTTCCTCCATATATCTACGCATTTCACCGCTACACATGGAATTCCACTCTCCTCTCCTGCACTCAAGTCTCCCAGTTTCCAATGCACACAATGGTTGAGCCACTGCCTTTTACATCAGACTTAAGAAACCACCTGCGCTCGCTTTACGCCCAATAAATCCGG
+
CCCCCGGGGGGGGGGGGGGGGGGGGGGGGGGGGGGGGGGGGGGGGGGGGGGGGGGGGGGGGGGGGGGGGGGGGGGGEGFGGGGGGGGEGGGGGGGGGGGGGGGGGEGGGGGGGGGGGGGGGGGGGGGGG9FGGFFGFGFFGGGGGFGFGGGGGGGGGGGGAFG8FFGGGGGGFCFGGGGCFGGGGG6CGGCCFFGGGFGGGFCGFGGGGGG>C7@FDGCF>CFEBFB>=DD;FGCEFDCGG>@ACFA<FD:
@M03364:276:000000000-BLYN8:1:1101:12745:8280 2:N:0:1
GGACTACTGGGGTTTCTAATCCTGTTTGCTCCCCACGCTTTCGCACCTGAGCGTCAGTCTTTGTCCAGGGGGCCGCCTTCGCCACCGGTATTCCTCCAGATCTCTACGCATTTCACCGCTACACCTGGAATTCTACCCCCCTCTACAAGACTCTAGCCTGCCAGTTTCGGATGCAGTTCCCAGGTTGAGCCCGGGGATTTCACATCCGACTTGACAGACCGCCTGCGTGCGCTTTACGCCCAGTAATTCCG
+
CCCCCGGGGGGGGGGGGGGGGGGGGGGGGGGGGGGGGGGGGGGGGGGGGGGGGGGGGGGGGGGGGGGGGGGGGGGGGGGGGGGGGGGGGGGGGGGGGGGGGGGGGGGGFGGGGGGFGGGGGGGGGGGGGGGGGGGGGGGGGGGGGGGGGGGFFGGEFCGGGGGGGGGFDGBEDGGFGGGGGGGGGGGGGGGGGDGGCGGGD:FGFCGGCCGGCGGGGGGGFGF?FFFFFFFEGGGDF?EGGF?FG*@DGG*
@M03364:276:000000000-BLYN8:1:1101:3119:8282 2:N:0:1
GGACTACTAGGGTATCTAATCCTGTTTGCTCCCCACGCGTTCGAGCCTCAGTGTCAGTTACAGGCCAGATAGCCGCTTTCGCCTCCTGTGTTCCTCCATATATCTACGCATTTCACCGCTACACATGGAATTCCACTCTCCTCTACTGCACTCAATACTACCAGTTTCCAATGCACACAATGTTTGATCCACTGCTTTTTCCGTCAGACTTAAGAGTCCTCCTCCGGTCCCTTTTCCCCCAATACATCCAC
+
8C<6BF<E,-69FEAEDF@CFDFGF<F89EF,CF,CBF:FGG,CEFGGGF@,CE,@966C<A,,:8CFC,C,CC:@@BBFED@,B,,:6,<BFE,,B=EFGG,E;,A9:F:@,555?=C8+>AC9A=AF<,?A,,,9ED,4@BF,CD9994+,,@,:,,,C,6,88>AE;DF,,9,,,++6,,,9,,,2,,,2@E,@372+:++*+3+3+2+<C+2+4<,+1;))*)3)*3*52*/**6CD53/*;+/;20
@M03364:276:000000000-BLYN8:1:1101:17421:8286 2:N:0:1
GGACTACAGGGGTATCTAATCCTGTTTGCTCCCCACGCTTTCGCGCCTCAGTGTCAGTTACAGGCCAGAGAGCCGCTTTCGCCTCCGGTGTTCCTCCATATATCTACGCATTTCACCGCTACACATGGAATTCCACTCTCCTCTCCCGCACTCCAGCCTCCCAGTTTCCAATCCACACAATGGTTGAGCCCCGGCCTTTTACATCAGAATTAACTAACCCCCTGCGCTTGCTTTACGCCCAATTATTCCGC
+
CC<CCDF8C9BFEBG,C,;CFFGGG9FG9EECFGGC:@FGGCE,+6@@,FG,@ECCGDEC<FGAEEFC,:E,,CFF:BDGGGE:7EFCFDFG9<EAE<AB@E;?A9FGD4FFFA<F9?EC:FCE=?FGDFFG=FFG9,@FGG??DC,=+++0@,3=,+3@,@=DF9EC:=>E,6,,3A+DC,,7,*,@E7****1*1?B99::CE+;6+=CGFC+=*;/,)//((),)()2@GF+1)(B@5),8+119*2*
@M03364:276:000000000-BLYN8:1:1101:20028:8294 2:N:0:1
GGACTACAGGGGTTTCTAATCCTGTTTGCTCCCCACGCTTTCGAGCCTCAGTGTCAGTTACAGGCCAGAGAGCCGCTTTCGCCTCCGGTGTTCCTCCATATATCTACGCATTTCACCGCTACACATGGAATTCCACTCTCCTCTCCTGCACTCAAGTCTCCCAGTTTCCAATGCACACAATGGTTGAGCCACTGCCTTTTACATTAGACTTAAGAAACCACCTGCGCTCGCTTTACGCCCAATAAATCCGG
+
CCCCCGGGGGGGGGGGGGGGGGGGGGGGGGGGGGGGGDGGGGGFGGGGGGGGGGGGGGGGGGGFGGGGGGGGGGGGCFFGGGGGGFGGGGGGGGGGGGGGGGGGGGGGGGDGGGGG9FGGGGGFGFGGFFGGGGGGGGECGGGGGGGGGGGGGFGGGGGGGGGGGGGFGFGGGGGGGGCFGFGDFCGGGE6D9FGC?GGG+:,5+25?7C@<CFC@FFC>FGFEDA292?5/CG>CF>GGDA=)>FFCFGG
@M03364:276:000000000-BLYN8:1:1101:20587:8296 2:N:0:1
GGACTACACGGGTTTCTAATCCTGTTTGCTCCCCACGCTTTCGCACCTGAGCGTCAGTCTTTGTCCAGGGGGCCGCCTTCGCCACCGGTATTCCTCCAGATCTCTACGCATTTCACCGCTACACCTGGAATTCTACCCCCCTCTACAAGACTCTAGCCTGCCAGTTTCGGATGCAGTTCCCAGGTTGAGCCCGGGGATTTCACATCCGACTTGACAGACCGCCTGCGTGCGCTTTACGCCCAGTAATTCCG
+
CCCCCGGGGGGGGGGGGGEGGGGGGGGGGGGGGGGGGGGGGGGGGGGGAFGGGGGGGGGGGGGGGGGGGGDCCFEGGGGGGGGGGFGGGGGGGGGGGGGGGGFGFFFGEGEDFGGGGCDEEEGGGGGGGGGGGFGG9DFGGGGGEGGG9DGFGFGCFGGGGGGGGFFFCG>:7DF?>FFFFGGGGGGG?FGGGGCECCFGGGGGAF5DD3CGGF4DD5FC5C503)-8:EB33CF2=?EEE@??>7@:CF7
@M03364:276:000000000-BLYN8:1:1101:19134:8299 2:N:0:1
GGACTACAGGGGTTTCTAATCCTGTTTGCTCCCCACGCTTTCGCACCTGAGCGTCAGTCTTTGTCCAGGGGGCCGCCTTCGCCACCGGTATTCCTCCAGATCTCTACGCATTTCACCGCTACACCTGGAATTCTACCCCCCTCTACAAGACTCTAGCCTGCCAGTTTCGAATGCAGTTCCCAGGTTGAGCCCGGGGATTTCACATCCGACTTGACAGACCGCCTGCGTGCGCTTTACGCCCAGTAATTCCG
+
CCCCCGGEGEEGGGGGGFFFGGGGGGGGGGGGGGGGGGGGFGEEGGGGGGGGGGGGGGFFGGGGGGGGFEFGGGGGGGGGGEGDDGGGGGGGGFFGFFGGGGGGGFGFGGGGGGGFAFDGGFFE@CEGGGGGGGG9DDCFEGGGGGGGFG@FFFF,DEFGFFFFGGGGEGDFFGFFGGGGGCFGGGGFGGF*:?EGDEGGGGGGF<CDD5<DDFGF=F5=BG><1F;EFF@>DDGAB(;?E319*:FBGD*
@M03364:276:000000000-BLYN8:1:1101:21820:8303 2:N:0:1
GGACTACTGGGGTATCTAATCCTGTTTGCTCCCCACGCTTTCGAGCCTCAGTGTCAGTTACAGGCCAGAGAGCCGCTTTCGCCTCCGGTGTTCCTCCATATATCTACGCATTTCACCGCTACACATGGAATTCCACTCTCCTCTCCTGCACTCAAGTCTACCAGTTTCCAATGCATACAATGGTTGAGCCACTGCCTTTTACATCAGACTTAAGAAACCACCTGCGCTCGCTTTACGCCCAATAAATCCGG
+
CCCCCFFGGGGGEEGGGGGGFGDGGGGGGGGGGGGGGGEGGGGGGGGGGGGGGGGFGGGGGGGGGGGGFFGGGFEEGGFFFGFCDEGDEGCFGGGGGFFGGGAFFGGF>=FCFFGGGGGECCFGG8AEFE?EDFEFGFFDEE89D8DFGGCDFFFFEGGGCDEG<EGFDCCFF8=EA?,,EF,@FGGGGFFGDFGGCGGGGGFF+<CFGF>:CC7D5*DC55?==>2>9>D?CGGEF>E8E88;CCAEDCD
@M03364:276:000000000-BLYN8:1:1101:5131:8303 2:N:0:1
GGACTACTGGGGTATCTAATCCTGTTTGCTCCCCACGCTTTCGAGCCTCAGTGTCAGTTACAGGCCAGAGAGCCGCTTTCGCCTCCGGTGTTCCTCCATATATCTACGCATTTCACCGCTACACATGGAATTCCACTCTCCTCTCCTGCACTCAAGTCTCCCAGTTTCCAATGCACACAATGGTGGAGCCACTGCCTTTTACATCAGACTTAAGAAACCACCTGCGCTCGCTTTACGCCCAATAAATCCGG
+
CCCCCGGGGGGGDGGGGGGGGGGGGGGGGGGGGGFGGGGGGGGGGGGGGGGFGGGGGGGGGGGFCBFGGGGGGGG>FFCGEDGGFFGGCGGG9FAFFGGFGGGGGGFGEGGGGGFF<FGGDGGGDGGGFGGGGGFGGFGGGGGFGCGGGGGGCD8DF9DDCGFFAE>DFACF?8DCFGD6AECG,3=6?76DCFGGGGGGGGFF6<?*2*5+=CD@FF,=FGFBDE9BD>B;FC7CBF>CG>@FGGFFF)8
@M03364:276:000000000-BLYN8:1:1101:24090:8303 2:N:0:1
GGACTACTCGGGTTTCTAATCCTGTTTGCTCCCCACGCTTTCGAGCCTCAGTGTCAGTTACAGGCCAGAGAGCCGCTTTCGCCTCCGGTGTTCCTCCATATATCTACGCATTTCACCGCTACACATGGAATTCCACTCTCCTCTCCTGCACTCAAGTCTCCCAGTTTCCAATGCACACAATGGTTGAGCCACTGCCTTTTACATTAGACTTAAGAAACCACCTGCGCTCGCTTTACGCCCAATAAATCCGG
+
CCCCCGGGGGEGCGGGGGGGGGGGGGGGGGGGFEFGFGGGGGGCFGGGFGGDGGGGGGEDFGG8FGGGGFGGGGGG:CFGGGGEGGG>GGGGGGGGGGG9EEFGGGDFFCGGGGGGGEGGGGGGFGGGGGGGGCFGFC=FFFGF?D=@E?E?F,DEAFGGGGGD>DGGCDCFGGFGFD8+8@>DD>C?CGGCFC9D6;@<;C=+++22;+<<:+8DG*,,3*@50:>A>)5)9C>*55EG5),);FF)*>2
@M03364:276:000000000-BLYN8:1:1101:18733:8339 2:N:0:1
GGACTACACGGGTTTCTAATCCTGTTTGCTCCCCACGCTTTCGAGCCTCAGTGTCAGTTACAGGCCAGAGAGCCGCTTTCGCCTCCGGTGTTCCTCCATATATCTACGCATTTCACCGCTACACATGGAATTCCACTCTCCTCTCCTGCACTCAAGTCTCCCAGTTTCCAATGCACACAATGGTTGAGCCACTGCCTTTTACATCAGACTTAAGAAACCACCTGCGCTCGCTTTACGCCCAATAAATCCGG
+
ACCCCEF,FFGGCFGGGG<99FFGGGGGGGG8FFGFG7CFGFGFGEF@EGFEFGF9<EEFGFGGGG@D<8<FDDCE+BBCC@@FGFGGGEEGGFGFGGCFAFEAE,C<F?BFCEEGGGGGCEE@9:FFFFEGFGEGF8>FGG89,@E8F8@DEF@A,@=@FFGCFFADFFFFFGGGGGG6A933;+,5@,38@DC?FFGF77;CF72*429==7BGD>61*?A:=B>B@4459CCCE@587>1)>GFFGG7
@M03364:276:000000000-BLYN8:1:1101:21530:8354 2:N:0:1
GGACTACAAGGGTTTCTAATCCTGTTTGCTCCCCACGCTTTCGAGCCTCAGCGTCAGTTACAGACCAGAGAGCCGCCTTCGCCACTGGTGTTCCTCCATATATCTACGCATTTCACCGCTACACATGGAATTCCACTCTCCTCTCCTGCACTCAAGTCTCCCAGTTTCCAATGCACACAATGGTTGAGCCACTGCCTTTTACATCAGACTTAAGAAACCACCTGCGCTCGCTTTACGCCCAATAAATCCGG
+
CCCCCGGGGGGGGGGGGGGGGGGGGGGGGGGGGGGDGGGGGGGGGGGGGEGGGGGDGGGGGGGGGGGGGGGGGGGGGGGGGGGGGGGGGFGGGGGGGGGGGGGGGGFGGGGGGGGGGGGGGGGFFGGGFFGGGGGGGGGGGGGGFGGGGGGGGGGGGFGGGGGGGGGGGGFGGGGGGGG6EG8>FGG8FEFGGGGGGGGGGFGGFGD>DGGGFGG7C>@CFGFFFEAFFFFFFGGFBDEGE3=FCFFEGDC
@M03364:276:000000000-BLYN8:1:1101:24433:8369 2:N:0:1
GGACACAGGGGTTTCTAATCCTGTTTGCTCCCCACGCTTTCGCACCTGAGCGTCAGTCTTTGTCCAGGGGGCCGCCTTCGCCACCGGTATTCCTCACGATCTCTAGGCATTTCACCGCTACACGTGGAATTCTACCTCCCTCTACACGACTCTAGCCAACCAGTTTCAGATGCAATTCCCAAGTTAAGCTCGGGGCTTCCACATCTGACTTAATTTACCGCCTGCGTGCGCTTTACGCTCAGTATTTCCG
+
CCCCC8E8CFF;F,;C@CC@FE;CFFF@CCFEG8:+@FEG9F>7+@E<<CCF@6FFFA9C@E<FFGGF,@+7F+@F:FE@FC=:,8=7+:@,B,4,,,+4:=;5,,5,59CF9?FGFGGEG9=CE,>FFFGCF,=F,93>=D8DF9,3@8=DFC;E,,3+@+DCFGC;E97>,,@AEGGE3::,@;,<9DDEE4>8?F804:,6A8:+C+=7:+++2+<7:E81,)/)/)8577:552**2))**2*)**
@M03364:276:000000000-BLYN8:1:1101:15751:8376 2:N:0:1
GGACTACAGGGGTTTCTAATCCTGTTTGCTCCCCACGCTTTCGAGCCTCAGTGTCAGTTACAGGCCAGAGAGCCGCCTTCGCCTCCGGTGTTCCTCCATATATCTACGCATTTCACCGCTACACATGGAATTCCACTCTCCTCTCCTGCACTCAAGTCTCCCAGTTTCCAATGCACACAATGGTTGAGCCACTGCCTTTTACATCAGACTTAAGAAACCACCTGCGCTCGCTTTACGCCCAATAAATCCGG
+
CCCCCGGGGGGGGGGGGGGGGGGGGGGGGGGFGGGGGGGGGGGGGGGGGGGGGGGGGFGGGGGDGGGGGGGGGGGG@FGGGGGGGGGDCFGGFGGGGGGG9FDCFGGGGGGGGGGGGGGEFCGGGGGGGFAFFGGGGGGFGGGFFGGGGGGGGFFFGG;FGGEFGGGGGGGGGGGGGGGCEEFGGDFGG88FFGGGGGGG78EGFF*;DFCG>CGF5FFGFCFB2@9?@??DGFGE8>CEG>3);717;CC
@M03364:276:000000000-BLYN8:1:1101:21571:8388 2:N:0:1
GGACTACTCGGGTATCTAATCCTGTTTGCTCCCCACGCTTTCGCACCTGAGCGTCAGTCTTTGTCCAGGTGGCCGCCTTCGCCACCGGTATTCCTCCCGATCTCTACGCATTTCACCGCTACACCTGGAATTCTACCCCCCTCTACAAGACTCTAGCCTGCCAGTTTCGGATGCAGTTCCCAGGTTGAGCCCGGGGATTTCACATCCGACTTGACAGACCGCCTGCGTGCGCTTCACGCCCAGTAATTCCG
+
BCCCC<FCFC,:C:C,6C6CDFGGFFAFGFCFC@AEEC,BEFFGFFEF@C,FBCFGCCEFEC<C<FA<,,:,ECFBB@,<BFEC:,@FGCC<EF,F=,>,+@9,C,EF::FFEFGCDEGG:C9<8E@=FF?EFGFFDF=CEGCGGGF9B,6=DDF9;>E83@8D@>FEE+>CCFCFEED:EF,*,6411?E*C*8CEG6CF:,+10;737<5:*;7C*3:):>D?FFE075@33*.=:C8CB16*:65CFF
@M03364:276:000000000-BLYN8:1:1101:23590:8392 2:N:0:1
GGACTACTCGGGTTTCTAATCCTGTTTGCTCCCCACGCTTTCGCACCTGATCGTCAGTCTTTGTCCAGGGGGCCGCCTTCGCCACCGGTATTCCTCCTGATCTCTACGCATTTCACCGCTACCCCTGGAATTCTACCCCCCTCTACAAGACTCTAGCCTGCCAGTTTCGGATGCAGTTCCCAGGTTGAGCCCGGGGATTTCACATCCGACTTGACAGACCGCCTGCGTGCGCTTTACGCCCAGTAATTCCG
+
CCCCC@FCF;CEC6B<<,6FFGCEEFGEFGGE@,,6+@FEFG@EGE:<E,;ECEF8,<@FGGGGGGFGG:+@C:@FGGCAD:=:,,>+@@<AB,,?,,9:C,9<E<,97F++<@,C<:=@+6,4+AD==<<=DFGD9D6363@+>EEFBFF78,@78DC8BDGGC9;C;C5*;DFFEFFCFGFCFGFGGCGGE=>EGC?6;7FFC4<1*:33*0>;C4/::EB?:FBEBFE@DCF9F02::<?6>**6>:9
@M03364:276:000000000-BLYN8:1:1101:26521:8423 2:N:0:1
GGACTACTGGGGTATCTAATCCTGTTTGCTCCCCACGCTTTCGCGCCTCAGTGTCAGTTACAGGCCAGAGAGCCGCTTTCGCCTCCGGTGCTCCTCCATATATCTGCGCATTTCACCGCTACACATGGAATTCCACTCTCCTCTCCTGCACTCAAGTCTCTCAGTTTCCAATGCACACAATGGTTGAGCCACTGCCTATCACATCAGACTTAAGAAACCACCTGCGCTCGCTTTACGCCCAATAAGTCCGG
+
BCB<,;CF99A7FDC9EF<,@EE<CECFG,FEGGGE@CCFDE:,76@B@,C@F@@EF@F<A9<FGE@DEF8FGGDGGCFG@EGG>FG++8+CAFF4EEEFFC,,95EFGGC7F9,9:+8+@CE89EDFF9F8A?EC=8A8EFGC?8>38=88DC,=@FFC,C8;F,@A:DD,@,@ACF6@DCFF9C<<C@,D?FF,,,,,2;AF5+9*;>5BCCFDCFCG4AAEFFF>@ED>C*=6?;EBE)3);+37@>:
@M03364:276:000000000-BLYN8:1:1101:3148:8437 2:N:0:1
GGACTACCCGGGTTTCTAATCCTGTTTGCTCCCCACGCTTTCGAGCCTCAGTGTCAGTTACAGGCCAGAGAGCCGCTTTCGCCTCCGGTGTTCCTCCATATATCTACGCATTTCACCGCTACACATGGAATTCCACTCTCCTCTCCTGCACTCAAGTCTCCCAGTTTCCAATGCACACAATGGTTGAGCCACTGCCTTTTACATCAGACTTAAGAAACCACCTGCGCTCGCTTTACGCCCAATAAATCCGG
+
CCCCCFEFGGGGGGGGGGGGGGGGGGGGGGGGGGGGGGGGGGGGFGGGGGGGGGGGGGGGGGGGGGGGGGGGGGGGFGGGGGGGEFGGGGGGGGGGGGGGGGGGGFGGGGGGGGGGGGDEGGGGGDGGFFEF9FFGGFGGGGGFFGGGGFFGGGGGGGGGFGGGGGGGFGGGGGGGGGGGGG?GGGGDGFGFGDGGCF9EGGGGFFGGGGFDC+D+;>FF?GF9BABE25??CCD>>?G@C3=AGFFFC)2
@M03364:276:000000000-BLYN8:1:1101:24323:8471 2:N:0:1
GGACTACCGGGGTTTCTAATCCTGTTTGCTCCCCACGCTTTCGAGCCTCAGTGTCAGTTACAGGCCAGAGAGCCGCTTTCGCCTCCGGTGTTCCTCCATATATCTACGCATTTCACCGCTACACCTGGAATTCTACCCCCCTCTACAAGACTCTAGCCTGCCAGTTTCGGATGCAGTTCCCAGGTTGAGCCCGGGGATTTCACATCCGACTTGACAGACCGCCTGCGTGCGCTTTACGCCCAGTAATTCCG
+
CCCCCGGGDGGGGGGGGGGGGGGGGGGGGGGGGGGGGGGGGGGGGGGGGGGGGGGGGGGGGGGCFFGGGGFGFGGGCGFGGGGGGGGGGGGGGGGGGGGCDGGGGGGGGGGGGGGGGGGGGGGGGGGGGGGGGGGGGGCFDGGGGGGGFGGGGGGGGGGGGGGFFGGGGGGGGGGGFGGGGGGGGGC?FGGFGGGGGGGGGGGGAGGGCDGGGDGGGCGGFGF67A9BB@B>DGGAFFGGC>0/:D?BGGC
@M03364:276:000000000-BLYN8:1:1101:10486:8494 2:N:0:1
GGACTACCGGGGTTTCTAATCCTGTTTGCTCCCCACGCTTTCGCACCTGAGCGTCAGTCTTTGTCCAGGGGGCCGCCTTCGCCACCGGTATTCCTCCAGATCTCTACGCATTTCACCGCTACACCTGGAATTCTACCCCCCTCTACAAGACTCTAGCCTGCCAGTTTCGGATGCAGTTCCCAGGTTGAGCCCGGGGATTTCACATCCGACTTGACAGGCCGCCTGCGTGCGCTTTACGCCCAGTAGTTCCG
+
CCCCCGGGGGGGGGGGGGGGGGGGGGGGGGGGGGGGGGGGGGGGGGGGGGGGEGGGGGGGGGGGGGGGGGGGGGGGGGFFGGG,FEFCEFGFEFGGF8ECFGGGGGGGGGGGGGGGGGGGGGGGDDGFGGGGFGGGGGFGGGGGGGGCFCFGFFG9FDFGGFC6FGGCEGC8*>E9DGGGGEFFGGFGDFGDEGGG5EFGC7C+;C5CGCC8**6+9CG=DDFFF52>257:DGGF?6;C57:)*:95:C*
@M03364:276:000000000-BLYN8:1:1101:12370:8506 2:N:0:1
GGACTACTGGGGTTTCTAATCCTGTTTGCTCCCCACGCTTTCGAGCCTCAGCGTCAGTTACAGACCAGAGAGCCGCCTTCGCCACTGGTGTTCCTCCATATATCTACGCATTTCACCGCTACACATGGAATTCCACTCTCCTCTTCTGCACTCAAGTCTCCCAGTTTCCAATGACCCCCCCCGTTTGAGCCGGGGGCTTTCACATCAGACTTAAGAAACCGCCTGCGCTCGCTTTACGCCCAATAAATCCG
+
CCCCCGGGGGGGGGGGGGGGGGGGGGGGGGGFGGGGGGGGGGGGGGGGGGGGGGGGGGGGGGGGGGGGGGGGGGGGGGGGGGGGGGGGGGGGGGGGGGGDFGGGC?FFEEGGGAEGCECGFD,A@EGFGFGGGF9E,>=FCGFD9,@>E,>DFFFGEF,@A@FGGGGGDGCFGAFG,+3@E:B@F68C5EGDGGGG5>CCF+:7@<C8=<FC7:@CCCF;5EE?1),57375D53)*-?EGE007C*4D<9
@M03364:276:000000000-BLYN8:1:1101:17388:8527 2:N:0:1
GGACTACACGGGTTTCTAATCCTGTTTGCTCCCCACGCTTTCGAGCCTCAGTGTCAGTTACAGGCCAGAGAGCCGCTTTCGCCTCCGGTGTTCCTCCATATATCTACGCATTTCACCGCTACACTTGGAATTCCACTCTCCTCTCCTGCACTCAAGTCTCCCAGTTTCCAATGCACACACTGGTTTAGCCACTGCCTTTTACATCCGCCTTACGATACCCCCTGCGCTCGCTTTACGCCCAATAAATCCGG
+
CCCCCFG8CFGGGGGGGGGGGGGGGGGGFGEEGGFC@CFFGGGGFFGGGG8<FFFGGFFFG,C@FGGG8,EFGGGG:CCFGGG,??FGGGFFGFAFED?BDE,?@AFF7::FE@9FGGCG:FFG,9CFFGFFGG;FF,,AEDG=>EDF8DFF=>=FFF9D9B?8DFEGFFG=@8EC8=8+3EDA:,,=2D,@@<,3@FFC;2,2+00*3*<;*/**3/5,:999269)())/:C7450CGG38A7@=)*2/
@M03364:276:000000000-BLYN8:1:1101:16337:8527 2:N:0:1
GGACTACTAGGGTATCTAATCCTGTTTGCTCCCCACGCTTTCGCACCTGAGCGTCAGTCTTTGTCCAGGGGGCCGCCTTCGCCACCGGTATTCCTCCAGATCTCTACGCATTTCACCGCTACACCTGGAATTCTACCCCCCTCTACAAGACTCTAGCCTGCCAGTTTCGGATGCAGTTCCCAGGTTGAGCCCGGGGATTTCACATCCGACTTGACAGACCGCCTGCGTGCGCTTTACGCCCAGTAATTCCG
+
CCCCCGGGAAFGGEGGGGGGGGGGGGGGGGEGGGGGGGGGGGGEGGEFCFGCFGGGGGFGGFGGGGGGCEGGCFGGGGGGGGDGFGGGG7FGGBEFG8FFGCFGGGGGGGGGGGGGGGGGGGGGGGGFFGGGGA;CF,@FDCEGGGE9,@FGGGGGGGFGCFGGGGGGGBEGGFFFFGA399DFGGGGGGGCGE5C7BCFGGGFFG4<DD5D:DGGD4CF)=.40475<@EBG<FA=?GGGFFFF7=AGF>
@M03364:276:000000000-BLYN8:1:1101:9271:8532 2:N:0:1
GGACTACTGGGGTTTCTAATCCTGTTTGCTCCCCACGCTTTCGAGCCTCAGTGTCAGTTACAGGCCAGAGAGCCGCTTTCGCCTCCGGTGTTCCTCCATATATCTACGCATTTCACCGCTACACCTGGAATTCTACCCCCCTCTACAAGACTCTAGCCTGCCAGTTTCGGATGCAGTTCCCAGGTTGAGCCCGGGGATTTCACATCCGACTTGACAGACCGCCTGCGTGCGCTTTACGCCCAGTAATTCCG
+
CCCCCFGGGGGGGGGGGGGGGGGGGGGGGGGGGGGGGGGGGGGGFGGGGGGGGGGGGGGGGGGGGFGGGGGGGGGGGGGGGGGGGGGGGGGGGGGGGGGGGGGGGGGGGGGGGGGGGGGGGGGGGGGGGGGGGGGGGGGGGGGGGGGGGGGGGGGGGGGGGGGGGGGGGGGGGGGGGCFGFFGGGGGGGGGGGGEGGGGGGGGGFGGGGGGGGGGGG4=FEGFFFFF>;EBFDG39F?GGE>1<F>FFFG*
@M03364:276:000000000-BLYN8:1:1101:13719:8549 2:N:0:1
GGACTACTAGGGTATCTAATCCTGTTTGCTCCCCACGCTTTCGCACCTCAGTGTCAGTATCAGTCCAGGTAGTCGCCTTCGCCACTGGTGTTCCTTCCTATATCTACGCATTTCACCGCTACACAGGAAATTCCACTACCCTCTACCATACTCTAGCTTGCCAGTTTTGGATGCAGTTCCCAGGTTGAGCCCGGGGATTTCACATTCAACTTAACAAACCACCTACGCGCGCTTTACGCCCAGTAATTCCG
+
CCCCCGGGGGGGGGGGGGGGGGGGGGGGGGGGGGGGGGGGGGGGGGGGGGGGGGGGGGGGGGGGGGGGGGGGGGGGGGGGGGGGGGGGGGGGGGGGGGGGGGGGGDGGGGGGGGGGGGGGGGGGGGGGGGGGGGGGGGFGGGGGGGGDGGGDFGGFGGFGGFGFFDFGGG8DFGGGGGGGGGGGGGGGFFGFCGGDEG8?>FGFFFGGGGGGGFGGGGGDFGFDFFFFBFFFGGFFFFGGGBD8F7FCFG*
@M03364:276:000000000-BLYN8:1:1101:16260:8561 2:N:0:1
GGACTACTGGGGTTTCTAATCCTGTTTGCTCCCCACGCTTTCGAGCCTCAGTGTCAGTTACAGGCCAGAGAGCCGCTTTCGCCTCCGGTGTTCCTCCATATATCTACGCATTTCACCGCTACACATGGAATTCCACTCTCCTCTCCTGCACTCAAGTCTCCCAGTTTCCAATGCACACAATGGTTTAGCCACTGCCTTTTACATCAGACTTAATAAACAACCTGCGCTCGCTTTACGCCCAATAAATCCGG
+
CCCCCGGGGGGGGGGGFGGGGGGGGGGGGGGGGGGGGGGGGGGGGGGGGGGGGGGGGGGGGGGGFFGGGGGGGGGGGGGGGGGGGGGGGGGGGGGGGGGGGGGFEGGGEGGGGGDGGGGGGGGGGGGGGGGGGGGGGFGGGEGGG?DFGGGFGEGGGGFFDF?EGGFFAFDG88DDFGDG8DGGF,4@F@FGG??FGGGG?FGFFFC2*;C+:+2=:?,1@CA4=*4@):BFGGGEE@E7CF@4CFACC5:
@M03364:276:000000000-BLYN8:1:1101:18562:8572 2:N:0:1
GGACTACACGGGTTTCTAATCCTGTTTGCTCCCCACGCTTTCGCACCTCAGTGTCAGTATCAGTCCAGGTAGTCGCCTTCGCCACTGGTGTTCCTTCCTATATCTACGCATTTCACCGCTACACAGGAAATTCCACTACCCTCTACCATACTCTAGCTTGCCAGTTTTGGATGCAGTTCCCAGGTTGAGCCCGGGGATTTCACATTCAACTTAACAAACCACCTACGCGCGCTTTACGCCCAGTAATTCCG
+
CCCCCGGGGGGGGGGGGGGGGGGGGGGGGGGGGGGGGGGGGGGGGGGGGGGGGGGGGGGGGGGGGGGGGGGGGGGGGGGGGGECFGGGGGGGGGGGGGGGGAFGGGGGGEGGGGGGGGGGFGGGFGGCFGGGGGGGGGGGGGGGGGGGEFGGGGGGCFFGGGGGGCFGCEFFCGGGAEGGF,@C@EEDEBFDE>GEEGGGG;F9BGGGGGGGG>FGGFGGFGFBBF9?9ADF<CDE61BEGF;FG7:?7F6
@M03364:276:000000000-BLYN8:1:1101:17398:8573 2:N:0:1
GGACTACAAGGGTATCTAATCCTGTTTGCTCCCCACGCTTTCGAGCCTCAGTGTCAGTTACAGGCCAGAGAGCCGCTTTCGCCTCCGGTGTTCCTCCATATATCTACGCATTTCACCGCTACACATGGAATTCCACTCTCCTCTCCTGCACTCAAGTCTCCCAGTTTCCAATGCACACAATGGTTGAGCCACTGCCTTTTACATCAGACTTAAGAAACCACCTGCGCTCGCTTTACGCCCAATAAATCCGG
+
CCCCCGGGGGGGGGGGGGGGGGGGGGGGGGGGGGGGGGGGGGGGGGGGGGGGGGGGGGGGGGGGGGGGGGGGGGGGGGGGGGGGGGGGGGGGGGGGGGGGGGGGGGGGGGGGGGGGGGGGGGGGGGGGGFGGGGGGGGGGGGGGGGGGGGGGGGGGGGGGGGGGGGGGGGGGGGGFGGGGGGGGGGGGGCDFCFGGGGGGCGFF?:C*@FGGC82BFFDFFGF2>E2?A>;BCF>4B>CCCF5;FCFCCD>
@M03364:276:000000000-BLYN8:1:1101:21038:8582 2:N:0:1
GGACTACTGGGGTTTCTAATCCTGTTTGCTCCCCACGCTTTCGCACCTGAGCGTCAGTCTTTGTCCAGGGGGCCGCCTTCGCCACCGGTATTCCTCCAGATCTCTACGCATTTCACCGCTACACCTGGAATTCTACTCCCCTCTACAAGACTCTAGCCTGCCAGTTTCGAATGCAGTTCCCAGGTTGAGCCCGGGGATTTCACATCCGACTTGACAGACCGCCTGCGTGCGCTTTACGCCCAGTAATTCCG
+
CCCCCGG,6EFGGGGGGGGGGGGGGG<FGG9FGGG:FGGGGGGGC+@F6EGGGGGGGGC,C9F@FGGGG:+@FGGGDGGGGGGGG,@FG@FGGCFGGGGGG=EGGGGGGGGGGGGGGGGGGGGGGGGGGFFFGCGG,6DFEGGG9E,,,6DFF=EF,,6,@EGGGFFG6+8DFFGFGGG,E9DGGG,AGGGDE?EG*BFGGGGGFG4<DGGG>>CF*;FG>GFFFF0),;>>DGGF?8CEGFFFGD*<FF9
@M03364:276:000000000-BLYN8:1:1101:27389:8583 2:N:0:1
GGACTACCGGGGGTTCTAATCCTGTTTGCTCCCCACGCTTTCGAGCCTCAGTGTCAGTTACAGGCCAGAGAGCCGCTTTCGCCTCCGGTGTTCCTCCATATAGCTACGCATTTCACCGCTACACATGGAATTCCACTCTCCTCTCCTTCACTCACGTCTCCCATTGTCCAAGGAACATAATGGTTGAGCCACAGCCTTTTACATCAGACATAAGAAACCACCTGCGCTCGCTTTACGCCCAATAAATCCG
+
@CC@CFFFECCC+F:EF<<EEF<FGFC89@FGG>FCCB7:<CF@E,@EFFG6,CFF96CFCGG8FC,C<<C,C,@=F:7<B7,B=FGGCCCEDFF<,AF,5A,,4,5FF+4CFDAE:?+6++8A=EGGFDGG9<DAG89F8@F+,3,,6@3=6D,38@33,,@,8,7@AF,,*,,,5,7,,,53=C8C7?>D,,28;,6,4:<++2**8*=C>8::?C=7:*)(/)(.:=A8<*@>:;CEC3,?FC6<69
@M03364:276:000000000-BLYN8:1:1101:7240:8600 2:N:0:1
GGACTACTGGGGTATCTAATCCTGTTTGCTCCCCACGCTTTCGAGCCTCAGTGTCAGTTACAGGCCAGAGAGCCGCTTTCGCCACCGGTGTTCCTCCATATATCTACGCATTTCACCGCTACACATGGAATTCCACTCTCCTCTCCTGCACTCAAGTCTACCAGTTTCCAATGCATACAATGGTTGAGCCACTGCCTTTTACACCAGACTTAATAAACCACCTGCGCTCGCTTTACGCCCAATAAATCCGG
+
CCCCCGGGGGGGGGGGGFFGGGGGGGGGGGGGGGGGGGGGGGGGGGGGGGGGGGGGGGGGGGGGGGGGGGGGGGGGGGFGGGGGGGGGGGGGGGGGGGGFGGGGGGGGGGGGGGGGGGGGGGFGGGGGGGGGGGGGFGGGGGGFDGGGGGGFGGGGGGGGGGGGGGGGGGDDD?FFGGGGGGGGGGGFG??DEFGFGEGGGFGGFGG5CFGGGGGGGG?EFGFFFFFFFFDBGGGFFFCBC>@FGGFE41>
@M03364:276:000000000-BLYN8:1:1101:23685:8604 2:N:0:1
GGACTACCGGGGTTTCTAATCCTGTTTGCTCCCCACGCTTTCGAGCCTCAGTGTCAGTTACAGGCCAGAGAGCCGCTTTCGCCTCCGGTGTTCCTCCATATATCTACGCATTTCACCGCTACACATGGAATTCCACTCTCCTCTCCTGCACTCAAGTCTCCCAGTTTCCAATGCACACAATGGTTGAGCCACTGCCTTTTACATCAGACTTCAGAAACCACCTGCGCTCGCTTTACGCCCAATAAATCCGG
+
CCCCCGGGGGGG@FGGGGFGGFGGGGGGGDGGFGFEEGGGGGGCCFEAFFGAEFE9CCFGGAFGGGGGGGCGGGGGDGDGGGGDGFGGFEFGGGGFGGGCDEGGGCGGGGGDFFGGGDGEDBA@F:EFGEGGGGGG9EF8EFEGGFGGGGG8>8DGFGDFAFFGGGGGGGGGGGGGGG6@GDFGEEFGF7FFFCCGGCGAFGFGFDFDF4++==FGGGGF*CFED>@BFFF?C7F<>1EEGF@F7+7?6))
@M03364:276:000000000-BLYN8:1:1101:6472:8612 2:N:0:1
GGACTACCGGGGTATCTAATCCTGTTTGCTCCCCACGCTTTCGAGCCTCAGTGTCAGTTACAGGCCAGAGAGCCGCTTTCGCCTCCGGTGTTCCTCCATATATCTACGCATTTCACCGCTACACATGGAATTCCACTCTCCTCTCCTGCACTCAAGTCTCCCAGTTTCCAATGCACACAATGGTTGAGCCACTGCCTTTTACATCAGACTTAAGAAACCACCTGCGCTCGCTTTACGCCCAATAAATCCGG
+
CCCCCGFGGGGGG>FGGFGGGGGGGGGGGGGGGGGGGGGGGGGGGGGGGGGGGGGGGGGGGGGGFGGGGGGGGGGGDEFGGGEGGGGDGGFEGGGGGGGGGGEFCFGGGGGCFGCFFGGGGGGGFGGGFFGFGACGFG9FGGGFGGGGGFGGGGGGGG,DGGDFGGGGFFFFGGDFAD6FCC8FFE?FGC8FGFGCEGG7FFC9;8C9F59:CFGGGGCC4C>>B>2826?FG<FCB?CCEFFAFC+505<
@M03364:276:000000000-BLYN8:1:1101:18041:8620 2:N:0:1
GGACTACTGGGGTTTCTAATCCTGTTTGCTCCCCACGCTTTCGCACCTGAGCGTCAGTCTTTGTCCAGGGGGCCGCCTTCGCCACCGGTATTCCTCCAGATCTCTACGCATTTCACCGCTACACCTGGAATTCTACCCCCCTCTACAAGACTCTAGCCTGCCAGTTTCGGATGCAGTTCCCAGGTTGAGCCCGGGGATTTCACATCCGACTTGACAGACCGCCTGCGTTCGCTTTACGCCCAGTAATTCCG
+
CCCCCGGFGFGGGECFGGGGGGGGGGGGGGGGGGGGGGGGGGGGGGGGFEFGGGGCEFFGGGGEGGGGGGGGDGGGGGGGGGGGGGGGG+BFGGGG?,BEFCE<EFGGD@GGGGDGGGGGGGGGGGD@FGGGGGGGGFDGEGEGFGF9E6DFGGGGGFFBFGGCFCCFD**@::<,2<FFECFGGGCFGGGGGEDGEGGGG7<@=C8CDDGGFCF7C<FF>EDFF:>5(05@DFF)9(1:EB(/20@9DG4
@M03364:276:000000000-BLYN8:1:1101:4263:8644 2:N:0:1
GGACTACTGGGGTTTCTAATCCTGTTTGCTCCCCACGCTTTCGCACCTGAGCGTCAGTCTTTGTCCAGGGGGCCGCCTTCGCCACCGGTATTCCTCCAGATCTCTACGCATTTCACCGCTACACCTGGAATTCTACCCCCCTCTACAAGACTCTAGCCTGCCAGTTTCGAATGCAGTTCCCAGGTTGAGCCCGGGGATTTCACATCCGACTTGACAGACCGCCTGCGTGCGCTTTACGCCCAGTAATTCCG
+
CCCCCGGGGGGGGGGGGGGGGGGGGGGGGGGGGGGGGGGGGGGGGGGGFFGGGGGGGGGGGGGGGGGGGGGGGGGGGDGGGGCFGGGDGGGGGGGGGGGGFGGGGGGGGGDGGGGGGGGGEGGGGGGFGGFGGGGGGFGGGGGFGGGGGGGGGGGGGGFGGCCDCGDF58DFGGGGGGGGGGGGGGECFGGGDGGGCEGGGGGFFGGGGGGGFGGC47FFDDFFBFFE0>DEDD*)9?GEGFFFGCFDGG*
@M03364:276:000000000-BLYN8:1:1101:9345:8645 2:N:0:1
GGACTACTCGGGTTTCTAATCCTGTTTGCTCCCCACGCTTTCGCACCTGAGCGTCAGTCTTTGTCCAGGGGGCCGCCTTCGCCACCGGTATTCCTCCAGATCTCTACGCATTTCACCGCTACACCTGGAATTCTACCCCCCTCTACAAGACTCTAGCCTGCCAGTTTCGGATGCAGTTCCCAGGTTGAGCCCGGGGATTTCACATCCGACTTGACAGACCGCCTGCGTGCGCTTTACGCCCAGTAATTCCG
+
CCCCCGGGGGGGGGGGGGGGGGGGGGGGGGGGGGGGGGGGGGGGGGGGGGGGGGGGGGGGGGGGGGGGGGGGGGGGGGGGGGGGGGGGGEGGGGGGGGGGGGGGGGGGGGGGGGGGGGGGEGGGGGGGGGGGGGGGGGGGGGGGGGGGGGGGGFGGGGGGGGGGGGGGGGGGED7DGGGGGGGGGGGGGGGGGGCCEGGGFC9:AGGGGGGGGCGCFGGGFGFF?FFFFFFFGGFAFFGGGF?F=FFFFF*
@M03364:276:000000000-BLYN8:1:1101:28299:8657 2:N:0:1
GGACTACTAGGGTTTATAATCCTGTTTGCTCCCCACGCTTTCGCACCTGAGCGTCAGTCTCTGTCCAGGGGGCCGCCTTCGCCACCGGTATTCCTCCAGATCTCTACGCATTTCACCGCTACACCTGGAATTCTACCCCCCTCTACAATACTCTAGCCTGCCAGTTTCGGATGCAGTACCCACGTCGACCCCGGGGTTTTCACATCCGCCTTGTCAGACAGCCGCTGTGCGTTGTACGCCCAGCATTCCCC
+
@-8ACF8FC@C-;C,,<CE,C,<FCFEFGFGFFGGCGGGE,;,B@@C,,,;,@@@@6CFFAF,FD6,,9,+7:C::@FFFFGG@BBFC+8F<EC,:=FA?E,9ECEFFC=CE,CAFC:+++6=,@F,4FEFGGBFF9D>F8=E+,>D9,3@+@;@,>D9>DF68B9@A+****,,7@,,,3,**1*4**44A/*B5*=1/;CF+:**/**//;2;7;0@*)2)(()-0(*8)1)1)1,//*)(.**0)7=*
@M03364:276:000000000-BLYN8:1:1101:9976:8661 2:N:0:1
GGACTACACGGGTTTCTAATCCTGTTTGCTCCCCACGCTTTCGAGCCTCAGTGTCAGTTACAGGCCAGAGAGCCGCTTTCGCCACCGGTGTTCCTCCATATATCTACGCATTTCACCGCTCCACATGGAATTCCACTCTCCTCTCCTGCCCTCAAGTCTACCAGTTTCCAATGCATACAATAGTTGAGCCACTGCCTTTTACACCAGACTTAATAAACAACCTGCGCTCGCTTTACGCCAAATACATCCGG
+
C@CCCGGFFGGGGGEEFFGDFGGGGGGGEFFFGGFG7FEDGGGEEC@CGFFFCGDFCFCFGFGGGGGGGG8FGGGE7CCFG,@@:ECC@@FFGFDD=EFFCFEDEFGGDE:FFGDGGGG>+>E<DFFG8FCEF,CE;8DAFFFGBEGC,,@6388,8EFADA885CFG:EC,,@=E,9,=E,,@@;:,@::CE69D,7B7CC,*377*<D;+5;;+=:,1976BB4>99>)2*/C6)0***87A+;7?*:2
@M03364:276:000000000-BLYN8:1:1101:7074:8667 2:N:0:1
GGACTACCAGGGTTTCTAATCCTGTTTGCTCCCCACGCTTTCGAGCCTCAGTGTCAGTATCAGTCCAGGTAGTCGCCTTCGCCACTGGTGTTCCTTCCTATATCTACGCATTTCACCGCTACACAGGAAATTCCACTACCCTCTACCATACTCTAGCCTGCCAGTTTCGGATGCAGTTCCCAGGTTGAGCCCGGGGATTTCACATCCGACTTGACAGACCGCCTGCGTGCGCTTTACGCCCAGTAATTCCG
+
CCCCCGGGGGGGGGGGGGGGGGGGGGGGGGGGGGGGGGGEGGGGGGGGGGGGGGGGGGGGGGGGGGGGGGGGGGGGGGGGGGGGGGGGGGGGGGGFGGGGGGFFGGFGGGGGGGGCFGGGGGGGGGGGGGG9FFGGGGGGGGGGGG,8ED8FGFGC9DFGGGG8EECF>6@CEFDF8@EEGFFGGGGGGGFGGGGGGGGGG@:9BF*9CGCDGDGGGFGFDGE@DFFB2)::DGGEFFGGG366CC=?@F9
@M03364:276:000000000-BLYN8:1:1101:25607:8684 2:N:0:1
GGACTACCAGGGTTTCTAATCCTGTTTGCTCCCCACGCTTTCGAGCCTCAGTGTCAGTTACAGGCCAGAGAGCCGCTTTCGCCTCCGGTGTTCCTCCATATATCTACGCATTTCACCGCTACACATGGAATTCCACTCTCCTCTCCTGCACTCAAGTCTCCCAGGTTCCAATGCACACAATGGTTGAGCCACTGCCTTTTACATCAGACTTAAGAAACCAACTGCGCTCGCTTTACGCTCAATAAATCCGG
+
CCCCCFGGGGGGGGGGGGGGGGGGGGEGGGGGDFGGDE@FFGGGFCFGGGGGGGGFGGGGGGCFGGEDFGFEDGEGCFEGGGGGGGGGGGGGEFGGFGFGGG9AEGFFGGGGGGAEFEGGGGGGGGEGGFGGGFGGFGCDFD89D=E?FGGGGFGFDDFD9DGG+DFG@EFAE>DGDFGGGGCFGG6EFGFGGGCCFEGADFFGFGG>*A5=CFGGGGGG4EFEEF9B):?AFFGF;=11:43AFGF50:/
@M03364:276:000000000-BLYN8:1:1101:19056:8705 2:N:0:1
GGACTACAGGGGTTTCTAATCCTGTTTGCTCCCCACGCTTTCGAGCCTCAGTGTCAGTTACAGGCCAGAGAGCCGCTTTCGCCTCCGGTGTTCCTCCATATATCTACGCATTTCACCGCTACACATGGAATTCCACTCTCCTCTCCTGCACTCAAGTCTCCCAGTTTCCAATGCACACAATGGTTGAGCCACTGCCTTTTACATCAGACTTAAGAAACCACCTGCGCTCGCTTTACGCCCAATAAATCCGG
+
CCCCCDFFGGGGGGGGGGGGGGGGGGGGGGGGGGGGGGGGGGG@,BFGGGGGGGGGGGGGGGGGGGGGGFGEGFGGGGGGGGGGGGGGGGGGEGGGGGGCGG9C=EGCEGGGGGGFFGGEGGCF9FGGG9EFGFGGGFGGGGFGGGGGGGGGGG88CAGGFGFDFGGGGCFGDGCFGF8DFGFGGG?FGGGGF6FGCFGFGG7CFDF5CDF7CF:DCGDGFGF=B>AADFF?FFG=B(=8EF@);@A<FCC
@M03364:276:000000000-BLYN8:1:1101:16147:8712 2:N:0:1
GGACTACTCGGGTATCTAATCCTGTTTGCTCCCCACGCTTTCGAGCCTCAGTGTCAGTTACAGGCCAGAGAGCCGCTTTCGCCTCCGGTGTTCCTCCATATATCTACGCATTTCACCGCTACACATGGAATTCCACTCTCCTCTCCTGCACTCAAGTCTCCCAGTTTCCAATGCACACAATGGTTGAGCCACTGCCTTTTACATCAGACTTAAGAAACCACCTGCGCTCGCTTTACGCCCAATAAATCCGG
+
CCCCCGGGGGGGGGGGGGGGGGGGGGGGGGGGGGGGGGGGGGGGGGGGGGGGGGGGGGGGGFGGGGGGGGGGGGGGGGGGGGGGGGGGGGGGGGGGGGGGGGGGGGFGGGGGGGGGGGGGGGGGGGGGGGGGGFCFGGFGGGGGGGGGGGGGGGGGFGGGGGFGGGGGGGFGG8EEFFGCDGFCFEFECGFGGGGFFGGG?CGGFGF59CCFGDGGGG6>FGFFFF952:D;FCGFA>GG*:=AFCFEFGC
@M03364:276:000000000-BLYN8:1:1101:2831:8718 2:N:0:1
GGACTACTGGGGTTTCTAATCCTGTTTGCTCCCCACGCTTTCGCACCTGAGCGTCAGTCTTCGTCCAGGGGGCCGCCTTCGCCACCGGTATTCCTCCAGATCTCTACGCATTTCACCGCTACACCTGGAATTCTACCCCCCTCTACAAGACTCTAGCCTGCCAGTTTCGAATGCAGTTCCCAGGTTGAGCCCGGGGATTTCACATCCGACTTGACAGACCGCCTGCGTGCGCTTTACGCCCAGTAATTCCG
+
CCCCCGGGGGGGGGGGGGGGGGGGGGGGGGGFGGGGGGGGGGGGGGGGGGGGGGGGGEGGGGGGGGGGGGD@EDGGGGGGGGGGGGGGGGGGGGGFGGFGGGGFGGGGGGDEGGGGGGGDGGGGGGGGGGGGGGGFFGGEGGGGGGGCF@FFC9FGGCCC8BFFFFGGGGFFGGGGGF?F<;BFGGGGFGGE5EGGDEGGGGGGFGGGC<CGF7*;CDGFBE3<34(<?>>:DDG966ECG@<:FFFAGG9
@M03364:276:000000000-BLYN8:1:1101:4506:8722 2:N:0:1
GGACTACTGGGGTTTCTAATCCTGTTTGCTCCCCACGCTTTCGAGCCTCAGTGTCAGTTACAGGCCAGAGAGCCGCTTTCGCCTCCGGTGTTCCTCCATATATCTACGCATTTCACCGCTACACATGGAATTCCACTCTCCTCTCCTGCACTCAAGTCTCCCAGTTTCCAATGCACACAATGGTTGAGCCACTGCCTTTTACATCAGCCTTAAGAAACCACCTGCGCTCGCTTTACGCCCAATAAATCCGG
+
CCCCCGGGGGGGGGGGGGGGGGGGGGGGGGGGGGGGGGGGGGGGEGGGGGGGGGGGGGGGGGGGGGGGGGGGGGGGEGGFGGGGGGGGGGGGFGGGGGGGGGGGFGGGDGGGGGGGGGGGGGGGGGGGFFFGGGEFFGAFFGFDCFGFGFGGGGGGFGFAGGFFGFGGEFGG?FFFFGG?=>EFG+,1@8,@C:9DFFGG?7ECFCF*;38CCFGGGGFFFGF2)*-9=?BFGGGEDDGGGF@6CFFEG32
@M03364:276:000000000-BLYN8:1:1101:12460:8726 2:N:0:1
GGACTACAGGGGTTTCTAATCCTGTTTGCTCCCCACGCTTTCGAGCCTCAGTGTCAGTTACAGGCCAGAGAGCCGCTTTCGCCTCCGGTGTTCCTCCATATATCTACGCATTTCACCGCTACACATGGAATTCCACTCTCCTCTCCTGCACTCAAGTCTCCCAGTTTCCAATGCACACAATGGTTGAGCCACTGCCTTTTACATCAGACTTAAGAAACCACCTGCGCTCGCTTTACGCCCAATAAATCCGG
+
CCCCCGGGGGGGGGGGGGGGGGGGGGGGGGGGGGGGGGGGGGGGGGGGGGGGGGGGGGGGGGGGGGGGGGGGGGGGGGGGGGGGGFGGGGGGGGGGGGGGGGGGGGGGGGGGGGGGGGGGGGGGGGGGFFGGGGGGGGGGGGGGGGGGGGGGDGGGFGGGGGGGGGFGFFFGGGGGGGGCFGDGGGGGGGCFDFCFGGGGGGGGFGGGGGGC7DFG7C8FFGFEFEA>@BFFG5@CE@EEGFFFGFFFFD9
@M03364:276:000000000-BLYN8:1:1101:22791:8733 2:N:0:1
GGACTACAAGGGTTTCTAATCCTGTTCGCTACCCATGCTTTCGAGCCTCAGCGTCAGTTACAGACCAGACAGCCGCCTTCGCCACTGGTGTTCTTCCATATATCTACGCATTTCACCGCTACACATGGAATTCCACTCTCCTCTCCTGCACTCAAGTCTACCAGTTTCCAATGCATACAATGGTTGAGCCACTGCCTTTTACACCAGACTTAAGAAACCACCTGCGCTCGCTTTACGCCCAATAAATCCGG
+
CCCCCGGGGGGGGGGGGFGGGGGGGGGGGGGGGGGGGGGGGGGGGGGGGGGGGGGGGGGGGGGGGGGGGGGGGGGGGGGGGGGGGGGGGGGGGGGGGGGGGGGGGGGGGGGGGGGGGGGGGGGGGGGDFCFGGGGGGGGGGGGGGGGFGGGGGFGGGGGGGGGGFGGFGGGGGGGGGGGGGGGGGGGEG??CFEFGGGGGGGGGFGGGGGGGGFFGGGEGFEFFFFFFFFFFGGGFEFGGGFFFGGFFGGG
@M03364:276:000000000-BLYN8:1:1101:4815:8734 2:N:0:1
GGACTACTAGGGTATCTAATCCTGTTTGCTCCCCACGCTTTCGAGCCTCAGTGTCAGTTACAGGCCAGAGAGCCGCTTTCGCCTCCGGTGTTCCTCCATATATCTACGCATTTCACCGCTACACATGGAATTCCACTCTCCTCTCCTGCACTCAAGTCTCCCAGTTTCCAATGCACACAATGGTTGAGCCACTGCCTTTTACATCAGACTTAACAAACCACCTGCCCTCGCTCTACGCCCAATAAATCCCG
+
CCCCC<C9CEGFF,CFC,EFGGFGGFFGAC<F@GFDFGCF@<,66B@,E8@EFCFCAFCGGAF8C:EFF,C@CFFGDCFAFEG76BFFCCEGGG9FF8CF<EFGEGGCCEGG9E,EFDC8FF,A@:F8E=?ECFEFA@>EGGF?>DDD@@DFGGFC=,,7,8=DFFDFGAF;,,@,,@+=DFC,,@?F8C,@78,@,E9A9F7CF72+;2;+2++**4519C4))*)*)35?*7=CFFDG565A*1:>6**
@M03364:276:000000000-BLYN8:1:1101:18945:8739 2:N:0:1
GGACTACAGGGGTATCTAATCCTGTTTGCTCCCCACGCTTTCGCACCTGAGCGTCAGTCTTTGTCCAGGGGGCCGCCTTCGCCACCGGTATTCCTCCAGATCTCTACGCATTTCACCGCTACACCTGGAATTCTACCCCCCTCTACAAGACTCTAGCCTGCCAGTTTCGGATGCAGTTCCCAGGTTGAGCCCGGGGATTTCACATCCGACTTGACAGACCGCCTGCGTGCGCTTTACGCCCAGTAATTCCG
+
CCCCCGGGGGGGGGGGGGGGGGGGGGGGGGGGGGGGGGGGGGGGGGGGGGGGGGGGGGGGGGGGGGGGGGGGGGGGGGGGGGGGGGGGGGGGGGGGGGGGGGGGGGGGGDGGGGGGGGGGGGGGGGGGGGGGGGGGGFGGGGGGGGDFD?FGGGGGGGGGGGGGGFFGGGGGGGGGGGGGCGGGGD>DGGGGGGEGCEFGGGGFFCF:DGGGGDGG=CCFFGFFFFFFFFFFGGGFFFEG:5:FDGFFGG6
@M03364:276:000000000-BLYN8:1:1101:14840:8741 2:N:0:1
GGACTACACGGGTTTCTAATCCTGTTTGCTCCCCACGCTTTCGCACCTGAGCGTCAGTCTTTGTCCAGGGGGCCGCCTTCGCCACCGGTATTCCTCCAGATCTCTACGCATTTCACCGCTACACCTGGAATTCTACCCCCCTCTACAAGACTCTAGCCTGCCAGTTTCGGATGCAGTTCCCAGGTTGAGCCCGGGGATTTCACATCCGACTTGACAGACCGCCTGCGTGCGCTTTACGCCCAGTAATTCCG
+
CCCCCGFGGGGGGGGGGGGGGGGGGGGGGGGGGGGGGGGGGGGGGGGFGFGEGGGGGGGGGGGGGGGGGGGGGGGGGGGGGGGGGGGGGGGGGGGGGGGGGGGGCFGGDFEGGGGGGGGGEGGGGGGGGGFGGGF9EDCFGGGGGCFGFCGGFFGGGGFCFFGGGGGGGGC*CGGGGEGGGGGGGGGGFGGGGGGG=EG6+;FGFDF3*5CD7C4;CCFG57>B?4(.(075/7CAF?5CE>6FGGFF>DC
@M03364:276:000000000-BLYN8:1:1101:2621:8744 2:N:0:1
GGACTACAGGGGTATCTAATCCTGTTTGCTCCCCACGCTTTCGAGCCTCAGTGTCAGTTACAGGCCAGAGAGCCGCTTTCGCCTCCGGTGTTCCTCCATATATCTACGCATTTCACCGCTACACATGGAATTCCACTCTCCTCTCCTGCACTCAAGTCTCCCAGTTTCCAATGCACACAATGGTTGAGCCACTGCCTTTTACATCAGACTTAAGAAACCACCTGCGCTCGCTTTACGCCCAATAAATCCGG
+
CCCCCGGGGGGGGGGGGGGGGGGGGGGGGGGGGGGGGGGGGGGGFEFGGGGGGGFGGGGGGGFGG7FGGGGGGGGGGGGGGGGGGGGGGGGGEEEEGGGGGFFGGGGGGECGGFGGGGGGGGDEEGG8B?FGGGGGAEGCGGGFFFGGCEGGGGG8FGGGGFFFFADFCFGGFGGGGGGGFGCGGGGGG78DF,D6CFBCCCFGFCDFFG+@=++5*3@EAC6:54299AEE49DED2CBE:36::@<639
@M03364:276:000000000-BLYN8:1:1101:26748:8749 2:N:0:1
GGACTACTAGGGTTTCTAATCCTGTTTGCTCCCCACGCTTTCGAGCCTCAGTGTCAGTTACAGGCCAGAGAGCCGCTTTCGCCTCCGGTGTTCCTCCATATATCTACGCATTTCACCGCTACACATGGAATTCCACTCTCCTCTCCTGCACTCAAGTCTCCCAGTTTCCAATGCACACAATGGTTGAGCCACTGCCTTTTACATCAGACTTAAGAAACCACCTGCGCTCGCTTTACGCCCAATCAATCCGG
+
CCCCCGGFGGGGGGGGGGGGGGGGGGGGGGGGFGGGGGGGGGGGGGGGGGGGGGGGGFGGGGGFCCFGGGF@FGGGGGGGGGGGGCFGCDGFGGGFCFGGGGGGFGGGGGGFGCCGGGGGGGGGCEGGEDGGGG,FE8FGGGGFGFGFGFFDGGGCGGCC9FFG=EGGADAFGGCEAEE6DGFEFG8DG@?FCFGGGGGF+CFGFF?FGFC+=FF8F7EDF>A;@EA@AB>)7*+9;@E@5)=)26+/;D>
@M03364:276:000000000-BLYN8:1:1101:15534:8752 2:N:0:1
GGACTACTAGGGTATCTAATCCTGTTTGCTCCCCACGCTTTCGAGCCTCAGCGTCAGTTACAGACCAGAGAGCCGCCTTCGCCACTGGTGTTCCTCCATATATCTACGCATTTCACCGCTACACAGGAAATTCCACTACCCTCTACCATACTCTAGCTTGCCAGTTTTGGATGCAGTTCCCAGGTTGAGCCCGGGGATTTCACATCCGACTTGACAGACCGCCTGCGTGCGCTTTACGCCCAGTAATTCCG
+
CCCCCFGGGGGGGGGGGGGGGGGGGGGGGGGGGGGGGGGGGGGGGGGGGFFGGGGGGGGGFFFFEFFGGGCFGGGGGGGGGGGGGGGGGGGGGGGFGGGFCFFGGGGGDGGGGGGGGGGGGGGFFGFGGGGGDGGFFCGGGGGGFFFGGFGFFGGGGGGGGGGGDGGGGGGGGGFFGGCF?DEGGGGGFGGGDGEGEEGGFDFGFGFDDGGGGGGGGGGFFGFDFABFFBEFG7DCFFGEG31AG+94DF7
@M03364:276:000000000-BLYN8:1:1101:3149:8774 2:N:0:1
GGACTACACGGGTATCTAATCCTGTTTGCTCCCCACGCTTTCGAGCCTCAGTGTCAGTTACAGGCCAGAGAGCCGCTTTCGCCTCCGGTGTTCCTCCATATATCTACGCATTTCACCGCTACACATGGAATTCCACTCTCCTCTCCTGCACTCAAGTCTCCCAGTTTCCAATGCACACAATGGTTGAGCCACTGCCTTTTACATCAGACTTAAGAAACCACCTGCGCTCGCTTTACGCCCAATAAATCCGG
+
CCCCCGGGGGGGGGGGGGGGGGGGGGGGGGGGGGGGGGGGGGGGGGGGGGGGGGGGGFGGGGGFGGGGGGGGGGGGGGGGGGGGDAF:CCFFGFFGCFGGGGGGGGGGGGGGGGGGFGGGGGGGGFCGFGFGGGGGGGGFGFDFGGGFGDCDGGGGFFCFGGGGGGGGFGCFDCFGC?>FGFDF;@FCGC?FGGGGGGGG7CCEF>C>FC=C=+7=7CFGFGF>FFFFFEDBCFGFFFGDG5;FCDF?6:9
@M03364:276:000000000-BLYN8:1:1101:15070:8802 2:N:0:1
GGACTACAGGGGTATCTAATCCTGTTTGCTCCCCACGCTTTCGAGCCTCAGTGTCAGTTACAGGCCAGAGAGCCGCTTTCGCCTCCGGTGTTCCTCCATATATCTACGCATTTCACCGCTACACATGGAATTCCACTCTCCTCTCCTGCACTCAAGTCTCCCAGTTTCCAATGCACACAATGGTTGAGCCACTGCCTTTTACATCAGACTTAAGAAACCACCTGCGCTCGCTTTACGCCCAATAAATCCGG
+
CCCCCFGFGFGGGGGGGGGGGGGGGGGGGGGGGGGGGGGGGGGDEGGGGGGFGGFGGGGGGGGGGFFGGGGGGGGGD@FFGGGGGGGGEGGGGGGFGGGGGGGGFGGGF7BBFFGCFGGGGGFGGFGGGGGGGGDFGGGGFGGGG8BFFGFCFFGGGGCFEGGGGGGGGGGGGFFGFFGEFGDDFEFFG7EGCGFGGEFGFFFGFDGCD>+DFFGFCGGG>E44>DFFFEF4FG79;@G::>@4>CFC;<C
@M03364:276:000000000-BLYN8:1:1101:14949:8807 2:N:0:1
GGACTACTAGGGTTTCTAATCCTGTTTGCTCCCCACGCTTTCGAGCCTCAGTGTCAGTTACAGGCCAGAGAGCCGCTTTCGCCTCCGGTGTTCCTCCATATATCTACGCATTTCACCGCTACACATGGAATTCCACTCTCCTCTCCTGCACTCAAGTCTCCCAGTTTCCAATGCACACAATGGTTGAGCCCCTGCCTTTTACATCAGACTTAAGAAACCACCTGCGCTCGCTTTACGCCCAATAAATCCGG
+
CCCCCGGGGGGGGGGGGGGGGGGGGGGGGGGGGGGGGGGGGGGGGGGGGGGGGGGGGGGGGGGGGGGGGGGGGGFGGGGFGGGGGGFGGGGGFGGGGFGGGGGGFGGGGGGGGGGGGGGGEGGGGFGGGGGGGGGGFGGGGGGGGGGGGGGGGCEGGGFGGGFFGGGGGGFGGGGFFFE?CAFGGG8FGG+5C@GGGGGGCDF2=<>5D>FCGGFGGD>GFGFFFAFFFFBDGGFEFFDC*>8FFGF32:C
@M03364:276:000000000-BLYN8:1:1101:19431:8809 2:N:0:1
GGACTACCAGGGTTTCTAATCCTGTTTGCTCCCCACGCTTTCGCACCTGAGCGTCAGTCTTTGTCCAGGGGGCCGCCTTCGCCACCGGTATTCCTCCAGATCTCTACGCATTTCACCGCTACACCTGGAATTCTACCCCCCTCTACAAGACTCTAGCCTGCCAGTTTCGGATGCAGTTCCCAGGTTGAGCCCGGGGATTTCACATCCGACTTGACAGACCGCCTGCGTGCGCTTTACGCCCAGTAATTCCG
+
CCCCCGGGGGGGGGGGGGGGGGGGGGGGGGGGGGGGGGGGGGGGGGGGGGGGGGGGGGGGGGGGGGGGGGGGGGGGGGGGGGGGGGGGGGGGGGGGGGGGGGFFGGGGGGGGGGGGGGGGGGGGGGGGGGGGFGGGGGFFGGGGGGGGGFFGGGGGGGGGGGGGGGGGGGEGGGGGGGGGGGGGGFGFGGGGGGGGGGGGGGGGFGGGGGGGGGGCDFGGFG:61:B@0<>F3CFFF?EG551FFFFBGG4
@M03364:276:000000000-BLYN8:1:1101:7986:8813 2:N:0:1
GGACTACCAGGGTATCTAATCCTGTTTGCTCCCCACGCTTTCGCACCTCAGTGTCAGTATCAGTCCAGGTAGTCGCCTTCGCCACTGGTGTTCCTTCCTATATCTACGCATTTCACCGCTACACAGGAAATTCCACTACCCTCTACCATACTCTAGCTTGCCAGTTTTGGATGCAGTTCCCAGGTTGAGCCCGGGGATTTCACATTCAACTTAACAAACCACCTACGCGCGCGTTACGCCCAGTAATTCCG
+
@<BCBF<E<EFDFEFFGFGGGDFGGGGFGFGGF@EFGGGEFGGG7FFGGGGFEGGFFG<FFAEGG@FE8@CFGGGGGGGGGGCCGGGDEEGGGEEAEGAFGGGGGGGG>CFGGGF?FCECFEF8EGEDFFGG9E@FG8DFEEFF9EGGC=E+@D;49>FG78AFEEFE,BF9@EFGGGFFGGDG>,68@8E6+=+@+CD,+225?;;CFGGGFD8BFFFGFGFFFFFEB):?)CDFB0*=>B<FGCFFCF;
@M03364:276:000000000-BLYN8:1:1101:21070:8835 2:N:0:1
GGACTACTCGGGTTTCTAATCCTGTTTGCTCCCCACGCTTTCGAGCCTCAGCGTCAGTTACAGACCAGAGAGTCGCCTTCGCCACTGGTGTTCCTCCATATATCTACGCATTTCACCGCTACACATGGAATTCCACTCTCCTCTTCTGCACTCAAGTCTCCCAGTTTCCAATGACCCTCCCCGGTTGAGCCGGGGGCTTTCACATCAGACTTAAGAAACCGCCTGCGCTCGCTTTACGCCCAATAAATCCG
+
CCCCCGGGGGGGGGGGGGGGGGGGGGGGGGGGGGGGGGGGGGGGGGGGGGGGGGGGGGGGGGGGGGGGGGGGGGGGGGGGGGGEGGGGCFGGGGGGGGGGGGGGGGGGGGGGGGGGGGGGGEGGGGGGGFGGGGGGGGGGGGGGC9>FGGGGGGGGGGGGGGGGGGGG8FFGGGFGGGGGCEGGGGDGGGGGGCEGGECF;CFFFFFGCFGDGGGGGGGGFGFF@FFFFFFFGCF9F?GGGFFFCDFFG4>
@M03364:276:000000000-BLYN8:1:1101:2987:8862 2:N:0:1
GGACTACTCGGGTTTCTAATCCTGTTTGCTCCCCACGCTTTCGCACCTGAGCGTCAGTCTTTGTCCAGGGGGCCGCCTTCGCCACCGGTATTCCTCCAGAGCTCTACGCATTTCACCGCTACACCTGGAATTCTACCCCCCTCTACAAGACTCTAGCCTGCCAGTTTCGGATGCAGTTCCCAGGTTGAGCCCGGGGATGTCACATCTGACTTAACAAACCGCCTGCGTGCGCTTTACGCCCAGTAATTCCG
+
CCCCCGGGGGGGGC@FFGGGCGGGGGAEFFFFGEGGGGGGGGGECCCCFGGGGGG:,CFCGGGGGGGGGGC+CFFFFGCFECFEGCF7=7=FGGFGFCGG84EFDFGGGEGGAFGG<:FEFGGF8EFGGCFEGGGGD@6FE68?BDDF;D7CGDC9FBCFGGEF<9EEGGGDDCEGGFCCGEBFG9<?<FGGGGG5?C*=:@@F+;:FFG=CFFGGG5F=>G33?FFFFFFDGG:9*-88=B:4:76AGG9
@M03364:276:000000000-BLYN8:1:1101:10534:8865 2:N:0:1
GGACTACAGGGGTATCTAATCCTGTTTGCTCCCCACGCTTTCGCACCTGAGCGTCAGTCTTTGTCCAGGGGGCCGCCTTCGCCACCGGTATTCCTCCAGATCTCTACGCATTTCACCGCTACACCTGGAATTCCACTCTCCTCTCCTGCACTCAAGTCTCCCAGTTTCCAATGCACACAATGGTTGAGCCACTGCCTTTTACATCAGACTTAAGAAACCACCTGCGCTCGCTTTACGCCCAATAAATCCGG
+
CCCCCGGGGGGGGGGGGEGGGGGGGGGGGGGGGGGGGGGGGGGGGGGFFGGGGGGGGGGGGGGGGEGGGGDGGGGGGGGGGGGGGGGGGDFGGGGGGFGFGGGGGGGGGGGGGCFGGGGGCFGF@EGGGFGGG<FGGGGGGGGGGFGGGGGFFFGGGGGGGGGGGGGGGFGGGGFFFGGFCFDF9CFGG,6DFGGFGGGGGGFGF7?FGDFCCFGGGG=CFGFF=DBFFEEDGC>CFFGCG>@FG7AC>D7
@M03364:276:000000000-BLYN8:1:1101:7536:8872 2:N:0:1
GGACTACCGGGGTATCTAATCCTGTTTGCTCCCCACGCTTTCGAGCCTCAGTGTCAGTTACAGGCCAGAGAGCCGCTTTCGCCTCCGGTGTTCCTCCATATATCTACGCATTTCACCGCTACACATGGAATTCCACCCTCCTCTCCTGCACTCAAGTCTCCCAGTTTCCAATGCACACAATGGTTGAGCCACTGCCTTTTACATCAGACTTAAGAAACCACCTGCGCTGGCTTTCAGCCCAATAAATCCGG
+
CCCCCGFFFEGDGGGGGGGGGGEGGFGGGGGGGGGGGGGGGGDFGGGGGGGFGGFGGGGGGGG?CFGGFGD@FFGG@CGCFEGEG<FEGGGGGGGDGGGGGGGGGGGFDGGGGGGGGGGGGGGG=:FGF?DGGGG=,8=DGGGC8D,@EGGFGGGGF9=DFCCFF=AFFGGGFFC8CCCEA9EGGG?CF7,3,,3@@E9<+4E7BFC*CC++58=D7DEC>C*.762)-)2)1*+)3;EEG53/*;+);D3
@M03364:276:000000000-BLYN8:1:1101:13937:8879 2:N:0:1
GGACTACAAGGGTTTCTAATCCTGTTTGCTCCCCACGCTTTCGAGCCTCAGTGTCAGTTACAGGCCAGAGAGCCGCTTTCGCCTCCGGTGTTCCTCCATATATCTACGCATTTCACCGCTACACATGGAATTCCACTCTCCTCTCCTGCACTCAAGTCTCCCAGTTTCCAATGCACACAATGGTTGAGCCACTGCCTTTTACATCAGACTTAAGAAACCACCTGCGCTCGCTTTACGCCCAATAAATCCGG
+
CCCCCGGFGEFGGGGGGGGGGGGGGGGGGGGGGGGGGGGGGGGFGGGGGGGGGGGGGGGGGGGGGGGGGGGGGGGGGGFGGGGGDGGGGGGGGGGGGGGGGGGGGGGGECGGGGGGGGGGGGGGGGGGGGGGGGGGGGGGGGGGGDGGGGGGGGGGGCFFGGGGGGGFGGGFGFGGGGGFFFCGGGGGGGGGGGG:FGGGGGGGFGG>DDGGFGGGGGFFFGFFFFFADEFFGGGFF?EEEF@F=CFFFG:
@M03364:276:000000000-BLYN8:1:1101:6432:8885 2:N:0:1
GGACTACTGGGGTATCTAATCCTGTTTGCTCCCCACGCTTTCGCACCTGAGCGTCAGTCTTTGTCCAGGGGGCCGCCTTCGCCACCGGTATTCCTCCAGATCTCTACGCATTTCACCGCTACACCTGGAATTCTACCCCCCTCTACGAGACTCAAGCTTGCCAGTTTCAAATGCAGTTCCCAGGTTGAGCCCGGGGATTTCACATCTGACTTACCAAACCGCCTGCGTGCGCTTTACGCCCAGTAATTCCG
+
CCCCCGGGGGGGGGGGGGGFGGGGGGGGGGGGGGFGDGGGGGGGGGGGFGGGGFGGGGGGGGGGGGGGGGGGGGGGDFFGGGGGGGGGGGGGGGGGGGGDGGGGGGGGGGGGGGGGGGG>FCEGGGGGGGGGGGGGGGGGGGGGGGGGGGGGGGFGFFCCGFGGFGGGGFGGGGGGFEGGGGFGGGFGGFC@EDGGGGCFGGGFA>C>CGGGG+>FFGGGFGEFFFB5:EBFG5CAFFGGGD06C:=2:F7
@M03364:276:000000000-BLYN8:1:1101:15081:8885 2:N:0:1
GGACTACAAGGGTTTCTAATCCTGTTTGCTCCCCACGCTTTCGAGCCTCAGTGTCAGTTACAGGCCAGAGAGCCGCTTTCGCCTCCGGTGTTCCTCCATATATCTACGCATTTCACCGCTACACATGGAATTCCACTCTCCTCTCCTGCACTCAAGTCTCCCAGTTTCCAATGCACACAATGGTTGAGCCACTGCCTTTTACATCAGACTTAAGAAACCACCTGCGCTCGCTTTACGCCCAATAAATCCGG
+
CCCCCGGGGGGGGGGGGGGGGGGGGGGGGGGGGGGGGGGGGGGGGGGGGGGGGGGGGGGGGGGGGGGGGGGGGGGGGGGGCDGFFGGGGGGGGGGGGGGGGGGGGGGGGGGGGGGGGGGCFGGGGGGGFGGGGGGGFFGGGGGGGGGGGGGGGGGGFGGGGGGGFGGGEGGGGGGGGGGGG9EFGGGGFGGGGGGGGGGGGGGGFGGFFG;<CFCFFGFFFGFFFA=?ADFDGGGFEFGGG>FFGGFF<DC
@M03364:276:000000000-BLYN8:1:1101:9921:8897 2:N:0:1
GGACTACTGGGGTTTCTAATCCTGTTTGCTCCCCACGCTTTCGCACCTGAGCGTCAGTCTTTGTCCAGGGGGCCGCCTTCGCCACCGGTATTCCTCCAGATCTCTACGCATTTCCCCGCTACACCTGGAATTCTACCCGCCTCTACAAGACTCTAGCCTGCCAGTTTCGAATGGCGTTCCCAGGGTGAGCCCTGGGCTTGCAGCTCCGTCGTGACAGACCGCCTGCGTGCGCTTTACTCCCAGTGCTTCCC
+
C<C<B,;66F<@6F@<CCCC6C66;C6C,@F6D@,C@:C;DCC;66+B<D@CF7,@F<9FEGGG,,96CBFF@C:+C?B5<,B,B<FBFG7?,CECG,B,54C@;,,A=+B4,:,A4F@8++8AD8A8FAA3CDF=>D+@8+>?E>=9DD7CDF9FFGGGGGGG7,,@5*8:E,,@3*4D:,,>*:?*=8,A,,*/,=:**2,*)2;D*2)199C+**3=):5((.(815>D5754@)+<5530**1-*2*
@M03364:276:000000000-BLYN8:1:1101:8067:8898 2:N:0:1
GGACTACAGGGGTATCTAATCCTGTTTGCTCCCCACGCTTTCGAGCCTCAGTGTCAGTTACAGTCCAGAGAGCCGCTTTCGCCTCCGGTGTTCTTCCATATATCTACGCATTTCACCGCTACACATGGAATTCCACTCTCCTCTACTGCACTCAAGTCTCCCAGTTTCCAATGCAAACAATGGTTGAGCCACTGCCTTTTAACTTCTACTTAACAAACCCCCTGCGCTTGCTTGCCGCCCAATAAATCCGG
+
<CCCCGC@F<BF@FCFE<@FE@EE<FAFGGGG8@CF7@FEGFGCFF7<CEFEFECCFGCFGGC,6C,;F,6@FGGC@@,CCC7CE@FGGGGG?,,CE9<,CE@?@95=+4BFG9<,BFCEEGG,49,45:?A,AE,4,EA,@,+,84EFCGFEGGGG9;;FE?,AEFGF=DCAC=,3@38FB>FFE8,2>8,<D96@EGG7+,++++++5?+2+5*30*4<:5))9:*)*)+=**(2(48C:@A*:690)/
@M03364:276:000000000-BLYN8:1:1101:11689:8902 2:N:0:1
GGACTACAGGGGTTTCTAATCCTGTTTGCTCCCCACGCTTTCGAGCCTCAGTGTCAGTTACATGCCAGCGAGCCGCTTTCGCCTCCGGTGTTCCTCCATATATCTAAGCATTTCACCGCTACACATGGAATTCCAGTCTCCTCTCCTGCACTCAAGTCTCACAGTTTCCATTGAATACAAGGGTTGATGCACTGCCTTTTACATCAGACATAAGAAAGCACCTTCGCTCGCTTTCAGCCAAATAAATCCGG
+
<@9-86;,6E@@CECFC,,CCEAECA@EE<9E,B<@FC@@@E@,C7+;E@E6CFGF<FFEEG,C<FDA,@@@C@FC+84?,B6,,<CG=:CDCA;<F,E,<F,,C<,9??FA<,C,5+>=:+4A,,CDG<<==99,846,,@8D,,E8EG8?G=8=3,8@,38>?C,@DF,,@,=,=DA8,@BBF>3,2,E9:,@E?EFFD+<99<F5F582CD+D5*<,;4*:>9)@)5??55:C>4F,:/>6C78?47)
@M03364:276:000000000-BLYN8:1:1101:9452:8906 2:N:0:1
GGACTACTGGGGTATCTAATCCTGTTTGCTCCCCACGCTTTCGAGCCTCAGCGTCAGTTACAGACCAGAGAGCCGCCTTCGCCACTGGTGTTCCTCCATATATCTACGCATTTCACCGCTACACATGGAATTCCACTCTCCTCTTCTGCACTCAAGTTTCCCAGTTTCCAATGACCCTCCCCGGTTGAGCCACTGCCTTTTACATCAGACTTAAGAAACCACCTGCGCTCGCTTTACGCCCAATAAATCCG
+
CCCCCGGGGGGGGEGGGGEFGGGGGGGGGGGGGGGGGGGGGGGFGGGGGGGGGGGGGGGGGGGGGGGGGGCGGGGGGGGGGGGGGGGGGGGGGGGGGGGGGGGGGGGGGDGGGFFFGGGGGGGGGGGGGGGGGGGGFCFGGGGGGGGGGG?FC?DGGGGGGGGGGGGGGG9@8FGGGDFEGGGGGGGF?C86CCCC?FGGGGGGFGGGGGGGFGGFFFGFFGFFFFFEF>DEGG4);1EGGEDFD>FFGCC
@M03364:276:000000000-BLYN8:1:1101:14001:8914 2:N:0:1
GGACTACTGGGGTTTCTAATCCTGTTTGCTCCCCACGCTTTCGCACCTGAGCGTCAGTCTTTGTCCAGGGGGCCGCCTTCGCCACCGGTATTCCTCCAGATCTCTACGCATTTCACCGCTACACCTGGAATTCTACCCCCCTCTACAAGACTCTAGCCTGCCAGTTTCGAATGAAGTTCCCAGGTTGAGCCCGGGGATTTCACATCCGACTTGACATACCGCCTGCGTGCGCTTGACGCCCAGTACTTCCC
+
CCCCCGGGGGGGGGGGGGAFGGGGGGGGGGGGFGDGDGGGGGGGGGGGGGGGGGFGGGGGGGGGGGGGGGGGDGGGGGGGGGGGGFGDFEEEGGGFGGGGGGGEFFGGG7FGGCGGGGGGDGFGGGGFGFFDADDEBFGGDGCCBF,6DFGG?F9DG6DFFFCFGGFCCGBD<,@A:EFGF9>FGGDGEFGCCECDCCFFGCG78C;5CGDG:**2+2@*050(,)37())0)991)(;?5.,0?*94:C*
@M03364:276:000000000-BLYN8:1:1101:2954:8919 2:N:0:1
GGACTACAGGGGTTTCTAATCCTGTTTGCTCCCCACGCTTTCGCACCTGAGCGTCAGTCTTTGTCCAGGGGGCCGCCTTCGCCACCGGTATTCCTCCAGATCTCTACGCATTTCACCGCTACACCTGGAATTCTACCCCCCTCTACAAGACTCTAGCCTGCCAGTTTCGGATGCAGTTCCCAGGTTGAGCCCGGGGATTTCACATCCGACTTGACAGACCGCCTGCGTGCGCTTTACGCCCAGTAATTCCG
+
CCCCCGGGGGGGGGGGGFGGGGGGGGGGGGGGGGGGGGGGGGGGGGGGGGGGGGGGGGGFEFGGGGGGGGGGGGGGGGGGGGGGDGEGGGGGFGFGGGGGGGGGGGFGGGEFGFGGGGGGGGGGGGGGGGGGGGGGGGCGGGGGGGGGGGGGGGG,EGGGGGEFGFFGGDEGG6<FGGGGGGGGCBFGGGFFGGGG**<FGFGDFFGGDGGGCCC7C4FF>EFF?>BFFFFFGGF>@:CEEE?FGGFFGGC
@M03364:276:000000000-BLYN8:1:1101:19041:8924 2:N:0:1
GGACTACACGGGTTTCTAATCCTGTTTGCTCCCCACGCTTTCGAGCCTCAGTGTCAGTTACAGGCCAGAGAGCCGCTTTCGCCTCCGGTGTTCCTCCATATATCTACGCATTTCACCGCTACACATGGAATTCCACTCTCCTCTCCTGCACTCAAGTCTCCCAGTTTCCAATGCACACAATGGTTGAGCCACTGCCTTTTACATCAGACTTAAGAAACCACCTGCGCTCGCTTTACGCCCAATAAATCCGG
+
CCCCCGGGGGGGGGGGGGGGGGGGGGGGGGGGGGGGGGGGGGGGGGGGGGGFGGGGGGGGGGG8FGGGGFGGGGGGFGGGGGGGGGGGGEGGGGGGGGGGGGGGGGGGGGGGGGGGGGGGGGGGGGGGGGGGGFGGGGGGGGGGFGFFGGGGGGG?@FGFGGGGGGGGGFGGCFGFFGDDFGGGGG?FGGCGG?,DCFFG7:,;BF*;@>E7<=8DCGGGFGF2:>>FFEEEGG>4)-8:C>@AGGFFGGG
@M03364:276:000000000-BLYN8:1:1101:21156:8925 2:N:0:1
GGACTACAAGGGTTTCTAATCCTGTTTGCTCCCCACGCTTTCGCACCTGAGCGTCAGTCTTTGTCCAGGGGGCCGCCTTCGCCACCGGTATTCCTCCAGATCTCTACGCATTTCACCGCTACACAGGAAATTCCACTACCCTCTACCATACTCTAGCTTGCCAGTTTTGGATGCAGTTCCCAGGTTGAGCCCGGGGATTTCACATTCAACTTAACAAACCACCTACGCGCGCTTTACGCCCAGTAATTCCG
+
CCCCCGGGFGGGGGGGGGGGGGGGGGGGGGGGGGGGGGGGGGGGFGGGGGGGGGGGGGCFGGGGGGGGGGGGGGGGGGGGGGGGEGGGGGGGGGGGGGGGGGGGGGGFGGGGGGGGGGGGGGGGGGGEGGGGGGGGGGFFGGGGCDFFD?FGFGGGGG;FGGGGGD,@DEFGFGFCDCFG9EGGGGFGGGGGGDGDGGGGGGGFFFFGGF=FGGGFCDC5:FBD84<>;EFFGGGBFFGGGFFFGGFAGG7
@M03364:276:000000000-BLYN8:1:1101:28467:8941 2:N:0:1
GGACTACACGGGTATCTAATCCTGTTTGCTCCCCACGCTTTCGAGCCTCAGTGTCAGTTACAGGCCAGAGAGCCGCTTTCGCCTCCGGTGTTCCTCCATATATCTACGCATTTCACCGCTACACATGGAATTCCACTCTCCTCTCCTGCACTCAAGTCTCCCAGTTTCCAATGCACACAATGGTTGAGCTACTGCCTTTTACATCAGACTTAAGAAACCACCTGCGCTCGCTTTACGCCCAATAAATCCGG
+
CCCC8FGGGGGGGGGGGGGGGCGGGGGGGDFF8FGEEEGGGCGCGEGGGGGGGGGGGGGGGGGGGGGGFGGGGGECGFDCFGGCBFDEFG:FG,EFAEAFGF9FFGFGGEGCAFGGDGGEGFF8BFFGF?FGGFGGGGGGGFFFFCCGGFFDDFFGGGGABCFGFGFGCEFF8EFFFDEGGGFGF:D,,,@96@D?CCCFGGFFF753;5?CFGGG5C,=FG4):A=B=>>BG5+*85EEG3;):CFE079
@M03364:276:000000000-BLYN8:1:1101:2977:8949 2:N:0:1
GGACTACCAGGGTTTCTAATCCTGTTTGCTCCCCACGCTTTCGCACCTGAGCGTCAGTCTTTGTCCAGGGGGCCGCCTTCGCCACCGGTATTCCTCCAGATCTCTACGCATTTCACCGCTACACCTGGAATTCTACCCCCCTCTACAAGACTCTAGCCTGCCAGTTTCGAATGCAGTTCCCAGGTTGAGCCCGGGGATTTCACATCCAACTTAACAAACCACCTACGCGCGCTTTACACCCAGTAATTCCG
+
CCCCCGGFFGGGFGFGGGGGGGGGGGGGGGGFGGGGGGFGGGGDEGGGAFGGGGGGGG,,CFGFFGGG?:FGGGGGGGGGGGGGG8FGGCGGGCFGGGGGGFFGGGGFDDGGAFFGGGGGGGGGG8FFGGGGGGEACDF@EEEFCGGD,DFGGCFDFGGFGGGGGFGEGFG:7;;AE,,@6,@>FGGFDFFGEE5?*CGGFGG++***;FF:7:+;C4CFAFED@F?363:377FAB)<@E38;FFFAGF*
@M03364:276:000000000-BLYN8:1:1101:5784:8957 2:N:0:1
GGACTACTGGGGTTTCTAATCCTGTTTGCTCCCCACGCTTTCGAGCCTCAGTGTCAGTTACAGGCCAGAGAGCCGCTTTCGCCTCCGGTGTTCCTCCATATATCTACGCATTTCACCGCTACACATGGAATTCCACTCTCCTCTCCTGCACTCAAGTCTCCCAGTTTCCAATGCACACAATGGTTGAGCCCCTGCCTTTTACATCAGACTTAAGAAACCACCTGCGCTCGCTTTACGCCCAATAAATCCGG
+
CCCCCGGGDGGGGGGGGGGGGGGGGGGGGGGGGGGGGGGGGGGGGGGGGGGGGGGGGGGGGGGGGGGGGGGGGGGGGGGFFGGGGGGGGGGGGGGGGGGGGGGGGGGGGGGGGGGGGGGGGGGGGGGGGFGGGGGGGGGGGGGGGGGGGGGGGGGGGGGGGGGGGGGGGGGGGGGGGGGGGGGGGGGGGG+@FGGGGGGFGGGGFGGGGGGGCGGGGGGGFGFFBDAFDFBDFC7CEFGCEA@FFGFECC>
@M03364:276:000000000-BLYN8:1:1101:7556:8967 2:N:0:1
GGACTACACGGGTATCTAATCCTGTTTGCTCCCCACGCTTTCGCACCTGAGCGTCAGTCTTTGTCCAGGGGGCCGCCTTCGCCACCGGTATTCCTCCAGATCTCTACGCATTTCACCGCTACACCTGGAATTCTACCCCCCTCTACAAGACTCTAGCCTGCCAGTTTCGGATGCAGTTCCCAGGTTGAGCCCGGGGATTTCACATCCGACTTGACAGACCGCCTGCGTGCGCTTTACGCCCAGTAATTCCG
+
CCCCCGGGGGGGGGGGGGGGGGGGGGGGGGGGGGGGGGGGGGGGGGGGGGGGGGGGGGGGGGGGGGGGGGGGGGGGGGGGGGGGGGGGGEGCFFGFFGGGFGGGGGGGGGGGGFGGGGGGGGGGGGGGGGGGDFFGDF=FEGGGGGGFGGGGGGGGGGF?FGGGGGGGGGDDEFGGGGGCFFGGGGGDFFGGGGGGGGGGGGGGFGGC5DGGF7CFGGGEBGFFFFFFBEEDGDFDFBEGG:?F*0*6FF*
@M03364:276:000000000-BLYN8:1:1101:9730:8976 2:N:0:1
GGACTACCAGGGTTTCTAATCCTGTTTGCTCCCCACGCTTTCGAGCCTCAGTGTCAGTTACAGGCCAGAGAGCCGCTTTCGCCTCCGGTGTTCCTCCATATATCTACGCATTTCACCGCTACACATGGAATTCCACTCTCCTCTCCTGCACTCAAGTCTCCCAGTTTCCAATGCACACAATGGTTGAGCCACTGCCTTTTACATCAGACTTAAGAAACCACCTGCGCTCGCTTTACGCCCAATAAATCCGG
+
CCCCCGGGGGGGGGGGGGDGGGGGGGGGGGGGGGGGGGGGGGGGGGGGGGGGGGGGGGGGGGGGGGGGGGGGGGGGC@FGGGGGGGGGGGGGGGGGGGGGGGFCGGGGGGGGGGGGGGGGGGGGGEGGGFGGFGGGGGGGGGGGGGGFFGGGDFEGFGGGGGGCFGGGGGGFFGGDFGGDFG8E>+@FGF6FGG98EFGGGGGGFGG5DGD:FGF7FGGGFGFFDA=?AEDDGDFC>@CEG35F;DF<CD:
@M03364:276:000000000-BLYN8:1:1101:18702:8994 2:N:0:1
GGACTACTAGGGTTTCTAATCCTGTTTGCTCCCCACGCTTTCGAGCCTCAGTGTCAGTTACAGGCCAGAGAGCCGCTTTCGCCTCCGGTGTTCCTCCATATATCTACGCATTTCACCGCTACACATGGAATTCCACTCTCCTCTCCTGCACTCAAGTCTCCCAGTTTCCAATGCACACAATGGTTGAGCCACTGCCTTTTACATCAGACTTAAGAAACCACCTGCGCTCGCTTTACGCCCAATAAATCCGG
+
CCCCCGGGCGGGGGGGGGGGGGGGGGGGGGGGGGGGGGGGGGGGGGGGGGGFGGGGGGGGGGGCGGGGGGGFGGGG7FFGGGGEGGGGGGGGGGGGGGGFGGGGGGGGGGGGGGGGGGGGGGGG,EFGGGGGGGGGFGCGFFGGGGFEFGGFGGEEFGFGGGGGGGGGCDGGFGGGGGG+=FGGGGGGGFDGGGGGGGFGFFC7CFF**AEGD@+=ACF5CEF:BEFADDBDF*+9?@4:::;AFG@37DD
@M03364:276:000000000-BLYN8:1:1101:4084:8996 2:N:0:1
GGACTACTAGGGTATCTAATCCTGTTTGCTCCCCACGCTTTCGAGCCTCAGCGTCAGTTACCGCCCAGAGAGCCGCCTTCGCCACTGGTGTTCCACCATATATCTACTCATTTCACCGCTACACATGGAATTCCACTCTCCTCTTCTGCACTCAAGTCTTCCAGTTTCCAATGACCCCCCCCGGGTGAGCCGGGGGCTTTCACCTCAGCCTTAAAGAACAGCGTGGGCTCGCTTTACGCCAATTAAATCCG
+
BCC@C<FC,E,-FEFFEFDGFCFDDFCEAACFFGFG:F,B,,,9CF7F,@@F>FGGG@<,6,,+8@CFCF,BFFEGGDEB==BBF<ACFFF?FG,,E,?E<EFG4AF,5,,BAF<FFCFE+=:=,9F<E?5=BEFGA89AFGGFGGCG9AED8>,6EF6,C@937E;,=,,,@;FC8++33>>**5;*,?DCECC8:8BFF+=*8/7**;C79?7D7*=*0=)-()().)5)179964EG*7(8*:6)C79
@M03364:276:000000000-BLYN8:1:1101:24687:8999 2:N:0:1
GGACTACAGGGGTTTCTAATCCTGTTTGCTCCCCACGCTTTCGCACCTGAGCGTCAGTCTTTGTCCAGGGGGCCGCCTTCGCCACCGGTATTCCTCCAGATCTCTACGCATTTCACCGCTACACCTGGAATTCTACCCCCCTCTACAAGACTCTAGCCTGCCAGTTTCGGATGCAGTTCCCAGGTTGAGCCCGGGGATTTCACATCCGACTTGACAGACCGCCTGCGTGCGCTTTACGCCCAGTAATTCCG
+
CCCCCGGGGGGGGGGGGGGGGGGGGGGGGGGGGGGGGGGGGGGGGGGGGGGGGGGGGGGFGGFGGGGGGGGGGGGGGGGGGGGGGGGGGGGGGGGGGGGGGGGGGGGGGGGDGGGGF:FGGGGGDEGGGGGGGGGGCFEGCGGGGGGGDGGGGGGGGGFGGGGGGGGGGGECEGGFGGGGGGGGGFFGGCFGEGGGGGGFGGGCFGGDGDD>FCGGFGGGFG><:FBF?BDFGGF<B(;CGB0?*:FFGGC
@M03364:276:000000000-BLYN8:1:1101:3042:9007 2:N:0:1
GGACTACCGGGGTTTCTAATCCTGTTTGCTCCCCACGCTTTCGAGCCTCAGTGTCAGTTACAGGCCAGAGAGCCGCTTTCGCCACCGGTGTTCTTCCATATATCTACGCATTTCACCGCTACACCTGGAATTCTACCCCCCTCTACAAGACTCTAGCCTGCCAGTTTCGAATGCAGTTCCCAGGTTGAGCCCGGGGATTTCACATCCGACTTGACAGACCGCCTGCGTGCGCTTTACGCCCAGTAATTCCG
+
CCCCCGGGGGGGGEGGGGGGGGGGGGGGGGGGGGGGGGGGFGGGGGGGGGGGGGGGGFGGGGDGGGGGGGGGGGGGGEDFGGGGGGGGGGGGG,=FGGGGGCDGGGGGGGGDFGGGGGGGGGGGGGGFGGGGGGGGGGGGGGGGGGGFFGGGGGGGGDGGGGGGGGGGGGDGGGDFFGGGDGFC@EGGGGGGGCECEGGGGGGFFGGGGCGGG=FGGGGGFDA?<F@DFAFFG3C2@?EGDE?FGFFAGD9
@M03364:276:000000000-BLYN8:1:1101:15884:9010 2:N:0:1
GGACTACCGGGGTATCTAATCCTGTTTGCTCCCCACGCTTTCGAGCCTCAGTGTCAGTTACAGGCCAGAGAGCCGCTTTCGCCACCGGTGTTCCTCCATATATCTACGCATTTCACCGCTACACATGGAATTCCACTCTCCTCTCCTGCACTCAAGTCTCCCAGTTTCCAATGCACACAATGGTTGAGCCACTGCCTTTTACATCAGACTTAAGAAACCACCTGCGCTCGCTTTACGCCCAATAAATCCGG
+
CCCCCFGGGGGGGGGGGGGGGGGGGGGGGGGGGGGGGGGGGGGGGGGGGGGGGGGGGGGGGGGGGGGGGGGGGGGGGGGGGGGGGGGGGGGGGGGGGGGGGGGGGGGGGGGGGGGGGGGGGGGGFGGGGFGGGGGGFGGGGGGFCFGGGGGGGGGGGGFGGGGGGGGGCFGGGGGGGGGGGGCGGGGGGDEGGGGFGGGGGGGGFGGGGGGG7+B8?C,,3AFFFEFF=5>BGGFEF<EEGF;;CFFEFDD
@M03364:276:000000000-BLYN8:1:1101:11850:9020 2:N:0:1
GGACTACCGGGGTATCTAATCCTGTTTGCTCCCCACGCTTTCGAGCCTCAGTGTCAGTTACAGGCCAGAGAGCCGCTTTCGCCTCCGGTGTTCCTCCATATATCTACGCATTTCACCGCTACACATGGAATTCCACTCTCCTCTCCTGCACTCAAGTCTCCCAGTTTCCAATGCACACAATGGTTGAGCCACTGCCTTTTACATCAGCCTTAAGAAACCACATGCGATCGCTTTACGCCCAATAAATCCGG
+
A@CCCAF8BFCCF@<,<C<F<,CFFFEF9FF,66C6C@FE8FEGGG:FGGFEFFFGGFG99EFG,FE7@CEGGFEFGG<?FGGB:4=FFFC,@E;EF@<9C<E<FGGG:BB:E9EEE@7CC>,9=8<4B<E8?AG9E89,@DF8@D,DD?,?DDGFCC,>DF88=D;>,=,,@>DCFGE?FGGGGGGG6,DFCFF?EAAFCD,?+5?*3*49+:+B**,=A:A6B?(256?6C5+/)(87=5@AF==C4/2
@M03364:276:000000000-BLYN8:1:1101:20701:9024 2:N:0:1
GGACTACCAGGGTTTCTAATCCTGTTTGCTCCCCACGCTTTCGAGCCTCAGTGTCAGTTACAGGCCAGAGAGCCGCTTTCGCCTCCGGTGTTCCTCCATATATCTACGCATTTCACCGCTACACATGGAATTCCACTCTCCTCTCCTGCACTCAAGTCTCCCAGTTTCCAATGCACACAATGGTTGAGCCACTGCCTTTTACATCAGACTTAAGAAACCACCTGCGCTCGCTTTACGCCCAATAAATCCGG
+
CCCCCGFFGGGGGGGGGGGGGGGGGGGGGGGGGGGGGGGGGGGGGGGGGGGGGGGGGGGGGGGGGEGGGGGGGGGGGGGFGGGGGGGGGGGGGGGGGGGGGGGGGGGGGGGGGGGGGGG6FGGGGGGGGGGGGGFAEFGFGGGGGGGGGGGGGGGGGGFGGGGGGG9DDFFGGGFGGGGEGGGGGD?FGGGGGGGGGGGGGGGGFGGGGGEGDGGG>F>C>AAEFF>EAFFFFFC;>2BCEF@F>FFECGC
@M03364:276:000000000-BLYN8:1:1101:13946:9026 2:N:0:1
GGACTACACGGGTTTCTAATCCTGTTTGCTCCCCACGCTTTCGCACCTGAGCGTCAGTCTTTGTCCAGGGGGCCGCCTTCGCCACCGGTATTCCTCCAGATCTCTACGCATTTCACCGCTACACCTGGAATTCTACCCCCCTCTACAAGACTCTAGCCTGCCAGTTTCGGATGCAGTTCCCAGGTTGAGCCCGGGGATTTCACATCCGACTTGACAGACCGCCTGCGTGCGCTTGCCGCCCAGTAATTCCG
+
CCCCCGGECFGECFGGGFGGGFGGGDGFGGGFFFGEGGEGGG7FFEGG,CFFGFGEGGGCGGGGGEGCGDGGGGGDGGGGGGGGEFCEF7=FA<EFGFGFGF9FGDGGC=CFDGFGGDGG=CFFGGGGEFFFGCFFF@E=EG>FC99:FGGGGGFGDFF?GDFE>A,53:@>CGF7FCFFGGGDFG,=EF::E?E5*=9E>CG7=FG3*)89C*2@D5CF)571(.4>B3))>7*-91CCE)()2*7<GF4
@M03364:276:000000000-BLYN8:1:1101:24382:9039 2:N:0:1
GGACTACTCGGGTTTCTAATCCTGTTTGCTCCCCACGCTTTCGAGCCTCAGTGTCAGTTACAGGCCAGAGAGCCGCTTTCGCCACCGGTGTTCCTCCATATATCTACGCATTTCACCGCTACACATGGAATTCCACTCTCCTCTCCTGCACTCAAGTCTACCAGTTTCCAATGCATACAATGGTTTAGCCACTGCCTTTTACACCAGACTTAATAAACCACCTGCGCTCGCTTTACGCCCAATAAATCCGG
+
CCCCCGGGGGGGGGGGGGGGGGGGGGGGGGGGGGGCFGGGGGGGGGGGGGGGGGGGGGGGGGGGGGGGGFGGGGGGFFGGGGGGG<FGGGGGGDFFGFFFGGGFGGGGGGGGGGGGGCDEGGGG9FGFGFGGGGGGGGGGGGGGFGGGGGGGGGGGGGC9EGGGDFGGGFGGGGGGDF9=DFGGG8=A2D9D7AEGGGGG7C7+:C5CDFGGGGFCG7FGFE624*)35??BFGGFFFGGGFFFCC1.;<D
@M03364:276:000000000-BLYN8:1:1101:16082:9049 2:N:0:1
GGACTACCGGGGTTTCTAATCCTGTTTGCTCCCCACGCTTTCGCACCTCAGTGTCAGTATCAGTCCAGGTAGTCGCCTTCGCCACTGGTGTTCCTTCCTATATCTACGCATTTCACCGCTACACAGGAAATTCCACTACCCTCTACCATACTCTAGCTTGCCAGTTTTGGATGCAGTTCCCAGGTTGAGCCCGGGGATTTCACATTCAACTTAACAAACCACCTACGCGCGCTTTACGCCCAGTAATTCCG
+
CCCCCGF@FGGGGEEGGGGGGGGGFGGGGGGGGGGGGGCFGGGGGGGGGGGC@FCCGFDGGGGGGDFGGGFGGGGCFGGGGGGEGGGGFGGGGGGFFGGGFFGGD<FFGGGGGFFGFGGGGGGGGFFFDGGGGGGGGFDFGF?FEFEGGCFGCCFFGGGGGGGFBFGGGE?FG89AFGG@DE8EFDC,,@6@EG>EGEG69=?FCC++2=CF7CFGGC578F5:=A@4@BEEDD<<FFEGC:=FG7ABGC7
@M03364:276:000000000-BLYN8:1:1101:6895:9087 2:N:0:1
GGACTACCGGGGTATCTAATCCTGTTTGCTCCCCACGCTTTCGAGCCTCAGTGTCAGTTACAGGCCAGAGAGCCGCTTTCGCCTCCGGTGTTCCTCCATATATCTACGCATTTCACCGCTACACATGGAATTCCACTCTCCTCTCCTGCACTCAAGTCTCCCAGTTTCCAATGCACACAATGGTTGAGCCACTGCCTTGTACATCAGACTTAAGAAACCACCTGCGCTCGCTTTACGCCCAATAAATCCGG
+
CCCCCGDGGGGGGGGGGGGFGGGGGGGGFGGGGGGGDGCCFGEFGGGGGGGGGGGGFGGGFFGGGGFGGGGGGGEGEFG<F@FGGGGGFCECGGGGGGFFGGGFFGGGEGCGGGGE<FGGGGGG,:FFFFGGGCCCE8EGGGCFGGFGGGGGGGFFGDFGGGGGDFGGDGGGFGFGGGGFFFBC;E8@FE8DFFGG6C,@9EC;12CFGGGGGG780;D>AEFF=5959ABDDCG>F?=:E5(60;@?CDG
@M03364:276:000000000-BLYN8:1:1101:7554:9087 2:N:0:1
GGACTACCAGGGTTTCTAATCCTGTTTGCTCCCCACGCTTTCGAGCCTCAGTGTCAGTTACAGGCCAGAGAGCCGCTTTCGCCTCCGGTGTTCCTCCATATATCTACGCATTTCACCGCTACACATGGAATTCCACTCTCCTCTCCTGCACTCAAGTCTCCCAGTTTCCAATGCACACAATGGTTGAGCCACTGCCTTTTACATCAGACTTAAGAAACCACCTGCGCTCGCTTTACGCCCAATAAATCCGG
+
CCCCCGGGGGGGFGGGGGGGGGGGGGGGGGGGGGGGGGGGGGGGGGGGGGGGGGGGGGGGGGGGGGGGGGGGGFGGGGGGGGGGGGDGGGGFFEFFGGGGGGGGGGGGGGGGGGGGGGGEGGGGGGGGF<FFGGGGGGGG8EDFGFGGGGGGGGGGGGGGFFDGGGDEFGGGGGGGGGGGGGCFFEEGG@ECGGGGDDDE7CFFAFGGGF=FFGGGGGGGFEF2@FAE=EBDG:CEF@GCC>@FGGF6CGD
@M03364:276:000000000-BLYN8:1:1101:20538:9091 2:N:0:1
GGACTACTCGGGTTTCTAATCCTGTTTGCTCCCCACGCTTTCGAGCCTCAGTGTCAGTTACAGGCCAGAGAGCCGCTTTCGCCTCCGGTGTTCCTCCATATATCTACGCATTTCACCGCTACACATGGAATTCCACTCTCCTCTCCTGCACTCAAGTCTCCCAGTTTCCAATGCACACAATGGTTGAGCCACTGCCTTTTACATCAGACTTAAGAAACCACCTGCGCTCGCTTTACGCCCAATAAATCCGG
+
CCCCCGG,6CGGGCGGGGGGGGGGGGGGGGGGGGGGGGGGGGGGCGGGGGGFGGGGGGGGGGGFGGGGGGGGGGGG7FBFGGGGGGGGGGGGG?FGFGGGGGFGGGGGGDGGGGGGGGGGCCGG9?EFGGGGGGGG9>=FGGGGFCFFFGGGGGGGA=DFCFGGGGGGFCFFGGFGGF+@=EF;FEGFF@:DGG,:CFGGCFF797CDFFF>+;C>;*@:AGFB)?@BF?EDGGGFEF:EG)3=FCF)>C7
@M03364:276:000000000-BLYN8:1:1101:20448:9103 2:N:0:1
GGACTACTAGGGTTTCTAATCCTGTTTGCTCCCCACGCTTTCGAGCCTCAGTGTCAGTTACAGGCCAGAGAGCCGCTTTCGCCTCCGGTGTTCCTCCATATATCTACGCATTTCACCGCTACACATGGAATTCCACTCTCCTCTCCTGCACTCAAGTCTCCCAGTTTCCAATGCACACAATGGTTGAGCCACTGCCTTTTACATCAGACTTAAGAAACCACCTGCGCTCGCTTTACGCCCAATAAATCCGG
+
CCCCCGGGGGGGGGGGGCFGGGGGGGGGGGFGGGGGGGGGGGGGGGGGGGGGGGGGGGFGGGGGGGFGGGGGGGGGGGCFEGEEFGGGG+FFG9EFFGGGGFDCFFFGGDCGGGFGGGGGGGGF9FGGFFFGGE,?EEEGGGGGCEBFC?8D@D88EFDDAFGFFGFFFDEGFGFGGGEGFF8B;C,AEDF?CCFFCFGGGFFFC7?5?CFCCC@D>9ECFGFEBD2*>5?689=@>=GGGF;);FF3CD>
@M03364:276:000000000-BLYN8:1:1101:27391:9108 2:N:0:1
GGACTACCGGGGTATCTAATCCTGTTTGCTCCCCACGCTTTCGCACCTCAGTGTCAGTATCAGTCCAGGTAGTCGCCTTCGCCACTGGTGTTCCTTCCTATATCTACGCATTTCACCGCTACACAGGAAATTCCACTACCCTCTACCATACTCTAGCTTGTCAGTTTTGGATGCAGTTCCCAGGTTGAGCCCGGGGCTTTCACATTCAACTTAACAAACCACCTACGCCCGCTTTACGCCCAGTAATTCCG
+
CCCCCFGGGGGGGCGGG9,EFGGGGGGDGGGGGGGFGGGGG9CGDGG@CEF,CEFFGGGFGEFGGGGG?FCDC<F7FCFGGGGGG,CFFFGGGFGGGGGGFGFEFGGGCFGGGGGGG>CCFFEFC@FE@EFEEFGGGGFG,DGF9EA,E,==@,CEGGA,,,3@9CFGGG?D?C8DEF,@33@8FF@,<@CF6C8E*@@6>7:29C8:CGGG>DCFF*=CFGB2(;(2(2/)C577A?*B78<8FFA5CC4
@M03364:276:000000000-BLYN8:1:1101:9773:9112 2:N:0:1
GGACTACAAGGGTATCTAATCCTGTTTGCTCCCCACGCTTTCGCACCTGAGCGTCAGTCTTTGTCCAGGGGGCCGCCTTCGCCACCGGTATTCCTCCAGATCTCTACGCATTTCACCGCTACACCTGGAATTCTACCCCCCTCTACAAGACTCTAGCCTGCCAGTTTCGAATGCAGTTCCCAGGTTGAGCCCGGGGATTTCACATCCGACTTGACAGACCGCCTGCGTGCGCTTTACGCCCAGTAATTCCG
+
CCCCCGGGGGGGGGGGGGGGGGGGGGGGGGGGGGGGGGGGGGGGGGGGGGGGGGGGGGGGFGGGGCGGGGGGGGGGGGGGGGGGGGGGGGGGGEGGGGGGGGGGGGGGFGGGGGGGGGGGGGGGGGGGGGGGFGGGFFFGGGGGGGGC@8CDFGGGGFEFGGGGGFGGGGGF7FGGGGGG?,>CFFFF?GGGGDGGGGGFDFCF+8FG5D)/008FGCGF55;(6FBFFFFFGGG2B6EGE)3?CC?<7C9
@M03364:276:000000000-BLYN8:1:1101:19853:9116 2:N:0:1
GGACTACAGGGGTTTCTAATCCTGTTTGCTACCCATGCTTTCGAGCCTCAGCGTCAGTTACAGACCAGACAGCCGCCTTCGCCACTGGTGTTCTTCCATATATCTACGCATTTCACCGCTACACATGGAGTTCCACTGTCCTCTTCTGCACTCAAGTCTCCCAGTTTCCAATGCACTTCTTCGGTTGAGCCGAAGGCTTTCACATTAGACTTAAAAGACCGCCTGCGCTCGCTTTACGCCCAATAAATCCG
+
CCCCCGGGGGGGGGGGGGGGGGGGGGGGGGGGGGGGGGGGGGGGGGGGGGGGGGGGGGGGGGGGGGFGGGGGGGGGGGGGGGGGGGGGFGFFFFGGGGGFFFFGGGGGGGGGGGGGGGGGGGGGGGGGGGGGGGGGGGGGGGGGGGGGGGGGGGEFGGGGGGGGEGCGCFGGGGGGGGGGGGFGGGGGGGGGDGGGGGGGGGGGC@+=CGGGFFFFFGGGFGFFDFFBBEDDGGGFFFCEGF(;DFACGG>
@M03364:276:000000000-BLYN8:1:1101:6524:9137 2:N:0:1
GGACTACAAGGGTATCTAATCCTGTTTGCTCCCCACGCTTTCGAGCCTCAGTGTCAGTTACAGGCCAGAGAGCCGCTTTCGCCTCCGGTGTTCCTCCATATATCTACGCATTTCACCGCTACACATGGAATTCCACTCTCCTCTCCTGCACTCAAGTCTCCCAGTTTCCAATGCACACAATGGTTGAGCCACTGCCTTTTACATCAGACTTAAGAAACCACCTGCGCTCGCTTTACGCCCAATAAATCCGG
+
CCCCCGGGGGGGGGGGGGGGGGGGGGGGGGGGFFGGGGGGGGGGFGGGGGGGGGGGGGGGGGEGGGGGGFGGGGGGGGGFGGGGGGGGGGGGGGGGGGGGGGGGGGGGGGGCEFFGFFGGGGGGFGGGFFCGGGGGFGGGGGGGGGGGGGGGGGGGGGGGFGGGGGFGGGGGGGGGGGG6EFGFGGCDFGFFFGF?FGGGCGFC?CF5FC;CGGFGFGGGFEFFFF99AEFFGGGEDFC7C>@FGGFEGGD
@M03364:276:000000000-BLYN8:1:1101:16103:9156 2:N:0:1
GGACTACTGGGGTTTCTAATCCTGTTTGCTCCCCACGCTTTCGAGCCTCAGTGTCAGTTACAGGCCAGAGAGCCGCTTTCGCCTCCGGTGTTCCTCCATATATCTACGCATTTCACCGCTACACATGGAATTCCACTCTCCTCTCCTGCACTCAAGTCTCCCAGTTTCCAATGCACACAATGGTTGAGCCACTGCCTTTTACATCAGACTTAAGAAACCACCTGCGCTCGCTTTACGCCCAATAAATCCGG
+
CCCCCGGGGGGGGGGGGGGGGGGGGGGGGGGFGGGGGGGGGGGGGGGGGGGGGGGGGGGGGGGGGGFGGGGGGGGGGGGGGGDEGGGGGGGGGGGGGGGGGGGGG?EFFGGGGGGGGGGGGGGGGGGGGGGGGGGGGGGGGGGGGGFGFGGFGGGGFFGGGGGGGGGGGGGGGGGGGGGGGGFGGGGGGGGGGGGGGGGGCCGGFGFCGGGGGFGGFGGCFGFEDE=BAEEFGGGEFFBEEF@FG7AECC:
@M03364:276:000000000-BLYN8:1:1101:12695:9169 2:N:0:1
GGACTACTGGGGTTTCTAATCCTGTTTGCTCCCCACGCTTTCGAGCCTCAGCGTCAGTTACAGCCCAGAGAGCCGCCTTCGCCTCCGGTGTTCCTCCATATATCTACGCATTTCACCGCTACACATGGAATTCCACTCTCCTCTCCTGCACTCAAGTCTCCCAGTTTCCAATGCACACACTGGTTTAGCCCCTGCCTTTTCACCCCGACTTACGAAACCACCCTACCTTCCTTTACGCCAAATAAATCCCG
+
CCCCCGGGFGFGGGGGFGGFGGGGGGGGGGGGGGGGGGGGGGGGGGCFGGG8@FGGGGGG<FA,CFFF<FFC@F@F+BBFFGG7F,@@FGGEG,CFG8FFGF;<EFGGGG=FAEFGGD7=FGGFF8BAB5CDGGFC;EFGGGF8EFF8D,,?E,@9,,@9EFGFFGGD:>;BEEGDFE++,,,,8,,2@,,@6:3@@DCCC9,*****/*;++*3;4)<,2*)(-)-**)017C+))6E**;)+?FF39*1
@M03364:276:000000000-BLYN8:1:1101:12770:9170 2:N:0:1
GGACTACCGGGGTTTCTAATCCTGTTTGCTCCCCACGCTTTCGAGCCTCAGTGTCAGTTACAGGCCAGAGAGCCGCTTTCGCCTCCGGTGTTCCTCCATATATCTACGCATTTCACCGCTACACATGGAATTCCACTCTCCTCTCCTGCACTCAAGTCTCCCAGTTTCCAATGCACACACTGGTTGAGCCACTGCCTTTTACATCAGACTTAAGAAACCACCTGCGCTCGCTTTACGCCCAATAAATCCGG
+
CCCCCGGGGGGGGGGGGGGGGGGGGGGGGGGGGGGGGGGGGGGFCEGGGGGGGFGFGGGGGGGGGGGGGGGGGGGGGGGGGFGFFGGG=FGEGGGGGGGGGGGFFGGGGEFGFGGGGGGGGGFGFFGDF<FFGFD?BEGGGGGGGGGFGGGGGFCFGG9EFGGGGGFGGFCDGFDGFGG+DE8D:C6EGGGFCFGFGGGF9C<C><D57C>DGFDDFFGCFGF:@;@D=>B;<5C48;BCEF;ACD+9;C>
@M03364:276:000000000-BLYN8:1:1101:3000:9187 2:N:0:1
GGACTACCGGGGTTTCTAATCCTGTTTGCTCCCCACGCTTTCGCACCTGAGCGTCAGTCTTTGTCCAGGGGGCCGCCTTCGCCACCGGTATTCCTCCAGATCTCTACGCATTTCACCGCTACACCTGGAATTCTACCCCCCTCTACAAGACTCTAGCCTGCCAGTTTCGGATGCAGTTCCCAGGTTGAGCCCGGGGATTTCACATCCGACTTGACAGACCTCCTGCGTGCGCTTTACGCCCAGTAATTCCG
+
CCCCCGGGDGGGGGGGGGGGGGGGGGGGGGGGGGGGGGGGGGGGGGGGGGGGFGGGGFGGGGGGGGGGGGGGGGGGGGGGGGGGGGDDCEGGGGFGGGGGGGGGGGGGGGGEGGGGGGGGGGGFGGGGGGGGGGGGFFFGGGGGDGGG9FFGGFFFGGGGGFGGEFGGG5CC*DFGGGGGGGGGGGGGGGGGGGGGGGFGGGGFFGGGDGGGGGF7CFGG)6>2?4;FBFFFGGGBF0EEGB??GG=<>C*
@M03364:276:000000000-BLYN8:1:1101:24977:9191 2:N:0:1
GGACTACTCGGTGATCTACTCCTTTTGCGTCACCACGCTCTCTAGCCTCAGTGTCAGGTTCAGGCCAGAGGGCCTCTGGCGCCTCCGGGGCTCCTCCATCTATCCAAGCATCTCAACGGCACGCACGAAATTCCCCCCTCCTCTCCCGCAGTCGGCTCTCCCAGTGTCCAATGCACAGAACGGGCGAGCCACTGCCATTGACATCAGACCTAAGCACTTACCTGCGCTCGCCGTGCGCCCACTACATAGGC
+
A6<@,;,C,-,-,6,,=C,,,,=6-,;,+66,,;F,,@:,C,C,,,,,,,,<,6C,<,;,@,C,CF,<,C7,,8,6C5<,4,+,,B:F+C:F,,@<<,,,,,4945,9F,A,A,5,,8+++8++++8+8+A;;9,,+@3+3,3+,,,6@++0,+++++,,,6,,@,E;,,3E6B,>>,1,,1>**4**:*+*+5+=+<+++;1;4>462*0**2*+**+4;E1)6@(),0<)1/)(8(1*/).<*6*)***
@M03364:276:000000000-BLYN8:1:1101:22396:9199 2:N:0:1
GGACTACAGGGGTTTCTAATCCTGTTTGCTCCCCACGCTTTCGCACCTGAGCGTCAGTCTTTGTCCAGGGGGCCGCCTTCGCCACCGGTATTCCTCCAGATCTCTACGCATTTCACCGCTACACCTGGAATTCTACCCCCCTCTACAAGACTCTAGCCTGCCAGTTTCGGATGCAGTTCCCAGGTTGAGCCCGGGGATTTCACATCCGACTTGACAGACCGCCTGCGTGCGCTTTACGCCCAGTAATTCCG
+
CCC@CFGFGGGGGG>FGGGGGGGFGGGGGGGGGGGGGGGCGGGGFGGFFFFGCGGGGFFFGGGFFGGGGGGGG@EGGGGGGGGGGGGGCBFEGGGGGGGGGGDDGGGGGGGEGGFFFGC67CFEFFGGCFCFGGGGG8@@ECGFFGFFGGGGGGGCCGFFDFGC>;;EC8>>ECGFEFEFEFFFCCFGGGGGGGGGE>FFFFFFFG4*9DGCDCD7FGCCDGFFFF>B(.<;)*/<46:*>5:9CDF)>77
@M03364:276:000000000-BLYN8:1:1101:18464:9200 2:N:0:1
GGACTACAGGGGTTTCTAATCCTGTTTGCTCCCCACGCTTTCGCACCTGAGCGTCAGTCTTTGTCCAGGGGGCCGCCTTCGCCACCGGTATTCCTCCAGATCTCTACGCATTTCACCGCTACACCTGGAATTCTACCCCCCTCTACAAGACTCTAGCCTGCCAGTTTCGGATGCAGTTCCCAGGTTGAGCCCGGGGATTTCACATCCGACTTGACAGACCGCCTGCGCTCGCTTTACGCCCAATAAATCCG
+
CCCCCGGGGGGGGGGGGFGGGGGGGGGGGGGGGGGGGGGGGGGGGGGGGGGGGGGGGGGGGGGGGGGGGGGGGGGGGGGGGGGGGGGGGGGGGGGGGFFD<FFGGGGGF7FGGGGGGGC>CFGGGGGGFGGGGGGGGFGFEGGGGGGGGGGGGGGGGGGGCGFGGDGFEGGGGGGGGGGF,DF*@BGGGGGFEGGGGGFGGGGFFC8DDDGGG761>4CEDGF?BFF>(.5>DGCA6(AE55146>4<FDG
@M03364:276:000000000-BLYN8:1:1101:11013:9234 2:N:0:1
GGACTACACGGGTATCTAATCCTGTTTGCTCCCCACGCTTTCGAGCCTCAGTGTCAGTTACAGGCCAGAGAGCCGCTTTCGCCTCCGGTGTTCCTCCATATATCTACGCATTTCACCGCTACACATGGAATTCCACTCTCCTCTCCTGCACTCAAGTCTCCCAGTTTCCAATGCACACAATTGTTGAGCCACTGCCTTTTACATCATACTTAAGAGACCACATGCGCTTGCTTTACCCCCAATAAATCCGG
+
C@CCCECGC@FGGECGGD@CFGGGFAEECE@FGCFCGGEEFGGGGGGFGDFFEFDFFEFGGGGCDFDGFGFEEEEGG:FGGGGFE,@>FEGGCGG<F=9,,EFGGGDFGGEEGGCEF@FGCG=8E:<FAC?FGGGGGCEGGFCF,@>DEDFCC=D,C,3@,>D=FDAF=DGFE==9F?CFF,@>A>FFG866E,3,@@DCCGFDF7+?CDF+=2:*09;7/,3*)*/:)3/@GC@8/>B*=)7);:8)*2)
@M03364:276:000000000-BLYN8:1:1101:28805:9239 2:N:0:1
GGACTACCGGGGTTTCTAATCCTGTTTGCTCCCCACGCTTTCGAGCCTCAGTGTCAGTTACAGGCCAGAGAGCCGCTTTCGCCTCCGGTGTTCCTCCATATATCTACGCATTTCACCGCTACACATGGAATTCCACTCTCCTCTCCTGCACTCAAGTCGCCCAGTTTCAAATGCACACAATGGTTGAGCCACTGCCTTTTACATCAGACTTAAGAAACCACCTGCGCTCGCTTTACGCCCAATAAATCCGG
+
CCCCCE8FC7FGFGGGGGFGGGAEGGCGFG<FC@D:C@CCF,@F87FGGFGGGGF,E@CFGGGGG,CFGFEG?EFF@CDFFDGG>ECCFGFGGG95BF,BEFGAEFGGDECGAEG9,?CCGGGFGGGC5CF8FGGC;,@E8AFGGFGC8EGFFGG,@E++3++@@EFG,@DFAFC;FC8@A9BF9C8CG,@8CCCCFAC,=C:EC+A2**+=++22*AD555ABF4@4(:5>CDCE>(1BE58A;C6)*)2
@M03364:276:000000000-BLYN8:1:1101:17312:9255 2:N:0:1
GGACTACTGGGGTATCTAATCCTGTTTGCTCCCCACGCTTTCGCACCTGAGCGTCAGTCTTCGTCCAGGGGGCCGCCTTCGCCACCGGTATTCCTCCAGATCTCTACGCATTTCACCGCTACACCTGGAATTCTACCCCCCTCTACGAGACTCAAGCTTGCCAGTTTCAAATGCAGTTCCCAGGTTGAGCCCGGGGATTTCACATCCGACTTGACAGACCGCCTGCGTGCGCTTTACGCCCAGTAATTCCG
+
CCCCCGFGCGGGGEGGGGGGGGGGGGGGGGGGFGGGGGGGGGGGGGGGGGGGGFGGGGGGGGGGGGGFGEGGGGGDGGGGGGGGGGGGGGGGGFGGGGGGGGGGGGGGGGGGGGGGGGGGGG@FGCGGGGFGGGGGGGGGGCEGGGFGEGGFGGGGGCCEGGFGGGGGGFBEFFGGGGFGGCGFGGEGGGGGGGGD:EF+7CGGFGCGGGGGF:<>*8CFDE3:B>>)(07BD9F>=?GEG)4/CC*6CF2
@M03364:276:000000000-BLYN8:1:1101:7801:9275 2:N:0:1
GGACTACTCGGGTTTCTAATCCTGTTTGCTCCCCACGCTTTCGCACCTGAGCGTCAGTCTTTGTCCAGGGGGCCGCCTTCGCCACCGGTATTCCTCCAGATCTCTACGCATTTCACCGCTACACCTGGAATTCTACCCCCCTCTACAAGACTCTAGCCTGCCAGTTTCGGATGCAGTTCCCAGGTTGAGCCCGGGGATTTCACATCCGACTTGACAGACCGCCTGCGTGCGCTTTACGCCCAGTAATTCCG
+
CCCCCGFGGGEGGGGGGGGCFGGGGGGGGGGGGGGGGGGGGGGGEGGGGGGGEFGGEGGGGGGGGGGGGGGGGGGDGGGGDEGGGGGGGGGFDFFGFFGGGGEFGGGGGGGGGGGGGGDGDEGGDGGGFGAFFFCFGGGGGGGGFEFFFGGCFCG9EFFGGGGGGGGGGD>CGGGGFCG7FFGGGGGFGGGF=*B*:CFGG7CFFGGCD)7>***;6;FGEGB?<>0705))57C678D:C)2?GF?5>F9
@M03364:276:000000000-BLYN8:1:1101:5535:9280 2:N:0:1
GGACTACTGGGGTTTCTAATCCTGTTTGCTCCCCACGCTTTCGCACCTCAGTGTCAGTATCAGTCCAGGTAGTCGCCTTCGCCACTGGTGTTCCTTCCTATATCTACGCATTTCACCGCTACACCTGGAATTCTACCCCCCTCTACAAGACTCTAGCCTGCCAGTTTCGGATGCAGTTCCCAGGTTGAGCCCGGGGATTTCACATCTGACTTAACAAACCGCCTGCGTGCGCTTTACGCCCAGTAATTCCG
+
CCCCCGGGGGGGGGGGGGGGGGGGGGGGGGGGGGGGGGGGGGGGGGGGGGGGGGGGGGGGGGGGGGGGGGGGGGGGGGGGFGGGGGGGGGGGFGGGGGGGGGGGGGGGGGGGGGGGGGGGGGGGGGGGGGGGGFGGGGGGGGGGGGGGGGGGGGGGGGGGGGGGGGGGGGCE>FGGFGGGGGGGGF?FGGGFEDGGGGGGGGGGFGGGGGGGGGGGF4:C4CB?DFFDFD>EGGGFF(3BEFFFFFFFGG9
@M03364:276:000000000-BLYN8:1:1101:13091:9284 2:N:0:1
GGACTACTAGGGTATCTAATCCTGTTTGCTCCCCACGCTTTCGAGCCTCAGTGTCAGTTACAGGCCAGAGAGCCGCTTTCGCCTCCGGTGTTCCTCCATATATCTACGCATTTCACCGCTACACATGGAATTCCACTCTCCTCTCCTGCACTCAAGTCTCCCAGTTTCCAATGCACACAATGGTTGAGCCACTGCCTTTTACATCAGACTTAAGAAACCACCTGCGCTCGCTTTACGCCCAATAAATCCGG
+
CCCCCGGGGGGGGGGGGGGGGGGGGGGGGGGGGGGGGGGGGGGGGGGGGGGGGGGGGGGGGGGGFGGFGGGGGFFGEEGGGGGGGGGGGGGEGGGGGFFGGGGAEGGGGGGGGGFFFGFGGGGGGGGFFGGGDFGGGGGGGGGGGGGFGGGGCFFGCDDFEFFGGGGGFGFGFCFGGFGC8,@EFCFFFGGGGFFFFF9EGFE7157C9*5=CCC+;CFGFE62)@A>=>BF7CFE;=BCEA@FGCAE*:2
@M03364:276:000000000-BLYN8:1:1101:11574:9303 2:N:0:1
GGGCTCCAGAACAGCGAGACATGCGGCATGCAGTTGCTTTTCCCGCGCCGCGTGCCGTTCACCGGCCCGTCCTCCGCATTCCCGACCCCGCCACCACCGCTGCCGCAATCCACGGCCCTGCACCCGCCACCCAGCCCCAGCTCTTCGCTCAACCCCACGTCCTCCGCCACCCTGCACTCACCCCCCCCCGTCCCCCCGCCCCCCGCTCCGCCCCCCTCGACCGCGCCCCCATCCACACCGACCCGCCCCGC
+
--6@,9C@CC<F66CF++8FG9,C@+@:+,;,;;,CEE<,,<,66C7F@+@7@+6@+,@86CF,+>6++4?F:,,+B+++55C++++8B=FFCFG8F++++6@8+8=7+,,3@>+BF+@453,:3**55CBGD,>*1:8CF:,+2?:*1,1*?::?***3B*/BF**==**3****00+*<*/***:*12//*/;:**/7/1*)./))/*1*))///***.*)-,)()-.)02**()-*/*)-0)75()/)
@M03364:276:000000000-BLYN8:1:1101:26262:9306 2:N:0:1
GGACTACAGGGGTTTCTAATCCTGTTTGCTCCCCACGCTTTCGCACCTGAGCGTCAGTCTTTGTCCAGGGGGCCGCCTTCGCCACCGGTATTCCTCCAGATCTCTACGCATTTCACCGCTACACCTGGAATTCTACCCCCCTCTACAAGACTCTAGCCTGCCAGTTTCGGATGCAGTTCCCAGGTTGAGCCCGGGGATTTCACATCCGACTTGACAGACCGCCTGCGTGCGCTTTACGCCCAGCAATTCCG
+
CCCCCGGGGGGGGGGGGGGFGGGGGGGGGGGGGGGGGGGGGGCGFGGGGGGGGGGGEFFGGGGGGGGGGGGGGGGGGGGGGGGGGGDGGGGGGGCGGGFGGFGGGGGGGGGFGFGFFCGE@FCFGGGG8EFCFDDFFE6FGGGGGGG9F?FGGGGFGGGG?FGGGGGGEGDEC>,D<CFCFGFGGGFGGGGGGGGGGGCCGGGFFGGGG<3577CC=FFC:ED0(<6)(<>DCDGF=(8CE>6)9>F2FG6
@M03364:276:000000000-BLYN8:1:1101:13698:9307 2:N:0:1
GGACTACCCGGGTTTCTAATCCTGTTTGCTCCCCACGCTTTCGAGCCTCAGTGTCAGTTACAGGCCAGAGAGCCGCTTTCGCCTCCGGTGTTCCTCCATATATCTACGCATTTCACCGCTACACAAGGAATTCCACTCTCCTCTCCTGCACTCAAGTCTCCCAGTTTCCAATGCACACAATGGTTGAGCCACTCCCTTTTACATCAGACTTAAGAAACCACCTGCGCTCGCTTTACGCCCAATAAATCCGG
+
CCCCCGGFGGGGGGGGGGGGGGGGGGGGGGGGGGGGGGGGGGGGGGGGGGFGGGGGDGGGGFFGGGGGGGCEGGGGGGG9FGGGGGGGGGGGGFEGFGGFFGCFGGGFGGGEA<EGGGGGDCDGG:FGEFG@FGGDCFCFGGGDFGG?FGGGGGBECDEG9DFCFFFC:AFFCGDGGGGGGG,>FG?FC:3D,,,4@F:99DC7B8;5DFDGGGGDGF,,*A/:2*88@;?BGFFFFDEG=>DA>C69*/1
@M03364:276:000000000-BLYN8:1:1101:9388:9316 2:N:0:1
GGACTACTGGGGTATCTAATCCTGTTTGCTCCCCACGCTTTCGAGCCTCAGTGTCAGTTACAGGCCAGAGAGCCGCTTTCGCCTCCGGTGTTCCTCCATATATCTACGCATTTCACCGCTACACATGGAATTCCACTCTCCTCTCCTGCACTCAAGTCTCCCAGTTTCCAATGCACACAATGGTTGAGCCACTGCCTTTTACATCCGACTTAAGAAACCACCTGCGCTCGCTTTACGCCCAATAAATCCGG
+
CCCCCGGGGGGGGGGGGGGGGGGGGGGGGGGGGGGGGCFGGGGGGGGGGGGGGGGGGGGGGGGGGGGGG?EGGGGGDGGGGGGGGGGGGGGGGGGGGCGEFGGGGGFDBFGGGGGGGCFGGGGGGCCFGF9FGGGGGGGCFCFGGFGGGF8D=8E9@73EDF8?FGGGD;DDGGG,9?+DGGFGCC8@98DFGCFCFGDGGFFG657*9CDGGGFF>DFGFDA:=E2/58A>75C8)3C7EF@AFD+7737
@M03364:276:000000000-BLYN8:1:1101:3017:9322 2:N:0:1
GGACTACCCGGGTTTCTAATCCTGTTTGCTCCCCACGCTTTCGCACCTGAGCGTCAGTCTTTGTCCAGGGGGCCGCCTTCGCCACCGGTATTCCTCCAGATCTCTACGCATTTCACCGCTACACCTGGAATTCTACCCCCCTCTACAAGACTCTAGCCTGCCAGTTTCGGATGCAGTTCCCAGGTTGAGCCCGGGGATTTCACATCCGACTTGACAGACCGCCTGCGTGCGCTTTACGCCCAGTAATTCCG
+
CCCCCGGGGGGGGGGGGGGGGGGGGGGGGGFGGGGGGDGGGGGGGGGGGGGGGGGGGGGGGGGGGGGGGGGGGGGGGGGGGGGGGGGGGGGGGGGGGGGFGGGGGFFFGGDBFGGGGGGGGGGGFGGGGGGFGGGGGGGDEEGGGGGFFGGF?FGFFGGGGFGGGGGG>GDGGGGGG?FGGGFC<DFDFG6EGGGGGGGGGFEFFGG3DDDDGGGGFGGGFGD?FF>F?DFFCD>9FBGGGD:?FCFA>?*
@M03364:276:000000000-BLYN8:1:1101:4498:9337 2:N:0:1
GGACTACAGGGGTTTCTAATCCTGTTTGCTCCCCACGCTTTCGAGCCTCAGTGTCAGTTACAGGCCAGAGAGCCGCTTTCGCCTCCGGTGTTCCTCCATATATCTACGCATTGCACCGCTACACATGGAATTCCACTCTCCTCTCCTGCACTCAAGTCTCCCAGTTTCCAATGCACACAATGGTTGAGCCACTGCCTTTTACACAGGACTTAAGAAACCACCTGCGCTCGCTTTACGCCCAATAAATCCGG
+
@CCCCGGFCGGGGEGGGFGGGGGGGGGGGCFFFGGGGGGDEACDFEGGEEG;CFGGGGG9FFGGGG8F8FGGGGGGGGFGGGGD:FCEFCCGCGGFGGGFEGGGGF9?F:CF,,EGFGGGGE9FFEFG=5AFFGGGFFABEGEDFG9D88EFGGGF=@@D=EGG8>EC89ED886EDDC@AECFGEDCDGF6CDG@4,>AFFC****4;7DG7;:8CC,1:7A:@B@8(/?B*5+9?8CCE>6A*:17;5)
@M03364:276:000000000-BLYN8:1:1101:15734:9346 2:N:0:1
GGACTACAGGGGTTTCTAATCCTGTTTGCTCCCCACGCTTTCGAGCCTCAGTGTCAGTTACAGGCCAGAGAGCCGCTTTCGCCTCCGGTGTTCCTCCATATATCTACGCATTTCACCGCTACACATGGAATTCCACTCTCCTCTCCTGCACTCAAGTCTCCCAGTTTCCAATGCACACAATGGTTGAGCCACTGCCTTTTACATCATAATTAAGAAACCACCTGCGCTCGCTTTACGCCCAATAAATCCGG
+
CCCCCGGGGGGGGGGGGGGGGGGGGGGGGGFGGGGGGGGGGGGFEGGGGGGGGGGGGGGG9FG@DCDFFFCFGGGGEGGGGGGGGFGGGGGGGGGGGGGGGGGGGFGFGEFGGGGGGGGGGGFGG8F?ACFFGGGGGGGGGGGGGGG8C?FGGGGF6@=F,DFGGGGG8>FGC?FFGF8DFGDEFECFGGCFGG9@,@EGF7E9B85?9+5=;B=D5;FFFG>2@4>*-66/CCC8)5BEEF;;FG67F)1
@M03364:276:000000000-BLYN8:1:1101:7565:9346 2:N:0:1
GGACTACCCGGGTATCTAATCCTGTTTGCTCCCCACGCTTTCGAGCCTCAGTGTCAGTTACAGGCCAGAGAGCCGCTTTCGCCTCCGGTGTTCCTCCATATATCTACGCATTTCACCGCTACACATGGAATTCCACTCTCCTCTCCTGCACTCAAGTCTCCCAGTTTCCAATGCACACATTGATTGAGCCACTGCCTTTTAACTCAGACTTATAAAACCACCTGCGCTCGCTTTACGCCGAATAAATCCGG
+
B9-@CFG<EEDCFEGAFGGGFC,CFGCEAA6<C;FGGGGGFCCDFCFDGGFF9ECC<CFFFFF<C,C<@CFC@FE7BFGGF,:7:,6+6@CF<BE9,,,,<@E<F9<,++B4E5,9C7C8+6A?,,:E9CB=474A,>9F8@,=,@D@FF8836,,6,,>=,,,3=FGG9,@@>=FCDE,7,,73,,,,3,35,96CBD97C,?+**32*+++++2=*8C47A)):4*6>B?<*+@)(=**)/)2+;)*1)
@M03364:276:000000000-BLYN8:1:1101:12497:9354 2:N:0:1
GGACTACTGGGGTATCTAATCCTGTTTGCTCCCCACGCTTTCGCACCTGAGCGTCAGTCTTTGTCCAGGGGGCCGCCTTCGCCACCGGTATTCCTCCACATCTCTACGCATTTCACCGCTACACGTGGAATTCTACCCCCCTCTACGAGACTCAAGCTTGCCAGTTTCAAATGCAGTTCCCAGGTTGAGCCCGGGGATTTCACATTTGACTTAACAAACCGCCTGCGTGCGCTTTACGCCCAGTAATTCCG
+
CCCCCGGGGGGGGGFGGGGGEFGGGGGGGDGFFGFFGFGGGFF7FCGFFFGGGEFGGGGFFGGGFADFFCEGGGGGGGGGGGGGGGGGGGGGGGGGGGGGEFECFGFCFGGGGGFGFG:CFGG@EDG7:BFFEGGFFCFGCEGFGGGGGGGGGD>DEFGGGFGGGFGCFGGGGFDAFFC?9;FGFFFCGGGFGGGGGGFGCCCF6++;CGGDCGFDFFGGF*>FFFFF?3BEGGF<88CCED<FF7@A>:2
@M03364:276:000000000-BLYN8:1:1101:11905:9355 2:N:0:1
GGACTACTAGGGTTTCTAATCCTGTTTGCTCCCCACGCTTTCGAGCCTCAGTGTCAGTTACAGGCCAGAGAGCCGCTTTCGCCACCGGTGTTCCTCCATATATCTACGCATTTCACCGCTACACATGGAATTCCACTCTCCTCTTCTGCACTCAAGTCTCCCAGTTTCCAATGACCCTCCCCGGTTGAGCCGGGGGCTTTCACATCAGACTTAAGAAACCACCTGCGCTCGCTTTACGCCCAATCAATCCG
+
CCCCCGGGGGGGGGGGGGGGGGGGGGGGGGGGGGGGGGGGGGGGGGGGGGGGGGGGGGGGGGGGGGGGGGGGGGGGGGGGGGGGGGGGGGGGGGGGGFGGGGDGGGGFEGGDGDGGGGGGGGGGGFGGFFFFG9EGFF,FGFGGCFGGF8@8EGE@@ADFF@8CF9DD8FAFDDGCDEGGGGGGGGGF6EFCCGD8E58ADFG8BGFF4<C8FG>FGGFGFGF3=46D>>3>G3FFF?GGGEBF*C=9GFD
@M03364:276:000000000-BLYN8:1:1101:17137:9364 2:N:0:1
GGACTACCGGGGTTTCTAATCCTGTTTGCTCCCCACGCTTTCGAGCCTCAGTGTCAGTTACAGGCCAGAGAGCCGCTTTCGCCTCCGGTGTTCCTCCATATATCTACGCATTTCACCGCTACACATGGAATTCCACTCTCCTCTCCTGCACTCAAGTCTCCCAGTTTCCAATGCACACAATGGTTGAGCCACTGCCTTTTACATCAGACTTAAGAAACCACCTGCGCTCGCTTTACGCCCAATAAATCCGG
+
CCCCCGGGGGGGGGGGGGGGGGGGGGGGGGGGGGGGGGGGGGGGGGGGGGGGGGGGGFGGGGGGGGGGGGGGFGGGGGFGGGGGGGGGFGGGGGGGGGGGGGGGGGGGGGGGGGGGGGGGGGGG?,ADEFGGGGGGAEFGGGGGGGGGGFG?FGFFFFFGGGGGGGG9=DEFGC9ECGGGGGDFFDFGCGFGGGGGGGGDFFGGFFFFG4=DF8CGGGGGF9A>2?()/:>?FGGFF<GGE:;AFG6?CD>
@M03364:276:000000000-BLYN8:1:1101:15791:9387 2:N:0:1
GGACTACTGGGGTTTCTAATCCTGTTTGCTCCCCACGCTTTCGAGCCTCAGCGTCAGTTACAGACCAGAGAGCCGCCTTCGCCACTGGTGTTCCTCCATATATCTACGCATTTCACCGCTACACATGGAATTCCACTCTCCTCTTCTGCACTCAAGTCCTCCAGTTTCCAATGACCCTCCCCGGTTGAGCCGGGGGCTTTCACATCAGACTTAAAGAACCGCCTGCGCTCGCTTTACGCCCAATAAATCCG
+
CCCCCGGGGGFGGGGGGGGGGGGGGGGGGGGGGGGGGGGGGGGGFEECFGGGGGGGGGGGGGGGGGFGGGAFGGGGGGGGGGEFGGGGFFFGGGDEGGFFGFGFGGEFEEEEGGGGGGGGGGFGGGGGGGG8CBFGGGGGGGGGGGGGGGGFFGGGGGFGGGGGGGGGGFFGGGGGGFFCCEEGGGDFC@EEGDCEECECFGGGFG7?GFFGGGGDGGGEEGE06ABEB):>GGD>?:GGGFF4C>=)*99
@M03364:276:000000000-BLYN8:1:1101:16801:9388 2:N:0:1
GGACTACAGGGGTTTCTAATCCTGTTTGCTCCCCACGCTTTCGCACCTGAGCGTCAGTCTTTGTCCAGGGGGCCGCCTTCGCCACCGGTATTCCTCCAGATCTCTACGCATTTCACCGCTACACTTGGAATTCTACCCCCCTCTACAAGACTCTAGCTTGCCAGTTTTGGATGCAGTTCCCAGGTTGAGCCCGGGGATTTCACATCCGACTTGACAGACCGCCTGCGTGCGCTTTACGCCCAGTAATTCCG
+
CCCCCGGFGGGGGGGGGGGGGGGGGGGGGGGGGGGGGGGGGGGGGGGGGGFGGGGGGGFGGGGGDFFGGGGGGGGGGGGGGGGGGGGGGGGGFGGGGGGGGGGGGGGGGCECFGGGGGGCFGFGGGGGGGGGGGGGGGGGDGGGGGFGGGGGFGGGGGGGGGFFFG,EGDCGFFGGGGGGGCGGFFC?FF6DEGGGEDFGGGGGFGGDDDDDCCFDGFGG37)-2>>F:EF>DDF)68;/:7()0:=5CC9
@M03364:276:000000000-BLYN8:1:1101:28449:9397 2:N:0:1
GGACTACCAGGGTTTCTAATCCTGTTTGCTCCCCACGCTTTCGCACCTGATCGTCAGTCTTTGTCCAGGGTGCCGCCTTCGCCACCGGTGTTCCTCCAGATCTTTACGCATTTAACCGCTACACCTGGAATTCTACCCCCCTCTACAAGACTCTAGCCTGCCAGTTTGGGATGCAGTTCCCAGGTTGACCCCGGGGATTTAACATCCAACTTGACAGACCCCCACCCTCCCCTTAACCCCCAGTATTCCGG
+
CCCCCGG8EFDGGGGFFFFCGDGGGG,FFDG@F,8@++8BC,,,,@@B,C,CFF8FFFG9,,,CFGFG8:68B6@F@FC=@F:,B,6+@+B8F<EFG8,AA=E,CAEGC@FF9,@BBCCGEE,,,9EED?F@9,4C,48B8=B?FG,,,@=36,@=D,=>88A,@DF,:+6,48,,7<::9CC8@9,,,,@3*14**6,,++1+1?****2;+**1*28*)=)((2(2(8).05*)+)3B5)3)2**)279
@M03364:276:000000000-BLYN8:1:1101:11597:9405 2:N:0:1
GGACTACTGGGGTATCTAATCCTGTTTGCTCCCCACGCTTTCGAGCCTCAGTGTCAGTTACAGGCCAGAGAGCCGCTTTCGCCTCCGGTGTTCCTCCATATATCTACGCATTTCACCGCTACACATGGAATTCCACTCTCCTCTCCTGCACTCAAGTCTCCCAGTTTCCAATGCACACAATGGTTGAGCCACTGCCTTTTACATCAGACTTAAGAAACCACCTGCGCTCGCTTTACGCCCAATAAATCCGG
+
CCCCCGGGGGGGGGGGGGGGGGGGGGGGGGGGGGGGGGGGGGGGGGGGGGGGGGGGGGGGGGGGGGGGGGGGGGGGGGFGGGGGGGGGGGGGGGGGGGGGGGGGGGGGGGGGGGGGGGGGGGGGGGDGFFFFGGGGGGGGGGGGGGGGEGGGGGGGGGFFFGGGGFGGFGGGGGAFGGGGGGGGGGGFFGGGFFDGGGGGGGFFAFGGGGGGCFGGFFGGF5AFDFA>)8AB49FEF>GGG)8;;:+<DD:
@M03364:276:000000000-BLYN8:1:1101:25848:9413 2:N:0:1
GGACTACCAGGGTTTCTAATCCTGTTTGCTCCCCACGCTTTCGCACCTGAGCGTCAGTCTTTGTCCAGGGGGCCGCCTTCGCCACCGGTATTCCTCCAGTTCTCTACGCATTTCACCGCTACACCTGGAATTCTACCCCCCTCTACAAGACTCTAGCCTGCCAGTTTCGAATGCAGTTCCCAGGTTGAGCCCGGGGATTTCACATCCGACTTGACAGACCGCCTGCGTGCGCTTTACGCCCAGTAATTCCG
+
CCCCCFDDDGG7FGGGGEGGGGDCCADFGGAGGGGGGGGGGFEEGECFFGGGGFGGGF9FFGGGGFFEFFDCG7FGGGGGGGGGEEGGGGGGGGGGFEG,:EE9FDEDGGGEGGCF<CFCF:@FFGGGGGGGGGGGF8DE+=EGGGG,,6>CD9BC=>EC,@,@,DGAEGG6?FFD5=E=6E8*2?EGFF6*=*85*=CGGGG+87DCD:)9>CC7>785BEF<B>1.(5>EGG:<F0E8EDF):74<FG0
@M03364:276:000000000-BLYN8:1:1101:12789:9419 2:N:0:1
GGACTACCGGGGTTTCTAATCCTGTTTGCTCCCCACGCTTTCGCACCTGAGCGTCAGTCTTTGTCCAGGGGGCCGCCTTCGCCACCGGTATTCCTCCAGATCTCTACGCATTTCACCGCTACACCTGGAATTCTACCCCCCTCTACAAGACTCTAGCCTGCCAGTTTCGAATGCAGTTCCCAGGTTGAGCCCGGGGATTTCACATCTGACTTAACAAACCGCCTGCGTGCGCTTTACGCCCAGTCATTCCG
+
CCCCCGGGGGGGGGGDGGGGGGGGGGGGGGGGFGFECFEGGGGGGGGGGGGGGGGGGGGGGGGGGGGFGGGGGGGGGGGGGGGGGGGGGGGGGGGGGGGFFGGGGGGGGGGGCAFGGGGGCGGGGFFGGGFGGGGGGGGGGGGGGGG9EFGGGGGGGGFGGGGGCGGGGFGGFFCC@FDFDFFFFFFGGGGGGGGGEG??CGGGFGGFFGGGFGGGC4EEDG318@9BFFEFGGDAFFGGG)()**/.?C>
@M03364:276:000000000-BLYN8:1:1101:22791:9437 2:N:0:1
GGACTACTAGGGTTTCTAATCCTGTTTGCTCCCCACGCTTTCGAGCCTCAGTGTCAGTTACAGGCCAGAGAGCCGCTTTCGCCTCCGGTGTTCCTCCATATATCTACGCATTTCACCGCTACACATGGAATTCCACTCTCCTCTCCTGCACTCAAGTCTCCCAGTTTCCAATGCACACAATGGTTGAGCCACTGCCTTTTACATCAGACTTAAGAAACAACCTGCGCTCGCTTTACGCCCAATAAATCCGG
+
CCCCCGGGFDFGGGGFDEGGGGGGGGGGGGGFF;EFGG@EGGGFF;@BAFFGE<FDCFGDF<CC@FGFF?E@C<:C@E@?@F:CC,@@F6CCG9EFGGFGGGGDGGGGG7:C9FFDGGGG@FF8BF<FF<EGFEGGFEEC88,+D=A?C8EDD8EFBFFG9D=8B;,9@E,;F88@9DC+D>,@FEF8FC>8C6,,E;EGGC7@F?DCDC>>FCF79F,C>EAB)*)*)*):*/71)5:8=.56G7A?6<9
@M03364:276:000000000-BLYN8:1:1101:24118:9444 2:N:0:1
GGACTACAGGGGTTTCTAATCCTGTTTGCTCCCCACGCTTTCGAGCCTCAGTGTCAGTTACAGGCCAGAGAGCCGCTTTCGCCACCGGTGTTCCTCCATATATCTACGCATTTCACCGCTACACATGGAATTCCACTCTCCTCTCCTGCACTCAAGTCTACCAGTTTCCAATGCATACAATGGTTGAGCCACTGCCTTTTACACCAGACTTAATAAACCACCTGCGCTCGCTTTACGCCCAATAAATCCGG
+
CCCCCCGGGGGGGGGGGGGGGGGGGGGGGGGGGGGGGGGGGGGGGGGGGGGGGGGGGGGGGGGGGGGGGGGGGGGGGFDGGGGGGGEGGGGGGGFGGGGGGGGGGGGGGGGGGGGGGCEEGGGGGGGGFEFGGGGGGGGGGGGGGDEGFFGGGGCEDGGGGGGGFEFFFFCGGGGGGGGGGGCGGGGFGGG67CC8FGFFFGGG>7F*@>CCDFDFFG6C>GFEB?AD>ED?GGGFEFGGGFFFGFFFCC>
@M03364:276:000000000-BLYN8:1:1101:21539:9444 2:N:0:1
GGACTACTGGGGTTTCTAATCCTGTTTGCTCCCCACGCTTTCGCACCTGAGCGTCAGTCTTTGTCCAGGGGGCCGCCTTCGCCACCGGTATTCCTCCAGATCTCTACGCATTTCACCGCTACACCTGGAATTCTACCCCCCTCTACAAGACTCTAGCCTGCCAGTTTCGAATGCAGTTCCCAGGTTGAGCCCGGGGATTTCACATCCGACTTGACAGACCGCCTGCGTGCGCTTTACGCCCAGTAATTCCG
+
CCCCCGGGGGGGGGGGGGGGGGGGGGGGGGGGGGGGGGGGGGGGGGGGGGGGGGGGGGGGGGGGGGGGGGGGGGGGGGGGGGGGGGGGGGGGGGGGGGGACFEGGGGGGGGGGGGGGGGGGGGGGGGGGGGGGGGGGGGGGGGGGGGFGGGGGGG7EGGGGGG?BFGGGGGGGGGGGGGGGGGGFGGFFGGGGCEEGGGGGGGGFGGGGGGGFGGGGGGGFGF?6F>EFFB>DGGAF0EGGFF:0>@4CF*
@M03364:276:000000000-BLYN8:1:1101:2367:9446 2:N:0:1
GGACTACAGGGGTTTCTAATCCTGTTTGCTACCCACACTTTCGAGCCTCAACGTCAGTTACAGTCCAGTAAGCCGCCTTCGCCACTGGTGTTCTTCCATATATCTACGCATTCCACCGCTACACATGGAGTTCCACTTACCTCTACTGCACTCAAGTTAACCAGTTTCCAATGCCATTCCGGAGTTGAGCTCCGGGCTTTCACATCAGACTTAATCAACCGTCTGCGCTCGCTTTACGCCCAATAAATCCG
+
CCCCCGGGFFFGGGGGGGGGFFGGGGGGGGGCFGGGGGGGGGGGGGGGGGGGGF?FFFCFGGGGGGGGGGGGGGGGGGGGGGGGGGGGFCFGGGGGGGGGGGGGGGGGGGCGGCGGGGCEGGGGGGCGCFFGGGGGGGGFGGGGGF9DFGE?EFDEFFGGGGGGGF9DEGFFGGGGGGGGF6BEC8,2=,@DEGGD>EFG7EF>6*57C>;CC=@CGGGGA4*-)99DB?D)*:C=A9CGGE1A4CAEG45
@M03364:276:000000000-BLYN8:1:1101:15047:9454 2:N:0:1
GGACTACTCGGGTTTCTAATCCTGTTTGCTCCCCACGCTTTCGCACCTGAGCGTCAGTCTTTGTCCAGGGGGCCGCCTTCGCCACCGGTATTCCTCCAGATCTCTACGCATTTCACCGCTACACCTGGAATTCTACCCCCCTCTACAAGACTCTAGCCTGCCAGTTTCGAATGCAGTTCCCAGGTTGAGCCCGGGGATTTCACATCCGACTTGACAGACCGCCTGCGTGCGCTTTACGCCCAGTAATTCCG
+
CCCCCGGGGGGGGGDGGFGGGGGGGGFFGGGGGGGGGGGGGGGGGGGGGGGGGGGGGGGGGGGFFGGFECFFGGGGGGGGGGFGGGGGGGGGGGGGGFGF9FGGGGGGGEEDGGFGGDGGGGGGFGGGGFGCDF,FEGGGGGGGCFGFGGGGFGG7EGGGGGGDGG;B8D>?CGGFFEGG?FGGFFGGGGGG5EGE*;F,:DC77>C5>CGDF7<FFGG=)>)(4>>B:EFFG*/4/0CCE>1?C>F>>D0
@M03364:276:000000000-BLYN8:1:1101:18239:9457 2:N:0:1
GGACTACAAGGGTTTCTAATCCTGTTTGCTCCCCACGCTTTCGAGCCTCAGTGTCAGTTACAGGCCAGAGAGCCGCTTTCGCCTCCGGTGTTCCTCCATATATCTACGCATTTCACCGCTACACATGGAATTCCACTCTCCTCTCCTGCACTCAAGTCTCCCAGTTTCCAATGCATACAATGGTTGAGCCACTGCCTTTTACACCAGACTTAATAAACCACCTGCGCTCGCTTTACGCCCAATAAAACCGG
+
CCCCCGGGGGGGCGGGGGGGGGGGGGGGGGGGFGGGGGGEGGGGFGGGGGGGGGGGGGGGGGGGGGGGGGGGGFFGFFGG7FFGG@GGGGGGGGGGGGGFFFGGGG<FGGGGGGGGFGGGGGGGGGGGF9?FGGGGGGGGGGG?EGGFGGGGGGCGGG9EFGGFFDGGGGFFFGFGGGG?EEFAFE,@EGGG6DDGGCGGDFCF5=5?C9FGFFC987D>5EF:BFF*4/?)?FGCD>BEEF@ACD+.::9
@M03364:276:000000000-BLYN8:1:1101:10073:9464 2:N:0:1
GGACTACTGGGGTTTCTAATCCTGTTTGCTCCCCACGCTTTCGAGCCTCAGTGTCAGTTACAGGCCAGAGAGCCGCTTTCGCCTCCGGTGTTCCTCCATATATCTACGCATTTCACCGCTACACATGGAATTCCACTCTCCTCTCCTGCACTCAAGTCTCCCAGTTTCCAATGCACACAATGGTTGAGCCACTGCCTTTTACATCAGACTTAAGAAACCACCTGCGCTCGCTTTACGCCCAATACATCCGG
+
CCCCCGFFGGGGGGGGGDFGEFFGGGGGGGGGGGGGDGGGFFFGGGGGGGGGGGGGGGGGA9FFGCCGCFGGGFGGEG7<FEGGGFGDFGEDGGFFGGGAFGGFCDGGGGGGGGGFGGGGGGGGDFFGGEFFGFFCCEFFGGFCGGDFGFGGGDB8@DDFFF8EDDGEGFFGGGGADGGGGGBBCCF?E@DDF8:FF9FEGGG@FCFFFD7C>CGFFF>E?CFF@9>*554574CCA>C**)6)*219CD)
@M03364:276:000000000-BLYN8:1:1101:13800:9470 2:N:0:1
GGACTACTGGGGTATCTAATCCTGTTCGCTACCCACGCTTTCGCACCTGAGCGTCAGTCTTCGTCCAGGGGGCCGCCTTCGCCACCGGTATTCCTCCACATCTCTACGCATTTCACCGCTACACCTGGAATTCTACCCCCCTCTACAAGACTCAAGCTTGCCAGTTTCAAATGCAGTTCCCAGGTTGAGCCCGGGGATTTCACATTCAACTTAACAAACCACCTACGCGCGCTTTACGCCCAGTAATCCCG
+
CCCCCGGGGGGGGGGGGGGGGGGGGGGGGGGGFFGGGGGGGGGGGGGGFFGCGGGGGGGGGGGGGGGGGGGDGGGGGGGGGGGGGGGGGEGGFGGGGGGGGGGGGGGGGGGGGGGGGGGGGGGGGCGGGGGGGGGGGGGGGGGGGGGG??FGGGG6FFGGFCFGGFGCGGGGGGGGGGGFFGGFFFFECCFEGEGGGDGGGGGGFD@CDFC7*::CDCGGFGFFFF;D973>3/56BFGGGDBF=79)271
@M03364:276:000000000-BLYN8:1:1101:23868:9476 2:N:0:1
GGACTACACGGGTTTCTAATCCTGTTTGCTCCCCACGCTTTCGAGCCTCAGCGTCAGTTACAGACCAGAGAGCCGCCTTCGCCACTGGTGTTCCTCCATATATCTACGCATTTCACCGCTACACATGGAATTCCACTCTCCTCTTCTGCACTCAAGTCTCCCAGTTTCCAATGACCCTCCCCGGTTGAGCCGGGGGCTTTCCCATCAGACTTAAGAAACCGCCTGCGCTCGCTTTACGCCCAATAAATCCG
+
CCCCCGGGGGGGGGGGGFFFGGGGGGFFGGGFGGGGGGGGGGGDGGGFGGGGGEGDGGCGGGGGGGGGDGFGGGGGGCGGCGCCFGGCFGGEGCFGGGGGFGGGGFGGGCFDFFGGGDGDGGFGGCGBF9EEFGGGGGGG@AF?FFDG9,@DFGE8CEFF9=FGFD9E:EFG,EFGFGDEGGGEFGDG7@DEGDEGGG2=8+<?AFCD6DGGFGDF7C?FE=)02565(8>BD*><?:EGCB6>FG?AFGC
@M03364:276:000000000-BLYN8:1:1101:3497:9507 2:N:0:1
GGACTACTGGGGTTTCTAATCCTGTTTGCTCCCCACGCTTTCGCACCTGAGCGTCAGTGTCAGTTACAGGCCAGAGAGCCGCTTTCGCCACCGGTGTTCCTCCATATATCTACGCATTTCACCGCTACACCTGGAATTCTACCCCCCTCTACAAGACTCTAGCTGACCAGTTTCAAATGCAGTTCCCAAGTTAAGCTCGGGGATTTCACATCTGACTTAACAAACCGCCTGCGTGCGCTTTACGCCCAGT
+
CCCCCGGGGGGGGGGGGGGGGGGGGGGGGGGGGGGGGGGGGGGGGGGGGGGGGGDGGGGGGGGGGGFGGGGGGGGGGGGGGGGDFGGGGGGF>FEEFGGGGGG<=FGGGGFFGGGGGDGGGGFGGGGGGGGGGGFGGGGGGGGGGGGGGGGGGFGGGGGGGCGFFGGGGGEGGGFGGGGGGGGGGG,9?CAEGFFFGGGGDGGGFGGGGGFGGGGGGGGGFGF9B;BB>FFF5<C<D9CEFFF:D<BFGF
@M03364:276:000000000-BLYN8:1:1101:27498:9509 2:N:0:1
GGACTACTGGGGTTTCTAATCCTGTTTGCTCCCCACGCTTTCGCACCTGAGCGTCAGTCTTTGTCCAGGGGGCCGCCTTCGCCACCGGTATTCCTCCAGATCTCTACGCATTTCACCGCTACACCTGGAATTCTACCCCCCTCTACAAGACGCTAGCCTGCCAGTTTCGAATGCAGTTCCCAGGTTGAGCCCGGGGATTTCACATCCGACTTGACAGACCGCCGGCGTGCGCTTTACGCCCAGGACCTCCG
+
CCCCCGG9C@FG:F@FGGCF,CAEEEGGGGGGGC<CCDFEG9FGEEFFFGGFEFGGGEFDFEFGGGGGGGGCE7F@C7?FGFGCGFECCCGCFCDFGCGCFFFG;AFFDC++CAAF,?FGF=FGGFFGGF9:DAFGGGFEEEGGGGGFD?C6C6>EF,7@DG?FCCDGEDFGGGGGCB?FFFF>F:876,?=5CEGGE*+;7CCFG5<DDCD>D4+;*=C>57(4:9DBFF:)9*6F?;CCD?)9*)(291
@M03364:276:000000000-BLYN8:1:1101:3866:9526 2:N:0:1
GGACTACAGGGGTTTCTAATCCTGTTTGCTCCCCACGCTTTCGAGCCTCAGTGTCAGTTACAGGCCAGAGAGCCGCTTTCGCCACCGGTGTTCCTCCATATATCTACGCATTTCACCGCTACACATGGAATTCCACTCTCCTCTCCTGCACTCAAGTCTACCAGTTTCCAATGCATACAATGGTTGAGCCACTGCCTTTTACACCAGACTTAATAAACCACCTGCGCTCGCTTTACGCCCAATAAATCAGG
+
CCCCCGGGGGGGGGGGGGGGGGGGGGGGGGFGGGGGGGGGGGGGGGGGGGGGGGGGGGGGGGGFGGGGGGGGGGGGEEBGGGGGGGGG:CFGGGGGGGGGGGGGGGGGGGGGGGGGGGGGGGGGDGGGGGGGGGGGGGFGGGGGGGGGGGGG?8EGGGGFCDGGFGGGFDGGGGDFGGGGGGCFGD?FGGGGDCEGGFGGGDGGACGFCCCFGCGGFG6CFCFBD*:9()?BGGFFEFGGGFFFFFCC2;;
@M03364:276:000000000-BLYN8:1:1101:9367:9527 2:N:0:1
GGACTACTAGGGTTTCTAATCCTGTTTGCTCCCCACGCTTTCGAGCCTCAGTGTCAGTTACAGGCCAGAGAGCCGCTTTCGCCTCCGGTGTTCCTCCATATATCTACGCATTTCACCGCTACACATGGAATTCCACTCTCCTCTCCTGCACTCAAGTCTCCCAGTTTCCAATGCACACAATGGTTGAGCCACTGCCTTTTACATCAGACTTAAGAAACCACCTGCGCTCGCTTTACGCCCAATAAATCCGG
+
CCCCCGGGGGGGGGGGGGGGGGGGGGGGGGGFGDFGGGGGGGGGGGGGGGGGGGGGFGGGGGGFGGGGGGGGGGGGGEGGDGGGGGGGGGGGGGGGGFGGGGGGGGGGGG:FGGGGGGGGGGGGGGGGGGGFGGGGFGFGGGGGGGGGGFGGGGG8EFFGGFGGFGGGFCFGGGGGGGCCEGGGGG?,@DGGGGFFGGGGGGFCFDCC>5++=CFGGGGG5?AFBEBFFFF><5F4B=BEGFDFGG6<GD<
@M03364:276:000000000-BLYN8:1:1101:25807:9548 2:N:0:1
GGACTACAAGGGCTTCTAATCCTGTTTGCTCCCCACGCTTTCGAGCCTCAGTGTCAGTTACAGGCCAGAGAGCCGCTTTCGCCTCCGGTGTTCCTCCATATATCTACGCATTTCACCGCTACACATGGAATTCCACTCTCCTCTCCTGCACTCAAGTCTCCCAGTTTCCAATGCACACAATGGTTGAGCCATTGCCTTTTACATCAGACTTAAGAAACCACCTGCGCTCGCTTTACGCCCAATAAATCCGG
+
CCCCCGGGGGGGDFEGGGGGGGFGGGGGGGCGGGGDGGGGGGGGGGGGGGGGGGGGGGGGGFFFFFFGGGFGGGGGGGEGGGGGCFGFGGGGGGGGGFGCGGGGGGGGGDEGGGGGGGDEGGGGFGFGGFGGGGFFGFDGGGGGEBF=BE@CD8EGGD9B3@FGFGGGGGGGGGCGGGGGFG8FGG88CC8,@,EDGGGG7CCEC8*;>C>C7<8CFGGFFGF5235*)942?584?>B@EFD)C7159C3
@M03364:276:000000000-BLYN8:1:1101:22440:9559 2:N:0:1
GGACTACCAGGGTATCTAATCCTGTTTGCTCCCCACGCTTTCGCACCTGAGCGTCAGTCTTTGTCCAGGGGGCCGCCTTCGCCACCGGTATTCCTCCAGATCTCTACGCATTTCACCGCTACACCTGGAATTCTACCCCCCTCTACAAGACTCTATCCTGCCAGTTTCGGATGCAGTTCCCAGGTTGAGCCCGGGGATTTCACATCCGACTTGACAGACCGCCTGCGTGCGCTTTACGCCCAGTAATTCCG
+
CCCCCGFGGGGGGGGGGGGGGGGGGGGGFFGFGGGFFGGGGGGGGGFGGGGGGGGGGGGGGGGGGGGGGGGGGGGGGGGGGGCGEEEEGCFGGGEEGGGGGGGGFGGFGGEGGGGGGGDEGGGBE8FGFC?:DGGGGGGGGGGGGGGGGCGCFGG,@EGGGGGGGGGFCGDEC>D;FFEFGGGFFFGGGG?CEEGGGGFFFFGGFGGDC375CF<DGCFCA7B02)4<<<@DGD346128:51?>CFAGG7
@M03364:276:000000000-BLYN8:1:1101:13471:9571 2:N:0:1
GGACTACAAGGGTTTCTAATCCTGTTTGCTCCCCACGCTTTCGAGCCTCAGTGTCAGTTACAGGCCAGAGAGCCGCTTTCGCCTCCGGTGTTCCTCCATATATCTACGCATTTCACCGCTACACATGGAATTCCACTCTCCTCTCCTGCACTCAAGTCTCCCAGTTTCCAATGACCCTCCCCGGTTGAGCCGGGGGCTTTCACATCAGACTTAAGAAACCGCCTGCGCTCGCTTTACGCCCAATAAATCCG
+
CCCCCGGGGGGGGGGGGGGGGGGFGGGGGGGGGGGFGGGGGFDGGGGGGGGGGGGGGGGGGGGGGGGGGGGGGFFEGGGGC:EFEGGGGGGGGGGFGG9<@F,FGGGGGGGGGGGGGGGGE=9FFFFGFCGGGGGGFGDGGGGFFGGGGFGGGGGF9=3,C,@FGGGGGGFFFGGGFGGGGGGGGGGCCGGGGGGGGDFGGGGGFG7FC4CGGGDFCFGGBE>?FFBF(2:73CG<FBGG=)3FCGFBFGC
@M03364:276:000000000-BLYN8:1:1101:23135:9577 2:N:0:1
GGACTACCGGGGTTTCTAATCCTGTTCGCTACCCATGCTTTCGAGCCTCAGCGTCAGTTACAGACCAGACAGCCGCCTTCGCCACTGGTGTTCTTCCATATATCTACGCATTTCACCGCTACACATGGAGTTCCACTGTCCTCTTCTGCACTCAAGTCTCCCAGTTTCCAATGCACTTCTTCGGTTGAGCCGAAGGCTTTCACATTAGACTTAAAAGACCGCCTGCGCTCGCTTTACGCCCAATAAATCCG
+
CCCCCGFGGGGGGGGGGGGGGGGGGGFGGGGGGGGGGGGGGGGGGGGGGGGGGGGGGGGGGGGGGGGGGGGGGGGGGGGGFDFGGGGGGGGGGGGGGCFGGGEGGGGGGGGGGGGGG>FGGGGFGGGGGGGGGGGGGGGGGGGGGGGGGGGGGGGCDFCFGGGGGGGGFGDGGGGGGGGGGGGGGGGGGGG6CEGGGGGGGGGGFGGFGFGGGGGGGF?FEGEFFFFFFFFFDGGCFFGCGFDFGGFFGGD
@M03364:276:000000000-BLYN8:1:1101:17624:9589 2:N:0:1
GGACTACTCGGGTTTCTAATCCTGTTCGCTACCCATGCTTTCGAGCCTCAGCGTCAGTTACAGACCAGACAGCCGCCTTCGCCACTGGTGTTCCTCCATATATCTACGCATTTCACCGCTACACATGGAGTTCCACTGTCCTCTTCTGCACTCAAGTCTCCCAGTTTCCAATGACCCTCCCCGGTTGAGCCGGGGGCTTTCACATCAGACTTAAGAAACCGCCTGCGCTCGCTTTACGCCCAATAAATCCG
+
CCCCCGGGFGGGGGGGGGGGGGGGGGGGGGGGGGGFGGGGGGGGGGGGGGGGGGGGGFGGGAFFGGGGGGGGFGGGGGGGGGGGGGGGGGGGGGGGGGFGGGGGGGGGGGGGGGGGGGGGGGFGGGGFFEFGGGGGGGGGGFFGAE>EGGGGGGGG@DEEFGGGGFGGGGGGFG8EGFGD=ECEGGEGGGGGGDGGCEGGGGGG8CC=4CGCGC:7CCCGEGFFDA>D3B8;DGGFF0CGGFFFGFF<FC)
@M03364:276:000000000-BLYN8:1:1101:16088:9597 2:N:0:1
GGACTACAAGGGTATCTAATCCTGTTTGCTCCCCACGCTTTCGCACCTGAGCGTCAGTCTTTGTCCAGGGGGCCGCCTTCGCCACCGGTATTCCTCCAGATCTCTACGCATTTCACCGCTACACCTGGAATTCTACCCCCCTCTACAAGACTCCAGCCTGCCAGTTTCGAATGCAGTTCCCAGGTTGAGCCCGGGGATTTCACATCCGACTTGACAGACCGCCTGCGTGCGCTTTACGCCCAGTAATTCCG
+
CCCCCGGGGGGGGGGGGGGGGGGGGGGGGGGGGGGGGGGGGGGGGGGGGGGGGGGGGGFGGGGGGGGGGGGGGGGGGGGGGGGGGGGGGGGGFGGGGGGGGGGGGGGGGGGGGGGGGGGGGGGGGGGGGGGCFGDGGGFGGGGGGGGGFGGGGGGGGGGGGGGGGGGGGGGGGGGGGGGGGGCCFGGGGGGCEEGGGGGDGGGGFGGGGGGCFCFFG;FGFGFF?FBBFFF3)9CAFFGGGF:?>7BAGG7
@M03364:276:000000000-BLYN8:1:1101:10835:9603 2:N:0:1
GGACTACTAGGGTTTCTAATCCTGTTTGCTCCCCACGCTTTCGAGCCTCAGTGTCAGTTACAGGCCAGAGAGCCGCTTTCGCCTCCGGTGTTCCTCCATATATCTACGCATTTCACCGCTACACATGGAATTCCACTCTCCTCTCCTGCACTCAAGTCTCCCAGTTTCCAATGCACACAATGGTTGAGCCACTGCCTTTTACATCAGACTTAAGAAACCACCTGCGCTCGCTTTACGCCCAATACATCCGG
+
CCCCCFGGGGGGGGGGGGGGGGGGGGGGGGGGGGGGGGGGGGGGGGGGGGGE<FFGGGGGGGGGGGGGGDGGGGGGFEGFGEEGGGGGCFGGGGGGGGGGGGGGGFGGDCGGGGFGGD@=FGDCCGGGGGGGGGCE4@EFGFFGGGGGGGGFG8F=EFFGGGGG@FGFGGEC?8,@=8+DFFEFGE8ECDDED,@DE;E79:@FFFF9CFC>:8+=*93AC7*<)3:>DD)/8CFE>2CEE>(6*217;5>
@M03364:276:000000000-BLYN8:1:1101:23669:9612 2:N:0:1
GGACTACCCGGGTATCTAATCCTGTTTGCTCCCCACGCTTTCGAGCCTCAGTGTCAGTTACAGGCCAGAGAGCCGCTTTCGCCTCCGGTGTTCCTCCATATATCTACGCATTTCACCGCTACACATGGAATTCCACTCTCCTCTCCTGCACTCAAGTCTCCCAGTTTCCAATGCACACAATGGTTGAGCCCCTGCCTTTTACATCAGACTAAAGAAACAACCTGCGCTCGCTTTACGCCCAATAAATCCGG
+
CCCCCGGGGGGGGGGGGGGGGGGGGGGGGGGGGGGGGGGGGGGGGGGGGGGGGGGGGGGGGGGGGGGGGGGGGGGGGEGF:FG@FFG7@:FEGGFGCEFFFFFA=,?F7FEGGGFGFC7EGEFF9,CAB9FFGC,AFFCFGGD+>EDB@EEGGG89@@@FGFCFGG9@=D;,@8ADFFG69E?F;6:6,>++13,,@CF7C8AEFCC729*;**=FGG,;A>A:B?2)()):C*+*)(8*=)/;C7+6635
@M03364:276:000000000-BLYN8:1:1101:28513:9617 2:N:0:1
GGACTACTCGGGTTTCTAATCCTGTTTGCTCCCCACGCTTTCGCACCTGAGCGTCAGTCTTTGTCCAGGGGGCCGCCTTCGCCACCGGTATTCCTCCAGATCTCTACGCATTTCACCGCTACACCTGGAATTCTACCCCCCTCTACAAGACTCTTGCCTGCCAGTTTCGAATGCAGTTCCCAGGTTGAGCCCGTGGATTTCACATCCGACTTGACAGACCGCCTGCGTGCGCTTTACGCCCAGTACTTATC
+
CCCC@EFAEGEEEE@GGD6E<EGFFGCFCFCEC@C6@@FGD,CFCF:E<6C,+C@FGA<EEEFFCEE@CFE+@FEE=BFG7=8FC,>+>FFA9AECFFFGGCCEEFDGF?+=@99,,6+@F=:EE,?<8,A>,C;,6,>38?EFG;DEGGFFCE,33>EC7C,6@B,3@B,,<,3DAFGGCFFGFE>?,;6*;11CC?C6+2<=A*09*):9>*6:67E:):871A6:1:DED37-=:CE7).)**1)***
@M03364:276:000000000-BLYN8:1:1101:8960:9632 2:N:0:1
GGACTACTGGGGTTTCTAATCCTGTTTGCTCCCCACGCTTTCGAGCCTCAGTGTCAGTTACAGGCCAGAGAGCCGCTTTCGCCTCCGGTGTTCCTCCATATATCTACGCATTTCACCGCTACACATGGAATTCCACTCTCCTCTCCTGCACTCAAGTCTCCCAGTTTCCAATGCACACAATGGTTGAGCCACTGCCTTTTACATCAGACTTAAGAAACCACCTGCGCTCGCTTTACGCCCAATAAATCCGG
+
CCCCCGGGGGGGGGGGGGGGGGGGGGGGGGGGGGGGGGEEGGGGGGGGGGGGGGGGGGGGGGGGGGGGGGGGGGGGGGGGGGEGGGGF@7FFGGGGGGFFGGGAEFGGDGGGGCFGFEGGGGGGGFGGE<AFGED=EEDGEFGGGGCFGGGGGGFGGGFFFFGDDDCGCAEFGFGGGGGGGGGGFEFGG7CFGGGDGGGGFGFGFGCDF5+<8?FG>FCFFGF=2AA>DFBACCC=E>5CE)6FD=C?CG9
@M03364:276:000000000-BLYN8:1:1101:21967:9648 2:N:0:1
GGACTACTGGGGTTTCTAATCCTGTTTGCTCCCCACGCTTTCGCACCTCAGTGTCAGTATCAGCCCAGGTAGTCGCCTTCGCCACTGGTATTCCTCCAGATCTCTACGCATTTCACCGCTACACCTGGAATTCTAGCCACCTCTACAAGACTCTAGCCTGCCAGTTTCGGATGCAGTTCCCAGTTTGAGCACGGGGATTTCACATCCGACTTGACAGACCGCCTCCGTTGGCTTTACGCCCAGTAATTCCG
+
CCCCCGG9,EE@CFG9FGGGFDEDFGEDGFCFCCF:CF@CFGG>C+7BFGGEFGGDCEFGGG9,<FED@CFE,9@BCFGGGG,,,,:,C9CCF,@FE<ECFFFGGFGCFECFEG<F9C:=>:EFFDDFGCFBFFF,>>,=E?FGAE99>8EDDGFF9=EEF=D?F9,3@==BE86@@E=E6>D,3>E,+8,34?E6*BDC7?:2?F*9;C478*38971945?(()55)))86D<>F<8EG:?F7C6)+3*
@M03364:276:000000000-BLYN8:1:1101:14213:9657 2:N:0:1
GGACTACCCGGGTATCTAATCCTGTTTGCTCCCCACGCTTTCGAGCCTCAGTGTCAGTTACAGGCCAGAGAGCCGCTTTCGCCTCCGGTGTTCCTCCATATATCTACGCATTTCACCGCTACACATGGAATTCCACTCTCCTCTCCTGCACTCAAGTCTCCCAGTTTCCAATGCACACAATGGTTGAGCCACTGCCTTTTACATCAGACTTAAGAAACCACCTGCGCTCGCTTTACGCCCAATAAATCCGG
+
CCCCCGGGGGGGGGGGGGGGGGGGGGGGGGGGGGGGGGGGGGGGFGGGGGGGGGGGGGGGGGGGGGGGGGGGGGGGGGGFGGGGGGGGGGGGGGGGGGGGGGGGGGGGGGGGGGGGGGGGG@FGGFGFFFFGGGGGGGGGGGGGGGGGFGGGGGGGGGGGA8DFGGGGGGGFGGGGGGGGGGGGGEGGGGDF7?CFGGGGGGGFFGFGGGC7DGGG>F6>FGF=BE96=BFEG:88BDEGCF8F>@7?2>5
@M03364:276:000000000-BLYN8:1:1101:15834:9703 2:N:0:1
GGACTACTGGGGTATCTAATCCTGTTTGCTCCCCACGCTTTCGCACCTCAGTGTCAGTATCAGTCCAGGTAGTCGCCTTCGCCACTGGTGTTCCTTCCTATATCTACGCATTTCACCGCTACACAGGAAATTCCACTACCCTCTACCATACTCTAGCTTGCCAGTTTTGGATGCAGTTCCCAGGTTGAGCCCGGGGATTTCACATTCAACTTAACAAACCACCTACGCGCGCTTTACGCCCAGTAATTCCC
+
CCCCCGGGGGGGGGGGGGGGGGGGGGGGGGGGGGGGGGCFGGGGGGGGGGGGGGGGGGGGFGGGGGGGGGGGGGEGGGGGGGGGGGGGGGGGGGGGGGGGGGGGGGGGGGGGGGGGGGGGDECFGGGGGGGGGGGGGGGGGGGGGGGGGGGGGFGGGGGDGGFGFGGFGDFFGGGGGFFFGGGG:DFCFGDFEGGG>BFCG@CFFGGGGGGFGFFGF7FFFC>=:A)9=?EDG<FFFFGGGF7ACFF?FG*
@M03364:276:000000000-BLYN8:1:1101:3661:9712 2:N:0:1
GGACTACAGGGGTTTCTAATCCTGTTTGCTCCCCACGCTTTCGAGCCTCAGTGTCAGTTACAGGCCAGAGAGCCGCTTTCGCCTCCGGTGTTCCTCCATATATCTACGCATTTCACCGCTACACATGGAATTCCACTCTCCTCTCCTGCACTCAAGTCTCCCAGTTTCCAATGCACACAATGGTTGAGCCACTGCCTTTTACATCAGACTTAAGAAACCACCTGCGCTCGCTTTACGCCCAATAAATCCGG
+
CCCCCGGGGGGGGGGGGGGGGGGGGGGGGGGGGGGGGGGGGGGGGGFFGGGGGGFGGGGGGGGGGGGGGGGGGGFGCFCGEGGGE8FGGGGGGFGFFGGGGGAGGGGGGGGGGGGFGGEGGGGG?:F<EEFGGFGGC8,A@FGGGGGGG?CD??FCDFC9EFGGGGFDFFGGGCCGFFEFGE,EF@CEG7DFGGCFECCF7CCGFGGG>FCFC>>7DFC5AC*7<A5:>)??FFGF>@:8*8=6*+:<2>9
@M03364:276:000000000-BLYN8:1:1101:12869:9713 2:N:0:1
GGACTACAGGGGTATCTAATCCTGTTTGCTCCCCACGCTTTCGAGCCTCAGTGTCAGTTACAGGCCAGAGAGCCGCTTTCGCCTCCGGTGTTCCTCCATATATCTACGCATTTCACCGCTACACATGGAATTCCACTCTCCTCTCCTGCACTCAAGTTTCCCAGTTTCCAATGACCCTCCCCGGTTGAGCCGGGGGCTTTCACATCAGACTTAAGAAACCGCCTGCGCTCGCTTTACGCCCAATAAATCCG
+
CCCCCGGGGGGGGGGGGGGGGGGGGGGGGGGGGGGGGGGGGGGGGGGGGGGGGGGGGGGGGGGGGGGGFGGGGGGG7FGGGGGGCFGGGGGGGGAFGGGGGGGGFGGGGGGGGGGGGGGGGGGGFGGGGGGGGGGGEFGFGGGGGGFFGGGGGGGGEGGGGGGGGGGGGGFGGGGGGGGGGEGGGGGGGGGGGGGGGGFGGFFGC4;DFGGGGC7FGDGGEDEFDF9>>EFEGDG<B?CGGE<:FFFFFC<
@M03364:276:000000000-BLYN8:1:1101:9418:9717 2:N:0:1
GGACTACCCGGGTATCTAATCCTGTTTGCTCCCCACGCTTTCGAGCCTCAGTGTCAGTTACAGGCCAGAGAGCCGCTTTCGCCTCCGGTGTTCCTCCATATATCTACGCATTTCACCGCTACACATGGAATTCCACTCTCCTCTCCTGCACTCAAGTCTCCCAGTTTCCAATGCACACAATGGTTGAGCCACTGCCTTTTACATCAGACTTAAGAAACCACCTGCGCTCGCTTTACGCCCAATAAATCCGG
+
CCCCCGFGGGGGGGGGGGGGGGGGGGGGGGGGGGGGGGGGGGGGGGGGGGGGGGCGGGGGGGGGGGGGGFGGGGGGGGGGGGEGGGGGGGGGGGGGGGGGGGFGGGGGGGGGGGGGGGGGGGGG@FGGF?BFGFGGGGGGGGGGGGGGGGGGDGGGGGFGGGGGGGGGGGGGGGFGGGDGGGGFDCFGCFGGGGFGFFFGDFGCFGGGGGCCCFFGGF6CFCABBBABFFED5:=86=CCE:@F>FFEFGC
@M03364:276:000000000-BLYN8:1:1101:14956:9742 2:N:0:1
GGACTACTGGGGTATCTAATCCTGTTTGCTCCCCACGCTTTCGCACCTGAGCGTCAGTCTTTGTCCAGGGGGCCGCCTTCGCCACCGGTATTCCTCCAGATCTCTACGCATTTCACCGCTACACCTGGAATTCTACCCCCCTCTACAAGACTCTAGCCTGCCAGTTTCGGATGCAGTTCCCAGGTTGAGCCCGGGGATTTCACATCCGACTTGACAGACCGCCTGCGTGCGCTTTACGCCCAGTAATTCCG
+
CCCCCGGGGGGGGGGGGGGGGGGGGGGGGGGGGGGGGGGGGGGGGGGGGGGGGGGGGGGGGGGGGGGGGGGGGGGGGGGGGGGGGGGGGGGGGGGGGGGFG8EGGGGGGGGGGGGGGGGGGGGGGGGGGGGGGGGGGGGGGGGGFFGGGGGGGFGGGGGGGGG?FFFGDGGGGGGGGGGGF9FGGGGGGGGGGGGGGEGFDGGGFGGGGGGGGGGDFGGGEEFFFFF51BFFCDFDF?GEG>(/:792:F6
@M03364:276:000000000-BLYN8:1:1101:10929:9743 2:N:0:1
GGACTACAGGGGTTTCTAATCCTGTTTGCTCCCCACGCTTTCGAGCCTCAGCGTCAGTTACAGACCAGAGAGTCGCCTTCGCCACTGGTGTTCCTCCATATATCTACGCATTTCACCGCTACACATGGAATTCCACTCTCCTCTTCTGCACTCAAGTCTCCCAGTTTCCAATGACCCTCCCCGGTTGAGCCGGGGGCTTTCACATCAGACTTAAGAAACCGCCTGCGCTCGCTTTACGCCCAATAAATCCG
+
CCCCCGGGGGGGGGGGGFGGGGGGGGGGGGGGGGGGGGGGGGGGGCGGGGGGGGGGGGGGGGGGGGGGGGGGGGGGGGGGGGGGGGGGGGGGGGGGGGGGGGGGGGGGGGGGGGGGGGGGGEGGGGGGGGGGGGGGGGGGGFGFGGGGGGGGGGFGGGEGGGGGGGGGFGFGFFGGFEGGGGEGGGGGCGGGGGGGGGGGGGGGFGGFCFGGGGGGGGGGFGFF0A6).:>>DFGA@?GGGB:FGG6:D<3
@M03364:276:000000000-BLYN8:1:1101:18245:9745 2:N:0:1
GGACTACCAGGGTTTCTAATCCTGTTTGCTCCCCACGCTTTCGAGCCTCAGTGTCAGTTACAGGCCAGAGAGCCGCTTTCGCCTCCGGTGTTCCTCCATATCTCTACGCAGTTCACCGCTACACATGGAATTCCACCCTCCTCTCCTGCACTCAAGTCTCCCAGTTTCCAATGCACTCAATGGTTGAGCCACTGCCTTTTACATCGGACTTAAGACACCACCAGCTCTGGCTTTACGCCCAATAAATCCGC
+
CCCCCGG<,;@CGGCECFGGGFFCCDF<FG<@EGCCFDFGFGGG8@FG<FGGCFFFCFAEGD<@FEFC,:CF<FFD+@F,8BC:F@=F6+BF,C@5F,FFG5=E9?FDFC>CCFFBFEECEC,A9:5A=ACGGF,9,8>FGFGGFGFGGCFCEC,@@3==CB,3A>F=A;DEFGGG,8=,,@3@FE6,9D8DF3E,,@F,C8<++*0*;9?:>FC*9*DCF5*0)*.4*)/8/;+98(=EG>(/>FFC02*
@M03364:276:000000000-BLYN8:1:1101:9013:9756 2:N:0:1
GGACTACAAGGGTATCTAATCCTGTTTGCTCCCCACGCTTTCGCACCTGAGCGTCAGTCTTTGTCCAGGGGGCCGCCTTCGCCACCGGTATTCCTCCAGATCTCTACGCATTTCACCGCTACACCTGGAATTCTACCCCCCTCTACAAGACTCTAGCCTGCCAGTTTCGAATGCAGTTCCCAGGTTGAGCCCGGGGATTTCACATCCGACTTGACAGACCGCCTGCGTGCGCTTTACGCCCAGTAATTCCG
+
CCCCCGGGGGGGGGGGGGGGGGGGGGGGGGGGGGGGGGGGGGGGGGGGGGGGGGGGGGGGGGGGGGGGGGGGGGGGGGGGGGGGGGGGGGGGGGGGGGGGGGGGGGGGGGGGGGGGGGGGGGGGGFFF?FGGGGGGGGGGGGGGGGGGGGGGGGGGGGGGGGGF@FGGGGFGGGGGGGGGGGGGGGGGFGGGGGGGGEGGGFGGFGGGDDGGF7CFGGGGFGFDFF;;()5BGD*<F6EGGF?F*:FAGG*
@M03364:276:000000000-BLYN8:1:1101:16763:9797 2:N:0:1
GGACTACAAGGGTTTCTAATCCTGTTTGCTCCCCACGCTTTCGCACCTGAGCGTCAGTCTTTGTCCAGGGGGCCGCCTTCGCCACCGGTATTCCTCCAGATCTCTACGCATTTCACCGCTACACCTGGAATTCTACCCCCCTCTACGAGACTCAAGCTTGCCAGTTTCAAATGCAGTTCCCAGGTTGAGCCCGGGGATTTCACATCTGACTTAACAAACCGCCTGCGTGCGCTTTACGCCAAGTAATTCCG
+
[truncated: 42,224,607 more chars]
