# Supplementary material for: Captivity causes taxonomic and functional convergence of gut microbial communities in bats
Source: PeerJ. 2019 Apr 30;7:e6844. doi: 10.7717/peerj.6844 (PMC6499062; doi:10.7717/peerj.6844)
Supplement: Data S22 — Raw data of FRf1. [file peerj-07-6844-s027.gz › D8j5393-FRf1_R1.fq]

@M03364:276:000000000-BLYN8:1:1101:10091:1226 1:N:0:1
ACTCCTACGGGAGGCAGCAGTAGGGAATCTTCCGCAATGGGCGAAAGCCTGACGGAGCAACGCCGCGTGAGTGATGAAGGTTTTCGGATCGTAAAACTCTGTTATTAGGGAAGAACAAATGTGTAAGTAACTGTGCACATCTTGACGGTACCTAATCAGAAAGCCACGGCTAACTACGTGCCAGCAGCCGCGGTAATACGTAGGTGGCAAGCGTTATCCGGAATTATTGGGCGTAAAGCGCGCG
+
GGGGGGGGGGGGGGGGGGGGGGGGGGGGGGGGGGGGGGGGGGGGGGGGGGGGGGGGGGGGGGGGGGGGGGEGGGGGGGFGGGGGGGGDGGFGGGGGGGGGGGGGGGFGFGGG+BFEFFGGGGGGGGGGGGGGGGGGGGGGCGGGGGGGGGFGGGGGGGGGGGGGGGGGGGGGGGGGGGA7FCFFGGGGGDGGGGG@EFGGGGGGEGFGGCEGGGGDGFGEC5?ECGCFGDFGGGGG:*0CDGGC
@M03364:276:000000000-BLYN8:1:1101:10526:1252 1:N:0:1
ACTCCTACGGGAGGCAGCAGTAGGGAATCTTCGGCAATGGGGGCAACCCTGACCGAGCAACGCCGCGTGAGTGAAGAAGGTTTTCGGATCGTAAAACTCTGTTGTTAGAGAAGAACGTTAAGTAGAGTGGAAAGTTACTTAAGTGACGGTATCTAACCAGAAAGGGACGGCTAACTACGTGCCAGCAGCCGCGGTAATACGTAGGTCCCAAGCGTTGTCCGGATTTATTGGGCGTAAAGCGAGC
+
GGCFFGGGGGGGGGGGGGGGGGGGGGFGFFGGGGGGGGGGGGEGGGGGGGGGGFGEEGGFGGGGCFGGGEE5CFFGADFGGGGGGGGFGGGFGGGFGGGGGGGGG=FFFGGGGGGG7FGGGFFFGGGFGGGG9FGCFGGGGGGGGFGGGGGGFGFGF@FDF,D@FCGC*FGCFFGGGGGGGGGGGGG78B8EGDEEGGCFGGG>CEFGGFCCFGE=CEE+/8E=/AFFG?@5555:D3:DGGD7
@M03364:276:000000000-BLYN8:1:1101:11254:1263 1:N:0:1
ACTCCTACGGGAGGCAGCAGTGGGGAATATTGCACAATGGGCGCAAGCCTGATGCAGCGACGCCGCGTGGGGGATGACGGCCTTCGGGTTGTAAACCCCTTTCGGCAGGGACGAAGCTTTTGTGACGGTACCTGCATAAGAAGCACCGGCTAACTACGTGCCAGCAGCCGCGGTAATACGTAGGGTGCGAGCGTTGTCCGGAATTACTGGGCGTAAAGAGCTCGTAGGTGGTTTGTCGCGTCGT
+
GGGGGGGGGGGGGGGGGGGGGGGGGGGGGGGGGGGGGGGGGGGGGGGGGGGGGGGGGGGGGGGGGGGGGGGGGGGGGGGGGGGGGGGGGGGGGGGGCEGGGGGGDGGGGGGGGGGGGGFGG9F:CFCEGGGGGGGFC@FGCFCFFGGGGGCGFD@FFEFCCFGFGGGGGEGGG7BECFGGGFFGGGGGDEEGGGGDEFFEDGGFDFGGF6FGG5CEF??FFCEC?EF*0<C7*9=:><DGC95)
@M03364:276:000000000-BLYN8:1:1101:10372:1289 1:N:0:1
ACTCCTACGGGAGGCAGCAGTAGGGAATCTTCCGCAATGGACGAAAGTCTGACGGAGCAACGCCGCGTGTGTGAAGAAGGTTTTCGGATCGTAAAGCACTGTTGTTAGAGAAGAACAAGGATAAGAGTCACTGCTTGTCCCTTGACGGTATCTAACCAGAAAGGGACGGCTAACTACGTGCCAGCAGCCGCGGTAATACGTAGGTCCCAAGCGTTGTCCGGATTTATTGGGCGTAAAGCGAGCG
+
GGGGGGGGGGGGGGGGGGFG<EFGGGFGGGGGGGGGGGGGFGGGGGGFGGFGGGGGGGC@ECFGGGGGGGGGGGGGGFGGFGGGGGGGGGGG88FFFFFGGGGCFFGGGGGGGGGEGGGGGGGFFGGGGGGGGGFFGGGFFGGGGGGGGGGFGGGGGGFGGCCCGFGCGGCCGGGCGGGFG7FFGGFGFEDEGEDG9CFFGGGGGGG5C6CFEGGGGGG=EEEGFGGGGGG=DDG=F7CCDDG3
@M03364:276:000000000-BLYN8:1:1101:11427:1326 1:N:0:1
ACTCCTACGGGAGGCAGCAGTGGGGAATATTGCACAATGGGCGCAAGCCTGATGCAGCCATGCCGCGTGTATGAAGAAGGCCTTCGGGTTGTAAAGTACTTTCAGCGGGGAGGAAGGGAGTAAAGTTAATACCTTTGCTCATTGACGTTACCCGCAGAAGAAGCACCGGCTAACTCCGTGCCAGCAGCCGCGGTAATACGGAGGGTGCAAGCGTTAATCTGAATTACTGGGCGTAAAGCGCACG
+
GGGGGGGGGGGGGGGGGGGGGGGGGGGGGGGGGGGGGGGGGGGGFGGGGFFGGGGGGGGGGGGGGGGGGGGGGGFFDFGGGGGGGGGGGFFGGGGGGFGGFGFGGGGGGGGGGGGGCGCGGFFGGG9FE<FFGGGGGFFGCGGGGGGGGGGGGGGGDGGGGGGFGGGDEEC@FGGGGGGFGGGGGGGGEGGGGGGDGFGCGEGGGEGGGGFGGCCEFGGGGGCGGGGGGGGGGGGGCFFDCDD>
@M03364:276:000000000-BLYN8:1:1101:15488:1333 1:N:0:1
ACTCCTACGGGAGGCAGCAGTAGGGAATCTTCGGCAATGGACGAAAGTCTGACCGAGCAACGCCGCGTGAGTGAAGAAGGTTTTCGGATCGTAAAACTCTGTTGTTAGAGAAGAACAAGGACGTTAGTAACTGAACGTCCCCTGACGGTATCTAACCAGAAAGCCACGGCTAACTACGTGCCAGCAGCCGCGGTAATACGTAGGTGGCAAGCGTTGTCCGGATTTATTGGGCGTAAAGCGAGCG
+
GGGGGGGGGGGGGGGGGGGGGGGGGGGGGGGGGGGGGGGGGGGGGGGFGGGGGGGGGGGGGGGGGGGFGGGGGGGGGGGGFGGGGGGEGGGGGGGGGGGGGGGGGGGGGGGGGGGGGG,<FFGBFFGGGGGGGFGGGGGGGGGGGGGGGGGGGGGEGGGGGGGGFGFGGGGGGGGGGGGGFFCFFGGGGGGGGGDGFGFF9CGEFGGGGGGGGGGGGG?EEE5CFFGGGGFGGCEEFGGGGGDC
@M03364:276:000000000-BLYN8:1:1101:16331:1358 1:N:0:1
ACTCCTACGGGAGGCAGCAGTGGGGAATATTGCACAATGGGCGCAAGCCTGATGCAGCCATGCCGCGTGTATGAAGAAGGCCTTCGGGTTGTAAAGTACTTTCAGTCGGGAGGAAGGTGTCAAGGTTAATAACCTTGGCAATTGACGTTACCGACAGAAGAAGCACCGGCTAACTCCGTGCCAGCAGCCGCGGTAATACGGAGGGTGCAAGCGTTAATCGGAATTACTGGGCGTAAAGCGCACG
+
FGGGGGGGG>EFFEFF@FEFFFGGGGDGGFGGGGGGGGGGGGGGGGGGGGGGGGGGGGGGGGGGGGGGGGGGGGGFGGGGGGCGEDFGGEFGGGGGGGGGGGGGGFGGGGDEDD@EFFGGGGFGGGGGGGCGFCFGFGGGGGGGFFDGGGGGEGGGGGGGGGGGGGGGGGGGGGFG7CGFEGG7CCGGGEC8*48CF9CEGGCEGEGDCC;CEGGGGFGGGGGFDGGGC?EEGGGGCDFDG7C<
@M03364:276:000000000-BLYN8:1:1101:20671:1376 1:N:0:1
ACTCCTACGGGAGGCAGCAGTGGGGAATATTGCACAATGGGCGCAAGCCTGATGCAGCGACGCCGCGTGGGGGATGACGGCCTTCGGGTTGTAAACCCCTTTCGGCAGGGACGAAGCTTTTGTGACGGTACCTGCATAAGAAGCACCGGCTAACTACGTGCCAGCAGCCGCGGTAATACGTAGGGTGCGAGCGTTGTCCGGAATTACTGGGCGTAAAGAGCTCGTAGGTGGTTTGTCGCGTCGT
+
GGGGGGGGGGGGGGGGGGGGGGGGGGGGGGGGGGGGGGGGGGEFGGGGGGGGGGGGGGGGGGGGGGGGGGGGGGGGGGGGGGGGGGGGGGGGGGGGFGGGGGFEGGGGGDGGFEFC>FFGGGCFGGGGGGGGGGGGGGGGGGGGGDGCGDGGEFFGGGGGGGGGFGGGGGGGG:CGGGGGCFGGGFGGGDE>EECEGFGGGGGGGGGGGGFGGGEEGFGGFFGGEEFGGGGGGGGGGGGGDDD)
@M03364:276:000000000-BLYN8:1:1101:9522:1390 1:N:0:1
ACTCCTACGGGAGGCAGCAGTAGGGAATCTTCGGCAATGGGGGCAACCCTGACCGAGCAACGCCGCGTGAGTGAAGAAGGTTTTCGGATCGTAAAACTCTGTTGTTAGAGAAGAACGTTAAGTAGAGTGGAAAGTTACTTAAGTGACGGTATCTAACCAGAAAGGGACGGCTAACTACGTGCCAGCAGCCGCGGTAATACGTAGGTCCCAAGCGTTGTCCGGATTTATTGGGCGTAAAGCGAGC
+
GGGGGGGGGGGGGGGGGGGGGGGGGGGGGGGGGGGGGGGGGGGGGFGGGGGGGGGGGEGGGGGGGGGGGGGGGGG9EFGGFFGGGGGDGGGGGGGGGGGGGGGGGGGGGGGGGGGGGGGGGGGGGGGGGGGGGGFGGGGGGGGGGGGGGGGGGGGGGGFGGGDGGGGGGDGGGGGGGGGFGGGGCEG@,;CDEGEGGFFGGGGGEGCECFCCFGEE=GFCE?GG8CFDGD6CGC5EGGGGGGGD
@M03364:276:000000000-BLYN8:1:1101:9322:1427 1:N:0:1
ACTCCTACGGGAGGCAGCAGTAGGGAATCTTCCGCAATGGGCGAAAGCCTGACGGAGCAACGCCGCGTGAGTGATGAAGGTTTTCGGATCGTAAAACTCTGTTATTAGGGAAGAACAAATGTGTAAGTAACTGTGCACATCTTGACGGTACCTAATCAGAAAGCCACGGCTAACTACGTGCCAGCAGCCGCGGTAATACGTAGGTGGCAAGCGTTATCCGGAATTATTGGGCGTAAAGCGCGCG
+
GGGGGGGGGGGGGGGGGGGGGGGGGGGGFGGGGGGGGGGGGGGGGGGFGGFGGGGGGGGGGGGGDGGGGGGGGFGGGGGGGGGGGGD@C@EFGGGFFGGGGGGGGGFFGGGGGFGGGGGGGG9DDFC?FGGC<AAFGGB<8BD9FFFGGFCDCFGGGGFGGGGGGCEDGGGGGGGGGC6,*DFFGGGGFCEGEGGGGE;B<:E>CCF6FGGGGGG8*<9>EEEFGFFGFDCGGGGGG=FCDGD<
@M03364:276:000000000-BLYN8:1:1101:18230:1442 1:N:0:1
ACTCCTACGGGAGGCAGCAGTGGGGAATATTGCACAATGGGCGCAAGCCTGATGCAGCCATGCCGCGTGTGTGAAGAAGGCCTTCGGGTTGTAAAGCACTTTCAGCGAGGAGGAAGGTGGTGAACTTAATACGTTCATCAATTGACGTTACTCGCAGAAGAAGCACCGGCTAACTCCGTGCCAGCAGCCGCGGTAATACGGAGGGTGCAAGCGTAAATCGGAATTACTGGGCGTAAAGCGCACG
+
GAEFGFAGEGG;FEEE;@FFE8FFFC@FGGGGGGGGGGFFGGGGGGG@EGGCFGGGFCFGGFFFGGGF7,CFFGGGGFFF8FFGGGGFGGEFFGGGGDGGFGF9EF:FEGEGDEGFGGGDFF,A?FFGGGGCFG8<D,@@DEGGFAE@DFGGEGDEGGDGGFC7FGFEFEC:DFCDFEFFG7;EG7688::*8384;F9;8>EDECEG2AEGGG*;50:A58:7FFCDF?*:CDC*/?7C<D<5
@M03364:276:000000000-BLYN8:1:1101:8668:1451 1:N:0:1
ACTCCTACGGGAGGCAGCAGTAGGGAATCTTCGGCAATGGACGAAAGTCTGACCGAGCAACGCCGCGTGAGTGAAGAAGGTTTTCGGATCGTAAAACTCTGTTGTTAGAGAAGAACAAGGATGAGAGTAACTGTTCATCCCTTGACGGTATCTAACCAGAAAGCCACGGCTAACTACGTGCCAGCAGCCGCGGTAATACGTAGGTGGCAAGCGTTGTCCGGATTTATTGGGCGTAAAGCGAGCG
+
GGGGGGGGGGGGGGGGGGGGGGGGGGGGGGGGGGGGDGGGGGGGGGGCFGGGGFG>EGGGGGGGGGG+@:FGGFGGGGGGGGGGGGGGGGGGFFGGGGGGAFGGGGGGGGGGGGEFFGGGDFGCGAFGGEGGGBFFGGGG<@FGGGGGGGGGGGGFGGGGGCGFGGGGGGGGGFFGG>FGGFFG7FCCC:CE>=EDFDGGGGGG9:CFGGGGDEEGGGFEGC::C7CCE6=CGGGGGGFD3<57
@M03364:276:000000000-BLYN8:1:1101:11282:1452 1:N:0:1
ACTCCTACGGGAGGCAGCAGTAGGGAATCTTCGGCAATGGGGGCAACCCTGACCGAGCAACGCCGCGTGAGTGAAGAAGGTTTTCGGATCGTAAAACTCTGTTGTTAGAGAAGAACGTTAAGTAGAGTGGAAAATTACTTAAGTGACGGTATCTAACCAGAAAGGGACGGCTAACTACGTGCCAGCAGCCGCGGTAATACGTAGGTCCCAAGCGTTGTCCGGATTTATTGGGCGTAAAGCGAGG
+
GGGGGGGGGGGGGGGGGGGGGGGGGGGGGGGGGGGGGGGGGGGGGGGGGGGGGGGGGGGGGGGGGGGGGGGGGGGGGGGGFGGGGGGGGGGGGGGGGGGGGGGGGGGGGGF?FGGGGDFGGGFGGEFFGGGGGGGGGGGGGGGDFGGGGGGFGGGGGGGGGGGGGGGGGGGGGGGFGGDFGCGGGFGGGGGGGGEGCFEFG?FGGGGGGGGDFGGGGGGFCEEGGGGGGGGFGGGGGGGGGGD)
@M03364:276:000000000-BLYN8:1:1101:12990:1487 1:N:0:1
ACTCCTACGGGAGGCAGCAGTGGGGAATATTGCACAATGGGCGCAAGCCTGATGCAGCCATGCCGCGTGTATGAAGGAGGCCTTCGGGTTGTAAAGTACTTTCAGCGAGGAGGAAGGCATTAAGGTTAATAACCTTAGTGATTGACGTTACTCGCAGAAGAAGCACCGGCTAACTCCGTGCCAGCAGCCGCGGTAATACGGAGGGTGCAAGCGTTAATCGGAATTACTGGGCGTAAAGCGCACG
+
GGGGGGGGGGGGGGGGGGGGGGGGGGGGGGGGGGGGGGGGGGGGGGGGGGGGGGGGGGFGGGGGGGGGGGGGGGGGFFGGGGGGGGGGGGFGGGGGGGGGGGGGFGGEGGGGGGGGGGFGGGGGFEFGGGGGGFFGGFFGGGGCGGGGGGDGFGCGGGGFGGGGGGGGGGGGGGGCFEFCDFGFCFGG7C5:EGGGFGGGGEGGGCGGGGGFGGGE=99C=5:E6:C?CFGGGGD550*959)5
@M03364:276:000000000-BLYN8:1:1101:10052:1501 1:N:0:1
ACTCCTACGGGAGGCAGCAGTAGGGAATCTTCCGCAATGGGCGAAAGCCTGACGGAGCAACGCCGCGTGAGTGATGAAGGTTTTCGGATCGTAAAACTCTGTTATTAGGGAAGAACAAATGTGTAAGTAACTGTGCACATCTTGACGGTACCTAATCAGAAAGCCACGGCTAACTACGTGCCAGCAGCCGCGGTAATACGTAGGTGGCAAGCGTTATCCGGAATTATTGGGCGTAAAGCGCGCG
+
GGGGGGGGGGGGGGGGGGGGGGGGGGGGGGGGGGGGGGGGGGGGGGGGGGGGGGGGGGGGGGGGGGGGGGGGGGGGGGGGGGGGGGGGGGDGGGGFGGGGGGGGGGGGGGFGGGGGGGGFGGGGGGGGGGGGGGGGGGGGGGGGGGGDGGGGGGGGGGGFGGGGFEFDGGGGGGGGGGGGGGDGGGGGGGGGG5CEG?FGFGFEGGGGGGGGGGEE=FGGCEDF<EGFGGGGGGGEC?7D3>DG
@M03364:276:000000000-BLYN8:1:1101:11978:1605 1:N:0:1
ACTCCTACGGGAGGCAGCAGTGGGGAATTTTGGACAATGGGCGCAAGCCTGATCCAGCAATGCCGCGTGTGTGATGAAGGCCTTCGGGTTGTAAAGCACTTTTGGCGGGAACGAAAAGGTCCGTGCTAATACCATGGGCTGATGACGGTACCCGCAGAATAAGCACCGGCTAACTACGTGCCAGCAGCCGCGGTAATACGTAGGGTGCGAGCGTTAATCGGAATTACTGGGCGTAAAGAGTGCG
+
GGGGGGGGGGGGGGGGGGGGGGGGGGGGGGGGGGGGGGGGGGGGGGGGGGGGGGGGGGGGGGGGGGGGGGFGGGGGFGGGGGGGGGGGGGGGGGGGGGGGGGGGGGGGGGGFGFGGGGGFGGGGGGGGGGGGGGGGGFGGGFGEFGGGGGGGGGGGGGGGGGGGGGGGD@<FFF,CGGECGGGGGGGGGGGGGGC8FGGFCFCGGCEGGEGGGGDEF?ECGGGGGGGGGGGGGCGGGGGGGG*1
@M03364:276:000000000-BLYN8:1:1101:14145:1643 1:N:0:1
ACTCCTACGGGAGGCAGCAGTGGGGAATATTGCACAATGGGCGCAAGCCTGATGCAGCCATGCCGCGTGTATGAAGAAGGCCTTCGGGTTGTAAAGTACTTTCAGCGAGGAGGAAGGCATTAAGGTTAATAACCTTAGTGATTGACGTTACTCGCAGAAGAAGCACCGGCTAACTCCGTGCCAGCAGCCGCGGTAATACGGAGGGGGCAAGCGTTAATCGGAATTACTGGGCGTAAAGCGCACC
+
GGGGGGGGGGGGGGGGGGGGGGGGGGGGGGGGGGGGGGGGGGGGGGGGGGGGGFGGGGGGGGGGGEGFCFGGGGGGGGGGG,CFGGGGGGGGGFGGGGGGGGEFEFGGGGGGGDCC7EFGGCCEDFFGGGFG,BDAFFGGGGGGGGGGGGGGGDGGGGGGGGGGCDEE@:FFGGFGGD5:F8BEFFGGFC>EEE5C?B;8E*=BC*:CEEC5:CG5FGEFGGCFGC?:++2*>DCC37797D))
@M03364:276:000000000-BLYN8:1:1101:15075:1650 1:N:0:1
ACTCCTACGGGAGGCAGCAGTGGGGAATATTGCACAATGGGCGCAAGCCTGATGCAGCGACGCCGCGTGGGGGATGACGGCCTTCGGGTTGTAAACCCCTTTCGGCAGGGACGAAGCTTTTGTGACGGTACCTGCATAAGAAGCACCGGCTAACTACGTGCCAGCAGCCGCGGTAATACGTAGGGTGCGAGCGTTGTCCGGAATTACTGGGCGTAAAGAGCTCGTAGGTGGTTTGTCGCGTCGT
+
GGGGGGGGGGGGGGGGGGGGGGGGGGGGDGGGGGGGGGGGGGGGGGGGGGGGGGGGGGGGGGGGGGGGGGGGGDGGGFGGGGGGGGGGGGGGGGGGDFGGGGGGGGGGGGGGGGGEGGGFGGGGGGGGGGGGGGGFFGGFGFFGGGGGGGGGGGGGGGFGGGGGG7CFFGGGGGGGGGGGGGGGGCGGGCEEGGGDG?EGGGCFEGGGFGFCCEGGC7CF?7CE:EGG9AFGCCEGGGG37DG7
@M03364:276:000000000-BLYN8:1:1101:22876:1716 1:N:0:1
ACTCCTACGGGAGGCAGCAGTAGGGAATCTTCCGCAATGGGCGAAAGCCTGACGGAGCAACGCCGCGTGAGTGATGAAGGTTTTCGGATCGTAAAACTCTGTTATTAGGGAAGAACAAATGTGTAAGTAACTGTGCACATCTTGACGGTACCTAATCAGAAAGCCACGGCTAACTACGTGCCAGCAGCCGCGGTAATACGTAGGTGGCAAGCGTTATCCGGAATTATTGGGCGTAAAGCGCGCG
+
GDGGGGGGGGGGGGCFGDCGFGGGGGGGGGFFC@FGGGGGGFGGEEGFGGGFFGEEGGGG8F+67:FFBEG,CEGGGGCGBFGGGGGGD7BFFFGGGFCEGFGGGGACGGGG=<?BFFGGFFG,CFGGGGGGGGGGFCGGEFDFFGCGEGE9DGGFDFFFGGG@7FFGDGGGGGFGFGC77:CGCECB:EDCE8EE?EGFFECEC?ECGGGGGEG**<CECE?EFGGGDFGGCDEDFC7C<DDG
@M03364:276:000000000-BLYN8:1:1101:14174:1729 1:N:0:1
ACTCCTACGGGAGGCAGCAGTAGGGAATCTTCCGCAATGGGCGAAAGCCTGACGGAGCAACGCCGCGTGAGTGATGAAGGTTTTCGGATCGTAAAACTCTGTTATTAGGGAAGAACAAATGTGTAAGTAACTGTGCACATCTTGACGGTATCTAACCAGAAAGCCACGGCTAACTACGTGCCAGCAGCCGCGGTAATACGTAGGTGGCAAGCGTTGTCCGGATTTATTGGGCGTAAAGCGAGCG
+
GGGGGGGGGGGGGGGGGGGGGGGGGGGGGGGGGGGGGGGGFGGGGGGGGGGGGGGGGGGGGGGGGGGGGGGCFFGGGGGGGFGGGGGGGGGGGGGGGGGGGGGGGCFGGGGGGGGGGGGFGFGFDGGGGFGGGGGGGGGFFGGGGGGGGGGGGGGGGGGGGGGGCFGGGGFDGGGGGGGGGGGGGGGGGGGGGGGGG99EFGGEGGFGGDFFGGGGGDGGGGGD?:FGGGGGGGGGF>FGGDD7
@M03364:276:000000000-BLYN8:1:1101:15374:1805 1:N:0:1
ACTCCTACGGGAGGCAGCAGTAGGGAATCTTCCGCAATGGACGAAAGTCTGACGGAGCAACGCCGCGTGTGTGAAGAAGGTTTTCGGATCGTAAAGCACTGTTGTTGGAGAAGAACAAGGATAAGAGTCACTGCTTGTCCCTTGACGGTATCTAACCAGAAAGCCACGGCTAACTACGTGCCAGCAGCCGCGGTAATACGTAGGTGGCAAGCGTTATCCGGAATTATTGGGCGTAAAGCGCGCG
+
GGGGGGGGGGGGGGGGGGGGGGGGGGGGGGGGGGGGGGGGGGGGGGGGGGGGGGGGGGGGGGGGGGGGGGGGGGGGGGGGGGFFGGGGGGGGGGGGGGGGGGGGGGGGFCEGGGGGGGGGGGGGGGGGGGGGGGGGGGCCFGFGGGGDGFGGGGGGD<DGFGGGGGGFGGGGGGGGGGGGGGGGGGGGGGDGGG5EFGGEFFFGGGGGGGGGG8CEFFGGGECFGGDGGFGGGGDG3>>DDGC<
@M03364:276:000000000-BLYN8:1:1101:10909:1809 1:N:0:1
ACTCCTACGGGAGGCAGCAGTGGGGAATATTGCACAATGGGCGCAAGCCTGATGCAGCCATGCCGCGTGTGTGAAGAAGGCCTTCGGGTTGTAAAGTACTTTCAGCGAGGAGGAAGGCATTAAGGTTAATAACCTTAGTGATTGACGTTACTCGCAGAAGAAGCACCGGCTAACTCCGTGCCAGCAGCCGCGGTAATACGGAGGGTGCAAGCGTTAATCGGAATTACTGGGCGTAAAGCGCACG
+
GGGGGGGGGGGGGGGGGGGGGGGGDGGGGGGGGGGGGGGGGGGGGGGGGGGGGGGGGGGGGGGGGGGEEGFGFGFGGGG8F@EGGGGGGGGGGGGGGGGGGGGGFGGCGGGGGGGGGGGGGGGGCFFEGGGGG8FGGGCCC?FFGGGGGGGGGGGGGGGGDFGGGGGDGGGGGFFCFGGGGGGGGGGGFGGGGGGGGGGGGCEEGGGDC;>EGGGEFFFCCE5CEFGGG?C:)>E:<FGGGDGC
@M03364:276:000000000-BLYN8:1:1101:23778:1818 1:N:0:1
ACTCCTACGGGAGGCAGCAGTAGGGAATCTTCCGCAATGGGCGAAAGCCTGACGGAGCAACGCCGCGTGAGTGATGAAGGTTTTCGGATCGTAAAACTCTGTTATTAGGGAAGAACAAATGTGTAAGTAACTGTGCACATCTTGACGGTACCTAATCAGAAAGCCACGGCTAACTACGTGCCAGCAGCCGCGGTAATACGTAGGTGGCAAGCGTTATCCGGAATTATTGGGCGTAAAGCGCGCG
+
GFG@FCFCCGGGGGEFGGFFGGGGDGFFGFGGFGCFGG9FGGGGGGGGGGFFGGGGEGGGGFGG7@F@FFGFFGFFECGF,C<FFEFG@+BFFCFFFF,EFC<F<CFFGGF8FGFGEDFFFDFDGGDGFGFCGGGGFGGCGGCFGF7+CFCEEFGGFGGGG77,3>FD@FGGEFGECC>>FCFCFGGGGCG*:CEG9C9FFFGC;CCCFGEGGEGGCFGGG8=CCECFGFGFGDGGCG=DDDCC
@M03364:276:000000000-BLYN8:1:1101:23704:1834 1:N:0:1
ACTCCTACGGGAGGCAGCAGTAGGGAATCTTCCGCAATGGGCGAAAGCCTGACGGAGCAACGCCGCGTGAGTGATGAAGGTTTTCGGATCGTAAAACTCTGTTATTATGGAAGAACAAATGTGTAAGTAACTGTGCACATCTTGACGGTACCTAATCAGAAAGCCACGGCTAACTACGTGCCAGCAGCCGCGGTAATACGTAGGTGGCAAGCGTTATCCGGACTTATTGGGCGTAAAGCGCGCG
+
GGAFFGGGGGEEFECFEGEFGGGGGGGFGGGGGGGGGGGGGGGCFGGGFFFGGGGGGGGGGGGCEGEGG7FCEFGAAEEDEF?AFGEECGEGGDGGGFCG<FFGGCBFFGFFGGF,8,?CAAF,@EEFGGAFGGGGGGFEFCCGGGGDGGEGFGFGCCECGGGGGFGFGGGDGGDGCEEGGCGGF@FGDEE>C8CE>99BB9*8CFFGFGC8EBEEG:9AEC**<CGGGCFGGGGGGGGDGGG<
@M03364:276:000000000-BLYN8:1:1101:13055:1841 1:N:0:1
ACTCCTACGGGAGGCAGCAGTGGGGAATATTGGACAATGGGCGAAAGCCTGATCCAGCCATGCCGCGTGTGTGAAGAAGGCCTTTTGGTTGTAAAGCACTTTAAGCGAGGAGGAGGCTACCGAGATTAATACTCTTGGATAGTGGACGTTACTCGCAGAATAAGCACCGGCTAACTCTGTGCCAGCAGCCGCGGTAATACAGAGGGTGCGAGCGTTAATCGGATTTACTGGGCGTAAAGCGTGC
+
GGGGGGGGGGGGGGGGGGGGGGGGGGGGGGGGGGGGGGGGGGGGGGGGGGGGGGGGGGGGGGGGGGGEGGGGGGGGGGGGGFGGGFGGGGGGGGGGGGGGGGGGGEGGEGGGGGGGGGGGFGGGGGGGGGGGGGG9DC8,@AFFGG8CGGGDGGGGEGFGFFCCFFGGGCGGGGGGGGGGGG9FGGGGG>CDGECGGGGGGFCFGGGGGGGEEC8CC5F758CEGGGGGGGGGDGGGDFGGGG5
@M03364:276:000000000-BLYN8:1:1101:17379:1856 1:N:0:1
ACTCCTACGGGAGGCAGCAGTAGGGAATCTTCGGCAATGGACGAAAGTCTGACCGAGCAACGCCGCGTGAGTGAAGAAGGTTTTCGGATCGTAAAACTCTGTTGTTAGAGAAGAACAAGGGTGAGAGTAACTGTTCACCCCTTGACGGTATCTAACCAGAAAGCCACGGCTAACTACGTGCCAGCAGCCGCGGTAATACGTAGGTGGCAAGCGTTGTCCGGATTTATTGGGCGTAAAGCGAGCG
+
GGGGGGGGGGGGGGGGGGGGGGGGGGGGGGGGGGGGGGGGGDG>FECCEFGGGGGGGGGGGGGGGGGFFDGFFGFGGGGDFFGGGGGGGFGFFGG9<EEFCGGFGGGDEFGFGGGGGG<FEFGF,EDFGGGGGGFAFGAFGGFGGGGFGDGFCFCEFCFGFCFGGFFGGGEGFGGGFEFGGC?F*?FFCE5CCC>EFBFFGG5ECEFGCFF=8E=5=9@GCC=5CFG:+9*:D>ECCCGD<C<7
@M03364:276:000000000-BLYN8:1:1101:8399:1932 1:N:0:1
ACTCCTACGGGAGGCAGCAGTAGGGAATCTTCCGCAATGGGCGAAAGCCTGACGGAGCAACGCCGCGTGAGTGATGAAGGTTTTCGGATCGTAAAACTCTGTTGTTAGAGAAGAACAAGGACGTTAGTAACTGAACGTCCCCTGACGGTATCTAACCAGAAAGCCACGGCTAACTACGTGCCAGCAGCCGCGGTAATACGTAGGTGGCAAGCGTTGTCCGGCTTTATTGGGCGTAAAGCGAGCG
+
GGFGGGGGGECBCF;@BFFAFEFGG8EFEFC6FEGGECFEGED@FF@CF@A,CFEEGGDACEGGGGG7FG@E,CE?EEFEAA9F?FGEFGGFFE+,AAFAFGGGEFF9FFC?=<=BAEE8BFE7D<FGA<<FDAFFEFFC:FGG@FE7@>+@<==>C@7BF,5:F,>CEFEGF@C,>E<F>*2<BCC,=:5*:*3C+9;39:CEGCFD63/8*=C=E7+*2*/*2<:<0<*57DECD**9*7)9
@M03364:276:000000000-BLYN8:1:1101:20880:1943 1:N:0:1
ACTCCTACGGGAGGCAGCAGTAGGGAATCTTCGGCAATGGGGGCAACCCTGACCGAGCAACGCCGCGTGAGTGAAGAAGGTTTTCGGATCGTAAAACTCTGTTGTTAGAGAAGAACGTTAAGTAGAGTGGAATGTTACTTAAGTGACGGTATCTAACCAGAAAGGGACGGCTAACTAAGTGCCAGCAGCCGCGGTAATACGTAGGTCCCAAGCGTTGTCCGGATTTATTGGGCGTAAAGCGAGC
+
FCEFGGFEFFGGGGEBFGGGFGFGGGGGFGGGGGFECFFGFGGGGFGGEFEEFFGGGGDGGGGGGGGGG>CCFFCFGGGFFFC?EGGGCEGGGGGGGGFG,CFFFFGGGGGGGGGGGFGF<?@FFGGGGGGG,BFEGDFC<=ADGDEFGGFFGGGCGGC,@CAFF7FFGDCE>BF9,,7@@;CE7E6C78EC8>8BE9;<CGG8ECDDE@8=8C3CCCFCCG:>5@9+<CFFF)**1**275C)
@M03364:276:000000000-BLYN8:1:1101:20198:1963 1:N:0:1
ACTCCTACGGGAGGCAGCAGTGGGGAATATTGCACAATGGGCGCAAGCCTGATGCAGCGACGCCGCGTGGGGGATGACGGCCTTCGGGTTGTAAACTCCTTTCGCCAGGGACGAAGCTTTTGTGACGGTACCTGGAGAAGAAGCACCGGCTAACTACGTGCCAGCAGCCGCGGTAATACGTAGGGTGCGAGCGTTGTCCGGATTTACTGGGCGTAAAGAGCTCGTAGGTGGTTTGTCGCGTCGG
+
GGGGGGGGGGGGGGGGGGGGGGGGGGGGGGGGGGGGGGGGFGGGGGGGGFGFGGGGFFFGD@FGGGGF:FFEEEGGGGCFEGGGFGGEGGGGGFGGEEFGGGGGGG>F+=EGCCEGGGGGGGGGGGGEGGG:FFDG7FDFCGGGGFCCEGGGGGGGGCC,CF;CCCGCGGDFFGGGFCGFC<;E8CEGGGDGGGGEGGFEEGGCFGG?G6EGGGG==FGFGGGG=5>8CGGGCFGGFG3CDGD)
@M03364:276:000000000-BLYN8:1:1101:13272:1964 1:N:0:1
ACTCCTACGGGAGGCAGCAGTAGGGAATCTTCGGCAATGGGGGCAACCCTGACCGAGCAACGCCGCGTGAGTGAAGAAGGTTTTCGGATCGTAAAACTCTGTTGTTAGAGAAGAACGTTAAGTAGAGTGGAAAGTTACTTAAGTGACGGTATCTAACCAGAAAGGGACGGCTAACTACGTGCCAGCAGCCGCGGTAATACGTAGGTCCCAAGCGTTGTCCGGATTTATTGGGCGTAAAGCGAGC
+
GGGGGGGGGGGGGGGGGGGGGFGGGDGGGGGGGGGGCFFGGGGGGGGGGGGGGGGGGGGGGGGGGGGGGGGFGGGFGFGGGCFGGGDEFECFGGFGFGGFGGGGGFEFAFGGGGGFGGFFDFGGE?FFFGGCGGGCFFEDFGGDGGGGGGGFGGGGGGGGGGGGFGGGGGGGGG@FGGGGGGGFGFFFGFEEEGG7CF?BFFGGGFC<B7@FD8;/>7?9=EC5*97CFGGG:<=CDFG*9*91
@M03364:276:000000000-BLYN8:1:1101:13003:2019 1:N:0:1
ACTCCTACGGGAGGCAGCAGTAGGGAATCTTCCGCAATGGGCGAAAGCCTGACGGAGCAACGCCGCGTGAGTGATGAAGGTTTTCGGATCGTAAAACTCTGTTATTAGGGAAGAACAAATGTGTAAGTAACTGTGCACATCTTGACGGTACCTAATCAGAAAGCCACGGCTAACTACGTGCCAGCAGCCGCGGTAATACGTAGGTGGCAAGCGTTATCCGGAATTATTGGGCGTAAAGCGCGCG
+
GGGGGGGGGGGGGGGGGGGGGGGGGGGGGGGGGGGGGGGGGGGGGGGGGGGGGGGGGGGGGGGGGGGGGGGGGGGGGGDGGGGGGGGGGGGGGGGGGGGGGGGGGGGGGGGGGGGGGGGGGGGGGFGGGGDGGGGGGGGGGGGGGGGGGGGGGGGGGGGGGGGGGGGGGGGGGGGGGGGFGGGGGGGFFGGGGGGGGGGGGGGGGGGGFEGFGGEGCGGGGEGGFGGGGGGGGGGGGGGDGGGC
@M03364:276:000000000-BLYN8:1:1101:17958:2041 1:N:0:1
ACTCCTACGGGAGGCAGCAGTGGGGAATATTGCACAATGGGCGCAAGCCTGATGCAGCCATGCCGCGTGTATGAAGAAGGCCTTCGGGTTGTAAAGTACTTTCAGCGGGGAGGAAGGGAGTAAAGTTAATACCTTTGCTCATTGACGTTACCCGCAGAAGAAGCACCGGCTAACTCCGTGCCAGCAGCCGCGGTAATACGGAGGGTGCAAGCGTTAATCGGAATTACTGGGCGTAAAGCGCACG
+
GGGGGGGGGGGGGGGGGGGGGGGGGGGGGGGGGGGGGGGGGGGGGGGGGGGGGGGGFGGGGGGGGGGGGGGGGGFGGGGGGGGGGGGGGGGGGGGGGGGGGGGGGGGGGGGGGGGGGCFFFFGFFGGGGGGGGGGGGGGGGFGGGGGGGGGGGEGGEE7AFGGGGG7FGGGGGGCGGGEFGGGGFCCGDGGGGGEBFGGGGGGGGGDEFFGGE>EGGGGGGGGGCGGFGGGGGGD*9CFDGGG3
@M03364:276:000000000-BLYN8:1:1101:15289:2146 1:N:0:1
ACTCCTACGGGAGGCAGCAGTAGGGAATCTTCCGCAATGGGCGAAAGCCTGACGGAGCAACGCCGCGTGAGTGATGAAGGTTTTCGGATCGTAAAACTCTGTTATCAGGGAAGAACAAATGTGTAAGTAACTGTGCGCATCTTGACGGTACCTAATCAGAAAGCCACGGCTAACTACGTGCCAGCAGCCGCGGTAATACGTAGGTGGCAAGCGTTATCCGGAATTATTGGGCGTAAAGCGCGCG
+
EFGGGGGGDFECCFGGGGGGFCFFGGGG<FCF@CFGECE@@ECFCF7CFE<E,CFCFG@ECGGCEGEGG,?CFF<ECFGGCFGGGCC+:>?EBFDG<,CF9FF@F,,,,B<<FECGC=BFGCD,BFCF?DAF<@,5++6@FD3@9@:=FCFF,,7,@>::<>73,36C3>*::DF;CECFGFEFEF6,CEEGG:EG?FGGB9C*2?CC>FCCDB5//+2:E*:5AF?CGG=5C7C577DGD<>D
@M03364:276:000000000-BLYN8:1:1101:10143:2189 1:N:0:1
ACTCCTACGGGAGGCAGCAGTGGGGAATATTGCACAATGGGCGCAAGCCTGATGCAGCCATGCCGCGTGTATGAAGAAGGCCTTCGGGTTGTAAAGTACTTTCAGCGAGGAGGAAGGCATTAAGGTTAATAACCTTAGTGATTGACGTTACTCGCAGAAGAAGCACCGGCTAACTCCGTGCCAGCAGCCGCGGTAATACGGAGGGTGCAAGCGTTAATCGGAATTACTGGGCGTAAAGCGCACG
+
GGGGGGGGDGGGGGGGGGGGGGGGGGGGGGGGGGGAFGGGGGGGCFGGGGGGAEFGGGGGGFGGGGGGEFFAFFGGFGGGGGGGGGEGGGGGFFGGG?FGGG9FCE7+6CC7FG=BFAFFGD9FCFGGFCGG@,<DFFGGGGGGG97FCFFFDGG7FCBACFCEFGFGGGGEGFEC78FFE@BFGGGGGGDCEGGGECGFEDEEC83=?+55:EEEFGG*78C=?EEFGF:7<DGEG*09DCG7
@M03364:276:000000000-BLYN8:1:1101:13392:2219 1:N:0:1
ACTCCTACGGGAGGCAGCAGTGGGGAATATTGCACAATGGGCGCAAGCCTGATGCAGCCATGCCGCGTGTATGAAGAAGGCCTTCGGGTTGTAAAGTACTTTCAGCGGGGAGGAAGGCGTTGTGGTTAATAACCGCAACGATTGACGTTACTCGCAGAAGAAGCACCGGCTAACTCCGTGCCAGCAGCCGCGGTAATACGGAGGGTGCAAGCGTTAATCGGAATTACTGGGCGTAAAGCGCACG
+
EFGGGGGGGGGGGGGGGGGGGFGGGGGGGGGFFGGGGGGGGGGGGGGGGGGGGGGGGGFGFGGGGGGGGGGGGGGGGGGGGGGGGGGGGGGGGGGGFFGGGGDFGGGGGGGGGGGGGGGGGEEFFFGGGGGGGG+<FFFFFGFFGGG7FGGGGG7FE>FFGGGGFGGGGGGGGGGGGGGGGGGGGGGGGGGGGGGGGGGGGGGGGGGGGDGGGGGGGGGGGGGGGGGGG6FFGGDEGGGG3DD)
@M03364:276:000000000-BLYN8:1:1101:10672:2268 1:N:0:1
ACTCCTACGGGAGGCAGCAGTGGGGAATATTGCACAATGGGCGCAAGCCTGATGCAGCGACGCCGCGTGGGGGATGACGGCCTTCGGGTTGTAAACCCCTTTCGGCAGGGACGAAGCTTTTGTGACGGTACCTGCATAAGAAGCACCGGCTAACTACGTGCCAGCAGCCGCGGTAATACGTAGGGTGCGAGCGTTGTCCGGAATTACTGGGCGTAAAGAGCTCGTAGGTGGTTTGTCGCGTCGT
+
GGGGGGGGGGGGGGGGGGGGGGGGGGGFFEGGGGGGGGGGGGGGGGG7FGGEGGGGGGGGGGGGGGGGGGGDFDEGGGGGGGGGFGGGGGCFCGGGFGGGGDGGGGGGDGGGGDC7CDFAFGGGGGGGGGGGGGGGGGFGGGFCCGGGGGDEGGGGGGGF<<CGFF7FFGEGGFCGFFFGGGGG52AEG>CGGGECGGGGGGDGFGGGECFFGGEGGGFFCF6EEEGGGGGGGFGF7CGGDGC1
@M03364:276:000000000-BLYN8:1:1101:11632:2288 1:N:0:1
ACTCCTACGGGAGGCAGCAGTGGGGAATATTGCACAATGGGCGCAAGCCTGATGCAGCCATGCCGCGTGTATGAAGAAGGCCTTCGGGTTGTAAAGTACTTTCAGCGGGGAGGAAGGGAGTAAAGTTAATACCTTTGCTCATTGACGTTACCCGCAGAAGAAGCACCGGCTAACTCCGTGCCAGCAGCCGCGGTAATACGGAGGGTGCAAGCGTTAATCGGAATTACTGGGCGTAAAGCGCACG
+
GGGGGGGGGGGFGGGGGGGGGGGGGGGGGGGGGGGGGGGGGGGGGGGGGGGGGGGGGGGGGGGGGGGGGGGGGGGGGGGGFFGGGGGGGGGGGGGGGGGGGGGGGGGGGGGGGGGGGGGGGGGCGGGGGGGGGGGFGGGGGGGGFGGGGGGGGGGGGGGGGGGGGFFGGGGGGGGGGGGGGGGGGGGGGGGGGGGGC+<CECGDEGGGFGGGG>EGGGGGGGGGGG?@CFGGCCGGGGGGGD3/
@M03364:276:000000000-BLYN8:1:1101:20050:2347 1:N:0:1
ACTCCTACGGGAGGCAGCAGTGGGGAATATTGCACAATGGGCGCAAGCCTGATGCAGCCATGCCGCGTGTATGAAGAAGGCCTTCGGGTTGTAAAGTACTTTCAGCGGGGAGGAAGGTGATAAAGCGAATACCTTTATCAATTGACGTTACCCGCAGAAGAAGCACCGGCTAACTCCGTGCCAGCAGCCGCGGTAATACGGAGGGTGCAAGCGTTAATCGGAATTACTGGGCGTAAAGCGCACG
+
GGGGGGGGGGGGDGGGGGFGGGGGGGGGGGGGGGGGGGGGGGGGGGGGGGGGGGGGGGFGGG?FGCGGGEGGGGGGGGGGFGFGGGGGGGGDGGGGGGGGGGGGGGGGGGGGGFGCEGC?DEGGGGGCEGGGGCFGGGGGGGGFACFEGFCFFBGDGEGGGFGGGFGGGGGGGDFCFGGGGGGGGGGFGECEGGGGGGGGGGGGGGGGGGGGGEE=F?FFEEEFGGGFGGGGGCEGGGGCDGGC
@M03364:276:000000000-BLYN8:1:1101:17745:2349 1:N:0:1
ACTCCTACGGGAGGCAGCAGTGGGGAATATTGCACAATGGGCGCAAGCCTGATGCAGCCATGCCGCGTGTATGAAGAAGGCCTTCGGGTTGTAAAGTACTTTCAGCGGGGAGGAAGGCGATAAGGTTAATAACCTTGTCGATTGACGTTACCCGCAGAAGAAGCACCGGCTAACTCCGTGCCAGCAGCCGCGGTAAGACGGAGGGTGCAAGCGTTAATCGGAATTACTGGGCGTAAAGCGCACG
+
GGGGGGGGGGGGGGGGGGGGGGGGGGGGGGGGGGGGCG9FGGGGGGGGGCFGGAFGGGGGGGFGGGGEEFGGGGGGGGGGGGGGGGGDFFGGGGFGGGGGGGGGGGGGGGGGGGDGGGGGEGGGFDFDGGGGGFGGFFFGFFFGGGGGGFGGGGEGDFFGGGGGGGGGGEDCGGGGGGGFGGGGFGGGGGGEGGGG0@CE5?CG5EEEF@EC8EGGGGGGGGGGGGGGG+8ECD=EGGGCDDD3
@M03364:276:000000000-BLYN8:1:1101:18423:2431 1:N:0:1
ACTCCTACGGGAGGCAGCAGTGGGGAATATTGCACAATGGGCGCAAGCCTGATGCAGCCATGCCGCGTGTATGAAGAAGGCCTTCGGGTTGTAAAGTACTTTCAGCGGGGAGGAAGGGGTGAGCCTTAATACGGTTCGTCATTGACGTTACCCGCAGAAGAAGCACCGGCTAACTCCGTGCCAGCAGCCGCGGTAATACGGAGGGTGCAAGCGTTAATCGGAATTACTGGGCGTAAAGCGCACG
+
GGGGGGGGGGGGGDGGGGGGGGGGGGGGGGGGGFFDGFGGGGGGGGGGGGAFFECFGGGGGCGGGDGGGGGGGGFGGGGGGGGF@FG:CCFGEGGGGGFGCGGFFFFGGGGGGDDGGGG:FFGGGGGDAFGFG@FGBFCGFF,FFEFGGGGE:CFEEGGG@GGGGFCFFGGGGGFGGGGFDFGGC@CEFDGGGG>>C?FFE*:8CEGGFFGGGGGGGFFF=CECFFFGGCCGGC=CFFFGDDG1
@M03364:276:000000000-BLYN8:1:1101:21338:2455 1:N:0:1
ACTCCTACGGGAGGCAGCAGTAGGGAATCTTCGGCAATGGGGGCAACCCTGACCGAGCAACGCCGCGTGAGTGAAGAAGGTTTTCGGATCGTAAAACTCTGTTGTTAGAGAAGAACGTTAAGTAGAGTGGAAAGTTACTTAAGTGACGGTATCTAACCAGAAAGGGACGGCTAACTACGTGCCAGCAGCCGCGGTAATACGTAGGTGGCAAGCGTGGTCCGGATTTATTGGGCGTAAAGCGAGC
+
GGGGGGGGGGGGGGGGGGGGGGGGGGGGGGGGGGGGDGGGGGGGGFGGGGGGGGGGGGGGGGEGGGGFGGEFGGGGGGGGFGGGGGGGGGGGGGFGGGGCFGGGGGFGGGGGGGF8F=BDGGBFFGGDFFGGGGCFGGGGGGGFFEFGGGGGGGGGG<FGGGGGFEFGGECFGGGGGGGGGGGGGGGGGFGGGEGGGGGFGGGGGGDFGGGGGGG*:FFGGGCCG9CFGFCGFG*:DF>7C7D)
@M03364:276:000000000-BLYN8:1:1101:22566:2457 1:N:0:1
ACTCCTACGGGAGGCAGCAGTGGGGAATATTGCACAATGGGCGCAAGCCTGATGCAGCCATGCCGCGTGTATGAAGAAGGCCTTCGGGTTGTAAAGTACTTTCAGCGAGGAGGAAGGCATTAAGGTTAATAACCTTGGTGATTGACGTTACTCGCAGAAGAAGCACCGGCTAACTCCGTGCCAGCAGCCGCGGTAATACGGAGGGTGCAAGCGTTAATCGGAATTACTGGGCGTAAAGCGCACG
+
GGFGGGGGGEEGGGGGGGGGGGGGGGGGGGGGGGFGGGGGGFGDDCFGFGGGGGGGGFGGGGGGGGGGGGFFGGGGGGGG<FFEFFGGGGG:AFGCGGGFFFGGGGEEEGGGGGEACGGG9FGGG,EFGG9@B35?ACDFGGFFFCFFFGGGFGGDGGGDFFGGGGGGDDGGGGGCBCFFEGGFCCGFDCEGGCGCFG98C*CEC=CE87A*8*=;CCCE=885<CFG7CFFGGGDFFG<<C3>
@M03364:276:000000000-BLYN8:1:1101:8184:2465 1:N:0:1
ACTCCTACGGGAGGCAGCAGTAGGGAATCTTCCGCAATGGGCGAAAGCCTGACGGAGCAACGCCGCGTGAGTGATGAAGGTTTTCGGATCGTAAAACTCTGTTATTAGGGAAGAACAAATGTGTAAGTAACTGTGCACATCTTGACGGTACCTAATCAGAAAGCCACGGCTAACTACGTGCCAGCAGCCGCGGTAATACGTAGGTGGCAAGCGTTATCCGGAATTATTGGGCGTAAAGCGCGCG
+
GGGGGGGGGGGGGGGGGGGGGGGGGGGGGGGGGGGGGGGGGGGGGGGGGGGGGGGGGGGGGGGGGGGFG:FGFGGGGGGGGGGGGGGGEGGGGGGGFGGGGGGGGDGGGGGGGGGGGGGGGGGGGGGGFGGGGGGGGGGFFGGGGGGG@FGGGGGGGGGGGGGGGGGGCFEGGGGGGGGGGGGGGFFF8CEGGGGGGGFGE9FG;CGGGFGGC8?EGGGCC5:5<CFFGGCCGDEEGGDD)79D
@M03364:276:000000000-BLYN8:1:1101:12809:2468 1:N:0:1
ACTCCTACGGGAGGCAGCAGTGGGGAATATTGCACAATGGGCGCAAGCCTGATGCAGCGACGCCGCGTGGGGGATGACGGCCTTCGGGTTGTAAACTCCTTTCGCCAGGGACGAAGCTTTTGTGACGGTACCTGGAGAAGAAGCACCGGCTAACTACGTGCCAGCAGCCGCGGGAATACGTCGGGTGCGCGCGTTGTCCGTATTTACTGGGCGTAAAGAGCGCGTATGTGGTTTGTCGCGTCGT
+
CGGGGG9FGGEGDFGGGGGGGFGGGGGGGFFCFFGGGGFCGGEEGC@@FAF?CFFGGGDEGGGGC@FGG:FGEFBEGGFGEFGGGCF7BB@FGFG9ECDFFG,FGFEFGGC3>+@FCFFCEAFF9FCFGGGGFFG@FCFA:,6D:FFCGGDF:FF@:CFGCF,:<?+<<CECGF*8A9FE+*/*8EEDE*1/CC>*;3C51*2<+<@FFFC5:CE=57CC:*/****22<+2/9:70**))91)
@M03364:276:000000000-BLYN8:1:1101:22967:2468 1:N:0:1
ACTCCTACGGGAGGCAGCAGTGGGGAATATTGCACAATGGGCGCAAGCCTGATGCAGCCATGCCGCGTGTATGAAGAAGGCCTTCGGGTTGTAAAGTACTTTCAGCGGGGAGGAAGGGAGTAAAGTTAATACCTTTGCTCATTGACGTTACCCGCAGAAGAAGCACCGGCTAACTCCGTGCCAGCAGCCGCGGTAATACGGAGGGTGCAAGCGTTAATCGGAATTACTGGGCGTAAAGCGCACG
+
GGGFFGGGGGGGGGGGGGGGGGGGGDGGGGGGGGGGGGGGGGGGGGGGGGGGGGGGGCFGGGGFGGGGCFFFGGGGGFGFFGGGGFEGFGGGGGGGGGGGGGGGGGGDCE+=C>FFGGFGGFGGGGGFGGGGFFFGGFEFFFFGGGGGGCF@FGE:FBFGGGGGGCCFCGGGGGGGGGFCGFFFCFFF@EGGGGCEGGGFGGG>EGGG?CFGGEE=CFGFGG5FGGGGGGGGGGGGGCGGDGG<
@M03364:276:000000000-BLYN8:1:1101:19114:2481 1:N:0:1
ACTCCTACGGGAGGCAGCAGTGGGGAATATTGCACAATGGGCGCAAGCCTGATGCAGCCATGCCGCGTGTATGAAGAAGGCCTTCGGGTTGTAAAGTACTTTCAGCGGGGAGGAAGGGAGTAAAGTTAATACCTTTGCTCATTGACGTTACCCGCAGAAGAAGCACCGGCTAACTCCGTGCCAGCAGCCGCGGTAATACGGAGGGTGCAAGCGTTAATCGGAATTACTGGGCGTAAAGCGCACG
+
GGGGGGGG@EGGGGGGGGGGGGGGGCFDGGGGFGGGGGFFGGGGGGGGGGFGAFGG9AFFFGGGGGG@ECFFGGGGGGFFGGGGGGGDGEFCFBEFFGGGGGGGGGGGGGEFGG<D7FFGGGDAFGGFGGGGFGGGGGGGGDGCGGGGGGDEGGGG>EFGDCFGGGGCEGGGGG@F@CGGCGGGEFGGGGGGGEGGGGGFG5BE*;;AC?C@8CEGFGGGGD55CFFDGF=CDGEE:DFGGGG<
@M03364:276:000000000-BLYN8:1:1101:11039:2522 1:N:0:1
ACTCCTACGGGAGGCAGCAGTAGGGAATCTTCGGCAATGGGGGCAACCCTGACCGAGCAACGCCGCGTGAGTGAAGAAGGTTTTCGGATCGTAAAACTCTGTTGTTAGAGAAGAACGTTAAGTAGAGTGGAAAGTTACTTAAGTGACGGTATCTAACCAGAAAGGGACGGCTAACTACGTGCCAGCAGCCGCGGTAATACGTAGGTCCCAAGCGTTGTCCGGATTTATTGGGCGTAAAGCGAGC
+
GGGGGGGGGGGGGGGGGGGGGGGGGGGGGGGGGGGGGGGGGGGGGGGGGGGGGGGGGGGGGGGGGGGGGGGGGGGGGGGG<FFFFGGGGGGGGGGGGGGGGGGGGGGGGGGGGGGGDGGGGGGGGGGFGGGFFFGGGFGGGGGGGGGGGGGGGGGGGGGG7CFCCCFGGGGGGGGGGGGGCFFGGGGGGGGGGD5BEGGGGFGGGGGGGGFC5EE8CEFGGGEEGDFGGGG54DEGDFGFDDG3
@M03364:276:000000000-BLYN8:1:1101:13099:2526 1:N:0:1
ACTCCTACGGGAGGCAGCAGTAGGGAATCTTCGGCAATGGACGAAAGTCTGACCGAGCAACGCCGCGTGAGTGAAGAAGGTTTTCGGATCGTAAAACTCTGTTGTTAGAGAAGAACAAGGATGAGAGTAGAACGTTCATCCCTTGACGGTATCTAACCAGAAAGCCACGGCTAACTACGTGCCAGCAGCCGCGGTAATACGTAGGTGGCAAGCGTTGTCCGGATTTATTGGGCGTAAAGCGAGC
+
GGGGGGGGGGGGGGGGGGGGGGGGGGGGGGGGGGGGGGGGFGGGEGGGGGGGGGGGGGGGGGGGGGGGGGGGGGGGGGGGGGGGGGGGCFGGGGGGGGGGGGGGGGGGAFGGGGGGGGGGGFGFGGGGGGGGGGGGGGGGGGGGGGGGGGGGGGGGGGGGGGGGGGGGGGGGGGGGGGGGGGGGGGGGGGGGGGGGGGGGGGCFDEGGGGGFGGGDGEGGGG/58?FGGG6EGGGCDGGGGGG7
@M03364:276:000000000-BLYN8:1:1101:19097:2546 1:N:0:1
ACTCCTACGGGAGGCAGCAGTGGGGAATATTGCACAATGGGCGCAAGCCTGATGCAGCCATGCCGCGTGTATGAAGAAGGCCTTCGGGTTGTAAAGCCCTTTTGTACGGGAAGAAAGCTTTCGGGTTAATACCCTTGGAGGATGACGGTACCGTAAGAATAAGCACCGGCTAACTTTGTGCCAGCAGCCGCGGTAATACTAAGGGTGCAAGCGTTAATCGGAATTACTGGGCGTAAAGCGTGCG
+
GGGGGGGGGEGGEGFGGDGGGGGGGDCFGGGEFGGGGGGGGDEGGGGGGGGGGGGFGGEGGGGGGGGGGGGCCGCGGGGGF8ECFFDGGGCGFG9F<FGGGGGGGEFFGGGG>FFG<EFGGGGGDFFGGCFFF<F,F8<F>+DF@FCDC7FAFF+<,=;FEA<FFFFG7C7*>FGG;DGGF9;DFCGG:EEG5:8B;C++5>C@F**35@FFCCEEGFGGGD8FGD:CFGGGGGG=GFFG9C5<
@M03364:276:000000000-BLYN8:1:1101:8936:2546 1:N:0:1
ACTCCTACGGGAGGCAGCAGTGGGGAATATTGGACAATGGGGGCAACCCTGATCCAGCAATGCCGCGTGTGTGAAGAAGGCCTTCGGGTTGTAAAGCACTTTCAGCAGGGAGGAAGAGATGACGGTTAATACCCGTTGTTGTGACGTTACCTGCAGAAGAAGCACCGGCTAACTCCGTGCCAGCAGCCGCGGTAATACGGAGGGTGCGAGCGTTATTCGGAATTACTGGGCGTAAAGCGCACGC
+
GGGCFGGGDGGEFGGGGGFGGGGGEGGGGGFGGGGFGGGCGGCDGGGFGGFGGGGGGGGGGGGGGGGGGFFGGF<EGGGGGDGFGGGGGCFEFGGGGGGGGGCEFGDEFE7FEE<FEGGGGG,CFCFCFGGGFGEFGEGFGGDGGDGFFGFFFDFDFGFGGGGGGCFGGGGFGEEGGGGGGGGGGGFEGGG>CBCCCFGG8CC88CCGGG5EGG5CFGFGD5CC7CGGGGCE5DEFGGGGGGG)
@M03364:276:000000000-BLYN8:1:1101:10172:2548 1:N:0:1
ACTCCTACGGGAGGCAGCAGTGGGGAATATTGCACAATGGGCGCAAGCCTGATGCAGCCATGCCGCGTGTATGAAGAAGGCCTTCGGGTTGTAAAGTACTTTCAGCGGGGAGGAAGGTGATAAAGCGAATACCTTTATCAATTGACGTTACCCGCAGAAGAAGCACCGGCTAACTCCGTGCCAGCAGCCGCGGTAATACGGAGGGTGCAAGCGGTAATCGGAATTACTGGGCGTAAAGCGCACG
+
GGGGGGGGGGGGGGGGGGGGGGGGGGGGGGGGGGGGGGGGGGGGGGGGGGGGGGGGGGFGGGGGGGGGGGGGGGGGGGGGGGGGGGGDGGGGGGGGGGGGGGGGGGGGGGGGGGGGGGDDFEFCCCEFGGGFGFAEFCGFEGGGCCGGCGGGGGGGGGGFGGGGGGGGGGGGGGGGGGGFCGGGGGGGGGGGGGGGGG?FGEGGGGGGG?EG8*;EEDEGEGGGGGGGCFGGGGGGCGGGDCGC
@M03364:276:000000000-BLYN8:1:1101:13991:2556 1:N:0:1
ACTCCTACGGGAGGCAGCAGTGGGGAATATTGCACAATGGGCGCAAGCCTGATGCAGCCATGCCGCGTGTATGAAGAAGGCCTTCGGGTTGTAAAGTACTTTCAGTCGGGAGGAAGGTGTTAAGGTTAATAACCTTGGCAATTGACGTTACCGACAGAAGAAGCACCGGCTAACTCCGTGCCAGCAGCCGCGGTAATACGGAGGGTGCAAGCGTTAATCGGAATTACTGGGCGTAAAGCGCACG
+
GGGGGGGGGGGGGGGGGGGGGGGGGGGGGGGGGGGGGGGGGGGGGGGGGGGGGGGGGGGGGGGGGGGFGGGGGGGGGGGGGGGGGGGGGGGGGGGGGGGGGGGGGGGGGGGGGGGGGGGGGFGGGGGFGGGGFGGGGGGGGGGGGGGGGGGGGGGGGGGGGGGGGGGGGGGGGGGGGGGGGGFCGGGGGGGGGGGGGGGGGEGGGGGGGGGFGGGGGGGGGGGGGGGGGGGGGCGGGGFGGGG:
@M03364:276:000000000-BLYN8:1:1101:7201:2614 1:N:0:1
ACTCCTACGGGAGGCAGCAGTGGGGAATATTGCACAATGGGCGCAAGCCTGATGCAGCCATGCCGCGTGTATGAAGAAGGCCTTCGGGTTGTAAAGTACTTTCAGCGAGGAGGAAGGCATTAAGGTTAATAACCTTAGTGATTGACGTTACTCGCAGAAGAAGCACCGGCTAACTCCGTGCCAGCAGCCGCGGTAATACGGAGGGTGCAAGCGTTAATCGGAATTACTGGGCGTAAAGCGCACG
+
GGGGGGGGGGGGGGGGGGGGGDFGGGCEGGGGGGDGGGGGGCCGGGGCGGGGGGGGGGGGGGGGGGGGGEFAFFGGGGGGGGGFGGEGFEGGGGGGFFCFFGGGGGGGGGFEGGGGGFGFFGGGGGGGGGFFFDFGGGGGFG,FFG:F7FEGGGG7CDFGFGGGG7>FFGGDGG9C,CFFGGGGGFGFGGGGGGGGCCCCDCECEEGGGGG*=ECE=<CF=CGGGGFG?FDGGGEGGG7<7CD5
@M03364:276:000000000-BLYN8:1:1101:21307:2628 1:N:0:1
ACTCCTACGGAAGGCAGCAGTGGGGAATATTGCACAATGGGCGCAAGCCTGATGCAGCCATGCCGCGTGTATGAAGAAGGCCTTCGGGTTGTAAAGTACTTTCAGCGGGGAGGAAGGGATGAGCCTTAATACGGCTCGTCATTGACGTTACCCGCAGAAGAAGCACCGGCTAACTCCGTGCCAGCATCCGCGGTAATACGGAGGGTGCAAGCGTTAATCGGAATTACTGGGCGTAAAGCGCACG
+
GCFGGGDFGGGGGGGGGG9CFF<FC7CFCAFFFGGGFDGGGGDGGGEGGE8FFAFFGFCFFGGFDGGF7FFFC,CEF@FGGGCGGGGDGGGGFFFGGGGFGGGAE9>C7FGGGDCFGGGGFGGG8FCDFFGGG7C@FGGFC7C<FFGGGGG,@<<F@GGFGFGGGF,>F:@FGFEEGGFF<B@FGC+?>EFCGEGGGGC:EECCEEGG6<CG8;CGG?FFGCCGC@FGF685DGDGGG75<C))
@M03364:276:000000000-BLYN8:1:1101:17321:2699 1:N:0:1
ACTCCTACGGGAGGCAGCAGTAGGGAATCTTCCGCAATGGGCGAAAGCCTGACGGAGCAACGCCGCGTGAGTGATGAAGGTTTTCGGATCGTAAAACTCTGTTATTAGGGAAGAACATATGTGTAAGTAACTGTGCACATCTTGACGGTACCTAATCAGAAAGCCACGGCTAACTACGTGCCAGCAGCCGCGGTAATACGTAGGTGGCAAGCGTTATCCGGAATTATTGGGCGTAAAGCGCGCG
+
GGGGGGGGDGGGGGGGGGAFGGGGGFGG9CFEGCFGGGGGGGGGGDCFFGGGGGFFFGGFGGGGGGGGGEGGGCFGGGGGGGGGGGGGGFEFFGFEFGGDFGGACFGFGGGGGGEEFGF9,8E@A?EGGGGGG9D5D9FFFGFGCFCFEFFGGFCGGGGFECFFCFFDD@CFFFFCC7DF7>FCEFF7DE5*:*:=CBFF<EGGGGG**>8**33;*<:5:=EC?9?FF+C=C7/:CC757CCG
@M03364:276:000000000-BLYN8:1:1101:16153:2705 1:N:0:1
ACTCCTACGGGAGGCAGCAGTGGGGAATATTGCACAATGGGCGCAAGCCTGATGCAGCCATGCCGCGTGTATGAAGAAGGCCTTCGGGTTGTAAAGTACTTTCAGCGAGGAGGAAGGCATTAAGGTTAATAACCTTGGTGATTGACGTTACTCGCAGAAGAAGCACCGGCTAACTCCGTGCCAGCAGCCGCGGTAATACGGAGGGTGCAAGCGTTAATCGGAATTACTGGGCGTAAAGCGCACG
+
GGGGGGGGGGGGGGGGGGGGGGGGGGGGGGGCFGGGGGGGGGGGGGGGGGGGGGGGGGGGGGGGGGEGGGGGGGGGGGGGGFGGGGGGGDGGGGGGGGGGGGGGGFEGGGGGGGGGG?C<FAFFGGGGEFFGFEFGGGFGGGGGGGEGGGGGGGEGDGGCGFGGGFFGGGGGGGGCFGGGGGGGGGGGGGGGGGGGGFFGGDEG>EGEGGGGGGGGFFGGGGGGGGGGEGGCD<ED3CGGGGG5
@M03364:276:000000000-BLYN8:1:1101:10357:2725 1:N:0:1
ACTCCTACGGGAGGCAGCAGTAGGGAATCTTCGGCAATGGACGAAAGTCTGACCGAGCAACGCCGCGTGAGTGAAGAAGGTTTTCGGATCGTAAAACTCTGTTGTTAGAGAAGAACAAGGACGTTAGTAACTGAACGTCCCCTGACGGTATCTAACCAGAAAGCCACGGCTAACTACGTGCCAGCAGCCGCGGTAATACGTAGGTGGCAAGCGTTGTCCGGATTTATTGGGCGTAAAGCGAGCG
+
GGGGGGGGGGGGGGGGGGGGGGGGGGGGGGGGGGGGGGGGGGGGFGGGGGGGGGGGGGGGGGGGGGGGGGGGGGGGGGGGEGGGGGGGGGGGGGGGGGGGGGGGGGGGGGGGGGGGGGGGGGGGGGGGGGFFGGGGGGGGGGGGGGGGGGGGGGGGGGGGGGGGFFGGGGGGGGGGGGGGGGGGFDFGGC5CEGGGGGGGGGGGGFGGGGFGGGEEGGDEGG5EGGGGGGGGGGDGGGGGGGG5
@M03364:276:000000000-BLYN8:1:1101:11130:2741 1:N:0:1
ACTCCTACGGGAGGCAGCAGTAGGGAATCTTCGGCAATGGACGAAAGTCTGACCGAGCAACGCCGCGTGAGTGAAGAAGGTTTTCGGATCGTAAAACTCTGTTGTTAGAGAAGAACAAGGACGTTAGTAACTGAACGTCCCCTGACGGTATCTAACCAGAAAGCCACGGCTAACTACGTGCCAGCAGCCGCGGTAATACGTAGGTGGCAAGCGTTGTCCGGATTTATTGGGCGTAAAGCGAGCG
+
GGGGGGGGGGGGGGGGGGGGGGGGGGGGGGGGGGGGGGGGGGGGGGGGGGGGGGGGGGGGGGGGGGGGGGGGGGGGGGGGGGGGGGGGGGGGGGGGGGGGGGGGGGGGGGGGGGGGGGGCFFGGGGGGGGGGGGGGGGGCFFGGGGGGGGGGFGGGFFGGGGFGGGGDGGGGGGGCFGGGGGGGGGGGGGGGGGGGGGGGGGGGGGGCEGGGGEGGGGGGGGG5CC?FGGFGGGG57C7CGGG7
@M03364:276:000000000-BLYN8:1:1101:10594:2765 1:N:0:1
ACTCCTACGGGAGGCAGCAGTAGGGAATCTTCCGCAATGGGCGAAAGCCTGACGGAGCAACGCCGCGTGAGTGATGAAGGGTTTCGGCTCGTAAAACTCTGTTATTAGGGAAGAACAAGGACGTTAGTAACTGAACGTCCCCTGACGGTATCTAACCAGAAAGCCACGGCTAACTACGTGCCAGCAGCCGCGGTAATACGTAGGTGGCAAGCGTTGTCCGGATTTATTGGGCGTAAAGCGAGCG
+
GGGGGGGGGGGGGGGGGGGGGGGGGGGGGGGGGGGGGGGGGGGGGGGGGGGGFGGGGGGGGGGGGGGGGGGGGGGGGGGGGGGGGGGGGGGGGGGGGGGGGGFGFGGGGGGGGGGGGGGGGGGEGGGGGGGGGGGGGGGGGGGGGGGGGFGGGGGGGGGGGGGGGGGGGGGGGGGGGGGGGGGGGGGGGGGGGGGGGGGGGGGGGGGFFFFGGGGGGFGGGG=CFGFFGGGGGGGGGGGGGGD/
@M03364:276:000000000-BLYN8:1:1101:24074:2792 1:N:0:1
ACTCCTACGGGAGGCAGCAGTAGGGAATCTTCGGCAATGGACGAAAGTCTGACCGAGCAACGCCGCGTGAGTGAAGAAGGTTTTCGGATCGTAAAACTCTGTTGTTAGAGAAGAACAAGGACGTTAGTAACTGAACGTCCCCTGACGGTATCTAACCAGAAAGCCACGTCTAACTACGTGCCAGCAGCCGCGGTAATACGGAGGTGGCAAGCGTTGTCCGGATCTAGTGGGCGTAAAGCGAGCG
+
GGGGGGGGGDGGGGEGGGGGGDFGGCEGFFEGGGGGGGGGGGGCECFFFAAEFFGGEE@F<@FGGCGGGGEFGGGGGGFFCFEFGGDGDFGGGGFFEGGGGGGGGGCC?FFG8F8=FG?FFGGG7,8DEGFGFGGFF<FCGG8DDFFF:<<FGGGGFCGFGFBECF,C5633FFGFCDFF:C9E*D8EFCG888C7<??***1*1;=CEFCEG==:EGFGC5/*3<+3<C57D7*:9CGG3CCC
@M03364:276:000000000-BLYN8:1:1101:19812:2819 1:N:0:1
ACTCCTACGGGAGGCAGCAGTAGGGAATCTTCGGCAATGGACGAAAGTCTGACCGAGCAACGCCGCGTGAGTGAAGAAGGTTTTCGGATCGTAAAACTCTGTTGTTAGAGAAGAACAAGGACGTTAGTAACTGAACGTCCCCTGACGGTATCTAACCAGAAAGCCACGGCTAACTACGTGCCAGCAGCCGCGGTAATACGTAGGTGGCGAGCGTTGTCCGGATTTATTGGGCGTAAAGCGAGCG
+
GGGGGGGGGGGGGGGGGGGGEFGGGGGGGGGFGGGGGGGGGGGGGGGGGGGGGGDFCEGGGGGGGGGEFCGGFGGGGGGGFGGGGGG7@FEGGGGFGGGGGGGFGF?FGGGGGGGGGGCFGGGGFGDGGGGGGGGGGFGEGGGGGGGGGGGGGGFGFGGGFGGGFGGGGGD>GGGFGGFGDGGGGGC>EBEGGGECBFEFCFEECFFGGGGCCEC=EGGGG5856<CFGGGGGGGGFFGGGGG<
@M03364:276:000000000-BLYN8:1:1101:7437:2822 1:N:0:1
ACTCCTACGGGAGGCAGCAGTGGGGAATATTGCACAATGGGCGCAAGCCTGATGCAGCCATGCCGCGTGTATGAAGAAGGCCTTCGGGTTGTAAAGTACTTTCAGCGAGGAGGAAGGCATTAAGGTTAATAACCTTAGTGATTGACGTTACTCGCAGAAGAAGCACCGGCTAACTCCGTGCCAGCAGCCGCGGTAATACGCAGGTTGCAAGCGTTACTCGGAATTACTGGGCGTAAAGCGCAGC
+
FFFGGGGGGGGGGGGGGFFGGGGGGGGGGGGGGGGGGGGGGGDGGECFCEFGGGGD9FFGGGGGGGE:FFCF<CEGGGGGG<FGGGGGFD:=ABFGGGG9EFGDGGGGGGGGGGGGGGFGGGGGGGGFGGGGCD9<DFFFCFGFE9FEDFGGGGGD7FE@FGGFFGGGFG7<FGFEGGCFEEF@EGCG,**=*4BCEC2**1388+3*B+3;*=A8*+4CGECF6+<A?62*975C7**/)/))
@M03364:276:000000000-BLYN8:1:1101:19291:2827 1:N:0:1
ACTCCTACGGGAGGCAGCAGTGGGGAATATTGCACAATGGGCGCAAGCCTGATGCAGCCATGCCGCGTGTATGAAGAAGGCCTTCGGGTTGTAAAGTACTTTCAGCGAGGAGGAAGGTGTTGTGGTTAATAACCACAGCAATTGACGTTACTCGCAGAAGAAGCACCGGCTAACTCCGTGCCAGCAGCCGCGGTAATACGGAGGGTGCAAGCGTTAATCGGAATTACTGGGCGTAAAGCGCACG
+
GGGGGGGGGGGGDGGGGGGGGGGGGGGGGEFGGGGGGGGGGGGGGGGGGGGGGGGGGGGGGGGGGGGCGGGGGEFGGGGGGGGGGGGGGGEGFGGGGGGGGGGGGGGEEFGGGFFGGFFFGGGGGGE<EDFGGGGGFGGGGGGFGGGGGGGGGGGGGDFGGGGGGGGGGGGGGGGGGGFGGGGGFGGGGGGGGGGGDCGGGEGGGGGGGGGCC:;EGGGGEE*7CCGGGGGGGGGGGGGGGG3)
@M03364:276:000000000-BLYN8:1:1101:19717:2830 1:N:0:1
ACTCCTACGGGAGGCAGCAGTAGGGAATCTTCGGCAATGGGGGCAACCCTGACCGAGCAACGCCGCGTGAGTGAAGAAGGTTTTCGGATCGTAAAACTCTGTTGTTAGAGAAGAACGTTAAGTAGAGTGGAAAGTTACTTAAGTGACGGTATCTAACCAGAAAGGGACGGCTAACTACGTGCCAGCAGCCGCGGTAATACGTAGGTCCCAAGCGTTGTCCGGATTTATTGGGCGTAAAGCGAGC
+
GGGGGGGGGEGGGGGGGGGGGGGGGGGGGGGGGGGGGGGGGGGGGGGGGGGGGGGGGGGGGGGGGGGGGGGFGGGGGGGGGGGGG:FGGGGGGGGGGFGGGGGGGGGGGGGGGGGGGGFFGD<FGFGCGGGGGGGGGGDGGGGGGGGGGGGGGGGGGGGGGGGGGGGGG7FEGGGGGGGGGGGGGGGFGGGDGGGGGGGGGGGGDFDEGFF5FGEGGGGGGDGGEFGGGGCFG<CEG<FGGCC7
@M03364:276:000000000-BLYN8:1:1101:8632:2870 1:N:0:1
ACTCCTACGGGAGGCAGCAGTAGGGAATCTTCGGCAATGGGGGCAACCCTGACCGAGCAACGCCGCGTGAGTGAAGAAGGTTTTCGGATCGTAAAACTCTGTTGTTAGAGAAGAACGTTAAGTAGAGTGGAAAGTTACTTAAGTGACGGTATCTAACCAGAAAGGGACGGCTAACTACGTGCCAGCAGCCGCGGTAATACGTAGGGTGCGAGCGTTGTCCGGATTTACTGGGCGTAAAGAGCTC
+
GGGGGGGGGGGGGGGGGGGGGGGGGGGGGGGGGGGGGGGGGGGGGGGGGGGGGGGGGGGGGGGGGGGFGGGGGGGGGGGGFGGGGGGGGGGGGGGGGGGGGGGGGGGGGGGGGGGGGGGGGGFGGGGGFEGGGGGGGGGGGGGGGGGGGGGGGGGGGGGGGGGGGDGGGGGGGGFFGGGGGGGGGGGGGGGGGGGEGGCGF<BFEGGGCCEGGGGGGGGGGEEEEGGGGGGFGGGGDFGGGGG4
@M03364:276:000000000-BLYN8:1:1101:10438:2879 1:N:0:1
ACTCCTACGGGAGGCAGCAGTGGGGAATATTGCACAATGGGCGCAAGCCTGATGCAGCCATGCCGCGTGTATGAAGAAGGCCTTCGGGTTGTAAAGTACTTTCAGCGGGGAGGAAGGCGATAAGGTTAATAACCTTGTCGATTGACGTTACCCGCAGAAGAAGCACCGGCTAACTCCGTGCCAGCAGCCGCGGTAATACGTAGGTGGCAAGCGTTGTCCGGATTTATTGGGCGTAAAGCGAGCG
+
GGGGGGGGGGGGGGGGGGGGGGGGGGGGGGGGGGGGGGGGGGGGGGGGGGGGGGGGGGGGGGGGGGGGGGGGGGGGGGGGGGGGGGGGGGGGGGGGGGGGGGGGGFGGGGGGGGGGGGGGGGGGGGGGGGGGGGGGGGGGGGGGGGGGGGGGGGGGGGGGFFGGGGGGGGGGGGGGGGGGGGGFGGGGGGGGGGG7EGGGEGGEGGGFGGGGGGGGEFGGGD=EGGGFGGGGGDECGGGGGGGC
@M03364:276:000000000-BLYN8:1:1101:10402:2884 1:N:0:1
ACTCCTACGGGAGGCAGCAGTGGGGAATATTGCACAATGGGCGCAAGCCTGATGCAGCCATGCCGCGTGTATGAAGAAGGCCTTCGGGTTGTAAAGTACTTTCAGCGAGGAGGAAGGCATTAAGGTTAATAACCTTAGTGATTGACGTTACTCGCAGAAGAAGCACCGGCTAACTCCGTGCCAGCAGCCGCGGTAATACGGAGGGTGCAAGCGTTAATCGGAATTACTGGGCGTAAAGCGCACG
+
GGGGGGGGGGGGGGGGGGGGGGGGGGGGGGGGGGGGGGGGGGGGGGGGGGGGGFGGGGGGGGGGGGGGGGGGGGGGGGGGGGGGGGGGGGGGGGGGGGGGGGGGGGGGGGGGGGGGEFFGGFGGGGGGGGGGGCFGGGGGGGEGGFGGGGGGGGGGGGGGGGGGGGGGGGGGGGGGFGGGGGGGGGGGGGGGDGGGGG9FGCGGGDGGGGGGGGEEGDGGGGGGGGGGGGEGGGGCFF>CCDDC
@M03364:276:000000000-BLYN8:1:1101:9492:2888 1:N:0:1
ACTCCTACGGGAGGCAGCAGTGGGGAATATTGCACAATGGGCGCAAGCCTGATGCAGCCATGCCGCGTGTATGAAGAAGGCCTTCGGGTTGTAAAGTACTTTCAGCGAGGAGGAAGGCATTAAGGTTAATAACCTTAGTGATTGACGTTACTCGCAGAAGAAGCACCGGCTAACTCCGTGCCAGCAGCCGCGGTAATACGGAGGGTGCAAGCGTTAATCGGAATTACTGGGCGTAAAGCGCACG
+
GGGGGGGGGGGGGGGGGGGGGGGGGGGGGGGGGGGGGGGGGGGGGGGGGGGGGGGGGGGGGGGGGGGGGGGGGGGGGGGGGGGGGGGGGGGGGGGGGFGGGGGGGGGEGGGGGGDGEGGGGGGGGGGGGGGGGFGFGFGGFGFGGGGGGGGGFGDCEGGGGGGGGGGGGGGGGGGGGGGGD@CFGGGGGGGGGGGGGGGGGEGGGGGDGGGGECEC=F7=EGGGGGFGGGGGGGGCCFFDDD3/
@M03364:276:000000000-BLYN8:1:1101:12207:2913 1:N:0:1
ACTCCTACGGGAGGCAGCAGTAGGGAATCTTCGGCAATGGACGAAAGTCTGACCGAGCAATGCCGCGTGAGTGAAGAAGGTTTTCGGATCGTAAAACTCTGTTATTAGGGAAGAACAAATGTGTAAGTAACTGTGCACATCTTGACGGTACCTAATCAGAAAGCCACGGCTAACTACGTGCCAGCAGCCGCGGTAATACGTAGGTGGCAAGCGTTATCCGGAATTATTGGGCGTAAAGCGCGCG
+
GGGGGGGGGGGGGGGGGGGGGGGGGGGGGGGGGGGGGGGGGGGGEGDGGGGGGGGGGGGGGGDGGGGGGFGGGGGGGGGGGGGGGGECEGGGGGGGGGGGGGGGGDDGGGGGGGGGGGGGGFFGGAFGGGGGGGGGGGGGGGGGGGGGGGGGGGGGAAFGGGGGGGGGGGGGGGGGGDGGGGGGGGGGFGDEGGGGGGFGGGGGGGGGGGGGGGGGGGGECECFGCGGGGFFGG=CDGGGGGGG
@M03364:276:000000000-BLYN8:1:1101:10307:2932 1:N:0:1
ACTCCTACGGGAGGCAGCAGTGGGGAATATTGCACAATGGGCGCAAGCCTGATGCAGCCATGCCGCGTGTATGAAGAAGGCCTTCGGGTTGTAAAGTACTTTCAGCGGGGAGGAAGGGGTGAGCCTTAATACGGTTCGTCATTGACGTTACCCGCAGAAGAAGCACCGGCTAACTCCGTGCCAGCAGCCGCGGTAATACGGAGGGTGCAAGCGTTAATCGGAATTACTGGGCGTAAAGCGCACG
+
GGGGGGGGGGGGGGGGGGGGGGGGGGGFGGGGGGGCFGGGFGGGGGGGGGGGGGGGGGGGGGFGGGGGGGGGGGGGGGGFGFGGGGGDFGGGGGGGFEFGGGGGGGGGEGCCEFFGGGGCFDFFGGGGGGGGCCGGGF@CFF<@FAFEGGGCFGGCEGGGGC@CGGGGGGD:FGGGGGGFEF9+88*2BEGGGGGGGGGDE5:CEE>>8FCGE*;E5C7=EGGGDCECGGGFDG55<:DDCDG7
@M03364:276:000000000-BLYN8:1:1101:20842:2932 1:N:0:1
ACTCCTACGGGAGGCAGCAGTGGGGAATTTTGGACAATGGGCGCAAGCCTGATCCAGCAATGCCGCGTGTGTGATGAAGGCCTTCGGGTTGTAAAGCACTTTTGGCGGGAACGAAAAGGTCCGTGCTAATACCATGGGCTGATGACGGTACCCGCAGAATAAGCACCGGCTAACTACGTGCCAGCAGCCGCGGTAATACGTAGGGTGCGAGCGTTAATCGGAATTACTGGGCGTAAAGCGTGCG
+
GGGGGGGGGGGGGGGGGGDFGGGG7CGFFECFGFFGCGGGFGDGGGDFFGGGGGGGGGF@CGCCEGGGEF@FEFGFEGGCCGGGGGEEECCC@E@?EEFFFGGFGGGGEEFFGG@FGFDFCGGGC:B=FEEFFFGCFCFG7EDCGG>CF*@:,<*55<DFGGF9>FG7F>FGGGGF@EC@FFGGCCCC:CEGGEGGGGGFG6*C5@>E5CE8CEGEGGGGDGGGGGFGGGDGGGC79*C<5**9
@M03364:276:000000000-BLYN8:1:1101:6952:2935 1:N:0:1
ACTCCTACGGGAGGCAGCAGTAGGGAATCTTCGGCAATGGACGAAAGTCTGACCGAGCAACGCCGCGTGAGTGAAGAAGGTTTTCGGATCGTAAAACTCTGTTGTTAGAGAAGAACAAGGATGAGAGTAACTGTTCATCCCTTGACGGTATCTAACCAGAAAGCCACGGCTAACTACGTGCCAGCAGCCGCGGTAATACGTAGGTGGCAAGCGTTGTCCGGATTTATTGGGCGTAAAGCGAGCG
+
GGGGGGGGGGGGGGGGGGGGGGGGGGGGGGGGGGGGGGGGGGGGGGGGGGGGGGGGGGGGGGGGGGGFGGGGGGGGGGGGEFGGGGGGGGGGGGGGGGGGGFGGGGGGGGGGGGGGGGGGGGGGGGGGGGGGGFGGGGGGGGGGGGGGGGGGFGGGGGGGGGGGGFGEGGGGGGGGGGGGGFGGGGGGCGGGGGGGGGGGGGGGGGGGGGGGGGGGGGGGGGGGGGGGCGFGGGGGGC79CDGC
@M03364:276:000000000-BLYN8:1:1101:6902:2964 1:N:0:1
ACTCCTACGGGAGGCAGCAGTAGGGAATCTTCGGCAATGGGGGCAACCCTGACCGAGCAACGCCGCGTGAGTGAAGAAGGTTTTCGGATCGTAAAACTCTGTTGTTAGAGAAGAACGTTAAGTAGAGTGGAAAGTTACTTAAGTGACGGTATCTAACCAGAAAGGGACGGCTAACTACGTGCCAGCAGCCGCGGTAATACGTAGGTCCCAAGCGTTGTCCGGATTTATTGGGCGTAAAGCGAGG
+
GGGGGGGGGGGGFGGGGGGGGGGGGGGFCFFGGGGGGGGGGGGGGFD<FGFEGGGEFGGEFGGGGGG:CFEGGGGDBGGG8FC=FGCCGDEGGDGFG<<FFE<EFAEEAFFGFGGDEBD,DFGDA?BDF7FBFEFCCFF,FFG@CFGDFFFCFGCEGGGGGFCFCEGFFE*CFCE9FGCGGGEGFFGGGGG5>EB8EGFF8<C*BC+58<:88E;CC/<EDE5:8FFFC:C:<GC5D377C97)
@M03364:276:000000000-BLYN8:1:1101:6211:2965 1:N:0:1
ACTCCTACGGGAGGCAGCAGTAGGGAATCTTCCGCAATGGACGAAAGTCTGACGGAGCAACGCCGCGTGTGTGAAGAAGGTTTTCGGATCGTAAAGCACTGTTGTTAGAGAAGAACAAGGATAAGAGTCACTGCTTGTCCCTTGACGGTATCTAACCAGAAAGCCACGGCTAACTACGTGCCAGCAGCCGCGGTAATACGTAGGTGGCAAGCGTTGTCCGGATTTATTGGGCGTAAAGCGAGCG
+
GGGGGGGGGGGGGGDGGGGGFGGGGGGGGGGGGGGGGGGGGGGGGGGGGGGGGGGGEGGGGGGGGGG6@FFGGFGGGGGGFFGGGGGGGFFGGGGGGGGGGGGGGGGGGGGGGGFGGGGGGGGGGGGGGFGGGCFGGGGGGGFCFGGGGGGGGGGGGGGGGGGGCFGGGGGGGGGFGGGGGF@BCFGFEEGGGGGE;EGGFGGGGGGGGGGGG5?EEFGGGEG5CC?FGGGCGGGGGGGGGG:C
@M03364:276:000000000-BLYN8:1:1101:23560:3018 1:N:0:1
ACTCCTACGGGAGGCAGCAGTGGGGAATATTGCACAATGGGCGCAAGCCTGATGCAGTCATGCCGCGTGTATGAAGAAGGCCTTCGGGTTGTAAAGTACTTTCAGCAGGGAGGAAGGGAGTAAAGTTAATACCTTTGCTCATTGTCGTTACCCGCAGAAGAAGCACCGGCTAACTCTGTGCCAGCAGCCGCGGTAATACGGAGTGTGCAAGCGTTAATCGGAATTATTGGGCATAAAGCGAACG
+
E9EF<FE@B@FGDCFGCEGGG<DDDGGGGFGFGGCFFGFEFF+6:FF<,CEE9EFAF66C9<@@CCFFG=FFAEGGGGDC@,C=FD@@,CCCEF9AF9@FFE,,9?,B=BBCD@E8:CCFF,,C,5C,5E,,,C??<<?F<,5E5CF<=FE,,>C+@>=,@C>FFC7:+FFG7F,B,,7@DC@6*?ECFCEC>*:;EG,=5;88CF9+C?+*;3*==+11*38C99+A@9CC**<9>C*9*/7)
@M03364:276:000000000-BLYN8:1:1101:12763:3025 1:N:0:1
ACTCCTACGGGAGGCAGCAGTGGGGAATATTGGACAATGGGCGAAAGCCTGATCCAGCCATGCCGCGTGTGCGAAGAAGGCCTTTTGGTTGTAAAGCACTTTAAGCGAGGAGGAGGCTACTTGGATTAATACTCTAGGATAGTGGACGTTACTCGCAGAATAAGCACCGGCTAACTCTGTGCCAGCAGCCGCGGTAATACAGAGGGTGCAAGCGTTAATCGGAATTACTGGGCGTAAAGCGCAC
+
GGGGGGGGGGGGCGGGGGGGGGGGGGGGGGGGGGGGGGGGGGGGGGGGGGGGGGGGGGGGGGGGGGGGGGGFGEGGGCGFGGGGGGGGGGGGGGGGGGGGGGGGGFGFGGGGGGGGGGFGGGGGGGGGGGGGGGGFGGGGGGGGGGGGGGGGGDGGCFGGGGGGGGGGGGGGGGGGCGGGGGGGGGGGGGGGGGEGGGGEFGDCFGGGGGGGGGGGGEGGGGGGGGGFGGGGGGEGGGGFGDG<
@M03364:276:000000000-BLYN8:1:1101:20360:3048 1:N:0:1
ACTCCTACGGGAGGCAGCAGTGGGGAATATTGCACAATGGGCGCAAGCCTGATGCAGCCATGCCGCGTGTATGAAGAAGGCCTTCGGGTTGTAAAGTACTTTCAGCGAGGAGGAAGGCGTTGTAGTTAATAACTGCAGCGATTGACGTTACTCGCAGAAGAAGCACCGGCTAACTCCGTGCCAGCAGCCGCGGTAATACGGAGGGTGCAAGCGTTAATCGGAATTACTGGGCGTAAAGCGCACG
+
GGGGGGGGGGGGGGEEGGGGGGGGGGGGGGGGFGGGGGFGGGGGGGGGGGGGGGGGGGGGGGGGGGG7FGGGGGGFGGGGGGEFGGGGEEGGGCFGGGGFGGGGGDGFCFGGGCFFGGGGGGGGGGGGGFGGFGGGGGGGGFGGGGGEGGGGGGGFGG@GGGGGGCGGGGGGFGGGGGGGGGGGGGGG7BCECEEGFFGGGEEDEEGGGGGGGCEGGFGGGG5>FGGGGGFGGGECDGGGGGG<
@M03364:276:000000000-BLYN8:1:1101:15358:3064 1:N:0:1
ACTCCTACGGGAGGCAGCAGTAGGGAATCTTCCGCAATGGGCGAAAGCCTGACGGAGCAACGCCGCGTGAGTGATGAAGGGTTTCGGCTCGTAAAACTCTGTTATTAGGGAAGAACATATGTGTAAGTAACTGTGCACATCTTGACGGTACCTAATCAGAAAGCCACGGCTAACTACGTGCCAGCAGCCGCGGTAATACGTAGTGGGCAAGCGTTATCCGGAATTATTGGGCGTAAAGCGCGCG
+
GGGGGGGGGGGGGGGGGGGGGEFGGGGG@FGGFGGGGGGGGGGGGGGGGGGGGGGGGGGGGGGGGGGGGCCFEF?FGFFEGGGGGGG=@FFGCGGGGGGGGGGAFDEEGGFGGGDGFGFFFGDGGCDDFGGCDFFFFGDFGGGCFG@CFGGGGFGGGGFFACCFCFGGDC7::FGF:CGGGFCGGGGGFG>EDEEGFFFFGGF*+;CFD5@CCGEG5+=ECE:C8CFGGGFGGGGGG7793))/
@M03364:276:000000000-BLYN8:1:1101:18747:3080 1:N:0:1
ACTCCTACGGGAGGCAGCAGTGGGGAATATTGCACAATGGGCGCAAGCCTGATGCAGCCATGCCGCGTGTATGAAGAAGGCCTTCGGGTTGTAAAGTACTTTCAGCGAGGAGGAAGGCATTAAGGTTAATAACCTTGGTGATTGACGTTACTCGCAGAAGAAGCACCGGCTAACTCCGTGCCAGCAGCCGCGGTAATACGGAGGGTGCAAGCGTTAATCGGAATTACTGGGCGTAAAGCGCACG
+
GGGGGGGGGGGGGGGGGGGGGGGGGGGGGGGGGGGGGGGGGGGGGGGGGGGGGGGGGGGGGGGGGGGGEGGGGGGGGGGGGGGGGGGGGGGGGGGGGGGGGGGGGGGGGGDGGGGGGGGGGGGGGGGGGGGGGGGFGGGGFGGGGGGGFFGGGEGEGGGGGGGGGGGGGGGGGGGFGGGGGGGGGGGGFGGGGGGGGGGGGDGGGC5EFDGGGGGGGFFGD=8>E??FGGGGGGGGGGGDGGG3
@M03364:276:000000000-BLYN8:1:1101:17524:3104 1:N:0:1
ACTCCTACGGGAGGCAGCAGTAGGGAATCTTCCGCAATGGGCGAAAGCCTGACGGAGCAACGCCGCGTGAGTGAAGAAGGTTTTCGGATCGTAAAACTCTGTTGTTAGAGAAGAACGTTAAGTAGAGTGGAAAGTTACTTAAGTGACGGTATCTAACCAGAAAGGGACGGCTAACTACGTGCCAGCAGCCGCGGTAATACGTAGGTCCCAAGCGTTGTCCGGATTTATTGGGCGTAAAGCGAGC
+
GGGGGGGGGGGGGGGGGGGGGGGGG8FGGGGGGDGGGGGGGGE>CFGGGGGGGGGGEGGGGGGGGGGFFDGGCFGFGGGGGGFFFEGGGGGFFFFGGGGGGGGGGGGFFGFGFGGGGGG?BFGFF9FFGGGGFGGFCF9FFGGGGDGGGGGGGGFFAEFGGGGGFCGCGGF@FGGFGFGGDGGCCF6C7CE>CGEDEGGCDFDF7CFGGC?FECEGGGGGGG5EEC?CFFGGG37=7CFFDDC/
@M03364:276:000000000-BLYN8:1:1101:10074:3109 1:N:0:1
ACTCCTACGGGAGGCAGCAGTGGGGAATATTGCACAATGGGCGCAAGCCTGATGCAGCCATGCCGCGTGTATGAAGAAGGCCTTCGGGTTGTAAAGTACTTTCAGCGAGGAGGAAGGCGTTGTGGTTAATAACCGCAGCGATTGACGTTACTCGCAGAAGAAGCACCGGCTAACTCCGTGCCAGCAGCCGCGGTAATACGGAGGGTGCAAGCGTTAATCGGAATTACTGGGCGTAAAGCGCACG
+
GGGGGGGGGGGGGGGGGGGGGGGGGGGGGGGGGGGGGGGGGGGGGGGGGGGGGGGGGGGGGGGGGGGCCGGGGGGGGGGGGGGGGGGGGGGGGGGGGGGGGGFGGGGGGEFGGGGGGGGGGGGGGGGGGGGGGFGGEGEGGGGGGGGGGGGGGGGDGGGGCGGGGGGGGGGG7FFGFGGGGGFGGGGGGGGGGGGGGFEFG8:>EGGGGGF5EEGGGFGFGGGGGGGGGG=FGDGDCCFCDGGC
@M03364:276:000000000-BLYN8:1:1101:18916:3115 1:N:0:1
ACTCCTACGGGAGGCAGCAGTGGGGAATATTGCACAATGGGCGCAAGCCTGATGCAGCCATGCCGCGTGTATGAAGAAGGCCTTCGGGTTGTAAAGTACTTTCAGCGAGGAGGAAGGCATTAAGGTTAATAACCTTAGTGATTGACGTTACTCGCAGAAGAAGCACCGGCTAACTCCGTGCCAGCAGCCGCGGTAATACGGAGGGTGCAAGCGTTAATCGGAATTACTGGGCGTAAAGCGCACG
+
GGGGGGGGGGGGGGGGGGGGGGGGGEGGGGGGGGGGGGGGGGGGGGGGGGGGGGGGGCGGGGGGGGGGGGGGGGGGGGGGG8FEFGGGGGEGGGGFFGGGGGGFFGG7FGFGGGGGGC=EFGGGFFGGGGFFGFGGDGGFEFF,DFGFGG@FG7@FFEGEEFGF7<CCGDECFFGFGGGGDGFGFGGGC>CEGED:CFFGGGCB8CEDC7+;?EGD=FCG=?CFG++AF6ECDGG=CFF)/<D5
@M03364:276:000000000-BLYN8:1:1101:25473:3157 1:N:0:1
ACTCCTACGGGAGGCAGCAGTGGGGAATATTGCACAATGGGCGCAAGCCTGATGCAGCCATGCCGCGTTTATGAAGAAGGCCTTCGGGTTGTAAAGTACTTTCAGCGAGGAGGAAGGCATCAAGGTTAATAACCTTGGTGATTGACGTTACTCGCAGAAGAAGCACCGGCTAACTCCGTGCCAGCAGCCGCGGTAATACGGAGGGTGCAAGCGTTAATCGGAATTACTGGGCGTAAAGCGCACG
+
F@EGGGGFGCDEGFCC7;FFFDGFDGGGFGGGFGDFGGGGGGGCGGFGGGDCCCEFGFFFE@8,FECB+6CEFGF,FFFFGGCFGGGGFGGGFE<CBFGGFEDGCFG@FCGGCGGFFGGC,8,=,EF9FFFFGFGGCAFGDF9E<F@FFGGGFG:C:FFGGFFGGFGGGCE@FFFA>ED:CCEE:FFF>GGD>C>EGGFG5C5:BECEFF75*3AE7?FFC8?CCCCC+785CCEE<FGDD5CC
@M03364:276:000000000-BLYN8:1:1101:10330:3194 1:N:0:1
ACTCCTACGGGAGGCAGCAGTGGGGAATATTGCACAATGGGCGCAAGCCTGATGCAGCCATGCCGCGTGTATGAAGAAGGCCTTCGGGTTGTAAAGTACTTTCAGCGAGGAGGAAGGCATTAAGGTTAATAACCTTAGTGATTGACGTTACTCGCAGAAGAAGCACCGGCTAACTCCGTGCCAGCAGCCGCGGTAATACGGAGGGTGCAAGCGTTAATCGGAATTACTGGGCGTAAAGCGCACG
+
GGGGGGGGGGGGGGGGGGGGGGGGGGGGGGGGGGGGGGGGGGGGGGGGGGGGGGGGGGGGGGGGGGGGGGGGGGGGGGGGGGGGGGGEGGGGGGGGGGGGGGGGGGGGGGGGGGGGGGGGGGGGGGGGGGFGGGGGGGGGGGGGGGGGGFGG<FEEGGGGFGGGGGGGGGGGGGGGGGGFGGGGGGGGGGGGGGGGGGGGGGGGGGGGGGGGGGGGFFGGGGGGGGGGGGGGGGGG3CFGGGDC
@M03364:276:000000000-BLYN8:1:1101:13133:3219 1:N:0:1
ACTCCTACGGGAGGCAGCAGTGGGGAATATTGCACAATGGGCGCAAGCCTGATGCAGCCATGCCGCGTGTATGAAGAAGGCCTTCGGGTTGTAAAGTACTTTCAGCGAGGAGGAAGGCGTTGCGGTTAATAACCGCAGCGATTGACGTTACTCGCAGAAGAAGCACCGGCTAACTCCGTGCCAGCAGCCGCGGTAATACGGAGGGTGCAAGCGTTAATCGGAATTACTGGGCGTAAAGCGCACG
+
GGGGGGGGGGGGGGGGGGGGGGGGGGGGGGGEFGGGGGGGGFGGGGGGGGGGGGGGGGGGGGGGGGGGGGGGGGGGGGGGGGGGGGGGGGGGGGGGGGGGGGGGGGGGGGGGGGGGGGGGGGGGGEGGFFGGGGGGGGGGGGGGGGGGGGGGGDGGGGFGGGGGGGGGGGGGGGCGFGGFGGGGGDCFFE>EDEGGGGGGG;EEEGGEGGG5?EGGGGGGGGGGGGGGDFF*9CCECFGGDCD<
@M03364:276:000000000-BLYN8:1:1101:14974:3238 1:N:0:1
ACTCCTACGGGAGGCAGCAGTAGGGAATCTTCCGCAATGGGCGAAAGCCTGACGGAGCAACGCCGCGTGAGTGATGAAGGTTTTCGGATCGTAAAACTCTGTTATTAGGGAAGAACAAATGTGTAAGTAACTGTGCACATCTTGACGGTACCTAATCAGAAAGCCACGGCTAACTACGTGCCAGCAGCCGCGGTAATACGTAGGTGGCAAGCGTTATCCGGAATTATTGGGCGTAAAGCGCGCG
+
GGGGGGGGGGGGGGGGGGGGGGGGGGGGGGGGGGGGGGGGGGGGGGGGGGGGGGGGGGGGGGGGGGGFCGGGGGGGGGFGGGGGGGGDGGGGGGGGGGGGGGGGGGGGGGGGGGGGGGGGGGGGGGGGGGGGGGGGFGGGGGGGFFGGGGGFFFGFGGGGGGGGGGGGGGGGGGGGGGGGGGGGGGFFGE5EGGGG99?>FGGGGGGGGGFGGGGGDGGGDCCGGGFG9EGGGGGGGGGDGGGG
@M03364:276:000000000-BLYN8:1:1101:20496:3244 1:N:0:1
ACTCCTACGGGAGGCAGCAGTGGGGAATCTTCCGCAATGGGCGAAAGCCTGACGGAGCAACGCCGCGTGAGTGATGAAGGTTTTCGGATCGTAAAACTCTGTTATTAGGGAAGAACAAATGTGTAAGTAACTGTGCACATCTTGACGGTACCTAATCAGAAAGCCACGGCTAACTACGTGCCAGCAGCCGCGGTAATACGTAGGTGGCAAGCGTTATCCGGAATTATTGGGCGTAAAGCGCGCG
+
GGGGGGGGGGGGDGGGGGGGGGGGGGGGGGGGGGGGGGGGGGGGGGGGGGGGGGGGGGGGGGGGGGGGGGGFGGGGGGGGGGGGGGGGEGGGFGGGGGGGGGGGGGGGGGGGGGGGFFFGGGGGGGGGGGGGGGGGGGGGGGGGGGGGGGGCGGFFGFGGGGGGGGGGGGGGGGGGGGGGGGGGGGGGGGGGGGGGGGGFFGGGGGGGGGGGGGGGGGGGCEG=CFFFFGGGGGEECCFGGGGD
@M03364:276:000000000-BLYN8:1:1101:24239:3356 1:N:0:1
ACTCCTACGGGAGGCAGCAGTGGGGAATATTGGACAATGGGCGGAAGCCTGATCCAGCCATGCCGCGTGTGTGAAGAAGGCCTTTTGGTTGTAAAGCACTTTAAGCGAGGAGGAGGCTACTTGGATTAATACTCTAGGATAGTGGACGTTACTCGCAGAATAAGCACCGGCTAACTCTGTGCCAGCAGCCGCGGTAATACAGAGGGTGCGAGCGTTAATCGGATTTACTGGGCGTAAAGCGTGC
+
GGGGGGGGGGGGGGGGGGFGGGGGGCEFEFFGGGGGGGGGGGGGGDGGFGGGGGGGGGGGGGGGGGGGGGGGGGGGGGGGGGGGGGGGGGGGGFGGGGGGGGGGGGGGGGGGGGGEGFGGFFGGFGFFFGGGGFGGGGGGFG,CDFGGGGGDEGGGGG7:FDGFGGGGGGDGGGGGG9ABCGFGGFFGGGGGGDECEGGGGFGGDEEGCEGGGG*AEGGC58==EGGGGGGGGGG=CCGGC/7/
@M03364:276:000000000-BLYN8:1:1101:13812:3380 1:N:0:1
ACTCCTACGGGAGGCAGCAGTGGGGAATATTGCACAATGGGCGCAAGCCTGATGCAGCCATGCCGCGTGTATGAAGAAGGCCTTCGGGTTGTAAAGTACTTTCAGCGGGGAGGAAGGGAGTAAAGTTAATACCTTTGCTCATTGACGTTACCGACAGAAGAAGCACCGGCTAACTCCGTGCCAGCAGCCGCGGTAATACGGAGGGTGCAAGCGTTAATCGGAATTACTGGGCGTAAAGCGCACG
+
GGGGGGGGGGGGGGGGGGGGGGGGGGGGGGGGGGGGGGGGGGGGGDGGGGGGGGGGGGGGGGGGGGGGGGGGGGGGFFGGGGGGFGGGGGDFGGFGGFGGGGGGGGGGGGGGGGGGGGGGGGGGGGGGGGGGGGGGGGGGGGGFGGGGGGGCCFGGGGGGGGFGGDFGGGGDGGGGGGFGDGGGGGGGGGGGGGGGGGGGGCEGGGGEEGGGEGGGGGGGGD=CFCF?7?FCDGGGGC7DGGG5
@M03364:276:000000000-BLYN8:1:1101:9350:3383 1:N:0:1
ACTCCTACGGGAGGCAGCAGTGGGGAATATTGGACAATGGGCGAAAGCCTGATCCAGCCATGCCGCGTGTGTGAAGAAGGCCTTTTGGTTGTAAAGCACTTTAAGCGAGGAGGAGGCTACTTGGATTAATACTCTAGGATAGTGGACGTTACTCGCAGAATAAGCACCGGCTAACTCTGTGCCAGCAGCCGCGGTAATACAGAGGGTGCGAGCGTTAATCGGATTTACTGGGCGGAAAGCGCAC
+
GGGGGGGFGGGGGGGGGGGFGGDGGGGGGGGGGGGGGGG8CFEGGGGGGGGGGGGGGCFGGGGGGGGGGGGGGGCFGGGGGFECFFFFFGGGGEGDFFGGGG?EFGGDG7FGEEEGCFG?FFGFDDGD9DAFFFGGGF8?ADFEFFGGGFGEFGGGDGGGGFFGGGG7FFGDG78DEGGGFGGGGCCGGGGGGGEGE;<?B9?EF58C*CEEECC8::?FGDG58@E@C9F575**9CFCD))7
@M03364:276:000000000-BLYN8:1:1101:9817:3396 1:N:0:1
ACTCCTACGGGAGGCAGCAGTAGGGAATCTTCCGCAATGGGCGAAAGCCTGACGGAGCAACGCCGCGTGAGTGATGAAGGTTTTCGGATCGTAAAACTCTGTTATTAGGGAAGAACAAATGTGTAAGTAACTGTGCACATCTTGACGGTACCTAATCAGAAAGCCACGGCTAACTACGTGCCAGCAGCCGCGGTAATACGTAGGTGGCAAGCGTTATCCGGAATTATTGGGCGTAAAGCGCGCG
+
GGGGGGGGGGGGGGGGGGGGGGGGGGGGGGGGGGGGGGGGGGGGGEGGGGGGGGGGGGGGGGGGGGGGGGGGGEGGGGGGGGGGGGGGGGGGGGGGGGGGGGGGGGFGGGGGGGGGGFGGGGGGGGGGGCCFDFGGGGGGGGGFGGGGGGGGGGGGGGGGGGGGCGGGDFGGGGGGGGGFGGGGFGGGGGGGGGGDGFFGGGGGGGGGGGGGGGGGGGGGGCEGGFGEEG*55CEE<>CGGGGC
@M03364:276:000000000-BLYN8:1:1101:8585:3408 1:N:0:1
ACTCCTACGGGAGGCAGCAGTGGGGAATATTGCACAATGGGCGCAAGCCTGATGCAGCCATGCCGCGTGTATGAAGAAGGCCTTCGGGTTGTAAAGTACTTTCAGCGAGGAGGAAGGCATTAAGGTTAATAACCTTAGTGATTGACGTTACTCGCAGAAGAAGCACCGGCTAACTCCGTGCCAGCAGCCGCGGTAATACGGAGGGTGCAAGCGTTAATCGGAATTACTGGGCGTAAAGCGCACG
+
GFGGGGGGGGGCEGGGGGGGACFFGGEGGGCGGDGGGFFCFEEECEGCFEF<FE9FFCG8EDGGD7F@FFCEEFGG<,CFF<F=C=CFEFGGAFFGGGC<CFAFGGGGDG>?FECGGG8FFGDE@FGFEFDFCDF<<FAFFGFFCFFFGGGG,@B:FGGGGGGFGGFGDCGGGGGFGGGGGCFGGGGG7CGDGGGGGGFGGGGGGGEEFFCFGGGGGFGGGCEFGG?FGGFFGGGGGGGG3CG5
@M03364:276:000000000-BLYN8:1:1101:17768:3430 1:N:0:1
ACTCCTACGGGAGGCAGCAGTAGGGAATCTTCCGCAATGGACGAAAGTCTGACGGAGCAACGCCGCGTGTGTGAAGAAGGTTTTCGGATCGTAAAGCACTGTTGTTGGAGAAGAACAAGGATAAGAGTCACTGCTTGTCCCTTGACGGTATCTAACCAGAAAGCCACGGCTAACTACGTGCCAGCAGCCGCGGTAATACGTAGGTGGCAAGCGTTGTCCGGAATTATTTGGCGTAAAGCGCGCG
+
GGGFFEFGGGGGGGFGGGD<F<FGGDGGGGGGGGGGEEGGGGDFGFGGGGGGGGCCFGGGGGGGGGGGGGGGGGFGGGGGGGGFG7FFGCFGCEEFGFGGFFGGDFGFGGGDFGGEF8FGGGGGGFGF<DDFCEFGEGGGGGGGCFGGDF@FGGGGGCFGGFGGGGGGGFGFCGGGGEGGGGGGFCG7>EGGDGDEFGGGGGFG+2:CG6FGGGGGGC9EE8CFECG?+<EFGGD*>GFG<DG)
@M03364:276:000000000-BLYN8:1:1101:17383:3480 1:N:0:1
ACTCCTACGGGAGGCAGCTGTGGGGAATATTGCACAATGGGCGCAAGCCTGATGCAGCCATGCCGCGTGTATGAAGAAGGCCTTCGGGTTGTAAAGTACTTTCAGTCGGGAGGAAGGTGTTAAGGTTAATAACCTTGGCAATTGACGTTACCGACAGAAGAAGCACCGGCTAACTCCGTGCCAGCAGCCGCGGTAATACGGAGGGTGCAAGCGTTAATCGGAATTACTGGGCGTAAAGCGCACG
+
GGGGGGGGGCGG:FGGGG9FGFGGGEGFFGFCFFFGCGGFGGGGGGGGGGGGGGGGGFFGGGDGGGGGGGGGFE<FFGGG8<FF=FEGGGFFFEGGGGGFFGGFGGFGFG@FGGAFGGFGGFFGCFFCAFGGG<FGGGCFDFFGGFGGGGEGGDGGGG@GFFCF<FGCGGG7C@;EFB<<CG9>8FGCFCCEGGGDCE9BC>EGC8*8C9F=CEC8*<?FGGGFFCGGGGGGGDGGGGGGCD))
@M03364:276:000000000-BLYN8:1:1101:7360:3498 1:N:0:1
ACTCCTACGGGAGGCAGCAGTGGGGAATATTGCACAATGGGCGCAAGCCTGATGCAGCCATGCCGCGTGTATGAAGAAGGCCTTCGGGTTGTAAAGTACTTTCAGCGAGGAGGAAGGCATCAAGGTTAATAACCTTGGTGATTGACGTTACTCGCAGAAGAAGCACCGGCTAACTCCGTGCCAGCAGCCGCGGTAATACGGAGGGTGCAAGCGTTAATCGGAATTACTGGGCGTAAAGCGCACG
+
GGGGGGGGGGGGGGGGGGGGGGGGGGGGGGGFGGGGGGGFGGGGDGFGFFEFGEFGGGGGGFGGGGGGG@FGGGGGGGGGEFGGGGGGGGGGGGGFGGGGGGGGFCCFEFEGGGGGGGGGGGGGGGFAFGGGGGGGGGFGDFGGFFGGGGGGGGGGGDEGGGGGGGGGGGGGGGFGGGFFGFGGGGGGFGGGGCEEGGGE88BEGGGGGD7=EGGGG7+:CCECGGGGGGGGGGGG<CFGDCD3
@M03364:276:000000000-BLYN8:1:1101:5708:3513 1:N:0:1
ACTCCTACGGGAGGCAGCAGTGGGGAATATTGCACAATGGGCGCAAGCCTGATGCAGCCATGCCGCGTGTATGAAGAAGGCCTTCGGGTTGTAAAGTACTTTCAGCGAGGAGGAAGGCATTAAGGTTAATAACCTTAGTGATTGACGTTACTCGCAGAAGAAGCACCGGCTAACTCCGTGCCAGCAGCCGCGGTAATACGGAGGGTGCAAGCGTTAATCGGAATTACTGGGCGTAAAGCGCACG
+
GGGGGGGFGGGGGGGGGGGGFGGGGGGGGGGGGGGGGGGGGGGGGGGGGGGGGGGGGGGGGGGGGGGGGGGGGGGGGGGGGFG8EFGGEFGGGGGGGGFFCFEFFEGCFEDGGGGGGGGGGFGGCFFGGGGGGGGGGGCFCGFGGGGGGGGGGG7CGGGFCFGGGGFGGGGDGGGGGGGGGGGGGGGGGGCEGGGGGGGGGGGGGGGGGGGGGGGCFGGECCCFFC?FFGGGG5ECCGGGDGGC
@M03364:276:000000000-BLYN8:1:1101:20159:3533 1:N:0:1
ACTCCTACGGGAGGCAGCAGTAGGGAATCTTCGGCAATGGACGAAAGTCTGACCGAGCAACGCCGCGTGAGTGAAGAAGGTTTTCGGATCGTAAAACTCTGTTGTTAGAGAAGAACAAGGACGTTAGTAACTGAACGTCCCCTGACGGTATCTAACCAGAAAGCCACGGCTAACTACGTGCCAGCAGCCGCGGTAATACGTAGGTGGCAAGCGTTGTCCGGATTTATTGGGCGTAAAGCGAGCG
+
GGGGGGGGGGGGGGGGGGGGGGGGGGGGGGGGGGGGGGGGGGGFGGGEGGGGGGGGGGGGGGGGGGGFGFGGGGGGGGGGEGGGGGGGGGGGGGGGGGGGGGGGGGGGGGGGGGGGGGGGGGGGGGGGGFGGGGGGGGGEGDGGGGGGGGGGGGGGGGGGGGGGGGGGEGGGGGGGGGGGGGGGGGGGGGGGGGGDGDEEBCECBFGGFGFGGEGGGGGGG=CEGGGFGGGGGGGGGFGGGGG5
@M03364:276:000000000-BLYN8:1:1101:13756:3596 1:N:0:1
ACTCCTACGGGAGGCAGCAGTAGGGAATCTTCGGCAATGGGGGCAACCCTGACCGAGCAACGCCGCGTGAGTGAAGAAGGTTTTCGGATCGTAAAACTCTGTTGTTAGAGAAGAACGTTAAGTAGAGTGGAAAGTTACTTAAGTGACGGTATCTAACCAGAAAGGGACGGCTAACTACGTGCCAGCAGCCGCGGTAATACGTAGGTCCCAAGCGTTGTCCGGATTTATTGGGCGTAAAGCGAGC
+
GGGGGGGGGGGGGGGGGGGGGGGGGGGGGGGGGGGGGGGGGGGGGGGGGGGGGGGGGGGGGGGGGGGGGGFFFGGGGGGGGGGGGGGGGGGGGGGGGGGGGGGGGFGGGGGGGGGGGFGGGGGGGFGGGGGGGGGGGGGGGCFGGGGGGGGGGGGFGGGGGGFGFEGGGGGGGGGGGGGGGG7EGFGGGGGGGGGGGGGDEEFGGGFGGGFFGD?EGGGGGGG5EFCFGGFGDGGGGGGGGGG)
@M03364:276:000000000-BLYN8:1:1101:13645:3600 1:N:0:1
ACTCCTACGGGAGGCAGCAGTAGGGAATCTTCGGCAATGGGGGCAACCCTGACCGAGCAACGCCGCGTGAGTGAAGAAGGTTTTCGGATCGTAAAACTCTGTTGTTAGAGAAGAACGTTAAGTAGAGTGGAAAGTTACTTAAGTGACGGTATCTAACCAGAAAGGGACGGCTAACTACGTGCCAGCAGCCGCGGTAATACGTAGGTCCCAAGCGTTGTCCGGATTTATTGGGCGTAAAGCGAGC
+
GGGGGGGFGGGGGGGCFGFGGGFFFGGGGGGGGGGGGGGGGGGGGGGFGGGGGGGDGGEFGGGGGGGGG>FGGFGGGGGGFGGGGGGGGGGGGGGGGGGGGGGGGGGG9FGGGFCGGFGGGGBFFCFFEGGGFGGGGGGGFDFFGGGEGGGGGGGGGFGGCCGGGG7CEEDGGGGGG?:FFFFEFGDFGGGGCGGEEGGGGGGGGG+BFGGGGG;ECCGGEE=7=E7CGGGDFGGCGDDCDGG9
@M03364:276:000000000-BLYN8:1:1101:9745:3606 1:N:0:1
ACTCCTACGGGAGGCAGCAGTAGGGAATCTTCCGCAATGGGCGAAAGCCTGACGGAGCAACGCCGCGTGAGTGATGAAGGTTTTCGGATCGTAAAACTCTGTTATTAGGGAAGAACAAATGTGTAAGTAACTGTGCACATCTTGACGGTACCTAATCAGAAAGCCACGGCTAACTACTTGCCAGCAGCCGCGGTAATACGTAGGTGGCAAGCGTTATCCGGAATTATTGGGCGTAAAGCGCGCG
+
GGGGGGGGGGGGGGGGGGGGGGGGGGGGGGGGGGGGGGGGGGGGGGGGGGGGGGGGGGGGGGGGGGGGGEGGGGGGGGGGGGGGGGGGGGGGGGGGGGGGGGGGGGGGGGGGGGGGGGGGGGC?F95:B<<,8B?AFEAA,CDDF3F7C>E<,DE9,7=FGCFG:DCE**3C:>B,,,7>F,,2*6:D,:CE5:::?94;93=*2>5CFEF@8BEEC9:C=E8F6<??FF5*)1>C*7:C))))
@M03364:276:000000000-BLYN8:1:1101:9855:3628 1:N:0:1
ACTCCTACGGGAGGCAGCAGTAGGGAATCTTCCGCAATGGGCGAAAGCCTGACGGAGCAACGCCGCGTGAGTGATGAAGGTTTTCGGATCGTAAAACTCTGTTATTAGGGAAGAACAAATGTGTAAGTAACTGTGCACATCTTGACGGTACCTAATCAGAAAGCCACGGCTAACTACGTGCCAGCAGCCGCGGTAATACGTAGGTGGCAAGCGTTATCCGGAATTATTGGGCGTAAAGCGCGCG
+
GGGFGGGGGGGGGGGGGGGGGGGGGGGGGGGGGGGGGGGGGGGGFGGGGGGGGGGGGGGGGGGGGGGFEGGFGFGGGEGGGGGGGGGGGGGGGGGGGGFFFFGGGGFFGGGGGGGGGGGFGEGGGGGGGGGGGGGGGGG9DFGGFGGGGF>FGGFGGGGGGGGGGFGGGGGGGGGCFCDFGFF87DFGDGGGG:C8EG?FGGFGCCFGGGFG5CGEF<CEC=EFG?FGGGGCDG=CFFCDGGGG
@M03364:276:000000000-BLYN8:1:1101:15095:3628 1:N:0:1
ACTCCTACGGGAGGCAGCAGTAGGGAATCTTCGGCAATGGACGAAAGTCTGACCGAGCAACGCCGCGTGAGTGAAGAAGGTTTTCGGATCGTAAAACTCTGTTGTTAGAGAAGAACAAGGACGTTAGTAACTGAACGTCCCCTGACGGTATCTAACCAGAAAGCCACGGCTAACTACGTGCCAGCAGCCGCGGTAATACGTAGGTGGCAAGCGTTGTCCGGATTTATTGGGCGTAAAGCGAGCG
+
GGGGGGGGGGGGGGGGGGGGG9FGGGGGGGGGGGGGGGGGGGGGGGGGGGGGFGGGGGGGGGGGGGGGGGGGGGGGGGGGGFGGGGG7FGGFFGGGGGGGGGGGGGCFDGGFGGGGGGFG@GGFGGGGGGGGGGGGGGGGGDGGGGGCFGGGGGGGCFGGGGGGGFGGGGGGGGGFGGGGGGGGGGGGGEGGGGGGGGGGEGGGGGGGFGGFGGGDEFGEG52:CCEFGGDCDGGGGGGGGD57
@M03364:276:000000000-BLYN8:1:1101:18840:3638 1:N:0:1
ACTCCTACGGGAGGCAGCAGTGGGGAATATTGCACAATGGGCGCAAGCCTGATGCAGCCATGCCGCGTGTATGAAGAAGGCCTTCGGGTTGTAAAGTACTTTCAGCGAGGAGGAAGGCGTTGTGGTTAATAACCGCAACGATTGACGTTACTCGCAGAAGAAGCACCGGCTAACTCCGTGCCAGCAGCCGCGGTAATACGGAGGGTGCAAGCGTTAATCGGAATTACTGGGCGTAAAGCGCACG
+
GGGGGGGGGGGGEGGGGGGGGGGGGGGGGGGGGFGGGGGFGFFGGGGGGGGGGGGGGGGGGGGGGGGGGGGGGGGGGGGGGGGGGGGDGGGGGGGGGGGGGGGGGGGEGGEGGEGFGGGFGGGGGGGGGGGGGGFGGGGGGFGGGFGGGFGGGGGGGCCGGGGGGGGGGGGGGGGGFEGGGGGGGGGGFB>EG8EGGGGFGCGGCEGGGGGFGGGGGGGGGGGGGGGGGGGG<<CEFDGGGGG3
@M03364:276:000000000-BLYN8:1:1101:17168:3640 1:N:0:1
ACTCCTACGGGAGGCAGCAGTAGGGAATCTTCCGCAATGGGCGAAAGCCTGACGGAGCAACGCCGCGTGAGTGATGAAGGTTTTCGGATCGTAAAACTCTGTTATTAGGGAAGAACAAATGTGTAAGTAACTGTGCACATCTTGACGGTACCTAATCAGAAAGCCACGGCTAACTACGTGCCAGCAGCCGCGGTAATACGTAGGTGGCAAGCGTTATCCGGAATTATTGGGCGTAAAGCGCGCG
+
GGGGGGGGGGGGGGGGGGGGGGGGGGGGGGGGGGGGGGGGGGGGGGGGGGGGGGGGGGGGGGGGGGGGGGGGGGGGGGGGGGGGGGGEGGGGGGGGGGGGGGGGGGGGGGGGEGGGGGGGGGGGGGGGGGGGGGGGGGGGGGGGGGGGGGGGGGGGGGGGFGGGG7<FGGGGGGGGGEFGFGGGGGGGGGGGDCEGFGGGGGGGGGGGGGGGGGGGGGGGGEGCGDGFGGGGGGGGGGGGGGDD
@M03364:276:000000000-BLYN8:1:1101:9560:3656 1:N:0:1
ACTCCTACGGGAGGCAGCAGTAGGGAATCTTCCGCAATGGGCGAAAGCCTGACGGAGCAACGCCGCGTGAGTGATGAAGGTTTTCGGATCGTAAAACTCTGTTATTAGGGAAGAACAAATGTGTAAGTAACTGTGCACATCTTGACGGTACCTAATCAGAAAGCCACGGCTAACTACGTGCCAGCAGCCGCGGTAATACGTAGGTGGCAAGCGTTATCCGGAATTATTGGGCGTAAAGCGCGCG
+
GGGGGGGGGGGGGGGGGGGGGGGGGGGGGGGGGGGGGGGGGGGGGGGGGGGGGGGGGGGGGGGGGGGGGGGFGGGGGGGGGGGGGGGGGGGGGGGGGGGGGGGGFGGGGGGGGGGGGGGGGGGGGGGGGGGGGGGGGGGGGGGGGGGGGGGGGGGGGGGGGGGGGGGGGGGGGGGGGGGGFGGGGGGGGGGGGGGGGGGGGGGGGGGGGGGGGGGGGGGGGEGGGGGGGGGFGGGGGGGGGGGG
@M03364:276:000000000-BLYN8:1:1101:9010:3699 1:N:0:1
ACTCCTACGGGAGGCAGCAGTGGGGAATATTGCACAATGGGCGCAAGCCTGATGCAGCCATGCCGCGTGTATGAAGAAGGCCTTCGGGTTGTAAAGTACTTTCAGTCGGGAGGAAGGTGTTAAGGTTAATAACCTTGGCAATTGACGTTACCGACAGAAGAAGCACCGGCTAACTCCGTGCCAGCAGCCGCGGTAATACGGAGGGTGCAAGCGTTAATCGGAATTACTGGGCGTAAAGCGCACG
+
GGGGGGGGGGGGGGGGGGGGGGGGGGGGGGGGGGGGGGGGGGGGGGGGGGGGGGGGGGGGGGGGGGGGGGGGGGGGGGGGGGGGGGGGGGGGGGGGGGGGGGGGGGGGGGCGGGFFGFFFGGGGGGGGGGGFFGGGGCGFGDFGGGGGGGGGGGGGGGGGGGGGGFGGGGGGGGGGGGGGGGGGGGGGGGGEGGCCFFGGGGGGGGGGGGGFGGGGGGGFDGCFFGGGGGEFGGCGCGGCCDD5
@M03364:276:000000000-BLYN8:1:1101:5706:3702 1:N:0:1
ACTCCTACGGGAGGCAGCAGTGGGGAATATTGCACAATGGGCGCAAGCCTGATGCAGCCATGCCGCGGGTATGAAGAAGGCCTTCGGGTTGTAAAGTACTTTCAGCGGGGAGGAAGGGAGTAAAGTTAATACCTTTGCTCATTGACGTTACCCGCAGAAGAATCACCGGCTAACTCCGTGCCAGCAGCCGCGGTAATACGGAGGGTGCAAGCGTTAATCGGAATGACTGGGCGTAAAGCGCACG
+
GGGGGGGGGGEDGDGGDDGG9FFGGGGGGCCCCEFGDGFC?FFCEGEFGGGGCAFE9EFGGF8FDGD+@>>FEACFFGGGDFG<B9?@BFBECFGGGGGGGGA,9FFDCFG7CFGCFGGEEDFG9@CEFFC9,3@EF9CGGGGGGGGGGGGG:FC@<*>FGG,7>CF7:7=F@,2,7;<7F82BGFGF7B*5EEGGGG95;C>E8;EE8:3;CECG5:<*:88C+<:9C*/C)):7>777)7))
@M03364:276:000000000-BLYN8:1:1101:9835:3731 1:N:0:1
ACTCCTACGGGAGGCAGCAGTAGGGAATCTTCCGCAATGGACGAAAGTCTGACGGAGCAACGCCGCGTGTGTGAAGAAGGTTTTCGGATCGTAAAGCACTGTTGTTAGAGAAGAACAAGGATAAGAGTCACTGCTTGTCCCTTGACGGTATCTAACCAGAAAGCCACGGCTAACTACGTGCCAGCAGCCGCGGTAATACGTAGGTGGCAAGCGTTGTCCGGAATTATTGGGCGTAAAGCGCGCG
+
GGGGGGGGGGGGGGGGGGGGGGGGGGGGGGGGGGGGGGGGGGGGGGGGGGGGGGGGGGGGGGGGGGGFGGGGGGEFGGGGGFGGGGGGDGGGGGGGGFGGGGGGGGGGGGGGGGGGGGGGGGGGGGGGGGGGGGGGGGGGGGGGGGGGGGGGGGGGGGGGGGGGFGGGGGGGGGGGFGGCGGGGGGGGGGGGGGGGGCFGFGFEGGGGFGG=:BCECFDEGEGGGGGGCCFGGGCG<7CD3CC7
@M03364:276:000000000-BLYN8:1:1101:19850:3732 1:N:0:1
ACTCCTACGGGAGGCAGCAGTGGGGAATATTGCACAATGGGCGCAAGCCTGATGCAGCCATGCCGCGTGTATGAAGAAGGCCTTCGGGTTGTAAAGTACTTTCAGTCGGGAGGAAGGTGTCAAGGTTAATAACCTTGGCAATTGACGTTACCGACAGAAGAAGCACCGGCTAACTCCGTGCCAGCAGCCGCGGTAATACGGAGGGTGCAAGCGTTAATCGGAATTACTGGGCGTAAAGCGCACG
+
GGGGGGGGGGGGGGGGGGGGGGGGGGGGGGGGGGGGGGGGGGGGGGGGGGGGGGGGGGDDGGGGGDGGGGGGGGDFGGGGGGGGGGGGGGGGGGGGGGGGGGGGGGGGGGGGGFGGGGGGGGGGCAFGGGGGGGGGGGGGGGGGGGGGGGGGGFGGGCCFGFGGGGGGGGGDGGGGGGGGGGGGGGGGGGGGGGEGGGGGGGGGGGGGGGGGGEEGDFGFGGGGG77FGGGGGGCCDGGGDC39
@M03364:276:000000000-BLYN8:1:1101:12644:3735 1:N:0:1
ACTCCTACGGGAGGCAGCAGTGGGGAATATTGCACAATGGGCGCAAGCCTGATGCAGCCATGCCGCGTGTATGAAGAAGGCCTTCGGGTTGTAAAGTACTTTCAGCGGGGAGGAAGGGGTTGCGGTTAATAGCCGCGGCCATTGACGTTACCCGCAGAAGAAGCACCGGCTAACTCCGTGCCAGCAGCCGCGGTAATACGGAGGGTGCAAGCGTTAATCGGAATTCCTGGGCGTAAAGCGCACG
+
GGGGGGGGGGGGG7FBFFFGGGGGGGGGGGG9CFGGCFFGGFBFGDGGGGGGGGGGFFCEDECFFGGBFGFG9FGGGFGC<C<FGGCFFEG@F<EFFAEEFGGFACFGEDGGD=DCFFC>FB=CFGGGGGFBDCC7<FBGCE;F;;:>FDF9<E7<FGDCFGE<C:F7CBFGD7B>FEG@EBFG78@8FECC::C>FFFFD>CCE8CGGF:*:;CGG+<CECGF8++2<7FGGG5E17:D)7CC
@M03364:276:000000000-BLYN8:1:1101:14979:3757 1:N:0:1
ACTCCTACGGGAGGCAGCAGTAGGGAATCTTCGGCAATGGGGGCAACCCTGACCGAGCAACGCCGCGTGAGTGAAGAAGGTTTTCGGATCGTAAAACTCTGTTGTTAGAGAAGAACGTTAAGTAGAGTGGAAAGTTACTTAAGTGACGGTATCTAACCAGAAAGGGACGGCTAACTACGTGCCAGCAGCCGCGGTAATACGTAGGTCCCAAGCGTTGTCCGGATTTATTGGGCGTAAAGCGAGC
+
GGGGGGGFFEGGGGGGGGGGGGGGGGGGGGGFGGGGGGGGFDCEGGGGGGGGGGGGGGGGGDGGGGGFCDGGGGGGGGGGGGGGFGDGG>EFGGGGGGGGGGGGEF9FAFFGGGGGGGGGFAFD9FGFBFGGGGGFGGFGGFGGGGGEE:<<FGFGGGGGECGF7FG7FGGG@C>DFFGGGGGGGGGFFGGGGGEEGFGCGF<C@FGCFGGGFGGGG=C<5EGDDCCFFFF5CGGGGGGG3<9)
@M03364:276:000000000-BLYN8:1:1101:9571:3788 1:N:0:1
ACTCCTACGGGAGGCAGCAGTAGGGAATCTTCGGCAATGGACGAAAGTCTGACCGAGCAACGCCGCGTGAGTGAAGAAGGTTTTCGGATCGTAAAACTCTGTTGTTAGAGAAGAACAAGGATGAGAGTAACTGTTCATCCCTTGACGGTATCTAACCAGAAAGCCACGGCTAACTACGTGCCAGCAGCCGCGGTAATACGTAGGTGGCAAGCGTTGTCCGGATTTATTGGGCGTAAAGCGAGCG
+
GGGGGGGGGGGGGGGGGGGGGGGGGGGGGGGGGGGGGGGGGGGGGEGGGGFGGGEGGGGGGGGGGGGGGGGGGGGGGGGGGGGGGGGGGGGGGGGGGGGGGGGGGGGCAFFGGGEEGGGGGGGGGGGGGGGGGGGAFFFDFGGGGGGGGGGGGGGFGGGGGFGFGGGGGGGGGGGAC@FFFFFGGEGGGGCEEEGGGGGGGGGGGGGGGGFCDEEEEFEGGEGDGCFFGGGGGGGGGGGGGGG<
@M03364:276:000000000-BLYN8:1:1101:13021:3800 1:N:0:1
ACTCCTACGGGAGGCAGCAGTAGGGAATCTTCCGCAATGGGCGAAAGCCTGACGGAGCAACGCCGCGTGAGTGATGAAGGTTTTCGGATCGTAAAACTCTGTTATTAGGGAAGAACAAATGTGTAAGTAACTGTGCACATCTTGACGGTACCTAATCAGAAAGCCACGGCTAACTACGTGCCAGCAGCCGCGGTAATACGTAGGTGGCAAGCGTTATCCGGAATTATTGGGCGTAAAGCGCGCG
+
GGGGGGGGGGGGGGGGGGGGGGGGGGGGGGGGGGGGGGGGGGGGGGGGGGGGGGGGGGDGGGGGGGGGGGGGGGGGGGGGGGGGGGGDGGGGGGGGGGGGGGGFFGGGGGGGGGGGGGGGGGGGGGFGGGGGGGGGGGGGGGGGFGDGGGGGGGEGGGGGGGGGGGGGGGGGGGGGGGGGGGGGGGGGGGGGGGGGGFGGFGGGGGGGGGGGGGGGGGGDGGGG8CGGGGGGGGGGGGGDGGDD
@M03364:276:000000000-BLYN8:1:1101:15698:3805 1:N:0:1
ACTCCTACGGGAGGCAGCAGTGGGGAATATTGCACAATGGGCGCAAGCCTGATGCAGCCATGCCGCGTGTATGAAGAAGGCCTTCGGGTTGTAAAGTACTTTCAGCGGGGAGGAAGGGAGTAAAGTTAATACCTTTGCTCATTGACGTTACCCGCAGAAGAAGCACCGGCTAACTCCGTGCCAGCAGCCGCGGTAATACGGAGGGTGCAAGCGTTAATCGGAATTACTGGGCGTAAAGCGCACG
+
GGGGGGGGGGGGGGGGGGGGGGGGGGGGGGGFFGGGGGGGGGGGGGGGGGGGGGGGGGGGGGGGGGGGGGGGGGGGGGGGGGGGGGGGGGGGGGGGGGGGGGGFDGGGGGGGGGGGGGGDF8<DDGGGGGF,8=FGD<F<FGGGGGGGFGGFEFGEGE:CFGGGGGGGCFECGGGGGGGGGGGGF7CFFE5EGGGGGGDGGCEEECED@?ECGGDGGGGFGDEGGGGGGGGFDCEEGFGGGGC<
@M03364:276:000000000-BLYN8:1:1101:22801:3894 1:N:0:1
ACTCCTACGGGAGGCAGCAGTAGGGAATCTTCGGCAATGGGGGCAACCCTGACCGAGCAACGCCGCGTGAGTGAAGAAGGTTTTCGGATCGTAAAACTCTGTTGTTAGAGAAGAACGTTAAGTAGAGTGGAAAGTTACTTAAGTGACGGTATCTAACCAGAAAGGGACGGCTAACTACGTGCCAGCAGCCGCGGTAATACGTAGGTCCCAAGCGTTGTCCGGATTTATTGGGCGTAAAGCGAGG
+
GCGGGGGGGGGGGEGGGGGGGGGGGGGGGGGGGGGGGFGFGDGGGGGGGGGGGGGGGGGFGGGDGGGGGFFGGGGGF@FG<FFCFEFEGGGGGGG?FEGGGGGGFEEC,FFFGGGGGFF8@DBAFFGFGDGFGGGGGFGG9BFFGGGGGGGD=FCFFDCFGFFFFEGGGGGC*?,?CEGGGGGGGDGGG5CCCECEE?CGE9CFGCF?CC?FGGCECEGGGGGGGGCFFGCFGGCC73>*>*>)
@M03364:276:000000000-BLYN8:1:1101:19783:3920 1:N:0:1
ACTCCTACGGGAGGCAGCAGTAGGGAATCTTCCGCAATGGGCGAAAGCCTGACGGAGCAACGCCGCGTGAGTGATGAAGGTTTTCGGATCGTAAAACTCTGTTATTAGGGAAGAACAAATGTGTAAGTAACTGTGCACGTCTTGACGGTACCTAATCAGAAAGCCACGGCTAACTACGTGCCAGCAGCCGCGGTAATACGTAGGTGGCAAGCGTTGTCCGGATTTATTGGGCGTAAAGCGAGCG
+
GGGGGGGGGGGGGGGGGGGGGGGGGGGGGGGGGGGGGGGGGGGDGGGCGGGGGGGGGGGGGGGGGGGGGGGGGGGGGGGGGGGGGGGGGDGGFGGGGGGGGGGGGGGGFGGGGGGGGGGGGGGGGGGGGGGGGGGGGGGCFFGGGGGGGGGGGGGGGGGGGFGGGGFGGGGGGGGGGGGGGFFGGGGGGGDGGEG@<9EGBFGGGGGGFGGGGGGGGGGGG=EEGFEE7FCGGGGGDGGGGGGD
@M03364:276:000000000-BLYN8:1:1101:20483:3977 1:N:0:1
ACTCCTACGGGAGGCAGCAGTAGGGAATCTTCCGCAATGGGCGAAAGCCTGACGGAGCAACGCCGCGTGAGTGATGAAGGTTTTCGGATCGTAAAACTCTGTTATTAGGGAAGAACAAATGTGTAAGTAACTGTGCACATCTTGACGGTACCTAATCAGAAAGCCACGGCTAACTACGTGCCAGCAGCCGCGGTAATACGTAGGTGGCAAGCGTTATCCGGAATTATTGGGCGTAAAGCGCGCG
+
GGGGGGGF@;EBFE7BFGGGG@FFGGGGGDF9CCEEEFGGGGGGGGGGFGGF?FECFGFGEGCFFGGGGCFEEFEGGCFGGDFFGGGGGGGGGG?EFCEAEFFFGFGDGGFFDGGGGGFFFGGGCFCEGGGFGFGFGGGGGDFFCD>FGGGF9BEFGFG:EFFG@FG77FGGGGFG7CFEFGEGGCCCDGG5:CC*9BB8EBCEFGGFBCEGCCCCFF75E5:EGGCEG?F=C7C557>//9CC
@M03364:276:000000000-BLYN8:1:1101:14808:3993 1:N:0:1
ACTCCTACGGGAGGCAGCAGTGGGGAATATTGCACAATGGGCGCAAGCCTGATGCAGCGACGCCGCGTGGGGGATGACGGCCTTCGGGTTGTAAACCCCTTTCGGCAGGGACGAAGCTTTTGTGACGGTACCTGCATAAGAAGCACCGGCTAACTACGTGCCAGCAGCCGCGGTAATACGTAGGGTGCGAGCGTTGTCCGGAATTACTGGGCGTAAAGAGCTCGTAGGTGGTTTGTCGCGTCGG
+
GGGGGGFGGGGGGGGGGGGGGGGGGGGGGGGGGGGGGGGGGGGGGGGGGGGGGGGGGGGGGGGGGGGGGGGGGGGGGGGGGGGGGGGGGGGGGFGGFGGGGFGGGGGGGGGGGGGGGGGGGFGGGGGGGGGGGGGGGGGGGGGGGGGGGGEGGGGGGGGGGGGGGGGGGGGGG@EDGFGGGGGDGGGGGGGGGGGEGGGGGDGGGGGGGGGGGGGGGGGGGGF5?CFGFGGGGGGGGGGGGDG)
@M03364:276:000000000-BLYN8:1:1101:16926:3996 1:N:0:1
ACTCCTACGGGAGGCAGCAGTGGGGAATATTGCACAATGGGCGCAAGCCTGATGCAGCCATGCCGCGTGTGTGAAGAAGGCCTTCGGGTTGTAAAGCACTTTCAGCGAGGAGGAAGGTGGTGAACTTAATACGTTCATCAATTGACGTTACTCGCAGAAGAAGCACCGGCTAACTCCGTGCCAGCAGCCGCGGTAATACGGAGGGTGCAAGCGTTAATCGGAATTACTGGGCGTAAAGCGCACG
+
GGGGGGGGGGGGGGGGGGGGGGGGGGGGGGGGGGGGGGGGGGGGGGGGGGGGGGGGGGGGGGGGGGGGGGGGGGGGGGGGGGGGGGGGGGGGGGGGGGGGGGFGGGGGGGFGGGGGGGGGGGGGGGGGGGGGGGGGGGGGGGGGGGGCFFGGGGGGGGCFGGGGGGGGGGGGGGGGFGGGGGGGGGGGGGGGGGGGFGGGGCGGGGGGGGGGGGEGGGGGGGGGGGGGGGGGGDCE:FFGGGG7
@M03364:276:000000000-BLYN8:1:1101:17277:3997 1:N:0:1
ACTCCTACGGGAGGCAGCAGTGGGGAATATTGCACAATGGGCGCAAGCCTGATGCAGCCATGCCGCGTGTATGAAGAAGGCCTTCGGGTTGTAAAGTACTTTCAGCGAGGAGGAAGGCATTAAGGTTAATAACCTTAGTGATTGACGTTACTCGCAGAAGAAGCACCGGCTAACTCCGTGCCAGCAGCCGCGGTAATACGGAGGGTGCAAGCGTTAATCGGAATTACTGGGCGTAAAGCGCACG
+
GGGGGGGGGGGGGGGGGGGGGGGGGDGGGGGGGGGGGGGGGGGDGCGGGGGGGGFGGGGGGGGGGGGGGDFFGGGGGGGGGGGGGFGGGGGGGGGGGGGGFFGGGGGGGGDGGGGGGFCGGGDGGGGGFGAD@DGFGCFGGGGGGGGGGFCFGGGGGGFFCGGGGGGGGGGGGFGFFGGGGGGGGGGGFGGGGGGEGGCFEGGEEGGGGGGGGGGGGGGGGC=CFF<CFFGGGGGGCFDGGGGC
@M03364:276:000000000-BLYN8:1:1101:18575:4001 1:N:0:1
ACTCCTACGGGAGGCAGCAGTGGGGAATATTGCACAATGGGCGCAACCCTGATGCAGCCATGCCGCGTGTATGAAGAAGGCCTTCGGGTTGTAAAGCACTTTCAGCGAGGAGGAAGGCATTAAGGTTAATAACCTTAGCGATTGCCGTTACTCGCAGAAGAAGCACCGGCTAACTCCGTGCCCGCGGCTGCGGTGCTACGGCGGGTGCAAGCGGTAACCGGCATTACCGTGCCTAACGCGCACG
+
FFFFGFGFG@@CFDE7CFCFFGF<F,BFCE,EC@FFA@EEFGG7BE+CF@ECEAFECF?F,@FFGGG@>869CFEGC,CFFFG8E@7@FEBFCEE5,,BF,:AE9?7+BFB+F=,,B8,85,CF,8,B,@?FFFGCGF9:3,3<,C:8+++78@++35,@<:,C7D3FFB@<DF22,>6><*,****4*8*8:3*1559;***8C*:5200*;*;8C0+C**/:++++/*::**+3*/)<)7/)
@M03364:276:000000000-BLYN8:1:1101:8365:4022 1:N:0:1
ACTCCTACGGGAGGCAGCAGTGGGGAATATTGCACAATGGGCGCAAGCCTGCTGCAGCCATGCCGCGTGTATGAAGAAGGCCTTCGGGTTGTAAAGTACTTTCAGCGGGGAGGAAGGTGAGTGGTTTAATACGCCATTCAATTGACGTTACCCGCAGAAGAAGCACCGGCTAACTCCGTTCCAGCAGCCGCGGTAATACGTAGGGGGCTAGCCTTGTCCGGAAATACTGGGCGTAAAGCGCTCG
+
GFGCFG@FGG>BFGCFEDFGFFDFFCFFGGFF,,<6ECEF8AFCG:FD7EF,C6FFFGGGGGGFFF+@CGGF?9DEGGGGFCGFDCC+C7FEFGGGGFC<FE?FFECCEE+@FFFDC,:?FGGGC@FGFFD<FCGGGGGG<FGFFF:8@DGG<C<7:*@?<FF7FGGGGGGDF:C9CEF,48B9:+*+=C5B:C8*++?;B928C*:8*;;+*+<+<+AE>=?*02<29+:7>DC5***/)//1
@M03364:276:000000000-BLYN8:1:1101:22153:4055 1:N:0:1
ACTCCTACGGGAGGCAGCAGTAGGGAATCTTCCGCAATGGACGAAAGTCTGACGGAGCAACGCCGCGTGTGTGAAGAAGGTTTTCGGATCGTAAAGCACTGTTGTTAGAGAAGAACAAGGATAAGAGTCACTGCTTGTCCCTTGACGGTATCTAACCAGAAAGCCACGGCTAACTACGTGCCAGCAGCCGCGGTAATACGTAGGTGGCAAGCGTTGTCCGGAATTATTGGGCGTAAAGCGCGCG
+
GGGGGGGGGGGGGGGGGGGGGGFGGGGGGGGFGGGGGGGGFGGGGGGGCGGGFDEGCFGGGGGGGGGGEFFGGGGGFGGGGGCEGGGGGFGCCFGGGGGGGGGGGGE,FFGGGGGFDGGGGGCEFAFDEGGACCF9CFDGGGFDGFGGGFGGGFGDFFGFB@BFFGGCF:CCFFGAFGGGGFGGFGGGGGGGGGE8CE+=BC=C2?8C>FGFGGG=:CCG78*2<:?FGGFG3CCA7DCDGGGG
@M03364:276:000000000-BLYN8:1:1101:9671:4065 1:N:0:1
ACTCCTACGGGAGGCAGCAGTAGGGAATCTTCGGCAATGGGGGCAACCCTGACCGAGCAACGCCGCGTGAGTGAAGAAGGTTTTCGGATCGTAAAACTCTGTTGTTAGAGAAGAACGTTAAGTAGAGTGGAAAGTTACTTAAGTGACGGTATCTAACCAGAAAGGGACGGCTAACTACGTGCCAGCAGCCGCGGTAATACGTAGGTCCCAAGCGTTGTCCGGATTTATTGGGCGTAAAGCGAGC
+
GGGGGGGGGGGGGGGGGGGGGGGGGGGGGGGGGGGGGGGGGGGGGGGGGGGGGGGGGGGGGGGGGGGGGGGFFFGGGGGGGCGGGGGGGGGGFGGGGGGGGGGGGGGGGGGGGGGGGGGGGGGGGGGGGGGGGGGGGGGGGGFFFGGFGGGGGGGGGGGGGGGGGGGGGGGGGGGGGGGCFGGFGGGGGCEGGGEGCCCBCB9C7BCDGDEGGGGGGGGGGGGG=FFFGGG=FGGGGGGGDCD7
@M03364:276:000000000-BLYN8:1:1101:13988:4076 1:N:0:1
ACTCCTACGGGAGGCAGCAGTAGGGAATCTTCGGCAATGGACGAAAGTCTGACCGAGCAACGCCGCGTGAGTGAAGAAGGTTTTCGGATCGTAAAACTCTGTTGTTAGAGAAGAACAAGGGTGAGAGTAACTGTTCACCCCTTGACGGTATCTAACCAGAAAGCCACGGCTAACTACGTGCCAGCAGCCGCGGTAATACGTAGGTCCCAAGCGTTGTCCGGATTTATTGGGCGTAAAGCGAGCG
+
GGGGGGGGGGGGGGGGGGGGGGGGGGGGGGGGGGGGGGGGGGGGGGGGGGGGGGGGGGGGGGGGGGGGGGGGGGGGGGGGGGFGGGGGGGGGFGGGGGGGGGGGGGGGGGGGGGGGGGGGGGGGGGGGGGGGGGGFGGGGGFGGGFGGGGGGGCGFGGGGGGGGGGGGGGGCGGGGGGGGGGGGGGGGGGGGGGGGGGGGGGGGG?F89CGGEBE8EGGECECGGGGGFGGGGGDGFGGGGDD5
@M03364:276:000000000-BLYN8:1:1101:23950:4125 1:N:0:1
ACTCCTACGGGAGGCAGCAGTAGGGAATCTTCGGCAATGGGGGCAACCCTGACCGAGCAACGCCGCGTGTGTGAAGAAGGTTTTCGGATCGTAAAACACTGTTGTTAAAGAAGAACGTTAAGTAGAGTGTAAATTTACTTATGTGACGGTATCTAACCAGAAAGGGACGGCTAACCACGTGCCAGCAGCAGGGGTAAAACGAAGGTGCAAAGCGTGCTCCGGATTTATTGGCAGTAAAGCGAGG
+
-FFGA<FCEGGGDEGGGGGGGGGGGGGF,CFF,,@FGFGCC@G7CFDFFGGG88:FGGGG8FDFGGGGD,CEEGGGGGGF<CC:CFG7EGDEFEE<B,EF?F<,:,,,,<<<<DFFGEE,3D,:<,,,33C,@DAF=,7,7,:@,,3++5<DCFFF<3<<:@,3,*6@>F*5>C,,2:C<,:CE,*?22,,****=++3>8**4CC+?8C;E8BE*1*36=*;AE9FFCCC+**227***)9/)
@M03364:276:000000000-BLYN8:1:1101:20396:4138 1:N:0:1
ACTCCTACGGGAGGCAGCAGTAGGGAATCTTCGGCAATGGACGAAAGTCTGACCGAGCAACGCCGCGTGAGTGAAGAAGGTTTTCGGATCGTAAAACTCTGTTGTTAGAGAAGAACGTTAAGTAGAGTGGAAAGTTACTTAAGTGACGGTATCTAACCAGAAAGGGACGGCTAACTACGTGCCAGCAGCCGCGGTAATACGTAGGTCCCAAGCGTTGTCCGGATTTATTGGGCGTAAAGCGAGC
+
GGGGGGGGGGGGGGGGGGGGGGGGGGGGGGGGGGGGGGGGDFGDCFGGGGGGGGGGGGDFFGGGGGGGGCFGGGDDFGFFFGGGGGGEGDGFGGGGCGFFEGGGFGGG9EFFGGGGGGGGGDFGGFGGC7<FGGGGGGGFGGGGFGGDGGGFFGGGCFGGGGGGGCGGGGGGGGGGGGGGFFGGGGCGGGGGDCCBCGB9ECCCECGCCGGGGGGGGGGGGG55=F+AEFGGGGED7<FCDCD)
@M03364:276:000000000-BLYN8:1:1101:11812:4155 1:N:0:1
ACTCCTACGGGAGGCAGCAGTAGGGAATCTTCGGCAATGGGGGCAACCCTGACCGAGCAACGCCGCGTGAGTGAAGAAGGTTTTCGGATCGTAAAACTCTGTTGTTAGAGAAGAACGTTAAGTAGAGTGGAAAGTTACTTAAGTGACGGTATCTAACCAGAAAGGGACGGCTAACTACGTGCCAGCAGCCGCGGTAATACGTAGGTCCCAAGCGTTGTCCGGATTTATTGGGCGTAAAGCGAGG
+
GGGGGGGGGGGGGGGGGGFGGGGGGGGGGGGGGGGGGGGGGGGGGGGGGGGGGGGGGGGGGGGGGGGGF7FFGGGGGGGGGGGGGGGGGGGGGGGGFFGGGGGGFGGGGGGGGGGFFGGFFGGGC9FFFFGGGFGGGGFFGGGGGGGGGGGGGGGGGGGGGGGGGGGGGGGGGGGGG?EGGFGGGGFFGGG>CEEDGGFGFFCGGGFG>FFGGGG85>FFEGGCEF??CFGFGGGGG<FCCDD)
@M03364:276:000000000-BLYN8:1:1101:10960:4155 1:N:0:1
ACTCCTACGGGAGGCAGCAGTAGGGAATCTTCGGCAATGGGGGCAACCCTGACCGAGCAACGCCGCGTGAGTGAAGAAGGTTTTCGGATCGTAAAGCACTGTTGTTAGAGAAGAACAAGGATAAGAGTCACTGCTTGTCCCTTGACGGTATCTAACCAGAAAGCCACGGCTAACTACGTGCCAGCAGCCGCGGTAATACGTAGGTGGCAAGCGTTGTCCGGAATTATTGGGCGTAAAGCGCGCG
+
GGGGGGGGGGGCGGGGGGGGGGGGGGGGGGGGGGGGGGGGGGGGGGGGGGGGGGGGGGGGGGEGGGGGGGGGGGGGGGGGGGGGGGGGGGGGGGGGGGGGGGFGGGGGGGGFGGGGGGGGFGGGGGGGFGCFGGGGGGFGGFFGGGGGGGGGGGGGGGGFGGGF@@:FEGGGGGGGGGGDCC9EGGGGGDGEGGDGGFFGGFFGGGGGGFGGGGGGGGGGG=EFGGFGGFGGGGEEGGFGGGGC
@M03364:276:000000000-BLYN8:1:1101:7074:4178 1:N:0:1
ACTCCTACGGGAGGCAGCAGTAGGGAATCTTCGGCAATGGGGGCAACCCTGACCGAGCAACGCCGCGTGAGTGAAGAAGGTTTTCGGATCGTAAAACTCTGTTGTTAGAGAAGAACGTTAAGTAGAGTGGAAAGTTACTTAAGTGACGGTATCTAACCAGAAAGGGACGGCTAACTACGTGCCAGCAGCCGCGGTAATACGTAGGTCCCAAGCGTTGTCCGGATTTATTGGGCGTAAAGCGAGC
+
GGGGGGGGGGGGGGGGGGGGGGGGGGGGGGGGGGGGGGGGGGGGGGGGGGGGGGGGGGGGGGGGGGGGGGGGGGGGGGGGGGGGGGGGGGGGGGGGGGGGGGGGGGGGGGGGGGGGGGGGGGGGGGGGGGGGGGGGFGGGGGFFGGGGGGFCFGGGGGGGGGEGGFGGGGGGGGG?FGGGGGGGGGGGGCEEEGGGGGDGGGEGGCFGGGGG=GG5CGGECEGEGCFFCFGCGGGGGGGDGGG3
@M03364:276:000000000-BLYN8:1:1101:18346:4180 1:N:0:1
ACTCCTACGGGAGGCAGCAGTAGGGAATCTTCCGCAATGGGCGAAAGCCTGACGGAGCAACGCCGCGTGAGTGATGAAGGTTTTCGGATCGTAAAACTCTGTTATTAGGGAAGAACAAATGTGTAAGTAACTGTGCACATCTTGACGGTACCTAATCAGAAAGCCACGGCTAACTACGTGCCAGCAGCCGCGGTAATACGTAGGTGGCAAGCGTTATCCGGAATTATTGGGCGTAAAGCGAGCG
+
GGGGGGGGGGGGGGGGGGGGGGGGGGGGGGGGGGGFFGGGGGGGGGGGGGGGGGGGGGGGGGGGGGGFGGGGGGGGGFGGGGFGGGDGDCFGGGGGGGGGGGGGGGGGGGGGGGGGGGFGFGGGGGGGGFGDGGGGGGGGGGGGGGGGGGGFGGGGGGGGGGGGGFGGGGGGGGGGGGGG*DGFGGGGGDDGGGGCFFGGGGGGG9CEEFGGGEGGGFFGGEEFFGGGGGGGGGGGGCCGGGGD
@M03364:276:000000000-BLYN8:1:1101:23015:4192 1:N:0:1
ACTCCTACGGGAGGCAGCAGTAGGGAATCTTCGGCAATGGACGAAAGTCTGACCGAGCAACGCCGCGTGAGTGAAGAAGGTTTTCGGATCGTAAAACTCTGTTGTTAGAGAAGAACAAGGACGTTAGTAACTGAACGTCCCCTGACGGTATCTAACCAGAAAGCCACGGCTAACTACGTGCCAGCAGCCGCGGTAATACGTAGGTGGCAAGCGTTGTCCGGATTTATTGGGCGTAAAGCGAGCG
+
GGGGFFGFGGGEGGGGFG9FFGGGGGGGGGGGGGDGEGGGGGGGGFFGGFGGGGGFGGGGGGGGGGGGCFGGGGGGGGGGGG9FEFGEGDGGGGGGFEFGGGGGGGGGGGCEGGFGGGGGGGGFGGGGGGGFF9EFF@<CC8FFGGGGGGGGGGDCGGGGFFF7CFACGGGGGGGFDGGGGFG7CEGGEGGGGGCEFBCGEGGDFGGGGGCC5CCEGECEE=8C+AFGFGGCCGCGGFG)9C31
@M03364:276:000000000-BLYN8:1:1101:12426:4214 1:N:0:1
ACTCCTACGGGAGGCAGCAGTAGGGAATCTTCCGCAATGGACGAAAGTCTGACGGAGCAACGCCGCGTGTGTGAAGAAGGTTTTCGGATCGTAAAGCACTGTTGTTAGAGAAGAACAAGGATAAGAGTCACTGCTTGTCCCTTGACGGTATCTAACCAGAAAGCCACGGCTAACTACGTGCCAGCAGCCGCGGTAATACGTAGGTGGCAAGCGTTGTCCGGAATTATTGGGCGTAAAGCGCGCG
+
GGGGGGGGGGGGGGEFGGGFGAFGDGGGGGGGFGGGDGGGGGE@ECGGGGGGGGGGGGGGGG7EFEEEGGGGGDFGGGGGGGGGGGGGGFFFFGGGGFFGGGGGGGGGFGGFGFGFGEFGGGGGGFGGCFFFFCFGGGCGGGGGGGGGGFGGGG9F,>FGFGGG7CEGGGGGFGD;FGFGGF?@GFGGGGGGGGGGGFFDGFGEGGCFGGGDGGC5*:<7CGCCFFG?CDDGDGGGDF*9<D35
@M03364:276:000000000-BLYN8:1:1101:19765:4252 1:N:0:1
ACTCCTACGGGAGGCAGCAGTAGGGAATCTTCGGCAATGGGGGCAACCCTGACCGAGCAACGCCGCGTGAGTGAAGAAGGTTTTCGGATCGTAAAACTCTGTTGTTAGAGAAGAACGTTAAGTTGAGTGGAAAGTTACTTAAGTGACGGTATCTAACCAGAAAGGGACGGCTAACTACGTGCCAGCAGCCGCGGTAATACGTAGGTGGCAAGGGTTGTCCGGATTTATTGGGCGTAAAGCGAGC
+
GGGGGGGGGGGGGGGGGGGGGGGGGGGGGGGAC7FFGGGGGGGGGGGGGGGG<<FEFGCGGGGGGGGGGGGCFF,EFGGGFCFGGGG+4>?FFGGAFFGG<F<FEFGGEFGFGGDB+FFGDF<,:ADFGGGDFD<@F<DCFFGC,,,>FFGDAFC,E<>CF7<FFF:***1FG@?>F7FFF*=;7*?C::CE88B1CC+B8<B8EFCFFGG8*:;CEGCCCG8189CE?9C**1>557DCC3))
@M03364:276:000000000-BLYN8:1:1101:7884:4255 1:N:0:1
ACTCCTACGGGAGGCAGCAGTAGGGAATCTTCGGCAATGGACGAAAGTCTGACCGAGCAACGCCGCGTGAGTGAAGAAGGTTTTCGGATCGTAAAACTCTGTTGTTAGAGAAGAACAAGGACGTTAGTAACTGAACGTCCCCTGACGGTATCTAACCAGAAAGCCACGGCTAACTACGTGCCAGCAGCCGCGGTAATACGTAGGTGGCAAGCGTTGTCCGGATTTATTGGGCGTAAAGCGAGCG
+
GGGGGGGGGGGGGGGGGGGGGGGGGGGGGGGEFFGGGGGGDGGGGGGFGGGGA<@FEGEGFGGGGGGGGEGGGGGGGGGGFFGGGGGGGGGGGGGDFGGGGGGGEFGGDFGGGGGGGGGGGGGGGGGGGGGFDEGFFGGGGGGGGGDGGGGGGGAFGGGGGGGGGGFGG7FCFGGGGGGGFDFFEFGGDGG>E8CE999FC9BB9:CBCED*8CC=:FGGE8CC@:CFGGGGGCGEC>>DGGGD
@M03364:276:000000000-BLYN8:1:1101:16308:4282 1:N:0:1
ACTCCTACGGGAGGCAGCAGTAGGGAATCTTCGGCAATGGGGGCAACCCTGACCGAGCAACGCCGCGTGAGTGAAGAAGGTTTTCGGATCGTAAAACTCTGTTGTTAGAGAAGAACGTTAAGTAGAGTGGAAAGTTACTTAAGTGACGGTATCTAACCAGAAAGGGACGGCTAACTACGTGCCAGCAGCCGCGGTAATACGTAGGTGGCAAGCGGTGTCCGGAATTATTGGGCGTAAAGCGCGC
+
GGGGGGGGGGGGGGGGGGGGGGGGGFGGGGGGGGGDGGGGGGGGGGGGGGGFGGGGGGGGFGGGGGGGGGGGGGGGGGGGGGGGGGGGGGDGGGGGGGGGGGGGGGGGGGGGGGGFGGFFFGGGGGGFGGGGGGGGGGGGGGGGGGGGGGGGGGGGFGGC7FGFGGGFGGGGGGGGGGGGGFEFCCFGGDC5:8EEECEFGFDG7+CFF9ECGE*;7EGGGGGC:CFGFEGCFCE5DFCFGGG3
@M03364:276:000000000-BLYN8:1:1101:25236:4303 1:N:0:1
ACTCCTACGGGAGGCAGCAGTAGGGAATCTTCCGCAATGGGCGAAAGCCTGACGGAGCAACGCCGCGTGAGTGATGAAGGTTTTCGGATCGTAAAACTCTGTTATTAGGGAAGAACAAATGTGTAAGTAACTGTGCACATCTTGACGGTACCTAATCAGAAAGCCACGGCTAACTACGTGCCAGCAGCCGCGGTAATACGTAGGTGGCAAGCGTTATCCGGAATTATTGGGCGTAAAGCGCGCG
+
AFFGGGFGDGGG7FGGGGGCGCFGEEFGG<FDFGGG:FFGGF>FCF7E,ED@DCGE:FGG?FEDGDFE:@FGGGD9?EADECCFF+@F7FCFFC@FFEFFFGGCFA,E,A<DCGGGGEFFGFCE9BFGGGFGGBF9FGGDFGGGGGGGGEGGEGGF<<F9FBDF@AC7FEF:C@CGGGEC@FDFF7,>B*CEE*CGG<CFGCCCFGFGGGCF5EC55CFGGC55<EGD+38C<CC*C:>7DD35
@M03364:276:000000000-BLYN8:1:1101:5157:4332 1:N:0:1
ACTCCTACGGGAGGCAGCAGTAGGGAATCTTCCGCAATGGGCGAAAGCCTGACGGAGCAACGCCGCGTGAGTGATGAAGGTTTTCGGATCGTAAAACTCTGTTATTAGGGAAGAACAAATGTGTAAGTAACTGTGCACATCTTGACGGTACCTAATCAGAAAGCCACGGCTAACTACGTGCCAGCAGCCGCGGTAATACGTAGGTGGCAAGCGTTATCCGGAATTATTGGGCGTAAAGCGCGCG
+
GGGGGGGGGGGGGGGGGGGGGGGGGGGGGGGGGGGGGGGGGGGGGGGGGGGGGGCFGGGGGGGGGGGGGGGGGGGGGGFGFEGGGGGGGGGGGGGGGGGGGGGGGGGGGFGGGFEEGGFGGFGDFGGGGGGGGGGGGGGGGGGGFFEDFEEFGFFGGGGGGGGGGGGGGGEEGGGGGGGGGFCGGGGFGGGGGGGDGGGGGGG7CFGGGFFGGGCGGFDGDCE5CGG?CFFGGGGG5*:CDGDC
@M03364:276:000000000-BLYN8:1:1101:9635:4363 1:N:0:1
ACTCCTACGGGAGGCAGCAGTGGGGAATATTGCACAATGGGCGCAAGCCTGATGCAGCCATGCCGCGTGTGTGAAGAAGGCCTTCGGGTTGTAAAGCACTTTCAGCGAGGAGGAAGGTGGTGAACTTAATACGTTCATCAATTGACGTTACTCGCAGAAGAAGCACCGGCTAACTCCGTGCCAGCAGCCGCGGTAATACGGAGGGTGCAAGCGTTAATCGGAATTACTGGGCGTAAAGCGCACG
+
GGGGGGGGGGGGGGGGGGGGGGGGGGGGGGGGGGGGGGGGGGGGGGGGGGGGGGGGGGGGGGGGGGGGGGGGGGGGGGGGGGGGGGGGGGGGGGGGFGGGGGGGGGGFFGGGGGGGGGGGGGGGGGGGGGGFGGGGGGGGGGGGGGGGGGGGGGGGGGGGGGGGGGGGGGDGFGGGGGGGGFGGGGGGGGGGGGGD?EFGGEEGGGGGGGGD=GGDGGGGGGGGFGGGCGGGGGDEGGCDGDG<
@M03364:276:000000000-BLYN8:1:1101:16580:4389 1:N:0:1
ACTCCTACGGGAGGCAGCAGTAGGGAATCTTCGGCAATGGACGAAAGTCTGACCGAGCAACGCCGCGTGAGTGAAGAAGGTTTTCGGATCGTAAAACTCTGTTGTTAGAGAAGAACAAGGACGTTAGTAACTGAACGTCCCCTGACGGTATCTAACCAGAAAGCCACGGCTAACTACGTGCCAGCAGCCGCGGTAATACGTAGGTGGCAAGCGTTGTCCGGATTTATTGGGCGTAAAGCGAGCG
+
GGGGGGGGGGGDGGGGGGGGGGGGGGGGGGGFGGGDGGGGGGGDGGGGGGGGGGGGGGEGGGDGGGGFGGGGGGGGGGGCGGGGGGGGGGDFGFEFFGGGFGGGGGFFCFDGGGGGGG?GGGGGGFGGDFFGGGGGGFFGGGGGGGGGGGGGGGFGGGGGGGGGGGGECGGGFEDGGGGGGGGG@CGG@EGGDGD*9+CGGGFGGFGGGFFGE5;8CFGGE=CE?FE@?FFGDD5:9>FDGGG3
@M03364:276:000000000-BLYN8:1:1101:18691:4402 1:N:0:1
ACTCCTACGGGAGGCAGCAGTGGGGAATCTTGCACAATGGGCGCAAGCCTGATGCAGCCATGCCGCGGGTATGAAGAAGGCCTTCGGGTTGTAAAGTACTTTCAGCGGGGAGGAAGGCGATAAGGTTAATAACCGCAACGATTGACGGTACTCGCAGAAGAAGCACCGGCTAACTCCGTGCCAGCAGCCGCGGTAATACGGAGGGTGCAAGCGTTAATCGGAATTACCGGGCGTAAAGCGCACC
+
DFGA<FFEE;FCCCFFGGFFFCAGGCFF,6CDFCEFGGCCCEC+@C@7DGDEGGCFFGGFCFFEEGG+FBCCFGGGGGGGEFFFGGE>F:CFFFGCF,B9FAFGG<CCFE@ECEGGC8FEG@+,<FFGFGCFGCCFC<***@FFC,**6*1@BF77<<<F,?<FGG:CE7*=<BC?,;FCFGCG782=CC5:EGGGGGEGD*?:C;?C?++:?8=EGFF558CC+9007EC*/97//**9CDG)
@M03364:276:000000000-BLYN8:1:1101:17235:4462 1:N:0:1
ACTCCTACGGGAGGCAGCAGTAGGGAATCTTCGGCAATGGGGGCAACCCTGACCGAGCAACGCCGCGTGAGTGAAGAAGGTTTTCGGATCGTAAAACTCTGTTGTTAGAGAAGAACGTTAAGTAGAGTGGAAAGTTACTTAAGTGACGGTATCTAACCAGAAAGGGACGGCTAACTACGTGCCAGCAGCCGCGGTAATACGTAGGTCCCAAGCGTTGTCCGGATTTATTGGGCGTAAAGCGAGC
+
GGGGGGGGGGGGGGGGGGGGGGGGGGGGGGGGGGGGGGGGGGGGGGGGGGGGGGGGGGGGGGGGGGGGGGGGGGGGGGGGGGGGGGGDGGGGGGGGGGGGGGGGGGGGGGGGGGGGGGGGGGGGGGGGGGGGGGGGFFGGGGGGGGGGGGGGGGGGGGGGFGGGGGGGGGGGGGGGGGGGGGFFCGGGGCEDGGGGGGGGGGGGGGGGGGCGGGGGGGGGGGGGGGGGGGCGDGGEDCFGGGC7
@M03364:276:000000000-BLYN8:1:1101:11362:4518 1:N:0:1
ACTCCTACGGGAGGCAGCAGTGGGGAATATTGCACAATGGGCGCAAGCCTGATGCAGCCATGCCGCGTGTATGAAGAAGGCCTTCGGGTTGTAAAGTACTTTCAGCGAGGAGGAAGGCATTAAGGTTAATAACCTTGGTGATTGACGTTACTCGCAGAAGAAGCACCGGCTAACTCCGTGCCAGCAGCCGCGGTAATACGGAGGGTGCAAGCGTTAATCGGAATTACTGGGCGTAAAGCGCACG
+
GGGGGGGGGGGGGGGGGGGGGGGGGGGGGGGGGGGGGGGGGGGGGGGGGGGGGGGGGGGGGGGGGGGGGGGGGGGGGGGGGGGGGGGGGGGGGGGGGFGGFGGFGGGFGGCFGFGGGGFFFGGGGGGGGGGGGGGGGGGGGGGGGGGFGGGGGGGGGGGGGGGGGGGGGGGGGGGGGEFGGGFGGGGGGGGGGGGGGGGGGGGGGGG>FCFGGEGGGGGGGGGGGGGGGGGGGGGGGGGD:D51
@M03364:276:000000000-BLYN8:1:1101:6216:4538 1:N:0:1
ACTCCTACGGGAGGCAGCAGTGGGGAATATTGCACAATGGGCGCAAGCCTGATGCAGCCATGCCGCGTGTATGAAGAAGGCCTTCGGGTTGTAAAGTACTTTCAGTCGGGAGGAAGGTGTCAAGGTTAATAACATTGGCAATTGACGTTACCGACAGAAGAAGCACCGGCTAACTCCGTGCCAGCAGCCGCGGTAATACGGAGGGTGCAAGCGTTAATCGGAATTACTGGGCGTAAAGCGCACG
+
GGGGGGGGGGGGGGGGGGGGFFFGGGGGEEFDEEGGGGGGGGGEGGEFGGGGGCCFGG?FFGGGGGDFGF@FFGGGGGGGGEFGDFGGGEGCCFFFGFGGGG<,C5?FCCFCGEGEF8FG,ABDGGGGG9FDF,??FCFCFAFFGGGGGGCFDEEEDGCFGGGGG,<CEEEGGGA>FE*>CCGGGGFFGGGGGGGGGCFGGDGGD*;CB>;5CCC8/<CGGG;5CGGGFGGGGGE*9DFD))19
@M03364:276:000000000-BLYN8:1:1101:19581:4540 1:N:0:1
ACTCCTACGGGAGGCAGCAGTGGGGAATATTGCACAATGGGCGCAAGCCTGATGCAGCCATGCCGCGTGTATGAAGAAGGCCTTCGGGTTGTAAAGTACTTTCAGCGAGGAGGAAGGCATTAAGGTTAATAACCTTAGTGATTGACGTTACTCGCAGAAGAAGCACCGGCTAACTCCGTGCCAGCAGCCGCGGTAATACGGAGGGTGCAAGCGTTAATCGGAATTACTGGGCGTAAAGCGCACG
+
GGGGGGGGGGGGGGGGGGEFGGGGGDGGGGGGGGGGGGGGGGGGGGGGGGGGGGGGGGGGGGGGGGGGGGGGGGGGGFGGGGGGGGGGGGGGGGGGGGGGGGGGGGECGGEFGGGGGGGGGGGGGGGGGGGGGGFGCDGGGGGGGGGGGGDFGGECEGGGGGGGGGGGGGGGGGGGGGGGGGGGGGGGGGGGGGGGGGGFECEGGGGGGGG=EEGEGGGGDGDFDGGGGGFFCC=EGFCGGGG3
@M03364:276:000000000-BLYN8:1:1101:19762:4543 1:N:0:1
ACTCCTACGGGAGGCAGCAGTGGGGAATATTGCACAATGGGCGCAAGCCTGATGCAGCCATGCCGCGTGTATGAAGAAGGCCTTCGGGTTGTAAAGTACTTTCAGCGGGGAGGAAGGGAGTAAAGTTAATACCTTTGCTCATTGACGTTACCCGCAGAAGAAGCACCGGCTAACTCCGTGCCAGCAGCCGCGGTAATACGGAGGGTGCAAGCGTTAATCGGAATTACTGGGCGTAAAGCGCACG
+
GGGGGGGGGGGGGGGGGGDFFGGGGGGGGGGGGGGDGGGGGGGGGGGGGGGGGFGGGGFGGGGGGGGGGG?FGGGGGGGGFDFGGGGDFGGGGFGGFGGGFGGGGCGGGGGGGDGGGGGFFF:@B8E<@FDFFGGDFCFFGGGC9>FFGECCFDGGGGGGGGGGGG@FGGGEGFGGGGGFGEFFFD6CCED55C8EG9C*:=CED8EEFGGGGGGGC++ACG5C8C9?+2;FGGGCFG7C3C>D
@M03364:276:000000000-BLYN8:1:1101:24917:4559 1:N:0:1
ACTCCTACGGGAGGCAGCAGTAGGGAATCTTCCACAATGGACGAAAGTCTGATGGAGCAACGCCGCGTGAGTGAAGAAGGGTTTCGGCTCGTAAAGCTCTGTTGTTAAAGAAGAACGTGGGTGAGAGTAACTGTTCACCCAGTGACGGTATTTAACCAGAAAGCCACGGCTAACTACGTGCCAGCAGCCGCGGTAATACGTAGGTGGCAAGCGTTATCCGGATTTATTGGGCGTAAAGCGAGCG
+
GFGGGGGGGGGGGGGGGGGGGGGGGGGGGGGGGGGGGGGGGGGGGGGEGGGGGGGGGGGGGGGGGGGGGGGGGGGGFFGGGGGGFGGGGGGGGGGGGGGG9FGGGEGGFFGGGGGFGGDCG@FDFGGGGFGGGGGGGGGGGGGGGGGGGGCGDFCGGGGGGGGFGGFGGGGGGGGFGGGG>FGGGGGFGGDEGGGGGGGCECEE99CGFGDGGGCC=FGGGED=CGGGFGFGGGGGF*:5/7DC
@M03364:276:000000000-BLYN8:1:1101:15454:4573 1:N:0:1
ACTCCTACGGGAGGCAGCAGTGGGGAATATTGCACAATGGGCGCAAGCCTGATGCAGCCATGCCGCGTGTATGAAGAAGGCCTTCGGGTTGTAAAGTACTTTCAGCGAGGAGGAAGGCATTAAGGTTAATAACCTTAGTGATTGACGTTACTCGCAGAAGAAGCACCGGCTAACTCCGTGCCAGCAGCCGCGGTAATACGGAGGGTGCAAGCGTTAATCGGAATTACTGGGCGTAAAGCGCACG
+
EGGGGGGACCFCEGG>FGEGGCFEGFE8AFFG9FFFGF9EGGGCFCGGG8FFFFGCCGGGG8@C@@FFFFFE<ECDDFFCE<,CF@7CF:CFGGGGE9AFFAEDFB:CFGECGECCCFFFGFFFFG9EEF9ECFGFFG5DD<CD<5@FED=FGGGDCGGGG:CC,<<F7CE7F@=3DEFF>EBCFFGFFGDE>848BECFEEECE58E?FGGEGGDCEGCCC8CF:??7+857C5:3**9C3C3
@M03364:276:000000000-BLYN8:1:1101:12795:4601 1:N:0:1
ACTCCTACGGGAGGCAGCAGTGGGGAATATTGCACAATGGGCGCAAGCCTGATGCAGCCATGCCGCGTGTATGAAGAAGGCCTTCGGGTTGTAAAGTACTTTCAGCGAGGAGGAAGGCGTTGTGGTTAATAACCGCAACGATTGACGTTACTCGCAGAAGAAGCACCGGCTAACTCCGTGCCAGCAGCCGCGGTAATACGGAGGGTGCAAGCGTTAATCGGAATTACTGGGCGTAAAGCGCACG
+
GGGGGGGGGGGGGGGGGGGGGGGGGGGGFGGGGGGGFGGGGGGGGGGGGGGFCGGGGFFFGGGGEGGGGGGGGGAFEEGGGGGGGGEGGGGGGDEGGGGGGGGGGGGGGGGGGGCEGGGGGGGGGFGFFGGGGG7FFDFGGGGG?FFGGGGFFGGGD<FGGGGGGGGGGGGGGGFECGGGDGDGFGFGGGEGCCEGGGGGGGGGCEGGCFGGGGGGFGGGGGGGGGGGCFFGGGDGGGGCCDCC
@M03364:276:000000000-BLYN8:1:1101:25528:4619 1:N:0:1
ACTCCTACGGGAGGCAGCCGTGGGGAATATTGCACAATGGGCGCAAGCCTGATCCAGCCACGCCGCGTGAGTGAAGCAGGCCTTCGGGTTGTAAAGCACTTTCAGTGGGGAGGAAGGTGGTGAACTTAATACATTCATCAACTGACGTTACTCGCAGAAGAAGCACCCGCTCACCCCGTGCCAGCCGCTGCGGTAATACGGAGGGTCCAAGCCGTAATCGGAATTACTCGGCGTTAAGCGCACG
+
FGAF8@A<FGEEEF>CBG-@B:C:BC;C<FG9,CFFCEF<C,@FGE+DFG8FE,C9C<@F,@FF@@:@+,4C,CEG<FAD>+BF,=+>48+BB<,,C,B,:B9,,5<,,@CCC+,,BA=+3D,:,5,833:>,,B,,,:3:,,,,,+5+8>@,++33*7>CCAEFBB*5*5*5<,,41*4CB<?**=**31*B=11+++;>8*=5C0C<:+***2;:><=5*:C6+<E+2C559**/:*>331)
@M03364:276:000000000-BLYN8:1:1101:6226:4622 1:N:0:1
ACTCCTACGGGAGGCAGCAGTGGGGAATATTGCACAATGGGCGCAAGCCTGATGCAGCCATGCCGCGTGTATGAAGAAGGCCTTCGGGTTGTAAAGTACTTTCAGCGAGGAGGAAGGCGTTGTGGTTAATAACCGCAACGATTGACGTTACTCGCAGAAGAAGCACCGGCTAACTCCGTGCCAGCAGCCGCGGTAATACGGAGGGTGCAAGCGTTAATCGGAATTACTGGGCGTAAAGCGCACG
+
GGGGGGGGGGGGGGGGGGGGGGGGGGGGGGGGGGGGGGGGGGGGGGGGGGGGGGGGGGGGGGGGGGG@FFGGGGGGGGGGGGGGGGGGGGGGGGGGGGGGGFGGGGGGGGGGGGGGGGGCFGGGGGGGGGGGFGGGGGGGGGGFGFGFGGGGGGGGGGFGFGFGGGGGGE>FGGGGGGGGGGGGGGFCGGGGGGGGGGGFDGGGGCEG?EGGGEGGGGGGGGGGGGGGGGGGGGGGFFFGGD37
@M03364:276:000000000-BLYN8:1:1101:6372:4662 1:N:0:1
ACTCCTACGGGAGGCAGCAGTGGGGAATATTGCACAATGGGCGCAAGCCTGATGCAGCCATGCCGCGTGTATGAAGAAGGCCTTCGGGTTGTAAAGTACTTTCAGCGAGGAGGAAGGCATTAAGGTTAATAACCTTAGTGATTGACGTTACTCGCAGAAGAAGCACCGGCTAACTCCGTGCCAGCAGCCGCGGTAATACGGAGGGTGCAAGCGTTAATCGGAATTACTGGGCGTAAAGCGCACG
+
GGGGGGGGGE>FEGGGGGGGGGGGGGGGGGGGGGGGGGFGGGGGGG7DFGGGGGGGGGFGFGFGGGGGGGGFGGGFGGGGFGGGGGGFGGGGGGGGGGGGFGGGGGG7BFCFGGGFDGGGGGEFDFGGCE,BAFFG9?AFFFAFFGDGGFGGGGDFDGGFBCBF7EFF+>*>DGCGFEGGGGFFGGGG78BBEEGGGGGCD*:CGEGG:CAFGEEGCFF=C=EGCF?F7?GGDCEGCG=DD37/
@M03364:276:000000000-BLYN8:1:1101:16231:4681 1:N:0:1
ACTCCTACGGGAGGCAGCAGTAGGGAATCTTCGGCAATGGGGGGAACCCTGACCGAGCAACGCCGCGTGAGTGAAGAAGGTTTTCGGATCGTAAAGCTCTGTTGTTAATCAAGAACGTTGAGAAGAGTGGAAAGTTTCTCAAGTGACGGTAATTAACCAGAAAGGGACGGCTAACTACGTGCCAGCAGCCGCGGTAATACGTAGGTCCCGAGCGTTGTCCGGATTTATTGGGCGTAAAGCGAGC
+
GGGGGGGGGGGGGGGGGGGGGGGGGGGGGGGGGGGGGGGGGGGGGGGGGGGGGGGGGGGGGGGGGGGGGGGGGGFFFGGGGGGGGFGGGGGGGGGGGGGGGGGGGGGGGGGGGGGGGGGGGGFGGGFFGGGGGGGGGGGGGGGGGGGGGGGGGGGGGGGGGGGFGGGGGGGGGGGGGGGGGGGGGGGGGGGGGEEEGGGGGEGGDFGGDGEGGGGGGGGGGGGG8FGGGGGFGCGGGFGGGGG<
@M03364:276:000000000-BLYN8:1:1101:5876:4689 1:N:0:1
ACTCCTACGGGAGGCAGCAGTAGGGAATCTTCGGCAATGGGGGCAACCCTGACCGAGCAACGCCGCGTGAGTGAAGAAGGTTTTCGGATCGTAAAACTCTGTTGTTAGAGAAGAACGTTAAGTAGAGTGGAAAGTTACTTAAGTGACGGTATCTAACCAGAAAGGGACGGCTAACTACGTGCCAGCAGCCGCGGTAATACGTAGGTCCCAAGCGTTGTCCGGATTTATTGGGCGTAAAGCGAGC
+
GGGGGGGGGGGGGGGGGGGGGGGGGGGGGGGGGGGGGGGGGGGGGGGGGGGGGGGGGGGGGGGGGGGGGGGGGGGGGGGGGGGGGGGGGGGGGGGGGGGGGGGGGGGGGGGGGGGGGFGGGGGGGGGGGGGGGGGGGGGGGGFGGGGGGGGGGGGGGGGGGGGGGGGGGGGGGGGGGGGGGGGGGGGGGGGDGGGGGGGGGGGFGGGGGGGGGGGGEEGGGGGGGGFGGGGGGDGGGFFGGDD1
@M03364:276:000000000-BLYN8:1:1101:23271:4702 1:N:0:1
ACTCCTACGGGAGGCAGCAGTAGGGAATCTTCCGCAATGGGCGAAAGCCTGACGGAGCAACGCCGCGTGAGTGATGAAGGTTTTCGGATCGTAAAACTCTGTTATTAGGGAAGAACAAATGTGTAAGTAACTGTGCACATCTTGACGGTACCTAATCAGAAAGCCACGGCTAACTACGTGCCAGCAGCCGCGGTAATACGTAGGTGGCAAGCGTTATCCGGAATTATTGGGCGTAAAGCGCGCG
+
GGGGGGGGGGGE7FGFGGGGGGGGGFGGGGGGGDGGGGFGDGGGGGGGGGGGFGDG7CGGGGGGGGGF@FEGGGGGGDFGFGGGGGDDEECGGGGGGGGFGGGFGGGGCFGFFGGGGFFFFFGFGGFGGGGGGGGGGGGCGGGGGGGGGGDGFGGGGGGGGGGGGGGGDCGDFGGGGGGEG>FGGGGGGGGGGGGGGCFCGGGGGGGGFFGFGEGGF7CGG=8>CGF??FFFGDEEGGGGG<39
@M03364:276:000000000-BLYN8:1:1101:9786:4779 1:N:0:1
ACTCCTACGGGAGGCAGCAGTAGGGAATCTTCGGCAATGGGGGCAACCCTGACCGAGCAACGCCGCGTGAGTGAAGAAGGTTTTCGGATCGTAAAACTCTGTTGTTAGAGAAGAACGTTAAGTAGAGTGGAAAGTTACTTAAGTGACGGTATCTAACCAGAAAGGGATGGCTAACTACGTGCCAGCAGCCGCGGTAATACGTAGGTGGCAAGCGTTATCTGGAATGATTGGGCGTAAAGCGCGC
+
GFFF@EFC-@FGGGGE,@FGGGGF@CFF9CFFF,6FEGGGGCGGGGFFBAF@@CFCGGGFEEE>FFGGGCGFEFFEDGGGGA?FG@F:FFCGFEFDFC<,ACCEFFGGFFE?FC8,3:BB7DFG<DEC9@EFGG,@F,EFGAFFF9:3+5D<BBFFEG9FA,@:C7:,@:7,@>:EC?FFFG*>D*:8BFGGEEEE>C9+*22=C;CDCGGECC;?**<+<?<6C++<C:;5/>EGG3C75<D<
@M03364:276:000000000-BLYN8:1:1101:5032:4779 1:N:0:1
ACTCCTACGGGAGGCAGCAGTAGGGAATCTTCCGCAATGGGCGAAAGCCTGACGGAGCAACGCCGCGTGAGTGATGAAGGTTTTCGGATCGTAAAACTCTGTTATTAGGGAAGAACAAATGTGTAAGTAACTGTGCACATCTTGACGGTACCTAATCAGAAAGCCACGGCTAACTACGTGCCAGCAGCCGCGGTAATACGTAGGTGGCAAGCGTTATCCGGAATTATTGGGCGTAAAGCGCGCG
+
GGGGGGGGGGGGGGGGGGGGGGGGGGGGGGGGGEGGGGGGGGGGGGGGGGGGGGEGGGGGGGGGGGGGGGGGGGGGGGGGFFGGGGGGGGGGGGGGGGGGGGGGGG<FFFGFGGGGGGGGGCEFGGGGGFGGGGCFCFGGFGGGGGGDGGGGGG7ACFGGGGGGFGGGEDGGGGG9DGGGGGGGGGGGGGDGGGGEFGGGEGGGGGGGGGGGGGGGGFGGGG5=FGGGGGGGGGGGGDGGDDGD
@M03364:276:000000000-BLYN8:1:1101:16255:4903 1:N:0:1
ACTCCTACGGGAGGCAGCAGTGGGGAATATTGCACAATGGGCGCAAGCCTGATGCAGCCATGCCGCGTGTATGAAGAAGGCCTTCGGGTTGTAAAGTACTTTCAGCGAGGAGGAAGGCATTAAGGTTAATAACCTTAGTGATTGACGTTACTCGCAGAAGAAGCACCGGCTAACTCCGTGCCAGCAGCCGCGGTAATACGGAGGGTGCAAGCGTTAATCGGAATTACTGGGCGTAAAGCGCACG
+
GGGGGGGGGGGGGGGGGGGGGGGGGGGGGGGDFFGGGGGGGGGGGGGGGGGGGGGGGGGGGFGGGGGGEGGGGGGFGGGGGGGGGFGGGGGGFGGFGFFGGGGA<<F7FF@FD7<B@@DFGGFGGGGFGF?<F,EF<<F9FFG,CGGGGGGFGGGGGDGGFFGGGFGC7*:*>BFGGGGGGFCCDGFFFGGGEGGEF;9CE8:ED>:ECFGCEG5EFG?E=E=FGCCEFGFDDGG55CGGGDD)
@M03364:276:000000000-BLYN8:1:1101:5106:4909 1:N:0:1
ACTCCTACGGGAGGCAGCAGTGGGGAATATTGCACAATGGGCGCAAGCCTGATGCAGCCATGCCGCGTGTATGAAGAAGGCCTTCGGGTTGTAAAGTACTTTCAGCGAGGAGGAAGGCATCAAGGTTAATAACCTTGGTGATTGACGTTACTCGCAGAAGAAGCACCGGCTAACTCCGTGCCAGCAGCCGCGGTAATACGGAGGGTGCAAGCGTTAATGGGAATTACTGGGCGTAAAGCGCACG
+
GCFEC@EFFGG;FGG@FGFGFGGGGDGGC@FEEEGG@FGGFGGEGGGGGGGFDGEFGG8F<EFFGGGGG@FDFEEEFEFFGGGFFGF7FEFFEGF,CFGF?E<EFG7@EFEDFED<B8<8F@A<F=FGGDFFG8FFCF?<<A,C,,8@+,@9,C7:=CFA@A<C:3@@*@7CCF=A<CF@C*2,*6>CC85=84::9B<C*1CE:31=C7+*=CC?*?+<:*3:<+2A?E8=DGC57C7/5/)9
@M03364:276:000000000-BLYN8:1:1101:25362:4947 1:N:0:1
ACTCCTACGGGAGGCAGCAGTAGGGAATCTTCCGCAATGGGCGAAAGCCTGACGGAGCAACGCCGCGTGAGTGATGAAGGTTTTCGGATCGTAAAACTCTGTTATTAGGGAAGAACAAATGTGTAAGTAACTGTGCACATCTTGACGGTACCTAATCAGAAAGCCACGGCTAACTACGTGCCAGCAGCCGCGGTAATACGTAGGTGGCAAGCGTTATCCGGAATTATTGGGCGTAAAGCGCGCG
+
GGGGGGGGGGGGGGGGGGGGGGDFEGGCFGGGGGGGGGGGGGEGGGGGGGCGGGGGEGGCEFGG:7FF@CG?FEFFGFGGGFGGGDGEE7FFGFGGGFDEFFFGADB9FFGGGGGGGGCGGGGGCGCGGGD<FGGGGFGGDGG,@FGGGGG9FGFFFGGGGGGGGGFFGDGFGGGGGCFGGGG@*2>EGGDEEC:79BCFG9C822;FF68F=*=C=9CGD*85C?CC?CFGGGGDGG7DDDGD
@M03364:276:000000000-BLYN8:1:1101:4675:4961 1:N:0:1
ACTCCTACGGGAGGCAGCAGTAGGGAATCTTCCGCAATGGGCGAAAGCCTGACGGAGCAACGCCGCGTGAGTGATGAAGGTTTTCGGATCGTAAAACTCTGTTATTAGGGAAGAACAAATGTGTAAGTAACTGTGCACATCTTGACGGTACCTAATCAGAAAGCCACGGCTAACTACGTGCCAGCAGCCGCGGTAATACGTAGGTGGCAAGCGTTATCCGGAATTATTGGGCGTAAAGCGCGCG
+
GGGGGGGGGGGGGGGGGGGGGGGGGGGGGGGGGGGGGGGGGGGGGGGGGGGGGGGGDGFGGGGGGGGGGGGGGGGFGGGGGGGGGGGGGGGFGGGGGGGGGGG9FGDGGGGGGGGGGGFGGFFGGGGFGGGGGGGGGGGFFGGGGFGGGGGGGGGGGGFGGCGFEFF>FGGGGGGGGGGGGGGGGFGGGDEGGGGGGGGGGFG@FGGGGGGGGGGGGGGGCEGGGGGGGGECGGG5CGGGGGDG
@M03364:276:000000000-BLYN8:1:1101:7715:4964 1:N:0:1
ACTCCTACGGGAGGCAGCAGTGGGGAATATTGCACAATGGGCGCAAGCCTGATGCAGCCATGCCGCGTGTATGAAGAAGGCCTTCGGGTTGTAAAGTACTTTCAGCGAGGAGGAAGGCGTTGTGGTTAATAACCGCAACGATTGACGTTACTCGCAGAAGAAGCACCGGCTAACTCCGTGCCAGCAGCCGCGGTAATACGGAGGGTGCAAGCGTTAATCGGAATTACTGGGCGTAAAGCGCACG
+
GGGGGGGGGGGGGGGGGGGGGGGGGGGGGGGGGGGGGGGGGGGGGGGGGFGFGGGGGGGGGGGGGGGGGGGGGGGDGGGGGGGGGGGGGGGGGGGGGGGGGGGGGGGGGGGGGGGGGGGGGGGGGGGGGGGGGCGGGGGGGGGGGGGGGGGGGGGGGGGGGGGGGGGDGGGGGGGGGGGGGGGGGDGGGGGGGGGGGGGGGEGGGGGGGFFGEEGGGGGGGGGGF9?FGGGFGGGGGFFGGGG7
@M03364:276:000000000-BLYN8:1:1101:11890:5022 1:N:0:1
ACTCCTACGGGAGGCAGCAGTGGGGAATATTGCACAATGGGCGCAAGCCTGATGCAGCGACGCCGCGTGGGGGATGACGGCCTTCGGGTTGTAAACCCCTTTCGGCAGGGACGAAGCTTTTGTGACGGTACCTGCATAAGAAGCACCGGCTAACTACGTGCCAGCAGCCGCGGTAATACGTAGGGTGCGAGCGTTGTCCGGAATTACTGGGCGTAAAGAGCTCGTAGGTGGTTTGTCGCGTCGT
+
GGGGGGGGGGGGGGGGGGGGGGGGGGGGGGGGFGGGGGGGGGGGGGGGGGG@GGGGGGGGGGGGGDGCFGCEGGGCGCGFGGGGFGEEGGGGGGGGDEGGGGFG7CCGGGFGGGCFGGGGGFCDFGGGE@E9FFCFGG?EFGFCEGGG>F<CFGFGG>FFEFG?7+=B<ECGGF@EE9CFEEFG5@8ACCEG5EG5CFGE?>5CEF7CFF8@E:=:5:906<CC:*:EFGDCFG5C*93)1))/
@M03364:276:000000000-BLYN8:1:1101:16295:5064 1:N:0:1
ACTCCTACGGGAGGCAGCAGTAGGGAATCTTCGGCAATGGGGGCAACCCTGACCGAGCAACGCCGCGTGAGTGAAGAAGGTTTTCGGATCGTAAAACTCTGTTGTTAGAGAAGAACGTTAAGTAGAGTGGAAAGTTACTTAAGTGACGGTATCTAACCAGAAAGGGACGGCTAACTACGTGCCAGCAGCCGCGGTAATACGTAGGTCCCAAGCGTTGTCCGGATTTATTGGGCGTAAAGCGAGC
+
GGGGGGGGGGGGGGGGGGGGGFGGGGGGGGGGGGGGGGGGF,FFGGG<FGGGGFGGGGGGGGGGGGDGGGGGGG9FGFGGBFGGFGG:FCFGGGGAFGGGGGGFEFAF?FGFFGG8FDE,:85?,:?55==DDGGG9FEC9B,CFCFGGGGGGG,8@7FFGGGGDCFGGGGGGFGGFFGGGGGGGGGGGFGGGDECGGGFGC+BCC;+=CFFGGGCC7CGEGE*;++<90CCDDGDGGG*9CD)
@M03364:276:000000000-BLYN8:1:1101:24693:5077 1:N:0:1
ACTCCTACGGGAGGCAGCAGTAGGGAATCTTCCGCAATGGGCGAAAGCCTGACGGAGCAACGCCGCGTGAGTGATGAAGGTTTTCGGATCGTAAAACTCTGTTATTAGGGAAGAACAAATGTGTAAGTAACTGTGCACATCTTGACGGTACCTAATCAGAAAGCCACGGCTAACTACGTGCCAGCAGCCGCGGTAATACGTAGGTGGCAAGCGTTATCCGGAATTATCGGGCGTAAAGCGCGCG
+
GGGGGGGGGGGGGGDGGGGGGDGGGGGGCFGGGEGGDGGGFF@FGGGGGGGGEFGGGG?FAFGGDGGGGGGFGGGGGGGGGG9DFEGEEE:F?FFFGCFGGEGGGGEABF=FGGGEGGGGGGGGA5EFGGDGGFFFAFFCDFFGGGDGGFF,@F@FGFFCFGDGGDGG7CFEFFGGGGGGGGGGGGEFGGGEGEGEGGGG:+;7B<FGGGGFGGGCF:CGGE*AE<9+*:CCGDCEGGGDD)>9
@M03364:276:000000000-BLYN8:1:1101:11799:5086 1:N:0:1
ACTCCTACGGGAGGCAGCAGTAGGGAATCTTCGGCAATGGACGAAAGTCTGACCGAGCAACGCCGCGTGAGTGAAGAAGGTTTTCGGATCGTAAAACTCTGTTGTTAGAGAAGAACAAGGACGTTAGTAACTGAACGTCCCCTGACGGTATCTAACCAGAAAGCCACGGCTAACTACGTGCCAGCAGCCGCGGTAATACGTAGGTGGCAAGCGTTGTCCGGATTTATTGGGCGTAAAGCGAGCG
+
GGGGGGGGGGGGGGGGGGFGGGGGGGGGGGGGGGGGGGGGGGGGGGGGGGGGFGGGGGGGGGGGGGGGGDGGGGGGGGGGGGGGGGGGGGGGGGGGGGGGGGGGGGFGFGGGGGGGGGGGGGGGGGGGGGGGGGGGGGGGGGGGGGGGGGGGGGGGGGGGGGGGGGGGGGGGFGGGFGGGGGGGGGGGGGGGGGEGGGGGGGGGGGGFGGGGGGGGGGCEGDEGGGGGFGDFCGCEGGGGGGGD
@M03364:276:000000000-BLYN8:1:1101:19909:5087 1:N:0:1
ACTCCTACGGGAGGCAGCAGTAGGGAATCTTCGGCAATGGGGGCAACCCTGACCGAGCAACGCCGCGTGAGTGAAGAAGGTTTTCGGATCGTAAAACTCTGTTGTTAGAGAAGAACAAGGACGTTAGTAACTGAACGTCCCCTGACGGTATCTAACCAGAAAGCCACGGCTAACTACGTGCCAGCAGCCGCGGTAATACGTAGGTGGCAAGCGTTGTCCGGATTTATTGGGCGTAAAGCGAGCG
+
GFGGGGGGGGGGGGGGGGFGGGGGGGGGGGGGGGGGGGGGGGGGGGGGGGGGGGGGGGGGGGGGGGGGGDEGGGGGGGGGFGGGGGGGGGGGGFFFGGGGGGGGGGGGGGGGGGGGGGFCDGGGFGGGGGGGGGGGGGGEGGGGGGGGGGGGGGGGGGF>FGGGGGGGGGGGGGGGGGGGGGGGGGGGGGGGGGGGDDGGCFFGCGGGGGGGGGGGGFFGGGEEGFGG+AFGGGGGGFDD55D7
@M03364:276:000000000-BLYN8:1:1101:6810:5138 1:N:0:1
ACTCCTACGGGAGGCAGCAGTAGGGAATCTTCGGCAATGGACGAAAGTCTGACCGAGCAACGCCGCGTGAGTGAAGAAGGTTTTCGGATCGTAAAACTCTGTTGTTAGAGAAGAACAAGGATGAGAGTAACTGTTCATCCCTTGACGGTATCTAACCAGAAAGCCACGGCTAACTACGTGCCAGCAGCCGCGGTAATACGTAGGTGGCAAGCGTTGTCCGGATTTATTGGGCGTAAAGCGAGCG
+
GFGGGGGGGGGGGG@@@FFGEC<C@FCFFFEEG>EGEG,C<,C7+@B<C,EFFFGDDCGFGGGGGGGGGGC,CFDGGGGGFDFDFCC+CCC,B?B?ABF,,CFGGGEG,?FE?<FGC<,,,C8,,CD,BFFGGGF9BF9EFFFFF,B:=@DEDEGFEG73@7FFC7:*7FGECEFD,8FFFFCGGGFFCGGEE*:BFCBBCFGDEFFFGFGDCEGGEF9=EC85CGF?C+CFDD5CD:79CDG5
@M03364:276:000000000-BLYN8:1:1101:18574:5141 1:N:0:1
ACTCCTACGGGAGGCAGCAGTGGGGAATATTGCACAATGGGCGCAAGCCTGATGCAGCCATGCCGCGTGTATGAAGAAGGCCTTCGGGTTGTAAAGTACTTTCAGCGAGGAGGAAGGCATTAAGGTTAATAACCTTGGTGATTGACGTTACTCGCAGAAGAAGCACCGGCTAACTCCGTGCCAGCAGCCGCGGTAATACGGAGGGTGCAAGCGTTAATCGGAATTACTGGGCGTAAAGCGCACG
+
GGGGGGFGGDGGGGGGGGGGGGGGGGGGGGGGGGGGGGGGGGGGGGGGGGGGGGGGGGGGGGGGGGGGGGGGGGGGGGGGGGGGGGGGGGGGGGGGGGGGGGGGGGGGGGGGGGGGGGGGGGGGGGGGGGGGGGGGGGGGGGGGFGGGGGGGGGGGGGCGGGGGGGGGGGGGGFGGGDGGGGGGGGGGGGGGGGGGGGGGGGGGGGGGGGGGGGGGFFGGGGGGGGGGGGGGGGGGGGGGGGG3
@M03364:276:000000000-BLYN8:1:1101:21779:5172 1:N:0:1
ACTCCTACGGGAGGCAGCAGTGGGGAATATTGCACAATGGGCGCAAGCCTGATGCAGCGACGCCGCGTGGGGGATGACGGCCTTCGGGTTGTAAACCCCTTTCGGCAGGGACGAAGCTTTTGTGACGGTACCTGCATAAGAAGCACCGGCTAACTACGTGCCAGCAGCCGCGGTAATACGTAGGGTGCGAGCGTTGTCCGGAATTACTGGGCGTAAAGAGCTCGTAGGTGGTTTGTCGCGTCGT
+
GGGGGGGGGGGGGGGGGGGGGGGGGGGGGGGGGGGGGGGGGGGGGGGGGGGGGGGGGGGGGEGGGGGGGDEGGGGGGGDGGGGGGGGDFGGFCGGGFCFGGGFEDCGGGGDEF@FGGFGGGGGFGAFGGGGGGCGEFFGGGDF@FGCGGCGGGGGGCFGFGGFGG7<FGGGDEF@*CEC:@:FDEFGGGGGDEEGDEECECCCFGFFF7?*2CGEGGF?FGG6EECF5EGGEF4EGCGF)9CD9
@M03364:276:000000000-BLYN8:1:1101:15373:5188 1:N:0:1
ACTCCTACGGGAGGCAGCAGTAGGGAATCTTCCGCAATGGGCGAAAGCCTGACGGAGCAACGCCGCGTGAGTGATGAAGGTTTTCGGATCGTAAAACTCTGTTATTAGGGAAGAACAAATGTGTAAGTAACTGTGCACATCTTGACGGTACCTAATCAGAAAGCCACGGCTAACTACGTGCCAGCAGCCGCGGTAATACGTAGGTGGCAAGCGTTATCCGGAATTATTGGGCGTAAAGCGCGCG
+
GGGGGGGGGGGGGGGGGGGGGGGGGGGGGGGGFGGGGGGGGGGGCGGGGGGGGGGGGGGGGGGGGGGEGEGGGGGGGGGGGGGGGGGDFGGFGGGGGGGGGGGFGGFGGGGGGGGGGGGGGGDECGGGGGGGGGGGGGGGGGGGGFGDGGFFGGGGGGFDFGGGGGGGGGGGGGFGGGGGGGGGGFFGCGGGGGD8C<EBFGGGGGGGF68FEEGEGGGGGCEFGFGGGGGGGGG5CFGGGGDG
@M03364:276:000000000-BLYN8:1:1101:13976:5206 1:N:0:1
ACTCCTACGGGAGGCAGCAGTGGGGAATATTGCACAATGGGCGCAAGCCTGATGCAGCCATGCCGCGTGTATGAAGAAGGCCTTCGGGTTGTAAAGTACTTTCAGCGGGGAGGAAGGGAGTAAAGTTAATACCTTTGCGTATTGACGTTACCCGCAGAAGAAGCACCGGCTAACTCCGTGCCAGCAGCCGCGGTAATACGGAGGGTGCAAGCGTTAATCGGAATTACTGGGCGTAAAGCGCACG
+
EFFEEFFECC@EFGGGGGFFGGCFEGGGGGGGGF<FFGFFGGDGGGGFFFECFADFGEGFFFEG@CFGG:F?DEEFF@FGGF=E=FFGGGGF<FFGA<@EFEF@<FC+FGEG@C<FEF>FF<=FGGFC9=AEF<FGF@++8CCACAFGGGEGGG7<FFCFGFFF7F7FFGG7,,42<@FG7C@8;FF@;ECGBEEEGCFF5*/:EGGEFGFCE8E5F99CE5;:@F7A+A*ADG5=CCGDC)9/
@M03364:276:000000000-BLYN8:1:1101:7509:5215 1:N:0:1
ACTCCTACGGGAGGCAGCAGTAGGGAATCTTCGGCAATGGACGAAAGTCTGACCGAGCAACGCCGCGTGAGTGAAGAAGGTTTTCGGATCGTAAAACTCTGTTGTTAGAGAAGAACAAGGACGTTAGTAACTGAACGTCCCCTGACGGTATCTAACCAGAAAGCCACGGCTAACTACGTGCCAGCAGCCGCGGTAATACGTAGGTGGCAAGCGTTGGCCGGATTTATTGGGCGTAAAGCGAGCG
+
FGGGGGGGGGGGGGGGGGGGGGGGGGGGGGGGGEFGGGGGGFGGGGGGGGGGGGDGGGGGGGGGGGGGGCFGFGGGGGGGGGGGGGGEGGGGGGGGGGGGGGFGGGGGCFGGGGGGGGGCFB>BFF@FFFG9D<FF8FFCEE@EFAF@FGGGGGGGGGGGGCFGFGFGGGGGGGGGGCFFFGFGFCFFCEGGG>EE9>+=<9BEBFGFFFFFEG/:*<+CEEE/0<?EFDGGGGGGGFGDGG3C
@M03364:276:000000000-BLYN8:1:1101:26287:5217 1:N:0:1
ACTCCTACGGGAGGCAGCAGTGGGGAATATTGCAAAATGGGCGCAAGCCTGATGCAGCCATGCCGCGTGTATGAAGAAGGCCTTCGGGTTGTAAAGTACTTTCAGCGGGGAGGAAGGCGATAAGGTTAATAACCTTGTCGATTGACGTTACCCGCAGAAAAAGCACAGGCTAACTCCGTGCCAGCAGCCGCGGTAATACGGAGGGTGCAAGCGTTAATCTGAATTATTGTGCGTAAATCGCACG
+
CEAF,F<EFC@C@BFEDGGCE<E6CECFGGGFDG,@C,,;CEGGGGCEG8EE<F9EFFCDFGGF76@CFCE96EE,C<ACGF,C,C,+CCC:<AFF<,C9FFD<EECE4F+=F+A=FF7+++3>,,,,C<@FFGGA<>FE<F,+@D+@@7@:BGEC*1,,,,*6FC,55C,<AF,>C7=**;>,=<EFFGE*1*1=2?+;55:8C**/++3*12*8AFG797<C?C+:A+0+95:***:5*9D5
@M03364:276:000000000-BLYN8:1:1101:18040:5220 1:N:0:1
ACTCCTACGGGAGGCAGCAGTAGGGAATCTTCGGCAATGGGGGCAACCCTGACCGAGCAACGCCGCGTGAGTGAAGAAGGTTTTCGGATCGTAAAACTCTGTTGTTAGAGAAGAACGTTAAGTAGAGTGGAAAGTTACTTAAGTGACGGTATCTAACCAGAAAGGGACGGCTAACTACGTGCCAGCAGCCGCGGTAATACGTAGGTGGCAAGCGTTATCCGGAATTATTGGGCGTAAAGCGCGC
+
GGGGGGGGGGGGGGGEGGGGGGGGGGFGGGGGGGGGGGGGGGGGGGGGGGGGGGGGGGGGGGGGGGGFGGGGGGGGGGGGGGGGGGGGGGGGGGGGGGGGGGGGGGGGDGGFGGGGGGGG?FFGGGGGGGFGFGFGGGGGGGGGGGGGGGGGGGGGGGGGFGGGGGGGGGGGGGGGGGGGGEGGFGGCGDEGGGGGGGGGGGGGGGFGCGGGGGGGGGGGGGCGGGCGG7FGGDGGC3:FGGG<
@M03364:276:000000000-BLYN8:1:1101:21076:5232 1:N:0:1
ACTCCTACGGGAGGCAGCAGTAGGGAATCTTCGGCAATGGGGGCAACCCTGACCGAGCAACGCCGCGTGAGTGAAGAAGGTTTTCGGATCGTAAAACTCTGTTGTTAGAGAAGAACGTTAAGTAGAGTGGAAAGTTACTTAAGTGACGGTATCTAACCAGAAAGGGACGGCTAACTACGTGCCAGCAGCCGCGGTAATACGTAGGTCCCAAGCGTTGTCCGGATTTATTGGGCGTAAAGCGAGC
+
GGGGGGGGGGGGGGGGGGGGGFGGGGGGGGGGGGGGGGGGGGDGGFGGGGGGFGGGGGGGGGGGGGGGGGGGGGGGGGGGGGGGGGGGGGGGGGGGGGGGGGGGGGGGGGGGGGGGGGGGCE,BFFGGGG=FGGGGGGGGGGGGGFDFDGGGGGGGF@FGGGFFGGGGGGGGGGFGGGGGGGGCC8CFGGGGG>BEGGFGFEFGGGFGGGGGGGGGGGGFEGGGGGGGGG6EFGGGGGDGDGG3
@M03364:276:000000000-BLYN8:1:1101:13462:5267 1:N:0:1
ACTCCTACGGGAGGCAGCAGTGGGGAATATTGCACAATGGGCGCAAGCCTGATGCAGCCATGCCGCGTGTATGAAGAAGGCCTTCGGGTTGTAAAGTACTTTCAGCGAGGAGGAAGGCATTAAGGTTAATAACCTTAGTGATTGACGTTACTCGCAGAAGAAGCACCGGCTAACTCCGTGCCAGCAGCCGCGGTAATACGGAGGGTGCAAGCGTTAATCGGAATTACTGGGCGTAAAGCGCACG
+
GGGGGGGGGGGGGGGGGGGGGGGGGGGGGGGGGGGGGGGGGGGGGGGGGGGGGGGGGGGGGGGGGGGGGGGGGGGCFFGG?EFGGGGGGGGGGGGGGGGGGGGGGGG7FGEGGGGGGFGGGGGGGGGGGGGGGGGGGGGGFGGGGGEGGFGGGGGGGDGGGGGGGGGGGGGGFGGFFGGGGGGGGGGGEGGGGGGGGGGGGDGGGGGEGFGCCGGGGFGGGGEGGFDCGGGGGGG5*:FGCDGD
@M03364:276:000000000-BLYN8:1:1101:22515:5267 1:N:0:1
ACTCCTACGGGAGGCAGCAGTAGGGAATCTTCGGCAATGGACGAAAGTCTGACCGAGCAACGCCGCGTGAGTGAAGAAGGTTTTCGGATCGTAAAACTCTGTTGTTAGAGAAGAACAAGGACGTTAGTAACTGAACGTCCCCTGACGGTATCTAACCAGAAAGCCACGGCTAACTACGTGCCAGCAGCCGCGGTAATACGTAGGTGGCAAGCGTTGTCCGGATTTATTGGGCGTAAAGCGAGCG
+
GGGGGGGGGEGGGGGGGGGGGFGGGGGGGGGGGCEGGGFGGGGGGGCEGGGGGGGGGG@<<FGGEGGGGGGFFGCA<FGGGFFFGGGGFEFGGGGFFGGGGGGGEGGGGGBF8BFGGGD8<FG:BFGGFGG9FAFGGFFCEGGGGF7:FGECFAC=DCGGGGGGGGGGGGGGGGGG@EGFGGGGGGFGGGG5CEGGFGGDFFCCB9>6CCFGGG8?CFGGGECEGGGFGFGGGG55CCCDCDD7
@M03364:276:000000000-BLYN8:1:1101:6800:5272 1:N:0:1
ACTCCTACGGGAGGCAGCAGTGGGGAATATTGCACAATGGGCGCAAGCCTGATGCAGCCATGCCGCGTGTATGAAGAAGGCCTTCGGGTTGTAAAGTACTTTCAGCGGGGAGGAAGGCGATAAGGTTAATAACCTTGTCGATTGACGTTACCCGCAGAAGAAGCACCGGCTAACTCCGTGCCAGCAGCCGCGGTAATACGGAGGGTGCAAGCGTTAATCGGAATTACTGGGCGTAAAGCGCACG
+
GGGGGGGGGGGGGGGGGGGGGGGGGGGGGGGGGGGGGGGGGGGGGGGGGGGGGGGGGGGGGGGGGGGEF:FGGGGGGGEFGGFGGGGGGGGGGGGGGGGGCFGGGGGGGGGGGGGGGGGGGG@B<CFGGGGDG?FFFGGGGEDGCF@GFFEGCFDCFCBCFGGGCGGGGGGGGGGE:@FCG>CGGFCCEEGCGG58FGGGDEGECEGGGFC=EC5C=FGGC5C7<:?9?FGGGGGGGGGGDGC5
@M03364:276:000000000-BLYN8:1:1101:22414:5272 1:N:0:1
ACTCCTACGGGAGGCAGCAGTGGGGAATATTGCACAATGGGCGCAAGCCTGATGCAGCCATGCCGCGTGTATGAAGAAGGCCTTCGGGTTGTAAAGTACTTTCAGCGAGGAGGAAGGCATTAAGGTTAATAACCTTGGTGATTGACGTTACTCGCAGAAGAAGCACCGGCTAACTCCGTGCCAGCAGCCGCGGTAATACGGAGGGTGCAAGCGTTAATCGGAATTACTGGGCGTAAAGCGCACG
+
GGGFGFGGGGGGGGEGGGGGFGGGGGGFGGGDGGGGGGAFGGGGGGGGGGG?FGGDFGGGGFGGGF>CCFEFGGGF?FFGGGG8FD@FFFEE<,<FFGGFDFGDGGG7FGGGG=BFFCFEGCFFEGCCGGGGGGGGGCGGFF?FGGDFGFGGGGGGGBFFGGCFGF7C>FC7:DFFGGG7ECGEGGGGGG>CGGGCCFGGG5EGGGGGGGFGG8E5FDGGGG5CGDE?CFFCDCGDG7:>CGG)
@M03364:276:000000000-BLYN8:1:1101:10216:5320 1:N:0:1
ACTCCTACGGGAGGCAGCAGTAGGGAATCTTCGGCAATGGACGAAAGTCTGACCGAGCAACGCCGCGTGAGTGAAGAAGGTTTTCGGATCGTAAAACTCTGTTGTTAGAGAAGAACAAGGACGTTAGTAACTGAACGTCCCCTGACGGTATCTAACCAGAAAGCCACGGCTAACTACGTGCCAGCAGCCGCGGTAATACGTAGGTGGCAAGCGTTGTCCGGATTTATTGGGCGTAAAGCGAGCG
+
GGGGGGFGGGGGGGGGGGGGGGGGGGFGGGGGGGGGGGGGGFGGG7FCEFFGGFDEGGGGGGGDF@FFFGGGGGFA<AFFGFGGAF77CEGGGGFFFGEFFFDEGFCFFGADFGGGGGGGGGGEFGDGDFFD?FCGDDFBCFGGGGGEEFGGGGGGGGGG7FGGGGGG7*C:>FFFGEGGGG;C>C>GFGGGGGGEGG?FFGGGGGGGGGG5CEGGGF+:5=87F+ACGFGDCDG=CFGDCGCC
@M03364:276:000000000-BLYN8:1:1101:25417:5332 1:N:0:1
ACTCCTACGGGAGGCAGCAGTAGGGAATCTTCGGCAATGGACGAAAGTCTGACCGAGCAACGCCGCGTGAGTGAAGAAGGTTTTCGGATCGTAAAACTCTGTTGTTAGAGAAGAACAAGGACGTTAGTAACTGAACGTCCCCTGACGGTATCTAACCAGAAAGCCACGGCTAACTACGTGCCAGCAGCCGCGGTAATACGTAGGTCCCAAGCGTTGTCCGGATTTATTGGGCGTAAAGCGAGCG
+
FGGGGGGGGGGGGDEG@FGGGGGGGFFDCFGF@FGGGGGGGGGGG7FGCFGFA@CECFCFF@FGGGDGGDEF9FAAAFEFFFEGAFG>F7FGCCFGEEGA<EEAFC9<EFGCFEGGGFE@,=:>FF@FGGDDFDGGE+3+>>@BFGEDGF7CFGFFFG?FCF7FCE,*<FEGGGFGGDGG>F@,CC,CCEGDECGGGGG8?+2C+<>8CGCFC*A?C:F5C88CGF?E7+8ED)*:C7:CG<5)
@M03364:276:000000000-BLYN8:1:1101:7655:5342 1:N:0:1
ACTCCTACGGGAGGCAGCAGTGGGGAATATTGCACAATGGGCGCAAGCCTGATGCAGCGACGCCGCGTGGGGGATGACGGCCTTCGGGTTGTAAACTCCTTTCGCCAGGGACGAAGCTTTTGTGACGGTACCTGGAGAAGAAGCACCGGCTAACTACGTGCCAGCAGCCGCGGTAATACGTAGGGTGCGAGCGTTGTCCGGAATTACTGGGCGTAAAGAGCTCGTAGGTGGTTTGTCGCGTCGT
+
GGGGGGGGGGGGGGGGGGGGGGGGGGGGGGGGGGGGGGGGGGGGGGEGGGGGGGGGGGGGGGGGGGGGGGEGGGGGGGGGGGGGGGGGGGGGGGGGGGGGGGGGGGDFEGGGGGGEGGGGGGGGGGGGGGGGGGGGGGGGGGDFGGGGGGGGGGCGGEGGGGFGGGGGGGFGGGGGGGGGFFGEGFGGEGEEGGGDGEFG58>FFGGFCCGFGGGGGGGGGGGG5;EGGGG/9<EFC7CCDDG5
@M03364:276:000000000-BLYN8:1:1101:20796:5391 1:N:0:1
ACTCCTACGGGAGGCAGCAGTAGGGAATCTTCGGCAATGGGGGCAACCCTGACCGAGCAACGCCGCGTGAGTGAAGAAGGTTTTCGGATCGTAAAACTCTGTTGTTAGAGAAGAACGTTAAGTAGAGTGGAAAGTTACTTAAGTGACGGTATCTAACCAGAAAGGGACGGCTAACTACGTGCCAGCAGCCGCGGTAATACGTAGGTCCCAAGCGTTGTCCGGATTTATTGGGCGTAAAGCGAGC
+
GGGGGGGGGGGGGGGGGGGGGGGGGGGGGGGGGGGGGGGGGGGGGGGGGGGGGGGGGGGGGGGGDGGGGGGGGGGGGGGGFGGGGGGGGGGGG8FFGGGGGGGGGGGGFGGGGGGGGGG@CFGGGGGGGGGGGGGGGGGGGFGGGGGGGGGGGGGGGGFGCGFGGGGGGGGGGFGGGGGGGFFGGGGGGGGGGGGGGGCFGGGGGGGGFFFGGGCEGGCFGGE7=EFCF9FGGGGCCGGGDDG3
@M03364:276:000000000-BLYN8:1:1101:8451:5424 1:N:0:1
ACTCCTACGGGAGGCAGCAGTGGGGAATATTGCACAATGGGCGCAAGCCTGATGCAGCGACGCCGCGTGGGGGATGACGGCCTTCGGGTTGTAAACTCCTTTCGCCAGGGACGAAGCTTTTGTGACGGTACCTGGAGAAGAAGCACCGGCTAACTACGTGCCAGCAGCCGCGGTAATACGTAGGGTGCGAGCGTTGTCCGGATTTATTGGGCGTAAAGCGAGCGCAGGTGGTTTGATAAGTCTG
+
GGGGGFFFGGGGGGGGGGGGGGGGGGGGFGGGGGGGGGGGGGGGGGGGGGGGGGFGGGGGGGGGGGGGGGGGGGGGGGGGGGGGGGGGGGGGGGGGGGGGGGFCGGGGGGGGGCCFGGGGGGGGGGGGBGGGGGGDGGGGCCGCGGGGGDGGGGGGG>FFCCFGGGGGDFGGGGDGFGGG<+;CGC5CGEEGGCEGGG78EEDGDGFGG?F=CEEGFGCEDGCEGGGG:EG5C5E7FGFFF7C>
@M03364:276:000000000-BLYN8:1:1101:11763:5425 1:N:0:1
ACTCCTACGGGAGGCAGCAGTGGGGAATATTGCACAATGGGCGCAAGCCTGATGCAGCCATGCCGCGTGTATGAAGAAGGCCTTCGGGTTGTAAAGTACTTTCAGCGAGGAGGAAGGCATTAAGGTTAATAACCTTAGTGATTGACGTTACTCGCAGAAGAAGCACCGGCTAACTCCGTGCCAGCAGCCGCGGTAATACGGAGGGTGCAAGCGTTAATCGGAATTACTGGGCGTAAAGCGCACG
+
GGGGGGGGGGGGGGGGGGGGGGGGGGGGGGGGGFGGGGGGGFGGGGGGGGGGGGGGGGFGGGGGGGGGGDFGGGFGGGGGG@GGGGGGGGGGGGGGGGGGGGFGF<CFFGGEGGGGGB8AFEAFGGGEDFFFF8DEFG@D@FEFFGDCD@FFGGD=FEDGFDGGDGGGGDFFGGA9DBDFEGF@BFFGGGGGGGECFGGGGG>8EEGDFGCEEEEEF7CF5?CEEFGC+7CEGGGGCFGCCDC5
@M03364:276:000000000-BLYN8:1:1101:7696:5434 1:N:0:1
ACTCCTACGGGAGGCAGCAGTAGGGAATCTTCGGCAATGGACGAAAGTCTGACCGAGCAACGCCGCGTGAGTGAAGAAGGTTTTCGGATCGTAAAACTCTGTTGTTAGAGAAGAACAAGGACGTTAGTAACTGAACGTCCCCTGACGGTATCTAACCAGAAAGCCACGGCTAACTACGTGCCAGCAGCCGCGGTAATACGTAGGTGGCAAGCGTTGTCCGGAATTATTGGGCGTAAAGCGCGCG
+
GGGGGGGGGGGGGGGGGGGGGGGGGGGGGGGGGGGGGGGGGGGGGGGGGGGGGGGGGGGGGGGGGGGGGGGGGGGGGGGGGGGGGGGGGGGGGGGGGGGGGGGGGGGGGGGGGGGGGGGGGGGFFGGGGGGGGGGGGGGGGGGGGGGGGGGGGGGGGGGGGGGFDGGGGGGGGGGGG8FFFGGGGGGGGGEGGEGGGGGGGGGGGGGGGGGGGGGGGGGEC58=CGGGGFGGGGDEGGGGGGG<
@M03364:276:000000000-BLYN8:1:1101:14577:5451 1:N:0:1
ACTCCTACGGGAGGCAGCAGTAGGGAATCTTCGGCAATGGGGGCAACCCTGACCGAGCAACGCCGCGTGAGTGAAGAAGGTTTTCGGATCGTAAAACTCTGTTGTTAGAGAAGAACGTTAAGTAGAGTGGAAAGTTACTTAAGTGACGGTATCTAACCAGAAAGGGACGGCTAACTACGTGCCAGCAGCCGCGGTAATACGTAGGTCCCAAGCGTTGTCCGGATTTATTGGGCGTAAAGCGAGG
+
FGGGGGDGGGGGGGGGGGGGGGGGGGGGDFGFGGGGDGFFGGGGGGGGGGGGG8CFGGGGGGGGGGGGGFGGGGGGGGGGFGFGGGGGGFGGGGGGGGGGGGGGGFGGFFGGGGGGGGG?FGGFEFFFGCEDFGFGFFFCFFFDFDDFCGGGGGGFFGGFGGFGDDCBFEGGDFGGGGGGGGGFGFGGFFGDCCE8EGFGFFFFEGG98CEFEG*?C*<+:CEEGF??FCFF:DC57C7>DDD)
@M03364:276:000000000-BLYN8:1:1101:5798:5471 1:N:0:1
ACTCCTACGGGAGGCAGCAGTAGGGAATCTTCGGCAATGGGGGCAACCCTGACCGAGCAACGCCGCGTGAGTGAAGAAGGTTTTCGGATCGTAAAACTCTGTTGTTAGAGAAGAACGTTAAGTAGAGTGGAAAGTTACTTAAGTGACGGTATCTAACCAGAAAGGGACGGCTAACTACGTGCCAGCAGCCGCGGTAATACGTAGGTCCCAAGCGTTGTCCGGATGTATTGGGCGTAAAGCGAGC
+
GGGGGGGGGGGGGGGGGGGGGGGGGGGFGGGGGGGGGGGGGGGGGGGGGGGGGGGGGGGGGGGGGGGEGCFFGGGGGGGGGGGGGGG7CFGGGGGGGGGGGGGGGGGGGGFGGGGGGGGGGGFGGFGFGGDGGGGGGGGGGCFGGGGGGFGFGGGGGGGGGGGGCEGGGGGGGGGGGGGGGGFFGGGGGGGGGGGGGGGGGGGGCEF?CFEGGGGGG5FGEGCC*<?9CCGGGGGGD*0:<CG5
@M03364:276:000000000-BLYN8:1:1101:16317:5505 1:N:0:1
ACTCCTACGGGAGGCAGCAGTGGGGAATATTGCACAATGGGCGCAAGCCTGATGCAGCCATGCCGCGTGTATGAAGAAGGCCTTCGGGTTGTAAAGTACTTTCAGCGGGGAGGAAGGGAGTAAAGTTAATACCTTTGCTCATTGACGTTACCCGCAGAAGAAGCACCGGCTAACTCCGTGCCAGCAGCCGCGGTAATACGGAGGGTGCAAGCGTTAATCGGAATTACTGGGCGTAAAGCGCACG
+
GGGGGGGGGGGGGGGGGGGGGGGGGGGGGGGGGGGGGGGGGGGGGGGDGGGGGFGGGGGGGGGGEFGGGGGGGGGGGGGGGGGGGGGGGGGGGGGGGGGGGGGGGGGGGGFGGGGGGGGGGGGGGGGGGGGGGGGGGGGGGGGGGGDGGGEGFGGGGGGGGGF7:FGGGGGGGGGGG7FGGGGGGGGGGGEGGGGGGGGGGGEEEGGGGGGGGGGGGGDGGGGGGDFGGGGGGGGGFGGGD337
@M03364:276:000000000-BLYN8:1:1101:20449:5513 1:N:0:1
ACTCCTACGGGAGGCAGCAGTGGGGAATATTGCACAATGGGCGCAAGCCTGATGCAGCCATGCCGCGTGTATGAAGAAGGCCTTCGGGTTGTAAAGTACTTTCAGCGAGGAGGAAGGCGTTGTGGTTAATAACCGCAGCGATTGACGTTACTCGCAGAAGAAGCACCGGCTAACTCCGTGCCAGCAGCCGCGGTAATACGGAGGGTGCAAGCGTTAATCGGAATTACTGGGCGTAAAGCGCACG
+
GGGFGGGGGGGGGGGGGGFGGGGGGFGGGGGGGGGGGGGGGGGGGGGGGGGGGGGGGGGGGGGGGGGGGGGGGGGGGGGGGGGGGGGGGCGGFGGGGGGGGGGGGFGFGGGGGGGFGGGGECFDGGGFGGGGGFGFEGDECEGGGGGGGGGGGGGGGGFFGCGFFDFGGGGGGGGGGGGGG@FFGGGFGG>C5EEGGGGGGGGGGGGGGFGGGGDGGGGGGCGGECEGGFFGGGGEGF7C5DDC
@M03364:276:000000000-BLYN8:1:1101:13296:5527 1:N:0:1
ACTCCTACGGGAGGCAGCAGTAGGGAATCTTCGGCAATGGGGGCAACCCTGACCGAGCAACGCCGCGTGAGTGAAGAAGGTTTTCGGATCGTAAAACTCTGTTGTTAGAGAAGAACGTTAAGTAGAGTGGAAAGTTACTTAAGTGACGGTATCTAACCAGAAAGGGACGGCTAACTACGTGCCAGCAGCCGCGGTAATACGTAGGTCCCAAGCGTTGTCCGGATTTATTGGGCGTAAAGCGAGC
+
GGGGGGGGGGGGGGGGGGFGGCGGGGGGGGGGGGGGGGGGGGGCGGGGGGGGGGGGGGGGGGGGGGGGGFGGGGGGGGGGGGGGGGGGGGGGGGGFGGGGGGGGGGGGGGGGGCGGFGGGFGGDGFEGGGGGGGFFCDGFFFGGGGGGDGGGGGGGCCCGGGFGGGGGGGGGCFDCC7FFGGFGGGGGGGGGGGGEGGGGGE?FGGFCCEFGCEEGE=FGEEE=EFGGGFGGGDEDGGGGGCD)
@M03364:276:000000000-BLYN8:1:1101:21251:5530 1:N:0:1
ACTCCTACGGGAGGCAGCAGTAGGGAATCTTCGGCAATGGACGAAAGTCTGACCGAGCAACGCCGCGTGAGTGAAGAAGGTTTTCGGATCGTAAAACTCTGTTGTTAGAGAAGAACAAGGACGTTAGTAACTGAACGTCCCCTGACGGTATCTAACCAGAAAGCCACGGCTAACTACGTGCCAGCAGCCGCGGTAATACGTAGGTGGCAAGCGTTGTCCGGATTTATTGGGCGTAAAGCGAGCG
+
GGGGGGGGGGGGGGEGGGFGGFGGGGGGGGGGGGGGGGGGGGGG@FGGGGGFGGGGGGGGGGGGGGGEGGGGGGGGGGGGGGGGGGGGGGGGGFGFGGGGGGGGGGGGGGGGGGGGGGGGGGFFGGGGGGGGGGGGGGGGGGGGGGGEGGGGGGGGFGGGGGGGGFGGGGGGGGGGGGGGGGGGGGGGFEGGGGDGGGGFFGGGGGGGFC5=EEGGGGGGGGEGFFFGGGCGGGGGFDGGGD)9
@M03364:276:000000000-BLYN8:1:1101:18392:5537 1:N:0:1
ACTCCTACGGGAGGCAGCAGTAGGGAATCTTCCGCAATGGACGAAAGTCTGACGGAGCAACGCCGCGTGTGTGAAGAAGGTTTTCGGATCGTAAAGCACTGTTGTTAGAGAAGAACAAGGACGTTAGTAACTGAACGTCCCCTGACGGTATCTAACCAGAAAGCCACGGCTAACTACGTGCCAGCAGCCGCGGTAATACGTAGGTGGCAAGCGTTGTCCGGATTTATTGGGCGTAAAGCGAGCG
+
GGGGGGGGGGGGGGGGGGGGGGGGGGGGGGGGGGGGGGGGGGGGGGGGGGGGGGGGGGGGGGGGGGGCEG@FGGGGGGGGGGGGGGGGDGGGGGGGGGGGGGGGGGGGGGGGGGGGGGGGGGGGGGGGGGGGGGGGGGGEGGGGGFGGGGGGGGGGGGGGGGGGGGGGGGGEGGGFFGGGGGGFGGGGGGGGGGGGGGFGGGGGGGGGGGGGGGGGGGGGGG=EGGDCCFGGGCCGC7CGDGG7
@M03364:276:000000000-BLYN8:1:1101:12010:5538 1:N:0:1
ACTCCTACGGGAGGCAGCAGTGGGGAATATTGCACAATGGGCGCAAGCCTGATGCAGCGACGCCGCGTGGGGGATGACGGCCTTCGGGTTGTAAACCCCTTTCGGCAGGGACGAAGCTTTTGTGACGGTACCTGCATAAGAAGCACCGGCTAACTACGTGCCAGCAGCCGCGGTAATACGTAGGGTGCGAGCGTTGTCCGGAATTACTGGGCGTAAAGAGCTCGTAGGTGGTTTGTCGCGTCGT
+
GGGGGGGGGGGGGGGGGGGGGGGGGGGGGGGGGGGGGGGGFGGGGGGGGGGGGGGGGGGGGGGGGGGGGGGGGGGGGGGGGGGGFGGGGGGGFGGGFGGGGGGGGGGGGGGGGGGGGGGGGGGGGGGGGGGGGDGDFDGGGGGGFGFFGEGGDFGAFGGFGGGGGAFGGGGEGGGGG@CE@CGGGGGGGEEGGGGGGGGGG5ECE9<E?GGFE8EEGGFGCFFGGCFGFGGEGFEC79/)7/9/
@M03364:276:000000000-BLYN8:1:1101:17829:5570 1:N:0:1
ACTCCTACGGGAGGCAGCAGTAGGGAATCTTCGGCAATGGACGAAAGTCTGACCGAGCAACGCCGCGTGAGTGAAGAAGGTTTTCGGATCGTAAAACTCTGTTGTTAGAGAAGAACAAGGACGTTAGTAACTGAACGTCCCCTGACGGTATCTAACCAGAAAGCCACGGCTAACTACGTGCCAGCAGCCGCGGTAATACGTAGGTGGCAAGCGTTGTCCGGATTTATTGGGCGTAAAGCGAGCG
+
GGGGGGGGGGGGGGGGGGGGGGGGGGGGGGGGGGGGGGGGCGGGGGGGGGGGGGGGGGGGGGGGGGGGGGGGGGGGGGGGDGGGGGGGGGGGGGGGGGGGGGGGGGGGCFGGGGGGGGGGGGGBFGGGDFGGGGGGGGGGGGGGGDGGGGGFFGGGGGGGGGGGGGGGGGGGGGGGGGGFGGGGGGGGGGGGGCGGFFEGGGGGGGGGGGGFGGGGGGGGGD=GGFGGGGG=DD5:CFFD7DC7
@M03364:276:000000000-BLYN8:1:1101:12071:5583 1:N:0:1
ACTCCTACGGGAGGCAGCAGTAGGGAATCTTCCGCAATGGGCGAAAGCCTGACGGAGCAACGCCGCGTGAGTGATGAAGGTTTTCGGATCGTAAAACTCTGTTATTAGGGAAGAACAAATGTGTAAGTAACTGTGCACATCTTGACGGTACCTAATCAGAAAGCCACGGCTAACTACGTGCCAGCAGCCGCGGTAATACGTAGGTGGCAAGCGTTATCCGGAATTATTGGGCGTAAAGCGCGCG
+
GGGGGGGGGGGGEGGGGGGGGAFGGGGGDFGFGGGGGGGGGGGGGG@CFDFEFGGDFGCGGGGGGGGGGGGGGGG9FFGGGGGGGGE+4@FGGGGGGGGGGGGGFG9FGGGFGGGFGCGGGBEF,BDAD9DFADGFGFD<FGGGFGE>FFEEFFGGGGGGFGGGGGGGGGEECGG,7>FBC:@FCFFGC5CEEGGDFGFFGFGGGGGGCE=8EC;EFCCEE=:*A990<0;CDGGGG*:9<D<<
@M03364:276:000000000-BLYN8:1:1101:9019:5655 1:N:0:1
ACTCCTACGGGAGGCAGCAGTAGGGAATCTTCCGCAATGGGCGAAAGCCTGACGGAGCAACGCCGCGTGAGTGATGAAGGTTTTCGGATCGTAAAACTCTGTTATTAGGGAAGAACAAATGTGTAAGTAACTGTGCACATCTTGACGGTACCTAATCAGAAAGCCACGGCTAACTACGTGCCAGCAGCCGCGGTAATACGTAGGTGGCAAGCGTTATCCGGAATTATTGGGCGTAAAGCGCGCG
+
GGGGGGFGGGGGGGGGGGGGGGGGGGGGGGGGFECGGGGGGGGGGDGGGGGGGGEDGGGGGGGGGGGGGGGGGGGGGGGGGGEGGGGGGGGFCGGG?FDGFGGGGGGGGGGGGGF@8<FGGGGGFDGGGG?CCFGFGGGG8,=FGC7CGGGGGGFFFGGGGGGFGGGGG>FGGGGGGGGCC@C7CGGGCGGGGGGGGFGGCGGGCGDFCFGGGGGGG7:=EC5CC+<CF6EC3>7EGGCGGDCC
@M03364:276:000000000-BLYN8:1:1101:6001:5659 1:N:0:1
ACTCCTACGGGAGGCAGCAGTAGGGAATCTTCCGCAATGGGCGAAAGCCTGACGGAGCAACGCCGCGTGAGTGATGAAGGTTTTCGGATCGTAAAACTCTGTTATTAGGGAAGAACAAATGTGTAAGTAACTGTGCACATCTTGACGGTACCTAATCAGAAAGCCACGGCTAACTACGTGCCAGCAGCCGCGGTAATACGTAGGTGGCAAGCGTTATCCGGAATGATTGGGCGTAAAGCGCGCG
+
GGGGCGGGGGEGGGGGGGGGFGGGGGGGGGGGGGGGGGGGGGGGGEGGGGGGGGGGGGGGGGDFFCGGG7FGGGGGGGGFFCFGGGGGGGGGGGGGCFDFGGGGGGGGGGGGGGGFGGGGFDFFGGGGGGCCDFGGGGGFGGGFAFGDEGGGGGCCFF9FGGCG7FGGGGDEGGGGGCF@CFFGCFCGGGGDE>EGGGGF:CGC;EF6EGGG5EEGE9<CEECE+<FGGGFGGGD5D>7CDGC<
@M03364:276:000000000-BLYN8:1:1101:8250:5675 1:N:0:1
ACTCCTACGGGAGGCAGCAGTGGGGAATATTGCACAATGGGCGCAAGCCTGATGCAGCGACGCCGCGTGGGGGATGACGGCCTTCGGGTTGTAAACTCCTTTCGCCAGGGACGAAGCTTTTGTGACGGTACCTGGAGAAGAAGCACCGGCTAACTACGTGCCAGCAGCCGCGGTAATACGTAGGGTGCGAGCGTTGTCCGGATTTACTGGGCGTAAAGAGCTCGTAGGTGGTTTGTCGCGTCGT
+
GGGGGGGGGGGGGGGGGGGGGGGGGGGGGGGGGGGGGGGGGGGGGGGGGGGGGGGGGGGGGGGGGGGGGGGGGGGGGGGGGGGGGGGGGGGGEFGGGGGGGGFGGGGGGG7FFGGGGCGGGGGGFGGGBF@CGGGGGGFEGGGGGGGGGGCFGGFFGGGGGGGGGGGGGGGGGGDGGFFF::CECFGGGGGGDEE5EGGGGGGEGC9CDFFGGGGGGGGGGGGGEDGGGGGECGGGFGGGGG51
@M03364:276:000000000-BLYN8:1:1101:21246:5698 1:N:0:1
ACTCCTACGGGAGGCAGCAGTGGGGAATATTGCACAATGGGCGCAAGCCTGATGCAGCCATGCCGCGTGTATGAAGAAGGCCTTCGGGTTGTAAAGTACTTTCAGCGAGGAGGAAGGCATTAAGGTTAATAACCTTAGTGATTGACGTTACTCGCAGAAGAAGCACCGGCTAACTCCGTGCCAGCAGCCGCGGTAATACGGAGGGTGCAAGCGTTAATCGGAATTACTGGGCGTAAAGCGCACG
+
GGGGGGGGGCFGEGGGGGGGGGGGGFEGGGGFGGFGGGGGGGGGGGGGFGGGGGGGGGCFFGCFGGGEGGGGGGGGGGGGGGFFGGGDGGGGGGGGGGGGGGGGGGGGGGGGGEGFGGGGGGGGGGGGGGGGFFFGGGGGDGGGGGGGGGGG9FFGGGGCFGGGGGGGGDGFGGGGGGGGGGGFGGGGFGGGGGGGG?CCE>EGGGEGGGGDG8EGCCGGGGE=CCEGGGGGC9E=FGFGCDC<
@M03364:276:000000000-BLYN8:1:1101:23742:5698 1:N:0:1
ACTCCTACGGGAGGCAGCAGTAGGGAATCTTCGGCAATGGACGAAAGTCTGACCGAGCAACGCCGCGTGAGTGAAGAAGGTTTTCGGATCGTAAAACTCTGTTGTTAGAGAAGAACAAGGACGTTAGTAACTGAACGTCCCCTGACGGTATCTAACCAGAAAGGGACGGCTAACTACGTGCCAGCAGCCGCGGTAATACGTAGGTCCCAAGCGTTGTCCGGATTTATTGGGCGTAAAGCGAGCG
+
<CECEFFDGGGGEGE@FGFGGGC9FGGGGGGF@CECBGGGDGG@E:FFFFGGFFGEG>FFGDC:F@FFGC7FFD,FCC@CE,?B,@CGCCFGFGFAEGGGGGGGGG<FFGGGGFF@,BACBFGG<FGGFDFDGG5:DCD@CGAFEEEG@EGGCCFFFF?DCFE7:FCF@F*><2;@:EF@GGFGGGFGBGE*C1:8BFFGFGG>;C+BCF*;C;C57?ECEGE*0<<CF9C5>D51**:<DDC9
@M03364:276:000000000-BLYN8:1:1101:25121:5741 1:N:0:1
ACTCCTACGGGAGGCAGCAGTGGGGAATATTGCACAATGGGCGCAAGCCTGATGCAGCCATGCCGCGTGTATGAAGAAGGCCTTCGGGTTGTAAAGTACTTTCAGCGAGGAGGAAGGCATTAAGGTTAATAACATTGGTGATTGACGTTACTCGCAGAAGAAGCACCGGCTAACTCCGTGTCACCAGCCGCGGTAATACGTAGGGTGCACGCGTTAATTGGAATTACTGGGCGTAAAGCGCACG
+
GGGGGGGGGGGGGGGGGDFGG<<EEGEGGGGGGGGGGGGGFGGEDGGFFGGGG9FGGGGFGEGGGGGE7B<CEF<FFGGGGGGGGGGGGGGGGFGDAEFGGGFFGFG7F7FCCG8BFEEGGGFG9EE999,CE,DD9>,A<D95=FG=FDC,FF7>F7FC>FGGG7FEGGGGGFDEB*11,6D,6?8DC*:BECCCEF212<B8CCEDC+:88ECEEE+++<C98CCGG6*79<5CC777CDD/
@M03364:276:000000000-BLYN8:1:1101:20536:5781 1:N:0:1
ACTCCTACGGGAGGCAGCAGTAGGGAATCTTCCGCAATGGGCGAAAGCCTGACGGAGCAACGCCGCGTGAGTGATGAAGGTTTTCGGATCGTAAAACTCTGTTATTAGGGAAGAACAAATGTGTAAGTAACTGTGCACATCTTGACGGTATCTAACCAGAAAGCCACGGCTAACTACGTGCCAGCAGCCGCGGTAATACGTAGGTGGCAAGCGTTGTCCGGAATTATTGGGCGTAAAGCGCGCG
+
GGGGGGGGGGGGGGCFGGGGGGGGGGGGGGGGGGGGGGGGGGGGGGGGGGGGGGGGGGGGGGGGGGGGGGGGGGGGGGGGGGGGGGGGGGGGGGDGGGGGGFGGGGGGFGFGGGGGGGFGGGGGGGGGFGGGGGGCDGGGGGGGGGGGGGGGGFFGGGGGGGGGGGGGGGGGGGGGGDFFGGGGGGGGGGCGGGDEG9CGGGGGGGGGGGGGGGDGGFGDEE**<C?F?GGCDDEEFGGDDDD9
@M03364:276:000000000-BLYN8:1:1101:5639:5809 1:N:0:1
ACTCCTACGGGAGGCAGCAGTAGGGAATCTTCCGCAATGGGCGAAAGCCTGACGGAGCAACGCCGCGTGAGTGATGAAGGTTTTCGGATCGTAAAACTCTGTTATTAGGGAAGAACAAATGTGTAAGTAACTGTGCACATCTTGACGGTACCTAATCAGAAAGCCACGGCTAACTACGTGCCAGCAGCCGCGGTAATACGTAGGTGGCAAGCGTTATCCGGAATTATTGGGCGTAAAGCGCGCG
+
GGGG@FGGGGGGGGGGGGGGGGGGGGGGGGGGGGDGGEGGAFGGGGDGGGGGGGGGGGGFGGGGDGG>FDFFGGGEFGGGFGGG<FGGFFGGGFGGGGGGFDCFGGFFFFGGGFG8FGGGGFFGAFGGGGCFGGGGGFFGGGGFGGGGGGCFFG@GGFGGFFGGGGF7FFGGGGGGGECGFFG;FCFGGGGGGGGGGFFGGFCEFGGGFGGDEGGDCCGGE*/:AEGFCCCFGGGG*:*55CD3
@M03364:276:000000000-BLYN8:1:1101:18325:5842 1:N:0:1
ACTCCTACGGGAGGCAGCAGTGGGGAATATTGCACAATGGGCGAAAGCCTGATGCAGCCATGCCGCGTGTATGAAGAAGGCTTTCGGGTTGTAAAGTTCTTTCAGCGGGGAGGAAGGGAATAGTATTTATACCTTTGGCCCTTGCTGTTTACCTCAGAACAAGCGCCGTCTAACTCATGGCCAGCAGGTTAGGTAATTCTGCTGGGGCAAGCGTTAGTGTGAATTACGGGGCGTAAATGGCACG
+
GGGGGGGGGGGGGGGGEGGGGGGGGGGGGGGGGGGGGGGGG,F+@F7FGGGGGGGGGG,F6EFGGGGGG=66EGGGGGGF,,4CFGG:9CFGGGGG5,?F9EGGGG+CFGG+>EG@++3,8,,,,,,,,,,,8,,:,,,,++,:,,3,3,,@,,33,@,,6,,F*C*C*5,*@?,6,2,@,,,**,,*,,,,,2,,,,,,+2+5B**3*=**;1*;*++++3>A7++***2=3/**1**2*0*1
@M03364:276:000000000-BLYN8:1:1101:10205:5843 1:N:0:1
ACTCCTACGGGAGGCAGCAGTAGGGAATCTTCCGCAATGGGCGAAAGCCTGACGGAGCAACGCCGCGTGAGTGATGAAGGTTTTCGGATCGTAAAACTCTGTTATTAGGGAAGAACAAATGTGTAAGTAACTGTGCACATCTTGACGGTACCTAATCAGAAAGCCACGGCTAACTACGTGCCAGCAGCCGCGGTAATACGTAGGTGGCAAGCGTTATCCGGAATTATTGGGCGTAAAGCGCGCG
+
GGGGGGGGGGGGGGGGGGGGGGGGGGGGGGGGGGGGGGGGGGGGGGGGGGGGGGGGGGGGGGGGGGGFGGGFGGGGGGGGGGGGGGGGGGGGGGGGGGGGGGGGGGGGGGGGGGGGGGGGGGGGGGGGGGGGGGGFGGGGGGGGGGGGGGGGGGGGGGGGGGGGGGGGGGGGGGFGGGGGGGGGGGGFGGGGGGDGGGGGGGGGGGGGGGGGGGGGGGGGGCGGGFGGGGGGGGGGGGGDGGGG
@M03364:276:000000000-BLYN8:1:1101:21279:5852 1:N:0:1
ACTCCTACGGGAGGCAGCAGTGGGGAATATTGCACAATGGGCGCAAGCCTGATGCAGCCATGCCGCGTGTATGAAGAAGGCCTTCGGGTTGTAAAGTACTTTCAGTCGGGAGGAAGGTGTTAAGGTTAATAACCTTGGCAATTGACGTTACCGACAGAAGAAGCACCGGCTAACTCCGTGCCAGCAGCCGCGGTAATACGGAGGGTGCAAGCGTTAATCGGAATTACTGGGCGTAAAGCGCACG
+
GGGGGGFGGGGGGGDGGGFGECDFGFEGGGGGGGGGFGGGGGGGGGEFFGGCGCGCFFGGGGGGGGGCFFGFGDGGGGGGFFGGFGGGEFGG<FGGGFFGGFGCEFCEGGGGGGBF7EBEFAFGG?FDFGDFFFEGDFCA,A<FGFGGGGGFE7FGFGFFGCB@EFFGDGGGGCEG7C>CFGDFGGFFFGGGGGDEGGGGC*3BCGGGGGF5EBCGFE9EGG5AFCF?CEGFCGCECFGDGGG<
@M03364:276:000000000-BLYN8:1:1101:24178:5892 1:N:0:1
ACTCCTACGGGAGGCAGCAGTAGGGAATCTTCCGCGATGGGCGAACGCCTGACGGAGCCAAGCCGCGTGAGTGATGAAGGTTTTCGGATCGTAAAACTCTGTTATTAGGGAAGAACAAATGTGTAAGTAACTGTGCACATCTTGACGGTACCTAATCAGAAAGCCACGGCTAACTACGTGCCAGCAGCCGCGGTACTACGTAGGTGGCAAGCGTTATCCGGAATTATTGGGCGTACAGCGCGCG
+
ECFFE9@6@FGE++66@7F,CEFDEEFGDA,C,BCFGDC7CF:CC++BFD7CFFC68:,,,,CCCF=7F@B?CCDEDGFGDEF?<FGG+FE?E@=AFDA<FGGFDFFFGEFFF,B8EDCCFGGF9F<<,?BFDF9D?9>FFFBF,36+>+CADF,B9,>@87,,8@FECEG>,,@FFGG7*>;;*>>FFCC5*4:*++?CCGFGBBCGF+A5*1;**4A==*:C+:<E++;5)9E**27C535)
@M03364:276:000000000-BLYN8:1:1101:10377:5917 1:N:0:1
ACTCCTACGGGAGGCAGCAGTAGGGAATCTTCGGCAATGGGGGCAACCCTGACCGAGCAACGCCGCGTGAGTGAAGAAGGTTTTCGGATCGTAAAACTCTGTTGTTAGAGAAGAACGTTAAGTAGAGTGGAAAGTTACTTAAGTGACGGTATCTAACCAGAAAGGGACGGCTAACTACGTGCCAGCAGCCGCGGTAATACGTAGGTCCCAAGCGTTGTCCGGATTTATTGGGCGTAAAGCGAGC
+
GGGGGGGGGGGGGGGGGGGGGFEGGGGGGGGGGGGGGGGGGGGGDCGGGGGGGGGEFFGGGGGGGGGGGGGGGGGGGFGGFGGGFGGGGGGGGGFGGFGGGGGGFGGFFFEGGGG>FGFGGGGGGFGGGGFGDFGGGFGGGDFGGGGGGGGFGGGFGCFGFGFGGGGGGGDECFCGFGGFGG7ECCFGCFCGGGGEEFFCEFFGG?F9*C@5EC?C*ACFEEEG*<+ACFECFCE5CCFFGGG3
@M03364:276:000000000-BLYN8:1:1101:13720:5918 1:N:0:1
ACTCCTACGGGAGGCAGCAGTGGGGAATATTGCACAATGGGCGCAAGCCTGATGCAGCCATGCCGCGTGTATGAAGAAGGCCTTCGGGTTGTAAAGTACTTTCAGCGGGGAGGAAGGGGTGAGCCTTAATACGGTTCGTCATTGACGTTACCCGCAGAAGAAGCACCGGCTAACTCCGTGCCAGCAGCCGCGGTAATACGGAGGGTGCAAGCGTTAATCGGAATTACTGGGCGTAAAGCGCACG
+
GGGGGGGGGGGGGGGGGGGGGGGGGGGGGGGGGGGGGGGGGGGGGGGGGGGGGGGGGGGGGGGGGGGGGGGGGGGGGGGGFGGGGGGGGGGGAFFGGGGGGGFGGGGGGGGGGDGGGGGGGGGGGGGGGGGGGGGGGGGGGGGGGGGGGGGGGGGGGGGGFGCGGGGGGGGDEGGGFGGGGGG@FGGGGGGGGGGGGGGFG8EGGGGDFFGGGEEDGGGGG=CGGGGGGGGGGGGEFGGGGGG5
@M03364:276:000000000-BLYN8:1:1101:8621:5926 1:N:0:1
ACTCCTACGGGAGGCAGCAGTAGGGAATCTTCCGCAATGGGCGAAAGCCTGACGGAGCAACGCCGCGTGAGTGATGAAGGTTTTCGGATCGTAAAACTCTGTTATTAGGGAAGAACAAATGTGTAAGTAACTGTGCACATCTTGACGGTACCTAATCAGAAAGCCACGGCTAACTACGTGCCAGCAGCCGCGGTAATACGTAGGTGGCAAGCGTTATCCGGAATTATTGGGCGTAAAGCGAGCG
+
GGGGGGGGGGGGGGGGGGGGGGGGGGGGGGGGGGGGGGGGGGGGDGGGGGGGGGGGGGFGGGGGGGGGGGGGGGGGGGGGGFGGGGGGGGGGGGGGGGGGFGGGGGGGGGFCFGGFFFFGGGGGFFFGGGFGFGFFGFEGGGGGGGGCGFGECGGFFECFGGGGGGGGGGGEFGGGGGFGGGG87DGG7EEGGG>CCFDC:+CEGFG6C68CECEGGGGGE5?>FFFGCD=CDGDGFFF3*757
@M03364:276:000000000-BLYN8:1:1101:23328:5939 1:N:0:1
ACTCCTACGGGAGGCAGCAGTAGGGAATCTTCCGCAATGGGCGAAAGCCTGACGGAGCAACGCCGCGTGAGTGATGAAGGTTTTCGGATCGTAAAACTCTGTTATTAGGGAAGAACAAATGTGTAAGTAACTGTGCACATCTTGACGGTACCTAATCAGAAAGCCACGGCTAACTACGTGCCAGCAGCCGCGGTAATACGTAGGTGGCAAGCGTTATCCGGAATTATTGGGCGTAAAGCGCGCG
+
GGGGGGGGEGGGGGGGGGGGGGGGGGGGGFADCFGGGGGGGGGGGGGGGGGGGGGGGGGGCFEFGGGGGGGGGGGGGGGGFGGGGGGGGGCGGGGGGGGGGGGGGGGGGGGGGGGFFFGGGGGGGGGGGGGGGGGGGGGGGGGGGGGGGG7FFGGGGGGFGGG?CEFGGGGGCFFGGCFFGGF,DEFGGGGGGGGGCFGG9CFGGGFGFGGGD5AEFGGGGGGGGCFGGGGGGGGEFGFGGGGG
@M03364:276:000000000-BLYN8:1:1101:25996:5945 1:N:0:1
ACTCCTACGGGAGGCAGCAGTAGGGAATCTTCCGCAATGGGCGAAAGCCTGACGGAGCAACGCCGCGTGAGTGATGAAGGTTTTCGGATCGTAAAACTCTGTTATTAGGGAAGAACAAATGTGTAAGTAACTGTGCACATCTTGACGGTACCTAATCAGAAAGCCACGGCTAACTACGTGCCAGCAGCCGCGGTAATACGTAGGTGGCAAGCGTTATCCGGAATTATTGGGCGTAAAGCGCGCG
+
GGGGGGGGGGGGGGGGGGGGGGGGGGGGGGGGGFGEGGGGGFGGGGGGGGGGGGGGGGGGGGGGGGGGGGGGGGGGGGGGGGGGGGGGGGEGFFGGGGFGGGGE9FGGGGGGGGFFGFGCFFGGGGGGFFGGGGG9FCEGGGGGGGDGGGGGGGGGGGCGGGGGGGGG7FGGGGFGGDGG*DFGF7>EFE8ECEEE;EGGGGGGGGGF>FGGGCEG=CEGC*/:++:CGCFGGGGGF7FGGDGG
@M03364:276:000000000-BLYN8:1:1101:9491:5979 1:N:0:1
ACTCCTACGGGAGGCAGCAGTGGGGAATATTGCACAATGGGCGCAAGCCTGATGCAGCCATGCCGCGTGTATGAAGAAGGCCTTCGGGTTGTAAAGTACTTTCAGCGAGGAGGAAGGCGTTGTGGTTAATAACCGCAACGATTGACGCTACTCGCAGAAGAAGCACCGGCTAACTCCGTGCCAGCAGCCGCGGTAATACGGAGGGTGCAAGCGTTAATCGGAATTACTGGGCGTAAAGCGCACG
+
GGGGGGGGGGGG@FGGGGGGFGGDEGGGGGGC9FGGGGGGGGGGGGGGGGGGFGGGGFEF@FFGGGDFF6E?FGFGGGGGFFFFCFEDGEGGGGFGGGGGGGDAFDG7FCB:CFAFE,:BFFGGE=DDGFED@FE7F@7FBDDDC,@++<@<FEG7:CCFCCCEGGGGDG@@EFF@FECCFFGGGG87EDCCEC>7CFFFG*1:8;A*<FG5E;;;C++A5*;:++<:CCCEDD=EGC>73C)/
@M03364:276:000000000-BLYN8:1:1101:5475:6005 1:N:0:1
ACTCCTACGGGAGGCAGCAGTAGGGAATCTTCGGCAATGGACGAAAGTCTGACCGAGCAACGCCGCGTGAGTGAAGAAGGTTTTCGGATCGTAAAACTCTGTTGTTAGAGAAGAACAAGGACGTTAGTAACTGAACGTCCCCTGACGGTATCTAACCAGAAAGCCACGGCTAACTACGTGCCAGCAGCCGCGGTAATACGTAGGTGGCAAGCGTTGTCCGGATTTATTGGGCGTAAAGCGAGCG
+
GGGFGGGGGGGGGGGGGGGGGGGGGGGGGGGGGGGGGGGGGGGGGGGGGGEGGGGGGGGGGGGGGGGCFCFEFGGGGGGGGCFGGGGGGGGGGGGGGFGGGGGGGGGGGGGGGGFGGGGGGGGEGGGGGGGGGGGGGGGFGGGGGGEGFGGGGGGGGGFGGGGGCFGEGGGGGGGGGGGG>FGGGGGGGGGGGGGGGGGGGGFGBFGGGCFFGGGGEGGGGGGGGEF9EFGGGGGDFGFCDGGD
@M03364:276:000000000-BLYN8:1:1101:10423:6043 1:N:0:1
ACTCCTACGGGAGGCAGCAGTAGGGAATCTTCGGCAATGGACGAAAGTCTGACCGAGCAACGCCGCGTGAGTGAAGAAGGTTTTCGGATCGTAAAACTCTGTTGTTAGAGAAGAACAAGGACGTTAGTAACTGAACGTCCCCTGACGGTATCTAACCAGAAAGCCACGGCTAACTACGTGCCAGCAGCCGCGGTAATACGTAGGTGGCAAGCGTTGTCCGGATTTATTGGGCGTAAAGCGAGCG
+
GGGGFGGGGGGGGGGGGGFGGGGGGGGGGGGGGGGGGGGGGGGG7FFCFFGGGCFGEGGGGGGGGGGEFFEDFGGGGGGGDGEFFGGGGGGGGGGCFCFGFGGFGGDFEFGCFGGGGGCFFGF=DDFGGGGGFFGGGGG:FGGGGGEC@<BFGFCFGGGFGFCF,FFF@CGGGGDC7EGGFGFF@CFF8CCEDBEGCFFGCF;CCFGGGGG5:CEE:?E:C85129<EGFDGG<:79FC3DGGG
@M03364:276:000000000-BLYN8:1:1101:17247:6044 1:N:0:1
ACTCCTACGGGAGGCAGCAGTGGGGAATATTGCACAATGGGCGCAAGCCTGATGCAGCCATGCCGCGTGTATGAAGAAGGTCTTAGGGTTGTAAAGTACTTTCAGCGGGGAGGAAGGTGATAAAGTTAATACCTTTATCAATTGACGTTACCCGCAGAAGAAGCACCGGCTAACTCCGTGCCAGCAGCCGCGGTAATACGGAGGGTGCAAGCGTTAATCGGAATTACTGGGCGTACAGCGCACG
+
GGGGGGFGGGGDGGGGGGGGEFGGGFCGFGGGGGGGGGGGGGFCEGGGGFFFFFFFGCFGGFGGGEFCFFGGGFFFFEGFEFEA9EFGFFGCCFGGGGGGFDGGGGGGGGGGGECFFAFEFFFGE5,AFGGDFC<FCAEGGGGGGGFGGBFFCFE@CC@FGGGGGGGGGD7CGCGFGEFGGFBCFFGGEE>EE8CC9C<:EEGCGCE56<FGGCGGGGGGGGGGGGGFGGGFGCE*7>4DD3))
@M03364:276:000000000-BLYN8:1:1101:5415:6047 1:N:0:1
ACTCCTACGGGAGGCAGCAGTAGGGAATCTTCGGCAATGGACGAAAGTCTGACCGAGCAACGCCGCGTGAGTGAAGAAGGTTTTCGGATCGTAAAACTCTGTTGTTAGAGAAGAACAAGGACGTTAGTAACTGAACGTCCCCTGACGGTATCTAACCAGAAAGCCACGGCTAACTACGTGCCAGCAGCCGCGGTAATACGTAGGTGGCAAGCGTTGTCCGGAATTATTGGGCGTAAAGCGCGCG
+
GGGGGGGGGGGGGGGGGGGGGGGGGGGGGGGGGGGGGGGGFGGGGGGGGGGGGGGGGGGGGGGGGGGFGGGGGGGGGGGGFGGGGGGGGGGGGGGGGGGGGGGGGGFFGGGGGGGGGGGGGGGFGGGGGGGGGGGGGGFCEC=FG?EGGGFGGGGFFGGGGGGGGGGGGGGGGGFGGGGGGGGGGGGFEGGEGGGGGGGGGGGC<FFCGCEFGED=CECGDE:EFCCFGECFGGGGGGGGGGG<
@M03364:276:000000000-BLYN8:1:1101:5279:6060 1:N:0:1
ACTCCTACGGGAGGCAGCAGTAGGGAATCTTCGGCAATGGGGGCAACCCTGACCGAGCAACGCCGCGTGAGTGAAGAAGGTTTTCGGATCGTAAAACTCTGTTGTTAGAGAAGAACGTTAAGTAGAGTGGAAAGTTACTTAAGTGACGGTATCTAACCAGAAAGGGACGGCTAACTACGTGCAAGCAGCCGCGGAAATACGTAGGTCCCAAGCGTTGACCGGATTTATTGGGCGTAAAGCTAGC
+
FGGG@@FE6C:;FFGGEEGDFFFFFF<EDGGFDFCCEGGGFEFDCDC,8@EFCFECCFEF8@>>@+7@=FCFF9FFFDFGGG,?,@CFGC:A<EFFGFFFG<FFBBEEGGGF8FDDC:AFGGADFF?C,=FFEGGGGGGCAFGGDCGFGGFEFFGCCFBFDEEBDFGC:CECFC,?F2>C,6*6CGE,C8C*3B*=E2B9C9?2:>+?::CCGGGEE*<+7C55;6?9+9CF4CEGGGCF7:42
@M03364:276:000000000-BLYN8:1:1101:19585:6068 1:N:0:1
ACTCCTACGGGAGGCAGCAGTGGGGAATATTGCACAAGGGGCGCAAGCCTGATGCAGCGACGCTGCGTGGGGGAGGACGGCCTTCGGGTTGTAAACCCCTTTCGGCAGGGACGAAGCGTTTGGGACGGTACCTGCATAAGAAGACCCGGCGAACTACGTGCCAGCAGCCGCGGTAATACGTAGGGTGCGAGCGTTGTCCGGAATGAATGGGCGGAAAGAGCTCGTGGGCGGTTTGTCGCGCAGG
+
FGDG<@CFG77@:C@;7FF8C<-CFCF@FCEE9@A@E<@@F@FD@CB@C89CF<@EEGGD@>+,B>FBFC=FF@+@FFGC>F:,C@FGFC:FADC<3>BFDFDCFGCFEG+DCFFG:*@:*C7:<,5>>E<FC<,,7<:CB;C,,4,<F@*411=9FCE85CEE*CC*@CC?EECGC:9;3<@8/*/1:8E*/**2;E98C8C8+++0<EA*/*:CC/::*+02**2:*:C79*2:07*9))1)
@M03364:276:000000000-BLYN8:1:1101:6547:6088 1:N:0:1
ACTCCTACGGGAGGCAGCAGTAGGGAATCTTCGGCAATGGACGAAAGTCTGACCGAGCAACGCCGCGTGAGTGAAGAAGGTTTTCGGATCGTAAAACTCTGTTGTTAGAGAAGAACAAGGACGTTAGTAACTGAACGTCCCCTGACGGTATCTAACCAGAAAGCCACGGCTAACTACGTGCCAGCAGCCGCGGTAATACGTAGGTGGCAAGCGTTGTCCGGATTTATTGGGCGTAAAGCGAGCG
+
AFGFGECFGGGGGGGGGFCFFFFGGFGGCEFEG7FGGGGGFEGGGGGEFGGFGGGGGGGGGGGCGGGGGGGFGGGFGGFFDGGGFEEG@FFCFGC<BF<FGGGG=EFGEFFAECFDGGGGGGG:FGGGGGF9BFGGFGGEFFGGGGGGGGF99FFFGGFG:DFGGGFGGGGEGGFGGGGGFFGFGGGGGEGDC=ECFGEFEFGGEGC>CCCFEEEG=+CEGD5CCF?0<CCDGGGGFC:DGGGC
@M03364:276:000000000-BLYN8:1:1101:15533:6088 1:N:0:1
ACTCCTACGGGAGGCAGCAGTGGGGAATATTGCACAATGGGCGCAAGCCTGATGCAGCCATGCCGCGTGTATGAAGAAGGCCTTCGGGTTGTAAAGTACTTTCAGTCGGGAGGAAGGTGTCAAGGTTAATAACCTTGGCAATTGACGTTACCGACAGAAGAAGCACCGGCTAACTCCGTGCCAGCAGCCGCGGTAATACGGAGGGTGCAAGCGTTAATCGGAATTACTGGGCGTAAAGCGCACG
+
GGGGGGGGGGGGGGGGGGGGGGGGGGGGGGGGGGGGGGFGGGGGGGGGGGGEGGGGGGGGGGFGGEE@FCGGGGGGGGGGGFGGGGGGFGGGGGGGGFFFGGGGGF?FGGGGGGGGG8F5ACGGGEFAFFGFGFGGGGGGGGGGGGGEGGGFBFGGGGGGFFGGGGGGDFGGGGGGGGFGGGGE>FGGFGGGGGGGGFFCE:CEGGECGGGGECDEGGGGGGGFGFCCFGGGG<EEGGCGGGD3
@M03364:276:000000000-BLYN8:1:1101:8379:6118 1:N:0:1
ACTCCTACGGGAGGCAGCAGTGGGGAATATTGCACAATGGGCGCAAGCCTGATGCAGCCATGCCGCGTGTATGAAGAAGGCCTTCGGGTTGTAAAGTACTTTCAGTCGGGAGGAAGGTGTCAAGGTTAATAACCTTGGCAATTGACGTTACCGACAGAAGAAGCACCGGCTAACTCCGTGCCAGCAGCCGCGGTAATACGGAGGGTGCAAGCGTTAATCGGAATTACTGGGCGTAAAGCGCACG
+
GGGFGGCEEGEGGGGGGGGGGGGFGCGGGGGFGEGGFGGGGGGG@BFGGGEFGGGCGGFGGGFGGEGFGGFGGGGGGFGGGGGGGGDGD@FEFDCEGGGGGGDGGGGBFGC>@F,FEF<FGGAFEFGGFGGFFGGGGGGGGGGGG9FFFF@FE>ECF@CD3@F<FGGGGDGGCFGCCEGFGFF;8CFGGGDEGGEGGGGGE;EBCEECFCF5EGGCCFGGG58C6<CFCGGGGDGDGC>C<GG<
@M03364:276:000000000-BLYN8:1:1101:16404:6128 1:N:0:1
ACTCCTACGGGAGGCAGCAGTGGGGAATATTGCACAATGGGCGCAAGCCTGATGCAGCCATGCCGCGTGTATGAAGAAGGCCTTCGGGTTGTAAAGTACTTTCAGCGGGGAGGAAGGTGATAAAGCGAATACCTTTATCAATTGACGTTACCCGCAGAAGAAGCACCGGCTAACTCCGTGCCAGCAGCCGCGGTAATACGGAGGGTGCAAGCGTTAATCGGAATTACTGGGCGTAAAGCGCACG
+
GGGGGGGGGGGGGGGGGGGGGGGGGGGGGGGGGGGGGGGGGGGGGGGGGGGGGGGGGGGGGGGGGGGGFFGGGGGGGGFFGGGCFGGGGGGGGGGGGGGGGGGGGGFDFFFFGGGGGGGGGGDGFGGGGGGGGGGGGGGGGGCFGGGGGGGGGGGGGGGGFGGGGFGEGGGGGGGGGGGGEGGGFGGGGGCEGEEEGGFGGGGGGEGEFGGGGGGGGGGGGGGGGDGGCFGGGGCGGGGDGGGD
@M03364:276:000000000-BLYN8:1:1101:7954:6146 1:N:0:1
ACTCCTACGGGAGGCAGCAGTGGGGAATATTGCACAATGGGCGCAAGCCTGATGCAGCCATGCCGCGTGTATGAAGAAGGCCTTCGGGTTGTAAAGTACTTTCAGCGAGGAGGAAGGCATTAAGGTTAATAACCTTAGTGATTGACGTTACTCGCAGAAGAAGCCCCGGCTAACTCCGTGCCAGCAGCCGCGGTAATACGGAGGGTGCAAGCGTTAATCGGAATTACTGGGCGGAAAGCGCACG
+
GGGCEDFGGDG7CFCFGGGGEFFGGGDFG@FGGFFGCFF,ECFFC:FFG,FAFFFCGGGFGAEFFGGGCF,CE9FFGG=@8<FEDCGFFCDEFEGF<AFGGGGFGFGECE+FEFGEEFGGGGFAE<BEFGGGGDDG,AAB5AFBDFGEFGDGBF@CCFGGGGG7,@@FG@E7,6@AFGFC::>DFGGGGDDE5::8CFGFDC:7E8BC+A?FE*AECC9CEGGFC?FFC6/*/)/>)9DGD<DC
@M03364:276:000000000-BLYN8:1:1101:24384:6153 1:N:0:1
ACTCCTACGGGAGGCAGCAGTGGGGAATATTGCACAATGGGCGCAAGCCTGATGCAGCCATGCCGCGTGTATGAAGAAGGCCTTCGGGTTGTAAAGTACTTTCAGCGGGGAGGAAGGGATGAGCCTTAATACGGTTCGTCATTGACGTTACCCGCAGAAGAAGCACCGGCTAACTCCGTGCCAGCAGCCGCGGTAATACGGAGGGTGCAAGCGTTAATCGGAATTACTGGGCGTAAAGCGCACG
+
GGGGGGGGGGGGGGGGGGGGGGGGGGGGGGGGGGGGGGGGGGGGGGGGGGGGGGGGGGGGGGGGGGGGGGGGGGFGGGGGGGGGGGGGGEGGGGGGGGGGGGGGGGG7FEGGGGGGGCBFGFGGGGGGGGGGGGGGGDFGGFGGGGGGGGGGGGGGGGGGGGGGGGGGGGGGGGGGGGGGGGGGGGGGGGGGGGGGGGGGGGGGGGGGGC?FGGGGGGGGGGGGGGGGGGFFGGGGGGGGGGGD
@M03364:276:000000000-BLYN8:1:1101:3927:6155 1:N:0:1
ACTCCTACGGGAGGCAGCAGTGGGGAATATTGCACAATGGGCGCAAGCCTGATGCAGCCATGCCGCGTGTATGAAGAAGGCCTTCGGGTTGTAAAGTACTTTCAGTCGGGAGGAAGGTGTCAAGGTTCATAACCTTTGGAATTGACGTTAGCGACAGAAGAAGCACCGGCTAACTCCGTGCCAGCAGCCTCGGTAAGACGGAGGGTGCAAGCGTTAATCGGAATTACTGTGCGTAAAGCGCACG
+
GGGCFGF-@@FGEDFEGGDE;C-C:@CFFFFGG@<6FF@F8F:7+6@FGF8E,6FEF@,C@FF6+@@F:F,EFCGCFGC=,=,5C,,+,8+BBFF,E?5<EEF<E9,8+@:FFGG87<AA<F,:,CF,,8CF,3BD,,,::F<,7<:+@F+,++3@FF7>,33,5>33C7:F>FGGCEFCFF;D*>,B88,=:=;82CBE*1CB7CE5<9+333:*=FGG5=/C+03:A++CDDGE**:)5CG)
@M03364:276:000000000-BLYN8:1:1101:10689:6165 1:N:0:1
ACTCCTACGGGAGGCAGCAGTGGGGAATATTGCACAATGGGCGCAAGCCTGATGCAGCCATGCCGCGTGTATGAAGAAGGCCTTCGGGTTGTAAAGTACTTTCAGTCGGGAGGAGGGTGTCAAGGTTAATAACGTTTGCAATTGACGTTACCGACAGAAGAAGCACCGGCTAACTCCGTGCCAGCAGCCGCGGTAATACGGAGGGTGCAAGCGTTAATCGGAATTACTGGGCGTAAAGCGCACG
+
GGGGGGGGGGGGGGGGGGGGGGGGGGGGGGGGF<FGGGGGGGGGGGGGGGGG9CFGGG8F9FGGGGGGG:F<FGGGGGGGGCGGGGGGGGGGGGG9FAGGGG<<,<?CFGGC:F++>B?>,C5FGG,,BF?FG+8:,+5:,:,3736F<FG,333:F,@<,,33,@35C:FDG7,D:*5@*4,?@C,4CE58CG81+5<;E*3:*BE8C+>8/2;*:0+*:8;5+0:0A+C5>GGG**:33C<C
@M03364:276:000000000-BLYN8:1:1101:19420:6178 1:N:0:1
ACTCCTACGGGAGGCAGCAGTAGGGAATCTTCGGCAATGGGGGCAACCCTGACCGAGCAACGCCGCGTGAGTGAAGAAGGTTTTCGGATCGTAAAACTCTGTTGTTAGAGAAGAACGTTAAGTAGAGTGGAAAGTTACTTAAGTGACGGTATCTAACCAGAAAGGGACGGCTAACTACGTGCCAGCAGCCGCGGTAATACGTAGGTCCCAAGCGTTGTCCGGATTTATTGGGCGTAAAGCGAGC
+
GGGGGGGGGGGGGGG;FGFFGGGGGGGGFGGGFGDGGGGGGGGEGGGGGGGGGGGGGGGGGGGGGGGGGCGFGGGGGGGGGGGGGGGGGGGGG=F@AFGGGGGGGGGGGGGGFGGGGGGG?FGGGDGGFDFFDGFFGGGGGGGGGGGGGGGGFGGGGGGGGGGGGGGFGEGGGCFGGGFG:BFGFCFGGFGGGE1:CEGGGGG8EB9CGGGGFG?EEEGGGGGDGFGGGCF5D)::9*:>CDD3
@M03364:276:000000000-BLYN8:1:1101:18819:6181 1:N:0:1
ACTCCTACGGGAGGCAGCAGTGGGGAATATTGCACAATTGGCGCAAGCCTGATGCAGCCATGCCGCGTGTGTGAAGAAGGCCTTCGGGTTGTAAAGCACTTTCAGCGAGGAGGAAGGTGGTGAACTTAATACGTTCTTCAATTGACGTTACTCGCAGAAGAAGCACCGGCTAACTCCGTGCCAGCAGCCGCGGTAATACGGAGGTTGCAAGCGTTAATCGGAATTACTGGGCGTAAAGCGCACG
+
GGGGGGGGGGGGGGGGGGGGGGGGGGGGGGGGC,EFGGAFGGGGGGGGGGGGF<FGGGDG<FGGGGGGGB,6CF<FGGGGGCFGGGGGGGGGGGGCABFFGG95,C7+6CC@ECF8=,4+4+<??FB<,EBBFD38+,,,,AA5?,+@=FGGF7++C7,@<33,DFGDEECGG>;E,:*@<7,?EDC2BEC:CGECCB+*=**81*=8E?+@8CE=5C:*:5EF6+32<087><E5*0?7)9//
@M03364:276:000000000-BLYN8:1:1101:9274:6188 1:N:0:1
ACTCCTACGGGAGGCAGCAGTAGGGAATCTTCGGCAATGGGGGCAACCCTGACCGAGCAACGCCGCGTGAGTGAAGAAGGTTTTCGGATCGTAAAACTCTGTTGTTAGAGAAGAACGTTAAGTAGAGTGGAAAGTTACTTAAGTGACGGTATCTAACCAGAAAGGGACGGCTAACTACGTGCCAGCAGCCGCGGTAATACGTAGGTCCCAAGCGTTGTCCGGATTTATTGGGCGTAAAGCGAGC
+
FGDF,CFFGDEEFFGGGCGGGFGGEGGEFGGGDFFECFFGFGEECGFGG,:CEF++CC@EFFGCFCG>>CFCEFGGFGEFGGFGGGGGGGGGCFCGEFGGGGDFGGGCDGFGGGG8CFDGFFG9<<F5?=F?F8>C,:DFGCFD9F9FGBF+FFG,:>FGCFGCF*@3<7*C<D,>A,><E*=F7*4<CCC:EC8**5<2*254:?EEGF?=C521=E73:EG:EGGGGGC>731><3>FDC3/
@M03364:276:000000000-BLYN8:1:1101:14551:6194 1:N:0:1
ACTCCTACGGGAGGCAGCAGTGGGGAATATTGCACAATGGGCGCAAGCCTGATGCAGCCATGCCGCGTGTATGAAGAAGGCCTTCGGGTTGTAAAGTACTTTCAGCGGGGAGGAAGGGAGTAAAGTTAATACCTTTGCTCATTGACGTTACCCGCAGAAGAAGCACCGGCTAACTCCGTGCCAGCAGCCGCGGTAATACGGAGGGTGCAAGCGTTAATCGGAATTACTGGGCGTAAAGCGCACG
+
GGGGGGGGGGGGGGGGGGGGGGGGGGGGGGGGGGGGGGGGGGGGGGGGGGGGGGGGGGGGGGGGGGGGGGGGDFGGGGGGGGGGGGGGGGGGGGGGGGGGGGGGGGGGGGGGGGGFGGGGGGDGGGGGGGGGGGGGGGGGGGGGGGGGGGGGGGGGGGGGGGGGGGGGGGGGGGGGGGGGGGGGGGGGGGGGGGGGGGGGGGGGGGGGGGGGGGGGCGGGGGEGGGGGCGGGGG=EFGGGDDG3
@M03364:276:000000000-BLYN8:1:1101:14036:6198 1:N:0:1
ACTCCTACGGGAGGCAGCAGTGGGGAATATTGCACAATGGGCGCAAGCCTGATGCAGCCATGCCGCGTGTATGAAGAAGGCCTTCGGGTTGTAAAGTACTTTCAGCGGGGAGGAAGGGAGTAAAGTTAATACCTTTGCTCATTGACGTTACCCGCAGAAGAAGCACCGGCTAACTCCGTGCCAGCAGCCGCGGTAATACGGAGGGTGCAAGCGTTAATCGGAATTACTGGGCGTAAAGCGCACG
+
GGGGGGGGGGGGGGGGGGGGGGGGGGGGGGGGGGGGGGGGGGGGGGGGGGGGGGGGGGGGGGGGGGGGGGGGGGGGGGGGGGGGGGGGGGGGGGGGGGGGGGGGGGGGGGGGGGGGGGGGGGGDGGGGGGGGGGGGGGGGGGGGGGGGGGGGGGGGC<FFGGGG:FGGGGGGGGGGGGGGGGGGGGGGGGGGGGGCFFGGGCGGG>EGGGGGGGGGGGGGGGDGGF7CGGGGGGGGGGGGGGG3
@M03364:276:000000000-BLYN8:1:1101:20923:6210 1:N:0:1
ACTCCTACGGGAGGCAGCAGTAGGGAATCTTCCGCAATGGGCGAAAGCCTGACGGAGCAACGCCGCGCGAGTGAAGAAGGTTTTCGGATCGTAAAACTCTGTTGTTAGAGAAGAACGTTAAGTAGAGTGGAAAGTTACTTAAGTGACGGTATCTAACCAGAAAGGGACGGCTAACTACGTGCCAGCAGCCGCGGTAATACGTAGGTCCCAAGCGTTGTCCGGATTGATTGGGCGTAAAGCGATC
+
FCFGAEFFGGEGDGGGGECEGGGGGGGGGFGFFGDDG;EGGGGGG7FGGGGGGE7CEDGEA@GGGGG+=C7@AFFFGGGG=FBFCE@:+@FFGGGGC8FEFFEC4EBEDEGGGGG@F=DDDCECF9DF9=9B93CFEDGA3@DFDF<FEEC7>FGGCFFFC>FFF7F>CED*>FCFC@CC,88BFFFCC:5*:B:CEFGC8:9*;CCC*<CFCGGG51<C:5**;89CCC8E4CCEDGGGGG*9
@M03364:276:000000000-BLYN8:1:1101:18871:6245 1:N:0:1
ACTCCTACGGGAGGCAGCAGTAGGGAATCTTCGGCAATGGGGGCAACCCTGACCGAGCAACGCCGCGTGAGTGAAGAAGGTTTTCGGATCGTAAAACTCTGTTGTTAGAGAAGAACGTTAAGTAGAGTGGAAAGTTACTTAAGTGACGGTATCTAACCAGAAAGGGACGGCTAACTACGTGCCAGCAGCCGCGGTAATACGTAGGTCCCAAGCGTTGTCCGGATTTATTGGGCGTAAAGCGAGC
+
GGGGGGGGGGGGGGGGGGGGGGGGGGGGGGGGGGGGGGGGGGGGGGGGGGGGGGGGGGGGGGGGGGGGGGGGGGGGGGGGGGGGGGGGGGGGGGGGGGGGGGGGGGGGGGGFGGGGGGGGGGFGGGFGGCFGGGGGGGGGGGGGGGGGGGGGGGGGGGGFGGGGGGGGGGGGGGGGGGGGEFGGGGGGGGGGGGGGGGGGFFGGGGGGGGFGGGEGGGGGGGGDCF??FGGGDDGGGGGDGGG5
@M03364:276:000000000-BLYN8:1:1101:15243:6248 1:N:0:1
ACTCCTACGGGAGGCAGCAGTAGGGAATCTTCGGCAATGGACGAAAGTCTGACCGAGCAACGCCGCGTGAGTGAAGAAGGTTTTCGGATCGTAAAACTCTGTTGTTAGAGAAGAACAAGGACGTTAGTAACTGAACGTCCCCTGACGGTATCTAACCAGAAAGCCACGGCTAACTACGTGCCAGCAGCCGCGGTAATACGTAGGTGGCAAGCGTTGTCCGGATTTATTGGGCGTAAAGCGAGCG
+
GGGGGGGGGGGGGGGCFGDFGGGGGGGGGGGGGGGGGGGGCFGGEDFGGGGGGGGGGGDGGCEGGDGGG,BFFCGGFFGGGFGGGGG7FGGGGGGGGGGGGGGGGG9FEFFGGFGGGGGFGGGFC=CDAFGGGGGGA>FEFGGGFGGGGGGCFCA=F<FGGGGGGFGGGGGGGGGG7CFGGGGFFGG>EGBE8CE>CGFF?CFGECFGG?@FGGEC=CCEGEC=C9:FCGFGGGGEGFF<<<<7
@M03364:276:000000000-BLYN8:1:1101:20875:6268 1:N:0:1
ACTCCTACGGGAGGCAGCAGTGGGGAATATTGCACAATGGGCGCAAGCCTGATGCAGCCATGCCGCGTGTATGAAGAAGGCCTTCGGGTTGTAAAGTACTTTCAGTCGGGAGGAAGGTGTCAAGGTTAATAACCTTGGCAATTGACGTTACCGACAGAAGAAGCACCGGCTAACTACGTGCCAGCAGCCGCGGTAATACGTAGGGTGCGAGCGTTAATCGGAATTACTGGGCGTAAAGCGGGCG
+
GGGGGGGGGGGGGGGGGGGGGGGGGGGGGGGGGGGGGGGGGGGGGGGGGGGGGGGGGGGGGGGGGGGGGBCFFFEGFGFGFGGGGGGDCFGGGGGGGGGGGGGGGFCGGGBFGGFGEFEGG9EGFFGFFG9E<F,CFGGGFF9FAECF=FGGE:FFDGGGGCCFFGGG77C7FGFCGGFFCG9DFFFDGEE:BCCGF9CFF9CEG8***=ECECGA5?FGEEGG?:CGGGGFGDEEDCFGGGDD
@M03364:276:000000000-BLYN8:1:1101:20920:6286 1:N:0:1
ACTCCTACGGGAGGCAGCAGTAGGGAATCTTCGGCAATGGACGAAAGTCTGACCGAGCAACGCCGCGTGAGTGAAGAAGGTTTTCGGATCGTAAAACTCTGTTGTTAGAGAAGAACAAGGACGTTAGTAACTGAACGTCCCCTGACGGTATCTAACCAGAAAGCCACGGCTAACTACGTGCCAGCAGCCGCGGTAATACGTAGGTGGCAAGCGTTGTCCGGATTTATTGGGCGTAAAGCGAGCG
+
GGGGGGGGGGGGGGGGGGGGGGGGGGGGGGGGGGGGGGGGGGGGGGGGGGGGGGGGGGGGGGGGGGGGGGGGGGGGGGGGGGGGGGGGGGGGGGGGGGGGGGGGGGGGGGGGGGGGGGFGGGGGGGGGGGGGGGGGGGGECFGGGGGGGGGGGGGGGGGGGGGGGGGGGGGGGGGFFGGGGGGGGFCGFGGGGGDGGGGGFFGGGGGGGGGGGGGGGFGGGGGEFGGGGGGGGGGGGGFDGGDC
@M03364:276:000000000-BLYN8:1:1101:10639:6358 1:N:0:1
ACTCCTACGGGAGGCAGCAGTGGGGAATATTGCACAATGGGCGCAAGCCTGATGCAGCCATGCCGCGTGTATGAAGAAGGCCTTCGGGTTGTAAAGTACTTTCAGCGGGGAGGAAGGGAGTAAAGTTAATACCTTTGCTCATTGACGTTACCCGCAGAAGAAGCACCGGCTAACTCCGTGCCAGCAGCCGCGGTAATACGGAGGGTGCAAGCGTTAATCGGAATTACTGGGCGTAAAGCGCACG
+
GGGGGGGGGGGGGGGGGGGGGGGGGGGGGGGGGFGGGGGGGGGGGGGGGGGGGGGGGGGGGGGGGGGGGGGGGGFGGGGGGGGGGGGGFGGGGGGGGGGGGGFGGGGGGGGGGEGFGGFGGGCGGFEGGGGGGGGCAFA3<FFGGGCFGGGFGEEC7@FGGGGGGFGEGGGGGGGGGGDEEGGGGGGGGGGGGGGGGGDFCEE>E;>ECFGGGGGGGCGGGGDGG79CCCFGGGGGC>>37DD)
@M03364:276:000000000-BLYN8:1:1101:11614:6368 1:N:0:1
ACTCCTACGGGAGGCAGCAGTAGGGAATCTTCGGCAATGGGGGCAACCCTGACCGAGCAACGCCGCGTGAGTGAAGAAGGTTTTCGGATCGTAAAACTCTGTTGTTAGAGAAGAACGTTAAGTAGAGTGGAAAGTTACTTAAGTGACGGTATCTAACCAGAAAGGGACGGCTAACTACGTGCCAGCAGCCGCGGTAATACGTAGGTCCCAAGCGTTGTCCGGATTTATTGGGCGTAAAGCGAGC
+
GGGGGGGGGGGGGGGGGGFGGGGGGGGGGGGGGGGGGGGGGGGGGGGFGGGGGGGGGGGGGGGGGGGGGGGGGGGGGGGGGFGGGGGGGCFFFGGGGGGGGGGGGGGGGGGGGGGGGFGFGGGGGGGGGF9FGGGGGGGGGGGGFGGGGGGFFFGGGGGGGGGGCFGFGGGGGGGGGGGGGGGGGGGGGGGGGGGGGGDCFGGGGGGGFGGGGGGGGGGGGGGGGGGGGGGGGGGGGGGGGGG<
@M03364:276:000000000-BLYN8:1:1101:20327:6389 1:N:0:1
ACTCCTACGGGAGGCAGCAGTAGGGAATCTTCCGCAATGGGCGAAAGCCTGACGGAGCAACGCCGCGTGAGTGATGAAGGTTTTCGGATCGTAAAACTCTGTTATTAGGGAAGAACAAATGTGTAAGTAACTGTGCACATCTTGACGGTACCTAATCAGAAAGCCACGGCTAACTACGTGCCAGCAGCCGCGGTAATACGTAGGTGGCAAGCGTTATCCGGAATTATTGGGCGTAAAGCGCGCG
+
GGGGGGGGGGGGGGGGGGGGGGGGGGGGGGGGGGGGGGGGGGGGGGGGGGGGGGGGGGGGGGGGGGGGGGGGGGGGGGGGGGGGGGGGCEGGGGGGGGGGGGGGGGGGGGGGGGGGGGGGGFGGGGGEGGGGGGGGGGGGGGGGGGGGGGGGGGGGGGGGGGGGGGGGGGGGGGGGGGGGGGGGGGGGCGEGGGGGGGGGFGGEFGGGGGGGGGDGFGGEGGGGGGFGGGGEGGGDGFGGCDDG
@M03364:276:000000000-BLYN8:1:1101:19984:6399 1:N:0:1
ACTCCTACGGGAGGCAGCAGTGGGGAATATTGCACAATGGGCGCAAGCCTGATGCAGCGACGCCGCGTGGGGGATGACGGCCTTCGGGTTGTAAACCCCTTTCGGCAGGGACGAAGCTTTTGTGACGGTACCTGCATAAGAAGCACCGGCTAACTACGTGCCAGCAGCCGCGGTAATACGTAGGGTGCGAGCGTTGTCCGGAATTACTGGGCGTAAAGAGCTCGTAGGTGGTTTGTCGCGTCGT
+
GGGGGGGGGGGGGGGGGGGGGGGGGGGGGGGGGGGGGGGGGGGGGGGGGGGGGGGGGGGGGGGGGGGGGGGGGGGGGGGGGGGGGGGGGGGGGGGGFFGGGGGGGGGGGGGGGDEGGGGGGGGGFGGGGGGGGGGGGGGGGGGGGGFGGGGGGGGGGGGGGGGGGFFGGGDGGGDGGGGGGGFGGGGGDGGGGGGGGGGGGDGFGFGGGGGGGGGGD77CGG67/AFGGGGGGGDGGCGDGDD/
@M03364:276:000000000-BLYN8:1:1101:18760:6409 1:N:0:1
ACTCCTACGGGAGGCAGCAGTAGGGAATCTTCGGCAATGGGGGCAACCCTGACCGAGCAACGCCGCGTGAGTGAAGAAGTTTTTCGGTTTGTAAAACTCTGTTGTTAGAGAAGAACGTTAAGTTGAGTGGAAAGTTACTTAAGTCAAGGTATCTAACCAGAAAGGGACGGCTAACTACGTGCCAGCCGCCGCGGTCATACGTAGGTCGCAAGCGGTGTGCGGACTGAATGGGCGTAAAGCGAGG
+
GGGGGGGGGGGDGGGGGGGGG9FGGGGG9AF9@;FGGG<FFGE+@FFGGGGFEF+CFGEGGGGGGGGGGGD<FGFFGGG5<F?FFEG+4+BFGGGGDGGGCG<,B<EF,CFEGG,BFB,B+C,58,,C?=F,>=>9<,:3@,>F,,,:>FF,3@,,@,8CE<,3D3::F**CE,2?CEG,FCFG78*=1:8**8:13C+9:BEGGG+*18*81;*/2C*+*/***/+++0<0*)****0*//9)
@M03364:276:000000000-BLYN8:1:1101:19178:6432 1:N:0:1
ACTCCTACGGTAGGCAGCAGTAGGGAATCTTCCGCAATGGGCGAAAGCCTGACGGAGCAACGCCGCGTGAGTGATGAAGGTTTTCGGATCGTAAAACTCTGTTATTAGGGAAGAACAAATGTGTAAGTAACTGTGCACATCTTGACGGTACCTAATCAGAAAGCCACGGCTAACTACGTGCCAGCAGCCGCGGTAATACGTAGGTGGCAAGCGTTATCCGGAATTATTGGGCGTAAAGCGCGCG
+
GGGGGGGGGGGGGGGGGGGGGGGGGGGGGGGGGGGGGGGGGGGGGGGGGGGGGGGGGGGGGGDGGGGGGGGGGGGGGGGGGGGGGGGGGGGGGGGGGGGGGGGGGGGDGGFGGGGGGGCGGGGGGGGGGGGGGGGGGGGGGGGGGGDEGGGGGGGGGGGGGGGGGGGGGGGGGGGDFGGGGGFGGFGGFGGGGGGGGGGGEFGGGGFGGCFGGGGGGGCEDGGFGGGGFFGGGGGGGGFGDDGG
@M03364:276:000000000-BLYN8:1:1101:18821:6436 1:N:0:1
ACTCCTACGGGAGGCAGCAGTGGGGAATATTGCACAATGGGCGCAAGCCTGATGCAGCCATGCCGCGTGTATGAAGAAGGCCTTCGGGTTGTAAAGTACTTTCAGCGGGGAGGAAGGGATGAGCCTTAATACGGCTCGTCATTGACGTTACCCGCAGAAGAAGCACCGGCTAACTCCGTGCCAGCAGCCGCGGTAATACGGAGGGTGCAAGCGTTAATCGGAATTACTGGGCGTAAAGCGCACG
+
GGGGGGGGGGGGGGGGGGGGGGGGGGGGGGGGGGGGGGGGGGGGGGGGGGGGGGGGGGGGGGGGGGGGGGGGGGGGGGGGGGGGGGGGGGGGGGGGGGGGFGGGGGGGGGCFGGGGGGGGGGGGGGGGGGGGGGGGGGGGGGGGGGGGGGGGGGGGGGGGGGGGGGGGGGGGGGGGDEGGGGGGGGGGGGGGGGGGGGGGGGGGGGGGGGFGGEGGGGFGGGGGGGFGGGGGG3:EGGGGGGGD
@M03364:276:000000000-BLYN8:1:1101:4618:6454 1:N:0:1
ACTCCTACGGGAGGCAGCAGTAGGGAATCTTCCGCAATGGGCGAAAGCCTGACGGAGCAACGCCGCGTGAGTGATGAAGGGTTTCGGCTCGTAAAACTCTGTTATTAGGGAAGAACATATGTGTAAGTAACTGTGCACATCTTGACGGTACCTAATCAGAAAGCCACGGCTAACTACGTGCCAGCAGCCGCGGTAATACGTAGGTGGCAAGCGTTATCCGGAATTATTGGGCGTAAAGCGCGCG
+
GGGGGGGGGGGGGGGGGGGGGGFGGGGGGGGGGGGGGGGGGGGGGGGGGGGGGGGGGGGGGGGGGDGGGGGGGGGGGGGGGGGGGGGGGGGGGGGGGGGGGEGGGGGGGGGGGGGGGGGGGGGGGGGGGGGGGGGGGGGGGGFGGGGGGGGGGGGGGGFGGGGGGGG7FFEGGGGGGGFGGGGGGGGGGGGGGGGGFGGGGGGGGGGFGGC=CEGGGGG=EGGGCCCFGGGFGGCGGGGDGGGD
@M03364:276:000000000-BLYN8:1:1101:9431:6472 1:N:0:1
ACTCCTACGGGAGGCAGCAGTAGGGAATCTTCCGCAATGGGCGAAAGCCTGACGGAGCAACGCCGCGTGAGTGATGAAGGTTTTCGGATCGTAAAACTCTGTTATTAGGGAAGAACAAATGTGTAAGTAACTGTGCACATCTTGACGGTACCTAATCAGAAAGCCACGGCTAACTACGTGCCAGCAGCCGCGGTAATACGTAGGTGGCAAGCGTTATCCGGAATTATTGGGCGTAAAGCGCACG
+
GGGGGGGGGGGGGGGGGGGFGGGGGGGGGGGFFFGGGGGGGGGGGGGGGGGGGGDGGDGGGGGGGGGGGFGGGGGGGFGGGGGGGGGGGEGGGGGGGGGGGGGGGFGFGGGFGGGGGGGGGGGGGGGGGGGGGFGFCFGFDFGGGGGGGGGGGGGGGGGGGGGGGFGDGDGGGGGGGGFFGGGGFGGGCEGGGGGGDFGG:EGGGGGGGGGFEE=C5FFGDE5CFFGGFFGGGG5CDFGGGDGD
@M03364:276:000000000-BLYN8:1:1101:3885:6488 1:N:0:1
ACTCCTACGGGAGGCAGCAGTGGGGAATATTGCACAATGGGCGCAAGCCTGATGCAGCCATGCCGCGTGTATGAAGAAGGCCTTCGGGTTGTAAAGTACTTTCAGCGGGGAGGAAGGGAGTAAAGTTAATACCTTTGCTCATTGACGTTACCCGCAGAAGAAGCACCGGCTAACTACGTGCCAGCAGCCGCGGTAATACGTAGGTGGCAAGCGTTATCCGGAATTATTGGGCGTAAAGCGCGCG
+
GGGGGGGGGGDCFGGGGGGGGGGGGGGGGGGGGGGGGGGGGGGGEGGDCFGFGGGGGGGGGGGGGGGGGGGGGGGGGGGGGGGGGGGGGGGGGGGGGGGGGGGGGGGGGGGGGD>DCFGGGGDAFGGGGGFGGGGGGGGGGGGGGGGGGGGGGGGCFEFFGGGGGGGGGGGGGGGGGGFGGGFFGDGGGGGGGGE8FDFGCCGGGGGGGGC=EEE5CGDGGEGGG7CDCEC=<DEEGGCDGCCC
@M03364:276:000000000-BLYN8:1:1101:9724:6518 1:N:0:1
ACTCCTACGGGAGGCAGCAGTAGGGAATCTTCCACAATGGACGAAAGTCTGATGGAGCAACGCCGCGTGAGTGAAGAAGGGTTTCGGCTCGTAAAGCTCTGTTGTTAAAGAAGAACGTGGGTGAGAGTAACTGTTCACCCAGTGACGGTATTTAACCAGAAAGCCACGGCTAACTACGTGCCAGCAGCCGCGGTAATACGTAGGTGGCAAGCGTTATCCGGATTTATTGGGCGTAAAGCGAGCG
+
GGGGGGGGGGGGGGGGGGGGGGGGGGGGGGGGGGGGGGGGGGGGGGGGGGGGGGGGGGGGGGGGGGGGGGGGGGGGGGGGGGGGGGGGGGGGGGGGGGGGGGGGGGGGGGGGGGGGGGFGGGGGGGGGGGGGGGGGGGGGGGGGGGGGGGGGGGGGGGGGGGGGGGGGGGGGGGGGGGGGGGGGGGGGGEEGGGGGGGGGGGGEGGGGDGGGGGGGGGFEGGDGGGGGGGGGDGG=FGGGGGG<
@M03364:276:000000000-BLYN8:1:1101:8429:6524 1:N:0:1
ACTCCTACGGGAGGCAGCAGTGGGGAATATTGCACAATGGGCGCAAGCCTGATGCAGCCATGCCGCGTGTATGAAGAAGGCCTTCGGGTTGTAAAGTACTTTCAGTCGGGAGGAAGGTGTCAAGGTTAATAACCTTGGCAATTGACGTTACCGACAGAAGAAGCACCGGCTAACTCCGTGCCAGCAGCCGCGGTAATACGGAGGGTGCAAGCGTTAATCGGAATTACTGGGCGTAAAGCGCACG
+
GGGGGGGGGGGGGGGGGGGGGGGGGGGGGGGGGGGGGGGGGGGGGGGGGGGGGGGGGGGGGGGGGGGGGGGGGGGGGGGGGGGGGGGGGGGGGGGGGGGGGGGGGGGGGGDGGGGGGGGGGGGGGGGGGGGGGGGGGGGGGGGGGGGDGGGGGGGGEFGGGGGGGGGGGGGGGGGGGGGGGGGGCGGGGGGGGGGGGGFFGDEGGGGGGGGGGGGDGGGGGDGFFFGGGGGGGGGG:FDGGGG5
@M03364:276:000000000-BLYN8:1:1101:22228:6524 1:N:0:1
ACTCCTACGGGAGGCAGCAGTGGGGAATATTGCACAATGGGCGCAAGCCTGATGCAGCCATGCCGCGTGTATGAAGAAGGCCTTCGGGTTGTAAAGTACTTTCAGCGAGGAGGAAGGCATTAAGGTTAATAACCTTGGTGATTGACGTTACTCGCAGAAGAAGCACCGGCTAACTCCGTGCCAGCAGCCGCGGTAATACGGAGGGTGCAAGCGTTAATCGGAATTACTGGGCGTAAAGCGCACG
+
GGGGGGGGGEGGGGGGGGGGGGGGGFGGGGGFGGGGGGGGGGGGGGGGGGGGGGGGGGGGGGGGGGGGGDCGGGGGGGGGGGFGFGGGFGGGFDGGGGGGGGGGGGGDGGGGDGFFFGGGGGDFGFGGGGGGGGDFFGFGGFGGGGDGGGGGGDEGGGD7FFGCFGFGGGGG7FGFGGGGDGGGGGFFGDGGGGGEGFGGGDEEGGGGFE?FEGGGCFFFEGGGGGGGDFGGGDGGGFGGGGG<
@M03364:276:000000000-BLYN8:1:1101:14927:6530 1:N:0:1
ACTCCTACGGGAGGCAGCAGTAGGGAATCTTCGGCAATGGACGAAAGTCTGACCGAGCAACGCCGCGTGAGTGAAGAAGGTTTTCGGATCGTAAAACTCTGTTGTTAGAGAAGAACAAGGACGTTAGTAACTGAACGTCCCCTGACGGTATCTAACCAGAAAGCCACGGCTAACTACGTGCCAGCAGCCGCGGTAATACGTAGGTGGCAAGCGTTGTCCGGATTTATTGGGCGTAAAGCGAGCG
+
GGGGGGGGGGGGGGGGGGGGGGGGGGGGGGGGGGGGGGGGGGGGGGGGGGGGGGGGGGGGGGGGGGGGGGGGGGGGGGGGFGGGGGGGGGGGGGGGGGGGGGGGGGGGGGGGGGGGGGGGGGGGGGGGGGGGCCGGGGGGGGGGGGGGGGGGGGGGGGGGGGGGFGGGGGEGGGGGGGGGGGGGGGGGGGGGGGGGGGGGGGGGGGGGGGG5EGGGGFGGGGCACFGGGGGGGGGGGFGGGGGD
@M03364:276:000000000-BLYN8:1:1101:13172:6562 1:N:0:1
ACTCCTACGGGAGGCAGCAGTAGGGAATCTTCCGCAATGGGCGAAAGCCTGACGGAGCAACGCCGCGTGAGTGATGAAGGGTTTCGGCTCGTAAAACTCTGTTATTAGGGAAGAACATATGTGTAAGTAACTGTGCACATCTTGACGGTACCTAATCAGAAAGCCACGGCTAACTACGTGCCAGCAGCCGCGGTAATACGTAGGTGGCAAGCGTTATCCGGAATTATTGGGCGTAAAGCGCGCG
+
GGGGGGGGGGGGGGGGGGGGGGGGGGFGGGGGGGGGGGGGGGGGGGGGGGGGGGGGGGFGGGGGGGGGGCFGGGGGGGGGGGGGGGGGGGGGDGGGGGGGGGGGGGGGGGGGGGGGGGGGGFFGGGGGDGGGGGGGGGGGGGGGGGGGGGGGGGGGGGGFGGGGGGGGGGGGGGGFFGGGGGFFGGGGGGGGG8BBFGGGCFGCFFGGGGGGGGGGGGCEGEGGGGGFCGGGGDEC5FGGGGGG
@M03364:276:000000000-BLYN8:1:1101:21211:6576 1:N:0:1
ACTCCTACGGGAGGCAGCAGTGGGGAATATTGCACAATGGGCGCAAGCCTGATGCAGCCATGCCGCGTGTATGAAGAAGGCCTTCGGGTTGTAAAGTACTTTCAGCGAGGAGGAAGGCATCAAGGTTAATAACCTTGGTGATTGACGTTACTCGCAGAAGAAGCACCGGCTAACTCCGTGCCAGCAGCCGCGGTAATACGGAGGGTGCAAGCGTTAATCGGAATTACTGGGCGTAAAGCGCACG
+
GGGGGGGGGGGGGGDGGGGGGGGGGGGGGGGGGGGGFGGGGGGDGGEGGGGGGGGGGGGGGGGGGGGGGCGGGGGGGGGGGGGFGGGGGGGGGGGGGGGGGGGGCFGEGGGGGGGGGGEFGGFBEDCFGGGGGFFGFFEGGGGGGGDFGGBFC:C3@CGGFFFGFGGGGGDGGGGEGGGGGDGGGFC:8*BCEEGGGGGGE5=EE:85<EG5E*;C/<</55A5+<EGF6CFGDCC<7>DGG<7
@M03364:276:000000000-BLYN8:1:1101:24413:6589 1:N:0:1
ACTCCTACGGGAGGCAGCAGTGGGGAATATTGCACAATGGGCGCAAGCCTGATGCAGCCATGCCGCGTGTATGAAGAAGGACTTCTGGTTTTAAAGTATTTTCAGCGGGGAGGCAGGTGATGAACTTAATACGTTCATCAATTGCCGTTACCAGCAGAAGAAGCACCGGCTAACTCAGTGCCAGCAGCCGCGGTAATGCGGAGGGTGCAAGCGTTAATCGGAATTACTGAGCGTAAAGCGCACG
+
GFGFGGGFGGGFFGG-FEFGGGEFEGEGEGGCA@FGGFFG@FECFGD7DFF@ECFAEFECEF<C+@:BFFFCFC9EC8FF,C@CE9FGCF84,CE,<C,,CEC,B,@+@F+8=+C=@=,5,B<DF?D9<C<FFGFD8,3,33@3,:>C++3,,,,5@,D:,DFC7BC77F>7,6,;,,7,7?,,*,=,,45***3=<++3=8C8B5EC+<95=;8ECG+:*;*2<C?E++06CDC5*7><77D)
@M03364:276:000000000-BLYN8:1:1101:18973:6597 1:N:0:1
ACTCCTACGGGAGGCAGCAGTGGGGAATATTGCACAATGGGCGCAAGCCTGATGCAGCCATGCCGCGTGTATGAAGAAGGCCTTCGGGTTGTAAAGTACTTTCAGCGAGGAGGAAGGCATTAAGGTTAATAACCTTAGTGATTGACGTTACTCGCAGAAGAAGCACCGGCTAACTCCGTGCCAGCAGCCGCGGTAATACGGAGGGTGCAAGCGTTAATCGGAATTACTGGGCGTAAAGCGCACG
+
GGGGGGGGGGGGGGGGGGGGGGGGGGGGGGGGGGGGGGGGGGGGGGGGGGGGGGGGGGGGGGGGGGGGGGGGGGGGGGGGGGGGGGGGGGGGGGGGGGGGGGGGGGGGGFFGGGGGGGGGGGGGGGGGGGGGFGGGGGFGGGGGGGGGGGGGGGGGGGGGFGCGGGGGGGGGGGGGGGGCGGGGGGGGGGEEGGGGGDFGGDEGGEGDGGE=EEGGGDFGGGGGGGGGGGGGGGGGGG=DDGGC
@M03364:276:000000000-BLYN8:1:1101:12161:6628 1:N:0:1
ACTCCTACGGGAGGCAGCAGTGGGGAATATTGCACAATGGGCGCAAGCCTGATGCAGCCATGCCGCGTGTATGAAGAAGGCCTTCGGGTTGTAAAGTACTTTCAGCGAGGAGGAAGGCGTTAAGGTTAATAACCTTGGCGATTGACGTTACTCGCAGAAGAAGCACCGGCTAACTCCGTGCCAGCAGCCGCGGTAATACGGAGGGTGCAAGCGTTAATCGGAATTACTGGGCGTAAAGCGCACG
+
GGGGGGEFGGGDGGGGGGGGGGGGGGGGFGGGGGGGGGGGGGGGGGGGGGGGGGGGGFGGGGGFGGGGGGGGGGGGGGGGCCGGGGGGGGGGGGGGGGGGGGGGGGE7FGDEECGGGGGGGEGGGFGGFGGGFFFGGGGGFEGGGGGGGGGFG>F7FEGGGGGG?<FGGGGGGGGFGGGGGGGGGGGGFGEGGGGGFCFGGC8BEEEGGGGGG8EC=GGGGGCEGGCFGGGGG<=5CF7DDDG:
@M03364:276:000000000-BLYN8:1:1101:18320:6631 1:N:0:1
ACTCCTACGGGAGGCAGCAGTGGGGAATATTGCACAATGGGCGCAAGCCTGATGCAGCCATGCCGCGTGTATGAAGAAGGCCTTCGGGTTGTAAAGTACTTTCAGCGGGGAGGAAGGTGATAAAGCGAATACCTTTATCAATTGACGTTACCCGCAGAAGAAGCACCGGCTAACTCCGTGCCAGCAGCCGCGGTAATACGGAGGGTGCAAGCGTTAATCGGAATTACTGGGCGTAAAGCGCACG
+
FGGGGGGGGGGGGGGGGGGGGGGGGEFGGGGGGGGGGGFGGGGGGGGGGGGGGGGGGDEGGGGGGGGGGGDFGGGGGGGGFFGGGGGGGGGGGGGGGFGGGGGGGGGGDFFCGGG@+=D9FGGCGD@=FEFGGGBFD<F<=C<<CDFGGGGFCGGGG<F>BDGGGG>CBEGGGFCG:EFFEF@EFGFGFCG>CE5C999CECEGG8>5:+088E:::C?=EGGGG??EGGGGDGGC3*CDDDDG
@M03364:276:000000000-BLYN8:1:1101:15878:6632 1:N:0:1
ACTCCTACGGGAGGCAGCAGTAGGGAATCTTCGGCAATGGACGAAAGTCTGACCGAGCAACGCCGCGTGAGTGAAGAAGGTTTTCGGATCGTAAAACTCTGTTGTTAGAGAAGAACATGGGTGAGAGTAACTGTTCACCCCTTGACGGTATCTAACCAGAAAGGGACGGCTAACTACGTGCCAGCAGCCGCGGTAATACGTAGGTCCCAAGCGTTGTCCGGATTTATTGGGCGTAAAGCGAGCG
+
GGGGGGGGGGGGGGGGGGGGGGGGGGGGGGGGGGGGGGGGGGGGGGGGGGGGGGGGGGGGGGGGGGGGGGGGGGGGGGGGGGGGGGGGGGGGGGGGGGGGGGGGGFGGGGGGGGGGGGGGGGGGGGGGFGGGGGGFGGGGGGGGGGGGGGGGGGCFAFGFGGGFGFGGGGGGGGGGGGGCFFGGGGGGGGGGGGDGGFGGCFGGGGGGGGGGGGG8EGF=CCEGGGGGGGE=CCEG3>CGC377
@M03364:276:000000000-BLYN8:1:1101:12656:6633 1:N:0:1
ACTCCTACGGGAGGCAGCAGTAGGGAATCTTCGGCAATGGGGGCAACCCTGACCGAGCAACGCCGCGTGAGTGAAGAAGGTTTTCGGATCGTAAAACTCTGTTGTTAGAGAAGAACGTTAAGTAGAGTGGAAAGTTACTTAAGTGACGGTATCTAACCAGAAAGGGACGGCTAACTACGTGCCAGCAGCCGCGGTAATACGTAGGTCCCAAGCGTTGTCCGGATTTATTGGGCGTAAAGCGAGC
+
GGGGGGGGGGGGGGGGGGGGGGGGGGGGGGGGGGGGGGGGGGGGGGGGGGGGGGGGGGGGGGGGGGGGGGGGGGGGGGGGGGGGGGGGGGGGGGGGGGGGGGGGGGGGGGGGGGGGGGGGGGGGGGGGGGGGGGGGGGGGGGGGGGGGGGGGGGGGGGGGGGGCGGGGGGDGGGGGFGGGGGGGGGGGGGGGGGGGGGFFGGGGGGGGGGGGGGGGGGGGGGDGGFFGGGGGGGGDGCFFGDG5
@M03364:276:000000000-BLYN8:1:1101:20593:6634 1:N:0:1
ACTCCTACGGGAGGCAGCAGTGGGGAATATTGCACAATGGGCGCAACCCTGATCCAGCCATGCCGCGTGTCTGAAGAAGGCCTTCGGGTTGTAAAGGACTTTTGTCAGGGAAGAAAAGGTCATGGTTAATAGCTATGGCTGATGACGGTACCTGAAGAATAAGCACCGGCTAACTACGTGCCAGCAGCCGCGGTAATACGTAGGGTGCGAGCGTTAATCGGAATTACTGGGCGTAAAGCGGGCG
+
GGGGGGFGGEFGGGGGGGGGGGGGGGGGGGGGGGGGGGGGGGGGGGGGGGGGGGGGGGGGGGGGGGGGGGGGGGGGGGFGGFFGGGGGGGGGGGGGGGGGGGGGGGGGGGGGGGGFGGGDFGCFFFFGFGGGGGGGFGGGGGGGGGGGGG+FGGGGGGGGGGGGGGGEGGGGGGGGGEGGGGFCCFFGGDCEGGDGGGCBCFCEG8E8EE5C?BEGFGGGGEGD?CFCG6@5CDGEDFGDGDD7
@M03364:276:000000000-BLYN8:1:1101:18079:6643 1:N:0:1
ACTCCTACGGGAGGCAGCAGTGGGGAATATTGCACAATGGGCGCAAGCCTGATGCAGCCATGCCGCGTGTATGAAGAAGGCCTTCGGGTTGTAAAGTACTTTCAGCGAGGAGGAAGGCATTAAGGTTAATAACCTTAGTGATTGACGTTACTCGCAGAAGAAGCACCGCCTAACTCCGTGCCAGCAGCCGCGGTAATACGGAGGGTGCAAGCGTTAATCGGAATTACTGGGCGTAAAGCGACGG
+
GGGGGGGGGGGGGGGGGGGGGGGGGGGGGGGGGGGGGGGGGGGGGGGGGGGGGGGGGGGGGGGGGGGGGGGGGGGGGGGGGGGGGGGGGGGGGGGGGGGGGGGGCGDEFGGGGGGGGGGGGFAFFGGGGGGGGC9B5,::,C?<ECFGEGGG<@7:+8@,@BFFFGFD+5:F<>;D3>F*C7>>*,>E8>*:CED@EGCC5*CE8CEDG@?/8EGE=@CEEC=E6<+0<FCFC9CGGG7/*)))
@M03364:276:000000000-BLYN8:1:1101:9615:6661 1:N:0:1
ACTCCTACGGGAGGCAGCAGTGGGGAATATTGCACAATGGGCGCAAGCCTGATGCAGCCATGCCGCGTGTATGAAGAAGGCCTTCGGGTTGTAAAGTACTTTCAGCGAGGAGGAAGGCGTTGTGGTTAATAACCGCAGCGATTGACGTTACTCGCAGAAGAAGCACCGGCTAACTCCGTGCCAGCAGCCGCGGTAATACGGAGGGTGCAAGCGTTAATCGGAATTACTGGGCGTAAAGCGCACG
+
GGGGFGGGGGGGGGGGGGGGGGGGGGGGGGGGGGGGGGGGGGGGGGGGGGGGGGGGGGGGGGGGGGGGGGGGGGGGGGGGGGGGGGGGGGGGEGGGGGGGGGGGGGGFFGCGGEFGDGGGGGGGG=FFGGGGGGGGGGGGGGGGGGGGFGGGGGGGGGGGGGGGGGFGGGGGGGGGGGGGGGFGCFGGEGGEGGGGGGGGGCEGGGGGGFFFGGGEFGFGGEGGGGGGGGGGGGGGGGFGGG3)
@M03364:276:000000000-BLYN8:1:1101:24186:6694 1:N:0:1
ACTCCTACGGGAGGCAGCAGTGGGGAATATTGCACAATGGGCGCAAGCCTGATGCAGCCATGCCGCGTGTATGAAGAAGGCCTTCGGGTTGTAAAGTACTTTCAGTCGGGAGGAAGGTGTCAAGGTTAATAACCTTGGCAATTGACGTTACCGACAGAAGAAGCACCGGCTAACTCCGTGCCAGCAGCCGCGGTAATACGGAGGGTGCAAGCGTTAATCGGAATTACTGGGCGTAAAGCGCACG
+
FGGGGGGGGGGGGGGGGGGGGGGFGGGGGGGDFGGGGGGGGGCFCFEGGGGGGGGGGGDFGGGFFFEGGGGGGGGGGGGGDGGGGGGGGGGGGGGGGGGGFGDGG5FE>@CDGGGGCFAFFFCGGGGGGGGGA,AFGGGGGG?DFDF@FGGG7@CGGFGGFC7FFGGGDG@CFDGFFED*:DFFFC:7,BCGEG5*BECGECGE8BECC7<C:*=8FFFGGGGCC?9EG68FGDCEFGFGCDD7
@M03364:276:000000000-BLYN8:1:1101:21953:6695 1:N:0:1
ACTCCTACGGGAGGCAGCAGTAGGGAATCTTCCGCAATGGGCGAAAGCCTGACGGAGCAACGCCGCGTGAGTGATGAAGGTTTTCGGATCGTAAAACTCTGTTATTAGGGAAGAACAAATGTGTAAGTAACTGTGCACATCTTGACGGTACCTAATCAGAAAGCCACGGCTAACTACGTGCCAGCAGCCGCGGTAATACGTAGGTGGCAAGCGTTATCCGGAATTATTGGGCGTAAAGCGCGCG
+
GGGGGGGGGGGGGGGGGGGGGGGGGGGGGGGGGGGGGGGGGGGGGGGGGGGGGGGGGGGGGGGGGGGGGGGGGGGGFGGGGGGGGGGGGGGGGGGGGGGGGGGGGGGGGGGGGGGGGGGFGGGGGGGGGGGGGGGGGGGFGGGGGGGGEGGGGGGGGGGGGGDGGGGGGGGGFGGGGGGGGGGGGGGGGGGGGGGGGGGGGGGGGGGFFGGGGGGGGGGGGEGGGGGGDGGFDGGGD>DGGGDG
@M03364:276:000000000-BLYN8:1:1101:14063:6742 1:N:0:1
ACTCCTACGGGAGGCAGCAGTAGGGAATCTTCCGCAATGGGCGAAAGCCTGACGGAGCAACGCCGCGTGAGTGATGAAGGTTTTCGGATCGTAAAACTCTGTTATTAGGGAAGAACAAATGTGTAAGTAACTGTGCACATCTTGACGGTACCTAACAGGAAAGCCCCGGTAACTTAGTGCCAACAGACGGGGTTATAAGGAAGTGGCAAGGCTTATTCGGAAATTTTGGGGCTAAAGCCGGGGG
+
GFGGGGGGGGGGGGDCFGGGGGGGDFGGGGGGGGGGEFF<FGGGGGGEGGGGCGCFGCFGGGGGGGGGGEGGGGGFGFGG?FEFGGGGG>EFGGGGFFGGGFFGGGF9CFGCECFGGDGGGGGGGGFGGFGGAFGGGFFG8FFFGFCEGGG=DG,,7,,@F78@,3+5*3*@,,,,7@,27,,**,,6*11=*4;9=46B,2:+4>**?*/*+?53+1;:*=*=+5:+=7*/11CG:**)1))1
@M03364:276:000000000-BLYN8:1:1101:27708:6760 1:N:0:1
ACTCCTACGGGAGGCAGCAGTGGGGAAGATTGCACAATGGGCGCAAGCCTGATGCAGCCATGCCGCGTGTATGAAGAAGGCCTTCGGGTTGTAAAGTACTTTCAGCGGGGAGGAAGGGAGTAAAGTTAATACCTTTGCTCATTGACGTTACCCGCAGAAGAAGCACCGGCTAACGCCGTGCCAGCAGCCGCGGTAATACGGAGGGTGCAAGCGTTAATCGGAATTACTGGGCGTAAAGCGCACG
+
E<FDDCF<F>E7@+6BBE9FFF9E7C@,EFGD9E<66C<@F8@+@@7,,CCAFAFGD,,C@FGGD@F+@BF9CFCFC,6<EFFE,CF:,B@?FFCFFGF,5CF9FAFD=FGFGGFF77FGGFGC<@<FF<F,=<,FF==F,>,,>FC@@FG,@CCF:C,5:D7<C7F*><CFFG*4<:4=FE98=FC=CEGGCCEGFG?C>8EC5*;CCCC*;88*:CGGGG=*<@F97?CCC)*/9D=C757)
@M03364:276:000000000-BLYN8:1:1101:3622:6761 1:N:0:1
ACTCCTACGGGAGGCAGCAGTGGGGAATATTGCACAATGGGCGCAAGCCTGATGCAGCCATGCCGCGTGTATGAAGAAGGCCTTCGGGTTGTAAAGTACTTTCAGCGGGGAGGAAGGTGATAAAGCGAATACCTTTATCAATTGACGTTACCCGCAGAAGAAGCACCGGCTAACTCCGTGCCAGCAGCCGCGGTAATACGGAGGGTGCAAGCGTTAATCGGAATTACTGGGCGTAAAGCGCACG
+
GGGGEGGGGGGGGGGGGGGGGGGGGGGGGGGGGGGGGGGGGGGGGCGGGGGGGGGGGGGGGGGGGGGGGGGGGGGGGGGGGDGGGGGGFGGGGGGGGGGGGGGGGGGGGGGGGGGGGGG9FFGGGGGGGGGGGGGGGGGGGGGGGGGGGGGGGGCCGGGGGGGGGGGGGGGGGGGGGGGGGGGGGGGGGGGGGGGGDGGGGEEGGGGGGGGGGGGGGGGFGGGGGGGEFGGGGGEGF77DGDC5
@M03364:276:000000000-BLYN8:1:1101:7370:6768 1:N:0:1
ACTCCTACGGGAGGCAGCAGTAGGGAATCTTCGGCAATGGACGAAAGTCTGACCGAGCAACGCCGCGTGAGTGAAGAAGGTTTTCGGATCGTAAAACTCTGTTGTTAGAGAAGAACAAGGACGTAAGTAACTGTGCGTCCCCTGACGGTATCTAACCAGAAAGCCACGGCTAACTACGTGCCAGCAGCCGCGGTAATACGTAGGTGGCAAGCGTTGTCCGGATTTATTGGGCGTAAAGCGAGCG
+
GGGGGGGGGGGGGGGGGGGGG9FGGGGGGGGC@@FEGGGGCEFGGGGFGGGGGCGGGGEGGGGGGGGGGBF<FGGCEGFGEG9FAFGC=E7BAFGGGCGGAFGFEG?F9FBEGAGCGFGFGGEFBGC<FFCCFFFG7:+=+>DFFDE7++3>=F,>>9FC@:7<@:CFCFFCFFFFC1<>:*CGGGGGGC5E>:BECFF8+33;CC8B:<C=88EE7+0:C5**<CFCFCCCDGD***:/*9CD
@M03364:276:000000000-BLYN8:1:1101:20476:6770 1:N:0:1
ACTCCTACGGGAGGCAGCAGTAGGGAATCTTCGGCAATGGACGAAAGTCTGACCGAGCAACGCCGCGTGAGTGAAGAAGGTTTTCGGATCGTAAAACTCTGTTGTTAGAGAAGAACAAGGACGTTAGTAACTGAACGTCCCCTGACGGTATCTAACCAGAAAGCCACGGCTAACTACGTGCCAGCAGCCGCGGTAATACGTAGGTGGCAAGCGTTGTCCGGATTTATTGGGCGTAAAGCGAGCG
+
GGGGGGGGGGGGGGGGGGGGGGGGGGGGGGGGGGGGGGGGGGGGGGGGGGGGGGGGGGGGGGGGGGGGGEGFGGGGGGGGGGGGGGGGGGGGGGGGGGGGGGGGGGGGGGFGGGGGGGGGGGGBFGGGGGGGGGGGGCGGGGGGGGGGGGGGGGGGGGGGGGGFGGGGGGGGGGGGGGFEGGGGGGGGGGGGGGGGGGGFGGGGGGGGGGGGGGGGGGGGGGGGGGGGGGGGD<CGFGGGDGGC
@M03364:276:000000000-BLYN8:1:1101:8001:6790 1:N:0:1
ACTCCTACGGGAGGCAGCAGTAGGGAATCTTCCGCAATGGACGAAAGTCTGACGGAGCAACGCCGCGTGTGTGAAGAAGGTTTTCGGATCGTAAAGCACTGTTGTTGGAGAAGAACAAGGATAAGAGTCACTGCTTGTCCCTTGACGGTATCTAACCAGAAAGCCACGGCTAACTACGTGCCAGCAGCCGCGGTAATACGTAGGTGGCAAGCGTTATCCGGAATTATTGGGCGTAAAGCGCGCG
+
GGGGGGGGGGGGGGGGGGGGGGGGGGGGGGGGGGGGGGGGGGGGGGGGFGGGGGGGGGGDFGGGGGGGGGGGGCEGGGGGGGGGGGGGGGGGGGGGGGGGGGGGGGGGFFGGGGGGGGGGGFGFGGGGGGGGGGGGCGGGGGGGGGGGGGGGGGGGCFGGGGGGGGGGGGGGGGGEFGGGGGGCDFGGGGGDGGCCCFFGEGGGGFGGGGGGDGGGGCGGGCEFGGGGGFGFGGGGCFGGGCDC
@M03364:276:000000000-BLYN8:1:1101:17861:6826 1:N:0:1
ACTCCTACGGGAGGCAGCAGTGGGGAATATTGCACAATGGGCGCAAGCCTGATGCAGCCATGCCGCGTGTATGAAGAAGGCCTTCGGGTTGTAAAGTACTTTCAGCGAGGAGGAAGGCGTTGTGGTTAATAACCGCAGCGATTGACGTTACTCGCAGAAGAAGCACCGGCTAACTCCGTGCCAGCAGCCGCGGTAATACGGAGGGTGCAAGCGTTAATCGGAATTACTGGGCGTAAAGCGCACG
+
GGGGGGGGGGGGGGGGGGGGGGGGGGGGGGGGGGGGGGGGGGGGGGGGGGGGGGGGGGGGGGGGGGGGGGGGGGGGGGGGGGGGGGGGGGGGGGGGGGFGGGGGGGGGGGDGGGGGGGGGGGGGGFGGGGGGGGGGGGGGGGGGGGGGGGFGGGGGGGGGGGFGGGFGGGGGGGGFGGGGGGGGGGGGGGGGGGGDCEFFECEGGGGDGGGGGEG5=FGGGGGGGGGGGGGFDDGGGFGGGGG:
@M03364:276:000000000-BLYN8:1:1101:11942:6867 1:N:0:1
ACTCCTACGGGAGGCAGCAGTAGGGAATCTTCCGCAATGGGCGAAAGCCTGACGGAGCAACGCCGCGTGAGTGATGAAGGTTTTCGGATCGTAAAACTCTGTTATTAGGGAAGAACAAATGTGTAAGTAACTGTGCACATCTTGACGGTACCTAATCAGAAAGCCACGGCTAACTACGTGCCAGCAGCCGCGGTAATACGTAGGTGGCAAGCGTTATCCGGAATTATTGGGCGTAAAGCGCGCG
+
GGGGGGGGGGGEGGGGGGGGGGGGGGGGGGGGGGGGGGGGGGGGGGGGGGGGGGGGGGGGGGGGGGGFGEGGGGGGGGGGGGGGGGGGGGGGGGGGGGGGGGGGGGGGGGGGGGGGGGGGGGGGGGGGFGGGGGGGGGGGGGGGGGGGGGGGGGGGGGGGGGGGGGGGGGGGGGGGGGGGGGGGGGGGGGGGGGDGGGGGGGGGGGGGGCGGGG8CGGGGGCEGGGGGGGGGGGGG<GGGGGGD
@M03364:276:000000000-BLYN8:1:1101:21139:6880 1:N:0:1
ACTCCTACGGGAGGCAGCAGTAGGGAATCTTCGGCAATGGACGAAAGTCTGACCGAGCAACGCCGCGTGAGTGAAGAAGGTTTTCGGATCGTAAAACTCTGTTGTTAGAGAAGAACAAGGACGTTAGTAACTGAACGTCCCCTGACGGTATCTAACCAGAAAGCCACGGCTAACTACGTGCCAGCAGCCGCGGTAATACGTAGGTGGCAAGCGTTGTCCGGATTTATTGGGCGTAAAGCGAGCG
+
GGGGGGGGGGGGGGGGGGFGGEGGGGGGEGGFGGGGGGGGGGGGGGGFGGGGGGEFEGGGGGGGGGGGGEFGGGGGGGGGC?FGGGGGGEGGGGGGGFGGGFCFFGGGFGGGGGGGGGGCCCFC=B=FFGFFFGFGFGGGGGGGGGGDGGGGGGGFGGGGGGGGGGGGGGGFFGGGGGGGGDFGDGGGGGGGGGGGGGGGCGGGGGGGGGGGGGGG5<CEC8?*<@7AGCFFGDEEGGGGGDG7
@M03364:276:000000000-BLYN8:1:1101:5818:6903 1:N:0:1
ACTCCTACGGGAGGCAGCAGTAGGGAATCTTCCGCAATGGGCGAAAGCCTGACGGAGCAACGCCGCGTGAGTGATGAAGGTTTTCGGATCGTAAAACTCTGTTATTAGGGAAGAACAAATGTGTAAGTAACTGTGCACATCTTGACGGTACCTAATCAGAAAGCCACGGCTAACTACGTGCCAGCAGCCGCGGTAATACGTAGGTGGCAAGCGTTATCCGGAATTATTGGGCGTAAAGCGCGCG
+
GGGGGGGGGGGGGGGGGGGGGGGGGGGGGGGGGGGGGGGGGGGGGGGGGGGGGGGGGGGGGGGGGGGGGGGFFGGGGGGGCGGGGGGGGGGGGGGGGGGGGGGGFGGGGGGGGGGGGGGGGGGGGGGGGGGGGGGGGGGGGFGGGGGGGGGGGGGGGGGCGGGGFGGGGGGGGGGGGDGGGGGGGGGFGGGGGG:EGGGGFFGGGGGGGGGGG1CCGGGE=ACCF?F9:<;FGGGEFCFDDC)7
@M03364:276:000000000-BLYN8:1:1101:21171:6951 1:N:0:1
ACTCCTACGGGAGGCAGCAGTGGGGAATCTTCGGCAATGGACGAAAGTCTGACCGAGCAACGCCGCGTGAGTGAAGAAGGTTTTCGGATCGTAAAACTCTGTTGTTAGAGAAGAACAAGGACGTTAGTAACTGAACGTCCCCTGACGGTATCTAACCAGAAAGGGACGGCTAACTACGTGCCAGCAGCCGCGGTAATACGTAGGTCCCAAGCGTTGTCCGGATTTATTGGGCGTAAAGCGAGCG
+
GGGGGGGGGGGGGGGDGGGGGGGGGGGGGGGGGGGGGGGGGGGGGEGAFGGGGGGGGGGFGGGGGGGGGGGGGGGGGGGGFGGGGGGGGGGGGGGGGGGGGGGGGGGGGGGGFGGGGGFGGGGFGCFGGGGGGGGGGGGEGGGGCGGGGGFFGGGGGGGGGGGGCFFDGGGGGGGCCGGGGGGGGGFGGGGGGGGGGGGGCFGGGFGGGCEGGGEEGGGGGGGCFEGGGGGGGDEGFGGDGCDC
@M03364:276:000000000-BLYN8:1:1101:12201:6964 1:N:0:1
ACTCCTACGGGAGGCAGCAGTGGGGAATATTGCACAATGGGCGCAAGCCTGATGCAGCCATGCCGCGTGTATGAAGAAGGCCTTCGGGTTGTAAAGTACTTTCAGTCGGGAGGAAGGTGTTAAGGTTAATAACCTTGGCAATTGACGTTACTCGCAGAAGAAGCACCGGCTAACTCCGTGCCAGCAGCCGCGGTAATACGGAGGGTGCAAGCGTTAATCGGAATTACTGGGCGTAAAGCGCACG
+
GGGGGGGGGGGGGGGGGGGGGGGGGGGGGGGGGGGGGGGGGGGGGGGGGGGGGGGGGGGGGGGGGGGFFGGGGGGGGGGGGGGGGGGGGGGGGGGGGGFGGGGGGGGGGGGGGGGFGGGGGGGGGGGGGGGGGGGGFGGGGGGGGGGGGGGGGGGGGGGGGGGGGGGDDGGCFGFGGGGGGGGGGGGGFEGGGGGGFGFFD*1BEE>EGF7FGEGG=FGGGGGGGGGG+CFGGGGGGGGGGGD3
@M03364:276:000000000-BLYN8:1:1101:23138:6966 1:N:0:1
ACTCCTACGGGAGGCAGCAGTAGGGAATCTTCGGCAATGGACGAAAGTCTGACCGAGCAACGCCGCGTGAGTGAAGAAGGTTTTCGGATCGTAAAACTCTGTTGTTAGAGAAGAACATGGGTGAGAGTAACTGTTCACCCCTTGACGGTATCTAACCAGAAAGCCACGGCTAACTACGTGCCAGCAGCCGCGGTAATACGTAGGTGGCAAGCGTTGTCCGGATTTATTGGGCGTAAAGCGAGCG
+
GGGGGGGGGGGGGGGGGGGGGGGGGGGGGGGGGGGGGGGGFGGGGGEGGGGGGGGGGGGGGGGGGGGFGGGGG9FGGGGGEGGGGGGGGGGGGGGGGGGGGGGGGFFGGGGGGGGGGGGGGGGFFGFGGGGDDFGGGG,@FGGGGGGGGGGGGGGGGGGCFGGGG7DGGGGGEGGFFGGGGGGGGG6@8=BCDGGGGGGGG98CCGGGFFFGGGGGC9EEEDEG60CGGGGGGGGG::FDG<DC
@M03364:276:000000000-BLYN8:1:1101:20807:7003 1:N:0:1
ACTCCTACGGGAGGCAGCAGTGAGGAATATTGGACAATGGGTGGAAGCCTGATCCAGCCATCCCGCGTGAAGGACGACTGCCCTATGGGTTGTAAACTTCTTTTATACAGGAATAAACCTACTCTCGTGAGGGTAGCTGAAGGTACTGTATGAATAAGCACCGGCTAACTCCGTGCCAGCAGCCGCGGTAATACGGAGGGTGCAAGCGTTATCCGGATTTATTGGGTTTAAAGGGTCCGTAGGG
+
GGGGGGGGGGGGGGGGGGGGGGGGGGGGGGGGGGGGGGGGGGGGGGGGGGGGGGGGGGGGGGGGGGGGGGGGGGGGGGGGGGGGFGGGGGGGGGGGGGGGFGGGGGGGGGFFGGGGGGGGGGGGGGGGGGGGGGGGGGGGGGGGGGGGGGGGGGGGGGGGGGGGGGGGGGGGGGGGGGGGGGGGGGGDG5EGFGGGGGGGGGGG9FDEEGEGGGGGGCEFGGGGFE5C:FGFGGGGGGGGGGD*
@M03364:276:000000000-BLYN8:1:1101:11093:7006 1:N:0:1
ACTCCTACGGGAGGCAGCAGTGGGGAATATTGCACAATGGGCGCAAGCCTGATGCAGCCATGCCGCGTGTATGAAGAAGGCCTTCGGGTTGTAAAGTACTTTCAGCGAGGAGGAAGGCATCAAGGTTAATAACCTTGGTGATTGACGTTACTCGCAGAAGAAGCACCGGCTAACTCCGTGCCAGCAGCCGCGGTAATACGGAGGGTGCAAGCGTTAATCGGAATTTCTGGGCGTAAAGCGCACG
+
GGGGGGGGEEEDGGGGGC9@FGGGGGGGGGGGGGGGGGGFGGGGGGGCGGGGGFGGGGGGGGGGGGGGFFGGGGGGGGGGGGG<CFGGGGGGFFGFGFFGGGFGF9@:FGFGGGGGGC@FCG9FGFFEFGGG@EGFFGFCFGGGGGEEGGGGGGGGEFGGGGGCFF:>BFGEGFCGCCCFGGGGGG6FGGGEGEEEGGGGG5EEGEC>?FGGGEEGGG?FG5/:8@?ECFFGGG5=3C77<DC)
@M03364:276:000000000-BLYN8:1:1101:12957:7025 1:N:0:1
ACTCCTACGGGAGGCAGCAGTGGGGAATTTTGGACAATGGGCGCAAGCCTGATCCAGCAATGCCGCGTGCAGGACGAAGGCCTTCGGGTTGTAAACTGCTTTTGTACAGAACGAAAGGCTCCTGGCTAATATCTGGGGGATATGACGGTACTGTAAGAATAAGCACCGGCTAACTACGTGCCAGCAGCCGCGGTAATACAGAGGGTGCGAGCGTTAATCGGATTTACTGGGCGTAAAGCGTGCG
+
GGGGGGGGGGGGGGGGGGGGGGGGGGGG8FGDF;CEFGGFGCFDFGGDFGGGFD@DGFGGGGGGGEGGGGGDGGDFFEGDAEFFGGGGGGEGGGGAFEGGFGGGGGGGFGGGGGDFGGF<<FFGGDFCGGGFGFFCFD7+CFG9<9>FCEG=FCG9F=FC<@>::CGEGCCFG:C6>EGFFFGGGBCCG8*:C8CC9B?<E?EGGEGGG58:=CD5*ACEGGEDF++<AFGC5C5EFC>CC*93
@M03364:276:000000000-BLYN8:1:1101:8793:7036 1:N:0:1
ACTCCTACGGGAGGCAGCAGTGGGGAATATTGCACAATGGGGGCAAGCCTGATGCAGCCATGCCGCGTGAATGAAGAAGGCCTTCGGGTTGTAAAGTACTTTCAGCGAGGAGGAAGACATTGGGGTTAATAAACGTAGTGATGGCCGATACCGGGAGAAGAGGCGCCGGCTAACGCCGTGCCAGCAGCCGCGGCGGTACTGCGGGGGGAAGCGTGAATGGGGACTGCTGGGCGTAAAGGGAGCG
+
EGGGGGGGGGGGGGGGGGGGGGGGGGGGGGGGGGGGGGGGG7F+CF,CFGGGGGGGGG8F,EFGGGGGG,CCFGGGGGGGE=FGGFGF=FFGGGGGFFFG,FF<FFD:FDG7FFF<,,,,<,,4+638:,,B,,+3AF>>D,,C,,+++++,+5+**@,,@,,@*C*>***6CF***=*=:8++*2*+*3=8****/21+20/:E>5**;**2*2;*+3<**2***037CCG37**/?75**)1
@M03364:276:000000000-BLYN8:1:1101:14866:7037 1:N:0:1
ACTCCTACGGGAGGCAGCAGTAGGGAATCTTCCGCAATGGACGCACGTCTGACGGAGCAACGCCGCGTGAGTGAAGAAGGTTTTCGGATCGTAAAACTCTGTTGTTAGAGAAGAACAAGTGCTAGAGTAACTGTTAGCGCCTTGACGGTATCTAACCAGAAAGCCACGGCTAACTACGTGCCAGCAGCCGCGGTAATACGGTGGTGGCAAGCGTTGTCCGGCTTTATTGGGCGTAAAGCGAGCG
+
GGGDDCFFG-@@CCFGGDGGGFE<FFDF9EFDFEECCEFF,EC@C+@EFAFEFFGGGGGCGGGGEGGGGFC9C,,,E<CABEBFFEDFCFGFFGGFFGFFGFGGGGFFEFCGDFEGGGDAGF9<B,8EFFFC,ECFAFCEFE=EFF=FCB3=DF9FCBFGGCEDEAF@E7>BFFFEFEGGGF,D7:FGGD5EGGG7;B?>**=BEECC*+=8=E8:/:CGG*2:+<F++0*217CG***9CC51
@M03364:276:000000000-BLYN8:1:1101:9765:7092 1:N:0:1
ACTCCTACGGGAGGCAGCAGTGGGGAATATTGCACAATGGGCGCAAGCCTGATGCAGCCATGCCGCGTGTATGAAGAAGGCCTTCGGGTTGTAAAGTACTTTCAGCGAGGAGGAAGGCATTAAGGTTAATAACCTTGGTGATTGACGTTACTCGCAGAAGAAGCACCGGCTAACTCCGTGCCAGCAGCCGCGGTAATACGGAGGGTGCAAGCGTTAATCGGAATTACTGGGCGTAAAGCGCACG
+
GGGFGGGGGDGGGGGGGGGGGGGGGGGGGGGGGGGGGGGGGGGGGGGGGGGGGGGGGGGGGGGGGGGGGGGGGGGGGGGGGGGGGGGGGGGGGGGGGGGGGGGGGGGEGGGGGGGGGGGGGGGGGGGGGGGGGGGGGGGGGGGFDGGGGGGGGGGGGGGGGGGGGGGGFGGGGGGGGGGFGFGGGGGFFG>EGECEGGFGGEEGGGGGGGGGGGGGFGGGCCEFGGFGGGGGGGGGGGGGGGG3
@M03364:276:000000000-BLYN8:1:1101:22668:7094 1:N:0:1
ACTCCTACGGGAGGCAGCAGTGGGGAATATTGGACAATGGGCGGAAGCCTGATCCAGCCATGCCGCGTGTGTGAAGAAGGCCTTTTGGTTGTAAAGCACTTTAAGCGAGGAGGAGGCTACTGGTATTAATACTACCGGATAGTGGACGTTACTCGCAGAAGAAGCACCGGCTAACTCCGTGCCAGCAGCCGCGGTAATACGGAGGGTGCAAGCGTTAATCGGAATTACTGGGCGTAAAGCGCAC
+
GGGGGGGGGGGGGGGGGGGGGGGGGGGGGGGGGGGGGGGGGGGGGGGGGGGGGGGGGGGGFGGGGGGGGGGGGGGGFGGGGGGGGGGGGGGGGFGGGGGGGGGGFGGEGGGGGGGGGGGGGGGDGGFGGGGGGGGGGGFGGGGGGGGGGGFFGGGGGDBFGFGGFGGGGEF>EC8FG7FGGDGGGGGGGFGGGGGGGGGFGGEGGGGGGGGFCGEEGGGFGDGGGGGGGGCCDDCEG3D*9<D1
@M03364:276:000000000-BLYN8:1:1101:15524:7126 1:N:0:1
ACTCCTACGGGAGGCAGCAGTAGGGAATCTTCGGCAATGGGGGCAACCCTGACCGAGCAACGCCGCGTGAGTGAAGAAGGTTTTCGGATCGTAAAACTCTGTTGTTAGAGAAGAACGTTAAGTAGAGTGGAAAGTTACTTAAGTGACGGTATCTAACCAGAAAGGGACGGCTAACTACGTGCCAGCAGCCGCGGTAATACGTAGGTCCCAAGCGTTGTCCGGATTTATTGGGCGTAAAGCGAGC
+
GGGGGGFGGGGGGGGGGGGGGGGGGGGGGGGGGEGGGGGGGGGGGGGGGGGGGGGGGGDGGGGGGGGFGEEGGGGGDFFGFGGGGGGEGGGGGGGDFGGGGGGGGG,?BFFGGGFGGGGGEGDFGGFGFGFGGGGGGFGGGCGGGDFEGGGGGGFGFFFGGGGGGGGGGGGGGGGGGGDGGGGGGGGGGGGGGEGEGFBFGGGGGGGGGGGGGGGGGGGGGGEGDFGGGGFFGGCCDFGGGGD5
@M03364:276:000000000-BLYN8:1:1101:9162:7136 1:N:0:1
ACTCCTACGGGAGGCAGCAGTGGGGAATATTGCACAATGGGCGCAAGCCTGATGCAGCCATGCCGCGTGTATGAAGAAGGCCTTCGGGTTGTAAAGTACTTTCAGCGAGGAGGAAGGCATTAAGGTTAATAACCTTAGTGATTGACGTTACTCGCAGAAGAAGCACCGGCTAACTCCGTGCCAGCAGCCGCGGTAATACGGAGGGTGCAAGCGTTAATCGGAATTACTGGGCGTAAAGCGCACC
+
CFFE<FEECEEC7FCF@CCFFF-EF@FGFGGAFGEGGGGGGDFEGG+<FCCFGGGC,@EEACFGF:@FCBE<F9F9EFD@F,EAE<C+CFFFFGGGFF<BFGAFGGC+@:4+8FG@@8EEFGCFEF<?,<FA,BDCD,5?9,CFGG+@F<>E,6>=:CC7,>3<B,@FGDCF,6ECFCFFGCGG78DEECC1*4=EFFCCCB8@*:B8CF?C?1=8CCG=5/;:C::9++*:)95C7**9)CG5
@M03364:276:000000000-BLYN8:1:1101:20868:7136 1:N:0:1
ACTCCTACGGGAGGCAGCAGTAGGGAATCTTCGGCAATGGGGGCAACCCTGACCGAGCAACGCCGCGTGAGTGAAGAAGGTTTTCGGATCGTAAAACTCTGTTGTTAGAGAAGAACGTTAAGTAGAGTGGAAAGTTACTTAAGTGACGGTATCTAACCAGAAAGGGACGGCTAACTACGTGCCAGCAGCCGCGGTAATACGTAGGTCCCAAGCGTTGTCCGGATTTATTGGGCGTAAAGCGAGC
+
GGGGGGGGGGGGGGGGGGGGGGGGGGGGGGGGGGGGGGGGGGGGGGGGGGGGGGGGGGGGGGGGGGGGGGGGGGGGGGGGGGGGGGGGGGGGGGGGGGGGGGGGGGGGGGGGGGGGGGGGCFFGGAFGGGGGGGGGGGGGGGGGGGGGGGGGGGGGGGGGGGGGGGGGGGGGGFGGGG7FGGGGGGGGGGGGGGG>CGGGGGCGGFFGGGGGGGGGGGGGGGG5ECCGGGGGGGEDDFGGGGG3
@M03364:276:000000000-BLYN8:1:1101:21149:7161 1:N:0:1
ACTCCTACGGGAGGCAGCAGTAGGGAATCTTCGGCAATGGACGAAAGTCTGACCGAGCAACGCCGCGTGAGTGAAGAAGGTTTTCGGATCGTAAAACTCTGTTGTTAGAGAAGAACAAGGACGTTAGTAACTGAACGTCCCCTGACGGTATCTAACCAGAAAGCCACGGCTAACTACGTGCCAGCAGCCGCGGTAATACGTAGGTGGCAAGCGTTATCCGGAATTATTGGGCGTAAAGCGCGCG
+
GGGGGGGGGGGGGGGGGGGGGGGGGGGGGGGGGGGEGGGGGGGGGGGGGGGGGGGGGGGGGGGGGGGGGGGGGGGGGGGGGGFGGGGGGGGGGFGGGGGGGGGGGGGGGGGGGGGGGGGGGGGGGFCGGGGGGGGGGGG@FGGGGGGGGGGGGGGGGGGGG7CGGGGGCDGGGGGGGGGGGGGGGGGGGGGGGGGGGGGGGGGGGGGGGGGGGGEGF7EDEEEGGDGFFGGGGGEGGGGGCC37
@M03364:276:000000000-BLYN8:1:1101:3330:7169 1:N:0:1
ACTCCTACGGGAGGCAGCAGTGGGGAATATTGCACAATGGGCGCAAGCCTGATGCAGCCATGCCGCGTGTATGAAGAAGGCCTTCGGGTTGTAAAGTACTTTCAGCGGGGAGGAAGGGAGTAAAGTTAATACCTGTGCTCATTGACGTTACCCGCAGAAGAAGCACCGGCTAACTCCGTGCCAGCAGCCGCGGTAATACGGAGGGTGCAAGCGTTAATCGGAATTACTGGGCGTAAAGCGCACG
+
GGGGGGGG@EGDGGGGGGFFGGGGGGGGGGGGGGGGGGGGGGGGGGGGGGGFGGGGGGFGGGGGGGGGGGFFGGGGGCG,8,EFEGG7,BFG<EGGFFGGGGGGGG7FFGGG7F><C7,BF<FFCFFDCCAFF9,3:CEAFG,EE9FCE,@FA7>CFGCCF7BF7F,>BCE:F:2BFGCGEFGGGGGC@*8*BE*4>?+**C*:ECA5EGE8E8*;730:**1/A+0<FFF59CE*7:>D<315
@M03364:276:000000000-BLYN8:1:1101:25463:7173 1:N:0:1
ACTCCTACGGGAGGCAGCAGTGGGGAATATTGCACAATGGGCGCAAGCCTGATGCAGCCATGCCGCGTGTATGAAGAAGGCCTTCGGGTTGTAAAGTACTTTCAGCGAGGAGGAAGGCATTAAGGTTAATAACCTTGGTGATTGACGTTACTAGCAGAAGAAGCACCGGCTAACTACGTGCCAGCAGCCGCGGTAATACGTAGGGTGCGAGCGTTGTCCGGAATTACTGGGCGTAAAGAGCTCG
+
GGGGGGGGGGGGGGGGGGGGGGGGGGGGGGGGGGGGGGGGGGGGGGGGGGGGGGGGGGFEGFG?ECEGGGFFGGGGGGGGGGGFAFGGGGGGFGGC<EGGGCFEF9F@FEDGG@FGDGGGGF9ECEFDCFFGGGGGGFFGC9FFGGGGFGFC,CFGEGFGFGGGGGGGGDGGGFGGGDG<FGGDFGGGGGGGGEGGGGCCGGGCEGEGGDGGGGGDGDGGGGGFGFFGFGGGDGGDDF:CD797
@M03364:276:000000000-BLYN8:1:1101:25523:7219 1:N:0:1
ACTCCTACGGGAGGCAGCAGTAGGGAATCTTCCACAATGGACGAAAGTCTGATGGAGCAACGCCGCGTGAGTGAAGAAGGGTTTCGGCTCGTAAAGCTCTGTTGTTAAAGAAGAACGTGGGTGAGAGTAACTGTTCACCCAGTGACGGTATTTAACCAGAAAGCCACGGCTAACTACGTGCCAGCAGCCGCGGTAATACGTAGGTGGCAAGCGTTGTCCGGATTTATTGGGCGTAAAGCGAGCG
+
GGGGGGGGGGGGGGGGGGGGGGGGGGGGGGGGGGGGGGGGGGGGGGGGGGGGGGGGGGGGGGGGGGGGGGGGGGGGGGGGGGGGGGGGDGGGGGGGGEGGGGGGGGGGFGCGGGGGGGGGG>FGGGGCDFGGGGGGGGGGGGGGGGGGGGGGGGGGGGCFGGFGFGGGGGGGGGGGGGGDGGGGGGGGGGGGEGGGGF?CFFGGGGGGGGGGG8CCGGGGGGGGGGFGFGGGG5CGF7FGGGGC
@M03364:276:000000000-BLYN8:1:1101:7787:7219 1:N:0:1
ACTCCTACGGGAGGCAGCAGTGGGGAATATTGCACAATGGGCGCAAGCCTGATCCAGCAATGCCGCGTGTGTGATGAAGGCCTTCGGGTTGTAAAGCACTTTTGGCGGGAACGAAAAGGTCCGTGCTAATACCATGGGCTGATGACGGTACCCGCAGAATAAGCACCGGCTAACTACGTGCCAGCAGCCGCGGTAATACGTAGGGTGCGAGCGTTAATCGGAATTACTGGGCGTAAAGAGTGCG
+
GGGGGGGGGGGGGGGGGGGGGGGGGGGGGEGDGGCGGFGGGGGGGGCGGGGGGGGGGGGFGGGGGGGGGGGGGGGCCGGGGGGGGGGGGGGGGGGGGFGGGGGDEGGGG@EFGGGGGGGGGGGGGGGGAFGGGGFFFGGFCAFGGGGGGGGGGGGGEFGGGFFGFGGEDEGGGCCFGDC<FFGGGGGGGGGGGGGGGGCE9CCEGGGDECE8C:CCF?9FGDCGGCFFGFCC>7=57DGG:>C3
@M03364:276:000000000-BLYN8:1:1101:12204:7232 1:N:0:1
ACTCCTACGGGAGGCAGCAGTGGGGAATATTGCACAATGGGCGCAAGCCTGATGCAGCCATGCCGCGTGTATGAAGAAGGCCTTCGGGTTGTAAAGTACTTTCAGCGAGGAGGAAGGCGTTGTGGTTAATAACCGCAACGATTGACGTTACTCGCAGAAGAAGCACCGGCTAACTCCGTGCCAGCAGCCGCGGTAATACGGAGGGTGCAAGCGTTAATCGGAATTACTGGGCGTAAAGCGCACG
+
GGGGGGGGGGGGGGGGGGGGGGGGGGGGGGGGGGGGGGGGGGGGGGGGGGGGGGGGGGGGGGGGGEGGGGGGGGGGGGGGGGGGGGGGGGGGFGGGGGGGGGGGGGGGGGGGGGGGGGGFGGGGGGGGGGGGGGGGGGGGDGGGGGGGGGGGGGGGGGGGGGGGGGGGGGGGGGGGGGGGGGGGGGGGGGGEGGGGGGGGGGGGGGGGGGGCEGGGGGGGGG5FGGGGGGGGGGGGGGGGGD<5
@M03364:276:000000000-BLYN8:1:1101:23817:7262 1:N:0:1
ACTCCTACGGGAGGCAGCAGTGGGGAATATTGCACAATGGGCGCAAGCCTGATGCAGCCATGCCGCGTGTATGAAGAAGGCCTTCGGGTTGTAAAGTACTTTCAGTCGGGAGGAAGGTGTTAAGGTTAATAACCTTGGCAATTGACGTTACCGACAGAAGAAGCACCGGCTAACTCCGTGCCAGCAGCCGCGGTAATACGGAGGGTGCAAGCGTTAATCGGAATTACTGGGCGTAAAGCGCACG
+
GGGGGCFGGGGGGGGGGGGFFFGFEECFGGGAFEGGFFFGGFGGGGC@FG@EGGGGGGGGEDFGGEGGECGGGGFFGGGGFGFFFGGGDGGFGFFFFGGGGCE<<CEECGDFEEFG@?=EFGGGFFG9FEGGFFGGCA8DFFG99FCCFD7FE+=FDC,D@FCFFGGG@FGGGGGGGEGGGGGGFEC@@CGCEGGCCFF>>E*C*BC>FE?GGEG5=FFG5ECC0CEFFGCGGCEE97CDDDG3
@M03364:276:000000000-BLYN8:1:1101:14430:7346 1:N:0:1
ACTCCTACGGGAGGCAGCAGTAGGGAATCTTCCGCAATGGGCGAAAGCCTGACGGAGCAACGCCGCGTGAGTGATGAAGGTTTTCGGATCGTAAAACTCTGTTATTAGGGAAGAACAAATGTGTAAGTAACTGTGCACATCTTGACGGTACCTAATCAGAAAGCCACGGCTAACTACGTGCCAGCAGCCGCGGTAATACGTAGGTGGCAAGCGTTGTCCGGATTTATTGGGCGTAAAGCGAGCG
+
GGGGGGGGGGGGGGGGGGGGGGGGGGGGGGGGGGGGGGGGGGGGGGGGGGGGGGGGGGGGGGGGGGGGGGGFGGGGGGGGGGGGGGGGGGGGGGGEFGGGGGGGGGGGGGGGGFGGGGGGGGFGFGGGFGGGGGGGGGGGGGGGGGGDGDCEGGGGGGFGGGGGGGGGGGGGGGGGGGGGGGGGGGGGDGDGGGGGGGGGGGGGGGGGF?CCEGDEE7=CEEEE9CCGGGGGGGGGGFCGGGD3
@M03364:276:000000000-BLYN8:1:1101:22281:7365 1:N:0:1
ACTCCTACGGGAGGCAGCAGTGGGGAATATTGCACAATGGGCGCAAGCCTGATGCAGCCATGCCGCGTGTATGAAGAAGGCCTTCGGGTTGTAAAGTACTTTCAGCGAGGAGGAAGGCATTAAGGTTAATAACCTTAGTGATTGACGTTACTCGCAGAAGAAGCACCGGCTAACTCCGTGCCAGCAGCCGCGGTAATACGGAGGGTGCAAGCGTTAATCGGAATTACTGGGCGTAAAGCGCACG
+
GGGGGGGGGGGGGGGGGGGGGGGGGGGGGGGGGGGGGGGGGGGFGGGGGGGGGGGGGGGGGGGGGGGGGGGDAFFGGGGGGGGGGGGGGEGGGGGGGFGGGGGGEGGGGGGGGGGGGGGGGEFGFGGGGGGGFGGGGGGGFGGGGFDFDCEDGGFGGGGGGFGGGDFGDFCFGFG9FGFGGGGGGGGGGGGGGG5EGGCCE5CEGGGGGFGGC:A?CFGGGGCGGGGGGGGGGGEGGGGGDDD7
@M03364:276:000000000-BLYN8:1:1101:12376:7370 1:N:0:1
ACTCCTACGGGAGGCAGCAGTAGGGAATCTTCCACAATGGACGAAAGTCTGATGGAGCAACGCCGCGTGAGTGAAGAAGGTTTTCGGATCGTAAAACTCTGTTGTTGGAGAAGAACGTATTTGATAGTAACTGATCAAGTAGTGACGGTATCCAACCAGAAAGCCACGGCTAACTACGTGCCAGCAGCCGCGGTAATACGTAGGTGGCAAGCGTTGTCCGGATTTATTGGGCGTAAAGCGAGCG
+
GGGGGGGGGGGGGGGGGGGGGGGGGGGGGGGGGGGGGGGGGGGGGGGFGGGGGGGGGGGGGGGGGGGGGGGGGGGGGGGGGGGGGGGGGGGGGGGGGGGGGGGGGFGGGGGGGGGGGGGGGGGGGGGGCFGGGGGGGGGGGGGGGGGGGGGGGGGGGGGGGGGGGGGGGGGGGGGFGGGFGGGGGGGGGGGGGGGGGGGGGGGGGGGGGFGGGGEEGFGGGECEGGG@CGFGC<EGGGGGGDG5
@M03364:276:000000000-BLYN8:1:1101:5585:7376 1:N:0:1
ACTCCTACGGGAGGCAGCAGTAGGGAATCTTCGGCAATGGACGAAAGTCTGACCGAGCAACGCCGCGTGAGTGAAGAAGGTTTTCGGATCGTAAAACTCTGTTGTTAGAGAAGAACAAGTGCTAGAGTAACTGTTAGCGCCTTGACGGTATCTAACCAGAAAGCCACGGCTAACTACGTGCCAGCAGCCGCGGTAATACGTAGGTGGCAAGCGTTGTCCGGATTTATTGGGCGTAAAGCGAGCG
+
GGGGGFGGGGGGEEEGEGDFEFGGDGGEFGGGFGGGGGGGGGGGCGGGFFFCFGGCCFGGGGG@FGGFFGGGFFDFGGGGGFF<FCGGGG7FGGGGGGGGGGGGGG9FFGGGFGGGC=FFFFGCEFFGGGGGGFGGGGEGFG7CDGGGGGGGGGGGGGFCCFG,F:FGEDDCGGGGFGGGGFGGGGGGGGGGGEEEFECFCFFEGFFGGFC8=CEEG?FEGGE5CCGGGDC59)*2*>DGGGGG
@M03364:276:000000000-BLYN8:1:1101:14618:7387 1:N:0:1
ACTCCTACGGGAGGCAGCAGTAGGGAATCTTCGGCAATGGACGAAAGTCTGACCGAGCAACGCCGCGTGAGTGAAGAAGGTTTTCGGATCGTAAAACTCTGTTGTTAGAGAAGAACAAGGACGTTAGTAACTGAACGTCCCCTGACGGTATCTAACCAGAAAGGGACGGCTAACTACGTGCCAGCAGCCGCGGTAATACGTAGGTCCCAAGCGTTGTCCGGATTTATTGGGCGTAAAGCGAGCG
+
GGGGGGGGGGGGGGGGGGGGGGGGGGGGGGGEGGGGGGGGGGGFGGGGGGGGGGGGGGGGGGGGGGGGGFGDFGGGGGGGCFGGGGGGGGGGGGGGGGGGGGGGGGGGFGGGGGGFGGGGGGGGGGGFGGGGGGGGGGGCGGGGGGGGGGGGGGGGGGGGGGGGGEGGGGGGGGGGGDGGGGGGGGGGGGGGDEEGGGFGGGGGGG9FGGG5CEG=EGGGGGGGGCFGGGGGGGGGGGGGGDC7
@M03364:276:000000000-BLYN8:1:1101:7425:7436 1:N:0:1
ACTCCTACGGGAGGCAGCAGTAGGGAATCTTCGGCAATGGGGGCAACCCTGACCGAGCAACGCCGCGTGAGTGAAGAAGGTTTTCGGATCGTAAAACTCTGTTGTTAGAGAAGAACAAGGGTGAGAGTAACTGTTCACCCCTTGACGGTATCTAACCAGAAAGCCACGGCTAACTACGTGCCAGCAGCCGCGGTAATACGTAGGTGGCAAGCGTTGTCCGGATTTATTGGGCGTAAAGCGAGCG
+
GGGGGGGGGGGGGGGGGGGGGGGGGGGGGGGGGGGGGGGGGGGGGGGGGGGGGGGGGGGGGGGGGGGGGGGGGGGGGGGGGGGGGGGGGGGGGGGGGGGGGGGGGGGGGGGGGGGGGGGGGGFGGGGGGGGGGGGGGGGGGGGGGGGGGGGGGGGGGGGGGGGGGGGGGGGGGGGGGGGGGCGGGGFGDEGGGGGGFFCFG?EDEGGGGGGCCGE8>C9EGGGGGGGGGGGGGGGCFF759<31
@M03364:276:000000000-BLYN8:1:1101:12433:7453 1:N:0:1
ACTCCTACGGGAGGCAGCAGTAGGGAATCTTCCGCAATGGGCGAAAGCCTGACGGAGCAACGCCGCGTGAGTGATGAAGGGTTTCGGCTCGTAAAACTCTGTTATTAGGGAAGAACAAACGTGTAAGTAACTGTGCACGTCTTGACGGTACCTAATCAGAAAGCCACGGCTAACTACGTGCCAGCAGCCGCGGTAATACGTAGGTGGCAAGCGTTATCCGGAATTATTGGGCGTAAAGCGCGCG
+
GGGGGGGGGGGGGGGGGGGGGGGGGGGGGGGGGGGGGGGGGGGGGGGGGGGGGGGGGGGGGGGGGGGGGGGGGGGGGGGGGGGGGGGEFGEGGFGGGGDGGGGFGGBFGGFGGGGEFFFACGGGGGGGGF<FFFDFGGGGGGGGGGGGGFEFGGGGGGF9FEFAFFGGGGGGGGGFG7FGGGGDGGGGGGGGGEDGGFFGGFGGGCFFFGGGGGGGG?EEG:EFGFGFEGFDCGGGGGGDGDDG
@M03364:276:000000000-BLYN8:1:1101:27605:7497 1:N:0:1
ACTCCTACGGGAGGCAGCAGTGGGGAATATTGCACAATGGGCGCAAGCCTGATGCAGCCATGCCGCGTGTATGAAGAAGGCCTTCGGGTTGTAAAGTACTTTCAGCGAGGAGGAAGGCGTTGTGGTTAATAACCGCAGCGATTGACGTTACTCGCAGAAGAAGCACCGGCTAACTCCGTGCCAGCAGCCGCGGTAATACGGAGGGTGCAAGCGTTAATCGGAATTACTGGGCGTAAAGCGCACG
+
DFG@ECFGGEGECGGGGDAFEFEGGGE@D<<EEFFFFGGGGGGGEEE,CFGGFGGGGEEFFGE,CC:FC:=A9<CEED,C<FFFFFE=CCFGGDEAGCDFFGGGGGGGGGGCFC<F@DEB@C:C:FBDACEFGAFEGGDDGG7F<DB8>FFFEFGGG@,DFFFFGGD7>CGDFFC@<4<<CF987CGG7EGGGGGGCFCEGG5CEGGGGGGD=*;EC997C8=502<CCF*/CC5>>C*9CDG7
@M03364:276:000000000-BLYN8:1:1101:20733:7533 1:N:0:1
ACTCCTACGGGAGGCAGCAGTAGGGAATCTTCGGCAATGGACGAAAGTCTGACCGAGCAACGCCGCGTGAGTGAAGAAGGTTTTCGGATCGTAAAACTCTGTTGTTAGAGAAGAACAAGGACGTTAGTAACTGAACGTCCCCTGACGGTATCTAACCAGAAAGCCACGGCTAACTACGTGCCAGCAGCCGCGGTAATACGTAGGTGGCAAGCGTTGTCCGGATTTATTGGGCGTAAAGCGAGCG
+
GGGGGGGGGGGGGGGGGGGGGGGGGGGGGGGCDEGGGGGGGFGGGGGGGGGGGGGGGGGGGGGGGGGGGGGGGGGGGGGGGGGGGGGGGDEGFGGGGGGGGFFG,BFGGGGGGGGGGGGGG?CFGGGGFFGGDGGGGGFGDFGGGGGDGGDFFGGGGGGGGGGCFFGGGGGGGGGGDGGGGEFFGGGFGGGGGGGGG?FGGGGGGGGGGGG5CEE5EFFGG=ECFFGGGGGGGGGGCFGGGGC7
@M03364:276:000000000-BLYN8:1:1101:11479:7554 1:N:0:1
ACTCCTACGGGAGGCAGCAGTAGGGAATCTTCGGCAATGGACGAAAGTCTGACCGAGCAACGCCGCGTGAGTGAAGAAGGTTTTCGGATCGTAAAACTCTGTTGTTAGAGAAGAACAAGGACGTTAGTAACTGAACGTCCCCTGACGGTATCTAACCAGAAAGCCACGGCTAACTACGTGCCAGCAGCCGCGGTAATACGTAGGTGGCAAGCGTTGTCCGGATTTATTGGGCGTAAAGCGAGCG
+
GGGGGGGGGGGGGGGGGGGGGGGGGGGGGGGGGGGGGGGGGGGGGGGGGGGGGGGGGGGGGGGGGGGGGGGGGGGGGGGGGGGGGGGGGGGGGGGGGGGGGGGGGGGGGGGGGGGGGGGGGGGGGGGGGGGGGGGGGGGFGGGGGGGGGGGGGGGGGGGGGGGGGGGGGGGGGGGGGGGGGGGDCGFGGGDGEGGGGGGGGGGGGGGGGGGFGGGGGDGGGCCECFGGFGGGGGGGGGGGGGGC
@M03364:276:000000000-BLYN8:1:1101:20783:7554 1:N:0:1
ACTCCTACGGGAGGCAGCAGTGGGGAATATTGCACAATGGGCGCAAGCCTGATGCAGCCATGCCGCGTGTATGAAGAAGGCCTTCGGGTTGTAAAGTACTTTCAGCGAGGAGGAAGGTGTTGTGGTTAATAACCGCAGCAATTGACGTTACTCGCAGAAGAAGCACCGGCTAACTCCGTGCCAGCAGCCGCGGTAATACGGAGGGTGCAAGCGTTAATCGGAATTACTGGGCGTAAAGCGCACG
+
GGGGGGGGEFGGGDGGGEFGGFGGGGGGGGGGFGGGGGECEGGGG:B<FCGGFGGAEEF@A<DFFFG:FGGGFFADCFFGGGF@FFGGGGEGGGGGG9FAEA<AGGG=FGGGGGGGGGGFEFGGDFGGGGGGGGGGCEDGGGFFGGD:@E:DFGC7F:FGFFGGGGCCFGDGFGFCFEGGGECFFGDEGGGGGGEGGGFFEDEGECEEFCG5EECEFECCCEEFGGCEGGFF3<CE<CGDDCG3
@M03364:276:000000000-BLYN8:1:1101:4457:7582 1:N:0:1
ACTCCTACGGGAGGCAGCAGTAGGGAATCTTCCGCAATGGGCGAAAGCCTGACGGAGCAACGCCGCGTGAGTGATGAAGGTTTTCGGATCGTAAAACTCTGTTATTAGGGAAGAACAAATGTGTAAGTAACTGTGCACATCTTGACGGTACCTAATCAGAAAGCCACGGCTAACTACGTGCCAGCAGCCGCGGTAATACGTAGGTGGCAAGCGTTATCCGGAATTATTGGGCGTAAAGCGCGCG
+
GGGGGGGGGGGGGGGGGGGFGGGGGGGGGGGGGGGGGGGGGGDGGGGGGGGGGGGGGGGGGGGGEGGGGGDGGGGGGGGGGGGGGGGGGGGGGGGGGFGGGGGGGGGGGGGGGGFFEFFGGDCFGGAAFGFFGGFFGGGGFGGGFGGGGGGGGGFGFFGGGGGGFGGGGGGGGGGGGGGGGGFGGGGGGDGGGGGGGGGGGGGDE?CGGFFGGGGGGGGGGGGGGDFGGGGFG<CEGFGG<C55
@M03364:276:000000000-BLYN8:1:1101:3966:7623 1:N:0:1
ACTCCTACGGGAGGCAGCAGTAGGGAATCTTCGGCAATGGACGAAAGTCTGACCGAGCAACGCCGCGTGAGTGAAGAAGGTTTTCGGATCGTAAAACTCTGTTGTTAGAGAAGAACGTTAAGTAGAGTGGAAAGTTACTTAAGTGACGGTATCTAACCAGAAAGGGACGGCTAACTACGTGCCAGCAGCCGCGGTAATACGTAGGTCCCAAGCGTTGTCCGGATTTATTGGGCGTAAAGCGAGC
+
GGGGGGGGGGGGGGGGGGGGGGGGGGGGGGGGGGGGGGGGFGGGGGGGGGGGGGGGGGGGGGGGGGGGGGGGGGGGGGGGFGGGGGGGEGGGGGGGGGGGGGGGGGGGGGGGGGGGGGGGFG<CFFGGFFGGGGGGGGGGG9FGGFGDGGGGGGGGGGGGGGGGGGGGGGGGGGFGGGGGGGCGGF?GGFGGGGGGGGGFGGGGDGGGGGGGGGGEGGGCEEEGGFDGFGGGGGGGGGGGGGD3
@M03364:276:000000000-BLYN8:1:1101:27021:7624 1:N:0:1
ACTCCTACGGGAGGCAGCAGTGGGGAATATTGCACAATGGGCGCAAGCCTGATGCAGCCATGCCGCGTGTATGAAGAAGGCCTTCGGGTTGTAAAGTACTTTCAGCGAGGAGGAAGGCATTAAGGTTAATAACCTTAGTGATTGACGTTACTCGCAGAAGAAGCACCGGCTAACTCCGTGCCAGCAGCCGCGGTAATACGGAGGGTGCAAGCGTTAATCGGAATTACTGGGCGTAAAGCGCACG
+
GFGFEF<EE;@FGGF@CEFGGGGGG>FF<EEGCFCFFCFGGGGGDEGFCFFFEFFFF,9CFGF<F+@@FFDGG,,C9FGGGGCAFGGGGFC=FGCGFFGGGGFFGCCBFFGGGGF8F8E=EFFDFGG9AEFGGGGGFFGGGGGGDGGGF<>DEC7@CB7F?FCCGGGGCGEGFGFGGGFCEGFGGGGGFGGEEECC+<9EEC1:83:8C7C5EGCGF<EEEE=5EFGGFGGGGGDE3CCDGGG3
@M03364:276:000000000-BLYN8:1:1101:8950:7627 1:N:0:1
ACTCCTACGGGAGGCAGCAGTAGGGAATCTTCGGCAATGGACGAAAGTCTGACCGAGCAACGCCGCGTGAGTGAAGAAGGTTTTCGGATCGTAAAACTCTGTTGTTAGAGAAGAACAAGGACGTTAGTAACTGAACGTCCCCTGACGGTATCTAACCAGAAAGCCACGGCTAACTACGTGCCAGCAGCCGCGGTAATACGTAGGTGGCAAGCGTTGTCCGGAATTATTGGGCGTAAAGCGCGCG
+
GGGGGGGGGGGGGGGGGGGGGGGGGGGGGGGGGGGGGGGGGGGGFGGGGGGGGGGGGGGGGGGGGGGFGGGGGGGGGGGGGGGGGGGGGGGGGGGGGGGGGGGGGGGGFGGGGGGGGGFGGGGFGGGGGGGGGGGGGGGEFGGGGGGGGGGGGGGGGGGGGGGGGGGGGGGGCGGGGGGCFGGGGGGGGGGGGDGGGGGGGFGGGGGGGFFDGGGGGGGGGEGGGGGGGGGGGGGDGGGGGGGG
@M03364:276:000000000-BLYN8:1:1101:19869:7702 1:N:0:1
ACTCCTACGGGAGGCAGCAGTGGGGAATATTGCACAATGGGCGCAAGCCTGATGCAGCCATGCCGCGTGTATGAAGAAGGCCTTCGGGTTGTAAAGTACTTTCAGCGAGGAGGAAGGCGTTGTGGTTAATAACCGCAACGATTGACGTTACTCGCAGAAGAAGCACCGGCTAACTCCGTGCCAGCAGCCGCGGTAATACGGAGGGTGCAAGCGTTAATCGGAATTACTGGGCGTAAAGCGCACG
+
GGGGGGGGGGGGGGGGGGGGGGGGGGGGGGGGGGGGGGGGGGGGGGGGGGGGGGGEGGGGGGGGGGGGGGGGGGGGGFGGGGGGGGGGGGGGAFGGGGGGGGGGGGG7FEFGGGGGGDFGGGGGGGGGFGGGFGGGGGGGGGGGGGGGGGGGFGGGGGGGGGGGGGGGGGGGGGFGFGGGGGGGGGGGGGGGGGGGGGGGGGGGGGGGGCCGGGGGGGGFEGGGGGGG7<FGGDE5CGGDGGG3
@M03364:276:000000000-BLYN8:1:1101:16733:7709 1:N:0:1
ACTCCTACGGGAGGCAGCAGTAGGGAATCTTCCGCAATGGGCGAAAGCCTGACGGAGCAACGCCGCGTGAGTGATGAAGGTTTTCGGATCGTAAAACTCTGTTATTAGGGAAGAACAAATGTGTAAGTAACTGTGCACATCTTGACGGTACCTAATCAGAAAGCCACGGCTAACTACGTGCCAGCAGCCGCGGTAATACGTAGGTGGCAAGCGTTATCCGGAATTATTGGGCGTAAAGCGCGCG
+
GGGGGGGGGGGGGGGGGGGGGGGGGGGGGGGGGGGGGGGGGGGGGGGGGGGGGGGGGGGGGGGGGGGGGGGGGGGGGGGGGGGGGGGGGGGGGGGGGGGGGGGGGGGGGGGGGGGGGGGGGGGGGGGGGGGGGGGGGGGGGGGGGGGGGGGGGGFGGGGGGGGGGGGGGGGGGGGGGGGGGGGGGGGGGGGGGGGGGGGGG9FEGFGGGGGGGGGGGGFEGGGFGGGGFGGGDGD=DGGGGGGG
@M03364:276:000000000-BLYN8:1:1101:20876:7716 1:N:0:1
ACTCCTACGGGAGGCAGCAGTGGGGAATATTGCACAATGGGCGCAAGCCTGATGCAGCCATGCCGCGTGTATGAAGAAGGCCTTCGGGTTGTAAAGTACTTTCAGTCGGGAGGAAGGTGTCAAGGTTAATAACCTTGGCAATTGACGTTACCGACAGAAGAAGCACCGGCTAACTCCGTGCCAGCAGCCGCGGTAATACGGAGGGTGCAAGCGTTAATCGGAATTACTGGGCGTAAAGCGCACG
+
GGGGGGGGGGGGGGDGGGGGGGGGGGGGGGGGGGGGGGGGGGGGGGGGGGGGGGGGGGGGGGGGGGGGGGGGGGGGGGGGGGGGGGGGGGGGGGGGGGGGGGFGGGGGGGGGGCAFGGGGGGGGGGFGGGGGGGGGGGGGGGGGGGGGGGGGGEGEGGGGGGGGGFGDGEEGGGGGGGGGGGGGGGGGGGGGGEGGGGCGGDEGGGEGGGGFGGEGFGGGGGEGCGGGGGGGGGGGGGGGCDD<
@M03364:276:000000000-BLYN8:1:1101:21552:7717 1:N:0:1
ACTCCTACGGGAGGCAGCAGTAGGGAATCTTCGGCAATGGGGGCAACCCTGACCGAGCAACGCCGCGTGAGTGAAGAAGGTTTTCGGATCGTAAAACTCTGTTGTCAGAGAAGAACAAGGGTGAGAGTGGAAAGTTCACCCCTTGACGGTATCTGACCAGAAAGCCACGGCTAACTACGTGCCAGCAGCCGCGGTAATACGTAGGTGGCAAGCGTTGTCCGGATTTATTGGGCGTAAAGCGAGC
+
GGGGGGGGGGGGGGGGGGGGGGGGGGGGGGGGGGGGGGGGGGGGGGGGGGGGGGGGGGGGGGGGGGGGGGGGGGGGGGGGGGGGGGGGGGGGGGGGGGGGGGGGGGGFFFGGEFGGGGGGGGGCFGGGGGGGGGGGFDFGGGGGGGGGGGGGGGGGGGGGGFGGGGGGGGGGGGGGFF<FGGGGGGGGGFGGGGGGGFGGGGGGGGGGGGGGGGGGGGGG5CCCC@GGGGGDFDGGGFGGGGD3
@M03364:276:000000000-BLYN8:1:1101:17634:7720 1:N:0:1
ACTCCTACGGGAGGCAGCAGTAGGGAATCTTCGGCAATGGGGGCAACCCTGACCGAGCAACGCCGCGTGAGTGAAGAAGGTTTTCGGATCGTAAAACTCTGTTGTTAGAGAAGAACGTTAAGTAGAGTGGAAAGTTACTTAAGTGACGGTATCTAACCAGAAAGGGACGGCTAACTACGTGCCAGCAGCCGCGGTAATACGTAGGTCCCAAGCGTTGTCCGGATTTATTGGGCGTAAAGCGAGC
+
GGGGGGGGGGGGGGGGGGGGGGGGGGGGGGGGGGGGGGGGGGGGGGGGGGGGGGGEGGGGGGGGGGGGGGGGGGGGGGGGGGGGGGGGGGGGGGGGGGGGGGGGGGFGFGGGGGGGGGGGCFFGGGGGGFFEGGGGGGGFCGGGGGGGGGGGGGGGGGGGGGGG>EFGGGGGGGGGGGGGDGGGGGGGFGGGGGGGGGGGFGGGGGGGGGGGGGGGCEGGGEE:CCGGGFGGGGE=DGGGGGG7
@M03364:276:000000000-BLYN8:1:1101:8096:7721 1:N:0:1
ACTCCTACGGGAGGCAGCAGTAGGGAATCTTCCGCAATGGGCGAAAGCCTGACGGAGCAACGCCGCGTGAGTGATGAAGGTTTTCGGATCGTAAAACTCTGTTATTAGGGAAGAACAAATGTGTAAGTAACTGTGCACATCTTGACGGTACCTAATCAGAAAGCCACGGCTAACTATGTGCCAGCAGCCGCGGTAATACGTAGGTGGCAAGCGTTATCCGGAATTATTGGGCGTAAAGCGCGCG
+
GGGGGGGGGGGGGGGGGGGGGGGGGGGGGGGGGGGGGGGGGGGGGGGGGGGGGGGGGGGGGGGGGGGGGGGFGGGGGGGGGGGGGGGGDCFGGGGGGGGGGGGGGGGGGGGGGGGGGGGGGGGGGCFGGGGGGGGGGGGGGGGGGFGGGGGGGGDGGGGGGGGGD,@FGGGDGGGGGGGGGGGGGGGGGGGGGGGGGGGGGGGGGGGGGGGGGGGGGFGGEEEGGGGFCCFGGGGEGGGGGGGG
@M03364:276:000000000-BLYN8:1:1101:21863:7735 1:N:0:1
ACTCCTACGGGAGGCAGCAGTGGGGAATATTGCACAATGGGCGCAAGCCTGATGCAGCCATGCCGCGTGTATGAAGAAGGCCTTCGGGTTGTAAAGTACTTTCAGCGGGGAGGAAGGCGTTGTGGTTAATAACCGCAACGATTGACGTTACTCGCAGAAGAAGCACCGGCTAACTCCGTGCCAGCAGCCGCGGTAATACGGAGGGTGCAAGCGTTAATCGGAATTACTGGGCGTAAAGCGCACG
+
GGGGGGGGGGGGGGGGGGGGGGGGGGGGGGGGGGGGGGGGGGGGGGGGGGGGGGGGGGGGGGGGGGGGGGGGGGGGGGGGGGGGGGGGGGGGGGGGGGGGGGGGGGGGGGGGGGGGGGGGGGGGGGGGGGGGGFGGGGGGGGGGGGGGGGGGGGDGGGGGGGGGFGGGGGGGGGGFGGGGGGGGGGGGGGGGGGGGGGGGDGGGGGGGGGGGGGGGGGGGGGGGGGGGGGCGGGGGGCGDGGG<
@M03364:276:000000000-BLYN8:1:1101:26555:7800 1:N:0:1
ACTCCTACGGGAGGCAGCAGTGGGGAATATTGCACAATGGGCGCAAGCCTGATGCAGCCATGCCGCGTATATGAAGAAGGCCTTCGGGTTGTAAAGTACTTTCAGCGAGGAGGAAGGCATCAAGGTTAATAACCTTGGTGATTGACGTTACTCGCAGAAGAAGCACCGGCTAACTCCGTGCCAGCAGCCGCGGTAATACGGAGGGTGCAAGCGTTAATCGGAATTACTGGGCGTAAAGCGCACG
+
GGGGGGGGGGGGGGGGGGGGGGGGGG>FGGGGGGGGGGG?GGGGGGGGGGGGGGGGGGDFGGGGGGGGGGGGGGGGGGGGGGGCF@GFGGGGGGGGGGGGGGGGGGGCEGGEGGGGGGGGGGFGGFGGGGGGGFGGGGGGGFDFGGGBFFGCCFGGGGGGGGGGGGGGGGDGGGGGGDGGGGGGCGGGCGGGGGCEGGGGGGGGGEGEGGGGGGDECEGEEE;CFG7C9CFF<DEGGFGGGGD7
@M03364:276:000000000-BLYN8:1:1101:11936:7809 1:N:0:1
ACTCCTACGGGAGGCAGCAGTAGGGAATCTTCGGCAATGGGGGCAACCCTGACCGAGCAACGCCGCGTGAGTGAAGAAGGTTTTCGGATCGTAAAACTCTGTTGTTAGAGAAGAACGTTAAGTAGAGTGGAAAGTTACTTAAGTGACGGTATCTAACCAGAAAGGGACGGCTAACTACGTGCCAGCAGCCGCGGTAATACGTAGGTGGCAAGCGTTGTCCGGATTTATTGGGCGTAAAGCGAGG
+
GGGFGGGGGGGCGGGGGGGGGGGGGGGGGGGGGGGGGGGGGGGGGGGGGGGGGGGGGGGGGGGGGGGGGGGGGGGGGGGGGGGGGGGGGGGGGGGGGGGGGGGGGGGGGGFGGGGGGGGGGFGFGGGGFGGGGGGGGGGGGGGGGGGGGGFGGGGGGDFFEEGGGGGGGGGGGGGGGFEGGGGGGGGGGGGGGGGGEGGGGGGFGGGGGGGGGGGEEGECGGED8C?FFGGGGGGEDFGGGGG)
@M03364:276:000000000-BLYN8:1:1101:26647:7809 1:N:0:1
ACTCCTACGGGAGGCAGCAGTAGGGAATTTTCCGCAATGGGCGAAAGCCTGACGGAGCAACGCCGCGTGAGTGATGAAGGTTTTCGGATCGTAAAACTCTGTTGTTAGAGAAGAACGTTAAGTAGAGTGGAAAGTTACTTAAGTGACGGTATCTAACCAGAAAGGGACGGCTAACTACGTGCCAGCAGCCGCGGTAATACGTAGGTCCCAAGCGTTGTCCGGATTTATTGGGCGTAAAGCGAGC
+
GGGGGGGGGECFG7FEGGGCFGGGCGGFCFGGFGGGGGGGGGGGGGDGCGGGGGGGDDGGGEGGGGGGGGGFGGEGDEGGFGDDFGEDG7FGGGGGCFGGGGGGFFGGGGGGGGGGGGGGGFFGFGG9FFFFFGGGGG<DFFGGGGGGGGGCGEGGGGGGFFGFEGGGGGGCFGGFGGGCDFGFGFC@8CEEGDGGDGFCFFFFDFF9FF?F=EC=EGCEGGG5E992A9CFFCEGGGGGGG:)
@M03364:276:000000000-BLYN8:1:1101:13337:7831 1:N:0:1
ACTCCTACGGGAGGCAGCAGTAGGGAATCTTCGGCAATGGGGGCAACCCTGACCGAGCAACGCCGCGTGAGTGAAGAAGGTTTTCGGATCGTAAAACTCTGTTGTTAGAGAAGAACGTTAAGTAGAGTGGAAAGTTACTTAAGTGACGGTATCTAACCAGAAAGGGACGGCTAACTACGTGCCAGCAGCCGCGGTAATACGTAGGTCCCAAGCGTTGTCCGGATTTATTGGGCGTAAAGCGAGC
+
GGGGGGGGGGGGGGGGGGGGGFGGGGGGGGGGGGGGGGGGGGGGGGGGGGGGGDGGGGGGGGGGGGGFGGGGGGGGGGGGGGGGGGGGGGGGGGFGGGEGGGGGGGGGGGGGGGGGGGGGGGGGGGGGGGGGGGGGGGGGGGGGGDFFGGGGGGGGGFGGGDGGGGFGGGGGGGGGGGGGGGGGGGFGGFGGGGGGGGGGGGGGGGDFGGGGGGGGGGGGGGCGGFGGGGGGGDEGG5>FGGGC
@M03364:276:000000000-BLYN8:1:1101:14978:7839 1:N:0:1
ACTCCTACGGGAGGCAGCAGTAGGGAATCTTCGGCAATGGACGAAAGTCTGACCGAGCAACGCCGCGTGAGTGAAGAAGGTTTTCGGATCGTAAAACTCTGTTGTTAGAGAAGAACAAGGACGTAAGTAACTGTGCGTCCCCTGACGGTATCTAACCAGAAAGCCACGGCTAACTACGTGCCAGCAGCCGCGGTAATACGTAGGTGGCAAGCGTTGTCCGGATTTATTGGGCGTAAAGCGAGCG
+
GGFCFGGDCF>FGGGCFGFECFFGD@FFCEFCF;CGCFEF9FC7C7@6EAFGAEGGGGG?,@+@=FE>F?:FFG<EC@EEFFGF@>>FGEGFFEFG<E<?FGFFFG9E9EDFFGFGG8FG=FGGGFFFFEGGGGGAFGDCE8FGGGGDFDGGGGCCFF:C,3@7@FGDGFGC:7EEFCGGGC@:7EEGGG5:CC5*B9;B>CFGFGCFF6FCEBCGGCFGG**:+0<<?EFG3C5/>>*>DGGD
@M03364:276:000000000-BLYN8:1:1101:21489:7866 1:N:0:1
ACTCCTACGGGAGGCAGCAGTGGGGAATATTGCACAATGGGCGCAAGCCTGATGCAGCCATGCCGCGTGTATGAAGAAGGCCTTCGGGTTGTAAAGTACTTTCAGCGAGGAGGAAGGCGTTGTGGTTAATAACCGCAGCGATTGACGTTACTCGCAGAAGAAGCACCGGCTAACTCCGTGCCAGCAGCCGCGGTAATACGGAGGGTGCAAGCGTTAATCGGAATTACTGGGCGTAAAGCGCACG
+
GGGGGGGGGGGGGGEGGGGGGGGGGGGGGGGGGGGGGGGGGGGGGGGGGGGGGGGGGGGGGGGGGGGGGGGGGGGGGGGGGGGGGGGGGGGGGGGGGGGGGGGGGGGGGGGGGGFFGGGGGEGGGGGGGGGGGGGGGGGGGGGGGGGGGGGGGGGGGGGGGGGGGGGGDGGGGGGGGGGGGGGGGGFGFGDGGGDEGGGGGGGGGGGGGGGGGGGGGGGGGGGGCGGFFGGCDGGCFGGDGDGC
@M03364:276:000000000-BLYN8:1:1101:13755:7868 1:N:0:1
ACTCCTACGGGAGGCAGCAGTGGGGAATATTGCACAATGGGCGCAAGCCTGATGCAGCCATGCCGCGTGTATGAAGAAGGCCTTCGGGTTGTAAAGTACTTTCAGCGAGGAGGAAGGCATTAAGGTTAATAACCTTGGTGATTGACGTTACTCGCAGAAGAAGCACCGGCTAACTCCGTGCCAGCAGCCGCGGTAATACGGAGGGTGCAAGCGTTAATCGGAATTACTGGGCGTAAAGCGCACG
+
GGGFGGGGGGGGGEGGGGGGGFGGGGGGGGGGGGGGGGGGGGGGGECGGGGGGGGFGGGGGGGGGGGGCBEGGGGGGGGGGGGGGGGGGGGGCGGGGFGGGGGGGGGGGG>EGF@FGFF@GAFGGEFFGGFGGF9BFFGGGGGGGGFGGGEGGGGGGGGFGGGGGDGCFGGEGGGGGGGFDCEGGGGGGGGGGCCEGGGGGGGGGGGGGFG5EEGCCFCFGGGGFC?EECFFGD559FFGGGG7
@M03364:276:000000000-BLYN8:1:1101:21767:7891 1:N:0:1
ACTCCTACGGGAGGCAGCAGTAGGGAATCTTCCGCAATGGGCGAAAGCCTGACGGAGCAACGCCGCGTGAGTGATGAAGGTTTTCGGATCGTAAAACTCTGTTATTAGGGAAGAACAAATGTGTAAGTAACTGTGCACATCTTGACGGTACCTAATCAGAAAGCCACGGCTAACTACGTGCCAGCAGCCGCGGTAATACGTAGGTGGCAAGCGTTATCCGGAATTATTGGGCGTAAAGCGCGCG
+
GGGGGGGGGGGGGGGGGGGGGGGGGGGGGGGGGGGGGGGGGGGGGGGGGGGGGGGGGGGGGGGGGGGGGGGGGGGGFGGGGGGGGGGGGGGGGGGGGGGGGGGGGGGGGGGGGGGGGGGGGGGGGGGGGGFFFGGGGGGGGGGGGGGCGGEGGGGGGGGGGGGGGGGGGGGGGGGGGGGGGGGGGGGFGGGGGGGGGGGGGGGGGGGFCFFGGGGGGGGCGCGGGCECEFDGGGDGGGGGGGGD
@M03364:276:000000000-BLYN8:1:1101:15952:7905 1:N:0:1
ACTCCTACGGGAGGCAGCAGTAGGGAATCTTCGGCAATGGGGGCAACCCTGACCGAGCAACGCCGCGTGAGTGAAGAAGGTTTTCGGATCGTAAAACTCTGTTGTTAGAGAAGAACGTTAAGTAGAGTGGAAAGTTACTTAAGTGACGGTATCTAACCAGAAAGGGACGGCTAACTACGTGCCAGCAGCCGCGGTAATACGTAGGTCCCAAGCGTTGTCCGGATTTATTGGGCGTAAAGCGAGC
+
GGGF@FFGGGGBFDFFEGGGGGGFGGGGGGGEGGGGGGCFFGGGCFGGGGGGGGGGGGGGGGGGGGGFGGGGGGGCFGGGGGGGGGGGGGGGFGGDGGGGGGGGGGGDAFC@GDGGGFGFGGGGFFFGFGGGGGGGFGGGGGGGFGGGGGGGGGGGCC,@FFGGGCGFGGDGGCFGGGGGFFFGGGGGFFGDG>EDCEC<>FFCGCCEGCG=5C8=EGGGGGEE5ACFFDF=C57CCFFGGGG5
@M03364:276:000000000-BLYN8:1:1101:23867:7909 1:N:0:1
ACTCCTACGGGAGGCAGCAGTGGGGAATATTGCACAATGGGCGCAAGCCTGATGCAGCCATGCCGCGTGTGTGAAGAAGGCCTTCGGGTTGTAAAGTACTTTCAGCGAGGAGGAAGGCATTAAGGTTAATAACCTTAGTGATTGACGTTACTCGCAGAAGAAGCACCGGCTAACTCCGTGCCAGCAGCCGCGGTAATACGGAGGGTGCAAGCGTTAATCGGAATTACTGGGCGTAAAGCGCACG
+
GGGGGGGGGGGGGGGGGGGGGGGGGGGGGGGGGGGGGGGGGGGGGGGGGGGGGGGGGGGGGGGGGGEFFGGGGGFGGGGGGGGGGGGDGGDGGGGGGGGGGGGGGGGFEGEGGGGGGGGGGAFGGGDGGGGGGGGCAAFCFGG9FGGCDFGFFEGGGGGCCGGGGGGGGGGGGGFGGGGGGGFGGGGGGGGGGEEBEFGGE8EGCEGGGGGGGGCEGGGGGGDEFCFG?E5EGGGGFFGGGGGD
@M03364:276:000000000-BLYN8:1:1101:10118:7922 1:N:0:1
ACTCCTACGGGAGGCAGCAGTAGGGAATCTTCGGCAATGGGGGCAACCCTGACCGAGCAACGCCGCGTGAGTGAAGAAGGTTTTCGGATCGTAAAACTCTGTTGTTAGAGAAGAACGTTAAGTAGAGTGGAAAGTTACTTAAGTGACGGTATCTAACCAGAAAGGCACGGCTAACTACGTGCCAGCAGCCGCGGTAATACGTAGGTGGCAAGCGTTATCCGGAATTATTGGGCGTAAAGCGCGC
+
GGGGGGGGGGGGGGGGGGGGGGGGGGGGGGGGGGGGGGGGGGGGGGGGGGGGGGGGGGGGGGGGGGGGGGGGGGGGGGGGGGGGGGGGGGGGGGGGGGGGGGGGGGGGGGGGGGGGGGGGFGGGGGGGGGGFFGGGGGGGGGGGGGGGGGGGGGGGGGGGCFGGGDFGDCCFGGGGGDFFFGGGGGGGGGGGGGGGGGCFGGGGGGCFFGGGGGGGDGGGGGGGGD7ECFGGGGGGGGFGGGG3
@M03364:276:000000000-BLYN8:1:1101:5048:7930 1:N:0:1
ACTCCTACGGGAGGCAGCAGTGGGGAATATTGCACAATGGGCGCAAGCCTGATGCAGCCATGCCGCGTGTATGAAGAAGGCCTTCGGGTTGTAAAGTACTTTCAGTCGGGAGGAGGGTGTTAAGGTTAATAACATTGGCAATTGACGTTACCGACAGAAGAAGCACCGGCTAACTCCGTGCCAGCAGCCGCGGTAATACGGAGGGTGCAAGCGTTAATCGGAATTACTTGGCGTAACGCGCACG
+
GGGGGEFFGGEGGGGGGGGGGGFFGGCFGGGGEGF9ECFFG,CCEFGFGGGGGGDCFGEFFFG8F:FGEFAEFGA<FEFGG@E,CF>FE=FFGGFFEFGGGGA<,FFFEGDDGC+BFEC@FGFFFFAD?FFBF,CF9FGDBDGFFD+6=>=@@@7:BE,:FGGGG:D*>FGGF@F@@C:>>8;FGFGGCE5CE88=CDBFDCEDGEEGGGGFE>5=5CCF=58=+<+++<8CDDC7*C179<7/
@M03364:276:000000000-BLYN8:1:1101:24376:7934 1:N:0:1
ACTCCTACGGGAGGCAGCAGTGGGGAATATTGCACAATGGGCGCAAGCCTGATGCAGCCATGCCGCGTGTGTGAAGAAGGCCTTCGGGTTGTAAAGCACTTTCAGCGAGGAGGAAGGTGGTGAGCTTAATACGTTCATCAATTGACGTTACTCGCAGAAGAAGCACCGGCTAACTCCGTGCCAGCAGCCGCGGTAATACGGAGGGTGCAAGCGTTAATCAGAATTACTGGGCGTAAAGCGCACG
+
GGGGGGGGGGGGGGGGGGFGGGGGGFDGGGGGGGGGGGGGGGGGGGDGGGGGGGGGGGFFFGDGGGGGGEGGGGGFGGGGGFDFGGGGGGGGGGGFGGGGGGGGGCGEGGGGGGGGGGGFGCECFGGGCFFF@<DGFFFGGGGGGGGEGGGGGGGGEECGGGGGGGGGGGF>FFFGGGGGGGFGGGFGGGGGGGGGGGGGGGGGCGGGGGGGGGGG=EG+<@FFGGFFGGGGGGGGGGFDDGGC
@M03364:276:000000000-BLYN8:1:1101:20850:7945 1:N:0:1
ACTCCTACGGGAGGCAGCAGTAGGGAATCTTCGGCAATGGGGGCAACCCTGATGGAGCAACGCCGCGTGAGTGAAGAAGGTTTTCGGATCGTAAAACTCTGTTGGTAGAGAAGAACGTTAAGGATAGTGACTAGTTACTTAAGGAAGGGTATCTAACAAGAAATGAAGGGTTACCTCGGGGCCACAAGCCGCGTTAATCGGAGGGGGCCAACGGTTGCCCGGTTTTATGGGCCGTAAGGCGGGG
+
GGGGGGGGGGGGGGGGGGGGGFGGGGGGGGGG,,@FGGGGF,F+CF<9FGGG9<@EFGGGFGGGGGGGGGGGGGGGGFFC,EFFGGE+BBFGGGG9CEFGGGDE,8CF,CFGGGG,FD@B+,,,,8BFD<5,8B,8A,@33,3,,,,8+8@F,@,,3,,3>C7,7,33@*,5@,,5,***5>***,,22*:*=11=*++**31:***2/;/***2***3+:5*/8/+<+<@7*1*:7***)))/
@M03364:276:000000000-BLYN8:1:1101:2942:7970 1:N:0:1
ACTCCTACGGGAGGCAGCAGTAGGGAATCTTCCGCAATGGGCGAAAGCCTGACGGAGCAACGCCGCGTGAGTGATGAAGGTTTTCGGATCGTAAAACTCTGTTATTAGGGAAGAACAAATGTGTAAGGAACTGTGCACATCTTGACGGTACCTAATCAGAAAGCCACGGCTAACTACGTGCCAGCAGCCGCGGTAATACGGAGGTGGCAAGCGTTATCCGGAATTATTGGGCGTAAAGCGCGCG
+
FGGGDFEECCCFDGGGDE<EF<FCEGGGGGFGGDB@@CFGGGGGGEGGFFGG?F@7FG@DAFCFDFEGC@CEEGGGGGG@<C?DGGGF7:FGDCFGFE<EFGGAFFFACFCG>FFG<EFC,5A,,CE8FD@F@FAB,CA,3<CFAFGEFFCDE9<,,7@@ECGFF@BFEGC:CCFEGGFGGG@FCC:>DEGGG*=*<CFG**:*4;BCFCG5CGGG*11:5::=8+<<F6CCC)*2*77CD3<5
@M03364:276:000000000-BLYN8:1:1101:5713:7977 1:N:0:1
ACTCCTACGGGAGGCAGCAGTAGGGAATCTTCGGCAATGGACGAAAGTCTGACCGAGCAACGCCGCGTGAGTGAAGAAGGTTTTCGGATCGTAAAACTCTGTTGTTAGAGAAGAACAAGGACGTTAGTAACTGAACGTCCCCTGACGGTATCTAACCAGAAAGCCACGGCTAACTACGTGCCAGCAGCCGCGGTAATACGTAGGTGGCAAGCGTTGTCCGGATTTATTGGGCGTAAAGCGAGCG
+
GGGFGGGGGGGEEGGGGDGGGFGGCGGGGFGFGGGGGFGGDGGG>@FGGGGGGGECFGGGGG7FGGGGGC=FGEAFFCGGGGGGCFF>CGGEFGGGGGGGFGCEGGEFGFFFGGGGGGCFGFE@DFGFGG99FDFC8FFE@FGGGGGGGGGGGGGFGG<,:FGGFFDGGDEEGGCECBADFGC@FFFGGGGC>EGGG9<C<+B7B:88CF*=:C5CEF7EG==AC9CGC<**)1/77>FGGC>)
@M03364:276:000000000-BLYN8:1:1101:6935:7999 1:N:0:1
ACTCCTACGGGAGACAGCAGTGGGGAATATTGCACAATGGGCGCAAGCCTGATGCAGCCATGCCGCGTGTATGAAGAAGGCCTTCGGGTTGTAAAGTACTTTCAGCGGGGAGGAAGGCGATAAGGTTAATAACCTTGGCAATTGACGTTACCGACAGAAGAAGCACCGGCTAACTCCGTGCCAGCAGCCGCGGTAATACGGAGGGTGCAAGCGTTAATCGGAATTACTGGGCGTAAAGCGCACG
+
GGGGGGGGGGGGGGGGGGGGFGGGGGGGGGGGGGGGGGGGGGGGGGGGGGGGGGGGGGGGGGGGGGGGGGGGGGGGGGGGGGGGGGGGGGGGGGGGGGGGFGGGGGGGGGFGDGGGGGGGGGGGGGGFGGGGGFGGDGGGGGGGGGGGGGGGGGGGGGGGGGFGGGGCEGGGGGGGGGGGGGGGGGGGGGGGGEEGGGGGGGGGGEEGGEFGGGGG=FCFCGGGGGGGGGFGGGG5<FFGGGD5
@M03364:276:000000000-BLYN8:1:1101:21092:8000 1:N:0:1
ACTCCTACGGGAGGCAGCAGTAGGGAATCTTCGGCAATGGGGGCAACCCTGACCGAGCAACGCCGCGTGAGTGAAGAAGGTTTTCGGATCGTAAAACTCTGTTGTTAGAGAAGAACGTTAAGTAGAGTGGAAAGTTACTTAAGTGACGGTATCTAACCAGAAAGGGACGGCTAACTACGTGCCAGCAGCCGCGGTAATACGTAGGTCCCAAGCGTTGTCCGGATTTATTGGGCGTAAAGCGAGC
+
GGGGGGGGGGGGGGGGGGGGGGGGGGGGGGGGGGGGGGGGGGGGGGGGGGGGGGGGGGGGGGGGGDE+FFGFGFGGGGGGGGGGGGGGGGGGGGGGGGGFGGCFGGGGEFGGGGGDEFGGGGCFGGCFFD@FFGGGGGGGGGFGFGGGECFFGGGGGFGGGGGGGGGFFFGGGGGC>FGGGGGGGGGGGGGDGG>ECCCCC?9CEGGGGGFCGGG=5EGCA?;CCFGGGFF>>DC=GGGG:>DC
@M03364:276:000000000-BLYN8:1:1101:26306:8010 1:N:0:1
ACTCCTACGGGAGGCAGCAGTAGGGAATCTTCGGCAATGGGGGCAACCCTGACCGAGCAACGCCGCGTGAGTGAAGAAGGTTTTCGGATCGTAAAACTCTGTTGTTAGAGAAGAACGTTAAGGAGTGTGGAAAGTTACTTAAGTGACGGTATCTAACCAGAAAGGGACGGCTAACTACGTGCCAGCAGCCGCGGTAATACGTAGGTCCCAAGCGTTGTCCGGATGTATTGGGCGTAAAGCGAGC
+
@FAFAF,C@CGGFCECGGGDEFFCEGGGGGC<C@+7@EE,EFGEDF,CFCFCFGCC@:@FDCGCC7FGGGFEGGGGFFG8,CFD?BFEGG+BFFCCCFFFG??FGFF<,BFE8FBAFGEGGG9<B,,:C+,,CFA=3@E@3F=CFCBCCF<F9AFACCF,D7FC,53>FCF7:AC;;><FGGGFG@E,<,:8B=ECGGFG8C9F*2?2C;9CFGG5CEF7=:E=/<FF7<9C43:*97707<D/
@M03364:276:000000000-BLYN8:1:1101:4557:8031 1:N:0:1
ACTCCTACGGGAGGCAGCAGTAGGGAATCTTCCGCAATGGGCGAAAGCCTGACGGAGCAACGCCGCGTGAGTGATGAAGGGTTTCGGCTCGTAAAACTCTGTTATTAGGGAAGAACAAATGTGTAAGTAACTGTGCACATCTTGACGGTACCTAATCAGAAAGCCACGGCTAACTACGTGCCAGCAGCCGCGGTAATACGTAGGTGGCAAGCGTTATCCGGAATTATTGGGCGTAAAGCTCGCG
+
GGGGGGGGGGGGGGGGGCGGGGGGGGGGGGGGGGGGDGFGFFCGGGGGGGGCGG>@:FFFGGGE:FCFE@EGGGFGDGGCFFGGGGDGF7BFGGGGGG@DDGGFE9EDFGGGCEG8FF8DDGGGDFGGGFFGGGGGAADFGGGGGDF@FFEFGCFGGGGGFGFFFGGC7@BFGGGGGGFGGGGGGGGGGGCEGGGGGF9FCEGGGCF6EGG5ECE8C7CEDE*:60<:FFEECGGGG>C*9CC)
@M03364:276:000000000-BLYN8:1:1101:13532:8047 1:N:0:1
ACTCCTACGGGAGGCAGCAGTAGGGAATCTTCCGCAATGGACGAAAGTCTGACGGAGCAACGCCGCGTGTGTGAAGAAGGTTTTCGGATCGTAAAGCACTGTTGTTAGAGAAGAACAAGGATAAGAGTCACTGCTTGTCCCTTGACGGTATCTAACCAGAAAGCCACGGCTAACTACGTGCCAGCAGCCGCGGTAATACGTAGGTCCCAAGCGTTGTCCGGATTTATTGGGCGTAAAGCGAGCG
+
GGGGGGGGGGGGGGGGGGGGGGGGGGGGGGGGGGGGGGGGFGGGGGGGGGGGGGGGGGFGDFCFFFGGGGGGGGGGFGGGGGGGGGGDFFFGGGGGGC=FFFGFGGGGDFGGGGGFFFGG@AGGGGFGFGGGGGFFFGGGGGGGGGG>FGGGGGGGGGGGGGGGGGGGGGGCFFGAFGGGGG9FGFGGFGGGGEGGGGFGGGGGEFFGGGGGEEGEGGGECCGGCCAFG?FGD<EEFGGCGGC7
@M03364:276:000000000-BLYN8:1:1101:8424:8139 1:N:0:1
ACTCCTACGGGAGGCAGCAGTAGGGAATCTTCCGCAATGGACGAAAGTCTGACGGAGCAACGCCGCGTGTGTGAAGAAGGTTTTCGGATCGTAAAGCTCTGTTGTTAGAGAAGAACGTTAAGTAGAGTGGAAAGTTACTTAAGTGACGGTATCTAACCAGAAAGGGACGGCTAACTACGTGCCAGCAGCCGCGGTAATACGTAGGTGTCAAGCGTTTGCCGGATTTATTGGGCGTAAAGCGAGC
+
GGGGFEGGGG>-@FCFEG?@FDGGGFCG<EFGGGGGGECF9EFGGGGGGGGGGGG7FFGCCEECEGGGEEGEC,CF<EFFGGGGGGDCCCFDBFGGGFEECFAFAFFGGGG8EFFFC@F,<?,5ABC,BFD<DEGGFGGGAGDFGGGGGGFGFFC9FC:>C,,>>FDGDCCFECGGGCFGGD:;DFGG7,=BBEC7CF92BBCBE?C+++5>6**=**4A=EEC=CFDF9FC4D::C9FCD31)
@M03364:276:000000000-BLYN8:1:1101:25144:8154 1:N:0:1
ACTCCTACGGGAGGCAGCAGTGGGGAATATTGCACAATGGGCGCAAGCCTGATGCAGCCATGCCGCGTGTATGAAGAAGGCCTTCGGGTTGTAAAGTACTTTCAGCGGGGAGGAAGGTGATAAAGCGAATACCTTTATCAATTGACGTTACCCGCAGAAGAAGCACCGGCTAACTCCGTGCCAGCAGCCGCGGTAATACGGAGGGTGCAAGCGTTAATCGGAATTACTGGGCGTAAAGCGCACG
+
GGGGGGGGCFGGGGGGGGGGGGGGGGGGGGGGGGGGGGGGGGGGGGGGGGGGGGGGGGGGGGGGGGGGGGGGGGGGGGGGGFGGGGGGGGGGGGGGGGGGGGGGGGGGGGGGGFGGGGGGG,BFGGGGGDGGGFFGGGGGGCFGGGGGGGGGGGGGDGGGGGGGGGGGGGGGGGGGGGGGGGGGGGGGGGGGGGGGGGGGGGGGEGGGGGGGGG=EGGGGGGGGFGFGGFGGGGGEFGFGDDG7
@M03364:276:000000000-BLYN8:1:1101:7623:8176 1:N:0:1
ACTCCTACGGGAGGCAGCAGTAGGGAATCTTCGGCAATGGGGGCAACCTTGACCGAGCAACGCCGCGTGAGTGAAGAAGGTTTTCGGATCGTAAAACTCTGTTGTTAGAGAAGAACGTTAAGTAGAGTGGAAAATTACTTAAGTGACGGTATCTAACCAGAAAGGGACGGCTAACTACGTGCCAGCAGCCGCGGTAATACGTAGGTCCCAAGCGTTGTCCGGATTTATTGGGCGTAAAGCGAGC
+
GGGGGGGGGGGGGGGGGGGFGGGGGGGGGGGGGGGGGGGGGGGGGGGGGGGGGGGGGGGGGGGGGGGGE:FGEFGGGGGGGGGGGGGGGGGGGGGFGGGGGGGGGGGGGGFFGGGGGGGGGGGGGFFGFFFGGGEFFDGGGGGGFGGGGGFGFGGGGGGGGGGGG>FFEGGGGGGGGGCFGGFDGGGEFFDEEGGGGG?9FCGFGG9FCCCEGGGGGEFFCEC5*<AFGGGGGGGGGGGFDDG7
@M03364:276:000000000-BLYN8:1:1101:3721:8185 1:N:0:1
ACTCCTACGGGAGGCAGCAGTAGGGAATCTTCGGCAATGGACGAAAGTCTGACCGAGCAACGCCGCGTGAGTGAAGAAGGTTTTCGGATCGTAAAACTCTGTTGTTAGAGAAGAACAAGGACGTTAGTAACTGAACGTCCCCTGACGGTATCTAACCAGAAAGCCACGGCTAACTACGTGCCAGCAGCCGCGGTAATACGTAGGTGGCAAGCGTTATCCGGAATTATTGGGCGTAAAGCGCGCG
+
GGGGGGGGGGGGGGGGGGGGGGGGGGGGGGGGFGGGGGGGGGEEGGGGGGGGGGGGGGDGFGGDGGGFFFGGGGGGGGGGGEGGGDGEGGGF?FGGGGGGAFFGGGGGGGGGGGGGGAF8EEFEGGGGGGGGGGGGFGG:7<FGGFEGGGGGFCCCGGCACFGGGGGFGGGDFGF9?EGGGGGGGFGGG5EGGGGGGGGGCGGGGGF>FG=AEBEECFGA*2?CD7CE:CEFCDD5FGCGGD<C
@M03364:276:000000000-BLYN8:1:1101:21407:8194 1:N:0:1
ACTCCTACGGGAGGCAGCAGTGGGGAATATTGCACAATGGGCGCAAGCCTGATGCAGCCATGCCGCGTGTATGAAGAAGGCCTTCGGGTTGTAAAGTACTTTCAGTCGGGAGGAAGGTGTTAAGGTTAATAACCTTGGCAATTGACGTTACCGACAGAAGAAGCACCGGCTAACTCCGTGCCAGCAGCCGCGGTAATACGGAGGGTGCAAGCGTTAATCGGAATTACTGGGCGTAAAGCGCACG
+
GGGGGGGGGGGGGGGGGGGGGGGGGGGGGGGGGGGGGGGGGGGGGGGGGGGGGGGGGGGGGGGGGGGGGGGGGGGGGGGGGGGGGGGGGGGGGGGGGGGGGGGGGGGGGG@FGGGGGGGGGGGGGGGGGGGGGGGGGCDFGGGGGGGGGGGGGGGGGGGGGGGGGGGGGDGGGGGFGGGGGGGGGGGGGGGGGGGGGGGGG>EGEEGGGGGGGGGGGGGGGGGGGGGGGFFFDDEGFCFGGCD3
@M03364:276:000000000-BLYN8:1:1101:13698:8208 1:N:0:1
ACTCCTACGGGAGGCAGCAGTAGGGAATCTTCCGCAATGGGCGAAAGCCTGACGGAGCAACGCCGCGTGAGTGATGAAGGTTTTCGGATCGTAAAACTCTGTTATTAGGGAAGAACAAATGTGTAAGTAACTGTGCACATCTTGACGGTACCTAATCAGAAAGCCACGGCTAACTACGTGCCAGCAGCCGCGGTAATACGTAGGTGGCAAGCGTTATCCGGAATTATTGGGCGTAAAGCGCGCG
+
GGGGGG?FGGGGGGGGGGGGGGGGGGGGGGGGGGGGGGGGGGGGGGGGGGGGGGGGGGGGGGGGGGGFFFGGGGGGGGGGGGGGGGG>FDGGGGGGGGDGGGGGGGGGGDFEFGGGGGCGGGGFAFGGFGGGFGGGGGGGGGGGGGGGGGGGGFFGGGGGGGGGGGGGGGGGGGFD:EG>FDGGGGGDFGCEGGDCGGGEFGGD9BEGGGGGGGGEG?EEEDGG6FFGGGGGGGGEGGFDGGGD
@M03364:276:000000000-BLYN8:1:1101:14468:8211 1:N:0:1
ACTCCTACGGGAGGCAGCAGTAGGGAATCTTCGGCAATGGGGGCAACCCTGACCGAGCAACGCCGCGTGAGTGAAGAAGGTTTTCGGATCGTAAAACTCTGTTGTTAGAGAAGAACGTTAAGTAGAGTGGAAAGTTACTTAAGTGACGGTATCTAACCAGAAAGGGACGGCTAACTACGTGCCAGCAGCCGCGGTAATACGTAGGTCCCAAGCGTTGTCCGGATTTATTGGGCGTAAAGCGAGC
+
GGGGGGGGGGGGGGGGGGGGGGGGGGGGGGGGGGGGGGGGGGGGGGGGGGGGCEFGEFGFGGGGGGGGGCFGGGGGGFGGGGGGGGGEDEGEGGGFGGGFGFGGGGFFFGGGGGGGGGGGGGGDE@FGGGGGGGGGGCFFGGGCFEAF>CGGGGGGGGGGGGGGGGDCGDGEG?DFCB@FGGGFG7CFGGGGGGDGC9C?CGGGDFGGGGF8C52:CC90:CC*8FFGC7<F57C5C<DCGGD)
@M03364:276:000000000-BLYN8:1:1101:3076:8215 1:N:0:1
ACTCCTACGGGAGGCAGCAGTGGGGAATATTGCACAATGGGCGCAAGCCTGATGCAGCCATGCCGCGTGTATGAAGAAGGCCTTCGGGTTGTAAAGTACTTTCAGCGGGGAGGAAGGTGATAAAGCGAATACCTTTGCTCATTGACGTTACCCGCAGAAGAAGCACCGGCTAACTCCGTGCCAGCAGCCGCGGTAATACGGAGGGTGCAAGCGTTAATCGGAATTACTGGGCGTAAAGCGCACG
+
GGGGGGGGGGGGGGGGGGGGGGGGGGGGGGGGGGGGGGGGGGGGGGGGGGGGGGGGGGGGGGGGGGGGGGGGGGGGGGGGGGGGGGGGGGGGGGGGGGGGGGGGGGGGGGGGGGGGGGGGGGGGFGGGGGGGFGGGGGGGGGGGEGGGGGGGGGGGGGGFGGGGGGGGGGGGGGGGGGGGGGGGGGGGFGGGCEGGGFGGGGGGEGGEGGGGGGEG=?FGGGGGEFFGGGFGGGGDCGGGDGG5
@M03364:276:000000000-BLYN8:1:1101:15071:8217 1:N:0:1
ACTCCTACGGGAGGCAGCAGTGGGGAATATTGCACAATGGGCGCAAGCCTGATGCAGCCATGCCGCGTGTATGAAGAAGGCCTTCGGGTTGTAAAGTACTTTCAGCGAGGAGGAAGGCATTAAGGTTAATAACCTTGGTGATTGACGTTACTCGCAGAAGAAGCACCGGCTAACTCCGTGCCAGCAGCCGCGGTAATACGGAGGGTGCAAGCGTTAATCGGAATTACTGGGCGTAAAGCGCGCG
+
FGGGGGGGGGGGGGGGGDGGGGGGGGGGFGGFEAFFGGGGGGEGGGGGFGFGFG<FD8EFEGGGGGGGDFGEEGGFGGGG8FGGFGGCF@FGGGGGGGDGCFFECG:FFGGFG:FFC?FFGGGF9B,8FFFFG,AA,,C+<FFF5<BCFF7DFEDGGFFFDFGF,F:CCFFCFG9=<@FEFGFFC>B@FGCEG>:EEGC8C5>EGEEDFGGGGEE8CFFFGGGGGGGG+AFC5CCGGGFG39C)
@M03364:276:000000000-BLYN8:1:1101:6749:8230 1:N:0:1
ACTCCTACGGGAGGCAGCAGTGGGGAATATTGCACAATGGGCGCAAGCCTGATGCAGCCATGCCGCGTGTATGAAGAAGGCCTTCGGGTTGTAAAGTACTTTCAGCGGGGAGGAAGGGGTTGTGGTTAATAACCGCGGCCATTGACGTTACCCGCAGAAGAAGCACCAGCTAACTCCGTGCCAGCAGCCGCGGTAATACGGAGGGTGCAAGCGTTAATCGGAATTACTGGGCGTAAAGCGCACG
+
GGGGGGGGGGGGGGGGGGGGGGGGGGGGGGGGGGGGGGGGGGGGGGGGGGGGGGGGGGGGFGFGGGGGGGGGGGGGGGGGGGGGGGGGGGGGGGGGGGGGGGGGGGGGDGGGGGGGGGG:FGCEGFGGGGGGGCGGGGGGGGGGGGGEFGGGFGGDGEGGGGGGGGGGGGGGGF@CGGGGGGGGGGFGGCGGGGGGGGGGGGGGGGGGFFGFEEGGFGFGGGGGGG?79?CFGCEGCDGG3<))
@M03364:276:000000000-BLYN8:1:1101:5735:8265 1:N:0:1
ACTCCTACGGGAGGCAGCAGTGGGGAATATTGGACAATGGGGGCAACCCTGATCCAGCAATGCCGCGTGTGTGAAGAAGGCCTTCGGGTTGTAAAGCACTTTCAGCAGGGAGGAAGAGATGACGGTTAATACCCGTTGTTGTGACGTTACCTGCAGAAGAAGCACCGGCTAACTCCGTGCCAGCAGCCGCGGTAATACGGAGGGTGCGAGCGTTATTCGGAATTACTGGGGGGAAAGCGCACGC
+
GGGGGGGGGGGGGGGDGGDGGGGGGGGGGGGGGGGGGGGGGGGGGGGGGGGGGGGGGGGGGGGGGGGGGFGGGGGGGGGGEDFGGGGGGGGGGGGGGGGGGGGFGGCFGGGGGFGGFFGGGGFGGEGGGGGGFGGFCF==FDFFGGGGGG9A>FGGCFGFGGGGECFFECFGGGCFGGF@C@BEGGGGEGGGGGGGGGGEDCEGGGEGGGC?8>CCFGGGGGGGGGGGGG**)9*7CFDGDDG3
@M03364:276:000000000-BLYN8:1:1101:27974:8271 1:N:0:1
ACTCCTACGGGAGGCAGCAGTGGGGAATATTGCACAATGGGCGAAAGCCTGATGCAGCCATGCCGCGTGTATGAAGAAGGCCTTCGGGTTGTAAAGTACTTTCAGCGAGGAGGAAGGCATTAAGGTTAATAACCTTAGTGATTGACGTTACTCGCAGAAGAAGCACCGGCTAACTACGTGCCAGCAGCCGCGGTAATACGGAGGGTGCAAGCGTTAATCGGAATTACTGGGCGTAAAGCGCACG
+
GGGGGGGGGGGGCGGGEGGGGCFGGGGG9FGCCEFGGGFGCEC+CFGGGGGGG<EFGG<FFEGGGGGGG7<FGFGGGGGG<EFFCFG7C?FGGGGGE<FFGG,AA,+7=FEFGGG@B,4FF?<BF?,,BF9?=BFDGEBD,CFGGFGFFD8<,6+3+@>DCFFGC,@EDGGGGGG,DEGGGGGGGGDFGCGEEGEGGGCFGGDE*CGGGGDFGGGG5::EGG?FGG2AFGGGGGGEGGGG)3D7
@M03364:276:000000000-BLYN8:1:1101:6298:8271 1:N:0:1
ACTCCTACGGGAGGCAGCAGTAGGGAATCTTCGGCAATGGACGAAAGTCTGACCGAGCAACGCCGCGTGAGTGAAGAAGGTTTTCGGATCGTAAAACTCTGTTGTTAGAGAAGAACAAGGACGTTAGTAACTGAACGTCCCCTGACGGTATCTAACCAGAAAGCCACGGCTAACTACGTGCCAGCAGCCGCGGTAATACGTAGGTGGCAAGCGTTGTCCGGATTTATTGGGCGTAAAGCGAGCG
+
GGGGGGGGGGGGGGGGGGGGGGGGGGGGGGGGGGGGGGGGGGFGGEGGGGGGGGGGGGGGGGGGGGGGGGGGGGGGGGGGFGGGGGGGGGGGGGGGGGGGGGGGGGGGGGGGGGGGGGFGGGGGGGGGGGGGGGGGGGGGCDFFGGGGGGGGGGGGGGGFGGGGGGGGGGGGGGGGGGGGGGGGGFGGGGGGGEEGFGGGGGGGGGG6>FFGDEEGGGEEDGEGFGGGGGGGGGGGGGGGGGG9
@M03364:276:000000000-BLYN8:1:1101:20417:8278 1:N:0:1
ACTCCTACGGGAGGCAGCAGTGGGGAATATTGCACAATGGGCGCAAGCCTGATGCAGCCATGCCGCGTGTATGAAGAAGGCCTTCGGGTTGTAAAGTACTTTCAGTCGGGAGGAAGGTGTCAAGGTTAATAACCTTGGCAATTGACGTTACCGACAGAAGAAGCACCGGCTAACTCCGTGCCAGCAGCCGCGGTAATACGTAGGTCCCAAGCGTTGTCCGGATTTATTGGGCGTAAAGCGAGCG
+
GGGGGGGGGGGGGGCGGGGGEFFGGGGGGGGFGGGGGGGFGGGGGEGGGGGGGGGGGGGGGGGGGGGGGGGGGGGGFGGGGGGGGGGGGGGGGFGAFEGGGGGCGFGGGGGGGGFDEGGGFGGGGGGFFGFGGFGG9FGGGGGGGGGGGGGGGGGGGGGGGGGFFFFGGGGGGGFGGGGGGGGGGGGGGG5EEGEGGGGFFF8EFGGFGGGGDEGCGGFEGG8ECFFGGGGGGGGGGGGDD55C
@M03364:276:000000000-BLYN8:1:1101:22405:8284 1:N:0:1
ACTCCTACGGGAGGCAGCAGTAGGGAATCTTCGGCAATGGACGAAAGTCTGACCGAGCAACGCCGCGTGAGTGAAGAAGGTTTTCGGATCGTAAAACTCTGTTGTTAGAGAAGAACAAGGACGTTAGTAACTGAACGTCCCCTGACGGTATCTAACCAGAAAGCCACGGCTAACTACGTGCCAGCAGCCGCGGTAATACGTAGGTGGCAAGCGTTGTCCGGATTTATTGGGCGTAAAGCGAGCG
+
GGGGGGGGGGGGGGGGGGGGGGGGGGGGGGGGGGGGGGGGGGGGGGGGGGGGGGGEGGGGGGGGGGGGGGDGGGGGGGGGGGGGGGGGGGGGGGGGGGGGGFFGGGGGGGGGGGGGGFFGFGGGGGGGGGGGGGGGGFGGGGGGGGGGGGGGGGGGGGGGGGFGCFGGGGGGGGGGG8FFGGGGGGGGGGGGGGGGGGGGGGGGGGGGGFFGGGGGGGGGGGDEGGFGGGGGGGGGGGGGGGGD
@M03364:276:000000000-BLYN8:1:1101:6990:8286 1:N:0:1
ACTCCTACGGGAGGCAGCAGTGGGGAATATTGCACAATGGGCGCAAGCCTGATGCAGCCATGCCGCGTGTATGAAGAAGGCCTTCGGGTTGTAAAGTACTTTCAGCGGGGAGGAAGGGGTTGCGGTTAATAACCGCGGCCATTGACGTTACCCGCAGAAGAAGCACCGGCTAACTCCGTGCCAGCAGCCGCGGTAATACGGAGGGTGCAAGCGTTAATCGGAATTACTGGGCGTAAAGCGCACG
+
GGGGGGGGGGGGDGGGGGGGGGGGGGGGGGGGGGGGGGGGGGGGGGGGGGGGGGGGGGGGGGGGGGGGGGGGGGGGGGGGGGGGGGGGGGGGGGGGGGGGGGGGGGGGGGGGGFGGGGGGGGGGGGGGGGGGGGGGGGGGGGGFGGGGGGGGGGGGGGGGGGGGGGGGGGGGGGGGGGGGGGGGGGGGGGGGGGGEGGGGGDGGEGGGGGGGG?EDGGGGGGGGGGGGGFGGGGGEFGGGGGGD
@M03364:276:000000000-BLYN8:1:1101:16953:8304 1:N:0:1
ACTCCTACGGGAGGCAGCAGTGGGGAATATTGCACAATGGGCGCAAGCCTGATGCAGCCATGCCGCGTGTATGAAGAAGGCCTTCGGGTTGTAAAGTACTTTCAGCGGGGAGGAAGGGAGTAAAGTTAATACCTTTGCTCATTGACGTTACCCGCAGAAGAAGCACCGGCTAACTCCGTGCCAGCAGCCGCGGTAATACGGAGGGTGCAAGCGTTAATCGGAATTACTGGGCGTAAAGCGCACG
+
GGGGGGGGGGGGGGGGGGGGGGGGGGGGGGGGGGGGGGGGGGGGGGGGGGGFGGFFGGGGGGGGGDGEGG<FGGFFFGGGGGGGGGGGGGGGFGGGGFFGGGGGGGEGGGGGGGGGGGGGGFFGGGGCFGGGCGGGGGGGCGGFFFFGGGEGGGGGGGFGGGG?CFFDGGGGFGGGGGGGGGGGGFGGGGECEEGGG?ECGDEGGGGDFCCDEGGGGGGG5EEGFD7CEFCFGDEEGGGGDG75
@M03364:276:000000000-BLYN8:1:1101:20696:8307 1:N:0:1
ACTCCTACGGGAGGCAGCAGTAGGGAATCTTCGGCAATGGACGAAAGTCTGACCGAGCAACGCCGCGTGAGTGAAGAAGGTTTTCGGATCGTAAAACTCTGTTGTTAGAGAAGAACAAGGATGAGAGTAACTGTTCATCCCTTGACGGTATCTAACCAGAAAGCCACGGCTAACTACGTGCCAGCAGCCGCGGTAATACGTAGGTGGCAAGCGTTGTCCGGATTTATTGGGCGTAAAGCGAGCG
+
GGGGGGGGGGGGGGGGGGFGGGGGGGGGFGGGGGGGGGGGGGGGGGGEGGGGGGEGGGGGGGGGGGGGGGGGGGGGGGGGGGGGGGGDGGGGGGG9FGGGGGGGGGDFFFGGGGGGGGGF8AFDFEFGGGGGGGGGGGGGGGCGDFGGGGGGGGGGGGGFGGGGG@FGGGGGFGGAEGGGGGGGGGG8,4*:BEGGFF+8?<CE;EC6EC8=AG=5:FGDE58C@+<E9?F5C)2:**29<DD<
@M03364:276:000000000-BLYN8:1:1101:9442:8381 1:N:0:1
ACTCCTACGGGAGGCAGCAGTAGGGAATCTTCCGCAATGGGCGAAAGCCTGACGGAGCAACGCCGCGTGAGTGATGAAGGTTTTCGGATCGTAAAACTCTGTTATTAGGGAAGAACAAATGTGTAAGTAACTGTGCACATCTTGACGGTACCTAATCAGAAAGCCACGGCTAACTACGTGCCAGCAGCCGCGGTAATACGTAGGTGGCAAGCGTTATCCGGAATTATTGGGCGTAAAGCGCGCG
+
GGGGGGGGGGGGGGGGGGGGGGGGGGGGGGGGFGGGGGGGGGGGGGGGGGGGGGGGGGGGGGGGGGGGGEFFGGFGGGGGGGGGFGGFGGGGGGGFFGFG,FGFGGGGGGDGGAFEFGGGGGGGGGGGGGGGGGGFFGGGGGGGGEGGGGGGGGCGGGG@9>FGGGGGGGCCEGGCFEGGFGCFCG67EEEGGGGECCCCFFFGGGGGEFE5E;C*CGEGG*?=C+<FD9CEC<:CCFG3DDDD
@M03364:276:000000000-BLYN8:1:1101:19118:8391 1:N:0:1
ACTCCTACGGGAGGCAGCAGTAGGGAATCTTCGGCAATGGACGAAAGTCTGACCGAGCAACGCCGCGTGAGTGAAGAAGGTTTTCGGATCGTAAAACTCTGTTGTTAGAGAAGAACAAGGACGTTAGTAACTGAACGTCCCCTGACGGTATCTAACCAGAAAGCCACGGCTAACTACGTGCCAGCAGCCGCGGTAATACGTAGGTGGCAAGCGTTGTCCGGATTTATTGGGCGTAAAGCGAGCG
+
GGGGGGGGGGGGGGGGGGGGGGGGGGGGGGGGGGGGGGGGGGGGGGGGGGGGGGGGGGGGGGGGGGGGGGGGGGGGGGGGGGGGGGGGGGGGGGGGGGGGGGGGGGGGGGGGGGGGGGGGGGGGGGGGGGGGGGGGGGGGGGGGGGGGGGGGGGGG<FGGGGGGGGGGGGGGGGGFGGGGGGGGGGGGGGC5:EGGGGGGGGGGGGF6BFCECCEEG?FGGGGG67FFGGGEDGGDF7CDGDGC
@M03364:276:000000000-BLYN8:1:1101:28670:8394 1:N:0:1
ACTCCTACGGGAGGCAGCAGTAGGGAATCTTCCGCAATGGGCGAAAGCCTGACGGAGCAACGCCGCGTTAGTGATGAAGGTTTTCGGATCGTAAAACTCTGTTATTAGGGAAGAACAAATGTGTAAGTAACTGTGCACTTCTTGACGGTACCTAATCAGAAAGCCACGGCTAACTACGTGCCAGCAGCCGCGGTAATACGTAGGTGGCAAGCGTTATCCGGAATTATTGGGCGTAAAGCGCGCG
+
FGGGGGGGDGGGGGGGGGGGGFGGGGGGGGGFGGGGGGGGGFGGGGGGGGGGGGGGGGFEG>FEGDGG+,BFCFGGGGGGCFGGGGGCFEGGGGGFGFGGGGGGAFGF9FFGGF8<FF8EEAF<DF9?DFG9F?FDGF,5ACFFGF+>>@CEAEFFGGGEFG<FC<B7<FGG?7DFGGGG@FFFCFCGDE5:5CGDGGFGGGFGGGGGG9CGGGGGE<CCE8:*3@+<79CCCC7*9FGDGD:7
@M03364:276:000000000-BLYN8:1:1101:18010:8398 1:N:0:1
ACTCCTACGGGAGGCAGCAGTGGGGAATATTGCACAATGGGCGCAAGCCTGATGCAGCCATGCCGCGTGTATGAAGAAGGCCTTCGGGTTGTAAAGTACTTTCAGCGAGGAGGAAGGCGTTGCGGTTAATAACCGCAGCGATTGACGTTACCCGCAGAAGAAGCACCGGCTAACTCCGTGCCAGCAGCCGCGGTAATACGGAGGGTGCAAGCGTTAATCGGAATTACTGGGCGTAAAGCGCACG
+
GGGGGGGGGGGGGGGGGGGGGGGGGGGGFGGGGGGGGGGGGGGDGGGGGGGGGGGGGGGGGGGGGGGGGGGGGGGGGGGGGGGGGGGGGGGGGGGGGGGGGGGGGGG:FGCGGGDGGGGGGGGGGGE79FEGGGG@FGGDGGGGGGGGGGGGGG7@FGGGGGGGGGGGGGGGGGGGGGGGGGFFFCGGGGGGGGCGGGGGGGCGGGGGGGGGGGGDGGGGGGCFFGGGFGGGGGGCGGGGGGGC
@M03364:276:000000000-BLYN8:1:1101:17427:8437 1:N:0:1
ACTCCTACGGGAGGCAGCAGTGGGGAATATTGCACAATGGGCGCAAGCCTGATGCAGCCATGCCGCGTGTATGAAGAAGGCCTTCGGGTTGTAAAGTACTTTCAGCGGGGAGGAAGGTGAGTGGTTTAATACGCCATTCAATTGACGTTACCCGCAGAAGAAGCACCGGCTAACTCCGTGCCAGCAGCCGCGGTAATACGGAGGGTGCAAGCGTTAATCGGAATTACTGGGCGTAAAGCGCACG
+
GGGGGGGGGGGGGGGGGGFGEFFGECGGGGGCGGGFFEFGGGGGGGGGGGGEFGE<FGGGGGGGGEGFGFDEAFEGFGFDFFGGFGGGGEGGGFEAFGGGGFGFGGDGDG+:+C=DF,<ABDGGGFFGGGGFG@=C@=FEFFCGGEFGGGCAFGGGGGCFGDGGGGFGGGGCGGGGG>FGGGGGGDFGEEDEGGGDGGDFGGGGGGGGGGGGGGGDGGGGGGGGGFGGGGFFDGE=GG>DGGGD
@M03364:276:000000000-BLYN8:1:1101:18182:8446 1:N:0:1
ACTCCTACGGGAGGCAGCAGTGGGGAATATTGCACAATGGGCGCAAGCCTGATGCAGCCATGCCGCGTGTATGAAGAAGGCCTTCGGGTTGTAAAGTACTTTCAGCGAGGAGGAAGGCATTAAGGTTAATAACCTTGGTGATTGACGTTACTCGCAGAAGAAGCACCGGCTAACTCCGTGCCAGCAGCCGCGGTAATACGGAGGGTGCAAGAGTTAATCGGAATTACTGGGCGTAAAGCGCACG
+
GGGGGGGFGGGGGGGGGGGGFGGGGFGGGGGGGGGGGGGGGGGGGGGGGGGGGGGGGGGGGGGGGGGGGGGGGGGGGGGGGGGGGGGGGGGGCGGGGGGGGGGGGGGGEEFGDGEGGGGDFFGGGGGGGGGG9FGGGGGGGGGGGGGGGGGGGGGGGGGGGGGGGGGGGGGGGGGGGGGGCFGGGGGGDEGGEGGGGFGGGDGGGGGGG?F@CCGFGGGFGGGGGGGGGGGGGGGGGGGGGGD<
@M03364:276:000000000-BLYN8:1:1101:23181:8479 1:N:0:1
ACTCCTACGGGAGGCAGCAGTGGGGAATATTGCACAATGGGCGCAAGCCTGATGCAGCCATGCCGCGTGTATGAAGAAGGCCTTCGGGTTGTAAAGTACTTTCAGCGAGGAGGAAGGCATTAAGGTTAATAACCTTGGCAATTGACGTTACCGACAGAAGAAGCACCGGCTAACTCCGTGCCAGCAGCCGCGGTAATACGGAGGGTGCAAGCGTTAATCGGAATTACTGGGCGTAAAGCGCACG
+
GGGFEFGG7FCFEGGEEEEGGG9<@FCFFFAEFDFF<F<<CFGC7F:7DEGFFGAAFAFGFGCFFGGGDFFGEFGGGGGGGCDFFGGGFGFF<FFFG9FFFFFFFFCC@B@FGCEF+B<F<E<E@AFFDEFFGGGGGG@CG@BBDECGGGGFCEEGGGCFGGFGFGFFGGGGGGGGGGGGDGGGGFFCCGGGGGG7EGGGGGGGGGGG6EGGGCEG=FGF5EGFFFGGD?CFGDDEFGGDGGG5
@M03364:276:000000000-BLYN8:1:1101:15247:8485 1:N:0:1
ACTCCTACGGGAGGCAGCAGTAGGGAATCTTCCGCAATGGGCGAAAGCCTGACGGAGCAACGCCGCGTGAGTGATGAAGGGTTTCGGCTCGTAAAACTCTGTTATTAGGGAAGAACATATGTGTAAGTAACTGTGCACATCTTGACGGTACCTAATCAGAAAACCACGGCTAACTACGTGCCAGCAGCCGCGGTAATACGTAGGTGGCAAGCGTTATCCGGAATTATTGGGCGTAAAGCGCGCG
+
GGGGGGGGGGGGGGGGGGGGGGGGGGGGGGGGGGGGGGGGGGGGGGGGGGGGGGGGGGGGGGGGGGGGGGGFGGGGGGGGGGGGGGGGGGGGGGGGFGGGGGGGGGGGGGGGGGGCFGGGGGGGGGGGGGGGGGGFDFGGGGGGGGGGGGGGGGGGGGGGGGGGGGGGGGGGGGFFGGGGGGGGGGCGCGGGGGGGGCGGFFGGFGGFGDGGGGGDFFGGEGEFGGGGGGGGDDGCDF7DGGGG
@M03364:276:000000000-BLYN8:1:1101:12551:8493 1:N:0:1
ACTCCTACGGGAGGCAGCAGTGGGGAATATTGCACAATGGGCGCAAGCCTGATGCAGCCATGCCGCGTGTATGAAGAAGGCCTTCGGGTTGTAAAGTACTTTCAGCGAGGAGGAAGGCGTTGTGGTTAATAACCGCAGCGATTGACGTTACTCGCAGAAGAAGCACCGGCTAACTCCGTGCCAGCAGCCGCGGTAATACGGAGGGTGCAAGCGTTAATCGGAATTACTGGGCGTAAAGCGCACG
+
GGGGGGGGGGGGGGGGGGGGGGGGGGGGGGGGGGGGGGGGGGGGGGGGGGGGGGGGGGGGGGGGGGGGGGGGGGGGGGGGGGGGGGGGGGGGGGGGGGGGGGGGGFF@FGFDGGGGGGGGGGGGGGGGGFGGGGGGFGGGGGGGGGGGGGGGGGDGGEGGGGGGGGGGGGGGGFGCCEGGGGGGFFFGGGGGGGGDGGGFGEEGGGGEG?EGGGGGDGGGG?EGGGGFGGGGGGEEGGGG3<<3
@M03364:276:000000000-BLYN8:1:1101:18743:8498 1:N:0:1
ACTCCTACGGGAGGCAGCAGTGGGGAATATTGCACAATGGGCGCAAGCCTGATGCAGCCATGCCGCGTGTATGAAGAAGGCCTTCGGGTTGTAAAGTACTTTCAGCGAGGAGGAAGGCATTAAGGTTAATAACCTTGGTGATTGACGTTACTCGCAGAAGAAGCACCGGCTAACTCCGTGCCAGCCGCCGCGGTCATACGGAGGGTGTAAGCGTTAATCTGAATTACTTGGCGTAAAGCGCACG
+
CEFFGG<FEDGGGGGEF7@CFFFACGFGFGFGGGGDFFGG?CF+66@FFGFCCF<AEFC8FCGCCF>FECFG9CF9F<FCAGFGCGGGGGGGFEECFA9EFG,,<,++6@:CF7BAFGDGGGA9E?BFFF<EF,D?FFAFGGG,5<:3@DFDC3+8>:BAF@F@,@,@FGGEGABDFEG@:BECB**4*4:C>E*CGG93C>8CCEE*++<68;=8E9:+3:0<:?:C+<0+>C*:3**9C)>)
@M03364:276:000000000-BLYN8:1:1101:28603:8504 1:N:0:1
ACTCCTACGGGAGGCAGCAGTGGGGAATATTGCACAATGGGCGCAAGCCTGATGCAGCCATGCCGCGTGTATGAAGAAGGCCTTCGGGTTGTAAAGTACTTTCAGCGAGGAGGAAGGCATTAAGGTTAATAATCTTAGTTATTGACGTTACTCGCAGAAGAAGCACCGGCTAACTCCGTGCCAGCAGCCGCGGTAATACGGAGGGTGCAAGCGTTAATCGGAATTACTGGGCGTAAAGCGCACG
+
GGGGGGGGGGGGGGGGGGGGGGGGGGG8EFGGGGFFGGGGGGGGGGGFGGGGGGGGDGGGGFFD@FGGGGGGGGGGGGGGGGGFFFFGFCGCFDCCFGGGCFGGG9BCDGGGGGFGEGGGGGGGGGGGGGGC,88CF<,,:CFFCGGFGGGFCEGFDEC<<CFFGGGDGGEGGGGGGGFFGGGGGGGGGGGGGGGEGFGGDGGG7BEDGCGGDCEGGGGCECCGGGGG+<5=5DGDGF:5DGD3
@M03364:276:000000000-BLYN8:1:1101:20800:8512 1:N:0:1
ACTCCTACGGGAGGCAGCAGTAGGGAATCTTCCGCAATGGGCGAAAGCCTGACGGAGCCACGCCGCGTGAGTGATGAAGGGTTTCGGCTCGTAAAACTCTGTTATTAGGGAAGAACATATGTGTAAGTAACTGTGCACATCTTGACGGTACCTAATCAGAAAGCCACGGCTAACTACGTGCCAGCAGCCGCGGTAATACGTAGGTGGCAAGCGTTATCCGGAATTATTGGGCGTAAAGCGCGCG
+
GGGFGGGGGGGGGG7FGGGGGGGGGGGGFGGG9@FGGGGGGGGGDGGGGGGGG@FEFC,C<FEFGGGGGDFGGGFGGGGGGGGGD?FDGGGGGGGGGGGGGGFGG<EGGGG<FGCFCFCGBGGEGGCAFCCFDACGF<FF,>FGFGGGFFEFFFGGGGDGGCDBCFGGGDEGGGGGGGGGFGFCFFGGGGDEEGGGGFE*>9*=BEFFFFGGC;CE5CFEGDGF+97<<CG57C5ECDFGGDGC
@M03364:276:000000000-BLYN8:1:1101:4143:8519 1:N:0:1
ACTCCTACGGGAGGCAGCAGTAGGGAATCTTCGGCAATGGGGGCAACCCTGACCGAGCAACGCCGCGTGAGTGAAGAAGGTTTTCGGATCGTAAAACTCTGTTGTTAGAGAAGAACGTTAAGTAGAGTGGAAAGTTACTTAAGTGACGGTATCTAACCAGAAAGGGACGGCTAACTACGTGCCAGCAGCCGCGGTAATACGTAGGTCCCAAGCGTTGTCCGGATTTATTGGGCGTAAAGCGAGC
+
GGGGGGGGGGGGGGGGGGGGGGGGGGGGGGGGGGGGGGGGGGGGGGGGGGGGGGGGGGGGGGGGGGGFGDGGGGGGGGGGGGGGGGGGGGGGGGGGGGGGGGGGGGGGGGGGGGGGGGGGGGGGCFGGGGGGGGGGGGGGGGGGGGGGGGGGGGGGGGGGGGGGGGGGGGGGGGGGGGGCCEGGFFGGGGGGGGGGGFGGCGFFGGGFGFFGGGGGGGGFGGGGEGCEGGGGFG5CDFFGDGG3
@M03364:276:000000000-BLYN8:1:1101:20189:8530 1:N:0:1
ACTCCTACGGGAGGCAGCAGTAGGGAATCTTCCGCAATGGGCGAAAGCCTGACGGAGCAACGCCGCGTGAGTGATGAAGGTTTTCGGATCGTAAAACTCTGTTATTAGGGAAGAACAAATGTGTAAGTAACTGTGCACATCTTGACGGTACCTAATCAGAAAGCCACGGCTAACTACGTGCCAGCAGCCGCGGTAATACGTAGGTGGCAAGCGTTATCCGGAATTATTGGGCGTAAAGCGCGCG
+
GGGGGGGGGGGGGGGGGGGGGGGGGGGGGGGGGGGGGGGGGGGGGGGGGGGGGGGGGGGGGGGGGGGGGGGGGGGGGGGGGGGGGGGGGGGGGGGGGGGGGGGGGGGGGGGGGGGGGGGGGGGGGGGGGGGGGGGGGGGGGGGGGGGGGGGGGGGGGGGGGGGGGGGGGGGGGGFCEGGGGGCFGGGGGGGGGGEGGGGGGGGDGGGGGGGGGGGGGGGGGGGGGFGGGEGGGGGCGGGGGGGG
@M03364:276:000000000-BLYN8:1:1101:7416:8577 1:N:0:1
ACTCCTACGGGAGGCAGCAGTAGGGAATCTTCGGCAATGGACGAAAGTCTGACCGAGCAACGCCGCGTGAGTGAAGAAGGTTTTCGGATCGTAAAACTCTGTTGTTAGAGAAGAACAAGGACGTTAGTAACTGAACGTCCCCTGACGGTATCTAACCAGAAAGCCACGGCTAACTACGTGCCAGCAGCCGCGGTAATACGTAGGTGGCAAGCGTTGTCCGGATTTATTGGGCGTAAAGCGAGCG
+
GGGGGGGGGGGGGGGGGGGGGGGGGGGGGGGGGGGGGGGGGGGGGGGGGGGGGGGGGGGGGGGGGGGGGGGGGGGGGGGGGGGGGGGGGGGGGGGGGGGGGGGGGGGGGGGGFGGGGGCGGGGGGGGGGGGGGGGGGGGGGGGGGGGGGGGGGGGGGGGGGGGGGFGGGGFFGFGGGEGGGGGGGGGGGGGDGGGGG9+CFGGGGGGFFGGGGGGDGGGGGEGGGF?FFGGGGGGGGGFGDGG5
@M03364:276:000000000-BLYN8:1:1101:21364:8599 1:N:0:1
ACTCCTACGGGAGGCAGCAGTAGGGAATCTTCCGCAATGGGCGAAAGCCTGACGGAGCAACGCCGCGTGAGTGATGAAGGTTTTCGGATCGTAAAACTCTGTTATTAGGGAAGAACAAATGTGTAAGTAACTGTGCACATCTTGACGGTACCTAATCAGAAAGCCACGGCTAACTACGTGCCAGCAGCCGCGGTAATACGTAGGTGGCAAGCGTTATCCGGAATTATTGGGCGTAAAGCGCGCG
+
GGGGGGGGGGGGGG@FGGGGGGGGGGGGGGGGGGGGGGGGGGGEGGGGGGGGGEGGGGGGGGGGGGGGGGGGGGGGGGGGGFGGGGGGGGGGGGGGGGGGGGGGGGGGGGGGGGGGGGGGGGGGFGGGGGGGGGGFFGGGGGGGGGGDGGGFGFCGGGGFGGGGCGGGGGGDGGGGGGGGGGGGGGGGGGGGGGGGGGGGGGGGGGGGGGGGGGGGGE7CEGGGGGGGGGGFGGGGGGGGGGGD
@M03364:276:000000000-BLYN8:1:1101:16087:8625 1:N:0:1
ACTCCTACGGGAGGCAGCAGTAGGGAATCTTCGGCAATGGGGGCAACCCTGACCGAGCAACGCCGCGTGAGTGAAGAAGGTTTTCGGATCGTAAAACTCTGTTGTTAGAGAAGAACGTTAAGTAGAGTGGAAAGTTACTTAAGTGACGGTATCTAACCAGAAAGGGACGGCTAACTACGTGCCAGCAGCCGCGGTAATACGTAGGTCCCAAGCGTTGTCCGGATTTATTGGGCGTAAAGCGAGC
+
GGGGGGGGGGGGGGGGEGGGG<EF@FGGGGGGGGGGGGDEGDGGGGGGGGGGGFGGCGGGGGGGGCF@CFE9EFGGGGGGGGGGGGGG+:FFEGGCCFGGGFFGFFGGGFCCGGGGGGGGFGGGFADFGCGGGGGGGFDFCFFGFFDGGGFFCFFFCFGB,@FGGGGCG:CGE7,?,?F::FG9C86CGC55*BC:EFGGGG9;BFB?:9EGGGCCGG+<CECCCFGGGGG54>*:7**:7CD)
@M03364:276:000000000-BLYN8:1:1101:9381:8626 1:N:0:1
ACTCCTACGGGAGGCAGCAGTGGGGAATATTGCACAATGGGCGCAAGCCTGATGCAGCCATGCCGCGTGTATGAAGAAGGCCTTCGGGTTGTAAAGTACTTTCAGCGAGGAGGAAGGCATTAAGGTTAATAACCTTAGTGATTGACGTTACTCGCAGAAGAAGCACCGGCTAACTCCGTGCCAGCAGCCGCGGTAATACGGAGGGTGCAAGCGTTAATCGGAATTACTGGGCGTAAAGCGCACG
+
GGGGGGGGGGGGGGGGGGGGGGGGGGGGGGGGGGGGGGGGGGGGGGGGGGGGGGGGGGGGGGGGGGGGGEFGGGGGGGGGGGGGGGGGGGGGGGGGGGGGGGDGGFFFFGGGGGGGGCFEGGGGGFGGGCGGGCGGGGGGGGGGGGGGGGGGGGFFDCCFGGGGGFFGGGGGGGGGGGGGGGGGGGGGGGGGGGGGGGGGDDGGE*=EGGGGGGGE5<EGG=8FFG:CCGGGGGGGGGGGC7DC
@M03364:276:000000000-BLYN8:1:1101:18439:8650 1:N:0:1
ACTCCTACGGGAGGCAGCAGTAGGGAATCTTCGGCAATGGACGAAAGTCTGACCGAGCAACGCCGCGTGAGTGAAGAAGGTTTTCGGATCGTAAAACTCTGTTGTTAGAGAAGAACAAGGACGTTAGTAACTGAACGTCCCCTGACGGTATCTAACCAGAAAGCCACGGCTAACTACGTGCCAGCAGCCGCGGTAATACGTAGGTGGCAAGCGTTGTCCGGATTTATTGGGCGTAAAGCGAGCG
+
-C@FGFFGGG@6CB7FCGFFG9EFECFFAFFEFCGGGFGG9EF:F@@FFFFEE<@@F@:FFCECFGGGGCFFGFGGCDEFECBFGGGGGFGGGGGEBEEF9EBE<FGGGGF8BBEFDGGFF8=>DFG?<9FF,CFDGF@+@FFFCGEGFFFCGGGG<FF7FF7FFAAEEEGFGEF@<EGGGGFGCGGGGGDGDCBCFFFGGGD;<:EC89@FGGGGGG9CEC8CF?C7?FGGGD5EGFGDDGCD
@M03364:276:000000000-BLYN8:1:1101:16431:8654 1:N:0:1
ACTCCTACGGGAGGCAGCAGTGGGGAATATTGCACAATGGGCGCAAGCCTGATGCAGCGACGCCGCGTGGGGGATGACGGCCTTCGGGTTGTAAACCCCTTTCGGCAGGGACGAAGCTTTTGTGACGGTACCTGCATAAGAAGCACCGGCTAACTACGTGCCAGCAGCCGCGGTAATACGTAGGGTGCGAGCGTTGTCCGGAATTACTGGGCGTAAAGAGCTCGTAGGTGGTTTGTCGCGTCGG
+
GGGGGGGGGGGGGGGGGGGGGGGGGGGGFGGGGGGGEEFGGGGGGGGGGGGGGGGGGFGGGGGGGGGFGGGGGGGGGGGGGGGGGGGGGGGGGGGGFEGGGGGGDGCFGGGGGDGGGGGGGGGGFGGGGGGGGGGGGGGGGGFFFGGGGGGGGCGGGGGGGGFGC@FGCFCFGE7EFFFGCGGGGGGGGGGGGGGGGGGGGGDFGF7C9FGGCGGGGDFFFFGGGGGCGGGC<FGGGGCCDCD)
@M03364:276:000000000-BLYN8:1:1101:5590:8660 1:N:0:1
ACTCCTACGGGAGGCAGCAGTAGGGAATCTTCGGCAATGGGGGCAACCCTGACCGAGCAACGCCGCGTGAGTGAAGAAGGTTTTCGGATCGTAAAACTCTGTTGTTAGAGAAGAACGTTAAGTAGAGTGGAAAGTTACTTAAGTGACGGTATCTAACCAGAAAGGGACGGCTAACTACGTGCCAGCAGCCGCGGTAATACGTAGGTCCCAAGCGTTGTCCGGATTTATTGGGCGTAAAGCGAGC
+
GGGGGGGGGGGGGGGDGGGGGGGGGGCGGGGGGGGGGGGFDCEGGGGGGGGGGGGGFGEGGGGGGGGFGGGGGGGFGGGG?FGGGGGGEGFGGGGGGFGGGGGGGGGGGGGGGGGGGGGEGGFGFFFFFGGGGGEFGGGGGFGGGGGGDECFGGGFGGGGGGGGGGGFGGGGGGGGGGGGGFFGGGGGGCCCEGEEGGGGGFGGGGGGGGG5CECEGGGFGGCEGGGGGGGFGCEEGFGFCGD5
@M03364:276:000000000-BLYN8:1:1101:24213:8673 1:N:0:1
ACTCCTACGGGAGGCAGCAGTGGGGAATATTGCACAATGGGCGCAAGCCTGATGCAGCCATGCCGCGTGTGTGAAGAAGGCCTTCGGGTTGTAAAGCACTTTCAGCGAGGAGGAAGGTGGTGAGCTTAATACGTTCATCAATTGACGTTACCCGCAGAAGAAGCACCGGCTAACTCCGTGCCAGCAGCCGCGGTAATACGGAGGGTGCAAGCGTTAATCGGAATTACTGGGCGTAAAGCGCACG
+
GGGGGGFFF;BFEGGGGGGGGGGGDGGGGGGGGGGGGGGGGGGGGG>FGGGGGGGGGGGGGGFGGGGGGGGGGGGGFEGGGGGGGGGGFGGGGGGGGGGGGGGGGGDECCEFGCFGCFGGGGGGGGGGGGGGGGGFAFGGGGG9CFGEGGGGGGEFEGGGGGFGGGGGGGGGGG99FECDFGG778B8CCEEEGGGDCFGG8CGEEGEGFCCEGGEGGGCEG8EFGFF<C**99E*>C7C3)75
@M03364:276:000000000-BLYN8:1:1101:9554:8693 1:N:0:1
ACTCCTACGGGAGGCAGCAGTGGGGAATATTGCACAATGGGCGCAAGCCTGATGCAGCCATGCCGCGTGTATGAAGAAGGCCTTCGGGTTGTAAAGTACTTTCAGCGAGGAGGAAGGCATTAAGGTTAATAACCTTAGTGATTGACGTTACTCGCAGAAGAAGCACCGGCTAACTCCGTGCCAGCAGCCGCGGTAATACGGAGGGTGCAAGCGTTAATCGGAATTACTGGGCGTAAAGCGCACG
+
GGGGGGGGGGGGGGGGGGGGGGGGGGGGGGGGGFFGGGGGGGGGGGGGGGGGGGGGGGGGGGGGGGGGGGGGGGGGGGGGGGGGGGGGGGGGGGGGGGGGGGGGGGGGGGGGGGGGGGGGGGGGGGGGGGGGGGGGGGGGGGGGGGGGGGGGGGGGGGGGGGGGGGFGGGGGGGGGGGGGGGGGGGGGGDGGGGGGGGGGGGGGGGGGGGGGGEGCFGGGC5CFCFEFGGGGCCEEGF7<DC<)
@M03364:276:000000000-BLYN8:1:1101:15661:8695 1:N:0:1
ACTCCTACGGGAGGCAGCAGTAGGGAATCTTCGGCAATGGGGGCAACCCTGACCGAGCAACGCCGCGTGAGTGAAGAAGGTTTTCGGATCGTAAAACTCTGTTGTTAGAGAAGAACGTTAAGTAGAGTGGAAAGTTACTTAAGTGACGGTATCTAACCAGAAAGGGACGGCTAACTACGTGCCAGCAGCCGCGGTAATACGTAGGTCCCAAGCGTTGTCCGGATTTATTGGGCGTAAAGCGAGC
+
GGGGGGGGGGGGGGGGGGGGGGGGGGGGGGGGGGGGGGGGGGGGGGGGGGGGGGGGGGCFGGGGGGGGGDGGGGGGFGGGFFGGGGGEGGGGGGGGGGGGGGGGGGGGGGGGGGGFGGFFGGGGGGGFFGGGFFFGGGGGGGGGGGGGGGGGGGGGGGFGGGGGGGGGDGGEGGGGGGGCFFGGFGGGGFGGGDGGEGGGGDGGGGGGFGCCFGCEGGGGEG5CEFGGGGGGGGEGDGGGGGGC
@M03364:276:000000000-BLYN8:1:1101:15893:8698 1:N:0:1
ACTCCTACGGGAGGCAGCAGTAGGGAATCTTCGGCAATGGACGAAAGTCTGACCGAGCAACGCCGCGTGAGTGAAGAAGGTTTTCGGATCGTAAAACTCTGTTGTTAGAGAAGAACAAGGACGTTAGTAACTGAACGTCCCCTGACGGTATCTAACCAGAAAGCCACGGCTAACTACGTGCCAGCAGCCGCGGTAATACGTAGGTGGCAAGCGTTGTCCGGATTTATTGGGCGTAAAGCGAGCG
+
GGGGGGGGGGGGGGGGGGGGGGGGGGGGGGGGGGGGGGGGGGGGGGGGGGGGGGGGGGGGGGGGGGGGGGGGGGGGGGGGGGGGGGGGGGGGGGGGGGGGGGGGGGGGGGGGGGGGGGGGGGGGGGGGGGGGGGGGGGGGGGGGGGGGGGGGGGGGGGGGGGGFGGGGGGGGGGGGGGGGGGGGGGGGGGDGGGDEGFCGGGGGGFDGDGGGGGG5=FGEGEGGGGGGGFGGGG=5<CGGGGD3
@M03364:276:000000000-BLYN8:1:1101:10289:8710 1:N:0:1
ACTCCTACGGGAGGCAGCAGTGGGGAATATTGCACAATGGGCGCAAGCCTGATGCAGCCATGCCGCGTGTATGAAGAAGGCCTTCGGGTTGTAAAGTACTTTCAGCGAGGAGGAAGGCATTAAGGTTAATAACCTTAGTGATTGACGTTACTCGCAGAAGAAGCACCGGCTAACTCCGTGCCAGCAGCTGCGGTAATACGTAGGTCCCAAGCGTTGTCCGGATCTATTGGGCGTAAAGCGAGCG
+
GGGGGGGGGGGGGGGGGGGGGGGGGGGGGGGGGGGGGGGGG?FFGGGGFGGGGGDGGGFGDGGGGGGGGGGGGGFGFGFFG8FGGGGGGGGGGGGGGAFGGGGGGFE7CEGDGGGGGD<,F<FFGGFCFFFF9FFFFGDDDCFF>FGEGGEFFCF:FDFCFGGGGFBFDEFEGGGG?CGGCCFC*DF7,?F5:CCEGGGGG?FGGFCFGGGEECCEGG<CDCG*AEGFFGGGGCEEF7*17CCD
@M03364:276:000000000-BLYN8:1:1101:12214:8711 1:N:0:1
ACTCCTACGGGAGGCAGCAGTAGGGAATCTTCGGCAATGGGGGCAACCCTGACCGAGCAACGCCGCGTGAGTGAAGAAGGTTTTCGGATCGTAAAACTCTGTTGTTAGAGAAGAACGTTAAGTAGAGTGGAAAGTTACTTAAGTGACGGTATCTAACCAGAAAGGGACGGCTAACTACGTGCCAGCAGCCGCGGTAATACGTAGGTCCCAAGCGTTGTCCGGATTTATTGGGCGTAAAGCGAGC
+
GGGGGGGGGGGGGGGGGGGGGGGGGGGGGGGGGGGGGGGGGGGGGGGGGGGGGGGGGGGGGGGGGGGGGGGGGGGGGGGGGGGGGGG>FDFGFGGGGGGGFGGGGFGGGGGFGGGGGGGGGGGGGFDGGGGGGGGGGGGGGGGGGGGGGGGGGGGGFCGGGGGGGGGGDFGGGGGGGGGGGGGGGGFGGFEGGGBEGGFGGGGGGFCFCFGGGGAEEGGCEGEGGGGGGCGGGGGGGGF7C3C)
@M03364:276:000000000-BLYN8:1:1101:15817:8714 1:N:0:1
ACTCCTACGGGAGGCAGCAGTAGGGAATCTTCGGCAATGGGGGCAACCCTGACCGAGCAACGCCGCGTGAGTGAAGAAGGTTTTCGGATCGTAAAACTCTGTTGTTAGAGAAGAACGTTAAGTAGAGTGGAAAGTTACTTAAGTGACGGTATCTAACCAGAAAGGGACGGCTAACTACGTGCCAGCAGCCGCGGTAATACGTAGGTCCCAAGCGTTGTCCGGATTTATTGGGCGTAAAGCGAGC
+
GGGGGGGGGGGGGGGGGGGGGGGGGGGGGGGGGGGGGGGGGGGGGGGGGGGGGGGGGGGGGGGGGGGGGGGGGGGGGGGGGGGGGGGGGGGGGGGGFGGGGGGGGGGGGGGGGGGGGGGGEGGGGGGGGGGGGGGGGGGGGGGGGGGGGGGGGGGGGGGGGGGGGGGGGGGGGGGGGGGGGGGGGF6CFGGGGGGGGGCFFCGGGGGGGGGGGGEGGGGFGE5:EF7FGFGFGGGEGGGGGGGC
@M03364:276:000000000-BLYN8:1:1101:19930:8725 1:N:0:1
ACTCCTACGGGAGGCAGCAGTGGGGAATATTGCACAATGGGCGCAAGCCTGATGCAGCCATGCCGCGTGTATGAAGAAGGCCTTCGGGTTGTAAAGTACTTTCAGTCGGGAGGAAGGTGTCAAGGTTAATAACCTTGGCAATTGACGTTACCGACAGAAGAAGCACCGGCTAACTCCGTGCCAGCAGCCGCGGTAATACGGAGGGTGCAAGCGTTAATCGGAATTACTGGGCGTAAAGCGCACG
+
GGGGGGGGGGGG:FGGGGGGGGGGGGGGGGGGGGGGGGFGGGFGGGGGGGGFGGGGGGGGGGGFGGGGGGGGGGGGGGGGGGGGGGGGGGGGGGGGGGGGGGGGGGGCEGFGGEGGGGFGGGGFFGFEFGGGGDGGDDGFGGGGGGGGGGGCG>FDGGGGEFG?CFCCFDCFGGGCGGGGFGGGGGGGGGGGGGGGGGGGGEGGGGGGGD?5E>EGGGFGGGCFGGCFC6CFDGECGD7CDGG3
@M03364:276:000000000-BLYN8:1:1101:21530:8749 1:N:0:1
ACTCCTACGGGAGGCAGCAGTGGGGAATATTGCACAATGGGCGCAAGCCTGATGCAGCCATGCCGCGTGTATGAAGAAGGCCTTCGGGTTGTAAAGTACTTTCAGCGAGGAGGAAGGCATTAAGGTTAATAACCTTAGTGATTGACGTTACTCGCAGAAGAAGCACCGGCTAACTCCGTGCCAGCAGCCGCGGTAATACGGAGGGTGCAAGCGTTAATCGGAATTACTGGGCGTAAAGCGCACG
+
GGGGGGFGGGGGGG7FGGGGGGGGCEGGGGGGGGGGGGGGGGGGGGGGGGG<EFGGGGGGFFGGGGGGGGGFGGGGGGEGFGGGGGGGFGGGFFGGGGGGGGGGGGGDGGFGGGGFGGGGGGFGFEFGGGGGCFGGGGFDGGGCGGGGGGGGGGGGGGFGGGGGGFGGGGGGGGGG7BFGGF>EFFGGGGGGGEG7FGGGGGGGEEDCFGGGGGGCFCFGGGGDCGGGGFGGGGEE<GGGGGGD
@M03364:276:000000000-BLYN8:1:1101:6342:8775 1:N:0:1
ACTCCTACGGGAGGCAGCAGTAGGGAATCTTCCGCAATGGGCGAAAGCCTGACGGAGCAACGCCGCGTGAGTGATGAAGGTTTTCGGATCGTAAAACTCTGTTATTAGGGAAGAACAAATGTGTAAGTAACTGTGCACATCTTGACGGTACCTAATCAGAAAGCCACGGCTAACTACGTGCCAGCAGCCGCGGTAATACGTAGGTGGCAAGCGTTATCCGGAATTATTGGGCGTAAAGCGCGCG
+
GGGGFGGGGGGGGGGGGGGGGFFGGGGGGGGCGEFGEGGGGGGGGGGGGFGFGGGGGGGGGGGGGGGGGEGEAFFGGDGF8FFFFCEEEEGGGGGGGGGGGGGGGFGGGGDGGGGGGEGFFFFGGGGGADGGGGG9DFFFFFGGGFGGGFGGGGCFCGGGGGGGDFFGGGDGGGGCCCGGGFCFGGGGFCCCECCCC?CFFGFGFGFCEGFGGC:8C?C:E=E5FEG7<68EG3:CFGF3)))9
@M03364:276:000000000-BLYN8:1:1101:23846:8788 1:N:0:1
ACTCCTACGGGAGGCAGCAGTGGGGAATATTGCACAATGGGCGCAAGCCTGATGCAGCCATGCCGCGTGTATGAAGAAGGCCTTCGGGTTGTAAAGTACTTTCAGCGAGGAGGAAGGCATTAAGGTTAATAACCTTGGTGATTGACGTTACTCGCAGAAGAAGCACCGGCTAACTCCGTGCCAGCAGCCGCGGTAATACGGAGGGTGCAAGCGTTAATCGGAATTACTGGGCGTAAAGCGCACG
+
GGGGGGGGGGGGGGGGGGGGGGGGGGGGGGGGGGGGGGGGGGGGGGGGGGGGGGGGGGGGGGGGGGGGGGGGGGGGGGGGGGGGGGGGGGGGGGGGGGGGGGGGGGDGGGGGGCFGGGFGGGGGGGGGGGGGGGGGGGGFG9FFGGGCFGGGGGGGGGGGGGGGGGGGEGGGGGGGGGGGGGFFGGGGGGGGGGGGGGFFEEEEGGGGGGGGGGCEFGGGGGGGGGGGGGGGD5E=DGGGGGG7
@M03364:276:000000000-BLYN8:1:1101:9445:8798 1:N:0:1
ACTCCTACGGGAGGCAGCAGTGGGGAATATTGCACAATGGGCGCAAGCCTGATGCAGCCATGCCGCGTGTATGAAGAAGGCCTTCGGGTTGTAAAGTACTTTCAGCGGGGAGGAAGGTGATAAAGCGAATACCTTTATCAATTGACGTTACCCGCAGAAGAAGCACCGGCTAACTCCGTGCCAGCAGCCGCGGTAATACGGAGGGTGCAAGCGTTAATCGGAATTACTGGGCGTAAAGCGCACG
+
GGGGGGGGGGGGGGGGGGDGGGGGGGGGGGGGGGGGGGGGGGGGGGGGGGGGGGGGGGGGGGGGGDGGGGFFGGFGGGGGGGGGGGGGGGGGGGGGGGGGGGGGGGGGGGGGGGFGGGGCGFFGGGGDGGGGGGGGGGGGGGCFGGGGFCFGGGGDEGG7FGGGGGFF>FECFFGGFGGGGGGFGGGGGGGG5CEGGF?C>*:ECAEEGGGFCGCE5CGFEGEGC:FCFGCFGGGGFG7))/))
@M03364:276:000000000-BLYN8:1:1101:13853:8813 1:N:0:1
ACTCCTACGGGAGGCAGCAGTGGGGAATATTGCACAATGGGCGCAAGCCTGATGCAGCCATGCCGCGTGTATGAAGAAGGCCTTCGGGTTGTAAAGTACTTTCAGCGAGGAGGAAGGCATTAAGGTTAATAACCTTAGTGATTGACGTTACTCGCAGAAGAAGCACCGGCTAACTCCGTGCCAGCAGCCGCGGTAATACGGAGGGTGCAAGCGTTAATCGGAATTACTGGGCGTAAAGCGCACG
+
GGGGGGGGGGGGGGGGGGGGGGGGGGGGGGGGGGGGGGGGGGGGGGGGGGGGGGGGGGGGGGGGGGGGGGGGGGGGGGGGGGGGGGGGGGGGGGGGGGGGGGGGGGGGGGGGGGFGGGGGGGGGGGGGGGGGGGGGGGGGGGGGGGGGGGGGGGGGGGGGGGGGGGGGGGGGGGGGGGGGGGGGGGGGEGGGGGCGGGFGGGEGGGGGGGGGGGGGGGGGGDGGGGGGGGGGGGGDGGGGGGGG
@M03364:276:000000000-BLYN8:1:1101:16413:8814 1:N:0:1
ACTCCTACGGGAGGCAGCAGTGGGGAATATTGCACAATGGGCGCAAGCCTGATGCAGCCATGCCGCGTGTATGAAGAAGGCCTTCGGGTTGTAAAGTACTTTCAGCGGGGAGGAAGGGGTGAGCCTTAATACGGTTCGTCATTGACGTTACCCGCAGAAGAAGCACCGGCTAACTCCGTGCCAGCAGCCGCGGTAATACGGAGGGTGCAAGCGTTAATCGGAATTACTGGGCGTAAAGCGCACG
+
GGGGGGGGGGGGGGGGGGGGGGGGGGGGGGGGGGGGGGFGGGGGGGGGGGGGGGGGGGGGGGGGGGGGGGGGGGGGGGGGGGGGGGGGGGGGGGGGGGGGGGGGGGGGGGEGGGGGGGGGGGFGGGGGGGGGGGGGGEFGGGGGGGGGGGGGGGGGGGGGGGGGGGGGGGGGGGGGGGGGGGGGGGGGGEGGDCEGGGGGGGDEGGGDGFGDEEGGGGGGGGGGGGGGFGFFGGDGGGGGGGGC
@M03364:276:000000000-BLYN8:1:1101:6394:8833 1:N:0:1
ACTCCTACGGGAGGCAGCAGTAGGGAATCTTCGGCAATGGACGAAAGTCTGACCGAGCAACGCCGCGTGAGTGAAGAAGGTTTTCGGATCGTAAAACTCTGTTGTTAGAGAAGAACAAGGACGTTAGTAACTGAACGTCCCCTGACGGTATCTAACCAGAAAGCCACGGCTAACTACGTGCCAGCAGCCGCGGTAATACGTAGGTGGCAAGCGTTGTCCGGATTTATTGGGCGTAAAGCGAGCG
+
GGGGGGGGGGGGGGGGGGGGGGGGGGGGCGGFGGGGGGGGGGGGGGGGGGGGGGGGGGDFFGGGGGGFGGGGGGGGGGGGFGGGGGGGGGGGGGGGGGGGGGGGGGGGGFFGGFGFGGGGGGGGGCCFFGGGGGGGGGGGGGGGGGGGGGGGGFGGGGGGGGGGGGGGGGGDGF@GGCFGGFFGGCGGFEEGGEEGGGGDEFCCBCFGCG=FDCEGGGGGCEGECGGGF9CCD5:EFFG:DGDC
@M03364:276:000000000-BLYN8:1:1101:24990:8848 1:N:0:1
ACTCCTACGGGAGGCAGCAGTAGGGAATCTTCGGCAATGGACGAAAGTCTGACCGAGCAACGCCGCGTGAGTGAAGAAGGTTTTCGGATCGTAAAACTCTGTTGTTAGAGAAGAACAAGGACGTTAGTAACTGAACGTCCCCTGACGGTATCTAACCAGAAAGCCACGGCTAACTACGTGCCAGCAGCCGCGGTAATACGTAGGTGGCAAGCGTTGTCGGGAGTTATTGGGCGTAAAGCGAGCG
+
GGGGGGGGEGGGGGGGGGGGFFGGGFGG<FG9CCF7FGGGFGGGGGGFGGGGEEFGGGCGGGGGGGGGG7,CFFGGGGGGFFGGGGGGG7FEGGGGGGGGGGFGGGGG9FF<EGFCFFC?DFFEFGDGGGGG9FF?ADFCGFDGFCF+@FCG9<DFGGED@FGGFFFG7FCCFGC9:CCFEF,,*?2BE>>583=7+2+3+5BECC5:9@:FGC5?:C*5:=*/*3::<E=FD)/:CFC<9DCD
@M03364:276:000000000-BLYN8:1:1101:8542:8864 1:N:0:1
ACTCCTACGGGAGGCAGCAGTAGGGAATCTTCGGCAATGGACGAAAGTCTGACCGAGCAACGCCGCGTGAGTGAAGAAGGTTTTCGGATCGTAAAACTCTGTTGTTAGAGAAGAACAAGGACGTTAGTAACTGAACGTCCCCTGACGGTATCTAACCAGAAAGCCACGGCTAACTACGTGCCAGCAGCCGCGGTAATACGTAGGTGGCAGGCGTTGTCCGGATTTAGTGGGCGTAAAGCGAGCG
+
GFGGGGGGGGGFGGGGGGEFGFFGEGFFCGGGGGGGEFG@FGGFGCFGAFGF@CC7FFEGFGGGFGGCEFGCFFGEDCFCFDGGGGG7:FEFGGG?FGFGGGFFGGGGEAA<EFFGCFGEFEFF+BBFCC<,CFEFFGBFFGGF<FGEGFFDFFEGGGGFFECFFCCFEGFG?FD@E@D>**,>F7,:CCGE*:C:9CFF9CFCFB*<C*//CEEDEG9=CCEE9:+<CG5*/9C77DFC9D)9
@M03364:276:000000000-BLYN8:1:1101:5372:8883 1:N:0:1
ACTCCTACGGGAGGCAGCAGTAGGGAATCTTCCGCAATGGGCGAAAGCCTGACGGAGCAACGCCGCGTGAGTGATGAAGGTTTTCGGATCGTAAAACTCTGTTATTAGGGAAGAACAAATGTGTAAGTAACTGTGCACATCTTGACGGTACCTAATCAGAAAGCCACGGCTAACTACGTGCCAGCAGCCGCGGTAATACGTAGGTGGCAAGCGTTGTCCGGATTTATTGGGCGTAAAGCGAGCG
+
GGGGGGGGGGGGGGGGGGGGGGGGGGGGGGGGGGGGGGGGGGGGGGGGGGGGGGGGGGGGGGGGGGGGGGGGGGGFGGGGGGGGGGGGFEGGGGGGGGGFGFFFGGGGGGGGGGGGFFGGGFFGGGGGGGGGGGGGGGGGGFGGGGGGGGGGGGGGGGGGGGGGGGGGGDGGGGGGGGGGGGG8FFGGGGGGGGEGGGGGGGGGGGGGFGGGGEGGGGGGG5E59@FGGGGFGGGGGGGGGGGC
@M03364:276:000000000-BLYN8:1:1101:3221:8886 1:N:0:1
ACTCCTACGGGAGGCAGCAGTGGGGAATATTGCACAATGGGCGCAAGTCTGATGCAGCCAGGCCGCGTGTATGAAGAAGGCCTTCGGGGTGTAAAGTACTGTCAGCGAGGAGGAATGCGCTGTGGTTAATAACTGCATCGATTGACGTTACTCGGAGAAGAAGCACCGGCTTACTCCGTGCCAGCAGCCGCGGTCATACGGAGGCTGCCAGCGTTGATCGGAATTACTGGGTGTTAAGCGGACG
+
<FGEGGEG;BCFFGGGFGFEF8F8:@C<,CC,@,C@AFA<,@@+F:+6C<E<<FFFCF8F,CCCFGGGG:,<F<<E98C6,=5E<CF@48+7FFF,AFFEFACE9<:=FGCCB7A,,,4+83C,FF7FGE?F,,,,7,,@DFGDD<FF+,8,8@+>+*5@FF,,,@C>F>**?,,2,***==;CG7,,=:**83*15?38C58B**:**32882:*/3A***2*<++00+:0//*3*0D))/))
@M03364:276:000000000-BLYN8:1:1101:10476:8895 1:N:0:1
ACTCCTACGGGAGGCAGCAGTAGGGAATCTTCCGCAATGGACGAAAGTCTGACGGAGCAACGCCGCGTGTGTGAAGAAGGTTTTCGGATCGTAAAGCACTGTTGTTAGAGAAGAACAAGGATAAGAGTCACTGCTTGTCCCTTGACGGTATCTAACCAGAAAGGGACGGCTAACTACGTGCCAGCAGCCGCGGTAATACGTAGGTCCCGAGCGTTGTCCGGATTTATTGGGGTAAAGCGAGGGC
+
GGGGGGGGGGGEGGGGGGGGGGGGGGGGGGGGGGGGGGGGGGGEGGGGGGGGGGGGGGGGGGGGGGGGGEGGGGGGGGGGGGGGGGGEGEGGGFGGGGGGGGGGGGGGFFFGGGGFGGGGEFGGGFGGGGGGGGGGGGGGGGGFGGGGFGGGGGGGGGGGDGGGGGGGGGGGGGGGGGGGGGGGGGGGGGGGGECEGFFGGGGGGCCFGGGDEGGGEFGGEGGGG?FGGC**1/<?C*)*1))*
@M03364:276:000000000-BLYN8:1:1101:24925:8912 1:N:0:1
ACTCCTACGGGAGGCAGCAGTGGGGAATATTGCACAATGGGCGCAAGCCTGATGCAGCCATGCCGCGTGTATGAAGAAGGCCTTCGGGTTGTAAAGTACTTTCAGCGAGGAGGAAGGCATTAAGGTTAATAACCTTAGTGATTGACGTTACCTGCATAAGAAGCACCGGCTAACTCCGTGCCAGCAGCCGCGGTAATACAGATGGTGCAAGCGTTAATCGGAATTACTGGGCGTAAAGCGCACG
+
CFGGGGGGGGGGGGGGGG<FGFCFGEGGGGGGGGGGGGGGF8C@CFGCCFGGGGGGGG,CFFEGGGGGG?FFGGGGGGC8,C<FGGGGEFEFFGGGG<FGGGGG9FC+6>CCCFG8?,4FFFGC@FFAFGFC,35,?F5C?,?A>,>=FG7,,,33,CB9>9,D7B,FC:F7@7E=:EFE73DC782D,>E*:::;;,42;=2?7392:CF*;B*:*+21=/C=+;9+97F5C)2:57*1))19
@M03364:276:000000000-BLYN8:1:1101:25576:8924 1:N:0:1
ACTCCTACGGGAGGCAGCAGTAGGGAATCTTCGGCAATGGGGGCAACCCTGACCGAGCAACGCCGCGTGAGTGAAGAAGGTTTTCGGATCGTAAAACTCTGTTGTTAGAGAAGAACGTTAAGTAGAGTGGAAAGTTACTTAAGTGACGGTATCTAACCAGAAAGGGACGGCTAACTACGTGCCAGCAGCCGCGGTAATACGTAGGGCCCAAGCGGTGCCCGGATTTGTTGGGCGTAAAGCGATG
+
GGGGGGGGGGGGGGGGGGGGGEFFGGGGGGG9C@CFGGGGGGGGGGGGGGGG,6+@@FCGGGGGGGGGGC:CFFGGGGGGFGGGGGGGGGGGGGG9E<FFGGGGGG<BEFFFGGD<CFFG+D,:,,,:::>FFG9@E<F,=<FCA,<5@FFC>FCCFF:7CC<,:*,*3<1>F7,D@8FFC@CF8*<ECC551*1*=B+>*++=C88**=CC=**1:*::=E8*/2+0::5*5)////:*95**
@M03364:276:000000000-BLYN8:1:1101:12312:8930 1:N:0:1
ACTCCTACGGGAGGCAGCAGTAGGGAATCTTCGGCAATGGGGGCAACCCTGACCGAGCAACGCCGCGTGAGTGAAGAAGGTTTTCGGATCGTAAAACTCTGTTGTTAGAGAAGAACGTTAAGTAGAGTGGAAAGTTACTTAAGTGACGGTATCTAACCAGAAAGGGACGGCTAACTACGTGCCAGCAGCCGCGGTAATACGTAGGTCCCAAGCGTTGTCCGGATTTATTGGGCGTAAAGCGAGC
+
GGGGGGGGGGGGGGGGGGGGGGGGGGGGGGGFGGGGGGGGGGGGGGGFGGGGFGGGGGEGGGGGGGGGGDGGGGGGFGGGGGGGGGGGGDFGGGGF9FCFGGCFGGGFCFGGGGF=FDCFGGGAFDB?CFFGFFEFGFGGGGGG9FGGGGGGGGGCFFGFGFG@:E:7<@CFGGGF@>FGFGC;CG6CGGGDECCEGGGGGGDDEE9:BF6CFE8CEG+CC=:7?EG+<FGG4D7CDGG=)*>)
@M03364:276:000000000-BLYN8:1:1101:14912:8931 1:N:0:1
ACTCCTACGGGAGGCAGCAGTGGGGAATATTGCACAATGGGCGCGAGCCTGATGCAGCCATGCCGCGTGTGTGAAGAAGGCCTTCGGGTTGTAAAGCACTTTCAGCGAGGAGGAAGGTGGTGAGCTTAATACGCTCATCAATTGACGTTACTCGCAGAAGAAGCACCGGCTAACTCCGTGCCAGCAGCCGCGGTAATACGTAGGTGGCAAGCGTTGTCCGGAATTATTGGGCGTAAAGCGCGCG
+
GGGGGGGGGGGGGGGGGGGGGGGGGGGGGGGGGGGGGGGGGGGG+FFGGGGGGGGGGGGGGGGGGGGGGGGGGGGGGGGGGFGGGGGGGGGGGGGGDGGGGGGGGGGGEGGFGFCFGGGGGGGGGFGGGGGGGGGGGGGGGGGGDGGGGGGGGGGGDEGGGGGGGGGGGGFEGGGGGGGGGGGGGGGGFGGGGGGGGGGGGGGGGGGGFFGGGGGGGGFGGG=FFGGGGGGG3DGGGGGGGGG3
@M03364:276:000000000-BLYN8:1:1101:18185:8939 1:N:0:1
ACTCCTACGGGAGGCAGCAGTAGGGAATCTTCGGCAATGGGGGCAACCCTGACCGAGCAACGCCGCGTGAGTGAAGAAGGTTTTCGGATCGTAAAACTCTGTTGTTAGAGAAGAACGTTAAGTAGAGTGGAAAGTTACTTAAGTGACGGTATCTAACCAGAAAGGGACGGCTAACTACGTGCCAGCAGCCGCGGTAATACGTAGGTCCCAAGCGTTGTCCGGATTTATTGGGCGTAAAGCGAGC
+
GGGGGGGGGGGGGGGGGGGGGGGGGGGGGGGGGGGGGGGGGGGGGGGGGGGGGGGGGGGGGGGGGGGGGGGGGGGGGGGGGGGGGGGGGGGGGGGGGGGGGGGGGGGGGGFGGGGCFFGGFFFGGGGGGGGGGGGGGGGGGGGGGGFGGGGGGGGGGGGGFFGGGGGGGEGG>GGFGFGGGFGGGGGGGFGGGGGGGGFGGGFGGGGFFGGGFGGGGGGGGGGGGGGCFGGCFCEEGDGFGGG3
@M03364:276:000000000-BLYN8:1:1101:27915:8972 1:N:0:1
ACTCCTACGGGAGGCAGCAGTAGGGAATCTTCCGCAATGGGCGAAAGCCTGACGGAGCAACGCCGCGTGAGTGATGAAGGTTTTCGGATCGTAAAACTCTGTTATTAGGGAAGAACAAATGTGTAAGTAACTGTGCACATCTTGACGGTACCTAATCAGAAAGCCACGGCTAACTACGTGCCAGCAGCCGCGGTAATACGTAGGTGGCAAGCGTTATCCGGAATTATTGGGCGTAAAGCGCGCG
+
GGGFFFGGGGGGGGGGGGGGGFGGGGGGEGGGGGEGGGGGGFGGGGGGGGGGGGGGEGGGGGGGGGGGGGGGGGFGGGGGGGFGGGGCFEGGGGGGGGFGGGGGGGGGGFGGGGGGFCFEGGGGGGGGGGGFGGFGGGGFABFGGGGGGGFA<<,3FFFGGGCF7FFGGGGGGGGGGGFCGGGGGGFF@ECEGGDEE<FGECECGGGGGGGGDGGGG+=CE8E=FGFGGGGFGGCEFGGG:CCC
@M03364:276:000000000-BLYN8:1:1101:25917:8978 1:N:0:1
ACTCCTACGGGAGGCAGCAGTAGGGAATCTTCCGCAATGGACGAAAGTCTGACGGAGCAACGCCGCGTGTGTGAAGAAGGTTTTCGGATCGTAAAGCACTGTTGTTAGAGAAGAACAAGGATAAGAGTCACTGCTTGTCCCTTGACGGTATCTAACCAGAAAGCCACGGCTAACTACGTGCCAGCAGCCGCGGTAATACGTAGGTGGCAAGCGTTGTCCGGAATTATTGGGCGTAAAGCGCGCG
+
GGGGGGGGGGGGGGGGGGGGGGFGGGGGGGGGGGGDGGGG9FGGEGGFGGGGGGGCGGGGFGGGGGGGGGGGGGGGGGGGFGGGGGGGGGGGFFGFGGGGGGFGGGCGFGGFGGGG@<FGGGFFDGGGGGGGGFGGGGFFGDEGGGGFEF@GGFGFGGGGGCFGGGGEDGCFCFGGGGGGFGGGGGGGCE>CEGGEGGGGBFGEGGGGGGGGGGEECEGEGGC5CG7@9CCGGGGGGFGGGC5/
@M03364:276:000000000-BLYN8:1:1101:13708:8994 1:N:0:1
ACTCCTACGGGAGGCAGCAGTGGGGAATATTGCACAATGGGCGCAAGCCTGATGCAGCCATGCCGCGTGTATGAAGAAGGCCTTCGGGTTGTAAAGTACTTTCAGCGAGGAGGAAGGCGTTGTGGTTAATAACCGCAGCGATTGACGTTACTCGCAGAAGAAGCACCGGCTAACTCCGTGCCAGCAGCCGCGGTAATACGGAGGGTGTAAGCGTTAATCGGAATTACTGGGCGTAAAGCGCACG
+
GGGGGGGGGGGGGGGGGGGGGGGGGGGGGGGGGGGGGGGGGGGGGGGGGGGGGGGGGDGGGGGGGGGGGGGGGGGGGGGGGGGGGGGGFFGGFGGGGGGGGGGGGGGGGGGGGGGGGGGGGGGGGGGGGFFGGGGGGGGGGGGGGGGGGGGGGGGGGGGGGGGGGG>FGGEGGGGGGGGGDGCFF@CGGGGGGGGGGGGFD>EDG>EEGGGGGGGEGGGGGGGGFGFGFGGGGGGGGGDDDC5<
@M03364:276:000000000-BLYN8:1:1101:5053:8998 1:N:0:1
ACTCCTACGGGAGGCAGCAGTGGGGAATATTGCACAATGGGCGCAAGCCTGATGCAGCCATGCCGCGTGTATGAAGAAGGCCTTCGGGTTGTAAAGTACTTTCAGCGGGGAGGAAGGGGTGAGCCTTAATACGGTTCGTCATTGACGTTACCCGCAGAAGAAGCACCGGCTAACGCCGGGCGAGCAGCCGCGGTAATACGGAGGGTGCAAGCGTTAATCTGAGTTACTGGGCGTAAAGCGCACG
+
GGGGGGGGGGGGGGGGGGGGGG9FGGGGGGGG9CFGGGGGFFG7BFCDFFGGF9FGGGGGAFEFGGGGGCC,CFFFGGGGGGEGFGGGGGGC<FGA,,C<FGC,5,CCDGCFGGG,3C@B=8B=D,:3C@,>BFCGGDFFGG,@FFGGGG7=,>@F7@<:CCFF?:,<:::*<?*8F@*4:*4:**;C*:8/::*/:<:8CE/?ECC*+:+2//;*CF7:+<+2+++<++/7C9*15:>C3)1/
@M03364:276:000000000-BLYN8:1:1101:11196:9006 1:N:0:1
ACTCCTACGGGAGGCAGCAGTAGGGAATCTTCGGCAATGGGGGCAACCCTGACCGAGCAACGCCGCGTGAGTGAAGAAGGTTTTCGGATCGTAAAACTCTGTTGTTAGAGAAGAACGTTAAGTAGAGTGGAAAGTTACTTAAGTGACGGTATCTAACCAGAAAGGGACGGCTAACTACGTGCCAGCAGCCGCGGTAATACGTAGGTCCCAAGCGTTGTCCGGATTTATTGGGCGTAAAGCGGGG
+
GGGGFGGGGGGGGGGGGGGGGGGGGGGGGGGCGGGGGGGGGGGGGGGGGGGGGGGGGGGGGGGGGGGGGDGGGGGGGGGGGGGGGGGGGGFGGGG9EGGGGGGGGGGGFFFGGGGFGGGGGGFGGGGGGGDFGGGFGDFGG9FGGGGFGGGGFFFFFFGGGGCFGGGGGGFGGGGFGFGGGGGGGGGGGGGGGGGCEGECFGGGGGECGGGGCEGGGGGGEG=E5@FGG9CFGGECGGG7C)))
@M03364:276:000000000-BLYN8:1:1101:9702:9023 1:N:0:1
ACTCCTACGGGAGGCAGCAGTGGGGAATATTGCACAATGGGCGCAAGCCTGATGCAGCCATGCCGCGTGTATGAAGAAGGCCTTCGGGTTGTAAAGTACTTTCAGCGAGGAGGAAGGCATTAAGGTTAATAACCTTGGTGATTGACGTTACTCGCAGAAGAAGCACCGGCTAACTCCGTGCCAGCAGCCGCGGTAATACGGAGGGTGCAAGCGTTAATCGGAATTACTGGGCGTAAAGCGCACG
+
GGGGGGGGGGGGGGGGGGGGGGGGGGGGGGGGGGGGFGGGGGGGGGGGGGGGGGGGGGGGGGGGGGGGGFGGGGGGGGGGGGGGGGGGGGGGGGGGGGGGGGGGGGGFGGGGGGGGGGGGGGFGFGFGFGGGEFFGGGGGFGGGGGGGGGGGFGGGGGFGGGGGGGGGGGGGGGGGGGGGGGFGGGGGGGGGGGGGGGGGGEGGGDGGGGGGGGG=GGGGGDGCFGGGGGGGGGGGDGGDGGDC
@M03364:276:000000000-BLYN8:1:1101:17333:9041 1:N:0:1
ACTCCTACGGGAGGCAGCAGTAGGGAATCTTCGGCAATGGACGAAAGTCTGACCGAGCAACGCCGCGTGAGTGAAGAAGGTTTTCGGATCGTAAAACTCTGTTGTTAGAGAAGAACAAGGACGTTAGTAACTGAACGTCCCCTGACGGTATCTAACCAGAAAGCCACGGCTAACTACGTGCCAGCAGCCGCGGTAATACGTAGGTGGCAAGCGTTGTCCGGATTTATTGGGCGTAAAGCGAGCG
+
GGGGGGGGGGGGGGGGGGGGGGGGGGGGGGFEFEGGGGGFFFGGGGGCCFGGGGGGGGGGGGGGGGGGGFGEFGCCFGGGGGFGGGGGGEGGGGGGGGGGGGGGGGFGEGGG8FFE@FGFFGGEFGCFGDGGGGGCFGCECFFGFDGCGFCFGFFFFFGGGCEG,><7<FGGGGGF:EFGGCFGGGGGFGGGGGDEGG?C2+8*?9CGG6CGGGGCEGFGGG**39CCFGGGDDGC5F>3CCD7
@M03364:276:000000000-BLYN8:1:1101:2593:9072 1:N:0:1
ACTCCTACGGGAGGCAGCAGTGGGGAATATTGCACAATGGGCGCAAGCCTGATGCAGCCATGCCGCGTGTATGAAGAAGGTCTTCGGGTTGTAAAGTACTTTCAGCGGGGAGGAAGGGGTTGTGGTTAATAACCGCGGCCATTGACGTTACCCGCAGAAGAAGCACCGGCTAACTCCGTGCCAGCAGCCGCGGTAATACGGAGGGTGCAAGCGTTAATCGGAATTACTGGGCGTAAAGCGCACG
+
GGGG8FGGGGGGGGGGGGGGGGGGGGGGGGGGGGGGGGGGGGGDGCGGGGGGGGGGGGGGGGGGGGGGGGGGGGGGGGG?FGGGGFGGGGGGGGGGGGGGGGGGGGGGGGGGGGGGGGGFFGGG>FFGGGGGGGGGGGGGGGGGGGGFFGFGGDGGGGGGGFGGGGGGGGGGGGGGGGGGGGGGGGGGGGGGGGGGGGGGGGGGGGGGGGGGGGGGGGGGGGGFGGGGGGGGGGGDGGGGGGG5
@M03364:276:000000000-BLYN8:1:1101:17152:9079 1:N:0:1
ACTCCTATGGGAGGCAGCAGTGGGGAATATTGCACAATGGGCGCAAGCCTGATGCAGCCATGCCGCGTGTATGAAGAAGGCCTTCGGGTTGTAAAGTACTTTCAGCGAGGAGGAAGGCATTAAGGTTAATAACCTTGGTGATTGACGTTACTCGCAGAAGAAGCACCGGCTAACTCCGTGCCAGCAGCCGCGGTAATACGGAGGGTGCAAGCGTTAATCGGAATTACTGGGCGTAAAGCGCACG
+
GGGGGGGGGGGGGGGGGGGGGGGGGGGGGGGGGGGGGGGGGGGGGGGGGGGGGGGGGGFGGGGGGGGGGGFGGGGGGGGGGGGGGGGGGGGGGGGGFGGGGGGGGGGGGGGGGFGGGGFGGGFFGFFFGGFGGCCFCFDFEGGGGFFGFGGGGGGGGGGGGGGGGGGGDE7CGGFFGEGGCFGFGGGGGGGGGEEECGFFEDEEEEG*2+>*?EGG597>CG5C6CFFCGGGGGGEGGGGDDD<
@M03364:276:000000000-BLYN8:1:1101:22133:9095 1:N:0:1
ACTCCTACGGGAGGCAGCAGTGGGGAATATTGCACAATGGGCGCAAGCCTGATGCAGCCATGCCGCGTGTATGAAGAAGGCCTTCGGGTTGTAAAGTACTTTCAGCGGGGAGGAAGGGAGTAAAGTTAATACCTTTGCTCATTGACGTTACCCGCAGAAGAAGCACCGGCTAACTCCGTGCCAGCAGCCGCGGTAATACGGAGGGTGCAAGCGTTAATCGGAATTACTGGGCGTAAAGCGCACG
+
GCFCFGGGGEEGGGGGGGAFGGFFGEGGGAFEEAFGGFDGGGGGCFGFGFGGFGE<FFFFGGGFGGGGGGDFCEFFGDGGGGGG9D@GGGGGDEFGE<FGGGGGCDEF>BFDGDF8FF<CF@FCFFAFFFCEDFEFF9<=FFCFGGEFGGGGCG7<:C:FCFGFCGGCEGGGCEGGGGGGGFD@FD:BCEDEEEEGC?+==CE>E>CEGGGFG>EE5CCFEEEC<AFFFGGGGDECFGCDCCD5
@M03364:276:000000000-BLYN8:1:1101:16637:9096 1:N:0:1
ACTCCTACGGGAGGCAGCAGTAGGGAATCTTCGGCAATGGACGAAAGTCTGACCGAGCAACGCCGCGTGAGTGAAGAAGGTTTTCGGATCGTAAAACTCTGTTGTTAGAGAAGAACAAGGACGTTAGTAACTGAACGTCCCCTGACGGTATCTAACCAGAAAGCCACGGCTAACTACGTGCCAGCAGCCGCGGTAATACGTAGGTGGCAAGCGTTGTCCGGATTTATTGGGCGTAAATCGAGCG
+
GGGGGGGGGGGGGGGGGGFGGGGGGCFGGGGGGGGGGGGGGGGGGGGAFGGGGGGGGGDFGGGGGGGGGCGGGGGGGGFFFFGGGGDGGGFGFGGGGGGGGGGGGGGGGGGGGGF8FGGGDFF=D,>FFFGGDFG?CFF>FGGGGCEEGE7EFGGGGGGGGFGGGCGGDGGEFGGGGGFEEDFECFC>F8>>EG*=CFGCCCEEGGEGF9EFEGGCGCCEG5EEC+0CFFGCDGCEC::793*5
@M03364:276:000000000-BLYN8:1:1101:15319:9114 1:N:0:1
ACTCCTACGGGAGGCAGCAGTGGGGAATATTGCACAATGGGCGCAAGCCTGATGCAGCCATGCCGCGTGTATGAAGAAGGCCTTCGGGTTGTAAAGTACTTTCAGCGAGGAGGAAGGCGTTGTGGTTAATAACCGCAACGATTGACGTTACCCGCAGAAGAAGCACCGGCTAACTCCGTGCCAGCAGCCGCGGTAATACGGAGGGTGCAAGCGTTAATCGGAATTACTGGGCGTAAAGCGCACG
+
GGGGGGGGGGGGGGGGGGGGGGGGGGGGGGGGGGGGGGGGGGGGGGGGGGGGGGGGGGGGGGGGGGGGGGGGGGGGGGGGGGGGGGGGGGGGGGGGGGGGGGGGGGGEGGGGGGGGGGGGGGGGGGGGGGGGGGGGGGGGGGGGGGGGFGGGGGGGGGGGFGGGGGGGGGGGGGGGGGGGGGGGGGGGGGGGGGGGGGGGGGGGGGGGGGGGGGGGGGGGGGGGGGDGGGGGGCEGGGCDGGGC
@M03364:276:000000000-BLYN8:1:1101:9367:9132 1:N:0:1
ACTCCTACGGGAGGCAGCAGTGGGGAATATTGCACAATGGGCGCAAGCCTGATGCAGCCATGCCGCGTGTATGAAGAAGGCCTTCGGGTTGTAAAGTACTTTCAGCCGGGAGGAAGGTGTCAAGGTTAATAACCTTGGCAATTGACGTTACCGACAGAAGAAGCACCGGCTAACTCCGTGCCAGCAGCCGCGGTAATACGGAGGGTGCAAGCGTTAATCGGAATTACTGGGCGTAAAGCGCACG
+
AFGEGFGGDEF-@FG@FECFFFC@:@@<EGCFGGGGGCEGGDGCFEDG7,9EEFA@<FE<FGGGG>F+>FFFGGGDECFFGFFGGF>FC?7?@FE,@FF<F<FFC,BFG7FCF7FF:E8F<AE=,:EAEEAFC,CDA6=BFFGDGGGGCFEFGEF++<F:>7FGGGG@@FF<>F>DA8>1:D>DFFFGEGGCCE>EFCC8>BED@;1*+;;CEBCE=9CCE88/@CC70</5797*7>:CCDGC
@M03364:276:000000000-BLYN8:1:1101:27475:9164 1:N:0:1
ACTCCTACGGGAGGCAGCAGTAGGGAATCTTCGGCAATGGACGAAAGTCTGACCGAGCAACGCCGCGTGAGTGAAGAAGGTTTTCGGATCGTAAAACTCTGTTGTTAGAGAAGAACAAGGACGTTAGTAACTGAACGTCCCCTGACGGTATCTAACCAGAAAGCCACGGCTAACTACGTGCCAGCAGCCGCGGTAATACGTAGGTGGCAAGCGTTGTCCGGATTTATTGGGCGTAAAGCGAGCG
+
GGGGGCCFGGGDGGGGGEGGGGGGGGGGGGGGGGGGGGGGGGGGGGGGGGFFGGGGGGEGGGGGGGGGF7FFFGGGGGGGFGGGGGGGGGGGGGFGGGGGFGGGGGGGGFGFGGGGGGGGGGGFGGGGGGGGGGGGGGFFCFGGGFGGGGGFFGF9@FGGGCFG7DGGGGGGGGGGGGFF7>FGGGFGFEGGGGGGGGGGGGFGBFCFGGGGGCGDC7FGGEC=EGFFGGGGGGG5<FGGDDGC
@M03364:276:000000000-BLYN8:1:1101:8075:9169 1:N:0:1
ACTCCTACGGGAGGCAGCAGTAGGGAATCTTCGGCAATGGGGGCAACCCTGACCGAGCAACGCCGCGTGAGTGAAGAAGGTTTTCGGATCGTAAAACTCTGTTGTTAGAGAAGAACGTTAAGTAGAGTGGAAAGTTACTTAAGTGACGGTATCTAACCAGAAAGGGACGGCTAACTACGTGCCAGCAGCCGCGGTAATACGTAGGTCCCAAGCGTTGTCCGGATTTATTGGGCGTAAAGCGAGC
+
GGGGGGGGGGGGGGGGGGGGGGGGGGGGGGGGFGGGGGGGGGGGGGGGGGGFGGGGEGGCFGGGGGGGGGGGGGGGGGGFFGFFGEGCFGGGGGGCGGGGGGGFGGFFGGGGGGGFGGFGGGGGGGFGGGGGGGGGGGGGGGGCFGGGEGGGGGGGFFGGEFGGGCFGEGGGGGGGFGGGFGGFCGGGGGGGGGGGGG9+CEGGGGGDGGGGGGGD=EFGGD==C69:?FGGGDGGGGGFCDD)
@M03364:276:000000000-BLYN8:1:1101:7628:9211 1:N:0:1
ACTCCTACGGGAGGCAGCAGTGGGGAATATTGCACAATGGGCGCAAGCCTGATGCAGCCATGCCGCGTGTATGAAGAAGGCCTTCGGGTTGTAAAGTACTTTCAGCGAGGAGGAAGGCATTAAGGTTAATAACCTTGGTGATTGACGTTACTCGCAGAAGAAGCACCGGCTAACTCCGTGCCAGCAGCCGCGGTAATACGGAGGGTGCAAGCGTTAATCGGAATTACTGGGCGTAAAGCGCACG
+
EFGGGGGFGGGGEEGGFGGEFGFGGGGGGGGGGGGGGEGCFGGGGGGGCGFGGGGGFGEDGGGGGCCFGCGGFGFGGGGGGFGGGGDGFGGFDGGGF9CFFGGFGGGGG@CGFDFFCCEFGGGGGGGGAFGGFFGGGGDBFGAADFEGFFGG97FFDFCEFFGCGGGE@CEGEGFFGGGGGGFGCGGGGGDEGGC@F;FG>BCEGG58?@FGEG=EDFGGGGEGGGGGFF=579CE5FDGGGG<
@M03364:276:000000000-BLYN8:1:1101:7878:9212 1:N:0:1
ACTCCTACGGGAGGCAGCAGTGGGGAATATTGCACAATGGGCGCAAGCCTGATGCAGCCATGCCGCGTGTATGAAGAAGGCCTTCGGGTTGTAAAGTACTTTCAGCGAGGAGGAAGGCGTTGTGGTTAATAACCGCAGCGATTGACGTTACTCGCAGAAGAAGCACCGGCTAACTCCGTGCCAGCAGCCGCGGTAATACGGAGGGTGCAAGCGTTAATCGGAATTACTGGGCGTAAAGCGCACG
+
GGGGGGGGGGGGGGGGGGGGGGGGGGGGGGGGGGGGGGGGGGGGGGGGGGGGGGGGGGGGGGGGGGGGGGGGGGGGGGGFGFGGGGGGGGGGGGGGGGGGGGGGGGGGGGGGGGGGGGGGGGGGGGGGGGGGGGGGGGGGFCGGGGEG?EGGGGGGGGGGGGGGGGGGGGGGG@CFFGGGGGGGGGGGGGGGGGGGGGGGGEGGGGGGGGGGGGGDFGGGGGGGGGGGGGGGGGGGGGGDGGG5
@M03364:276:000000000-BLYN8:1:1101:18532:9217 1:N:0:1
ACTCCTACGGGAGGCAGCAGTGGGGAATATTGCACAATGGGCGCAAGCCTGATGCAGCCATGCCGCGTGTATGAAGAAGGCCTTCGGGTTGTAAAGTACTTTCAGCGGGGAGGAAGGCGATAAGGTTAATAACCTTGTCGATTGACGTTACCCGCAGAAGAAGCACCGGCTAACTCCGTGCCAGCAGCCGCGGTAATACGGAGGGTGCAAGCGTTAATCGGAATTACTGGGCGTAAAGCGCACG
+
FFFGGGGGGDCFEEGGGFEFGGF<CCFGGGFCFEGFEFGGGFGGGDCFFGGG9FFGEGGGGGGGGGGGGGFGGGGGDGGGCGGGFGGGFGEGGGGFEGGGGGGGCFFGGE@FGGDCECFGGGGG?<FDAFFGCAFGGGCGCFFEBCDCEGCFAFCFE>BC><FGGFGG>FG@,42?:CGFG7BFF@*CCBEGDGEGGG+8CCDDGGGGGGG5EGG5:FEGGGGG?<FGEGG7DDGGGGGGGDG<
@M03364:276:000000000-BLYN8:1:1101:13819:9249 1:N:0:1
ACTCCTACGGGAGGCAGCAGTAGGGAATCTTCGGCAATGGACGAAAGTCTGACCGAGCAACGCCGCGTGAGTGAAGAAGGTTTTCGGATCGTAAAACTCTGTTGTTAGAGAAGAACAAGGACGTTAGTAACTGAACGTCCCCTGACGGTATCTAACCAGAAAGCCACGGCTAACTACGTGCCAGCAGCCGCGGTAATACGTAGGTGGCAAGCGTTGTCCGGATTTATTGGGCGTAAAGCGAGCG
+
GGFCFFGEFGDCCFGFGGCF@FEF@FCEGG9@DGGEEFEG<FCGCGE,CC<EEF:@@+@6CFCFC7=7@:?CFFFGGFGGE9FFECCGCEGEEF@AFBFEAFEFFGDBAFF@BF8,4F@=EBFBDCCFFFGGF9E@FFFGEGB><FC+CFFGGGEGG<,@CE:FGEFEEGCGFGGGG>DFGG,BCCGGGECCCEGC;BFF5C3=FGGGGF*:*BGEE++::*A=0:C7+98=DDCE3:C337C)
@M03364:276:000000000-BLYN8:1:1101:25622:9258 1:N:0:1
ACTCCTACGGGAGGCAGCAGTGGGGAATATTGCACAATGGGCGCCAGCCTGATGCAGCCATGCCGCGTGTATGAAGAAGGCCTTCGGGTTGTAAAGTACTTTCAGCGAGGAGGAAGGTGTTGTGGTTAATAACCACAGCAATAGACGTTACTCGCAGAAGAAGCACCGGCTAACTCCGTGCCAGCAGCCGCGGTAATACGGAGGGTGCAAGCGTTAATCGGCATTACTGGGCGTAAAGCGCACG
+
GGAE<@,CCC@@FGGD@F?DFEGD:B;DFFFEEEFFGGDFEGE:+87CCFFCFGGCC8@CF<FC@EFEGGFGGFFD6<C@8<,5CF>=F:CF,,C,9,5CFD<?EFFCGG@FC+A<CFF?=FEFGFGCA<DFCCF>,A<8AF,,@CCF+=FCFCC<++,@C,@DFC:@7@7C@<DB7>D:>EFFFEFGD5CCEB8CCG;8E85EE*BC6A@=:;E55CFCG58*<A++<E55<DCE3C>DG3))
@M03364:276:000000000-BLYN8:1:1101:20876:9266 1:N:0:1
ACTCCTACGGGAGGCAGCAGTAGGGAATCTTCGGCAATGGGGGCAACCCTGACCGAGCAACGCCGCGTGAGTGAAGAAGGTTTTCGGATCGTAAAACTCTGTTGTTAGAGAAGAACGTTAAGTAGAGTGGAAAGTTACTTAAGTGACGGTATCTAACCAGAAAGCCACGGCTAACTACGTGCCAGCAGCCGCGGTAATACGTAGGTGGCAAGCGTTGTCCGGATTTATTGGGCGTAAAGCGAGC
+
GGGGGGGGGGGGGGGGGGGGGGGGGGGGGGGGGGGGGGGGGGGGGGGGGGGGGGGGGGGGGGGGGGGGGGGGGGGGGGGGGGGGGGGGGGGGGGGGGGGGGGGGGGGGGGGGGGGGGGGGGGGGGGGGGGGGGGGGGGGGGGGGGGGGGGGGGGGGGGGGGGGGGGGGGGGGGGGGGGGGGGGGGGGGGGGGGGGGGGGGGGGGGGFGGGGGGGGGDGGGGGGGDFGGGGGGGGGGGGGFGGG3
@M03364:276:000000000-BLYN8:1:1101:18504:9281 1:N:0:1
ACTCCTACGGGAGGCAGCAGTAGGGAATCTTCGGCAATGGGGGGAACCCTGACCGAGCAACGCCGCGTGAGTGAAGAAGGTTTTCGGATCGTAAAGCTCTGTTGTTAATCAAGAACGTTGAGAAGAGTGGAAAGTTTCTCAAGTGACGGTAATTAACCAGAAAGGGACGGCTAACTACGTGCCAGCAGCCGCGGTAATACGTAGGTCCCGAGCGTTGTCCGGATTTATTGGGCGTAAAGCGAGG
+
GGGGGGGGGGGGGGGGGGGGGGGGGGGGGGGGGGGGGGGGGGGCGGGGGGGGGGGGGGGGGGGGGGGGGGG=FGGGGGGGFGGGGGGGGGGGGFGGGFGGGGGGFFC9DFGGFFGGEFGGGGCEG<FCFGGFGGGGGGFGGGGGG9,CGGFCFGGGGCFGGGCCGGGGGEDEGGGGGGGGGGGFF>?FGGGGGGGGGGGCGGGGGGF9FEEDEGCEEGGGGGG*8CCFGCFGGGGGGGGGGG3)
@M03364:276:000000000-BLYN8:1:1101:9970:9295 1:N:0:1
ACTCCTACGGGAGGCAGCAGTAGGGAATCTTCGGCAATGGGGGCAACCCTGACCGAGCAACGCCGCGTGAGTGAAGAAGGTTTTCGGATCGTAAAACTCTGTTGTTAGAGAAGAACGTTAAGTAGAGTGGAAAGTTACTTAAGTGACGGTATCTAACCAGAAAGGGACGGCTAACTACGTGCCAGCAGCCGCGGTAATACGTAGGTGGCAAGCGTTATCCGGAATTATTGGGCGTAAAGCGCGC
+
GGGGGGGGGGGGGGGGGGGGGGGGGGGGGGGGGGGGGGGGGEGGGGGGGCFGGGGGGGGGGGGGGGGGGEGGGGGGGGGCGFCGGGGGGGGGFFFGGGGGGGGGGGGGGGGGGGGGGFFGGGFFGGGFGGFGGGGGGGGGGGGFFGGDFGDGFFFGGFFGGGF@FGGGGGGGDFGGFCEGGGGGGGGFGGGGGEGGGGGFG?9;:FCCGGGGGGGGEGGGED8EDFCFEFGGGGEEC5C7D3C)
@M03364:276:000000000-BLYN8:1:1101:15646:9296 1:N:0:1
ACTCCTACGGGAGGCAGCAGTGGGGAATATTGCACAATGGGCGCAAGCCTGATGCAGCCATGCCGCGTGTATGAAGAAGGCCTTCGGGTTGTAAAGTACTTTCAGCGAGGAGGAAGGCATTAAGGTTAATAACCTTGGTGATTGACGTTACTCGCAGAAGAAGCACCGGCTAACTCCGTGCCAGCAGCCGCGGTAATACGGAGGGTGCAAGCGTTAATCGGAATTACTGGGCGTAAAGCGCACG
+
GGGGGGGGGGGGGGGGGGGGGGGGGFGGGGGGGGGGGGGGGGGGGGGGGGGGGGGGGGGGGGGGGGGGGGGGGGGGGGGGGGGGGGGGGGGGGGGGGGGGGGGGGGGGGGGGGGGGGGGGGGGGGGGGGGGGGGGGGGGGGGGGGGGGGGGGGGGGGGGGGGGGGGGGGGGGGGGGGGGGGGGFGGGGGGGGGGGGGGGGGGEGGGGGGGGGGGGGGGGGGGDGGGGF?GGFGGGGGGGGGGGD
@M03364:276:000000000-BLYN8:1:1101:24396:9314 1:N:0:1
ACTCCTACGGGAGGCAGCAGTAGGGAATCTTCGGCAATGGGGGCAACCCTGACCGAGCAACGCCGCGTGAGTGAAGAAGGTTTTCGGATCGTAAAACTCTGTTGTTAGAGAAGAACGTTAAGTAGAGTGGAAAGTTACTTAAGTGACGGTATCTAACCAGAAAGGGACGGCTAACTACGTGCCAGCAGCCGCGGTAATACGTAGGTGGCAAGCGTTGTCCGGATTTATTGGGCGTAAAGCGAGC
+
GGGGGGGGGGGGGGDGGGGGGGGFDGGGFFGGGGGGGGGGGGGGGGGGGGGGGGGGGGGGGGGGGGGGGGGGGGGGGGGGGCFFFGGGGGEGGGGCFGGGGGGGGGGGGGGGGGGGGGGFFGGFGFGGGGGGCFFGGEFGGCGGGGGGGGGGGGGGGFGDEG?EFGGGGGGGGGGGFGFGF>ECFGGFFCCEC88CGCCEC?BFGFGFFGGGC5CEGGG75=*/;6CE?++ADGGGG:*:CGG7
@M03364:276:000000000-BLYN8:1:1101:6084:9321 1:N:0:1
ACTCCTACGGGAGGCAGCAGTAGGGAATCTTCCGCAATGGGCGAAAGCCTGACGGAGCAACGCCGCGTGAGTGATGAAGGTTTTCGGATCGTAAAACTCTGTTATTAGGGAAGAACAAATGTGTAAGTAACTGTGCACATCTTGACGGTACCTAATCAGAAAGCCACGGCTAACTACGTGCCAGCAGCCGCGGTAATACGTAGGTGGCAAGCGTTATCCGGAATTATTGGGCGTAAAGCGCGCG
+
GGGGGGGGGGGGGGGGGGGGGDGGGGGGCFGE@FGGGGGGGGGGGGGGGGGGGBFGGGGGGGEGGGGGGGGEFGGGGFGGDGGGGGGEDCEF<FGFGGGGGFGEFGGGGGGGGFGGGFGGGDFGG9DFF<EFCGGG,FE?>FGCFGGCFGE<@EAFFFGGC:BFC<CEEEGEFCG3@ECF@CGGGGGFGG5CCEGCFG95BGFGGGFFC?CFGE*3=E+:C:CE+<<FCC5CDGEE3:735><D
@M03364:276:000000000-BLYN8:1:1101:15092:9324 1:N:0:1
ACTCCTACGGGAGGCAGCAGTAGGGAATCTTCGGCAATGGGGGCAACCCTGACCGAGCAACGCCGCGTGAGTGAAGAAGGCTTTCGGATCGTAAAACTCTGTTGTTAGAGAAGAACGTTAAGTAGAGTGGAAAGTTACTTAAGTGACGGTATCTAACCAGAAAGGGACGGCTAACTACGTGCCAGCAGCCGCGGTAATACGTAGGTCCCAAGCGTTGTCCGGATTTATTGGGCGTAAAGCGAGC
+
GGGGGGGGGGGGGGGGGGGGGGGGGGGGGGGFDEGGGGFGGFGGGGFGFGGGDFBFGGGGFGGGGGGFGGGGGGGGGGGG,BFGGGGFGGGGGGGGGFGGGGCCE=B?<FGFGGGGG<CFFGGDF<DDDCFGFGGFGDF,C<<37FFEGEFFGFFGF7FFGGGG,3DFFD7BFFFFGGDCBC8C>:CCGC:BEC:8C22<EECGGG?CFGG=58E;7CFCEEGDE<CGGGGGGC:EG9:CDGG5
@M03364:276:000000000-BLYN8:1:1101:2479:9327 1:N:0:1
ACTCCTACGGGAGGCAGCAGTGGGGAATATTGCACAATGGGCGCAAGCCTGATGCAGCCATGCCGCGTGTATGAAGAAGGCCTTCGGGTTGTAAAGTACTTTCAGCGAGGAGGAAGGCGTTGTGGTTAATAACCGCAGCGATTGACGTTACTCGCAGAAGAAGCACCGGCTAACTCCGTGCCAGCAGCCGCGGTAATACGGAGGGTGCAAGCGTTAATCGGAATTACTGGGCGTAAAGCGCACG
+
GGGG@FGGGDGGGGGGGGGGGGGGGGGGGGGGGGGGGGGGGGGGGGGGGGGGGGGGGGGGGGGGGGGGGGGGGGGGGGGGGGGGGGGGGGGGGGGGGGGGGGGGGGGGGGDGCFGGGGGGGGEGGGGGGGGGCGGGGGGGGGFGGGGGCFEGGGGGGGGGGGGGGGGGGGGGGGGGGGGGGFGCDGGGGGGGGGGGGGFFGDGGGGGGGGFGGGGGGGGFCGGGGCFGGFFFGGGGGGGGGGD5
@M03364:276:000000000-BLYN8:1:1101:17704:9341 1:N:0:1
ACTCCTACGGGAGGCAGCAGTGGGGAATATTGCACAATGGGCGCAAGCCTGATGCAGCCATGCCGCGTGTATGAAGAAGGCCTTCGGGTTGTAAAGTACTTTCAGCGAGGAGGAAGGCATCAAGGTTAATAACCTTGGTGATTGACGTTACTCGCAGAAGAAGCACCGGCTAACTCCGTGCCAGCAGCCGCGGTAATACGGAGGGTGCAAGCGTTGTCCGGAATTACTGGGCGTAAAGAGCTCG
+
GGGGGGGGGGGGGGGGGGGGGGGGGGGGGGGGGGGGGGGGGGGGGGGGGGGGGGGGGGGGGGGGGGGGGGGGGGGGGGGGGGGGGGGGGGGGGGGGGGGGGGGGGGGGGGFGGGGGGGGGGGGGGGGGGGGGGGGGGGGGGGGGGGGGGGGGGGGGGGGGGGGGGGGGGGGGGGGGGGGGGGGGGGGGGGGGGGGGGGGGG58EGGGGGGGGGGGGGCCGGGGGGGGGFGGGGG=EGGGGGGGG
@M03364:276:000000000-BLYN8:1:1101:21920:9368 1:N:0:1
ACTCCTACGGGAGGCAGCAGTGGGGAATATTGCACAATGGGCGCAAGCCTGATGCAGCCATGCCGCGTGTATGAAGAAGGCCTTCGGGTTGTAAAGTACTTTCAGCGAGGAGGAAGGCATTAAGGTTAATAACCTTAGTGATTGACGTTACTCGCAGAAGAAGCACCGGCTAACTCCGTGCCAGCAGCCGCGGTAATACGGAGGGTGCAAGCGTTAATCGGAATTACTGGGCGTAAAGCGCACG
+
GGGGGGGCGGECEGGGGFGGGGGGGFGGCGGGGG@FFCGGGGGGGGGGGGGGGGCGGG8FFGFGGEEE7FFFEFFGGCCGGFFFGGGGFFGGFAECFGGGGGGGFACFFGEFFFFGGGGGGGFGGGGGGGEGG??FGFEFFGGG?GGGGGGGFGGDFGGGFCGGGGGGGGCGCFEFGGFGCFFDDCCFGGGGGGDGGGGGGGDECGGGGGFCEECE=EGGCGGGGGFCC?ECDDGGGGGGGGG3
@M03364:276:000000000-BLYN8:1:1101:22729:9374 1:N:0:1
ACTCCTACGGGAGGCAGCAGTGGGGAATATTGCACAATGGGCGCAAGCCTGATGCAGCCATGCCGCGTGTATGAAGAAGGCCTTCGGGTTGTAAAGTACTTTCAGTCGGGAGGAAGGTGTCAAGGTTAATAACCTTGGCAATTGACGTTACCGACAGAAGAAGCACCGGCTAACTCCGTGCCAGCAGCCGCGGTAATACGGAGGGTGCAAGCGGTAATCGGAATTACTGGGCGTAAAGCGCACG
+
@CE,EFF9@-:B@CF@EGGG@FFGGGEEFGGG@CFFFGFF<,@@CF@,CEFAEDF9,,CC9CEGEDGGGDFFGGCCFFGGGCCDGGDFGGGFB<FAAF,BFGFGA??FC7==:FG<?FCFFEDF,C?FGDFGD=FCFGGGGFF<DGE>DDFC=FEFEGGGC<<>CD,<@*>F7FC,3B:BGGGGDCGG7CGEGGGGCFGC*;8*BB**23>=**3?:<775;E5<A90<6CFG5CEFD*9CC35
@M03364:276:000000000-BLYN8:1:1101:10648:9377 1:N:0:1
ACTCCTACGGGAGGCAGCAGTAGGGAATCTTCGGCAATGGGGGCAACCCTGACCGAGCAACGCCGCGTGAGTGAAGAAGGTTTTCGGATCGTAAAACTCTGTTGTTAGAGAAGAACGTTAAGTAGAGTGGAAAGTTACTTAAGTGACGGTATCTAACCAGAAAGGGACGGCTAACTACGTGCCAGCAGCCGCGGTAATACGTAGGTCCCAAGCGTTGTCCGGATTTATTGGGCGTAAAGCGAGC
+
GGGGGGGGDGGGGGGGGGGGGGGGGGGGGGGGGGGGGGGGGGGGGGGGGGGGGGGGGGGGGGGGGGGGGGGGGGGGGGGGGGGGGGGGGGGGGGGGGGGGGGGGGGGGGGGGGGGGGFFFGGGFGGGFGFFFGFGGGGGGGGFGGGGGGGGGGGGGCDGGECFFGGGGGGGGGGGGFGGGGGGGGGGGGGGGGGEGGFFGG:FCGGGGGGGGFGEGGGGFGGD=EGGGF+ACCCEEGFFGGGG5
@M03364:276:000000000-BLYN8:1:1101:17294:9387 1:N:0:1
ACTCCTACGGGAGGCAGCAGTGGGGAATATTGCACAATGGGCGCAAGCCTGATGCAGCCATGCCGCGTGTATGAAGAAGGCCTTCGGGTTGTAAAGTACTTTCAGCGAGGAGGAAGGCATTAAGGTTAATAACCTTAGTGATTGACGTTACTCGCAGAAGAAGCACCGGCTAACTCCGTGCCAGCAGCCGCGGTAATACGGAGGGTGCAAGCGTTAATCGGAATTACTGGGCGTAAAGCGCACG
+
GGGGGGGGGGGGGGGGGGGGGGGGGGGGGGGGGGGGGGGGGGGGGGGGGGGGGGGGGGGGGGGGGGGGGGGGGGGGGGGGGGGGGGGGGGGGGGGGGGGGFGGGGGGGGGGGGGGGGGGGGGGGGGGGGGGGGGGGGGGGGGGGGGGEGFEGFGGGGGGGGGGGGGGGGGDCCFGGGGGGGGGGGGGGGGGGGEGGGGGGGGGGGGGGGGGGGGDGFFGGGGG=FGFEFCGGGGGGGGFGGDDC
@M03364:276:000000000-BLYN8:1:1101:9107:9388 1:N:0:1
ACTCCTACAGGAGGCAGCAGTGGGGAATATTGCACAATGGGCGCAAGCCTGATGCAGCCATGCCGCGTGTATGAAGAAGGCCTTCGGGTTGTAAAGTACTTTCAGTCGGGAGGAAGGTGTTAAGGTTAATAACCTTGGCAATTGACGTTACTCGCAGAAGAAGCACCGGCTAACTCCGTGCCAGCAGCCGCGGTAATACGGAGGGTGCAAGCGTTAATCGGAATTACTGGGCGTAAAGCGCACG
+
GGGGGGGGGGGGGGGGGGGGGGGGGGGGGGGFGGGGGGGFEGGGGFFGGGGGGGGGGGGGGGGGGGGGGGGGGGGGGGGGGCEFFGGGGGGGGGGGFGGGGDGGGEE?FGGGGGGGGGGGGGGGDEGGFGGGGGGGGGGGGGFGAEGGGFGGGGGGGGGGGGGGGGGGGEEFCFGG@CECGFGGGGGGGGGGGGGGGGFFEEGGGGGGGGGGGGGGGCGGGC=FFDF?C6=EGGGGGGGDGDG3
@M03364:276:000000000-BLYN8:1:1101:18482:9405 1:N:0:1
ACTCCTACGGGAGGCAGCAGTAGGGAATCTTCGGCAATGGGGGCAACCCTGACCGAGCAACGCCGCGTGAGTGAAGAAGGTTTTCGGATCGTAAAACTCTGTTGTTAGAGAAGAACGTTAAGTAGAGTGGAAAGTTACTTAAGTGACGGTATCTAACCAGAAAGGGACGGCTAACTACGTGCCAGCAGCCGCGGTAATACGTAGGTCCCAAGCGTTGTCCGGATTTATTGGGCGTAAAGCGAGC
+
GGGGGGGGGGGGGGGGGGGGGGGGGGGGGGGGGGGGGGGGGGGGGGGFGGGGGGGGGGDGGGGGGGGGG?FFGGGGGGGGGEGGGGGGGGGGGGGGGGGGGGGGFGGGEGGGGGGGDFGGGGFGGGGFFGGGGGGGFFFGGFGGGGGGGGGFGGGGGGGGGGGGGGGGGGGECCFFGGGGGGGGGGGGGCEGGG5:EFFGFFFGGFGFCFGGGGEEGC?FGG5E*<CGGGGC*9EEDGGGC5D)
@M03364:276:000000000-BLYN8:1:1101:24773:9449 1:N:0:1
ACTCCTACGGGAGGCAGCAGTGGGGAATATTGCACAATGGGCGCAAGCCTGATGCAGCGACGCCGCGTGGGGGATGACGGCCTTCGGGTTGTAAACCCCTTTCGGCAGGGACGAAGCTTTTGTGACGGTACCTGCATAAGAAGCACCGGCTAACTACGTGCCAGCAGCCGCGGTAATACGTAGGGTGCGAGCGTTGTCCGGAATTACTGGGCGTAAAGCGCACGCAGGCGGTTTGTTAAGTC
+
GG9FGGGGGGGGGGGGGGGGGGGGGGGGGGGGGGGGGGGGGGGGGGGGGGGGGGGGGGGGGGDGGGGGGGGDGGGGGAFGFGGGGGGGGGGGGGGGFGGGGGGGGGGGGGFGGGGGGFGGGGGGGGGGG@FGGFFFF@FFFFGGGGGGGGGGGGGGGGGGGGGGGGGGGGGGGGGGGGFFFFGGGGGGGGGGGGGGGGGGGGEG6FCG7FFGGGGGGGGGDEGGGGGGGGGG)>EGG:CGCF
@M03364:276:000000000-BLYN8:1:1101:9863:9490 1:N:0:1
ACTCCTACGGGAGGCAGCAGTGGGGAATATTGCACAATGGGCGCAAGCCTGATGCAGCCATGCCGCGTGTATGAAGAAGGCCTTCGGGTTGTAAAGTACTTTCAGCGGGGAGGAAGGGGTGAGCCTTAATACGGTTCGTCATTGACGTTACCCGCAGAAGAAGCACCGGCTAACTCCGTGCCAGCAGCCGCGGTAATACGGAGGGTGCAAGCGTTATCCGGAATTATTGGGCGTAAAGCGCGCG
+
GGGGGGGGGGGGGGGGGGGGGGGGGGGGGGGGGGGGGGGGGGGGGGGGGGGGGGGGGGGGGGGGGGGEGGGGGGGGGGGGGGCFGGGGGGGGFGFGGGFGGGGGGGGGGGECFFFGGGGGGGGGGGGGGGGGGGGGGGGGGGGFFGEGGGGFGEGGGGGGGGGGGGFGGGGGGGFGDEGGGFGGGGFFFGDGGGGD9EFFGGDEGGGEEFCFEEGGGGGGG/CCEGFGG6CCCGCEF:>CDDD7
@M03364:276:000000000-BLYN8:1:1101:5510:9494 1:N:0:1
ACTCCTACGGGAGGCAGCAGTAGGGAATCTTCCGCAATGGGCGAAAGCCTGACGGAGCAACGCCGCGTGAGTGATGAAGGTTTTCGGATCGTAAAACTCTGTTATTAGGGAAGAACAAATGTGTAAGTAACTGTTCACATCTTGACGGTACCTAATCAGAAAGCCACGGCTAACTACGTGCCAGCAGCCGCGGTAATACGTAGGTGGCAAGCGTTATCCGGAATTATTGGGCGTAAAGCGCT
+
GGGGGCEECFGDGGE6CFEFGGGCEFD@CFCEC,F@ECFFGGFGC@EGFFEFF:7:FGGFFDGGFGFCFEFFCCFGFFF8FEGGC7C7+4?=8EF<F,E9BFFG9EFG9A8FEGE=EFE,5D@FB<FG<BD,?5,C5,C9A?FFAFCDGGC<DG7DA<FBFF75:<F77@*FC<@E::C@C8;,DEG,6BE5:CEEFG<F:9B*?9*9CF=CE88?=C?C5*/1<CC<+92CC7EEC:CDD3
@M03364:276:000000000-BLYN8:1:1101:8674:9498 1:N:0:1
ACTCCTACGGGAGGCAGCAGTAGGGAATCTTCCGCAATGGGCGAAAGCCTGACGGAGCAACGCCGCGTGAGTGATGAAGGTTTTCGGATCGTAAAACTCTGTTATTAGGGAAGAACAAATGTGTAAGTAACTGTGCACATCTTGACGGTACCTAATCAGAAAGCAACGGCTAACTACGTGCCAGCAGCCGCGGTAATACGTAGGTGGCAAGCGTTATCCGGAATTATTGGGCGTAAAGCGCGCG
+
GGGGGGGGGGGGGGGGGGGGGAFGGGGGGGGCFFGGGGGGGCFGGG7FGGGG@GDGGGFFGGGGGGGGGGGFGGGGGGGDB<FFGGG:=>FFGGGCCGGGFGGGCFFFFGGGGG<?E=<<?<FFGDDGGGCEAFFGGFFG<DDGF,@7FGDGGDACFGG@CFGG@7>CC:CFFG9>,B>F*19;*?22,>:CC::8;<<5<:8C2CEECG=CEE8E*+1*/3?52+<C?+A*9CE5>D:53<9C
@M03364:276:000000000-BLYN8:1:1101:4483:9525 1:N:0:1
ACTCCTACGGGAGGCAGCAGTAGGGAATCTTCGGCAATGGGGGCAACCCTGACCGAGCAACGCCGCGTGAGTGAAGAAGGTTTTCGGATCGTAAAACTCTGTTGTTAGAGAAGAACGTTAAGTAGAGTGGAAAGTTACTTAAGTGACGGTATCTAACCAGAAAGGGACGGCTAACTACGTGCCAGCAGCCGCGGTAATACGTAGGTGGCAAGCGTTATCCGGAATTATTGGGCGTAAAGCGCGC
+
GGGGGGGGGGGGGGGGGGGCFFGGGGGGGGGGGGGGGGGGGGDGGGGGGGFGGGGGGGGGGEGGGGGGGGGGFGGGGGGGGGGGGGGGEDGGGGGGGGG<FFGFGFFFGGGGGGGGGGGGGGGGGFFDFGFGGGGGGGGFGGGFGGGGGGGGGGGGGGGGFGGGGGGGGGGGGFGDCFGGGGGGGGCCGCGGEDGGGGGCGFGGGGDGGGGGGGG5=*<CGD=EGGGCFGGGGGGGGGGGGGD)
@M03364:276:000000000-BLYN8:1:1101:26980:9536 1:N:0:1
ACTCCTACGGGAGGCAGCAGTAGGGAATCTTCGGCAATGGGGGCAACCCTGACCGAGCAACGCCGCGTGAGTGAAGAAGGTTTTCGGATCGTAAAACTCTGTTGTTAGAGAAGAACGTTAAGTAGAGTGGAAAATTACTTAAGTGACGGTATCTAACCAGAAAGGGACGGCTAACTACGTGCCAGCAGCCGCGGTAATACGTAGGTCCCAAGCGTTGTCCGGATTTATTGGGCGTAAAGCGAGC
+
GGGGGGGGGGGGGGGGGGGGGGGGGGGGGGGGGEGGGGGGGGGGGGGFGGGGFDGGGGGGGGGGGGGGGGGGGGGGGGGDFGGFGGGD==FGGGGDFGGGCGGGGGGGGGGGGGGGGGGGDFF@DA?CC<FFFFGGGGGGGGGGGGGGEGGFFGGFGGGGGGGGGGDF7BFFGFCGGGGGFFGGFFCFFFCCEEBCEGC9BECGGC+?;CF=FG8:EGGGGGDE5C+AE9CG4CGGD3CG37)/
@M03364:276:000000000-BLYN8:1:1101:9284:9559 1:N:0:1
ACTCCTACGGGAGGCAGCAGTGGGGAATATTGCACAATGGGCGCAAGCCTGATGCAGCCATGCCGCGTGTATGAAGAAGGCCTTCGGGTTGTAAAGTACTTTCAGCGGGGAGGAAGGTGATAAAGCGAATACCTTTATCAATTGACGTTACTCGCAGAAGAAGCACCGGCCAACTCCGTGCCAGCAGCCGCGGTAATACGGAGGGTGCAAGCGTTAATCGGAATTACTGGGCGTAAAGCGCACG
+
GGGGGGGGGGGGGGGGGGGGGGGGGGGGGGGGGGGGGGGGGGGGGGGGGGGGGGGGGGGGGGGGGGGGGGGGGGGGGGGGGGGGGGGGGGGGGGGGGGGGGGGGGGGGGGFEGGGGGGDGGGGGEDGGG7DFGGGGGGGGGGCGGFGGGGDGGGGGGGGGGGGGGGGGGGGGGGGGGGGGGGGGGGGGGGGEGGGGFGGGGCEGGGGGGGGGGGGGFGGECEGGGGFFGGGGDDGGGGFDGGG3
@M03364:276:000000000-BLYN8:1:1101:17105:9572 1:N:0:1
ACTCCTACGGGAGGCAGCAGTGGGGAATATTGCACAATGGGCGCAAGCCTGATGCAGCCATGCCGCGTGTATGAAGAAGGCCTTCGGGTTGTAAAGTACTTTCAGCGGGGAGGAAGGTGAGTGGTTTAATACGCCATTCAATTGACGTTACCCGCAGAAGAAGCACCGGCTAACTCCGTGCCAGCAGCCGCGGTAATACGGAGGGTGCAAGCGTTAATCGGAATTACTGGGCGTAAAGCGCACG
+
GGGGGGGGGGGGGGGGGGGGGGGGGGGGGGGGGGGGGGGGGGGGGGDGGGGGGGGGGGGGGGGGGGGGGGGGGGGGGGGGGGGGGGGGGGGGGGGGGGGGGGGGGGGGGGGEGCFFGGGGGGGGGGGGGGFGGGGGGFFGGGFFGGEGGGGGGGGGGGFGGFGGGGFGGGGGGGGF<EGGGGGGGGGFCGGGGGGGGGFFDGGGGGGGGGGFGE=EFGFGCCEFFG?:FGEFDDGGGGGGDGDC
@M03364:276:000000000-BLYN8:1:1101:22978:9590 1:N:0:1
ACTCCTACGGGAGGCAGCAGTAGGGAATCTTCGGCAATGGGGGCAACCCTGACCGAGCAACGCCGCGTGAGTGAAGAAGGTTTTCGGATCGTAAAACTCTGTTGTTAGAGAAGAACGTTAAGTAGAGTGGAAAGTTAATTAAGAGACGGTATCTAACCAGAAAGGGACGGCTAACTACGTGCCAGCAGCCGCGGTAATACGTAGGTCCCAAGCGTTGTCCGGATTTATTGGGCGTAAAGCGAGC
+
FGFFGGGFGGGGC7FGGGFCGGGGGGFGEFEFGGGGGGF@FGGGGGGFGFGGGGGDGGGGFEGE+@FGGEEFGFGGGGG8BF,99=FCECEFFGFGGGEGCFEFGGGGFGGFFFA,CDFFC?,5,AAC,7D>=83@,,@=DCE,@,<CGC@FD=@CFC@FF7F7:::CFC<*12?EFCCFA8CC@:C@,=EEC8BEC9BF5C9FG99?F?8C5C=*2:CGEE8789FF99@FF7:*73777C3)
@M03364:276:000000000-BLYN8:1:1101:9867:9595 1:N:0:1
ACTCCTACGGGAGGCAGCAGTGGGGAATATTGCACAATGGGCGCAAGCCTGATGCAGCCATGCCGCGTGTATGAAGAAGGCCTTCGGGTTGTAAAGTACTTTCAGCGGGGAGGAAGGGGTGAGCCTTAATACGGTTCGTCATTGACGTTACCCGCAGAAGAAGCACCGGCTAACTCCGTGCCAGCAGCCGCGGTAATACGGAGGGTGCAAGCGTTAATCGGAATTACTGGGCGTAAAGCGCACG
+
GGGGGFGGGGGGGGGGGGGGGGGGGGGGGGGGGGGGGGGGGGGGGGGGGGGGGGGGGGGGGGGGGGGGGGGGGGGGGGGGGGGGGGGGGGGGGGGGGGGGGGGGFGGGGGEGGGGGGGDGGGGGGGGGGGGGGGGGGGGGGGGGGGGGFGGFGGGGDEGGGGGGGGGGGGGGFFGGGGGGGGGGGGGGFGGGGGGGGGGGG>EGGGGGGGGGGGE5CGGFG=CFGGFGFFFGGGGGGGGGGGG3
@M03364:276:000000000-BLYN8:1:1101:12898:9604 1:N:0:1
ACTCCTACGGGAGGCAGCAGTGGGGAATATTGCACAATGGGCGCAAGCCTGATGCAGCCATGCCGCGTGTATGAAGAAGGCCTTCGGGTTGTAAAGTACTTTCAGCGAGGAGGAAGGCATTAAGGTTAATAACCTTAGTGATTGACGTTACTCGCAGAAGAAGCACCGGAAAACGCCGTGCCAGCAGCCGCGGTAATACGGCGGGGTGAAGCGTTAATGTGAATTACTGGGCGTAAATCGCACG
+
GGGGGGGGGGGGGGGGGGGGGGGGGEGGGGGGGGFGGGGGG8F:FFCFGGGGGGGGGG8FAFEGGGGGGGGGGGGGGGGG?,CFGGDEFFGGGGG9@EFFGGGA?<@@FBF=FG@,+:BF<,55,C<ECF9F,,5,,C:ADC,C<,36+,@F,68+@@,5>38D7D:F73*3@C*4*15>1*,218,,,***3==12>5:5:*1:*2*2<<6:;8C=C++++<<7<+<3<CGD<C5*0*15*9C
@M03364:276:000000000-BLYN8:1:1101:18640:9611 1:N:0:1
ACTCCTACGGGAGGCAGCAGTGGGGAATATTGCACAATGGGCGCAAGCCTGATGCAGCCATGCCGCGTGTGTGAAGAAGGCCTTCGGGTTGTAAAGCACTTTCAGCGAGGAGGAAGGTGGTGAGCTTAATACGCTCATCAATTGACGTTACTCGCAGAAGAAGCACCGGCTAACTCCGTGCCAGCAGCCGCGGTAATACGGAGGGTGCAAGCGTTAATCGGAATTACTGGGCGTAAAGCGCACG
+
GGGGGGGGGGGGGGGGGGGGGGGGGGGGFGGGGGGGGGGGGGGGGGGGGGGGGGGGGGGGGGGGGGGGGGGGGGGGGGGGDEGGGGGGGGGGGGGGGGGGFGGGCFFGGGGGGGGGGECGGFGGFF=DFGGFGDFGGGGDEFGGGGGCGGGGFGGDGGC7FFGGGGGGGGGGGGGGGGGGGGGGGGGGGGGGGGGGGGGGGGGGDEEGDGGGDGGGGCGGGGGGGDCFFGGGGGGGGGDGGDDC
@M03364:276:000000000-BLYN8:1:1101:5644:9633 1:N:0:1
ACTCCTACGGGAGGCAGCAGTAGGGAATCTTCGGCAATGGGGGCAACCCTGACCGAGCAACGCCGCGTGAGTGAAGAAGGTTTTCGGATCGTAAAACTCTGTTGTTAGAGAAGAACGTTAAGTAGAGTGGAAAGTTACTTAAGTGACGGTATCTAACCAGAAAGGGACGGCTAACTACGTGCCAGCAGCCGCGGTAATACGTAGGTCCCAAGCGTTGTCCGGATTTATTGGGCGTAAAGCGAGC
+
FGGGGGGGGGGGGGGGEGGGFGGGGGCFEFGGGGGGDGGGGG7FFGGGGGGGGGGGGGGGGGGDGGGGGGGFGGGGGGGGGGGGGGGGGGGGGGGGGGFGGGGGGGGGGGGGGGGGGGGFDGFGFGGGEF9DFGGGGGFGGGGGGFFFGGFGGGGG,@<<DGGGFCGGGFCGEFGGGGGGGGGGGGGGG>CECE::CFDGGFE8CFGGCGGGGGCCEGGCCCCEGGGFGGCCFGGGGGFDD<C5
@M03364:276:000000000-BLYN8:1:1101:19331:9664 1:N:0:1
ACTCCTACGGGAGGCAGCAGTGGGGAATATTGCACAATGGGCGAAACCCTGATGCAGCCACGCCGCGTGAATGAAGAAGGTCTTCGGGTTGTAAAGTACTTTCAGCGGGGAGGATAGTGATAATGCCAATACCTGAAGCACCGGCTGATTCCCGCCGAAGAGCCGCCGGAATACGTAGTGCGAGCGGGCTCTGCGAAACGGCGGGGTGAAGAGGGAATCGGAATTAGTTAGCATGTCGCGTACG
+
FGGFFGGGGGGGGGGGEGGFFFGGGGCFGGGGGGGFGFGGG,C+@F:FFFGGFFCFGG8F6@CFGEGEE,,6EFGGGFGF,,,CFFE8=:FGGGGGGAFG,FGDFF7FGGG@EG,5BCFFA,,,,8,C:3B,8,,,@,@<<,5<+*3,,,,7,**5*51*>:,=1B*1**4<?F*+,41<,**41**1***+++***1***/*:>>*/*30+2****2+**///++03++3<**+02*/1)))9
@M03364:276:000000000-BLYN8:1:1101:14806:9683 1:N:0:1
ACTCCTACGGGAGGCAGCAGTAGGGAATCTTCCGCAATGGGCGAAAGCCTGACGGAGCAACGCCGCGTGAGTGATGAAGGTTTTCGGATCGTAAAACTCTGTTATTAGGGAAGAACAAATGTGTAAGTAACTGTGCACATCTTGACGGTACCTAATCAGAAAGCCACGGCTAACTACGTGCCAGCAGCCGCGGTAATACGTAGGTGGCAAGCGTTATCCGGAATTATTGGGCGTAAAGCGCGCG
+
GGGGGGGGGGGGGGGGGGGGGGGGGGGGGGGGGGGGGGGGGGGGGGGGGGGGGGGGGGGGGGGGGGGGGGGGGGGGGGGGGGGGGGGGGGGGGGGGGGGGGGGGGGGGGGGGDGGGGGGGGFGGGGGGGGGGGFFGGGGFGGGCGGGGGGGGGGGGGGGGGGGGGGGGGGGGGGGGGGGGGGGFGGGGFGGGGGGGGFFGGGGGCGFGGGGGGGGGGGGGGEGGGGGGCFGGGGGGGGGGGGGG
@M03364:276:000000000-BLYN8:1:1101:9902:9693 1:N:0:1
ACTCCTACGGGAGGCAGCAGTGGGGAATATTGCACAATGGGCGCAAGCCTGATGCAGCCATGCCGCGTGTATGAAGAAGGCCTTCGGGTTGTAAAGTACTTTCAGTCGGGAGGAAGGTGGTAAGGTTAATAACCTTATCAATTGACGTTACCGACAGAAGAAGCACCGGCTAACTCCGTGCCAGCAGCCGCGGTAATACGGAGGGTGCAAGCGTTAATCGGAATTACTGGGCGTAAAGCGCACG
+
GGGGGGCFGGGGGGGGGGGGGGGGGGGGGGGGGGGGGGGGGGGGCEFGGGGGGGGGGGGGGGGGGGGGGGGGGGGGGGGGGGGGGGGGGGGGGGGGGFGGGGGGGFGDGGGGGGGGFGGGGFGGGGGGGGGGGGGGGGGGGFGGGGDGGGGGGGGGDFGFGFGGGGGGGDGGGGGGGGG7CFFGGGFF7>EGGGGG?CFFEEGGGGGGGFFFGGGGGCFFGGGFGGCCGGGGD3=EFDGGDG39
@M03364:276:000000000-BLYN8:1:1101:15542:9717 1:N:0:1
ACTCCTACGGGAGGCAGCAGTGGGGAATATTGCACAATGGGCGCAAGCCTGATGCAGCCATGCCGCGTGTATGAAGAAGGCCTTCGGGTTGTAAAGTACTTTCAGCGAGGAGGAAGGCGTTGTGGTTAATAACCGCAACGATTGACGTTACTCGCAGAAGAAGCACCGGCTAACTCCGTGCCAGCAGCCGCGGTAATACGGAGGGTGCAAGCGTTAATCGGAATTACTGGGCGTAAAGCGCACG
+
GGGGGGGGGGGGGGGGGGGGGGGGGGGGGGGGGGGGGGGGGGGGGGGGGGGGGGGGGGGGGGGGGGGGGGGGGGGGGGGGGGGGGGGGGGGGGGGGGGGGGGGGGGGGGGGGGGGGGGGGGGGGGGGGGGGGGGCGGGGGGGGGGGGGGGGGGGGGGGGGGGGGGGGGGGGGGGGGGGGGGGGGGGGGGGGGGGGGGGGGGGGGGGGGCFFGGGGGGGGGGGGGGGGGGGGGGGGGGGGGGGG7
@M03364:276:000000000-BLYN8:1:1101:22091:9720 1:N:0:1
ACTCCTACGGGAGGCAGCAGTAGGGAATCTTCGGCAATGGACGAAAGTCTGACCGAGCAACGCCGCGTGAGTGAAGAAGGTTTTCGGATCGTAAAACTCTGTTGTTAGAGAAGAACATGGGTGAGAGTAACTGTTCACCCCTTGACGGTATCTAACCAGAAAGCCACGGCTAACTACGTGCCAGCAGCCGCGGTAATACGTAGGTGGCAAGCGTTGTCCGGATTTATTGGGCGTAAAGCGAGCG
+
GGGGGGGGGGGGGGGGGGGGGGGGGGGGGGGGGGGGGGGGGGGGGDGGGGGFGFGGGGGGGGGGGGG>FGGCFGGGGGGGGFGGGGGGG7FFGGGGGGGFGGGGGGFGGGGGGGGGGGGGGFGGGFGGGGGGGGGGFGBFGGGG9=FEGC@EGGGGGGGGGEFFCFFGC7@@>BFGGGGGGGFFGGGGGGDGGGGGGGGGGGGGGGGFFFGFGGGGGGGGG8*:@EGG7FG=DGGGGGGG<37)
@M03364:276:000000000-BLYN8:1:1101:22233:9776 1:N:0:1
ACTCCTACGGGAGGCAGCAGTGGGGAATATTGCACAATGGGCGCAAGCCTGATGCAGCCATGCCGCGTGTATGAAGAAGGCCTTCGGGTTGTAAAGTACTTTCAGCGAGGAGGAAGGTGTTGTGGTTAATAACCGCAGCAATTGACGTTACTCGCAGAAGAAGCACCGGCTAACTCCGTGCCAGCAGCCGCGGTAATACGGAGGGTGCAAGCGTTAATCGGAATTACTGGGCGTAAAGCGCACG
+
FGFFFGGGEGGGGGGGGCEFGGGGGGGGGFGG9EGGFAEFGGGGG>FFFFGFFEEGGGFGGGGGGGG@F@F9FEF9FFDGGGGDDD>FGGGGFE?FFFGFGGGGGAC:FFGDGGGGGFGG:F=FCFGGGFGCFGG:F:CFF9,>DFG=>=@FEEFEGG,FCFFGGFGEEEGGGGF@FEC>FGGGGFGGGGGDGGDGG??F5*8EGGGGFFGFGCCGGGGG5:CGFDFGGGFEDGC=CGGGGGG5
@M03364:276:000000000-BLYN8:1:1101:10965:9794 1:N:0:1
ACTCCTACGGGAGGCAGCAGTGGGGAATATTGCACAATGGGCGCAAGCCTGATGCAGCGACGCCGCGTGGGGGATGACGGCCTTCGGGTTGTAAACCCCTTTCGGCAGGGACGAAGCTTTTGTGACGGTACCTGCATAAGAAGCACCGGCTAACTACGTGCCAGCAGCCGCGGTAATACGTAGGGTGCGAGCGTTGTACGGAATTACTGGGCGTAAAGAGCTCGTAGGTGGTTTGTCGCGTCGT
+
GGGGGGGGGGGGGGGGGGGGGGGGGGGGGGGGGGGGGGGGD8FFGEFDGGGGGGGGGDGGGGGGGGGGGFEGGGGGGGGGGEGGGGGGGGGGGGGDFEGGGGFGCGGGDGGCFFGGCGFCCADF9FFGGCCBCB8CFFDCFGGG:CFCCGGGFCFCFECFF<<CGFFCFGGFC:*1<F<C:EFC5*AEGGGD>:EE5+<@>ECGGC9CECF5:*:==9:C6<C71*5C99F**9**2//997D7
@M03364:276:000000000-BLYN8:1:1101:6865:9797 1:N:0:1
ACTCCTACGGGAGGCAGCAGTAGGGAATCTTCCGCAATGGGCGAAAGCCTGACGGAGCAACGCCGCGTGAGTGATGAAGGTTTTCGGATCGTAAAACTCTGTTATTAGGGAAGAACAAATGTGTAAGTAACTGTGCACATCTTGACGGTACCTAATCAGAAAGCCACGGCTAACTACGTGCCAGCAGCCGCGGTAATACGTAGGTGGCAAGCGTTATCCGGAATTATTGGGCGTAAAGCGCGCG
+
GGGGGGGGGGGGGGGGGGGGGGGGGGGGGGGGGGGGGGGGGGGGGGGGGGGGGGGGGGGGGGGGGGGGGGGGGGGGGGGGGGGGGGGGGGGGGGGGGGGGGGGGGGGGGGGGGGGGGGGGGGGGGGGGGGGGGGGFGGGGGGGGGGGGGGGGGGGGGGGGGGGGGGGGGGGGGGGGGGGFGGGGGGGGGGGDGGGGGGGGGGFGFGFGGGGGGGGGGGGDECE5CFFEGGGGDGGGGGGGGGGG
@M03364:276:000000000-BLYN8:1:1101:10371:9803 1:N:0:1
ACTCCTACGGGAGGCAGCAGTGGGGAATATTGCACAATGGGCGCAAGCCTGATGCAGCCATGCCGCGTGTATGAAGAAGGCCTTCGGGTTGTAAAGTACTTTCAGCGAGGAGGAAGGCATTAAGGTTAATAACCTTAGTGATTGACGTTACTCGCAGAAGAAGCACCGGCTAACTCCGTGCCAGCAGCCGCGGTAATACGGAGGGTGCAAGCGTTAATCGGAATTACTGGGCGTAAAGCGCACG
+
GGGGGGGGGGGGGGGGGGGGGGGGGGGGGGGGGGGGGGGGGGGGGGGGGGGGGGGGGGGGGGGGGGGGGGGGGGGGGGGGGGGGGGGGGGGGGGGGGGGGGGGGGGGGGGGGGGGGGGGGGGGGGGGGGGGGGCFGGGGGDGGGGGGGGGGGGGGGGGGGGGGGGGGGGGGGGGGGGGGGGGGGGGGGGGGGGGGGGGGGGGGGGGGGGGGGGGDCCFGGGGGGGGFGGFGGGGGGFFFGGGG5
@M03364:276:000000000-BLYN8:1:1101:16231:9827 1:N:0:1
ACTCCTACGGGAGGCAGCAGTAGGGAATCTTCGGCAATGGGGGCAACCCTGACCGAGCAACGCCGCGTGAGTGAAGAAGGTTTTCGGATCGTAAAACTCTGTTGTTAGAGAAGAACGTTAAGTAGAGTGGAAAGTTACTTAAGTGACGGTAGCTAACCAGAAAGGGACGGCTAACTACGTGCCAGCAGCCGCGGTAATACGTAGGTCCCAAGCGATGTCCGGATTGATTGGGCGTAAAGCGAGC
+
CFFGGFFGDGE-@:FC;FCGEFF<CECGGEFCDGGFBGFGG7FECFFF@G<8CE7BEEGFGC>=CGG@F?FFGG??F<FF?,CFDGF7F7BFDEF@FGG9ABEFGGG9<FEFGDF<:3AF+FDF9,88CDEFEGGGGD,:3,FEGGGGGEG+@<CAA,@CCGGGC<CF>CEG7F2>D@@:C*=9BFGGFCGG8E8*;+?BG9B8CCC+3<FGG**;5CC7*::5C*<+<?8**9:C<FGFDGD)
@M03364:276:000000000-BLYN8:1:1101:8403:9829 1:N:0:1
ACTCCTACGGGAGGCAGCAGTAGGGAATCTTCCGCAATGGGCGAAAGCCTGACGGAGCAACGCCGCGTGAGTGATGAAGGTTTTCGGATCGTAAAACTCTGTTATTAGGGAAGAACAAATGTGTAAGTAACTGTGCACATCTTGACGGTACCTAATCAGAAAGCCACGGCTAACTACGTGCCAGCAGCCGCGGTAATACGTAGGTGGCAAGCGTTATCCGGAATTATTGGGCGTAAAGCGCGCG
+
GGGGGGGGGGGGGGGGGGGGGGGGGGGGFGGGFGGGGGGGGGGGGGGGGGGGGGGGGGGGGGGGGGGCFDGGGGFFGGGGGGGGGGGGGGGGGGGGGGGGGGGGGGGGGGGGGGGGGGGGGGGGGGGGGGGGGGGGGGGGGGGGGGGGGGGGACBEGGGGGGGGGGGGGGGGGGGGGGGGGGGGGGDFGGGGGGGGGGGGGGGDGDFFGGGGGGGGGGGDGGEGGGGGGC55CGGGGFGGDGGD
@M03364:276:000000000-BLYN8:1:1101:5546:9831 1:N:0:1
ACTCCTACGGGAGGCAGCAGTGGGGAATATTGCACAATGGGCGCAAGCCTGATGCAGCCATGCCGCGTGTATGAAGAAGGCCTTCGGGTTGTAAAGTACTTTCAGCGAGGAGGAAGGCATCAAGGTTAATAACCTTGGTGATTGACGTTACTCGCAGAAGAAGCACCGGCTAACTCCGTGCCAGCAGCCGCGGTAATACGGAGGGTGCAAGCGTTAATCGGAATTACTGGGCGTAAAGCGCACG
+
GGGGGGGGGGGGGGGGGGGGGGGGGGGGGGGGGGGGGGGGGGGGGGGGGGGGGGGGGGGGGGGGGGGEGGFFDFGGFGGGGGGFGGGGGGGGGGGGGGFGGGGGGGGGGGEGGGGGGGGFFGGGGGFEGGGGGGGGGGGGCGDGGGGGGFFFGGGGGGGGGGGGGGGC7FGGFFGGDCFFGGGGGFFGGGGGGGGGCCGGGGECEGGGGFGGEGGGGGFFGEGGGGGGFFGGD9EEFGGGG:D5
@M03364:276:000000000-BLYN8:1:1101:22103:9835 1:N:0:1
ACTCCTACGGGAGGCAGCAGTGGGGAATATTGCACAATGGGCGCAAGCCTGATGCAGCCATGCCGCGTGTATGAAGAAGGCCTTCGGGTTGTAAAGTACTTTCAGCGAGGAGGAAGGTGTTGTGGTTAATAACCACAGCAATTGACGTTACTCGCAGAAGAAGCACCGGCTAACTCCGTGCCAGCAGCCGCGGTAATACGGAGGGTGCAAGCGTTAATCGGAATTACTGGGCGTAAAGCGCACG
+
GGGGGGGGGGGGGGGGGGGGGGGGGGGGGGGGGGGGGGGGGGGGGGGGGGGGGGGGGGGGGGGGGGGGGGGGGGGGGGGGGGGGGGGGGGGGGGGGGGGGGGGGGGGGGGGGGGGGGGGGGGGGGGGGGGGGGGGGGGGGGGGGGGGGGGGGGGGGGGGGGGGGGGGGGGGGGGGGGGGGGGGGGGGGGGGGGGGGFGGGGGGGGGGGGGGCEGGGGGGGGCGGGGGGGGGGGGGGGGGGGGGD
@M03364:276:000000000-BLYN8:1:1101:22442:9845 1:N:0:1
ACTCCTACGGGAGGCAGCAGTGGGGAATATTGCACAATGGGCGCAAGCCTGATGCAGCCATGCCGCGTGTATGAAGAAGGCCTTCGGGTTGTAAAGTACTTTCAGTCGGGAGGAAGGTGTTAAGGTTAATAACCTTGGCAATTGACGTTACCGACAGAAGAAGCACCGGCTAACTCCGTGCCAGCAGCCGCGGTAATACGGAGGGTGCAAGCGTTAATCGGAATTACTGGGCGTAAAGCGCACG
+
GGGGGGGGGGGGGGGGGGGGGGGFGGGGGGGGGGGGGGGGGGGGGGGGGGGGGGGGGGGGGGGGGGGGGGGGGGGGGGGGGGGGGGGGGGGGGGGGGGGGGGGGGGGGGGGGGGGGGGGGGGGGGFGGGFFGGGGGGCGGGGGGGGGGFGFGGGGGGGGGGGGGGGGGGCEFGFGGGEFFGGGGGGGGGGGGGGGGGGGGGEECBEG5FGGGEEEDGGGFGGGGGGGGCFFGGDEGG=DGGGG<
@M03364:276:000000000-BLYN8:1:1101:25930:9866 1:N:0:1
ACTCCTACGGGAGGCAGCAGTAGGGAATCTTCCGCAATGGGCGAAAGCCTGACGGAGCAACGCCGCGTGAGTGATGAAGGTTTTCGGATCGTAAAACTCTGTTATTAGGGAAGAACAAATGTGTAAGTAACTGTGCACATCTTGACGGTACCTAATCAGAAAGCCACGGCTAACTACGTGCCAGCAGCCGCGGTAATACGTAGGTGGCAAGCGTTATCCGGAATTATTGGGCGTAAAGCGCGCG
+
GGGGGGGGGGGGGGGGGGGGGDGGGGFGGGGGGGGGGGGGGGEGGGGGGGGGGGGGGGGGGGGGGGGGGGEGGGGGGGAEGGGGGGGGGGGGGGGGGGGFGGGGGGFGGGGGGGGGGGGGGFGFFDFFGGGEGGGGGGGFFDGGGGGGGGGGGGGGGGFFECCFGG7CFGGGGGGDDGGGDGGGGGGGGGDEEEGGGFCCGGGGGGFGGGGGGGGGGFFGGDEGGFFC?FGGGGEGCFGGDGGD
@M03364:276:000000000-BLYN8:1:1101:20839:9893 1:N:0:1
ACTCCTACGGGAGGCAGCAGTGGGGAATATTGCACAATGGGCGCAAGCCTGATGCAGCCATGCCGCGTGTATGAAGAAGGCCTTCGGGTTGTAAAGTACTTTCAGCGGGGAGGAAGGGAGTAAAGTTAATACCTTTGCTCATTGACGTTACCCGCAGAAGAAGCACCGGCTAACTCCGTGCCAGCAGCCGCGGTAATACGGAGGGTGCAAGCGTTAATCGGAATTACTGGGCGTAAAGCGCACG
+
GGGGGGGGGGGGGGGGGGGGGGGGGGGGGGGGGGGGGGGGGGGGGGGGGGGGGGGGGGGGGGGGGGGGGGGGGGGGGGGGGGGGGGGGGGGGGGGGGGGGGGGGGGGGGGGGGEGGGGGGGGGGGGGGGGGGGGGGGGGGGGGGGGGDGGGGGGGGGGGGGGGGGGGGGGGGGGGGGGCCGGGGGG8FCCGGGGGGGGGGGGGGGEGGGGGGGGGGGGGFEGEGFGGGGGGGGGGGGGGGGGG5
@M03364:276:000000000-BLYN8:1:1101:17286:9893 1:N:0:1
ACTCCTACGGGAGGCAGCAGTGGGGAATATTGCACAATGGGCGCAAGCCTGATGCAGCCATGCCGCGTGTATGAAGAAGGCCTTCGGGTTGTAAAGTACTTTCAGCGAGGAGGAAGGCATTAAGGTTAATAACCTTGGTGATTGACGTTACTCGCAGAAGAAGCACCGGCTAACTCCGTGCCAGCAGCCGCGGTAATACGGAGGGTGCAAGCGTTAATCGGAATTACTGGGCGTAAAGCGCACG
+
GGGGGGGGGGGGGGGGGGGGGGGGGGGGGGGGGGGGGGGGGGGGGGGGGGGGGGGGGGGGGGGGGGGGGGGGGGGGGGGGGGGGGGGGGGGGGGGGGGGGGGGGGFGGGGEGGGGGGGGGGGGGGGGGGGGGGGGGGGGGGGGGGGGGGGGGGGGGGGGGGGGGGGGGGGDFGGGGGGGGGGGGGFGGGGGGGGGGGGGGGGGGGGGGGGGGGGGGGGGFGGGGGG?CFGGFG9CGGGGGGGGD
@M03364:276:000000000-BLYN8:1:1101:16516:9893 1:N:0:1
ACTCCTACGGGAGGCAGCAGTAGGGAATCTTCGGCAATGGACGAAAGTCTGACCGAGCAACGCCGCGTGAGTGAAGAAGGTTTTCGGATCGTAAAACTCTGTTGTTAGAGAAGAACAAGGACGTTAGTAACTGAACGTCCCCTGACGGTATCTAACCAGAAAGCCACGGCTAACTACGTGCCAGCAGCCGCGGTAATACGTAGGTGGCAAGCGTTGTCCGGATTTATTGGGCGTAAAGCGAGCG
+
GGGGGGGGGGGGGGGGGGGGGGGGGGGGGGGGGGGGGGGGGGGGGGGFGGGGGGGGGGGGGGGGGGGGGGGGGGGGGGGGGGGGGGGGGGGGGGGGGGGGGGGGGGGGGGGGGGGGGGGGGGGFGGGGGGFFGGGGGGGDFGGGGGGGGGFGGGGGGGGFFGGGGGGGGGGGGGGGGGGGGGGGDGGGGGCEGGGEFGGGEC>C<FGFFFFGGGGGEGGGGGGGGGFFGFGGGGGGGGFDGGDC
@M03364:276:000000000-BLYN8:1:1101:24123:9900 1:N:0:1
ACTCCTACGGGAGGCAGCAGTAGGGAATCTTCGGCAATGGGGGCAACCCTGACCGAGCAACGCCGCGTGAGTGAAGAAGGTTTTCGGATCGTAAAACTCTGTTGTTAGAGAAGAACGTTAAGTAGAGTGGAAAGTTACTTAAGTGACGGTATCTAACCAGAAAGGGACGGCTAACTACGTGCCAGCAGCCGCGGTAATACGTAGGTCCCAAGCGTTGTCCGGATTTATTGGGCGTAAAGCGAGC
+
GGGGGGGGGGGGGGGGGGGGGGDFEGFFGGGGFEGCEGFDGGGGGGGGGGGGGGGDCGGGGGGGDEGG@F7FGCGCFFGGGGGGG7++CFCFGCGG?FFGGGGCFGGG9FGGGCFGDDDCFBFGDGC?DFGGGCDEFFFFG>,EADGCGGGGGGFCFFGFGGGGG7FGGDEGCBEFGGGGGGGGGGGGGGGGGEEEGGGG8BFFDFGFGFFGGGGGGGGGCGGDG6EFGGGGGGGGGGGFDGGD
@M03364:276:000000000-BLYN8:1:1101:19630:9900 1:N:0:1
ACTCCTACGGGAGGCAGCAGTAGGGAATCTTCGGCAATGGGGGCAACCCTGACCGAGCAACGCCGCGTGAGTGAAGAAGGTTTTCGGATCGTAAAACTCTGTTGTTAGAGAAGAACGTTAAGTAGAGTGGAAAGTTACTTAAGTGACGGTATCTAACCAGAAAGGGACGGCTAACTACGTGCCAGCAGCCGCGGTAATACGTAGGTCCCAAGCGTTGTCCGGATTTATTGGGCGTAAAGCGAGG
+
GGGGGGGGGGGGGGGGGGGGGGGGGGGGGGGGGGGGGGGGGGGGGGGGGGGGGGGGGGGGGGGEEGGGGGGGGGGGGGGFFFGGGGGGGGGGGGGGGGGGGGGGFGGGGGGGGGGGGFGGGGFGGFFFGGGGFFFGGGGGGGGGFGGGGGGGGGGGGFGGGGGGGGGGGGGGGGGGGGGGGGGGGGGGGGGGGGGGGGGGGEFGGGGGGGGGGGCCEGGFGGGGGGGGGFGGGCEEG<CC<DC)
@M03364:276:000000000-BLYN8:1:1101:22315:9905 1:N:0:1
ACTCCTACGGGAGGCAGCAGTAGGGAATCTTCGGCAATGGACGAAAGTCTGACCGAGCAACGCCGCGTGAGTGAAGAAGGTTTTCGGATCGTAAAACTCTGTTGTTAGAGAAGAACAAGGACGTTAGTAACTGAACGTCCCCTGACGGTATCTAACCAGAAAGCCACGGCTAACTACGTGCCAGCAGCCGCGGTAATACGTAGGTGGCAAGCGTTGTCCGGATTTATTGGGCGTAAAGCGAGCG
+
GGGGGGGGGGGGGGGGGGGGGGGGGGGGGGGGGGGGGGGGGGGGGGGGGGGGGGGGGGGGGGGGGGGGGGGGGGGGGGGGGGGGGGGGGGGGGGGGDGGGGGGGGGGGGGGGGGGGGGGGGGGGGGGGGGGGGGGGGGGGGGGGGGGGGGGGGGGGGGGGGGGGGGGGGGGGGGGGGGGGFFGGGGGGGGGGGGGGGGGGGGGGGGGGGGGCCEGGGGGGGGDECGGGGGFFGGGGGFFGGGGC
@M03364:276:000000000-BLYN8:1:1101:25775:9923 1:N:0:1
ACTCCTACGGGAGGCAGCAGTAGGGAATCTTCCGCAATGGGCGAAAGCCTGACGGAGCAACGCCGCGTGAGTGATGAAGGTTTTCGGATCGTAAAACTCTGTTATTAGGGAAGAACAAATGTGTAAGTAACTGTGCACATCTTGACGGTACCTAATCAGAAAGCCACGGCTAACTACGTGCCAGCAGCCGCGGTAATACGTAGGTGGCAAGCGTTATCCGGAATTATTGGGCGTAAAGCGCGCG
+
GGGGGGGGGGGGGGGGGGFGGGGGGGGGGGGGGGGGGGGGGGGGGGGGGGGG@FEGGGGGGGGGGGG:FGGGGGGDGGFGAFGGGGGGGGGGGGGGGGGGGGGGGFCFGGGGGGGCF=EEFGGGGGGGGGGCGGGGGGG<FGAFG8F7FGGGGGE=FGGFCFGGCFGGFEGGGGGGGGGFGFFGGGGGGCEGDGGEECFGGGGGFGGGGGGCGEEE5CFGGDEGF<CEG+;CGGGGFGFD37CG
@M03364:276:000000000-BLYN8:1:1101:12721:9925 1:N:0:1
ACTCCTACGGGAGGCAGCAGTGGGGAATATTGCACAATGGGCGCAAGCCTGATGCAGCCATGCCGCGTGTGTGAAGAAGGCCTTCGGGTTGTAAAGCACTTTCAGCGAGGAGGAAGGTGGTGAGCTTAATACGTTCATCAATTGACGTTACCCGCAGAAGAAGCACCGGCTAACTACGTGCCAGCAGCCGCGGTAATACGTAGGTGGCAAGCGTTGTCCGGATTTATTGGGCGTAAAGCGAGCG
+
GGGGGGFFGGGGGGGEFGGGGGGGGGGGGGGGGGGGGGGGGGGGGGGGGGGGGFGGGGGGGGGGGGGGGEFGGGGGGF?FFGGGFGGGGGGGFGGGGGGGGGGGGGGGGGGGGCGGGFGGGGGGGGGGGGGGGGGGGGGGGGGGGGEGFCFGGGGGGGGGGGFGDGGGGGGGGGGGGGGCFGGGGGGGCEGGGGCCF9FGGGGGGGGGGGFGECCGGGGGGGGGGGGF?FGGGGGDFGGGDGDC
@M03364:276:000000000-BLYN8:1:1101:23112:9930 1:N:0:1
ACTCCTACGGGAGGCAGCAGTAGGGAATCTTCGGCAATGGGGGCAACCCTGACCGAGCAACGCCGCGTGAGTGAAGAAGGTTTTCGGATCGTAAAACTCTGTTGTTAGAGAAGAACGTTAAGTAGAGTGGAAAGTTACTTAAGTGACGGTATCTAACCAGAAAGGGACGGCTAACTACGTGCCAGCAGCCGCGGTAATACGTAGGTCCCAAGCGTTGTCCGGTGTTATTGGGCGTAAAGCGAGC
+
GGGGFGGGGGGGEGEGCEGGF<DGCEEE9ECFGGGGGGF8<,+@FFFC7EGF@FG7@FDG8FGGGGGGGCFFFGFD<8AF8?EFGDC7BBEFEFFDFFGFFGEFGGGADFFFGFGGGGG,:CFDFFGFF+BABBDFFDDADEF<FGGEC:<<<FCFCEEGGGCF7:BFGCC::FGGF8FF@*:BC:C:FEG55C*4;9<9BFEG7+<B57@8=8C85CCCE=**2?<E7+C=7DGECFFGDCC)
@M03364:276:000000000-BLYN8:1:1101:19395:9952 1:N:0:1
ACTCCTACGGGAGGCAGCAGTAGGGAATCTTCGGCAATGGGGGCAACCCTGACCGAGCAACGCCGCGTGAGTGAAGAAGGTTTTCGGATCGTAAAACTCTGTTGTTAGAGAAGAACGTTAAGTAGAGTGGAAAGTTACTTAAGTGACGGTATCTAACCAGAAAGGGACGGCTAACTACGTGCCAGCAGCCGCGGTAATACGTAGGTCCCAAGCGTTGTCCGGATTTTTTGGGCGTAAAGGGAGG
+
GGGGGGGGGGGGGGGGGGGGGGGGGGGGGGGGGGGGGGGGFFFEEFFEGGGFFEEGGGGGGGGGGEGGGEGGGGGGGGGGFGGGGGGGGGGGGGGGGGGGGGGGGGCGGGGGGGGCFGFFGGGGGGGGG+C9BCFAC,=EGFGFGFCC7FGGGGFGGGGCFGCEFCFFG<@FGG@CFFDFGGF?FGGFF:CEE53=8BFFGECCEFCCFGGFCGGEDCGFE=:CC6+0:C5C<CGE<*2*1*1)
@M03364:276:000000000-BLYN8:1:1101:23184:9962 1:N:0:1
ACTCCTACGGGAGGCAGCAGTAGGGAATCTTCGGCAATGGACGAAAGTCTGACCGAGCAACGCCGCGTGAGTGAAGAAGGTTTTCGGATCGTAAAACTCTGTTGTTAGAGAAGAACAAGGACGTTAGTAACTGAACGTCCCCTGACGGTATCTAACCAGAAAGCCACGGCTAACTACGTGCCAGCAGCCGCGGTAATACGTAGGTGGCAAGCGTTGTCCGGATTTATTGGGCGTAAAGCGAGCG
+
GGGGGGGGGGGGGGGGGGGGGGGGGGGGGGGGGGGGGGGGGGGGGGGGGGGGGFGGGGGGGGGGGGGEGGGGGGGGGGGGGGGGGGGGGGGGGGGGFGGGGGGGFGGGGGGGGGGGGGGGGGGGGGGGGGGGGGGGGGGCGGGGGGGGGGGGGGGGGGGGGGGGGGGGGGGGGGGGGGGGGGGGGGGGGGGGGGGGGGGGGGGGGGGGGGFGGGGGGFFGGG8EFGGGGGGGGGGGGGGGGGDD
@M03364:276:000000000-BLYN8:1:1101:25317:9985 1:N:0:1
ACTCCTACGGGAGGCAGCAGTAGGGAATCTTCCGCAATGGGCGAAAGCCTGACGGAGCAACGCCGCGTGAGTGATGAAGGTTTTCGGATCGTAAAACTCTGTTATTAGGGAAGAACAAATGTGTAAGTAACTGTGCACATCTTGACGGTACCTAATCAGAAAGCCACGGCTAACTACGTGCCAGCAGCCGCGGTAATACGTAGGTGGCAAGCGTTATCCGGAATTATTGGGCGTAAAGCGCGCG
+
GGGGGGCFGGGGGGGGGGGGGGGGGGGGGGGGGGGDGGGGGGGGGDGGGGGGGGGGGGGGGGGGGGGEFGGGGGGGGGGGGGGGGGGGGGGGGGGGGGGGGGGGGGGGGGGGGGGGGGGGFFFGGGGGGGGGGGGGGGGGGGGGGGGGGGFGGGGGGGGGGGGGGGGGGGGGGGGGGGGGGGGGFGCGGGGGGGGGGGGFGGGGGGGGGGGGGGGGGGGGDGGF8?FGGGGGGGG=FDGDGGGD
@M03364:276:000000000-BLYN8:1:1101:22755:10020 1:N:0:1
ACTCCTACGGGAGGCAGCAGTGGGGAATATTGCACAATGGGCGCAAGCCTGATGCAGCCATGCCGCGTGTATGAAGAAGGCCTTCGGGTTGTAAAGTACTTTCAGCGAGGAGGAAGGCATTAAGGTTAATAACCTTAGTGATTGACGTTACTCGCAGAAGAAGCACCGGCTAACTCCGTGCCAGCAGCCGCGGTAATACGGAGGGTGCAAGCGTTAATCGGAATTACTGGGCGTAAAGCGCACG
+
GGGGGGGGGGGFGGGGGGGGGGGGGGGGGGGGGGGGGGGGFFGGGGGGGGGFFGGGGGGGGGGGGGGGGGGGGGGGGGGGGGGGGGGGGGGGGGGGGGGGGGGGGGGGGGDGEGGGGGGGGGGGGGGGGGGGGEGGGFEFFFGFGGGGCFGGGGGGGGGFFCFGGGGGGGGGGGGFGGGGDGFGGGGGFGGGGGDCCCCFEGGGG8EEGGGGGGGGF:FFGGCGGGGGGGGGGGGGGGGGGGG7
@M03364:276:000000000-BLYN8:1:1101:27454:10026 1:N:0:1
ACTCCTACGGGAGGCAGCAGTAGGGAATCCTCGGCAATGGACGAAAGTCTGACCGAGCAACGCCGCGTGAGTGAAGAAGGTTATCGGATCGTAAAACTCTGTTGTCAGAGAAGAACAAGGGTGAGAGTGGAAAGTTCACCCCTTGACGGTATCTGACCAGAAAGCCACGGCTAACTACGTGCCAGCAGCCGAGGTAACTAGTAGGTGGCAAGCGATATCCGGCATTATTGTGCGTAAAGCTCGC
+
DFFGGGGE@@6FGGGDGG-<CFFFGGGC6,CE@,;F@FEFDC@FCFDAAFFF@FGGG+6CCC:7>F:C>FGGGGCGF4CECB,B5BFBC+BFD<DEFGGAFGGGGF,E9<==FC,?FGGCE<F+D9>FF@<=BEFGCFF,@@+,@<@CFGFFECA<,,7<7:7<C7>FF7FEGGFFFGGGCC8FCGGGGFD*4*=<C2+++55?C<:EF*<*3B*;2:AF5=*5CC<CE?0<*9EGCFF7*2/)
@M03364:276:000000000-BLYN8:1:1101:4599:10042 1:N:0:1
ACTCCTACGGGAGGCAGCAGTAGGGAATCTTCGGCAATGGACGAAAGTCTGACCGAGCAACGCCGCGTGAGTGAAGAAGGTTTTCGGATCGTAAAACTCTGTTGTTAGAGAAGAACAAGGACGTTAGTAACTGAACGTTCCCTGACGGTATCTAACCAGAAAGCCACGGCTAACTACGTGCCAGCAGCCGCGGTAATACGTAGGTGGCAAGCGTTGTCCGGATTTATTGGGCGTAACGCGAGCG
+
FFGGGGGGGGGGGGGEEEFGGDFEGGGGGGGGFEFDGGDF9FFFGCEC9ECG9@FCFE+C8BE:FGGCFFGGGGFDCFGFG9FFGGGGBFGGGGGG,<FG9EC5F=B?ACD<FGGGGCEF<BF+B8+?F?FFA988D>,@><CFFG>@FF7CCF9F,<BFAEFG7:F*:>:<FGGGGEFFG7DFGG6BCEGECCEEGGC8EE5*5382<C8C8BE*:C7CE*;=CEF9CCF7>DGE*7CCDGGC
@M03364:276:000000000-BLYN8:1:1101:8939:10067 1:N:0:1
ACTCCTACGGGAGGCAGCAGTGGGGAATATTGCACAATGGGCGCAAGCCTGATGCAGCCATGCCGCGTGTATGAAGAAGGCCTTCGGGTTGTAAAGTACTTTCAGCGGGGAGGAAGGGGTTGTGGTTAATAACCGCGGCCATTGACGTTACCCGCAGAAGAAGCACCGGCTAACTCCGTGCCAGCAGCCGCGGTAATACGGAGGGTGCAAGCGTTAATCGGAATTACTGGGTGTAAAGCGCACG
+
GGGGGGGGGGGGGGGGGGGGGGGGGGGGGGGGGGGGGGGGGGGGGGGGGGGGGGGGGGGGGGGGGGGGGGGGGGGGGGGGGFGGGGGEGGGGGGGGGGGGGGGGGGGGGGGGGDFGGGGFGGGGGGGGGGGFGD@GGGGGGGGGGGGGGGGGGGGDGGGGGGGGGGGDEGGGGGGGGGGGGGGGGGGGGGGGGDEGGGGGGGGGGGGGGGGGGGEGGFFGGGGGGGG??F=:CDFFGGGGGGG5
@M03364:276:000000000-BLYN8:1:1101:11069:10067 1:N:0:1
ACTCCTACGGGAGGCAGCAGTAGGGAATCTTCGGCAATGGACGAAAGTCTGACCGAGCAATGCCGCGTGAGTGAAGAAGGTTTTCGGATCGTAAAACTCTGTTGTTAGAGAAGAACGTTAAGTAGAGTGGAAAGTTACTTAAGTGACGGTATCTAACCAGAAAGGGACGGCTAACTACGTGCCAGCAGCCGCGGTAATACGTAGGTCCCAAGCGTTGTCCGGATTTATTGGGCGTAAAGCGAGC
+
GGGGGGGGGGGGGGGGGGGGGGGGGGGGGGGGGGGGGGGGGGGGGGGGGGGGGGGGGGGGGGGGGGGGGGGGGGGGGGGGGGGGGGGGGGGGGGGGGGGGGGGGGGGGGGGGGGGGGGGGGGGGGGGFFGGGGGGGGGGGGGGGGGGGGGGGGGGGGGGGGGGGGDGGGGGGGGGGGGDGGGGGGGGGGFEDGGGGGFGGGGGFEGGGFGGGGGGGGGGGGGDGGGG?FGGGGGGGGGGGGGG5
@M03364:276:000000000-BLYN8:1:1101:7136:10085 1:N:0:1
ACTCCTACGGGAGGCAGCAGTGGGGAATATTGCACAATGGGCGCAAGCCTGATGCAGCCATGCCGCGTGTATGAAGAAGGCCTTCGGGTTGTAAAGTACTTTCAGTCGGGAGGAAGGTGTCAAGGTTAATAACCTTGGCAATTGACGTTACCGACAGAAGAAGCACCGGCTAACTCCGTGCCAGCAGCCGCGGTAATACGGAGGGTGCAAGCGTTAATCGGAATTACTGGGCGTAAAGCGCACG
+
GGGGGGGGGGGGGGGGGGGGGGGGGGGGGGGGGGGGGGGGGGGGGGGGGGGGGGGGGGGGGGGGGGGGGGGGGGGGGGGGGGGGGGGGGGGGGGGGGGGGGGGGGGGGGGGGGGGGGGGGGGGGGGGGGGGGGGGGGFGGGGGFGGGGGGGGGFGGGGGGGGGGGGGGGGGGFGGGGGGGGGGGGGGGGGGGGGGGGGGGGGGGCEGGGGCF8EEGGDGGGGGGGGGGGGGGDGGGFFGGGGG5
@M03364:276:000000000-BLYN8:1:1101:23844:10095 1:N:0:1
ACTCCTACGGGAGGCAGCAGTGGGGAATATTGCACAATGGGCGCAAGCCTGATGCAGCCATGCCGCGTGTATGAAGAAGGCCTTCGGGTTGTAAAGTACTTTCAGCGAGGAGGAAGGCATTAAGGTTAATAACCTTGGTGATTGACGTTACTCGCAGAAGAAGCACCGGCTAACTCCGTGCCAGCAGCCGCGGTAATACGGAGGGTGCAAGCGTTAATCGGAATTACTGGGCGTAAAGCGCACG
+
GGGGGGGFGGGGGGGGGGGGGGGGGGGGGGGGGGGGGGAFGGGGGGGGGGGGGGGGGGGGGGGFGDG@FGGFGGGGFGGGCGFGGGGGGDGGAFCFGGFGGGGGGGGGGGGGGBFFDFGCECGGFFFFGGGGGGGFFFFGFAFFGGGGGFGGGEFG7C7DGGGGGGGGGDGGGGCCGEGG7EFGGFGGGGGGGE>EFDGFGCEEGGGDEFFFGGGGGGGFGGGCGFFGFDGGG<5CFCGGGG<7
@M03364:276:000000000-BLYN8:1:1101:13354:10111 1:N:0:1
ACTCCTACGGGAGGCAGCAGTGGGGAATATTGCACAATGGGCGCAAGCCTGATGCAGCCATGCCGCGTGTATGAAGAAGGCCTTCGGGTTGTAAAGTACTTTCAGCGAGGAGGAAGGCATTAAGGTTAATAACCTTAGTGATTGACGTTACTCGCAGAAGAAGCACCGGCTAACTCCGTGCCAGCAGCCGCGGTAATACGGAGGGTGCAAGCGTTAATCGGAATTACTGGGCGTAAAGCGCGCG
+
GGGGGGGGGGGGGGGGGGGGGGGGGGGGGGGGGGGGGGGGGGGGGGGGGGGGGGGGGGGGGGGGGGGGGGGGGGGCGGGGFGGGFGGGGGGGGGGGGGGGGGGGGGGFGEGGGGGGGGGGGGGGGGGGGGGGGGGGGGGGGGGGGGGGGGGGGGGGGGGGGGGGGGGGGGGGGFFGGGGGGGGGFGGGGGDGGEGGGGGGGGGGGGGGGGGGGGGGGGGGGGGGGGGGG?EFGDEGGGGGGCDD
@M03364:276:000000000-BLYN8:1:1101:5105:10119 1:N:0:1
ACTCCTACGGGAGGCAGCAGTGGGGAATTTTGGACAATGGGCGCAAGCCTGATCCAGCAATGCCGCGTGTGTGATGAAGGCCTTCGGGTTGTAAAGCACTTTTGGCGGGAACGAAAAGGTCCGTGCTAATACCATGGGCTGATGACGGTACCCGCAGAATAAGCACCGGCTAACTACGTGCCAGCAGCCGCGGTAATACGTAGGGTGCGAGCGTTAATCGGAATTACTGGGCGTAAAGAGTGCG
+
GGGGGGGGGGGDGGGGGGGGGGGGGGGGGGGCFGGGGGGGGGGGGGGGGGGGFGGGGGGGGGGGGGGGGGGGGGGGGGGGGGGGGGGGGGGGGGGGGGGGGGGGGGGGGGEGGGGGGGGGGGGGFGGGGGGCFGGAFFGGGCBFFGGGGGGFGGGGGDCGGGGGGGFEGGGGGGGGGGGGGG?EGGGFGGGGGEEGGGGF3<@GGGGGGGGGGCA;7CFGGGDGGGGDFGFGD<5EFF=7CFG3
@M03364:276:000000000-BLYN8:1:1101:12556:10122 1:N:0:1
ACTCCTACGGGAGGCAGCAGTGGGGAATATTGCACAATGGGCGCAAGCCTGATGCAGCCATGCCGCGTGTATGAAGAAGGCCTTCGGGTTGTAAAGTACTTTCAGCGGGGAGGAAGGGGTTGTGGTTAATAACCGCAGCGATTGACGTTACTCGCAGAAGAAGCACCGGCTAACTCCGTGCCAGCAGCCGCGGTAATACGGAGGGTGCAAGCGTTAATCGGAATTACTGGGCGTAAAGCGCACG
+
GGGGGGGGGGGGGGGGFCGGEFFGFGGFFFG9FCFEGGFFGGGGGGGG7FCEGGGCFF@FGGFGGGGGE@@FGGFFEGGGFGCFFFGGGGGGGGGGGGGG9FAFGGGEFDCFD3BDCEGGDGGGG,BCBFFGFFGGGGDGGGGFFAFFFFDG@FGGGEGFFGCC:FCCFF7BFDGGFGGFECFCGEDG8*81?8?EGGCCEGG**;CC8A?FGEE;/<F=*?EFGG7<?C**1//7CF>5CDDC
@M03364:276:000000000-BLYN8:1:1101:4117:10142 1:N:0:1
ACTCCTACGGGAGGCAGCAGTGGGGAATATTGCACAATGGGCGCAAGCCTGATGCAGCGACGCCGCGTGGGGGATGACGGCCTTCGGGTTGTAAACCCCTTTCGGCAGGGACGAAGCTTTTGTGACGGTACCTGCATAAGAAGCACCGGCTAACTACGTGCCAGCAGCCGCGGTAATACGTAGGGTGCGAGCGTTGTCCGGAATTACTGGGCGTAAAGAGCTCGTAGGTGGTTTGTCGCGTCGT
+
GGGGGGGGGGGGGGGGGGGGGGGGGGGGGGGGGGGGGGGGGGGGGGGGGGGGGGGGGGGGGGGGGGGGGEFGGGGGGGGGGGGGGGGGFGEGGGGGGGGGGGGGGGGGGGCFGGGGG8=FG<FCCFGGGGGFADFGGFFFFFCFFGGGGGGGGGGGDGG>CC@7FFF@FGGGGGGEFGGGCGGGGFEG5CECEGGGGGGGGGGGCGGFFGFGGGEEC+:CGF?CE55CGGDGG4:=735><)91
@M03364:276:000000000-BLYN8:1:1101:14125:10165 1:N:0:1
ACTCCTACGGGAGGCAGCAGTGGGGAATATTGCACAATGGGCGCAAGCCTGATGCAGCCATGCCGCGTGTATGAAGAAGGCCTTCGGGTTGTAAAGTACTTTCAGCGGGGAGGAAGGGGTTGTGGTTAATAACCGCGGCCATTGACGTTACCCGCAGAAGAAGCACCGGCTAACTCCGTGCCAGCAGCCGCGGTAATACGGAGGGTGCAAGCGTTAATCGGAATTACTGGGCGTAAAGCGCACG
+
GGGGGGGGGGGGGGGGGGGGGGGGGGGGGGGGGGGGGGGGGGGGGGGGGGGGGGGGGGGGGGGGGGGGGGFGGGGGGGGGGGGGGGGGGGGGGGGGGGGGGGGGGGGGGGDGGDGGGGGFGGGGGFGGGGGGBFGGGGGGGGGGGGGEGGGGGGGGGGGGGGGGGFFGGGGGGGDGGGGGCGGGGGGGGGGGGGGGGCGGGE>CGGEGGGGGGGGGGGGGGC5EGGGFFFGGGGGGFGGGDGD5
@M03364:276:000000000-BLYN8:1:1101:4051:10185 1:N:0:1
ACTCCTACGGGAGGCAGCAGTAGGGAATCTTCGGCAATGGGGGCAACCCTGACCGAGCAACGCCGCGTGAGTGAAGAAGGTTTTCGGATCGTAAAACTCTGTTGTTAGAGAAGAACGTTAAGTAGAGTGGAAAGTTACTTAAGTGACGGTATCTAACCAGAAAGGGACGGCTAACTACGTGCCAGCAGCCGCGGTAATACGTAGGTCCCAAGCGTTGTCCGGATTTATTGGGCGTAAAGCGAGC
+
GGGGGGGGGGGGGGGGGGGGGGGFGGGGGGGGGGGGGGGGGGGGGGGGGGGGGGGGGGGGGGGGGGGCCGGGGGGGGGGGGGGGGGGGGDGGGGGGGGGGGGGGGCGGFFGGGGGGGGGGGGGGGGFGGGGGGGGGGGGGGGGGGGGDGGGGGGGGGGGGGGGGGDFGEEGGGGGGG7FGGGGGGGFFG5CGGC8CBFGGGGGGDGGFFGGGGGGGGGGFEDEEGGFGGFFGGGGCD3:CDDG<
@M03364:276:000000000-BLYN8:1:1101:19573:10190 1:N:0:1
ACTCCTACGGGAGGCAGCAGTGGGGAATTTTGGACAATGGGGGCAACCCTGATCCAGCCATGCCGCGTGTCTGAAGAAGGCCTTCGGGTTGTAAAGGACTTTTGTCAGGGAAGAAAAGGTCATGGTTAATAGCTATGGCTGATGACGGTACCTGAAGAATAAGCACCGGCTAACTACGTGCCAGCAGCCGCGGTAATACGGAGGGTGCAAGCGTTAATCGGAATTACTGGGCGTAAAGCGCACG
+
GGGGGGGGGGGGGGDGGGGGGGGGGGGGGGGGGGGGGGGGGGGGGGGGGGGGGGGGGGGGGGGGGGGGGGGGGGGGGGGGGGGGGGGGGGGGGGGGGGGGGGGGGGGGGGGGGGGGGGGGGGGGGGGGGGGGGGGGFGGGGGGGGGGGGGFGGGFGGGGGGGGFGGGGGGGGFGGGGGGGGGGGGGGGGGGGGGGGGGGGGGGGGGGGGGGFGGGGGGGGGGGGGGGGGGGGGGGGGGGGDDG5
@M03364:276:000000000-BLYN8:1:1101:17287:10221 1:N:0:1
ACTCCTACGGGAGGCAGCAGTGGGGAATATTGCACAATGGGCGCAAGCCTGATGCAGCCATGCCGCGTGTATGAAGAAGGCCTTCGGGTTGTAAAGTACTTTCAGCGAGGAGGAAGGCATTAAGGTTAATAACCTTAGTGATTGACGTTACTCGCAGAAGAAGCACCGGCTAACTCCGTGCCAGCAGCCGCGGTAATACGGAGGGTGCAAGCGTTAATCGGAATTACTGGGCGTAAAGCGCACG
+
GGGGGGGGGGGGGGGGGGGGGGGGGGGGGGGGGGGGGGGGGGGGGGGGGGGGGCGGGG@FGGGGGGGFFGGGGGGGGFGGGGGGGGGGGGGGGGGGGGGGGGDGGAF7CFGGGGG@C,EEF<FFGGGGGGGGGGAAF,:?<DFFGEFGFGCCA>FCBBFGGGGG7FGGCFC7FEFFGGGGGGFGGGGGG5BEDEGGFGCC>CEEGGGGGGGGGGC8>CEFCCEGGGG?FGFFGDCEFDGGDCG)
@M03364:276:000000000-BLYN8:1:1101:22873:10221 1:N:0:1
ACTCCTACGGGAGGCAGCAGTGGGGAATATTGCACAATGGGCGCAAGCCTGATGCAGCCATGCCGCGTGTATGAAGAAGGCCTTCGGGGTGTAAAGTACTTTCAGCGGGGAGGAAGGGGTTGTGGTTAATAGCCGCGGCCATTGACGTTACCCGCAGAAGAAGCACCGGCTAACTCCGTGCCAGCAGCCGCGGTAATACGGAGGGTGCAAGCGTTAATCGGAATTACTGGGCGTAAAGCGCACG
+
GGGGGGGGGGGDCFECFFDGGGGDGGGGEGGGGGGFFFCFGEFGEDGDG?FFDFFG9<EFGGFGGCE@BB<EFGGGGGFGGDFFGGGG7FGEA5FBA@EDFGFAFEE>EEE+FE>FGGGGDF@FFGFFFFFGG8:FE7**5>>F;DFFCFFF7*<<F@:F@2<CGGGECCCBBEC9?EFGE8CE>FGF@E>8EG8EGGEECEEGGGEECEGCG*A?C7<FGG5FFGC@E6EED5*A*:CDCDG3
@M03364:276:000000000-BLYN8:1:1101:26261:10266 1:N:0:1
ACTCCTACGGGAGGCAGCAGTAGGGAATCTTCGGCAATGGACGAAAGTCTGACCGAGCAACGCCGCGTGAGTGAAGAAGGTTTTCGGATCGTAAAACTCTGTTGTTAGAGAAGAACAAGGACGTTAGTAACTGAACGTCCCCTGACGGTATCTAACCAGAAAGCCACGGCTAACTACGTGCCAGCAGCCGCGGTAATACGTAGGTGGCAAGCGTTGTCCGGATTTATTGGGCGTAAAGCGAGCG
+
GFFGGGGGGGGGGGGG7@CFGDGGDGGGGGGGGGDGFGGGG8FFG@C<FGGGDFGGG7+F<EEFG7B>FFFFGCEGAFFDCE<DFGFGGEGDFGFGGCCGGGGDFGGFGGGGFGGGGGFFFGGGGGGGGGGGDDGCDDG@=FGGGFGGGGFGCGGDFGGGGGFGGG7FECGEGFGGGEGGFGGGGGFGFEGGGGGGG9<59EGGG<CF89885*;8/+07CE5*<CCF7CGGGGGDFF=<DGD)
@M03364:276:000000000-BLYN8:1:1101:15138:10267 1:N:0:1
ACTCCTACGGGAGGCAGCAGTCGGGAATCTTCGGCAATGGCCGCAACCCTGACCCAGCAACGCCGCGTGAGTGAAGAAGGTTTTCGGATCGTAAAACTCTGTTGTTAGAGAAGAACGTTAAGTAGAGTGGAAAGTTACTGAAGTGACGGTATCTAACCAGAAAGGGACGGCTACCTACGTGCCAGCAGCCGCGGTAATACGTAGGTCCCAAGCGTTGTCCGGATTTATTGGGCGTAAAGCGAGG
+
9C9EGDGGGG@-@CFCFDGFG,FFG@CFCCE<EGG:FGGD,,8@CGGGGG8@CC,,@EGGC@CC@FG>F,B?ECA9<8F845<FF:FFGEEEFGGFGFFG95,CF,C,,:<F8,EFCFD=F<,8CFG,8FF5C<F3,3F,C,,,3@<>>3DCCFDF3D,@FG,,<*@*@>*CF,?9@:*,<*=268C7<C88E*:8:+?+*2:*1<++2<*3:1**:::+**2:;CFC+297*9>5C30:CGC)
@M03364:276:000000000-BLYN8:1:1101:20892:10280 1:N:0:1
ACTCCTACGGGAGGCAGCAGTGGGGAATATTGCACAATGGGCGCAAGCCTGATGCAGCCATGCCGCGTGTATGAAGAAGGCCTTCGGGTTGTAAAGTACTTTCAGCGAGGAGGAAGGCATTAAGGTTAATAACCTTAGTGATTGACGTTACTCGCAGAAGAAGCACCGGCTAACTCCGTGCCAGCAGCCGCGGTAATACGGAGGGTGCGAGCGTTATTCGGAATTACTGGGCGTAAAGCGCACG
+
CFGGFGGGEFEFFGEGGGGGGGGGGGEGGGGGGGGGGGGGGGGGGGGGGF<8FGGGGGGGGGGGGGGGGGEGGGFGGGFGDGCFFGGGGGGFEGGGEGGGEGGGGGGGFGCEGFDFGGFGGGGGGGGFGGGFFFFGGGEFGDFFFEGGGGGGGGGEGGGGGGGGGGFGGGCGGGGGGGGFGGGGGGGGFEEGGGGGGFFFCEEGGG>EGCC5E?C*::?CFEEGGGCFFGGFDGEEGFCDGGD5
@M03364:276:000000000-BLYN8:1:1101:3174:10300 1:N:0:1
ACTCCTACGGGAGGCAGCAGTGGGGAATATTGCACAATGGGCGCAAGCCTGATGCAGCCATGCCGCGTGTATGAAGAAGGCCTTCGGGTTGTAAAGTACTTTCAGCGGGGAGGAAGGTGAGTGGTTTAATACGCCATTCAATTGACGTTACCCGCAGAAGAAGCACCGGCTAACTCCGTGCCAGCAGCCGCGGTAATACGGAGGGTGCAAGCGTTAATCGGAATTACTGGGCGTAAAGCGCACG
+
GGGGGGGGGGGGGGGGGGGGGGGGGGGGGGGGGFGGGGGGGGGGGGGGGGGGGGGGGGGGGGGGGGGFGEGGGGGGGGGGGGGGGGGGGGGGFGGGGGGFGGGGGGGGGGGGGGGGGGGGGGGGGGGGGGDGGGGECFGGGGGGGGGGGGGGGGGGGGGGGGGGGGGGGGEEGGGGGGGFGGGGGGGGFGGGGGGGGGGGEGGGGG>>FGGGDEEEGGGGECEGGGGGGGGGCGDEFGGDGGGD
@M03364:276:000000000-BLYN8:1:1101:15301:10361 1:N:0:1
ACTCCTACGGGAGGCAGCAGTGGGGAATATTGCACAATGGGCGCAAGCCTGATGCAGCCATGCCGCGTGTGTGAAGAAGGCCTTCGGGTTGTAAAGCACTTTCAGCGAGGAGGAAGGTGGTGAACTTAATACGTTCATCAATTGACGTTACTCGCAGAAGAAGCACCGGCTAACTCCGTGCCAGCAGCCGCGGTAATACGGAGGGTGCAAGCGTTAATCGGAATTACTGGGCGTAAAGCGCACG
+
GGGGGGGGGGGGGGGGGGGGGGGGGGGGGGGGGGGGGGGGGGGGGGGGGGGGGGGGGGGGGGGGGGGGGGDGGGGGGGGGGGGGGGGGGGGGGGGFGGGGGGGGGGGGGGGGGGGGGGGGGGGGGFGGGGGGGGFGGGGGGGFFFGGFFFEGGGGGGGGGGGGGGF@FFGGGGGGGGGGGDGGGGGGGDEEGGGGDGG9CGCEGGGGGGFGGGGGGGGGGDGGGGGGGGGGFGG=5FDFGGDGD
@M03364:276:000000000-BLYN8:1:1101:4873:10391 1:N:0:1
ACTCCTACGGGAGGCAGCAGTGGGGAATATTGCACAATGGGCGCAAGCCTGATGCAGCCATGCCGCGTGTATGAAGAAGGCCTTCGGGTTGTAAAGTACTTTCAGCGAGGAGGAAGGCGTTGTGGTTAATAACCTTGGTGATTGACGTTACTCGCAGAAGAAGCACCGGCTAACTCCGTGCCAGCAGCCGCGGTAATACGGAGGGTGCAAGCGTTAATCGGAATTACTGGGCGTAAAGCGCACG
+
GGGGGGGGGGGGGGGGGGGGGGGGGGGGGGGGGGGGGGGGGGGGGGGGGGGGGGGGGGGGGGGGGGGGGGGGGGGGGGGGGGGGGGGGGGGGGGGGGGGGGGGGGGGGGGEGGG?<FGGGGGFGGGGDFGGGGGDGFGFFFGGGGGGGGGGGGGDGGGGGGGGGGGGGGGGGGGGGGGFFDGGGGGGGGGGGGGGGGFFGGEGGGGDCGGGGGCCCFGGGGGDGGGGGFFDGG3:EGGGGGGG<
@M03364:276:000000000-BLYN8:1:1101:19809:10403 1:N:0:1
ACTCCTACGGGAGGCAGCAGTAGGGAATCTTCCGCAATGGGCGAAAGCCTGACGGAGCAACGCCGCGTGAGTGATGAAGGTTTTCGGATCGTAAAACTCTGTTATTAGGGAAGAACAAATGTGTAAGTAACTGTGCACATCTTGACGGTACCTAATCAGAAAGCCACGGCTAACTACGTGCCAGCAGCCGCGGTAATACGTAGGTGGCAAGCGTTATCCGGAATTATTGGGCGTAAAGCGCGCG
+
GGGGGGGGGGGGGGGGGGGGGGGGGGGGGGGGGGGGGGGGGGGGGGGGGGGGGGGGGGGGGGGGGGGGGGGGGGGGGGGGGGGGGGGGGGGGGGGGGGGGGGGGGGGGGGGGGGGGGGGGFFGGGGGGGGGGGGGGGGGGGGGGGGGGGGGGGGGGGGGGGGGGGGGGGGGGGGGGGGGG7FGDGGGGGGGGGGGGGGGGGGGGGGFGGGGGGGGGGGGEGGGGFGGGGGGGGGGGGGGGGGGG
@M03364:276:000000000-BLYN8:1:1101:24315:10412 1:N:0:1
ACTCCTACGGGAGGCAGCAGTAGGGAATCTTCGGCAATGGACGAAAGTCTGACCGAGCAACGCCGCGTGAGTGAAGAAGGTTTTCGGATCGTAAAACTCTGTTGTTAGAGAAGAACATGGGTGAGAGTAACTGTTCACCCCTTGACGGTATCTAACCAGAAAGCCACGGCTAACTACGTGCCAGCAGCCGCGGTAATACGTAGGTGGCAAGCGTTGTCCGGATTTATTGGGCGTAAAGCGAGCG
+
GGGGGGGGGGGGGGGGGGGGGGGGGGGGGGGGGGGGGGGGGFGEGFGFGGGGGGGGGGGGGGGGGGGFGGGGGGGGGGGGGGGGGGGGGGGGGGGGGGGGGGGGGGGGGGGGGGGGGGGGGFEG8EFGGGGGGGGEGGGGGGFGGGGGGGGGGGGGGGGGGGFGFGGGGGGGGGGGGGGGGGGGGGGGGGGGGBEGGGCFFGFGGGGGGGGFGGGGG9=EGCC=CF?CFGGGGGGGGGGDGGG<
@M03364:276:000000000-BLYN8:1:1101:6603:10413 1:N:0:1
ACTCCTACGGGAGGCAGCAGTAGGGAATCTTCGGCAATGGGGGCAACCCTGACCGAGCAACGCCGCGTGAGTGAAGAAGGTTTTCGGATCGTAAAACTCTGTTGTTAGAGAAGAACGTTAAGTAGAGTGGAAAGTTACTTAAGTGACGGTATCTAACCAGAAAGGGACGGCTAACTACGTGCCAGCAGCCGCGGTAATACGTAGGTCCCAAGCGTTGTCCGGATTTATTGGGCGTAAAGCGAGC
+
GGGGGGGGGGGGGGGGGGGGGGGGGGGGGGGGGGGGGGGGGGGGGGGGGGGGGGGGGGGGGGGGGGGGGGGGGGGGGGGGGGGGGGGGEGGGGGGGGGGGGGGGGGGGGGGGGGGGGGGGGGGGGGGGGGGGGGGGGGGGGGGGGGGGGGGGGGGGGGGGGGGGGGGGGGGGGGGGGGGGGFGFFGFGGGGGGGEGEGGGGGCFGGEFF7EDFGEGGGGGGGCEGGCFCEFGCDGGGFGGGGG5
@M03364:276:000000000-BLYN8:1:1101:5463:10414 1:N:0:1
ACTCCTACGGGAGGCAGCAGTGGGGAATATTGCACAATGGGCGCAAGCCTGATGCAGCCATGCCGCGTGTATGAAGAAGGCCTTCGGGTTGTAAAGTACTTTCAGCGAGGAGGAAGGCATTAAGGTTAATAACCTTAGTGATGGACGTTACTCGCAGAAGAAGCACCGGCTAACTCCGTGCCAGCAGCCGCGGTAATACGGAGGGTGCAAGCGTTAATCGGAATTACTGGGCGTAAAGCGCACG
+
GGGGGGGGGGGGGGGGGGGGGGGGGGGGGGGGGGGGGGGGGGGGGGGGGGGGGGGGGGGGGGGGGGGGGGGGGGGGGGGGFFGGGGGGGGGGGGGGGGGGGGGGGGGEGGGGFGGGGGGGGGGDDFGFFGGF<CEFFGDFGG,ECFGCFFGGGDGEGGGGGGGGGGGGGGFGGGGGGGFGDGGGGGFGGDGGGGGGGGGGGGGGGGGDGGF5CECCFGFGDCEGF7::<6@EDGGC5FGGGCD7
@M03364:276:000000000-BLYN8:1:1101:14221:10441 1:N:0:1
ACTCCTACGGGAGGCAGCAGTAGGGAATCTTCGGCAATGGGGGCAACCCTGACCGAGCAACGCCGCGTGAGTGAAGAAGGTTTTCGGATCGTAAAACTCTGTTGTTAGAGAAGAACGTTAAGTAGAGTGGAAAGTTACTTAAGTGACGGTATCTAACCAGAAAGGGACGGCTAACTACGTGCCAGCAGCCGCGGTAATACGGAGGGTGCAAGCGTTAATCGGAATTACTGGGCGTAAAGCGCAC
+
GGGGGGGGGGGGGGGGGGGGGGGGGGGGGGGGGGGGGGGGGGGGGGGGGGGGGGGGGGGGGGGGGGGGGGGGGGGGGGGGFGGGGGGGFGGGGGGGGGGGGGGGGGGGGGGGGGGFGFFGGGGGGGFFEFGGGGGGGGDGGGGGGGGGGGGGGGGGGGGGGGGGGGGGGGGGGGGGGGGGGGGGGGGGGGCCGGGEGGGGGDBE@EEGGFFFFGCEEGGFGEGGGGFGFEFFFDEGGGFGGGGD
@M03364:276:000000000-BLYN8:1:1101:19316:10449 1:N:0:1
ACTCCTACGGGAGGCAGCAGTAGGGAATCTTCCGCAATGGGCGAAAGCCTGACGGAGCAACGCCGCGTGAGTGATGAAGGTTTTCGGATCGTAAAACTCTGTTATTAGGGAAGAACAAATGTGTAAGTAACTGTGCACATCTTGACGGTACCTAATCAGAAAGCCACGGCTAACTACGTGCCAGCAGCCGCGGTAATACGTAGGTGGCAAGCGTTATCCGGAATTATTGGGCGTAAAGCGCGCG
+
GGGGGGGGGGGGGGGGGGGGGGGGGGGGGGGGGGGEGGGGGGGGGGGGGGGGGGGGGGGGGGGGGGGFGGGGGGGGGGGGGGGGGGGGGGGGGGGGGGGGGGGGGGGGGGGGGGGGGGGGGGGGGGGGGGGGGGGGGGGGGGGGGGGGGGGGGGGGGGGGGGFGGGGGGGGGGGGGGGGGGGGGGGGDCGGGGEDGGGGGGGGGGGGGGGGGGGGGGGGGEGGCCGFGGGGGGGGGGGGGGGGG
@M03364:276:000000000-BLYN8:1:1101:14914:10452 1:N:0:1
ACTCCTACGGGAGGCAGCAGTAGGGAATCTTCGGCAATGGACGAAAGTCTGACCGAGCAACGCCGCGTGAGTGAAGAAGGTTTTCGGATCGTAAAACTCTGTTGTTAGAGAAGAACGTTAAGTAGAGTGGAAAGTTACTTAAGTGACGGTATCTAACCAGAAAGGGACGGCTAACTACGTGCCAGCAGCCGCGGTAATACGTAGGTCCCAAGCGTTGTCCGGATTTATTGGGCGTAAAGCGAGC
+
GGGGGGGGGGGGGGGGGGGGGGGGGGGGGGGGGGGGGGGGGGGGGGGGGGGGGGGGGGGGGGGGGGGGGGGGGGGGGGGGGFGGGGGGGGGGGGGFGGGGGGGGGGGGGGGGGGGGGGGFGGGGGGGGGGGGGGGGGGFGGGGGFGGGGGGGGGGGGGGGGFGCGCGGGGGGGGC@FGGGFCGGGGGGGGGGGG8CEFFFGCFFGFGGGGGFG>EGGGDGGE=7E6CFFCFFC5C5CC7>DGD3
@M03364:276:000000000-BLYN8:1:1101:20453:10452 1:N:0:1
ACTCCTACGGGAGGCAGCAGTGGGGAATATTGCGCAATGGGGGGAACCCTGACGCAGCCATGCCGCGTGAATGAAGAAGGCCTTCGGGTTGTAAAGTTCTTTCGGTGGAGAGGAAGGCAATTGTTTTAATAGAGCAATTGATTGACGTTAGCCACAGAAGAAGCACCGGCTAACTCCGTGCCAGCAGCCGCGGTAATACGGAGGGTGCGAGCGTTAATCGGAATAACTGGGCGTAAAGGGCATG
+
GGGGGGGGGGGGGGGGGGGGFGGGGGGGGGGGGGGGGGGGGGGGGGGGGGGGGGGGGGGGGGGGGGGGGGGGGGGGGGGGGGGGGGGGGDEFGGGGGGGGGGGGG7FEFGGGGGGGGGGGGGGGGGGGGGGGGGGGGGGGGGGGGGGGGGGGFFGGGGGGGGGGGGGGGGGGGGGGGGGGGGGDFFGGGGGGGGGGGGGGG5CGGGGGGGGGGGGGGGGGGGGGGGGCFGGGGGDEGGGGGGGG
@M03364:276:000000000-BLYN8:1:1101:12267:10453 1:N:0:1
ACTCCTACGGGAGGCAGCAGTAGGGAATCTTCCGCAATGGGCGAAAGCCTGACGGAGCAACGCCGCGTGAGTGATGAAGGTTTTCGGATCGTAAAACTCTGTTATTAGGGAAGAACAAATGTGTAAGTAACTGTGCACATCTTGACGGTACCTAATCAGAAAGCCACGGCTAACTACGTGCCAGCAGCCGCGGTAATACGTAGGTGGCAAGCGTTATCCGGAATTATTGGGCGTAAAGCGCGCG
+
GGGGGGGGGGGGGGGGGGGGGGGGGGGGGGGGGGGGGGGGGGGGGGGGGGGGGGGGGGGGGGGGGGGGGGGGGGGGGGGGGGGGGGGGGGGGGGGGGGGGGGGGGGGGGGGGGGGGGGGGGGFGGGGGGGGGGGGGGGGGGGGGGGGGGGGGGGGGGGGGGFFGGGGGGGGGGGGGGGGGGGGGGGGGGGGGGGGGGGGGGGGGGGGGFGGGGGGGGGGDGEEGGGGGFGGGGGGGGGGGGGGG
@M03364:276:000000000-BLYN8:1:1101:24686:10468 1:N:0:1
ACTCCTACGGGAGGCAGCAGTGGGGAATATTGCACAATGGGCGCAAGCCTGATGCAGCCATGCCGCGTGTATGAAGAAGGCCTTCGGGTTGTAAAGTACTTTCAGCGAGGAGGAAGGCATTAAGGTTAATAACCTTAGTGATTGACGTTACTCGCAGAAGAAGCACCGGCTAACTCCGTGCCAGCAGCCGCGGTAATACGGAGGGTGCAAGCGTTAATCGGAATTACTGGGCGTAAAGCGCACG
+
GGGGGGGGGGGGGGGGGGGGGGGGGGGGGGGGGGGGGGGGGGGGGGGGGGGGGGGGGGGGGFGGGGGGGGGGGGGGGGGGFEFGGGGGGGGGGGGGGGGGGGGGGFGGGGGGDDFDGGGGGGGGGGGGGGGGGGGGGGGGFGGGGGGFFGGGGGGGGGGGGGGGGGFGGGGDFGGGGGGGGGGFGGGGFGGGGGGGGGGGG5EGGGGGGGG5CEEGF:?FGGGGGGGGGGGGGGGGGGGGGGGD
@M03364:276:000000000-BLYN8:1:1101:23040:10502 1:N:0:1
ACTCCTACGGGAGGCAGCAGTAGGGAATCTTCCGCAATGGGCGAAAGCCTGACGGAGCAACGCCGCGTGAGTGATGAAGGTTTTCGGATCGTAAAACTCTGTTATTAGGGAAGAACAAATGTGTAAGTAACTGTGCACATCTTGACGGTACCTAATCAGAAAGCCACGGCTAACTACGTGCCAGCAGCCGCGGTAATACGTAGGTGGCAAGCGTTATCCGGAATTATTGGGCGTAAAGCGCGCG
+
GGGGGGGGGGGGGGGGGGGGGGGGGGGGGGGGGGGGGGGGGGGGGGGGGGGGGGGGGGGGGGGGGGGGGGGGGGGGGGGGGGDGGGGGGGGGGGGGGGGGGGGGGGGGGGGGGGGGGGFGGGGGGGGCFGGGGGGGG<FGGGGGGGGGGGEFGFGGGGGGGGGGGGGGGGGGGG9=FGFGCGGGGGGGGDEGC:EE?FGFGGFEGGGGGGGGG5AGFGGGGGGGGGFFFFGGGGGGGCFGGGGG
@M03364:276:000000000-BLYN8:1:1101:11177:10523 1:N:0:1
ACTCCTACGGGAGGCAGCAGTAGGGAATCTTCGGCAATGGGGGCAACCCTGACCGAGCAACGCCGCGTGAGTGAAGAAGGTTTTCGGATCGTAAAACTCTGTTGTTAGAGAAGAACGTTAAGTAGAGTGGAAAGTTACTTAAGTGACGGTATCTAACCAGAAAGGGACGGCTAACTACGTGCCAGCAGCCGCGGTAATACGTAGGTCCCAAGCGTTGTCCGGATTTATTGGGCGTAAAGCGAGG
+
GGGGGGGGGGGGGGGGGGGGGGGGGGGGGGGGGGGGGGGGGGGGGGGGGCFGGGGGGGGGGGGGGGGGGGGGGGGGGGFGGGGGGGGGGGGGGGGGGGGGGGGGGGGGGGGGGGGGGGGGDGFGGGFGFGGGFGGGGGGGGGDGGFFFGGGGGFGGGGGGGGGGGGGGGGCEGGGGGGGGG@FGGGGGGGGGGGGGGGGGGFFFGGGGGGGGGGGGGGGGEGGCG+CGGGGFGGG=DFGFGGD)
@M03364:276:000000000-BLYN8:1:1101:4557:10532 1:N:0:1
ACTCCTACGGGAGGCAGCAGTGGGGAATATTGCACAATGGGCGCAAGCCTGATGCAGCCATGCCGCGTGTATGAAGAAGGCCTTCGGGTTGTAAAGTACTTTCAGCGGGGAGGAAGGTGAGTGGTTTAATACGCCATTCAATTGACGTTACCCGCAGAAGAAGCACCGGCTAACTCCGTGCCAGCAGCCGCGGTAATACGGAGGGTGCAAGCGTTAATCGGAATTACTGGGCGTAAAGCGCACG
+
GGGGGGGGGGGGGEGGGGFFGCFGGGGGGFGGGGGGGGGGGGGGGGGGGGGGGGGGGGGGGGGGGGGGGGGGGGGFGGGGGGGGGGGGGGGGGGGFFGGGGGGGGGEDGGCFGGGGG@FFGGGGGGGGGGGGGGGGGGFFGGGFGGGGDFGGGGGGGGGGFGGGGGCFGGGGGGGGGGGGGFEFGGGGGEGGGGGDFGGGGCCEGEECCF+;CGEEGGGFGGEFGGGCFGGGDGGGGGFGCCC5
@M03364:276:000000000-BLYN8:1:1101:20777:10537 1:N:0:1
ACTCCTACGGGAGGCAGCAGTAGGGAATCTTCGGCAATGGGGGCAACCCTGACCGAGCAACGCCGCGTGAGTGAAGAAGGTTTTCGGATCGTAAAACTCTGTTGTTAGAGAAGAACGTTAAGTAGAGTGGAAAGTTACTTAAGTGACGGTATCTAACCAGAAAGGGACGGCTAACTACGTGCCAGCAGCCGCGGTAATACGTAGGTCCCAAGCGTTGTCCGGATTTATTGGGCGTAAAGCGAGC
+
GGGGGGGGGGGGGGGGGGGGGGGGGGGGGGGGGGGGGGGGGGGGGGGGGGGGGGGGGGGGGGGGGGGGGGGGGGGGGFGGGGGGGGGGGGGGGGGGGGGGGGGGGGGGGGGGGGGGGGGGGGGGGGGGGGGGGGGGGFGGGGGGGGGGGGGGGGGGGGGGGGGFGGGGGEGGGGGGGGDGGFFGGGGGGGGGEGGGGGGGGGGGDGFGGGGGGGG=EGGGGGCEECFGGGGGGGGGGGGGGDG)
@M03364:276:000000000-BLYN8:1:1101:19468:10565 1:N:0:1
ACTCCTACGGGAGGCAGCAGTGGGGAATATTGCACAATGGGCGCAAGCCTGATGCAGCCATGCCGCGTGTATGAAGAAGGCCTTCGGGTTGTAAAGTACTTTCAGTCGGGAGGAAGGTGTCAAGGTTAATAACCTTGGCAATTGACGTTACCGACAGAAGAAGCACCGGCTAACTCCGTGCCAGCAGCCGCGGTAATACGGAGGGTGCAAGCGTTAATCGGAATTACTGGGCGTAAAGCGCACG
+
GGGGGGGGGGGGGGGGGGGGGGGGGGGGGGGGGGGGGGGGGGGGGGGGGGGGGGGGGGGGGGGGGGGGGGGGGGGGGGGGGGGGGGGGFGGGGGGGGGGGGGGGGEFGGGGGGEGGGGGGGGGGGGGGGGGGGFGGCGGGGGGGFGGGGGGGGEGGGGFFFGGGGGGGGDGGGGGGGGGGGFGGGGGGGGGGGDGGGGFFEGEEGGEGGGGGGGGGGGGGGGGGGFGGFFGGGCGG3DFGDGG5
@M03364:276:000000000-BLYN8:1:1101:13053:10588 1:N:0:1
ACTCCTACGGGAGGCAGCAGTAGGGAATCTTCCGCAATGGGCGAAAGCCTGACGGAGCAACGCCGCGTGAGTGATGAAGGTTTTCGGATCGTAAAACTCTGTTATTAGGGAAGAACAAATGTGTAAGTAACTGTGCACATCTTGACGGTACCTAATCAGAAAGCCACGGCTAACTACGTGCCAGCAGCCGCGGTAATACGTAGGTGGCAAGCGTTGTCCGGATTTATTGGGCGTAAAGCGAGCG
+
GGGGGGGGGGGGGGGGGGGGGGGGGGGGGGGGGGGGGGGGGGGGGGGGGGGGGGGGGGGGGGGGGGGGGGGGGGGGGGGGGGGGGGGGGGGGGGGGGGGGGGGGGGGGGGGGGGGGGGGGGGGGGGGGGGGGGGGGGGGGGGFGGGGGGGGGGGGGGGGGGGGGGGGGGGGGGGGGGGGGGGGGGGGGGGGGGGGGGGGGFFDEGGGGGGFGGGGGGGGGGEEGDCFGGGGGGGGGGGGGGGGG
@M03364:276:000000000-BLYN8:1:1101:4781:10608 1:N:0:1
ACTCCTACGGGAGGCAGCAGTGGGGAATATTGCACAATGGGCGCAAGCCTGATGCAGCGACGCCGCGTGGGGGATGACGGCCTTCGGGTTGTAAACTCCTTTCGGCAGGGACGAAGCTTTTGTGACTGTACCTGCATAAGAAGCACCGGCTAACTACGTGCCAGCAGCCGCGGTAATACGTAGGGTGCGAGCGTTGTCCGGAATTACTGGGCGTAAAGAGCTCGTAGGTGGTTTGTCGCGTCGT
+
GGGGGGGGGGGGGGGGGGGGGFGGGGGGGGGGEFGGGGGGGGGGGGGGGGGGDEFGGGCGGGGGGGGFG>=FGGGGGCGGGGGGGFGGGGGGGGGG9DFGFGFG7CCEGEGGGGGGGFGFGGFF<,,,8,,=@F>:,BFCF,DAFGF:::FCGCFCFFFF:*,,<CFEC<4C<*88FCAG2+=EGFE5EGGGCCE5/2+AC858@@CFFFGC5:EGC<CE6CF12*:=+<EE<*1:7D75D59/
@M03364:276:000000000-BLYN8:1:1101:20033:10608 1:N:0:1
ACTCCTACGGGAGGCAGCAGTAGGGAATCTTCGGCAATGGACGAAAGTCTGACCGAGCAACGCCGCGTGAGTGAAGAAGGTTTTCGGATCGTAAAACTCTGTTGTTAGAGAAGAACAAGGACGTTAGTAACTGAACGTCCCCTGACGGTATCTAACCAGAAAGCCACGGCTAACTACGTGCCAGCAGCCGCGGTAATACGTAGGTGGCAAGCGTTATCCGGAATTATTGGGCGTAAAGCGCGCG
+
GGGGGGGGGGGGGGGGGGGGGGGGGGGGGGGGGGGGGGFGGGGEFGGGGFGGGGGDEGEGGGGEGGGGGGGGGGGGGGGG@<BEGGDC=FFGGGG<EDGGGGGGFFGGEFGFGGGGGGGFFF>FGGGGFFGGGGGCFFF@:<D@BFGDFC+@F9=@DCGGGGGGGAFGFCGGGGGGGGGGDCCGDGGGGGEEEGGGFGCGGGGGGGGGGGGGG=?C=CFGGGEGGGGGFGFGDGGEF7CGCCDG
@M03364:276:000000000-BLYN8:1:1101:17508:10630 1:N:0:1
ACTCCTACGGGAGGCAGCAGTAGGGAATCTTCCGCAATGGGCGAAAGCCTGACGGAGCAACGCCGCGTGAGTGATGAAGGTTTTCGGATCGTAAAACTCTGTTATTAGGGAAGAACAAATGTGTAAGTAACTGTGCACATCTTGACGGTACCTAATCAGAAAGCCACGGCTAACTACGTGCCAGCAGCCGCGGTAATACGTAGGTGGCAAGCGTTATCCGGAATTATTGGGCGTAAAGCGCGCG
+
GGGFGGGGGGGGGGGGGGGGGGGGGGGGGGGGGGGGGGGGGGGGGGGGGGGGGGGGGGGGGGGGGGGGGGGGGGGGGGFGGGGGGGGGGGGGGGGGGGGGGGGGGGGGGGGGGGGGGGGGGGGGGGGGGGGGGGGGGGGGGGGGGGGGGGGGGGGGGGGGFGGG@FFGGGGGGGGGGGGGGGGGGGGGGGGGGGGGGGGGGGGGGGGGGFCGGGGGFGGGG5EFFGGGFGFGGGGGGGGGGGGG
@M03364:276:000000000-BLYN8:1:1101:25512:10636 1:N:0:1
ACTCCTACGGGAGGCAGCAGTGGGGAATATTGCACAATGGGCGCAAGCCTGATGCAGCCATGCCGCGTGTATGAAGAAGGCCTTCGGGTTGTAAAGTACTTTCAGTCGGGAGGAAGGTGTCAAGGTTAATAACCTTGGCAATTGACGTTACCGACAGAAGAAGCACCGGCTAACTCCGTGCCAGCAGCCGCGGTAATACGGAGGGTGCAAGCGTTAATCGGAATTACTGGGCGTAAAGCGCACG
+
GGGGGGGGEGGGGGGGGGGFFFFGGBCFGGGGCGGEGEFGFGGGGDGGGGCEGGGGGGGGGGGGGGGDFGGGGGGGDEFGGFGGGGFGCFFFBFGFGGGGGGFGGFFGGGCCGDCCGGGGGGGGGGFFGGGGGDGGGDFGGGGGFFGGFGF9FEGEFFGGGGFGGGDFGGG>EFGGGGFGGFGGGGGGGGGGGGGGGGCFGCCECE8*<7C8CBEEGFGGGGGGGGGC+<FGGGGGGFD7DGG7
@M03364:276:000000000-BLYN8:1:1101:26941:10699 1:N:0:1
ACTCCTACGGGAGGCAGCAGTAGGGAATCTTCCACAATGGACGAAAGTCTGATGGAGCAACGCCGCGTGAGTGAAGAAGGGTTTCGGCTCGTAAAGCTCTGTTGTTAAAGAAGAACGTGGGTGAGAGTAACTGTTCACCCAGTGACGGTATTTAACCAGAAAGCCACGGCTAACTACGTGCCAGCAGCCGCGGTAATACGTAGGTGGCAAGCGTTATCCGGATTTATTGGGCGTAAAGCGAGCG
+
FGFGFFGGGGGGGGGGFGF?GGCFGGGGGGGGGFGGGGGGFGGDCGGGGGGGGGGGGGGGGGGEGGGGGGGGGGGGGCGFFGGGG@FGF:FFGGGCGGGGGGDGBFGGGGGFGCAFFEGGGFGFFGGGGGGGGGGGGGGGGGGGGGDGGGGGGGGFFGGGGGFGGGGF7>FGGGGGGGGGGGGGGGGCFGGGGEC@EFCEGGGGGGGGC6@CEEGGGGGDGGEGGFGGDEGGGDGGGGGGDCD9
@M03364:276:000000000-BLYN8:1:1101:7848:10722 1:N:0:1
ACTCCTACGGGAGGCAGCAGTGGGGAATATTGCACAATGGGCGCAAGCCTGATGCAGCCATGCCGCGTGTATGAAGAAGGCCTTCGGGTTGTAAAGTACTTTCAGCGAGGAGGAAGGCGTTGTGGTTAATAACCGCAGCGATTGACGTTACTCGCAGAAGAAGCACCGGCTAACTCCGTGCCAGCAGCCGCGGTAATACGGAGGGTGCAAGCGTTAATCGGAATTACTGGGCGTAAAGCGCACG
+
GGGGGGGGGGGGGGGGGGGGGGGGGGGGGGGGGGGGGGGGGGGGGGGGGGGGGGGGGGGGGGGGGGGFGGGGGGGGGGGGGGGGGGGGGGGGGGGGGGGGGGDGGGGGGGGGGGGGDGGGGGGGGGGGGGGGGFGGGGGGGGGGGGGGGGGGGGGGGGGGGGGFCFFGGGGDFFGGGGGGGGGGGGGGGGGGGGGGGGGGGGGGGGGGGFFGGEGGFGGGGGDGGFCFFGGGGDGGGGGGGGGD
@M03364:276:000000000-BLYN8:1:1101:25523:10734 1:N:0:1
ACTCCTACGGGAGGCAGCAGTAGGGAATCTTCCGCAATGGGCGAAAGCCTGACGGAGCAACGCCGCGTGAGTGAAGAAGGTTTTCGGATCGTAAAACTCTGTTGTTAGAGAAGAACAAGGACGTTAGTAACTGAACGTCCCCTGACGGTATCTAACCAGAAAGCCACGGCTAACTACGTGCCAGCAGCCGCGGTAATACGTAGGTGGCAAGCGTTGTCCGGATTTATTGGGCGTAAAGCGAGCG
+
GGGGGCFGGGGGGGGGGGGGGGGGGGGGGGGGGGGGGGGGGGGGGGGGGGGGGGGGGGGGGGGGGGGGGGGGGGGFGGGGGGGGGGGGGGGGGGGGGGGGGGGGGGGGGGGGGGGGGGFGGGGGGGGGGGGGGGGGGGGGGFGGGGGGGGGGGGGGGGGGGGGGGDEFGGEGGGGGGGGGGGGGGGGGGGGCCEGGFGGGGGGGGGGGGGGGGEEGGGGGGGGGDFFGGGGDGCEGGGGGGGG<
@M03364:276:000000000-BLYN8:1:1101:23788:10743 1:N:0:1
ACTCCTACGGGAGGCAGCAGTAGGGAATCTTCGGCAATGGGGGCAACCCTGACCGAGCAACGCCGCGTGAGTGAAGAAGGTTTTCGGATCGTAAAACTCTGTTGTTAGAGAAGAACGTTAAGTAGAGTGGAAAGTTACTTAAGTGACGGTATCTAACCAGAAAGGGACGGCTAACTACGTGCCAGCAGCCGCGGTAATACGTAGGTCCCAAGCGTTGTCCGGATTTATTGGGCGTAAAGCGAGC
+
GGGGDGEFGGGGGGGFGGGGGGGGGGGGGFGGGGGGGGGGGGGGGGGFGGGGGGEGGGGGGGGGGGGFGFFGGFGGGGGGDFGFGGFEGGGGGCFFGGGGGGFGFGEFGGGFGFFGGFD>FFFFFFFBFDGGGGGGDFEFDCFEFFGGGGFFGGGCGGGGGGFFFGGGDEGGGGGGGGGGFGCE?F?EGGGGGGGGCGEFGCEEGFDBE?GFFGEEGGGGGGC5=FGGGGGCGDEGD5FCGDG3
@M03364:276:000000000-BLYN8:1:1101:13196:10759 1:N:0:1
ACTCCTACGGGAGGCAGCAGTAGGGAATCTTCCGCAATGGGCGAAAGCCTGACGGAGCAACGCCGCGTGAGTGATGAAGGTTTTCGGATCGTAAAACTCTGTTATTAGGGAAGAACAAATGTGTAAGTAACTGTGCACATCTTGACGGTACCTAATCAGAAAGCCACGGCTAACTACGTGCCAGCAGCCGCGGTAATACGTAGGTGGCAAGCGTTATCCGGAATTATTGGGCGTAAAGTGCGCG
+
GGGGGGGGGGGGGGGGGGGGGGGGGGGGGGGGGGGGGGGGGGGGGGGGGGGGGGGGGGGGGGGGGGGGGGGGGGGGGGGGGGGGGGGGGGGGGGGGGGGGGGGGGGGGGGGGGGGGGGGGGGGGGGGGGGGGGGGGGGGGGGGGGGGGGGGGGGGGGGGGGGFGFGGEGGGGGGGGGGGGGGGGGGGGGGGG5EGGGGGGGGFEGGGGGGFGGGEGGGGGGGGGGGGFFFGGGGGGGGGGGGGG
@M03364:276:000000000-BLYN8:1:1101:6886:10788 1:N:0:1
ACTCCTACGGGAGGCAGCAGTGGGGAATATTGCACAATGGGCGCAAGCCTGATGCAGCCATGCCGCGTGTATGAAGAAGGCCTTCGGGTTGTAAAGTACTTTCAGCGAGGAGGAAGGCATTAAGGTTAATAACCTTAGTGATTGACGTTACTCGCAGAAGAAGCACCGGCTAACTCCGTGCCAGCAGCCGCGGTAATACGGCGGGTGCAAGCGTTAATCGGAATTACTGGGCGTAAAGCGCACG
+
EFGEGFFFGCDFGGGGGGFGAFD<F7@FFFFFFDCEFFEEFFGGGDGGGFFCGGGGGGGGGGC<@FEGGGEGFEEEGFEFCFECEDCFGGGGGGGFFFGCEFFGGDGDFEFEEEG<CC8BDGGGGGGFFEFGG@9FGFGF9FA?EDCFGFGFG:@::C>CFEGCFDE:<7*@:FDFG7<FFGFGGFGGDCC>EGGGFC+1:**88:EEFGGC=C??/+<FEGGGGGDG?65CDGGGGD>DGG31
@M03364:276:000000000-BLYN8:1:1101:17678:10802 1:N:0:1
ACTCCTACGGGAGGCAGCAGTGGGGAATATTGCACAATGGGCGCAAGCCTGATGCAGCCATGCCGCGTGTATGAAGAAGGCCTTCGGGTTGTAAAGTACTTTCAGCGAGGAGGAAGGCATTAAGGTTAATAACCTTAGTGATTGACGTTACTCGCAGAAGAAGCACCGGCTAACTCCGTGCCAGCAGCCGCGGTAATACGGAGGGTGCAAGCGTTAATCGGAATTACTGGGCGTAAAGCGCACG
+
GGGGGGGGGGGGGGGGEGFGGGGGGGGGGGGGGGGGGGGGFGGGGGGGGGGGGFGGGGGGGGGGGGGGGGGGGGGGGFGGGGGGGGGGGGGECFGGGGGGGGFGECGGGGBCFGFFGDEGGGGDFGGCGBFGGGGDGG<AFGGGGGGGGGEGEGGGGGFFGGGGGGCFGGGGGFAFGGGGDGFGGFGGGGGGGGGGGGFGG8EEEGG*>CEGGEGGFGGGGGGGGGGFCF557<EEGGDCGDG3
@M03364:276:000000000-BLYN8:1:1101:18824:10815 1:N:0:1
ACTCCTACGGGAGGCAGCAGTGGGGAATATTGCACAATGGGCGCAAGCCTGATGCAGCCATGCCGCGTGTATGAAGAAGGCCTTCGGGTTGTAAAGTACTTTCAGCGGGGAGGAAGGGAGTAAAGTTAATACCTTTGCTCATTGACGTTACCCGCAGAAGAAGCACCGGCTAACTCCGTGCCAGCAGCCGCGGTAATACGGAGGGTGCAAGCGTTAATCGGAATTACTGGGCGTAAAGCGCACG
+
GGGGGGGGGGGGGGGGGGGGGGGGGGGGGGGGGGGGGGGGGGGGGGEGGGGGGGGGGGGGGGGGGGGGGGGGGGGGGGGGGGGGGGGGGGGGGGGGGGGGGGGGGGGGGGGGGGGGGGGGGGGGGGGGGGGGGGGGGGFFFFFGFGGGGGGGGDGGGGGGGGGGGGGGGGDGGGGGGGGGGGGGGGGGGGGGGGGGGGGGGGGGGGGGGCFFEGGGCFGGGGEGGEFGGGGGCDGDGFGCC<C5
@M03364:276:000000000-BLYN8:1:1101:11705:10833 1:N:0:1
ACTCCTACGGGAGGCAGCAGTAGGGAATCTTCCGCAATGGACGAAAGTCTGACGGAGCAACGCCGCGTGTGTGAAGAAGGTTTTCGGATCGTAAAGCACTGTTGTTAGAGAAGAACAAGGATAAGAGTCACTGCTTGTCCCTTGACGGTATCTAACCAGAAAGCCACGGCTAACTACGTGCCAGCAGCCGCGGTAATACGTAGGTGGCAAGCGTTGTCCGGAATTCTTGGGCGTAAAGCGCGCG
+
GGGGGGGGGGGGGGGCFGGGGGGGGGGGGGGGGGGGGGGGGGGGGGGFGGGGGGGGGGGGGGGGGGGGGFGFGGGGG,FFGGGGGGGGGGGGGGGGGGGGGGGGGGGGGFGGGGGGGGGGGGGGGGGGGGGGFGGGGGGGGGGFGGGGGGGGGGGGGGGGGGGGGGGGDGGG7,@EGGGGGGGGGGGGGGGGGGGE?FGGG9CGEGGFCFGGGGGGGGGEGGGGG+ACFFGGGGGCF7>CDGGG
@M03364:276:000000000-BLYN8:1:1101:10174:10870 1:N:0:1
ACTCCTACGGGAGGCAGCAGTGGGGAATATTGCACAATGGGCGCAAGCCTGATGCAGCCATGCCGCGTGTATGAAGAAGGCCTTCGGGTTGTAAAGTACTTTCAGCGAGGAGGAAGGCATTAAGGTTAATAACCTTAGTGATTGACGTTACCCGCAGAAGAAGCACCGGCTAACTCCGTGCCAGCAGCCGCGGTAATACGGAGGGTGCAAGCGTTAATCGGAATTACTGGGCGTAAAGCGCACG
+
GGGGGGGGGGGGEFGGGGGGGGGGGCFGGGGGGGFGFGFGEGEEGGGGGFFGGGDGGFGGFGGGEGGGGGGGFGGGGGGGGFGFFGGG=FFGGFFE?<FGEFGGFFFGEDCFFGFGGGGFGGGGGGGGGGFFBFGAAFDFFGGGGACFGGGGCF@FGGGGDC@FGGGG7FGGGGGD<CFCGGFF@FFGGGDEEEGGFEC8E8EGEEGECFFGEECECF7=EEGFDF?FC6FGDGECC>DDCDD5
@M03364:276:000000000-BLYN8:1:1101:15467:10895 1:N:0:1
ACTCCTACGGGAGGCAGCAGTAGGGAATCTTCGGCAATGGACGAAAGTCTGACCGAGCAACGCCGCGTGAGTGAAGAAGGTTTTCGGATCGTAAAACTCTGTTGTTAGAGAAGAACGTTAAGTAGAGTGGAAAGTTACTTAAGTGACGGTATCTAACCAGAAAGGGACGGCTAACTACGTGCCAGCAGCCGCGGTAATACGTAGGTCCCAAGCGTTGTCCGGATTTATTGGGCGTAAAGCGAGC
+
GGGGGGGGGGGGGGGGGGGGGGGFGGGGGGGAFEGGGGGGGGGEGGGCFGGGGGGGGGGGGGGGGGGGGGGGGGGGGFGGEEGGGGDFGDGGGGGGGGGBFGGGGGFGGCF?EFGGEBFFFGFGGGGFEGGGGGGGGGGGGGGGGGGGGFGEGGGGCGFGFFFGGGGGGG>CFGGGGGEF78DDGF?<F8E8EG5BEFGDGCFF8?+BCGG=FEGECEFFGGG5:CGG?79CCDG=9FG>CDC)
@M03364:276:000000000-BLYN8:1:1101:9559:10895 1:N:0:1
ACTCCTACGGGAGGCAGCAGTAGGGAATCTTCCGCAATGGGCGAAAGCCTGACGGAGCAACGCCGCGTGAGTGATGAAGGTTTTCGGATCGTAAAACTCTGTTATTAGGGAAGAACAAATGTGTAAGTAACTGTGCACGTCTTGACGGTACCTAATCAGAAAGCCACGGCTAACTACGTGCCAGCAGCCGCGGTAATACGTAGGTGGCAAGCGTTATCCGGAATTATTGGGCGTAAAGCGAGCG
+
GGGGGGGGGGGGGGGGGGGGGGGGGGGGGGGFFEGGGGGGGGGGGGGGGGGGFGCEEGGGGGGGGGGGGGGGGGGGGGGGGGGGGGGGGGGGGGGGGGGGGGGFGGGFFGGGGGGGGGGGFGGGGGGFGGGGGGGGGFGGGGGGGGGGGGGFGGGFGGGGGGGF@EGGGGGGFGGGGGG>FGGFGGGG>CEGGCCCFFFGGGGGGFGCGGGGDCEGFC7CCECF<@EG?FG5<<CEFDCDGCC7
@M03364:276:000000000-BLYN8:1:1101:15774:10914 1:N:0:1
ACTCCTACGGGAGGCAGCAGTGGGGAATATTGCACAATGGGCGCAAGCCTGATGCAGCCATGCCGCGTGTATGAAGAAGGCCTTCGGGTTGTAAAGTACTTTCAGCGGGGAGGAAGGTGAGTGGTTTAATACGCCATTCAATTGACGTTACCCGCAGAAGAAGCACCGGCTAACTCCGTGCCAGCAGCCGCGGTAATACGGAGGGTGCAAGCGTTAATCGGAATTACTGGGCGTAAAGCGCACG
+
GGGGGGGGDGGGGGGGGGGGGGGGGGGGGGGGGGGGGGGGGGGGGGGGGGGGGGGGGGGGGGGGGGGFFGGGFGGGGGGGGGGGGGGGGGGGGGGGGGGGGGGGGGGGGGGGFGGGGGGGGGFGGGGGGGGFFGGGGGGFCFGDCFGGGGGFEGGGGGGGGGGGGGCGGGGGGGGGGEGGGGGGGGGGGGGGGGGGGGEGCCGCGGG>FGGGGGGGGGGGGGEFGGGGGGGGGGGGGGFGGGGC
@M03364:276:000000000-BLYN8:1:1101:11153:10942 1:N:0:1
ACTCCTACGGGAGGCAGCAGTGGGGAATATTGCACAATGGGCGCAAGCCTGATGCAGCCATGCCGCGTGTATGAAGAAGGCCTTCGGGTTGTAAAGTACTTTCAGCGAGGAGGAAGGCATTAAGGTTAATAACCTTGGTGATTGACGTTACTCGCAGAAGAAGCACCGGCTAACTCCGTGCCAGCAGCCGCGGTAATACGGAGGGTGCAAGCGTTAATCGGAATTACTGGGCGTAAAGCGCACG
+
FGGGGGGGGGGGGGGGGGGGGGGGGGGGGGGGGGGGGGGGGGGGGGGGGGGFGGGGGGGGGGGGG@FFGGGGGGGGGGGGGGGGGGGGGGGGGGGGGGGGGGGGGGGCGGGGGGGGGGGFGGGGGGGGGGGGFFGGGGFGGGGGGGGGGGGGGGGGGGGGGGGGGGGEDDGGGGGGGGGGGGGGGGGGGGGGGGGGGGFGGEGGGGGGGGGGGGGGGGGGGGGGGGGGGGGGGGGCFGCC<DGC
@M03364:276:000000000-BLYN8:1:1101:22058:10961 1:N:0:1
ACTCCTACGGGAGGCAGCAGTAGGGAATCTTCCGCAATGGGCGAAAGCCTGACGGAGCAACGCCGCGTGAGTGATGAAGGTTTTCGGATCGTAAAACTCTGTTATTAGGGAAGAACAAATGTGTAAGTAACTGTGCACATCTTGACGGTACCTAATCAGAAAGCCACGGCTAACTACGTGCCAGCAGCCGCGGTAATACGTAGGTGGCAAGCGTTATCCGGAATTATTGGGCGTAAAGCGCGCG
+
GGGGGGGGGGGGGGGGGGGGGGGGGGGGGGGGGGGGGGGGGGGGGGGGGGGGGGGGGGGGGGGGGGGFGDEGGGGGGGGGGGGGGGGGGGGGGGGGGGGGGGGGGGGGGGGGGGGGGGGGGGGGGGGGGGGGGGGGGGGGGGGGGGGGGGGGGGGGGGGGGGGGGGGGGGGGGGGGGGGGFGGGGGGGGGGGGGEGGGFGGGGGGGGGGGGGGGGGGGGGGGGGGGGGGGGGGGGGFGFGGGGG
@M03364:276:000000000-BLYN8:1:1101:10808:10961 1:N:0:1
ACTCCTACGGGAGGCAGCAGTGGGGAATATTGCACAATGGGCGCAAGCCTGATGCAGCCATGCCGCGTGTATGAAGAAGGCCTTCGGGTTGTAAAGTACTTTCAGTCGGGAGGAAGGTGGTAAGGTTAATAACCTTATCAATTGACGTTACCGACAGAAGAAGCACCGGCTAACTCCGTGCCAGCAGCCGCGGTAATACGGAGGGTGCAAGCGTTAATCGGAATTACTGGGGGTAAAGCGCACG
+
GGGGGGGGGGGGGGGGGGGGGGGGGGGGGGGGGGGGGGGGGGGGGGGGGGGGGGGGGGGGGGGGGGGGGGGGGGGGGGGGGGGGGGGGGGGGGGGGGGGGGGGGGGGGGGDGGGGGGGGGGGGGFBFFFGGGGFGGGGGG9DGGGGGGGGGGGGGGGGGGGGGGGGGGGGGGGGGGGGGFGGGGGGGGGGGGGGGGGGGGGGEGGGGEFCGGGGGGGGGGDGGGGGCFC?CCD7CGGGGDGGGD
@M03364:276:000000000-BLYN8:1:1101:21794:10983 1:N:0:1
ACTCCTACGGGAGGCAGCAGTGGGGAATATTGCACAATGGGCGCAAGCCTGATGCAGCCATGCCGCGTGTATGAAGAAGGCCTTCGGGTTGTAAAGTACTTTCAGCGAGGAGGAAGGCATTAAGGTTAATAACCTTAGTGATTGACGTTACTCGCAGAAGAAGCACCGGCTAACTCCGTGCCAGCAGCCGCGGTAATACGGAGGGTGCAAGCGTTAATCGGAATTACTGGGCGTAAAGCGCACG
+
GGGGGGGGGGGGGGGGGGGGGGGGGGGGGGGGGGGGGGGGGGGGGGGGGGGGGGGGGGGGGGGGGGGGGGGGGGGGGGGGGGGGGGGGGGGGGGGGGGGGGGGGGGGGGGGGGGGGGGGGGGGGGGGFGGGGGGGGGGGGGGGGGGGGGGGGGGGGGGGGGGGGGGGGGGGGGGGGGGGGGGGGGGGGGEGGGGGGGGGGGGGGGGGGGGGGEGGGGGGGGGGGGGGFGGGGGDGGGGGGGDGD
@M03364:276:000000000-BLYN8:1:1101:29548:11017 1:N:0:1
ACTCCTACGGGAGGCAGCAGTAGTTCCTCTTCCTCCATGGGCGAAAGCCTGACGGAGCAACGCCGCGTGAGTGATGAAGGTTTTCGGATCGTAAAACTCTGTGATTAGGGAAGAACAAATGTGTAAGTAACTGTGCACATCTTGACGGTACCTAATCAGAAAGCCACGGCTAACTACGTGCCAGCAGCCGCGGTAATACGTAGGGGGCAAGCGTTATCCGGAATTATTGGGCGTAAAGCGCGCG
+
EDFFEFGGGGGGGEGEGGGGGGGFFD<CC@AFGFGA,<<;,;788CCFGGGGFGCGGGGEFGGGGGGCFGG9CFDCFFGG<E9FFGGGDEEGFGGGGGGGGG,@D,EEFFFGGGFFGCFDGEC5<FFFGDG9DFFGGCFFGGGGGGGCFDEFGGGAFGGG9DFFCC@FGGGGGGGFGEFFG8EFGG>,8CGC5:EE,BF8CCFC*8>EGFGF*1;=*@EGGEGGDGGGFFGGGGGGDG7CGGD<
@M03364:276:000000000-BLYN8:1:1101:17828:11026 1:N:0:1
ACTCCTACGGGAGGCAGCAGTAGGGAATCTTCCGCAATGGGCGAAAGCCTGACGGAGCAACGCCGCGTGAGTGATGAAGGTTTTCGGATCGTAAAACTCTGTTATTAGGGAAGAACAAATGTGTAAGTAACTGTGCACATCTTGACGGTACCTAATCAGAAAGCCACGGCTAACTACGTGCCAGCAGCCGCGGTAATACGTAGGTGGCAAGCGTTATCCGGAATTATTGGGCGTAAAGCGCGCG
+
GGGGGGGGGGGGGGGGGGGGGGGGGGGGGGGGGGGGGGGGGGGGGGGGGGGGGGGGGGGGGGGGGGGFGGGFGGGGGGGGGGFFFGGGGGGGGGGGGGGGGGGGGGGGGGGGGGGGGGGGGGGGGGGGGGGGGGGGGGGGGGGGGGGGGGFGGGGGGGGGGGGGGGGGGGGGGGGGGGGGGGGGGGGGGGGGGEDEGGGGCGGGGGGGGGGGGG5CGG?EGEGFGGGGCFGGGGGGGGFGDGGG
@M03364:276:000000000-BLYN8:1:1101:28817:11040 1:N:0:1
ACTCCTACGGGAGGCAGCAGTGGGGAATATTGCACAATGGGCGCAAGCCTGATGCAGCCATGCCGCGTGTATGAAGAAGGCCTTCGGGTTGTAAAGTACTTTCAGCGAGGAGGAAGGCATCAAGGTTAATAACCTTGGTGATTGACGTTACTCGCAGAAGAAGCACCGGCTAACTCCGTGCCAGCAGCCGCGGTAATACGGAGGGTGCAAGCGTTAATCGGAATTACTGGGCGTAAAGCGCACG
+
FGGGGGGFGGGGEEGGGGGGGGGGGGGGGGGGGGGGGFGFFFE@FGEGGGGGGGGFGGFFDFGGGGGGGCFFGGDGGGGGFFGGGGGDFGGGGGGBEEGG9FFGGGGGGGGGGGGGCFD=FFF<,,CBFGGGFFC,,ACAF?FFGF=3@B=79=::FGGGGGFGFFGGGCGGGCGG,@:BF7;BCFFGCEGD5CCCCF+=*1:CG8EGGGG8EEDGGG7CCECCCFGCEDGGDDGEGGFGGD<5
@M03364:276:000000000-BLYN8:1:1101:25731:11070 1:N:0:1
ACTCCTACGGGAGGCAGCAGTAGGGAATCTTCCGCAATGGGCGAAAGCCTGACGGAGCAACGCCGCGTGAGTGATGAAGGTTTTCGGATCGTAAAACTCTGTTATTAGGGAAGAACAAATGTGTAAGTAACTGTGCACATCTTGACGGTACCTAATCAGAAAGCCACGGCTAACTACGTGCCAGCAGCCGCGGTAATACGTAGGTGGCAAGCGTTATTCGGAATGATTGGGCGTAAAGCGCGCG
+
GGGGGFGGGGEGGGGGGGFFG9FFGFGGGF@CFEGGE;@FGGGGGGGFGGFCGGGGF>FGFC@@C=FGG?@FGGD<?FGGGGGGGDDFC:FFGGFFGGGGGGGGFGCFGGGFCFCFGCFGF@FF9??CEE9FFGG9FFCF=<FFGGGGGGGGEFEFFGGCGFGGGGGGGGGGGDCGC*><FFFGGGGGGGGCEE5BGGCCFGGGGDFEGDGGGG5EC+4ACC5C+<CEFGGCDGC*77FGCGG<
@M03364:276:000000000-BLYN8:1:1101:7311:11073 1:N:0:1
ACTCCTACGGGAGGCAGCAGTAGGGAATCTTCGGCAATGGACGAAAGTCTGACCGAGCAACGCCGCGTGAGTGAAGAAGGTTTTCGGATCGTAAAACTCTGTTGTTAGAGAAGAACAAGGACGTTAGTAACTGAACGTCCCCTGACGGTATCTAACCAGAAAGCCACGGCTAACTACGTGCCAGCAGCCGCGGTAATACGTAGGTGGCAAGCCTTGTCCGGATTTCTTGGGCGTAAAGCGAGCC
+
GGGGGGGGGGGGGDGGGGGGGGGFEGGGGGDFGGGGDFFFCFGG7FFEFFFGFGGGDDF@FDFGGGEGEGGGGFGFGEF<CEFFFGG+=FFF,4CFGGGEBFDFAEDFCGFF<AEDAFBAFGG>FFGGG9FGGCDFGFGGGGGDGGCFGG+F9CDGGCF<>@FGGGGGDG<B<:;,D8DACD;CGGGGGDE58CE@FBBEB:;*><*<9F*8*5>C9CEC*8*2003+++*:5/:5*0:<57>5
@M03364:276:000000000-BLYN8:1:1101:21426:11080 1:N:0:1
ACTCCTACGGGAGGCAGCAGTGGGGAATATTGCACAATGGGCGCAAGCCTGATGCAGCCATGCCGCGTGTATGAAGAAGGCCTTCGGGTTGTAAAGTACTTTCAGTCGGGAGGAAGGTGTCAAGGTTAATAACCTTGGCAATTGACGTTACCGACAGAAGAAGCACCGGCTAACTCCGTGCCAGCAGCCGCGGTAATACGGAGGGTGCAAGCGTTAATCGGAATTACTGGGCGTACAGCGCACG
+
FGGGGGFGGGGDGGGGGGGGGGGGGGGGGGGGGGGGGGGGGGGGGGGGGGGGGGGGGGGGGGGGGGGGGGGGGGFGGGGGGGGGGFGGGGGGGGGGGGGGGGGGGFGGGGEFGGFFGGFGGGGGGGGCGGGFGFFFGFGGGGGGGGGGGGGGGGGGGGGGGGGGGGGGEG>FGGGCGGGGGFGGFFGGGDGDGGGGGFGGDGGGGGGGGGGGGEGGGGGGGGDGGGG7:EGGGDE*9FFDGGGD
@M03364:276:000000000-BLYN8:1:1101:14454:11107 1:N:0:1
ACTCCTACGGGAGGCAGCAGTGGGGAATATTGCACAATGGGCGCAAGCCTGATGCAGCGACGCCGCGTGGGGGATGACGGCCTTCGGGTTGTAAACCCCTTTCGGCAGGGACGAAGCTTTTGTGACGGTACCTGCATAAGAAGCACCGGCTAACTACGTGCCAGCAGCCGCGGTAATACGTAGGGTGCGAGCGTTGTCCGGAATTACTGGGCGTAAAGAGCTCGTAGGTGGTTTGTCGCGTCGT
+
GGGGGGGGGGGGGGGGGGGGGFFGGGGGGGGGGGGGGGGGGGGGGGGGGGGGGGGGGGGGGGGGGGGGGGGGGGGDGFGGGGGGGGGGGGGGGGGGGGGGGFGGGGGGGGGGGGGCFCFFGGFCCFGDGCFGGGGGGGGGGGGGGGGGGGGGGGGGGDGCFGGGGGGGGEGGEFDEGGGGCGDGGE8C>EEEGGGEGFGGGGGFGGFGECC88EEGGC:ECC6::CEEGGGGG4*:FGGGGG31
@M03364:276:000000000-BLYN8:1:1101:25430:11131 1:N:0:1
ACTCCTACGGGAGGCAGCAGTGGGGAATATTGCACAATGGGCGCAAGCCTGATGCAGCGACGCCGCGTGGGGGATGACGGCCTTCGGGTTGTAAACCCCTTTCGGCAGGGACGAAGCTTTTGTGACGGTACCTGCATAAGAAGCACCGGCTAACTACGTGCCAGCAGCCGCGGTAATACGTAGGGTGCGAGCGTTGTCCGGATTTATTGGGCGTAAAGCGAGCGCAGGTGGTTTCTTAAGTCTG
+
GGGGGGGGGGGGGGGGGGGGGGGGGEGGGGGGGGGGGFGGGGGGGGGGCEGDFGGGGFGGDGGGGGGGGGGGG+=FFEGGDDGGGGGGGEGGGGGEFGGFGFCFGGDEGDFGEEEGGGGFCCCGFEGG7FC,DFGGGGGG@CFFGGFGGC*<F7FCG7FFGGGGFGGGFGGEGCCE9C9@<EFEGGGD5ACEGGD8;CGGGC8EGFG7CGGEEEDEGG7CCE?C5C5E*<E:FGG+>FGG>F7>
@M03364:276:000000000-BLYN8:1:1101:11098:11137 1:N:0:1
ACTCCTACGGGAGGCAGCAGTAGGGAATCTTCCGCAATGGGCGAAAGCCTGACGGAGCAACGCCGCGTGAGTGATGAAGGTTTTCGGATCGTAAAACTCTGTTATTAGGGAAGAACAAATGTGTAAGTAACTGTGCACATCTTGACGGTACCTAATCAGAAAGCCACGGCTAACTACGTGCCAGCAGCCGCGGTAATACGTAGGTGGCAAGCGTTATCCGGAATTATTGGGCGTAAAGCGCGCG
+
GGGGGGGGGGGGGGGGGGGGGGGGGGGGGGGGGGGGGGGGGGGGGGGGGGGGGGGGGGGGGGGGGGGGGGGGGGGGGGGGGGGGGGGGGGGGGGGGGGGGGGGGGGGGGGGGGGGGGGGGGGGGGGFGGGGGGGFCGGGFGGGGGGGDGFGGGGGGDGGGGGGGGGGGGGGEDGFFGGGGGGGGGFGGGGGGGGDEFCDGGGGGGCFGGGGGGGGGGGGGGGGGGFFFCGGFGGGG:DFGDDGG
@M03364:276:000000000-BLYN8:1:1101:15245:11142 1:N:0:1
ACTCCTACGGGAGGCAGCAGTAGGGAATCTTCGGCAATGGGGGCAACCCTGACCGAGCAACGCCGCGTGAGTGAAGAAGGTTTTCGGATCGTAAAACTCTGTTGTTAGAGAAGAACGTTAAGTAGAGTGGAAAGTTACTTAAGTGACGGTATCTAACCAGAAAGGGACGGCTAACTACGTGCCAGCAGCCGCGGTAATACGTAGGTCCCAAGCGTTGTCCGGATTTATTGGGCGTAAAGCGAGG
+
GGGGGGGGGGGGGGGGGGGGGGGGGGGGGGGGGGGGGGGGGGGGGGGGGGGGGGGGGGGGGGGGGGGGGGGGGGGGGGGGGGGGGGGGGGGGGGGGGGGGGGGGGGGGFGGGGGGGGGGGGGGGGGGGFGGGGGGGGGGGGGGGGGGGGGGGGGGGGGGGGGGF@FGGEGGGGGFGGGGGFGDGGGGGGGDGGGGGGGGGG?FGGGGGGGG=CEEGGGGGGGGGG6CFGGG=D<EGGGGGGGG)
@M03364:276:000000000-BLYN8:1:1101:7799:11147 1:N:0:1
ACTCCTACGGGAGGCAGCAGTGGGGAATATTGCACAATGGGCGCAAGCCTGATGCAGCGACGCCGCGTGGGGGATGACGGCCTTCGGGTTGTAAACCCCTTTCGGCAGGGACGAAGCTTTTGTTACGGTACCTGCATAAGAAGCACCGGCTAACTACGTGCCAGCAGCCGCGGTAATACGTAGGGTGCGAGCGTTGTCCGTAATTACTGGGCGTAAAGAGCTCGTAGGTGGTTTGTCGCGTCGT
+
GGGGGGGFGGGGGDGGGGCFFGGGGGGGGGGEFGGGFGGGFGGGGGCGGGGFGGGGGGGDGGGFGGGGGGDGECFGGFGGGGGGGGGGGGDGFGCDFC@EGFGGFGEDECGGGGGC7@FAGGF,@FFCFGGGGGGGGGCFEGGGGGGGEEE@FGGGFGGDBF9<:ACGGGGGDFGGFEEGE9CE5**;?;CEGGGEGCE8/1/8E:9@9C5;:E=EG7+67C6CECGC++@/9CCGGCDC5>G)
@M03364:276:000000000-BLYN8:1:1101:9246:11154 1:N:0:1
ACTCCTACGGGAGGCAGCAGTGGGGAATATTGCACAATGGGCGCAAGCCTGATGCAGCCATGCCGCGTGTATGAAGAAGGCCTTCGGGTTGTAAAGTACTTTCAGCGGGGAGGAAGGGGTGAGCCTTAATACGGTTCGTCATTGACGTTACCCGCAGAAGAAGCACCGGCTAACTCCGTGCCAGCAGCCGCGGTAATACGGAGGGTGCAAGCGTTAATCGGAATTACTGGGCGTAAAGCGCACG
+
GGGGGGGGGGGGGGGGGGGGGGGGGGGGGGGGFGGGFCECFGGGGGDGGGGGGGGGGGGGGGGFFGGGEGGGGGGGGGGGGGGGGGGGGGGGGGGGGGGGGFDFFGGGGGGGGGGGGGEFEGGGFGG@FFGGGGGGGGGGFGFFGGGGGGGGGGDEGGGFFG77FFGGGGGDGGGGGGGGGGGFFGGGGGDGGEE:CCFG>CEGGGGGGGGGGGGGGGGFCG=CGGGGGGEGGD*:FFGGGG)/
@M03364:276:000000000-BLYN8:1:1101:18328:11158 1:N:0:1
ACTCCTACGGGAGGCAGCAGTGGGGAATATTGCACAATGGGCGCAAGCCTGATGCAGCCATGCCGCGTGTATGAAGAAGGCCTTCGGGTTGTAAAGTACTTTCAGCGAGGAGGAAGGCATTAAGGTTAATAACCTTGGTGATTGACGTTACTCGCAGAAGAAGCACCGGCTAACTCCGTGCCAGCAGCCGCGGTAATACGGAGGGTGCAAGCGTTAATCGGAATTACTGGGCGTAAAGCGCACG
+
GGGGGGGGGGGGGGGGFGGGGGGGGGGGGGGGGGGGGGFFCFGGGGGGGGGGGGGGGGGGGGGGGGGCFGGGGGGGGGGGGGGGGFGGGGGGGGGGGGGGGGGGGGGGGGDGGGGGGGGGGGGGDEGFGFGCFFGGGGFGGGGFGGGGGGGGGGGGCFGGGGGGGGFGEEGCGGCFGGGGGGGGGGGGGGGGGGGCF9CFCEGGGGGDGGGGGGGGGGGG=EECFGGGGGC*9>5EGGGGGGGD
@M03364:276:000000000-BLYN8:1:1101:26140:11167 1:N:0:1
ACTCCTACGGGAGGCAGCAGTGGGGAATATTGCACAATGGGCGCAAGCCTGATGCAGCCATGCCGCGTGTATGAAGAAGGCCTTCGGGTTGTAAAGTACTTTCAGTCGGGAGGAAGGTGTCAAGGTTAATAACCTTGGCAATTGACGTTACCGACAGAAGAAGCACCGGCTAACTCCGTGCCAGCAGCCGCGGTAATACGGAGGGTGCAAGCGTTAATCGGAATTACTGGGCGTAAAGCGCACG
+
GGGGGGGGGGGGGGGGGGGGGGGGGGGGGGGGGGGGGGGGGGGGGGGGGGGGGGGGGGGGGGGFGGGGGGGGGGGGGGGGGGGGGGGGFCFFFGGGGFGGGGGGGGFGGGGGGGGGGFGGGGGGG9FGGEGFBFFGGGGGGGGGGGGGGGGFEGGEGGGGGGGGGGDGGGGGGGGGGEGGGFFGGGGGGGGEGEEGGGDFEGGGGGGGGGGGGGGGGFGGGGGGGGGGGGGGG)CEFFDGGDGC
@M03364:276:000000000-BLYN8:1:1101:10942:11168 1:N:0:1
ACTCCTACGGGAGGCAGCAGTGGGGAATATTGCACAATGGGCGCAAGCCTGATGCAGCCATGCCGCGTGTATGAAGAAGGCCTTCGGGTTGTAAAGTACTTTCAGCGAGGAGGAAGGCATTAAGGTTAATAACCTTAGTGATTGACGTTACTCGCAGAAGAAGCACCGGCTAACTCCGTGCCAGCAGCCGCGGTAATACGGAGGGTGCAAGCGTTAATCGGAATTACTGGGCGTAAAGCGCACG
+
GGGGGGGGGGGGGGGGGGGGGGGGGGGGGGGGGGGGGGGGGGGGGGGGGGGGGGGGGGGGGGGGGGGGGGGGGGGGGGGGGGGGGGGGGGGGGGGGGGGGGGGGGGGGFGGCGEGCGGFFGGGGGGGFGGGGGGGGGGGGGGGGGGGGGGGGGGGGGGGGGGGGGGGGGGGGFGGFGGGGGGGGGGGGGGGG>EDGGGGG>EEGGGGGGGF=CCGEDGGGGGGGG?FGGGFGGGGEFGGGGDG5
@M03364:276:000000000-BLYN8:1:1101:14190:11177 1:N:0:1
ACTCCTACGGGAGGCAGCAGTGGGGAATATTGCACAATGGGCGCAAGCCTGATGCAGCCATGCCGCGTGTATGAAGAAGGCCTTCGGGTTGTAAAGTACTTTCAGCTGGGAGGAAGGGAGTAAAGTTAATACCTTTGCTCATTGACGTTACCCGCAGAAGAAGCACCGGCTAACTCCGTGCCAGCAGCCGCGGTAATACGGAGGGTGCAAGCGTTAATCGGAATTACTGGGCGTAAAGCGCACG
+
GGGGGGGGGGGGGGGGGGFGGGGGGGGGGGGGGGGGGGGGGGGGGGGGGGGGGGGGGGGGGGFGGGGGGGGGGGGGGGGGGGGGGGGGGGDGGGGGGGGGGGGGGGGGGGGGGGGGGGGGGGGGGGGGGGGGGFGGGGGGGGGGGGGGGGGGCGEEFFFFGGGGGGGGGGGGGGACECFGGGGGGGGGCEGGGEEGGGGGGCEGGEDGGF<5EGGGGGGGGGGGGGGGCFFGDGGGGGGGGG3/
@M03364:276:000000000-BLYN8:1:1101:17320:11183 1:N:0:1
ACTCCTACGGGAGGCAGCAGTGGGGAATATTGCACAATGGGCGCAAGCCTGATGCAGCCATGCCGCGTGTATGAAGAAGGCCTTCGGGTTGTAAAGTACTTTCAGCGGGGAGGAAGGGAGTAAAGTTAATACCTTTGCTCATTGACGTTACCCGCAGAAGAAGCACCGGCTAACTCCGTGCCAGCAGCCGCGGTAATACGGAGGGTGCAAGCGTTAATCGGAATTACTGGGCGTAAAGCGCACG
+
GGGGGGGGGGGGGGGGGGGGGGGGGGGGGGGGGGGGGGGGGGGGGGGGGGGGGGGGGGGGGGGFGGGGGGGGGGGGGGGGGGGGGGGGFGGGGGGGGGGGGGFGGGGGGGGGGGGGGGGGGGGGGFGGGGGGGGGGGGGGGEGGGGGGGGGGGGGGGGGGGGGGGGGGGGGGGFGGGGGGGGGGGGGGGGGGGGGGGGGGGGGGGGGGGGGFGGGGGGG5EGGFGGGGFGFGGG=EGFGGGGG<
@M03364:276:000000000-BLYN8:1:1101:13729:11187 1:N:0:1
ACTCCTACGGGAGGCAGCAGTGGGGAATATTGCACAATGGGCGCAAGCCTGATGCAGCCATGCCGCGTGTATGAAGAAGGCCTTCGGGTTGTAAAGTACTTTCAGCGAGGAGGAAGGCATTAAGGTTAATAACCTTAGTGATTGACGTTACCCGCAGAAGAAGCACCGGCTAACTCCGTGCCAGCAGCCGCGGTAATACGGAGGGTGCAAGCGTTAATCGGAATTACTGGGCGTAAAGCGCACG
+
GGGGGGGGGGGGGGGGGGGGGGGGGGGGGGGGGGGGGGGGGGGGGGGGGGGGGGGGGGGGGGGGGGDGGGGGGGGGGGGGGGGGGGGGGGGGGGGGGGGGGGGGGGGGGGGGGGGGGGGGGGGGGGGGGGGGGGGDFGGGGGGGDGGGGGGGGGGGGGGGGGGGGGGGGGGEFGGGGGGGGGGGGGGGFGGGGGDGGCFGG**BEGGGGFGGGGGEGGGGGGGGGGGGFGFGGGDECDGGGDD:
@M03364:276:000000000-BLYN8:1:1101:8673:11188 1:N:0:1
ACTCCTACGGGAGGCAACAGTAGGGAATCTTCCGCAATGGGCGAAAGCCTGACGGAGCAACGCCGCGTGAGTGATGAAGGTTTTCGGATCGTAAAACTCTGTTATTAGGGAAGAACAAATGTGTAAGTAACTGTGCACATCTTGACGGTATCTAACCAGAAAGCCACGGCTAACTACGTGCCAGCAGCCGCGGTAATACGTAGGTGGCAAGCGTTGTCCGGATTTATTGGGCGTAAAGCGAGCG
+
GGGGGGGGGGGGGGGGGGGGGCFGGGGGGGGFGGGGGGGGGGG+CCFGGGGGGGGEGGFGGGGGGGGGGCGFGGGGGGGGGGFGGGGDGFGGGGGGGGGGCFGFFFGGGGGGGGGGGGCGGGCFFFDFGGGA?FFFFGFGGGGGGGGGGGGGCFCFGGGGFFGG<<FGGDEGGGGGGGGGGGGCCFGGGEEGGGGGG9CFGGGGG9FGGFFFGGGGG7FGGC*5FG?F9FGGGGCCCFGGGGD5
@M03364:276:000000000-BLYN8:1:1101:6400:11198 1:N:0:1
ACTCCTACGGGAGGCAGCAGTGGGGAATATTGCACAATGGGCGCAAGCCTGATGCAGCCATGCCGCGTGTATGAAGAAGGCCTTCGGGTTGTAAAGTACTTTCAGTCGGGAGGAAGGTGTCAAGGTTAATAACCTTGGCAATTGACGTTACCGACAGAAGAAGCACCGGCTAACTCCGTGCCAGCAGCCGCGGTAATACGGAGGGTGCAAGCGTTAATCGGAATTACTGGGCGTAAAGCGCACG
+
FGGGGGGGGDGGGGGGGGGGGGGGGGGGDGGGGGGGGGGGFGGGGGGGGGGGGGGGFGGGGGGGGGGGGGDGGGGGGGGGGGGGGGGGGGGGGGGGGGGGGGGGGGGGGGGGGGFGGGGGGGFFGGGGGGGGGGGGGGGGGGGFGGGGGGGGGGGGGGGGCFFGGGGGGGGGGGGGG8FFGGFFGFGGGGGGGEG:EGGGGGGGGGGGGGFGGGGDFGGGD=*>FCGGDCEFGDEEGGGGGCD5
@M03364:276:000000000-BLYN8:1:1101:17648:11231 1:N:0:1
ACTCCTACGGGAGGCAGCAGTAGGGAATCTTCCGCAATGGGCGAAAGCCTGACGGAGCAACGCCGCGTGAGTGATGAAGGTTTTCGGATCGTAAAACTCTGTTATTAGGGAAGAACAAATGTGTAAGTAACTGTGCACATCTTGACGGTACCTAATCAGAAAGCCACGGCTAACTACGTGCCAGCAGCCGCGGTAATACGTAGGTGGCAAGCGTTATCCGGAATTATTGGGCGTAAAGCGCGCG
+
GGGGGGGGGGGGGGGGGGGGGGGGGGGGGGGGGGGGGGGGGGGGGGGGGGGGGGGGGGGGGGGGGGGGGGGGGGGGGGGGGGGGGGGGDGGGGGGGGGGGGGGGGGGGGGGGGGGGGGGGGGGGGGGGGGGGGGGGGGGGGGGGFGDGGGGGGGGGGGGGGGFFFFGGGGGGGGGGGGGGGGGGGGGGGGGGGGGGGGCFGGGGGGGGGGGGGGGCGGGGGGGGGGF9+CFGGGEGGGGGGDGD
@M03364:276:000000000-BLYN8:1:1101:10178:11239 1:N:0:1
ACTCCTACGGGAGGCAGCAGTGGGGAATATTGCACAATGGGCGCAAGCCTGATGCAGCCATGCCGCGTGTATGAAGAAGGCCTTCGGGTTGTAAAGTACTTTCAGCGGGGAGGAAGGGAGTAAAGTTAATACCTTTGCTCATTGACGTTACCCGCAGAAGAAGCACCGGCTAACTCCGTGCCAGCAGCCGCGGTAATACGGAGGGTGCAAGCGTTAATCGGAATTACTGGGCGTAAAGCGCACG
+
GGGGGGGGGGGGGGGGGGGGGGGGGGGGGGGGGGGGGGGGG,@FGGGGGGGGGGGGGGGGGGGGGGGGGGGGGGGGGGGGGGGGGGGGGGGGGGGGGGGGGGGGGGGGGGDGGGGGGGGGGGGGGGGGGGGGGGGGGAFGGGGFGGEGGGGGGGGGGG?FGGGGGGGGCFGDGGFFGDGGGGGFGGGGGGGGEGDGGGGGEDGG8EGGGCGGGGGGFDGFGGCFFGFGFC=CGGGGFGGGGGGD
@M03364:276:000000000-BLYN8:1:1101:3836:11249 1:N:0:1
ACTCCTACGGGAGGCAGCAGTGGGGAATATTGCACAATGGGCGCAAGCCTGATGCAGCCATGCCGCGTGTATGAAGAAGGCCTTCGGGTTGTAAAGTACTTTCAGTCGGGAGGAAGGTGTCAAGGTTAATAACCTTGGCAATTGACGTTACCGACAGAAGAAGCACCGGCTAACTCCGTGCCAGCAGCCGCGGTAATACGGAGGGTGCAAGCGTTAATCGGAATTACTGGGCGTAAAGCGCACG
+
GGGGGGGGEDEGGGGGGGGGGGCFGGGGGGGFGFGGGGGFFGEGGG@GGGFGGDFFFGGGGGGGGDGGCGCFGGGGGGGGGFGDFGGGGGGGGGGGGGGFFGGDGG9FFGGGGGGGGGFGGGFFGFGFGGFGGGGGFGCEGGGFFGGFGGGFGFGG:<A@FDGGGGFGGGD@FFGGGGF*CFGFEGGGGEGDEGGEGGGGD>EEBEECFGGGGGGGGGGFGDGGGGGFFF559D55>FCCDDG9
@M03364:276:000000000-BLYN8:1:1101:12074:11250 1:N:0:1
ACTCCTACGGGAGGCAGCAGTAGGGAATCTTCGGCAATGGACGAAAGTCTGACCGAGCAACGCCGCGTGAGTGAAGAAGGTTTTCGGATCGTAAAACTCTGTTGTTAGAGAAGAACAAGGACGTTAGTAACTGAACGTCCCCTGACGGTATCTAACCAGAAAGCCACGGCTAACTACGTGCCAGCAGCCGCGGTAATACGTAGGTGGCAAGCGTTATCCGGAATTATTGGGCGTAAAGCGCGCG
+
GGGGGGGGGGGGGGGGGGGGGGGGGGGGGGGGGGGGGGGGGGGGGGGGGGGGGGGGGGGGGGGGGGGGGGGGGGGGGGGGGGGGGGGGDGGGGGGGGGGGGGGGGGGGGGGGGGGGGGGGGGGGGGGGGGGGGGGGGGGGGGGGGGGGGGGGGGGGGGGGGGGGGGGGGGGGGGGGGDFGGGGGGGGGBECEEGGGGDFGGGGGGGGFDGGDEGGGGGGGG=EGDGGGFGEGGGGGGGGGGGD<
@M03364:276:000000000-BLYN8:1:1101:19232:11255 1:N:0:1
ACTCCTACGGGAGGCAGCAGTAGGGAATCTCCCGCAATGGACGAAAGTCTGACGGAGCAACGCCGCGTGTGTGAAGAAGGTTTTCGGATCGTAAAGCACTGTTGTTAGAGAAGAACAAGGATAAGAGTCACTGCTTGTCCCTTGACGGTATCTAACCAGAAAGCCACGGCTAACTACGTGCCAGCAGCCGCGGTAATACGTAGGTGGCAAGCGTTGTCCGGAATTATTGGGCGTAAAGCGCGCG
+
GGGGGGGGGGGGGGGGGGGGGGGGGGGGGGFGGGGGGGGGFGGGGGGGGGGGGGGGGGGGGGGGGGGGGGGGGGGGGGGGGGGGGGGGFEGGGGGGGGGGGGGGGGGGFGGGGGGGGGGGDGGGGGFGGGGGFGFGGGFGGGGGGGCGGGGGGGGGGGGGGGGGGGGGEDEEGGGGGGGGGGGFFFECFGDEGGGDFGC;BFFGFG>FGG=FEGGC=FDGGGGGGFGGGGGGCDGEGFDDCDG5
@M03364:276:000000000-BLYN8:1:1101:25759:11267 1:N:0:1
ACTCCTACGGGAGGCAGCAGTAGGGAATCTTCGGCAATGGGGGCAACCCTGACCGAGCAACGCCGCGTGAGTGAAGAAGGTTTTCGGATCGTAAAACTCTGTTGTTAGAGAAGAACGTTTAGTAGAGTGGAAAGTTACTTAAGTGACGGTATCTAACCAGAAAGGGACGGCTAACTACGTGCCAGCAGCCGCGGTAATACGTAGGTCCCAAGCGTTGTCCGGATTTATTGGGCGTAAAGCGAGC
+
GGGGGGGGGGGGGGGGGGGGG,FGGGGGGGGGGGGGGGGGGGGGDG7CFGGGGGGGGGEGGGGEGGGGGGGGGGGGGGGGECEFGGGGDEFGEGGGCF9FGGGGGGGGGGGGGGGGGFG8AFDFFGGGFFCC,DFGGG9DF=DFFEGCGFGFGFGCGGGGGGGGECCFGGGGC77DFGGGGFGGGCCFGGEDC831=B9;FGGGGCEDFFG=EE88CEGFGC5/*0<<+<F7CDEGGGGGGGD5
@M03364:276:000000000-BLYN8:1:1101:3298:11268 1:N:0:1
ACTCCTACGGGAGGCAGCAGTGGGGAATATTGCACAATGGGCGCAAGCCTGATGCAGCCATGCCGCGTGTATGAAGAAGGCCTTCGGGTTGTAAAGTACTTTCAGCGAGGAGGAAGGCGTTGTGGTTAATAACCGCAGCGATTGACGTTACTCGCAGAAGAAGCACCGGCTAACTCCGTGCCAGCAGCCGCGGTAATACGGAGGGTGCAAGCGTTAATCGGAATTACTGGGCGTAAAGCGCACG
+
GGGGGGGGGGGGGDGGDGFGGGGGGGGGFFGFGGGGGGGGGGGCEFGGGGFGGGGGFGGGGGGGGGDFGGGGDGFFGGGFGGGGGGGGGEEGGGGGGGGGGGDGGCG>:FCFGGGFCFFFGGGEGGGGGFGGGCBCFGGGCFGGGDCFFFFCCGF7FEAFGGFGG@<FGGGGGGGGFGEDGGGBCC<FFCGGGEGGGFFGCCE:8;:5EG+5;?EG5<C55?EFF0:CC?CCCC*:FF75)99)
@M03364:276:000000000-BLYN8:1:1101:18574:11305 1:N:0:1
ACTCCTACGGGAGGCAGCAGTGGGGAATATTGCACAATGGGCGCAAGCCTGATGCAGCCATGCCGCGTGTATGAAGAAGGCCTTCGGGTTGTAAAGTACTTTCAGCGGGGAGGAAGGGAGTAAAGTTAATACCTTTGCTCATTGACGTTACCCGCAGAAGAAGCACCGGCTAACTCCGTGCCAGCAGCCGCGGTAATACGGAGGGTGCAAGCGTTAATCGGAATTACTGGGCGTAAAGCGCACG
+
GGGGGGGGGGGGGGGGGGGGGGGGGGGGGGGGGGGGGGGGGGGGGGGGGGGGGGGGGGGGGGGGGGGGGGGGFGGGGGGGGGGGGGGGGGGGGGGGGGGGGGGGGGGGGGGGGGGGGGGGGGGGFGGGGGGFGGGGGGGGGGGGGGGGGGGGGGGGGGGGGGGGGGGGGGGGFGGGGGGGGGGGGGGGGGGGGGGGGGGGCCCEGGGGFCGGGGGGGGGGGGGGGGGCCGF=DGGDDGGGGGGC
@M03364:276:000000000-BLYN8:1:1101:28925:11319 1:N:0:1
ACTCCTACGGGAGGCAGCAGTGGGGAATATTGCACAATGGGCGCAAGCCTGATGCAGCCATGCCGCGTGTATGAAGAAGGCCTTCGGGTTGTAAAGTACTTTCAGCGAGGAGGAAGGCATTAAGGTTAATAACCTTAGTGATTGACGTTACCGACAGAAGAAGCACCGGCTAACTCCGTGCCAGCAGCCGCGGTAATACGGAGGGTGCAAGCGTTAATCGGAATTACTGGGCGTAAAGCGCACG
+
FGGGGGGGGGGGGGGGEGGG<FGGGGGGFGFGFEFGGGADECGGGGFGFGGGFGGGGGCEFGFEFGGCFGGGGDAECEFGFGCGGGGGGGGGGGGGGGGGGGGGFCF+FFFGDGGGG,F@FFFAGGGGGGGGCC9?<FFGGFGGFGGE7FF=CCDGGGFGGGGGFFCEEGGGG7EFGGGFG7@@FGGDEGBEGGGGGGGG>BEE7:CGGFGGG>CCFGG5EG57CGCGGGGGD77:C>*>DDGC
@M03364:276:000000000-BLYN8:1:1101:28507:11320 1:N:0:1
ACTCCTACGGGAGGCAGCAGTGGGGAATATTGCACAATGGGCGCAAGCCTGATGCAGCCATGCCGCGTGTATGAAGAAGGCCTTCGGGTTGTAAAGTACTTTCAGCGAGGAGGAAGGCATTAAGGTTAATAACCTTAGTGATTGACGTTACTCGCAGAAGAAGCACCGGCTAACTCCGTGCCAGCAGCCGCGGTAATACGGAGGGTGCAAGCGTTAATCGGAATTACTGGGCGTAAAGCGCACG
+
GGGGGGGGGGGGGGGGGGGGGGGGGGGGGGGGGGGGGGGGGGGGGGGGGGGGGGGGGGCFFGGGGGGGGFGFGGGGGGGGGGGGGGGGFFFGGGGFGGGGGGGGGGEBGGGDGGFEFFGAFEGFABF?FGFC,:AFFFFDGCFFCEFCDDEG<EBFGGGGGFGGFGFGGG>FCFFABCFFGGGGGGGFFGGGGGGEEGFGDECDGGGDFGGCECCEC@?FCEDEC7FFEFGGD):5CGGGDC5C
@M03364:276:000000000-BLYN8:1:1101:13831:11323 1:N:0:1
ACTCCTACGGGAGGCAGCAGTGGGGAATATTGCACAATGGGCGCAAGCCTGATGCAGCCATGCCGCGTGTATGAAGAAGGCCTTCGGGTTGTAAAGTACTTTCAGCGGGGAGGAAGGGATGAGCCTTAATACGGCTCGTCATTGACGTTACCCGCAGAAGAAGCACCGGCTAACTCCGTGCCAGCAGCCGCGGTAATACGGAGGGTGCAAGCGTTAATCGGAATTACTGGGCGTAAAGCGCACG
+
GGGGGGGGGGGGGGGGGGGGGGGGGGGGGGGGGGGGGGGGGGGGGGGGGGGGGGGGGGGGGGGGGGGCCFGGGGGGFGGGGGGGGGGGGGGGGGGGGGGGGGGGGGGGGGGGGGGGGGGGGGGGGGGGGGGGGDG=CEGGGGGGGGGGDGGGGGGGGGGGGGGGGGGGGGGGGGGGGGGGGGG7CGG@FGGGGGGGGCFGGGGGD;5CFGGFGEGGGFGGGGGGGFGGGGGCDDGGGGGGGGG/
@M03364:276:000000000-BLYN8:1:1101:12927:11325 1:N:0:1
ACTCCTACGGGAGGCAGCAGTGGGGAATATTGCACAATGGGCGCAACCCTGATGCAGCGACGCCGCGTGGGGGATGACGGCCTTCGGGTTGTAAACCCCTTTCGGCAGGGAAGAAGCTGTTGTGACGGTACCTGCATAAGAAGCACCGGCTAATTACGAGCCAGCAGCCGAAGTAATACGTAGGGTGCGAGCGTCGTCTGGAATTACTGGTCGTAAAGAGCTCGCAGGCGGGTAGTCGCGGCGT
+
FGFGGGGGGGGGGGGGGGGGGGGGGGGG9EGGFFGGGGGFG8CCFG+CFGFGAFGGGGGGGGGGGGGFE7FGGGDG8,?F>FEGGDGGG:@FDEFF<3CFADG7FGGGFGGAFGF8FC,,8@FE9,8FF7C3E:>D,777,,6,5>F**1<::,7@FC*14*<4F7+4*4****242?,C?98*=+;*C*/**2*2*8**2<+<E+30<C++*/*;C9?C600:**:**/2*))22:59C)191
@M03364:276:000000000-BLYN8:1:1101:18367:11353 1:N:0:1
ACTCCTACGGGAGGCAGCAGTAGGGAATCTTCGGCAATGGGGGCAACCCTGACCGAGCAACGCCGCGTGAGTGAAGAAGGTTTTCGGATCGTAAAACTCTGTTGTTAGAGAAGAACAAGGATGAGAGTAAAATGTTCATCCCTTGACGGTATCTAACCAGAAAGCCACGGCTAACTACGTGCCAGCAGCCGCGGTAATACGTAGGTGGCAAGCGTTGTCCGGATTTATTGGGCGTAAAGCGAGC
+
GGGGGGGGGGGGGGGGGGFGGFGGGGGGGGGGGGGGGGGGGGGGGGDGGGGGGFGGGGGGGGGGGGGGGGGEFGGGGGGGEFFGGGGFEGEGGGFFGGGGGGGGGGGGFGGFFGGGGGGGB<FGFFFEEFGGGGGGCFGGGGFGGGGGGG+FFDGGGGGGGGGGGGGGDFEDEFDGGFEFFF8E@>FDGGGGGGBCCGGGFGGGGGGGC8@FGGEGGGGGGDCE=CFDFGCCGD=EGGG>DDG5
@M03364:276:000000000-BLYN8:1:1101:23503:11378 1:N:0:1
ACTCCTAAGGGAGGCAGCAGTAGGGAATCTTCGGCAATGGGGGCAACCCTGACCGAGCAACGCCGCGTGAGTGAAGAAGGTTTTCGGATCGTAAAACTCTGTTGTTAGAGAATAACGTTAAGTAGAGTGGAAAGTTACTTAAGTGACGGTATCTAACCAGAAAGGGACGGCTAACTACGTGCCAGCAGCCGCGGTAATACGTAGGTCCCAAGCGTGGTCCGGATTTATTGGGCGTAAAGCGAGC
+
CGFGF<F-C@C@@@;@BF6<E<;@@8<CEFFE<C:FCEGDDF:@BDFGGGCFD<:7FCEFDFFGC@F>B,BCFE<FFE=<9B?<F+:++8?EFB=EFGGFCECAGECF9?FG,CFF@A=3>DF?C<,:?7BB?<FF<<==F3>=@<>>=3DDBE<D<,8<,D>@F>FCFGGGFFGGGG*5,4*>,:<:,,1:E>E*BEB<:??*;B9<8@8**==**10AE885/A+:::+:7D7EGG>7)19C
@M03364:276:000000000-BLYN8:1:1101:13161:11385 1:N:0:1
ACTCCTACGGGAGGCAGCAGTGGGGAATATTGCACAATGGGCGCAAGCCTGATGCAGCCATGCCGCGTGTATGAAGAAGGCCTTCGGGTTGTAAAGTACTTTCAGCGAGGAGGAAGGCATTAAGGTTAATAACCTTAGTGATTGACGTTACTCGCAGAAGAAGCACCGGCTAACTCCGTGCCAGCAGCCGCGGTAATACGGAGGGTGCAAGCGTTAATCGGAATTACTGGGCGTAAAGCGCACG
+
GGGGGGGGGGGGGGGGGGGGGGGGGGGGGGGGGGGGGGGGGGGGGGGGGGGGGGGGGGGGGGGGGGGGGGGGGGGGGGGGGGGGGGGGGGGGGGGGGGGGGGGGGFGGGGGGGGGGGGGGGGGGGFGGGGGGFGGGGGGGGGGGGGGGGGGGGGFGGGGGGGGGGGGGGGGGGGGGGGGGGGGGGGGGGGGGGDGGGGGGGGGGGGGGGGGGGGGGF9FFEDGGGGGGGGGGGGGGGGGGGGGC
@M03364:276:000000000-BLYN8:1:1101:27180:11388 1:N:0:1
ACTCCTACGGGGGCAGCAGTGGGGAATTTTGGACAATGGGGGCAACCCTGATCCATCCATGCCGCGTGTCTGAAGAAGGCCTTCGGGTTGTAAAGTACTTTCAGCGAGGAGGAAGGCATTAAGGTTAATAACCTTAGTGATTGACGTTACTCGCAGAAGAAGCACCGGCTAACTCCGTGCCAGCAGCCGCGGGAATATGGAGGGTGCAAGCGTTAATCGGAATTACTGGGCGTAAAGCGCACGC
+
EFGC?E@DEEEFC+7@,6C@FEAF,BCF9FD:,;CE@,CFBG7CFG,6EFDAFDF,<E@,E<E>7=7@FG<F,5A<??C,E,,CFFGFEG4<EEFFG,EEFE<F9CG>>@=FEF@7FGG,AAF9<>>FFFF@8D9FFGCGAEGG9C@BFFDG<:7C>>A,@F,@:>FF7CFFGD9,*=FC<FGF88CFBCEE*::A<+20<E5>E8EG++1;**::FD**7/;6EG7+<:55)97::*9))9C3
@M03364:276:000000000-BLYN8:1:1101:21607:11389 1:N:0:1
ACTCCTACGGGAGGCAGCAGTGGGGAATATTGGACAATGGGCGGAAGCCTGATCCAGCCATGCCGCGTGTGTGAAGAAGGCCTTTTGGTTGTAAAGCACTTTAAGCGAGGAGGAGGCTACTGGTATTAATACTACCGGATAGTGGACGTTACTCGCAGAATAAGCACCGGCTAACTCTGTGCCAGCAGCCGCGGTAATACAGAGGGTGCGAGCGTTAATCGGAATTACTGGGCGTAAAGCGCAC
+
GGGGGGGGGGGGGGGGGGGGGGGGGGGGGGGGGGGGGGGGGGGGGGGGGGGGGGGGGGGGGGGGGGGGGGGGGGGGGGGGGGGGFFGGFGGGGGFGFGGGGGGGGFFGGGGGGGGCGGGGGGGGGFGGGGGGGGGF@F:@FGGGGGGGGFGGGGGGGGGGGGGGGGGDEFEGGGGGGGGGGGGGGGCFGGEDEGGGGGCCFFFBCGGEGGGGGGEEEGGGFGGEGGGGG?FCDCEGD3:D<DG9
@M03364:276:000000000-BLYN8:1:1101:17168:11396 1:N:0:1
ACTCCTACGGGAGGCAGCAGTGGGGAATATTGCACAATGGGCGCAAGCCTGATGCAGCCATGCCGCGTGTATGAAGAAGGCCTTCGGGTTGTAAAGTACTTTCAGCGGGGAGGAAGGTGATAAAGCGAATACCTTTGCTCATTGACGTTACCCGCAGAAGAAGCACCGGCTAACTCCGTGCCAGCAGCCGCGGTAATACGGAGGGTGCAAGCGTTAATCGGAATTACTGGGCGTAAAGCGCACG
+
GGGGGGGGGGGGGGGGGGGGGGGGGGGGGGGGGGGGGGGGGGGGGGGGGGGGGGGGGGGGGGGGGGGGGGGGGGGGGGGGGGGGGGGGGGFGGGGGGGGGGGGGGGGGGGGGGGGGGGFGGGGGGGGGGGGGGGGGGGGGGGGGGGGGGGGFGGGEGGGGGGG@FGFGDD@CFGGGGGFGGGGGGGGGFGGGGGGGGFGGEEGGG5CEGFCGGGGGGGGG=C=FFGGGFF55CDEGGGGGGGG7
@M03364:276:000000000-BLYN8:1:1101:24849:11417 1:N:0:1
ACTCCTACGGGAGGCAGCAGTAGGGAATCTTCGGCAATGGACGAAAGTCTGACCGAGCAACGCCGCGTGAGTGAAGAAGGTTTTCGGATCGTAAAACTCTGTTGTTAGAGAAGAACGTTAAGTAGAGTGGAAAGTTACTTAAGTGACGGTATCTAACCAGAAAGGGACGGCTAACTACGTGCCAGCAGCCGCGGTAATACGTAGGTCCCAAGCGTTGTCCGGATTTATTGGGCGTAAAGCGAGC
+
GGGGGGGGGGGGGGGGGGGGGGGGGGGGGGGGGGGGGGGGGGGGFCFGGGGGGGGGGGGGGGGGGGGFGGEGGFGGGGGGGGGGGGGGGGGGGGGGGGGGGGGGGGGGGGGGGGGGGGGGCFFGGGGGFGFGGGGGGGGGGGGGGGGGGGGGGGGGGGGGGGG<:EGGGGGGGGGGGGFGGGFGGGGGGGGGGGGGGGGGFGFGGEFGDFGGGGGEGGGGGEG=EF7CFGGGGDCGGGGGGGG)
@M03364:276:000000000-BLYN8:1:1101:14067:11437 1:N:0:1
ACTCCTACGGGAGGCAGCAGTGGGGAATATTGCACAATGGGCGCAAGCCTGATGCAGCCATGCCGCGTGTATGAAGAAGGCCTTCGGGTTGTAAAGTACTTTCAGCGGGGAGGAAGGGAGTAAAGTTAATACCTTTGCTCATTGACGTTACCCGCAGAAGAAGCACCGGCTAACTCCGTGCCAGCAGCCGCGGTAATACGGAGGGTGCAAGCGTTAATCGGAATTACTGGGCGTAAAGCGCACG
+
GGGGGGGGGGGGGGGGGGGGGGGGGGGGGGGGGGGGGGGGGGGGGGGGGGGGGGGGGGGGGGGGGGGGGGGGGGGGGGGGGGGGGGGGGGGGGGGGGGGGGGGGGGGGGGGGGGGGGGGGGGGGGGGGGGGGGFFGGGGGGGFGFGGGGGGGGGGGGGGGGGGGGGGGGGGGGGGDGEGFGGGGGGGGCGGGGGGGGGGGGDEGCCGG?CFGGGGED79EGGGGGGFGGGGFGGGGGGGGGD3)
@M03364:276:000000000-BLYN8:1:1101:16829:11480 1:N:0:1
ACTCCTACGGGAGGCAGCAGTAGGGAATCTTCGGCAATGGACGAAAGTCTGACCGAGCAACGCCGCGTGAGTGAAGAAGGGTTTCGGATCGTAAAACTCTGTTGTTAGAGAAGAACAAGGACGTTAGTAACTGAACGTCCCCTGACGGTATCTAACCAGAAAGCCACGGCTAACTACGTGCCAGCAGCCGCGGTAATACGTAGGTGGCAAGCGTTGTCCGGATTTATTGGGCGTAAAGCGAGCG
+
GGGGGGGGGGGGGGGGGGGGGGGGGGGGGGGGGGGGGGGGGGGGGGGGGGGGGGGGGGGGGGGGGGGGGGGGGGGGGGGGGGGGGGGGGGGGGGGGGGGGGGGGGGGGGGGGGGGGGGGGGGDGGGGGGGGGGGGGGGGGGGGGGGGGGGGGGGGGGGGGGGGGGGGGGGGGGGGGGGGGGGGGGGGGGGGGGGGGGGGGGGGGGGGGFGGGGGGGGGGEGGGGGGGGGGGGGGGGFFFGGGGC
@M03364:276:000000000-BLYN8:1:1101:13265:11481 1:N:0:1
ACTCCTACGGGAGGCAGCAGTGGGGAATATTGCACAATGGGCGCAAGCCTGATGCAGCGACGCCGCGTGGGGGATGACGGCCTTCGGGTTGTAAACCCCTTTCGGCAGGGACGAAGCTTTTGTGACGGTACCTGCATAAGAAGCACCGGCTAACTACGGTCCAGCAGCCGCGGTAATACGTAGGGTGGGAGCGTTGTCCGGAATTACTGGGCGTAAAGAGCTCGGAGGGGGTTTGTCGCGTCGT
+
GGDFFFGGGGGGGGGGG7FFGGGGGC>FGCFFCFFFFFGGG<CFEGGG@<FFEE6FF<F@7FGDFEGGGDFECFEGE?CFEC+BEDGGGGEFFGC,DFFF@CFEGGG:@CGGGGCGGGCFGGC:FCFGGGG9DFG:FGG9B37:F@FGDGEGG@FF@@*,<F:F<C<FC<CED::BFD:C@+;C8EE**22*::AE5<<8**2/A@EGFC8AEE=:CCGG6CEG**:=*5**)1/:CDFGG37)
@M03364:276:000000000-BLYN8:1:1101:17658:11495 1:N:0:1
ACTCCTACGGGAGGCAGCAGTGGGGAATATTGGACAATGGGGGCAACCCTGATCCAGCAATGCCGCGTGTGTGAAGAAGGCCTTCGGGTTGTAAAGCACTTTCAGCAGGGAGGAAGAGATGACGGTTAATACCCGTTGTTGTGACGTTACCTGCAGAAGAAGCACCGGCTAACTCCGTGCCAGCAGCCGCGGTAATACGGAGGGTGCGAGCGTTATTCGGAATTACTGGGCGTAAAGCGCACGC
+
GGGGGGGGGGGGGGGGGGGGGGGGGGGGGGGGGGGGGGGGGGGGGGGGGGGGGGGGGGGGGGGGGGGGGGGGGGGGGGGGGGGGGGGGGGGGGGGGGGGGGGGGGGGGGGGGGGGGFFFGGGGGGGGGGGGFGGGGGGGGGGGGGGGGGGGGGGGGGGGGGGGGGGGGGGGGGGGGGFGGGGGGGGGGGGGDEGGGGGGDDGGGGGGGGGGGGG5FGGGGGEGFFFCFGCFGDGGFDGGDDDGC
@M03364:276:000000000-BLYN8:1:1101:23971:11500 1:N:0:1
ACTCCTACGGGAGGCAGCAGTGGGGAATATTGCACAATGGGCGCAAGCCTGATGCAGCCATGCCGCGTGTATGAAGAAGGCCTTCGGGTTGTAAAGTACTTTCAGCGAGGAGGAAGGCATTAAGGTTAATAACCTTAGTGATTGACGTTACTCGCAGAAGAAGCACCGGCTAACTCCGTGCCAGCAGCCGCGGTAATACGGAGGGTGCAAGCGTTAATCGGAATTACTGGGCGTAAAGCGCACG
+
GGGGGGGGGGGDGEGGGGGGGGGGGEFGGGGGGGGGGGGGGGGGG7FGGGGGGGGGGGGGDGGDFGGGGFGGGGFFGGGGGFFGGGGGFGGGGGGGGGGGGGFGGGGGGGE@FCGGEGFGGGGFCEGGGGDFGGGGGCGFGGGGGGGGGGCAFFDGGGGGGGGGFGFDGGEGGGGGGEGGCCCGFGGGGGGGGGGEGG?EEGGEEGGGGGGFECGGFGGGGGGGEFGGGGGCGGGDFG7C3D<5
@M03364:276:000000000-BLYN8:1:1101:5701:11501 1:N:0:1
ACTCCTACGGGAGGCAGCAGTAGGGAATCTTCGGCAATGGACGAAAGTCTGACCGAGCAACGCCGCGTGAGTGAAGAAGGTTTTCGGATCGTAAAACTCTGTTGTTAGAGAAGAACAAGGACGTTAGTAACTGAACGTCCCCTGACGGTATCTAACCAGAAAGCCACGGCTAACTACGTGCCAGCAGCCGCGGTAATACGTAGGTGGCAAGCGTTGTCCGGATTTATTGGGCGTGAAGCGCACG
+
EGGGGGGGGGGDGGGGGGGGG9FFGGGG?FG<F7FFGGGGGGGFEGGGGGGG@FGGGGEFFGC:BFGGGGECEFFGGGFGC<<FGDGEGECE8FGFGGFFFGGGFGGA,?8EFDFFGCGGGAFB+:BFCDFDF9D,@FD7+,@FGGDFGGGFA<<>>CFFFFGGFCC:*BE@@EC,:>2,*>,?12<6:>8*333B?E2BFF8ECG>*2+388EDE*+:*:*;:++<EC<*:CC*/1:6/)/79
@M03364:276:000000000-BLYN8:1:1101:3418:11506 1:N:0:1
ACTCCTACGGGAGGCAGCAGTGGGGAATATTGCACAATGGGCGCAAGCCTGATGCAGCCATGCCGCGTGTATGATGAAGGCCTTCGGGTTGTAAAGTACTTTCAGCGAGGAGGAAGGCATTGAGGTTAATAATCTTGGTGATTGACGTTACTCGCAGAAGAAGCACCGGCTAACTCCGTGCAAGCAGCCGCGGTTATACGGAGGGTTCAAGCGTTAATCGGAATTACTGGGCGTAAAGCGCACG
+
FGGGGGGGGGGGGGGG7FGGGGGGGFFGGFGFGGFFFGG8FGGCGGGGGGGGGGGFGG@F@FEFGGGFG:,9EF,CFFGFGGGGGGGGGGGGGFFDF<EFGGDFGGG+=FGEECGG:B<?B,5E4B,,:<@<,,:@F<,ACDD,DF=>+6+,,8C=++8,>@<,>>B:<B@3@35@3>F:**,6*,,>D*:CGG*=FBCEG83*=3*;?1>CEGD8C7<=**/2AC:+06CGDC5:12095))/
@M03364:276:000000000-BLYN8:1:1101:13817:11508 1:N:0:1
ACTCCTACGGGAGGCAGCAGTAGGGAATCTTCGGCAATGGACGAAAGTCTGACCGAGCAACGCCGCGTGAGTGAAGAAGGTTTTCGGATCGTAAAACTCTGTTGTTAGAGAAGAACAAGGACGTTAGTAACTGAACGTCCCCTGACGGTATCTAACCAGAAAGCCACGGCTAACTACGTGCCAGCAGCCGCGGTAATACGTAGGTGGCAAGCGTTGTCCGGATTTATTGGGCGTAAAGCGAGCG
+
GGGGGGGGGGGGGGGGGGGGGGGGGGGGGGGGGGGGGGGGGGGGGGGGGGGGGGGGGGGGGGGGGGGGGEGFGGGGGGGGGGGGGGGGGGGGGGGGGGGGGGGGGGGGGGGGGGGGGGAEGGGFFGGGGGGGGGGGFGGFGGGGGGGGGGGGGGGGGGGGGGFGFGGGGGGGGGGGGGGFGGGGGGGGCEGGGGGGGGGGGGGEGGGGGGGGGGEGGGFEEEGDCGGGGGGFDGGGGGGGGGGC
@M03364:276:000000000-BLYN8:1:1101:19743:11511 1:N:0:1
ACTCCTACGGGAGGCAGCAGTGGGGAATATTGCACAATGGGCGCAAGCCTGATGCAGCCATGCCGCGTGTATGAAGAAGGCCTTCGGGTTGTAAAGTACTTTCAGCGAGGAGGAAGGCGTTGTGGTTAATAACCGCAGCGATTGACGTTACTCGCAGAAGAAGCACCGGCTAACTCCGTGCCAGCAGCCGCGGTAATACGGAGGGTGCAAGCGTTAATCGGAATTACTGGGCGTAAAGCGCACG
+
GGGGGGFGGGGGEGGGGG-FGGGGGEGGGGGGGGGFGGGGGGGGGGGGGGGGGGGGGGCFEGGGGGGGGEGFFGFGGCGEEGFGGGGEFGGGFGEFGGGGGGGFGGG7FGGGGGGGGGGGGGGCFAF<<FFFGFEGGGGGG8BE,=><FE<FACGFGGFGGGGGGG7:>FECFFGGGGGGGG@8C8CE71:=CB8CGCCGGEGGGGGGGFCE8CE5CC<CEEEDFCFGGF5C<7=EFFGGDD3)
@M03364:276:000000000-BLYN8:1:1101:11295:11515 1:N:0:1
ACTCCTACGGGAGGCAGCAGTGGGGAATATTGCACAATGGGCGCAAGCCTGATGCAGCCATGCCGCGTGTATGAAGAAGGCCTTCGGGTTGTAAAGTACTTTCAGCGAGGAGGAAGGCGTTGTGGTTAATAACCGCAACGATTGACGTTACTCGCAGAAGAAGCACCGGCTAACTCCGTGCCAGCAGCCGCGGTAATACGGAGGGTGCAAGCGTTAATCGGAATTACTGGGCGTAAAGCGCACG
+
GGGGGGGGGGGGGGGGGGGGGGGGGGGGGGGGGGGGGGGGGGGGGGGGGGGGGGGGGGGGGGGGGGGGGGGGGGGGGGGGGGGGGGGGGGGGGGGGGGGGGGCFGGGGGGGGGGGGGGGCGGGGGFFGFGGGFFGDGGGGG7FGFGGFGGGGGGGGGGGGGGGGGGGGGGGGGGGGGGGGGGGGGGGGFGGGGGGGFFFGGGGGGGGGGGGGGGGGGGGGEGGGGGGGGGGGG5EEGFGGGGGD
@M03364:276:000000000-BLYN8:1:1101:25372:11517 1:N:0:1
ACTCCTACGGGAGGCAGCAGTAGGGAATCTTCCGCAATGGGCGAAAGCCTGACGGAGCAACGCCGCGTGAGTGATGAAGGTTTTCGGATCGTAAAACTCTGTTATTAGGGAAGAACAAATGTGTAAGTAACTGTGCACATCTTGACGGTACCTAATCAGAAAGCCACGGCTAACTACGTGCCAGCAGCCGCGGTAATACGTAGGTGGCAAGCGTTATCCGGAATTATTGGGCGTAAAGCGCGCG
+
GGGGGGGGGGGGGGGGGGGGGGGGGGGGGGGGGGGGGGGGGGGGGGGGGGGGGGDGGGFGGGGGGGGGGGGGGGGFGGFGAFGGGGGGGGGGGGGGGGFGGGGGGGFGGGFGGGGGGGGFGGGGGGGFGGGGGGGGGGGGGGGGGGGGGGGGGGGGFGFGGGGGGGGGGGGGGGGGGGGGGGGFGGGGGGCEGEGGGGGGBFGGGGGGGGGGGGGCFGGGGGGGGGGGGGGFGGGGGGGGGGGD
@M03364:276:000000000-BLYN8:1:1101:12781:11531 1:N:0:1
ACTCCTACGGGAGGCAGCAGTAGGGAATCTTCGGCAATGGGGGCAACCCTGACCGAGCAACGCCGCGTGAGTGAAGAAGGTTTTCGGATCGTAAAACTCTGTTGTTAGAGAAGAACGTTAAGTAGAGTGGAAAGTTACTTAAGTGACGGTATCTAACCAGAAAGCCACGGCTAACTACGTGCCAGCAGCCGCGGTAATACGTAGGTGGCAAGCGTTGTCCGGATTTATTGGGCGTAAAGCGAGC
+
GGGGGGGGGGGGGGGGGGGGGGGGGGGGGGGGGGGGGGGGGGGGGGGGGGGGGGGGGGGGGGGGGGGFEGGGGGGGGGGGGGGGGGGGGGGGGFCGGGGFGGGGGGGGGGGGGGGGGGGGGGGGGGGGGGGGGGGGGGGGGGFGGGGGGGGGGGGGGGGGGGGGGGGGGGGGGGGGFFEGGGGGGGGGGGGDGGEGGGGGGGGGGGGGGGGGGGEGGGGGGG85CGGGGGGGGDGCGGFCCDD3
@M03364:276:000000000-BLYN8:1:1101:21838:11580 1:N:0:1
ACTCCTACGGGAGGCAGCAGTAGGGAATCTTCGGCAATGGACGAAAGTCTGACCGAGCAACGCCGCGTGAGTGAAGAAGGTTTTCGGATCGTAAAACTCTGTTGTTAGAGAAGAACAAGTACGTTAGTAACTGAACGTCCCCTGACGGTATCTAACCAGAAAGCCACGGCTAACTACGTGCCAGCAGCCGCGGTAATACGTAGGTGGCAAGCGTTGTCCGGATTTATTGGGCGTAAAGCGAGCG
+
GGGGGGGGGGG@GGDGGGGGGGGGGGGGGGGGGEGGGGGGGGGGGGGGFGGGGGGGGGGGGGGGGGG@FEGFGGGGGCFGGFFGGGGGGGGGGGGFGGGGFGGGGEFFFGGGGGGGGGF,E<FFGGGGGGGGGFGFGFFDGGGFGGGEGGGGGGGGGGG7FFGGCFGGGGGGGGC?FGGGGGGGGGGGGGGGGGGGGFGGE9;;FGGGGGGGGEGCEGGGGD*:CFGC7C*:DGGG3CGDD<D5
@M03364:276:000000000-BLYN8:1:1101:13948:11605 1:N:0:1
ACTCCTACGGGAGGCAGCAGTGGGGAATATTGCACAATGGGCGCAAGCCTGATGCAGCCATGCCGCGTGTATGAAGAAGGCCTTCGGGTTGTAAAGTACTTTCAGCGAGGAGGAAGGCATTAAGGTTAATAACCTTGGTGATTGACGTTACTCGCAGAAGAAGCACCGGCTAACTCCGTGCCAGCAGCCGCGGTAATACGGAGGGTGCAAGCGTTAATCGGAATTACTGGGCGTAAAGCGCACG
+
GGGGGGGGGGGGGGGGGGGGGGGGGGGGGGGGGGGGGGGGGGGGGDGGGGGFGGGGGGGGGGGGGGGGGGGGGGGGGGGGFGGGGGGGGGGGGGGGGGGGGGGGGGGGGEGGGGGGFGGGGGGGGGGFGGGGGFDFGGGGGGGGGGGGGGGGFGGGGGGGGGGGGGGGGGGDFGAFGGF7FFGGGGGG@EGGECC8FGGGGGGGGGGGF??EEGEEGGGCCEGGGGGGGGGFGGGECCFDGGG<
@M03364:276:000000000-BLYN8:1:1101:23823:11609 1:N:0:1
ACTCCTACGGGAGGCAGCAGTAGGGAATCTTCCGCAATGGGCGAAAGCCTGACGGAGCAACGCCGCGTGAGTGATGAAGGTTTTCGGATCGTAAAACTCTGTTATTAGGGAAGAACAAATGTGTAAGTAACTGTGCACATCTTGACGGTACCTAATCAGAAAGCCACGGCTAACTACGTGCCAGCAGCCGCGGTAATACGTAGGTGGCAAGCGTTATCCGGAATTATTGGGCGTAAAGCGCGCG
+
GGGGGGGGGGGGGGGDGGGGGFGGGGGGGGGGGCFEGGGGGGGGGGGGGGGGGGGGGGDGFEGDEGG>FGGGGGFGGGGGGCGGGGGGGGGGGGGGGGGGGGGGFGGGGGGGGEFFGFGFGGGGCFFFFGGGGGGGGGGGGGGGGGGDGFGFGGFCFGGGGGGGFGGGGGGGFGGGGGGGGGGGGGGGGGGGGCCEGGGGGGGGFGGGFGGGGGGDFGGGGDEFGGCGGGGGGGG5C7CDDGGG
@M03364:276:000000000-BLYN8:1:1101:2805:11643 1:N:0:1
ACTCCTACGGGAGGCAGCAGTGGGGAATATTGCACAATGGGCGCAAGCCTGATGCAGCCATGCCGCGTGTATGAAGAAGGCCTTCGGGTTGTAAAGTACTTTCAGCGAGGAGGAAGGCGTTGAGGTTAATAACCGCAGCGATTGACGGTACTCGCAGAAGAAGCACCGGCTAACTCCGTGCCAGCAGCCGCGTTAATACGGAGGGTGCAAGCGTTAATCGGAATTACTGGGCGTAAAGCGCACG
+
GGGGGGGGGGGGGGEGGGGGGGGGGGGGGGGGGGGGGGGGGGEGGGG7FFGGGGGGG@DFGGGGGGGEFCFFGGGGGGGGFEF8FGGGGDGGGGGGGGDG9FGEG9C@FGGGGGGGGGG=:FGGCDDADFGF<<F7FE7>:=<D<FG+@F+,@F7:CCFGFGGGGCFGG*>CF7>B:EGGGEC<CCGG7BCE1=*8;CC>EDE*?>E5<C<=8:8?F+AGCEGGECCFG?FFDDECDCFDDG55
@M03364:276:000000000-BLYN8:1:1101:18533:11656 1:N:0:1
ACTCCTACGGGAGGCAGCAGTGGGGAATATTGCACAATGGGCGCAAGCCTGATGCAGCCATGCCGCGTGTATGAAGAAGGCCTTCGGGTTGTAAAGTACTTTCAGCGAGGAGGAAGGCATTAAGGTTAATAACCTTAGTGATTGACGTTACTCGCAGAAGAAGCACCGGCTAACTCCGTGCCAGCAGCCGCGGTAATACGGAGGGTGCAAGCGTTAATCGGAATTACTGGGCGTAAAGCGCACG
+
GGGGGGGGGGGGGGGGGGGGGGGGGGGGGGGGGGGGGFFGGGGGGGGGGGGGGGGGGGGGGGGGGGGGGGGGGGGGGGGGGGGGGGGGGGGGGGGGGGGGGGGGGGG7FGGGGGGGGGGGGGGGGGGGGGGGGGFGGGGCGGGGGGGGGGGGGGGGGGGGGGGGGGGGGGGGGGGGGGGGGGGGGGGGGGGGGGGGGGGGGGGGGGGGGGGGGGGGGGGGGGDGGGGGEGFGGGGGGGGGGGGD
@M03364:276:000000000-BLYN8:1:1101:12954:11664 1:N:0:1
ACTCCTACGGGAGGCAGCAGTGGGGAATATTGCACAATGGGCGCAAGCCTGATGCAGCCATGCCGCGTGTATGAAGAAGGCCTTCGGGTTGTAAAGTACTTTCAGCGAGGAGGAAGGTGTTGTGGTTAATAACCGCAGCAATTGACGTTACTCGCAGAAGAAGCACCGGCTAACTCCGTGCCAGCAGCCGCGGTAATACGGAGGGTGCAAGCGTTAATCGGAATTACTGGGCGTAAAGCGCACG
+
GGGGGGGGGGGEFGGGGGGGGGGGGGGGGGGFGGGGGGG?FGGGGGEGGGGGFGGGGGGGGGGGGGGGGFFFGGGGGGGGFGGGFGGGG7CFGFCGBFGGGFGGGFGEGGGGEFGGC=FFEGGCGGFCGGGGGFGCCDFGGGGGGGGGGGGGGF:CEGFCFGGGGGGGGGGGFGGG7EGCFGGGFGGGGGGGGGE7FCC>EGGGGGGGGFC5EEEEGFFFCCC*+0<EGDCGCD>C5>FGGGD7
@M03364:276:000000000-BLYN8:1:1101:6337:11670 1:N:0:1
ACTCCTACGGGAGGCAGCAGTAGGGAATCTTCGGCAATGGGGGCAACCCTGACCGAGCAACGCCGCGTGAGTGAAGAAGGTTTTCGGATCGTAAAACTCTGTTGTTAGAGAAGAACGTTAAGTAGAGTGGAAAATTACTTAAGTGACGGTATCTAACCAGAAAGGGACGGCTAACTACGTGCCAGCAGCCGCGGTAATACGTAGGTCCCAAGCGTTGTCCGGATTTATTGGGCGTAAAGCGAGG
+
FGGGGGGGGGGGGGGGGGGGGCFGGGGGGGGGGEGGGGGGGGGGGGGGGFGGFFEGGGDGGGDGGGGGGGGGGGGGFFGGGGGFGFGGGGGGGGGGGGGGGGGGGGGGGGGGDGGGGGGGGGCF<<?FF7<FB>FFF<@AD9FFFFGGGGGGGGFFGFFFCGFFF*>FECFGGGGGG?FFCF@EFGFGGDE5CEE7C?CBFE987?BFGGGGGGE==CCE5822:?CC?EFF*)22>FGFDCD)
@M03364:276:000000000-BLYN8:1:1101:25381:11699 1:N:0:1
ACTCCTACGGGAGGCAGCAGTAGGGAATCTTCGGCAATGGGGGCAACCCTGACCGAGCAACGCCGCGTGAGTGAAGAAGGTTTTCGGATCGTAAAACTCTGTTGTTAGAGAAGAACGTTAAGTAGAGTGGAAAGTTACTTAAGTGACGGTATCTAACCAGAAAGGGACGGCTAACTACGTGCCAGCAGCCGCGGTAATCCGTAGGTCCCAAGCGTTGTCCGGATTTATTGGGCGTAAAGCGAGC
+
GGGGGGFGGFGGGGGGGGGGGGGGGGGGGGGFCCFEGGGGGGGGGFFCFGGGCCEEGGEGGGGGGGGGF=EFFGGGGGGG<FGGGGGGGDGFGCFEFGGGFFGGF<AFAFCGGGGGGCGFFGCAFDGGFDDDAFCDFGGFG99FCFGGDFGGFFAF<,@CFGGGGGFEFCEDDFGFGF@GFG7CFGFGG>EGGGCCGG+<888EGF9F5E8C8CED5ACFE88*;+:<CG6=77:7C5FGGD77
@M03364:276:000000000-BLYN8:1:1101:23187:11710 1:N:0:1
ACTCCTACGGGAGGCAGCAGTGGGGAATATTGCACAATGGGCGCAAGCCTGATGCAGCCATGCCGCGTGTATGAAGAAGGCCTTCGGGTTGTAAAGTACTTTCAGCGAGGAGGAAGGCATTAAGGTTAATAACCTTAGTGATTGACGTTACTCGCAGAAGAAGCACCGGCTAACTCCGTGCCAGCAGCCGCGGTAATACGGAGGGTGCAAGCGTTAATCGGAATTACTGGGCGTAAAGCGCACG
+
GGGGGGGGGGGGGGGGGGGGGGGGGGGGGGGGGGGFGGGGGGGGGGGGGGGGGGGGGGGGGGGGGGGGGGGGGGGGCGGGGGGGGGGGGGGGGGGGGGFGGGFGGGGGGCGGGGGGGGGGGGGGGGGGGGGGGFEGGGDGFGGGGGGGGGGGGGGGGDFGFGGGG@BCGFGGGGGGGGGGGGGGGGGGGGGGGGGGGGGGD8CE8EGGGGG5CEGGGGGGGGGGGGGG7EGC5CGCFGFGGGG5
@M03364:276:000000000-BLYN8:1:1101:8215:11712 1:N:0:1
ACTCCTACGGGAGGCAGCAGTAGGGAATCTTCGGCAATGGGGGCAACCCTGACCGAGCAACGCCGCGTGAGTGAAGAAGGTTTTCGGATCGTAAAACTCTGTTGTTAGAGAAGAACGTTAAGTAGAGTGGAAAGTTACTTAAGTGACGGTATCTAACCAGAAAGGGACGGCTAACTACGTGCCAGCAGCCGCGGTAATACGTAGGTCCCAAGCGTTGTCCGGATTTATTGGGCGTAAAGCGAGC
+
GGGGGGGGGGGGGGGGGGGGGGGGGGGGGGGGGGGGGGGGGGGGGGGGGGGGGGGGGGGGGGGGGGGGGGGGGGGGGGGGGGGGGGGGGGGGDFGFGGGGGGGGGGGG?EFGGGGGGDFF@EFFGGGGGGFGGGGGFFF99DFGGGGGGGGGGGGFF7FCGGGGGGGGGGGGGGGGGGGGGGFFGGGGGGEBCGEEGGFGGGGGGGGGG+=EGGGD=EGGGGGGGGFGCFGGGDGCDFFC<CD7
@M03364:276:000000000-BLYN8:1:1101:26050:11775 1:N:0:1
ACTCCTACGGGAGGCAGCAGTAGGGAATCTTCGGCAATGGGGGCAACCCTGACCGAGCAACGCCGCGTGAGTGAAGAAGGTTTTCGGAACGTAAAACTCTGTTGTTAGAGAAGAACGTTAAGTAGAGTGGAAAGTTACTTAAGTGACGGTATCTAACCAGAAAGGGACGGCTAACTACGTGCCAGCAGCCGCGGTAATACGTAGGTCGCAAGCGTTGCCCGGATTTATTGGGCGTAAAGCGAGC
+
GGGGGGGGGGGGGGGGGGGGGAFGGFFGDFGFFDGGGGGFGGGGGGGGDGGGGG:FGC:FGGGGGGGGGGGEFGGGGGGG,EFDFGF7+@CFGGGGGGGGEGGGFCBFDFGGGGG<F@EGFF@<<99DFCB3C=FFD,,CDDF9=3@FEGGDCFGCGCEGG@G,D5,@CF:F7FCFGFGC78CFFCC@C5C8CE>E5BCFF::CG29*3CC=ACCEE*+3CEE5E+<9<FG5/9*:**;7)/7)
@M03364:276:000000000-BLYN8:1:1101:24839:11776 1:N:0:1
ACTCCTACGGGAGGCAGCAGTAGGGAATCTTCGGCAATGGGGGCAACCCTGACCGAGCAACGCCGCGTGAGTGAAGAAGGTTTTCGGATCGTAAAACTCTGTTGTTAGAGAAGAACGTTAAGTAGAGTGGAAAGTTACTTAAGTGACGGTATCTAACCAGAAAGGGACGGCTAACTACGTGCCAGCAGCCGCGGTAATACGTAGGTCCCAAGCGTTGTCCGGATTTATTGGGCGTAAAGCGAGG
+
GGGGGGGGGGGGGGGGGGGGGGGGGGGGGGGGGGGGGGGGGGGGGGGGGGGGGGGGGGGGGGGGGGGGGGGFGGGGGGGGFFGGGGGDGGGGGGGGGGGGGGGGFGFF9EEFGGGGGFGGFFFGGDC@?FFFGGGGGGGGGFGGGGFEGGGGFGGG9BFGGGGGFCGGGGGGGGGGGGG7FFFGFCFGGGGGGGGGGGGGGGGGGGCFGGCC5CEE==CGGG*=?ECGFGGGFGE=D3:7C3<)
@M03364:276:000000000-BLYN8:1:1101:29065:11794 1:N:0:1
ACTCCTACGGGAGGCAGCAGTGGGGAATATTGCACAATGGGCGCAAGCCTGATGCAGCCATGCCGCGTGTATGAAGAAGGCCTTCGGGTTGTAAAGTACTTTCAGCGGGGAGGAAGGTGATGAACTTAATACGTTCATCAATTGACGTTACCCGCAGAAGAAGCACCGGCTAATTCCGTGCCAGCAGCCGCGGTAATACGGAGGGTGCAAGCGTTAATCGGAATTACTGGGCGTAAAGCGCACG
+
FFCFFFAEG7:FCFEEGGCEGGGGGGGGGGF9EGC9FFGGGGGGGGDC<DGGGCFGGFGFGGFGCEGG7BFGEGFFGGGGGGGFGCGGFGGGGFGGGGGG<C<,,<>FGGDGEFCGDGFCCFEBADFD=9FG7FC<FDAFFG9<BF78@<CFCBGGGEGGGGGGGFGGGGEE,,69CFFFE*6BEFF8EGE5CGCEGCEFEGGG5*15C<CFGGGGF7CFGGEE+:<EDGFC)7***27CC3D9
@M03364:276:000000000-BLYN8:1:1101:26306:11798 1:N:0:1
ACTCCTACGGGAGGCAGCAGTGGGGAATTTTGGACAATGGGGGCAACCCTGATCCAGCCATGCCGCGTGTCTGAAGAAGGCCTTCGGGTTGTAAAGGACTTTTGTCAGGGAAGAAAAGGTCATGGTTAATAGCTATGGCTGATGACGGTACCTGAAGAATAAGCACCGGCTAACTACGTGCCAGCAGCCGCGGTAATACGTAGGGTGCGAGCGTTAATCGGAATTACTGGGCGTAAAGCGGGCG
+
@FGEFGGGGDG;FEEGGGFGFFEFEEEGFGGGGFGGGGG8FEGGEGGFGCGGGFFFCGGGGFEGEGGEEEGGGGGGCGFGFFCECFFCBEGGG9FGG@D?FFGGEFGGGGBFFGGGGGG,<8,CEFFDFGFFFGGGEGGGCGF?<DGCFD>FFFFCGFFGG9F,@<7F7FCEFGGE<:FGFEBD@BFFDE5C5*:*,C;E:CCGGECEEDG5?8CE=?+=*CCFGGFFEDFCDDCEF*C5DDGC
@M03364:276:000000000-BLYN8:1:1101:4756:11803 1:N:0:1
ACTCCTACGGGAGGCAGCAGTGGGGAATATTGCACAATGGGCGCAAGCCTGATGCAGCCATGCCGCGTGTATGAAGAAGGCCTTCGGGTTGTAAAGTACTTTCAGCGAGGAGGAAGGTGTTGTGGTTAATAACCACAGCAATTGACGTTACTCGCAGAAGAAGCACCGGCTAACTCCGTGCCAGCAGCCGCGGTAATACGGAGGGTGCAAGCGTTAATCGGAATTACTGGGCGTAAAGCGCACG
+
GGGGGGGGGGGGGGGGGGGGGGGGGGGGGGGCFGGGGGGGGGGGGGGFGGGGGDFFGGGGGGGGGGGGGEGGGGGGGGGGGGGFDFEFGGGGGFGFFFGGGGFGGFGGGGGGGGGGGGGFG=FEG<FEGGGGFFEFGGGGGGGGFCGGGGGFFGGGEGGGGGGFGGFGGGGG7:;?FCFFGFGGGGGGGGDGDGCCCEFGDCGDCEGGGGGFGGGGGGGG5ECGGGGFFGGGGGGDGGGGCCD5
@M03364:276:000000000-BLYN8:1:1101:21158:11819 1:N:0:1
ACTCCTACGGGAGGCAGCAGTGGGGAATATTGCACAATGGGCGCAAGCCTGATGCAGCCATGCCGCGTGTATGAAGAAGGCCTTCGGGTTGTAAAGTACTTTCAGCGAGGAGGAAGGCGTTGTGGTTAATAACCGCAGCGATTGACGTTACTCGCAGAAGAAGCACCGGCTAACTCCGTGCCAGCAGCCGCGGTAATACGGAGGGTGCAAGCGTTAATCGGAATTACTGGGCGTAAAGCGCACG
+
GGGGGGGGGGGGGGGGGGGGGGGGGGCFGGGGGGGGGGGGGGGGGGGGGGGGGGGGGGGGGGGFGCCCGBEGFGGGGCFGGGGDGGGGGGGGGGGGGGGGGGGGGGGGGGGGGDGGGGGEEGGGGFFGFGGFGFGGEGCCEDFFGGGGGGGFFGGDCFGGGGFGGGGGGGGGGGGGGGGGGGGGGFGFGGGEEG>EGGGGGGGGGCEC?GGGCCCEFGGGGGGGGGGGGCFFCDEEGGGGDDGD
@M03364:276:000000000-BLYN8:1:1101:23788:11832 1:N:0:1
ACTCCTACGGGAGGCAGCAGTGGGGAATATTGCACAATGGGCGCAAGCCTGATGCAGCCATGCCGCGTGTATGAAGAAGGCCTTCGGGTTGTAAAGTACTTTCAGCGAGGAGGAAGGCATTAAGGTTAATAACCTTAGTGATTGACGTTACTCGCAGAAGAAGCACCGGCTAACTCCGTGCCAGCAGCCGCGGTAATACGGAGGGTGCAAGCGTTAATCGGAATTACTGGGCGTAAAGCGCACG
+
GGGGGGGGGGGGGGGGGGGGGGGGGGGGGGGGGGGGGGCGGGGGGGGGGAFCFGGGGGGGGGGGGGGGGGGGGGGGGGGGGGGGGGGGFGGGGGGGGGGGGGGGGGGDGGGGGGGGGGGGGGGGGGGGGGGGGGGGGGFGGGGGGGGGGGGGGGGGGEGGGGGGGGFGGGGGGGGGGGGGDGGGGGGGGGGGGGGCEGGGCEEGGGGGGGGGGGGGCFGFEGGGGGDCGGGGGGGGGGCD:DG<
@M03364:276:000000000-BLYN8:1:1101:12665:11838 1:N:0:1
ACTCCTACGGGAGGCAGCAGTGGGGAATATTGCACAATGGGCGCAAGCCTGATGCAGCCATGCCGCGTGTATGAAGAAGGCCTTCGGGTTGTAAAGTACTTTCAGCGAGGAGGAAGGCATCAAGGTTAATAACCTTGGTGATTGACGTTACTCGCAGAAGAAGCACCGGCTAACTCCGTGCCAGCAGCCGCGGTAATACGGAGGGTGCAAGCGTTAATCGGAATTACTGGGCGTAAAGCGCACG
+
GGGGGGGGGGGGGGGGGGGGGGGGGGGGGGGGGGGGGGGGGGGGGGGGGGGGGGGGGGGGGGGGGGGGGGGGGGGGGGGGGGGGGGGGGGGGGGGGGGGGGGGGGGGGGGGGGGGGGGGGGGGGGGGGGGGGGGGGGGGGGGGGGGGGGGGGGGGGGGGGGGGGGGGGGGGGGGGGGGGGGGGGGGGGGGGGGGGGGGGGGDGGGGGGGGGGGDGGGGGGGGDGGGGGGGGGGDGGGGGGGGGC
@M03364:276:000000000-BLYN8:1:1101:21722:11839 1:N:0:1
ACTCCTACGGGAGGCAGCAGTGGGGAATATTGCACAATGGGCGCAAGCCTGATGCAGCCATGCCGCGTGTATGAAGAAGGCCTTCGGGTTGTAAAGTACTTTCAGCGGGGAGGAAGGGAGTAAAGTTAATACCTTTGCTCATTGACGTTACCCGCAGAAGAAGCACCGGCTAACTCCGTGCCAGCAGCCGCGGTAATACAGAGGGTGCGAGCGTTAATCGGATTTACTGGGCGTAAAGCGTGCG
+
GGFGGGGGGGGGGGGGGGGGGGGGGGGGGGGGGGGGFGGGGGGGGGCCGGGGEFGGGGGFGGG@CGEGGFGGGGGGGGGGGGGGGGGGFGFGGGGGGGGGGGFCGFGGGEGGGGGGGGGGGGGGGGGGGGGGFGGGFGGGGFFGGGGGGGCAFGGGGGGGGGGGGGCB*FEFGG?FGGFGGFGCGGGGFEBEEEGGFC?ECCEGGDGGGGGGGGGGGGGGGGCEFFGGGGGGGGGGGGGGGGGD
@M03364:276:000000000-BLYN8:1:1101:20440:11849 1:N:0:1
ACTCCTACGGGAGGCAGCAGTGGGGAATATTGCACAATGGGCGCAAGCCTGATGCAGCCATGCCGCGTGTATGAAGAAGGCCTTCGGGTTGTAAAGTACTTTCAGCGAGGAGGAAGGCATTAAGGTTAATAACCTTAGTGATTGACGTTACTCGCAGAAGAAGCACCGGCTAACTCCGTGCCAGCAGCCGCGGTAATACGGAGGGTGCAAGCGTTAATCGGAATTACTGGGCGTAAAGCGCAAC
+
EFGGGEFFGGGGGGGGGGGFGCFCBBFE@CE<FFCFGFAE8CE>C@:CFFFGFFEFFFEFGCE@ECFBEC=AFEFD9FFGGDEF9DEDGGGGGFE<FGGFAF<FF9>C:+@FDDGFFGFECGG<FEFFFFF<F,BF<9FGG9FGA,=@=F+@C::::>F>FFFG?@,+@CF*@<93@><F>FFCCD>C7E5C*14C9<<FG>EGDBE55<C*;3=C5<C:EG8:8+CCG6CFCCEEF>F)9D))
@M03364:276:000000000-BLYN8:1:1101:8761:11857 1:N:0:1
ACTCCTACGGGAGGCAGCAGTGGGGAATATTGCACAATGGGCGCAAGCCTGATGCAGCGACGCCGCGTGGGGGATGACGGCCTTCGGGTTGTAAACCCCTTTCGGCAGGGACGAAGCTTTTGTGACGGTACCTGCATAAGGAGCACCGGCTAACTACGTGCCAGCAGCCGCGGTAATACGTAGGGTGCGAGCGTTGTCCGGAATTACTGGGCGTAAAGAGCTCGTAGGTGGTTTGTCGCGTCGT
+
GGGGGGGGGGGGGGGGGGGGFFGGGGGGGGGGGGGGGGGGGGGGGGGGGGGGGGGGGGGGGGGGGGGGGGGGGGGGGAEEEGGGGGGGGGGGGGGGGGGGGGGGCGGGGGGFGGGGGGGGGGGGGGGGGGCFFGGGGGGGGGGGGGGGGGGGGF@FFEGGGGGFGGFFGGGGGGGGGF7CEGGDGFGGGCEEGGGGGGGEGGGGGGGGGGGGGGGECECFGG?:?GGGEFF:<DGGFGFD<39)
@M03364:276:000000000-BLYN8:1:1101:18565:11871 1:N:0:1
ACTCCTACGGGAGGCAGCAGTGGGGAATATTGCACAATGGGCGCAAGCCTGATGCAGCCATGCCGCGTGTGTGAAGAAGGCCTTCGGGTTGTAAAGCACTTTCAGCGAGGAGGAAGGTGGTGAACTTAATACGTTCATCAATTGACGTTACTCGCAGAAGAAGCACCGGCTAACTCCGTGCCAGCAGCCGCGGTAATACGGAGGGTGCAAGCGTTAATCGGAATTACTGGGCGTAAAGCGCACG
+
GGGGGGGGGGGGGGGGGGGGGGGGGGGGGGGGGGGGGGGGGGGGGGGGGGGGGGGGGGGGGGGGGGGGGGGGGGGGGGGGGGGGGGGGGGGGGGGGGGGGGGGGGGGGGGGGGGGGGGGGGGGGGGGGGGGGGGGGGGGGGGGGGGGGGGGGGGGGGGGGGFGGGFGGGGGGGGGGGGGGGGGGGGGGGGGGGGGGGGGGGGGGGGGGFFGGGGGCGGGGGGGGGGGGGGGGDGGGGGGGGGG:
@M03364:276:000000000-BLYN8:1:1101:28268:11885 1:N:0:1
ACTCCTACGGGAGGCAGCAGTGGGGAATATTGCACAATGGGCGCAAGCCTGATGCAGCCATGCCGCGTGTATGAAGAAGGCCTTCGGGTTGTAAAGTACTTTCAGCGGGGAGGAAGGTGATAAAGCGAATACCTTTATCAATTGACGTTACCCGCAGAAGAAGCACCGGCTAACTCCGTGCCAGCAGCCGCGGTAATACGGAGGGTGCAAGCGTTAATCGGAATTACTGGGCGTAAAGCGCACG
+
GGGGGG9C;@FEGGG7FG<FGCGGG7FFFGF9FCFFGGFEFEEFGGGGGGFGFGGDGFACCFD,+@FCCFFFFF9FFGGGFGCCFGEEGFFG9@,B@?EE,CB9E9FEGDCGGBDFEAFEGCFFCFC>ECFA8,C<FDCFFFFDCFF:<CC<FCFGDC7><FGGGCFFGCF@:C=C,;FGE:CCFEFGGGGGGGGDF9CF55CEG8CEFGG5*;EG5CFFEGCEG79<FE5=7):=CFGGC<))
@M03364:276:000000000-BLYN8:1:1101:8429:11899 1:N:0:1
ACTCCTACGGGAGGCAGCAGTAGGGAATCTTCGGCAATGGGGGCAACCCTGACCGAGCAACGCCGCGTGAGTGAAGAAGGTTTTCGGATCGTAAAACTCTGTTGTTAGAGAAGAACGTTAAGTAGAGTGGAAAGTTACTTAAGTGACGGTATCTAACCAGAAAGGGACGGCTAACTACGTGCCAGCAGCCGCGGTAATACGTAGGTCCCAAGCGTTGTCCGGATTTATTGGGCGTAAAGCGAGG
+
GGGGGGGGGGGGGGGGGGGGGGGGGGGGGGGGGGGGGGGGGGGGGGGGGGGGGGGGGGGGGGGGGGGGGGGGGGGGGGGGGGGFFGGGGGGGGGGGGGGGGGGGGGGGGGGGGGGGGGGGGGGGGGGGGFEGGGGFDDGGGFFGGGGGGGGGGGGGGG?FFDFGFGGGGGGGGGDGGFGGFFFGGGGGGGGGGEEGEC?BFGGF>BFGGGGGGGEGEGFGGGECEGGGGFG5DDGGGGGFGGG)
@M03364:276:000000000-BLYN8:1:1101:8372:11905 1:N:0:1
ACTCCTACGGGAGGCAGCAGTGGGGAATATTGCACAATGGGCGCAAGCCTGATGCAGCCATGCCGCGTGTATGAAGAAGGCCTTCGGGTTGTAAAGTACTTTCAGCGGGGAGGAAGGGAGTAAAGTTAATACCTTTGCTCATTGACGTTACCCGCAGAAGAAGCACCGGCTAACTCCGTGCCAGCAGCCGCGGTAATACGGAGGGTGCAAGCGTTAATCGGAATTACTGGGCGTAAAGCGCACG
+
GGGGGGGGGGGGGGGGGGGGGGGGGGGGGGGGGGGGGGGGGGGGGGGGGGGGGGGGGGGFFFGGGGGFGGGGGGFFDGGGGGGGGGGGGGGGGGGGGGGGGGGGGGGGGGGGGGGGGGGCFGGGGGGGGGGGGGGGGGGGGGG,FAFGFGGGGGGGGGGGGGGGGGGGGGGDGGGGCCFGGGGGGGGGGGGGGGGGGGGGGGGGDGGGGFGGGGGGGGGGGGGFGF+:E6CCGGDGGFFGC<DD
@M03364:276:000000000-BLYN8:1:1101:4742:11913 1:N:0:1
ACTCCTACGGGAGGCAGCAGTAGGGAATCTTCCGCAATGGGCGAAAGCCTGACGGAGCAACGCCGCGGGAGTGATGAAGGTTTTCGGATCGTAAAACTTTGTTATTAGGGAAGAACAAATGTGTAAGTAACTGTGCACATCTTGACGGTACCTAATCAGAAAGCCACGGCTAACTACGTGCCAGCAGCCGCGGTAATACGTAGGTGGCAAGCGTTATCCGGAATTATTGGGCGTAAAGCGCGCG
+
GGGGGG@ECGDEGGGGGDFGFCFFDGGG@FFGFFGECFGGECF@FGGCFGG<EF:@:E<FFGGGEGG+>8@FFFCEE9F,EF,AF4FFGDGGG,DFGF,EEAEFGBE?<FFFGFBBFG<DFD9=<@FC3@=DFFCB<CD<EEGGFGGCCCGDCBDG9CAFFGFCFC33C<FFFGE@:>FGFFCFGGCFGGGGGEC*?EFFFG>EGC5EFCCGG5CGCCCEGC8CA:<@FFGG<>E55:>DGDDD
@M03364:276:000000000-BLYN8:1:1101:16129:11950 1:N:0:1
ACTCCTACGGGAGGCAGCAGTAGGGAATCTTCGGCAATGGGGGCAACCCTGACCGAGCAACGCCGCGTGAGTGAAGAAGGTTTTCGGATCGTAAAACTCTGTTGTTAGAGAAGAACAAGGACGTTAGTAACTGAACGTCCCCTGACGGTATCTAACCAGAAAGCCACGGCTAACTACGTGCCAGCAGCCGCGGTAATACGTAGGTGGCAAGCGTTGTCCGGATTTATTGGGCGTAAAGCGAGCG
+
FGF@,;CC;F@@@:FCCFGEFEE<CF<EDF@F<CB@:@CCFGGGGGGGGGGFGGGGGGCE<FGGGEFFD:CCFGFFGGGD4,B=EFGFFGEFFFFFGFEF<FEEFGADCEFGGFFDGE8<<=CGG8FFGFGGGFFGGGF7BEGGGGGCGGFFGGGG7DFGGGGGFGGGGGGGGGGGGGFFGGGGGFFGGGGGDGGGF928CFGGGGGGGGGGGEGGGGGGGEEE+CFD?E5CC)>ECFGGGGDC
@M03364:276:000000000-BLYN8:1:1101:17233:11954 1:N:0:1
ACTCCTACGGGAGGCAGCAGTAGGGAATCTTCCGCAATGGGCGAAAGCCTGACGGAGCAACGCCGCGTGAGTGATGAAGGTTTTCGGATCGTAAAACTCTGTTATTAGGGAAGAACAAATGTGTAAGTAACTGTGCACATCTTGACGGTACCTAATCAGAAAGCCACGGCTAACTACGTGCCAGCAGCCGCGGTAATACGTAGGTGGCAAGCGTTATCCGGAATTATTGGGCGTAAAGCGCGCG
+
GGGGGGGGGGGGGGGGGGGGGGGGGGGGFGGGGGGGGGGGGGGGGGGGGGGGGGGGGGGGGGGGGGGGGGGGGGGGGGGGGGGGGGGGGGGGGGGGFGGGGFGGGGGGGGGGGGGGGGGGGGGGGGGGGGGGGGGFGGFBEGGGGGGGGG@FGGGGGGGDFGDGF7:+@FEGGGGGGGGGGGFGGGGGGGGGGDGGGGGGGGGGGGFDCGGGGGG=5@EGG8CGGDCCCGGFGGGGGGGGGGGG
@M03364:276:000000000-BLYN8:1:1101:20688:11991 1:N:0:1
ACTCCTACGGGAGGCAGCAGTAGGGAATCTTCGGCAATGGACGAAAGTCTGACCGAGCAACGCCGCGTGAGTGAAGAAGGTTTTCGGATCGTAAAACTCTGTTGTTAGAGAAGAACAAGGACGTTAGTAACTGAACGTCCCCTGACGGTATCTAACCAGAAAGCCACGGCTAACTACGTGCCAGCAGCCGCGGTAATACGTAGGTGGCAAGCGTTGTCCGGATTTATTGGGCGTAAAGCGAGCG
+
GGGGGGGGGGGGGGGGGGGGGGGGGGGGGGGGGGGGGGGGGGGGGGGGGGGGGGGGGGGGGGGGGGGGGGGGGGGGGGGGGGGGGGGGGGGGGGGGGGGGGGGGGGGGGGGGGGGGGGFGGGGGGGGGGGGGGGGGGGGGGGGGGGGGGGGGGGGGGGGGGGGGGGGGGGGGGGGGGGGGGGGGGGGGGGGGGGGGGGGGGGGDGGGGGGGGGGGGGGGGGGGGGGG?FCGGGGGGGGGGGCC<
@M03364:276:000000000-BLYN8:1:1101:2633:11994 1:N:0:1
ACTCCTACGGGAGGCAGCAGTGGGGAATATTGCACAATGGGCGCAAGCCTGATGCAGCCATGCCGCGTGTATGAAGAAGGCCTTCGGGTTGTAAAGTACTTTCAGCGGGGAGGAAGGGAGTAAAGTTAATACCTTTGCTCATTGACGTTACCCGCAGAAGAAGCACCGGCTAACTCCGTGCCAGCAGCCGCGGTAATACGGAGGGTGCAAGCGTTAATCGGAATTACTGGGCGTAAAGCGCACG
+
GGGGGGGGGGGGGGGGGGGGGGGGGGGGGGGGGGGGGGGGGGGGGGGFGGGGGGGGGG?GGGGGGGGGGGGGGGGGGGGGGGGGGGGGGGDGGGGGGGGGGGGGGGGGGGFGGGGGGGGGGGGGGGGGGGGGGGGGGGGGGGGGGGGGGGGGGGGGGGGGGGGCFGGCGGGGGGGGGGGFGFCFGG6CEEGGDGGGGGGGGCECGEDGGGFEGGGCCEGFGGGFGGGGGGGGGDE=FFCGGGGC
@M03364:276:000000000-BLYN8:1:1101:3208:12003 1:N:0:1
ACTCCTACGGGAGGCAGCAGTAGGGAATCTTCGGCAATGGACGAAAGTCTGACCGAGCAACGCCGCGTGAGTGAAGAAGGTTTTCGGATCGTAAAACTCTGTTGTTAGAGAAGAACAAGGACGTTAGTAACTGAACGTCCCCTGACGGTATCTAACCAGAAAGGGACGGCTAACTACGTGCCAGCAGCCGCGGTAATACGTAGGTCCCAAGCGTTGTCCGGATTTATTGGGCGTAAAGCGAGCG
+
GGGGGGGGGGGGGGGGGGGGGFGGGGGGGGGGGGGGGFGGGGGEGGGGGGGGGGGGGGGGGGGGGGGGGGGGGGGGAGGGFGGGDFGGGGGGGFGGGGGGGGGGGGC9FFGGGGGGGGF<EGG>DGFGGGGGGGGDGGFEGGGGGGEGGGGGGGGFGGGGGGGGGGDEGGGGFGGGGGGGGGGGFGGGFGCEGGGDEGGGBCFGGGFGGFGGDGG=EGGGGGG7F7?CCFGGGGCEGFGGCCC)
@M03364:276:000000000-BLYN8:1:1101:20331:12005 1:N:0:1
ACTCCTACGGGAGGCAGCAGTGGGGAATATTGCACAATGGGCGCAAGCCTGATGCAGCCATGCCGCGTGTATGAAGAAGGCCTTCGGGTTGTAAAGTACTTTCAGTCGGGAGGAAGGTGTCAAGGTTAATAACCTTGGCAATTGACGTTACCGACAGAAGAAGCACCGGCTAACTCCGTGCCAGCAGCCGCGGTAATACGGAGGGTGCAAGCGTTAATCGGAATTACTGGGCGTAAAGCGCACG
+
GGGGGGGGGGGGGGGGGGGGGGGGGGGGGGGGGGGGGGGGGGGGGGGGGFGGGGGGGGGGGGGGGGGGGGGGGGGGGGGGGGGGGFGGGGGGGGGGGGGGGGGGGGGGGG@FGCFGGGGGGGGGGGGGGGEGGGGGFGGGGGGGGGGGCGGGGGGGGGGGGGGGGGGGGGGGGGGGGGGGGFFGGGGGGGGGGGGGGGGGGGGGGGGCFGGGGGGGGGGGGGGGGGGGGFGGGGGGGGF<DDG5
@M03364:276:000000000-BLYN8:1:1101:7712:12007 1:N:0:1
ACTCCTACGGGAGGCAGCAGTAGGGAATCTTCGGCAATGGGGGCAACCCTGACCGAGCAACGCCGCGTGAGTGAAGAAGGTTTTCGGATCGTAAAACTCTGTTGTTAGAGAAGAACGTTAAGTAGAGTGGAAAGTTACTTAAGTGACGGTATCTAACCAGAAAGGGACGGCTAACTACGTGCCAGCAGCCGCGGTAATACGTAGGTCCCAAGCGTTGTCCGGATTTATTGGGCGTAAAGCGAGC
+
GGGGGGGGGGGGGGGGDGGGGGGGGGGGGGGGGGGCGGGGD@CGGGGGGGGGGGGDGGGGGGGGGGGGGGGGGGGEGGGGGGGGGGGDGDGGGGGGFGFGFGGGGCFGFGGGGGGGGGGGGGGGGGGFGGGGGFGGF9FGGGGGGGGGGGGGGGGGGGGGGGGFGECGGGGGGGGGGGGGGGGFGGGGGGGGGGEGGGGGGGCCEGGGG7*;CEEEGGGGGGC*;6C?FGFGGGGGDC>FCDD)
@M03364:276:000000000-BLYN8:1:1101:11062:12022 1:N:0:1
ACTCCTACGGGAGGCAGCAGTGGGGAATATTGCACAATGGGCGCAAGCCTGATGCAGCCATGCCGCGTGTATGAAGAAGGCCTTCGGGTTGTAAAGTACTTTCAGCGAGGAGGAAGGCATTAAGGTTAATAACCTTAGTGATTGACGTTACTCGCAGAAGAAGCACCGGCTAACTCCGTGCCAGCAGCCGCGGTAATACGGAGGGTGCAAGCGTTAATCGGAATTACTGGGCGTAAAGCGCACG
+
GGGGGGGGGGGGGGGGGFGGGGGGGGGGGGGGGGGGGGFGGGGGGGGGGGGGGGGGGGGGGGGGGGECGGGGGGGGGGGGGGGGGGGGFGGGGGGGGGGGGGFGGGEFGGGGGGGGGGGGGGFGGGFFGGGGGGGGGFGGGGGGDG7FGFGGGGGDGGGGGGGGGFFGGGGGGGGGGGGGDFFGGGGFGEGDEEGGGGGFG>CCE>>EFGGGGGEGGGGGGGDGGGGGGFGFGGGGFDFGGGGC
@M03364:276:000000000-BLYN8:1:1101:15875:12029 1:N:0:1
ACTCCTACGGGAGGCAGCAGTAGGGAATCTTCGGCAATGGGGGCAACCCTGACCGAGCAACGCCGCGTGAGTGAAGAAGGTTTTCGGATCGTAAAACTCTGTTGTTAGAGAAGAACGTTAAGTAGAGTGGAAAGTTACTTAAGTGACGGTAGCTAACCAGAAAGGGACGGCTAACTACGTGCCAGCAGCCGCGGTAATAGGAAGGTCCTAAGCGTGGTCCGGATTTATTGGGCGTAAGGCGAGG
+
EEGGFFGGGGECGGGG7FGGG<FFCCEFEGF9<FGCEGGFE@F:FDD<@FGGD6@@@+CFGE7+@CG4+8?9F<?<E8FD4<FFF@FGG:BFGGGEG,CF<EAEF,E?CB?FEFGGGGF,D,:?FGG<DF<A=F3,@<F,F=>@<F=<<+@+8@BE,>7>FF7::3>5@**>FFECC;C4<*1226CCF>**3=8:8+;+2+528<+<+310***1:1<6:C;CCF+9CFCG4/2//**2>5))
@M03364:276:000000000-BLYN8:1:1101:3308:12047 1:N:0:1
ACTCCTACGGGAGGCAGCAGTGGGGAATATTGCACAATGGGCGCAAGCCTGATGCAGCCATGCCGCGTGTATGAAGAAGGCCTTCGGGTTGTAAAGTACTTTCAGCGAGGAGGAAGGCATTAAGGTTAATAACCTTAGTGATTGACGTTACTCGCAGAAGAAGCACCGGCTAACTCCGTGCCAGCAGCCGCGGTAATACGGAGGGTGCAAGCGTTAATCGGAATTACTGGGCGTAAAGCGCACG
+
GGGCGGGGGG+FEGGGGDCGGGGGCEGGGFEAFFGGGAECFCFGGGEGGCGGGGGGGGGGGGGGDFEGCFGGGGGGGGGGGCGFGFECFGGGGGGGFFGG<FGGGFEBFDGGG7EFGFCGGDFGGGGGC?FGFCGGGFGGGDGGGC@FG8FGFEGGGGGGFGC7>FCGGGGGGGGGGGGGFGFCGGGGGGGGGGD@FC?FG*:B@BCCFF9E=CGGGGGGGG*C?7EGGGFGGGGGGDFGGGG5
@M03364:276:000000000-BLYN8:1:1101:22938:12073 1:N:0:1
ACTCCTACGGGAGGCAGCAGTAGGGAATCTTCGGCAATGGACGAAAGTCTGACCGAGCAACGCCGCGTGAGTGAAGAAGGTTTTCGGATCGTAAAACTCTGTTGTTAGAGAAGAACAAGGATGAGAGTAACTGTTCATCCCTTGACGGTATCTAACCAGAAAGCCACGGCTAACTACGTGCCAGCAGCCGCGGTAATACGTAGGTGGCAAGCGTTGTCCGGATTTATTGGGCGTAAAGCGAGCG
+
GGGGGGGGGGGGGGGGGGGGGGGGGGGGGGGGGGGGGGGGGGGGGGGGGGGGGGGGGGGGGGGGGGGGGGGGGGGGGGGGGGGGGGGGGGGGGGGGGGGGGGGGGGGGGGGGGGGGGGGFGGGGGGGGGGGGGGGGGGGGGGGGGGGGGGGGGGGGGGGGGGGGGGGGGGGGGGGGGGGFGGGGGGGGGGGGGGGGGGGGGGGGGGGGGGGGGGGGGGGGGGE5CFDF7FGGGGGGGGGG35DC
@M03364:276:000000000-BLYN8:1:1101:27161:12095 1:N:0:1
ACTCCTACGGGAGGCAGCAGTAGGGAATCTTCGGCAATGGACGAAAGTCTGACCGAGCAACGCCGCGTGAGTGAAGAAGGTTTTCGGATCGTAAAACTCTGTTGTTAGAGAAGAACAAGGACGTTAGTAACTGAACGTCCCCTGACGGTATCTAACCAGAAAGCCACGGCTAACTACGTGCCAGCAGCCGCGGTAATACGTAGGTGGCAAGCGTTGTCCGGATTTATTGGGCGTAAAGCGAGCG
+
GGGGGGGGGGGGGGGGGGGGFGGGGGGGGGGGGGGGGGGGGGGGFGGGGGGGGGGGGGGGGGGGGGG@FGGFGGGGGGGGFGFGGGGGGFGGGGGGGGGGGGGGGGGGFFGGGGGGGGGGGGGGFGDGGGGGGGFGEFG+CGGGFFGGGFGGGGGGGGFGGFGGGGGGGGGGGGGGGDGGDE,:ECFGGGGGGGGGGGGGF9CGGGFGGGGFC8ECCCCEDC==C+:79CFGDDEG3**/7C<9
@M03364:276:000000000-BLYN8:1:1101:18432:12097 1:N:0:1
ACTCCTACGGGAGGCAGCAGTAGGGAATCTTCGGCAATGGGGGCAACCCTGACCGAGCAACGCCGCGTGAGTGAAGAAGGTTTTCGGATCGTAAAACTCTGTTGTTAGAGAAGAACGTTAAGTAGAGTGGAAAGTTACTTAAGTGACGGTATCTAACCAGAAAGGGACGGCTAACTACGTGCCAGCAGCCGCGGTAATACGTAGGTCCCAAGCGTTGTCCGGATTTATTGGGCGTAAAGCGAGC
+
GGGGGGGGGGGGGGGGGGGGGGGGGGGGGGGGGGGGGGGGGGGGGGGGGGGGGGGGGGGGGGGGGGGGGGGGGGGGGGGGGGGGGGGGGGGGGGGGGGGGGGGGGGFFGGGGGGGGGGGGFG<FGGGGGGGGGGGGGGGGGGGGGGGGGGGGGGGGGFGGGGGGGGGFGGGGGGGGGGGGGGGCCFGFGGGGGGGGGGGGGGGGGGGGGGGGGGGGGGGGGGGE8CCGGGFFFGEE37CFDDD5
@M03364:276:000000000-BLYN8:1:1101:16975:12097 1:N:0:1
ACTCCTACGGGAGGCAGCAGTGGGGAATATTGCACAATGGGCGCAAGCCTGATGCAGCCATGCCGCGTGTATGAAGAAGGCCTTCGGGTTGTAAAGTACTTTCAGTCGGGAGGAAGGTGTTAAGGTTAATAACCTTGGCAATTGACGTTACCGACAGAAGAAGCACCGGCTAACTCCGTGCCAGCAGCCGCGGTAATACGGAGGGTGCAAGCGTTAATCGGAATTACTGGGCGTAAAGCGCACG
+
GGGGGGGGGGGGGGGGGGFGFGGGGGGGGGGGGGGGGGGGGGGGGGGGGGGGGGGGGGGGGGGGGGGEGGGGGGGGGGGGGGGGGGGGGGGGGGGGGGGGGGGGGFFGGGEGGGGGGFFGGGGGGGGGGGGGCGGGGDGGGGGGGGGFFGGGGGGGGGGGGGGGGGGGGGGGGGGGGGGGGGGGGFGGGGGGGGGGGGGGGCGGGGGGGGFGGGGGGGGGGGGGGGGGGFGGGGGGGGGDDDG<
@M03364:276:000000000-BLYN8:1:1101:22570:12097 1:N:0:1
ACTCCTACGGGAGGCAGCAGTGGGGAATATTGCACAATGGGCGCAAGCCTGATGCAGCCATGCCGCGTGTATGAAGAAGGCCTTCGGGTTGTAAAGTACTTTCAGCGAGGAGGAAGGCATTAAGGTTAATAACCTTAGTGATTGACGTTACCCGCAGAAGAAGCACCGGCTAACTCCGTGCCAGCAGCCGCGGTAATACGGAGGGTGCAAGCGTTAATCGGAATTACTGGGCGTAAAGCGCACG
+
GGGGGGGGGGGGGGGGGGGGGGGGGGGFGGGGGGGGGGGGGGGGGGGGGGGGGGGGGGGGGGGGEGGFEGEFGGGGGGGGGGFGGGGGGGGGGGGGGGGGGGGGGGGGGGGGGGGGGFGGGFGGGGGGGGGGFGGGGGFFGGFEFGGGGGGGGG@EGGFGGGGGGCFFFGGGGCDFGGGGGGGFGGGGGDCEEGGGGGDCGGGGGGGGG7CFGG?C7CGGDCGCGGGGCGGGDGDGGGGDGDD7
@M03364:276:000000000-BLYN8:1:1101:2481:12108 1:N:0:1
ACTCCTACGGGAGGCAGCAGTAGGGAATCTTCGGCAATGGACGAAAGTCTGACCGAGCAACGCCGCGTTAGTGAAGAAGTTTTTCGGATCGTAAAACTCTGTTGTTAGAGAAGAACAAGGACGTTAGTAACTGAACGTCCCCTGACGGTATCTAACCAGAAAGCCACGGCTAACTACGTGCCAGCAGCCGCGTTAATACGTAGGTGGCAATCTTTGTCCGGATCTATTGGGCGTAAAGCGAGCG
+
GGGGGGFGGGGCCCCFG7FFFCEFD8FCFE6EF7@CEGFGGGGGCBFFGF,FGFG@FGGG8FEGGG@6+8BFFGGFCF85,5FFDCC@EG+E=F7FCEE<FEE9AE,E,CAFGFG=?BE@@F=FGA@CDFC9EFE<>FFB>DFF?F>E>+@,F<CCF9,DF@F@CA><FFGGCFGGFGF:CFF7=CEFGEEC81*;+BE*?2**>C*=:C+AC9@@FFGG/8C*<0+0+3/:3C7C5**1*9<7
@M03364:276:000000000-BLYN8:1:1101:10209:12122 1:N:0:1
ACTCCTACGGGAGGCAGCAGTAGGGAATCTTCCGCAATGGGCGAAAGCCTGACGGAGCAACGCCGCGTGAGTGATGAAGGTTTTCGGATCGTAAAACTCTGTTATTAGGGAAGAACAAATGTGTAAGTAACTGTGCACATCTTGACGGTACCTAATCAGAAAGCCACGGCTAACTACGTGCCAGCAGCCGCGGTAATACGTAGGTGGCAAGCGTTATCCGGAATTATTGGGCGTAAAGCGAGCG
+
GGGGGGGGGGGGGGGGGGGGGGGGGGGGGGGGGGGGGGGGGGGGGGGGGGGGGGGDGGGGGGGGGGGCFGGGGGGGGGGGBEFGGGGEGGFGGGGGGGGFGGGGGGGGGGGGGGGGGGGGGGGGGGGGGGGFGGGGGGFFGGGGGGGGGGC<FGCGGGGGGGGGGGGGC7FGGGGGGGGGGGGGGGGGGGGGGGGGGGGGGGGGGGGGGGGGGEGGF+CEGGGGGGGGGGGGCDGGGGGG3C97
@M03364:276:000000000-BLYN8:1:1101:9433:12123 1:N:0:1
ACTCCTACGGGAGGCAGCAGTAGGGAATCTTCGGCAATGGACGAAAGTCTGACCGAGCAACGCCGCGTGAGTGAAGAAGGTTTTCGGATCGTAAAACTCTGTTGTTAGAGAAGAACAAGGACGTTAGTAACTGAACGTCCCCTGACGGTATCTAACCAGAAAGCCACGGCTAACTACGTGCCAGCAGCCGCGGTAATACGTAGGTGGCAAGCGTTGTCCGGATTTATTGGGCGTAAAGCGAGCG
+
GGGGGGGGGGGGGGGGGGGGGGGGGGGGGGGGGGGGGGGGGGGGGGGGGGGGGGGGGGGGGGGGGGGGGGGGGGGGGGGGGGGGGGGGGGGGGGGGGGGGGGGGGGGGGGGGGGGGGGGFGGGGGGCGGGGGFGGGGGGGGGGGGGGGGGGGGGGGGGFGGGGGGGGGGGGGGGGGGGGGGGGGGGCGGGGGGGGGGGGGGGGGGGGGGGGGGGGGGGGGGE8>CFGGCGGGDGDGGGGCD:C5
@M03364:276:000000000-BLYN8:1:1101:20313:12128 1:N:0:1
ACTCCTACGGGAGGCAGCAGTGGGGAATATTGCACAATGGGCGCAAGCCTGATGCAGCGACGCCGCGTGGGGGATGACGGCCTTCGGGTTGTAAACCCCTTTCGGCAGGGACGAAGCTTTTGTGACGGTACCTGCATAAGAAGCACCGGCTAACTACGTGCCAGCAGCCGCGGTAATACGTAGGGTGCGAGCGTTGTCCGGAATTACTGGGCGTAAAGAGCTTGTAGGTGGTTTGTCTCGTCGT
+
GGGGFFGGGGGGGGGGGGGGFFFGGGGGGGGGGCFGCFCFGGGGGGGFGGGGF<CAFF:FFEEGGGGFFGE:FFGGGGGCEGGGGGGEFGGFDCBGAFGGDD9FECGG:FDGCEF@FCCEFCFGGGGG:BCFC9,,@A9CECFFFFF*7*4::FFFG7F7FFDGC724FCFCFF8CC27/<@CEEGEGG5:CEEEEEFFGD*:@F??FGFG==E*/A?7=F7+::9+<<CCEFF5FC**9CCC)
@M03364:276:000000000-BLYN8:1:1101:17332:12141 1:N:0:1
ACTCCTACGGGAGGCAGCAGTAGGGAATCTTCGGCAATGGGGGCAACCCTGACCGAGCAACGCCGCGTGAGTGAAGAAGGTTTTCGGATCGTAAAACTCTGTTGTTAGAGAAGAACGTTAAGTAGAGTGGAAAGTTACTTAAGTGACGGTATCTAACCAGAAAGGGACGGCTAACTACGTGCCAGCAGCCGCGGTAATACGTAGGTCCCAAGCGTTGTCCGGATTTATTGGGCGTAAAGCGAGC
+
GGGGGGGGGGGGGGGGGGGGGGGGGGGGGGGGGGGGGGGGGGGGGGGGGGGGGGGGGGGGGGGGGGGEGGGGGGGGGGGGFDFFGGGGGGGGGGGGGGGGGGGGGGGGGGGGGGGGGFGGGGGGGGF<FFGGGGGGGGGGGCFGGGGGGGGGGGGGGGGGGGGGGCEGCGGGGGGGGGGGGGGFGGGGGGGGGGGGDGGGFCFGGGGGFFFFDGGGGGGGEGECE6CCFGGFGG55>7CC355)
@M03364:276:000000000-BLYN8:1:1101:2137:12145 1:N:0:1
ACTCCTACGGGAGGCAGCAGTGGGGAATATTGGACAATGGACCGAGAGTCTGATCCAGCAATTCTGTGTGCACGATGAAGTTTTTCGGAATGTAAAGTGCTTTCAGTTGGGAAGAAAAGAATGACGGTACCAACAGAAGAAGTGACGGCTAAATACGTGCCAGCAGCCGCGGTAATACGTATGTCACAAGCGTTGTCCGGATTTATTGGGCGTAAAGCGAGCGCAGGTGGTTTCTTAAGTCTG
+
GGGGGGGGGGGGGGGGGGGGGGGGGGGGGGGGGGGGGGGFFFGGGGGGFGGGGGEFDGGGGGGGDGCCFGGGGGG7DFEFAFGGGFFEFGFFGGEEFGC9EFGGGCEFGFFDEFGGFCGGGGGGACFGFGGGGGFGGGFFGCGGFGGG>FGGGGGGGGGDFFGGGGGGGFGGGDEGGGGGFGGCFFGFC88CG5>E9>*B>E*<C@FF9EGGGGGGGGGGG5CEGGGGGG*:C7CCCDG7C>F
@M03364:276:000000000-BLYN8:1:1101:26214:12194 1:N:0:1
ACTCCTACGGGAGGCAGCAGTGGGGAATATTGGACAATGGGCGAAAGCCTGATCCAGCCATGCCGCGTGTGTGAAGAAGGCCTTTTGGTTGTAAAGCACTTTAAGCGAGGAGGAGGCTACCGAGATTAATACTCTTGGATAGTGGACGTTACTCGCAGAATAAGCACCGGCTAACTCTGTGCCAGCAGCCGCGGTAATACAGAGGGTGCGAGCGTTAATCGGATTTACTGGGCGTAAAGCGTGC
+
GGGGGGGGGGGGGGGGGGGGGGGGGGGGGGGGGGGGGGGGGGGGGGGGGGGGGGGGGGGGGGGGGGGGG@CFGFGGGGGGGGGGGGGGGGGGGGGGGGGGGGGGGGGGGGGGGGDFEGGGFGGGB@FGGFAFFGGGGFAFGFGGGDGGGGGEGGGGBGGGGGFFGGGGGFEEFFFFG?FGGGCFGGGFGGGGGCCEDGGGGGGG*C3BEGEGGGG5C*<EFGE>EGGGFFGFCDECCFCFGDD*
@M03364:276:000000000-BLYN8:1:1101:25456:12207 1:N:0:1
ACTCCTACGGGAGGCAGCAGTGGGGAATATTGCACAATGGGCGCAAGCCTGATGCAGCCATGCCGCGTGTATGAAGAAGGCCTTCGGGTTGTAAAGTACTTTCAGCGAGGAGGAAGGCATTAAGGTTAATAACCTTAGTGATTGGCGGTACTCGCAGAAGAAGCACCGGCTAACTCCGTGCCAGAAGCCGCGGTAATACGGAGGGTGCAAGCGTTAATCGGAATTACTGGGCGTAAAGCGCACG
+
F9@FF<C<CCFF++B-CC9FF@GGCGG8,CCF9FCG@EF8FF:6C:+CCE,EF<FCF@EG99<EFGGFGF8?F9,C<EGFDGG,59C+9F:?F,5C59E?5,CFGFG7>C>B++4BB8,,:B5?,,:EDF9E=,C9?<?,AA,,,33+6>FEC>FEGG7<7CFCCF:<*5**22?>F8***>CB,<<B:***=3C83?+=58*4==CEC9+8C8*;/0<=**2:0@C:E6;EDD555**9CD31
@M03364:276:000000000-BLYN8:1:1101:6303:12207 1:N:0:1
ACTCCTACGGGAGGCAGCAGTGGGGAATATTGCACAATGGGCGCAAGCCTGATGCAGCCATGCCGCGTGTATGAAGAAGGCCTTCGGGTTGTAAAGTACTTTCAGCGAGGAGGAAGGCATTAAGGTTAATAACCTTAGTGATTGACGTTACTCGCAGAAGAAGCACCGGCTAACTCCGTGCCAGCAGCCGCGGTAATACGGAGGGTGCAAGCGTTAATCGGAATTACTGGGCGTAAAGCGCACG
+
GGGGGGGGGGGGGGGGGGGGGGGGGGGGGGGFGGGGGGGGGGEGGGGGGGGGGGGGGGFGGGGGGGGGGGGGGGGGGGGFFGFGGGGGGGGGGGGFGGGGFGGGGGGGGGGGGGFFGGGGGGGGGGGGGGGGGDGCFGGGGGGGGDGCEGGGFGGGGGGGGGGGGGGGGGGGGGGGGGGGGGGGGGGGGEEGGGGGGGGGGECEEGGGGGGGGGGGGGGGDGGGGGGGGEFGGGGGGGGGGGGD
@M03364:276:000000000-BLYN8:1:1101:3864:12212 1:N:0:1
ACTCCTACGGGAGGCAGCAGTGGGGAATATTGCACAATGGGCGCAAGCCTGATGCAGCCATGCCGCGTGTATGAAGAAGGCCTTCGGGTTGTAAAGTACTTTCAGCGGGGAGGAAGGGAGTAAAGTTAATACCTTTGCTCATTGACGTTACCCGCAGAAGAAGCACCGGCTAACTCCGTGCCAGCAGCCGCGGTAATACGGAGGGTGCAAGCGTTAATCGGAATTACTGGGCGTAAAGCGCACG
+
GGGGGGGGGGGGGGGEGGGGGGGGGGGGGGGGGGGGGGGFGGGGGGGGGGGGGGGGGGGGGGGGGGGGGGGGGGCCGGGFFGGGGGGGGGGGGGGFEAFGFGGGGGGGEGEFEGGGC@8BFDG9AFGGGFCFGGDFDGGGGGGGGCFGGGGGGGGGEGGGGFGGGGFGGGGGGGGGGGGFGGFEGGCFCGDGGGGGGGGG>BCEC*C>@FCGGEGECGGGGDCFGGFGGGGCGDGDGFGDGGGC
@M03364:276:000000000-BLYN8:1:1101:12281:12224 1:N:0:1
ACTCCTACGGGAGGCAGCAGTGGGGAATATTGCACAATGGGCGCAAGCCTGATGCAGCCATGCCGCGTGTATGAAGAAGGCCTTCGGGTTGTAAAGTACTTTCAGCGGGGAGGAAGGTGAGTGGTTTAATACGCCATTCAATTGACGTTACCCGCAGAAGAAGCACCGGCTAACTCCGTGCCAGCAGCCGCGGTAATACGGAGGGTGCAAGCGTTAATCGGAATTACTGGGCGTAAAGCGCACG
+
GGGGGGGGGDFF7FGGEGCCFGGGG7FFFFCFFFDFF9@EGGGCFBFFFGFFG<<ECCFGGGDFDEGGGEFFFFGCGGGGGGGG?DECF7FFCFGGGGGGFEEEEF@FGGFGG:AFC,A8FAFFGFGGGGA<+CFCE<,@F9F9C<7FFCCF>@@FCEF73?>AC:::FF:7<F9,CE@@EFFCECFFDEGGGGDGFBCCE5:?**;CF?CE=E8CFF?CEGGGC9CECFECCDE*/::DDG9)
@M03364:276:000000000-BLYN8:1:1101:8088:12288 1:N:0:1
ACTCCTACGGGAGGCAGCAGTGGGGAATATTGCACAATGGGCGCAAGCCTGATGCAGCCATGCCGCGTGTATGAAGAAGGCCTTCGGGTTGTAAAGTACTTTCAGCGGGGAGGAAGGGAGTAAAGTTAATACCTTTGCTCATTGACGTTACCCGCAGAAGAAGCACCGGCTAACTCCGTGCCAGCAGCCGCGGTAATACGGAGGGTGCAAGCGTTAATCGGAATTACTGGGCGTAAAGCGCACG
+
GGGGGGGGGGGGGGGGGGGGGGGGGGGGGGGGGGGGGGGGGGGGGGGGGGGGGGGGGGGGGGGGGGGGGGGGGGGGGGGGGGGGGGGGGGGGGGGGGGGGGGGGGGGGGGGGGGGGGFCFFGFGGGGGGGGGFGGGGGGGGGGGGGFFGGDDFGGGGGGGGGGGGGGGGDGGGGGGGGGGGGGGGGGGGGGGGGGGGFGGGGGGGGGEECC=EGGECGGGGGGGGGGGGGGGDCEGGFFGGGG<
@M03364:276:000000000-BLYN8:1:1101:7313:12296 1:N:0:1
ACTCCTACGGGAGGCAGCAGTGGGGAATATTGCACAATGGGCGCAAGCCTGATGCAGCCATGCCGCGTGTATGAAGAAGGCCTTCGGGTTGTAAAGTACTTTCAGTCGGGAGGAAGGTGTCAAGGTTAATAACCTTGGCAATTGACGTTACCGACAGAAGAAGCACCGGCTAACTCCGTGCCAGCAGCCGCGGTAATACGGAGGGTGCAAGCGTTAATCGGAATTACTGGGCGTAAAGCGCACG
+
GGGGGGGGGGGGGGGGGGGGGCGGGGGGFGGFCFGGGGGGGGGCGGGGGGGGGGGGGGFG<FGGGGGGGG<FFGGGGGGG@CFGGGG:FCGEGGG9,@FGGGEBFGGCEGGGGGGGDEFFFCF?E5EFFGGGDDFE9FDF9FGGGGGGGGCGGGEGGGGFGGGG7B@GGGGGGGGDCGGGDGGGGGGGGGGGGGGGGGGFEE>:8BEEGGGGEEEGGGGGGGGGGGGGGGGGGGGGGCFGC<DC
@M03364:276:000000000-BLYN8:1:1101:20741:12321 1:N:0:1
ACTCCTACGGGAGGCAGCAGTAGGGAATCTTCGGCAATGGACGAAAGTCTGACCGAGCAACGCCGCGTGAGTGAAGAAGGTTTTCGGATCGTAAAACTCTGTTGTTAGAGAAGAACAAGGACGTTAGTAACTGAACGTCCCCTGACGGTATCTAACCAGAAAGCCACGGCTAACTACGTGCCAGCAGCCGCGGTAATACGTAGGTCCCAAGCGTTGTCCGGATTTATTGGGCGTAAAGCGAGCG
+
GGGGGGGGGGGGGGGGGGCGGGGC@FGGGGGGGDGGGGGGFGGGGGGFFFCE<FFGEDGFGGGGGGF+C:FFEGGGG8FGFGFGGGDC?EFFGGGGGCFFGGGGFGGGGGEGGGGGGGFGGGGC<DFFFGGAFGGGGGGGGGGG<DGGGGGGGGGGGGFGGGCCFFGCG@<FCA;FGGGGGGGGGGGGCEGG5**1?CGFFGFEFGGGFCCEEBECED:=CC*5<FDGFE;=DD5CG0:DGGD)
@M03364:276:000000000-BLYN8:1:1101:10744:12330 1:N:0:1
ACTCCTACGGGAGGCAGCAGTGGGGAATATTGCACAATGGGCGCAAGCCTGATGCAGCCATGCCGCGTGTATGAAGAAGGCCTTCGGGTTGTAAAGTACTTTCAGCGGGGAGGAAGGTGATGAACTTAATACGTTCATCAATTGACGTTACCCGCAGAAGAAGCACCGGCTAACTCCGTGCCAGCAGCCGCGGTAATACGGAGGGTGCAAGCGTTAATCGGAATTACTGGGCGTAACGCGCACG
+
DGGGGFG@FD7-8CB@CGGGC<DC@7FEF,CFGD9@E6E8,C:@:CFG7EF,C6<FGECFAC@EEGG@>BF9,<,6,CF,CEF=<,?BE,F=AF?FFGGFGGF<@9@CEGGGC7,:FFF<D?F9FG<DED=F@=B<FDFD,@D,@CCC@F+DC::*@*<,>CF:,3><7*1><C9,<*61<CF<F88<8EG8>*:=>+<*=EE>G>88A+<:*;8C*+0*:5CE?:C707*197CG*777CGD)
@M03364:276:000000000-BLYN8:1:1101:13018:12341 1:N:0:1
ACTCCTACGGGAGGCAGCAGTGGGGAATTTTGGACAATGGGCGCAAGCCTGATCCAGCAATGCCGCGTGCAGGACGAAGGCCTTCGGGTTGTAAACTGCTTTTGTACAGAACGAAAGGCTCCTGGCTAATATCTGGGGGATATGACGGTACTGTAAGAATAAGGACCGGCTAACTACGTGCCAGCAGCCGCGGTAATACGGAGGGTGCAAGCGTTAATCGGAATTACTGGGCGTAAAGCGCACG
+
GGGGGGGGGGGGGGGGGGGGGGGGGGGGGGGGGGGGGGGGGGGGGGGGGGGGGGGGGGGGGGGGGGGGGGGGGGGGGGGGGGGGGGGGGGGGGGGGGGGGGGGGGGGGGGGGGGEGGGGGGGGGGGGGGGGEGGGGGGGGGGGGGGGGGGGGGGGFGGGGGGGGGGGGGGGGGGGGGGGGGGGGGGGGGGGGGGGGGGGGGGGGGEGGGGGGGGGE:FDGGGGGGGGG?FGGGGGGGGGGGG:3
@M03364:276:000000000-BLYN8:1:1101:26811:12385 1:N:0:1
ACTCCTACGGGAGGCAGCAGTAGGGAATCTTCGGCAATGGGGGCAACCCTGACCGAGCAACGCCGCGTGAGTGAAGAAGGTTTTCGGATCGTAAAACTCTGTTGTTAGAGAAGAACGTTAAGTAGAGTGGAAAGTTACTTAAGTGACGGTATCTAACCAGAAAGGGACGGCTAACTACGTGCCAGCAGCCGCGGTAATACGTAGGTCCCAAGCGTTGTCCGGATTTATTGGGCGTAAAGCGAGC
+
GGGGGGGGGGGGGGGGGCFFGGGGGFGGGGCAFEGD@ECFFG@C:FGGGGGGGGGGGEGG8CGGGGG@FGGGGGGFEFFGGGGGGGGGGGGGGGGGFGEFGGGGAFGCDFGGGGGGGGGGFGGGGFFCD79FGFDCBFFFGAGGGFDFGGGGAFF=FFFGGCGGFGCF>FGGGEFGGGCF7CECCFFGFFGGGGGGGFCFGGFF7<+?ED8EGEGEGGC9EGGEGFGGGCGGGGGGGGCFGGG3
@M03364:276:000000000-BLYN8:1:1101:2532:12387 1:N:0:1
ACTCCTACGGGAGGCAGCAGTGGGGAATATTGCACAATGGGCGCAAGCCTGATGCAGCCATGCCGCGTGTATGAGGAAGGCCTTCGGGTTGTAAAGTACTTTCAGCGAGGAGGAAGGCATTAAGGTTAATAACCTTAGTGATTGACGTTACTCGCAGAAGAAGCACCGGCTAACTCCGTGCCAGCAGCCGCGGTAATACGGAGGGTGCAAGCGTTAATCGGAATTACTGGGCGTAAAGCGCACG
+
GGGCGGGGGGGGGGGGGGGGGGGGGGGFCCGGGGGGFGGCGGGGGGGGGGGGGGGGG8FGGGGFGEGGGGGGGF,CFGFGGGGGGGGGGGGGGCFGGGGFFGGGGGGGGGGGGDFGGGGGGGGGFGGGGGGGGGGGGGCFGGGGGGGGGGFGAEEGGGGGGGFGGGFEDGGGGGFGGGGGGCDGGGCGFGGGGGGGG?FCGEGDGEEEF79EGGGGGGGGEGGGFCCGG?5CCD5:5*27DDC)
@M03364:276:000000000-BLYN8:1:1101:12060:12394 1:N:0:1
ACTCCTACGGGAGGCAGCAGTGGGGAATATTGCACAATGGGCGCAAGCCTGATGCAGCCATGCCGCGTGTATGAAGAAGGCCTTCGGGTTGTAAAGTACTTTCAGCGAGGAAGAAGGCATTAAGGTTAATAACCTTAGTGATTGACGTTACTCGCAAAAGAAGCACCGGCTAACTCCGTGCCAGCAGCCGCGGTACAACGGACGGGGCAAGCCGTAATCTGAATTACTGGGAGTAAAGCGAACG
+
FGGFGGGGGGDGGGGGGGGGGGGGGGGGGGGGC@FGGGCFEFG@FGEGGGGG<@FFGGGFGGFGGGGGGFGGGGGGG8FGGGFG<=FECF==FFG<5,BEGC,?<E7+>>@,:4=,9,4BA?,E,:,B,8EFF=??F,@FGG95>EFFFF@=>+:F++,,+<><:3,33***,@EFG@@BEE;,*,>:>*4:>11*,5+**3*=:****1/***/2:C0+2++0<++<++/*9/6+*20//)))
@M03364:276:000000000-BLYN8:1:1101:9547:12397 1:N:0:1
ACTCCTACGGGAGGCAGCAGTAGGGAATCTTCGGCAATGGGGGCAACCCTGACCGAGCAACGCCGCGTGAGTGAAGAAGGTTTTCGGATCGTAAAACTCTGTTGTTAGAGAAGAACGTTAAGTAGAGTGGAAAGTTACTTAAGTGACGGTATCTAACCAGAAAGGGACGGCTAACTACGTGCCAGCAGCCGCGGTAATACGTAGGTCCCAAGCGTTGTCCGGATTTATTGGGCGTAAAGCGAGC
+
GGGGGGGGGGGGGGGGGGGGGGGGGGGGGGGGGGGGGGGGGGGGGGGFG?FGGFGGGGGGEEGGGGGFGGGGGGGGG?FGDGEGGGGGGGGGGGGGGGGFGGGGGGGGGFFGGGGGGGGGGGGGGGGGGGGGFGGGGGGGGGGGGGGGGGGGGGGGGGGGGGGGGGGGFCFGGGDFGGGG7FCFFGFGGGGGGDEGDGGFEGFGGFCEFGGGGG*8CCGDG=E5CCCGFCGFGGGGGGGGGGD3
@M03364:276:000000000-BLYN8:1:1101:16158:12402 1:N:0:1
ACTCCTACGGGAGGCAGCAGTGGGGAATATTGCACAATGGGCGCAAGCCTGATGCAGCCATGCCGCGTGTATGAAGAAGGCCTTCGGGTTGTAAAGTACTTTCAGCGGGGAGGAAGGCGATAAGGTTAATAACCTTGTCGATTGACGTTACCCGCAGAAGAAGCACCGGCTAACTCCGTGCCAGCAGCCGCGGTAATACGGAGGGTGCAAGCGTTAATCGGAATTACTGGGCGTAAAGCGCACG
+
GGGGGGGGGGGGGGGGGGGGGGGGGGGGGGGGGGGGGGGGGGGGGGGGGGGGGGGGGGGGGGGGGGGGGGGGGGGGGGGGGGGGGGGGGGGGGGGGGGGGGGGGGGGGGGGGGGGGGGGGGGGGGFGGGGGGGGGGGGGGGGGGGGGGGGGGGGGGGGGGGGGGGGGGGGGGGGGGGGGFGGGGGGGGGGGEGGGGGGGGGEDGDGGGGGGGGGGGFFGGGDGGGGGGGFGGGGGGGGGGGGD5
@M03364:276:000000000-BLYN8:1:1101:5126:12430 1:N:0:1
ACTCCTACGGGAGGCAGCAGTGGGGAATATTGCACAATGGGCGCAAGCCTGATGCAGCGACGCCGCGTGGGGGATGACGGCCTTCGGGTTGTAAACCCCTTTCGGCAGGGACGAAGCTTTTGTGACGGTACCTGCATAAGAAGCACCGGCTAACTACGTGCCAGCAGCCGCGGTAATACGTAGGGTGCGAGCGTTGTCCGGAATTACTGGGCGTAAAGAGCTCGTAGGTGGGTTGTCGCGTCGT
+
GGGGGGGGGGGGGGGGGGGGGGGGGGGGGGGGGGGGGGGGGGGGGGGGGGGGGGGGGGGGGGGGGGGGGGGGGGGGGGGGGGGGGGGGGGGGGGGGGGGGGGGGGGGGGGGGGGGGCFGGGFGGGGGGGGGGGGGGGGGGGGGGGGGGGGGGGGGGGGGGGGGGGGGGFGGGGGGDCFGGGGFGGGGGGGGGGGGEGGGGGCGGGGGFGG5:EGCGGGGGGGGGGDGGGGG*97=ECGDG77D/
@M03364:276:000000000-BLYN8:1:1101:16187:12451 1:N:0:1
ACTCCTACGGGAGGCAGCAGTAGGGAATCTTCGGCAATGGGGGCAACCCTGACCGAGCAACGCCGCGTGAGTGAAGAAGGTTTTCGGATCGTAAAACTCTGTTGTTAGAGAAGAACGTTAAGTAGAGTGGAAAGTTACTTAAGTGACGGTATCTAACCAGAAAGGGACGGCTAACTACGTGCCAGCAGCCGCGGTAATACGTAGGTCCCAAGCGTTGTCCGGATTTATTGGGCGTAAAGCGCGC
+
GGGGGGGGGGGGGGGGGGGGGGGGGGGGGGGGGGGGGGGGGGGGGGGGGGGGGGGGGGGGGGGGGGGGGGGGGGGGGGGGGGGGGGGGGGGGGGGGGGGGGGGGGGGGGGGGGGGGGGGGGGGGGGGGGGGGGGGGGGGGGGGGGGGGGGGGGGGGGGGGGGGGGGGGGGGGGGGGGGGGGGGGGGGGGGGGGGGGGGGGGGGGGGGGGFGGGGGGGGGGGGEEEEGGGGGGGGGGCFFGDD<7
@M03364:276:000000000-BLYN8:1:1101:26439:12468 1:N:0:1
ACTCCTACGGGAGGCAGCAGTAGGGAATCTTCGGCAATGGGGGCAACCCTGACCGAGCAACGCCGCGTGAGTGAAGAAGGTTTTCGGATCGTAAAACTCTGTTGTTAGAGAAGAACGTTAAGTAGAGTGGAAAGTTACTTAAGTGACGGTATCTAACCAGAAAGGGACGGCTAACTACGTGCCAGCAGCCGCGGTAATACGTAGGTCCCAAGCGTTGTCCGGATTTATTGGGCGTAAAGCGAGC
+
GGGGGGGGGGGGGGGGGGGGGGGGGFFGGGGGGGGGGGGGGGGGGGGGGGGGGGGGGGGGGGGGGDGFGGGGGGGGGGGGGGGGGGGGGGGGGGGGFGGGGGGGFGGGGGGGGGGCDFGGGGAFGGFFGGGGGGGGGGFGFEGGGGGGGGGFAFGGGGC:FCFGGGGGGGGG7FGGFFGFGGGGFCEFEGGCGGECGGGGGGFGGGGGGGGGGDCGGGGGGGGEG9CE:E6FGGGGGGGGGGGC
@M03364:276:000000000-BLYN8:1:1101:19136:12470 1:N:0:1
ACTCCTACGGGAGGCAGCAGTGGGGAATATTGCACAATGGGCGCAAGCCTGATGCAGCCATGCCGCGTGTATGAAGAAGGCCTTCGGGTTGTAAAGTACTTTCAGTCGGGAGGAAGGTGTCAAGGTTAATAACCTTGGCAATTGACGTTACCGACAGAAGAAGCACCGGCTAACTCCGTGCCAGCAGCCGCGGTAATACGGAGGGTGCAAGCGTTAATCGGAATTACTGGGCGTAAAGCGAGCG
+
GGGGGGGGGGGGGGGGGGGGGGGGGGGGGGGGGGGGGGGGFFGGGGGGGGGGGGGGGGGGGGGGGGGGGGGGGGGGGGGGGGGGGGGGGGGGGGGGGGGGGGGGGGGGGGGGGGFFGGGGGGGGGGGGGGGGGGGGGGGGGGGGGGGGGGGGGGGGGGGGGGGGGGGGGGGGGGGGGGGGGGGGGGGGGGGGGGGEGGGGDGGGGGGGGGGGGGGGGGGGGGGGFGGFGGGFGGGGGGGGGGG>
@M03364:276:000000000-BLYN8:1:1101:14714:12474 1:N:0:1
ACTCCTACGGGAGGCAGCAGTAGGGAATCTTCGGCAATGGACGAAAGTCTGACCGAGCAACGCCGCGTGAGTGAAGAAGGTTTTCGGATCGTAAAACTCTGTTGTTAGAGAAGAACAAGGGTGAGAGTAACTGTTCACCCCTTGACGGTATCTAACCAGAAAGCCACGGCTAACTACGTGCCAGCAGCCGCGGTAATACGTAGGTGGCAAGCGTTGTCCGGATTTATTGGGCGTAAAGCGAGCG
+
GGGG,EFGGGGGGGGGGGGGFCFGGGGGGGGFGGGGGGGGCGGGGGGFGGGGCFFGGGGGGEGGGGGGGGGGGGGGGGG?FGFGGEGDGGEGGG@FGGGGGFFGGGGCGGGGGGGGGGGGGGGGCGGGFGFGGGF<DC<FFGGFGGGGGEDFGGGFFGGGFGGGGFFGD@CGFGFGGGGGGGGG>EFGF5>EEGGCCFGG9BEEFCFGGG88C*;C7CCGGDDCFGC9??F*9>CCC707*>C)
@M03364:276:000000000-BLYN8:1:1101:23669:12510 1:N:0:1
ACTCCTACGGGAGGCAGCAGTGGGGAATATTGCACAATGGGCGCAAGCCTGATGCAGCCATGCCGCGTGTATGAAGAAGGCCTTCGGGTTGTAAAGTACTTTCAGCGAGGAGGAAGGCATTAAGGTTAATAACCTTGGTGATTGACGTTACTCGCAGAAGAAGCACCGGCTAACTCCGTGCCAGCAGCCGCGGTAATACGGAGGGTGCAAGCGTTAATCGGAATTACTGGGCGTAAAGCGCACG
+
GGGGGGGGGGGGGGGGGGGGGGGGGGGGGGGGGGGFGGGGGGGGGGGGGGGDGGGGGGGGGGGGGGGGGGGGGGGGGGGGGGGGGGGGGGGGGGGGGGGGGGGGGGGGGGEGGGGGGGGGGGGGGGGGGGGGGGGGGGGGGGGGFGGGGGGGGGGGGGFGGGFGFG7CGDEGGGGGGGGFGGGGGGGGGGGGGGGGGGDFGGGGGGGGGGGGEEGGGGGGGGGGFGGGGGGGGGGGGGGGGGG<
@M03364:276:000000000-BLYN8:1:1101:16725:12531 1:N:0:1
ACTCCTACGGGAGGCAGCAGTGGGGAATATTGGACAATGGGCGCAAGCCTGATCCAGCAATGCCGCGTGGGTGAAGAAGGCCTTCGGGTTGTAAAGCCCTTTTGTACGGGAAGAAAGCTTTCGGGTTAATACCCTGGGAGGATGACGGTACCGTAAGAATAAGCACCGGCTAACTTCGTGCCAGCAGCCGCGGTAATACGAAGGGTGCAAGCGTTAATCGGAATTACTGGGCGTAAAGCGTGCG
+
GGGGGGGGGGGGGGGGGGGGGFGGGGGGGGGGGGGGGGGGGGGGGGGGGGGGGGGGGGGGFGGGGGGGGGGGGGGGGGGGGGGGGGGGGGGGFGGGGGGGGGGGGGGGGGGGGGGGGGGGGGGGGGGGGFEFEGGGGGFGDFGGGGGGGGGGGGFGGGGGGGGGGGGGGGFEFGGGGGGGGGGFGGGGGGGGGGGGGGGGFGGGGGGGGGGGGGGGGGGGGGGGGDFGGGGGGGGEFGGGGGGG
@M03364:276:000000000-BLYN8:1:1101:10312:12573 1:N:0:1
ACTCCTACGGGAGGCAGCAGTAGGGAATCTTCCGCAATGGGCGAAAGCCTGACGGAGCAACGCCGCGTGAGTGATGAAGGTTTTCGGATCGTAAAACTCTGTTATTAGGGAAGAACAAATGTGTAAGTAACTGTGCACATCTTGACGGTACCTAATCAGAAAGCCACGGCTAACTACGTGCCAGCAGCCGCGGTAATACGTAGGTGGCAAGCGTTGTCCGGATTTATTGGGCGTAAAGCGAGCG
+
GGGGGGGGGGGGGGGGGGGGGGGGGGGGGGGGGGGGGGGGGGGGGGGGGGGGGGGGGGGGGGGGGGGGGGGGGGGGGGGGGGGGGGGGCGGGGGGGGGGGGGGGGGGGGGGGGGGGGGGGGGGGGGGGGGGGGGGGGGGGFGGCGGGGGGGGGGGGGGGGGGGGGGGGGGGGGGGGGGGGGGGGGGGGGGGGGEGGGGGGGGGECGGGGGGGGEEGEGGGGGCEGGGGGGGGGGGGGGFDGCC<
@M03364:276:000000000-BLYN8:1:1101:22801:12578 1:N:0:1
ACTCCTACGGGAGGCAGCAGTGGGGAATATTGCACAATGGGCGCAAGCCTGATGCAGCCATGCCGCGTGGGGGATGACGGCCTTCGGGTTGTAAACCCCTTTCGGCAGGGACGAAGCTTTTGTGACGGTACCTGCATAAGAAGCACCGGCTAACTACGTGCCAGCAGCCGCGGTAATACGTAGGGTGCGAGCGTTGTCCGGAATTACTGGGCGTAAAGAGCTCGTAGGTGGTTTGTCGCGTCGT
+
GGGGGGGGGGGGGGDFGGGGGGGGGGGGGGGGGGGGGGGGGGGGGGGGGGGGGGGGGGGGGGGGGGGGGGGEGEGGGGGEGGGGGGGGGGGGGGGG?CFGGGGGGGCFGGGFFGGDGGGGGGGGGGGGGGGGGGGGGGGGGFCGGGGEEFEEF7C;DFGGFGGGGGGGGGGGGFGDFGFGFGGGGFGGGEECEEGEEGFGGG**@FGGGFGGDE=EGF?FFFGGGGGGGCFGDGGGGGGGGGD)
@M03364:276:000000000-BLYN8:1:1101:23509:12600 1:N:0:1
ACTCCTACGGGAGGCAGCAGTGGGGAATATTGCACAATGGGCGCAAGCCTGATGCAGCCATGCCGCGTGTATGAAGAAGGCCTTCGGGTTGTAAAGTACTTTCAGCGAGGAGGAAGGCATTAAGGTTAATAACCTTAGTGATTGGCGTTACTCGCAGAAGAAGCACCGGCTAACTCCGTGCCAGCAGCCGCGGTAATACGGAGGGTGCAAGCGTTAATCGGAATTACTGGGCGTAAAGCGCACG
+
GGGGGGGGGGGGGGGGGGGGGGGGGGGGGGGGGGGGGGGFGGGGGGGGGGGGGGGGGGGGGGGGGGGGGGGGFGGGGGGGGGGGGGGGGGGGGGGGGGGGGGGGGGGGGGGGGGGGGGGGGGGGGGGGGGGGGEFGCGGGGGGGGGGGGGGGGGGGGGGGGGGGGGGGGGGGGGGGGGGFGGGGGGGGGGGGGGGGGGGGGGDG7EGGGGCFEGGGGGGGGGGGGGGGGF5FGGGGGGGGGGGD
@M03364:276:000000000-BLYN8:1:1101:10480:12615 1:N:0:1
ACTCCTACGGGAGGCAGCAGTGGGGAATATTGCACAATGGGCGCAAGCCTGATGCAGCCATGCCGCGTGAATGAAGAAGGCCTTCGGGTTGTAAAGTACTTTCAGTGAGGAGGAAGGCGTTGTGGATAATAACCGCAGCGATTGACGTTACTCGCAGAAGAAGCACCGGCTAACTCCGTGCCAGCAGCCGCGGTAATACGTAGGTGGCAAGCGTTGTCCGGATTTATTGGGCGTAAAGCGAGCG
+
FGGGFGGGGGGGGGGGGGGGGGGGGGGGGGGA6,CFGGGG8EE7FFGFGGGFD<CCFGAFCCGGGGGGG,CEGGGGGGGG<4FGGGG7FF7FGGE5?CFFFG<A,<5,5BF4FEFFDEC+++4+8,:,ACED5,@FG:EF==FGGGGGGGGC<<<>:B<,DFGGFGFEFGFGGGG,DEG@@:<EFGGC:CCGGGGGGGGGGGGGGGGGGDGGGGGGGGFEE5C5<:CFGF=FD5EGF7*9CCD3
@M03364:276:000000000-BLYN8:1:1101:25489:12622 1:N:0:1
ACTCCTACGGGAGGCAGCAGTAGGGAATCTTCGGCAATGGGGGCAACCCTGACCGAGCAACGCCGCGTGAGTGAAGAAGGTTTTCGGATCGTAAAACTCTGTTGTTAGAGAAGAACGTTAAGTAGAGTGGAAAGTTACTTAAGTGACGGTATCTAACCAGAAAGGGACGGCTAACTACATGCCAGCAGCCGCGGTAATACGTAGGTCCCAAGCGTTGTCCGGATTTATTGGGCGTAAAGCGCGC
+
GGGGGGGGGGGGGGGGGGGGGGGGGGGGFFGFGDGGGGGGGGGGGGGGGGGGFGGGGGGGGGGGGGGGGEGAFGFGGGGGGFFGGGG>BFFGGGGFGGGGGGGFEFGDGGGGGFGGGGGGGGFGGDF<FF@FFGGGGGFFGGGGFGGDGGFGCGFGCFFEFGGGGGG>FDFGCFGGGGGGCGGFFGFFGFBECE:EEGCFGGGGGGCFFFFFGGGGDEGFGD*CC9CECFFCGGGGDCG>5<C5
@M03364:276:000000000-BLYN8:1:1101:14702:12631 1:N:0:1
ACTCCTACGGGAGGCAGCAGTAGGGAATCTTCGGCAATGGACGAAAGTCTGACCGAGCAACGCCGCGTGAGTGAAGAAGGTTTTCGGATCGTAAAACTCTGTTGTTAGAGAAGAACAAGGACGTTAGTAACTGAACGTCCCCTGACGGTATCTAACCAGAAAGCCACGGCTAACTACGTGCCAGCAGCCGCGGTAATACGTAGGTGTCAAGCGTTGTCCGGATTTATTGGGCGTAAAGCGAGCG
+
GGGGGGEGGGGGGGGGGGEF<EGAFF<FEFFGGGGGGGGFFGEEFGGEFFDGEFGGGGGGG@7FGGGFECGFFFEGGGGGFGGGGCDEGGGFFCFFGGGA?FFFGGGGFGEF<FFGFG8FCGE3>=FCFF<<,DFGFGGG:FG@==FGGG7FGGFG,<FFFFF@FGGECFG<F>CGFGCFGGF@FGFGGG>CDCE8<+9C?C88;B2?B@90;188E?FGG;/5<9C9:9=CGD=CFFG)5CC7
@M03364:276:000000000-BLYN8:1:1101:12722:12641 1:N:0:1
ACTCCTACGGGAGGCAGCAGTAGGGAATCTTCGGCAATGGACGAAAGTCTGACCGAGCAACGCCGCGTGAGTGAAGAAGGTTTTCGGATCGTAAAACTCTGTTGTTAGAGAAGAACAAGGACGTTAGTAACTGAACGTCCCCTGACGGTATCTAACCAGAAAGCCACGGCTAACTACGTGCCAGCAGCCGCGGTAATACGTAGGTGGCAAGCGTTGTCCGGATTTATTGGGCGTAAAGCGAGCG
+
GGGGGGGFG@CEGGGGGGGFGC<FGGGGGGGGGDGGGG<AFGGDGCFFA,FGGGECFEGCGGGCEGD7F:FFGGEEFEECFCECFBCEDEGFGCFGFGGGGF<FFF9ACE9EEFGGFFFG,AFFGFGGG<FFFFDGGEG@F?EFGFGDFD><FFGGGGEGG7FF,DDE<:>@FGFGGEFBCG9B@7EGGGCE5:*;9EEGFF>E;BCCFE5C:B5CCFCEGGGE67CC?C5CCDG777FDGGCC
@M03364:276:000000000-BLYN8:1:1101:19604:12650 1:N:0:1
ACTCCTACGGGAGGCAGCAGTAGGGAATCTTCGGCAATGGACGAAAGTCTGACCGAGCAACGCCGCGTGAGTGAAGAAGGTTTTCGGATCGTAAAACTCTGTTGTTAGAGAAGAACAAGGGTGAGAGTAACTGTTCACCCCTTGACGGTATCTAACCAGAAAGCCACGGCTAACTACGTGCCAGCAGCCGCGGTAATACGTAGGTGGCAAGCGTTGTCCGGATTTATTGGGCGTAAAGCGAGCG
+
GGGGGGGGGGGGGGGGGGGGGGGGGGGGGGGGGGGGGGGGDGGGGGGFGGGGGGGGGGGGGGGGGGGGGGGGGGGGGGGGGFGGGGGGGGGGGGGGGGGGGGGGFGGGGGGGGGGGGGGGGEGGGGGGGGGGGGGGGGGGGGGGGGGGGGFGGGGGGGGGFEFFGGGGGGGGGGGGGGGFFGGGGGGGGGGGGGGGGGGGEEGGGFFCC@@CGGGGGGGGD;ECFGGGFGGGDCGGGGGGGGD<
@M03364:276:000000000-BLYN8:1:1101:8730:12665 1:N:0:1
ACTCCTACGGGAGGCAGCAGTAGGGAATCTTCCGCAATGGGCGAAAGCCTGACGGAGCAACGCCGCGTGAGTGATGAAGGTTTTCGGATCGTAAAACTCTGTTATTAGGGAAGAACAAATGTGTAAGTAACTGTGCACATCTTGACGGTACCTAATCAGAAAGCCACGGCTAACTACGTGCCAGCAGCCGCGGTAATACGTAGGTGGCAAGCGTTATCCGGAATTATTGGGCGTAAAGCGCACG
+
GGGGGGGGGGGFGGGGGGGGGFGGGGGGGGGGGGGGGGGGGGGGGGGGGGGGCGGGGGFGGGGGGGGGGGGFGGGGGGGGFGGGGGGGGGGGGGGCGGGGGGGGGGGGGGGGGGGGGFFGFGGEFDAFFGGGGGGGGGGDGGGFGGE7:CFGGGGGGGGGGGGGGGGDF>EGGGGGGC:F7CDFFCGGGGEGDEECFFGGGGGGFFC6:C@FDBEGGGGGGE8EGFFFDGGGGGG=FDFG:537
@M03364:276:000000000-BLYN8:1:1101:22122:12667 1:N:0:1
ACTCCTACGGGAGGCAGCAGTAGGGAATCTTCGGCAATGGACGAAAGTCTGACCGAGCAACGCCGCGTGAGTGAAGAAGGTTTTCGGATCGTAAAACTCTGTTGTTAGAGAAGAACAAGGACGTTAGTAACTGAACGTCCCCTGACGGTATCTAACCAGAAAGCCACGGCTAACTACGTGCCAGCAGCCGCGGTAATACGTAGGTGGCAAGCGTTGTCCGGATTTATTGGGCGTAAAGCGAGCG
+
GGGGGGGGGGGGGGGGGGGGGGGGGGGGGGGGGGGGGGGGGGGGGGEFGGGGGGGGGGGGGGGGGGGGGGGGGGGGGGGGGGGGGGGGGGGGGGGGGGGGGGGGGGGGGGGGGGGGGGGGGGGGGGGGGGGGGGGGGGGGGGGGGGGGGGGGGGGGGGGGGGGGGGFGCGGGGGGGGGGGGGGGGGGF@GGGGGGGGGGGGG5BFFGGGGGFGGGGECFEGC;=9FGGGGFFDGGGGCFGGGGC
@M03364:276:000000000-BLYN8:1:1101:13949:12683 1:N:0:1
ACTCCTACGGGAGGCAGCAGTAGGGAATCTTCGGCAATGGACGAAAGTCTGACCGAGCAACGCCGCGTGAGTGAAGAAGGTTTTCGGATCGTAAAACTCTGTTGTTAGAGAAGAACAAGGACGTTAGTAACTGAACGTCCCCTGACGGTATCTAACCAGAAAGCCACGGCTAACTACGTGCCAGCAGCCGCGGTAATACGTAGGTGGCAAGCGTTGTCCGGATTTATTGGGCGTAAAGCGAGCG
+
GGGGGGGGGGGGGGGGGGGGGGGGGGGGGGGGGGGGGGGGGGGGGGGGGGGGGGGGGGGGGGGGGGGGGGGGGGGGGGGGGGGGGGGGGGGGGGGGGGGGGGGGGGGGGGGGGGGGGGGFGGGGGGGGGGGGGGGGGGGGGGGGGGGGGFFGGGGGGGGGGGGGGGGDGGGGGGGGGGGGGGGGGGGGFEGGGGGGCFGGCGGGFECGGGGGG8CEEGGGGCEEGGFGGFGGDD=EGGGDGGGC
@M03364:276:000000000-BLYN8:1:1101:3551:12688 1:N:0:1
ACTCCTACGGGAGGCAGCAGTAGGGAATCTTCGGCAATGGGGGCAACCCTGACCGAGCAACGCCGCGTGAGTGAAGAAGGTTTTCGGATCGTAAAACTCTGTTGTTAGAGAAGAACGTTAAGTAGAGTGGAAAGTTACTTAAGTGACGGTATCTAACCAGAAAGGGACGGCTAACTACGTGCCAGCAGCCGCGGTAATACGTAGGTCCCAAGCGTTGTCCGGATTTATTGGGCGTAAAGCGAGC
+
GGGGGGGGGGGGGGGGGGGGGGGGGGGGGGGGGGGGGGGFFFGGGGGGGGGGGGF@CEGGGGGGGGGGGGGGGGGGFGGGGGGEGGGGGGGGGGGGGGGGGFGGGGGCFGGGG8FGGGGGGGFFGGGGGGGGFFGFFGGDGEG<FCGGGGGGGGGGGDFFF7@FGGGGGGGDGGGGG7FGFGGGGGGGGGGGGGGGGGCCFFFGDFF9EGDCFEGCEEGGGG5C5@CCCFGF4)>EGFGFGGG3
@M03364:276:000000000-BLYN8:1:1101:10225:12692 1:N:0:1
ACTCCTACGGGAGGCAGCAGTAGGGAATCTTCGGCAATGGACGAAAGTCTGACCGAGCAACGCCGCGTGAGTGAAGAAGGTTTTCGGATCGTAAAACTCTGTTGTTAGAGAAGAACATGGGTGAGAGTAACTGTTCACCCCTTGACGGTATCTAACCAGAAAGCCACGGCTAACTACGTGCCAGCAGCCGCGGTAATACGTAGGTGGCAAGCGTTGTCCGGATTTATTGGGCGTAAAGCGAGCG
+
GGGGGGGGDGGGGGGDGGGGGGGGGGGGGGGGGGGGGGGGGGGGGGGGGGGFGGGGGGGFGGGGGGGGGGGGGGGGGGGGGGGGGGGFCGGGGGGGGGGFGGGGGGGGGGGGGGGGGGGGGEEFGGGGGGGGGGGFGFGGGFGGGGGGFFFFGFEGGCGGGGGGGGFGGGGGGFGGGEGFGGGGGGGGGGGGDGGGGGG>CGGGCFGGGGFGGGD8CGFEGEGGGFGGGGG5DGGGFFFCDGGD
@M03364:276:000000000-BLYN8:1:1101:13915:12706 1:N:0:1
ACTCCTACGGGAGGCAGCAGTGGGGAATATTGCACAATGGGCGCAAGCCTGATGCAGCCATGCCGCGTGTATGAAGAAGGCCTTCGGGTTGTAAAGTACTTTCAGCGAGGAGGAAGGCATTAAGGTTAATAACCTTAGTGATTGACGTTACTCGCAGAAGAAGCACCGGCTAACTCCGTGCCAGCAGCCGCGGTAATACGGAGGGTGCAAGCGTTAATCGGAATTACTGGGCGTAAAGCGCACG
+
GGGGGGGGGGGGGGGGGGGGGGGGGGGGGGGGGGGGGGGGGGGGGGGGGGGGGGGGGGGGGGGGGGGGGGGGGGGGGGGGGGGGGGGGGGGGGGGGGGGGGGGGGGGGGGGGGGGGGGGGGGGFFGFFGGGGGGGGGGFFGGGGGGGGGGGGGGGGGGGDGGGGGGGGGGGCEGFGGGGGGGGGGGGGGEGGGEGGGGGGGEEGGGGGGGGGGGGGGGGGGGGGCCFGGGGGGGGGGDGGGGD)
@M03364:276:000000000-BLYN8:1:1101:18851:12710 1:N:0:1
ACTCCTACGGGAGGCAGCAGTAGGGAATCTTCGGCAATGGGGGCAACCCTGACCGAGCAACGCCGCGTGAGTGAAGAAGGTTTTCGGATCGTAAAACTCTGTTGTTAGAGAAGAACGTTAAGTAGAGTGGAAAGTTACTTAAGTGACGGTATCTAACCAGAAAGGGACGGCTAACTACGTGCCAGCAGCCGCGGTAATACGTAGGTCCCAAGCGTTGTCCGGATTTATTGGGCGTAAAGCGAGC
+
GGGGGGGGGGGGGGGGGGGGGGGGGGGGGGGGGGGGGGGGGGGGGGGGGGGGGGGGGEGGGGGGGGGGG@FGGGGGGGGGGFGGGGGGGGGGGGGGGGGGGGGGGGGGGGGGGGFGGGGGGGGGGGGGGGGGGGEGGGGGGGGDFFGGGGGGGGGGGGFFGFGEEGGFECCFGGFGGGGGGFGGGGGGGFCEGGGD*<<BFGGGGG+?8FGG=CCCEEGG5EEGGGGGGFGGGGG5CGG7DDD3
@M03364:276:000000000-BLYN8:1:1101:11249:12723 1:N:0:1
ACTCCTACGGGAGGCAGCAGTAGGGAATCTTCGGCAATGGGGGCAACCCTGACCGAGCAACGCCGCGTGAGTGAAGAAGGTTTTCGGATCGTAAAACTCTGTTGTTAGAGAAGAACGTTAAGTAGAGTGGAAAGTTACTTAAGTGACGGTATCTAACCAGAAAGGGACGGCTAACTACGTGCCAGCAGCCGCGGTAATACGTAGGTCCCAAGCGTTGTCCGGATTTATTGGGCGTAAAGCGAGC
+
GGGGGGGGGGGGGGGGGGGGGGGGGGGGGGGGGGGGGGGGGGGGGGGGGGGGGGGGGGGGGGGGGGGGGGGGGGGGGGGGFGGGGGGGGGGGGGGGGGGGGGGGGGGGGGGGGGGGGGGGGGGGFGFEGGGGGGGGGFGFGGGGGGGGGCGFGGGGGCGGGGGGGECBFGFDGGGGGGGF7CGGF>GGGGGGGEGG5EGFGCBCEFFGGGGGGGGGGGGGGDCEECFGGGCGGGGGGGGGGGGC
@M03364:276:000000000-BLYN8:1:1101:19879:12750 1:N:0:1
ACTCCTACGGGAGGCAGCAGTGGGGAATATTGCACAATGGGCGCAAGCCTGATGCAGCCATGCCGCGTGTATGAAGAAGGCCTTCGGGTTGTAAAGTACTTTCAGCGAGGAGGAAGGCATTAAGGTTAATAACCTTAGTGATTGACGTTACTCGCAGAAGAAGCACCGGCTAACTCCGTGCCAGCAGCCGCGGTAATACGGAGGGTGCAAGCGTTAATCGGAATTACTGGGCGTAAAGCGCACG
+
GGGGGGFGGGCGGGGGGGGGGGGGGEGGFGGGGGGGGGFFGGGGGEGGGGGGGGGGGGGGGGGGGGGEFGGFGGGGGGGDF@FGGGGGGEEGGGGGGGGGGGGGFGDGGDGGGGFGGGGGGGGGGGFGFGGGGGGFGGGGGGGGGGGGGGGFC:EGGGGGGGGGGGGGGGGGGGCDFGGGG8EFEGFGFGGEGEGGGGGGDG>CEGGGGGCFGGEEGFGGGGGG6C7@9?5CDDG5<G*7CGG)
@M03364:276:000000000-BLYN8:1:1101:20455:12757 1:N:0:1
ACTCCTACGGGAGGCAGCAGTAGGGAATCTTCGGCAATGGGGGCAACCCTGACCGAGCAACGCCGCGTGAGTGAAGAAGGTTTTCGGATCGTAAAACTCTGTTGTTAGAGAAGAACGTTAAGTAGAGTGGAAAGTTACTTAAGTGACGGTATCTAACCAGAAAGGGACGGCTAACTACGTGCCAGCAGCCGCGGTAATACGTAGGTCCCAAGCGTTGTCCGGATTTATTGGGCGTAAAGCGAGC
+
GGGGGGGGGGGGGGGGGGGGGGGGGGGGGGGGGGGGGGGGGGGGGGGGGGGGGGGGGGGGGGGGGGGGGGGCGGGGGGGGGGGGGGGGGGGGGGGGGGGGGGGGGGGGGGGGGGGGGGGFGGGGGGGEGGGFGGGGDFFGGGGCGGGGGGGGGGGGGCFFFEGGGGFGGGCGGGGFGGGGGGGGGGGGGGGDGGGGGGGGC9CGEGGGGGGGGGEDGEGGGGGCECFFGGGGGGGGDGGGGGG/
@M03364:276:000000000-BLYN8:1:1101:22166:12768 1:N:0:1
ACTCCTACGGGAGGCAGCAGTGGGGAATATTGCACAATGGGCGCAAGCCTGATGCAGCCATGCCGCGTGTATGAAGAAGGCCTTCGGGTTGTAAAGTACTTTCAGCGAGGAGGAAGGCATTAAGGTTAATAACCTTGGTGATTGACGTTACTCGCAGAAGAAGCACCGGCTAACTCCGTGCCAGCAGCCGCGGTAATACGGAGGGTGCAAGCGTTAATCGGAATTACTGGGCGTAAAGCGCACG
+
GGGGGGGGGGGGGGDGGGGGFGGGGGGGGGGGGGGGGGGGGGGGGGGGGGGGGGGGGGGGGGGGGGGGGGGGGGGGGGGGGGGGGGGGGGGGGGGGGGGGGGGGGGGDGGGGGGGGGGGGGGGGGFGGGGGGGGGGGGGGGGGGGGGGGGGGGGGGGGGGGGGGGGGGGGGGGGGGGGGGGGGGGGGGGGGGGGGGGGGGGGGGGGGEGGG=8CGGFGGGG5:EGGGGGGGGGGGDGG=CCD37
@M03364:276:000000000-BLYN8:1:1101:12856:12768 1:N:0:1
ACTCCTACGGGAGGCAGCAGTGGGGAATATTGCACAATGGGCGCAAGCCTGATGCAGCCATGCCGCGTGTATGAAGAAGGCCTTCGGGTTGTAAAGTACTTTCAGCGAGGAGGAAGGCATTAAGGTTAATAACCTTAGTGATTGACGTTACTCGCAGAAGAAGCACCGGCTAACTCCGTGCCAGCAGCCGCGGTAATACGGAGGGTGCAAGCGTTAATCGGAATTACTGGGCGTAAAGCGCACG
+
GGGGGGGGGGGGGGGGGGGGGGFGGGGGGGGGAFFGGGGGFGGEFGFFGGGGGGGGGFFGGGGGGGGCGCGGGGGGGGGGFGCGDFGG<B@GFGGG?FGGGGGGGGGGGGGGEEGEGGGDFAFFFAB<AAEFD>BF<D,AAFGAFGGDC8+<CFGGDGGGGGC7:@FFEFGGGF,=BEE>BEGDFCC@E8ECEEGEGCEGE5:EG*38CFCG=;CEGGGGGEGCC?9@FGGGG<75CCDD))11
@M03364:276:000000000-BLYN8:1:1101:7952:12777 1:N:0:1
ACTCCTACGGGAGGCAGCAGTGGGGAATATTGCACAATGGGCGCAAGCCTGATGCAGCCATGCCGCGTGTATGAAGAAGGCCTTCGGGTTGTAAAGTACTTTCAGCGAGGAGGAAGGCGTTGTAGTTAATAACTGCAGCGATTGACGTTACTCGCAGAAGAAGCACCGGCTAACTCCGTGCCAGCAGCCGCGGTAATACGGAGGGTGCAAGCGTTAATCGGAATTACTGGGCGTAAAGCGCACG
+
GGGGGGGGGGGGGGGGGGGGGGGGGGGGGGGGGGGGGGFGGGGGGGGGGGGGGGGGGGGGGGGGGGGGGGGGGGGGGGGGGGGGGGGGGGGGGGGGGGGGGGGGFGCFGGGGGGGGGGGGGGGGGGGGGGGGGGGGGGGGGGGGGGDGFGGGGGGGGGGGGGGGGGGGEGFGGGG9:EGGGGGGGGGGGGGGGGGGGGGGGGGGGGGGCGGGGGGGGGFGGG8EGGGGFDCFGDGEFDDGDGGC
@M03364:276:000000000-BLYN8:1:1101:26157:12784 1:N:0:1
ACTCCTACGGGAGGCAGCAGTAGGGAATCTTCCGCAATGGGCGAAAGCCTGACGGAGCAACGCCGCGTGAGTGATGAAGGTTTTCGGATCGTAAAACTCTGTTATTAGGGAAGAACAAATGTGTAAGTAACTGTGCACATCTTGACGGTACCTAATCAGAAAGCCACGGCTAACTACGTGCCAGCAGCCGCGGTAATACGTAGGTGGCAAGCGTTATCCGGAATTATTGGGCGTAAAGCGCGCG
+
GGGGFGGGGGGGGGGGGGGGGGGGGGGGGGGGGGGGGGGGGGGGGGGGGGGGGGGGGGGGGGGGGGGFGGGGGGGGGGGGCGGGGGGDGGGGGFFGCGGGGGGDFGGGGGGGG8FEGGGGFGGGGGGGGGGGGGGGGGFDGGGGGGGGGGGGGGGGGGGGGGGGFGGGGGGGGGGGGDFGGGFFGGGFFGGGGGGGFGGCCFGGGGGGGGGGGG5CFGGDECGGFFFGGGGGGGGGGFGGCD39
@M03364:276:000000000-BLYN8:1:1101:21250:12805 1:N:0:1
ACTCCTACGGGAGGCAGCAGTAGGGAATCTTCCGCAATGGGCGAAAGCCTGACGGAGCAACGCCGCGTGAGTGATGAAGGTTTTCGGATCGTAAAACTCTGTTATTAGGGAAGAACAAATGTGTAAGTAACTGTGCACATCTTGACGGTACCTAATAAGAAAGCCACGGCTAACTACGTGCCAGCAGCCGCGGTAATACGTAGGTGGCAAGCGTTATCCGGAATTATTGGGCGTAAAGCGCGCG
+
@EF@F9F<@FCEFD7F@@<FEC@F,CE<;CEGA@BFGEF<DECEGGCGFEF@EBBF@FGE@ED@@BCFG@CEEFC<A,ECGGGDFGGCG:CG<FFFE<BFGGG<E<?<EE@EG,BBFB??<?A<<C?,CFG9?FGGGGGD=9@,<>:+836FEDG9,7D:FCEEGFFFFG7FFCCAFG:7>DF,DFE7D881CEGE+>EF:<FG9CE>F+CFGDG85@F=E8=7CFGF7<C5D<E=3FF59/79
@M03364:276:000000000-BLYN8:1:1101:20419:12810 1:N:0:1
ACTCCTACGGGAGGCAGCAGTAGGGAATCTTCGGCAATGGGGGCAACCCTGACCGAGCAACGCCGCGTGAGTGAAGAAGGTTTTCGGATCGTAAAACTCTGTTGTTAGAGAAGAACGTTAAGTAGAGTGGAAAGTTACTTAAGTGACGGTATCTAACCAGAAAGGGACGGCTAACTACGTGCCAGCAGCCGCGGTAATACGTAGGTCCCAAGCGTTGTCCGGATTTATTGGGCGTAAAGCGAGC
+
GGGGGGGGGGGGGGGGGGGGGGGGGGGGGGGGGGGGGGGGGGGGGGGGGGGGGGGGGGGGGGGDGGGGGGGFFFCEGGGGEFGGGGGGGGGGGGGGFFGGGGGGGGGGGGGGGGGFG@FDGGGGGGACFGGGGGGGGGGGGFGFAGGGGCFFGFGGGGGGGGGCFGGFGGGGFGGFGGGGGGGGGGGFGGGGGGGGGG+?FEFGGGFGGGGCFG8CDGFGGE5=5CGGG79CGGEGGGFFCDG5
@M03364:276:000000000-BLYN8:1:1101:22295:12822 1:N:0:1
ACTCCTACGGGAGGCAGCAGTAGGGAATCTTCCGCAATGGGCGAAAGCCTGACGGAGCAACGCCGCGTGAGTGAAGAAGGTTTTCGGATCGTAAAACTCTGTTGTTAGAGAAGAACAAGGATGAGAGTAGAACGTTCATCCCTTGACGGTATCTAACCAGAAAGCCACGGCTAACTACGTGCCAGCAGCCGCGGTAATACGTAGGTGGCAAGCGTTGTCCGGATTTATTGGGCGTAAAGCGAGC
+
GGGGGGGGGGGGGGGDGGGGGGGGGGGGGGGGGGGGGGGGGGGGGGGGGGGGGGGGGGGGGGGGGGGFGGGGGGGFGGGGGGGGGGGGGGGGGGGGGGGGGGGGGGGGGGGGGGGGGGGGGGFGGFGGGGFFGDFFFFGFGGGGGGGGGGGGGGGGFGGFGFGGGGFGECCGGGGGGFGGFGGGGGGGCF5EECCGGFF;FEFGGGGGGGFGGGGCEEGFGGGGG6CGGGGGDDECDGGGGGG7
@M03364:276:000000000-BLYN8:1:1101:24571:12837 1:N:0:1
ACTCCTGCGGGAGGCAGCAGTGGGGAATATTGCACAATGGGCGCAAGCCTGATGCAGCCATGCCGCGTGTATGAAGAAGGCCTTCGGGTTGTAAAGTACTTTCAGCGGGGAGGAAGGCGATAAGGTTAATAACCTTGTCGATTGACGTTACCCGCAGAAGAAGCACCGGCTAACTCCGTGCCAGCAGCCGCGGTAATACGGAGGGTGCAAGCGTTAATCGGAATTACTGGGCGTAAAGCGCACG
+
FEFFGF,6@EEFGEGGGGGGGGCGGGGGGGGGGFFGGGGGGFDF@FFCGGGGFGGGGG8FEFGGGGGGGEEFGFECCFGGGGGGGGGDGGGGFFGGDDGGGGE9?EFE=CCFECG@GGDFE7FFFGGGGGGGF8EFGG9F<B9FFACFFEE,>CFCC*,,,<FGGF,=FCFEGGCCCECFCFGGGGE7;E5BCEEEFGGFE*:EGGGGGG?55;8CFGGC=:EF8FF?:CFGGDGEG*757DD9
@M03364:276:000000000-BLYN8:1:1101:22309:12857 1:N:0:1
ACTCCTACGGGAGGCAGCAGTAGGGAATCTTCGGCAATGGACGAAAGTCTGACCGAGCAACGCCGCGTGAGTGAAGAAGGTTTTCGGATCGTAAAACTCTGTTGTTAGAGAAGAACAAGGACGTTAGTAACTGAACGTCCCCTGACGGTATCTAACCAGAAAGCCACGGCTAACTACGTGCCAGCAGCCGCGGTAATACGTAGGTGGCAAGCGTTGTCCGGATTTATTGGGCGTAAAGCGAGCG
+
GGGGGGGGGGGGGGGGGGGGGGGGGGGGGGGGGGGGGGGGGGGGGGGGGGGGGGGGGGGGGGGGGGEEGGGGGGGGGGGGGGGGGGGGEGGGGGGGGGGGGGGGGDFFFGGGGGGGGGGGGGGGGGGGGGGGGGGGGGGFGGGGGGGGGGGGGGGGGGGGGGGGGGGGGGGGGGGGGGGGGGGGGGGFGGGGEGG7FCDFGGGGGGGGGEGGGGGGGGGGDCEGFGFGGGFGGGGGGFGGGGGD
@M03364:276:000000000-BLYN8:1:1101:6797:12858 1:N:0:1
ACTCCTACGGGAGGCAGCAGTGGGGAATATTGCACAATGGGCGCAAGCCTGATGCAGCCATGCCGCGTGTATGAAGAAGGCCTTCGGGTTGTAAAGTACTTTCAGCGGGGAGGAAGGGAGTAAAGTTAATACCTTTGCTCATTGACGTTACCCGCAGAAGAAGCACCGGCTAACTCCGTGCCAGCAGCCGCGGTAATACGGAGGGTGCAAGCGTTAATCGGAATTACTGGGCGTAAAGCGCACG
+
GGGGFFGGGGGGGGGGGGGGGGGCGEGGGGGGGGGGGGGGGGGEGGGFGFGGGGGGGCFGGGGGEGGGGGDGGGFCEGFFFCEGGGGDFGGGFGGGGGGFFGGGDGEEGGGGEGGF7FFGGGGGGFFFFFFD8BCFGGDGCFGF9F7@FD<F,CEGGGGGCGGGFFGGGGGGG:B@FCFGGFFGGGC@*::8>EGGGFGGCCEEEEEGDGGGGGGGGF7CEGEC6CFGFCC*9<C7CFCDCDC3
@M03364:276:000000000-BLYN8:1:1101:19101:12886 1:N:0:1
ACTCCTACGGGAGGCAGCAGTAGGGAATCTTCCGCAATGGGCGAAAGCCTGACGGAGCAACGCCGCGTGAGTGATGAAGGTTTTCGGATCGTAAAACTCTGTTATTAGGGAAGAACAAATGTGTAAGTAACTGTGCACATCTTGACGGTACCTAATAAGAAAGCCACGGCTAACTACGTTCCAGCAGCCGCGGTAATACGTAGGTGGCAAGCGTTATCCGGAATTATTGGGCGTAAAGCGCGCG
+
GFFGGGGGGCDG@E@GDGGGGGGCCFFECFFGEFEGDEGGGFFEGGBFGFAFCDCF@@FGF7FE>F+>>8B<<F,?FFDDGG9+CC:C=+8BEFEGFGEAAFB,F<<EDCG@+B<<FGC9EDF9FFGCGAD9?,,,:CDF<D,3C@@BCCEG<DE8,,@>FFC<7,>+>C:F:3DA@*@,DFC;DFGGD>*B>EGD9?<*?:C7BC88968*/==**14C55*/<7?7++*11/:*9>=3)))1
@M03364:276:000000000-BLYN8:1:1101:15572:12900 1:N:0:1
ACTCCTACGGGAGGCAGCAGTAGGGAATCTTCGGCAATGGACGAAAGTCTGACCGAGCAACGCCGCGTGAGTGAAGAAGGTTTTCGGATCGTAAAACTCTGTTGTTAGAGAAGAACAAGGACGTTAGTAACTGAACGTCCCCTGACGGTATCTAACCAGAAAGCCACGGCTAACTACGTGCCAGCAGCCGCGGTAATACGTAGGTGGCAAGCGTTGTCCGGATTTATTGGGCGTAAAGCGAGCG
+
GGGGGGGGGGGGGGGGGGGGGGGGGGGGGGGGGGGGGGGGGGGGGGGGGGGGGGGGGGGGGGGGGGGGGGGGGGGGGGGGDGGGGGGGGGGGGGGGGGGGDGGGGGGGGGGGGGGGGGG<EGGEFFGGFGGFGGGGGGGGEFGGGGGCGCFGGGGGGGDGGGFGFGGGGGGGGGGGGDGCFGGGGGGGGGGGGGGGGGGGGGGGGDGGGFGG8B=EEGDGD?CCFEFGGGFGGGGGGGGGDGGG
@M03364:276:000000000-BLYN8:1:1101:5880:12901 1:N:0:1
ACTCCTACGGGAGGCAGCAGTAGGGAATCTTCGGCAATGGGGGCAACCCTGACCGAGCAACGCCGCGTGAGTGAAGAAGGTTTTCGGATCGTAAAACTCTGTTGTTAGAGAAGAACGTTAAGTAGAGTGGAAAGTTACTTAAGTGACGGTATCTAACCAGAAAGGGACGGCTAACTACGTGCCAGCAGCCGCGGTAATACGTAGGTCCCAAGCGTTGTCCGGATTTATTGGGCGTAAAGCGAGG
+
GGGGGGGGGGGGGGGGGGGGGGCGGGGGGGGGGGD7CGGGGGGGCGCFGGFGFGGGGGGGGGGGGGGGGDGGGGGGGFFGGGGGGEGCEFEFGGGGGGGGGGGGGFABDFGGGCGGGEEGGGGFGGEGGFDFEDGGG9FGGGGFG9F:CFCCFGGGGGGGGGGGG*@FGEGGGG7FCGDFCFFGCCBEFGGGGGEGGGGGGE?FD+?EGGGGFDEGGGGDEE878CFGGGGGGGE5CGG7CCG)
@M03364:276:000000000-BLYN8:1:1101:14500:12927 1:N:0:1
ACTCCTACGGGAGGCAGCAGTGGGGAATATTGCACAATGGGCGCAAGCCTGATGCAGCCATGCCGCGTGTATGAAGAAGGCCTTCGGGTTGTAAAGTACTTTCAGCGGGGAGGAAGGGAGTAAAGTTAATACCTTTGCTCATTGACGTTACCCGCAGAAGAAGCACCGGCTAACTCCGTGCCAGCAGCCGCGGTAATACGGAGGGTGCAAGCGTTAATCGGAATTACTGGGCGTAAAGCGCACG
+
GGGGGGGGGGGGGGGGGGGGGGGGGGGGGGGGGGGGGGGFFGGGGGGGGGGGGGGGGGGGGGGGGGGGGGGGGGGGGGGGGGGFGGGGGGGGGGGGGGGGGGGGGGGGGGGGGGGGGGGGGGFGGGGGGGGGGGGGGGGGGGGGGGGGGGGGGGGGGGGGGGGGGGFGGGGGGGGGGGGGGGGGGGGGGGGGGGGGGGGGGEGGGGGGGGGGGGGGGGGGGGGGGGGGGGGGGGGGGGGGGGGD
@M03364:276:000000000-BLYN8:1:1101:5408:12938 1:N:0:1
ACTCCTACGGGAGGCAGCAGTAGGGAATCTTCCGCAATGGGCGAAAGCCTGACGGAGCAACGCCGCGTGAGTGATGAAGGTTTTCGGATCGTAAAACTCTGTTATTAGGGAAGAACAAATGTGTAAGTAACTGTGCACATCTTGACGGTACCTAATCAGAAAGCCACGGCTAACTACGTGCCAGCAGCCGCGGTAATACGTAGGTGGCAAGCGTTATCCGGAATTATTGGGCGTAAAGCGCGCG
+
GGGGGGGGGGGGGGGGGGGGGGGGGGGGGGGGGGGGGGGGFGGGGGGGGGGGGGGGGGGGGGGGGGGGGGGGGGGGGGGGGGGGGGGGGGGGGGGDGGGGGGGGGGGGGGGGGGGGGGF9?FGGGGGGGGGGGGGGGGGGGGGGGGCGGGG<DGGGGGGGGFGFGGGGGGGCFGGGGGGGGFGGGGGGGGGGGGEGGGGGGGGGGGCGG?8FGGGGGGGG5EC5@FGGG?**9DGGGGGDDDDD
@M03364:276:000000000-BLYN8:1:1101:11960:12952 1:N:0:1
ACTCCTACGGGAGGCAGCAGTAGGGAATCTTCGGCAATGGACGAAAGTCTGACCGAGCAACGCCGCGTGAGTGAAGAAGGTTTTCGGATCGTAAAACTCTGTTGTTAGAGAAGAACAAGGACGTTAGTAACTGAACGTCCCCTGACGGTATCTAACCAGAAAGCCACGGCTAACTACGTGCCAGCAGCCGCGGTAATACGTAGGTGGCAAGCGTTGTCCGGATTTATTGGGCGTAAAGCGAGCG
+
GGGGGGGGGGGGGGGGGGGGGGGGGGGGGGGGGGGGGGGGGGGGGGGGGGGGGGGGGGGGGGGGGGGEGGGGGGGGGGGGGGGGGGGGGGGGGGGGGGGGGGGGGGGGGGGGGGGGGGGGGGGGGGGGGGGGGGGGGGGGGGGGFEGGGGGGGGGGGGGGGGGGGGGGGGGGGGGGGCFFGGGGGGGGGGGGGGGGGGGGGFFGEGGGGGGFECGGGGGGGGEG?@EGGGCEGGGGGDFGGGG7
@M03364:276:000000000-BLYN8:1:1101:23063:12976 1:N:0:1
ACTCCTACGGGAGGCAGCAGTAGGGAATCTTCCGCAATGGGCGAAAGCCTGACGGAGCAACGCCGCGTGAGTGAAGAAGGTTTTCGGATCGTAAAACTCTGTTGTTAGAGAAGAACGTTAAGTAGAGTGGAAAGTTACTTAAGTGACGGTATCTAACCAGAAAGGGACGGCTAACTACGTGCCAGCAGCCGCGGTAATACGTAGGTCCCAAGCGTTGTCCGGATTTATTGGGCGTAAAGCGAGC
+
GGGGGGGGGGGGGGGGGGGGGGGGGGGGGGGGGGGGGGGGGGGGGGGGGGGGGGGGGGGGGGGGGGGGGGGGGGGGGGGGGGGGGGGGGGGGGGGGGGGGGGGGGGGGGGGGGGGGGGGGGGGGGGGGGGGGGGGGGGGGGGGGGGGGGGGGGFGGGGGGGGGGGGGGGGGGGGGGGGGGGGGGGGGGGGEGGGGGGGGGGGGGG?EGGGGGGGGECGGGGGG=EGFGGGGGFCGGGGGGGGG<
@M03364:276:000000000-BLYN8:1:1101:8853:12976 1:N:0:1
ACTCCTACGGGAGGCAGCAGTAGGGAATCTTCCGCAATGGGCGAAAGCCTGACGGAGCAACGCCGCGTGAGTGATGAAGGTTTTCGGATCGTAAAACTCTGTTATTAGGGAAGAACATATGTGTAAGTAACTGTGCACATCTTGACGGTACCTAATCAGAAAGCCACGGCTAACTACGTGCCAGCAGCCGCGGTAATACGTAGGTGGCAAGCGTTATCCGGAATTATTGGGCGTAAAGCGCGCG
+
GGGGGGGGGGGGGGGGGGGGGGGGGGGGGGGGGGGGGGGGGGGGGGGGGGGGGGGGGGGGGGDGGGGFGGGGGGFGGGGGGGGGGGGGGGGGGGGGGGGGGGGCGFGGGGGGGGGGCFGGGGGAFEGGGGGFGGDGFGF<F?FBDGGGGGGFGGGGGGFEFFFF<FC:F><>FFFCGCE@@@DF>8:DG8EE>B5EGFG>2:8EGFFGCFGC*:C5;C<CEE*:FF7C?GGGC5/CF:C<DD:)
@M03364:276:000000000-BLYN8:1:1101:19844:12982 1:N:0:1
ACTCCTACGGGAGGCAGCAGTGGGGAATATTGCACAATGGGCGCAAGCCTGATGCAGCCATGCCGCGTGTATGAAGAAGGCCTTCGGGTTGTAAAGTACTTTCAGCGAGGAGGAAGGCGATGGGGTTAATAACCGCAGCGATTGACGTTACTCGCAGAAGAAGCACCGGCTAACTCCGTGCCAGCAGCCGCGGTAATACGGCGGGTGCAAGCGTTAATCGGAATTACTGGGCGTAAGGCGCACG
+
FGFGGDAEC@CCCEEDDGGGGG9;@B,CCEDFFEFEGFG<FFE7@C@F,CCFGGGGEFFFF@CEGGG@:,66E<CCC8ECF<EFEFGGGCFE9E9EFFGCGEGFC?:+@F>FGEF,?,F+==+33+8+CDFDFG=>:=FG+F<F9BC@773DFG7>3>,5@CECC::F**=FGGF9?1<FFG@FC78CC*=B83**5233;*/2*288<+3;/;8;:7CF55CGF<EEG6*759*1***1)/C5
@M03364:276:000000000-BLYN8:1:1101:25581:12984 1:N:0:1
ACTCCTACGGGAGGCAGCAGTAGGGAATCTTCCGCAATGGACGAAAGTCTGACGGAGCAACGCCGCGTGTGTGAAGAAGGTTTTCGGATCGTAAAGCACTGTTGTTAGAGAAGAACAAGGATAAGAGTCACTGCTTGTCCCTTGACGGTATCTAACCAGAAAGCCACGGCTAACTACGTGCCAGCAGCCGCGGTAATACGTAGGTGGCAAGCGTTGTCCGGAATTATTGGGCGTAAAGCGCGCG
+
GGGGGGGGGGGGGGGGGGGGGGGGGGGGGGGGGGGGGGGGGGGGGGGGGGGGGGGGGGGGGGGGGGGGGEGGGGGGGGGGFGGGGGGGGGGGGGGGGGGGGGGGGGGGGGGGGGGGGGGGGGGGGGGGGGGGGGGGGGGGGGGGGGGGGGGGGGGGGGGGGGGGGGGGGGGGGGGGGGGGGGGGGGGGGGGGGGGGGGGGGGGGGGGGGGGGGGGGGGGGGGGFGGGGGGGGGGGGGGGGGGC7
@M03364:276:000000000-BLYN8:1:1101:22941:12990 1:N:0:1
ACTCCTACGGGAGGCAGCAGTGGGGAATATTGCACAATGGGCGCAAGCCTGATGCAGCCATGCCGCGTGTATGAAGAAGGCCTTCGGGTTGTAAAGTACTTTCAGCGGGGAGGAAGGGGTTGTGGTTAATAGCCGCGGCCATTGACGTTACTCGCAGAAGAAGCACCGGCTAACTCCGTGCCAGCAGCCGCGGTAATACGGAGGGTGCAAGCGTTAATCGGAATTACTGGGCGTAAAGCGCACG
+
GGGGGGGGGGGGGGGGGGGGGGGGGGGGGGGGGGGGGGGGGGGGGGGGGGGGGGGGGGGGGGGGGGGGGGGGGGGGGGGGGGGGGGGGGGGGGGGFFGGGGGGGGGGGGGGGGGFGGGGCEGGGGCFFGGGGGGGGGGGGGGGGGGGGGGGGGGGGGGGGGGGFFGGGGGGGGGGFCEFGGGGGGGGGGGGGGGGGGGGGGGGGGGGGGGGGGGGGGGGGGGDEFGGGGGGGGGGGGGGGGGG<
@M03364:276:000000000-BLYN8:1:1101:9838:13010 1:N:0:1
ACTCCTACGGGAGGCAGCAGTGGGGAATATTGCACAATGGGCGCAAGCCTGATGCAGCCATGCCGCGTGTATGAAGAAGGCCTTCGGGTTGTAAAGTACTTTCAGCGAGGAGGAAGGCATTAAGGTTAATAACCTTGGTGATTGACGTTACTCGCAGAAGAAGCACCGGCTAACTCCGTGCCAGCAGCCGCGGTAATACGGAGGGTGCAAGCGTTAATCTGAATTACTGGGCGTAAAGCGCACG
+
GGGGGGGGGGGGGGGGGGGGGGGGGGGGGGGGGGGGGGGGGGGGGGGGGGGGGGGGGGGGGGGFGGGGGGGGGGGGGGFGGGGGGGGGGGGGGGFCFFGGGGGGGGGFGGDGGGCGGGGGGFGGGGGGGGFGGDFDGG<<FGGGGGFEGGGGGGGGEEGGGGFFGGFGGGGGGGGGGGGGGGGFCGGGGEGGGGGCFGCGGGGDGGGGGGGGGGGGC<9+<?FGGGCFFC=EDGDDFCGGGGGD
@M03364:276:000000000-BLYN8:1:1101:6286:13030 1:N:0:1
ACTCCTACGGGAGGCAGCAGTGGGGAATATTGCACAATGGGCGCAAGCCTGATGCAGCCATGCCGCGTGTATGAAGAAGGCCTTCGGGTTGTAAAGTACTTTCAGCGAGGAGGAAGGCATTAAGGTTAATAACCTTGGTGATTGACGTTACTCGCAGAAGAAGCACCGGCTAACTCCGTGCCAGCAGCCGCGGTAATACGGAGGGTGCAAGCGTTAATCGGAATTACTGGGCGTAAAGCGCACG
+
GGGGGGGGGGGGGGGGGGGGGGGGGGGGGGGGGGGGGGGGGGGGGGGGGGGGGFGGGGGGGGGGGGGGGGGGGGGGGGGGGGGGGGGGGGGGGGGGGGGGGGGGGGGGGGGGGGGGGGGGGGGGGGGFFGGGGGGGGGGGFFGGGGGGGGGGGGGGGGGGGGGGGGFGEEGGCGGFGGGGGGGGGGGGGGGGGGGGGG?GGEGGGCGGFGGFGGGGGGGGGGGDEFGGGCDGGGGGGFGGGGDC
@M03364:276:000000000-BLYN8:1:1101:26059:13032 1:N:0:1
ACTCCTACGGGAGGCAGCAGTGGGGAATATTGCACAATGGGCGCAAGCCTGATGCAGCCATGCCGCGTGTATGAAGAAGGCCTTCGGGTTGTAAAGTACTTTCAGTCGGGAGGAAGGTGTTAAGGTTAATAACCTTGGCAATTGACGTTACCGACAGAAGAAGCACCGGCTAACTCCGTGCCAGCAGCCGCGGTAATACGGAGGGTGCAAGCGTTAATCGGAATTACTGGGCGTAAAGCGCACG
+
GGGGGGGGGGGGGGGGGGFGGGGGGGGGGGGEGGGGGGGGFGGGGGGGGGGGFGGGGGGGGGGGGGGGGGFGGGGGGGGGGGFDGGGGGGGEFCFGFGGGGGGGGGGGGGGGEGFCFFFGGGGGC,CFGGGGGFGGGGCDFGGGGGGCDFGFGGGGGGGGGGGGGGFGGGGGGGGFGGGFFFGDFGGGGGGGGGGDFGGGGGGGGEEGGGGGGGGDFGGGGGDGFGGGGGGGGGGGFGDGGGG<
@M03364:276:000000000-BLYN8:1:1101:27261:13047 1:N:0:1
ACTCCTACGGGAGGCAGCAGTAGGGAATCTTCGGCAATGGGGGGAACCCTGACTGAGCAACGCCGCGTGAGTGAAGAAGGTTTTCGGATCGTAAAGCTCTGTTGTTAATCAAGAACGTTGAGAAGAGTGGAAAGTTTCTCAAGTGACGGTAATTAACCAGAAAGGGACGGCTAACTACGTGCCAGCAGCCGCGGTAATACGTAGGTCCCGAGCGTTGTCCGGATTTATTGGGCGTAAAGCGAGC
+
GGGGGGGGGGGGGGGGGGGGGGGGGGGGGGGGGGGGGGGGGGGGGGGGGGGGGGGGGGGGGGGGGGGGGGGGGGGGGGGGGGGGGGGGGGGGGFGGGGGGGGGGGGGGGGGGGGGGGGGGGG@FGFFFFGGGGGGGGGGGGGGGGGGGGGGGGGGGGCDGEFGGGGGGGGGGGGGGG?CGGGGF?GGGGG>EECEEGGFCFFGGGGGGGGGGGG:EEGGGGGEGCFGGGGGGGGGEDGGGGGG7
@M03364:276:000000000-BLYN8:1:1101:17669:13066 1:N:0:1
ACTCCTACGGGAGGCAGCAGTGGGGAATATTGCACAATGGGCGCAAGCCTGATGCAGCCATGCCGCGTGTATGAAGAAGGCCTTCGGGTTGTAAAGTACTTTCAGCGAGGAGGAAGGCATTAAGGTTAATAACCTTAGTGATTGACGTTACTCGCAGAAGAAGCACCGGCTAACTCCGTGCCAGCAGCCGCGGTAATACGGAGGGTGCAAGCGTTAATCGGAATTACTGGGCGTAAAGCGCACG
+
GGGGGGGGGGGGGGGGGGGGGGGGGGGGGGGGGGGGGGGGGGGGGGGGGGGGGGGGGGGGGGGFE@:FFGGGGGGGGGGGGGGGGGGGDEGGGGGGGFGGGGGGFFGCECCGGGFFGGFF9FGGGGGFCGGGGGGGFGGGGGGGGGGGGGEGFEEGGGGCGGDGG,FCFGEGGGGFGGGGGGGGGGGGGEECGE>EFGGGGGGGGGGEGGGGGGGCGGFG=;EGFGFFF6CFGDDGDFFDDGD7
@M03364:276:000000000-BLYN8:1:1101:13626:13082 1:N:0:1
ACTCCTACGGGAGGCAGCAGTAGGGAATCTTCCGCAATGGGCGAAAGCCTGACGGAGCAACGCCGCGTGAGTGATGAAGGTTTTCGGATCGTAAAACTCTGTTATTAGGGAAGAACAAATGTGTAAGTAACTGTGCACATCTTGACGGTACCTAATCAGAAAGCCACGGCTAACTACGTGCCAGCAGCCGCGGTAATACGTAGGTGGCAAGCGTTATCCGGAATTATTGGGCGTAAAGCGCGCG
+
GGGGGGGGGGGFEGGGGEGGGGFCFGGGGGGGFCEGGGGGGGGGGGGGGFFGGGGGGGGGGGGGGGGCEGGFCFFGGGGGGFGGDGGGGGEGGGGGGGGGGGGGGFGGFFGGGGGEGGFGGGFGGGGFGGGGGGGCFGF?FFC<FFGDCFGCFGGGGGGGGFGGFFGG7FGGGGGFFGGBEGGCGFFFGCGGGGEGEDFCGGGCCFCEGGDGGG5;:EFECA=FGGFFGFEC7DCC<7:DDG37
@M03364:276:000000000-BLYN8:1:1101:2855:13085 1:N:0:1
ACTCCTACGGGAGGCAGCAGTGGGGAATATTGCACAATGGGCGCAAGCCTGATGCAGCCATGCCGCGTGTATGAAGAAGGCCTTCGGGTTGTAAAGTACTTTCAGCGGGGAGGAAGGCGATAAGGTTAATAACCTTGTCGATTGACGTTACCCGCAGAAGAAGCACCGGCTAACTCCGTGCCAGCAGCCGCGGTAATACGGAGGGTGCAAGCGGTAATCGGAATTACTGTGCGTAAAGGGCACG
+
GGGGGGEGGGGGGGGGGGGGGFGGGEGGGGGGGGGGGGGG,<B@FG7,CFFGFGGGGGGGGGGGGGGGGGGDGGGGGGGGF<FGGGGDGGGGGGGGGG<FAFG955@FGGFGGC8,BAC>@FFE,FDGDFGFC8FF>CFE7+@C,FFEGFGFGGGDECFGGGGGGGGGDCGGGCE,?EBGC72CFFGGCEGDC:5:FGD>CCECC*?C@@E5/*1*2+3=5ED=C++3?<99C<:55**9<FC>
@M03364:276:000000000-BLYN8:1:1101:16023:13087 1:N:0:1
ACTCCTACGGGAGGCAGCAGTGGGGAATATTGGACAATGGGCGAAAGCCTGATCCAGCCATGCCGCGTGTGTGAAGAAGGCCTTTTGGTTGTAAAGCACTTTAAGCGAGGAGGAGGCTACCGAGATTAATACCCTTGGATAGTGGACGTTACTCGCAGAATAAGCACCGGCTAACTCTGTGCCAGCAGCCGCGGTAATACAGAGGGTGCGAGCGTTAATCGGATTTACTGGGCGTAAAGCGTGC
+
FFGGFGGGGGGGGGGGGGFFGGGGGGGGGGGGGGGGGGGGGGDGGGGGGGGGGGGGGGGGFFGGGFFGGGGGGGGFGGGGFEGG<EGGGGGGGGGGGGGFGGGGGGGEGGGDGGEGGFGFGGGGEGFGGGGGCGGGGGF9FGGFFGG7+DFGGFGEGEECCFFFFFGGGGGGGGGFGGGGCG;DGGGCFGGDEGCEGGGG?9>@C*13B=C*8EEEGG+<C;=EEGGGFGGFGGEGGGGFDGD5
@M03364:276:000000000-BLYN8:1:1101:22527:13127 1:N:0:1
ACTCCTACGGGAGGCAGCAGTGGGGAATATTGCACAATGGGCGCAAGCCTGATGCAGCCATGCCGCGTGTATGAAGAAGGCCTTCGGGTTGTAAAGTACTTTCAGCGGGGAGGAAGGGGTTGCGGTTAATAGCCGCGGCCATTGACGTTACCCGCCGAAGAAGCACCGGCTAACTCCGTGCCAGCAGCCGAGGTAATACGGAGGGTGCAAGCGTTAATCGGAATTACTGGGCGTAAAGGGCACG
+
GGGGGFGGGGFGGGGGGGGGGGGGGGGGFFGGGGGFFDGGGFG+@FEGGFGGGEGGGG,C9FFGGGFGF,CEGGFEGGGGGCFFGGDF<FGGGGCFADFGAGGGGG+CFGGCGGG8C77>+@=FCB:>D<FE<<FFCCFE*57DFF@CFG7?7CC*4=BCEFGCCFFGGD:CFGGGGG<<887+*;FFF***/1+A:<+;CDEEGCEEEF+*;;5CFGF=5*AC8CFFE6CG77>5*:*93<C1
@M03364:276:000000000-BLYN8:1:1101:16236:13132 1:N:0:1
ACTCCTACGGGAGGCAGCAGTAGGGAATCTTCCGCAATGGGCGAAAGCCTGACGGAGCAACGCCGCGTGAGTGATGAAGGTTTTCGGATCGTAAAACTCTGTTATTAGGGAAGAACAAATGTGTAAGTAACTGTGCACATCTTGACGGTACCTAATCAGAAAGCCACGGCTAACTACGTGCCAGCAGCCGCGGTAATACGTAGGTGGCAAGCGTTATCCGGAATTATTGGGCGTAAAGCGCGCG
+
FGGGFGGGGGGGGGGGGGGGGGGGGGGGGGFGGGG@FEGGGGGEDEGGGGGGGF:FGGGGFGGGGGEFGC:FFFEFFF9F9BFGGGGGGDFGGGGGGGGFCGEFGD?DF==AFFGFFGGGG<FGGFC?<@,DEGG9@<F,:FFGGGG7FDEGD<@FFGCFGGGGGFGGGGGGGGGGEGGGGGFGGGGGGGGGGGGGGGGGFGGGCFFFGGGGGCEGGGGEGEGGFG7FGFG=DCEGGGGGGCD<
@M03364:276:000000000-BLYN8:1:1101:4456:13145 1:N:0:1
ACTCCTACGGGAGGCAGCAGTAGGGAATCTTCGGCAATGGGGCAACCCTGACCGAGCAACGCCGCGTGAGTGAAGAAGGTTTTCGGATCGTAAAACTCTGTTGTTAGAGAAGAACGTTAAGTAGAGTGGAAAGTTACTTAAGTGACGGTATCTAACCAGAAAGGGACGGCTAACTACGTGCCAGCAGCCGCGGTAATACGTAGGTCCCAAGCGTTGTCCGGATTTATTGGGCGTAAAGCGAGCG
+
GGGGGGGGGGGGGGGGGGGGFGGGGG<FGGGGGGGGGGGGFGGGGGGGGFGGGGGEGGGGGGGGGGGGGG,CCCC9FFGEDGGCGGGCGGGGFGGGFFFGDGFBFFFFDFGCCFEEBFEBFFFC<FFDDFGFGGGGGGGCFC@=DFDEEGFFGGGFGGGGGF7CEGGGGDGGG,>CFGG7FGGGGGFFGGD5=CGGFCFGFG5CGCFGGGGGGGGG=+=5CEEGGGGG?FFGD>ECG777DDD5
@M03364:276:000000000-BLYN8:1:1101:19789:13154 1:N:0:1
ACTCCTACGGGAGGCAGCAGTAGGGAATCTTCCGCAATGGGCGAAAGCCTGACGGAGCAACGCCGCGTGAGTGATGAAGGGTTTCGGCTCGTAAAACTCTGTTATTAGGGAAGAACATATGTGTAAGTAACTGTGCACATCTTGACGGTACCTAATCAGAAAGCCACGGCTAACTACGTGCCAGCAGCCGCGGTAATACGTAGGTGGCAAGCGTTATCCGGAATTATTGGGCGTAAAGCGCGCG
+
GGGGGGGGGGGGGGGGGGGGGGGGGGGGGGGGGGGGGGGGGGGGGGGGGGGGGGGGGGGGGGGGGGGGGGGGGGGGGGGGGGGGGGGGEGGGGGGGGGGGGGGGGGGGGGGGGGGGGGGGGGGGGGGGGGGGGGGGGGGFFGGGGGGGGGGGGGGGGGGGGGGGGGGGGGGGGGGGGGGGGGGGGGGGGGGGGGGGGGGGGDGGGGGGCGGFGGGGGGGGGGGGGGFDFFGGGGGDGGGGGGGG
@M03364:276:000000000-BLYN8:1:1101:10441:13166 1:N:0:1
ACTCCTACGGGAGGCAGCAGTGGGGAATATTGCACAATGGGCGCAAGCCTGATGCAGCCATGCCGCGTGTATGAAGAAGGCCTTCGGGTTGTAAAGTACTTTCAGCGAGGAGGAAGGCGTTGTGGTTAATAACCGCAGCGATTGACGTTACTCGCAGAAGAAGCACCGGCTAACTCCGTGCCAGCAGCCGCGGTAATACGGAGGGTGCAAGCGTTAATCGGAATTACTGGGCGTAAAGCGCACG
+
GGGGGGGGGGGGGGGGGGGGGGGGGGGGGGGGGGGGGGGGGGGGGGGGGGGGGGGGGGGGGGGGGGGGGGGGGGGGGGGGGGGGGGDGGGGGGGGGGGGGGGGGGGGGGGGGGGGGGGGGGGGGGDDGGGFGGGGGGGGGGGGGGGGGGGGGGGGGGGGGGGGGGGGGGGGGFGGGGGGGGGGGGFGGGGGGGGGGGGGGGGGEGG>EGGGGGGGGGGGGGGGGE?FGDGGGGGCGFGGG37DD
@M03364:276:000000000-BLYN8:1:1101:21289:13189 1:N:0:1
ACTCCTACGGGAGGCAGCAGTGGGGAATATTGCACAATGGGCGCAAGCCTGATGCAGCCATGCCGCGTGTATGAAGAAGGCCTTCGGGTTGTAAAGTACTTTCAGCGGGGAGGAAGGGAGTAAAGTTAATACCTTTGCTCATTGACGTTACCCGCAGAAGAAGCACCGGCTAACTCCGTGCCAGCAGCCGCGGTAATACGTAGGTCCCAAGCGTTGTCCGGATTTATTGGGCGTAAAGCGAGCG
+
GGGGGGGGGGGGGGDGGGGGFGGGGGGFGGGGCFFGGFGEFGD@FGGGGGGGA@FFGGFGGGGGGGGGG:=FFFEFGFGGGGGGGGGGEFC4CFGGFGAFGFGC?<F+CF7=FEGF=E<CFDDGFFFGDFGGGGGGGFFGFF<AFG<CGG+,,@FDDG,DFFGGGCEF<EFFGG9FGGFGGGFFGGGGGGGGGCECCFGGGGGGGFGGGC88ECEG:?FEG5E*0<CECCGG7DDC7:F5DGC7
@M03364:276:000000000-BLYN8:1:1101:3287:13212 1:N:0:1
ACTCCTACGGGAGGCAGCAGTGGGGAATATTGCACAATGGGCGCAAGCCTGATGCAGCCATGCCGCGTGTATGAAGAAGGCCTTCGGGTTGTAAAGTACTTTCAGCGAGGAGGAAGGCGTTGTGGTTAATAACCGCAGCGATTGACGTTACTCGCAGAAGAAGCACCGGCTAACTCCGTGCCAGCAGCCGCGGTAATACGGAGGGTGCAAGCGTTAATCGGAATTACTGGGCGTAAAGCGCACG
+
GGGGGGCGGGGGGGGGGGGGGGGGGGGGGGGCGFGGGGG,EFGGGGGGGGGGGDGGGGGGGGGCFGEGDGGGGGGGGDFGGGGFFGEGFFGGGGGGGGFFGGGGFFGGGGGGGGGGGFGGGGGGGFFFFGGGGGGG7CB@@DGGGFGGGFECFGCFEFGGGGGF7DCGDGGGGGGGGGGGGGGGGGCCCEEGCBEGGGFFG*=/CEEGGF9@CGGDGGGFC5EEGCGGG+8:35*:9>CCDDC)
@M03364:276:000000000-BLYN8:1:1101:3245:13237 1:N:0:1
ACTCCTACGGGAGGCAGCAGTGGGGAATATTGCGCAATGGGCGCAAGCCTGATGCAGCCATGCCGCGTGTATGAAGAAGGCCTTCGGGTTGTAAAGTACTTTCAGCGAGGAGGAAGGCATTAAGGTTAATAAGCTTAGTGATTGACGTTACTCGCAGAAGAAGCACCGGCTAACTCCGTGCCAGCAGCCGCGGTAATACGGAGGGTGCAATCGTTAATCGGAATTACTGGGCGTAGAGCGCACG
+
FGGGGGGGGGGGGGGGGGGGGGGGGGGGGGGG9,@FGGGGGGG>FGGGGGGGA@FGGGC@CFCFGGGGGBF<FGGGGDFGGFGGGGGGGGEGGGGFEB<FFGFABC++8C:8BB@?=8,?,?FFDGGF<F9F,,CFD<,C5,AF,>CCCFBFAE7::7FA,,@<@<,@>>FFF<FCBE:FF@,?DFCF:51:5:8*+5B*3;:CE8;35+++3*1**+2C*;*/++++001/7C=***29DD/1
@M03364:276:000000000-BLYN8:1:1101:7222:13238 1:N:0:1
ACTCCTACGGGAGGCAGCAGTAGGGAATCTTCCGCAATGGGCGAAAGCCTGACGGAGCAACGCCGCGTGAGTGATGAAGGGTTTCGGCTCGTAAAACTCTGTTATTAGGGAAGAACAAACGTGTAAGTAACTGTGCACGTCTTGACGGTACCTAATCAGAAAGCCACGGCTAACTACGTGCCAGCAGCCGCGGTAATACGTAGGTGGCAAGCGTTATCCGGAATTATTGGGCGTAAAGCGCGCG
+
GGGGGGGGGGGGGGGGGGGGGGGGGGGGGGGGGGGGGGGGGGGGGGGGGGGGGGGGGGGGGGGGGGGGGGGGGGGGGGGGGGGGGGGGGGGGGGGGGGGGGGGGGGGGGGGGGGGGGGGGGGGGGGGGGGGGGGGGGGGFGGGGGGGGGGGGGGGGGGGGGGGGFGGGGGGGGGGGGGGGGFFFGGGGGGGGGGGGGGGGGGGGGGFD6EEGGGG5C9CEGGGGEFGGGGGFGGGGGGGGGGGG
@M03364:276:000000000-BLYN8:1:1101:29637:13252 1:N:0:1
ACTCCTACGGGAGGCAGCAGTGGGGAATATTGCACAATGGGCGCAAGCCTGACGCAGCCATGCCGCGTGTATGAAGAAGGTCTTCGGGTTGTAAAGTACTTTCAGTCGGGAGGAAGGTGTCAAGGTTAATAACCTTGGCAATTGACGTTACCGACAGAAGAAGCAACGGCTAACTCCGTGCCAGCAGCCGCGGTAATACGGAGGGTGCACGCGTTAATCGGAATTACTGTGCGTAAAGCGCACG
+
EGGGGGGGGGEGGGGG@CEFF8FGGGGGCCEFC<FGGGGGDGGGGGG?CE8E,BCGFG,EFFGF@FFGGF@C,C<CFGGF4,CFFGG7F+@FFAB<<FF@,EBA9@:B7F@FEC,?C<,E,,@EEDDGGAFADFFG9,<FGGGCF<FCFG+@7C+@FC7,@<FGG?:FCEEGF,>9FGG*>ECFF88CF:BB5E5BFFCFCECECCEDF7*:C:***3+7*/?EF+9<C0<CDGGGGGF5D3D3
@M03364:276:000000000-BLYN8:1:1101:13133:13257 1:N:0:1
ACTCCTACGGGAGGCAGCAGTGGGGAATATTGCACAATGGGCGCAAGCCTGATGCAGCCATGCCGCGTGTATGAAGAAGGCCTTCGGGTTGTAAAGTACTTTCAGCGGGGAGGAAGGTGAGTGGTTTAATACGCCATTCAATTGACGTTACCCGCAGAAGAAGCACCGGCTAACTCCGTGCCAGCAGCCGCGGTAATACGGAGGGTGCAAGCGTTAATCGGAATTACTGGGCGTAAAGCGCACG
+
GGGGGGGGGGGGGGGGGGGGGGGGGGGGGGGGGGGGGGGGGGGGGGGGGGGGGGGGGGGGGGGGGGGGGGGGGGGGGGGGGGGGGGGGGGGGGGGGGFGGGGFGGGGGGG@FGGGGGDEFFGGGGGGGGGGGFGGGGGGGGGGGGGGGGGGGGGGGGGGGGGGGGGGGGGGGGGGGGGFFGGGGFGGGGGGGGGGGC9CGGGEEGEGGGGGGGEGGGFFCEGGGGGGGGGGGGGDCFGGGCDD<
@M03364:276:000000000-BLYN8:1:1101:2727:13273 1:N:0:1
ACTCCTACGGGAGGCAGCAGTGGGGAATATTGCACAATGGGCGCAAGCCTGATGCAGCCATGCCGCGTGTATGAAGAAGGCCTTCGGGTTGTAAAGTACTTTCAGCGAGGAGGAAGGCATGAAGGTTAATAACCTTAGTGATTGACGTTACTCGCAGAAGAAGCACCGGCTAACTCCGTGCCAGCAGCCGCGGTAATACGGAGGGTGCAAGCGTTAATCGGAATTACTGGGCGTAAAGCGCACG
+
GGGFGGGGGGGGG7;F7BCF<FFGDGEFFGGFGGFG,CCEFGCE@@FCFFC<F<EEAF?FEFGG:F+@F=FGFGGCFC8EGFFEFGGCFEE+<CFDFGGGEEFGFGGEFFEEGGFCFGGD,<9?EFGCFFFCECDDGGFC<,??FFG@FCEGF+F>C>FFEC7<CGGDE7CF:<AC@8FFCF,>:8DCFC8E:8EGGEF;8B57CCE>CFF58EECF++:78*CC+<:++857DE*C>DCCC5)
@M03364:276:000000000-BLYN8:1:1101:14973:13273 1:N:0:1
ACTCCTACGGGAGGCAGCAGTAGGGAATCTTCGGCAATGGGGGCAACCCTGACCGAGCAACGCCGCGTGAGTGAAGAAGGTTTTCGGATCGTAAAACTCTGTTGTTAGAGAAGAACGTTAAGTAGAGTGGAAAGTTACTTAAGTGACGGTATCTAACCAGAAAGGGACGGCTAACTACGTGCCAGCAGCCGCGGTAATACGTAGGTCCCAAGCGTTGTCCGGATTTATTGGGCGTAAAGCGAGC
+
GGGGGGGGGGGGGGGGGGGGGGGGGGGGGFGGGGGGGGGGGGGGGGGGGGGGGGGGGGGGGGGGGGGGGGDGGGGGGGGGFGGGGGGGGGDGGGGGGGGGGGDGGGGGGGGGGGGGGGGFFFFGGGGGGGFGGGGGGGGGGFGGGGFGGGGFFGGGGGGGGCFECFGGGCGEDGGGGGGGGGGGGGGGGGGGGGGGGFCFGFGGGGGFCF?8EGEGGCEGEGC5CFCGGGG5<7:CD*CGGGG)
@M03364:276:000000000-BLYN8:1:1101:13482:13320 1:N:0:1
ACTCCTACGGGAGGCAGCAGTAGGGAATCTTCCGCAATGGGCGAAAGCCTGACGGAGCAACGCCGCGTGAGTGATGAAGGGTTTCGGCTCGTAAAACTCTGTTATTAGGGAAGAACAAATGTGTAAGTAACTGTGCACGTCTTGACGGTACCTAATCAGAAAGCCACGGCTAACTACGTGCCAGCAGCCGCGGTAATACGTAGGTGGCAAGCGTTATCCGGAATTATTGGGCGTAAAGCGCGCG
+
GGGGGGGGGGGGGGGGGGGGGGGGGGGGGGGGGGGGGGGGGGGGGGGGGGGGGGGGGGGGGGGGGGGGGGGGGGGGGGGGGGGGGGGGGGGGGGGGGGGGGGGGGGGGGGGGGGGGGGGFGGEEGGGGGGGGGGFGGGGGGGGGGGGGGGGGGGGGGGFGGCGGGGGECGGGGGGFGGGGGGGGGGGGGGGGGEGGFGGGGGGGGGGGGCFFDEGGFFGGGGGGGGGGFFGGGGEEGFGGGGGG
@M03364:276:000000000-BLYN8:1:1101:5661:13342 1:N:0:1
ACTCCTACGGGAGGCAGCAGTAGGGAATCTTCGGCAATGGGGGCAACCCTGACCGAGCAACGCCGCGTGAGTGAAGAAGGTTTTCGGATCGTAAAACTCTGTTGTTAGAGAAGAACGTTAAGTAGAGTGGAAAGTTACTTAAGTGACGGTATCTAACCAGAAAGGGACGGCTAACTACGTGCCAGCAGCCGCGGTAATACGTAGGTCCCAAGCGTTGTCCGGATTTATTGGGCGTAAAGCGAGC
+
GGGGGGGGGGGGGGGGGGGGGGGGGGGGGGGCFGGGGGGGGGGGGGGGGGGGGGGGGGGGGGGGGGGGGDEGGGGGGGGGGGGGGGGDGGGGGGGGGGGGGAFFGGGGGGGGGGGGDF>FFGGGGGGGGGGGGGGGGGGGGGGGGGGGGGGGGGGGG@FGGGGGDGFGGGGGEGGGGGDGGGGGGGGGGGGGGGGGGGGGGGGGGEGGGGGGG8CCC=CEECEGGGGGGGFGGGGGGGGGGGG7
@M03364:276:000000000-BLYN8:1:1101:5219:13363 1:N:0:1
ACTCCTACGGGAGGCAGCAGTGGGGAATATTGCACAATGGGCGCAAGCCTGATGCAGCCATGCCGCGTGTATGAAGAAGGCCTTCGGGTTGTAAAGTACTTTCAGCGAGGAGGAAGGCATTAAGGTTAATAACCTTAGTGATTGACGTTACTCGCAGAAGAAGCACCGGCTAACTCCGTGCCAGCAGCCGCGGTAATACGGAGGGTGCAAGCGTTAATCGGAATTACTGGGCGTAAAGCGCACG
+
GGGGGGGGGGGGGGGGGGGGGFGGGGGGGGGGGGGGGGGGGGGGGGGGGGGGGGGGGGGGGGGGGGGFGGGGGGGGGGGGGGGFFGGGGGGGGGGGGGGGGGGGGGGGGGGGGGGGGGGGGGFGGGGFFGGGGDGGGGGGGGGGGGCFGGGGFGED@FGGDFGGGGGGDGGGGFGGGGGGGGGGGGGGGGGGCGGGGGGGECEGGGGGGGGGGGGGFGFFGGGFFGGFGGGGGGGGGGGGG3C)
@M03364:276:000000000-BLYN8:1:1101:14008:13366 1:N:0:1
ACTCCTACGGGAGGCAGCAGTAGGGAATCTTCCGCAATGGGCGAAAGCCTGACGGAGCAACGCCGCGTGAGTGATGAAGGTTTTCGGATCGTAAAACTCTGTTATTAGGGAAGAACAAATGTGTAAGTAACTGTGCACATCTTGACGGTATCTAACCAGAAAGCCACGGCTAACTACGTGCCAGCAGCCGCGGTAATACGTAGGTGGCAAGCGTTGTCCGGATTTATTGGGCTTAAAGCGAGCG
+
GGGGGCFGGEGGGGGGGGGGGFGGDEGGGGGGGGGGGGGGGGGGGGGGGCFGGGGG@FFGGGGGGGGEGGGGGGGGGAFG<BEGGGGGCFGGGGGGGCGGG@EF9@FFGGGGGGGGGGFGGFDFAFGGGGFGCGEEDFF,7CBFGG7>FFFDFGGGCCDFFF7A,@FGDGGGGGD9:EGGFGGCGG8F,BCC5BEGGGGGGGGGFFGCGGC**3;=EGF=EG*AF++AGDFG**<<:>F557)1
@M03364:276:000000000-BLYN8:1:1101:6430:13369 1:N:0:1
ACTCCTACGGGAGGCAGCAGTGGGGAATATTGCACAATGGGCGCAAGCCTGATGCAGCCATGCCGCGTGTATGAAGAAGGCCTTCGGGTTGTAAAGTACTTTCAGCGGGGAGGAAGGTGATAAAGCGAATACCTTTATCAATTGACGTTACCCGCAGAAGAAGCACCGGCTAACTCCGTGCCAGCAGCCGCGGTAATACGGAGGGTGCAAGCGTTAATCGGAATTACTGGGCGTAAAGCGCACG
+
GGGGGGGGGGGGGGGGGGGGGGGGGGGGGGGGGGGGGGGGGGGGGGGGGGGGGGGGGGGGGGGGGGGGGGGGGGGGGGGGGGGGGGGGGGGGGGGGGGGGGGGGGGGDGGEGGGGGGGGGGGGGGGGGGGGGGGGGGGGGGGGGGGGFFGGFCFGGGGGGGGGGGGFGGGGGGGGGGGGGGGGGGGGGGGGGGGGGGGGGGGGGGGGGGGGGGGGGGGGFGGGGGGGGGGGGGGG=FGGGGGGC
@M03364:276:000000000-BLYN8:1:1101:4529:13373 1:N:0:1
ACTCCTACGGGAGGCAGCAGTAGGGAATCTTCGGCAATGGACGAAAGTCTGACCGAGCAACGCCGCGTGAGTGAAGAAGGTTTTCGGATCGTAAAACTCTGTTGTTAGAGAAGAACAAGGACGTTAGTAACTGAACGTCCCCTGACGGTATCTAACCAGAAAGCCACGGCTAACTACGTGCCAGCAGCCGCGGTAATACGTAGGTGGCAAGCGTTGTCCGGATTTATTGGGCGTAAAGCGAGCG
+
GGGGGGGGGGGGGGGGGGGGGGGGGGGGGGGGGGGGGFFGGGGGGEGGGGGGGGGGGGGGGGGGGGGGGDGGGGGGGGGGGGGGGGGEFGGGGGGGGGGGGGGGGGGGGGGDFGGGGGFGGGGCFGGGGGGGGGGGGGG@FGGGGFGGGGGGGGGGGGGFGGGG>FGGGGGGGFGGGGGGGGGGGGGGGGGGGGGGGGGG:CGGGF5EGGGFGGGGGGGGGGGGGGGGGGGGGDEEDGGDDGGC
@M03364:276:000000000-BLYN8:1:1101:17951:13377 1:N:0:1
ACTCCTACGGGAGGCAGCAGTGGGGAATATTGCACAATGGGCGCAAGCCTGATGCAGCCATGCCGCGTGTATGAAGAAGGCCTTCGGGTTGTAAAGTACTTTCAGCGAGGAGGAAGGCGTTGTGGTTAATAACCGCAGCGATTGACGTTACTCGCAGAAGAAGCACCGGCTAACTCCGTGCCAGCAGCCGCGGTAATACGGAGGGTGCAAGCGTTAATCGGAATTACTGGGCGTACAGCGCACG
+
FGGGGGGGGGGGGGGGGGGGGGGGGGGGGGGGGGGGGGGGGGGGGGGGGGGGGGGGGFGGGGFGGGGFGEGGGGGGGGGGCFGGGGGGGGGGGGGGGFGFGGGGFFGGGGCFGGGFGGGGGGGGGGGGGGFGGGDGDFGGGGGGGGGGGGGGFFGGGEFGGGGGGGGDGEDFGGGGGEGGGGGGGGGGGGGGGGGGFGGFCGEE>CG>C@GDGEECFGGGGDEGEGGGGDFGDDG*7DDGGGGD
@M03364:276:000000000-BLYN8:1:1101:21521:13380 1:N:0:1
ACTCCTACGGGAGGCAGCAGTGGGGAATATTGCACAATGGGCGCAAGCCTGATGCAGCCATGCCGCGTGTATGAAGAAGGCCTTCGGGTTGTAAAGTACTTTCAGCGGGGAGGAAGGGAGTAAAGTTAATACCTTTGCTCATTGACGTTACCCGCAGAAGAAGCACCGGCTAACTCCGTGCCAGCAGCCGCGGTAATACGGAGGGTGCAAGCGTTAATCGGAATTACTGGGCGTAAAGCGCACG
+
GGGGGGGGGGGGFGGGGGGGGGGGGGGGGGGGGGGGGGGGGGGGGGGGGGGGGGGGGGGGGGGGGGGGGGGGGGGGGGGGGGFGGGGGFGGGGGGGGGGGGGGGGGGGGGGGGGGGGGGGGGCFGGGFGGGFGGDF9FFGFGFGGGGGGGGGGGGGGGFCFDGFFGGGGGGGGGGGGGFGGGGGGGGGGGG8CGEEFCFGD5EGGGGEGGGGGG5EGGGGGECFGFFGG?CGDDCGGGGCCGG3
@M03364:276:000000000-BLYN8:1:1101:5973:13399 1:N:0:1
ACTCCTACGGGAGGCAGCAGTAGGGAATCTTCGGCAATGGACGAAAGTCTGACCGAGCAACGCCGCGTGAGTGAAGAAGGTTTTCGGATCGTAAAACTCTGTTGTTAGAGAAGAACAAGGACGTTAGTAACTGAACGTCCCCTGACGGTATCTAACCAGAAAGCCACGGCTAACTACGTGCCAGCAGCCGCGGTAATACGTAGGTGGCAAGCGTTGTCCGGATTTATTGGGCGTAAAGCGAGCG
+
GGGGGGGGGGGGGGEGGGGGGGGGGGGGGGGGGGGGGGGGFGGGGGGFFFGGGGGGGGGGGGGGGGGGGGGGFGGGGGGGGGGGGGGGGGGFGGGGGGGGGGGGGGAFGGGGGGGGGGGDGGGCGFEGGGGGGGCFGGGGGGGGGGGGGGFFGGGCGGGGGGGGGGGGGGGGGGGGGGGGFGFGGGGGGGGGEGGGGEFGFFGGGGGFGF=FC:EGGGCEG=CCFFFF7CGGGDEGFGGGGC19
@M03364:276:000000000-BLYN8:1:1101:5234:13403 1:N:0:1
ACTCCTACGGGAGGCAGCAGTAGGGAATCTTCGGCAATGGACGAAAGTCTGACCGAGCAACGCCGCGTGAGTGAAGAAGGTTTTCGGATCGTAAAACTCTGTTGTTAGAGAAGAACAAGGATGAGAGGAGAACGTTCATCCCTTGACGGTATCTAACCAGAAAGCCACGGCTAACTACGTGCCAGCAGCCGCGGTAATACGTAGGTGGCAAGCGTTGTCCGGATTTATTGGGCGTAAAGCGAGG
+
GGGGGGGGGGGGGGGGGGGGGGGGGGGGGGGGGGGGGGGGGGGGEFGGGGGGGGGGGGGGGGGGGGGFGGGGGGGGGGGGFFGGGGGGGGGGGGGGGGGGGGGGGGGGGGGGGGGGGGGCDFGGGGG7BFGFGGGGGGGFGFGGGGGGGGGGAFFFGGGGFFGFGDGCEEGEGGGGGGGGGGGGGFGGGGGGGGEEDGGGFFGGGGCFGGGGGGGGGGGGGGC5EFGGGGGCCGGGGF7:CDG)
@M03364:276:000000000-BLYN8:1:1101:22627:13407 1:N:0:1
ACTCCTACGGGAGGCAGCAGTAGGGAATCTTCGGCAATGGACGAAAGTCTGACCGAGCAACGCCGCGTGAGTGAAGAAGGTTTTCGGATCGTAAAACTCTGTTGTTAGAGAAGAACAAGGATGAGAGTAACTGTTCATCCCTTGACGGTATCTAACCAGAAAGCCACGGCTAACTACGTGCCAGCAGCCGCGGTAATACGTAGGTGGCAAGCGTTGTCCGGATTTATTGGGCGTAAAGCGAGCG
+
GGGGGGGGGGGGGGGGGGGGGGGGGGGGGGGGGFGGGGGGGGGDGGGFGGGGFGGGGGGGGGGGGGGEGGGFGGGFGGGGFGGGGGGGGGGGGGGGGGGGGGGGGGGGGGGGGGGGGGGGGFGGGGGGGGGGGGGGGGGGGGGGGGGGGGGGGGGGFGGFGGGGFG7FGGGGGGGCG@FGGGGGGGGGFGGGGG5CE99FGGGGFGGGGGGG8BEC=GFGC:CEC@EFCC=FG5EEFG>CGG3)
@M03364:276:000000000-BLYN8:1:1101:21360:13426 1:N:0:1
ACTCCTACGGGAGGCAGCAGTAGGGAATCTTCCGCAATGGGCGAAAGCCTGACGGAGCAACGCCGCGTGAGTGATGAAGGTTTTCGGATCGTAAAACTCTGTTATTAGGGAAGAACAAATGTGTAAGTAACTGTGCACATCTTGACGGTACCTAATCAGAAAGCCACGGCTAACTACGTGCCAGCAGCCGCGGTAATACGTAGGTGGCAAGCGTTGTCCGGATTTATTGGGCGTAAAGCGAGCG
+
GGGGGGGGGGGGGGGGGGGGGGGGGGGGGGGGGGGGGGGGGGGGGGGGGGGGGGGGGGGGGGGGGGGGGGGGGGGGGGGGGGGGGGGGGGGGGGGGGGGGGGGGGGGGFGGGGGGGGGGGGGGGGGFGGGGGGGGGGGGGGGGGGFGGGGGGGGGGGGGGGGGGGGGGDGGGGGGGGGGGGGGGGGGGGGDGGGGGGGGGGFGGGGGGGGGGGBGEGGGGGG=G6EFGGGGGGDGGGGGDGGGC
@M03364:276:000000000-BLYN8:1:1101:6181:13438 1:N:0:1
ACTCCTACGGGAGGCAGCAGTGGGGAATATTGCACAATGGGCGCAAGCCTGATGCAGCCATGCCGCGTGTATGAAGAAGGCCTTCGGGTTGTAAAGTACTTTCAGCGAGGAGGAAGGCGTTGTGGTTAATAACCGCAACGATTGACGTTACTCGCAGAAGAAGCACCGGCTAACTCCGTGCCAGCAGCCGCGGTAATACGGAGGGTGCAAGCGTTAATCGGAATTACTGGGCGTAAAGCGCACG
+
GGGGGGGGGGGGGGGGGGGGGGGGGEGGGGGGGGGGGGGGGGGGGGGGGGGGFGGGGGGGGGGGGGGGGGGGGGGGGGGGGGGGGGGGGGGGGGGGGGGGGGGGGFGGGGGGGGGFGGGGGGGGGGFGGGGGG@FGGGGGGGGGGGDFGGFFGGEDEFGGGGGGGGGG7FEFEFGGFGFFC7CEFGFCCGCEEGGGGFCGEGGGD8>EGGGGGGGDFGGGGGGGGGGDFF;EGGGGCCCGGGGC
@M03364:276:000000000-BLYN8:1:1101:26349:13457 1:N:0:1
ACTCCTACGGGAGGCAGCAGTAGGGAATCTTCGGCAATGGGGGCAACCCTGACCGAGCAACGCCGCGTGAGTGAAGAAGGTTTTCGGATCGTAAAACTCTGTTGTTAGAGAAGAACGTTAAGTAGAGTGGAAAGTTACTTAAGTGACGGTATCTAACCAGAAAGGGACGGCTAACTACGTGCCAGCAGCCGCGGTAATACGTAGGTCCCAAGCGTTGTCCGGATTTATTGGGCGTAAAGCGAGC
+
GGGGG9FGGGGGDGEEGGGGGGGGGGGGGFFGGGGGGGGFGGGGGGGGGGEGFFGGGGDGGGGGGGGGGGGGGGGGGGGCFFFGGGGGGGEGGFGGGGGGGGGGGDEGGFGGGGGGGGGGGGGGGGFFGFCFGGGGGGGGGGGGGGGGDGGFGGFCFGCGFGFFBFGGGD>E*FCEFGGGGFGGFGGGFFGGGGGGDCCFGGGGGGGFGGGGFGC=CE?FGGEGG6:<CGFCFDGDGGFGDGD)
@M03364:276:000000000-BLYN8:1:1101:27245:13458 1:N:0:1
ACTCCTACGGGAGGCAGCAGTGGGGAATATTGCACAATGGGCGCAAGCCTGATCCAGCAATGCCGCGTGTGTGATGAAGGCCTTCGGGTTGTAAAGCACTTTTGGCGGGAACGAAAAGGTCCGTGCTAATACCATGGGCTGATGACGGTACCCGCAGAATAAGCACCGGCTAACTACGTGCCAGCAGCCGCGGTAATACGTAGGGTGCGAGCGTTAATCGGAATTACTGGGCGTAAAGAGTGCG
+
GGGGFGGGGGGGGGGGGGGGGCFGGGGGGGGGAFGGGGGGGGGGGGGGGGGGGGGGGGFGGGGGGGGGGCFGGGGGGGGGGGGGGGGGGGGGGGGGGGGGGGGGCGECF@FGGGEGGDGGGGDGGGGGCFFCFFGG,<FGGGFGGFGGGGGG9FF@FGFGFFGGGGGDCDFGGGGGGGGGGGDGGGGGGGGGGGGGGGGGG?FGGGGDEGGGG*CCEDGGGGDGGGGGFFCCGDGGGGCGGF7>
@M03364:276:000000000-BLYN8:1:1101:3682:13459 1:N:0:1
[truncated: 27,224,448 more chars]
