# Supplementary material for: Captivity causes taxonomic and functional convergence of gut microbial communities in bats
Source: PeerJ. 2019 Apr 30;7:e6844. doi: 10.7717/peerj.6844 (PMC6499062; doi:10.7717/peerj.6844)
Supplement: Data S23 — Raw data of FRf1. [file peerj-07-6844-s028.gz › D8j5393-FRf1_R2.fq]

@M03364:276:000000000-BLYN8:1:1101:10091:1226 2:N:0:1
GGACTACTCGGGTTTCTAATCCTGTTTGCTCCCCACGCTTTCGAGCCTCAGCGTCAGTTACAGACCAGAGAGTCGCCTTCGCCACTGGTGTTCCTCCATATCTCTGCGCATTTCACCGCTACACATGGAATTCCACTTTCCTCTTCTGCACTCAAGTTTTCCAGTTTCCAATGACCCTCCACGGTTGAGCCGTGGGCTTTCACATCAGACTTAAAAAACCGCCTACGCGCGCTTTACGCCCAATAATTCCG
+
CCCCCGGGGGGGGGGGGGGGGGGGGGGGGGGGGGGGGGGGGGGGGGGGGGGGGGGGGGGGGGGGGGGFGGGEGGGGGGGGGGGGGGG8FGGGGGFGFGGGGGGGGGGGGGGGGGGGGGGGGGDFF=9=FGGGGGGGGFGGGGGGD;=DGCEFG8EECFCDEFGGDFGGGGGGGGCF8=DGCGGGFD>FGGFEC@ECFFDFGCAF6DCF>FFDFDGG>DGEBGFDFF@B(8A3<>C4FDDEE>?5CD/):C*
@M03364:276:000000000-BLYN8:1:1101:10526:1252 2:N:0:1
GGACTACCGGGGTATCTAATCCTGTTTGCTCCCCACGCTTTCGAGCCTCAGTGTCAGTTACAGGCCAGAGAGCCGCTTTCGCCTCCGGTGTTCCTCCATATATCTACGCATTTCACCGCTACACATGGAATTCCACTCTCCTCTCCTGCACTCAAGTCTCCCAGTTTCCAATGCACACAATGGTTGAGCCACTGCCTTTTACATCAGACTTAAGAAACCACCTGCGCTCGCTTTACGCCCAATAAATCCGG
+
CCCCCGGGGGGGGGGGGGGGGGGGGGGGGGGGGGGGGGGGGGGG@CFGGGGFGFGGF@FCFGFFGGGGG,,,CFEGGFFGCEGGGGGGGGGGGFGGGGGGGGF<EFG@FGCCGGGGGGGGGGGGF?GGFEGGGGFFGFGGGGC=FFGGGGGGFCGF3>;D9DFFFEFGGFGC,@FFEGEFGGG;FCF?EGGGC,,DGFGGFGA9<+;;FG9BC@7CDFGGF5*::?2/(/4/98+7:3=8E3=47CF<><:
@M03364:276:000000000-BLYN8:1:1101:11254:1263 2:N:0:1
GGACTACAAGGGTTTCTAATCCTGTTCGCTACCCATGCTTTCGCTCCTCAGCGTCAGTTACTGCCCAGAGACCTGCCTTCGCCATCGGTGTTCCTCCTGATATCTGCGCATTTCACCGCTACACCAGGAATTCCAGTCTCCCCTACAGCACTCAAGTTATGCCCGTATCGCCTGCACGCCCGGAGTTGAGCCCCGGGATTTCACAGACGACGCGACAAACCACCTACGAGCTCTTTACGCCCAGTAATTCC
+
CCCCCGGGGGGGGGGGGGGGGGGGGGGGGGGGGGGFGGGGGGGGGGGGGGGGGGGGGGGGGGGGGGGGFGGG@FGGGGGGGGGGGGGGGGGGGGGGGGGGGGGGGGGGGGGGGGGGGGGGGGGGGGGGGGGFGGGC@C@FGGECFGGFFGGGGGGGGGGDFGGFDCGCGEGEEFFFDGDFGEEC7CCC,3DFG>EGGGGC*=7CFGDC<)/:</):<<*C>FFF1)()6)>5C7D96)*;:5377>FBC>D
@M03364:276:000000000-BLYN8:1:1101:10372:1289 2:N:0:1
GGACTACCGGGGTTTCTAATCCTGTTTGCTCCCCACGCTTTCGAGCCTCAGCGTCAGTTACAGACCAGAGAGCCGCCTTCGCCACTGGTGTTCCTCCATATGTCTACGCATTTCACCGCTACACATGGAATTCCACTCTCCTCTTCTGCACTCAAGTCTCCCAGTTTCCAATGACCCTCCCCGGTTGAGCCGGGGGCTTTCACATCAGACTTAAGAACCCGCCTGCGCTCGCTTTACGCCCAATAAATCCG
+
CCCCCGGFGGGDGGGGGGEGGGGGGGGGGGGGFFGFGGGEFGGGGGGG8<CGE:FGEGGFGFGGGEGFCGGGFGGDGGEFFGFEDGFCEGGGGGGGG,FAD5CFCB<D7CG@FFGDD?C=F7FDGEGGFCF:F<9FFGGGGGGG,,@FFEGGGGGGGG9@>FGF>EFGA=;DFGGGF8CEEEG>FGDGGGGG>EGGG>FGGFC+:FCD*>FGF>7;C*=E55><?FFD())0*75>@6;EG>2.9C@<F<1
@M03364:276:000000000-BLYN8:1:1101:11427:1326 2:N:0:1
GGACTACAGGGGTGTCTAATCCTGTTTGCTCCCCACGCTTTCGCACCTGAGCGTCAGTCTTTGTCCAGGGGGCCGCCTTCGCCACCGGTATTCCTCCAGATCTCTACGCATTTCACCGCTACACCTGGAATTCTACCCCCCTCTACAAGACTCTAGCCTGCCAGTTTCGAGTGCAGTTCCCAGGTTGAGCCCGGGGATTTCACATCTGACTTAATCAACCGCCTGCGTGCGCTTTACGCCCAGTAATTC
+
CCCCCGGGGGGDG+@FFGFCGGGFFGGGFFFFEFFGGGGGFFGGGGGGGGGGGGEGGF9EDAFGEAFGFF:@F7F+CCFGGGGDFFGGEDGGGGGCFG=<FGGGDFGGG7FFDFFAAEGGDE,A@D=A,AFEGGDFCGGGGEGF933DCFG7>>EFGGGGGGECD>CG85DCCFFGGGCDEGGFF,47CGGGGGGGGG8?CGFC=47;DFGGGGGGGFF*8C>?<:>@17>@CGC4?(;/:510:>457
@M03364:276:000000000-BLYN8:1:1101:15488:1333 2:N:0:1
GGACTACTCGGGTTTCTAATCCTGTTTGATCCCCACGCTTTCGCACATCAGCGTCAGTTACAGACCAGAAAGTCGCCTTCGCCACTGGTGTTCCTCCATATCTCTGCGCATTTCACCGCTACACATGGAATTCCACTCTCCTCTCCTGCACTCAAGTCTCCCAGTTTCCAATGCACACAATGGTTGAGCCACTGCCTTTTACATCAGACTTAAGAAACCACCTGCGCTCGCTTTACGCCCAATAAATCCGG
+
CCCCCGGGGGGGGGGGGGGGGGGGGGGGGGGGGGGGGGGGFGGGGGGGGGFGGGGGGGGGGGGGGGGGGGGGGGGGGGGGGGGGGGGGGGGDGGGGGGGGGGGGFFFGGGGGGGFGEEGEEFGGGGGGE,CFFGGGGGGGFGGGGGGGGGGGGDFGGGFGGGGFDFADFFGGGGGGGGDGGGEGGEGEFDGFGGGG?DCCGGF7<:?DF558B><D>F6CFDA:55>DDD4):?FEB@:CGA@6>FFE<<:
@M03364:276:000000000-BLYN8:1:1101:16331:1358 2:N:0:1
GGACTACCGGGGTATCTAATCCTGTTTGCTCCCCACGCTTTCGCACCTGAGCGTCAGTCTTTGTCCAGGGGGCCGCCTTCGCCACCGGTATTCCTCCACATCTCTACGCATTTCACCGCTACACATGGAATTCTACCCCCCTCTACAAGACTCTAGCTGACCAGTATCAGATGCAATTCCCGGGTTAAGCCCGGGGATTTCACATCTGACTCAATCAACCGCCTGCGTGCGCTGTACGCCCAGTAATTCCG
+
CCC9ACCEBE@CFGGEFAGGGFFGFGGGGGGGFCEGGGGGGGGD@FGGGFGF@:@CGEEFGGGGFEGGGGGGGCCEGG:FGGGGGGGGGGCEDGEFFGFGF8EEFAFGDC:FGGGGGE+=CCDGGDDG@FFFFGCFDDGGGGCCCFCFFCG?G9EG9D,,8,,,@;;AAFDGGG7E:?D?C8C>>>:CCG6FEGG=*;C97FGF68CC;DGGFGGGFCG6AEF:0:;>6@EFC)16=28>EDFFC*@6CC*
@M03364:276:000000000-BLYN8:1:1101:20671:1376 2:N:0:1
GGACTACTAGGGTTTCTAATCCTGTTCGCTACCCATGCTTTCGCTCCTCAGCGTCAGTTACTGCCCAGAGACCTGCCTTCGCCATCGGTGTTCCTCCTGATATCTGCGCATTTCACCGCTACACCAGGAATTCCAGTCTCCCCTACAGCACTCAAGTTATGCCCGTATCGCCTGCACGCCCGGAGTTGAGCCCCGGGATTTCACAGACGACGCGACACACCACCTACGAGCTCTTTACGCCCAGTAATTCC
+
CCCCCGGGGGGGGGGGGGGGGGGGGGCFGGGGGGGGGGGGGGGGGGGGGGGGGEEGGGGGGGGGGGGGGGGGGGGGGGGGGGGGGGGGGGGGGGGGGGGGGGGGGGGGGGG7FGFGGGGGGGGGGGGGGF<FGGGGGGGGGDEFGGGGGGGCF8EGGGGG,EEGGGGGGGGGGFFGGGGGGGGGG8?EFCCGGGGGGCGDGFGFFGCGGGGD4DDGG)<C8C:;DFFF0:B)2*:<?>EGDEFFFCB97*;
@M03364:276:000000000-BLYN8:1:1101:9522:1390 2:N:0:1
GGACTACTAGGGTTTCTAATCCTGTTTGCTCCCCACGCTTTCGAGCCTCAGTGTCAGTTACAGGCCAGAGAGCCGCTTTCGCCTCCGGTGTTCCTCCATATATCTACGCATTTCACCGCTACACATGGAATTCCACTCTCCTCTCCTGCACTCAAGTCTCCCAGTTTCCAATGCACACAATGGTTGAGCCACTGCCTTTTACATCAGACTTAAGAAACAACCTGCGCTCGCTTTACGCCCAATAAATCCGG
+
CCCC@FGFFFGDFGCFFFFFGGGGFGGGGGFFEFFGDGGGGGGGCFGGGGGGGGGGFGGGGGGGGGGGGGGGFGDGCFDGCGGFGGGGGEFGFFGGGGGGGGGGGG,,F?CC<<FGFEDDC=,=EFGFEFFFGGGGGG9EFGDD,=DFGCEFFGG8EB,>DF8DFFEFGGG@FGGGDFEFGG8>A>8FF7,37DFFGAFC7CG9C8CC5DGCCFGGGG,1*76>>EB>436AFGGCB2EG*=;)7C67;81
@M03364:276:000000000-BLYN8:1:1101:9322:1427 2:N:0:1
GGACTACCAGGGTTTCTAATCCTGTTTGCTCCCCACGCTTTCGAGCCTCAGTGTCAGTTACAGGCCAGAGAGCCGCTTTCGCCTCCGGTGTTCCTCCATATATCTACGCATTTCACCGCTACACATGGAATTCCACTCTCCTCTCCTGCACTCAAGTTTTCCAGTTTCCAATGACCCTCCACGGTTGAGCCGTGGGCTTTCACATCAGACTTAAAAAACCGCCTACGCGAGCTTTACGCCCAACAATTCCG
+
CCCCCGFFGGGGGGGGGFGGGGGGGGGGGGGGGGGGEGGGGGGGGGGGGGGFGFCAFGGGGG@,CBEFFFGGFDGGCEFGEGGEEEGGGGGGFFEGF8?FGGGGGGGGGGGGGFCFFFE>FGGGFGFGFFGGGGGGEGGGFGF?DGGGGDDFGGGGD=EDBEFFFFGGCF;78>9EG8=@DD>>FECC,D8+4@6CFEGGGDF9BFF7?FGGG7+CCDG*85>@FFDF>)))27;>A;CE=B0):46-*09
@M03364:276:000000000-BLYN8:1:1101:18230:1442 2:N:0:1
GGACTACAAGGGTTTCTAATCCTGTTTGCTCCCCACGCTTTCGCACCTGAGCGTCAGTCTTCGTCCAGGGGGCCGCCTTCGCCACCGGTATTCCTCCAGATCTCTACGCATTTCACCGCTACACCTGGAATTCTACCCCCCTCTACGAGACTCTAGCTTGCCAGTTTCAAATGCAGTTCCCAGGTTGAGCCCGGGGATTTCACATCTGACTTAACAAACCGCCTTCGTCCGCTTTACGCCCAGTAATTCCG
+
CCCCCGGGFGGGGGGGGGGGGGGGGGFGGGGGGGG@CEFGGGGDCFGG@FGGGGGGGG9EECFGGGGGG7:FFGGGGGGGGGGGG<FGGGGGGGGGGCFGGGGGGGGGGGGGCGGGGGGGGGGGFGGGGGGGG<FG,=EFCEGG9FFC+@ECFAFGGG;8DGGGGGGG7DDAFDF7EEG:DDGGGG8FGGGGCEG5/CGGDGGGFG>FGGGGGF7DGFGC>5A@(A15(07>D<5)9:GGG3(9CGFAGG*
@M03364:276:000000000-BLYN8:1:1101:8668:1451 2:N:0:1
GGACTACTGGGGTTTCTAATCCTGTTTGCTCCCCACGCTTTCGAGCCTCAGTGTCAGTTACAGGCCAGAGAGCCGCTTTCGCCTCCGGTGTTCCTCCATATATCTACGCATTTCACCGCTACACATGGAATTCCACTCTCCTCTCCTGCACTCAAGTCTCCCAGTTTCCAATGCACACAATGGTTGAGCCACTGCCTTTTACATCAGACTTAAGAAACCACCTGCGCTCGCTTTACGCCCAATAAATCCGG
+
<CCCCGGGGGGGGGGGGCE,EFFGGGG?FGGFEGGGGCGGGGGFGGGGGGGGGGGGGGGGGFEFGECCFFGGDFGGGEBGEGCG@FFGEGGGGFFGGGGFCFFGGFGDFGGGG<EEFGGDEECFFFGGF=BFC9@FF89?EDGGGFGGGGGGF?883=>>9EEC<E9DDCEFGGGGGGGGGFGGFGFFGGGGG6EFCEFFFGGGF>CGGG+=@FG>093;AEF22*5*)/:)7*:8A=:7=53FGG677DD
@M03364:276:000000000-BLYN8:1:1101:11282:1452 2:N:0:1
GGACTACTGGGGTTTCTAATCCTGTTTGCTCCCCACGCTTTCGAGCCTCAGTGTCAGTTACAGGCCAGAGAGCCGCTTTCGCCTCCGGTGTTCCTCCATATATCTACGCATTTCACCGCTACACATGGAATTCCACTCTCCTCTCCTGCACTCAAGTCTCCCAGTTTCCAATGCACACAATGGTTGAGCCACTGCCTTTTACATCAGACTTAAGAAACCACCTGCGCTCGCTTTACGCCCAATAAATCCGG
+
CCCCCGGGGGGGGGGGGGGGGGGGGGGGGGGGGGGGGDGGGFGGGGGGGGFGGGGGGGFGGGGGGGGFGGGGGGGGGGFGDGGGGGGGGGGGGGGGFGGGGGGGGGGGGGCFFGGGGCGEGGFGGGGGFFFFAFGG;8@EFFGGGGGGGGGGGGGFFGGGGGFGFGGGGGGGGGGGCGGGGGCDFEGFE,4,@6>EEFG:DGGGFGF7CG>>7;CCDGCF5EFFFE2:2?>BFFF=BDC**=16;CFEFDD
@M03364:276:000000000-BLYN8:1:1101:12990:1487 2:N:0:1
GGACTACTAGGGTTTCTAATCCTGTTTGCTCCCCACGCTTTCGCACCTGAGCGTCAGTCTTTGTCCAGGGGGCCGCCTTCGCCACCGGTATTCCTCCAGATCTCTACGCATTTCACCGCTACACCTGGAATTCTACCCCCCTCTACGAGACTCTAGCTTGCCAGTTTCAAATGCAGTTCCCAGGTTGAGCCCGGGGATTTCACATCTGACTTAATCAACCGCCTGCGTGCGCTTTACGCCCAGTAATTCCG
+
CCCCCGGGGGGGGGGGGGGGGGGGGGGGGGGGGGGGGGGGGGGGGGGGGGGGGGGGGGGGGGGGGGGGFGGGGGGGGGGGGGGGGGGGGGGGGGGGGGGGGGFGGGGGGGGGEGGGGGGGGGGGGEGGFCEGGGGFGGG@GEEGCEFCCEG8C>CE=;ECDGFGGGGGEFGDFGGGFGDGGGDGGGGGGFCFGGGGEC?G7B::CFF7>F=FG@:DFF?EBG>0(8:525)7CCC<FBGG57:?C:FDGC2
@M03364:276:000000000-BLYN8:1:1101:10052:1501 2:N:0:1
GGACTACCGGGGTATCTAATCCTGTTTGATCCCCACGCTTTCGCACATCAGCGTCAGTTACAGACCAGAAAGTCGCCTTCGCCACTGGTGTTCCTCCATATCTCTGCGCATTTCACCGCTACACATGGAATTCCACTTTCCTCTTCTGCACTCAAGTTTTCCAGTTTCCAATGACCCTCCACGGTTGAGCCGTAGGCTTTCACATCAGACTTAAAAAACCGCCTACGCGCGCTTTACGCCCAATAATTCCG
+
CCCCCGGGGGGGGGGGGGGGGGGGGGGGGGGGGGGGGGGGGGGGGGGGGGGGGGGGGGGGGGGCGGGGGGGGGGGGGGEGGGGGGGGGFEGGGGGGGGGGGGGGGGGGGGGGGFGGGGGGGGGGGGGGGGGGGGGGGGGGGGGGGGGGGFFFGGGGGGGGFFGGGEFF8FCCDGGGGGGE@F>EGD+ACFGG7*@8@FGGGDGD>7<9*9CCCF@FDDCEEGF9(0()(:=>DGFCF?EGGFF@GCFAGG4
@M03364:276:000000000-BLYN8:1:1101:11978:1605 2:N:0:1
GGACTACTAGGGTATCTAATCCTGTTTGCTCCCCACGCTTTCGTGCATGAGCGTCAGTGTTATCCCAGGAGGCTGCCTTCGCCATCGGTGTTCCTCCGCATATCTACGCATTCCACCGCTACATGCGGAATTCCACCTCCCTCTGACACACTCTAGCCTTGCAGTCACCACTGCAGTTCCCAGGTTAAGCCCGGGGATTTCACATAGGTCTTGCAAAACCGCCTGCGCACTCTTTACGCCCAGTAATTCCG
+
CCCCCGGGGGGGGGGGGGGGGGGGGGGGGGGGGGGDEGGGGGGGGGGECFFGGGGGGFFGGGGGCEGGGGGGGFGGGGGGGGGGFGGGFEEEFGGGGGGGGGFGFDFGGGGGGGGGGGGGGGGCEGGGGGGGGGGGGGGGGGGGGC9DFFC=FGFAFGGG8DA9FGGGFE+>EEGDACFF69DFGGGCCFFGEGGE5*?FG7FG1+54=+=C72;>>FFGB=?=BFFFFB:6+@FEA0CED33A@:CF7F*
@M03364:276:000000000-BLYN8:1:1101:14145:1643 2:N:0:1
GGACTACCGGGGTTTCTAATCCTGTTTGCTCCCCACGCTTTCGCACCTGAGCGTCAGTCTTTGTCCAGGGGGCCGCCTTCGCCACCGGTATTCCTCCAGATCTCTACGCATTTCACCGCTACACCTGGAATTCTACCCCCCTCTACAAGACTCTAGCTGACCAGTTTCAAATGCAGTTCCCAAGTTAAGCTCGGGGATTTCACATCTGACTTAATCAACCGCCTGCGTGCGCTTTACGCCCATTAATTCCG
+
CCCCCGGGGGGGGCGGGGGGGGGGGGGGGGFGGGGGGGGGGGDGGGGGGGGGGGGGGGGGGGFGGFFFGGGGG:FCEGGGGGCEFFGGGGGFD<EFFGFDFGGFFGEEGGGGGGGGGGGGGGGA8FFC?DGGGGGGGGFGGGGGGCFFFGD+>EFGDCGGGGCCFCGGGGCGCGG7EECFGGGCGGGFGG?,//:E*=8EDDGGFGDF7CDGD@FGFDGGEG><;F@FFF:>DCFAF(ACE:(1:FF):>*
@M03364:276:000000000-BLYN8:1:1101:15075:1650 2:N:0:1
GGACTACAGGGGTATCTAATCCTGTTCGCTACCCATGCTTTCGCTCCTCAGCGTCAGTTACTGCCCAGAGACCTGCCTTCGCCATCGGTGTTCCTCCTGATATCTGCGCATTTCACCGCTACACCAGGAATTCCAGTCTCCCCTACAGCACTCAAGTTATGCCCGTATCGCCTGCACGCCCGGAGTTGAGCCCCGGGATTTCACAGACGACGCGACAAACCCCCTACGAGCTCTTTACGCCCAGTAATTCC
+
CCCCCGGGGGGGGGGGGGGGGGGGGGGGGGGGGGGGGGGGGFGGFFGGGGGGGGGGGGGGGGFGGGGGGGGGGGFFFGGCFGGGEGGGGGGGGGGGGGGGGGFGGFGGGGGDGGGGGGGGGGGGGGGGGGGGGGGGEFFGGEED?EFGGGGGGGGGGGGGGGGGEGGGFEEGGGGGGCEGGGEGGG?CABGGGGGCEE>6CGGFFGFGGDDDCC5CCD855*26;A:56:;7FD7)*5;>::?F7FFFCFF
@M03364:276:000000000-BLYN8:1:1101:22876:1716 2:N:0:1
GGACTACTCGGGTTTCTAATCCTGTTTGATCCCCACGCTTTCGCACATCAGCGTCAGTTACAGACCAGAAAGTCGCCTTCGCCACTGGTGTTCCTCCATATCTCTGCGCATTTCACCGCTACACATGGAATTCCACTTTCCTCTTCTGCACTCAAGTTTTCCAGTTTCCAATGACCCTCCACGGTTGAGCCGTGGGCTTTCACATCAGACTTAAAAAACCGCCTACGCGCGCTTTACGCCCAATAATTCCG
+
CCCCCGGGGGGDFGGGGEAGDFGGGGGGGGCFFFGG:FFGG9CEGGGFGEFDEFGGGEFFFGGGGGGGGGF@CEFGGGGGGG@:FEGFCFFECFGGEEGDAEFGGG?CFE:FF?FGG7=>EGGGGGCDGGGG,EEA,>9EAFGDGCFFFFCD8BEGG,8;E9AFA=DGGGGGFG8D@CD+,>C6@CC8CDGGGGGGGGEGF+;+1;8C59C78CF7;*;75EED2;98@).)7CDC+,=:CD@F*>?<7*2
@M03364:276:000000000-BLYN8:1:1101:14174:1729 2:N:0:1
GGACTACAGGGGTTTCTAATCCTGTTTGCTCCCCACGCTTTCGCACCTGAGCGTCAGTCTTTGTCCAGGGGGCCGCCTTCGCCACCGGTATTCCTCCAGATCTCTACGCATTTCACCGCTACACCTGGAATTCTACCCCCCTCTACAAGACTCTAGCCTGCCAGTTTCGAATGCAGTTCCCAGGTTGAGCCCGGGGATTTCACATCCGACTTGACAGACCGCCTGCGCTCGCTTTACGCCCAATAAATCCG
+
CCCCCGGGGGGGGGGGGGGGGGGGGGFGGGGGGGGGGGGGGGGGGGGGGGGGGGEGGGGGGGGGGCGGGGGGGGGGGGGGGGGGGGGGGGFGGACGFFGGFGGGGGGGGGGGGFFFFEGEDGCDFFGFGCEF=FGGGFGGGGGGGGGCFGGFEFGGGGGGGGGGGF,@EGFGGGFGGGFGGGGFGFGF6E,=EEGD=8:FCFGGFG4CGGGD7;>:4CF=AGFFFFFFFE3>GG34B<GGGFFFDFFACF7
@M03364:276:000000000-BLYN8:1:1101:15374:1805 2:N:0:1
GGACTACAAGGGTATCTAATCCTGTTTGATCCCCACGCTTTCGAGCCTCAGTGTCAGTTACAGGCCAGAAAGTCGCCTTCGCCACTGGTGTTCCTCCATATCTCTGCGCATTTCACCGCTACACATGGAATTCCACTTTCCTCTTCTGCACTCAAGTTTTCCAGTTTCCAATGACCCTCCACGGTTGAGCCGTGGGCTTTCACATCAGACTTAAAAAACCGCCTACGCGCGCTTTACGCCCAATAATTCCG
+
CCCCCGGGGGGGGGGGGGGGGGGGGGGGGGGGGGGGGGGGGGGFFGGGGGGCFGGGGGGGGGGGGGGGGGGGGGGGGGGGGGGGGGGGGGGDFGGGGGGGGFGGGGGGGGGGGGGGGGGDGGGGGGGGEGAFGGGGGGGGGGGGGGGGGGGGGGGGEGGGGFGGFGGGGGGGGGGGGGGGGGGDGGEE8DGG8EGDGGGGGGGFFGGGGGGGFGGGG44;AEDA2F2;@E3AGGG<FDGGGFFFGCFCGG*
@M03364:276:000000000-BLYN8:1:1101:10909:1809 2:N:0:1
GGACTACAGGGGTTTCTAATCCTGTTTGCTCCCCACGCTTTCGCACCTGAGCGTCAGTCTTCGTCCAGGGGGCCGCCTTCGCCACCGGTATTCCTCCAGATCTCTACGCATTTCACCGCTACACCTGGAATTCTACCCCCCTCTACGAGACTCTAGCTTGCCAGTTTCAAATGCAGTTCCCAGGTTGAGCCCGGGGATTTCACATCTGACTTAACAAACCGCCTGCGTGCGCTTTACGCCCAGTAATTCCG
+
CCCCCGG?FGGGGGGGGGGGGGGGGGGGGGGGGGGGGGGGGGGGGGGGGGGGGGGGGGGGGDGGGDGGGGGGDCGGGGGGGCGGEG+BFGGGGGGGGGGGGFGGGGGGGGGGGGGGGGGGGGFGGGGGGGGGGGFGCFFFGGGFEGF+3@EGGECFF;@:FGGFGC;FFFFFCF7DGGGFFGCFGE,7C7FGEECEEGGGGFGCCDFCF7C::@F7F4CG3CEFB@974>EEGCGFF6GGG@?9>7=AFG9
@M03364:276:000000000-BLYN8:1:1101:23778:1818 2:N:0:1
GGACTACCGGGGTTTCTAATCCTGTTTGATCCCCACGCTTTCGCACATCAGCGTCAGTTACAGACCAGAAAGTCGCCTTCGCCACTGGTGTTCCTCCATATCTCTGCGCATTTCACCGCTACACATGGAATTCCACTTTCCTCTTCTGCACTCAAGTTTTCCAGTTTCCAATGACCCTCCACGGTTGAGCCGTGGGCTTTCACATCAGACTTAAAAAACCGCATACGCGCGCTTTCCGCCACATAATTCCG
+
CCCCCGDGGGGCFCEFFGGGGGGFFGGGGG@FCDF7CC:FFE@@@:FG<FFGGGEGGEGGGGGFFGGGGGGGFFGGGGGGGGDEFG==FC44FFGGDGGGEGFGGGGGGGGGF,AFG+:@C=FGGFFG@FCFFGE:;BEGGGGGGGG,=D,=,,@E8>EFGCFAC,7>E=>E8B=FFCEDFFGG@>E6?FEG7*5*@DDCFFGCBD>7*9;CFCFGFC?=5C)/56BDB:55D*8)/6BE*.460074D:*
@M03364:276:000000000-BLYN8:1:1101:23704:1834 2:N:0:1
GGACTACTAGGGGTTCTAATCCTGTTTGATCCCCACGCCTTCGCACATCAGCGTCAGTTACAGACCAGAAAGTCGCCTTCGCCACTGGTGTTCCTCCATATCTCTGCGCATTTCACCGCTACACATGGAATTCCACTTTCCTCTTCTGCACTCAAGTTTTCCAGTTTCCAATGACCCTCCACGGTTGAGCCGTGGGCTTTCACATCAGCCTTAAAAAACCGCCTACGCGCGCTTTACGCCCAATAATTCCG
+
C?8BCG@F9EFG+BFFGF<FEFGGGGGGFGGCFG<@F7,CCFGFBFGDGGCFGGGGGGGGGGGGGFFFGGGCAFBCBFFGCGGGGGF8?FFGGGFGFGGGCFGGFC=FGG,BFGGGGGDCGGGGGFGD8EFFEC9EG99FGGF896@E9EE8,,@D6@,6EFAF,@;DDGCFCEGGGGGGFGGD=CGGCFCEGGGDGGG7D>E9CGDG*95:9++2*@CE4EF@@;@B>)553**);3;=CB;>GC=4FG9
@M03364:276:000000000-BLYN8:1:1101:13055:1841 2:N:0:1
GGACTACTGGGGTTTCTAATCCTGTTTGCTCCCCACGCTTTCGCACCTGAGCGTCAGTCTTCGTCCAGGGGGCCGCCTTCGCCACCGGTATTCCTCCAGATCTCTACGCATTTCACCGCTACACCTGGAATTCTACCATCCTCTCCCATACTCTAGCTTCCCAGTATCGAATGCAATTCCTAAGTTAAGCTCAGGGATTTCACATCCGACTTAAAAAGCCGCCTACGCACGCTTTACGCCCAGTAAATCCG
+
CCCCCGGGGGGGGGGGGGGGGGGGGGGGGGGGGGGGGGGGGGGGGGGGGGGGGEGGGGGGGGGFGGGGGGGGGGGGGGGGGGGGGGGGGCGGGGGGGGGGGGGGFFGGGGGGGGGGGEGGGGGGGGGGGDFGGGGG=CFGGGGGGGFEDGGFGGGGDFEG@CFGGGFFGGGGGFGDAFGFCGGGGGFGGGFGGGGGFGGGDCCF9CCDGGGGFFFGDGGGBGD6?F;EFAEDGG<CFFGGGD0):DFAFF)
@M03364:276:000000000-BLYN8:1:1101:17379:1856 2:N:0:1
GGACTACCAGGGTTTCTAATCCTGTTTGCTCCCCACGCTTTCGAGCCTCAGTGTCAGTTACAGGCCAGAGAGCCGCTTTCGCCTCCGGTGTTCCTCCATATATCTACGCATTTCACCGCTACACATGGAATTCCACTCTCCTCTTCTGCACTCAAGTCTCCCAGTTTCCAATGACCCTCCCCGGTTGAGCCGGGGGCTTTCACATCAGACTTAAGAAACCGCCTGCGCTCGCTTTACGCCCAATAAATCCG
+
CCCCCGGFGGGGGGGGGGGGGGGGGGGGGGGGGGGGGGGGGGGCFFGFGGGGGGGGGGGCE,CFFGGGGGGGGGGGEC@FGGGGGGGGEGGGG9CFGCFGGGE<=FFGGGGGGGGGGGGEGFFG?EC8BEFGG9EF=EFGGGGG9E9EFGC+==4@@DFCEGGGFGGGGG9,@DF?D1DEEEC>FGEC?FGEEEDE5BCC7CF7@6+;48D++++;:8FFDC)61;15(0=BDCG<FFGG=@0)976AFG7
@M03364:276:000000000-BLYN8:1:1101:8399:1932 2:N:0:1
GGACTACCAGGGTTTCTAATCCTGTTTACTCGCTACGCTTTCGAGGCTCAGCGTCAGTTACAGACCAGAGAGCCGCCTTCGCCACTGGTGTTCCTCCATATATCTACGCATTTCACCGGTACACATGGAACTCCACTCTACTCTTCTGCACTCAAGTCTCCCAGGTTCCAATGCCCCTCCACGGTTGACTCGTGGGCGTGCACATCAGACTTAAGAAACCGCCGGCGCTCGCTTTCCGCCCAATAAATCCG
+
8---A@<<,C;@6CFGG,EF,,CC-;,,,<,,8,,@FE7FFC6C6++,C<EGCF@F@EG<,,:E<FAFCF,,6,@CFC7EFGGCFFC@EFGGF,,:,,:F9E9,,5<A@=CFGD,C,@+4>B9,4,FF@9,A,,9,,4,5,6>=DFBDFEFFG,6,,6,,638D+8,@,,3,@,6@@+=C,,3+@:@6,,3+,@>:7*5**9,8:>797**++2=+2*=8?*)(,:1335=:8CD)/1;;57(0208.:*/
@M03364:276:000000000-BLYN8:1:1101:20880:1943 2:N:0:1
GGACTACTCGGGTTTCTAATCCTGTTTGCTCCCCACGCTTTCGAGCCTCAGTGTCAGTTACAGGCCAGAGAGCCGCTTTCGCCTCCGGTGTTCCTCCATATATCTACGCATTTCACCGCTACACATGGAATTCCACTCTCCTCTCCTGCACTCAAGTCTCCCAGTTTCCAATGCACACAATGGTTGAGCCACTGCCTTTTACATCAGACTTAAGAAACCACCTGCGCTCGCTGTACGCCCAATAAATCCGG
+
CC?CCGGGFGGEGG@GGGGCCFCFGC,CF9FFFEGGGGDCFGGGGEGFEFCFGGFFAFEGGGGGDGGGGGGDDGDG@EGGGEGEEFGDBC,8CFF<<A,FEDDFECFFFGCEFA??FCFEGGGGGGF@E<EEGFFG9B9FFGFG8,@EFGGGGD8=CEDF,DFGECGG,>3=,@CDFGG6DFGG98<EF@?:6DEGFFCGGGFCF>C?DD7CF++2CC>?AEFF25>B>5?4*2+*89>EEFFFD7A5CDC
@M03364:276:000000000-BLYN8:1:1101:20198:1963 2:N:0:1
GGACTACCAGGGTTTCTAATCCTGTTTGCTACCCATGCTTTCGCTCCTCAGCGTCAGTAACTGCCCAGTAACCTGCCTTCGCCATCGGTGTTCCTCCTGATATCTGCGCATTCCACCGCTACACCAGGAATTCCAGTTACCCCTACAGCACTCAAGTTATGCCCGTATCGCCTGCACGCCCGGAGTTAAGCCCCGGAATTTCACCGACGACGCGACAAACCACCTACGAGCTCTTTACGCCAAGTAAATCC
+
6BCCCGGFFGGGFGGGGDFGGGGGAFGFGGDG@FGGFEGFGGGGGFFGDG<CFB,CCGGGGGFDF@FFGGGGGGDFGGGFEECCGGGGC@@FFFGDGGGCFEFAF,EEGGGFF?<E@4BEC:FFFFDE7FFFEGGGGGFD>E6==EEFCFGGEF??EGCG9F,@:BE8@EE8>EG,@DE?EGG>:E:CF,EC?E>55:>?FF7+***378<)):))/)0*85>@F64;0.)0>*24B4*27)(0209):**
@M03364:276:000000000-BLYN8:1:1101:13272:1964 2:N:0:1
GGACTACTCGGGTATCTAATCCTGTTTGCTCCCCACGCTTTCGCACATCAGCGTCAGTTACAGACCAGAAAGTCGCCTTCGCCACTGGTGTTCCTCCATATCTCTGCGCATTTCACCGCTACACATGGAATTCCACTTTCCTCTTCTGCACTCAAGTTTTCCAGTTTCCAATGACCCTCCACGGTTGAGCCGTGGGCTTTCACATCAGACTTAAAAAACCACCTGCGCTCGCTTTACGCCCAATAAATCCC
+
CCCCCGGGGGGGFGGGGGGGCFGFGGGGGGGGGGGGGGGGGGGGGGGGGGGGGGGDFGGGGGGGGGGCGGGGGCFEFEGGDFGGEGCF:,EFGGGGGGFFGG9EAFGG>@FFGGG9EFDGGGGGDFGGGCFGG9EEFGFGGFDDFGGFGGGG?CDDFEFBFGGGG;,>,DC9DFG8=DFG,8+>FE>6,DFGC6EEGGGGGGCDFD8*97C+=8=8*3CC41:=(A(8=;):7C<<+(;C5>=44*;CDC*
@M03364:276:000000000-BLYN8:1:1101:13003:2019 2:N:0:1
GGACTACTCGGGTTTCTAATCCTGTTTGATCCCCACGCTTTCGCACATCAGCGTCAGTTACAGACCAGAAAGTCGCCTTCGCCACTGGTGTTCCTCCATATCTCTGCGCATTTCACCGCTACACATGGAATTCCACTTTCCTCTTCTGCACTCAAGTTTTCCAGTTTCCAATGACCCTCCACGGTTGAGCCGTGGGCTTTCACATCAGACTTAAAAAACCGCCTACGCGCGCTTTACGCCCAATAATTCCG
+
CCCCCGGGGGGGGGGGGGGGGGGGGGGGGGGGGGGGGGGGGGGGGGGGGGGGGGGGGGGGGGGGGGGGGGGGGGGGGGGGGGGGGGGGGGFGFGGGGGGGGGGGGGGGGGGGGGGGGGGGGGGGGGGGGGGGGGGGGGGGGGGGGGGGGGGGGGGGGGGGGGGGGGGGGGGGGAFGFGGGFGG>DEEGGGGGGGGCFGDFFCFGADGG*9*B8FC>FCGE>ED2(;8;9>>BGGFEFFGGGFFFFGF>GG<
@M03364:276:000000000-BLYN8:1:1101:17958:2041 2:N:0:1
GGACTACAGGGGTTTCTAATCCTGTTTGCTCCCCACGCTTTCGCACCTGAGCGTCAGTCTTCGTCCAGGGGGCCGCCTTCGCCACCGGTATTCCTCCAGATCTCTACGCATTTCACCGCTACACCTGGAATTCCACCCCCCTCTACGAGACTCAAGCCTGCCAGTTTCAAATGCAGTTCCCGGGTTGAGCCCGGGGATTTCACATCTGACTTAACAGACCGCCTGCGTGCGCTTTACGCCCAGTAATTCCG
+
CCCCCGGD@FGGGGGGGGGGGGGGGGGGGGGGGGGGGGGGGGGGGGGGGGGGGGGGGGGGGGGGGGGGGGGGGGGGGDGGGGEFGGEEGGGGGGGGGGGGGGGGGGGGGGCFGGGGGGCEGGGGGGGCFDFFG9CFGEGCEEGGGGGGCGG7DGG6DGGFGCFGG,E9:>EGGGEFGGGGGGGGGDE6?FGGCEG=EGFFGGG=8CDF>F7DFGGF7<FFBEE:(.4>8BBEDDGA4<GEGE0)2789C:0
@M03364:276:000000000-BLYN8:1:1101:15289:2146 2:N:0:1
GGACTACAGGGGTTTCTAATCCTGTTTGATCCCCACGCTTTCGCACCTCAGCGTCAGTCACAGACCAGAAGGGCGCCTTCGCCACTGGTGTTCGTCCATAGCTCTGCGCATTTCACCGCTACACATGGAATTCCACTTTCCTCTTCTGCACTCAAGTTTTCCAGTTTCCAATGCCCTCCCCCGGTTTAGCCGCGGGCTTTCACAACACACTGAAAAAACCGCCTACGCGCCGTTTACGCCCAATAATTCGC
+
8--A@@@EFCCF,@@FEDF96@CEGF<FACGG89C+@FF7FA@@FC+B6,C<FFGGG<,C,,C6CF@6,<,,,67:FF@9<CC:B8FGD,48C,64CF<,,5,EE,E:::+8<E?,?+:+@C9E,,CF8EDGB9EC>,45,,@9D,@33,88,,>E,;@AF9=,9,,3,363=,@,,,++++++@:*,@DC******1;,4C7C6/*/;<0**;*21)*7)/=(371)>5)5>761*48:=E?<C78671*
@M03364:276:000000000-BLYN8:1:1101:10143:2189 2:N:0:1
GGACTACAGGGGTTTCTAATCCTGTTTGCTCCCCACGCTTTCGCACCTGAGCGTCAGTCTTTGTCCAGGGGGCCGCCTTCGCCACCGGTATTCCTCCAGATCTCTACGCATTTCACCGCTACACCTGGAATTCTACCCCCCTCTACAAGACTCTAGCTGACCAGTTTCAAATGCAGTTCCCAAGTTAAGCCCGGGGATTTCACATCTGACTTAATCAACCGCCTGCGTGCGCTTTACGCCCAGTAATTCCG
+
CCCCCGGGF9BFFFGGGGFEGFCFDFGGGGGGGGGE@FGGGGCFCCGF<<@@FCE7@EFGFGGGGGGGGGEEEEFGGGGGGGGGGGG7FCFDEEGGA,EFGCDEDEGGGDGGGGA<9FF>FGGFGFE,AFGGF9@F3D+=E6CFEGGGC?EDGFFG9,,@E@?GGGEFCGEFCGG7ECGGC9CCFCFFG9,=5888CG6,BFFCAF>@CCGF7:7;@DF*::>1;ABFDD37DCC<=:CGG>(0:CF<DD2
@M03364:276:000000000-BLYN8:1:1101:13392:2219 2:N:0:1
GGACTACCCGGGTATCTAATCCTGTTTGCTCCCCACGCTTTCGCACCTGAGCGTCAGTCTTCGTCCAGGGGGCCGCCTTCGCCACCGGTATTCCTCCAGATCTCTACGCATTTCACCGCTACACCTGGAATTCTACCCCCCTCTACGAGACTCAAGCTTGCCAGTTTCCAATGCAGTTCCCAGGTTGAGCCCGGGGATTTCACATCTGACTTAACAAACCGCCTGCGTGCGCTTTACGCCCAGTAATTCCG
+
CCCCCGG<FGGG+@FGGGGGGGGGGGGGGGGGGGGGGGGGGGGGGGGGFGGGGGGGGGGGG9FGGGGGCGGGGGGGGGGGGGGGGGGGGGGGGGGGGGFGGCFGGGGGGGGGGGGGGGGGGGGGGGGGGGGGGGGGFGGGGGGGGG?B+@EGGGG?FEECFFGGGGGG7BFFGGD9CFGFG,DEGFC8CGGGGGGG5CGF>@FGFGCF7;>FFCDGCCFGFDFFF>1>().75DCAF?GGDFFFCCBBGG7
@M03364:276:000000000-BLYN8:1:1101:10672:2268 2:N:0:1
GGACTACCGGGGTTTCTAATCCTGTTTGATCCCCACGCTTTCGCACATCAGCGTCAGTTACAGACCAGAAAGTCGCCTTCGCCACTGGTGTTCCTCCATATCTCTGCGCATTTCACCGCTACACATGGAATTCCACTTTCCTCTTCTGCACTCAAGTTATGCCCGTATCGCCTGCACGCCCGGAGTTGAGCCCCGGGATTTCACAGACGACGCGCCAAACCACCTACGAGCCCTTTACGCCCAGTAATTCC
+
CCCCCGGGGGGC@FGGGGFGGGGGGGGGGGGGGGGGGGGGGGGGGGGFGGGGGFGGGGGGGGGGGGGGGGGGGGGGGGGGGGGGGGGGCFGGGGGGGGGGGGGDGGFGGGCFGGGGGGGGGGFFFFGGGFGGGGGGFGGGGGCFAGGGFGGGFCFFFFGFGGCFGGEGGGCEEGG?FFGGGGGGEGGGGE6<C5C59>8CDFGGFGGGGG43785777<*8=F@@F?)(73)107)*)*2*0(7>>6)2?C
@M03364:276:000000000-BLYN8:1:1101:11632:2288 2:N:0:1
GGACTACTGGGGTTTCTAATCCTGTTTGCTCCCCACGCTTTCGCACCTGAGCGTCAGTCTTCGTCCAGGGGGCCGCCTTCGCCACCGGTATTCCTCCAGATCTCTACGCATTTCACCGCTACACCTGGAATTCTACCCCCCTCTACGAGACTCAAGCCTGCCAGTTTCGGATGCAGTTCCCGGGTTGAGCCCGGGGATTTCACATCCGACTTGACAGACCGCCTGCGTGCGCTTTACGCCCAGTAATTCCG
+
CCCCCGGGGGGGGGGGGGGGGGGGGGGGGGGGGGGGGGGGGGGGGGGGFGFGGGGGGGGGGGGGGGGGGGGGGGGGGGGGGGGGGGDGGGGGFGGFGG??FFGGGGGGDGGDFGGGGFCCGGGGGGGFGGGGGGGGGGGGGGDGFGGGGGGGGGDGGFFFFGDFGGGGGGEGGGGGFDFGGGGGGGG6FFCGEDDGGC8?DGGFACFGDDDGGCCC=CCC3C>:?>;D0BEF3C34@6CEGB<?D:FA77*
@M03364:276:000000000-BLYN8:1:1101:20050:2347 2:N:0:1
GGACTACCGGGGTATCTAATCCTGTTTGCTCCCCACGCTTTCGCACCTGAGCGTCAGTCTTCGTCCAGGGGGCCGCCTTCGCCACCGGTATTCCTCCAGATCTCTACGCATTTCACCGCTACACCTGGAATTCTACCCCCCTCTACGAGACTCAAGCCTGCCAGTATCAGATGCAGTTCCCGGGTTGAGCCCGGGGATTTCACATCTGACTTAACAGACCGCCTGCGTGCGCTTTACGCCCAGTAATTCCG
+
CCCCCGGGGGGGGGGGGGGGGGGGGGGGGGGGGGGGGGGGGGGGGGGGGGGGGGGGGFFGGGGGGGGGGGGGGGGGGGGGGGGGGGGGGGGGGGGGE8FFGGFGGGGGGGGDGGGGFGGGGGGGGGGGGGGGGGGGGFFGEGGGGGG6CEGGGGGGGGGGGCFGGFGGGFEFGFCFGGGGGGGGGEGCFGG==CDG5BFCC@77@FGGGGGGGFFGGFFGFGFBFFFFFFFFGGFFF?>CGF69FF=6:>6
@M03364:276:000000000-BLYN8:1:1101:17745:2349 2:N:0:1
GGACTACCGGGGTTTCTAATCCTGTTTGCTCCCCACGCTTTCGCACCTGAGCGTCAGTCTTCGTCCAGGGGGCCGCCTTCGCCACCGGTATTCCTCCAGATCTCTACGCATTTCACCGCTACACCTGGAATTCTACCCCCCTCTACGAGACTCAAGCTTGCCAGTTTCGAATGCAGTTCCCAGGTTGAGCCCGGGGATTTCACATCCGACTGGACAGACCGCCTGCGTGCGCTTTACGCCCAGTAATTCCG
+
CCCCCGGGGGGGFGGGGGGGGGGGGGFGGGGGGGGGGGEGGGGGGGGGEFGGGGG7FGGGGGGGGGEFCCFGGGGGGGGGGGGGGGGGGGGGGGGCFGGGFGGGFEGGGGGEFFGGGGGDGGGGGGG8FGGGGGGFGGFECEEGGGGGGDGFFCFGGG>@DEG6FE@FECE4,DF9D7FGGFGFFGFFEC6:CEGGGDFGGFGGAFF<*>))*7*29**:;E>?B49>?@B3D39)*4;?>>677:*.*?2
@M03364:276:000000000-BLYN8:1:1101:18423:2431 2:N:0:1
GGACTACTGGGGTTTCTAATCCTGTTTGCTCCCCACGCTTTCGCACCTGAGCGTCAGTCTTCGTCCAGGGGGCCGCCTTCGCCACCGGTATTCCTCCAGACCTCTACGCATTTCACCGCTACACCTGGAATTCTACCCCCCTCTACAAGACTCTAGCCTGCCAGTTTCGAATGCAGTTCCCAGGTTGAGCCCGGGGATTTCACATCCGACTTGACAGACGGCCTGCGTGCGCTTTACGCCCAGTAATTCCG
+
C@CCC8FFGGG7@:F9FGDGEFGGGGGGGGGGGGGCCEGGFDCEFGGGG?FGGGGGGFEFGGEFDBCFCFD7FFGDGG7<,B:FCGCFGGFG9FFGGGF9++,9C9,A:@@+<A9B9F+++8CFDAFDF,CDF,EFDDFD+@BDGGGF9:@<@,=39>BCFGC,7@,,:>3>7,7>>,>;F9>D>,14?FGFE=EGE589@CCCAFGD*::*;:<7=GG*8E5(->(8?@>D3>5<@?G>75:/7*9<FD*
@M03364:276:000000000-BLYN8:1:1101:21338:2455 2:N:0:1
GGACTACAGGGGTTTCTAATCCTGTTTGCTCCCCACGCTTTCGAGCCTCAGTGTCAGTTACAGGCCAGAGAGCCGCTTTCGCCTCCGGTGTTCCTCCATATATCTACGCATTTCACCGCTACACATGGAATTCCACTCTCCTCTCCTGCACTCAAGTCTCCCAGTTTCCAATGCACACAATGGTTGAGCCACTGCCTTTTACATCAGACTTAAGAAACCGCCTGCGCTCGCTTTACGCCCAATAAATCCGG
+
CCCCCGGGGGGGGGGGGGGGGGGGGGGGGGGGGGGGGGDGGGGGGGGGGGGGGGGGGFFGGFFGFGGGGGG>FGGGDFFGGGGGGGGGBECEFGGGGGGGGGGGGGEFGGGEFGFGGGGGGGGGG?GGG@FGCFEFGCGGGGGGGGF8EF@AFGGGGGGGGGGGGGFGGGGGGGGGGGGGGGFDG6FGGGGGEFGGFGGFDGGGFGGGFGDGGFGGGFC>DGFD9BBF=AE57/CCFF8EG33)CFFEGG5
@M03364:276:000000000-BLYN8:1:1101:22566:2457 2:N:0:1
GGACTACACGGGTTTCTAATCCTGTTTGCTCCCCACGCTTTCGCACCTGAGCGTCAGTCTTTGTCCAGGGGGCCGCCTTCGCCACCGGTATTCCTCCAGATCTCTACGCATTTCCCCGCTACACCTGGAATTCTACCCCCCTCTACAAGACTCTAGCTGACCAGTTTCAAATGCAGTTCCCAAGTTAAGCTCGGGGATTTCACATCTGACTTAATCAACCGCCTGCGTGCGCTTTACGCCCAGTAATTCCC
+
CCCCCFFCDEGGGGGGFGGGGFCFFGACGGGGG7FCFD@FGF7CEGGGFGGGGGGGDFGGGGGAFDCFG@FGGDBE@FGFFGCCG@F:FFGFGGGFA@F,CFEAEFFGG7FCEG,CACCEEGGGGGGF8DFFD?9FGC?F88@DGFG,>,@CFBECGGFGFDDF:;,7@,E;CFG7ECCC,?E>EC@CFGEGC4:4:*<,48CCAGDG77CG7CCCF*:FBD:?756><>7>D<CBF:>?CDF?*:82::*
@M03364:276:000000000-BLYN8:1:1101:8184:2465 2:N:0:1
GGACTACCAGGGTATCTAATCCTGTTTGATCCCCACGCTTTCGCACATCAGCGTCAGTTACAGACCAGAAAGTCGCCTTCGCCACTGGTGTTCCTCCATATCTCTGCGCATTTCACCGCTACACATGGAATTCCACTTTCCTCTTCTGCACTCAAGTTTTCCAGTTTCCAATGACCCTCCACGGTTGAGCCGTGGGCTTTCACATCAGACTTAAAAAACCGCCTACGCGCGCTTTACGCCCAATAATTCCG
+
CCCCCGGGGGGGGGGGGGGGGGGGGGGGEGGGGGGGGGGGGGGGGGGGGGGGGGGGGGGGGGGFGGGGGGGGGGGGGGGGGGGGGGGFFDGGGGGGGGGGGGGGGFGGGGGGGGGGGGGGGGGGGGGGGGGGGGGGGGGGGGGFGGFCGGGFFGGGGGGFFGGGFGGGGGFGGDEFFGGGFGEEGGG?EGG6+@EGGGGGFGGGFG7CCFFGFGGFGGGCDGF@(A=EBE55DGGFFFGGGB64C*7:D=7
@M03364:276:000000000-BLYN8:1:1101:12809:2468 2:N:0:1
GGACTACAGGGGTTTCTAATCCTGTTTGCTACCCATGCTTTCGCTCCTCAGCGTCAGTAACTGCCCAGTAACCTGCCTTCGCCATCGGTGTTCCTCCTGATATCTGCGCATTCCACCGCTACACCAGGAATTCCAGTTACCCCTACAGCACTCAAGTTATGCCCGTATCGCCTGCACGCCCGGAGTTACGCCCCGGAATTTCACAGACGACTCGCCCAACCCCCTACCAGCCCTTTACTCCCACGAAATCC
+
<@CC8EEGFEGC@CFEAFDC<CFGEFGGGGGGGGE@CFFGGFEG7CC@FG<8@,,,@EE99F@<EFGF@CF,FFFGFEC,4:CC,B,BFECFF,9FEGFFFFFAFFFGDED@F<9E,+4+>>F8=+A7FCGGGFFFF;,FAFGD4@,,4,@AE?E,EA,>,=,@@CB,@+>8AFG,,++6@CC+3@,=:88@>:>:E>C,=2,5+20*1))2:*1:*7ACA5).25())/=5D<7@F6+?+)4))))25D>
@M03364:276:000000000-BLYN8:1:1101:22967:2468 2:N:0:1
GGACTACTGGGGTTTCTAATCCTGTTTGCTCCCCACGCTTTCGCACCTGAGCGTCAGTCTTCGTCCAGGGGGCCGCCTTCGCCACTGGTGTTCCTCCAGATCTCTACGCATTTCACCGCTACACCTGGAATTCTACCCCCCTCTACGAGACTCAAGCTGACCAGTATCAGATGCAGTTCCCAGGTTGAGCACGGGGATTTCACATCTGACTTAATCAACCGCCTGCGTGCGCTTTACGTCCAGTAATTCCC
+
CCCCCGGGGGGGGGGGGGGGGGEDGGGGGGG<CFFGF7:FGCECGGFGGCFDGGEGGGGGGGGGGG,E8,@CGGGGDGGGGC:FFGGGGC<CEFGGGGDBFGGGG<FE>FGGFGGEGDEC=FF8DEG8?DFGGGGG9DFEEEGGGGFBE6CF8BCFGGFFGGGCFGAF:EC97EAFEB3E,D6>?FFCGG,,141:*=CFB8CC89C+1:>FGFGGGFG=:=A03)7DDFF>1976F?*;55>?D**.22*
@M03364:276:000000000-BLYN8:1:1101:19114:2481 2:N:0:1
GGACTACCGGGGTTTCTAATCCTGTTTGCTCCCCACGCTTTCGCACCTGAGCTGCAGTCTTCGTCCAGGGGGCCGCCTCCGCCACCGGTATTCCTCCAGATCTCTACGCATTTCACCGCTACACCTGGAATTCTACCCCCCTCTACGAGACTCAAGCTGACCAGTATCAGATGCAGTTCCCAGGTTGAGCCCGGGGATTTCACATCTGACTTAATCAACCGCCTGCGTGCGCTTTACGCCCAGTAATCCGG
+
CCCCCGFGFGGGF:FFGGGGGFFGGFGGFFGGGEGC@FFC8CFFGGEFD?ED,,6,,:EF<,DFG7B<FEECFGEGDF8,8C:>FFGEGGG9FFCEF,B,:A9<E??DE+CFEA?FD@FEGGGGFDGFF8DFGGGGGGGCEGE7DCGD7+@C,D@,>DE,@FF5>F,>DGG;,,5<2B:;9DCFG?CCFGG@CEGGCE*3+@F>+;++1+03;:;@+*==):5((79:1@FBGCCA*,::>3()**0)0)/
@M03364:276:000000000-BLYN8:1:1101:11039:2522 2:N:0:1
GGACTACTGGGGTATCTAATCCTGTTTGCTCCCCACGCTTTCGAGCCTCAGTGTCAGTTACAGGCCAGAGAGCCGCTTTCGCCTCCGGTGTTCCTCCATATATCTACGCATTTCACCGCTACACATGGAATTCCACTCTCCTCTCCTGCACTCAAGTCTCCCAGTTTCCAATGCACACAATGGTTGAGCCACTGCCTTTTACATCAGACTTAAGAAACAACCTGCGCTCGCTTTACGCCCAATAAATCCGG
+
CCCCCGGGGGGGGGGGGGGGGGGGGGGGGGGFGGGGGGGGGGGGGGDGGGGGGGDFGFFGFGGGGFFFGGFGGGGGGGGGGGGCFGGGGGGGFGGGGGGGGGGGGGFFFDGGGGFG9FCGGGGGGGGGGGGGGCFGEFFFFGGGGDGG8DFGDFGGGGFF9DEGGGGGDGDDFFGGGGEGGGGGFGG?FGGGGGGFFGGGGGGGFGGDFG7@D8DCCD,49C6>=D=B=D45D*+/:@:*A8@FFDA<6D<
@M03364:276:000000000-BLYN8:1:1101:13099:2526 2:N:0:1
GGACTACACGGGTTTCTAATCCTGTTTGATCCCCACGCTTTCGCACATCAGCGTCAGTTACAGACCAGAAAGTCGCCTTCGCCACTGGTGTTCCTCCATATCTCTGCGCATTTCACCGCTACACATGGAATTCCACTCTCCTCTTCTGCACTCAAGTCTCCCAGTTTCCAATGACCCTCCCCGGTTGAGCCGGGGGCTTTCACATCAGACTTAAGAAACCGCCTGCGCTCGCTTTACGCCCAATAAATCCG
+
CCCCCGGGGGGGGGGGGGGGGGGGGGGGGGGGGGGGGGGGGGGGGGGGGGGGGGGGGGGGGGGGGGGGGGGGGGGGGGDGGGGGGGGGGGGGGFGGGGGGFGGGGGGGGGGGGGGGGGGGCFGGGGGGFFFGGGGGCFGGGGGGFGGGGEGFGGFGGGGGGGGGGGGGGGGFGAGGFGGGGGGGGGGG6@FG5ECEGGGGGGGGFGDGGGFGG7CGCFGFFC>;0A;>6)8BGGG2@FGEG@::4C?AFG5
@M03364:276:000000000-BLYN8:1:1101:19097:2546 2:N:0:1
GGACTACTAGGGTTTCTAATCCTGTTTGCTCCCCACGCTTTCGTGCCTCAGTGTCAGTGCTGGTCCAGATGGCCGCCTTCGCCACAGATGTTCCTCCCGATCTCTACGCATTTCACCGCTACACCGGGAATTCCGCCATCCTCTACCGCACTCTAGCCTCCCAGTATCCATCGCCATTCCCAGGTTGAGCCCAGGGCTTTCACGACAGACTTAAGAAACCACCTACGCACGCTTTACGCCCAGTAATTCCG
+
CC@CCGEED@FF<FGFGFFEFGGGGGGGFCEEDFDDFFGFFGGGC,CFFFG<FF@F,C,@C,EFDEFE9FGDCC77CBCFFGGGDFD@FCFGGF;FAFGGG7DGGFF,@,CC9EFCE:FG@FDF@7:=@FFGGG@FE++A=FG89BBB88>CDBF,=@98@>@=FDCF:EFCEE++@@,,,4857::?CD,@,@@C5FC??CF4*C*);CCFF@DC7CG:FCB@@A3)(=>5<5>3A7E*:>DAFC=ADG*
@M03364:276:000000000-BLYN8:1:1101:8936:2546 2:N:0:1
GGACTACTAGGGTTTCTAATCCTGTTTGCTCCCCACGCTTTCGCACCTGAGCGTCAGTCTTCGTCCAGGGGGCCGCCTTCGCCACCGGTATTCCTCCAGATCTCTACGCATTTCACCGCTACACCTGGAATTCTACCCCCCTCTACAAGACTCTAGCTGCCCAGTTTCAAATGCAGTTCCCAGGTTAAGCCCGGGGCTTTCACATCTGACTTAAACAGCCGCCTGCGTGCGCTTTACGCCCAGTAATTCCG
+
CCCCCGGFGGGGFFGGGGGGGGGGGGGGGGGGGGGGGGGGGFGGGGGGGGGFGGDGGGGGGGGGGFGGGGGGGGGGGGGGGGGEGGGGGGGGGGGGGGGFCADFFEGGGGDCGGGGGFGGGGGGGFGGGGGFGGGGGFGGGGGFGGFEDGGGGGCFGFCFFGGGGFGGGGGGGDCFFEFGGGGGGGGGFFGFE*:CGGGGFGGGAGGGGGGGGGGFFGGGBEEFFFFE@FDECDG<FBDGGDB?GFFAG7*
@M03364:276:000000000-BLYN8:1:1101:10172:2548 2:N:0:1
GGACTACCAGGGTATCTAATCCTGTTTGCTCCCCACGCTTTCGCACCTGAGCGTCAGTCTTTGTCCAGGGGGCCGCCTTCGCCACCGGTATTCCTCCAGATCTCTACGCATTTCACCGCTACACCTGGAATTCTACCCCCCTCTACGAGACTCAAGCCTGCCATTATCAGAGGCAGTTCCCGGGTTGAGCCCGGGGATTTCACATCTGACTTAACACACCGCCTGCTTGCGCTTTACGCCCAGTAATTCCG
+
CCCCCGG8CFFGGGGGGGGGGGGGGGGGGGGGGDCFEEGGGGFFEFGGCFC@FGGCFGGGGFFFF,CFFCEFFCFGEGE<EGG@C@FEGCFFFFFGGFF9E<DFD@FGGGCEDFGGGGGGGF=<=,F,<EFAF?AFEGGGEEGDEGCGCE@?EGGGG@6@@,<,7,@;E,,,16@8D?FGG5CEGCEGGGF**=ED*:B67DGGFG7@C:C+;++:**/*8CB6()(*.7))99C<FBGGGF<7>:?BFC*
@M03364:276:000000000-BLYN8:1:1101:13991:2556 2:N:0:1
GGACTACTAGGGTTTCTAATCCTGTTTGCTCCCCACGCTTTCGCACCTGAGCGTCAGTCTTCGTCCAGGGGGCCGCCTTCGCCACCGGTATTCCTCCAGATCTCTACGCATTTCACCGCTACACCTGGAATTCTACCCCCCTCTACGAGACTCAAGCTGACCAGTATCAGATGCAATTCCCGGGTTAAGCCCGGGGATTTCACATCTGACTCAATCAACCGCCTGCGTGCGCTTTACGCCCAGTAATTCCG
+
CCCCCGGGGGGGGGGGGGGGGGGGGGGGGGGGGGGGGGGGGGGGGGGGGGGGGGGGGGFGGGGGGGGGGGGGGGGGGGGGFGGGGGGGGGGGGGGGGGGGGGGGGGGGGGGGGGGGGDFGGGFFGGGGGGGGGGGGGGGDGGGGGGGGGGGGGGGGGFGGGGGGFCFFCGGGGGFGGGGGGGGGGGGGGGGGGGGGGCEFGGGCAFFGGGFGGGCCGF6EEGFF?FFFFFFFGGG>61>EGEBF>F?<CF<
@M03364:276:000000000-BLYN8:1:1101:7201:2614 2:N:0:1
GGACTACCAGGGTTTCTAATCCTGTTTGCTCCCCACGCTTTCGCACCTGAGCGTCAGTCTTCGTCCAGGGGGCCGCCTTCGCCACCGGTATTCCTCCAGATCTCTACGCATTTCACCGCTACACATGGAATTCTACCCCCCTCTACAAGACTCTAGCTGACCAGTATCAGATGCAATTCCCGGGTTAAGCCCGGGGATTTCACATCTGACTCAATCAACCGCCTGCGTGCGCTTTACGCCCAGTAATTCCG
+
CCCCCGGGGGGCGGEGFDCFGGGGGGGGGCGGFFGFECEGGGDGGGGGGGGGGECFGGGGGDFGGEEGG7CFGGGEGGGGGGGFEEGCGGGDEA9FEEGFGGFGFGGGGGECCGGGGGGGDFGGF8FFGFGGEDEFFG+@EGGGGGG99CE8FGFCFGGGGGGFGGFEDEF,@F;,34ECDEGEEGG9=BFFCCEGD8CFD7+@AFF7+:77CFGFFCF=>C33=A9>:DDDG3FDF?E>ED?FGG=>F70
@M03364:276:000000000-BLYN8:1:1101:21307:2628 2:N:0:1
GGACTACTGGGGTTTCTAATCCTGTTTGCTCCCCACGCTTTCGCACCTGAGCGTCAGTCTTCGTCCAGGGGGCCGCCTTCGCCACCGGTATTCCTCCAGATCTCTACGCATTTCACCGCTACACCTGGAATTCTACCCCCCTCTACGAGACTCAAGCCTGCCAGTTTCGGATGCAGTTCCCGGGTTGAGCCCGGGGATTTCACATCCGACTTGACAGACCGCCTGCGTGCGCTTTACGCCCAGTAATTCCG
+
CCCCCCGGGFEG:FGGGGGGEGGFEFGGGFGFCFGFGGEG@FBFF@FFFFGFFGGCFGGGGGGGGEGGFG77FGGEFDEFFGGDG<FD:FFGGGFGGGGC,EEEGFGFCEEGGGF<ACG>FG9<DGGG8<FGGGGDEG8>==36ED6CEDEGGCDGGGGGGFF63@AD*B*BCFCFFGGGG>EGGDGGG78=CEBC**?C@CCFFFG58DCCD7**CC*2)>B(8FFD6:331CC9F18*7;,0*2*62:*
@M03364:276:000000000-BLYN8:1:1101:17321:2699 2:N:0:1
GGACTACTCGGGTATCTAATCCTGTTTGATCCCCACGCTTTCGCACATCAGCGTCAGTTACAGACCAGAAAGTCGCCTTCGCCACTGGTGTTCCTCCATATCTCTGCGCATTTCACCGCTACACATGGAATTCCACTTTCCTCTTCTGCACTCAAGTTTCACAGTTTCCAATGACCCTCCACGGTTGAGCCGTGGGCTTTCACATCAGACTTAAGAAACCGCCTACGCGCGCTTTACGCCCAATAATTCCG
+
CCCCCGGGFGGGGEGGGGGGGGFGGGGG9F,EFGGCFGGGGGEE:F+EFGGGGGGEGGGFDFGFGGGGGGFEGGGGGGGFGGF:FGGGGFECFGGGG<9FFEFGG9C+@CFGGFCFGGGGGGGGCFGGGGGGGGGGFFFG9FFGFGAD;EGGGGGG4CC;,CEFFGGG7EFG8,3,@FDDE8CEGGE?FGGGC+3@+@>?<C7+37<7?FGG>@FF7*,4:EFDFFFFFDFFGDD463E8551=67+.;7;
@M03364:276:000000000-BLYN8:1:1101:16153:2705 2:N:0:1
GGACTACAAGGGTATCTAATCCTGTTTGCTCCCCACGCTTTCGCACCTGAGCGTCAGTCTTTGTCCAGGGGGCCGCCTTCGCCACCGGTATTCCTCCAGATCTCTACGCATTTCACCGCTACACCTGGAATTCTACCCCCCTCTACAAGACTCTAGCTGACCAGTTTCAAATGCAGTTCCCAAGTTAAGCTCGGGGATTTCACATCTGACTTAATCAACCGCCTGCGTGCGCTTTACGCCCAGTAATTCCG
+
CCCCCGGGGGGGGGGGGGGGGGGGGGGGGGGGGGGGGGGGGGGGGGGGFGGGEGGGGGGGGGGGFGEFGGGGGGGGFGGGGGGGGGGGGGGGFFFGGGFFGGGGGGGGGGGEGGGGGGGGGGGG8EGGFFFFGGGGG@FCEGGGGGGGGGGFGDCFGGGGGGGF99EFCEEGGGG7EFFGGGGGGGGGCG9DGCGD*BFG:=EFFGGGGFGGD@7CFFGFFG>@DFFB0ADDGDGBF0ECG33@FGFFG>7
@M03364:276:000000000-BLYN8:1:1101:10357:2725 2:N:0:1
GGACTACACGGGTTTCTAATCCTGTTTGCTCCCCACGCTTTCGAGCCTCAGCGTCAGTTACAGACCAGAGAGCCGCCTTCGCCACTGGTGTTCCTCCATATATCTACGCATTTCACCGCTACACATGGAATTCCACTCTCCTCTTCTGCACTCAAGTCTCCCAGTTTCCAATGACCCTCCCCGGTTGAGCCGGGGGCTTTCACATCAGACTTAAGAAACCGCCTGCGCTCGCTTTACGCCCAATAAATCCG
+
CCCCCGGGGGGGFGGGGGGGGGGGGGGGGGGGGGGGGGGGGGGGGGGGGGGGGGEGGGGGGGGGGGGGGGGGGGGGGGGGGGGGGGGGFFGGGGGGGGGGGGGGEGGGGGGGGGGGGGGGGGGGGGGGFFGFGGGGFGGGGGGGGFGGGGGGGGGGEFDFFGGGGGFFFGGGGGGGGGFGGGGGGGGGDGGGGGGGGGFGGGGGFGGGGGCFFGG7FGGGEGFFFF@F>DEEGGGBFFGGGF?FGGFFGGC
@M03364:276:000000000-BLYN8:1:1101:11130:2741 2:N:0:1
GGACTACTGGGGTTTCTAATCCTGTTTGCTCCCCACGCTTTCGAGCCTCAGCGTCAGTTACAGACCAGAGAGCCGCCTTCGCCACTGGTGTTCCTCCATATATCTACGCATTTCACCGCTACACATGGAATTCCACTCTCCTCTTCTGCACTCAAGTCTCCCAGTTTCCAATGACCCTCCCCGGTTGAGCCGGGGGCTTTCACATCAGACTTAAGAAACCGCCTGCGCTCGCTTTACGCCCAATAAATCCG
+
CCCCCGGGGGFGGGGGGGGGGGGGGFGGGGGGFGGGGGGGGGGGGGGGGGGGGGGGGGGGGGGGGGGGGGGGGGGGGGGGGGGGGGGGEGGGGFFGFFGGGGGGGGGGDGGGGGGGFGGGGGGGGGFFFFGGGGGGGGGGGGGGGGGGFGGGGGGGGGGGGGFCDFEGGGGGDE8EGCG>EEGGGGGGGGGGDGGGGGGG=FGGA48C=FG8:>FFGGGGFGFF?A636BBFGGG9*8EEGE0>GGFAFD7
@M03364:276:000000000-BLYN8:1:1101:10594:2765 2:N:0:1
GGACTACTAGGGTTTCTAATCCTGTTTGCTCCCCACGCTTTCGAGCCTCAGCGTCAGTTACAGACCAGAGAGCCGCCTTCGCCACTGGTGTTCCTCCATATATCTACGCATTTCACCGCTACACATGGAATTCCACTCTCCTCTTCTGCACTCAAGTCTCCCAGTTTCCAATGACCCTCCCCGGTTGAGCCGGGGGCTTTCACATCAGACTTAAGAAACCGCCTGCGCTCGCTTTACGCCCAATAAATCCG
+
CCCCCGGGGGGGGGGGGGGGGGGGGGGGGGGGGGGGGGGGGGGGGGGGGGGGGGGGGGGGGGGGGGGGGGGGGGGGGGGGGGGGGGGGGGGGGGGGGGGGGGGGGGGGGGGGGGGGGGGGGGGGGGGGGFGGGGGGGGGGGGGGGGGGGGGGGGGGGGGGGGGGGFGGGGGGGGGGGGGGGGGGGGGGGGGGGGGDGGGGGGGGFGGGGGGDF7DFDGGGBGF@FF9B025AGCF27:EGGE1FGGFFGDD
@M03364:276:000000000-BLYN8:1:1101:24074:2792 2:N:0:1
GGACTACAAGGGTATCTAATCCTGTTTGATCCCCACGCTTTCGCACATCAGCGTCAGTTACAGACCAGAAAGTCGCCTTCGCCACTGGTGTTCTTCCATATCTCTGCGCATTTCACCGCTACACATGGAATTCCACTCTCCTCTCCTGCACTCAAGTCTCCCAGTTTCCAATGCACACAATGGTTGAGCCACTGCCTTTTACATCAGACTGAAGAAACCGCCTGCGCTCGCTTTACGCCCAATAAATCCGG
+
CCCCCDGGFDFCGGGCCGGGGGGGG<FGFGGGGGGGGG:FDFGGGG7FGCF@CGGGGGAFEFGCGGGGFGGGCE@C@FFGGGGGE8FCFGFGF,C?A<BFE?;FG,BFFDCECGGGG+FCGGGGFGDGE9<=FFGGG89FG8DDFGFFGGGCFD@=8BD9EFGDAC=;3@;D?FGGGGG6,6DDAB8DEDC,,3@8E,,EC7<+1=+AF92*;CFF>>@C*CDBBB=4>?>):*=@D2EGGF1;*@C50:1
@M03364:276:000000000-BLYN8:1:1101:19812:2819 2:N:0:1
GGACTACTAGGGTTTCTAATCCTGTTTGATCCCCACGCTTTCGCACATCAGCGTCAGTTACAGACCAGAAAGTCGCCTTCGCCACTGGTGTTCCTCCATATCTCTGCGCATTTCACCGCTACACATGGAATTCCACTCTCCTCTTCTGCACTCAAGTCTCCCAGTTTCCAATGACCCTCCCCGGTTGAGCCGGGGGCTTTCACATCAGACTTAAGAAACCGCCTGCGCTCGCTTTACGCCCAATAAATCCG
+
CCCCCGGGGGDGGGGGGGGGGGGGGGGGGGGGGGGEEDGGGGGGGGGFGGDFGGGGCC@FFFGGGCEFGGG@FFGGGGGGGGGGGGGGF<FGGGGGGGGGADEFFGGGGGEFGGGGGGGGGGCFGFFFEEFGGGGGGGGGFEFFCFGGGGGGF8EGC=>EAFGGGGCEFAFGG9E@F?=CGG>+3@E6?EB8DGECEC,C>+=8+;?48FDFFFCF7?CC8CE?DFBFF>D:CC*/@:/>CE1F4C?4FGC
@M03364:276:000000000-BLYN8:1:1101:7437:2822 2:N:0:1
GGACTACCCGGGTTTCTAATCCTGTTTGCTCCCCACGCTTTCGCACCTGAGCGTCAGTCTTTGTCCAGGGGGCCGCCTTCGCCACCGGTATTCCTCCAGATCTCTACGCATTTCACCGCTACACCTGGAATTCTACCCCCCTCTACAAGACTCTAGCCTGCCAGTTTCGGATGCAGTTCCCAGGTTGAGCCCGGGGATTTCACATCCGACTTGACAGACCGCCTGCGTGCGCTTTACGCCCAGTAATTCCG
+
CCCCCGGGGGGGEFEGGGGGGFFGGGGGGGGFGGGGGGGGGGGEGGGGFDGGGGGDGGGGGGGFFGGGGGGGGGGGGGGGDFGGGCFGGDFGGGGGGGGGGGFGGGGGGGGGGGGGFFGGGGGGGGGGFGG@FGDFGGGEG6BFGFGGF8E?EFECFFCF87DFGGFCCECE>69DGCGFFFGGGDFGGGGG5:EGDBFEGGCGF<5C/))5:*8CFGGFEGFFFF0B?E35<DG2@?GG=)377:@<CG<
@M03364:276:000000000-BLYN8:1:1101:19291:2827 2:N:0:1
GGACTACCAGGGTTTCTAATCCTGTTTGCTCCCCACGCTTTCGCACCTGAGCGTCAGTCTTTGTCCAGGGGGCCGCCTTCGCCACCGGTATTCCTCCAGATCTCTACGCATTTCACCGCTACACCTGGAATTCTACCCCCCTCTACAAGACTCTAGCCTGCCAGTTTCGGATGCAGTTCCCAGGTTGAGCCCGGGGATTTCACATCCGACTTGACAGACCGCCTGCGTGCGCTTTACGCCCAGTAATTCCG
+
CCCCCGGGGGGGFGGGGGGGGGGGGGGGGGGGGGGGGGGGGGGGGGGGGGGFGGGGECFFGGGGGGGCGG@FFGGGGEGGGGGGGGGGGGGGGGGGGGGGGGCFGGGGGGG7FFGGGGGGGGCCFGGGGFFGGGGFCCFFGGGGGGGDGGGFGGF,;EGGGGGCCEGGGDGGGGGGGFFCGGGGGG>FGGGGGGGGCGFGGGEGFGGCDDDGGGGCCFGGDE>FF:>B?)<BGCFDF?GGGEF:7*@40C*
@M03364:276:000000000-BLYN8:1:1101:19717:2830 2:N:0:1
GGACTACCGGGGTTTCTAATCCTGTTTGATCCCCACGCTTTCGCACATCAGCGTCAGTTACAGACCAGAAAGTCGCCTTCGCCACTGGTGTTCCTCCATATCTCTGCGCATTTCACCGCTACACATGGAATTCCACTCTCCTCTCCTGCACTCAAGTCTCCCAGTTTCCAATGCACACAATGGTTGAGCCACTGCCTTTTACATCAGACTTAAGAAACCACCTGCGCTCGCTTTACGCCCAATAAATCCGG
+
CCCCCGFFGGGGGGGGGGGGGGGGGGGGGGGGGGGGGGGGGGGGGGGFFGCGGFGEGGGGGGGGGFGGGG?FGGGGGGGGGGGGGGEEF=FGGGGGGGGGFFGGGGGGGGEEGG9FFFGEGD9AEFGGEAFFGGGGGGGGGGGDDGGGFGGGGGGD9ECFDECFFFGFGGGGGGGGCGGGA3DFGDFGCGGGGFFGFFGGGGCDFGGGGGGGGGGG>DFGFGF>@9@EFF>45:D;ADEDDF@F>7A64D2
@M03364:276:000000000-BLYN8:1:1101:8632:2870 2:N:0:1
GGACTACCGGGGTTTCTAATCCTGTTTGCTACCCATGCTTTCGCTCCTCAGCGTCAGTAACTGCCCAGTAACCTGCCTTCGCCATCGGTGTTCCTCCTGATATCTGCGCATTCCACCGCTACACCAGGAATTCCAGTTACCCCTACAGCACTCAAGTTATGCCCGTATCGCCTGCACGCCCGGAGTTAAGCCCCGGAATTTCACAGACGACGCGACAAACCACCTACGAGCTCTTTACGCCCAGTAAATCC
+
CCCCCGGGGGGGGGGGGGGGGGGGGGGGGGGGGGGGGGGGGGGGGGGGGGGGGGGGGGGGGGGGGGGGGGGGGGGGGGGGGGGGGGGGGGGGGGGGGGGGGGGGGGGGGGGGGGGGGGGGDGGGGGGGGGFGGGGGGGGGFGGGGGGFDGDGGGGGGGGGGGFGGGDGGGGGGGGGGDGGGGG>EGGGGGGGGGGGGDGEGFGFF707<4DC3C5DDGDF37><()4>?@@:DGGF?AEGDDFFFFFF7>9
@M03364:276:000000000-BLYN8:1:1101:10438:2879 2:N:0:1
GGACTACCCGGGTTTCTAATCCTGTTTGATCCCCACGCTTTCGCACATCAGCGTCAGTTACAGACCAGAAAGTCGCCTTCGCCACTGGTGTTCCTCCATATCTCTGCGCATTTCACCGCTACACATGGAATTCCACTTTCCTCTTCTGCACTCAAGTTTTCCAGTTTCCAATGACCCTCCACGGTTGAGCCGTGGGCTTTCACATCAGACTTAAGAAACCGCCTGCGCTCGCTTTACGCCCAATAAATCCG
+
CCCCCGGGGGGGGGGGGGGGGGGGGGGGGGGGGGGGGGGGGGGGGGGGGGGGGGGGGGGGGGGGGGGGDGGGGGGGGGGGGGGGGGGGGGDGGGGGGGGFFGGGGCFGGGGGGGGGGGGGFFGGGGCGGGGGGGFGGGGGGGGGGGGGGGGGG8DEEFGGFGGGGGGGGGGGGGG=DFGGGGGGG68?CEGGGEGGGGGGGGCF>FFF77FFFFGGGGFFEGB226=B2?)8>57>FDGGG>1)2CFEGGD
@M03364:276:000000000-BLYN8:1:1101:10402:2884 2:N:0:1
GGACTACAGGGGTTTCTAATCCTGTTTGCTCCCCACGCTTTCGCACCTGAGCGTCAGTCTTCGTCCAGGGGGCCGCCTTCGCCACCGGTATTCCTCCAGATCTCTACGCATTTCACCGCTACACCTGGAATTCTACCCCCCTCTACGAGACTCAAGCCTGCCAGTATCAGATGCAGTTCCCGGGTTGAGCCCGGGGATTTCACATCTGACTTAACAGACCGCCTGCGTGCGCTTTACGCCCAGTAATTCCG
+
CCCCCGGGGGGGGGGGGGGGGGGGGGGGGGGGFFGGGGGGFGGGGGGGGGGGGGGGGGGGGGGGGGGGFGGGGGDGGGGGGGEGDGGGGGGGFFGGGGGGGGGGGGGGGGEGGFDGGGGGGGGGGGGGGGGGDGFFGGFGGCGGGGGGCEGGGGGGGGGGGGGGGCFGGGGGGGGFGDGGGGGGGDGDDCFGGGGGGGCCGFGGFGGDGGGFGGFGFGGGFGF06>6BF>BFGG3)*,;C55:;7:B>G>*
@M03364:276:000000000-BLYN8:1:1101:9492:2888 2:N:0:1
GGACTACCAGGGTTTCTAATCCTGTTTGCTCCCCACGCTTTCGCACCTGAGCGTCAGTCTTCGTCCAGGGGGCCGCCTTCGCCACCGGTATTCCTCCAGATCTCTACGCATTTCACCGCTACACCTGGAATTCTACCCCCCTCTACAAGACTCTAGCCTGCCAGTTTCGAATGCAGTTCCCAGGTTGAGCCCGGGGATTTCACATCCGACTTGACAGACCGCCTGCGTGCGCTTTACGCCCAGTAATTCCG
+
CCCCCGFGGGGGGGGGGGGGGGGGGGGGGGGGGGGGGGGGGGGEGGGGGGGGGGGGGGGGGGGGFFGGGGDGGGGGGGGGGGCFGGGGGGGGGGGGGGGGEEFF;DFFGGGGGGGGGGGGGGGGGGGGGGGGGGGGGGGEEGGGGGGGGGGF63@=CFGGGGGGGGGGGGGGGGGGG7CGCFCEG?<CGGGGEG>EGCFFGGGGFGCDGDDGGGGGDDGFEGBB?>>E<@3>DCFBF1CGG3<FG=@<>D>
@M03364:276:000000000-BLYN8:1:1101:12207:2913 2:N:0:1
GGACTACCCGGGTTTCTAATCCTGTTTGATCCCCACGCTTTCGCACATCAGCGTCAGTTACAGACCAGAAAGTCGCCTTCGCCACTGGTGTTCCTCCATATCTCTGCGCATTTCACCGCTACACATGGAATTCCACTTTCCTCTTCTGCACTCAAGTTTTCCAGTTTCCAATGACCCTCCACGGTTGAGCCGTGGGCTTTCACATCAGACTTAAAAAACCGCCTACGCGCGCTTTACGCCCAATAATTCCG
+
CCCCCGGGFGGGGGGGGGGGGGGGGGGGGGGGGGDGGGGGGGGGGGGGGGGGGGGGGGGGGGGGGFGGGGGGGGGGGGGFGGGGGGGGGGGGFGGGGGGGGGGGGGFGGDEGGGGGGGGGGGGGFGGFGGGF;FFFFGGGEGFGGGGGGGGGGGGGGGGFGGGGFGGGGDDGGGGFDGGGGGG>FGCGGGGGGEGGGGGGG7ACFDCGGGGGGDGFFD8?5CEF=A=AFFFFGGGEF1;8E>?FF7@2CC7
@M03364:276:000000000-BLYN8:1:1101:10307:2932 2:N:0:1
GGACTACTAGGGTATCTAATCCTGTTTGCTCCCCACGCTTTCGCACCTGAGCGTCAGTCTTTGTCCAGGGGGCCGCCTTCGCCACCGGTATTCCTCCAGATCTCTACGCATTTCACCGCTACACCTGGAATTCTACCCCCCTCTACGAGACTCAAGCCTGCCAGTTTCGGATGCAGTTCCCGGGTTGAGCCCGGGGATTTCACATCCGACTTGACAGACCGCCTGCGTGCGCTTTACGCCCAGTAATTCCG
+
CCCCCGGGEGFDFGGGGGFGGGGGEGGGGGGGGDGGFDGGGGG7F@FFGEFFFGCFGFGGGGEGDFCGCCEG:CGGG>CEG@EGDGGGGGGGGGFGGGGGFFGGGGGGGGDCFFEGGGDGDEGFGGGGGGGGGGGG98DEGGGGGGGGGGGGGGGGGGFFGGG6FCGGGGDECGGGGG?FFEGGCCE6CCCFGCCD:EC<CCFGFGGG3DD<F7<FG;5E:=B6050705>BD<F>F:;C5)4@FFF<GC7
@M03364:276:000000000-BLYN8:1:1101:20842:2932 2:N:0:1
GGACTACAGGGGTTTCTAATCCTGTTTGCTCCCCACGCTTTCGCACCTGAGCGTCAGTCTTCGTCCAGGGGGCCGCCTTCGCCACCGGTATTCCTCCAGATCTCTACGCATTTCACCGCTACACCTGGAATTCTACCCCCCTCTACGAGACTCAAGCCTGCCAGTTTCGGATGCAGTTCCCGGGTTGAGCCCGGGGATTTCACATCTGATTCAATCAACCGCCTGCGCACGCTTTACGCCCATTAATGCCG
+
CCCCCGCC@F@FGGGFFCG9@CFFEFGGCFFFFEGGGDGGGAFEG7FFG8FCEG@,,CC6E9FE:8@EGGGGC7=CEFGFGE,C?FGGFGGGEGGCFF=FG8E,@F<FCGGDG97BE+@E=FGG8AAFF3F>A9DD,@8:@CEDFE+BBE82,@:,@C,,>DGEF9>9@1>C4>,DF?;;DCB:F55E6?8;=CE=EGG++;+116@::+1@7:7:7=C6;7)4()4)9>533C*6F(*:57(1:7847C)
@M03364:276:000000000-BLYN8:1:1101:6952:2935 2:N:0:1
GGACTACCCGGGTTTCTAATCCTGTTTGCTCCCCACGCTTTCGAGCCTCAGCGTCAGTTACAGACCAGAGAGCCGCCTTCGCCACTGGTGTTCCTCCATATATCTACGCATTTCACCGCTACACATGGAATTCCACTCTCCTCTTCTGCACTCAAGTCTCCCAGTTTCCAATGACCCTCCCCGGTTGAGCCGGGGGCTTTCACATCAGACTTAAGAAACCGCCTGCGCTCGCTTTACGCCCAATAAATCCG
+
CCCCCGGFGGGGGGGGGGGGGGGGGGGGGGGGFGGGGGGGGGGGGGGGGGGGGGGGGGGGGGGGGGGGGCFGGCGGGDGGGGGGGGGGGGGGGGGGFGGGGGGGFGGGGGGFGGFGGGDGGGGGGGGGFFGGGGFGGGGGGGGGGGGFGFGGGGGGGGGGGFGGGFDGEFFGGFGFGGGGCEC6FGGGGGGGDGGGGGGGGGGGFGGGGGGGGG=DFGGGFGAD@FF308>BGGGFFFGGGFFFGGFFGGD
@M03364:276:000000000-BLYN8:1:1101:6902:2964 2:N:0:1
GGACTACCAGGGTTTCTAATCCTGTTTGCTCCCCACGCTTTCGAGCCTCAGTGTCAGTTACAGGCCAGAGAGCCGCTTTCGCCTCCGGTGTTCCTCCATATATCTACGCAGTTCACCGCTACACATGGAATTCCACTCTCCTCGCCTGCACTCAAGTCTCCCAGTTTCGAAGGCACACAATGGTTGAGCCACTGCCTTTTACATCAGACTTAAGAAACCACCTGCGCTCGCTTTACGCCCAATAAATCCGG
+
CCCCCG<FC@EEFG;ECFGFGGGGG<CFGFGD<FAEFE,,CCF@C,FD<CC;EFGG9F<FGCGDF,FCAFGEFDGGCCFE,6:4C<>F+@FGGC9F<FFGEE=EAFEGFC+??EEAFFFGEBFE9AAFB<,,C?,=EGGFEG=+=8=B8,@DGGC6ED,,>B=F,@3=++6+6D3@@AC+<E8D,4DFGCCF6@,,@C99CF<CFCG57*5+=C7+*38C99*.58(06B4492:9B0B*/8@47@+);<7
@M03364:276:000000000-BLYN8:1:1101:6211:2965 2:N:0:1
GGACTACCCGGGTTTCTAATCCTGTTTGCTCCCCACGCTTTCGAGCCTCAGTGTCAGTTACAGGCCAGAGAGCCGCTTTCGCCTCCGGTGTTCCTCCATATATCTACGCATTTCACCGCTACACATGGAATTCCACTCTCCTCTCCTGCACTCAAGTCTCCCAGTTTCCAATGCACACAATGGTTGAGCCACTGCCTTTTACATCAGACTTAAGAAACCACCTGCGCTCGCTTTACGCCCAATAAATCCGG
+
CCCCCGGGGGGGFGGGFGEGGGGGGGGGGGGGGGFGGGGGGFGGGGGGG8EFGGGGGGGGGGGGGGGGGGGGGGGGGGGGGGGGGGGGCFGG9FFGGGGDGGGGGGGGGGEEFF<<FGGGGGGGGFGGDFGGGFGGFGGGGGFFDED?FGGGGGFGGGGGBFGGGGGGCFGGGGGFGGGGGGGAFGFGGGGGG6DFGG9C;DGFA+*;DGFGF>FGCF8CFGFBF?=)25BBF*+@BDGCE>D;FFCEGGG
@M03364:276:000000000-BLYN8:1:1101:23560:3018 2:N:0:1
GGACTACTCGGGTTTCTAATCCTGTTTGCTCCCCACACTTTCGCACCTGAGCGTCAGTTATCGTCCAGGAAGCCGCCTTCGCAACCGGTATTCCTCCAGATATCTACGCATTTCACCGCTACACTTGTAATTCTACCCCCCTCTACGCGACTCAAGCCTGCCAGTACTAGATGCAGTTCCCGGGTTGAGCCCGGGTATTTCTCACCTAACTTAACTTACCGCCTGCGTGCGCTTTACGCCCACTAAATCCG
+
-B966@6E8FC:C,@FFG9FDG@ACC@<E,,C@CFG7,6,;;B,,@+B,;,C:F,8,F,,,<,CA,,:<,6:E<6+6C,,9B,+6,@6FFFG<<EFFF,,,9,,4,54>68?A,5CEC+@++,A,4C,?F9,9,C=A4++>=8D,,+++6B>BBB,,+7DFFFC@,,@EA,E:DAE7=:E9*3>F:CCF,D**41*:42,4+444****0+3*;+++2+=A*),(2(:/5)))9*)/(/:::()29).**)
@M03364:276:000000000-BLYN8:1:1101:12763:3025 2:N:0:1
GGACTACCAGGGTTTCTAATCCTGTTTGCTCCCCACGCTTTCGCACCTGAGCGTCAGTCTTCGTCCAGGGGGCCGCCTTCGCCACCGGTATTCCTCCAGATCTCTACGCATTTCACCGCTACACCTGGAATTCTACCCCCCTCTACGAGACTCAAGCTGACCAGTATCAGATGCAGTTCCCAGGTTGAGCCCGGGGATTTCACATCTGACTTAATCAACCGCCTGCGTGCGCTTTACGCCCAGTAATTCCG
+
CCCCCGGGGGGGGGGGGGGFGFGGGGGGGGGGFGGGGGGGGGGGGGGGGGGGGGGGGGGGGGGGGGGGFGGGGGGGCGGGGGGDGGFCFEGGGGGF@EG95FFFGGGGGGGGFGGGGGGGGGGGGGGGGGGGGGGGGFGGGEBDGDFCEGGGGCF?@DFCCFGFGGGFAF,;@;AFEGGFE?F5<CF67CCG==8E5*?9DFEF=FG7CC++@C>7:=9=>E>@<F>B?D@DGGF4B<EEE:?FFC?ACF2
@M03364:276:000000000-BLYN8:1:1101:20360:3048 2:N:0:1
GGACTACAGGGGTTTCTAATCCTGTTTGCTCCCCACGCTTTCGCACCTGAGCGTCAGTCTTTGTCCAGGGGGCCGCCTTCGCCACCGGTATTCCTCCAGATCTCTACGCATTTCACCGCTACACCTGGAATTCTACCCCCCTCTACGAGACTCAAGCTTGCCAGTTTCAAATGCAGTTCCCAGGTTGAGCCCGGGGATTTCACATCCGACTTGACAGACCGCCTGCGTGCGCTTGACGCCCAGTAATTCCC
+
CCCCCGFCFGGGGGGGGFFAFFGGGFGGGGGGGGFFGGGGGFGDGGGGGFGGGGGGGFGGGGGGFGGGGGGGGGGGGGGGGGGGG8@EGGGGGGGGGGGAFGGGGGGGGG>:FGGGGEGEDGCFCFFGF8FFGGGGGGGGGGGGFGF6C67=DCED9D9DCGAFACFFGFACAF7DACFG69DFG,,7EEGGECCE5*?<7;FFFCF*755DGC<F=GG:ACB:?>BE:::@GG*1?:CC5)4?7**:FC*
@M03364:276:000000000-BLYN8:1:1101:15358:3064 2:N:0:1
GGACTACAAGGGTTTCTAATCCTGTTTGCTCCCCACGCTTTCGAGCCTCAGTGTCAGTTACAGGCCAGAGAGCCGCTTTCGCCTCCGGTGTTCCTCCATATATCTACGCATTTCACCGCTACACATGGAATTCCACTTTCCTCTTCTGCACTCAAGTTTCCCAGTTTCCAATGACCCTCCACGGTTGAGCCGTGGGCTTTCCCATCAACCTTAAGAACCCGCCTACTCGCCCTTTACGCCCAATAATTCCG
+
CCCCCGGGGGGGGGGGFGFGGGGGGGGGGGGGGGCGGGGGGGG@FEGGGGG6EFGGGGGGFFGCFFGGGFGGG@CGGGGGGGGGF@FEEGGDGGGGGGGFGAEFGGFFCFFFGFFFFGGGFFGGGCFGF9FGFFCA;E@FFGGD9>EFGDGFGGDFGGFCEG,,3BF,@D9BDE=@DF8=88>>FGGG6EF>E@+:CGG,++@8+3;****=D+B+=*1;9ED@FF*?@E4?CFG)+,3*=)/;7CA5>2*
@M03364:276:000000000-BLYN8:1:1101:18747:3080 2:N:0:1
GGACTACCCGGGTTTCTAATCCTGTTTGCTCCCCACGCTTTCGCACCTGAGCGTCAGTCTTTGTCCAGGGGGCCGCCTTCGCCACCGGTATTCCTCCAGATCTCTACGCATTTCACCGCTACACCTGGAATTCTACCCCCCTCTACAAGACTCTAGCTGACCAGTTTCAAATGCAGTTCCCAAGTTAAGCTCGGGGATTTCACATCTGACTTAATCAACCGCCTGCGTGCGCTTTACGCCCAGTAATTCCG
+
CCCCCGGGGGGGGGGGGGGGGGGGGGGGFGGGGGGGGGGGGGGGGFGFGGGGGGGGGGGGGGGGFGGGGGDGGGGGGG7FGGGGGGGGGGGFGGGGGGGFGGGGGGGGGGCGGGGGGGGGGCFGGGGGGGGGGGGGGGFGGGGGGGGDGGGGGGA9FGGGGGGGGFFGGGGGGFFFGGGGGGCGGGGGGFFGE58CDCGFCGGGFGGGGGGGGGGGGGGGFGFDFF;ADFFFG<FDFFG5EE?FGFF<DGC
@M03364:276:000000000-BLYN8:1:1101:17524:3104 2:N:0:1
GGACTACAAGGGTTTCTAATCCTGTTTGCTCCCCACGCTTTCGAGCCTCAGTGTCAGTTACAGGCCAGAGAGCCGCTTTCGCCTCCGGTGTTCCTCCATATATCTACGCATTTCACCGCTACACATGGAATTCCACTCTCCTCTCCTGCACTCAAGTCTCCCAGTTTCCAATGCACACAATGGTTGAGCCACTGCCTTTTACATCAGACTTAAGAAACCACCTGCGCTCGCTTTACGCCCAATAAATCCGG
+
CCCC8@CFFFGGGGGGFFGFGGGGGGFGGGGGGGFGGGGEGGGGGGGGGGGGGGG9FF@FDA<FG:DCFF<FGGGGEEGGGGEEGFGG+:CFGGGGFFEFGGCGGGGG7FGGGGGGGGGGGEGGFGGGGGG?F9@A,@DGGGFCF@EFGGGGGGGGGAADGDDGFFDCDFGGG?EEFGGFDG8EBEFGFDCGFDFFGAFFCFGG9+;*;*;DDFG7;DFFFGFFBA@BFF>D<8CCEDGDG38A:7=?*78
@M03364:276:000000000-BLYN8:1:1101:10074:3109 2:N:0:1
GGACTACTGGGGTTTCTAATCCTGTTTGCTCCCCACGCTTTCGCACCTGAGCGTCAGTCTTTGTCCAGGGGGCCGCCTTCGCCACCGGTATTCCTCCAGATCTCTACGCATTTCACCGCTACACCTGGAATTCTACCCCCCTCTACAAGACTCTAGCTGACCAGTTTCAAATGCAGTTCCCAAGTTAAGCTCGGGGATTTCACATCTGACTTAATCAACCGCCTGCGTGCGCTTTACGCCCAGTAATTCCG
+
CCCCCGGGGGGGGGDGGGGGGGGGGGGGGGGFGGGGGGGGGGGGGGGFDEFGGGGGDGGGGGGEFGFGGGGDFGGGDGGGGGGGGGGGGGGGAGGGGGGGGGGGFGGG@::=FGGFGGGGCGGGGGGGGCFFGGGG,@6@EGGDFGG?FGG76D9DCFGGFGGGGGGGGFGGGGGGFGFGGFFFCBDCFCDFDG5?*;FCFFGF>FF=FFFFFF=CFFG6855?FF@BDFE:CDFAFF;:C>:FC7B2CG7
@M03364:276:000000000-BLYN8:1:1101:18916:3115 2:N:0:1
GGACTACCCGGGTATCTAATCCTGTTTGATCCCCACGCTTTCGCACATCAGCGTCAGTTACAGACCAGAAAGTCGCCTTCGCCACTGGTGTTCCTCCAGATCTCTACGCATTTCACCGCTACACCTGGAATTCTACCCCCCTCTACAAGACTCTAGCTGACCAGTTTCAAATGCAGTTCCCAAGTTAAGCTCGGGGATTTCACATCTGACTTAATCAACCGCCTGCGTGCGCTTTACGCCCAGTAATGCCG
+
CCCCCGGDGGGGEEGGGGGGGGGGGGGGFGE@FFGGGGGGGGGDGGGGGGGGGGGGGGGGGGGGGGGGGFGGGFGGGGCFGGGEGFGGGGGGGEFG<?FFGGDGGGGGGEGGFGFGGGCCEGFGGGGFFGGGGFFFGFFGGGGGGGGGGGG?DFGFGCACF8F8FCGGGFGGFGGGGFECFC8,EB3ECF,:98>>CGC9BGGG6FC8CFDFGGFGGGGGBGFF2)(.,:BADCGFF?G*=:1AGGF)+9/
@M03364:276:000000000-BLYN8:1:1101:25473:3157 2:N:0:1
GGACTACTCGGGTTTCTAATCCTGTTTGCTCCCCACGCTTTCGCACCTGAGCGTCAGTCTTTGTCCAGGGGGCCGCCTTCGCCACCGGTCTTCCTCCAGATCTCTACGCATTTCACCGCTACACCTGGAATTCTACCCCCCTCTACAAGACTCTAGCTTACCAGTTTCAAATGCAGTTCCCATGTTAAGCTCGGCGATTTCACATCTGACTTAATCAACCGCCTGCGTTCGCTTTACGCCCAGTAATTCCG
+
A-A@BEF@,BF@FFGGCFFAE<,CFDFDFFGGGDFGGGGCFC:@FC@BCFFGEFGGEFCGGGCF<DF,,67CCCF7CE7FFGBB?E7@C+8EF9EEGGFF=FDEED<+CF:@E<F594:CCFF,8AE8>8FEFGG9DGDCECEGFGC?9,@53;E,33,3;DF8FFFD:@,EECCD,@@=DF,D@>@B,,,>*****4==CFGGF4++1;>>+3;C7=968C3;(5(:().0CC<)*488CD6)0:6A*22
@M03364:276:000000000-BLYN8:1:1101:10330:3194 2:N:0:1
GGACTACACGGGTATCTAATCCTGTTTGCTCCCCACGCTTTCGCACCTGAGCGTCAGTCTTCGTCCAGGGGGCCGCCTTCGCCACCGGTATTCCTCCAGATCTCTACGCATTTCACCGCTACACCTGGAATTCTACCCCCCTCTACGAGACTCAAGCCTGCCAGTATCAGATGCAGTTCCCGGGTTGAGCCCGGGGATTTCACAACTGACTTAACATACCGCCTGCGTGCGCTTTACGCCCAGTAATTCCG
+
CCCCCGGGGGGGGGGGGGGGGGGGGGGGGGGGGGGGGGGGGGGGGGGGGGGGEGGGGGGGGGGGGGGGGGGGGGGGGGGGGGGGGGGGGGGGGGGGGGGAFGGGGGGFGGGGGGGGGGGGGGG<DGGGGGGFFGGGDGGGGGGGFGGCCEGGGGGGFD?FGGGGGGGGGGCFFGGGGGGFGGCGGDGG?7CFGGGGCGGGFGGC*1CC*CGCC>:++;@FFG<?FF>),8>DC7F<FBCEGB?@G*75*?2
@M03364:276:000000000-BLYN8:1:1101:13133:3219 2:N:0:1
GGACTACAAGGGTTTCTAATCCTGTTTGCTCCCCACGCTTTCGCACCTGAGCGTCAGTCTTTGTCCAGGGGGCCGCCTTCGCCACCGGTATTCCTCCAGATCTCTACGCATTTCACCGCTACACCTGGAATTCTACCCCCCTCTACAAGACTCTAGCTGACCAGTTTCAAATGCAGTTCCCAAGTTAAGCTCGGGGATTTCACATCTGACTTAATCAACCGCCTGCGTGCGCTTTACGCCCAGTAATTCCG
+
CCCCCGGGGGGGGGGDFGGGGGGGGGGGGGGFGGGGGGGGGGGGGGGGGGGGGGGGGGFFGGGGGGGGGGGGGGGGGGGGGGGGGGGGGGGGGGGGGGGFGGGGGFGGGGGGGGGEFGGGGGGGGGGGGGGGFFGFGFGEGGGGGGGFGGFFGGGGGGGGFGGGGGGG7EFE7DEFFFFAD9DGGGGGGGCFDDEGGGGGGGGG6<C>FGGG=CF7@CF7AGB?DFFFDFDE:7FBFFG>E:<F7?@4CC>
@M03364:276:000000000-BLYN8:1:1101:14974:3238 2:N:0:1
GGACTACCAGGGTTTCTAATCCTGTTTGATCCCCACGCTTTCGCACATCAGCGTCAGTTACAGACCAGAAAGTCGCCTTCGCCACTGGTGTTCCTCCATATCTCTGCGCATTTCACCGCTACACATGGAATTCCACTTTCCTCTTCTGCACTCAAGTTTTCCAGTTTCCAATGACCCTCCACGGTTGAGCCGTGGGCTTTCACATCAGACTTAAAAAACCGCCTACGCGCGCTTTACGCCCAATAATTCCG
+
CCCCCGGGGFGGGGGGGGGGGGGGGGGGGGGGGGGGGGGGGGGGDGGGGGGGGGGGGGGGGGGGFGGGGGGGGGGGGGGGGGEGGGGGGGGGGGGGGGGGGGGGGFGGGGGGGGGGGGGGGGGGGGGGGGGGGGGGGGGGGGGGGGGCFGGGG?FGGGFGGGGGFGGGGGAFCFGDGGGGGGGGFEGGFGGGEGGGGGGGGGGGFGGGFFGGCF>CFDGGAE)5=F@A2)5=DGG)26EDGEFFGGF>FC7
@M03364:276:000000000-BLYN8:1:1101:20496:3244 2:N:0:1
GGACTACAGGGGTTTCTAATCCTGTTTGATCCCCACGCTTTCGCACATCAGCGTCAGTTACAGACCAGAGAGCCGCCTTCGCCACTGGTGTTCCTCCATATCTCTGCGCATTTCACCGCTACACATGGAATTCCACTTTCCTCTTCTGCACTCAAGTTTTCCAGTTTCCAATGACCCTCCACGGTTGAGCCGTGGGCTTTCACATCAGACTTAAAAAACCGCCTACGCGCGCTTTACGCCCATTAATTCCG
+
CCCCCGGGGGGGGGGGGGGGGGGGGGGGGGGGGGGGGGGGGGGGGGGGGGGGGGGGGGGGGGGGGGGGGGGGGGGGGGGGFGFGGGGGGGGGGFEGGGGGGG=EGGGGDEGGGGGGGGGGDFDGGGGFGGGGGGCGGGFGGGGGGGGGGGGGCGGGDGGGFGGAEFGGGG9DFCFGFGGG?FGGFGCEFGGGGGGGGG5FGCC<9CDF4C>@F>>8;CGDFGFF@FFEFF>:DD3)13ECE3(/2:FDGG4
@M03364:276:000000000-BLYN8:1:1101:24239:3356 2:N:0:1
GGACTACACGGGTTTCTAATCCTGTTTGCTCCCCACGCTTTCGCACCTGAGCGTCAGTCTTTGTCCAGGGGGCCGCCTTCGCCACCGGTATTCCTCCAGATCTCTACGCATTTCACCGCTACACCTGGAATTCTACCCCCCTCTACAAGATTCTAGCCTGCCAGTTTCGAATGCAGTTCCCAGGTTGAGCCCGGGGATTTCACATCCGACTTAAGAAGCCGCCTACGCACGCTTTACGCCCAGTAAATCCG
+
CCCCCGGGGGGGGGGGGGFGGGGGGGGGGGGEFGDGGGGGGGGGGGGGGGDFGGGGGFGGGGGGGGGGGGGGGGGGDGGGGGFGGGGGGGGGGGGGGGGG?AEFGGGEDCGGGGGGDCFEEGGGGGGGG8FGGGGCDFGGGGGGCCFGFF,27DEGGGGGGGGGGGDGGGFGFAF9DCFGEGGF>EFGG;CCEGGGGDFCFGGGFGGGGDCGGF7>F6C68EE?::<D<FFFG35)1(;E5>.<FC*4CF9
@M03364:276:000000000-BLYN8:1:1101:13812:3380 2:N:0:1
GGACTACTGGGGTATCTAATCCTGTTTGCTCCCCACGCTTTCGCACCTGAGCGTCAGTCTTCGTCCAGGGGGCCGCCTTCGCCACCGGTATTCCTCCAGATCTCTACGCATTTCACCGCTACACCTGGAATTCTACCCCCCTCTACGAGACTCAAGCTGACCAGTATCAGATGCAGTTCCCAGGTTGAGCCCGGGGATTTCACATCTGACTTAATCAACCGCCTGCGTGCGCTTTACGCCCAGTAATTCCG
+
CCCCCGGGGGGGGGGGGGGGGGGGGGGGGGGGGGGGGGGGGGGGGGGGGGGGGGGGGGGGGGGGGGGGGGGGDGGGGGGGGGFGGGGDGDGGEDGGGGGGGGGGGGGGDGGGGGGGGGGGGGGGGGFGFGGGGGGGGGGGGGGGGGGGGGGFCEFGGGGGGGGGGGGGGGGGGGFGGGGGFGGGGGGGGFGGGGGGGGEGGFGGFFGGGGGG=FGGGGGF>CB;DA0>?FFFGGGBFFGGC3:F7:FAGG2
@M03364:276:000000000-BLYN8:1:1101:9350:3383 2:N:0:1
GGACTACTGGGGTTTCTAATCCTGTTTGCTCCCCACGCTTTCGCACCTGAGCGTCAGTCTTTGTCCAGGGGGCCGCCTTCGCCACCGGTATTCCTCCAGATCTCTACGCATTTCACCGCTACACCTGGAATTCTACCCCCCTCTACAAGACTCTAGCCTGCCAGTTTCGAATGCAGTTCCCAGGTTGAGCCCGGGGATTTCACATCCGACTTGACAGACCGCCTGCGTGCGCTTTACGCCCAGTAAATCCG
+
CCCCCGGGGGGGGGGGGGFGGGGGGGGGGGGGDGGGGGGEGGGGGGGGGGGGDGGGGGGGGGGGDCGGGG7FFGGGGGGGGGGDGGGDGGGGGGGGGGFGGFGFGGGG7:FEFGGFGGGGGGGGFGGG<FGGGGGGGGGCEGGGGGGGEFGGGFCFGFFGGGGGGGGGGG,,@DGFGFGDCF6:DFDGGFCG>CG**;FGDCFGFGC5DDGD7*;D65EGF*>??59>:@)<)17<F(;*>>00?>FAFF7
@M03364:276:000000000-BLYN8:1:1101:9817:3396 2:N:0:1
GGACTACCAGGGTTTCTAATCCTGTTTGCTCCCCACGCTTTCGAGCCTCAGCGTCAGTTACAGACCAGAGAGCCGCCTTCGCCACTGGTGTTCCTCCATATATCTACGCATTTCACCGCTACACATGGAATTCCACTCTCCTCTTCTGCACTCCAGTCTCCCAGTTTTGAGTGACCCTCCTCGGTTGAGCCGAGGGCTTTCACACCCAACTTAAAAGACCGCCTGCGCGCGCTTTACGCCCAATAATTCCG
+
CCCCCGGGGGGGGGGGGGGGFGGGGGGGGGGGGGGGGGGGGGGGGGGGDFFFGGDGGFFGGGGGGGFGGGGGGGGGGGGGDEFGGGGGGGGGGGDGGGGGGGGFGGGGGGGGGCGGGGGGGGGGGGGGGFGGGGCCFGDFGGEGFFGGGGCADFGGGGFGGFGGGGGGGG?GGF=ED=FEFFGCFGGGFFC61@CEGGGGGGGGFGG*?C4CC@>C>FFGBGA9559>6;ABGDG3:4;EGF6FC*9)CF>
@M03364:276:000000000-BLYN8:1:1101:8585:3408 2:N:0:1
GGACTACCAGGGTATCTAATCCTGTTTGCTCCCCACGCTTTCGCACCTGAGCGTCAGTCTTTGTCCAGGGGGCCGCCTTCTCCACCGGTATTCCTCCAGATCTCTACGCATTTCACCGCTACACCTGGAATTCTACCCCCCTCTACAAGACTCTAGCCTGCCAGTTTCGAATGCAGTTCCCAGGTTGAGCCCGGGGATTTCACATCCGACTTGACAGACCGCCTGCGTGCGCTTTACGCCCAGTAATTCCG
+
CCCCCGGDFGGGGFGGGF@FECEFGGGGC,CFE@FGE+6CFGGG:FF@FFGGGCFEEF<CAECECFG8CEECF+@76B?F,CCB,A+FC:C<FC;E=FF<EA;<DFAFGEGCFFDGD@FEGCE<EFDCFCFEFFD;9F>F78++@DG9B8,=DFGF9>EF8FGGFFECE6DFGGGGF7:E@E?CFGEFGGF@EDGECEGFGGGFFCCGCCGGGGGGDGGGF5><DFBF6:>BDGG)/2CE=D:6C>@<DG4
@M03364:276:000000000-BLYN8:1:1101:17768:3430 2:N:0:1
GGACTACTAGGGTATCTAATCCTGTTTGCTCCCCACGCTTTCGCGCCTCAGCGTCAGTTACAGACCAGAGAGCCGCCTTCGCCACTGGTGTTCCTCCATATATCTACGCATTTCACCGCTACACATGGAATTCCACTCTCCTCTTCTGCACTCCAGTCTCCCAGTTTTGAGTGACCCTCCTCGGTTGAGCCGAGGGCTTTCACACCCAACTTAAAAGACCGCCTGCGCGCGCTTTACGCCCAATAATTCCG
+
CCCCCDFGGFGGGGGGG,FGGFGGGGGGCGGGGGGFGGGGGGEEEGGDDGGF:CGGGCFGFFGGGGGGFG<FDFGGGEFGFGGFEFGGFFGGGGCFFGF,CFGGCFGGGGEGGGGGFEEGDGGGFGGGA:CEA?FGGG9FGGFCGGGGGGFGEGGG;?FCEGG?AFFG8EGGDDFFGGGDFG>C7CE,@FDGEEGGGG>FGFEC?7>*3;D8DBG7C58CAGEFFFFFB5A3CDGAF?GEEE(7F*94FF4
@M03364:276:000000000-BLYN8:1:1101:17383:3480 2:N:0:1
GGACTACTCGGGTTTCTAATCCTGTTTGCTCCCCACGCTTTCGCACCTGAGCGTCAGTCTTTGTCCAGGGGGCCGCCTTCGCCACCGGTATTCCTCCACATCTCTACGCATTTCACCGCTACACATGGAATTCTACCCCCCTCTACAAGACTCTAGCTGACCAGTATCAGATGCAATTCCCGGGTTAAGCCCGGGGATTTCACATCTGACTCAACCAACCGCCTGCGTGCGCTTTACGCCCAGTAATTCCG
+
CCCC@FGFFGGGFGGCFGGGGGGGGGGGGGGGFGGGGGGGGFGGCF:EFFDE:C::FFFFFFFGGGFGGGEGGGGGGGGGGDE7FGG7=:FFFB@EFEDD@FGFGGG@CEGGGGCEFGG6FCE?>,?D<DEAGFGGGGGDE>E?BFFEDEGCCC9AFFGGGGGGGFCF,>9@FFF,@7EE5>:EFEG?=>CC7EEG51?CD7C@A<>+2;C796**::5CB75<2:>3:558<5C>@:E8>)(0:*/6F*2
@M03364:276:000000000-BLYN8:1:1101:7360:3498 2:N:0:1
GGACTACAGGGGTTTCTAATCCTGTTTGCTCCCCACGCTTTCGCACCTGAGCGTCAGTCTTTGTCCAGGGGGCCGCCTTCGCCACCGGTATTCCTCCACATCTCTACGCATTTCACCGCTACACATGGAATTCTACCCCCCTCTACAAGACTCTAGCTGACCAGTTTCAAATGCAGTTCCCAAGTTAAGCTCGGGGATTTCACATCTGACTTAATCAACCGCCTGCGTGCGCTTTACGCCCAGTAATTCCG
+
CCCCCGGGGFGGGGGGGGGGCFGGFFGGFGGGGGGEGGGGGGGGGEGGGGGGGEGGGGGGGGGGGGGGGDEEGCGGGGGGGGGGGFGCFGGGGGGFFFFFGGGGGFGGDGGGGFGGGEGDGGGGGG9FCGEGGGGGAB6@E@EFGGGEGGGGGGGGGCA?EGGGFGFGFGFGGGGFGGGG6C>>F;DCFFC6EG5CCBCGFC?FCG8:++2CFGGGFC@CDG3;DF08;:DEDGF<73CEGE?FFGFFG>0
@M03364:276:000000000-BLYN8:1:1101:5708:3513 2:N:0:1
GGACTACAAGGGTTTCTAATCCTGTTTGCTCCCCACGCTTTCGCACCTGAGCGTCAGTCTTTGTCCAGGGGGCCGCCTTCGCCACCGGTATTCCTCCAGATCTCTACGCATTTCACCGCTACACCTGGAATTCTACCCCCCTCTACAAGACTCTAGCCTGCCAGTTTCGGATGCAGTTCCCAGGTTGAGCCCGGGGATTTCACATCCGACTTGACAGACCGCCTGCGTGCGCTTTACGCCCAGTAATTCCG
+
CCCCCGGGGGGGGGGGGFGGGGGGGGGGGGGGGGGGGGGGGGGGGGGGGGGGGGGGGGGGGGGGGGGGGGGGGGGGEG79FGGGGGGGGGGCGGGGGGGGGGGGGCFFCFGDFGGGGGGGGGGGGGGGGGGGGGFGCFGCEGGG9=FDFCFFGGGEGCFGG7@?DEGGGECCEGGGGDGF?,BEGGGGGGFGGDDGEDGCFFFGFGGGGG33;CFC=5=FBED?FFFFF@BEGGG9/1;:55<F77=<FC9
@M03364:276:000000000-BLYN8:1:1101:20159:3533 2:N:0:1
GGACTACTGGGGTTTCTAATCCTGTTTGCTCCCCACGCTTTCGAGCCTCAGTGTCAGTTACAGGCCAGAGAGCCGCTTTCGCCTCCGGTGTTCCTCCATATATCTACGCATTTCACCGCTACACATGGAATTCCACTCTCCTCTTCTGCACTCAAGTCTCCCAGTTTCCAATGACCCTCCCCGGTTGAGCCGGGGGCTTTCACATCAGACTTAAGAAACCGCCTGCGCTCGCTTTACGCCCAATAAATCCG
+
CCCCCGGGGGGGGGGGGGGGGGGGGGGGGGCGGGGGGGGGGGGGGGGGGGGGGGGGGFGGGGGGGGGGGGGGGFGGGGFGGGGGGGGGGGGGGGGFGGGGGGGGGGGGGGGGGAFFF>BECCEGGGGFFGGGGGGGGGDGGGGGGGGCGGG8BDGGCFAFAFFFFGGGGGGG,,9DEDFGGEEGGGDFGGGGDCEGGGGGGGGGFGFGGGGGGFF7D<?*8CAF@FFF135BGGCAFBGGG)3)97*:FG<
@M03364:276:000000000-BLYN8:1:1101:13756:3596 2:N:0:1
GGACTACAGGGGTTTCTAATCCTGTTTGCTCCCCACGCTTTCGAGCCTCAGTGTCAGTTACAGGCCAGAGAGCCGCTTTCGCCTCCGGTGTTCCTCCATATATCTACGCATTTCACCGCTACACATGGAATTCCACTCTCCTCTCCTGCACTCAAGTCTCCCAGTTTCCAATGCACACAATGGTTGAGCCACTGCCTTTTACATCAGACTTAAGAAACCACCTGCGCTCGCTTTACGCCCAATAAATCCGG
+
CCCCCGGGGGGGGGGGGGGGGGGGGG@FFGGEFGGGGGGGGGGGGGGGGGGGGGGFGGGGGGGGGGGGGGGGGGGGGGGGGGGDEGGGGGGGFGGGGGGGGGGGGGGGGGGGGGGGGGEGGGGGGGGFFFGGGGGGGGGGGGGG=EGGGFGG=DDCGGGGGGGGGGGFGEFGGGGGGF8=FGEGFGGGGGCGFGGGGFGGFFFF6+95CCCFGGGG>58CFGFEB>BD@BFFGFFED@GEE)/67DF?C38
@M03364:276:000000000-BLYN8:1:1101:13645:3600 2:N:0:1
GGACTACTGGGGTATCTAATCCTGTTTGCTCCCCACGCTTTCGAGCCTCAGTGTCAGTTACAGGCCAGAGAGCCGCTTTCGCCTCCGGTGTTCCTCCATATACCTACGCATTTCACCGCTACACATGGAATTCCACTCTCCTCTCCTGCACTCAAGTCTCCCAGTTTCCAATGCACACAATGGTTGAGCCACTGCCTTTTACATCAGACTTAAGAAACCACCTGCGCTCGCTTTACGCCCAATAAATCCGG
+
CCCCCFGGGGGG@CGGGGGGDGFGGGGCCGCC8@EGDGGGFFGFGGGG8FGFGFFFGEFGEFG@FGFFCFGGGGGFGECFFGEGGGDFCFF>EGGGGGGFFF,@CFFGDGEGG9FGFGGCEEGGGG@EFFCEGDFFGGD,,@,BBEEGFGCD=>EGGDEGGGGGGGGFEFFF?FFGGGDFGGGAEGGG67,@CCFGFFGF77:+BCF*;;9+:D+29*37FEFB9?)3/)5?F<DE>@G*:)(=DGFC*9<
@M03364:276:000000000-BLYN8:1:1101:9745:3606 2:N:0:1
GGACTACTAGGGTATCTAATCCTGTTTGATCCCCACGCTTTCGCACATCAGCGTCAGTTACAGACCAGAAAGTCGCCTTCGCCACTGGTGTTCCTCCATATCTCTGCGCATTTCACCGCTACACATGGAATTCCACTTTCCTCTTCTGCACTCAAGTTTTCCAGTTTCCAATGACCCTCCACGGTTGAGCCGTGGGCTTTCACATCAGACTTAAAAAACCGCCTACGCGCGCTTTACGCCCAATAATTCCG
+
CCCCCGGGGGGGGGGGGGGGGGGGGGGGGGGGGGGGGGGGGGGGGGGGGGFGGGGGGGGFGGGGGGGGGGEFGGGGGGEFFGGGGGFGGGGGGGGFGGGGGGCGGGGGGGDGEFGGGGGGGGGGGGGFGGGGGGGGGGGGGGGGB>DFGGFGGGFGEFGGGGGFGGGGGFFGGEGFFGGEFGE6D63AFGGGGCEGGGGGGFFGFFC>*;CFGGGGGDGGFDFDFF=B=>)):8C4F@GGGF;F47@?@C6
@M03364:276:000000000-BLYN8:1:1101:9855:3628 2:N:0:1
GGACTACCGGGGTTTCTAATCCTGTTTGATCCCCACGCTTTCGCACATCAGCGTCAGTTACAGACCAGAAAGTCGCCTTCGCCACTGGTGTTCCTCCATATCTCTGCGCATTTCACCGCTACACATGGAATTCCACTTTCCTCTTCTGCACTCAAGTTTTCCAGTTTCCAATGACCCTCCACGGTTGAGCCGTGGGCTTTCACATCAGACTTAAAAAACCGCCTACGCGCGCTTTACGCCCAATAATTCCG
+
CCCCCGGGGGGCFGGDGGGGGFGGGGGGGGGDGGGGFGGGGGGE@FFEFDGGGGEEGGGGGGFDEFGGFFGFFEFGEGGGFGGGGGGFGGDEGGGGGGGGGF;FFGGEEGGGGGFGGGGGGGGGFGGGGGGGDGFGGGGGGGGGGFF9CFFFGGGDFGGGGDGFCFFGGFAEFEDGGFF>FFDGGGGGFDFGGDGGFGGGGGGGFCFGGDCFFFCFF4EEDGFFFFFF>;BEGGG3ADGGGF?FGCBBG7C
@M03364:276:000000000-BLYN8:1:1101:15095:3628 2:N:0:1
GGACTACTGGGGTTTCTAATCCTGTTTGCTCCCCACGCTTTCGAGCCTCAGCGTCAGTTACAGACCAGAGAGCCGCCTTCGCCACTGGTGTTCCTCCATATATCTACGCATTTCACCGCTACACATGGAATTCCACTCTCCTCTTCTGCACTCAAGTCTCCCAGTTTCCAATGACCCTCCCCGGTTGAGCCGGGGGCTTTCACATCAGACTTAAGAAACCGCCTGCGCTCGCTTTCCGCCCAATAAATCCG
+
CCCCCGGGGGGGGGGGGGGGGGGGGGGGGGGGGGGGGGGGGGGGGGGGGFGGGGGGGGGCDFGGGGGGGGFFGGGGGGGGGGGGGGGGGGGGGGGGGGFGG<EFGGGGGCGGGGGGGGGGGGGGGGGGEFGGFEGGCGFGGGGGGGD;EFGGGGGGGGGFCGGDGFGGCFGGGG8?D=EE>EEGGGCEG7EGGGGGDGGGD>FFFGG=8DG=>C7:CCFGFGFFFFFE>EFFGGC)83EGGF<FGGFFGG5
@M03364:276:000000000-BLYN8:1:1101:18840:3638 2:N:0:1
GGACTACACGGGTATCTAATCCTGTTTGCTCCCCACGCTTTCGCACCTGAGCGTCAGTCTTCGTCCAGGGGGCCGCCTTCGCCACCGGTATTCCTCCAGATCTCTACGCATTTCACCGCTACACCTGGAATTCTACCCCCCTCTACGAGACTCAAGCTTGCCAGTTTCAAATGCAGTTCCCAGGTTGAGCCCGGGGATTTCACATCTGGCTTAACAAACCGCCTGCGTGCGCTTTACGCCCAGTAATTCCG
+
CCCCCGGGFGGGGGGGGGGGFGGGGGGGGGGGGGGGGGGGGFGDFGGGGGGGGGGGGGGGGGGGGGGGGEGGGGGGGGGGFGGGGGGGCGGGFGGGGGGGFGGFCFGGEGDGGGGFFGGGGGGGGGGGGGGGGGGGGGGGEGGGGGGGGGGGGFFGFGFGGCFG@FGFGGGGGGGGGGGFFGGDGGGGGG?FEEGGCEFGGGC7ACFFGGGGGGGGG955>G:(()(01>@>7<F>64CEGFFFGGF:7:2
@M03364:276:000000000-BLYN8:1:1101:17168:3640 2:N:0:1
GGACTACCGGGGTATCTAATCCTGTTTGATCCCCACGCTTTCGCACATCAGCGTCAGTTACAGACCAGAAAGTCGCCTTCGCCACTGGTGTTCCTCCATATCTCTGCGCATTTCACCGCTACACATGGAATTCCACTTTCCTCTTCTGCACTCAAGTTTTCCAGTTTCCAATGACCCTCCACGGTTGAGCCGTGGGCTTTCACATCAGACTTAAAAAACCGCCTACGCGCGCTTTACGCCCAATAATTCCG
+
CCCCCGGFGGGGGGGGGGGGGGGGGGGGGGGFGGGGGGGGGGGGGGGGGGGGGGGGGGGGGGGGGGGGCEGGGGGGGGGGGGGGGGGGGGGGGGGGGGGCGGGGGFFGGDEGGGGGGGGGGGGGGGGGGGGFFGGGGGGGGGGFGGGGGGGGGGGGFFEFGGGGGGCFA;FG8FGFFFDE8BEDFGGGGGGGGDEGGGGGCFGF>FCGCFGGCFCGGGGC>GFFFF<E6EA>DCC7;75EC5(;F:FDFFC
@M03364:276:000000000-BLYN8:1:1101:9560:3656 2:N:0:1
GGACTACAGGGGTATCTAATCCTGTTTGATCCCCACGCTTTCGCACATCAGCGTCAGTTACAGACCAGAAAGTCGCCTTCGCCACTGGTGTTCCTCCATATCTCTGCGCATTTCACCGCTACACATGGAATTCCACTTTCCTCTTCTGCACTCAAGTTTTCCAGTTTCCAATGACCCTCCACGGTTGAGCCGTGGGCTTTCACATCAGACTTAAAAAACCGCCTACGCGCGCTTTACGCCCAATAATTCCG
+
CCCCCGGGGGGGGGGGGGGGGGGGGGGGGGGGGGGGGGGGGGGGGGGGGGGGGGGGGGGGGGGGGGGGGGGGGGGGGGGGGGGGGGGGGGGGGGGGGGGGGGGGGGGGGGGGGGGGGGGGGGGGGGGGGGGGGGGGGGGGGGGGFGGGGGGGGGGGGGGGGGGGGGGGGGGGGGGGGGGG?GGGGGGFGGGGEGGGGGGGGGGGFGGGCGGGGGGFFGGEFGFF2?@D>EFFGGGEF@GGGF;AFGFAGGC
@M03364:276:000000000-BLYN8:1:1101:9010:3699 2:N:0:1
GGACTACCAGGGTATCTAATCCTGTTTGCTCCCCACGCTTTCGCACCTGAGCGTCAGTCTTTGTCCAGGGGGCCGCCTTCGCCACCGGTATTCCTCCACATCTCTACGCATTTCACCGCTACACATGGAATTCTACCCCCCTCTACAAGACTCTAGCTGACCAGTATCAGATGCAATTCCCGGGTTAAGCCCGGGGATTTCACATCTGACTCAATCAACCGCCTGCGTGCGCTTTACGCCCAGTAATTCCG
+
CCCCCGFEGGGGGGEEGGGGGGGGGGGGGGGGGGGGGE@FGDFGGGGGGGGGGDCFGGGGGGGGGGGGGDFGCCFGGGGGGGGGGGGGGEGFGFGFGGGGGGGGGGGFGGDGGGGGGGGGGGGFGCGGGGFGGGGFGGGGGGGFCFF9D=EGGFGGGGGDGFFGFGFGGGGGDGG7EEGGGGGGGGCF?FGFGGGGGDFGFCEFFGGGGGGG*9@DFDGG:EDF?FBF()0.7<FFFBGGC)460*92>C2
@M03364:276:000000000-BLYN8:1:1101:5706:3702 2:N:0:1
GGACTACAGGGGTTTCTAATCCTGTTTGCTCCCCACGCTTTCGCACCTGAGCGTCAGTCTTTGTCCAGGGGGCCGCCTTCGCCACCGGTATTCCTCCACATCTCTACGCATTTCACCGCTACACATGGAATTCTACCCCCCTCTACAAGACTCTCGCTGACCAGTATCAGATGCAATTCCCGGGTTAAGCCCGGGGATTTCACATCTGACTCAATCAACCGCCTTCGTGCGCTTTACGCCCAGTAATTCCG
+
CCCCCFGFFGGGG:FFGGGGGG9FEFGGGFFGGGFFGGDFFGGDFEGDFGGGGGCFGG<FA6C@FFFGGFGGGEFCFGGGFGFGG@FCCED,EFF<FEECF?FFFFF77::FFGGGG7FC@FGGCGGGGGGGGGGGDDFGGGEGFGFCB6D+:B,+@>B>FFFCF9,DFFCFAFF,@2=DFGEGGGG799EGGDEG=EFCFG?FFG2++;+;CD;CGGGF>7@0(9()()0<)19<F:EGGF:F*:?AFG<
@M03364:276:000000000-BLYN8:1:1101:9835:3731 2:N:0:1
GGACTACTGGGGTATCTAATCCTGTTTGCTCCCCACGCTTTCGCACCTGAGCGTCAGTCTTTGTCCAGGGGGCCGCCTTCGCCACCGGTATTCCTCCAGATCTCTACGCATTTCACCGCTACACCTGGAATTCTACCCCCCTCTACAAGACTCTAGCCTGCCAGTTTCGAATGCAGTTCCCAGGTTGAGCCCGGGGATTTCACATCCGACTTGACAGACCGCCTGCGCGCGCTTTACGCCCAATAATTCCG
+
CCCCCGGGGGGGGGGGGGGGGGGGGGGGGGGGGGGGGGGGGGGGGGGGGFGGGGGGGGFCFGGGGGGGGGGGGGGGGGGGGGGGGGGGGGGGGGGGGGGGGGGGGGGDGFGGGGGGGGGGCGGGGGGGGFGGCFGGGGGGGGGGGGGGGFGG?FGGGGGGGCFCFGGGGGGGGCFGGGFFGGGGGFGFGGGGGGGGECFFGGGGFF>CCDDDGGFGFGGGDDFF?FF>>DFDCD7>FBGGG>:FGF?<CGG
@M03364:276:000000000-BLYN8:1:1101:19850:3732 2:N:0:1
GGTACAAGGGTTTCTAATCCTGTTTGCTCCCCACGCTTTCGCACCTGAGCGTCAGTCTTTGTCCAGGGGGCCGCCTTCGCCACCGGTATTCCTCCAGATCTCTACGCATTTCACCGCTACACCTGGAATTCTACCCCCCTCTACAAGACTCTAGCCTGCCAGTTTCGAATGCAGTTCCCAGGTTGAGCCCGGGGATTTCACATCCGACTTGACAGACCGGCTGCGTGCGCTTTACGCCCCGTAATTCCGAT
+
CCCCCGGGGGFGGGGGGGGGGGGGGGGGGGGGGGGGGGGGGGGGGGFGGGGGGGGGGGGGGGGFGGGGGGEGGGGGEG@CCFGGGGGGGFFGGCGGGFGGFEAFEGGGGGGGGGGGGGGEGGGCFFEEGGFGCGGGFGGGEGGGG9EGGGGGGFGGGGGGGGDECDE>>CFCCFFEGGGGGGFG78FF7EEEEGE*=2;EGDCCADDD3977>70CG<:*.:@:>FBFFFFFFFC<E>D*:>>@*;FFFC7
@M03364:276:000000000-BLYN8:1:1101:12644:3735 2:N:0:1
GGACTACAGGGGTATCTAATCCTGTTTGCTCCCCACGCTTTCGCACCTGAGCGTCAGTCTTCGTCAAGGGGGCCGCCTTCGCCACCGGTATTCCTCCAGATCTCTACGCATTTCACCGCTACACCTGGAATTCTACCCCCCTCTTCGAGACTCAAGTCTGCCAGTTTCGGATGCAGGTCCTGGGTTGTGCCCGGGGATTTCACATTCAACTTGACAGACCGCCTGGGTGCGCTTTACGCCAAGTAATCCCG
+
<CBCCFFD@FEEGCF<FGGGGGGGGGGGGGF,F,C@F@FFGFG;,@:<6FFCEGEG@F,6FF,:6,,6,:CEG:FG7FGGGGCF7BFG@+?FE?99EA@9FFC9=E,AF+?FFCGCCFGGGGCF8E,=,3ACFF,@FD6:8=BD,,63,@:2,,8@,,,7ECGGGCF;C8:*@8,,,42>,4D*?>**/<6:C=C8>B?9+1@F++1+3132@*8+**3*.*)2()(0(07>DCC4B:DE*),0?*=4CD/
@M03364:276:000000000-BLYN8:1:1101:14979:3757 2:N:0:1
GGACTACTGGGGTATCTAATCCTGTTTGCTCCCCACGCTTTCGAGCCTCAGTGTCAGTTACAGGCCAGAGAGCCGCTTTCGCCTCCGGTGTTCCTCCATATATCTACGCATTTCACCGCTACACATGGAATTCCACTCTCCTCTCCTGCACTCAAGTCTCCCAGTTTCCAATGCACACAATGGTTGAGCCACTGCCTTTTACACAAGACTTAAGAAACCACCTGCGCTCGCTTTACGCCAAATAACTCGGG
+
CCCCCC,C<<DFG@EEFECF9@FFEEGGCFGF<66+:CECFFE@,,+BFFGGGC@ADFGGCFFFG7ECFG@FFFCGGED,FCB@BAEEGGGGG<E9B,AA<A=EEFEFG:,BF?EFCCFE7@:=@FFGGGGCFGC:FGGGGGGGGGGGGGGG84@DFFBEEFC@>DDC8@DGGCDFGGDFAECEGEF7?8C:<:EGFEGFGGG70;C*0@CF>CFGFD,13;*:2?254486C*=8)8:*=)/+:*+7*91
@M03364:276:000000000-BLYN8:1:1101:9571:3788 2:N:0:1
GGACTACTAGGGTATCTAATCCTGTTTGCTCCCCACGCTTTCGAGCCTCAGCGTCAGTTACAGACCAGAGAGCCGCCTTCGCCACTGGTGTTCCTCCATATATCTACGCATTTCACCGCTACACATGGAATTCCACTCTCCTCTTCTGCACTCAAGTCTCCCAGTTTCCAATGACCCTCCCCGGTTGAGCCGGGGGCTTTCACATCAGACTTAAGAAACCGCCTGCGCTCGCTTTACGCCCAATAAATCCG
+
CCCCCGGGGGGGGGGGGGGFGGGGGGGGGGGGGGGGGGGGGGGGGGGFGGGGGGGGGGGGGGGGGGGGGGGGGGGGGGGGFGGGGGGGGGGDFGGGGGGGGGGGGGGFGGDGGGDFGGG>:FGGGGGGGGGGGGGGGGGGGGGFGGFGGFG??FGG@EFFFGGGFGGDFEDFGGCGFFGGGGGCFEGC6CFG6>ECEEGGGFGGFG=F6;88CC8FGD6C>EF@7),5>:=DGGGFFFGGEB1<CF64D4)
@M03364:276:000000000-BLYN8:1:1101:13021:3800 2:N:0:1
GGACTACTCGGGTATCTAATCCTGTTTGATCCCCACGCTTTCGCACATCAGCGTCAGTTACAGACCAGAAAGTCGCCTTCGCCACTGGTGTTCCTCCATATCTCTGCGCATTTCACCGCTACACATGGAATTCCACTTTCCTCTTCTGCACTCAAGTTTTCCAGTTTCCAATGACCCTCCACGGTTGAGCCGTGGGCTTTCACATCAGACTTAAAAAACCGCCTACGCGCGCTTTACGCCCAATAATTCCG
+
CCCCCGGGGGGGGEGGGGGGGGGGGGGGFGGGGGGGGGGGGGGGGGGGGGGGGGGGGGGGGGGGGGGGGFGGGGGGCFCFGGGGGGGGGGGGGGGGFFGGGGGGGGGGGGGEGGGFGGGCFGGGGGGFFGGGGGGGGDGFGGGGGGGGGGGGGG?DGDGCDDEGGGFGGGGGGAFFFFGG?FGGGD6DFFFEC>EEEFGGC>FGFF8C5?F>GG7DC*=7@E4-6;9A5ADFGGGFF@GGCB102;FFG79
@M03364:276:000000000-BLYN8:1:1101:15698:3805 2:N:0:1
GGACTACCGGGGTTTCTAATCCTGTTTGCTCCCCACGCTTTCGCACCTGAGCGTCAGTCTTCGTCCAGGGGGCCGCCTTCGCCACCGGTATTCCTCCAGATCTCTACGCATTTCACCGCTACACCTGGAATTCTACCCCCCTCTACGAGACTCAAGCTGACCAGTATCAGATGCAGTTCCCAGGTTGAGCCCGGGGATTTCACATCTGACTTAATCAACCGCCTGCGTGCGCTTTACGCCCAGTAATTCCG
+
CCCCCGGFGGGGFGGGGGGGGGGGGGGGGGGGGGGGGGGGGGGGGGGGGGGDGGFGGGGGGGGGGEGFGDGGGGGGGGGGGGGGGCFGGGGGFFGAFFFFGGGGGGGGGGG=FGGGGGGGGGGGGGFGFFGFGGGGFGDEGGDGDGGGGGGDFFGG9C8EFGGGE9@FFF9;9DGGGG7E6DGGGGGGGGGFGGCE5CFC7D@+;*:;1:DGFCFGGGG65C><:F67:5<@G5CBFFGG=>8@FC@4*29
@M03364:276:000000000-BLYN8:1:1101:22801:3894 2:N:0:1
GGACTACACGGGTTTCTAATCCTGTTTGCTCCCCACGCTTTCGAGCCTCAGTGTCAGTTACAGGCCAGAGAGCCGCTTTCGCCTCCGGTGTTCCTCCATATATCTACGCATTTCACCGCTACACATGGAATTCCACTCTCCTCTCCTGCACTCAAGTCTCCCAGTTTCCAATGCACACAATGGTTGAGCCACTGCCTTTTACATCAGGCTTAAGAAACCACCTGCGCTCGCTTTACGCCCAATAAATCCGG
+
CCCCCFEC@@FFCFGFFGFG9ECDGGGGGGGGFGGEFCFCGGGFG>@E@FGGGGFCCFGGFFFGGGFGGGGGGGGG+@FEEGGGGFGG@CCFFGFA,?FGGGE,@EFFGGGGAF9E,@6+@FFF9DFGGAEEFGGG,EEGFFFGCGFGEGG+@FCDGFFGDDCFFGGFGG9EGFFGGG6+3,@D=+DC6>>DC<9D?EDFGDCFFF7***9D=C7@?>:C?G*52*:A())/*:CCEFCEE3@FFFF<7C:
@M03364:276:000000000-BLYN8:1:1101:19783:3920 2:N:0:1
GGACTACCAGGGTTTCTAATCCTGTTTGCTCCCCACGCTTTCGAGCCTCAGTGTCAGTTACAGGCCAGAGAGCCGCTTTCGCCTCCGGTGTTCCTCCATATATCTACGCATTTCACCGCTACACATGGAATTCCACTCTCCTCTCCTGCACTCAAGTCTCCCAGTTTCCAATGCACACAATGGTTGAGCCACTGCCTTTTACATCAGACTTAAGAAACCACCTGCGCTCGCTTTACGCCCAATAAATCCGG
+
CCCCCFGGGGGGGGGGGDFGGGGGGGGGGGGFFGGGGGGCGGEFGGGGGFGGGGGGGGGGGF@FFGGGFGGGGGGGE@FFEGGGEGGGGGGGGGGGGGGGGFEGGGCGGGGGGGGGGCCEGGGFGGGFGGGGDGDF98EFCDGGGEDGCEF?EGGG9EDF9FFGFFFFGGCGCB9EFGDDGGEG;@,@CFGGFDFCGFGGGF7;FCGDGFDF7+5B57DFFCA4BEF>F:5)8/+/8=EEGF@FGGFFCD>
@M03364:276:000000000-BLYN8:1:1101:20483:3977 2:N:0:1
GGACTACCCGGGTTTCTAATCCTGTTCGCTACCCATGCTTTCGAGCCTCAGCGTCAGTTACAGACCAGACAGCCGCCTTCGCCACTGGTGTTCCTCCATATCTCTGCGCATTTCACCGCTACACATGGAATTCCACTTTCCTCTTCTGCACTCAAGTTTTCCAGTTTCCAATGACGCTCCACGGTTGAGCCGTGGGCTTTCACATCAGACTCAAAAAACCGCCTACGCGCGCTTTACGCCCAATAATTCCG
+
CCCCCGGGFGCCGGGGGGGGGGGGGGGEGG>FGGF@CEFFGGGFFEDDGD@FGEG7CFGGGG?9FFGG?FG8@CFFEGGGGGGGGGG,9EFEGGDF<<,?EE9?;,EFGGEGFGEFFGGE7F9<>AF?FFGBBFFGGF,AEGFF9FGFGA8DFGDG;;BDFFGGGF9DA;DF,,@+=8C6,@B6@EG9C@CGGC*45,@CF+::=F>C*;?*39;;*2=7BGB@6A137E3><CG);(;8/)(8**99G79
@M03364:276:000000000-BLYN8:1:1101:14808:3993 2:N:0:1
GGACTACAGGGGTATCTAATCCTGTTCGCTACCCATGCTTTCGCTCCTCAGCGTCAGTTACTGCCCAGAGACCTGCCTTCGCCATCGGTGTTCCTCCTGATATCTGCGCATTTCACCGCTACACCAGGAATTCCAGTCTCCCCTACAGCACTCAAGTTATGCCCGTATCGCCTGCACGCCCGGAGTTGAGCCCCGGGATTTCACAGACGACGCGACAAACCACCTACGAGCTCTTTACGCCCAGTAATTCC
+
CCCCCGGGGGGGGGGGGGGGGGGGGGGGGGGGGGGGGGGGGGGGGGGFCFGGGGGGGGGGGGGGGGGGFGGGGGGGGGGGGGGGGGGGGGGGGGGGGGGGGGGGGGGGGGGGGGGGGGGGGGGGCEGDGDGGGGGGGGFGGFGG?GGGGGGGGGGGGGGGGGGGGGGGGGGGGCF?DFGEEEGBCG8@F8FCFEEGGEE6@FFCAD<C5CCDGD35DGCE>5383AEE(7B36CF<FBCGGE?FGG?A*7:
@M03364:276:000000000-BLYN8:1:1101:16926:3996 2:N:0:1
GGACTACCAGGGTTTCTAATCCTGTTTGCTCCCCACGCTTTCGCACCTGAGCGTCAGTCTTCGTCCAGGGGGCCGCCTTCGCCACCGGTATTCCTCCAGATCTCTACGCATTTCACCGCTACACCTGGAATTCTACCCCCCTCTACGAGACTCTAGCTTGCCAGTTTCAAATGCAGTTCCCAGGTTGAGCCCGGGGATTTCACATCTGACTTAACAAACCGCCTGCGTGCGCTTTACGCCCAGTACTTCCG
+
CCCCCGGGGGGGGGGGGGFGGGGGGGGGGGEGGGGGGGGGGGGGGGGGFGGGGGGGFGGGGGGGGGGGGGGGGGGGGGGGGGGGGFGGGGGGGGGGGGGG?FGGGGGGGGGGGGGGGGDE:FFFGGGGGGGGGGGGGFFDGGGGGGGCCGGGDGFFGGGDGGDGGGGGFGGGGGGGGGGCCGGFFGFFFFDFGGEGGGGGGGGF:CCGGGGGFCGGG<EFEGEF@FFFBFFFGGGAFBCGCB.<C*99FC>
@M03364:276:000000000-BLYN8:1:1101:17277:3997 2:N:0:1
GGACTACTCGGGTTTCTAATCCTGTTTGCTCCCCACGCTTTCGCACCTGAGCGTCAGTCTTTGTCCAGGGGGCCGCCTTCGCCACCGGTATTCCTCCAGATCTCTACGCATTTCACCGCTACACCTGGAATTCTACCCCCCTCTACAAGACTCTAGCTGACCAGTTTCAAATGCAGTTCCCAAGTTAAGCTCGGGGATTTCACATCTGACTTAATCAACCGCCTGCGTGCGCTTTACGCCCAGTAATTCCG
+
CCCCCGGGGGGGGGGGGGGGGGGGGGGGGGGGGGGGGGGGGGGGEGGGGGFGGGGGGGGGGGGFGGGGGGFGGGGGGGGGGGGEGGGGGFGFFEGGGGGAFGGGGGGGGGGGCFCGGGGGGGGGGCGFGEFFGGGGAEEGGGGGFGFDGFEGGGGGGGCEGGGGGGGG7EFGGGGGGGGGGADGGGGGGG?>=EGG5CF9DFGDFFGGGFGGG7;FGDGFEGF?6A65().8CGGA=0EEDB?FGG?<FGC
@M03364:276:000000000-BLYN8:1:1101:18575:4001 2:N:0:1
GGACTACCGGGGTGTCTAATCCTGTTTGCTCCCCACGCTTTCGCACCTGAGCGTCAGTCTTAGTCCAGGGGGCCGCCTTCGCCACCGGTATTCCTCCAGATCTCTACGCATGTCACCGCCACACCTGGAATTCTACTCCCCTCTCCAAGACGCCAGCTGCCCAGGTTCCAATGCAGTTCCCAAGTTAAGCTCGGGGCTTTCACACCTGACTTAATTACCCGCCTGCGTGCGCTTTACGCCCAGGAAGTCCG
+
<CBA@FGDCGED@+8FECCE@C9FE<<CE@FEG;@FGG7,@CC7,CCDFCFG7FC,69CD,,<CDFFE8@+@7>FECB75B,+:F8>FF+BAFG,CE?A<<FGD9,<FFG:+AE,,C4++++,@7DF8<FF,7,,C3,,@C,3=,8;,,5@+@+@C*:B,36,4*3,?,5,,1>;,,=DD,,64?,>FCF,>4?:8***20C9+)1*20>++;+:+1++3855:(),5075>C5*6=65>C>:)*9),*:1
@M03364:276:000000000-BLYN8:1:1101:8365:4022 2:N:0:1
GGACTACCGGTGTTTCTAATCCTGTTCGCTACCCATGCTTTCGCTCCTCAGCGTTAGTTACTGCCCAGAGACCTTCCTTCGCCATCGGTGTTCCTCCTGATATCTGCGCATTTCACCGCTACCTCAGGCATTCCAGTCGCTCCTACAGCACTATAGTTATGCCCGTATCGCCTGCACGCCCGCAGTTGAGCCCCGGGATTTCACCGACGACGCCACCAACCCCCTCACAGCTCTTTACTCCCTGTCATTCC
+
A-8-A,CEEG+6F@FGFGCC9,CAFC9FF7C@@;@<FGFGGG,@:FGGG9F8FG,8BF9,FC<FFFEFCC@,:E9@E,C<,,8@B<@FFCFF,,C,BFF9?9;,:9?6:FBB,59C?=:C++,,9,A8,4A:,?4=49+++6@6=9,,,,@+6,6,,73@D,DD7B>3DE+3+@,,67+5:8+53*@9,,4DF*C1**1,*:CF**/11/))1))9*;3:)12,()())/)/C*:)*<+27)(007/4:*2
@M03364:276:000000000-BLYN8:1:1101:22153:4055 2:N:0:1
GGACTACCGGGGTATCTAATCCTGTTTGATCCCCACGCTTTCGCACATCAGCGTCAGTTACAGACCAGAAAGTCGCCTTCGCCACTTGTGTTCCTCCATATCTCTGCGCATTTCACCGCTACACATGGAATTCCACTTTCCTCTTCTGCACTCAAGTTTTCCAGTTTCCAATGACCCTCCACGGTTTAGCCGTTGGCTTTCACACCCAACTTAAAAGACCGCCTGCGCGCCCTTTACGCCCAATAATTCCG
+
CC@CCFFGGGGGGGGGGGGGGGGGGGGGFFFEGGGGGEFGGGCE:FEFFG9FFGGGGFGGGGG,CF,C<<FGGFGGGGGGGGGGGG,CFGFCFFDFGGGGGGGGFF9FC::BEF9<FGGEEGGGGG?FFAF89<=FEFBFGGFGG9=,84EF88FC@CDB;DAF@F9EFGCA@CG,@DDCCF8BFE+<,@D>>+@,9DF62+@;*90**/;CFF7C+;<?4=?>5A2)60)28CD9F28BE>?5FFFEG79
@M03364:276:000000000-BLYN8:1:1101:9671:4065 2:N:0:1
GGACTACCGGGGTTTCTAATCCTGTTTGCTCCCCACGCTTTCGAGCCTCAGTGTCAGTTACAGGCCAGAGAGCCGCTTTCGCCTCCGGTGTTCCTCCATATATCTACGCATTTCACCGCTACACATGGAATTCCACTCTCCTCTCCTGCACTCAAGTCTCCCAGTTTCCAATGCACACAATGGTTGAGCCACTGCCTTTTACATCAGACTTAAGAAACCACCTGCGCTCGCTTTACGCCCAATAAATCCGG
+
CCCCCFGGGGGGFGGGGGGGGGGGGGGGGGGGGGGGGGGGGGGGGGCFFGGGGGGGGGGGGGGGGGGGGGFFGGGGG@EEGGG>EEEGGGGGGGGGGFGGGGGGGGGGGGGGGGGGGGGGGGGGGGGFGFGGFGGGGGGGGGGGFGGGGGGGGGGGFGCFCGGGGGGGFGGGGGGGGEE:EF?GAE?FDFGFGGGGGGGGCC<9B?CCFGGG>F78*CE>?GF2:?9;@EFFDFFEA(CGCA3=FFF<*)2
@M03364:276:000000000-BLYN8:1:1101:13988:4076 2:N:0:1
GGACTACTCGGGTTTCTAATCCTGTTTGCTCCCCACGCTTTCGAGCCTCAGTGTCAGTTACAGGCCAGAGAGCCGCTTTCGCCTCCGGTGTTCCTCCATATATCTACGCATTTCACCGCTACACATGGAATTCCACTCTCCTCTCCTGCACTCAAGTCTCCCAGTTTCCAATGCACACAATGGTTGAGCCACTGCCTTTTACATCAGACTTAAGAAACCACCTGCGCTCGCTTTACGCCCAATAAATCCGG
+
CCCCCCFGGGGGGGGGGGGGGGGGGGGGGGGGGGGGGGGGGGGGGGGGGFGGGGGGGGGGGGGGGGGGGGGGGGGGGCFGGGGGGGGGGGGGGGGGGGGGGGGGGFGGGGGGGGGGGGGEFGGGGGGDB=AFFFGGGGGGGG?DGGGGGDGGGGGGGGGGGGGGGGGGGGGGGGGFGGEGGGFF;=?FGGGGGCFCGEGFFGGGFFGGGGFFCFCCFG699CA=)9AEDEFDG2BEB@C7C5=;7CF?FG8
@M03364:276:000000000-BLYN8:1:1101:23950:4125 2:N:0:1
GGACTACACGGGTTTCTAATCCTGTTTGCTCCCCACGCTTTCGAACCTCAGTGTCAGTTACAGTCCAGAGAGCCGCTTTCGCCTCCGGTATTCCTCCATATATCTACGCATTTCACCGCTACACATGGAATTCTACTCCCCTCTCCTGCACTCAAGTTTCCCAGTTTCAAATGCACACAACGGTTGAGGCACTGCCTGTTACATCAGAACTCAGAAACCACCCGCGCTCGCTTTACGCCCAATAAATTCCG
+
CCCCCGG,;CFG+FCEFDFGGGGGGGG8EGGGGGG7BGGGGGG8,6@E,EFEFFGGGG96C9F6EFGGDG,BFFC++8@BFFC7FFC7=:,EFGGGGE5FF,C9EGGGE7F,<,?EFGGGGDGG,A<EFFEGG5EF,,,98=C6=E9,,6EDF?==6,=,8CA>AB;;,@>;EFF8D@E6++66@+@,5@+;@D9,@,@,<9,7<2**+*5+4**=A*:7?53-//(69).02*+9)/3=EF3F7C7)3+2
@M03364:276:000000000-BLYN8:1:1101:20396:4138 2:N:0:1
GGACTACAGGGGTTTCTAATCCTGTTTGCTCCCCACGCTTTCGAGCCTCAGTGTCAGTTACAGGCCAGAGAGCCGCTTTCGCCTCCGGTGTTCCTCCATATATCTACGCATTTCACCGCTACACATGGAATTCCACTCTCCTCTCCTGCACTCAAGTCTCCCAGTTTCCAATGCACACAATGGTTGAGCCACTGCCTTTTACATCAGACTTAAGAAACCACCTGCGCTCGCTTTACGCCCAATAAATCCGG
+
CC@CCGGGGGGGGEGGGGGGGGGGGGGGGGGGGGFGEGGGGGGGGGGGGGFGCFGGGGGGGGGGGGGGGGGGG@FGEF<FGGCFGGGGGGGGGGFFF,?FFGFG;EFFGGEEGGGGGDGGCFGGGGGGGGDGFGCGFCEFGFFGGGGGGFGGGGGCEDFCGGGGGGGGDFGGGGGFGGEEFGGGACGGGGGGGCFC?FGG7CFC@CC5DGF<:7=BFFGGFGFFB@ADF:>>FGG4?=CGGFD)*:;?<DD
@M03364:276:000000000-BLYN8:1:1101:11812:4155 2:N:0:1
GGACTACTCGGGTTTCTAATCCTGTTTGCTCCCCACGCTTTCGAGCCTCAGTGTCAGTTACAGGCCAGAGAGCCGCTTTCGCCTCCGGTGTTCCTCCATATATCTACGCATTTCACCGCTACACATGGAATTCCACTCTCCTCTCCTGCACTCAAGTCTCCCAGTTTCCAATGCACACAATGGTTGAGCCACTGCCTTTTACATCAGACTTAAGAAACCACCTGCGCTCGCTTTACGCCCCATCAATCCGG
+
CCCCCGGGCFGGGCFGGGGGFGGGGGGGGGGGDGGGGFCFGGGGGGGGGFGGGGGGGGGGGGFGGGGGC8,CFGGDFCFFGGFCGFGGGGGGFGFGGGGGD?EE9<<CCGGGFFGGGGGEGGGF9:FGGCFFGFGGGGCFEGFGEEC?G8@+,@,ED9EGGGG=DFGCF=CGGGGCCC>FGGFGF>,57B,49DFC<C9ACCCG6+;CGGD7CC8+39@>FGF4=9)*))20:<CE;5E8*2/.87A)782
@M03364:276:000000000-BLYN8:1:1101:10960:4155 2:N:0:1
GGACTACTGGGGTTTCTAATCCTGTTTGCTCCCCACGCTTTCGCGCCTCAGCGTCAGTTACAGACCAGAGAGCCGCCTTCGCCACTGGTGTTCCTCCATATATCTACGCATTTCACCGCTACACATGGAATTCCACTCTCCTCTTCTGCACTCCAGTCTCCCAGTTTTGAGTGACCCTCCTCGGTTGAGCCGAGGGCTTTCACACCCAACTTAAAAGACCGCCTGCGCGCGCTTTACGCCCAATAATTCCG
+
CCCCCEFFFGGGGGGGGGGGGGGGGGGGGGGFGGGGGGGGGGGGGGGGGGGGGGGDGGGGGGGGGGGGFGGGGGGGGGGGGGGGGGGGGGGGFGGGGFGGGGGGGGGGGGGGGGFGGGDEGGGGGGGGFFGGGGGGGGGGGGGGGGGGGGGGGFGGGGFFGFGGGFGDDEGGGGGG8=DGFCBCFDGGGGGGCCE>CF,<>FGCAGGFGGFGGGGGGGGFDGD;056>BF>EGDG2*,88EB?>C>FAGG6
@M03364:276:000000000-BLYN8:1:1101:7074:4178 2:N:0:1
GGACTACTGGGGTTTCTAATCCTGTTTGCTCCCCACGCTTTCGAGCCTCAGTGTCAGTTACAGGCCAGAGAGCCGCTTTCGCCTCCGGTGTTCCTCCATATATCTACGCATTTCACCGCTACACATGGAATTCCACTCTCCTCTCCTGCACTCAAGTCTCCCAGTTTCCAATGCACACAATGGTTGAGCCACTGCCTTTTACATCAGACTTAAGAAACCACCTGCGCTCGCTTTACGCCCAATAAATCCGG
+
CCCCCGGGGGGGGGGGGGGGGGGGGGGGGGGGGGGGGGGGGGGGGGGGGGGGGGGGGGGGGGGGGGGGGGGGGGGGEGGGGGGGGGGGGGGGGGGGGGGGGGGGGGGGGGGGGGGGGGGGGGGGGGGGGGGGGGGGGGGGGGGGGGGGGGGGGGGGGGCFGGGGGGGGGGGGGGGGGGCFGGFFGGFGFGGGGGFGGGGGFGGGFGGC>FGGGGGGGGCFFEF=@>5?AFDFGF+*?@GCE:@FGGFFDGC
@M03364:276:000000000-BLYN8:1:1101:18346:4180 2:N:0:1
GGACTACAAGGGTTTCTAATCCTGTTTGATCCCCACGCTTTCGCACATCAGCGTCAGTTACAGACCAGAAAGTCGCCTTCGCCACTGGTGTTCCTCCATATCTCTGCGCATTTCACCGCTACACATGGAATTCCACTCTCCTCTCCTGCACTCAAGTCTCCCAGTTTCCAATGACCCTCCCCGGTTGAGCCGGGGGCTTTCACATCAGACTTAAGAAACCGCCTGCGCTCGCTTTACGCCCAATAATTCCG
+
CCCCCGFFGGGGGGGGGFGGGGGGGGGGGGGGGGGGGGGGGGGGGGGGGGGGGGGGGEGGGGGGGGGGGFGGGGGGGGEGFGFGGGGGFCGGGGGGGGGGGGFGFGGGGDGGGGGGGGGGGGGGFGFGGGEFGGGGGGGGGGGFGEFGGGGGGGFGGGGGG@DGFGGGGGGGGGGGFFGGGGG6FC6?GFGCEEEGGGFGGGGGFGGFGGG>F78=CFGGFDEFFF@52.227FC9*(*:CE?FGGF<FFF
@M03364:276:000000000-BLYN8:1:1101:23015:4192 2:N:0:1
GGACTACAGGGGTTTCTAATCCTGTTTGCTCCCCACGCTTTCGAGCCTCAGTGTCAGTTACAGGCCAGAGAGCCGCTTTCGCCTCCGGTGTTCCTCCATATATCTACGCATTTCACCGCTACACATGGAATTCCACTCTCCTCTTCTGCACTCAAGTCTCCCAGTTTCCAATGACCCTCCCCGGGTGAGCCGGGGGCTTTCACATCAGACTTAAGAAACCGCCTGCGCTCGCTTTACGCCCAATAAATCCG
+
CCCCCFCGGGGGGGGGGGGGCGGGGFFGFGGGG7FGGFFGGGGFG7BFGFFFFGGCFFGGGGGDF@FFGGGG@FFGG@BGGGGG:FGC=FCEGGGFGGFG9FCGGFFF>BCBFGGFDCEGDE@FGFGGEAEA?ECAFG><EFCDFGGGGD8=FCGFFGFFFFFDFG9D,DC;DGG8EFGECCE6+@E?EFFGGCEGGDF6DDCFFF=C*2;CFFG++;CFEGD?2).5(:57CC<<F6>ECB6:4CF::01
@M03364:276:000000000-BLYN8:1:1101:12426:4214 2:N:0:1
GGACTACTCGGGTTTCTAATCCTGTTTGCTCCCCACGCTTTCGCGCCTCAGCGTCAGTTACAGACCAGAGAGCCGCCTTCGCCACTGGTGTTCCTCCATATATCTACGCATTTCACCGCTACACATGGAATTCCACTCTCCTCTTCTGCACTCCAGTCTCCCAGTTTTGAGTGACCCTCCTCGGTTGAGCCGAGGGCTTTCACACCCAACTTAAAAGACCGCCTGCGCGCGCTTTACGCCCAATAATTCCG
+
CCCCCGGGFGGGGGD9EEFFFFFGGGGGGGGFGGF8@:FGGGGGGGGFGGFFGGFEGGGGGGGC<C<@CFGGGGGGGGCFGDBFGGGGGGGGGGGGGGGGGGGGGGGGD7CCFFFGGGGGGGGGDGGG?:CBFFGGCCFFGGGGGGGGCGGFFFGGGGGGGGGGGGGFCEFGGFFFCFGEFGGGGGGGGGEC7EGGGFGFDCE2;CDC**?FGGGGGGGGF*:74:()2>F:CDGF=6CC=56@4CFBGCF
@M03364:276:000000000-BLYN8:1:1101:19765:4252 2:N:0:1
GGACTACCAGGGTTTCTAATCCTGTTTGCTCCCCACGCTTTCGAGCCTCAGTGTCAGTTACAGGCCAGAGAGCCGCTTTCGCCTCCGGTGTTCCTCCATATATCTACGCATTTCACCGCTACACCTGGAATTCCACTCTCCTCTCCTGCACTCAAGTCTCCCAGTTTCCAATGACCCTCCCCGGTTGAGCCGGGGGCTTTCACATCAGACTTAACAAACCGCCTGCGCTCGCTTTACGCCCAATAAATCCG
+
CCCCCGG8@FGGGGGGGGGGGGGGGGGGGGGGGGGGGGGGGGGGGCFGGGGCCGGGGGGGFEEGGCFFGGGGCFGG:FGGFGGGEEGGGGGGGFFGG8BFGGGGGGGFGGGGFAFCGEEE:CFF8AEFGGGGFFFFGGGGGGDGGGC8FGGGG,@E,@9,CD8DFEG;E;,,=>=DGG8CEDGEEGDGFGG5CE5:5CGGGGGG66+0?F8F77+3*8CCBGFF0A1>.=)75DG<F1EGGB:FFG49>C)
@M03364:276:000000000-BLYN8:1:1101:7884:4255 2:N:0:1
GGACTACTAGGGTTTCTAATCCTGTTTGCTCCCCACGCTTTCGCACCTGAGCGTCAGTCTTTGTCCAGGGGGCCGCCTTCGCCACCGGTATTCCTCCAGATCTCTACGCATTTCACCGCTACACCTGGAATTCTACCCCCCTCTACAAGACTCTAGCTGACCAGTTTCAAATGCAGTTCCCAAGTTAAGCTCGGGGATTTCACATCTGACTTAATCAACCGCCTGCGCTCGCTTTACGCCCAATAAATCCG
+
CCCCCGGFGGGGGGGGGGGGFGGGGGGGGGGGGGGGGGGGGGGGEGFGFGGGGGGGGGFCGFGGGGGGG7BFGGEGGGGGGGGGGGGGGGGGGGGGGFGGGFFGGGGGGGGGDFFGGGGGGGGGGGGDFFGGGGGGFGGGGGGGGGGGGGGGGGGGGGGGDGGGGGGGGGGGGGGGFGFFGG?CFGGGGG?FECCGGGGGGGGFFFFGGGGGGDGGGGGGFGBDDFFFF:AEGFGFF?GGGF:FCG64DGD
@M03364:276:000000000-BLYN8:1:1101:16308:4282 2:N:0:1
GGACTACTGGGGTTTCTAATCCTGTTTGCTCCCCACGCTTTCGAGCCTCAGTGTCAGTTACAGGCCAGAGAGCCGCTTTCGCCTCCGGTGTTCCTCCATATATCTACGCATTTCACCGCTACACATGGAATTCCACTCTCCTCTTCTGCACTCCAGTCTCCCAGTTTTGAGTGACCCTCCTCGGTTGAGCCGAGGGCTTTCACACCCAACTTAAAAGACCGCCTGCGCGCGCTTTACGCCCAATAATTCCG
+
CCCCCGGGGGGGGGGGGGGGGGGGGGGGGGGGGGGGGGGGFGGDGGGEFFGGGGGGGGGGGGG?GGGGGCFEGGGG7FGFGGGGGGGGGG:FGGGGGGFGFGFGGFGGGGGGGGGGG@FGGG?FGGGGGFFGGGGGDFGGGGGGGGGGGGGGGFGEDFGF9BDGFGGGGG6EGFD=88DGGGEEFGGGFGC8ECEGGGGGFCFCFDDC**4=:+B:@<FG>EDFFA2>63587CGB6?GGDDF>F*9<F:*
@M03364:276:000000000-BLYN8:1:1101:25236:4303 2:N:0:1
GGACTACCCGGGTATCTAATCCTGTTTGATCCCCACGCTCTCGCACATCAGCGTCAGTTACAGACCAGAAAGTCGCCTTCGCCACTGGTGTTCCTCCATATCTCTGCGCATTTCACCGCTACACATGGAATTCCACTTTCCTCTTCTGCACTAAAGTTTTCCAGTTTCCAATGACCCTCCACGGTTGAGCCGTGGGCTTTCACATCAGACTTAAAAAACCGCCTACGCGCGCTTTACGCCCAATAATTCCG
+
CCCC8CEFFGGGEGFECGGGGGAEFCFFGGFFCCDFEGGEFG,@CGDCFFFGGGGDFEEFGCCEGGG@C<E<FGC7FGGG<FE@:FCDGBDFAFEGDFFF9<,9EFF:B+++@FFGGGGGGDGF9FFGFGF8FFGGGGGFFGGD,E=D98@+4@DEE=C>D,@EDFCCFGCEFFGGG?+6=>=8DCE6C@EC+@5>FFFCFFGG69<*977E>:=CC**45*5-5F2?@>BDC/9);1CEGD<4029<7C6
@M03364:276:000000000-BLYN8:1:1101:5157:4332 2:N:0:1
GGACTACCCGGGTATCTAATCCTGTTTGATCCCCACGCTTTCGCACATCAGCGTCAGTTACAGACCAGAAAGTCGCCTTCGCCACTGGTGTTCCTCCATATCTCTGCGCATTTCACCGCTACACATGGAATTCCACTTTCCTCTTCTGCACTCAAGTTTTCCAGTTTCCAATGACCCTCCACGGTTGAGCCGTGGGCTTTCACATCAGACTTAAAAAACCGCCTACGCGCGCTTTACGCCCAATAATTCCG
+
CCCCCGG8DGGGGGGGGFGGGGGGGGCFF<<CFFFGGGGGGGGGGGGEGGGGGDGGFFGCFFGGGGGFGGGGGFEGDG7FGGGGGGFFEFGDDFGGGFGGFGGGGCFEGGGDEFFFGGGCGG?FCFF?FBEFCFCF9@DFGGGGFGGGGGG?EF?FGGG9C9A@FBFGGFC9=BAFGGD>CBE+@BEGGGGGEEGGGGGCGCA7@F7C59*+B+=8F>>EFDE=9)-::DED33C>A<GGGF2)2:44CF9
@M03364:276:000000000-BLYN8:1:1101:9635:4363 2:N:0:1
GGACTACCGGGGTTTCTAATCCTGTTTGCTCCCCACGCTTTCGCACCTGAGCGTCAGTCTTCGTCCAGGGGGCCGCCTTCGCCACCGGTATTCCTCCAGATCTCTACGCATTTCACCGCTACACCTGGAATTCTACCCCCCTCTACGAGACTCTAGCTTGCCAGTTTCAAATGCAGTTCCCAGGTTGAGCCCGGGGATTTCACATCTGACTTAACAAACCGCCTGCGTGCGCTTTACGCCCAGCAATTCCG
+
CCCCCGGGGGGGGGGGGGGGGGGGGGGGGGGGGGGGGGGGGGGGGGGGGGGGGGGGGGGGGGGGGGGGGGGGGGGGGGGGGGGGGGGGGGGGGFGGGGGGGGGGFGGGGGGGGGGGGGGGGGGGFFFGGFGGGGGGGGFGGGGGDGGEGDEGGGGFGGCFFGGGGFFCFFGFGGGGGDGGGFGGGGGGGC?FGGGGCCGGGGG7CGGGGGFFGGGG7FFGE5B0(737(5:>GGGBFFG?=E2)9*/5FC9
@M03364:276:000000000-BLYN8:1:1101:16580:4389 2:N:0:1
GGACTACCAGGGTTTCTAATCCTGTTTGCTCCCCACGCTTTCGAGCCTCAGTGTCAGTTACAGGCCAGAGAGCCGCTTTCGCCTCCGGTGTTCCTCCATATATCTACGCATTTCACCGCTACACATGGAATTCCACTCTCCTCTTCTGCACTCAAGTCTCCCAGTTTCCAATGACCCTCCCCGGTTGAGCCGGGGGCTTTCACATCAGACTTAAGAAACCGCCTGCGCTCGCTTTACGCCCAATAAATCCG
+
CCCCCGGFCGGGGGGGGGGGGGGGGGGGGGCFDFGGGGGGGGEGGGGGGFFFGGGGGGGGGGGGGGGGGGGGGGGGGGGGGGGGG@FDEGEGFGGGGGGGGGGGGFGGGGGGGGGGC+:@FFFCEFGGFAFFGFFFFECFGGGGGGGEEGGGGGGDFGGGGC8FFF>FGG,=1@EE8EFEEG>CGGGFFCFEE*BEGGGGDF7CAFF4FGG@7+CG7DGGFDFD;AFFF>5>DFG<F?E8>3157C64CC9
@M03364:276:000000000-BLYN8:1:1101:18691:4402 2:N:0:1
GGACTACACGGGTTTCTAATCCTGTTTGCTCCCCACGCTTTCGCACCTGAGCGTCAGTCTTCGTCCAGGGGGCCGCCTTCGCCACCGGTATTCCTCCAGATCTCTACGCATTTCACCGCTACACCTGGAATTCTACCCCCCTCTACGAGACTCAAGCTGACCAGTATCAGATGCAGTTCCCAGGTTAAGCCCGGAGATTTCACATGTGCCTTAATCAACCGCCTACCTTCCTTTGACGCCCGGTTTTTCCG
+
CCCCCGGCAFGG@FGGGEFFAFFFFGGGCF,CDC8+6CFCGGEEFGEFFE,CFFG:BFCFDGFGGC:FD7:FFGG@BFG9FCF@@FGGG:FGFAEFG=<E<EF<E<?D:FGGF9,E<FGEGEFGG8C@FBFGGG9FF8EF7=8=,83+@CCGGGCC9,3,4:<DCCG;,,,75BD,,,25<,>*<,,52?FFEE***:=FFGCF+*21++;+*+:;:;6>35=1/.(*)0)**:*6@:C2>7(.)*04771
@M03364:276:000000000-BLYN8:1:1101:17235:4462 2:N:0:1
GGACTACACGGGTTTCTAATCCTGTTTGCTCCCCACGCTTTCGAGCCTCAGTGTCAGTTACAGGCCAGAGAGCCGCTTTCGCCTCCGGTGTTCCTCCATATATCTACGCATTTCACCGCTACACATGGAATTCCACTCTCCTCTCCTGCACTCAAGTCTCCCAGTTTCCAATGCACACAATGGTTGAGCCACTGCCTTTTACATCAGACTTAAGAAACCACCTGCGCTCGCTTTACGCCCAATAAATCCGG
+
CCCCCGGGGGGGGGGGGGGGGGGGGGGGGGGGGGGGGGGGGGGGGGGGGGGGGGGGGGGGGGGGGGGGGGGGGGGGGGGGGGGGGGGGGGGGGGGGGGGGGGGGGGGGGGGEGFGGGGGGDGGGGGGGGFGGGGGGGGGGGGGGGGGGGGGGGGGGGGGGGGGFGGGGGGGGFGGGGGG8EFCFGEGGF@8:?FGGGGGGGGFGFCGDGGFCGGGGGGE5?=6<B:@FFFFFGG7@?=GECFFFFFFE6C:
@M03364:276:000000000-BLYN8:1:1101:11362:4518 2:N:0:1
GGACTACAGGGGTTTCTAATCCTGTTTGCTCCCCACGCTTTCGCACCTGAGCGTCAGTCTTCGTCCAGGGGGCCGCCTTCGCCACCGGTATTCCTCCAGATCTCTACGCATTTCACCGCTACACCTGGAATTCTACCCCCCTCTACGAGACTCTAGCTTGCCAGTTTCAAATGCAGTTCCCAGGTTGAGCCCGGGGATTTCACATCTGACTTAACAAACCGCCTGCGTGCGCTTTACGCCCAGTAATTCCG
+
CCCCCGGGGGGGEGGGGGGGGGGGGGGGGGGGGGGGGGGGGGGGGGGGGCGGGGGGGGGGGGGGGGGGGGGGGGGGGGGGGGGGGGGGGDGGGGFGGGGFGGGGGGGGEGGGGGGGGGFGGGGGFGGG8EFFGGGGGG6FGGGGGGG>GCGGGGGGGGGGGGFGGGFGGGGFGGGFGGGGGFGFGGGGGGFFEGGGGGGGGFGGF4+:CFCC+CG7CFGGFG><BFFE:3@FDGGA6:GGGB:FGFFBGGD
@M03364:276:000000000-BLYN8:1:1101:6216:4538 2:N:0:1
GGACTACTGGGGTTTCTAATCCTGTTTGCTCCCCACGCTTTCGCACCTGAGCGTCAGTCTTTGTCCAGGGGGCCGCCTTCGCCACCGGTATTCCTCCAGATCTCTACGCATTTCACCGCTACACCTGGAATTCTACTCCCCTCTACAAGACTCTAGCTGCCCAGTATCAGATGCAATTCCCGGGTTAAGCCCGGGGATTTCACATCTGACTCAATAAACCGCCTGCGTTCGCTTTACGCCCAGTAATTCCG
+
CCCCCGGFGGGGFGGGGGGGGGGGG<FGGGGFGGGEGGGF@FGGCG:EF,CFGGGGG@@@FEFFGFGDFGGGGC@G7FFGGGGGG8FGEGGFGGGGGGGGGGGGGGFGDFDGCGGGGDEE@:FFFGEGGGGGGFGG,D8FBGG+3>D,CDFGCGCGAAF,@,DFGCGCFC,@FGFCC9FDG>>CF5E9@FGGGGGG=EEGGFGGFFDF7:CFFG>+::EFEG>DFF@5(:85CFF<F?EGG:097**)*2*
@M03364:276:000000000-BLYN8:1:1101:19581:4540 2:N:0:1
GGACTACACGGGTATCTAATCCTGTTTGCTCCCCACGCTTTCGCACCTGAGCGTCAGTCTTTGTCCAGGGGGCCGCCTTCGCCACCGGTATTCCTCCAGATCTCTACGCATTTCACCGCTACACCTGGAATTCTACCCCCCTCTACAAGACTCTAGCTGACCAGTATCAGATGCAATTCCCGGGTTAAGCTCGGGGATTTCACATCTGACTTAATCAACCGCCTGCGTGCGCTTTACGCCCAGTAATTCCG
+
CCCCCGGFGGGGGGGGGGGGGGGGGGGGGGGGGGGGGGGGGGGGGGGFGGGGDFGGFGGGGGGGGGGGGGGGGGGGGGGGGGGGGGGGGGGGGGGGGGG9FGGGGGGGGGGGGCFGGGGGGGGFGGGGGGGGGGGGGGGGGDEFGGDFGGFFFGGGGGGFGGGGGGGGGGGCEAE<FGGGFGGGGGGGGGGGGGGD5EGGGGGGFGGGGCGGFFFGGGGFDGFF;F@B?FEEDGGBF:GEE>?FGGFBGG6
@M03364:276:000000000-BLYN8:1:1101:19762:4543 2:N:0:1
GGACTACTCGGGTATCTAATCCTGTTTGCTCCCCACGCTTTCGAGCCTCAGTGTCAGTTACAGGCCAGAGAGCCGCCTTCGCCACCGGTGTTCCTCCATATATCTACGCATTTCACCGCTACACCTGGAATTCTACCCCCCTCTACGAGACTCAAGCTGACCAGTATCATATGCAGTTCCCAGGTTGAGCCCGGGGATTTCACATCTGACTTAATTAACCGCCTGCGTTCGCTTTACGCCCCGTAATTCCG
+
CCCCCFGGFFGGG@FGGGGGGAFGEFGGFFFDGGGGGGGGGGGGGGGGGGGGGGGGGGGAFFF<<BFFFF8FFFEE+FFDFFGGGCEGCFEGGFGGGG9@FGFGAFGGGGGGGGGGGGGE>F@?,9F<F8FFFGG,,6@6BCCGGGDC7CGGG=FF?FC9=FDFE9>FF9BCEC:F9EG:D9DCFGGGCCBF5?E>7C8CDGG88C+8::872BF++=<C?CB?FF>:(:>>GCC4@@GGC)15790<>C6
@M03364:276:000000000-BLYN8:1:1101:24917:4559 2:N:0:1
GGACTACTCGGGTTTCTAATCCTGTTTGCTACCCACGCTTTCGAGCCTCAGCGTCAGTTACAGACCAGAGAGTCGCCTTCGCCACTGGTGTTCCTCCATATATCTACGCATTTCACCGCTACACATGGAATTCCACTCTCCTCTTCTGCACTCAAGTTCCCCAGTTTCCAATGACCCTCCCCGGTTGAGCCGGGGGCTTTCACATCAGACTTAAGGAACCGCCTGCGCTCGCTTTACGCCCAATAAATCCG
+
CCCCCGGGGGGGGGGGGGGGGGGGGGGGGGGG8FCFCGGBFGGEGGGGGGGGGECFGGGGFGFFGGFGGGGGGGGGGGGGDGFCEGGG,=FCGGGGGGGGGGGGGGGGGGGGGGGGGGGEDGGGGGGGGFGGDFGGFG9FGGGGFAFGGGGFFFG,CFGGGGGGFGGGGGGGGGGGGGGGGEGGEEE6CFGDGDCGEDF?:@FGFGFFD<8CDC+?=5FGFG>11F>BBFB>DGGBF<CCGFF:FGF<CG3
@M03364:276:000000000-BLYN8:1:1101:15454:4573 2:N:0:1
GGACTACTGGGGTTTCTAATCCTGTTTGCTCCCCACGCTTTCGCACCTGAGCGTCAGTCTTTGTCCAGGGGGCCGCCTTCGCCACCGGTATTCCTCCAGATCTCTACGCATTTCACCGCTACACCTGGAATTCTACCCCCCTCTACAAGACTCTAGCCTGCCAGTTTCGAATGCAGTTCCCAGGTTGAGCCCGGGGATTTCACATCCGACTTGACAGACCGCCTGCGTGCGCTTTACGCCCAGTAATTCCG
+
CCCCCFDGFCFGGCGGGADEEFDFGGGGFAF<9@FFGCEECFEGGFGGGGFGGBFGG@<FFGFGCFGGGGGGD@CG7EGGCEBCGFFFE@FFG,@?EA8FE8@EEEGGGGGGF?C@EFGGCCF8FGCF<FFGGGGADDFG7EGCFFD9,,:+>D,,BE9ECDF?FFGF5>,47;@,<CGDF9FEGC>6CF6:9::55*<0+@?:A8CCDCCD*22@F*3=8>B16:;BF35>CDGF46C/58(/::=-?:0
@M03364:276:000000000-BLYN8:1:1101:12795:4601 2:N:0:1
GGACTACAAGGGTTTCTAATCCTGTTTGCTCCCCACGCTTTCGCACCTGAGCGTCAGTCTTCGTCCAGGGGGCCGCCTTCGCCACCGGTATTCCTCCAGATCTCTACGCATTTCACCGCTACACCTGGAATTCTACCCCCCTCTACGAGACTCAAGCTTGCCAGTTTCAAATGCAGTTCCCAGGTTGAGCCCGGGGATTTCACATCTGACTTAACAAACCGCCTGCGTGCGCTTTACGCCCAGTAATTCCG
+
CCCCCGCFGGGGGGGGGEGGGGGGGGGGGGGGGGGGGGGGGGGGGGGGFGGGGGGGGGGGGGGGGGGGGDDEGGGFGGDGGGC7FGGGGGGFGFFGGGGGGFFGGGGGFGDGGGGGFGF8FGGGGGGG?FFCFGGGDGGGGGGGGGFGGDGFF?:FGGGGFGEFFGGGFFFGGCGFGGGCGGGGGGGGGGGGECGGCEGGGGGFCCFFGGGGGGGDFCFFAG);;FBFF@BEGGF<B6EE5:?@F7?A7>9
@M03364:276:000000000-BLYN8:1:1101:25528:4619 2:N:0:1
GGACTACTGGGGTTTCTAATCCTGTTTGCTCCCCACGCTTTCGCACCTCAGCGACAGTCACTGTCCAGAGGGCCGCCTTCGCCACCGGTATTCCTCCACATCTTTACGCATTTCACCGCTACACCTGGAATTCTACCCCCCTCTACGACACTCAAACCTCCCAGTTTCTCATGCATTCCCCAGTTTGAGCCCTGCGTTTTCACTCCGCACTTAACAAACCCCCGCCGTTCGCTTTCGCCCCAGTCATCCGG
+
@C-BB,C,,;<@8+BCDEFGFFGCE9<F9<FGGD8C:C@7C<:C,@@E,@;FC+@@+:6,,,C9,9,,,,::FFC7@CC?7:=C@<4>FB=?AFEEGD,,AE;,,5C+B?F7E@9<F7>E7FGE,E,A<B,7?,C==D+@8+>89>+68@8+@8,,8+6,@CEG<A,,,,@;9>?,,2,5,,6,7,,=*>,=C>,***4:+2,+4;*:))>07+++**3=)*0((0()(0))*9*))(22:.(/**9<71/
@M03364:276:000000000-BLYN8:1:1101:6226:4622 2:N:0:1
GGACTACCCGGGTTTCTAATCCTGTTTGCTCCCCACGCTTTCGCACCTGAGCGTCAGTCTTCGTCCAGGGGGCCGCCTTCGCCACCGGTATTCCTCCAGATCTCTACGCATTTCACCGCTACACCTGGAATTCTACCCCCCTCTACGAGACTCAAGCTTGCCAGTTTCAAATGCAGTTCCCAGGTTGAGCCCGGGGATTTCACATCTGACTTAACAAACCGCCTGCGTGCGCTTTACGCCCAGTAATTCCG
+
CCCCCGGGGGGGGGGGGGGGGGGGGGGGGGGGGGGGGGGGGGGGGGG@FFGGGGGGGGCFGGGGGGGGGGGGGGGGGGGGGGGEGGGGGGGGGGGGGGGGFGGGGGGGGGGGFFGGGGGGDGGGGGGGGGGGGGDFGGGGGGGG9DFBEGD??FGGGGGGGGGGFGGFGGGGGGGGGGGGGGGGGGGGGGGGGGGGDDGGGGGD:CFGGGGGGGGGGGGGFGFFFFFF15@@GGGBFFGGGFFFGF=<7:9
@M03364:276:000000000-BLYN8:1:1101:6372:4662 2:N:0:1
GGACTACTAGGGTTTCTAATCCTGTTTGCTCCCCACGCTTTCGCACCTGAGCGTCAGTCTTCGTCCAGGGGGCCGCCTTCGCCACCGGTATTCCTCCAGATCTCTACGCATTTCACCGCTACACCTGGAATTCTACCCCCCTCTACAAGACTCTAGCCTGCCAGTTTCGAATGCAGTTCCCAGGTTGAGCCCGGGGATTTCACATCCGACTTGACAGACCGCCTGCGTGCCCTTTACGCCCAGTAATTCCG
+
CCCCCGGGAGGGGGGGGGGGGGGGGGGGGGGGGGGGGGGGGGGCFGGGGGGGGGGDGGA<F,CFFGGGGGEFGGFCEFGFGGGGGDGGG7FFFFGFGGFFCGGGDEGGGDGGGAFGGGGGFGGGGGFGGGFGGGFF9,+@@CGGGGFFEFFFG9B7EGFCCBEDGGGA@8BF7ACEFDGGGFGCFFFC6DGFEEGGDCFGGFGF7F<53<DGC**1*0=5:55?FFFF0@)09CGBF(8?E:8@FC*6F29
@M03364:276:000000000-BLYN8:1:1101:16231:4681 2:N:0:1
GGACTACAAGGGTTTCTAATCCTGTTTGATCCCCACGCTTTCGCACATCAGCGTCAGTTACAGACCAGAAAGTCGCCTTCGCCACTGGTGTTCCTCCATATCTCTGCGCATTTCACCGCTACACATGGAATTCCACTCTCCCCTTCTGCACTCAAGTTCTACAGTTTCCAAAGCATACTATGGTTAAGCCACAGCCTTTCACTTCAGACTTATAAAACAGCCTGCGCTCGCTTTACGCCCAATAAATCCGG
+
CCCCCGGGGGGGGGGGGGGGGGGGGGGGGGGGGGGGGGGGGGGGGGGGGGGGGGGGGGGGGFGGGGGGGGGGGGGGGGGGGDGGGGGGGGGGGGGGGGGGGGGGGGGGGGGGGFGFGGDEGG?FCGGGFFGGGGGGEGGGFFGGGGGGGCGFGGGGGGGGFGGGGGGGGGG9@DGGGGGGGGDFGDGCF@,@8,B?FGGGGFGCAFFC?CFGGGFFDGGFFCA@DF=?AFEEGDFCE@G7??:4CFFECC7
@M03364:276:000000000-BLYN8:1:1101:5876:4689 2:N:0:1
GGACTACTGGGGTTTCTAATCCTGTTTGCTCCCCACGCTTTCGAGCCTCAGTGTCAGTTACAGGCCAGAGAGCCGCTTTCGCCTCCGGTGTTCCTCCATATATCTACGCATTTCACCGCTACACATGGAATTCCACTCTCCTCTCCTGCACTCAAGTCTCCCAGTTTCCAATGCACACAATGGTTGAGCCACTGCCTTTTACATCAGACTTAAGAAACCACCTGCGCTCGCTTTACGCCCAATAAATCCGG
+
CCCCCGGGGGGGGGGGGGGGEGGGGGGGGGGGGGGGGGGGGGGGFGGGGGGGGGGGGGGGGGGGGGGGGGFGGGGGGGGGGGGGGGGGGGGGGGGGGGGGGGGGGGGGGGGEGGGGGDGGGGGGGGGGGFGGGGEFFGDGGFGGGGGGGGGGGFGGGGGGFFCGGGGGGGGGGGGGGDECCFGGGGDGGGF6CGFGGFGGFGFGFDF>5F7C:@C>GF8FACFED>BBDFFDGFFFF?GGG38;:F8)7):
@M03364:276:000000000-BLYN8:1:1101:23271:4702 2:N:0:1
GGACTACAAGGGTTTCTAATCCTGTTTGCTCCCCACGCTTTCGAGCCTCAGCGTCAGTTACAGACCAGAGAGCCGCCTTCGCCACTGGTGTTCCTCCATATATCTACGCATTTCACCGCTACACATGGAATTCCACTCTCCTCTTCTGCACTCAAGTCTCCCAGTTTCCAATGACCCTCCCCGGTTGAGCCGGGGGCTTTCACATCAGACTTAAGAAACCGCCTACGCGCGCTTTACGCCCAATAATTCCG
+
CCCCCGGGGGFEGGGGFFGGGGFFGFGGGGGGGGCFEGGGGGGGGFGGFFFGDGGGGEGGGGGGGGG@E<E7FGGGGGGGGGDGGGGDCAEFGFGGGGGGCFGFFGFGGGGGFGGEGGGGGGGGGGGGEEEFGGGFD8DFGFGGGGGCAFF?FFGG;;>9DGGGFGGGGGGA,EFD8FFGDGG8@EGGFFGDCGDGGCF6>:9DFGGFCF6FGFFFFDFFBED@;)(=@E>EDDG>F:ECED0.7FFFGF7
@M03364:276:000000000-BLYN8:1:1101:9786:4779 2:N:0:1
GGACTACTGGGGTTTCTAATCCTGTTTGATCCCCACGCTTTCGCACATCAGCGTCAGTTACAGACCAGAGAGCCGCCTTCGCCACTGGTGTTCCTGCTTATCTCTGCGCATTTCACCGCTACACCTGGAATTCGGCTTTCCTCTTCTGCACTCAAGTTTTCCAGTTTCCAATGGCCTGCCCGGGTTGAGCCGAGGGCTTTCACATCTGACTTATAACACCGCCTACGCCCGCTTTACGCCCAATAATTCCG
+
ACCCC@C<F9FG6FGGFEFF9FGE@CCE,CCFFGGGG@CEGGGG,@+5,C<E@@FGGEAFAC9E9DGFE86@FDG7:FFECEEC7BFGE@FFGGG,E,?,?E@,9?<=>=+=AE9EFCC=@4=<,9A<FEEE,+4+6@@FFGGF9,,,83>8>,,6@,77,,6DCD9;A,@9,,3,,1,6,+5@>+3,4>>8*@*=EFGGC9=+175=EFC:=++4+*>56:62(;,:1.))2*:)1/8C*)4>G**6***
@M03364:276:000000000-BLYN8:1:1101:5032:4779 2:N:0:1
GGACTACTGGGGTATCTAATCCTGTTTGATCCCCACGCTTTCGCACATCAGCGTCAGTTACAGACCAGAAAGTCGCCTTCGCCACTGGTGTTCCTCCATATCTCTGCGCATTTCACCGCTACACATGGAATTCCACTTTCCTCTTCTGCACTCAAGTTTTCCAGTTTCCAATGACCCTCCACGGTTGAGCCGTGGGCTTTCACATCAGACTTAAAAAACCGCCTACGCGCGCTTTACGCCCAATAATTCCG
+
CCCCCGGGCGGGGGGGGGGGGGGGGGGGGGGFGGGGGGGGGGGEGGGGGGGGGGGGGGGGGFFGGGGGGGGGGGGGGGGGGGGGGGGGDDGGGGGGGGCGFFGGGGGGGGGGGGGGGGGGGGGGGGGGGGGGGCGGFEFGGGGGFGGFGGGGFEFGDFGGFGGGFFGGGFGGGGGF8EGGGGGGGGGGGGGEGGCEGGGGGGGGFG79CGGGGF7FDDGGACE=2AD>@35)859CFDGGGFD5D7B9FGC
@M03364:276:000000000-BLYN8:1:1101:16255:4903 2:N:0:1
GGACTACAAGGGTTTCTAATCCTGTTTGCTCCCCACGCTTTCGCACCTGAGCGTCAGTCTTTGTCCAGGGGGCCGCCTTCGCCACCGGTATTCCTCCAGATCTCTACGCATTTCACCGCTACACCTGGAATTCTACCCCCCTCTCCAAGACTCTATCCTGCCAGTTTCGAATGAAGTTCCCAGGTTTGACCCGGGGATTTCACATCCGACTTGACAGACCGCCTGCGTCGGCTTTCCGCCCAGTAATTCCC
+
CCCCCGGFGGGDGGGGGGGGFGGGGGGGDGFGGGGGGGGGGGD@BF7F@FG8BFFGDGCFGGGGG9<F8C:FG@FFCFFF,BFG:EGGGGFFG,@F<B8FGGGGGFFGGEGGGGGGGGGG=ECGGFFF<4AFFDDE,@D=CCGD,368>EFGGGG,@BC,B7@CDFGCE*>:7,7E:EGDCFFGG,5*,?D,:;C8=E6CD7:C8D0185)*>C>+>DEC)5576F(.()))/99)04>;*0(0:**)2**
@M03364:276:000000000-BLYN8:1:1101:5106:4909 2:N:0:1
GGACTACTCGGGTTTCTAATCCTGTTTGATCCCCACGCTTTCGCACCTCAGCGTCAGTTACAGACCAGAAAGTCGCCTTCGCCACTGGTGTTCCTCCCTATCTCTACGCATTTCACCGCTACACCTCGAATTCTACCCCCCTCTCCCAGACTCTAGCTGGCCAGTTTCAAAGGCAGTTCCCGAGTTAAGCCCGGGGATTTCACACCTGACTTAATCACCCGCCTGCGTGCGCTTGACCCCCATTAATACCG
+
CCCCCGGFCFCC@,BCEDCFFGGGFF,,ECGAFFGCFGGGFGG@,C+BE<EG7FGCFG9,F,C,EF<F,6669@FEGGCGGGGGG8<ECEFGF54A,,::5,9EAFFGGCFFCECFGGGG7FGGG=4C?<BDCF,EE=+@@=CF86,,>8=D?3,=EF,,@@8DFGGG8E=,@F,3,@EC,+@+<*@7,93@:***;CCFF+=:)*02*0?1::@8:*=,)>>16598(:)0/:16))2;*.(***1-279
@M03364:276:000000000-BLYN8:1:1101:25362:4947 2:N:0:1
GGACTACAAGGGTTTCTAATCCTGTTTGATCCCCACGCTTTCGCACATCAGCGTCAGTTACAGACCAGAAAGTCGCCTTCGCCACTGGTGTTCCTCCATATCTCTGCGCATTTCACCGCTACACATGGAATTCCACTTTCCTCTTCTGCACTCAAGTTTTCCAGTTTCCAATGACCCTCCACGGTTGAGCCGTGGGCTTTAACATCAGACTTAAAAAACCGCCTACGCGCGCTTTTCGCCCATTAATTCCG
+
C@CCCFF<<FFCEFGGCFDFGFCFGGGGGCFGGGG>@@@FGGGG@FGGGGGGGCC:FCFC9CCFCFGG?FCFGACE@F:,D@:CG8,C?8CFGGGF,?A<<?95EC?FFCFEGGGGGGGCGCEGFFGGGGGGFFGGFFGGGG,?,>EFF,EFDDGEFDEFFDAD,;3,7@E9,;DFFDFEDGCCFCE,,@CEECG8+@:9+<<+?C+*3CFFGFGGFCECBD?2=F9?>D5:C75);1ECCD16@@A<CC7
@M03364:276:000000000-BLYN8:1:1101:4675:4961 2:N:0:1
GGACTACCGGGGTTTCTAATCCTGTTTGATCCCCACGCTTTCGCACATCAGCGTCAGTTACAGACCAGAAAGTCGCCTTCGCCACTGGTGTTCCTCCATATCTCTGCGCATTTCACCGCTACACATGGAATTCCACTTTCCTCTTCTGCACTCAAGTTTTCCAGTTTCCAATGACCCTCCACGGTTGAGCCGTGGGCTTTCACATCAGACTTAAAAAACCGCCTACGCGCGCTTTACGCCCAATAATTCCG
+
CCCCCGGGDGGGGEGGGGFGGGGGGGGGGGGGGGFGGGGEGGDFGGGGCGGGGGFGGGGGGG@FGGGGGGGGGGDEEGGGGGGGGG8FCFFFGGGGGFGGFFGGGGGGGGGGGGGGGGGGGGGGGGGGGGGGGF,CF9DFEEGG99;;AEGFGF,3@FBCDFGGGGFGCFADFGG8@=EGGFGGGGDC?7D>EGDGGGG?++=+9;>?CCF7CGDGFDGE4CDD?FFD:).8CGGFFFDDGB(7<7@)*02
@M03364:276:000000000-BLYN8:1:1101:7715:4964 2:N:0:1
GGACTACTAGGGTTTCTAATCCTGTTTGCTCCCCACGCTTTCGCACCTGAGCGTCAGTCTTCGTCCAGGGGGCCGCCTTCGCCACCGGTATTCCTCCAGATCTCTACGCATTTCACCGCTACACCTGGAATTCTACCCCCCTCTACGAGACTCAAGCTGACCAGTATCAGATGCAGTTCCCAGGTTGAGCCCGGGGATTTCACATCTGACTTAACAAACCGCCTGCGTGCGCTTTACGCCCAGTAATTCCG
+
CCCCCGGGGGGGGGGGGGGGGGGGGGGGGGGGGGGGGGGGGGGGGGGGGGGGGGGGGGGGGGGGGGGGGGGGGGGGGGGGGGGGGGGGGGFGGGGGGCGFFGGGGGGGGGGGGGGGGGGGGGGGGGGGGGGGGGGGGGFGGGGGGGGGGGGGGGCEGGGGGCCFGGGGGG9CGGGGGGGGGGGGGGGGGGFFEGED=CFFGFFGFGGGGGGGGGGGGGGGFGFFFFBFBDDEGDGABBEEGFFFGG?4CGC
@M03364:276:000000000-BLYN8:1:1101:11890:5022 2:N:0:1
GGACTACCAGGGTTTCTAATCCTGTTCGCTACCCATGCTTTCGCTCCTCAGCGTCAGTTACTGCCCAGAGACCTGCCTTCGCCATCGGTGTTCCTCCTGATATCTGCGCATTTCACCGCTACACCAGGAATTCCAGTCTCCCCTACAGCACTCAAGTTATGCCCGTATCGCCTGCACGCCCGGAGTTGAGCCCCGGGATTTCACAGACGACGCGACAACCCACCTACGAGCTCTTTACGCCCAGTACTTCC
+
BCCCCDFDFGGGFGGGGGFGGFFFGGGGGGCGGG<@FGGGGGGGGGGGGGGGGGGGGGGGGGGGGGGGGGGGDFDFFEFFFEEEGGGGGDGGGGGGGGGGG<EGG9FEGGGGGGGGGGGE7FGGFFFGGGGGGFAEFEFGGGDGGG8DFFGD8F8=EDDEFGA?=>88@=C6@88==?GEDDD++@DCG7DGGEGGDE>7*9,+9:FC54)):78DGC*78=B01AEFBD>>GG>A442;E@:49C*677:
@M03364:276:000000000-BLYN8:1:1101:16295:5064 2:N:0:1
GGACTACCGGGGTTTCTAATCCTGTTTGCTCCCCACGCTTTCGAGCCTCAGCGTCAGTTACAGGCCAGAGAGCCGCTTACGCCTCCGGTGTTCCTCCATATATCTACGCATTTCACCGCTACACATGGAATTCCACTCTCCTCTCCTGCACTCAAGTCTCCCAGTTTCCAATGCACACAATGGTTGAGCCACGGCCTTTTACATCAGACTTAATAACCCACCTGCGCTCGCTTTACGCCCAATAAATCCGG
+
CCCCCGGACFGGGGGGGGGGGGFGGGGGGGFGGGC7FEGGGGGGGGGGGGGGGGGGGGGGGGG,FGGGGFFEGGGG7F7EEGGCCGGGGGEGGCFGG8EAEGGGGGGGGGGGGGGGGGGDGGGGG@DFGGGGGGEFG@FGGGGGCFGGGDFGGGFGF;,DGGGGFFA,7E=;7BCA77:+@FGGGGGGFC8D**8@CFGGCCFF9+;*;CFD7+1406;5?CFFFFF:DB>>FFGEE6EEG33);+;CGGD
@M03364:276:000000000-BLYN8:1:1101:24693:5077 2:N:0:1
GGACTACTGGGGTATCTAATCCTGTTTGATCCCCACGCTTTCGCACATCAGCGTCAGTTACAGACCAGAAAGTCGCCTTCGCCACTGGTGTTCCTCCATATCTCTGCGCATTTCACCGCTACACATGGAATTCCACTTTCCTCTTCTGCACTCAAGTTTTCCAGTTTCCAATGACCCTCCACGGTTGAGCCGTGGGCTTTCACATCAGACTTAAAAAACCGCCTACGCGCGCTTTACGCCCTATAATTCCG
+
CCCCCGGGEGGGGGGGGGGCCDEFGGGGFGGFEGFGGGGGGGGGGG:DFCFGGGGG@FCFGGGCFGGG?FFFGFGDGGGGGGGGGGGGGGGGGGGGGGGGGGGGGGGGEGGGGDGGGGG6@FDF9EFGFGFD9?DGFGGGGGGCFFFEFGEDDCCDC>BAFGGGG,EFDFCFF9,=3AEGCGG>FEGGCFG+@CEGCFFDC>C;9DFFC7>DCCFG9CGC*:B=96@D9:BFG3<C+(*1753)>CF4CG4
@M03364:276:000000000-BLYN8:1:1101:11799:5086 2:N:0:1
GGACTACAAGGGTTTCTAATCCTGTTTGCTCCCCACGCTTTCGAGCCTCAGCGTCAGTTACAGACCAGAGAGCCGCCTTCGCCACTGGTGTTCCTCCATATATCTACGCATTTCACCGCTACACATGGAATTCCACTCTCCTCTTCTGCACTCAAGTCTCCCAGTTTCCAATGACCCTCCCCGGTTGAGCCGGGGGCTTTCACATCAGACTTAAGAAACCGCCTGCGCTCGCTTTACGCCCAATAAATCCG
+
CCCCCGGGGGGGGGGGGGGGGGGGGGGDGGGGGGGGGGGGGGGFGGGGFFFGGGGGGGGGGGGGGGFGGGGGGGGDFGGGGGGGGGGGGGGGFGFGGGGGCFGGGGGFF7FCGFGGGDGGGGGF9FGGBCEFFEGGC=EECFFGGEFAFG8?FF@FFGGGGGGFGGC==DEDFGDFGGGG868EGEEGGCFEGGGGGGGGGGGGAGDDFFFGGGGGGCFFFGFDFFFFBEDFDGG>?1EGEB<F4C4<GGC
@M03364:276:000000000-BLYN8:1:1101:19909:5087 2:N:0:1
GGACTACTCGGGTTTCTAATCCTGTTTGCTCCCCACGCTTTCGAGCCTCAGTGTCAGTTACAGGCCAGAGAGCCGCTTTCGCCTCCGGTGTTCCTCCATATATCTACGCATTTCACCGCTACACATGGAATTCCACTCTCCTCTCCTGCACTCAAGTCTCCCAGTTTCCAATGCACACAATGGTTGAGCCACTGCCTTTTACATCAGACTTAAGAAACCACCTGCGCTCGCTTTACGCCCAATAAATCCGG
+
CCCCCGGGGGGGGGGGGGGGGGGGGGGGGGGFGGGGGGGGGGGGGGGGGFGGGGGGGGGGGGGGGDGGGGGGGGGGGGCFCGGGGGGGFFGGGGGFGGGGGGGGGFGGGGGGGDFDEGDGDGGGCFGGGFGGGGCGGG9EGGFFGFEFGGCDG?,9@F9FGG??<DFGGGFGFDACCFD8=F?FGGC?FECG6EGEFFGGFCEDFGC9>FCC7@D7;F6CFE6=DF=?AFFFFFFEEFGG*5=;F@AECDD
@M03364:276:000000000-BLYN8:1:1101:6810:5138 2:N:0:1
GGACTACAGGGGTATCTAATCCTGTTTGCTCCCCACGCTTTCGAGCCTCAGCGTCAGTTACAGACCAGAGAGTCGCCTTCGCCACTGGTGGTCCTCCATATATCTACGCATTTCACCGCTACACATGGAATTCCACTCTCCCCTTCTGCACTCAAGTCTCCCAGTTTCCACTTACCCTCCCCGGTTGACTCGGGGTCTTTCACATCAGCCTTAAGAAACCGCCTCCGCTCGCTTTCGGCCCAATAACTCCG
+
C@-CCEFFDD;+@@AFFG<,CC;FFGGGGGFGGEGG7@@@FFGG,,@F8C<EC@FGDE<EEFCFGFCEDCC7CE@@F@4<@:BF=FF,F?,89,45BD,B9FAFFDGG@,8:AF,FCBGG+7?<4AFGCFFE,FC=,,4A8,6=8,>6EFD8,,86,,6,,=D?,>=,,@,,6,7@D,+A+@8+33@@,,7:@C55*@EA+55:69+7*3*CD++::9:,)*0((2(/())):*1).(3=181.60*)*2*
@M03364:276:000000000-BLYN8:1:1101:18574:5141 2:N:0:1
GGACTACTCGGGTTTCTAATCCTGTATGCTCCCCACGCTTTCGCACCTGAGCGTCAGTCTTTGTCCAGGGGGCCGCCTTCGCCACCGGTATTCCTCCAGATCTCTACGCATTTCACCGCTACACCTGGAATTCTACCCCCCTCTACAAGACTCTAGCTGACCAGTTTCAAATGCAGTTCCCAAGTTAAGCTCGGGGATTTCACATCTGACTTAATCAACCGCCTGCGTGCGCTTTACGCCCAGTAATTCCG
+
CCCCCGGGGGGGGGGGGGFGGGGGGGGGGGGGGGGGGGGGGGGGGGGGGGGGGGGGGGGGGGGGGGGGGGGGGGGGGGGGGGFFGGGGGGGGGGGGGGGGGGGGGFFGGDGGGDFGGGGGGGGGGGGGFFGGGGGGGGGGGGGGGGGFGGGGDGFGGGG98DFG<CFFFGGCGGFGGGGGGGGGGGGGGGGGEDCCE>GGGGGGFGGFGFGF@FFFFCG6>ED@DFFF@EFFG3DDFFGCC>(9CCF2:C2
@M03364:276:000000000-BLYN8:1:1101:21779:5172 2:N:0:1
GGACTACCCGGGTATCTAATCCTGTTTGCTCCCCACGCTTTCGCTCCTCAGCGTCAGTTACTGCCCAGAGACCTGCCTTCGCCATCGGTGTTCCTCCTGATATCTGCGCATTTCACCGCTACACCAGGAATTCCAGTCTCCCCTACAGCACTCAAGTTATGCCCGTATCGCCTGCACGCCCGGAGTTGAGCCCCGGGATTTCACAGACGACGCGACAAACCACCTACGAGCTCTTTACGCCCAGTAATTCC
+
CCCCCGGGGDGGGGGGGGGGFGGGGGGGGGGGGGGGGGGGGGGGGFGGGGGGGGGGGGGGGGGGEFGG8FGEGGGGGGGGGGGGGGGGGDGGGGGGGFGGGGGGGGDEGGGGGGGGGGGGGGGFFGGGGGGGGGGGGGGGGGGGDFFFGGGFDFGCFGEGEFDFGGGGGGGGGGC6EGGGGDGGGEGGGGD:>EGGGC>FGDFGFC6CGDGGDCGGCC?E>EABFFFF6>DDCDGBFF5CEFFFDD@BFGF
@M03364:276:000000000-BLYN8:1:1101:15373:5188 2:N:0:1
GGACTACTAGGGTATCTAATCCTGTTTGCTCCCCACGCTTTCGAGCCTCAGCGTCAGTTACAGACCAGAGAGCCGCCTTCGCCACTGGTGTTCCTCCATATATCTACGCATTTCACCGCTACACATGGAATTCCACTCTCCTCTTCTGCACTCAAGTCTCCCAGTTTCCAATGACCCTCCACGGTTGAGCCGTGGGCTTTCACATCAGACTTAAAAAACCGCCTACGCGCGCTTTACGCCCAATAATTC
+
CCCCCGGGGGGGGGGGGGGGGGGGGGGGGGGGGGGGGGGGGGGGGGGGFFGGGGGGGGGGGGGGGGGFFGGGGGGGGFEGGGEGGGGGGGGGGFFGGGG9FGGGGGGGGGGGGGGGGGGGGGGG9FGGGCFGGGGGGGGGGGGGDFGFGFFGGGGCCEFF9DEGDFGGGAFAD;EF8FGG8DEGGGGGFFG>@EEGGGGDF+:@AFFGCFGG+=FGG4ECBGFF=F=B53)=DGGFFFGE7527CFFFG
@M03364:276:000000000-BLYN8:1:1101:13976:5206 2:N:0:1
GGACTACCCGGGTATCTAATCCTGTTTGCTCCCCACGCTTTCGCACCTGAGCGTCAGTCTTCGTCCAGGGGGCCGCCTTCGCCACCGGTATTCCTCCAGATCTCTACGCATTTCACCGCTACACCTGGAATTCTACCCCCCTCTACGCGACTCAAGCTGACCAGTATCAGATGCAGTTCCCAGGTTGAGCCCGGGGCTTTCACATCTGACTTAATCAACCGCCTGCGTGCGCTTTACGCCCAGTAATTCCG
+
CC@AB<C<,@@EFFFFFDFGAGGFGGGGDF@<FGGEGFGGGGGGEEEE<<<<FFGGCFCF96D986FFFEEGG:FGFGECG@,==AFCC+AF<,EAA<F?F@EFD<EFC@FEFGFFD=FEEGGGGGGGGCG8;?DGF8+@>CGGGGG6+;@CEFG?9B:BCDGGGFGE@FC2=9,,>CCG69C>FC:C6CFECCCE*:BFF@CG76DGGF=7+@7C>7C*)*0,,>>B05)8CDFDF(88EDB/>78AFGC
@M03364:276:000000000-BLYN8:1:1101:7509:5215 2:N:0:1
GGACTACAAGGGTTTCTAATCCTGTTTGCTCCCCACGCTTTCGAGCCTCAGTGTCAGTTACAGGCCAGAGAGCCGCTTTCGCCTCCGGTGTTCCTCCATATATCTACGCATTTCACCGCTACACATGGAATTCCACTCTCCTCTCCTGCACTCAAGTCTCCCAGTTTCCAATGACCCTCCCCGGTTGAGCCGGGGGCTTTCACATCAGACTTAAGAAACCGCCTGCGCTCGCTTTACGCCCAATAAATCCG
+
CCCCCGGF?FGGGFGGGGFGGGGGGGGGGGGGGGGGGGGGGGGGGGGGGFG<FGGGGGGGEFGEFGG8C@,FFGGGDFGGGGG:C<F7FFGGGGGGGGCFDCFGGGGGGGGG,FFGGGGGGG?EE:FGGGGGGGGG;EDGGGGGEGFFEGGGGGFG,>>99@8DFGGGCFGFGA=DDG?CEDC>FEGG6;F6@CCEGGGFFFGGFG+02;CCC+37@FGFFGF@1:0ABFB@CFFAF6>EGD0@FD4:FF)
@M03364:276:000000000-BLYN8:1:1101:26287:5217 2:N:0:1
GGACTACCAGGGTTTCTAATCCTGTTTGCTCCCCACGCTCTCGAGCCTCAGCGTCAGATACAGACCAGAGAGTCGCCTTCGCCACTGGTGTTCCTCCATATATCTACGCACTTCACCGCTACACCTGGAATTCTACCCCCCTCTACGAGACTCAAGCCCGCTCGTTTCGGATGCACTTCCCTGGTTGACCCTGGGGATTTCACATCCGACTTGACAGACAGCCTGCGTGCGCTTTACGTCCAGTACTTCCG
+
BCCCCCF,6E,@EFCF@FFGGFFCF9C,,<CF,BAF7C@,CFF8,B:FFF<FFFGEG,E9FFCEFGGGE,E:C<@:,8CE4B,8CAE8,B:??<EC,,,5,5,9,@?,4?++AFFD,F+@>EGGCFCECC9:CFGFAED+@=EGCCCCBE@8?DD8BF+>7B++@B8@886BE6;,7C938,@*3686,,6,:>DCECC,1B,+12;**:)9DG47*0=2.*2(()(2,:8>D3*5=0*2:>2*7**.:>*
@M03364:276:000000000-BLYN8:1:1101:18040:5220 2:N:0:1
GGACTACTGGGGTATCTAATCCTGTTTGATCCCCACGCTTTCGCACATCAGCGTCAGTTACAGACCAGAAAGTCGCCTTCGCCACTGGTGTTCCTCCATATCTCTGCGCATTTCACCGCTACACATGGAATTCCACTTTCCTCTTCTGCACTCAAGTTTTCCAGTTTCCAATGACCCTCCACGGTTGAGCCGTGGGCTTTCACATCAGACTTAAAAAACCGCCTACGCGCGCTTTACGCCCAATAATTCCG
+
CCCCCGGGGGGGGGGGGGGGGGGGGGGGGGGGGGGGGGGGGGGGGGGGGGGGGGGGGGGGGGGGGGGFGGGGGGGGGGGGGGGGGGGGGGFGGGGGGGGGGGGGFGGGGGGGGGGGGGGGGGGGGGGGGGGGGGGGGGGGGGGGGGGGGGCDFF8DE=DGEFGGGGGGGGGFFGGGGGGGGGGGGE=?FGF8EGDDGGGF<FGFFC@FGGGGGGFFGDGEBGE@FFFFFA>AGDGFF?GGEF(=G7@BGG4
@M03364:276:000000000-BLYN8:1:1101:21076:5232 2:N:0:1
GGACTACAGGGGTTTCTAATCCTGTTTGCTCCCCACGCTTTCGAGCCTCAGTGTCAGTTACAGGCCAGAGAGCCGCTTTCGCCTCCGGTGTTCCTCCATATATCTACGCATTTCACCGCTACACATGGAATTCCACTCTCCTCTCCTGCACTCAAGTCTCCCAGTTTCCAATGCACACAATGGTTGAGCCACTGCCTTTTACATCAGACTTAAGAAACCACCTGCGCTCGCTTTACGCCCAATAAATCCGG
+
CCCCCGGGGGGGGGGGGGGGGGGGGGGGGGGGGGGGGGGGGGGGGGGGGGGGGGGGGGGGGFGGGGGGGGDGGGGGGGGGGGGC:FEEGGGGFEGGGFFGGGGGGGGGFGGGGGGGGGGGGGGGGGGGF<F@EFEGGGGGGGFGG8D=E8EFFCFGGGGG>F8DFFGGGGGG?GGGGCE+@DFGGGGGGD:<FFGGGGGF7:AD@F5;C5+5=>GDDC6?>CFBB42?=BD>GC7@)2:EG>56CF8<F3:
@M03364:276:000000000-BLYN8:1:1101:13462:5267 2:N:0:1
GGACTACCGGGGTTTCTAATCCTGTTTGCTCCCCACGCTTTCGCACCTGAGCGTCAGTCTTTGTCCAGGGGGCCGCCTTCGCCACCGGTATTCCTCCAGATCTCTACGCATTTCACCGCTACACCTGGAATTCTACCCCCCTCTCCAAGACTCTAGCTTGCCAGTTTCAAATGCAGTTCCCAAGTTAAGCCCGGGGATTTCACACCGGACTTAACAAACCGCCTGCTTGCGCTTTACGCCCAGTAATTCCG
+
CCCCCGGFGGGGGGGGGGGGGGGGGGGGGGGGGEGEGGGGGFEEGGEFGFGGGFGGGGEFGGGGGFFGGEEDGFEGGGCFDGFCG8FEFCFFGAEGGFEFCGAEGGGFGEGGGGGGDFEGGGCFF:FFGGGC;?6C=DGG++@?,4;DG6@7EFFGAEE?FGGGGGFFEC3@EE?CD9EFGG,2FCF@<D,=*CE5=CF+++4+/2)))/>67++;:>FC:EEBFF(*57.75>*.84EGEB??FF@4C>*
@M03364:276:000000000-BLYN8:1:1101:22515:5267 2:N:0:1
GGACTACTGGGGTTTCTAATCCTGTTTGCTCCCAACGCTTTCGCGCCTCAGCGTCAGTTACAGACCAGAGAGCCGCCTTCGCCACTGGTGTTCCTCCATATATCTACGCATTTCACCGCTACACATGGAATTCCACTCTCCTCTTCTGCACTCCAGTCTCCCAGTTTCCAATGACCCTCCCCGGTTGAGCCGGGGGCTTTCACATCAGACTTAAGAAACCGCCTGCGCTCGCTTTACGCCCAATAAATCCG
+
CCCCCGGGGGGGGDFGFFGFGGFFFFF@FEFG8@C,@FGGGGGGGGE7BFCGGGGC:FAFGFGGGFGGGGG:7<CGGGDEFGDEEGFGGGGGGFGGGGGGGGGGAFEF>+BFGFFFC@>EF@EGCDFGF,EFFGC,@BEGFGGGGG,,>@FGGEDFEF,,CFFGGFGFC,@BF,,6DFGE=EG>FGCGCFF5@>>EDEEFFCFDCD;=6DD+;@7@75C68*87?F9:3;>>D35<?BE2:B077*79FC)
@M03364:276:000000000-BLYN8:1:1101:6800:5272 2:N:0:1
GGACTACAGGGGTTTCTAATCCTGTTTGCTCCCCACGCTTTCGCACCTGAGCGTCAGTCTTCGTCCAGGGGGCCGCCTTCGCCACCGGTATTCCTCCAGATCTCTACGCATTTCACCGCTACACCTGGAATTCTACCCCCCTCTACGAGACTCAAGCCTGCCAGTTTCGGATGCAGTTCCCGGGTTGAGCCCGGGGATTTCACATCCGACTTGACAGACCGCCTGCGTGCGCTTTACGCCCAGTAATTCCG
+
CCCCCGGGGGGGGGEGGGGGGGGGGCGGGGGFGGGGGGEGFG:CCCFFEFGCEFGGGFGFFCGGGGGCD@FEEDGGGG>FFGGGGGGEFGGGGGGGGDFCGGGFG9CFFEGGGGGGGGDGGG9ADFGGGGFFGGFG=EFGGCEFFGGEGGGGGGGCD>E,>DFCFFFCED*B*><9DB,DF5BBCEGGGGGFGGGGEEF6:CGCFG;5D<D*::C>C587>C>0:41<2@D319C:??G*2.(9FCB)?70
@M03364:276:000000000-BLYN8:1:1101:22414:5272 2:N:0:1
GGACTACTGGGGTTTCTAATCCTGTTTGCTCCCCACGCTTTCGCACCTGAGCGTCAGTCTTCGTCCAGGGGGCCGCCTTCGCCACCGGTATTCCTCCAGATCTCTACGCATTTCACCGCTACACCTGGAATTCTACCCCCCTCTACGAGACCCAAGCCTGCCAGTTTCGGATGCAGTTCCCGGGTTGAGCCCGGGGACTTCACATCCGACTTGACAGACCGCCTGCGTGCGCCTTACGCCCAGTAATTCCG
+
CCCCCFFGGGGDGGGGGCFCFGGGFGGGGGGGGGGGGGCGGGGGEFGGG8C,@CFCG,EFGGGGGGGCGG7C:FEGGFEE7@GGGFGDFGG9E9ED<@EG<4,CEDFGG7FGGG<FGCEE7FCFDGGGDGGDEF;FDGFGGGGFGGFEE+++@@@DGGGGGGGG,B>>:CDEC6F9A9EF?5E*=;=F87C**=ED7*:?D79@@FCCDGDD7>F74*/:>>@F<F058BFB*>5)<(1:C:3/0:/.:>*
@M03364:276:000000000-BLYN8:1:1101:10216:5320 2:N:0:1
GGACTACTGGGGTTTCTAATCCTGTTTGCTCCCCACGCTTTCGCGCCTCAGCGTCAGTTACAGACCAGAGAGCCGCCTTCGCCACTGGTGTTCCTCCATATATCTACGCATTTCACCGCTACACATGGAATTCCACTCTCCTCTTCTGCACTCCAGTCTCCCAGTTTTGAGTGACCCTCCTCGGTTGAGCCTATGGCTTTCACACCCAACTTAAGAACCCGCCTGCGCTCTCTTTCCGCCCAATAAATCCG
+
CCCCCGGGGGGDGGGGGA<FCCFGFG9EFECC@EFB@C,BDEGGCCGGGGGGGGEGGGDCGGGFFGGGF@,CEEFG7FFFBFECCFFG<FGGFBFGE<EDAGFFGGGGGCCEFEGGGGFEGFEF>:FFFFFGGAF:>@9FEGGGGDGGGCCFDFGGGGGFGGGGFGFG@++>9,@DDEC::E6EGBC6FC?,<,4,,3@CGC229>CC**3:CFCDC*=/:EED(/-::3)10C7)1(B*=57);D6?F42
@M03364:276:000000000-BLYN8:1:1101:25417:5332 2:N:0:1
GGACTACTGGGGTTTCTAATCCTGTTTGCTCCCCACGCTTTCGAGCCTCAGTGTCAGTTACAGGCCAGAGAGCCGCTTTCGCCTCCGGTGTTCCTCCATATATCTACGCATTTCACCGCTACACATGGAATTCCACTCTCCTCTCCTGCACTCAAGTCTCCCAGTTTCCAATGCACACAATGGTTGAGCCACTGCCTTTTACATCAGACTTAAGAATCCACCTGCGCTCGCTTTACGCCCAATAAATCCGG
+
CCCCCGGGGGGGGCFGFFGGAFEFGGDFGGGGGGFEEGCGFGGEDGGGGGGFGGGDGGGFCEC8FGGGGGEGFGGG7CFGGEGDEFGGEEGGGGG<FEFFGBA9=EDFGGGGEGGGGGEGGGGGEFFFGGGF,CEB;8DGGGGGGGF?FGGGG,8D=EDC6@=FDEEFFGCD?DGD8,++@E?EFGFGF>CDGD9CGGGGDF;@62**2955+2=7+=@E*C64=B29>B4??FD*/::7A),0>>7);:<
@M03364:276:000000000-BLYN8:1:1101:7655:5342 2:N:0:1
GGACTACACGGGTATCTAATCCTGTTCGCTACCCATGCTTTCGCTCCTCAGCGTCAGTTACTGCCCAGAGACCTGCCTTCGCCATCGGTGTTCCTCCTGATATCTGCGCATTTCACCGCTACACCAGGAATTCCAGTCTCCCCTACAGCACTCAAGTTATGCCCGTATCGCCTGCACGCCCGGAGTTGAGCCCCGGGATTTCACAGACGACGCGACAAACCACCTACGAGCTCTTTACGCCCAGTAATTCC
+
CCCCCGGGGGGGGGGGGGGGGGGGGFGGGGGGFGGGGGGGGGGGGGGGGGGGGGGGGGGGGGGGGGGGFGFGGGGGGFGGFGG>GGGGGGGGGGGGGGGGGGGGGGGGGGGGGGGGGGGGGGGGGGGFGDGFGGGGEGCGGG>?6EFGGDFFGGGGGGCGCFFGGGE888CEGGF??CEECEE+@B8AF7DFGGGGECGC>C:CA8FGGGGGGC):)>0AF=F<()672>E)<77<4A;CE::FGG*<7FF
@M03364:276:000000000-BLYN8:1:1101:20796:5391 2:N:0:1
GGACTACTGGGGTATCTAATCCTGTTTGCTCCCCACGCTTTCGAGCCTCAGTGTCAGTTACAGGCCAGAGAGCCGCTTTCGCCTCCGGTGTTCCTCCATATATCTACGCATTTCACCGCTACACATGGAATTCCACTCTCCTCTCCTGCACTCAAGTCTCCCAGTTTCCAATGCACACACTGGTTGAGCCACTGCCTTTTACATCAGACTTAAGAAACCACCTGCGCTCGCTTTACGCCCAATAAATCCGG
+
CCCCCGFGGGGGGGGGGGGGGGGGGGGFGGGGGGGGGGGGGGDFGDGGGGGGGGFGGGGGGGGFGEFGGGGGGGGGG7FGDGGGGGGGGGEGGGGGGGGGGGGGGGGFGGGGGGFGEGGGGEGGGGGGGGGGFGGGGGGGGGGGGGGGGGGGGGGGGGGGGGGGGGGGFFFGGGGGGGG+DFGGGGGGGDCFGGGGGGGGGGGGFGGGF*=>CGGGFFD7@EFFFFFFDB:BF8CCE=EGGFFFCF7)>DC
@M03364:276:000000000-BLYN8:1:1101:8451:5424 2:N:0:1
GGACTACCGGGGTTTCTAATCCTGTTTGCTCCCCACGCTTTCGCGCCTCAGCGTCAGTTACAGACCAGAGAGCCGCCTTCGCCACTGGTGTTCCTCCATATATCTACGCGTTTCACCGCTACACATGGAATTCCACTCTCCCCTTCTGCACTCAAGTTTGACAGTTTCCAAAGCATACTATGGTTGAGCCACAGCCTTTAACTTCAGACTTATCAAACCACCTGCGCTCGCTTTACGCCCAATAAATCCGG
+
CCCCCGGGGGGGGEGGGGGGGGGGGGGGGGGGGGGGGGGGGGGGGGGGFGGGGGGGGGGGGGGGGGGEGGGGGGGGGGGGGGGGGGGGGGGGGGGFFFFGGGGGGGGGGGGGGGGGGGGGGGGGGGGGFFGFGGGGGGGGCCEGGGGGGGGGGGGGFGCFGGGCCFGGGG,9EGGFFFGEFG?FGGGFGEGFGGG5CGGGCGGGFFF+;CDCEGGFCC56?GFFBFFFFFFEFGGFEFEGGFF4DGC3<C9
@M03364:276:000000000-BLYN8:1:1101:11763:5425 2:N:0:1
GGACTACAGGGGTTTCTAATCCTGTTTGCTCCCCACGCTTTCGCACCTGAGCGTCAGTCTTCGTCCAGGGGGCCGCCTTCGCCACCGGTATTCCTCCAGATCTCTACGCATTTCACCGCTACACCTGGAATTCCACCCCCCTCTACGAGACTCAAGCCTGCCAGTTTCAAATGCAGTTCCCGGGTTGAGCCCGGGGATTTCACATCTGACTTACTCAACCGCCTGCGTGCGCTTTACGCCCAGTAATTCCG
+
CCCCCGGFFGGGGGGGGGGGGGGGGGGGGGCGFGGGGGGGGGGGGGGGFDGGGGGGGGGFGGGFGGGG8BFGGGGGGGGGGGGDGFGGGCFFGGGFG8FC@=CEGGGGEGGGFGGGGGGGGGGGGGGFGGGGFGFGGGGGGGEGCGF6CCEFGGFFGGC:EGGGGGGGG9CFGGGGGGA?:ECGFCEGGFGGEGGGGGGFGFGGAFFGGGGGC+;+7<FGFGFF?F>>4@BFGGGFF?GGGFFFFF*6C:9
@M03364:276:000000000-BLYN8:1:1101:7696:5434 2:N:0:1
GGACTACAAGGGTTTCTAATCCTGTTTGCTCCCCACGCTTTCGCGCCTCAGCGTCAGTTACAGACCAGAGAGCCGCCTTCGCCACTGGTGTTCCTCCATATATCTACGCATTTCACCGCTACACATGGAATTCCACTCTCCTCTTCTGCACTCCAGTCTCCCAGTTTTGAGTGACCCTCCTCGGTTGAGCCGAGGGCTTTCACACCCAACTTAAAAGACCGCCTGCGCGCGCTTTACGCCCAATAATTCCG
+
CCCCCGGGGGGGGGGGGGGGGGGGGGGGGGGGGGGGCGGGGGGGGGGGGGGGGGGGGGGGGGGGGGGGGGGGGGGGGGGGGGGGGGGGGGGGGGGGGFGGGGFGGGGGGGGGGGGGGGGGGGGGDGGGEAFGGGGGFGGGGGGGGFGGGGFDGFFFGGGGGGGGGGGGGGGGGFGGGDD8=DGDGGGFFGGGEGGGGGGGG>EFFDDGFDDCFCGGCCFFEGDDFFBDFE3:D9CAFFGGG56FGGF<>F*
@M03364:276:000000000-BLYN8:1:1101:14577:5451 2:N:0:1
GGACTACTAGGGTTTCTAATCCTGTTTGCTCCCCACGCTTTCGAGCCTCAGTGTCAGTTACAGGCCAGAGAGCCGCTTTCGCCTCCGGTGTTCCTCCATATATCTACGCATTTCACCGCTACACATGGAATTCCACTCTCCTCTCCTGCACTCAAGTCTCCCAGTTTCCAATGCACACAATGGTTGAGCCACGGCCTTTTACATCAGAATTAAGAAACCACCTGCGCCCGCTTTACGCCCAATAAATCCGG
+
CCCCCGGGGGGGGGGGGGGGGGGGGGGGGGGGGGGGGGGGGGGDFGGGGGGGGGGGGGGGGGG?FGGGGGGGGGGGGGGGGGGEGFFEGGGGFGGGGFGGGGGGFGGGGGGDGFFGFCGGGGGGGGG?EAEGGGGG;EDFGGGGFGGGGGGGGGGDDF;,8DGFGGGGEFDCCFGGCDEFAFFEG+38EF?C?+>8EGGGCFFG+<9*+==CD7:FGG:93=FEF:9)(0?>DGFEB68@58(/CCF6FCG
@M03364:276:000000000-BLYN8:1:1101:5798:5471 2:N:0:1
GGACTACTCGGGTTTCTAATCCTGTTTGCTCCCCACGCTTTCGCACCTGAGCGTCAGTCTTCGTCCAGGGGGCCGCCTTCGCCACTGGTGTTCCTCCATATCTCTGCGCATTTCACCGCTACACATGGAATTCCACTTTCCTCTTCTGCACTCAAGTTTCCCAGTTTCCAATGCACACAATGGTTGAGCCACTGCCTTTTACATCAGACTTAAGAAACCACCTGCGCTCGCTTTACGCCCAATAAATCCGG
+
CCCCCGGGGGGGEFGGGGGGGGGGGGGGGGGGGGGGGGGGGGGGGGGGGGGGGGGGGCFFFFGGGGGGGGGGGGGGGGGGGGGGGGGGGGGDFGGGGGGGFGGGGGGGGGGGGGGGGGGGGGGGFGGDGFGGGGGGGGGFFADCFGGGGGGGGGGGGDFGGGGFGFGGFGG9@FGGGGEG7CGFGGGGGGFG?DEGGGGFFGCGFGF*CFFGGGGGF48,?EFFFFFDFFD:FFDC>;GEE>3)>7AECD9
@M03364:276:000000000-BLYN8:1:1101:16317:5505 2:N:0:1
GGACTACCAGGGTTTCTAATCCTGTTTGCTCCCCACGCTTTCGCGCCTCAGCGTCAGTTACAGACCAGAGAGCCGCCTTCGCCACTGGTGTTCCTCCAGATCTCTACGCATTTCACCGCTACACCTGGAATTCTACCCCCCTCTACAAGACTCTAGCTGACCAGTTTCAAATGCAGTTCCCAAGTTAAGCTCGGGGATTTCACATCTGACTTAATCAACCGCCTGCGTGCGCTTTACGCCCAGTAATTCCG
+
CCCCCGGGGGGGGGGGGGGGGGGGGGGGGGGGGGGGGGGGGGGGGGGGGGGGGGGGGGGGGGGGGGDGGGGGGGGGGGGFGGGDFGGGGGGGGFGGGGGGFGGGGGGGGGGGGGGGGGGGGGGGGGGGG?FFFFCFGFGGGGGGGGGGGCFGFFGGGGFCFGDFGDGGGCAFFGGGGGGGGFC?FGFFC9D?EDGGGGGFGGGGAFGGGGD@>@CDDCG=BGADFFFF<3BFGGGEFDGCEBFFCC@AFG<
@M03364:276:000000000-BLYN8:1:1101:20449:5513 2:N:0:1
GGACTACTCGGGTTTCTAATCCTGTTTGCTCCCCACGCTTTCGCACCTGAGCGTCAGTCTTCGTCCAGGGGGCCGCCTTCGCCACCGGTATTCCTCCAGATCTCTACGCATTTCACCGCTACACCTGGAATTCTACCCCCCTCTACGAGACTCAAGCCTGCCAGTTTCGGATGCAGTTCCCGGGTTGAGCCCGGGGATTTCACATCCGACTTGACAGACCGCCTGCGTGCGCTTTACGCCCAGTAATTCCG
+
CCCCCGFGGGGGGGDGFFGGGGGGGGGGGGGFGGGGGGGGGFFGGGGGGGFFGGGGGGAFGGFGGGGGGGCEGGGGGGGFGGGGGGGGGDGGGGGGGGDFF8EEGGGGGGGGGGGDFCGGFGGGGGGGFGGEGGFG9EBFEEGFGGG>@+:?EGGGGGGGGGGGGGGA5C5BEFGG>BDFFDGGGDGGG,BCEEGGGEGGGG7DFGGDDDGGGCFFF<CGEDEFF@BFFBDFG39>FFGGGFFFGC92::*
@M03364:276:000000000-BLYN8:1:1101:13296:5527 2:N:0:1
GGACTACTCGGGTTTCTAATCCTGTTTGCTCCCCACGCTTTCGAGCCTCAGTGTCAGTTACAGGCCAGAGAGCCGCTTTCGCCTCCGGTGTTCCTCCATATATCTACGCATTTCACCGCTACACATGGAATTCCACTCTCCTCTCCTGCACTCAAGTCTCCCAGTTTCCAATGACCACAATGGTTGAGCCACTGCCTTTTACATCAGACTTAAGAAACCACCTGCGCTCGCTTTACGCCCAATAAATCCGG
+
CCCCCGGGGGGGGGGGGGGGGGGGGGGGGGGGGGGGGGGGGGGGGGGGGGGGGGGGGGGGGGGGGGFGDFGGGGGGGGGFGGGGFGGGGGGGGFGGGGGGGGGGGGGEEGGGGGGGGGGGGG:,,EFGFCFGGFGGGGFGGGG@FGD8@,@=@8DCFG>CCEGGGGGGCCDD?,,,@@DFFGGGGGGFC,D<??FGGGGF7FDFA7>DGD2CCGGGGGEC5*9)5*)/))5?75+8?2C7=)6;CC739DD
@M03364:276:000000000-BLYN8:1:1101:21251:5530 2:N:0:1
GGACTACAGGGGTTTCTAATCCTGTTTGCTCCCCACGCTTTCGAGCCTCAGCGTCAGTTACAGACCAGAGAGCCGCCTTCGCCACTGGTGTTCCTCCATATATCTACGCATTTCACCGCTACACATGGAATTCCACTCTCCTCTTCTGCACTCAAGTCTCCCAGTTTCCAATGACCCTCCCCGGTTGAGCCGGGGGCTTTCACATCAGACTTAAGAAACCGCCTGCGCTCGCTTTACGCCCAATAAATCCG
+
CCCCCGGGGGGGGGGGGGGGGGGGGGGGGGGGGGGGGGGGGGGFGDGGGGGGGGGGGGGGGGGGGFDGGGGGGGGGGGGGGGDEFGGGGGGGGGFGGGGGGGGFGDFFGGGGGGGGCGGGGGGGFGGGFCFFGFGGGGGGFFGGGGGGGGGGGGGFFFFDGGGGGGGGGGGFFEGGGGGEGGDEGDEFEGGGGGGGGGGC:DGGFGGGG4;CCFC7@FFEEGFFFFFEFFFFGFGFFFGGGF?>FGFFGG<
@M03364:276:000000000-BLYN8:1:1101:18392:5537 2:N:0:1
GGACTACTGGGGTATCTAATCCTGTTTGATCCCCACGCTTTCGCACATCAGCGTCAGTTACAGACCAGAAAGTCGCCTTCGCCACTGGTGTTCCTCCATATCTCTGCGCATTTCACCGCTACACATGGAATTCCACTTTCCTCTTCTGCACTCAAGTTTTCCAGTTTCCAATGACCCTCCACGGTTGAGCCGTGGGCTTTCACATCAGACTTAAGAAACCGCCTGCGCTCGCTTTACGCCCAATAAATCCG
+
CCCCCGGGGGGGGDGGGGGGGGGGGGGGGGGGGGGGGGGGGGGGGGGGGGGGGGGGGGGGGGGGGGGGGGGGGGGDFGDCFGFGGGFGGGGGGGGGGGGFEFGFGG9@FGGGGGGGGGGGGGGGFGGGFFGGGGGGGGGGGGGGGGGGGGGGGGGGGGGGGGGGGGGGCFGGGFD?FGF6EFGEGEG?@EGGGGGGGGGGC+=9BGGG9CGGDCFFGFGGFGF2(;24668?DFF3;1CCEF();CA<@;9
@M03364:276:000000000-BLYN8:1:1101:12010:5538 2:N:0:1
GGACTACTGGGGTTTCTAATCCTGTTCGCTACCCATGCTTTCGCTCCTCAGCGTCAGTTACTGCCCAGAGACCTGCCTTCGCCATCGGTGTTCCTCCTGATATCTGCGCATTTCACCGCTACACCAGGAATTCCAGTCTCCCCTACAGCACTCAAGTTATGCCCGTATCGCCTGCACGCCCGGAGTTGAGCCCCGGGATTTCACAGCCGACGCGACAAACCACCTACGAGCTCTTTACGCCCAGTACTTCC
+
CCCCCEGGGGGGGGGGGGGGGGGGGGGGGGGGGGGGGGGGGGGGDGGFGGGGGGEFGGGGGGGGGGGGGGGGGGGGCFFGGGGGGGGGGGGGGGGGGGDFGGGGGGFGGGGGGFGCGGGGGGGGGGGGGGGGG9EFFGGGGFCDFGGGGGGGGFDGGGFGGGGGGGGGGGGDC?E8@FCFEGG6FGGF:FG?FGGGEDCA>F781+**78C))2:C<D*=F*328;@;45>)*::AFFGG5@BFGC*)0:C
@M03364:276:000000000-BLYN8:1:1101:17829:5570 2:N:0:1
GGACTACTGGGGTTTCTAATCCTGTTTGCTCCCCACGCTTTCGAGCCTCAGTGTCAGTTACAGGCCAGAGAGCCGCTTTCGCCTCCGGTGTTCCTCCATATATCTACGCATTTCACCGCTACACATGGAATTCCACTCTCCTCTTCTGCACTCAAGTCTCCCAGTTTCCAATGACCCTCCCCGGTTGAGCCGGGGGCTTTCACATCAGACTTAAGAAACCGCCTGCGCTCGCTTTACGCCCAATAAATCCG
+
CCCCCGGGGGGGGGGGGGGGGGGGGGGGGGGGGGFCFFGGGGGCFGGGGGGGGGGGGGGGGGFFGGFGFGGGGGGGGGFGGGGGG8FGCGGGGGFGGGGGGGGGGFGGGGGGFGGGGGGEEFFGGGGGFDFGFFGGGGFFGGGGGGGFGFEGGGGGGDFGDGGGGGGGDEAFGGGGGGGGGGGGGD89CGGGGGGGGGGGGDGGFGGGDCFFF=DDGGGF3EDF()6)(28>DFG2=:GGGF85*>@2>DC
@M03364:276:000000000-BLYN8:1:1101:12071:5583 2:N:0:1
GGACTACAAGGGTTTCTAATCCTGTTTGATCCCCACGCTTTCGCACATCAGCGTCAGTTACAGACCAGAAAGTCGCCTTCGCCACTGGTGTTCCTCCATATCTCTGCGCATTTCACCGCTACACATGGAATTCCACTTTCCTCTTCTGCACTCAAGTTTTCCAGTTTCCAATGACCCTCCACGGTTGAGCCGTGGGCTTTCACATCAGACTTAAAAACCCGCCTACGCGCGCTTTACGCCCAATAATTCCG
+
CCCCCCGGGGGGGGEFGGGGGGGGGGGGGGGGGGGGGGGGGGGGCFEGGCFGGGGGGFFFG9FAFGGGFGFGCEGCFGGGGGGGGGGGEFECFGGGGFFFFEGGFEEGGGGGGGGGGGFEGGGGDEGGGFGGGGGGGGGGGGFGAFGGGGGGGGGGEDA=EDFGGGGGFFFCD,,@,@DEDFEEGGG8DCE6;>EDGGGGG>A+?@8FC7*B7+5:>*=EBE4)5;=A>A)8CCFCF;5EE5(;DFF51+7
@M03364:276:000000000-BLYN8:1:1101:9019:5655 2:N:0:1
GGACTACTGGGGTTTCTAATCCTGTTTGATCCCCACGCTTTCGCACATCAGCGTCAGTTACAGACCAGAAAGTCGCCTTCGCCACTGGTGTTCCTCCATATCTCTGCGCATTTCACCGCTACACATGGAATTCCACTTTCCTCTTCTGCACTCAAGTTTTCCAGTTTCCAATGACCCTCCACGGTTGAGCCGTGGGCTTTCACATCAGACTTAAAAAACCGCCTACGCGCGCTTTACGCCCAATAATTCCG
+
CCCCCGGGGGGGGGGGGGGGGGGGGGGGGGGGGGGGGGGGGGGGGGGGGGGGGGGGGGGGGGGGGGGGGGGGGGGGGGGGGGGGGGGGGGEGGGGGGGGGGGGGGGGGGGGGGGGGGGGGGGGGGGGGGGGGGGGGGGGGGGGGFGGGGEFGGGGGGGGGGGGGGCFGGGGFCFFFGGGDFFGEGGGFGGGDEGGG>FFGFGGFAF>5CFGGGGCGGGGC>EFFDFFFFFFFDDGFFDGGGE;@FFFADFF
@M03364:276:000000000-BLYN8:1:1101:6001:5659 2:N:0:1
GGACTACCCGGGTTTCTAATCCTGTTTGATCCCCACGCTTTCGCACATCAGCGTCAGTTACAGACCAGAAAGTCGCCTTCGCCACTGGTGTTCCTCCATATCTCGGCGCATTTCACCGCTACACATGGAATTCCACTTTCCTCTTCTGCACTCAAGTTTTCCAGTGTCCAATGACCCTCCACGTTTGAGCCTTGGGCTTTCACATCAGACTTAAAAAACCGCCTACGCGCGCTTTACGCCCAATAATTCCG
+
CCCCCGGG<B+:@,BC<EEFAF@CFFGFGGCFE<,FE7CF,F@@B@:B@FDEGCGEF@FFEFGGG<CC,CFCF,6@6@FFFFEFG<FF6:,CAAFG<<FAEFG9,,=@CCCGGGG<5@C4++==EG9F=,CFGF;FFGG,@DGCCFFE;F,AD,,@CF;EG9,,C,76D,,@@;D?==DEDG>+@EGGG,>,2@DFDFGG:2@+3*<C**3:2=D+2;;CA=>@()8B9).)<3*1;<5:*7:FCG*6707
@M03364:276:000000000-BLYN8:1:1101:8250:5675 2:N:0:1
GGACTACCGGGGTTTCTAATCCTGTTTGCTACCCATGCTTTCGCTCCTCAGCGTCAGTAACTGCCCAGTAACCTGCCTTCGCCATCGGTGTTCCTCCTGATATCTGCGCATTCCACCGCTACACCAGGAATTCCAGTTACCCCTACAGCACTCAAGTTATGCCCGTATCGCCTGCACGCCCGGAGTTAAGCCCCGGAATTTCACAGACGACGCGACAAACCACCTACGAGCTCTTTACGCCCAGTAAATCC
+
CCCCCGGGGGGGGGGGGGGGGGGGGGGGGGGGGGGGGGGGGGGGGGGGGGGGGGGGGGGGGGGGGFGFGGGGGGGGFCFGGGGGGGGGGGGGGGGGGD=EFGGGGFFGGCEGGCGGGDGGGGGG@FGGGGGGGCDFGGGFGG+??G8D@DFDGCFGFGGGGGGGEGGFGGGCEGCGGGGGGG8+>C@7:>FGF5EGG8>CFG@CCG4FDDDD3<55CDGG:5)36A@FFF>>FGFBFAEE55<F7CFFFFC
@M03364:276:000000000-BLYN8:1:1101:21246:5698 2:N:0:1
GGACTACTCGGGTTTCTAATCCTGTTTGCTCCCCACGCTTTCGCACCTGAGCGTCAGTCTTTGTCCAGGGGGCCGCCTTCGCCACCGGTATTCCTCCAGATCTCTACGCATTTCACCGCTACACCTGGAATTCTACCCCCCTCTACAAGACTCTAGCCTGCCAGTTTCGAATGCAGTTCCCAGGTTGAGCCCGGGGATTTCACATCCGACTTGACAGACCGCCTGCGTGCGCTTTACGCCCAGTAATTCCG
+
CCCCCGFGGGGGGGGGGGGGGGGGFFFGGGGGGGGEGGGGGGGGGGGGGGGGGGGGGGGGGGGFGGGGCGGGGGGGGGGGGGGGGGGGGGGGGFFGGGGGGFGGGGGGDGGGGGGGGGGGDGGGFGGGGGFFFFGGDFG>EEGD9=DDEFFFFGGC,@ADGGG>FGG9CF8FD;,EEGGGGGG5>D<FGGFG?5:*:CGGC+2;FF4CGD59:C4+6*:=5:B60FBFFFFFGGG<?:CCE>1<7CBA7>2
@M03364:276:000000000-BLYN8:1:1101:23742:5698 2:N:0:1
GGACTACAAGGGTTTCTAATCCTGTTTGCTCCCCACGCTTTCGCACCTGAGCGTCAGTCTTCGTCCAGGGGGCCGCCTTCGCCACCGGTATTCCTCCAGATCTCTACGCATTTCACCGCTACACATGGAATTCCACTCTCCTCTCCTGCACTCAAGTCTCCCAGTTTCCAATGCACACAATGGTTGAGCCACTGCCTTTTACATCAGACTTAAGAAACCCCCTGCGCTCTCTTTACGCCCAATCAATCCGG
+
CCCCC@EEDGGGF<FGGA<FGGDFFFFF9E,CFEGDF:,8DFGG77@@F,C<BFCGDFFFC9FGGGGCFFCF7:=F7CFCFGGDDECC>FFD<@@,B=F,5=E5,9ED:6B@D,CAEBEE7FEE,,ECFD?FFG,=>>6FEAFFGG988DF?8F83C36,,34,3,,5@,5EF6,9A@5FFFG;CEDGGDCCCEG,9>,:=8C+BF7C*9:+8+=88CC*:7?2(8()6)/6C>C;B?C*C>1);CF37))
@M03364:276:000000000-BLYN8:1:1101:25121:5741 2:N:0:1
GGACTACACGGGTTTCTAATCCTGTTTGCTCCCCACGCTTTCGCACCTGAGCGTCAGTCTTCGTCCAGGGGGCCGCCTTCGCCACCGGTATTCCTCCAGATCTCTACGCATTTCACCGCTACACCTGGAATTCTACCCCCCTCTACGAGCCTCAAGCCTGCCAGTTTCGGATGCAGTTCCCAGGTTGAGCCCGGGGATTTCACATCTGACTTAATCAACCGCCTGCGTGCGCTTTACGCCCAGTAATTCCG
+
C9BCCGGGFG7FGGGGGGGGG9FGGGGGFGAFGGGGGGGGGGGGGGGGGGGFGGEEGCFGGGGGDGGGGGGCGEGEFFGGCGGDGGGGGGGGGGFFEEFFDFGGCFFFFGBFCEGAF8:EGFFCF8,D<DDFGCCFG8DFCEGGGFFEE+>;D,,@,DE>FFFFFBEGG5*4;,,,5,>DF?C5F?CFGGG*?:8CEECGF>@37611;CGG7CF:74<FBC@<B:9::EFFGGGBF0;CC)4FGC6<7>*
@M03364:276:000000000-BLYN8:1:1101:20536:5781 2:N:0:1
GGACTACTAGGGTATCTAATCCTGTTTGCTCCCCACGCTTTCGCGCCTCAGCGTCAGTTACAGACCAGAGAGCCGCCTTCGCCACTGGTGTTCCTCCATATATCTACGCATTTCACCGCTACACATGGAATTCCACTCTCCTCTTCTGCACTCCAGTCTCCCAGTTTTGAGTGACCCTCCTCGGTTGAGCCGAGGGCTTTCACACCCAACTTAAAAGACCGCCTGCGCGCGCTTTACGCCCAATAATTCCG
+
CCCCCDFGGGGGGGGFGGGGGGGGGGGGGGGGGGGDGGGGGGGGGGGGGGGGG@EFGGGGGGGGGGFGGGFGGGGGGGGGGGGGGGGGGGGGGGGGGGGGGGCGFEFFGGG7FFFGGGGGGGGGGGGGDCFGFFGGGGGGGFGGGGGGGGGGGGGGGCFGGGGGGGFGFGGGGGGCEDGGGGGGGGGFGGGGGGGGCCFGGGCGADGFFGGFGGGGG4ECDEE0?FFFFFFDGCFD6,8:EB?FGC*6:FC
@M03364:276:000000000-BLYN8:1:1101:5639:5809 2:N:0:1
GGACTACCGGGGTTTCTAATCCTGTTTGATCCCCACGCTTTCGCACATCAGCGTCAGTTACAGACCAGAAAGTCGCCTTCGCCACTGGTGTTCCTCCATATCTCTGCGCATTTCACCGCTACACATGGAATTCCACTTTCCTCTTCTGCACTCAAGTTTTCCAGTTTCCAATGACCCTCCACGGTTGAGCCGTGGGCTTTCACACCAGACTTAAAAAACCGCCTACGCGCGCTTTACGCCCAATAATTCCG
+
CCCCCGGGGGGGGCCF@F9EFGACGGGGGGGGDFCEDGGEFGGDEGEGGFFGGGGGGGGFGGF<EGGFGGGFFGEGCGEGGDEGGGGC,=<FGGEFFEGGEFGG,,?FGG+BEFGFG>FCCFEFEFGGG?FFFGFGGGGFEFFGFFFGF:DDF8EGF==FFGFGDF@=,@DDFAFG8DDC,@C+8@ECFECE>E5?1,,48DE7*/;**/9FFCDDD5CGAGBDFFF)(2:DD5*1*4CGC3(79FFAG>*
@M03364:276:000000000-BLYN8:1:1101:18325:5842 2:N:0:1
GGACTACAGGGGTATCTAATCCTGTTTGCTCCCCACGCTTTCGCACCTGAGCGTCAGTCTTCGTCCAGGGGGCCGCCTTCGCCACCGGTATTCCTCCAGATCTCTACGCATTTCACCGCTACACTTGGAATTCTGCCTACCTCTACGAGACTCAAGCTGACCAGTATCAGATGCAGTTCCGAGGTTGAGCCCCGGGCTTTCACTCCTGACTTAATTCTCCGTCTGCGCGCGCTTTACGCCCAGTAATTCCG
+
CCCCCGG8@FGGGCFGGGGGGGGGGGGGGGGFGGGGGGGGGGG@7FEF<F,CFGEGGG,6,,CFFFGC,6+@FFGGGGGGGGGGG8FCG+FFGGGGG8,<F<EGGGGGEEGGGGGGGGGGGGGGA,DGGGGGGG9;9,,ABDFF,>E@3CGGGGGG988D,@CFG9,D@,@,@9DGGGGG8*@EGGGCFGDF*:E=*B,=FGG++;:CFGGF++1+++><B5A=0C9)(8)8CGF<F(;CGE:FC**6F72
@M03364:276:000000000-BLYN8:1:1101:10205:5843 2:N:0:1
GGACTACAGGGGTTTCTAATCCTGTTTGATCCCCACGCTTTCGCACATCAGCGTCAGTTACAGACCAGAAAGTCGCCTTCGCCACTGGTGTTCCTCCATATCTCTGCGCATTTCACCGCTACACATGGAATTCCACTTTCCTCTTCTGCACTCAAGTTTTCCAGTTTCCAATGACCCTCCACGGTTGAGCCGTGGGCTTTCACATCAGACTTAAAAAACCGCCTACGCGCGCTTTACGCCCAATAATTCCG
+
CCCCCGGGGGGGGGGGGGGGGGGGGGGGGGGGGGGGGGGGGGGGGGGGGGGFGGGGGGGGGGGGGGGGGGGGGGGGGGGGGGGGGGGGGGGGGGGGGGGGGGGGGGGGGGGGGGGGGGGGGGGGGGGGGGGGGFCEGGGGGGGGGGGGGGGGCDCFFGGGGGGGFGGGGGGGGFFGGGGGGGGDFGDCFGGGGEGGGGGGGCGFFCGGFGGGGDGGGGEC?CE?>F=;9ABEGGFEF@EEGFBFGCFFG:F
@M03364:276:000000000-BLYN8:1:1101:21279:5852 2:N:0:1
GGACTACAGGGGTATCTAATCCTGTTTGCTCCCCACGCTTTCGCACCTGAGCGTCAGTCTTTGTCCAGGGGGCCGCCTTCGCCACCGGTATTCCTCCAGATCTCTACGCATTTCACCGCTACACCTGGAATTCTCCCCCCCTCTACAAGACTCTAGCTGACCAGTTTCAAATGCAGTTCCCGGGTTAAGCCCGGGGATTTCACATCTGACTCAATCAACCGCCTGCGTGCGCTTTACGCCCAGTAATTCCG
+
CCCCCGGFFDEEGEGFG<EFFDGGGGFFCFDEDFDCFDFGG9FECGGE8FGGFGGGDAFAEFFFG<CCF:F+:FCCC@FGDGGFC<>FFBF<EFCFGGGGFFGGEFGEFFFG<FGFCCEG7>:EGFGGFGGAFG,3,++@7CEF,EF@C,3=>99<E;EDCDGFFFCEGC,@EFGFGFGF::CCCC5,B9?=E5C5:CG+;D9@FFFFD=CGG*31;8CG>DD?FFFB6<)8<<F<=:ECEFFF>:F5>C6
@M03364:276:000000000-BLYN8:1:1101:24178:5892 2:N:0:1
GGCCTACCGGGGTATCTAATCCTGTTTGAGTCCCCCGCTTTTGCACATCAGCGTCAGTTACAGACCGTAAAGTCGCCCTCGCCACTGGTGCTCCTCCATCTCTCTGTGCATTTCACCTCTACCTATGGAATTCCACTTTCTTCTTCTGTCCCCAAGTTCTCCAGTTTCCCATGACCCTCCACGGTTGAGCCGTGGGCTTTCCCATCAGACTTAAAAATCCGCCTACTCCCGCTTTACGCCCAATACTTCCG
+
-6-AC,@CE77@+6,,<,,CC,,,6@C,C,6,CF,@7@+8C,,;C,,,;C<,@C6,,CF9<@E9F6+,,66@<C::,,+:@F7,:,C8:49,5,9<FE9,5C,C>,,,:@,A,,,C?,,9,<9,,,,,,,99?F,49,,C4,EFFCA>=,864,3@C,,3CEG?@D;FA,36@,3@=88C=DE+@B679EC:1@*@@6DFG29=8***4;?++++2**1,*4)(/6*6.;)4)?C38(;C5.()28+6@**
@M03364:276:000000000-BLYN8:1:1101:10377:5917 2:N:0:1
GGACTACTGGGGTTTCTAATCCTGTTTGATCCCCACGCTTTCGCACATCAGCGTCAGTTACAGACCAGAAAGTCGCCTTCGCCACTGGTGTTCCTCCATATCTCTGCGCATTTCACCGCTACACATGGAATTCCACTCTCCTCTCCTGCACTCAAGTCTCCCAGTTTCCAATGCACACAATGGTTGAGCCACTGCCTTTTACATCAGCCTTAAGAAACCACCTGCGCCCGCTTTACGCCCAATAAATCCGG
+
CCC9CEFGGCAFGGGFFGFFGGFFCFFDGFGCFFEGFGGGG9FFEE+ECECFEG@@CGGG@FCGGFGG?FGGEEFGDFFEFGGDEB<C9EF@F<F<6FFFGBFGG,=FEGCFF9FGFGFECFGGF?<FG@FGFFEFGGGFGCFFC,DD=DFD=E@=D,,,8@EFFFGDD,=FFGFC=FCE9DC;,CDF8>6D7:>8,5EC<:C9C+C**3;?FCCF75C9?EF2)/)*/:B48C7*2>CEC)5)*1+)*)2
@M03364:276:000000000-BLYN8:1:1101:13720:5918 2:N:0:1
GGACTACTAGGGTATCTAATCCTGTTTGCTCCCCACGCTTTCGCACCTGAGCGTCAGTCTTCGTCCAGGGGGCCGCCTTCGCCACCGGTATTCCTCCAGATCTCTACGCATTTCACCGCTACACCTGGAATTCTACCCCCCTCTACGAGACTCAAGCCTGCCAGTTTCGGATGCAGTTCCCGGGTTGAGCCCGGGGATTTCACATCCGCTTTGACAGACCGCCTGCGTGCGCTTTACGCCCAGTAATTCCG
+
CCCCCGGGGGGGGGGGGGGGGGGGGGGGGGGGGGGGGGGGGGGGGGGGGGGGGGGGGGGGGGGGGGGGGGGGGGGGGGGGGGGGGGGCGGGGGGGGGGGGGGGGGGGGGGGFGFGGGGGGGGGGGGGGGGGGGGCGGGGGGGGGGGGGGEGGFGGFGGFCGGGGGGFGGGEGGGGFGGGGGGGGGDGGFGFGGGGG78F6+:9DFG5<****>@GGFGG:5CEB?407:)7>DDG2*(;CE)4?>FF>FG7
@M03364:276:000000000-BLYN8:1:1101:8621:5926 2:N:0:1
GGACTACTGGGGTTTCTAATCCTGTTTGATCCCCACGCTTTCGCACATCAGCGTCAGTTACAGACCAGAAAGTCGCCTTCGCCACTGGTGTTCCTCCATATCTCTGCGCATTTCACCGCTACACATGGAATTCCACTCTCCTCTCCTGCACTCAAGTCTCCCAGTTTCCAATGCACACAATGGTTGAGCCACTGCCTTTTACATCAGACTTAAGAACCCACCTGCGCTCGCTTTACGCCCAATAATTCCGG
+
CCCCCGGGGGGGGGGGGGGGCGGGGGGGFGGGGGGFGGGGGGGEGGEFFF9FDEGGGGGFFGGF@7FFGGGGGGGG7FFFGGGGGGGGFEGGGGGGGFGFFGGFGGGGGGGGEFGGGGGEGGGGGDFGGFFFFCBFF,=FFFFGGEFCFDFDFCFDDF;E>@DCDEFFDF9=8,,3,6@@EFF,CC,=?FC?FEE6@;DC?DFDF?7CDGCC8CF@7C5::?A4):432?4?CC76?=B@C)(20;AC+8C
@M03364:276:000000000-BLYN8:1:1101:23328:5939 2:N:0:1
GGACTACACGGGTTTCTAATCCTGTTTGATCCCCACGCTTTCGCACATCAGCGTCAGTTACAGACCAGAAAGTCGCCTTCGCCACTGGTGTTCCTCCATATCTCTGCGCATTTCACCGCTACACATGGAATTCCACTTTCCTCTTCTGCACTCAAGTTTTCCAGTTTCCAATGACCCTCCACGGTTGAGCCGTGGGCTTTCACATCAGACTTAAAAAACCGCCTACGCGCGCTTTACGCCCAATAATTCCG
+
CCCCCFFGGEGGGGGGGGGGGGGGGGGGGGGGGGGGGGGGGGGGGGGGGGGFEGGCGGGGGGGGGGGGGGGGGGEFCFFGGDGGGGDFGGFGGGGGGGFGGGGGFGFGGGGGGGGGGGGGGGGGGGGGGGGGGGGGGGGGGGGGGGGGGGFDCF8DGGACCFC=C;D=8=FFGGFFGGGGGGCGFC>FGGGDGEEGGGFGFGGFFD7>**7B7:CCF>C7?C4>5F@?0>35<9C4;;EECD<4CFFFFG9
@M03364:276:000000000-BLYN8:1:1101:25996:5945 2:N:0:1
GGACTACCCGGGTTTCTAATCCTGTTTGCTCCCCACGCTTTCGAGCCTCAGCGTCAGTTACAGACCAGAGAGCCGCCTTCGCCACTGGTGTTCCTCCATATATCTACGCATTTCACCGCTACACATGGAATTCCACTCTCCTCTTCTGCACTCAAGTCTCCCAGTTTCCAATGACCCTCCCCGGTTGAGCCGGGGGCTTTCACATCAGACTTAAGAAACCGCCTACGCGCGCTTTACGCCCAATAATTCCG
+
CCCCCGFEFGGGGGGGGGGGGGGGGGGGGGGGGGGGGGGG8FG8EFGGGFGGGGGGGGGGGGGGFGGGFFFGGGGGGGGFFGGGGGGGFFEGGGD?EFEGGGGGGGGFG7?CCGGGFGGGDGGGC:FGGGGGGFFGGGFGGGFG>EGGFFGG8BFG;DD;FG8BCFGGFG96@EF=FGGEGDECF6@FGCF8CGGGGGG,:CGGFG>=4CFFGF7CF5FGFD>@@;?E2>;E5C*6@0EGGF?FFG?>FGC
@M03364:276:000000000-BLYN8:1:1101:9491:5979 2:N:0:1
GGACTACTGGGGTTTCTAATCCTGTTTGCTCCCCACGCTTTCGCACCTGAGCGTCAGTTTTTGTCCAGGGGGCCGCCTTCGCCACCGGTATTCCTCCAGATCTCTACGCATTTCACCGCTACACCTGGAATTCTACCCCCCTCTACGACACTCAAGCTTGCCAGTTTCAAATGCAGTTCCCAGGTTGAGCCCGGGGATTTCACATCTGACTTAACAAACCGCCTGCGTGCGCTTTACGCCCAGTAATTCCG
+
CCCCCGG9FCGD@FGFGGGGGGGFFGGFFC9CCCFFGGFGGGGG:FGFAFEGGBEFGG,<CCFGFGF8@:+FGGDGGGGGGGGGG8FEG+BFGGFGGGGCCFFFFGGGDGGGGGGGGGGGGGGGG,DFDFGD9,@=B86CEEGGEFGD7:7:F6DEE6;DBGFGFFGGF9>EFGGGCF?22485F:,?6FGGGGG=:BEFFGGC@FD@7>?+7++1><FGFGE12F(0(7>DGGFF42:CEE(00:94FG*
@M03364:276:000000000-BLYN8:1:1101:5475:6005 2:N:0:1
GGACTACTCGGGTTTCTAATCCTGTTTGCTCCCCACGCTTTCGAGCCTCAGCGTCAGTTACAGACCAGAGAGCCGCCTTCGCCACTGGTGTTCCTCCATATATCTACGCATTTCACCGCTACACATGGAATTCCACTTTCCTCTTCTGCACTCAAGTTTTCCAGTTTCCAATGACCCTCCACGGTTGAGCCGTGGGCTTTCACATCAGACTTAAAAAACCGCCTGCGCTCGCTTTACGCCCAATAAATCCG
+
CCCCCGGGGGGGGGGGDGGGGGGGFFGGGGGGGGGGGGG;FGGGGGGGGGGGGEGGGECFFGEFF@FGFGGGGG+CFGGCFFFCFGGGGGGGGGFFGEGG9FGGGGGEGGEGFGGGGGGGDDGGGGGGFFEEDGGGGGGDFGGGGGGGGGGGGGGGGCDEF9EFFF9E=EFGGGG?D8D8?GECD>ECFFFGGGGGGG>CFGGG632CGGGCFG7FFGGDDE4-5;>E@3>55*:4A@DEE:/=DGFC7CC
@M03364:276:000000000-BLYN8:1:1101:10423:6043 2:N:0:1
GGACTACTCGGGTATCTAATCCTGTTTGCTCCCCACGCTTTCGAGCCTCAGTGTCAGTTACAGGCCAGAGAGCCGCTTTCGCCTCCGGTGTTCCTCCATATATCTACGCATTTCACCGCTACACATGGAATTCCACTCTCCTCTCCTGCACTCAAGTCTCCCAGTTTCCAATGCACACAATGGTTGAGCCACTGCCTTTTACATCAGACTTAAGAAACCGCCTGCGCTCGCTGTACGCCCAATAAATCCGG
+
CCCCCCFGEGGGEFDEFGFGGGGFFGGGGGG@FGFEGGGGGGGGGGGDFGGEEGFGGGGCFGGGDFGGCF@FFGGGGG@FGFGGGGGG@FGEGGGGGGGGGGGGGFAA:=CCFGGGGGGEGGGFGGGGFEFCGCFFFGGGGAD=F8DGFGGFGFFC,,,3=FFDAD,@AFGFFGFAEGGFFDFG98DFGEGD6<98?FCFGGGGFGF>FGDGGF+BDG@C>CBBDF955BEF49:740:=C:(;:7;6;>2
@M03364:276:000000000-BLYN8:1:1101:17247:6044 2:N:0:1
GGACTACTGGGGTATCTAATCCTGTTTGCTCCCCACGCTTTCGCACCTGAGCGTCAGTCTTTGTCCAGGGGGCCGCCTTCGCCACCGGTATTCCTCCACATCTCTACGCATTTCACCGCTACACGTGGAATTCTACCCCCCTCTACAAGACTCTAGCCAACCAGTTGCAGATGCAATTCCCAAGTTAAGCTCGGGGCTTTCACATCTGACTTAATTGACCGCCTGCGTGCGCTTTACGCCCAGTAATTCCG
+
CCCCCGGGGGGGGEGGDFDF<FFGG9EEFFGGGGGECCEFDDFFFGG8FCF8FFFD@@FFGEGCFFGGGE7@FCF>=FE,FEGFBBFEFCF9FFGFFGG8EFCCEFGGGGGDCFFGAC:8BFF@C8A?BFGFGGGFG8ECGGGGGFGCEFGGG9DE9CFF8:CF,@,,@DB:ACGFF7D7DG6BFFFEC??8;>CGGG,,;FGGFF+7+++2:+:CCCFFBEFFD59:?3;>G:39@BA:57<?77927:7
@M03364:276:000000000-BLYN8:1:1101:5415:6047 2:N:0:1
GGACTACCAGGGTTTCTAATCCTGTTTGCTCCCCACGCTTTCGCGCCTCAGCGTCAGTTACAGACCAGAGAGCCGCCTTCGCCACTGGTGTTCCTCCATATATCTACGCATTTCACCGCTACACATGGAATTCCACTCTCCTCTTCTGCACTCCAGTCTCCCAGTTTTGAGTGACCCTCCTCGGTTGAGCCGAGGGCTTTCACACCCAACTTAAAAGACCGCCTGCGCGCGCTTTACGCCCAATAATTCCG
+
CCCCCGGGGGGGGGGGGGGGGGGGGGGGFGGGGGGGGGGGGGGGGGGGGGGGGGGGGGGGGGGGGGGGGGGGFFGCGGGFGGGGGGGGGGEGGGGGGGGGGGGGGGGGGGGGGGGGGEGGGGGGGGGGFEFFCFFCEGGGGGGGGGGFGGGGGGGGGGGGGGGGGGGGFGGGGGGGGGGGGGGD:EGGGGGGGGGGGGG6CFFGFGGGGGCFGGFGGGGGFGEFDFFABEF>DDFFFFGGGF?FFFBBGC>
@M03364:276:000000000-BLYN8:1:1101:5279:6060 2:N:0:1
GGACTACAGGGGTTTCTAATCCTGTTTGCTCCCCACGCTTTCGAGCCTCAGTGTCAGTTACAGGCCTGAGAGCCGCTTTCGCCTCCGGTGTTCCTCCATATATCTACGCATTTCACCGCTACACATGGAATTCCACTCTCCTCTCCTGCACTCAAGTCTCCCACTTTCCAAGTCACACAATGGTTGAGCTACTGCCTTTTATATCAGACTAAAGAAACCACCGGCGCTCGATTTACGCTCAATAAATCCGG
+
<<<CBAEFEEF:CF;6C,66@FFDAEAFFCF<C,,6+8@F,CFDEGGECFACFGCF@<,,,<;,C:,,CE@B7,8FGC,<:@6B,,7@FC::C?A9EGGFG<4AEDGGF:CFGD@B9:F>:+AAEFGDF,,=EDF9,>D,,74+6,@=,6,+,36=DA,@,,=,6>>D=E,,7@EA88EDFC8>3+3CC,4EFGGG6B,@2+,23+?59C**;4<>9;,=5**))0(//:);+8@5:<*17*98C+;CFGG
@M03364:276:000000000-BLYN8:1:1101:19585:6068 2:N:0:1
GGACTACTGGGGTTTGTAATGCTGTTCGCTACCCATGCTTTCGCTCCTCAGCGTCAGTTACTGCACAGAGACCTGCCGTCGCCATCGGGGTTCCTCCTGATATCTGCGCATTTCACCGCTACACCAGGAATTACAGTCTCCCCTACAGCACTCAAGTTATGCCCGTATCGCCTGCACGCCCGGAGTTGAGCCCCGGGGTTTTAAAGATGACGCGACAAACTACCTACGAGCGCTTTACGCCCAGTAATGTC
+
A<B-A<C,CEEFFE7,CFGE,;EEGG<@:@76,6C,;,6,C,8F,;8<,,C,@,6@FFF,,CC9,66E<FG,D@@,674=F+8C,:6,+C6=9,,5:A?<AE=<,C,@>+8+F?@C5@C6>B94,AEFGCGG,CEF,,,9,,6+@D8B8=@F,,DDFFD9D,=,@6368>++AD,5,@@+;*C*:3@,5,,1*=8=5*4/**1*211*;+;<83DD35C**+),,*(8(7<53*1(*)**/)(.20/-2**
@M03364:276:000000000-BLYN8:1:1101:6547:6088 2:N:0:1
GGACTACACGGGTTTCTAATCCTGTTTGCTCCCCACGCTTTCGAGCCTCAGCGTCAGTTACAGACCAGAGAGCCGCCTTCGCCACTGGTGTTCCTCCATATATCTACGCATTTCAGCGCTACACATGGAACTCCACTCTCCTCTTCTGCACTCAAGTAGCCCAGTTTCCAATGACCGTCCCCGGTTGAGCCGGGGGCTTTCACATCAGACTTAAGAAACCGCCTGCGCTGGCTTTACGCCCAATAAATCCC
+
CCCCC,CEGEFEC,8CFGGGC@,,;CF@FGGGGG<CCEG;,6:CFGF,ED<F@C:CF6,<CEFC@9<,<6@BCF@CF7@FC:@E:<<E9B<,,CEFFDFAF9;E,CEDC=B:FFA,9@+8FF@E>,CFF<,?,ADB,@D8ECD@9EFFDAFD@8>9@,,3CBD?,8EFDDF,==F8+@CCE6E6@8CG?EGEEC*?::,<0=CF6;7CFCC>FG+:7CEC>5>0(8(.,)0)29*6@(;270(0>D4);6*
@M03364:276:000000000-BLYN8:1:1101:15533:6088 2:N:0:1
GGACTACCCGGGTTTCTAATCCTGTTTGCTCCCCACGCTTTCGCACCTGAGCGTCAGTCTTTGTCCAGGGGGCCGCCTTCGCCACCGGTATTCCTCCACATCTCTACGCATTTCACCGCTACACATGGAATTCTACCCCCCTCTACAAGACTCTAGCTGACCAGTATCAGATGCAATTCCCGGGTTAAGCCCGGGGATGTCACATCTGACTCAATCAACCGCCTGCGTGCGCTTTACGCCCAGTAAGTCCG
+
C9CCCGGGGGGGGCEFGGGGFGGGGGGFFGGGGGFG@FFEFGGGGGGGGGGFFEEGGFFGGFGGGGGFGGGGGGEEGEGGGGGGGFGGFFGGGGCGFEEGFGGGGGGGEGCCA<EGCFFGGGGGCGFFFEG,A9DFCGGGGGGGGGGFGGGFGFGFGGFFG>FGFCACF;9@CCFGGGGGGEGGFECCE988EGGG5E*07@FF77;FFG+;6C:+C*=F:5>:<>(7455DCGF)/8885:10:**6CF*
@M03364:276:000000000-BLYN8:1:1101:8379:6118 2:N:0:1
GGACTACCGGGGTTTCTAATCCTGTTTGCTCCCCACGCTTTCGCACCTGAGCGTCAGTCTTTGTCCAGGGGGCCGCCTTCGCCACCGGTATTCCTCCAGATCTCTACGCATTTCACCGCTACACATGGAATTCTACCCCCCTCTACAAGACTCTAGCTGACCAGTCTTAGATGCCATTCCCAGGTTAAGCCCGGGGATTTCACATCTAACTTAATCAACCGCCTGCGTGCGCTTTCCGCCCAGTAATTCCG
+
AA6CCFEFFECGFGGEE,;CF@EFFFCFFCEGFGGGGC7CFGEEGEGGG@C@CFGDGCEEGFGGGGFGFGEEGFFG:F7FG7BCFDEEGEFFGGAEC,BEDEEFEAFFGCEGDFFGGGGGG::DFCE,<,DFGG9F,8==CCEFGG,,@:FGDF,@;DG9CC,,76>DF9;9EFG6D7D:D??ECG9CEDFFEGEG=CC6:CGCCGDGGG77::++1;9C55;68F>5()03<CF)/48CE)30:*9.:02
@M03364:276:000000000-BLYN8:1:1101:16404:6128 2:N:0:1
GGACTACAAGGGTTTCTAATCCTGTTTGCTCCCCACGCTTTCGCACCTGAGCGTCAGTCTTTGTCCAGGGGGCCGCCTTCGCCACCGGTATTCCTCCAGATCTCTACGCATTTCACCGCTACACCTGGAATTCTACCCCCCTCTACAAGACTCTAGCTGACCAGTTTCAAATGCAGTTCCCAGGTTGAGCCCGGGGATTTCACATCTGACTTAACAAACCGCCTGCGTGCGCTTTACGCCCAGTAATTCCG
+
CCCCCGGGGGGGGGGGGGGGGGGGGGGGGGGGGGGGGGGGGGGGGGGGGGGFFGGGGGGGGGFGGGGGGGGGGGGFGGGGGGGGGGGGGGDEFGGGGGGGGGGGGGGGGEEFFGGGGGGGGGGGGGGGGGGGGGGGGGCFEGGGFGGGGGGGGGGFGGGDGGGGGGDGGFCFGGGGGGGGGGGGFGG?FGGGGDEGGGGGGGGGFG78FGFGFGGGFGGGF5A;DF;BFB>3DDFFFBGCEEFFGGF4CGF
@M03364:276:000000000-BLYN8:1:1101:7954:6146 2:N:0:1
GGACTACTAGGGTATCTAATCCTGTTTGCTCCCCACGCTTTCGCACCTGAGCGTCAGTCTTTGTCTAGGGGGCCGCCTTCGCCACCGGTGTTACTCCAGATCTCTAGGAATTTCACCGCTACACCTGAAATTCTACCCCCCTCTACAACACTCAAGCCTGCCAGTTTCGGATGCAGTTCCCGGGTTGAGCCCGGGGATTGCACTGCCCACTTGACCGACCGCCCGCGTGCGCTTTACGCCGCGTAGTTCCG
+
<9CC@8,,,=C-E<,@66EF<6,C;,<C@<;;6B<@66@,CEF6666;,CFGC@FGC<EC@C@C,,9C<F7@:FBF@EE9?FC,,BFFG+,?,5C?F<E<,A@A9,,C,9E,@<A<B@F++87AEAA,:,C=FGGG9E+88@+=EFG,,,@233>D@EE,@8,@7,,>+3***,,7@,@F?***111<<,?>5=:*4=8*2+0+)2**25*?F***:>5=7*7(4>676B33DC*)1-*:*045))0)2*1
@M03364:276:000000000-BLYN8:1:1101:24384:6153 2:N:0:1
GGACTACAAGGGTTTCTAATCCTGTTTGCTCCCCACGCTTTCGCACCTGAGCGTCAGTCTTCGTCCAGGGGGCCGCCTTCGCCACCGGTATTCCTCCAGATCTCTACGCATTTCACCGCTACACCTGGAATTCCACCCCCCTCTACGAGACTCAAGCCTGCCAGTTTCAAATGCAGTTCCCGGGTTGAGCCCGGGGATTTCACATCTGACTCAATCAACCGCCTGCGTGCGCTTTACGCCCAGTAATTCCG
+
CCCCCGGGGGGGGGGGGGGGGGGGGGGGGGGGGGGGGGGGGGDGGGGGGGGGGGGGGGGGGGGGGGGGGGGGGGGGGGGGGGGGGGGGGEGCGGGGGGGGGGGGFGGGGGGGGGGGFGGGGGGGGGGGGGGGGGGGGGGGGDGGFGG>EEGCCFGGGF?EGGGG<FGCCFDFFGGGGFGGGGDEGGC<EGGGGGGGGGG+CGGGFGGGF7CF4DGGDCGGFGFFFFFE0375CDF>FFEEED??7C@4CF7
@M03364:276:000000000-BLYN8:1:1101:3927:6155 2:N:0:1
GGACTACTCGGGTTTCTAATCCTGTTTGCTCCCCACGCTTTAGCACCTGAGCGTCAGTCTTTGTCCAGGGGGCCGCCTTCTCCACCGGTATTCTTCCAGATCTCTACTCATTGCACCGCTACACCTGGAATTCTACCCCCCTCTACGAGACTCTAGCCTGCCAGTATCAGATTCAGTTCCCGGGTTTAGCCCTGGGATGTCAAATCTGACTCAATCAACCGCCTGCGTGCGCTTTACTCCCAGTAATTCCG
+
<-ABC@<@6B;CF@CEFC9@6;;,EEECFFECC@<6@FEBC,CC6FGG<6,@@CF,B6C@CFFFC@EFFC++686@=?FG,?:5=F:FFGGGG,,,,C,CD,C5@FG,BE9C,C??BCEDEGG<@=<844A=,F9;4,@4CE>FDF+=+=>=,,,D9D,4D@68,@E,@,3@2EA3EE:,,****3*,56,=1=F*1?*AFC,=6*11=8+:*2=+*250?EA(/..:8BD>GG5)8)22:)89>G?2:CF
@M03364:276:000000000-BLYN8:1:1101:10689:6165 2:N:0:1
GGACTACTCGGGTTTCTAATCCTGTTTGCTCCCCACGCTTTCGCACCTGAGCGTCAGTCTTCGTCCAGGGGGCCGCCTTCGCCACCGGTATTCCTCCAGATCTCTACGCATTTCACCGCTACACCTGGAATTCTACCCCCCTCTACGAGACTCAAGCCTGCCAGTTTCGGATGCAGTTCCCGGGTTGAGCCCGGGGATTTCACATCTGACTTGCCAGCCCGCCTGCGTGCGCTTTCCACCCAGTAATTCCG
+
CCCCCGG<@FGGGCGGGGGGGGGGGGGGGGGGGGGGGGGGGGGG7FGG@F,FFGGGGGEC<FGGGGGG,,7+CFFGGGGGGGGGGGGGGCGGGCFGG8,<F<EFGGGGGGGGGGGGGGGGGGGGF@FFFGGGG<,,,,6FGEGG,EF+3;EGGGGGEFF8:@EFGGGG5>EGGGGGGGC,,>:EGGGGGGG5*=8?EGGGFFFG+*11@@FF:10+27:E>CDB6>97:EEEGG3)9)<EGF0;CF*6:F4
@M03364:276:000000000-BLYN8:1:1101:19420:6178 2:N:0:1
GGACTACTGGGGTATCTAATCCTGTTTGCTCCCCACGCTTTCGAGCCTCAGTGTCAGTTACAGGCCAGAGAGCCGCTTTCGCCTCCGGTGTTCCTCCATATATCTACGCATTTCACCGCTACACATGGAATTCCACTCTCCTCTCCTGCACTCAAGTCTCCCAGTTTCCAATGCACACAATGGTTGAGCCACTGCCTTTTACATCAGACTTAAGAAACCACCTGCGCTCGCTTTACGCCCAATAAATCCGG
+
CCCCCGGGGGGGGGGGGGGGFGGGGGGGGGGGGGGGGEGGGGGGFGGGGGGGGGFGGGGGGGGCGGGGGGFGGGEGEGGGCFFFGGGCGGCF9EEEFEFGGG=FGCDGGEGGFFFFGEGDEGFDEGGFGBCFG<FGFFGFGGFG8@FFGGGDFFF,DECEFFGDFAFA:,@DGG9FGGCD8=@EFGF6C@F6,<9FGGFGG?FCACGG?59C2;8D5C,1@C62<B9BDE;?5D+1?5:1/>3F>+;7CC9
@M03364:276:000000000-BLYN8:1:1101:18819:6181 2:N:0:1
GGACTACCGGGGTTTCTAATCCTGTTTGCTCCCCACGCTTTCGCACCTGAGCGTCAGTCTTCGTCCAGGGGGCCGCCTTCGCCACCGGTATTCCTCCAGATCTCTACGCATTTCACCGCTACACCTGGAATTCTACCCCCCTCTACGACACTCTAGCTTGCCAGTTTCAAATGCAGTTCCCAGGTTGAGCCCGGGGATTTCACATCTGACTTAACAACCCGCCTGCGTGCGCTTTACGCCCAGTAATTCCG
+
CCCCCGGFGGGGGGGGGGGGGGGGGGGGGGGGGGGGGGGGGGGGEGGG@AFGGGGGGGGGGGGGGGGG,@++@FGGGGGGGGGGCEGGGGGGGGGGGCDGG8DGGGGGGGGGGGGGGGGGCGGG88FG?FGDFD,3,86>@EGG9EGD+@E5F9@E;@B8*?>FFEEGGGEFFCCG79D;?CFGGGGGGGGGD5EE5;CF=DF:FGGDCFDGC7FF7**=>EF?BF>52:)77DCAF?GGGF0<:794>FC
@M03364:276:000000000-BLYN8:1:1101:9274:6188 2:N:0:1
GGACTACTAGGGTATCTAATCCTGTTTGCTCCCCACGCTTTCGAGCCTCAGTGTCAGTTACAGGCCAGAGAGCCGCTTTCGCCTCCGGTGTTCCTCCATATATCTACGCATTTCACCGCTACACATGGAATTCCACTCTCCTCTCATGCACTCAAGTCTCCCAGTTTCCCATGCACACACTGGTTTAGCCACTGCCTATTACATCAGACTTCAGAAACCACCTACGTCTGCTTTACGTCAAATACACTCTG
+
@A<BCDCF9<<FE<FEFGGF<CFGEG9EFGGD<CA@BCC@FGGGE;+<CCEGGFGF@<CF@FF8@F<@E@FED<FCFFGEECC@7AEF>FCFG99F<AD9F<EEA?5<@B:FGGGCF7FCGGFBE:F<E,F:AF=9E=D88E,?F,7,,6EDDF8DEFFCD>@=A;,>D,@=,,E9@,@+@9,7,,===DC:,@,3<,3<?+25;C++**+2++5+43<?5:*)0*0*)/+1BFG4*)4*=+08+;/**++
@M03364:276:000000000-BLYN8:1:1101:14551:6194 2:N:0:1
GGACTACCGGGGTTTCTAATCCTGTTTGCTCCCCACGCTTTCGCACCTGAGCGTCAGTCTTCGTCCAGGGGGCCGCCTTCGCCACCGGTATTCCTCCAGATCTCTACGCATTTCACCGCTACACCTGGAATTCTACCCCCCTCTACGAGACTCAAGCTGACCAGTATCAGATGCAGTTCCCAGGTTGAGCCCGGGGATTTCACATCTGACTTAATCAACCGCCTGCGTGCGCTTTACGCCCAGTAATTCCG
+
CCCCCGGGGGGGGGGGGGGGGGGGGGGGGGGGGGGGGGGGGGGGGGGGGGGGGGGGGGGGGGGGGGGGGGGGGGGGGGGGGGGGGGGGGGGGGGGGGGGGGGGGGGGGGGGGGGGGGGGGGGGGGGGGGCGGGGGGGGGGGGGGFGGCEGGGGGGFGGGGGFGGGGGGGGFGGGGGGGGGGG6EGGGGFGGGGGGGGGGGGGGGFGGGGGGGGGGGGCGFFGFFBFBD:BFEGDC9FFGGGF?F7:@BGG2
@M03364:276:000000000-BLYN8:1:1101:14036:6198 2:N:0:1
GGACTACTGGGGTTTCTAATCCTGTTTGCTCCCCACGCTTTCGCACCTGAGCGTCAGTCTTTGTCCAGGGGGCCGCCTTCGCCACCGGTATTCCTCCACATCTCTACGCATTTCACCGCTACACATGGAATTCTACCCCCCTCTACAAGACTCTAGCTGACCAGTATCAGATGCAATTCCCGGGTTAAGCCCGGGGATTTCACATCCGACTTGACAGACCGCCTGCGTGCGCTTTACGCCCAGTAATTCCG
+
CCCCCGGGGGGGGGGGGGGGGGGGGGGGGGGGGGGGGGGGGGGGGGGGGGGGGGEGGGGGGGGGGGGGGGGGGGGGGGGGGGGGGGGGGGGGGGGGGGGGGGGGGGGGGGGGGFGGGGGGGGGGGFGGGGGGFFFGGGGGGGGGGGGBD,DGGFGGGFGGGGGGGEGAFCFGGGGGGFGGFGGEGGGFFGGGGGGGCEGCDF?@AGGGC57DGGGFGGGFEEF:<F;DFEEFGDF263C::)(0:*@AGG*
@M03364:276:000000000-BLYN8:1:1101:20923:6210 2:N:0:1
GGACTACTCGGGTATCTAATCCTGTTTGCTCCCCACGCTTTCGAGCCTCAGCGTCAGTTACAGACCAGAGAGCCGCCTTCGCCACTGGTGTTCCTCCCTATATCTACGAATTTCACCGCTACAAATGGAATTCCACTCTCCTCTCCTGCACTCAAGTCCCCCAGTTTCCAATGCACACAATGGTTGAGCCACTGCCTTTTACATCAGACTTAAGAAACCACCTGCGCTCGCTTTACGCGCAATAAATCATG
+
CC9C<6,@EECEFG8AFGF,C<DFGEFFGGF,DCC@@:B,DAFDE,7EFGGGGG7,CCCAE9,C,9<C@DC:C@@@+,8,4:,,8BC8CEFEGC,BB,9C,A=E,ACE,,:A5AFFGGGGGGG9,9AE99F8FFGFF8DCEF8BF8,@,=EDGG,6,@,6@CC6=D,,3@FFFGF,@=88,,>E;>,@C,@<,49DC3,@;:7@F7@FC7+CF8<>0;,;*?>BF*282?B?FG7>E(14=>1AC:AE*++
@M03364:276:000000000-BLYN8:1:1101:18871:6245 2:N:0:1
GGACTACTGGGGTTTCTAATCCTGTTTGCTCCCCACGCTTTCGCACCTGAGCGTCAGTCTTTGTCCAGGGGGCCGCCTTCGCCACCGGTATTCCTCCAGATCTCTACGCATTTCACCGCTACACATGGAATTCCACTCTCCTCTCCTGCACTCAAGTCTCCCAGTTTCCAATGCACACAATGGTTGAGCCACTGCCTTTTACATCAGACTTAAGAAACCACCTGCGCTCGCTTTACGCCCAATAAATCCGG
+
CCCCCGGGGGGGGGGGGGGGGGGGGGGGGGGGGGGGGGGGGGGGGGGGGGGGGGGGGGGGGGGGFGGGGGGGGGGGGGGGGGGGGGGGGGGGGGGGGGGFGGGGGGGGGGGGGGGGGGGGGGGGGGGFFFFFGGGGGGGGGGGGGGGGGGGGGGGGGGGGGGGGFFGGGGGGGGGDGGGGGG6FFEFGGD6FFGDGGFGF9FGGFGG4CFDGC+=D4;=FF=6;BBBEFFFBFFCEF?EBCA@FGGFECG<
@M03364:276:000000000-BLYN8:1:1101:15243:6248 2:N:0:1
GGACTACAGGGGTTTCTAATCCTGTTTGCTCCCCACGCTTTCGAGCCTCAGCGTCAGTTACAGACCAGAGAGCCGCCTTCGCCACTGGTGTTCCTCCCTATATCTACGCATTTCACCGCTACACATGGAATTCCACTCTCCTCTTCTGCACTCAAGTCTCCCAGTTTCCAATGACCCTCCCCGGTTGAGCCGGGGGCTTTCACATCAGACTTAAGAAACCGCCTGCGCTCGCTTTACGCCCAATAAATCCG
+
CCCCCCG<FFEC;FGGGGGGGGGGGGGGGFGGGGGGGGGFFGGCCFGGECECFFEFCFCFFCF9FGGG8<CC@FGGGGGF?FGGGGG?FD,CFF9FG,BF89EEFGGGGCE7FA@FFEGGG@EDFFEFG@FGFGGGGGFFGGGGGGGG,;EGGEDFDF9=EGDG<E,@E>F3@9AFG8DEEBECCEGFFFB875:CC58CDFD==68=*;C7C@+1@*AFFC>605>E(:>BG*9ABBEEE51.0:96>C)
@M03364:276:000000000-BLYN8:1:1101:20875:6268 2:N:0:1
GGACTACAGGGGTTTCTAATCCTGTTTGCTACCCACGCTTTCGGGCATGAACGTCAGTATTATCCCAGGGGGCTGCCTTCGCCATCGGTATTCCTCCACATCTCTACGCATTTCACTGCTACACGTGGCATTCTACCCCCCTCTGACATACTCTAGTCACCCAGTTTCAAACGCAGTTCCCAGGTTAAGCCCGGGGATTTCACATATGACTTAAGTAACCGTCTGCGCCCGCTTTACGCCCAGTAATTCCG
+
CCCCCGG8FGGGGGGGGGCFFAEFGGGGGGGGGGGGGGGGGGGEGGEF@FGGGGGGGGGDGG<9EFGE<@EEEGGDFGEFGGGGCGGGGGGGGGGGFFEGFF9FFCFGGGCFFGDGEFFGEGDGCA??+AFGGGFGEFGGGGGGGGGG9DGGDGFFFFGFFFGGCFFGGGGGEGGC@@FCGGGGDGFGCAF:@EEGGG6CDCGF++4=7CFGFGGGGGGGF5><FF6:<FABG<5>F/BCGF?FC*9AGG*
@M03364:276:000000000-BLYN8:1:1101:20920:6286 2:N:0:1
GGACTACAAGGGTTTCTAATCCTGTTTGCTCCCCACGCTTTCGAGCCTCAGCGTCAGTTACAGACCAGAGAGCCGCCTTCGCCACTGGTGTTCCTCCATATATCTACGCATTTCACCGCTACACATGGAATTCCACTCTCCTCTTCTGCACTCAAGTCTCCCAGTTTCCAATGACCCTCCCCGGTTGAGCCGGGGGCTTTCACATCAGCCTTAAGAAACCGCCTGCGCTCGCTTTACGCCCAATAAATCCG
+
CCCCCGGGGGGGGGGGGGGGGGGGGGGGGGGGGGGGGGGGGGGGGGGGGGGGGGGGGFGGGGGGGGGGGGGGGGGGGGGGGGGGGGGGGGGGGGGGGGGGGGGGGGGGGCDFGGGGGGGGGGGGGGGGFEFGGGGGGFGGGGGGGGGGGGGGGGDGFG;FDFFGGGFGFGFGGA8FGGGGGGDCCGG,@FGGGDGGGGGEC:EGFFCC**0;?FFCFDCFFGEFDF9>28:>DFF2?0EGGF()2:@5CD9
@M03364:276:000000000-BLYN8:1:1101:10639:6358 2:N:0:1
GGACTACAAGGGTTTCTAATCCTGTTTGCTCCCCACGCTTTCGCACCTGAGCGTCAGTCTTTGTCCAGGGGGCCGCCTTCGCCACCGGTATTCCTCCACATCTCTACGCATTTCACCGCTACACATGGAATTCTACCCCCCTCTACAAGACTCTAGCTGACCAGTATCAGATGCAGTTCCCAGGTTGAGCCCGGGGATTTCACATCTGACTTAATCAACCGCCTGCGTGCGCTTTCCGCCCAGTAATTCCC
+
CCCCCGGGGGGGGGGGGGGGGGGGGGGGGGGGGGGGGGGGGGGGGGGGGGGGGGGGGGGGGGGGGGGGGGGGGGGGGGGGGGGGGGGDFGGGGGFGGGGGGGGGGGGGGGGGGFGGGGGGGGGGGGGGGGGGGGGGGGGGGGGGFGCCD,DFGGFGF;DFG:86FFGGFFFGGFGGGGFG?>FGF9DFCCGFGGGGCGGG8+::B47CCGFFGFG774CF5*.:;FF>0>@DGGG292:;C>?FG=*6>F*
@M03364:276:000000000-BLYN8:1:1101:11614:6368 2:N:0:1
GGACTACTCGGGTTTCTAATCCTGTTTGCTCCCCACGCTTTCGAGCCTCAGTGTCAGTTACAGGCCAGAGAGCCGCTTTCGCCTCCGGTGTTCCTCCATATATCTACGCATTTCACCGCTACACATGGAATTCCACTCTCCTCTCCTGCACTCAAGTCTCCCAGTTTCCAATGCACACAATGGTTGAGCCACTGCCTTTTACATCAGACTTAAGAAACCACCTGCGCTCGCTTTACGCCCAATAAATCCGG
+
CCCCCGGGGGGGGGGGGDGGGGGGGGGGGGGCFFFGGGGGGGGGGGGGGGGGGGGGGGGGGGGGGGGGGGGGGGGGGGGGGGGGGGGEGGGGGFGGGGGGGGGGGGGGGGGGGGGGGGGGGGGGGGGGGFGGGGGGGGCFGFEGGGGGGG8?EFD=FGCGGFFGGGGGGGGGG?DGGGGCAFFF@ECFG:8DGFFFGGG7CCEC>D759F=CFFDF9FDGFEFFFFAA2;?EGFGE>9E7C:@FGFFECGC
@M03364:276:000000000-BLYN8:1:1101:20327:6389 2:N:0:1
GGACTACTGGGGTATCTAATCCTGTTTGATCCCCACGCTTTCGCACATCAGCGTCAGTTACAGACCAGAAAGTCGCCTTCGCCACTGGTGTTCCTCCATATCTCTGCGCATTTCACCGCTACACATGGAATTCCACTTTCCTCTTCTGCACTCAAGTTTTCCAGTTTCCAATGACCCTCCACGGTTGAGCCGTGGGCTTTCACATCAGACTTAAAAAACCGCCTACGCGCGCTTTACGCCCAATAATTCCG
+
CCCCCGGGGGGGGDGGGGGGGGGGGGGGGGGGGGGGGGEGGGGGGGGGGGGGGGGGGGGGGGGGGFFGGGGGGGGGGGGGGGGGGGGGFGGGGGGGGGGGGGGGGGGGGGGGFCFFGGGGGGGGGGGGGCGGGGGGGGGGGFGGGGGGGGFGGGFG@FGGGGGGFGGFFGGGGGGGGGG>EGGGGGG8FGFGGCDGGGGEFGGGFGGGGGFFGGGFGGG5@CBF9F=495=AD:37@DGD=B6ADCFFGGF
@M03364:276:000000000-BLYN8:1:1101:19984:6399 2:N:0:1
GGACTACTGGGGTTTCTAATCCTGTTCGCTACCCATGCTTTCGCTCCTCAGCGTCAGTTACTGCCCAGAGACCTGCCTTCGCCATCGGTGTTCCTCCTGATATCTGCGCATTTCACCGCTACACCAGGAATTCCAGTCTCCCCTACAGCACTCAAGTTATGCCCGTATCGCCTGCACGCCCGGAGTTGAGCCCCGGGATTTCACAGACGACGCGACAAACCACCTACGAGCTCTTTACGCCCAGTAATTCC
+
CCCCCGGGGGGGGEGGGGGGGGGGGGGGGGGGGGGGGGGGGGGGGGGGGGGGGGGGGGGGGGGGGGGGGGGGGGGGGGGGGGGGGGGGFEGGGGGGGGGFGGFGGGGGGGGGGGGGGGGGGGGGGGGGGGGGGGGGGGGGGGGGGGGGGGGGGFGGGDEFGFFGGEGGGGGGGGGGGGGGGEGGGEFGGGGGGGGGG>EGGGGGFDGGDGGGGGGGG3EGFDF6(;@>BBFBGG7<FFEGGFFF<F=<::D
@M03364:276:000000000-BLYN8:1:1101:18760:6409 2:N:0:1
GGACTACTCGGGTTTCTAATCCTGTTTGCTCCCCACGCTTTCGAGCCTCAGTGTCAGTTACAGGCCAGAGAGCCGCCTTCGCCTCCGGTGTTCCTCCATATATCTACGCATTTCACCGCTACACATGGAATTCCACTCTCCTCTCCGGCACTCAAGTCTCCCAGTTTCCAATGCACACAATGGGTGAGCCCCTGCCTTTTACCTCAGACTTCACAAACCACCTTCGCTCGCTTTACGCCCAATAAATCCGG
+
CCCCCGGC8FGGGGGGGGGGGGGGGGGGGGGGGGGGGGGGGGG<FFGGGGGEFGGFDFGG,,C,CFGGCED7FFFG+BFFGGG>C=FGGGGGGGGGG<FGGGGGGGGGGGEGGGGGGGGGGGGGG8FEGGGGFG=,C,,AEGGGDE++>=EGGGGGC,33>DDEGFGG8FGFGFGD9D6D@9,,D++,,@*;75@:9ECF>8,+47***4B+2*=;@?D5*=?)(:@:9??)797;:2CE5>()0:1765>
@M03364:276:000000000-BLYN8:1:1101:19178:6432 2:N:0:1
GGACTACTGGGGTTTCTAATCCTGTTTGCTCCCCACGCTTTCGAGCCTCAGTGTCAGTTACAGACCAGAGAGCCGCCTTCGCCACTGGTGTTCCTCCATATATCTACGCATTTCACCGCTACACATGGAATTCCACTCTCCTCTTCTGCACTCAAGTCTCCCAGTTTCCAATGACCCTCCCCGGTTGAGCCGGGGGCTTTCACATCAGACTTAAAAAACCGCCTACGCGCGCTTTACGCCCAATAATTCCG
+
CCCCCGGGGGGGGGGGGGGGGGGGGGGGGGGGGGGGGGGGGGGG<FGGGGGGGGGFGFGGGGGGGGGGGGGEGGGGGGGGGGGGGGGGGGGG<FFGGGGGGGGGGGGGGGGGGGGGGGGGGGDGGGGGGGFGGGFGGDCFGGGGGFFDGEE?FFFFED;EDFFGFGCFGGGGFGGGGGGEEEEGGDGD?FFG>>EGGGGGGGGC8FFDCGGGCC8@=DGGFGF<DFDFFFF>GG*.0,:EG365F*=AFG9
@M03364:276:000000000-BLYN8:1:1101:18821:6436 2:N:0:1
GGACTACTGGGGTTTCTAATCCTGTTTGCTCCCCACGCTTTCGCACCTGAGCGTCAGTCTTCGTCCAGGGGGCCGCCTTCGCCACCGGTATTCCTCCAGATCTCTACGCATTTCACCGCTACACCTGGAATTCTACCCCCCTCTACGAGACTCAAGCCTGCCAGTTTCGGATGCAGTTCCCGGGTTGAGCCCGGGGATTTCACATCCGACTTGACAGACCGCCTGCGTGCGCTTTACGCCCAGTAATTCCG
+
CCCCCGGGGGGGGGGGGGGGGGGGGGGGGGGGGGGGGGGGGGGGDGGGGGGGGGGGFGGGGGGGGGGGG@FFDGFGGGGGGGGGGGGGGGGGGGGGGGG9EFGGGGGFGGDFFGGGGGG>FGGGGGGGGGGGGGFGFGGGGGGGGGGGGDEGGGDEGGFFGGGGGGFGGG>CEGGGFGGGGGDCFECFFFFGGCBEEGGDCCCFFGGCGGGDD2<FFFGFEG)-8>9:1>BDG3CA4:EGEB?9>7*-::C
@M03364:276:000000000-BLYN8:1:1101:4618:6454 2:N:0:1
GGACTACAAGGGTTTCTAATCCTGTTTGATCCCCACGCTTTCGCACATCAGCGTCAGTTACAGACCAGAAAGTCGCCTTCGCCACTGGTGTTCCTCCATATCTCTGCGCATTTCACCGCTACACATGGAATTCCACTTTCCTCTTCTGCACTCAAGTTTCCCAGTTTCCAATGACCCTCCACGGTTGAGCCGTGGGCTTTCACATCAGACTTAAGAAACCGCCTACGCGCGCTTTACGCCCAATAATTCCG
+
CCCCCGGGGGGGGGGGGGGGGGGGGGGGFGGFGGGDGGGGGDEGFGGGGGG<7FGGGGGGGGFFGGGGDGGGGGGGGGDGGGGGGGGFGGGGGGGGGGGGGGGGGGFGGGDEGGGGGFGGGGGGGGGGGGGGGF;FFGGGGFGGDEGGFFGGGGF?E9EGGGGGFADGAEGGCGG@D8DEGFEGGEC8FGGDGD6C?FC?C7ADFGGGGFFF8:DF7CF6@E?AFF2)(:855:C9F?GEGF(;C*;?7C*
@M03364:276:000000000-BLYN8:1:1101:9431:6472 2:N:0:1
GGACTACTAGGGTTTCTAATCCTGTTTGCTCCCCACGCTTTCGCACCTGAGCGTCAGTCTTCGTCCAGGGGGCCGCCTTCGCCACCGGTATTCCTCCAGATCTCTACGCATTTCACCGCTACACCTGGAATTCTACCCCCCTCTACGAGACTCAAGCCTGCCAGTTTCGGATGCAGTTCCCGGGTTGAGCCCGGGGATTTCACATCCGACTTGACAGACCGCCTGCGTTCGCTTTACGCCCAATAATTCCG
+
CCCCCGGEGGGGGGGGGGGGGGGGGGGGGGGGGGGGGGGGGGGGGGGGCFGGGGGGGGGGECFFGGGGFGGGGGGGGGGGGGGGGGGGGGGGGGGGGGGGFGGGGGGGGGGGGGGGGGGGGGGGGGGGGGGGGFGGGGFGGGGGFGGECEC?FGGCGFFGGCFGGGGGGDGDGGGGGGGFFGCGGGGGGGGGGDGGEGGGGF?7AFCDDDGDCCFCCDFFEGF??FF)(07>CFGFFBDGGFFFGGFFGG4
@M03364:276:000000000-BLYN8:1:1101:3885:6488 2:N:0:1
GGACTACTAGGGTTTCTAATCCTGTTTGATCCCCACGCTTTCGCACATCAGCGTCAGTTACAGACCAGAAAGTCGCCTTCGCCACTGGTGTTCCTCCATATATCTACGCATTTCACCGCTACACATGGAATTCCACTTTCCTCTTCTGCACTCAAGTTTCCCAGTTTCCAATGACCCTCCACGGTTGAGCCGTGGGCTTTCACATCAGACTTAAGAAACCTCCTACGCGCGCTTTACGCCCAATAATTCCG
+
CCCCCGGGGGGGGCFGGCFGEGCGGGGGGGGGGGGGGG@FFCC,@FEFGGGGGGGGGGGGGGGFGFFGGGFFFCFGGGGGGGGGGG?FFCFGGGGGGGGGGGGGFFGGGGGGGGFFFEDCC:,ABFFGFGGFFFDGGFGF9AFDD;AACEFGGGGCG,,@@EDDEEFDFGD;EFGG?FF3=@EEF6EGGG8?GGG>7DGGF9E<;7=7;?FFFFF+<9EG*99>BA5?AFFDCDG481ECGB6FGGFEF7*
@M03364:276:000000000-BLYN8:1:1101:9724:6518 2:N:0:1
GGACTACTCGGGTTTCTAATCCTGTTTGCTCCCCACGCTTTCGCACCTGAGCGTCAGTCTTTGTCCAGGGGGCCGCCTTCGCCACCGGTATTCCTCCAGATCTCTACGCATTTCACCGCTACACATGGAGTTCCACTGTCCTCTTCTGCACTCAAGTCTCCCAGTTTCCAATGCACTTCTTCGGTTGAGCCGAAGGCTTTCACATTAGACTTAAAAGACCGCCTGCGCTCGCTTTACGCCCAATAAATCCG
+
CCCCCGGGGGGGGGGGGGGGGGGGGGGGGGGGGGGGGGGGGGGGGGGGGGGGGGGGGGGGGGGGGGGGGGGGGGGGGGGGGGFGGGGGGGGGGGGGGFGGGGGGGGGFGGGGGGGGGGGGGFFFDGDFGFGGGGGGGGGGGGGGGGGGGGGGGFGGGGGGGGGGGGGGGGFGGECGGGGGGGGGGGGCCGGGECCEGGGFFGGGFGGGGG=FFGGGGGGGFGFFFFFEBFFFGCFCF?GEGFFFGC@97C3
@M03364:276:000000000-BLYN8:1:1101:8429:6524 2:N:0:1
GGACTACCGGGGTTTCTAATCCTGTTTGCTCCCCACGCTTTCGCACCTGAGCGTCAGTCTTCGTCCAGGGGGCCGCCTTCGCCACCGGTATTCCTCCAGATCTCTACGCATTTCACCGCTACACCTGGAATTCTACCCCCCTCTACGAGACTCAAGCTGACCAGTATCAGATGCAGTTCCCGGGTTAAGCCCGGGGATTTCACATCTGACTCAATCAACCGCCTGCGTGCGCTTTACGCCCAGTAATTCCG
+
CCCCCGGGGGGGGGGGGGGGGGGGGGGGGGGGGGGGGGGGGGGGGGGGGGGGGGGGGGGGGGGGGGGGGGGGGGGGGGGGGGGGGGGDGGGGFGGGGGFGGGGGGGGGGGGGGGGGGGGGGGFGGGGGGFGGGGGGGGGGGGEGFGGDGGGGGGGGGGGGGGGGGGFCGGGFGGGGGG?CGGGGGCFFGGFGGGGGGEGGGGG>CDGG=DDGGGGGGGGC>EF?BFFD?@DFGGGFFFGGGFFFG*=2?F<
@M03364:276:000000000-BLYN8:1:1101:22228:6524 2:N:0:1
GGACTACCCGGGTTTCTAATCCTGTTTGCTCCCCACGCTTTCGCACCTGAGCGTCAGTCTTTGTCCAGGGGGCCGCCTTCGCCACCGGTATTCCTCCAGATCTCTACGCATTTCACCGCTACACCTGGAATTCTACCCCCCTCTACAAGACTCTAGCCTGCCAGTTTCGGATGCCGTTCCCAGGTTGAGCCCGGGGATTTCACATCCGACTTGACAGACCGCCTGCGTTCGCTTTACGCCCAGTAATTCCG
+
CCCCCGFGGGGGGEEGGGGFGFAFGGGFFGFGGGFFGDGEGGGGGGGGG8FGGGDGGGGGGGGGAGGGGGGGGDGGGGGGFGGGGFGDGEGGGGGGFGG9,AFGGGGDCEG=EEGGGGGGGG9FGGGGFFGGGGFEFG+>CEGG9=BFCCEGGGG7=E>D7DDGGGFG5CECEF,=;CDC6,>DGFF66>8C5?B5=5CC7+4+10;DCCC8>F6+**/:>E5:?F1)(75DCF*68:;::@:FF7*6:7*
@M03364:276:000000000-BLYN8:1:1101:14927:6530 2:N:0:1
GGACTACTGGGGTTTCTAATCCTGTTTGCTCCCCACGCTTTCGAGCCTCAGCGTCAGTTACAGACCAGAGAGCCGCCTTCGCCACTGGTGTTCCTCCATATATCTACGCATTTCACCGCTACACATGGAATTCCACTCTCCTCTTCTGCACTCAAGTCTCCCAGTTTCCAATGACCCTCCCCGGTTGAGCCGGGGGCTTTCACATCAGACTTAAGAAACCGCCTGCGCTCGCTTTACGCCCAATAAATCCG
+
CCCCCDGGGGGGGGGGGGFGGGGGGGGGGGGGGGGGGGGGGGGGGDGGFGGAFGGDGGGGGGGGGGGGGGGGGGGGGEGGGGGGGGGFGGGGGGGGGGFGGGGGGGGGGGGGGGGGGGGEEGGGGGGFFCFFGGDAEE9FGGGGGAEFGGGGGEGGDC9EFGFGDDFGCGGCFFFDFFFGGGEGGGGGG?FGEDEEGDCCCGFFFF>FGGGFG:D+;<GGFGF?0:>B28:BGCC:??GGGBBFCGFFGGD
@M03364:276:000000000-BLYN8:1:1101:13172:6562 2:N:0:1
GGACTACACGGGTTTCTAATCCTGTTTGATCCCCACGCTTTCGCACATCAGCGTCAGTTACAGACCAGAAAGTCGCCTTCGCCACTGGTGTTCCTCCATATCTCTGCGCATTTCACCGCTACACATGGAATTCCACTTTCCTCTTCTGCACTCAAGTTTCCCAGTTTCCAATGACCCTCCACGGTTGAGCCGTGGGCTTTCACATCAGACTTAAGAAACCGCCTACGCGCGCTTTACGCCCAATAATTCCG
+
CCCCCGGGGGGGGGGGGGFGGGGGGGGGGGGGGGFGGGGGGGGCFGGGGGGGGGGGGGGGGEGGGGGFGGGGGGGGGGGGGGGGGG<EEFFGGGFGGGGGGGGGGGGGGGGGGGGGGGGGGGGGGGGGDGGGGGGGGGGGFGGGGD;FGGGGGGGGGGGGFGGGGGGGGG;EFGGGGFGGFFCEGGGGGGGGGCCCCGGG>7;FCCFGGGGGD+:CFGGFEGEFFF?E>AEFGGG683BG*)654;FAGG4
@M03364:276:000000000-BLYN8:1:1101:21211:6576 2:N:0:1
GGACTACAAGGGTTTCTAATCCTGTTTGCTCCCCACGCTTTCGCACCTGAGCGTCAGTCTTTGTCCAGGGGGCCGCCTTCGCCACCGGTATTCCTCCAGATCTCTACGCATTTCACCGCTACACCTGGAATTCTACCCCCCTCTACAAGACTCTAGCTGACCAGTTTCAAATGCAGTTCCCAGGTTGAGCCCGGGGATTTCACATCTGACTTAACAAACCGCCTGCGTGCGCTTTACGCCCAGTAATTCCG
+
CCCCCGGGGGGGGGGGGGGGGGGGGGGGGGGGGGGGGGGGGGGGGGGGCGGGGGGGGGGGGGGGGGGGGDGGGGGGGGGGGGGGGFGGGGGGGGGGGEFGGFGGGGGGGGGGGGGGGGGG7FGGGGGGGGGGGGGGGGGGGGGGFFGCFFEGG>ECFGC9@DGGGGGGGGGGGDFCFFGGGGFGGFFGFFGGCEGC=;CGGGGCFGDFGGGGGCFDGGGGEGDD6FFB(:>EGGG<F(;EGD:6>7?AGG*
@M03364:276:000000000-BLYN8:1:1101:24413:6589 2:N:0:1
GGACTCCCAGGTTTTCTAACCCGGTCTGCACCCAACCCTTTCGCACCCGAGGGCCAGACTTCGTCCAGCGGCCGGCCTTCGCCACCGGTATTCGTTTAGATCTCGAGGCATTCCCCCGCTTCACCTGCAATTCCACCACCTCCTACGAGCTCCAATCCGGCAAGTTTCAAATGCAGTCCACGGGTTGACCCCGTGGTTTTCAGCTCTGTCTTCACAGATCTTCTGCGTCCGCTTTACGCCCTGTATTTCCG
+
<<<-A<,;,;D-,C<,,6,,;;++@+8@<,CF@,,8,,;CAACF>@@,8@++@,,,,,:,6<FF,@:,:@@+8++87F<<,B4+8,++>:?,,,9,+9C<?5=5,,+8++,C,,,8@+=6+BD<E,=:>,C:F,,,@4@@>,,5@DC6>***7:8,,3**4>*><E;,>;6,4B,>>04,1:**<*80+2****1=*1=*;;++;<@:+++13+2***+3*+*)6*,)().)*/15*45:5),):**)*21
@M03364:276:000000000-BLYN8:1:1101:18973:6597 2:N:0:1
GGACTACACGGGTTTCTAATCCTGTTTGCTCCCCACGCTTTCGCACCTGAGCGTCAGTCTTTGTCCAGGGGGCCGCCTTCGCCACCGGTATTCCTCCAGATCTCTACGCATTTCACCGCTACACCTGGAATTCTACCCCCCTCTACAAGACTCTAGCCTGCCAGTTTCGGATGCAGTTCCCAGGTTGAGCCCGGGGATTTCACATCCGACTTGACAGACCGCCTGCGTGCGCTTTACGCCCAGTAATTCCG
+
CCCCCGGCFGGGGGGGGGFGGGGGGGGGGGGGGGGGGGGGGGGGGGGGGGGGGGGGGGGGGGGGGGGFFGGGGGGGGGGGGGGGGGGGGGGGGGGGGGGGGGGGGGGGGGCEGGGGGGGGGGFGGGGGFDGGGGGGGGGGGGGGFGGFGGGFCGGFGFGCG7CFGGFGEGGGGFFGGGDFCFGGGGGGGEGGGGGGGGFGGGGGFGGGGGGGG7<DDFGFEGEF:F>FFFEFCDDAF?GEGE?FFG?AG**
@M03364:276:000000000-BLYN8:1:1101:12161:6628 2:N:0:1
GGACTACAGGGGTTTCTAATCCTGTTTGCTCCCCACGCTTTCGCACCTGAGCGTCAGTCTTTGTCCAGGGGGCCGCCTTCGCCACCGGTATTCCTCCAGATCTCTACGCATTTCACCGCTACACCTGGAATTCTACCCCCCTCTACAAGACTCTAGCCTGCCAGTTTCGAATGCAGTTCCCAGGTTGAGCCCGGGGATTTCACATCCGACTTGACAGACCGCCTGCGTGCGCTTTACGCCCAGTAATTCCG
+
CCCCCGGGGGGGGGGGGGFFCFGGGGGGGGGGGGGGGGGGGGGGGGGGGGGFGGGCGGFGGGGGGGFGGGGGGGGGGGGGGGGGGGGGGDGGGGGGGGGGGGGGGFGGGGGGGGGGGFEDFGGGGFGGGGGGGGGGGDFFEGGGGGGEG8EDFFGC9:>DFGFGGGGGEGGGGGG7<EEGGGFGFDF6EFGE?5CEGGGGGGGFFGFGGDDGGGGFFCF787>?F:(.4:@3C3<4*4C*C3(/:*75DGC
@M03364:276:000000000-BLYN8:1:1101:18320:6631 2:N:0:1
GGACTACTGGGGTTTCTAATCCTGTTTGCTCCCCACGCTTTCGAGCCTCAGCGTCAGTTACAGACCAGAGAGCCGCCTTCGCCACCGGTATTCCTCCACATCTCTACGCATTTCACCGCTACACATGGAATTCTACCCCCCTCTACGAGACTCAAGCCTGCCAGTTTCAGATGCAGTTCCCGGGTTGAGCCCGGGGATTTCACATCTGACTTAACAGCCCGCCTGCGTGCGCTTTACGCCCAGTAATTCCG
+
CCCCCGGGFGGGGEGGGGGGGGGGGGGGGGGGGGGGGGGGGGGFGGGGGGEGGGGGGGGFGGGDFGGD8FFGFFEGGGGGGGGGEGGEG>FFGCFFFFGDGAFGGGGGGGGGGFFFGGGGEGGGEGGGGGGGGGFGD8DFEGGG,CFC>=CDGDFGG+>8>FF8F,7E,,7,@DGGGGC;CG58F58F67DFGGGGGGGGC87++;@FCDFFF+++2**18:><;F@:(:)0C<FFF:EGD5(9>FF4:C*
@M03364:276:000000000-BLYN8:1:1101:15878:6632 2:N:0:1
GGACTACTGGGGTTTCTAATCCTGTTCGCTACCCATGCTTTCGCTCCTCAGCGTCAGTTACAGGCCAGAGAGCCGCTTTCGCCTCCGGTGTTCCTCCATATATCTACGCATTTCACCGCTACACATGGAATTCCACTCTCCTCTCCTGCACTCAAGTCTCCCAGTTTCCAATGCACACAATGGTTGAGCCACTGCCTTTTACATCAGACTTAAGAAACCACCTGCGCTCGCTTTACGCCCAATAAATCCGG
+
CCCCCGGGGGGGGGGGGGGGGGGGGGGGGGGGGGGGGGGGGGGGGGGGGGGGGGGGGGGGGGGGGGGGGGGGGGGGGGFGGGDFGGGGGGGGCGGGFGGGGGGFGFFGGGGGGG9AFGGGGGGGGGFGFFGGFGGGGGGGFFFGGGGGGGGGGGGGGGGGGGDGGGGGGGGGGGGGGGGFFGGGGEGGGFFGG:EGGGGG7DGG>?C5D5>:=CGG>F,=AEFE9AAA?FBDGGGFEFGDEF@;CFFC<DD
@M03364:276:000000000-BLYN8:1:1101:12656:6633 2:N:0:1
GGACTACTCGGGTTTCTAATCCTGTTTGCTCCCCACGCTTTCGAGCCTCAGTGTCAGTTACAGGCCAGAGAGCCGCTTTCGCCTCCGGTGTTCCTCCATATATCTACGCATTTCACCGCTACACATGGAATTCCACTCTCCTCTCCTGCACTCAAGTCTCCCAGTTTCCAATGCACACAATGGTTGAGCCACTGCCTTTTACATCAGACTTAAGAAACCACCTGCGCTCGCTTTACGCCCAATAAATCCGG
+
CCCCCFGGGGGGGGGGGGGGGGGGGGGGGGGGGGGGGGGGGGGGGGGGGGGGGGGGGGGGGGGGGGGGGGGGGGGGGGGGGGGGGGGGGGGGGGGGGGGGGGGGGGGGGGGGGGGGGGGGGGGGGFGGFDGGGGGGGGGGGGGGGGGGGGGFGGGGGGCFEFGGGGGGGFBFC8DAEGGDGGCFFGGGGGGGGGGGGGGGGGGGFFF5FGFGGG>CDFCGFGFF2B>>@EEBFFFE:2BCG3867:+);D9
@M03364:276:000000000-BLYN8:1:1101:20593:6634 2:N:0:1
GGACTACTGGGGTTTCTAATCCTGTTTGCTACCCACGCTTTCGGGCATGAACGTCAGTATTATCCCAGGGGGCTGCCTTCGCCATCGGTATTCCTCCACATCTCTACGCATTTCACTGCTACACGTGGAATTCTACCCCCCTCTGACATACTCTAGTCACCCAGTTTCAAACGCAGTTCCCAGGTTAAGCCCGGGGATTTCACATCTGACTTAAGTAACCGTCTGCGCCCGCTTTACGCCCAGTAATTCCG
+
CCCCCEFGGGFFFGGGGGGGGGGGGGGGGFGGGGGEGDGGGGGGGEGFGEEGFEGGGGGGGGGEGGGGGGGGGGGGGGFGGG7CGGGGGGGGAFFGEGGGFGGGGGGGGGGGGGGGGGGDGGGGECGGCFGGCGGFCFFGCGGGFFG?GF@FFGGGGGGGFGGGGGDFGGFGGGDCEGGGGGGGGGGFGGGFGDGGGGCCFCFDFGGGGGGGGGFGGGGF>CDFFAB:(=>ECC56A?GECB6:CC64CFC
@M03364:276:000000000-BLYN8:1:1101:18079:6643 2:N:0:1
GGACTACTCGGGTTTCTAATCCTGTTTGCTCCCCACGCTTTCGCACCTGAGCGTCAGTCTTCGTCCAGGGGGCCGCCTTCGCCACCGGTATTCCTCCAGATCTCTACGCATTTCACCGCTACACCTGGAATTCTACCCCCCTCTACGAGACTCAAGCCTGCCAGTTTCGGATGCAGTTCCCGGGTTGAGCCCGGGGATTTCACATCCGACTTGACAGACCGCCTGCGTGCGCTTTACGCCCAGTAATTCCG
+
CCCCCGGGGGGGGGEGGGGGGGGGGGGGGGGGGGGGGGGGGGGDEGGGGGGGGGGGGGGGGGGGGGGGGGFGGGGGGGGGGGGGGGGGGGGGGGGGGGGGGGGGGGGGGGGGGGGGGGGGGGGGGFGFGGGGGGGGAEFGGGGGFGGEE>GGGGGGGCGGGGGGGGGGG>:CEFGGGGCGDGGGGGGGGGGGGEGGE>CFGGGF=;FDDGGGGCGGGCFGDGFFFFF>0>EFGGDBFFGGGFB?FGFFGG6
@M03364:276:000000000-BLYN8:1:1101:9615:6661 2:N:0:1
GGACTACTGGGGTTTCTAATCCTGTTTGCTCCCCACGCTTTCGCACCTGAGCGTCAGTCTTTGTCCAGGGGGCCGCCTTCGCCACCGGTATTCCTCCAGATCTCTACGCATTTCACCGCTACACCTGGAATTCTACCCCCCTCTACAAGACTCTAGCCTGCCAGTTTCGAATGCAGTTCCCAGGTTGAGCCCGGGGATTTCACATCCGACTTGACAGACCGCCTGCGTGCGCTTTACGCCCGGTAATTCCG
+
CCCCCGGGGGGGGGGGGGGGGGGGGGFGGGGGGGGGGGGGGGGGGGGGGGGGGGGGGGGGGGGGGGGGGGGGGGGGGGGGGGGGGGGGGGGGGGGGFEGDGGGGGGGGGGGGGCEFGGGGGGGGGGGGGGGGFGGGGGFGGGGGGGGGGFGGGGGGGGGGGGGGGGGG5ECGGFGDFGGGG?DFGGGGGGGGGGGGGGFGGGGGFGGGGDG<>CFCFFGGFDEFBFF5,)7>GGCAFFGG5)(01*9)2:*
@M03364:276:000000000-BLYN8:1:1101:24186:6694 2:N:0:1
GGACTACTGGGGTTTCTAATCCTGTTTGCTCCCCACGCTTTCGCACCTGAGCGTCAGTCTTTGTCCAGGGGGCCGCCTTCGCCACCGGTATTCCTCCAGATCTCTACGCATTTCACCGCTACACCTGGAATTCTACCCCCCTCTACAAGACTCTAGCTGACCAGTATCAGATGCAATTCCCGGGTTAAGCCCGGGGATTTCACATCTGACTCAATCAACCGCCTGCGTGCGCTTTACGCCCAGTCATTCCG
+
CCCCCCGCFFGGGGGGGGGGDGGGGGGGGGGFGGGGGGGGCGGCFGGFGGGGGGGGGG<FFFFCFGGGGG7CFGGGGGCF@FFGGGGGGEGFGGFGGFFFGFFGG9FFGGGEAFFGGGGGGG,FGGGGGDCGGGGGADFEGGGG9FFF,,82DFGGGGA?EFGFEFF9,@,;A9,;E:ACFGEGGG@FGCGFEEEGGGGGFCFG=FGGGGGGFD>CF7?CAGFFFFBFFFFFCD7)01C5CD?:*:?<FC6
@M03364:276:000000000-BLYN8:1:1101:21953:6695 2:N:0:1
GGACTACCCGGGTTTCTAATCCTGTTTGATCCCCACGCTTTCGCACATCAGCGTCAGTTACAGACCAGAAAGTCGCCTTCGCCACTGGTGTTCCTCCATATCTCTGCGCATTTCACCGCTACACATGGAATTCCACTTTCCTCTTCTGCACTCAAGTTTTCCAGTTTCCAATGACCCTCCACGGTTGAGCCGTGGGCTTTCACATCAGACTTAAAAAACCGCCTACGCGCGCTTTACGCCCAATAATTCCG
+
CCCCCGGGGGGGGGGGGGGGGGGGGGGGGGGGGGGGGGGGGGGGGGGGGGGGGGGGGGGGGGGGGGGGGGGGGGGGGGGGGGGGGGFGGGGGGGGGGGGGGGGGGGGGGGGGGGGGGGGGDGCGGGGGGGGGGGGGGGGGGGGGGGGDGDEDGGGGGFFGGGGGEGGGGGGGGFGCFGGGGGDCGGGGGGGGGEGCGGGGF@ECFGGGGDCGCFGFGGGDDGDDFFFF>EFFG5<CA0>CC@0>FGF2D7C
@M03364:276:000000000-BLYN8:1:1101:14063:6742 2:N:0:1
GGACTACACGGGTTTCTAATCCTGTTTGCTCCCCACGCTTTCGCGCCTCAGCGTCAGTTACAGACCAGAGAGCCGCCTTCGCCACTGGTGTTCCTCCATATATCTACGCATTTCACCGTTACACATGGAATTCCACTCTCCTCTTCTGCACTCAAGTTTTCCAGTTTCCAATGACCCTCCACGGTTGAGCCGTGGGCTTTCACATCAGACTTAAAAAACCGCCTACGCGCGCTTTACGCCCAATAATTCCG
+
CCCCCGGGGGGGGGGGGGGGGGGGGGGGGGGGGGGGGEGGGGGEGGGGGGGGGGGGGGGGDGGCGEGGGGGGFGGGFGGGGGEGGGGFGFGGGFG?FAFFG,@FGFFGGGEGGGFGFEAC?CEGCGFGGFGGGGGGG?ADFFGGDEF9@DDDFDECE,3@EFDFFGGGCCGG?F,DFGFE8>C6>EGEFFF6+:CG*@FG7B7+BC;7CFGGGGF2CDECBGFFFF@F>B:BGG:9A0>>E5()CDB<7F7
@M03364:276:000000000-BLYN8:1:1101:27708:6760 2:N:0:1
GGTCTACTGGGGTCTCTATTCTTGTTTGCTCCCCACGCTTTCGGACCTGAGCGTATGTCTTCGTCCTGGGTGCGGGCTTCGCTACTGGTATTCCTCCATATCCCTACGCATTGCACCGCTACTCCTGGAATACTACCTTCCTCTATGTGATGCACGCTGATCTGTATTACATTCCGTTCTCAGTTTGAGATCGGGGATTTCAAATATTACTTAATTAACCTCCTGCGTGCGCTTTATGCAACGTAAATGCG
+
86--8,,;C9,@+,66,6,=,,,,C,CE@@9@F@<6++8BF9,68@F,6,;,+6,8;6C;EGGG,,,6,668,+++8@,:>,,,+,,,5,<B5,@5:4,,5,,,9?,6@+BB,,,9,8++@4,5,4,,=?,,4C,;4,,8,,,6>,@,,=,3,,3++@++3,,7C,636,77275,525+@,E,@;E,+,,,***4*1?F7+,2+++5+25:+=2:4+>9+4/7))022?:)/*/)+/?+2).5CC))++/
@M03364:276:000000000-BLYN8:1:1101:3622:6761 2:N:0:1
GGACTACAGGGGTTTCTAATCCTGTTTGCTCCCCACGCTTTCGCACCTGAGCGTCAGTCTTCGTCCAGGGGGCCGCCTTCGCCACCGGTATTCCTCCAGATCTCTACGCATTTCACCGCTACACCTGGAATTCTACCCCCCTCTACGAGACTCAAGCCTGCCAGTATCAGATGCAGTTCCCGGGTTGAGCCCGGGGATTTCACATCTGACTTAACAGACCGCCTGCGTGCGCTTTACGCCCAGTAATTCCG
+
CCCCCFGGFGGGGGGGGGGGGGGGGGGGGGGGGGGGGGGGGGGGGGGGFGFGGGGGGGGGGGGGGGGGGG7FGGGGGGGGGGGGGGGGG7EFGGGGFGGGGGGGGGGGGGGGGGFGGGGGGGCGGGGGCGGGGGGGGFGGGGDGGFGGGGGGGGCCFGGFG>6DGFECGGDC?9<DFGGGGGGGGGG6CF:CECCC78CEGGF>6CGGG@:DFCGDDGG5;C3(4>0.0).)>D*)*3CG758F77667C9
@M03364:276:000000000-BLYN8:1:1101:7370:6768 2:N:0:1
GGACTACCGGGGTTTCTAATCCTGTTTGCTCCCCACGCTTTCGAGCCTCAGTGTCAGTTACAGGCCAGAGAGCCGCTTTCGCCTCCGGTGTTCCTCCCTATATCTACGCATTTCACCGCTACACATGGAATTCCACTCTCCTCTTCTGCACTCAAGTCTCCCAGTTTCCAATGACCCTCCCCGGTTGAGCCGGGGGCTTTCACATCAGACTTAAGAAACCGCCTACGCTCGCTTTACGCCCAATAAATCCG
+
CCCCCGGDGGGGGGGGGGGGGGGGGGFFGGGGGGGFGGGGGGG8FGGGGGG9FFGGGGGGG@FFGGGG?8FCFGGG7FDGGGG7@=FGFGGGGGGGG,BFEFGGGGGGGGGGGGGGBFGGCFFGGF9FEEFGGGCCGGGGGGGGFGGCEGFGGFGGFFAFGGGGGFFG8E@EF;9DFDG:CEGGEGGFFGG59*:8CGGGGFGC7*0CGGGFGDF7D<FGFGF@(;?:(7:><FD9=1EGGF?F4:*:FF7
@M03364:276:000000000-BLYN8:1:1101:20476:6770 2:N:0:1
GGACTACCGGGGTTTCTAATCCTGTTTGCTCCCCACGCTTTCGAGCCTCAGCGTCAGTTACAGACCAGAGAGCCGCCTTCGCCACTGGTGTTCCTCCATATATCTACGCATTTCACCGCTACACATGGAATTCCACTCTCCTCTTCTGCACTCAAGTCTCCCAGTTTCCAATGACCCTCCCCGGTTGAGCCGGGGGCTTTCACATCAGACTTAAGAAACCGCCTGCGCTCGCTTTACGCCCAATAAATCCG
+
CCCCCGGGGGGGGGGGGGGGGGGGGGGGGGGGGGGGGGGGGGGFFGGGGGGGGGGGGGGGGGGGGGGFGGGGGGGGGGGGGGGGGGGGGGG@FGGGGGGGGFGC9FFGGGGGGGGGGGDCFGGGGGGGFFFGGGGGGGGGGGGGGGGC;DGGGGGGGGFGGGFFFGGGGGGDGFFFFFGGGGGGGEECFGGEGGGGGGCFGGGGFG>=FGGGCD@+CFGFFGFF?46DBE:DCCC<F<5EG>BFGGFAG49
@M03364:276:000000000-BLYN8:1:1101:8001:6790 2:N:0:1
GGACTACAGGGGTTTCTAATCCTGTTTGCTCCCCACGCTTTCGAGCCTCAGCGTCAGTTACAGACCAGAAAGTCGCCTTCGCCACTGGTGTTCCTCCATATCTCTGCGCATTTCACCGCTACACATGGAATTCCACTTTCCTCTTCTGCACTCAAGTTTCCCAGTTTCCAATGACCCTCCACGGTTGAGCCGTGGGCTTTCACATCAGACTTAAGAAACCGCCTACGCGCGCTTTACGCCCAATAATTCCG
+
CCCCCGGGGGGGGGGGGGGGGGFGGGGGGGGGGGGGGGGGGGGGGGGGGGGGGGGEGFGGGGGGGGGGCFGGGGGDEEGGGGGGGGGGGGGDGGGGGGGGGGGGGFGGGGGGEFFFGGGGGGGGCFGFFEGGGGFGGGGGGEGFGGGGFGGGG8EGGGGGGFFFGGGGGF9BDGGFGGGGFGGGFEGG68FGGGEG*DCFGGGGFGFFGGGGGCFG>DFG4EB@@F=A>EFFG<F3A1EGGFFF4;A<FG4
@M03364:276:000000000-BLYN8:1:1101:17861:6826 2:N:0:1
GGACTACCGGGGTTTCTAATCCTGTTTGCTCCCCACGCTTTCGCACCTGAGCGTCAGTCTTTGTCCAGGGGGCCGCCTTCGCCACCGGTATTCCTCCAGATCTCTACGCATTTCACCGCTACACCTGGAATTCTACCCCCCTCTACAAGACTCTAGCCTGCCAGTTTCGGATGCAGTTCCCAGGTTGAGCCCGGGGATTTCACATCCGACTTGACAGACCGCCTGCGTGCGCTTTACGCCCAGTAATTCCG
+
CCCCCGGGGGGGGGGGGGGGGGGGGGGGGGGGGGGGGGGGGGGGGGGFGGGGGGGGGGGGGGGGGGGGGGGGGGGGGGGGGGGGGGGGGGGGFGGGGGGGGGFFGGGGCCGGGGGGGGGGDGGGGGGGGGGGGGGGGFGDEGGGGGGGGC>CGGGFFGGGGGGFGGGG5CECEFGDD=DDFGFD:BFFGGGGGGGG51??FGG=CGGGGGCGGFGGGGGGBGFF6:;EFFD>DDDABBGGGFFF>FFBGF>
@M03364:276:000000000-BLYN8:1:1101:11942:6867 2:N:0:1
GGACTACCAGGGTTTCTAATCCTGTTTGATCCCCACGCTTTCGCACATCAGCGTCAGTTACAGACCAGAAAGTCGCCTTCGCCACTGGTGTTCCTCCATATCTCTGCGCATTTCACCGCTACACATGGAATTCCACTTTCCTCTTCTGCACTCAAGTTTTCCAGTTTCCAATGACCCTCCACGGTTGAGCCGTGGGCTTTCACATCAGACTTAAAAAACCGCCTACGCGCGCTTTACGCCCAATAATTCCG
+
CCCCCGGGGGGGGGGGGGGGGGGGGGGGGGGGGGGGGGFGGGGGGGEGGGGGGGGGGGGGGGGGGGGGGCFGGGGGGGGGGGGGGGGEGCEFFGGGGGGGGGFFGFGGGGFGGGFGGDFGGGGGGGGGGGGGGGGG9EECEFGGGGGGGDFGGGGGGGGGGEAFFGFFG9EDFGGGGGGGFGGGFGGGFGGCE>EGGGGG89ADADFGGGGGFC>+;7EG>GEFFF@E2:5>DDFFFFGGD:@AFC@6FG6
@M03364:276:000000000-BLYN8:1:1101:21139:6880 2:N:0:1
GGACTACTAGGGTTTCTAATCCTGTTTGCTCCCCACGCTTTCGAGCCTCAGCGTCAGTTACAGACCAGAGAGCCGCCTTCGCCACTGGTGTTCCTCCATATATCTACGCATTTCACCGCTACACATGGAATTCCACTCTCCTCTTCTGCACTCAAGTCTCCCAGTTTCCAATGACCCTCCCCGGTTGAGCCGGGGGCTTTCACATCAGACTTAAGAAACCGCCTGCGCTCGCTTTACGCCCAATAAATCCG
+
CCCCCGGGGGGGGGGGGGGGGGGGGGGGGGFGGGGGGGGGGGGGGGGGGGGGGGGGGGGGFFG9FFGGCEFGGGGGGGGGGGGGGDGGGGGGGGGGGG9FGGFGGGGGGGGGGGGGGGGGGGGGEFGGECCFGAFGFGCFEEGG9=FFFCGGGGGFGGGGGG8FGGCFDGFFCDG?FGGGGGGGGGGGGGGC>EBECEGGGGG8CGD?CFFFCGCFGDCFEGFFFFF)6;0=CFFFF0AGGB<F4C?<CF/
@M03364:276:000000000-BLYN8:1:1101:5818:6903 2:N:0:1
GGACTACCAGGGTTTCTAATCCTGTTTGATCCCCACGCTTTCGCACATCAGCGTCAGTTACAGACCAGAAAGTCGCCTTCGCCACTGGTGTTCCTCCATATCTCTGCGCATTTCACCGCTACACATGGAATTCCACTTTCCTCTTCTGCACTCAAGTTTTCCAGTTTCCAATGACCCTCCACGGTTGAGCCGTTGGCTTTCACATCAGACTTAAGAAACCGCCTACGCGCGCTTTACGCCCAATAATTCCG
+
CCCCCGGGGGGGGGGGGGGGGGGGGGGGGGGGGGGGGGGGFGGGGGGGGGGGGGGGGGGGGGGFGGGGGGGGGGGGGGGGGGGGGGGGGGGGGGGGGGGGGCFCFGGGGGGGGGGGGGGGGGGGGGGGGGGGGGGGGGGGGGGGGGGGGGGGGGFGGDAEGGGFGGGGFGFCFGGGGGGGDGEEGEGGGGGGG>EGGGGGGGGGFF7FFCFGGGGGFGGGFGFFAFDA@:ABCDGFFFGGGFFFG7+9;77
@M03364:276:000000000-BLYN8:1:1101:21171:6951 2:N:0:1
GGACTACTAGGGTTTCTAATCCTGTTTGCTCCCCACGCTTTCGAGCCTCAGTGTCAGTTACAGGCCAGAGAGCCGCTTTCGCCTCCGGTGTTCCTCCATATATCTACGCATTTCACCGCTACACATGGAATTCCACTCTCCTCTCCTGCACTCAAGTCTCCCAGTTTCCAATGCACACAATGGTTGAGCCACTGCCTTTTACATCAGACTTAAGAAACCACCTGCGCTCGCTTTACGCCCAATAAATCCGG
+
CCCCCGGGGGGGGGGGGGGGGGGGGGGGGGGGGGGGGGGGGGGFGGGGGGGGGGFEGGGGGGGFGFGGGGFGGGGGDEGGGGGGGGGGGGGGGGGGGGGGGGGGGGGFGGGGGGGGFGGCEGGG,FGFFGGGGGGGGGGGGGGGGGGGFGGGGGGFGGFFGGGGGGGGCDGGGGGGGGGGGGGGFGCCCF?FGGGGFEGGGGGGFFGGGF>77DFGGGGF>GFE9*4>AEFFGFFCD=C7=)36CFFFGG3
@M03364:276:000000000-BLYN8:1:1101:12201:6964 2:N:0:1
GGACTACAGGGGTATCTAATCCTGTTTGCTCCCCACGCTTTCGCACCTGAGCGTCAGTCTTTGTCCAGGGGGCCGCCTTCGCCACCGGTATTCCTCCAGATCTCTACGCATTTCACCGCTACACCTGGAATTCTACCCCCCTCTACAAGACTCTAGCCTGCCAGTTTCGAATGCAGTTCCCAGGTTGAGCCCGGGGATTTCACATCCGACTTGACAGACCGCCTGCGTGCGCTTTACGCCCAGTAATTCCG
+
CCCCCGGGGGGGGGGGGGGGGGGGGGGGGGGGFGGGGGGGGGGGGGGGGGGGGGGGGGFGGGGGGGGGGGGGGGGGGGGGGGGGGGGGGGGGFGGGGGGGGGGGGGGGGGGGGGFGGGGGGGGGGCFGGFGGAFGGGGGGGGDGGGGGGGGGGGGADCCFGGGGGGGGGGGGGGEGGGGGGGGFG9DFGGGFECGGGGGG+2<CF<*:>>CGFGGGGCFCDGFBFF>76:BFGGF4=:GGEB:@C>?AFG0
@M03364:276:000000000-BLYN8:1:1101:23138:6966 2:N:0:1
GGACTACTAGGGTTTCTAATCCTGTTTGCTCCCCACGCTTTCGAGCCTCAGCGTCAGTTACAGACCAGAGAGCCGCCTTCGCCACTGGTGTTCCTCCATATATCTACGCATTTCACCGCTACACATGGAATTCCACTCTCCTCTTCTGCACTCAAGTCTCCCAGTTTCAAATGACCCTCCCCGGTTGAGCCGGGGGCTTTCACATCAGACTTAAGAAACCGCCTGCGCTCGCTTTCCGCCCAATAAATCCC
+
CCCCCGGCEGGGGGGGGGGGGGGGGGGGGGGGGGGGGGGGGGGGGGGGGGGGGGGDGGAFFGGGGGGGF,@FGGGGGGGGGGGGGGGFGGGGGCFGG?FEGAFGGFGGGGGGGGGFGGDCEGF8=:EGFFFGFF;:FFGGGGGFFFGGGF?+D8EF=DGFFGGGGGGG8;EFGA=DDDFEGGGGGGGG6FEG+*>8CEGGGGC+8C+0*2;=CF+=C4:7BEFFFF@FBF::DFF)96EGE:?><7BFGD*
@M03364:276:000000000-BLYN8:1:1101:20807:7003 2:N:0:1
GGACTACTGGGGTTTCTAATCCTGTTCGCTACCCACGCTTTCGTCCCTCAGCGTCAGTTGTATCTTAGTAACCTGCCTTCGCAATTGGTGTTCTAAGTAATATCTATGCATTTCACCGCTACACTACTTATTCCAGCTACTTCAAATACACTCAAGACTAGCAGTATCAATGGCAGTTCTACAGTTAAGCTGCAGGATTTCACCACTGACTTACAAGCCCACCTACGGACCCTTTAAACCCAATAAATCCG
+
CCCCCGGGGGGGGGGGGGGGGGGGGGGGGGGGGGGGGGGGGGGGGGGGGGGGGGGGGGGGGGGGGGGGGFGGGGGGGGGGGGDFGGGGGGGGGGG9FDFFGGGGGGFFEFFFGGGGGGGGGGGGGGGGGGGGGGGGGGGGGGGGFGGGGGGGFGGGGGGGFGGGGGGGGGGFGGGGGFGFDFGFGGFGFAFFGGGEGGFGGGGGFGGGCCFGGGGGC6DFFGF@EF=5@FFEGGC69CEGGFFFG7F?><9
@M03364:276:000000000-BLYN8:1:1101:11093:7006 2:N:0:1
GGACTACACGGGTTTCTAATCCTGTTTGCTCCCCACGCTTTCGCACCTGAGCGTCAGTCTTTGTCCAGGGGGCCGCCTTCGCCACCGGTATTCCTCCAGATCTCTACGCATTTCACCGCTACACCTGGAATTCTACCCCCCTCTACAAGACTCTAGCCTGCCAGTTTCGGATGCAGTTCCCAGGTTGAGCCCGGGGATTTCACATCCGACTTGACAGACCGCCTGCGTGCGCTTTACGCCCAGAAATTCCC
+
CACCCDCFEFGGGGGFFGGCFFFGGGGCEGE<@CFEGGEGGGEED+@;CFEGGGGGGFGFFFDG,,<C<::FF:FC+BBAFEEGGC:7CCE<,59FAEF9EDGCFC<F@CFGFFGCGE7CG=FFEFCDFGGGGGG9C@F:BCEGF9;9,@CCGGGGGDGGF@ADCGAFG5@>9D;,<CG;FG?FGCFFFCF=C:C5*BEECCEC87CDDGCGGGGFG;*A;*0,479>::@3D354@:8C*72>**9<*2*
@M03364:276:000000000-BLYN8:1:1101:12957:7025 2:N:0:1
GGACTACTGGGGTATCTAATCCTGTTTGCTCCCCATGCTTTCGTACCTCAGCGTCAGTATTAGGCCAGATGGCTGCCTTCGCCATCGGTATTCCTCCAGATATCTACGCATTTCACCGCTACACCTGGAATTCTACCATCCTCTCCCATACTCTAGCTTCCCAGTATCAAATGCAATTCCTAAGTTAAGCTCAGGGATTTCACATCCGACTTAAAAAGCCGCCTACGCACGCTTTACGCCCAGTAAATCCG
+
CCCCCGGGGGGGGEGGGGGGGGGGGGGGDGGGGGGGGGGGGGGGEGGGGGGFGGGGGG,,CFGAFGGGGDEGGGGGGGGGGG7CEFGGG8FGGFFG@4AFF,CEDGFGGGGGGFGGGGGGGGGG84AFFGGGGF9=EFFGGGGGFG,9EFGFF9EF9@DGFGFGGGGG,CEGGCF8FD,E8DDFGGFFFGCGGGFEDFFGFFGGCG?DCG;>FGD?C*;,<EBDAFA>)@5@D<<88=GG5?=A=8CEG<:
@M03364:276:000000000-BLYN8:1:1101:8793:7036 2:N:0:1
GGACTACAGGGGTTTCTAATCCTGTTTGCTCCCCACGCTTTCGCGCCTGAGCGTCAGTCTTTGTCCAGGGGGCCGCCTTCGCCACCGGTATTCCTCCTGATATCTACGCATTTCACCGCTACACCTGGAATTCTACCCACCTCTACAAGACTCTAGCTTGACAGTTTCAAATGCAGTTCCCGAGTTAAGCTCGGGGATTTCACATCTGACTTAACAAACCGCCTGCTCTCGCTTTACACCCAGTAATTCCG
+
CCCCCGG<@FGGGCEGGGGGGGGGGGGGGGGGGGGGGGGGGGGC+@FG8FGGGGGGGG,C9EEFGGGG8,8CFGGGGGGGGGGGG8FGG+DFFFGGG,?AF,EFGGGGGGDFGFGGGGGGGGGGG,AEFGGGG,CFE83FGGGG9D=,,6BD?EGG9A,@,@3>FEEE7,>,AFFGFFGC6**@FCDFGG,>41>E5:CFFCE+=D7+11;C++;C7CFGBCBF64(2.A5BGGGCF)<CE366>FFFGG*
@M03364:276:000000000-BLYN8:1:1101:14866:7037 2:N:0:1
GGACTACCCGGGTTTCTAATCCTGTTTGCTACCCACGCTTTCGAGCCTCGGCGTCAGCTATAGACCAGAGAGTCGCGTTCGCCACTGGTGTTCCTCCATATATCTACGCATTTCACCGCTACACATGCAATTCCACTACCCTCTCCTGCACTCAAGTTCCCCCGTTTCCAATTACCCCCCCCGGTTCAGCCGGGGGCTTTTACACTACACTTACGTCACCGCCTGCCCCCGCTTTCCGCCCAATAAATACG
+
6-C<BC666@7+@,6;6,EFDC<E@6,;EA9E6<C,7:@69@F,CF@<C,,B+76CC6,,,,6EF@,C,F,866C@+@F=CF=:F@<FC?C:?FA,BEE<E?=FF,9AC8?FC,,5:86@++4A,FF,A5<BFFG,E,,,@,+683DCFGG?,,8,3>EF,D8C33,,@,,>,,7,3+5*5B*84B*=BCFEC*B=ED*+*2<***2*2*:::*/2*/;<>E><1>()-0539**)92*A*)-84:9)*2/
@M03364:276:000000000-BLYN8:1:1101:9765:7092 2:N:0:1
GGACTACCGGGGTATCTAATCCTGTTTGCTCCCCACGCTTTCGAGCCTCAGCGTCAGTTACAGACCAGAGAGCCGCCTTCGCCACTGGTGTTCCTCCAGATCTCTACGCATTTCACCGCTACACCTGGAATTCTACCCCCCTCTACGAGACTCTAGCTTGCCAGTTTCAAATGCAGTTCCCAGGTTGAGCCCGGGGATTTCACATCTGACTTAATCAACCGCCTGCGTGCGCTTTACGCCCAGTAATTCCG
+
-BCCCGGGGGGGGGGGGGGGGGGGGGGGGGGGGGGGGGGGGGGGGGGGGGGGGGGGGGGGGGGGGGGGGGGGGGGGGGGGGGGGGGFGGGGGGFGGGGGGGGGGGGGGGGGGGFGGGGGGGGGGGGGGCFGGFGGGGGGGGGGGGGGGGGGGGFGFGGGGGGGGGGGGGGGGGGGGGGGGGGGGGGG?CEFGEGDGGGGFGGGFFGGFGG=FGFGGGFFGEGFF@FFFFFBBDGGFFFCGGFFFGGFFGG*
@M03364:276:000000000-BLYN8:1:1101:22668:7094 2:N:0:1
GGACTACTAGGGTTTCTAATCCTGTTTGCTCCCCACGCTTTCGCACCTGAGCGTCAGTCTTTGTCCAGGGGGCCGCCTTCGCCACCGGTATTCCTCCAGATCTCTACGCATTTCACCGCTACACCTGGAATTCTACCCCCCTCTACAAGACTCTAGCCTGCCAGTTTCGAATGCAGTTCCCAGGTTGAGCCCGGGGATTTCACATCCGACTTGACAGACCGCCTGCGTGCGCTTTACGCCCAGTAATTCCG
+
CCBCCGGGGGGGFGGGGGGGGGGGGGGGGGDGGGGGGGDGGGGEGGGFFFGGGGGGGGGGGGGGGFGGGGGGGGGGGGGGGGGGGGGGGDGGGGGGGGGGFGGGGGDFGFGGGGGGGGGGEGGGGGGGGGGGGGGGDGFGGGGGFGCGGGGGGGGGGGGGGGGGGGGGEEFGGFFFGGFAEFGGGFE7FFGFG5*:=EFGGGGFAGGGGCGGGGGC9CFGFCBF;@FF0>EFGDGB?:CEG36/*:@)::*
@M03364:276:000000000-BLYN8:1:1101:15524:7126 2:N:0:1
GGACTACAGGGGTATCTAATCCTGTTTGCTCCCCACGCTTTCGAGCCTCAGTGTCAGTTACAGGCCAGAGAGCCGCTTTCGCCTCCGGTGTTCCTCCATATATCTACGCATTTCACCGCTACACATGGAATTCCACTCTCCTCTCCTGCACTCAAGTCTCCCAGTTTCCAATGCACACAATGGTTGAGCCACTGCCTTTTACATCAGACTTAAGAAACCACCTGCGCTCGCTTTACGCCCAATAAATCCGG
+
CCCCCGGGGGGGGGGGGGGGGGGGGGGGGGGGFGGDFGGGGGGGGGGGGGGGGFGGGGGGGGGGGGGGGGGGGGGGGGGGGGGGGGGGGGGDFGGGGGGGGFGGGGGGE,=FFD9FDGGGGGGG,FGGFFGGFFGGGGGGFGGGGGGGFGGGGGGFGGFFFGFGGGGGFGGGGGGGGGG+@F?>DCFFFGC8@EC?CFGGGGGFC72*2;B>CCFF758,9C47B599>EE8DGGC;>EE5>/6C77CC:<
@M03364:276:000000000-BLYN8:1:1101:9162:7136 2:N:0:1
GGACTACTGGGGTTTCTAATCCTGTTTGCTCCCCACGCTTTCGCACCTGAGTGTCAGTCTTTGTCCAGGTGGCCGCCTTCGCTACCGGTATTCCTCCAGATCTCTACGCATTTCACCGCTACATCTGGAATTCTACCCCCCTCGTCAATACTCTAGCCTCCCAGTTTCGACTGAAGTTCCTAGGTTGAGCCCGGGGATTTCACATCCAACTTGCAGGACGGCCTACGTGAGCTTTACGCCCCTGTATTGTC
+
CC9CBE,CFF@7@CFFGGGGGFGFFGGC9FCCFFC:++8B8E:CE:6;;CF,CC<FFE@,CCFFF,6,,,:<8,@C7CF<@B,BC,+CF7CBE,,:,9FFF,C,9E,?7?F7EEF,:=+8>4,,4A,,CA,:FF,;4,@+46+++3+6,@,?3,C=@E,,,8@8FEF,63+61,56EF:,,@3DFG6C,>,@9*>*1>D9++4=C8**2*;C++**2:::5*:8()()()))2274+(*=C>()*2/6*02
@M03364:276:000000000-BLYN8:1:1101:20868:7136 2:N:0:1
GGACTACTGGGGTTTCTAATCCTGTTTGATCCCCACGCTTTCGCACATCAGCGTCAGTTACAGACCAGAAAGTCGCCTTCGCCACTGGTGTTCCTCCATATCTCTGCGCATTTCACCGCTACACATGGAATTCCACTTTCCTCTTCTGCACTCAAGTCTCCCAGTTTCCAATGACCCTCCCCGGTTGAGCCGGGGGCTTTCACATCAGCATTAAGCAACCGCCTGCGCTCGCTTTACGCCCAATACATCCG
+
CCCCCGGGGFFGGGCFFGGGGGGGGGFFFGGGGGGGGGGGGGGDGEEGGGGGGGGGGGGGGGGCGGGGFGDGGGGGFFGGGGGGGGGGEEGGFECCGCFFGGGGGGFGGGGGGGGGGGGGGGGGGGGGFFFEDFGGGGGGGFGGGGGGGFGGGGCGGFADFGGGGGG9AFDD?FGFCGF6CGGDCGGGFFCEGDCGG8F6DFGDF4CG;+?@7C++;<@EEGB@<FFD9EDFDGDDF<GGG>B>F4F<FG1
@M03364:276:000000000-BLYN8:1:1101:21149:7161 2:N:0:1
GGACTACACGGGTTTCTAATCCTGTTTGATCCCCACGCTTTCGCACATCAGCGTCAGTTACAGACCAGAAAGTCGCCTTCGCCACTGGTGTTCCTCCATATCTCTGCGCATTTCACCGCTACACATGGAATTCCACTTTCCTCTTCTGCACTCAAGTTTTCCAGTTTCCAATGACCCTCCACGGTTGAGCCGTGGGCTTTCACATCAGACTTAAAAAACCGCCTACGCGCGCTTTACGCCCAATAATTCCG
+
CCCCCGGGGGGGGGGGGGGGGGGGGGGGGGGGGGGGGGGGGGGGDGGGGGGGGGGGGGGGGGGGGGGGGGGGGGGGGGGGGGGGGGGGGGGGGGGGGGGGGGGGGGGGGGGGGGGGGEGG:BGGGFDGGGGGCGGGGGGGGGGGGGGGGGGFFG=FFAFGGGGGADFGGGGGFGG=D=D@DFEEGGGGGGGGEGGGF,DFGFGDA97CDCGFDDCFGGGGBDED=F9?28=>CC766(=CEF0)978<FG*
@M03364:276:000000000-BLYN8:1:1101:3330:7169 2:N:0:1
GGACTACTCGGGTTTCTAATCCTGTTTGCTCCCCACGCTTTCGCACCTGAGCGTCAGTCTTCGTCCAGGGGGCCGCCTTCGCCACCGGTATTCCTCCAGATCTCTACGCATTTCACCGCTACACCTGGAATTCTACCCCCCTCTACGAGACTCAAGCTGACCAGTATCAGATGCAGTTCCCAGGTTGAGCCCGGGGATTTCACATCGGACTTAATCAACCGCCTTCGTGCGCTTTACGCCCAGTAATTCCG
+
CCCCCFGG,BFCGDGGGGGGGGGGGCGGGGGFGGGEGGGDGGGEEGGFCFGGGGEGGGFAGGGGGGGG?@FEGGGGGGGGGGGGG8FFGFDGGGGGG8EFGGGGGFGGGGGDFGGGGGGGGGGGGGGGFFGGGGFG3@6CEEGGCGGG@+@CDFGGFCFGFGGGGGGFGF9C79FEC<FG,6DGGGGFC7D87=EEEGFGG>CFFC**/9CFC7C:@C9FFGF0(/,7:D3)7CFD44CEGFFF*2*.:*2
@M03364:276:000000000-BLYN8:1:1101:25463:7173 2:N:0:1
GGACTACAAGGGTTTCTAATCCTGTTCGCTACCCATGCTTTCGCTCCTCAGCGTCAGTTACTGCCCAGAGACCTGCCTTCGCCATCGGTGTTCCTCCTGATATCTGCGCATTTCACCGCTACACCAGGAATTCCAGTCTCCCCTACAGCACTCAAGTTATGCCCGTATCGCCTGCACGCCCGGAGTTGAGCCCCGGGATTTCACAGACGACGCGACAAACCACCTACGAGCTCTTTACGCCCCGTAATTCC
+
CCCCCGGGGGGGGGGGGGGGGGGGGGGFEGGGGGGGGGGGGGGGGGGGGGGGGGGGGGGGGGGGCGGGFGGGGGGGGGGGGGGGGGGGCEGGGGGGGFFFFGGGFFFGGGGGGGFGGGGGGGGF,BEGFFGGGGGFGDFGFECDC@?>E?FGGGGGFGGG9A,>FECFF6CBE6FGGGGFE6E6FEGGCFC6EEGGGCG6DFGGACFCCDDC<<7<C38>AFF;;FE>(.<86:0:?>EGG)(07D)(:7D
@M03364:276:000000000-BLYN8:1:1101:25523:7219 2:N:0:1
GGACTACCGGGGTTTCTAATCCTGTTTGCTCCCCACGCTTTCGAGCCTCAGCGTCAGTTACAGACCAGAGAGTCGCCTTCGCCACTGGTGTTCCTCCATATATCTACGCATTTCACCGCTACACATGGAATTCCACTCTCCTCTCCTGCACTCAAGTCTCCCAGTTTCCAATGCACACAATGGTTGAGCCACTGCCTTTCACATCAGACTTAAGAAACCGCCTGCGCTCGCTTTACGCCCAATAAATCCGG
+
CCCCCGGGGGGGFFGGGGGGGGGGGGGGGGGGFGGGGGGGGGGGGGGGGGGGGGGGGGGGGGGGFFGDGGGGGGGGGGGGGGGFGGFGGGGGGGFGGGFGGGG9EGGFGGGGGGGFGG7=FGGGGGGGGGGGGGGGGGGGDFGGGGGGGDFFGGGGFGDF9DGGGGGGGGGGEFGGGGGGGGGGGDGFGFGFGGGGGGGGGGGGFFFGGGGGFGGFGGGGB7?B2B>F??>3<CCCBDECEF@ADGFEFDD
@M03364:276:000000000-BLYN8:1:1101:7787:7219 2:N:0:1
GGACTACAGGGGTTTCTAATCCTGTTTGCTCCCCACGCTTTCGCACCTGAGCGTCAGTCTTTGTCCAGGGGGCCGCCTTCGCCACCGGTATTCCTCCAGATCTCTACGCATTTCACCGCTACACCTGGAATTCTACCCCCCTCTACAAGACTCTAGCCTGCCAGTTTCCAATGCAGTTCCCAGGTTAAGCCCGGGGATTTCACATCGGTCTTGCAAAACCGCCTGCGCACTCTTTACGCCCAGTAATTCCG
+
CBCCCGGGGGGGGGGEGAFGEEEFFGCEEFGECEECCFGEGGGGCGEGGDCGEGGG>CCFFFCEFGFFFCE:FFGGGGD?FG@?C@>FF:FEGAEFFGGCBFGGGGAFGCFDE@FBEEGDCGGGGGBED<F>,AEGG@DGGCEGAEFGFCFDGCG,,@E>,@<CF,3@,@>9@F,D,,3ACE6:>BE,=@DGGGG=EC89DFG>FGGD*:*;CGD7D4C*8=>?2)(.,<7FGF>AF6*8C@16*:=6:>*
@M03364:276:000000000-BLYN8:1:1101:12204:7232 2:N:0:1
GGACTACCAGGGTTTCTAATCCTGTTTGCTCCCCACGCTTTCGCACCTGAGCGTCAGTCTTCGTCCAGGGGGCCGCCTTCGCCACCGGTATTCCTCCAGATCTCTACGCATTTCACCGCTACACCTGGAATTCTACCCCCCTCTACGAGACTCAAGCTTGCCAGTTTCAAATGCAGTTCCCAGGTTGAGCCCGGGGATTTCACATCTGACTTAACAAACCGCCTGCGTGCGCTTTACGCCCAGTAATTCCG
+
CCCCCGGGGGGGGGGGGGGGGGGGGGGGGGGGGGGGGGGGGGGGGGGGGGGGGGGGGGGGGGGGGGGGGGGGGGGGGGGGGGGGGGGGGGGGGGGGGGGGFGGGGGGGGGGGGGGGGGGGEGGGGGGGGFGGGGGGGGGGGGGGGGGCE6EFFCCFGGGGGGGGGGGGGGGGGGGGGGGGGGGGGGGG?FGGGGGGGGGGGGGGFGGGFGGGFGGGG4CCBGFFFF>EFFFFGGGFFFGGGB?FCGF>GG6
@M03364:276:000000000-BLYN8:1:1101:23817:7262 2:N:0:1
GGACTACAGGGGTATCTAATCCTGTTTGCTCCCCACGCTTTCGCACCTGAGCGTCAGTCTCCGTCCAGGGGGCCGCCTTCGCCACCGGTATTCCTCCAGATCTCTACGCATTTCACCGCTACACCTGGAATTCTACCCCCCTCTACGAGACTCACGCTGACCAGTATCAGATGCAGTTCCCCGGTTGAGCCCGGGGTTTTCTCATCTGACTCAACCAAACGCCATCGTGCGCTTGACGCCCAGTAATTCCG
+
@C<CCFG?EFEBCG@FGG<EFG,CCFCEEFGGFE?+8@C;FFCF:FE<,@<E:FGEFCFF,C+CCFC@<::7+@:FGG@EGGG7,BFFC4B,E945?BFFG@A<E9FGGGCFFGGFCEECEGGGGCFGFFF8F<C;,@+8C6B+,8D+8+@7B8,5,:88DE63EA,EF9,;CG79DEF?F,1=*=:6,?F=5CB8**1=:+1;A:+37C+;<C<*1**:)1<((9()(<.55C*3:1*::70)*0*)*:2
@M03364:276:000000000-BLYN8:1:1101:14430:7346 2:N:0:1
GGACTACCCGGGTTTCTAATCCTGTTTGCTCCCCACGCTTTCGAGCCTCAGCGTCAGTTACAGACCAGAGAGCCGCCTTCGCCACTGGTGTTCCTCCATATATCTACGCATTTCACCGCTACACATGGAATTCCACTCTCCTCTTCTGCACTCAAGTCTCCCAGTTTCCAATGACCCTCCCCGGTTGAGCCGGGGGCTTTCACATCAGACTTAAGAAACCGCCTGCGCTCGCTTTACGCCCAATAAATCCG
+
CCCCCGFGFGGGGGGGGGGGGGGGGGGGGGGGGGGGDGGGGGGFGGGGGGGGGGGGGGGGGGGGGGGG8FFGGGGGGGGGGGGGGGGGGGGGGGGGGFFGGGFAFFFGGGGGGGGGGGGGGGGGGFFGGFGGGGGFGFGGGGGGGGGGGGGGFFCFGGEEFDC8AECFGDGGGGFGGGGGEDGGGDG67DCEGGDGEG5AFC@7C*;DFGGG7@GCGD?C>:3;,023()07DF5>F?CGGF2>CF*)?97
@M03364:276:000000000-BLYN8:1:1101:22281:7365 2:N:0:1
GGACTACTGGGGTTTCTAATCCTGTTTGCTCCCCACGCTTTCGCACCTGAGCGTCAGTCTTTGTCCAGGGGGCCGCCTTCGCCACCGGTATTCCTCCAGATCTCTACGCATTTCACCGCTACACCTGGAATTCTACCCCCCTCTACAAGACTCTAGCCTGCCAGTTTCGAATGCAGTTCCCAGGTTGAGCCCGGGGATTTCACATCCGACTTGACAGACCGCCTGCGTGCGCTTTACGCCCAGTCATTCCG
+
CCCCCGGGGGGGGGGGGGGGGGGGGGGGGGGGGGGGGGGGGGGGGGGGFGGGGGGGGGGGGGGGGGGGCG@FGGGGGGGGGGGDGGGGGGGGGGGCFAFCFGFGGCFGFGEGGGGGGGGGGGGG@DGGFGGGGGGFEFGGGGGGGGGFFDFDGGFGGGGGGECGGGG;36DFGACFGGGGF,?FGGFGGGFGGGGDGECGGGGGFFFDGGGGDGGGFFGGFGF<:F>E:>@E<DFDFFGGC>2:*:=<>G*
@M03364:276:000000000-BLYN8:1:1101:12376:7370 2:N:0:1
GGACTACCCGGGTTTCTAATCCTGTTTGCTACCCATGCTTTCGAGCCTCAGCGTCAGTTACAGACCAGACAGCCGCCTTCGCCACTGGTGTTCTTCCATATATCTACGCATTTCACCGCTACACATGGAGTTCCACTGTCCTCTTCTGCACTCAAGTTTCCCAGTTTCCGATGCACTTCTTCGGTTGAGCCGAAGGCTTTCACATCAGACTTAAGAAACCGCCTGCGCTCGCTTTACGCCCAATAAATCCG
+
CCCCCGGGGGGGGGGGGGGGGGGGGGGGGGGGFGGGGGGGGGGGGGGGGGFFEGGEEGGGGGGGGFGGGGGGGGGGGGGGGGGFGGGGGGGGGGGGGGGGGGGGGGGGGCGGFFGGGGGGGGFFGGGGFFGGGFGGGGGGEDGFFFGGGFGGGGGGGGGGGGFGGGGGGGGE8EFGGGGGGD8CGEEGGGGGCEGDGGGGGGG7FGFC*;C@FG7>CGECBCD=BA2A=4?>DFGFFFEGGE?5CFF5CG/
@M03364:276:000000000-BLYN8:1:1101:5585:7376 2:N:0:1
GGACTACTGGGGTTTCTAATCCTGTTTGCTCCCCACGCTTTAGCACATCAGCGTCAGTTACAGACCAGAAAGTCGCCTTCGCCACTGGTGGTCCTCCATATCTCTGCGCATTTCACCGCTACACATGGAATTCCACTTTCCTCTTCTGCACTCAAGTTCCCCAGTTTCCAATGACCCTCCCCGGTTGAGCCGGGGGCTTTCACATCAGACTTAAGGAACCGCCTGCGCTCGCTTTACGCCCATCAAATCCG
+
CC9ABCF9CFCFGGGF9C9EEF9FE9FGCF@,6@;BEFGGG9EFC,<,FFEFGFFGGGG,,E9CEFFA<,EAFGCGFFGDFGFFF8CAGG,8C<EGG8EAFE=?EFFE@EEG9C<DF?C8+>=FF8EFGGG=AFFEE9EF9,@=EGGEEFF?>BD9@7EF9F,>D,7DEGC,,7@6DEFE+3@8@CG,,@8@C*@5*:8CG7,+18F4DCCGFGF4=*4:>DB(2A()(..:CC5)=8;:E@()2:=)6*/
@M03364:276:000000000-BLYN8:1:1101:14618:7387 2:N:0:1
GGACTACTGGGGTTTCTAATCCTGTTTGATCCCCACGCTTTCGAGCCTCAGTGTCAGTTACAGGCCAGAGAGCCGCTTTCGCCTCCGGTGTTCCTCCATATATCTACGCATTTCACCGCTACACATGGAATTCCACTCTCCTCTCCTGCACTCAAGTCTCCCAGTTTCCAATGCACACAATGGTTGAGCCACTGCCTTTTACATCAGACTTAAGAAACAACCTCCGCTCGCTTTACGCCCAATAAATCCGG
+
CCCCCGFGGGGGGGGGGGGGGGGGGGGGFFGGFGGGGGGGGGGGGGGGGGGFGGGGGGGGGGGGGGGGGCFEGGGGEEFFGGGGGGGGGGGGGGGGGGGFFGGGGGGGGGGGGGGGGGGGGGC?9:FFFFGGGGGF9=DGFFGFDFGGGGGFGGFCBD9>FGGFF>FFCEGGGGFGGDE6EFGGGGGGGG?FFGFDGGGGGCCDFC>DFFFGFFFCCC,,3A9)0/7@4A>??87>:>EEGFDAFGFFGDD
@M03364:276:000000000-BLYN8:1:1101:7425:7436 2:N:0:1
GGACTACTGGGGTATCTAATCCTGTTTGATCCCCACGCTTTCGCACATCAGCGTCAGTTACAGACCAGAAAGTCGCCTTCGCCACTGGTGTTCCTCCATATCTCTGCGCATTTCACCGCTACACATGGAATTCCACTTTCCTCTTCTGCACTCAAGTCTCCCAGTTTCCAATGACCCTCCCCGGTTGAGCCGGGGGCTTTCACATCAGACTTAAGAAACCGCCTGCGCTCGCTTTACGCCCAATAAATCCG
+
CCCCCGGGGGGGGGGGGGGGGGGGGGGGGGGGGGGGGGGGGGGGGGGGGGGGGGGGGGGGGGGGGGGFGGGGGGGGGGGGGGGGGGGGGGFGGGGGGGGGGG;FGGGGGGGGGGGGGGGGGGGGGGGGGFGGGFFGGGGGGGGGGGGGGGGGGGGGGGGGGGGGFGGGGGGGGGGGGGGGGGGGGC>F6FGGGGGGGGGGGFGGFGGGGGGGGGGGGGGGEGFFFFFFFFFFGGDAFBGDGE?FGG?BGGD
@M03364:276:000000000-BLYN8:1:1101:12433:7453 2:N:0:1
GGACTACAGGGGTTTCTAATCCTGTTTGATCCCCACGCTTTCGCACATCAGCGTCAGTTACAGACCAGAAAGTCGCCTTCGCCACTGGTGTTCCTCCATATCTCTGCGCATTTCACCGCTACACATGGAATTCCACTTTCCTCTTCTGCACTCAAGTTTCCCCGTTTCCAATGACCCTCCACGGTTGAGCCGTGGGCTTTCACATACGACTTAAGAAACCGCCTACGCGCGCTTTACGCCCATTAATTCCG
+
CCCCCGGCFAFGGGGFGFGG<FG<FGC,@<<F<CEEEEGGGFFEGGGGFCA87FEGFFG9CFFGF@FCFDC,EFG:C:C<FFFEGGCEFCFEF<EEBEGCFGFFGGCC=C@FGGGFFGGGGGGG9FFDFGGF;<9BFGGGGFGGGGGGGCEGGF8EEGGFF9,+>DEGCF,@6EF8@EFGEDG6@6+@<DGGGEE5:FGGG7;9E77*;;C7:@88+3DF5E)594>)7:BE):FF6(3=*<(0**9>FF7
@M03364:276:000000000-BLYN8:1:1101:27605:7497 2:N:0:1
GGACTACCGGGGTATCTAATCCTGTTTGCTCCCCACGCTTTCGCACCTGAGCGTCAGTCTTTGTCCAGGGGGCCGCCTTCGCCACCGGTATTCCTCCAGATCTCTACGCATTTCACCGCTACACCTGGAATTCTACTCCCCTCTACAAGACTCTATCCTGCCAGTTTCGAATGCAGTTCCCAGGTTGAGCCAGGGGATTTCCCATCCGACTTGACAGACAGCCTGCGTGCGCTTTACGCCCAGTAATTCCG
+
CCCCCGFEEGGGEEGGFFE99FGGGGGGGG9C,CFEEGGG?EG,FGDFF@F8@FCFEFC9FG<@9@FFFDG7BF:CBEGFDG=FFFFDCC7FEFCF8AEEFFGGFFFGEEGGC<AF<FC@FECC,,AD<FFGDFGG;@8AEG++3CD>D=CGFFG,@DFF,4,3@>>;58@:79<;FF7:FFDFDFF69B,,=;EC=EB9++02=?947DDC7>8:C7F*8;8(6AB5(8:))*1)1,;CEB?0:*=<7C4
@M03364:276:000000000-BLYN8:1:1101:20733:7533 2:N:0:1
GGACTACCAGGGTTTCTAATCCTGTTTGCTCCCCACGCTTTCGAGCCTCAGCGTCAGTTACAGACCAGAGAGCCGCCTTCGCCACTGGTGTTCCTCCATATATCTACGCATTTCACCGCTACACATGGAATTCCACTCTCCTCTTCTGCACTCAAGTCTCCCAGTTTCCAATGACCCTCCCCGGTTGAGCCGGGGGCTTTCACATCAGACTTAAGAAACCGCCTGCGCTCGCTTTACGCCCAATAAATCCG
+
CCCCCGGFGGGGGGGGGFGGGGGGGGGGGGGGGGGGGGGGGGGGGGGGGGGGGGEGGGGGGGGFGGGGFGGGGGGGGGGGGGGGGGGGGGGGGGGGGGGGGFGGGFGGGGGGGGGGGGGGDGGGGGGGFFFGGGGGFG9FGGGGGGGFCDFGGGFF,>EGGGGCGGFFGGGGFDEGGFFGG=EEFGDGGGGGGGGGGGGFGFFGFF7?4FGFGGFFGFGGFGD<;F;3(8>>DFD<F6EGEB?47C49FG9
@M03364:276:000000000-BLYN8:1:1101:11479:7554 2:N:0:1
GGACTACCGGGGTATCTAATCCTGTTTGCTCCCCACGCTTTCGAGCCTCAGTGTCAGTTACAGGCCAGAGAGCCGCTTTCGCCTCCGGTGTTCCTCCATATATCTACGCATTTCACCGCTACACATGGAATTCCACTCTCCTCTTCTGCACTCAAGTCTCCCAGTTTCCAATGACCCTCCCCGGTTGAGCCGGGGGCTTTCACATCAGACTTAAGAAACCGCCTGCGCTCGCTTTACGCCCAATAAATCCG
+
CCCCCGGGGGGGGGGGGGGGGGGGGGGGGGGGGGGGGGGGGGGGGGGGGGGGGGGGGGGGGGGGGGGGGGGGGGGGGGGGGGGGGGGGGGGGGGGGGGGGGGGGGGGGGGGGGGGGGGGGGGGGGGGGFFFGGGGGGFGGGGGGGFG;FGGGFGE@GGGGGGGGGGFGGGFGGGGGGGGGGGGGGGGGGGFG5>EGGGGGGGGGFGGGGGGFGGGFDFGGFGF6=FB>3DEFGGGDFFGGGF:FGG?2DF5
@M03364:276:000000000-BLYN8:1:1101:20783:7554 2:N:0:1
GGACTACTCGGGTATCTAATCCTGTTTGCTCCCCACGCTTTCGCACCTGAGCGTCAGTCTTTGTCCAGGGGGCCGCCTTCGCCACCGGTATTCCTCCACATCTCTACGCATTTCACCGCTACACATGGAATTCTACCCCCCTCTACAAGACTCTAGCTGACCAGTATCAGATGCAATTCCCGGGTTAAGCCCGGGGATTTCACATCTGACTCAATCAACCGCCTGCGTGCGCTTTACGCCCAGTAATTCCG
+
BC@CCFGGGGGGGGGDGEDFGGGGGGGGGGGGGGGGGDGGGGGGGGGGGGGGGGGGGGDGGGFGGGGGGGGGGGGGGGGGCFGGGGGGGGGGGFFFGGGG<FGG9E?FC7F@FGGFFGGGGGGGGFGGGGG,3CFFEGFFC8CD9CDCGGGG?FFCGDAFGGGGGGDFDEEGFFF9:9FCGDDCFCCFGGGGGGEE5:C?>>FCFGGGGF7DCF776FGE5C3(8)(0,5>EG3*.9:E:C>??>7?AFG2
@M03364:276:000000000-BLYN8:1:1101:4457:7582 2:N:0:1
GGACTACACGGGTTTCTAATCCTGTTTGATCCCCACGCTTTCGCACATCAGCGTCAGTTACAGACCAGAAAGTCGCCTTCGCCACTGGTGTTCCTCCATATCTCTGCGCATTTCACCGCTACACATGGAATTCCACTTTCCTCTTCTGCACTCAAGTTTTCCAGTTTCCAATGACCCTCCACGGTTGAGCCGTGGGCTTTCACATCAGACTTAAAAAACCGCCTACGCGCGCTTTACGCCCAATAATTCCG
+
CCCCCGGGGGGGFFGGGGGGGGGGGGGGGGGGGGGGGGGGGGGGGGGGGGGGGGGGGGGGC<@FGGGGFEDGFDFGGGGGGGGGGGGGGGGGGFGGGDGGAFFGGFFCDGGGGGGCFEGGGGGF@FGGGFGGGFGGFEFFGCGGGGGGFFGGGGGG9;EGFDFGGFFC,9D;FFGFF?D>3DGGGDGC,>C>GGGGGGGGGGGGFFGF*?7CGGF7CCEGDGFF=F9;@EB:7<FCF;E8CD:@6*94C*9
@M03364:276:000000000-BLYN8:1:1101:3966:7623 2:N:0:1
GGACTACAAGGGTTTCTAATCCTGTTTGCTCCCCACGCTTTCGAGCCTCAGCGTCAGTTACAGACCAGAGAGCCGCCTTCGCCACTGGTGTTCCTCCATATATCTACGCATTTCACCGCTACACATGGAATTCCACTCTCCTCTCCTGCACTCAAGTCTCCCAGTTTCCAATGCACACAATGGTTGAGCCACTGCCTTTTACATCAGACTTAAGAAACCACCTGCGCTCGCTTTACGCCCAATAAATCCGG
+
CCCCCGGGGGGGGGGGGGGGGGGGGGGGGGGGGGGGGGGGGGGGGGGDGGGGGGGGGGGGGGGGGGGGGG8FGGGGGGGGGGGGGGGGGGGGGGGFGGGGGGGGGGGGGGGGGGGGGGGGGGGGGGGGFGGGFGGGGGGGGGCF8EFFGGGGGGGGGGGGGGGGGGGFAEFGGFGDGFG?,3>3CC?DFF,DF?FFF9EGGGGGFFD>FG=@FGGGGGCGFGFFFFFFA)5?FFG=?=EEG33A7@A6*:9
@M03364:276:000000000-BLYN8:1:1101:27021:7624 2:N:0:1
GGACTACAGGGGTATCTAATCCTGTTTGCTCCCCACGCTTTCGCACCTGAGCGTCAGTCTTTGTCCAGGGGGCCGCCTTCGCCACCGGTATTTCTCCAGATCTCTACGCATTTCACCGCTACACCTGGAATTCTACCCCCCTCTACAAGACTCTAGCTGACCAGTATCAGATGCAATTCCCGGGTTAAGCCCGGGGATTTTACATCTGACTCAATCAACCGCCTGCCTGCGCTTTACGCCCAGTAATTCCG
+
CCCCCGD<FFGC@F@FG<CEEDC@CF,FF9<FGGC+@FGCGGGCF@+BFCGGGGGGGGFGGAFFGF,,,@7@7@FFCCBE=7BFG<+:@FE9,5CFFCE?AEDA,5<F@FG:FE9EF7FG>F,AE@FCC8DGFGGFG86:CEEGGD9EFFGF>,@@EG9DFE,DF9E9EF9@AFGFC:9;<E58BBFC,D,DC5***CCG77C7ACFGCG+1077@8CGF3E>;;F(18>)<C:5)18;CE:3/2:7AC**
@M03364:276:000000000-BLYN8:1:1101:8950:7627 2:N:0:1
GGACTACCGGGGTTTCTAATCCTGTTTGATCCCCACGCTTTCGCACATCAGCGTCAGTTACAGACCAGAAAGTCGCCTTCGCCACTGGTGTTCCTCCATATCTCTGCGCATTTCACCGCTACACATGGAATTCCACTTTCCTCTTCTGCACTCAAGTTTTCCAGTTTCCAATGACCCTCCACGGTTGAGCCGTGGGCTTTCACATCAGACTTAAAAAACCGCCTACGCGCGCTTTACGCCCAATAATTCCG
+
CCCCCGGGGGGGGGGGGGGGGGGGGGGGGGGGGGGGGGGGGGGGGGGGGGGGGGGEGGGGGGGGGGGGGGGGGGGGGGGGGGFGGGGGEFGGFGGGGGGGGGGGGGGGGGGCGGGGGGGGGGGGGGGGGGGGGGFDGGGGGGGFFGGFGGGGGGGGFGGGGGGDBDFGGGGGGGGGGGGGFFEGGGGGGGGEGGGD*:BFGGGGA7:FGGFGGGF>DGGGFDF=DFFEFF3AGGGFF?CCEB?>67@>GG4
@M03364:276:000000000-BLYN8:1:1101:19869:7702 2:N:0:1
GGACTACCGGGGTTTCTAATCCTGTTTGCTCCCCACGCTTTCGCACCTGAGCGTCAGTCTTCGTCCAGGGGGCCGCCTTCGCCACCGGTATTCCTCCAGATCTCTACGCATTTCACCGCTACACCTGGAATTCTACCCCCCTCTACGAGACTCAAGCCTGCCAGTTTCGGATGCAGTTCCCGGGTTGAGCCCGGGGATTTCACATCCGACTTGACAGACCGCCTGCGTGCGCTTTACGCCCAGTAATTCCC
+
CCCCCGGCGGGGECGGGFFFGGGGGGGGGGGGGGGGGGGGGGGGGGGGGGGGGGGGGGGGGGGGGGGGGGFGGGGGEGGGGGGGGGGGGGFGGGGGGGGCFFGGFFGGGDGCFFGGGGGGDGFGGGGGAFFGGGGGGGGGGGGGGGGCEEGGGFGGFGGGGGGFGGGCED4>EFFGCEGGGGGG<;EGGCFEGGGG:ECEGGGGF4CD<9<CFFGGF9ECBG@::>25(8>EDDF29(/:E5:FCF?27C*
@M03364:276:000000000-BLYN8:1:1101:16733:7709 2:N:0:1
GGACTACCGGGGTTTCTAATCCTGTTTGATCCCCACGCTTTCGCACATCAGCGTCAGTTACAGACCAGAAAGTCGCCTTCGCCACTGGTGTTCCTCCATATCTCTGCGCATTTCACCGCTACACATGGAATTCCACTTTCCTCTTCTGCACTCAAGTTTTCCAGTTTCCAATGACCCTCCACGGTTGAGCCGTGGGCTTTCACATCAGACTTAAAAAACCGCCTACGCGCGCTTTACGCCCAATAATTCCG
+
CCCCCGGGGGGGGGGFGFGGGGGGGGGGGGGGGGGGGGGGGGGGGGGGGGGGGGGGGGGGGGGGGGGGGGGGGGGGGGGGGGGGGGGGFGGGGFGGGGGGGGGGGFGGGGDGGGGGGGGGGGFGGGGGGGGECEFGGGGGGGGGGGGCD8EFGGGGGGGGGGGGFGGGGFFFGEGGGFGGGGGCFGG6FGGGEGGGGGGGGGGGFC+C>FGCGFCFGGG7AGBFFF<D(;3>GGG<C;EEGFFFG7@AFDC
@M03364:276:000000000-BLYN8:1:1101:20876:7716 2:N:0:1
GGACTACCGGGGTTTCTAATCCTGTTTGCTCCCCACGCTTTCGCACCTGAGCGTCAGTCTTTGTCCAGGGGGCCGCCTTCGCCACCGGTATTCCTCCACATCTCTACGCATTTCACCGCTACACATGGAATTCTACCCCCCTCTACAAGACTCTAGCTGACCAGTATCAGATGCAATTCCCGGGTTAAGCCCGGGGATTTCACATCTGACTCAATCAACCGCCTGCGTGCGCTTTACGCCCAGTAATTCCG
+
CCCCCGGFGGGGGGGGGFGGGGGGGGGGGGGGGGGGGGGGGGGGGGGGGGGGGGGGGGGGGGGGGGGGGGCFGGGGGGGGGGGGGGGGGGGGGGGGGGGGGGGGGGGGGGGGGGCGGGGGGGGGGGGGG@<BFFGFGGGGGDGGGCFCGFDDFFFGGGGFGGGGGC9DGGGFGGGFGDF<DCCEF;FGGFGG=8CGGEGGGGGGFGGGG7DGGGGGGGGF>EB??FFF(::>GG3<B<EGEBBFGF@FGG2
@M03364:276:000000000-BLYN8:1:1101:21552:7717 2:N:0:1
GGACTACACGGGTTTCTAATCCTGTTTGCTCCCCACGCTTTCGAGCCTCAGCGTCAGTTACAGACCAGAGAGCCGCCTTCGCCACTGGTGTTCCTCCATATATCTACGCATTTCACCGCTACACATGGAATTCCACTCTCCTCTTCTGCACTCAAGTCCTCCAGTTTCCAATGACCCTCCCCGGTTGAGCCGGGGGCTTTCACATCAGACTTAAAGAACCGCCTGCGCTCGCTTTACGCCCAATAAATCCG
+
CCCCCGGGGGGGGGGGGGGGGGGGGGGGGGGGGGGGGGGGGGGGGGGGGGGGGGGGGFGGGGGGGGGGGGGGGGGGGGGGGGGGGGGGGGGGGGGGGGGGGGGGGGGGGDGGGGGGGGGGDGGGGGGGF?FFGGGG9EFGFFGGGGGGGGGGGGGGFGGFBGGGGGGGGGAFCFGGGGGGGGGGGGDGGGFGEGGGGGGGGGGGFGGGGGG=FDGCFGGGFGF;?FFF0>>BGFG<FFGGGEFFFFFFGG9
@M03364:276:000000000-BLYN8:1:1101:17634:7720 2:N:0:1
GGACTACAGGGGTTTCTAATCCTGTTTGCTCCCCACGCTTTCGCGCCTCAGCGTCAGTTACAGACCAGAGAGCCGCCTTCGCCACTGGTGTTCCTCCATATATCTACGCATTTCACCGCTACACATGGAATTCCACTCTCCTCTTCTGCACTCAAGTCTCCCAGTTTCCAATGACCCTCCCCGGTTGAGCCGGGGGCTTTCACATCAGACTTAAGAAACCACCTGCGCTCGCTTTACGCCCAATAAATCCG
+
CCCCCGGGGGGGGGGGGGGGGGGGGGGGGGGGGGGGGGGGGGGGGGGGGGGGGGGGGGGGGGGGGGGGGGGGGGGGGGGGGGGGGGGGGGGGGGGGGGGGGGGCFGGGGGGGGGGGGGGGGGGGGGGGFGGGGGGGGGGGGGGGGGGGGGGFEF8EEFFFGGGGGGGGGGGGGGGGGGGGGGGGGGGGGGGGGGGGGGGGG7CCFFG=FGGGGGGCGGGG47BD@FF;9DEFGGGAFBGGGF0@GGFFG49
@M03364:276:000000000-BLYN8:1:1101:8096:7721 2:N:0:1
GGACTACACGGGTTTCTAATCCTGTTTGCTCCCCACGCTTTCGAGCCTCAGCGTCAGTTACAGACCAGAAAGTCGCCTTCGCCACTGGTGTTCCTCCATATCTCTGCGCATTTCACCGCTACACATGGAATTCCACTTTCCTCTTCTGCACTCAAGTTTTCCAGTTTCCAATGACCCTCCACGGTTGAGCCGTGGGCTTTCACATCAGACTTAAAAAACCGCCTACGCGCGCTTTACGCCCAATAATTCCG
+
CCCCCGGGCGGGGGGGGGGGGGGGGGGGGGGGGGGGGGGGGGGGGGGGGGGGGGGGGGGGGGGFGGGGCFGGFGGGGGGGGGGGGGGGGGGGGGGFGGGGGGGGGGGGEGGEFFCEFGGG7FGGGGGGGGGGGGGGGGGGGFFFDFGGDFGGG8EFEFEECGGGGGGGGGFGGCGFGGGGFFCEGGGGGGGGGGGGFGGGGGGGFC:9DGGG7=8F4CEGFGB5@FFFFEEEGGC9C?GEGF:>FGFADF6
@M03364:276:000000000-BLYN8:1:1101:21863:7735 2:N:0:1
GGACTACAAGGGTTTCTAATCCTGTTTGCTCCCCACGCTTTCGCACCTGAGCGTCAGTCTTCGTCCAGGGGGCCGCCTTCGCCACCGGTATTCCTCCAGATCTCTACGCATTTCACCGCTACACCTGGAATTCTACCCCCCTCTACGAGACTCAAGCCTGGCAGTATCAGATGCAGTTCCCGGGTTGAGCCCGGGGATTTCACATCTGACTTAACAGACCGCCTGCGTGCGCTTTACGCCCAGTAATTCCG
+
CCCCCGGGGGGGGGGGGGDGGGGGGGGGGGGGGGGGGGGGGGGGGGGGGGGGGGGGGGGGGGGGGGGGGGGGGGGGGGGGGGGGGGGGGDGGGGGGFGGCGGGGGGGGGDGGGGGFGGGGDGGGGGGGGFGGGGGGC@GGGEGGGGGDGGGGGGGGGGGGGGGDGGGGFFGGGGGGGFCFGGGGGGGGGGGGGGECCEGGGGGGFGGFGGGG>>FGFGGGEGFFFFFFFBEEGGFAF?DEGEFFGFFFGG6
@M03364:276:000000000-BLYN8:1:1101:26555:7800 2:N:0:1
GGACTACTAGGGTTTCTAATCCTGTTTGCTCCCCACGCTTTCGCACCTGAGCGTCAGTCTTCGTCCAGGGGGCCGCCTTCGCCACCGGTATTCCTCCAGATCTCTACGCATTTCACCGCTACACCTGGAATTCTACCCCCCTCTACGAGACTCAAGCCTGCCAGTTTCGGATGCAGTTCCCGGGTTGAGCCCGGGGATTTCACATCCGACTTGACAGACCGCCTGCGTGCGCTTTACGCCCAGTAATGCCG
+
CCCCCGGGGGGGGCFGGGGGGGGGGGGGGGGGGGGGGGGGGGGGGGGGGGGGGGGGGFGGFGFEEGEFGGGGGEGGEGGGGGGGDEFDGGBFGGFGFFGGGGGGGGGGGGCFGGGGGGGGGGGGG:FGGFGGGGGGGGFGGEGGGGGDBEGGFD@E@FFCGGGEFGGFC8>**>FDGF:DFEGEG>=C?CFCE:CCCECFGGE>6CFGGGG:*76>FC85@5:1<47>:>)8<D55/(;CED0)7C4)0>9
@M03364:276:000000000-BLYN8:1:1101:11936:7809 2:N:0:1
GGACTACCAGGGTATCTAATCCTGTTTGCTCCCCACGCTTTCGAGCCTCAGCGTCAGTTACAGACCAGAGAGCCGCCTTCGCCACTGGTGTTCCTCCATATATCTACGCATTTCACCGCTACACATGGAATTCCACTCTCCTCTTCTGCACTCAAGTCTCCCAGTTTCCAATGACCCTCCCCGGTTGAGCCGGGGGCTTTCACATCAGACTTAAGAAACCGCCTGCGCTCGCTTTACGCCCAATAAATCCG
+
CCCCCGGFFGGGGGGGGGGGGGGGGGGGGGGGGGGGGGGGGGGGGGGGGGGGGGGGGGGGGGGGGGGGGGFGGGGGGGGGGGGGGGGGGGGGGGGGGGGGGGGGGGGGDGGGGGGGGGGGGGGGGGGGFFGGGGGGGGGGGGGGFGGGG8EDFGGGCDCFGGFFGGGGGFDGGGGFD?FGGCEGGGGGFCCEGGGGCC:FGGGGF<;?CFCDF>D7;*=FDGE@FFF:6B;:DDGFFFGG=51)9F?BGGG
@M03364:276:000000000-BLYN8:1:1101:26647:7809 2:N:0:1
GGACTACCAGGGTATCTAATCCTGTTTGCTCCCCACGCTTTCGAGCCTCAGCGTCAGTTACAGACCAGAGAGCCGCCTTCGCCACTGGTGTTCCTCCATATATCTACGCATTTCACCGCTACACATGGAATTCCACTCTCCTCTCCTGCACTCAAGTCTCCCAGTTTCCAATGCACACAATGGTTGAGCCACTGCCTTTTACATCAGACTTAAGAAACCACCTGCGCTCGCTTTACGCCCAATAAATCCGG
+
CCCCCGGGGGGGGGGGGGGGGGGGGGGGGGGGGGGGGGGGGGGGGGGGGGGGGGGGGFGGGGGGGGFGGGGGGGGGGDGGGGGGGGGFCEEEFEEFEEGGGGAAFGGGGGGGGGGGDGGDFEFGGFFGFGGGCCGGGGCEFFGFDEEFGGC8E8FGFFGCGGGGGGCFGGGGGGFGGGG6CFDGGGGGGGGGGGCEGCFGGGCCC85CDFCCFCFFCDFF>EFEBBFFFFFD4CDEF2CDGFFF77767D9
@M03364:276:000000000-BLYN8:1:1101:13337:7831 2:N:0:1
GGACTACCCGGGTTTCTAATCCTGTTTGCTCCCCACGCTTTCGAGCCTCAGCGTCAGTTACAGACCAGAGAGTCGCCTTCGCCACTGGTGTTCCTCCATATATCTACGCATTTCACCGCTACACATGGAATTCCACTCTCCTCTTCTGCACTCAAGTCTCCCAGTTTCCAATGACCCTCCCCGGTTGAGCCGGGGGCTTTCACATCAGACTTAAGAAACCGCCTTCGCTCGCTTTACGCCCAATAAATCCG
+
CCCCCGGGGGGGGGGGGGGGGGGGGGGGGGGGGGGGGGGGGGGGGGGGGGGGGGGGGGGGGGGGGGGGGGGGGGGGGGGGGGGGGGGEFGGGGCEGG8FFGFFGEGCFGGGGGFCGGGGGGGG89:FGB9EFFAFGGGFGGGGGGFFFFFE=FGGGFFAFGFDCDDGG==DF8>FDEEDGGGDCGCECFEGGECEGGGGGGGGGAFG4*9FGCCD+;*<C55:((*()(2.097C)=?GDED08*:=47C/
@M03364:276:000000000-BLYN8:1:1101:14978:7839 2:N:0:1
GGACTACAGGGGTTTCTAATCCTGTTTGCTCCCCACGCTTTCGAGCCTCAGTGTCAGTTACAGGCCAGAGAGCCGCTTTCGCCTCCGGTGTTCCTCCATATATCTACGCATTTCACCGCTACCCATGGACTTCCACTCTCCTCTTCTGCCGTCACGTCTCCCAGTTTCCAATGACCCTCCCCGGTTGAGCCGGGGGCTTTCACATCAGACCTAAGAAACCGCCTGCGCTCGCTTTACGCCCGATAAATCCG
+
CCCC@8C@FFF7CC;,;6<EEF9FFG,CF<E@FFFGGE:FF<CFG>FGGC,<E@F<FEFAF<@EFC,C<,C@F87CCCFFGGCFGCCEFCFCFAFGGFE9EA9@E9F@F>?FFCE9ECC6:C,A,AFEE59FFF9E9EAEEG?D9FDG9,+6@C8+3D,6CD==6>AFGFG,@=ECFGG8++:+@5*A6F8>*;*:*:66C:F76<+;4>*2*;2;+;6:8*=12A>:9@FBDF54@1522),8C**6C4/
@M03364:276:000000000-BLYN8:1:1101:21489:7866 2:N:0:1
GGACTACACGGGTTTCTAATCCTGTTTGCTCCCCACGCTTTCGCACCTGAGCGTCAGTCTTCGTCCAGGGGGCCGCCTTCGCCACCGGTATTCCTCCAGATCTCTACGCATTTCACCGCTACACCTGGAATTCTACCCCCCTCTACGAGACTCAAGCTGACCAGTATCAGATGCAGTTCCCAGGTTGAGCCCGGGGATTTCACATCTGACTTAATCAACCGCATGCGTGCGCTTTACGCCCAGTAATTCCG
+
CCCCCGGGGGGGGGGGGGGGGGGGGGGGGGGGGGGGGGGGGGGGGGGGGFGGGGGGGGGGGGGGEGGGDGGGGGGGGGGGGGGGGGGDGGGGGGGGGCGGGDFGGGGGGGGGGGGGGGGGGGGGGGGGGGGGGGGGGGGGGGGGGGGGGCECGGGGGGGGGGGGGFGGGGFGGGGGGGGGGGGGGGFGGGGEEEGGGGDGGGGGFGGGCCFFCGGGC=F=3E),(99>?EFFGGGFFFGEGFBFFCFFGG*
@M03364:276:000000000-BLYN8:1:1101:13755:7868 2:N:0:1
GGACTACAGGGGTTTCTAATCCTGTTTGCTCCCCACGCTTTCGCACCTGAGCGTCAGTCTTTGTCCAGGGGGCCGCCTTCGCCACCGGTATTCCTCCAGATCTCTACGCATTTCACCGCTACACCTGGAATTCTACCCCCCTCTACAAGACTCTAGCTTGCCAGTTTCAAATGCAGTTCCCAAGTTAAGCTCGGGGATTTCACATCTGACTTAACAAACCGCCTGCGTGCGCTTTACGCCCAGTAATTCCG
+
CC?CCGGGFGGGGGGGGGGGFGGGGGGGGCGGEFFEGGGGGGGGGGGGGGGGGGGGGGGGGGGGFEFGGCCFFGGGEGGGGGGGGGGGGGFFE<;CGGFB<FGGGGGGGGGEFGGEGGGGGGGGGGG@BEGGGGGGGDEFGGGF9D9,D,:FGGGGGGGFCFFGGGCFGGGFGFGF@F;EECFFFD,:@CBF;CCE5C?F>CFGFFCF>7C7CFGFCFFCBE:60.(:6BAFGDGFF6GE5)4?>7@9?:9
@M03364:276:000000000-BLYN8:1:1101:21767:7891 2:N:0:1
GGACTACTCGGGTTTCTAATCCTGTTTGCTCCCCACGCTTTCGAGCCTCAGCGTCAGTTACAGACCAGAGAGCCGCCTTCGCCACTGGTGTTCCTCCATATATCTACGCATTTCACCGCTACACATGGAATTCCACTTTCCTCTTCTGCACTCAAGTTTTCCAGTTTCCAATGACCCTCCACGGTTGAGCCGTGGGCTTTCACATCAGACTTAAAAAACCGCCTACGCGCGCTTTACGCCCAATAATTCCG
+
CCCCCGGGGGGGGGGGGGGGGGGGGGGGGGGGGGGGGGGGGGGGGGGGGGGGGGGGGGGGGGGGGGGGGGGGGGGGGGGGGGGGGGGGGGGGFGGGGGGFGGGGGGGGGGGGGGGGGGGGGGGGGGGGGGGGGGGGGGGCGGGGGGGGGGGDCD=EFGGGGGGFEGDGGGGGGGGGGGFGG8EEGEGDFGGGGCGGGGGGGG7FFFCG*CFFCGGF?D5EBEFDFFFFFFFFGGGFFDGGG3<>4FFFGG<
@M03364:276:000000000-BLYN8:1:1101:15952:7905 2:N:0:1
GGACTACCCGGGTTTCTAATCCTGTTTGCTCCCCACGCTTTCGCACCTGAGCGTCAGTCTTCGTCCAGGGGGCCGCCTTCGCCACCGGTATTCCTCCATATATCTACGCATTTCACCGCTACACATGGAATTCCACTCTCCTCTCCTGCACTCAAGTCTCCCAGTTTCCAATGCACACAATGGTTGAGCCACTGCCTTTTACATCAGACTTAAGAAACCACCTGCGCTCGCTTTACGCCCAATAAATCCGG
+
CCCCCGGGFG@FFEC<FEGFGEEFFEE@FGGFFEEGGGGGGGGGG:FFGDGGGGFGFGFGGGGGGGDGFGGGGGGGGGGCGGFEFGGGGGGGFGGGGGGFF,EGGGGGGGGGCAEDEFGDCGEFFGGGFFDGGFGFFF9FDDDGGFFGGGDFGGFAFC;E9:FFFGCFGCCFFFEFG7*@EGCFFC@CFEFGG6EGGGGG7779BCGCFD8CCGGCFF8?;*;715081>ADC5@CE?G7C31FG*/:959
@M03364:276:000000000-BLYN8:1:1101:23867:7909 2:N:0:1
GGACTACTGGGGTTTCTAATCCTGTTTGCTCCCCACGCTTTCGAGCCTCAGTGTCAGTTACAGACCAGAGAGCCGCCTTCGCCACTGGTGTTCCTCCATATATCTACGCATTTCACCGCTACACCTGGAATTCTACCCCCCTCTACGAGACTCAAGCTGACCAGTATCAGATGCAGTTCCCAGGTTGAGCCCGGGGATTTCACATCTGACTTAATCAACCGCCTGCGTGCGCTTTACGCCCAGTAATTCCG
+
CCCCCGGFFGGGGGGGGGGGGGGGGGGGGGGGGGGGGGGGGGGC@FGGGGGGGGGGGFGGGFGFFGGGGC8FFGGGGGGGGGGGGGGFGFGGGGGGGGGGGGFGGGGGGGGGGGGGFGGGGGGGG:AFGGGGGGGFGGGGGGGDFGGGGGEGGCCFGF,9>DFDD;EGGGGGAGGG9EEGGGGFGCC<CF6D5EGGCCGGGGDCF>:89CD7CDC+10568=BFDFF>()8BGGG)@@G8>326777:CF2
@M03364:276:000000000-BLYN8:1:1101:10118:7922 2:N:0:1
GGACTACACGGGTTTCTAATCCTGTTTGATCCCCACGCTTTCGCACATCAGCGTCAGTTACAGACCAGAAAGTCGCCTTCGCCACTGGTGTTCCTCCATATCTCTGCGCATTTCACCGCTACACATGGAATTCCACTTTCCTCTTCTGCACTCAAGTTTTCCAGTTTCCAATGACCCTCCACGGTTGAGCCGTGGGCTTTCACATCAGACTTAAAAAACCGCCTACGCGCGCTTTACGCCCAATAATTCCG
+
CCCCCGCGGGGGGGGGGGGGGGGGGGGGGGGGGGGGGGGGGGGGGGGGGGGGGGGGGGGGGGGGGGGGGGGGGGGGGGGGGGGGGGGCGGGGGGGGGGGDGFGGGGGGGGFGGGGGGGGGGGGDFGGGGFFGGGGGGGGGGGGGGGGGGGGGGGGGFGGGGGGG5B=D:EEFGGGGGFGGGGGGGGEGGGGGE6CEFGGGGCCFFGGGGGGGG>F7DDGDACBDFFFA1BDFGGGCFDDBE>?FG7@AGG4
@M03364:276:000000000-BLYN8:1:1101:5048:7930 2:N:0:1
TGACTACTGGGGTATCTAATCCTGTGTGCTCCCCACGCTTTCGCACTTGAGCGTCAGTCTTTGTCCAGGGGGCCGCCTTCGACACCGGGATTCCTCCAGATCTCTACGCATTTCACCGCTACACCTGGAATTCTACCCCCCTCTACAAGACTCTAGCTGACAAGTATCATATGCAATTCCGGGGTTAAGCCGTGGGATGTCACATCTGCCACAATCAACCACCTGCTTGCGCCTTAGTCCCACAAATTCGG
+
6-8BC@FGDGG@CG8FFFGF<EFGF,CAA9<8CEECFC77D,BCFG7,,6CE@+CCF,;CFAFGC<<,<:CEEF+>:B:FGCB,+BF@+@F?C,,,9,B:,A,ED?FD++++C,9C?CFCCEAA@=DFF8,,7ADCB,>>=3BF9,,6@@,53,,;;EACC,@F,3;FC9,3,@<7,4,,,44*5>FDGF8*4/B*=:*3;:<@:471+*2*;80*;C*2)20(.)(+))07*9*)*)0<3*()1**)2*0
@M03364:276:000000000-BLYN8:1:1101:24376:7934 2:N:0:1
GGACTACAGGGGTTTCTAATCCTGTTTGCTCCCCACGCTTTCGCACCTGAGCGTCAGTCTTTGTCCAGGGGGCCGCCTTCGCCACCGGTATTCCTCCACATCTCTACGCATTTCACCGCTACACATGGAATTCTACCCCCCTCTACAAGACTCTAGCTGACGAGTATCAGATGCAATTCCCGGGTTAAGCCCGGGGATTTCACATCTGACTTAACAAACCGCCTGCGTGCGCTTTACGCCCAGTAATTCCG
+
CCCCCGGFFGGGGGGGGFFFFGGGGGGGGGGGGGGGGDGGGGGGGGGGGGFGGGEGGGGGGGGFFFC@FGGGGGGGGGGGGGGGEGEECEEFGGGGGGEFGDEGGFGGGGGGGGGGGGGGGGGGGGGGGGGFGGGGGGGGGCGFECFFCEGGFCFGGGGGGGGGGGFGGGCFGGGGFFGGGGGGGGGGGFGGGGDCEEGGGGGGFGFGGGGGGGGGGGGG>EF?6F>FFFFFGDFFFBGGG@B?77@A7:6
@M03364:276:000000000-BLYN8:1:1101:20850:7945 2:N:0:1
GGACTACCAGGGTTTCTAATCCTGTTTGCTCCCCACGCTTTCGAGCCTCAGCGTCAGTTACAGGCCAGAGAGCCGCCTTCGCCACCGGTGTTCCTCCATATATCTACGCATTTCACCGCTACACATGGAATTCCACTCTCCTCTCCTGCACTCAAGTCTCCCAGTTTCCAATGCACTCCACGGGTTAAGCCCTGGGCTTTCCAATCAGACTTAGTAAACCGCCTGCCCTCCTTTTACCCCCATTAAATCCG
+
CCCCCGG8,CFGGGGGGGGGGGGGGGGGGGGGGGGGGGGGGGGGGGGGGGG8FGGDGGFFGFGCEGGGEFGGGGGG:FFGGGG7F<FGGGGGGGGGGGGGGAFGFGGGGEGGGGGGGGGGGGGG,FCGGFGGGA9EDE,=EFGG8>9EFGGGGGGGFD,,,@DGFGGG,=EGGGGD,@,,,+@+@8+2,8,@,@**,@EF++,2+0*222A:D>++5=C7*7)-()().)))4:*)2.?ECA3+3@;6748
@M03364:276:000000000-BLYN8:1:1101:2942:7970 2:N:0:1
GGACTACTGGGGTTTCTAATCCTGTTTGCTCCCCACGCTTTCGAGCCTCAGCGTCAGTTACAGACCAGAGAGTCGCCTTCGCCACTGGTGTTCCTCCACATATCTACGCATTTCACCGCTACACATGGAATTCCACTCGCCGCTTCTGCACTCAAGGCTCCCAGTTTCCAATGACCCTCCCCGGTTGAGCCGCGGTCTTTCACATCAGACTTAAAACACCCCCTACGCGCCCTTTACGCCCAGTAATTCCG
+
C-CCCE,;@F@+@@FFE@E9F9FFGCDFGGGEFGCG@CEGGG7,6CEBF<FACFCCGE,CFCE,CCF<AEFFDFGFEEEGGGGGG<A@,EEEGGDG<A,BF,,CE,C@+C:B,5,AE++==>9A>=EAFC<E?F,CEE+@C+>C+6@=DGF+=633,+,,>D??<;@=D9D;8>,4,@F8;>E5>CEEGFG>**4**6CGCFF+=C;4C9CG++:C4CF*)1:2=A(5(:.8)2><??C8E>(9:7*52:0
@M03364:276:000000000-BLYN8:1:1101:5713:7977 2:N:0:1
GGACTACAGGGGTTTCTAATCCTGTTTGCTCCCCACGCTTTCGAGCCTCAGTGTCAGTTACAGGCCAGAGAGCCGCTTTCGCCTCCGGTGTTCCTCCATATATCTACGCATTTCACCGCTACACATGGAATTCCACTCTCCTCTTCTGCACTCAAGTCTCCCAGTTTCCAATGACCCTCCCCGTTTGAGCCGGGGGCTTTCACATCAGACTTAAGAAACCGCCTGCGCTCGCTTTAGCCCCAATAAATCCG
+
CCCCCGGGGGGGGGGFEEFGGGGGGGGGCFGCCFG7FGDEF,CCF>EGGGFEFGGGGGGCFFFGGGFG8DFEFCEEFEFACF7FE8FCEGGGGC,BE8FFGDGEFGFGFEGGFCCGFF+==CGCFF9=FAEEFA=F@8DFFG@DA;CAAEFFFGGGCDF9,@,@FEG9:F;,,=====DCE6C+@B+,5DGDEC*;CGFF+=9CAFF*?60BFCGFC68C>=./65(81>E55>7)*)2;7)-.0C*):*9
@M03364:276:000000000-BLYN8:1:1101:6935:7999 2:N:0:1
CCGGCGGCCTTTAGCGGGCAGCCCCGGGACTTCCCCCCTCGACTACACAGGTTCTTCTCCCGGGTTGCTTCTCCCTCCCTGCCCCCCGGGCCCGCCTCCTTGTCGCGCTGGCGGCCCCCCCCCCCCGTACTCATCTCCCCCCCCTCCCACTCACCCCATCCACACAGATACCTACCCCCCTCTACACCACCCTCCCTGCCGCTACTCTCAGCCTCACCCTCTGCACCTCCCGCGTCTCTCGCACGCTCCCC
+
8---,7+67-,-,,,8++++,8,,8+++++:,,6,,+67,8C+,+6,,,:,,,,5<C?,,,+++48+,,,,,,,:,,+8:,,44+@+6++83++++++3B,,8,++8+**5*********47***2*2**2+++++++**21?<***1****23*;**2;@++3/**++20++3<2***2*800@+0******;***+2*))*)02********02CC**)2)))04),<3)/71(0(+2*813)1)()1*
@M03364:276:000000000-BLYN8:1:1101:21092:8000 2:N:0:1
GGACTACCGGGGTATCTAATCCTGTTTGCTCCCCACGCTTTCGCACCTGAGCGTCAGTCTTTGTCCAGGGGGCCGCCTTCGCCTCCGGTGTTCCTCCATATATCTACGCATTTCACCGCTACACATGGAATTCCACTCTCCTCTCCTGCACTCAAGTCTCCCAGTTTCCAATGCACACAATGGTTGAGCCACTGCCTTTTACATCAGACTTAAGAAACCACCTGCGCTCGCTTTACGCCCAATAAATCCGG
+
CCCCCFGFGGGGGDGGGGGGGGGGGGGGGGGGGGGGGGGGGGGGGGGGGGGGGGGGGGGGGGGGGGGGGGGGGGGGDFCGGGGGGGGGGGGGGGGGGGGFGFGGGGGGGGDGGGGGGGGGGGGGGFGGF@GFGCDGGGGGGGGGGFGGFGGGGGGGGGGGGGGGGGGGGGGGGFCGGGGGGG?FDGCFECCFFFGGGGGGDDFC>CFGG48CFG+=CGGGFGFE;D054>>A<GFC>@CGGF??*2=<FGC
@M03364:276:000000000-BLYN8:1:1101:26306:8010 2:N:0:1
GGACTACTCGGGTGTCTAATCCTGTTTGCTCCCCACGCTTTCGAGCCTCAGTGTCAGTTACAGGCCAGAGAGCCGCTTTCGCCTCCGGTGTTCCTCCATATATCTACGCATTTCACCGATACACATGGAATTCCACTCTCCTCTCCTTCACTCAAGTCTCCCAGTTTCCAATGCACACAATGGTTGAGCCACTGCCTTTTACATCAGACTTAAGAAACCACCTGCGCTCGCTTGACGCCCAATCAATCCGG
+
@<C<C8F,CCFFE+@FFFF,FC@FG9<FFAE@C@E@CC@FFGC@F77FECFCFGG@@6,<,@FCC,@,CFE:C@@F+,BECCCEEFGGGGF,@?,?,<,59EFDFCGC7=FFDFE?A=+4CCGFGEAFF9FEC<@=FDFF8=D+@FF,E,,+D=DE,,336@,@A@9EFFGGGGFGGFCDAFE,>>?7@,,@68E8EED7FCECF<CCD7+2C8+:*9EC5:>:=9-/5):6**;>5;8=A5();9@>F31
@M03364:276:000000000-BLYN8:1:1101:4557:8031 2:N:0:1
GGACTACAGGGGTATCTAATCCTGTTTGATCCCCACGCTTTCGCACATCAGCGTCAGTTACAGACCAGAAAGTCGCCTTCGCCACTGGTGTTCCTCCATATCTCTGCGCATTTCACCGCTACACATGGAATTCCACTTTCCTCTTCTGCACTCAAGTTTTCCAGTTTCCAATGACCCTCCACGGTTGAGCCGTGGGCTTTCACATCAGACTTAAAAAACCGCCTACGCGCGCTTTACGCCCAATAATTCCG
+
CCCCCDFAFFDEGEGGGFGGGFGGGAFD<9FGCFEGD:FGG<CCEE@C<FFCEGGGGGGGGGGGGFFFFEGFCEC7CF7E@FGEEGGDGGF@,5@FGGGF?BFAECFEDGG7AFGG9=++=C9?EFFGFGGGED,44CEDDF9DG9FBFCEFGGGCECE9,=CFDDEFEFFGGG9E8@@E,@++@ECC,3:>ED6+@BGC:@:7FCDF5CCDGGG+;;ECDGF=269D5>B>G3C9+(3==>(.>CFB7><
@M03364:276:000000000-BLYN8:1:1101:13532:8047 2:N:0:1
GGACTACACGGGTATCTAATCCTGTTTGATCCCCACGCTTTCGCACATCAGCGTCAGTTACAGACCAGAAAGTCGCCTTCGCCACTGGTGTTCCTCCATATCTCTGCGCATTTCACCGCTACACATGGAATTCCACTCTCCTCTCCTGCACTCAAGTCTCCCAGTTTCCAATGCACACAATGGTTGAGCCACTGCCTTTTACATCAGACTTAAGAAACCACCTGCGCTCGCTTTACGCCCAATAAATCCGG
+
CCCCCGGGGGGGGGGGGGGGGGGGGGGGGGGGGGGGGGGGGGGEEGGGGGGGGGGGGGGGGGFGGGGGGGGGGGGGGGGFGGGGGGGGGGGGGGGGGGFGGGGGGGGGEGGGGGGGGGGGFGGGFGGGE?FGGDCGAEFGGGG9@EGGCDG?8EF8CEGGGGGGGGGGGGEFFCA,,1C6EFGGFECCFFGGGGGGGGGG98CFFDCCCD7CFDFGFGDFFEF=BF994?BFFD8@DFG7E38AF:C)2>9
@M03364:276:000000000-BLYN8:1:1101:8424:8139 2:N:0:1
GGACTACTGGGGTATCTAATCCTGTTTGCTCCCCACGCTTTCGAGCCTCAGCGTCAGTTACAGACCAGAGAGTCGCCTTCGCCACTGGTGTTCCTCCTGATATCTGCGCATTTCACCGCTACACATGGAATTCCACTTTCCTCTTCTGCACTCAAGTTTTCCAGTTTCCAATGACCCTCCACGGTTGAGCCGTGGGCTTTCACATCAGACTTAAGAAACCGCCTGCGCTCGCTTTACGCCCAATAAATCCG
+
CCCCCGGGGGGGGCGDFEGGGGGGFGGGGGGGGGGGGGGGGGGGGGGFFFGGGGGGGGGGGGGGGGGGGGGGGCGGGEGGGFGGGGGGGGGGGFEFGGGFGGGGGGGGGDGGGA9FFGGGCF@FCCFGGFGGGGGGGGGGGGGFGGGCA8FF?FEFGGGEFGGFE;FFGF9EGGGGFGGEFDGGGGGCC7BEEEGGGGCC8@FDF*=C5@FGGCFGGFGC4CADFF>;9BDAGGFFA@GGGF0ACC6CGF9
@M03364:276:000000000-BLYN8:1:1101:25144:8154 2:N:0:1
GGACTACAGGGGTTTCTAATCCTGTTTGCTCCCCACGCTTTCGCACCTGAGCGTCAGTCTTTGTCCAGGGGGCCGCCTTCGCCACCGGTACTCCTCCAGATCTCTACGCATTTCACCGCTACACCTGGAATTCTACCCCCCTCTACAAGACTCTAGCCTGCCAGTATCAGATGCAGTTCCCGGGTTGAGCCCGGGGATTTCGCATCTGACTTAACAGACCGCCTGCGTGCGCTTTACGCCCAGTAATTCCG
+
CCCCCGGGGGGGGGGGGGCFGGGGGGGGGGGGGGGGGGGGGGGGGGGGGGGGGGGGGGGGGGGGGGGGGGGGGGGGGGGGGGGGGGGGGG:FGGGGGGFDFGGGFFGGGGGGGGFGGGGGGGGGFFGGFFGGGGGGGGGGGGGGGGGGGGGGGGGGGGGFGGGGGGGGGGGGGDFFFFGFGGEGGGGGGGFCEGGGGGFFGFEGE3DFGFFGGGDGGCCFFGFFF>2>?D>@3/9AFFGEC:0)0:6<GG*
@M03364:276:000000000-BLYN8:1:1101:7623:8176 2:N:0:1
GGACTACTGGGGTTTCTAATCCTGTTTGCTCCCCACGCTTTCGAGCCTCAGTGTCAGTTACAGGCCAGAGAGCCGCTTTCGCCTCCGGTGTTCCTCCATATATCTACGCATTTCACCGCTACACATGGAATTCCACTCTCCTCTCCTGCACTCAAGTCTCCCAGTTTCCAATGCACACAATGGTTGAGCCACTGCCTTTTACATCAGACTTAAGACACCACCTTCGCTCGCTTTACGCCCAATAAATCCGG
+
CCCCCGGGGGGGGGGGGGGGGGGGGGGGGGGGGGGGGGGGGGGGGGGGGGGGGGGGGGGGGGGGGGGGG8FFGGGGGGGGGGGGGGEGGGGGGGGGGFFGGGGFGGFGGGDGGGGEGG74=FGGGGGGGGGGGGGGGGGGGGGGGGGGGGGGGGGGFGGGFGGGGFFG8D9C8FFFCC>8FGGGGGGGGC,@CGGGGGGGFGFDAC9DFFG>7CC*9CCFFCA35:A?9BA4CG708>:ECA;);7+<CDD
@M03364:276:000000000-BLYN8:1:1101:3721:8185 2:N:0:1
GGACTACAGGGGTTTCTAATCCTGTTTGCTCCCCACGCTTTCGAGCCTCAGCGTCAGTGACAGACCAGAGAGCCGCCTTCGCCACTGGTGTTCCTCCATATATCTACGCATTTCACCGCTACACATGGAATTCCACTTTCCTCTTCTGCACTCAAGTTTTCCAGTTTCCAATGACCCTCCCCGGTTGAGCCGTGGGCTTTCACATCAGACTTAAAAAACCGCCTACGCGCGCTGTACGCCCAATAATTCCG
+
CCCCCFG8EGGGF6BFGGGGGGGGGGFGG,CFFGGGGGGG@AGFGGG,CFFFEFFCG<,CEFFFGFGGGG8FGGGGGCGGGDGGGFGGEGG,B,=FF8ECFGFGGAFFEDC:FFDFFCFG7FGGF:FFGGGFFA,CEE,ECEG9=EFGGGGGGGGF=>336CEGDAFFFGC,@EFE8?36+>EDG+@6@BC8EEGGGGFCF7:C>C77*;FFD:>7*)?=?=6-5A@>9>5)9)>CA<G817,7*:@4C:*
@M03364:276:000000000-BLYN8:1:1101:21407:8194 2:N:0:1
GGACTACCCGGGTATCTAATCCTGTTTGCTCCCCACGCTTTCGCACCTGAGCGTCAGTCTTCGTCCAGGGGGCCGCCTTCGCCACCGGTATTCCTCCAGATCTCTACGCATTTCACCGCTACACCTGGAATTCTACCCCCCTCTACGAGACTCAAGCTGACCAGTATCAGATGCAATTCCCGGGTTAAGCCCGGGGATTTCACATCTGACTCAATCAACCGCCTGCGTGCGCTTTACGCCCAGTAATTCCG
+
CCCCCFGGGGGGGDGGGGGGGGGGGGGGGGGGGGFGGGGGGGGGGGGGFGGGGGGGGGGGGGGGGGGGGGGGGGGGGGGGGGGGGGGGGGGGGGGGGGGGGGGGGGGGGGGGGGGGGGGGGGGGGGFEGGGGGGGGGGGGGGGGGGGEGGDGGGGGGFGGGFGGGF;FGGGGGGGGGGGGGGGGGGGGGGGGGE5CEEGGGGGGFGGGGGGGGGGGGGGGFGEFFFFFFBFFGDF<FBEEG::FC7@BGG<
@M03364:276:000000000-BLYN8:1:1101:13698:8208 2:N:0:1
GGACTACCCGGGTATCTAATCCTGTTTGCTCCCCACGCTTTCGAGCCTCAGCGTCAGTTACAGACCAGAGAGCCGCCTTCGCCACTGGTGTTCCTCCATATATCTACGCATTTCACCGCTACACATGGAATTCCACTCTCCTCTTCTGCACTCAAGTCTCCCAGTTTCCAATGACCCTCCACGGTTGAGCCGTGGGCTTTCACATCAGACTTAAAAAACCGCCTACGCGCGCTTTACGCCCAATAATGCCG
+
CCCCCGGGGGGGGGGGGGFFGGGGGGGGGGGGGGGGGGGGGGGGGGGGGFGGGGGGGGGGGGGFGGGGGGGGGGGGGGGGGGGGGGGGGGGGGGGGGGGGGGGGGGGGGGGGG<EFGGGGGGGGGCFFGGGGGGFFGGGGGGGGGGGGGGGFGGGGGDAEGGGGADEGGEFEFGGC@?+@8DEEFGG67FGGGGGGGGGGGCFF6CFFC;9>FGDFFGDG>CFF=FF:,..:9CCEFFGGEB17CC@)0CC
@M03364:276:000000000-BLYN8:1:1101:14468:8211 2:N:0:1
GGACTACCCGGGTTTCTAATCCTGTTTGCTCCCCACGCTTTCGAGCCTCAGTGTCAGTTACAGGCCAGAGAGCCGCTTTCGCCTCCGGTGTTCCTCCATATATCTACGCATTTCACCGCTACACATGGAATTCCACTCTCCTCTTCTGCACTCAAGTCTCCCAGTTTCCAATGACCCTCCCCGGTTGAGCCGGGGGCTTTCACATCAGACTTAAGAACACACCTGCGCTCGCTTTACGCCCAATAAATCCG
+
CCCCCGFEFGGGGGG9FFGGGGGEEGGGGGGGGGGGGGEGGGGGGEDFFGGGEGFGGFGEGGGGGGGGGFGGFGGGCCFFGDCFGGGGGGGGF<,?F,EFGGGGGGGGGGGGFGGCE@>E@CFGGGGGFFDGGFDG;=DE8FGCFFFFAFF8FE=E@=CGGGCFGGGFDGFGGFFF,,6@CGGGEEE67FGGGGGGDG>FFC<CF48DD78C++;++**==E:34AFFFABFG7F28?GED>(5*>*.:DC
@M03364:276:000000000-BLYN8:1:1101:3076:8215 2:N:0:1
GGACTACCGGGGTTTCTAATCCTGTTTGCTCCCCACGCTTTCGCACCTGAGCGTCAGTCTTTGTCCAGGGGGCCGCCTTCGCCACCGGTATTCCTCCACATCTCTACGCATTTCACCGCTACACATGGAATTCTACCCCCCTCTACAAGACTCTAGCTGACCAGTTTCAAATGCAGTTCCCAAGTTAAGCTCGGGGATTTCACATCTGACTTAATCAACCGCCTGCGTGCGCTTTACGCCCAGTAATTCCG
+
CCCCCGGGGGGGGGGGGGGGGGGGGGGGGGGGGGGGEGGGGGGGGGGGGGGGGGDEGGFGGGGGGGGGGDGGGGGGGGGGGGGGGGGGFEFGGGGGGGF8FGGGGGGGGGGGGGGGGGEGGGGGGGGGGGGGGGGGGGGGGEGGAFGGGGGGGGGGGGGGGGGFDCEGGAEGGGFGGFGG?CFGGGGD7E;CEGGD*;B4:79DFGGGGGGGGFGGGFG=AGFFFFFFFEFFGGCAF:CEGF8FG*=AGG*
@M03364:276:000000000-BLYN8:1:1101:15071:8217 2:N:0:1
GGACTACCGGGGTATCTAATCCTGTTTGATCCCCACGCTTTCGCACATCAGCGTCAGTTACAGACCAGAAAGTCGCCTTCGCCACTGGTGTTCCTCCATATCTCTGCGCATTTCACCGCTACACATGGAATTCCACTTTCCTCTTCTGCACTCAAGTCTTCCAGTTTCCAATGACCCTCCACGGTTGAGCCGTGGGCTTTCACATCAGACTTAAAAAACCGCCTACGCGCGCTTTACGCCCAGTAATTCCG
+
CCCCCGECEGGGGGGGGGGGGGGFGGGGEFE9CFC@CGFGGGG,,@6EFGGGGGGGGGGGGFGGGGGGGGGG,EFFGGGGGGFGFDGGGGGGGFGGG@<EFEGGF5FFGGGGGGGGGGGGGGGGG8FGGFGGGGFGGGGGFFGFAFGFGFG83BDD@,,3EDFFFGFGGGFD?,6,@DFEDFGCGGCC7@D>?58C7EFG++:=AGGDFCFGCGF+;)?C8*:5@F1).5=>DGC<A(BCE5(0*:B)>:9
@M03364:276:000000000-BLYN8:1:1101:6749:8230 2:N:0:1
GGACTACTAGGGTATCTAATCCTGTTTGCTCCCCACGCTTTCGCACCTGAGCGTCAGTCTTCGTCCAGGGGGCCGCCTTCGCCACCGGTATTCCTCCAGATCTCTACGCATTTCACCGCTACACCTGGAATTCTACCCCCCTCTACGAGACTCAAGCCTGCCAGTTTCGGATGCAGTTCCCGGGTTGAGCCCGGGGATTTCACATCCGACTTGACAGACCGCCTGCGTGCGCTTTACGCCCAGTAATTCCG
+
CCCCCGGGFGGGGGGGGGGGGGGGGGGGGGGGGGGGGGGGGGGGGGGGGGGGGGGGGGGGGGGGGGGGGGGEGGGGGGGGGGGGGGGGGGGGGGGGGGGGGGGGGGGGGGGGGGGGGGGGGGGGFGGGGGGGFGGGFGGGGGEFECEGGDGGGGGGGGGGGGGGGGGGGGGCEGGGGGFGGGGGGGGGGGGFGGGGDGGGFGGGFGGGGGGGGGGGFCFGFDFFBF97(7;7C<3:FFGGGFF?CFFAGC7
@M03364:276:000000000-BLYN8:1:1101:5735:8265 2:N:0:1
GGACTACAGGGGTTTCTAATCCTGTTTGCTCCCCACGCTTTCGCACCTGAGCGTCAGTCTTCGTCCAGGGGGCCGCCTTCGCCACCGGTATTCCTCCAGATCTCTACGCATTTCACCGCTACACCTGGAATTCCACCCCCCTCTACGAGACTCAAGCCTGCCAGTTTCAAATGCAGTTCCCGGGTTGAGCCCGGGGATTTCACATCTGACTTAACAGACCGCCTGCGTGCGCTTTACGCCCAGTAATTCCG
+
CCCCCGGGGGGGGGGGGGFFGFFGGGGGGGFGCEGGGGGGGFGGGGGGGCFFGGGGGGGGFFGGGGGGGGGDGGGGGGGGGGGGGFGGGCGGGGGGGGGGGGGGGGGGGEGGGGGFGGGG7FGGGGGGGGGGGGFFGDGGGGGGFGGGEEEGGGGGGBFEFGGGGGGGFGGGGGCGGGFG6EDCFCCFGFGGEGGC:EEF7CG>+*+;+7CGDF>+**37@EF??79E<BEEGDF4=?EEG:07CFFFGF*
@M03364:276:000000000-BLYN8:1:1101:27974:8271 2:N:0:1
GGACTACACGGGTTTCTAATCCTGTTTGCTCCCCACGCTTTCGCACCTGAGCGTCAGTCTTTGTCCAGGGGGTCGCCTTCGCCACCGGTATTCCTCCAGATCTCTACGCATTTCACCGCTACACCTGGAATTCTACCCTCCTCTACAAGACTCTAGCCTGCCAGTTTCGAATGCAGTTCCCAGGTTGAGCCCGGGGATTTCACATCCGACTTGACAGACCGCCTGCGTTCGCTTTACGCCCAGTAATTCCG
+
CCCCCGG,FFCEGGGGGGGGGGFGFAFFGGGGGGGGGGGGGGGF@FGG,8FGGGGGGGCFGCFEDF<FC,+8+BFEEGGGGGFGG<FGGEGGGGGGGGCGG,EFCAGGG@GGGAFEFGGGEGFGGGGGGGGGFFFGEF,AE8,?9E3638BDGCDFEGF8DGFFFDFA>66D7,;E,<EGGCGFFF6CCCF>EDGG5CC6:CGGF4?DDDCG*C;FGFGCD=A@;A@5(:@FG3CAF?5C7@<?77*)*2*
@M03364:276:000000000-BLYN8:1:1101:6298:8271 2:N:0:1
GGACTACCCGGGTTTCTAATCCTGTTTGATCCCCACGCTTTCGCACATCAGCGTCAGTTACAGACCAGAAAGTCGCCTTCGCCACTGGTGTTCCTCCATATCTCTGCGCATTTCACCGCTACACATGGAATTCCACTTTCCTCTTCTGCACTCAAGTTTTCCAGTTACCAATGACCCTCCACGGTTGAGCCGTGGGCTTTCACATCAGACTTAAGAAACCGCCTGCGCTCGCTTTACGCCCAATAAATCCG
+
CCCCCGGGGGGGGGGGGGGGGGGGGGGGGGGGGGGGGGGGGGGGDEGGGGGGGGGGGGGGGGGGGGGGGGGGGGGGGGGGGGGGGGGGGGGGGGGGFGGGGGGGGGGECFGGGGGFFGGGGGGGFGGGGGGGGGFEGGGGGGGGGGGGFFFFEGDFGGFEGGGGGGGGGGGGGGGGGGGGGGGDGEDCGFFGGGGDGGGCGGGFFGGGGGGGGGGGGFGGFDDFBFB>@BEA5CFCF6GGGF?FFFFEGG8
@M03364:276:000000000-BLYN8:1:1101:20417:8278 2:N:0:1
GGACTACTAGGGTTTCTAATCCTGTTTGCTCCCCACGCTTTCGAGCCTCAGTGTCAGTTACAGGCCAGAGAGCCGCTTTCGCCTCCGGTGTTCCTCCATATATCTACGCATTTCACCGCTACACATGGAATTCCACTCTCCTCTCCTGCACTCAAGTCTCCCAGTTTCCAATGCACACAATGGTTGAGCCACTGCCTTTTACATCAGACTTAAGAAACCACCTGCGCTCGCTTTACGCCCAATAAATCCGG
+
CCCCCGGGGGGGGGGAFFFFGGGGGGGGGGGGGGGGGGGGGGGFFGGGGGGGGGGGGGGGGGGGCGGGGGGGGGGG>CFFGFDGGGGEGGGGGGGGGGGGGGGGGGGGGGEGGGGDGGGEFEGDFGGGGGGGFAC9EFGFGGGGGGGFG?EDGGGGGGFEFGDGGGGGGGADDF9=FGEGGFGF9C,D8EFFGGFGGGGG7C,+?CGFGG9DFGGGGG,,:EFBD4=DDDFE58DFFF>EG>@F*CFFGD:
@M03364:276:000000000-BLYN8:1:1101:22405:8284 2:N:0:1
GGACTACTGGGGTTTCTAATCCTGTTTGCTCCCCACGCTTTCGAGCCTCAGCGTCAGTTACAGACCAGAGAGCCGCCTTCGCCACTGGTGTTCCTCCATATATCTACGCATTTCACCGCTACACATGGAATTCCACTCTCCTCTTCTGCACTCAAGTCTCCCAGTTTCCAATGACCCTCCCCGGTTGAGCCGGGGGCTTTCACATCAGACTTAAGAAACCGCCTGCGCTCGCTTTACGCCCAATAAATCCG
+
CCCCCGGGGGGGGGGGGGGGGGGGGGGGGGGGGGGGGGGGGGGGGGGGGGGGGGGGGGGGGGGGGGGGGGGCGGGGGGGGGGGGGGGCGGGGGGGGGGGFGGGGGGGGGGGGGGGGGGGGGGFG=FGFBEFGGGFGGFGGGGGGGGGGFGGGGG8FGFGFFFGGFGGGGGGF?;FGGGG>CGEGGGEGGGGGDEGGGGGGGGGGFGGG=CGGGGGGGFGGFGB?0:0>BFFFGGGFFBDGGB?:CF?ACFC
@M03364:276:000000000-BLYN8:1:1101:6990:8286 2:N:0:1
GGACTACCGGGGTTTCTAATCCTGTTTGCTCCCCACGCTTTCGCACCTGAGCGTCAGTCTTCGTCCAGGGGGCCGCCTTCGCCACCGGTATTCCTCCAGATCTCTACGCATTTCACCGCTACACCTGGAATTCTACCCCCCTCTACGAGACTCAAGCCTGCCAGTTTCGGATGCAGTTCCCGGGTTGAGCCCGGGGATTTCACATCCGACTTGACGGACCGCCTGCGTGCGCTTTACGCCCAGTAATTCCG
+
CCCCCGGGGGGGGGGGGGGGGGGGGGGGGGGGGGGGGGGGGGGGGGGGGGGGGGGGGGGGFFGGGGGGGGGGGGGGGGGGDGGGGGGGGGGGGFGGGGFFFGFEGGGGGGGGGGGGGGGGGGGGGGGGGGGGCFCFGGGGGGGFDEFEGDEFG?@9CDCEGGFDGGGGGE857F?FGFFGGGGGGGGG7CGGGDGGG5FFG77CAFCCDGGGGFC*/7E=5CE::)4>?D>BCG:)96EGC)4?>G?AFG2
@M03364:276:000000000-BLYN8:1:1101:16953:8304 2:N:0:1
CCCTCCTGCCCCGGCAGTCGCACCCGAAGCCCTCCACTTTCCGCTCCACCTCAACTCATTGCTCGCGCCCCTCACGCATCCCTGCCCCCGCGTCCTACCTTGTCTCCGCGCTCGCCGCCGCCGCTCTCCTGCTCTACTTCCCCTCCGCCCTCCCCCTCCCCCCCCCCCCCCCCACCCCGCCCCCCTCGCCTCTCACCTGCTCCATCGCGTCGTCCGCTCCCGCGCTGCCTTGCCCGGTCGCCTTCCCCCCT
+
AA-8,6,,=F<C++++66;,@B:F-+++++;:,;666,,6,C,,,6@@C@,,6,C@F,69,,,,8+8:++@,,,,:,:,@?<,,49,:++8+48+8,:,,,,4,6,,@+3+83+>@++++++3>**6@,,,,,3,?,,,,21,**>1*6*46:**4*=**4*3****2*2/:5*2;*>*/:*:*******/*+23+*0+***+***1*))1979*))/:*)53((7().9*)**2(),/**)()*2)())1
@M03364:276:000000000-BLYN8:1:1101:20696:8307 2:N:0:1
GGACTACTGGGGTTTCTAATCCTGTTTGCTCCCCACGCTTTCGAGCCTCAGTGTCAGTTACAGGCCAGAGAGCCGCTTTCGCCTCCGGTGTTCCTCCTTATATCTACGCATTTCACCGCTACACATGGAATTCCACTCTCCTCTCCTGCACTCAAGTCTCCCAGTTTCCAATGCACACAATGGTTGAGCCACTGCCTTTCACATCAGACTTAAGAAACCGCCTGCGCTCCCTTTACGCCCACTAATTCCGG
+
CCCCCGGFFGGGGGGGGEGGGGGGGGGGGGGGGGGGGGGGGGG8FGGGGGGGGGGGGGGGGGGCGGGGGGGGGGGGGECGEGGDGEFCGGGGGGGGG,9?FFGGGGGGGGEGGGGGGGGGGGGGG8EFFCEFFFEFFGGGGGFGGGGGGGGGGGGFGGGGDDFFFFFG8DGD@F8=DF>D@BEFFGGGGF:87A?EGGGG7<,=CDG7CFGF+58CGG655E4-:5=>()08CD>EDDGGGF8AC+19;C<
@M03364:276:000000000-BLYN8:1:1101:9442:8381 2:N:0:1
GGACTACAAGGGTATCTAATCCTGTTTGATCCCCACGCTTTCGCACATCAGCGTCAGTTACAGACCAGAAAGTCGCCTTCGCCACTGGTGTTCCTCCATATCTCTGCGCATTTCACCGCTACACATGGAATTCCACTTTCCTCTTCTGCACTCAAGTTTTCCAGTTTCCAATGACCCTCCACGGTTGAGCCGTGGGCTTTCACATCAGACTTAAAAAACCGCCTACGCGCGCTTTACGCCCAATAATTCCG
+
CCCCCFGGFGGGG?FGGGCFGGGGGGDGFGGGGGGGGGGGGGGGGGGGGGGGGGGGGGGGGGGEGGGCGGGGGGGGGGGGFGG>FFGGGGGGGGGGGAFFGG9EFFGGGGGGGGGGGGGGEGGGFEDGGGGFEFFGFGFGGGGGGGGGGGGGGFGFFCDFGEFAFGGGCG9EG;,,@DFEGGGGGGE8FGGCE?>+AFGGD7C>EFGFGGGGGGC7?DGGEE4>()255?))>DDCFFGG582;*;+5:?7
@M03364:276:000000000-BLYN8:1:1101:19118:8391 2:N:0:1
GGACTACTAGGGTTTCTAATCCTGTTTGCTCCCCACGCTTTCGAGCCTCAGTGTCAGTTACAGGCCAGAGAGCCGCTTTCGCCTCCGGTGTTCCTCCATATATCTACGCATTTCACCGCTACACATGGAATTCCACTCTCCTCTCCTGCACTCAAGTCTCCCAGTTTCCAATGCACACAATGGTTGAGCCACTGCCTTTTACATCAGACTTAAGAAACCGCCTGCGCTCGCTTTACGCCCAATAAATCCGG
+
CCCCCGGGGGGGGGGGGGGGGGGGGGGGGGGGGGGGGGGGGGGFGGGGGGGGGGGFFGGGGGGGGGGGGGGGGGGGGGGGGGEGGGGGGGGGGGGGGGGGGGGGGGGGGEGGGGGGGGGGECGGCGGGFFGGGEFGGGCGGGGGFFAFGGGGGGGGGGFEDF?FGGGGGGGGGGGGFGCECGGAFCGGGGFFDCGGFGGG7CG9;C6CDFGGCDCFGGG?DCEB2A992?DFGGGFFFEGG>38F@F3<C:
@M03364:276:000000000-BLYN8:1:1101:28670:8394 2:N:0:1
GGACTACCGGGGTATCTAATCCTGTTTGATCCCCACGCTTTCGCACATCAGCGTCAGTTACAGACCAGAAAGTCGCCTTCGCCACTGGTGTTCCTCCATATCTCTGCGCATTTCACCGCTACACATGGAATTCCACTTTCCTCTTCTGCACTCAAGTTTTCCAGTTTCCAATGACCCTCCTCGGTTGAGCCGTGGGCTTTCACATCAGACTTAAAAAACCGCCTACGCGCGCTTTACGCCCATTAATCCCG
+
CCCCCGGGEGGGG;FGGGGGGGGGGGGG@EGGGGGDEEGGGFGGGGGGFCGGGGGGGF@C<E9AFGGF8CCFEF:FGGGG7FFDCAFCFFGGGGGGGGGGF,@EFFGGGEGGCFFGGGGG@FGGGFGGGFFG9EEGFGFGGGGGGGFGGGD?GFGG;,=>;A:EFFGGA9,@,,@,=1@E,3@8@CCC?GC6@**@EE5,++7+=*+23AC>8=7+*9?=;E?@DF0),53>3C<4A0CGD3(*:27):**
@M03364:276:000000000-BLYN8:1:1101:18010:8398 2:N:0:1
GGACTACTCGGGTTTCTAATCCTGTTTGCTCCCCACGCTTTCGCACCTGAGCGTCAGTCTTTGTCCAGGGGGCCGCCTTCGCCACCGGTATTCCTCCAGATCTCTACGCATTTCACCGCTACACCTGGAATTCTACCCCCCTCTACAAGACTCTAGCCTGCCAGTATCAGATGCAGTTCCCGGGTTGAGCCCGGGGATTTCACATCTGACTTAACAGACCGCCTGCGTGCGCTTTACGCCCAGTAATTCCG
+
CCCCCGGGGGGGGGGGGGGGGGGGGGGGGGDGGGGGGGGGGGGGGGGGCFGGGGGGGGGGGGGGGGFGFGGGGGGGGGGGGGGGGGGGGEGGGFFGGGGAFFGGGFGGGGGGGGGGGGGGGGGGGFDFFGGGGGGFGGGGG>CDGGFFFGGGGGGGFGGCDGGGFCFGGGDGDGGGGGGGGGDEGGGFGGGDEGGGGGGGGDFGF<DDFGGGGGG7:DFGFGFF:F9F?EFBDGGFF?GGGE:?GD?2:C2
@M03364:276:000000000-BLYN8:1:1101:17427:8437 2:N:0:1
GGACTACAGGGGTTTCTAATCCTGTTTGCTCCCCACGCTTTCGCACCTGAGCGTCAGTCTTTGTCCAGGGGGCCGCCTTCGCCACCGGTATTCCTCCAGATCTCTACGCATTTCACCGCTACACCGGGAATTCCACCCCCCTCTACGAGACTCAAGCCTGCCAGTTTCAAATGCAGTTCCCGGGTTGAGCCCGGGGATTTCACATCTGACTTAACCGACCGCCTGCGTGCGCTTTACGCCCAGTACTTCCG
+
6-A@BFA8@FFG;FCFEC,<FGGGFGCFEEFEGGFGGGGCFFGGC@FFG<C8F7F,@FE66EE6FD9<EGG7C:>EEFG@EGE=7A:@=CFG,5,59E9FGDB<C<?FFG@+EF9@<C74@CEG,+>FEEFGEBEF?EGF7:>@;;D:8CC8FCFGGBCFGCFF>D,?DF,;BG<AAC7AD8:EGE*6AEE*:*:=7CF6D+<++;C1@C7C+++07):C5E@8:FF76>@ED*7:B?EC5)(0:**.:D1
@M03364:276:000000000-BLYN8:1:1101:18182:8446 2:N:0:1
GGACTACAGGGGTATCTAATCCTGTTTGCTCCCCACGCTTTCGCACCTGAGCGTCAGTCTTTGTCCAGGGGGCCGCCTTCGCCACCGGTATTCCTCCAGATCTCTACGCATTTCACCGCTACACCTGGAATTCTACCCCCCTCTACAAGACTCTAGCTGACCAGTTTCAAATGCAGTTCCCAAGTTAAGCTCGGGGATTTCACATCTGACTTAATCAACCGCCTGCGTGCGCTTTACGCCCAGTAATTCCG
+
CCCCCFFGGGGGGGGGGGGGGGGGGGGGGGGGGGGGGGGGGGGGGGGFGGGGGGGGGGGGGGGGGFFGGGEGGGCGGGGGGGG>GGGGGGGGGGGGGGGGGGGGGGGGGGGGFCFGGGEGGGGGGGFGFGGGGGGGFGGGGGGGGGGGFGGCGFGFFCFCFGFGGFGGGGFFF999DFGGCC?,=;E,=C;:;EECGEEAF8FFFCFGCFGGCFG7FGGG>CA?156B;D3:GCFFFFGGG5(9CC=ACC0
@M03364:276:000000000-BLYN8:1:1101:23181:8479 2:N:0:1
GGACTACAAGGGTTTCTAATCCTGTTTGCTCCCCACGCTTTCGCACCTGAGCGTCAGTCTTCGTCCAGGGGGCCGCCTTCGCCACCGGTATTCCTCCAGATCTCTACGCATTTCACCGCTACACCTGGAATTCTACCCCCCTCTACGAGACTCAAGCTGACCAGTATCAGATGCAGTTCCCAGGTTGAGCCCGGGGATTTCACATCTGACTTAATCAACCGCCTGCGTGCGCTTTACGCCCAGTAATTCCC
+
CCC@CFFC<EFCC6CFCCCFFGCCFGGGFFGCDFGEGGECDCEEGGDF8EEC+@CFCC,EFFCGE:CG<@C@G@7FC7CE=FDG?FGEF7BFF9,CBE=EFFEFGFDFGG+BFGE9EFCE7>:=EFGG8DGDGGGF9D?FGCCFDDDCBEGGGGFD9DD9@@@FGGGCG9FGFGGFGGGGFGF5FGGFFEFFG=CGGGGGFGG7CFGDGGGGGGGGGG6C;EE68A95(5@EDC*67:GGG34?>*=<>F*
@M03364:276:000000000-BLYN8:1:1101:15247:8485 2:N:0:1
GGACTACTGGGGTTTCTAATCCTGTTTGCTCCCCACGCTTTCGCACATCAGCGTCAGTTACAGACCAGAAAGTCGCCTTCGCCTCTGGTGTTCCTCCATATCTCTGCGCATTTCACCGCTACACATGGAATTCCACTTTCCTCTTCTGCACTCAAGTTTCCCAGTTTCCAATGACCCTCCACGGTTGAGCCGTGGGCTTTCACATCAGACTTAAGAAACCGCCTACGCGCGCTTTACGCCCAATAATTCCG
+
CCCCCGGGGGGGGGGGGGGGGGGGGGGGGGGGGGGGGGGGGGGGGGGGFGGFGGGGGGGGGGGGGGGGGGGGGGGGGGGGGGG7FFGGGGGGGGGGGGGGGGFEGGGGGGGGGFFGGGGGGGGGGGGGFGGGGGGGGGGGGGGFCCEGGGGGEFGGGGDFGGGGFFGGGGGGGGGGGGGGDGGGGGGGGGGGEEGGGGGGGFCFFGGG7DGFDC8+=DFCDGFDFFFFBFFEGGCEFFGGGFFFGDFFGGF
@M03364:276:000000000-BLYN8:1:1101:12551:8493 2:N:0:1
GGACTACTCGGGTATCTAATCCTGTTTGCTCCCCACGCTTTCGAGCCTCAGCGTCAGTTACAGACCAGAGAGCCGCCTTCGCCACTGGTGTTCCTCCATATATCTACGCATTTCACCGCTACACCTGGAATTCTACCCCCCTCTACAAGACTCTAGCCTGCCAGTTTCGGATGCAGTTCCCAGGTTGAGCCCGGGGATTTCACATCCGACTTGACAGACCGCCTGCGTGCGCTTTACGCCCAGTAATTCCG
+
CCCCCGGGGGGGGGGGGGGGGGGGFGGGGGGGGGGGGGGGGGGGGGGGGGGGGGGGGGGGGFGGGGGGGFGGGGGGGGGGGGGDGGGGGGFGGGGGGGGGGDAFGGGGGGGGGGGGGGGGGGGFGFGGGGGGGGGGG@FDGGGGGGGGGGGGGGDGGFGGG88DGFFC=C6CEB7;@CFGFGGGGGGGGGGGGGGGGGGGGGGGFG*54C?DGGGF8*8:>EA004;EFEFEGCGFFFCEC>2<FFFAGGC
@M03364:276:000000000-BLYN8:1:1101:18743:8498 2:N:0:1
GGACTACACGGGTTTCTAATCCTGTTTGCTCCCCACGCTTTCGCACCTGAGCGTCAGTCTTCGTCCAGGGGGCCGCCTTCGCCACCGGTATTCCTCCAGATCTCTACGCATTTCACCGCTACACCTGGAATTCTACCCCCCTCTACGAGACTCAAGCCTGCCAGTATCAGATGCAGTTCCCGGGTTGCGCCCGGGGATTTCACATCTGACTTAACAGACTGCCTGCGTGCGCTTTACGCCCAGTAATTCCG
+
@@BCCD<,6CB7FFG<F<,<CCAFFGGGFFG@,@C7FGEFFDCC7@CE6@E8FF@CFFC96CDF:@F8,,@++FE+@F=EBG:EGD:>>+D,594544BFFCCGDC5A>FFCA,A?ACEECG,3@,:8,AFFA<=FG86:@8E7AF?EC8CCCDCC38B6,3@FF9,E:@9;CFGGGG:2DCC>4;//:C8C:**/*12+1:C7A6DCFF7DFF+20**+)077)5()4)<@<3C<F0EGG:8:FGF<GG*
@M03364:276:000000000-BLYN8:1:1101:28603:8504 2:N:0:1
GGACTACCAGGGTATCTAATCCTGTTTGATCCCCACGCTTTCGCACCTGAGCGTCAGTCTTTGTCCAGGGGGCCGCCTTCGCCACCGGTATTCCTCCACATCTCTACGCATTTCACCGCTACACATGGAATTCTACCCCCCTCTACAAGACTCTAGCTGACCAGTTTCAAATGCAGTTCCCAAGTTAAGCTCGGGGATTTCACATCTGACTTAATCAACCGCCTGCGTGCGCTTTACGCCCAGTACTTCCG
+
CCCCCGGFGGGGGFGGGGGGGGGGGGGGGFCFFFGGCGGGGFGGGCFFGCF8BGGGGGGGGGGGFG<FF@EF+@BFGEGGGGGGG<@CGEEFGGGFGGGGG<DFFFGGGGGFEGDFGGGGGGGGFGFF?FFAFGGGABFGGGEFGGGF,@FG?A9CFGFCDFC?FGG;CC;;9BACGFFFGGD5F9,=<E,>CE>CGGGGFG?++;:=7:?FFFF8C7?=:EBD(;(0(=BBDGG2*2CCE>?@C*9)0:/
@M03364:276:000000000-BLYN8:1:1101:20800:8512 2:N:0:1
GGACTACAGGGGTTTCTAATCCTGTTTGCTCCCCACGCTTTCGCACCTGAGCGTCAGTTACAGACCAGAGAGCCGCCTTCGCCACTGGTGTTCCTCCATATATCTACGCATTTCACCGCTACACATGGAATTCCACACTCCTCTTCTGCACTCAAGTTTCCCAGTTTCCAATGACCCTCCCCGGTTGAGCCGTGGGCTTTCACATCCGACTTAAGAAACCGCCTACGCGCGCTTTACGCCCACTAATTCCG
+
CCCCCFGDGGGGGGGFGGFEGGGGGGGGGGGGGGGGGGGF@FE@7FGG<FGGGFFFGGGFCFGFGGGG8CDCFGGGGGGGGGGGGFFEGGGGGC@DFGGGGGGGGDFGG7FFFGGGGGGG:F9FCEEEEFFGGGFG,>EGGGGGFGGCFGFGGGDF@FCEGGCFBDEGFGCGG,EFGGG6+6@>@>E9FGG5AEGDFGGGGFFC>C*@47DC@:+1=FFEBEEDFFFF95>EGD3<FB5CG>07921-?F*
@M03364:276:000000000-BLYN8:1:1101:4143:8519 2:N:0:1
GGACTACTCGGGTTTCTAATCCTGTTTGCTCCCCACGCTTTCGAGCCTCAGTGTCAGTTACAGGCCAGAGAGCCGCTTTCGCCTCCGGTGTTCCTCCATATATCTACGCATTTCACCGCTACACATGGAATTCCACTCTCCTCTCCTGCACTCAAGTCTCCCAGTTTCCAATGCACACAATGGTTGAGCCACTGCCTTTTACATCAGACTTAAGAAACCACCTGCGCTCGCTTTACGCCCAATAAATCCGG
+
CCCCCGGGGGGGGGGGGGGGGGGGGGGGGGGGGGGGGGGGGGGGGGGGGGGGGGGGGGGGGGGGGEGGGGGGGGGGGDFGGGGGGGGDFGGGGGGGGGGGGGGGGFFGGGGGGGGGGGGGGGGGGGGGFFEGGGGGGGGGFGDDFFFGGGGGGGGGGGGGFGGFGEEFGGGG?DDAAFGDGG,E>6DFDGC?FGGFGGGGGG:B;+**C7=>FCFCFFGGFGF;B?AD9))?D:DEADGGGFF4>:CCC):
@M03364:276:000000000-BLYN8:1:1101:20189:8530 2:N:0:1
GGACTACTGGGGTATCTAATCCTGTTTGATCCCCACGCTTTCGCACATCAGCGTCAGTTACAGACCAGAAAGTCGCCTTCGCCACTGGTGTTCCTCCATATCTCTGCGCATTTCACCGCTACACATGGAATTCCACTTTCCTCTTCTGCACTCAAGTTTTCCAGTTTCCAATGACCCTCCACGGTTGAGCCGTGGGCTTTCACATCAGACTTAAAAAACCGCCTACGCGCGCTTTACGCCCAATAATTCCG
+
CCCCCFGGGGGGGGGGGGGGGGGGGGGGGGGGGGGGGGGGGGGGGGGGGGGGGGGGGGGGGGGGGGGGGGGGGGGGGGGGGGGGGGGGGGGGGGGGGGGGGGGGGFGGGGGGGGGGGGGGDGGGGGGGGGGGGGGGGGGGGGGGGGGGGGFDGGCFGGGGGGGGGGGGGFDGGGFGGGGGGGGGGGGGGGGEGGGGGGGGGGGGFGGGGGGGGGGGGGGGFDE>@FDA9>DB3DF<:<EEGF0AC7F<FGG
@M03364:276:000000000-BLYN8:1:1101:7416:8577 2:N:0:1
GGACTACTAGGGTATCTAATCCTGTTTGCTCCCCACGCTTTCGAGCCTCAGCGTCAGTTACAGACCAGAGAGCCGCCTTCGCCACTGGTGTTCCTCCATATATCTACGCATTTCACCGCTACACATGGAATTCCACTCTCCTCTTCTGCACTCAAGTCTCCCAGTTTCCAATGACCCTCCCCGGTTGAGCCGGGGGCTTTCACATCAGACTTAAGAAACCGCCTGCGCTCGCTTTACGCCCAATAAATCCG
+
CCCCCGGGGGGGGGGGGFGGGGGGGGGGGGGGGGGGGGGGGGGGGGGGGGGGGGGEGGGGGGGGGGGFDFFGGGGGGGGGGGGGGGGGGGGGGGGGGGGGGGGGGGGGGGGGGGGGGGGGGFGGGGGGFEFGGGGGGGGGGGGGGFCDFGGGGGGGGGCGGGGGGDGGDFGGGGGGGGGGGGGGGGGGGGGGGGGGGGGGGGGGFFGGGGGCFFGCC4FGFGFFDFFF@EFFGGGFF?GGGFFF:FF2DGD
@M03364:276:000000000-BLYN8:1:1101:21364:8599 2:N:0:1
GGACTACTGGGGTATCTAATCCTGTTTGATCCCCACGCTTTCGCACATCAGCGTCAGTTACAGACCAGAAAGTCGCCTTCGCCACTGGTGTTCCTCCATATCTCTGCGCATTTCACCGCTACACATGGAATTCCACTCTCCTCTTCTGCACTCAAGTCTCCCAGTTTCCAATGACCCTCCCCGGTTGAGCCGGGGGCTTTCACATCAGCCTTAAAAAACCGCCTACGCCCGCTTTACGCCCAATAATTCCG
+
CCCCCGGGGGGGGGGGGGGGGGGGGGGGGGGGGGGGGGGGGGGGGGGGGGGGGGGGGGGFGGGGGGGGGGFGGGGGGGGGGGGGGGGGGGGGGGGGGGGGGGGGGFGGGGGGGGGGGGGGGGGGGGGGG=FGGGGGGGFGCGGGGGGGGGGFFBDEFGFFDEGG=FGG8;EFFGGGGGD6C6@EGGGFFGGCEGGGE8EGGDGGFGGG46?FFG+=FDCE>EDD@F05():5)97<F?CGGEBFCGFFG:6
@M03364:276:000000000-BLYN8:1:1101:16087:8625 2:N:0:1
GGACTACCGGGGTTTCTAATCCTGTTTGCTCCCCACGCTTTCGAGCCTCAGTGTCAGTTACAGGCCAGAGAGCCGCTTTCGCCTCCGGTGTTCCTCCATATATCTACGCATTTCACCGCTACACATGGAATTCCACTCTCCTCTCCTGCACTCAAGTCTCCCAGTTTCCAATGCACACAATGGTTGAGCCACTGCCTTTTACATCAGACTTAAGAAACCACCTGCGCTCGCTTTACGCCCAATAAATCCGG
+
CCCCCGGGGGGGGGGGGGGGGGGGGGGGGGGGGGGGGGGGGGGGGGGGGGGGGGGGGGGGGGGGFGGGGGGGGGGGGGGGGGGGGGGGGGGGGGGGGGGGGFGCGGGGGGGGGGGGGGGGGGGGGGGGGGGGGGFFEDGGGGGGGGGGGGGGGGGGGGGGDGGCBEFG:ECGGGGFAF6CCGCFEC8FFGGGGGGGGGGGGGGGA:C5CG>7@@CFFGCCAEF=D;26(:58?FCC>884/=8FC>75CDD
@M03364:276:000000000-BLYN8:1:1101:9381:8626 2:N:0:1
GGACTACTGGGGTATCTAATCCTGTTTGCTCCCCACGCTTTCGCACCTGAGCGTCAGTCTTCGTCCAGGGGGCCGCCTTCGCCACCGGTATTCCTCCAGATCTCTACGCATTTCACCGCTACACCTGGAATTCTACCCCCCTCTACGGGACTCAAGCTGACCAGTATCAGATGCAGTTCCCAGGTTGAGCCCGGGGATTTCACATCTGACTTAAGAGACCGCCTGCGTTCGCTTTACGCCCAGTAATTCCG
+
CCCCCGGG9FGGGEGGGGGGGGGGGGGGGGGGGGGGGGGGGGG77FGF<FGGGGGGGG<<,9CCFFGG8C+@FGGGGGGGGGGGG@FGGCFGGFGGGG,EFCFGGFGGGGGGGFFGGGGGGGGG8FFFFFGGG9FG9@BFGGGG,E++4@EGGGGGCF89@E68FCFGFF9BC972>:FFC,DFGGGGG7EC5CCE*CCFGGGGFG77CFDGFG++*2<F:G)11>90(8<BDFDAF(8CEF0<FGBADG*
@M03364:276:000000000-BLYN8:1:1101:18439:8650 2:N:0:1
GGACTACCAGGGTTTCTAATCCTGTTTGCTCCCCACGCTTTCGAGCCTCAGCGTCAGTTACAGACCAGAGAGCCGCCTTCGCCACTGGTGTTCCTCCATATATCTACGCATTTCACCGCTACACATGGAATTCCACTCTCCTCTTCTGCACTCAAGTCTCCCAGTTTCCCATGACCCTCCCCGGTTGAGCCGGGGGCTTTCACATCAGACTTAAGAAACCGCCTGCGCTCGCTTTACGCCCCATAAATCCG
+
9<B<CG8,;EFGGGGGGGGGAAFGFFGGGGC@FCE7FGGGG<FDFCFAC6E,@FGEEGGFCGCFFFFGGDGFFDGGGGGGGGGGGCFGFGGGF,CCE,E?FBGGGCCFECEGGGGCFGDEGGGGFGFGFFFGFGGGF8,<EAFCDE;DCAE8>=8F;=DEFGGFED,@66EDF,,@=D?EGDEGGE?FGGFEC*CEGCF?F81884;?*;C@7++++5CC)*:;<47ABE5:CC7>?(;8*)-)*0*.0>7
@M03364:276:000000000-BLYN8:1:1101:16431:8654 2:N:0:1
GGACTACTGGGGTATCTAATCCTGTTCGCTACCCATGCTTTCGCTCCTCAGCGTCAGTTACTGCCCAGAGACCTGCCTTCGCCATCGGTGTTCCTCCTGATATCTGCGCATTTCACCGCTACACCAGGAATTCCAGTCTCCCCTACAGCACTCAAGTTATGCCCGTATCGCCTGCACGCCCGGCGTTGAGCCCCGGGATTTCACAGACGACGCGACAAACCACCTACGAGCTCTTTACGCCCAGTAATTCC
+
CCCCCGGGGGGGGDGGGGGGGGGGGGGGDGGGFGGGGGGGGGGFGGGGGGGGGGGGGGGGGDGGEGGGGFGGGGGGGGFGGGGGGGGDGGGGGGGGGGEFGGGGGGEGGGGGGGGGGGGCGGGGGGGGGGGGGGFGCFAGDFEDE>DGFGGGDFGGGDFFGGGGDEEFGDG88DCDGFGFGGG+CC89CFGGGEEGG5EF687++;929C?5DDDCCG*:;*.8?)5;?:>)0:CAF<*;E>?)*2@<*;?
@M03364:276:000000000-BLYN8:1:1101:5590:8660 2:N:0:1
GGACTACTAGGGTTTCTAATCCTGTTTGCTCCCCACGCTTTCGAGCCTCAGTGTCAGTTACAGGCCAGAGAGCCGCTTTCGCCTCCGGTGTTCCTCCATATATCTACGCATTTCACCGCTACACATGGAATTCCACTCTCCTCTCCTGCACTCAAGTCTCCCAGTTTCCAATGCACACAATGGTTGAGCCACTGCCTTTTACATCAGACTTAAGAAACCACCTGCGCTCGCTTTACGCCCAATAAATCCGG
+
CCCCCFFGGGGFEFGGGGGGGDGGGGGGGGGGGGGGGGGGGFGFFGGGGFCGCFGEFGEGGGGGGGGGFGGEGFCFFCFFGGGGGFFE=+FFGGFFFGG9FGFGG9?FDFGGGGGGGGG>FGFFG:?@F9FF9FAFEFFGGGGGGGGGGFFGGCFFFF;DAF?FGFGGGFFCFCGGGGG=DF,@FEGD?C,<?FGGCFE9CFFFF?FC77<@DGGF*;D7FC>=2A99<5>BFF+*:9:BE)3;CCFFGD9
@M03364:276:000000000-BLYN8:1:1101:24213:8673 2:N:0:1
GGACTACTAGGGTATCTAATCCTGTTTGCTCCCCACGCTTTCGCACCTGAGCGTCAGTCTTCGTCCAGGGGGCCGCCTTCGCCACCGGTATTCCTCCAGATCTCTACGCATTTCACCGCTACACCTGGAATTCCACCCCCCTCTACGAGACTCAAGCCTGCCAGTTTCAAATGCCGTTCCCGGGTTGAGCCCGGGGATTTCACATCTGACTTAACAGACCGCCTGCGTGCGCTTTACGCCCATGAATTCCC
+
CCCCCGGDGGGGGGGGGEFGGGGGGGGGGGGGGGGGGGGGGGGGGGGGDFEDGFG7EFFEEFGFGGEFCE@FGGGGGGGGCGGGGGGGGGGGGGGGGG@,EFFFGGGGGGGGFGGGFEGCGGGFEGGGGFGGFGGG8C+@EGCFDF++++>CFFCGEFGGGFDCGGGGEAFFG9,*=EGFGGG5<E*88FFGGGG5**?FCDGG6C7C+77:C>77>4=F:CB(3>9<(5..9CC5*(/?E@.)*294*C*
@M03364:276:000000000-BLYN8:1:1101:9554:8693 2:N:0:1
GGACTACAAGGGTATCTAATCCTGTTTGCTCCCCACGCTTTCGCACCTGAGCGTCAGTCTTCGTCCAGGGGGCCGCCTTCGCCACCGGTATTCCTCCAGATCTCTACGCATTTCACCGCTACACCTGGAATTCCACCCCCCTCTACGAGACTCAAGCCTGCCAGTTTCGGATGCAGTTCCCAGGTTGAGCCCGGGGATTTCACATCCGACTTGACAGACCGCCTGCGTGCGCTTTACGCCCAGTAATTCCG
+
CCCCCGGGGGGGGGGGGGGGFGGGGGGGGGGGGGGGGGGGGGGGGGGGFGGGGGGGGGGGGGGGGGGGGGGGGGGGGGGGGGGGGGGGGGGGGGGFGCFGFGGGGGGGGGGGGGGGGGGGGGGGGGGGGGGGGGGFBEGGGGGFCGGGGGGFGGGDGE?FDFGGGGGGGGGGGGGGGGGGGGGGGGGGGGGGGGGGEGFGGGGFFGGGGGGGGFFGGFGGDG36?F;5?>37DDDAB?GGG34@GGFA7F7
@M03364:276:000000000-BLYN8:1:1101:15661:8695 2:N:0:1
GGACTACTGGGGTATCTAATCCTGTTCGCTACCCATGCTTTCGCTCCTCAGCGTCAGTTACTGCCCAGAGACCTGCCTTCGCCATCGGTGTTCCTCCTGATATCTGCGCATTTCACCGCTACACATGGAATTCCACTCTCCTCTCCTGCACTCAAGTCTCCCAGTTTCCAATGCACACAATGGTTGAGCCACTGCCTTTTACATCAGACTTAAGAAACCACCTGCGCTCGCTTTACGCCCAATAAATCCGG
+
CCCCCFGGGGGGGGGGGGFGGGGGGGGGGGGCFFEFGGFGGGGGGGGGGGGGGGGGGGGGGGGGGGGGGGGGFGGGGGFGGGGDGGGGGGCGGGGGGGGFGGGGGGGGGGEEGGGGGCGGGGFFGGCFFFFFGFGFFDEGGGGG?EDFFGGGGCGFFG;DDECEFFCCGGAEDFFGGCEGAFEGF6?FGFGF?6EFFDGGGGGC;?F?CGF>F7C+?56@C7>5=B24-5)?59C;?>GG5F2=>>F<*/1
@M03364:276:000000000-BLYN8:1:1101:15893:8698 2:N:0:1
GGACTACAAGGGTTTCTAATCCTGTTTGATCCCCACGCTTTCGCACATCAGCGTCAGTTACAGACCAGAAAGTCGCCTTCGCCACTGGTGTTCCTCCATATCTCTGCGCATTTCACCGCTACACATGGAATTCCACTTTCCTCTTCTGCACTCAAGTTTTCCAGTTTCCAATGACCCTCCACGGTTGAGCCGTGGGCTTTCACATCAGACTTAAGAAACCGCCTGCGCTCGCTTTACGCCCAATAAATCCG
+
CCCCCGGGGGGGGGGFGGGGGGGGGGGGGGGGGGGGGGGGGGGGDGGGGGGEFGEGGGGGGGGGGGGGGGGGGGGGGGGGGGFGGGGGFGEGGFGGGGGGGGGGGGGGGGGGGGGGGGGGGGGGGGGGFFFGGFGGGGGGGGGGGGGGGGGGGFGGGGGGGGGGFGGGGGDGGGGGGGCEGGEDGGDGGGGGGGGGGGGGGGFCFGF>CCDFGGG7D*DEEGFAFFFFFFFEGGFFFFGGG>1ADGFEGG3
@M03364:276:000000000-BLYN8:1:1101:10289:8710 2:N:0:1
GGACTACTCGGGTTTCTAATCCTGTTTGCTCCCCACGCTTTCGAGCCTCAGTGTCAGTTACAGGCCAGAGAGCCGCTTTCGCCTCCGGTGTTCCTCCATATATCTACGCATTTCACCGCTACACATGGAATTCCACTCTCCTCTCCTGCACTCAAGTCTCCCAGTTTCCAATGCACACAATGGTTGAGCCACTGCCTTTTACATCAGACTTAAGAAACCACCTGCGCTCGCTTTACGCCCAATAAATCCTG
+
CCCCCGFFGGGGGGGFFGFGGGGGGGGGGGGGFGGGGGGGGGGEGGGGGDFCFGGGGGGDAFGDGGGGGFFGGGGG:@FGDGGGG8FECGGGGFGGFCGGGDGGGFGEGGGGGGGGGGGEGGFF98BFGDFFDG9FFBAGF,,=DGFGGGGGGFFFGGAGB3@BFGGGFGGFDEG69@8=9E8DF+34@:,@EF?FGGGG9?,5;C75CCC88@F>*3D>?E42<A4*)2??F<>C?>C75=3);CACG7>
@M03364:276:000000000-BLYN8:1:1101:12214:8711 2:N:0:1
GGACTACTAGGGTTTCTAATCCTGTTTGCTCCCCACGCTTTCGAGCCTCAGTGTCAGTTACAGGCCAGAGAGCCGCTTTCGCCTCCGGTGTTCCTCCATATATCTACGCATTTCACCGCTACACATGGAATTCCACTCTCCTCTCCTGCACTCAAGTCTCCCAGTTTCCAATGCACACAATGGTTGAGCCACTGCCTTTTACATCAGACTTAAGAAACCACCTGCGCTCGCTTTACGCCCAATAAATCCGG
+
CCCCCGFGGGGGGGGGFGGGGGGGGGGGGGGGGGGGGGGGGGGGGGGGGGGGGGGGGGGGGGGGFGGGGGGGGGGGGEFEFGGGGGGGGGGGGGGGGGGGGGGGGGGGGGGGGGGGGGGGGGGGGGGGGFGGCFGF;DFEGGGFGGGGGGGGCGGGGGGGGGCDFEGGGFDFGGGGGGGGGGGGGGFGGFGGGFGGGGGGGGGGFGG>>C9CFC8FFG6C5>FEDF):A>4?FGGFADEEGFFFFGFCFG<
@M03364:276:000000000-BLYN8:1:1101:15817:8714 2:N:0:1
GGACTACACGGGTTTCTAATCCTGTTTGCTCCCCACGCTTTCGAGCCTCAGTGTCAGTTACAGGCCAGAGAGCCGCTTTCGCCTCCGGTGTTCCTCCATATATCTACGCATTTCACCGCTACACATGGAATTCCACTCTCCTCTCCTGCACTCAAGTCTCCCAGTTTCCAATGCACACAATGGTTGAGCCACTGCCTTTTACATCAGACTTAAGAAACCACCTGCGCTCGCTTTACGCCCAATAAATCCGG
+
CCCCCGGGGGGGGGGGGGGGGGGGGGGGGGGGGGGGGGGGGGGGGGGGGGGFGGDFGGGGGGGGGGGGGGGGGGGGGGGGGGGGGGGGGGGGGGGGGGGGGGGGGGGGGGGGGGGGGGGGGGGGGGGGGGGGGGGGGGGGGFEFG@GGGGGGGGGFGGGGEFGGGGGGGGGGGGGGFFEGGGCEFGGGGG6FGFGCFGGGGGCFC>F>D>CGGGGG5C,;>CA=BD>B@DBBGG+18@GDEF;AGDCEGG:
@M03364:276:000000000-BLYN8:1:1101:19930:8725 2:N:0:1
GGACTACAAGGGTTTCTAATCCTGTTTGCTCCCCACGCTTTCGCACCTGAGCGTCAGTCTTTGTCCAGGGGGCCGCCTTCGCCACCGGTATTCCTCCAGATCTCTACGCATTTCACCGCTACACCTGGAATTCTACCCCCCTCTACAAGACTCTAGCTGACCAGTTTCAAATGCAGTTCCCAAGTTAAGCTCGGGGATTTCACATCTGACTCAATCAACCGCCTGCGTGCGCTTTACGCCCAGTAATTCCG
+
CCCCCEGGGGGGGGGGGGGGGGGGGGGGGGGFDGGGGGGGGGGGGGGFGGGGGGGEFFGGGGGGGGGGCDEFCCGGGCEGGGGGGGGGGDGGGGGFGGGCGCFGGGGGGEGGGDGGGGGGGGGGGGGGGGGGGFGGGGGGGGDFFGGCD8DDDC=FDCBFFFGGGGGGGGCFFFCFEFGFGFFGGGG@EFGGDDGGDGGGF@FGFGF=DFGGGG::CFGF5CE?DA>D@FEDDDD<??5:CEF?FGB>:7*
@M03364:276:000000000-BLYN8:1:1101:21530:8749 2:N:0:1
GGACTACCGGGGTATCTAATCCTGTTTGCTCCCCACGCTTTCGCACCTGAGCGTCAGTCTTTGTCCAGGGGGCCGCCTTCGCCACCGGTATTCCTCCAGATCTCTACGCATTTCACCGCTACACCTGGAATTCTACCCCCCTCTACAAGACTCTAGCCTGCCAGTTTCGAATGCAGTTCCCAGGTTGAGCCCGGGGATTTCACATCCGACTTGACAGACCGCCTGCGTGCGCTTTACGCCCAGTAATTCCG
+
CCCCCGFFGGGGGGGFGGGGGGGGGGGGGGGGGGGGGGGGGGGGGFGGGGGGGGGGGFGGGGGGGGGGGGGGGGGGDGGDFGFGGGGGGDGGFGGGGGGFFGGGGGGFEECGGGGFFEDGCEFGGGGGGGGCFGGGFGGGGGGGGGG?FGCCECGFGGGGGFGGGGGGDCFGGCGGGGGFFGCGFGGGGFCFGDECEGGGGD?+@DGGCDGGGFF@DGG53EE?FF(.-<EDDCCDF:EEGB?6>7FDFG4
@M03364:276:000000000-BLYN8:1:1101:6342:8775 2:N:0:1
GGACTACTAGGGTTTCTAATCCTGTTTGATCCCCACGCTTTCGCACATCAGCGTCAGTTACAGACCAGAAAGTCGCCTTCGCCACTGGTGTTCCTCCATATCTCTGCGCATTTCACCGCTACACATGGAATTCCACTTTCCTCTTCTGCACTCAAGTTTTCCAGTTTCCAATGACCCTCCACGGTTGAGCCGTGGGGTTTCACATCAGACTTAAAAAACCGCCTACGCGCTCTTTACGCCCAATAATTCCG
+
CCCCCGGGCAFE@E@F9FGFFGGGGGDE9<FGGGGGGG@FEDGEEFEDEGFFGGGGGGFFEEF9A<FFFCFGEE7CCCFGBFCCC<FECAFEEGFFGGGGDF9FF<EFGGCGGFGGGGDGGGFGFEGGGG9FGDAFCEEFFFGGAEEGC=FGGFGG;,4@E=EFFDAFGGGF,,6DFGGC,>CEGGGGFFE64+@E6BGCFGG9+459FGG7=F>CFDE?BGAD>F?E6>)8DFDEF(1C5=;467+9FGF
@M03364:276:000000000-BLYN8:1:1101:23846:8788 2:N:0:1
GGACTACCAGGGTATCTAATCCTGTTTGCTCCCCACGCTTTCGCACCTGAGCGTCAGTCTTCGTCCAGGGGGCCGCCTTCGCCACCGGTATTCCTCCAGATCTCTACGCATTTCACCGCTACACCTGGAATTCTACCCCCCTCTACGAGACTCAAGCTGACCAGTATCAGATGCAGTTCCCAAGTTAAGCTCGGGGATTTCACATCTGACTTAATCAACCGCCTGCGTGCGCTTTACGCCCAGTAATTCCC
+
CCCCCGGGGGGGGGGGGGDGGGGGGGGGGGGGGGGGGGGGGGGGGGGGGGGGGGGGCGGGGGGGGGGGGGDGDFGGGGGGGGGGGGGGGGGGGGGGGGG99ECFGGGGGGGGGGGFGGGGDGFGGGGFA<FFGGGGGFGGGGDGGGGGEGGGGGGGGGGGGGGGGFGGGC?FGGGGGGGFGFFCGGFCFFGGGGGGGGC9DFGFFGDFGFGGFFFC>CGGFED;(;:>(>>>DCDAFBEEE)16:CF<:7*
@M03364:276:000000000-BLYN8:1:1101:9445:8798 2:N:0:1
GGACTACCAGGGTTTCTAATCCTGTTTGCTCCCCACGCTTTCGCACCTGAGCGTCAGTCTTCGTCCAGGGGGCCGCCTTCGCCACCGGTATTCCTCCAGATCTCTACGCATTTCACCGCTACACCTGGAATTCTACCCCCCTCTACGAGACTCAAGCCTGCCAGTATCAGATGCAGTTCCCGGGTTGAGCCCGGGGATTTCACATCTGACTTAACAGACCGCCTGCGTGCGCTTTACGCCCAGTAATTCCG
+
CCCCCGGGGGGGGGGGGGGGGGGGGGGGGGGGGGGGGGGGGGGGGGGGGGFFGGGGGGGGGGGGGGGGGGGGGGGGGGGGGGGGGGGGGGGGGGGGGGGFGGGGFGGGGGGGGGGGGGGGDGGGGGGGGGGFDFFGGGGGDDEG9EG6E8EF8,>CFGGCGGGGGGGGCC@CGGGGGGGGGEGGG5EGGGGGGEG5CEEGGDFG+2CGFGDFGFGDG;FFEGD??F>>6>5BDC<>FBGEG><FC0@AFF*
@M03364:276:000000000-BLYN8:1:1101:13853:8813 2:N:0:1
GGACTACAAGGGTTTCTAATCCTGTTTGCTCCCCACGCTTTCGCACCTGAGCGTCAGTCTTTGTCCAGGGGGCCGCCTTCGCCACCGGTATTCCTCCACATCTCTACGCATTTCACCGCTACACCTGGAATTCTACCCCCCTCTACAAGACTCTAGCCTGCCAGTTTCGAATGCAGTTCCCAGGTTGAGCCCGGGGATTTCACATCCGACTTGACAGACCGCCTGCGTGCGCTTTACGCCCAGTAATTCCG
+
CCCCCGGGGGGGGGGGGGGGGGGGGGGGGGGGGGGGGGGGGGGGGGGGGGGGGGGGGGGGGGGGGFGGGGGGGGGGGGGGGGGGGGGGGGGGGGGGGGGGGGGGGGGGGEGGGGGGGGGGGGGGGGGGCGGGGGGGFGGDEEEGDGG99DC?EGFGGGGGGGGFEGCFGGGGGGGGGGGGGGEGGGGGGFGGGGGGEDGGCGGGFFGGGGGGGGGG=CFC>E306FFF?FFDGGG<??CEGEFFGCFAGG*
@M03364:276:000000000-BLYN8:1:1101:16413:8814 2:N:0:1
GGACTACTGGGGTATCTAATCCTGTTTGCTCCCCACGCTTTCGCACCTGAGCGTCAGTCTTCGTCCAGGGGGCCGCCTTCGCCACCGGTATTCCTCCAGATCTCTACGCATTTCACCGCTACACCTGGAATTCTACCCCCCTCTACGAGACTCAAGCCTGCCAGTTTCGGATGCAGTTCCCGGGTTGAGCCCGGGGATTTCACATCCGACTTGACAGACCGCCTGCGTGCGCTTTACGCCCAGTAATTCCG
+
CCCCCGGGGGGGGGGGGGFFGGGGGGGGGGGGGGGGGGGGGGGGGGGGGGGGGGGGGGGGGGGGGGGGGGGGGGGGGGGGGGGGGGGGGGGGGGGGGGGEGGGGGGGGGGGGGGGGGGGGGGGFGGGGG8DGGGGGGFGGGEDDGGGGGCGGFFGGGGGGGGGGGFGGDGEGECFFGFFFDGGGGGGGGGGGGGGGCGGGGGGCAFDDGGGG**>CG4*A>ED?BF9B(<5:DCC>B:EGGE:@GFB<CG7
@M03364:276:000000000-BLYN8:1:1101:6394:8833 2:N:0:1
GGACTACTCGGGTATCTAATCCTGTTTGCTCCCCACGCTTTCGCGCCTCAGCGTCAGTTACAGACCAGAGAGCCGCCTTCGCCACTGGTGTTCCTCCATATATCTACGCATTTCACCGCTACACATGGAATTCCACTCTCCTCTTCTGCACTCCAGTCTCCCAGTTTCCAATGACCCTCCCCGGTTGAGCCGGGGGCTTTCACATCAGACTTAAGAAACCGCCTGCGCTCGCTTTACGCCCAATAAATCCG
+
CCCCCGGGGGGGFFGGGGGGGGGGGGGGGGGGGGGFGGGGGGGGGG>CFGGGGGGGGGGGGFGGGGGGGGGGGGEGCGGGGGDEB<FFEGGGFFFGGCGFCFCFCFAFFGGGGGGFGGGGGFGF==FAFFFGGGGGCFGGGGGGGGGGFGGGG,@FBDADFCEFGGGGGGGG8DG,6@DC+@CCFEGG?FGGECC8?EF687FD>C766DFFCFFGGGFGFGAF(4:D0>DEGGGAB?GDCDB>FGF9FGC
@M03364:276:000000000-BLYN8:1:1101:24990:8848 2:N:0:1
GGACTACAAGGGTTTCTAATCCTGTTTGCTCCCCACGCTTTCGAGCCTCAGCGTCAGTTACAGACCAGAGAGTCGCCTTCGCCACTGGTGTTCCTCCACATATCTACGCATTTCACCGCTACACGTGGAATTCCACTCTCCTCTTCTGCACTCAAGTCTCCCAGTTTCCAATGACCCTCCCCGGTTGAGCCGGGGGCTTTCACATCAGACTTAAGAAACCGCCTGCGCTCCCTTTACGCCCAATAAATCCG
+
CCCCCGGA<FGGGGGGGGGGGGGGGGGGGGGGGGGGGGGGGGG<FG7FGGGGGGGGGGGGGGGAFGGGFFFGGGGGGGGGGGGGGCFFFGGGGGGGG?FGGGGGGGFFGGGGGGGGGGGGGGGGGEGGGGGGGGFGEFGGGGGGAFFAFGGFFGGGCF9C9DGFGGGF:EBDEFFF,==+6@>CFGDFGGG>CEEG5CFGGGGCFGGGGGFGCD77C<GGFGE?6F>81))2;FG<F0CEEB:F4FF<F69
@M03364:276:000000000-BLYN8:1:1101:8542:8864 2:N:0:1
GGACTACCCGGGTTTCTAATCCTGTTTGCTCCCCACGCTTTCGAGCCTCAGCGTCAGTTACAGACCAGAGAGCCGCCTTCGCCACTGGTGTTCCTCCATATATCTACGCATTTCACCGCTACACATGGAATTCCACTCTCCTCTTCTGCACTCAAGTCTCCCAGTTTCCAATGACCCTCCCCGGTTGAGCCGGGGGCTTTCACATCAGACTTAAGAAACCGCCTGCGCTCGCTTTACGCCCAATAAATCCG
+
CCCCCGFFGGGGFGGGGGGGGGGGGGGGGGGGGGGGGGGGGGGGGGGGGGGGGGG7FGGGGGGFGGGGGFGGGGGGGGGFGGGGGGGGGGGGGCGGGGGGGFGGGGGGGDGGGGGGGGGGGEGGGGGGGGGGCDGGGCFGGGGGGGGGGGGGGGGGGD9;DE8DCFGGFGGFE;DGFGGCEGGGGGGGFGGGEGGGGGGGGGGGFF>FFGGGGGGGCFG6=EBFFFBF9>DFD3C2??GCEFBFG7=AGC>
@M03364:276:000000000-BLYN8:1:1101:5372:8883 2:N:0:1
GGACTACTAGGGTTTCTAATCCTGTTTGCTCCCCACGCTTTCGCACCTGAGCGTCAGTCTTCGTCCAGGGGGCCGCCTTCGCCACCGGTATTCCTCCAGATCTCTACGCATTTCACCGCTACACCTGGAATTCTACCCCCCTCTACGAGACTCAAGCCTGCCAGTTTCGGATGCAGTTCCCGGGTTGAGCCCGGGGATTTCACATCCGACTTGACAGACCGCCTGCGCTCGCTTTACGCCCAATAAATCCG
+
CCCCCGGGGGGGECFFFGGGGCFGGGGGGGGFGGFGGGGGGGGGGGGGDGGGGGDGGGFFFGGGGGGGFECGGGGGGDECEGEEGEFFGGGGGGGGGGGFGGGGFEFGGGGGGGFFFFGGGGCGGGGGGGGGGGGGGGEEGGGGDFFEEEGGGGGGGEEGGGGGGGDGGDECE,;;EGGFGGGGGGGGGGFFGG5C78FCFFG7=G57C<DCFGGGGGGCBEDFFFF)27BDDGGB=?GE=><F<CFBGD>
@M03364:276:000000000-BLYN8:1:1101:3221:8886 2:N:0:1
GGACTACAAGGGTTTCTAATCCTGTTTGCTCCCCACGCTTTCGCACCTCAGCGTCAGTCTTTGTCCAGCGGTCCGCCTTCGCCACCGGTATTCCTCCAGATATCTACGCATTTCACCGCTACACACGGAATTCTACTCTCCTCTATAAGACTCTAGCCTCCCAGTTTCGAGTGCCGTTCCGAGGTTGAGCCCTGGCTTTGCACATACGACTCGACAGCCCGCCTGTGTGCCTTTTAGGCCCAGTAATTCTT
+
CCCCCFGE,;@CEF;F<FFGGC9FFG9FED<EF@;++@F6FECFC:CF,CFEFGDGG9C<CF<CCF9<,@7,6@7+,,BABC:7?DGGGGGFF,@A<,,5E5,C9E?<=:?FD9,,E:7=+@@F,+@F774A;?==,,,,8@,63,,7,,,+79DDF8F88CCFFGFD++,6+;,@@>F?3+3**4,,@>>;,,*,,2>,++4?++2*;)1*:*)*)*4/)103(+);=6+3+0:?)/B+*8:);++)+1*
@M03364:276:000000000-BLYN8:1:1101:10476:8895 2:N:0:1
GGACTACCAGGGTTTCTAATCCTGTTTGCTCCCCACGCTTTCGAGCCTCAGCGTCAGTTACAGACCAGAGAGCCGCCTTCGCCACTGGTGTTCCTCCATATATCTACGCATTTCACCGCTACACATGGAATTCCACTCTCCTCTTCTGCACTCAAGTCTCCCAGTTTCCAATGACCCTCCCCGGTTGAGCCGGGGGCTTTCACATCAGACTTATAAAACAGCCGGCGCTCGCTTTACGCCAATAAATCCGG
+
CCCCCGGGGGGGGGGGGGGGGGGGGGGGGGGGGGGGGGGGGGGGGGGGGGGGGGGGGGGGFGFFGGGGGGGDFGGDGGGGGGGGGGGGGFFFFAFGGGGGGGGFGGCFDGEGGGGGGGGG:FGGFGFGECFFGFGGEE9<>DCGGFGGCFFG8DGGF,7DFGFGGGGGGGFGGFGFFGGGGC8CCEGGGGGGGGGG5BCFGGGG66:FCFGFGGDF:DCFFGF(1>BE>)<:GFGFF?G>*>7?DC*.*9<
@M03364:276:000000000-BLYN8:1:1101:24925:8912 2:N:0:1
GGACTACACGGGTATCTAATCCTGTTTGCTCCCCACGCTTTCGCACCTGAGCGTCAGTCTTTGTCCAGGGGGCCGCCTTCGCCACCGGTATTCCTCCACATCTCTACGCATTTCACCGCTACACCTGGAATTCTACCCCCCTCTACAAGACTTTAGCCTGCCAGTTTCGAATGCAGTTCCCAGTTTGAGCCCGGGGATTTCACATCCGCCTTGACAGACCGCCTGCGTGCGCTTTACTCCCATTAATTCCG
+
CCCCCGGF<FE+CFGDFFGGGGGGGGGGGFGGGG8FEDGGGECCFGEFCEEF:F:@FF<EA,EFGGCFECCGG7CEEG:FFG=CGGGGGDGAC,CFEGGE@B;FC,<=+@FGGF9FA:++4=,A84A,D<F,C@;C,3DEEGG?9>E,9@8+,7@,@FF?CFGGGGGG*DFF?E7,<ECE4>E2?;;9CFGGCCGCGGGGD:A+;CC5*11>FC*3**;*570,(>6@(733C*94*)+<C@)*:CFA7C2
@M03364:276:000000000-BLYN8:1:1101:25576:8924 2:N:0:1
GGACTACTGGGGTTTCTAATCCTGTTTGCTCCCCACGCTTTCGAGCCTCAGTGTCAGTTACAGGCCAGAGAGCCGCTTTCGCCTCCGGTGTTCCTCCATATATCTACGCATTTCACCGCTACACATGGAATTCCACTCTCCTCTCCTGCACTCAAGTCCCCCAGTTTCCAATGCACACAATGGTTGAGCCACTGCGTTTTACATCAGACTTAGGAAACCACCTTCGCTTCCTGTACCCCCAATAAATCCGG
+
CCCCCGGFGGGG@7FGGGGGGGGGGGGGGGAFGGGGCGGGGGGGGGGGGGGCEGGGGGGGDFGFGGGG8<@FFGGG+CDGGGG:E<FECGFFDCCEGFFGGCAFFFFEDFGGEG9FECEGGEGGG8FGGEEFFG9F;,7?EGGGGD=D8DGGGGG?,,,,8=>6,@FE,DFGFGGAD,+3EF,,@+5<?F,,,4:+@CEE7:,+3=C>7?C7+*++3;:,/=*).*88()2++=8*+.;E5B;);CFCGCC
@M03364:276:000000000-BLYN8:1:1101:12312:8930 2:N:0:1
GGACTACCAGGGTTTCTAATCCTGTTTGCTCCCCACGCTTTCGAGCCTCAGCGTCAGTTACAGACCAGAGAGCCGCCTTCGCCACTGGTGTTCCTCCATATATCTACGCATTTCACCGCTACACATGGAATTCCACTCTCCTCTTCTGCACTCAAGTCTCCCAGTTTCCAATGACCCTCCCCGGTTGAGCCGGGGGCTTTTACATCAGACTTAAGAAACCACCTGCGCTCGCTTTACGCCCAATAAATCCG
+
CCCCCGCFGGGGGGGGGGGGGGGGGGGGGGGGGGGGGGGGGGGGGGGGGGGGGGGGGGGGGGGGGGFGGGGGGGGGGGGGGGEGGGGGGGGDGGGGGGGGGGGGGGGGGGGGFGGGED>CFFGGFGGEFGGGGGGGGGGGGGCGGGGGGGGGGEGGDEEE3D,DFBFGGGGGG9FFFDD?CE>C@BCGCFFGCGGC*:EGFGGFB=CFGGGGC:;+75EGFFEF@F>EB38)>*9CFB8EEFF@DDFAGG7
@M03364:276:000000000-BLYN8:1:1101:14912:8931 2:N:0:1
GGACTACAAGGGTTTCTAATCCTGTTTGCTCCCCACGCTTTCGCGCCTCAGCGTCAGTTACAGACCAGAGAGCCGCCTTCGCCACTGGTGTTCCTCCATATATCTACGCATTTCACCGCTACACATGGAATTCCACTCTCCTCTTCTGCACTCCAGTCTCCCAGTTTTGAGTGACCCTCCTCGGTTGAGCCGAGGGCTTTCACACCCAACTTAAAAGACCGCCTTCGCGCGCTTTACGCCCAATAATTCCG
+
CCCCCGGGGGGGGGGGGGGGGGGGGGGGGGGGGGGGGGGGGGGGGGGGGGGGGGGGGGGGGGGGGFGFGGGGGGGGGGGGGGGGGGGGGGGGFGGGGGGGGGGGGGGDGGGGGGFGGGGGGGGGGGGGGGGGGGFGEGGGGGGGGCFGGFGGG?FGDB;EFGGGGGDC?CGGGGGGGFGDDGGGGC81@DFEGGGGE6FFGFCCFGGFFGGGG7DGC4,CAGFD(62)2.8=DGD<FBDGGB,7C79AGG9
@M03364:276:000000000-BLYN8:1:1101:18185:8939 2:N:0:1
GGACTACTGGGGTTTCTAATCCTGTTTGATCCCCACGCTTTCGCACATCAGCGTCAGTTACAGACCAGAAAGTCGCCTTCGCCACTGGTGTTCCTCCATATCTCTGCGCATTTCACCGCTACACATGGAATTCCACTCTCCTCTCCTGCACTCAAGTCTCCCAGTTTCCAATGCACACAATGGTTGAGCCACTGCCTTTTACATCAGACTTAAGAAACCACCTGCGCTCGCTTTACGCCCAATAAATCCGG
+
CCCCCFGGGGGGGGGGGGGGGGGGGGGGGGGGGGGGGGGGGGGGGGGGGGGFGGGEGGGGGGGGGGGGGGGGGGGGGGGGGGGGGGGGGGGGGDGGGGGGGGGGGGGGGGGGGFGGGGGGGGGGFGGGGFGGGGGGGGGFGGGGGGGGGGGGGGFGGGGGGGGGGGGGGGDFGGFDGGGFGGGGFGCFG@DC,DFF6>BFFG7@CDFCFGG+BFGGFF8EC=FEBEFBAFFDGC+>5>*::8=FGFFFDDC
@M03364:276:000000000-BLYN8:1:1101:27915:8972 2:N:0:1
GGACTACTCGGGTATCTAATCCTGTTTGATCCCCACGCTTTCGCACATCAGCGTCAGTTACAGACCAGAAAGTCGCCTTCGCCACTAGTGTTCCTCCATATCTCTGCGCATTTCACCGCTACACATGGAATTCCACTTTCCTCTTCTGCACTCAAGTTTTCCAGTTTCCAATGACACTCCACGGTTGAGCCGTGGGCTTTCACATCAGACTTAAAAAACCGCTTACGAGCCCTTTACGCCAATAAATTC
+
CC9CCGCFCCCEGGGGGGGGGGGGGGGGA@FFGFGFGGGGGG7FDEGFCGGGGGGGGGGGEADGGDGCGFDGGGGCEDCFC:B,BBEGGGGGGGGGGGFGGGCFEFGGGGGGFCFFFFGGGGGGGGGGDGGGGFF9DEGGGGGDEGFFGGFDGDFGGGFEAFGFDDFGFGFG?EG,@EEGGG>CFGDE8DGGGGG6+@EGFFACFGGFGGGGFFFFF*=;4E*--)()-2)2;6**16CE53()*+3);
@M03364:276:000000000-BLYN8:1:1101:25917:8978 2:N:0:1
GGACTACCGGGGTTTCTAATCCTGTTTGCTCCCCACGCTTTCGAGCCTCAGTGTCAGTTACAGGCCAGAGAGCCGCTTTCGCCTCCGGTGTTCCTCCATATATCTACGCATTTCACCGCTACACATGGAATTCCACTCTCCTCTCCTGCACTCAAGTTTTCCAGTTTCCAATGACCCTCCACGGTTGAGCCGTGGGCTTTCACATCAGACTTAAAAAACCGCCTGCGCGCGCTTTACGCCCAATAATTCCG
+
CCCCCFFGGGGEFEGGGGGGGFFGGAEGGGGGGGGGGC:FDCFCFGGFE@FFFFFFGGGFGGGFFGGGGFGGGGGGGEGGGGG7=FFFFE@FFFFGGGGGFDAFFFGGGGGGGGFGGGGGGDGGGCAEEE,EFCGGGGGGGGFDFGGGGGGGGD8DGEGGFDEDF;=EFGGGGFG?GGGEDFGDD6+@<DGEE>EGF6EFGFC7@C:*9992D>D7FGGC?C>;?F;B(:B3)75>F(:C=>:FGC?2:C6
@M03364:276:000000000-BLYN8:1:1101:13708:8994 2:N:0:1
GGACTACAGGGGTTTCTAATCCTGTTTGCTCCCCACGCTTTCGCACCTGAGCGTCAGTCTTTGTCCAGGGGGCCGCCTTCGCCACCGGTATTCCTCCAGATCTCTACGCATTTCACCGCTACACCTGGAATTCTACCCCCCTCTACAAGACTCTAGCTGACCAGTTTCAAATGCAGTTCCCAAGTTAAGCTCGGGGATTTCACATCTGACTTAATCAACCGCCTGCGTGCGCTTTACGCCCAGTAATTCCG
+
CCCCCGGGGGGGGGGGGGGGGGGGGGGGGGGGGGGGGGGGGGGGGGGGGGGGGGGGGGGGGGGGGGGGGGGGGGGGGGGGGGGGGGGGGGGGGGGAGGGGGGGGGGGGGGGGGGGGGGGGGGGGGGGGGGGGGGGEGGGGGGGGGGGFC@FFGGGGGGGGGGGGGCFAEGGGGFGGGGGGGGFDGGGGGFCFGCEGCGGGGFFGACGGGGGGGGG:CFFDDGFFFFFB@3>EDGGAFFGGGF?FCGFACF7
@M03364:276:000000000-BLYN8:1:1101:5053:8998 2:N:0:1
GGACTACTAGGGTTTCTAATCCTGTTTGCTCCCCACGCTTTCGCACCTGAGCGTCAGTCTTCGTCCAGGGGGCCGCCTTCGCCACCGGTATTCCTCCAGATCTCTACGCATTTCACCGCTACACATGGAATTCCACCCCCCTCTACAAGACTCTAGCTGACCAGTTTCAGATGCAATTCCCGGGTTAAGCCCGGAGATTTCACATCTCACTCAATCAACCGCCTACGTTCCCTTTACGCCCAGTAATTCCG
+
CCCCCGGC@EEGGFGGGGGGGGGGGGEGGGCGGG8F@EGGGFG7:F7@;FFGGGGGGG9@CADFEGGGGGCFG@GGGGGGGGGG:FFEF+FFG<FGF,EFGCFGGGFGGGGGGGGGGGGGECFG,,AFFCGGG,3DDEDGGGGGFF,6,@E<F9DFDF,@EGGFG,,3:,,@EDA,E:D;,6BEGGDG7FFF58*4CGGCFCCC@C:+;FF7*;C796FC>EB?(8;)(0.9:77<F1CEG50)2:6>GG9
@M03364:276:000000000-BLYN8:1:1101:11196:9006 2:N:0:1
GGACTACCGGGGTTTCTAATCCTGTTTGCTCCCCACGCTTTCGAGCCTCAGTGTCAGTTACAGGCCAGAGAGCCGCTTTCGCCTCCGGTGTTCCTCCATATATCTACGCATTTCACCGCTACACATGGAATTCCACTCTCCTCTCCTGCACTCAAGTCTCCCAGTTTCCAATGCACACAATGGTTGAGCCACTGCCTTTTACATCAGACTTAAGAAACCACCTGCGCTCGCTTTACGCCCAATAAATCCGG
+
CCCCCGGECGGGGEGGGGGGGGGGGGGGGGGGFGFGGGGGGGGGGGGGGGGGGGGGGGGGGGGGFGGGGGGGCGGGEGGGGGGGGCFGGGGGFGGGGGGGGGGGGGGGCEGGGGGGGGGGGGGGGGGGGGGGGGGGGGGGDEGGDGGGFGGGFGGGFDF;FGGGGGGGGGGGGFGFA?:CFFCGGGCFGGFDCFFGGGGGFG7FFGF7>CGGCCD+CFC,:EFF782)/)8;FD7):0EE5F;A7CAE4):
@M03364:276:000000000-BLYN8:1:1101:9702:9023 2:N:0:1
GGACTACTGGGGTTTCTAATCCTGTTTGCTCCCCACGCTTTCGCACCTGAGCGTCAGTCTTCGTCCAGGGGGCCGCCTTCGCCACCGGTATTCCTCCAGATCTCTACGCATTTCACCGCTACACCTGGAATTCTACCCCCCTCTACAAGACTCTAGCTGACCAGTTTCAAATGCAGTTCCCAAGTTAAGCTCGGGGATTTCACATCTGACTTAATCAACCGCCTGCGTGCGCTTTACGCCCAGTAATTCCG
+
CCCCCGGGGGGGGGGGGGGGGGGGGGGGGGGGGGGGGGGGGGGGGGGGGGGGGGGGGGGFGGGGGGGGGGDGGGGGGGGGGGD>FGGGGGGGGGGFGGGGGGFGGGGGGGGGGFGGGGGECFFGGGGGGGGGGGGGGGGGDCGGGGGGGGGGGGGGGGGGGFGGGFFCDFGGGGGFFGGGGGGGGGGGFF?FGGGGGGGCFFFGAGGG=>FFGGGGFGGGFG3;@FFF0:>BCDFAFFG?EE:FFFFAFG4
@M03364:276:000000000-BLYN8:1:1101:17333:9041 2:N:0:1
GGACTACAGGGGTATCTAATCCTGTTTGCTCCCCACGCTTTCGCGCCTCAGCGTCAGTTACAGACCAGAGAGCCGCCTTCGCCACTGGTGTTCCTCCATATATCTACGCATTTCACCGCTACACATGGAATTCCACTCTCCTCTTCTGCACTCAAGTCTCCCAGTTTCCAATGACCCTCCCCGGTTGAGCCGGGGGCTTTCACATCAGACTTAAGAAACCGCCTGCGCTCGCTTTACGCCCAATAAATCCG
+
CCCCCGGFGGGGGGGGGGGGGGGGGGGGGGGGGGGFGGGGGGGGGGGGGGGGGGGGGGGGGAF<FGGGFFGGGGGGEFGGGGGGGGGGGGGGGGGGGGFGGGCCFF9FCCGGGGGGGGGGGGGG9FGGF=FGGGGCFGFDGGGGCFAEFFGFGG?ADE>=AFFFGFGGFGGG8,3DCFGGEGGGGGGGGFGGEC>==EGGGGGG86+;*0*;C++;>4@CEG>81A3),))./CFFFFGECE?:F7=9FF5
@M03364:276:000000000-BLYN8:1:1101:2593:9072 2:N:0:1
GGACTACTCGGGTTTCTAATCCTGTTTGCTCCCCACGCTTTCGCACCTGAGCGTCAGTCTTCGTCCAGGGGGCCGCCTTCGCCACCGGTATTCCTCCAGATCTCTACGCATTTCACCGCTACACCTGGAATTCTACCCCCCTCTACGAGACTCAAGCCTGCCAGTTTCGGATGCAGTTCCCGGGTTGAGCCCGGGGATTTCACATCCGACTTGACAGACCGCCTGCGTGCGCTTTACGCCCAGTAATTCCG
+
CCCCCGGGGGGGGGGGGGGGGGGGGGGGGGGGGGFFGGGGGGGGGGGGFGGGGGGGGGFGGGGGGGGGGGGGGGGGGGGGGGEGEGGGGGGGGGGGGGFFFGFGGGGGGGE7F9FGGGGGGGGGGGG?FGGGGGGGGGFEGGGGGGGGGGGGGFGFGGFFFGGGGCEFGDGGGGFGFFG7<8EGGGD86:E@EGG*>8C?>:9++>CDCGG5*:C7>48CEE5?0<9E:BBF:3C4=1E8ED:?FF4AF:0
@M03364:276:000000000-BLYN8:1:1101:17152:9079 2:N:0:1
GGACTACTGGGGTTTCTAATCCTGTTTGCTCCCCACGCTTTCGCACCTGAGCGTCAGTCTTCGTCCAGGGGGCCGCCTTCGCCACCGGTATTCCTCCAGATCTCTACGCATTTCACCGCTACACCTGGAATTCCACCCCCCTCTACGAGACTCAAGCCTGCCAGTTTCAAATGCAGTTCCCGGGTTGAGCCCGGGGATTTCACATCTGACTTAACAGACCGCCTGCGTGCGCTTTACGCCCAGTAATTCCG
+
CCCCCGGGGGGGGGGGGGGGGGGGGGGGGGGGGGGGGGGGGGGGGGGGGGGGGGGGGGGGGGGGGGGGGGGGGGGGGGGGGGGGGGGGGGGGGGGGGGGFGGGGGFDFGGGGGGGGGGGGDGGGGGGGGGGGGDGGGGGGGGGG9EB:CEGGGFCCGGGGGGGGGGGGFGGGGFC9EGGGGGCGGGGGGGGGGDGG*BFFCFFCFG=FFGFFCFF@CCGGFG320>>@3:@FG3FFFBCG=@BFGFFAGG4
@M03364:276:000000000-BLYN8:1:1101:22133:9095 2:N:0:1
GGACTACTGGGGTTTCTAATCCTGTTTGCTCCCCACGCTTTCGCACCTGAGCGTCAGTCTTCGTCCAGGGGGCCGCCTTCGCCACCGGTATTCCTCCAGATCTCTACGCATTTCACCGCTACACCTGGAATTCTACCCCCCTCTACGAGACTCAAGCTGACCAGTATCAGATGCAGTTCCCAGGTTGAGCCCGGGGATTTCACATCTGACTTAATCAACCGCCTGCGTGCTCTTTACGCCCAGTAATTCCG
+
CC<CCG8FFFGGGGECFC,CEGGGGEDFGEFGGGF@FGEEDFFFEGDGG,FFG6CFFGGG9CFFCCCCF7:ECEGGGDGGGG@EG<C@F@<,,C;F:,B,9FFGGGCFGGEGFFF<ECGEGGFGFFGG<FBBFGGFG?FEGGB8BEE6BEEDC>:FGGC9BFGGG9;B:B9>F9,5<=:,<,,>BD,,1>4@5ECE5E?9FDF7CGGF+3?DF7CDD=?FFGFF?FFE?F)6:*7:4:ECCB<6>7F2**2
@M03364:276:000000000-BLYN8:1:1101:16637:9096 2:N:0:1
GGACTACAAGGGTATCTAATCCTGTTTGCTCCCCACGCTTTCGAGCCTCAGCGTCAGTTACAGACCAGAGAGCCGCCTTCGCCACTGGTGGTCCTCCATATATCTACGCATTTCACCGCTACACATGGAATTCCACTCTCCTCTTCTGCACTCAAGTCTCCCAGTTTCCAATGACCCTCCCCGGTTGAGCCGGGGGCTTTCACATCAGACTTAAGAAACCGCCTGCGCTCGCTTGACGCCCAATAACTCCG
+
BCCCBEFCFFGEFGGGGFFFFCAFGGFGFGGGGGGGDDGFGG@,C@:,<EFFGFEFGFCFFDGGGFGGF8,@FGCGGFFFGGE::FEF?B,B==FD8FFGFC,CEGCDEGFFFGFFCFGGGFF8=FEFE:FFDF94,8BFGGGGFAGFAEGCDFDE;FGGGG?CFFGGAFGG?DFECFGEG6CEGGGG,8DCEDEEGEFFDFFGACC*;D8++8=11>F:BDEF@F;3()))93*(/(;**52:6C*:*93
@M03364:276:000000000-BLYN8:1:1101:15319:9114 2:N:0:1
GGACTACAGGGGTTTCTAATCCTGTTTGCTCCCCACGCTTTCGCACCTGGGCGTCAGTCTTCGTCCAGGGGGCCGCCTTCGCCACCGGTACTCCTCCAGATCTCTACGCATTTCACCGCTACACCTGGAATTCTACCCCCCTCTACGAGACTCAAGCCTGCCAGTATCAGATGCAGTTCCCGGGTTGAGCCCGGGGATTTCACATCTGACTTAACAGACCGCCTGCGTGCGCTTTACGCCCAGTAATTCCG
+
CCCCCGGGGGGGGGGGGGGGGGGGGGGGGGGGGGGGGGGGGGGGGGGGGCGGGGGGGGGGGGGGGGGGGGGGGGGGGGGGGGGGGGGGGGGGGGGGGGGGGGGGGGGGGGGGGGGGGGGGGGGGGGGGGGGGGGGGGGGGGGGGGGGGGGGGGFGGGGGGFGGGGGGGFGGGGFGGF9:EFGGGGGEFGGGFGCEECGGGG7FFFGGGGGGGGGGGGGG>BGEFFFFFFFFFGGGFFFGEGEBFFCFFCC*
@M03364:276:000000000-BLYN8:1:1101:9367:9132 2:N:0:1
GGACTACCAGGGTATCTAATCCTGTTTGCTCCCCACGCTTTCGCACGTGAGCGTCAGTCTTTGTCCAGGGGGCCGCGTTCGCCACCGGTATTCCTCCACATCTCTACGCATTTCACCGCTACACATGGAATTCTACCCCTCTCTACAAGACTCTAGCTGACCAGTACCAGATGCAATTCCCGGGTTAAGCCCGGGCATTTCACATGTGACTCAATCAACCGCCTGCGGGCGCTTTACGCCCAGTAAGTCCG
+
868ACG8,,68@6,;C<<,6;;FFEECCF@C,C6,FFCG;@F7,FC+;CFGEGGBF,;<@F,CF,C6CECGG@@=7+@FFG@:F,BF78=+E,@,,BAE<=FFGGC9F:???<FA<F:>EC79D@378=F<A,EFE,,D+@D=+@DB9D,>D8>FGGGFGF:8CC;,@EFC?:C97E,;D:C>51CF?79,41****6,=:7C88*44:FGG*87@C*5=5C)/650.(.)5)**)0488>>66CF*-;C7
@M03364:276:000000000-BLYN8:1:1101:27475:9164 2:N:0:1
GGACTACAGGGGTATCTAATCCTGTTTGCTCCCCACGCTTTCGAGCCTCAGCGTCAGTTACAGACCAGAGAGCCGCCTTCGCCACTGGTGTTCCTCCATATATCTACGCATTTCACCGCTACACATGGAATTCCACTCTCCTCTTCTGCACTCAAGTCTCCCAGTTTCCAATGACCCTCCCCGGTTGAGCCGGGGGCTTTCACATCAGACTTAAGAAACCGCCTGCGCTCGCTTTACGCCCAATAAATCCG
+
CCCCCGGGG?FGGGGGGGGGGGGGGGGGGGGGGGD:FEGFFGGGGGGGGGGGGGGGGGGGCGGGGGGGGGFGGGGGGGDGGGGGGGGG9DG>FFGGGGGGGGFGGFGGGGGGGFGGFCFEGGGGFGGGAACFFGGGFGAC8DEGGGGDFGFFGGCF;,EFGGGGGDCGFFGGGGFFFGG@C8E>F63@6@E8>8CEGGD8FFCCFFG48F;CF7F>7FF75EDFFF9;().;DFGAF?GGGF<)**/4>F)
@M03364:276:000000000-BLYN8:1:1101:8075:9169 2:N:0:1
GGACTACTGGGGTATCTAATCCTGTTTGCTCCCCACGCTTTCGAGCCTCAGTGTCAGTTACAGGCCAGAGAGCCGCTTTCGCCTCCGGTGTTCCTCCATATATCTACGCATTTCACCGCTACACATGGAATTCCACTCTCCTCTCCTGCACTCAAGTCTCCCAGTTTCCAATGCACACAATGGTTGAGCCACTGCCTTTTACATCAGACTTAAGAAACCACCTGCGCTCGCTTTACGCCCAATAAATCCGG
+
CCCCCGGGGGGGGGGGGFFFGGGGGGGGGGGGGGGGGGGGGGGGGGGGGGGGGGGGGGGGGGGGGGGFFGGGGGGGGGGGGGGGGGGGGGGGGGGGGGGGGFEGGGGGCCGGGGGGGGGGGGGGGGGGGGGGGGGGGGGGGGGGGFGGGGGDFGGGGGGGGGGGGFFGGGGGGGGGFG>EGGGFGGGGGGFGG?FEFGCFGFG@EFFGG5;8CGGGFFGGFEF=:?29>EE;FGFF4=CGGFFFGGFFDD<
@M03364:276:000000000-BLYN8:1:1101:7628:9211 2:N:0:1
GGACTACCAGGGTTTCTAATCCTGTTTGCTCCCCACGCTTTCGCACCTGAGCGTCAGTCTTCGTCCAGGGGGCCGCCTTCGCCACCGGTATTCCTCCAGATCTCTCCGCATTTCACCGCTACACCTGGAATTCTACCCCCCTCTACGAGACTCAAGCCTGCCAGTTTCGGATGCAGTTCCCGGGTTGAGCCCGGGGATTTCACATCCGACTTGACAGACCGCCTGCGTGCGCTTTACGCCCAGTAATTCCG
+
CCCCCGGFGGGGGGGGGGGGFGGGGGGGGFGGGGGGGGEFGGGDEEEFCF8FFGGCEGGDFGGGGCFGGGDGCFGGGGGFEEGCCGEGGGGGEFGGGFDAEFDGG,BC==FGGGFGGGGGGGGDGGGGF<FG9BDFFG6FGGGGCGCEGGGFFGCFFFGGGGFFGGGGGCCECEGFGGGGCEEEGED<?CE8CEEECEGGGGFCFGCCDGGCGCFGCCCF):B22>00(8<BGDCFFF8?7B?6:*8>:>6
@M03364:276:000000000-BLYN8:1:1101:7878:9212 2:N:0:1
GGACTACTGGGGTATCTAATCCTGTTTGCTCCCCATGCTTTCGTACCTCAGCGTCAGTATTAGGCCAGATGGCTGCCTTCGCCACCGGTATTCCTCCAGATCTCTACGCATTTCACCGCTACACCTGGAATTCTACCCCCCTCTACGAGACTCAAGCTGACCAGTATCAGATGCAGTTCCCAGGTTGAGCCCGGGGATTTCACATCCGACTTGACAGACCGCCTGCGTGCGCTTTACGCCCAGTAATTCCG
+
CCCCCGGGGGGGGGGGGGGGGGGGGGFGGGGGGGGGGGGGGGGGGGGGGGGGGGGGGGGGGGFGGGGGFGGGGGGGGGGGGGGGGGGGGGGGFGGGGGGGGGGGGGGGGGGGGGGGGGFGGGGGGGGGGGGGGGGGGGGGGEGFGGGGEGGCFGGGGGGGGGGGGGGF8DCFGGFDDFFGGGGGGGFFDFGGGGGGGGGGGGGGFGGGGGGGGGD86DGGFGF;@A:FFFFFGGGEFDEGGEFFGGFFGG>
@M03364:276:000000000-BLYN8:1:1101:18532:9217 2:N:0:1
GGACTACCCGGGTATCTAATCCTGTTTGCTCCCCACGCTTTCGCACCTGAGCGTCAGTCTTTGTCCAGGGGGCCGCCTTCGCCACCGGTATTCCTCCAGATCTCTACGCATTTCACCGCTACACCTGGAATTCTACCCCCCTCTACAAGACTCTAGCCTGCCAGTTTCGAATGCAGTTCCCAGGTTGAGCCCGGGGATTTCACATCCGACTTGACAGACCGCCTGCGTGCGCTTTACGCCCAGTAATCCCG
+
C@C9CEGG8FFCFCDCFEFGFFFGFGGGGGFGGGGGCCFGGGG7@FEGGGGDEGGGGGGGGFCF<FCCCCFGCCFFFGDF@F,BCGG@F=DDCFGEFGGE?8EGGEGCGGF7FEGFGGGGGG:FGDFFFFFDFGCCA33=C+3=@FF9FE:<DCGGG?FGFF,3@FDGEGG6<EFAFGGGFFGGGGFFGFGD=5EE58E9C:C>F**9C)9CFGGGCFCGFE@(4835(7<>G5547:GGGE:):FF)061
@M03364:276:000000000-BLYN8:1:1101:13819:9249 2:N:0:1
GGACTACTCGGGTTTCTAATCCTGTTTGCTCCCCACGCTTTCGAGCCTCAGCGTCAGTTACAGACCAGAGAGCCGCCTTCGCCACTGGTGTTCCTCCATATATCTACGCATTTCACCGCTACACATGGAATTCCACTCTCCTCTTCTGCACTCAAGTCGCCCAGTTTCCAATGACCCTCCCCGGTTGAGCCGGGGGCTTTCCCCTCAGACTTAAGAAACCGCCTGCGCTCGCTTTCCGCCCAATAAATCCG
+
86A<@CF9F@FC6;FFGEFFFGFGDDE<EAFFFCFEGGGGFEBF<,@FGDFACFGEEC@E<FC,FDEEGGGDEFCCCCGGGGGCFGGD,B==EECEF8<,A<9FACFGEGCCAFEFGGGGGGGGC8FEBCEFCFFF>@DFEEGG9EEGFG,AE88DGF+@@C+DD>FGGG,=8DFE8=E6C8E+@84<AC:E5:B85CGFC+0*/:/*:<D77@7+;5CC>GB((;38(.7;*C>)*,:C55(07C*6DF<
@M03364:276:000000000-BLYN8:1:1101:25622:9258 2:N:0:1
GGACTACTGGGGTTTCTAATCCTGTTTGCTCCCCACGCTTTCGCACCTGAGCGTCAGTCTTTGTCCAGGGGGCCGCCTTCGCCACCGGTATTCCTCTAGATCTCTACGCATTTCACCGCTACACCTGGAATTCTACCCCCCTCTACAATACTCTAGCTGACCAGTTTCAAATGCAGTTCCCAAGTTAAGCTCGGGGATTTCACTTCTGACTTAATCACCCGCCTGCTTGCGCTTTACGCCCAGTAATTCCG
+
<CCCCCF<CC<F:@@EE<<6F<@CCFFDFDAEFGF:FGEEFGGGDGFEEE8FFFC@@CFF<EEF9FFC<FGC@FEE=FGDDF,44A+@FGGF,9E<,CEGGCE<E?,A+??BFG,5BFE++@EF@FC8B,,DCGFFG8DC8CE6FEFE,@ECEC9DC;>BC8DCFGDFD93;EAEGGA@CF93D:FGGF9,<CE>858CEC+:++2=:C+4++4=7C*0*.:)((2(1788:7DC)8:ECE33:*01)*:7
@M03364:276:000000000-BLYN8:1:1101:20876:9266 2:N:0:1
GGACTACACGGGTTTCTAATCCTGTTTGATCCCCACGCTTTCGCACATCAGCGTCAGTTACAGACCAGAAAGTCGCCTTCGCCACTGGTGTTCCTCCATATCTCTGCGCATTTCACCGCTACACATGGAATTCCACTTTCCTCTTCTGCACTCAAGTTTTCCAGTTTCCAATGACCCTCCACGGTTGAGCCGTGGGCTTTCACATCAGACTTAAGAAACCGCCTGCGCTCGCTTTACGCCCAATAAATCCG
+
CCCCCGGGGGCFGGGGGGGGGGGGGGGGCFGGGGGGGGGGGGGGGGGGGGGGGGGGGGGGGGDGGGGGGGGFGGGGGGGGGGGGGGEGFGFFGGGGGGGGGGGFFGGGGGDGGFGGGGGGGGGGGGGGGFCGGGGGGFGFGGGGGGGGGGGDFGFGEFGGGGGGF9FGGGGG8FGGGGGGGGGGGGDGGGGGGGGGGGFGGGGGFGFGGGGGGGG>DGGCA??2:FBF@FFFGDFFFFGGG50;<FFFGG5
@M03364:276:000000000-BLYN8:1:1101:18504:9281 2:N:0:1
GGACTACTGGGGTTTCTAATCCTGTTTGCTCCCCACGCTTTCGAGCCTCAGCGTCAGTTACAGACCAGAGAGCCGCTTTCGCCACCGGTGTTCCTCCATATATCTACGCATTTCACCGCTACACATGGAATTCCACTCTCCCCTTCTGCACTCAAGTTCTACAGTTTCCAAAGCATACTATGGTTAAGCCACAGCCTTTCACTTCAGACTTATAAAACAGCCTGCGCTCGCTTTACGCCCAATAAAACCGG
+
CCCCC@EGGGGGGGGGGGGGFFGGGGCFGGGGGGGEGGGEGGGGGGGGGGGGGGGGGGCEFFGGGGGGGFFGGCECGDGGGGGE@FGGGGFGGEFGGGFFGFFFFEFFFGGGGGGGGGGGEDGG9EGGFEAFGFGFDFCFG=48DFDGGGDGD@FFD,EFGGGFGFGGG;F9=DFEFGG,3=DFGCAFGGGFGGFDFF@CFGFGFFF>FF7:99@@CGFFFGFF94>3()?455C4?DED=)()*1+/:52
@M03364:276:000000000-BLYN8:1:1101:9970:9295 2:N:0:1
GGACTACCCGGGTTTCTAATCCTGTTTGATCCCCACGCTTTCGCACATCAGCGTCAGTTACAGACCAGAAAGTCGCCTTCGCCACTGGTGTTCCTCCATATCTCTGCGCATTTCACCGCTACACATGGAATTCCACTTTCCTCTTCTGCACTCAAGTTTTCCAGTTTCCAATGACCCTCCACGGTTGAGCCGTGGGCTTTCACATCAGACTTAAAAAACCGCCTACGCGCGCTTTACGCCCAATAATTCCG
+
CCCCCGGGGGGGGGGGGGGGGGGGGGGGGGGGGGGGGGGGGGGGGGGGGGGGGGGGGGGGGGGGGFGGGGGGGGGGGGGGGEGGGGGGGGGGGGGGGGGGGGGGGGGGGGDGGGFGGGGGGGGGGGGGGBFGGEFGGGGGGGGGGGGGCGGGGGGGGAEE9DFCFGGGGCB;8DFGGGGCFEGGGGGGGGFEGE>C5DFFFGGGAGF>59FCFC+=CC8C;E4=@F?B0)):DCD9@?GGGFBFGCFFGGG
@M03364:276:000000000-BLYN8:1:1101:15646:9296 2:N:0:1
GGACTACTGGGGTTTCTAATCCTGTTTGCTCCCCACGCTTTCGCACCTGAGCGTCAGTCTTTGTCCAGGGGGCCGCCTTCGCCACCGGTATTCCTCCAGATCTCTACGCATTTCACCGCTACACCTGGAATTCTACCCCCCTCTACAAGACTCTAGCTGACCAGTTTCAAATGCAGTTCCCAAGTTAAGCTCGGGGATTTCACATCTGACTTAATCAACCGCCTGCGTGCGCTTTACGCCCAGTAATTCCG
+
CCCCCGGGGGGGGGGGGGGGGGGGGGGGGGGGGGGGGGGGGGGGGGGGGGGGGGGGGGGGGGGGGGGGGGGGGGGGGGGGGGEGGGGGGGGGGGGGGGGGGGGGGGGGGGGGGGGGGGGGGGGGGGGGGGGFFGGFFGGGGDGGGGGFGGGGGGGGGGGGGGGGGGGGGFFGGGGGFDGFGGFFFCFGGFBFGGEEGEGG=8CFFGGGGGFGFFFGGFGGFCDDFFFF?DEFGGG>F?GGGF?FG*@AGG*
@M03364:276:000000000-BLYN8:1:1101:24396:9314 2:N:0:1
GGACTACAAGGGTTTCTAATCCTGTTTGATCCCCACGCTTTCGCACATCAGCGTCAGTTACAGACCAGAAAGTCGCCTTCGCCACTGGTGTTCCTCCATATCTCTGCGCATTTCACCGCTACACATGGAATTCCACTCTCCTCTTCTGCACTCAAGTTTTCCAGTTTCCAATGACCCTCCACGGTTGAGCCGTGGGCTTTCACATCAGACTTAAGAAACCGCCTGCGCTCGCTTTACGCCCAATAAATCCG
+
CCCCCGGGG@FGFGGGGGGGGGGGGGGGGGGGGGGGGGGGGGGGGGGGGGGGGGGGGGGGGGGFGGGGGGGCFGGGGGGGGGGGGGGGGGGGGGFFGGG<EFEFGGCGGGGGGGGGGGGGGGD==:E,B<FFEGGGGGFFGGGGFFFGG8=+DFCEED;DGFGG<CDFGGGGED=DGDGE8DEEGDCC?DFGGGGGGGF6F7FGFDF>FGFFC@C8CCGGFGDABA@FFEEBDD59FFGGGB<FFGFFGC)
@M03364:276:000000000-BLYN8:1:1101:6084:9321 2:N:0:1
GGACTACAGGGGTTTCTAATCCTGTTTGATCCCCACGCTTTCGCACATCAGCGTCAGTTACAGACCAGAAAGTCGCCTTCGCCACTGGTGTTCCTCCATATCTCTGCGCATTTCACCGCTACACATGGAATTCCACTTTCCTCTTCTGCACTCAAGTTTTCCAGTTTCCAATGACCCTCCACGGTTGAGCCGTGGGCTTTCACATCAGACTTAAAAAACCGCCTACGCGCGCTTTACGCCCAATAATTCCG
+
CCCCCGGGGGGGGGGGGGGGGGGGGGGGGGAFFGGGGGGGGGGEEEGFGGGGGGGGGGGGGFF,FFGG8DGGA,FGGDGGGGGECFGGEDFGGGGGE,,CF,EFGCDGGGGGGGGGGGDECGFG9,FFGGGGGGFGDE@FGGGGDDFGAFGFFG@D@C;FGGGGGFGG8@EGG;D,6@D688EDFEGGGGGGEG6:5DFGGGGG>F+C5CFGGGGFGDGCBDEFFF@F@F38CGFF+8EGGA(>FF@B=77
@M03364:276:000000000-BLYN8:1:1101:15092:9324 2:N:0:1
GGACTACTAGGGTTTCTAATCCTGTTTGCTCCCCACGCTTTCGCACATCAGCGTCAGTTACAGACCAGAAAGTCGCCTTCGCCACTGGTGTTCCTCCATATCTCTGCGCATTTCACCGCTACACATGGAATTCCACTTTCCTCTCCTGCACTCAAGTCTCCCAGTTTCCAATGCACACAATGGTTGAGCCACTGCCTTTTACATCAGACTTAAGAAACCACCTGCGCTCGCTTTTAGCCCAATAAATCCGG
+
CCCCCGGGGGGGG@FGGGGGGGGGGGGGGGGGGGGGGGGGGGGGGG7FCFGGGGGGGFE96@A<FGGGEF8F9FGGGGGGGGGGGGGGGFGGGGGGGGAEGFFGG9FGGGDCFGGGGGGGGGGG9FGGGGGGGGGGG=,AEFGG,ED8,DFFG,@DCFGGGGGGGGGF3,@FGGGGF?6D,,63>+,6=D8@,@48@@>:CFG7<23+++?=5+2=77<,9C*5@?=B=9?;FC*/)1>F,8(/;+=?C85
@M03364:276:000000000-BLYN8:1:1101:2479:9327 2:N:0:1
GGACTACAAGGGTATCTAATCCTGTTTGCTCCCCACGCTTTCGCACCTGAGCGTCAGTCTTCGTCCAGGGGGCCGCCTTCGCCACCGGTATTCCTCCAGATCTCTACGCATTTCACCGCTACACCTGGAATTCTACCCCCCTCTACGAGACTCAAGCCTGCCAGTTTCGGATGCAGTTCCCGGGTTGAGCCCGGGGATTTCACATCCGACTTGACAGACCGCCTGCGTGCGCTTTACGCCCAGTAATTCCG
+
CCCCCGGGGGGGGGGGGGGGGGGGGGGGGGGGGGGGGGGGGGGCGGGGGGGGGGGGGGGGGGGGGGGGGGGGGGGGGGGGGGGGGFGGGGGGGGGGGGGGGGGGGGGGGDGGGGGGGGGGCFGGGGGDGGGFCFFGGGGDEGGGGGGGCEGCFFFGGGGGGGGGCCFGECEEEGGFFGGGFDCGEGDCGGGGGGGGEEEGGFG7AFFDGDCGCFFFGFG=:E><BF>>:@BECD<<B:EGG>1?7*92CF*
@M03364:276:000000000-BLYN8:1:1101:17704:9341 2:N:0:1
GGACTACCGGGGTTTCTAATCCTGTTCGCTACCCATGCTTTCGCTCCTCAGCGTCAGTTACTGCCCAGAGACCTGCCTTCGCCATCGGTGTTCCTCCTGATATCTGCGCATTTCACCGCTACACCAGGAATTCCAGTCTCCCCTACAGCACTCAAGTTATGCCCGTATCGCCTGCACGCCCGGAGTTGAGCCCCGGGATTTCACAGACGACGCGACAAACCACCTACGAGCTCTTTACGCCCAGTAATTCC
+
CCCCCGGGGGGGGGGGGGGGGGGGGGGGGGGGGGGGGGGGGGGGGGGGGGGGGGGGGGGGGGGGGGGGGGGGGGGGGGGGGGGGGGEGGEGGGGGGGGGGGGGGGGGGGGGGGFGGGGGGGGGGGGGGGGGGGGDFGGGGGGGGGGGGGGGGGGGGGGGGGGGG@EGGGGGGGFGGGGGGGGGGD8FGGGGGGGDGGGE6FGGGFGFGGGGCC<55DC6=:5:?FFBFF>E>F7:<@<58C>:F7F6<7:F
@M03364:276:000000000-BLYN8:1:1101:21920:9368 2:N:0:1
GGACTACTAGGGTTTCTAATCCTGTTTGCTCCCCACGCTTTCGCACCTGAGCGTCAGTCTTTGTCCAGGGGGCCGCCTTCGCCACCGGTATTCCTCCACATCTCTACGCATTTCACCGCTCCACCTGGAATACTACCCCCCTCTACAAGACTCTAGCCTGCCAGTTTCGAATGCAGTTCCCAGGTTGAGCCCGGGGATTTCACATCCGACTTGACAGACCGCCTGCGTGCGATTTACGCCCAGTAATTCCG
+
CBCC88EEDFGGGFGFFGCF,C,,;=C<DEFCCFCGC:F@F9CFCFGGGDECC+BF:<EF@EFGFC<C,B@FCCCFCFDEGGGDE,8CFDFFEFEFCFG8?=><;9<<>FGDDGDGD7FE++8EE8EEE8A,8@DFFF?F>CGG9FG9DCGGGFGCGGE?>@6D,>;E*DF8CFCGCFGG6;8826@F7,>8@CGG=C,?C@F+;75<*:)>7;61>5EG>5.26F><:)0)//*)/,*/:>?F**/-:2*
@M03364:276:000000000-BLYN8:1:1101:22729:9374 2:N:0:1
GGACTACACGGGTTTCTAATACTGTTTGCTCCCCACGCTTTCGCACCTGAGCGTAAGTCTTTGTCCAGGGGGCCGCCTTCGCCACCGGTATTCCTCCACATCTTCACGCATTTCACCTGTACACATGGAATTCTACCCCCCGCTACAAGACTCGAGCTGACCAGAATCAGATGAAATTCCCGGGTTAAGCTGGGGGATTTCACATCTGACGCAATGAACCGCGTGCGTGCGCTTTACGCCACAGAATTCCG
+
9@-CC<F@FGGGFG,CAEDF<FFFGAFF,,CC@,@+@FB6,<BBC6FEFG?8@@,8@C,CEE9@,,9,@F76+@@F:FGGG:FGGGGG:+4,:5E,,4:,,,9,,,9A,+8:5,5<<4,44BF?FGGFA=AA=<@,C8++++6=>+9,,,35>+4++3,@,,58,,7,,,77E,EFFGC,4>*>1>/,=;,14=EE5;8+3+=C=CF7CC*/)):*22A*3*)-9>07(7)0)7*66:5C*.()09@)*22
@M03364:276:000000000-BLYN8:1:1101:10648:9377 2:N:0:1
GGACTACAAGGGTTTCTAATCCTGTTTGCTCCCCACGCTTTCGAGCCTCAGTGTCAGTTACAGGCCAGAGAGCCGCTTTCGCCTCCGGTGTTCCTCCATATATCTACGCATTTCACCGCTACACATGGAATTCCACTCTCCTCTCCTGCACTCAAGTCTCCCAGTTTCCAATGCACACAATGGTTGAGCCACTGCCTTTTACATCAGACTTAAGAAACCACCTGCGCTCGCTTTACGCCCAATAAATCCGG
+
CCCCCGGGGGGGGGGGGGGGGGGGGGGGGGGGGGGGGGGGGGGGGGGGGGGGGGGGGGGGGGGFGGGGGGGGGGGGFFGGGGGGGGEGCGGGGGFFGGGGGGGGGGGGGGGGGAEGFEGGGGGGGGGGFDFGGGCEDFGGGGGGGFCFGGGGFEGFGGGFGGGGGGGGGGGGGCAEFGGFGF8FFGGGGGFGGGFGGGFGFGGGFC5>FC<FFFCFGGGGAEF:=55/:8?EGCFED@GCCA@ACF6)*99
@M03364:276:000000000-BLYN8:1:1101:17294:9387 2:N:0:1
GGACTACAGTGGTATCTAATCCTGTTTGCTCCCCACGCTTTCGCACCTGAGCGTCAGTCTTCGTCCAGGGGGCCGCCTTCGCCACCGGTATTCCTCCAGATCTCTACGCATTTCACCGCTACACCTGGAATTCTACCCCCCTCTACGAGACTCAAGCTTGCCAGTTTCAAATGCAGTTCCCAGGTTGAGCCCGGGGATTTCACATCTGACTTAACAAACCGCCTGCGTGCGCTTTACGCCCAGTAATTCCG
+
CCCCCGGGGGGGGGGGGGGGGGGGGGGGGGGGGGGGGGGGGGGGGGGGGGGGGGGGGGGGGGGGGGEGGGGGGGGGGGGGGGGGGGGGGGGGGGGGGGGGGGGGFGGGGGGGGGGGGGGGGGGGGGGGGGGGGGGGDFGGGGGGGGGGGEEDFGFEFGFFGGGFGF9EGGGGCGGGGGGGGGCCGGGGGGGGCEEEGDGGGGGGFG=FGG7FCGCFFGG5;ED04A6>BFFB<<DFFBGGG>,<::@2CG6
@M03364:276:000000000-BLYN8:1:1101:9107:9388 2:N:0:1
GGACTACTGGGGTTTCTAATCCTGTTTGCTCCCCACGCTTTCGCACCTGAGCGTCAGTCTTTGTCCAGGGGGCCGCCTTCGCCACCGGTATTCCTCCAGATCTCTACGCATTTCACCGCTACACCTGGAATTCTACCCCCCTCTACGAGACTCAAGCTTGCCAGTTTCAAATGCAGTTCCCAGGTTGAGCCCGGGGATTTCACATCTGACTTAACAAACCGCCTGCGTGAGCTTTACGCCCAGTCATTCCG
+
CCC@CGGGGGGGGGGGGGAFFGGGGGGGGGGGGGGGGG@FGGGGGGGFGGGGGGGGEGGGGFGFGGGGGGGGGEGGGEGGFGGGGGGDGEGFFGGGGGGGGGGGGGGGGGGGGFEFGCFGGGGGGGCFGGGGGGGGGGGGDGGGGG6BCEGFGFFGGGGFCGGGGGGGGGGGFGGF;,@DFGFC:DGGGFD5E?CCGECCCCFGFGGFG7FGGG+7CDGF>EB;?FFFF)0?CF>>7:EEGD?6**94DG>
@M03364:276:000000000-BLYN8:1:1101:18482:9405 2:N:0:1
GGACTACACGGGTTTCTAATCCTGTTTGCTCCCCACGCTTTCGAGCCTCAGTGTCAGTTACAGGCCAGAGAGCCGCTTTCGCCTCCGGTGTTCCTCCATATATCTACGCATTTCACCGCTACACATGGAATTCCACTCTCCTCTCCTGCACTCAAGTCTCCCAGTTTCCAATGCACACAATGGTTGAGCCACTGCCTTTTACATCAGACTTAAGAAACCACCTGCGCTCGCTTTACGCCCAATAAATCCGG
+
CCCCCGGGGGGGGGGGGGGGGGGGGGGGGGGGGGGGGGGGGGGGGGGGGGGGGGGGGGGGGGGGGGGGGGGGGGGGGGGGGGFFEFGDFGGGGGGGGGGGGGGGGGGGGGGGGGGGGGGGGGGGGGGGGGGGGGGGGGCFGGGD>EFGGGGGGFGGGGFGGGGFGCGGFFEGGFGGGGGCEF,,9><FG8DGFGGGGGFCFGG7BFC>FCFCCCCFFGGGFGFEFFFFFFFBFGFEDFGE=>D4CDA)*/1
@M03364:276:000000000-BLYN8:1:1101:24773:9449 2:N:0:1
GGACTACAGGGGTTTCTAATCCTGTTTGCTCCCCACGCTTTCGCACCTGAGCGTCAGTCTTCGTCCAGGGGGCCGCCTTCGCCACCGGTATTCCTCCAGATCTCTACGCATTTCACCGCTACACCTGGAATTCTACCCCCCTCTACGAGACTCAAGCTTGCCAGTTTCAAATGCAGTTCCCAGGTTGAGCCCGGGGATTTCACATCTGACTTAACAAACCGCCTGCGTGCGCTTTACGCCCAGTAATTCCG
+
CCCCCGGGGGGGGEGGGGGGGGGGGGGGGGGGGGGGGGGGGGGGGGGGGGGGGGGGGGGGGGGGGGGGCEGGGGGGGGGGGGGGDFGEGGGGGGGGGGGGGGGGGGGGGGGGGGGDGGDGDGGGGGGFE@GGGGGGG8EGGGGFGGGDGDEFCFGGGF;FGGGGGGGG:CGGGGCGFGGGGGFGGGC6EGGGGGGGGGGGGGGGFGGGFCFGCCDGGGGGDGF;?@BFFEFFDGG9FBGEGD?47796CFC
@M03364:276:000000000-BLYN8:1:1101:9863:9490 2:N:0:1
GGACTACAGGGGTTTCTAATCCTGTTTGCTCCCCACGCTTTCGAGCCTCAGCGTCAGTTACAGACCAGAGAGCCGCCTTCGCCACTGGTGTTCCTCCATATATCTACGCATTTCACCGCTACACATGGAATTCCACTCTCCTCTTCTGCACTCAAGTTTTCCAGTTTCCAATGACCCTCCACGGTTGAGCCGTGGGCTTTCACATCAGACTTAAAAAACCGCCTACGCGCGCTTTACGCCCAATAATTCCG
+
CCCCCGGGGGGGGGGGGGGGGGGGGGGGGGGGGGGGGGGGGGGGGGGGGGGGGGGGGGGGGGGGGGGGGGGGGGGGGGGGGGGGGGGGGGGGGGGGGGGGGGGGGGGGGGGGGGGGGGGGGGGGGGGGGGGGDGGGGCGGGGGGFFGGFGGGGGFGGGGGGFCDFFFGGGGGGGGGGGGGGGGGGDCFGGGGCGCE9@ECGCGFFGFGGFC:FGGGGG5CB=A=9F@EFDEDGCF);38ED>:FG7@FGC*
@M03364:276:000000000-BLYN8:1:1101:5510:9494 2:N:0:1
GGACTACCGGGGTTTCTAATCCTGTTTGATCCCCACGCTTTCGCACATCAGCGTCAGTTACAGACCAGAAAGTCGCCTTCTCCACTGGTGTTCCTCCATATCTCTGCGCATTTCACCGCTACACATGGAATTCCACTTTCCTCTTCTGCACTCAAGTTTTCCAGTTTCCAATGACCCTCCACGGTTGAGCCGTGGGTTTTCACATCAGACTTAAAAAACCGCCTACGCCCGCTTTACGCCCAATAATTCCG
+
9<C9B,C,7C@@F7CFGFF<EFFEGGCC@F@@@DF:F7BFFG7EG+@EE<<<+CC@FGGFGA<CCCEDCF,:6C,8FEGG9CF<CB,=FFCF9EGCGFCGGFFEEF<CEGGGGG9,B==EEDGGFFC,5AF,,AEGGCGFCFGFGGGG9F8D?DGFGFD,EE8D9;;>:D=@,@,@,DFD8==63CE?CCGDE?*:*@>EF72EACF*;;7CCDC79*4/2:895)95()283<*9+(*=*0,)*;;?7:*
@M03364:276:000000000-BLYN8:1:1101:8674:9498 2:N:0:1
GGACTACAAGGGTTTCTAATCCTGTTTGATCCCCACGCTTTCGCACATCAGCGTCAGTTACAGACCAGAAAGTCGCCTTCGCCACTGGTGTTCCTCCATATCTCTGCGCATTTCACCGCTACACATGGAATTCTACTTTCCTCTTCTGCACTCAAGTTTTCCAGTTTCCAATGCCCCTCCACGGTTGAGCCGTGGGCTTTCACATCAGACTTAAAAAACCGCCTCCGCGCCCTTTACGCCCAATAATTCCG
+
CCCCCGGGAFGGGGGGGGGGFGGGGGGGEG<EGGGGGGGGGGG@CC@EFGGGGGGGGGCCFCD9FGGGGGGCFGGDGGGGDGEEG8FGGGFGGFGGGD,C?EEFGEGGGGGGFFFDFDFEGGGGC:FFGGGGG9@;EGGDGG9D@;9DEEGFG8>FB,@@EFGGGGGCGG;=,3,@?=3@3BEGGD+=EFGG+@8++@DFGGGCCCC2;FC><5<FFD>EDG45(/(:(/)):CFC8;CGG3(0>>FEGGC
@M03364:276:000000000-BLYN8:1:1101:4483:9525 2:N:0:1
GGACTACCCGGGTATCTAATCCTGTTTGATCCCCACGCTTTCGCACATCAGCGTCAGTTACAGACCAGAAAGTCGCCTTCGCCACTGGTGTTCCTCCATATCTCTGCGCATTTCACCGCTACACATGGAATTCCACTTTCCTCTTCTGCACTCAAGTTTTCCAGTTTCCAATGACCCTCCACGGTTGAGCCGTGGGCTTTCACATCAGACTTAAAAAACCGCCTACGCGCGCTTTACGCCCAATAATTCCG
+
CCCCCGFGGGGGGGGGGGGGFGEFGGGGGGGGGGFGGGGGGGGGGGGGGGGGGGGGGGGGGGGGGGGGGGGGGGGGGDFCFGGGGGGEFEGCFFGGGGGGGGGGGGDGGGGGGGGGGGGGGFGGGGGGFCDFGGGGFGGGGGGFF@;>FGGGCFGGEFDFGGFFGGFF@DC9@DEDEFGGGF>CF6+<?FFEGGG>:8EGDDF>B?FC>>F7+=CGG*:16CA=DF@DB>5))>DEF8EGGF1F*:64DG6
@M03364:276:000000000-BLYN8:1:1101:26980:9536 2:N:0:1
GGACTACCAGGGTTTCTAATCCTGTTTGATCCCCACGCTTTCGCACATCAGCGTCAGTTACAGACCAGAAAGTCGCCTTCGCCACTGGTGTTCCTCCATATCTCTGCGCATTTCACCGCTACACATGGAATTCCACTCTCCTCTCCTGCACTCAAGTCTCCCAGTTTCCAATGCACACAATGGTTGAGCCACTGCCTTTTACATCAGACTTAAGAAACCACCTGCGCTCGCTTTACGCCCAATAAATCCGG
+
CCCCCGGDGGGGGGGGGGGGGGGGGGGGGGGGGGGGGGGGGGGCEDGGEGGGGGGGGGGGGFG9FGGGGGGGGGGGGGGGGGGGGGFGGGFGGCFGGGGGG,CFG9FEGGGGGGGGGGGGGGGGGDFCFGGGGGGGGFGGGGGGGEGGGGGGGGGGEG;DEGGGFGFG:AFGFGGGAGGDFDFGGEFED8EFFGGFFGGGFFEFF?DGDCC:B8C<7;8FF>?@@9>ED>D?FG7::9*==5BAGGF<CD9
@M03364:276:000000000-BLYN8:1:1101:9284:9559 2:N:0:1
GGACTACAGGGGTTTCTAATCCTGTTTGCTCCCCACGCTTTCGCACCTGAGCGTCAGTCTTCGTCCAGGGGGCCGCCTTCGCCACCGGTATTCCTCCAGATCTCTACGCATTTCACCGCTACACCTGGAATTCTACCCCCCTCTACAAGACTCTAGCCTGCCAGTTTCGAATGCAGTTCCCAGGTTGAGCCCGGGGATTTCACATCCGACTTGACAGACCGCCTGCGTGCGCTTTACGCCCAGTAATTCCG
+
CCCCCGEFGGGGFFGGGGGGGGGGGGGGGGGGGGGGGGGGGGGGGGGGGGGGGGGGGGGGGGGGGGGGGGGGGGGGGGGGGGGGGGGGGGGGGGGFGGGGGGGGGGGGGGGGGGGGGGGGGFGGGGGGFGGGGGGGGGGGGEGGGGGGGGGGGGGGGGGGGGGFGGGGGDFCFCGGGGGGGGGGGDFGGGGGGGGGEEFGGDGGFGCDGGGGGGFGFFGGDGFF?FFF<>FFD5>-8<GEG>:)*:@)>72
@M03364:276:000000000-BLYN8:1:1101:17105:9572 2:N:0:1
GGACTACTGGGGTTTCTAATCCTGTTTGCTCCCCACGCTTTCGCACCTGAGCGTCAGTCTTTGTCCAGGGGGCCGCCTTCGCCACCGGTATTCCTCCAGATCTCTACGCATTTCACCGCTACACCTGGAATTCTACACCCCTCTACAAGACTCTAGCCTGCCAGTTTCGAATGCAGTTCCCAGGTTGAGCCCGGGGATTTCACATCCGACTTGACAGACCGCCTGCGTGCGCTTTACGCCCAGTAATTCCG
+
CCCCCGGGGGGGFGGGGGGGGGGGFGGGGGGGGGGGGGEGGGGGGGGGGGGGDGGGGG9CFFFFGFFGGGGGGGGGGGGGGGGGGGEGGGGGGGGGGGGGGGGGGGGGCFGCE<<EFGGEBGGGG@FGGGGGGGGG,@EFCFGGFGGGGGGGGGGGGFGGGGGGGGGGGGFGGGGGGGGEFFCFGGGGGGFCEDC5EGGGFGGGFGGGGDDGGGGGGGGGFGFFFFF53BEF3>CAFBEGGF?4:C4<GG7
@M03364:276:000000000-BLYN8:1:1101:22978:9590 2:N:0:1
GGACTACTGGGGTTTCTAATCCTGTTTGCTCCCCACGCTTTCGAGCCTCAGCGTCAGTTACAGACCAGAGAGCCGCCTTCTCCACTGGTGTTCCTCCATATATCTACGCAATTCACCGCTACACATGGAATTCCACTCTCCTCTTCTGCACTCAAGTTTCCCAGTTTCCAATGACCCTCCCCGATTGAGCCGGGGGCTTTCACATCAGACTTAAGAAACCACCTGCGCTCGCTTTAACCCCAATCAATCCG
+
CCCC@EGFGGFCC:@C,CFGFEEFFGGGGGDFFBFFFGGEF@@FDCF<F<E8@FFG7,C@F9FGFD8F<C<FCFC@FECF,66<6EFCC?CF@ECFA=EE9@;<9F<,>6+8<EFCF:CEEEF,CCG@EC<EEFFFEGFF,@DDEFFGGGGGGFG84@,;CFGD3,EEFCFG?DFGFD+@+@C+8@8,,,33:CEGEG>C::BCFCF*2?8:B>CFCFGCFFB((;15(2=D55*)+)+4AB0)*2=A*9)
@M03364:276:000000000-BLYN8:1:1101:9867:9595 2:N:0:1
GGACTACAAGGGTTTCTAATCCTGTTTGCTCCCCACGCTTTCGAGCCTCAGTGTCAGTTACAGGCCAGAGAGCCGCTTTCGCCTCCGGTGTTCCTCCAGATCTCTACGCATTTCACCGCTACACCTGGAATTCTACCCCCCTCTACAAGACTCTAGCTGACCAGTTTCAAATGCAGTTCCCAAGTTAAGCTCGGGGATTTCACATCTGACTTAATCAACCGCCTGCGTGCGCTTTACGCCCAGTAATTCCG
+
CCCCCGGGGGGGGGGGGGGGGGGGGGGGGGGGGGGGGGGGGGGGGGGGGGGGGGGGGGGGGGGGGGGGGGGGGGGGGEFGGGGGFGGGGGGGGGGFGFGGFGGFFGFDGGGGGGGGGGGGGGGGGGGGAFGGGGGGGGGGGEGGGGGGGFFGGGGGGGGGGFFCGGGFGGGGGGGGGGGGGGGGGGCCFG>@EEEGDGGGGGGGFGGG7>FGGFGGGGGGDGEFBF>:;>3><DD<6;GGC>?FGGFEGGF
@M03364:276:000000000-BLYN8:1:1101:12898:9604 2:N:0:1
GGACTACCGGGGTTTCTAATCCTGTTTGCTCCCCACGCTTTCGCACCTGAGCGTCAGTCTTTGTCCAGGGGGCCGCCTTCGCCACCGGTATTCCTCCAGATCTCTACGCATTTCACCGCTACACCTGGAATTCCACCCCCCTCTACAAGACTCTAGCTTGCCAGTTTCAAATGCAGTCCCCAAGTTAAGCTCGGGGATTTCACATCTGACTTAATAATCCGCCTACGCGCGCTTTACGCCCAGTAATCCCC
+
CCCCCGG?BFFGGCEFGFFFFGFGGGFFGGGGGCGGGGGGGGGB7F6ECE8AFGECCE,,66CF,@EG,@+@FGGGG7FGFGGGG8FGG:<AFG9ABF8EG8E<9?,?BCFGGG95?BFGGGGC8,AA@FG,,,,,3@+=CCC@DEA9,,3@F,,@,>,46@FFD,57,,7,=?D9C,><42*,?D,=194<*:CCEE*<CFC7+;1C7+:D+++2;+@CB=)3(./)(775CDC496C**)4<**6)***
@M03364:276:000000000-BLYN8:1:1101:18640:9611 2:N:0:1
GGACTACTGGGGTATCTAATCCTGTTTGCTCCCCACGCTTTCGCACCTGAGCGTCAGTCTTCGTCCAGGGGGCCGCCTTCGCCACCGGTATTCCTCCAGATCTCTACGCATTTCACCGCTACACCTGGAATTCTACCCCCCTCTACGAGACTCTAGCTTGCCAGTTTCAAATGCAGTTCCCAGGTTGAGCCCGGGGATTTCACATCTGACTTAACAAACCGCCTGCGTGCGCTTTACGCCCAGTAATTCCG
+
CCCCCGGGGGGGGGGGGGGGGGGGGGGGGGGGGGGGGGGGGGGDFGGGCGGGGGGGGGFGGGGFGGGGGGGGGGGGGGGGGGGGGGGGGGGGGGGGGGGGGFGGGGGGGGGGGGGGGGGGGGGGCGGGGGGGGGAF3@6FGGGGGGFE:EGGGGGGGDFFGGGGGGGGGGFCEFGEEEC>,DC5FFFGGGFF5?>EEGGD++=CA6+7@FGGGFGGCCG587808A0@6B3>DDF<?:EG>D?FFFFBGG7
@M03364:276:000000000-BLYN8:1:1101:5644:9633 2:N:0:1
GGACTACAGGGGTTTCTAATCCTGTTTGCTCCCCACGCTTTCGAGCCTCAGTGTCAGTTACAGGCCAGAGAGCCGCTTTCGCCTCCGGTGTTCCTCCATATATCTACGCATTTCACCGCTACACATGGAATTCCACTCTCCTCTCCTGCACTCAAGTCTCCCAGTTTCCAATGCACACAATGGTTGAGCCACTGCCTTTTACATCAGACTTAAGAAACCACCTGCGCTCGCTTTACGCCCAATAAATCCGG
+
CCCCCGGGGGGGGGGGCEFFGGGGGGGFEFFFGGGGGGGGFG@F<FEFFFFGGGCDGGGGGGFF?BFFGGGGGGDGGEFGGGGGEGGGCG?FFGEE==EGGGGGGGGG@,FGGDF,EFCEGGGGGGFFECFGFGCGFGGGGFGF?=FDFGGGGDDCEF;E98,6=EFFDCE,,,EEDGGGGG8FGEEF?>DF6@FFGGGFGGGGF>F5FDCC7=CF598FFGFFFB=E@F)?9CD659E7>33FF775CDD
@M03364:276:000000000-BLYN8:1:1101:19331:9664 2:N:0:1
GGACTACTCGGGTTTCTAATCCTGTTTGCTCCCCACGCTTTCGCACCTGAGCGTCAGTCATTGTCCAGCGGGCCGCCTTCGCCACCGGTATTCCTCCAGATATCTACGCATTTCACCGCTACACCTGGAATTCTACCTCCCTCTCCAAGACTCTAGCTTACCAGTTTCAAATGCAGTCCCCAGGTTAAGCTCCCCGTTTCCCCACCTGACTTATACACCGGCTCGCTTGCGCTTTCCGCCCAGAAATTCCG
+
CCCCCGG,,CGGECGFG<EFGGGGGGGGGGFGGGGGGGGGEFC,:FFGCGEGGGGGGGC,6,CEGGCG,++8CCFGG7BABFGGFGG@FF=AFFCFF,:CB,9EF<<FF7B?FF,CEFGG>C?F8,>8AF57E,8A9,6AEGGC8DA,,6>2,,CE@;,74@;DDCFFEF9;FFC,3,,,5@**@,;,2E,@1***1>8,+*,*)/009*?7C++1:*:*)=)(,)(),5..1::)*(2A7>()2*1)2*2
@M03364:276:000000000-BLYN8:1:1101:14806:9683 2:N:0:1
GGACTACTAGGGTATCTAATCCTGTTTGATCCCCACGCTTTCGCACATCAGCGTCAGTTACAGACCAGAAAGTCGCCTTCGCCACTGGTGTTCCTCCATATCTCTGCGCATTTCACCGCTACACATGGAATTCCACTTTCCTCTTCTGCACTCAAGTTTTCCAGTTTCCAATGACCCTCCACGGTTGAGCCGTGGGCTTTCACATCAGACTTAAAAAACCGCCTACGCGCGCTTTACGCCCAATAATTCCG
+
CCCCCGGGGGGGGGGGGGGGGGGGGGGGGGGGGGGGGGGGGGGGGGGGFGFFFEEEEGGGGGGGGGGGGGGGGGGGGGGGGGGGGGGGGGGGGGGGGGGGFFFFGGGE7FGGGGGGGGGEFGGGGGGGGFGFGGFGGGGGFGGGGGGGGFEDEGCFGGFGFGFFFGGGGAC>FFGGCFGGCFEEGDEEFGGGGDDEFGGGFGFFFGFGGF5CCFFFFGDGFGAD=FFF@48BDGFCF?CCED0;FC6<CCD
@M03364:276:000000000-BLYN8:1:1101:9902:9693 2:N:0:1
GGACTACCCGGGTTTCTAATCCTGTTTGCTCCCCACGCTTTCGCACCTGAGCGTCAGTCTTTGTCCAGGGGGCCGCCTTCGCCACCGGTATTCCTCCAGATCTCTACGCATTTCACCGCTACACCTGGAATTCTACCCCCCTCTACAAGACTCTAGCTGACCAGTTTCAAATGCAGTTCCCAAGTTAAGCTCGGGGATTTCACATCTGACTTAATCAACCGCCTGCGTGCGCTTTACGCCCAGTAATTCCG
+
CCCCCFFEFCGEFGC<FFGGGGGGGGGGGGGGGGGGGGGGFGGEFGGGGGGGGGGGGGGGGGGFGGGG8FEGGEGGEEGGGG:FG8FEGGGGFFFGGGG9=BFGGCGGFEGGGFGGGGGG7C@FFGGGGGGGGGD=EGFGGGGGGGGGGGGGGGGGGFFGGGGCGGGGFEGGGAC,@EAA,,?DGGCEF,,>EGGGGGGGFGGG8CCFGGGGGFC7C=ECEEF<DF2>75BE395)7:E>E):@FFB<D:9
@M03364:276:000000000-BLYN8:1:1101:15542:9717 2:N:0:1
GGACTACTCGGGTTTCTAATCCTGTTTGCTCCCCACGCTTTCGCACCTGAGCGTCAGTCTTCGTCCAGGGGGCCGCCTTCGCCACCGGTATTCCTCCAGATCTCTACGCATTTCACCGCTACACCTGGAATTCTACCCCCCTCTACGAGACTCAAGCTTGCCAGTTTCAAATGCAGTTCCCAGGTTGAGCCCGGGGATTTCACATCTGACTTAACAAACCGCCTGCGTGCGCTTTACGCCCAGTAATTCCG
+
CCCCCGGGGGGGGGGGGGGGGGGGGGGGGGGGGGGGGGGGGGGGGGGGGGGGGGGGGGGGGGGGGGGGGGGGGGGGGGGGGGGGGGGGGGGGGGGGGGGFGGFGGGGGGGGGGGGGGDGGGGGGGGGGGGGGGGGGGGGGGGGGGGGDGGGGGGFGGGGGGCCGGGGGGGGGGGGGCGGGGGGFGGGGGGGGGGGGGGGGGGGGFGGGFGGDFFGFFG=FEC367@BDBEFFGGGFFFGGG:?FDFFFG70
@M03364:276:000000000-BLYN8:1:1101:22091:9720 2:N:0:1
GGACTACAGGGGTTTCTAATCCTGTTTGATCCCCACGCTTTCGCACATCAGCGTCAGTTACAGACCAGAAAGTCGCCTTCGCCACTGGTGTTCCTCCATATCTCTGCGCATTTCACCGCTACACATGGAATTCCACTTTCCTCTTCTGCACTCAAGTTTCCCAGTTTCCAATGACCCTCCACGGTTGAGCCGTGGGCTTTCACATCAGACTTAAGACACCGCCTGCGCTCGCTTTACGCCCAATAAATCCG
+
CCCCCGGGGGGGGGGGGGGGDGFGGGGGGGGGGGGGGGGGGGGGGGGGGGGGGGGGGGG9FGGGGGGGGGGGGGGGGGGGGGGGGGGGGGGGGGGGGGGGGGFGFGGGGGGGGGG9A?CEGGGGGGGCFA9FEGGGGFGGGGFGGGGGGGGGGGGG9DFGGGGGFGGGGFGGGGGGCGGGGGGDFECFGGGGGECGGG:@GDFC6CFCFC5CFGGG*3:E?>DDD)8D>FABCG3;F@>E53=;<FC3+2/
@M03364:276:000000000-BLYN8:1:1101:22233:9776 2:N:0:1
GGACTACTGGGGTTTCTAATCCTGTTTGCTCCCCACGCTTTCGCACCTGAGCGTCAGTCTTCGTCCAGGGGGCCGCCTTCGCCACCGGTATTCCTCCAGATCTCTACGCATTTCACCGCTACACCTGGAATTCTACCCCCCTCTACAAGACTCTAGCTGACCAGTTTCAAATGCAGTTCCCAAGTTAAGCCCGGGGATTTCACATCTGACTTAATCAAACGCCTGCGTGCGCTTTACGCCCAGTAATTCCG
+
CCCCCGGF6CFEGEGGFDGDC<<FGGFCFFGFFGCEGGGEGGDEGGGGF8FGGEEEFFGGFCGFGGEGFGGDEGC:@FGGGGGDGC7FG7BFGGFGFGFGGGFF;EFFGGEEGGGGGGGGGGGGGGG8FGC3DBD;A,3@EGG6,DDC9CFGGEFCFEF,,66DCFDFC;9,EFGGGE:ACD:BFEE,2,,4*@5EEEGGCDCGFGGFFFFGCF>++*+38EDD;F@E;B:DDGD>=:E8756:F:=47F*
@M03364:276:000000000-BLYN8:1:1101:10965:9794 2:N:0:1
GGACTACTCGGGTTTCTAATCCTGTTCGCTACCCATGCTTTCGCTCCTCAGCGTCAGTTACTGCCCAGAGACCTGCCTTCGCCATCGGTGTTCCTCCTGATATCTGCGCATTTCACCGCTACACCAGGAATTCCAGTCTCCCCTACAGCACTCAAGTTATGCCCGTATCGCCTGAACGCCCGGCGTTGAGCCCCGGGATTTCACAGACGACGCGACAAACCACCTACGAGCCCTTTACGCCCAGAAATTCC
+
CCCCCGGG@FGGG7FFGGGGGGGGGG,FGGGGGGGGGGGGGGGCBFGFGGGGGGGGGGGGCFGGGGGGD<CFEFGGFEFGGGEG:EEGEGEGGGGGGFGGGFFGGCGGDGGGGCGGGGGGGGG8D+AFGFGGGGFDE9FGG8ECCGC8EFGGGG8D;;,>=DEG>C+DF@C+63,@=86++5@+5@**4,2=4;*C:8C68+4B6+?75?<))9>C<9*1)*8(3)(.(.7)7C5299*1:.-)**06:C:
@M03364:276:000000000-BLYN8:1:1101:6865:9797 2:N:0:1
GGACTACTCGGGTTTCTAATCCTGTTTGATCCCCACGCTTTCGCACATCAGCGTCAGTTACAGACCAGAAAGTCGCCTTCGCCACTGGTGTTCCTCCATATCTCTGCGCATTTCACCGCTACACATGGAATTCCACTTTCCTCTTCTGCACTCAAGTTTTCCAGTTTCCAATGACCCTCCACGGTTGAGCCGTGGGCTTTCACATCAGACTTAAAAAACCGCCTACGCGCGCTTTACGCCCAATAATTCCG
+
CCCCCGGGGGGGGGGGGGGGGGGGGGGGGGGGGGGGGGGGGGGGGGGGGGGGGGGGGGGGGGGGGGGGGGGGGGGGGGGGGGGGGGGFFGGGGGGGGGGGGGGGGGGGGGGGGGGGGGGGGGGGGGGGGGGGGGGGGGGGGGGGGGGGGGGGGFGGDEG>FFGGGFDGGGGGGGGGGGGGCFGGFGGGGGGGGGGDGGGGGGD>FGF>;CGGGGGGGGGGFGFFFFF>>D5BGGFEFFGGGF?FGFFFGGG
@M03364:276:000000000-BLYN8:1:1101:10371:9803 2:N:0:1
GGACTACTCGGGTTTCTAATCCTGTTTGCTCCCCACGCTTTCGCACCTGAGCGTCAGTCTTCGTCCAGGGGGCCGCCTTCGCCACCGGTATTCCTCCAGATCTCTACGCATTTCACCGCTACACCTGGAATTCTACCCCCCTCTACGAGACTCAAGCCTGCCAGTTTCGGATGCAGTTCCCGGGTTGAGCCCGGGGATTTCACATCCGACTTGACAGACCGCCTGCGTGCGCTTTACGCCCAGTAATTCCG
+
CCCCCGGGGGGGGGGGGGGGGGGGGGGGGGGGGGGGGGGGGGGGGGGGGGGGGGGGGGGGGGGGGGGGFGGGGGGGGGGGGGGGGGGGGGGGGGGGGCFGGGGGGGGGGGGGGGGGGGGGGGGGGGGGGGGGGGGGGGGGGGGGGGGGGGGGGGGD98FCFGFGGGFGGGGGEGGGGFGGFGGGGDGGGGFGGGGGGG6CFGGGFGGGGGDGGGGGGGG5;C@BBF>F?DEFGGF<F:CE=@?FCFFDGG*
@M03364:276:000000000-BLYN8:1:1101:16231:9827 2:N:0:1
GGACTACCCGGGTTTCTAATCCTGTTTGCTCCCCACGCTTTCGCACCTGAGCGTCAGTCTTTGTCCAGGGGGCCGCCTTCGCCACCGGTATTCCTCCAGATCTCTACGCATTTCACCGCTACACATGGAATTCCACTCTCCTCTCCTGCACTCAAGTCTCCCAGTTTCCAATGCACACAATGGTTGAGCCACTGCCTTTTACATCAGCCTTATGAAACCACCTGCGCTCGCTTTACGCCCAATAAATCCGG
+
CCCCCGGCFGGGG;FGGGGGGFGGFGGDG<FG8ECFGGEEFGG>FGGF,CEEGEGGGGF@F9EEFFGG?G7@FEFF@FGGGG,B=EF@:=FCG<99FFGG<,CFFFGGGGEGGGGGGGGGGGF?,AAFDEFGGGCFEDFF8EFGGGFFDEGGGGGGEGGFFGGFC9@ECF9;FGGGEGC*@C6DAEFC,>8:7D,5=FFF+8=@A+**0;78+4:CBC8/?C)(:59B@FF:C*1)8;CEE)(=CF4<259
@M03364:276:000000000-BLYN8:1:1101:8403:9829 2:N:0:1
GGACTACCAGGGTATCTAATCCCGTTTGATCCCCACGCTTTCGCACATCAGCGTCAGTTACAGACCAGAAAGTCGCCTTCGCCACTGGTGTTCCTCCATATCTCTGCGCATTTCACCGCTACACATGGAATTCCACTTTCCTCTTCTGCACTCAAGTTTTCCAGTTTCCAATGACCCTCCACGGTTGAGCCGTGGGCTTTCACATCAGACTTAAAAAACCGCCTACGCGCGCTTTACGCCCAATAATTCCG
+
CCCCCGGGGGGGGFGGGGGGGGGGGGGGGGGGGGGGGGGGGGGGGGGGGGGGGGGGGGGGGGGFGEGFGGGGGGGGGGGGGGFGGGGGGGGEGGGGGGGGGFGGGGGGGGGGGGGGGDGGGFGGGGGGGGGGGGGGGGGGGGGGD;FGGFGFEGGGGGGGGGGGGDGGGGGGGGGGGGG6DDGEFDGGGGGGGGGGGGFGFD7CFGCD*;FGGGGGGGGGFD4=@F?4(8A><CCEF<GCGBD4FCBAGGC
@M03364:276:000000000-BLYN8:1:1101:5546:9831 2:N:0:1
GGACTACTCGGGTATCTAATCCTGTTTGCTCCCCACGCTTTCGCACCTGAGCGTCAGTCTTCGTCCAGGGGGCCGCCTTCGCCACCGGTATTCCTCCAGATCTCTACGCATTTCACCGCTACACCTGGAATTCCACCCCCCTCTACGAGACTCAAGCCTGCCAGTTTCAAATGCAGTTCCCGGGTTGAGCCCGGGGATTTCACATCTGACTTAACAGACCGCCTGCGTGCGCTTTACGCCCAGTAATTCCG
+
CCCCCGGGGGGEFGGGGFEGGGGGGGGGFFGGFFGGGGGGCFFGDGGFGGGFGCGEGGGGGGG@FFEFFGGGDGGGGGGGGGGGGGGGF:?EEEGGGAFFFGGGGFBFCFGDDFGGGEGGEDFGGGGFGGG=FFEFGGGGGDE?CCGCECGGGGGFFGFGGGGGGCAFGFFCE9CGFF,DFE>BFGEGGFG5CGGGGCG?CFGGFGCGGG=CFGGGG48CEEF?2>65(8>ECD:)9(;E5586>7@AGGC
@M03364:276:000000000-BLYN8:1:1101:22103:9835 2:N:0:1
GGACTACAGGGGTATCTAATCCTGTTTGCTCCCCACGCTTTCGCACCTGAGCGTCAGTCTTCGTCCAGGGGGCCGCCTTCGCCACCGGTATTCCTCCAGATCTCTACGCATTTCACCGCTACACCTGGAATTCTACCCCCCTCTACGAGACTCAAGCTGACCAGTTTCAAATGCAGTTCCCAAGTTAAGCTCGGGGATTTCACATCTGACTTAATCAACCGCCTGCGTGCGCTTTACGCCCAGTAATTCCG
+
CCCCCGGGGGGGGGGGGGGGGGGGGGGGGGGGGGGGGGGGGGGGGGGGGGGGGGGGGGGGGGGGGGGGFGGEGGGGGGGGGGGGGGGGGGGGGGGGGGGGGGGFGGGGGGGGGGGGGGGGGGECFGGGGGG?FFGGGGGGGGGGGGGGGGGFGGGGGGGGGGGGGGGGGGGGGGGGGEGGGGGGGCGGGGGGGGGGCEFGGGFGFGGGGGGGGGGGGFG6=5A3=F@F:>)87DGAFFGEC>?FC*=<7:2
@M03364:276:000000000-BLYN8:1:1101:22442:9845 2:N:0:1
GGACTACTAGGGTATCTAATCCTGTTTGCTCCCCACGCTTTCGCACCTGAGCGTCAGTCTTTGTCCAGGGGGCCGCCTTCGCCACCGGTATTCCTCCAGATCTCTACGCATTTCACCGCTACACCTGGAATTCTACCCCCCTCTACAAGACTCTAGCCTGCCAGTTTCGAATGCAGTTCCCAGGTTGAGCCCGGGGATTTCACATCCGACTTGACAGACCGCCTGCGTGCGCTTTACGCCCAGTAATTCCG
+
CCCCCGGGGGGGGGGGGGGGGGGGGGGGGGGGGGGGGGGGGGGGGGGGGGGGGGGGGGGGGGGGGGGGGEGGGGGGGGGGGGGGGGGGGGGGGGGGFGGFGGGGGGGGGGGGGGGFGGGDGGGGGGGGGFCFGGGGGEGGGGGGGGGGGGGFGGGFFGGGGGGGCFGGDGFFGGGGGGGGFGGGGGGGGGCFGGDCCEFFC@?C>6FCGGDGGGGGGGCFFGF?FFFFFFF>DDFFFFEDG><F77@ACC2
@M03364:276:000000000-BLYN8:1:1101:25930:9866 2:N:0:1
GGACTACAAGGGTTTCTAATCCTGTTTGCTCCCCACGCTTTCGCACCTGAGCGTCAGTCTTCGTCCAGGGGGCCGCCTTCGCCACTGGTGTTCCTCCATATCTCTGCGCATTTCACCGCTACACATGGAATTCCACTTTCCTCTTCTGCACTCAAGTTTTCCAGTTTCCAATGACCCTCCACGGTTGAGCCGTGGGCTTTCACATCAGACTTAAAAAACCGCCTACGCGCGCTTTACGCCCAATAATTCCG
+
CCCCCGGGGGGGGGGGGGGGGGGGGGGGGGGGGGGGGGGGGGGGFGGGGGGGGGGDGGGFGGGGDGGGGGGGGGGGGGGGGGGGGGGGGGGGGGGGGGGGGGGGGGGGD@FCEGGGGGGGGGGGGGGGGGGGGDGGGFGGGGGGFGGGGGGGFFG?EF9@EGGFGGGAFGGG6CFF:CFG6DCGGEEFGCGGCEGGC>FGDFD9FC>DCCFCFGF8CDD5=E)6<F;BB)8><*74488EE><>6F?4FC6
@M03364:276:000000000-BLYN8:1:1101:20839:9893 2:N:0:1
GGACTACAGGGGTTTCTAATCCTGTTTGCTCCCCACGCTTTCGCACCTGAGCGTCAGTCTTCGTCCAGGGGGCCGCCTTCGCCACCGGTATTCCTCCAGATCTCTACGCATTTCACCGCTACACCTGGAATTCTACCCCCCTCTACGAGACTCAAGCTGACCAGTATCAGATGCAGTTCCCAGGTTGAGCCCGGGGATTTCACATCTGACTTAATCAACCGCCTGCGTGCGCTTTACGCCCAGTAATTCCG
+
CCCCCGGGGGGGGGGGGGEFFGGGGGGGGGGGGGGGGGGGGGGGGGGGGGGGGGGGGGGGGGGGGGGGFGGGGGGGGGGGGGGGGGGGGGGGGGFGGGGGGGFGGGGGGGGGGGGG,CEGEGGGGGGGGGGGGGGGEGGGGGGGGGGGEGGGGGGGGGGGGFGGGGEGGGGGFFGGFGGGGGGGGGGGGGGGDCEGGCGGGGGGFGCCCCFGFFF=+2<C3=B@:F9@155>GGGFF<GCEB:FFGFFGG9
@M03364:276:000000000-BLYN8:1:1101:17286:9893 2:N:0:1
GGACTACTCGGGTTTCTAATCCTGTTTGCTCCCCACGCTTTCGCACCTGAGCGTCAGTCTTTGTCCAGGGGGCCGCCTTCGCCACCGGTATTCCTCCAGATCTCTACGCATTTCACCGCTACACCTGGAATTCTACCCCCCTCTACAAGACTCTAGCTGACCAGTTTCAAATGCAGTTCCCAAGTTAAGCTCGGGGATTTCACATCTGACTTAATCAACCGCCTGCGTGCGCTTTACGCCCAGTAATTCCG
+
CCCCCGGGGGGGGGGGGGGGGGGGGGGGGGGGGGGGGGGGGGGGGGGGGGGGGGGGGGGGGGGGGGGGGGGGGGGGGGGGGGGDEGGGGGGGGGGGGGGGGGFGGGFGGGGGGGGFGGGGGGGGGGGGGGGGGGGGFGGGGGGGGGGGGGFGGGGGGGGGGGGGGGGGGGGGGGGGGFGGGGGGGGFGGGGGEC>EDGGGGFD8BC:=8D>FCFGGGGGGFGEFDF;EDADECDG<@?GGG5:FGGFFGG6
@M03364:276:000000000-BLYN8:1:1101:16516:9893 2:N:0:1
GGACTACAGGGGTATCTAATCCTGTTTGATCCCCACGCTTTCGCACATCAGCGTCAGTTACAGACCAGAAAGTCGCCTTCGCCACTGGTGTTCCTCCATATCTCTGCGCATTTCACCGCTACACATGGAATTCCACTTTCCTCTTCTGCACTCAAGTTTTCCAGTTTCCAATGACCCTCCACGGTTGAGCCGTGGGCTTTCACATCAGACTTAAGAAACCGCCTGCGCTCGCTTTACGCCCAATAAATCCG
+
CCCCCGGGGGGGGGGGGGGGGGGGGGGGGGGGGGGGGGGGGGGGGGGGGGGGGGGGGGGGGGGGGGGGGGGGGGGGGGGGGGGGGGGGGGGGGGGGGGFGGGGGGGGGGGGGGGGGGGGGGGGGGGGGFC?FGGFGGGGGGGGFGGGCFFGFGGDFDDGFGGGGAEGGFGGGGDFGGGGEGGGGGE>F6FGGGGGEFFCFGGGGFGGC>C>GGGGGGGGFFGFF(42?2845DFCCFFGGGB?FFFFEGF<
@M03364:276:000000000-BLYN8:1:1101:24123:9900 2:N:0:1
GGACTACCAGGGTTTCTAATCCTGTTTGCTCCCCACGCTTTCGAGCCTCAGTGTCAGTTACAGGCCAGAGAGCCGCTTTCGCCTCCGGTGTTCCTCCATATATCTACGCATTTCACCGCTACACATGGAATTCCACTCTCCTCTCCTGCACTCAAGTCTCCCAGTTTCCAATGCACACAATGGTTGAGCCACTGCCTTTTACATCAGACTTAAGAAACCACCTGCGCTCGCTTTACGCCCAATAAATCCGG
+
CCCCCFGFGEGGGGGGGGGGGGGGGGGGGGGGGGGGGGGGGGGGGGGGGGGGGGGGGGGGGGGGGGGGGGFGGGGGGGGGGGGGEFGGGGGGGFGGGGFGGGFGGGGGGGGGGGGGGDGGGGGGGGFFEC<EFGGGEFFGGGGGGGGD88E8FFGGGFFFFFFFGGFFGGGGC8DEFGGGGGGGGGDFF,@DFFGGGFGGGGCFFGGGG>CG78+BCFDFFDFE=EBAABADD?8@E@GEC.=;C7@CGGD
@M03364:276:000000000-BLYN8:1:1101:19630:9900 2:N:0:1
GGACTACAGGGGTTTCTAATCCTGTTTGCTCCCCACGCTTTCGAGCCTCAGTGTCAGTTACAGGCCAGAGAGCCGCTTTCGCCTCCGGTGTTCCTCCATATATCTACGCATTTCACCGCTACACATGGAATTCCACTCTCCTCTCCTGCACTCAAGTCTCCCAGTTTCCAATGCACACAATGGTTGAGCCACTGCCTTTTACATCAGACTTAAGAAACCACCTGCGCTCGCTTTACGCCCAATAAATCCGG
+
CCCCCFGGGGGGGGGGGGGGGGGGGGGGGGGGGGGGGGGGGGGGGGGGGGGGGGGGGGGGGGGGGGGGGGFGGGGGGEFDEEFGGGGDBFGGGGGGGGGGGGGGGGGGGGGGGGCFFFGGGGGFGGGGFEFGFAFGGGGGGGFDGGGGGGFGG8DGGGGEDGGGGGGFGGGGFFCFGGGGGF?GGC6CCFCFFEEGGGGGGGGGFGFGGGFGC+2DGGGGFGFEFFA>DDDFFGGC:@ECGFFFGF77*>C
@M03364:276:000000000-BLYN8:1:1101:22315:9905 2:N:0:1
GGACTACAGGGGTTTCTAATCCTGTTTGCTCCCCACGCTTTCGAGCCTCAGCGTCAGTTACAGACCAGAGAGTCGCCTTCGCCACTGGTGTTCCTCCATATATCTACGCATTTCACCGCTACACATGGAATTCCACTCTCCTCTTCTGCACTCAAGTCTCCCAGTTTCCAATGACCCTCCCCGGTTGAGCCGGGGGCTTTCACATCAGACTTAAGAAACCGCCTGCGCTCGCTTTACGCCCAATAAATCCG
+
CCCCCGGGGGGGGGGGGGGGGGGGGGGGGGGGGGGGGGGGGGGGGGGGFGGGGGGDGGGGGGGGGGGGGGGGGGGGGGGGGGGGGGGGFFGGGGGGCGGGGGGGGGGGGGGGGGFFGGGGEFGGGGGGEFEGFGGGFFGGGGGGGGGGGFFGGGGGGFFGGGDFFGGGGGGGGGGFGGG6ECEGGGGGGGGGGGGGGGG6DGGGFGGGGGGFGGG772=CDGFFDF@F>EFFGGF9F<GGGF<FGGFFFG5
@M03364:276:000000000-BLYN8:1:1101:25775:9923 2:N:0:1
GGACTACTAGGGTTTCTAATCCTGTTTGCTCCCCACGCTTTCGAGCCTCAGCGTCAGTTACAGACCAGAGAGTCGCCTTCGCCACTGGTGTTCCTCCATATATCTACGCATTTCACCGCTACACATGGAATTCCACTCTCCTCTTCTGCACTCAAGTCTCCCAGTTTCCAATGACCCTCCACGGTTGAGCCGTGGGCTTTCACATCAGACTTAAAAAACCGCCTACGCGCGCTTTACGCCCAATAATTCCG
+
CCCCCGGGGGGGGGGGGGGGGGGGGGGGGGGGGGGGGGGGGGGGGGGGGGGGGGGGGGGGGGGGGGGGGGFGGGGGGGGGGGGGGGGGGGGGGDGGGCFGGGGGGFFGGGGGGGGGGGGGGGFGGFGGGGGGGGGGGGGGGGGGGGGGGGGGF8EFDCFFGGGGFGGGGFGGGGGGGGGGFGGGG>+ADGGGGG6>6EGGFCGDFGDCFGGGGDG8D7CEDGFFFF(:=B>DDGGFFFGGGF;4CFFFFGD
@M03364:276:000000000-BLYN8:1:1101:12721:9925 2:N:0:1
GGACTACAGGGGTTTCTAATCCTGTTTGCTCCCCACGCTTTCGAGCCTCAGCGTCAGTTACAGACCAGAGAGCCGCCTTCGCCACTGGTGTTCCTCCATATATCTACGCATTTCACCGCTACACATGGAATTCCACTCTCCTCTTCTGCACTCAAGTCTCCCAGTTTCCAATGACCCTCCCCGGTTGAGCCGGGGGCTTTCACATCAGACTTAAGAAACCGCCTGCGCTCGCTTTACGCCCAATAAATCCG
+
CCCCCGGGGGGGGGGGGGGGGGGGGGGGCFGGGGGGGGDGGGGDFDEFGGFGGGGGGGGGGFGGGGGGGGFEGGEEGGGGDGCFFGGGGGGG9EFFGGGGGGGGGGGGGGGGGGGGGGDGCC?EEDGG<=FCFFCFEFEFFGGGGGFDFGGGFCGGEF,@>DFFFFEFGGGCDFFDDFGGGGGG>EGGGGGGGGGD5EBEFGGGFGGDFGGGD7@CFFGGFGFD34:B;>BBCF32/:EEGE(<0294:C)
@M03364:276:000000000-BLYN8:1:1101:23112:9930 2:N:0:1
GGACTACTCGGGTTTCTAATCCTGTTTGCTCCCCACGCTTTCGAGCCTCAGCGTCAGTTACAGACCAGAGAGCCGCCTTCGCCACTGGTGTTCCTCCATATATCTACGCATTTCACCGCTACACATGGAATTCCACTCTCCTCTCCTGCACTCAAGTCTCCCAGTTTCCAATGCACACAATGGTTGAGCCACTGCCTTTTACATCAGACTTAAGAAACCACCTGCTCTCGCTTTACGCCCAATAAATACGG
+
CCCCCGGGGGGGFEGGCDGGGGGGGGEFGGFGGGGCCGGGGGGCE@FFGAEGGGGGGGGAFGD,ECEFE8,,:CCFCGGGGGG78FCG?FGGGCFBF,,?E,@FDGGGGGGGGGGGDGGG>CGGCFGDFFFGGG9E,=>FFFGG8EFFFD8DFGGG,@EAE@,@FFGFDG,3@DGA,D8+,3=E=6,,5D@,7A9EFABF7:,2+<*;>?7+=88FD*@F*=3))**+6***:9:48=CGC6()4=1);*2
@M03364:276:000000000-BLYN8:1:1101:19395:9952 2:N:0:1
GGACTACCAGGGTATCTAATCCTGTTTGCTCCCCACGCTTTCGAGCCTCAGTGTCAGTTACAGGCCAGAGAGCCGCTTTCGCCTCCGGTGTTCCTCCATATATCTACGCATTTCACCGCTACACATGGAATTCCACTCTCCTCTCCTGCACTCAAGTCTCCCAGTTTCCAATGCACACATTGGTTGAGCCACTGCCTTTTCCATCAGACTTAAGAAACCACCTGCGCTCGCTTTACGCCCAATTAATCCGG
+
CCCCCGGFGGGGGFGGGGGFFGGGGGGGGGGGGGGEGGGGGGGGGGGGGGGAFFGGGGGGGGGFGGGGGGGGGGGG@EDGGGEGGGFGGGGGDFGGGGGGGGF?9AFGGGGGGGGGGGGGGGFGFGGGFGAGGFDFFGGG@EDG8BFGGGGG44@9@@EDDEF8FGGGGFGGGGGGA8=,@;DFF+,@8B,5,@9,,@DC+2EFC?***;E+B+:CFCFCFG4)0/)*5/2)*9+*)/CC=>@+3@A);)8
@M03364:276:000000000-BLYN8:1:1101:23184:9962 2:N:0:1
GGACTACCAGGGTATCTAATCCTGTTTGCTCCCCACGCTTTCGAGCCTCAGCGTCAGTTACAGACCAGAGAGCCGCCTTCGCCACTGGTGTTCCTCCATATATCTACGCATTTCACCGCTACACATGGAATTCCACTCTCCTCTTCTGCACTCAAGTCTCCCAGTTTCCAATGACCCTCCCCGGTTGAGCCGGGGGCTTTCACATCAGACTTAAGAAACCGCCTGCGCTCGCTTTACGCCCAATAAATCCG
+
CCCCCGGGGGGGGGGGGGGGGGGGGGGGGGGGGGGGGGGGGGGGGGGGGGGGGGGGGGGGGGGGGGGGGGGGGGGGGGGGGGGGGGGGGGGGGGGGGGGGGGGGGFGGGGGGGGGGGGGD:FGGFGGGFEFGGFGGGGGGGGGGGGGGGGFFGG8FGGGGFGGGGGGFDADFGFGGGGGGGGGGGGGGGGGEEGGGCEFGGGGGFF=D6CCFCCCFG4CFB5B01A0BBFFFGGFAFFGDGB?FG7@4CG5
@M03364:276:000000000-BLYN8:1:1101:25317:9985 2:N:0:1
GGACTACCGGGGTATCTAATCCTGTTTGCTCCCCACGCTTTCGAGCCTCAGTGTCAGTTACAGGCCAGAGAGCCGCTTTCGCCTCCGGTGTTCCTCCATATATCTACGCATTTCACCGCTACACATGGAATTCCACTCTCCTCTTCTGCACTCCAGTCTCCCAGTTTTGAGTGACCCTCCTCGGTTGAGCCGAGGGCTTTCACACCCAACTTAAAAGACCGCCTGCGCGCGCTTTACGCCCAATAATTCCG
+
CC<CCGGGGGGGGGGGGGGGGGGGGGGGGGGGGGGGGGGGGGGGGGGGGGGFGGGGGGGGGGGGGGGGGGFGGGGGGGGGGGGGGGGGGGGGGGGGGGGCFGGGGGGGGGGGGGGGGGGGGGGGFGGGFFGGFGGGGGGGGGGGGGGGGFGGGFCFGGGGFGGF<@EFGGGGGGGGGDDGGFGGGECFFFGD5CCCEFFGGGGCADG:FGFGFGGGGGGFFGF?FFFFFFFDGC<<B:G>E>?4CDFFGGF
@M03364:276:000000000-BLYN8:1:1101:22755:10020 2:N:0:1
GGACTACTGGGGTATCTAATCCTGTTTGCTCCCCACGCTTTCGCACCTGAGCGTCAGTCTTCGTCCAGGGGGCCGCCTTCGCCACCGGTATTCCTCCAGATCTCTACGCATTTCACCGCTACACCTGGAATTCTACCCCCCTCTACAAGACTCTAGCTGACCAGTTTCAAATGCAGTTCCCAAGTTAAGCTCGGGGATTTCACATCTGACTTAATCAACCGCCTGCGTGCGCTTTACGCCCAGTAAATCCG
+
CCCCCGGGGGGGGDGGGGGGGGGGGGGGGGGGGGGGGGGGGGGEDGGGFGGGGGGGGG9,C<@FFFGGGG@CGGGGGEFGGGGGEFGGGGFFGGGGGGGGG8EFGGGGGGGGGGGGGFGGGGGG8FGGGGGGGCFG9BB@EGGG9D=C,DFGGFGCGG,DEGGGFGGGFGGGGDFFGGGGFADFGDFC7C;DECEG*:CGGGGGFF77D8FFGDGGGCCGFEEFFF9.,>557DGFFFGGGFFFGF*6FG5
@M03364:276:000000000-BLYN8:1:1101:27454:10026 2:N:0:1
GGACTACAAGGGTTTCTAATCCTGTTTGATCCCCACTCTTTCGCACATCAGCGTCAGTTACAGACTAGAAAGTCGCCTTCGCCACTGGTGTTCCTCCATATCTCTGCGCATTTCACCGCTACACATGGAATTCCACTTTCCTCTTCTGCACTCAAGTTTCCCAGTTTCCAATGACCCTCCACGGTTGAGCCGTGGGATTTCACATCAGACTGAAGAAACCGCCTACGCGAGCTTTACGCCCAATAATTCCG
+
CCCCCF<<,@FCG8FCFDDF9,C6FDFGFGGG8,;8,CF6CFF,FGEF8FFFGF7,BFEFF9CCF,C6FFGGACF7C7CFGE:CEECFGGGE9<DF8<EAFE9FD,,8@C4F,,,,9?CEGEGFGGFFG@FFGG;,EF9EEF,=BCFFDGC8DFDD=FC9,64DE,,4EFA,,>=88=+6,386FGE?CF,@+5:3,6@99@FGFGC;927**49@7*,A>C:<49>*/):8?D+):8**=>(8677.77;
@M03364:276:000000000-BLYN8:1:1101:4599:10042 2:N:0:1
GGACTACTCGGGTATCTAATCCTGTTTGCTCCCCACGCTTTCGAGCCTCAGCGTCAGTTACAGACCAGAGAGCCGCCTTCGCCACTGGTGTTCCTCCATATATCTACGCATTTCACCGCTACACATGGAATTCCACTCTCCTCTTCTGCACTCAAGTCTCCCAGTTTCAAATGACACTCCCGGGTTGAGCCGGGGGCTTTCACATCATACTTAAGAAACCGCCGGCGCTCTCTTTACGCCCATTAAATCCG
+
BCCC<CEFGCGGGGGGDA;EFAFFFGAFCFDE6@F:+@F,CD,:@FE<,C,CCF,@7FGGCEEF<CFGGGGG7FFF:C@FF@CFEDFFC,:,C,CE<<BF<?=?@<?<F744@,EAGCCCF7,AEFG,B,?F;5@AF84AE=>DGF;;ECFDGGGF,,3@D,@,AEFF,@B@9;A,36,36+@+@8+,,8,+@5:E5CC6FG:8BCF+=87D1C+:79A6)*)(.>33())*2*2)9(/:1)(1CC9<*>9
@M03364:276:000000000-BLYN8:1:1101:8939:10067 2:N:0:1
GGACTACCGGGGTTTCTAATCCTGTTTGCTCCCCACGCTTTCGCACCTGAGCGTCAGTCTTCGTCCAGGGGGCCGCCTTCGCCACCGGTATTCCTCCAGATCTCTACGCATTTCACCGCTACACCTGGAATTCTACCCCCCTCTACGAGACTCAAGCCTGCCAGTTTCGGATGCAGTTCCCGGGTTGAGCCCGGGGATTTCACCTCCGACTTGACAGACCGCCTGCGTGCGCTTTACACCCAGTAATTCCG
+
CCCCCGGGGGGGGGGGGFGGGGGGGGGGGGGGGGGGGGGGGGGGGGGGGGGGDGGGGGGGGGGGGGGGGDGGGGGGGGGGGGGGGGGGGDGGGGEGGGGGGGGGFGGGGGGGGGGGGGGGDGGGGGGGGGGCFEGGGGGGGGGGGGGGGGG7DCGDGFG68FGGGGFGGGGDEDFG9EGFGEGGGGGGCGFGG5CGGEGGGC9*0>FDGGGGDGGG4**28ED<BFB5(055CC5-/6CGGFF6FF@<FG*
@M03364:276:000000000-BLYN8:1:1101:11069:10067 2:N:0:1
GGACTACAAGGGTTTCTAATCCTGTTTGCTCCCCACGCTTTCGAGCCTCAGTGTCAGTTACAGGCCAGAGAGCCGCTTTCGCCTCCGGTGTTCCTCCATATATCTACGCATTTCACCGCTACACATGGAATTCCACTCTCCTCTCCTGCACTCAAGTCTCCCAGTTTCCAATGCACACAATGGTTGAGCCACTGCCTTTTACATCAGACTTAAGAAACCACCTGCGCTCGCTTTACGCCCAATAAATCCGG
+
CCCCCGGGGGGGGGGGGGGGGGGGGGGGGGGGGGGGGGGGGGGGGGGGGGGGGGGGGGGGGGGGGGGGGGGGGGGGGGGGEGGGGGGGGGGGGGGGGGGGGGGGGDGGGGGGGGGGGGGGGGGGGFGGGGGGGGGDGGGGGGGGGGGGGGGGGGGGGGGGGGGGGGGGGGGG8,3==FCGFGGGGGGGGGGGGCGGGGGG7CFGFGGCDDGGGGGG9FGGFGA2BFFFAADDFFGFFFGGGFD4>FF<FD>
@M03364:276:000000000-BLYN8:1:1101:7136:10085 2:N:0:1
GGACTACCGGGGTTTCTAATCCTGTTTGCTCCCCACGCTTTCGCACCTGAGCGTCAGTCTTTGTCCAGGGGGCCGCCTTCGCCACCGGTATTCCTCCACATCTCTACGCATTTCACCGCTACACATGGAATTCTACCCCCCTCTACAAGACTCTAGCTGACCAGTATCAGATGCAATTCCCGGGTTAAGCCCGGGGATTTCACATCTGACTCAATCAACCGCCTGCGTGCGCTTTACGCCCAGTAATTCCG
+
CCCCCGGGGGGGGGGGGGGGGGGGGGGGGGGGGGGGGGGGGGGGGGGGGGGGGGGGGGGGGGGGGGGGGGGGGGGGGGGGGGGGGGGGGGFGGGGGGGGGGFGGGGGGGGGGGGGGGGGGGGGGGGGGGGGGGGFGGGCDGGGGGGGGGGGGGGGGGGGGGGGGFGGGGFGGGGGFFGGGGGGGGGGFGGGGGDEGGGGFGFFGFGGGGGGGGGGGGGGGFGFFFFFD?EE3DDFFFFGGG>?FGGFBFG7
@M03364:276:000000000-BLYN8:1:1101:23844:10095 2:N:0:1
GGACTACCCGGGTATCTAATCCTGTTTGCTCCCCACGCTTTCGCACCTGAGCGTCAGTCTTTGTCCAGGGGGCCGCCTTCGCCACCGGTATTCCTCCAGATCTCTACGCATTTCACCGCTACACCTGGAATTCTACCCCCCTCTACAAGACTCTAGCTGACCAGTTTCAAATGCAGTTCCCAAGTTAAGCTCGGGGATTTCACATCTGACTTAATCAACCGCCTGCGTGCGCTTTACGCCCAGTAATTCCC
+
CCCCCCEEFGGGGDEFFFGGGCF<EF9FGGGGCGGGGGGGGDG>:CEFFCGGGFGGGCEFGGGGGGGFGDEEDGGFEGGGGDDEGGGGGGGGD9EAECD9<FEFFFGFC=BCE?FDEFGGEEF88DDGGGGGGGF9EFGG=E+==>C,;@FGGE;EFDGGE>@,>DFFFGGGDFF,@<EF?F8DGGGGF,5DE5CGGG:9CFGGF<@FFGF@CDCGG887:EB@6A0>7;>>5**-18E8C>:F***5CC*
@M03364:276:000000000-BLYN8:1:1101:13354:10111 2:N:0:1
GGACTACAAGGGTATCTAATCCTGTTTGATCCCCACGCTTTCGCACATCAGCGTCAGTTACAGACCAGAAAGTCGCCTTCGCCACTGGTGTTCCTCCATATCTCTGCGCATTTCACCGCTACACATGGAATTCCACTTTCCTCTTCTGCACTCAAGTTTTCCAGTTTCCAATGACCCTCCACGGTTGAGCCGTGGGCTTTCACATCAGACTTAAAAAACCGCCTACGCGCGCTTTACGCCCAGTAATTCCG
+
CCCCCGGGGGGGGGGGGGGGGGGGGGGGGGGGGGGGGGGGGGGGGGGGGGGGGGGGGGGGGGGGGGGGGGGGGGGGGGGGGGGGGGGGGGGGGGGGGGGGGGGGGGGGGGGGGGGGGGGDGGGGGGGGGGGGGFGGGGGGGGGGGGGGGGGGG8EFEGCFGGGGD;AFGGGDGGGGGGGGGGGGGGGFGGGCEGGGGFFFGGGG>C75*A>FGGGGCGGEEGF?@FFFF>8ADG37FFEGEBDFG=CC:C2
@M03364:276:000000000-BLYN8:1:1101:5105:10119 2:N:0:1
GGACTACAGGGGTTTCTAATCCTGTTTGCTCCCCACGCTTTCGTGCATGAGCGTCAGTGTTATCCCAGGAGGCTGCCTTCGCCATCGGTGTTCCTCCGCATATCTACGCATTCCACCGCTACATGCGGAATTCCACCTCCCTCTGACACACTCTAGCCTTGCAGTCACCAATGCAGTTCCCAGGTTAAGCCCGGGGATTTCACATCGGTCTTGCAAAACCGCCTGCGCACTCTTTACGCCCAGTAATTCCG
+
CCCCCGGGGGGGGGGG9EGGGGGGGGGGGGGGGGCFGFGGGGGGGGGGFGGGGGGECGGFFGGFFFFGGFGGGGGGGGGGGGCGCEGGGGFDGGGGFGGGGGGGGDGGGGGCE9FGGEFGEGGGGGGGGGGGGGGGGFGGGFGGFGGCFCGGGDFGGGGADEF,EEGGGGCGG8D7DCGGCFG6F?;EEG6:EECD58EF>FFCA>CD<747:DG@CFFEF*8(,)()(.=)++361/;827:?F744:77
@M03364:276:000000000-BLYN8:1:1101:12556:10122 2:N:0:1
GGACTACCGGGGTATCTAATCCTGTTTGCTCCCCACGCTTTCGCACCTGAGCGTCAGTCTTTGTCCAGGGGGCCGCCTTCGCCACCGGTATTCCTCCAGATCTCTACGCATTTCACCGCTACACCTGGAATTCTACCCCCCTCTACAAGACTCTAGCCTGCCAGTTTCGAATGCAGTTCCCAGGTTGAGCCCGGGGATTTCACATCCGACTTGACAAACCGCCTGCGTGCGCTTTACGCCCAGTAATTCCG
+
CCCCCGGFGGGGGGGGGGGGGGGGGGGGGGGGGGGGGGGGGGGGGGGGFGGGGGGGGGFGGGGGGGGGGGGGGGGGGGGGGGGGGFGGGGGGGGGGGFFGGGGFFGGGGGGGGGGGGGGGGGGGGFGFEGGGGGGGF?FGGGGGGGGG9FGGGGGFF?GGGGGGGGGGGGGG,9E9DFGGGGGGGGGGGGFGGGGGGGGGGGGGCGFG*/5CFDD@+;CG>EDB(7>E<DF><DF>48EEG>?F>7=:CF7
@M03364:276:000000000-BLYN8:1:1101:4117:10142 2:N:0:1
GGACTACAGGGGTTTCTAATCCTGTTCGCTACCCATGCTTTCGCTCCTCAGCGTCAGTTACTGCCCAGAGACCTGCCTTCGCCATCGGTGTTCCTCCTGATATCTGCGCATTTCACCGCTACACCAGGAATTCCAGTCTCCCCTACAGCACTCAAGTTATGCCCGTATCGCCTGCACGCCCGGAGTTGAGCCCCGGGATTTCACAGACGACGCGACAAACCACCTACGAGCTCTTTACGCCCAGTAATTCC
+
CCCCCGGGGGGGGGGGGGGGGGGGGGGGGGGGGGGGGGGGGGGEGGGGGGGGGGGGGGGGGGADGGGGFGGGGGGGGGGGGGEGGGGGFGGGGFGGFGGGGGGGGGGEGGGGGGGGGGGGGGGGGGFG?FGGGGGGE@DFGFGGFGCFGGGGGGGGDFEGCFAFEEGGGEGEE+3DE?CCGCE+>EFC7FFGGGECE>CF4EFGFGCFG)75<<<DG3FF>CF?(AE)2)7)0:74=A8CG3(02*947DD
@M03364:276:000000000-BLYN8:1:1101:14125:10165 2:N:0:1
GGACTACACGGGTTTCTAATCCTGTTTGCTCCCCACGCTTTCGCACCTGAGCGTCAGTCTTCGTCCAGGGGGCCGCCTTCGCCACCGGTATTCCTCCAGATCTCTACGCATTTCACCGCTACACCTGGAATTCTACCCCCCTCTACGAGACTCAAGCCTGCCAGTTTCGGATGCAGTTCCCGGGTTGAGCCCGGGGATTTCACATCTGACTTAACAGACCGCCTGCGTGCGCTTTACGCCCAGTAATTCCG
+
CCCCCGGGGGGGGGGGGGGGGGGGGGGGGGGGGGGGGGGGGGGGGGGGGGGGGGGGGGGGGGGGGGGGGGGDGGEGGGGGGGGGGGGGGGGGGGGGGGGGGGFGEFGGCC:FFGGGGGGGGGGGGGGGGGGGGGGGGGGGGGGGFGFGGGGGGGFFGGGGGGG6DFFGGCDGGGGGGGGGGGGGGG5?FCGDCGEGCBFGGDCCFGFFGGFFGFGGGGGGEGD?BFFBBFFF5<3<FFGGD319:79<GG9
@M03364:276:000000000-BLYN8:1:1101:4051:10185 2:N:0:1
GGACTACCAGGGTTTCTAATCCTGTTTGCTCCCCACGCTTTCGAGCCTCAGTGTCAGTTACAGGCCAGAGAGCCGCTTTCGCCTCCGGTGTTCCTCCATATATCTACGCATTTCACCGCTACACATGGAATTCCACTCTCCTCTCCTGCACTCAAGTCTCCCAGTTTCCAATGCACACAATGGTTGAGCCACTGCCTTTTACATCAGACTTAAGAAACCACCTGCGCTCGCTTTACGCCCAATAAATCCGG
+
BCCCCGGGGGGGGGGGGGGGGGGGGGGGGGGGGGGGGGGGGGGGGGGGGGGGGGGGGGGGGGGGGGGGGGGGGGGGGGGGGGGGGGGGGCGGCECDFGFFGGFFECFGDGGGGGGGFEGGCGGGGGGGFFFFGGFF;EEFFGGGGGGF8DGGGGGGEFGG9DD8FGGGGGGGE,@FDGGDDEDFG6DFG@F?C<DGGGGGGCGGAFG>DGDGGGGGGGGGFE>2>5=EFDE;FGFEE?GEGF@FGGFE*>8
@M03364:276:000000000-BLYN8:1:1101:19573:10190 2:N:0:1
GGACTACTGGGGTATCTAATCCTGTTTGCTCCCCACGCTTTCGCACCTGAGCGTCAGTCTTTGTCCAGGGGGCCGCCTTCGCCACCGGTATTCCTCCACATCTCTACGCATTTCACCGCTACACATGGAATTCTACCCCCCTCTACAAGACTCTAGCTGACCAGTATCAGATGCAATTCCCGGGTTAAGCCCGGGGATTTCACATCTGACTCAATCAACCGCCTGCGTGCGCTTTACGCCCAGTAATTCCG
+
CCCCCGGGGGGGGGGGGGGGGGGGGGGGGGGGGGGGGGGGGGGGGGGGGGGGGGGGGGGGGGGGGGGGGGGGGGGGGGGGGGGGGGGGGGGGGGGGGGGGGGGGGGGGGGGFEGGGGGGGGGGGGGGGGGGGGGGGGGFGGGGGGGGGGGGGGGDCFGGDGGGGGGFGGGGGGGGGGFGGGGGGGGGGGGGGGGGGGGGFFFGGFGGGGGGGGFDFFGCFBGFFFFFFBFDFGDDDF:G:E38<FFFAGG4
@M03364:276:000000000-BLYN8:1:1101:17287:10221 2:N:0:1
GGACTACTAGGGTTTCTAATCCTGTTTGCTCCCCACGCTTTCGCACCTGAGCGTCAGTCTTTGTCCAGGGGGCCGCCTTCGCCACCGGTATTCCTCCACATCTCTACGCATTTCACCGCTACACATGGAATTCTACCCCCCTCTACAAGACTCTAGCCTGCCAGTTTCGAATGCAGTTCCCAGGTTGAGCCCGGGGATTTCACATCCGACTTGACAGACCGCCTGCGTGCGCTTTACGCCCAGTAATTCCG
+
CCCCCGGGGGGGGGGGGGGGGGGGGGGGGGGGGGGGDGGGGGGGGGGGDGGGGGGGGGGGGGGGGGGGG@F7FGGGGGGGFFGGGGGGGEGGGGFGGFDFGFFGGGGGGGGGGGGGGGGGGGGGGGGGGFGGGGGG,>8FGGGG9D9,3@FDGGGGGGGGFGGCFGGGGGGGGGGFFACEEDGEF98AFG?DC>EG5BC?CFFGF485DGDDG>CFFFFGFGFFDFFEFF::DD*)=?GGGD0@GG?2CG*
@M03364:276:000000000-BLYN8:1:1101:22873:10221 2:N:0:1
GGACTACACGGGTATCTAATCCTGTTTGCTCCCCACGCTTTCGCACCTGAGCGTCAGTCTTTGTCCAGGGGGCCGCCTTCGCCATCGGTATTCCTCCACATCTCTACGCATTTCACCGCTACACATGGAATTCTACCCCCCTCTACAAGACTCTAGCCTGCCAGTTTCGAATGCACTTCCCAGGTTGAGCCCGGGGCTTTCACATCCGACTTGACAGAGCGCCTGCGTGCGCTTTCCGCCCAGTAATTCCC
+
-@-6CFFGGGDFFGD@@FE,@FFCE<FFC9FFCC8::EG7C,,8BF@F<EFFGC@:FFFDGGD,@<@C<7@FGGGGGC7F=C?:=F,BBADFDF9CFCCFEGDFCF,=FG@F<AFBE4+@=>E<F?=FCGFF,CDAF@FEGDEFGGF9DEFGG9D9@FD6>D68,;3;*>>>C;E,,@EFG9,17,=1,D8FGCGG5E>EGGF>AFGD7DCC:;>CF*+2)2811A0@?FEFG7C4*4**:)1?7**.::0
@M03364:276:000000000-BLYN8:1:1101:26261:10266 2:N:0:1
AGACTACAAGGGTTTCTAATCCTGTTTGCTCCCCACGCTTTCGCACCTGAGCGTCAGTCTTTGTCCAGGGGGCCGCCTTCGCCACCGGTATTCCTCCAGATCTCTACGCATTTCACCGCTACACCTGGAATTCTACCCCCCTCTACAAGACTCTAGCTGACTAGTTTCAAATGCAGTTCCCAAGTTAAGCTCGGGGATTTCACATCAGACTTAAGAAACCGCCTGCTCTCGCTTTACGCCCAATAAATCCG
+
CCCCCGFCGGG@FE7<FGGGGEGGGGGGGGGFFGGGGGGGGGEGEGCEG8EFGGGGGF<FDGFCCFDDFGGCGGGG:CFFFF7?FFGEFGGG9FEECGEFGFCFFGGGG+FGG9FGCEG>F=EFFGGGGGCEFGDCFGGGGGGGGGGFG8DCDGFFFCGGG,@@FFGCCBCEFGGGC9C@E9D5@CFAE@CFE>EG=C89::,=CG7*;CDFGFGC@DCC3=;;0:(8?=:><3<C6(::7@<FD7@6DF9
@M03364:276:000000000-BLYN8:1:1101:15138:10267 2:N:0:1
GGACTACCGGGGTTTCTAATCCTGTTTGCTCCCCACGCTTTCGAGCCTCAGTGTCAGTTACAGGCCAGACAGCCGCCTTCGCCTCCGGTGTTCCTCCATATATCTACGCATTTCACCGCTACACAAGGAATTCCACTCTCCTCTCCTGCACTCAAGTCTCCCAGTTTCCAATGAACACAATCGTTTAGGCCCTTCCCTTTACATTAGACTTAAAAAACCACCCGCGCTCGCCTTACGCCCAATAAATGCGG
+
@A@BBE<@@EGGECCFDEFEFEDE@@9F@@,C,CEF:@@FFEC@FCE<FDF,CCECEFE@FCF,CF,:C,:,C,@:7,=5B,F4=,@@>FGDAA=?F<9FEGGA,559=F7C9AE9EGGEECEFF+ABA8EFG9ED;,4ADFFFFC,@@EGGGDBDE6>>@FFF,EBFG9=E837@C@@+@,:4@++,,@,@1,,5,@EGCCF+++254===:++3CC/,:*)05.(.()0)::*53,CEDF?4::*)2)/
@M03364:276:000000000-BLYN8:1:1101:20892:10280 2:N:0:1
GGACTACTCGGGTTTCTAATCCTGTTTGCTACCCACGCTTTCGCACATGAGCGTCAGTATTGCCCCAGAAGGCTGCCTTCGCCATCGGTGTTCCTTCCAATATCTACGCATTTCACTGCTACACTGGAAATTCCGCCTTCCTCTAACATACTCTAGCTGCCCAGTTTCAAATGCAGTTCCCAGGTTAAGCCCGGGGCTTTCACATCTGACTTAAACAGCCGCCTGCGTGCGCTTTACGCCCAGTAATTCCG
+
CCCCCGGGGGGGGGGGGGGGGGGGGGGGGGGGGGGGGGGGGGGGGGGGGFGGGGGGGGGGGGGGGGGGGGGGGGGGGGGGGGFECGGGGGGGGGGGGGGGCFFGFGGGGGGGGGGGGGGGFGGGGGGGGFGGGCGGGGGGGGGGGGGGGGGGGGGGGGFGGGFDDGGGGGGGGGGGGGGGGGGGDFFGG9FGGEGGGGF9FDGG>FDG78CFFG7>CCFFBEBFFFFFFABEGGC4@?GEG>@FCC=?FC;
@M03364:276:000000000-BLYN8:1:1101:3174:10300 2:N:0:1
GGACTACTGGGGTATCTAATCCTGTTTGCTCCCCACGCTTTCGCACCTGAGCGTCAGTCTTCGTCCAGGGGGCCGCCTTCGCCACCGGTATTCCTCCAGATCTCTACGCATTTCACCGCTACACCTGGAATTCCACCCCCCTCTACGAGACTCAAGCCTGCCAGTTTCAAATGCAGTTCCCGGGTTGAGCCCGGGGATTTCACATCTGACTTAACAGACCGCCTGCGTGCGCTTTACGCCCAGTAATTCCG
+
CCCCCGGGGGGGGGGGGGGGGGGGGGGGGGGGGGGGGGGGGGGGGGGGGFGGGGGGGGGGGGGGGGGGGEDGGGGGGGGGGGGGGGGGGGGGGGGGGGFGGGGGGGGGGDGGGGGGGGGGGGGGGGGGGFGGGGGGGGGGGGGGGGG6CEEGGGGDFFFGGGGGGGGGGGGGGGGFGFGCFGECFGGGGFCGGGDGCEGFFFCFFGGFCGGGFFGFGGGGFGFF?>9B0>DEGDC29?GGGFB?F74<FG*
@M03364:276:000000000-BLYN8:1:1101:15301:10361 2:N:0:1
GGACTACTGGGGTATCTAATCCTGTTTGCTCCCCACGCTTTCGCACCTGAGCGTCAGTCTTCGTCCAGGGGGCCGCCTTCGCCACCGGTATTCCTCCAGATCTCTACGCATTTCACCGCTACACCTGGAATTCTACCCCCCTCTACGAGACTCTAGCTTGCCAGTTTCAAATGCAGTTCCCAGGTTGAGCCCGGGGATTTCACATCTGACTTAACAAACCGCCTGCGTGCGCTTTACGCCCAGTAATTCCG
+
CCCCCGGGGGGGGGGGGGGGGGGGGGGGGGGGGGGGGGGGGGGGGGGGGGGGGGGGGGGGGGGGGGGGGGGGGGGGGGGGGGGEGGGGGGGGGCFGGGG9?ECFFGGGGGGGFGGGGGGGGGGGGGFGFGGGGGGGGGGGE?CCFGGCGCC7DGGGGGEF7EAFGGGGFGCFGGGGGGGG6;DGGGGGGGCGDCEDGDFGGGGFAGGGGGGDG=:CFGGG:5AF?F9>2BDBCGGABBGGGB:?CFFFGG2
@M03364:276:000000000-BLYN8:1:1101:4873:10391 2:N:0:1
GGACTACACGGGTATCTAATCCTGTTTGCTCCCCACGCTTTCGCACCTGAGCGTCAGTCTTTGTCCAGGGGGCCGCCTTCGCCACCGGTATTCCTCCAGATCTCTACGCATTTCACCGCTACACCTGGAATTCTACCCCCCTCTACAAGACTCTAGCTGACCAGTTTCAAATGCAGTTCCCAAGTTAAGCTCGGGGATTTCACATCTGACTTAATCAACCGCCTGCGTGCGCTTTACGCCCAGTAATTCCG
+
CCCCCGGGGGGGGGGGGGGGGGGGGGGGGGGGGGGGGGGGGGEGGGGGGGGGGGGGGGGGGGGGGGGGGGGGGGGGGGGGGGCGGGGGGGGGGGGGGGFDGGGGGGGGGGGGGGGGGGCEGGGGGGGGGGGGGGGGGGGGG6EFGGGGGGGGGGGGGFGGGGGGGGGFGGGGGFGG9ECDGGCFGGGFFGGGGGGGGGGGFF9+B6>DGGFGGGGGFGGGFGF;0A0>?FEEDGGBFFGD=5<FGD?4CF>
@M03364:276:000000000-BLYN8:1:1101:19809:10403 2:N:0:1
GGACTACAAGGGTTTCTAATCCTGTTTGATCCCCACGCTTTCGCACATCAGCGTCAGTTACAGACCAGAAAGTCGCCTTCGCCACTGGTGTTCCTCCATATCTCTGCGCATTTCACCGCTACACATGGAATTCCACTTTCCTCTTCTGCACTCAAGTTTTCCAGTTTCCAATGACCCTCCACGGTTGAGCCGTGGGCTTTCACATCAGACTTAAAAAACCGCCTACGCGCGCTTTACGCCCAATAATTCCG
+
CCCCCGGGGGGGGGGGGGGGGGGGGGGGGGGGGGGGGGGGGGGGGGGGGGGGGGGGGGGGGGGGGGGGGGGGGGGGGGGGGGGGGGGCFFG@FGGGGGGGGGFFGGGGGGGGGGGGGGGGGGGGGGGGGGGGGGGFGGGGGGGGGGGGGFGGGGGGGDFGGGGGGGGGGGGGGGGGGGGGGGGGGGDGGGGGG6EGDGGGGGGGFGGFGGGGGGGGGGGGFGFFFFFFFEFFGGF9FDGEGFDFGGFDGGC
@M03364:276:000000000-BLYN8:1:1101:24315:10412 2:N:0:1
GGACTACAAGGGTTTCTAATCCTGTTTGCTCCCCACGCTTTCGAGCCTCAGTGTCAGTTACAGGCCAGAGAGCCGCTTTCGCCTCCGGTGTTCCTCCATATATCTACGCATTTCACCGCTACACATGGAATTCCACTCTCCTCTCCTGCACTCAAGTCTCCCAGTTTCCAATGCACACAATGGTTGAGCCACTGCCTTTTACATCAGACTTAAGAAACCACCTGCGCTCGCTTTACGCCCAATAAATCCGG
+
CCCCCGGGGGGGGGGGGGGGGGGGGGGGGGGGGGGGGGGGGGGGGGGGGGGGGGGFGGGGGGGGGGGGGGGGGGGGGGGGGGGGGGGGEGGGGFGFGGGGGGGGGGGGGGGGGGGGGGGGGGGGGGGGF=CGFGGGGGGGGGGGGGGGGGGGGGGFDFFGFGGGGGGGGGGGDFGGGGGFFGCFGGGGGGCC@EGFGGFG78ECCFGGGGGCFGGGGGGG>EFFF>9BFFFFGGGFEDEEGF;6CCA?8D2
@M03364:276:000000000-BLYN8:1:1101:6603:10413 2:N:0:1
GGACTACTGGGGTTTCTAATCCTGTTTGCTCCCCACGCTTTCGAGCCTCAGTGTCAGTTACAGGCCAGAGAGCCGCTTTCGCCTCCGGTGTTCCTCCATATATCTACGCATTTCACCGCTACACATGGAATTCCACTCTCCTCTCCTGCACTCAAGTCTCCCAGTTTCCAATGCACACAATGGTTGAGCCACTGCCTTTTACATCAGACTTAAGAAACCACCTGCGCTCGCTTTACGCCCAATAAATCCGG
+
CCCCCGGGGGGGGGGGGGGCFGGGGGGGGGGGGGGGGGGGGGGGGGGGGGGGGGGDGGGGGGGGGGGGGGGGGGGGGFGGEGGGGGGGFGGGFGEFGCAFGGGGGGGGGDGGGFFGGGDGGGGGGGGFFFGGGGGGGGFGGGGGGGGFGGGGGG@FGGFGGGGGD@AGGGGGGFFADG6FGGGGGGFGGF,<FGFFGGGFFGFFCFC7CC@>CCFG5C3AFDFEDAADFFFEFC@EEFEGGF@F7:75DG<
@M03364:276:000000000-BLYN8:1:1101:5463:10414 2:N:0:1
GGACTACAGGGGTATCTAATCCTGTTTGCTCCCCACGCTTTCGCACCTGAGCGTCAGTCTTCGTCCAGGGGGCCGCCTTCGCCACCGGTATTCCTCCAGATCTCTACGCATTTCACCGCTACACCTGGAATTCTACCCCCCTCTACGAGACTCAAGCTTGCCAGTTTCAAATGCAGTTCCCAGGTTGAGCCCGGGGATTTCACATCTGACTTAACAAACCGCCTGCGTGCGCTTTACGCCCAGTAATTCCG
+
CCCCCGGGGGGGGGGGGGGFGGGGGGGGGGGGGGGGGGGGGGGDGGGGGGGGGGGGGFGGGGGGGGGGG7CFFGGEGGGGGGGGGDGGGGGGGGGGGGGGGGGGGGGGGGGCFGGGGGGGGGGGDEGGGGGGGGFGF86FEGGGGGGE+:CFGGGGGEGGGGGGGGGGFGGGGGGGG7CG6DFGGGGGGGFGGEGD5EFGGGG:@;C>CFGC@:CD7*=EB*=?=FFF6>>DG3C291CGE32?77B9>D7
@M03364:276:000000000-BLYN8:1:1101:14221:10441 2:N:0:1
GGACTACCGGGGTTTCTAATCCTGTTTGCTCCCCACGCTTTCGCACCTGAGCGTCAGTCTTCGTCCAGGGGGCCGCCTTCGCCACCGGTATTCCTCCAGATCTCTACGCATTTCACCGCTACACCTGGAATTCTACCCCCCTCTACGAGACTCAAGCTTGCCAGTTTCAAATGCAGTTCCCAGGTTGAGCCCGGGGATTTCACATCTGACTTAACAAACCGCCTGCGTGCGCTTTACGCCCAGTAATTCCG
+
CCCCCGGGGGGGGGGGGGGGGGGGGGGGGGGGGGGGGGGGGGGGGGGGGGGGGGGGGGGGGGGGGGGGCGEGGGGGGGGGGGGGGGGGGGGGGGGGGGGGGGGGGGGGGGGGGGGGGGGGGGFGGFFGGGGGGGGFFFGGGEEGGGG8BGGFGGGGGGGGGGGGFGGGGGFEGGGGCCFF6DF5C?CFFGGG5=BE7EGFGCFGFGFGGGGGG7+@FCGFFGFFFFFFFFD:DGGAFFGGGE:@G=F4:F9
@M03364:276:000000000-BLYN8:1:1101:19316:10449 2:N:0:1
GGACTACCAGGGTTTCTAATCCTGTTTGATCCCCACGCTTTCGCACATCAGCGTCAGTTACAGACCAGAAAGTCGCCTTCGCCACTGGTGTTCCTCCATATCTCTGCGCATTTCACCGCTACACATGGAATTCCACTTTCCTCTTCTGCACTCAAGTTTTCCAGTTTCCAATGACCCTCCACGGTTGAGCCGTGGGCTTTCACATCAGACTTAAAAAACCGCCTACGCGCGCTTTACGCCCAATAATTCCG
+
CCCCCGGGGGGGGGGGGGGGGGGGGGGGGGGGGGGGGGGGGGGGGGGGGGGGGGGGGGGGGGGGGGGGGGGGGGGGGGGGGGGGGGGGGGGGGGGGGGGGGGGGGGGGGGGGGGGGGGGGGGGGGGGGGGGGGGFGGFGGGGGFGGGGGGGGGGGGGGFGGGGGGGGGGGGGGGGGFGGE8EGGGGGCFGGGEGGE?FGGG7A9AFGG59D+:CG@F4CEFGF=@FFF5>A>GGGFFFGCGB?FGCF6CF7
@M03364:276:000000000-BLYN8:1:1101:14914:10452 2:N:0:1
GGACTACTCGGGTTTCTAATCCTGTTTGCTCCCCACGCTTTCGAGCCTCAGTGTCAGTTACAGGCCAGAGAGCCGCTTTCGCCTCCGGTGTTCCTCCATATATCTACGCATTTCACCGCTACACATGGAATTCCACTCTCCTCTCCTGCACTCAAGTCTCCCAGTTTCCAATGCACACAATGGTTGAGCCACTGCCTTTTACATCAGACTTAAGAAACCACCTGCGCTCGCTTTACGCCCAATAAATCCGG
+
CCCCCGGGGEGGGGGGGGGGGGGGGGGGGGGGGGGGGGGGGGGGGGGGGGGGGGGGFGGGGGGGGGGGGGGGGGGGGGGGGGGGGGGGFCFEFFGGGGGGGGGGGGGGGGGGGGGGGGGGGGGGGGGGFCFFGGGGFGGGGGGFG8DEGGGGGGGGFGGGGGGCFGGGGGGGFFFFFGGGFFCGF68CFE6FGEFFGGGGGGGGF79**;BCFDGCGFDFFE*::A95>?48CC1>?@GGEF3ADFA?CDC
@M03364:276:000000000-BLYN8:1:1101:20453:10452 2:N:0:1
GGACTACCGGGGTATCTAATCCTGTTTGCTCCCCACGCTTTCGCATCTCAGCGTCAGTATTGTCCCAAGGGGCTGCCTTCGCCTTCGGTATTCCTCCACATCTCTACGCATTTCACCGCTACACGTGGAATTCTACCCCTCCCTAACATACTCTAGCTACCCAGTATGAAGTGCAATTCCCAGGTTAAGCCCGGGGATTTCACACCTCACTTAAATAACCACCTACATGCCCTTTACGCCCAGTTATTCCG
+
CCCCCGFGGGGGGGGGGGGGGGGGGGGGGGGGGGGGGGGGGGGGGGGGGGGGGGGGGGGGGGGGGGGGGGGGGGGGGGGGGGGGGGGGGGGGGGGGGGGGFGGGGGGGGGGGGGGGGGGGGGGGGGGGGFGGGGGGGGGGGGGGGGGFECEFGGFGFA9D=EGDFFGGGGGGGFF8FCDGGGFGGFFGGGFGGGGGGGGFFGGGFG*;>?FGGGFC@FGGACBDFFEF4AF;FGFCFFGGE:3AFCFEFG>
@M03364:276:000000000-BLYN8:1:1101:12267:10453 2:N:0:1
GGACTACAGGGGTATCTAATCCTGTTTGATCCCCACGCTTTCGCACATCAGCGTCAGTTACAGACCAGAAAGTCGCCTTCGCCACTGGTGTTCCTCCATATCTCTGCGCATTTCACCGCTACACATGGAATTCCACTTTCCTCTTCTGCACTCAAGTTTTCCAGTTTCCAATGACCCTCCACGGTTGAGCCGTGGGCTTTCACATCAGACTTAAAAAACCGCCTACGCGCGCTTTACGCCCAATAATTCCG
+
CCCCCGGGGGGGGGGGGGGGGGGGGGGGGGGGGGGGGGGGGGGGGGGGGGGGGGGGGGGGGGGGGGGGGGGGGGGGGGGGGGGGGGGGGGGGGGGGGGGGGGGGGFGGDFGGGGGGGGGGGGGGGGGGGGGGGGGGGGGGGGGGGGDGGGGGGGGGDGGGGGGGGGGGGGGGGGGGFGGGGFGGGGGGGGGGGGGGGGGGGGGGFGGGGFGCFGGGGGDGFGFD?A>42A>EGGFEFFGGGFFAFGFFGGG
@M03364:276:000000000-BLYN8:1:1101:24686:10468 2:N:0:1
GGACTACAGGGGTTTCTAATCCTGTTTGCTCCCCACGCTTTCGCACCTGAGCGTCAGTCTTTGTCCAGGGGGCCGCCTTCGCCACCGGTATTCCTCCACATCTCTACGCATTTCACCGCTACACATGGAATTCTACCCCCCTCTACAAGACTCTAGCTGACCAGTATCAGATGCAATTCCCGGGTTAAGCCCGGGGATTTCACATCTGACTCAATCAACCGCCTGCGTGCGCTTTACGCCCAGTAATTCCG
+
CCCCCGGGGGGGGGGGGFGGGGGGGGGGGGGGGGGGGGGGGGGGGGGGGFFGGGGGGGGGGGGGGGFFGGGGGGDGGGGGGGGGGGGGGGGGGGGGGGGGGGGGGGGGGGDFGGGGGGGGGGGGGDGGGGFFGGGGGGGGGGGGGGGFGFGGGFFGGFFFFGGGGGGGGCEFGGGGGGGGGGEGGGGGGGFGEEEGGGG?FGGGFGGFGGGGGFG74CFC>G>D6FFB37)7C<FBFBGGEB?FGFFBGF9
@M03364:276:000000000-BLYN8:1:1101:23040:10502 2:N:0:1
GGACTACTGGGGTATCTAATCCTGTTTGCTCCCCACGCTTTCGCGCCTCAGCGTCAGTTACAGACCAGAAAGTCGCCTTCGCCACTGGTGTTCCTCCATATCTCTGCGCATTTCACCGCTACACATGGAATTCCACTTTCCTCTTCTGCACTCAAGTTTTCCAGTTTCCAATGACCCTCCACGGTTGAGCCGTGGGCTTTCACATCAGACTTAAAAAACCGCCTACGCGCGCTTTACGCCCAATAATTCCG
+
CCCCCGGGGGGGGGGGGGGGGGGGGGGGGFGGGGGGGGGGGGG>GGGGGGGGGGGGGGGGGGGGGGGGFGCGFGGGGGGGGGGGGGGGGGGGGGGGGFGGGGGGGGGGGGGGGGGGGGGGGGGGGGGGGGGGGGGGFFGGGGGGEGGGGGDGGGGGFGGAFGGFFFCFDF9EFFFFG?FD8DECDCEFGGGD7>EEFGGFGGGGFG>FGGGGGGGFCCEC>EE@@F=BBEEFGCFCFFGGGE?FGCFDGG7
@M03364:276:000000000-BLYN8:1:1101:11177:10523 2:N:0:1
GGACTACCGGGGTATCTAATCCTGTTTGCTCCCCACGCTTTCGAGCCTCAGTGTCAGTTACAGGCCAGAGAGCCGCTTTCGCCTCCGGTGTTCCTCCATATATCTACGCATTTCACCGCTACACATGGAATTCCACTCTCCTCTCCTGCACTCAAGTCTCCCAGTTTCCAATGCACACAATGGTTGAGCCACTGCCTTTTACATCAGACTTAAGAAACCACCTGCGCTCGCTTTACGCCCAATAAATCCGG
+
CCCCCFF<FGGGGGGGGGGGGGGGGGGGGGGGGGGCCGGDGG>FGGGGGGGGGGDCFGGGGGGCF@FGGGFGFGGGEFGFGEGEEGGGGEGGGGGGGGGGGGGGGGGGDGGGGGGGGGGGGEFGGGGGGGGGGFGFEEFGGGGGGGGFGGGFFGGGGGGGFGGFGGGGDDFFCDFAFGEDFGGGGGGGF8::7FGGGGGGGGGGCDGC7D7+=DGGFGFGF7A5B4@>@D>BFGGFA?88EA@F*;@?CC>
@M03364:276:000000000-BLYN8:1:1101:4557:10532 2:N:0:1
GGACTACCAGGGTTTCTAATCCTGTTTGCTCCCCACGCTTTCGCACCTGAGCGTCAGTCTTTGTCCAGGGGGCCGCCTTCGCCACCGGTATTCCTCCAGATCTCTACGCATTTCACCGCTACACCTGGAATTCCACCCCCCTCTACGAGACTCAAGCCTGCCAGTTTCAAATGCAGTTCCCGGGTTGAGCCCGGGGATTTCACATCTGACTTAACAGACCGCCTGCGTGCGCTTTACTCCCAGTAATTCCC
+
CCCCCGGGGGGGGGCGGGGGGGCGGGGGGGGGGGGGGGGGFGGGGGGGGGGGGGGGGGGGGGGGFGGGGGGGDGGGGGGDGGGFGGGGGGGGGGGGFFGGGGGFGFCDFGGGGGGGGGGGEGGGGGGGGGGGGGGGGGGGGGE+,CFEEECCFGDFCCGF7FG?CFFGGGGCGGGGGGGGGDGGGGCF?8CECEGGG>EEF+9::6CFFFFGGGGC>4CFDG@(1<9D<:37CCD)9)3AE5:9?>=<FF*
@M03364:276:000000000-BLYN8:1:1101:20777:10537 2:N:0:1
GGACTACCCGGGTTTCTAATCCTGTTTGCTCCCCACGCTTTCGAGCCTCAGTGTCAGTTACAGGCCAGAGAGCCGCTTTCGCCTCCGGTGTTCCTCCATATATCTACGCATTTCACCGCTACACATGGAATTCCACTCTCCTCTCCTGCACTCAAGTCTCCCAGTTTCCAATGCACACAATGGTTGAGCCACTGCCTTTTACATCAGACTTAAGAAACCACCTGCGCTCGCTTTACGCCCAATAAATCCGG
+
CCCCCGGFGGGGGGGGGGGGGGGGGGGGGGGGGGGGGGGGGGGGGGGGGGGGGGGGGGGGGGGGGGGGGGGGGGGGGGGGGGGGGGGGGGGGGGGGGGGGGGGGGGGGGGGGGGGGGGGGGGGGGGGGGGGGGGGFFGGGGGGGGGGGFCGGGDEEFECEGGGGGGGGGGGGGGGGGGGEGFGGGGGGFGGFFFFGGGGGGGGGAC5?FGGGGGGGGGDFFGFFFF9;@?BEGGGE;<:B=538FD6<CDG
@M03364:276:000000000-BLYN8:1:1101:19468:10565 2:N:0:1
GGACTACTGGGGTATCTAATCCTGTTTGCTCCCCACGCTTTCGCACCTGAGCGTCAGTCTTTGTCCAGGGGGCCGCCTTCGCCACCGGTATTCCTCCACATCTCTACGCATTTCACCGCTACACATGGAATTCTACCCCCCTCTACAAGACTCTAGCTGACCAGTATCAGATGCAATTCCCGGGTTAAGCCCGGGGATTTCACATCTGACTCAATCAACCGCCTGCGTGCGCTTTACGCCCAGTAATTCCG
+
CCCCCGGGGGGGGGGGGGGGGGGGGGGGGGGGGGGGGGGGGGGGGGGGGGGGGGGGGGGGGGGGGGGGGGGGGGGGGGGGGGGGGGGGGGGGGGGGGGGGGGGGGGGGGGGGGGGGGGGGGGGGGGGGGFGGGGGGGGGGGGGGGGGGGCGDGGGFGGGGGGGGGFGGGGGGGGGGGGGGGGGGGEGGGGFGCGGGGC8CFFGGFFGGDGGGGCFGGGGF>ED;2A9E?BFFG3DBF:EE=>?;*:@<GG0
@M03364:276:000000000-BLYN8:1:1101:13053:10588 2:N:0:1
GGACTACCGGGGTTTCTAATCCTGTTTGATCCCCACGCTTTCGCACATCAGCGTCAGTTACAGACCAGAAAGTCGCCTTCGCCACTGGTGTTCCTCCATATATCTACGCATTTCACCGCTACACATGGAATTCCACTCTCCTCTTCTGCACTCAAGTCTCCCAGTTTCCAATGACCCTCCCCGGTTGAGCCGGGGGCTTTCACATCAGACTTAAGAAACCGCCTGCGCTCGCTTTACGCCCAATAAATCCG
+
CCCCCGGGGGGGGGGGGGGGGGGGGGGGGGGGGGGGGGGGGGGGGGGGGGGGGGGGGGGGGGGGGGGGGGGGGGGGGGGGGGGGGGGGGGGGGGGGGGGGGGGGGGGGGGFGGGGGGGGGGGGGGGGGGGGGGGGGGGGGGGGGGGGGFEDDFGGFFGGGFGGGGGGGGGGGGGGFFFGEGGGGGGGGFGGGGGGGEGGFC8CGFGGFGGGGDCCGFFGGEGF08AFF(::@<GGA=?GGGB:FCG?AGC7
@M03364:276:000000000-BLYN8:1:1101:4781:10608 2:N:0:1
GGACTACCCGGGTTTCTAATCCTGTTCGCTACCCATGCTTTCGCTCCTCAGCGTCAGTTACTGCCCAGAGACCTGCCTTCGCCATCGGTGTTCCTCCTGATATCTGCGCATTTCACCGCTACACCAGGAATTCCAGTCTCCCCTACAGCACTCAAGTTATGCCCGTATCGACTGCAGGCCCGGCGTTGGGCCCCGGGATTCACCAGACGACGCGACAAACCACCTACGCCCTCTTTACCCCCAGTAATTCC
+
CCCCCGGC@CFGG;CGGGDGGGFGGCCFGGCFGGGDFFGGGGGGCG@FGGFGGGGGGGGGD<FCFFGFF,C8FEFGGGGGGGGG,4,?FFGGGAE<FGGGGGGGG,FEGGGGFGGGGGGGGGGGGGGGDGGGGGGGGC;EGDGGDG8DFGGGG8DE3;=D;DFFE=@,@=+@E+,,,,4@:6C5@EEG,48D9*>E7**;*+,26;FCCD5)//):))0:7*0(,9:)(08)17:29<+<C@1>*094*:>
@M03364:276:000000000-BLYN8:1:1101:20033:10608 2:N:0:1
GGACTACTCGGGTTTCTAATCCTGTTTGATCCCCACGCTTTCGCACATCAGCGTCAGTTACAGACCAGAAAGTCGCCTTCGCCACTGGTGTTCCTCCATATCTCTGCGCATTTCACCGCTACACATGGAATTCCACTTTCCTCTTCTGCACTCAAGTTTTCCAGTTTCCAATGACCCTCCACGGTTGAGCCGTGGGCTTTCACATCAGACTTAAAAAACCGCCTACGCGCGCTTTACGCCCAATAATTCCG
+
CCCCCGGDFEGGGGDGGGGGGGGFGGGGGGFEGFFGEGGGGGEG@FCFFGGFGECGGADFFAFDGGGGGFFFFGGEGGGGGGGGEGGGFGGDFFGEAAEE<FGAFGCF7E7FAEEG?BC6F@EF9EGFFEECAFFGGGGGGGGGGGGGFD@DFDGF6,4,3CA;@D;F,@AC,>F=FFGED8CEFG68,D8:EEGGGGC7?FA++3+;>CG7D>8:9DC555?>>A(86B:)1DFEA68C:)6A4:=A7:*
@M03364:276:000000000-BLYN8:1:1101:17508:10630 2:N:0:1
GGACTACCGGGGTTTCTAATCCTGTTTGCTCCCCACGCTTTCGAGCCTCAGTGTCAGTTACAGGCCAGAGAGCCGCTTTCGCCTCCGGTGTTCCTCCATATCTCTGCGCATTTCACCGCTACACATGGAATTCCACTTTCCTCTTCTGCACTCAAGTTTTCCAGTTTCCAATGACCCTCCACGGTTGAGCCGTGGGCTTTCACATCAGACTTAAAAAACCGCCTACGCGCGCTTTACGCCCAATAATTCCG
+
CCCCCGGGGGGGGGGGGGGGGGGGGGGGGGGGGGGGGGGGGGGGGGGGGGGGGGGGGGGGGGGGGGGGGGGGGGGGGFGGGGGGGGGGGGGGGGGGGGGGGGGGGGGGGGGDAGGGGGGGGGGGGGGGGGGGGGGGGGGGGGGGFGGGGGGGFGGGGGGGGCC9CFGGGGGFGGGGGDDC?FGGGG+<FGGGGGGGGGGGGGGGFD>CCFGGGGFGGDGCAGFDDF;D9DEFGGGFF?GGGFFFGF?<77*
@M03364:276:000000000-BLYN8:1:1101:25512:10636 2:N:0:1
GGACTACTAGGGTATCTAATCCTGTTTGCTCCCCACGCTTTCGCACCTGAGCGTCAGTCTTTGTCCAGGGGGCCGCCTTCGCCACCGGTATTCCTCCAGATCTCTACGCATTTCACCGCTACACCTGGAATTCTACCCCCCTCTACAAGACTCCAGCCTGCCAGTTTCGAATGCAGTTCCCAGGTTGAGCCCGGGGACTTCCCATCCGACTTGACAGACCGCCTGCGTGCGCTTTACGCCCAGTAATTCCG
+
CCCCCFGGGGGGFEGFFGAFEFGGGGGGGGGGGGGGGGGEGGGGGGGGGGFGGGGGGGGGGGGGFCACFGGGGGCFFGGGGEF7CF@CGGGGGGG9F<FCE@EFGGGGGFE:EFFGG@DC@@FE,AFEFGG83FGFFE?FECEFECFGCGGGFFF6EGFGGGC?FFFGGGGGGGCFGGGDGGEF@E>FGGGGGG5=7*2,2*4C=4CDC)25C>FGGDGC:E),4>BDBEED7D*6@:2?E><)*:76FF9
@M03364:276:000000000-BLYN8:1:1101:26941:10699 2:N:0:1
GGACTACAGGGGTTTCTAATCCTGTTCGCTACCCATGCTTTCGAGCCTCAGCGTCAGTTACAGACCAGACAGCCGCCTTCGCCACTGGTGTTCTTCCATATATCTACGCATTTCACCGCTACACATGGAGTTCCACTGTCCTCTTCTGCACTCAAGTCTCCCAGTTTCCAATGCACTTCTTCGGTTGAGCCGAAGGCTTTCACATTAGACTTAAAAGACCGCCTGCGCTCGCTTTACGCCCACTAAATCCG
+
CCCCCGGGGGGGGGDGGEGGGGGFFGFCFGEGGGGGGGGGGGGGGGGGGGGFEGGGEGGGCFGGGFGGGG8FGFGGGDGGGGGGGGGGGGGGG9EFFFGFGDGGF<EDGEEGGAFGGEF8CFGGGGGGCGFGGFGGGGGGGGFD>EC=FFGFFGGGDFC;FDE?DFD=EF9DEGGGGGGFFGD6FEE?EF?6CEEG5EGGGGGCAB7@CFGFGG+=:7DF4CB@9F2A2?D>DFCEF0>GE>()*;)<C<8
@M03364:276:000000000-BLYN8:1:1101:7848:10722 2:N:0:1
GGACTACTAGGGTTTCTAATCCTGTTTGCTCCCCACGCTTTCGCACCTGAGCGTCAGTCTTTGTCCAGGGGGCCGCCTTCGCCACCGGTATTCCTCCAGATCTCTACGCATTTCACCGCTACACCTGGAATTCTACCCCCCTCTACAAGACTCTAGCCTGCCAGTTTCGGATGCAGTTCCCAGGTTGAGCCCGGGGATTTCACATCCGACTTGACAGACCGCCTGCGTGCGCTTTACGCCCAGTAATTCCG
+
CC@CCGGGGGGGGGGGGGGGFGGGGGGGGGGGGGGGGGGGGGGGGGGGGGGGGGGGGGGGGGGGGGGGFGGGGGGGGGGGGGGGGGGGGGGGGGGGGFFGGGGGGGGGGGGGGGGGGGGGGGGGGGGGGGGGGGGGDGGGGGGGGGGGFGGGGFGGGFGGGGGGGGGGGGDDEEGGGGGGGGGGGGGGGGGGGDEEEGGFGGGGFGFGGGGGGGGGGGGEDGD6?49B<DE:DCDDFBDEC>3F7C?AFGF
@M03364:276:000000000-BLYN8:1:1101:25523:10734 2:N:0:1
GGACTACTAGGGTTTCTAATCCTGTTTGATCCCCACGCTTTCGCACATCAGCGTCAGTTACAGACCAGAAAGTCGCCTTCGCCACTGGTGTTCCTCCATATCTCTGCGCATTTCACCGCTACACATGGAATTCCACTCTCCTCTTCTGCACTCAAGTCTCCCAGTTTCCAATGACCCTCCCCGGTTGAGCCGGGGGCTTTCACATCAGACTTAAGAAACCGCCTGCGCTCGCTTTACGCCCAATAAATCCG
+
CCCCCEFFGGEGGGGGGGGGGGGGGGGGGGGGGGGGGGGGGGGGGGGGGGGGGGGGGGGGGGGGGGGGGGGGGGGGGGEFGGGGGFEFGFGEGCFGGGGGGGFGGGGGDGGGGGGFDGECCFEFGGGGF=FGGDFGGGGGGGGCEFGGGGGFDFGF,DDGGGGGGGCGFEFC8EF=EFGGGGCCEEGFFFC>EGGGGGGFGGGGFGFCF*CCGF=CGGGG>GBDF:@FFF389CC3828CED0<>F?):C7
@M03364:276:000000000-BLYN8:1:1101:23788:10743 2:N:0:1
GGACTACAGGGGTTTCTAATCCTGTTTGCTCCCCACGCTTTCGAGCCTCAGTGTCAGTTACAGGCCAGAGAGCCGCTTTCGCCTCCGGTGTTCCTCCATATATCTACGCATTTCACCGCTACACATGGAATTCCACTCTCCTCTCCTGCACTCAAGTCTCCCAGTTTCCAATGCACACAATGGTTGAGCCACTGCCTTTTACATCAGACTTAAGAAACCACCTGCGCTCGCTTTACGCCCAATAAATCCGG
+
CCCCCCFF<FFECGGGGGFFFCFGGGGGGGGGGC@FFFGDGGGGECGGEEFGGGGGGGGGGFGGGGGGGGGGGGGG7FFAFCGGGGEEFEFEGGGGGFFGCEGFGDFCFGGGGGGGGGGGEGCFGGFFFFFF9EEGGGGGEA=DEDFDFGEDCGG93@DEFF=DFFCG:EF;88=FDF8DDF?>DGGGGC:DGGFC<BFEDFGGFG>CFFGGF+BFDCGGFGFEB@AB2?EDF7CCE?EGEF;FDF@CCDD
@M03364:276:000000000-BLYN8:1:1101:13196:10759 2:N:0:1
GGACTACTGGGGTTTCTAATCCTGTTTGATCCCCACGCTTTCGCACATCAGCGTCAGTTACAGACCAGAAAGTCGCCTTCGCCACTGGTGTTCCTCCATATCTCTGCGCATTTCACCGCTACACATGGAATTCCACTTTCCTCTTCTGCACTCAAGTTTTCCAGTTTCCAATGACCCTCCACGGTTGAGCCGTGGGCTTTCACATCAGACTTAAAAAACCGCCTACGCGCACTTTACGCCCAATAATTCCG
+
CCCCCGGGGGGGGGGGGGGGGGGGGGGGGGGGGGGGGGGGGGGGGGGGGGGGGGGGGGGGGGGGGGGGGGGGGGGGGGGGGGGGGGGGGGGGGGGGGGGGCFGGGGGGGGGGGDFGGEDEGGGGGGGGGGGGGGGGGGGGGGGGGGD9FGGGGGDEEFFFGGFGGGGGGGFFFGGGGGGGGGGGGGGG?FGGGDGCEGGGGGGGFGGGGFGDGGG8FGGGD5?==F=EB:5DGGGFADGGGE;FFCFFCF9
@M03364:276:000000000-BLYN8:1:1101:6886:10788 2:N:0:1
GGACTACAAGGGTTTCTAATCCTGTTTGCTCCCCACGCTTTCGCACCTGAGCGTCAGTCTTTGTCCAGGGGGCCGCCTTCGCCACCGGTATTCCTCCAGATCTCTACGCACTTCACCGCTACACCTGGAATTCTACCCCCCTCTACAAGACTCTAGCCTGCCAGTTTCGAATGCAGTTCCCAGGTTGAGCCCGGGGACTTCACATCCGACTTGACAGACCGCCTGCGTTCGCTTTACGCCCCGTAAGTCCG
+
@6@-BE@@EFGGF@FGC<FEEGFCGGF8F,C@D,6@CBCCDC7E@C:FGGFFFEE66CE<F<FFD@FGGGGD:7@>@FFEBFECC<>:7+BF<F;<,,49,,,C,,A<+4+855FGGGEGG@AF8?<8ADFG;FGAB,>FE>CGG;9==,@+D>9CA,DC83D,7@,@C*,3C9,,77<A:@:5>D8<6,2=CCC8**642+9+@67<*)7C7*2@4*/*)>81(.(0()8)9FF46(*C*)-)/9)5::9
@M03364:276:000000000-BLYN8:1:1101:17678:10802 2:N:0:1
GGACTACAGGGGTATCTAATCCTGTTTGCTCCCCACGCTTTCGCACCTGAGCGTCAGTCTTCGTCCAGGGGGCCGCCTTCGCCACCGGTATTCCTCCAGATCTCTACGCATTTCACCGCTACACCTGGAATTCTACCCCCCTCTACGAGACTCAAGCTTGCCAGTTTCAAATGCAGTTCCCAGGTTGAGCCCGGGGATTTCACATCTGACTTAACAAACCGCCTGCGTGCCCTTTACGCCCAGTAATTCCG
+
CCCCCGFCGGGGGGGGGGGGGGGGGGGGGGGGGGGGGGGGGGGCEEGGGGGGGGFGDGGGGDGGGGGGFGGGGGGGGGGGGGGGGGGGGGGGGGGGGGGGCGCCGGGGGGGGGGGGGGGGGGGGGDFFGGGGFGGGGFGGGGGGGGFGEGGGGGGGGG@8BFGGGGGGGGGGFGFGGGG7D9DGGGGDGGFDC:>E5EGGG7EF=<7CGGFGGGGGG4CGFGFF1F>73>)7FFCDF?GEE>:FGG?2>C2
@M03364:276:000000000-BLYN8:1:1101:18824:10815 2:N:0:1
GGACTACTAGGGTATCTAATCCTGTTTGCTCCCCACGCTTTCGCACCTGAGCGTCAGTCTTTGTCCAGGGGGCCGCCTTCGCCACCGGTATTCCTCCACATCTCTACGCATTTCACCGCTACACATGGAATTCTACCCCCCTCTACAAGACTCTAGCTGACCAGTATCAGATGCAATTCCCGGGTTAAGCCCGGGGATTTCACATCTGACTCAATCAACCGCCTGCGTGCGCTTTACGCCCAGTAATTCCG
+
CCCCCGDGGGGGGGGGGGGGGGGGGGGGGGGGGGGGGGGGGGGGGGGGGGGGGGGGGGGGGGGGGGGGGGGGGGGGGGGGGGGGGGGGGGGGGGGGGGGGGGGFGGGGGGGEFGGGGGGGGGGGGGGGGGFGGGGGFFGGGCGGGGGGGGGGGFFFFGEFGGGGGGGGGGGFFGFCFGGGGGEGDEGFFFGGGGGEEE?EGGGGFGGGGGGDFF7@CFGCDE>;<ABFFFFEGGFDF6;CEF??FGB)?F*
@M03364:276:000000000-BLYN8:1:1101:11705:10833 2:N:0:1
GGACTACTGGGGTTTCTAATCCTGTTTGCTCCCCACGCTTTCGAGCCTCAGTGTCAGTTACAGGCCAGAGAGCCGCTTTCGCCTCCGGTGTTCCTCCATATATCTACGCATTTCACCGCTACACATGGAATTCCACTCTCCTCTTCTGCACTCCAGTCTCCCAGTTTTGAGTGACCCTCCTCGGTTGAGCCGAGGGCTTTCACACCCAACTTAAAAGACCGCCTGCGCGCGCTTTACGCCCAATAATTCCG
+
CCCCCGGGGGGGGGGGGGGGGGGGGGGGGGGGGGGGGGGGGGGGGGGGGGGGGGGGGGGGGGGGGGGGGGGGGGGDGGGGGGGGGGGGGGGGGGGGGGGGGGGGGGGGGGGGGGGGGGGGGGGGFGGFFFFGGGGG=EFGGGGGDFGGGGGGGGGGGGGGGFGGGGGG8BFFGGGGCFGGGGGGG6+,@EFC;EGDGGGGG7FGFDGGGGGF8>:BC4CFEGFFFF0>@FFFGDG)=:EEGFFFDFFFGG4
@M03364:276:000000000-BLYN8:1:1101:10174:10870 2:N:0:1
GGACTACCGGGGTTTCTAATCCTGTTTGCTCCCCACGCTTTCGCACCTGAGCGTCAGTCTTTGTCCAGGGGGCCGCCTTCGCCACCGGTATTCCTCCACATCTCTACGCATTTCACCGCTACACATGGAATTCTACCCCCCTCTACGAGACTCAAGTCTGCCAGTTTCGGATGCAGTTCCCGGGTTGAGCCCGGGGATTTCACATCCGACTTGACAGACCGCCTGCGTGCGCTTTACGCCCAGTAATTCCG
+
CCCCCGGGGGGGGEGGGFGDFGGFGFGGGGGGGGGGGGGGGGGGGGDFG@FGGGGGGGGGGGGGGGFGCFDGGGDCGGFGGGFFGGEGGGGGGGGGGGGGFFGFCFFGGGGGGGGGGEGGGGFFFEFGG<?DAFDGGFGGGGCFFEGGEGGFF?FFGGGG;9CCCEF;CCBEE>FFFGGFGGGG<CEG?B8FGDDDEEFFCCGD=<FCGGCC>7>7F*;*7E@<B:6E0;BFDCC<F?CEE3::FG6)::2
@M03364:276:000000000-BLYN8:1:1101:15467:10895 2:N:0:1
GGACTACCAGGGTATCTAATCCTGTTTGCTCCCCACGCTTTCGAGCCTCAGTGTCAGTTACAGGCCAGAGAGCCGCTTTCGCCTCCGGTGTTCCTCCATATATCTACGCATTTCACCGCTACACATGGAATTCCACTCTCCTCTCCTGCACTCAAGTCTCCCAGTTTCCAATGCACACAATGGTTGAGCCACTGCCTTTTACATCAGACTTAAGAAACCACCTGCGCTCGCTTTACGCCCAATAAATCCGG
+
CCCCCGGDFG7CFGGGGGGGGFGGACFFGGGE?FFGGGGGGGGGFGGGFGFGFGGGGGGGGGGDEEG@CFFGGGGGGGFGGDEFGG@FFCBFCFCBFAE<FC=@FGG?:@CGGGGFGGGDCGGFG8=DFEEFGF9FFGF,EFFFGGGFGGGGFF@833@EEFEFCDFADDAEFE9FD??GGCD>=C8DGGF:7DFF6FGGGG7+CDC7CD9+BC+BCC>F5C>>2/)9/54855+8/5B*=56;FDF3C75
@M03364:276:000000000-BLYN8:1:1101:9559:10895 2:N:0:1
GGACTACCAGGGTTTCTAATCCTGTTTGCTCCCCACGCTTTCGAGCCTCAGTGTCAGTTACAGGCCAGAGAGCCGCTTTCGCCTCCGGTGTTCCTCCATATATCTACGCATTTCACCGCTACACATGGAATTCCACTTTCCTCTTCTGCACTCAAGTTTTCCAGTTTCCAATGACCCTCCACGGTTGAGCCGTGGGCTTTCACATCAGACTTAAGAAACCGCCTGCGCTCGCTTTACGCCCAATAATTCCG
+
CCCCCGGEGGGGGGGGGGGGFEFFGGGGGGGGGGGGGGGGGGGGGGGGFGGFGGFGGGGGFGGGGEGFGG@FGGGGGGGFGGGGGFGGD>CGFFGGGGGGGGGGGGGGGGGGGGGGCFFEGGGGFGGGGGGGGGGGGGGGGGGFFGGGGGGFFFGGGGGGGGEFGAFGGADFFGGDEFFGGGGEFEGGGGGGGGGGFGFFFGGCFGGGGGGGGGGCF>GGFCFDFF=;6;;B3CFFA0EG5BDFCDFCDGC
@M03364:276:000000000-BLYN8:1:1101:15774:10914 2:N:0:1
GGACTACTAGGGTTTCTAATCCTGTTTGCTCCCCACGCTTTCGCGCCTGAGCGTCAGTCTTCGTCCAGGGGGCCGCCTTCGCCACCGGTATTCCTCCAGATCTCTACGCATTTCACCGCTACACCTGGAATTCCACCCCCCTCTACGAGACTCAAGCCTGCCAGTTTCAAATGCAGTTCCCGGGTTGAGCCCGGGGATTTCACATCTGACTTAACAGACCGCCTGCGTGCGCTTTACGCCCAGTAATTCCG
+
CCCCCGGGGGGGGGGGGGGGGGGGGGGGGGGGGGGGGGGGGGGGGGGGGGGGGEGGGGGFGGGGGGGGGDGGGGGGGGGGGGGGGGGGGGGGGGGGGGGGCFGGGGGGGGGGGGGGGGGGGGCFFGGFGGGGGGGGCCGGGGGGGGGDGGGGGGGGGGGFFGGGGGGGGGGGGGGGGGGFGGEGGGGGGFGGGG>C5BBFFFFGAGGGGGGCCDGFCGGCEGFFFF>EFF>EGGGFB?GGG:<FGGF4*02
@M03364:276:000000000-BLYN8:1:1101:11153:10942 2:N:0:1
GGACTACTAGGGTTTCTAATCCTGTTTGCTCCCCACGCTTTCGCACCTGAGCGTCAGTCTTCGTCCAGGGGGCCGCCTTCGCCACCGGTATTCCTCCAGATCTCTACGCATTTCACCGCTACACCTGGAATTCTACCCCCCTCTACGAGACTCAAGCTTGCCAGTTTCAAATGCAGTTCCCAGGTTGAGCCCGGGGATTTCACATCTGACTTAACAAACCGCCTGCGTGCGCTTTACGCCCAGTAATTCCG
+
CCCCCGGGGGGGFGGGGGGFGGGGGGGGGGGAFGGGGGGGGGGGGGGGGGGGGGGGGFGGGGGGGGGGGGGGGGGGGGGGGGGGGGGEGGGGGGGGGGGGGGGGGGFGGGGDGGGGGGGGGGGGGGGGGGGGGGGGGDGGGGGGGGGGGGGGGGFFGGGGGGGGGG;@CFGGGGGGGGGGGGGCGGGGGCGGGCEGGEGGGGGGFGGGFGGDGGGGGGGFBDE<7ABD6)8BG<CAF<CCGEFFGC*6C>2
@M03364:276:000000000-BLYN8:1:1101:22058:10961 2:N:0:1
GGACTACCCGGGTTTCTAATCCTGTTTGATCCCCACGCTTTCGCACATCAGCGTCAGTTACAGACCAGAAAGTCGCCTTCGCCACTGGTGTTCCTCCATATCTCTGCGCATTTCACCGCTACACATGGAATTCCACTTTCCTCTTCTGCACTCAAGTTTTCCAGTTTCCAATGACCCTCCACGGTTGAGCCGTGGGCTTTCACATCAGACTTAAAAAACCGCCTACGCGCGCTTTACGCCCAATAATTCCG
+
CCCCCGGGGGGGGGGGGGGGGGGGGGGGGGGGGGGGGGGGGGGFGGGGGGGGGGGGGGGGGGGGGGGGGGGGGGGGGGGGGGGGGGGGGGFGGGGGGGGFFFGFGGGGGGGGGGGGGGGGGGGGGGGGGGGGGGFGGGGGGGGGGGGGGGFGGGGG@@DFGGGGDECFGGGGFGGFGGG=DFCEGC87?F?EGGG>FGGE>FGGFGGGFGGGGGGCCDEEAGEFFFFD9E>>DDFEFDGCEDBFGGF2>C4
@M03364:276:000000000-BLYN8:1:1101:10808:10961 2:N:0:1
GGACTACCGGGGTATCTAATCCTGTTTGCTCCCCACGCTTTCGCACCTGAGCGTCAGTCTTTGTCCAGGGGGCCGCCTTCGCCACCGGTATTCCTCCACATCTCTACGCATTTCACCGCTACACATGGAATTCTACCCCCCTCTACAAGACTCTAGCTGACCAGTATCAGATGCAATTCCCGGGTTAAGCCCGGGGATTTCACATCTGACTCAATCAACCGCCTGCGTGCGCTTTACCCCCAGTAATTCCG
+
CCCCCGFGGGGGGGGGGGGGGGGGGGGGGGGGGGGGGGGGGGGGGGGGGGGGGGGGGGGGGGGGGGGGGGGDGGGGGGGGGGGGGGGGGEFGGGGGGGGGGGGGGGGGGGGDGGGGGGGGGGGGGGGGGGGGGGGGGGGGGGGGCFFGGGC?C>EFGGGFGGGGGDFGFFFGGGGGGGGGGGGCGGGGGGGGGGGGDGCEFC+;CFFFGGGGGGFDGFCGAEE:?F>D?FFFGGGFFFGGGF0?F7?9CGC
@M03364:276:000000000-BLYN8:1:1101:21794:10983 2:N:0:1
GGACTCTAGGGTATCTAATCCTGTTTGCTCCCCACGCTTTCGCACCTGAGCGTCAGTCTTCGTCCAGGGGGCCGCCTTCGCCACCGGTATTCCTCCAGATCTCTACGCATTTCACCGCTACACCTGGAATTCTACCCCCCTCTACAAGACTCTAGCCTGCCAGTTTCGAATGCAGTTCCCAGGTTGAGCCCGGGGATTTCACATCCGACTTGACAGACCGCCTGCGTGCGCTTTACGCCCAGTAATTCCG
+
CCCCCGGGGGGGGGGGGGGGGGGGGGGDGGGGGFGGGGGGGGGGGGGGGGGGGGGDGGGGGGGGGGGGGGGGGGGGGGGGGGGGGGGGGGGGF9BFGGFGGGGGGGGGGGGGGGGGGGGGGGGGFGGGGGGGGGGGGGGGGGGGGGGGGGGGGGGGGGGFGF8@FGGGGGGFGGGGGGGGGGGGGGGFDGFGGGGGDGGGGFCG;FC5)7CFGGFC7DFG>EAFFFF)();BGFFBB:CEGF:6FGF2CF
@M03364:276:000000000-BLYN8:1:1101:29548:11017 2:N:0:1
GGTCTACTGGGGTTTCTAATCCTGTTTGATCCCCACGCTTTCGCACATCAGCGTCAGTTACAGACCAGAAAGTCGCCTTCGCCACTGGTGTTCCTCCATATCTCTGCGCATTTCACCGCTACACATGGAATTCCACTTTCCTCTTCTGCACTCAAGTTTTCCAGTTTCCAATGACACTCCACGGTTGAGCCGTGGGCTTTCACATCAGACTTAAAAAACCGCCTACGCGCGCTTTACGCCCAATAATTCCG
+
6@-66CE9CCFGGGGGFGGGGGGFGGFFGFGGFFGGGGGGGGGGGGGAGECGGGEGEG9EGGDCFFGGGGGDCECDGGGGGGCGGGCDECGGGGGGGGFGG9ECFEFDGGGDGGA9?FDDCEFFCGGGGF,AFGGF;EFFGGGG,EF99;8DG8CFG,4,8@EFDD9EA;DFFFG,DDG88EGEF6==?GG>+:>EGFG7?9FGFFG59>C+=FC>*@5CB>B>>FFE=))=<C*6=?GGG>7A6D*6>>*
@M03364:276:000000000-BLYN8:1:1101:17828:11026 2:N:0:1
GGACTACTGGGGTTTCTAATCCTGTTTGATCCCCACGCTTTCGCACATCAGCGTCAGTTACAGACCAGAAAGTCGCCTTCGCCACTGGTGTTCCTCCATATCTCTGCGCATTTCACCGCTACACATGGAATTCCACTTTCCTCTTCTGCACTCAAGTTTTCCAGTTTCCAATGACCCTCCACGGTTGAGCCGTGGGCTTTCACATCAGACTTAAAAAACCGCCTACGCGCGCTTTACGCCCAATAATTCCG
+
CCCCCGGGGGGGGGGGGGGGGGGGGGGGGGGGDFGGGGGGGGGGGGGGGGFGGGGGGGGGGGGGGGGGGGGGGGGGGGGGGGGGGGGGGGGGGGGGGGGGGGGGGFGG7FGGGGGGGGGGGGGGGGGGGGGGFGGGGGGFGGGFGGGGGGGGGGFGEFFGGGGGFFDGGGGGGGFFDGGGGGGGFGGGGGGGGGGGFCFGGGGGFFGGGFGGGFGGGGGGFGFF@F@FFFFEGDGFFDGGGF0>CG=<FGC
@M03364:276:000000000-BLYN8:1:1101:28817:11040 2:N:0:1
CGACTATCAGTGTTTGTTCAGCTGTTTGGTGCCCATCATTTCTCACCTCAGCTTTTGTTTGTTCTAGGTATACACCCTTCTCCACGGGTAGTCCACGCTATGTCGAGGCGTGCGACCTCGGCCCCGGAGACTCCGCATACCTCTACACATCTCTACAATAACACGTTTGAAACTACTTCCCTTATAACGCTCGATCAGCTCAGAACCATCTGCAATTCTCGCCTCAGCCTCCTGTACATCACGTAAATCCT
+
---8A+C6,<6C6CC,C;,,66<E-,,;,C,,,;6,@,E,<,,,,;,5,,,,,,6,6;,,C,,66,,;C;6,;,6,8D<;5C,,@,++88,:55,5,4,,4,C,,,+8+48+,+8F++,++8+44@+++++8A,+8+8>,,33+,>,D,,,6,,6,,7,,,,3,88,,+,37,,7,,,7,,33,,,7,*@*@**4,1,,,4*,*3*/0**+2++2+01,=)*)5()/2,).0**2)39+2+*(.21).2*+
@M03364:276:000000000-BLYN8:1:1101:25731:11070 2:N:0:1
GGACTACCGGGGTTTCTAATCCTGTTTGATCCCCACGCTTTCTCACATCAGCGTCAGTTACAGACCAGAAAGTCGCCTTCGCCACTGGTGTTCCTCCATATCTCTGCGCATTTCACCGCTACACATGGAATTCCACTTTCCTCTTCTGCACTCAAGTTTTCCAGTTTCCAATGACCCTCCACGGTTGAGCCGTGGGCTTTCACATCAGACTTAAAAAACCGCCGACGCGCGCTTTACGCCCAATAATTCCG
+
CCCCCGE<FGGDFFGGGGGGGFGGGGCFFGAFDFGGGG7@DC,CF@CFFFGGGED:CGGGGGGGGFCG@F8,CEEFFCFGGGGGG8FGFD,:,B;FDCFGGGGGCFDEGGGGGGFEFEG6FFEEDFGF=EFFGFFGFADFGGFDGGGGG8FF,@BC@@9,@3,69;EFGGGFGDAD,6+@8FEGFEGGC,@EG6EG5DCFGG799*5;;F>>FFFCFDCC;C4(6>9BBFEFG3*)*,?8>>6>FCBA>>6
@M03364:276:000000000-BLYN8:1:1101:7311:11073 2:N:0:1
GGACTACAAGGGTATCTAATCCTGTTTGCTCCCCACGCTTTCGAGCCTCAGCGTCAGTTACAGACCAGAGAGCCGCCTTCGCCACTGGTGTTCCTCCATATATCTACGCATTTCACCGCTACACATGGAATTCCACTCTCCTCTTCTGCACTCAAGTCTCCCAGTTTCCAATGACCCCCCCCGTCTGCGCCGGGGGCTTTCCCATCAGACTTAAGCAACCGCCTCCGCTCGCTTTACGCCCCACCAATCCC
+
666A<CFE@@,@,6,C,,CECF6<-;,CFFFGGGFGDG@F,C:FCFGDGFCDECFDC<,6F@9@CF8CADFDGFGGGF7EBFGGG<<E?<CCFF9FGC?<?F9FFDFGGDC,CF,?E7@8+@,EF:=4B,9:FFCFFF9EE,@D,;,@EFG?G8F,8@,@D@,6,37EFG;9=DFDG8CEGC>**352;EGG54:*=*3<C+=71C40*22+2+3+003A.:B1(73D6@DD59*47,AEG)()**02>C<
@M03364:276:000000000-BLYN8:1:1101:21426:11080 2:N:0:1
GGACTACCCGGGTTTCTAATCCTGTTTGCTCCCCACGCTTTCGCACCTGAGCGTCAGTCTTCGTCCAGGGGGCCGCCTTCGCCACCGGTATTCCTCCAGATCTCTACGCATTTCACCGCTACACCTGGAATTCTACCCCCCTCTACGAGACTCAAGCTGACCAGTATCAGATGCAATTCCCGGGTTAAGCCCGGGGATTTCACATCTGACTCAATCAACCGCCTGCGTGCGCTTTACGCCCAGTAATTCCG
+
CCCCCGGGGGGGGGGGGGGGGGGGGGGGGGGGGGGGGGGGGGGGGGGGGGGGGGGGGGGGGGGGGGGGGGGGGGGGGGGGGGGGGGGGGGGGGGGFGFGGGGGGGGGGGGGGGFGGGGGGGGGGGGGGGGGGGGGGG8FGGEGGGGGGGGGGGGDFGGFFGGGGGFFGGGFGGGGGFGGGFGGEFGGFF?FGGGGGGGCGFFGGFGFGFGGGGGGGGGGFFGE?<F9B?F>:CDF<F6EGGF0FD7=-:C7
@M03364:276:000000000-BLYN8:1:1101:14454:11107 2:N:0:1
GGACTACTCGGGTTTCTAATCCTGTTCGCTACCCATGCTTTCGCTCCTCAGCGTCAGTTACTGCCCAGAGACCTGCCTTCGCCATCGGTGTTCCTCCTGATATCTGCGCATTTCACCGCTACACCAGGAATTCCAGTCTCCCCTACAGCACTCAAGTTATGCCCGTATCGCCTGCACGCCCGGAGTTGCGCCCCGGGATTTCACAGACGACGCGCCAAACCACCTACGAGCTCTTTACGCCCAGTAATTCC
+
C@CCCGGGGGEGGCCGGGGGGGGGGGGGGCFGGGGGGGGGGGGGEGGGGGFGGGGGGFGGFFGGCGGGCFGGGGGGGGGGGGEGGGGGGGGGGGGGGGGGGGGGGDDGGGGFGGGGGGGGDGGGGGGGGGGGGGG;@EFGCDE?DFGCFDEDFGGGG9,@,ED?>CBBD+B+=>F8FGGCGCD:FCFG,8EGGC*@EECEFF,BBGGG4DD:<)))/1*A3*)14).)2>B5FFG9BA88EB<>CCF)0::
@M03364:276:000000000-BLYN8:1:1101:25430:11131 2:N:0:1
GGACTACCGGGGTTTCTAATCCTGTTTGCTCCCCACGCTTTCGAGCCTCAGTGTCAGTTACAGGCCAGAGAGCCGCTTTCGCCTCCGGTGTTCCTCCATATATCTACGCATTTCACCGCTACACATGGAATTCCACTCTCCTCTCCTGCACTCAAGTCTCCCAGTTTCCAATGCACACAATGGTTGAGCCACTGCCTTTTACATCAGACTTAAGAAACCACCTGCGCTCGCTTTACGCCCAATAAATCCGG
+
CCCCCGGGGEGGGGGGGGGGGGFGGGFGGGGGGGGGGGGGGGGGGGGGGGGEFGGGGGGFGGGFGGGGGGGGGGDG+FDGGGGDFGGEFGEFGGGCFGGGGGGFGFGGGGGCGGGGGGDGGFGGGGG=EAFG9EFGGGCGGGGGFGGGGFECGFFGGGG9BCFGF;;>@FGFGGGGGGG?CGFG@CCFG?FGGGGFGC,ECFGGA8DCFDC>@FGGGGGCFEFEFFF>@FFE5F@4:@*:CFF4CFA);<:
@M03364:276:000000000-BLYN8:1:1101:11098:11137 2:N:0:1
GGACTACAGGGGTTTCTAATCCTGTTTGATCCCCACGCTTTCGCACATCAGCGTCAGTTACAGACCAGAAAGTCGCCTTCGCCACTGGTGTTCCTCCATATCTCTGCGCATTTCACCGCTACACATGGAATTCCACTTTCCTCTTCTGCACTCAAGTTTTCCAGTTTCCAATGACCCTCCACGGTTGAGCCGTGGGCTTTCACATCAGACTTAAAAAACCGCCTACGCGCGCTTTACGCCCAATAATTCCG
+
CCCCCGGGGGGGGGGGGGGGGGGGGGGGGGGGGGGGGGGGGGGGGGGGGGGGGGGGGGGGGGGGGGGGGGGGGGGGEGGGGGGGGCGGGGGGGGGGGGGGGGGGGGGGGGGGGGGGFGGGGGGGGGGGGGFGGGGGGGGGGGGFDGGGGGGCGGGGFFFGGGGGGGGGGGGGGGGGGGGGGGGGGGGDGGGGED>CFGGGGGGGFGGGGGGGGGGGGCE>BGFD@FFFFFEFGDC<FFGGGEFFGGFAG>C
@M03364:276:000000000-BLYN8:1:1101:15245:11142 2:N:0:1
GGACTACCAGGGTTTCTAATCCTGTTTGCTCCCCACGCTTTCGAGCCTCAGTGTCAGTTACAGGCCAGAGAGCCGCTTTCGCCTCCGGTGTTCCTCCATATATCTACGCATTTCACCGCTACACATGGAATTCCACTCTCCTCTCCTGCACTCAAGTCTCCCAGTTTCCAATGCACACAATGGTTGAGCCACTGCCTTTTACATCAGACTTAAGAAACCACCTGCGCTCGCTTTACGCCCAATAAATCCGG
+
CCCCCGGGGGGGGGGGGGGGGGGGGGGGGGGGGGGGGGGGGGGGGGGGGGGGGGGFGGGGGGGGGGGGGGGGGGGGGGGGGGGGGGGGGGGGGGGGGGGGGGGGGFGGGEGGFGGGGGGGGGGGGGGGGGGDFFGFEGGGGGC8EEGCFGGFGGGFFGGGGGGFGGGGGGGGGGGGGGGGGGCFGEC8FB>DGGDGGGGEC?E9CFFFGGFFFCFFGFGGFCA=2@BFFFF;FF7;69EEG3@FGGFCFG:
@M03364:276:000000000-BLYN8:1:1101:7799:11147 2:N:0:1
GGACTACCGGGGTATCTAATCCTGTTCGCTACCCATGCTTTCGCTCCTCAGCGTCAGTTACTGCCCAGAGACCTGCCTTCGCCATCGGTGTTCCTCCTGATATCTGCGCATTTCACCGCTACACCAGGAATTCCAGTCTCCCCTACAGCACTCAAGTTATGCCCGTATCGCCTGCACGCCCGGAGTTGAGCCCCGGGATTTCACAGACGACGCGACAACCCACCTACGAGCTCTTTACGCCCAGCAATTCC
+
CCCCCGGGGGDGFEFGGFGGGGGGGGGCFFEGGGGGFGGGGG@CCFFGGFGFEFG7CFFGFGGFG@EGFGGGGGGGGGGDGEGGGF@FG>FFFGGGGGFCFGFEEFFGEGGGDGEGDFGGGGGEECE?FG?AEBFA=EGG98BDDFCFGFF?FFFGFFGGGCAFCBEFFBC@CCFFF7>C+BC8>EGF78BFFC8C7*4:2:9C6FF*:5DD:)7>5C8*;CBF1)471)::7>DA?>5;E3<4*005*:C
@M03364:276:000000000-BLYN8:1:1101:9246:11154 2:N:0:1
GGACTACAAGGGTTTCTAATCCTGTTTGCTCCCCACGCTTTCGCACCTGAGCGTCAGTCTTCGTCCAGGGGGCCGCCTTCGCCACCGGTATTCCTCCAGATCTCTACGCATTTCACCGCTACACCTGGAATTCTACCCCCCTCTACGAGACTCAAGCCTGCCAGTTTCGGCTGCAGTTCCCGGGTTGAGCCCGGGGATTTCACATCCGACTTGACAGACCGCCTGCGCGCGCTTTACGCCCAGTAATTCCG
+
CCCCCGGFEFGGGGGGF<FFGGGGGGGGGGGGGGGGGGEFGGGGGGGGFFGGGGGGGGGGEFGGGGGCCFEEFGGGGGGGCEGGGGGGGCFGGGGGGGCE,FEGGGGGGDGCAFGFGCGGGDFGGG8FFGGGFGGGGGGGGDGGFCEEGGGGGGE3>BF>FBFFFGCF53**;EF,,2>CFEE5<C:CFDGC**BEDC89;:CC;F*8*9>30:F76*/:):>?BF0)(.)8/CF<=(22:5190*9)2*2
@M03364:276:000000000-BLYN8:1:1101:18328:11158 2:N:0:1
GGACTACAAGGGTTTCTAATCCTGTTTGCTCCCCACGCTTTCGCACCTGAGCGTCAGTCTTCGTCCAGGGGGCCGCCTTCGCCACCGGTATTCCTCCAGATCTCTACGCATTTCACCGCTACACCTGGAATTCTACCCCCCTCTACAAGACTCTAGCTGACCAGTTTCAAATGCAGTTCCCAAGTTAAGCTCGGGGATTTCACATCTGACTTAATCAACCGCCTGCGTGCGCTTTACGCCCAGTAATTCCG
+
CCCCCGGGGGGGGGGGGGGGGFGGGGGGGGGGFGFCGGDGGFGGGCFGGGGGGGGCCGFGGGGGGGGGGGGGGGGGGGGGGGFGGGGGGGGGFCDFGGGGGGGGGFGGGEGGGGGGGGDGCG:F8FFFGGGGGGGGGGG=EDEGGGGGGGGGGGGGGGGGGGFGFGDCCFFFGDFFG9<FGGGG<DFGFFFD>;CCECFGGFCFFFF78D7C+;>@7>F*8=B?FF08,=>;5<FAF08C>5::>D?AFG*
@M03364:276:000000000-BLYN8:1:1101:26140:11167 2:N:0:1
GGACTACTCGGGTTTCTAATCCTGTTTGCTCCCCACGCTTTCGCACCTGAGCGTCAGTCTTTGTCCAGGGGGCCGCCTTCGCCACCGGTATTCCTCCAGATCTCTACGCATTTCACCGCTACACCTGGAATTCCACCCCCCTCTACGAGACTCAAGCCTGCCAGTTTCAAATGCAGTTCCCGGGTTGAGCCCGGGGATTTCACATCTGACTTAACAGACCGCCTGCGTGCGCTTTACGCCCAGTAATTCCG
+
CCCCCGGGGFGGFGGGGGGGGGGGGFGGGGGGGGGGGGGGGGGGGGGGGGGGGGGGGEFGGGGGGGGGGGGGGGGGGGGGGGGGGGGGCFFEGGGGGGGGGGGGGGGGGGGGGGGGGGGGDGFFGGEEFGFGGGGGGGGGGEGGGGGDEDGGGGFFGDGGGGDGGCGGGGGGGGGGGGGGGGGG>EGFFFGGGGGGGGGGGGGG=0@F=7CCDC>FGGGG>CDB?FFFFEFFGGG<FFGGGE69D>@4:>9
@M03364:276:000000000-BLYN8:1:1101:10942:11168 2:N:0:1
GGACTACACGGGTTTCTAATCCTGTTTGCTCCCCACGCTTTCGCACCTGAGCGTCAGTCTTCGTCCAGGGGGCCGCCTTCGCCACCGGTATTCCTCCAGATCTCTACGCATTTCACCGCTACACCTGGAATTCTACCCCCCTCTACGAGACTCAAGCCTGCCAGTATCAGATGCAGTTCCCGGGTTGAGCCCGGGGATTTCACATCTGACTTAACAGACCGCCTGCGTGCGCTTTACGCCCAGTAATTCCG
+
CCCCCGGGGGGGGGGGGGGGGGGGGGGGGGGGGGGGGGGGGGGGGGGGGGGGGGGGGGGGGGGFGGGGGGGGGGGGGGGGGGGGGGGGGGGGGGGGGGGGGGGGGGGGGGGGGGGGGGGGEGGGGGGGGGGGGGGFGGGEGGGGFFFGGGGGGGGGGGGGGGGGGGGFCC@EGGGGGGGGCEGGGEECGFFCEGGGEEFGFGGGF4+77CCC:FGDGGGFEEEBFF;@BEEFGGFFF?ECG@??*:@4CC7
@M03364:276:000000000-BLYN8:1:1101:14190:11177 2:N:0:1
GGACTACCGGGGTTTCTAATCCTGTTTGCTCCCCACGCTTTCGCACCTGAGCGTCAGTCTTCGTCCAGGGGGCCGCCTTCGCCACCGGTATTCCTCCAGATCTCTACGCATTTCACCGCTACACCTGGAATTCTACCCCCCTCTACGAGACTCAAGCTGACCAGTATCAGATGCAGTTCCCAGGTTGAGCCCGGGGATTTCACATCTGACTTAATCAACCGCCTGCGTGCGCTTTACGCCCAGTAATTCCG
+
CCCCCGGGGGGGGGGGGGGGGGGGGGGGGGGGGGGGGGGGGGGGGDGGGGGGGGGGGGGGAFGGGGGGGGGGGGGGGGGGGGECGGGGGGGGGGGGGGFGGGCEGGGGGGGGGGGGGGGGGGGGGGDFGGGGGGGGGGGGGGGGGGGGGGGGGF,3EGGGGGGGGGGF7DC?FGGGFCFFFGGFFGGGCF:FGDGE5EGGFDGGAFGGGGDGGGGGGGGFFGE??FBFFFFFGGGFFBE5E3(9FCBBGF*
@M03364:276:000000000-BLYN8:1:1101:17320:11183 2:N:0:1
GGACTACCAGGGTTTCTAATCCTGTTTGCTCCCCACGCTTTCGCACCTGAGCGTCAGTCTTTGTCCAGGGGGCCGCCTTCGCCACCGGTATTCCTCCAGATCTCTACGCATTTCACCGCTACACCTGGAATTCTACCCCCCTCTACGAGACTCAAGCTGACCAGTATCAGATGCAGTTCCCAGGTTGAGCCCGGGGATTTCACATCTGACTTAATCAACCGCCTGCGTGCGCTTTACGCCCAGTAATTCCG
+
CCCCCGGGGGGGGGGGGGGGGGGGGGGGGGGFGGGGGGGGGGGGGGGGGGFGGGGGGGGGGGGGGGGGGGGGGGGGGGGGGGGGGGGGGGGGGGGGGGGFGGGGGGGGDGGGGGGGGGGGGGFGGGGGGGGGFGGGCGFGGEGGGGGGGGGGGGGGGGGGGGGGGGGGGGGGGGGGGGGGFGGGGGGGFGGGEGGGGGGGGGGGFDGGGFFGGDF7FGGF>GFFFF@FFFFFG37AB<GGGFFFGGF2D?C
@M03364:276:000000000-BLYN8:1:1101:13729:11187 2:N:0:1
GGACTACTGGGGTTTCTAATCCTGTTTGCTCCCCACGCTTTCGCACCTGAGCGTCAGTCTTCGTCCAGGGGGCCGCCTTCGCCACCGGTATTCCTCCAGATCTCTACGCATTTCACCGCTACACCTGGAATTCTACCCCCCTCTACGAGACTCAAGCTGACCAGTATCAGATGCAGTTCCCAGGTTGAGCCCGGGGATTTCACATCTGACTTAATCAACCGCCTGCGTGCGCTTTACGCCCAGTAATTCCG
+
C@CCCFGGGGGGGGGGGGGGGGGGGGGGGGGGGGGGGGGGGGCFFGGGFGFGGGD:@FGGFFFGGDGGGGGGGGGGGGGGGGGGGGGGGDGGE<EGGCFGGGGGGCFDFGFGGGGGGGGGGGGGGGGFFGGDFFGGGGGGGGGGGGGGEGGGGGGGCGFFGGGFGDGGFGGGGGGGECEFCEGGC?C,AFFGG5EGG>FGGGGDFGG7CGGGGGGGFGF63CA7?F6>0;>@GGG<6:;8>>B@:7@)*:2
@M03364:276:000000000-BLYN8:1:1101:8673:11188 2:N:0:1
GGACTACTCGGGTATCTAATCCTGTTTGCTCCCCACGCTTTCGAGCCTCAGCGTCAGTTACAGACCAGAGAGTCGCCTTCGCCACTGGTGTTCCTCCATATATCTACGCATTTCACCGCTACACATGGAATTCCACCCTCCTCTTCTGCACTCAAGTCTCCCAGTTTCCAATGCCCCTCCCCGGTTGAGCCGGGGGCTTTCACATCAGACTTAAGAAACCGCCTGCGCTCGCTTTACGCCCAATAAATCCG
+
CCCCCGGGGGGGGFGGFGGGGGGGGGGGGGGGGGGGGGGGGGGGGGGFGGGGGGGGGGGFGDGGGGGGGGGGEGGGGGGGFDGGGFGFGGGGFGGGGGGFGFGGGGGGGGGGGGGGGGGG@:FGGGGGGFGFF9=:,84DEGGGGGGGGFEGGEF86@EEFGGGGGGGGGCF,3==D?GGGGGGDBCCCECC7>C8*:CFGCEFFFFGGGGD7D7C>*:FAGF;;F;EFFFFGGG<B(;EE:(5CF*6DG<
@M03364:276:000000000-BLYN8:1:1101:6400:11198 2:N:0:1
GGACTACTGGGGTATCTAATCCTGTTTGCTCCCCACGCTTTCGCACCTGAGCGTCAGTCTTCGTCCAGGGGGCCGCCTTCGCCACCGGTATTCCTCCAGATCTCTACGCATTTCACCGCTACACCTGGAATTCTACCCCCCTCTACAAGACTCTAGCCTGCCAGTTTCGAATGCAGTTCCCAGGTTGAGCCCGGGGATTTCACATCCGACTTGACAGACCGCCTGCGTGCGCTTTACGCCCAGTAATTCCG
+
CCCCCGGGGGGGGGGGGGGGGGGGGGGGGGGGGGGGGGGGGGGGGGGGGGGGGGGDEGGGGGGGGGGGGGGDGGGGGGGGGGGGGGGGGEGGGGGGGFGGGGGGGGGGGGGGGGGGDGG=CGGGGGGGFFGGGGGGGGGGGGGGGGC?EGGGGGCEFGFGGGG?BFGGGGGGGGGFGGGGG9B>FGDCFGGGGGDGEGGGGDGFFGGG<DGGG>DFGFGGFGFFFF>D<EEEGGFFFBGGGFBFF:FAGG7
@M03364:276:000000000-BLYN8:1:1101:17648:11231 2:N:0:1
GGACTACTCGGGTTTCTAATCCTGTTTGATCCCCACGCTTTCGCACATCAGCGTCAGTTACAGACCAGAAAGTCGCCTTCGCCACTGGTGTTCCTCCATATCTCTGCGCATTTCACCGCTACACATGGAATTCCACTTTCCTCTTCTGCACTCAAGTTTTCCAGTTTCCAATGACCCTCCACGGTTGAGCCGTGGGCTTTCACATCAGACTTAAAAAACCGCCTACGCGCGCTTTACGCCCAATAATTCCG
+
CCCCCGGGGGGGGGGGGGGGGGGGGGGGGGGGGGGGGGGGGGGGGGGGGGGGGGGGGGGGGGGGGGGGGGGGGGGGGGGGGGGGGGGGGGGGGGGGGGGGG9EGFGGGGGGGGGGGGGGGGGGGGGGGGGGGGGGGGGGGGGGGGGGGGFGGGGFGGFGGGGGGBGGGGGCCFGGGGGEE88CEEDDFGGGGGGDECECFGGFFFG<C*?FDCFF7C*1CEGE@9F?B>FEDDDC<FFGGGF;AFFFFGCC
@M03364:276:000000000-BLYN8:1:1101:10178:11239 2:N:0:1
GGACTACCGGGGTTTCTAATCCTGTTTGCTCCCCACGCTTTCGCACCTGAGCGTCAGTCTTCGTCCAGGGGGCCGCCTTCGCCACCGGTATTCCTCCAGATCTCTACGCATTTCACCGCTACACCTGGAATTCTACCCCCCTCTACGAGACTCAAGCTGACCAGTATCAGATGCAGTTCCCAGGTTGAGCCCGGGGATTTCACATCTGACTTAATCAACCGCCTGCGTGCGCTTTACGCCCAGTAATTCCG
+
CCCCCGGGGGGGGGGFFFGGGGGGGGGGGGGGGGGGGGGGGGGGGGGGGGGGGGGGGGGGGGGGGGGDFFGGGGGGGGGGGGGGGGGGGGGGCFGGGGGGGGFFGGGGGGGGGDGGGDGGGGGGGGGFFGGGGGGGFDFGGGGGGGGEGDGGGGGGFFGGGGGGGGGFGGGGFGGGGFEGF,BFFGGFFGGGECEGGGGGG7ECFFGGGGGGGGFFGFFGBEEFBFFFFFFDGGGBFBCCED:FD>@>FD7
@M03364:276:000000000-BLYN8:1:1101:3836:11249 2:N:0:1
GGACTACACGGGTTTCTAATCCTGTTTGCTCCCCACGCTTTCGCACCTGAGCGTCAGTCTTTGTCCAGGGGGCCGCCTTCGCCACCGGTATTCCTCCAGATCTCTACGCATTTCACCGCTACACCTGGAATTCTACCCCCCTCTACGATACTCAAGCTGACCAGTATCAGATGCAATTCCCGGGTTAAGCCCGGGGATTTCACATCTGACTCAATCAACCGCCTGCGTGCGCTTTACGCCCAGTAATTCCG
+
CCCCCGFFFEGGGGGGGGGGGGGGGGFGGGGGGGGGGGGGGGGGGGGGGGGGDE7BFEFDFEFGGCEFGGGDGGGGGGGGGDDFGFGCFDFGFFEFGGGGGGGGFFCFEGEFGFGGDGGGGGGGGFDCA<FFGFAFC,DCEGE+3>BC+3@DGGG,@8,,@DGGFFGGG99BFGCFGGG7<EC8FGGGC9CFE8BE*3B6;CGFF4F+;7>FFFFDC=C60*.,379>:5>>DGGFFFG55B2F7C*5*:*
@M03364:276:000000000-BLYN8:1:1101:12074:11250 2:N:0:1
GGACTACAAGGGTATCTAATCCTGTTTGATCCCCACGCTTTCGCACATCAGCGTCAGTTACAGACCAGAAAGTCGCCTTCGCCACTGGTGTTCCTCCATATCTCTGCGCATTTCACCGCTACACATGGAATTCCACTTTCCTCTTCTGCACTCAAGTTTTCCAGTTTCCAATGACCCTCCACGGTTGAGCCGTGGGCTTTCACATCAGACTTAAAAAACCGCCTACGCGCGCTTTACGCCCAATAATTCCG
+
CCCCCGGGGGGGGGGGGGGGGGGGGGGGGGGFGGGGGGGGGGGGGGGGGGGGGGGGGGGGGGGGGFGGGGGGGGGGGGGGGGGGGGGGGGGGGGGGGGGGGGGFGGGGGGGGGGGGGGGGGGGGGGGGFFFFGGGGGGGGGGGGGFGGGGGGGGGGCFGGGGGGDAFGCDGGGDDFGGGGGGGGGGGGDGGGGEGEGGDGGGGFFCCGDGGGGCG>FGGGEDE@=A()/8BBGCC4F<CEGA0AFFA9C79
@M03364:276:000000000-BLYN8:1:1101:19232:11255 2:N:0:1
GGGGTACTCGGGTATTTTAACCTGTTTGGTCCCCCCGCTTTCGGGCCTCCGAGGTTGATAACGAACCAAAAGCCCCCCTCCCCCCCGGTGTTTCCCAAAATTACTACGCATTTTCCCCCTACAACAGGAATAACACCTTCCTCTTCTTACCTCCCATCCCCCAGCTTTTTGTTACCCCCCTCGGTTGAGCCGAGGGCTTCTACACCCCACCTTAAACACACGCTGCGACCGCTCGTACCCCCAAAAATCCC
+
A@--,,=<@8;@8+;<,,;,CF<@<9C,,;;CFF+++8@;@,8+6@+,9,7+@+6,6,66,,,8,C6,:,:,,:,,@+@4,8+4+++88+8?,C,C,,,,,,,7,,<++6+3CC,3BD7++3@,,,,3,:,,,3,3+,,38,>8F,,,,,@CA,*,,,,,644*,6,,424,0,,5C7?8*1*3FB:7++?***:5*****23:;F))*)/**22C*2**0/53(.,)(00)9))(),;9CE;)*93(9**
@M03364:276:000000000-BLYN8:1:1101:25759:11267 2:N:0:1
GGACTACCAGGGTATCTAATCCTGTTTGCTCCCCACGCTTTCGAGCCTCAGTGTCAGTTACAGGCCAGAGAGCCGCTTTCGCCTCCGGTGTTCCTCCATATATCTACGCATTTCACCGCTACACATGGAATTCCACTCTCCTCTCCTGCACTCAAGTCTCCCAGTTTCCAATGCACACAATGGTTGAGCCACTGCCTTTGACATCAGACTTAAGAAACCACCTGCGCTCGCTTTACGCCCAATAAATCCGG
+
CCCCCGGGGGGDGGGGGGGGGGGGGGGGGGGGGEGGGGGGGGGGGGGGGFGGGGGGGGGGGGGGGGDF@FGGGGEG::DGGGGGDFFGG7FGGGGGCEDFGFDFGFGGEG7FF9<FGGGGGGGGGFGGFFGFGGFFF8BC>FF?DB>8EG=+>88EFFD9DFGDFDD;EDAFGGFCADCDFGE,DEGGGGCE7DFG6,@2+29EFCFF5;;>++<+;C,9?EFEFDBAFF>)9?C>E25BC3@4*;7)>)1
@M03364:276:000000000-BLYN8:1:1101:3298:11268 2:N:0:1
GGACTACTAGGGTATCTAATCCTGTTTGCTCCCCACGCTTTCGCACCTGAGCGTCAGTCTTTGTCCAGGGGGCCGCCTTCGCCACCGGTATTCCTCCAGATCTCTACGCATTTCACCGCTACACCTGGAATTCTACCCCCCTCTACAAGACTCTAGCCTGCCAGTTTCGAATGCAGTTCCCAGGTTGAGCCCGGGGATTTCACATCCGACTTGACAGACCGCCTGCGTGCGCTTTACGCCTAGTAATTCCG
+
CCCCCGGGGGGDAFGGGGCGGGGGGGGGGGGGGGGGGGGGGGGCFGGGGGGGGGGGGFCEEGGGGFGDC@CFGGGGGGGGCFFGGGGDGGGGGGA?F=<FDFEFFFGGGGDGGGGFGGGGGFEF86EFGCEFFGGGGGGGEEEC9B9>CCFFGGGFG6BFGGGFFGGGC*:DFGFFGAF7DCF>FEFGCDCEGGG=EGGGGGFFFF78<DGGGGGC4CFFF=>0(),.385B5CCBFFGG*)4=FC=<FF9
@M03364:276:000000000-BLYN8:1:1101:18574:11305 2:N:0:1
GGACTACCAGGGTTTCTAATCCTGTTTGCTCCCCACGCTTTCGCACCTGAGCGTCAGTCTTCGTCCAGGGGGCCGCCTTCGCCACCGGTATTCCTCCAGATCTCTACGCATTTCACCGCTACACCTGGAATTCTACCCCCCTCTACGAGACTCAAGCTGACCAGTATCAGATGCAGTTCCCAGGTTGAGCCCGGGGATTTCACATCTGACTTAATCAACCGCCTGCGTGCGCTTTACGCCCAGTAATTCCG
+
CCCCCGGGGGGGGGGGGGGGGGGGGGGGGGGGG;AFGGGGGGGGGGGGFGGGGGGGGGGGGGGGFGGFFDGGGEGGGGGGGGGGGG>FGDGFGGGGGGGDFFFGGGGFEGGGGGGGG7FEEGGGFGGGGGGGCFGGG8DEGEGGFGG+CCEFGGGGGGGGGGEFFGAFGGGCAFEFGGGGFGFGGGGGGGGGGGGGGGGGFGGGFDGGFGGGFGFCFGFF>E30=F>E1>EFGDG29?GEC@66*:@47C*
@M03364:276:000000000-BLYN8:1:1101:28925:11319 2:N:0:1
GGACTACACGGGTTTCTAATCCTGTTTGCTCCCCACGCTTTCGCACCTGAGCGTCAGTCTTTGTCCAGGGGGCCGCCTTCGCCACCGGTATTCCTCCACATCTCTACGCATTTCACCGCTACACATGGAATTCTACCCCCCTCTACAAGACTCTAGCTGACCAGTATCAGATGCAATTCCCGGGTTAAGCCCGGGGATTTCACATCTGACTCAATCAACCGCCTGCGTGCGCTTTACGCCCAGTAATTCCG
+
CCCC8FG?8FGGGGGFGGGGGGGGGFFGGGGCGGGGGGGGGGGGGEGFGGGFGGGGGG99FGGGCFGGGGGDGFDGGCGGGGGGGGGGGGGC,?,EFFFGGFE<FFFFGGGGGFF<AFGGGGGFGGGGGGFGGFCFGG6>CEDGCEAFCFBCG;FGDFC9DGGGFFCFGDGFFGGF7A9FGEGCFGGGF9EGEEEGCC8?FGGD+;CD7:;@F<+:7CFF5E5(=>;D:3<BDGDAB1CC5>1)*07>CC0
@M03364:276:000000000-BLYN8:1:1101:28507:11320 2:N:0:1
GGACTACTGGGGTTTCTAATCCTGTTTGCTCCCCACGCTTTCGAGCCTCAGTGTCAGTTACAGGCCAGAGAGCCGCTTTCGCCACCGGTATTCCTCCAGATCTCTACGCATTTCACCGCTACACCTGGAATTCTACCCCCCTCTACAAGACTCTAGCTGACCAGTTTCAAATGCAGTTCCCAAGTTAAGCTCGGGGATTTCACATCTGACTTAATCAACCGCCTGCGTGCGCTTTACGCCCAGTAATTCCG
+
CCCCCGGGGGGGGGGGGGGGGGGGGGGGGGGGGGGDGGGGGGGGFFGGFGGFGGGGGGGGAFGGGGGGEEEFGGGGEGFGGGGGGGGGGGGGGGGGGGGGGFGGGGGGGGGGGGGGFGGGGGFGGEFGGGGGGGFFG86FEGGGGGGGGDGFFGCEFEG?CFGGGGGGGGCFDBEGFE:;EGGFAFGFGGD8EGCGGEGG7CFGF>CGGGGG7:C>B=?FEGF?FFFBFE>:CDC>F05=EFDFF7@CGGF
@M03364:276:000000000-BLYN8:1:1101:13831:11323 2:N:0:1
GGACTACTGGGGTTTCTAATCCTGTTTGCTCCCCACGCTTTCGCACCTGAGCGTCAGTCTTCGTCCAGGGGGCCGCCTTCGCCACCGGTATTCCTCCAGATCTCTACGCATTTCACCGCTACACCTGGAATTCTACCCCCCTCTACGAGACTCAAGCCTGCCAGTTTCGGATGCAGTTCCCGGGTTGAGCCCGGGGATTTCACATCCGACTTGACAGACCGCCTGCGTGCGCTTTACGCCCAGTAATTCCG
+
CCCCCGGGGGGGGGGGGGGGGGGGGGGGGGGGGGGGGGGGGGGGGGGGGGGGGGGGGFGGGGGGGGGGG>GGGGGGGGGGGGGGGGGGGGGGGGGGGGGCEEFGGGGGGCFGGGGGGGGDFGGGGGGGGGGGGGGGGGGGGGGGGGGGGCGGFGGGFFGFGGGGGFFE>CEEGGGGFCGGGGGD<CGGGGGGGGGD5EFFFGGF=FD77DCC>*72>FGFDGF6<>(7().7359A4(2:C5(0:7=>GG6
@M03364:276:000000000-BLYN8:1:1101:12927:11325 2:N:0:1
GGACTACTCGGGTTTCTAATCCTGTTCGCTACCCATGCTTTCGCTCCTCAGCGTCAGTTACTGCCCAGAGACCTGCCTTCGCCACCGGTGTTCCTCCTGATATCTGCGCATTTCACCGCTACACCAGGAATTCCAGCCTCCCCTACAGCACTCAAGTTAAGCCCGTATCGCTGGCACGCCCGGCATTGGCCCCCGGGATTTCACAGCCGACGCGCCAGACAACATCCGAGCTTTTTCCCCCACCAAATCCC
+
<CCC8CCFECCGF,6CE<FG<@FFFGC;BC,@FG<,;CFGGGGG,CC<EFFDGGE,,;,CC,@CCEEE<8E,C<FGGGCEFFGC,B@@FFF=BFGGF8DF9@EF;AFEEGGF9E<??+4@>F:=>?AF7,A?FFGF,D,,4@+=D>,@,@D6>FDG;,6,,,,++@+6D6==++3@,++5+>****54,3,=4=*;***,*+4=++*:55:12))//)*=)*8(()(0-)87**>248+;7)(.**.)**0
@M03364:276:000000000-BLYN8:1:1101:18367:11353 2:N:0:1
GGACTACTAGGGTTTCTAATCCTGTTTGCTCCCCACGCTTTCGAGCCTCAGCGTCAGTTACAGACCAGAGAGCCGCCTTCGCCACTGGTGTTCCTCCATATATCTACGCATTTCACCGCTACACATGGAATTCCACTCTCCTCTTCTGCACTCAAGTTTCCCAGTTTCCAATGACCCTCCCCGGTTGAGCCGGGGGCTTTCACATCAGACTTAAGAAACAGCCTGCGCTCGCTTTACGCCCAATCAATCCG
+
CCCCCGGFEGGGGGGGGGGGGGGGGGGGGGGGGGGGGGGGGFG8CCFGGGGDGFGGGGGGGCF,CFFF,CECCGEEEGGGGGGGFFDGGGFCEFGFG8B<?FFFGFGGEECGCDFGGGGGGGGGCEFGFCFGGGF9EFDFECFFAEFGGDFFGFFGA,,7@EF?3EDF,E,ED9=DEFF=EEGGFEGGFGGED*>C7EF8>CC=+;8;648C>+=:+;F*)C>=3A@E()5:DGGEF1CEGFB@*>FBGF7
@M03364:276:000000000-BLYN8:1:1101:23503:11378 2:N:0:1
GTACTACTAGGGTTTCTAATCCTGTTTGCTCCCCACGCTTTCGAGCCTCAGTGTCAGTTACAGGCCAGAGAGCCGCTTTCGCCTCCGGTGTTCCTCCATACATCTACGCATTTCACCGCTACACATGGAATTCAACTCTCCTCTCCTGCACTCAAGGCTCCCAGTTTCCAATGCACACAATGGTTGAGCCACTGCCTTATACATCAGACTTAAACAACCATCAGCGCACGCTTTACGCCCAATAAATCCGG
+
686-ACCFFGGC@C;6EF,FEG,<F,,,EF9,,,C@FG:FGFG<CF:@FF,,6;,C,<CCF<6,C:,,,,:@<F@F+845B@F:FF7F=:8C9,4CA,5F,,C<4<F@+68,C@,E,6+6C>FE,,5A=,59A,4,C4EFDEBF,E96,,@?4=,6,+,386@,,8E,:3,@D,E931++,3,3C+,1,,,,,,,54>,,++,+++2CC*?22+*+0*5*34**)9>*)0))2:+///B*=)(20++1298
@M03364:276:000000000-BLYN8:1:1101:13161:11385 2:N:0:1
GGACTACCGGGGTTTCTAATCCTGTTTGCTCCCCACGCTTTCGCACCTGAGCGTCAGTCTTTGTCCAGGGGGCCGCCTTCGCCACCGGTATTCCTCCAGATCTCTACGCATTTCACCGCTACACCTGGAATTCTACCCCCCTCTACAAGACTCTAGCCTGCCAGTTTCGGATGCAGTTCCCAGGTTGAGCCCGGGGATTTCACATCCGACTTGACAGACCGCCTGCGTGCGCTTTACGCCCAGTAATTCCG
+
CCCCCGGGGGGGGGGGGGGGGGGGGGGGGGGGGGGGGGGGGGGGGGGGGGGGGGGGGGGGGGGGGGGGFGGGGGGGGGGGGGGGGGGGGGGGGGGGGGGGGGGGGGGGGGGGGGGGGGGGGGGGGGGGGGGGGGGGGGGGGGGGGGGGGGGCGGG7EFGGGGGGGGGGGGG>EGGGC?FGGGGGGGGGGGGGGDEGGECCGGGGFGD3*9DDGGGDDFFGEGFFFFFF03>:/9FDFFGGGB?F>>?<CF2
@M03364:276:000000000-BLYN8:1:1101:27180:11388 2:N:0:1
GGACTACAGGGGTTTCTAATCCTGTTTGCTCCCCACGCTTTCGCACCTGAGCGTCAGTCTTCGTCCAGGGGGCCGCTTTCGCCACCGGTATTCCTCCAGATCTCTACGCATTTCACCGCTCCACCTGGAATTCTACCCCCCTCTACGAGACTCAATCTTGCCAGTTTCAAAGGAAATCCACAGTTTGAGCCCGGGGATTTCACATCGGCTTTACAAAACCGCCTGCGTCGCCTTTACCACCAGAAATGCCG
+
---ACFGGGGGGEGGG9FEEFC<9FFGGGGFGGGGEGGGECFG@:CCFDGFCEECF:C,C<C@,BCF@8B7@@FCF+BDECGGG>=C@F7DGG,9,EE,CFGF,E,C<:+8BD<<BFE7++8?F8AFF,AC8BC,CE88FCCC8,33+33@+@?,,8,,,>@EGGCBFFC,,,,,,5,,,1,,,,,55;8>*7C555CC+++47+***):90223:6*=73=B02F;>,0).17*)*)+<:F<)5*1)7*1
@M03364:276:000000000-BLYN8:1:1101:21607:11389 2:N:0:1
GGACTACTCGGGTTTCTAATCCTGTTTGCTCCCCACGCTTTCGCACCTGAGCGTCAGTCTTCGTCCAGGGGGCCGCCTTCGCCACCGGTATTCCTCCAGATCTCTACGCATTTCACCGCTACACCTGGAATTCTACCCCCCTCTACGAGACTCAAGCCTGCCAGTTTCGGATGCAGTTCCCGGGTTGAGCCCGGGGATTTCACATCCGACTTGACAGACCGCCTGCGTGCGCTTTACGCCCAGTAATTCCG
+
CCCCCGGGGGGGDFEFGGGGGGGGFGGGGGGGGGGGGGGGGGGGGFGGFF?FFGGGGGGFGGGGDFGGGGCFEECGGGFGGGGGEGGGGGGGGGGGGGFCGGGGGGGGECGGGGGGGG>EGEFGCFGGCDDGGGGGF8BFEGGGGGGG7:ECGEGC?GFGGGGGGGGGGG5CEGGGGGFGGGG5CEGC,?CFGDC8=8FGFFFGFGG3<DGGG76CD<C=BEFFFF9@:@BDDGGFFFG*CB69::66:?*
@M03364:276:000000000-BLYN8:1:1101:17168:11396 2:N:0:1
GGACTACTGGGGTATCTAATCCTGTTTGCTCCCCACGCTTTCGCACCTGAGCGTCAGTCTTCGTCCAGGGGGCCGCCTTCGCCACCGGTATTCCTCCAGATCTCTACGCATTTCACCGCTACACCTGGAATTCTACCCCCCTCTACGAGACTCAAGCTGACCAGTATCAGATGCAGTTCCCAGGTTGAGCCCGGGGATTTCACATCTGACTTAATCAACCGCCTGCGTGCGCTTTACGCCCAGTAATTCCG
+
CCCCCGGGGGGGGGGGGGGGGGGGGGGGGGGGGGGGGGGGGGGGGGGGFGGGGGGGGGGGGGGGGGGGGGGGGGGGDGEG<FGGGGGEGGGGGFGGGGGCFGGDGGGGGGGGGGGGGGGGGGGGGGFFGGGGGGGGGGGGGGGGEGGGGGGGGGFGGFC?8:E>FGGEAFGGFGGA>FGF9EGGGGFGGGGEEEEDEEG6CGGGACDF>FGGGGGDD*AFDGFDDF>>(;BBGDF442CCG>:?FFF>GG0
@M03364:276:000000000-BLYN8:1:1101:24849:11417 2:N:0:1
GGACTACAGGGGTTTCTAATCCTGTTTGCTCCCCACGCTTTCGAGCCTCAGTGTCAGTTACAGGCCAGAGAGCCGCTTTCGCCTCCGGTGTTCCTCCATATATCTACGCATTTCACCGCTACACATGGAATTCCACTCTCCTCTCCTGCACTCAAGTCTCCCAGTTTCCAATGCACACAATGGTTGAGCCACTGCCTTTTACATCAGACTTAAGAAACCACCTTCGCTCGCTTTACGCCCAATAAATCCGG
+
CCCCCGGGGGGGGGGGGGGGGGGGGGFGGGGGGGGGGGGGGGGGGGGGGFGGGGGGFGGGGGGGGGGGGGGGFGGGGGGGGGDGGGFDECEGGGFGGGGGGGGGFFGGGGGGGGGGG7:EFFGGGFGGGGGGFGFGGGFGGGDFGGFFGFGGGCFFGGGGFGGGGGGGFGGFFFGGAFD89EGGF>FGGF8FGGGGFGGGFGGGFFFGGGGFFF>DFGFGFGF):?=@=B>BFFFFFFGGGA@FGGFE;DC
@M03364:276:000000000-BLYN8:1:1101:14067:11437 2:N:0:1
GGACTACCCGGGTTTCTAATCCTGTTTGCTCCCCACGCTTTCGCACCTGAGCGTCAGTCTTTGTCCAGGGGGCCGCCTTCGCCACCTGTATTCCTCCAGATCTCTACGCATTTCACCGCTACACCTGGAATTCTACCCCCCTCTACAAGACTCTAGCCTGCCAGTTTCGAATGCAGTTCCCAGGTTGAGCCCGGGGATTTCACATCCGACTTGACAGACCGCCTGCGTGCGCTTTACGCCCAGTAATTCCG
+
CCCCCGGGGGGGGGGGGGGGGGGGGGGGGGGGGGGGGGGGFGGGGGGGGGGGGGGGGFGGGGGGGGGGGGGGGGGGGGGGGGGGGGGGGGGGGGGGGGGGGGGGGGGGGGGGGGGGGGGGGGGGGGGCGFGGGGGGGGGDEGGGGGGGGFGFGGGGGFFCGFFDGGGGGG6EFGGGGGGGGFGGGGGG?FCFGEGGCEGGGGGGFGGGGGGGGCDGFGGGFGEFF:>B?FFFGDG>F:EEE>?FG7B9DF9
@M03364:276:000000000-BLYN8:1:1101:16829:11480 2:N:0:1
GGACTACTGGGGTTTCTAATCCTGTTTGCTCCCCACGCTTTCGAGCCTCAGCGTCAGTTACAGACCAGAGAGCCGCCTTCGCCACTGGTGTTCCTCCATATATCTACGCATTTCACCGCTACACATGGAATTCCACTCTCCTCTTCTGCACTCAAGTCTCCCAGTTTCCAATGACCCTCCCCGGTTGAGCCGGGGGCTTTCACATCAGACTTAAGAAACCGCCTGCGCTCGCTTTACGCCCAATAAATCCG
+
CCCCCGGGGGGGGGGGGGGGGGGGGGGGGGGGGGGGGGGGGGDGGGGGFGGGGGGGGGGGGGGGGGGGGGGGGGGGGGGGGGFFGGGGFGGGCFGGGGGGGGGGGGGGEGECFGGGGGGGGGGGFGGFFF9FFEGFECFGGGGGGCFFGGGGGGGGCFGGGGGGFGGGFFGGFGFGFGGEGEGGGGGGGFFG>:@C?EGGGFGGFGFGG4FFFFGGGGGGACE?0A6D038)*959@?EEGFBF4CF42>7
@M03364:276:000000000-BLYN8:1:1101:13265:11481 2:N:0:1
GGACTACAAGGGTTTCTAATCCTGTTCGCTACCCATGCTTTCGCTCCTCAGCGTCAGTTACTGCCCAGAGACCTGCCTTCGCCATCGGTGTTCCTCCTGATATCTGCGCATTTCACCGCTACACCAGGAATTCCAGTCTCCCCTACAGCACTCAAGTTATGCCCGTATCGCATGCACGCCCGGAGTTGAGCCCCGGGATTTCACAGACGACGCCACAACCCACCGACGAGCCCTTTACGCCCGGTACTTCC
+
CCCCCGGGFGGGGFGGGGGGGGGGGGAFGGGGGFCGGGGGGGG7,EFFGGGGGGGGGGGDFFGG@FGGD@EBCFFGGEEGGGGG:<FFCFGGGGGGGFFFFGGGF,FEEEEGGGGGGGGEGGGGGCFFGGGGGGGE,4,CE,@DBEG8EGGGGGGG,6;=FF,8+@>E8=>+++,6,+3+3@>6BC,,,,8D5C3@E8EG49@+15**))/)/177C<*=8*:(()682)8.*9D474*AE:()/9)4*20
@M03364:276:000000000-BLYN8:1:1101:17658:11495 2:N:0:1
GGACTACCCGGGTTTCTAATCCTGTTTGCTCCCCACGCTTTCGCACCTGAGCGTCAGTCTTCGTCCAGGGGGCCGCCTTCGCCATCGGTGTTCCTTCCAATATCTACGCATTTCACTGCTACACTGGAAATTCCGCCTTCCTCTAACATACTCTAGCTGCCCAGTTTCAAATGCAGTTCCCAGGTTAAGCCCGGGGCTTTCACATCTGACTTAAACAGCCGCCTGCGTGCGCTTTACGCCCAGTAATTCCG
+
CCCCCGGGGGGGGGGGGGAFGGGGGGGGGGGGGDGGGGGGGGGGGGGGGGGGGFGGGGGGGGGGEEGGGGGGGGGGGGDGGGD@GGGGGGGGGGGCGGGFGGGGGFGGGDGGFGGGGGFFGGGGGGGGGGGGGDD>CEEFGGGGGGGGAFC7>DCGGGGGG7FGAEFAEGGFGGGCEGGGGFGGGGG7EFFGGGG59EGGGGGGFGGGGC7C@8FGCC8F>GFFFFFFFFFDD<FAFFGGG3?FFDFDFD7
@M03364:276:000000000-BLYN8:1:1101:23971:11500 2:N:0:1
GGACTACAGGGGTTTCTAATCCTGTTTGCTCCCCACGCTTTCGCACCTGAGCGTCAGTCTTCGTCCAGGGGGCCGCCTTCGCCACCGGTATTCCTCCAGATCTCTACGCATTTCACCGCTACACCTGGAATTCTACCCCCCTCTACGACACTCAAGCCTGCCAGTTTCGGATGCAGTTCCCGGGTTGAGCCCGGGGATTTCACATCCGACTTGACAGACCGCCTGCGTGCGCTTTACGCCCAGTAACTCCG
+
CCCCCGGEGGGGGGGGGGGGGGGGGGGGGGGGGGGGGGGGGGGGGGGGFFGGGGGGGGGGGFGGGGGGFG7FGGGGGGGGGGEEFFGEFCGGFGGGGFGFGCGGGFFGGGGFGGGGGGGGCGGGEFFFGGGGGGGGG@DFGGGGGGGB+@EFG6DFFGG8DFGGGGGG;8*6@FFCGFFCE*C5FGEFGGG@**35*;CFDFD>CGCDDDDGCDFFD<FGFGB?BF>>?D)71**69(?EGD1;FG46CF*
@M03364:276:000000000-BLYN8:1:1101:5701:11501 2:N:0:1
GGACTACCGGGGTTTCTAATCCTGTTTGCTCCCCACGCTTTCGAGCCTCAGCGTCAGTTACAGACCAGAGAGCCGCCTTCACCACTGGTGTTCCTCCATATATCTACGCATTTCACCGCTACACATGGAATTCTACCCCCCTCTACGAGACTCAAGCTTGCCAGTTTCAAATGCAGTTCCCAGGTTGAGCCCGGAGCTTTCACATCTGACTTAACAAACCGCCTGCGTGCCCTTTACGCCCAATAAATCCG
+
CCCCCFFFGGGGGGGGGGGGGGGGGGGGEF,EFGGF:FGGGGGGGGGGFG?EFFGGGGFCFGG9<,FFFFFGGCCGGGGG9FFGDGGGEFFGG9E?E@EFGGFGGC,D:EDFFGGGGCGGGEFFGF<FFGGGGFF;F,=FECEFBFF8@CCFGGGGDF9,@DFGG9,;;FBFGGG9EFC:D9DGGGFGGGG898*4*6DFFFFGAFGGGGGGGG>+?;CCEGFF(=08(.)297FC67CGD>2:FG?ADFD
@M03364:276:000000000-BLYN8:1:1101:3418:11506 2:N:0:1
GGACTACTGGGGTTTCTAATCCTGTTTGCTCCCCACGCTTTCGCACCTGAGCGTCAGTCTTTGTCCAGTGGGCCGCCTTCGCCACCGGTATTCCTCCAGATCTCTACGCATTTCACCGCTACACCTGGAATTCTACTCCCCTCTACAGGACTCTAGCCGACCAGTTTCAAAGGCAGTTCCTAAGTTAAGCTCCGGGATTTCACATCTTACTTAACAAACCGCCTGCGCGCGCTTTACGCCCCGTAATTCCG
+
CBCCCFE,6CFFGCGCFCEFFG9CFCFGGGGGGGGC@@FGGGGGC@:E,CF8:FFGEF,CC<EEF,C@6C,BCFGCDFGFG@G@=8FEG@DGGGGCF,9FF=CACDG@FDGGG?FGGGGGCGGG,4?=<<FFF<FD,@8ABFGF9E,,=,6AF,EEG,+@+8=CGCF,7>,,,3@EDEFG,@,6@F7,BEB8,48CGCCEFFFF+25+2=:B++2C>*C567)8,)6)(0)85<CA?:5>*)(71/06::*
@M03364:276:000000000-BLYN8:1:1101:13817:11508 2:N:0:1
GGACTACCGGGGTTTCTAATCCTGTTTGCTCCCCACGCTTTCGAGCCTCAGCGTCAGTTACAGACCAGAGAGCCGCCTTCGCCACTGGTGTTCCTCCATATATCTACGCATTTCACCGCTACACATGGAATTCCACTCTCCTCTTCTGCACTCAAGTCTCCCAATTTCCAATGACCCTCCCCGGTTGAGCCGGGGGCTTTCACATCAGACTTAAGAAACCGCCTGCGCTCGCTTTACGCCCAATAAATCCG
+
CCCCCGGGGGGGGGGGGGGGGGGGGGGGGGGGGGGGGGGGGGGGGGGGGGGGGGGGGGGGGGGGGGFGGGGDGGGGGGGGGGFGGGGGGGGGGGFGGGGGGFGGGGGFGGGGGGGGGGGGGGGGGGGGFEFFFGGGFGGGGGGFGGGGGGGGGGFGFFGGGGGEGGGGGGFGFGGG,@ECGGEGGGGGGGGGGGGGGGGGGGGGADCFFGFGFGF+;FFGFGFFFF>B9EE>GGGAF?GGG>BFCF?9F<)
@M03364:276:000000000-BLYN8:1:1101:19743:11511 2:N:0:1
GGACTACACGGGTTTCTAATCCTGTTTGCTACCCACGCTTTCGCACATGAGCGTCAGTATTGCCCCAGAAGGCTGCCTTCGCCATCGGTGTTCCTTCCAATATCTACGCATTTCACTGCTACACTGGAAATTCCGCCTTCCTCTAACATACTCTAGCTGCCCAGTTTCGAATGCAGTTCCCAGGTTGAGCCCGGGGATTTCACATCCGACTTGACAGACCGCCTGCGTGCGCTGTACGCCCAGTAATTCCC
+
CCCCCGGGGGGGFGGGFCFGGGGGGFGGGGGGFFDGGGGGG9EEEGCFGGGGGGGGGGGGFFGFGGGEGGCFEFGGGGGGGDEG7ECCGDF7EEEF?FFGGFDEFGFFFEGBAFGG<FGGGGGGEFG,FFFGGGFGEGGC84=BBEFGGGGFGGGGFGFGCGCDFG9ECFEGGGCEGGFFGFGFGF,@F?GGCECC*B8?FFFFFGGGGGDGF7CFGFGCDEF>989):E>ED)>3F@GGE3=AGG6?FG*
@M03364:276:000000000-BLYN8:1:1101:11295:11515 2:N:0:1
GGACTACCCGGGTATCTAATCCTGTTTGCTCCCCACGCTTTCGCACCTGAGCGTCAGTCTTCGTCCAGGGGGCCGCCTTCGCCACCGGTATTCCTCCAGATCTCTACGCATTTCACCGCTACACCTGGAATTCTACCCCCCTCTACAAGACTCTAGCCTGCCAGTTTCGAATGCAGTTCCCAGGTTGAGCCCGGGGATTTCACATCCGACTTGACAGACCGCCTGCGTGCGCTTTACGCCCAGTAATTCCG
+
CCCCCGGGGGGGGGGGGGGGGGGGGGGGGGGGGGGGGGGGGGGGGGGGGGGGGGGGGGGGGGGGGGGGGGGGGGGGGGGGGGGGGGGGGGGGGGGFGGGGGGGGGGGGGGGGGGGGGGGGGDGGGGGGGGGGGGGGGGDGGGGGGGFFFFGCEFGGGGGGGGGGFGCFEGG6CGGGGGGGFCGGGGFGGGGFGGGGGGGGGGFFFD7CGGGGGFGGGGGGFEEF?F>DFFFFGGGFFFGGGBBFGDFBGG9
@M03364:276:000000000-BLYN8:1:1101:25372:11517 2:N:0:1
GGACTACCCGGGTTTCTAATCCTGTTTGATCCCCACGCTTTCGCACATCAGCGTCAGTTACAGACCAGAAAGTCGCCTTCGCCACTGGTGTTCCTCCATATCTCTGCGCATTTCACCGCTACACATGGAATTCCACTTTCCTCTTCTGCACTCAAGTTTTCCAGTTTCCAATGACCCTCCACGGTTGAGCCGTGGGCTTTCACATCAGACTTAAAAAACCGCCTACGCGCGCTTTACGCCCAATAATTCCG
+
CCCCCGGGFGDGGGGGGGGGGGGGGGGGGGGGGGGGGGGGGGGGEGGGGGGGGGGGGGGGGGGGGGGGGGGGGGGGGGGGGGGGGGGGGGGGGGGGGGGGGGGFFFGGGGEEGGFGGGGEGGGGGGGGGGGGGGGGGGGGGGGGGGGGGGGGGGGGG=DFGGGGFFFG8DGCFCG?8DFEGGGGGGGFGGGGGGGGGGGGGGFGFC7FGCDC7=D>FD8EBEEFFFFF0;:>D*8CCFGGGFFFGGFAGG6
@M03364:276:000000000-BLYN8:1:1101:12781:11531 2:N:0:1
GGACTACAGGGGTTTCTAATCCTGTTTGCTCCCCACGCTTTCGAGCCTCAGCGTCAGTTACAGACCAGAGAGCCGCCTTCGCCACTGGTGTTCCTCCATATATCTACGCATTTCACCGCTACACATGGAATTCCACTCTCCTCTTCTGCACTCAAGTCTCCCAGTTTCCAATGACCCTCCCCGGTTGAGCCGGGGGCTTTCACATCAGACTTAAGAAACCGCCTGCGCTCGCTTTACGCCCAATAAATCCG
+
CCCCCGGGGGGGGGGGGGGGGGGGGGGGGGGGGGGGGGGGGGGGGGGGGGGGGGGGGGGGGGGGGGGGGGGGGFEGGGGGGGGGGGGGCFGGGGGGGGGGGGGGGGGFGGGGGGGGGGGGGGGGGGGGEAFGFGGGEDDFGGGGGGGGGFFGGFGGGGAFGFGGFG;DFFCCFGGGGFFGGDGGGGGGGGGGG>EEE>ECFGGGFGGGGGGCFFCFFFFGFGFFFF>D>EFFGGGAFBGGGF0>4>=9FG>
@M03364:276:000000000-BLYN8:1:1101:21838:11580 2:N:0:1
GGACTACCAGGGTTTCTAATCCTGTTTGCTCCCCACGCTTTCGAGCCTCAGCGTCAGTTACAGACCAGAGAGCCGCCTTCGCCACTGGTGTTCCTCCATATATCTACGCATTTCACCGCTACACATGGAATTCCACTCTCCTCTTCTGCACTCAAGTCTCCCAGTTTCCAATGACCCTCCCCGGTTGAGCCGGGGGCTTTCACATCAGACTTAAGAAACCGCCTGCGCTCGCTTTACGCCCAATAAATCCG
+
CCCCCGGGGGGGGGGGGGGGGGGGGGGGGGGGGGGGGGGGCGGFGGGGGGGCFG6@FEFGGFCDFFGFGGCGGGGGGGGGGDGGGGCFFFGEGGGGGFGGFGFGGCGCEGFF,?FFGGGGEFFFFGGFE<EFFFGGGGGGGGGFD;DGDGGGGGEF;@DFGG,>8,;E8E,6==D@F=D=C>EEGEG?CCGEE5B5=CFDGFGGF4F=CFCD8@CF>5C;=E33;F@>0>80>*1)/-CEGBB@FDF):*)
@M03364:276:000000000-BLYN8:1:1101:13948:11605 2:N:0:1
GGACTACCCGGGTTTCTAATCCTGTTTGCTCCCCACGCTTTCGCACCTGAGCGTCAGTCTTTGTCCAGGGGGCCGCCTTCGCCACCGGTATTCCTCCAGATCTCTACGCATTTCACCGCTACACCTGGAATTCTACCCCCCTCTACAAGACTCTAGCTTGCCAGTTTCAAATGCAGTTCCCAAGTTAAGCTCGGGGATTTCACATCTGACTTAACAAACCGCCTGCGTGCGCTTTACGCCCAGTAATTCCG
+
CCCCCGGFGGGGGGGGGGGGGGGGGGGGGGGGGGGGGGGGGGGGGGGGGGGGGGGGGGGGGGGGGGGGCCEEGGGGGGGGGGGGGGGGGCGGGGAFFGGGGGGGGGGGGGGGCGGGGGGGGGGGGGGGFFGGGGGGGGGGGGDFGFG?CFD?CGGFGGGGGGGGFF9;CFGGGFGGGGGGGGGCDCFFCEDFDEE=EGGGGC9C8CGGFFGGFGGGGGGG):;<?FBBFE@FG7CDF?EGEDB?CFFAGG9
@M03364:276:000000000-BLYN8:1:1101:23823:11609 2:N:0:1
GGACTACAGGGGTTTCTAATCCTGTTTGATCCCCACGCTTTCGCACATCAGCGTCAGTTACAGACCAGAAAGTCGCCTTCGCCACTGGTGTTCCTCCATATCTCTGCGCATTTCACCGCTACACATGGAATTCCACTTTCCTCTTCTGCACTCAAGTTTTCCAGTTTCCAATGACCCTCCACGGTTGAGCCGTGGGCTTTCACATCAGACTTAAAAAACCGCCTACGCGCGCTTTACGCCCAATAATTCCG
+
CCCCCGGGGGGGGGGGGGGGGGGGGGGGFEFFCFGGGGCFGGEGGGGGGC9FGGGGGFEFFGG<FGGF8FFFCEGGGGGGGGGGDEGFF?FCEFGGGGGG<FCFFFGGDGGGGGGDEEGGGGGGFGFDDEFGGGGGGGFEFGDF7ED9@D8FGGGF;EF,@DFGF;ECAEDF8EGCFFGG8?CC+>@C?FGGG>EE56DC89@>>F>FFC2<CFCFCCGGBGF=2A@49BB>G*87:;EEGE(<<F=A7C7
@M03364:276:000000000-BLYN8:1:1101:2805:11643 2:N:0:1
GGACTACTGGGGTTTCTAATCCTGTTTGCTCCCCACGCTTTCGAGCCTCAGTGTCAGTTACAGGCCAGAGAGCCGCTTTCGCCTCCGGTGTTCCTCCAGATCTCTACGCATTTCACCGCTACACCTGGAATTCTACCCCCCTCTACAAGACTCTAGCCTGCCAGTTTCGGATGCAGTCCCCAGGTTGAGCCCGGGGATTTCACATCCGACTTGCCGGACCGCCTGCGTGCGCTTTACGCCCAGTAATTCCG
+
CCCCCGGGFGGGGGGDFGGFGGGGGGGGFGFFGGGGGGDGGGGGGGGGGFCFFFFGGFGGGGGDFDED<CEEGGGG7FFG7BFCECFG@CCCFCFGG<4?E,@EGGGGGGFGGGGGGEDGGGCC@FFFGGG8EEEFD@E>CEGGGGGG9EGFGEFDC8FFGG8EFGCEC6CE>@7DD,@D,:B>F?,4@FCFGGGG58CCGGF7@<CDGGG*0+*))13=A5=?7F0043)75DG2F6CGGB:?*:6)2:*
@M03364:276:000000000-BLYN8:1:1101:18533:11656 2:N:0:1
GGACTACTAGGGTTTCTAATCCTGTTTGCTCCCCACGCTTTCGCACCTGAGCGTCAGTCTTTGTCCAGGGGGCCGCCTTCGCCACCGGTATTCCTCCAGATCTCTACGCATTTCACCGCTACACCTGGAATTCTACCCCCCTCTACAAGACTCTAGCCTGCCAGTTTCGAATGCAGTTCCCAGGTTGAGCCCGGGGATTTCACATCCGACTTGACAGACCGCCTGCGTGCGCTTTACGCCCAGTAATTCCG
+
CCCCCGGGGGGGGGGGGGGGGGGGGGGGGGGGGGGGGGGGGGGGGGGGGGGGGGGGGFGGGGGGGGGGGGGGGGGGGGGGGGGGGGGGGGGGGGGGGGGGGGGGGGGGGGGGGGGGGGGGGGFFGGGGGGGGGGGGGDFGGEGGGGGFGFFGFFGGFGGFGGGGEGGGGGGGGGGGGGGGGFFFGGGFGGGGGGGGGGGGGGGFFGGGGGGGGGGF6CGCBG5?FFFFFFBFGGG94:EGD>:FGFF)7>9
@M03364:276:000000000-BLYN8:1:1101:12954:11664 2:N:0:1
GGACTACTCGGGTATCTAATCCTGTTTGCTCCCCACGCTTTCGCACCTGAGCGTCAGTCTTTGTCCAGGGGGCCGCCTTCGCCACCGGTATTCCTCCAGATCTCTACGCATTTCACCGCTACACCTGGAATTCTACCCCCCTCTACAAGACTCTAGCCTGCCAGTTTCGAATGCAGTTCCCAGGTTGAGCCCGGGGATTTCACATCCGACTTGACAGACCCCCTGCGTCCGCTTTACGCCCAGTAATTCCG
+
@CCCCFGAFGGEEFGGGGGFGGGGGGGFGFGGGGGGGGGGGFEBFGGG@EFGCFEGGGGGGGFGCECFE7CGGEGGE:FF7FECGAFGGGGGFFGGGDGGB,4CEFDGGEDGFA,B5FFCEGGG8EDCGGGEG<CF9DEFEGGGFGC9E8C+BAFEGFGGGGGGGGGCCF>3?B9DFGE3@,2*?E:C?FGFG85:CGFC>++++;>55<DCD79+*2@*)=>9;FFB(7<D*>3<=6CGG::F7*@4DF*
@M03364:276:000000000-BLYN8:1:1101:6337:11670 2:N:0:1
GGACTACCCGGGTATCTAATCCTGTTTGCTCCCCACGCTTTCGAGCCTCAGTGTCAGTTACAGGCCAGAGAGCCGCTTTCGCCTCCGGTGTTCCTCCATATATCTACGCATTTCACCGCTACACATGGAATTCCACTCTCCTCTCCTGCACTCAAGTCTCCCAGTTTCCAATGCACACAATGGTTGAGCCCCTGCCTTTTACAACAGACTTAAGAAACCACCTGCGCTCGCTTTACGCCCAATTAATCCGG
+
CCCCCGGGGGEDGGGGFFFGGGGGGGGFFGGGGGGGGGDGGGGG8FFFGGGGDFFDGGGGGGGFGGGCDFGGGGGGFFGGDEGDGGGDFDGGGFFEFGD9AFGGGGG7FCCEDFFFGCCEGFGG9BGGGGFGGGGFFGGGF9DGEGCFG,3?FGEG@;AFF?FGGGEFAGGFGGFGGGEFGGG;DC81@8++1@C@EEGGGGG+*0*0097C+2=+078:>595@F=)()2)78+6>?E8*:8++;6);CC
@M03364:276:000000000-BLYN8:1:1101:25381:11699 2:N:0:1
GGACTACAGGGGTATCTAATCCTGTTTGCTCCCCACGCTTTCGAGCCTCAGTGTCAGTTACAGGCCAGAGAGCCGCTTTCGCCTCCGGTGTTCCTCCATATATCTACGCATTTCACCGCTACACATGGAATTCCACTCTCCTCTCCTGCACTCAAGTCTCCCAGTTTCCAATGCACACAATGGTTGAGCCACTGCCTTTTACATCAGACTTAAGAAACCACCTGCGCTCGCTTTACGCCCAATAAATCCGG
+
CCCCCGGGGGGGGGGGGGFAFFGGGGGGGGGGGGG7FFGGGGGGGGGGGGGGGGCGGGGAFGFCFFFEFFCFGGEGCFGGGGG,B9@CFEEGGAFGGGGGG9EDFCCDCGGGFGFGFEFGGGGGCFGGE,AFCFGGGGGGFGGFDE9DCDEGGGGGGGF,9B88FDGG8CGGGGDC=13633,=CED7?EEFE@FG,DEC9:E<;<59;7DCF7@>FGDC>EA=BDFDDFA):87@A?CGGFF;FG+578C
@M03364:276:000000000-BLYN8:1:1101:23187:11710 2:N:0:1
GGACTACCAGGGTTTCTAATCCTGTTTGCTCCCCACGCTTTCGCACCTGAGCGTCAGTCTTCGTCCAGGGGGCCGCCTTCGCCACCGGTATTCCTCCAGATCTCTACGCATTTCACCGCTACACCTGGAATTCTACCCCCCTCTACGAGACTCAAGCCTGCCAGTTTCGAATGCAGTTCCCAGGTTGAGCCCGGGGATTTCACATCCGACTTGACAGACCGCCTGCGCGCGCTTTACGCCCATTAATTCCC
+
CCCCCGGGGGGGEGGGGGGGGGGGGGGGGGGGGGGGGGGGGGGGGGGG@GGGGGGGGFFGGGGFGGGGGGGGGGGGGGGGGGGGGGGGGGGGGGGGGGGGGGGGGGGGG+BFGG9FGGG=@FGGGGGGGGGGGGGGF@FGGCGGGGGGGGG7D8D?FGG6@EFF>FFGGFFGGGG?>:F7F;FCFFGGGFGGGEE5=>CFFCG7:75DCDDDFGDGC4:>577:6F>3(77:C<FAF?E>E)(1:*/-*:*
@M03364:276:000000000-BLYN8:1:1101:8215:11712 2:N:0:1
GGACTACCGGGGTATCTAATCCTGTTTGCTCCCCACGCTTTCGAGCCTCAGTGTCAGTTACAGGCCAGAGAGCCGCCTTCGCCACTGGTGTTCCTCCATATATCTACGCATTTCACCGCTACACATGGAATTCCACTCTCCTCTCCTGCACTCAAGTCTCCCAGTTTCCAATGCACACAATGGTTGAGCCACTGCCTTTTACATCAGACTTAAGAAACCACCTGCGCTCGCTTTACGCCCAATAAATCCGG
+
CCCCCGGEFCEGGEGGGFGGGGGGGGCGGGGGFGFFFCFGGGGDCEGFFGGEFGGFGGGGGGGGGGGFG?CEGGGGGGGGGGGGDGGGGGGGGGGFGGGGGGGFGGFF++=FFGGGG>C@EGGGGGGGGFEFGGGGGGGGGGGGDFF88@B6>DFGGDE;DEGFGGG9EFG=DFFGGG+@EFFGGCDFGCECCFGGGGGCFGFGFFCFGGGG>5CFF*DCFGFFFE2)5?B>FGGFFFGEGFD4C7856D7
@M03364:276:000000000-BLYN8:1:1101:26050:11775 2:N:0:1
GGACTACACGGGTTTCTAATCCTGTTTGCTCCCCACGCTTTCGAGCCTCAGTGTCAGTTACAGGCCAGAGAGCCGCCTTCGCCTCCGGTGTTCCTCCATATATCTACGCATTTCACCGCTACACATGGAATTCCACTCTCCTCTCCTGCACTCAAGTCTACCAGTTTCCAATGCACACAATGGTTGAGCCACTGCCTTTCACCTCAGTCTTAACAAACCACTGTCGCTCGCTTTACGCCCAATAAATCCGG
+
CCCCCGGEGEGGGGGGGAAEFGFGGGG8AEFGGGGEGGGGGGGG<FGFGGGEFGFGGGG9FCC,CCFEF@8FEFDF+BFGGGG:FFCF>CCFGGGGG8<EFGAFDGAFGGG@FEFEGCGGEGGF=8AAFDFGGGD=E47E@,DCFGADFGGGG8,=CD,,>=,@FFFGGGGGFGG,3D++,>DDC+,4,,,5@6D,5EF,++,4@*9++??++++*3;D55,3/::>5)8?)*2+88=>C7A@A7773;):
@M03364:276:000000000-BLYN8:1:1101:24839:11776 2:N:0:1
GGACTACTGGGGTTTCTAATCCTGTTTGCTCCCCACGCTTTCGAGCCTCAGTGTCAGTTACAGGCCAGAGAGCCGCTTTCGCCTCCGGTGTTCCTCCATATATCTACGCATTTCACCGCTACACATGGAATTCCACTCTCCTCTCCTGCACTCAAGTCTCCCAGTTTCCAATGCACACAATGGTTGAGCCCCTGCCTTTTACATCAGACTTAAGAAACCACCTGCGCTCGCTTTACGCCCAAGAAATCCGG
+
CCCCCGGGGGGGGGGGGGGGGGGGGGGGGGGGGGGGGGGGGGGGGGGGGGGFGGGGGGGGFFGCGGGGGGGGGGGGGGFGGGGFGGFGGGGGGGGGGGGGGGGFGGGGGGGGGGGGGFGGGGGGGGGGFGGGG9EFGGGGGFGGGGGGGGGGGGGFGFGGGGGGGGGGGFGGGGGA9,6+,EFG98D9683ACD,@EEGG+2,+48CC9>C+<<CGGG6,:EABDFFF98667F8659EGG3();58)9C:
@M03364:276:000000000-BLYN8:1:1101:29065:11794 2:N:0:1
GGACTACTGGGGTATCTAATCCTGTTTGCTCCCCACGCTTTCGCACCTGAGCGTCAGTCTTCGTCCAGGGGGCCGCCTTCGCCACCGGTATTCCTCCAGATCTCTACGCATTTCACCGCTACACCTGGAATTCCACACCCCTCTACGAGACTCAAGCCTGCCAGTTTCAAATGCAGTTCACGGGTTGAGCCCGGGGATTTCACATCTGACTTAACAGACCGCCTGCGTGCGCTTTACGCACAGTAATTCCG
+
CCCCCFGCFGGDGCG9FGFFFD9EFEGGGGCFF7,CFEFGGGGG7@@EFCFCC@FCGGCEAFGG7CGGG>7+@@@F:CCFFGFGC<CF+4=<FACD@EF9FGGG,<?BCGGGCFGGA@E6=CFF=FAFGD,A>DF:,B8+@E+DGGGG76CFGB@3@EC,@@DFFGC@E;DGCCF99E<,,66*5>E6<,?5:E8*:BF+;@CCCCF77++1;DGFFF=75*801>6BB3;))134*(*1:;7*:DF2*22
@M03364:276:000000000-BLYN8:1:1101:26306:11798 2:N:0:1
GGACTACCGGGGTATCTAATCCTGTTTGCTCCCCACGCTTTCGCACCTGAGCGTCAGTCTTTGTCCAGGGGGCCGCCTTCGCAACCGGTATTCCTCCAGATCTCTACGCATTTCACCGCTACACCTGGAATTCTACCCCCCTCTACAAGACTCTAGCTGACCAGTTTCAAATGCAGTACCCAAGTTAAGCTCGGGGATTTCACATCTGACTTAAGTAACCGTCTGCGCCCGCTGTACGCCCAGTAATTCCG
+
CCC@CEEGDGGGGGGAFGFFA@FGGGGGAFGGCCC@F@FEC@FGD:FFCFFGGGFGGGGFAF<FEDFGF7FCC7FE:=FGGG,C>EEGGGGFGCE98AF?=<EBEECFFGC75FF9<7B=F@F?3>>FDFGGCFGG98+88:EFFFGD,33=DEGE=>;EEFCGCFGF:;;CGC,2>,52D9DF@;E,:,>AC*:=5=FFGGCFFGG77>7:C@CC@+3+5:87(;()/077D)9<?1*/*.8@CGF4*:*
@M03364:276:000000000-BLYN8:1:1101:4756:11803 2:N:0:1
GGACTACCGGGGTTTCTAATCCTGTTTGCTCCCCACGCTTTCGCACCTGAGCGTCAGTCTTTGTCCAGGGGGCCGCCTTCGCCACCGGTATTCCTCCAGATCTCTACGCATTTCACCGCTACACCTGGAATTCTACCCCCCTCTACAAGACTCTAGCTGACCAGTTTCAAATGCAGTTCCCAAGTTAAGCTCGGGGATTTCACATCCGACTTGACAGACCGCCTGCGTGCGCTTTACGCCCAGTAATTCCG
+
CCCCCGFGGGGGGGGGGGGGGGGGGGGGGGGGGGGGGGGGGGFGGGGGGGGGGGGGGGGGGGGGGGFGGGGGGGCGGGGGFGDGFFGGEGGGFFCAFFG9FFCFEEFFGGGGGGGGGGECFEGGFGGGGGGFFGGFFGGGGGGGGGGFF8DGGGFGEFGGGGGFCDDFGCEA9;EFFFGGFGG>FGGEGF;EGEG=EC6=7>FC=6<DDGGDFG6:*;CCDG)33437,75>CDGAF?GE=),0?>=2>?9
@M03364:276:000000000-BLYN8:1:1101:21158:11819 2:N:0:1
GGACTACTGGGGTTTCTAATCCTGTTTGCTCCCCACGCTTTCGCACCTGAGCGTCAGTCTTTGTCCAGGGGGCCGCCTTCGCCACCGGTATTCCTCCAGATCTCTACGCATTTCACCGCTACACCTGGAATTCTACCCCCCTCTACAAGACTCTAGCCTGCCAGTTTCGAATGCAGTTCCCGGGTTGAGCCCGGGGATTTCACATCTGACTTGACAGACCGCCTGCGTGCGCTTTACGCCCAGTAATTCCG
+
CCCCCGGGGGGDFGGGGGGGGGGGGGGGFGGFFGGDGGGGG9BFGGGGGGGGGGGGGGFFGGGGGGGGGGGGGGGGGGGGFGGFGGGGGGGCFG9FFGCGFGGGGCFGGGGEGGGGEEG>FGDFEF@FGGGGGGGGGGGGGGGGGGFFDEGFFGGGGGGGGGGGGEAGGFCFGGGGGAECCCEEFCE7C7FGECEGGGCEFGG7FG7++;7CFDFFG4@E:=;<?F9B<FFFG375?68EG>?FFCB<DG4
@M03364:276:000000000-BLYN8:1:1101:23788:11832 2:N:0:1
GGACTACCGGGGTTTCTAATCCTGTTTGCTCCCCACGCTTTCGCACCTGAGCGTCAGTCTTTGTCCAGGGGGCCGCCTTCGCCACCGGTATTCCTCCAGATCTCTACGCATTTCACCGCTACACCTGGAATTCTACCCCCCTCTACAAGACTCTAGCCTGCCAGTTTCGGATGCAGTTCCCAGGTTGAGCCCGGGGATTTCACATCCGACTTGACAGACCGCCTGCGTGCGCTTTACGCCCAGTAATTCCG
+
CCCCCGGGGGGGCGGGGGGGGGGGGGGGGGGGGGGGGGGGGGGGGGGGFCFGEEGCGGGGGGGGGGGGCGD>EGGGGGGGGGGGDFGGGGGGGFGFGEFGGGCEGFGGGGGGGGGGGGGGGGGGGGGGGEGGGGGGGFGGGGGGGGGC9@FGGCG7D8CF@@<CDECFGGGGGFGGGCFDGGFGFGGGGGGGGECGGGGGDGGGFGFDDDDGG7<DCFGGFGEB?F>70>DFDGGAF?GEE:<FC7*):D*
@M03364:276:000000000-BLYN8:1:1101:12665:11838 2:N:0:1
GGACTACAAGGGTTTCTAATCCTGTTTGCTCCCCACGCTTTCGCACCTGAGCGTCAGTCTTCGTCCAGGGGGCCGCCTTCGCCACCGGTATTCCTCCAGATCTCTACGCATTTCACCGCTACACCTGGAATTCTACCCCCCTCTACAAGACTCTAGCCTGCCAGTTTCGAATGCAGTTCCCAGGTTGAGCCCGGGGATTTCACATCCGACTTGACAGACCGCCTGCGTGCGCTTTACGCCCAGTAATTCCG
+
CCCCCGGGGGGGGGGGGGGGGGGGGGGGGGGGGGGGGGGGGGGGGGGGGGGGGGGGGGGGGGGGGGGGGGGGGGGGGGGGGGGGGGGGGGGGGGGGGGGGGGGGG9FCEGGGGGGGGGGGGGGGGFGGGGGGGGGGGGGEECEFFGGGGGFGGGGGGGGFGGGGGGGG5DGEFFCGGGGGFGGGGG6CFGFGGGGGGGGCF7EG7DGGGGGGGGGCGFGG:EE:?@>@BFBFGG:AFFGGD5:FG7FAGG0
@M03364:276:000000000-BLYN8:1:1101:21722:11839 2:N:0:1
GGACTACCGGGGTTTCTAATCCTGTTTGCTCCCCATGCTTTCGTACCTCAGCGTCAGTATTAGGCCAGATGGCTGCCTTCGCCATCGGTATTCCTCCAGATCTCTACGCATTTCACCGCTACACCTGGAATTCTACCATCCTCTCCCATACTCTAGCTTCCCAGTATCGAATGCAATTCCTAAGTTAAGCTCAGGGATTTCACATCCGACTTAAAAAGCCGCCTACGCACGCTTTACGCCCAGTAAATCCG
+
<<CCCGGGGEGEFFGGGFFGCFGGGGFFFDDEFEGGGGGGGFGGGGCF<EFFFFGCFGGFGGF9FEFDCE@FEFGGGFFGGGGDEGEFC8DEF?=F@=FFGGGGGGCFEGDGGGGD?CFGCEGGGGGFFCAFFFEFFGG<FFFGFGGC=FGDFGGCFGGDGFC8DDF9A6=D8A=,=,@DA9D>F;FEFEGGGGGF9E?FCCFCCGCDG>CCGGDGG9EF>EBA=FD?94))**:>FFECCD66@>A?FG9
@M03364:276:000000000-BLYN8:1:1101:20440:11849 2:N:0:1
GGACTACAGGGGTTTCTAATCCTGTTTGCTCCCCACGCTTTCGCATCTTAGCGTCAGTCTTCGTCCAGGTGGCCGCCTTCGCCACCGGTATTACTCCAGATCTCTACGCATTGTACCGCTACACCTTGACTTCTACTTCCCTCTACGAGACTCAATCTTGCCTGTTGCAAATGCAGTTCCCATGTTGAGCCCGGGGATTTCACATCTGACTTAACAAACCGCATGCGTGCGCTTTACGCCTCGTAATTCCG
+
C-BBCC8,EG7B8F7F<EFG9FGDEGGC6E<F<,C68@BCFE7;6,@,,;@C:@6:@<,CF,FE,@6C,6,B<<@@B,@FFEDFF8E+CEDF,,,,:5<?D,B@ECAAFFGG9F<,,@>6+64=,,,5,,5,9FDG9,4C8,=?,>+6BEEGC,D,C=9;B,,,,8,79,3,=,,7,5,7,4,@@;FF7,:D5C5;7BCE:CG+=D=F+5878:+=?DG5)=55(),:1.85385)2;G@*)/:87))0**
@M03364:276:000000000-BLYN8:1:1101:8761:11857 2:N:0:1
GGACTACCGGGGTTTCTAATCCTGTTCGCTACCCATGCTTTCGCTCCTCAGCGTCAGTTACTGCCCAGAGACCTGCCTTCGCCATCGGTGTTCCTCCTGATATCTGCGCATTTCACCGCTACACCAGGAATTCCAGTCTCCCCTACAGCACTCAAGTTATGCCCGTATCGCCTGCACGCCCGGAGTTGAGCCCCGGGATTTCACAGACGACGCGACAAACCACCTACGAGCTCTTTACGCCCAGTAATTCC
+
CCCCCGGGGGGGGGGGGGGGGGGGGGGGGGGGGGGGGGGGGGGGGGGGGGGGGGGGGGGGGGGGGGGGGGGGGGGGGGGGGGGEFGGGGGGGGGGGGGGFGGGGGGGGGGGGGFFGGGGGGGGGGGGGGGGGGGGGFFDGGGGFFFGGGGFGGGGGGGGG9ECFDGGGGEGGGE8,@CGGGG5BCEGG7@ECECGGG5CGDFF7CCCFDCDDDGGGDG@=5=FB?FB>0<>39:>4=A8>=B<FDGB>GGF
@M03364:276:000000000-BLYN8:1:1101:18565:11871 2:N:0:1
GGACTACCGGGGTTTCTAATCCTGTTTGCTCCCCACGCTTTCGCACCTGAGCGTCAGTCTTTGTCCAGGGGGCCGCCTTCGCCACCGGTATTCCTCCAGATCTCTACGCATTTCACCGCTACACCTGGAATTCTACCCCCCTCTACGAGACTCAAGCTTGCCAGTTTCAAATGCAGTTCCCAGGTTGAGCCCGGGGATTTCACATCTGACTTAACAAACCGCCTGCGTGCGCTTTACGCCCAGTAATTCCG
+
CCCCCGGGGGGGGGGGGGGGGGGGGGGGGGGGGGGGGGGGGGGGGGGGGFGGGGGGGGGGGGGGGGGGGGGGGGGGGGGGGGGGGGGGGGFGGFGGGGGGGGGGGGGGGGGGFGGGGDGGGGGGGGGGDGGGGGGGGGGGGGGFGGGDGDGGGGGGGGFGGCDFGGGGGGDGGGGGGGGGGGGGGGGFGFGEGGGGDGGC7:FFAGGGCGGGGGFFGDG=55BFF@>D(<EFGGGAFFE8EE<FGGFDGG7
@M03364:276:000000000-BLYN8:1:1101:28268:11885 2:N:0:1
GGACTACAAGGGTTTCTAATCCTGTTTGCTCCCCACGCTTTCGCACCTGAGCGTCAGTCTTCGTCCAGGGGGCCGCCTTCGCCACCGGTATTCCTCCAGATCTCTACGCATTTCACCGCTACACCTGGACTTCTACCCCCCTCTACGAGACTCAAGCCTGCCAGTATCAGATGCAGTTCCCGGGTGGAGCGCGGGGATATCACATCTGACTCAACAGACCGCATGCGTTCGCTTTACGCCCAGTCATTCCG
+
68@<AE8@FFCDFGEF<FFGCFFEFCFF<EFGGGFGC+,BC<CGGGGFFGG86@F,C<FFGGGEBCFC8C7:B:@+C::FF:,BFGCCC:F,BFF,4,::,AEFDEFGF@++9CA,,@CE7C=FDDDFF,C,AACGFFG++6=DFB8ECEC7CFC9CFFC,3@,F;@E,D?CFBFFF7D:DECE:**=,,*4?C5:>>*<FFCD?GGGC7:*9CFGC<:C)*.-461>(573>3<)08E*/72)2:=)0*2
@M03364:276:000000000-BLYN8:1:1101:8429:11899 2:N:0:1
GGACTACTGGGGTTTCTAATCCTGTTTGCTCCCCACGCTTTCGAGCCTCAGTGTCAGTTACAGGCCAGAGAGCCGCTTTCGCCTCCGGTGTTCCTCCATATATCTACGCATTTCACCGCTACACATGGAATTCCACTCTCCTCTCCTGCACTCAAGTCTCCCAGTTTCCAATGCACACAATGGTTGAGCCACTGCCTTTTACATCAGACTTAAGAAACCACCTGCGCTCGCTTTACGCCCAATAAATCCGG
+
CCCCCGGGGGGGGGGGGGFG9FGGGGGGGGGGGGGGGGGGGGGGGDGGGGGGGGGGGGGCFGFFGGGGGGGGFGGGGGGGGGGGGGGDFGGGGFGFFGGFGGGGGGGFDCEGGGGFGDFGGGGGGGGGFFEGCFGGGGDGGGGGGGGGGGGGCGFGFG@FGGGGGGFGGGGGGGGGGGGGGGFGGGF?DCFGCFGGGFGG7C;BE?*9C9>FCDFF*CC7AEFE:?FED5??GF+4?>GGDF;6>FFECDD
@M03364:276:000000000-BLYN8:1:1101:8372:11905 2:N:0:1
GGACTACAGGGGTTTCTAATCCTGTTTGCTCCCCACGCTTTCGCACCTGAGCGTCAGTCTTCGTCCAGGGGGCCGCCTTCGCCACCGGTATTCCTCCAGATCTCTATGCATTTCACCGCTACACCTGGAATTCTACCCCCCTCTACGAGACTCAAGCTGACCAGTATCAGATGCAGTTCCCAGGTTGAGCCCGGGGATTTCACATCTGACTTAATCAACCGCCTGCGTGCGCTTTACGCCCAGTAATTCCG
+
CCCCCGFGGGGGGGGGGGGFGGGGGGGGGGGGGGGGGGGGGGGGGGGGGFGDEGGGGGGGG9CFGGGGGDGGDGGGGGGGGGGGGGGGGGDGGGGGGGGFGGGGGGGGGGFDGGGGGGGGGGGGFGGGGGGDFGFGGCGGGGDGGGGGGGGFGFCGGGGGGGGGGGGGGGCFGGG7GFGGGGGGGGGGGG6CEEGGGGGGGGGG=FGGG>>FFCC>:;?G5CB;?FFB<EBFGCFAF?GGGFF@7:=)::C
@M03364:276:000000000-BLYN8:1:1101:4742:11913 2:N:0:1
GGACTACTGGGGTATCTAATCCTGTTTGATCCCCACGCTTTCGCACATCAGCGTCAGTTACAGACCAGAAAGCCGCCTTCGCCACTGGTGTTCCTCCATATCTCTGCGCATTTCACCGCTACACATGGAATTCCACTTTCCTCTTCTGCACTCACGTTTTCCAGTTTCCAATGACCCTCCACGGTTGAGCCGTGGGCTTTCACATCAGACGTAAAAAACCGCCTACGCGCTCTTTACGCCCAAAAATTCCG
+
A<-BCFEFGGFGE7FEDFGGFFFGGGFG9F9@C<C+8CFGFEGCG@+CC,C,8@@FCGGACAD9FF<FG8@F,CFE@F@FGCF,?FF@CEFF?,=9B<F9FGCGGFGGGGFGCAFGGEGGCBEGEFF<B<<FA,,AE,@E=EDFGGDEBA66DD,3>8ECF9=DBF>FG,;BF;,,,@=?=>@+@8EFE7,@1CC*@,D6?EC99;>FCF*;;9FC45=:AE4>2AFFFF)):C:CF6EB5:0)*9)47>9
@M03364:276:000000000-BLYN8:1:1101:16129:11950 2:N:0:1
GGACTACAGGGGTATCTAATCCTGTTCGCTCCCCACGCTTTCGAGCCTCAGCGTCAGTTACAGACCAGAGAGCCGCCTTCGCCACTGGGGTTCCTCCATATATCTACGCATTTCACCGCTACACATGGAATTCCACTCTCCTCTTCTGCACTCAAGTCTCCCAGTTTCCAATGACCCTCCCCGGTTGAGCCGGGGGCTTTCACATCAGACTTAAGAAACCGCCTGCGCTCGCTTTACGCCCAATACATCCG
+
6--6866,;-B6B6,<6,;CFGGGFA,B+CF:6FE:F7:@<CFDFGGCGAF@+,B676E,,<CC9FC6,C@,6C++8F@9<,,8=F<F,@@4=,9<==EA,,954,CB+?CFF<E<B6>CFE944,AEBAC,7CFG;,9A@A8=,;33,3@DCG@EDCAEAFFG,,7@FG9DFADFFGGGDGGGDG@CGGGGDD5CEE>FGG,3A777=<DCDDF+:*=C>5>D@F6A>3739FG2@BGGC32;6*6):C5
@M03364:276:000000000-BLYN8:1:1101:17233:11954 2:N:0:1
GGACTACCAGGGTATCTAATCCTGTTTGATCCCCACGCTTTCGCACATCAGCGTCAGTTACAGACCAGAAAGTCGCCTTCGCCACTGGTGTTCCTCCATATCTCTGCGCATTTCACCGCTACACATGGAATTCCACTTTCCTCTTCTGCACTCAAGTTTTCCAGTTTCCAATGACCCTCCACGGTTGAGCCGTGGGCTTTCACATCAGACTTAAAAAACCGCCTACGCGCGCTTTACGCCCAATAATTCCG
+
CCCCCGGGGGGGGGGGGGGGGGGGGGGGCFGGGGGGGGGGGGGGGGGGGGGGGGGGGGGGGGGGGGGGGGGGGGFGGGGGGGGGGGGGGGGGGGGGGGDGGCGDGEGGGGEGGGGGGGGGGGGGGFGGGGGGGGGGAEGGGGGGGGGGFGGGGFGG@DGDFGGGGGGGC9FGGGGCGGGGGGGGGGGGGGGGGGCDGGGFFGG7BC7*;FGGGG+B;CEGFGFFFF9B@B3ADDGFFFGGGFF56C;<GC*
@M03364:276:000000000-BLYN8:1:1101:20688:11991 2:N:0:1
GGACTACAGGGGTATCTAATCCTGTTTGCTCCCCACGCTTTCGAGCCTCAGCGTCAGTTACAGACCAGAGAGCCGCCTTCGCCACTGGTGTTCCTCCATATATCTACGCATTTCACCGCTACACATGGAATTCCACTCTCCTCTTCTGCACTCAAGTCTCCCAGTTTCCAATGACCCTCCCCGGTTGAGCCGGGGGCTTTCACATCAGACTTAAGAAACCGCCTGCGCTCGCTTTACGCCCAATAAATCCG
+
CCCCCGGGGGGGGGGGGGGGGGGGGGGGGGGGGGGGGGGGGGGGGGGGGGGGGGGGGGGGGGGGGGGGGCGGGGGGGGGGGGGGGGGGGGGGGGGGGGGGGGGGGGGGGGGGGGGGGDDEGGGGGGGGFFFGFGGGGGGGGGGGGGGGGGGGGGGGGGGGGGGGGGGGAFGFFGGGGGGGGGGDGDGGGGGGGGGGGGGGGGGGFGGGGGGGGFGGGGGGBGEDFFFB9>BFGGGFFBEGGE?FGG?AGC/
@M03364:276:000000000-BLYN8:1:1101:2633:11994 2:N:0:1
GGACTACTGGGGTTTCTAATCCTGTTTGCTCCCCACGCTTTCGCACCTGAGCGTCAGACTTTGTCCAGGGGGCCGCCTTCGCCACCGGTATTCCTCCAGATCTCTACGCATTTCACCGCTACACCTGGAATTCTACCCCCCTCTACGAGACTCAAGCTGACCAGTATCAGATGCAGTTCCCAGGTTGAGCCCGGGGATTTCACATCTGACTTAATCAACCGCCTGCGTTCGCTTTACGCCCAGTAATTCCG
+
CCCCCGGGCGGGGGGGGGGGGGGGGGGGGGGGGGGGGGGGGGGGGGGGGGGGGGGGGGGGGGGGGGFGGGGGGGGGGGGGGGGGGGGGGGGGGGGGDEGFGGFGGEGGGGGGGGGGGGGGGGGGGGGGGGGGGGGGGGGGGGGGGAEGGDEGGGGGGG?FGGFCCFGGGGGGGGGGGGGGGGGFGGGGGGFGGGGEGGDFFFGGFGGCFGFGGFGGGGGGFG>;?F;53>BFDFGFF?GGGF<9C>6):F9
@M03364:276:000000000-BLYN8:1:1101:3208:12003 2:N:0:1
GGACTACCGGGGTATCTAATCCTGTTTGCTCCCCACGCTTTCGAGCCTCAGTGTCAGTTACAGGCCAGAGAGCCGCTTTCGCCTCCGGTGTTCCTCCATATATCTACGCATTTCACCGCTACACATGGAATTCCACTCTCCTCTCCTGCACTCAAGTCTCCCAGTTTCCAATGCACACAATGGTTGAGCCACTGCCTTTTACATCAGACTTAAGAAACCACCTGCGCTCGCTTTACGCCCAATAAATCCGG
+
CCCCCGGGGGGGGGGGGGGGGGGGGGGGGGGGGGGGGGGGGGGGEGGGGGGF9FGGGGGGGGGGGGFGFFFGGGGGGGGGGGGGGGGGGGGGGGGGGGGGGGGCEF?7:FGGGGGGGDGGGGGGFFGGFFEFGFFGGGGGGGG9FCGGFGGGGFGGFGGFFGGGGGGGGGAGGGGGFGGG<C6DGGGGGGGGGGFCFFFFGGGGFGGGGG>@DGGF4C:,@EFE@4945>DFFGFE:;CCE)/;GFAC8/:
@M03364:276:000000000-BLYN8:1:1101:20331:12005 2:N:0:1
GGACTACCCGGGTTTCTAATCCTGTTTGCTCCCCACGCTTTCGCACCTGAGCGTCAGTCTTCGTCCAGGGGGCCGCCTTCGCCACCGGTATTCCTCCAGATCTCTACGCATTTCACCGCTACACCTGGAATTCTACCCCCCTCTACGAGACTCAAGCTGACCAGTATCAGATGCAGTTCCCAGGTTGAGCCCGGGGATTTCACATCTGACTTAATCAACCGCCTGCGTGCGCTTTACGCCCAGTAATTCCG
+
CCCCCGGFGGGGGGGGGGGGGGGGGGGGGGGGGGGGGGGGGGGGGGGGGGGGGGGGGGGGGGGGGGGGGGGGGGGGGGGGGGGGGGGGGGGGGGGGGGGGGFGGGGGGGGGGGGGGGGGGGGGGGGGGGGGGGGGGGGGGGGGGGGGCEEGGGGGFGGFGGGGGGF@CFGFFGGGGGGGFGGGGFFGGGGGGGGGCCCGGFFGGFGGDCGGG>DFGGGGFFGFFFFFE:@B>G>F<FFGCEBFFGGFFGG4
@M03364:276:000000000-BLYN8:1:1101:7712:12007 2:N:0:1
GGACTACCAGGGTATCTAATCCTGTTTGATCCCCACGCTTTCGAGCCTCAGCGTCAGTTACAGACCAGAGAGCCGCCTTCGCCACTGGTGTTCCTCCATATATCTACGCATTTCACCGCTACACATGGAATTCCACTCTCCTCTTCTGCACTCAAGTCTCCCAGTTTCCAATGACCCTCCCCGGTTGAGCCGGGGGCTTTCACATCAGACTTAAGAAACCGCCTGCGCTCGCTTTACGCCCACTAAATCCG
+
CCCCCFFGGGEGGGGGGGGGFFGGGGGGGGGGGFGEGGGGGGGFGGGGGGGGGGGGDGGGGGGGGGGGGGGGGGEGGGGGGGGGGGGGGGGGGGGGGGEEFFGGGGGGGGGGGGGGGGGGGGGGFGGCE<EFGGGGGFFFGGGGGGGFGFGFEBFGFGGG9>8DDGGGGGCGGFGGGFGGGGGGGGCFCFGGGDDE=C5FGGGGFGGF=FGFFD>FGFGGDCEDDF6DFEEDC7C<=<GE:5()679<769
@M03364:276:000000000-BLYN8:1:1101:11062:12022 2:N:0:1
GGACTACCCGGGTTTCTAATCCTGTTTGCTCCCCACGCTTTCGCACCTGAGCGTCAGTCTTTGTCCAGGGGGCCGCCTTCGCCACCGGTATTCCTCCAGATCTCTACGCATTTCACCGCTACACCTGGAATTCTACCCCCCTCTACAAGACTCTAGCTGACCAGTTTCAAATGCAGTTCCCAAGTTAAGCTCGGGGATTTCACATCCGACTTGACAGACCGCCTGCGTGCGCTTTACGCCCAGTAATTCCG
+
CCCCCGGGGGGGGGGGGGGGGGGGGGGGGGGGGGGGGGGGGGGGGGGGGGGGGGGGGGGGGGGGGGGGGCGGGGGGGGGGGGGGGGGGGGGGGGGGGGGGGGGGGGCGGGGEGGGGGGGGGGGGGGGGGGGGGGGGGGGGGGGGGGGGGGGGGGGGGGGFFCFGGFCGFGDFGGGGFGGGGEFGFGFGCFDGGCECGGGFGFGFFGGG35C<**>F=FGFDEFFDFFF6@FFCDCAF?EGG@66*:6>G?9
@M03364:276:000000000-BLYN8:1:1101:15875:12029 2:N:0:1
GGACTACCAGGGTTTCTAATCCTGTTTGCTCCCCACGCTTTCGAGCCTCAGTGTCAGTTACAGGCCAGAGAGCCGCTTTCGCCTCCGGTGTTCTTCCATATATCTACGCATTTCACCGCTACACATGGAATTCCACTCTCCTCTCCTGCACTCAAGTCTCCCAGTTTCCAATGCACACCATGGTTGAACCCCTGCCTTTTCAAACAGCCGTAAGAAACCACCTTCGCCCCCTTTTAGCCCAAAAAAATCGG
+
CCCCCGGG8FFGGGGGGGGGGGGGGGGGGG,EFGG@FGGGGGGGGGGGGGG<FGGGGGGGGGG8FGGGG<FGGGGGFGGGGGGCE@FCFGGGG,CFGGGGGGEGGGGGGGGGGGGGGGDGGEGGGGFGG9FFGGGGGGGGGGGD=EDFGGGGGGGGG9CFGG?EGGGFGFGGGGGG9=+@@=83C+3,2@+44@D,,@FG+2,+*3****33<4BFG*:,3A9))*8)()0)9C**)1CFG3()1))(2*2
@M03364:276:000000000-BLYN8:1:1101:3308:12047 2:N:0:1
GGACTACAGGGGTTTCTAATCCTGTTTGCTCCCCACGCTTTCGCACCTGAGCGTCAGTCTTTGTCCAGGGGGCCGCCTTCGCCACCGGTATTCCTCCAGATCTCTACGCATTTCACCGCTACACCTGGAATTCTACCCCCCTCTCCAAGACTCTAGCCTGCCAGTTTCGAATGCAGTTCCCAGGTTGAGCCCGGGGATTTCACATCCGACTTGACAGACCGCCTGCGTGCGCTTTACGCCCAGTAATTCCG
+
CCCCCFGCGFGGGGGGGGGGFFAFFGGFGGGGGGCFGGGGFECE@FGGGFFFEFEG@6EFEFFFFGAFGCFGGFFEGGGGCFGGDGGGEGFGGGGGGFG<EFGCBFGGEGGEEGGGGGGGGGFGGGGGG@FGGGGGGGFGEEGG,8@,@:FGGGCCFGGGGGGCFGGGEFF8EEFGGCFGGGGGGGG?CFCF>EG*7CCFGGGGFC*><DG5CGGG=FGGFGFB?FFFFFBFD3FAFFG5EE?FCFF)?F*
@M03364:276:000000000-BLYN8:1:1101:22938:12073 2:N:0:1
GGACTACTCGGGTTTCTAATCCTGTTTGCTCCCCACGCTTTCGAGCCTCAGCGTCAGTTACAGACCAGAGAGCCGCCTTCGCCACTGGTGTTCCTCCATATATCTACGCATTTCACCGCTACACATGGAATTCCACTCTCCTCTTCTGCACTCAAGTCTCCCAGTTTCCAATGACCCTCCCCGGTTGAGCCGGGGGCTTTCACATCAGACTTAAGAAACCGCCTGCGCTCGCTTTACGCCCAATAAATCCG
+
CCCCCGGGGGGGGGGGGGGGGGGGGGGGGGGGGGGGGGGGGGGGGGGGGGGGGGGGGGGGFGGGGGGGGGFGGGGGGGGGGGGGGGGGGGFGGGGGGGGGFGFGGGGGGGGGGGGGFGGGGGGGGFGGFFFFGFDFGGGGGFGGGGCGGGGGGGDFEGGGGGGGGGDFGGGGGGGGGGGEGGGGGCGGGGG>EEGGGGFGGGGGFCCGGGGFC7CFGGGDEDEFFFBEBABECFDAFFGGGD?FGFFDGGG
@M03364:276:000000000-BLYN8:1:1101:27161:12095 2:N:0:1
GGACTACTGGGGTTTCTAATCCTGTTTGCTCCCCACGCTTTCGCGCCTCAGCGTCAGTTACAGACCAGAGAGCCGCCTTCGCCACTGGTGTTCCTCCATATATCTACGCATTTCACCGCTACACATGGAATTCCACTCTCCTCTTCTGCACTCAAGTCTCCCAGTTTCCAATGACCCTCCCCGGTTGAGCCGGGGGCTTTCACATCAGACTTAAGAAACCTCCTGCGCTCGCTTTACCCCCAATAAATCCG
+
CCCCCFGGGGGGGGGGGGGGGGGGGGGGGGGGGGGGGGGGGGGGGGGDGGGGGGGGGGGFFGGGGGGGGGGGGGGGGGGGCGGGGGFFFGGGGGGGGGGGFFGGFEFGGFGGGFDGG@@CGGGGEFGGFEFGGGDGGGGGGGGGDFGGGCFFFFFEEG,,>FGGGAEFGGGGC,9,@AFEEGGCCCC6@FGGGGGCEGGGF+:++*;CGGGGGGG:+*=6)AA@346A988@DGG)*)0;CBB46D=9FD)
@M03364:276:000000000-BLYN8:1:1101:18432:12097 2:N:0:1
GGACTACCAGGGTTTCTAATCCTGTTTGCTCCCCACGCTTTCGAGCCTCAGTGTCAGTTACAGGCCAGAGAGCCGCTTTCGCCTCCGGTGTTCCTCCATATATCTACGCATTTCACCGCTACACATGGAATTCCACTCTCCTCTCCTGCACTCAAGTCTCCCAGTTTCCAATGCACACAATGGTTGAGCCACTGCCTTTTACATCAGACTTAAGAAACCACCTGCGCTCGCTTTACGCCCAATAAATCCGG
+
CCCCCGGGGGGGGGGGGGGGGGGFGGGGGGGGGGGGGGGGGGGGGGGGGGGGGGGGGGGGGGG?FGGGGGGGGGGGGGGGGGGGGGGGGCFGGGGFGGGGGGCFGFGGGGGGGGGGGGGGGGGGDGGGGGGGGGGGGGGFGGGGGGGGGGGFGG8DCDCFGGGGFFFGGGGFFGFGGGEGGGFGFEGCGGGGGGGGGGG<CGGDFGGGGG9CFG7DGGFG>EF2@AB>46;??*+8DDGGG>@FCC@?C5>
@M03364:276:000000000-BLYN8:1:1101:16975:12097 2:N:0:1
GGACTACTAGGGTATCTAATCCTGTTTGATCCCCACGCTTTCGCACATCAGCGTCAGTTACAGACCAGAAAGTCGCCTTCGCCACTGGTGTTCCTCCACATCTCTACGCATTTCACCGCTACACATGGAATTCTACCCCCCTCTACAAGACTCTAGCTGACCAGTATCAGATGCAATTCCCGGGTTAAGCCCGGGGATTTCACATCTGACTCAATCAACCGCCTGCGTGCGCTTTACGCCCAGTAATTCCG
+
CCCCCGGGGGGGGGGGGGGGGGGGGGGGCGGGGGGGGGGGGGGGGGGGGGGGGGGGGGGGGGGGGGGGGGGGGGGGGGGGGGGGGGGGGGGGGGFGGGGGGGGGGGGGGCGGGGGGGGGGGGGGGGGGGGGGGGGGGGGGGGGGGGG,E8EGGGFFFFDFGGGFGGGG8FFGGGGCDFG8EGDDGGGGGGGGEEGGEGGFGFFGFGGG>BDCC>CCF6CG?EFF2A@B;A>B7*76;;EC5B?8C0*5C:*
@M03364:276:000000000-BLYN8:1:1101:22570:12097 2:N:0:1
GGACTACTAGGGTATCTAATCCTGTTTGCTCCCCACGCTTTCGCACCTGAGCGTCAGTCTTTGTCCAGGGGGCCGCCTTCGCCACCGGTATTCCTCCAGATCTCTACGCATTTCACCGCTACACCTGGAATTCTACCCCCCTCTACGAGACTCGAGCTTGCCAGTTTCAAATGCAGTTCCCAGGTTGAGCCCGGGGATTTCACATCTGACTTAACAAACCGCCTGCGTGCGCTTTACGCCCAGTAATTCCG
+
CCCCCGGGFGGGGGGGGGGGGGGGGGGGGGGGGGGGGGGGGGGGGGGGGGGGGGGGGFDFGGGGGGGGGGEGGGGGGGGGGGGGGGGGGGGGGGGGGGGGGGGGGGGGGGGGGGGGGGGCEGGFGFGGCFGGGFGGGG+CEGGGGGGGGGGGGGG>C>BFGGGGGGFGGFGFCFGGGGGGGGFGGGGGGGGGGGGGCEGGGGGGFG>F7FGGG7>FGFGGEED<@FFEB>BBGGGBFFGGGDBF>C?<GGD
@M03364:276:000000000-BLYN8:1:1101:2481:12108 2:N:0:1
GGACTACTTGGGTATCTAATCCTGTTTGCTCCCCACGCTTTCGCACCTGAGCGTCAGTCTTTGTCCAGGGGGCCGCCTTCGCCACCGGTATTCCTCCAGATCTCTACGCATTTCACCGCTACACCTGGAAGTCTACCCCCCTCTACAAGACTCTAGCCTGCCAGTTTCGAATGCAGTTCCCAGGTTTATCCCGGGGATTGCACATCTTACTTAATTAACCGCCTGCGCTGGCTTTATGCCCAATAAATCCG
+
CCCCCGGG,;,-8CFEFCFGGGD9-CFF,CE@C@F@FGFG<F,;FF7FG8FG+76,@C9,E<,C<EEED7@:@:F+FBC,B:F@:44@CCFGGF,CEGGE9?EE@FCFE7C8ACFFFF7=+@FFEFEGG8,739@>=8DFGG6=FC,6EGD6DD=<DFGFF7,,85>EG*4@A,,37,@FFFCDF?,=,,2DE5CCCEC6*@FG1*:+4@FG7@7+11>CBG),/5::9)07*5<)*.2<F?BFG>42D27
@M03364:276:000000000-BLYN8:1:1101:10209:12122 2:N:0:1
GGACTACTAGGGTTTCTAATCCTGTTTGCTCCCCACGCTTTCGAGCCTCAGTGTCAGTTACAGGCCAGAGAGCCGCTTTCGCCTCCGGTGTTCCTCCATATATCTACGCATTTCATCGCTACACATGGAATTCCACTCTCCTCTCCTGCACTCAAGTCTCCCAGTTTCCAATGCACACCATGGTTGAGCCACTGCCTTTTACATCAGACTTAAGAAACCACCTGCGCTCGCTTTACGCCCAATAATTCCGG
+
CCCCCGGGGGGGGGGGGGGGGGGGGGGGGGGGGGGGGGGGGGGCFGGGGGGGGGGGGGGGGGGCGGGGGGGGGGGGGGGGGGGGF@FGGGGGGFGGGGGGGGGGGGGGGGGGGGGGEFGGGGGGFFFGGGFFGGGGGGGGGGGGGCGGGGGGGFGF;747EEFGGGGF8FGGC8EFG86D8EFGFG?FF8=D,@98CFCAFGGD9:+AFFG8>C>F5;DGFD9=@B2*:?BEFG+9>2C8*)56;CF<CD9
@M03364:276:000000000-BLYN8:1:1101:9433:12123 2:N:0:1
GGACTACTCGGGTTTCTAATCCTGTTTGCTCCCCACGCTTTCGCACCTGAGCGTCAGTCTTCGTCCAGGGGGCCGCCTTCCCCACCGGTATTCCTCCAGATCTCTACGCATTTCACCGCTACACATGGAATTCCACTCTCCTCTTCTGCACTCAAGTCTCCCAGTTTCCAATGACCCTCCCCGGTTGAGCCGGGGGCTTTCACATCAGACTTAAGAAACCGCCTGCGCTCGCTTTACGCCCAATAAATCCG
+
CCCCCGGGGGGGGGGGGGGGGGGGGGGGGGGGGGGGGGGGGGGGGGGGGGGGGGGGGGGGGGGGGGGGGGGGGGGGGGGGFGGGGGGGGGGGGGGGGGGGGGGGGGGDGGGGGGGGGGGGGGGGGGGGFFFGEGGGGGGGGGGGGGGGGGGGGGGFFGFF>EGG@FFGGGGGFGGGGGGGGGGEEGGGGGGGECGGGGGGGGGFFGG=FGGFGGGGGGGGFGFFFFFFFFDDGGGAF?GGGF?FGGFAGG>
@M03364:276:000000000-BLYN8:1:1101:20313:12128 2:N:0:1
GGACTACTGGGGTATCTAATCCTGTTCGCTACCCATGCTTTCGCTCCTCAGCGTCAGTTACTGCCCAGAGACCTGCCTTCGCCATCGGTGTTCCTCCTGATATCTGCGCCTTTCACCGCTACACCAGGAATTCCAGTCTCCCCTGCAGCACTCAAGTTATGCCCGTATCGCCTTCACGCCCGGAGTTGTACCCCGGGAGTTCACAGACCTAGCGACAACCCTCCTCCTAGCTCTTTACGCCAAGTAGATCC
+
CCCCC@FF<AC@F@EFFGFDEEAFF9EEGD,@FF?,,,<CDFE,,@7;CFC@:CC7:FFFE,C@CE@FFFF8<@6CFGGG@E6,@<B7FCF:59@FE=<,E,;FA9EFG,B,C,,,BCFC:FG@8AFBFC<:FC;;EE,F9D+0+@,,,@8+@D,9D>,6EFFF>8+,6B8B++66@8D+@C3+3>522,73,@*34**438EF+;4******)/:)7/*8*)/5.=).+2++;*9+1*15)0=2?*);:9
@M03364:276:000000000-BLYN8:1:1101:17332:12141 2:N:0:1
GGACTACAGGGGTTTCTAATCCTGTTTGCTCCCCACGCTTTCGAGCCTCAGTGTCAGTTACAGGCCAGAGAGCCGCTTTCGCCTCCGGTGTTCCTCCATATATCTACGCATTTCACCGCTACACATGGAATTCCACTCTCCTCTCCTGCACTCAAGTCTCCCAGTTTCCAATGCACACAATGGTTGAGCCACTGCCTTTTACATCAGACTTAAGAAACCACCTGCGCTCGCTTTACGCCCAATAAATCCGG
+
CCCCCFGGGGGGGGGGGGGGGGGGGGGGGGGGGGGGGGGGGGGGGGGGGGFFGGGGGGGGGGGGGGEGGFGGGGGGG@FGGGGGGGGGGGGGGGGGGGGGGFGGGGAFFGGGGGGGGGGGGGGGGFGGGGGGGGGGGGGGG8EFGGGFGGEC?FGGGGGGGFGGGGGGGDGGGGGGGGGFGGGGGGGGGFGGGGGGGGGG7FG7B8FFGFCGGGFGGG8CFCFB@AA>@D:?FF:>>DGEE):ACDF<FD:
@M03364:276:000000000-BLYN8:1:1101:2137:12145 2:N:0:1
GGACTACAGGGGTTTCTAATCCTGTTTGCTCCCCACGCTTTCGAGCCTCAGTGTCAGTTACAGGCCAGAGAGCCGCTTTCGCCTCCGGTGTTCCTCCATATATCTACGCATTTCACCGCTACACATGGAATTCCACTCTCCTCTCCTGCACTCAAGTCTCCCAGTTTCCAATGCACACAATGGTTGAGCCACTGCCTTTTACATCAGACTTAAGAAACCACCTGCGCTCGCTTTACGCCCAATAAATCCGG
+
CCCCCGGGGGGGGCGGDFGGGGGGFGFGGGGGGGGGGGGGGGGGGGGGGGGGGGG@FFGGGGGFGDGGGGGGGGGGEGGGGGGGGGGGGGGGGACBGGGGGGCFEFGGGGGGGFGGGGGGGGGFGFFGGGGGGGGGGGFDGGCGGGFGDE@FGCFGEFGF>FCCAB;BFFFFGGG8EG6@FGG=FGGGG,8@E?F8FFF7CFFFFFGFCFGGGFGC75>C9CFEFFB4@FFFGFGE;2C8E5=A7C=?;DC
@M03364:276:000000000-BLYN8:1:1101:26214:12194 2:N:0:1
GGACTACCGGGGTTTCTAATCCTGTTTGCTCCCCATGCTTTCGTACCTCAGCGTCAGTATTAGGCCAGATGGCTGCCTTCGCCATCGGTATTCCTCCAGATCTCTACGCATTTCACCGCTACACCTGGAATTCTACCATCCTCTCCCATACTCTAGCTTCCCAGTATCGAATGCAATTCCTAAGTTAAGCTCAGGGATTTCACATCCGACTTAAAAAGCCGCCTACGCACGCTTTACGCCCAGTAAATCCG
+
CCCCCGGAGGGGGGGGFFFGGGFFGGGGG9DGGGGGGGGGGGGGDGGGGGGGGBCFGGGGCCFDGGGGGGGGG@@FGGGGGGGGGDGGGFFGFFGGGDGFGGGADFGGGGGGGGGGGGGGGGFGCDFGGGFFGGGGFF;FGEAFG8ECFFGGG;ECEGFDGCFGGFFFCEEEFGF,3AF8DCC8FGCFGG,8=68?+DFC;+,;CG7C?0?97CFCC>FEAG>@AF4?>>4ADDDFA<EEGD?AFFF3DC)
@M03364:276:000000000-BLYN8:1:1101:25456:12207 2:N:0:1
GAACTACTGGGGTTTCTAAGCCTGTTTGCTCCCCACGCTTTCGAGCCTCAGCGTCAGTCACAGACCAGAGGTGCGCCTTCGCCACTGGCGTTCGTCTATATACCTACGCATTTCACCGCTACACGTGGAATTCTACCCACGTCTACAACACTGCATCCTGCCAGTTTCTAATGCCGTTCCCAGGTTCAGCCCGGGGATATCACCTCCGACTTGTCAGACCGCGTGCGTGCGCCTTACGCGCCGTACTTCCG
+
-6-8A,,,C-,@CFEE6,;,;FGGA<,,C,CF<,;C:+,6,CB,C7+,;@AFF:FEF,,;C,,99DFFA,,9,,8:B@@FDF?,B<C,,=,4,,48,4,,5595,5:@+@+B5,,5CB++6CF<+A,@F<<,CF;,,,,++6>8>;;9,3+?,,3,8639,3,,86=,,7,,7;:+@CFCFA?+@,,,73@C;@5E**,,2+1*2**:)):?*+*;:++/57)6:EFF;D)7**14??E**)-.77567C1
@M03364:276:000000000-BLYN8:1:1101:6303:12207 2:N:0:1
GGACTACCGGGGTTTCTAATCCTGTTTGCTCCCCACGCTTTCGCACCTGAGCGTCAGTCTTCGTCCAGGGGGCCGCCTTCGCCACCGGTATTCCTCCAGATCTCTACGCATTTCACCGCTACACCTGGAATTCTACCCCCCTCTACAAGACTCTAGCTGACCAGTATCAGATGCAGTTCCCAGGTTGAGCCCGGGGATTTCACATCTGACTTAATCAACCGCCTGCGTGCGCTTTACGCCCAGGAATTCCG
+
CCCCCGGGGGGGGCGGFCGGGDGGGGGGGGGCGGGGGGGGGGGDGGGGDGGGGGGGGGGGGGGGGGG8F7EGGGGDCGGGGGFEGFCGFGDFFGFGCFGGGGGGGGFGGGGGGGFGGGCCGF,,@AFFDGGCGGGFDFGGGEGGGGFGF,DFG9FGGGFGGFGGFGGGG;D>EG;>>FGG6D:>@>C6FCCCEGDEG>FEC>GGAF7:C>:CF@FCGGGGFGE::5>>?DFBGGG>F:5E*8()9CF)::*
@M03364:276:000000000-BLYN8:1:1101:3864:12212 2:N:0:1
GGACTACAGGGGTATCTAATCCTGTTTGCTCCCCACGCTTTCGCACCTGAGCGTCAGTCTTCGTCCAGGGGGCCGCCTTCGCCACCGGTATTCCTCCAGATCTCTACGCATTTCACCGCTACACCTGGAATTCTACCCCCCTCTACAAGACTCTAGCTGACCAGTTTCAAATGCAGTTCCCAAGTTAAGCTCGGGGATTTCACATCTGACTTAATCACCCGCCTGCGTGCGCTTTACGCCCAGTAATTCCG
+
CCCCCGGGGGGGGGGGGGGGGGDGGGGGGGGGGGGGGGGGGGGGGGGGGGGGGGGGGGGGGFGGGGGGGGEGGGGGGGGGDGGGGGGGGGGGGGGGGG?F@=EGGGGGGGGGGGGGGGGGGGGGGGGGGGGGGGGGGGGGGGGGAFGCDFGCGFFGGGGDFGGGGGGGGGGGGGGFFEGFFGCGGECGGG9DEGGGCGFGG@ECBGFGF>DFG++@7*=7>EA1:FFD;:>EGGFFF?EGGF0@7:F<GGG
@M03364:276:000000000-BLYN8:1:1101:12281:12224 2:N:0:1
GGACTACACGGGTATCTAATCCTGTTTGCTCCCCACGCTTTCGCACCTGAGCGTCAGTCTTTGTCCAGGGGGCCGCCTTCGCCACCGGTATTCCTCCAGATCTCTACGCATTTCACCGCTACACCTGGAATTCCACCCCCCTCTACGAGAATCAAGCCTGCCAGTTTCAAATGCAGTTCCCGGGTTGAGCCCGGGGATTTCCCCTCTGACTTAACAGACCGCCTGCGTGCGCCTTACGCACCGTAATTCCG
+
CCC@CGGGE@CE@CGFGDGFF,@F6EEGF9FF8CFGGGGGGGDGGGEEGFFGEGEEG<,9@@EFDFCEF7FGEGGDC7:FFGGGCF@7FEE?ECEGFFFG==EF9<FFE7@CECA<FGCCEBAFFGG,3FGF9FEGF>CFGDGG9D?8C>++@EECFCC6CE?FC>DEG9@CAEFGFGDFFECE>C:<672:?*187BBFC+=*.*;4DFGGGFF+;FF50C@??F6)1>)3*192?1C/C),77356>70
@M03364:276:000000000-BLYN8:1:1101:8088:12288 2:N:0:1
GGACTACTGGGGTTTCTAATCCTGTTTGCTCCCCACGCTTTCGCACCTGAGCGTCAGTCTTCGTCCAGGGGGCCGCCTTCGCCACCGGTATTCCTCCAGATCTCTACGCATTTCACCGCTACACCTGGAATTCTACCCCCCTCTACAAGACTCTAGCCTGCCAGTTTCGAATGCAGTTCCCAGGTTGAGCCCGGGGATTTCACATCCGACTTGACAGACCGCCTGCGTGCGCTTTACGCCCAGTAATTCCG
+
CCCCCGGGGGGGGGGGGGGGGGGGGGGGGGGGGGGGGGGGGGGDEGGGGGGGGGGGGGGGGGGGGGGGGGGGGGGGGGGGGGGGGFGGGDFFGFFGGGFGGGGGGGGGGDGGGGGGGGGGGGGGGGGGG8FGGGGG9>BFGGGG9EGGFFGGGGFGGFFDCFGGFEGGE5FCFFGGGGGDF,?>BCGGGGGGGCGG?EGGGGCGFGGDDGDGGGGG=GGGFGB1:>>F(>BBD*>AFBGEE366?*7:DF2
@M03364:276:000000000-BLYN8:1:1101:7313:12296 2:N:0:1
GGACTACAAGGGTTTCTAATCCTGTTTGCTCCCCACGCTTTCGCACCTGAGCGTCAGTCTTCGTCCAGGGGGCCGCCTTCGCCACCGGTATTCCTCCAGATCTCTACGCATTTCACCGCTACACCTGGAATTCCACCCCCCTCTACGAGACTCAAGCCTGCCAGTTTCAAATGCAGTTCCCGGGTTGAGCCCGGGGATTTCACATCTGACTTAACAGACCGCCTGCGTGCGCTTTACGCCCAGTAATTCCG
+
CCCCCGGFCFGGGGGGGGGGGGGGGGGGGGGFGGGGGGGGGGGGGGGG<FGCFGGGGGAF@CFGGGGGF@+FFGGGGGGGGGGGG8CFG7FGGFGBGG8FGCGGGFGGGDGGGGGGGGGGGGGGFGGCDFFGGFFGG7EGGGEGFGGG7CEFGGGG;FGGGGCCFFGC7;EGGGFFGFG?DC>5FDEGFCGCEDGG*;FGGGGFF<;@7FGGG>CC7CCE:53:?FFE0BBDDGGAB(;:EB46:*9<FG9
@M03364:276:000000000-BLYN8:1:1101:20741:12321 2:N:0:1
GGACTACCAGGGTTTCTAATCCTGTTTGCTCCCCACGCTTTCGAGCCTCAGTGTCAGTTACAGGCCAGAGAGCCGCTTTCGCCTCCGGTGTTCCTCCATATATCTACGCATTTCACCGCTACACATGGAATTCCACTCTCCTCTCCTGCACTCAAGTCTCCCAGTTTCCAATGCACACAATGGTTGAGCCACTGCCTTTTACATCAGACTTACGAAACCACCTGCGCTCGCTTTACGCCCAATAAATCCGG
+
@66ACF,CEFEGFC@<FCFFFEGGGGF@9,C@FGGGCFE@DEGGF@CCF<C@<FAGGFCAFFGGGGGGGGGGGGGGG:@FCFEECFGFEECCAFGFG8FEFCEAA@FGGCCC,FFFGGEEEGFEEFGF<FEGGFAF,8BF@,>==,>,,4>8DG?E@DGCCEF8D,>E:,,@=>AGGF>FGG8,CCFF7FFF7<EEGCD,2CCFF+97C7DC83**3<,15E6=@BFF=BA?CFFFF@CC:83A*;@EFGC
@M03364:276:000000000-BLYN8:1:1101:10744:12330 2:N:0:1
GGACTACTGGGGTTTCTAATCCTGTTTGGTCCCCACGCTTTCGCACCTGAGCGTCAGCCTTTGTCCAGGGGGCCGCCTGCGCCACCGGTATTCCTCCAGATCTCTACACATTCAATTGCTACCCCTGGAATTCTACCCCCCTCTACGAGACTCTCGCCTGCGAGTTTCGAATGCCGTTCCCGGGTTGAGCCCGGGGGTTTCACCTCCGACTTGACACGCCGCCTGGGTGCGCTTTCGCCCCAGTATTTCCG
+
A-A<@<,6@CF+FF,,,6C,,,6CC,6E,,;;6E8:+@FF<66FCB+B,,,C@F@:,,,6C9<F,666CEC:@+@E@,,:4>,+BF@FE++,5FG9F8,,,94C,,C,,5,:,,,,59,4,,,:+A<+,45445C3>D?:+++6@E8+B>E7,E8+8333,**55BGGGGC,A;,=11<,>***4:*,,22/:8EC*:**00+*91/9)))/2*9****:52.(,)-?()7)9/*.)(**2<(/0*9);C*
@M03364:276:000000000-BLYN8:1:1101:13018:12341 2:N:0:1
GGACTACCCGGGTTTCTAATCCTGTTTGCTCCCCACGCTTTCGCACCTGAGCGTCAGTCTTCGTCCAGGGGGCCGCCTTCGCCACCGGTATTCCTCCAGATCTCTACGCATTTCACCGCTACACCTGGAATTCTACCCCCCTCTACGAGACTCAAGCCTGCCAGTATCAGATGCAGTTCCCGGGTTGAGCCCGGGGATTTCACATCTGACTTAACAGACCGCCTGCGTGCGCTTTACGCCCAGTAATTCCG
+
CCCCCGGGGGGGGGGGGGGGGGGGGGGGGGGGGGGGGGGGGGGGGGGGGGGGGGGGGGGGGGGGGGGGGGGGGGGGGGGGGGGGGGGGGGGGGGGGGGGGGGGGGGGGGGGGGGGGGGGGGGGGGGGGGFGGGFGGGGGGGGEGGGGEEEGGGGFGGGGGGGGFGFGCEGGFEEFFGFGGGGGGGECGGGGFEEGG5BE++7<FFGFGGGGCFGGGGGGGFGFFFFFE?DFFD9DAFFGGGFB9:>=>FG2
@M03364:276:000000000-BLYN8:1:1101:26811:12385 2:N:0:1
GGACTACCGGGGTTTCTAATCCTGTTTGATCCCCACGCTTTCGCACATCAGCGTCAGTTACAGACCAGAAAGTCGCCTTCGCCACTGGTGTTCCTCCATATCTCTGCGCATTTCACCGCTACACATGGAATTCCACTTTCCTCTTCTGCACTCAAGTTTTCCAGTTTCCAATGACCCTCCACGGTTGAGCCGTGGGCTTTCACATCAGACTTAAGAAACCACCTGCGCTCGCTTTACGCCCAATAAATCCG
+
CCCCCGGGGGDGGEGFFGFFGGGGGGGGFGGGGGG76FGGFGEGGDCFEGGGGFGGGGGGGGFGGGGFGGFFFFGGGGGGGGEG@EGG,BFBFEGGFFGGF9CFGGFCFG?FGFFCFCDEGGGFDE9AEFFFFGGGGGGGGGGFFFG9B,@FFDDFGGC>EGGGGGDFFGD;,,=FFGCEFGG>:E6@FGDCE*@>FFCC7=BF6*=F4C4:CGCC:*59AGEDEFFF=B3:DD3>F@ECGF;;CFFFG<5
@M03364:276:000000000-BLYN8:1:1101:2532:12387 2:N:0:1
GGACTACTGGGGTATCTAATCCTGTTTGCTCCCCACGCTTTCGCACCTGAGCGTCAGTCTTTGTCCAGGGGGCCGCCTTCGCCACCGGTATTCCTCCAGATCTCTACGCATTTCACCGCTACACCTGGAATTCTACCCCCCTCTACAAGACTCTATCTGACCAGTTTCAAATGCAGTTCCCAAGTTAAGCTCGGGGATTTCACATCTGACTTAATCAACCGCCTGCGTGCGCTTTACGCCCAGTAATTCCG
+
CCCCCCFEFGGGGFGGGGCGGCECFEGGGGGGGGGGGGGGGGGGGGGGGGF?CGGGGDGGGG9FGGGCGGCEGEGGGGGGGGEFDGG7FGGCEFGGEGFFGFFGCDF@FG@CCAF<?EEGEEGGGGG8<FFFGFF=EFFGGGDFGGGGGGGFGFG,@FGFCEFGEFGFFG;EEGGAEE:7DC?FFGFF9ECF*@EEEDGFGGGGFG+:>DFGFGGDFFF=EEAD<40>;;5593DFF?CG5)4:**8<CG7
@M03364:276:000000000-BLYN8:1:1101:12060:12394 2:N:0:1
GGACTACTGGGGTTTCTAATCCTGTTTGATCCCCACGCTTTCGCACATCAGCGTCAGTTACAGACCAGAAAGCAGCCTTCGCCACCGGTGTTCCTCCATATCTCTACGCATTTCACCGCTACACATGGAATTCTGCCCCCCTCTACTATACTCTAGCCTGCCAGTTTCGAAGGCAGTTCCCCGGTTGAGCCCGGGGATTTCACCTCCGACTTGACAGACCGCCTGCGTACGCTTTACCCCCAGTAAATCCG
+
CCCCCGGEFFGGGGGGGGGGGGGGGG<AFFAGGGEGGGEGGGG,,C+FGGGGGGGGGFGGEGGCEFGGC<CE,,6FGFGGGGCF@4CC>FFGGA,?E@9FF9@EA,,AFDFGEADCGEGGCEFF,?<FAFGGGC,CE8+@ECEG,@,3C=EGGAF8,==8@DGFFFE@=F,+@DG6DBDAC,+@F*39C@8@:EG5@ECCDC<**2*2)28C**;;**==8C3,(;(.(0)01996*)3;E3(0:**6CF3
@M03364:276:000000000-BLYN8:1:1101:9547:12397 2:N:0:1
GGACTACTAGGGTTTCTAATCCTGTTTGCTCCCCACGCTTTCGAGCCTCAGTGTCAGTTACAGGCCAGAGAGCCGCTTTCGCCTCCGGTGTTCCTCCATATATCTACGCATTTCACCGCTACACATGGAATTCCACTCTCCTCTCCTGCACTCAAGTCTCCCAGTTTCCAATGCACACAATGGTTGAGCCACTGCCTTTTACATCAGACTTAAGAAACCGCCTGCGCTCGCTTTACGCCCAATAAATCCGG
+
CCCCCGGGGGGGGGGGGGGGGGGGGGGGGGGGGGGGDGGGGGGGGGDGGGGGGGGGGGGGGGGGGGGGGGGGGGGGGGFGGGGGGGGGFGGGGGFGGGGGGGFFGGGGGGCFGGGGGGGGGGGGGGGGGEFGCEFG=FEGGGGGGGGGGG@DGGGGGGFGGGGGGGGG8BDFGGFFGGGFGGGF=CFGFDGGF8?EGGGFFGGGFGFCFGBCGGFFGGGDBEFBDF942A>557D>;@EGGFDFGGFFFD7
@M03364:276:000000000-BLYN8:1:1101:16158:12402 2:N:0:1
GGACTACCGGGGTTTCTAATCCTGTTTGCTCCCCACGCTTTCGCACCTGAGCGTCAGTCTTCGTCCAGGGGGCCGCCTTCGCCACCGGTATTCCTCCAGATCTCTACGCATTTCACCGCTACACCTGGAATTCTACCCCCCTCTACGAGACTCAAGCCTGCCAGTTTCGGATGCAGTTCCCGGGTTGAGCCCGGGGATTTCACATCCGACTTGACAGACCGCCTGCGTGCGCTTTACGCCCAGTAATTCCG
+
CCCCCGGGGGGGGGGGGGGGGGGGGGGGGGGGGGGGGGGGGGGGGGGGGFGGGGGGGGGGGGGGGGGGGGDGGGGGGGEGGGGGGGGGGGGGGGGGGGGGGFGGGGGFGGGGGGGGGGGGCFGGGGGGGGGGGGFGGGGGGGGGGGGCEEGGFGGCGGGFGGFGGGGGG5>CEGGGGGGGGGGGGGGGGGGGGGGGGCFGGGGGFFGCGDGGGGGGFCGF:EFBFFBF<EFFGGGBFFGEEBBFFFFBGF9
@M03364:276:000000000-BLYN8:1:1101:5126:12430 2:N:0:1
GGATACAGGGGTATCTAATCCTGTTCGCTACCCATGCTTTCGCTCCTCAGCGTCAGTTACTGCCCAGAGACCTGCCTTCGCCATCGGTGTTCCTCCTGATATCTGCGCATTTCACCGCTACACCAGGAATTCCAGTCTCCCCTACAGCACTCAAGTTATGCCCGTATCGCCTGCACGCCCGGAGTTGAGCCCCGGGATTTCACAGACGACGCGCCAAACCACCTACGAGCTCTTTACGCCCAGTAATTCCG
+
CCCCCGGGGGGGGGGGGGGGGGGGGGGGGGGGGCGGGGGGGGGGGGGGGGGGGGGGGGGGGGGGGGGGGGGGGGGGGGGGGGGGGGGCFGEGGGGGGGGGGGGGGGGGGGGFFGGGGGGGGCGGGGGGGGGGGGGFGGGGGDGCFFFFGGGF?DGGGDGGGGFGGGGGGGGGFGFDECFGGGBEGFFCCFCCEGGGCGGGFGGGFGGGGGDGC):DCF==:CE@EFDD0@:FF*:)9:GCE3(0C7@4>F7
@M03364:276:000000000-BLYN8:1:1101:16187:12451 2:N:0:1
GGACTACCAGGGTTTCTAATCCTGTTTGATCCCCACGCTTTCGCACATCAGCGTCAGTTACAGACCAGAAAGTCGCCTTCGCCACTGGTGTTCCTCCATATCTCTGCGCATTTCACCGCTACACATGGAATTCCACTTTCCTCTTCTGCACTCAAGTTTTCCAGTTTCCAATGACCCTCCACGGTTGAGCCGTGGGCTTTCACATCAGACTTAAAAAACCGCCTACGCGCGCTTTACGCCCAATAAATCCG
+
CCCCCGGGGGGGGGGGGGGGGGGGGGGGGGGGGGGGGGGGGGGGGGGGGGDGGGGGGGGGGGGGGGGGGGGGGGGGGGGGGGGGGGGGGGGGGGGGGGGGGGGGGGGGGGDGGGGGGGGGGGGGGGGGGGGGGGGGGGGGGGGGGGDCGGGGGGGGGGGGGGGGGGGGGGGGFCFG8DFGGGGDGGGGGGGGGECGGGGGGGGGFDGGCFGFGGGCFGGG4EFFFFDFFFEBGDGFF?GGD>DFF7B2:C/
@M03364:276:000000000-BLYN8:1:1101:26439:12468 2:N:0:1
GGACTACACGGGTATCTAATCCTGTTTGCTCCCCACGCTTTCGAGCCTCAGTGTCAGTTACAGGCCAGAGAGCCGCTTTCGCCTCCGGTGTTCCTCCATATATCTACGCATTTCACCGCTACACATGGAATTCCACTCTCCTCTCCTGCACTCAAGTCTCCCAGTTTCCAATGCACACAATGGTTGAGCCACTGCCTTTTACATCAGACTTAAGAAACCACCTGCGCTCGCTTTACGCCCAATAAATCCGG
+
CCCCCGGGGGGGGGGGGGGGGGGGGGGGGGGGGGGGGGGGGGGG8FFGGGGGGGGGGGGGGGGGGGFCGGGGGGGGGGGGGGGGFFGGFGEGGGGGGGGGGGGGGFGGGGEGGGGGGGEGGGGGGFGGGGGGGGGGGGGGGGGGGGGC8DGGGGCGFFGGGGGGGGGGFFCDDFGGGGGGGGCFFGF6,>EFGGCGGGGFFGG9987FGGC@7CCFFGCEFG>EBFFFFFFFFGGFE=CBEFFAFDFFGGC
@M03364:276:000000000-BLYN8:1:1101:19136:12470 2:N:0:1
GGACTACAGGGGTTTCTAATCCTGTTTGCTCCCCACGCTTTCGAGCCTCAGCGTCAGTTACAGACCAGAGAGCCGCCTTCGCCACTGGTGTTCCTCCATATATCTACGCATTTCACCGCTACACATGGAATTCCACTCTCCTCTTCTGCACTCAAGTCTCCCAGTTTCCAATGACCCTCCCCGGTTGAGCCGGGGGCTTTCACATCAGACTTAAGAAACCGCCTGCGCTCGCTTTACGCCCAGTAATTCCG
+
CCCCCGGGGGGGGGGGGGGGGGGGGGGGGGGGGGGGGGGGGGGGFGGGGGGGGGGGGGGGGGGGGGGGGGGGGGGGGGGGGGGGGGGGGGGGGGFGGFFGGGGGGGGGGGGGGGGGGGGGGGGGGGFDFGGGGGGGGGGFGGGGGGGGGF8FFGGGGGGGGGGGGGGGGGGGGGGGGGGGGGGGGGDGGGGGGGGGGG>?DCFDFGFDGGGGG+;@DCGGFGFF@A256BFEDGGFFFGGGD?F77@AGG2
@M03364:276:000000000-BLYN8:1:1101:14714:12474 2:N:0:1
GGACTACAGGGGTTTCTAATCCTGTTTGATCCCCACGCTTTCGCACATCAGCGTCAGTTACAGACCAGAAAGTCGCCTTCGCCACTGGTGTTCCTCCATATCTCTGCGCATTTCACCGCTACACATGGAATTCCAATTTCCTCTTCTGCACTCAAGTTTTCCAGTTTCCAATGACCCACCACGGTTGAGCCGTGGGCTTTCACATCAGTCTTAAGAAACCGCCTGCGCTCGCTTTACGCCCAATAAATC
+
-BC@CGFFGCFCGGEFFDFCEAAEF,ECC<<@@DF@FEFGFDFCFGGF8FGGGGF@CFGGFGDCFGG@FFF@EF@C@F:FCEC@EFEGFG<?EAEF8B?A?,,9@,<>7@CC,CFFFC:=C>=FD,<AE<AF;EB,,>@FCF>DG;@B9DFGGCBF9,>,8EEF?FGGECFD,DEF@,6=@E>+@>EFD,,C7:8EFDECDC:+;5<9+5BFGC88=FECD5>@=ABD@F>E*2736(3=7>=FFGA<C
@M03364:276:000000000-BLYN8:1:1101:23669:12510 2:N:0:1
GGACTACTGGGGTTTCTAATCCTGTTTGCTCCCCACGCTTTCGAGCCTCAGTGTCAGTTACAGGCCAGAGAGCCGCTTTCGCCTCCGGTATTCCTCCAGATCTCTACGCATTTCACCGCTACACCTGGAATTCTACCCCCCTCTACAAGACTCTAGCTGACCAGTTTCAAATGCAGTTCCCAAGTTAAGCTCGGGGATTTCACATCTGACTTAATCAACCGCCTGCGTGCGCTTTACGCCCAGTAATTCCG
+
CCCCCGGGGGGGGGGGGGGGGGGGGGGGGGGGGGGGGGGGGGGGGGGGGGGGGGGGGGGGGGGGGGGGGGGGGGGGGGFGGGGGGGGGGGGGGGGGGGGGGGGGGFGGGGGGGGGGGGGGGGGGCFGGGGGGGGGFGGGGGGGGGGGFGGGGGG,9EGGFGGGGFGGGGGGGGGGGGGGGGDFGGGGGGG9EECGG*B2<FFGG>CGFFGGFCFGGGFGGFGF?FFFF@FFE3DG<@0:EGE0AFGF37C9
@M03364:276:000000000-BLYN8:1:1101:16725:12531 2:N:0:1
GGACTACTCGGGTTTCTAATCCTGTTTGCTCCCCACGCTTTCGTGCCTCAGTGTCAGTGCTGGTCCAGATGGCCGCCTTCGCCACAGATGTTCCTCCCGATCTCTACGCATTTCACCGCTACACCGGGAATTCCGCCATCCTCTACCGCACTCTAGCCTCCCAGTATCCATCGCCATTCCCAGGTTGAGCCCAGGGCTTTCACGACAGACTTAAGAAACCACCTACGCACGCTTTACGCCCAGTAATTCCG
+
CCCCCGGGGGGGGGGGGGGGGGGGGGGGGGGGGGGGG>FGGGGGGGG<ECDFGGGGGGGGGGGGGGGGEGGGG<FGGGGG@GG:FFGGGGGGGFGGFEGGDFDGGGGGGGGG99FFGDGEGGGGGGGGGGGFGGGGGCEGG,ED9EGGGGGGGFGDDFGGEEGGGABGGCFA+@EEGEDCFGF5@:@CCGGGGGGGGGGGD9ED*7?CFGGGGFDGGCEG;EEFEF0323:><<5)66EGGDB::76)*?9
@M03364:276:000000000-BLYN8:1:1101:10312:12573 2:N:0:1
GGACTACTGGGGTATCTAATCCTGTTTGCTCCCCACGCTTTCGAGCCTCAGTGTCAGTTACAGGCCAGAGAGCCGCTTTCGCCTCCGGTGTTCCTCCATATATCTACGCATTTCACCGCTACACATGGAATTCCACTCTCCTCTCCTGCACTCAAGTCTCCCAGTTTCCAATGCACACAATGGTTGAGCCACTGCCTTTTACATCAGACTTAAGAAACCACCTGCGCTCGCTTTACGCCCAATAAATCCGG
+
CCCCCGGGGGGGGGGGGGGGGGGGGGGGGGGGGGGGGGGGGGGGGGGGGGGGGGGGGGGGGGGGGGGGGGGGGGGGGGGGGGGGGFGGGGGGGGGGGGGGGGGGGGFGGGGGGGGGGGGGGGGGGGGGGGGGGGGGFGGGGGGCFGGGGFFGD?GGEFFGGFFGFEFGGGGGGGGGGGGGGGCFGGGGGGGGGGGGGFGGGGGGFGFDFGBF7+<CGGFG>CA25ABFFFAAF4C>FFEGGFFFFFA?*98
@M03364:276:000000000-BLYN8:1:1101:22801:12578 2:N:0:1
GGACTACTAGGGTATCTAATCCTGTTCGCTACCCATGCTTTCGCTCCTCAGCGTCAGTTACTGCCCAGAGACCTGCCTTCGCCATCGGTGTTCCTCCTGATATCTGCGCATTTCACCGCTACACCAGGAATTCCAGTCTCCCCTACAGCACTCAAGTTATGCCCGTATCGCCTGCACGCCCGGAGTTGAGCCCCGGGATTTCACAGACGACGCGACAAACCACCTACGAGCCCTTTACGCCCAGTAATTCC
+
CCCCCGGGFGGGGGGGGGGGGGGGGGGGGGGGGGGGGGGGGGGGGGGGGGGGGGGGGFGGGFGGGGGGFGDGGFGGGGGGGGGGGGDGGEGGGGGGGGGGGGGGGGGGGGGGGGGFGGECFGGGFG8FCGEFGGGF;9;FEFGGGGDGGFGCFEGGGGGGGG8DFCG=EE>E>DFGGGGGDEG>FCC9ACGGGGGGCBC9CFGGF7?DCGGGGDDD3D@=FGF03A@B;DB)57C?FB*8C:?FGDB<::>
@M03364:276:000000000-BLYN8:1:1101:23509:12600 2:N:0:1
GGACTACTGGGGTTTCTAATCCTGTTTGCTCCCCACGCTTTCGCACCTGAGCGTCAGTCTTCGTCCAGGGGGCCGCCTTCGCCACCGGTATTCCTCCAGATCTCTACGCATTTCACCGCTACACCTGGAATTCTACCCCCCTCTACGAGACTCAAGCTGACCAGTATCAGATGCAGTTCCCAGGTTGAGCCCGGGGATTTCACATCTGACTTAATCAACCGCCTGCGTGCGCTTTACGCCCAGTAATTCCG
+
CCCCCGGGGGGGGGGGGGGGGGGGGGGGGGGGGGGGGGGGGGGGGGGGGGGGGGGGGGGGGGGGGGGGGGGGGGGGGGGGGGGGGGGGGGGGGGGFGGGGGGGGGGGGGGGGGFGGGGGGGGGGGGGG<FGGGGGGGGGGGGGGGGGGGGGCGGGGGGGFGGGGGGGGGGGGGGGGGGGGGGGGGGGGCGGFCEDGGGGGGGFGFGFFGGGG>FGGGGF6>EEFFFFEBEFFGD3AB6EGCB:FFCFFGC9
@M03364:276:000000000-BLYN8:1:1101:10480:12615 2:N:0:1
GGACTACAAGGGTTTCTAATCCTGTTTGCTCCCCACGCTTTCGAGCCTCAGCGTCAGTTACAGACCAGAGAGCCGCCTTCGCCACTGGTGTTCCTCCATATATCTACGCATTTCACCGCTACACATGGAATTCCACTCTCCTCTTCTGCACTCAAGTCTCCCAGTTTCCAATGACCCTCCCCGGTTGAGCCGGGGGCTTTCACATCAGACTTAAGAACCCGCCTGCGCTCGCTTTACGCCCAATCAATCCG
+
CCCCCFFCFGGGGGDGGGGGFFGGGGFFGGGGGEFGGGGCGGGGGGGEFEGGGGCFGGGGFGGGGGGGFGCCFGDGFFGGFEGGGGEGGGGGGGGEGDFGGGGFFA<DEGGCFGGGGGGGDC@F@C?A<EGGFGAFGGB?FGGGD;EFGGGFFFFF@9AEDDFGEFFFFGFC?9==DDC+@BCEEG6<CFFG>C3*4BECDFG8BFGGFGDFGGFDF*;C5CB;:A@FBFADGG*)@18?=:(7*96)*21
@M03364:276:000000000-BLYN8:1:1101:25489:12622 2:N:0:1
GGACTACTAGGGTTTCTAATCCTGTTTGCTCCCCACGCTTTCGAGCCTCAGCGTCAGTTACAGACCAGAGAGCCGCCTTCGCCACTGGTGTTCCTCCATATATCTACGCATTTCACCGCTACACATGGAATTCCACTCTCCTCTTCTGCACTCAAGTCTCCCAGTTTCCAATGACCCTCCACGGTTGAGCCGTGGGCTTTCACATCAGACTTAAAAAACCGCCTACGCGCGCTTTACGCCCAATAAATCCG
+
CCCCCGGGGGGGGGGGGGGGGGGGGGGGGGGGGGGGDGGGGGGGGGGGGGGFGGGGGGGGGGGFG<FGGGGGG8FGGGGGGGGGF,FGFGGGGGGGADEGGGFGGGFGGGGGGGGGGGGGGGGGGG9FFFFGFGGGFEGGGGGGEDEGCGGDG?EFFGA;EGCFFGCFGGGGG;EG8EF+@DE6>EGGGGGGCCC>EGDFC+AFAGDF5CGGDFG:C>EGB5?@=FFFFA>BGG:<F@GEE>(76782CF7
@M03364:276:000000000-BLYN8:1:1101:14702:12631 2:N:0:1
GGACTACCAGGGTTTCTAATCCTGTTTGCTCCCCACGCTTTCGAGCCTCAGCGTCAGTTACAGACCAGAGAGCCGCCTTCGCCACTGGTGTTCCTCCATAGATCTACGCATTTCACCGCTACACATGGAATTCCACTCTCCTCTTCTGCACTCAAGTCTCCCAGTTTCCAATGACCCCCCCCGGTTGAGCCGGGGGCATTCACATCAGACCTAAGAAACCGCCTTCGCTCGCCTTACGCCCTATACATCCC
+
9C<8AE@FGGGD;;FG9F9,<<F6FE6CF<FGGCF::@B,6C:<DEF@F866:8@6FC@EA,CE@CC66,6@CEFC@@@EF7BFBFG<F=C,,9,9FE9E,C@F=FF=::E?AFFGFGCCC>,9E89AB:,4C9@=AED=>==+4=B,4@464@8@,,@F,,6@DA,33@,31;,,3+++@B8*@C*,,>,*=E8/:*3AC79+;970C**2*2C*:**2==>F0F652.7))1*)0(**/)(/:*/)29*
@M03364:276:000000000-BLYN8:1:1101:12722:12641 2:N:0:1
GGACTACCCGGGTTTCTAATCCTGTTTGCTCCCCACGCTTTCGAGCCTCAGTGTCAGTTACAGGCCAGAGAGCCGCTGTCGCCTCCGGTGTTCCTCCATATATCTACGCATTTAACCGCTACACATGGAATTCCACTCTCCTCACCCGCACTCAAGTCTCCCAGTTTCCAATGACCCTCCCCGGTTGAGCCGGGGGCTTTCACATCCGACTTAAGAAACCGCCTGCGCCCGCTTTACGCCCAATAAATCCC
+
A8C-,;,@FB@F@@FFEGGGFDG9C@E,,<CCFGF@:CFGGGGD8BCCFE6FF@F<F@@,CCFECGE<EA<F@AEGG78F@@6:BEC:@FC:F?EE8=<EF,,A,AECFGG:95,CFE7E++449AED?,?FGD;4,@9<EFC+6,,6@8CCFDE=@B3@DF8D>,@=F,;BF;AF?1+CEG6B3>>,<B6**;5:E52=77C>FC*85CDDDCG+15@F)C>?6F28())8)*>)0-8*1)()0**.270
@M03364:276:000000000-BLYN8:1:1101:19604:12650 2:N:0:1
GGACTACAGGGGTTTCTAATCCTGTTTGCTCCCCACGCTTTCGAGCCTCAGTGTCAGTTACAGGCCAGAGAGCCGCTTTCGCCTCCGGTGTTCCTCCATATATCTACGCATTTCACCGCTACACATGGAATTCCACTCTCCTCTTCTGCACTCAAGTCTCCCAGTTTCCAATGACCCTCCCCGGTTGAGCCGGGGGCTTTCACATCAGACTTAAGAAACCGCCTGCGCTCGCTTTACGCCCAATAAATCCG
+
CCCCCGGGGGGGEGGGGGGGGGGGGGGGGGGGGGGGGGGGGGGGGGGGGGGGGGGGGGGGGGGGGGGGGGGGGGGGGGGGGGGGGGCGFFGGGGGGGGGGGGGGGGGGGGGGFEGFFGGGGGGGGGGGFEFGGGGGGGGGGGGGGGGGGGGFFGGGGGCGGGGGFG=FGGGEGGFGGGGGGGGDGGGGGGGGGGGGDGGGGGGGFGGFCFGFGGGFGGGGFGEFFFFFFFFFGDFFFFCGEEB>FFB>CD9
@M03364:276:000000000-BLYN8:1:1101:8730:12665 2:N:0:1
GGACTACACGGGTTTCTAATCCTGTTTGCTCCCCACGCTTTCGCACCTGAGCGTCAGTCTTCGTCCAGGGGGCCGCCTTCGCCACCGGTATTCCTCCAGATCTCTACGCATTTCACCGCTACACCTGGAATTCTACCCCCCTCTACGAGACTCAAGCTTGCCAGTTTCAAATGCAGTTCCCAGGTTGAGCCCGGGGATTTCACATCTGACTTAACAAACCCCCTGCGTTCGCTTTACGCCCAATAATTCCG
+
CCCCCGGGEFGGGGGGGGEGGGGGGGGGGGGGGGGGGGGGGGGGDGGGDCGGGGGGGGGGGGGGGGGGGECFGGGGGGGGGGFGGGGGGGGFFGGGFCFGGGGGGGGGGGGGGGFGGCFGGGGGGFFFC8FFFF,CD8@FGEEGDFFE8CGGC?EG9D,DFGGGGCGGAFBFCCFEF9EGFCGGGGGGGGGGGGGG*BFGFF9C:7;7;CGD++;::CE=)2=;@FBF(<75C<C9B(/CG3?FD*9:CG4
@M03364:276:000000000-BLYN8:1:1101:22122:12667 2:N:0:1
GGACTACTGGGGTTTCTAATCCTGTTTGCTCCCCACGCTTTCGAGCCTCAGCGTCAGTTACAGACCAGAGAGCCGCCTTCGCCACTGGTGTTCCTCCATATATCTACGCATTTCACCGCTACACATGGAATTCCACTCTCCTCTTCTGCACTCAAGTCTCCCAGTTTCCAATGACCCTCCCCGGTTGAGCCGGGGGCTTTCACATCAGACTTAAGAAACCGCCTGCGCTCGCTTTACGCCCAATAAATCCG
+
CCCCCGGGGGGGFGGGGGGGGGGGGGGGGGGGGGGGGGGGGGGGGGGGGGGGGGDGGGGGGGGGGGGGGGGGGGGGGGGGGGGGEGGGGGGGGGGGGGGCGGFFEGGGGGGGGGGGFGGGGEFGGGGFEEFFEGGGGGGGGGGGGFGFGGGGGG8?DDGGGGGGGFGGGGGGGCGGGGGCG>>GGCGFGGG55CEEGGG?+:@FFGF6CFG>FCGG7CGGDGFFFF1=;FFBCCG<=1AEGF?4CF44FGD
@M03364:276:000000000-BLYN8:1:1101:13949:12683 2:N:0:1
GGACTACTGGGGTATCTAATCCTGTTTGCTCCCCACGCTTTCGAGCCTCAGCGTCAGTTACAGACCAGAGAGCCGCCTTCGCCACTGGTGTTCCTCCATATATCTACGCATTTCACCGCTACACATGGAATTCCACTCTCCTCTTCTGCACTCAAGTCTCCCAGTTTCCAATGACCCTCCCCGGTTGAGCCGGGGGCTTTCACATCAGACTTAAGAAACCGCCTGCGCTCGCTTTACGCCCAATAAATCCG
+
CCCCCGGGGGGGGGGGGGGGGGGGGGGGGGGGGGGGGGGGGGGGGGGGGGGGGGGGGGGGGGGGGGGGGGGGGGGGGGGGGGGGGGGGGGGGGGGGGGGGGGGGGFGGGGGGGGGGGGGGGGGGFGGFEFFGFGGGGFCAFGGGEFGGGGGGGFF9EG,>DFFFFGGGCF9D8FGFFGGGGDGGCG>FGGGGGGGGGGGGGCCCFFGGGGGDCB7F7CG=AEE?6A6D;:5)7DG)91CCCE6@FGFFGGC
@M03364:276:000000000-BLYN8:1:1101:3551:12688 2:N:0:1
GGACTACAGGGGTTTCTAATCCTGTTTGCTCCCCACGCTTTCGAGCCTCAGTGTCAGTTACAGGCCAGAGAGCCGCTTTCGCCTCCGGTGTTCCTCCATATATCTACGCATTTCACCGCTACACATGGAATTGCACTCTCCTCTCCTGCACTCAAGTCTCCCAGTTTCCAATGCACACAATGGTTGAGCCACTGCCTTTTCCATCAGACTTAAGAAACCACCTGCGCTCGCTTTACGCCCAATAAATCCGG
+
<CCCCGGGGGGGGGGGFFFGGFFGFGGGFGFGFGGGEGECFGGG8FGGGGGGGGGGGFGGGGGGGGGGGGGGGGGGGGGCFGGGEFGEFGGGFGGGGGGGGGEGAEFGC@BCEEGFGCC>CFGGFGGDFFFG,EFGGGGGGGGG=E9BFCFCFFG8,,7D=BD8FEGGGGGGGGGG8,+DCF8FG6DEC@EFFGGCFAFF+8;=+2AC5;F>CFFFFF,1*=AB2?AD>8ADFG8>8>EDG3=6CDFE837
@M03364:276:000000000-BLYN8:1:1101:10225:12692 2:N:0:1
GGACTACCGGGGTTTCTAATCCTGTTTGCTCCCCACGCTTTCGAGCCTCAGCGTCAGTTACAGACCAGAGAGTCGCCTTCGCCACTGGTGTTCCTCCATATATCTACGCATTTCACCGCTACACATGGAATTCCACTCTCCTCTTCTGCACTCAAGTCTCCCAGTTTCCAATGACCCTCCCCGGTTGAGCCGGGGGCTTTCACATCAGACTTAAGAAACCGCCTGCGCTCGCTTTACGCCCAATAAATCCG
+
CCCCCFEFGGGGGGGGGGGGGGGGGGGGGGGGGGGGGGGGGGGGGGGGGGGGGGGGGGGGGGGGGGGGGGGGGGDGGGGGGGGGGGGGGGGGGGGGGGGGGGFFFEGGGGGGGGGGGGGGGDFGGGGGFFFFGGFGFGGGGGGGFGGGFGGGGFGGGGFGFGGGFFGGAFGGGGGGCFGGGGGGGEEFGGGGEEDEGGGFC+4B>6>48DC:7@7:C<<CBEDFDFFF9>DFGGF>?68EEB<F<FFFG<<
@M03364:276:000000000-BLYN8:1:1101:13915:12706 2:N:0:1
GGACTACTCGGGTTTCTAATCCTGTTTGCTCCCCACGCTTTCGCACCTGAGCGTCAGTCTTCGTCCAGGGGGCCGCCTTCGCCACCGGTATTCCTCCAGATCTCTACGCATTTCACCGCTACACCTGGAATTCTACCCCCCTCTACAAGACTCTAGCCTGCCAGTTTCGAATGCAGTTCCCAGGTTGAGCCCGGGGATTTCACATCCGACTTGACAGACCGCCTGCGTCCGCTTTACGCCCAGTAATTCCG
+
CCCCCGGGGGGGGGGGGGGGGGGGGGGGGGGGGGGGGGGGGGGGGGGGGGGGGGGGGGGGGGGGGDGGGGGGGGGGGGGGGGGGGGGGGGGGGGGGFGGGGGGGGGGGGGDGGGFGGGGGDGGGGGGGGGGGGGGGGGGGGGGGGGGFGDGGGGGGGGGGGGGGGGGGGGFGGFGGFFCEGFFFGGG6EFGGGEGGGGGGGGGGFGGGGGGGGGGGGGGGFGFF:7()(07)*9C<F<G>E>(9C7B4C0*
@M03364:276:000000000-BLYN8:1:1101:18851:12710 2:N:0:1
GGACTACCAGGGTTTCTAATCCTGTTTGCTCCCCACGCTTTCGAGCCTCAGTGTCAGTTACAGGCCAGAGAGCCGCTTTCGCCTCCGGTGTTCCTCCATATATCTACGCATTTCACCGCTACACATGGAATTCCACTCTCCTCTCCTGCACTCAAGTCTCCCAGTTTCCAATGCACACAATGGTTGAGCCACTGCCTTTTACATCAGACTTAAGAAACCACCTGCGCTCGCTTTACGCCCAATAAATCCGG
+
CCCCCGFGGGGGGGGGGGGGGGGGGGGGGGGGGGGGGGGGGGGFGGGGGGGGGGGGGGGGGGGGGGGGGGGGGGGGGGGGGGGGGGGGCFGDGGGGGGGGGGGGGGGGGGGGFGGGGGGGGGGGGGFGFFGGGGGGGGGGGGGGGGFEFGGFDGGGFGGGFG8EFGGGGGGGGGGFGGGCGGGGGGGGG7FDFGGGFGGGGGGGFGGGGG7@>8DDGG6FFEA:BEFFFFFFGGGF4>CGGA@FGD+76C:
@M03364:276:000000000-BLYN8:1:1101:11249:12723 2:N:0:1
GGACTACTGGGGTATCTAATCCTGTTTGCTCCCCACGCTTTCGAGCCTCAGTGTCAGTTACAGGCCAGAGAGCCGCTTTCGCCTCCGGTGTTCCTCCATATATCTACGCATTTCACCGCTACACATGGAATTCCACTCTCCTCTCCTGCACTCAAGTCTCCCAGTTTCCAATGCACACAATGGTTGAGCCACTGCCTTTTACATCAGACTTAAGAAACCATCTGCGCTCGCTTTACGCCCAATAAATCCGG
+
CCCCCFGGFGGGGGGGGGGGGGGGGGGGGGGGGGGGGGGGGGGGGGGGGGGGGGGGGGGGGGGGG8<CFGGGGGGGGGG9FGFCGGGGGGGGFGFGGGDGGGGFGGCGGGGGD,AEFGGGGEGGFFFFFGGGGGEF9EEGG8,6DGFGGGGG?CGFEGCFEGGGGGGGFGFGFGGADGEGGGCECECC?F667DFGCGGGGGFGFGCCF>CFGCCGDGGGFGF6;9>EFFEAFFDE4:CEGF@)CFF<C3:
@M03364:276:000000000-BLYN8:1:1101:19879:12750 2:N:0:1
GGACTACAAGGGTATCTAATCCTGTTTGCTCCCCACGCTTTCGCACCTGAGCGTCAGTCTTCGTCCAGGGGGCCGCCTTCGCCACCGGTATTCCTCCAGATCTCTACGCATTTCACCGCTACACCTGGAGTTCTACCCCCCTCTACAAGACTCTAGCTGACCAGTATCAGATGCAATTCCCGGGTTAAGCCCGGGGATTTCACATCTGACTCAATCAACCGCCTGCGTGCGCTTTACGCCCAGTAATTCCG
+
CCCCCGGGGGGGGGGGGGGGGGGGGGGGGGGGGGGGGGGGGGGGGGGGGGGGGGGGGGGGGCGGGGGGGGGGGGGGGGGGFGGGGGGGGGGGGGGGGGGGGGGGGGGGGGGGGGGGGGGGGGGGGGGGG,AFFFCED,DFEGGGGGGG@FGGGCFCFGAGGGGGGFFGG9DGFGGGGGFGDECEFGGGFGGGEE8C5CEFDGGGFGC7:DG:CFGGGGGG>GFFFFF3(.>BDG34*1CEGF07CFFAGG*
@M03364:276:000000000-BLYN8:1:1101:20455:12757 2:N:0:1
GGACTACTGGGGTTTCTAATCCTGTTTGCTCCCCACGCTTTCGAGCCTCAGTGTCAGTTACAGGCCAGAGAGCCGCTTTCGCCTCCGGTGTTCCTCCATATATCTACGCATTTCACCGCTACACATGGAATTCCACTCTCCTCTCCTGCACTCAAGTCTCCCAGTTTCCAATGCACACAATGGTTGAGCCACTGCCTTTTACATCAGACTTAAGAAACCACCTGCGCTCGCTTTACGCCCAATAAATCCGG
+
CCCCCGGGGGGGEGGGGGGGGGGGFGGGGGGGGGGGGGGGGGGGGGGGGGGGGGGGGGGGGGGGGGGGGGGGGGGGGGGGGGGGGGGGGGGGGGGGGGGGGGGGGGGGGGGGGGGGGGGGGGGGGGGGGGGGGGGGGGGGGGGGGGGGGGGGGGGGGGGGGGGFGGGGGGGGGGGGFGGGGGGGGGGGGCGGFGGGGGGDGGGGFGGGGGGGGGGGGGFGFGFFBFFFFFEFFDGFFFGEGFD4>CFCGD>
@M03364:276:000000000-BLYN8:1:1101:22166:12768 2:N:0:1
GGACTACCCGGTTTCTAATCCTGTTTGCTCCCCACGCTTTCGCACCTGAGCGTCAGTCTTTGTCCAGGGGGCCGCCTTCGCCACCGGTATTCCTCCAGATCTCTACGCATTTCACCGCTACACCTGGAATTCTACCCCCCTCTACAAGACTCTAGCTGACCAGTTTCAAATGCAGTTCCCAAGTTAAGCTCGGGGATTTCACATCTGACTTAATCAACCGCCTGCGTGCGCTTTACGCCCAGTAATTCCG
+
CCCCCGGGDFGEGGFGGFGFGGGGGGGCEFGGGGGGG>FGFGGGGGFGFGGEGDGGGGGGGGC<FFEGGGGGGGGGGGGGGGGGGGGGCFF<FFGGAFFBFCFEGGGGGDGGGGFGG7:EGGGGGGGGGGGGGGGGDCGGGGGDF,DFGGGCFGGGGFGGGCGEGGGGGGFFFGAEEFFGCGGGGGGGF;E8>8EE*:,=@FGFFGGFDFGGGGGGGGGGFGFFFFFADBE>GDD<EFGG5@?BF>=6FF
@M03364:276:000000000-BLYN8:1:1101:12856:12768 2:N:0:1
GGACTACCCGGGTATCTAATCCTGTTTGCTCCCCACGCTTTCGCACCTGAGCGTCAGTCTTCGTCCAGGGGGCCGCCTTCGCCACCGGTATTCCTCCAGATCTCTACGCATTTCACCGCTACACCTGGAATTCTACCCCCCTCTACGAGACTCAAGCTGACCAGTTTCCAATGCAGTTCCCAAGTTAAGCTCGGGGATTTCACATCTGACTTAATCAACCGCCTGCGTGCGCTTTACGCCCAGTAATTCCG
+
CCCCCGGFGGGGGGGGGGGGGGGGGGGGGGAFGGGGGGGGGGGGGGGGEGGGGGGGGFFCEGGGGGGGG7@@FEGGGGGGGGGGGFGGGDGGGGCGGC<FFFGGDFGGGGFGGFGG<C:EFGGGGDFFFGFGGFA9,>+@CCEC9CFC3CGFGFGGGFCGFGCFGGGG,DFGGGGFCCGDGFGGGGFGCG;AEGGG5CDGFGGG87C:CGFF7FGGGGF=>E>@0A;@(7))7DGFF6EEG3()::9>DF6
@M03364:276:000000000-BLYN8:1:1101:7952:12777 2:N:0:1
GGACTACACGGGTTTCTAATCCTGTTTGCTCCCCACGCTTTCGCACCTGAGCGTCAGTCTTTGTCCAGGGGGCCGCCTTCGCCACCGGTATTCCTCCAGATCTCTACGCATTTCACCGCTACACCTGGAATTCTACCCCCCTCTACAAGACTCTAGCCTGCCAGTTTCGAATGCAGTTCCCAGGTTGAGCCCGGGGATTTCACATCCGACTTGACAGACCGCCTGCGTGCGCTTTACGCCCAGTAATTCCG
+
CCCCCGGGGGGGGGGGGGGGGGGGGGGGGGGGGGGGGGGGGGGGGGEGGGGGGGGGGGGGGGGGGGGGFGGGGGGGGGGGGGGGGGGGGGGGGGGGGCFGGFFGGGGGGGGGGGGGGGGGGGGGGGGGGGGGGFGGGGGGGGGGGGGGGGGGGCGGFFGFDCFGGGGGGGGGGGGGGGGGGGGGGGGGCGG>EGGGCGGGCFFFFFFD<3C<DFGFGGGCDDB:(59@1:@3DCFAF0CEGE?6DFF4:>0
@M03364:276:000000000-BLYN8:1:1101:26157:12784 2:N:0:1
GGACTACAGGGGTTTCTAATCCTGTTTGATCCCCACGCTTTCGCACATCAGCGTCAGTTACAGACCAGAAAGTCGCCTTCGCCACTGGTGTTCCTCCATATCTCTGCGCATTTCACCGCTACACATGGAATTCCACTTTCCTCTTCTGCACTCAAGTTTTCCAGTTTCCAATGACCCTCCACGGTTGAGCCGTGGGCTTTCACATCAGACTTAAAAAACCGCCTACGCGCGCTTTACGCCCAATAATTCCG
+
CCCCCGGGGGGGGDGGGGGGGGGGGGGGGGGGGGGGGGGGGGGGGGGGGGGGGCEGGGGGGGGGGGGGGGGGGFGGGGGGGGGGGGGGFGFGGGGGGGGG,CFFFGGGGGEDGGGFGGGGGGGGGGGGGGGGGGGGGFGGGGGGGGGGGGGGGFGG@ADEFGGGGFGGGGGGGC,,@FFGFGGEFGGCGGGGGEGGGGGFFGGGFGG>>FGG>C8FGG5EEEE?2ADF=>;3>DDEFFGECAFFF>@<CG*
@M03364:276:000000000-BLYN8:1:1101:21250:12805 2:N:0:1
GGACTACACGGGTATCTAATCCTGTTTGCTCCCCACGCTTTCGAGCCTCAGTGTCAGTTACAGGCCAGAGAGCCGCTTTCGCCTCCGGTGTTCCTCCATATATCTACGCATTTCACCGCTACACATGGAATTCCACTTTCCTCTTCTGCACTCAAGTTCTCCAGTTTCCAATGACCCTCCACGGTTGAGCCGTGGGCTTTCACATCAGACTTAAAAAACCGCCTACGCGCGTTTTAGTCCCAATGATTCCG
+
A@886E@6<B@@@F<6,EEC,CFEGGEFGEFF<BFGGC:@FC:,C,CFGDF;CCCE@6,;6<E,68,CF,@C6C6@F,BF@@:FG<67F=B,C@EGG,C,A@EGG<FCFFGG??FFE:C6@FDEEF,A<9FEF<,,>@DDGGG=7>9DFA,=ECFF3@,6C9@8ACDGDEGGDDDGG,=83@E+@BC,@CGE1@38*@>,<+5++2+**2;CGFGFCCEC;E5(9)(8(:..11*)))5+2;(0**/.;C<
@M03364:276:000000000-BLYN8:1:1101:20419:12810 2:N:0:1
GGACTACCGGGGTTTCTAATCCTGTTTGCTCCCCACGCTTTCGAGCCTCAGTGTCAGTTACAGGCCAGAGAGCCGCTTTCGCCTCCGGTGTTCCTCCATATATCTACGCATTTCACCGCTACACATGGAATTCCACTCTCCTCTCCTGCACTCAAGTCTCCCAGTTTCCAATGCACACAATGGTTGAGCCACTGCCTTTTACATCAGACTTAAGAAACCACCTGCGCTCGCATTACGACCAATAAATCCGG
+
@9C9AFGFFEGGFGGFFGGGGFFGFFGGGGGGGGGGGFFFGGGFGGGGGGFGGGGGGGGFGGF?FCFGGFGGFGGGC@BF?FFGGCFEEGGEEFGGG?EEEGF9@EG7FFEGFGGGGGGGEFGGGGGGGGAFFEFEAF=FGGGFDDEFGF8DFEFECEFFGFGFF;;EFGGF8FAFFFEFCFGFG6,778,@@FDD@;9E7DF?+:*9?;7FG+BFGGC54*;)2?@B2?A):9C<>(3CGF;=*:=)2>5
@M03364:276:000000000-BLYN8:1:1101:22295:12822 2:N:0:1
GGACTACCAGGGTTTCTAATCCTGTTTGCTCCCCACGCTTTCGCACCTGAGCGTCAGTCTTTGTCCAGAGAGCCGCCTTCGCCACTGGTGTTCCTCCATATATCTACGCATTTCACCGCTACACATGGAATTCCACTCTCCTCTTCTGCACTCAAGTCTCCCAGTTTCCAATGACCCTCCCCGGTTGAGCCGGGGGCTTTCACATCAGACTTAAGAAACCGCCTGCGCTCGCTTTACGCCCAATAAATCCG
+
CCCCCGGGGGGGGGGGGGGGGGGGGGGGGGGGGGGGGGGGGGGGFGGGGGGGGGGGGGGFGFGGGGGGGGGGGFGGGGGGGGFGEEGGGGGGEGGGGGGGGGGGGGFFGGGGGGGGGGGGGGGG?AFGFGGGGGGGGGGGGGGGGGFGGGG8FGGGFGGGAFFGFFGGFFGGGGGGGGG>>BGEE>8ECFEGGGGGEEG6FGGGFGGGC4CFCFCCF7CCDEADFFFBBA>5CCGFFF5CGFFFFF65CDC
@M03364:276:000000000-BLYN8:1:1101:24571:12837 2:N:0:1
GGACTACAGGGGTATCTAATCCTGTTTGCTCCCCACGCTTTCGCACCTGAGCGTCAGTTTTCGTCCAGGGGGCCGCCTTCGCCACCGGTATTCCTCCAGATCTCTACGCATTTCACCGCTACACCTGGAATTCTACCCCCCTCTACGAGACTCAAGCTTTCCAGTTTCAAATGCAGTTCCCAGGTTGAGCCCGGGGATTTCACATCTGACTTAACAAACCGCCTGCGTGCGATTTACGCCCAGTAATTCCG
+
CCCCCFGFGGGGGGFGGGDFFEGFGGFCFF9EFEEFEGGGGGGEGGGGGGGGGCFGGG,CFFGGGDFDC7BFFGDG@:FG7:FEG8+4CFGG9<BFG<ECE8;FFGFG:FFDA<<<FEGEDGGGFGG8FDGGGFD@=F?7EGGGGF6EE6CCFGD3D?3,7ECEFFCFDF,,23@A<CDCEC?FC919<7D:5E5C=ECGCFFGFG777C>++:;+07@C5>5;<525:)7)*174@(A8*)(/::*6DC2
@M03364:276:000000000-BLYN8:1:1101:22309:12857 2:N:0:1
GGACTACCAGGGTATCTAATCCTGTTTGCTCCCCACGCTTTCGAGCCTCAGCGTCAGTTACAGACCAGAGAGCCGCCTTCGCCACTGGTGTTCCTCCATATATCTACGCATTTCACCGCTACACATGGAATTCCACTCTCCTCTTCTGCACTCAAGTCTCCCAGTTTCCAATGACCCTCCCCGGTTGAGCCGGGGGCTTTCACATCAGACTTAAGAAACCGCCTGCGCTCGCTTTACGCCCAATAAATCCG
+
CCCCCGGGGGGGGGGGGGGGGGFAGGGGGGGGGGGGGGGGGGGGGGGGGGGGGGGGGGGGGFGGGGGGGGGGGGGGGGGGGGGGGGFFGGGGGGGGGGGGGG@FGGGGGGGGGGGGGGGGGGGGEFGGEEFGGFGGGGFGGGGGGGGFEFGGGGFFGGGGGEGGFGFFFGGGGGGFGGGGGGG6FGGGGGG>CGGGGGGDC7E:8F7CDFGGGGGGFGFGDGF@FF>D@EEEGGFFF6?C*8:>DCFDGGD
@M03364:276:000000000-BLYN8:1:1101:6797:12858 2:N:0:1
GGACTACCAGGGTTTCTAATCCTGTTTGCTCCCCACGCTTTCGCACCTGAGCGTCAGTCTTCGTCCAGGGGGCCGCCTTCGCCACCGGTATTCCTCCAGATCTCTACGCATTTCACCGCTACACCTGGAATTCTACCCCCCTCTACGAGACTCAAGCTGACCAGTATCAGATGCAGTTCACAGGTTGAGCCCGGGGATTTCACATCTGACTTAATCAACCTCCTGCGTGCGCTTTACGCCCAGTAATTCCC
+
C<BCB@CCFGGEFFCFGGFGGF9E-CFFCGDD8F8FCCGGGFG7FBCFCEFGEGFGGGDE<6DFB:CE8@FEGCCGGGGFFDF7CFCEEEFGDG9AEFGG@EEC,EEF>FCFF9EFCFD=CFGFECGF8=AFGF;,>==>>+@?9;+C88ECFGG9FF6E@86DDBD@FE,@,,@AFDF,<;>DFF,CEF>8*:*=51897::CFGC712?12;7:74CA):):;ABB<E337<<<7?GED>:?7**-:0*
@M03364:276:000000000-BLYN8:1:1101:19101:12886 2:N:0:1
GGACTACTCGGGTTTCTAATCCTGTTTGATCCCCACGCTTTCGCACATCAGCGTCAGTTACAGACCAGAAAGTCGCCTTCGCCACTGGTGTTCCTCCATATCTCTGCGCATTTCACCGCTACACATGGAATTCCACTTTCCTCTTCTGCACTCAAGTTTTCCAGTTTCCAATGACCCTCCACGGTTGAGCCGTGGGCTTTCACATCAGACTTAAAAAACCGCCTACGCGCGCTTTACGCCCAATAATTCCG
+
CCCCCGGGGGGGGGGGGGGGGGGGGGGGGGGGGGGGGGGGGGGGGGGGGGGGGGGGGGGGGGGGGGGGGGGGFGGGGGGGGGGGGGGGGGGGFGGGGGGGFGGGGGGGGGGGGGGGFGDGGGGGGGGGGGGGGCEGGGGGGGGGGGGGGGGGGGGGGGGFGGGGGGGGFFGFF9DDGGGGGGGGGGGFGDFGGGGG6DFFD7EC6;F>CFGGGGFFGGGGFGD==F>E=DFFGDGFF;GGGF;FGFFDCF9
@M03364:276:000000000-BLYN8:1:1101:15572:12900 2:N:0:1
GGACTACTGGGGTATCTAATCCTGTTTGCTCCCCACGCTTTCGAGCCTCAGCGTCAGTTACAGACCAGAGAGCCGCCTTCGCCACTGGTGTTCCTCCATATATCTACGCATTTCACCGCTACACATGGAATTCCACTCTCCTCTTCTGCACTCAAGTCTCCCAGTTTCCAATGACCCTCCCCGGTTGAGCCGGGGGCTTTCACATCAGACTTAAGAAACCGCCTGCGCTCGCTTTACGCCCAATAAATCCG
+
CCCCCGGGGGGGGGGGGGGGGGGGGGGGGGGGGGGGGGGGGGGGGGGGGGGGGGGGGGGFGGGGGFFGGGGGGGGGGGGGGGGGEGGGGGGGGGGGGGDGGGGGFGGGGGGGGGGGGEGDGGGGGG?GFFGGGGGGGGGGCFGGGGGGGFD=FGFFGGGGGGGGGGGGGGGGGGGGFGGGGGGGGGD,@FGEE8EGGGGGD8C>AFGGDFFGGCFGDGGC>GF<7A9B;:>BDGGFF?GGEE(7DGFFGF<
@M03364:276:000000000-BLYN8:1:1101:5880:12901 2:N:0:1
GGACTACACGGGTTTCTAATCCTGTTTGCTCCCCACGCTTTCGAGCCTCAGTGTCAGTTACAGGCCAGAGAGCCGCTTTCGCCTCCGGTGTTCCTCCATATATCTACGCATTTCACCGCTACACATGGAATTCCACTCTCCTCTCCTGCACTCAAGTCTCCCAGTTTCCAATGCACACAATGGTTGAGCCACTGCCTTTTACATCAGACTTAAGAAACCACCTGCGCTCGCTTTACGCCCACTAAATCCGG
+
CCCCCEFF<FED@FCGGDFGGEEGGGFE@EGGGGFEGGGEGGDDFGGGFGGGGGGGG,CEEFG?DGC7FCFEFFEG7FFBFGBCFGFGF:FGGFGG?CEFGGGGGGGGFEGGGGGFGBEEGGGGFFGGGG<FFFFEF8@E8E?+4,,@EFGGGFFG=>==DFFFFCGA@EGGGGGGGGGDD,>EGGC?E,DDCFDE6;E7CGGG67C*;C97+CFFDF@G>*;=:?2A@F:4F*16?>EC:),/;;856D:
@M03364:276:000000000-BLYN8:1:1101:14500:12927 2:N:0:1
GGACTACCGGGGTATCTAATCCTGTTTGCTCCCCACGCTTTCGCACCTGAGCGTCAGTCTTCGTCCAGGGGGCCGCCTTCGCCACCGGTATTCCTCCAGATCTCTACGCATTTCACCGCTACACCTGGAATTCTACCCCCCTCTACGAGACTCAAGCTGACCAGTATCAGATGCAGTTCCCAGGTTGAGCCCGGGGATTTCACATCTGACTTAATCAACCGCCTGCGTGCGCTTTACGCCCAGTAATTCCG
+
CCCCCGGFGGGGGGGGGGGGGGGGGGGGGGGGGGGGGGGGGGGGGGGGGGGGGGGGGGGGGGGGGGGGGGGGGGGGGGGGGGDGGGGGGGGGGGFGGGGGGGGGGGGGGGGGGGGGGGGGGGGGGGGGGGGGGGGGGDGGGGGGGGGGGDEGGGGGCDGGGGFDFGFFGGFEGGGGGEGGGGGGGGGGGGGGGDGGGDDGCCCFCF>F7;CGGGGGGGGGFGF?(5;DFFFFGDG<FFGGGF6)7:4):C2
@M03364:276:000000000-BLYN8:1:1101:5408:12938 2:N:0:1
GGACTACTAGGGTTTCTAATCCTGTTTGATCCCCACGCTTTCGCACATCAGCGTCAGTTACAGACCAGAAAGTCGCCTTCGCCACTGGTGTTCCTCCATATCTCTGCGCATTTCACCGCTACACATGGAATTCCACTTTCCTCTTCTGCACTCAAGTTTCCCAGTTTCCAATGACCCTCCACGGTTGAGCCGTGGGCTTTCACATCAGACTTAAAAAACCGCCTACGCGCGCTTTACGCCCAATAATTCCG
+
CCCCCGGGGGGGGGGGFGGGGGGGGGGGGGGGGGGGGGGGGGGGGGGGGGGFGGGGEGGGGGGGGGGGGGGGGGGGGGGGFGGGGGGGGGGGGGGGGGGGGGGGGGGGGGGGGGGGG7EGGGGGGGGGGGGGGGGGGGEGGGGGGGGGGGGGGGFGEFFGFGGGG9DFGFGGGGGGGGGGGGGEGGGGFGGGGGGGGGGGDGGGF>CFCGGFGCGGCDGGEDEFFF=DBFBEGG5<F;BEGF(AFCFAC:9
@M03364:276:000000000-BLYN8:1:1101:11960:12952 2:N:0:1
GGACTACAAGGGTTTCTAATCCTGTTTGCTCCCCACGCTTTCGAGCCTCAGCGTCAGTTACAGACCAGAGAGCCGCCTTCGCCACTGGTGTTCCTCCATATATCTACGCATTTCACCGCTACACATGGAATTCCACTCTCCTCTTCTGCACTCAAGTCTCCCAGTTTCCAATGACCCTCCCCGGTTGAGCCGGGGGCTTTCACATCAGACTTAAGAAACCGCCTGCGCTCGCTTTACGCCCAATAAATCCG
+
CCCCCGGG@GGGGGDFGGFGGGGGFFGGGGGGGGGGGGGDGGGGGGGGAFGGGGECEFGFGGGDFGGGGGGGGDEGGGGFGGGGGGGGGGD@FGDAEFGGGGGGGGGGEGGGCEFGFGGGGGGG9:FGFEFFFFGGGGGGGFGGGGGFGGFGGCGGGGGGGGFFF;9FGGGGG9EFGGGGGGGGGGEDGFGGGGGGGGGGGGGG+2:CC<DF7>FG7CFG:EDF@FBDFFFAC*>29:CGGF1>G7=AGGG
@M03364:276:000000000-BLYN8:1:1101:23063:12976 2:N:0:1
GGACTACAGGGGTTTCTAATCCTGTTTGCTCCCCACGCTTTCGAGCCTCAGTGTCAGTTACAGGCCAGAGAGCCGCTTTCGCCTCCGGTGTTCCTCCATATATCTACGCATTTCACCGCTACACATGGAATTCCACTCTCCTCTCCTGCACTCAAGTCTCCCAGTTTCCAATGCACACAATGGTTGAGCCACTGCCTTTTACATCAGACTTAAGAAACCACCTGCGCTCGCTTTACGCCCAATAAATCCGG
+
CCCCCGGGGGGGGGGGGGGGGGGGGGGGGGGGGGGGGGGGGGGGGGGGGGGGGGGGGGGGGGGGGGGGGGGGGGGGGGGGGGGGGFGGGGGGGGGGGGGGGGGGGGGGGGGGGGGGGGGGGGGGGGGGGGGGGGGGGGGGGGGGGGGGGGGGGGGGGGAFFGGFFGGGFFGGGGFFFGDFCFGGGGGGGGGGGGGGFGGGFGEFFGGGGFGGGFG8FGDGFGF9BFA*5AEAGGGF>?GGGFFFGFFFCDC
@M03364:276:000000000-BLYN8:1:1101:8853:12976 2:N:0:1
GGACTACCGGGGTTTCTAATCCTGTTTGCTCCCCACGCTTTCGCACCTGAGCGTCAGTCTTTGTCCAGGGGGCCGCCTTCGCCACCGGTATTCCTCCATATCTCTGCGCATTTCACCGCTACACATGGAATTCCACTTTCCTCTTCTGCACTCAAGTTTCCCAGTTTCCAATGACCCTCCACGGTTGAGCCGTGGGCTTTCACATCAGACTTAAGAAACCGCCTACGCGCGCTTCACGCCCAATAATTCCG
+
CCCCCGGFGGGGFEGGGFGGGGGGGGGGGGGGGGGGGGGGGGGCFGGG<EFE@FGGGGFFEDFFGGGGFEDGGGGGGGGGGGGGGGGGGGFGGGGGGGFGGGGGGGCEGGFGGGGGGEGGGGGGGGGFGGGGGGFGG,EFGGGFGGGGGGGGGGGGGDGGG99FFCFGGAFFFGGGGGGGGGGGGGGGGGFD?EGEGFF?FFGGFFCF46DFGFGGCGGG)CA@;A1B@FFDCG*6@BGGGF:FGG?AGGF
@M03364:276:000000000-BLYN8:1:1101:19844:12982 2:N:0:1
GGATTACAGGGGATTCCAATCCTGTTTGCTCCCCACGCTTTCGCACCTGAGCGTCAGTCTTTGTCCAGGGGGCCGCCTTCGCCACCGGTATTCCTCCAGATCTCTACGCATTTCACCGCTACACCTGGCATTCTACCCCCCTCTACAAGACTCTAGCCGGCCAGTTTCGGATGCAGTTCCCAGGTCGAGCCCGGGGCTTTCACATCCGACTTGACAGACCGCCTGCGTGCGCTTTACGCCCAGTAATTCCG
+
@CC-,,;<@FF:+,,;,,<E,CFFE@,C,C<FFCF+@F@@@FGGG@FC,,F<+CG@FFEAFGGGGGGGGC+@++>CGF,C7,BBC=F7F++5,5@5,,=B,AEE,C544+88,C:EA8:6:C:,EBF,,A<,7?E=>>+=C>C8DEAC,33=DE97EG8>7B583=,,5*1B*>>D2=DGG9D>C,*4?CCC**3:*:5<;@FC+CCC*82*:*2*95*25C:??F9:?FBF595A@?81*7?:0:*)2:*
@M03364:276:000000000-BLYN8:1:1101:25581:12984 2:N:0:1
GGACTACTAGGGTATCTAATCCTGTTTGATCCCCACGCTTTCGCACATCAGCGTCAGTTACAGACCAGAAAGTCGCCTTCGCCACTGGTGTTCCTCCATATCTCTGCGCATTTCACCGCTACACATGGAATTCCACTTTCCTCTTCTGCACTCAAGTTTTCCAGTTTCCAATGACCCTCCACGGTTGAGCCGAGGGCTTTCACACCCAACTTAAAAGACCGCCTGCGCGCGCTTTACGCCCAATAATTCCG
+
CCCCCGGGGGGFEFGGGGGGGEFGGGGGGGGGGGGGGGGGGGGGGGGGGGGGGGGGGGGGGGGGFGGFGDGGGGGGGGGGGGGGGGGGGGGGGFFGGGGGGGGGFGGGGGGGGGFGGDGG@7FFGGGFFFFFFGGGGCGFCGGGFEDFGFGGGFGGGGFFFGGGGGGGGGGDEEFFGGFEGGGEGGGGGGGECGGGCCGFGGGGFCG5FGGGG>F8DGGGEGFFBF@E9:5>GCC)13CEC;:FFG?4CFD
@M03364:276:000000000-BLYN8:1:1101:22941:12990 2:N:0:1
GGACTACCGGGGTTTCTAATCCTGTTTGCTCCCCACGCTTTCGCACCTGAGCGTCAGTCTTCGTCCAGGGGGCCGCCTTCGCCACCGGTATTCCTCCAGATCTCTACGCATTTCACCGCTACACCTGGAATTCCACCCCCCTCTACGAGACTCAAGCCTGCCAGTTTCAAATGCAGTTCCCGGGTTGAGCCCGGGGATTTCACATCTGACTTAACAGACCGCCTGCGTGCGCTTTACGCCCAGTAATTCCG
+
CCCCCGGGGGGGGGGGGGGGGGGGGGGGGGGGGGGGGGGGGFGGGGGGGGGGGGGGGGGGGGGGGGGGGGGGGGGGGGGGGGGGGGGGGGGGGGGGGGGGGGGGG9FFGG>FGGGGGGGGGGGGGGGGGGGFFGGGGGGGGGGDGGGGGGGGGFGGGGGGGGGGGGGGGFGGGGGGGGGGGDGGGGCEEGGGGGGGGGGGGGGFF7CGGGGGGGGGGGGGF=BFFFFF?BFFDG:4@<GGC33@:FFAGG4
@M03364:276:000000000-BLYN8:1:1101:9838:13010 2:N:0:1
GGACTACCGGGGTTTCTAATCCTGTTTGCTCCCCACGCTTTCGCACCTGAGCGTCAGTCTTCGTCCAGGGGGCCGCCTTCGCCACCGGTATTCCTCCAGCTCTCTACGCATTTCTCCGCTCCACCTGGAATTCCACCCCCCTCTACCAGACTCTAGCTGACCAGTATCAGATGCAATTCCCGGGTTAAGCCCGGGGATTTCACATCTGACTTAATCAACCGCCTGCGGTCGCTTTACGCCCAGTCATTGCG
+
CCCCCCGCFEGGC@FGGFGGGGAEGGGDGA@CCFGCGCFGGEG:,FG?<F@F:F@F,CCE@FFGGCGE8@FEGEFDC,4C=CCEFDCFFDBFG9EFG8F,,,9EEFGG::FG9E,8CFCC:FFC83B,AF<@FF,E>3BF@8C?,>,@,,>;8C,7EA9FC,D,7D;E;BBF?FF9AC?,5BC5*:::,;,4/38:1*2+;C9;38CF+;CF7@7C+8**0:@?3)4)3)))**/6BF>*:54F020)*2*
@M03364:276:000000000-BLYN8:1:1101:6286:13030 2:N:0:1
GGACTACTCGGGTTTCTAATCCTGTTTGCTCCCCACGCTTTCGCACCTGAGCGTCAGTCTTCGTCCAGGGGGCCGCCTTCGCCACCGGTATTCCTCCAGATCTCTACGCATTTCACCGCTACACCTGGAATTCTACCCCCCTCTACGAGACTCAAGCTGACCAGTATCAGATGCAGTTCCCAGGTTGAGCCCGGGGATTTCACATCTGACTTAATCAACCGCCTGCGTGCGCTTTACGCCCAGTAATTCCG
+
CCCCCGGGGGGGGGGGGGGGGGGGGGGGGGGGGGGGGGGGGGGGGFGGGGGGGGGGGGGGGGGGGGGGGFGGGGGGGGGGGGGGGGGDGGGGGGGGGGGGGGGGFGGGGGGGGFGFFGGGGGGGGGGGGGGCFGGGGGGDGGGGGGGGGGGGGGGGGGGFGGGGFFDCFGGGGGCEGGGG?FEFFGGDGGGGGGGG**BC@CEGFGGGFGGGGGFGGGGGFD3;3>68()07D35<@?GEE3:FG>@AGG*
@M03364:276:000000000-BLYN8:1:1101:26059:13032 2:N:0:1
GGACTACACGGGTTTCTAATCCTGTTTGCTCCCCACGCTTTCGCACCTGAGCGTCAGTCTTTGTCCAGGGGGCCGCCTTCGCCACCGGTATTCCTCCAGATCTCTACGCATTTCACCGCTACACCTGGAATTCTACCCCCCTCTACGAGACTCAAGCTGACCAGTATCAGATGCAGTTCCCAGGTTGAGCCCGGGGATTTCACATCTGACTTAATCAACCGCCTGCGTGCGCTTTACGCCCAGTAATTCCG
+
CCCCCGGGEGGGGGCFFGGGGGGGGGCGGGGGGGGGGGGGGGGGGGGGGGGFGGGGGGGFGGGGFGGFGGGGGGGGGGGGGGGGGGGDGGGGG<=<FGGGGFEFGGGGGGGGGGGGGGGGGGGGGGGDFGGGGCFGGFFGGGGGEGGGEGGFGGGGGGGGGGGGGGGGFFFEFCFGGGGGGF?E?EGGFGGGDEDGDEGGFCFGFFFFFGFDFGGGGDGGFG5(()(7:><EDG3<BBEGGFF?>FFACF2
@M03364:276:000000000-BLYN8:1:1101:27261:13047 2:N:0:1
GGACTACCGGGGTTTCTAATCCTGTTCGCTACCCACGCTTTCGAGCCTCAGCGTCAGTTACAGACCAGAGAGCCGCTTTCGCCACCGGTGTTCCTCCATATATCTACGCATTTCACCGCTACACATGGAATTCCACTCTCCCCTTCTGCACTCAAGTTCTACAGTTTCCAAAGCATACTATGGTTAAGCCACAGCCTTTCACTTCAGACTTATAAAACAGCCTGCGCTCGCTTTACGCCCAATAAATCCGG
+
CCCCCGGGGGGGGGGGGGGGFGGGEGGGGGGGGGGGGGGGGGGGGGGGGGGGGGGGGGGGGGCCFFGGGFFGGGGGGGGGGGGGEGGGFGGEGGGGGGGGGGGFGCFCDCG>FGGG9FGGGG:EGGGGFFFCAFGG9@9DFGGGGGGGGGGGGGGGG9EFGGGGCF9DAFGFCC8EEGFFGGFGGGGGGGFFFCGGFGFFGFEDAFGCGGGGGGFFGGGGFEFF=B>BFFFBGFCEFFGGGF@FCFFF>3:
@M03364:276:000000000-BLYN8:1:1101:17669:13066 2:N:0:1
GGACTACCAGGGTTTCTAATCCTGTTTGCTCCCCACGCTTTCGCACCTGAGCGTCAGTCTTCGTCCAGGGGGCCGCCTTCGCCACCGGTATTCCTCCAGATCTCTACGCATTTCACCGCTACACCTGGAATTCTACCCCCCTCTACGAGACTCAAGCTTGCCAGTTTCAAATGCAGTTCCCAGGTTGAGCCCGGGGATTTCACATCTGACTTAATCAACCGCCTGCGTGCGCTTTACGCCCAGTCATTCCG
+
CCCCCGFGGGGGGGGGFGGGGGDFGGGGGGGGGDGGGGGGGGGGGGGGGGGGGGGGGGGGGGGFGGGGGGGGGFGGGGGGGGGGGGGGGGGGGGGGGGGGGGGGGGGGGGGDGGFFFGGGGGGGGGGGGGGGGGGGFG=7CEGGGGGGGGGGGFFGGGFGGGGGGGGGGGCF9FGFEGGFFFCEF:DFGG,=EG:EE>FCCD?FFFC>DGGGGGGGGGGFAC>;@A>>,5>FGG*49:*:E><40:F>GG7
@M03364:276:000000000-BLYN8:1:1101:13626:13082 2:N:0:1
GGACTACAGGGGTTTCTAATCCTGTTTGATCCCCACGCTTTCGCACATCAGCGTCAGTTACAGACCAGAAAGTCGCCTTCGCCACTGGTGTTCCTCCATATCCCTGCGCATTTCACCGCTACACATGGAATTCCACTTTCCCCTTCTGCACTCAAGTTTTCCAGTTTCCAATGACCCTCCACGGTTGAGCCGTGGGATTTCACATCAGACTTAAACAACCGCATACGCGCGCTTTACGCCCAATAATTCCG
+
CCCCCGGG@F@GGGGG9@;EDDF9FGC<FGGF,@C@@:7@6C,BFGGFEEC@FGCFGCEF,CEAF,C,,:C@CE@CCEC<DFE:FFFFG@<,CF9FDF9EC<,5>@<>+@,8A?FFFBC67>9AD,EDF?EFGGGFFGDF9,4=,@EGFCG?E8BFFB>;=DDGD,@E,7EB8DA8,,6AEFEG:C8,4,3@E+3@,,6<<EGG6*52*3*=+5@:CFF7*=)5(2-?23.8>DF<FF58:)/.;;@BG:*
@M03364:276:000000000-BLYN8:1:1101:2855:13085 2:N:0:1
GGACTACAGGGGTTTCTAATCCTGTTTGCTCCCCACGCTTTCGCACCTGAGCGTCAGTCTTCGTCCAGGGGGCCGCCTTCGCCACCGGTATTCCTCCAGATCTCTACGCATTTCACCGCTACACCTGGAATTCTACCTCCCTCTACGAGACTCAAGCCTGCCAGTTTCGGATGCAGTTCCCGGGTTGAGCCCGGGGATTTCACATCCGACTTGAAAGACCGCCTGCGTGCGCTTTACGCCCAGTAATTCCG
+
CCCCCGCCCGGCGGGGGGG9EFGG@FGGG<FFFDFGGGGGGGGGGGGF<EFFFEEGGGFCC6DGCGGG?FF7FEEEGGGGGGGEG,FFGDFGFFEGG8,FF=;FFFEGGGGDGGFDGGGGGG:<DFFG8EFFFA,@E,9BEDGG9>+3@ECFECFG9BD,3>FFFGGFGDE*@:<<9C?CGGE>CEEF?,:CCC4=CCGFFGG7AFC9<9CD7**2CD8=:58?60(0()887CG9F<GGGDF@*:FADF*
@M03364:276:000000000-BLYN8:1:1101:16023:13087 2:N:0:1
GGACTACCAGGGTTTCTAATCCTGTTTGCTCCCCATGCTTTCGTACCTCAGCGTCAGTATTAGGCCAGATGGCTGCCTTCGCCATCGGTATTCCTCCAGATCTCTACGCATTTCACCGCTACACCTGGAATTCTACCATCCTCTCCCATACTCTAGCTTCCCAGTATCGAATGCAATTCCTAAGTTAATCTCAGGGATTTCACATCCGACTTAAGAAGCCGCCTACGCACGCTTTACGCCCAGTAAATCCG
+
CCCCCGFFGGGCGGEGDGGGGGGFDFGGGDFEFG@FGGGFGGEGCF@FAEEFFG:CEFGGGGFFGGFFEFFGGGGFGGGGCCFFGGEFEFGCC9CFDGAF<FGGGADCFEGGGF<?EFEGEFFFGFFC8FFB=ECGCFFC=DAC8EDFEGG+DA=8EDGGF=D>FGGAE?=DCD,=32DFFGDFGFGC,@D8AFGGFD=9+?D??D+=C7CDD?CFGCC,<E985F=4AFB*CC<EFDGGGEB;FFFCDF/
@M03364:276:000000000-BLYN8:1:1101:22527:13127 2:N:0:1
GGACTACTAGGGTTTCTAATCCTGTTTGCTCCCCACGCTTTCGCACCTGAGCGTCAGTCTTCGTCCAGGGGGCCGCCTTCGCCACCGGTATTCCTCCTGATCTCTACGCATTTCACCGCTCCACCTGGAATTCTACCCCCCCCTACGAGACTCAAGCCTGCCAGTTTCGGATGCAGTTCCCGGGTTGAGCCCGGGGATTTCACCTCCGACTTGACAGACCGCCTGCGTGCGCTTTACCCCCAGTACTTCCG
+
@BCCCDGF9CFGFFEGGGGCGGGFDEFDGGGCDFGGGEGDFFGGGGEF@<,CC@:FC<CFEC@CC@FFDCF>E@FGDG=FFGGDB<FEF7<F,EAFF,B,C,@FCDGGG@F7FE@F?C@+46:,=,A,BFDDDF;C,@FF7+53@@E*@*B*8>:E98,D7,<CFF,;5*1>E6,,1,5;,B58B>8C68*=*=BC589917C*=5575CG5**2>*2A*7>.-,0()(.))1**.*)3;C7():*9)2*9
@M03364:276:000000000-BLYN8:1:1101:16236:13132 2:N:0:1
GGACTACAAGGGTATCTAATCCTGTTTGATCCCCACGCTTTCGCACATCAGCGTCAGTTACAGACCAGAAAGTCGCCTTCGCCACTGGTGTTCCTCCATATCTCTGCGCATTTCACCGCTACACATGGAATTCCACTTTCCTCTTCTGCACTCAAGTTTTCCAGTTTCCAATGACCCTCCACGGTTGAGCCGTGGGCTTTCACATCCGACTTAAAAAACCGCCTACGCGCGCTTTACGCCCAATAATTCCG
+
BC@@@CEFGF<FGDFGGGGGGGGFFGFGDGFF<DFGEGGGFGGDDG7EFGGFGGGDGFE@<CA<EFGGCFFGEEFCGEFEBFGEG,CFGEFEEDFGGGFG<FFFFAFGEGBBFEFFDEEGEB=C,EDFFGGGG9,C=4,9EFDFAFGFFFCDGFGG,4@EGGGGGGFGEF,@FADC,8DCG8>BGGGGGGF@1+>+@FFFGFFGFG*50;CCDFC>77;>;EB@5AD>9>B3<*:CF?EGGB2@GGF):D0
@M03364:276:000000000-BLYN8:1:1101:4456:13145 2:N:0:1
GGACTACCAGGGTTTCTAATCCTGTTTGCTCCCCACGCTTTCGAGCCTCAGCGTCAGTTACAGACCAGAGAGCCGCCTTCGCCACTGGTGTTCCTCCATATATCTACGCATTTCACCGCTACACATGGAATTCCACTCTCCTCTTCTGCACTCAAGTCTCCCAGTTTCCAATGACCCTCCCCGGTTGAGCCGGGGGCTTTCACATCAGACTTAAGAAACCGCCTGCGCTCGCTTTACGCCCAATAAATCCG
+
CCCCCGGGGGGGGGGGGGGGGGGGGGGFGGGGGGGGGGGGGGGGGEGGGGGGGGGGDGGGGGGGGGGGFGGGGGGGGGGGGGGGGGGGGGGGGGGGGGGGGGGGGGCFGGGGGEFGGGGGGGGGGGGGGGFGFGFGFCEGGFGGGGGGGGGFGFGGDGGGGGGGDFGGGFGGGCGGGGGGGGGGGGGGGGGGGGGGGDFCFGGGF40?FGG8CCGGGGG6>GEDFF>37>D:DFFBB<EGCBFFGGFFFGC
@M03364:276:000000000-BLYN8:1:1101:19789:13154 2:N:0:1
GGACTACCCGGGTTTCTAATCCTGTTTGATCCCCACGCTTTCGCACATCAGCGTCAGTTACAGACCAGAAAGTCGCCTTCGCCACTGGTGTTCCTCCATATCTCTGCGCATTTCACCGCTACACATGGAATTCCACTTTCCTCTTCTGCACTCAAGTTTTCCAGTTTCCAATGACCCTCCACGGTTGAGCCGTGGGCTTTCACATCAGACTTAAGAAACCGCCTACGCGCGCTTTACGCCCAATAATTCCG
+
CCCCCGGGGGGGGGGGGGGGGGGGGGGGGGGGGGGGGGGGGGGGGGGGGGGGGGGGGGGGGGGGGGGGGGGGGGGGGGGGGGGGGGGGGGGGGGCFGGGGGGGGGGGGGGGGGGGGGGGGGGGGFFGGGGGGGFGGGGGGGGGGGGGGGGGGGGGGFDDFGGGGGGGGGGGGGGGGGGGGGGGGGGEGGGGGGGGCGGGGGGFGFGFG5?CGFFG7>FFDBG:@=FDFFFFEG33CA;EEGF@FG776FG6
@M03364:276:000000000-BLYN8:1:1101:10441:13166 2:N:0:1
GGACTACCCGGGTTTCTAATCCTGTTTGCTCCCCACGCTTTCGAGCCTCAGCGTCAGTTACAGACCAGAGAGCCGCCTTCGCCACTGGTGTTCCTCCATATATCTACGCATTTCACCGCTACACATGGAATTCCACTCTCCTCTTCTGCACTCAAGTCTCCCAGTTTCCAATGACCCTCCACGGTTGAGCCGTGGGCTTTCACATCAGACTTAACAAACCGCCTGCGTGCGCTTTACGCCCAGTAATTCCG
+
CCCCCGGGGGGGGGGGGGGGGGGGGGGGGGGGGGDFGGGGGFECEGGGGGGGGGGGGGGGGGGGGGGGGGFGGGGGGGGGGGGDGGGGGGGGGGGGGGGGGGGGGGGGGE@FGGFGGGGGGGGGGFGGGGGFGCEGGGGGGGGGEGGGFFGGGGGGFGGGGFGG<9EFGGGCGGGGE8FGEFGDGGGGFGDGG>GGFGFFCF7=EFGGGDFFD::CGCGGEGFFFFBDDEBEDGC.;;CEG)1/:FA<F;2
@M03364:276:000000000-BLYN8:1:1101:21289:13189 2:N:0:1
GGACTACCCGGGTTTCTAATCCTGTTTGCTCCCCACGCTTTCGAGCCTCAGCGTCAGTTACAGACCAGAGAGCCGCCTTCGCCACTGGTGTTCCTCCATATATCTACGCATTTCACCGCTACACATGGAATTCCACTCTCCTCTTCTGCACTCAAGTCTCCCAGTTTCCAATGCACACAATGGGTGAGCCACTGCCTTTTACATCAGACTTAAGAAACCACCTGCGCTCGCTTTACGCCCAATAAATCCGG
+
CCCCCGECEFCCGEFGFEGGGGGGGGGGCCFDCFFGEGGGGGGGGGCGGGGDEFEEEFGCFEFFGGGGCEDCCC@FFBFGFGGGG<FF9FGEFE9FFGCCGGGGDC<FFE:FGFCFFGGDEBFGGDFGGFGGGFGGCGGGFGGDGG9,=A@?DE8EG,,E,DEG>;,@=>E>DDFFFFG@EGF8FE+47>:@98@CCFFGCGGDA7CC?>=DGGGFFFDGFAA@=DBBF5;:DGFCB?GGGF8=CD1)2>5
@M03364:276:000000000-BLYN8:1:1101:3287:13212 2:N:0:1
GGACTACTGGGGTTTCTAATCCTGTTTGCTACCCACGCTTTCGGGCATGAACGTCAGTATTATCCCAGGGGGCTGCCTTCGCCATCGGTATTCCTCCAGATCTCTACGCATTTCACCGCTACACCTGGAATTCTACCCCCCTCTACAAGACTCTAGCCTGCCAGTTTCGGATGCAGTTCCCAGGTTGAGCCCGGGGATTTCACATCCGACTTGACAGACCGCCTGCGTGCGCTTTACGCCCAGTAATTCCC
+
CCCCCGGGGGGGGGGGGFGGGGGGFGFGCGEFGGGGEGGGGFFGEGGGFGGGDDGFCFFFGGFFGFGFFDEEFEGGGGGGGGGFGGGGGGGGGGFGGGGGGGGGGGGGGGGGGGFGF:FCEFFGFGGGGCGEGGGFFFGCGEGGGGGF98DGFFFFFGG8DGGGGGGG6+@6CCFCGGGGGGGGFD67CC8F>C>E5CCEGFFGA6C45<D<7DGFF;EG3CED04203>>@GGGFF18:5)2<7:@>GG*
@M03364:276:000000000-BLYN8:1:1101:3245:13237 2:N:0:1
GGACTACAAGGGTTTCTAATCCTGTTTGCTCCCCACGCTTTCGCACCTGAGCGTCAGTCTTTGTCCAGGGGGCCGCCTTCGCCACCGGTATTCCTCCTGATCTCTACGCATTTCACCGCTACACCTGGAATTCTACCCCCCTCTACAAGACTCTAGCCTGCCAGTTTCGAAGGCAGTTCCCAGGTTGAGCCCGGGGATTGCACATCCGACTGGATAGACCGCCTACGTTCGCTTTACGCCCAGTAATTCCG
+
CCCCCGG?FGGGGGGGGGGGGGGGGGFGGGGGFGGE@FGGGGG7,CFGCFFDGFGGGGAAGDFGDFDF8,6@@@FGGGGGGG7F,BFGGCDGGGGGG,FCEFFFFGEGGDEGGGGGGGGGGGGFE=FFGFF8;,CFF86CB@>F3C,>E=EFGEGGGCF,@DG8,B;;*@8*@3DGDGF7998EFG>6,??FCEE5*=:,::C:;DCG3CC)/*+10+96>E3((0(.(0)8CGG<F65C5;067D4<FF7
@M03364:276:000000000-BLYN8:1:1101:7222:13238 2:N:0:1
GGACTACTCGGGTATCTAATCCTGTTTGCTCCCCACGCTTTCGAGCCTCAGTGTCAGTTACAGACCAGAAAGTCGCCTTCGCCACTGGTGTTCCTCCATATCTCTGCGCATTTCACCGCTACACATGGAATTCCACTTTCCTCTTCTGCACTCAAGTTTCCCAGTTTCCAATGACCCTCCACGGTTGAGCCGTGGGCTTTCACATCAGACTTAAGAAACCGCCTACGCGCGCTTTACGCCCAATAATTCCG
+
CCCCCGGGGGGGGGGGGGGGGGGGGGGGGGGGGGGGGGGGGGGGGGGGGGGFGGGGGGGGGGGGGFGGGGGGGGGGGGGGGGGGGGGGGGGGGGGGGGGGFFGGGGGGGGGGGGGGGGGGC:FGGGGGGGGGGGGGGGGGGGGGGGGGGGGGGGGGGGGGGGGGGGGGGGGFGGGGGGGGGGGGGGGGGGGGGEGGGGGGGG7@FDFGGGGGGGCGGGGGFGB4<F@>@FFFGGGEF?EGEFFFGGFCFFC
@M03364:276:000000000-BLYN8:1:1101:29637:13252 2:N:0:1
GGACTACCGGGGTTTATAATCCTGTTTGCTCCCCACGCTTTCGCACCTGAGCGTCAGTCTTTGTCCAGGGGGCCGCCTTCGCCACCGGTATTCCTCCAGATCTCTACGCATTTCACCGCTAAACCTGGAATTCTACCCCCCTCTACAAGACTCTAGTCTGCCAGTTTCGAATGCAGTTCCCAGGTTGAGCCCGGGGATTTCACATCCGACTTGACAGACCGCCTGCGCGCGATTTACGCCCAATAATTCC
+
8<AC<C<,@7FE6@B,,6C6CCFFEFEGFDCC,BF:FCEFGGGDG7FA@FFDEE@ECCDE9FEC@CF6,:+@=FFEEBFDGEECB8>@>EC,FA@FFG<F@,@F,9A<++B=,AFCEFDE++,:,8<=,AFGFGF@F,+FE>E=,@,@,,@:DA;E,>D3,@:D>@>,4*,6=,2,>F:>?9D5,6=9,,?**/CG5CCGCGFC7<7*C55>***+2**:)*08(82)(.).)1*)*(/:C)()**16:*
@M03364:276:000000000-BLYN8:1:1101:13133:13257 2:N:0:1
[truncated: 27,931,763 more chars]
