# Supplementary material for: Captivity causes taxonomic and functional convergence of gut microbial communities in bats
Source: PeerJ. 2019 Apr 30;7:e6844. doi: 10.7717/peerj.6844 (PMC6499062; doi:10.7717/peerj.6844)
Supplement: Data S24 — Raw data of FRf2. [file peerj-07-6844-s029.gz › D8j5394-FRf2_R1.fq]

@M03364:276:000000000-BLYN8:1:1101:9428:1266 1:N:0:1
ACTCCTACGGGAGGCAGCAGTGGGGAATATTGCACAATGGGCGCAAGCCTGATGCAGCCATGCCGCGTGTGTGAAGAAGGCCTTCGGGTTGTAAAGCACTTTCAGCGAGGAGGAAGGTGGTGAACTTAATACGTTCATCAATTGACGTTACTCGCAGAAGAAGCACCGGCTAACTCCGTGCCAGCAGCCGCGGTAATACGGAGGGTGCAAGCGTTAATCGGAATTACTGGGCGTAAAGCGCACG
+
GGGGGGGGGGGGGGGGGGGGGGGGGGGGGGGGGGGGGGGGFGGGGGCGFGGGGGGGGGFGGGGGGGGGGG7FFGGGGGGGGGGGFEGGGGGGGGGGGGGGGGGGGGGEFGCFGGCEFGGGEFFFGGGGDFGGFFGGGGGGGGGGFAFGGFFFCCGGGGFGGGCFGGGGGGGGG7EGDGGGEFGGGGGG8ECCEGGGGGGGGEGGGEEGGGGGG>CC5A?FGGEGGGGGDEFC3DG577*))77)
@M03364:276:000000000-BLYN8:1:1101:14769:1302 1:N:0:1
ACTCCTACGGGAGGCAGCAGTGGGGAATATTGCACAATGGGCGCAAGCCTGATGCAGCCATGCCGCGTGTGTGAAGAAGGCCTTCGGGTTGTAAAGCACTTTCAGCGAGGAGGAAGGTGGTGAACTTAATACGTTCATCAATTGACGTTACTCGCAGAAGAAGCACCGGCTAACTCCGTGCCAGCAGCCGCGGTAATACGGAGGGTGCAAGCGTTAATCGGAATTACTGGGCGTAAAGCGCACC
+
GGGGGGGGGDGGGGGGGGGGGGGGGGGGGGGGGGGGGGGGGGGGGGGGGGGGGGGGFGGGGGGGGGGGGGGGGGGGGGGGGGCFFGGGGGGGGGGGGGGGGGGGGGGGFGEGGGDGEFFGGFGGGGGGGGGGFFFCGGGGGGCFGGDGGGFGGGGG77FGGGGGGGGGDGGGGGFFGGGGGGGGGGGFEEGEECEEGFFGGBEGGG5CCGGGGGGGFFFGGGGGGGGGGGGGGDC=FFFGGCD)
@M03364:276:000000000-BLYN8:1:1101:21678:1339 1:N:0:1
ACTCCTACGGGAGGCATCAGTGGGGAATATTGCACAATGGGCGCAAGCCTGATGCAGCCATGCCGCGTGTATGAAGAAGGCCTTCGGGTTGTAAAGTACTTTCAGCGAGGAGGAAGGCATTAAGGTTAATAGCCTTAGTGATTGATGTTACCCGCAGAAGAAGCACCTGCTAACTCCGTGCCAGCAGCCGCGGTAATATGGAGGGTGCAAGCGTTAATCGGAATTACTGGGCGTAAAGCGCACG
+
GFGFEG9CC@C;:7@FGCE@CFG8FGF8,,CC<DF@,,;C6<+@FCB8FGGGGCFFC,6:EEGGG++8@F=<9,?6C,69,,,,,9:FFFG?9EF,<FE<?FGGGGEGDC:B?CBBFC,BF<E<EE:FFF9,,,5:,55,:<,7>,AFGGGF=C+FCGFDGBFC@FC,FF:;,35>,@B7*>B,>38,2*>*14=:2B,6C,:***1*2AFDEE*A5C9FE8*5@<+3<6C5<C*:3C7)5DD)
@M03364:276:000000000-BLYN8:1:1101:19080:1355 1:N:0:1
ACTCCTACGGGAGGCAGCAGTGGGGAATATTGCACAATGGGCGCAAGCCTGATGCAGCCATGCCGCGTGTGTGAAGAAGGCCTTCGGGTTGTAAAGCACTTTCAGCGAGGAGGAAGGTGGTGAGCTTAATACGCTCATCAATTGACGTTACTCGCAGAAGAAGCACCGGCTAACTCCGTGCCAGCAGCCGCGGTAATACGGAGGGTGCAAGCGTTAATCGGAATTACTGGGCGTAAAGCGCACG
+
GG9FGGGGGGGEGDGDEFDGFDGGGGGGFGGFGGGGGGG8FCFGEFCFGGGGGG9FFFDCF8CF7+FFGGGGGGGGFCEFFFFFEDC@C:+4EFGCCGGGGDGDFFGGDGGGC7D@@FGGE+BFCF<FGGFGGGGEGFGC9@FGFCEGEFGG9+@7FC@:FF,@FFBE*>:BCGCGF85*>BFFGCECGCC5:EED99<*B>38CEGGGG+1CEGDEGGGECEF8@C@9?CCGDCE3C7CDCD)
@M03364:276:000000000-BLYN8:1:1101:10712:1383 1:N:0:1
ACTCCTACGGGAGGCAGCAGTGGGGAATATTGCACAATGGGCGCAAGCCTGATGCAGCCATGCCGCGTGTATGAAGAAGGCCTTCGGGTTGTAAAGTACTTTCAGCGAGGAGGAAGGCATTAAGGTTAATAACCTTGGTGATTGACGTTACTCGCAGAAGAAGCACCGGCTAACTCCGTGCCAGCAGCCGCGGTAATACGGAGGGTGCAAGCGTTAATCGGAATTACTGGGCGTAAAGCGCACG
+
GGGGGGGGGGEGGGGGGGGGGGCFGGGGGGGGGGGGGGGGGGGGGGGGGGGFFDFGGGGGGGGGGGGGGEFGGGGGGGGGGGGGGGGGGGGGGGGGFFGGGGGGGGGGGGGGGEBFECFGGFFGGGGDFGGGGGGGGGGGGGGGGGGGGGFGGGGGGGGGGGGGGGGGGGGGGGGGGGGGGGGGGGGFGGGGGGGGGGGGGGGGGGGGGGGGEGGGGCGGGGGGGGGGGFGGGGG=5FGGGGG<
@M03364:276:000000000-BLYN8:1:1101:16490:1412 1:N:0:1
ACTCCTACGGGAGGCAGCAGTGGGGAATATTGCACAATGGGCGCAAGCCTGATGCAGCCATGCCGCGTGTATGAAGAAGGCCTTCGGGTTGTAAAGTACTTTCAGCGAGGAGGAAGGCATTAAGGTTAATAACCTTGGTGATTGACGTTACTCGCAGAAGAAGCACCGGCTAACTCCGTGCCAGCAGCCGCGGTAATACGGAGGGTGCAAGCGTTAATCGGAATTACTGGGCGTAAAGCGCACG
+
GGGGGGGGGGGGGEGGGGGGGGGGGGGGGFGAGGGGGGGFGFCGGGGGGGGGFE9FFFGFGFGCCGGFGF<FFFGCCFFDFGDGGFGGFCGGGGGGGCFG9FFGF9CBCFEFGGCFGGGGGCFGGEGGAFGGG8FFFGGFCBA,C?@F7<CAFEGGDEFCFGGGGGGEGGEGFG;EEC7FFGGGGGGGFGGEEGGEGGGEE*:EDGGGG??EGCC=5EFCEEEFF?EF+CCFDDCEF*:73CG<
@M03364:276:000000000-BLYN8:1:1101:16017:1487 1:N:0:1
ACTCCTACGGGAGGCAGCAGTGGGGAATATTGCACAATGGGCGCAAGCCTGATGCAGCCATGCCGCGTGTGTGAAGAAGGCCTTCGGGTTGTAAAGCACTTTCAGCGAGGAGGAAGGTGGTGAACTTAATACGTTCATCAATTGACGTTACTCGCAGAAGAAGCACCGGCTAACTCCGTGCCAGCAGCCGCGGTAATACGGAGGGTGCAAGCGTTAATCGGAATTACTGGGCGTAAAGCGCACG
+
GGGGGGGGEFGDGGGGEGGGGFGGGDGGGGGFCGGGGGGGEFGGGGGGGDGGGGGGGGGGGGGGEGGGGGFAEFGGGFGGGCFGFGGEGGCGGGGGGGGDFGGG<,84>CECGCGACFGGFFFFFD,?FGGGGGGGGEGGGFE@CFGGGGGGGE7CEEGFGGCFGGGG@FGEGGGGG7F:FGFGFCCCFEEGGGGGF9CFGCECEGEEGGCGEGGCCG97:*;FGGGE?FGGGCEGG7>DGD3)
@M03364:276:000000000-BLYN8:1:1101:12590:1488 1:N:0:1
ACTCCTACGGGAGGCAGCAGTGGGGAATATTGGACAATGGGCGCAAGCCTGATCCAGCCATGCCGCGTGTGTGAAGAAGGCCTTTTGGTTGTAAAGCACTTTAAGCGAGGAGGAAGCTACTTGGATTAATACTCTAGGATAGTGGACGTTACGCGCAGAATAATCACCGGCTAACTCTGTTCCAGCAGGCGCGGTAATACAGGGGGTGCGAGCGTTAGTCGGATGTACTGGGCGTAAAGCGTGG
+
FGGGFGEECC:7+@CF,BFGGFGFF,FF9C@EFFA@@E@FEA++6@+CFFFEF,C<,EDGGDEAF7CF+8C6C<CC6CF=F<F<<CAFGD7?FFG,<F@AFFDFG9++8C@F:7,:4FGFF,A8F<F9EEA<5,5,,=F,E<7EF93F>FG7+@=++++3>,@,,@:3*3*5C22D<,D2,@D9,2,,*41***4=EFGFC+*;4CC5*****:?*:*2+/:8**0+2<9+:FGC=<**0)9*)
@M03364:276:000000000-BLYN8:1:1101:16191:1522 1:N:0:1
ACTCCTACGGGAGGCAGCAGTGGGGAATATTGCACAATGGGCGCAAGCCTGATGCAGCCATGCCGCGTGTGTGAAGAAGGCCTTCGGGTTGTAAAGCACTTTCAGCGAGGAGGAAGGTGGTGAACTTAATACGTTCATCAATTGACGTTACTCGCAGAAGAAGCACCGGCTAACTCCGTGCCAGCAGCCGCGGTAATACGGAGGGTGCAAGCGTTAATCGGAATTACTGGGCGTAAAGCGCACG
+
GGGGGGFF7CFGGGGGGGGGGGGGGGGGGGGGGGGGGFFG<EFEGDGFFCFGGGFGFG8,CFFGEGGGGCFEFFFGGDFFGGGGGGGCFGGGGFFGGFGGFGGG9FC:FEGGDEFGDEFFGGGF?D,EFGAFGFDEFGF9DFEFGFEFGGG=<>E@7FCFF?FFGGFCEGGGCD9;FGGGEGFGGGGGGECEGCGE?9C>*38C*3=ECGGGDGG5C?EGGGDFCFGGGGGGGC=:CGGCCDD3
@M03364:276:000000000-BLYN8:1:1101:16787:1540 1:N:0:1
ACTCCTACGGGAGGCAGCAGTGGGGAATATTGCACAATGGGCGCAAGCCTGATGCAGCCATGCCGCGTGTGTGAAGAAGGCCTTCGGGTTGTAAAGCACTTTCAGCGAGGAGGAAGGTGGTGAACTTAATACGTTCATCAATTGACGTTACTCGCAGAAGAAGCACCGGCTAACTCCGTGCCAGCAGCCGCGGTAATACGGAGGGTGCAAGCGTTAATCGGAATTACTGGGCGTAAAGCGCACG
+
GGGGGGGGGEGGGGGGGGGGGGGGGGGGGGGCGFGGGGGGGGGGGGGGG8FFGGGGGGGGGGGFGGGFEFGGGGGGGGGGGGGGGGGGFGGGGGGGGGGGGGGFGGGGGGGGGGGGG@GGGGGGGGFFGFGGGGF@FFGGGGGGFDGGGGEGGGGGGGGCCGGCFGGGCGGGGGGGGGGFGGGGGGGCF>B8E*:C9EGGGGGGGEGGFGGGDEEGGGFGGGGDGGGG:?FGGDGGGGDDGDGC
@M03364:276:000000000-BLYN8:1:1101:16929:1557 1:N:0:1
ACTCCTACGGGAGGCAGCAGTGGGGAATATTGCACAATGGGCGCAAGCCTGATGCAGCCATGCCGCGTGTATGAAGAAGGCCTTCGGGTTGTAAAGTACTTTCAGCGAGGAGGAAGGCATTAAGGTTAATAACCTTGGTGATTGACGTTACTCGCAGAAGAAGCACCGGCTAACTCCGTGCCAGCAGCCGCGGTAATACGGAGGGTGCAAGCGTTAATCGGAATTACTGGGCGTAAAGCGCACG
+
GGGGGGGGGGGGGGGGGGGGFGGGGGGGGFGGGGGGGGGGGGGGGGGGGGGGGGGGGGGGGGGGGGG@FGFGGGGGGGGFGGGFFGEGGGGGGGGGGGGGGGGGGGGGGGGGGGGGGGGGGGGGGGGGGGGGDFFGGGGGGGGGGGGGGGGGGGGGGGGGGGGGGGGGGGGGGFFFGGGGGGFFGGGGGDGGGCGGGGGGGGGGGGGGGG9FEEGGGGGGGGGGGGGGCCC5DGDEFGGGCDG5
@M03364:276:000000000-BLYN8:1:1101:11655:1560 1:N:0:1
ACTCCTACGGGAGGCAGCAGTGGGGAATATTGCACAATGGGCGCAAGCCTGATGCAGCCATGCCGCGTGTGTGAAGAAGGCCTTTTGGTTGTAAAGCACTTTAAGCGAGGAGGAGGCTACTTGGATTAATACTCTAGGATAGTGGACGTTACTCGCAGAATAAGCACCGGCTAACTCTGTGCCAGCAGCCGCGGTAATACAGAGGGTGCGAGCGTTAATCGGATTTACTGGGCGTAAAGCGTGC
+
GGGGGGGGGGGGGGGGGGGGGGGGGGGGGGGGGGGGGGGGGGGGGGDGGGGGGGGGAFGGGGGGGGGGGGGGGGGGGGGGGGFDEGFGGGDFGGGGGGGGGGGGGGGGGGGGGGGGGGGGGGGGFGFEGGGGGFFGGGGGGGGGGGGGGGFGGGGGDGFFFGGGFCFGDGGGGGGGGGGGGGGGGGF@CCGGGGGGGGGGGGFGGCGGGGGGGGCCEGFGGGGGGCGGGGGGGGGCD3:FGC3/
@M03364:276:000000000-BLYN8:1:1101:15835:1573 1:N:0:1
ACTCCTACGGGAGGCAGCAGTGGGGAATATTGCACAATGGGCGCAAGCCTGATGCAGCCATGCCGCGTGTGTGAAGAAGGCCTTCGGGTTGTAAAGCACTTTCAGCGAGGAGGAAGGTGGTGAGCTGAATACGTTCATCAATTGACGTTACTCGCAGAAGAAGCACCGGCTAACTCCGTGCCAGCAGCCGCGGTAATACGGAGGGTGCAAGCGCTAATCGGAATTACTGGGCGTAAAGCGCACG
+
GGFGGGGGGGGGGDEFGGGGGDFGGEGGCGGGGGGCGFGGGGGGGGGGGGGGF<EFFGFGGGGGGGGGEFGGGGGGGGGGGGGGGGGEGGGGGGGGCGGGGGGGFGDEBFEGGEFFGEEDBD,BBF8FGFGGFDG,AFGGGFG9DD@+@FGGCFEG<FCECFFGGGGCE*CGDFC9CGGGG7,?C8EC7CGGEGCGFGGGG*888EEGGC@8C*;*:EGFG=8=FCFF7CFGDGCEDGGDDDD5
@M03364:276:000000000-BLYN8:1:1101:13481:1576 1:N:0:1
ACTCCTACGGGAGGCAGCAGTGGGGAATATTGCACAATGGGCGCAAGCCTGATGCAGCCATGCCGCGTGTGTGAAGAAGGCCTTCGGGTTGTAAAGCACTTTCAGCGAGGAGGAAGGTGGTGAACTTAATACGTTCATCAATTGACGTTACTCGCAGAAGAAGCACCGGCTAACTCCGTGCCAGCAGCCGCGGTAATACGGAGGGTGCAAGCGTTAATCGGAATTACTGGGCGTAAAGCGCACG
+
GGGGGGGGGGGGGGGGGGGGGGGGGGGEFFGGGGGGFFGGGGGGGGGGGGGGGGGGGGGGGGGGGGGGGGGGGGFGGGGGGGAFGFGGFGFBFGGFGGGGCGFGGFEGGGEFGGCFGGGGGGGGGGGGCFFGGG8FGAEGFGFGGGGGGCCFFECFGGGGGDFGGGDGGGGGGGGGGGCGGGGGGGGGGGGG5EGGGFFFEEGGGGGGGGGGGGGGGFGGGGG5FGGGGGGGG5=55DFDGGGG
@M03364:276:000000000-BLYN8:1:1101:11256:1576 1:N:0:1
ACTCCTACGGGAGGCAGCAGTGGGGAATATTGCACAATGGGCGCAAGCCTGATGCAGCCATGCCGCGTGTGTGAAGAAGGCCTTCGGGTTGTAAAGCACTTTCAGCGAGGAGGAAGGTGGTGAACTTAATACGTTCATCAATTGACGTTACTCGCAGAAGAAGCACCGGCTAACTCCGTGCCAGCAGCCGCGGTAATACGGAGGGTGCAAGCGTTAATCGGAATTACTGGGCGTAAAGCGCACG
+
GGGGGGGGGGGGGGGGGGGGGGGGGGGGGGGGGGGGGGGGGGGGGGGGGGGGGGGGGGGGGGGGGGGGGGGGGGGGGGGGGGGGGGGGGGGGGGGGGGGGGGGGGGGEGGGGGGGGGGGGGGGGGGGGGGGGGGGGGGGGGGGFGGGGGGGGGGEGGGGGGGCGGGFGGGGEGGGGFGG*CDFGGGGGGGGGGGGGGGGGGGGGGGGGGGGGGGGGGGGGGGGGGGGGGGGGGGGGGGGGGGGD
@M03364:276:000000000-BLYN8:1:1101:17706:1585 1:N:0:1
ACTCCTACGGGAGGCAGCAGTGGGGAATATTGGACAATGGGCGAAAGCCTGATCCAGCCATGCCGCGTGTGTGAAGAAGGCCTTTTGGTTGTAAAGCACTTTAAGCGAGGAGGAGGCTACTTAGATTAATACTCTAGGATAGTGGACGTTACTCGCAGAATAAGCACCGGCTAACTCTGTGCCAGCAGCCGCGGTAATACAGAGGGTGCGAGCGTTAATCGGATTTACTGGGCGTAAAGCGTGC
+
GGGGGGGGGGGGGGGGGGGGGGGGGEGGGGGGGGGGGGGFGGGGGGGGGGGGGGGGGGGGGGGGGGGGGGGGGGFGGGGGGGGGGGGGGGGGGGGGFGGGGGGGGGEGEGGGGGGGGGGGGGGGGGGGGGGGGGGGGGGGGFGGGGGGGGGGGGGGGGDGGGFGGGGC<FEGGGGFFGGGCFGGGGGGGGCCEGGG>FGGGFGFGGEGGGGGGG5CGGGGCGGGGGGGGGCGG7EGGGGGGD39
@M03364:276:000000000-BLYN8:1:1101:19938:1602 1:N:0:1
ACTCCTACGGGAGGCAGCAGTAGGGAATCTTCGGCAATGGGGGCAACCCTGACCGAGCAACGCCGCGTGAGTGAAGAAGGTTTTCGGATCGTAAAACTCTGTTGTTAGAGAAGAACGTTAAGTAGAGTGGAAAGTTACTTAAGTGACGGTATCTAACCAGAAAGGGACGGCTAACTACGTGCCAGCAGCCGCGGTAATACGTAGGTCCCAAGCGTTGTCCGGATTTATTGGTCGTAAAGCGAGC
+
GGGGGGGGGGG7FC7FFCFGFGG,@F8FGG<F@FGGGGGGGGGGGGGGGCAFFFEGC:FF@CF+CFGGEGGGGGGGFGGC?FEGGEGGGC+9EFGGGGFGGGCEF@EGAEEE,DFEEFFG<FGEDGFFGGFFGFFEDDF==DFFGGAFEFGGGGGGG,:FGF:7,>>:CFE7FGGFGFEEFGFGFGGGGC:*3C:8EF?9C<EF8;CFEFGGCG8E5C+<*8*/;+0<F7C+:CCCFCCF/*9)
@M03364:276:000000000-BLYN8:1:1101:22135:1623 1:N:0:1
ACTCCTACGGGAGGCAGCAGTGGGGAATATTGCACAATGGGCGCAAGCCTGATGCAGCCATGCCGCGTGTGTGAAGAAGGCCTTCGGGTTGTAAAGCACTTTCAGCGAGGAGGAAGGTGGTGAACTTAATACGTTCATCAATTGACGTTACTCGCAGAAGAAGCACCGGCTAACTCCGTGCCAGCAGCCGCGGTAATACGGAGGGTGCAAGCGTTAATCGGAATTACTGGGCGTAAAGCGCATG
+
GGFGFF<FG7@EGGGGGGGGGGGGDBFGFGFGGGGCAFGGGGGGGGGD7FGFGGEFGCCFGGFGEGGEDGGGGGGGFFGGGG=EEFGGGGEGGGFF9<FFFGGGGGGG7FFGCGDFDFCCFGD9FDCEFGGGGFGE8F,ADFCGGDEGGFEF,@EEDDGGFGGGGG,*@FEFFGGF<BFG>CE;CCCDGGCCEGDCFFFGGGG@ECEGFEFGGEEE5F?EDEEC?GCFFGG5DCCE37DDGG*7
@M03364:276:000000000-BLYN8:1:1101:21938:1671 1:N:0:1
ACTCCTACGGGAGGCAGCAGTGGGGAATATTGCACAATGGGCGCAAGCCTGATGCAGCCATGCCGCGTGTGTGAAGAAGGCCTTCGGGTTGTAAAGCACTTTCATCGAGGAGGAAGGTGGTGAGCTTAATACGTTCATCAATTGACGTTACTCGCAGAAGAAGCACCGGCTAACTCCGTGCCAGCAGCCGCGGTAATACGGAGGGTGCAAGCGTTAATCGGAATTACTTGGCGTAAAGCGCACG
+
GGGGGGGGGGGEGEGGGGCGGGGGGGGGGGGFFGGGGGGGGGGDGGGGGGGGGGGGGGCGGGGGGGGGGGG<DGGGG8FGFFFFGGGGFGGFGGGFFFGGFGAF,CF8=F@FGEGF4BFFCF,4BFCAFFFFED,,A?F?A<9,FFDFGD7FDGDEEEGFEF@<,<@FEGGGGGBDC8BFC:B>EFGG8E4*:CEG+?BGE5:CCCGCCF78CC5?C90*7==CCCGC+<E6CDEEGGFGCCD>
@M03364:276:000000000-BLYN8:1:1101:20673:1702 1:N:0:1
ACTCCTACGGGAGGCAGCAGTGGGGAATATTGGACAATGGGGGCAACCCTGATCCAGCAATGCCGCGTGTGTGAAGAAGGCCTTCGGGTTGTAAAGCCCTTTTGTTGGGAAAGAAATCCAGCTGGCTAATACCCGGTTGGGATGACGGTACCCAAAGAATAAGCACCGGCTAACTTCGTGCCAGCAGCCGCGGTAATACGAAGGGTGCAAGCGTTACTCGGAATTACTGGGCGTAAAGCGTGCG
+
GGGGGGGGGGGGGGGGGGGGGGGGGGGGGCGGGGGGGGGGGGGGGGGCFGEFFGDFGGGGGGGGGGGGGCEGGGGGGGGGGGGGGGGGGGGGGGGGGDGGGGFFDFEDEEFGGGGGFCE9FF8AE7FEFF9CAFGG>F@FGF@GFGCGGG:FEC<F<FGFGCDFGGGGGDGGGGDG;C,:CFDFCEGGGGGGGGDGGGCGG5>CEEGGGGFGCE=CE7CEGGCFFFCGGGGGGGGGGGGGGGDG
@M03364:276:000000000-BLYN8:1:1101:11803:1733 1:N:0:1
ACTCCTACGGGAGGCAGCAGTAGGGAATCTTCGGCAATGGGGGGAACCCTGACCGAGCAACGCCGCGTGAGTGAAGAAGGTTTTCGGATCGTAAAGCTCTGTTGTTAATCAAGAACGTTGAGAAGAGTGGAAAGTTTCTCAAGTGACGGTAATTAACCAGAAAGGGACGGCTAACTACGTGCCAGCAGCCGCGGTAATACGTAGGTCCCGAGCGTTGTCCGGATTTATTGGGCGTAAAGCGAGC
+
GGGGGGGGGGGGGGGGGGGGGGGGGGGGGGGGGGGGGGGGGGGGGGGGGGGGGGGGGGGGGGGGGGGFGGGGGGGGGGGGGGGGGGGGGGGGGGGGFFFGGGGGGGGGGGGGGGGGGGGGGGGGGGGGGGGGGGGGGGGGGGGGGGGGGGGGGGGGGGFGGGGGGGFGGGGGGGGGGGGGGGGGGGGGGGGGGGGGGGG7CF6@EGGGGGGDGGGGGGGGGGGGGGGGGFFGGGGGGF=FDGG3
@M03364:276:000000000-BLYN8:1:1101:13227:1745 1:N:0:1
ACTCCTACGGGAGGCAGCAGTGGGGAATATTGGACAATGGACCGAGAGTCTGATCCAGCAATTCTGTGTGCACGATGAAGTTTTTCGGAATGTAAAGTGCTTTCAGTTGGGAAGAAAAGAATGACGGTACCAACAGAAGAAGTGACGGCTAAATACGTGCCAGCAGCCGCGGTAATACGTATGTCACAAGCGTTATCCGGATTTATTGGGCGTAAAGCGCGTCTAGGTGGTTATATAAGTCTG
+
GGGGFGGFGGGGGGGGGGGGFGGGGGGGGGGDGGGGG?FGGGGGCGGDGGFGGFFEFGGAFGGFFGGFGGGGGGGFFGGGF,EFGGGGCGGFFFFFGGGGGFGGGFFFGGDFGECFFFDEGGGGGGGGGGGGGGGGGGGGGGGGGCF7=CCFFGGGFFGGGGGGEFBEGDGGEGGGGGGGGGGF9;FGCEFE>EGFFFGG5BBC;=BFGCCGGGGGGFGEECE5;FFFGG?=7:C?DF7CFG7
@M03364:276:000000000-BLYN8:1:1101:16384:1766 1:N:0:1
ACTCCTACGGGAGGCAGCAGTGGGGAATATTGCACAATGGGCGCAAGCCTGATGCAGCCATGCCGCGTGTGTGAAGAAGGCCTTCGGGTTGTAAAGCACTTTCAGCGAGGAGGAAGGTGGTGAACTTAATACGTTCATCAATTGACGTTACTCGCAGAAGAAGCACCGGCTAACTCAGTGCCAGCAGCCGCGGTAATACGGAGGGTGCAAGCGTTAATCGGAATTACTGGGCGTAAAGCGCC
+
GFFFGGFG;FGEGGDE@FFGFGG<F,BC<C9<EFFGF,C6CFGGDGGCEEE@6CC,,C<FFGGAF@FF:?CE@?FFEE<FFF<EFFDGF,=B,A@EB<F==F,,?FEFCGCGD7?E:F@FED<A?AFA<FFFGD836EFA9DF<BFG3FD@E<+=FFE7<,5@@FGCCCCC@C<;,,677B>F7*?6B>EEGDGG>9EFFECECG>EC2+CEG8*;*0:7C=85+2:CFC*2CCEEFGCDD)
@M03364:276:000000000-BLYN8:1:1101:13955:1795 1:N:0:1
ACTCCTACGGGAGGCAGCAGTGGGGAATATTGCACAATGGGCGCAAGCCTGATGCAGCCATGCCGCGTGTATGAAGAAGGCCTTCGGGTTGTAAAGTACTTTCAGCGGGGAGGAAGGTGATGAACTTAATACGTTCATCAATTGACGTTACCCGCAGAAGAAGCACCGGCTAACTCCGTGCCAGCAGCCGCGGTAATACGGAGGGTGCAAGCGTTAATCGGAATTACTGGGCGTAAAGCGCACG
+
GGGGGGGGGGGGGGGGGGGGGGGGGGGGGGGGGGGGGGGGGGGGGGGGGGGGGGGGGGGGGGGGGGE:FGGGGGGGGGGGGGGGGGGGGGGGGGGGGGGGGGGGGGGGGGGGGGFGGGGGGGGGGGGGGGGGGGGGGGCFEGGGFGECFGGGGGGGGGGGGFGGDFEGGGGGGGGGGGGCFGGGGGGGG55*CEGDEFGGEEGGGGGGGGCCEGGGCFGGGGGGGGGGGGFGGGGGGGGD3<D)
@M03364:276:000000000-BLYN8:1:1101:18077:1797 1:N:0:1
ACTCCTACGGGAGGCAGCAGTGGGGAATATTGCACAATGGGCGCAAGCCTGATGCAGCCATGCCGCGTGTATGAAGAAGGCCTTCGGGTTGTAAAGTACTTTCAGCGGGGAGGAAGGTGATGAACTTAATACGTTCATCAATTGACGTTACCCGCAGAAGAAGCACCGGCTAACTCCGTGCCAGCAGCCGCGGTAATACGGAGGGTGCAAGCGTTAATCGGAATTACTGGGCGTAAAGCGCACG
+
GGGGGGGGGGGGGGGGGGGGGGGGGGGGGGGGGGGGGGGGGGGGGGGGGGGGGGGGGGGGGGGGGGGGGGGGGGGGGGGGGFGGGGGGGGGGGGGGGGGGGGGGGGGGGGGGGGGGGGGGGGGGGGGGGGGGFFGGGGGGGGGGGGGGGGGGGDGGGGGGGGGFGGGGGGGGGGGGGGGGGGGGGGGGGGGGEEGGGGGGGGGGGGGGGGGGGGEGGGGGGGGGGGGGGGGGGGEGGFGGGGG)
@M03364:276:000000000-BLYN8:1:1101:18349:1801 1:N:0:1
ACTCCTACGGGAGGCAGCAGTGGGGAATATTGCACAATGGGCGCAAGCCTGATGCAGCCATGCCGCGTGTATGAAGAAGGCCTTCGGGTTGTAAAGTACTTTCAGCGAGGAGGAAGGCATTAAGGTTAATAACCTTGGTGATTGACGTTACTCGCAGAAGAAGCACCGGCTAACTCTGTGCCAGCAGCCGCGGTAATACAGAGGGTGCGAGCGTTAATCGGATTTACTGGGCGTAAAGCGTGCG
+
GGGGGGGGGCEG7FDCGGGGGGGGGGGGGGGGGGGGGGGGGGGGGGFFGGGGGGGGFGGGGGGGGGGGGGEFGGFGGFGGGFGGG7FEFCEEGGGGGFGGGGGGGGGGGEEGGGGGGGGGFGCFFGGGGGGGGGGFGGGGGGGGGGGGGGGGFECCCCFGGG?FGGFEGGGGGGFFFGFGCDCFGG6BFEGCGGGGGGGGG9CFCEGGGCEEGGCCFFFGEEGGGFGCFGGGGGDGGCFGGDGD
@M03364:276:000000000-BLYN8:1:1101:10978:1832 1:N:0:1
ACTCCTACGGGAGGCAGCAGTGGGGAATATTGGACAATGGGCGAAAGCCTGATCCAGCCATGCCGCGTGTGTGAAGAAGGTCTTCGGATTGTAAAGCACTTTAAGTTGGGAGGAAGGGCAGTAAGTTAATACCTTGCTGTTTTGACGTTACCAACAGAATAAGCACCGGCTAACTTCGTGCCAGCAGCCGCGGTAATACGAAGGGTGCAAGCGTTAATCGGAATTACTGGGCGTAAAGCGCGCG
+
GGGGGGGGGGGGGGGGGGGGGGGGGGGGGGGGGFGGGGGGGGGGGGFGGGGGGGGGGGFGGGGGGGGGGGGGGGGGGGGGGGGGGGGGGGGGGGGGGDFGGGFGGGGGGGGDGGGGGDGFGGGGGGGGGGGGCFGGDGGGGGGGGGGFGGCGFGGGGGGFGGGFGGGGGGDEGGGGGGGGGGGGCGGGGEGGGGGGFGFGGGGCGGGGGGGFGEGGGGGGGCEGGGGGGCG=DGCGFGGGGGDD
@M03364:276:000000000-BLYN8:1:1101:15839:1864 1:N:0:1
ACTCCTACGGGAGGCAGCAGTGGGGAATTTTCCGCAATGGGCGAAAGCCTGACGGAGTGACGCCGCGTGGGGGACGAAGGCCTTCGGGTTGTAAACCCCTGTCAGAGGGAAAGAAGGGTTTCGGCGTGATAACCGCCGGCACTTGACGGTACCTTCAGAGGAAGCCCCGGCCAACTCTTTGCCAGCAGCCGTGGTAAGACAGAGTGGGCAAGCGTTGCTCGGAATCACTGGGCGTAAAGGGCGC
+
GGGFFGCF-BFGGGGGGGEGGGGGGGGFFGGGFEGGGGGGGGGEEGGFFGGGDF@CCFCA<CGC>FGFFCFDGGGEGGGCDAFDDFGGGGGGGGGG,BFGGGCFGGGGGDEF=EGGCFG,@9F+33CF@8=FGCG7C@FECGGG,@<7<F@7,CF:<FFC7F<FEEF@FCGGGGD*9<+<0+2+<>F>CED/?EFC+CCFCF:F2@FG>*A1;??CE5+AEGD*1+++++2:CD>CD*>*1*)/
@M03364:276:000000000-BLYN8:1:1101:11195:1884 1:N:0:1
ACTCCTACGGGAGGCAGCAGTGGGGAATATTGCACAATGGGCGCAAGCCTGATGCAGCCATGCCGCGTGTGTGAAGAAGGCCTTCGGGTTGTAAAGCACTTTCAGCGAGGAGGAAGGTGGTGAACTTAATACGTTCATCAATTGACGTTACTCGCAGAAGAAGCACCGGCTAACTCCGTGCCAGCAGCCGCGGTAATACGGAGGGTGCAAGCGTTAATCGGAATTACTGGGCGTAAAGCGCACG
+
GGGGGGGGGGGGGGGGGGGGGGGGGGGGGGGGGGGGGGGGGGGGGGGGGGGGGGGGGGGGGGGGGGGGGGGGGGGGGGGGGGGGGGGGGGEEGGGGGGGGGGGGGGGGGGGGDEGGGGFGGGGGGGGGGGGGGEFGDGGGGGGCFGGGGGGGGGGGGGGGGGGGGGGGGGGGFGGGGGGGGGFGGGGGGGGGGGEGGGGGGCCGGGGGGGGGGGG5:FGGCEEGFGGGGCGGGGGDGGFGGGG3
@M03364:276:000000000-BLYN8:1:1101:11723:1897 1:N:0:1
ACTCCTACGGGAGGCAGCAGTGGGGAATATTGCACAATGGGCGCAAGCCTGATGCAGCCATGCCGCGTGTGTGAAGAAGGCCTTCGGGTTGTAAAGTACTTTCAGCGAGGAGGAAGGCATTAAGGTTAATAACCTTAGTGATTGACGTTACTCGCAGAAGAAGCACCGGCTAACTCCGTGCCAGCAGCCGCGGTAATACGGATGGTGCAAGCGTTAATCGGAATTACTGGGCGTAAAGCGCACG
+
FG9,CAFFEEGGC@GGD7EGGGGDDBCCG<FFFGFGG<E@F8F7FF@CFFFFGGAFGG,E,EFGEGC6+8<CEDAGA<EFFFEGGC@ECCECFEEC@<AFEGGGCAFDGE+B?FF<7D,FCEFGGGGGGGGGGFDFGGC<?DCBFACGFGGGGGGEC7FGC,,@><>F<7FFF,=@,>D*>FGG78>F,=58EECC+??C>>*41B9+CEC*3;C?GGGGGEEGEFG+<7@FGDCCF7>DGGG3
@M03364:276:000000000-BLYN8:1:1101:22455:1938 1:N:0:1
ACTCCTACGGGAGGCAGCAGTGGGGAATATTGCACAATGGGCGCAAGCCTGATGCAGCCATGCCGCGTGTGTGAAGAAGGCCTTCGGGTTGTAAAGCACTTTTAGCGAGGAGGAAGGTGGAGAGCTTAATACGTTCATTAATTGACGTTACTCGCAGAAGAAGCACCGGCTAAATCCGTGCCAGCAGCCGCGGGAATACGGAGGGTGCAAGCGTTAATCGGAATTACTGGGCGTAAAGAGCACG
+
FFFGGGGGGGGGGGEGGGGF@EGCG@FF<FFGE<FGCFG8EFGEGGGFDFFGFGCFGG8FFFDGGGGGGG<=FG,C?FFG8=EFFGG@F,CFGGGGG@FG,E,@FF@=@@E=FFFG7BA7+:,F7<<FFGF9DF,:,E,5<<F9,CF=@@C,>=3FEFCG<EB>DF,:BFB*@,,,,***14>D*>8,:E:8C*1:BF9B85:EG8*/2@CFG8EE59CF5*;:CF?C+<ECDDGC/**2*70/
@M03364:276:000000000-BLYN8:1:1101:16594:1943 1:N:0:1
ACTCCTACGGGAGGCAGCAGTAGGGAATCTTCGGCAATGGGGGGAACCCTGACCGAGCAACGCCGCGTGAGTGAAGAAGGTTTTCGGATCGTAAAGCTCTGTTGTTAATCAAGAACGTTGAGAAGAGTGGAAAGTTTCTCAAGTGACGGTAATTAACCAGAAAGGGACGGCTAACTACGTGCCAGCAGCCGCGGTAATACGTAGGTCCCGAGCGTTGTCCGGATTTATTGGGCGTAAAGCGAGC
+
GGGGGGGGGGGGGGGGGGGGGGGGGGGGGGGGGGGGGGGGGGGGGGGGGGGGGGDGGGGGGGGGGGGGGGGGGGGGGGGGGGGGGGGGGGGGGGGGGGGGGGGGGGGGGDGGGGGGGGGFCFGGFGGGGGGGGGGFGGGGCECFGGGGGGGGDGEGGDGGGGGGGDGGGGGGGFGGGGGGGGGGGGGGGGGGGGGGGGGGGGGFGGFGGGGGGGEDEGGGCEDCE?FGGGGGFDGDGGGGGGD3
@M03364:276:000000000-BLYN8:1:1101:12932:1993 1:N:0:1
ACTCCTACGGGAGGCAGCAGTGGGGAATATTGCACAATGGGCGCAAGCCTGATGCAGCCATGCCGCGTGTGTGAAGAAGGCCTTCGGGTTGTAAAGCACTTTAAGCGAGGAGGAGGCTACTGGTATTAATACTACCGGATAGTGGACGTTACTCGCAGAATAAGCACCGGCTAACTCTGTGCCAGCAGCCGCGGTAATACAGAGGGTGCGAGCGTTAATCGGATTTACTGGGCGTAAAGCGTGC
+
GGGGGGGGGGGGGGGGGGGGGGGGGGGGGGGGGGGGGGGFGGGGGGGGGGGGGGGGGGGGGGGFGGGGGGGGGGGGGGGGGGGGFGGGGGGGGGGGGGGGGGGGFGGGGGGGGGGGGGGGGGGGGGGGGGGGDFFGDGGGGFGGGGGGGGGDGGGGGGEGGEEGGGGGGGGDFGGGFGGGGGGGGGGGGGGGGGGGGGGGGFGGD5BEGGCGGGEEGGGGGGGGGGGFGGGGFGGDD577DCD/
@M03364:276:000000000-BLYN8:1:1101:8436:2051 1:N:0:1
ACTCCTACGGGAGGCAGCAGTGGGGAATATTGCACAATGGGCGCAAGCCTGATGCAGCCATGCCGCGTGTATGAAGAAGGCCTTCGGGTTGTAAAGTACTTTCAGCGAGGAGGAAGGCATTAAGGTTAATAACCTTAGTGATTGACGTTACTCGCAGAAGAAGCACCGGCTAACTCCGTGCCAGCAGCCGCGGTAATACGGAGGGTGCAAGCGTTAATCGGAATTACTGGGCGTAAAGCGCACG
+
GGGGGGGGGGGGGGGGGGGGGGGGGGGGGGGGGGGGGG<FGGGGGGGGGGGGGGGGGGGGGGGGGGGGGGGGGGGGGGGGGGGGGGGGGGGGGGFCFGGGGGGGGGD@FGGGGGFGGFFCEGGGGGGGGGGGGCFGGGEAFFGFGGGGGGEGAFEDGGCFGGG?FGGGGGGGGGFGGGGFGGGEFGGGGDGGEGGGFGGGEEGG*=BEGF;=CGGGFFGGGGGGGG9++3@FGDGG*7CGDGG<
@M03364:276:000000000-BLYN8:1:1101:9882:2126 1:N:0:1
ACTCCTACGGGAGGCAGCAGTGGGGAATATTGCACAATGGGCGCAAGCCTGATGCAGCCATGCCGCGTGTGTGAAGAAGGCCTTCGGGTTGTAAAGCACTTTCAGCGAGGAGGAAGGTGGTGAGCTTAATACGTTCATCAATTGACGTTACTCGCAGAAGAAGCACCGGCTAACTCCGTGCCAGCAGCCGCGGTAATACGGAGGGTGCAAGCGTTAATCGGAATTACTGGGCGTAAAGCGCACG
+
GGGGFGFGGGGGGGGGGGFGGGGGGGGG<FGGGGGGGGGGFGGGGGGDFGGGGGGGGGFGFGGFGGGGGGGGGGGGGGGGG,FGGGGGGCFGGGGGGGGFFGGGDFGGCGGGGGGDEF<<F@EFFADDDF?C@AEGGCFDF9DFGGGFFFCGCBEFBFFFGGFDFGFCCCCGGCE9>BFFGGGGGGGGCEGGGEEGFGFCCC5BEGGGCGGGCGGEF9CEGGEC?C+AFGFFGGGEDCFGDDDD
@M03364:276:000000000-BLYN8:1:1101:22144:2130 1:N:0:1
ACTCCTACGGGAGGCAGCAGTGGGGAATATTGGACAATGGGCGCAAGCCTGATCCAGCCATGCCGCGTGTGTGAAGAAGGCCTTTTGGTTGTAAAGCACTTTAAGCGAGGAGGAGGCTACTTGGATTAATACTCTAGGATAGTGGACGTGACTCGCAGAATAAGCACCGGCTAACTCTGTGCCAGCAGCCGCGGTAATACAGAGGGTGCGATCGTTAATCGTATTTACTGGGCGTAAAGCGTGC
+
G@,FGGFGGGEGEFGDG7EC-CFFD7FFA6E<F,,CEFGF8FEGGFGGG8@F@FF9F<FFF,C,@FE=FFC:C<EFGCGGCF<DF?FDG,,+,C,5E<=FCA,BEFGG@F:+4++B7,,=,5,B8F,A?D9FE9FFFG,CFDFFGGCCF78+9=<F+@:FGGFFGDFDGDGGCFGGFEC@,?DDC7,4B5*:88BE*;9<92?CFCEGGE8*3:E*71+41*07A<90<?F55)27>CC>G<5*
@M03364:276:000000000-BLYN8:1:1101:14474:2150 1:N:0:1
ACTCCTACGGGAGGCAGCAGTGGGGAATATTGGACAATGGGCGGAAGCCTGATCCAGCCATGCCGCGTGTGTGAAGAAGGCCTTTTGGTTGTAAAGCACTTTAAGCGAGGAGGAGGCTACTGGTATTAATACTACCGGATAGTGGACGTTACTCGCAGAATAAGCACCGGCTAACTCTGTGCCAGCAGCCGCGGTAATACAGAGGGTGCGAGCGTTAATCGGATTTACTGGGCGTAAAGCGTGC
+
GGGGGGGGGGGGGGGGGGGFFGGGGGGGGGGFGGGGGGGGGGGEGGGGGGGGGGGGGGGFGGGGGGGGGGGGGGGGGGGGGGGGGGGGGGGGGGGGGGGGGGGGGGGFGGGGGGGCCFGG8FFBBDDGFGFFFADGGGGFEGFABFFGCCFGGGGGGGGFGGGGGGGGGGGGGCCCFCF@FGGGGDFGGCEGGGCE>FGGGGGGGDBGGGDGEDECCCGGGGG=EGCF9FGGGGGGGGGGGGG*
@M03364:276:000000000-BLYN8:1:1101:11731:2166 1:N:0:1
ACTCCTACGGGAGGCAGCAGTAGGGAATCTTCGGCAATGGGGGGAACCCTGACCGAGCAACGCCGCGTGAGTGAAGAAGGTTTTCGGATCGTAAAGCTCTGTTGTTAATCAAGAACGTTGAGAAGAGTGGAAAGTTTCTCAAGTGACGGTAATTAACCAGAAAGGGACGGCTAACTACGTGCCAGCAGCCGCGGTAATCCGTAGGTCCCGAGCGTTGTCCGGATTTATTGGGCGTAAAGCGAGC
+
GGGGGGGGGGGGGGGGGGGGGGGGGGGGGGGGGGGGGGGGGGGGGGGGGGGGGGGGGGGGGDGGGGGGGGGGGGGGGGGGGGGGGGGGGGGGGGGGGGGGGGGGGGGGGGGGGGGGGGGGGGGGGCGGGGGGGGGGGGFGGGGGGGGGGGGGGGGGGGGGGGGGGGGGGGGGGGGGGGGGGGGGGGGGGGGGGGGGGGGGGGDEGGGGGDCGEGEGGEEGGGGGGGGGGFGGGGGGGGGGGGG5
@M03364:276:000000000-BLYN8:1:1101:18849:2178 1:N:0:1
ACTCCTACGGGAGGCAGCAGTGGGGAATATTGGACAATGGGCGCAAGCCTGATCCAGCCATGCCGCGTGTGTGAAGAAGGCCTTTTGGTTGTAAAGCACTTTAAGCGAGGAGGAGGCTACTTGGATTAATACTCTAGGATAGTGGACGTTACTCGCAGAATAAGCACCGGCTAACTCTGTGCCAGCAGCCGCGGTAATACAGAGGGTGCGAGCGTTAATCGGATTTACTGGGCGTAAAGCGTGC
+
GGGGGGGGGGGGGGGGGGGGGEGGGGGGGGGGGGGGGGGGGGGGGGGGGGGGGGGGGGGGGGGGGGGGGGGGGGGGGGFGGGGGGGGGGGGGGGGGGGGGGGGGGGGGGGGGDG7FEGGGFFFGGGGGGGGGDGGGGGGCFFEGGGGGEFGGGGGGGGDGGGGGGGFEEGDDFGGGG9CFGGGGDGF7FCEGGEGGGGGGGGDFGGGGD5EEGGEEEGGGGGGEEFFFF9FCF<EEDGGGGGGC
@M03364:276:000000000-BLYN8:1:1101:13522:2199 1:N:0:1
ACTCCTACGGGAGGCAGCAGTAGGGAATCTTCGGCAATGGGGGGAACCCTGACCGAGCAACGCCGCGTGAGTGAAGAAGGTTTTCGGATCGTAAAGCTCTGTTGTTAATCAAGAACGTTGAGAAGAGTGGAAAGTTTCTCAAGTGACGGTAATTAACCAGAAAGGGACGGCTAACTACGTGCCAGCAGCCGCGGTAATACGTAGGTCCCGAGCGTTGTCCGGATTTATTGGGCGTAAAGCGAGC
+
GGFGGGGGGGGGGGGGGGGGGGGGGGGGGGGGGGGGGGGGGGGGGGFGGGGGGFGGGGGGGGGGGGGFG:FGGGDFGFGGFGGGGGGGGEFGFGGGGFFGGGGGGGGGGGGGGGGGGGGGGGGFGGGGGGGFFDFGGGGGGCFGGFGGGGGGGGGGGGGGGGGGGCFGGGGGGGDFCGGGGGFGGGGGGCC?EECCEGFGGEFGGG0<8EECGGGGGGFGGGGEC9EECFGGFGGDC<C7<CC9
@M03364:276:000000000-BLYN8:1:1101:10858:2218 1:N:0:1
ACTCCTGCGGGAGGCAGCAGTGGGGAATATTGCACAATGGGCGCAAGCCTGATGCAGCCATGCCGCGTGTGTGAAGAAGGCCTTCGGGTTGTAAAGCACTTTCAGCGAGGAGGAAGGTGGTGAGCTTAATACGCTCATCAATTGACGTTACTCGCAGAAGAAGCACCGGCTAACTCCGTGCCAGCAGCCGCGGTAATACGTAGGGTGCGAGCGTTAATCGGAATTACTGGGCGTAAAGAGTGCG
+
GGGGGG,EFGGGGGGGGGGGGGGGGGGGGGGGGGGGGGGGGGGGGGGGGGGGGGGGFFGGGGGGGGGGGGGGGGGGGGGGGGGGGGGGGGGGGGGGGGGGGGGGGGGGGGGGGEGGGGGGGGFGGGGGGGGGGGGGGGGGGGGGGGGGGGGGCFGGGGFFGGFDFGGGGGGGGGGGGGGGGGGGGGGGGGGGGGGGGGGGGGGGGGGGGGGCEGGGGGGGGGGFGGGGGFEGG)CEGGCGGGGD
@M03364:276:000000000-BLYN8:1:1101:22747:2220 1:N:0:1
ACTCCTACGGGAGGCAGCAGTGGGGAATATTGGACAATGGGCGCAAGCCTGATCCAGCCATGCCGCGTGTGTGAAGAAGGCCTTTTGGTTGTAAAGCACTTTAAGCGAGGAGGAGGCTACTTGGATTAATACTCTAAGATAGTGGACGTTACTCGCAGAATAAGCACCGGCTAACTCTGTGCCAGCAGCCGCGGTAATACAGAGGGTGCGAGCGTTAATCGGATTTACTGGGCGTAAAGCGTGC
+
GGGGGGGGGEGEEGFG@@FGGGGGCBFGFGGGGGGGGF<<EFFGGGEFFGGGGGFGFGGGCFFGGGGGGGFGGGGGGGGGGGDFG9FCFGGGGGGGGGGGGGGGGGGFFGGGGGGDDGGGGGG@BE5FFGGCFDGCGGGGGG,CDFGG:F<FGAFG@CFGG9=FFGGGGGGGGGGGGFGGGGG;;>D7FG>EGEEECGFGGGCFC>=B5CECEEEECF7CDGGGGFGGFG?EFD:CGGGGGGGD
@M03364:276:000000000-BLYN8:1:1101:21818:2256 1:N:0:1
ACTCCTACGGGAGGCAGCAGTGGGGAATATTGCACAATGGGCGCAAGCCTGATGCAGCCATGCCGCGTGTGTGAAGAAGGCCTTCGGGTTGTAAAGCACTTTCAGCGAGGAGGAAGGTGGTGAGCTTAATACGCTCATCAATTGACGTTACTCGCAGAAGAAGCACCGGCTAACTCCGTGCCAGCAGCCGCGGTAATACGGAGGGTGCAAGCGTTAATCGGAATTACTGGGCGTAAAGCGCACG
+
GGGGGFFFGGGGGGEGGGGGFGGGDEGGGGGGGGGGFGGGGGGGGGGGGGGGGGGGGGGGGGGGGGDGGGGGFGGGGGFGGGGGGGGGFFGGGFGGDFGFGGGGFGGFGG7FCCGFEGGGGG9FFGGGGGGGGG@@FFGFFGGGFFFFGFCFFDGEEEFGGFC,DGC7CCE7CCFCGCGFFGGFCFGGGGGGE5EEGGFGCGDGGG>EGGGFGEGGGGGG=:AFGGGGFG8CGGGGCFGGGDD7
@M03364:276:000000000-BLYN8:1:1101:15014:2287 1:N:0:1
ACTCCTACGGGAGGCAGCAGTAGGGAATCTTCCGCAATGGGCGAAAGCCTGACGGAGCAACGCCGCGTGAGTGATGAAGGGTTTCGGCTCGTAAAACTCTGTTATTAGGGAAGAACAAATGTGTAAGTAACTGTGCACGTCTTGACGGTACCTAATCAGAAAGCCACGGCTAACTACGTGCCAGCAGCCGCGGTAATACGTAGGTGGCAAGCGTTATCCGGAATTATTGGGCGTAAAGCGCGCG
+
GGGGGGGGGGGGGGGGGGGGGGGGGGGGGGGGGGGGGGGGGGEGGGGGGGGGGGGGGGGGGGGGGGGGGGGGGGGGGGGGGGGGGGGDGGGGGGGGGGGGGGGGGGGGGGGGGGGGGGGGGGGGGFFFGGGGGGGGGGGGGGGCFFGGGGGGGGGGGGGGGFGGGGGGGGGGGGGDFCFGGGGGGGGGFGGGGGGGG??FGFGGGGGGGGGGGGGGGFEGGCEGFGGGGCEGGGGGG7DDGGGG
@M03364:276:000000000-BLYN8:1:1101:15651:2335 1:N:0:1
ACTCCTACGGGAGGCAGCAGTGGGGAATATTGCACAATGGGCGCAAGCCTGATGCAGCCATGCCGCGTGTGTGAAGAAGGCCTTCGGGTTGTAAAGCACTTTCAGCGAGGAGGAAGGTGGTGAGCTTAATACGTTCATCAATTGACGTTACTCGCAGAAGAAGCACCGGCTAACTCCGTGCCAGCAGCCGCGGTAATACGGAGGGTGCAAGCGTTAATCGGAATTACTGGGCGTAAAGCGCACG
+
GGGGGGGGGGGGGGGDGGGGFGGGGGGGGGGGGGGGGGGGGGGGGGGGGGGGGGGGGGGGGGGGGGGGGGGGGGGGGGGGFGGGGGGGEGGGGGGFGGGGGGGGGGGGGGGGGDGGGFGGGFGGGGGGGGFGGGGGGGGGGGGGFGGGGGGGGGGGGGGGGGGGGFGGGDGGFGGGGGGGGGGGGGGFGGGGGGGGDFGFGD>CCGGGGGGGGEGGGGGGGGGGGGCGGGGGGGGGGGGGGGG<
@M03364:276:000000000-BLYN8:1:1101:14027:2352 1:N:0:1
ACTCCTACGGGAGGCAGCAGTAGGGAATCTTCGGCAATGGGGGGAACCCTGACCGAGCAACGCCGCGTGAGTGAAGAAGGTTTTCGGATCGTAAAGCTCTGTTGTTAATCAAGAACGTTGAGAAGAGTGGAAAGTTTCTCAAGTGACGGTAATTAACCAGAAAGGGACGGCTAACTACGTGCCAGCAGCCGCGGTAATACGTAGGTCCCGAGCGTTGTCCGGATTTATTGGGCGTAAAGCGAGC
+
GGGGGGGGGGGGGGGGGGGGGGGGGGGGGGGGGGGGGGGGGGGGGGGGGGGGGGGGGGGGGGGGGGGFGGGGGGGGGGGGCGGGGGGGGGGGGGGGGGFGGGGGGGGGGGGGGGGGGGGCFGGGGGG@FGGGGGGGGGFGGGGGGGGGFGGGGGGGGGGGGGGGGGGGGGGGGGGGGGGGGGGGFGG6FFGGGGGGGGGGGGGGEGFGGGGGGGGEGGGGE=?AE@FFGCGFGGGGGGGGGGG3
@M03364:276:000000000-BLYN8:1:1101:22056:2366 1:N:0:1
ACTCCTACGGGAGGCAGCAGTGGGGAATATTGCACAATGGGCGCAAGCCTGATGCAGCCATGCCGCGTGTGTGAAGAAGGCCTTCGGGTTGTAAAGCACTTTCAGCGAGGAGGCAGGTGGTGAGCTTAATACGTTCATCAATTGACGTTACTCGCAGAAGAAGCACCGGCTAACTCCGTGCCAGCAGCCGCGGTAATACGGAGGGTGCAAGCGTTAATCGGAATTACTGGGCGTAAAGCGCACG
+
GGCFGGGGGGGGGGGGGGCDEFGGGDFGGGGGGGGGGGGGGAFGGEGGG8FGGGCGGFGGFGGCFFEGGGGGGGGGGGGGGGGGEG,@FGGGGGGGGGGGGF9AFGG7FGEGG+?FFGGGGGGGGGGGGGG,BDGCCGGGGGCGFFGGGGGGGDCGGGGGGFGGGCGEDGC*>F;BFGGGGGGGFEGGGGDGGGGGCFFGC*58:;CDGGE88:CE5CFFGGGG+CGFFFGFGDGC5DCCGDGC
@M03364:276:000000000-BLYN8:1:1101:21666:2395 1:N:0:1
ACTCCTACGGGAGGCAGCAGTGGGGAATTTTGGACAATGGGCGCAAGCCTGATCCAGCAATGCCGCGTGCAGGACGAAGGCCTTCGGGTTGTAAACTGCTTTTGTACAGAACGAAAGGCTCCTGGCTAATATCTGGGGGATATTACTGTACTTTAAGAATAAGCACCTGCTAACTACGTGCCAGCAGCCGCGGTAATACGTAGGGTGCGACCGTTAATCGGAATTACTTGGCGTAAAGCGTTCG
+
CEF<;<@FGGFEC:BFGEE8CAFC:B,6E6CFG8E,<ED,EFCGGFFFECE89EF99EEFGGGFFC@CF7F9=F=>=C:C,C,CFEGG,C:FGGFGGGG9,<?EGFFF9C<<FDFGGFF<FCFF88DFGGF<,559A7B=:CF<<<,3=,@9,@,@FG;F,=,,@<C7:DF;C<CEGEE,*>C,1>C7D**=**=EGGGGBFCE7CCEC5*3=5;=FFGF=***3<?E+0+<D5EC<0?5C*1*
@M03364:276:000000000-BLYN8:1:1101:21991:2409 1:N:0:1
ACTCCTACGGGAGGCAGCAGTAGGGAATCTTAGGCAATGGACGGAAGTCTTATTGAGCAACGCCGCGTGAGTGAAGAAGGTCTTCGGATCGTAAAACTCTGTTGTTAGAGAAGAACAAGTGAGAGAGTTACTGTTCTCACCTTGACGGTATCTAACCAGCAAGCCACGGCATACTACGTGCCAGCAGCTGCGGTAATACTAAGGTGGCAAGCGTTGTCCGGATTTAGTGGGCGTAACGCGAGCG
+
EFFGGGGGGGEGGGF@FFGFG9EFG8@F,CF;<C@FGGGGC<F+@CFCCF,,,,,,CC@FCEFGGDGGECCGGGF,E@FF<,C9CFE?F7,4EGF9E<A5?FE9FEFD,,<<FCE,9,B,5,5,A+BAEEF9,C,,,,:,<=,BD,:+3<+,,,3E,@:,@:3+3,,@7C+388@@,*5,*3,4@,,6,,,*1>:BEF,,,,,62?B:,<C*=*=C592=5:*/+++5118E):E**75939)/
@M03364:276:000000000-BLYN8:1:1101:21697:2414 1:N:0:1
ACTCCTACGGGAGGCAGCAGTGGGGAATATTGCACAATGGGCGCAAGCCTGATGCAGCCATGCCGCGTGTGTGAAGAAGGCCTTCGGGTTGTAAAGCACTTTCAGCGAGGAGGAAGGTGGTGAACTTAATACGTTCATCAATTGACGTTACTCGCAGAAGAAGCACCGGCTAACTCCGTGCCAGCAGCCGCGGTAATACGGAGGGTGCAAGCGTTAATCGGAATTACTGGGCGTAAAGCGCACG
+
GGGGGGGGGGGGGGGGGGGGGGGGGGGGGGGGGGGGGGGGGFGGGGGGGGGGGGGGGGGFGEFGGGGGCFFGGGGGGGGGGFFGFFEGEFGGFGFGGGGGGGGGGGGGGGGGGCFFEGGGGGGGGGGGGGGGGGGGGGGGGA<CAFGGGGGGGGGGGGGGGFFFFFFEGGGGGFFGGGGGGGGGGCGGGGGGGGGGDFFFGEEGGGGGGGGFD8ECFDGGGE*:CFGGDGFFDGGGGGGGGDD7
@M03364:276:000000000-BLYN8:1:1101:9050:2429 1:N:0:1
ACTCCTACGGGAGGCAGCAGTGGGGAATATTGCACAATGGGCGCAAGCCTGATGCAGCCATGCCGCGTGTATGAAGAAGGCCTTCGGGTTGTAAAGTACTTTCAGCGGGGAGGAAGGCATTAAGGTTAATAACCTTAGTGATTGACGTTACTCGCAGAAGAAGCACCGGCTAACTCCGTGCGAGCAGCCGCGGTAAGACGGAGGGTGCAAGCGTTAATCGGAATTACTGGGCGTAAAGCGCACG
+
FGGGGGGGGGGGGGGGGGGGGFGGGGGGGGGGGGGGGGEFG8ECFG7CEFGGFGGGGFFFGGGGGGGEGE=?EFA,CFG8=,E=FFF=CFFGGGGGGFAF9FGGGGD+@FB=CFDAFFGF,CFG,3C<=BF9=3>3DF3C=<DF,:@<CC+@<<F7<@3:@DCFCC<C*>>CFFC@CCFGE*=@C@8C85:CB8*:+55B88:8CEE><9+;82*;*+025:;50:?FFG*:5)/7*:73)977
@M03364:276:000000000-BLYN8:1:1101:14447:2437 1:N:0:1
ACTCCTACGGGAGGCAGCAGTGGGGAATATTGGACAATGGGGGCAACCCTGATCCAGCAATGCCGCGTGTGTGAAGAAGGCCTTCGGGTTGTAAAGCACTTTCAGCAGGGAGGAAGAGATGACGGTTAATACCCGTTGTTGTGACGTTACCTGCAGAAGAAGCACCGGCTAACTCCGTGCCAGCAGCCGCGGTAATACGGAGGGTGCGAGCGTTATTCGGAATTACTGGGCGTAAAGCGCACGC
+
GGGGGGGGGGGEGGGGGGGGGGGGGGGGGGGGGGGGGGGGGGGGGGGGGGGGGGGGGGGGGGGGGGGGGGGGGGCGGCGFGFFGGGGGGGGGGGFGGGGGGGGGGGCFFGGGGD8EEEGGGGGGGGGEGGGGGGGGGGGGGGGGGFGGCGGGGGGGGGGGGGGGGGGGGDEGGGGGDEFGGGGGGGGGGGGGEGGFGGGEEGGGGGGGGGGGGGEGGGGGDEGFGFFFF*AEG3CFF*93>DC3
@M03364:276:000000000-BLYN8:1:1101:20140:2497 1:N:0:1
ACTCCTACGGGAGGCAGCAGTGGGGAATATTGCACAATGGGCGCAAGCCTGATGCAGCCATGCCGCGTGTGTGAAGAAGGCCTTCGGGTTGTAAAGCACTCTCAGCGAGGAGGAAGGTGGTGAACTTAATACGTTCATCAATGGACGTTACTCGCAGAAGAAGCACCGGCTAACTCCGTGCCAGCAGCCGCGGTAATACGGAGGGTGCAAGCGTTAATCGGAATTACTGGGCGTAAAGCGCACG
+
GFCF8EFE7CFBFGGGEGGCFFCFFB;F6CEDFGGF@C<EFGGGCFEGGCF8FC9@DEDFEGGG:C:CEFFEFGGGFF?EG8F8CFCG,CFCFC<FCFG8,:BF?FG7:FEGD=<FGE?=?B99?FF<FFGGG=,,6,7A9C,6BDCGC=>FEGGGGGGF,:,<F<F7FDFGCFFGC:FFB>D@@8BGGCEGGGD8+3BFD*:CEGGDFGGGD/*8C?EGGCEGGGG+00*/>9557C*7DDC3
@M03364:276:000000000-BLYN8:1:1101:20326:2508 1:N:0:1
ACTCCTACGGGAGGCAGCAGTGGGGAATATTGCACAATGGGCGCAAGCCTGATGCAGCCATGCCGCGTGTGTGAAGAAGGCCTTCGGGTTGTAAAGCACTTTCAGCGAGGAGGAAGGCATTAAGGTTAATAACCTTAGTGATTGACGTTACTCGCAGAAGAAGCACCGGCTAACTCCGTGCCAGCAGCCGCGGTAATACGGATGGTGCAAGCGTTAATCGGAATTACTGGGCGTAAAGCGCACG
+
FEEFF<,C@FGD7FCFEGFG@FGFGGD8,C@EFGGF,CFFGGEFDCEGGGGG9CFFGGFFFFDFE:@FFBFEFGFFGFGGGGECFFFG,8F=FAFFG=EFFEAFGFE+@C7FCCFFGGGGGGAFF8E?DCCF9DFFCDFFAAEG9<BFF8CFC@@FGG:>FFGGG@<FGDFF<D9EFGGG7FGFGGGG>:EGGEGGFGGGD5*=CF?+3;FCE*;*5:9FGC=EF?CFC6FFGDEGGFGDCDDC
@M03364:276:000000000-BLYN8:1:1101:9857:2623 1:N:0:1
ACTCCTACGGGAGGCAGCAGTGGGGAATATTGGACAATGGACCGAGAGTCTGATCCAGCAATTCTGTGTGCACGATGAAGTTTTTCGGAATGTAAAGTGCTTTCAGTTGGGAAGAAAAGAATGACGGTACCAACAGAAGAAGTGACGGCTAAATACGTGCCAGCAGCCGCGGTAATACGTATGTCCCAAGCGTTATCCGGATTTATTGGGCGTATAGCGCGTCTAGGTGGTTATATAAGTCTG
+
GGGGGGGGGEGGGGGGGGGGGGFGGGGGGGGGGGGGGGGGGGFEEGGGGCFGGGGGGGGGFGFGGGG9E<E<FFGFFG9FGFGGFFFFCGFGGGGGGGGFFGGGCFFFGGGGGGGGGFGGCGGGGGGGCFGGGGGGFGGGGGGEGGDDGGGGGGGGBDDFGGFGGGF,C=<CCCCCCFGGGFFF9,49:DFEEGGGDGGD8E>FDFGFG=F8CC*<=CEEGE=C*;9CEG*AC=+<:*::0*:
@M03364:276:000000000-BLYN8:1:1101:18046:2677 1:N:0:1
ACTCCTACGGGAGGCAGCAGTGGGGAATATTGCACAATGGGCGCAAGCCTGATGCAGCCATGCCGCGTGTATGAAGAAGGCCTTCGGGTTGTAAAGTACTTTCAGCGAGGAGGAAGGCATTAAGGTTAATAACCTTGGTGATTGACGTTACTCGCAGAAGAAGCACCGGCTAACTCCGTGCCAGCAGCCGCGGTAATACGGAGGGTGCAAGCGTTAATCGGAATTACTGGGCGTAAAGCGCACG
+
GGGGGGGGGGGGGGGGGGGGGGGGGGGGGGGGGGGFGGGGGGGGGGGGGGGGGGGGGGGGGGGGGGGGGGGGGGGGGGGGEGGGGGGGFGGGGGGGGGGGGGGGGGGEGEGGGGGGGGGGGFFGFGGGGGGGGGGGGGGGGFGGGGGGGGGGGGGFGGGCFGGGGGGGGGGGGGGGGGGGGGGGGGGGGGGCGGGGGGGGEBCGGGGGGGGGGEGEGGGGGGGGGGFGGGGGGGGEFGGGGGG3
@M03364:276:000000000-BLYN8:1:1101:12732:2707 1:N:0:1
ACTCCTACGGGAGGCAGCAGTGGGGAATATTGCACAATGGGCGCAAGCCTGATGCAGCCATGCCGCGTGTATGAAGAAGGCCTTCGGGTTGTAAAGTACTTTCAGCGAGGAGGAAGGCATTAAGGTTAATAACCTTAGTGATTGACGTTACTCGCAGAAGAAGCACCGGCTAACTCCGTGCCAGCAGCCGCGGTAATACGGAGGGTGCAAGCGTTAATCGGAATTACTGGGCGTAAAGCGCACG
+
GGGGGGGGGGGGGGGGGGGGGGGGGGGGGGGGGGGGGGGGGGGGGGGGGGGGGGGGGGGGGGGGGGGFGFGGGGGGGGGGGGGGGGGGGGGGGGGGGFGGGGGGGGGGGGDDGGGGDGGGGGGGGGGGGGGGGFGGGGGGGGGGGFGGGGGGGGGGGGGGGGGGGGCGGGGGGGGGGGGGGGGGGGGGGGDEGGGGGGGGGGGGGGGGGGGGDCECEDFGDECFFGGGGGGGGGGGGGGGGGG<
@M03364:276:000000000-BLYN8:1:1101:8382:2741 1:N:0:1
ACTCCTACGGGAGGCAGCAGTGGGGAATATTGCACAATGGGCGCAAGCCTGATGCAGCAATGCCGCGTGTGTGAAGAAGGCCTTCGGGTTGTAAAGCACTTTCAGCGAGGAGGAAGGTGGTGAGCTTAATACGTTCATCAATTGACGTTACTCGCAGCAGAAGCACCGGCTAACTCCGTGCCAGCAGCCGCGGTAATACGGAGGGTGCAAGCGTTAATCGGAATTACTGGGCGTAAAGCGCACG
+
GGGGGGGGGGGGGGGGGGGGGGGGGGGG@FG,FGGGDFGGFGGGGGGFGGGGGG,CDE,CFFGGGGGFG:FGGFGGCEGGG,CFFGDC<,FGGGGGGBFG<FFFCAE+@CFEFFC8C<AA==,=8,3DFF,DGFFGFD<?DFFGCFG:FGGF>:FC++>@7FGCB7D7FEGGGFG9FGGGGGGGGGGGGGGGDGDGCFGG5:CC7BEGGCEGGED5*0+::C*:CGCGGGCFDDGG5DFD))))
@M03364:276:000000000-BLYN8:1:1101:11029:2785 1:N:0:1
ACTCCTACGGGAGGCAGCAGTGGGGAATATTGGACAATGGGCGCAAGCCTGATCCAGCCATGCCGCGTGTGTGAAGAAGGCCTTTTGGTTGTAAAGCACTTTAAGCGAGGAGGAGGCTACCGAGATTAATACCCTTGGATAGTGGACGTTACTCGCAGAATAAGCACCGGCTAACTCTGTGCCAGCAGCCGCGGTAATACAGAGGGTGCGAGCGTTAATCGGATTTACTGGGCGTAAAGCGTGC
+
GGGGGGGGGGGGGGGGGGGGGGGGGEGGGGGGGGGGGGGGFGGGGGGGGGGGGGGGGGGGGGGGGGGGGGGGGGGGGGGGGDFFFGGGGGGGGGGGGGGGGGGGGGGEGGGEGGGGGGGFGGGGGGGGGGGGGGGGGGCGG8FFGGGGGGGGGGGGCFCCGFGGGGGGGGGGDGGGFGGGFGGGGGGGGGGGGGEEGGGGFFCFGEGGGGGGGG8EECCCGCC5EGFGGFF>5DGGGFDC7C5*
@M03364:276:000000000-BLYN8:1:1101:13753:2799 1:N:0:1
ACTCCTACGGGAGGCAGCAGTGGGGAATATTGCACAATGGGCGCAAGCCTGATGCAGCCATGCCGCGTGTATGAAGAAGGCCTTCGGGTTGTAAAGTACTTTCAGCGAGGAGGAAGGCATTAAGGTTAATAACCTTGGTGATTGACGTTACTCGCAGAAGAAGCACCGGCTAACTCCGTGCCAGCAGCCGCGGTAATACGGAGGGTGCAAGCGTTAATCGGAATTACTGGGCGTAAAGCGCACG
+
GGGGGFGGGGGGGGGGGGGGGFGGGGGGGGGFFGGGGGGGGGGGGGGGGFGGGGGGGGGGGGFGGCFGGGGGGFGGGGGGGGGGGGEGFGGGGFGEGGGFFFFGGGGFFGGGGCFFGGGEFFAFGGGGCGGGGGGFAD?DBFGGGFDCFGGGFCCEEGGGGGFGGGFGGGGDGGFF@EFFDGGG72DGG**=EGGEFCFGG5:@E*B5CCFGGGGGCG7FC5EGGGGGDGDCDDEGGGGGDCD3
@M03364:276:000000000-BLYN8:1:1101:22159:2823 1:N:0:1
ACTCCTACGGGAGGCAGCAGTGGGGAATATTGCACAATGGGCGCAAGCCTGATGCAGCCATGCCGCGTGTATGAAGAAGGCCTTCGGGTTGTAAAGTACTTTCAGCGGGGAGGAAGGTGAGTGGTTTAATACGCCATTCAATTGACGTTACCCGCAGAAGAAGCACCGGCTAACTCCGTGCCAGCAGCCGCGGTAATACGGAGGGTGCAAGCGTTAATCGGAATTACTGGGCGTAAAGCGCACG
+
GGGGGGGGGGGGGGGGGGGGGGGGGGGGGGGGGGFGFGFGGGGGGGGGGGGDFGDGGFGFGGG8CFGGGCGGGGGFGGGGGGGGGGGGGGGGGGGGGGGGGGGGFFGGGGDGGEGFG>FFGGGGGGGGGGGGGGGGGGGFGGFEDFGGGGGDFGGGGGGGGGGGGGGGGGGGGGGGGECGGGGFGGFFFGGGGGGGEGGFGGEGGGGGGGGGCGGGCGGFGGCGGGGGGGGGGG=5CCGGGGG3
@M03364:276:000000000-BLYN8:1:1101:10926:2840 1:N:0:1
ACTCCTACGGGAGGCAGCAGTGGGGAATATTGGACAATGGACCGAGAGTCTGATCCAGCAATTCTGTGTGCACGATGAAGTTTTTCGGAATGTAAAGTGCTTTCAGTTGGGAAGAAAAGAATGACGGTACCAACAGAAGAAGTGACGGCTAAATACGTGCCAGCAGCCGCGGTAATACGTATGTCACAAGCGTTATCCGGATTTATTGGGCGTAAAGCGCGTCTAGGTGGTTATATAAGTCTG
+
GGGGFGGGGGGGGGGGGGGGGGGGGGGGGGGGGGGGGGGGGGGGGGGGGGGGDFFDFGFGGGGGGGGGGGGGGGGGGGGGGGGGG8FGGGGGGGGGGGGGGGGFFGFGFGDFGGGGGGGGGGGGGGGGGGFGGGGGGGGGGGGGGGGGGGGGFGGFFGFCDGGFFGGGGGGEGGGGFGGGGDGGGGGGGFC>EGGGGGGGGGGGFGFFGGGGECCFF?EGGEE*8<CEGF8*+>?E7DDG7>C
@M03364:276:000000000-BLYN8:1:1101:17914:2874 1:N:0:1
ACTCCTACGGGAGGCAGCAGTGGGGAATATTGGACAATGGGCGGAAGCCTGATCCAGCCATGCCGCGTGTGTGAAGAAGGCCTTTTGGTTGTAAAGCACTTTAAGCGAGGAGGAGGCTACTTGGATTAATACTCTAGGATAGTGGACGTTACTCGCAGAATAAGCACCGGCTAACTCTGTGCCAGCAGCCGCGGTAATACAGAGGGTGCGAGCGTTAATCGGATTTACTGGGCGTAAAGCGTGC
+
GGGGGGGGGGGGGGGGGGFGGGGGGGGGGGGGGGGGGGGGGGGGGGGGGGGGGGGGGGGGGGGGGGGGGGGGGGGGGGGGGGGGGGGGGGGGGGGGGGGGGGGGGGGGGGFEGGGGGGGGGGGGEGGGFFGGGGGGGGCFGGGGGGGGGGGGGGGGGGGGGGGGGGGGGGGDEGGGGGGGGGGGGGGGGGGGGGEDEGGGGG9CEGEGGGCECEEGEGGGGECGGGF?FGGGGGGEDD*>DGG3
@M03364:276:000000000-BLYN8:1:1101:8137:2893 1:N:0:1
ACTCCTACGGGAGGCAGCAGTGGGGAATATTGCACAATGGGCGCAAGCCTGATGCAGCCATGCCGCGTGTATGAAGAAGGCCTTCGGGTTGTAAAGTACTTTCAGCGGGGAGGAAGGTGATGAACTTAATACGTTCATCAATTGACGTTACCCGCAGAAGAAGCACCGGCTAACTCCGTGCCAGCAGCCGCGGTAATACGGAGGGTGCAAGCGTTAATCGGAATTACTGGGCGTAAAGCGCACG
+
GGGGGGGGGGGGGGGGGGGGGGGGGGGFGGGGGGGGGGGGGGGGGGGGGGGGGGGGGGGGGGGFEEGEGGGGGGFFGGGGGGGGGGGGGGGGGGGGCCGGGGGGGGGGGGGGGGGGGGGGGGGGGGGGGGFFGGGGGGDCGGGECGGGGGGGGGGGGGG7FGFFGGGGGGGGGGGGGGGGGFGGGGGGFGGGG>EEFGFGGGGGGGGGGGG58AECFGGGGGGFGDFCGGGFDCEE3:*9DDG3
@M03364:276:000000000-BLYN8:1:1101:22379:2924 1:N:0:1
ACTCCTACGGGAGGCAGCAGTGGGGAATATTGCACAATGGGCGCAAGCCTGATGCAGCCATGCCGCGTGTGTGAAGAAGGCCTTCGGGTTGTAAAGCACTTTCAGCGAGGAGGAAGGTGGTGAACTTAATACGTTCATCAATTGACGTTACTCGCAGAAGAAGCACCGGCTAACTCCGTGCCAGCAGCCGCGGTAATACGGAGGGTGCAAGCGTTAATCGGAATTACTGGGCGTAAAGCGCACG
+
GGGGGGGGGGGGGGGGGGGGEFFGGGGGGGGDGGGGGFGGGGGGGGGGGGGGFEGEGFGGGGGGGGGFGGGGGFFGGGGGFGEFFGGG,,>FFGGGGGGGGGGFGECFCGCFGGFGGGG7CDFFC,<DDFGGGGG8BF???F9FCFFFC<FF,C+@F@7DC@FF>@CCGGGGGFGC@EFGGG;,DCFFFGDGGGGE9CCFGDGEGGGGGGFCCC8E=FGGG=8CFGGGGDFCDDGGGGG3CG39
@M03364:276:000000000-BLYN8:1:1101:8132:2928 1:N:0:1
ACTCCTACGGGAGGCAGCAGTGGGGAATATTGGACAATGGACCGAGAGTCTGATCCAGCAATTCTGTGTGCACGATGAAGTTTTTCGGAATGTAAAGTGCTTTCAGTTGGGAAGAAAAGAATGACGGTACCAACAGAAGAAGTGACGGCTAAATACGTGCCAGCAGCCGCGGTAATACGTATGTCACAAGCGTTATCCGGATTTATTGGGCGTAAAGCGCGTCTAGGTGGTTATATAAGTCTGG
+
GGGGGGGGGGGGGGGGGGFGGGGGGGGGGGGGGGGGGGGGGGGGGDGGGGGGGGGGGGGGGGGGGGGGGGGGGGGGGGGGGGGGGGGGEEGGGGGGGGGGGGGGGG@<EFFEGDGGGGGGGGGGGGGGGGGGGGFGGGGGEFGGGGGGGGGFGGGFGGGDGFFGGGGGGGGGGC@FGGGGGGGGGFGGGGDEGEEFDGDGGG8CGFGEGFGC?C8@GGGGG85>@FG?FFCFFGDFGD7FGCF*
@M03364:276:000000000-BLYN8:1:1101:17512:2932 1:N:0:1
ACTCCTACGGGAGGCAGCAGTGGGGAATATTGCACAATGGGCGCAAGCCTGATGCAGCCATGCCGCGTGTGTGAAGAAGGCCTTCGGGTTGTAAAGCACTTTCAGCGAGGAGGAAGGTGGTGAACTTAATACGTTCATCAATTGACGTTACTCGCAGAAGAAGCACCGGCTAACTCCGTGCCAGCAGCCGCGGTAATACGGAGGGTGCAAGCGTTAATCGGAATTACTGGGCGTAAAGCGCACG
+
GGGGGGGECCGCEGGGEGFGEF9FGFEGGGGGGGGEGFGG?FGGG7FGGGGGGDFFGFGGG8EFGCGGGEGGGGFGFAE?<FFGGGEGFGGGGGGFDFGGGGEC<FFCCEFGDCEFCB8FGGFGGGDGGDAFCFGF?FFCFGFGFD=FGFDGGDGEGCGG?C7>FGFEEGFEFGGGGGG@FF98*,>=C8EGGCGGGGFCGGEGGGGDDFGGGGG5:E+CEEECFGGC?FFFDGGGCCGGGC)/
@M03364:276:000000000-BLYN8:1:1101:14885:2945 1:N:0:1
ACTCCTACGGGAGGCAGCAGTGGGGAATATTGCACAATGGGCGCAAGCCTGATGCAGCCATGCCGCGTGTGTGAAGAAGGCCTTCGGGTTGTAAAGCACTTTCAGCGAGGAGGAAGGTGGTGAACTTAATACGTTCATCAATTGACGTTACTCGCAGAAGAAGCACCGGCTAACTCCGTGCCAGCAGCCGCGGTAATACGGAGGGTGCAAGCGTTAATCGGAATTACTGGGCGTAAAGCGCACG
+
GGGGGGGGGGGGGDGGGGGGGGGGGEEGGGGGGDGGGGGGGFGGCEGFFGGGGGGGGGGFGGGGGGGGGGGGGGGGGGGGGDFGEFGD<FEFGGGGGGGGGGGGGGGCEEFGGEFGGGGGGGGGGGGGFCFF@FGGFGGGGGFGGGFCGGGGGGGGGDGFFGGGCFGGDECFGEGGGGGGGCCFFFFGGGDEEB>8FGGGG5CEDEGGGGGFEECGGGGGGGGGGGGGGCEC<CECCFFGGC<3
@M03364:276:000000000-BLYN8:1:1101:24382:2962 1:N:0:1
ACTCCTACGGGAGGCAGCAGTGGGGAATATTGCACAATGGGCGCAAGCCTGATGCAGCCATGCCGCGTGTGTGAAGAAGGCCTTCGGGTTGTAAAGCACTTTCAGCGAGGAGGAAGGTGGTGAGCTTAATACGCTCATCAATTGACGTTACTCGCAGAAGAAGCACCGGCTAACTCCGTGCCAGCAGCCGCGGTAATACGGAGGGTGCAAGCGTTAATCGGAATTACTGGGCGTAAAGCGTGCG
+
GGGGGGGEGEEE@@CEDGGGEFEFC@F@AFFCFGFF8FCEFFEGGGGC,:@EGGGGC8FFGEFGCC:FGGGGGG9FFG?FGGGGFFFGGEGEAFAEGGGGGGGGACG+CF7FCEFGGFG+CDD8BFFDGGGGGC@@EFDEGFG<@=FCBEEGGGGEGGFFCDF7<DCCGGEE:AF9,>>FCF;FF@FCCGEEGGG>EGGECED@BEE>?FFGDEEDC:FCEGGGFCAFFFGGDGGGG*:DDC35
@M03364:276:000000000-BLYN8:1:1101:22092:3025 1:N:0:1
ACTCCTACGGGAGGCAGCAGTGGGGAATATTGGACAATGGGGGCAACCCTGATCCAGCAATGCCGCGTGTGTGAAGAAGGCCTTCGGGTTGTAAAGCACTTTCAGCAGGGAGGAAGAGATGACGGTTAATACCCGTTGTTGTGACGTTACCTGCAGAAGAAGCACCGGCTAACTCCGTGCCAGCAGCCGCAGTAATACGGAGGGTGCGAGCGTTATTCGGAATTACTGGGCGTAAAGCGCACGC
+
FGGGGGGDEGGGGGDGGGDGGGGGGGGFGGGGGGGGGGGGGGGGGGGGGGGGGGGDGFGGGGGGGGGGGGGGGGGGGFGFFFGGGGEGGGGGGGGFFGGGGGGGGGFEGGGGGDFGGGFFGGGGGEGGGGGGGGGGGGGGGGGAEGFGGGGGGGGGGGGGGFGFGGGGGGGCFFDFGGG>FGGGGGGGEDEGGGDGGFGGGGEGCEBEGEGGE8EGFGGG5?FFCFGGGF8=DGGFGGCGDGGC
@M03364:276:000000000-BLYN8:1:1101:10817:3041 1:N:0:1
ACTCCTACGGGAGGCAGCAGTGGGGAATATTGGACAATGGACCGAGAGTCTGATCCAGCAATTCTGTGTGCACGATGAAGTTTTTCGGAATGTAAAGTGCTTTCAGTTGGGAAGAAAAGAATGACGGTACCAACAGAAGAAGTGACGGCTAAATACGTGCCAGCAGCCGCGGTAATACGTATGTCACAAGCGTTATCCGGATTTATTGGGCGTAAAGCGCGTCTAGGTGGTTATATAAGTCTG
+
GGGGGGGGGGGGGGGGGGGGGGGGGGGGGGGGGGGGFGGGGGGGGGGGGGFGGGGGGGGGGGGGGGGGGGGGGGGGGGGGGGGGGGGGEGGGGGGGGGFGGFGGGGGGGGGFFCFGGGGGGGGGGGGGGGGGGDGGFGGGGGGGGGGGGGGGFFGGDBFGGFGGGGGGGGDGGGDFFGGGCGGGGGGGGFGGGGGGGFGG5ECFFFG;FGGGEECGGGGGG?EEGGFGGGEFGGGGGGGGGGG
@M03364:276:000000000-BLYN8:1:1101:22388:3044 1:N:0:1
ACTCCTACGGGAGGCAGCAGTGGGGAATATTGCACAATGGGCGCAAGCCTGATGCAGCCATGCCGCGTGTGTGAAGAAGGCCTTCGGGTTGTAAAGCACTTTCAGCGAGGAGGAAGGTGGTGAACTTAATACGTTCATCAATTGACGTTACTCGCAGAAGAAGCACCGGCTAACTCCGTGCCAGCAGCCGCGGTAATACGGAGGGTGCAAGCGTTAATCGGAATTACTGGGCGTAAAGCGCACG
+
GGGGGGGAFEGGGDGGGGGGGGGGGCFGGFGFGGGGGGGGGGGGGGGGGGGGGGFFGFDGGGGFGGGGGGGGGGGGGGGGGFGGGGGGGGGGGGGG<FGGGGGBFGCCEGFGGDGGGGGGGGFGGGGGGGGGGFGFCC<5?FFGGGFGGGGGFGGE@FFFDGGGGGGGGGGGFGGGGGGGCGGGGGGGGGGDGGGGGGGCEGGGGGGGGGGGGGGGGGGG=EDGGGGGGGGGGDG=CCGDGGG7
@M03364:276:000000000-BLYN8:1:1101:11969:3124 1:N:0:1
ACTCCTACGGGAGGCAGCAGTGGGGAATATTGCACAATGGGCGCAAGCCTGATGCAGCCATGCCGCGTGAATGATGAAGGTCTTAGGATTGTAAAATTCTTTCACCGGGGACGATAATGACGGTACCCGGAGAAGAAGCCCCGGCTAACTTCGTGCCAGCAGCCGCGGTAATACGAAGGGGGCTAGCGTTGCTCGGAATTACTGGGCGTAAAGGGCGCGTAGGCGGATCGTTAAGTCAGAGGTG
+
GGGGGGEGGGGGGGGGGGGGGGGGGGGGFGGGGGGGGGGGGGEGGGGGGGGGGGGGGGGGGGGGGGGGGGGGGGGGGGGGFGGGGGGFGGGGGGGGGGGGGGGGGGGGGGGGGGEGGGGGAFGGGGGGEG@EDG?FGGGGGGEGGGDGFGFFGGGDGGGGGGGGGGGEGGDF@FGFGGDGGG7CGGGGGDEG?FCEGCDC9CCCFFGGGGGGGGGGGGGGGGGGGGDGDEGGGGGGF>FF=CFF
@M03364:276:000000000-BLYN8:1:1101:8184:3179 1:N:0:1
ACTCCTACGGGAGGCAGCAGTAGGGAATCTTCGGCAATGGACGAAAGTCTGACCGAGCAACGCCGCGTGAGTGAAGAAGGTTTTCGGATCGTAAAACTCTGTTGTTAGAGAAGAACAAGGACGTAAGTAACTGTACGTCCCCTGACGGTATCTAACCAGAAAGCCACGGCTAACTACGTGCCAGCAGCCGCGGTAATACGTAGGTGGCAAGCGTTGTCCGGATTTATTGGGCGTAAAGCGAGCG
+
GGGGGGGGGGGGGGGGGGGGGGGGGGGGGGGGGGGGGGGGGGGGGGGGGGGGGGGGGGGGGGGGGGGGGGGGGGGGGGGGEGDGGGGGGGGGGGGGGGGGGGGGCDGGGGGGGGGGGGGGGGGGGGGGGGGGGGGGFGGGGGGGGGGGGGGGGGGGGGGGGGGGGGGGGGGGGGGGGGGGGGGGGGGGGGGGGEGEGGGGCFFGGGGFCECFC8CGGFG=GE8CF7CCFGGGGGGCGGGGGGGD
@M03364:276:000000000-BLYN8:1:1101:12141:3195 1:N:0:1
ACTCCTACGGGAGGCAGCAGTGGGGAATATTGGACAATGGGCGAAAGCCTGATCCAGCCATGCCGCGTGTGTGAAGAAGGCCTTTTGGTTGTAAAGCACTTTAAGCGAGGAGGAGGCTACCTAGATTAATACTCTAGGATAGTGGACGTTACTCGCAGAATAAGCACCGGCTAACTCTGTGCCAGCAGCCGCGGTAATACAGAGGGTGCGAGCGTTAATCGGATTTACTGGGCGTAAAGCGTGG
+
GGGGGGGGGGGGGGGGGGGGGGGGGGGGGGGGGFGGGGGGGGGGGGGGGGGGGCFGGGFGGGGGGGGGGCFEFGGGFGGGFGGGFDFEGGGGGGGGGGGGFGGCCCCFGGEGGG=CCF@EGF99FGGGGGGDFGFGDF8ADG?FFCAFFGGGGFGG@FFFG9BFGGG7:*:@FFDFC>FGGFGGGGGGCBEEEDEEEFCFGGFFGDGGGEED8E/;5:FFGGCEE6CCGEG=FCGE**;CC9D)
@M03364:276:000000000-BLYN8:1:1101:21058:3202 1:N:0:1
ACTCCTACGGGAGGCAGCAGTAGGGAATCTTCCGCAATGGACGCAAGTCTGACGGAGCAACGCCGCGTGAGTGAAGAAGGTTTTCGGATCGTAAAACTCTGTTGTTAGAGAAGAACAAGTGCTAGAGTAACTGTTAGCGCCTTGACGGTATCTAACCAGAAAGCCACGGCTAACTACGTGCCAGCAGCCGCGGTAATACGTAGGTGGCAAGCGTTATCCGGAATTATTGGGCGTAAAGCGCGCG
+
GGGGGGGGGGGGGGGGGGGGGGFGGGGFGGGGGGGGGGGGGGEGGGGGGGGGFGDGGGFGGGGGGGGGGGGGGGGFGGGGGGFGGGGGGGGGGGGGGGGFFGGGGGGGGGGGGGGGGGCFGCGGGGGGGGGGGGGGGGDGGGGGGGGGGGGGFGGGGGFGGFGGGGGGGGGGGGGGGGGGGGFCFFGGGEGGGGGGGGGGFGGGGGGGGGGCEEEEE?A>CECFGFFF?FGGGGEGGGGGCGG7
@M03364:276:000000000-BLYN8:1:1101:18097:3211 1:N:0:1
ACTCCTACGGGAGGCAGCAGTGGGGAATATTGCACAATGGGCGCAAGCCTGATGCAGCCATGCCGCGTGTGTGAAGAAGGCCTTCGGGTTGTAAAGCACTTTCAGCGAGGAGGAAGGTGGTGAGCTTAATACGTTCATCAATTGACGTTACTCGCAGAAGAAGCACCGGCTAACTCCGTGCCAGCAGCCGCGGTAATACGGAGGGTGCAAGCGTTAATCGGAATTACTGGGCGTAAAGCGCACG
+
GGGGGGGGGGGGGGGGGGGGGGGGGGGGGGGGGGGDGGFGGGGGGGCGGGGGGGGGGGGFFGGGGGGGGGGGGGAFGGGGGGGGGGGGFGGGGGFF9FEGGGGGGGGDGDEGGGGGGGGGGGCFG,FFGGGGGGGGGGGGDFGGGGGGGGGGFGGDEGGCFFGGGGCFEGGDGGGGGEGGGGGFGGGGFGGGGGDGGGGGGGGGGED8BF?GGGGGGFGFGGCGGGGGFGFFDGECGFG3CDG<
@M03364:276:000000000-BLYN8:1:1101:22898:3212 1:N:0:1
ACTCCTACGGGAGGCAGCAGTGGGGAATATTGCACAATGGGCGCAAGCCTGATGCAGCCATGCCGCGTGTATGAAGAAGGCCTTCGGGTTGTAAAGTACTTTCAGCGAGGAGGAAGGCATTAAGGTTAATAACCTTGGTGATTGACGTTACTCGCAGAAGAAGCACCGGCTAACTCCGTGCCAGCAGCCGCGGTAATACGGAGGGTGCAAGCGTTAATCGGAATTACTGGGCGTAAAGCGCACG
+
GGGGGGGGGGGGGGGGEGDFGGGGGG@FGGGGGGGG@FCFCCGGCCFGFFGGGGGGGC@FF,CFFGCFGGGGGFGGAFEGGFFFDDEGGGGGGGGGGGGGGFFGGGG@FGFGGC<EEGGGGGGGGGGCFGGGGFGGGGFGGGGGGFGFGGGGFGGGGD:FFGGGGGFGGGGGDFFG7EGFGGGGGGC8F8EGGGGGFFGGGE8EEGGGGGCGEGGGGGGCEEGGGGFGFGFFGGGEGCCCG3D5
@M03364:276:000000000-BLYN8:1:1101:22726:3269 1:N:0:1
ACTCCTACGGGAGGCAGCAGTGGGGAATATTGCACAATGGGCGCAAGCCTGATGCAGCCATGCCGCGTGTATGAAGAAGGCCTTCGGGTTGTAAAGTACTTTCAGCGAGGAGGAAGGCATTAAGGTTAATAACCTTAGTGATTGACGTTACTAGCAGAAGAAGCACCGGCTAACTCCGTGCCAGCAGCCGCGGTAATACGGAGGGTGCAAGCGTTAATCGGAATTACTGGGCGTAAAGCGCACG
+
GFGFGGGGGGGGGGGGGGDGGGGGDGGGGGGGGGFGGGGGGGGGGGGGGGGGGGGGGCFFFFGGGGGGGGFGGCFGGGGGGGGGGGGGGGGGGGGGGGGGGGFGGGGGGGDEGGFGEGGGGGGGGGGFGGGGGFGGFGGFFGGG,FEGGGGF,CDFF8FEGGGGGGFGGEDGGGGGGGGGD7FFGGGGGDGGGGDEGFGGG5CCEE5CF+<C=;:5FGGGGGGG6FGGGFFGDDECFGF)CCD/
@M03364:276:000000000-BLYN8:1:1101:14196:3270 1:N:0:1
ACTCCTACGGGAGGCAGCAGTGGGGAATATTGGACAATGGGCGCAAGCCTGATCCAGCCATGCCGCGTGTGTGAAGAAGGCCTTCGGGTTGTAAAGCACTTTCAGCGAGGAGGAAGGTGGTGAGCTTAATACGCTCATCAATTGACGTTACTCGCAGAAGAAGCACCGGCTAACTCCGTGCCAGCAGCCGCGGTAATACGGAGGGTGCAAGCGTTAATCGGATTTACTGGGCGTAAAGCGTGCG
+
GGGGGGGGGGGGGGGGGGGGGGGGGGGGFGGGGGGGGGGGGDGGGGGGGGGGGGGGGGGGGGGFGGGGGGGGGGGGGGGGGDGGGGGGFGGGGGGGGGGGGGGGGGGGGGCFGGGGGGGGGGGGGGFGGGGFFGFEGGGGGGGGGGGGGGGGGGGGGGGGGGGGGGGGGGGGGGGGGGGGGGGGGGGGGGDGGGGGGGGGGGGGGGGGGFFD?CGGGGGGG==EG7+AGGCCDC=ECCFGGGGG
@M03364:276:000000000-BLYN8:1:1101:22801:3273 1:N:0:1
ACTCCTACGGGAGGCAGCAGTGGGGAATATTGCACAATGGGCGCAAGCCTGATGCAGCCATGCCGCGTGTGTGAAGAAGGCCTTCGGGTTGTAAAGCACTTTCAGCGAGGAGGAAGGTGGTGAACTTAATACGTTCATCAATTGACGTTACTCTCAGAAGAAGCACCGGCTAACTCCGTGCCAGCAGCCGCGGTAATACGGAGGGTGCAAGCGTTAATCGGAATTACTGGGCGTAAAGCTCACG
+
FFEEEFGGGGGGCBECFGGGGG<E@FGCFFFDFDFGGGGGCCGC7+@F7ECFGFFGFGFCC,EE76@@@FFGGGGGCFGGGGGEFG7=CFGGGGGFGEFFFDDFFGDEF@C++BEFG,:=4BFE,DFCFGFCGGFB<FGG9FAC9<CFFFC=3,7@<@=>DAFGGCC+3>>CFFGFFCFGEFFCDFCCBC5>E8BEC5?8*38@CCCG?FGCEGGE=C9C5;?CCC99+<*:DDGGG*:*7777
@M03364:276:000000000-BLYN8:1:1101:16815:3276 1:N:0:1
ACTCCTACGGGAGGCAGCAGTGGGGAATATTGCACAATGGGCGCAAGCCTGATGCAGCCATGCCGCGTGTGTGAAGAAGGCCTTCGGGTTGTAAAGCACTTTCAGCGAGGAGGAAGGTGGTGAACTTAATACGTTCATCAATTGACGTTACTCGCAGAAGAAGCACCGGCTAACTCCGTGCCAGCAGCCGCGGTAATACGGAGGGTGCAAGCGTTAATCGGAATTACTGGGCGTAAAGCGCACG
+
GGGGGGGGGGGGGGGGGGGGGGGGGFFGFGGGGGGGGGGGFGEGGGGGGGGGGGGGGGGGGGGGGGGGGGFGGGGCEGGGGGGGFGGGGGEGGGGGGGGGGGGGGGGGGGGGGGGGGGCFGGFGGGGGGGGGGGGFGFCDGGGDGGGFGGGGGGGGGGGGGF7CFFGGGGGGGGGGGGGGGGGDDGGGGGDGGGGGGGFGGGGEEGGDGGGGEEEGGGGGGGGGG?E7:EGFDGGGGGFGGGG<
@M03364:276:000000000-BLYN8:1:1101:21501:3301 1:N:0:1
ACTCCTACGGTAGGCAGCAGTGGGGAATATTGCACAATGGGCGCAAGCCTGATGCAGCCATGCCGCGTGTGTGAAGAAGGCCTTCGGGTTGTAAAGCACTTTCAGCGAGGAGGAAGGTGGTGAGCTTAATACGTTCATCCGTTGACGTTACTCGCAGAAGAAGCACCGGCAAACTCCGTGCCAGCAGCCGCGGTAATACGGAGGGTGCAAGCGTTAATCGGAATGACTGGGCGTAAAGCGCACG
+
-;CEEEGE@FC<FCD<7CECE@-C@,@FEEGGGCEG@CGCDFEE@@F8CFGEFF<,EF@CCFGGD7C@FC=FGG<<FFFE<9EEADCEEBCFCC<FG@=F=F?DGG++>F+=FFC=+?,?F<,=FCA<5:5535:D,,,,+67@FF:@+@F,,3>F7C:>@@FG7<<C7F**@:@F,4FG*>9DG@8CFCEGD1:EF9+**3*:83C>8C9AC:/*/<9/:CC*+2AC?FG5>C***:><3))1
@M03364:276:000000000-BLYN8:1:1101:14650:3320 1:N:0:1
ACTCCTACGGGAGGCAGCAGTGGGGAATATTGCACAATGGGCGCAAGCCTGATGCAGCCATGCCGCGTGTATGAAGAAGGCCTTCGGGTTGTAAAGTACTTTCAGCGAGGAGGAAGGCATTAAGGTTAATAACCTTAGTGATTGACGTTACTCGCAGAAGAAGCACCGGCTAACTCCGTGCCAGCAGCCGCGGTAATACGGAGGGTGCAAGCGTTAATCGGAATTACTGGGCGTAAAGCGCACG
+
GGGGGGGGGGGGGGGGGGGGGGGGGEGGGGGFEGG<<FGGGGGGGGGFGGGGGGGGGGGGFEFGGGGGGGGGGGFFGGGGFGGGGGGGGGGGED,EFGGGGGCFGEF7FG@FGGCGGGFEFEGGGGGGGGGGGGGGGCDCEDFGGGDFGGGGGGGGGCCFCEFDGGGGEGGGGG>DFEGGGGGGFGGGGGGGGGGGGGGGGGGGGGGCC+<=EGGDCECGDGEFGGGGEF8CDC>CGDCD<DC5
@M03364:276:000000000-BLYN8:1:1101:24891:3325 1:N:0:1
ACTCCTACGGGAGGCAGCAGTGGGGAATATTGCACAATGGTCGCAAGCCTGATGCAGCCATGCCGCGTGTTTGAAGAAGGCCTTCGGGTTGTAAAGCACTTTCAGCGAGGAGGAAGGTGGTGAGCTTAATACGATCATCAATTGACGTTACTCGCAGAAGAAGCACCGGCTAACTCCGTGCCAGCAGCCGCGGTAATACGGAGGGTGCAATCGTTCATCGGAAGTACTGGGCGTAAAGCGCACG
+
GGFCDEGG@FFEGDGGGGGF-;EFGGGFFFEFGGFGDGCF,CC@@FD8FF8FFGGGAFFE@E8F+CFE+,,CFC,6,:,C<F=CFE:FGG7?FFFEGFGG,EEA9?++:FCECFF8+BE+C<?8E<FF9FCDF+=CFGGGFDCFCAEC>>BC>B7C:+5@7F,<<F@GGGE>@F9E>>FCEFF;FC,:8858*3B8999*=CCB*3C5C9+<;C5*<0<+C=E*03<:<E@*5>5*1*:CC))1
@M03364:276:000000000-BLYN8:1:1101:12723:3332 1:N:0:1
ACTCCTACGGGAGGCAGCAGTGGGGAATATTGCACAATGGGCGCAAGCCTGATGCAGCGACGCCGCGTGGGGGATGACGGCCTTCGGGTTGTAAACCCCTTTCGGCAGGGACGAAGCTTTTGTGACGGTACCTTCATAAGAAGCACCGGCTAACTACGTGCCAGCAGCCGCGGTAATACGGCGGGTGCAAGCGTTAATCGGAATTACTGGGCGTAAAGCGCCCGCAAGCGGTTTGTTAAGTC
+
FFAFFDFGGEFEGGCEEGGFGGFFFGGDFCDFEEGGGGGFD?FFCGEGGGDCGFFCFG@FEEE:CEEFEEGDEGFGGFCGGGGFGGGGGGGGGGGEF:FGGGFGGGGCCFGGGGGGGGGFFCGG9FGG@CFFG,,>D<9D:FFF7,DFGGG*,3<FGGGGGGGGC+=F:CECC7CE@9,*2*2*CCEC+:FGEG5>CFFFCCC5CFGG?68@EG*;7?97***:88*:5CC*9*57777:2*
@M03364:276:000000000-BLYN8:1:1101:24275:3336 1:N:0:1
ACTCCTACGGGAGGCAGCAGTGGGGAATATTGCACAATGGGCGCAAGCCTGATGCAGCCATGCCGCGTGTGTGAAGAAGGCCTTCGGGTTGTAAAGCACTTTCAGCGAGGAGGAAGGTGGTGAACTTAATACGTTCATCAATTGACGTTACTCGCAGAAGAAGCACCGGCTAACTCCGTGCCAGCAGCCGCGGTAATACGGAGGGTGCAAGCGTTAATCGGAATTACTGGGCGTAAAGCGCACG
+
GGGGGGGGGGGGGEGGGGGGGGGGGGGGGGGFGGGGGFFFFGGGGGGGGGGGGGGGFGGGEGGGGGGGGEGGGGGGGGDFCFGFFGGDGDGGGGGGGFFFAFAFGGECEFGGECEFGEGGGGGDFF?DFCFFD,BFEGFGGGGGGGGCFGCDGGC:FGGFGGGGGGGGGGGDGGGGGGGGGGGGGGGGGGGGGGGGGGGGGGGGG58CFG7CE:CE57CEGCGGF79:+AFCDGDEGGGGGGG5
@M03364:276:000000000-BLYN8:1:1101:7803:3341 1:N:0:1
ACTCCTACGGGAGGCAGCAGTGGGGAATTTTGGACAATGGGGGCAACCCTGATCCAGCCATGCCGCGTGTCTGAAGAAGGCCTTCGGGTTGTAAAGGACTTTTGTCAGGGAAGAAAAGGTCATGGTTAATAGCTATGGCTGATGACGGTACCTGAAGAATAAGCACCGGCTAACTACGTGCCAGCAGCCGCGGTAATACGTAGGGTGCGAGCGTTAATCGGAATTACTGGGCGTAAAGCGGGCG
+
GGGGGGGGGGGGGGGDGGGGGGGGGGGGGGGGGGGGGGGGGGGGGGGGGGGGGGGGGGGGGGGGGGGGDGFGFGGGGGGGGGFGFCGGCGGGGGGGGFCFGGGGGFGGGGDFCGGGGGGGGFGGGGGGGGGGGG9BFGGGGG<,FGGDGGGGFGGGCFGGGACFFGFGGGGGFGGGCEGGGGGFCGC@FEECEGDGGC9:CCFGG8C>C=CCEBCEFFGGGGGGFG?CG6CCCD=EGGGDDD)/
@M03364:276:000000000-BLYN8:1:1101:19957:3362 1:N:0:1
ACTCCTACGGGAGGCAGCAGTGGGGAATATTGCACAATGGGCGCAAGCCTGATGCAGCCATGCCGCGTGTGTGAAGAAGGCCTTCGGGTTGTAAAGCACTTTCAGCGAGGAGGAAGGTGGTGAACTTAATACGTTCATCAATTGACGTTACTCGCAGAAGAAGCACCGGCTAACTCCGTGCCAGCAGCCGCGGTAATACGGAGGGTGCAAGCGTTAATCGGAATTACTGGGCGTAAAGCGCACG
+
FGGGGGGGGDGGGGGGGGGGGGGGGGGGGGGGGGGGGGGGGGGGGGGGGGGGGGGFGGGGGGGGGGGGDC7FGDGCFGGG?FEFGGGGGGGGGGGGFGFGFGGFGFG:=FGEGGGGE4,?FFGGA<FGGGGGGGG?DAADGGAC<<FFCFD<,FGGEGGFFFFGGGCG*@FFCEF@EGG7FGC8FFEFFGGE5EGCFE9CC8CEGGGGF<@CEGGDF7?FGG558CGEFGFCDDEDGGFD<)9)
@M03364:276:000000000-BLYN8:1:1101:23424:3486 1:N:0:1
ACTCCTACGGGAGGCAGCAGTGGGGAATATTGCACAATGGGCGCAAGCCTGATGCAGCCATGCCGCGGGTGTGAAGAAGGCCTTCGGGTTGTAAAGCACTTTCAGCGAGGAGGAAGGTGGTGAACTTAATACGTTCATCAATTGACGTTACTCGCAGAAGAAGCACCGGCTAACTCCGTGCCAGCAGCCGCGGTAATACGGAGGGTGCAAGCGTTAATCGGCATTACTGGGCGTAAAGCGCACC
+
FGCF,CDFC@CDGCC@FF-CC<EEC;FGGFGGGGGGGFGFFDFEGEGFF?EDFFFGGGGGGGGGGGB++@BFGAAGECFGG<FFGGGGFGGGFFFGGGG<E9EFFC:+@FGGGEFGDGGGGGGFFD=FFGGGFGGAFCD93DFGCFDFGGGG<CFGEFFGGFGGEFG@GGGGFGGGAEGGGGGGFFGGGC>CEGGDFCCEGGGDD*8EFG9CGGDGGGGCG*8CF7FFGFGGGD5:>DGGGGC)
@M03364:276:000000000-BLYN8:1:1101:11579:3496 1:N:0:1
ACTCCTACGGGAGGCAGCAGTGGGGAATATTGCACAATGGGCGCAAGCCTGATGCAGCCATGCCGCGTGTATGAAGAAGGCCTTCGGGTTGTAAAGTACTTTCAGCGGGGAGGAAGGTGATGAACTTAATACGTTCATCAATTGACGTTACCCGCAGAAGAAGCACCGGCTAACTCCGTGCCAGCAGCCGCGGTAATACGGAGGGTGCAAGCGTTAATCGGAATTACTGGGCGTAAAGCGCACG
+
GGGGGGGGGGGGGGGGGGGGGGGGGGDGGGGGGGGGGGGGGGGGGGGGGGGGGGGGGGGGFFFGGGGGGGFGGGGGGGGGGGGGGGGGGGGGGGGGGGGGGGFGGGGGGGDFCFDFGGGGGGGGGGGGGGGGGGGGGGGGGGGGGGGGGGGGGGGGGGGGGGGFGGGGGGGGGGGGGGGGCGGDGGGCFGGGGGDGGGCGGGGGGGGGGGGGGGGGGGGEEGGGGFFGGGGGGGGGCF=D3)59
@M03364:276:000000000-BLYN8:1:1101:8560:3524 1:N:0:1
ACTCCTACGGGAGGCAGCAGTAGGGAATCTTCCGCAATGGGCGAAAGCCTGACGGAGCAACGCCGCGTGAGTGATGAAGGGTTTCGGCTCGTAAAACTCTGTTATTAGGGAAGAACAAATGTGTAAGTAACTGTGCACGTCTTGACGGTACCTAATCAGAAAGCCACGGCTAACTACGTGCCAGCAGCCGCGGTAATACGTAGGTGGCAAGCGTTATCCGGAATTATTGGGCGTAAAGCGCGCG
+
GGGGGGGGGGGGGGGGGGGGGGGGGGGGGGGGGGGGCFGGGGGGGGGGGGGGGGGGGGGGGGGGGGGGGGG9FFFGGGGGEGGGGGGGGGGGGGGGGGGGGGGFGGGGGGGGGGGGGGGGGGGGGGGGGGGGGGGGGGGGGGGGGGGGGGGGGGDGGGFGGGGGGGGGGGGDFGGGGGGGGGGGGGGGGGGGGEGGGGF>CFFGFGGDC<EFGEGGGGGGGGGGGGGGGGGGGGEGGGGCCDDD
@M03364:276:000000000-BLYN8:1:1101:6146:3528 1:N:0:1
ACTCCTACGGGAGGCAGCAGTAGGGAATCTTCCGCAATGGACGAAAGTCTGACGGAGCAACGCCGCGTGTGTGAAGAAGGTTTTCGGATCGTAAAGCACTGTTGTTAGAGAAGAACAAGGATAAGAGTCACTGCTTGTCCCTTGACGGTATCTAACCAGAAAGCCACGGCTAACTACGTGCCAGCAGCCGCGGTAATACGTAGGTGGCAAGCGTTGTCCGGAATTATTGGGCGTAAAGCGCGCG
+
GGGGGGGGGGGGGGGGGEGGEGGGGGGGGGGGGGGGGGGGGGGGGGGGGGGGGGGGGGGGGGGGGGGGGGGGGFGGGGGFGGGGGGGEEFGFFGGGGGGGGCFGGGGGGGGGGGGGFFGG@AFFDFGGF<AFBCGGGF9<DGGGGFEGCGGFGGGGGGGGGGGGGGGGGGGGGGCGFEFCFGGGGGGGGGGGGGGGFFGEG?CBEGGGG9CFGG=EGFFGGGC=CCCGGGGGDGGGGGGCDGC<
@M03364:276:000000000-BLYN8:1:1101:24924:3542 1:N:0:1
ACTCCTACGGGAGGCAGCAGTGGGGAATATTGCACAATGGGCGCAAGCCTGATGCAGCCATGCCGCGTGTGTGAAGAAGGCCTTCGGGTTGTAAAGCACTTTCAGCGAGGAGGAAGGTGGTGAGCTTAATACGTTCATCAATTGACGTTACTCGCAGAAGAAGCACCGGCTAACTCCGTGCCAGCAGCCGCGGTAATACGGAGGGTGCAAGCGTTAATCGGAATTACTGGGCGTAAAGCGCACG
+
GGGGGGGGGGGGGGGGGGGGFGGFGGGGGGGGGGGGGGGFGFEGGGGGGGGGGGGFGGGGG8FFGGGFEEGGFGGGGGGGGGGGGEGGGGGGGGGGGGGGGCFFGGCGGGGGGGGGGGGGGGGCCFDGGGGGGFGFF<FGGGGGGGGFGGCGFGGGGGGGGGGGGGGGGGGG7CFGGGF<FEGGGFE8FGGGGG5EGC9CC5EGDEGDGGFGGGGGGGGGDEGGGGGGDFGGGDE5DGGGGGGC
@M03364:276:000000000-BLYN8:1:1101:25236:3585 1:N:0:1
ACTCCTACGGGAGGCAGCAGTGGGGAATATTGGACAATGGGCGAAAGCCTGATCTAGCCATGCAGCGTGTGTGAAGAAGGTCTTCGGCTTGTAAAGCACTTTAAGTTGGGAGGAAGGGCAGTAAGTTAATACCTTGCTGTTTTGACGTTACCAACAGAATAAGCACCGGCTAACTTCGTGTCAGCAGCCGCGGTAATACGAAGGGAGCAAGCGTTAATCGGAATTACTGGGCGGACAGAGTGCG
+
EEGCE@DF7C:@+:F;@7;;CFFGG77<;FEFGGG?8FF,CC:FGECFGGD,<F,CFF8EFEC,@FC6F@<CCAF6,CEDG,,9CFE+,84,5C99?,:<::9@FFG9E+B++8B,+B+BCFAE?F,5E<E<FGFGGGFC?,EF+,@C+,8A,AFF,=:@DA<FA8D+77++,5,=,4@:,47>,3,@4BC8>>>8C;;CC8EG>,*=C86@=E***41=5CAEF+++<6C53)**1*02:FG3
@M03364:276:000000000-BLYN8:1:1101:19962:3615 1:N:0:1
ACTCCTACGGGAGGCAGCAGTGGGGAATATTGCACAATGGGCGCAAGCCTGATGCAGCCATGCCGCGTGAGTGAAGAAGGCCTTCGGGTTGTAAAGCACTTTCAGCGAGGAGGAAGGTGGTGAGCTTAATACGTTCATCAATTGACGTTACTCGCAGAAGAAGCACCGGCTAACTCCGTGCCAGGAGCCGCGGTAATACGGAGGGTGCAAGCGTTATTCGGAATTACTGGGCGTAAAGCGCACG
+
CFFCGG9CCG@@@FGEC,EFCF<FEG@FAFD9FG<@E<C8,C@7:C:,CF8EEFGCFCFGDDEA7F+FG,6C?6CC,,:E,C<CECCFC:FG9EFFF<FEFE<@B,@CFCCCG7<<@FGGFGDFGGGGGFBFGGG?ACF,7C7CDFG@D>=FF+++<>F<3DFG7<:CF:FFCGG@FEB<7D;>8@:C****3:87C>;CC*3:C88B><EGGEE8*0<==8;C6CG?E68CDDCCC>>DGCD)
@M03364:276:000000000-BLYN8:1:1101:6346:3616 1:N:0:1
ACTCCTACGGGAGGCAGCAGTGGGGAATATTGCACAATGGGCGCAAGCCTGATGCAGCCATGCCGCGTGTATGAAGAAGGCCTTCGGGTTGTAAAGCACTTTCAGCGAGGAGGAAGGTGGTGAACTTAATACGTTCATCAATTGACGTTACTCGCAGAAGAAGCACCGGCTAACTCCGGGCCAGCAGCCGCGGTAATACGGAGGGTGCAAGCTTTAATCGGAATTACTGGGCGTAAAGCGCACG
+
GGGGGGGGGGGGGGGGGGGGGGGGGGGGGGGGGGGGGGGGGGGGGGGGGGGGFGGGGGDGGGGGGGGGGGGGGGGGGGGGFGGGGGGGFGGGGGGGGDGGGGGGGGGGDGFGGGGGDGG+CFFGC?EFGGCDGGGGGGGGGG9FFGGGGGGGGFGG7FGGF@FGGGGGGDCGE:ECBB**>CECFG>C,**3*3C8<9+=C5EG*1;5C:CC+:+A+9A=CE=FCC?+<68C)95=5:*9CD3)
@M03364:276:000000000-BLYN8:1:1101:13596:3625 1:N:0:1
ACTCCTACGGGAGGCAGCAGTGGGGAATATTGCACAATGGGCGCAAGCCTGATGCAGCCATGCCGCGTGTGTGAAGAAGGCCTTTTGGTTGTAAAGCACTTTAAGCGAGGAGGAGGCTACTGGTATTAATACTACCGGATAGTGGACGTTACTCGCAGAATAAGCACCGGCTAACTCTGTGCCAGCAGCCGCGGTAATACAGAGGGTGCGAGCGTTAATCGGATTTACTGGGCGTAAAGCGTGG
+
GGGGGGGGGGGGGGGGGGGGFGGGGGGGGGGGGGGGGGGGGGGGGGGGGGGGGGGGGGGGGGGGGGGGGGDGGGGGGGGGGGGGGGGGFGGGGGGGGGGGGGGGGGGGDGGGGGGGEGGGGGGGGCGFGGGGGGGDGGFGEGGGGDFGGGGGGGGGFGGGGGGGCFGGG7**>FFGGGGGDFFGGGGFGGGGGGEGDCBGCFFFGG38CECEEGGDEFGGGC5CGGGFCFFFFGECDGFFGD5)
@M03364:276:000000000-BLYN8:1:1101:5554:3664 1:N:0:1
ACTCCTACGGGAGGCAGCAGTGGGGAATTTTGGACAATGGGCGAAAGCCTGATCCAGCCATGCCGCGTGTGTGAAGAAGGCCTTTTGGTTGTAAAGCACTTTAAGCGAGGAGGAGGCTACTTAGATTAATACTCTAGGATAGTGGACGTTACTCGCAGAATAAGCACCGGCTAACTCTGTGCCAGCAGCCGCGGTAATACAGAGGGTGCGAGCGTTAATCGGATTTACTGGGCGTAAAGCGTGC
+
GGGGGGGGGGGGGGGGGGGGGGGGGGGGGGGGGGGGGGGGGGGCGGGGGGGGGGGGGGGGFGFGGGGGGGGGGGGGFGGGGGGAEDFGFFGGGGGGGGGGGGGGGGGGGGGGGGGGGGGGGGGGGGGGGGGGGGGGGGCFGGGGGGGGGGGGGGGGGG@EFFGFFGGGGGGGGGGGGGGGGGFGGGGGGGGGGGEGC+9CCCFGGGGGDCEGGGGGGGGGGGGGEGGGFGGGGC7EDDCGDDD*
@M03364:276:000000000-BLYN8:1:1101:24285:3670 1:N:0:1
ACTCCTACGGGAGGCAGCAGTGGGGAATATTGGACAATGGACCGAGAGTCTGTTCCAGCAATTCTGTGTGCACGATGAAGTTTTTCGGAATGTAAAGTGCTTTCAGTTGGGAAGAAAAGAATGACGGTACCAACAGAAGAAGTGACGGCTAAATACGTGCCAGCAGCCGCGGTAATACGTATGTCACAAGCGTTATACGGATTTATTGGGCGTAAAGCGCGTCTAGGTGGTTATATAAGTCTGG
+
GGGGGGGGGGGGGGGDGGGGGGGGGGGGGGGD<AFEGGGGGGG:F@F79CEC,6EFDFDG,@6FFCFG<8CEC@CD<FAF<EEGC6@@@==EEFAEEFC9EFFFGG99FFDGFEEG8EFFE9BF9:CFGEG,F?DFG?EFFFG<?,=B+>FGFD<F75A+DCC7:DD8++>7C7:C;>::9BFDCCCA98E5CE5D,,,14*=C;CEFB8E*:*?G@FC:=:?58;+>CFC5:CCEFC0:::02
@M03364:276:000000000-BLYN8:1:1101:25792:3687 1:N:0:1
ACTCCTACGGGAGGCAGCAGTGGGGAATATTGGACAATGGACCGAGAGTCTGATCCAGCAATTCTGTGTGCACGATGAAGTTTTTCGGAATGTAAAGTGCTTTCAGTGGGGAAGAAAAGAATGACGGTACCAACAGAAGAAGTGACGGCTAAATACGTGCCAGCAGCCGCGGTAATACGTATGTCACAAGCGTTATCCGGATTTATTGGGCGTAAAGCGCGTCTAGGTGGGTATATAAGTCTG
+
GGGGGFGGGGGGDEGGGGEECFGGGGGGCGGG9FGGGCFGGGGC>C@C9@EEFCACF,CACC<FFD9@FD<FFFG<@F9FGGCC,CFFEGC8CEG99CFCFGGGGG@,EE+8?+BB8D=EGAFGGGDEG7?EDCCF<EFGFDGFF,8:F@CFFGGDF<8@FFGGGGGGGGG+@CCGGFG:CEF,EFFF@>DC>CB@F9>1*61,2>,;,48CGGCFFC*=C*3/;C6A?F8:**<<>7D*2?C
@M03364:276:000000000-BLYN8:1:1101:22376:3691 1:N:0:1
ACTCCTACGGGAGGCAGCAGTGGGGAATATTGCACAATGGGCGCAAGCCTGATGCAGCCATGCCGCGTGTGTGAAGAAGGCCTTCGGGTTGTAAAGCACTTTCAGCGAGGAGGAAGGTGGTGAGCTTAATACGCTCATCAATTGACGTTACTCGCAGAAGAAGCACCGGCTAACTCCGTGCCAGCAGCCGCGGTAATACGGAGGGTGCAAGCGTTAATCGGAATTACTGGGCGTAAAGCGCACG
+
GGGGGGFGGGGGE@CCGGGFGGGGGEGGFGGGGGGGGCGGGGGGGGGGGGGGEFGGCGGFGGGFGGGCFGGFF?FEFFFGFF<FGGGG=FGEGGGGFGFFGGDFGGGGGGGGCFCFGGG?FGFGGGGFFGGGGGGGEGFGGFFGGFGGGGGGGGCCF>FGGFGGGCFGGGGGCA>@FEGFGCFCGGGG>>DGEGGGCGGGGGGGGGDGF7>FEGCE59CEEGEGGFGGEFFGGCECFGFD3CD7
@M03364:276:000000000-BLYN8:1:1101:11068:3733 1:N:0:1
ACTCCTACGGGAGGCAGCAGTGGGGAATATTGCACAATGGGCGCAAGCCTGATGCAGCCATGCCGCGTGTGTGAAGAAGGCCTTCGGGTTGTAAAGCACTTTCAGCGAGGAGGAAGGTGGTGAACTTAATACGTTCATCAATTGACGTTACTCGCAGAAGAAGCACCGGCTAACTCCGTGCCAGCAGCCGCGGTAATACGGAGGGTGCAAGCGTTAATCGGAATTACTGGGCGTAAAGCGCACG
+
GGGGGGGGGGGGGGGGGGGGGGGGGGGGGGGGGGGGGGGGGGGGGGGGGGGGGGGGGGGGGGGGGGGGGGGGGGGGFGGGGGGGGGGGGGGGGGGGGGGGGGGGGGGGEGGGGGGGGGGGGGGGGGGGGGGGGGGGGGGGGGGGGGGGGGGGGGGGGGGGGGGGGGGGGGGGGGGGGGGGGGGGGGGGGGGGGGGGGGGGGGGGGGGGGGGGGGGEGGGGGGGGGGGGGGGGGGDECCFDDGC/
@M03364:276:000000000-BLYN8:1:1101:11067:3790 1:N:0:1
ACTCCTACGGGAGGCAGCAGTGGGGAATATTGCACAATGGGCGCAAGCCTGATGCAGCCATGCCGCGTGTGTGAAGAAGGCCTTCGGGTTGTAAAGCACTTTCAGCGAGGAGGAAGGTGGTGAGCTTAATACGTTCATCAATTGACGTTACTCGCAGAAGAAGCACCGGCTAACTCCGTGCCAGCAGCCGCGGTAATACGGAGGGTGCAAGCGTTAATCGGAATTACTGGGCGTAAAGCGCACG
+
GGGGGGGGGGGGGGGGGGGGGGGGGFGGFGGGGGGGGGGGGGGGGGGGGGGGGGGGGGGGGGGGGGGGGGGGGGGGGGGGGGGGGGGGFGGGGGGGGGGGGGGFFFC7CGGGGDGGGDFGFGGGGGGGFFGGGGGGFFFGFFFECFEGGGGFGGGGGGGGGFGGGGGGGGGGGGGGGGGGEGGGGGFFFGGGGGGGGGFGD;EGGGGGGGGGGGGGGGGGD:EGGCFGGGGCDDGGCC09CDGD
@M03364:276:000000000-BLYN8:1:1101:13838:3793 1:N:0:1
ACTCCTACGGGAGGCAGCAGTGGGGAATATTGCACAATGGGCGCAAGCCTGATGCAGCCATGCCGCGTGTGTGAAGAAGGCCTTCGGGTTGTAAAGCACTTTCAGCGAGGAGGAAGGTGGTGAACCTAATACGTTCATCAATTGACGTTACTCGCAGAAGAAGCACCGGCTAACTCCGTGCCAGCAGCCGCGGTAATACGGAGGGTGCAAGCGTTAATCGGAATTACTGGGCGTAAAGCGCACG
+
GGGGGGGGGGGGGGGGGGGGGGGGGGGGGGGGGGGGGGGGGGGGGGGGGGGGGGGGFFGGGGGGGGGEEFGGGGGGGGGGGGGGGGGGGGGGGGGGGGGFGGGGGGGFDC:FGGFEGGFGGGGGGGGGGGGGGGGGFCFGGGGGGGGGGGGGGGGGGGGGGGGGGGF@FCE:CCGFGGGGGGGGGGGGFGGGGGGGGGGGGGGGEGGGFGGGGGGGGGGGG5EGGGGGGGGGGGGDGGFGGGG3
@M03364:276:000000000-BLYN8:1:1101:16228:3805 1:N:0:1
ACTCCTACGGGAGGCAGCAGTAGGGAATCTTCGGCAATGGACGAAAGTCTGACCGAGCAACGCCGCGTGAGTGAAGAAGGTTTTCGGATCGTAAAACTCTGTTGTTAGAGAAGAACAAGGACGTTAGTAACTGAACGTCCCCTGACGGTATCTAACCAGAAAGCCACGGCTAACTACGTGCCAGCAGCCGCGGTAATACGTAGGTGGCAAGCGTTGTCCGGATTTATTGGGCGTAAAGCGAGCG
+
GGGGGGGGGGGGGGGGGGGGGGGGGGGGGGGGGGGGGGGGGGGGGGGGGGGGGGGGGGGGGGGGGGGFFGGGGGGGGGGGGGGGGGGGGGGGGGGGGGGGGGGGGGGGGGGGGGGGGGGFGGGGGGGGGGGGGGGGGGGGGGGGGGGDFCGGGGGGGGGGGGGGGGGGGGGGGGGGGGGGGGGGGGCGGGEGGGGGGGGGGGGGGGGGGGGFEGGGGGGDGGGGGFGGGGGGGGGGGGGGGGD7
@M03364:276:000000000-BLYN8:1:1101:12733:3810 1:N:0:1
ACTCCTACGGGAGGCAGCAGTGGGGAATATTGCACAATGGGCGCAAGCCTGATGCAGCCATGCCGCGTGTGTGAAGAAGGCCTTCGGGTTGTAAAGCACTTTCAGCGAGGAGGAAGGTGGTGAGCTTAATACGTTCATCAATTGACGTTACTCGCAGAAGAAGCACCGGCTAACTCCGTGCCAGCAGCCGCGGTAATACGGAGGGTGCAAGCGTTAATCGGAATTACTGGGCGTAAAGCGCACG
+
GGGGGGGGGGGGGGGGGGGGGGGGGGGGGGGGGGGAFGFGGGGGGGGGGFGGGGGGGGGGGGGGGGGEGGGGGGGGGGGGFFGGGGGGGGGGGGGGGGGGGGGGGGGGGGGGGGFGGGGGGGGGGFGGGGGGGGGGC?BDFGGGGGGGGGGGGGGGGGGGGGGGGGGGGGCEFGGGGGGGGGGGGGGGFEGGGEEGGDGFGEGGGGGGFGGG=8A=*+A5CCCFGGGGGGGGGDCGFGFDDDD<
@M03364:276:000000000-BLYN8:1:1101:22816:3815 1:N:0:1
ACTCCTACGGGAGGCAGCAGTAGGGAATCTTCGGCAATGGACGAAAGTCTGACCGAGCAACGCCGCGTGAGTGAAGAAGGTTTTCGGATCGTAAAACTCTGTTGTTAGAGAAGAACATGGGTGAGAGTAACTGTTCACCCCTTGACGGTATCTAACCAGAAAGCCACGGCTAACTACGTGCCAGCAGCCGCGGTAATACGTAGGTGGCAAGCGTTGTCCGGATTTATTGGGCGTAAAGCGAGCG
+
GGGGGGGGGGGGGGGGGGGGGGGGGGGGDGGGGGGGGGGGGGGGGGGFFGGG<EFGGGCGGFGGGGEFGFF9CEFGGGG?CFGGGGGGGCCFGGGGGGGGCGGGGFGGFFFGGGFDGGGDDFGCCG<FFFGFCFF<F5<=FD,FFFCFF+>DA@FGGGFCFFFFGFGGEGD*?@B;F*6<<DCFDFCFG*BE5:*8;E+*5>87CFFC8C88E38:7C7CE5;76+:C+ACE3>=C9CDC3DDD
@M03364:276:000000000-BLYN8:1:1101:9496:3818 1:N:0:1
ACTCCTACGGGAGGCAGCAGTGGGGAATTTTGGACAATGGGGGCAACCCTGATCCAGCCATGCCGCGTGTCTGAAGAAGGCCTTCGGGTTGTAAAGGACTTTTGTCAGGGAAGAAAAGGTCATGGTTAATAGCTATGGCTGATGACGGTACCTGAAGAATAAGCACCGGCTAACTACGTGCCAGCAGCCGCGGTAATACGTAGGGTGCGAGCGTTAATCGGAATTACTGGGCGTAAAGCGGGCG
+
GGGGGGGGGGGGGGGGGGGGGGGGGGGGGGGGGGGGGGGGGGG:FGGGGGGGGGGGGGGGGGGGGGGGGCFFGGGGGGGGGGCFGGGGGGGGGGGFFCFGGGGCFGFFGGGCGGGGGGG<F<<?9?EFCGGGECDFGGGGGCDFGFF:>DFFD<>A9F@BF9>FAGFG>CFFFGFFGG>F<:CBFGEFDEE>CC8BBC9:B<8=@EE5:5==E8?C=FF:5EEC+<CC?CGFGGDGGCFC5C)7
@M03364:276:000000000-BLYN8:1:1101:21970:3840 1:N:0:1
ACTCCTACGGGAGGCAGCAGTGGGGAATATTGGACAATGGGCGCAAGCCTGATCCAGCCATGCCGCGTGTGTGAAGAAGGCCTTTTGGTTGTAAAGCACTTTAAGCGAGGAGGAGGCTACCGAGATTAATACCCTTGGATAGTGGACGTTACTCGCAGAATAAGCACCGGCTAACTCTGTGCCAGCAGCCGCGGTAATACAGAGGGTGCGAGCGTTAATCGGATTTACTGGGCGTAAAGCGTGG
+
GGGGFGGFEG:C6@7FGDFGGGGGGGEEGGGFFGG?E@FGGFGGGEC@FG,CFFGGG@DGF8FEECECCBFGEFFGGFGGGG<<<FFGGFGBFGGCCAFFFFGFFGG7+>CFC7FGCGGGGGDEDFGAFFGG<FFDCGEGGGCEFFFGFGGGGGCGED@EGACCCGFGGBFGGGGGGGFGDGGGGGGG,:EEECEEGDGFGFGGFGGGGGGGDGGC=EFFGGGE5<CFGFFFFGGGDGGFD<D)
@M03364:276:000000000-BLYN8:1:1101:26144:3856 1:N:0:1
ACTCCTACGGGAGGCAGCAGTGGGGAATATTGCACAATGGGCGCAAGCCTGATGCAGCCATGCCGCGTGTGTGAAGAAGGCCTTCGGGTTGTAAAGCACTTTCAGCGAGGAGGAAGGTGGTGAACTTAATACGTTCATCAATTGACGTTACTCGCAGAAGAAGCACCGGCTAACTCCGTGCCAGCAGCCGCGGTAATACGGAGGGTGCAAGCGTTAATCGGAATTACTGGGCGTAAAGCGCACG
+
GGGGGGGGGGGGGGGGGGGGGGGGGGGGGGGGGGGGGGGGGGGGDGGGGGGGGGGGGGGGGGGGGGG:EGEGGFGGGFGGCG8EGFGGGGGGGGGG<FGGGGGGGGGFFGGGGGGGGF@FGDFGGGGGGGGGGDGFC?DAFGFGGGEGGFGGGGGGGGGGGGGGGGGGGGGGGGGGGGGGGGGGGGGFGE5*=EGDGGGGG5EGGGEGFECDEEGEC:F*CECGGG?E??CFCDEEGGFGGGGD
@M03364:276:000000000-BLYN8:1:1101:14833:3869 1:N:0:1
ACTCCTACGGGAGGCAGCAGTGGGGAATATTGCACAATGGGCGCAAGCCTGATGCAGCCATGCCGCGTGTGTGAAGAAGGCCTTCGGGTTGTAAAGCACTTTCAGCGAGGAGGAAGGTGGTGAACTTAATACGTTCATCAATTGACGTTACTCGCAGAAGAAGCACCGGCTAACTCCGTGCCAGCAGCCGCGGTAATACGGAGGGTGCAAGCGTTAATCGGAATTACTGGGCGTAAAGCGCACG
+
GGGGGGGGGGGGGGGGGGGGGGGGGGGGGGGGGGGGGGGGGGGGGGGGGGGGGGGGGGGGGGGGGGGGGGGGGGGGGGGGGGGGGGGGEGGGGGGGGGGGGGGGGGGGGGGGGGGGGGGGGGGGGGGGGGGGGGGGGGGGGGFFGGGGGGGGFGGGGGGGGGGGGGGGGGGGGGGGGGGGGGGGGGGGGGGGGGGGGGGGGGGGGGGGGGGGGGGGGGGGGEGGGGGGGGGGGGGGGGFGGGGC
@M03364:276:000000000-BLYN8:1:1101:22838:3920 1:N:0:1
ACTCCTACGGGAGGCAGCAGTGGGGAATATTGCACAATGGGCGCAAGCCTGATGCAGCCATGCCGCGTGTGTGAAGAAGGCCTTCGGGTTGTAAAGCACTTTCAGCGAGGAGGAAGGTGGTGAACTTAATACGTTCATCAATTGACGTTACTCGCAGAAGAAGCACCGGCTAACTCCGTGCCAGCAGCCGCGGTAATACGGAGGGTGCAAGCGTTAATCGGAATTACTGGGCGTAAAGCGCACC
+
GGGGGGGGGGGGGGGGGGGGGGGGGGGGGGGGAFGGGGGGGGGGGGGFGGFGGGGGGGGGGGGGGCGGGGGGGGGGGGGGGGGGGGGGGGGGGGGGGGGGGGGFGDGCFGCFEGGGGGGGGGFG9FGCFGGGGGGF8DGGGGGFGGGGGGGGGGGGD7:BFGFGGGFDGGGGGGGGFGCFDFDDFDGGFEEEEBEGGGGGGDGGDC88E79CGGEEGC?ECGEGG7<FGFGGGGD=3:7CDDG)
@M03364:276:000000000-BLYN8:1:1101:20640:3925 1:N:0:1
ACTCCTACGGGAGGCAGCAGTGGGGAATATTGCACAATGGGCGCAAGCCTGATGCAGCCATGCCGCGTGTGTGAAGAAGGCCTTCGGGTTGTAAAGCACTTTCAGCGAGGAGGAAGGTGGTGAACTTAATACGTTCATCAATTGACGTTACTCGCAGAAGAAGCACCGGCTAACTCCGTGCCAGCAGCCGCGGTAATATGGAGGGTGCAAGCGTGAATCGGAATTACTGGGCGTAAAGCGCA
+
GGCFFGGFGGGGGGCFDG9F@FFGGGGGGGGGGGGGGGFGFG>>CE@7EACCEFGGGE<<EFC<77FFEGGFFFFGGFGFEEGGFGDGF=E=EECF9FFG8FFEEAF+CFGGEGFCEGGCFC9,??BA<DFFGGFCF99C9AC>>76@DBFFG@++8>FCFCF@ECGD*@**7?;9DE:*>FGG7>6,4:*4=:*;C?+?+?:8EEG;2;+/;8*:5<:***85@+AC<+@CDD729>7)))
@M03364:276:000000000-BLYN8:1:1101:7701:3933 1:N:0:1
ACTCCTACGGGAGGCAGCAGTAGGGAATCTTCCGCAATGGGCGAAAGCCTGACGGAGCAACGCCGCGTGAGTGATGAAGGTTTTCGGATCGTAAAACTCTGTTATTAGGGAAGAACAAATGTGTAAGTAACTGTGCACATCTTGACGGTACCTAATCAGAAAGCCACGGCTAACTACGTGCCAGCAGCCGCGGTAATACGTAGGTGGCAAGCGTTATCCGGAATTATTGGGCGTAAAGCGCGCG
+
GGGGGGGGGGGGGGGGGGGGGGGGGGGGGGGGGGGGGEGGGGGGGGGGGGGGGGGGGGGGGGGGGGEFGFFGGEFGGGGGGGGGGGGGGGGGGGGGGGGCFGGGGFGGGGGGGGGGGGGGGGGGGGGGFGGGGGGGGGGGECGGGGGGGGGGGGGGGGGGGGGGGGGGGGGGGGFC@CGGFFGGGCFGGGGGGGGGGGFGGGGGGFGCFFGGGGGGFGCGG=8EGDGD7CFGGDGG5C7CCGGD
@M03364:276:000000000-BLYN8:1:1101:14814:3971 1:N:0:1
ACTCCTACGGGAGGCAGCAGTGGGGAATATTGCACAATGGGCGCAAGCCTGATGCAGCCATGCCGCGTGTGTGAAGAAGGCCTTCGGGTTGTAAAGCACTTTCAGCGAGGAGGAAGGTGGTGAGCTTAATACGTTCATCAATTGACGTTACTCGCAGAAGAAGCACCGGCTAACTCCGTGCCAGCAGCCGCGGTAATACGGAGGGTGCAAGCGTTAATCGGAATTACTGGGCGTAAAGCGCACG
+
GGGGGGGGGGGGGGGGGGGGGGGGGGGGGGGGGGGGGGGGGGGGGGGGGGGGGGGGGGFGGGGGGGGGGGGGGGGGGGGGGGGGGGGGGGGGGGGGGGGGGGGGFGGGGGGGGDFGGGGGGGFGGGDFGGFFGFGG8<AFGGGGGGDGGFCFFGGFE@FFGGGGGGGGGGCFFGG9FEGGGFFGGGGGFDGGGGCCGDGGGGGGDGGGG7CFGGCEGG?FGEGG8CFCCCGDGGDE7CFGGGGD
@M03364:276:000000000-BLYN8:1:1101:8959:3989 1:N:0:1
ACTCCTACGGGAGGCAGCAGTGGGGAATTTTGGACAATGGGCGCAAGCCTGATCCAGCAATGCCGCGTGTGTGATGAAGGCCTTCGGGTTGTAAAGCACTTTTGGCGGGAACGAAAAGGTCCGTGCTAATACCATGGGCTGATGACGGTACCCGCAGAATAAGCACCGGCTAACTACGTGCCAGCAGCCGCGGTAATACGTAGGGTGCGAGCGTTAATCGGAATTACTGGGCGTAAAGAGTGCG
+
GGGGGGGGGGGGGEDEGGGFGGGGGGGFGGGGGGGGGGGGGGGGGGGGGGGGGGGGGGGGGGGFGGGGGGCF<DFGGGFGGGGGGGGGGGGGGGGGGGGGGGGGGGGGGGGFGGGGGDC=>E@DFEGGGGGFG?FFGGGGGGGGGFDGGGDFFGGGG7FGGGGGFGGGGGEDGGFFGGGGGFGFGGGGGEEGGCEGGFGGGCGGGGGDEGDEEGCGFEGGGE5F?@+<E6=CDGC7<C75FGGD
@M03364:276:000000000-BLYN8:1:1101:23020:4002 1:N:0:1
ACTCCTACGGGAGGCAGCAGTAGGGAATCTTCCGCAATGGGCGAAAGCCTGACGGAGCAACGCCGCGTGAGTGATGAAGGTTTTCGGATCGTAAAACTCTGTTATTAGGGAAGAACAAATGTGTAAGTAACTGTGCACATCTTGACGGTACCTAATCAGAAAGCCACGGCTAACTACGTGCCAGCAGCCGCGGTAATACGTAGGTGGCAAGCGTTATCCGGAATTATTGGGCGTAAAGCGCGCG
+
GGGGFGGGGGGGGGFGGGGGGGGGGGGGGGGGGGDE@FGGGGGGGFGGGGGGGGGGGDGGFGGGGGGGGGGGGGGEGGGGFGGFAFGGGGGGCGGGFGGFFGGGGCFGGG?FCEEGFGGGGGGGGGG9ADFGGGGGGGGGGFGEFEEGGGB>FGCGGGGGGGDGGGGGGGGGGGGGGGGGGGFFGGGGGE>BEEGDGGGGG?EGFGCDFGGGGGGGDFGGGGGGFFGFG6C5CGGEFGGGGGDG
@M03364:276:000000000-BLYN8:1:1101:25261:4032 1:N:0:1
ACTCCTACGGGAGGCAGCAGTGGGGAATATTGGACAATGGGCGAAAGCCTGATCCAGCCATGCCGCGTGTGTGAAGAAGGCCTTTTGGTTGTAAAGCACTTTAAGCGAGGAGGAGGCTACTGAGATTAATACTCTTGGATAGTGGACGTTACTCGCAGAATAAGCACCGGCTCACTCTGTGCCAGCAGCCGCGGTAATACAGAGGGTGCGAGCGTTAATCGGATTTACTGGGCGTAAAGCGTGC
+
FGGGGGGGGGGGDGGGGGGGGGGGGGGGCGGGF@FGGGGGFGGCFFEFGGGGAAFFGG7F9FGGFGG+@BCCEFGGGGGG?FGGCFGGFFGGGGGCG@FEFGFGGGGBCFGEDE:+44ABB<,A?ECF9FG9:AF<AE,<EGDC=<CF6<8F,EC7C:+FFCC9A,:<*::@*>=;C;><;;;,,>:26>E**4*1=223CC+CCG8E5=CCCC/;E*<C*;1*8<CFCFF=C7>5**?CDGG*
@M03364:276:000000000-BLYN8:1:1101:24948:4032 1:N:0:1
ACTCCTACGGGAGGCAGCAGTGGGGAATATTGCACAATGGGCGCAAGCCTGATGCAGCCATGCCGCGTGTATGAAGAAGGCCTTCGGGTTGTAAAGTACTTTCAGCGAGGAGGAAGGCATTAAGGTTAATAACCTTAGTGATTGACGTTACTCGCAGAAGAAGCACCGGCTAACTCCGTGCCAGCAGCCGCGGTAATACGGAGGGTGCAAGCGTTAATCGGAATTACTGGGCGTAAAGCGCACG
+
GGGGFFFFGDGGFECGDGGG-CFCE7FFGCGGGFGGDFFE8FFCGDEGGGGGGGGGGGGCF@FGGGGGGGFGFGGGGGGGFGGGGGDG<FEFFGGGFFGGGGGGGGGEGGDGGG8EC,BFFFFC9FGFGGGCD@FGC,CDDGFGFEFFGGGFDCFGGGGGFFG7:<FGEDEDGGA9FDGFGFGGGCCGFGGDGGGCFE2;:EEGGGGGGGG888CECGGGDD=FGGGGFGGGCDGGFFGD3CC5
@M03364:276:000000000-BLYN8:1:1101:19703:4035 1:N:0:1
ACTCCTACGGGAGGCAGCAGTGGGGAATATTGGACAATGGGCGAAAGCCTGATCCAGCCATGCCGCGTGTGTGAAGAAGGCCTTTTGGTTGTAAAGCACTTTAAGCGAGGAGGAGGCTACTGAGATTAATACTCTTGGATAGTGGACGTTACTCGCAGAATAAGCACCGGCTAACTCTGTGCCAGCAGCCGCGGTAATACAGAGGGTGCGAGCGTTAATCGGATTTACTGGGCGTAAAGCGTGG
+
FGGGGFFGGGGFFFDDGDGGFFGFG;,CFGGF9FFEGFFGFGGG:FGEFGGDGAE9CF@FFGDGGGGGGFGGGGCFGGGG8<FGAEF+ECBFGGDGGGGGFGEFFD7C7CGGGFCFCFGG8FFF9,CEFFCFA5CAFF<AFFFBC@8F=<FGFF=::BCFFGCCFFGFGFECGGGGG;9@D@2>,*:>D5>CCE8E8CF99<+>7C8:ED*8/8CED*<CFE5CEFGCFCEGFGGGG5::CD:)
@M03364:276:000000000-BLYN8:1:1101:8897:4045 1:N:0:1
ACTCCTACGGGAGGCAGCAGTGGGGAATATTGGACAATGGACCGAGAGTCTGATCCAGCAATTCTGTGTGCACGATGAAGTTTTTCGGAATGTAAAGTGCTTTCAGTTGGGAAGAAAAGAATGACGGTACCAACAGAAGAAGTGACGGCTAAATACGTGCCAGCAGCCGCGGTAATACGTATGTCACAAGCGTTATCCGGATTTATTGGGCGTAAAGCGCGTCTAGGTGGTTATATAAGTCTG
+
GGGGGGGGGGGGGGGGGGGGGGGGGGGGGGGGGGGGGGGGGGGGGGGGGGGGGGGGGGGGGGGGGGGGGGGFFGGGGGGGGGGGGGGGFEGGGGGGGGGGGGGGGGGGGGGGGFBFGGGGGGGAFGGGGGGGGGGGGGGGGGGGGGGGGGGGGGGGGGGGGGGGGGGGGGGGGGGGEFGGGGGGGEFGGGGGGGGGGGGGCEGGCFGFFGFC?EGGGGGGGECEFFG@FGEGGGGGGGGGGGG
@M03364:276:000000000-BLYN8:1:1101:13298:4046 1:N:0:1
ACTCCTACGGGAGGCAGCAGTGGGGAATATTGGACAATGGACCGAGAGTCTGATCCAGCAATTCTGTGTGCACGATGAAGTTTTTCGGAATGTAAAGTGCTTTCAGTTGGGAAGAAAAGAATGACGGTACCAACAGAAGAAGTGACGGCTAAATACGTGCCAGCAGCCGCGGTAATACGTATGTCACAAGCGTTATCCGGATTTATTGGGCGTAAAGCGCGTCTAGGTGGTTATATAAGTCTG
+
GGGGGGGGGGGGGGGGGGGGGGGGGFFGFGGGGGGGGGGGGGGGGGCGFGGGGGGGGGGGFGGGGGGFGGGGGGGGGGGGFGGGGGGGGEGGGGGGGGGGGGGGGGGGGGGFGGGGGGGGGGGGFEGGGGDGGGFGGGGDGGGGGGGGGGGGGGGGGGGGGGFFDDGGGGGGGGGGFFGFFFGGFGGFGFGGGGGGGGGG*8BCCCC9CFF=EGGFGGGGGGGEGEGCEGCFDCF?FGFGGGG
@M03364:276:000000000-BLYN8:1:1101:20332:4110 1:N:0:1
ACTCCTACGGGAGGCAGCAGTGGGGAATATTGGACAATGGGCGCAAGCCTGATCCAGCCATGCCGCGTGTGTGAAGAAGGCCTTTTGGTTGTAAAGCACTTTAAGCGAGGAGGAGGCTACTTGGATTAATACTCTGGGATAGTGGACGTTACTCGCAGAATAAGCACCGGCTAACTCTGTGCCAGCAGCCGCGGTAATACAGAGGGTGCGAGCGTTAATCGGATTTACTGGGCGTAAAGCGTGC
+
GGGGGGGGGGGGGGGGGGGGGGGGGGGGGGGGGFGGGGGGGGGGGGGGGGGGGGGGGGGGGGGGEGGGGGGGGGGGGGGGGGGGGGGGFGGGCGGGGGGGGGGGGGGGGGGGGGGGGGGGGGGGFGGGGGGGGGGGGGGFFGGGGGGGGGGGGFGGGDGGGGGGGGGGGGGGGGGGGGGGGGGGGGGGGGGGGGGCGGGGGGGGFGEGGGGDGGGD5FGGGDEDGGGGGGGGGGGGGGGGGGG*
@M03364:276:000000000-BLYN8:1:1101:19644:4120 1:N:0:1
ACTCCTACGGGAGGCAGCAGTGGGGAATATTGCACAATGGGCGCAAGCCTGATGCAGCCATGCCGCGTGTGTGAAGAAGGCCTTCGGGTTGTAAAGCACTTTCAGCGAGGAGGAAGGTGGTGAACTTAATACGTTCATCAATTGACGTTACTCGCAGAAGAAGCACCGGCTAACTCCGTGCCAGCAGCCGCGGTAATACGGAGGGTGCAAGCGTTAATCGGAATTACTGGGCGTAAAGCGCACG
+
GGGGGGEGG@FGGGGGGGGGGFFGGGGGGGGFGGGGGGFGGFGGGGGGGGGFGGGGDGGGGGGGGEEGGGGGFGGDF@EFCFGGGGGGFGGGGGGGFFFFGGGGGGGFFGEFGFFGGGGGGDGFGGGGGGGGGGGGGGGGCFFGGGGGGFCGGGGDCFBCB:FGGGGGGGGGGGGGGGGEGFFGGGGFDGDGGGGGGGGGG>EEECCECC9FEGGGF9CFGGEFGGGGGGGGGD55CFCDDDGC
@M03364:276:000000000-BLYN8:1:1101:5245:4141 1:N:0:1
ACTCCTACGGGAGGCAGCAGTGGGGAATATTGGACAATGGGCGGAAGCCTGATCCAGCCATGCCGCGTGTGTGAAGAAGGCCTTTTGGTTGTAAAGCACTTTAAGCGAGGAGGAGGCTACTGGTATTAATACTACCGGATAGTGGACGTTACTCGCAGAATAAGCACCGGCTAACTCTGTGCCAGCAGCCGCGGTAATACAGAGGGTGCGAGCGTTAATCGGATTTACTGGGCGTAAAGCGTGC
+
GGGGCGGGGGGGGGGGGGGGGGGFGGGGGGGGGGGGGGGGGGGGGGGGGGGGGGGGGGGGGGGGGGGGGGGGGGFGGGGGGGGGGGGGGGGGFGGGGGGGGGGGGGGGGGGGGGGGGGDGGGGGGGGGGGGGGGGGGGEGGGGGGGGGFGGGGGGGGGGGGGGFGGGGGGGDGGGGGGGGGGGGGGGGGFGGGGGGGGGGFFGGGG5=CGGEGGECEFGGGGGGGGGFCGG753:EGGGFGDG*
@M03364:276:000000000-BLYN8:1:1101:16487:4171 1:N:0:1
ACTCCTACGGGAGGCAGCAGTGGGGAATATTGGACAATGGGCGCAAGCCTGATCCAGCCATGCCGCGTGTGTGAAGAAGGCCTTTTGGTTGTAAAGCACTTTAAGCGAGGAGGAGGCTACTTGGATTAATACTCTAAGATAGTGGACGTTACTCGCAGAATAAGCACCGGCTAACTCTGTGCCAGCAGCCGCGGTAATACAGAGGGTGCGAGCGTTAATCGGATTTACTGGGCGTAAAGCGTGC
+
GGGGGGGGGGGGGGGGGGGGGGGGGGGGGGGGGGGGGGGGGGGGGGGGGGGGGGGGGGGGGGGGGGGGGGGGGGGGGGGGGGGGGGGGGGGGGGGGGGGGGGGFGGGDGGGGGGGGGGGGGGGGGGGGGGGGGGGGGGCGGGFGGGGGGGGGGGGGGGGGGGGGGGGGGGGGGGGGGGFGGGGGFGGGGGGGGGGGGGGGGGFFGGGGGGCGGGGGGGGGGGGGGGCFGGGGGGGGGGGGGGG3
@M03364:276:000000000-BLYN8:1:1101:17898:4195 1:N:0:1
ACTCCTACGGGAGGCAGCAGTGGGGAATATTGCACAATGGGCGCAAGCCTGATGCAGCCATGCCGCGTGTGTGAAGAAGGCCTTCGGGTTGTAAAGCACTTTCAGCGAGGAGGAAGGTGGTGAACTTAATACGTTCATCAATTGACGTTACTCGCAGAAGAAGCACCGGCTAACTCCGTGCCAGCAGCCGCGGTAATACGGAGGGTGCAAGCGTTAATCGGAATTACTGGGCGTAAAGCGCACG
+
GGGGGGGGGGGGGGGGGGGGGGGGGGGGGGGGGGGGGGGGGGGGGGGGGGGGGGGGGGGCGGGGGGGGGGGGGGGGGGGGGGGGGGGGGGGGGGGGGGGGGGGGGGGDEGEGGGGGGGGDFGFGGGGGGGGGGGGGGGGGGGGGGGGGGEGGGCFDGGFGFGGGGGGGGGGGGGGGGG7FDGGGDGGGGEEGDEE@GGGGG*BECEGDGGGGGGGGGGGFGGGGGG??EEFDGGGEGG7>DGG3
@M03364:276:000000000-BLYN8:1:1101:5801:4230 1:N:0:1
ACTCCTACGGGAGGCAGCAGTGGGGAATATTGCACAATGGGCGCAAGCCTGATGCAGCCATGCCGCGTGTGTGAAGAAGGCCTTCGGGTTGTAAAGCACTTTCAGCGAGGAGGAAGGTGGTGAACTTAATACGTTCATCAATTGACGTTACTCGCAGAAGAAGCACCGGCTAACTCCGTGCCAGCAGCCGCGGTAATACGGAGGGTGCAAGCGTTAATCGGAATTACTGGGCGTAAAGCGCACG
+
GGGGGGGGGGGGGGGGGGGGEFGGGGGGGGGGGGGGGGGGGGGGGGGGGGGGGGGGGGFGGGGGGGGGGGGGGGGGGGGGGGGGGGGGGDFGGGGGGGGGGGGGGGGEFGGGGGGGGGGGGGGGGGGGGGGGGGGGGFGGGCG<FGGGGGGGGGGGGGGGGGGGGGGGGGGGGGGGGGGGGGGGGGGGGGGGGGDGGGFGGGGGGGGGGFGGGGGGG?EGGEGGGEFGFFGGGGGGGGGDGGG<
@M03364:276:000000000-BLYN8:1:1101:10987:4269 1:N:0:1
ACTCCTACGGGAGGCAGCAGTAGGGAATCTTCCGCAATGGGCGAAAGCCTGACGGAGCAACGCCGCGTGAGTGATGAAGGTTTTCGGATCGTAAAACTCTGTTATTAGGGAAGAACAAATGTGTAAGTAACTGTGCACATCTTGACGGTACCTAATCAGAAAGCCACGGCTAACTACGTGCCAGCAGCCGCGGTAATACGTAGGTGGCAAGCGTTATCCGGAATTATTGGGCGTAAAGCGCGCG
+
GGGGGGGGGGGGGGGGGGGGGGGGGGGGGGGGGGGGGGGGGGGGGGGGGGGGGGGGGGGGGGGGGGGGGEGGGGGGGGGGGGGGGGGGGGGGGGGGGGGGFGGGGGGGGGGGGGGGFGGGGFGGDCDGGGGGGGGDFEGCGGGGGGGGGGGGGGGGGGGGGGGGFGGGGGGGFGGGGGGGGGGGGGGGDGGEGGGGGGGG<FGGCFGGGGGGGGGGGFGEECE:EGFFGFGGGDDGGGGGDGGG
@M03364:276:000000000-BLYN8:1:1101:9656:4273 1:N:0:1
ACTCCTACGGGAGGCAGCAGTGGGGAATATTGCACAATGGGCGCAAGCCTGATGCAGCCATGCCGCGTGTGTGAAGAAGGCCTTCGGGTTGTAAAGCACTTTCAGCGAGGAGGAAGGTGGTGAACTTAATACGTTCATCAATTGACGTTACTCGCAGAAGAAGCACCGGCTAACTCCGTGCCAGCAGCCGCGGTAATACGGAGGGTGCAAGCGTTAATCGGAATTACTGGGCGTAAAGCGCACG
+
GGGGGGGGGGGGGGGGGGGGGGGGGGGGGGGGGFGGGGGGGGGGGGGGGGGGGGGGGGGGGGGGGGGGGGGGGGGGGGGGGGFGGGGGGGGGGGGGGGGGGGGGGGGEEGEGGGGGGGGGGFFGFGGGGGGGCGGGGGGGGGGGGGDEGFGGGGDCCFEFGEGGG<CEEED@7?DFFEGFGGFGGGGCFGGGCEGCGGGCGCGGGGEGGGGGEGGGGGGGGGCFGCFGCFC=DD=ECFFCGGG3
@M03364:276:000000000-BLYN8:1:1101:22824:4277 1:N:0:1
ACTCCTACGGGAGGCAGCAGTGGGGAATATTGCACAATGGGCGCAAGCCTGATGCAGCCATGCCGCGTGTATGAAGAAGGCCTTCGGGTTGTAAAGTACTTTCAGCGAGGAGGAAGGCATTAAGGTTAATAACCTTAGTGATTGACGTTACTCGCAGAAGAAGCACCGGCTAACTCCGTGCCAGCAGCCGCGGTAATACGGAGGGTGCAAGCGTTAATCGGAATTACTGGGCGTAAAGCGCACG
+
GGGGGGGGGGGGGGGGGGGGGGGGGCGGGGGGGGGGGGGGGGGGGGGGCGGGGGGGGGGGGGGGGGGFEGGGGGFGGGGGGGGGGGGGGGGGFGGGGFFFGGGGGGGFEGGGDFGGGGEFGGGGGGGFCGGGGDEFGGGGGGGGGGEFGFCGDGEG>CFGGGGGGGFGGGGGGGGGGGGGGCFFFCGFGGGGGGDGGCCCE>CEGEGGGGGGGEGGGGGGGGEFGGGGG6FGDGGDDGGGDDGD
@M03364:276:000000000-BLYN8:1:1101:6797:4283 1:N:0:1
ACTCCTACGGGAGGCAGCAGTGGGGAATATTGCACAATGGGCGCAAGCCTGATGCAGCCATGCCGCGTGTGTGAAGAAGGCCTTCGGGTTGTAAAGCACTTTCAGCGAGGAGGAAGGTGGTGAGCTTAATACGTTCATCAATTGACGTTACTCGCAGAAGAAGCACCGGCTAACTCCGTGCCAGCAGCCGCGGTAATACGGAGGGTGCAAGCGTTAATCGGAATTACTGGGCGTAAAGCGCACG
+
GGGGGGGGGGGGGGGGGGGGGGGGGGGGGGGGGGGGGDGGGGGGGGGGGGGGGGGGGGGGGGGGGGGGGGGGGGGGGGGGGGGGGGGGGGGGGGGGGGGGGGGGGGGGGGGGGGGGGAFGGGFGGGGGGGGGGGGGFGGGGGGGGGGGGGGGGGGGGGGFFGGGGGGGCCFGGFFFGGGGGGGGGGFGGGGGGGGGGGFGGCEGGGGGGG7=EEEEGGGGGGGFDGGGFCGFGGGG3:CCGGG3
@M03364:276:000000000-BLYN8:1:1101:6881:4346 1:N:0:1
ACTCCTACGGGAGGCATCAGTGGGGAATATTGCACAATGGGCGCAAGCCTGATGCAGCCATGCCGCGTGTGTGAAGAAGGCCTTCGGGTTGTAAAGCACTTTCAGCGAGGAGGAAGGTGGTGAGCTTAATACGTTCATCAATTGACGTTACTCGCAGAAGAAGCACCGGCTAACTCCGTGCCAGCAGCCGCGGTAATACGGAGGGTGCAAGCGTTAATCGGAATTACTGGGCGTAAAGCGCACG
+
GGGGGGGGGGGGGGGGGGGGGGGGGGGGGGGGGGGGGGGGGGGGGGGGGGGGGGGGGGGGGGGGGGGGGGGGGGGGGGGGGGGGGGGGGGGGGGGGGGGGGGGGGGGGGGFGGGGGGGGGGGGGGGGGGGGGGGGGGGGGGGGGGGGGGGGGGGGGGGGGGGGGGGGGGGGGGGGGGGGGGGGGGGGGGGGGGGEGGGGGGGGGGGGGGGGGGGGGGGGGGGGGGGGGGGGCDG=EGGGGGGD5
@M03364:276:000000000-BLYN8:1:1101:6825:4362 1:N:0:1
ACTCCTACGGGAGGCAGCAGTGGGGAATATTGGACAATGGACCGAGAGTCTGATCCAGCAATTCTGTGTGCACGATGAAGTTTTTCGGAATGTAAAGTGCTTTCAGTGGGGAAGAAAAAAATGACGGTACCAACAGAAGAAGTGACGGCTAAATACGAGCCAGCAGCCGCGGTAATACGTATGTCACAAGCGTTAACCGGATTGTTTGGGCGTAAAGCGGGTCTAGGTGGTTATGAAAGTCTG
+
EFEEGGGCFFEEGGEGGGGGGCEGGEEGEGGCGGGGGGGGF?ACGGGG@FF99E<6CF8FCEFA9FFFFCEEFFGF<FCFGGGGDEF7,,,:CFGG9FGACFGFFE@,:ECGDGCEFFGG@GGC<+CFG:EE8F@FG8D<FGGGGGGG7:+F>9<FD+@@@DFGFAGFEGDDGG822D7>:,>BE,,,6B>CCE8*,,1:8:8+22*2B858/88:=75*1*1:+39CF5*1*2<7:7>FFGG
@M03364:276:000000000-BLYN8:1:1101:15010:4425 1:N:0:1
ACTCCTACGGGAGGCAGCAGTGGGGAATATTGGACAATGGGCGGAAGCCTGATCCAGCCATGCCGCGTGTGTGAAGAAGGCCTTTTGGTTGTAAAGCACTTTAAGCGAGGAGGAGGCTACTGGTATTAATACTACCGGATAGTGGACGTTACTCGCAGAATAAGCACCGGCTAACTCTGTGCCAGCAGCCGCGGTAATACAGAGGGTGCGAGCGTTAATCGGATTTACTGGGCGTAAAGCGTGC
+
GGGGGGGGGGGFGGGGGGGGGGGGGGGGGGGGGGGGGGGGGGGGGGGGGGGGGGGGGGGGGGGGGGGGGGGGGGGGGGGGGGGGGGGGGGEGGGGGGGGGGGGGGGGGGGGGGEGDGGGGGGGFGFGGGGCGGGGGGGGGGGGGGGGGGGGDGGGGFGGGFGGGGGGGGGGGGGGGGGGGGGGFFGGGG>EGGG8EEGGGGGGGGC8>CCGCGGGEGCGDGE5>EGG?FGGGGDGGGGGGGGD3
@M03364:276:000000000-BLYN8:1:1101:10651:4437 1:N:0:1
ACTCCTACGGGAGGCAGCAGTGGGGAATATTGCACAATGGGCGCAAGCCTGATGCAGCCATGCCGCGTGTGTGAAGAAGGCCTTCGGGTTGTAAAGCACTTTCAGCAGGGAGGAAGAGATGACGGTTAATACCCGTTGTTGTGACGTTACCTGCAGAAGAAGCACCGGCTAACTCCGTGCCAGCAGCCGCGGTAATACGGAGGGTGCAAGCGTTAATCGGAATGACTGGGCGTAAAGCGCACGC
+
GGGGGGGGGGGGGGGGGGFGGGGGGFFGGGGGGGGGFGGGGCGGGGGGGGGGGGGGGGGFGGGGGGGGECFGGGGGGGGGGGGGGGGGGGGGGGFGGGGFGGGGGGGGGGGGGFGGGGGGGGGGG:FGGGFCFFGGGGGCFGGGGGGGGGGGGGFGFGGGGGGFCGGGGGGGGGGGGGGG7;CEFCGF@CEGGGGGGGGEEEGECEGGGGGGGGGGGGGGCCE++9+3>FCEC3EGGGGGC5C)
@M03364:276:000000000-BLYN8:1:1101:21892:4441 1:N:0:1
ACTCCTACGGGAGGCAGCAGTGGGGAATATTGGACAATGGGCGAAAGCCTGATCCAGCCATGCCGCGTGTGTGAAGAAGGCCTTTTGGTTGTAAAGCACTTTAAGTGAGGAGGAAGCTACTTGGATTAATACTCTAGTATAGTGGACTTAACTCGCAGAATAAGCACCGGCTAACTCTGTGCCAGCAGCCGCGGTAATAAAGAGGGTGCGGTCGTTAATCGGATTTATTGGGTGTAAAGCGTGC
+
GGGGGGGGGGGGGGGGGGGGGGGGGGGGGGGGGGGGGGGGGGGGGGGGGGGGFCGGGGGGGGFGGGGGG,CE<DGGGGGGGFGG5EFGGGGGGGGGG<FFGFEFE,A9FGG:+==4,AA9E?,<<F5EFFFFEE9F,5:,C,EF8:,,C,:CD,3:7@FCCC9=C,@,8@7ED@,5FC;@BE9>DFGGCFE*>5*=*,,4,6;C88CG>5*3=::*75<+A8**332+2=+51**<D7F7)***
@M03364:276:000000000-BLYN8:1:1101:26022:4444 1:N:0:1
ACTCCTACGGGAGGCAGCAGTGGGGAATATTGCACAATGGGCGCAAGCCTGATGCAGCCATGCCGCGTGTGTGAAGAAGGCCTTCGGGTTGTAAAGCACTTTCAGCGAGGAGGAAGGTGGTGAACTTAATACGTTCATCAATTGACGTTACTCGCAGAAGAAGCACCGGCTAACTCCGTGCCAGCAGCCGCGGTAATACGGAGGGTGCAAGCGTTAATCGGAATTACTGGGCGTAAAGCGCACG
+
GFFEFFGGCEEGGGGCFGCF<FGGGGGFGGGDFGGGGFFA,FFGGGGGGGCFGGCFGGFGFFDA@FCFDFGGGGGGGGG?@GGD9F7F<FGGFFGGEF8FCFEF?DGGGGGGGGACEFFDGG9<E9EDFFFDFFGDGCBDFGGGGGG>>C7DFFDGGGG,5DFGGFFEFGGGGGGFDEFF7FFCDFF,,4C8E8EEGFGGGGG@E8ECF798E8EEFGG=EGEG89CCCFEGGDC57*7C5CD>
@M03364:276:000000000-BLYN8:1:1101:6776:4482 1:N:0:1
ACTCCTACGGGAGGCAGCAGTAGGGAATCTTCCGGATGGGCGAAAGCCTGACGGAGCAACGCCGCGTGAGTGATGAAGGTTTTCGGATCGTAAAACTCTGTTATTAGGGAAGAACAAATGTGTAAGTAACTGTGCACATCTTGACGGTACCTAATCAGAAAGCCACGGCTAACTACGTGCCAGCAGCCGCGGTAATACGTAGGTGGCAAGCGTTATCCGGAATTATTGGGCGTAAAGCGCGCGT
+
GGGGGGGGGGGGGGGGGGCGGGGGGGGGGGGGGGGGGGGGGGGGGGGGGGGGGGGGGGGGGDFEGGGGDGGGGGGGGGGGGGGGGGGG@FGGGGGGGGGGGGGGFFFGGFFGGGGGGGGGFGGGGFGGGGGFGGGGGGGFGGGGGGDFGFGGGGGGGGGGGGGGGGGGGGGGGGGFDCGGE;DFGGGGGGGGEGGGGGCCEFCEFFGGCFGC88CGGEECEGD6CECEEGGGGD=GG7CCGGG7
@M03364:276:000000000-BLYN8:1:1101:13657:4484 1:N:0:1
ACTCCTACGGGAGGCAGCAGTGGGGAATATTGCACAATGGGCGCAAGCCTGATGCAGCCATGCCGCGTGTGTGAAGAAGGCCTTCGGGTTGTAAAGCACTTTCAGCGAGGAGGAAGGTGGTGAACTTAATACGTTCATCAATTGACGTTACTCGCAGAAGAAGCACCGGCTAACTCCGTGCCAGCAGCCGCGGTAATACGGAGGGTGCAAGCGTTAATCGGAATTACTGGGCGTAAAGCGCACG
+
GGGGGGGGGGGGGGGGGGGGGGGGGGGGGGGGGGGGGGGGFGGGGGGGGGGGGGGGGGGGGGGGGGGGGEFGFGGGGGGGGFGGGGGEGGGGGGGGGGGGGGGGFGG>FGGGGGGGGGGGGGGG<FGGGGGFGGGF8FFCGGGGGGGGGGGGDFG>FEDGGDGGGGGGGCFCFFDGGGGDBDCEFDGG7C>CEGCEGGGGCC5EEBCCFGGGG5EEFGGGDEEG89FCGFGGGGG53:>DGD>3
@M03364:276:000000000-BLYN8:1:1101:15515:4490 1:N:0:1
ACTCCTACGGGAGGCAGCAGTGGGGAATCTTGCGCAATGGGCGAAAGCCTGACGCAGCCATGCCGCGTGAATGATGAAGGTCTTAGGATTGTAAAATTCTTTCACCGGGGACGATAATGACGGTACCCGGAGAAGAAGCCCCGGCTAACTTCGTGCCAGCAGCCGCGGTAATACGAAGGGGGCTAGCGTTGCTCGGAATTACTGGGCGTAAAGGGAGCGTAGGCGGACATTTAAGTCAGGGGTG
+
GGGGGFGFGGGGGGGGGGGGGGGGGGGGGGGGGGGGGGGGGGGGGGGGGGGGGGGGGGFGGGGGGFGGGFGGGGGGGGGGGFGGGGGFG9FGGGGGGGGGGGGGGGFFGGGCFGGEDGGGGGGGFGFGGGGGEGGFGGGGGGGGGGGGGGGFFGGGGGGGGGGGEGGGEGE@FGF*<EGGEGGGGGFEGGGGCGGDEEGCEFGGGGGGGEEGGCGFEEGG5CCGGGEGEFFG777FGGFGGGGD
@M03364:276:000000000-BLYN8:1:1101:7267:4501 1:N:0:1
ACTCCTACGGGAGGCAGCAGTGGGGAATATTGCACAATGGGCGCAAGCCTGATGCAGCCATGCCGCGTGTGTGAAGAAGGTCTTCGGGTTGTAAAGCACTTTCAGCGAGGAGGAAGGTGGGGAGCTTAATACGCTCATCAATTGACGTTACTCGCAGAAGAAGCACCGGCTAACTCCGTGCCAGCAGCCGCGGTAATACGGAGGGTGCAATCGGTAATCGGAATTACTGGGCGTAAAGCGCACG
+
C@FEGGGGEE:CGGGGEEGGFFGFDGGF@EGD9CEE<FAF,@@F+@F<FDFGAFDGEF89E@EDBFFFFGGEE<69CFFE,,CFGC7:EFEFGGGGGEFGDF9EEFC:C:CE?FDFEF@++@CE+B85,@55B>>F@FF,CC@FG<<C3,<DEGF7F*<,6@DF<3,@F**>?F,9?E**<C,<CFC7E:*3=EE8;?CCC8EG72**::++**2;*+<*/***<CF+<+/:)/:/97*15C5)
@M03364:276:000000000-BLYN8:1:1101:16356:4525 1:N:0:1
ACTCCTACGGGAGGCAGCAGTGGGGAATATTGGACAATGGGCGAAAGCCTGATCCAGCCATGCCGCGTGTGTGAAGAAGGCCTTTTGGTTGTAAAGCACTTTAAGCGAGGAGGAGGCTACTTGGATTAATACTCTAGGATAGTGGACGTTACTCGCAGAATAAGCACCGGCTAACTCTGTGCCAGCAGCCGCGGTAATACAGAGGGTGCGAGCGTTAATCGGATTTACTGGGCGTAAAGCGTGC
+
GGGGGGGGGGGGGGGGGGGGGGGGGCGGGGGGGGGGGGGGGGGGGGGGGGGGGGGGGGGGGGGGGGGGGGGGGGGGGGGGGGGGGGGGGGGGGGGGGGGGGGGGGGGEGGDGGDEGGGGGGGGGCGGGGGGGGGGDFFEFGGGGGGGGGGGGGFGGGGGGGGGGGGGGGGGGGGGGGGGGGGGGGGGGGGGGGGCEGGGGGGFEFGGGGEGGGGGGGGGGGGGEGGGGGGGGGCE=DFFGGGG3
@M03364:276:000000000-BLYN8:1:1101:6411:4547 1:N:0:1
ACTCCTACGGGAGGCAGCAGTGGGGAATATTGCACAATGGGCGCAAGCCTGATGCAGCCATGCCGCGTGTGTGAAGAAGGCCTTCGGGTTGTAAAGCACTTTCAGCGAGGAGGAAGGTGGTGAGCTTAATACGCTCATCAATTGACGTTACTCGCAGAAGAAGCACCGGCTAACTCCGTGCCAGCAGCCGCGTTAATACGGAGGGTGCAAGCGTTAATCGGAATTACTGGGCGTAAAGCGCACG
+
GGGGGGGGGGGGGGGGEGFGGGGGGGDG@FA<FGGGFDGFE@FGGGEGGGGFADAFDG@FFGGFGGGC=6<ECFFDGGGFFGGF@FGGCFE=?@BE,84FFFGAE?F@FC:BBB,:FFFBFGGCDE<FAFD,BCE>B?FC<F,>3>@FCDCFFCDCE73,<<,,,@,C7>*>:,,6,651C8D8B,,=:B5E3=;8+5BFCECG*1=5B;0//;8E*3A:7C*:C9E++<*5)9CED77975</
@M03364:276:000000000-BLYN8:1:1101:22853:4554 1:N:0:1
ACTCCTACGGGAGGCAGCAGTAGGGAATCTTCCGCAATGGGCGAAAGCCTGACGGAGCAACGCCGCGTGAGTGATGAAGGTTTTCGGATCGTAAAACTCTGTTATTAGGGAAGAACAAATGTGTAAGTAACTGTGCACATCTTGACGGTACCTAATCAGAAAGCCACGGCTAACTACGTGCCAGCAGCCGCGGTAATACGTAGGTGGCAAGCGTTATCCGGAATTATTGGGCGTAAAGCGCGCG
+
GGGGFGGGGGGFGGFGEEFGGGGGGGGGGGGGGGEGEGFGGGGGGGGGGGGGFEEGGGFGGGGCCCFFFCFGGDDGGGGGFAFCA>FEEGGGGGGGGFGGDGGDG9C@EG8E@EF8<EGGFFGGGFFFD,C?<FF9CFEGDFGGDDEDFFFFF,CFGFFGDFGFGGGGGGG>@EFGFGGGGGGGGGGGGGGGGECEGGFCFGGGFFFGFFFFCG=85ECGGCC5<CFFGGG5<D5=CFCDDGG<
@M03364:276:000000000-BLYN8:1:1101:14100:4591 1:N:0:1
ACTCCTACGGGAGGCAGCAGTGGGGAATATTGCACAATGGGCGCAAGCCTGATGCAGCCATGCCGCGTGTGTGAAGAAGGCCTTCGGGTTGTAAAGCACTTTCAGCGAGGAGGAAGGTGGTGAACTTAATACGTTCATCAATTGACGTTACTCGCAGAAGAAGCACCGGCTAACTCCGTGCCAGCAGCCGCGGTAATACGGAGGGTGCAAGCGTTAATCGGAATTACTGGGCGTAAAGCGCACG
+
GGGGGGGGGGGGGGGGGGFGGGGGGGGGGGGGGGGGGGGGGGGGGGGGGGGGGGGGGGGGGGGGGGGGGGGGGGGGGGFGGGFGGGGGGGGGGGGGGGGGGGGGGGGDGGGGGGGGGGGGGGGGGGGGGGGGGGGGGGGGGGGGFGDFGGGGGGGEGGGGGGGGGGGGGGGGGGGDFGGGGGGGGGGGGEGGGEGGGFFFGGGGGGGGGFFGDGG5FGGGGGGGGGGGGGGGGGGGGFFGGDGD
@M03364:276:000000000-BLYN8:1:1101:20875:4601 1:N:0:1
ACTCCTACGGGAGGCAGCAGTGGGGAATATTGGACAATGGGCGGAAGCCTGATCCAGCCATGCCGCGTGTGTGAAGAAGGCCTTTTGGTTGTAAAGCACTTTAAGCGAGGAGGAGGCTACTTGGATTAATACTCTAGGATAGTGGACGTTACTCGCAGAATAAGCACCGGCTAACTCTGTGCCAGCAGCCGCGGTAATACAGAGGGTGCGAGCGTTAATCGGATTTACTGGGCGTAAAGCGTGC
+
GGGGGGGGGGGGGGGGGGGGGGGGGGGGGGGGGGGGGGGGGGGGGGGGGGGGGGGGGGGGGGGGGGGGGGGGGGGGGGGGGGGGGGGGGGGGGGGGGGGFFGFGGGGGGGGGGG7FGFGGGGGGFGGGGGGGGGGGFFGGGGGGGGGG@FGGFFGGGGGGGGFFGGGGGGGGGGGGGGGGGGGDFGGGGGGGGGCEGGGGGGGGGGGGGGGGGGGGGGGGGGGGGGGGGGGGGG=CDDGGGGG3
@M03364:276:000000000-BLYN8:1:1101:14632:4653 1:N:0:1
ACTCCTACGGGAGGCAGCAGTGGGGAATATTGCACAATGGGCGCAAGCCTGATGCAGCCATGCCGCGTGTATGAAGAAGGCCTTCGGGTTGTAAAGTACTTTCAGCGAGGAGGAAGGCATTAAGGTTAATAACCTTGGTGATTGACGTTACTCGCAGAAGAAGCACCGGCTAACTCCGTGCCAGCAGCCGCGGTAATACGGAGGGTGCAAGCGTTAATCGGAATTACTGGGCGTAAAGCGCACG
+
GGGGGGGGEGGGGGGGGGGGGGGGGGGGGGGGGGGGGGGGGGGGGGGGGGGGGGGGGGGGGGGGGGGGGGGGGGGGGGGGGGGGGGGGFGGGGGGGGGGGGGGGGGGGGGGGFCBEEDFGGFCGDFGGGGGFFGGGGGFGGGGGGGCGGGGGGGDEFFFFFGGEFGCGGGGGGGGGGGGGGGGFGFFDCE8CEBEGGGGGGEEGG5:5B@CFGGGGCE?FGGGGGEFGGFGGGGEGCGGDGDDD
@M03364:276:000000000-BLYN8:1:1101:25150:4654 1:N:0:1
ACTCCTACGGGAGGCAGCAGTGGGGAATCTTGCGCAATGGGCGAAAGCCTGACGCAGCCATGCCGCGTGAATGATGAAGGTCTTAGGATTGTAAAATTCTTTCACCGGGGACGATAATGACGGTACCCGGAGAAGAAGCCCCGGCTAACTTCGTGCCAGCAGCCGCGGTAATACGAAGGGGGCTAGCGTTGCTCGGAATTACTGGGCGTAAAGGGAGCGTAGGCGGACATTTAAGTCAGGGGTG
+
@CFCFGDGGGDFGGCEEGGGFE<<CEGFGGGGGGGEGGGGGGGGCGGGGGFG8C:FFEGFGGGGGGGGGGGG9AFGC9<EFFFFCFGCFFFFGGDG9EFG9FFDGA7FGGGGGFGGGGGGGGGGFGFDGGDEF?>FFFGGGGGGCDGGGGGGGGGG7>DFFF@FGGGGGGECAF@8FGFF@EGGFGGCEGGGFEE8*;F8:@CE68@CC=8CFGEFGGGGGGGFCECEDG9CF*CGFG*9*7>9
@M03364:276:000000000-BLYN8:1:1101:9451:4660 1:N:0:1
ACTCCTACGGGAGGCAGCAGTAGGGAATCTTCCGCAATGGGCGAAAGCCTGACGGAGCAACGCCGCGTGAGTGATGAAGGTTTTCGGATCGTAAAACTCTGTTATTAGGGAAGAACAAATGTGTAAGTAACTGTGCACATCTTGACGGTACCTAATCAGAAAGCCACGGCTAACTACGTGCCAGCAGCCGCGGTAATACGTAGGTGGCAAGCGTTATCCGGAATTATTGGGCGTAAAGCGCGCG
+
GGGGGGGGGGGGGGGGGGGGGGGGGGGGGGGGGGGGGGGGGGGGGGGGGGGGGGGGGGGFGGFGGGGGGGGGGGGGGGGGGGGGGGGGGGGGGGGGGGGGGGGGGGGGGGGGGGGGGGGGGGGGGGGGGGGGGGGGGGGGGGGGGGGGGGGGGGGGGGGGGGGGGGGDFDGGGGGGGGGFGFGGGGGGGGGGGGDGGFGGGDFCFGGGGGGGGGGGCFGGGGGGGGGGFFGGGGGGGC7DGGC9
@M03364:276:000000000-BLYN8:1:1101:10863:4691 1:N:0:1
ACTCCTACGGGAGGCAGCAGTGGGGAATTTTGGACAATGGGCGCAAGCCTGATCCAGCAATGCCGCGTGTGTGATGAAGGCCTTCGGGTTGTAAAGCACTTTTGGCGGGAACGAAAAGGTCCGTGCTAATACCATGGGCTGATGACGGTACCCGCAGAATAAGCACCGGCTAACTACGTGCCAGCAGCCGCGGTAATACGGAGGGTGCAAGCGTTAATCGGAATTACTGGGCGTAAAGCGCACG
+
GGGGGGGGGGGGGGGGGGCGGGGGGGGGGGGGGGGGCGGCGGGGGGGGGGGGGGGGGGGGGGGGGGGFFGGGGGGGGGGGGGGGGGGGGGGGGGGGGGGGGGGGGGGGGGGGGGGDEGGGGGGGGGGGGGGGGGGGGGGGGGGGFGGDCGCFGGGGG7CFFGGGFGGGGGGGGGGGGGGGGGGGGGGGGDEEEGEGGGGFGEGGGGGGFCFGCEGEFGGGECEGGGGGCGC53CECD7CGGCD5
@M03364:276:000000000-BLYN8:1:1101:13138:4708 1:N:0:1
ACTCCTACGGGAGGCAGCAGTGGGGAATATTGGACAATGGGGGCAACCCTGATCCAGCCATGCCGCGTGTGTGAAGAAGGCCTTCGGGTTGTAAAGCACTTTCAGCAGGGAGGAAGAGATGACGGTTAATACCCGTTGTTGTTAAGTTACCTGCAGAAGAAGCACCGGCTAACTCCGTGCCAGCAGCCGCGGTAATTCGGAGGGTGCAAGCGGTAATCGGAATTACTTGGCGTAAAGCGCAAGC
+
FGGGGGGGGGGGGGGGGGGGGGGGGGGGGGGGGFGGGGGGGFGGGGGGGGGGGDGGGG,EFFGGEGGGGFEFGGGGGGGGGGGGGGGGGGGGGGGG,BFGGGGAFCFFDFFCGGGG8AFF,,,B:FFEGGGFDF7FDEGG<F87,37E,9=<98,<,>,3@:<<<F+C*3*@<C=F<:1<F,,82>8D***::*=+++*31*BE:118<7***=1;+0/::CCCC+<+<F651)2C**9))))*
@M03364:276:000000000-BLYN8:1:1101:24019:4710 1:N:0:1
ACTCCTACGGGAGGCAGCAGTGGGGAATATTGCACAATGGGCGCAAGCCTGATGCAGCCATGCCGCGTGTATGAAGAAGGCCTTCGGGTTGTAAAGTACTTTCAGCGAGGAGGAAGGCATTAAGGTTAATAACCTTGGTGATTGACGTTACTCGCAGAAGAAGCACCGGCTAACTCCGTGCCAGCAGCCGCGGTAATACGGAGGGTGCAAGCGTTAATCGGAATTACTGGGCGTAAAGCGCACG
+
GGGGGFGGGGGGGGGGGGGGGGGGGGGGGGGGGGGGGGGGGGGGGGGGGGGGGGGGGGGGGGGGGGGGGGEFGGGGGGGGGGGFGGGGGGGGGGGGGGGGGGGGGGGEGGGCFBFGDFCFFFFCFEFGGGGGGGG<FGGFGGFGGGGFGGGGGGCGGGGGGGGGGGGGGGGGGGGCGGGGGGFGGGGGGGGGGEGGGGGGG5>EGEEGGFGGGGGDGCGGGGGGGGGGGGGGGGGG5FDCDDGD
@M03364:276:000000000-BLYN8:1:1101:23168:4710 1:N:0:1
ACTCCTACGGGAGGCAGCAGTGGGGAATATTGCACAATGGGCGCAAGCCTGATGCAGCCATGCCGCGTGTGTGAAGAAGGCCTTCGGGTTGTAAAGCACTTTCAGCGAGGAGGAAGGTGGTGAACTTAATACGTTCATCAATTGACGTTACTCGCAGAAGAAGCACCGGCTAACTCCGTGCCAGCAGCCGCGGTAATACGGAGGGTGCAAGCGTTAATCGGAATTACTGGGCGTAAAGCGCACG
+
GGGGGGGGGGGGEGGGGGGGGGGGGGGGGFGGGGGGGGGGGGGGGGGGGGGGGGGGG?FGGGGGGGGGGGGGGGGCFFGGGGGGGGGGEFGGGGGGGGFGFFGGGGGGGGGGGE,EFGGGGGG@ECFGGGGGGGGGGGGGGGDGGGG7FFGGGGGGGGGGGGFGGFGGCGGGGGGGGGGGGGGG7DFGGGGEGEGGGGGGGGEGGGGGGGGGGGGD59CCGDCGFCEFCGFCGGGGCFGCDGGD
@M03364:276:000000000-BLYN8:1:1101:19520:4745 1:N:0:1
ACTCCTACGGGAGGCAGCAGTGGGGAATATTGGACAATGGGCGCAAGCCTGATCCAGCCATACCGCGTGGGTGAAGAAGGCCTTCGGGTTGTAAAGCCCTTTTGTTGGGAAAGAAATCCAGCTGGCTAATACCCGGTTGGGATGACGGTACCCAAAGAATAAGCACCGGCTAACTTCGTGCCAGCAGCCGCGGTAATACGAAGGGTGCAAGCGTTACTCGGAATTACTGGGCGTAAAGCGTGCG
+
GGGGGGGGGGGGGGGGGGGGGGGGGGGGGGGGGGGGGGGGGGGGGGGGGGGGGGGGGGGGGGGGGGGGGGGGGGGGGGGGGGGGGGGGGGGGGGGGGFGGGGGGGGGGCEFGGGGGGGGGGGGGGGGGGGGGEFGGGGGGDGGGGGGGGGGGCFGGGGGFGGGGGGGGGGGGGGGGGGGGGGGGGGGGGGGGGGGGGGGGCFGEGGGGGGGFGGGDGGGGGGEGGFCFGGGGGGGDF7F<593D
@M03364:276:000000000-BLYN8:1:1101:7191:4815 1:N:0:1
ACTCCTACGGGAGGCAGCAGTGGGGAATATTGCACAATGGGCGCAAGCCTGATGCAGCCATGCCGCGTGTGTGAAGAAGGCCTTCGGGTTGTAAAGCACTTTCAGCGAGGAGGAAGGTGGTGAGCTTAATACGCTCATCAATTGACGTTACTCGCAGAAGAAGCACCGGCTAACTCCGTGCCAGCAGCCGCGGTAATACGGAGGGTGCAAGCGTTAATCGGAATTACTGGGCGTAAAGCGCACG
+
GGGGGGGGGGEGGGGGGGGGGGGGGGGGFGGGGGGGGGGGGGGGGGGGGGGGGGGGGGFGFGGGGGGGGGGGGGGGGGGGGGGGGGGEFEG=FGGGDGGGGGGADFC:FFCFGCFFGGGCGGGFDGFGGGGCFGFCFFFGGGGGGGGBFGGGGGEEGGGGGGGFGGFGGGGGGGGGGGFGDGGGGGGGGGCEGEEGGGG>BCEDGEGE?FGFG>ECCFDFCCCFGGGGFCFGGD*:DCCCDGG)
@M03364:276:000000000-BLYN8:1:1101:6115:4817 1:N:0:1
ACTCCTACGGGAGGCAGCAGTGGGGAATATTGCACAATGGGCGCAAGCCTGATGCAGCCATGCCGCGTGTGTGAAGAAGGCCTTCGGGTTGTAAAGCACTTTCAGCGAGGAGGAAGGTGGTGAACTTAATACGTTCATCAATTGACGTTACTCGCAGAAGAAGCACCGGCTAACTCCGTGCCAGCAGCCGCGGTAATACGGAGGGTGCAAGCGTTAATCGGAATTACTGGGCGTAAAGCGCACG
+
FGGGGGGFGGGGGGGGGGGACFFCDGGGGGGGGGGGGG9FFGGGGGGGGGGGGFGFFGGGGGGGGG>>FCFGFGGGFGGGGGGFDF,@C:CFD9BFCFGGFGGGGGGGEGGGGDGGGGGGGGF=F,DEFEGG@CFGFCGDFD9=FGGFCFGFCF@EGG7:D<FGGGCFGGGGGGFGFCFFGGFGGGGFGGGGC8EC9CFCCEECE*B58CCGEECEEGGGEG5:?F?CCECFD9ECCFCD3)5)
@M03364:276:000000000-BLYN8:1:1101:6336:4835 1:N:0:1
ACTCCTACGGGAGGCAGCAGTGGGGAATATTGCACAATGGGCGCAAGCCTGATGCAGCCATGCCGCGTGTGTGAAGAAGGCCTTCGGGTTGTAAAGCACTTTCAGCGAGGAGGAAGGTGGTGAGCTTAATACGTTCATCAATTGACGTTACTCGCAGAAGAAGCACCGGCTAACTCCGTGCCAGCAGCCGCGGTAATACGGAGGGTGCAAGCGTTAATCGGAATTACTGGGCGTAAAGCGCACG
+
GGGGGGGGGGGGGGGGGGGGGGGGGEEGGGGGGGGGGGGGGGGGGGGGGGFFGGGGGGGGGGGGGGGGGGGGGFFGDGFCGDDFG<FGGGGGGGGGGGGGFEFGFGGGGGGGGFGFD=F7FB<FGGGGGFDDGGGGDFAFDFA9F9FF<C+C3FEC:BCFG:>FGGGGGGGGGGCFCGFFEGCE>EFF:C>>CE8*?FFGDCEDGGEGC?CCEE58C:<CC:*AFF:79<FFGGGE*:CGGG5)
@M03364:276:000000000-BLYN8:1:1101:7451:4849 1:N:0:1
ACTCCTACGGGAGGCAGCAGTGGGGAATATTGCACAATGGGCGCAAGCCTGATGCAGCCATGCCGCGTGTATGAAGAAGGCCTTCGGGTTGTAAAGTACTTTCAGCGGGGAGGAAGGGAGTAAAGTTAATACCTTTGCTCATTGACGTTACCCGCAGAAGAAGCACCGGCTAACTCCGTGCCAGCAGCCGCGGTAATACGGAGGGTGCAAGCGTTAATCGGAATTACTGGGCGTAAAGCGCACG
+
GGGGGGGGGGGGGGGGGGGGGGGGGGGGGGGGGGGGGGGGGGGGGGGGGGGGGGGGGGGGGGGGGGGGGGGGGGGGGGGGGGGGGGGEFGGGGGGGGGGGGGGFGGGGGGFGGGDGDGGGGGGGGGGGGGGGGGGGGGGGGGGGGGGGGGGGGGGGGGGGGGGGGFGGGGGGGGGGGGGGGGFEGGGGGGGGGGGGCGGGGGGGGGGCEGGFEEGGGGGGGDEGGGGGGGGGGGGGGGGGDDGD
@M03364:276:000000000-BLYN8:1:1101:8511:4860 1:N:0:1
ACTCCTACGGGAGGCAGCAGTGGGGAATATTGCACAATGGGCGCAAGCCTGATGCAGCCATGCCGCGTGTGTGAAGAAGGCCTTCGGGTTGTAAAGCACTTTCAGCGAGGAGGAAGGTGGTGAACTTAATACGTTCATCAATTGACGTTACTCGCAGAAGAAGCACCGGCTAACTCCGTGCCAGCAGCCGCGGTAATACGGAGGGTGCAAGCGTTAATCGGAATTACTGGGCGTAAAGCGCACG
+
GGGGGGGGGG>CFGGGGGGGGGGGGGGGGGGGGGGGGGGGG8FGGGGGGGGGGGGGGFGGGGGFCGGGGFGG?FGGGGGGEGGGGGGGFGGGGGGGADGGGGFFGFE@FGCGG:FFGGGFGGFGFFFGGGGGCFGFGGGGGGGGGGGGGDFFCFGGGGGFGGGGCGFG>GGGGDGGGGGGE*,>7FGGFGGGGG5EGF9FDCECGBEC?FFGGGGECE?FGD?FFFGD+7CGGGED5>FGGGG)
@M03364:276:000000000-BLYN8:1:1101:18585:4884 1:N:0:1
ACTCCTACGGGAGGCAGCAGTGGGGAATATTGCACAATGGGCGCAAGCCTGATGCAGCCATGCCGCGTGTGTGAAGAAGGCCTTCGGGTTGTAAAGCACTTTCAGCGAGGAGGAAGGTGGTGAACTTAATACGTTCATCAATTGACGTTACTCGCAGAAGAAGCACCGGCTAACTCCGTGCCAGCAGCCGCGGTAATACGGAGGGTGCAAGCGTTAATCGGAATTACTGGGCGTAAAGCGCACG
+
GGGGGGFGGGGGGGGGGGFFFGGGGGGGGGGGGGGGGGGGGGGGGGGGGCGGGGGGGGGGGGGGGGGFFGGGGGGGGGGGGGGGGGGGGGGGGGGGGGFGGGFGGFGCFG@@GDGGGGFGGGFGGGGGGGGGGGGGGGGGGGGGGGGGGGGGGGGGGGGGGGGGGGGGGGGGGGGGGGGGGGGGGFFGFGGGGGGGGGGGGDGGGEEGGGGGGGGGFEFEGGCGGC?CF+CFDGGGGGGGGGDC
@M03364:276:000000000-BLYN8:1:1101:11151:4889 1:N:0:1
ACTCCTACGGGAGGCAGCAGTGGGGAATATTGCACAATGGGCGCAAGCCTGATGCAGCCATGCCGCGTGTGTGAAGAAGGCCTTCGGGTTGTAAAGCACTTTCAGCGAGGAGGAAGGTGGTGAACTTAATACGTTCATCAATTGACGTTACTCGCAGAAGAAGCACCGGCTAACTCCGTGCCAGCAGCCGCGGTAATACGGAGGGTGCAAGCGTTAATCGGAATTACTGGGCGTAAAGCGCACG
+
GGGGGGGGGGGGGGGGGGGGGGGGGGGGGGGGGGGGGGGGGGGEGGGGGGGGGGGGGGGGGGGGGGGGGGGGGGGGGGGGGGGGGGGGGGGGGGGGGGGGGGGGGGGGGGGGGGGGGGGGGGCGGGGGGGGGGGGGGGDGGG9<FGGGGGGGGGGGGGCGGGFGGGGGGGGGGGGGGGGGGGGGGGGGEEGGEGGEGGGEGDGGGGGDGFGGGEGGGGGGGGGGGGGGFGGGDGC53CFGGGD9
@M03364:276:000000000-BLYN8:1:1101:26444:4902 1:N:0:1
ACTCCTACGGGAGGCAGCAGTGGGGAATATTGCACAATGGGCGCAAGCCTGAAGCAGCCATGCCGCGTGAGTGAAGAATGCCTTCGGGGTGTAAAGCACTTTCAGCGAGGAGGAAGGTGGTGAACTTAATACGTTCATGAATTGACGTTACTTGCAGAAGAAGCACCGGCTAACTCCGTGCCAGCAGCCGCGGTAAAACGTAGGGTGCATGTGTTTATCGGAATTACTGGGCGTAAAGCGCACG
+
FFGFCFGFGDGEGGEDGGGFGGDFG,FGGGGF<,CEEFEF?FGG+@C:CFEE8,<FED@F,C,9@CCG7,,,CF,CF<,:EF9FD7B:+@+4,C?EA8,A<F9,<,+:FEDE++B8BF=CC+,5,,,55BC8<BDA>D,,CDC,8C:>BD+,,,3@,,,83:F<FCCC77:*7,2><**61>F;:,B<,1*4:3=8+5+83**44?**5++1+5532A+/5=*:6+AF7<C*972:7*7)7D<)
@M03364:276:000000000-BLYN8:1:1101:13817:4909 1:N:0:1
ACTCCTACGGGAGGCAGCAGTGGGGAATATTGGACAATGGGCGAAAGCCTGATCCAGCCATGCCGCGTGTGTGAAGAAGGCCTTTTGGTTGTAAAGCACTTTAAGCGAGGAGGAGGCTACTGGGATTAATACTCGAGGAGAGTGGACGTTACTCGCAGAATAAGCACCGGCTAACTCTGTGCCAGCAGCCGCGGTAATACAGAGGGTGCGAGTGTTAATCGGATTTACTGGGCGTAAAGCGTGC
+
GGGGGGGGGGGGGGGGGGGGGGGGGGGGGGGGGGGGGGGGGGGGGGGGGGGGGFGGGGGGGGGGGGGGGGGFF?FFC8CFFFFGA,5+,C?CF<A<F,<EAEA,?BF?>FB:F7F++:A?8,BEFFC,5F,,C<+,8@F7,@:@@,@FFFCFC<:7:<+:>E9B9:,@@*>*>:DFCFG;F2,6,*4B85EC*83**?C+;9+?FG;81?CE*;<;++++1*1C20<7?C<C*1:C7C7C57**
@M03364:276:000000000-BLYN8:1:1101:4486:4931 1:N:0:1
ACTCCTACGGGAGGCAGCAGTGGGGAATATTGCACAATGGGCGCAAGCCTGATGCAGCCATGCCGCGTGTGTGAAGAAGGCCTTCGGGTTGTAAAGCACTTTCAGCGAGGAGGAAGGTGGTGAACTTAATACGTTCATCAATTGACGTTACTCGCAGAAGAAGCACCGGCTAACGCCGTGCCAGCAGCCGCGGTAATACGGAGGGTGCAAGCGTTAATCGGAATTACTGGGCGTAAAGCGCACG
+
GGGGGGGGGGGGGGGGGGGGGGGGGGDGGGGGGGGGGGGGGGGGGGGGGGGGGGGGGGDGGGGGGGGGGGGGGGGGGGGGGGGGGGGGGGGDFGGGGGGGGGGGGGGFFEGGGGGGGGGGGGGGFGGGGGGGGGFGGFFGFGGGCCFGGGGGGGDEGEGGGGGGGGGGGGGFFC*4FE@7CFGGGGFGGC>EGGGGGG?FC*CECEEGGGFGGGGGC:FDEE=CFGGGFGGGG7:E57*9CDC7
@M03364:276:000000000-BLYN8:1:1101:21059:4948 1:N:0:1
ACTCCTACGGGAGGCAGCAGTGGGGAATATTGCACAATGGGCGCAAGCCTGATGCAGCCATGCCGCGTGTATGAAGAAGGCCTTCGGGTTGTAAAGTACTTTCATCGGGGAGGAAGGGAGTAAAGTTAATACCTTTGCTCTTTGACGTTACCCGCAGAAGAAGCACCGGCTAACTCCGTGCCAGCAGCCGCGGTAATACGGAGGGTGCAAGCGTTAATCGGAATTACTGGGCGTAAAGCGCACG
+
GGGGGFGGGGGGGGGGGGGGGGGGGGGFGGGGFGGGGGGGGGGGGGGGGGGGGG<AFFFGGG8EGGGGGFGGGAAFG8FGC4CCEGGGGGGGGCCAEFGGGGAF,@E7FGGEGDGGGECFFF?FFGGFFFDFAFGF,CCC,CBADFGGG8:F<F:FC7FFGCFFCGGGEFGGGGFGFEGGG8FFC7BFCCEGGGDGGGGGD*8CGGDDFEFEEEGGGC?CE=EC?C7FGCEFGGGG5:C7<39)
@M03364:276:000000000-BLYN8:1:1101:8085:4949 1:N:0:1
ACTCCTACGGGAGGCAGCAGTGGGGAATATTGGACAATGGACCGAGAGTCTGATCCAGCAATTCTGTGTGCACGATGAAGTTTTTCGGAATGTAAAGTGCTTTCAGTTGGGAAGAAAAGAATGACGGTACCAACAGAAGAAGTGACGGCTAAATACGTGCCAGCAGCCGCGGTAATACGTATGTCACAAGCGTTATCCGGATTTATTGGGCGTAAAGCGCGTCTAGGGGGTTATATAAGTCTG
+
GGGGFGGGGGGGGGGGGGGGGGGGGGGGGGGGGGGGGGGGEGCGEGGGGGGFGGGG?FGGGGGGGGG9FEGGGGCGGGCAFFGCFF7EGDFEGCFGGGGGGCFGGGFGGFDEFGEGGGGGGGGGGGGGGGFGGGGF8EFFGGGGGGGGGG7ADGGGGGFCEFGGFDF?FGDGGGGGGFGGGGGGAEGGGGGGGGEECFGE8CECFCGGCFFGG5CFGGG5::=EFGG*/=8***<CFGFFGGG
@M03364:276:000000000-BLYN8:1:1101:12610:4954 1:N:0:1
ACTCCTACGGGAGGCAGCAGTGGGGAATATTGCACAATGGGCGCAAGCCTGATGCAGCCATGCCGCGTGTGTGAAGAAGGCCTTCGGGTTGTAAAGCACTTTCAGCGAGGAGGAAGGTGGTGAGCTTAATACGTTCATCAATTGACGTTACTCGCAGAAGAAGCACCGGCTAACTCCGTGCCAGCAGCCGCGGTAATACGGAGGGTGCAAGCGTTAATCGGAATTACTGGGCGTAAAGCGCACG
+
GGGGGGGGGGGGGGGGGGGGFGGGGGGGGGGGGGGGGGGGGGGGGGGGGGGGGGGGGGGGGGGGGGGGGGGGFFGGGGGGGGGGGGGGGGGGGGGGGGGGGGGGGGGFGGGGGGGGGGGGGGGGGGGGGGGGGGGGGGGGFFGGGGGGGGGGGGGGGGGGGGGGGGGGGGGDGGGGGGGGGGGGGGGGGGGGGGGGFGGGGGGGGGGGGGGGDGCEGGGGGGGFGGGGGGGGGGGGGGFGGGGC
@M03364:276:000000000-BLYN8:1:1101:6759:4978 1:N:0:1
ACTCCTACGGGAGGCAGCAGTGAGGAATATTGGTCAATGGAGGCAACTCTGAACCAGCCATGCCGCGTGCAGGATGACGGTCCTATGGATTGTAAACTGCTTTTGTACAGGAAGAAACCTCCCTACGAGTAGGGACTTGACGGTACTGTAAGAATAAGGATCGGCTAACTCCGTGCCAGCAGCCGCGGTAATACGGAGGATCCGAGCGTTATCCGGAATTATTGGGTTTAAAGGGTTCGTAGGC
+
GGGGGGGGGGGGGGGGGGEGGGGGGGGGGGGGGGFGGGGGGGGEGGGGGGGGGFGGGGGGGGGGGGGGGGGGGGGGGGGGGGEGGGGGGGGGGGGGFGGGGDGFGGGGFGGGGGGGGGGFGFGGGGGGGGGGDFFFGGGFDFGGGGGGGGGGGFGGFGGGGGGGDGGGGGGFFG@@@>DFGFFFGGGGEGGGGGGGGGGEGGGGGG*8CEE=FFCCEGG6+CFGGGGD5EFGGGGGGCDGFFC*
@M03364:276:000000000-BLYN8:1:1101:4760:4985 1:N:0:1
ACTCCTACGGGAGGCAGCAGTAGGGAATCTTCGGCAATGGACGAAAGTCTGACCGAGCAACGCCGCGTGAGTGAAGAAGGTTTTCGGATCGTAAAACTCTGTTGTTAGAGAAGAACAAGTGGGAGAGTAACTGTTCCCACCTTGACGGTATCTAACCAGAAAGCCACGGCTAACTACGTGCCAGCAGCCGCGGTAATACGTAGGTGTCAAGCGTTGTCCGGATTTATTTGGCGTAAAGCGAGCG
+
GGGGDGGGDGGGGGGGGGGGEFGGGGGGCGGGGGGGGGFFFGGGDEFE<FGGGDFFGGGGFGG7FGGGGGG,EFGFF@<FFGGFGGGG+@CFFFGGGGDF?CEEFGGGGGGGGGG8A:FC<=,AC@BF<?A9CBDDF9FACFDGGGDEFGGGDGFFFADF7FGG>>F@FEEDFDF,F>F7BFGG7>,<FGG*:BEGFGFC<98CCC++B;+AEG5*:?C*CEEEG9EE+<:?CGGGC**9<DC)
@M03364:276:000000000-BLYN8:1:1101:8857:4991 1:N:0:1
ACTCCTACGGGAGGCAGCAGTGGGGAATATTGCACAATGGGCGCAAGCCTGATGCAGCCATGCCGCGTGTATGAAGAAGGCCTTCGGGTTGTAAAGCACTTTCAGCGAGGAGGAAGGTGGTGAGCTTAATACGTTCATCAATTGACGTTACTCGCAGAAGAAGCACCGGCTAACTCCGTGCCAGCAGCCGCGGTAATACGAAGGGTGCAAGCGTTAATCGGAATTACTGGGCGTAAAGCGCGCG
+
GGGGGGGGGGGGGGDGGGGGGGGGGCFGGGGGGGGFGGFGGGGGGCFGGGGFGGGGGGGGGGGFGGDGFGGGEC<FGGFGGFGGGFGGGGGGGGFGGGGGGGGGGFG+@F7FGFGGGEFFEGFGGGGGGGGGGGGGGFF,?FCGGGGFFFGG<FFEGGGFGCCFGGGGGDGDCGFGGG@*CFC8F@FFGGGGDEDGGFGG58BEGGE5?FGFCE5CF9CCECGGGGGGCFGGCDGCFC7C7DC7
@M03364:276:000000000-BLYN8:1:1101:12200:5005 1:N:0:1
ACTCCTACGGGAGGCAGCAGTGGGGAATATTGCACAATGGGCGCAAGCCTGATGCAGCCATGCCGCGTGTGTGAAGAAGGCCTTCGGGTTGTAAAGCACTTTCAGCGAGGAGGAAGGTGGTGAGCTTAATACGTTCATCAATTGACGTTACTCGCAGAAGAAGCACCGGCTAACTCCGTGCCAGCAGCCGCGGTAATACGGAGGGTGCAAGCGTTAATCGGAATTACTGGGCGTAAAGCGCACG
+
GGGGGGGGGGGGGGGGGGFGGGGGGGGGGGGFGGGGGGGGGGGGGGGGGGGGGGGGGGGGGGGGGGGGGGGGGGGGGGGGGGGGGGGGGGGGGGGGGGGGGGGGGGGFGGEGGGGGGGGGGGDGGGGGGGGGGGGGGGGGGGGFGGGGGGGGGGGEGGGGGGGGGGGGGGGGGGGGGGGGGGGGGGGGGGGGGGGGGGGCE=EEEGGGGGFCEGGEFGGDEGGGGGGGGCFEDDGGDDFGGGGD
@M03364:276:000000000-BLYN8:1:1101:23223:5006 1:N:0:1
ACTCCTACGGGAGGCAGCAGTGGGGAATATTGCACAATGGGCGCAAGCCTGATGCAGCCATGCCGCGTGTGTGAAGAAGGCCTTCGGGTTGTAAAGCACTTTCAGCGAGGAGGAAGGTGGTGAACTTAATACGTTCATCAATTGACGTTACTCGCAGAAGAAGCACCGGCTAACTCCGTGCCAGCAGCCGCGGTAATACGGAGGGTGCAAGCGTTAATCGGAATTACTGGGCGTAAAGCGCACG
+
GGGGGGGGGGGGDGGGGGGGGGGGGGGGGGGGGGGGGGGGGG7FGEGFFGGGGFGGGFGGGGGGGGGGGGGFCFFGGGGGGGGFGGGG8FFGFGCFFF@FGGGGGAE@FFF>ECFGGFGGGGGEFGGGGFCCGCDFGGFGG9FEEEEGGGGGGGGDFEFFGGGGGFG:FE@FFGFGFEFGGGGGGGGGGGDGGGGGGFGGDEGEDEDCCGCFE;?=5CCGGGDCGGGGCFGGDDDE7>>DDCC1
@M03364:276:000000000-BLYN8:1:1101:12872:5010 1:N:0:1
ACTCCTACGGGAGGCAGCAGTGGGGAATATTGCACAATGGGCGCAAGCCTGATGCAGCCATGCCGCGTGTGTGAAGAAGGCCTTCGGGTTGTAAAGCACTTTCAGCGAGGAGGAAGGTGGTGAACTTAATACGTTCATCAATTGACGTTACTCGCAGAAGAAGCACCGGCTAACTCCGTGCCAGCAGCCGCGGTAATACGGAGGGTGCAAGCGTTAATCGGAATTACTGGGCGTAAAGCGCACG
+
GGGGGGGFGGGGGGGGGGGGGGGGGGGGGGGGGGGGGGGGGGGCFFGGGGGGGGGGGGGGGGGGGGGGGFGGGCGGGGGGGEFGGGGECFGEGGGGFFGGGGGGGGGFFGEGGFFEFGGGGGCDGF?FDFEGFGGGGGGDCCAFFGE:FGGGGG77CFGGGGGGGGCFGGGGGGF9DCFED:;ECDFGGGDGGEEEGGGGGDCCEGG5+>FCEEEG5FGGC=ECEC+9+<*:CDCEGFCG3CD7
@M03364:276:000000000-BLYN8:1:1101:25239:5012 1:N:0:1
ACTCCTACGGGAGGCAGCAGTGGGGAATATTGGACAATGGACCGAGAGTCTGATCCAGCAATTCTGTGTGCACGATGAAGTTTTTCGGAATGTAAAGTGCTTTCAGTTGGGAAGAAAAGAATGACGGTACCAACAGAAGAAGTGACGGCTAAATACGTGCCAGCAGCCGCGGTAATACGTATGTCACAAGCGTTATCCGGATTTATTGGGCGTAAAGCGCGTCTAGGTGGATATATAAGTCTG
+
GGGGGGGGGEG>FGGDGGFGGGGGGGCGGGGGGGGGGGGGGGFEGGDEGFGGGFGGFGGGGGGCGGGGGGG<CFFFGFGFGGGCFFF:7CFGGGEFGGGFGGGGGGG,CFGFGGDGFGGGGCF9<FGGGGGGGDFGGEE@,<CDCF?CE:@FEA,FF=DFE=,+,6@FEDCGGD7@@F>FGG7CFCG;CDEE*B*>DFEC5;:C@CF995;C5:==CECGE*?:CC6@CF*2C++1***:>0:
@M03364:276:000000000-BLYN8:1:1101:18621:5032 1:N:0:1
ACTCCTACGGGAGGCAGCAGTAGGGAATCTTCCGCAATGGGCGAAAGCCTGACGGAGCAACGCCGCGTGAGTGATGAAGGTTTTCGGATCGTAAAACTCTGTTATTAGGGAAGAACAAATGTGTAAGTAACTGTGCACATCTTGACGGTACCTAATCAGAAAGCCACGGCTAACTACGTGCCAGCAGCCGCGGTAATACGTAGGTGGCAAGCGTTATCCGGAATTATTGGGCGTAAAGCGCGCG
+
GGGGGGGGGGGGGGGGGGGGGGGGGGGGGGGGGGGGGGGGGGGGGGGGGGGGGGGGGGGGGGGGGGGGGGGGGGGGGGGGGGGGGGGGGDGGGGGGGGGGGGGGGGGCFGGGGGGGGGGGGGGGGGGGGGCFGGGGGGGGGGGGGGGGGGGGGGGGGGGGGGGGGGGGGGGGGGGGGGGGGGGGGGGGGGGGGGGGGGGGGGGGGGGGGGGGGGGGGGGGGGGGGGGGGGGGGGGGGGDGGGGG
@M03364:276:000000000-BLYN8:1:1101:20744:5036 1:N:0:1
ACTCCTACGGGAGGCAGCAGTGGGGAATATTGCACAATGGGCGCAAGCCTGATGCAGCCATGCCGCGTGTGTGAAGAAGGCCTTCGGGTTGTAAAGCACTTTCAGCGAGGAGGAAGGTGGTGAACTTAATACGTTCATCAATTGACGTTACTCGCAGAAGAAGCACCGGCTAACTCCGTGCCAGCAGCCGCGGTAATACGGAGGGTGCAAGCGTTAATCGGAATTACTGGGCGTAAAGCGCACG
+
GGGGGGGGGGGGGGGGGGGGGGGGGGGGGGGGGGGGGGGGGGGGGGGGGGGGGGGGGGGGGGGGGGGGGEGGGFGGGGGGGGGGGGGGGGGGGGGGGGGGGGGGGGGFGGGGGGGGGGGFGGFFGGGFGGGGGFG?8DGGGGGGGGGGGGGGFGGGGGGGGGG?@EGGGGGEGG@DCGGGGGGFGGFGGGGGGGGGGGGGGEGGEGGGGGGGGGGG=FGGGGGGGGGGGGGGDD5ECFGGGGGD
@M03364:276:000000000-BLYN8:1:1101:16566:5086 1:N:0:1
ACTCCTACGGGAGGCAGCAGTGGGGAATATTGGACAATGGGCGAAAGCCTGATCCAGCCATGCCGCGTGTGTGAAGAAGGCCTTTTGGTTGTAAAGCACTTTAAGCGAGGAGGAGGCTACTGAGATTAATACTCTTGGATAGTGGACGTTACTCGCAGAATAAGCACCGGCTAACTCTGTGCCAGCAGCCGCGGTAATACAGAGGGTGCGAGCGTTAATCGGATTTACTGGGCGTAAAGCGTGG
+
<FGGGGGGGGDGEGGGGGGGGGGGGGGGEFGCGFGFGGGEFGGGGGGGGGGGGFGFFGGGGGGGGGGFGFFFGGCFGGFGFFGGDFFGF<FGFGGGFFGGGEEACAFEGGE:FF:FDGFFFGCGGGGDAFCGFC,?BFFGDGGFGGGGCFDCGGCCBC:EFFGFFGFFGGFGGGGGFECFEGFDCBFFCFGGGGGDGGG??FFFF5=EEGEGGGGGGGFFC=EEGGFEGCFCDGGGGGFGGGG)
@M03364:276:000000000-BLYN8:1:1101:22097:5104 1:N:0:1
ACTCCTACGGGAGGCAGCAGTGGGGAATATTGCACAATGGGCGCAAGCCTGATGCAGCCATGCCGCGTGTGTGAAGAAGGCCTTCGGGTTGTAAAACTCTGTTATTAGGGAAGAACAAATGTGTAAGTAACTGTGCACGTCTTGACGGTACCTAATCAGAAAGCCACGGCTAACTACGTGCCAGCAGCCGCGGTAATACGTAGGTGGCAAGCGTTATCCGGAATTATTGGGCGTAAAGCGCGCG
+
GGGGGGGGGGGGGGGGEGGGEGGGGGGGGGGFFGGGGGGGGGGCGGGGGGGGGGGGFGGGGGG?FCFBF?EGGG9FGGGGGGGGGGGGGGDGGGGGGGGGGGGFFGFAFFFGGGGGGGGGGGFGGDGGGGGFFGGGG<FGCGGGGG@FGGG9CFFGGGGGGGG8FFG7>FGGGGFFGGGGGFGGGGGGCE>EGGGGGGDG94=CF?CGF6@@8CEEGDGGGEC*5+4AGGGGGGGDFFGDGGGG
@M03364:276:000000000-BLYN8:1:1101:12484:5108 1:N:0:1
ACTCCTACGGGAGGCAGCAGTGGGGAATATTGCACAATGGGCGCAAGCCTGATGCAGCCATGCCGCGTGTGTGAAGAAGGCCTTCGGGTTGTAAAGCACTTTCAGCGAGGAGGAAGGTGGTGAACTTAATACGTTCATCAATTGACGTTACTCGCAGAAGAAGCACCGGCTAACTCCGTGCCAGCAGCCGCGGTAATACGGAGGGTGCAAGCGTTAATCGGAATTACTGGGCGTAAAGCGCACG
+
GGGGGGGGGGGGGGGGGGGGGGGGGGGGGGGGGGGGGGFGGGGGGGGGGGGGGGGGGGGGGGGGGGGGGGGGGGGGGGGGGGGGGGGGEGGGGGGGGGGGGGGGGGGGGGGGGGCFGGFFFGGGGGGGGGGGGGGGGGGGGGGGGGGGGGGGFGGGCCBFGGGGGGGGG*@FCFFGGGGGGGGFFGFG@EGGEGGGGGGGGDGGGGGGGGGCEEGGGGGGDGGGGGDGCGGGGGGEGGGGC3>9
@M03364:276:000000000-BLYN8:1:1101:5527:5154 1:N:0:1
ACTCATACGGGAGGCAGCAGTGGGGAATATTGCACAATGGGCGCAAGCCTGATGCAGCCATGCCGCGTGTATGAAGAAGGCCTTCGGGTTGTAAAGTACTTTCAGCGAGGAGGAAGGCATTAAGGTTAATAACCTTAGTGATTGACGTTACTCGCAGAAGAAGCACCGGCTAACTCCGTGCCAGCAGCCGCGGTAATACGGAGGGTGCAAGCGTTAATCGGAATTACTGGGCGTAAAGCGCACG
+
GGGG,EFGGGGGGGEGGGDGGGGGGCFGGGGGGGGGGGGGGGGGGGGGGGGGGGFGGGGGGGGGGCF7FFCFGGFGGGFGGGGGFGGGGGGGG9FGGGFGGGGGGGGCGGGGGEFD@FFGGGGGGFFGGGGGFFFGFGGDGGDGGGGGGGGGGGEFEGFGGGGGGGGCEGGGGGGGGGGFDFGGGFGGGCEGE55BEGGGGCEEEGGGGFEGEGGDGGGCECEFGGGFCFGFGGGGGFGDCDD7
@M03364:276:000000000-BLYN8:1:1101:14559:5171 1:N:0:1
ACTCCTACGGGAGGCAGCAGTGGGGAATTTTGGACAATGGGCGGAAGCCTGATCCAGCCATGCCGCGTGTGTGAAGAAGGCCTTTTGGTTGTAAAGCACTTTAAGCGAGGAGGAGGCTACTAGTACTAATACTACTGGATAGTTGACGTTACTCGCAGAATAAGCACCGGCTAACTCTGTGCCAGCAGCCGCGGTAATACAGAGGGTGCGAGCGTTAATCGGATTTACTGGGCGTAAAGCGTGC
+
GGGGGGGGGGGGGGGGGGGGGGGGGGGGGGGGGGGGGGGGGGGGGGGGGGGGGGGGGGGGGGGGGGGGGGGGGGGGGGGGGGFGGGGGGGGGGGGGGFGGGGGGGGGEGGGGGGGGDGGGGGGGGGFFFFGFGGGGGGGGGGGGGGGGCFFEAEGGGGGGGGGGGFGGGGGGGGGGGGGGGGGGGGGGGGDDGGGGEGGGFFCGGGGGGGGGGGEEEFFDGEGGGGGGGGGGGGGGCFFGGGG5
@M03364:276:000000000-BLYN8:1:1101:16142:5183 1:N:0:1
ACTCCTACGGGAGGCAGCAGTAGGGAATCTTCCGCAATGGACGCAAGTCTGACGGAGCAACGCCGCGTGAGTGAAGAAGGTTTTCGGATCGTAAAACTCTGTTGTTAGAGAAGAACAAGTGCTAGAGTAACTGTTAGCGCCTTGACGGTATCTAACCAGAAAGCCACGGCTAACTACGTGCCAGCAGCCGCGGTAATACGTAGGTGGCAAGCGTTGTCCGGATTTATTGGGCGTAAAGCGAGCG
+
GGGGGGGGGGGGGGGGGGGGGGGGGGGGGGGGGGGGGGGGGGGGGGGGGGGGGGGGGGGGGGGGGGGGGGGGGGGGGGGGGGGGGGGGGGGGGGGGGGGGGGGGGGGGGGGGGGGGGGGGGGGGGGGGGGGGGGGGGGGGGGGGGGGGGGGGGGGGGGGGGGGGGGGGGGGGGGGGGGGGGGGGGGGGGGGGGGGGGFGGGGGGGGGGGGGGGGGGGGGGGCGGGGGGGGGGGGGGGGGGGGGD
@M03364:276:000000000-BLYN8:1:1101:24705:5194 1:N:0:1
ACTCCTACGGGAGGCAGCAGTGGGGAATATTGGTCAATGGGCGAAAGCCTGATCCAGCCATGCCGCGTGTGTGAAGAAGGTCCTCGGATTGTAAAGCACTTTAAGTTGGGAGGAAGGGCCGTAAGTTAATACCTTGCTGTTTTGACGTTACCAACAGAATAAGCACCGGCTAACTTCGTGCCAGCAGCCGCGGTAATACGAAGGGTGCAAGCGTTAATCGGAATTACTGGGCGGAAAGCGCGCG
+
FGFFGG@FF>EGGGGGGGGGGGDGGGGGGGGGG,EFFGGC,CFGFGD@FGGGCEGGGFGGFGCFGDEGGEFFGG,CFFGGGG,E<BFC:FAEDGG,E,,:EFFEFFA,<F,BFCG8:7C7+6++:AFF9?<9,C<?EFCFFFG<7DCGGGBF==33,3,7,,7C:F,@+**<,,@7@@FC78,87,>,>>C8C1:89,<3B8*4BEGDF?98:**;A@7CC*/A8CCGFE*7))*:9C<D<D)/
@M03364:276:000000000-BLYN8:1:1101:8636:5195 1:N:0:1
ACTCCTACGGGAGGCAGCAGTGGGGAATATTGCACAATGGGCGCAAGCCTGATGCAGCCATGCCGCGTGTATGAAGAAGGCCTTCGGGTTGTAAAGTACTTTCAGCGGGGAGGAAGGTGAGTGGTTTAATACGCCATTCAATTGACGTTACCCGCAGAAGAAGCACCGGCTAACTCCGTGCCAGCAGCCGCGGTAATACGGAGGGTGCAAGCGTTAATCGGAATTACTGGGCGTAAAGCGCACG
+
FGGGGGGGGGGGGGBFEGGGGFGGGCGG?EGGGGGGGGGGGGGEG+:@FGGGFGGGGGGGGGCGGGGGFGGGGGFGGGGGGGGGGGGGGDGF9FFFGGGGGFGGGGEGGGFGG:FEGGGGGFGGGGGGCGGFGGGGGFCGFGGGFFGGGGGGGGGGGDCCGGGGGDGGDGEGGGGGGGGGGGGCFGGGGGGGGGDDCGGGDG>GGGGGGFGCCC8C5:7FEGGGGGGGGGGG39:CCCCD<33/
@M03364:276:000000000-BLYN8:1:1101:18500:5223 1:N:0:1
ACTCCTACGGGAGGCAGCAGTGGGGAATATTGCACAATGGGCGCAAGCCTGATGCAGCCATGCCGCGTGTGTGAAGAAGGCCTTCGGGTTGTAAAGCACTTTCAGCGAGGAGGAAGGTGGTGAGCTTAATACGTTCATCAATTGACGTTACTCGCAGAAGAAGCACCGGCTAACTCCGTGCCAGCAGCCGCGGTAATACGGCGGGTGCAAGCGTTAATCGGAATTACTGGGCGTAAAGCGCACG
+
GGGGGGFFGGGGGGGDGDGGGGGGGGGGGCGGGGGGGGGGGGGGGGGGGGGGGGGGGGGGGGGFGGGGGFCFGGFGGGGFFCEFGFG>FCEGGGGGGGFFGGGGGGGGGGGDGE8FGFGGGFDFCFGGAGGGGGGFGCGGGGGGFC@FFFGGGGGGGCFF>FGFGGGGGGEEGGGGGGGGGG9FGGFFFGGGDG>EGFEGD*=EGGGGFGEDCED8CGGGEDCFF77CGGGGGGC*7*:CCG35
@M03364:276:000000000-BLYN8:1:1101:8577:5245 1:N:0:1
ACTCCTACGGGAGGCAGCAGTAGGGAATCTTCCGCAATGGGCGAAAGCCTGACGGAGCAACGCCGCGTGAGTGATGAAGGTTTTCGGATCGTAAAACTCTGTTATTAGGGAAGAACAAATGTGTAAGTAACTGTGCACATCTTGACGGTACCTAATCAGAAAGCCACGGCTAACTACGTGCCAGCAGCCGCGGTAATACGTAGGTGGCAAGCGTTATCCGGAATTATTGGGCGTAAAGCGCGCG
+
GGGGGGGGGGGGGGGGGGGGGGGGGGGGGGGGGGGGGGGGGGGGGGGGGGGFFGGEGGGGGGGGGGGGGGGGGGGGGGGGGGGGGGGGGGGGGGGGGGGGGGGFGGGGGGGGGGGGGFGGGGFGFGGGGGGGGGGGGGGGGGGGGGGGGGGFGGGGFGGGFFFGGGGGGGGGGGGGGGGGGGGGGGGGFGGGGGGGGFFGGGGGGGGGGGGGGGGGGGGGGCECFFGGDFFGGDGGGGGGGGD<
@M03364:276:000000000-BLYN8:1:1101:21518:5270 1:N:0:1
ACTCCTACGGGAGGCAGCAGTGGGGAATATTGGACAATGGGCGCAAGCCTGATCCAGCCATGCCGCGTGTGTGAAGAAGGCCTTTTGGTTGTAAAGCACTTTAAGCGAGGAGGAGGCTACCGAGATTAATACCCTTGGATAGTGGACGTTACTCGCAGAATAAGCACCGGCTAACTCTGTGCCAGCAGCCGCGGTAATACAGAGGGTGCGAGCGTTAATCGGATTTACTGGGCGTAAAGCGTGC
+
GGGGGGCFGGGGGGGGCCFGGGGGGGGGGGGGGGGGGGGGGGGGGGGFFGFGGGFGGFGGGGGFFGGGGGGGGGCEEGGGGGGGGGGGGGGGGFGFFGGGGGGGGFG:FGCFGGGGGGDFGGGGGGFGGGGFGGGGGFGGFGGGGGGGGGGGGFCGDGGGGGGGGGDGGGGGGGGGGCFGGGGGGGG@GGGGGG*BECFGGGGGGGGGGEGGGGGGGFGGGG==CCDGGGGDGGGGDFG=DGD7
@M03364:276:000000000-BLYN8:1:1101:12820:5275 1:N:0:1
ACTCCTACGGGAGGCAGCAGTGGGGAATATTGCACAATGGGCGCAAGCCTGATGCAGCCATGCCGCGTGTATGAAGAAGGCCTTCGGGTTGTAAAGTACTTTCAGCGGGGAGGAAGGGAGTAAAGTTAATACCTTTGCTCATTGACGTTACCCGCAGAAGAAGCACCGGCTAACTCCGTGCCAGCAGCCGCGGTAATACGGAGGGTGCAAGCGTTAATCGGAATTACTGGGCGTAAAGCGCACG
+
GGGGGGGGGGGGGGGGGGGGGGGGGGGGGGGGGGGGGGGGGGGDEGGGGGGGGGGGGGGGGGGGGGGGGGGGCCFGGGGDFGGGGGGGGGGGGFGGGDGGGGGGGGGGGGFEGGGGG7FEFCF<CFFGGGAFFFGDF,3EFGCC=DFF7CGG<@FGDGGGGGFFGGEFEGC:FFGGGG<CCGCF7:<EFC8CCCCEFFF5C5>EGCCE673*8?EGFC+7*ACCFGD9<CFGGGG57F7CD5CC
@M03364:276:000000000-BLYN8:1:1101:23156:5317 1:N:0:1
ACTCCTACGGGAGGCAGCAGTGGGGAATATTGGACAATGGGCGAAAGCCTGATCCAGCCATGCCGCGTGTGTGAAGAAGGCCTTTTGGTTGTAAAGCACTTTAAGCGAGGAGGAGGCTACTGAGATTAATACTCTTGGATAGTGGACGTTACTCGCAGAATAAGCACCGGCTAACTCTGTGCCAGCAGCCGCGGTAATACAGAGGGTGCGAGCGTTAATCGGATTTACTGGGCGTAAAGCGTGC
+
GGGGEFGGGGDDGGGGDGGGGFGGGGGGGGGGGGGGGGGGGGGGGGGGGGGGGGGGGGGGGGGFGGG>FGGGGGGGGGGGGFGGGGGGFFGGGFGGGCFGGGGGGGGGGGGGGGGGG?GFGGGG,EFCGGGGGGGFGF?DDFFG,>FECFGGGGGGCG@>FGFGGGCAFGGGGC8EGFAFEEGGGGGFFECEGEGEGGFCFGGGGGEGGG=ECE?ECGGGGGGGCGFGGGFGGGGEGCGC9DD*
@M03364:276:000000000-BLYN8:1:1101:22093:5353 1:N:0:1
ACTCCTACGGGAGGCAGCAGTGGGGAATATTGCACAATGGGCGCAAGCCTGATGCAGCCATGCCGCGTGTGTGAAGAAGGCCTTCGGGTTGTAAAGCACTTTCAGCGAGGAGGAAGGTGGTGAGCTTAATACGCTCATCAATTGACGTTACTCGCAGAAGAAGCACCGGCTAACTCCGTGCCAGCAGCCGCGGTAATACGGAGGGTGCAAGCGTTAATCGGAATTACTGGGCGTAAAGCGCACG
+
GGGGGGGGGGEGGGGGGGGGGGGGGGGGGGGGGGGGGGGGGGGGGGGGGFGGGGGGGGGGGGGGGGGGGGGGGGGGGGGGGGGFFGGGGGGGGGGGGGGGGGGGGGGCFGFGGGGGGGGGGG9FGGEGGGGFGCFEGGGGFGFGGGGGGFGGGGGGFGGGGGGGGGGDEGGGGFG?FEGGGGGGGGG>78CGGGCEGC9CECGGGGGECFEFGGGGF7CFGE87CEFGGCFF<CCEFGGGDGG9
@M03364:276:000000000-BLYN8:1:1101:18590:5364 1:N:0:1
ACTCCTACGGGAGGCAGCAGTGGGGAATATTGGACAATGGGCGAAAGCCTGATCCAGCCATGCCGCGTGTGTGAAGAAGGTCTTCGGATTGTAAAGCACTTTAAGTTGGGAGGAAGGGCAGTAAGTTAATACCTTGCTGTTTTGACGTTACCAACAGAATAAGCACCGGCTAACTTCGTGCCAGCAGCCGCGGTAATACGAAGGGTGCAAGCGTTAATCGGAATTACTGGGCGTAAAGCGCGCG
+
GGGGGGGGGGGGGGGGGGGGFGGGGFGGGGGGGGGGGGGGGGGGGDGGGGGFGFGGGGGGGGGGGGGGGGGGGGGGGGGGGGGGGGGGGGGGGFGGGGGGGGFGGGGGGGFG>F<FG7FGGGGGGGGGGGGGGGGDDFFGGGGFGGGGGGGFGGGGGGGGG9=DGGGGGGGGGGGGGGGGDFGGGGGGGDDGEGDGGGGGC8CGGGGGGGGFGGGGGFGGGDGGGGGGGGGGGGCGGCF<9CC<
@M03364:276:000000000-BLYN8:1:1101:18157:5371 1:N:0:1
ACTCCTACGGGAGGCATCAGTGGGGAATATTGCACAATGGGCGCAAGCCTGATGCAGCCATGCCGCGTGTGTGAAGAAGGCCTTCGGGTTGTAAAGCACTTTCAGCGAGGAGGAAGGTGGTGAGCTTAATACGTTCATCAATTGACGTTACTCGCAGAAGAAGCACCGGCTAACTCCGTGCCAGCAGCCGCGGTAATACGGAGGGTGCAAGCGTTAATCGGAATTACTGGGCGTAAAGCGCACG
+
GFAFFFGGECGG:CG@F<-CFFGGGFBFEFCF9EEGEEC<EFGC76@CDCACEF<FF<<FFECGGGEFBFFGFC?,6CEF=<,C5D@===BF,CFGGGGGEGE<AEF7CFEG7F8=FEFFFFFG<FGGGFGGCFFCGC<BFFGGGGGEF<B<FGDDF7FFF7BF7>:FFD@F>FCFFGGFE@FGGGE7FCEEGC8CF+?C8C5:*=886<FGGEDGG7077CCE8::CFDCFGDCCFCDGD<C7
@M03364:276:000000000-BLYN8:1:1101:11253:5395 1:N:0:1
ACTCCTACGGGAGGCAGCAGTGGGGAATATTGCACAATGGGCGCAAGCCTGATGCAGCCATGCCGCGTGTATGAAGAAGGCCTTCGGGTTGTAAAGCACTTTAAGCGAGGAGGAGGCTACCTAGATTAATACTCTAGGATAGTGGACGTTACTCGCAGAATAAGCACCGGCTAACTCTGTGCCAGCAGCCGCGGTAATACAGAGGGTGCGAGCGTTAATCGGATTTACTGGGCGTAAAGCGTGG
+
GGGGGGGGGGGGGGGGGGGGGGGGGGGGGGGGGGGGGGGGGGGDGGGGGGGGGGGGGGGGGGGGGGGGGGGGGGFGGGGGGGGGGGGGGGGGGGFGGGGGGGGGGGGEGGGGGGGGGGGGFGFCFGGFAFAFGCFFGGFGGGGGGGGCGGGGGFGC>CGFFFGGCCFGEGCCGFGFCCFGGGF@FGGGGGEGGGG7CGGCDGGFFGGGGGCEE>=CEGFFFDGGGGGGDGGG:)>EGGGFDD<)
@M03364:276:000000000-BLYN8:1:1101:22110:5398 1:N:0:1
ACTCCTACGGGAGGCAGCAGTGGGGAATATTGGACAATGGGCGGAAGCCTGATCCAGCCATGCCGCGTGTGTGAAGAAGGCCTTTTGGTTGTAAAGCACTTTAAGCGAGGAGGAGGCTACTGGTATTAATACTACCGGATAGTGGACGTTACTCGCAGAATAAGCACCGGCTAACTCTGTGCCAGCAGCCGCGGTAATACGAAGGGTGCAAGCGTTACTCGGAATTACTGGGCGTAAAGCGTGC
+
GGGGGGGCGEDGGEDFGGGGGGGGGGGGGGGFGGFGGGGGGGGGGGGGGGGGGGGGGFDGAFGGGGGGGGFGGGGGGGGGGFGFEEFGGGGGGGGFDGGGGGGGGCFEGGGGDG7EEGCDCGGGFGGECFGFFGCFGGDEGGGGCF@C:C<CD>C*3B:FGGGFFGGGGDC@7B8F9EFEGFGGF@FGGGG>CEGGCF99EGGEEGEGGGC7CEEGDEF+CGECGG7CG?FC<9C*5CDCCC53
@M03364:276:000000000-BLYN8:1:1101:18635:5403 1:N:0:1
ACTCCTACGGGAGGCAGCAGTGGGGAATATTGGACAATGGGGGCAACCCTGATCCAGCAATGCCGCGTGTGTGAAGAAGGCCTTCGGGTTGTAAAGCACTTTCAGCAGGGAGGAAGAGATGACGGTTAATACCCGTTGTTGTGACGTTACCTGCAGAAGAAGCACCGGCTAACTCCGTGCCAGCAGCCGCGGTAATACGGAGGGTGCGAGCGTTATTCGGAATTACTGGGCGTAAAGCGCACGC
+
GGGGGGGGGGGGGGGGGGGGGGGGGGGGGGGGGGGGGGGGGGGGGGGGGGGGGGGGGGGGGGGGGGGGGGGGGGGGGGGGGGGGGGGGGGGGGGGGGGGGGGFEFGGDFGGGGGFGGGGGGGGGGGGGGGGGGGFGGGGGGGGGGGGGGGGGGFFGGGGC@FFGGGGGGGGFGGFGGGGGFGGFGGGFGGGGGGGGGGGG58EGGDGGCEGGG5EGGGGGDGGGGGGGFGGGDGGFDGGGDGGD
@M03364:276:000000000-BLYN8:1:1101:8851:5421 1:N:0:1
ACTCCTACGGGAGGCAGCAGTGGGGAATATTGGACAATGGGCGAAAGCCTGATCCAGCCATGCCGCGTGTGAGAAGAAGGCCTTTTGGTTGTAAAGCACTTTAAGCGAGGAGGAGGCTACTTAGATTAATACTCTAGGATAGTGGACGTTACTCGCAGAATAAGCACCGGCTAACTCTGTGCCAGCAGCCGCGGTAATACAGAGGGTGCGAGCGTTAATCGGATTTACTGGGCGTAAAGCGTGC
+
GGGGGGGGGGGGGGGGGGGGGGGGGGGGGGGGGGGGGGGGGGGGGGGGGGGGGGGGGGGGGGGGGGGGGGG9FGGGGGGGGGGGGGGGGGGGGGGGGGGGGGGFGGGCFGGGGGGGGGGGGGCGGGGGGGGGGGGGGGGGGGGGGGGGGGGGGGGGGGGGGGGGGGGGGGGGGGGGGGGGGGGGGGGGGGGGGGGGGGGFGFGEGGGGEGGGGG=EGFFFFGEGDGGGGGGGFCEGGGGGGGG*
@M03364:276:000000000-BLYN8:1:1101:5817:5424 1:N:0:1
ACTCCTACGGGAGGCAGCAGTGGGGAATATTGCACAATGGGCGCAAGCCTGATGCAGCCATGCCGCGTGTGTGAAGAAGGCCTTCGGGTTGTAAAGCACTTTCAGCGAGGAGGAAGGTGGTGAGCTTAATACGTTCATCAATTGACGTTACTCGCAGAAGAAGCACCGGCTAACTCCGTGCCAGCAGCCGCGGTAATACGGAGGGTGCAAGCGTTAATCGGAATTACTGGGCGTAAAGCGCACG
+
GGGGCFGGGGGGGGGGGGGGGGGGGGGGGGGGGGGGGGGGGGGGGGGGGGGFGGGGGGGGGGGGGGGGGGGGGGGGGGGGGGGGGGGGGGGGGGGGGGGGGGGGGGGGGGGGGGGGGEGGGGGGGGGFGGGGGFGGGGGGFGGFGGGGGGGGFDGGGGGGGGGGGGGGGGGGGGGGGDGGGGGGGG>EGGGGGGCEGFGGGGGGGEGGGGGGGGGGGGGGGGGGGGGGGGGGGGGGGGCDDDD5
@M03364:276:000000000-BLYN8:1:1101:9100:5430 1:N:0:1
ACTCCTACGGGAGGCAGCAGTGGGGAATATTGCACAATGGGCGCAAGCCTGATCCAGCCATGCCGCGTGTGTGAAGAAGGCCTTTTGGTTGTAAAGCACTTTAAGCGAGGAGGAGGCTACCGAGATTAATACCCTTGGATAGTGGACGTTACTCGCAGAATAAGCACCGGCTAACTCTGTGCCAGCAGCCGCGGTAATACAGAGGGTGCGAGCGTTAATCGGATTTACTGGGCGTAAAGCGTGG
+
GGGGGGGGGGGGGGGGGGGFGGGGGGGGFGGGFGGGGGGGGGGGGGGGGGGGGGFGGGGGGGGGGGGGGGGGGGGGGGGGGGGGGFFGGGGGGGGFGDGGGGGGGGG:FGECEGGGGGGGGG7FCFFFFGGGF?FGGFGG=BDGFCFGGFGEGGGEGDGCFFFFCFGGGEGGFFGGGGGGGGCDFDGCE8CEGGGGGGCE9+<CFGEEGGGD=>ECEFG?5CEEGFCCFCFC7CGDD5>CDDC)
@M03364:276:000000000-BLYN8:1:1101:20389:5431 1:N:0:1
ACTCCTACGGGAGGCAGCAGTGGGGAATATTGCACAATGGGCGCAAGCCTGATGCAGCCATGCCGCGTGTATGAAGAAGGCCTTCGGGTTGTAAAGTACTTTCAGCGGGGAGGAAGGTGAGTGGTTTAATACGCCATTCAATTGACGTTACCCGCAGAAGAAGCACCGGCTAACTCCGTGCCAGCAGCCGCGGTAATACGGAGGGTGCAAGCGTTAATCGGAATTACTGGGCGTAAAGCGCACG
+
GGGGGGGGGGGGGGGGGGGGGGGGGGGGGGGGGGGGGGGGGGGGGGGGGGGGGGGFGGGGGGGGGGGGGGGGGDGGGGGGGGGGGGGGGGGGGGGGGGGGGGGGGGGGGGGGG:FG>BFFGFFGGGGGGGGGGGGGG<CFGGGGGGGGGGEGGGGGGGGFGGGGGGGGGGGGGGGGGGGGGGGGGFGGFEDEGGGGGFGGGGGGGGGGGGGFGGGCC?FGGGGGGGGGGGFFGGEGGGGGGGGD
@M03364:276:000000000-BLYN8:1:1101:22482:5445 1:N:0:1
ACTCCTACGGGAGGCAGCAGTAGGGAATCTTCGGCAATGGGGGCAACCCTGACCGAGCAACGCCGCGTGAGTGAAGAAGGTTTTCGGATCGTAAAACTCTGTTGTTAGAGAAGAACGTTAAGTAGAGTGGAAAGTTACTTAAGTGACGGTATCTAACCAGAAAGGGACGGCTAACTACGTGCCAGCAGCCGCGGTAATACGTAGGTCCCAAGCGTTGTCCGGATTTATTGGGCGTAAAGCGAGC
+
GGGGGGGGGGGGGCGGGGGGGGGGGGGGGGFGGDEGGGGGGGGCFGGGGGGGGGGGGGGGGGGGGGG=FGG,?FFFGGGGGGFGGGGGCCGGGGGGGGG9FGGCFGGGGGGGGGGGGGGEEFGGGGGEGGD3>FGFCGGFGFGGGGGEGGGGGGGGCEDFDGGGGGGGGGGGGGGGFGGGGGGGGGGGGGGGGGGGGGDGGFCFCG?EGGGDGGEGGG?EGECCEGGGGDFGFGGGDGGCGDD/
@M03364:276:000000000-BLYN8:1:1101:22926:5466 1:N:0:1
ACTCCTACGGGAGGCAGCAGTGGGGAATATTGCACAATGGGCGCAAGCCTGATGCAGCCATGCCGCGTGTGTGAAGAAGGCCTTCGGGTTGTAAAGCACTTTAAGCGAGGAGGAGGCTACCGAGATTAATACCCTTGGATAGTGGACGTTACTCGCAGAATAAGCACCGGCTAACTCTGTGCCAGCAGCCGCGGTAATACAGAGGGTGCGAGCGTTAATCGGATTTACTGGGCGTAAAGCGTGC
+
GGGGGGGGGGGEGGGGGGGGGGFGGFGGGGGGGGGGGGGGGGGGGGGGGGGGFGGGGGGDGGGGGGGGGGGGGCGGFGGGDGGGGGGFGGGGFGGGGGGGGG,@FFC:FGGGGGGG+ECBEFDD@FGGGGGDFFGGGG>ADGEGGGCEGGGGF<CCCGCFGFFGGGGFCGGDGGGEG9CFFGFFGGFFGFEGGG1CEGFF9BEEGGGGDGGGGEGEGGFFGECEEF+0<?FEDGGGGCGGDDC*
@M03364:276:000000000-BLYN8:1:1101:5700:5470 1:N:0:1
ACTCCTACGGGAGGCAGCAGTGGGGAATATTGCACAATGGGCGCAAGCCTGATGCAGCCATGCCGCGTGTGTGAAGAAGGCCTTCGGGTTGTAAAGCACTTTCAGCGAGGAGGAAGGTGGTGAGCTTAATACGTTCATCAATTGACGTTACTCGCAGAAGAAGCACCGGCTAACTCCGTGCCAGCAGCCGCGGTAATACGGAGGGTGCAAGCGTTAATCGGAATTACTGGGCGTAAAGCGCACG
+
GGGGGGGGGGGEGGGGGGGGGGGGGGGGGGGGGGGGGGGGGGGGGGGGGFFGGGGGGGGGGGGGGGGGGGGGGG9FGGGGGGGGGGGGGGGGGGGGGGGGGGGGGFGGGGGGGD@CFFFGFGGGGGGGGGGGGGGGGGGGGGGGGGGEFFGGGGGGGGGDFGFFGGGGGGGGGGGGGGGGGGGGGGGGGBEGGGCEGGFGGGGGGGGGGGGG5CGGGGGGGGGGGGGGGGGGCDG5FGGGGGG5
@M03364:276:000000000-BLYN8:1:1101:16106:5489 1:N:0:1
ACTCCTACGGGAGGCAGCAGTGGGGAATATTGGACAATGGGCGGAAGCCTGATCCAGCCATGCCGCGTGTGTGAAGAAGGCCTTTTGGTTGTAAAGCACTTTAAGCGAGGAGGAGGCTACTGGTATTAATACTACCGGATAGTGGACGTTACTCGCAGAATAAGCACCGGCTAACTCTGTGCCAGCAGCCGCGGTAATACAGAGGGTGCGAGCGTTAATCGGATTTACTGGGCGTAAAGCGTGG
+
GGGGGGGGGGGGGGGGGGEGGGGGGGGGFGGGGGGGGGGGGGGGGGGGGGGGGGGGGGGGGGGGGEGGGGGGGGGGGGGGGGGGGGGGGGGGGGGGGGGGGGFGGGGEGGGDGGGGGGGGGFDF<FFEGGGFFGFGGGGGGGGGGGCGGGGEGGCFFGGFCFGGGGGGGGDGGGGGGGAFGGGFGGGGGGGGGDGDEGEFCFCGFCGGGGDGGGGGG=EGFEGGGGFGGGFFFDGGGCGGDGG)
@M03364:276:000000000-BLYN8:1:1101:18026:5508 1:N:0:1
ACTCCTACGGGAGGCAGCAGTGGGGAATATTGCACAATGGGCGCAAGCCTGATGCAGCCATGCCGCGTGTGTGAAGAAGGCCTTCGGGTTGTAAAGCACTTTCAGCGAGGAGGAAGGTGGTGAACTTAATACGTTCATCAATTGACGTTACTCGCAGAAGAAGCACCGGCTAACTCCGTGCCAGCAGCCGCGGTAATACGGAGGGTGCAAGCGTTAATCGGAATTACTGGGCGTAAAGCGCACG
+
GGGDGGFGGGE;CEFCEGGGEGGGGCGGGGGGGFFFGGGFGGGGGGGGGGFCFGGGGGGGGGGGGGGEGEGGGDFDFGGGGGGGGGGGFDGFGGFGFGGGGGGGGGG7FGFFGFGGDFGGGGG9AAFAFFGGGFGGGGGGGGGG<FF>FCGGGGGGGFGGFEGFGFGGGGCFEFGGGGGGDGGFGGGG7BEGGGCEFFGGECEGGGGEGGGFEGEEGGGGGDEGGGGGG+CFGGEGDFGGGGGD
@M03364:276:000000000-BLYN8:1:1101:13584:5533 1:N:0:1
ACTCCTACGGGAGGCAGCAGTGGGGAATATTGCACAATGGGCGCAAGCCTGATGCAGCCATGCCGCGTGTGTGAAGAAGGCCTTCGGGTTGTAAAGCACTTTCAGCGAGGAGGAAGGTGGTGAACTTAATACGTTCATCAATTGACGTTACTCGCAGAAGAAGCACCGGCTAACTCCGTGCCAGCAGCCGCGGTAATACGGAGGGTGCAAGCGTTAATCGGAATTACTGGGCGTAAAGCGCACG
+
GGGGGGGGGGGGGGGGGGGGGGGGGGGFGGGGGGGGGGGGGGGGGGGGGGGGGGGGGGGGGGGGGGGGGGGGGGGGGGGGFGGGGGGGFGGGGGGGGGGGGGGGGGGGGGCFGGGGGGGGGGGGFGFGGGGCD=FFFGGGGGGGGFGEFGEFGGDGD7FGGGFGGGFGGCGDCFFGGGGGGGGGGGGGFEGGEGGGGGFFG>EGEEGDFFGGGGGGGGGGE5;EFFFG?EGGGGDGGGGGGDD5
@M03364:276:000000000-BLYN8:1:1101:7099:5559 1:N:0:1
ACTCCTACGGGAGGCAGCAGTGGGGAATATTGCACAATGGGCGCAAGCCTGATGCAGCCATGCCGCGTGTATGAAGAAGGCCTTCGGGTTGTAAAGTACTTTCAGCGAGGAGGAGGCTACTTGGATTAATACTCTAGGATAGTGGACGTTACTCGCAGAATAAGCACCGGCTAACTCTGTGCCAGCAGCCGCGGTAATACAGAGGGTGCGAGCGTTAATCGGATTTACTGGGCGCAAAGCGTGC
+
GGGGGGGGGGGGGGGGGGGGGGGGGGGGGGGGGGGGGGGGGGGGGGGGGGGGGGGGGGGGGGGGGGGGGGGGFFGGGGGGGGGGGGEGGGGGGGGGGGGGGGGGGGGGGGGDGEFGGGFGGGGGG9FGEFGGGGFG9FFGGFDGGGGGGFEFGGGGGGGGGGGGGGGGGGGCEGGDFGGGGG9DFGGGGGDGGGEGGFGCGFCEGGGGGGGGGGGGCEFCFEC*;@7@9<CCF3EGGGGGDCD:
@M03364:276:000000000-BLYN8:1:1101:7817:5575 1:N:0:1
ACTCCTACGGGAGGCAGCAGTGGGGAATATTGCACAATGGGCGCAAGCCTGATGCAGCCATGCCGCGTGTGTGAAGAAGGCCTTCGGGTTGTAAAGCACTTTCAGCGAGGAGGAAGGTGGTGAACTTAATACGTTCATCAATTGACGTTACTCGCAGAAGAAGCACCGGCTAACTCCGTGCCAGCAGCCGCGGTAATACGGAGGGTGCAAGCGTTAATCGGAATTACTGGGCGTAAAGCGCACG
+
GGGGGGGGGGGGGGGGGGGGGGGGGGGGGGGGGGGGGGGGGGGGGGGGGGGGGGGGGGGGGGGGFEGGGGGGGGGGGGGGGGGGGGGGGGGGGGGGGGGGGGGGGGGGGGGGGGGGGGGGGGGGGGGGGGGGGGGFGGGGGGGGGGGGGGGGGGGGGGGGGGGGGGGGGGGGGGGGGGGGGFDGFGGGGGGGGGEGGGGGGCGGGEEGGGGGGGGGGGGGGGDFGGGGGGGGCGGGGGGGGGG<
@M03364:276:000000000-BLYN8:1:1101:6045:5618 1:N:0:1
ACTCCTACGGGAGGCAGCAGTAGGGAATCTTCCGCAATGGGCGAAAGCCTGACGGAGCAACGCCGCGTGAGTGATGAAGGTTTTCGGATCGTAAAACTCTGTTATTAGGGAAGAACAAATGTGTAAGTAACTGTGCACATCTTGACGGTACCTAATCAGAAAGCCACGGCTAACTACGTGCCAGCAGCCGCGGTAATACGTAGGTGGCAAGCGTTATCCGGAATTATTGGGCGTAAAGCGCGCG
+
GGGGFGGGGGGGGGGGGGGGGGGGGGGGGGGGGGGGGGGGGGGGGGGGGGGGGGGGGGGGGGGGGGGGGGGGGGGGGFGGGGGGGGGGGGGGGGGGGGGGAFGGGGGGFGGGGGGGGGGGGGGGGFAFGGGGGGGGFGGGFGDDGGDDGFFGFFFGGFFGGGGGGGGB:FEFGGGGGGFEGGGGDFGGGECEECGGGGGGFGGDGFGGGGGGGGG85C@EEGCFFGGGGGGGGCEEGCFG3C<<
@M03364:276:000000000-BLYN8:1:1101:7424:5652 1:N:0:1
ACTCCTACGGGAGGCAGCAGTGGGGAATATTGCACAATGGGCGCAAGCCTGATGCAGCCATGCCGCGTGTGTGAAGAAGGCCTTCGGGTTGTAAAGCACTTTCAGCGAGGAGGAAGGTGGTGAACTTAATACGTTCATCAATTGACGTTACTCGCAGAAGAAGCACCGGCTAACTCTGTGCCAGCAGCCGCGGTAATACAGAGGGTGCGAGCGTTAATCGGATTTACTGGGCGTAAAGCGTGCG
+
GGGGGGGGGGGGGGGGGGGGGGGGGGGGGGGGGGGGGGGGGGGGGGGFGGGGGFGGGGGGGGGGGGGFGGGGGGGGGGGGFCFGGGGGGGGGGGGGFGGGGGGFGGGGGGGGGEFGGFGGGGGGGGGGGGGGGGGGDGGGGGGGGGGGGGGGFGGGGGGGGGGGGGGGGGGGGGGGGGGGGFGGFGGGGGGGGGDEFGGGGGGGGEGGGGGGGGGECGEGG*?EGGGGGG=59DGGGFGGDDGG
@M03364:276:000000000-BLYN8:1:1101:4394:5675 1:N:0:1
ACTCCTACGGGAGGCAGCAGTGGGGAATATTGCACAATGGGCGCAAGCCTGATGCAGCCATGCCGCGTGTGTGAAGAAGGCCTTCGGGTTGTAAAGCACTTTCAGCGAGGAGGAAGGTGGTGAACTTAATACGTTCATCAATTGACGTTACTCGCAGAAGAAGCACCGGCTAACTCCGTGCCAGCAGCCGCGGTAATACGGAGGGTGCAAGCGTTAATCGGAATTACTGGGCGTAAAGCGCACG
+
GGGGGGFGGGGGGGGGGGGGGGGGGGGGGGGGGGGGGGGGGGGGGGGGGGGGGGGGGGGGGGGGGGGCFGGGGGGGGGGGGGGGGGGGGGGDGGGGGGGGGGGGGGGGGGDGGGGGGGGGGGDGGGGGGGGGGGGGGGGGGGGGGGGGGGGGGGGGGGGGGGGFGGGGGGGGGDCGGGGGGCCGGGGGGGGGGEGGGGGGGCC@ECGGGGGFEGGGGGGGGG55CC99CGGGGGGGFCFGGDGD
@M03364:276:000000000-BLYN8:1:1101:24690:5677 1:N:0:1
ACTCCTACGGGAGGCAGCAGTAGGGAATCTTCCGCAATGGGCGAAAGCCTGACGGAGCAACGCCGCGTGAGTGATGAAGGTTTTCGGATCGTAAAACTCTGTTATTAGGGAAGAACAAATGTGTAAGTAACTGTGCACATCTTGACGGTACCTAATCAGAAAGCCACGGCTAACTACGTGCCAGCAGCCGCGGTAATACGTAGGTGGCAAGCGTTATCCGGAATTATTGGGCGTAAAGCGCGCG
+
GGGG8C<CFCE7EGGGEFCFGFACCGGGGGGCCGGGGGGGGGGGDGGGCF@@CC7@FCGCFGGGGEGGFGGGGGGGGGFFDFGGGCC@FGDGGFDEFGBFGGG9ECF,EFEF:8EFGGCGF?DFGGFGGGCC9F?DADFGFFFGGGEEFGFFGEGGFGGG,DCFC7CCBFECFFGGF7>FGFFF@FG7D:ECEGGGCC?CCFCGCFFFFGFGGGGDFFEEECCCF?9FG<E57DD>5:CDCCDD
@M03364:276:000000000-BLYN8:1:1101:5571:5695 1:N:0:1
ACTCCTACGGGAGGCAGCAGTGGGGAATATTGCACAATGGGCGCAAGCCTGATGCAGCCATGCCGCGTGTGTGAAGAAGGCCTTCGGGTTGTAAAGCACTTTCAGCGAGGAGGAAGGTGGTGAGCTTAATACGCTCATCAATTGACGTTACTCGCAGAAGAAGCACCGGCTAACTCCGTGCCAGCAGCCGCGGTAATACGGAGGGTGCAAGCGTTAATCGGAATTACTGGGCGTAAAGCGCACG
+
GGGGGGGFGGGGGGGGEGGGFGG8EGGGFGGGGGGGGGGFFFGGGGGGGGGFGGFFGGGGGGGGGGGGGCCGFGGGGGGGGGGFGGGGFGGGGGGGGGGGGGGGFGGGGGGGGGFGDDGGGGGGGGGGGFFFGDGEGGGGAFGGFGGFGGGGGGGGGGGGGGGGGGGGGDGEFGFFECFECFGGGGGGGGGGGGCCDFGGECEGG8CCEFGGGGGGGDGGCEEGG7ECFGGFGGGGGGGGGGG5
@M03364:276:000000000-BLYN8:1:1101:4007:5712 1:N:0:1
ACTCCTACGGGAGGCAGCAGTGGGGAATATTGGACAATGGGCGAAAGCCTGATCCAGCCATGCCGCGTGTGTGAAGAAGGTCTTCGGATTGTAAAGCACTTTAAGTTGGGAGGAAGGGCAGTTGCCTAATACGTAACTGTTTTGACGTTACCGACAGAATAAGCACCGGCTAACTCTGTGCCAGCAGCCGCGGTAATACAGAGGGTGCAAGCGTTAATCGGAATTACTGGGCGTAAAGCGCACG
+
GGGGFGGGGGGGGGGGGGGGGGGGGGGGGGGFGGGGGGGGGGGGGGGGGGGGGGGGGGGGGGGGGGGGGGGGGGGGGGGGFGGGGGGGGGGGGGGGGGGGGGGGGGGGGGGGGGGGGGGGGGGGGGGGGGGGFGGGGGGGGGGGGFGGGGGGGGGGGGGGGGGGGGGGGGGGGGGGGGGGGGGGGGGGGGGGGGGGGGGGGGGGGGGGGGGGGGGGGGGGGGGFGGFGGGGGGGGDDGGGGGD5
@M03364:276:000000000-BLYN8:1:1101:23256:5739 1:N:0:1
ACTCCTACTGGAGGCAGCAGTGGGGAATATTGCACAATGGGCGCAAGCCTGATGCAGCCATGCCGCGTGTATGAAGAAGGCCTTCGGGTTGTAAAGTACTTTCAGCGAGGAGGAAGGCATTAAGGTTAATAGCCTTAGTGATTGACGTTACTCGCAGAAGAAGCACCGGCTAACTCCGTGCCAGCAGCCGCGGTAATACGGAGGGTGCAAGCGTTAATCGGAATTACTGGGCGTAAAGCGCACG
+
GGGGGGGGGGFGFGGGGGGGEFGGGGGFGGGGGGGGGGGGGGGGGGGFGGGGGGGGGGGGGGGGGGGGGGGGGG9FFGGGGGGGGGGGFG7FGFFFGGGGGGGGGGGGEGGGGGDFGDFGFG,FCBFGGGGGGGGGGGGFAFCFGGGGFFGGFCEGGGGGGGGFGGGGGGGGGGGG<EGFGGGGGGGGGGGGGG5EGGGFEEGGGGGGGGGFGGGGFFFGEGDFGGGGGFGGGG=C<FDDGGD7
@M03364:276:000000000-BLYN8:1:1101:6750:5754 1:N:0:1
ACTCCTACGGGAGGCAGCAGTGGGGAATATTGCACAATGGGCGCAAGCCTGATGCAGCCATGCCGCGTGTGTGAAGAAGGCCTTCGGGTTGTAAAGCACTTTCAGCGAGGAGGAAGGTGGTGAGCTTAATACGCTCATCAATTGACGTTACTCGCAGAAGAAGCACCGGCTAACTCCGTGCCAGCAGCCGCGGTAATACGGAGGGTGCAAGCGTTAATCGGAATTACTGGGCGTAAAGCGCACG
+
GGGGGGGGGGGGGGGGGGGGGGGGGGGGGGGGGGGGGGAFFGGGGGGGGGGGGFGGGGGGGGGGGGGGGGGGGGFGGGGGGGGGGGGGGGGGGGGGGGGGGGGGGGGGGG@FFG?=EGGGGGGGGGGGGGFFGGGGG<DDFGCGDFEFFGGGGGGEGGGGGGGGGGGDFGGGGGGGGGGGGGGGGGGGGGGGGEGEF++1CEEGE:*=CEFGEGE?=FFF5CEFGGGGGGGGDGGGDC7DGGG)
@M03364:276:000000000-BLYN8:1:1101:15410:5765 1:N:0:1
ACTCCTACGGGAGGCAGCAGTGGGGAATATTGGACAATGGGCGGAAGCCTGATCCAGCCATGCCGCGTGTGTGAAGAAGGCCTTTTGGTTGTAAAGCACTTTAAGCGAGGAGGAGGCTACCTAGATTAATACTCTAGGATAGTGGACGTTACTCGCAGAATAAGCACCGGCTAACTCTGTGCCAGCAGCCGCGGTAATACAGAGGGTGCGAGCGTTAATCGGATTTACTGGGCGTAAAGCGTGC
+
GGGGGGGGGGGGGGGGGGGGGGGGGGGGGGGGGFGGGGGGGGGGGGGGGGGGGGGGGGGGGGGGGGGGGGGGGGGGGGGGGGGGGGGGGGGGGGGGGGGGGGGGGGGGGGGGGGGGGGGGGGGGGGGGGGGGGGGGGGFGGGGGGGGGGGGGGGGGGGGGGGGGGGGGGGGGGGFGGGGGGGGGGGGGGGGDGGGGGFFGGFGGGGGGGGDEGEGGGGGGGGGDEGGGGGGGGGGGCGGGDGG/
@M03364:276:000000000-BLYN8:1:1101:19000:5769 1:N:0:1
ACTCCTACGGGAGGCAGCAGTGGGGAATATTGCACAATGGGCGCAAGCCTGATGCAGCCATGCCGCGTGTGTGAAGAAGGCCTTCGGGTTGTAAAGCACTTTCAGCGAGGAGGAAGGTGGTGAGCTTAATACGTTCATCAATTGACGTTACTCGCAGAAGAAGCACCGGCTAACTCCGTGCCAGCAGCCGCGGTAATACGTAGGGCCCGAGCGTTGTCCGGATTTATTGGGCGTAAAGCGAGCG
+
GGGGGGGGGGGGGGGGGFEFCFFFGFGGGGGGCGGGGFFGGFGEGGGGFGGGGGFGGGEGGGGGGGGGGGGGFCAFFGGGGGGGGGGGFGGGFFFFGGGGGGFGGGG:FGGGCEEFGGGGGGDFF9B<A<EFGGF8AFFFGF<FFFC6DFGFEE:<F+@<<F@FGGGGG7FFFFFFGGGGG>,;DGGG7CEG58EDFGFCEFE7***3=8EEG:E5CFGGGD5CG7CFFGGGGGGGFG=DDDDD
@M03364:276:000000000-BLYN8:1:1101:22117:5779 1:N:0:1
ACTCCTACGGGAGGCAGCAGTGGGGAATATTGGACAATGGGGGCAACCCTGATCCAGCAATGCCGCGTGTGTGAAGAAGGCCTTCGGGTTGTAAAGCACTTTCAGCAGGGAGGAAGAGATGACGGTTAATACCCGTTGTTGTGACGTTACCTGCAGAAGAAGCACCGGCTAACTCCGTGCCAGCAGCCGCGGTAATACGGAGGGTGCAAGCGTTAATCGGAATTACTGGGCGTAAAGCGCACGC
+
FGGFGEGGFGGGEGFFGGGFEFGGGEGFGGGGGGGGGGGGGGGGGGGGGGGGGFGGGGGGGGDFGGGGGGGGGGFFFGGGDGGGGGGGGGGEGGGGGGGFGGGGGGGGGGFGGDGGGGGGGGGGEFGFGDGGGGGGGGGGGGGGDGGGGGGGFGGGFGGGGGGGGGGDFGGGGGGGGGGGGGFGGFGGGGGG8C>FGGFDGGGGGGDFFGGGGG=;CE5CGGGGGGGGGGGGGGGGFDCGGGG7
@M03364:276:000000000-BLYN8:1:1101:12432:5780 1:N:0:1
ACTCCTACGGGAGGCAGCAGTGGGGAATATTGCACAATGGGCGCAAGCCTGATGCAGCCATGCCGCGTGTATGAAGAAGGCCTTCGGGTTGTAAAGTACTTTCAGCGAGGAGGAAGGCATTAAGGTTAATAACCTTAGTGATTGACGTTACTCGCAGAAGAAGCACCGGCTAACTCCGTGCCAGCAGCCGCGGTAATACGGAGGGTGCAAGCGTTAATCGGAATTACTGGGCGTAAAGCGCACG
+
GGGGGGGGGGGGGGGGGGGFEFGGGFGGGGGGFFGGGGGGGGGGGGGGGGGFGGGGGGGGGGGGGGGGGGGGGGGGEGGGGGGFFFGGGGGGGGGGGGGGGGGGGGGCGGEGGGGGGGGGGGGGGGGGGGGGGGFGGGGGGGGGGGDGGGGFGGGGGGFGFGGGGG@EEGGGGGGGGGGGGFGGGGGGGEGGGGGGG+<CGEGGGGGGGFFGGGGGGGGGGGGGGGFGGGGGGGGGGFCDGGG5
@M03364:276:000000000-BLYN8:1:1101:7543:5782 1:N:0:1
ACTCCTACGGGAGGCATCAGTGGGGAATATTGCACAATGGGCGCAAGCCTGATGCAGCCATGCCGCGTGTGTGAAGAAGGCCTTCGGGTTGTAAAGCACTTTCAGCGAGGAGGAAGGTGGTGAACTTAATACGTTCATCAATTGACGTTACTCGCAGAAGAAGCACCGGCTAACTCCGTGCCAGCAGCCGCGGTAATACGGAGGGTGCAAGCGTTAATCGGAATTACTGGGCGTAAAGCGCACG
+
GGGGGGGGGGGGGGGGGGGGCFGGGDGGGGGGGGGGGGFGGGGGGGGGGGGGCEGGGGGGGGGGGGGFGEGGGGFGGGGGGGGGGGGGGC4FFGGGDFFFGAFGGGEGGGGGGCEFEFGGGGDFGGGGGCD<FBDFFGFFFGFBDFGFFGGGGGGC7@BFCFFGCFGGGGCCFGGGCEGDGGFEFFGFGGGGGG8CFF+B55:EEGGDG7@FGGGGGGGGGGGCFCEF??FFGGDECFFGGD5)
@M03364:276:000000000-BLYN8:1:1101:6453:5793 1:N:0:1
ACTCCTACGGGAGGCAGCAGTGGGGAATATTGGACAATGGGCGCAAGCCTGATCCAGCCATGCCGCGTGTGTGAAGAAGGCCTTTTGGTTGTAAAGCACTTTAAGCGAGGAGGAGGCTACCGAGATTAATACCCTTGGATAGTGGACGTTACTCGCAGAATAAGCACCGGCTAACTCTGTGCCAGCAGCCGCGGTAATACAGAGGGTGCGAGCGTTAATCGGATTTACTGGGCGTAAAGCGTGC
+
GGGGGGGGGGGGGGGGGGGGFGGGGGGGGGGGGGGGGGGGGGGGGGGGGGGGGGGGGGGGGGGGGGGGGEGGGGGGGGGGGGGGFFGGGGGGGGGGDEGGGGGGGGGCGFGGGGGGGGGGGGGGF@FGGGG,DDFFGGGGGGGFGGGGGGGGGFGGGGEGGGGGAEAFGGGGGGFFGGGGGGGFGGGGGGGGEGGGGGGGGGGGGGGGGGGGGGGC=F7FGEGGGGFFGGGFGGGECFGFGDD5
@M03364:276:000000000-BLYN8:1:1101:5915:5797 1:N:0:1
ACTCCTACGGGAGGCAGCAGTGGGGAATATTGCACAATGGGCGCAAGCCTGATGCAGCCATGCCGCGTGTGTGAAGAAGGCCTTCGGGTTGTAAAGCACTTTCAGCGAGGAGGAAGGTGGTGAACTTAATACGTTCATCAATTGACGTTACTCGCAGAAGAAGCACCGGCTAACTCCGTGCCAGCAGCCGCGGTAATACGGAGGGTGCAAGCGTTAATCGGAATTACTGGGCGTAAAGCGCACG
+
GGGGGGGGGGGGGGGGGGGGGGGGGGGGGGGGGGGGGGGGGGGGGGGGGGGGGGGGGGGGGGGGGGGGGGGGGGGGGGGGGGGGGGGGGGGGGGGGGGGG<FFGGGGGGGGGGGGGGGGGGGGGGGGGGGGGGGGGGGGGGGGGGGFGGGGGGGDGGGGGGGGGGGGFGGGDGGGGGGGGGGGGGGGGGGGGGGGGGGGFECGGGGGGGGGGEGGGGGGGDGGGGGGGGGGGGGD5CGGGGGD7
@M03364:276:000000000-BLYN8:1:1101:11173:5798 1:N:0:1
ACTCCTACGGGAGGCAGCAGTGGGGAATATTGGACAATGGACCGAGAGTCTGATCCAGCAATTCTGTGTGCACGATGAAGTTTTTCGGAATGTAAAGTGCTTTCAGTTGGGAAGAAAAGAATGACGGTACCAACAGAAGAAGTGACGGCTAAATACGTGCCAGCAGCCGCGGTAATACGTATGTCACAAGCGTTATCCGGATTTATTGGGCGTAAAGCGCGTCTAGGTGGTTATATAAGTCTG
+
GGGGGGGGGGGGGGGGGGGGGGGGGGGGGGGGGGGGGGGGGGGEGGFGGGGGGGGGGGGGGGGGGFGGGGGGGGGGGGGGGGGGGGGGGGGGGGGGGGGGGGGFGGFGGGGGFGGGGGGGGGGGGGGGGEGGGGGGD8FGGFGGGGFGGGGGGGGGGGGGGGGGGGGFGGGGGGGGGGGGGGGGFFFGFGGGGGECGGEGCEGG9;BEGCFEGGG=F7CGGGGGCFFAFGGCFG7CCFFGDGG
@M03364:276:000000000-BLYN8:1:1101:24418:5821 1:N:0:1
ACTCCTACGGGAGGCAGCAGTGGGGAATATTGGACAATGGACCGAGAGTCTGATCCAGCAATTCTGTGTGCACGATGAAGTTTTTCGGAATGTAAAGTGCTTTCAGTTGGGAAGAAAAGAATGACGGTACCAACAGAAGAAGTGACGGCTAAATACGTGCCAGCAGCCGCGGTAATACGTATGTCACAAGCGTTATCCGTATTTATTGGGAGTAAAGCGCGTCTAGGTGGTTATATAAGTCTG
+
ECDFE<FEGGFGGECEG@@C<CEFDBEGGGGGCF<CCDGG9<F:F:@@FFFFFFCFG?<C,FG@FCFGF@@9C,B@@EEFA,FGGFEDGFCEFGGGFFE9FFE<AFGEFC+=<F,FF<,B,FEA<+CFD:FF?+B<<<<EA,:AF<B+>:>DGGFG@F8F@,>FF?FG>=FCFFCEGGFFG3D,7,;,E@:B*>:,;;>12D<CGGGF98,*4BFG?<EE=/?7CFG>=F?E7;<C++:;7FC
@M03364:276:000000000-BLYN8:1:1101:6755:5825 1:N:0:1
ACTCCTACGGGAGGCAGCAGTGGGGAATATTGCACAATGGGCGCAAGCCTGATGCAGCCATGCCGCGTGTATGAAGAAGGCCTTCGGGTTGTAAAGTACTTTCAGTCGGGAGGAAGGTGTCAAGGTTAATAACCTTGGCAATTGACGTTACCGACAGAAGAAGCACCGGCTAACTCCGTGCCAGCAGCCGCGGTAATACGGAGGGTGCAAGCGTTAATCGGAATTACTGGGCGTAAAGCGCACG
+
GGGGGGGGGGGGGGGGGGGGFGGGGGGGGGGGGGGGGGGGGGGGGGGGGGGGGGGGGGGGGGGGGGGGGGGGGGGGGGGGGGGGGGGGGGGGGGGGGGGGGGGGGGGGGG>FGGGFGGGGGGGGGGGGGGGGGGGGGGGGGGGGFGGGGGGGGGDGGGGCGFGGGGGGDDGGGGGGGGGGGGGFGGGGGGGGGGECFGGG5EEGGGGGGGGGGGGGGGGGGGGGGGDGGFFGGDGCGFFDCGD3
@M03364:276:000000000-BLYN8:1:1101:23764:5838 1:N:0:1
ACTCCTACGGGAGGCAGCAGTGGGGAATATTGCACAATGGGCGCAAGCCTGATGCAGCCATGCCGCGTGTGTGAAGAAGGCCTTCGGGTTGTAAAGCACTTTCAGCGAGGAGGAAGGTGGTGAACTTAATACGTTCATCAATTGACGTTACTCGCAGAAGAAGCACCGGCTAACTTCGTGCCAGCAGCCGCGGTAATACGAAGGGTGCAAGCGTTACTCGGAATTACTGGGCGTAAAGCGTGCG
+
CF,C@<,CCEFGGGFCEGGGD@CFGGGFEGGG9CCEF<FGFGGGEGGG7FFGGFFFGGC@EF<FGGGG7CFGGGGFGFGGFG@FFFDGGGC=<<FGG=FGFGAA9E7>FCGDGGGGDEF@F@C,5C9C?DFFFF8FGFG<<D,,@D737>:F=FFC>@,:FCCFF<@FG7FCEFGGF>FGCE@EF?6D@CC>>:EEGG?FF>ED*33C?F?=EGEE7FGGGEC5@FFF<FC=D3/:<CFCCC:D
@M03364:276:000000000-BLYN8:1:1101:12491:5879 1:N:0:1
ACTCCTACGGGAGGCAGCAGTGGGGAATATTGGACAATGGGCGAAAGCCTGATCCAGCCATGCCGCGTGTGTGAAGAAGGTCTTCGGATTGTAAAGCACTTTAAGTTGGGAGGAAGGGCAGTAAGTTAATACCTTGCTGTTTTGACGTTACCAACAGAATAAGCACCGGCTAACTTCGTGCCAGCAGCCGCGGTAATACGAAGGGTGCAAGCGTTAATCGGAATTACTGGGCGTAAAGCGCGCG
+
GGGGGGGGGGDGGGGGGGGGGGGGGGGGGGGGGGGGGGGGGGGGGGGGGGGGGGGGGDGGGGGGGGGGGGGGGGGGGGGGGGGGGGGFGGGGGGGGGGGGGGGFGFGGGGGGGGGGGGCGGGGGGGGGGGGGCGGGGGGGGGG@EFGGGGGGGGGGGGGFGGGGGGGGGGGGGGGGFGGGGGGGGGFFGGGGGG5CGFFFGFGGGGGGGFGGGGGCFGGGGGEFGD@CFGGGGGGGGGGDGGGD
@M03364:276:000000000-BLYN8:1:1101:14062:5883 1:N:0:1
ACTCCTACGGGAGGCAGCAGTGGGGAATATTGCACAATGGGCGCAAGCCTGATGCAGCCATGCCGCGTGTGTGAAGAAGGCCTTCGGGTTGTAAAGCACTTTCAGCGAGGAGGAAGGTGGTGAACTTAATACGTTCATCAATTGACGTTACTCGCAGAAGAAGCACCGGCTAACTCCGTGCCAGCAGCCGCGGTAATACGGAGGGTGCAAGCGTTAATCGGAATTACTGGGCGTAAAGCGCACG
+
GGGGGGGGGGGGGGGGGGGGGGGGGGGGGGGGGGGGCFGGGGGGGGGGGGGGGGGGGGGGGGGGGGGGGGGGGGGGDFGGFGGGGGGGFGGGGGGGGGGFGGGGGGD+CFBCGFFGGGGGGGEFCEFEFGGGGFGGGGGGGGGGCDFGGGGFBFEFGGGGGGGGGGGGGGGGGGGGGGGGGG@FGGGGGECGGGGGGGGGGGGGGGGGFGFGGGEEFGGGGGCGGGCFGGGGGGGEFGCGCDDD
@M03364:276:000000000-BLYN8:1:1101:4771:5894 1:N:0:1
ACTCCTACGGGAGGCAGCAGTGGGGAATATTGCACAATGGGCGCAAGCCTGATGCAGCCATGCCGCGTGTGTGAAGAAGGCCTTCGGGTTGTAAAGCACTTTCAGCGAGGAGGAAGGTGGTGAACTTAATACGTTCATCAATTGACGTTACTCGCAGAAGAAGCACCGGCTAACTCCGTGCCAGCAGCCGCGGTAATACGGAGGGTGCAAGCGTTAATCGGAATTACTGGGCGTAAAGCGCACG
+
GGGGGGGGGGGGGGGGGGGGGGGGGGGGGGGGGGGGGGGGGGGGGGGGGGGGGGGGGGGGGGGGGGGGGGGGGGGGGGGGGGGGGGGGGGGGGGGGGGGGGGGGGGGGGG@EGGGGGGGGGGGGGGGGGGGGGGCFGGGFGGGGGGGGGGGGGGGGGGGGGGGGGGGGGGGGGGGGGGGGGGGGGGGGGGGGGGGEGGGGGGGGGGGEGGGDEGGGGGGFEGGGGGGCFGGGDDGGGGGGGGG)
@M03364:276:000000000-BLYN8:1:1101:26938:5915 1:N:0:1
ACTCCTACGGGAGGCAGCAGTAGTGAATCTTCCTCCGGGGGCGAAAGAAGGAAGGAGAGAAGGAGGGGGAGGGAGGAAGGGAGGAGGAGGGGAAAAAGGGGGGAGGAGGGAAGAACAAAGGGGGAAGGAACGGAGACAGGAGGGACGGGCGGGACGAAGAAAGACAGGGCAAACGGAGGGAGAGGAGAGGAGGGAAGACGGCGGGGGAACGGGGGGACGGTGTGTGGGGGGGGGCACGCGGGGG
+
GGGGGGGGBFEGGE;BFGGGGGG<CEGGGFFFFAFF6:::C86+++=,,9,,,9:8<,4,,4,,4,4+4+:4::84+,<@>,4333:+8+33++8,,3+8++1*4/*/88**86,,,,*,0188**8/0,,//*/***0/11//**18/*********1*+*:**+*//*****2**////**/**1*//018/**1**//*///85***1*/1/****/*/*1*058558*/5****)1)/)/
@M03364:276:000000000-BLYN8:1:1101:21200:5945 1:N:0:1
ACTCCTACGGGAGGCAGCAGTGGGGAATATTGCACAATGGGCGCAAGCCTGATGCAGCCATGCCGCGTGTGTGAAGAAGGCCTTCGGGTTGTAAAGCACTTTCAGCGAGGAGGAAGGTGGTGAACTTAATACGTTCATCAATTGACGTTACTCGCAGAAGAAGCACCGGCTAACTCCGTGCCAGCAGCCGCGGTAATACGGAGGGTGCAAGCGTTAATCGGAATTACTGGGCGTAAAGCGCACG
+
GGGGGGGGGGGGGGGGGGFGGGGGGGGGGGFGGGGGGGGGGGFGGGGGGGGGFCFGGGGGGGGGGDGGGGGGGGGGFFGGFGGGGGGGGGGGGGGGGGGGGGGGGGDEFGGGGEDFGEFGGGGGGGGFFFGGFFFAFGGGGG<FGGGGGFEFGGGGGGGGGGGGGFGGGDGDFGGGGEGGCFGGGGCF8EEGGGDGFGGGGCEGGEEGFGGFGGGGGGGGG58=+<CFGGCFGGGCFC>CD7DD
@M03364:276:000000000-BLYN8:1:1101:23035:5963 1:N:0:1
ACTCCTACGGGAGGCAGCAGTGGGGAATATTGCACAATGGGCGCAAGCCTGATGCAGCCATGCCGCGTGTATGAAGAAGGCCTTCGGGTTGTAAAGTACTTTCAGCGAGGAGGAAGGCATTAAGGTTAATAACCTTAGTGATTGACGTTACTCGCAGAAGAAGCACCGGCTAACTCCGTGCCAGCAGCCGCGGTAATACGGAGGGTGCAAGCGTTAATCGGAATTACTGGGCGTAAAGCGCACG
+
GGGGGGGGGGGGGGGGGGGGGGGGGGGGGGGGGGGGGFGGGEEGGGGFGGGGGGGGGGGGEAGGGGGGFGFG<EFGGGGGGGGGGG@FCFGGGGGGGGFGGGGGGGD>FFGGGGGGGGGGGFGGGGGGGGGFDFGGGGGGGG9F<FGGGGGGGGGGGGAEEGGGGFDGGGGGGGG9BEF>GGFFC7CGGGGGGGGGGGGGECEGGGGGGGGGGGG8FGGGGGGFGGGFFGGDGGEEC7>DDGGC
@M03364:276:000000000-BLYN8:1:1101:26400:5967 1:N:0:1
ACTCCTACGGGAGGCAGCAGTAGGGAATCTTCCGCAATGGGCGAAAGCCTGACGGAGCAACGCCGCGTGAGTGATGAAGGTTTTCGGATCGTAAAACTCTGTTATTAGGGAAGAACAAATGTGTAAGTAACTGTGCACATCTTGACGGTACCTAATCAGAAAGCCACGGCTAACTACGTGCCAGCAGCCGCGGTAATACGTAGGTGGCAAGCGCTATCCGGAATTATTGGGCGTAAAGCGCGCG
+
FGDFFGGGGGEGGGGC@7FGGGGGEGGFGG9CCCGFG>CAFGGGEGC@<@EDFGDCCEFGD@E+8FEFE=7FFFGG99FCFFGFDFGG+>FFG@FGF8FE,C@FFA<9FEGFEGGGC@FCGGGFAEDC<@DBFFGEGGGFG,CF=FGGGGGGGGGGFEF9FCGCGGGGGGCFFGGGEG2DFG9EFGG7CC>CGE5CFEGEF?EE>:ECE<EFD*;::=CGGCE*+3+<CC55CDGCGFFDGD5D
@M03364:276:000000000-BLYN8:1:1101:9267:5968 1:N:0:1
ACTCCTACGGGAGGCAGCAGTGGGGAATATTGCACAATGGGCGCAAGCCTGATGCAGCCATGCCGCGTGTGTGAAGAAGGCCTTCGGGTTGTAAAGCACTTTCAGCGAGGAGGAAGGTGGTGAACTTAATACGTTCATCAATTGACGTTACTCGCAGAAGAAGCACCGGCTAACTCCGTGCCAGCAGCCGCGGTAATACGGAGGGTGCAAGCGTTAATCGGAATTACTGGGCGTAAAGCGCACG
+
GGGGGGGGGGGGGFEGGGGGGGGGGGGGGGGGGGGGGGGGGGGGGGGGGGGFGGGGGGGGGGG<@FEFCFGGGGGGGGGGGGGGGGGGGGGGGGGGGFGGGGCDFGGGGGGGGGGGGGGGDGGGGGGGGGFGGGGGGGGGGGGGGGGCGFGGDF>FCCCCC7BFGFGGGGGGGGGGGG<FEGC@7:DFBEGC58EEGGGEB*BEGCCEEFGGGEE==F?FGGGGGGGFFGFFGDGGFF7<37)/
@M03364:276:000000000-BLYN8:1:1101:7501:5979 1:N:0:1
ACTCCTACGGGAGGCAGCAGTGGGGAATATTGGACAATGGACCAAGAGTCTGATCCAGCAATTCTGTGTGCACGATGAAGTTTTTCGGAATGTAAAGTGCTTTCAGTTGGGAAGAAAAAAATGACGGTACCAACAGAAGAAGTGACGGCTAAATACGTGCCAGCAGCCGCGGTAATACGTATGTCACAAGCGTTATCCGGATTTATTGGGCGTAAAGCGCGTCTAGGTGGTTATGAAAGTCTG
+
GGGGGGGGGGGGGGGGGGGGGGGGGGGGGGGGGGGGGGGGGGGGGGGGGGGGGGGGGGGGGGGGGGGGGGGGGGGGGGGGGGGGGGGGGGGGGGGGGGGGGGGGGGGGGFGGGGGGGGGGGGGGGGGGGGGGGGGGGGGGGGGGGGGGGEGGGGGGFFGGGGGGGGGGGGGGFEGGGGGFGCGGGGGGGGGGGGGGGGCC>:E9EFGGGCFGGGGGGGGGGGGCFGG9EG*AFGGFGGGGCCF
@M03364:276:000000000-BLYN8:1:1101:13144:6004 1:N:0:1
ACTCCTACGGGAGGCAGCAGTGAGGAATATTGGTCAATGGAGGCAACTCTGAACCAGCCATGCCGCGTGCAGGATGACGGTCCTATGGATTGTAAACTGCTTTTGTACAGGAAGAAACCTCCCTACGAGTAGGGACTTGACGGTACTGTAAGAATAAGGATCGGCTAACTCCGTGCCAGCAGCCGGGGTAATACGGAGGATCCGAGCGTTATCCGGAATTATTGGGTGTCAAGGGTTCGTAGTC
+
GGG<FFGDE@F7F@@C;FFGFF-CFE@FDFGCC@FAE9EG?FCCEF@@FGGFG8FGGG8,EEC,@FEGGCEFE@CE=EFGGG>FFG,C,??<,CFCFFFG9,EFFCGCGFGG?FEFF?=EGGGGGGG@FC8FFGGG<E99EGGEC+EFC<FD,D9DFFGG9DFC:>=<8;>CFGFCFFF+3>3,@*38:*>;;;DGEEGC?6?8=:CECE=:C+/=**/<9+1<+AE8=+++20:09979F<**
@M03364:276:000000000-BLYN8:1:1101:14261:6016 1:N:0:1
ACTCCTACGGGAGGCAGCAGTGGGGAATATTGCACAATGGGCGCAAGCCTGATGCAGCCATGCCGCGTGTGTGAAGAAGGCCTTCGGGTTGTAAAGCACTTTCAGCGAGGAGGAAGGTGGTGAACTTAATACGTTCATCAATTGACGTTACTCGCAGAAGAAGCACCGGCTAACTCCGTGCCAGCAGCCGCGGTAATACGGAGGGTGCAAGCGTTAATCGGAATTACTGGGCGTAAAGCGCACG
+
GGGGGGGGGGGGGGGGGGGGGGGGGGFGGGGGGGGGGGGGGGGGGGGGGFFGFGGGGGGGGGGGGGGGGGGGGGGGGGGGGGFGGFGGEFGGGGGGGGGGGGGFGGGFGGGGGGGGGEGGGGGGFF?AFFGGGFCFGGGGGGDFGFF=DFFGGGGDGGGGGGGGGGGGGGGGGFGGFGGGDGFGGGGGFGGGGEGGGG?CE=CEGBEEGGGGGGGGGGGGEEGGCGGGGFGGGGGE7>:CCDGD
@M03364:276:000000000-BLYN8:1:1101:22024:6039 1:N:0:1
ACTCCTACGGGAGGCAGCAGTGGGGAATATTGCACAATGGGCGCAAGCCTGATGCAGCCATGCCGCGTGTATGAAGAAGGCCTTCGGGTTGTAAAGTACTTTCAGTCGGGAGGAAGGTGTCAAGGTTAATAACCTTGGCAATTGACGTTACCGACAGAAGAAGCACCGGCTAACTCCGTGCCAGCAGCCGCGGTAATACGGAGGGTGCAAGCGATAATCGGAATTACTGGGCGTAAAGCGCACG
+
GGGGGGCFGGGEEEEGGGGGCFDFGEEGGGFGAFGGGFGGF,@CFGC,C<FFFGFGGF@FGFFEFEF@F?EDFFGFEFDGCC5=,CFG8=F?<?EF5??@E9,5?C<FGGCFG@FAF,EE=95C<C,8CFGGGFF<FEBBF,<DCDG=+>=,@>:FGFFFFFFGF<@CE7B7<>,ED>*@**,?CFGCFCC>CBEDC9>:CCGGG3;B<CF8C*/;1<EEGG*A+C???FF*755*5:CDCGGD
@M03364:276:000000000-BLYN8:1:1101:17095:6060 1:N:0:1
ACTCCTACGGGAGGCAGCAGTGGGGAATATTGGACAATGGGCGCAAGCCTGATCCAGCCATGCCGCGTGTGTGAAGAAGGCCTTTTGGTTGTAAAGCACTTTAAGCGAGGAGGAGGCTACTTGGATTAATACTCTGGGATAGTGGACGTTACTCGCAGAATAAGCACCGGCTAACTCTGTGCCAGCAGCCGCGGTAATACAGAGGGTGCGAGCGTTAATCGGATTTACTGGGCGTAAAGCGTGC
+
GGGGGGGGGGGGGGGGGGGGGGGGGGGGGGGGGGGGGGGGGGGGGGGGGGGGGGGGGGGGGGGGGGGFGGGGGGGGGGGGGGFGFGGGGGGGGGGGGCFFGGGGGGGFGGGGGGGGGFGGGGGGCFGGGGGGFGGGGGGGGGGGGGGGGGGGGGGGGGGGCGGGGGGGGGG:CFGDG,DCFGGGGGGGFFGGGGCGECGGGGGGGGCE5CEGGGGEGGGCGGCGGDGGGGGGGGGGGGGGGGG3
@M03364:276:000000000-BLYN8:1:1101:14957:6069 1:N:0:1
ACTCCTACGGGAGGCAGCAGTGGGGAATATTGCACAATGGGCGCAAGCCTGATGCAGCCATGCCGCGTGTGTGAAGAAGGCCTTCGGGTTGTAAAGCACTTTCAGCGAGGAGGAAGGTGGTGAGCTTAATACGTTCATCAATTGACGTTACTCGCAGAAGAAGCACCGGCTAACTCCGTGCCAGCAGCCGCGGTAATACGGAGGGTGCAAGCGTTAATCGGAATTACTGGGCGTAAAGCGCACG
+
GGGGGGGGGGGGGGGGGGEEEFGGGGGGGGGGGGGGGFGGG,CCCGGGFFEFGGGGGGGFGGG@CFCFF:FEGGGCEFGGFG=F,CFF,B@FAFEFFFEF<FGGDFC@FGGGGCCFGFEGGG<==C,CDEFGGFAFAC<C<A=@CEG@FFGDGGG:FCCGGGGGFFEEDGGGG7D@FCFG7>DCCF>BCEEGG:EGGGC8C*BEGEGGFGFEGGCE=E7CGE55CECFGGGGDD*:>FF7CDG<
@M03364:276:000000000-BLYN8:1:1101:15547:6075 1:N:0:1
ACTCCTACGGGAGGCAGCAGTGGGGAATATTGCACAATGGGCGCAAGCCTGATGCAGCCATGCCGCGTGTGTGAAGAAGGCCTTCGGGTTGTAAAGCACTTTCAGCGAGGAGGAAGGTGGTGAACTTAATACGTTCATCAATTGACGTTACTCGCAGAAGAAGCACCGGCTAACTCCGTGCCAGCAGCCGCGGTAATACGGAGGGTGCAAGCGTTAATCGGAATTACTGGGCGTAAAGCGCACG
+
GGGGGGGGGGGGGGGGGGGGGGGGGGGGGGGGGGGGGGGGGGGGGGGGGGGGGGGGGGGGGGGGGGGGGGGGGGGGGGGGGGGGGFGGGGGGGGGGDGGGFGGGGGFFGGFGGGGGGFGGGGGGFGFGGGGGGAFGGGGGGGGGGGGEEGEFGGGGGEGGGGGGGGGGGEGGFGGGGGGGDGGGGGGGGEEGGEGGGGGGGGGGGGGEGGGGGGGGG7FGGGGGGGGGGGGGGGGGGGGGD3<3
@M03364:276:000000000-BLYN8:1:1101:13840:6075 1:N:0:1
ACTCCTACGGGAGGCAGCAGTGGGGAATATTGGACAATGGGCGAAAGCCTGATCCAGCCATGCCGCGTGTGTGAAGAAGGCCTTTTGGTTGTAAAGCACTTTAAGCGAGGAGGAGGCTACTGAGATTAATACTCTTGGATAGTGGACGTTACTCGCAGAATAAGCACCGGCTAACTCTGTGCCAGCAGCCGCGGTAATACGGAGGGTGCAAGCGTTAATCGGAATTACTGGGCGTAAAGAGTGG
+
GGGGGGGGGGGGGGGGGGGGGGGGGGGGGGGGGGGGGGGGGGGGGGGGGGGGGGGGGGGGGGGGGGGFGGGGGGGGGGGGGGGGGGGGFFGGGGGFGGGFGGGGGGGFEGGGGGGGCFGGGGGGGGFGGGGGGGGGGGGGGGGGGGGGFGGGGDFGGGGGFFGGGGGGGGG@FGGGGGGGGGGGGGGGGGGGGGGGGGGFGGCEEEBE5FGGGGGGGGFGGGEE:8C?FGGGFG5EDGGCG7D*
@M03364:276:000000000-BLYN8:1:1101:3771:6100 1:N:0:1
ACTCCTACGGGAGGCAGCAGTGGGGAATATTGGACAATGGGGGCAACCCTGATCCAGCAATGCCGCGTGTGTGAAGAAGGCCTTCGGGTTGTAAAGCACTTTCAGCAGGGAGGAAGAGATGACGGTTAATACCCGTGGTTGTGACGTTACCTGCAGAAGAAGCACCGGCTAACTCCGTGCCAGCAGCCGCGGTAATACGGAGGGTGCAAGCGTTAATCGGAATTACTGGGCGTAAAGCGCACGC
+
GGGGGGGGGFGGGGGGGGGGGGGGGGFGGGGGGGGGGGGGGGGGGGGGGGGG@FFGGGGGGGGCCEFGGGGG8DFGFGG88FFGGGGDAEFGGDCFGFGGGGGGGGGGGEEGGD=A=<=<FFDFGGGDGGGCCFEG+@F+FCEGGG7<FGGCFGFGGGFB@FGGFCEGGGG?GGGGGGGG7FGGGGFF:*:EEEEGF9FEEECE=**>;>EGECEFGGGGCEF?FF7FGFCEGGG5**1>D>D)
@M03364:276:000000000-BLYN8:1:1101:12351:6113 1:N:0:1
ACTCCTACGGGAGGCATCAGTGGGGAATATTGCACAATGGGCGCAAGCCTGATGCAGCCATGCCGCGTGTGTGAAGAAGGCCTTCGGGTTGTAAAGCACTTTCAGCGAGGAGGAAGGTGGTGAACTTAATACGTTCATCAATTGACGTTACTCGCAGAAGAAGCACCGGCTAACTCCGTGCCAGCAGCCGCGGTAATACGGAGGGTGCAAGCGTTAATCGGAATTACTGGGCGTAAAGCGCACG
+
GGGGGGGFEEGGGGGGGGGGG9FGGCGGGGGGGGGFGGGGGGDGGGGGGGGGGGGGGGGGGGFGGGGGGGGGGGGGGGGGGGGGGGGGCFGCFFFGCFGGGGGGGGGCGGCFGGFGEEFGGGFGGFGGGFGGGGGGGGGGGGFEFGGGGG@FGGGGGE<EFGGGGGGGGGGGFGCEGEFGGGGG7DFBCEGGG8>EFG?FECEGG8ECFFFGEG5;CGGFCE5CGGGC+<@FGGGGGG7<DCG<
@M03364:276:000000000-BLYN8:1:1101:19603:6124 1:N:0:1
ACTCCTACGGGAGGCAGCAGTGGGGAATATTGCACAATGGGCGCAAGCCTGATGCAGCCATGCCGCGTGTGTGAAGAAGGCCTTCGGGTTGTAAAGCACTTTCAGCGAGGAGGAAGGTGGTGAGCTTAATACGCTCATCAATTGACGTTACTCGCAGAAGAAGCACCGGCTAACTCCGTGCCAGCAGCCGCGGTAATACGGAGGGTGCAAGCGTTAATCGGAATTACTGGGCGTAAAGCGCACG
+
GGGGGGGGGGGGDGCEGGGGGGGGGGGGGGGGGGGGGGGGGGGGGGGGGGGGGGGGGGGGGGGGGGGGGFFFGGGGEFFFEGGFGGGGFEGEAEFGFGGGGFGGGGF@FEBFFCCFF<BBFFGGGEGGGGGGGGFGG9FGFGCFGGGGG8FGGGGEFFGGFGGEC::EDCGGGGGGGGGGGGGGGGFFGEGGGGCEECFGE5BCEEGGFGGGGEEEGGGGGGCFGFGGG6CFGGGGGGCC959)
@M03364:276:000000000-BLYN8:1:1101:12850:6130 1:N:0:1
ACTCCTACGGGAGGCAGCAGTAGGGAATCTTCGGCAATGGACGAAAGTCTGACCGAGCAACGCCGCGTGAGTGAAGAAGGTTTTCGGATCGTAAAACTCTGTTGTTAGAGAAGAACAAGTGGGAGAGTAACTGTTCCCACCTTGACGGTATCTAACCAGAAAGCCACGGCTAACTACGTGCCAGCAGCCGCGGTAATACGTAGGGGGCAAGCGTTGTCCGGATTTATTGGGCGTAAAGCGTGCG
+
GGGGGGGGGGGGGGGGGGGGGGGGGGGGGGGGEGGGGGGGGGGGGGGFGGGGGGGGGGGGCEFFGGGGGC?EFGGGGGGGEAFGGGGEFEEDFGGGGGGGGGGGGF9FFFGDFGGEFGGGGGGFGGG@FF9?DFCFF@FFGGGG9FGEGGFFFC<BFGGGGFFG7CFGEGGGGGGCFGGGGGGGGCFGGGEEECCGGGGG?GG>7>EGGGGGGGG*:+<CGEGGGGECGGG=DDDGGG7CDGGG
@M03364:276:000000000-BLYN8:1:1101:17836:6131 1:N:0:1
ACTCCTACGGGAGGCAGCAGTGGGGAATATTGCACAATGGGCGCAAGCCTGATGCAGCCATGCCGCGTGTGTGAATAAGGCCTTCGGGTTGTAAAGCACTTTCAGCGAGGAGGAAGGTGGTGAGCTTAATACGTTCATCAATTGACGTTACTCGCAGAAGAAGCACCGGCTAACTCCGTGCCAGCAGCCGCGGTAATACGGAGGGTGCAAGCGTTAATCGGAATTACTGGGCGTAAAGCGCACG
+
GGGGGGGGGGGGGGGGGGGGGGGGGGGGFFFGGGGGGGGGGGGGGGGGGGGGGGGGGGGGGGG<FGF@FGGGGGGGGGGGFGGGGGCF<FGEGGGGCFGGGGGGGGGEEGGGGGFFGFFFFGGGF<FGGGGGGEGGCGDGGGGDGFGEGGGGGGGGGGGGGF7FFGGGC7@FFGGGGGGGGGGGGGGGFGGCEGDGC?EGE8>EG>BCECFFGGGGGFGGGGCGGGGGG?FGC<=5CFFGDGG:
@M03364:276:000000000-BLYN8:1:1101:16225:6154 1:N:0:1
ACTCCTACGGGAGGCAGCAGTGGGGAATATTGGACAATGGGCGCAAGCCTGATCCAGCCATGCCGCGTGTGTGAAGAAGGCCTTTTGGTTGTAAAGCACTTTAAGCGAGGAGGAGGCTACCGAGATTAATACCCTTGGATAGTGGACGTTACTCGCAGAATAAGCACCGGCTAACTCTGTGCCAGCAGCCGCGGTAATACAGAGGGTGCGAGCGTTAATCGGATTTACTGGGCGTAAAGCGTGC
+
GGGGGGGGGGGGGGGGGGGGGGGGGGGGGGGGGGGGGGGGGGGGGGGGGGGGGGGGGGGGGGGGGGGGGGGGGGGGFGGGGGGGGGGGGGGGGGGGGGGFGGGGGGGGGGGGGGGGGGGGGGGGGGGGGGGGGGGGGGGGGGGGGGGGGGGGGFGGGGGGGGCGGGGGGGDGGDGGGGGGGGGGGGFGGGGGGGGCGGDC+BFFFGGEGGGGGEEGEGGGGGCGGGGFGGGGGGGGGCFFGGG5
@M03364:276:000000000-BLYN8:1:1101:20504:6174 1:N:0:1
ACTCCTACGGGAGGCAGCAGTGGGGAATATTGCACAATGGGCGCAAGCCTGATGCAGCCATGCCGCGTGTATGAAGAAGGCCTTCGGGTTGTAAAGTACTTTCAGCGAGGAGGAAGGCATTAAGGTTAATAACCTTAGTGATTGACGTTACTCGCAGAAGAAGCACCGGCTAACTCCGTGCCAGCAGCCGCGGTAATACGGAGGGTGCAAGCGTTAATCGGAATTACTGGGCGTAAAGCGCACG
+
GGGGGGFGGGGGGGGGGGGGGGGGGGGGGGGGGGGGGGGGGGGGGGGGGGGGGGGGGGGGGGGGGGGGGGGGGGGGGGGGGGGGGGGGGGGGGGGGGGGGGGGGGGGGGGGGGGGGGGGGGGGGGGGGGGGGGGGGFFGGGGGGGGGGGGGGGGGGGGGGGGGGGGGGGGGGGGGGGGGGGGGGGGGGGGGGGGGGGFGGGGGEGEGGGGEGGGGGGGGGGGDGGGGGGGGDDGGGGGGGGGGC
@M03364:276:000000000-BLYN8:1:1101:23573:6182 1:N:0:1
ACTCCTACGGGAGGCAGCAGTGGGGAATATTGCACAATGGGCGCAAGCCTGATGCAGCCATGCCGCGTGTATGAAGAAGGCCTTCGGGTTGTAAAGTACTTTCAGCGAGGAGGAAGGCATTAAGGTTAATAACCTTAGTGATTGACGTTACTCGCAGAAGAAGCACCGGCTAACTCCGTGCCAGCAGCCGCGGTAATACGGAGGGTGCAAGCGTTAATCGGAATTACTGGGCGTAAAGCGCACG
+
GGGGGGGGGGGGGGGGGGGGGGGGGGGGGGGGGGGGGGGGGGGGGGGGGGGGDFGGGGGGGGGGGGGGG@8EFGGGGGGGGGFGGGGGGGGGGGGFGGGGGGFGGGGFFGGGGGGCCD=FGADGGGGE<FGGGGFFGF@A5,EDGFE7@FFFFGG7FGGGGGFGGGGGGGEGGGGGGGGFGGGGGGGGGGGGG5C8FD9CBEGEDECGFGGGGGCCFFFGGGDGGE?97+85CDGGGGFGDDD5
@M03364:276:000000000-BLYN8:1:1101:12539:6193 1:N:0:1
ACTCCTACGGGAGGCAGCAGTGGGGAATATTGCACAATGGGCGCAAGCCTGATGCAGCCATGCCGCGTGTGTGAAGAAGGCCTTCGGGTTGTAAAGCACTTTCAGCGAGGAGGAAGGTGGTGAACTTAATACGTTCATCAATTGACGTTACTCGCAGAAGAAGCACCGGCTAACTCCGTGCCAGCAGCCGCGGTAATACGGAGGGTGCGAGCGTTATTCGGAATTACTGGGCGTAAAGCGCACG
+
GGGGGGGGGGGGGGGGGGGGGGGGGGGGGGGGGGGGGGGGGGGGGGGGGGGGGGGGGGGGGGGGGGGEGGGGGGGGGGGGGGGGGGGGGGGGDFGGGGGGGGGGGGGCFGGGGGGGGFGGGGGFGFFGFGGGGGGEFGGFEGGGGGGGFGGGGEGGGGGGGFGGGGGGGDFECFFGGGGGGGGGGGGFGGGDGGGGGGGGGGGGGGGGGGGGGGGGGGCFDC8:AEGGGGGGDGEGFGGGGGG3
@M03364:276:000000000-BLYN8:1:1101:16862:6214 1:N:0:1
ACTCCTACGGGAGGCAGCAGTGGGGAATATTGGACAATGGGGGCAACCCTGATCCAGCAATGCCGCGTGTGTGAAGAAGGCCTTCGGGTTGTAAAGCACTTTCAGCAGGGAGGAAGAGATGACGGTTAATACCCGTTGTTGTGACGTTACCTGCAGAAGAAGCACCGGCTAACTCCGTGCCAGCAGCCGCGGTAATACGGAGGGTGCGAGCGTTATTCGGAATTACTGGGCGTAAAGCGCACGC
+
GGGGGGGGGGGGGGGGGGGGGGGGGGGGGGGGGGGFGGGGGGGGGGGGGGGGGGGGGGGGGGGGGGGGGGGGGGGGGGGGGGGGGGGGGGGGGGGGGGGGGGGGGGGGGGGGGGGGGGFGGGGGGGGDFGGGGGGGFEFGFFGFGGEGGGGGGGGGCFGGGGGGGGGGGGGGGGGGEGGGGGGGGGGGGGGGECEGGGGGGDGGGGGGGEGGGGGGFFFFCEG6FGDAF55:DGG=C>>DGDD5
@M03364:276:000000000-BLYN8:1:1101:9234:6221 1:N:0:1
ACTCCTACGGGAGGCAGCAGTGGGGAATATTGCACAATGGGCGCAAGCCTGATGCAGCCATGCCGCGTGTGTGAAGAAGGCCTTCGGGTTGTAAAGCACTTTCAGCGAGGAGGAAGGTGGTGAGCTTAATACGTTCATCAATTGACGTTACTCGCAGAAGAAGCACCGGCTAACTCCGTGCCAGCAGCCGCGGTAATACGGAGGGTGCAAGCGTTAATCGGAATTACTGGGCGTAAAGCGCACG
+
GGGGFGGGGGGGGGGGGGGGGGGGGGGGGGGGGGGGGGGGGGGGGGGGGGGGGGGGGGGGGGGGGGGGGGGGGGGF9FFGGGGGGGGGGGGGGGGGGGGGGGGGGGGGGGGCEEGGGGGGGGGGGGGGGGGGGGGGGGGGGGGGGFEGGGDGGGGGGGGGGGGGGGGGGGGGGGGGGGGDECFGGGGGGGGGGGGGGGGGGECEGGGGFG?FGGGGGGGFDEEGGGGGGGGGGGGGGGGGGGG<
@M03364:276:000000000-BLYN8:1:1101:16852:6261 1:N:0:1
ACTCCTACGGGAGGCAGCAGTGGGGAATATTGGACAATGGGCGCAAGCCTGATGCAGCCATGCCGCGTGTGTGAAGAAGGCCTTCGGGTTGTAAAGCACTTTCAGCGAGGAGGAAGGTGGTGAACTTAATACGTTCATCAATTGACGTTACTCGCAGAAGAAGCACCGGCTAACTCCGTGCCAGCAGCCGCGGTAATACGGAGGGTGCAAGCGTTAATCGGAATTACTGGGCGTAAAGCGCACG
+
GGGGGGGGGGGGGGGGGGGGGGGGGGGGGGGGGGGGGGGGGGGGGGGGGGGGGGGGGGGGGGGGGGGGGGGGGGGGGGGGGGGGGGGGGGGGGGGGGGGGGGGGGGGCGGGGGGGGGGGGGGGGGGGGGGGGFGGGGGGGGGGGGGGFFGGGGGGGGGGGGGGGGGGGGGGGGGGGGDGGGGGGGGGGGGGCBCGEFFFGGGGGGGGGGGGGGGGGGGGGGGGGGGGGGGGGGGGGGGFGGGGC
@M03364:276:000000000-BLYN8:1:1101:9372:6311 1:N:0:1
ACTCCTACGGGAGGCAGCAGTGGGGAATATTGCACAATGGGCGCAAGCCTGATGCAGCGACGCCGCGTGGGGGATGACGGCCTTCGGGTTGTAAACTCCTTTCGCATGGGACGAAGCCTTTCGGGGTGACGGTACCGTGAGAAGAAGCACCGGCTAACTACGTGCCAGCAGCCGCGGTAATACGTAGGGTGCGAGCGTTGTCCGGATTTACTGGGCGTAAAGAGCTCGTAGGTGGTTTGTCGCG
+
GGGGGGGGGGGGGGGGGGGGGGGGGGGGGGGGGGGGGGGGGGGGGGGGGGGFGGGGGGGGGGGGGGGGGGGGGGGGGGGGGGGGGGGGGGGGGFGGGGGGGGGGGGGGGFGGGGGCEFGGGGGGGGGDG8<EEFGGGFCFECFGGGGFFGGDDGGGCFGCF7<EGGFFFGGGCFDGG*?EGFF><9CEG6CCEEDEGEGEGGCEGCEGFGFCGGGGCGGGG?FGGGFEC*CCFGDEGF3F7DGD
@M03364:276:000000000-BLYN8:1:1101:4706:6327 1:N:0:1
ACTCCTACGGGAGGCAGCAGTGGGGAATATTGCACAATGGGCGCAAGCCTGATGCAGCCATGCCGCGTGTGTGAAGAAGGCCTTCGGGTTGTAAAGCACTTTCAGCGAGGAGGAAGGTGGTGAGCTTAATACTCTCATCAATTGACGTTACTCGCAGAAGAAGCACCGGCTAACTCCGTGCCAGCAGCCGCGGTAATACGGAGGGTGCAAGCGTTAATCGGAATTACTGGGCGTAAAGCGCACG
+
FGGGGGGGGGGCEGCFGCFC;<CE+6;6EFCFFFGFGGGGGGGEGGGGGGFGGGFFFFGGGGCECGE@FGFGGGGGGGG8FGGF,4?79?FFGGGGGGGFG<EFAAE:FGEGGGGGGC,=FFGFGAFF,EFF,>B8<D?<FA,CD<@CDCGFGGGGGG,,>,FF<CCFGGGDGGGGGGGG>FGGGC,=FGGGEGGDGFCFGG5B8CE>FF?FEGE*1<9=CGEGGGGGF<CFGGDCDDFC7CG5
@M03364:276:000000000-BLYN8:1:1101:4248:6327 1:N:0:1
ACTCCTACGGGAGGCAGCAGTGGGGAATATTGCACAATGGGCGCAAGCCTGATGCAGCCATGCCGCGTGTATGAAGAAGGCCTTCGGGTTGTAAAGTACTTTCAGCGAGGAGGAAGGCGTTGTGGTTAATAACCGCAGCGATTGACGTTACTCGCAGAAGAAGCACCGGCTAACTCCGTGCCAGCAGCCGCGGTAATACGGAGGGTGCAAGCGTTAATCGGAATTACTGGGCGTAAAGCGCACG
+
GGGGGGGGGGGGGGGGGGCFGGGGGGGGGGGGGGGGGGGGGGGEGGFGGGGGGGGGGGGGGGGGDGGGFGGGGGGGDGGGGGGGGGGGGGGGGGGGGGGGGGGGGGG>FGE@EFGGGGGGGGGGGGGGGGGGGGGGGGGGGGGGFGGGGGGGGGGGFGFFGGGGGGGGGGGGGGGGGGGGGGDGGCFGGG>EEGGGGGGGGEGGGCGD6FGFGGGGGGGFGDEGGGGGGGCEC7EEDFGGDGG<
@M03364:276:000000000-BLYN8:1:1101:19138:6348 1:N:0:1
ACTCCTACGGGAGGCAGCAGTGGGGAATATTGCACAATGGGCGCAAGCCTGATGCAGCCATGCCGCGTGTGTGAAGAAGGCCTTCGGGTTGTAAAGCACTTTCAGCGAGGAGGAAGGTGGTGAGCTTAATACGCTCATCAATTGACGTTACTCGCAGAAGAAGCACCGGCTAACTCCGTGCCAGCAGCCGCGGTAATACGGAGGGTGCAAGCGTTAATCGGAATTACTGGGCGTAAAGCGCACG
+
GGGGGGGGGEGFFG>7;FAEGFGGG7FFGGGGGGGGGFFFFGGGCGE?FGGGGGGGGGGGGGGGGGGGGGGGGGFGGGGGCFGGGGGGFECGFGGGGGGGGDGGGGGGGGECG:<BF<FFGGCEFADDFGGCGGDGDGFDCEFCFF@FFGCFCE>+<<CFE@FGGGFCCCGCFG9EFDFFGGGGGGGGGGDCCBCEGF+:*::77:ECCCCFGCED*++:C5EFGFGGE6=C3C5ECC77CGD3
@M03364:276:000000000-BLYN8:1:1101:8295:6348 1:N:0:1
ACTCCTACTGGAGGCAGCAGTGGGGAATATTGCACAATGGGCGCAAGCCTGATGCAGCCATGCCGCGTGTGTGAAGAAGGCCTTCGGGTTGTAAAGCACTTTCAGCGAGGAGGAAGGTGGTGAGCTTAATACGTTCATCAATTGACGTTACTCGCAGAAGAAGCACCGGCTAACTCCGTGCCAGCAGCCGCGGTAATACGGAGGGTGCAAGCGTTAATCGGAATTACTGGGCGTAAAGCGCACG
+
GFGGGGFFDGGGFGGGGGGGGGGGGEEGGGGGGGGFEEFFGFF7BF@DEFGGGGGGGC<EEGGGGGGGGGGGGGEGGGGGE=8FF@FGGG7FEFGGGGGG@FFFGGC7FGDFGGFGGFFGGECFF<<BDFG9D9<DB@<F,7?F9AF:=F:@FCGEF=<<F@FCFGGGGDF7F:FG,CEFF1DG>CFCFGCGGC57+;F*8;:CE>EC87C8CCC=E7:E*;CE++3AC?FG3CEC7CGGG35C
@M03364:276:000000000-BLYN8:1:1101:23388:6352 1:N:0:1
ACTCCTACGGGAGGCAGCAGTGGGGAATATTGCACAATGGGCGCAAGCCTGATGCAGCCATGCCGCGTGTATGAAGAAGGCCTTCGGGTTGTAAAGTACTTTCAGCGAGGAGGAAGGCATTAAGGTTAATAACCTTAGTGATTGACGTTACTCGCAGAAGAAGCACCGGCTAACTCCGTGCCAGCAGCCGCGGTAATACGGAGGGTGCAAGCGTTAATCGGAATTACTGGGCGTAAAGCGCACG
+
GGGGGGGGGGGGGGGGGGGGGGGGGGGGGGGGGGGGGGGGGGGDGGGGGGGGGGGGGGGGGGGGGGGGGGGGGGGGGGGGGGGGGGGGGGGGGGGGGGGGGGGGGGGGGGGGGGGGGGGGGGGGGAFEGGGGGFGC9FFGGGGGGGGG@FGGGGGGEEGGGGGGGGGGGGGGGGGGGGGGGGFGGGGGGGGGGGGGGGFGEGGGGGGGGGGGGGGEF?FGDCCGFGGGF6EGGGGGGFGGGGD5
@M03364:276:000000000-BLYN8:1:1101:4502:6368 1:N:0:1
ACTCCTACGGGAGGCAGCAGTGGGGAATATTGGACAATGGGCGAAAGCCTGATCCAGCCATGCCGCGTGTGTGAAGAAGGCCTTTTGGTTGTAAAGCACTTTAAGCGAGGAGGAGGCTACCGAGATTAATACTCTTGGATAGTGGAGGTTACTCGCAGAATAAGCACCGGCTAATTCTGTGCCAGCAGCGGCGGTAATAACGAGGGTGCGAGCGTTAATCGGATTTACTGGGCGTAAAGCGTGC
+
GGGGGGGGGGGGGGGGGGGGGFGGGDGGGGGGGGGGGGGGDGGGGDEEGGGGCFFGGG7EFGGGGGGGGEFGGGGGGGGGGEFF?<FEGFFGGGGFGFGGGG9@?E@FCFG7?@=++BF,,C:@=DF?FGGF,BFA,,,:@FGGGF,FFDF<FF+FE3+@DGFCFGGBFC*5>,,5@622FE;CC7,6D**1CEEC89<+5*3BE>CEE8;=88C=EGG+A:CEG<<9?<?*99E7D**0)*/*
@M03364:276:000000000-BLYN8:1:1101:15350:6392 1:N:0:1
ACTCCTACGGGAGGCAGCAGTGGGGAATATTGCACAATGGGCGCAAGCCTGATGCAGCCATGCCGCGTGTGTGAAGAAGGCCTTCGGGTTGTAAAGCACTTTCAGCGAGGAGGAAGGTGGTGAACTTAATACGTTCATCAATTGACGTTACTCGCAGAAGAAGCACCGGCTAACTCCGTGCCAGCAGCCGCGGTAATACGGAGGGTGCAAGCGTTAATCGGAATTACTGGGCGTAAAGCGCACG
+
GGGGGGGGGGGGGGGGGGGGGGGGGEEGFFGGCFGGCCFCFGGGCFGGGGGGGGFFG<EFGGGGGGDFFEFGFFGGGGGGGGGGFGGGGEEFFGGFBC8FGGGFGFGGGEFFGEFFG@FGEG,=9FCFGFC,DFFFFGAFDFGGGGGFGGGFGGDF@@AF,DFGD,<>CEGGGB99FB>7FGFGC@FFFCEEGGGGECCFEGGGGE5=CFG:CEGDGGGFGGEC?C<CGFF555CC5**95CD5
@M03364:276:000000000-BLYN8:1:1101:25719:6398 1:N:0:1
ACTCCTACGGGAGGCAGCAGTGGGGAATATTGCACAATGGGCGCAAGCCTGATGCAGCCATGCCGCGTGTGTGAAGAAGGCCTTCGGGCTGTAAAGCACTTTCAGCTAGGAGGAAGGTGGTGAACCTAATACGTTCATCTATTGACGTTACTCGCAGAAGAAGCACCGGCTAACTCCGTGCCAGCAGCCGCGGTAATACGGAGGGTGCAAGCGTTAATCGGAATTACTGGGCGTGAAGCGCACG
+
EF9E,696CF:C:FG@7;F@-CCFCC,E,;;@@6C6CEAF;@FE7CFFG8FG<FGFE,:6<,C@CGGGGGG<<?9EC,CCEA,5C7BF+:?,<FCF<9?E@FGGGG9,CF<EFFGGD?=7?F<F94EFECDGGC,B,CF,,:C9<CFFGD@CFF:@FFG7,8DFCF@7CF*@F>EGGGGGGGDFC8FFFGCEEB8B9+<8BE>@CEEGG7CE5B8**:<EE=EE+A7+<7;*)7/7*7753CG)
@M03364:276:000000000-BLYN8:1:1101:21181:6403 1:N:0:1
ACTACTACGGGAGGCAGCAGTGGGGAATATTGCACAATGGGCGCAAGCCTGATGCAGCCATGCCGCGTGTGTGAAGAAGGCCTTCGGGTTGTAAAGCACTTTCAGCGAGGAGGAAGGTGGTGAGCTTAATACGCTCATCAATTGACGTTACTCGCAGAAGAAGCACCGGCTAACTCCGTGCCAGCAGCCGCGGTAATACGAAGGGTGCAAGCGTTAATCGGAATTACTGGGCGTAAAGCGCGCG
+
GGGGGGGGGGGGGGGFEGGGGGGGGGGGGGGGGGGGGGFGGGGGGGGGGGGGGGGGGGGGGEFGDGGGGGGFGGGGGGGFGGGGGGGG8FCFFGGFGDGGGGGG9CFGDFGGGGGGGGGGGGGGGGGGGGGGGG7CCEGGGGGGGGDGGGGGFD7BF7F:FFBC:AFGGCCGGGFGGGFFEGGGGG,CECECEGCGFFFFC;:=8B8C6C+*A8;EEFFGGGGFFGGGG?CFGGD55FGGDGC5
@M03364:276:000000000-BLYN8:1:1101:22757:6454 1:N:0:1
ACTCCTACGGGAGGCAGCAGTGGGGAATATTGCACAATGGGCGCAAGCCTGATGCAGCCATGCCGCGTGTGTGAAGAAGGCCTTCGGGTTGTAAAGCACTTTCAGCGAGGAGGAAGGTGGTGAACTTAATACGTTCATCAATTGACGTTACTCGCAGAAGAAGCACCGGCTAACTCCGTGCCAGCAGCCGCGGTAATACGGAGGGTGCAAGCGTTAATCGGAATTACTGGGCGTAAAGCGCACG
+
FFFGGGGGEGGGEGGEGGGGCFGGEEDGF<FGGGGGGFGGGGGGGGE@DCFGGGGFGGGECGEE+CFF=BFAFGFG9EFGGGGFGGECF@7F9FFFGGGGGFFFEGGFFGDEF?=EEE@FF7AEBFCDGGGGGFFFFGGGFGDGFFEGGGGGAEGEGGDC@F7BFGGGEGGGGGGG?>:*>BFGGGCGGGGDEEEEGGCEE5BEEGGG6+<==CEC5<CCEG5EEFGGGFFGGG5=FGGG:DD7
@M03364:276:000000000-BLYN8:1:1101:5979:6456 1:N:0:1
ACTCCTACGGGAGGCAGCAGTGGGGAATATTGGACAATGGGGGCAACCCTGATCCAGCAATGCCGCGTGTGTGAAGAAGGCCTTCGGGTTGTAAAGCACTTTCAGCAGGGAGGAAGAGATGACGGTTAATACCCGTTGTTGTGACGTTACCTGCAGAAGAAGCACCGGCTAACTCCGTGCCAGCAGCCCCGGTAATACGGAGGGTGCGAGCGTTATTCGGAATTACTGGGCGTAAAGCGCACGC
+
GGGGGGGGGGGGGGGGGGGGFGGGGGGGGGGGGGGGGGGGGGGGGGGGGGGGGGGGGGFGGGGGGGGGGGGGGGGGGGGGGGGGGGCGGGGGGGGGGGGGGGGGGGGGCGGGGCGGGGGDGGCFEGDGGGGGGGGGGGGGGGGGGGGGGGGGGGGGFFFGGGGGGGGGGGGGGGGGGGGGGCFGC8FC*6=CEEG9EGGG>ECEECGGE5*:EEGC7?CC5?F+:9AACCFEGDGGGGGGGCD3
@M03364:276:000000000-BLYN8:1:1101:16065:6462 1:N:0:1
ACTCCTACGGGAGGCAGCAGTGGGGAATATTGGACAATGGACCGAGAGTCTGATCCAGCAATTCTGTGTGCACGATGAAGTTTTTCGGAATGTAAAGTGCTTTCAGTTGGGAAGAAAAGAATGACGGTACCAACAGAAGAAGTGACGGCTAAATACGTGCCAGCAGCCGCGGTAATACGTATGTCACAAGCGTTATCCGGATTTATTGGGCGTAAAGCGCGTCTAGGTGGTTATATAAGTCTG
+
GGGGGGGGGGGGGGGGGGGGGGGGGGGGGGGGGGGGGGGGGGDGGGDGGGGGGGGGGGGGGGGGGGGGGGGGGGGGGGGGGGGGGGGGGGGGGGGGGGGGGGGGGGGGGGGGGGGGGGGGGGGGGGGGGGGGGGGGGGGGGGGGGGGGGGGGGGFGFFFGGCGGGGGGGEGGGGGGGGGGGGGGGGGG98EGGGGGGGGGGGGGGFFB9CFGGDGGGGGGGEGGFGGGGGEDFGFFGGGGGGG
@M03364:276:000000000-BLYN8:1:1101:6537:6467 1:N:0:1
ACTCCTACGGGAGGCAGCAGTGGGGAATATTGGACAATGGGGGCAACCCTGATCCAGCAATGCCGCGTGTGTGAAGAAGGCCTTCGGGTTGTAAAGCACTTTCAGCAGGGAAGAAGCGAAAGTGACGGTACCTGCAGAAAAAGCACCGGCTAACTACGTGCCAGCAGCCGCGGTAATAGGTAGGGTGCAAGCGTTATCCGGAATTATTGGGCGTAAAGAGCTCGTAGGCGGTTTGTCGCGTCTG
+
GGGGGGGGGGGGDGGGGGGGGGGGGGGGGGGGGGGGGGGGCGGGGGGGGGGGGGGGGGGGGGGGEGF@FGGGGG9FGGGGGGGCFFGGGGGCEGGGFGGGGAEFFFGGGGGGGGGGGGGGGGGGFGCFGGGFFFGGGGGGGGGGGGGGDDGGFFA9BC:FFGGGG:CFFFEEC**=F@,7?@9*:8CEGGB*CGGDGGGEGGCF:9CGGGGGGGGCFGGGGGGGGGGGGGGGD35EF*/1>CD3
@M03364:276:000000000-BLYN8:1:1101:26034:6474 1:N:0:1
ACTCCTACGGGAGGCAGCAGTGGGGAATATTGCACAATGGGCGCAAGCCTGATGCAGCCATGCCGAGTGTATGAAGAAGGCCTTCGGGTTGTAAAGTACTTTCAGCGAGGAGGAAGGCATTAAGGTTAATAACCTTAGTGATTGACGTTACTCGCAGAAGAAGCAACGGCTAACTCTGTGCCAGCAGCCGCGGTAATACAGAGGGGGCGAGCGTTAATCGGATTTACTGGGCGTAAAGCGTGCG
+
GGGGGGFGGGGGEGGGGGGGGDGGGGGGGGGFA,FFGGGGG?GGGGGGGGGGFGGGGGGGAFGGGGGFFCCEFCGGGCGF<=FFFCDC9BFGGGCFFFFCFFGF,,>FGDGGGGGGGG?FFF,?<?FAC98?5,C,,AAE?,CAFFGBCFFGF+C:CEF,@FCG@,@FFGGGGGG9,@FGGGG77@EFFEECEEGGGGF?FFGG**3:CCEGGGGGFFGF5C?EGF70<6;EGGGEGCC57*59
@M03364:276:000000000-BLYN8:1:1101:21271:6489 1:N:0:1
ACTCCTACGGGAGGCAGCAGTAGGGAATCTTCGGCAATGGGGGCAACCCTGACCGAGCAACGCCGCGTGAGTGAAGAAGGTTTTCGGATCGTAAAACTCTGTTGTTAGAGAAGAACGTTAAGTAGAGTGGAAAGTTACTTAAGTGACGGTATCTAACCAGAAAGGGACGGCTAACTACGTGCCAGCAGCCGCGGTAATACGTAGGTCCCAAGCGTTGTCCGGATTTATTGGGCGTAAAGCGAGC
+
GGGGGGGGGGGGGG@FGGGGGFGGGGGGGGGG?GGGGGGGGGGGGGGGGGGGGGGGGGGGGGGGGGGFGGGGGGGGGGGGBEFFGGEGEGGGGGFGGGGGGGGGGGGGFGGGGGFGEBFFDG<DFGGFGGGGGGGGDFFGFGGGGGGGGGGGFGGGGGGDEGGF>E:7:FEGGGGGGFGGGGGGGGGGEGCEGGGCEFCECFFCCGG9CGG8EE=EDGFC558>EC9EC9CFF3:5DC>DDDDC
@M03364:276:000000000-BLYN8:1:1101:7425:6490 1:N:0:1
ACTCCTACGGGAGGCAGCAGTAGGGAATCTTCGGCAATGGACGAAAGTCTGACCGAGCAACGCCGCGTGAGTGAAGAAGGTTTTCGGATCGTAAAACTCTGTTGTTAGAGAAGAACAAGGACGTTAGTAACTGAACGTCCCCTGACGGTATCTAACCAGAAAGCCACGGCTAACTACGTGCCAGCAGCCGCGGTAATACGTAGGTGGCAAGCGTTGTCCGGATTTATTGGGCGTAAAGCGAGCG
+
GGGGGGGGGGGGGGGGGGGGGGGGGGGGGGGGGGGGGGGGGGGGGGGGGGGGGGGGGGGGGGGGGGGGGGGGGGGGGGGGGGGGGGGGGGGGGGGGGGGGGGGGGGGGGGGFFGGGGGGGGGGGGGEGGGGGGGGGFFGGGGGGGGGGGGFGGGGGGGGFGGGGGGGGGGGGGGGGGGGFGGGGGGGGGGGGGGGGGGGF:FGGGGGFGGGGGGGGGGGGGCGCFGGGFGGGGGGGGGGGGGGC
@M03364:276:000000000-BLYN8:1:1101:4827:6501 1:N:0:1
ACTCCTACGGGAGGCAGCAGTGGGGAATATTGCACAATGGGCGCAAGCCTGATGCAGCCATGCCGCGTGTGTGAAGAAGGCCTTCGGGTTGTAAAGCACTTTCAGCGAGGAGGAAGGTGGTGAGCTTAATACGCTCATCAATTGACGTTACTCGCAGAAGAAGCACCGGCTAACTCCGTGCCAGCAGCCGCGGTAATACGGAGGGTGCAAGCGTTAATCGGAATTACTGGGCGTAAAGCTCACG
+
FGGGGGGFDGDGGGG@C;DGGGCGGGGGGGGAGGGFGGFGGGGGGGCFFFFCFGGGFGF<ECEF@FFFGGCEGGGGFGGFFGFGG<FGCFGGCFGGFFFGGFGFEFEGGCFG7FDC:=B+8+<E8BFAEF9BF::CFFFFEFGDEDFFFGGG95C@E:>DC7C7>DCE7:FEBFCFF@F*C@;FFFFFEEEEG=:EFBF>C8EEDGGCGGFFCCE?ECCFG=CCF:ECGCC5CCGDD>D***2/
@M03364:276:000000000-BLYN8:1:1101:6741:6510 1:N:0:1
ACTCCTACGGGAGGCAGCAGTGGGGAATATTGCACAATGGGCGCAAGCCTGATGCAGCCATGCCGCGTGTGTGAAGAAGGCCTTCGGGTTGTAAAGCACTTTCAGCGAGGAGGAAGGTGGTGAACTTAATACGTTCATCAATTGACGTTACTCGCAGAAGAAGCACCGGCTAACTCCGTGCCAGCAGCCGCGGTAATACGGAGGGTGCAAGCGTTAATCGGAATTACTGGGCGTAAAGCGCACG
+
GGGGGGGGGEGGGGGGGGGGGGGGGGGGGGGGGGGFGGGGGGGGGGGGGGGGGGGGGGGGGGGGGGGGGGGGGGGGFGGGGGGGGGGGGGGGGGGGGGGGGGGF9FGEEGGGGGGGGGGGFGGGGGGGGGGGGGGGGGGGGGGGGGGGGGEGFEEGG<<<FGGGGGGGGDEEGGGFFGGGGGGGGGGGGGGGGGGGGGGGGGGGDGGGGGGGGGGGGGFGGGGGCC+@EFEFGGGCGGGGGGC7
@M03364:276:000000000-BLYN8:1:1101:12013:6511 1:N:0:1
ACTCCTACGGGAGGCAGCAGTAGGGAATCTTCCGCAATGGGCGAAAGCCTGACGGAGCAACGCCGCGTGAGTGATGAAGGTTTTCGGATCGTAAAACTCTGTTATTAGGGAAGAACAAATGTGTAAGTAACTGTGCACATCTTGACGGTACCTAATCAGAAAGCCACGGCTAACTACGTGCCAGCAGCCGCGGTAATACGTAGGTGGCAAGCGTTATCCGGAATTATTGGGCGTAAAGCGCGCG
+
GGGGGGGGGGGGGGGGGGGGGGGGGGGGGGGGGGGGGGGGGGGGGGGGGGGGGGGGGGGGGGGGGGGCCFGGGGGGG9DFGGGGGGGGEGFFGGGFGFGGGGGGGGGGGGGGGGGGG8FGGGFGFFGFGGGGGGGGGGGDGGGGGGGGGGGGGGGGFCGGGGGGGDDCEGGGFGGGGGG7FGEFFCEG@EGGG8EGGGGGGGGCFGGGGGGGGGECGG?5EEGC@CFGGGGGGGGEGF=<DGDG
@M03364:276:000000000-BLYN8:1:1101:17591:6525 1:N:0:1
ACCCCTACGGGAGGCAGCAGTGGGGAATATTGCACAATGGGCGCAAGCCTGATGCAGCCATGCCGCGTGTGTGAAGAAGGCCTTCGGGTTGTAAAGCACTTTCAGCGAGGAGGAAGGTGGTGAACTTAATACGTTCATCAATTGACGTTACTCGCAGAAGAAGCACCGGCTAACTCCGTGCCAGCAGCCGCGGTAATACGGAGGGTGCAAGCGTTAATCGGAATTACTGGGCGTAAAGCGCACG
+
GGGGGGGGGGGGGGGGGGGGGGGGGGGGFGGGGGGGGGGGGGGGGGGGGGGGGFGGGGGGGGGGGGGGGGGGGGGGGGGGGGGGGGGGGGGGGGGGGGGGGGGFGGGEFGGGGGGGGGGGGGCFGGGGGGGGGGFGFGGGGGGGGGGGGGGGGGGGGGGGGGGGGGGGGGGCGGGGGGGGGGGGGGGGGGGGGGGGGGGGGEEGGGGGGGGGGGGG=FGGGGGGGGGGGGGFGGGGG7:DDDGD
@M03364:276:000000000-BLYN8:1:1101:5855:6526 1:N:0:1
ACTCCTACGGGAGGCAGCAGTGGGGAATATTGGACAATGGGCGAAAGCCTGATCCAGCCATGCCGCGTGTGTGAAGAAGGCCTTTTGGTTGTAAAGCACTTTAAGCGAGGAGGAAGGCATTAAGGTTAATAACCTTAGTGATTGACGTTACTCGCAGAAGAAGCACCGGCTAACTCCGTGCCAGCAGCCGCGGTAATACGGAGGGTGCAAGCGTTAATCGGAATTACTGGGCGTAAAGCGCACG
+
GGGGGGGGGGGGGGGGGGGGGGGGGGGGGGGGGGGGGGGGGGGGGGGGGGGGGGGFGGFFFGGGGGGGGGGGGGGGGGGGGGGGGGGGGGGGGGGGGGGGGGGGGGGGGGGGGGGGGGGGFFGGGGGGGGGGGGGGGGFGGGGGGGGEGFFFFGGGGGGGGGGGGGGGGGGGGGGGGGGGGGGFGGGGGGGGGGGGGGGGEEGGGGEDFGGGGGDGGGCGGGGFGGGGFFFFGGGDGGFGGGD7
@M03364:276:000000000-BLYN8:1:1101:10682:6536 1:N:0:1
ACTCCTACGGGAGGCATCAGTGGGGAATATTGCACAATGGGCGCAAGCCTGATGCAGCCATGCCGCGTGTGTGAAGAAGGCCTTCGGGTTGTAAAGTACTTTCAGCGAGGAGGAAGGCATTAAGGTTAATAACCTTGGTGATTGACGTTACTCGCAGAAGAAGCACCGGCTAACTCCGTGCCAGCAGCCGCGGTAATACGGAGGGTGCAAGCGTTAATCGGAATTACTGGGCGTAAAGCGCACG
+
GGGGGGGGGGGGGGEGGGCFGGGGGGGGGGGGGGGGGGGGGFGGGDDGGGGGGFGGGGFGGGGGGGGGGGGGGGGGGGGGFGGGGGGGGGGGGFGGGGGGFGCFGGG7:F@FFGGFGGGGGFGCFGGFFGFGFFGGGFGGFGGGDDGGGGGGFEGGGGFGGGGFGGGGDCEGGGGGGGFGGFGG@CFFFGG8:C*=CCFGE5:CEEE>FCFCEEGG59+:EC8FEFFF9CFCGDCGFF7C5<</
@M03364:276:000000000-BLYN8:1:1101:25773:6547 1:N:0:1
ACTCCTACGGGAGGCAGCAGTGGGGAATATTGGACAATGGACCGAGAGTCTGATCCAGCAATTCTGTGTGCTCGATGAAGTTTTTCGGAATGTAAAGTGCTTTCAGTTGGGGAGAAAAGAATGAAGGTACAAACAGAAGAAGTGACGGCTAAATACGTGCCAGCAGCCGCGGTCATACGTATGTCACAAGCGTTAGACGGATTTATTGGGCGTAAAGCGCGTCTAGGTGGGTATATAAGTCTG
+
FEGGGGGGGGGGGGGGGGGGGFGGGGGGGGGFFGGGGDGGGFCFG@CG8<,C9FFAFGGGCCDGCA9CED6,C,@<D99FEE,EFECF,6<<FGGC,<FFGAFC?<A9FFC7B++9B<ED<?,?,,?F,?,,CFECF,?FFGFGGCBF+>=F,C@F7C,@>;F=FG8,CCC7C**,3@DFGGGFCCCE@:,>>:1*,,>*4*:9C9,<,5,?E**/=+=C/=**89+5==**2*+<7:FC:7C
@M03364:276:000000000-BLYN8:1:1101:15880:6587 1:N:0:1
ACTCCTACGGGAGGCAGCAGTGGGGAATATTGCACAATGGGCGCAAGCCTGATGCAGCCATGCCGCGTGTGTGAAGAAGGCCTTCGGGTTGTAAAGCACTTTCAGCGAGGAGGAAGGTGGTGAGCTTAATACGTTCATCAATTGACGTTACTCGCAGAAGAAGCACCGGCTAACTCCGTGCCAGCAGCCGCGGTAATACGGAGGGTGCAAGCGTTAATCGGAATTACTGGGCGTAAAGCGCACG
+
FGGGGGGGGGGGGGGGGGGGGGGGGGGGFGGGGGGGGGFGGGGGGGGGGGGGGGGGGGGGGGGGGGGGGGGGGGGGGGGGGGGGGGGGGGGGGGGGGGGGGGGGGGGGGGFGGGGGGGGGGGGGGGGGGGGGGGGGGGGGGGGGGGGGFGDGGGGGGGGGFGGGGGGGGGGGGGGGGGGGGGGGGGGGGGGGGGDGGGFFE8EGGGGGGG?EGGGGGGGGGGGGGGGG?FCFDDGGGFCDGGG5
@M03364:276:000000000-BLYN8:1:1101:3739:6618 1:N:0:1
ACTCCTACGGGAGGCAGCAGTGGGGAATATTGCACAATGGGCGCAAGCCTGATGCAGCCATGCCGCGTGTATGAAGAAGGCCTTCGGGTTGTAAAGTACTTTCAGCGGGGAGGAAGGGAGTAAAGTTAATACCTTTGCTCATTGACGTTACCCGCAGAAGAAGCACCGGCTAACTCCGTGCCAGCAGCCGCGGTAATACGGAGGGTGGAAGCGTTGATCGGAATTACTGGGCGTAAAGCGTGCG
+
GGGGGGGGGGF7FFC-CFGFFFFGGGGGGAFFGGGGGGFGCFGEGG@,CFF<EFGFGGGGDG8FGGGGGGFGGF<99E<FGFFGFGGFG@C8?FGAFGGFF9,E,CC=CG7>F:F8F+=BFF<FGGFFGFG,B,=<3,:CF<FGC>EG<CCD<B:@F@<<FFF7CGGCF7**><,?211**6CCFFFF7*CC*=*8?E9BBE5C*;E*19EGG8C*5CC5EEEF?9E+:C5*59>:5CC)17CG
@M03364:276:000000000-BLYN8:1:1101:7575:6622 1:N:0:1
ACTCCTACGGGAGGCAGCAGTGGGGAATATTGCACAATGGGCGCAAGCCTGATGCAGCCATGCCGCGTGTGTGAAGAAGGCCTTCGGGTTGTAAAGCACTTTCAGCGAGGAGGAAGGTGGTGAACTTAATACGTTCATCAATTGACGTTACTCGCAGAAGAAGCACCGGCTAACTCCGTGCCAGCAGCCGCGGTAATACGGAGGGTGCAAGCGTTAATCGGAATTACTGGGCGTAAAGCGCACG
+
GGGGGGGGGGGGGGGGGGGGGGGGGGGGGGGGGGGGGGGGGGGGGGGGGGGGGGGGGGGGGGGGGGGGGGGGGGGGGGGGGGGGGGGGCFGGGGGGGGGGGGGGGGGDBFFFCE8FEFGGGGGGGGGGGGGGGGGGGCFGGGGGGGGGGGEGGGDEGEGGGGGGGGGEFGGGGGFGGGGGGGGGGGGGGEGGGGGGGGGGECEGGGGGGGGGDEGGGGFGDG5FGGGGGGGGGGGGGGGGGGG3
@M03364:276:000000000-BLYN8:1:1101:8624:6624 1:N:0:1
ACTCCTACGGGAGGCAGCAGTGGGGAATATTGCACAATGGGCGCAAGCCTGATGCAGCCATGCCGCGTGTGTGAAGAAGGCCTTCGGGTTGTAAAGCACTTTCAGCGAGGAGGAAGGTGGTGAACTTAATACGTTCATCAATTGACGTTACTCGCAGAAGAAGCACCGGCTAACTCCGTGCCAGCAGCCGCGGGAATACGGAGGGTGCAAGCGTTAATCGGAATTACTGGGCGTAAAGCGCACG
+
GGGGGGGGGGGGGGGGGGGGGGGGGEEGGGGGGGGGGGGGGGGGGGGGGGGGGFGCFGGGGGGGGGGGGGGGGGGGGGGGGGGGGGGGGGGGGGGFGGGGGGGGGGGGGG@FGEGGEGGGGGGGFEFGGGGGGGGGGGGCFFGGGGGGGGGGGGGGGGGGGGGGGGGDGGGGGGGGGGGGGGGGGGGGGGGGC*BEGFCCGEGGGGGGGFFEGEGGGGGGGEGGGDFGGGGGDCEEGGGGDD<)
@M03364:276:000000000-BLYN8:1:1101:15052:6627 1:N:0:1
ACTCCTACGGGAGGCAGCAGTGGGGAATATTGCACAATGGGCGCAAGCCTGATGCAGCCATGCCGCGTGTATGAAGAAGGCCTTCGGGTTGTAAAGTACTTTCAGCGGGGAGGAAGGGATGAGCCTTAATACGGTTCGTCATTGACGTTACCCGCAGAAGAAGCACCGGCTAACTCCGTGCCAGCAGCCGCGGTAATACGGAGGGTGCAAGCGTTAATCGGAATTACTGGGCGTAAAGCGCACG
+
GGGGGGGGGGGGCCGGGGGGGGGGGGGGGGGGGGGGGGGGGGGGGGGGGGGGGGGGGGGGGGGGGGCGGGGGGGGGGDGGGFGGGEGGGGGGGGGGGGGGGGGGGGGGGGGGGGGGGGGGGFGGGGGCFEGGGGGGFGGGGGGGGGEGGGGFFGGEGGGGGGGGGGGGGGGGGGGGGGGGGGGGGFGGFG5CEGGGGFGFGGGDEGGGGGGGGGGGCFGGGGGGGGFGGGGGGGGCFGGGGDD7
@M03364:276:000000000-BLYN8:1:1101:4651:6724 1:N:0:1
ACTCCTACGGGAGGCAGCAGTGGGGAATATTGCACAATGGGCGCAAGCCTGATGCAGCCATGCCGCGTGTGTGAAGAAGGCCTTCGGGTTGTAAAGCACTTTCAGCGAGGAGGAAGGTGGTGAGCTTAATACGTTCATCAATTGACTTTACTCGCAGAAGAAGCACCGGCTAACTCCGTGCCAGCAGCCGCGGTAATACGGAGGGTGCAAGCGTTAATCGGAATTACTGGGCGTAAAGCGCACG
+
FGGGGGGGGGGGGGDGGEGGFGGGEFGGCFGFCCFF86C@@EFGGGG?FFEFGADFGG@FGGGFGGEGGC<FFGGGFGFGDGDGEF7=:BFGEGFF?BFEFGG9AF:=:FFEC:<E=FGG:F,BBFFG9BFFGFG<8FGCADFGGD3:C,@FFG=C>FF7F75@FGCFGGC>CF9E7CDDFGGFGGGG8CCEE:8C;++=E*CGG:BE6;CCG:*8A??EG=8FE+3C?FGFG3*:CGFD))))
@M03364:276:000000000-BLYN8:1:1101:3368:6746 1:N:0:1
ACTCCTACGGGAGGCAGCAGTGGGGAATATTGGACAATGGGCGAAAGCCTGATCCAGCCATGCCGCGTGTGTGAAGAAGGCCTTTTGGTTGTAAAGCACTTTAAGCGAGGAGGAGGCTACTTAGATTAATACTCTAGGATAGTGGACGTTACTCGCAGAATAAGCACCGGCTAACTCTGTGCCGGCAGCCGCGGTAATACAGAGGGTGCGATCGTTAATCGGAATTACTGGGCGTAAAGAGTGC
+
GGGGGGFFGGGGGGGGGGFCFGGGGEGGGGGGFCFGGGGGGGGGGGGGGGGGGFGGGGGGGGGGEDGGGGGGGGGCACFGGGGFCFGGGFGGGGGGGGGGGGGFGGG7FDCFGG>BFGGFFGGGGFFGGGGGGGGGGGEGGGGGG9FF@FDGGFG7FFGGGGGGGGGGGGDFGFFGGGGFEGG*B7CEGGGGGGCE53CFGGFFGGGGGCD*3:;;CCFFGDG5C?9CF7@5CDEEG<FGFF:*
@M03364:276:000000000-BLYN8:1:1101:10566:6754 1:N:0:1
ACTCCTACGGGAGGCAGCAGTGGGGAATATTGCACAATGGGCGCAAGCCTGATGCAGCCATGCCGCGTGTGTGAAGAAGGCCTTCGGGTTGTAAAGCACTTTCAGCGAGGAGGAAGGTGGTGAGCTTAATACGCTCATCAATTGACGTTACTCGCAGAAGAAGCACCGGCTAACTCCGTGCCAGCAGCCGCGGTAATACGGAGGGTGCAAGCGTTAATCGGAATTACTGGGCGTAAAGCGCACG
+
GGGGEGGGGGGGGGGGGGGGGGGGGGGGGGGGGGGGGGGGGGGGGGEGGGGDGGGGGGGGGGGGGGEGGGGGGGGGGGGGGGGGGGGGGGGGFG9FFGGGGGGGGGGGGGGGGGGGGGGGGGGGGGGFGGGFGGDGDGGEGGGGGGGGG8FFGEGGGGGGGGGGGGGGGGG@EGFFGGGGGGGGGGC7CB:EEC*;CF?EC58*4CGGG77;ECC=FFCACECGGFGF?C=FGGGDCF7<GGD7
@M03364:276:000000000-BLYN8:1:1101:9359:6771 1:N:0:1
ACTCCTACGGGAGGCAGCAGTGGGGAATATTGCACAATGGGCGCAAGCCTGATGCAGCCATGCCGCGTGTATGAAGAAGGCCTTCGGGTTGTAAAGTACTTTCAGCGAGGAGGAAGGCATTAAGGTTAATAACCTTAGTGATTGACGTTACTCGCAGAAGAAGCACCGGCTAACTCCGTGCCAGCAGCCGCGGTAATACGGAGGGTGCAAGCGTTAATCGGAATTACTGGGCGTAAAGCGCACG
+
GGGGGGGGGGGGGGGGGGGGGGGGGGGGGGGGGGGGGGGGGGGGGGGGGGGGGGGGGGGGGGGFGGGGGGGGGGGGGGGGGGGGGGGGGGGGGGGGGGGGGGGGGGGGGGGGGGFGGGGGGGGGGGGGGGGGGCFGGGGGGGGGGGGGGGGGGGGGGGGGGGGGGGGGGGGFAFGGGGGGGGGGGGGGGGGGGGGGGDFGGEEGGGGGGGGFEGGGGGGGGGGGGFFGGGGGD7CGFGDGGGD5
@M03364:276:000000000-BLYN8:1:1101:21526:6773 1:N:0:1
ACTCCTACGGGAGGCAGCAGTAGGGAATCTTCGGCAATGGGGGGAACCCTGACCGAGCAACGCCGCGTGAGTGATGAAGGTTTTCGGATCGTAAAACTCTGTTATTAGGGAAGAACAAATGTGTAAGTAACTGTGCACATCTTGACGGTACCTAATCAGAAAGCCACGGCTAACTACGTGCCAGCAGCCGCGGTAATACGTAGGTGGCAAGCGTTGTCCGGAATTATTGGGCGTAAAGCGCGCG
+
GGGGGGGGGGGGGCCGGGGGGGGGGGGGGGGGGGGGGGGGGGGGGGGGGGGGGGGGGGGGGGGGGGGGGGGGGGGGGGGGGGGGGGGGGGGGGGGGGGGGGGGCGGGGGGGGGGGGGGGGGGGFGGGGGGGGGGGGGGGGGGGGGGGGGGGGGGGGGGFGGGGGGGGGDEE>FGGFGGGGGGGGGGGGGGGGGGGGGGGGGGGGGGGGGGGGDGGGGGGGGGGCCEDGFGGGGGG=FGGGGGG<
@M03364:276:000000000-BLYN8:1:1101:5325:6775 1:N:0:1
ACTCCTACGGGAGGCAGCAGTAGGGAATCTTCGGCAATGGACGAAAGTCTGACCGAGCAACGCCGCGTGAGTGAAGAAGGTTTTCGGATCGTAAAACTCTGTTGTTAGAGAAGAACAAGGACGTTAGTAACTGAACGTCCCCTGACGGTATCTAACCAGAAAGCCACGGCTAACTACGTGCCAGCAGCCGCGGTAATACGTAGGTGGCAAGCGTTGTCCGGATTTATTGGGCGTAAAGCGAGCG
+
GGGGGGGGGGGGGGGGGGGGGGGGGGGGGGGGGGGGGGGFGGGGDGGGGGGGGGEGDGFGGGGEEGGCFFG?FFGGGGGEFGGFFEGGGGGGGGGDGGGGGGEFGGGGGGGGCGFFGFFFFCG+FFGGGGG<DFC>FFF+=FFGFGGGGGGGGGFGGGGG?FGGG7FEG77FCCEEGGFFFFFFGGGGDEDGGGEB9FCE<C5CCEDGFCG5C;C8EGCG5=;E6<+<CC8*7557***95<<7
@M03364:276:000000000-BLYN8:1:1101:9290:6783 1:N:0:1
ACTCCTACGGGAGGCAGCAGTGGGGAATATTGCACAATGGGCGCAAGCCTGATGCAGCCATGCCGCGTGTGTGAAGAAGGCCTTCGGGTTGTAAAGCACTTTCAGCGAGGAGGAAGGTGGTGAACTTAATACGTTCATCAATTGACGTTACTCGCAGAAGAAGCACCGGCTAACTCCGTGCCAGCAGCCGCGGTAATACGGAGGGTGCAAGCGTTAATCGGAATTACTGGGCGTAAAGCGCACG
+
GGGGGGGGGGGGGGGGGGGGGGGGGGGGGGGGGFGGGGGGGGGGGGGGGGGGGGGGGGGGGGGGGGG@FGGGGGGGGGGGGGGGGGGGFFGGGGGF9=FGGGGGGGGCFGCFG=@EFFEGGGGGGGGGGGGGGGFGGGGCFFFGGGGGGGGGGDGDGGGGGGGGGGGGCFGGGGGGGGGGGGC8:FCCFGDGGECGFEBEC3BE>EEGGGGGGGGGGGCEECEEFGDFCF5CDDGGFFGDDGG7
@M03364:276:000000000-BLYN8:1:1101:4605:6793 1:N:0:1
ACTCCTACGGGAGGCAGCAGTGGGGAATATTGCACAATGGGCGCAAGCCTGATGCAGCGACGCCGCGTGGGGGATGAAGGCCTTCGGGTTGTAAACTCCTTTCAACCATGACGAAGCATTATGTGACGGTAGTGGTAGAAGAAGCACCGGCTAACTACGTGCCAGCAGCCGCGGTAATACGTAGGGTGCGAGCGTTGTCCGGAATTACTGGGCGTAAAGAGCTCGTAGGTGGTTTGTCGCGTCG
+
GGGGGGGGGGGGGGGGGGGGGGGGGGGGGGGGGGGGGGGGGGGGGGGGGGGFGGGGGGGGDGGGGGGGGGGGGGGGGGGGGGGGGGGGGGGGGGGFGGGGFGGGGGGGGGGGGGGEGDDGGGGGGGFGGGGGGGGGGGGGGFGGGGGGD@EGGGGGGGGGGGGFGGGGGDFCFGEGGFGGCCFFGDFGGGGGEEGC>E@EECECGFGGGCF**:C8E=E:AFGAC8:EGEGGDGG5>>C57DG<
@M03364:276:000000000-BLYN8:1:1101:27358:6796 1:N:0:1
ACTCCTACGGGAGGCAGCAGTGGGGAATATTGCACAATGGGCGCAAGCCTGATGCAGCAATGCCGCGTGTGTGAAGAAGGCCTTCGGGTTGTAAAGCACTTTCAGCGAGGAGGAAGGTGGTGAGCTTAATACGTTCATCAATTGACGTTAATCGCAGAAGAAGCACCGGCTAACTCCGTGCCAGCACCCGCGGTAATACGGAGGGTGCAAGCGTGAATCGGCATTACTGGGTGTAAAGCGCACG
+
GFGGGGGFFGGGGGEGGGEFGGGGF;FGFCFFFDF9FFFGGDGBFGGFFDFF9CFGGG,E<FFCFGGGG?7EGF9FGFGGGGGGGGGGECGGG9EFFGGGFGGGGGGDGDGDDD<A+=FAFG9E,B=,:D,:B8<<FCF9,7FF9>:=>D+C,@++@+38>><FFG7@7*:FFFGDFB>F:CEBF7,>*=:*43=;<C?F8*BEEEEC8>C=C;**1<+>=**2<CC?9CG*99<C7:FC)))1
@M03364:276:000000000-BLYN8:1:1101:3600:6804 1:N:0:1
ACTCCTACGGGAGGCAGCAGTGGGGAATATTGCACAATGGGCGCAAGCCTGATGCAGCCATGCCGCGTGTGTGAAGAAGGCCTTCGGGGTGTAAAGCACTTTCAGCGAGGAGGAAGGTGGTGAACTTAATACGTTCATCAATTGACGTTACTCGCAGAAGAAGCACCGGCTAACTCCGTGCCAGCAGCCGCGGTAATACGGAGGGTGCAAGCGTTAATCGGAATTACTGGGCGTAAAGCGCACG
+
GGGGGFF<CEGGGGGGGGDFGGGGGE@FFFGF9<FF@<FFGGFGEEGFCFGGGGGDGGGECFA@F:FG7=CFG9FFFGGGEFG8CCFG7FFFGGGGGDAFFGGFAFGFGGDGGBAFG=FFGG9=F?FCEGEGFGGGGGGGFFGGFGG3CF7DF77<FGFGGCGGGGGGGDCF7FFGGCDFGEFECCEC8CGGEGG7CFFFG*=CGGGGG?ECEGGGFC9=7*;5A+<<??*:CCEGGC77<<D7
@M03364:276:000000000-BLYN8:1:1101:5725:6821 1:N:0:1
ACTCCTACGGGAGGCAGCAGTGGGGAATATTGGACAATGGGCGCAAGCCTGATCCAGCCATGCCGCGTGTGTGAAGAAGGCCTTTTGGTTGTAAAGCACTTTAAGCGAGGAGGAGGCTACCGAGATTAATACCCTTGGATAGTGGACGTTACTCGCAGAATAAGCACCGGCTAACTCTGTGCCAGCAGCCGCGGTAATACAGAGGGTGCGAGCGTTAATCGGATTTACTGGGCGTAAAGCGTGC
+
GGGGGGGGGGGGGGGGGGGGGGFGGGGGGGGGGGGGGGGGGGGGGGGGGGGGGGGGGGGGGGGGDGGGGGGGGGGGGGGGGGGGGGGGGGGGGGGGGGGGGGGGGGGGGGGGDGGGGGGGGGGGGGGGGGGGFGGGF8DFGGGGGFDEEGGGGGGGGGGGGGGGGGGGGGG7FGGGGGGFGGFEGGGGFFGGGGEDGGGGGGGGGGGGDGGGGG8CGGGGGGGGG+CFEGGG:DEGGG>>CCD5
@M03364:276:000000000-BLYN8:1:1101:8646:6824 1:N:0:1
ACTCCTACGGGAGGCAGCAGTGGGGAATATTGCACAATGGGCGCAAGCCTGATGCAGCCATGCCGCGTGTGTGAAGAAGGCCTTCGGGTTGTAAAGCACTTTCAGCGAGGAGGAAGGTGGTGAACTTAATACGTTCATCAATTGACGTTACTCGCAGAAGAAGCACCGGCTAACTCCGTGCCAGCAGCCGCGGTAATACGGAGGGTGCAAGCGTTAATCGGAATTACTGGGCGTAAAGCGCACG
+
GGGGGGEGGGGGGGGGGGGGGGGGGGGGGGGGGGGFEFGGGGGGGGGGGGGGGGGGGGGGGGGGGGGGGGGGGGGGGGGGGGGGGGGGEGGGFEGGGGGGGGGGGGGGGGGGGGGGGGGGFGGGGGGGGGGGGGGF8FGGGF9FGGGFGGGGGGGEGGCFGFGGGGCGGGGGGGGGGGGGDFDGFGGGFGGGGGDEGDGFGEGGGGGGGGGGGAECGGGGGC?GGCFFDCD=<DGGGFGD5))1
@M03364:276:000000000-BLYN8:1:1101:15415:6829 1:N:0:1
ACTCCTACGGGAGGCAGCAGTGGGGAATATTGCACAATGGGCGCAAGCCTGATGCAGCCATGCCGCGTGTATGAAGAAGGCCTTCGGGTTGTAAAGTACTTTCAGCGAGGAGGAAGGCATTAAGGTTAATAACCTTGGTGATTGACGTTACTCGCAGAAGAAGCACCGGCTAACTCCGTGCCAGCAGCCGCGGTAATACGGAGGGTGCAAGCGTTAATCGGAATTACTGGGCGTAAAGCGCACG
+
GGGGGGGGGGGGGGGGGGFGGGGGGGGGGGGGGGGGGGGGGGGGGGGGGGGGGGGGGGGGGGGGGGGGGGGGGGGGGGGGGGGGGGGGGGGGGGGGGGGGGGGGGGGGGGGFGGGGGGGGGFGGGGGGGFEFFGGGGGGGGGGGGGGGGGGGGGCEGGGGGGCCFGGGGGGGGGGGGGGGGGGGGGGGGGGGGGGGGGGGGGGGGGGGGGGFGGGDGGGGGGGGGGGGGGGGGGDGGGGGGGG7
@M03364:276:000000000-BLYN8:1:1101:19305:6835 1:N:0:1
ACTCCTACGGGAGGCAGCAGTGGGGAATATTGCACAATGGGCGCAAGCCTGATGCAGCCATGCCGCGTGTGTGAAGAAGGCCTTTTGGTTGTAAAGCACTTTAAGCGAGGAGGAGGCTACTTAGATTAATACTCTAGGATAGTGGACGTTACTCGCAGAATAAGCACCGGCTAACTCTGTGCCAGCAGCCGCGGTAATACAGAGGGTGCGAGCGTTAATCGGATTTACTGGGCGTAAAGCGTGC
+
GGGGGGGGGGGGGGGGGGGGFGGGGGGGGGGGGGGGGGGGGGGGGGGGGGGGGGGGGGGGGGGGGGGGGGGGGGGGGGGGDFGGGGGGGGGGGGGGGGGGGGFGGGGFGGGGGGGGDGGGFGGGFGFFGFFA@DGGCCFGGGGFGFGGGFGGGGGGGGDGGGGEFFFFGGEGGGGGGGGGGGGGFFGGGGGGGGG8CFGGG<CFGGGGGGGEEEGEGGCFGGGGGGGF7:CFFGGGGGGGDDC3
@M03364:276:000000000-BLYN8:1:1101:3800:6846 1:N:0:1
ACTCCTACGGGAGGCAGCAGTGGGGAATATTGCACAATGGGCGCAAGCCTGATGCCGCCATGCCGCGTGTATGAAGAAGGCCTTCGGGTTGTAAAGTACTTTCAGCGAGGAGGAAGGCATTAAGGTTAATAACCTTAGTGATTGACGTTACTCGCAGAAGAAGCACCGGCTAACTCCTTGCCAGCAGCCGCGGTAATACGGAGGGTGCAAGCGTTAATCGGAATTACTGGGCGTAAAGCGCACG
+
C@EEFG?F6;@-@F@CF@FGGGFDFEGGFFGGFGCGG9D8FGGGGFGGG8FEFGG,FFGGGGGGGGFEGGFGGGGFCEGGCEFGF=FC,?FE<?EFGGGGGFDCFGG+:FEEFDEFE<<DAABFCFGE<?DDFG,BCFGG,@FFGEE=FCGGGGGGG7FCGFGC7CFGGGGGGGG9F,,@>DEFFFG7BEDEG>*BFG9EE*:8CCEGGGGGDGCE=<CFDECCG?F9:EFGD<5:7CGGGGG)
@M03364:276:000000000-BLYN8:1:1101:13311:6847 1:N:0:1
ACTCCTACGGGAGGCAGCAGTGGGGAATATTGCACAATGGGCGAAAGCCTGATGCAGCGACGCCGCGTGGGGGATGAAGGCCTTCGGGTTGTAAACCTCTTTCGGCAGGGACGAAGCGAAAGTGACGGTACCTGTAGAAGAAGCACCGGCCAACTACGTGCCAGCAGCCGCGGTAATACGTCGGGGGCGAGCGTTGTCCGGAATTACTGGGCGTAAAGAGATTGTAGGCGGTTTATCGCGTCGT
+
GGGGGGGGGGGDFGFGGGGGGG<FGGGGGGGGGGGGEFGGGGGGCEEGGGGGGGGGGGGGGGGGGGG:FGGFGGGGFCFDFFGGGGGGGGGGG9EFFGGGGGGGGGGGGGGGGEGCEEGCFCFFFGCGG@*3@DFA;AFFCF>FGFGGGGC*<<:FGCFDGFFCFG+=*CCCFC8@FGGG6**2:*:CE8EGGCC*2<AEGGGGG@9C9CE8CEEEC7+**<C03<EC?5C59C+:*7/5<5))
@M03364:276:000000000-BLYN8:1:1101:14140:6850 1:N:0:1
ACTCCTACGGGAGGCAGCAGTAGGGAATCTTCCGCAATGGGCGAAAGCCTGACGGAGCAACGCCGCGTGAGTGATGAAGGGTTTCGGCTCGTAAAACTCTGTTATTAGGGAAGAACATATGTGTAAGTAACTGTGCACATCTTGACGGTATCTAACCAGAAAGCCACGGCTAACTACGTGCCAGCAGCCGCGGTAATACGTAGGTGGCAAGCGTTGTCCGGATTTATTGGGCGTAAAGCGAGCG
+
GGGGGGGGGGGGGGGGGGGGGFGGGGGGGGGGGGGGGGGGGGGGGGGGGGGGGGGGGGFGGGGGGGGGGDGGGGGGGGGGGGGGGGGGGGGGGGGGGGGGGGGGGGGGGGGGGGGGCGGGGGGGGGGGGGGGGFFGGGGAGGGGFFGGGGGGGCGFCFFGCFGGFGGGGGGGGGGGGGGGGGGGGGFGGGGGGGGGGGGFGCGGGGGGGGGGGGGDGGGGGGGGGFFGFGGGGGGGGFGGGGD7
@M03364:276:000000000-BLYN8:1:1101:8983:6863 1:N:0:1
ACTCCTACGGGAGTCAGCAGTGGGGAATATTGCACAATGGGCGCAAGCCTGATGCAGCCATGCCGCGTGTGTGAAGAAGGCCTTCGGGTTGTAAAGCACTTTCAGCGAGGAGGAAGGTGGTGAGCTTAATACGCTCATCAATTGACGTTACTCGCAGAAGAAGCACCGGCTAACTCCGTGCCAGCAGCCGCGGTAATACGGAGGGTGCAAGCGTTAATCGGAATTACTGGGCGTAAAGCGCACG
+
GGGGGGGGGCGEGGGGGGGGGGGGGDEGFGGGGGGGGGGGGGGGGGGGGGGGGGGGGGGGGGGGGGGGGGGGGGGGGGGGFGG@EFGGGGGGGGGGFGGGGGGGGGGGGGDGGCBFGGCGGGGFGGGFGGGGGGEGGGGGGGGGGGGGGGGGABCFEDGGGGGGGGGGDGGCGGGGGGGFGFGGGGGGFGGGGGGGGGGGGGGE7BCEFGGGGGGGGGGGG=CGGFF?:F5CGDGGGGGGDGG5
@M03364:276:000000000-BLYN8:1:1101:22921:6866 1:N:0:1
ACTCCTACGGGAGGCAGCAGTGGGGAATATTGCACAATGGGCGCAAGCCTGATGCAGCCATGCCGCGTGTGTGAAGAAGGCCTTCGGGTTGTAAAGCACTTTCAGCGAGGAGGAAGGTGGTGAGCTTAATACGTTCATCAATTGACGTTACTCGCAGAAGAAGCACCGGCTAACTCCGTGCCAGCAGCCGCGGTAATACGGAGGGTGCAAGCGTTAATCGGAATTACTGGGCGTAAAGCGTGCG
+
GGGGGGGGGGGGGGGGGGGGGGGGGGGGGGGGGGGGGGGGGGGGGGGGGGGGGGGGGGGGGGGGGGGGGGGGGFGGGGGGGGGGGGGGGGGGGGGGGGGGGGGGGGGGGGGGGGGGGFFCFGGGGGGGGGGGGFFGGFFGGGGGGGGGGGGGGGGGGGFFGGGGGGGGGGGGGGGGGGGGGGGGGGGGGGGGCEGGGGGGGDGGGGGGGGGGGEEEFGGGG5EGGGGGGGGGGGGGFGGGGGGD
@M03364:276:000000000-BLYN8:1:1101:10743:6903 1:N:0:1
ACTCCTACGGGAGGCAGCAGTGGGGAATTTTGGACAATGGGCGCAAGCCTGATCCAGCAATGCCGCGTGCAGGACGAAGGCCTTCGGGTTGTAAACTGCTTTTGTACAGAACGAAAGGCTCCTGGCTAATATCTGGGGGATATGACGGTACTGTAAGAATAAGCACCGGCTAACTACGTGCCAGCAGCCGCGGTAATACGTAGGGTGCGAGCGTTAATCGGAATTACTGGGCGTAAAGCGTGCG
+
GGGGGGGGGGGGGGGGGGGGGGGGGGGGGGGGGGGGGGGGGGGGGGGGGGGGGGGGGGGGGGGGGGGGGGGGGGGGGEGEFFGGGGGGGGGGGGGGFGGGGGGGGGGGGGGGGGGGGGGGGGGGFGGGGGGGGGGFGGGGGGGGGGGGGGGGFGAFGGGGGGGGGGFGEGGGGGGGGGGGGGGGGGGGGGGEGGGGGGGGGCEGGGGGGGGGGG=8CGGGGGGGGGCFFGGGGGGGGGGGGG:/
@M03364:276:000000000-BLYN8:1:1101:15749:6916 1:N:0:1
ACTCCTACGGGAGGCAGCAGTGGGGAATATTGCACAATGGGCGCAAGCCTGATGCAGCCATGCCGCGTGTGTGAAGAAGGCCTTCGGGTTGTAAAGCACTTTCAGCGAGGAGGAAGGTGGTGAGCTTAATACGCTCATCAATTGACGTTACTCGCAGAAGAAGCACCGGCTAACTCCGTGCCAGCAGCCGCGGTAATACGGAGGGTGCAAGCGTTAATCGGAATTACTGGGCGTAAAGCGCACG
+
GGGGGGGGGGGGGGGGGGGGGGGGGFGGGGGGGGGGGGCGGGGGGGGGGGGGGGGGGGGGGGGGGGGGGGGGGGGGFGGGGGGGGGGGGGDGGGGGFFFFGGGGGGGDEGDFGGGDGGGGGDGGGGGGFGGGGGGGEFGCFGGGGGGGGGGGGGGCCCGGCFGGGGGGGGGGGGGGGGGFGGGGGGGGGGGGGGEEGFFFGGGGGGGGGGGGGGGDFGGGGGGGGGGF9FGGGGGEGGGGGGG5
@M03364:276:000000000-BLYN8:1:1101:20155:6931 1:N:0:1
ACTCCTACGGGAGGCAGCAGTGGGGAATATTGCACAATGGGCGCAAGCCTGATGCAGCCATGCCGCGTGTGTGAAGAAGGCCTTCGGGTTGTAAAGCACTTTCAGCGAGGAGGAAGGCGGTGAACTTAATACGTTCATCAATTGACGTTACTCGCAGAAGAAGCACCGGCTAACTCCGTGCCAGCAGCCGCGGTAATACGGAGGGTGCAAGCGTTAATCGGAATTACTGGGCGTAAAGCGCACG
+
GGGGGGGGGGGGGGGGGGEFGGGGGEEFFFGGGGGGGGGGGGGGDGGGFGGGFGGDGGGGFGGGGGGFEGCFGFFGFFGGGGGAFGGGGGGGGFGG9<FE<?FFGGGFGEGGG7FFC,>FGG3=?FBFGGGGFG8DFCF,EFGGGGGGGGGCGGGGG>GGGGGFGFFGGGGGGFGGGGGGGGGGGGGGGGGGGGGGGGGGG5CGGGGGGFGGGGGGGGGGG=EC6C9A7CGGGGDGGGFGDCG7
@M03364:276:000000000-BLYN8:1:1101:4331:6950 1:N:0:1
ACTCCTACGGGAGGCAGCAGTGGGGAATATTGGACAATGGGCGGAAGCCTGATCCAGCCATGCCGCGTGTGTGAAGAAGGCCTTTTGGTTGTAAAGCACTTTAAGCGAGGAGGAGGCTCTCTTAGTTAATACCTAAGATGAGTGGACGTTACTCGCAGAATAAGCACCGGCTAACTCTGTGCCAGCAGCCGCGGTAATACAGAGGGTGCGAGCGTTAATCGGATTTACTGGGCGTAAAGCGTGC
+
GGGGGGGGGGGGGGGGGGGFGGGGGGGGGGGGGGGGFGFGGGGGEGGGGGGGFGGGGGGGGGGGGGGGGGGGGGGGGGGGGGGGGGGGGGGFFGGGGGGGGGGFGFGGGGGG7FGGGGGGGGGCGGGGGGGGGGGG@FGGGGGGGFCGEFD@FF>C<C@CGGGGGGGGGGGGGGGGGGGGGGFGGGGGGGGGGGGDEGGF9+2?EGGGGGGDEGGGDFGGGDEGGFGGGCEEGGGGCGGGGGG3
@M03364:276:000000000-BLYN8:1:1101:26604:6964 1:N:0:1
ACTCCTACGGGAGGCAGCAGTGGGGAATATTGCACAATGGGCGCAAGCCTGATGCAGCCATGCCGCGTGTATGAAGAAGGCCTTCGGGTTGTAAAGTACTTTCAGCGGGGAGGAAGGGAGTAAAGTTAATACCTTTGCTCATTGACGTTACCCGCAGAAGAAGCACCGGCTAACTCCGTGCCAGCAGCCGCGGTAATACGGAGGGTGCGAGCGTTATTCGGAATTACTGGGCGTAAAGCGCACG
+
CFGGGGFGGGGGGGGGGGGGGGGGGGEEGGGAGCFGFG9FGGGGGGGGGGGGGGGGGGGGGGGGGGGGGGGGGGGGGGGGGGGGGFCFFEGGGGGFGGGGGFAEGGCF7C@=FEGG>FGGGGGGGGDGGFGGGGGGGGGGGGGFGGGCFGGCG@EEGDFGGGGGGGGGDGEECCCDFGGGDGFGGGFGGGGGGGGGGGGGGGGCEEDGGGGGGECC*9?EF=CC<9E7AFGFDDGGCC7DGGG3
@M03364:276:000000000-BLYN8:1:1101:9608:6969 1:N:0:1
ACTCCTACGGGAGGCAGCAGTGGGGAATATTGCACAATGGGCGCAAGCCTGATGCAGCCATGCCGCGTGTGTGAAGAAGGCCTTCGGGTTGTAAAGCACTTTCAGCGAGGAGGAAGGTGGTGAACTTAATACGTTCATCAATTGACGTTACTCGCAGAAGAAGCACCGGCTAACTCCGTGCCAGCAGCCGCGGTAATACGGAGGGTGCAAGCGTTAATCGGAATTACTGGGCGTAAAGCGCACG
+
GGGGGGGGGGGGGGGGGGFGGGGGGGGGGGGGGGGGGGGGGGGGGGGGGGGGGGGGGGGGGGGFGGGGGGGGGGGGGGGGGGGGGGGGGGGGGGGGGGGGGGGGGFGGGGGGGGGGGFGGGGFFGGGGGGGGGGGGGGGFGGGGGGGGGGGGGGDGGGGGGGGGGGGGGGGGGGGGGGFGGGGGGGGGGGGGGGGGGGGGGGGGGEEGGGGGGEEEGGGGDEEGGGGGGGGGDDDCGGGD35>7
@M03364:276:000000000-BLYN8:1:1101:7304:6982 1:N:0:1
ACTCCTACGGGAGGCAGCAGTGGGGAATATTGCACAATGGGCGCAAGCCTGATGCAGCCATGCCGCGTGTGTGAAGAAGGCCTTCGGGTTGTAAAGCACTTTCAGCGAGGAGGAAGGTGGTGAACTTAATACGTTCATCAATTGACGTTACTCGCAGAAGAAGCACCGGCTAACTCCGTGCCAGCAGCCGCGGTAATACGGAGGGTGCAAGCGTTAATCGGAATTACTGGGCGTAAAGCGCACG
+
GGGGGGGGGGGGGGGGGGGGGGGGGGGGGGGGGGGGGGGGGGGGGGGGGGGGGGGGGGGGGGGGGGGGGGGGGGGGGGGGGGGGGGGGFGGGGGGGGGGGGGGGGGGGGG:FGGGGGGGGGGFGGGGGGGGGGGGGGGGGGGEGGGGGGGGGGGGGGGFCGGGGGGGGGGGGGGGGGGGGGGGGGCGGGGGGGGG8?CEGGBEEGGGDGGGGDGGGGGGGGGECFGGGGGCFDCDEGGGGGDG3
@M03364:276:000000000-BLYN8:1:1101:4742:6993 1:N:0:1
ACTCCTACGGGAGGCAGCAGTGGGGAATATTGGACAATGGACCGAGAGTCTGATCCAGCAATTCTGTGTGCACGATGAAGTTTTTCGGAATGTAAAGTGCTTTCAGTTGGGAAGAAAAGAATGACGGTACCAACAGAAGAAGTGACGGCTAAATACGTGCCAGCAGCCGCGGTAATACGTATGTCACAAGCGTTATCCGGATTTATTGGGCGTAAAGCGCGTCTAGGTGGTTATATAAGTCTG
+
GGGGGGGGGGGDFGGGGGGGGGGGGGGGFGGGGGGGGGGGGGGGF7FFGGGGGGGGGGGGGGGGGGG9FEGGGGGGGGGGGDGGGGGGCCEFFCFGGGGGGGGGGGGGGGCEFGGGGEFGGGGGGGCGGGGGGGGGGGGGGGGC9FFGGDGGGGGEFGGGFGGGGGGGGGGGGGEGGGGGGGGGFFBFEGGGGC>C9FGGEEGGGGGDFFFGGGGFGGGGG?8*5>95<C/=CGCFFF7CFFG
@M03364:276:000000000-BLYN8:1:1101:24198:6994 1:N:0:1
ACTCCTACGGGAGGCAGCAGTGGGGAATATTGGACAATGGACCGAGAGTCTGATCCAGCAATTCTGTGTGCACGATGAAGTTTTTCGGAATGTACAGTGCTTTCAGTTGGGAAGAAAAGAATGACGGTACCAACAGAAGAAGTGACGGCTAAATACGTGCCAGCAGCCGCGGTAATACGTATGTCACAAGCGTTATCCGGATTTATTGGGCGTAAAGCGCGTCTAGGTGGTTATATAAGTCTG
+
GFGGGGGDGCCEGFGEGGGGG,FFEECFGFGGGDGEGGG<FGDEGGBC<@FGGGGCEEGCDF<FFDFCF<<<EFGGGGGGGGCEFFE+,BCFFF9?FEFGGGGCFFF<DAFFGDF4EFG7FGFCGEFGGEE<F7CFFGFEDEGGFGGDGC=8<FFGGGGC7>8FC<>FGD7CCFEFGGGCFGCFGGFGGFFGGGGGGGGGEC5@@CFC,=5CCECE7CG*:=EE89?<3AE=CF+0::CC7:C
@M03364:276:000000000-BLYN8:1:1101:6649:6994 1:N:0:1
ACTCCTACGGGAGGCAGCAGTGGGGAATATTGCACAATGGGCGCAAGCCTGATGCAGCCATGCCGCGTGTGTGAAGAAGGCCTTCGGGTTGTAAAGCACTTTCAGCGAGGAGGAAGGTGGTGAACTTAATACGTTCATCAATTGACGTTACTCGCAGAAGAAGCACCGGCTAACTCCGTGCCAGCAGCCGCGGTAATACGGAGGGTGCAAGCGTTAATCGGAATTACTGGGCGTAAAGCGCACG
+
GGGGGGGGGGGGGGGGGGGGGGGGGGGGGGGGGGGGGGGGGGGGGGGGGGGGGGGGGGGGGGGGGGGGGGGGGGGGGGGGGGGGGGGGGGGGGGGGGGGGGGGGGGGGGGGGGGGGGGGGGGGGGGGGGGGGGGGGGGGGGGGGGGGGGGGGGGGGGGGFGGGGGGFGGGGGGGGGGGGGGGGGGGGGGGGGGGGGGGGGGGGGGGGGGGGGGGGGGGGGGGGGFGGGGGGGGGGGGGGGGGG<
@M03364:276:000000000-BLYN8:1:1101:16204:6999 1:N:0:1
ACTCCTACGGGAGGCAGCAGTGGGGAATATTGCACAATGGGCGCAAGCCTGATGCAGCCATGCCGCGTGTATGAAGAAGGCCTTCGGGTTGTAAAGTACTTTCAGCGGGGAGGAAGGGAGTAAAGTTAATACCTTTGCTCATTGACGTTACCCGCAGAAGAAGCACCGGCTAACTCCGTGCCAGCAGCCGCGGTAATACGGAGGGTGCAAGCGTTAATCGGAATTACTGGGCGTAAAGCGCACG
+
GGGGGGGGGGGGGGGGGGCGGDGGGGGG@FGGGGGGFFGGGGGGGDEGGGGGGGGDFGGGGGGGGGGGGGGGGGGGGGGGGGGGGGGGGGGGGGGGGGGGGGFGGGGGGGGGGGFFGGGGGG9=DGFFGG<33>FFGGGFEC=EFGGCGGGFGEGGCCGFCFGGGGGGGGGDGGFGGGGGGGFGGGGGFGGGGGGEGGGFCEECEGGC8CGF=EGGG70AEE;EFFCG7+8*9>>EDG=DDGD>
@M03364:276:000000000-BLYN8:1:1101:12758:7007 1:N:0:1
ACTCCTACGGGAGGCAGCAGTGGGGAATATTGGACAATGGGCGCAAGCCTGATCCAGCCATGCCGCGTGTGTGAAGAAGGCCTTTTGGTTGTAAAGCACTTTAAGCGAGGAGGAGGCTACTTGGATTAATACTCTAGGATAGTGGACGTTACTCGCAGAAGAAGCACCGGCTAACTCCGTGCCAGCAGCCGCGGTAATACGGAGGGTGCAAGCGTTAATCGGAATTACTGGGCGTAAAGCGCAC
+
GGGGGGGGGGGGGGGGGGGGGGGGGGGGGGGGGGGGGGGGGGGGGGGGGGGGGGGGGGGGGGGGGGGGGGGGGGGGGGGGGGGGGGGGGGGGGGGGGGGGGGGGGGGGGGGEGGGGGGGFGGGG8EFGGFGGGGGGGGGGGFFGGFFFFGGDGGGGEEGGGGGGGGGGGDEGGGGGGGGGGGGFG7?@FGGGGDEGGGGGGG**BEGG>?9CCCEGGGGG=ECCFGG?FFFGCDGGGGGGDDG9
@M03364:276:000000000-BLYN8:1:1101:17555:7011 1:N:0:1
ACTCCTACGGGAGGCAGCAGTGGGGAATATTGTACAATGGGCGCAAGCCTGATGCAGCCATGCCGCGTGTGTGAAGAAGGCCTTCGGGTTGTAAAGCACTTTCAGCGAGGAGGAAGGTGGTGAACTTAATACGTTCATCAATTGACGTTACTCGCAGAAGAAGCACCGGCTAACTCCGTGCCAGCAGCCGCGGTAATACGGAGGGTGCAAGCGTTAATCGGAATTACTGGGCGTAAAGCGCACG
+
GGGGGGGGGEGGGGGGGGDGGGGGGCFFFGGGGGGGGGGGGGGGDGGGGGGGGGGGGGGGGGGGGGGGGGGGGFGGGGGGGGGGGGGGGGGGGGGGGGGGGGGGGGECEEFFEEFGGGGGGGGGGGGGGGGGGGGDGGFEBFGGGGGGGGEFGGGGGGGGGGFFGGGGDGGGFGFGFGGFEFGGGCGGGGGGG>EDG?CGG5CEEGGGGFFGGGGGCFGGDEGGGGGGGGFGGGGGGGGGDGGD
@M03364:276:000000000-BLYN8:1:1101:16078:7014 1:N:0:1
ACTCCTACGGGAGGCAGCAGTGGGGAATATTGCACAATGGGCGCAAGCCTGATGCAGCCATGCCGCGTGTGTGAAGAAGGCCTTCGGGTTGTAAAGCACTTTCAGCGAGGAGGAAGGTGGTGAACTTAATACGTTCATCAATTGACGTTACTCGCAGAAGAAGCACCGGCTAACTCCGTGCCAGCAGCCGCGGTAATACGGAGGGTGCAAGCGTTAATCGGAATTACTGGGCGTAAAGCGCACG
+
GGGGGGGGGGGGGGGGGGGGGGGGGGGGGGGGGGGGGGGGGGGGGGGGGGGGGGGGGGGCFGGGGGGGGGGGGGGGGGGGGGGGGGGGGGGGGGGGGGGGGGGGGGGCGGGGGGGGGGGGGGFFCFGGGGGGGGGGFGGGGGGGGGGGGGGGGGGGGGGGGGGGGGGGGGGGGGGGGGGGGGGGGGGGGGGGGGGGGGGGGGGGGGGGGGGGGGGCGGGGGGGGGGGGGGGGGGGGGGGGGGGD
@M03364:276:000000000-BLYN8:1:1101:8975:7024 1:N:0:1
ACTCCTACGGGAGGCAGCAGTGGGGAATATTGCACAATGGGCGCAAGCCTGATGCAGCCATGCCGCGTGTGTGAAGAAGGCCTTCGGGTTGTAAAGCACTTTCAGCGAGGAGGAAGGTGGTGAGCTTAATACGTTCATCAATTGACGTTACTCGCAGAAGAAGCACCGGCTAACTCCGTGCCAGCAGCCGCGGTAATACGGAGGGTGCAAGCGTTAATCGGAATTATTGGGCGTAAAGCGCACG
+
GGGGGGGGDGGGGGGGGGGGGGGGGGGGGGGGGGGGGGGGFFEFGEFGGGGCGGGGGGFGFFGGDEGF+BCFGGAFGGGFGEGGADGGGGGGGGFFFF8FGFFEFAECFGECEGFG7FFFEB58,EBFCGGCCDGGFCCGGG,>DDFGGGGGGGGD@EGGGGGGFGGGGGGGGGGGGG:FF>2DEGFFC>CEC*:1;9<B85EC8*;E?9;AC:CGF97=:EEEF?+0AGCF5):57>*)971)
@M03364:276:000000000-BLYN8:1:1101:9894:7045 1:N:0:1
ACTCCTACGGGAGGCAGCAGTGGGGAATATTGGACAATGGGCGAAAGCCTGATCCAGCCATGCCGCGTGTGTGAAGAAGGTCTTCGGATTGTAAAGCACTTTAAGTTGGGAGGAAGGGCAGTAAGTTAATACCTTGCTGTTTTGACGTTACCAACAGAATAAGCACCGGCTAACTTCGTGCCAGCAGCCGCGGTAATACGAAGGGTGCAAGCGTTAATCGGAATTACTGGGCGTAAAGCGCGCG
+
GGGGGGGGGGGGGGGGGGGGGGGGGGGGGGGGGGGGGGGGGGGGGGGGGGGGGGGGGGGGGGGGGGGGGGGGGGGGGGGGGGGGGGGGGGGGGGGGGGGGGGGGGGGGGGGGGGGGGGGGGGGGGGGGGGGGGGGGGGGGGGGGGGGGGGGGGGGGGGGGGGGGGGGGGGGGGGGGGGGGGGGGGGGGGGGGGGGGGGGGGGEGGGGGGGGGGGGGFGGGGGGGGGGGGGGGGGGGGGGGGGGG
@M03364:276:000000000-BLYN8:1:1101:27295:7066 1:N:0:1
ACTCCTACGGGAGGCAGCAGTGGGGAATATTGCACAATGGGCGCAAGCCTGATGCAGCCATGCCGCGTGTGTGAAGAAGGCCTTCGGGTTGTAAAGCACTTTCAGCGAGGAGGAAGGTGGTGAGCTTAATACGTTCATCAATTGACGTTACTCGCAGAAGAAGCACCGGCTAACTCCGTGCCAGCAGCCGCGGTAATACGGAGGGTGCAAGCGTTAATCGGAATTACTGGGCGTAAAGCGCACG
+
GGGGFFGGGDGGGGGGGGGGGGGGGGGGGGGGFGFFFFGFGGGGGGGGGGGGGFGGGGGFGGGGEGEFGGGGGGGGGGFGGFFFCFEBFGGGCEGGGG8BFGGGFDC:C=FGDC8FGGCGGGGGCFGGGGGDGFFGGGGEFGGGGGGGGFGGFCGEFEGFGGGGGFCCFGGGGGGFEGGGGGGGGGGGFG5EGGE7CGFGC>EGCEGGGGGGCCCG*A9CCGGGGGGGD6C=DGGCGGG335)1
@M03364:276:000000000-BLYN8:1:1101:19670:7070 1:N:0:1
ACTCCTACGGGAGGCAGCAGTGGGGAATATTGCACAATGGGCGCAAGCCTGATGCAGCCATGCCGCGTGTGTGAAGAAGGCCTTCGGGTTGTAAAGCACTTTCAGCGAGGAGGAAGGTGGTGAACTTAATACGTTCATCAATTGACGTTACTCGCAGAAGAAGCACTGGCTAACTCCGTGCCAGCAGCCGCGGTAATACGGAGGGTGCAAGCGTTAATCGGAATTACTGGGCGTAAAGCGCACG
+
GGGGGGGGGGGGGGGGGGGGGGGGGGGGGGGGGGGGGGGGGGGGGGGGGGGGGGGGGGGGGGGGGGGGGGGGGGGGGGGGGGGGGGGGGGGGGGGGGGGGGGGGGGGGGGGGGGGGGGGGGGGGGGGGGGGFGGGGGGGGGGGGGGGGGGGGGGGGGGGGGGGGGGGGGGGGGGGGGGGGGFGGGGGGGGGGGGGGGGGGGGGGGGGGGGGGGGGGGGGGGGGGGGGGGGGGGDGGGGGGGDGC
@M03364:276:000000000-BLYN8:1:1101:14688:7078 1:N:0:1
ACTCCTACGGGAGGCAGCAGTGGGGAATATTGGACAATGGGCGAAAGCCTGATCCAGCCATGCCGCGTGTGTGAAGAAGGCCTTTTGGTTGTAAAGCACTTTAAGCGAGGAGGAGGCTACCTGGATTAATACTCTAGGATAGTGGACGTTACTCGCAGAATAAGCACCGGCTAACTCTGTGCCAGCAGCCGCGGTAATACAGAGGGTGCGAGCGTTAATCGGATTTACTGGGCGTAAAGCGTGC
+
GGGGGGGGGGGGGGGGGGGGGGGGGGGGGGGGGGGGGGGGGGGGGGGGGGGGGGGGGGGGGGGGGGGGGGGGGGGGGGGGGGGGGGGGGGGGGGGGGGGGGGGGGGGGGGGDGGGGGGGGGGGGGGGGGGGGGGGFGGGGGGGGGGGGGGGGGGGGGGEGGGFGGGGGGGGG>FGFFGGGGGGGGGGGGGGGGGGGGGGGGGGFGGEGGGGGGGGGGGGGGGGGGGGGGGGGGGGGGGGFGGG5
@M03364:276:000000000-BLYN8:1:1101:5439:7082 1:N:0:1
ACTCCTACGGGAGGCAGCAGTGGGGAATATTGGACAATGGACCGAGAGTCTGATCCAGCAATTCTGTGTGCACGATGAAGTTTTTCGGAATGTAAAGTGCTTTCAGTTGGGAAGAAAAGAATGACGGTACCAACAGAAGAAGTGACGGCTAAATACGTGCCAGCAGCCGCGGTAATACGTATGTCACAAGCGTTATCCGGATTTATTGGGCGTAAAGCGCGTCTAGGTGGTTATATAAGTCTG
+
GGGGGGGGGGGGGGGGGGGGGGGGGGGGGGGGGGGGGGGGGGGGGGGGGGGGGGFGFGGGGGGGGGGFGGGGGGGGGGGGGGGGGGGGGGGGGGGGGGGGGGGGGGF9FFGGGGGGGGGGGGGGGGGEGGGGGG?DDGGGGGGGGGGGGGGGGGGGGGGGGGGGGGGGGGGGGGDGGGGFGGGGGGGGGG>EGGGGGGGGEGCCFGGFGGG84:CFGGEGGG=CEFC>F5?CGGGGGDFGFFD
@M03364:276:000000000-BLYN8:1:1101:23521:7084 1:N:0:1
ACTCCTACGGGAGGCAGCAGTGGGGAATATTGGACAATGGGCGGAAGCCTGATCCAGCCATGCCGCGTGTGTGAAGAAGGCCTTTTGGTTGTAAAGCACTTTAAGCGAGGAGGAGGCTCTCTTAGTTAATACCTAAGATGAGTGGACGTTACTCGCAGAATAAGCACCGGCTAACTCTGTGCCAGCAGCCGCGGTAATACAGAGGGTGCGAGCGTTAATCGGATTTACTGGGCGTAAAGCGTGC
+
GGGGGGGGGGGGGGGGGGGGGGGGGGGGGGGGGGGGGGGGGGGGGGGGGGGGGGGGGGGGGGGGGGGGGGGGGGGGGGGGGGGGGGGGGGGGFEFFFGGGGGFGGGGGGGGGGGGGGGGGGGGGGCDGFGGGGCDFGGFFFGGFDCCFFGGGGGDGGGGGGGGGDGGGG>ECFGGFGGGGGGGGFFFGFGGGGGGGGGGGGGFGGD58CEDGGGGGDFF?G5:==EFGGGGFFGD5DG7FGDC5
@M03364:276:000000000-BLYN8:1:1101:8158:7086 1:N:0:1
ACTCCTACGGGAGGCAGCAGTGGGGAATATTGCACAATGGGCGCAAGCCTGATGCAGCCATGCCGCGTGTGTGAAGAAGGCCTTCGGGTTGTAAAGCACTTTCAGCGAGGAGGAAGGTGGTGAGCTTAATACGTTCATCAATTGACGTTACTCGCAGAAGAAGCACCGGCTAACTCCGTGCCAGCAGCCGCGGTAATACGGAGGGTGCAAGCGTTAATCGGAATTACTGGGCGTAAAGCGCACG
+
GGGGGGGGGGGGGGGGGGGGGGGGGEEGGGGGGGGGCFGGGGGGGGDGGGGGGGGGGGFFGGGGGGGGGGGGGGGGGGGGGGGGGGGGGGGCDFGGGGGGGGGGGGGDGGECFF,=FGGGEG9B<F>FGGGDFD=FFFGGGFFF9DFCFFCCFGC7>EF:FGGGGGFGGGG7FGFF,*>F:DGGGGGFGGGGG1:;9C;5*3BCEE>CEFGC8/;?E?EFDGGFF7+@??*5>DECFGFD)9D3
@M03364:276:000000000-BLYN8:1:1101:12470:7113 1:N:0:1
ACTCCTACGGGAGGCAGCAGTGGGGAATATTGCACAATGGGCGCAAGCCTGATGCAGCCATGCCGCGTGTATGAAGAAGGCCTTCGGGTTGTAAAGTACTTTCAGCGAGGAGGAAGGCATTAAGGTTAATAACCTTGGTGATTGACGTTACTCGCAGAAGAAGCACCGGCTAACTCCGTGCCAGCAGCCGCGGTAATACGGAGGGTGCAAGAGTTAATCGGAATTACTGGGCGTAAAGCGCACG
+
GGGGGGGFGGGGGGGGGGGGGGGGGGGGGGGGGGGGGGGGGGGGGGGGGGGGGGGGGGGGGGGGGGGGGDFGGGFGGGGGGGGGGGGGGGGGGGGGGGGGGGGGGGGGGGGGGGFGGGGGGGGGGGGGGGGGGGGGGGGGGGGGGGGGGGGGGGGGGGGGGGGGGGGGGGGDGGGGGGGGGGGGGGGGGGGGGGGGGGFGGGG@ECGGGGGFGGGGGGGGGCGGGGGGGGGCDGEEDGFGGGGC
@M03364:276:000000000-BLYN8:1:1101:3891:7153 1:N:0:1
ACTCCTACGGGAGGCAGCAGTGGGGAATATTGCACAATGGGCGCAAGCCTGATGCAGCCATGCCGCGTGTGTGAAGAAGGCCTTCGGGTTGTAAAGCACTTTCAGCGAGGAGGAAGGCATTAAGGTTAATAACCTTGGTGATTGACGTTACTCGCAGAAGAAGCACCGGCTAACTCCGTGCCAGCAGCCGCGGTAATACGGAGGGTGCAAGCGTTAATCGGATTTACTGGGCGTAAAGCGTGCG
+
GGGGGGGGGGGGGGGGGGGGGGGGGGGGGGGGGGGGGGFGGGGGGGGGGGGFGGGGGGGGGGGFGGGGGGGGGGGGGGGGGGGGGGGGGGGGGGGGGGGGGGGGGGGGGGGGGDGGGGGGGEGGGGGGGGGGGGGGGGGGGGGGGGGGGGGGDGGGGGGGGGGGFGGGGGGDGGGGGGGGGGGGGGGGGGGGGGGGGGGGGGGGGGGGFGGGGGG5FGGGGGGGGGGGFGGGGGGGGGGGGGGD
@M03364:276:000000000-BLYN8:1:1101:23842:7153 1:N:0:1
ACTCCTACGGGAGGCAGCAGTGGGGAATATTGCACAATGGGCGCAAGCCTGATGCAGCCATGCCGCGTGTATGAAGAAGGCCTTCGGGTTGTAAAGTACTTTCAGCGGGGAGGAAGGGAGTAAAGTTAATACCTTTGCTCATTGACGTTACCCGCAGAAGAAGCACCGGCTAACTCCGTGCCAGCAGCCGCGGTAATACGGAGGGTGCAAGCGTTAATCGGAATTACTGGGCGTAAAGCGCACG
+
GGGGGGGGGGGGGGGGGGGGGGGGGGGGGGGGGGGGGGGGGGGGGGGGGGGGGGGGGGGGGGGGGGGGGGGGGGGFGGGGGGGGGGGGFGGGGGGGDGGGGGGGGGGGGGGGGGGGGDGGGGGGGGGGGGGFGAFFGGFGGGGGGGGGCFGGGGGGGGGGGGGGGGCFGGGGGGGGGGGGGGGGGGGGGGGGGGGGGGGGGGGGGGGGGGGGDEGGGG?EEGGGFGFGGGGCCDGGGGGGGDD3
@M03364:276:000000000-BLYN8:1:1101:20218:7154 1:N:0:1
ACTCCTACGGGAGGCAGCAGTAGGGAATCTTCGGCAATGGACGAAAGTCTGACCGAGCAACGCCGCGTGAGTGAAGAAGGTTTTCGGATCGTAAAACTCTGTTGTTAGAGAAGAACAAGTGGGAGAGTAACTGTTCCCACCTTGACGGTATCTAACCAGAAAGCCACGGCTAACTACGTGCCAGCAGCCGCGGTAATACGTAGGTGGCAAGCGTTGTCCGGATTTATTGGGCGTAAAGCGAGCG
+
GGGGFFFGGGGGGGDCGGGGGGGGGGGGGGGGGGGDGGGGFGGEE@FGGGGGGGGGGGGGGGGGGGGGGFGGGGGGGGGGGGGGCFGGGGGGGGDGGGGGGGGGFGGGCGGGGGGGGGGGGGGGGGGGGGGGGGGAGGGGGGGGGGGGGGFGGFGGGGGGG7FFGGGGEDFGGGGGGGGGFGGGGGGGGDGGGGCEGFGFGFGGGGGGG+3CEEEGGFCCEEGGGGGFFFGFGGDGGGF3CDG)
@M03364:276:000000000-BLYN8:1:1101:8164:7192 1:N:0:1
ACTCCTACGGGAGGCAGCAGTGGGGAATATTGCACAATGGGCGCAAGCCTGATGCAGCCATGCCGCGTGTGTGAAGAAGGCCTTCGGGTTGTAAAGCACTTTCAGCGAGGAGGAAGGTGGTGAGCTTAATACGCTCATCAATTGACGTTACTCGCAGAAGAAGCACCGGCTAACTCCGTGCCAGCAGCCGCGGTAATACGGAGGGTGCAAGCGTTAATCGGAATTACTGGGCGTAAAGCGCACG
+
GGGGGGGGGGGGGGGGGGGGGGGGGGGGGGGGGGGGGGGGGGGGGGGGGGGGGGGGGGGGGGGGGGGGGGGGGGGGGGGGFGGGGGGGGGGGGGGGGGGGGGGGGFGDCFGGGGFGGGGGGGGGGGGGGGFGGGGEEGGGGGFGCFGGGFCGGGGGGGGGGGGFGGG:FGGGGGGFFDFFF7;FGGGGGGGGGBEEGF9>EC:8EECEGGGGCEGEFCFGGDEGGGFFF6CEDGGCGG7C<DG5
@M03364:276:000000000-BLYN8:1:1101:18593:7199 1:N:0:1
ACTCCTACGGGAGGCAGCAGTGGGGAATATTGCACAATGGGCGCAAGCCTGATGCAGCCATGCCGCGTGTATGAAGAAGGCCTTCGGGTTGTAAAGTACTTTCAGTCGGGAGGAAGGTGTCAAGGTTAATAACCTTGGCAATTGACGTTACCGACAGAAGAAGCACCGGCTAACTCCGTGCCAGCAGCCGCGGTAATACGGAGGGTGCAAGCGTTAATCGGAATTACTGGGCGTAAAGCGCACG
+
GGGGGGEGGGGGGGGGGGGGFGGGGGGGGGGGGGGGGGGGGGGGGGGGGGGGGGGGGGGFGGGGGGGGGGGGAGGGGGFGGGGGGGGGGGGGGGGGGGGGGGGGGEFGGGEFGFGGGGGGGFGGGFFCFGGGGGGGGGGGGGGGGGGGGGGGFGGGGFGGGGGFGGFGGGGGGGCGFGGGGGGGGGGGGGGG51:EGGGGG8CEGGGGGG?CEGEGGGGGGGGGGFGGGFGCDGCEFGGGGGG<
@M03364:276:000000000-BLYN8:1:1101:3819:7207 1:N:0:1
ACTCCTACGGGAGGCAGCAGTGGGGAATATTGCACAATGGGCGCAAGCCTGATGCAGCCATGCCGCGTGTGTGAAGAAGGCCTTCGGGTTGTAAAGCACTTTCAGCGAGGAGGAAGGTGGTGAACTTAATACGTTCATCAATTGACGTTACTCGCAGAAGAAGCACCGGCTAACTCCGTGCCAGCAGCCGCGGTAATACGGAGGGTGCAAGCGTTAATCGGAATTACTGGGCGTAAAGCGCACG
+
GGGGGGGGGGGGGGGGGGFGGGGGGGGGFGGFGGGGGGGGGGGGGGGGGGGGGGGGGGGGGGGGGGGGGGGGGGGGGGGGGFGGGGGGGGGGGGGGGGGGGGGGGGGGGDEEGGGGGGGGGGGGDFFFGGFFGGGGGGGGGGGGGGGGGGGGGGGFGEFDFGGGGGGGGGGGGGGGGGGGGGGGGGGFGGGGGGDGGGGFEEGGGGGDFGGGGGGDFGGGGDGGGDGGGGGG3CEGGGGGGGG7
@M03364:276:000000000-BLYN8:1:1101:13538:7207 1:N:0:1
ACTCCTACGGGAGGCAGCAGTGGGGAATATTGCACAATGGGCGCAAGCCTGATGCAGCCATGCCGCGTGTATGAAGAAGGCCTTCGGGTTGTAAAGTACTTTCAGCGAGGAGGAAGGCATCAAGGTTAATAACCTTGGTGATTGACGTTACTCGCAGAAGAAGCACCGGCTAACTCCGTGCCAGCAGCCGCGGTAATACGGAGGGTGCAAGCGTTAATCGGAATTACTGGGCGTAAAGCGCACG
+
GGGGGGFGGGGGGGGGGGGGGGGGGGGGGGGGGGGGGGGGGGGGGGGGGGGGGGGGGGGGGGGGGGGGGGGGGGGGGGGGGEGGGGGGGGGGFGGGGGGGGGGGGGGCGGGGGGGGGGGGGGGGGGGFFGFGGGGGFFGGGGFGGGGGGGGGGGGGGGGGGGGGGGGGGGGGFFFGGGGGCGGGGGGGGGCGGGGGGGGFEGGGGGGGGGGGGEGDGGGGGGDGGGGGFFGGGGD:FGDDDDGC
@M03364:276:000000000-BLYN8:1:1101:23395:7218 1:N:0:1
ACTCCTACGGGAGGCAGCAGTGGGGAATATTTCACAATGGGCGCAAGCCTGATGCAGCCATGCCGCGTGTATGAAGAAGGCCTTCGGGTTGTAAAGTACTTTCAGCGAGGAGGAAGGCATTAAGGTTAATAACCTTGGTGATTGACGTTACTCGCAGAAGAAGCACCGGCTAACTCCGTGCCAGCAGCCGCGGTAATACGGAGGGTGCAAGCGTTAATCGGAATTACTGGGCGTAAAGCGCACC
+
GGGGGGGFGGG7+CFGDFFGGGGGGGEFGFG,6CEFGED8<FFGGGGGGFGGFGFG<FDCGFGGCCEFGGFC?AFFFGCFGGGGCGGGGFFEGGEFFFEGFGGGGGGGGGG@@CEGDGGGFDFFEEEGGGGGGGFBFFGFFGGGGGEEFGGGGCFDBFG7FFCFFFCCFG:EFFGGCEC*1DDEGF6DFEGGG>ECEFFGG5*88;EGGGGFCE5=FGG:CCEGGGGG<?FGGGGCD7:CDGG)
@M03364:276:000000000-BLYN8:1:1101:22389:7220 1:N:0:1
ACTCCTACGGGAGGCAGCAGTGGGGAATATTGCACAATGGGCGCAAGCCTGATGCAGCCATGCCGCGTGTGTGAAGAAGGCCTTCGGGTTGTAAAGCACTTTCAGCGAGGAGGAAGGTGGTGAGCTTAATACGCTCATCAATTGCCGTTACTCGCAGACGAAGCACCGGCTAACTCTGTGCCAGCAGCCGCGGTAATACAGAGGGTCCGAGCGTTAATCGGATTTACTGGGCGTAAAGCGTGCG
+
EFGGC@EFGDE7C@EFCGCEF@6FF;F<FEFFFCFGG9FE8@FF>CEFGEFCFD<9CFC8E<FAFGCFEFFFGGGG9<<FFGCCECC>4FGGFAEBA8F5BFGDDFF@CF+4?=,FEEFGGGAF8?,<BCFFEGG@CAFGFC3>,3>FG+FGE+53:C,8C>*7FGFEFGGCFG>F9,D,,?;8CGGC,CB>81=4BFE99+5:E1*=EG5*:8*;5CFGEDG79<C<?FGGCGE57:DD<<C7
@M03364:276:000000000-BLYN8:1:1101:22254:7232 1:N:0:1
ACTCCTACGGGAGGCAGCAGTGGGGAATATTGCACAATGGGCGCAAGCCTGATGCAGCCATGCCGCGTGTGTGAAGAAGGCCTTCGGGTTGTAAAGCACTTTCAGCGAGGAGGAAGGTGGTGAGCTTAATACGTTCATCAATTGACGTTACTCGCAGAAGAAGCACCGGCTAACTCCGTGCCAGCAGCCGCGGTAATACGGAGGGTGCAAGCGTTAATCGGAATTACTGGGCGTAAAGCGCACG
+
GGGGGGGGGGGGGGGGGGGGGGGGGGGGGGGGGGGGGGGGGGGGGGGGGGGGGGGGGGGGGGGGGGGGGGGGDGGGGGGGGGGGGGGGGGGGGGGGGGGGGGGGGGGGGGGGGGGGGGGGFGGGGGGGGGGGGGGGGGGGGGGGGGGGGGGFGGGGGGGFGGGGGGGGGGGGDGGGGGGGEFGGDFFFFGGGGGGGGFFGGGCGGGDDEFCCCEEGGGGGGGGGGGGGGFGGGGGEFCFCGGG<
@M03364:276:000000000-BLYN8:1:1101:27716:7234 1:N:0:1
ACTCCTACGGGAGGCAGCAGTGGGGAATATTGCACAATGGGCGCAAGCCTGATGCAGCCATGCCGCGTGGGGGATGAAGGCCTTCGGGTTGTAAACTCCTTTCAACCATGACGAAGCATTATGTGACGGTAGTGGTAGAAGAAGCACCGGCTAACTACGTGCCAGCAGCCGCGGTAATACGTAGGGTGCGAGCGTTGTCCGGAATTACTGGGCGTAAAGAGCTCGTAGGTGGTTTGTCGCGTCG
+
GGGFGGGGGGGGGGGGGGGG<FGGGGGGGGGGFGGFGCGFGGGGGCCDEFFFGGGGDFF@<FCFBBECFGGGDGGGGGGFGG<85BFC?FGGGGFGGGGGG5BFFFGGGGGGGCEGGGGGGGGFFCEGGGGFGGGGGGGFGGGGGGFGGDGGG<EGGF*@ACFFGFGGG:FGEEECFEGGGGGGGGFGGEEGGGEGGGDGGDEDGF9CGGFF=CCEDGFGGGGGGEGF=CECCFCCCFDFG<DC
@M03364:276:000000000-BLYN8:1:1101:12365:7287 1:N:0:1
ACTCCTACGGGAGGCAGCAGTGGGGAATATTGCACAATGGGCGCAAGCCTGATGCAGCCATGCCGCGTGTGTGAAGAAGGCCTTCGGGTTGTAAAGCACTTTCAGCGAGGAGGAAGGTGGTGAACTTAATACGTTCATCAATTGACGTTACTCGCAGAAGAAGCACCGGCTAACTCCGTGCCAGCAGCCGCGGTAATACGGAGGGTGCAAGCGTTAATCGGAATTACTGGGCGTAAAGCGCACC
+
GGGGGGFGCGEFGGCG@CGGGGGGGF@DFFEA9FGGFG<C@FGCFGGGDFEEGGFFFGGGGEFGEGGEEFGFGFFFDDFFCFEGGGGGGGGGGGGGGGGGGCCAFGGGED:FG7F<?FGEFF9<FCFC9FEFD>=DBFFGCFGFGGFGFFEF9FB>E7FGGGCFAFFGGGD>F@@CFEGCECCGG8::BB>ECEECEC9CGGG7CC>CFCGGGEEGCC+AEGCFCEF?CCFF:/::FG7<C/))
@M03364:276:000000000-BLYN8:1:1101:12895:7304 1:N:0:1
ACTCCTACGGGAGGCAGCAGTGGGGAATATTGCACAATGGGCGCAAGCCTGATGCAGCCATGCCGCGTGTGTGAAGAAGGCCTTCGGGTTGTAAAGCACTTTCAGCGAGGAGGAAGGTGGTGAACTTAATACGTTCATCAATTGACGTTACTCGCAGAAGAAGCACCGGCTACCTCCGTGCCAGCAGCCGCGGTAATACGGAGGGTGCAAGCGTTAATCGGAATTACTGGGCGTAAAGCGCACG
+
GGGGGGGGGGDEGGGGGGCGGGGGG;FGGGGGGGGGGGGGGGGC7FFGGGGGGGGGGGGGGGGCCEGGGGGGGFFGF@EG<FFEGGGFFEGG9FGFADFFFGGGG9F+CCFFE:FCCB<<F+5,BFF<BAAFFEGFFGD<AFFGF9=><=CDGGCEE:FFCDEFCFGGGDFG,>D9<CEFGG;DFGGG:8>EEG*1?C2=5*8881BECCE5C>EEG?FGEG8C+0+20C877CE*/*09C3)1
@M03364:276:000000000-BLYN8:1:1101:16790:7305 1:N:0:1
ACTCCTACGGGAGGCAGCAGTGGGGAATATTGCACAATGGGCGCAAGCCTGATGCAGCCATGCCGCGTGTGTGAAGAAGGCCTTCGGGTTGTAAAGCACTTTCAGCGAGGAGGAAGGTGGTGAACTTAATACGTTCATCAATTGACGTTACTCGCAGAAGAAGCACCGGCTAACTCCGTGCCAGCAGCCGCGGTAATACGGAGGGTGCAAGCGTTAATCGGAATTACTGGGCGTAAAGCGTGCG
+
GGGGGGGGGGGGGGGGGGGGGGGGGEEGGGGGGGGGGGGGGFGGGGGGGGGGGGGGGGGGGGGGGGGGGGGGGGGGGGGGGGGGGGGGEFGGGGGGGGGFGGFGFGGEGG:FEGGGGFGGGG9FGFFGFGGGFFFFGGEGFGGGGGGE<DFFGGGGGDGGGGGGGGFGGGGG77DFGGGGGGGGGGGGGGGGGGEEGFFFC5EGGGGGGGFFGGGGGFF:=E=FGC?F7CFCD<CEF>FCDGGC
@M03364:276:000000000-BLYN8:1:1101:24719:7314 1:N:0:1
ACTCCTACGGGAGGCAGCAGTGGGGAATATTGCACAATGGGCGCAAGCCTGATGCAGCCATGCCGCGTGTGTGAAGAAGGCCTTCGGGTTGTAAAGCACTTTCAGCGAGGAGGAAGGTGGTGAACTTAATACGTTCCTCAATTGACGTTACTCGCAGAAGAAGCACCGGCTAACTCCGTGCCAGCAGCCGCGGTAATACGGAGGGTGCAAGCGTTAATCGGAATTACTGGGCGTAAAGCGCACG
+
GGGEFFE@B@@CCF;@B,CCFFGGEECFGFFCCGGGGGGGGGEGGGGCE:FGEGGGCFF@FFGGGGCFCFFFFC<9?FEDCE@EDFGDFGG7EF,C?8FFGG<FEC>FEE@FEEG@FFCFGFGGGGGGGGG9FF>F,?<?,?FFCAFEFGGFGEGGGGGCGGGGFGGGGC>F>FFCCE<D*1D,D8EFGGGGDEE:?CGEE>CCCGCGGGGGGGGED<EG58*:<A?FFF=FCGE=<F779<C)
@M03364:276:000000000-BLYN8:1:1101:17426:7349 1:N:0:1
ACTCCTACGGGAGGCAGCAGTAGGGAATCTTCCGCAATGGGCGAAAGCCTGACGGAGCAACGCCGCGTGAGTGATGAAGGTTTTCGGATCGTAAAACTCTGTTATTAGGGAAGAACAAATGTGTAAGTAACTGTGCACATCTTGACGGTACCTAATCAGAAAGCCACGGCTAACTACGTGCCAGCAGCCGCGGTAATACGTAGGTGGCAAGCGTTATCCGGAATTATTGGGCGTAAAGCGCGCG
+
GGGGGGGGGGGGGGGGGGGGGGGGGGGGGGGGGGGGGGGGGGGGGGGGGGGGGGGGGGGGGGGGGGGGGFGGGGGGGGGGGGGGGGGGGGGGGGGGGGFGGGGGGGGGGGGGGGGGGGGGGGGGGGGGGGGGGGGGGGGGGGGGGGGGGGGGGGGGGGGGGGGGGGGGGGGGGGGFGGGGGGGGGGGGGGGGGGGGGGGGFGGGCFGGGGGGGGGGGGGGGEEGGGGGGGGGGGCGGGGGGGGG
@M03364:276:000000000-BLYN8:1:1101:19068:7360 1:N:0:1
ACTCCTACGGGAGGCAGCAGTGGGGAATATTGGACAATGGGCGAAAGCCTGATCCAGCCATGCCGCGTGTGTGAAGAAGGTCTTCGGATTGTAAAGCACTTTAAGTTGGGAGGAAGGGCAGTAAGTTAATACCTTGCTGTTTTGACGTTACCAACAGAATAAGCACCGGCTAACTTCGTGCCAGCAGCCGCGGTAATACGAAGGGTGCAAGCGTTAATCGGAATTACTGGGCGTAAAGCGCGCG
+
GGGGGGGGGGGGGGGGGGGGGGGGGGGGGGGGG?FFGGGGGGGGGGGGGGGGGGGGGGGGGGGGGGGGGGGGGGGGGGGGGGGGGGGGGGGGFAFGGGGGGGGGGGGGGGGGGGGGGGGGGGGGGGGGFGGFGGGGGGGG9FGEGGGGGGGDEDEGGGGGGGDGGGFGGGDGGGGGGGGGGGGGGGGGGGGGGGGGFGGGGGGGGGGGGGGGGGGDGGFGGGGGGGGGFGGGDGGGGGGGGGGD
@M03364:276:000000000-BLYN8:1:1101:10703:7366 1:N:0:1
ACTCCTACGGGAGGCAGCAGTAGGGAATCTTCGGCAATGGACGAAAGTCTGACCGAGCAACGCCGCGTGAGTGAGGAAGGTTTTCGGATCGTAAAACTCTGTTGTTAGAGAAGAACAAGGATGAGAGTAGAACGTTCATCCCTTGACGGTATCTAACCAGAAAGCCACGGCTAACTACGTGCCAGCAGCCGCGGTAATACGTAGGTGGCAAGCGTTGTCCGGATTTATTGGGCGTAAAGCGAGC
+
GGGGGGGGGGGGGDCGGGGGFGGGGGGGG@FGGGGGGFFGFFGGCGGAFFGGGGGGGGGDGE7@CFEEGGGFGG,EFGGEEFGGGGGGGGGGGGGGGGGDGGGGGGFFAFFGGGGGGGGGBFGGG9DGGGGGGGGGGGGDFGGGGAFGGGDFFGGFG?FGGGGGCCFGCC@CFC8FCGGGGFG,;D6CFGGGGGGCEGGGFEFGEGGGGGDFCGG*CE:::CE=*<?FFGGGDCGGDGGF<DC)
@M03364:276:000000000-BLYN8:1:1101:16587:7374 1:N:0:1
ACTCCTACGGGAGGCAGCAGTGGGGAATATTGCACAATGGGCGCAAGCCTGATGCAGCCATGCCGCGTGTATGAAGAAGGCCTTCGGGTTGTAAAGTACTTTCAGCGGGGAGGAAGGTGGTGAGCTTAATACGGCTCGTCATTGACGTTACCCGCAGAAGAAGCACCGGCTAACTCCGTGCCAGCAGCCGCGGTAATACGGAGGGTGCAAGCGTTAATCGGAATTACTGGGCGTAAAGCGCACG
+
GGGGGGGGGGGGGGGGGGGGGGGGGGGGGGGGGGGGGGGGGGGGGGGGGGGGGGGGGGGGGGGGGGGGGGGGGGGGGGGGGGGGGGGGGGGGFGGGGGFGGGGGGGGGGGCGGFFGGGGGGGGGGGGGGGGFFGDEGGGGGFFGGGGGGGGGFGGGGCGCFGGGGGCEGGEEGGGGGGGGGGGGGGGGGGGGGG5EGGFGG5CGGCEGGG@CCCEGFGGGG5CEGFFGGGGGGDEDGGGGD5C/
@M03364:276:000000000-BLYN8:1:1101:9516:7378 1:N:0:1
ACTCCTACGGGAGGCAGCAGTGGGGAATATTGCACAATGGGCGCAAGCCTGATGCAGCCATGCCGCGTGTGTGAAGAAGGCCTTCGGGTTGTAAAGCACTTTCAGCGAGGAGGAAGGTGGTGAGCTTAATACGCTCATCAATTGACGTTACTCGCAGAAGAAGCACCGGCTAACTCCGTGCCAGCAGCCGCGGTAATACGGAGGGTGCAAGCGTTAATCGGAATTACTGGGCGTAAAGCGCACG
+
GGGGGGGGGGGGGGGGGGGGGGGGGGGGGGGGGGGGGGGGGGGGGGGGGGGGGGGGGGGGGGGGCGGGGGGGGGGGGGGGGGGGGGGGGGGGGGGGFGGGGGGGGGGFFGGEGGGGGGGGGGGGGGGGGGGGGGCFGGGDGGGGGFGGGCFGGGGCGGGGGGGGGGGGGGGGGGGGGGGGGGGFGGGGGGGGGGGGFFGGGEGDGGGEGGGGGGGGDGGGD5EFFGFFGGGFGGGGFGFGGGG<
@M03364:276:000000000-BLYN8:1:1101:5848:7382 1:N:0:1
ACTCCTACGGGAGGCAGCAGTGGGGAATATTGCACAATGGGCGCAAGCCTGATGCAGCCATGCCGCGTGTATGAAGAAGGTCTTCGGATTGTAAAGCACTTTAAGTTGGGAGGAAGGGCAGTAAGTTAATACCTTGCTGTTTTGACGTTACCAACAGAATAAGCACCGGCTAACTTCGTGCCAGCAGCCGCGGTAATACGAAGGGTGCAAGCGTTAATCGGAATTACTGGGCGTAAAGCGCGCG
+
GGGGGGGGGGGGGGGGGGGGGGGGGGGGGGGGGGGGGGGGGGGGGGGGGGGGGGGGGGGGGGGGGGGFFGGGGGDFGGGGGGGGGGCEGGGGGGGGGGGGGGGGGGGGGGGGGGGGGGGGGGGGGGGGGGGGGGGGGGGFFGGFGGGGGFGGGGGGGGGGGGFGGGGGGGGGGGGGGGGGGGGGGGGGGDGGGGGGGGCFFGGGGGGGGGGGGGGGGGGGGGGGGG?FGCFGGGGGGFGGDGGD
@M03364:276:000000000-BLYN8:1:1101:4532:7384 1:N:0:1
ACTCCTACGGGAGGCAGCAGTGGGGAATATTGCACAATGGGCGCAAGCCTGATGCAGCCATGCCGCGTGTGTGAAGAAGGCCTTCGGGTTGTAAAGCACTTTCAGCGAGGAGGAAGGTGGTGAACTTAATACGTTCATCAATTGACGTTACTCGCAGAAGAAGCACCGGCTAACTCCGTGCCAGCAGCCGCGGTAATACGGAGGGTGCAAGCGTTAATCGGAATTACTGGGCGTAAAGCGCACG
+
GGGGGGGGGGGGGGGGGGGGGGGGGGGGGGGGGGGGGGGGGGGGGGGGGGGGGGGGGGGGGGGGGGGGGGGGFGGGGGGGGGGGGGGGGGGGGGGGDGGGGGGGGGGGGGGGGGGGGFFFGGGFGGGGGGGGGGGGGGGGGGGGGGGGGGGGGGGGGGGGGGGGGGGGGGGGGGGGGGGGGGGGGGGGGDGGGGGGGGGGGGGGGGGGGGGGGGGGGGGGGGGGGGGGGGGGGGGGGGGGDGGD
@M03364:276:000000000-BLYN8:1:1101:5426:7388 1:N:0:1
ACTCCTACGGGAGGCAGCAGTGGGGAATATTGGACAATGGGGGCAACCCTGATCCAGCAATGCCTCGTGTGTGAAGAAGGCCTCCGGGTTGTAAAGCACTTTCAGCAGGGAGGAAGAGATGTCGGTTAATACCCGTTGTTGTGACGTTACCTGCAGAAGAAGCACGGGCTAACTCCGTGCCAGCAGCCGCGGTAATACGGAGGGTGCGAGCGGTATTCGGAATTACTGTGCGTAAAGCGCACGC
+
GFCFF,EFEC@@7FCF@EDF-CC,:,C8,CCFDACDFFGGDF7+@FDD7EF<C,FFEECFDFGF,CF6CF7CFF,ECE,EEGF,,>:+7B>FCECEF8BCGDCFDF,EBFBCCC,=,B<BF,5BF=CFA@@AFGGFGF>DFGGC<+8@=:DFG,@AE,@:>,@,,+8@@EC<,,@;F@:F*>FGC7EFCE*BECEFFGFG*3:*BCDC1*8**;C8E9CC72/7+0<?+<C5C*757:577DD)
@M03364:276:000000000-BLYN8:1:1101:17040:7393 1:N:0:1
ACTCCTACGGGAGGCAGCAGTAGGGAATCTTCCGCAATGGGCGAAAGCCTGACGGAGCAACGCCGCGTGAGTGATGAAGGTTTTCGGATCGTAAAACTCTGTTATTAGGGAAGAACAAATGTGTAAGTAACTGTGCACATCTTGACGGTACCTAATCAGAAAGCCACGGCTAACTACGTGCCAGCAGCCGCGGTAATACGTAGGTGGCAAGCGTTATCCGGAATTATTGGGCGTAAAGCGCGCG
+
GGGGGGCFGEGGEGGEFG<FGGGGG@FGGGGGGGGGGGGGGGGGGGGGGGGGDFEGGGGCCEGGGGD@CFFFFFGGGGGGFFGGGGGGGGGGCGG,=FGGGGGAEEGCCFEEGG?FFCAFDCFGGGFGFGFGGGGGGCFF<FFCDFGGGC=FFBFFE9FGDFGFFGGGGGE7AEFFGGGGGGGGGGGGGGGGGGGEFGFCFCFGGGGGFFGFEG=57ECCGCEGFG?FCGGGDGEGFFGGGGDD
@M03364:276:000000000-BLYN8:1:1101:11090:7445 1:N:0:1
ACTCCTACGGGAGGCAGCAGTGGGGAATATTGGACAATGGACCAAGAGTCTGATCCAGCAATTCTGTGTGCACGATGAAGTTTTTCGGAATGTAAAGTGCTTTCAGTTGGGAAGAAAAAAATGACGGTACCAACAGAAGAAGTGACGGCTAAATACGTGCCAGCAGCCGCGGTAATACGTATGTCACAAGCGTTATCCGGATTTATTGGGCGTAAAGCGCGTCTAGGTGGTTATGAAAGTCTG
+
GGGGGGGGGGGGGGGGGGGGGGGGGGGGGGGGGGGGGGGGGGGGGGGGGGGGFGAFGGGGGGGGGGGGGGGGGGGGGGFGGGGGFFGGCFGFGGGGGGGGGGGGGGAFGGGGGEFFGGFGGGGGGGGGGGFGGGGGGGGGGGGGGGGGGGGGGGGGGGFGFGGGGGGGGGGGFGDEFEG<9>DFGFGGGGDGGGGGGGGGEGGGGEF,CGCEGGEFFFGDGG=EDGG<FFEFFGF+:CDF7FF
@M03364:276:000000000-BLYN8:1:1101:8481:7454 1:N:0:1
ACTCCTACGGGAGGCAGCAGTGGGGAATATTGCACAATGGGCGCAAGCCTGATGCAGCCATGCCGCGTGTGTGAAGAAGGCCTTCGGGTTGTAAAGCACTTTCAGCGAGGAGGAAGGTGGTGAGCTTAATACGCTCATCAATTGACGTTACTCGCAGAAGAAGCACCGGCTAACTCCGTGCCAGCAGCCGCGGTAATACGGAGGGTGCAAGCGTTAATCGGAATTACTGGGCGTAAAGCGCACG
+
GGGGGGGGGGGGGGGGGGGGGGGGGGGGGGGGGGGFGGGGGGGGGDGGGGGGGGGGGGGGGGGGGGGGGGGGGGGGGFGGFFGGGGGGGGGGGFFGGGGGGGGGGGGGGGFGGGFFGGGGGGGGFDGGGGGEFC@FGGGGGGGGGGGGGGGGGGGGGEFGGGGGGGGGGGGGGCFFGGGGGGGGGGGGGGGGGGGGGGGGEEGGGGGGGGGGGEGGGGGGGG5FGGGGGGGGGGGDGGDDCDGC
@M03364:276:000000000-BLYN8:1:1101:7424:7457 1:N:0:1
ACTCCTACGGGAGGCAGCAGTGGGGAATATTGCACAATGGGCGCAAGCCTGATGCAGCCATGCCGCGTGTATGAAGAAGGCCTTCGGGTTGTAAAGTACTTTCAGCGAGGAGGAAGGCATTAAGGTTAATAACCTTAGTGATTGACGTTACTCGCAGAAGAAGCACCGGCTAACTCCGTGCCAGCAGCCGCGGTAATACGGAGGGTGCAAGCGTTAATCGGAATTACTGGGCGTAAAGCGCACG
+
GGGGGGGGGGGGGGGGGGGGGGGGGGGGGGGGGGGGGGGGGCFGGGCGGGGGGGGGGGGGGGGGGGGGGGFFGGGGGGGG8CFGGGGGGGGGGGGGFGGGGGGGDCGBEFFFFGGGDFGGGGGAFAEFGCFFFFFGGGGCGGGGGGG7FFC@<FFGGEGGFGGGFGGGGGFGGGGFGGGGGGGD7DFFGEEGGEEGGGGGCEGGGGGGGFGGGGGGGGGGGE?CFFGGGFGGGGGGGFCDDCD<
@M03364:276:000000000-BLYN8:1:1101:14120:7467 1:N:0:1
ACTCCTACGGGAGGCAGCAGTGGGGAATATTGCACAATGGGCGCAAGCCTGATGCAGCCATGCCGCGTGTGTGAAGAAGGCCTTCGGGTTGTAAAGCACTTTCAGCGAGGAGGAAGGTGGTGAGCTTAATACGTTCATCAATTGACGTTACTCGCAGAAGAAGCACCGGCTAACTCCGTGCAAGCAGCCGCGGTAATACGGAGGGTGCAAGCGTTAATCGGAATTACTGGGGGTAACGCGCACG
+
GGGGGGGFGGDFGEEEGDFFFGGGGGGGF<FGCFGG8FEFFGGGG@FDFGGGGGGGGGGFGGF?FGGGGGGGGDGGFGGGFGGGGGGDGGGGGGGGGGGGGGDGGFGGGGGGEEFGGFGF=D?FDFFG,FF<FFGGGDFFFGAFGGGFGGEGEE:FC:<FCGGGGFFEGGGCFCFG7:DCC*?9CFF7:BEEGCCEFGGGCEEE@;CEF++;E8CE=7:AE8CF0<E9+6**)1CF*93CC3)/
@M03364:276:000000000-BLYN8:1:1101:26733:7467 1:N:0:1
ACTCCTACGGGAGGCAGCAGTGGGGAATATTGGACAATGGGCGGAAGCCTGATCCAGCCATGCCGCGTGTGTGAAGAAGGCCTTTTGGTTGTAAAGCACTTTAAGCGAGGAGGAGGCTACTTGGATTAATACTCTAGGATAGTGGACGTTACTCGCAGAATAAGCACCGGCTAACTCTGTGCCAGCAGCCGCGGTAATACAGAGGGTGCGAGCGTTAATCGGATTTACTGGGCGTAACGCGTGC
+
GGGFGGGGGGGGEGGGGGGGGGGGGEGGGGGGFFGDGGGGGDGGGGGGGGGGGCFGGGGGGGGGGGGGGBFGGFGGC8AFGGG?FGGGAFGGFGCFFGGGGGFGCFG+>F>FGC:FGGG<=AFG8?F9FAAFGGG,>CCFCFAEFFFGFFGGFFGGEF7:F;9>>DG:BFGGFGGGGGGGDGGGGG?EFFGGEGE7CFBF?EF7EG8:5C8EDE*5C*AE7=8C8C7:<98CFGGG<*1CDCD7
@M03364:276:000000000-BLYN8:1:1101:11634:7467 1:N:0:1
ACTCCTACGGGAGGCAGCAGTGGGGAATATTGCACAATGGGCGCAAGCCTGATGCAGCCATGCCGCGTGTGTGAAGAAGGCCTTCGGGTTGTAAAGCACTTTCAGCGAGGAGGAAGGTGGTGAACTTAATACGTTCATCAATTGACGTTACTCGCAGAAGAAGCACCGGCTAACTCCGTGCCAGCAGCCGCGGTAATACGGAGGGTGCAAGCGTTAATCGGAATTACTGGGCGTAAAGCGCACG
+
GGGGGFGGGGGGGGGGGGGGGGGGGGGGGGGGGGGGGGGGGGGGGGGGGGGGGGGGGGGGGGGGGGGGGGGGGAGGGGFGEFGGGGGGGGGGGGGGCGGGGGGGGGGGGGGGGGGGGFGGGGGGGGGGGGGGGGGFFGGGFGAGFGGGFFCGFGEFGGGGFGGGGGGDEGGDGGFFGGGGGFFFGGGG>EGGDEGGGGFCEEECGCGGGGGGGEEGCFDGEG8CGGGGGGGGGGGGGGGGGG<7
@M03364:276:000000000-BLYN8:1:1101:5032:7480 1:N:0:1
ACTCCTACGGGAGGCAGCAGTGGGGAATATTGGACAATGGGCGAAAGCCTGATCCAGCCATGCCGCGTGTGTGAAGAAGGTCTTCGGATTGTAAAGCACTTTAAGTTGGGAGGAAGGGCAGTAAGTTAATACCTTGCTGTTTTGACGTTACCAACAGAATAAGCACCGGCTAACTTCGTGCCAGCAGCCGCGGTAATACGAAGGGTGCAAGCGTTAATCGGAATTACTGGGCGTAAAGCGCGCG
+
GGGGGGGGGGGGGGGGGGGGGGGGGGGGGGGGGGGGGGGGGGGGGGGGGGGGGGGGGGGGEGGGGGGGGGGGGGGGGDFGGGGGGGGDGGGGGGGGGGGGGGGGGGGGGGGGGGGGGDGGGGGGGGGGGGGGGGGGGGGGGGGGGGGGGGGGGGGGGGGGGFGGGGGGCFGGGGGGGGGGGGGGGGGGGGGGGGGGGFFGGFGGGGGGGGGGGEE5CGGGGGGFCFG?CGCF5DEDFGGDCCGD
@M03364:276:000000000-BLYN8:1:1101:6486:7490 1:N:0:1
ACTCCTACGGGAGGCAGCAGTGGGGAATATTGCACAATGGGCGCAAGCCTGATGCAGCCATGCCGCGTGTGTGAAGAAGGCCTTCGGGTTGTAAAGCACTTTCAGCGAGGAGGAAGGTGGTGAACTTAATACGTTCATCAATTGACGTTACTCGCAGAAGAAGCACCGGCTAACTCCGTGCCAGCAGCCGCGGTAATACGGAGGGTGCAAGCGTTAATCGGAATTACTGGGCGTAAAGCGCACG
+
GGGGGGGGGGGGGGGGGGGGGGGGGGGGGGGGGGGGGGGGGGGGGGGGGGGGGGGGGGGGGGGGGGGGGGGGGGGGGGGGGGGGGGGGGGGGGGGGGGGGGGGGGGGDGGGGGGGGGGGGGGGGGGGGGGGGGGGGGGFGGGGGGGGGGGGGGGGGGGGGGGGGGGGGGGGGGGGGGGGGGGGGGGGGGGGGGGGGC9CFGGGGGGGGFGGGGGGGGGGGGGGGGGGGGFFFGGGGGGGDGGGC
@M03364:276:000000000-BLYN8:1:1101:8067:7499 1:N:0:1
ACTCCTACGGGAGGCAGCAGTGGGGAATATTGGACAATGGGCGCAAGCCTGATCCAGCCATGCCGCGTGTGTGAAGAAGGCCTTTTGGTTGTAAAGCACTTTAAGCGAGGAGGAGGCTACCGAGATTAATACCCTTGGATAGTGGACGTTACTCGCAGAATAAGCACCGGCTAACTCTGTGCCAGCAGCCGCGGTAATACAGAGGGTGCGAGCGTTAATCGGATTTACTGGGCGTAAAGCGTGC
+
GGGGGGGGGGGGGGGGGGGGGGGGGGGGGGGGGGGGGGGGGGGGGGGGGGGGGGGGGGGGGGGGGGGGGGGGGGGGGGGGGGGGGGGGGGGGGGGGGGGGGGGGGGGGGGGGGGGGGGGGFGGGDGGGGGGGGGGGGGGGGGGGGGGGGGGGGGGGGGGGGGGGGGGGGGGGGGGGGGGGGGGGGGGGGFGGGDEGGGGGGGGGGGGGGGGGGGGGGEGGGCEGGGGGGGGGGGGGGGGGGGG5
@M03364:276:000000000-BLYN8:1:1101:13746:7512 1:N:0:1
ACTCCTACGGGAGGCAGCAGTGGGGAATATTGCACAATGGGCGCAAGCCTGATGCAGCCATGCCGCGTGTGTGAAGAAGGCCTTCGGGTTGTAAAGCACTTTCAGCGAGGAGGAAGGTGGTGAACTTAATACGTTCATCAATTGACGTTACTCGCAGAAGAAGCACCGGCTAACTCCGTGCCAGCAGCCGCGGTAATACGGAGGGTGCAAGCGTTAATCGGAATTACTGGGCGTAAAGCGCACG
+
CEFCEFFG@FCGEB-6CFCEFGFDB@@E@EFGGCF,@FACF86@@CF<FEDFF9F9CCFDE@FGGGG=>?DCF<FGDCFE,,5EEFEDEFGFGDFF,BFEAF<<FDC+FF:=F@=FE48?=DA<EFE9AF<F=BDGEA<@9E,3,ECFCGDFFG7@CC7BC7F7<FA<@7F<77DGGECFGGGGGGGCCC>>*=B8<C2B**3:8B8ECF?=E;CC*:CCE*;7C<:@+0AFGG>5CGFGDDD5
@M03364:276:000000000-BLYN8:1:1101:12565:7524 1:N:0:1
ACTCCTACGGGAGGCAGCAGTGGGGAATATTGCACAATGGGCGCAAGCCTGATGCAGCCATGCCGCGTGTATGAAGAAGGCCTTCGGGTTGTAAAGTACTTTCAGCGGGGAGGAAGGGAGTAAAGTTAATACCTTTGCTCATTGACGTTACCCGCAGAAGAAGCACCGGCTAACTCCGTGCCAGCAGCCGCGGTAATACGGAGGGTGCAAGCGTTAATCGGAATTACTGGGCGTAAAGCGCACG
+
GGGGGGGGGGGGGGGGGGGGGGGGGGGGGGGGGGGGGGGGGGGGGGGGGGGGGGGGGGGGGGGGGGGGGGGGGGGGGGGGGGGGGGGGGEGGGDGGGGGGGGGGFGGGGG7FG:CGGGGGGGGGGGGGGGGGFGGGGGGGGGGGGGGGGGGGGGGEGGGGGGGGGGFGGGDEGGGGGGGGGGGFGGGGGGGGGGGGGGFGGCCEGEGDFGGGGGGGGGGGGDGGGGGGGGGGGGG7DGGDGGD7
@M03364:276:000000000-BLYN8:1:1101:9653:7526 1:N:0:1
ACTCCTACGGGAGGCAGCAGTGGGGAATTTTGGACAATGGGCGCAAGCCTGATCCAGCCATGCCGCGTGCGGGAAGAAGGCCTTCGGGTTGTAAACCGCTTTTGTCAGGGAAGAAAAGGTTCTGGCTAATACCTGGGACTCATGACGGTACCTGAAGAATAAGCACCGGCTAACTACGTGCCAGCAGCCGCGGTAATACGTAGGGTGCAAGCGTTAATCGGAATTACTGGGCGTAAAGCGTGCG
+
GGGGGGGGGGGGGGGGGGGGGGGGGGGGGGGGGGGGGGGGGGGGGGGGGGGGGGGGGGGGGGGGGGGGGDGGGGGGGGGGGGGGGGGGGGGGGGGGGGGGGGGGGEGGGGGGGGGGGGGGGGGGGGGFGGDFGGGGGGFGGGGGGGGGGGGGGAFGGGGCGGGGGGGDGGFGGGGCGGFGGGGGFGGGGGGGGD:EGGGGCFGGGGGG6FGGGEGGGGFFECEGGGCFFGGGGGGGGGD)*>37
@M03364:276:000000000-BLYN8:1:1101:6914:7532 1:N:0:1
ACTCCTACGGGAGGCAGCAGTGGGGAATATTGGACAATGGACCGAGAGTCTGATCCAGCAATTCTGTGTGCACGATGAAGTTTTTCGGAATGTAAAGTGCTTTCAGTTGGGAAGAAAAGAATGACGGTACCAACAGAAGAAGTGACGGCTAAATACGTGCCAGCAGCCGCGGTAATACGTATGTCACAAGCGTTATCCGGATTTATTGGGCGTAAAGCGCGTCTAGGTGGTTATATAAGTCTG
+
GGGGGGGGGEGGGGGGGGGGGGGGGGEGGGGGGFGGGGGGGGCGGGGGGGGGFFFG?FGGGGGGGGGGGGGGGGGGGGGGGGGGGGGGGGFGGGGGGGGGGGGGGGGGGGGGGGGGGGGGGGGFGGGGGGGGGEFGGFGGGGGGGGGGGGGGGGGCCFDGGGGGGGGGGGGGGGCFFFGGGGGGGFGGFCF8CEDFGGC>:EEGGCG?FDC:?CCF?EEGGCGG=F++<>EGCF?ECGGGFFG
@M03364:276:000000000-BLYN8:1:1101:9439:7536 1:N:0:1
ACTCCTACGGGAGGCAGCAGTGGGGAATATTGCACAATGGGCGCAAGCCTGATGCAGCCATGCCGCGTGTATGAAGAAGGCCTTCGGGTTGTAAAGTACTTTCAGCGAGGAGGAAGGCATTAAGGTTAATAACCTTAGTGATTGACGTTACTCGCAGAAGAAGCACCGGCTAACTCCGTGCCAGCAGCCGCGGTAATACGGAGGGTGCAAGCGTTAATCGGAATTACTGGGCGTAAAGCGCACG
+
GGGGGGGGGGGGGGGGGGGGGGGGGGGGGGGGGGGFGGGGGGGGGGGGGGGGGGGGGGGGGGGGGGGGGGGGGGGGGGGGGGGGGGGGGGGGGGGGGGGGGGGGGGGGGGEGGFFGGGGGGGEGFGGGGGGGGGGGGGGGGGGGGGGGGGGGGGGGGGGGCFGGGGGGGFGGGGGGGGGGGGGGGGGGGGGGGGGGGGGGG>EGGECEFGGGGGEGFGGGGGGGGC?9CFFGGGD5<C:DCCC/
@M03364:276:000000000-BLYN8:1:1101:4893:7541 1:N:0:1
ACTCCTACGGGAGGCAGCAGTGGGGAATATTGGACAATGGGCGCAAGCCTGATCCAGCCATACCGCGTGGGTGAAGAAGGCCTTCGGGTTGTAAAGCCCTTTTGTTGGGAAAGAAATCCAGCTGGCTAATACCCGGTTGGGATGACGGTACCCAAAGAATAAGCACCGGCTAACTTCGTGCCAGCAGCCGCGGTAATACGAAGGGTGCAAGCGTTACTCGGAATTACTGGGCGTAAAGCGTGCG
+
GGGGGGGGGGGGGGGGGGGGGGGGGGGGGGGGGGGGGGGGGGGGGGGGGGGGGGGGGGGGGFGGGGGGGGGGGGGGGGGGGGGGGGGGGGGGGGGGGGGGGGGGGGGGGGGGGGGGGGGGGGGGGGGGGGGGGGGGGGGGGGGGGGGGGGGGGGGGGGGGGGGGGGGGGDGGGGGGFGGGGGGGGCCFFEGGGGGGGGGGGGGGCFGDGGGGGGGGGGGGDGGGGGGGGGGGCGGGGGCGDGGG
@M03364:276:000000000-BLYN8:1:1101:11249:7545 1:N:0:1
ACTCCTACGGGAGGCAGCAGTGGGGAATATTGGACAATGGGCGAAAGCCTGATCCAGCCATGCCGCGTGTGTGAAGAAGGTCTTCGGATTGTAAAGCACTTTAAGTTGGGAGGAAGGGCAGTAAGTTAATACCTTGCTGTTTTGACGTTACCAACAGAATAAGCACCGGCTAACTTCGTGCCAGCAGCCGCGGTAATACGAAGGGTGCAAGCGTTAATCGGAATTACTGGGCGTAAAGCGCGCG
+
GGGGGGGGGGGGGGGGGGGGGGGGGGGGGGGGGGGGGGGGGGGGGGGGGGGGGGGGGGGGGGGGGGGGGGGGGGGGGGGGGGGGGGGGGGGGGGGGGGGGFF<FGGGGGGGGGGGGGGGGGGGGGGGGGGGGGGGGGGGGGGGGGGGGGGGGGGGGGDGGGGGGGGGGGGGGGGGGGGGGGGGGGGGGGGGGGEGGGGGGGGGGGGGGGGGCEEEGGGGGDEGGGGGGGGGGGGGGGGGGDGGG
@M03364:276:000000000-BLYN8:1:1101:11584:7557 1:N:0:1
ACTCCTACGGGAGGCAGCAGTAGGGAATCTTCCGCAATGGGCGAAAGCCTGACGGAGCAACGCCGCGTGAGTGATGAAGGGTTTCGGCTCGTAAAACTCTGTTATTAGGGAAGAACATATGTGTAAGTAACTGTGCACATCTTGACGGTACCTAATCAGAAAGCCACGGCTAACTACGTGCCAGCAGCCGCGGTAATACGTAGGTGGCAAGCGTTATCCGGAATTATTGGGCGTAAAGCGCGCG
+
GGGGGGGGGGGGEGDGGGGGGGGGGGGGGGGGGGGGGGGGGFGGGGDGGGGGGGGGGGFGGGGGGGGGGGGGGGGGGGGGDGGGGGGEGDFGGGGGGGGGGGGGGGGGGGGGGGGGGGGGGGGGGGGGGGGGGGGGGGGGGGGGGGGGGGGFGFCFFGGGGGGGGGGGFGGGGGGGGGGGGGGGFGGGGGGGGGGGGGFGGGGDGGGGGGGGGGGGGFGGGGGGGGGFCFFFDDEGGGGDGGGD
@M03364:276:000000000-BLYN8:1:1101:22959:7562 1:N:0:1
ACTCCTACGGGAGGCAGCAGTGGGGAATTTTGGACAATGGGGGCAACCCTGATCCAGCCATGCCGCGTGTCTGAAGAAGGCCTTCGGGTTGTAAAGGACTTTTGTCAGGGAAGAAAAGGTCATGGTTAATAGCTATGGCTGATGACGGTACCTGAAGAATAAGCACCGGCTAACTACGTGCCAGCAGCCGCGGTAATACGTAGGGTGCGAGCGTTAATCGGAATTACTGGGCGTAAAGCGGGCG
+
GGGGGGGGGGGGGGGGGGGGGGGGGGGGGGGGGGGGGGGGGGGGGGGGGGGGGFGGGCGGGGGGGGGGGGGGGGGGGGGGDDGGGGGGGGGGGGGG9FGGDGGGGGGFGG7EFGGDFGEDFCFGGAFFFGFFFCFGFGGGGGGGFFGGGFEFAF8FGFFGGGGGGGGGGGDGGGGGGGGGDEFGGGFFGGGGGGGGGGGGGFEEEFGGGGGGGGGGCGGGG88F6CFGGGGGGCEEGGGD<<D<
@M03364:276:000000000-BLYN8:1:1101:24824:7582 1:N:0:1
ACTCCTACGGGAGGCAGCAGTGGGGAATATTGGACAATGGGCGAAAGCCTGATCCAGCCATGCCGCGTGTGTGAAGAAGGCCTTTTGGTTGTAAAGCACTTTAAGCGAGGAGGAGGCTACTTGGATTAATACTCTAGGATAGTGGACGTTACTCGCAGAATAAGCACCGGCTAACTCTGTGCCAGCAGCCGCGGTAATACAGAGGGTGCGAGCGTTAATCGGATTTACTGGGCGTAAAGCGTGC
+
GGGGGGGGGGGGGGGGGGGGGGGGGGGGGGGGGGGGGGFGGGGGGGGGGGGGFGGGGGGGGGGGGGGGGGFFGGGGGGGGGGGGGGFGGGGGGGGGGGGGGGCGEGGGGGGGGGGGGGGGGGGGGDGGGGGGFGGGGGGGGGGGGFGGDGCEGFGGGGGGGGGGFFGFFGGCCBECFFGGGGGGGFG7FCEGGDEECCFFGGGFDG88CEDGGGECEGGGGDEEGGGGGGGGFGE=DFDFGGD<
@M03364:276:000000000-BLYN8:1:1101:26485:7585 1:N:0:1
ACTCCTACTGGAGGCAGCAGTGGGGAATATTGCACAATGGGCGCAAGCCTGATGCAGCCATGCCGCGTGTGTGAAGAAGGCCTTCGGGTTGTAAAGCACTTTCAGCGAGGAGGAAGGTGGTGAGCTTAATACGCTCATCAATTGACGTTACTCGCAGAAGAAGCACCGGCTAACTCCGTGCCAGCAGCCGCGGTAATACGGAGGGTGCAAGCGTGAATCGGAATTACTGGGCGTAAAGCGCACG
+
FEFFGG?F-@@<C@FEGG<,-C9,@,BC,CC,FFFFGE,,CCCGGGGDFEFF6FFGGFFEFGFGCBCFGEEFFGFEFF88F<F@A,?+:8C,CAEGG8<FCEEFGA7>:FCCEE8<FGGEF@AECGGEFG9E3>@CE<AF,?,A<EB@3DC<<7@=C:7D<C<,,38><EEGFFGGG8>F7DGGGDFGGEDCCGDCFGFG*11BCEECEDCF=E*;7CFGGGG*<C?99?G=<1>E<:CC<CD<
@M03364:276:000000000-BLYN8:1:1101:12922:7591 1:N:0:1
ACTCCTACGGGAGGCAGCAGTGGGGAATATTGCACAATGGGCGCAAGCCTGATGCAGCCATGCCGCGTGTGTGAAGAAGGCCTTCGGGTTGTAAAGCACTTTCAGCGAGGAGGAAGGTGGTGAACTTAATACGTTCATCAATTGACGTTACTCGCAGAAGAAGCACCGGCTAACTCCGTGCCAGCAGCCGCGGTAATACGGAGGGTGCAAGCGTTAATCGGAATTACTGGGCGTAAAGCGCACG
+
GGGGGGGGGGGGGGGGGGGGGGGGGFGGGGGGGGGGGGGGGGGGGGGGFGGGGGGGGGFGGGGGGGGGGGGFGFGGGGGGGGGGGGGGGGGGGGGGGGGGGGGGGGGGGEGGGGGGGGGGGGGGGGGFGGGGGGGGGGGGEGGGGGGGGGGGGGGGGGGGGGGGGGFEGGGGFGGGGGG>@FFFEEGGGGGGDEGGGG?EDG5ECEGGGG?CEEGECEFGCEGFF92CEGFFDDGCFGGGGCD5
@M03364:276:000000000-BLYN8:1:1101:26670:7614 1:N:0:1
ACTCCTACGGGAGGCAGCAGTGGGGAATATTGGACAATGGACCGAGAGTCTGATCCAGCAATTCTGTGTGCACGATGAAGTTTTTCGGAATGTAAAGTGCTTTCAGTTGGGAAGAAAAGAATGACGGTACCAACAGAAGAAGTGACGGCTAAATACGTGCCAGCAGCCGCGGTAATACGTATGTCACAAGCGTTATCCGGATTTATTGGGCGTAAAGCGCTTCTAGGCGGTTATATAAGTCGG
+
<CCFGG9C@@F76@FFFC<CFGGGDCEEFGGF@<CD,EEE9FGCE:@CFFC<FGGGGGGG8CFGGDFFFGGFG@CGGCC<FFGGC<CEGCFFG9<CCE5<C,C<E,<CCF:BFECEFCAFFEGGFG>F=FFGFCCGFFFFFGGGGGGG77FEF<FGGGFGCFGGFGGGGGGGG*@F,>F,@EE99,@;,D>CE5:,?D>8C*=C,4<C9E5?:CEFGDECE:CFGGG*:>?=1*3<>FG7**)
@M03364:276:000000000-BLYN8:1:1101:23169:7622 1:N:0:1
ACTCCTACGGGAGGCAGCAGTGGGGAATATTGCACAATGGGCGCAAGCCTGATGCAGCCATGCCGCGTGTGTGAAGAAGGCCTTCGGGTTGTAAAGCACTTTCAGCGAGGAGGAAGGTGGTGAACTTAATACGTTCATCAATTGACGTTACTCGCAGAAGAAGCACCGGCTAACTCCGTGCCAGCAGCCGCGGTAATACGGAGGGTGCAAGCGTTAATCGGAATTACTGGGCGTAAAGCGCACG
+
GGGG@FGFGCGGGGGGEGGGGGGDCGGCCFFFGGGFDEFGDFEDGGGDC,EFFGG9FGG<FFGFCEEFCFCFF<?FGG?EAGGDGGGG<FEG9FGGFFGF=FGGGG@7=FBEEGDGGGGCFFAFFGGGGGGGE@FGGFGAFAFCF<CFFGGG<FC>@7C>BFGECFCFGGGDFGFF@:FFEGD,88BFGGG>EEGGDFGFE*C8C88EGFFGDC=8C?CFGDE5FFGEC6F*7D=C3FGGGGG3
@M03364:276:000000000-BLYN8:1:1101:25253:7624 1:N:0:1
ACTCCTACGGGAGGCAGCAGTGGGGAATATTGCACAATGGGCGCAAGCCTGATGCAGCCATGCCGCGTGTATGAAGAAGGCCTTCGGGTTGTAAAGTCCTTTCAGCGAGGAGGAAGGCATTAAGGTTAATAACCTTAGTGATTGACGTTACTCGCAGAAGAAGCACCGGCTAACTCCGTGCCAGCAGCCGCGGTAATACGGAGGGTGCAAGCGTTAATCGGAATTACTGGGCGTAAAGTGGACG
+
GGFGGGEGGGGGGGGGG@FDFEFGGGGGGGGGFGGGGGGGGGEEGG+DDG8FE9FDGFDE@<FGGCGGG:A?EFFF<FFGFC@FCFGDG>7FFGFDF,?EFGFFBCE+CC:BFGGCFFGGF,B<EAFFEGFGGGGGG9ADC<7<F?+@FGGC9C:C+8D:FC8@:FEG7*@FFFCFFGGG71,>>88C>88C5CE7C9+*38=7=EEGFFGFG*3;:?EGGD**<<<90?;C57:CFG02*29)
@M03364:276:000000000-BLYN8:1:1101:11515:7632 1:N:0:1
ACTCCTACGGGAGGCAGCAGTGGGGAATATTGCACAATGGGCGCAAGCCTGATGCAGCCATGCCGCGTGTGTGAAGAAGGCCTTCGGGTTGTAAAGCACTTTCAGCGAGGAGGAAGGTGGTGAACTTAATACGTTCATCAATTGACGTTACTCGCAGAAGAAGCACCGGCTAACTCCGTGCCAGCAGCCGCGGTAATACGGAGGGTGCAAGCGTTAATCGGAATTACTGGGCGTAAAGCGCACG
+
GGGGGGGGGGGGGGGGGGGGGGGGGGGGGGGGGGGGGGGGGGGGGGGGGGGGGGGGGGGGGGGGGGGGGGGGGGGGGGGGGGGGGGGGGGGGGGGGGGGGGGGGGGGGGGGGGGGGGGGGGGGGGGGGGGGGGGGGGGGGGGGGGGGGGGGGGGGGGGGGGGGGGGGGGGG>FGGGGGGGGGGGGGGGGGGGGGGGGGGGGGGGGGGGGGGGGGGGGGGGGGGGGGGGGFGGGGGEGGFDGGG3
@M03364:276:000000000-BLYN8:1:1101:24882:7651 1:N:0:1
ACTCCTACGGGAGGCAGCAGTGGGGAATATTGCACAATGGGCGCAAGCCTGATGCAGCCATGCCGCGTGTATGAAGAAGGCCTTCGGGTTGTAAAGTACTTTCAGCGAGGAGGAAGGCATCAAGGTTAATAACCTTGGTGATTGACGTTACTCGCAGAAGAAGCACCGGCTAACTCCGTGCCAGCAGCCGCGGTAATACGGAGGGTGCAAGCGTTAATCGGAATTACTGGGCGTAAAGCGCACG
+
FGGGGGGGGGGGGGGGGGGGGFGGGGGGFGGDGGFGGGG8FGGGGGGGFGGGFGFGDFGGGG8CCGCGGGGGGGFGGGFGGGDCFCGGGGGEGGGGEEEGFGGGGGG7FGCFD:FF:EFGGCDGFGECGGGGFGDGGGFGGG9FFDGGGGGGGC+CFECFG:FGGGGGGGGGGGGG:EGGG7FGGGGGGGGEEGECCEFGGEC*8CCDFGGGGEDC5CFGG5;FGGGGG6C5DDEC5:D:<CD5
@M03364:276:000000000-BLYN8:1:1101:21146:7676 1:N:0:1
ACTCCTACGGGAGGCAGCAGTGGGGAATATTGCACAATGGGTGCAAGCCTGATGCAGCCATGCCGCGTGTGTGAAGAAGGCCTTCGGGTTGTAAAGCACTTTCAGCGAGGAGGAAGGTGGTGAACTTAATACGTTCATCAATTGACGTTACTCGCAGAAGAAGCACCGGCTAACTCCGTGCCAGCAGCCGCGGTAATACGAAGGGTGCAAGCGTTACTCGGAATTACTGGGCGTAAAGCGTGCG
+
FFGFGGGGGGG@GE-B;CFFGFGGGGGGGGGGGGGGGGGFC;:@FGGGFGFGGGGGGFGGGGGGGGGFFF@FFGGGGGGGGGDCEGE@FGEGFGEFGGGGGGGGGD:+CFFFGGGGEFCFGGFFFFGCGGG?CFDFGGAFGGEGGGGGFEFFFGG7C:FFGGGGGGGGGGGDGGGGGGC77DFFGGGGDGGGGGGGGGCG5FEGGG5CGGGGGGGGGFGGD8*:CGFCG+AFDGGECFGGGG*9
@M03364:276:000000000-BLYN8:1:1101:15605:7677 1:N:0:1
ACTCCTACGGGAGGCAGCAGTGGGGAATATTGCACAATGGGCGCAAGCCTGATGCAGCCCTGCCGCGTGTATGAAGAAGGCCTTCGGGTTGTAAAGTACTTTCAGCGAGGAGGAAGGGATTAAGGTTAATAACCTTAGTGATTGACGTTAGTCGCATCAGAAGCACCGGCTAACTCCGTGCCATCAGCCGCGGTAATACGGGGGGTGCAAACGTTAATCGGAATTACTGGGCGTAAAGTGAACG
+
C-@F,C<;@;@@FEC@7C-<FF<8:FFGGGGGGG,C,C,C8<FFF+CFF@ED@@ECFE,,6CA8@FCFGFFFGG<F<<=<<<E8<4,@FGG:CF@@5,95EFB?F,4>:CDFCC8E8+BEFG95,BEG9<<,,,:FD<5<,,CC,,863=+C7+8+++38<>B<F@38**>*@F,,F7:<*6,,26>,688E*1*BB>2*1*:*:/?*0<+*;C@8*<E5*A*7<C?9+0**1/:**:*:*:*/
@M03364:276:000000000-BLYN8:1:1101:4668:7706 1:N:0:1
ACTCCTACGGGAGGCAGCAGTGGGGAATATTGCACAATGGGCGCAAGCCTGATGCAGCCATGCCGCGTGTGTGAAGAAGGCCTTCGGGTTGTAAAGCACTTTCAGCGAGGAGGAAGGTGGTGAACTTAATACGTTCATCAATTGACGTTACTCGCAGAAGAAGCACCGGCGAACTCCGTGCCAGCAGCCGCGGTAAGACGGAGGGTGAAAGAGTTAATCGGAATGACTGCGCGTAAAGCGCACG
+
FGGFGGFGDFGC@:E-FFGCECEEF,8CFFGGGCFE,CAE8<@EFGG@CD<CF<CAADFD9FF,@6CFEG@FFFFG<@FFF<EE=CFGGCCF9,@,99BFFD,,CEGC=C+CF:,,+,4+?D,=FF9C<F9,AF<,,C5,7,,C=3>@>BE<DF:FCC:FF@CE,@:F@F*>>>FG,;<FF8;EE,<,;E5C8B*4+?<58*3:8//*+<+*;9+2?CGCCC8F+<FEF*;*9CE5*:FGC9C5
@M03364:276:000000000-BLYN8:1:1101:6287:7710 1:N:0:1
ACTCCTACGGGAGGCAGCAGTGGGGAATATTGGACAATGGGCGCAAGCCTGATCCAGCCATGCCGCGTGTGTGAAGAAGGCCTTTTGGTTGTAAAGCACTTTAAGCGAGGAGGAGGCTACTTGGATTAATACTCTGGGATAGTGGACGTTACTCGCAGAATAAGCACCGGCTAACTCTGTGCCAGCAGCCGCGGTAATACAGAGGGTGCGAGCGTTAATCGGATTGACTGGGCGTAAAGCGTGC
+
GGGGGGGGGGGGGGGGGGGGGGGGGGGGGGGGGEGGGGGGGGGGGGGGGGGGAGGGGGGGGGGGGGGGG@DFGGCEGCCFGFFG?EGG,C,BFGG9FEFEGGAFDEG7FGEC:7:7F8B=E,5AFFBFDF??8BDF,D<FGCFG<FGBGFG@D9>:CGEFFEFGG,,5@CCFECCAFCF7@DGCGFCG,DB::81:BCCC+;2?8EBC5:C?EE=8C*<CC5EGE*+<?F8ACC7E<CD>97C*
@M03364:276:000000000-BLYN8:1:1101:13324:7727 1:N:0:1
ACTCCTACGGGAGGCAGCAGTGGGGAATATTGCACAATGGGCGCAAGCCTGATGCAGCCATGCCGCGTGTATGAAGAAGGCCTTCGGGTTGTAAAGTACTTTCAGTCGGGAGGAAGGTGTCAAGGTTAATAACCTTGGCAATTGACGTTACCGACAGAAGAAGCACCGGCTAACTCCGTGCCAGCAGCCGCGGTAATACGGAGGGTGCAAGCGTTAATCGGAATTACTGGGCGTAAAGCGCACG
+
GGGGGGGGGGGGGGGGGGGGGGGGGGGGGGGGGGGGGGGGGGGGGGGGGGGGGGGGGGGGGGGGGGGGGGGGGGGGGFGGGGGGGGGGGGGGGGGGGGGGGGGGGGGGGGGGGEGGDGGGGGGGGGGDGGGGGGGGGGGGGGGGDFE:F?FGGGGGGGGGGGFGGGGGGDEEFGGGGGGGGFGGGEGGGGGEGGGGGGGGEEDGEGGGGGGGGEEGCFGGGG=CFGDGGGGGG):5CCCC:DG<
@M03364:276:000000000-BLYN8:1:1101:4284:7774 1:N:0:1
ACTCCTACGGGAGGCAGCAGTGGGGAATATTGGACAATGGGCGGAAGCCTGATCCAGCCATGCCGCGTGTGTGAAGAAGGCCTTTTGGTTGTAAAGCACTTTAAGCGAGGAGGAGGCTACTGGTATTAATACTACCGGATAGTGGACGTTACTCGCAGAATAAGCACCGGCTAACTCTGTGCCAGCAGCCGCGGTAATACAGAGGGTGCGAGCGTTAATCGGATTTACTGGGCGTAAAGCGCAC
+
GGGGGGGGGGGGGGGGGGGGGGGGGGGGGGGGGGGGGGGGGGGGGGGGGGGGGGGGGGGGGGGGGGGFGGGGFGGGGGGGGGFGGGGGGGGGGGGGGGGGGGGGGGGGGDCEGEGGGGGGFGGGGDGGGGGGGGGGGGGDGGGGGGGGDFGGGGGGGGGGGGGGGCFFDGGGGGGGGGGGGGGGGGGGGFGGEGGGGFFCFGGGGGGEGGGGDGGGGGGFGGGGG@FGGCFGGCGGGGCFC)5/
@M03364:276:000000000-BLYN8:1:1101:17335:7777 1:N:0:1
ACTCCTACGGGAGGCAGCAGTGGGGAATATTGCACAATGGGCGCAAGCCTGATGCAGCCATGCCGCGTGTGTGAAGAAGGCCTTCGGGTTGTAAAGCACTTTCAGCGAGGAGGAAGGTGGTGAGCTTAATACGTTCATCAATTGACGTTACTCGCAGAAGAAGCACCGGCTAACTCCGTGCCAGCAGCCGCGGTAATACGGAGGGTGCAAGCGTTAATCGGAATTACTGGGCGTAAAGCGCACG
+
GGGGGGGGGGGGGGGGGGGGGGGGGGGGGGGGGGGGGGGGGGGGGGGGGGGGGGGGGGGGGGGGGGGGGGGGGGGGGGGGGGGGGGGGGGGGGGGGGGGGGGGGGGGEEGGGGGGGGGGGGGFGGGGGGGGGGGGGFGGGGGGGGGGGGGGGGGGGGGGGGGGGGGGGGGGGGGGGGGFGGGGGGGGGGGGGGGGGGGGGGCGGGGGGGGGGGGGGGGGGGGGGGFGGGGGGGGG75:FDCD<<
@M03364:276:000000000-BLYN8:1:1101:9738:7778 1:N:0:1
ACTCCTACGGGAGGCAGCAGTGGGGAATATTGGACAATGGGCGAAAGCCTGATCCAGCCATGCCGCGTGTGTGAAGAAGGCCTTTTGGTTGTAAAGCACTTTAAGCGAGGAGGAGGCTACTTGGATTAATACTCTAGGATAGTGGACGTTACTCGCAGAATAAGCACCGGCTAACTCTGTGCCAGCAGCCGCGGTAATACAGAGGGTGCGAGCGTTAATCGGATTTACTGGGCGTAAAGCGTGC
+
GGGGFGGGGGGGGGGGGGGGGGGGGGGFGGGGGGGGFGGGGGGGGGGGGGGGGGGGGGGGGGGGGGGGGGGGGGGGGGGGGGGGGGGGGGGGGFFGGGGGGGGGGGGDGGGEGDGGGGDEFGFGGGGGGGGGGGGGGGGGGGFFFDGGGGGGGGGGGGGGGGGGGGGGGGCFFFGGGGGGGGGGGGGGG>EEGGBEGGGGGG9FGGGGGGGGDEEGEGFGFDCGGGGFC+AF:DGGGGGGDGD*
@M03364:276:000000000-BLYN8:1:1101:26576:7813 1:N:0:1
ACTCCTACGGGAGGCAGCAGTGGGGAATATTGCACAATGGGCGCAAGCCTGATGCAGCCATGCCGCGTGTGTGAAGAAGGCCTTCGGGTTGTAAAGCACTTTCAGCGAGGAGGAAGGTGGTGAACTTAATACGTTCATCAATTGACGTTACTCGCAGAAGAAGCACCGGCTAACTCCGTGCCAGCAGCCGCGGTAATACGGAGGGTGCAAGCGTTAATCGGAATTACTGGGCGTAAAGCGCACG
+
GGGGGGGGGGDGGGGGGGGGGGGGGGEGGFGG<EFGGGGGGGGGGGGGGGGFGGGGGGGGGGFFFCGFGCFFGGGGGGGG8EGGDGGGFGGGGGGGF8FGFGGGGFG+=FFGGGGEEFFGCC<5FGGFGGGGGGGGG,FFGGDFGFGFGFGGFFGGGCFFGGGFGGGGGGGGGGGF7EGGG7FCFGGG7C*:CGEGGGGFD*=CCEEC6;CGGGGGCFGGGGDGCGFECEC5CDGGFGCD3CDD
@M03364:276:000000000-BLYN8:1:1101:7464:7827 1:N:0:1
ACTCCTACGGGAGGCAGCAGTGGGGAATATTGCACAATGGGCGCAAGCCTGATGCAGCCATGCCGCGTGTGTGAAGAAGGCCTTCGGGTTGTAAAGCACTTTCAGCGAGGAGGAAGGTGGTGAACTTAATACGTTCATCAATTGACGTTACTCGCAGAAGAAGCACCGGCTAACTCCGTGCCAGCAGCCGCGGTAATACGGAGGGTGCAAGCGTTAATCGGAATTACTGGGCGTAAAGCGCACG
+
GGGGGGGGGGGGGGGGGGFGGGGGGGGGGGGGGGGGGGGGGGGGGGGGGGGGGGGGGGGGGGGGGGGGGGGGGGGGGGGGGGGGGGGGGGGGGGGGGGGGGGGGGGGGGGGGGGGGGGGGGGGGGGGGGGGGGGGGGGGGGGGGGGGGGGGGGGGGGGGGGGGGGGGGGGGGFGGGGGGGGGGGGGGGGGGGGGDGGGGGGDGGGEGGGFGGGEG5CCFCEDGGFGGFEGGGGGGGGGFDGDD<
@M03364:276:000000000-BLYN8:1:1101:23617:7850 1:N:0:1
ACTCCTACGGGAGGCAGCAGTGGGGAATATTGCACAATGGGCGCAAGCCGGATGCAGCCATGCCGCGTGTATGAAGAAGGCCTTCGGGTTGTAAAGTACTTTCAGCGAGGAGGAAGGCATTAAGGTTAATAACCTTAGTGATTGACGTTACTCGCAGAAGAAGCACCGGCTAACTCCGTGCCAGCAGCCGCGGTAATACGGAGGGTGCAAGCGTTAATCGGAATTACTGGGCGTAAAGCGCACG
+
CFGGGGCFD@CG@F7F@C-,<CF<FCGFCEDGG9FGGFFFFE@CFC@FE+++6@FG,,EC@FF8@B7+=CDFF?FDECFCFC,CEFDEFEDC<EFF?AEEF9FEGEFGGGCGE+:EEE,BF9,A=E9,?D<@FGD?<F,CFDGCFF:FFDF,,>CBFF,@7>FGGGFEFGG*>F,?DCDFEGG;8,=CGGCEG5B*9?EG>BCC:CEGDF@CEGG=CCFGGG*:CC<93<EC7>C*9**9CC93
@M03364:276:000000000-BLYN8:1:1101:17798:7853 1:N:0:1
ACTCCTACGGGAGGCAGCAGTGGGGAATATTGGACAATGGGCGCAAGCCTGATCCAGCCATGCCGCGTGTGTGAAGAAGGCCTTTTGGTTGTAAAGCACTTTAAGCGAGGAGGAGGCTACCGAGATTAATACCCTTGGATAGTGGACGTTACTCGCAGAATAAGCACCGGCTAACTCTGTGCCAGCAGCCGCGGTAATACAGAGGGTGCGAGCGTTAATCGGATTTACTGGGCGTAAAGCGTGC
+
GGGGGGFGEGFEGGGGGGGGGCCGGGEGEGGFFGGGGGGGGGGGGGGGGGGGFGGGGGGGGGGGGGGFGGGFC<EGGGGFFGGGEADEGGGGGGGGGFFGGG<?FFEGGGGGGG=FGGG8,@:FCFFFFGG5=FFEF?E9@DFFFCF@FG@FGDGGGGGGGGA9B9C:*@CFFGGGG9FCF?CGGGGG7BE5:EECEF+<C99CFGGDDEG5CCE5*2A?=E5=EFC?9?F57CEGGCCGD9<*
@M03364:276:000000000-BLYN8:1:1101:22324:7855 1:N:0:1
ACTCCTACGGGAGGCAGCAGTGGGGAATATTGCACAATGGGCGCAAGCCTGATGCAGCCATGCCGCGTGTGTGAAGAAGGCCTTCGGGTTGTAAAGCACTTTCAGCGAGGAGGAAGGTGGTGAGCTTAATACGTTCATCAATTGACGTTACTCGCAGAAGAAGCACCGGCTAACTCCGTGCCAGCAGCCGCGGTAATACGGAGGGTGCAAGCGTTAATCGGAATTACTGGGCGTAAAGCGCACG
+
GGGGGGGGGGGGGGGGGGGGGGGGGGGGGGGGGGGGGGFGGGGGGGGGGGGGGGGGGDFGGGGGGGGGGGGGGGGGGGGGGGGGGGGGGGGGGGGGGGGFGGGGGGGGFGFCFGGGGGGCFGGGGGGGGGGGGG8<FFGGGGGGGGGGGGGGFDGGGEGGGGGGGGGGGGGGFGGFGGGGGGGGGGGGFGGGGGGGGFGGGCGGCEDGGFGFGGGGGGFGGGGGCFGGF6@FGGGGGGGGGGC3
@M03364:276:000000000-BLYN8:1:1101:20496:7856 1:N:0:1
ACTCCTACGGGAGGCAGCAGTGGGGAATATTGGACAATGGGCGCAAGCCTGATCCAGCCATACCGCGTGGGTGAAGAAGGCCTTCGGGTTGTAAAGCCCTTTTGTTGGGAAAGAAATCCAGCTGGTTAATACCCGGTTGGGATGACGGTACCCAACGAATAAGCACCGGCTAACTTCGTGCCAGCAGCCGCGGTAATACGCAGGGTGCAAGCGTTACTCGGAATTACTGGGCGTAAAGCGTGCG
+
GGGGGGGGGD7FGG@FFFDFEFCCFGGGGFGFGGGFGGDGG@FGGGG7DGGG@AFGDCDFFFEGGGGFGGGGGFGG9EEFG@FFFGGGGGGGGGGGG8FF<<?FGGFFG=FGGFGGGFF9?BEA<F9FGGG<F8FC:CFCEF,>DFGDGGGECCF++@:C7,@D,@AFGGGEB7DECE>17>BF@88@FGGGG>EC9+>E5CEDG2;ECFGFEGE*2<7C5C8C8EGGF?C79/=*/:CD797C
@M03364:276:000000000-BLYN8:1:1101:21039:7900 1:N:0:1
ACTCCTACGGGAGGCAGCAGTAGGGAATCTTCCGCAATGGACGCAAGTCTGACGGAGCAACGCCGCGTGAGTGAAGAAGGTTTTCGGATCGTAAAACTCTGTTGTTAGAGAAGAACAAGTGCTAGAGTAACTGTTAGCGCCTTGACGGTATCTAACCAGAAAGCCACGGCTAACTACGTGCCAGCAGCCGCGGTAATACGGAGGGTGCAAGCGTTAATCGGAATTACTGGGCGTAAAGCGCACG
+
GGGGGGGGGGGGGGGGGGGGGGGGGGGGGGGGGGGGGGGGGGGGGGGGGGGGGGGGGGGGGGGGGGGGGGGGGGGGGGGGGGGGGGGGGGGGGGGGGGGGGGGGGGGGGGGGGGGGGGGGGGGGGGGGGGGGGFFGGGGGGGGGGGGGGGGGGGGGGGGGGGGGGGGGGGGGGGGGGGGGGGGGGGGGGGGGGGGGGDGGGGGGGGGGGGFCGGGDFGGGGGGGGGGGGGGGGG=E5DGDGGG<
@M03364:276:000000000-BLYN8:1:1101:12343:7930 1:N:0:1
ACTCCTACGGGAGGCAGCAGTAGGGAATCTTCGGCAATGGGGGGAACCCTGACCGAGCAACGCCGCGTGAGTGAAGAAGGTTTTCGGATCGTAAAGCTCTGTTGTTAATCAAGAACGTTGAGAAGAGTGGAAAGTTTCTCAAGTGACGGTAATTAACCAGAAAGGGACGGCTAACTACGTGCCAGCAGCCGCGGTAATACGTAGGTCCCGAGCGTTGTCCGGATTTATTGGGCGTAAAGCGAGC
+
GGGGGGGGGGGGGGGEGGGGGGGGGGGGGGGDGGGGGGGGGGGDEGGGGGGGGGGGGGGGGGGGGGGGGGGGGGGGGGGGGGGGFGGGGGGGFFGEFGGGGGGGGGGGGGGGGGGFGGFGCGG?FFGGFFGGFGGGGGGGGGGGGGGGGGGGGGGGGGGGCGF@858E5CEDGGGGGGGGEGGGGGGFGGGGGGGEEEFGFGGGGGGGGGGGGD?EG=?FGGCEACFGGGGGCDGGGD>*957)
@M03364:276:000000000-BLYN8:1:1101:21879:7945 1:N:0:1
ACTCCTACGGGAGGCAGCAGTGGGGAATATTGGACAATGGGCGGAAGCCTGATCCAGCCATGCCGCGTGTGTGAAGAAGGCCTTTTGGTTGTAAAGCACTTTAAGCGAGGAGGAGGCTACTTGGATTAATACTCTAGGATAGTGGACGTTACTCGCAGAATAAGCACCGGCTAACTCTGTGCCAGCAGCCGCGGTAATACAGAGGGTGCGAGCGTTAATCGGATTTACTGGGCGTAAAGCGTGC
+
GGGGGGGGGGGGGGGGGGGFGGGGGGGGGGGGGGGGGGGGGGGGGGGGGGGGGFGGGGGGGGGGGGGGGGGGGGGGGGGGGFGGGGGGGGGGGGGGGGGGGGCFGGGGGGEGGGCGEFGDFDGGGGGGGGGCDGGGGGFGGGFGGGGGGGGGGGGGGGGFGCGGGGGGGGGGGGFGGGGGGGGGGGGGGGGGGGEGGGFCGF+?EGGGGGGGGGGCGCFGGECGEGGG9+AAFGGEGGGFGD*/
@M03364:276:000000000-BLYN8:1:1101:9615:7955 1:N:0:1
ACTCCTACGGGAGGCAGCAGTGGGGAATTTTGGACAATGGGCGCAAGCCTGATCCAGCAATGCCGCGTGTGTGATGAAGGCCTTCGGGTTGTAAAGCACTTTTGGCGGGAACGAAAAGGTCCGTGCTAATACCATGGGCTGATGACGGTACCCGCAGAATAAGCACCGGCTAACTACGTGCCAGCAGCCGCGGTAATACGTAGGGTGCGAGCGTTAATCGGATTTACTGGGCGTAAAGCGTGCG
+
GGGGGGGGGGGGGGGGGGGGGGGGGGGGGGGGGGGGGGGGGGGGGGGGGGGGGGGGGGGGGGGGGGGGGGGGGGGGGGGGGGGFGGGGGGGGGGGGGGGGGGGGGGGGGFGGGGGGGGGGGGGFGGGGGGGAFGGGGGGGFGGGGGGGGGGGGGGGGGGGGGGFGGFGGGGGGGGGGGGGGGGGFGGGGGGGGGGGGGGGGGFEGGGGG=EGGGGEGGGFGECEGFGGFFF=DGGDGFGDDDGD
@M03364:276:000000000-BLYN8:1:1101:12787:7956 1:N:0:1
ACTCCTACGGGAGGCAGCAGTGGGGAATATTGCACAATGGGCGCAAGCCTGATGCAGCCATGCCGCGTGTATGAAGAAGGCCTTCGGGTTGTAAAGTACTTTCAGCGAGGAGGAAGGCGTTGTGGTTAATAACCGCAGCGATTGACGTTACTCGCAGAAGAAGCACCGGCTAACTCCGTGCCAGCAGCCGCGGTAATACGGAGGGTGCAAGCGTTAATCGGAATTACTGGGCGTAAAGCGCACG
+
GGGGGGGGGGGGGGGGGGGGGGGGGGGGGGGGGGGGGGGGGGGGGGGGGGGGGGGGGGGGGGGGGGGGGGGGGGFGGGGGGGGGGGGGGGGGFGGGGGGGGGGGGFGFGGGGGGGGGGGGGGGGGGGGGGEGGGGGGGGGGGGGGCGGGGGGGGGGGGGCFGGGGGCGGGGGGGGGGGGGGGGGGGGGGGGGEEEGGCFGEGGGGGGGGGGGGEEGGGCFGDEGGFGGGGGGGGGGGGGGGGG3
@M03364:276:000000000-BLYN8:1:1101:24732:7960 1:N:0:1
ACTCCTACGGGAGGCAGCAGTGGGGAATATTGCACAATGGGCGCAAGCCTGATGCAGCCATGCCGCGTGTGTGAAGAAGGCCTTCGGGTTGTAAAGCACTTTCAGCGAGGAGGAAGGTGGTGAACTTAATACGTTCATCAATTGACGTTACTCGCAGAAGAAGCACCGGCTAACTCCGTGCCAGCAGCCGCGGTAATACGGAGGGTGCAAGCGTTAATCGGAATTACTGGGCGTAAAGCGCACG
+
FFGGGGGGGGGGGGDFCEG8FGGFGBEFGGFFGFGGGGDEGGGDGGE7@FGGGGGGGGGGGGGGGGGEE@@FGGGFDECFEG8CFFGGG:>?FGGGCFFGGGEDCFGDGGFEGGGCGGFGE+E9,CDGDGFEGFG8CF9DAFGGGGGFFFEGC:CF:7DFGGGGGGGEGE77FFEF,>FGDGCFEGC7CCCE5BEGCFCGGEGGD*3*B;EGGCEG5C7CCGEGGGG7C+*:<9=7<F:D<DGD
@M03364:276:000000000-BLYN8:1:1101:15586:7973 1:N:0:1
ACTCCTACGGGAGGCAGCAGTGGGGAATTTTGGACAATGGGCGCAAGCCTGATCCAGCAATGCCGCGTGTGTGATGAAGGCCTTCGGGTTGTAAAGCACTTTTGGCGGGAACGAAAAGGTCCGTGCTAATACCATGGGCTGATGACGGTACCCGCAGAATAAGCACCGGCTAACTACGTGCCAGCAGCCGCGGTAATACGTAGGGTGCGAGCGTTAATCGGAATTACTGGGCGTAAAGAGTGCG
+
FGGGGGGGGGGGGGGGGGGGGGGGGGGGGGGGGGGGGGGGGGGGGGGGGFGGGFFGGGGGGGGGGGGGGGGGG9EFGCGGGFGGGGGGGGGGGGGGGGGGGGGGGGGGGGEFGGGGGGGGFGGGGGGGGGGGGGGGGGGGGGGGFGGGDG7E@FGGGGGEFGGGGGGGCFFCFGGGGGGGGGGGFGFGFCECEEEGGGGFFF5CEGGGDE8EGGGGGGCFGGCCFG?FFFGFDD5C3DFGGGC<
@M03364:276:000000000-BLYN8:1:1101:6497:7978 1:N:0:1
ACTCCTACGGGAGGCAGCAGTGGGGAATATTGCACAATGGGCGCAAGCCTGATGCAGCCATGCCGCGTGTGTGAAGAAGGCCTTCGGGTTGTAAAGCACTTTCAGCGAGGAGGAAGGTGGTGAGCTTAATACGCTCATCAATTGACGTTACTCGCAGAAGAAGCACCGGCTAACTCCGTGCCAGCAGCCGCGGTAATACGGAGGGTGCAAGCGTTAATCGGAATTACTGGGCGTAAAGCGCACG
+
GGGGGGGGGGGGGGGGGGGGGGGGGGGGGGGGGGGGGGGGGFGGGGGGGGGFGGGGGGGGGGGGGGGGGGGGGGGGGGGGGGGGGGGGFGGEFGGGGGGGGGGGGGGCCFFGGGGCEGFGGGGFGGGFGGGGCECEFGGGGGGGGGGGGGDFGGGGEGFGGGGGGGGGGGGGGGGGGGGGDFGFGGGGGGGE5EGGDFG5CEGGEGGGGGGGDCGGGFGGGGGGGGGGFGC*/9>5CGGGGDD5
@M03364:276:000000000-BLYN8:1:1101:22047:7979 1:N:0:1
ACTCCTACGGGAGGCAGCAGTGGGGAATATTGCACAATGGGCGCAAGCCTGATGCAGCCATGCCGCGTGTGTGAAGAAGGCCTTCGGGTTGTAAAGCACTTTCAGCGAGGAGGAAGGTGGTGAGCTTAATACGCTCATCAATTGACGTTACTCGCAGAAGAAGCACCGGCTAACTCCGTGCCAGCAGCCGCGGTAATACGGAGGGTGCAAGCGTTAATCGGAATTACTGGGCGTAAAGCGCACG
+
GGGGGGGGGGGGGGGGGGGGGGGGGGGGGGGGGGGGGGGGGGGGGGGGGGGGGGGGGGGGGGGGGGGGGGGGGGCGGGGGGGGGGGGGGGGGGGGGGGGGGGGGGFGEFGGGGGGGGGFGGGGGFGDDGGFGG>ECFGGGGGGGGGEGGGGGGGDGGGGFGGGGGGGGGGGGGGGGGGGGGGGGGF6FGGGDGGGGGGGGGGGGGGGDG7CFGE;;FFGG5C:=FGGGGCF5CDCCFGFG))7)
@M03364:276:000000000-BLYN8:1:1101:15978:7983 1:N:0:1
ACTCCTACGGGAGGCAGCAGTAGGGAATCTTCCGCAATGGGCGAAAGCCTGACGGAGCAACGCCGCGTGAGTGATGAAGGGTTTCGGCTCGTAAAACTCTGTTATTAGGGAAGAACATATGTGTAAGTAACTGTGCACATCTTGACGGTACCTAATCAGAAAGCCACGGCTAACTACGTGCCAGCAGCCGCGGTAATACGTAGGTGGCAAGCGTTATCCGGAATTATTGGGCGTAAAGCGCGCG
+
GGGGGGGGGGGGGGGGGGGGGFGGGGGGGGGGGGGGGGGGGGGGGGGGGGGGGGEGGGGGGGGGEGGGGGGFGGGGFFGGGGGGGGGGGGGGGGGGGGGGGGGFGGGGGGGGGGGGGGGGGGGGCFGFFGGGGGGGGGGFGGGGGGGGGGGGGGGGGGGGGGGF@FGGGGGGGGGGGGGGGGGGGGGGGGGGGGGGGGGGGFGGGGGGGGGGGGGDFFGDG5EGGGGG7CGGGGGGGFGGGG<C
@M03364:276:000000000-BLYN8:1:1101:19991:7994 1:N:0:1
ACTCCTACGGGAGGCAGCAGTGGGGAATATTGCACAATGGGCGCAAGCCTGATGCAGCCATGCCGCGTGTATGAAGAAGGCCTTCGGGTTGTAAAGTACTTTCAGCGAGGAGGAAGGCATCAAGGTTAATAACCTTGGTGATTGACGTTACTCGCAGAAGAAGCACCGGCTAACTCCGTGCCAGCAGCCGCGGTAATACGGAGGGTGCAAGCGTTAATCGGAATTACTGGGCGTAAAGCGCACG
+
GGGGGGGGGGGGGGGGGGGGGGGGGGGGGGGGGGGGGGGGGGGGGGGGGGGGGGGGGGGGGGGGGGGGGGGGGGGGGGGGGGGGGGGGGGGGGGGGGGGGGGGGGGGGGGEGGGGGGGGGGGGGGGGGGGGGGGGGGGGGFEGFGGGGGGGGGGGGGGFGGGGGGGGGGGGGGGGFGGGGGGGGGGGGGGGGGGGGGGGGGGDGGGEGGGFGGGGGGGGGGGCFGGGGGGGGGGDGGGGGGGG<
@M03364:276:000000000-BLYN8:1:1101:9544:8015 1:N:0:1
ACTCCTACGGGAGGCAGCAGTGGGGAATATTGCACAATGGGCGCAAGCCTGATGCAGCAATGCCGCGTGTGTGATGAAGGCCTTCGGGTTGTAAAGCACTTTTGGCGGGAACGAAAAGGTCCGTGCTAATACCATGGGCTGATGACGGTACCCGCAGAATAAGCACCGGCTAACTACGTGCCAGCAGCCGCGGTAATACGTAGGGTGCGAGCGTTAATCGGAATTACTGGGCGTAAAGAGTGCG
+
GGGGGGGGGGGGGGGGGGGGGGGGGGGGGGGGGGGGGGGGGGGGGGGGGGGGGGGGGGGGGGGGGGGGGGGGGGGGGGGGGGGGGGGGGGGGGGGGGGGGGGGGGGGGGGGFGGGGGGDGGGGGGGGGGGGGGGGGGGGGGGGFFGGGGFFGGGGGGGGGGGGGGGGGGGGGGGGGGGGGGGGGGFGGGGGGGGGGGGFGGFFEGGGGGGGGG5EGGGGGGGCEGGGGGGGGGCGDGF=F>DGC
@M03364:276:000000000-BLYN8:1:1101:28141:8067 1:N:0:1
ACTCCTACGGGAGGCAGCAGTGGGGAATATTGCACAATGGGCGCAAGCCTGATGCAGCCATGCCGCGTGTGTGAAGAAGGCCTTCGGGTTGTAAAGCACTTTCAGCGAGGAGGAAGGTGGTGAGCTTAATACGTTCATCAATTGACGTTAATCGCAGAAGAAGCACCGGCTAACTCCGTGACAGCAGCTGCGGTAATACGGAGGGTGCAAGCGTTAATCGGAATTACTTGGCGTAAAGCGAACG
+
EGGGGGGGGGGGGGGGGGGGGG<FGGGGGGGGG@FDGGFGFEF+FF7,DFGG<EFGGGGGFG8FFGGGG?<FGG9FG8,CCF5E,CFC=FEFFGGAFC<=FFDFGE=4@:@4C7FF:4ED?F9E,5AFDDFGGF<F,EC<FCF<><F=FG7@FF<FCEC:,,@D@3>5**5>DFFGGG:1*1,6>,D@,6,***416?B1**1=88C5C7>@81*3=C9F5*/:+9:C++++9DE:5:F<*)1)
@M03364:276:000000000-BLYN8:1:1101:21063:8089 1:N:0:1
ACTCCTACGGGAGGCAGCAGTGGGGAATATTGCACAATGGGCGCAAGCCTGATGCAGCCATGCCGCGTGTGTGAAGAAGGCCTTCGGGTTGTAAAGCACTTTCAGCGAGGAGGAAGGTGGTGAACTTAATACGTTCATCAATTGACGTTACTCGCAGAAGAAGCACCGGCTAACTCCGTGCCAGCAGCCGCGGTAATACGGAGGGTTCAAGCGTTAATCGGAATTACTGGGCGTAAAGCGCACG
+
FGGGGGGGGGGGGGGGGGGGGGGGGGGGFFGGGGGGGGGGGGGGGGGGGGGGGGGGGGGGGGGGGGGGGF<EGGGGGGGGGGGGGGGGGGGGGGGG9EFGGGEGGGGGGGGGGG?FF?,+FDF9<DFFCFG<+AFFFB9,CDDFFGGGGGGGGGCFFFGGGGCFFG7CFFEGGGGGGGGGGCFFGGGGGGGGDCECFGFG>CGEGC**?FGGEBEC=CGFGEEFFFGFFGCCDGCGFDGC3DG<
@M03364:276:000000000-BLYN8:1:1101:18875:8096 1:N:0:1
ACTCCTACGGGAGGCAGCAGTGGGGAATATTGCACAATGGGCGCAAGCCTGATGCAGCCATGCCGCGTGTATGAAGAAGGCCTTCGGGTTGTAAAGTACTTTCAGCGGGGAGGAAGGGAGTAAAGTTAATACCTTTGCTCATTGACGTTACCCGCAGAAGAAGCACCGGCTAACTCCGTGCCAGCAGCCGCGGTAATACGGAGGGTGCAAGCGTTAATCGGAATTACTGGGCGTAAAGCGCACG
+
GGGGGGGGGGGGGGGCFGGGGGGGGEGGGGGGGFGGGGGGGGGEEGGGGGGFGGGGGGFGGGGGGGGGGGGGGGGGGFGGGGGGGGGGGGGGGGGGGGGGGGGFGBFGGGEFGEGGGGFCFDD<FFFGDGGGGGGDF<EGGFGGGGGFEFFBBCFCFCGGGGGGGGGGGGGCCGGGGGGFF*;CGGFFGEDGGC*CFG+BE*:ECEGGGGGGGGG==FCGCEEGGGGGFGGGGGCGGGGGGGC5
@M03364:276:000000000-BLYN8:1:1101:12303:8103 1:N:0:1
ACTCCTACGGGAGGCAGCAGTGGGGAATATTGGACAATGGGCGAAAGCCTGATCCAGCCATGCCGCGTGTGTGAAGAAGGCCTTTTGGTTGTAAAGCACTTTAAGCGAGGAGGAGGCTACTTAGATTAATACTCTAGGATAGTGGACGTTACTCGCAGAATAAGCACCGGCTAACTCTGTGCCAGCAGCCGCGGTAATACAGAGGGTGCGAGCGTTAATCGGATTTACTGGGCGTAAAGCGTGC
+
GGGGGGGGGGGGGGGGGGGGGGGGGGGGGGGGGGGGGGGGGGGGGGGGGGGGGGGGGGGGGGGGGGGGGFGGGFGGGGGGGGGGGGGGGGGGGGGGGGGGGGGGGGGEGGGGGGGGGGGFGGGGGGGGGFGGGGGGGGFGGGGGGFFGGGGFGDFGGGGGGGGGGGGGGGGGGGGEFGGGGGGGGGGFGGGGGGGGGGGGGGGGGGEGGG5EGECEGGGGGGCGEGGFGGGGGGGGG<7FDDG5
@M03364:276:000000000-BLYN8:1:1101:19729:8110 1:N:0:1
ACTCCTACGGGAGGCAGCAGTGGGGAATATTGCACAATGGGCGCAAGCCTGATGCAGCCATGCCGCGTGTGTGAAGAAGGCCTTCGGGTTGTAAAGCACTTTCAGCGAGGAGGAAGGTGGTGAACTTAATACGTTCATCAATTGACGTTACTCGCAGAAGAAGCACCGGCTAACTCCGTGCCAGCAGCCGCGGTAATACGGAGGGTGCAAGCGTTAATCGGAATTACTGGGCGTAAAGCGCACG
+
GFFFGGGGGGGGGGDGGG9FFGFGGFFGGGGGGFGFGGGFGGGGGDE@FEEFGDFFGGGAFGFFGGGGGEFFCCFGGCFGCCFFFDDGE@CGEGGGGGGGGGGG9FGEGGGEG=FGGCFGGG9FFGFEFFGGGGGC@FCG<FEGGGGCFGGGGGGGCGGGGGGGGCEEECGGFFCCGGCGGGGGGGGGGGEECE5CFFGGG8EEGGGGGFDGGGG==:FGGGGD8FCGG6EGGGDE37CC37D3
@M03364:276:000000000-BLYN8:1:1101:13090:8134 1:N:0:1
ACTCCTACGGGAGGCAGCAGTGGGGAATATTGGACAATGGGCGAAAGCCTGATCCAGCCATGCCGCGTGTGTGAAGAAGGCCTTTTGGTTGTAAAGCACTTTAAGCGAGGAGGAGGCTACTTGGATTAATACTCTAGGATAGTGGACGTTACTCGCAGAATAAGCACCGGCTAACTCTGTGCCAGCAGCCGCGGTAATACAGAGGGTGCGAGCGTTAATCGGATTTACTGGGCGTAAAGCGTGC
+
GGGGGGGGGGGGGGGGGGGGGGGGGGGGGGGGGGGGGGGGGGGGGGGGGGGGGFGGGGGGGGGGGGGGGGGGGGGGGGGGGGGGGGGGGGGGGGGGGGGGGGGGGGG=FGGGGGGGGGGGGGGGGGGGGGGGGGGGGGGGGGGGGGGGFGGGGGGGGGGGGGGGGGGGGGGGGGGGGGGGGGGGGGGGGGGGGGGEGGGGGGGGGGGGGGGGGGEGGGGGGGGGGGGGGGGGGGGGGGGGGGC*
@M03364:276:000000000-BLYN8:1:1101:12691:8135 1:N:0:1
ACTCCTACGGGAGGCAGCAGTGGGGAATTTTGGACAATGGGCGCAAGCCTGATCCAGCAATGCCGCGTGTGTGATGAAGGCCTTCGGGTTGTAAAGCACTTTTGGCGGGAACGAAAAGGTCCGTGCTAATACCATGGGCTGATGACGGTACCCGCAGAATAAGCACCGGCTAACTACGTGCCAGCAGCCGCGGTAATACGTAGGGTGCGAGCGTTAATCGGAATTACTGGGCGTAAAGAGTGCG
+
GGGGGGGGGGGGGGGGGGGGGGGGGGGGGGGGGGGGGGGGGGGGGGGGGGGGGGGGGGGGGGGGGGGGGGGGGGGGGGGGGGGGGGGGGGGGGGGGGGGGGGGGGGGGGGGGGGGGGGGGGGGGGGGGGGGGFGGGGGGGGGGGGGGGGGGGGGGGGGGGGGGGGGGGGGGGGGGGGGGG>FGGGGGGGGGGGGGGGGGGGGGGGGGGGEEGGGGDGGGGGGGGGGGGGGG5<DGGGGGGGGFC
@M03364:276:000000000-BLYN8:1:1101:22354:8150 1:N:0:1
ACTCCTACGGGAGGCAGCAGTGGGGAATATTGCACAATGGGCGCAAGCCTGATGCAGCCATGCCGCGTGTGTGAAGAAGGCCTTCGGGTTGTAAAGCACTTTCAGCGAGGAGGAAGGTGGTGAACTTAATACGTTCATCAATTGACGTTACTCGCAGAAGAAGCACCGGCTAACTCCGTGCCAGCAGCCGCGGTAATACGGAGGGTGCAAGCGTTAATCGGAATTACTGGGCGTAAAGCGCACG
+
GGGGGGGDFGGGGGGGGGGGGGGGGGGGGGGGGGGGGGGFGDE7FGGGGCFFFGC<FGGGGGGGGGGGGGGGGFGGGGFFGGGGGGGGGGGGGGDFGFGGGGGGGGGDGG7FEGFEEGGFGGCFCF<EFGGGGDFGGGGGGGGGGGGGGGDGG>FECFGDGGGGGGGDGGGGGFGGEGGFGFFFFF>BFGC5CGEGG?9FG*:EGGGE<+>EEGGEFGGG=CCCEFGGCFCG<DEG3CDGGGG<
@M03364:276:000000000-BLYN8:1:1101:8850:8159 1:N:0:1
ACTCCTACGGGAGGCAGCAGTGGGGAATATTGGACAATGGACCGAGAGTCTGATCCAGCAATTCTGTGTGCACGATGAAGTTTTTCGGAATGTAAAGTGCTTTCAGTTGGGAAGAAAAGAATGACGGTACCAACAGAAGAAGTGACGGCTAAATACGTGCCAGCAGCCGCGGTAATACGTATGTCACAAGCGTTATCCGGATTTATTGGGCGTAAAGCGCGTCTAGGTGGTTATATAAGTCTG
+
GGGGGGGGGGGGGGGGGGGGGGGGGGGGGGGGGGGGGGGGGGGGGGGGGEGFGGGGGGGGGGGGGGGGGGGGGGGGGGGGGGGGGGGGFCFGGGGGFGGGGGGGGGGGFGGGGGGGGGGGGGGGFGGGGGCGGDFFGGGGGGGGGGGGEGGGGGGGGGFDFFGGGGGGGDGGFECFGGGGGGGGGGGGGFGGGGGGCFGGE5EGGGGGGGFEECGGGGGGGGGGGGCFGGGEGCGGGGGGGGG
@M03364:276:000000000-BLYN8:1:1101:24171:8182 1:N:0:1
ACTCCTACGGGAGGCAGCAGTGGGGAATATTGCACAATGGGCGCAAGCCTGATGCAGCCATGCCGCGTGTGTGAAGAAGGCCTTCGGGTTGTAAAGCACTTTCAGCGAGGAGGAAGGTGGTGAACTTAATACGTTCATCAATTGACGTTACTCGCAGAAGAAGCACCGGCTAACTCCGTGCCAGCAGCCGCGGTAATACGGAGGGTGCAAGCGTTAATCGGAATTACTGTGCGTAAAGCGCACG
+
GGGGGGGGGFGGGGGGGGGGGGGGGGGGGGGGGGGGGGGFGGEDEGGGGGGGGGGGGGGGGCGGGGGGGGGGGGGGFGGGGGGGGGGGGGGEFFGGGGGGGGGGGGGCGEFGGGFGGGGGGGGGFDFF9DFDEFGGGGGGDGCFFCEGGGGGDGGGEGCFGGGGGGGGCGCGGGGGFGGGGGGGGGGGFEGGGGDGF9<8C5CGCEEGGGCGGGG*7+0AE*8EGGGGG0CG7DC=C7FCCGG)
@M03364:276:000000000-BLYN8:1:1101:3629:8186 1:N:0:1
ACTCCTACGGGAGGCAGCAGTGGGGAATATTGGACAATGGGGGCAACCCTGATCCAGCAATGCCGCGTGTGTGAAGAAGGCCTTCGGGTTGTAAAGCACTTTCAGCAGGGAGGAAGAGATGACGGTTAATACCCGTTGTTGTGACGTTACCTGCAGAAGAAGCACCGGCTAACTCCGTGCCAGCAGCCGCGGTAATACGGAGGGTGCGAGCGTTATTCGGAATTACTGGGCGTAAAGCGCACGC
+
GGFFFAFFFGGGGGEFGGGGGGGCGGGGGGGGGGGGGEFEGGGGGFGGGGGGGGGGGGGGGGGGGGGG:FGFEFGGGGFEFG=FGGGGFGEG9EGGGGGGGGFGFGFFGDGGGF<EC=FFEGGGDFGGCDGGFGGCFECC<FGA<FGCFDFGGGGGGGCF7AFFGGGGGGCC@9FFGGEEFGGGGGFGGGGGGEGFGDBB5:CEEGGCEGEG8CEGFFEGGDFFFGGFEEEEDC>FGGGDDCDD
@M03364:276:000000000-BLYN8:1:1101:20440:8209 1:N:0:1
ACTCCTACGGGAGGCAGCAGTGGGGAATATTGCACAATGGGCGCAAGCCTGATGCAGCCATGCCGCGTGTGTGAAGAAGGCCTTCGGGTTGTAAAGCACTTTCAGCGAGGAGGAAGGTGGTGAACTTAATACGTTCATCAATTGACGTTACTCGCAGAAGAAGCACCGGCTAACTCCGTGCCAGCAGCCGCGGTAATACGGAGGGTGCAAGCGTTAATCGGAATTACTGGGCGTCAAGCGCACG
+
GGGGGGGGGGGGGGDGGGGGGGGGGGGGFGGGGGGGGGGGGGGGGGGGGGGGGGGGGGGGGGGGGGGGGGGGGGGGFGGGGGGGGGGGGGGGGGGGGGGGGGGGGGGGGC@FGGGGGFGGG@EGGGGGGGGGGGGGGGADDFCGGGDFGGGGGGGGGGGGGGCGFGGGGGGGGGGGGGGGGGGGGGFFGGGGECCEGFCCG8CGDGGGGGGGGGGEFGGGGGGGFGGGGGFFGG*>DG=DGGG9
@M03364:276:000000000-BLYN8:1:1101:21719:8255 1:N:0:1
ACTCCTACGGGAGGCAGCAGTGGGGAATATTGCACAATGGGCGCAAGCCTGATGCAGCCATGCCGCGTGTGTGAAGAAGGCCTTCGGGTTGTAAAGCACTTTCAGCGAGGAGGAAGGTGGTGAGCTTAATACGTTCATCAATTGACGTTACTCGCAGAAGAAGCACCGGCTAACTCCGTGCCAGCAGCCGCGGTAATACGGAGGGTGCAAGCGTTAATCGGAATTACTGGGCGTAAAGCGCACG
+
GGGGGGGGGGGGGGGGGGGGEGFGGGGGFGGEGGGGFGGGGGGGGGGGGGGFGCGFGGGGGGGGGGGGGGGGGGGGGGGGGGGFGGGGGGGGGGGGGGFFGGGFGGGCCFFEEEGFGFFFGGGGGGGGFGGGGGGGGGGGGGFGFGGGGGGGGGGGGDGGGGGGGGGGGGGGGGGGGGG>FGGGGGGGGGGEGCG@FGGGG>EGGGEGFE?FGDEE5FFGGCGG6@FC+<F=DG5=CGGDGGGC
@M03364:276:000000000-BLYN8:1:1101:11588:8260 1:N:0:1
ACTCCTACGGGAGGCAGCAGTGGGGAATATTGCACAATGGGCGCAAGCCTGATGCAGCCATGCCGCGTGTGTGAAGAAGGCCTTCGGGTTGTAAAGCACTTTCAGCGAGGAGGAAGGTGGTGAGCTTAATACGCTCATCAATTGACGTTACTCGCAGAATAAGCACCGGCTAACTCTGTGCCAGCAGCCGCGGTAATACAGAGGGTGCGAGCGTTAATCGGATTTACTGGGCGTAAAGCGTGCG
+
GGGGGGGGGDGG>FGEGGGGGGGGGGEGGGGGGGGGGGGGGGGGGGGFGGGFGGFGGGGGGGGGGGGGGGGGGGGGFGFGGGGGGFFGGGGG9EFGGGGGGGGGGGG7FGFGE@EEGGGGGGGGGGGGGGGGFGGEEGGGDFFGGGGGGGGGGGG>GGGGGGGGGGGGGGGDGGGGGGGGGGGGGFEFGGGGGGGGGGGGGGGGGGGGGDEDGGEGGGFGGGEGGF?FGGEFDDCG5FGDGDGD
@M03364:276:000000000-BLYN8:1:1101:18727:8277 1:N:0:1
ACTCCTACGGGAGGCAGCAGTGGGGAATTTTGGACAATGGGCGCAAGCCTGATCCAGCAATGCCGCGTGCAGGACGAAGGCCTTCGGGTTGTAAACTGCTTTTGTACAGAACGAAAGGCTCCTGGCTAATGTCTGGGGGATATGACGGTACTGTAAGAATAAGCACCGGCTAACTCCGTGCCAGCAGCCGCGGTAATACAGAGGGTGCGAGCGTTAATCGGATTTACTGGGCGTAAAGCGTGCG
+
GGGGGGGGGGGGGGGGGGGGGGGGGGGGGGGGGGGGGGGGGGGGGGGGGGGGGGGGGGGGGGGGGGGGGGGGGGGGGGGGGGGGGGGGGGGGGGGGGGGGGGGGGGGGGGGGGGGGGGGGGGGGGGGGGG,ADFFGGGGGGGGFGGGGGGGGGGGGGGGGGGGGGGGGGGGGGGGFGGGGGGGGGGGGGGGGGGGGFGGGGGGGEGGGGGDEGGGGGGGGGDGGFGGGGGGGGGDGFGDGGGGG
@M03364:276:000000000-BLYN8:1:1101:24936:8295 1:N:0:1
ACTCCTACGGGAGGCAGCAGTGGGGAATATTGCACAATGGGCGCAAGCCTGATGCAGCCATGCCGCGTGTGTGAAGAAGGCCTTCGGGTTGTAAAGCACTTTAAGCGAGGAGGAGGCTACTTGGATTAATACTCTGGGATAGTGGACGTTACTCGCAGAATAAGCACCGGCTAACTCTGTGCCAGCAGCCGCGGTAATACAGAGGGTGCGAGCGTTAATCGGATTTACTGGGCGTAAAGCGTGC
+
GGGGGGGGDEGGEGGGGGGGGGGGGGGGGGGGGAFGGGGGFGGGGDEFGGGGF<ADEGGGGCFGC7@FGGGG8CFCGGGGGGGC=CFGFE:CFFFFFFFGGGGFCGGFG@FGG@@FGGGGGGCGGGFFGFD<DBCDD83,AFDE<FGEGDD+E,F@++@,@FGGGFG7FCEEGFCGGDFFFFFGGGF,,D8:C5:CEC?9+?B?8CCC>588=C:?55?9*85:C++39C6=FDGEDGGGGCD5
@M03364:276:000000000-BLYN8:1:1101:13349:8302 1:N:0:1
ACTCCTACGGGAGGCAGCAGTGGGGAATATTGGACAATGGGCGAAAGCCTGATCCAGCCATGCCGCGTGTGTGAAGAAGGCCTTTTGGTTGTAAAGCACTTTAAGCGAGGAGGAGGCTACTTGGATTAATACTCTAGGATAGTGGACGTTACTCGCAGAATAAGCACCGGCTAACTCTGTGCCAGCAGCCGCGGTAATACAGAGGGTGCGAGCGTTAATCGGATTTACTGGGCGTAAAGCGTGC
+
GGGGGGGGGGGGGGGGGGGGGGGGGGGGGGGGGGGGGGGGGGGGGGGGGGGGGGGGGGGGGGGGGGGGGGGGGGGGGGGGGGGGGGGGGGGGGGGGGGGGGGGGGGGGGGGGGFGGEGGGGGGGGGGGGGGGGGGGGGGGFGDFFGGFEGFGGGGGFGGGGGGGGGGGGGGGGGGGGGGGGGGGGGGGGGGGGGEGGGGGFFDGGGGGDGDCCGGGGGGGGGGGGGG7FGFGGGGEDGGGGGG3
@M03364:276:000000000-BLYN8:1:1101:20619:8308 1:N:0:1
ACTCCTACGGGAGGCAGCAGTGGGGAATATTGCACAATGGGCGCAAGCCTGATGCAGCCATGCCGCGTGTGTGAAGAAGGCCTTCGGGTTGTAAAGCACTTTCAGCGAGGAGGAAGGTGGTGAGCTTAATACGCTCATCAATTGACGTTACTCGCAGAAGAAGCACCGGCTAACTCCGTGCCAGCAGCCGCGGTAATACGGAGGGTGCAAGCGTTAATCGGAATTACTGGGCGTAAAGCGCACG
+
GGGGGGGGGGGGGGGGGGGGGGGGGGGGGGGGGGGGGGGGGGGGGGGGGGGGGGGGGGGGGGGGGGGGGGGGGGGGGGGGGGGGGGGGGGGGGGGGGGGGGGGGGGGEGGCGGGGGGGGGGGGGGGGGGGGGGGGGGGGGGGGGGGGGGGGGGGGEEGGCGGGGGGGGGGGGGGGGGGGGGGGGGGGGGGGGGGGGGGGGGEGGGGGGGGFGGGGGGGGGGGGGGGGGGGGGGGGGGGFGGGGC
@M03364:276:000000000-BLYN8:1:1101:6214:8313 1:N:0:1
ACTCCTACGGGAGGCAGCAGTGGGGAATATTGGACAATGGGCGAAAGCCTGATCCAGCCATGCCGCGTGTGTGAAGAAGGCCTTTTGGTTGTAAAGCACTTTAAGCGAGGAGGAGGCTACTGAGATTAATACTCTTGGATAGTGGACGTTACTCGCAGAATAAGCACCGGCTAACTCTGTGCCAGCAGCCGCGGTAATACAGAGGGTGCGAGCGTTAATCGGATTTACTGGGCGTAAAGCGTGC
+
FGGGGGGGGGGGGGGGEGGGGGGGGGGAFGFGGGGGGGFFGFGGGGGGGGGGGGGGF8<F<FGCGGGFGCGFFEFGGGFFGGGGDFE:,CFFEFGGGGGDEGGDGGGEGGFGGFGDDGEFGGGGFGEEFFGGGGGEGGCGFGFGGGGFFGC@FGGGGGEGFGGGGGFDGGGG@FFGDG;FFF@BFFDGF>EEGC:C5EGGGGEGGGGEEEEGGG:CEDCF>CEG5C<@FGGGGGGDDDGGGDG5
@M03364:276:000000000-BLYN8:1:1101:5250:8318 1:N:0:1
ACTCCTACGGGAGGCAGCAGTGGGGAATATTGCACAATGGGCGCAAGCCTGATGCAGCCATGCCGCGTGTGTGAAGAAGGCCTTCGGGTTGTAAAGCACTTTCAGCGAGGAGGAAGGTGGTGAGCTTAATACGTTCATCAATTGACGTTACTCGCAGAAGAAGCACCGGCTAACTCCGTGCCAGCAGCCGCGGTAATACGGAGGGTGCAAGCGTTAATCGGAATTACTGGGCGTAAAGCGCACG
+
GGGGGGGGGGGGGGGGGGCFGGGGGGGGGGGGGGGGGGGGGGGGGGGGGGGGGGGGGG?FGGGGGGGGGGFGGGGGGFFGFFGFGGGGGGGGGGGEGGGGGGGGGGGEGGFCGGGGGGGFGFFFFDFFFDGCGGGGGGGCFGGFGFGEGGGGFGDGGGGGGGFGGGGGGGGGGGGGFGGGCEFGGGGCGGGEGGGGGGFFE>BEGGGCFFGGEGEEFGGGGGDG??C@?+CFCGEGGGGGC<C7
@M03364:276:000000000-BLYN8:1:1101:20710:8324 1:N:0:1
ACTCCTACGGGAGGCAGCAGTGGGGAATATTGCACAATGGGCGCAAGCCTGATGCAGCCATGCCGCGTGTATGAAGAAGGCCTTCGGGTTGTAAAGTACTTTCAGCGAGGAGGAAGGCATTAAGGTTAATAACCTTGGTGATTGACGTTACTCGCAGAAGAAGCACCGGCTAACTCCGTGCCAGCAGCCGCGGTAATACGGAGGGTGCAAGCGTTAATCGGAATTACTGGGCGTAAAGCGCACG
+
GGGGGGGGGGGGGGGGGGGGGGGGGGGGGGGGGAFGGGGGGGGGGDGGGGGGGGGGGGDGGGGGGGGGGGGGGFFGGGGGGGGGGGGGGGGGGGGGGGGGGGGDFCFCCCFGGGGGGGGGGFGGGCFFFGGEFDGGGGGGFCGGCFGGEGEFGGCCF:AFGGFGGGFGGGGGGGGCFGGGGGEGGGDFCEEGEGEGFGGGGGGGGGGDF9CFCCEC5CFGGECC8C?CFGGGDGECFFDDDGGG
@M03364:276:000000000-BLYN8:1:1101:14427:8359 1:N:0:1
ACTCCTACGGGAGGCAGCAGTGGGGAATTTTGGACAATGGGCGCAAGCCTGATCCAGCAATGCCGCGTGCAGGACGAAGGCCTTCGGGTTGTAAACTGCTTTTGTACAGAACGAAAGGCTCCTGGCTAATATCTGGGGGATATGACGGTACTGTAAGAATAAGCACCGGCTAACTACGTGCCAGCAGCCGCGGTAATACGTAGGGTGCGAGCGTTAATCGGAATTACTGGGCGTAAAGCGTGCG
+
GGGGGGGGGGGGGGGGGGGGGGGGGGGGGGGGGGGGGGGGGGGGGGGGGGGFGGGGGGGGGGGGGGGGGEGGGEGGGGGGFGGGGGGGGGGGGGGFGGGGGGGGGGFFGCFCGGGGGGGGGGGGFGGGGC<FFGGGGGGGGFGGGGGCGGGGGGGGFGGGFGEGGGGGCCFEGGGGGGFFCFFGGDGGFGGGGGGGGGGGGGGGGGGGGGGGEGDGGC+:7C=FFFCGG6F:CDGEGGGD5DD/
@M03364:276:000000000-BLYN8:1:1101:10497:8370 1:N:0:1
ACTCCTACGGGAGGCAGCAGTGGGGAATATTGGACAATGGACCAAGAGTCTGATCCAGCAATTCTGTGTGTACGATGAAGTTTTTCGGAATGTAAAGTGCTTTCAGTTGGGAAGAAAAAAATGACGGTACCAACAGAAGAAGTGACGGCTAAATACGTGCCAGCAGCCGCGGTAATACGTATGTCACAAGCGTTATCCGGATTTATTGGGCGTAAAGCGCGTCTAGGTGGTTATGAAAGTCTG
+
GGGGGGGGGGGGGGGGGGGGGGGGGGGGGGGGGGGGGGGGGGGGGGGGG<FFEFGGGGGGGGGGGGGGGGGGFGGGGGGGGGGGGGGGEGGGGGGGGGGGGGGGGGFGGGGGGGGGGGGGGGGGGGGGGGGGGGGGGGGGGGGGGGGGGGGGGGGGGGGGGGGGFGGGGGEGGGGFGCGGGGGGFBFFGGGGGGC@CFGGGEECBFGGGCF?EGGGGGGGGGGGGGFGGFEGGFGGGFFGGFG
@M03364:276:000000000-BLYN8:1:1101:7718:8382 1:N:0:1
ACTCCTACGGGAGGCAGCAGTGGGGAATATTGCACAATGGGCGCAAGCCTGATGCAGCCATGCCGCGTGTATGAAGAAGGCCTTCGGGTTGTAAAGTACTTTCAGCGAGGAGGAAGGCATCAAGGTTAATAACCTTGGTGATTGACGTTACTCGCAGAAGAAGCACCGGCTAACTCCGTGCCAGCAGCCGCGGTAATACGGAGGGTGCAAGCGTTAATCGGAATTACTGGGCGTAAAGCGCACG
+
GGGGGGGGGGGGGGGGGGGGGGGGGGGGGGGGGGGGGGGGGGGGGGGGGGGGGGGGGGGGGGGGGGEFGGGGGGGGGGGGGGGGGGGGGGGGGGGGGGGGGGGGGGGGGGGEGFFGGGGGGGGGGGGGGGGGGFGFGGGGGGGGGGGGGGGGEGGGGGGGGGGGGFGGGGDGGFFFGGGGGGGGGGGGGGGGGGGGGGGGG>CEGGGGGGGGGGEGGGGGGGGGGGGGGGGGGDGDGGCD5555
@M03364:276:000000000-BLYN8:1:1101:16119:8390 1:N:0:1
ACTCCTACGGGAGGCAGCAGTGGGGAATATTGGACAATGGGCGCAAGCCTGATCCAGCCATGCCGCGTGTGTGAAGAAGGCCTTTTGGTTGTAAAGCACTTTAAGCGAGGAGGAGGCTACTTGGATTAATACTCTAGGATAGTGGACGTTACTCGCAGAATAAGCACCGGCTAACTCTGTGCCAGCAGCCGCGGTAATACAGAGGGTGCGAGCGTTAATCGGATTTACTGGGCGTAAAGCGTGC
+
GGGGGGFGGGGDGGGGGGGGGFGGGCFGGGGGFFGFFGGGGGGGGGGEGGGGGGFFFG@FDFGFGGGGGGGGGGGGGGGGGFGGG<FGGGGGEGGGDGFGGGFGFGGEGGD@FE7FCFEFGGGD8FEGGGGGG<F,AFFGGFEGGGGGGGGGGFGGGG<AFFFGGGGEGGGCFGFGGGGGGGGGGGGGGFGGGGEGGGG?FGGGGEGEEGGG*:CED/<CEEGGGGG9CGGCCGGGGGG7)/**
@M03364:276:000000000-BLYN8:1:1101:13235:8391 1:N:0:1
ACTCCTACGGGAGGCAGCAGTGGGGAATATTGCACAATGGGCGCAAGCCTGATGCAGCCATGCCGCGTGTGTGAAGAAGGCCTTCGGGTTGTAAAGCACTTTCAGCGAGGAGGAAGGTGGTGAGCTTAATACGCTCATCAATTGACGTTACTCGCAGAAGAAGCACCGGCTAACTCTGTGCCAGCAGCCGCGGTAATACAGAGGGTGCGAGCGTTAATCGGATTTACTGGGCGTAAAGCGTGCG
+
GGGGGGGGGGGGGGGGGGGGGGGGGGGGGGGGGGGGGGGGGGGGGGGGGGGGGGGGGGGGGGFFGGGGGGGGGGGGGGGGGGGGGGGGGGGGGGGFGGGGGGGGGGGDFGGGGGGGGGGGGGGGGGGGGGFFGEGGGGGGGGGGGGGGGGGGGGGGGGGGGGGGGGGGGGGGGGGGGGGGGGGGGGGGGGGGGGGGGGGGGGGGGGGGGGGDGGGCFGGGGDEEGGGGGFGGGGGGFFGGGGGG
@M03364:276:000000000-BLYN8:1:1101:3800:8399 1:N:0:1
ACTCCTACGGGAGGCAGCAGTGGGGAATATTGCACAATGGGCGCAAGCCTGATGCAGCCATGCCGCGTGTGTGAAGAAGGCCTTCGGGTTGTAAAGCACTTTCAGCGAGGAGGAAGGTGGTGAACTTAATACGTTCATCAATTGACGTTACTCGCAGAAGAAGCACCGGCTAACTCCGTGCCAGCAGCCGCGGTAATACGGAGGGTGCAAGCGTTAATCGGAATTACTGGGCGTAAAGCGCACG
+
GGGGGGGGGGGGGGGGGGGGGGGGGGGGGGGGGGGGGGGGGGGGGGGGGGGGGGGGGGGGGGGGGGGGGGGGGGGGFGGGGGFGGGGGFGGGGGGGGGGGGGGGGGGGGGGGGGGGGGGGGGCGGGGGGGGGGFGGGGGGGGGGGGDGGGGGGGGGDEGDGGGGGGGGGGGGGGGGGGGGGGGGGGGGGGGGGGGGGGGGGGGGGGGGGDGGGGG:CFGGGGGGGGGGFGGGGGGGGGFDCDGD
@M03364:276:000000000-BLYN8:1:1101:17130:8420 1:N:0:1
ACTCCTACGGGAGGCAGCAGTGGGGAATATTGCACAATGGGCGCAAGCCTGATGCAGCCATGCCGCGTGTGTGAAGAAGGCCTTCGGGTTGTAAAGCACTTTCAGCGAGGAGGAAGGTGGTGAACTTAATACGTTCATCAATTGACGTTACTCGCAGAAGAAGCACCGGCTAACTCCGTGCCAGCAGCCGCGGTAATACGGAGGGTGCAAGCGTTAATCGGAATTACTGGGCGTAAAGCGCACG
+
GGGGGGFGGGGGGGGGGGFFGGGGGCCFFFGGGGGGGGGGGGGDGDGGGGGGFGGGGGGGGGGGGGGGGGGGGGAFFGGGFFGGEGGGGGGGGFGGGGGGGGGGGGGEGGGGG=EFGGGFGGGGGGGGGGGGCDFFGCDFGGGGGGGGGGGGFDCEDEFGDGGGGGGDGGGGGGGGFGGGDGGFFEGG>EEGGGGGGDGGD8CGGGGGFGFGGEEEGGFGGGEGFGGGFFCFGGEGFGGGD3//
@M03364:276:000000000-BLYN8:1:1101:14827:8423 1:N:0:1
ACTCCTACGGGAGGCAGCAGTGGGGAATATTGCACAATGGGCGCAAGCCTGATGCAGCCATGCCGCGTGTATGAAGAAGGCCTTCGGGTTGTAAAGTACTTTCAGCGGGGAGGAAGGTGATGAACTTAATACGTTCATCAATTGACGTTACCCGCAGAAGAAGCACCGGCTAACTCCGTGCCAGCAGCCGCGGTAATACGGAGGGTGCAAGCGTTAATCGGAATTACTGGGCGTAAAGCGCACG
+
GGGGGGGGGGGGGGGGGGGGGGGGGGGGGGGGGGGGGGGGGGGGGGGGGGGGGGGGGGGCFGGFGGGGGGGGGGGGGGGGGGGGGGGGGGGGGGGGGGGGGGGGGGGGGGGGGGGGGGGGFGGFFGGGGGGGGGGGGGGGGGGGGGGGGGGGGGGGGGGGGGGGGGGGGDGEGGGGGGGGGGGGGGEGGGDGGGDGGGGGGGGGGGGGGGGGGGGC=?FGGGGGGGGGCFGFGGGCFGCDDGGC
@M03364:276:000000000-BLYN8:1:1101:3528:8462 1:N:0:1
ACTCCTACGGGAGGCAGCAGTGGGGAATATTGGACAATGGGCGAAAGCCTGATCCAGCCATGCCGCGTGTGTGAAGAAGGTCTTCGGATTGTAAAGCACTTTAAGTTGGGAGGAAGGGCAGTAAGTTAATACCTTGCTGTTTTGACGTTACCAACAGAATAAGCACCGGCTAACTTCGTGCCAGCAGCCGCGGTAATACGAAGGGTGCAAGCGTTAATCGGAATTACTGGGCGTAAAGCGCGCG
+
GGGGCGGGGGGCFEFGGGGGGGGDFDGGFFG<FGGGGGGFGGGGGGCGGGGGGGCGFGFCEGGGGGGGGG,EFFGGCFGGGGD,EFEEGGGGGGFFFGGGGGGDGFFGGGGGGGGGGDGGGGGGGGEEGFGGGDDF@FFEDGGG:FGEF8>DGDEFGFCFGGFFGFGG7FE7:FGGFGGGEFGC7EFCGE5CEGGDFG?B8CEECFDEFFEDGCCEGF7F5CG5C77CCFGCDG5CF77C)9CC
@M03364:276:000000000-BLYN8:1:1101:15955:8464 1:N:0:1
ACTCCTACGGGAGGCAGCAGTGGGGAATATTGGACAATGGGCGAAAGCCTGATCCAGCCATGCCGCGTGTGTGAAGAAGGCCTTTTGGTTGTAAAGCACTTTAAGCGAGGAGGAGGCTACTTGGATTAATACTCTAGGATAGTGGACGTTACTCGCAGAATAAGCACCGGCTAACTCTGTGCCAGCAGCCGCGGTAATACAGAGGGTGCGAGCGTTAATCGGATTTACTGGGCGTAAAGCGTGC
+
GGGGGGGGGGGGGGGGGGGGGGGGGGGGGGGGGGGGGGGGGGGGGGGGGGGGGGGGGGGGGGGGGGGGGGGGGGGGGGGGGGGGGGGGGGGGGGGGGGGGGGGFGGGCGGGGGGGGGGGGGGGGGFGFGGGGGFGGGGGGGGGGG?FFGGGGGFGGGGGGGFGGGGBFGGGGGGGGFGFGGGGGGGGGGFGGGGGGGGGGGGGGGGGGGGEEGEGEECCFGGEGGGGGGGGGGGGGDFGGDCD9
@M03364:276:000000000-BLYN8:1:1101:9995:8472 1:N:0:1
ACTCCTACGGGAGGCAGCAGTGGGGAATATTGCACAATGGGCGCAAGCCTGATGCAGCCATGCCGCGTGTGTGAAGAAGGCCTTCGGGTTGTAAAGCACTTTCAGCGAGGAGGAAGGTGGTGAACTTAATACGTTCATCAATTGACGTTACTCGCAGAAGAAGCACCGGCTAACTCCGTGCCAGCAGCCTCGGTAATACGGAGGGTGCAAGCGTTAATCGGAATTACTGGGCGTAAAGCGCACG
+
GGGGGGGGGDEGGGGGGGGGGGGGGGGGCGGGGGGGGGGGGGGGGGGGGGGGGGGGGGGGGGGGGCFGGGGGGFGGFGGGGGGGGGGGGGGGGGGGGGGGGGGGGGGCFGGGGGGGGCFGGGGGGGGGGGFGGGGFGGGGFGGGFFGGGGGGGGGGGGFGGGGGCGGGGGGGGGGGGGGGGGGCDGGGGGGGGGGEGGGGGGGGGGGGGGGGGGGDGGGGCG=FFGGGGGF5<DCGDGGGG5C9
@M03364:276:000000000-BLYN8:1:1101:3592:8509 1:N:0:1
ACTCCTACGGGAGGCAGCAGTGGGGAATATTGCACAATGGGCGCAAGCCTGATGCAGCCATGCCGCGTGTGTGAAGAAGGCCTTCGGGTTGTAAAGCACTTTCAGCGAGGAGGAAGGTGGTGAGCTTAATACGTTCATCAATTGACGTTACTCGCAGAAGAAGCACCGGCTAACTCCGTGCCAGCAGCCGCGGTAATACGGAGGGTGCAAGCGTTAATCGGAATTACTGGGCGTAAAGCGCACG
+
GGGFGEFFGGGGGGGGGGFGGGGGGGGGGGGGGGGGGGGGGGGGGGGGGFGGGGGGGGFFGGGGGGG@FGGGGGCFGFFGDFGGGGGGGGGGGGGGGFFGGGGGGGDCFDGGGGFFEFE?FFG?CFDGGGGGGDFGGGGGECFGGGGGGGGFFEDCGGFGGFCGGGFGG>@CFFGGGGGGCCFGGGGGFGDEECGEGGGGGC:CE;;CB?<FEGGC=GFGGGDGGFGGGFFFGD=EGGGGCCDC
@M03364:276:000000000-BLYN8:1:1101:12768:8523 1:N:0:1
ACTCCTACGGGAGGCAGCAGTGGGGAATATTGCACAATGGGCGCAAGCCTGATGCAGCCATGCCGCGTGTGTGAAGAAGGCCTTCGGGTTGTAAAGCACTTTCAGCGAGGAGGAAGGTGGTGAACTTAATACGTTCATCAATTGACGTTACTCGCAGAAGAAGCACCGGCTAACTCCGTGCCAGCAGCCGCGGTAATACGGAGGGTGCAAGCGTTAATCGGAATTACTGGGCGTAAAGCGCACG
+
GGGGGGGGGGGGGGGGGGGGGGGGGGGGGGGGGGGGGGGGGGGFGGGGGGGGGGGGGGGGGGGGGGGGGGGGGGGGGGGGGGGGGGGGGGGGGFGGGGGGGGGGGGGFGGFGGFFGGGGGGGCEFDFGGGGGGGGGGGFFGGGGGGGGGGGGGGGGGGGGGGGGGGGGGGFGGGGGGGGGGGGGGGGGFGGEGEEGGBFGGGGGGGGGGGGGGGGGFGGGGGGGGGGGGGGGGDGGGC*97<5C
@M03364:276:000000000-BLYN8:1:1101:3010:8547 1:N:0:1
ACTCCTACGGGAGGCAGCAGTGGGGAATATTGCACAATGGGCGCAAGCCTGATGCAGCCATGCCGCGTGTGTGAAGAAGGCCTTCGGGTTGTAAAGCACTTTCAGCGAGGAGGAAGGTGGTGAGCTTAATACGCTCATCAATTGACGTTACTCGCAGAAGAAGCACCGGCTAACTCCGTGCCAGCAGCCGCGGTAATACGGAGGGTGCAAGCGTTAATCGGAATTACTGGGCGTAAAGCGCACG
+
FGGGDFGGGGGGGGGGGGGGGDFGGGGGGGGC6CFGGGGGG@F7FFEGGGGGDF@FGGEGGGGGGGGGG=C9EF<FGGGGFC<FECFGEGGFFGGGG4EFGG,BF<FFFG7B7?FF@,,4C=??8?F5,,C97+8+>CFDAA,,,:C++8@<F+>::C<FGF<:FAFEG*>>FFGF:8>FBCFF7::CGECEGCEGG9CCG*:BEGGCFCCECEEEF9FG5*2:EFGGGFCDD<5CGC*1))19
@M03364:276:000000000-BLYN8:1:1101:8694:8549 1:N:0:1
ACTCCTACGGGAGGCAGCAGTGGGGAATATTGGACAATGGACCGAGAGTCTGATCCAGCAATTCTGTGTGCACGATGAAGTTTTTCGGAATGTAAAGTGCTTTCAGTTGGGAAGAAAAGAATGACGGTACCAACAGAAGAAGTGACGGCTAAATACGTGCCAGCAGCCGCGGTAATACGTATGTCACAAGCGTTATCCGGATTTATTGGGCGTAAAGCGCGTCTAGGTGGTTATATAAGTCTG
+
GGGGGGGGGGGGGGGGGGGGGGGGGGGGGGGGGGGGGGGGGFGGGGEEGFFGGGGGGGGGGGGGGGGGGGGGGGGGGGGGGGGGGGGGDGGGGGGGGGGGGGGGGGGGGGGGGGGGGGGGGGGGGGGGGGGGGGGGGGGGGGGGGGGGEGGGGGGGGFCGGGGGFGGFGDGGGGGGGGGGGGGGGGGFGGGGEEEGGGGG*:CFEGG;FGCCGGGGFGE5>CEGFFGGGGGFFGGGGC7CCCF
@M03364:276:000000000-BLYN8:1:1101:11650:8571 1:N:0:1
ACTCCTACGGGAGGCAGCAGTGGGGAATATTGCACAATGGGCGCAAGCCTGATGCAGCCATGCCGCGTGTGTGAAGAAGGCCTTCGGGTTGTAAAGCACTTTCAGCGAGGAGGAAGGTGGTGAACTTAATACGTTCATCAATTGACGTTACTCGCAGAAGAAGCACCGGCTAACTCCGTGCCAGCAGCCGCGGTAATACGGAGGGTGCAAGCGTTAATCGGAATTACTGGGCGTAAAGCGCACG
+
GGGGGGGGGGGGGGGEGGGGGGGGGGGGGGGGGGGGGGGGGGGGGGGGGGGGGGGGGGGGGGGGGGGGGGGGGGGGGGGGGGGGGGGGGGGGGGGGGGGGGGGGGFGGGGGGGGGGGGGGGGGGGGGGGGGGGGGGGGGGCGGFFGGGGGGGGGGGGGGGGGGGGEGGGGGGGGGGFGGGGGGGGGGG7ECEGGGGGFGGGDGGGGGGGFGGGGGCCFGGGCGGGGGGGGGGDGGC<CCGGGGC
@M03364:276:000000000-BLYN8:1:1101:23803:8592 1:N:0:1
ACTCCTACGGGAGGCAGCAGTGGGGAATATTGCACAATGGGCGCAAGCCTGATGCAGCCATGCCGCGTGTGTGAAGAAGGCCTTCGGGTTGTAAAGCACTTTCAGCGAGGAGGAAGGTGGTGAGCTTAATACGTTCATCAATTGACGTTACTCGCAGAAGAAGCACCGGCTAACTCCGTGCCAGCAGCCGCGGTAATACGGAGGGTGCAAGCGTTAATCGGAATTACTGGGCGTAAAGCGCACG
+
GGGGGGGGGGGGGGGGGGGGGGGGGGGGGGGGGGGGGGGGGGGGGGGGGGGGGGGGGGGGGGGGGGGGGGFGGGGGGGGGGGGGGGGGGGGGGGGGGGGGGGGGGGGGGGGGGGGGGGGGGGGGGFGGGGGGGGGGGGGGGGGGGGGGGGGGGGGGGGGGGGGGGGGGGGGGGGGGGGGGGGGGGGGGGGGGGGGGGGGGGGGGGGGGGGFGGGGGGGGGGGGGFGGGGGGGGGCGGGGDGGG<
@M03364:276:000000000-BLYN8:1:1101:13130:8599 1:N:0:1
ACTCCTACGGGAGGCAGCAGTGGGGAATATTGCACAATGGGCGCAAGCCTGATGCAGCCATGCCGCGTGTGTGAAGAAGGCCTTCGGGTTGTAAAGCACTTTCAGCGAGGAGGAAGGTGGTGAGCTTAATACGCTCATCAATTGACGTTACTCGCAGAAGAAGCACCGGCTAACTCCGTGCCAGCAGCCGCGGTAATACGGAGGGTGCAAGCGTTAATCGGAATTACTGGGCGTAAAGCGCACG
+
GGGGGGGGGGGGGGGGGGGGGGGGGGGGGGGGGGGGGGGGGGGGGGGGGGGGGGGGGGGGGGGGGGGGGGGGGGGGGGGGGGGGGGGGGGGGGGGGGGGGGGGGG9FGGGGGGGGGGGGGGGGGGGGGGGGGGGGGGGGGGGGGGGGGGGGGGGGGGGGGGGGGGGGGGGGGGGGFGGGGGGGGGGGGGGGGDGGGGGGGGEGGG88;EGGGGGGGGGGGGGGGGGFGGGGGGGGGGGGG:<D5
@M03364:276:000000000-BLYN8:1:1101:7641:8625 1:N:0:1
ACTCCTACGGGAGGCAGCAGTAGGGAATCTTCGGCAATGGACGAAAGTCTGACCGAGCAACGCCGCGTGAGTGAAGAAGGTTTTCGGATCGTAAAACTCTGTTGTTAGAGAAGAACATGGGTGAGAGTAACTGTTCACCCCTTGACGGTATCTAACCAGAAAGCCACGGCTAACTACGTGCCAGCAGCCGCGGTAATACGTAGGTGGCAAGCGTTGTCCGGATTTATTGGGCGTAAAGCGAGGG
+
GGGGGGGGGGGGGGGGGGGGGGGGGGGGGGGGGGGGGGGGGGGGGGGGGGGGGGGGGGGGGGGGGGGGGGGGGGGGGGGGGGGGGGGGGGGGGGGGGGGGGGGGGGGGGGGGGGGGGGGGGGGGGGGGGGGGGGGGGGGGGGGGGGGGGGGGGGGFGGGGGGGGGGGGGGFCGGGGGGGGGGGGCFGGGGGGGGGGGGFGGGGGGFFGFGFGGEGGGGGGGC=CGG?FGGGGGGGGDF>)*1))
@M03364:276:000000000-BLYN8:1:1101:23112:8625 1:N:0:1
ACTCCTACGGGAGGCAGCAGTGGGGAATATTGCACAATGGGCGCAAGCCTGATGCAGCCATGCCGCGTGTGTGAAGAAGGCCTTCGGGTTGTAAAGCACTTTCAGCGAGGAGGAAGGTGGTGAATTTAATACGTTCATCAATTGACGTTACTCGCAGAAGAAGCACCGGCTAACTCCGTGCCAGCAGCCGCGGTAATACGGAGGGTGCAAGCGTTAATCGGAATTACTGGGCGTAAAGCGCACG
+
FGGGGGGGGGGGGGGGGGGGGGGGGGGGGGGCFGGGGGGGGGGGGGGGGGGGGGGGGG,ECFGGGGGEG:FGAFCEFGGGGGGGGGG=F@EGFGGGG<FGDGGFDEGEFFGFGGGCGGG?F45C,:@?FGG,=>FFGGAAFDGFGGG:FGEFGG>CFGGCFGGG,>F@CEGGGGGGGGGFEFGFGG6FEGGGGGEGFCEF*8EG7BEGGGGGGGGGGEEFEGGGGG+<<?CGGGG5CFGGDDGD
@M03364:276:000000000-BLYN8:1:1101:17453:8631 1:N:0:1
ACTCCTACGGGAGGCAGCAGTGGGGAATATTGCACAATGGGCGCAAGCCTGATGCAGCCATGCCGCGTGTGTGAAGAAGGCCTTCGGGTTGTAAAGCACTTTCAGCGAGGAGGAAGGTGGTGAGCTTAATACGCTCATCAATTGACGTTACTCGCAGAAGAAGCACCGGCTAACTCCGTGCCAGCAGCCGCGGTAATACGGAGGGTGCAAGCGTTAATCGGAATTACTGGGCGTAAAGCGCACG
+
GGGGGGGGGGGGGGGGGGGGGGGGGGGGGGGGGGGGGGGGGGGGGGGGGGGGGGGGGGGGGGGGGGGGGGGGFGGGGGGGGCGGGGGGGGGGGGGGGGGGGGGGGGDC@EFFGGGGGGGGGGGGGGGGGFFGGGGGGGGGGGGCCFEGGGGGGGGGGGGGGGGGGGGGGGGGGGGGGGFFGEDGGGGGGGGGGGDEGGGGGGGGEGECCFFGGGGDFGGGGGGGFFGF7?EGGGGGGGGGD397
@M03364:276:000000000-BLYN8:1:1101:10609:8640 1:N:0:1
ACTCCTACGGGAGGCAGCAGTGGGGAATATTGCACAATGGGCGCAAGCCTGATGCAGCCATGCCGCGTGTGTGAAGAAGGCCTTCGGGTTGTAAAGCACTTTCAGCGAGGAGGAAGGTGGTGAACTTAATACGTTCATCAATTGACGTTACTCGCAGAAGAAGCACCGGCTAACTCCGTGCCAGCAGCCGCGGTAATACGGAGGGTGCAAGCGTTAATCGGAATTACTGGGCGTAAAGCGCACG
+
GGGGGGGGGGGGGGGGGGGGGGGGGGGGGGGGGGGGGGGGGGGGGGGGFGGGGGGGGGGGGGGGGGGGGGGGGGGGGGGGGGGGGGGGG7FGGFGGFGGGGGGGGGGGGGGGGEGGGGGGGGGGGGGGGGGGGGG8FFGGGGGGGGGGGGGGGGGGGGGGGGGFGGGGGGGGGFGGGGFGDGGGGGGGGGGGGGGGGGFGGEDGGGGDCEGGGGGDEGFGGGGGGG?FGGG5DGEC7>7CGG<5
@M03364:276:000000000-BLYN8:1:1101:5058:8670 1:N:0:1
ACTCCTACGGGAGGCAGCAGTGGGGAATATTGCACAATGGGCGCAAGCCTGATGCAGCCATGCCGCGTGTGTGAAGAAGGCCTTCGGGTTGTAAAGCACTTTCAGCGAGGAGGAAGGTGGTGAGCTTAATACGTTCATCAATTGACGTTACTCGCAGAAGAAGCACCGGCTAACTCCGTGCCAGCAGCCGCGGTAATACGGAGGGTGCAAGCGTTAATTGGAATTACTGGGCGTAAAGCGCACG
+
GGGGGGGGGGGGGGGGGGGGGGGGGGGGGGGGGGGGGGGGGGGGGGGGGGGGGGGGGGGGGGGGGGGGGGGGGGGGGGGGGGGGGGGGFGGGGGGGGGGGGGGGGGGFFGGEGGGGFGGGGGGGGGGGGGGGGGGGGGGGGGGGGGGGGFGGGGGGFGGFGGGGGGGGGGCGGGGGGGGGGGGGGGGGGGEGGGGGGFGGGGGGGGGGGGGCGGGGGGFFGF?CCEFGGGGGGGGGGGGGGGD3
@M03364:276:000000000-BLYN8:1:1101:25219:8681 1:N:0:1
ACTCCTACGGGAGGCAGCAGTGGGGAATATTGCACAATGGGCGCAAGCCTGATGCAGCCATGCCGCGTGTATGAAGAAGGCCTTCGGGTTGTAAAGTACTTTCAGCGAGGAGGAAGGCGTTGTGGTTAATAACCGCAGCGATTGACGTTACTCGCAGAAGAAGCACCGGCTAACTCCGTGCCAGCAGCCGCGGTAATACGGAGGGTGCAAGCGTTAATCGGAATTACTGGGCGTAAAGCGCACG
+
GGGGGGGGGGGGGGGGGGGGGGGGGGGGGGGGGGGGGGGGGGGGGGGGGGGGGGGGGGGGGGGGGGGGGGGFGGGGGGGGGGGGGGGGCFGGGGGGGGGGGGGGGGGGGGGGGGGGGGGGGGGGC<FFGGGGG,@CGGGGGGGGGGGGGFGGGGGGGGGGGGFFGGGGGGGGGGGGGGGGGGGGGGGGGGGGGGGGGFGGGGGGGGGGGGGFGEEGGGFGGGGGGGGGGGGGGGGCFFGGGGC9
@M03364:276:000000000-BLYN8:1:1101:9403:8706 1:N:0:1
ACTCCTACGGGAGGCAGCAGTGGGGAATATTGGACAATGGGCGAAAGCCTGATCCAGCCATGCCGCGTGTGTGAAGAAGGTCTTCGGATTGTAAAGCACTTTAAGTTGGGAGGAAGGGCAGTAAGTTAATACCTTGCTGTTTTGACGTTACCAACAGAATAAGCACCGGCTAACTTCGTGCCAGCAGCCGCGGTAATACGAAGGGTGCAAGCGTTAATCGGAATTACTGGGCGTAAAGCGCGCG
+
GGGGGGGGGGGGGGGGGGGGGGGGGGGGGFGGGFFCFGGGGGGGGGGGGGGGGFAFGGGGGGGGGGGGGGGGGGGGGGGGGGGGGGG>FEFGCFGGGGGGFFGGGGGGGGGGGGGGGDGFGGFGFEGGGGGGGGG9DGGGGGGFGGDCFCFFFGGGGGGGGEGGGEGEGDGGGGGGGGGGC*,,@EDCCGGDCEEGGGGGGGGGDFGGFGGGGGGGGGGGGGGGE;EGCGGGCGGEGGFDD559
@M03364:276:000000000-BLYN8:1:1101:8541:8725 1:N:0:1
ACTCCTACGGGAGGCAGCAGTGGGGAATATTGCACAATGGGCGCAAGCCTGATGCAGCCATGCCGCGTGTATGAAGAAGGCCTTCGGGTTGTAAAGTACTTTCAGCGAGGAGGAAGGCATTAAGGTTAATAACCTTAGTGATTGACGTTACTCGCAGAAGAAGCACCGGCTAACTCCGTGCCAGCAGCCGCGGTAATACGGAGGGTGCAAGCGTTAATCGGAATTACTGGGCGTAAAGCGCACG
+
GGGGGGGGGGGGGGGGGGFGGGGGGGGGGGGGGGGGGGGGGGEGGGGGGGG?FFFFGGFFGGGGGGGGEFFGGGGGGGFGFGGGGGGDGGGGGGGGFGGGGGGGGGGEGGDDFFFFGGGGGGGGGGGGGGFGFGGG9FFGEGGFC9FFGDEGGFEGEEGFGGGGGGGGGCFGFGGGFGGFEGGGGFBC>EDEGGCGGFGCBBEEEEGGGGGFDEGG5CFFGD:CFC+<CFFFCC55>DGG<>D5
@M03364:276:000000000-BLYN8:1:1101:15467:8733 1:N:0:1
ACTCCTACGGGAGGCAGCAGTGGGGAATATTGGACAATGGACCAAGAGTCTGATCCAGCAATTCTGTGTGTACGATGAAGTTTTTCGGAATGTAAAGTGCTTTCAGTTGGGAAGAAAAGAATGACGGTACCAACAGAAGAAGTGACGGCTAAATACGTGCCAGCAGCCGCGGTAATACGTATGTCACAAGCGTTATCCGGATTTATTGGGCGTAAAGCGCGTCTAGGTGGTTATATAAGTCTGG
+
GGGGGGGGGGGGGGGGGGGGGGGGGGGGGGGGGGGGFGGGGGGGGG?FGGGGGGGFDFGFFFGEFGGGGGGFGG,FFFFGGGGGGGGGGCFFEFFFGGGGGGGGFGFEFFGFGG8CEFGGGGGGGEEGFFGGGGGGGGF8FGGGGGGGGEEGGGFGC=FGGDFFFGG@@:BEGDEGF,D@ABFGGGFFGFFGGDBF;DEG8CCG@BFEFGGGGGGGGGGDEEEGGEC@FF:*;CEGFGGGDD:*
@M03364:276:000000000-BLYN8:1:1101:19879:8751 1:N:0:1
ACTCCTACGGGAGGCAGCAGTGGGGAATATTGCACAATGGGCGCAAGCCTGATGCAGCCATGCCGCGTGTGTGAAGAAGGCCTTCGGGTTGTAAAGCACTTTCAGCGAGGAGGAAGGTGGTGAACTTAATACGTTCATCAATTGACGTTACTCGCAGAAGAAGCACCGGCTAACTCCGTGCCAGCAGCCGCGGTAATACGGAGGGTGCAAGCGTTAATCGGAATTACTGGGCGTAAAGCGCACG
+
GGGGGGGGGGGGGGGGGGGGGGGGGGGGGGGGGGGGGGGGGGGGGGGGGGGGGGGGGGGGGGGGGGGGGGGGGGGGGGGGGGGGGGGGGGGGGGGGGGGGGGGGGGGFGGEGGGGGGGGGGGGGGGGGGGGGGGGGGGGGGGGGGGGGGGGGGGGDGGGGGGGGGGGGGGGGGGGGGGGGGGGGGGGGGGGGGGGGGFGGGDGGGEGGGGF5CEGGGGGGGGGGGGGGFFGGGGGGGGGGGGG3
@M03364:276:000000000-BLYN8:1:1101:20950:8757 1:N:0:1
ACTCCTACGGGAGGCAGCAGTGGGGAATATTGCACAATGGGCGCAAGCCTGATGCAGCCATGCCGCGTGTGTGAAGAAGGCCTTCGGGTTGTAAAGCACTTTCAGCGAGGAGGAAGGTGGTGAACTTAATACGTTCATCAATTGACGTTACTCGCAGAAGAAGCACCGGCTAACTCCGTGCCAGCAGCCGCGGTAATACGGAGGGTGCAAGCGTTAATCGGAATTACTGGGCGTAAAGCGCACG
+
GGGGGGGGGGGGGGGGGGGGGGGGGGGGGGGGGGGGGGGGGGGGGGGGGGGGGGFGGGGGGGGGGGGGGGGGGGFGGGGGFFGGGGGGGGGGGGGGGGGGFGGGGGDGGGCGGGGGGGGGGGGGGFGGGFGGGGGGGGGGGGGGGGGGGGGGGGGGGDGGFGGGGG7FGGGCFGGGDEGGGGGGGDGGGGGGGGGGGFFCG5EGGGGGG?EFGCEEGGGGGGGGGGGFGFGGG5:EGGGGDGGC
@M03364:276:000000000-BLYN8:1:1101:10939:8764 1:N:0:1
ACTCCTACGGGAGGCAGCAGTGGGGAATATTGCACAATGGGCGCAAGCCTGATGCAGCCATGCCGCGTGTGTGAAGAAGGCCTTCGGGTTGTAAAGCACTTTCAGCGAGGAGGAAGGTGGTGAGCTTAATACGTTCATCAATTGACGTTACTCGCAGAAGAAGCACCGGCTAACTCCGTGCCAGCAGCCGCGGTAATACGGAGGGTGCAAGCGTTAATCGGAATTACTGGGCGTAAAGCGCACG
+
GFGGGGGGGGGDGGDGGGGGGGGGGGGGGGGGGGGFGFGGGGGDCCGGGGFGGGGFFCGFCFGFDGGGEFDGFGAFG=FFGDGGGGGGGGGGGGGGEEGEGGDFGGCFFG7B:F<FGAEFGGCEFGGCDFFGFGGGGGG9<FAFCFFCFFGGFFEGEEGGCFFC@<7>FFG:C7;FCE<CCF9FGFG7::EGGGG@;E+BE>EGCEGGFGGGEECCF?EECD;F8C?CF78EGDE=5CGDCC3/
@M03364:276:000000000-BLYN8:1:1101:16524:8782 1:N:0:1
ACTCCTACGGGAGGCAGCAGTGGGGAATATTGCACAATGGGCGCAAGCCTGATGCAGCCATGCCGCGTGTGTGAAGAAGGCCTTCGGGTTGTAAAGCACTTTCAGCGAGGAGGAAGGTGGTGAACTTAATACGTTCATCAATTGACGTTACTCGCAGAAGAAGCACCGGCTAACTCCGTGCCAGCAGCCGCGGTAATACGGAGGGTGCAAGCGTTAATCGGAATTACTGGGCGTAAAGCGCACG
+
GGGGGGGGGGGGGGGGGGFGGGGGGGGGGGGGGGGGGGFGGGGGGGGGGGGGGGGGGGGGGGGGGGGGGGGGGGGGGGGGGGGGGGGGGGGGGGGGGGCGGGGGGGGGGGGGGEFGGGGGGGGGGGGGGGGGGGGG?EGGGGGFGGGGGGGGGGGGGDGGGGGGGGGGEEEGGGGGGGGGGGGGGGGGGGGGCEGEGGGGGDGGGGGGGG7*CEGGGGGGGGGFGGGGGGGGGGDEGGCDGCGD
@M03364:276:000000000-BLYN8:1:1101:17055:8789 1:N:0:1
ACTCCTACGGGAGGCAGCAGTGGGGAATATTGCACAATGGGCGCAAGCCTGATGCAGCCATGCCGCGTGTGTGAAGAAGGCCTTCGGGTTGTAAAGCACTTTCAGCGAGGAGGAAGGTGGTGAGCTTAATACGCTCATCAATTGACGTTACTCGCAGAAGAAGCACCGGCTAACTCCGTGCCAGCAGCCGCGGTAATACGGAGGGTGCAAGCGTTAATCGGAATTACTGGGCGTAAAGCGCACG
+
GGGGGGGGGGGGGGGGGGGGGGGGGGGGGGGGGGGGGGGGGGGGGGGGGGGGGGGGGGGGGGGGGGGGDGGGGGGGGGGGGGGGGGGGGGGGGGGGGGGGGGGGGGG=FGFGGFGGGGGGGGGGGGGGGGGGGGGGDGGFGGGGGGGGGGGGGGGDGGGGGGGGGGGGGGGGCFCGGGGFEGGGGGGGGGGGGEEGGGCGGGGEGGGGGGF=CGGDGGGGGGGGGCCGGGGGGGG5CDGGGGGC
@M03364:276:000000000-BLYN8:1:1101:8439:8803 1:N:0:1
ACTCCTACGGGAGGCAGCAGTGGGGAATATTGCACAATGGGCGAAAGCCTGATGCAGCCATGCCGCGTGTGTGAAGAAGGCCTTCGGGTTGTAAAGCACTTTCAGCGAGGAGGAAGGTGGTGAACTTAATTCGTTCATCAATTGACGTTACTCGCAGAAGAAGCACCGGCTAACTTCGTGCCAGCAGCCGCGGTAATAAGGAGGGTGCAAGCGTTAATCGGAATTACTGGGCGTAAAGCGCACG
+
FGGGGGGGGGGGGGGGGGGGGGGGGGGGEGGFGDGGGGGGGGG+@FGGGGGGGGEGGG,CFGGGGGGGGCFGGFCFG@FGGGGGGGGGGGGGGGGGG@FG8F5C5EF+@FC7FFGFG,,4?F,E95???,,,83>,AF5<FD<FDDFFG?FFGGDGC7FF,DC,,DCGE<>CF7,,@>CFGG;D824,::*:CBBE99+<?9;EGGG8+>+*33=:5AGFG8?FCCF?7EC*/95CGF*95D)1
@M03364:276:000000000-BLYN8:1:1101:16020:8851 1:N:0:1
ACTCCTACGGGAGGCAGCAGTGGGGAATATTGCACAATGGGCGCAAGCCTGATGCAGCCATGCCGCGTGTATGAAGAAGGCCTTCGGGTTGTAAAGTACTTTCAGCGGGGAGGAAGGGAGTAAAGTTAATACCTTTGCTCATTGACGTTACCCGCAGAAGAAGCACCGGCTAACTCCGTGCCAGCAGCCGCGGTAATACGGAGGGTGCAAGCGTTAATCGGAATTACTGGGCGTAAAGCGCACG
+
GGGGGGGGGGGGGGGGGGGGGGGGGGGGEGGGGGGGGGGGGGG:FGGGGGGGGGGGGGGGGGGFGGGGGGGGGGGGGFGGGGGGGGGEGGGGGGGGGGGGGGFFCF7FGGGGGCFFEGFGGGFGCGGCDFGGCFGGGGF=FGGGGGGGF@<FGEEGGGGGGEGGGGGGGGDFGGGFGGGGGCCGGGFGGGGDGEEGGFGFCCEGEGG*@FGDEGGG=FDGGEE5@@9<CCGGGGDE<FDC<<<C
@M03364:276:000000000-BLYN8:1:1101:18905:8851 1:N:0:1
ACTCCTACGGGAGGCAGCAGTGGGGAATTTTGGACAATGGGCGCAAGCCTGATCCAGCAATGCCGCGTGTGTGATGAAGGCCTTCGGGTTGTAAAGCACTTTTGGCGGGAACGAAAAGGTCCGTGCTAATACCATGGGCTGATGACGGTACCCGCAGAATAAGCACCGGCTAACTACGTGCCAGCAGCCGCGGTAATACGTAGGGTGCGAGCGTTAATCGGAATTACTGGGCGTAAAGCGCACG
+
GGGGGGGGGGGGGGGGGGGGGGGGGEGGGGFGGFGGFGGGGGGGGGGGGGGGGGGGGGGGGGGGGGGGGFGGGGGGGGGGGFGGGGGGGGGGGGGGGGGGGGGGGGGGGCFFGGDCGGGGGGGGGGFFGGGGGGGGGGGGGGGGGGGGGGGGGGGGGEGFGGGGGGGGGGFFGGGFCEGGGGGGGGGGGGGGGE>EGGGGGFFGGGGGGDEEGEGGFFGFGGGGGGGGFGGGGGGEGGGGGGGC
@M03364:276:000000000-BLYN8:1:1101:4738:8866 1:N:0:1
ACTCCTACGGGAGGCAGCAGTGGGGAATATTGCACAATGGGGGAAACCCTGATGCAGCGACGCCGCGTGGAGGAAGAAGGTCTTCGGGTTGTAAACTCCTGTTGTTGAGGAAGATAATGACGGTACTCAACAAGGAAGTGACGGCTAACTACGTGCCAGCAGCCGCGGTAAAACGTAGGTCACAAGCGTTGTCCGGAATTACTGGGGGTAAAGGGAGCGCAGGCGGGAAGACAAGTTGGAATTG
+
GGGGGGGFGGGGGGGGGGGGGGGGFEEEFGGFCGGGGGGGGGGGCEFFEFGGFGGGGFGGDFGG7EFFDGGGGGGGGGGGGGGGGGG+?FEBFGGGAFC<EFFAFFGDFGGG8FECFFCEFEGFEGAFED8D<DFGG?<EFFGG@CC7>F,<@>FGFDFGG:CFEGG7FCGCCGGGFFG;9,BF9FFCC*3CCGEE51:3B92BFF*:858@FCG51:CEGGG=CGG**:6:49:CCC<*:**0
@M03364:276:000000000-BLYN8:1:1101:5093:8882 1:N:0:1
ACTCCTACGGGAGGCAGCAGTGGGGAATATTGCACAATGGGCGCAAGCCTGATGCAGCCATGCCGCGTGTATGAAGAAGGCCTTCGGGTTGTAAAGTACTTTCAGCGAGGAGGAAGGCATTAAGGTTAATAACCTTGGTGATTGACGTTACTCGCAGAAGAAGCACCGGCTAACTCCGTGCCAGCAGCCGCGGTAATACGGAGGGTGCAAGCGTTAATCGGAATTACTGGGCGTAAAGCGCACG
+
GGGGGGGGGGGGGEGGGGGGGGGFGGGGGGGGGGGGGGGGGGGGGGGGGGGGGGGGGG8FGGGGGGGGGGGFGGGGGGGGGDGGGFGGGGGGGGGGFGGGGGGGFGGGGGGGG>GFGGGGGFGGGGGGGGGGGFGGGFF7FGGGGGGGGGEGGGGEGCGGFGFGGG7FF7FGGGGFG7>BFFGFFGGGGGGGGCGGGFFFCCCGGEEEF?FFGEEEFGEF5=EFFGFGGG5:C7=ECGGGGGGC
@M03364:276:000000000-BLYN8:1:1101:26809:8894 1:N:0:1
ACTCCTACGGGAGGCAGCAGTGGGGAATATTGCACAATGGGCGCAAGCCTGATGCAGCCATGCCGCGTGTATGAAGAAGGCCTTCGGGTTGTAAAGTACTTTCAGCGAGGAGGAAGGCATTAAGGTTAATAACATTAGTGATTGACGTTACTCGCAGAAGAAGCACCGGCTAACTCCTGGCCAGCAGCCGCGGTAATACGGAGGGTGCAAGCGTTAATCGGAATTACTGGGCGTAAAGCGACTG
+
C<FFG@AGDC7@::B7,F6C<<EFD7,CEECFFFCF,CC,CAE:FG+C,@ECEFGF@<,CF8ECGEB>C=F,C?FF<<CAF8FECC7:=B:?FFFAE?EFCFGGGG74@FEEG7F87,4BE,,5:C95CFEC9ADFFGD99A?FFDF:DE+CDEGG7FFDEGGF7<,@EFFFFCA,<3,@>B8E*,4,,****:1*2,+*1*=@7B85<<+8CB58*=+7*8EF6@+<++*:)1=55D7//))1
@M03364:276:000000000-BLYN8:1:1101:17049:8904 1:N:0:1
ACTCCTACGGGAGGCAGCAGTGGGGAATATTGCACAATGGGCGCAAGCCTGATGCAGCCATGCCGCGTGTGTGAAGAAGGCCTTCGGGTTGTAAAGCACTTTCAGCGAGGAGGAAGGTGGTGAACTTAATACGTTCATCAATTGACGTTACTCGCAGAAGAAGCACCGGCTAACTCCGTGCCAGCAGCCGCGGTAATATGGAGGGTGCAAGCGTTAATCGGAATTACTGGGCGTAAAGCGCACG
+
GGGGGGGGGGGGGGGGGGGGGGGGGFGGGGGGGFGGGGGGGGGGGGGGGGGGGGGGGGGGGGGGGGGGGGGGGGGGGGGGEFGGGGGGGGGGGGGGGGGGGGGGGGGGGGEGGCGGGGGFGGCFGGGGGGGGGGGGGGGGGGGDGGGGGGGGGGGGGGGGGGGGGGGGGGGGGGGGGGGGGGGGGGGGGGGGGGGGGG+?C9EEGGGGGGGGGGGGGGCFGGGGGGGGCGGGGGGGG77CDDC7
@M03364:276:000000000-BLYN8:1:1101:21032:8913 1:N:0:1
ACTCCTACGGGAGGCAGCAGTGGGGAATATTGCACAATGGGCGCAAGCCTGATGCAGCCATGCCGCGTGTGTGAAGAAGGCCTTCGGGTTGTAAAGCACTTTCAGCGAGGAGGAAGGTGGTGAACTTAATACGTTCATCAATTGACGTTACTCGCAGAAGAAGCACCGGCTAACTCCGTGCCAGCAGCCGCGGTAATACGGAGGGTGCAAGCGTTAATCGGAATTACTGGGCGTAAAGCGCACG
+
GGGGGGGGGGGGGGCFGDECDGG8BFGGGGFGGGFFGGDGGGGGGCEGFFGGGGGGFGFFGFFGGGG:FFDFG9DFFDFGGGGGGFDDFGFEFG9FGGGGCFGFGFC7>C>FGCCEF<FFGGFFGGFFGGGFFGFGFFGGGFG9FGGGGGGGGGCCF:AFFCGGGGGGGEFGFGFFGEF:CDF;FEGGGGGCGEDG9FFGG88EDEGECE98CEG/:C9E=EEFGGGGGGGGDG=7CG*9/>57
@M03364:276:000000000-BLYN8:1:1101:7686:8916 1:N:0:1
ACTCCTACGGGAGGCAGCAGTGGGGAATATTGCACAATGGGCGAAAGCCTGATCCAGCCATGCCGCGTGTGTGAAGAAGGCCTTTTGGTTGTAAAGCACTTTAAGCGAGGAGGAGGCTACTTGGATTAATACTCTAGGATAGTGGACGTTACTCGCAGAATAAGCACCGGCTAACTCTGTGCCAGCAGCCGCGGTAATACAGAGGGTGCGAGCGTTAATCGGATTTACTGGGCGTAAAGCGTGC
+
GGGGGGGGGGGGGGGGGGGGGGGGGGGGGGGGGGGGGGGGGGGGGGGGGGGGGGGGGGGGGGGGGGGGGGGGGGGGGGGGGGGGGGGGGGGGGGGGGGGGGGFEGGGCGGGGGGGGGGGGGGGGFGGGGGGGGGGGGGGGGGFGGGGGGGGGGFGGGGGGFGGGGGGGGGGGGGGGGGGGGGGGGGGGGGGGGGEGGGGGGGGGGGGGGGGGGGGGG=EGFGDGGGG79CFGGGGGGGGGGGG*
@M03364:276:000000000-BLYN8:1:1101:8061:8965 1:N:0:1
ACTCCTACGGGAGGCAGCAGTGGGGAATATTGGACAATGGACCGAGAGTCTGATCCAGCAATTCTGTGTGCACGATGAAGTTTTTCGGAATGTAAAGTGCTTTCAGTTGGGAAGAAAAGAATGACGGTACCAACAGAAGAAGTGACGGCTAAATACGTGCCAGCAGCCGCGGTAATACGTATGTCACAAGCGTTATCCGGATTTATTGGGCGTAAAGCGCGTCTAGGTGGTACTATAAGTCTG
+
GGGGGGGGGCFGGGGGG7FGFGGFCEGGGCFGGFFGFFG?EEFGGEF7CFGFCGFFFD<F@CFFGGGGF8EEC<CCF9DGF<FC=<C@7:<FFFDGGGFGGGGDG9F5FFG,BCF<F@DFDDBF<FEGG@?9B=FEE?<@<=,=FGGG7B=FFGGCEFG7<;FGGGGECD+CFF@EFGCFGGGGGDFEG8CCEE5BC91C*4BCCCC;?CF=?C**+<C55=8C=A+59=:++2:?CFGDCFG
@M03364:276:000000000-BLYN8:1:1101:4581:8968 1:N:0:1
ACTCCTACGGGAGGCAGCAGTGGGGAATATTGCACAATGGGCGCAAGCCTGATGCAGCCATGCCGCGTGTGTGAAGAAGGCCTTCGGGTTGTAAAGCACTTTCAGCGAGGAGGAAGGTGGTGAACTTAATACGTTCATCAATTGACGTTACTCGCAGAAGAAGCACCGGCTAACTCCGTGCCAGCAGCCGCGGTAATACGGAGGGTGCAAGCGTTAATCGGAATTACTGGGCGTAAAGCGCACG
+
GGGGGGGGGGGGGGGGGGGGGGGGGGGGGGGGGGGGGGGGGGGGGGGGGGGGGGGGGGGGGGGGGGGGGGGGGGFGGGGGGGGGGGGGGGGGGGGGGGGGGGGGGGGGGGGGGGGGGGGGGGGGGGGGGGGGGGGFFGGGGGGCGGGGGGGGGGGGGDGGGGGGGGGGGGGGGGGGGGGGGGGGGGGGGGGGEEEEGGGGGGGGGGGGGGGGGGGGGGGGEDGGGGGGGGGGGGGGGGGGDGG5
@M03364:276:000000000-BLYN8:1:1101:6069:8983 1:N:0:1
ACTCCTACGGGAGGCAGCAGTGGGGAATATTGCACAATGGGCGCAAGCCTGATGCAGCCATGCCGCGTGTATGAAGAAGGCCTTCGGGTTGTAAAGTACTTTCAGCGAGGAGGAAGGCATTAAGGTTAATAACCTTAGTGATTGACGTTACTCGCAGAAGAAGCACCGGCTAACTCCGTGCCAGCAGCCGCGGTAATACGGAGGGTGCAAGCGTTAATCGGAATTACTGGGCGTAAAGCGCACG
+
GGGGGGGGGGGGGGGGGGGGGGGFGGGGGGGGGGGGGGGGGGGGGGGGGGGGGGGGGGGGGGGGGGGGGGGGGGGGGGGGGGGGGGGGGGGGGGGGGGGGGGGGGDGDFFFGGGGGGGFGGGEFGGGGGGGGGGFFGGGGGGGGGGGGGGGGFGGGGGGGGGGGGGGGGGGGGCEFGGFFCGGGGGGGGGEGGGGDGGDGG>CEGGGGGGGGGEEGEGGGGGGGGCEF?FFGGDGGGGGGG<C5
@M03364:276:000000000-BLYN8:1:1101:24972:8989 1:N:0:1
ACTCCTACGGGAGGCAGCAGTGGGGAATATTGCACAATGGGCGCAAGCCTGATGCAGCCATGCCGCGTGTGTGAAGAAGGCCTTCGGGTTGTAAAGCACTTTCAGCGAGGAGGAAGGTGGTGAACTTAATACGTTCATCAATTGACGTTACTCGCAGAAGAAGCACCGGCTAACTCCGTGCCAGCAGCCGCGGTAATACGGAGGGTGCAAGCGTTAATCGGAATTACTGGGCGTAAAGCGCAGG
+
GGGFGACCFGGG@C7C6CCFFFFCF@FGFFF9<F,CEFFGGCE7FFFGFFGGGGG,E8ECEEFGGCCF@B<EF9FE9FEGGD<8EFGGG@CC<A<E,8E8F,AAC?C7BECFG@8E7EFF4+558,AFA@@?7FEGFGFG9FA>==CC78C9FCC++>:FGFAFCCFGEGDGFFFFFECFE:BG@88E:CCG5BC:E++;88EEEBBEF9F5CE5**+<:**/:<FGCFGFC)CEE*>7)3))1
@M03364:276:000000000-BLYN8:1:1101:17519:8993 1:N:0:1
ACTCCTACGGGAGGCAGCAGTGGGGAATATTGCACAATGGGCGCAAGCCTGATGCAGCCATGCCGCGTGTGTGAAGAAGGCCTTCGGGTTGTAAAGCACTTTCAGCGAGGAGGAAGGTGGTGAACTTAATACGTTCATCAATTGACGTTACTCGCAGAAGAAGCACCGGCTAACTCCGTGCCAGCAGCCGCGGTAATACGGAGGGTGCAAGCGTTAATCGGAATTACTGGGCGTAAAGCGCACG
+
GGGGGGGGGGGGGGGGGGGGGGGGGGFGGGGGGGGGGGFGGGGGGDGGGGGGGGGGGGGGGGGGGGGGGGGGGFGGGGGGGGGGGGGGGGGGGGGGGGGGGGGGGGGGGGGGGGGGGGGGGGCGGGGGGGGGGGGGGGGGGGGGGGGGGGGGGGGGGEGGGGGGFGGGGGGGGGGGGGGGGGGGGGGGGGGGGGDGGGGGGGGGGGGGGGGGGGGGGGGGGGGGGGGGGGGGGGGGGGGG3DG3
@M03364:276:000000000-BLYN8:1:1101:13504:9010 1:N:0:1
ACTCCTACGGGAGGCAGCAGTGGGGAATATTGGACAATGGGCGAAAGCCTGATCCAGCCATGCCGCGTGTGTGAAGAAGGCCTTTTGGTTGTAAAGCACTTTAAGCGAGGAGGAGGCTACTTGGATTAATACTCTAGGATAGTGGACGTTACTCGCAGAATAAGCACCGGCTAACTCTGTGCCAGCAGCCGCGGTAATACAGAGGGTGCGAGCGTTAATCGGATTTACTGGGCGTAAAGCGTGG
+
GFFFGGGGGGGGDGGGGGGGGGGGEEGGGGGGCFGGGGCGG?FGGDGGGGFGGEGGGGFGCFGGGGGGGGGG89<FGGGGGGFGEFEGFFGGGFCG9BFGGG9FGFFBFGCGGCCCCFFEFDGGGFGFGGFGDFG9EFCFGGGGGFGGGGFGGGGG+C:7FFCCCFGGGG>FGGGGGGGGFEEGGG8FGFGGEGGEGGGGGF9CCECECE=*CBCEE57CFGEECC?7?F6CFCEE3CGGGDD)
@M03364:276:000000000-BLYN8:1:1101:25874:9042 1:N:0:1
ACTCCTACGGGAGGCAGCAGTGGGGAATTTTGGACAATGGGCGAAAGCCTGATCCAGCCATGCCGCGTGTCTGAAGAAGGCCTTCGGGTTGTAAAGGACTTTTGTCAGGGAAGAAAAGAGCAGGGTTAATACCCCTGTTTTATGACGGTACCTGAAGAATAAGCACCGGCTAACTACGTGCCAGCAGCCGCGGTAATACGTAGGGTGCGAGCGTTAATCGGAATTACTGGGCGTAAATCGGGCG
+
GGGGGFFGGGGGGDGGGGGGEFCFGEGGF<FFEGGDFFGGGGG>CFEGF<FFCFEGGGGG9FGGGDGGGCDCFGGGFGCGGGGGGGG@CF@CEGGGGGGGGGFFFFAFEG@EFGGGGGC<AEGGC@FC,@@EFFCFF<DDFGGCA?FGGGGGGC<FD<FGGGGGGGGGGGEGF,@FFGFG@8;FGED7FDE5>BE*?B,*6CC815=EEEEGE*/8*+A=EEC=CCGGGGGFC)2A3*09C>C5
@M03364:276:000000000-BLYN8:1:1101:12594:9052 1:N:0:1
ACTCCTACGGGAGGCAGCAGTGGGGAATATTGCACAATGGGCGCAAGCCTGATGCAGCCATGCCGCGTGTATGAAGAAGGCCTTCGGGTTGTAAAGTACTTTCAGCGAGGAGGAAGGCATTAAGGTTAATAACCTTAGTGATTGACGTTACTCGCAGAAGAAGCACCGGCTAACTCCGTGCCAGCAGCCGCGGTAATACGGAGGGTGCAAGCGTTAATCGGAATTACTGGGCGTAAAGCGCACG
+
GGGGGGGGGGGGGGGGGGFGGFFGGGGGGGGGGGGGGGGGGGGGGGGGGGGCFGGGGGCGGGGGGGGFEFFGGGGFGGGGGGGGGGGGGGGGGGGGGGGGGGGGFGGFFGGGGE?FGGGGGGGGGGGFFGGGGGGGGGGGGGGGGGGGGGGGGGGGGGGGGGGGFGGCFGGGGCFGGEGG7DGGGGGGGGGGGGGGGCFGGEEGGGGGFGF5CEDC5F+:CCEGGCFGGGGGD<=EGGFDDGG5
@M03364:276:000000000-BLYN8:1:1101:9645:9053 1:N:0:1
ACTCCTACGGGAGGCAGCAGTGGGGAATATTGCACAATGGGCGCAAGCCTGATGCAGCCATGCCGCGTGTATGAAGAAGGCCTTCGGGTTGTAAAGTACTTTCAGCGAGGAGGAAGGCATTAAGGTTAATAGCCTTAGTGATTGACGTTACTCGCAGAAGAAGAACCGGCTAACTCCGTGCCAGCAGCCGCGGTAATACGGAGGGTGCAAGCGTTAATCGGAATTACTGGGCGTAAAGCGCACG
+
GGGG,EFGGCFGGGGGGGFGGGGGGDGGFFFGGGGGGGGGGGGGGGGGGFFFGGGFGGGGGGGGGGGGGGGGGGGGDGGFGGGFFGGGGGGGGGGCFGGGGGGGFGG@EGCFGGGGGGGGG9AEFEFGGGGGFGGGCFDFGGGFFFFFFGGGGGG7CFFFGEG,@FGDGGGGCCFAFGGGGG?8EFGFGECEDGGDG?+:>;EG>EGGGGGGG==C=FGGGG8AFFGGCFGFGGGG*CCGG<D5
@M03364:276:000000000-BLYN8:1:1101:21972:9065 1:N:0:1
ACTCCTACGGGAGGCAGTAGTGGGGAATATTGGACAATGGGCGAAAGCCTGATCCAGCCATGCCGCGTGTGTGAAGAAGGCCTTTTGGTTGTAAAGCACTTTAAGCGAGGAGGAGGCTACTTGGATTAATACTCTAGGATAGTGGACGTTACTCGCAGAATAAGCACCGGCTAACTCTGTGCCAGCAGCCGCGGTAATACAGAGGGTGCGAGCGTTAATCGGATTTACTGGGCGTAAAGCGTGG
+
GGGGGGGGGGGEGGGGGGGGGGGGGGGGGGGGGGGGGGGGGGGGGGGGGGGGGCFFGGEEFGFFGGGGGGGGGGGFDFFGGGGGFFGGFGGGGGGGGDEGGGCEAFFCFGFE=FGGGGGGDFGG<FFGGGGD?<F<FFGGGFDED9DCGFGGGCFGCFGGGG933DBFGCFEC,@EFCCF9CEGGFG7>,>CEE:ECGGFG?EFFGGGEDEG5EEEGFFGCC*AEC7?FGFGGC7:CCF:DC*)
@M03364:276:000000000-BLYN8:1:1101:24005:9069 1:N:0:1
ACTCCTACGGGAGGCAGCAGTGGGGAATATTGGACAATGGGCGAAAGCCTGATCCAGCCATGCCGCGTGTGTGAAGAAGGTCTTCGGATTGTAAAGCACTTTAAGTTGGGAGGAAGGGCAGTAAGTTAATACCTTGCTGTTTTGACGTTACCAACAGAATAAGCACCGGCTAACTTCGTGCCAGCAGCCGCGGTAATACGAAGGGTGCAAGCGTTACTCGGAATTACTGGGCGTAAAGCGTGCG
+
GGGGGGGGGGGGGGGGGGGGEGGGGGGGGGGGGGGGGGGFGGGGGDGGGGGGFA9CFGGGGGGGGGGGGGGGGGGGFGGGGGCFGGGGGCFGGFGGGFG?F,FEGFFGGGGGGGGGGGC<CGGFGGGGGGGGGFFGGFGGGGFGGGDGGGGFCDGFFDGGGGGGGGFGGDEGGFGCFGGGGGGGG78FFGGEGEGDFGGGGFECEFGGGGGGGGGGG:FE5EGGGGF7+<:FGGGG<FGGDGGG
@M03364:276:000000000-BLYN8:1:1101:17622:9086 1:N:0:1
ACTCCTACGGGAGGCAGCAGTGGGGAATATTGGACAATGGACCGAGAGTCTGATCCAGCAATTCTGTGTGCACGATGAAGTTTTTCGGAATGTAAAGTGCTTTCAGTTGGGAAGAAAAGAATGACGGTACCAACAGAAGAAGTGACGGCTAAATACGTGCCAGCAGCCGCGGTAATACGTATGTCACAAGCGTTATCCGGCTTTATTGGGCGTAAAGCGCGTCTAGGTGGTTATATAAGTCTG
+
GGGGGGGGGGGFGGGGGGGGFGGGGGGGGGGGGGGGGGGGGGCGGGGGGGFGC9FECEGGFGGGGGGFFFEGGGDCEF,CEEFGGCFGC?DECFGGDFGGFGGGGGGGGGGGFGGCGGGGFGGFEGGGGCFGGG7<,EFGGGFGGGGEGG>BEFAFFFG?FGGF?FF8FGGGC7CFGCGGGF8@FEGFCE,>EE*DDFGC*4*BFGG9C5CC8E*;EGEGE*CEGGGGGG=FFF7FF>>FGGF
@M03364:276:000000000-BLYN8:1:1101:20311:9102 1:N:0:1
ACTCCTACGGGAGGCAGCAGTGGGGAATATTGCACAATGGGCGCAAGCCTGATGCAGCCATGCCGCGTGTATGAAGAAGGCCTTCGGGTTGTAAAGTACTTTCAGCGAGGAGGAAGGCGTTGTGGTTAATAACCGCAGCGATTGACGTTACTCGCAGAAGAAGCACCGGCTAACTCCGTGCCAGCAGCCGCGGTAATACGGAGGGTGCAAGCGTTAATCGGAATTACTGGGCGTAAAGCGCACG
+
CGGGGGGGGGGGGG7FGGGGGGGGGGEGGGGCFGGGFGCGGFFFGGGGGGGFFGGGGFFGFGGFFGGC@FCEEFFGGGGGGCFGGGDDGDGGEGGGGGGFGGGEGFGGGG:CGE@@EGGGCGGGDFGGDFGAF3FG@@FFEGFGFGGEGGGGGGDEGGGFGGFCF>FE7FFEGGGGGGGGGF,?F7CC8CCEEG:CGC?BECEGGG5EF:<EGE;EFGGGGDDFGGGG9?@FGG*C7::CDCD5
@M03364:276:000000000-BLYN8:1:1101:13069:9108 1:N:0:1
ACTCCTACGGGAGGCAGCAGTGGGGAATATTGCACAATGGGCGCAAGCCTGATGCAGCCATGCCGCGTGTGTGAAGAAGGCCTTCGGGTTGTAAAGCACTTTAAGCGAGGAGGAGGCTACTTAGATTAATACTCTAGGATAGTGGACGTTACTCGCAGAATAAGCACCGGCTAACTCTGTGCCAGCAGCCGCGGTAATACAGAGGGTGCGAGCGTTAATCGGATTTACTGGGCGTAAAGCGTGC
+
GGGGGGGGGGGGGGGGGGGGGGGGGGGGGGGGGGGGGGGGGGGGGGGGGGGGGGGGGGGGGGGGGGGGGGGGGGGGGGGGGGGGGGGGFGGGGGGGGGGGGGGGGGGCGGGGGGGGGGGGGGGGGGGGGGGGGGGGFGGGGGGGGGGGGGGGGFGGGGGGGGFFGFGGC<FGGGGGGGGGGGGGGGGGGEGGGGGGGGGGGGGGGGGGGGGGGGGDEFGGGGGGGGGGGGGGGGGGGCFFGGG5
@M03364:276:000000000-BLYN8:1:1101:3314:9117 1:N:0:1
ACTCCTACGGGAGGCAGCAGTGGGGAATATTGGACAATGGGGGCAACCCTGATCCAGCAATGCCGCGTGTGTGAAGAAGGCCTTCGGGTTGTAAAGCACTTTCAGCAGGGAGGAAGAGATGACGGTTAATACCCGTTGTTGTGACGTTACCTGCAGAAGAAGCACCGGCTAACTCCGTGCCAGCAGCCGCGGTAATACGGAGGGTGCGAGCGGTATTCGGAATTACTGGGCGTAAAGCGCACGC
+
GGGGGGGGGGEGGGGGGGGGGGGGGGGGGGGGGGGGGGGGGCGGGGGGGGGGGGGGGGGGGGGGGGGGGGGGGGGGGGGGGGGGGGGGGGGGGGGGGGGGGGGGGGGGGGGGGGGGGGGFGGGGGGGGGGGGGGGCCEGGFGG9FFGGGGGGGGFFGGCFGFFGGGGGGGGDFFGGCFDFGGFGGGGGGGEEB8CECC5BCEGGGGGGE8CG*;CGGGGGDGGGFGG?CFGGGGG=CGDDGGGD
@M03364:276:000000000-BLYN8:1:1101:4132:9126 1:N:0:1
ACTCCTACGGGAGGCAGCAGTGGGGAATATTGGACAATGGGCGGAAGCCTGATCCAGCCATGCCGCGTGTGTGAAGAAGGCCTTTTGGTTGTAAAGCACTTTAAGCGAGGAGGAGGCTACTGGTATTAATACTACCGGATAGTGGACGTTACTCGCAGAATAAGCACCGGCTAACTCTGTGCCAGCAGCCGCGGTAATACAGAGGGTGCGAGCGTTAATCGGATTTACTGGGCGTAAAGCGTGC
+
GGGGGGGGGGGGGGGGGGGGGGGGGGGGGGGGGGGGFGGGGGGE>FGGGGGGGGGGGGGGGGGGGGGGGGGGGGGGGGGFFGGGGGGGGGGGGGGGGGGGGGGGGGGGEDCCGGGGGGGGGGGFGGGGFGGGGGGGGDFFEFGGFGGGGGGGGGGGGGGGGGCDFGGGGDEGGGGGGGGGFB;,BFFGGGGGGGEEGGGGFGGGGGGGGGGGGGGGE=FGFGGDEG7FGGGGGD>C7CCGDCD9
@M03364:276:000000000-BLYN8:1:1101:17115:9147 1:N:0:1
ACTCCTACGGGAGGCAGCAGTGGGGAATATTGCACAATGGGCGCAAGCCTGATGCAGCCATGCCGCGTGTGTGAAGAAGGCCTTTTGGTTGTAAAGCACTTTAAGCGAGGAGGAGGCTACTTGGATTAATACTCTAGGATAGTGGACGTTACTCGCAGAATAAGCACCGGCTAACTCTGTGCCAGCAGCCGCGGTAATACAGAGGGTGCGAGCGTTAATCGGATTTACTGGGCGTAAAGCGTGC
+
GGGGGGGGGGGGGGGGGGGGGGGGGGGGGGGGGGGGGGGGGGGGGGGGGGGGGGGGGGGGGGGGGGGGGGGGGGGGGGGGGGGGGGGGGGGGGGGGGGGGGGGGGGGDEGGGGGGGGGGGGGGGGGGGGGGGGGGGGGGGGGGGGGGGFFGGGFGGGGGGGFGGGFC7CFGGGFGGGGGGGGGGGGGGGGGG>E>EGGGGDCDFGGGGGGGGEG:CEGCFGGGGGGGFGGDEDCEEGGGGGGG7
@M03364:276:000000000-BLYN8:1:1101:8477:9152 1:N:0:1
ACTCCTACGGGAGGCAGCAGTGGGGAATATTGCACAATGGGCGCAAGCCTGATGCAGCCATGCCGCGTGTGTGAAGAAGGCCTTCGGGTTGTAAAGCACTTTCAGCGAGGAGGAAGGTGGTGAACTTAATACGTTCATCAATTGACGTTACTCGCAGAAGAAGCACCGGCTAACTCCGTGCCAGCAGCCGCGGTAATACGGAGGGTGCAAGCGTTAATCGGAATTACTGGGCGTAAAGCGCACG
+
GGGGGGGGGGGGGGGGGGGGGGGGGGGGGGGGGGGGGGGGGGGGGGGGGGGGGGGGGGGGGGGGGGGGGGGGFGGGGGGGGGGGGGGGGGGGGGGGGGGGGGGGGGGDGGGGGGGGGGGGGGGGGGGGGGGGGGGGGGGGGGGGFFEGGGGGGGGGGGFGFGGGGGGGGEGGGGGGFDGGGDFGGGGGGGGGGGDGGGGGGCGEGGGGGGGGGGGGGGGGGGGGFGE?FGGFGGGGGFF7DGG<
@M03364:276:000000000-BLYN8:1:1101:5346:9165 1:N:0:1
ACTCCTACGGGAGGCAGCAGTGGGGAATATTGGACAATGGGCGGAAGCCTGATCCAGCCATGCCGCGTGTGTGAAGAAGGCCTTTTGGTTGTAAAGCACTTTAAGCGAGGAGGAGGCTACTGGTATTAATACTACCGGATAGTGGACGTTACTCGCAGAATAAGCACCGGCTAACTCTGTGCCAGCAGCCGCGGTAATACAGAGGGTGCGAGCGTTAATCGGATTTACTGGGCGTAAAGCGTGC
+
GGGGGGGGGGGGGGGGGGGGGGGGGGGGGFGGGFFGGGGGGGGGGGGGGGGGGGGGGGGGGGGGGGGGGGGGGGGGGGGGGGGGGGGGGGGGGGGGFFGGGGGFGGGGGGGGGGGGEGFGFGGGGGGGGGGGGGCFGGFFFGGGGGGDFGGGGGGGGGGGGGGGGGGGGGGGGGGGGGGGGGGGGFGGGCGGGC:EEGG9FGFGGGGEEGGGGGEECFFCC=EGGGGGFGGCFDGGGGFFGGG*
@M03364:276:000000000-BLYN8:1:1101:16528:9168 1:N:0:1
ACTCCTACGGGAGGCAGCAGTGGGGAATATTGGACAATGGGGGCAACCCTGATCCAGCAATGCCGCGTGTGTGAAGAAGGCCTTCGGGTTGTAAAGCACTTTCAGCAGGGAGGAAGAGATTACGGTTAATACCCGTTGTTGTGACGTTAACTGCAGAAGAAGCACCGGCTAACCCCGTTCCAGCAGGCGCGGTAAAACGGAGGGTGGGAGCGGTATACGGAATTACTGGGCGGAAAGCGCACGC
+
FGGGGGGGGGGGGGGGGGGGGGGGGGGGGGGG<FGGGGGGGEGGGG<FGGGGG,FFGG8FFGGGGGGGGG7FGGGGGGGGGGGGGGGGGGGGGGGG9EGGGGGGGGCFGGGGGGGG84B9,,,:C=+FFEFGF<FGE>>,=D+@=>3F,+3,7,,5,@,,@,@CB<:F:@<D<,,6*1,5D@9,?7*4**1=:*;+2+=B81CC1***3****//1++2:*;*<79?:EC*:)):=**1C357)
@M03364:276:000000000-BLYN8:1:1101:8895:9173 1:N:0:1
ACTCCTACGGGAGGCAGCAGTGGGGAATATTGCACAATGGGCGCAAGCCTGATGCAGCCATGCCGCGTGTGTGAAGAAGGCCTTCGGGTTGTAAAGCACTTTCAGCGAGGAGGAAGGTGGTGAGCTTAATACGTTCATCAATTGACGTTACTCGCAGAAGAAGCACCGGCTAACTCCGTGCCAGCAGCCGCGGTAATACGGAGGGTGCAAGCGTTAATCGGAATTACTGGGCGTAAAGCGCACG
+
GGGGGGGGGGGGGGGGGGGGGGGGGGGGGGGGGGGGGGGGGGGGGGGGGCFGGGGGGGGGGGGGGGGGGGGGGGGGGGGGGGCEFGGGGGGGGGGGGGGGGGGGGGGFGGCF7FFGGFFFGGGGGFGGGGGGGGGGGGGGGGGGFGGGGGGGGGGGGGGGGGGGGGGGGGGGGGGGGD:>FEGFGGGGGDGGGGGEGGGGGGEE7EGDGGGGGGGGGGGFGGGFCFGGGGGGGGGGFFGGGGG3
@M03364:276:000000000-BLYN8:1:1101:12439:9229 1:N:0:1
ACTCCTACGGGAGGCAGCAGTGGGGAATATTGCACAATGGGCGCAAGCCTGATGCAGCCATGCCGCGTGTGTGAAGAAGGCCTTCGGGTTGTAAAGCACTTTCAGCGAGGAGGAAGGTGGTGAACTTAATACGTTCATCAATTGACGTTACTCGCAGAAGAAGCACCGGCTAACTCCGTGCCAGCAGCCGCGGTAATACGGAGGGTGCAAGCGTTAATCGGAATTACTGGGCGTAAAGCGCACG
+
GGGGGGGGGGGGGGGGGGGGGGGGGGGGGGGGGGGGGGGGGGGGGGGGGGGGGGGGGGGGGGGGGGGGGGGGGGGGGGGGGGGGGGGGGGGGGGGGGGGGGGGGGGGGGGGGGGGGGGFGGGGGGGGGGGGGGGGGGFGGGGGGGGGGGGGGGGGGGGGGGGGFGGGGGGGGGGGGGGGGGFFDFGGGGGGGGGGGGGGGDGEGGGGGGGGGGGGGGGCGGGGGFFGGEFFFGGGGFGFGDDG5
@M03364:276:000000000-BLYN8:1:1101:22791:9231 1:N:0:1
ACTCCTACGGGAGGCAGCAGTGGGGAATATTGCACAATGGGCGCAAGCCTGATGCAGCCATGCCGCGTGTGTGAAGAAGGCCTTCGGGTTGTAAAGCACTTTAAGCGAGGAGGAGGCTACTTAGATTAATACTCTAGGATAGTGGACGTTACTCGCAGAATAAGCACCGGCTAACTCTGTGCCAGCAGCCGCGGTAATACAGAGGGTGCGAGCGTTAATCGGATTTACTGGGCGTAAAGCGTGC
+
GGGGGGGGGGGGGGGGGGGGGGGGGGGGGGGGGGGGGGGGGGGGGGGGGGGGGGGGGGGGGGGGGGGGGGCGGGGGGGGGFGGGGGGGGGGGGGG9FGGGGGGGGGGGGGGGGGGGG?EGGGGGGGGGGGFFFGGFG?FCCFGDGGGGGGFEFGFG:FFFGGGGGGFGGGGGGGFFGGGG9E9EGGGFFGGGGGGDGGGF++CF7EEGGGC5CEEE::<?GGDEGFFCFFGFGDGGGGD:3CD*
@M03364:276:000000000-BLYN8:1:1101:16461:9237 1:N:0:1
ACTCCTACGGGAGGCAGCAGTGGGGAATATTGCACAATGGGCGCAAGCCTGATGCAGCCATGCCGCGTGTGTGAAGAAGGCCTTCGGGTTGTAAAGCACTTTCAGCGAGGAGGAAGGTGGTGAACTTAATACGTTCATCAATTGACGTTACTCGCAGAAGAAGCACCGGCTAACTCCGTGCCAGCAGCCGCGGTAATACGGAGGGTGCAAGCGTTAATCGGAATTACTGGGCGTAAAGCGCACG
+
GGGGGGGGGGGGGGGGGGGGGGGGGGGGGGGGGGGGGGGGGGGGGGGGGGGGGGGGGGGGGGGGGGGGGGGGGGGGGGGGGGGGGGGGGGGGGGGGGGGGGGGGGGGGGGGGGGGGGGGGGGGGGGGGGGGGGGGGGGGGGGGGGGGGGGGGGGGGDGGFFGGGGGGGGGGGGGGGGGGGGGGGGGGGGGGGGGGGG9FGGGGGGGGGGGGGGGGEFGGGGGGGGGGGGGGGGGEGGGCDGGD)
@M03364:276:000000000-BLYN8:1:1101:10274:9239 1:N:0:1
ACTCCTACGGGAGGCAGCAGTGGGGAATATTGCACAATGGGCGCAAGCCTGATGCAGCCATGCCGCGTGTGTGAAGAAGGCCTTCGGGTTGTAAAGCACTTTCAGCGAGGAGGAAGGTGGTGAACTTAATACGTTCATCAATTGACGTTACTCGCAGAAGAAGCACCGGCTAACTCCGTGCCAGCAGCCGCGGTAATACGGAGGGTGCAAGCGTTAATCGGAATTACTGGGCGTAAAGCGCACG
+
GGGGGGGFGGGGGGGGGGGGGGGGGGGGGGGGGGGGGGGGGGGGGGGGGGGGGGGGGGGGGGGGGGGGGGGGGGGGGGGGGGGGGGGGFGGGGGGGGGGGGGGGGGGGGGGGGGFGGGGGGGFGFDGGGAFGGGGGFGGGGC9FGGGGGGGGGGGGGGGGFGGGGGGGGGGGGGGGGGGGGGGGGFFGGGGGGGGGGGFGGEGGGGGGGGGGGGGGGGFGGGGGC??@GEG=CGGGGCGGGCG5
@M03364:276:000000000-BLYN8:1:1101:28136:9247 1:N:0:1
ACTCCTACGGGAGGCAGCAGTGGGGAATATTGCACAATGGGCGCAAGCCTGATGCAGCCATGCCGCGTGTGTGAAGAAGTCCTTCGGGTTGTAAAGCACTTTCAGCGAGGAGGAAGGTGGTGAGCTTAATACGCTCATCAATTGACGTTACTCGCAGAAGAAGCACCGGCTAACTCCGTGCCAGCAGCCGCGGTAATACGGAGGGTGCAAGCGTTAATCGGAATTACTGGGCGTAAAGCGCACG
+
GGF@FAFFGGGECCFGGGGGFGGGGGGGGGGGGGFGFGGGGGGGGGGGGGGGGGA<FGGGGGGGGCFFEEDGGGGFGFGAEFG9,=FEC:B?FFCEGGFGG<EFFEC7FGGEEDGGGGGFGD<<FEFGGGGGFCCEGG5FFE<FFFGGGGGGGGGFGCFG7CFGGFF*FGGGGGGGGGGG@GFFGGFGGGGGGEGGGGGGGBEGGGGGGG7@CE=EFGC5*8;=FGGGGGGGGGGGCCFC5DG)
@M03364:276:000000000-BLYN8:1:1101:23112:9257 1:N:0:1
ACTCCTACGGGAGGCAGCAGTGGGGAATATTGCACAATGGGCGCAAGCCTGATGCAGCCATGCCGCGTGTGTGAAGAAGGCCTTCGGGTTGTAAAGCACTTTCAGCGAGGAGGAAGGTGGTGAACTTAATACGTTCATCAATTGACGTTACTCGCAGAAGAAGCACCGGCTAACTCCGTGCCAGCAGCCGCGGTAATACGGAGGGTGCAAGCGTTAATCGGAATTACTGGGCGTAAAGCGCACG
+
GGGGGGGGGGGGGGGGGGGGGGGGGGGGGGGGGGG9FFFCEFGGGGGGGGGFGGGGGGGGGGFGGGGGGGGGGFGGGGGFCGGGFGGGGGGGGGGGGGGGGDFGGGGGGGEEGGGGGGGGGGGGGGGGGFGGGGGGGGGGGFFGGGD=FGGFFGFGGGGGDGGGGGGCGGGGGFEGGGFFCF9FFFGFGGGDGGGG?ECFE5EEECEGGGGGEECEGGFGGCCEGGGGGGGG37EGGGGDGGC<
@M03364:276:000000000-BLYN8:1:1101:2657:9262 1:N:0:1
ACTCCTACGGGAGGCAGCAGTGGGGAATATTGGACAATGGGGGCAACCCTGATCCAGCAATGCCGCGTGTGTGAAGAAGGCCTTCGGGTTGTAAAGCACTTTCAGCAGGGAGGAAGAGATGACGGTTAATACCCGTTGTTGTGACGTTACCTGCAGAAGAAGCACCGGCTAACTCCGTGCCAGCAGCCGCGGTAATACGGAGGGTGCGAGCGTTAATCGGAATTACTGGGCGTAAAGCGCACGC
+
GGGGFGGGGGGGGGGGGGGGGGGGGGGGGGGGGFGGGGGGGGGGGGGGGGGGGGGGGGGGGGGGGGGGGGGGGGGGGGGGGGGGGGGGGGGGGGGGGGGGGGGGGGFGGEGGGDGF=AFGGGCCGGCGGGFCFFGGGGGGGGEGGGGGGGGGGGGGGGGGGGGGGGGGGGGGGGGGGGDEGFCGGGGGGGGGGCGGGGFGGGGDG>**=CEDGDGGGGGG52;<FFC9E*CCCGGFGGGGGDG<
@M03364:276:000000000-BLYN8:1:1101:3735:9291 1:N:0:1
ACTCCTACGGGAGGCAGCAGTGGGGAATATTGCACAATGGGCGCAAGCCTGATGCAGCCATGCCGCGTGTGTGAAGAAGGCCTTCGGGTTGTAAAGCACTTTCAGCGAGGAGGAAGGTGGTGAGCTTAATACGTTCATCAATTGACGTTACTCGCAGAAGAAGCACCGGCTAACTCCGTGCCAGCAGCCGCGGTAATACGGAGGGTGCAAGCGTTAATCGGAATTACTGGGCGTAAAGCGCACG
+
GGGGGGFGGGGGGGGEFGGGGGGGGGGGGGGFGGGGGGGGGGGGGGEGFGGGGGGGGGGGGGGGGGGGFEGFGGGGGGFGGGGGGGGG<F4CFGGGGGGGGGGFGG7B@EECEGECGEFGG+?=FG<9FFFGCGGGGFGGGGF@DGGFFGGGGEGEGEGFGGGFGGGGGFEEGF;@EEGGGGGCFFGGG>EG5BE@FGF5BCGGGG5EFF?CGGEGFGGGGCGFCCFGD?FGD<EGGGGD35C1
@M03364:276:000000000-BLYN8:1:1101:6607:9295 1:N:0:1
ACTCCTACGGGAGGCAGCAGTGGGGAATATTGCACAATGGGCGCAAGCCTGATGCAGCCATGCCGCGTGTATGAAGAAGGCCTTCGGGTTGTAAAGTACTTTCAGCGGGGAGGAAGGGAGTAAAGTTAATACCTTTGCTCATTGACGTTACCCGCAGAAGAAGCACCGGCTAACTCCGTGCCAGCAGCCGCGGTAATACGGAGGGTGCAAGCGTTAATCGGAATTACTGGGCGTAAAGCGCACG
+
FGGGGGGGG@EGGGGGGGGGGGGGGGGGGGGGGGGGGGGGGGGGGGGGGGGGGGGGGGGGGGGDGGGGGGGGGGGGGGGGGGGFGGGGGGGGGGGAFGGGGGGGCFGGGGGGGGGGGGGGGGGGGGGGGGGGGFGGGGGGGGGGGGGGFGEFFGGGGCGGGGGGGGGDFGGGGGGGEGFGGGFFGGGGFGGGDGGD>EFGGGGGECGGGGGFGGGGFFGGGGEDGGFG7FFGGGGGGC7DDDG5
@M03364:276:000000000-BLYN8:1:1101:28026:9300 1:N:0:1
ACTCCTACGGGAGGCAGCAGTGGGGAATATTGCACAATGGGCGCAAGCCTGATGCAGCCATGCCGCGTGTGTGAAGAAGGCCTTCGGGTTGTAAAGCACTTTCAGCGAGGAGGAAGGTGGTGAGCTTAATACGTTCATCAATTGACGTTACTCGCAGAAGAAGCACCGGCTAACTCCGTGCCAGCAGCCGCGGTAATACGGAGGGTGCAAGCGTTAATCGGAATTACTGGGCGTAAAGCGCACG
+
FGGFGGGGGGGGEGGGGGGGGGGGGGGFGGEAFGGGGGGGGGGGGGGFGGGGFGGGGDFGGGGGGGG=FE7FEGGGGGGGGG8=EF7FFF:FGGGFFGGGFFGFFAF7FGFGGGF<C?DFFGGGGGGGGGFFFFD>FCF<FGCGDFFFFGGGGGGGGGGGGGGGGGGGGGGGFFDFGGD**BCCFC6,=EEECCGG?EFGGGECC*3BFG7FGGGGGGGGGDCC+<:FF+;EGGGGGC:<DG))
@M03364:276:000000000-BLYN8:1:1101:6140:9328 1:N:0:1
ACTCCTACGGGAGGCAGCAGTGGGGAATATTGGACAATGGGCGGAAGCCTGATCCAGCCATGCCGCGTGTGTGAAGAAGGCCTTTTGGTTGTAAAGCACTTTAAGCGAGGAGGAGGCTACTTGGATTAATACTCTAGGATAGTGGACGTTACTCGCAGAATAAGCACCGGCTAACTCTGTGCCAGCAGCCGCGGTAATACAGAGGGTGCGAGCGTTAATCGGAATTACTGGGCGTAAAGCGCAC
+
GGGGGGGGGGGGGGGGGGFFFGGGGGGGGGGGGGGGGGGGGGGGGDEGGGGGGGGGGGGGGGGGGGGGGGGGGGGGGGGGGGGGGGFGGGGGGGGGGGGGGGGGGGGGGGGGGGGGGGGGGGGGCGFFGGGGGGGGGF@FFGGGGGGGGGGGGGGEGD@FGGGGGDGGGGGGGGGGGGGGFFGGGGGGGGGGGGGGGGECFGGGGGGGCGGGGGGGGGGGGGGCFGGGGGGGCCCCDFGGGGD<
@M03364:276:000000000-BLYN8:1:1101:22343:9337 1:N:0:1
ACTCCTACGGGAGGCAGCAGTGGGGAATATTGGACAATGGGCGAAAGCCTGATCCAGCCATGCCGCGTGTGTGAAGAAGGCCTTTTGGTTGTAAAGCACTTTAAGCGAGGAGGAGGCTACTTGGATTAATACTCTAGGATAGTGGACGTTACTCGCAGAATAAGCACCGGCTAACTCTGTGCCAGCAGCCGCGGTAATACAGAGGGTGCGAGCGTTAATCGGATTTACTGGGCGTAAAGCGTGC
+
GGGGGGGGGGGGGGGGGGFGGGGGGGGGGGGGGGGGGGGGGGGGGGGGGGGGGGGGGGGGGGGGGGGGGGGGGGGGGGGGGGGGGGGGFGGGGGGGGGGGGGGGGGGGGGGGGGGGGGGGGGGGGGGGGGGDEGGGGGGGGGGGGGGGGFFGGGGGGGDCFGGEGGGGGGDEGGFGGGGGGGGGGGGGGGGGGGEGGGGGGGGFFDGCEGEGEECCGGGGGGECEGFFGGGGGGGGGGGGGDD3
@M03364:276:000000000-BLYN8:1:1101:21738:9349 1:N:0:1
ACTCCTACGGGAGGCAGCAGTGGGGAATATTGCACAATGGGCGCAAGCCTGATGCAGCCATGCCGCGTGTGTGAAGAAGGCCTTCGGGTTGTAAAGCACTTTCAGCGAGGAGGAAGGTGGTGAACTTAATACGTTCATCAATTGACGTTACTCGCAGAAGAAGCACCGGCTAACTCCGTGCCAGCAGCCGCGGTAATACGGAGGGTGCAAGCGTTAATCGGAATTACTGGGCGTAAAGCGCACG
+
GGGGGGGGGGGGGGGGGGGGGGGGGGGGGGGGGGGGGGGGGGGGGGGGGGGGGGGFGGGGGGGGGGGFGGGGGGGGGGGGGGGGGGGDFGGGGGGGGGDGGGFGGGDGGGGGGGGGGGGGGGGGGGFGGGGGGGGGGGGGGGGGGGGEGGGGGGGGGGGCGFFFGGGGGG7FGGGGGGGGGGGGGGGGGGGGGGGGFFFGGGCEGGCDGGDFGGDEGGGGGGGGGGGGGGFGDGGEFGGGGGGC
@M03364:276:000000000-BLYN8:1:1101:11196:9357 1:N:0:1
ACTCCTACGGGAGGCAGCAGTGGGGAATATTGCACAATGGGCGCAAGCCTGATGCAGCCATGCCGCGTGTGTGAAGAAGGCCTTCGGGTTGTAAAGCCCTTTTGTTGGGAAAGAAATCCAGCTGGCTAATACCCGGTTGGGATGACGGTACCCAAAGAATAAGCACCGGCTAACTTCGTGCCAGCAGCCGCGGTAATACGAAGGGTGCAAGCGTTACTCGGAATTACTGGGCGTAAAGCGTGCG
+
GGGGGGGGGGGGGGGGGGGGGGGGGGGGGGGGGGGGGGGGGGGGGGGGGGGGGGGGG@FGGGGGGGGGGGGGGGGGGGGGGGGGGGGGGGGGGGGGGGGGDGFGGGCFGGGGGGGGGGGGGGGDFDGGGGGGGGGGFGDDFFGGGFGGGGGGGGGGGGGGGGGGGGGGGGGGFGGGGGGGGGGGFFGGGGGGGGGEGGGG5CCGGGGGGEF5=EEGGGGGGGGGGGGFFGGGGGGEFFFGGDGG
@M03364:276:000000000-BLYN8:1:1101:21965:9382 1:N:0:1
ACTCCTACGGGAGGCAGCAGTAGGGAATCTTCCGCAATGGGCGAAAGCCTGACGGAGCAACGCCGCGTGAGTGATGAAGGTTTTCGGATCGTAAAACTCTGTTATTAGGGAAGAACAAATGTGTAAGTAACTGTGCACATCTTGACGGTACCTAATCAGAAAGCCACGGCTAACTACGTGCCAGCAGCCGCGGTAATACGTAGGTGGCAAGCGTTATCCGGAATTATTGGGCGTAAAGCGCGCG
+
FGGGGGGGGGGGGGGGGGGFGAGGGGGGGGDGGGGGGEGGGGGGGGFCFDEG<@FGGDGFGGGGECCFG7FFGGGGG9CFE,EFFGGGE=7EFFFGFGGGGGGGGGGGFFDCFGGGC,BCFBF9<,BCFG9<5:D,CA?<F>D9=F=FEFFDFA,3@,@FFBFFG<,@>CCCFFG9>BF,1D,2>E87DCCGDC8E?CE>FFGGE9BCCG5=CEG559?=EEGGFGF9+<@:DDCCF*:D57<>
@M03364:276:000000000-BLYN8:1:1101:20872:9385 1:N:0:1
ACTCCTACGGGAGGCAGCAGTAGGGAATCTTCCGCAATGGGCGAAAGCCTGACGGAGCAACGCCGCGTGAGTGATGAAGGTTTTCGGATCGTAAAACTCTGTTATTAGGGAAGAACAAATGTGTAAGTAACTGTGCACATCTTGACGGTACCTAATCAGAAAGCCACGGCTAACTACGTGCCAGCAGCCGCGGTAATACGTAGGTGGCAAGCGTTATCCGGAATTATTGGGCGTAAAGCGCGCG
+
FGEEGGGGGGGGEGDFGGFGGFGGGFFGFGGGGCGGGGGG@FFGEGGGGGGGGGGGGEFFGGGGGGGECBEFFGFEGGFF<9FGGGGG@FGGGFGEGGGGGFGDFGEEFGFFGGGGCFGFGEGGGGGGGGGGG?FGF9??>=C=FGGGGGC,,7>FCFC:CFGGF7DB<FGEGCFCGGGGFGFFEG>FGGG>G>CCCC;CEFGCBE88FGGGGGGCFCEEG==FFGCC9FGGDDGEFGGGGGGD
@M03364:276:000000000-BLYN8:1:1101:24328:9399 1:N:0:1
ACTCCTACGGGAGGCAGCAGTGGGGAATATTGCACAATGGGCGCAAGCCTGATGCAGCCATGCCGCGTGTGTGAAGAAGGCCTTCGGGTTGTAAAGCACTTTCAGCGAGGAGGAAGGTGGTGAACTTAATACGTTCATCAATTGACGTTACTCGCAGAAGAAGCACCGGCTAACTCCGTGCCAGCAGCCGCGGTAATACGGAGGGTGCAAGCGTTAATCGGAATTACTGGGCGTAAAGCGCACG
+
GGGGGGGGGGGGFGGGGGFGGGGGGGGGGGGGGGGGGGGGGGGGGGGGGGGGGGGGGGGGGGGGGGGGGGGGGGGGGGGGGGGGGGGGFGGCFGGGGGGGGGGGGGGGGGGGGBFGGGGGGGGGGGGGGGGGGGGGGGGGGGGGGGGGGGGGGGGGGGGGGGGGGGGGGGGDGGGGGGGGGGGGGGGGGGGGGGDGGGGGGEGGGGGDGGGGGGGDFFGGGGGGGGGGGGGGGDEEDGGG:<DC
@M03364:276:000000000-BLYN8:1:1101:11574:9401 1:N:0:1
ACTCCTACGGGAGGCAGCAGTGGGGAATATTGCACAATGGGCGCAAGCCTGATGCAGCCATGCCGCGTGTGTGAAGAAGGCCTTCGGGTTGTAAAGCACTTTCAGCGAGGAGGAAGGTGGTGAACTTAATACGTTCATCAATTGACGTTACTCGCAGAAGAAGCACCGGCTAACTCCGTGCCAGCAGCCGCGGTAATACGGAGGGTGCAAGCGTTAATCGGAATTACTGGGCGTAAAGCGCACG
+
GGGGGGGGGGGGGGGGGGGGGGGGGGGGGGGGGGGGGGGGGGGGGGGGGGGGGGGGGGGGGGGGGGGGGGGGGGGGGGGGGGGGGGGGGGGGGGGGGGGGGGGGGGGGGGGGGGGGGGGGGGGGGGGGGGGGGGGGGGGGGGGGGGGGGGGGGGGGGGGGGGGGGGGGGGGGGGGGGGGGGGGGGGGGGGGGGGGGGGGGEGGGGGGGGGGGGGGGGGGGGDGGGGGGGGGGGGGGGGGGGGG5
@M03364:276:000000000-BLYN8:1:1101:15990:9423 1:N:0:1
ACTCCTACGGGAGGCAGCAGTGGGGAATATTGCACAATGGGCGCAAGCCTGATGCAGCCATGCCGCGTGTGTGAAGAAGGCCTTCGGGTTGTAAAGCACTTTCAGCGAGGAGGAAGGTGGTGAACTTAATACGTTCATCAATTGACGTTACTCGCAGAAGAAGCACCGGCTAACTCCGTGCCAGCAGCCGCGGTAATACGGAGGGTGCAAGCGTTAATCGGAATTACTGGGCGTAAAGCGCGCG
+
GGGGGGGGGGGGGGGGGGGGGGGGGGCG@FDGGGGGGGGGGGFGG7@FFGGFGGFGGGGGGGGGGEGCEGGGGCFGGGGCFGGFCFGGA:FGEFGE,EF8FE<,FGGGGGGGGGGGEFFG:7FCFFGEGG99DDFGGGD,AF9FFGDEGCEEFGGGE7FAF@G,DFGGGGGEGC;DCEC7F@,DD,>:CEDG538CG?2=CEGGEGC;CC+88?*;CGGGEEEDFGEC<EFFGDE5>>CDGG3/
@M03364:276:000000000-BLYN8:1:1101:21235:9455 1:N:0:1
ACTCCTACGGGAGGCAGCAGTGGGGAATATTGGACAATGGGCGCAAGCCTGATCCAGCCATACCGCGTGGGTGAAGAAGGCCTTCGGGTTGTAAAGCCCTTTTGTTGGGAAAGAAATCCAGCTGGCTCATACCCGGTTGGGATGACGGTACCCAAAGAATAAGCACCGGCTAACTTCGCGCCAGCAGCCGCGGTAATACGAAGGGTGCAAGCGTTACTCGGAATTACTGGGCGTAAAGCGTGCG
+
GGGGGGGGGGGGFG>FGGGGFGFGGEDGGGGGGEFFFFFGGFGFGGGCFGGDFGGGGGGGFGGGGG7FFGGGGGGFCDGGGGGGGFDCFGEGFFFGGGDGGGCF=EGFEGGFFCC=FA<FE<EGGGC,=FFF@FGGEGGCGGGGC3@CCFGGCAFDCFFEFCFFGGGCFDG>F7,,@***4BCECGGGGEEEEEGGGDFFG88E8<EE??98=>CC*<EEDC?F87+<AFC55DCGGGF3C<CD
@M03364:276:000000000-BLYN8:1:1101:8030:9476 1:N:0:1
ACTCCTACGGGAGGCAGCAGTGGGGAATATTGCACAATGGGCGCAAGCCTGATGCAGCCATGCCGCGTGTGTGAAGAAGGCCTTCGGGTTGTAAAGCACTTTCAGCGAGGAGGAAGGTGGTGAACTTAATACGTTCATCAATTGACGTTACTCGCAGAAGAAGCACCGGCTAACTCCGTGCCAGCAGCCGCGGTAATACGGAGGGTGCAAGCGTTAATCGGAATTACTGGGCGTAAAGCGCACG
+
GGGGGGGFGGGGEEFGGGGGGGGGGGGFFGGGGAFGFFCCCFBFFGGGGGGFFGGGFFFGGGG?CGEBFFGFGGGFAFGGGGGGFGEGGGGGGGGGGGGGGFGGG9FCFGGGFGGFDEGGEGGGGDGGGGFFFDCFFCGFFEGGCFGGGGGGFGGEGGGFFGGGGFGED:FECFGGGDC@C@FGGGGGFECGDGGGGFCBEGBBEGG>FFGGGGG=FGGCE58CFGGGGGGDC7==577)7/))
@M03364:276:000000000-BLYN8:1:1101:20091:9477 1:N:0:1
ACTCCTACGGGAGGCAGCAGTGGGGAATATTGGACAATGGGGGCAACCCTGATCCAGCAATGCCGCGTGTGTGAAGAAGGCCTTCGGGTTGTAAAGCACTTTCAGCAGGGAGGAAGAGATGACGGTTAATACCCGTTGTTGTGACGTTACCTGCAGAAGAAGCACCGGCTAACTCCGTGCCAGCAGCCGCGGTAATACGGAGGGTGCGAGCGTTATTCGGAATTACTGGGCGTAAAGCGCACGC
+
GGGGGGGGGGGGGGGGGGGGGGGGGGGGGGGGGGGGGGGGGDGGGGGGGGGGGGGGGGGGGGGGGGGGGGFGGGGGGGGGGGGFFGGGFGGGGGGGGGGGGGGGGGGGGGGGGCDGGGGFGGGGGGGGGFGGFFGFFGGGGGGGGE:FGGGGGGGGGGEFGFFGGGCDGGGGGGGGGGGGGGGGGGGGGGGGEECGG?>CCCGGEGGGGGGGGGE5FDGFECEFCGGGGGFDGGGGGGD9CDD3
@M03364:276:000000000-BLYN8:1:1101:5236:9480 1:N:0:1
ACTCCTACGGGAGGCAGCAGTGGGGAATATTGCACAATGGGCGCAAGCCTGATGCAGCCATGCCGCGTGTGTGAAGAAGGCCTTCGGGTTGTAAAGCACTTTCAGCGAGGAGGAAGGTGGCGAACTTAATACGTTCATCAATTGACGTTACTCGCCGAAGAAGCACCGGCTAACTCCGTGCCAGCAGCCGCGGTAATACGGAGGGTGCAAGCGTTAATCGGAATTACTGGGCGTAAAGCGCACG
+
EF<<CEEGG@G@+@FBFGGGGFG<@,6E@<FF@,F9,,C@<@@C@7F,CFEEE,,C@,:C6CCCF@:+@,9:6E<FF<<F<F<=EFGG,47B,,<,?<F8AFEF9,:+>+4+B44E7FG7,@3++3C?A,,B@B<,,,3@,<3E,E=FDGE9BFG+@<*CC7CC:F:F7F@>>FGFGE@7FFB,:B:86CBEGGEEFEGF*B8:**;A@FDFGC8/*<?C=8E=F7C9<CF=)11:**:C35<5
@M03364:276:000000000-BLYN8:1:1101:10646:9501 1:N:0:1
ACTCCTACGGGAGGCAGCAGTGGGGAATATTGCACAATGGGCGCAAGCCTGATGCAGCCATGCCGCGTGTGTGAAGAAGGCCTTCGGGTTGTAAAGCACTTTCAGCGAGGAGGAAGGTGGTGAGCTTAATACGTTCATCAATTGACGTTACTCGCAGAAGAAGCACCGGCTAACTCCGTGCCAGCAGCCGCGGTAATACGGAGGGTGCAAGCGTTAATCGGAATTACGGGGCGTAAAGCGCACG
+
CFGGGGGGGGGGGGGGGGFGGGGGGFEGGGGGEDCGGGGGG8F7BF7FGGGGGGGGGG?FEFGGGGGCFFCFGGGGGEGGGGGGGGGGGGGGGGG9,BFGGG,F<E@+CF@CFGGGG?FCFFF,B<DF9DFDCD<BFF,95E,7CCF>BFCE=@F:B+3@FA<@:FGG@@B:D7D;CGGD7*,D>ECG,1:B>888B9+8**:78CE5?CG:CC8*/<:C=A8>8<A*:**/5/:E:C>955))
@M03364:276:000000000-BLYN8:1:1101:18354:9518 1:N:0:1
ACTCCTACGGGAGGCAGCAGTGGGGAATATTGCACAATGGGCGCAAGCCTGATGCAGCCATGCCGCGTGTGTGAAGAAGGCCTTCGGGTTGTAAAGCACTTTCAGCGAGGAGGAAGGTGGTGAGCTTAATACGCTCATCAATTGACGTTACTCGCAGAAGAAGCACCGGCTAACTCCGTGCCAGCAGCCGCGGTAATACGGAGGGTGCAAGCGTTAATCGGAATTACTGGGCGTAAAGCGCACG
+
GGGGGGGGGGGGGGGGGGGGGGGGGEEGGGGGGGGGGGGGGGGGGGCFGGGFGGGGGDGGGGGGGGGGGEFGGGGGGGGGGGGGGGGGFGGGGGGGGDFGGGGGGGGGGGGGGGGGGGFFFGFGGGCFGGGGGGGGGFGFG9AFFDGGGGCFGGCGGGGGGGGGEFGG@CGGGGGFGGGGGGFFGGGGFGGGE8CEGFGGGGGGGEGEGGGGG*;EGF95CEGGFGGGG?CFGG5=5CCDGGGC
@M03364:276:000000000-BLYN8:1:1101:14551:9540 1:N:0:1
ACTCCTACGGGAGGCAGCAGTAGGGAATCTTCCGCAATGGGCGAAAGCCTGACGGAGCAACGCCGCGTGAGTGATGAAGGTTTTCGGATCGTAAAACTCTGTTATTAGGGAAGAACAAATGTGTAAGTAACTGTGCACATCTTGACGGTACCTAATCAGAAAGCCACGGCTAACTACGTGCCAGCAGCCGCGGTAATACGTAGGTGGCAAGCGTTATCCGGAATTATTGGGCGTAAAGCGCGCG
+
GGGGGGGGGGGGGGGGGGGGGGGGGGGGGGGGGGGGGGGGGGGGGGGGGGGGGGGGGGGGGGGGGGGGGGGGGGGGGGGGGGGGGGGGGGGGGGGGGGGGGGGGGGGGGGGGGGGGGGGGGGGGGGGGGGGGGGGGGGGGGGGGGGGGGGGGGGGGGGGGGGGGGFFGGGGDGGGGGGGGGGGGGFGGGGDGGGGGGGGGGGGGGGGGGGGGGEGGGGGGGDCGGGGGGGGGGGGG<CGDGDGD
@M03364:276:000000000-BLYN8:1:1101:13937:9544 1:N:0:1
ACTCCTACGGGAGGCAGCAGTGGGGAATATTGCACAATGGGCGCAAGCCTGATGCAGCCATGCCGCGTGTGTGAAGAAGGCCTTCGGGTTGTAAAGCACTTTCAGCGAGGAGGAAGGTGGTGAACTTAATACGTTCATCAATTGACGTTACTCGCAGAAGAAGCACCGGCTAACTCCGTGCCAGCAGCCGCGGTAATACGGAGGGTGCAAGCGTTAATCGGAATTACTGGGCGTAAAGCGCACG
+
GGGGGGGGGGGGGGGGGGGGGGGGGGGGGGGGGGGGGGGGGGGGGGGGGGGGGGGGGGGGGGGGGGGGGGGGGGGGGGGGGGGGGGGGGGGGGGGGGGGGGGGGGGGGGGGGGGGGGCGGGGGGGGGGGGGGGGGFGGGGGGFGGGGGFGGGGGGECFGGGGGGGGCGGGGGGGGGFCCGGGGFGGGGGGGGGGGG?9FGGDGC8EEEGGGGGGGGGGGGGECGEF<:EFF=DDGDCCDDG3))
@M03364:276:000000000-BLYN8:1:1101:12059:9546 1:N:0:1
ACTCCTACGGGAGGCAGCAGTGGGGAATATTGCACAATGGGCGCAAGCCTGATGCAGCCATGCCGCGTGTGTGAAGAAGGCCTTCGGGTTGTAAAGCACTTTCAGCGAGGAGGAAGGTGGTGAACTTAATACGTTCATCAATTGACGTTACTCGCAGAAGAAGCACCGGCTAACTCCGTGCCAGCAGCCGCGGTAATACGGAGGGTGCAAGCGTTAATCGGAATTACTGGGCGTAAAGCGCACG
+
GGGGGGGGGGGGGGGGGGGGGGGGGGCFGGGGGGGGGGGGGGGEGGGFGGGGGGGGGGGGGGGFGGGGGGGGGGEGGGGGFGGGF=FGCFGGDFGGGGF8FGGGGFDCGGCFGGGGG=@FGGCFEGGGFGGGGFGG?EFGGGGGGGGGGGGGDG>FGDG?CCGDDG7BEGGGGFCG7>*:FGGGGFGGDEGGGCG@?EFFG>EDEGGGEEG=8C=8CF75*8?FG?7CE?CFDCE7CC>DGGGC
@M03364:276:000000000-BLYN8:1:1101:25856:9550 1:N:0:1
ACTCCTACGGGAGGCAGCAGTGGGGAATATTGGACAATGGGGGCAACCCTGATCCAGCAATGCCGCGTGTGTGAAGAAGGCCTTCGGGTTGTAAAGCACTTTCAGCAGGGAGGAAGAGATGACGGTTAATACCCGTTGTTGTGACGTTACCTGCAGAAGAAGCACCGGCTAACTCCGTGCCAGCAGCCGCGGTAATACGGAGGGTGCGAGCGTTATTCGGAATTACTGGGCGTAAAGCGCACGC
+
GGGGGCFFGEGGDCFGGGGGFGGGGDGGGGGGGGGGGGGCF@ECEGGGGGFGGGGGGGGGGGGGGGGFGGGGGGGGGGGGGGGGGGGGGGCFGGGGGFGGDFGGGGGGFEGGGGF<FFFGGGGCEGGGGGGGFGGGGGGGFGDGGGGGGEGC>FFFGFGFGGGGGGCFGGDGGDGGGFC@FGFGGGGGGGGDBBE9CFGGGGGGGEGE>E=E:EC5CFFGGGGGGGGG6EGGD3EFGFDDGCDD
@M03364:276:000000000-BLYN8:1:1101:18243:9553 1:N:0:1
ACTCCTACGGGAGGCAGCAGTGGGGAATATTGCACAATGGGCGCAAGCCTGATGCAGCCATGCCGCGTGTATGAAGAAGGCCTTCGGGTTGTAAAGTACTTTCAGTCAGGAGGAAGGGTGTGAGCTTAATACGTTCATACATTGACGTTACTGACAGAAGAAGCACCGGCTAACTCCGTGCCAGCAGCCGCGGTAATACGGAGGGTGCAAGCGTTAATCGGAATTACTGGGCGTAAAGCGCACG
+
GGGGGGGGGGGGGGGGGGGGGGGGGGGGGGGGGGGGGGGGGGGGGGGGGGGGGGGGGGGGGGGGGGGGGGGGGGGGGGGGGGGGGGGGGGGGGGGGGGGGGGGGGGGGGGGGGGGGGGGGGGGGGGGGGGGGGGGGGFGFFGFGGGGGGGGGGGGGFGGGGGGGGGGGEGGGGGGGGGFGGGGGGGGGCGGGGGGGGGGGGDGGGGGGGGGGGGGGGGGGGGEFGGGGGGGGGGGGGGGGGGD3
@M03364:276:000000000-BLYN8:1:1101:28627:9553 1:N:0:1
ACTCCTACGGGAGGCAGCAGTGGGGAATATTGCACAATGGGCGCAAGCCTGATGCAGCCATGCCGCGTGTGTGAAGAAGGTCTTCGGATTGTAAAGCACTTTAAGTTGGGAGGAAGGGCAGTAAGTTAATACCTTGCTGTTTTGACGTTACCAACAGAATAAGCACCGGCTAACTTCGTGCCAGCAGCCGCGGTAATACGGAGGGTGCAAGCGTTAATCGGAATTACTGGGCGTAAAGCGCACG
+
GGGGGGGGGGGGGGGDGGGGGGGGGGGGGGGGFGGGGGGGGGGEEGGGGGGGGGGGGGAFCFGGGGGGGGGGGGGGGGGGGAFGGGGFEFGGGGGGGFGGFGGGGEFFGGGGGGGGGGGFFGGGEFCFGGFFF<FFDGFFEGCFC9>FFGEGGGGGFGCDCDFGGG?7FDGGGGGGFGGGEGGFFFCFCC5EGGDC<BCF58:EGGG>FGFFGEGGGGGGDGGGGGGG7F=CG3C*>FFG:DCD
@M03364:276:000000000-BLYN8:1:1101:6394:9568 1:N:0:1
ACTCCTACGGGAGGCAGCAGTGGGGAATATTGCACAATGGGCGCAAGCCTGATGCAGCCATGCCGCGTGTGTGAAGAAGGCCTTTTGGTTGTAAAGCACTTTAAGCGAGGAGGAGGCTACTTGGATTAATACTCTAGGATAGTGGACGTTACTCGCAGAATAAGCACCGGCTAACTCTGTGCCAGCAGCCGCGGTAATACAGAGGGTGCGAGCGTTAATCGGATTTACTGGGCGTAAAGCGTGC
+
GGGGGGGGGGGGGGGGGGGGGGGGGEGGGGGGGGGGGGGGGGGDGGGGGGGGGGGGGGGGGGGGGGGGGGGFGGGGGGGGFCFGCFGGGGGGGGGFFGGGGGGFEGGEGGGDGGDDEFGFGGGGGGGGGGGGGGGGGGFGFEFGGGGC+@FGGCGGGGGGGGGGGGGGG>CFEGGGC=FFGGGGGGGGG>EGGGBECGGCEC?FFGGGC=?C=C/3ACGFFGDGC9C?9CG=4<C7DC:F3CD5
@M03364:276:000000000-BLYN8:1:1101:4258:9579 1:N:0:1
ACTCCTACGGGAGGCAGCAGTGGGGAATATTGGACAATGGGCGAAAGCCTGATCCAGCCATGCCGCGTGTGTGAAGAAGGCCTTTTGGTTGTAAAGCACTTTAAGCGAGGAGGAGGCTACTTAGATTAATACTCTAGGATAGTGGACGTTACTCGCAGAATAAGCACCGGCTAACTCTGTGCCAGCAGCCGCGGTAATACAGAGGGTGCGAGCGTTAATCGGATTTACTGGGCGTAAAGCGTGC
+
GGGGGGGGGGGGGGGGGGGGGGGGGGGGGGGGGGGGGGGGGGGGGGGGGGGGGGGGGGGGGGGGGGGGGGGGGGGGGGGGGGGGGGGGGGGGGGGGGGGGGGGGGGGGGGGGGGGGGGGGGGGGFGGGGFGGGGGGGGFGGGGGGGGGGGGGGGGGGGGGGGGGGGGGGGGGGGGGGGGGGGGGGGGGGFGGGGGGGGGGGFFGGGGGGGGGGGGGGGGGGEGGGGGGGGGGGGGGGGGGGGD5
@M03364:276:000000000-BLYN8:1:1101:2407:9584 1:N:0:1
ACTCCTACGGGAGGCAGCAGTGGGGAATATTGCACAATGGGCGCAAGCCTGATGCAGCCATGCCGCGTGTATGAAGAAGGCCTTCGGGTTGTAAAGTACTTTCAGCGAGGAGGAAGGCATTAAGGTTAATAACCTTAGTGATTGACGTTACTCGCAGAAGAAGCACCGGCTAACTCCGTGCCAGCAGCCGCGGTAATACGGAGGGTGCAAGCGTTAATCGGAATTACTGGGCGTAAAGCGCACG
+
GGGGGGGGGEBFGGGGGGGGGGGGGGGGGGGGGGGGGGGGGGGGGGGGGGGGGGGGFGGGGGGGGGGGGGGGGGGGFGGG8FFGGGGGGGGGGFGGGGGGGGGGGGGGGGGGGGGGGGGGGGGGGGGGGGGGGGGGGGEGCCFGCFGGGGGGC=FCGGGGGGGGGGGGEEEGGGGGGGGGEFGDFGFFDEEGEGGGGGGGGGGGEGGEGGGGGGGGGFGGGGDGGGGG7C5EDGDGG7CDDGG<
@M03364:276:000000000-BLYN8:1:1101:18503:9603 1:N:0:1
ACTCCTACGGGAGGCAGCAGTGGGGAATATTGGACAATGGGCGAAAGCCTGATCCAGCCATGCCGCGTGTGTGAAGAAGGCCTTTTGGTTGTAAAGCACTTTAAGCGAGGAGGAGGCTACTTGGATTAATACTCTAGGATAGTGGACGTTACTCGCAGAATAAGCACCGGCTAACTCTGTGCCAGCAGCCGCGGTAATACAGAGGGTGCGAGCGTTAATCGGATTTACTGGGCGTAAAGCGTGC
+
GGGFFGG@FGG>FGGGGGGGG@FFCEGGGGGGC9ADFGFF<FGGGGGGGGGGGGGGGGGGGGGGFGGGG?FGFGGGGGGGFGGG9FGCFGGGGGGFE@EFFGG<FFGC>FCGGGG>FGFFGGGG<FEFDFFFG9FEDFFGGGGCFGFG:FFEFC:=F7FF9FGFDFCCCCEEGE8EFGFGC,,;,88DDF:>C>EGEFG;C9FCCCE83?GG*33AGG72A*8:;CG9EFFG:DEC372:7*/*
@M03364:276:000000000-BLYN8:1:1101:19667:9605 1:N:0:1
ACTCCTACGGGAGGCAGCAGTAGGGAATCTTCCGCAATGGGCGAAAGCCTGACGGAGCAACGCCGCGTGAGTGATGAAGGTCTTCGGATCGTAAAGCTCTGTTATTAGGGAAGAACAAGTGCGTAAGTAACTATGCGCACCTTGACGGTACCTAATCAGAAAGCCACGGCTAACTACGTGCCAGCAGCCGCGGTAATACGTAGGTGGCAAGCGTTATCCGGAATTATTGGGCGTAAAGCGCGCG
+
GGGGGGGGGGGCFGGGGGGGGGGGGGGGGGGGGGGGGGGGGGGGGGGGGGGGGGGGGGGGGGGGGGGGGGGGGGGGGGGGGGGGGGGGGGGGGGGGGFGGGGGGGGGGGGGGGGGGFFGGGGGGGGGGGGGGGGGGGGGGGGGGGGGGGGGGGGGGGGGGGGGGGGGGGGGGGGGGGGGGGGGGGGGGGGGGGDGGGGGF99FEGGGGGGG=EGGGGFGGGDC5EFFGGGGFGGGGGFCDGGGC
@M03364:276:000000000-BLYN8:1:1101:9790:9619 1:N:0:1
ACTCCTACGGGAGGCAGCAGTGGGGAATATTGCACAATGGGCGCAAGCCTGATGCAGCCATGCCGCGTGTGTGAAGAAGGCCTTCGGGTTGTAAAGCACTTTCAGCGAGGAGGAAGGTGGTGAACTTAATACGTTCATCAATTGACGTTACTCGCAGAAGAAGCACCGGCTAACTCCGTGCCAGCAGCCGCGGTAATACGGAGGGTGCAAGCGTTAATCGGAATTACTGGGCGTAAAGCGCACG
+
GGGGGGGGGGGGGGGGGGGGGGGGGGGGGGGGGGGGGGGCEGGGGGGGGGGGGGGGGGGGGGGGGGGGGFGGGGGGGGGGGGGFGGGGGEGGGGGGGGGGGGGGGGGGGGGGG7DFGGGGGGGGGGGGGGGGDGFFFGGGGGGFFGGEGGGGGGGGGGGGGGGGGGFDGGDGGGGGGGGGGGGFGGGGGGGGGGGGGGGGGGGGGGGDGGGGGGGGGFGGGGDFFF7+:FGGGGGGFDGGGGG7
@M03364:276:000000000-BLYN8:1:1101:28825:9625 1:N:0:1
ACTCCTACGGGAGGCAGCAGTGGGGAATATTGCACAATGGGCGCAAGCCTGATGCAGCCATGCCGCGTGTGTGAAGAAGGCCTTCGGGTTGTAAAGCACTTTCAGCGAGGAGGAAGGTGGTGAACTTAATACGTTCATCAATTGACGTTACTCGCAGAAGAAGCACCGGCTAACTCCGTGCCAGCAGCCGCGGTAATACGGAGGGTGCAAGCGTTAATCGGAATTACTGGGCGTAAAGCGCACG
+
GGC@FFFFGGD;FDGFGGFEFGFFGGGGFGEDGFGGGGGGGGGGGGGGGGEFGGGGGEC@CFG8FDGGGFFGFFCFFFGFFFCDGFGD:FF8C,?EA=D@?FGA<,F8CFEEGGGGEGFGCF9F?ADFFFGDEFB8=C<@9FFCFACFDFFGFGG7>C>DCAEGFFGEEDBFGGGDFEFFG7DECD>6;CEG5C58>C98BC5CGEGCFGG*C88;F+CCEG5*<9<FGFGGDCC=CF:CGGGD
@M03364:276:000000000-BLYN8:1:1101:8614:9631 1:N:0:1
ACTCCTACGGGAGGCAGCAGTGGGGAATATTGGACAATGGGCGAAAGCCTGATCCAGCCATGCCGCGTGTGTGAAGAAGGCCTTTTGGTTGTAAAGCACTTTAAGCGAGGAGGAGGCTACTTGGATTAATACTCTAGGATAGTGGACGTTACTCGCAGAATAAGCACCGGCTAACTCTGTGCCAGCAGCCGCGGTAATACAGAGGGTGCGAGCGTTAATCGGATTTACTGGGCGTAAAGCGTGC
+
GGGGGGGGGGGGGGGGGGGGGGGGGGGGGGGGGGGGGGGGFEFGGGG8FFFDFFGFFGEFCGGGGGGGGGGGGGGGGGGCCCFFEAEECFEFFGF9FCE<F<E@EFF+@CFGE77FFEFG<<E=,8ECGF9,5C,EFF,,?8??,DF:F<,3C38>FEGF,,<DGCBF7EGD*,:,7,>@BB;EGGECE,>ECE:8>FCF9B+?CBCE5?CCCEEC=FF?CC8**3<FGGF5CDC*>*0:7DD1
@M03364:276:000000000-BLYN8:1:1101:2888:9644 1:N:0:1
ACTCCTACGGGAGGCAGCAGTGGGGAATATTGGACAATGGGGGCAACCCTGATCCAGCAATGCCGCGTGTGTGAAGAAGGCCTTCGGGTTGTAAAGCACTTTCAGCAGGGAGGAAGAGATGACGGTTAATACCCGTTGTTGTGACGTTACCTGCAGAAGAAGCACCGGGTAACTCCGTGCCAGCAGCCGCGGGAATACGGAGGGTGCGAGCGTTATTCGGAATTACTGGGCGTAAAGCGCACGC
+
GGGGDGGGGGGGGGGGGGGGGFGGGGGGGGGGGGGGGGGGGGGGGGGFGGGGGEGGGGGGGGGGGGGGGGGGGGGGGGGGGFGGGGGGGGGGGGGGGGGGCGGFGGGGGGFEEGGGFEGGGGGGDG+BFGGGFFEFGGGGGGEFGG=BGEFGBFGGGGGGFGGGGGDGGGGGEGGG:DCFGG7ECGGGGGG58*=CF9*:8:CGGGGGD=:8:88*C?FGGGFC9CFGGGFC39C=C>DDD/1)
@M03364:276:000000000-BLYN8:1:1101:8096:9659 1:N:0:1
ACTCCTACGGGAGGCAGCAGTGGGGAATATTGCACAATGGGCGCAAGCCTGATGCAGCCATGCCGCGTGTGTGAAGAAGGCCTTTTGGTTGTAAAGCACTTTAAGCGAGGAGGAGGCTACTTGGATTAATACTCTAGGATAGTGGACGTTACTCGCAGAATAAGCACCGGCTAACTCTGTGCCAGCAGCCGCGGTAATACAGAGGGTGCGAGCGTTAATCGGATTTACTGGGCGTAAAGCGTGC
+
FGGGGGGGGGGGGGGGGGGGGGGGGFFGGGGGGEGFGGGGGGGGGGGGGGGGGGGGGGGGGGGGGGGGGDGCFFGGGGGGGGGGFFGGFGGGGGGGGFGGGGFFGGDEGGGGGGDEG?FFFGGGFGGGGGGFGCFFFFFFGFFFGG8FFFGGGA+@FFGGFFGGFDCFGEGGGGCEBFGFGFFFFGGGG,CGDEEB>FG?++5BFGEGCE=5CEEG=5FGGGEEGFCEEFF=CDEEDF7FDDD*
@M03364:276:000000000-BLYN8:1:1101:3578:9666 1:N:0:1
ACTCATACGGGAGGCAGCAGTAGGGAATCTTCGGCAATGGACGAAAGTCTGACCGAGCAACGCCGCGTGAGTGAAGAAGGTTTTCGGATCGTAAAACTCTGTTGTTAGAGAAGAACAAGGACGTAAGTAACTGTGCGTCCCCTTACGGTATCTAACCAGAAAGCCACGGCTAACTACGTGCCAGCAGCCGCGGTAATACGTAGGTGGCAAGCGTTGTCCGGATTGATTGGGCGTAAAGCGAGCG
+
GGGG,CEGGGGGGGGGGGGGGGFFGGGGFGGFGCGGGGGGCGGGGGGGGGGGGGGGGGGGGGDGGGG6CGGCFGEGGGCE,EFEGEG:FG:AAFFGFGGG<FFE<EEC<F?DF<FFGG8F?=FFDFGGGC<F?C5AFGGGGG8,@FFGFGGFGGEAFFGGEGCFGFFC:FFG,,>DGCF>*>;,*4:FCE>EE1:C+<B8F9;BCC;8*>CFCC58C7CGDCE5*9?GFF=EG/>E322)99<5
@M03364:276:000000000-BLYN8:1:1101:25827:9667 1:N:0:1
ACTCCTACGGGAGGCAGCAGTGGGGAATATTGCACAATGGGCGCAAGCCTGATGCAGCCATGCCGCGTGTGTGAAGAAGGCCTTCGGGTTGTAAAGCACTTTCAGCGAGGAGGAAGGTGGTGAACTTAATACGTTCATCAATTGACGTTACTCGCAGAAGAAGCACCGGCTAACTCCGTGCCAGCAGCCGCGGTAATACGGAGGGTGCAAGCGTTACTCGGAATTACTGGGCGTAAAGCGTGCG
+
FGGGGGGGGGGGGGGGGGGGGGGGGGGGGGGGGGGGGGGGGFG@GGEGGGGGGGGGG@FAFGGGGGGGGGGGGGGGGGGGFECF?FG:FGGGGGGGGGGGGG9E9EC:BFGEFEGGDFFFFGDFGGFGGCGG?>FCDFCGGFGFC<FFGGDF=:BCCFGFGGFFGGGGGG>>DFGGGGFGEGGGF,DFC5BEGGGE?C9BE5BEDGGG?GGGGGDGDGGEEGECGFGGG6CCG<5CFG7DDGCD
@M03364:276:000000000-BLYN8:1:1101:13040:9669 1:N:0:1
ACTCCTACGGGAGGCAGCAGTGGGGAATATTGCACAATGGGCGCAAGCCTGATGCAGCCATGCCGCGTGTGTGAAGAAGGCCTTCGGGTTGTAAAGCACTTTCAGCGAGGAGGAAGGTGGTGAGCTTAATACGTTCATCAATTGACGTTACTCGCAGAAGAAGCACCGGCTAACTCCGTGCCAGCAGCCGCGGTAATACGGAGGGTGCAAGCGTTAATCGGAATTACTGGGCGTAAAGCGCACG
+
GGGGGGGGGGGGGGGGGGGGGGGGGGGGGGGGGGGGGGGGGGGGGGGGGGGGGGGGGGGGGGGGGGGGGGGGGGGGGGGGGGGGGGGGGGGGGGGGGGGGGGGGGGGGGGEGGGGGGGGGGGGGGGFGGGGGGGGGGGGGGGGGGGGGGGGGGGGGGGGGGGGGGGGGGGGGGGGGGGGGGGGGGDGGGGGGGGGGGGGGGGGGGGGGGGGGGGGDGGGGGGGGGC9FGG=CD5EGCGGGD<5)
@M03364:276:000000000-BLYN8:1:1101:19880:9669 1:N:0:1
ACTCCTACGGGAGGCAGCAGTGGGGAATATTGCACAATGGGCGCAAGCCTGATGCAGCCATGCCGCGTGTGTGAAGAAGGCCTTCGGGTTGTAAAGCACTTTCAGCGAGGAGGAAGGTGGTGAACTTAATACGTTCATCAATTGACGTTACTCGCAGAAGAAGCACCGGCTAACTCCGTGCCAGCAGCCGCGGTAATACGGAGGGTGCAAGCGTTACTCGGAATTACTGGGCGTAAAGCGTGCG
+
AFGFGGGGGGGGGGGGGGGGFGGGGGGGGGGGGGGFFGGGGGGGGECGGGGGGGGGGGGFDGFGGGGGGGGGFGGGGGGFFFGGGGGGEGGGGGGG9FGGGGGGGGGDFGGGDCDEFEFFGF?<FGGF9DGAFFGGFCGFC?<FEGGGDGFGGGGDGCCFGFGGFGFDGDGE7F>DGGFGGGCFFCGGGGE88CECFGGGGEGDCCGGGGCFECEEEGGGGGDFGGGGGGGGGGGEFGGDGGGG
@M03364:276:000000000-BLYN8:1:1101:19263:9681 1:N:0:1
ACTCCTACGGGAGGCAGCAGTGGGGAATATTGCACAATGGGCGCAAGCCTGATGCAGCCATGCCGCGTGTGTGAAGAAGGCCTTCGGGTTGTAAAGCACTTTCAGCGAGGAGGAAGGTGGTGAACTTAATACGTTCATCAATTGACGTTACTCGCAGAAGAAGCACCGGCTAACTCCGTGCCAGCAGCCGCGGTAATACGGAGGGTGCAAGCGTTAATCGGAATTACTGGGCGTAAAGCGCACG
+
GGGGGGGGGGGGGGGGGGGGFGGGGGGGGGGGGGGGGGGGGGGGGGGGGGGGGGGGGGGGGGGGGGGFGGGGGGGGGGGGGGGGGGGGGGGGGGGGGGGGGGGGGGGGGGGGGGGGGGGGGGGGGGFGGGGGGGGGGGGGGGCGGGGGGGGGGGGGGGGGGGGGGGGGGGGGGGGGGGGGGGGGGGFEGDGGGGGGFGGGGGGGGGGGGGGGGGGEGGGGGGGGGGGGGGGFGGGGFGGG3<D7
@M03364:276:000000000-BLYN8:1:1101:12913:9733 1:N:0:1
ACTCCTACGGGAGGCAGCAGTAGGGAATCTTCCGCAATGGACGAAAGTCTGACGGAGCAACGCCGCGTGTGTGAAGAAGGTTTTCGGATCGTAAAGCACTGTTGTTAGAGAAGAACAAGGATAAGAGTCACTGCTTGTCCCTTGACGGTATCTAACCAGAAAGCCACGGCTAACTACGTGCCAGCAGCCGCGGTAATACGTAGGTGGCAAGCGTTGTCCGGAATTATTGGGCGTAAAGCGCGCG
+
GGGGGGGGGGGGGGGGGGGGGGGGGGGGGGGGGGGGGGGGGGGGGGGGGGGGGGGGGGGGGGGGGGGGGGGGGGGGGGGGGGGGGGGGGGGGGGGGGGGGGGGGGGGGGGGGGGGGGGGGFGGGGGGGGGGGGGGGGGGGGGGGGGGGGGGGGGGGGGGGGGGGGGGGGGGGGGGFGEGGGGGGGGGGGGGGGGGGGGGGGGGGFFGGGGGDGGGGGGGGDCGGGGGGGGFGGGGGGFGGGGG<
@M03364:276:000000000-BLYN8:1:1101:16406:9748 1:N:0:1
ACTCCTACGGGAGGCAGCAGTGGGGAATATTGCACAATGGGCGCAAGCCTGATGCAGCCATGCCGCGTGTGTGAAGAAGGCCTTCGGGTTGTAAAGCACTTTCAGCGAGGAGGAGGCTACCGAGATTAATACCCTTGGATAGTGGACGTTACTCGCAGAATAAGCACCGGCTAACTCTGTGCCAGCAGCCGCGGTAATACAGAGGGTGCGAGCGTTAATCGGATTTACTGGGCGTAAAGCGTGC
+
GGGGGGGGGGGGGGGGGGGGGGGGGGGGGGGGGGGGGGGGGGGGGGGGGGGGGGGGGGGGGGGGGGGGGGGGGGGGGGGGGGGGGGGGGGGGGGGGGGGGGGGGGGGGGGGGGGGGGGGGGGGGGGGGGGGGGGGGGGGGGGGGGGGGGGGGGGGGGGGGGGGGGGGGGGGGGGGGGGGGGGGGGGGGGGGGGGGGGGGGGFGGGGGGGGGGGGGGGGGGGGGGGGGGGGGGGGGGGGGGGGG3
@M03364:276:000000000-BLYN8:1:1101:16856:9751 1:N:0:1
ACTCCTACGGGAGGCAGCAGTGGGGAATATTGGACAATGGACCGAGAGTCTGATCCAGCAATTCTGTGTGCACGATGAAGTTTTTCGGAATGTAAAGTGCTTTCAGTTGGGAAGAAAAGAATGACGGTACCAACAGAAGAAGTGACGGCTAAATACGTGCCAGCAGCCGCGGTAATACGTATGTCACAAGCGTTATCCGGATTTATTGGGCGTAAAGCGCGTCTAGGTGGTTATATAAGTCTG
+
GGGGGGGGGGGGGGGGGGGGGGGGGGGGGGGGGGGGGGGGGFGGGGGGGGGGGGGGGGGGGGGGGGGGGGGGGGGGGGGGGGGGGGGGGEGGGGGGGGGGGGGGGGGGGGGGGGGGGGGGGGGGGGGGGGGGGGGGGGGGGGGGGGGGGGGGGGGGGFFGGGGGGGGFEGGEGGGGGGGGGCFGFGGGGGFGGGGGFGGGCGGFGGFCGGGGGGGGGGGGE/=CFGGGFGGFFFGGGFGGF7C
@M03364:276:000000000-BLYN8:1:1101:25746:9802 1:N:0:1
ACTCCTACGGGAGGCAGCAGTGGGGAATATTGGACAATGGGCGAAAGCCTGATCCAGCCATGCCGCGTGTGTGAAGAAGGTCTTCGGATTGTAAAGCACTTTAAGTTGGGAGGAAGGGCAGTAAGTTAATACCTTGCTGTTTTGACGTTACCAACAGAATAAGCACCGGCTAACTTCGTGCCAGCAGCCGCGGTAATACGAAGGGTGCAAGCGTTAATCGGAATTACTGGGCGTAAAGCGCGCG
+
FGCEEFFC;FCB@+B@BCF@EFGGGGEAEF,EF,EEFGGG?FGGDECFFCF@AGF<F<EC<<FEEFFFGFCGEFFFDEFGGGGGGCGCGDFAFDFEGFFGFGECFC,CFFFE+:=<FCEFGGGGGF<EFGDEEEDFGGGGGFEGEGFCGGGG9FCEGFBFGGFGGGCG@F@:CFF,@CGGGGC@CEGFFGGGGEGGFGGGFFCD7*88?CF5CGG5=FFFCEEGGGFD@FFGDGE5F7CDD357
@M03364:276:000000000-BLYN8:1:1101:20221:9816 1:N:0:1
ACTCCTACGGGAGGCAGCAGTGGGGAATATTTCACAATGGGCGCAAGCCTGATTCAGCCATGCCGCGGGTGTGAAGAAGGCCCTCGGGTTGTAAAGCACTTTCAGCGGGGAGGAAAGTGGTGGACTTAATACGTTCATCAATTGACCTTAACCGCAGAAGAAGCACCGGCTAACCCCGTGCCAGCAGCCGCGGTAATACGGAGGGTTCAAGCGGTAAACGGGATTACTGGGCGTAAAGCGCACG
+
GGGGGGGGGGGGGGGGGGGGG8CFG;FDDEF,,6,,C,CFGD++6@+6C,,,9,<,6,C6CE8F@7++>8@F=,95:C,E<F+D,>FF<F@8CFF,,9,,BF,@,5++8@++@>D3F<DD3+3@,,@,E,,,+3@,,,3,3,@,,7,,7,,,75*>:CC7FFB3,=,4<**1?<7*C74<*=@+=?64B*1*:::C+++*;8CGG/**0A++2*;*:++/5*2/;+2<+<87)1:AD:7>)))1
@M03364:276:000000000-BLYN8:1:1101:2732:9823 1:N:0:1
ACTCCTACGGGAGGCAGCAGTGGGGAATATTGCACAATGGGCGCAAGCCTGATGCAGCCATGCCGCGTGTGTGAAGAAGGCCTTCGGGTTGTAAAGCACTTTCAGCGAGGAGGAAGGTGGTGAACTTAATACGTTCATCAATTGACGTTACTCGCAGAAGAAGCACCGGCTAACTCCGTGCCAGCAGCCGCGGTAATACGGAGGGTGCAAGCGTTAATCGGAATTACTGGGCGTAAAGCGCACG
+
GGGG?EFGGCCGGGGGGGGGGGGGGGGFGGGGGGGGGGGGGGGGGGGGGGGGGGGGGG@EGFG<FGGEG?FFGFGFGGGGFCGGGGGGGEGGGGGGGGGGGGGGGGGFFGFGGGGGGGGGGGFFGGFFFGGGGFGFF,@<DFFGFGFFGGGF9FGGGGGGGGGGGGFEGEGGGGGGGEGGGGGGFGFGEEEGGGGGGDGFGEGGGEEGGGGFGGCEFCCGGG=FEGGGF+CFDGEG3DGGGGD<
@M03364:276:000000000-BLYN8:1:1101:28113:9888 1:N:0:1
ACTCCTACGGGAGGCAGCAGTGGGGAATATTGCACAATGGGCGCAAGCCTGATGCAGCCATGCCGCGTGTGTGAAGAAGGCCTTCGGGTTGTAAAGCACTTTCAGCGAGGAGGAAGGTGGTGAGCTTAATACGCTCATCAATTGACGTTACTCGCAGAAGAAGCACCGGCTAACTCCGTGCCAGCAGCCGCGGTAATACGGAGGGTGCAAGCGTTAATCGGAATTACTGGGCGTAAAGCGCACG
+
GGGGGGGGGDGGGGGGGGFFGCGGGGGGGGGGGCGFDFFGGGEGGGGGGGGGGCCGGGFGGGGGGGGGEFGGGDGCFFGGGGFFCFGGGGGGGFGGGGGGGGGGGEF>FF7CGCGFGGGGGGFGGG8FGGGGGGCCFGCGGGGGFGGGGGGGAEFGGC>CFGGGE:EG>FGGGEFFFGFFGGDFGFGGGGCEGGGGGGGGGGGGGGG>FGCAECED*?FGGG=E8FFFGCFGGG=5CFGGC3>C
@M03364:276:000000000-BLYN8:1:1101:10163:9891 1:N:0:1
ACTCCTACGGGAGGCAGCAGTAGGGAATCTTCCGCAATGGGCGAAAGCCTGACGGAGCAACGCCGCGTGAGTGATGAAGGTTTTCGGATCGTAAAACTCTGTTATTAGGGAAGAACAAATGTGTAAGTAACTGTGCACATCTTGACGGTACCTAATCAGAAAGCCACGGCTAACTACGTGCCAGCAGCCGCGGTAATACGTAGGTGGCAAGCGTTATCCGGAATTATTGGGCGTAAAGCGCGCG
+
GGGGGGGGGGGGGGGGGGGGGAFGGGGGCGGD@FGGGGGGGGGGGGGGGGGGFECFGGFGFGGGGGGGGEGGGGCFGGGGACFGFGGFGFFGGGGGGGGGCFDFE<<?FGGDEGF@FDFFCGGDGFAAD<AFFGFA?DDGFFGGAFCGGFFGFGC=<==DFGGCFGGGG@:<FEFGGGG7>ECFDEEFG5::8:*C?B9CBFEGFGCF6CCEE>EC=++/=8CFF7C?C6FCCC*:F7:DD3DC
@M03364:276:000000000-BLYN8:1:1101:6604:9902 1:N:0:1
ACTCCTACGGGAGGCAGCAGTGGGGAATATTGCACAATGGGCGCAAGCCTGATGCAGCCATGCCGCGTGTATGAAGAAGGCCTTCGGGTTGTAAAGTACTTTCAGCGGGGAGGAAGGGAGTAAAGTTAATACCTTTACTCATTGACGTTACCCGCAGAAGAAGCACAGGCTAACTCCGTGCCAGCAGCCGCGGTAATACGGAGGGTGCAAGCGTGAATCGGAATTACTGGGCGTAAAGCGCACG
+
FGAFGCGG>FDEGGCEG@FCCEGGDFCGGC@EDDGFGGGGGFFFGFCDFGGGGGGGGC,CEFGEFCEB7B=CFFFGGGGGGC8FFFGDG7>FFGGGGFFGEFD<AFFCC@=FBFF<FGDB+3=<BE<FGGC=F,@,:=C,E,@F9CGF<,+@<CCCFCC7EGGCFG,@FGGGFG,?,4<<C8CGGFGG8*BC5:*8+BC*8CE**2/8<CCC5:*/*<CFC5/A89<??+**/9CEDF*))/))
@M03364:276:000000000-BLYN8:1:1101:14278:9911 1:N:0:1
ACTCCTACGGGAGGCAGCAGTGGGGAATATTGCACAATGGGCGCAAGCCTGATGCAGCCATGCCGCGTGTATGAAGAAGGCCTTCGGGTTGTAAAGTACTTTCAGCGAGGAGGAAGGCATCAAGGTTAATAACCTTGGTGATTGACGTTACTCGCAGAAGAAGCACCGGCTAACTCCGTGCCAGCAGCCGCGGTAATACGGAGGGTGCAAGCGTTAATCGGAATTACTGGGCGTAAAGCGCACG
+
GGGGGGGGGGGGGGGGGGGGGGGGGGGGGGGGGGGGGGGGGGGGGGGGGGGGGGGGGGGGGGGGGGGGGGGGGGGGGGGGGGGGGGGGGGGGGGGGFGGGGGGGGGGGGGGGGGFGGGGGGGGGGGGGGGGGGGGGGGDFGGGGGGGGGGGGGGGGGGGGGGGGGGGGGGGGGGGGGGGGDGGGGGGGGGGGGGGGGGGGGGGGGGGGGGGGGGGGGGGGGGGGFGGGGGGFGGGGGGGGGGG<
@M03364:276:000000000-BLYN8:1:1101:7008:9913 1:N:0:1
ACTCCTACGGGAGGCAGCAGTGGGGAATATTGCACAATGGGCGCAAGCCTGATGCAGCCATGCCGCGTGTGTGAAGAAGGCCTTCGGGTTGTAAAGCACTTTCAGCGAGGAGGAAGGTGGTGAACTTAATACGTTCATCAATTGACGTTACTCGCAGAAGAAGCACCGGCTAACTCCGTGCCAGCAGCCGCGGTAATACGGAGGGTGCAAGCGTTAATCGGAATTACTGGGCGTAAAGCGCACG
+
GGGGGGGGGGGGGGGGGGGGGGGGGGGGGGGGGGGGGGGGGGGGGGGGGGGGGGGGGGGGGGGGGGGGGGGGGGGGGFGGFGGGGGGGCEEGGGGGGCFGGGGGGGGCGGGGGGGGGGGGGGGGFGGGGGGGGGGGFGGGGGGGGGGGFGGGGGGGGEGDGGGGGGGGGGGGGFFGC>FBFGGGGGGGGGGGGDEGFGGGGCGEGGGDGGGGGEEGFGGGGGGF?GGFFGGFGDEGCCFCDDG5
@M03364:276:000000000-BLYN8:1:1101:16744:9933 1:N:0:1
ACTCCTACGGGAGGCAGCAGTGGGGAATATTGCACAATGGGCGCAAGCCTGATGCAGCCATGCCGCGTGTGTGAAGAAGGCCTTCGGGTTGTAAAGCACTTTCAGCGAGGAGGAAGGTGGTGAGCTTAATACGTTCATCAATTGACGTTACTCGCAGAAGAAGCACCGGCTAACTCCGTGCCAGCAGCCGCGGTAATACGGAGGGTGCAAGCGTTAATCGGAATTACTGGGCGTAAAGCGCACG
+
GGGGGGGGGGGGGGGGGGGGGGGGGGGGGGGFGGGGGGGGGGGGGGGGGGGGGGGGGGGGGGGGGGGGGGGGGGGGGGGGGGGGGGGGGGGGGGGGGGGGGGGGGGGG>FGGGGGGGDGGGGGGGGGGGGGGGGGGGGGGGGGGGGGGGGGGFGGGEGGGGGGGGGGGGGGGGGGGGGGGGGGGGGGGGGGGGGCEGGDFGEGGGGGGGGGGGGGGGGGDEGCEC+?FCGGGGGGEGGGGGGGC
@M03364:276:000000000-BLYN8:1:1101:9379:9959 1:N:0:1
ACTCCTACGGGAGGCAGCAGTGGGGAATATTGCACAATGGGCGCAAGCCTGATGCAGCCATGCCGCGTGTGTGAAGAAGGCCTTCGGGTTGTAAAGTACTTTCAGCGGGGAGGAAGGTGAGTGGTTTAATACGCCATTCAATTGACGTTACCCGCAGAAGAAGCACCGGCTAACTCCGTGCCAGCAGCCGCGGTAATACGGAGGGTGCAAGCGTTAATCGGAATTACTGGGCGTAAAGCGCACG
+
GGGGGGGGGGGGGGGGGGGGGGGGGGGGGGGGGGGGGGGGGGGGGGGGG8FGGGGGGGGGGGGGGGGGGGGGDGGGGGGGGGGFFGGGGGGCFGGGGGGFGGGGGGGGGGCEGDCGG,>FFGGGGCFGEGGGGCGEGGGGGGGFGGGGGDCFFGGGGGF?FGGGGGGGGGGGGGGCGDGDEFGGFCGGGDEGCGGGFGGFD*:>5*;?8@GGGGGGFGCFGE=CF?+<C6/1>D:**7CGDCD/
@M03364:276:000000000-BLYN8:1:1101:24759:9972 1:N:0:1
ACTCCTACGGGAGGCAGCAGTGGGGAATATTGCACAATGGGCGCAAGCCTGATGCAGCCATGCCGCGTGTATGAAGAAGGCCTTCGGGTTGTAAAGTACTTTCAGCGAGGAGGAAGGCATTAAGGTTAATAACCTTGGTGATTGACGTTACTCGCAGAAGAAGCACCGGCTAACTCCGTGCCAGCAGCCGCGGTAATACGGAGGGTGCAAGCGTTAATCGGAATTACTGGGCGTAAAGCGCACG
+
GGGGGGGGGGGGGGGGGGGGGGGGGGGGGGGGGGGGGGGGGGGGGGGGGGGGGGGGGGGGGGGGGGGGGGGGGGGGGGGGGGGGGGGGGGGGGGGGFGGGGGGGGGGEGGGGGGGGGGGGGFGGGGGGGGGGGGGGGGFFGGFGGGGGGGGGGGGGDGFGGGGGGGGGGGGEGGGGGGFGGGGGGGGGGGGGGGGGGGGFEEGGCGGGFFFGGGGGGGGGGCCCFFGGGGGGG3CEGGGGGGG5
@M03364:276:000000000-BLYN8:1:1101:26279:9978 1:N:0:1
ACTCCTACGGGAGGCAGCAGTGGGGAATATTGCACAATGGGCGCAACCCTGATGCAGCCATGCCGCGTGTGTGAAGAAGGCCTTCGGGATGTAAAGCTCTTTCAGCACGGAAGAAGATGACGATACCAGTAGGATCATCAATGGACGATAATCGGCCAAGAAGCACAGGCTAACTCCGTGAGCGGAGGTGCGCCGGAATGGCGGGTGGAAACGTTAATTGATATGGCTGGGCGTGAAGGGCGCG
+
FGGGGGGGGGGGGGGGGGGGGGFGGGGGGGGGGFGGGGGGC,@BFG7,BFGG<EFGGG8F<FGGGGGGG,6CFF9FFFGF8CFFGDG@:FF<,CFGGAEE?F,AF9,,84>+><F,,<,,,8+44+,:,:,,:,,:3CDF,,,,,,++33+3,++++5,,,,35@>,3,*,,7@,33C*5**,**14111,**1****12+**B8/2**3+*;**2/++++++3++*;*7CC)9*******))1
@M03364:276:000000000-BLYN8:1:1101:23158:9980 1:N:0:1
ACTCCTACGGGAGGCAGCAGTGGGGAATATTGCACAATGGGCGCAAGCCTGATGCAGCCATGCCGCGTGTATGAAGAAGGCCTTCGGGTTGTAAAGTACTTTCAGCGAGGAGGAAGGCATTAAGGTTAATAACCTTAGTGATTGACGTTACTCGCAGAAGAAGCACCGGCTAACTCCGTGCCAGCAGCCGCGGTAATACGGAGGGTGCAAGCGTTAATCGGAATTACTGGGCGTAAAGCGCACG
+
GGGGGGGGGGGGGGGGGGGGGGGGGGGGGGGGGGGGGGGGGGGGGGGGGGGGGFGEFGGGGGGGGGGGGGGGGGGGGGGGGGGGGGGFGGGGGGGGGGGGGGGGGGGGGGGGGGGGGGGGGGGGGGGGGGGGGGGGGGFGGFEGDFGGGGGGFFGGGGFGGGGGGGGGGGEGGGGGGGGGGGGGGGGGGGGGGGGGDFGGE5EECEDDGGGGGEGGGGGGGGDGGGGGGGGGGDCGF7FGDG3/
@M03364:276:000000000-BLYN8:1:1101:23753:9995 1:N:0:1
ACTCCTACGGGAGGCAGCAGTCGAGAATCTTTCGCAATGGGCGAAAGCCTGACGAAGCGACGCCGCGTGTGTGATGAAGGCTCTAGGGTTGTAAAGCACTTTCGCTTGGGAACAAGAAAGAATGGCTAATATCCATTTGATTTGAGCGTACTAGGTAAAGAAGCACCGGCTAACTCCGTGCCAGCAGCTGCGGTAATACGGAGGGTGCTAGCGTTAATCGGATTTATTGGGCGTAAAGGGCGTG
+
GGGGGGGGGGGGGGGGGGGGGGGGGGGGGGGGGGGGGGGGGGGGGGGGGGGGGGDGGGGGGGGGGGGGGGGGGGGGGGGGGGGFGGGGGGGGGGGGGGGGGGGGGGGGGGGGGGGGGGGGGGGGGGGFGGGGGGGGGGGGGGGGG7FGGGGGFCGGGGGGGGGGCCGGGGGGGGGFGGGDGGGGGGGGFGGGGGGGGGGF>EGDG8EGGGGGGGGGGGGCEGCGGGGGGG5=D77CDFCGGD>7
@M03364:276:000000000-BLYN8:1:1101:19261:9996 1:N:0:1
ACTCCTACGGGAGGCAGCAGTGGGGAATATTGCACAATGGGCGCAAGCCTGATGCAGCCATGCCGCGTGTGTGAAGAAGGCCTTCGGGTTGTAAAGTACTTTCAGCGAGGAGGAAGGCATTAAGGTTAATAACCTTAGTGATTGACGTTACTCGCAGAAGAAGCACCGGCTAACTCCGTGCCAGCAGCCGCGGTAATACGAAGGGTGCAAGCGTTAATCGGAATTACTGGGCGTAAAGCGCGCG
+
GGGGGGGGGGGGGGGGGGGGGGGGGGGGGGGGGGGGGGGGGGGGGGGGGGGGGGGGGGGGGGGGGGGGGGGGGGGGGGGGGGGGGGGGGGGGGGGGGGGGGGGGGGGDGGGGGGGGGGGGGGGGGGGGGGGGGGGGGGGGGGGGGGGGGGGGGGGGGGGGGGGGGGGGGGGGGGGGGGGGGGGGGGGGGGGGGGGGFGGGGGGGGGGGGGGGGGGGGGGGGGGGGGGGGGFGGGGGGGGGCDDD
@M03364:276:000000000-BLYN8:1:1101:20809:10012 1:N:0:1
ACTCCTACGGGAGGCAGCAGTAGGGAATCTTCGGCAATGGGGGCAACCCTGACCGAGCAACGCCGCGTGAGTGAAGAAGGTTTTCGGATCGTAAAACTCTGTTGTTAGAGAAGAACGTTAAGTAGAGTGGAAAGTTACTTAAGTGACGGTATCTAACCAGAAAGGGACGGCTAACTACGTGCCAGCAGCCGCGGTAATACGTAGGTCCCAAGCGTTGTCCGGATTTATTGGGCGTAAAGCGCGC
+
GGGGGGGGGGGGGGGGGGGGGGGGGGGGGGGGGGGGGGGGGGGGGGGGGGGGGGGGGGGGGGGGGGGFEGGDFGGGGGGGGGGGGGGGGGGGGGGGGGGGGGGGGGGGFGGGGGGGGGGGGGGGGGGGGFDGGG9FDAFFGGGFGGGGGGGGGGFGGAFFFFFGGGGGGDGGG?FGGGDGFGGGGGGG@5EEEGGGGGG9CGGGGGGGGGGG8ECEGGGGGGCEC9?EGGGGGGGGDGGGG)9)
@M03364:276:000000000-BLYN8:1:1101:24367:10038 1:N:0:1
ACTCCTACGGGAGGCAGCAGTGGGGAATATTGCACAATGGGCGCAAGCCTGATGCAGCCATGCCGCGTGTGTGAAGAAGGCCTTCGGGTTGTAAAGCACTTTCAGCGAGGAGGAAGGTGGTGAGCTTAATACGCTCATCAATTGACGTTACTCGCAGAAGAAGCACCGGCTAACTCCGTGCCAGCAGCCGCGGTAATACGGAGGGTGCAAGCGTTAATCGGAATTACTGGGCGTAAAGCGCACG
+
GGFGGGGGGCCGGEGGGGGGGGGFCFFGGGGGGGFGGGFFGGGGCE+FFGGGGGGAFCCGGGGFCEF>CGGGGEECFGGGEAFFGFGGGGGE9FEFEFFGGGGGGGGEGGGGG+E@@?DFGFEGCF@DGGGGGGFGGFGFGFFFGGEGGGGGGF7:CGGGGGGGGGGGGGGGGCDFGDGFDGGGGGGGGGCEGGDEGCFFGECGGECGGGGCGGGGGGGGGGEFGGGFCFFGGGGEGFFGDD55
@M03364:276:000000000-BLYN8:1:1101:20853:10066 1:N:0:1
ACTCCTACGGGAGGCAGCAGTGGGGAATATTGCACAATGGGCGCAAGCCTGATGCAGCCATGCCGCGTGTGTGAAGAAGGCCTTCGGGTTGTAAAGCACTTTCAGCGAGGAGGAAGGTGGTGAGCTTAATACGTTCATCAATTGACGGTACTCGCAGAAGAAGCACCGGCTAACTCCGTGCCAGCAGCCGCGGTAATACGGAGGGTGCAAGCGTTAATCGGAATTACTGGGCGTAATGCGCACG
+
EFGGAEGGFDFDGGECGGG@FFGGGGGFCFGFGFFGFF<DFGG77+87CFFGFF9F9<EFGF,@+@@FFC=FFEEF<,:C,C<,94?+C,=BF,EFCGFFGFGGGE+6@4B7+4:B:EF=8+,,8,,,,:,BB:BAFGD,7EDFGC3+68FFAFFCECGGCFCCFC,*:**C,>,D,*F*>EFF@@FF7:**=E51<2>=B5*:7*3:+<+***2;5?CF*AE*<C+<+0/737::*:*1>>C9
@M03364:276:000000000-BLYN8:1:1101:5905:10072 1:N:0:1
ACTCCTACGGGAGGCAGCAGTGGGGAATATTGGACAATGGGCGCAAGCCTGATCCAGCCATGCCGCGTGTGTGAAGAAGGCCTTTTGGTTGTAAAGCACTTTAAGCGAGGAGGAGGCTACTTGGATTAATACTCTAAGATAGTGGACGTTACTCGCAGAATAAGCACCGGCTAACTCTGTGCCAGCAGCCGCGGTAATACAGAGGGTGCGAGCGTTAATCGGATTTACTGGGCGTAAAGCGTGC
+
GGGGGGGGEDGBFGEGGGGGAEFGGGGGGFFCGGGGCGEGDFCEFGG?FFEGGAEDGGFGGGGGDDEG@FGGGGFGAFFDFFGEGGGGGFEGGGGGGGGGGGGGFCCGGGGE7FGGGF=FGGGG8FGGGGGGGGGGC?FFGGFGCDFGE<<FGGDFEGGGGGACGDCFEGGGGGGGGGGDGGFCGGDGGGEGGGCBCG9CG9CCFGEGGGDEGG:575EGGG5EE?CGGDFGFGGGDGGF<D3*
@M03364:276:000000000-BLYN8:1:1101:25001:10126 1:N:0:1
ACTCCTACGGGAGGCATCAGTGGGGAATATTGCACAATGGGCGCAAGCCTGATGCAGCCATGCCGCGTGTATGAAGAAGGCCTTCGGGTTGTAAAGTACTTTCAGCGTGGAGGTAGGCATTAAGGTTAATAACATTAGTGATTTACGTTACTCGCAGAAGAAGCACCAGCTAACTCCGTGCCAGCAGCCGCGGTAATACGGAGGGTGCAAGCGTTAATCGGAATTACTGGGCGTAAAGCGCACG
+
FGGGGGGGGGGGEGGG8FFGGG9<FCFGGGGGFFFGGGGFFGGGCC@FGGG@9CFGFFGGGGF<FGGGG7FFGG,CFGGFG<EFA,B:CC7=5FFC?E,,C??AFC=++@?,:+C=C,BFGFFG9FECEE9<E,CF<AFAFE,,CFC>DFC,7>:FFCFCFGCEFG:,8@>>AFAFFC@7:BB;8@FEC*:*>CEEFCCE5CEEGDD5<C+=8;8**:ECE5**+3AFGFCCCC7E7CFD)799
@M03364:276:000000000-BLYN8:1:1101:14059:10130 1:N:0:1
ACTCCTACGGGAGGCAGCAGTGGGGAATATTGCACAATGGGCGCAAGCCTGATGCAGCCATGCCGCGTGTGTGAAGAAGGCCTTCGGGTAGTAAAGCACTTTCAGCGAGGAGGAAGGTGGTGAACTTAATACGTTCATCAATTGACGTTACTCGCAGAAGAAGCACCGGCTAACTCCGTGCCAGCAGCCGCGGTAATACGGAGGGTGCAAGCGTTAATCGGAATTACTGGGCGTAAAGCGCACG
+
GGGGGGGGGGGGGGGGGGGGGGGGGGGGGGGGGGGGGGGGGGGGGGGGGGGGGGGGGGGGGGGGGGGGGGGGGGGGGGGGGGGGGGGGGGGGGGGGGGGGGGGGGGGGGGGGGGGGGGGGGGGGGGGGGGGGGGGGGGGGGGGFGGGFGGGGGGGGGGGGGGGGGGGGGGGGGGGGGGGGGGGGGGGGGGGGGGGGGGGGGGGGGGGGGGGGGGGGGGGGGGGGGGGGGGGGGGGGFGGGGGG<
@M03364:276:000000000-BLYN8:1:1101:16968:10143 1:N:0:1
ACTCCTACGGGAGGCAGCAGTGGGGAATATTGCACAATGGGCGCAAGCCTGATGCAGCCATGCCGCGTGTGTGAAGAAGGCCTTCGGGTTGTAAAGCACTTTCAGCGAGGAGGAAGGTGGTGAACTTAATACGTTCATCAATTGACGTTACTCGCAGAAGAAGCACCGGCTAACTCCGTGCCAGCAGCCGCGGTAATACGGAGGGTGCAAGCGTTAATCGGAATTACTGGGCGTAAAGCGCACG
+
GGGGGGGGGGGGGGGGGGGGGGGGGGGGGGGGGGGGGGGFGGGGGGGGGGGGGGGGGGGGGGGGGGGGGGGGGGGGGGGGGGGGGGGGGGGGGGGGGGGGGGGGGGGGGGGGGGGGGGFGGGGGGGGGGGGGGGGGGGGGGGCGGGGGGGGGGGGGGGGGGGGGGGGGGGGGGGGGGGGGGGFGGGGGGGGGGE8E?FGGGGGGGGGGGGCCEGGGGGGGGGGGGGGGGGGGGGGGGFFGGGGD
@M03364:276:000000000-BLYN8:1:1101:5745:10149 1:N:0:1
ACTCCTACGGGAGGCAGCAGTGGGGAATATTGCACAATGGGCGCAAGCCTGATGCAGCCATGCCGCGTGTATGAAGAAGGCCTTCGGGTTGTAAAGTACTTTCAGCGAGGAGGAAGGCATTAAGGTTAATAACCTTGGTGATTGACGTTACTCGCAGAAGAAGCACCGGCTAACTCCGTGCCAGCAGCCGCGGTAATACGGAGGGTGCAAGCGTTAATCGGAATTACTGGGCGTAAAGCGCACG
+
GGGGGGGGGGGGGGGGGGGGGGGGGGGGGGGGGGGGGGGGGGGGGGGGGGGGGGGGGGGGGGGGGGGFGGGGGGGGGGGGGGGGGGGGGGGGGGGGGGGGGGGGGGGGGGGGGGGGGGGGGGGGGGGGGGGGGGGGGGGGGGGGGGGGGGGGEEGGGGGGGGGFGGGGGGGGGFGGGGGGGFGGGGGGFGGGDGGGGFGGGEGGGGGDGGGGGGGGGGFGDDEFFEFGFGGGGGGEGGGGGGD<
@M03364:276:000000000-BLYN8:1:1101:19906:10150 1:N:0:1
ACTCCTACGGGAGGCAGCAGTGGGGAATATTGCACAATGGGCGCAAGCCTGATGCAGCCATGCCGCGTGTGTGAAGAAGGCCTTCGGGTTGTAAAGCACTTTCAGCGAGGAGGAAGGTGGTGAACTTAATACGCTCATCAATTGACGTTACTCGCAGAAGAAGCACCGGCTAACTCTGTGCCAGCAGCCGCGGTAATACAGAGGGTGCGAGCGTTAATCGGATTTACTGGGCGTAAAGCGTGCG
+
GGGGGGGGGGGGGGGGGGGGGGGGGGGGGGGGGGGGGGGGGGGGGGGGGGGGGGGGGGGGGGGGGGGGGEGGGGGGGGGGGFFGGGGGGGGGGGGGGGGGGGGGGGGDGGGGGGGGGFGGGGGFGGGGDDEFDGFGGFGDEGFGGGGGGGGGGGGGDGGGGGGGGGGGGGGGGGFGGGGGGGGGGGGGGGGGGCEGGGGGGGGGGGGGGEGGGGGGGGGGGGGGGGGGGGFGGGGGFCC<**9C
@M03364:276:000000000-BLYN8:1:1101:7397:10155 1:N:0:1
ACTCCTACGGGAGGCAGCAGTAGGGAATCTTCCGCAATGGACGCAAGTCTGACGGAGCAACGCCGCGTGAGTGAAGAAGGTTTTCGGATCGTAAAACTCTGTTGTTAGAGAAGAACAAGTGCTAGAGTAACTGTTAGCGCCTTGACGGTATCTAACCAGAAAGCCACGGCTAACTACGTGCCAGCAGCCGCGGTAATACGTAGGTGGCAAGCGTTGTCCGGATTTATTGGGCGTAAAGCGAGCG
+
GGGGGGGGGGGGGGGGGGGGGGGGGGGGGGGGGGGGEGGGGGGGEGGGGGGGGGGGGGGGGGGGGDGGGGGGGGGGGGGGGGGGGGGGGGGGGGGFGGGGGGGGGGGGFGGCFGGGGGGGGGGGGGGFGGGGGGGGGGGGGGGGGGGGGCGGF=CGGGGGGGGGD<FGGGGGGGGFG*>DGGGGGGGGCEEE>CEGFCEGGGGGFDGF>CFGGGGDEGCECC5:FGFFGF;FGGGGFGGGGGD<
@M03364:276:000000000-BLYN8:1:1101:6009:10163 1:N:0:1
ACTCCTACGGGAGGCAGCAGTGGGGAATATTGCACAATGGGCGCAAGCCTGATGCAGCCATGCCGCGTGTGTGAAGAAGGCCTTCGGGTTGTAAAGTACTTTCAGCGGGGAGGAAGGGAGTAAAGTTAATACCTTTGCTCATTGACGTTACCCGCAGAAGAAGCACCGGCTAACTCCGTGCCAGCAGCCGCGGTAATACGGAGGGTGCAAGCGTTAATCGGAATTACTGGGCGTAAAGCGCACG
+
GFGGGFEGGGGGGGGGGGGGGGGGGGGGGGGGGGGGGGGGGGGGGGGGGGGGGGGGGGGGGGGGGGGGGGGGGGGGGGGGGGGGGGDGFFFGGGGGGGGGGGGGGGGEGGDGGGGGGGGGGGGGGFFGFGGGDGFDGGGGGCGGFGGGGGGFGGGGGGGGGGGGGGGGG@EDFGFDGGGGGGGGGGGGGGDG8EG8BFGGCC8EGGGGGGGGGGGGCFGGGGGCCGFFGFGGDGEEGGGD:DD<
@M03364:276:000000000-BLYN8:1:1101:17476:10167 1:N:0:1
ACTCCTACGGGAGGCAGCAGTGGGGAATATTGCACAATGGGCGCAAGCCTGATGCAGCCATGCCGCGTGTGTGAAGAAGGCCTTCGGGTTGTAAAGCACTTTCAGCGAGGAGGAAGGTGGTGAACTTAATACGTTCATCAATTGACGTTACTCGCAGAAGAAGCACCGGCTAACTCCGTGCCAGCAGCCGCGGTAATACGGAGGGTGCAAGCGTTAATCGGAATTACTGGGCGTAAAGCGCACG
+
GGGGGGGGGGGGGGGGGGGGGGGGGGGGGGGGGGGGGGGGGGGGGGGGGGGGGGGGGGGGGGGGGGGGGGGGGGGGGGGGGGGGGGGGGGGGGGGGGGGGGGGGGGGGEGGGGGGGGGGGGGGGGFFGGGGGGGFGGGGGGGGGGGGGGGGGGGGGGGGGGGGGGGGGEEGGGGGGGGFFGGGGGFFGGGGEDEGGGGGGGGGGGGGGGGGGGGGGG?FGGGGGGGFGGGDGGGGGGGGGGGGD
@M03364:276:000000000-BLYN8:1:1101:13933:10176 1:N:0:1
ACTCCTACGGGAGGCAGCAGTGGGGAATATTGCACAATGGGCGCAAGCCTGATGCAGCCATGCCGCGTGTATGAAGAAGGCCTTCGGGTTGTAAAGTACTTTCAGCGAGGAGGAAGGCATTAAGGTTAATAACCTTGGTGATTGACGTTACTCGCAGAAGAAGCACCGGCTAACTCCGTGCCAGCAGCCGCGGTAATACGGAGGGTGCAAGCGTTAATCGGAATTACTGGGCGTAAAGCGCACG
+
GGGGGGGGGGGGGGGGGGGGGGGGGGGGGGGGGGGGGGGGGGGGGGGGGGGGGGGGGGGGGGGGGGGGGGGGGGGGGFGGGGGGGGGGGGGGGGGGGGGGGGGGGGGGGGGGGGGGGGGGGGGGGGGGGGGGGGGGGGGGGGGGGGGGGGGGGGGGGGGGGGGGGGGGDGEGGGFFGGGDGGGGGGGGGDGCCGGGGFGGGG>EGGGGGGGGGGGGGGGGGGGGGGGGGGGGGGGGGGGGGGGD
@M03364:276:000000000-BLYN8:1:1101:24849:10181 1:N:0:1
ACTCCTACGGGAGGCAGCAGTGGGGAATATTGCACAATGGGCGCAAGCCTGATGCAGCCATGCCGCGTGTGTGAAGAAGGCCTTCGGGTTGTAAAGCACTTTCAGCGAGGAGGAAGGTGGTGAACTTAATACGTTCATCAATTGACGTTACTCGCAGAAGAAGCACCGGCTAACTCCGTGCCAGCAGCCGCGGTAATACGGAGGGTGCAAGCGTTAATCGGAATTACTGGGCGTAAAGCGCACG
+
GGGGGGGGGGGGGGGGGGGGGGGDFEEGGGGGGGGGGGGGGFGGDGEFGGGGGGGGGGGGGGGGGGGEEGGGGGCCGGGGGGFGGGGGFGGGGGGGGFGGGGGGGGGC@F@FGGGGGGGGGGAFGGGGGGGGGGGGGGGGGGGGGGGGGGGGGGGEEGGGFGGGGGGGGGG7FGGFFGFCEGGFGGGGGGGGGGGGGGGGGGGGGEECGGGGGGGGGGGGGGGGGGGGFGGGCDEGFGGGGGG>
@M03364:276:000000000-BLYN8:1:1101:15128:10197 1:N:0:1
ACTCCTACGGGAGGCAGCAGTGGGGAATATTGCACAATGGGCGCAAGCCTGATGCAGCCATGCCGCGTGTATGAAGAAGGCCTTCGGGTTGTAAAGTACTTTCAGCGGGGAGGAAGGGGTGAGCCTTAATACGGTTCGTCATTGACGTTACCCGCAGAAGAAGCACCGGCTAACTCCGTGCCAGCAGCCGCGGTAATACGGAGGGTGCAAGCGTTAATCGGATTTACTGGGCGTAAAGCGTGCG
+
GGGGGGGGGGGGGGGGGGGGGGGGGGGGGGGGGGGGGGGGGGGGGGGGGGGGGGGGGGGGGGGGGGGGGGGGGGGGGGGGGGGGGGGGGGGGGGGGGGGGGGGGGGGGGGGGGGGGGGGGGGGGGGGGGGGGFGGGGGGGGGGGGGGGGGGGGGGGGGGFGGGGGGGGGGGGGGGGGGGGGGGGGGGGGGGGGGGGFGGGGDGGGGGGGGGGGGGGGGGCEGGGGGGFEGCCDCEGGGG3CCGG
@M03364:276:000000000-BLYN8:1:1101:22161:10222 1:N:0:1
ACTCCTACGGGAGGCAGCAGTGGGGAATATTGCACAATGGGCGCAAGCCTGATGCAGCGACGCCGCGTGGGGGATGACGGCCTTCGGGTTGTAAACCCCTTTCGGCAGGGACGAAGCTTTTGTGACGGTACCTGCATAAGAAGCACCGGCTAACTACGTGCCAGCAGCCGCGGTAATACGTAGGGTGCGAGCGTTGTCCGGAATTACTGGGCGTAAAGCGCGCGTAGGTGGTTCAGCAAGTTGG
+
GGGGGGGGGGGGGGGGGGGGFGGGGGGGGGGGGGGGGGGGGGGGGGGGGGGGGGGGGGGGGGGGGGGGGGGGGGGGGGGGGGGGGGGGGGGGGGGGGGGGGGGGGGDCFGGGGGGGEGGGGGGGGGGGCEFGGGGGGGGGGGG?FGGGGGGGGGGGGGGGGGGGGD7FGGGFGFEEGFGGGGFGGGGGGG>EGGD>GGEE5C>FGGGGGGGGGGGG5CFGGGGGGGGGGGGGGGGFGGFGGGGG
@M03364:276:000000000-BLYN8:1:1101:21808:10230 1:N:0:1
ACTCCTACGGGAGGCAGCAGTGGGGAATATTGGACAATGGGCGAAAGCCTGATCCAGCCATGCCGCGTGTGTGAAGAAGGCCTTTTGGTTGTAAAGCACTTTAAGCGAGGAGGAGGCTACTTGGATTAATACTCTAGGATAGTGGACGTTACTCGCAGAATAAGCACCGGCTAACTCTGTGCCAGCAGCCGCGGTAATACGGAGGGTGCAAGCGTTAATCGGAATTACTGGGCGTAAAGCGCAC
+
GGGGGGGGGGGGGGGGGGGGGGGGGGGGGGGGFGGGGGGGGGGGGGGGGGGGGGGGGGGGGGGGGGGGGGGGGGGGGGGGGGGGFGGGGGGGGGGGFFGGGGFGGGEGGGGGGGGGEGGGGGGGGGFGGGGG9DGGGG<FFCFGGGGGFGGGGGGGGGGGGGGGGGGGGG@FEGGGGGGGGFGGGGGGGGGGGGGGGGGGGGGGGDGGGGGGGGGGGFGGGGEEGGGGGGGGGGGEGFGGCGGC
@M03364:276:000000000-BLYN8:1:1101:20943:10231 1:N:0:1
ACTCCTACGGGAGGCAGCAGTGGGGAATATTGCACAATGGGCGCAAGCCTGATGCAGCCATGCCGCGTGTGTGAAGAAGGCCTTCGGGTTGTAAAGCACTTTCAGCGAGGAGGAAGGTGGTGAGCTTAATACGTTCATCAATTGACGTTACTCGCAGAAGAAGCACCGGCTAACTCCGTGCCAGCAGCCGCGGTAATACGGAGGGTGCAAGCGTTAATCGGAATTACTGGGCGTAAAGCGCACG
+
GGGGGGGGGGGGGGGGGGGGGGGGGGGGGGGGGGGGGGGGGGGGGGGGGGGGGGGGGGGGGGGGGGGGGGGGGGGGFFGGGGGGGGGGGGGGGGGGGGGGGGGGGGGFGGGGGGGGGGGGGGGFGGGGGGGGGGGGGGGGFGDFGGGGGGGGGGGGGGGGGGGGGGGGGGGGGGGGGGFFGGGGGGGGGGGGGGGGGGGGGGGGGE8EFGGGGEG=EFGGGGGGGGGF?EFGDDEGGFGGC57)
@M03364:276:000000000-BLYN8:1:1101:26168:10233 1:N:0:1
ACTCCTACGGGAGGCAGCAGTGGGGAATATTGCACAATGGGCGCAAGCCTGATGCAGCCATGCCGCGTGGGTGAAGAAGGCCTTCGGGTTGTAAAGCACTTTCAGCGAGGAGGAAGGTGGTGAACTTAATACGTTCATCAATTGACGTTACTCGCAGAAGAAGCACCGGCTAACTCCGTGCCAGCAGCCGCGGTAATACGGAGGGTGCAAGCGTTAATCGGAATTACTGGGCGTAAAGCGCACG
+
GGFGGGGGGGGGGGDGGGGGGFGGGFEGGFGGGGGGGGGGGFDFGCFFGGGGAFGGGEFGGGGGGGGCF++@B@FFFGGFECFFGFGGGGGGGGGGC,FGFG9EAFECEGCCFGDFGFGGGGGBAFGGFGGEGGFF==@FDGGGGGG3>DFGGGDEGGGGGGG7>FGDEEC7<FFGCCBF@@,CFCGGGGCCGECEGF+:5;8CEBCC+<7*;C**CFGDCCC7@++<7+;*)9EE<DFD3>59
@M03364:276:000000000-BLYN8:1:1101:9966:10235 1:N:0:1
ACTCCTACGGGAGGCAGCAGTGGGGAATATTGCACAATGGGCGCAAGCCTGATGCAGCCATGCCGCGTGTGTGAAGAAGGCCTTCGGGTTGTAAAGCACTTTCAGCGAGGAGGAAGGTGGTGAGCTTAATACGCTCATCAATTGACGTTACTCGCAGAAGAAGCACCGGCTAACTCCGTGCCAGCAGCCGCGGTAATACGGAGGGTGCAAGCGTTAATCGGAATTACTGGGCGTAAAGCGCACG
+
GGGGFGGGGGEDGGGGGGGFGGGGGEEFDGFFGGGGCFGGFCECGGDGFGGGGGFFF<EGEGF<FGDFGGGGGGFGF<FEGGGGGGGGGGGGGGGGGCEFGGGGGGGEFE==FFGGDB<F+8?FFGBEFGFGF@7:CFDCGECFFGGGGFFFGGGEGGFG@FGGGFCGEEE7FGCFC@FCG:FG>CGGCGGGG:>EEGGGEE8B7C5*:+CCGEEGFGGCEEEGCEGGGGGGGGGEC7>DCDD5
@M03364:276:000000000-BLYN8:1:1101:7634:10261 1:N:0:1
ACTCCTACGGGAGGCAGCAGTGGGGAATATTGCACAATGGGCGCAAGCCTGATGCAGCCATGCCGCGTGTGTGAAGAAGGCCTTCGGGTTGTAAAGCACTTTCAGCGAGGAGGAAGGTGGTGAACTTAATACGTTCATCAATTGACGTTACTCGCAGAAGAAGCACCGGCTAACTCCGTGCCAGCAGCCGCGGTAATACGGAGGGTGCAAGCGTTAATCGGAATTACTGGGCGTAAAGCGCACG
+
GGGGGGGGGGGGGGGGGGGGGGGGGGGGGCGGGGGGGGGGGGGGGGGGFE<AFGGGGGFFGGGGGGGFBBFGFGCFFGGG<FEGGGGGFGGGFGGGGGF<FGGGGGGGGGGGGGDGGDFGGG9EFA<FGGGGGGGGGFFGGGGGGGG:FGGGGCFDEGGFGGGGGGFGEGGD:DDFGDFCGBGGF:DGGEGGDE>ED9?EG>C8CBCGGGFFGGGDFGGGGGDFGGDC?CEFGGGGGGGDGDG5
@M03364:276:000000000-BLYN8:1:1101:20436:10311 1:N:0:1
ACTCCTACGGGAGGCAGCAGTGGGGAATATTGGACAATGGGCGAAAGCCTGATCCAGCCATGCCGCGTGTGTGAAGAAGGCCTTTTGGTTGTAAAGCACTTTAAGCGAGGAGGAGGCTACTTAGATTAATACTCTAGGATAGTGGACGTTACTCGCAGAATAAGCACCGGCTAACTCCGTGCCAGCAGCCGCGGTAATACGGAGGGTGCAAGCGTTAATCGGAATTACTGGGCGTAAAGCGCAC
+
GGGGGGGGGGGGGGGGGGGGGGGGGGGGGGFGGGGGGGFGGGGGGGGGGGGGGGGFGGGGGGGGGGGGGGGGGGGGGGGGGGGGGGGGGFGGGGGDGGGGGGFFGACECFGGGG:F:,?EBEA<EFGEFGGFFEFGGGG9B@FFGDFGFGGGGF@FGE@FFGGGGF7<CFGGGF@CFGGGFG7FFGGGGF5:CECEGGG?8ECCGGGEEGGGGGGGD7FG*222;89+:C+**)25C7C77)))
@M03364:276:000000000-BLYN8:1:1101:7747:10324 1:N:0:1
ACTCCTACGGGAGGCAGCAGTGGGGAATATTGGACAATGGGCGCAAGCCTGATCCAGCCATGCCGCGTGTGTGAAGAAGGCCTTTTGGTTGTAAAGCACTTTAAGCGAGGAGGAGGCTACTTGGATTAATACTCTGGGATAGTGGACGTTACTCGCAGAATAAGCACCGGCTAACTCTGTGCCAGCAGCCGCGGTAATGCAGAGGGTGCGAGCGTTAATCGGATTTCCTGGGCGTAAAGCGTGC
+
GGFFF9F<@@F-F:FFEEG,CC@DGCGFCEC@CFGGFECCEGGGDEGGGGF8FEGG@FGCA<FFEGGFE?C<F9FECCCGGGFG,FFEG,CFF9<CA8EF<AD?D,F@EG>+C8FGE8FF5?C<BAF=DFG9A=<9<,3,A@F<D,3@=F<6EAFE+@BC=;CGG,@FGGGDFG:;F>92,D;;DF8>E>E5:C:7CF+?93+*=E;85:**=83=5*+0:*1:CC020<CEF)CEDD*2/>*/
@M03364:276:000000000-BLYN8:1:1101:13824:10333 1:N:0:1
ACTCCTACGGGAGGCAGCAGTGGGGAATCTTGCGCAATGGGCGAAAGCCTGACGCAGCCATGCCGCGTGAATGATGAAGGTCTTAGGATTGTAAAATTCTTTCACCGGGGACGATAATGACGGTACCCGGAGAAGAAGCCCCGGCTAACTTCGTGCCAGCAGCCGCGGTAATACGAAGGGGGCTAGCGTTGCTCGGAATTACTGGGCGTAAAGGGAGCGTAGGCGGACATTTAAGTCAGGGGTG
+
FGGGGFGGGGGGGGGGGGGGFGCFDEEFGGGGGGGGGGGGGGGGEGGGGGGGGGGGGDFGGGGGGGGFGGGGG9FGGGGGGGGFGGGGGGGGGGFCFGGGGFGGGGEGGGGGGGGGGGGGGGGGGGFGGGEEGGGGGGGFFFEEGCGFGGDFGFFGGGFGCGGF@7FEFEFFGGGC:EFFGGGGGGGEEC5C<EEE*88<?CGGGGGGGEGGGGGFGGGGGEGGGG5*2+<<CGGGGGGGCDCD
@M03364:276:000000000-BLYN8:1:1101:27917:10338 1:N:0:1
ACTCCTACGGGAGGCAGCAGTGGGGAATATTGCACAATGGGCGCAAGCCTGATGCAGCCATGCCGCGTGTATGAAGAAGGCCTTCGGGTTGTAAAGTACTTTCAGTCAGGAGGAAGGGTGTGAGCTTAATACGTTCATGCATTGACGTTACTGACAGAAGAAGCACCGGCTAACTCCGTGCCAGCAGCCGCGGTAATACGGAGGGTGCAAGCGTTAATCGGAATTACTGGGCGTAAAGCGCACG
+
GFGGGGGGGGCFEGGGDGGGGGGGGGGGGGGCFGGGGGGGGGGEEGGGGGDFDGDGGGGGG8,C@FEGGF@FDFGFGCDCGGGGG@FGGGGGGAAFGFGGFFFFGF9FFC4CFFEFFDFCFG,E8FFDFFGC<,BDDFCFFGFGFFGGGGGGAFFFDFDGGGGGGGCDEDEGFGGGCGGGGGGGGFFGGGGGGGGEF9?CGCECEEGGGFG5C:ECCFGFGGGG6CFGGFGGDGGGFFGGDGG3
@M03364:276:000000000-BLYN8:1:1101:23446:10423 1:N:0:1
ACTCCTACGGGAGGCAGCAGTAGGGAATTTTCCGCAATGAGCGAAAGCTTGACGGAGCGACACAGCGTGCAGGATGAAGGTCTTCGGATTGTAAACTGCTGTTGTAAGGGAAGAAAAAATTTAGTAGGAAATGACTAGATCTTGACGGTACCTTATTAGAAAGTGACGGCTAACTATGTGCCAGCAGCCGCGGTAATACATAGGTCACAAGCATTATCCGGAATTATTGGGCGTAAAGCGTTCG
+
GGGGGGGGGGGGGGGGGGGGGGGGGGGGGGGGGGGGGGGGGGGGGGGGGGGGGGG8FGGGGGGGGGGGGGGGGGGGGGGGGGGGGGGGGGGGGGGGGGGGGGGGGGGGGGGGGGGGGGGGGGGGGGGGGGGGGGGGGGGGGGGGGGGGGGGGFFGGGGGGGGGGGGGGGGGGGGGGGGGGGGGGGGGGGGGGGGGGGGGGGGGGGGGGGGFFGGGGGGFGGGGFGGGGGGGFGDGEGGGGGGGG
@M03364:276:000000000-BLYN8:1:1101:5064:10429 1:N:0:1
ACTCCTACGGGAGGCAGCAGTGGGGAATATTGCACAATGGGCGCAAGCCTGATGCAGCCATGCCGCGTGTGTGAAGAAGGCCTTCGGGTTGTAAAGCACTTTCAGCGAGGAGGAAGGTGGTGAGCTTAATACGCTCAGCCATTGACGTTACTCGCCGAAGAAGCACCGGCTAACGCCGTGCCAGCAGCCGCGGTAATACGGAGGGTGCAAGCGTTAATCGGAATTACTGGGAGTAAAGCGCACG
+
FFGCFF9FGC:@FCFGECFFFG9AFGG<FFEGEG<EFCCGFF7BE:FGFGGGFGGAE@FFGG,<BFCFGE,FDAFGFFF8F8,,5C:7F:FF9FAFG@E@FCG9FGG+@C>FFD<FFBFFCB,EED,5<DDFC+8BB33,:7CBF,@F+,6E,3++8:C*@,@FFECEDGFCG,7:*B4FC*,6:BGGGCC58=B8+?+1=:8:88;>89@FEE**57+:**2:+<9C?FC*9CFFG**7C3)/
@M03364:276:000000000-BLYN8:1:1101:11232:10435 1:N:0:1
ACACCTACGGGAGGCAGCAGTGGGGAATATTGGACAATGGACCGAGAGTCTGATCCAGCAATTCTGTGTGCACGATGAAGTTTTTCGGAATGTAAAGTGCTTTCAGTTGGGAAGAAAAGAATGACGGTACCAACAGAAGAAGTGACGGCTAAATACGTGCCAGCAGCCGCGGTAATACGTATGTCACAAGCGTTATCCGGATTTATTGGGCGTAAAGCGCGTCTAGGTGGTTATATAAGTCTG
+
GGGGGGGGGGGGGGGGGGGGGGGGGGEGGGGGFGGGGGGGGGGGGGGGGGGFDFGGGGGGGGGGGGGFGGGGGGGGGGGGGGGGGGGGGGGGGGGGGGFGGGGFGGGGGGGFFGGGGGGGGGGGGGGGFGFFGGGGGGF@EFGGGGGGGDGGGGGGGGFGDGGGGFGGGGGGGGEGGGFG@FCGCEFGGFDEEECFFGGG:>EC;CF,BEFGEEECF?CGGCEGGGC;?FAFFFFGGGFF77F
@M03364:276:000000000-BLYN8:1:1101:16145:10442 1:N:0:1
ACTCCTACGGGAGGCAGCAGTGGGGAATATTGCACAATGGGCGCAAGCCTGATGCAGCCATGCCGCGTGTGTGAAGAAGGCCTTCGGGTTGTAAAGCACTTTCAGCGAGGAGGAAGGTGGTGAGCTTAATACGTTCATCAATTGACGTTACTCGCAGAAGAAGCACCGGCTAACTCCGTGCCAGCAGCCGCGGTAATACGGAGGGTGCAAGCGTTAATCGGAATTACTGGGCGTAAAGCGCACG
+
GGGGGGGGGGGGGGGGGGGGGGGGGGGGGGGGGGGGGGGGFGGGGGGGGGGGGGGGGGGGGGGGGGGGGGGGGGGGGGGGGGGGGGGGGGGGGGGGGGGGGGGGGGGGGGGGGGGGGGGGGGGGGGGGGGGGGGGGGGGGGGGDGGGGGGGGGGGGGGGGGGGGGGGGGGGGGGGGGGGGGGGGGGGGGGGGGGGGGGGGGGGGGGGGGGDCEGGGGGGGGGGGGGGGF6:EGGGGGGGGGGGC
@M03364:276:000000000-BLYN8:1:1101:20882:10447 1:N:0:1
ACTCCTACGGGAGGCAGCAGTAGGGAATCTTCGGCAATGGGGGGAACCCTGACCGAGCAACGCCGCGTGAGTGAAGAAGGTTTTCGGATCGTAAAGCTCTGTTGTTAATCAAGAACGTTGAGAAGAGTGGAAAGTTTCTCAAGTGACGGTAATTAACCAGAAAGGGACGGCTAACTACGTGCCAGCAGCCGCGGTAATACGTAGGTCCCGAGCGTTGTCCGGATTTATTGGGCGTAAAGCGAGC
+
GGGGGGGGGGGGGGGGGGGGGGGGGGGGGGGGGGGGGGGGGGGGGGGGGGGGGGGGGGGGGGGGGGGGGGGGGGGGGGGGGGGGGGGGGGGGGGGGGGGGGGGGGGGGGGGGGGGGGGGGGGGGGGGGGGGGGGGGGGGGGFGGGGGGGGGGGGGGGGGGGGGGGGGGGGGGGGGGGGGGDGGGGGGGGGGGGGGGGGGFGFGGGGGGGGGGGGGGGGFGGG=CGGGGGCGGGGGGGGFFGGG5
@M03364:276:000000000-BLYN8:1:1101:10474:10455 1:N:0:1
ACTCCTACGGGAGGCAGCAGTAGGGAATCTTCGGCAATGGGGGGAACCCTGACCGAGCAACGCCGCGTGAGTGAAGAAGGTTTTCGGATCGTAAAGCTCTGTTGTTAATCAAGAACGTTGAGAAGAGTGGAAAGTTTCTCAAGTGACGGTAATTAACCAGAAAGGGACGGCTAACTACGTGCCAGCAGCCGCGGTAATACGTAGGTCCCGAGCGTTGTCCGGATTTATTGGGCGTAAAGCGAGC
+
GGGGGGGGGGGGGGGGGGGGGGGGGGGGGGGGGGGGGGGGGGGDGGGGGGGGGGGGGGGGGGGGGGGFGGGFFGFGGGGGFGFFGGGGGFFEGGGGFFGGGFGGGCGDFFFGGGG>FGGF@FF;CEFFGFGGGGGGGC2FFGGGGC:@FFGGGGGGFCFGGGFFGDGGGEGDEFFFECE@CFGGGGGGGGCCGGEGGGG?>CFGDGGFFD55?5C5*2<+:EEGDFFGGGG57C5:75CC35C)
@M03364:276:000000000-BLYN8:1:1101:3611:10465 1:N:0:1
ACTCCTACGGGAGGCAGCAGTGGGGAATATTGCACAATGGGCGCAAGCCTGATGCAGCCATGCCGCGTGTGTGAAGAAGGCCTTCGGGTTGTAAAGCACTTTCAGCGAGGAGGAAGGTGGTGAACTTAATACGTTCATCAATTGACGTTACTCGCAGAAGAAGCACCGGCTAACTCCGTGCCAGCAGCCGCGGTAATACGGAGGGTGCAAGCGTTAATCGGAATTACTGGGCGTAAAGCGCACG
+
GGGG8FFGGGGGGGGGGGGGGCGFGGGGGGGGGGGGGGGGGGGGGGGGGGGGGGGGGGGGGGGGGGGCGGGGGGGGGGGGGGGGFGGGGGGGGGGGGGGGGGGGGGGEGGGGGDFGGGGGFFGGGGGCFGGFGFGGGGGGGGGGGGGGGGGGGDGDFGGGGGGGGGGGGGGGGGGGGGGGGGGGGGGGGGGGGGGGGGGGGGGGGGGGGGGGGGEC7EEEEEGGGFGC9CCFDGC=FGDGGGG3
@M03364:276:000000000-BLYN8:1:1101:26551:10475 1:N:0:1
ACTCCTACGGGAGGCAGCAGTGGGGAATATTGGACAATGGGCGCAAGCCTGATCCAGCCATGCCGCGTGTGTGAAGAAGGCCTTTTGGTTGTAAAGCACTTTAAGCGAGGAGGAGGCTACTTGGATTAATACTCTAGGATAGTGGACGTTACTCGCAGAATAAGCACCGGCTAACTCTGTGCCAGCAGCCGCGGTAATACAGAGGGTGCGAGCGTTAATCGGATTTACTGGGCGTAAAGCGTGC
+
GGGGGGGGGGGGGGGGGGGGGGGGGGGGGGGGGGFFFFGFGGGGGGGGGGGGGGEFGGFGGGGGGGGCEFGGGGGGGGGGGGGEDFGGGGGGGGGGGGGGGGGDDFGGGGGGG7+CEGG?FFEGGGGFGGGFGGGGGGDCFGGFCBAFFCFGGCGGGGGCFFGGFAFGGGGGGE8CEGGFFG9>2DDGCGGGEGCGGGFEFFFGGGGGEGGGGGGDGCCEFGDEGCFGFG6=FDGECDFGGG3*
@M03364:276:000000000-BLYN8:1:1101:15055:10486 1:N:0:1
ACTCCTACGGGAGGCAGCAGTGGGGAATATTGCACAATGGGCGCAAGCCTGATGCAGCCATGCCGCGTGTGTGAAGAAGGCCTTCGGGTTGTAAAGCACTTTCAGCGAGGAGGAAGGTGGTGAGCTTAATACGTTCATCAATTGACGTTACTCGCAGAAGAAGCACCGGCTAACTCCGTGCCAGCAGCCGCGGTAATACGGAGGGTGCAAGCGTTAATCGGAATTACTGGGCGTAAAGCGCACG
+
GGGGGGGGGGGGGGGGGGGGGDGGGEGGGGGGGGCFGD@FGGGGEGEGGGGGFGGGGGGFGGGGGGGFGGGGFDFFDFGG?8FFGGGGGGD+CFGGGGFGGGGEFGEGGD7C+B<EGEFGEGEGDFGGGGCFGGGGFGFGG<=FGGCFGGCFFG7FCFCFGFCCFGGGGGGDGGGDFGG<FFFGGGG,;EGGEGGGGFF888B8:;CEGCF=EGGCFGGFD*870AFDEC55<<GEF>753C<5
@M03364:276:000000000-BLYN8:1:1101:3875:10494 1:N:0:1
ACTCCTACGGGAGGCAGCAGTGGGGAATATTGCACAATGGGCGCAAGCCTGATGCAGCCATGCCGCGTGTGTGAAGAAGGCCTTCGGGTTGTAAAGCACTTTCAGCGAGGAGGAAGGTGGTGAGCTTAATACGTTCATCAATTGACGTTACTCGCAGAAGAAGCACCGGCTAACTCCGTGCCAGCAGCCGCGGTAATACGGAGGGTGCAAGCGTTAATCGGAATTACTGGGCGTAAAGCGCGCG
+
GGGGGGGGGGGGGGGGGGGGGGGGGGGGGGGGGGGGGGGGGGGDGGGGGGGGGGGGGGGGGGGGGGGGGGGGGGGGGGGGGGGGGGGGGGGGGGGGGGGGGGGGFGGGGGGGGGGGDBFGGGGGGGGGGGGGGGFGCCFFFGGGGFDGGGGGGGGGGGGGGGGGDFGGGGGGGGGGGGGGGFGFCGGGGGGGGGGGGGGGGGGGGECGFDFGGGGGGGGGGGEGGGGGG6@CDGGEGGGGGGGD
@M03364:276:000000000-BLYN8:1:1101:9540:10495 1:N:0:1
ACTCCTACGGGAGGCAGCAGTGGGGAATATTGCACAATGGGCGCAAGCCTGATGCAGCCATGCCGCGTGTATGAAGAAGGCCTTCGGGTTGTAAAGTACTTTCAGCGAGGAGGAAGGCATTAAGGTTAATAACCTTGGTGATTGACGTTACTCGCAGAAGAAGCACCGGCTAACTCCGTGCCAGCAGCCGCGGTAATACGGAGGGTGCAAGCGTTAATCGGAATTACTGGGCGTAAAGCGCACG
+
GGGGGGGGGGGGGGGGGGGGGGGGGGGGGGGGGGGGGGGGGGGGGGGGGCGGGGGGGGGGGGGGGGGGGGGGGGGGGGGGGGGGGGGGGGGGGGGGGGGGGGGGG9FGGGGGGGGGGGGGGGGGFGGGGGGGFGGGGGFDGGGGGGGGGGGFGGGGGGGGGGGGGGGGGGGGGGGGGGGGGGGGGGGGGGGGGGGGGGGGGGGGGGGGFGGGGGGCCCFGGGDGGGGGGGGGGGEGGFGDGC<9
@M03364:276:000000000-BLYN8:1:1101:16063:10524 1:N:0:1
ACTCCTACGGGAGGCAGCAGTGGGGAATATTGGACAATGGGCGCAAGCCTGATCCAGCCATGCCGCGTGTGTGAAGAAGGCCTTTTGGTTGTAAAGCACTTTAAGCGAGGAGGAGGCTACTTGGATTAATACTCTGGGATAGTGGACGTTACTCGCAGAATAAGCACCGGCTAACTCTGTGCCAGCAGCCGCGGTAATACAGAGGGTGCGAGCGTTAATCGGATTTACTGGGCGTAAAGCGTGC
+
FFEGGGGGGGGGGEGEGGGGGGGGGGGGGGGGGGGGGFGGGFGEGGGGGGGGAEFGFGGGGGGC+@@FF?CFGGGEF=EGDECFGFGE=FFGAFGCFGGGGGFGAFE@>FC:FEEGGGDEDE<D<??FFFGGDAA,=,,A<DAADFFFGG,83,=+@FE:FECEG9FECGGGGGF=CEFGC9DC@7DFFGGGGGG7CFC9<+?+4=CCECCEGGCGEFEGGGEGCCCEC:FCF:::CDCFG7C/
@M03364:276:000000000-BLYN8:1:1101:24284:10533 1:N:0:1
ACTCCTACGGGAGGCAGCAGTGGGGAATATTGCACAATGGGCGCAAGCCTGATGCAGCCATGCCGCGTGTGTGAAGAAGGCCTTCGGGTTGTAAAGCACTTTCAGCGAGGAGGAAGGTGGTGAGCTTAATACGCTCATCAATTGACGTTACTCGCAGAAGAAGCACCGGCTAACTCCGTGCCAGCAGCCGCGGTAATACGGAGGGTGCAAGCGTTAATCGGAATTACTGGGCGTAAAGCGCACG
+
GGGGGGGGGGGGGGEEEG@FGFGFGGGGGGGGGGGGGFFFGGGEGGGGGGGGGGGGGGGGGGGGGGGGGGGGGGGGFGGGGGGGGGGGGCFFGGGGGGGFGGGGGGGGGGFGGGFFGGGDGFGFGGGGGGGGFGGGGGGGGGGGGGGEGGGGGGGGCCFGCGGGGGGGGGGGCFFGGGFGGFGCGFFCFGGGGGGGGGGFEEEGGGCGGGGGCEE8CEGGGGC5EFGGGF=59CEGGGGGGGG3
@M03364:276:000000000-BLYN8:1:1101:7843:10556 1:N:0:1
ACTCCTACGGGAGGCAGCAGTGGGGAATATTGCACAATGGGCGCAAGCCTGATGCAGCCATGCCGCGTGTGTGAAGAAGGCCTTCGGGTTGTAAAGCACTTTCAGCGAGGAGGAAGGTGGTGAGCTTAATACGTTCATCAATTGACGTTACTCGCAGAAGAAGCACCGGCTAACTCCGTGCCAGCAGCCGCGGTAATACGGAGGGTGCAAGCGTTAATCGGAATTACTGGGCGTAAAGCGCACG
+
GGGGGGGFGGGGGGGGGGGGFFGGGGGGGGGGGGGGGGFFFGGGGDGGGGFGGGGGGGGGGGGGGGGGGGGGGGGGGGGFFGFGGGGGGGGGGGGGGGGGGFGGGGGGGGGGGGGGGGGGGGGGGGGGGGGGGGGGGGGGGFGGGGGGGGGGGGFFGGGGCFFGGGGGGGGGGGGGGGGGGGGGGGGGGD5EGEGGGGGGGGGGGGGGGGGGGGEECGGGGGGGGGGGGGGGGGGGGGGGGGD5
@M03364:276:000000000-BLYN8:1:1101:16009:10568 1:N:0:1
ACTCCTACGGGAGGCAGCAGTGGGGAATATTGGACAATGGGCGCAAGCCTGATCCAGCCATACCGCGTGGGTGAAGAAGGCCTTCGGGTTGTAAAGCCCTTTTGTTGGGAAAGAAATCCAGCTGGCTAATACCCGGTTGGGATGACGGTACCCAAAGAATAAGCACCGGCTAACTTCGTGCCAGCAGCCGCGGTAATACGAAGGGTGCAAGCGTTACTCGGAATTACTGGGCGTAAAGCGCACG
+
GGGGGGGGGGGGGGGGGGGGGGGGGGGGGFGGGGGGGGGGGGGGGGGGGGGGGGGGGGGGGGGGGGGFGGGGGGGGGGGGGGGGGGGGGGGGGGGGGGGGFGFFGGGGGGGGGGGGGGGGGGGGGGGGGGGGGGGGFGGGGGFGGGGGGGGGGGGGGGGGGGGGGGGGG7FGGGGGGGGGGGGGGGGFGDEGGGGGGGGCEFGCGGG>CFGGGGGGDACECEGGGGDC7EFGDDGCFGCDG<7)
@M03364:276:000000000-BLYN8:1:1101:19257:10582 1:N:0:1
ACTCCTACGGGAGGCAGCAGTGGGGAATCTTGCGCAATGGGCGAAAGCCTGACGCAGCCATGCCGCGTGAGTGATGAAGGTCTTAGGATTGTAAAATTCTTTCACCGGGGACGATAATGACGGTACCCGGAGAAGAAGCCCCGGCTAACTTCGTGCCAGCAGCCGCGGTAATACGAAGGGGGCTAGCGTTGCTCGGAATTACTGGGCGTAAAGGGAGCGTAGGCGGACATTTAAGTCAGGGGTG
+
GGGGGGGGGGGGGGGGGGGGGGGGGGGGGGGGGGGGGGGGGGGGGGGGGGGGGGGGGGFEFGGGGGGGGFGGGGGGFDGGGGGGGGGFGGGGGGGFGGGGGG9E<FGGGGGGGGGGGGGGGGGGG7FGGG7:8FCCFGEGC:FGGGCAFDGGG@CEGGGGGGFF7FEGEECFFGGGGGGGGGGGCFCEGGGGCC;EEDFGGGGFGGGGEGGGGGGFGEDE5?5EEGCCEFFF7:9C7:CGFGGC
@M03364:276:000000000-BLYN8:1:1101:5913:10588 1:N:0:1
ACTCCTACGGGAGGCAGCAGTGGGGAATATTGGACAATGGACCGAGAGTCTGATCCAGCAATTCTGTGTGCACGATGAAGTTTTTCGGAATGTAAAGTGCTTTCAGTTGGGAAGAAAAGAATGACGGTACCAACAGAAGAAGTGACGGCTAAATACGTGCCAGCAGCCGCGGTAATACGTATGTCACAAGCGTTATCCGGATTTATTGGGCGTAAAGCGCGTCTAGGTGGTTATATAAGTCTG
+
GGGGGGGGGGGGGGGGGGGGGGGGGGGGGGGGGGGGGGGGGGGGGGGGGGGGGGGGGGGGGGGGGGGGGGGGGGGGGFGGFGGGGGGGGGGGGGGGGGGGGGGGGGGGGGGGGGGGGGGGGGGFGGGGGGGGGGGGGGGGGFGGGGGGGGGGGGGGGGGGGGGGGGGGGGGGGDGGGGGGGGGGGGGGG5FEGGGGGFGGGGGGGFE?FGGGGGGGGCGGEEEEFGGFEG?F7CE97C:CCFG
@M03364:276:000000000-BLYN8:1:1101:17197:10589 1:N:0:1
ACTCCTACGGGAGGCAGCAGTGGGGAATATTGCACAATGGGCGCAAGCCTGATGCAGCCATGCCGCGTGTATGAAGAAGGCCTTCGGGTTGTAAAGCCCTTTTGTTGGGAAAGAAATCCAGCTGGTTAATACCCGGTTGGGATGACGGTACCCAAAGAATAAGCACCGGCTAACTTCGTGCCAGCAGCCGCGGTAATACGAAGGGTGCAAGCGTTACTCGGAATTACTGGGCGTAAAGCGTGCG
+
GGGGGGGGGGGGGGGGGGGGGGGGGGGGGGGGGGGGGGGGGGGGGGGGGGGGGGGGGGGGGGGGGGGGGGGGGGGGGGGGGGGGGGGGGGGGGGGGGGGGFGGGGGGGGGGGGGGGGGGGGGGGGGGGGGGGGGGGEGEGGGGGGGGGGGGGGFFGGGGGGFGGGGGGGGGGGGGGGGGGGGGGGGGGGGGGGGGCGFGFGGGGGGGGGGGGGGGGDFFGGGGGGGGGGGGGGGGGGGGGDGGG
@M03364:276:000000000-BLYN8:1:1101:10810:10599 1:N:0:1
ACTCCTACGGGAGGCAGCAGTGGGGAATATTGCACAATGGGCGCAAGCCTGATGCAGCCATGCCGCGTGTATGAAGAAGGCCTTCGGGTTGTAAAGTACTTTCAGCGAGGAGGAAGGCATTAAGGTTAATAACCTTAGTGATTGACGTTACTCGCAGAAGAAGCACCGGCTAACTCCGTGCCAGCAGCCGCGGTAATACGGAGGGTGCAAGCGTTAATCGGAATTACTGGGCGTAAAGCGCACG
+
GGGGGGGGGGGGGGGGGGGGGGGGGEGGGGGGGGGGGGGGGGGGGGGGGGGGGGGGGGGGGGGGGGGGGGGGGGGGGGGGGGGGGGGGGGGGGGGGGGGGGGGGGGGEGGGGGGGGGGGGGGGGGGGGGGGGGFGGGGGGGFFFFGGGGGGGGGGGGGGGGGGGGGGFGGGGGGGGGDGGGGGGGGGGGGGEGGGGGGGGGDEGGGECFFFGGGGGFFFGGGGGGGFGGGGGGDCGGGGGGGG5
@M03364:276:000000000-BLYN8:1:1101:16913:10609 1:N:0:1
ACTCCTACGGGAGGCAGCAGTGAGGAATATTGCACAATGGGCGCAAGCCTGATGCAGCCATGCCGCGTGTGTGAAGAAGGCCTTCGGGTTGTAAAGCACTTTCAGCGAGGAGGAAGGTGGTGAACTTAATACGTTCATCAATTGACGTTACTCGCAGAAGAAGCACCGGCTAACTCCGTGCCAGCAGCCGCGGTAATACGGAGGGTGCAAGCGTTAATCGGAATTACTGGGCGTAAAGCGCACG
+
GGGGGGGGGGGGGGGGGGGGGGGGGGGGGGGGGGGGGGGGGGGGGGGGGGGGGGGGGGGGGGGGGGGFFGGGGGGGGGGGGGGGGGGGFGGGGGGGGGGGGGGGGGGGGGFGGGGGGGGGGGGGGGGGGGGGGFFFGGGGGGGGGGGGGGGGGGGGGDGGGGGGGFGGGGGGGGGGGGGGGGFFGGGGGGGGGGGGGGGFGEEGGEGEFFCFGGGGGGGGGGGGGGGGGGGGGGDGGGGGGGGD
@M03364:276:000000000-BLYN8:1:1101:18336:10614 1:N:0:1
ACTCCTACGGGAGGCAGCAGTGGGGAATATTGGACAATGGACCGAGAGTCTGATCCAGCAATTCTGTGTGCACGATGAAGTTTTTCGGAATGTAAAGTGCTTTCAGTTGGGAAGAAAAGAATGACGGTACCAACAGAAGAAGTGACGGCTAAATACGTGCCAGCAGCCGCGGTAATACGTATGTCACAAGCGTTATCCGGATTTATTGGGCGTAAAGCGCGTCTAGGTGGTTATATAAGTCTG
+
GGGGGGGGGGGEGGGGGGGGGGGGGGGGGGGGGGGGGGGGGGGGGGGGGGGGGGGGGGGGGGGGGGGGGGGGGGGGGGGGGGGGGGGGGGGGGGGGGGGGGGGGGGGGGGGGGGGGGGGGGGGGGGGGGGFGGGGGGGGGGGGGGGGGGGGGGGGGGGGGGGGGGFF8@FGGGGGGGGGGGGGGGGGGFGGGGGGGGGGGGGGGGGGCFFGGGGGGGGGGGEGEGGGFGGEFGGGGGGGGGGG
@M03364:276:000000000-BLYN8:1:1101:18617:10627 1:N:0:1
ACTCCTACGGGAGGCAGCAGTGGGGAATATTGCACAATGGGCGCAAGCCTGATGCAGCCATGCCGCGTGTGTGAAGAAGGCCTTCGGGTTGTAAAGCACTTTCAGCGAGGAGGAAGGTGGTGAACTTAATACGTTCATCAATTGACGTTACTCGCAGAAGAAGCACCGGCTAACTCCGTGCCAGCAGCCGCGGTAATACGGAGGGTGCAAGCGTTAATCGGAATTACTGGGCGTAAAGCGCACG
+
GGGGGGGGGGGGGGGGGGGGGGGGGGGGGGGGGGGGGGGGGGGGGGGGGGGGGGGGGGGGGGGGGGGGGGGGGGGGGGGGGGGGGGGGGGGGGGGGGGGGGGGGGGGGGGGGGGGGGGGGGGGGGGGGGGGGGFGGGFGGGGGFGGGEGGGGGGGGGGGGGGGGGGGGGGGEGGGGGGGGGGGGGGGGGGGGGGGGGGGGGGGGGGGGGGGGGGGGGGGGGGGGGGGGGGCGGGGEDGGGDDG<
@M03364:276:000000000-BLYN8:1:1101:15486:10643 1:N:0:1
ACTCCTACGGGAGGCAGCAGTGGGGAATATTGCACAATGGGCGCAAGCCTGATGCAGCCATGCCGCGTGTGTGAAGAAGGCCTTCGGGTTGTAAAGCACTTTCAGCGAGGAGGAAGGTGGTGAACTTAATACGTTCATCAATTGACGTTACTCGCAGAAGAAGCACCGGCTAACTCCGTGCCAGCAGCCGCGGTAATACAGAGGGTGCGAGCGTTAATCGGATTTACTGGGCGTAAAGCGTCCG
+
GGCFGGFFGGGEEDGGGG<FCCFGEFEGGDGFE<EGC9<CCGGGGE@7FF@EFGFGCGGGF<FGCCGEGGDF?FFFGGGCFCCEFCFGGG7+BFFF?FGDFFGGGEFGDDFFGGFFGEFCBB,AEFDDFDGFFFFG@DFC<D,@9CFFF@FDF@:+>C:FFGFGGFGGCCEC<D,;>ECD>8EGGFCC,*8*CCCCFFE?BGGG7EEGGCEEGGGCC97:=EGGGFGD7?GF3CC5C7C<C*)9
@M03364:276:000000000-BLYN8:1:1101:13011:10665 1:N:0:1
ACTCCTACGGGAGGCAGCAGTGGGGAATATTGCACAATGGGCGCAAGCCTGATGCAGCCATGCCGCGTGTGTGAAGAAGGCCTTCGGGTTGTAAAGCACTTTCAGCGAGGAGGAAGGTGGTGAGCTTAATACGTTCATCAATTGACGTTACTCGCAGAAGAAGCACCGGCTAACTCCGTGCCAGCAGCCGCGGTAATACGGAGGGTGCAAGCGTTAATCGGAATTACTGGGCGTAAAGCGCACG
+
GGGGGGGGGGGGGGGGGGGGGGGGGGGGGGGGGGGGGGGGGGGGGGGGGGGGGGGGGGGGGGGGGGGGGGGGGGGGGGGGGGGGGGGGGGGGGGGGGGGGGGGGGGGGGGGGGCEGGGGGEGGGGGGGGGGGGGGGGGGGGGGGGGGGGGGGGGGGGGGGGGGGGGGGGGGEFGGGGGGGGGGFCFGGGGGGGEGGGGGGGGGGGGEGGGGFGGGGGGGGGGGGFFGCCFFGGGCEGGGGGGGD
@M03364:276:000000000-BLYN8:1:1101:5798:10668 1:N:0:1
ACTCCTACGGGAGGCAGCAGTGGGGAATATTGGACAATGGACCGAGAGTCTGATCCAGCAATTCTGTGTGCACGATGAAGTTTTTCGTAATGTAAAGTGCTTTCAGTTGGGAAGAAAAGAATGACGGTACCAACAGAAGAAGTGACGGCTAAATACGTGCCAGCAGCCGCGGTAATACGTATGTCACAAGCGTTATCCGGATTTATTGGGCGTAAAGCGCGTCTAGGTGGTTATATAAGTCTG
+
GEDEFGGGGED@FEGFF@FCEFFGGGGGGGGGGGGGGGGCFGGGGGGGGGGGGGFAEFGGGGGGGFGGG@EEFGGDGFAEGGGAEGG6=F@FGGCGGGGDFEEFGGFFFGGAG>CGGGGGGGGCEC>FFGFDF7DFFGGFEFDFC9FGEGG@AFFGGGGG7;B7><F,CFEGGGGGEFFFGGGGC;,>DFGCGG8DDFC:ECGGGGG9B=FEEEEFF77***3:5CC@<=?A1>+:@CFF7>G
@M03364:276:000000000-BLYN8:1:1101:14290:10688 1:N:0:1
ACTCCTACGGGAGGCAGCAGTGGGGAATATTGCACAATGGGCGCAAGCCTGATGCAGCCATGCCGCGTGTGTGAAGAAGGCCTTCGGGTTGTAAAGCACTTTCAGCGAGGAGGAAGGTGGTGAGCTTAATACGCTCATCAATTGACGTTACTCGCAGAAGAAGCACCGGCTAACTCCGTGCCAGCAGCCGCGGTAATACGGAGGGTGCAAGCGTTAATCGGAATTACTGGGCGTAAAGCGCACG
+
GGGGGGGGGGGGGGGGGGGGGGGGGGGGGGGGGGGGGGGGGGGGGGGGGGGGGGGGGGGGGGGGGGGGGGGGGGGGGGGGGGGGGGGGGGGGGGGGGGGGGGGGGGGGGGGGGGGGGGGGGGGDGGGGGGGGGCEGGGGGGGGGGGGGGGGGGGGGGGGGGGGGGGGGGGGGGGDDGGGGGGGGGGGGGGGGGGGGGGC5CEGGGGGGGGG5EGGGGGGGGGGGGGGGGGGGGGGGGGGGDD95
@M03364:276:000000000-BLYN8:1:1101:21841:10700 1:N:0:1
ACTCCTACGGGAGGCAGCAGTGGGGAATATTGCACAATGGGCGCAAGCCTGATGCAGCCATGCCGCGTGTGTGAAGAAGGCCTTCGGGTTGTAAAGCACTTTCAGCGAGGAGGAAGGTGGTGAACTTAATACGTTCATCAATTGACGTTACTCGCAGAAGAAGCACCGGCTAACTCCGTGCCAGCAGCCGCGGTAATACGGAGGGTGCAAGCGTTAATCGGAATTACTGGGCGTAAAGCGCACG
+
GGFGGGGDFGGGGGGGGGGGGGGC7FGGFFGGCFGG8EEFGGFGGDFGGGECE@FFFGGGGGGFGGGFFFGGGGGGGGFGFG@GGCCCFFG@CFGG9<FFFFEGGGGEGGF=F+?EGGGGGGC=?DFFGGGGGFGFEFGF9F9DFFEFGG@DDFCG++>FF<A<F7CCCCFGGF>@2>FFGGGCFGGGFCCEDGGDG?EGG*3:C8EGCGFGGGGGCF7CEEEFFFCFEGGGGGDGCFGGGG:7
@M03364:276:000000000-BLYN8:1:1101:19633:10708 1:N:0:1
ACTCCTACGGGAGGCAGCAGTGGGGAATATTGCACAATGGGCGCAAGCCTGATGCAGCCATGCCGCGTGTGTGAAGAAGGCCTTCGGGTTGTAAAGCACTTTCAGCGAGGAGGAAGGTGGTGAACTTAATACGTTCATCAATTGACGTTACTCGCAGAAGAAGCACCGGCTAACTCCGTGCCAGCAGCCGCGGTAATACGGAGGGTGCAAGCGTTAATCGGAATTACTGGGCGTAAAGCGCACG
+
GGGGGGGGGGGGGGGGGGGGGGGGGGGGGGGGGGGGGGGGGGGGGGGGGGGGGGGGGGGGGGGGGGGGGGGGGGGGGGGGGGGGGGGGGGGGGGGGGGGGGGGGGGGGGGGGGGGGGGGGGGGGFGGGGGGGGGGGGGGGGGGGGGGGGGGGGGGGGGGGGGGGGGGGGGGGGGGGGGGGDFGGGGGGGGGGGGGGGGGGGGGGGGGGGGGGGGGGGFGGGGGGGGGGGGGFGGGGGGGGGGG5
@M03364:276:000000000-BLYN8:1:1101:15291:10716 1:N:0:1
ACTCCTACGGGAGGCAGCAGTGGGGAATATTGGACAATGGGCGCAAGCCTGATCCAGCCATACCGCGTGGGTGAAGAAGGCCTTCGGGTTGTAAAGCCCTTTTGTTGGGAAAGAAATCCAGCTGGTTAATACCCGGTTGGGATGACGGTACCCAAAGAATAAGCACCGGCTAACTTCGTGCCAGCAGCCGCGGTAATACGAAGGGTGCAAGCGTTACTCGGAATTACTGGGCGTAAAGCGTGCG
+
FGCFGGGGGGGGGGGGDGFGFGGGGGEFFGGGGGGGGGGGGFEGGGGGGGGGGGGF@EGGGGGGGGGGGGGGGFGDFDFGGGGGGGGGGGGGGGGGGGGGGGGGGGGGGEFGGGFFFCFGGGGFGGFGGGGGGGGGEGGGGGGDGGGDECEFGFCE<CFG9FFGGGGGGGDGGGF9FGDFGGGFGF>FGEEEGGGGFGGFFFEEGGGGGGGGGGG=GFEEGCEGGGGGGFCCDGGG3CFGC>35
@M03364:276:000000000-BLYN8:1:1101:2148:10723 1:N:0:1
ACTCCTACGGGAGGCAGCAGTGGGGAATATTGGACAATGGGCGAAAGCCTGATCCAGCCATGCCGCGTGTGTGAAGAAGGCCTTTTGGTTGTAAAGCACTTTAAGCGAGGAGGAGGCTACTTAGATTAATACTCTAGGATAGTGGACGTTACTCGCAGAATAAGCACCGGCTAACTCTGTGCCAGCAGCCGCGGTAATACAGAGGGTGCGAGCGTTAATCGGATTTACTGGGCGTAAAGCGTGC
+
FGGD8FGGGGGGGGGCFGGGCFFCFECGG9,CFCFGGCGGGGGD@BFEF<EFG9CFC,6CEFFFFBCFF:FEFFGGGFGFCAFFGFGE=FGGGFGFFG8FFGFGG?@7FGGGGD>FGG,BFF<FGFFGGGFDFFGGGGC<FFFGGGGGGGGGGGGGEGGGGGFGGFDGDEGG>FFGFGGGGGGGGFGGGGGDGGGEGF<EFGGGGG>C5ECC5EECEFGGGGGDGGFGCGGGG)/:DF=:D***
@M03364:276:000000000-BLYN8:1:1101:11445:10740 1:N:0:1
ACTCCTACGGGAGGCAGCAGTGGGGAATATTGCACAATGGGCGCAAGCCTGATGCAGCCATGCCGCGTGTGTGAAGAAGGCCTTCGGGTTGTAAAGCACTTTCAGCGAGGAGGAAGGTGGTGAACTTAATACGTTCATCAATTGACGTTACTCGCAGAAGAAGCACCGGCTAACTCCGTGCCAGCAGCCGCGGTAATACGGAGGGTGCAAGCGTTAATCGGCATTACTAGGCGTAAAGCGCGCG
+
<<<FGGGGEC@C:CGD;FGGFGFFEGGGGGGGGFFFFFFFCD@EFEGG7EGGGGGGF8<@@FFEFGD@:?DCFECFAFC?E<<F@C=BEFGGGGGGAFGFDGGGG9F+C>C=FC@E+B<+C@BEGDGGGFFG+:B,>@@FFF,=FGECFFEAGCCECCF7D,3@EEFD@@CGB:>DGCF@FGGCC7>CCEGG*=*=BCC8:;888EEEGG7FC88EFFGG5*:=C7?F+<665C/:/:C5<5CD
@M03364:276:000000000-BLYN8:1:1101:16248:10743 1:N:0:1
ACTCCTACGGGAGGCAGCAGTGGGGAATATTGGACAATGGGCGCAAGCCTGATCCAGCCATACCGCGTGGGTGAAGAAGGCCTTCGGGTTGTAAAGCCCTTTTGTTGGGAAAGAAATCCAGCTGGCTAATACCCGGTTGGGATGACGGTACCCAAAGAATAAGCACCGGCTAACTTCGTGCCAGCAGCCGCGGTAATACGAAGGGTGCAAGCGTTACTCGGAATTACTGGGCGTAAAGCGTGCG
+
GGGGGGGGGGGGGGGGGGGGGGGGGGGGGGGGGGGGGGGGGGGGGGGGGGGGGGGGGGGGGGGGGGGGGGGGGGGGGGGGGGGGGGGGGGGGGGGGGGGGGGGGGGCGGGGGGGGGGGGGGGGGGGGGGGGGGGGGGGGGGGGGGGGGGGFGGGCFGGGGGGGGGGGGGGEGGGGGGGGGGGGGGGGGGGGGGGGGGGGGGGGGGGGGGGGGGGGGDGGGGDGGGGGGFGGGDDEGGGGGGGGG
@M03364:276:000000000-BLYN8:1:1101:13279:10747 1:N:0:1
ACTCCTACGGGAGGCAGCAGTGGGGAATATTGCACAATGGGCGCAAGCCTGATGCAGCCATGCCGCGTGTATGAAGAAGGCCTTCGGGTTGTAAAGTACTTTCAGCGAGGAGGAAGGCATTAAGGTTAATAACCTTGGTGATTGACGTTACTCGCAGAAGAAGCACCGGCTAACTCCGTGCCAGCAGCCGCGGTAATACGGAGGGTGCAAGCGTTAATCGGAATTACTGGGCGTAAAGCGCACG
+
GGGGGGGGGGGGGGGGGGGGGGGGGGGGGGGGGGGGGGGGGGGGGGGGGGGGGGGGGGGGGGGGGGGGGGGGGGGGGGGGGGGGGGGGGGGGGGGGGGGGGGGGGGGGGGGGGGGGGGGGGGGGGGGGGGGGGGGGGGGGGGGGGGGGGGGGGGGGGGGGGGGGGGGGFGGGGGGGGGGGGGGGGGGGGGGGGGGGGGGGGGGGGGEGGGGGGGGGGGGGGGGGGGGGGGGCCCCEDDGGGD3)
@M03364:276:000000000-BLYN8:1:1101:7280:10759 1:N:0:1
ACTCCTACGGGAGGCAGCAGTGGGGAATATTGGACAATGGGCGCAAGCCTGATCCAGCCATGCCGCGTGTGTGAAGAAGGCCTTTTGGTTGTAAAGCACTTTAAGCGAGGAGGAGGCTACTTGGATTAATACTCTAGGATAGTGGACGTTACTCGCAGAATAAGCACCGGCTAACTCTGTGCCAGCAGCCGCGGTAATACGGAGGGTGCAAGCGTTAATCGGAATTACTGGGCGTAAAGCGCAC
+
GGGGGGGGGGGGGGGGGGGGGGGGGGGGGGGGGGGGGGGGGGGGGGGGGGGGGGGGGGGGGGGGGGGGGGGGGGGGGGGGGGGGGGGGGGGGGGGGGGGGGGGGGFGGGGGGGGGGGGGGGGGGGGGGGGGGGGCGGGGGGGGGGGGGGGGGGGGGGGGGGGGGGGGGGGGGGGGGGGGGGGGGGGFFGGGGGGGGGGGGEE5CCEEGGGG7FGGGGGGGGGGGGGGGGGGGGGGEGGGGGGG3
@M03364:276:000000000-BLYN8:1:1101:22427:10776 1:N:0:1
ACTCCTACGGGAGGCAGCAGTGGGGAATATTGGACAATGGGCGAAAGCCTGATCCAGCCATGCCGCGTGTGTGAAGAAGGCCTTTTGGTTGTAAAGCACTTTAAGCGAGGAGGAGGCTACTTAGATTAATACTCTAGGATAGTGGACGTTACTCGCAGAATAAGCACCGGCTAACTCTGTGCCAGCAGCCGCGGTAATACAGAGGGTGCGAGCGTTAATCGGATTTACTGGGCGTAAAGCGTGG
+
GGGGGGGGGGGGGGGGGGGGGGGGGGGGGGGGGGGGGGGGGGGGGGGGGGGGGFGGGGGGGGGGGGGGGGGGGGGGGGGGGFGGGGGGGGGGGGGGGGGGGGGGGGGDGGGGGGGGGGGGGGGGGGGFGGG9FCGGGGGGGGFGGGGGFGGDGGGGGFGGGGGGGGFGGEGGGGFGGGGGGFGGCEGGGGGGGECEEGFFGGGGGGGGGGGGGGGGGGGGFGGEEEGGGGGGGGGGDGD7D5D)
@M03364:276:000000000-BLYN8:1:1101:8887:10797 1:N:0:1
ACTCCTACGGGAGGCAGCAGTGGGGAATATTGGACAATGGGCGAAAGCCTGATCCAGCCATGCCGCGTGTGTGAAGAAGGCCTTTTGGTTGTAAAGCACTTTCAGCGAGGAGGAAGGTGGTGAGCTTAATACGTTCATCAATTGACGTTACTCGCAGAAGAAGCACCGGCTAACTCCGTGCCAGCAGCCGCGGTAATACGGAGGGTGCAAGCGTTAATCGGAATTACTGGGCGTAAAGCGCACG
+
GGGGGGGGGGGGGGGGGGGGGGGGGGGGGGGGGGGGGGGGGGGGGGGGGFGGGGGGGGGGGGGGGGGGGGGGGGGGGGGGGGGGEFGGGGGGGGGGGGGGGGGGGGGGGGGGGGGGGFFGGGGGGGGGGGGGGGGGGGFGFFGFGGGFGGGGGGGGDEFFGGGGGGGGEGGGGGGGGGGFGGGGGGGFGGGGGGDGGGGGE>ECEGGGGGGGGGDEFFFGGG=FFFFGFGGGGGGGGGGGGGGC
@M03364:276:000000000-BLYN8:1:1101:4170:10817 1:N:0:1
ACTCCTACGGGAGGCAGCAGTGGGGAATATTGCACAATGGGCGCAAGCCTGATGCAGCCATGCCGCGTGTATGAAGAAGGCCTTCGGGTTGTAAAGTACTTTCAGCGAGGAGGAAGGCATTAAGGTTAATAACCTTAGTGATTGACGTTACTCGCAGAAGAAGCACCGGCTAACTCCGTGCCAGCAGCCGCGGTAATACGGAGGGTGCAAGCGTTAATCGGAATTACTGGGCGTAAAGCGCACG
+
FGGFGGGGGGGEFDGGGG@FGGGGGEGGDGGAFDGGGGCF8FECFEGGFGGEGGDGFFDGGGGCGGGCFGFF9FGFGGGGGGGGGGGGGGGGGGGGGGGGGGGGGGGGEFC@EGGGGGG?EGADEAFGGGGG9DCFGAAFDGCDDFGGGGGGGGGGGGGGGGGFGGGDGDGGGGGGGGCGG>FGGGGG7EGEGGGGCFFGEGG:C*;CFGGGGEGGGGGGCD=FCGGGGGGDC157FGDDGG37
@M03364:276:000000000-BLYN8:1:1101:26221:10835 1:N:0:1
ACTCCTACGGGAGGCAGCAGTGGGGAATATTGCACAATGGGCGCAAGCCTGATGCAGCCATGCCGCGTGTGTGAAGAAGGCCTTCGGGTTGTAAAGCACTTTCAGCGAGGAGGAAGGTGGTGAACTTAATACGTTCATCAATTGACGTTACTCGCAGAAGAAGCACCGGCTAACTCCGTGCCAGCAGCCGCGGTAATACGGAGGGTGCAAGCGTTAATCGGAATTACTGGGCGTAAAGCGCACG
+
FGGGGGGGGGGGGGGGGGGGGGGGGGGGGGGGGGGGGGGGGGGGEGGGGGFFGGGEGGFGEEGGDDCFGGGGGGAFFCGGGGG<EFEGFEGGGGGGGFGGGGGGEFGGGGGGGGGGGEGCGGFGGGGGFGDGGGFGDFGGC9FGCAC@<F@C9FEGCFCCGFFFFFFEGGDGGGG?CEGGGGG7:CDGGGGGGCEECFGCGDCE8B8BF;FGDG=;FG+A5?E:CF+CFGG=DDGG**:CD3C7
@M03364:276:000000000-BLYN8:1:1101:15138:10888 1:N:0:1
ACTCCTACGGGAGGCAGCAGTGGGGAATATTGCACAATGGGCGCAAGCCTGATGCAGCCATGCCGCGTGTATGAAGAAGGCCTTCGGGTTGTAAAGTACTTTCAGCGGGGAGGAAGGGAGTAAAGTTAATACCTTTGCTCATTGACGTTACCCGCAGAAGAAGCACCGGCTAACTCTGTGCCAGCAGCCGCGGTAATACGGAGGGCGCAAGCGTTAATCGTAATTACTGGGCGTAAAGCGCACG
+
GD9F@CAFCFEG7:C7@BCEGCF8@;FF9FAFFGFGFG9,FFFEF766C<CFGFADFGGEFGGFEGD6>6CAF9EE,CCCGCCFGGEF44=FFG95??FF9CFB,5FFCF+>:+BFC@<=8F<,3B,EFGCBF=,3>3,7<FC<,,@3+@FGGGGGEFGGC<CD@:>C*>C@7,?C,22,,2?EFGGGF5ED5:CG?E?E**3:5/*2//CF5***5A7C*;EC7EC+<<879>CCCC=9CDD)
@M03364:276:000000000-BLYN8:1:1101:24902:10889 1:N:0:1
ACTCCTACGGGAGGCAGCAGTGGGGAATTTTGGACAATGGGCGCAAGCCTGATCCAGCAATGCCGCGTGCAGGACGAAGGCCTTCGGGTTGTAAACTGCTTTTGTACAGAACGAAAGGCTCCTGGCTAATATCTGGGGGATATGACGGTACTGTAAGAATAAGCACCGGCTAACTACGTGCCAGCAGCCGCGGTAATACGTAGGGTGCGAGCGTTAATCGGAATTACTGGGCGTAAAGCGTTCG
+
FFGGGGGGEDCGCGEGGGGGGGGGGGGCDGGGGGGGGGGGDGGEG:FFCFGGFGGGGFFEGGGGG>FFEGGGGGGGEEDF<EFGGGGGGEFCFGGGDFFG9FFEFFEF9FFCFGDGF?EFAFGGGGGFFFGFGFA<FFG7FGGGFFGGCFG9FGGGGGFGF9DEAFFEGGEGGGG;>EG7@FBECFCF,=EEGGGGDGCC9CFGGFCEGG58::EEG7<C7=EG6EEFDCC5CDGCF:CC*/*/
@M03364:276:000000000-BLYN8:1:1101:15854:10908 1:N:0:1
ACTCCTACGGGAGGCAGCAGTGGGGAATATTGCACAATGGGCGCAAGCCTGATGCAGCCATGCCGCGTGTGTGAAGAAGGCCTTCGGGTTGTAAAGCACTTTAAGCGAGGAGGAGGCTACTTGGATTAATACTCTAGGATAGTGGACGTTACTCGCAGAATAAGCACCGGCTAACTCTGTGCCAGCAGCCGCGGTAATACAGAGGGTGCGAGCGTTAATCGGATTTACTGGGCGTAAAGCGTGC
+
GGGGGGGGGGGGGGGGGGGGGGGGGGGGGGGGGGGGGGGGGGGGGGGGGGGGGGGGGGGGGGGGGGGGGGGGGGGGGGGGGGGGGGGGGGGGGGGGGGGGGGGGGGGGGGGGGGGGGGGGGGGGGGGGGGGGGGGGGGGFGGGGGGGDGGGGGGGGGGGGGGGGGFCGGGGGGGGGGGGGGGGGGGGGGGGGDGGGGGGGGGGGGGGCEGGGGGEGGFFGGGGGGGGGGGGGGGGGGGGGGC7/
@M03364:276:000000000-BLYN8:1:1101:20713:10918 1:N:0:1
ACTCCTACGGGAGGCAGCAGTGGGGAATATTGCACAATGGGCGCAAGCCTGATGCAGCCATGCCGCGTGTATGAAGAAGGCCTTCGGGTTGTAAAGTACTTTCAGCGAGGAGGAAGGCATTAAGGTTAATAACCTTAGTGATTGACGTTACTCGCAGAAGAAGCACCGGCTAACTCCGTGCCAGCAGCCGCGGTAATACGGAGGGTGCAAGCGTTAATCGGAATTACTGGGCGTAAAGCGCACG
+
GGGGGGGGGGGGDGGGGGGGGGGGGGGGGGGGGGGGGGGGGGGGGGGGGGGGGGGGGGGGGGFGGGGGGGGGGGGGGGGGGGGGGGGGGGGGGGGGGGGGGGGGGGGEGGGGGGGGGGGGGGGGGGFGGGGGGGGGGGCEGGGGGGGGGGEFDFGGGGGGGGGGGFGGGGGGGGGGFGFCGFFFGGGGGGGGGGGGGGGGGEEEEGGGGGGGGEGGGGGGGGGGGGGGCGFCD575FFGGCGD/
@M03364:276:000000000-BLYN8:1:1101:18842:10950 1:N:0:1
ACTCCTACGGGAGGCAGCAGTGGGGAATATTGCACAATGGGCGCAAGCCTGATGCAGCCATGCCGCGTGTATGAAGAAGGCCTTCGGGTTGTAAAGTACTTTCAGCGAGGAGGAAGGCATTAAGGTTAATAACCTTAGTGATTGACGTTACTCGCAGAAGAAGCACCGGCTAACTCCGTGCCAGCAGCCGCGGTAATACGGAGGGTGCAAGCGTTAATCGGAATTACTGGGCGTAAAGCGCACG
+
GGGFGGGGGGGGGGGGGGGGGGGGGGGGGFAEGGGGGGFGGGGGGGGGGGGGGGGFFGGGGGGGGGGGGGGGGGGGG,FFGGGGGGGGGGGGGGGCEEEGGGGGGGGCEEGGGGGGGFFFGGGGGGGGGGGGGFGGGFFGFFFFGGGGGGGGFGGGGEFFEGGGGGGGGGGGGFGGGGFGGGGG7DFGGGCGGGGG9?9CEBCEGGGEGGGDGGGDGC+:=CEGG97ECFGGGGGGGGGD<)5)
@M03364:276:000000000-BLYN8:1:1101:27588:10978 1:N:0:1
ACTCCTACGGGAGGCAGCAGTGGGGAATATTGCACAATGGGCGCAAGCCTGATGCAGCCATGCCGCGTGTGTGAAGAAGGCCTTCGGGTTGTAAAGCACTTTCAGCGAGGAGGAAGGTGGTGAACTTAATACGTTCATCAATTGACGTTACTCGCAGAAGAAGCACCGGCTAACTCCGTGCCAGCAGCCGCGGTAATACGGAGGGTGCAAGCGTTAATCGGAATTACTGGGCGTAAAGCGCACG
+
FGGGGGGGGGGGGGGGGGGGGGGGGFGGGGGAAFFGFFFGGGGGGGGGGGGGF9FGGGGGGGFG7C@FFGGGGGFGGGGGGFCFGGGGGGGFGGGFA=FG?FG?@FGEGGGGGDEGC,B==FDGFGGFGGFAFGFFGFFGGG,>BCG@7<7EFFG7B3D<CCFGGGGGGCEGGEEFGEFGC8CCFGG@FGDGCCGGDGGC5ECEC*:EFGGG=*88C+:CEGE5CGCGGGGGGGCC70:5DG59
@M03364:276:000000000-BLYN8:1:1101:13771:10980 1:N:0:1
ACTCCTACGGGAGGCAGCAGTGGGGAATATTGCACAATGGGCGCAAGCCTGATGCAGCCATGCCGCGTGTGTGAAGAAGGCCTTCGGGTTGTAAAGCACTTTCAGCGAGGAGGAAGGTGGTGAGCTTAATACGTTCATCAATTGACGTTACTCGCAGAAGAAGCACCGGCTAACTCCGTGCCAGCAGCCGCGGTAATACGGAGGGTGCAAGCGTTAATCGGAATTACTGGGCGTAAAGCGCACG
+
GGGGGGGGGGGGGGGGGGGGGGGGGGGGGGGGGGGGGGGGGGGGGGGGGGGGGGGGGGGGGGGGGGGGGGGGGGGGGGGGGGGGGGGGGGGGGGGGGGGGGGGGGGGGGGGGGGGGGGGGGGGGGFGGGGGGGGGGGGGGGGGGGGGGGGGGGGGGGGGGGGGGGGGGGGGGGGFGGDGGGGGGGGGGGGGGGGGGGGGGGGGCEGGGGGGGGGGGGGGFGGGGGGGGGGGGGGGGGGGGGGG)
@M03364:276:000000000-BLYN8:1:1101:13696:10986 1:N:0:1
ACTCCTACGGGAGGCAGCAGTAGGGAATCTTCGGCAATGGACGAAAGTCTGACCGAGCAACGCCGCGTGAGTGAAGAAGGTTTTCGGATCGTAAAACTCTGTTGTTAGAGAAGAACAAGGACGTAAGTAACTGTACGTCCCCTGACGGTATCTAACCAGAAAGCCACGGCTAACTACGTGCCAGCAGCCGCGGTAATACGTAGGTGGCAAGCGTTGTCCGGATTTATTGGGCGTAAAGCGAGCG
+
GGGGGGGGGGGGGGGGGGGGGGGGGGGGGGGGGGGGGGGGGGGGGGGGGGGGGGGGGGGGGGGGGGGGGGGGGGGGGGGGGFGGGGGGGGGGGGGGGGGGGGGGFFCGGGGGGGGGGGGGGGGGFGGGGGGGGGEFGGGGGGGGGGGGGGGGGGGGGGGGGGFGG:FECFGGGGGGGGGGGGGGGFFGGGGGGGGGGGGGCFGGEFGGFGGGGGGGGGGGG5EGFGFGGGFGGGG=FGGGGGG5
@M03364:276:000000000-BLYN8:1:1101:28531:11005 1:N:0:1
ACTCCTACGGGAGGCAGCAGTGGGGAATATTGCACAATGGGCGCAAGCCTGATGCAGCCATGCCGCGTGTGTGAAGAAGGCCTTCGGGTTGTAAAGCACTTTCAGCGAGGAGGAAGGTGGTGAACTTAATACGTTCATCAATTGACGTTACTCGCAGAAGAAGCACCGGCTAACTCCGTGCCAGCAGCCGCGGTAATACGGAGGGTGCAAGCGTTAATCGGAATTACTGGGCGTAAAGCGCACG
+
GGGGGGGGGGGGGDGGGGGGGGGGGGGGGGGG9FFFGGGGGGGGGGGGGGGGGGGGGGCGGGFGGGGGGEFGGGDFGGGGGGCFFGGGGGGGGGGGGGGGGGGGGFECFGGGGBFGG=FDGGFFCGGGGGGGGDF8FFFCEG@DFGCCGFEGFGDFDFGFCDFGGGCEFGGGGGGFGGGGGGGGGGGFGD>8C8EGGGGF>5C>@CCEC998C8CEFGFGGGDGGGGF9?5C3D5C37*<<5>>
@M03364:276:000000000-BLYN8:1:1101:16786:11012 1:N:0:1
ACTCCTACGGGAGGCAGCAGTGGGGAATATTGCACAATGGGCGCAAGCCTGATGCAGCCATGCCGCGTGTATGAGGAAGGCCTTCGGGTTGTAAAGTACTTTCAGCGAGGAGGAAGGCATTAAGGTTAATAACCTTAGTGATTGACGTTACTCGCAGAAGAAGCACCGGCTAACTCCGTGCCAGCAGCCGCGGTAATACGGAGGGTGCAAGCGTTAATCGGAATTACTGGGCGTAAAGCGCACG
+
GGGGGGGGGGGGGGGGGGGGGGGGGGGGGGGGGGGGGGGGGGGGGGGGGGGGGGGGGGGGGGGGGGGGGGGGGGGGGGGGGGGGGGGGGGGGGGGGGGGGGGGGGGGCFEGGGGEGGGGGGGGGGGGGGGGGGGGGGGGGGFGGGGGGGGGGFEGGGEGFGGGGG?FEFGGGGGGGGGFFGGGGGGGGGGGGGGGGFGGGGCGGGGGCCFFGGGGDECCGGCEFFFC:FGFF3CEEDFGGGGG5
@M03364:276:000000000-BLYN8:1:1101:21007:11043 1:N:0:1
ACTCCTACGGGAGGCAGCAGTGGGGAATATTGCACAATGGGCGCAAGCCTGATGCATCCATGCCGCGTGTGTGAAGAAGGCCTTCGGGTTGTAAAGCACTTTCAGCGAGGAGGAAGGTGGTGAACTTAATACGTTCATCAATTGACGTTACTCGCAGAAGAAGCACCGGCTAACTCCGTGCCAGCAGCCGCGGTAATACGGAGGGTGCAAGCGTTAATCGGAATTACTGGGCGTAAAGCGCACG
+
FFFFGFGGDDGGGDCFGGG8FFGGGECCDFFGEEFFFG98@,@:+:6<CADCFFGA,CCFCFCE@FG@CB<CFEGGFEFD,CCFEFG7FGG7CFA?F8FEEFAE<9>4CFEGC:,,+EGCC=FE<FA,?FDF+:D=8EF,A<@FDF7><D:@,=+@FE:7B>FF:3><FCCC@E9DF*1*>>?8FGGGDCCE*B*B;?FFC**8*;5*?;7C*3;1:FCFGC8CFF+++78*)97:5CGD337)
@M03364:276:000000000-BLYN8:1:1101:4509:11053 1:N:0:1
ACTCCTACGGGAGGCAGCAGTGGGGAATATTGCACAATGGGCGCAAGCCTGATGCAGCCATGCCGCGTGTATGAAGAAGGCCTTCGGGTTGTAAAGTACTTTCAGCGAGGAGGAAGGTGGTGAGCTTAATACGCTCATCAATTGACGTTACTCGCAGAAGAAGCACCGGCTAACTCCGTGCCAGCAGCCGCGGTAATACGGAGGGTGCAAGCGTTAATCGGAATTACTGGGCGTAAAGCGCACG
+
GGGGGGGGGGGGGGGGGGGGGGGGGGGGGGGCGFGGGGGFGGGGGGGGGGGGGGGGFGGGGGGGGGGGGGGGGGGGGGGGGGGGGGGGGGGGGGGGGGGGGGGGGGGGGGGGGGGGGGGGDGGGGGGGGGGGGGGGGGGGGGGGGGGGGGGGGGGGGGGGGFGGGGGGEE>FGGGGGGGGFGGFFGGGGGGGGGGGGGGDEGGGGGGDGGGGCGGGGGGGGCEGGDFGGG55DDEGFGGGGGGC
@M03364:276:000000000-BLYN8:1:1101:4929:11058 1:N:0:1
ACTCCTACGGGAGGCAGCAGTGGGGAATATTGCACAATGGGCGCAAGCCTGATGCAGCCATGCAGCGTGTGTGAAGAAGGCCTTCGGGTTGTAAAGCACTTTCTGCAAGGAGGAAGGTGGTGAGCTTAATACGTTCATCCATTGACGTTACTCGCAGAAGAAGCACCGCCTCACTCCGTGCCCGCCGCCGCGGTAAAACGGCGGGTGCTAGCGTTAATCGGAATTACTGGGCGTAAACGGCAGG
+
FGGGGGGGGGGGGGGGGGGGGG9FGEGGGGGGC6FGGGFGCFG7@FGCGGGG,,<EFGGF9F,,CFGGG,69CFAFD,,CFG8C,,BF,C7=9CF<F=8,BFD,9,,5,B,,4+B,:F==?F,B,C8?EFFGF94,,CA,AFC,DFEGGF:F,++@@+,,3>F,:3,55@3+,3,3D7>33*,>4*>4****1111+++*=*3=8*1*+3++/2/*:?+////*<0<@?655<5*:***9)7)1
@M03364:276:000000000-BLYN8:1:1101:26833:11067 1:N:0:1
ACTCCTACGGGAGGCAGCAGTGGGGAATTTTGGACAATGGGGGCAACCCTGATCCAGCCATGCCGCGTGTCTGAAGAAGGCCTTCGGGTTGTAAAGGACTTTTGTCAGGGAAGAAAAGGTCATGGTTAATAGCTATGGCTGATGACGGTACCTGAAGAATAAGCACCGGCTAACTACGTGCCAGCAGCCGCGGTAATACGTAGGGTGCGAGCGTTAATCGGAATTACTGGGCGTAAAGCGGGCG
+
GGGGGGGGGGGG:FFGGEGFCFGGGGGGGGGGGGGFG<EFGGGGGGGGGGGGGGGGGGGGGGGGGGGGGGGGGGGGGGFGGGGGGGGG,BFFGGGGGGGGGGGGGGGGG@EFGGGGGGGGGDGGGGGGAFGGFAGGGGGGGGGGGGGGGG>F,,@=3,FFGGGGGGGGGGGGGGGGGDGGFGEFFGFDFGDCGGGGGFFGGFFGE8CEEEGGGGGGGGGFGGGGGCGFGGGF<DDEFGGGGGGD
@M03364:276:000000000-BLYN8:1:1101:3765:11099 1:N:0:1
ACTCCTACGGGAGGCAGCAGTAGGGAATCTTCCGCAATGGGCGAAAGCCTGACGGAGCAACGCCGCGTGAGTGATGAAGGTTTTCGGATCGTAAAACTCTGTTATTAGGGAAGAACAAATGTGTAAGTAACTGTGCACATCTTGACGGTACCTAATCAGAAAGCCACGGCTAACTACGTGCCAGCAGCCGCGGTAATACGTAGGTGGCAAGCGTTATCCGGAATTATTGGGCGTAAAGCGCGCG
+
GGGGGGGGGGGGGGGGGGDGEGGGGGGGGGGGGGGGGGGGGGGGGGGGGGGGGGGGEGGGGGGGGGGBFDGGGGGFGGGGGFFFGGGGGGGGGGGGGGGGGGGGGGGGGGGFGGGGGGGGGGFGFGGGGGGFFGGGGGGGGGGFGGGGGFGGGGGGGFGGGGGGFFGGGGGGGGG9:CFGGGFGGGFGGGGGGGEEFGGCGGGGGG>FGGGGGGEC;@FGGCCFCFGC9FGGDG5E3>FGGGDD
@M03364:276:000000000-BLYN8:1:1101:28252:11101 1:N:0:1
ACTCCTACGGGAGGCAGCAGTGGGGAATATTGGACAATGGGCGAAAGCCTGATCCAGCCATGCCGCGTGTGTGAAGACGGCCTTTTGGTTGTAAAGCACTTTAAGCGAGGAGGAGGCTACTTAGATTAATACTCTAGGATAGTGGACGTTACTCGCAGAATAAGCACCGGCTAACTCTGTGCCAGCAGCCGCGGTAATACAGAGGGTGCGAGCGTTAATCGGATTTACTGGGCGTAAAGCGTGC
+
GGGGGGGGGGGDGFGGGCFGFGGGGF7CFEFGFFEGGCFGGGDEECFFGGGGFAFEA@FF,CFEE7F==FFGGFFED8?CEGGFGFEEFFGECGGEFGGF=FFGDG++@:+?@FG:CDFEDFGG,,,CFAF,,C5C?D8,AFEDEFFG>FC:<=FG7:><CCFGFA>::CG7*>?FF;FEE9,>8DGF,CECEE888;;CCGCFG>**;*=/58*;CCF?ED=E5<?<9C6F57:E**?*9<*1
@M03364:276:000000000-BLYN8:1:1101:9716:11114 1:N:0:1
ACTCCTACGGGAGGCAGCAGTGGGGAATATTGCACAATGGGCGCAAGCCTGATGCAGCCATGCCGCGTGTGTGAAGAAGGCCTTCGGGTTGTAAAGCACTTTCAGCGAGGAGGAAGGTGGTGAACTTAATACGTTCATCAATTGACGTTACTCGCAGAAGAAGCACCGGCTAACTCCGTGCCAGCAGCCGCGGTAATACGGAGGGTGCAAGCGTTAATCGGAATTACTGGGCGTAAAGCGCACG
+
GGGGFGGGGGGGGGGGGGGGGGGGGGGGGGGGGGGGGGGGGGGGGGGGGGGGGGGGGGGGGDGGGGGGGGGGGGFGGGGGGGGGGGGGGGGGGGGGGGGGGGGGGGG>FGCFGEGGGFGGGGGGGGGGGGGGGGGGGGGGGGCFGGGGGGGGGGGEGGFFE@FFGGGCFDEGGGFGGGGGGGGGGGGGGGGGGGGGFGGGC>CGEGGGGGGFGGGGGGGGGDGCFGCFFF;FGGGG<GGDDGD)
@M03364:276:000000000-BLYN8:1:1101:26913:11159 1:N:0:1
ACTCCTACGGGAGGCAGCAGTGGGGAATATTGCACAATGGGCGCAAGCCTGATGCAGCCATGCCGCGTGTGTGAAGAAGGCCTTCGGGTTGTAAAGCACTTTCAGCGAGGAGGAAGGTGGTGAGCTTAATACGCTCATCAATTGACGTTACTCGCAGAAGAAGCACCGGCTAACTCCGTGCCAGCAGCCGCGGTAATACGGAGGGTGCAAGCGTTAATCGGAATTACTGGGCGTAAAGCGCACG
+
GGFGGGGGGGGEFDEGGGGFGFGGEFGGGGG9FFGGGGGGGGGGGGGG7F@FCGGGGGGFGGFGGCCFFEFGGGGGGFGGGFGGGGGGGGGGGGCGADFGGGGGGGGDFGGGDGGGGCFF:FGDGGGFDGGFG7B>FFFFGGGFCFE:DFGGFG>FGDGGGGGGGC@FDDGGFFFCCC><F7FGGFCGGGGGGGGGGF9EGEEGG*;CEG?CEGGGGFGCG5C7CFGGGGFFGGG*90:DGG39
@M03364:276:000000000-BLYN8:1:1101:13886:11169 1:N:0:1
ACTCCTACGGGAGGCAGCAGTGGGGAATATTGCACAATGGGCGCAAGCCTGATGCAGCCATGCCGCGTGTGTGAAGAAGGCCTTCGGGTTGTAAAGCACTTTCAGCGAGGAGGAAGGTGGTGAACTTAATACGTTCATCAATTGACGTTACTCGCAGAAGAAGCACCGGCTAACTCCGTGCCAGCAGCCGCGGTAATACGGAGGGTGCAAGCGTTAATCGGAATTACTGGGCGTAAAGCGCACG
+
GGGGGGGFGGGGGGGGGGGGGGGGGGGGGGGGGGGGGGGGGGGGGGGGGGGGGGGGGGGGGGGGGGGFGGGGCAFFGGGGGGGGGDGGGGGGGGGGGGGGGGGGFGGGGGGGDGGGGGGGGGFEGGGGGGGGGFGGGGGGGGGGGGGGGGGGGGEGGGGGGFCFGGGGEGGGGGGGGGGGGGGGGGGGGGGGGGGGGGGGGGGGDEGGGGGGGGGGGGGGGGEGGGGGGFGGGGGGGGGCGGD3
@M03364:276:000000000-BLYN8:1:1101:17722:11170 1:N:0:1
ACTCCTACGGGAGGCAGCAGTAGGGAATCTTCCGCAATGGACGAAAGTCTGACGGAGCAACGCCGCGTGTGTGAAGAAGGTTTTCGGATCGTAAAGCACTGTTGTTAGAGAAGAACAAGGATAAGAGTCACTGCTTGTCCCTTGACGGTATCTAACCAGAAAGCCACGGCTAACTACGTGCCAGCAGCCGCGGTAATACGTAGGTGGCAAGCGTTGTCCGGAATTATTGGGCGTAAAGCGCGCC
+
GGFEGGGGGDGEGGGGGGGGGGGCGEFGGGGGFDCFGD<F9ECGCCCGGGGGGGGGGDGGGGGGGGGGEGGGCC<FEGCFAACFEFGGECGCFFGGGGG@EGFGGGGFFFAFGGGGGGEGGGEFFGGGGGGE?FFGFGAFGGF8F@CGCD7FGCCGGGGCGFGG7FFE*@@FFFGFC8FCDFCC7>BF@EEBE4CEGGGGGEFCFGGGFFFGCG88CFC*:;EG?:F:<+85C9:EGGG<D)))
@M03364:276:000000000-BLYN8:1:1101:6977:11236 1:N:0:1
ACTCCTACGGGAGGCAGCAGTGGGGAATATTGCACAATGGGCGCAAGCCTGATGCAGCCATGCCGCGTGTGTGAAGAAGGCCTTCGGGTTGTAAAGCACTTTCAGCGAGGAGGAAGGTGGTGAACTTAATACGTTCATCAATTGACGTTACTCGCAGAAGAAGCACCGGCTAACTCCGTGCCAGCAGCCGCGGTAATACGGAGGGTGCAAGCGTTAATCGGAATTACTGGGCGTAAAGCGCACG
+
GGGGGGGGGGGGGGGGGGGGGGGGGFGGGGGGGGGGGGGGGGGGGGGGGGGGGGGGGGGGGGGGGGGGGGGGGGGGGGGGGGGFGGGGGGGGGGGGGGGGGGGGGGGGGGGGG@AFGGGGGGGGGGGGGGGGGGGGGGGGGGGGGGGGGGGGGGGGGDGGGCGGGGGGEGGGGGGGGGGGGGGGGGGGGGGGGGGEGGGGGEGGGGGGGGGGGGGGGGGGGGGGGGGGGGGGGGGEGGGGGGG5
@M03364:276:000000000-BLYN8:1:1101:19078:11238 1:N:0:1
ACTCCTACGGGAGGCAGCAGTGGGGAATATTGCACAATGGGCGCAAGCCTGATGCAGCCATGCCGCGTGTATGAAGAAGGCCTTCGGGTTGTAAAGTACTTTCAGCGAGGAGGAAGGCGTTGTGGTTAATAACCGCAGCGATTGACGTTACTCGCAGAAGAAGCACCGGCTAACTCCGTGCCAGCAGCCGCGGTAATACGGAGGGTGCAAGCGTTAATCGGAATTACTGGGCGTAAAGCGCACG
+
GGGGGGGGGGGGGGGGGGGGGGGGGGGGGGGGGGGGGGGGGGGGGGGGGGGGGGGGGGGGGGGGGGGGGGGGGGGGGGGGGGGGGGGGGGGGGGGGGGGGGGGGGGGGGGGEDGGGGGGGGGGGGFGGGGGGGGGGGGGGGGGGGGGGGGGGGGGGGGGGGGGGGGGGGGGGGGGGGGGGGGGGGGGGGGGGGGGGGGGGE:CGGGGGGGGGGGGGFGGGGGGGGGGGGGGGGGGGGGGGGDD)
@M03364:276:000000000-BLYN8:1:1101:23062:11242 1:N:0:1
ACTCCTACGGGAGGCAGCAGTGGGGAATATTGCACAATGGGCGCAAGCCTGATGCAGCCATGCCGCGTGTGTGAAGAAGGCCTTCGGGTTGTAAAGCACTTTCAGCGAGGAGGAAGGTGGTGAACTTAATACGTTCATCAATTGACGTTACTCGCAGAAGAAGCACCGGCTAACTCCGTGCCAGCAGCCGCGGTAATACGGAGGGTGCAAGCGTTAATCGGAATTACTGGGCGTAAAGCGCACG
+
GGGGGGGGGGGGGGGGGGGGGGGGGGGGGGGGGGGGGGGGGGFGGGGGGGGGGGGGGGGGGGGGGGGGGGGGDFGGGGGGGGGGGGGGGGGGGGGGGGGGGGGGGGGGGGFGGGGGGGGGGGFGGGGGGGGGGGGGGGGGFG9>FGGEGGGGGEGGGEFGGGGGGGGGGGGGGGGGGGFGGGGGGGGGGGGGGGGGFDEGGGGDEGGGGGGGGGGGGGGGGGGGGGGGGGFFDDGGGGGGGGG<
@M03364:276:000000000-BLYN8:1:1101:3944:11254 1:N:0:1
ACTCCTACGGGAGGCAGCAGTGGGGAATATTGCACAATGGGCGCAAGCCTGATGCAGCCATGCCGCGTGTGTGAAGAAGGCCTTCGGGTTGTAAAGCACTTTCAGCGAGGAGGAAGGTGGTGAACTTAATACGTTCATCAATTGACGTTACTCGCAGAAGAAGCACCGGCTAACTCCGTGCCAGCAGCCGCGGTAATACGGAGGGTGCAAGCGTTAATCGGAATTACTGGGCGTAAAGCGCACG
+
GGGGGGGGGGGGGGGGGGFFFFGFE>FGFGGGGGFGGGGEDGGGGGGGG@8FGGGGGGGFGGGGGGDFFCFGFGGGGFGGGFGGGGGGGGGGGAE9EAFGGGFF<F7=FEGGDEGGGCF+CFFGDABFGECDFFFGFFDA?ECEGGGGFGCEDGCCEGFGGGGCFFCFDFGGGGGFCE<CCFGGGGGFGGGGGGGGGGGF>*CECEGDCD?CGEGCGGGFCGDFDG?C7?FFDDG5DGDCDGGD
@M03364:276:000000000-BLYN8:1:1101:21330:11282 1:N:0:1
ACTCCTACGGGAGGCAGCAGTGGGGAATATTGGACAATGGGCGAAAGCCTGATCCAGCCATGCCGCGTGTGTGAAGAAGGTCTTCGGATTGTAAAGCACTTTAAGTTGGGAGGAAGGGCAGTAAGTTAATACCTTGCTGTTTTGACGTTACCAACAGAATAAGCACCGGCTAACTTCGTGCCAGCAGCCGCGGTAATACGAAGGGTGCAAGCGTTAATCGGAATTACTGGGCGTAAAGCGCGCG
+
GGGGGGGGGGGGGGGGGGGGGGGGGGGGGGGGGGGGGGGGGGGGGGGGGGGGGGGGGGGGGGGGGGGGGGGGGGGGGGGGGGGGGGGGGDGGGGGGGGGGGGGGGGGGGGGGGGGGGGGGGGGGGGGGGGGGGGFGGGGGGFDGGGGGGGGGGGGGGGGGGGGGGGGGGGGGGGGGGGGGGGGGFGFGGGGGGGGGGGGGGGGEGGGGGGGGGGGGGGGGGGGGGGGGGEFGGGGGGCGGGGGG
@M03364:276:000000000-BLYN8:1:1101:17444:11292 1:N:0:1
ACTCCTACGGGAGGCAGCAGTGGGGAATATTGCACAATGGGCGCAAGCCTGATGCAGCCATGCCGCGTGTGTGAAGAAGGCCTTCGGGTTGTAAAGCACTTTCAGCGAGGAGGAAGGTGGTGAACTTAATACGTTCATCAATTGACGTTACTCGCAGAAGAAGCACCGGCTAACTCCGTGCCAGCAGCCGCGGTAATACGGAGGGTGCAAGCGTTAATCGGAATTACTGGGCGTAAAGCGCACG
+
GGGGGGGGGGGGGGGGGGGGGGGGGGGGGGGGGGGGGGGGGGGGGGGGGGGGGGGGGGGGGGGGGGGGGGGGGGGGGGGGGGGGGGGGGGGGGGGGGGGGGGGGGGGDGGGGGGGGGGGGDGGGGGGGGGGFGGGGGGGGGGGGGGG:FGGGGGGGDGFGGFCGGGGGGGGDFGGGGGGGGGGGGGGGGGGGGEGGGGCFG>EEG55C8<CFGGEDGGGGGGGGFFGGDGGDDGGGGGFGGGGC
@M03364:276:000000000-BLYN8:1:1101:7510:11341 1:N:0:1
ACTCCTACGGGAGGCAGCAGTGGGGAATATTGCACAATGGGCGCAAGCCTGATGCAGCCATGCCGCGTGTGTGAAGAAGGCCTTCGGGTTGTAAAGCACTTTCAGCGAGGAGGAAGGTGGTGAACTTAATACGTTCATCAATTGACGTTACTCGCAGAAGAAGCACCGGCTAACTCCGTGCCAGCAGCCGCGGTAATACGGAGGGTGCAAGCGTTAATCGGAATTACTGGGCGTAAAGCGCACG
+
GGGGGGGGGGGGGGGGGGGGGGGGGGGGGGGGGGGGGGGGGGGGGGGGGGGDFGGGGGGGGGGGGGGGGGGGGGGGGGGGGGGGGGGGGGGGGGGGGGGGGGGGFGGGGGGGGGGGGGGGGGCFGGGGGGGGGGGGGGGGCGGGGGGGGGGGGGGGGGGGGGGGGGGGGDGGGEGGGGGGGGGGGGGGGGGGGGGGGGGGGGGGGGGEGGGGGEEGGG7CCEDGGGGGGGGFGGG5DFGGGDG<
@M03364:276:000000000-BLYN8:1:1101:25827:11370 1:N:0:1
ACTCCTACGGGAGGCAGCAGTGGGGAATATTGGACAATGGGCGAAAGCCTGATCCAGCCATGCCGCGTGTGTGAAGAAGGCCTTTTGGTTGTAAAGCACTTTAAGCGAGGAGGAGGCTACTTAGATTAATACTCTAGGATAGTGGACGTTACTCGCAGAATAAGCACCGGCTAACTCTGTGCCAGCAGCCGCGGTAATACAGAGGGTGCGAGCGTTAATCGGATTTACTGGGCGTAAAGCGTGG
+
GGGGGGFGGGGGGGGGGGGGFGGGGGEGG9F<FGGGGGGGGGGGGGGGGGGGFFG9EFFGGGGCGGGGGCCFFGGGGGGGGGDEEFFGGGECFFFFGGGGGGGGGGGDGGEGGEEGDFFFFGGGGCFGGGGGGFAAFFFEGGGGGGGGGGCFGGGGGDGCFGGGGGGCECEEGFGGG9D;FFC9;CFGGGGG5CGGGGGGGFCFGGE8EE*?EG55E=FFGEEGGGGGGGCG4DEEG<FGDGG)
@M03364:276:000000000-BLYN8:1:1101:9224:11391 1:N:0:1
ACTCCTACTGGAGGCAGCAGTGGGGAATATTGGACAATGGGCGAAAGCCTGATCCAGCCATGCCGCGTGTGTGAAGAAGGCCTTTTGGTTGTAAAGCACTTTAAGCGAGGAGGAGGCTACTTGGATTAATACTCTAGGATAGTGGACGTTACTCGCAGAATAAGCACCGGCTAACTCTGTGCCAGCAGCCGCGGTAATACAGAGGGTGCGAGCGTTAATCGGATTTACTGGGCGTAAAGCGTGC
+
GGGGGGGGGGGGGGGGGGGGGGGGGGGGGGGGGGGGGGGGGGGGGGEGGGGGGGGGGGGGGGGGGGGGGGGGGGGGGGGGGGGGGGGGGGGGFFFGGGGGGGGGGGGGGGGGGGGGGGGGGGFFDGECGGGGGFGAEGFA5AFFGGGGGCDGFGGGGCCFGGGGFGCFGGGGGGFFGGGGGGFGGGGGGGEGGGGGGGGGGGGGGGGD8CEEGGGDEGG?ECECCFGF7?FGGGGCDGGGGGG*
@M03364:276:000000000-BLYN8:1:1101:5777:11413 1:N:0:1
ACTCCTACGGGAGGCAGCAGTGGGGAATATTGCACAATGGGCGCAAGCCTGATGCAGCCATGCCGCGTGTGTGAAGAAGGCCTTCGGGTTGTAAAGCACTTTCAGCGAGGAGGAAGGTGGTGAACTTAATACGTTCATCAATTGACGTTACTCGCAGAAGAAGCACCGGCTAACTCCGTGCCAGCAGCCGCGGTAATACGGAGGGTGCAAGCGTTAATCGGAATTACTGGGCGTAAAGCGCACG
+
GGGGGGGGGGGGGGGGGGGGGGGGGEGGGGGGGGGGGGGGCGGGGGGGGGGGGGGGGGGGGGGGDEFGGGGGGGGDFGGGGFDGGFGGFGGGFFFGAEGGGGDGGFGCFECFDCFGGGFGGGFGGFGFGFFAGEFGFGGGFGFFGFGEEGGGGGGGGGGF7CGDGGGGE@FDC7CGGGGGGFFGGGGGGGGGGGGEGGEFG5CGEGECFEF5:EGGFFF=5ECFDEF9FGFFD<EDCD7CCDG3
@M03364:276:000000000-BLYN8:1:1101:7716:11420 1:N:0:1
ACTCCTACGGGAGGCAGCAGTGGGGAATATTGGACAATGGGCGCAAGCCTGATCCAGCCATGCCGCGTGTGTGAAGAAGGCCTTTTGGTTGTAAAGCACTTTAAGCGAGGAGGAGGCTACTTGGATTAATACTCTAGGATAGTGGACGTTACTCGCAGAATAAGCACCGGCTAACTCTGTGCCAGCAGCCGCGGTAATACAGAGGGTGCGAGCGTTAATCGGATTTACTGGGCGTAAAGCGTGC
+
FEGFGGGGGGGGGGDGGGGGGGGFEGGGEGGEFGGGGGGGGGGGGGGGGGGGGGGDFGGGGGGGGGGGC=<FGGGGGFGG8FGGGGGDGGGGGGGFCGFGGGGGCFCCFGGGGDCFGD@AGGGGFGG?FGD,FEGGGGFGGGFGGGGG@FEGF>FECGDCFGGGGGGFGGGEGCGGFCGFGGFFFFFCF8EGCEC8CFGC9B<@CGGEEEGGGEGD*/<0:CCE5CCGFGGDFDEED*C7DGD*
@M03364:276:000000000-BLYN8:1:1101:6501:11426 1:N:0:1
ACTCCTACGGGAGGCAGCAGTGGGGAATATTGCACAATGGGCGCAAGCCTGATGCAGCCATGCCGCGTGTGTGAAGAAGGCCTTCGGGTTGTAAAGCACTTTCAGCGAGGAGGAAGGTGGTGAACTTAATACGTTCATCAATTGACGTTACTCGCAGAAGAAGCACCGGCTAACTCCGTGCCAGCAGCCGCGGTAATACGGAGGGTGCAAGCGTTAATCGGAATTACTGGGCGTAAAGCGCACG
+
GGGGGGGGGGGGGGGGGGFGGFGGGGGGGGGGGGGGGGGGGGGGGGGGGGGGGGGGGGGGGGGGGGGGGGGGGGGGGGGGGGGGGGGGGGGGGGGGFGGGGGGGGFGGGGGGGGGGGGGGGG9FFFGGGGGGGFGGGGGGGGGGGGGGCGGGGGGGGGGGGGGGGGGGGGGGGGGGGGC@CGGGGGFGGGGCDGGGFGGGGGDECGGDFGG8EGGGGGGGGGGGGGGGGFFGGGGGGGFGD:C3
@M03364:276:000000000-BLYN8:1:1101:20121:11454 1:N:0:1
ACTCCTACGGGAGGCAGCAGTGGGGAATATTGCACAATGGGCGCAAGCCTGATGCAGCCATGCCGCGTGTGTGAAGAAGGCCTTCGGGTTGTAAAGCACTTTCAGCGAGGAGGAAGGTGGTGAACTTAATACGTTCATCAATTGACGTTACTCGCAGAAGAAGCACCGGCTAACTCCGTGCCAGCAGCCGCGGTAATACGGAGGGTGCAAGCGTTAATCGGAATTACTGGGCGTAAAGCGCACG
+
GGGGGGGGGGGGGGGGGGGGGGGGGGGGGGGGGGGGGGGGGGGGGGGGGGGGGGGGGGGGGGGGGGGGGGGGGGGGGGGGGGGGGGGGGGGGGGGGGGGGGGGGGGGDGGGGGGGGGGGGGGGGGGGGGGGGFGGGGGGGGGGGGGGGGGGGGGGGGDGGGGGGGGGGGGGGGGFGGGGDGGGGGGGGGGGGGGGGGGGGGEGGGGGGGGGGGGGGGGGGDGGFCFGGGGGGGGEGDG=CDD51
@M03364:276:000000000-BLYN8:1:1101:26575:11460 1:N:0:1
ACTCCTACGGGAGGCAGCAGTAGGGAATCTTCGGCAATGGACGAAAGTCTGACCGAGCAACGCCGCGTGAGTGAAGAAGGTTTTCGGATCGTAAAACTCTGTTGTTAGAGAAGAACATGGGTGAGAGTAACTGTTCACCCCTTGACGGTATCTAACCAGAAAGCCACGGCTAACTACGTGCCAGCAGCCGCGGTAATACGTAGGTGGCAAGCGTTGTCCGGATGTATTGGGCGTAAAGCGAGCG
+
GGGGGGGEEGGGGGGGGGCCCECGEGGG,CCAFGGGFGGGGGGG7CF<<FFFEEFCGGGGGGGDGGGGGGFAFG<EF@CFEB,BBEGB@FGGGGGFGGGGFFGFEFGDFGEFGGGFFA<EFGC+=B8>DDF9FFG9EC=<+F,@DF@F7DFFF9=>AEGC<CFFGGGGC@FC>DFCF7DFGGGGFGGF7:CEGEGGECF8>B==<CCFCFFGGG=EEGFGE;E*+<70+<CCDGGG<*:CDDDC
@M03364:276:000000000-BLYN8:1:1101:7417:11469 1:N:0:1
ACTCCTACGGGAGGCAGCAGTGGGGAATATTGCACAATGGGCGCAAGCCTGATGCAGCCATGCCGCGTGTGTGAAGAAGGCCTTCGGGTTGTAAAGCACTTTCAGCGAGGAGGAAGGTGGTGAACTTAATACGTTCATCAATTGACGTTACTCGCAGAAGAAGCACCGGCTAACTCCGTGCCAGCAGCCGCGGTAATACGGAGGGTGCAAGCGTTAATCGGAATTACTGGGCGTAAAGCGCACG
+
GGGGGGGDCGEGGGGGGCFGDFFDEC;EGGGGGGFGGGGCGGGGGGG@F<FGGAGGGGGFEGGFEE>FGGFGGGGGGGGGFGGFGGDGEEGGGFFGFFGGF<FGGCG+@FGGGBEFCE@FGGGG<DFCFFGFFFFBCBD<DFDGACFFGGCFAFGEGC,:>7FAFFCE@EGGCGGGGGGGGGGGGGGGFGGGGGGECGGG>;EGGGGGGGGCEGEEG7CFG*8:?9C7+AFGGGE7C7DGGGG3
@M03364:276:000000000-BLYN8:1:1101:21968:11500 1:N:0:1
ACTCCTACGGGAGGCAGCAGTGGGGAATATTGCACAATGGGCGCAAGCCTGATGCAGCCATGCCGCGTGTGTGAAGAAGGCCTTCGGGTTGTAAAGCACTTTAAGCGAGGAGGAGGCTACTGGTATTAATACTACCGGATAGTGGACGTTACTCGCAGAATAAGCACCGGCTAACTCTGTGCCAGCAGCCGCGGTAATACAGAGGGTGCGAGCGTTAATCGGATTTACTGGGCGTAAAGCGTGC
+
GGGGGGGGGGGGGGGGGGGGGGGGGGGGGGGGGGGGGGFGGGGGGCFGFGGGGGGGG?EGGGGGGGGGGGGGGGGGGGGGGGGGGGGGGGGGGGGGGGGGGGGGGGGGGDGGGGGGGGGGGGGGFFGFGGGGGGGGGGFEFGFGGGGGGGGGGGGGGGGGGGGGGGG:FGGCFGGGGGGGGGGGGGGFGGGGGGGGGGGGGGGGGGGGGGGGGGGGGFGGGGGGGGGGGGDCFGGGGGGGGGG3
@M03364:276:000000000-BLYN8:1:1101:18918:11510 1:N:0:1
ACTCCTACGGGAGGCAGCAGTGGGGAATATTGCACAATGGGCGCAAGCCTGATGCAGCCATGCCGCGTGTGTGAAGAAGGCCTTCGGGTTGTAAAGCACTTTCAGCGAGGAGGAAGGTGGTGAACTTAATACGTTCATCAATTGACGTTACTCGCAGAAGAAGCACCGGCTAACTCCGTGCCAGCAGCCGCGGTAATACGGAGGGTGCAAGCGTTAATCGGAATTACTGGGCGTAAAGCGCACG
+
GGGGGGGGGGGGGGGGGGGGGGGGGGGGGGGGGGGGGGGGGGGGGGGGGGGGGGGGGGGGGGGGGGGGGGCGEGGGGGGGGFGGGGGGGGGGGGGGGGGGGGGGGFGDEGGGGGGFGEFGGGCFEGGCGGGGGGGGGGGGGGGGDC7@FDFGDFCECF:FGGGGAGCCFEGGG>CGGGGGGGDFGGFGGGGGGEDCFFFGGEGGGGGGGGGGGEGGEGFGGGGFF77<FFCCDGGEFDFGGGD7
@M03364:276:000000000-BLYN8:1:1101:24071:11513 1:N:0:1
ACTCCTACGGGAGGCAGCAGTGGGGAATATTGCACAATGGGCGCAAGCCTGATGCAGCCATGCCGCGTGTGTGAAGAAGGCCTTCGGGTTGTAAAGCACTTTCAGCAGGGAGGAAGAGATGACGGTTAATACCCGTTGTTGTGACGTTACCTGCAGAAGAAGCACCGGCTAACTCCGTGCCAGCAGCCGCGGTAATACGGAGGGTGCAAGCGTTAATCGGAATTACTGGGCGTAAAGCGCACGC
+
GGGGGGGGGGGGGGGGGGGGGGGGGGGGGGGGGGGGGGGGGGGGGGGGGGGGGGGGGGGGGGGGGGGGGGGGGGGGGGGGGFGGGGGGGGGGGGGGGGGGGGGGGGGGGGGGGGGGGGGGGGGGGGGGGGGGGGGGFGGGDFCGGGGFGGGGGGGGGGGGGGGDGGGC7FGGGGGGGGGGGGGGGGGFEGGEEEEGCFGGGGGGGGGGGGGDGGGGGGGGGGG6CFG?GGGGGGGECFDGGGGD
@M03364:276:000000000-BLYN8:1:1101:22096:11513 1:N:0:1
ACTCCTACGGGAGGCAGCAGTGGGGAATATTGCACAATGGGCGCAAGCCTGATGCAGCCATGCCGCGTGTATGAAGAAGGCCTTCGGGTTGTAAAGTACTTTCAGCGAGGAGGAAGGCATTAAGGTTAATAACCTTAGTGATTGACGTTACTCGCAGAAGAAGCACCGGCTAACTCCGTGCCAGCAGCCGCGGTAATACGGAGGGTGCAAGCGTTAATCGGAATTACTGGGCGTAAAGCGCACG
+
GGGGGGGGGGGGGGGGGGGGGGGGGGGGGGGGGGGGGGGGGGGGGEGGGGGGGGGGGGGGGGGGGGGGGGGGGGGGGGGGGGGGGGGGGGGGGGGGGGGGFFFGGGGEGGGGGGGGGGGGGGGGGGGFGGGGGGGGGFGGGGGGGGGGGGGGGGGGGGGGGGGGGGGGGGGGGGGFGGGGGGGGGGCFGGGGDEEGEGGGGEGGGGGGGGGGGGGDGGGGGGGGGGGGGGGGGGGDFF=DGDG<
@M03364:276:000000000-BLYN8:1:1101:14290:11518 1:N:0:1
ACTCCTACGGGAGGCAGCAGTGGGGAATTTTGGACAATGGGCGCAAGCCTGATCCAGCAATGCCGCGTGTGTGATGAAGGCCTTCGGGTTGTAAAGCACTTTTGGCGGGAACGAAAAGGTCCGTGCTAATACCATGGGCTGATGACGGTACCCGCAGAATAAGCACCGGCTAACTACGTGCCAGCAGCCGCGGTAATACGTAGGGTGCGAGCGTTAATCGGAATTACTGGGCGTAAAGAGTGCG
+
GGGGGGGGGGGGGGGGGGGGGGGGGGGGGGGGGGGGGGGGGGGGGGGGGGGGGGGGGGGGGGGGGGGGGFCFGGGGGGGGGGGGGGGGFGGGGGGGGGGFFGGGGGGGGGFGGGGGGGGGGGGGFGGGGCCFCFGDFGGGGGGGFCECGFGGGGGGGGGGGGFGGGGG7CBFFGFGGGGGF*;:EFGGGGDGDGDE?FGGGGFGGGGGGGGGGG8EFGGG5AEGGFCF7CCEDG*717:<0:CC
@M03364:276:000000000-BLYN8:1:1101:26404:11530 1:N:0:1
ACTCCTACGGGAGGCAGCAGTGGGGAATATTGCACAATGGGCGCAAGCCTGATGCAGCCATGCCGCGTGTGTGAAGAAGGCCTTCGGGTTGTAAAGCACTTTCAGCGAGGAGGAAGGTGGTGAACTTAATACGTTCATCAATTGACGTTACTCGCAGAAGAAGCACCGGCTAACTCCGTGCCAGCAGCCGCGGTAATACGGAGGGTGCAAGCGTTAATCGGAATTACTGGGCGTAAAGCGCACG
+
GFGGGGGGGDGGEGGGEGGGFGGGGEFGFFGGGGGGGGGGGGGGDEDGGFGGGGGFF@CDGGGGGGDGF:FGFDEFFGGGGGGGGGGGGGGCGFGGFGG8FGEGGGG@FEEEGGFGGFGGCFGGGGFCFGFGGGGFGAFGFGGGGGGFD<CDGGGEEEGGGGFEFGD7CFGG,?D9FEFGGGGGFFGGGECCEBEEBFGGG>CEGGGEFGG5EEG557EGEECGGGGGGGGGGG5*7:CGGGG<
@M03364:276:000000000-BLYN8:1:1101:2840:11535 1:N:0:1
ACTCCTACGGGAGGCAGCAGTGGGGAATATTGGACAATGGGGGCAACCCTGATCCAGCAATGCCGCGTGTGTGAAGAAGGCCGTCGGGTTGTAAAGCACTTTCAGCAGGGAGGAAGAGATGACGGTTAATACCCGTTGTTGTGACGTTACCTGCAGAAGAAGCACCGGCTAACTCCGTGCCATCAGCCGCGGTAATACGGAGGGTGCGAGCGTTATTCGGAATTACTGGGCGTAAAGCGTGCGT
+
GGFGGGCFGGGGGGGGCEFFFFGFECEGGFGFGGGGGGGGFGGGGFGGGGC8C9E@EGGG,EGGGGGCGDGGGEFFGGGGGG7FGGG>F7F:FDGGGGGG8EFFGFGCFGGEGGGGGG8DF<FGGFEGGGGGGGE=FGFEF=CGFECFF7FDGGGGGAFFFAF<B@*>@F@FFFGFGGGGCF,>CCFCEE5CGEGEC?EGCEEEGGGGGGCE8;CFECFFDEGFFG+<C:C:7>EG=FDDDG5/
@M03364:276:000000000-BLYN8:1:1101:16049:11536 1:N:0:1
ACTCCTACGGGAGGCAGCAGTGGGGAATATTGGACAATGGACCGAGAGTCTGATCCAGCAATTCTGTGTGCACGATGAAGTTTTTCGGAATGTAAAGTGCTTTCAGTTGGGAAGAAAAGAATGACGGTACCAACAGAAGAAGTGACGGCTAAATACGTGCCAGCAGCCGCGGTAATACGTATGTCACAAGCGTTATCCGGATTTATTGGGCGTAAAGCGCGTCTAGGTGGTTATATAAGTCTG
+
GGGGGGGGGGGGGGGGGGGGGGGGGGGGGGGGGGGGGGGGGGGGGGGGGGGGGGGGGGGGGGGGGGGGGGGGGGGGGGGGGGGGGGGGGEGGGGGGGGGGGGGGGGGGGGGGGGGGGGGGGGGGGEGGGGGGGGGGGGGGGGGGGGGDGGGGFGFCGGGGGGGGGFGGGGGGGGGGGGGGGGDGGGGGGGGEGGGGGGGGGGGGGGGGGGGGGGGFCFGGGGGGGGGCCFCCGGGGGGGGGFC
@M03364:276:000000000-BLYN8:1:1101:24917:11537 1:N:0:1
ACTCCTACGGGAGGCAGCAGTGGGGAATATTGCACAATGGGCGCAAGCCTGATGCAGCCATGCCGCGTGTGTGAAGAAGGCCTTCGGGTTGTAAAGCACTTTCAGCGAGGAGGAAGGTGGTGAACTTAATACGTTCATCAATTGACGTTACTCGCAGAAGAAGCACCGGCTAACTCCGTGCCAGCAGCCGCGGTAATACGGAGGGTGCAAGCGTTAATCGGAATTACTGTGCGTAAAGCGCACG
+
GGGGGGGGGGGGGGGGGGGGGGGGGGGGGGGGGGGGGGGGGGGGGGGGGGGGGGGGGGGGGGGGGGGEGGGGGGGGGGGGGGGGGGEGGGGGCFGGGGGGGGGGGGGCFGGGGGCFE8FGGGGGGGGGGGGGGFFGGGGFGGGGGGGFFFGGGGGGGGGGGGDGGGCFGG7FGGGGGGFFCGFGGCFEFEGGGGGGCFGGGGGGG>EEGGGGGEEGG7EGG5=FCGFGF+<CGGDDGGCGGGG7
@M03364:276:000000000-BLYN8:1:1101:13695:11550 1:N:0:1
ACTCCTACGGGAGGCAGCAGTGGGGAATATTGCACAATGGGCGCAAGCCTGATGCAGCCATGCCGCGTGTATGAAGAAGGCCTTCGGGTTGTAAAGTACTTTCAGCGAGGAGGAAGGCATTAAGGTTAATAACCTTAGTGATTGACGTTACTCGCAGAAGAAGCACCGGCTAACTCCGTGCCAGCAGCCGCGGTAATACGGAGGGTGCAAGCGTTAATCGGAATTACTGGGCGTAAAGCGCACG
+
GGGGGGGGGGGGGGGGGGGGGGGGGGGGGGGGGGGGGGGGGGGGGGGGGGGGGGGGGGGGGGGGGGGGGGGGGGGGGGGGGGGGGGGGGGGGGGGGGGGGGGGGGGGGGGGGGGGGGGGGGGGGGGGGGGGGGFGGGGGGGGGGGGGGGGGGGGGGGGGFGGGGGGGGGGGGGGGGGGGGGGGGGGGGGGGGGGGGGGGGGGGGGGGGGGGGGGDGFGGGGGGGGGGGGGGGGGGGGGGGGGG7
@M03364:276:000000000-BLYN8:1:1101:24042:11559 1:N:0:1
ACTCCTACGGGAGGCAGCAGTGGGGAATATTGCACAATGGGCGCAAGCCTGATGCAGCCATGCCGCGTGTGTGAAGAAGGCCTTCGGGTTGTAAAGCACTTTCAGCGAGGAGGAAGGTGGTGAACTTAATACGTTCATCAATTGACGTTACTCGCAGAAGAAGCACCGGCTAACTCCGTGCCAGCAGCCGCGGTAATACGGAGGGTGCAAGCGTTAATCGGAATTACTGGGCGTAAAGCGCACG
+
GGGGGGGGGFGGGGGGGGGGGGGGGFGGGGGGGGGGGGGGGGGGGGGGGGGGGGGGGGGGGGGGGGGGGGGGGGGGGGGGGGGGGGGGGGGGFGGGGGGGGGGGGGG7FEGGGGGGGGGGGGFGGGGGGGGGGGGGGGGGGGGGGGGGGGGGDGGGGGGGGGGGGGGGGGGGGGGGGGGGGGGGGGGGGGGGGGGGGGGGGGGGGGGGGGGGGGGGGGGGDGGGGGGGGGGGGGGGGGGGGGG5
@M03364:276:000000000-BLYN8:1:1101:16280:11575 1:N:0:1
ACTCCTACGGGAGGCAGCAGTGGGGAATATTGGACAATGGGCGCAAGCCTGATCCAGCCATGCCGCGTGTGTGAAGAAGGCCTTTTGGTTGTAAAGCACTTTAAGCGAGGAGGAGGCTACTTGGATTAATACTCTAGGATAGTGGACGTTACTCGCAGAATAAGCACCGGCTAACTCTGTGCCAGCAGCCGCGGTAATACAGAGGGTGCGAGCGTTAATCGGATTTACTGGGCGTAAAGCGTGC
+
GGGG@FGGGGGGGGGGGGGGGGGGGGGGGGGGGGGGGGGGGGGGGGGGGGGGGGGGGGGGGGGGDGGGGGGGGGGGGGGGGGGGGGGGGGGGGGGGGGGGGGGGGGGGGGGGDGGGGGGGGGGFGGGGGGGGGGGGFG<FFFGGGGGGCGGGGGEGCFEFGGGGGGGGDG@:FFFGGFFGGGGGGFGGGGG5EGEGGGGGGGGGGGGGGGGGGGGGGGGGGGGGGGGFFGGGGGGGGGGCGGD*
@M03364:276:000000000-BLYN8:1:1101:3872:11625 1:N:0:1
ACTCCTACGGGAGGCAGCAGTGGGGAATATTGGACAATGGGCGAAAGCCTGATCCAGCCATGCCGCGTGTGTGAAGAAGGCCTTTTGGTTGTAAAGCACTTTAAGCGATGAGGAGGCTACTTAGATTAATACTCTAGGATAGTGGACGTTACTCGCAGAATAAGCACCGGCTAATTCTTTGCCAGCAGCCGCGGTACTACAGAGGGTGCGAGCGTTATTCGGATTTACTGGGCGTAAAGCGTGC
+
EGGFGGCFGGGG@FGEDGEGGGGFGGEGGGGGGGFGGGGGGFED:CFGGGGGGFGCGGGFFGGFC:F=FFCFF,FFDCFG@CEFGGGGGGGGDGGGC<FFE?EFGGG+,BE<FGGGC<?DFCE9A<DDFFGGGCF9EAD?A8FE?,AFF7AF996+6@FDFFCGGGGGGGGD7,,,@,,7,@9>>CFCF8C5:8:E*2,?,4BB:C*=E**:CGGGG*+4=9CCE@FCCGC15DEGCCFGGCD5
@M03364:276:000000000-BLYN8:1:1101:12972:11629 1:N:0:1
ACTCCTACGGGAGGCAGCAGTGGGGAATATTGGACAATGGGCGGAAGCCTGATCCAGCCATGCCGCGTGTGTGAAGAAGGCCTTTTGGTTGTAAAGCACTTTAAGCGAGGAGGAGGCTACTTGGATTAATACTCTAGGATAGTGGACGTTACTCGCAGAATAAGCACCGGCTAACTCTGTGCCAGCAGCCGCGGTAATACAGAGGGTGCGAGCGTTAATCGGATTTACTGGGCGTAAAGCGTGC
+
GGGGFFGCGGGGGGGGGGGGGGGGGBBE9FGEFGGGGGGGGGGGGGGGGGGGGFGGGGF8EFGGDDGGGGGGGGGGFGFGGGGGGGFCGGGGGGGGGGGGGGGGCAEGGGGGG7@FEFGEGEAFFFAFGGGGGGGGGGFEFGFGDGFFFFFDGGGGGEBCGGGGGGGEEGGGDEFFC,2@FFCGDFGGFG>EEEEEEDFE?FCGGE>ED88EEEG=ECFFGGGCCGE?CF?555CEDGFC3DG5
@M03364:276:000000000-BLYN8:1:1101:13891:11674 1:N:0:1
ACTCCTACGGGAGGCAGCAGTGGGGAATTTTGGACAATGGGCGCAAGCCTGATCCAGCAATGCCGCGTGTGTGATGAAGGCCTTCGGGTTGTAAAGCACTTTTGGCGGGAACGAAAAGGTCCGTGCTAATACCATGGGCTGATGACGGTACCCGCAGAATAAGCACCGGCTAACTACGTGCCAGCAGCCGCGGTAATACGTAGGGTGCGAGCGTTAATCGGAATTACTGGGCGTAAAGAGTGCG
+
GGGGGGGGGGGGGGGGGGGGGGGGGGGGGGGGGGGGGGGGGGGGGGGGGGGGFGGGGGGGGGGGGGGGGGGGGGGGGGGGGGGGGGGGGGGGGGGGGGGGGGGGGGGGGGGGGGGGGEGGGGGGGGGGGGGGGGGGGGGFGGGGGFGGGFGGGGGGGGGGGGGGGGGGGGGGGGDGGGGGGGGGGGGGGGGGGGGGGGGGCGGEGGGGGEGGG:EGGGF=EGGGGGGGGGGGGD7CFGCFGGGD
@M03364:276:000000000-BLYN8:1:1101:27412:11681 1:N:0:1
ACTCCTACGGGAGGCAGCAGTGGGGAATATTGCACAATGGGCGCAAGCCTGATGCAGCCATGCCGCGTGTGTGAAGAAGGCCTTCGGGTTGTAAAGCACTTTCAGCGAGGAGGAAGGTGGTGAACTTAATACGTTCATCAATTGACGTTACTCGCAGAAGAAGCACCGGCTAACTCCGTGCCAGCAGCCGCGGTAATACGGAGGGTGCAAGCGTTAATCGGAATTACTGGGCGTAAAGCGCACG
+
GGGGGGGGGGGGGGGGGGGGGFGGGGGGGGGGGGGGGGGDGGGGGGGGGGGGGGGGFGGGGGGGGGGGGGGGFGGGGGGGGGGFGGGG<FEBEEFGGGGGGGGGGGGDGGGGGGGGGGDGGGGGGGGGGGGGGGGGGGGCFGGGGGGGGGGGGGGGGGGGFGGGGGFGGGGGGGGGGGFGGGGGGGGGGGGGGGGGFG9EGEGGGE*8CEEGGDGGDGGGGGGFFGGG9CGGGD=EGGGGGGG7
@M03364:276:000000000-BLYN8:1:1101:22166:11700 1:N:0:1
ACTCCTACGGGAGGCAGCAGTGGGGAATATTGGACAATGGGCGAAAGCCTGATCCAGCCATGCCGCGTGTGTGAAGAAGGCCTTTTGGTTGTAAAGCACTTTAAGCGAGGAGGAGGCTACTTGGATTAATACTCTAGGATAGTGGACGTTACTCGCAGAATAAGCACCGGCTAACTCTGTGCCAGCAGCCGCGGTAATACAGAGGGTGCGAGCGTTAATCGGATTTACTGGGCGTAAAGCGTGC
+
GGGGGGGGGGGGGGGGGGGGGGGGGGGGGGGGGGGGGGGFGGGGGGGGGGGGGGFGGGFCGFGGGGGGGGGGGGGGGGGGGGGGGGGGGGGGGGGGGGGGGGGGGGGGGGDGGGGGGGFGGGGGGGFCGGGFFFGFGGGGGFGGGGGGGFGGGFGGGGGGGGGFGGGGGGGGGGGGGGGGGGG?>@EGGCGGGG5BGFGGGGC@FGGGDEGGG5/=EFGGFDD7?@FFCEGGGGGGGCFFGGC7
@M03364:276:000000000-BLYN8:1:1101:29069:11714 1:N:0:1
ACTCCTACGGGAGGCAGCAGTGGGGACTATTGGACAATGGGCGAAAGCCTGATCCAGCCATGCCGCGTGTGTGAAGAAGGCCTTTTGGTTGTAAAGCACTTTAAGCGAGGAGGAGGCTACTTGGCTTAATACTCTAGGATAGTGGACGTTACTCGCAGAAGAAGCACCGGCTAACTCCGTGCCAGCAGCCGCGGTAATACGGAGGGTGCAAGCGTTAATCGGAATTACTGGGCGTAAAGCGCA
+
DFG@FFFGC@:@:F@FFC@@CF@F@,6C,FEE6CEEFC66CF7@C7FF,E<,,CEC96C8F@AE:FGGGFE=F9?6:6C8EFDG9CFGC,,BBFEGGGGGGGG,<,F:C4CCCCGGGGGGF,,F=EF<9B<,55,8:<FDFGG93:@>8<@+C>FCF@EFCC7@FGGF@:C7*@CC<7FFF78,?DFGFFGGGDBCCC;CGEDCEC*;16@@GEEC*:0:C5*:C+9CEG?5FG=ED3CCD5<
@M03364:276:000000000-BLYN8:1:1101:15730:11748 1:N:0:1
ACTCCTACGGGAGGCAGCAGTGGGGAATATTGCACAATGGGCGCAAGCCTGATGCAGCCATGCCGCGTGTGTGAAGAAGGCCTTCGGGTTGTAAAGCACTTTCAGCGAGGAGGAAGGTGGTGAGCTTAATACGTTCATCAATTGACGTTACTCGCAGAAGAAGCACCGGCTAACTCCGTGCCAGCAGCCGCGGTAATACGGAGGGTGCAAGCGTTAATCGGAATTACTGGGCGTAAAGCGCACG
+
GGGGGGGGGGGGGGGGGGGGGGGGGGGGGGGGGGGGGGFGGGGGGGGGG@FGGFFGGGGGGGG?EGG@FGGGGGGGFGGGGGGGGGGGFDGGGGGGGGGGGGGGGGGEGGEEGEFGGGGFG<FC8FFGGGGGGGFGGFGGGEGGGGGGGGGFFGGGGGGCGGGGGGGGGGGGGGGGGGGGGCFGGGFGGGGGGEGGGGCCGDEGGEEGFEGFD?EGG?FCGGGGGGGFGGGGGGGGDFGGGD7)
@M03364:276:000000000-BLYN8:1:1101:11014:11763 1:N:0:1
ACTCCTACGGGAGGCAGCAGTGGGGAATATTGCACAATGGGCGCAAGCCTGATGCAGCCATGCCGCGTGTATGAAGAAGGCCTTCGGGTTGTAAAGTACTTTCAGCGGGGAGGAAGGGAGTAAAGTTAATACCTTTGCTCATTGACGTTACCCGCAGAAGAAGCACCGGCTAACTCCGTGCCAGCAGCCGCGGTAATACGGAGGGTGCAAGCGTTAATCGGAATTACTGGGCGTAAAGCGCACG
+
GGGGGGGGGGGGGGGGGGFGGGGGGGGGGGGGGGGGGGFGGGGGGGEFGGGGGGGGGGGGGGGGGFGEGGGGGGGGGGGGGGGGGGGGFGGGGGGGGGGGGGGGGFGGGGGGGGGGGGGGFDFGGFGGCCGGGGGGGGGGGGGGGGEGGGGGGGGGGGGFFGGGGGGGGGGGGGGFGGGGGGGFCFFGGGGGGGGGFGGGGGGECCECGGGFGEEGCG9CEGDGGGGGG6CFGDGGFGGGGGGD
@M03364:276:000000000-BLYN8:1:1101:17662:11769 1:N:0:1
ACTCCTACGGGAGGCAGCAGTGGGGAATATTGCACAATGGGCGCAAGCCTGATGCAGCCATGCCGCGTGTATGAAGAAGGCCTTCGGGTTGTAAAGTACTTTCAGCGGGGAGGAAGGTGAGTGGTTTAATACGCCATTCAATTGACGTTACCCGCAGAAGAAGCACCGGCTAACTCCGTGCCAGCAGCCGCGGTAATAAGGAGGGTGCAAGCGTTAATCGGAATTACTGGGCGTAAAGCGCACC
+
GGGGGGGFGGGGGGGGGEGGGGGGEEGGGGGGGGCGGGGFG@F:@FCFE<DFC<F9FEFFGFDEG+@@CFGGGGFGFFCEFGGGGGGGGGGGGGFG,CEF,AFDGF7@CGGGGDF<>8BBFGGF=DDBFGCFFGGGGGGGCGGGGGGGGCFDGEEGCB7BECGGGCEGDGECC,22?:FGGFFFGGGF7:8*8:EGCC+<CCCEEGG*<<2*;EAEGDCFC81:8<?:7CG=)9:CGG*))//)
@M03364:276:000000000-BLYN8:1:1101:21928:11797 1:N:0:1
ACTCCTACGGGAGGCAGCAGTAGGGAATCTTCGGCAATGGGGGCAACCCTGACCGAGCAACGCCGCGTGAGTGAAGAAGGTTTTCGGATCGTAAAACTCTGTTGTTAGAGAAGAACGTTAAGTAGAGTGGAAAGTTACTTAAGTGACGGTATCTAACCAGAAAGGGACGGCTAACTACGTGCCAGCAGCCGCGGTAATACGTAGGTCCCAAGCGTTGTCCGGATTTATTGGGCGTAAAGCGAGC
+
GGGGGGGGGGGGGGGGGGGGGGGGDGGGGGGGGGGGGGGGGGGGGGGGGGGGGGGGGGGGGGGGGGGGGGGGGGGGGGGGGGGGGGGGGGGGGGGGGGGGGGGGGFGGGGGGGGGGGGGGGGGGGGGDFGGGGGGGGGGGGGGGGGGGGDFGGGGGGGGGGGGGGGGGGGGGGGGGGGGGGGGGGGGGGGGGGGGGGGG9CCCGGGFGGGGGGGGGDEGGGGGCE?E?FGGGGGGDGGFGGGG5
@M03364:276:000000000-BLYN8:1:1101:6576:11798 1:N:0:1
ACTCCTACGGGAGGCAGCAGTGGGGAATATTGGACAATGGGCGAAAGCCTGATCCAGCCATGCCGCGTGTGTGAAGAAGGTCTTCGGATTGTAAAGCACTTTAAGTTGGGAGGAAGGGTTGTAGATTAATACTCTGCAATTTTGACGTTACCGACAGAATAAGCACCGGCTAACTCTGTGCCAGCAGCCGCGGTAATACAGAGGGTGCAAGCGTTAATCGGAATTACTGGGCGTAAAGCGCGCG
+
GGGGGGGGGGGGGGGGGGGGGGGGGGGGGGGGGGGGGGGGGGGGGGGGGGGGGGGGGGGGGFGGGGGGGGGGGGGGGGGGGGGGGGGGGGGGGGGGGGGGGGFGGGGGGGGGGEGGGGGGGGDGDGGGGGGGGGGGGGGGGGGGGGGGGGGGGGGGGGGGGGGFGGGGGGGGGGGGGGGGGFGGFGGGGGGGGEGGGGGGGGGGGGGGGGGGGGGGFGGGEGGGGGGGGGFGDDGGGGGCCDGC
@M03364:276:000000000-BLYN8:1:1101:2049:11815 1:N:0:1
ACTCCTACGGGAGGCAGCAGTGGGGAATATTGCACAATGGGCGCAAGCCTGATGCAGCCATGCCGCGTGTGTGAAGAAGGCCTTCGGGTTGTAAAGCACTTTCAGCGAGGAGGAAGGTGGTGAACTTAATACGTTCATCAATTGACGTTACTCGCAGAAGAAGCACCGGCTAACTCCGTGCCAGCAGCCGCGGTAATACGGAGGGTGGAAGCGTTAATCGGAATTACTGGGCGTAAAGCGCACG
+
GGGGGGGFGGGGGGGEGGGGFGGGGGGGGGGGGFFGGGGGGGGDGGGFGGGGFC9FGGEFCFGGGGGGGGGGGGGGGGGGAEFGGGGGF:FGGGFGGGGGFGGD?EG@CFEGEGFGDFFGGGCF<A<AFCFDFDEEGGGGGGGDFGGB+=FFGGG@FGGFFF@DFFDFD:FBFFFFGGFCFD9EGGGGGGDGG:BEC;EGGCEEDCG*BC88?>E=CFGC:2;FGF7CGGGGG<5C<?7>)9)1
@M03364:276:000000000-BLYN8:1:1101:3570:11816 1:N:0:1
ACTCCTACGGGAGGCAGCAGTGGGGAATATTGGACAATGGGGGCAACCCTGATCCAGCAATGCCGCGTGTGTGAAGAAGGCCTTCGGGTTGTAAAGCACTTTCAGCAGGGAGGAAGAGATGACGGTTAATACCCGTTGTTGTGACGTTACCTGCAGAAGAAGCACCGGCTAACTCCGTGCCAGCAGCCGCGGTAATACGGAGGGTGCGAGCGTTATTCGGAATTACTGGGCGTAAAGCGCACGC
+
GGGGGGGGGGGGGGGGGGGGGGGGGGGGGGGGGGGGGGGGGGGGGGGGGGGGGGGGGGGGGGGGGGGGGGGGGGGGGGGGGGGGGGGGGGGGGGGGGGGGGGGGGGGGGGGGGGGGGGGGGGGGGGGDGFGGGGGGGGGGGGGGGGGDGGGGGGGGGEGGGGGGGGGGGGGGGGGGGGGGGGGGGGGFGGGGGGGCEGGG8EEEGGGGGGGGGGGG7FGGGCFFGGD7FFGGD5CGGGDDDGGD
@M03364:276:000000000-BLYN8:1:1101:27949:11832 1:N:0:1
ACTCCTACGGGAGGCAGCAGTAGGGAATCTTCCGCAATGGGCGAAAGCCTGACGGAGCAACGCCGCGTGAGTGATGAAGGTTTTCGGATCGTAAAACTCTGTTATTAGGGAAGAACAAATGTGTAAGTAACTGTGCACATCTTGACGGTACCTAATCAGAAAGCCACGGCTAACTACGTGCCAGCAGCCGCGGTAATACGTAGGTGGCAAGCGTTATCCGGAATTATTGGGCGTAAAGCGCGCG
+
GGGGGGGFGGGGGGGGGGFGGGGGGGG@EGGGCGGDGGDGGDGGECFGGGGDG:FGGGGGFF7FFGDFFGE<F,,<CCFGGGGGGGGGG>FGGGGCGFGGGGGGG9FFFGGGGGGGC@DEFFDD<CD,?FF?EAB?<FFDEFFCFGG7FGGGGFFF>FGGGGGGGGGGDFGGFGGGGGGDFGFGGGFGGGGGEGGCEGGGGGGGGGGGGGGGGGGDGGFEGGGCC?ACEFEDCCC:<*:D3C)7
@M03364:276:000000000-BLYN8:1:1101:18659:11858 1:N:0:1
ACTCCTACGGGAGGCAGCAGTGGGGAATATTGGACAATGGGCGCAAGCCTGATCCAGCCATGCCGCGTGTGTGAAGAAGGCCTTTTGGTTGTAAAGCACTTTAAGCGAGGAGGAGGCTACTTGGATTAATACTCTGGGATAGTGGACGTTACTCGCAGAATAAGCACCGGCTAACTCTGTGCCAGCAGCCGCGGTAATACAGAGGGTGCGAGCGTTAATCGGATTTACTGGGCGTAAAGCGTGC
+
GGGGGGGGGGGGGGGGGGGGGGGGGGGGGGGGGGGGGGGGGGGGGGGGGGGGGGGGGGGGGGGGGGGGGGGGGGGGGGGGGGGGGGGGGGGGGGGGGGGGGGGGGGGGGGGGGDGGGGGGGGFGGGGGGFGGFGGGGGFGGGGGGGGGGGGGG9FEGGGGGGGGGGGGGGGGGGGGGGGGGGCEFGGGGCCCEGGGGGGCGCCEGGGGG5CGGGGGGGGGGGGGGGGGGFFEGGGEGFGGGGG*
@M03364:276:000000000-BLYN8:1:1101:4409:11869 1:N:0:1
ACTCCTACGGGAGGCAGCAGTGGGGAATATTGCACAATGGGCGCAAGCCTGATGCAGCCATGCCGCGTGTGTGAAGAAGGCCTTCGGGTTGTAAAGCACTTTCAGCGAGGAGGAAGGTGGTGAACTTAATACGTTCATCAATTGACGTTACTCGCAGAAGAAGCACCGGCTAACTCCGTGCCAGCAGCCGCGGTAATACGGAGGGTGCAAGCGTTAATCGGAATTACTGGGCGTAAAGCGCACG
+
GGGGGGGGGGGGGGGGGGGGGGGGGGGGGGGGGGGGGGGGGGGGGGGGGGGGGGGGGGCGGGGGGGGGGGGGGGGGFFGGGGGGGCGGGGGGGGGGGFGGGGGGGGGGGEGGGDGFGGGGGGGGGGGGGGGGGGGGGGGFGGGGGGGGGGGGGGGGGGGGGGGGGGGGGGGGGGGGGGGGGFGGGC6EGGGGGGGGGGGGGEGGEEGGGGGGGGGGGGGGGGGGGCFF7EFGGGGGGFCGGGG7
@M03364:276:000000000-BLYN8:1:1101:4732:11875 1:N:0:1
ACTCCTACGGGAGGCAGCAGTGGGGAATATTGCACAATGGGCGCAAGCCTGATGCAGCCATGCCGCGTGTGTGAAGAAGGCCTTCGGGTTGTAAAGCACTTTCAGCGAGGAGGAAGGTGGTGAGCTTAATACGCTCATCAATTGACGTTACTCGCAGAAGAAGCACCGGCTAACTCCGTGCCAGCAGCCGCGGTAATACGGAGGGTGCAAGCGTTAATCGGAATTACTGGGCGTAAAGCGCACG
+
GGGGGGGGGGGGGGGGGGGGFFGGGGGGGGGGGGGGGGGGGGGGGGGGGGGGGGGGGGGGGGGGGGGGGGGGGGGGFGGGGGGGFFEGGGGGGGGGGGGGGGGGGGGGGGGGGDGGGGGGGGGGGGFFGGGGGGFGGGGFFGGGGGGGGGGGGGGGGGGGGGG?FFGEGGGG:ACGGGGGGGGGGGGGGGGGDGGGGGGGGEEGGGGGGGGGGGGGDFGGEGEGGGGGCFGGGG5C9F7))CD3
@M03364:276:000000000-BLYN8:1:1101:4543:11888 1:N:0:1
ACTCCTACGGGAGGCAGCAGTGGGGAATATTGCACAATGGGCGCAAGCCTGATGCAGCCATGCCGCGTGTGTGAAGAAGGCCTTCGGGTTGTAAAGCACTTTCAGCGAGGAGGAAGGTGGTGAGCTTAATACGTTCATCAATTGACGTTACTCGCAGAAGAAGCACCGGCTAACTCCGTGCCAGCAGCCGCGGTAATACGGAGGGTGCAAGCGTTAATCGGAATTACTGGGCGTAAAGCGCACG
+
GGGGGGGGGGGGGGGGGGGGGGGGGGGGGGGGGGGGGGGGGGGGGGGGGGGGGGGGGGGGGGGGGGGGGGGGGGGGGGGGGGFGGGGGGGGGGGGGGGGGGGGGGGGGGGFGGGFGGGFFGGGGGGGGGGGGGGGGGGGGGGGGGGGGGGGGGGGGGGGGGGGGGGGGGGGEGGDGFGGGGGGGGGGGGGGGGGGGCFCGGGGGGGGGGFGGGGGGGGGGGGGGGGFGFGF55DGGFGGD:757
@M03364:276:000000000-BLYN8:1:1101:17829:11891 1:N:0:1
ACTCCTACGGGAGGCAGCAGTGGGGAATATTGGACAATGGGCGAAAGCCTGATCCAGCCATGCCGCGTGTGTGAAGAAGGCCTTTTGGTTGTAAAGCACTTTAAGCGAGGAGGAGGCTACTTGGATTAATACTCTAGGATAGTGGACGTTACTCGCAGAATAAGCACCGGCTAACTCTGTGCCAGCAGCCGCGGTAATACAGAGGGTGCGAGCGTTAATCGGATTTACTGGGCGTAAAGCGTGC
+
GGGGGGGGGGGGGGGGGGGGGGGGGGGGGGGGGGGGGGGDGGGGGGGGGGGGGGGGGGGGGGGGDFGGDGFGGGGGGGGGGGG<CGGGGGGGGAFFGGGGGGGGGGGGDG7F7FGCFFGF,EFGGGGGGGGGGGGGFFFGG@FGGGFGFGGGFGGGGGGGGEABEECCFFGGDGGGGGGF9FGBEGGBCGEBEC:BCEFGGCEEDGGGGEGGGGGGGFGF:EGGEGG9EGC5CDGGGCGGGGD*
@M03364:276:000000000-BLYN8:1:1101:15856:11901 1:N:0:1
ACTCCTACGGGAGGCAGCAGTGGGGAATATTGCACAATGGGCGCAAGCCTGATGCAGCCATGCCGCGTGTGTGAAGAAGGCCTTCGGGTTGTAAAGCACTTTCAGCGAGGAGGAAGGTGGTGAACTTAATACGTTCATCAATTGACGTTACTCGCAGAAGAAGCACCGGCTAACTCCGTGCCAGCAGCCGCGGTAATACGGAGGGTGCAAGCGTTAATCGGAATTACTGGGCGTAAAGCGCACG
+
GGGGGGGGGGGGGGGGGGGGGGGGGGGGGGGGGGGGGGGGGGGGGGGGGGGGGGGGGGGGGGGGGGGGGGGGGGGGFGGGGGGGGGGGGGGGGGGGGGGGGGGGGGGGGGGGGGGGGGGGGGGGFGGGGGGGGGGGGGGGGGGGGGGGGGGGGGGGGGGGGGGGGGGGGGGGGGGGGGGGGGGGGGGGGGGGGGGGFGGGGEGGGGGGGGGGGGGGGGGGGGGGGGGGFGGGGGGGGG7DDDG3
@M03364:276:000000000-BLYN8:1:1101:23154:11923 1:N:0:1
ACTCCTACGGGAGGCAGCAGTGGGGAATATTGCACAATGGGCGCAAGCCTGATGCAGCCATGCCGCGTGTGTGAAGAAGGCCTTCGGGTTGTAAAGCACTTTCAGCGAGGAGGAAGGTGGTGAACTTAATACGTTCATCAATTGACGTTACTCGCAGAAGAAGCACCGGCTAACTCCGTGCCAGCAGCCGCGGTAATACGGAGGGTGCAAGCGTTAATCGGAATTACTGGGCGTAAAGCGCACG
+
GGGGGGGGGGGGFGGGGGGGGGGGGGGGGGG<F,EFGDGGGGGGGGGGGGFECEFGGGGCFFGGGGGGGG?AFGFGGGFFGGGGGGGGGGGGGGGGCGGGGGGGGCEFFEEGGEFGGGGFGGFGGDGGFGGGCFGG8F<DAFGGGGGGGGGGGGGGGGGCFCBFF>CGEGG7DFECFGGGDGGFF7EEGEGDECGGGG9>GBECEEGGGFCFDEGGC+2A7CCCFGGGDFGGDDGGGD7<CC3/
@M03364:276:000000000-BLYN8:1:1101:16354:11924 1:N:0:1
ACTCCTACGGGAGGCAGCAGTGGGGAATATTGCACAATGGGCGCAAGCCTGATGCAGCCATGCCGCGTGTGTGAAGAAGGCCTTCGGGTTGTAAAGCACTTTCAGCGAGGAGGAAGGTGGTGAGCTTAATACGTTCATCAATTGACGTTACTCGCAGAAGAAGCACCGGCTAACTCCGTGCCAGCAGCCGCGGTAATACGGAGGGTGCAAGCGTTAATCGGAATTACTGGGCGTAAAGCGCACG
+
GGGGGGGGGGGGGGGGGGGGGGGGGGGGGGGGGGGGGGGGGGGGGGGGGGGGGGGGGGGGGGGGGGGGGGGGGGGGGGGGGGGGGGGGGGGGGGGGGGGGGGGGGGGGGGGGGGGGGGGGGGGGGGGGGGGGGGGGGGGFGGGGGGGGGGGGGGGGGGGGGGGGGGGGGGGGGGGGGGGGDFFGGGGGGGGGGGGGGGFGGGGGGGGGGGFGGGGGGGGFGGGGGGGGGGGGGGGGGGGGGGGD
@M03364:276:000000000-BLYN8:1:1101:20854:11938 1:N:0:1
ACTCCTACGGGAGGCAGCAGTGGGGAATATTGCACAATGGGCGCAAGCCTGATGCAGCCATGCCGCGTGTGTGAAGAAGGCCTTCGGGTTGTAAAGCACTTTCAGCGAGGAGGAAGGTGGTGAGCTTAATACGTTCATCAATTGACGTTACTCGCAGAAGAAGCACCGGCTAACTACGTGCCAGCAGCCGCGGTAATACGGAGGGTGCAAGCGTTAATCGGAATTACTGGGCGTAAAGCGCACG
+
GGFGGGGGEGGGDCGEGEGGCGGGGEGCFGGGGGFC@FFGFFGGEB:,CFFGGCDEGA<FCFGCBFD+FF<ECC?6C<EG?C=FF7BBGGGGCFGC,BAFEFEFF<F+>@FGC=<FDDCGC@,=DEFGFFFGCGGF>5FGFF9F<>CFFFCD>C3+:+>DC:BFF,3@>@@FGG>;F8FF@*,?*>B2215:*=C8CC?CC*::88*:6<7=;?EC::<5>C8=89:A9C55<D5EF*:59797
@M03364:276:000000000-BLYN8:1:1101:10953:11939 1:N:0:1
ACTCCTACGGGAGGCAGCAGTGGGGAATATTGCACAATGGGCGCAAGCCTGATGCAGCCATGCCGCGTGTATGAAGAAGGCCTTCGGGTTGTAAAGTACTTTCAGCGAGGAGGAAGGCATTAAGGTTAATAACCTTAGTGATTGACGTTACTCGCAGAAGAAGCACCGGCTAACTCCGTGCCAGCAGCCGCGGTAATACGGAGGGTGCAAGCGTTAATCGGAATTACTGGGCGTAAAGCGCACG
+
GGEGGGGGEGGGDFGGGGGGGGGGGGGGGFFGGGGGGGDEGGEEG7:DGD@EGGGDGFGC<CFGGCG@FCGGF<EGG@ECEACFFGGGFGGGGGGF<FFCFGGGGGGDGEFEBCDFGGGGGGGGGGGGGGGFFGFGGGDCEGDFGGGGGGGGGEGE:FGGGCFFC7FGECCEFGGGGGGFEFFGGGGGEGGGGEDE9FGDG8ECC8CGCC;;E8CGC:+:CEE=EF?@EEGFGDCEC7DGD3C5
@M03364:276:000000000-BLYN8:1:1101:3343:11939 1:N:0:1
ACTCCTACGGGAGGCAGCAGTGGGGAATATTGGACAATGGGCGCAAGCCTGATCCAGCAATGCCGCGTGGGTGAAGAAGGCCTTCGGGTTGTAAAGCCCTTTTGTACGGGAAGAAAGCTTTCGGGTTAATACCCTGGGAGGATGACGGTACCGTAAGAATAAGCACCGGCTAACTTCGTGCCAGCAGCCGCGGTAATACGAAGGGTGCAAGCGTGAATCGGAATTACTGGGCGTAAAGCGCACG
+
GGGGGGGGGGGGGGGGGGGGGGGGGGGGGGGGGFGGGGGGGGGGGGGGGGGGFEGGGGCFGGGGGEGF7=:CCDGFGC8CFE@FGGGDGEGFGGAFC,DFGGGGFGGGDGGGDGCFDE9BFFGEGGCECFGFFGFGGFFDE=FG8FGDFGGGECF<FDAEFGGGGGGGGG@FGAECFGGGGF9CCGGGFCEGGB88+?FC5EGG73*=<<AFGG/*1<E=E=EGGFCC<<=FDGEEGFCCDDC<
@M03364:276:000000000-BLYN8:1:1101:22914:11976 1:N:0:1
ACTCCTACGGGAGGCATCAGTGGGGAATATTGCACAATGGGCGCAAGCCTGATGCAGCCATGCCGCGTGTGTGAAGAAGGCCTTCGGGTTGTAAAGCACTTTCAGCGAGGAGGAAGGTGGTGAACTTAATACGTTCATCAATTGACGTTACTCGCAGAAGAAGCACCGGCTAACTCCGTGCCAGCAGCCGCGGTAATACGGAGGGTGCAAGCGTTAATCGGAATTACTGGGCGTAAAGCGCACG
+
GGGGGGGGGGGGGGGGGGGGGGFGGGGGGGGGFGGGGGGGGGGGGGGGGFGGGGGGGGGGGGGGGGGGGGGGGGGGGGGGFGFGGGGGGGGGGGGGFGGGGGGGGGGGGGGGGGFFGGGGGCFFGGGFFGGGGGFGGGGGFDGGGGGGGDGGGGGGGGFFCFGGGGGGGGGGGGD9FGGGGGFGGGGGGGGGGGEEGGCFEGEGGGGGGFGGGGDGGGGGG8CFGGFGG+AFDCEGF>:<35D5
@M03364:276:000000000-BLYN8:1:1101:22028:11982 1:N:0:1
ACTCCTACGGGAGGCAGCAGTGGGGAATATTGCACAATGGGCGCAAGCCTGATGCAGCCATGCCGCGTGTATGAAGAAGGCCTTCGGGTTGTAAAGTACTTTCAGCGGGGAGGAAGGGAGTAAAGTTAATACCTTTGCTCATTGACGTTACCCGCAGAAGAAGCACCGGCTAACTCCGTGCCAGCAGCCGCGGTAATACGGAGGGTGCAAGCGTTAATCGGAATTACTGGGCGTAAAGCGCACG
+
GGGGGGGGGGGGGGGGGGGGGGGGGGGGGGGGGGGGGGGGGGGGGGGGGGGGGGGGGGGGGGGGGGGGGGGGGGGGGGGGGGGGGGGGGGGGGGGGGGGGGGGGGGGGGGGGGGGGGGGGGGFGGFGFGGGGGGGGGGGGGGGGGGGGGGGGGCFGGGGFGGGGGGGGGGGGGGGGGGGGGGGGGGFGGGGGGGGGGGGGGCEGGGGGGGGGGGGGCGGCEEGGGGGGGGGGGGGGGGGGGGG5
@M03364:276:000000000-BLYN8:1:1101:23323:11994 1:N:0:1
ACTCCTACGGGAGGCAGCAGTGGGGAATATTGCACAATGGGCGCAAGCCTGATGCAGCCATGCCGCGTGTATGAAGAAGGCCTTCGGGTTGTAAAGTACTTTCAGCGAGGAGGAAGGCGTTGTGGTTAATAACCGCAGCGATTGACGTTACTCGCAGAAGAAGCACCGGCTAACTCCGTGCCAGCAGCCGCGGTAATACGGAGGGTGCAAGCGTTAATCGGAATTACTGGGCGTAAAGCGCACG
+
GGGGDGGGGEFCFGDGGGGGGGGGGGGGGGGGGGGGGGGFFGGEGGGGGGGGFGGGGGGGGCFFGGG:FGGGGGGGGFGGGFFGGGGGGGGGGGCGGGGGGGFGGDFCGGDEGGGGGGGGGEGGGGGGGGGGGGCGGGGGGGFGGGGGGGGGFGGGGGGGGGGGGGGGDGGGGGDFGGGGGGGGGGGGGG>:EG8EFGGGGGGD5;CGGC?E8EGG5CFGECEFFFEGFG8FGDG5DGGGGGG<
@M03364:276:000000000-BLYN8:1:1101:5637:12017 1:N:0:1
ACTCCTACGGGAGGCAGCAGTAGGGAATCTTCCGCAATGGGCGAAAGCCTGACGGAGCAACGCCGCGTGAGTGATGAAGGTTTTCGGATCGTAAAACTCTGTTATTAGGGAAGAACAAATGTGTAAGTAACTGTGCACATCTTGACGGTACCTAATCAGAAAGCCACGGCTAACTACGTGCCAGCAGCCGCGGTAATACGTAGGTGGCAAGCGTTATCCGGAATTATTGGGCGTAAAGCGCGCG
+
GGGGGGGGGGGGGGGGGGGGGGGGGGGGGGGGGGGGGGGGGGGGGGGGGGGGGDFGGGGGGGGCFGGGGGGGGGGGGGGGGGGGGGGGGGGGGGGGGGGGGGGGGGGGGGGGGGGGGGGGGGFGGGGGGGGGGGGGGGGGGGGGGGGGGGGGGGGGGFGGGGGGGGGGGGGGGGGGGGGGGGGGGGGGFCCEGEGGGGGGGGGGGGGGGGGGGGGGGGGGGGEGGGGCFGDGGGGGGGFGGGGD
@M03364:276:000000000-BLYN8:1:1101:8379:12018 1:N:0:1
ACTCCTACGGGAGGCAGCAGTGGGGAATATTGGACAATGGGCGCAAGCCTGATCCAGCCATGCCGCGTGTGTGAAGAAGGCCTTTTGGTTGTAAAGCACTTTAAGCGAGGAGGAGGCTACTTGGATTAATACTCTAGGATAGTGGACGTTACTCGCAGAATAAGCACCGGCTAACTCTGTGCCAGCAGCCGCGGTAATACAGAGGGTGCGAGCGTTAATCGGATTTACTGGGCGTAAAGCGTGC
+
GGGGGGGGGGGGGGGGGGGGGGGGGGGGGGGGGGGGGGGGGGGGGGGGGGGGGGGGGGGGGGGGGGGGGGGGGGGGGGGGGGGGGGGGGGGGGGGGGGGGGGGGGGGGGGGGGGGGGGGGGGGGDCGGGGGFFFGGGGDCFGGGGGGGGGGGGGGGGGGGGGGGGGGGGGGGGGGFFFGGGGGGGFFGGGGGGGCGGGFCFCFFGGGGGGGGGGGGGGGGGGGGGFGF79FFFGGGGGGGGGG*
@M03364:276:000000000-BLYN8:1:1101:27749:12023 1:N:0:1
ACTCCTACGGGAGGCAGCAGTAGGGAATCTTCCGCAATGGGCGAAAGCCTGACGGAGCAACGCCGCGTGAGTGATGAAGGTTTTCGGATCGTAAAACTCTGTTATTAGGGAAGAACAAATGTGTAAGTAACTGTGCACATCTTGACGGTACCTAATCAGAAAGCCACGGCTAACTACGTGCCAGCAGCCGCGGTAATACGTAGGTGGCAAGCGTTATCCGGAATTATTGGGCGTAAAGCGCGCG
+
GGGGGGGGGGGGFGGGGGGGGGGGGGGGGGGGGGGGGGGGGGGGGGGGGGGGGGDGGGFGGGGEGGG>FCGGGFGGGGGGFGGGGGGGGGDEFGGGGGGCFGGGGGEFGFFGEGGDG8BED@<DFGEGGGGCFGGGGGGGGGGGCGGGEGEGG<FGGFFFGGGGFGGGGGGGGGGGGGGA@FFGFGGGGGGGGGGGGGGGGGGGGGGFFGGGDEGGGFFCGCE=FGGGGFGCCDGG*:>DDDGG
@M03364:276:000000000-BLYN8:1:1101:17364:12028 1:N:0:1
ACTCCTACGGGAGGCAGCAGTGGGGAATATTGCACAATGGGCGCAAGCCTGATGCAGCCATGCCGCGTGTATGAAGAAGGCCTTCGGGTTGTAAAGTACTTTCAGCGAGGAGGAAGGCATTAAGGTTAATAACCTTAGTGATTGACGTTACTCGCAGAAGAAGCACCGGCTAACTCCGTGCCAGCAGCCGCGGTAATACGGAGGGTGCAAGCGTTAATCGGAATTACTGGGCGTAAAGCGCACG
+
GGGGGGGGGGGGGGGGGGGGGGGGGGGGGGGGGGGGGGGGGGGDGGBFGGGGGGGGFG8FFGGGGGGGGCEFGGGGGGGGFGGGGGGGGGGGGGGG?AFGGGGGGGGGGGDDGGGGGGGGGGCGGGFGGFFGFDAAFGGFGFFFAGG:3F7FEFGGDFGGGGGGGGGGGGGGGCFGFEGGFFFF8BFFFEGGGB>CFGCFGDGGGGGGFGGFGGCGF??CD=CGG++<E6EGG<EGFFDGDC77
@M03364:276:000000000-BLYN8:1:1101:26524:12036 1:N:0:1
ACTCCTACGGGAGGCAGCAGTGGGGAATATTGGACAATGGGCGCAAGCCTGATCCAGCCATGCCGCGTGGGTGAAGAAGGCCTTCTGGTTGTAAAGCACTTTAAGCGAGGAGGAGGCTTACCTGGTTAATACCTAGGATAAGTGGACGTTACTCGCAGAATAAGCACCGGCTAACGCTGTGCCAGCAGCCGCGGTAATACAGTGGGTGCGACCAATAATCGGAATTACTGGACGTAAAGCGCGC
+
DGGGGGFGGGGEGEEEFEGGEFGGGGCE<FFD<9EAFGF8,EGEGG:F,CEF,9FEFG,FE<@FCF@F=+@+CCCE9CFCFFCG,CFFGDCFGGG9B,BB<,<CC,+8FGD@CC+4FF<8A<B,E=FE<F9,,8CF@,,7CAF,@,6=FEGGC==++8<:3=,,:=<DFFE7FGG*1CF<>?2,8*:,,,=C**::BC9+<;+++333*=*****30+<C*A*1*<++<C+**92:7CCF7C31
@M03364:276:000000000-BLYN8:1:1101:14807:12039 1:N:0:1
ACTCCTACGGGAGGCAGCAGTAGGGAATCTTCCGCAATGGGCGAAAGCCTGACGGAGCAACGCCGCGTGAGTGATGAAGGTTTTCGGATCGTAAAACTCTGTTATTAGGGAAGAACAAATGTGTAAGTAACTGTGCACATCTTGACGGTACCTAATCAGAAAGCCACGGCTAACTACGTGCCAGCAGCCGCGGTAATACGTAGGTGGCAAGCGTTATCCGGAATTATTGGGCGTAAAGCGCGCG
+
GGGGGGGGGGGGGGGGGGGGGGGGGGGGGGGGGGGGGGGGGGGGGGGGGGGGGGGGGGGGGGGGGGGGGGGGGGGGGGGGGGGGGGGGGGGGGGGGGGGGGGGGGGGGGGGGGGGGGGGGGGGGGGGGGGGGGGGGGGGGGGGGGGGGGGGGGGGGGGGGGGGGGGGGGGGGGGGGGGGGGGGGGGGGGGGGGGGGGGGFGGGGGGGGGGGGGGGGGGGGGGGGGGGGGGGGGGGGGGGGGGGD
@M03364:276:000000000-BLYN8:1:1101:20938:12040 1:N:0:1
ACTCCTACGGGAGGCAGCAGTGGGGAATATTGGACAATGGGCGAAAGCCTGATCCAGCCATGCCGCGTGTGTGAAGAAGGCCTTTTGGTTGTAAAGCACTTTAAGCGAGGAGGAGGCTACTTGGATTAATACTCTAGGATAGTGGACGTTACTCGCAGAATAAGCACCGGCTAACTCTGTGCCAGCAGCCGCGGTAATACAGAGGGTGCGAGCGTTAATCGGATTTACTGGGCGTAAAGCGTGC
+
GGGGGGGGGGGGGGGGGGGGGGGGGGGGGGGGGGGGGGGGGGGGGGGGGGGGGGGGGGGGGGGGGGGGGGGGGGGGGGGGGGGGGGGGGGGGGGGGGGGGGGGGFGGGGGGGGG@FGGGGGGGGGGFFGGGGGGGGGGGGGGGGGGGGGGGGGGGGGGGGGGGGGGGGGGGGGGGGGFGGGGGGGGGGGGGGGGGDGGGGGGGGGGCEEEGDE5=EEGGGGGGGGGGGGGG=FGGGGGFGGGG3
@M03364:276:000000000-BLYN8:1:1101:6417:12054 1:N:0:1
ACTCCTACGGGAGGCAGCAGTAGGGAATCTTCGGCAATGGACGAAAGTCTGACCGAGCAACGCCGCGTGAGTGAAGAAGGTTTTCGGATCGTAAAACTCTGTTGTTAGAGAAGAACAAGGATGAGAGTAAAACGTTCATCCCTTGACGGTATCTAACCAGAAAGCCACGGCTAACTACGTGCCAGCAGCCGCGGTAATACGTAGGTGGCAAGCGTTGTCCGGATTTATTGGGCGTAAAGCGAGC
+
GGGGGGGGGGGGGGGGGGGGGGGGGGGGGGGGGGGGGGGGGGGEEGGGGGGGGGGGGGGGGGGGGGGGGGGGGGGGGGGGGGGGGGGGGGGGGGGGGGGGGGGGGGGGGGGGGGGGGGGGGGFGGGGGGGGGGGGGGGGGGGGGGGGGGGGGGGGGGFFGGFGGGGGGGGGGGGGGGFDGGGGGGGGGGFGGGGGCEGFGGFFGGGGGGGGGGGGGGGGFGGE5CFGGGGGGGGEE:FDG:DG9
@M03364:276:000000000-BLYN8:1:1101:27125:12054 1:N:0:1
ACTCCTACGGGAGGCATCAGTAGGGAATCTTCCGCAATGGGCGAAAGCCTGACGGAGCAACGCCGCGTGAGTGATGAAGGTTTTCGGATCGTAAAACTCTGTTATTAGGGAAGAACAAATGTGTAAGTAACTGTGCACATCTTGACGGTACCTAATCAGAAAGCCACGGCTAACTACGTGCCAGCAGCCGCGGTAATACGTAGGTTGCAAGCGTTAGTCGGAATTATTGGGCGTAAAGCGCGCG
+
DFFEFEFF@EGGCFFEC@6FFF<C7F@FGCCCFGG:+BEFG86@:F@E8,:6CC+,@@CFEFCFCCG=>C899C,CFC,,CFFDA7>CE:CF=<BEFAFEC95B<EA<FG8B7AF88<,C?,ED<<EDDFGCFAFA?FG<A<EE,>:FEFEG,CFGCB>C,@7>:F>5F7F*,33EFGCGCE9,1:C8E5ECG8:8,2+1328:C+*2+><:?*=55+4=58?50A:<C6/*)1177FG>9CCC
@M03364:276:000000000-BLYN8:1:1101:7037:12065 1:N:0:1
ACTCCTACGGGAGGCAGCAGTGGGGAATATTGCACAATGGGCGCAAGCCTGATGCAGCCATGCCGCGTGTATGAAGAAGGCCTTCGGGTTGTAAAGTACTTTCAGCGGGGAGGAAGGGATGAGGCTTAATACGGCTCGTCATTGACGTTACCCGCAGAAGAAGCACCGGCTAACTCCGTGCCAGCAGCCGCGGTAATACGGAGGGTGCAAGCGTTAATCGGAATTACTGGGCGTAAAGCGCACG
+
GGGGGGGGGGGGGGGGGGGGGGGGGGGGGGGGGGGGGGGGGGEGGGGGGGGGGGGGGGGGGGGGGGGGGGGGGGGGGGGGGGGGGGGGGGGGGGGAFGGGGGGGGGGGGGGGGGGCGGGCEGGGGFFGGGGGGGGECFFCFGFGG9FFFGGGGGGGGGFGGGGGGFFEFGGGGGDGGGGGGGGGGCFGGG5BEEDGDGGGDGGGGGGGGGGFGGGDFGGGEGGGGFCFGFGFGGGGFGGGGGGD
@M03364:276:000000000-BLYN8:1:1101:5310:12070 1:N:0:1
ACTCCTACGGGAGGCAGCAGTGGGGAATATTGCACAATGGGCGCAAGCCTGATGCAGCCATGCCGCGTGTATGAAGAAGGCCTTCGGGTTGTAAAGTACTTTCAGCGAGGAGGAAGGCATTAAGGTTAATAACCTTAGTGATTGACGTTACTCGCAGAAGAAGCACCGGCTAACTCCGTGCCAGCAGCCGCGGTAATACGGAGGGTGCAAGCGTTAATCGGAATTACTGGGCGTAAAGCGCACG
+
GGGGGGGGGGDGGGGGGGGGGGFGGGGGGGGGGGGGGGGGGGGGGGGGGGGGGGGGGGGGGGGGGGGGGGGGGGGGGGGGGGGGGGGGDGGGGGGGGGGGGGFGGGGFGGGGGGGFEGGGGGGGGGGGGGGGGGGGGGGGGGGGGGGGGGGGGDCCGEFFGGGGGGGGGGGGGGGGGGGGGFGGFGGGGGGGGGGGGGGFG>CGG>8EGGGGGGGGGGFFCCEGGGGGGGGGGGGGGGGGDGC/
@M03364:276:000000000-BLYN8:1:1101:17822:12085 1:N:0:1
ACTCCTACGGGAGGCAGCAGTGGGGAATATTGGACAATGGGCGAAAGCCTGATCCAGCCATGCCGCGTGTGTGAAGAAGGTCTTCGGATTGTAAAGCACTTTAAGTTGGGAGGAAGGGCAGTAAGTTAATACCTTGCTGTTTTGACGTTACCAACAGAATAAGCACCGGCTAACTTCGTGCCAGCAGCCGCGGTAATACGAAGGGTGCAAGCGTTAATCGGAATTACTGGGCGTAAAGCGCGCG
+
GGGGGGGGGGGGGGGGGGGGGGGGGGGGGGGGGGGGGGGGGGGGGGGGGGGGGGGGGGGGGCGGGGGGGGGGGGGGGGGGGGGGFFGEGGGGGGGGGGGGGGGGGFGGGGGCGGGGGGGGGGGGGGGGGFGGFFGGGGGGGGGGGGGDGGGGFGGGGGGFGGGGGGGGGGGGGGGGGGGGGGGGGGGGGGGGGEGGGGGGGGGGEGGGGGGFDECEFFGGGGGGGGGGGGGGGGGGGFGGG3C>
@M03364:276:000000000-BLYN8:1:1101:14134:12098 1:N:0:1
ACTCCTACGGGAGGCAGCAGTGGGGAATATTGCACAATGGGCGCAAGCCTGATGCAGCCATGCCGCGTGTGTGAAGAAGGCCTTCGGGTTGTAAAGTACTTTCAGCGGGGAGGAAGGGAGTAAAGTTAATACCTTTGCTCATTGACGTTACCCGCAGAAGAAGCACCGGCTAACTCCGTGCCAGCAGCCGCGGTAATACGGAGGGTGCAAGCGTTAATCGGAATTACTGGGCGTAAAGCGCACG
+
GGAFGGGGGGGGGGGGGGGGGGGGGGGGFGGGGFGGGEFFGGEGGGEGGGGGGCGGFCEFGGGGGGGGGGGFGGGGGGGGGGGGGGGGGGGGGGGGGGGGGGGGGGGGGGGCF@=@GEDCFFFGGCGGGFGGGGGFGGGGGG<AFFGGGGGFGGGGGGGGGFGGFFGEEGGGGGGGGEGG7FGGGGBEEGGCGGGGEGGGC5CEGGGGGG?;:;ACGGFDEGEC+<CGGGGGGDC7<:>DGCD5
@M03364:276:000000000-BLYN8:1:1101:5160:12120 1:N:0:1
ACTCCTACGGGAGGCAGCAGTGGGGAATATTGCACAATGGGCGCAAGCCTGATGCAGCCATGCCGCGTGTATGAAGAAGGCCTTCGGGTTGTAAAGTACTTTCAGCGGGGAGGAAGGGAGTAAAGTTAATACCTTTGCTCATTGACGTTACCCGCAGAAGAAGCACCGGCTAACTCCGTGCCAGCAGCCGCGGTAATACGGAGGGTGCAAGCGTTAATCGGAATTACTGGGCGTAAAGCGCACG
+
GGGGGGGGGGGGGGGGGGGGGGGGGGGGGGGGGGGGGGGGGGGGGGGGGGGGGGGGGGGGGGGGGGGGGGGGGGGGGGGGGFGGGGGGGGGGGGGGGGGGGGGGFGGGGGGGGGGGGGCEGGGGGGGGGGGGGGGGGGAFGGGGGGGGGGGGGGGCCGGGFGGGGGGGGEGGGGGGGGGGGFGGGGGGGGGDGGDGGGGGGEEEEC>GGGGGGGDCGFGGGGGGFGGGGGGGGGEECGGGGGG:
@M03364:276:000000000-BLYN8:1:1101:27465:12121 1:N:0:1
ACTCCTACGGGAGGCAGCAGTGGGGAATATTGCACAATGGGCGCAAGCCTGATGCAGCCATGCCGCGTGTGTGAAGAAGGCCTTCGGGTTGTAAAGCACTTTCAGCGAGGAGGAAGGTGGTGAACTTAATACGTTCATCAATTGACGTTACTCGCAGAAGAAGCACCGGCTAACTCCGTGCCAGCAGCCGCGGTAATACGGAGGGTGCAAGCGTTAATCGGAATTACTGGGCGTAAAGCGCACG
+
GGGGGGGGGGGGGGGGGGGGGGGGGGGGGGGGGGFGGGGGGGGGGGGGGGGGGGGGGGGGGGFGGGGFGGGGGGEFGGGGGGGGGGGGCFFEEGGFDFGGGGGGGGG7FGEFGGGGGGFFGGGGGFGGGGGGGGGGGGGGGGGGGGGGGGGGGGGGGGGGGGGGGGGCFFGDGGGGGGFFEGGGGFFGGGGEEEGGGGFCEEEGGGGEGGGFEGGGGFGGGGEGGGGGGGGGDGGGGGCDDGD5
@M03364:276:000000000-BLYN8:1:1101:4717:12125 1:N:0:1
ACTCCTACGGGAGGCAGCAGTGGGGAATATTGCACAATGGGCGCAAGCCTGATGCAGCCATGCCGCGTGTGTGAAGAAGGCCTTCGGGTTGTAAAGCACTTTCAGCGAGGAGGAAGGTGGTGAACTTAATACGTTCATCAATTGACGTTACTCGCAGAAGAAGCACCGGCTAACTCCGTGCCAGCAGCCGCGGTAATACGGAGGGTGCAAGCGTTAATCGGAATTACTGGGCGTAAAGCGCACG
+
GGGGGGGGGGGGGGGGGGGGGGGGGGGGGGGGGGGGGGGGGGGGGGGGGGGGGGGGGGGGGGGGGGGGGGGGGGGGGGGGGGGGGGGGGGGGGGGGGGGGGGGGGGGGGGGGGGGGGGGGGGGGGGGGGGGGFGGGGGGGGGGGGGGGGGGGGGGGEGGGGGGGGFFGGGGGGFGGGGGGGGGGGGGGGGGGGGGGGGGGGGGG@CGGGGFFGGGGGGGGGGGGGGGGFGGGDGCGCFGGGGD7
@M03364:276:000000000-BLYN8:1:1101:21541:12161 1:N:0:1
ACTCCTACGGGAGGCAGCAGTGGGGAATATTGCACAATGGGCGCAAGCCTGATGCAGCCATGCCGCGTGTGTGAAGAAGGCCTTCGGGTTGTAAAGCACTTTCAGCGAGGAGGAAGGTGGTGAACTTAATACGTTCATCAATTGACGTTACTCGCAGAAGAAGCACCGGCTAACTCCGTGCCAGCAGCCGCGGTAATACGGAGGGTGCAAGCGTTAATCGGAATTACTGGGCGTAAAGCGCACG
+
GGGGGGGGGGGGGGGGGGGGGGGGGGGGGGGGGGGGGGFGGGGGGGGGGGGGGGGGGGCFGGGGGGGGGGGGGGGGGGGGGGGGGGGGGGGGGGGGGGGGGGDGGGGGGGGGGGGCEGFGGGFFGDDFEGGGGGGGGGGGG<EGGGGGGGCFFEFGGGGGGGGGGGGCGDCGGGGGGGGGGGGCGGGGGGGDGCCGGFGCEBCGGGEGGGF*//CED+<=EC5FGCEG7CFDCGE=FFDD3CD3
@M03364:276:000000000-BLYN8:1:1101:19658:12180 1:N:0:1
ACTCCTACGGGAGGCAGCAGTGGGGAATTTTGGACAATGGGGGCAACCCTGATCCAGCCATGCCGCGTGTCTGAAGAAGGCCTTCGGGTTGTAAAGGACTTTTGTCAGGGAAGAAAAGGTCATGGTTAATAGCTATGGCTGATGACGGTAGCTGAAGAATAAGCACCGGCTAACTACGTGCCAGCAGCCGCGGTAATACGTAGGGTGCGAGCGTTACTCGGAATGACTGGGCGTAAAGCGGGCG
+
GGGGGGGGGGCFGGGGGGGGFG98FCFEEGFFF?EEFFFGG,CFC@DFGCGGGGGGG<C@AFGFGGGCEFECF9,C<,:CFDF8<CCCFFFFFFEFF<F<EFB54BB?88+B=FB=EFF=<FEBFBBG,@FGAF<<<,<FGGGG,?=766+@@BF,,@FAD;BFCCFEEFGGGGCCFCF>:EDFFGGFF8*=*44*,BCCE?E8C*:BED8CEGGD*<:*:C=C+9<FG5:EDDGD37FGG<DC
@M03364:276:000000000-BLYN8:1:1101:15342:12185 1:N:0:1
ACTCCTACGGGAGGCAGCAGTGGGGAATATTGCACAATGGGCGCAAGCCTGATGCAGCCATGCCGCGTGTCTGAAGAAGGCCTTCGGGTTGTAAAGGACTTTTGTCAGGGAAGAAAAGGTCATGGTTAATAGCTATGGCTGATGACGGTACCTGAAGAATAAGCACCGGCTAACTACGTGCCAGCAGCCGCGGTAATACGTAGGGTGCGAGCGTTAATCGGAATTACTGGGCGTAAAGCGGGCG
+
GGGGGGGGGGGGGGGGGGGGGGGGGGGGGGGGGGGGGGGGGGGGGGGGGGGGGGGGGGGGGGGGGGGGGGGGGGGGGGGGGGGGGGGGGGGGGGGGGGGGGGGGGGGGGGGGGGGGGGGGGGGGGGGGGGGGGGGGGGGGGGGCGGGGGGEGGGGGGGGGGFGGGGGGGDGGGGGGGGGGGGGGGGGGGGGGGGGGDGGGGGGGGCEEEEGGGGGEGGGGGGGGGGGGGGGGGCGGGFCDCDGC
@M03364:276:000000000-BLYN8:1:1101:27246:12187 1:N:0:1
ACTCCTACGGGAGGCAGCAGTGGGGAATTTTGGACAATGGGGGCAACCCTGATCCAGCAATGCCGCGTGTGTGAAGAAGGCCTTCGGGTTGTAAAGCACTTTTGTCCGGAAAGAAATCGCACTTACTAATATTAGGTGTGGATGACGGTACCGGAAGAATAAGGACCGGCTAACTACGTGCCAGCAGCCGCGGTAATACGTAGGGTCCAAGCGTTAATCGGAATTACTGGGCGTAAAGCGTGCG
+
D@FGGGFG77FECEFGCFFGFGGGEGEEGFFFGGDG8FFFGG+BFGFGGFEFGGGGGGCEFEGCCEF=FFFG,EEEFFFGGGF8FFGG,CFGGCFCEGG@,CFGGGEFG+CFEFGFGGCCB>:FGGFD9E5@<FFGFGGGDA@<3DCGGGGDEC7CEGCECFG@F@CFCE:CAB,2@E>>CCFG7,BC8CBCEGB*?BFF++=@CF6BCFGGGGGGGFFFEG=FF+CEGGGGGGDGFC0/C7DC
@M03364:276:000000000-BLYN8:1:1101:20521:12191 1:N:0:1
ACTCCTACGGGAGGCAGCAGTGGGGAATATTGGACAATGGACCAAGAGTCTGATCCAGCAATTCTGTGTGCACGATGAAGTTTTTCGGAATGTAAAGTGCTTTCAGTTGGGAAGAAAAAAATGACGGTACCAACAGAAGAAGTGACGGCTAAATACGTGCCAGCAGCCGCGGTAATACGTATGTCACAAGCGTTATCCGGATTTATTGGGCGTAAAGCGCGTCTAGGTGGTTATGAAAGTCTG
+
GGGGGGGGGGGGGGGGGGGGGGGGGGGGGGGGGGGGGGGGGGGGGGGGGGGGGGGGGGGGGGGGGGGGGGGGGGGGGGGGGGGGGGGGGGGGGGGGGGGGGGGGGG@FGGGGGGGGGGGGGGGGGGGGGGGGGGGGGGGGGGGGGGGGGGGFGGGGGGGGGGGGGGGGGGGGGGGGGGGGGGGGGGGGGFGGGGGGGGGGGGGGGFFDGGGEGGGGGGGGGGGGFGGGGGGGGGGGGGFGGCD
@M03364:276:000000000-BLYN8:1:1101:26823:12196 1:N:0:1
ACTCCTACGGGAGGCAGCAGTGGGGAATATTGCACAATGGGCGCAAGCCTGATGCAGCCATGCCGCGTGTATGAAGAAGGCCTTCGGGTTGTAAAGTACTTTCAGCGAGGAGGAAGGCATTAAGGTTAATAACCTTAGTGATTGACGTTACTCGCAGAAGAAGCACCGGCTAACTCCGTGCCAGCAGCCGCGGTAATACGGAGGGTGCAAGCGTTAATCGGAATTACTGGGCGTAAAGCGCACG
+
GGGGGGGGGGGGGGGGGGGGFGGGGGGGGGGGGGGGGGGGGGGGGDGGGGGGGCFFGDCFFFGGGGGGGGGGGGGGGGGGGGGGFGGDGGGGGGGGGGGEGGGGGDFFEG>FGGF8FGGGGGFDGGGGGGGGGGGGFFGGGGGGGGGGGGD9FFDGGGGGGFGGGFFCFGGGGGGGGGGGGGGGCGGGGGDGDGDGFGGGGGGGGGGGGGGGGGGE=EGGGGGGF79A7EGDDDGGGGGGGGGD
@M03364:276:000000000-BLYN8:1:1101:28288:12196 1:N:0:1
ACTCCTACGGGAGGCAGCAGTGGGGAATATTGCACAATGGGCGCAAGCCTGATGCAGCCATGCCGCGTGTGTGAAGAAGGCCTTCGGGTTGTAAAGCACTTTCAGCGAGGAGGAAGGTGGTGAGCTTAATACGTTCATCAATTGACGTTACTCGCAGAAGAAGCACCGGCTAACTCCGTGCCAGCAGCCGCGGTAATACGGAGGGTGCAAGCGTTAATCGGAATTACTGGGCGTAAAGCGCACG
+
GGGGFGGFGGGGGGGGGGFEGGGGGGGGGGGGGGGGDGGGGCG+FGGGGGGGFFEFFFFGGGGFCGGGGGGEGFGFFEFE<FF<FFGGGCFGGGGGGGGGFGGDFDE:FDFGEDGGGFFFGGFFGGGGFGGGGGCFG<FEEFFGGCC+@D@BAFEEG+@F<FGG7<FGGGGGF?,?:CGCG7>CFFGEFEGGEGGEGFFFE587:1*8EGGGEGGGGE:FG5::EFGGGGE*7D55>CGGDG3)
@M03364:276:000000000-BLYN8:1:1101:13229:12199 1:N:0:1
ACTCCTACGGGAGGCAGCAGTGGGGAATTTTGGACAATGGGCGCAAGCCTGATCCAGCAATGCCGCGTGTGTGATGAAGGCCTTCGGGTTGTAAAGCACTTTTGGCGGGAACGAAAAGGTCCGTGCTAATACCATGGGCTGATGACGGTACCCGCAGAATAAGCACCGGCTAACTACGTGCCAGCAGCCGCGGTAATACGTAGGGTGCGAGCGTTAATCGGAATTACTGGGCGTAAAGAGTGCG
+
GGGGGGGGGGGGGGGGGGGGGGGGGGGGGGGGGGGGGGGGGGGGGGGGGGGGGGGGGGGGGGGGGGGGGGGGGGGGGGGGGGGGGGGGGGGGGGGGGGGGGGGGGGGGGGGGGGGGGGGGGGGGGGGGGGGGGGGGGGGGGGFGGGGGGGGGGGDEGGGGGGGGGGGGGGGGGGGGGGGGGGFGGGGGGGDCECGGCGGGGGGGGFEGDDEEGGGEGGGGGGGGGGGGGGGGGD5CGGGGGFFC
@M03364:276:000000000-BLYN8:1:1101:3523:12205 1:N:0:1
ACTCCTACGGGAGGCAGCAGTGGGGAATATTGCACAATGGGCGCAAGCCTGATGCAGCCATGCCGCGTGTGTGAAGAAGGCCTTCGGGTTGTAAAGCACTTTCAGCGAGGAGGAAGGTGGTGAACTTAATACGTTCATCAATTGACGTTACTCGCAGAAGAAGCACCGGCTAACTCCGTGCCAGCAGCCGCGGTAATACGGAGGGTGCAAGCGTTAATCGGAATTACTGGGCGTAAAGCGCACG
+
GGGGGGGGGGGGCGGGGGFGEFDGDGGGFC@C,FFGGGGFGGGGGGDDFGGGGCFDCFGGGEFGGGGGGGFGGFGFFGGGGGGFFGGGG77BFEGGGGGGG,F9FCEBCCFGGGGGGGGGGGGCFGGGGGGFFFFG?FGGFGGCGGGGGGGGFCFGGGGFGFGGGGFGGGGGGGGGDGFGDGGGGFFGGGGGGEGEGFGGEC>7:CEGG?F5CGG8CGFFGGGGFFGGGFGC)9=CFGFDGD7/
@M03364:276:000000000-BLYN8:1:1101:21880:12215 1:N:0:1
ACTCCTACGGGAGGCAGCAGTGGGGAATATTGCACAATGGGCGCAAGCCTGATGCAGCCATGCCGCGTGTGTGAAGAAGGCCTTCGGGTTGTAAAGCACTTTCAGCGAGGAGGAAGGTGGTGAACTTAATACGTTCATCAATTGACGTTACTCGCAGAAGAAGCACCGGCTAACTCCGTGCCAGCAGCCGCGGTAATACGGAGGGTGCAAGCGTTAATCGGAATTACTGGGCGTAAAGCGCACG
+
GGGGGGGGGGGGGGGGGGGGGGGGGGGGGGGGGGGGGGGGGGGGGGGGGGGGGGGGGGGGGGGGGGGGGGGGGGGGGGGGGGGGGGGGFGGGGGGGGGFGGGGGGGGGGGGGGGGGGGG?FGGGGGGFGGGGGFGGGGGGGGGGGGFFGGGGGGGGGGGGGGGGGGGGGGGGGGGGGGGGGGGGGGGGGGGGGGGGGGGGGEGGGGGGGGGGGGEGGGGFC?EGGGGGGGGGDGGGGGGGG3<5
@M03364:276:000000000-BLYN8:1:1101:13830:12215 1:N:0:1
ACTCCTACGGGAGGCAGCAGTGGGGAATATTGGACAATGGACCGAGAGTCTGATCCAGCAATTCTGTGTGCACGATGAAGTTTTTCGGAATGTAAAGTGCTTTCAGTTGGGAAGAAAAGAATGACGGTACCAACAGAAGAAGTGACGGCTAAATACGTGCCAGCAGCCGCGGTAATACGTATGTCACAAGCGTTATCCGGATTTATTGGGCGTAAAGCGCGTCTAGGTGGTTATATAAGTCTG
+
GGGGGGGGGGGGGGGGGGGGGGGGGGGGGGGGGGGGGGGGGGGGGGGGGGGGGGGGGGGGGGGGGGGGGGGGGGGGGGGGGGGGGGGGGGGGGGGGDGGGGGGGGGGGGGGGGGGGGGGGGGGGGGGGGGGGGGGGGGGGGGGGGGGGGGGGGGGGGGGGGGGGGGGGGGGGGGGGGGGFFCDCACGGGGGGGGGCGFGGCGGGGGGDGGFGGECFGGGGGEGGGGGGGGGGFGGGGGGGGGG
@M03364:276:000000000-BLYN8:1:1101:23022:12257 1:N:0:1
ACTCCTACGGGAGGCAGCAGTGGGGAATATTGGACAATGGGCGGAAGCCTGATCCAGCCATGCCGCGTGTGTGAAGAAGGCCTTTTGGTTGTAAAGCACTTTAAGCGAGGAGGAGGCTACTTGGATTAATACTCTAGGATAGTGGACGTTACTCGCAGAATAAGCACCGGCTAACTCTGTGCCAGCAGCCGCGGTAATACAGAGGGTGCGAGCGTTAATCGGATTTACTGGGCGTAAAGCGTGC
+
GGGGGGGGGGGGGGGGGGGGGGGGGGGGGGGGGGGGGGGGGGGGGGGGGGGGFGGGGGGGGGGGGGGGGGGGGGGGGGGGGGGGFGGGGGGGGGGGGGGGGGGGGGGGGGGGGGGGGGGGGGGGGGGGGGGGGGGGGGGGGGGGGGGGGGFGGGGGGGCFGGGGFGGGGGGGGGGGGGGGGGGGGGGGGGGGGGGDGGFGCFFGGGGGGGGGGGGDGGGGGGDCEGGGGGGGGGGGGGGGGGG7
@M03364:276:000000000-BLYN8:1:1101:11421:12278 1:N:0:1
ACTCCTACGGGAGGCAGCAGTGGGGAATATTGCACAATGGGCGCAAGCCTGATGCAGCCATGCCGCGTGTGTGAAGAAGGCCTTCGGGTTGTAAAGCACTTTCAGCGAGGAGGAAGGTGGTGAGCTTAATACGCTCATCAATTGACGTTACTCGCAGAAGAAGCACCGGCTAACTCCGTGCCAGCAGCCGCGGTAATACGGAGGGTGCAAGCGTTAATCGGAATTACTGGGCGTAAAGCGGCCG
+
GGGGGGGGGGGGGGGGGGGGFGGGGG7FFGGGGGGGGGAFGGGEGGGGFGDGGGGGGGGGFFGGGGGCDCFGGFGGGFADFFGGGGGGGGGGGGGGGGGGGGAFDFGGGGCFGFFGGGGGGCDGFG8FGGG9DGGGGGCAFGGGGGGFFE>=FFGGGDFFGGCFGGCCFEGGGFB@,>FGGCCFGFGG7B>CEGEEEGFFCEEC81=CE9EFECEEC<CC5*AFFCFFGGF5DDEGCFGG3)95
@M03364:276:000000000-BLYN8:1:1101:2729:12300 1:N:0:1
ACTCCTACGGGAGGCAGCAGTGGGGAATATTGGACAATGGGCGAAAGCCTGATCCAGCCATGCCGCGTGTGTGAAGAAGGCCTTCTGGTTGTAAAGCACTTTAAGCGAGGAGGAGGCTACTTAGATTAATACTCGAGGATCGTGGACGTTACTCGCAGAATAAGCACCGGCTAACTCTGTGCCAGCAGCCGCGGTAATACAGAGGGTGCGAGCGTTACTCGGATTTACTGGGCGTAAAGCGTGC
+
GGGGGGGGGGGGDGGGGGGGGGGGGGGGGGGGGGGFGGGGGAFGGG+EFGGGFFGGGGGG<FGGGGGGG=CFEGGGGGGGGGGG,CFAFGGGGGGGGFFGGGC<?<F=FEGC77:B:F8A?5BEGG,?<?F<<A+A>FFG,+:D++3=>DFGG,@F+@:,373@3=DF7<:CGF8BE;>BF;DGFCCF8,=::=1*122+<99CEEGGCCGGCEEE5*<92?5*/29<E?+**9>E<5C7395*
@M03364:276:000000000-BLYN8:1:1101:10718:12307 1:N:0:1
ACTCCTACGGGAGGCAGCAGTGGGGAATATTGCACAATGGGCGCAAGCCTGATGCAGCCATGCCGCGTGTATGAAGAAGGCCTTCGGGTTGTAAAGTACTTTCAGCGAGGAGGAAGGCATTAAGGTTAATAACCTTAGTGATTGACGTTACTCGCAGAAGAAGCACCGGCTAACTCCGTGCCAGCAGCCGCGGTAATACGGAGGGCGCAAGCGTTAATCGGAATTACTGGGCGTAAAGCGCACG
+
GGGGGGGGGGGGGGGGGGGGGGGGGGGGGGGGGGGGGGGGGGGGGGGGGGGGGGGGFGGGGGGGGGGGGGGGGGGGGGGGGGGGGGGGGGGGGGGGGGGGGGGGGGGDGGGGGGGGGGGGGGGGGGGDGGGGGGGGGGGGGGGGGGGGGGGGGGGGGGGGGF7FFEFGGGGGGGGGGGGGGGGGGGCGGGGGGGGGGGGGGGGGG;CEGGGGGGGGGGGGGGGGGFGGGFFGGGG57>CGGGG3
@M03364:276:000000000-BLYN8:1:1101:14733:12330 1:N:0:1
ACTCCTACGGGAGGCAGCAGTGGGGAATATTGCACAATGGGCGCAAGCCTGATGCAGCCATGCCGCGTGTGTGAAGAAGGCCTTCGGGTTGTAAAGTACTTTCAGCGGGGAGGAAGGTGAGTGGTTTAATACGCCATTCAATTGACGTTACCCGCAGAAGAAGCACCGGCTAACTCCGTGCCAGCAGCCGCGGTAATACGGAGGGTGCAAGCGTTAATCGGAATTACTGGGCGTAAAGCGCACG
+
GGGGGGGGGGGGGGGGGGGGGGGGGGGGGGGGGGGGGGGGGGGGGGGGGGGGGGGGGGGGGGGGGGGGGGGGGGGGGGGGGGGGGGGGGGGGGGGGGGGGGGGGGGGGGGEGGGGGG<DGGGGGGGGGGGGGGGGGGGGGGGGGGGGGGGGGGGGGGGGGGGGGGGGGGGGGGGGGGGFGGGGGGGGGDEGGGGGGGGGGGEEGGGGGGGGGGGGGGGGGGGGGGGGGGGGGGGGGGGGG<DGC
@M03364:276:000000000-BLYN8:1:1101:9975:12349 1:N:0:1
ACTCCTACGGGAGGCAGCAGTGGGGAATATTGGACAATGGGCGAAAGCCTGATCCAGCCATGCCGCGTGTGTGAAGAAGGCCTTTTGGTTGTAAAGCACTTTAAGCGAGGAGGAGGCTACCGAGATTAATACTCTTGGATAGTGGACGTTACTCGCAGAATAAGCACCGGCGAACTCTGTGCCAGCAGCCGCGGTAATACAGAGGGTGCGAGCGTTAATCGGATTTACTGGGCGTAAAGCGTGC
+
GGGGGGGGGGGGEGGGGGGGGGFGGCGGFGFDFFGGFGEEGFECFFCFGGFGFGFGFGFGGGFEGEECECDFFGGGGGFF8FEGF,CCFFGGFFFEFEFFDGGGGGGDEEC:FCF=FEGFGG7FG>FECGGDGGFAFF8?D>FFEEFGGGGGC9F:+><CDFGG9=<D>@F*>@ECCCG@FE;BFGGG78EEECEGDGFEF9CFGEGGGG5CEGE5>=CGGD?EEGGGGGGGFG==D<:7CCG*
@M03364:276:000000000-BLYN8:1:1101:29013:12351 1:N:0:1
ACTCCTACGGGAGGCAGCAGTGGGGAATATTGGACAATGGGCGAAAGCCTGATCCAGCCATGCCGCGTGTGTGAAGAAGGCCTTTTGGTTGTAAAGCACTTTAAGCGAGGAGGAGGCTACTTAGATTAATACTCTAGGATAGTGGACGTTACTCGCAGAATAAGCACCGGCTAACTCTGTGCCAGCAGCCGCGGTAATACAGAGGGTGCGAGCGTTAATCGGATTTACTGGGCGTAAAGCGTGC
+
GGGGGCGGGDDGGGGGEGFAFC<FC@ECEGGGGGGGGGGGFFEGGGGFGGGDEGFGGGGGFGGFFEGGGGGGGGF<EGGGGGGGGGGGFGEBBFECFGCFGCGCFGGEFFGGGCEFEFEFFGGFCFGGGGGFGCDFFGGGFFGGGGGG=@DFFFEGGGGCCGGAECCGCEGGGEGGGGGGFFGFFFGGGGGDEGEGECCGFGGGFGGGGCGGGGGEECEE55/78CFG79EGFGG=CGGDDGD<
@M03364:276:000000000-BLYN8:1:1101:18840:12365 1:N:0:1
ACTCCTACGGGAGGCAGCAGTGGGGAATTTTGGACAATGGGGGAAACCCTGATCCAGCCATCCCGCGTGTGTGATGAAGGCCTTCGGGTTGTAAAGCACTTTTGACAGGGAAGAAATGATAGAGGCTAATAACCTCTGTAGATGACGGTACCTGTAGAATAAGCACCGGCTAACTACGTGCCAGCAGCCGCGGTAATACGTAGGGTGCAAGCGTTAATCGGAATTACTGGGCGTAAAGGGTACG
+
GGGGGGGGGGGGGGGGGGGGGGGGGGGGGGGGGGGGGGGGGGGGGGGGGGGGGGGGGGGGGGGGGGGGGGGGGGGGGGGGGGGGGGGGGGGGGGGGGGGGGGGGGGGGGGGGGGGGGGGGGGGGGEFGGGGGGGGGGGGGGGGGGGGGGGGGFGGGFGGGGGGGGGGDGGGGGGGGGGGGGGGGGGGGGGGGGGGGGGGGFDFGDGEEGGGGGGGGGGGGGEGGGGGGFGF5DDGCFDGGGFGC
@M03364:276:000000000-BLYN8:1:1101:13824:12374 1:N:0:1
ACTCCTACGGGAGGCAGCAGTGGGGAATATTGGACAATGGGCGAAAGCCTGATCCAGCCATGCCGCGTGTGTGAAGAAGGCCTTTTGGTTGTAAAGCACTTTAAGCGAGGAGGAGGCTACTTGGATTAATACTCTAGGATAGTGGACGTTACTCGCAGAATAAGCACCGGCTAACTCTGTGCCAGCAGCCGCGGTAATACAGAGGGTGCGAGCGTTAATCGGATTTACTGGGCGTAAAGCGTGC
+
GGGGGGGGGGGGGGGGGGGGGGGGGGGGGGGGGGGGGGGGGGGGGGGGGGGGGGGGGGGGGGGGGGGGGGGGGGGGGGGGGGGGGGGGFGGGGGGGGGGGGGGGGGGGGGGGGGGGGGGGGGGGGFGGGGGGGGGGFGGGGGGFGGGGGGGGGGGGGGGGGGGGGGGGGGGGGGGGGGGGGGGFGGGGFEGGGGGGGFG?CCGGF5CEEGGGGGGGGGGGFGGGGGGGGGGGGGGGGGFFGGG3
@M03364:276:000000000-BLYN8:1:1101:23387:12379 1:N:0:1
ACTCCTACGGGAGGCAGCAGTGGGGAATATTGCACAATGGGCGCAAGCCTGATGCAGCCATGCCGCGTGTGTGAAGAAGGCCTTCGGGTTGTAAAGCACTTTCAGCGAGGAGGAAGGTGGTGAACTTAATACGTTCATCAATTGACGTTACTCGCAGAAGAAGCACCGGCTAACTCCGTGCCAGCAGCCGCGGTAATACGGAGGGTGCAAGCGTTAATCGGAATTACTGGGCGTAAAGCGCACG
+
GGGGGGGGGGGGGGGGGGGGGGGGGGGGGGGFGGGGGGGGGGGGGEGGGGGGGGGGGGGGGGGGGGGGGGGGGGDGGGGGFGGGGGGGGGGGGGGGGGGGGGGGGFGEGGGGGGGGGGGGGGFFFGGGGGGGGGGGGGGGGGGGGGGGGGGGGGGGDEFGGGGGGGGCEGGDGGGGGGGGGGGGGGGGGGGGGGGGGGGGGEGGGGGGGGEGGGGGFGFGGGGGGGGGGFGGGGGGGGGGG7)7
@M03364:276:000000000-BLYN8:1:1101:17871:12397 1:N:0:1
ACTCCTACGGGAGGCAGCAGTGGGGAATATTGCACAATGGGCGCAAGCCTGATGCAGCCATGCCGCGTGTGTGAAGAAGGCCTTCGGGTTGTAAAGCACTTTCAGCGAGGAGGAAGGTGGTGAACTTAATACGTTCATCAATTGACGTTACTCGCAGAAGAAGCACCGGCTAACTCCGTGCCAGCAGCCGCGGTAATACGGAGGGTGCAAGCGTTAATCGGAATTACTGGGCGTAAAGCGCACG
+
GGGGGGGGGGGGGGGGGGGGGGGGGGGGGGGGGGGGGGGGGGGGGGGGGGGGGGGGGGGGGGGFGGGGGGGGGGGGGGGGGGGGGGGGGGGGGGGGGGGGGGGGGFGEFGGGGGGGGGGFEGFGGGEFGGGGGGGGGGGGFGGGGGGGGGDGGGGDFGGGGGGGGGGGGGGGGGGGGGGGGGGGGGGGGEGGGGGGCGGGGCEGGGGGGGGFGGEGGGGGG5;FGFGGGGGGGGGEGGGG3DDC
@M03364:276:000000000-BLYN8:1:1101:18595:12404 1:N:0:1
ACTCCTACGGGAGGCAGCAGTAGGGAATCTTCCGCAATGGGCGAAAGCCTGACGGAGCAACGCCGCGTGAGTGATGAAGGGTTTCGGCTCGTAAAACTCTGTTATTAGGGAAGAACAAATGTGTAAGTAACTGTGCACGTCTTGACGGTACCTAATCAGAAAGCCACGGCTAACTACGTGCCAGCAGCCGCGGTAATACGTAGGTGGCAAGCGTTATCCGGAATTATTGGGCGTAAAGCGCGCG
+
GGGGGGGGGGGGGGGGGGGGGGGGGGGGGGGGGGGGGGGGGGGGGGGGGGGGGGGGGGGGGGGGGGGGGGGGGGGGGGGGGGGGGGGGGGGGGGGGGGGGGGGGGGDFGGGGGGGGGGGGGFGFGGGGGGGGGGGGGGGGGGGGGGGGGGGGFFGGGGGGGGGGGGGGGGGGGGGGGGGGGGGGGGGGGGGGGCEGGGGGGGGGGGGGGGGGGGDGGGGGGDCEFGGGGGGGGGDEGGGGGGDD
@M03364:276:000000000-BLYN8:1:1101:13071:12441 1:N:0:1
ACTCCTACGGGAGGCAGCAGTGGGGAATATTGCACAATGGGCGCAAGCCTGATGCAGCCATGCCGCGTGTATGAAGAAGGCCTTCGGGTTGTAAAGTACTTTCAGCGAGGAGGAAGGCATTAAGGTTAATAACCTTAGTGATTGACGTTACTCGCAGAAGAAGCACCGGCTAACTCCGTGCCAGCAGCCGCGGTAAAACGGAGGGTGCAAGCGTTAATCGGAATTACTGGGCGTAAAGCGCACG
+
GGGGGGGGGGGGGGGGGGGGGGGGGGGGFGGGGGGGGGGGFGGGGGGFGGGGAGFGGG<FCFGGGGGGGGFGGGFGGDGGGGGGGGGGFGGGGGGGGGGGFGDG9<FCFFGEGGGGFAAFFFF,,,:?FE@FFF<B<B@F,:D?E,68@F:,CC+CC:FFFG@@FF:@CC::@C;=D:>*>F;,*:>DF58=E:*C++?8C88:8EGCFG>*:;ECACF:E5C5@+++2<E=DGEGGCCDCD5)
@M03364:276:000000000-BLYN8:1:1101:3294:12443 1:N:0:1
ACTCCTACGGGAGGCAGCAGTGGGGAATATTGCACAATGGGCGCAAGCCTGATGCAGCCATGCCGCGTGTATGAAGAAGGCCTTCGGGTTGTAAAGTACTTTCAGCGAGGAGGAAGGCATTAAGGTTAATAACCTTAGTGATTGACGTTACTCGCAGAAGAAGCACCGGCTAACTCCGTGCCAGCAGCCGCGGTAACACGGAGGGTGCAAGCGTTAATCGGAATTACTTGGCGTAAAGCGCACG
+
EGGDGGFGGGGGGEGGGGGGGGGGGGGGGFFGCGGEEF,C<CFGGGGGGGCFFGFFEFFGGF8EFFG@@FGGGCGGGGGFGGGGGGGGGGCCCGGGGGFFGGGGGCGEFGFECFGFGF8FF9CFC<EFGGGEGGGGGE5DFFDFGCFGFFGGGGGGGFG?F@F,:DDFEEEFGGFEFGFG*>FF>,>DFG>E>CCGGFF8C=BED*8*8++3**3*/3<ECE8EF7?++:CGGDGGF=:<DGD1
@M03364:276:000000000-BLYN8:1:1101:2475:12470 1:N:0:1
ACTCCTACGGGAGGCAGCAGTGGGGAATATTGCACAATGGGCGCAAGCCTGATGCAGCCATGCCGCGTGTGTGAAGAAGGCCTTCGGGTTGTAAAGCACTTTCAGCGAGGAGGAAGGTGGTGAACTTAATACGTTCATCAATTGACGTTACTCGCAGAAGAAGCACCGGCTAACTCCGTGCCAGCAGCCGCGGTAATACGGAGGGTGCAAGCGTTAATCGGAATTACTGGGCGTAAAGCGCACG
+
GGGGGGGGGGGGGGGGGGGGGCGGGGGGFGGGGGGGGGGGGCFGGGGGGGGGFFGGGGGGGGCGGGGGGEGGGGGGGGGGGGGGGGGGFGGGGGGGGGGGFGG?FFGGGGGGGDGFGGGGGGGGFFGCFFGD7=FEF<@FFC,,@<CFFGFGGGGGGGGGGGGGGGFGGCFEDCE,>EFG7DFGDFGG8EGGGGCECCEEEEEDGCECFGGGCEGD=FFCEECFGC?F?FFG:>E=5C7D<C<7
@M03364:276:000000000-BLYN8:1:1101:5021:12479 1:N:0:1
ACTCCTACGGGAGGCAGCAGTGGGGAATATTGCACAATGGGCGCAAGCCTGATGCAGCCATGCCGCGTGTGTGAAGAAGGCCTTCGGGTTGTAAAGCACTTTCAGCGAGGAGGAAGGTGGTGAACTTAATACGTTCATCAATTGACGTTACTCGCAGAAGAAGCACCGGCTAACTCCGTGCCAGCAGCCGCGGTAATACGGAGGGTGCAAGCGTTAATCGGAATTACTGGGCGTAAAGCGCACG
+
GGGGGGGGGGGGGGGGGGGGGGGGGGGGGGGGGGGGGGGGGGGGEGGGGGGGGGGGGGGGGGGGGGGGGGGGGGGGGGGGGFEFGGGGGGGGGFGGFGGGGGGGGGGFGGCEGGFGGDE=FDFGGGGGGGGDGFGFFGGGDGGGGGGGFFGGGGGGEEFFCGC?FGGGGGGGGGGGGGGGGGGGGGGGGGDEGCCEFFFGDGGEEGGCFFEGGEGDGGGGEDCCCFGGGGGGDGGGGGGDDDC7
@M03364:276:000000000-BLYN8:1:1101:17433:12499 1:N:0:1
ACTCCTACGGGAGGCAGCAGTGGGGAATATTGGACAATGGGCGAAAGCCTGATCCAGCCATGCCGCGTGTGTGAAGAAGGCCTTTTGGTTGTAAAGCACTTTAAGCGAGGAGGAGGCTACTGAGATTAATACTCTTGGATAGTGGACGTTACTCGCAGAATAAGCACCGGCTAACTCTGTGCCAGCAGCCGCGGTAATACAGAGGGTGCGAGCGTTAATCGGATTTACTGGGCGTAAAGCGTGC
+
GGGGGGGGGGGGGGGGGGEFGGGGGGGGGGGGGGGGGGGGGGGGGGGGGGGGGGGGGGGGGGGGGGGGGGFGGGGGGGGGGGGGGGGGGGGGGGGGFGGGGGGGGGGGGGGGGGGGGGGFGGGGGDGGGGFFGGGGGGGGGGFGGGGGGGGGGGGGEGGGGGGFGGGGEFGDEGGGGGGGGGGGFGGGG5EGGGGGGGCDCFFGGGGGGGGGGGGC:CFGGGGGGCGGGGFCFDGGGGGGGDGC
@M03364:276:000000000-BLYN8:1:1101:13903:12519 1:N:0:1
ACTCCTACGGGAGGCAGCAGTGGGGAATATTGCACAATGGGCGCAAGCCTGATGCAGCCATGCCGCGTGTATGAAGAAGGCCTTCGGGTTGTAAAGTACTTTCAGCGAGGAGGAAGGCATCAAGGTTAATAACCTTGGTGATTGACGTTACTCGCAGAAGAAGCACCGGCTAACTCCGTGCCAGCAGCCGCGGTAATACGGAGGGTGCAAGCGTTAATCGGAATTACTGGGCGTAAAGAGCACG
+
[truncated: 31,197,110 more chars]
