# Supplementary material for: Captivity causes taxonomic and functional convergence of gut microbial communities in bats
Source: PeerJ. 2019 Apr 30;7:e6844. doi: 10.7717/peerj.6844 (PMC6499062; doi:10.7717/peerj.6844)
Supplement: Data S25 — Raw data of FRf2. [file peerj-07-6844-s030.gz › D8j5394-FRf2_R2.fq]

@M03364:276:000000000-BLYN8:1:1101:9428:1266 2:N:0:1
GGACTACCAGGGTTTCTAATCCTGTTTGCTCCCCACGCTTTCGCACCTGAGCGTCAGTCTTCGTCCAGGGGGCCGCCTTCGCCACCGGTATTCCTCCAGATCTCTACGCATTTCACCGCTACACCTGGAATTCTACCCCCCTCTACGAGACTCTAGCTTGCCAGTTTCAAATGCAGTTCCCAGGTTGAGCCCGGGGATTTCACATCTGACTTAACAAACCGCCTGCGTGCGCTTTACGCCCAGTAATTCCG
+
CCCCCGDFCGGGEFGGGGGGGGGGGGGGGGGFFGGGGGGGGGGGGGGGGGGGGGGGGGGGGGGGGGGGGGGGGGGGGGGGGEGGGGGGGGGGGGGGGGGGGGGGDGFFGEGDFGFGGGGGCGGGGGGGFGGGGGGGFEEGGGGFCGGGGGGGGG97CGGGGGGGGGGGGGGF7FDFGFGGFGGCFFD<FFFDCDGCGGGFFGGG6CDFGGGGD+0+>4F=:GD<FF9>?@E>GDG2=:GC:>:)0:4<7*2
@M03364:276:000000000-BLYN8:1:1101:14769:1302 2:N:0:1
GGACTACACGGGTTTCTAATCCTGTTTGCTCCCCACGCTTTCGCACCTGAGCGTCAGTCTTCGTCCAGGGGGCCGCCTTCGCCACCGGTATTCCTCCAGATCTCTACGCATTTCACCGCTACACCTGGAATTCTACCCCCCTCTACGAGACTCTAGCTTGCCAGTTTCAAATGCAGTTCCCAGGTTGAGCCCGGGGATTTCACATCTGACTTAACAAACCGCCTGCGTGCGCTTTACGCCCAGTAATCCCG
+
CCCCCGGGGGGGGGGGGGGGGGGGGGGGGGGGGGGGGGGGGGGGGGGGGGFGDGGGGGGGGGGGGGGGGGGGGEGGGFFGGGFGGGGGGGGGGGGGGGGFFFGGGGGGGDGGGGGGGDCEEGGGGGGGGGGGGGGGFFFFGEGGGGGEGGGGGGGGGGGGGGGFGFGGGGGGGGGGFDGCE?DGF?FGGGGGGGD==EGGGGGGFGGGGGGGG7+:>CGGFG><FFFD(3575CF<F:E::3:FF**)2>*
@M03364:276:000000000-BLYN8:1:1101:21678:1339 2:N:0:1
GGACTATCAGGGTATCTAATCCTGTTTGCTTCCTACGCTTTCGCACCTGAGCGTCAGTCTTTGTCCAGGGGGCCGCCTTCGCCACTGGTATTCCTCCACATCTCTACGTATTTCACCGCTACACATGGAATTCTACCCCCCTCTACAAGACTCTAGCCAACCAGTTTCAGATGCAATTCCTAAGTTAAGCTCGGGTCTTGCACATCTGACTTAATTTTCTGCCTGCGTGCGCTTGACTCCCAGTAATTTCT
+
-A9B,6,6EE@@CCF<E99E@FFG6CFGF9,,=,<,B:7CD@6;F6+BECF,@F78:C,CFGDFECF8<@CF@@@:CF,,9?:,,,:::CF,?,4FF,E,5EE9EF?+,,5BFAFGG78+>+EE9:EGF9<B?FF,,>8++@C=@,,,,@,=D9D9;8D=FE6,83;,3,>D7;3<;,@,,7;>FFF,,,587*3,4DE,;7<:1*5+9+2=+===++5,+4655A=:2)))2**,))34*8=;@+;6++3
@M03364:276:000000000-BLYN8:1:1101:19080:1355 2:N:0:1
GGACTACCGGGGTTTCTAATCCTGTTTGCTCCCCACGCTTTCGCACCTGAGCGTCAGTCTTCGTCCAGGGGGCCGCCTTCGCCACCGGTATTCCTCCAGATCTCTACGCATTTCACCGCTACACCTGGAATTCTACCCCCCTCTACGAGACTCTAGCTTGCCAGTTTCAAATGCAGTTCCCAGGTTGAGCCCGTGGATTTCACATCTGACTTAACAAACCGCCTGCGTTCGCTTTACGCCCAGTAATTCCC
+
CCCCCFF<F>FGGGDFFGG,E@EEGGGFDGGEFGFEDGGGFGGGGGGGGGCFDCEEGGGGFE76F:@<CEFF@FGDGGGGGGCECBC7FCD<FG9EGG8FD<EF9FEGGGGDFDFGFFDCE:@FG,A<D@C>F@DFFD+@EGGGFFF8B*B;CFCAEDGGCFG?D,D,,,?2:ECFGF;FFFE*?B@66:CG5*==ECE+@@?C=73:7FGFGGD@DDC5)/:@6407(0)0<C*.=(*:C>6F*CFBFG0
@M03364:276:000000000-BLYN8:1:1101:10712:1383 2:N:0:1
GGACTACAGGGGTTTCTAATCCTGTTTGCTCCCCACGCTTTCGCACCTGAGCGTCAGTCTTTGTCCAGGGGGCCGCCTTCGCCACCGGTATTCCTCCAGATCTCTACGCATTTCACCGCTACACCTGGAATTCTACCCCCCTCTACAAGACTCTAGCTGACCAGTTTCAAATGCAGTTCCCAAGTTAAGCTCGGGGATTTCACATCTGACTTAATCAACCGCCTGCGTGCGCTTTACGCCCAGTAATTCCG
+
CCCCCGGGGGGGGGGGGGGGGGGGGGGGGGGGGGGGGGGGGGGGGGGGGGGGDGGGGG9FGGGGGGGGGGGGGGGGGGGGGGGGGGGGGGGGGGGGGGGGGGGGGGGGGGDGFGGGGGGCFGCFGGGGGGGFGGGFGGFGEGGGGGGFGGGGGGGDGGGGGGGCAFGGGGGG7EFGGFGGGGF>FEFGCC;EEC5EDGDGCCGFAGGFGGGCFFGGGGGCBC57?F9E7>:BCGGFFBEC:>6/?C?<FG9
@M03364:276:000000000-BLYN8:1:1101:16490:1412 2:N:0:1
GGACTACCGGGGTTTCTAATCCTGTTTGCTACCCACGCTTTCGCACATGAGCGTCAGTATTGCCCCAGAAGGCTGCCTTCGCCATCGGTGTTCCTTCCAATATCTACGCATTTCACTGCTACACTGGAAATTCCGCCTTCCTCTAACATACTCTAGCTGCCCAGTTTCCAATGCAGTTCCCAGGTTAAGCCCGGGGCTTTCACATCTGACTTAAACAGCCGCCTGCGTGCGCTTTACGCCCAGTAATTCCG
+
C@CC@@@FGGGGGDCFGGGFGGGGGGGGGGGGGFGGGGEFFGE@:C:@FACFGGGGGGFGGFGEFFF:,@,,,CFGGGGG<FEC,AFGE:FFGFFGGGG<FEAEFCGGGGCFF@EGDDFFFGCFFF,A,,C4CE@7=EGCFFF8A;4446EDGGGFF>E,@>=D=>DE,3>EFDGF9EGADCFGGGGFGGCC>88EEEEFGGGGFDC2@FF:+2=F7?FFAEB25ABA<EEFG<DE:7EB*539C7+6CG2
@M03364:276:000000000-BLYN8:1:1101:16017:1487 2:N:0:1
GGACTACAGGGGTTTCTAATCCTGTTTGCTCCCCACGCTTTCGCACCTGAGCGTCAGTCTTCGTCCAGGGGGCCGCCTTCGCCACCGGTATTCCTCCAGATCTCTACGCATTTCACCGCTACACCTGGAATTCTACCCCCCTCTACGATACTCTAGCTTGCCAGTTTCAAATGCAGTTCCCAGGTTGAGCCAGGGGATTTCACATCTGACTTAACAAACCGCCTGCGTGCGCTTTACGCCCACAAAATCCG
+
CCCCCGFGGGCFGGGGGGGGGGGGGGGGGGEFGGGGGDGGGGGGGGGGCGGFCGGGGGGAEGFFFGGGCEGGGGGGEDCFDEGCGGEGGGGGEEGGGG8?FGGGGGGGEEGCCGDGGGGGEGFGFFFGGGGGGGGGGGGGGGGG,@:6+@CCFECA9;ECFCFF:D9EFGF>E9C<D2>,>?C*,>:?68E>6@:EEGGECCFC@?+::@FDF7+:DCFF:EB(6::DDBFB3CD)/8GG*7()**)57C)
@M03364:276:000000000-BLYN8:1:1101:12590:1488 2:N:0:1
GGACTACTAGGGTTTCTAATCCTGTTTGCTACCCACGCTTTCGCGCATTAGCGTCAGTATCTGTCCAGTAAGCTGGCTTCCCCATCGGTATTCCTACAAATATCTACGAATTTCACCTCTACACTTGTAGTTCCGCTTACCTCTCAAGTACTCTAGTCATACAGTTTCAAACGCAATACAGAGTTAAGCCCTGCATTTTCACATCCGACTTAAAAAGCCGCCTAAGCATGCTTAACGCCCAGTAAATCCG
+
@-@CCCGGAFFGEF;F<@<E<FGFGGGGFGEGGGGE@FEGDC,@FF+8BEGF7C,8@FC,CFFG<CF<FGEGGGG@EFGG8FGFG8@,BFGEGGGCEFEGDG9EFFFGDF<=<EE<FGGF9FF8EAACE,9CFA+BE8+9ED,+@,@@E=CC,,CFFFC;=FF=5@DE;>DEEEGCC,==3D83C,,67@331,8@89=,?DC+;DDD+CDCFCF***@?9E>))*-+*3;8++89)-B7CA(:CC>4*)
@M03364:276:000000000-BLYN8:1:1101:16191:1522 2:N:0:1
GGACTACTAGGGTATCTAATCCTGTTTGCTCCCCACGCTTTCGCACCTGAGCGTCAGTCTTCGTCCAGGGGGCCGCCTTCGCCACCGGTATTCCTCCAGATCTCTACGCATTTCACCGCTACACCTGGAATTCTACCCCCCTCTACGAGACTCGAGCTTGCCAGTTTCCAATGCAGTTCCCAGGTTGAGCCCGGGGATTTCACATCTGCCTTAACAAACCGCCTGCGTTCGCTTTACGCCCAGTAATTCCG
+
CCCCCGGD,EFGGFG9EEFGGGGGGGGGGGGCGGGGGGGGGAFGGDGA6FFFGFGGGFFGGDGAFGGGGFE+FFGGFEEFFGGGGGGGGGGGFGGCGGGGGGFGFGG?C7:@FFGGGEGGGGCFGGGFGGDFEGGGDFCEECEGGGF>CGC?E+@:B>8@FGAGGGGG,@FFEFGED9DF:DCFFDDGFGGGEGEC5;8C::CD+9CC+6;DG7+17/CG>GE?;>(7(8)8C*1570?GEB(9***)0?2
@M03364:276:000000000-BLYN8:1:1101:16787:1540 2:N:0:1
GGACTACTGGGGTATCTAATCCTGTTTGCTCCCCACGCTTTCGCACCTGAGCGTCAGTCTTCGTCCAGGGGGCCGCCTTCGCCACCGGTATTCCTCCAGATCTCTACGCATTTCACCGCTACACCTGGAATTCTACCCCCCTCTACGAGACTCTAGCTTGCCAGTTTCAAATGCAGTTCCCAGGTTGAGCCCGGGGATTTCACATCTGACTTAACAAACCGCCTGCGTGCGCTTTACGCCCAGTAATTCCG
+
CCCCCGGGFGGGGGFDGGGGGGGGGGGGGGGFGGGGGGGGGGGGDGGGGGGGGGGGGGGGGGGGGGGGGGGGGGGGFFGGGGFFFGGGGDGEEAEFDGGGGGFGFFGGCGGDGGGGGGGGGDGGGGGGFGFGAFGGG8D@==E?CFGD@EGGGGGGGGG?GGFFFGDFGGGGGGGFGFGCFFGCAGGGGFGEGDEEEGGC@FGGFGGGGGGGGGFCDFGGAEED?FFFFFBDGGF<*,*CCBF4:C?A777
@M03364:276:000000000-BLYN8:1:1101:16929:1557 2:N:0:1
GGACTACAAGGGTATCTAATCCTGTTTGCTCCCCACGCTTTCGCACCTGAGCGTCAGTCTTTGTCCAGGGGGCCGCCTTCGCCACCGGTATTCCTCCAGATCTCTACGCATTTCACCGCTACACCTGGAATTCTACCCCCCTCTACAAGACTCTAGCTGACCAGTTTCAAATGCAGTTCCCAAGTTAAGCTCGGGGATTTCACATCTGACTTAATCAACCGCCTGCGTGCGCTTTACGCCCAGTAATTCCG
+
CCCCCGGGGGGDGGGGGGGGGGGGGGGGGGGGGGGGGGGGGGGGGGGGGGGGGGGGGGGGGGGGGGGGGGGGGGGGGGGGGGGGGGGEGGGGGGGGGFFFF=EFGGFGGGGGGGGGGG7CEFFGEGGGGGGFGGGGGGGGGDGGGGGCFCDFGFGGCECGGCGGGGC9:FFGGGDEGGGGGGGGFCAEFF?DECGDE*:9DFFC+;CFGGGGGFGGGFGFEGE@FFFFFFAEGGG>FFGCEE3?CFB2CG7
@M03364:276:000000000-BLYN8:1:1101:11655:1560 2:N:0:1
GGACTACTAGGGTTTCTAATCCTGTTTGCTCCCCATGCTTTCGTACCTCAGCGTCAGTATTAGGCCAGATGGCTGCCTTCGCCATCGGTATTCCTCCAGATCTCTACGCATTTCACCGCTACACCTGGAATTCTACCATCCTCTCCCATACTCTAGCTTCCCAGTATCGAATGCAATTCCTAAGTTAAGCTCAGGGATTTCACATCCGACTTAAAAAGCCGCCTACGCACGCTTTACGCCCAGTAAATCCC
+
CCCCCGGGGGFFFFFGGGGGGGGGGGGGGGGGGGGGGGFGGGGGFGGGGGGF+8CCEGGFFGGDEFG8EE,BF@FDGFEE@C,BFFEGGGGGFGFFFFFGFGGCE5EFG@EEFGGGGGGEGEGGGGGGGGGGFEEGFFGFE8,=DFCGGGGGCFGGGGGG8EGFFCEG>F8DEFGGGGC9:BD87E:FFECEGFG,+7@==DAFDFCGCCD:F78DGGGF>EFDD4)*-9*9C784+-BEED2)1=A)1;*
@M03364:276:000000000-BLYN8:1:1101:15835:1573 2:N:0:1
GGACTACCAGGGTTTCTAATCCTGTTTGCTCCCCACGCTTTCGCACCTGAGCGTCAGTCGTCGTCCAGGGGGCCGCCTTCGCCACCGGTATTCCTCCAGATCTCTACGCATTTCACCGCTACACCTGGAATTCTACCCCCCTCTACGAGACTCTAGCTTGCCAGTTTCAAATGCAGTTCCCAGGTTGAGCCCGGGGCTTTCACATCTGACTTAACAAACCGCCTGCGTGCGCTTTACCCCCAGTAATTCCG
+
CCCCCGGGGGGGGGGGFGGGGGGGGGGGGGGGGGFGGGGGGGGDFGEG@FGGGGGGGC<,::FCFGGFCE:FGGGGGGGGDEGEGGGGGEGGGGAFGG,BE,CFEGGGGEGDGGGGGGG>FEGGFGDGGGGGGFGG=D>FGGEG9C+6+@C?F9>,D;EFEGGGCGA9,@3@,;2<>22DF;BFG9CGDGFFCEGD:530?:C71<7C7+;;1;>7C4C5>DBF6FBF:@@FGDFAF)AF5),9C79>C>*
@M03364:276:000000000-BLYN8:1:1101:13481:1576 2:N:0:1
GGACTACAGGGGTATCTAATCCTGTTTGCTCCCCACGCTTTCGCACCTGAGCGTCAGTCTTTGTCCAGGGGGCCGCCTTCGCCACCGGTATTCCTCCAGATCTCTACGCATTTCACCGCTACACCTGGAATTCTACCCCCCTCTACAAGACTCTAGCCTGCCAGTTTCGAATGCAGTTCCCAGGTTGAGCCCGGGGATTTCACATCCGACTTGACAGACCGCCTGCGTGCGCTTTACGCCCAGTAATTCCG
+
CCCCCGGGGGGGGGGGGGGGGGGGFGEGGGGGGGGGGGGGGGGGGEGGFFGGGGGGGGGFGGGGGGGED7CGGGGGGGGGGGGGGGGGGGGGGGGGGGGG@FEFGGGGGGGGGGGGGGGGDG9FGGFGGGCFFGGGGGGGGDGFGGGCFFGGGCGAAFGGGFGGGGFFEG8EEFGGDCFGGGGGGFGGGGGGGGGG5CFGDCGC7FGG<DDDFGGFGGGF3E31(59D?EFFCC*6F18EGEFF=FFAGG2
@M03364:276:000000000-BLYN8:1:1101:11256:1576 2:N:0:1
GGACTACAGGGGTTTCTAATCCTGTTTGCTCCCCACGCTTTCGCACCTGAGCGTCAGTCTTCGTCCAGGGGGCCGCCTTCGCCACCGGTATTCCTCCAGATCTCTACGCATTTCACCGCTACACCTGGAATTCTACCCCCCTCTACGAGACTCTAGCTTGCCAGTTTCAAATGCAGTTCCCAGGTTGAGCCCGGGGATTTCACATCTGACTTAACAAACCGCCTGCGTGCGCTTTACGCCCAGTAATTCCG
+
CCCCCGGGGGGGGGGGGGGGGGGGGGGGGGGGGGGGGGGGGGGGGGGGGGGGGGGGGFGGGGGGGGGGGGGGGGGGGGGGGGGGGGGGFFGGGGGGGGGFFGGGGGG@FGGGGGGGGGGGGGGGGGGGGGGFFGGGCGGGGGGGGGGEGGGGGGGGGGGGGGGGGGGDDGGGGGGGGGGGGGGGGGCFGGGGEGGGEGGGGGFCFCFGFGFGGGGGG4=FFG:71;(76<55CGGA*(:>CE?FCDF6C:2
@M03364:276:000000000-BLYN8:1:1101:17706:1585 2:N:0:1
GGACTACCAGGGTTTCTAATCCTGTTTGCTCCCCATGCTTTCGTACCTCAGCGTCAGTATTAGGCCAGATGGCTGCCTTCGCCATCGGTATTCCTCCAGATCTCTACGCATTTCACCGCTACACCTGGAATTCTACCATCCTCTCCCATACTCTAGCTTCCCAGTATCGAATGCAATTCCTAAGTTAAGCTCAGGGATTTCACATCCGACTTAAAAAGCCGCCTACGCACGCTTTACGCCCAGTAAATCCG
+
CCCCCGGGGFFGFGGGGGDFGGGGGGGGGGGGGGGGGGGGGGGGGGDGGGGGGGGGGGGGGGGGGGGGGGCGGGGGGGGGGGGGGGGGGGGGGB;FEFGGGGGGGGGGGGGGGFCGGGGGGGDDFFGGGGGGGGGGGGGGGGGGGGGDEFGGGGGGDFGGFGGGGGGGGGFFGGGGDFGFGFGGGG:DGFAFGF?FFFDFDDDD+5=DDDDGGGGGGGGGDEE5);<DAD98D<5*+6::5?2)+;A<G4)
@M03364:276:000000000-BLYN8:1:1101:19938:1602 2:N:0:1
GGACTACTGGGGTATCTAATCCTGTTTGCTCCCCACGCTTTCGAGCCTCAGTGTCAGTTACAGGCCAGAGAGCCGCTTTCGCCTCCGGTGTTCCTCCATATATCTACGCATTTCACCGCTACACATGGAATTCCACTCTCCTCTCCTGCACTCAAGTCTCCCAGTTTCCAATGCACACAATGGTTGAGCCACTGCCTTTTACATCAGACTTAAGAAACCACCTGCGCTCGCTTTACGCCCAATAAATCAGG
+
CCCCCGG9DFGGGGGGGGGGGGGGGGDGGG9FEGGGGGGGGGCFGDGGGGG9AFGGGGGGGFGGGGGGGGGGGGGDDFGGGGGCCGGG=7CFGG9FGGGGGGGGGGGGGGGGGGAAFGGGEEFGFFFCAAFGCFGG9E9<EEDD=FGFGGGGGG8E@EG;>DGFCFCFFADD8BE8EFEDF9DF,3@9FFGG78CDCFFFCFD9??CFGG;>F8C>CGD7?GF:>924<4)6557@EDGE:>@FF7+1*0*
@M03364:276:000000000-BLYN8:1:1101:22135:1623 2:N:0:1
GGACTACCGGGGTTTCTAATCCTGTTTGCTCCCCACGCTTTCGCACCTGAGCGTCAGTCTTCGTCCAGGGGGCCGCCTTCGCCACCGGTATTCCTCCAGATCTCTACGCATTTCACCGCTACACCTGGAATTCTACCCCCCTCTACGAGACTCTAGCTTGCCAGTTTCAAATGCAGTTCCCAGGTTGAGCCCGGGGATTTCACATCTGACTTAACAAACCGCCTGCGTGCGCTTTATGCCCAGAAATTCCG
+
CCCCCFGGGGGG+@FFGCEFAGFFFGGGGFGFGGGGG>B@FAFGCFGFGFF8F@CFGG9FAFGFDFEGGGDGGGGG7CFEF?CCF?C:FEGCEGGFGFEEFFF9EEGF:+FBEFFGGGGGGFGGGGGG,AFF,EECF,>FEGGGGGGDGC*8B9;ACECFDFGGF9D;FC;FFFGGFGF?A9:FC98EF7E=EDEGDC?FFDG>+;>FFG7@CG>7788=BC@:1F>BB:>>39*6*6@@E6()*2/)220
@M03364:276:000000000-BLYN8:1:1101:21938:1671 2:N:0:1
GGACTACTAGGGTTTCTAATCCTGTTTGCTCCCCACGCTTTCGCACCTGAGCGTCAGTCTTCGTCCAGGGGGCCGCCTTCGCCACCGGTATTCCTCCAGATCTCTACGCATTTCACCGCTACACCTGGAATTCTACCCCCCTCTACGAGACTCAAGCTTGCCAGTTTCAACTGCAGTTCCCAGGTTGAGCCCGGGGATTTCACATCTGACTTACCAAACCGCCTGCGTGCGCTTTACGCCCAGTAATTCCG
+
CCCC8FGGGGGGGFGGGGGGFGDGGGGGGGGGGDFGGGGGGGGGGGGGEDGGGGDGGG9CDGFFF@FGG:FEC@FFGGGGGGGGG,CFGGGGGGFG88FFECFFGFGGGGGEFF?FFGC8@FGG,4A8F@FGGAD9E3=C8CGGGEFG+@CFF,D?FE987DFGGGGGGF,>EGFGGAFF,,:*,?<FGGF85E:E58<<;FF7AFG=7+?7++0:7CGGFGF0?F9B(:7;<93:8:ECCB:)2:64*2*
@M03364:276:000000000-BLYN8:1:1101:20673:1702 2:N:0:1
GGACTACCGGGGTTTCTAATCCTGTTTGCTCCCCACGCTTTCGCACCTGAGCGTCAGTCTTTGTCCAGGGGGCCGCCTTCGCCACCGGTATTCCTCCAGATCTCTACGCATTTCACTGCTACACCAGGAATTCCGCTACCCTCTACCACATTCTAGTCGCCCAGTATCCACTGCAGTTCCCAGGTTGAGCCCAGGGCTTTCACAACGGACTTAAACGACCACCTACGCACGCTTTACGCCCAGTAATTCCG
+
CCCCCGGGGGGGC7FCGGGGGGGGEFFGGGFFFGGGGGGGGGGGGGGGGGGGGDGGGGGGGGGFFDDGGEFGGGGGGGCGGGGGGGGGG7FFGDGFGGGGG@EGGGGGGGGGFGEFFFDFGGGGGGGGFFFFEGGGCGGGGGGFDCEGFGFGCGGG;D6C:CEFGGGCGFFGGGGGCECFGFGGCD,=FGFGC:DCGG5<CGGDFGGGDG8CCCFDG<EED2=@;F3)(835>DFAFFDE=D?:>**.CD4
@M03364:276:000000000-BLYN8:1:1101:11803:1733 2:N:0:1
GGACTACAGGGGTATCTAATCCTGTTCGCTACCCACGCTTTCGAGCCTCAGCGTCAGTTACAGACCAGAGAGCCGCTTTCGCCACCGGTGTTCCTCCATATATCTACGCATTTCACCGCTACACATGGAATTCCACTCTCCCCTTCTGCACTCAAGTTCTACAGTTTCCAAAGCATACTATGGTTAAGCCACAGCCTTTCACTTCAGACTTATAAAACAGCCTGCGCTCGCTTTACGCCCAATAAATCCGG
+
CCCCCGGGGGGGGGGGGGGGGGGGGGGGGGGGGGGGGGGGGGGGGGGGFGGGGGGDGGGGGGGGGGGGGEEFGGGGEGGGGGGGGGGDGGGGGGGGGGGGGGGGGGGGGGGFGGGFGGGCEGGGFFGGFEFFFGGGEFFGGGGG8>@FGGFGGGGFFCGGGGGFFGGFCEGGGGGECFGFFGGGGGGGGFFGGFGGGGGGGGGCFGGGGGGGGGGGGGGD4FF=BBBD>BD;GC7CF?=EGF@A>FF?FC<
@M03364:276:000000000-BLYN8:1:1101:13227:1745 2:N:0:1
GGACTACCGGGGTTTCTAATCCTGTTTGCTACCCACGCTTTCGCGCTTTAGCGTCAGTATCTGTCCAGTAAGCTGGCTTCCCCATCGGTATTCCTACAAATATCTACGAATTTCACCTCTACACTTGTAGTTCCGCTTACCTCTCCAGTACTCTAGTCATACAGTTTCAAACGCAATACAGAGTTGAGCCCTGCATTTTCACATCAGACTTATATAACCACCTAGACGCGCTTTACGCCCAATAAATTCGG
+
CCCC?FGGGGGGG+BEFFFGGGGGGGGGGGGGGFGGGGGGGGGGGGCCFGGGEGGGGFGGGGGGGGGGFFFFGGGFGGGG,FFDFGGGGGGFFGAFGGGFGGFDFFFGG<B<FGGCFGGGGGGGGFGGGGGGEFC+@EEFFFF=DBCFGFG@FFFGGGGFG9E9FGGG,@D=EEE>88@FAE?,CDFG6DFC?ECCFCFGFFFC9<C>DDGC7@FFFFC2<C?E3FAAAFF?C4D6A=GCGFFFFG+)+22
@M03364:276:000000000-BLYN8:1:1101:16384:1766 2:N:0:1
GGACTACTAGGGTTTCTAATCCTGTTTGCTCCCCACGCTTTCGCACCTGAGCGTCAGTCTTTGTCCAGGGGGCCGCCTTCGCCACCGGTATTCCTCCAGATCTCTACGCATTTCACCGCTACACCTGGAATTCTACCCCCCTCTACAAGACTCTAGCCTGACAGTTTCGAATGCAGTCCCCAGGTTGAGCCCGGGGATTTCACATCTGAATTAACAAACCGCCTGCGTTCGCTTTACGCCCAGCAATTCCC
+
CCCC<@ECGGF?EFFGGFFGGGGGECGCFGAEFGG@FC@;C,7,6@:BEDFGDGGFFG99C;C<,C<FE:@:C:@F7:=?F7?CEGGD=BFFGFFEGF<,EEGDEFCEE:B=EEFAFGG6>FGG8=FE8<A,FAAF9>63@+>D,E=,,=DDGF==E?F,,8,3@DFG:5ECC;EC;,3,:>E:FFEDGF?:EECE*1CC++41;*;@+++3;:@DD5EG>E;?;A()(0))/9*./3CEG@:)9*94C7*
@M03364:276:000000000-BLYN8:1:1101:13955:1795 2:N:0:1
GGACTACACGGGTTTCTAATCCTGTTTGCTCCCCACGCTTTCGCACCTGAGCGTCAGTCTTCGTCCAGGGGGCCGCCTTCGCCACCGGTATTCCTCCAGATCTCTACGCATTTCACCGCTACACCTGGAATTCCACCCCCCTCTACGAGACTCAAGCCTGCCAGTTTCAAATGCAGTTCCCGGGTTGAGCCCGGGGATTTCACATCTGCCTTAACAGACCGCCTGCGTGCGCTTTACGCCCATTATTTCCC
+
CCCCCGGGGGGGGGGGGGGGGGFGGGGGGGFGGGGGGGEGGFGGGFGGFGGGGGGGGGGGFGGGGGGGGDEGGGGGGGGGGGGGGGGGGGGGGGGGGGGGEGGGGGGGGGGGGGFGGGGEGG?FGGGGGGGFGFGGGGGGGDG?FGGGGGGGGGGGGGFGGGGCGGCDFGG9CFGGFCFFEG:5FE8ECGGG=EGGG5EG77CD687++*2;9F7CFFGGFGF6(508<B>3755:F0CEG:1BF**6FF*
@M03364:276:000000000-BLYN8:1:1101:18077:1797 2:N:0:1
GGACTACAGGGGTATCTAATCCTGTTTGCTCCCCATGCTTTCGTACCTCAGCGTCAGTATTAGGCCAGATGGCCGCCTTCGCCACCGGTATTCCTCCAGATCTCTACGCATTTCACCGCTACACCTGGAATTCCACCCCCCTCTACGAGACTCAAGCCTGCCAGTTTCAAATGCAGTTCCCGGGTTGAGCCCGGGGATTTCACATCTGACTTAACAGACCGCCTGCGTGCGCTTTATGCCCAGTAATTCCG
+
CCCCCGGGGGGGGGGGGGGGGGGGGGGGGGGGGGGGGGGGGGGGGGGGGGGGGGGGGFGGGGFGGGFGGGGGGGGGGGGGGGFFGGGGGGGGGGGGGGGAFGGGGGGGGGEGGGGGGGGGDGGGGGGFGFGGGGGGGGGGDGGGGGGEGCGGGGGGGGGGGGGGGGGFDDGGGGGGGGGGGGGCGEEGGGGGGGGGGCGGGGGGFC8DGFCGGGGGC<FFEDFFDFFF@:5DDDGA*6A?F?BF7CF):C0
@M03364:276:000000000-BLYN8:1:1101:18349:1801 2:N:0:1
GGACTACCAGGGTTTCTAATCCTGTTTGCTCCCCATGCTTTCGTACCTCAGCGTCAGTATTAGGCCAGATGGCTGCCTTCGCCATCGGTATTCCTCCAGATCTCTACGCATTTCACCGCTACACCTGGAATTCTACCATCCTCTCCCATACTCTAGCTTCCCAGTATCGAATGCAATTCCTAAGTTAAGCTCAGGGATTTCACATCCGACTTAAAAAGCCGCCTACGCACGCTTTACGCCCAGTAAATCCG
+
CCCCCGGGGGGGGGGGGGFGFGFGGGGGGGGGGGGGGGGFGGGGGGGD@F,CFEGGGGGGGGGFGGGFFGCGGGGGGGCGGGEEGGEGGGFGG<@FGDEFGD;FFGGFDGGGGGGGGDFEGDGGGGGG<FAFAFGG>FGEFCCGGGGGGCFGGGGGGG,EFE=4FC9DGF8EFCDA=EDFDF,,:@ECD,>DFGD?CEFGGGGG7CC>DDDGFGGDGDG6B5?57FD>9BDACDD>F>EGGBFFC+;?FG1
@M03364:276:000000000-BLYN8:1:1101:10978:1832 2:N:0:1
GGACTACTAGGGTATCTAATCCTGTTTGCTCCCCACGCTTTCGCACCTCAGTGTCAGTATCAGTCCAGGTGGTCGCCTTCGCCACTGGTGTTCCTTCCTATATCTACGCATTTCACCGCTACACAGGAAATTCCACCACCCTCTACCGTACTCTAGCTCAGTAGTTTTGGATGCAGTTCCCAGGTTGAGCCCGGGGATTTCACATCCAACTTGCTGAACCACCTACGCGCGCTTTACGCCCAGTAATTCCG
+
CCCCCFGGGGGGGFGGGGGGGGGGGGGGGGGGGGGGGGGGGGGGGGGGGGGGGGGGFGAEGGGGGDFGGGGFFGGGGGGGDGGDGCGGGGGGGGGFGGFGGGGFGGGGGGGGGFGGGGGEGGGGGGFGGGGGGGGG88BFDGGGAFGGGGGGGFFED,@CFDF9FGGG=BFGGGFFEGGGGGGFGGFG?FGGGDG67EFGGGGGC>95CGFG+=F>GFGGFG>BEFD;>DEFGGGCFFGGE)6A>F@<F72
@M03364:276:000000000-BLYN8:1:1101:15839:1864 2:N:0:1
GGACTACTAGGGTTTCTAATCCTTTTTGCTCCCCACGCTTTCGTGCCTGAGCGTCAGTGTTGGCCCAGGTGGCTGCCTTCGCCATCGGTGTTCCTCCGCAGCTCTACGCATTTCACCGCTACACCGGGAATTCCAGTCTCCTCTGCATCCCTCAAGAACGGCAGTATCGGCCGTCGTTTTTCGGTTTAGCCGAGAGATTTCACTAGCGCCTTACCATCCCGCCTTCCCGCCCTTTACGCACAGTGATTCCC
+
CCCCCF<;<ECEDG;DGFGFGCG,C,;+;CFEFGFGCCGGG<:,:@FC<8FF:7CCCGFFC,,,9:6,,,6,:9,7F,CA,B,,8BFC?:CB5CEFFEGG++EEF<<FG:F+C?F<CFFGGEG<,+4++6A:;,69,8>?BE8+@DE9,=@88D@,,7D>++3C7,,35+@EC***34***?*>C8*92?,*4CEDF9>4C89+1**)))2/*0CFCFEGAE33(*.)(0)0>56-/(:*:7(1::*)02*
@M03364:276:000000000-BLYN8:1:1101:11195:1884 2:N:0:1
GGACTACAGGGGTTTCTAATCCTGTTTGCTCCCCACGCTTTCGCACCTGAGCGTCAGTCTTTGTCCAGGGGGCCGCCTTCGCCACCGGTATTCCTCCAGATCTCTACGCATTTCACCGCTACACCTGGAATTCTACCCCCCTCTACAAGCCTCTAGCCTGCCAGTTTCGAATTCAGTTCCCAGGTTGAGCCCGGGGATTTCACATCCGACTTGACAGACCGCCTGCGTGCGCTTTACGCCCAGTAATTCCC
+
CCCCCFGGGGGGGGGGGGGGGGGGGGGGGGGGGGGGGGGGGGGGGGGGGCGGGGGGGGFGGGGGGGGGGCGDEDGDGGGGGGGGGGGGGGCFFGGGGGGEFFFFDGGFFEEGFGGGGDGGGGGGFGFGDGGGGGGGGGGGGGG?FFG,3,@CFFGGGGG6CFG?FFCC*DC?*3,EA,5AFCFFCFDF6CFGC5C5?:F6@CFFFGFGDGGC>0CC7FGGEGB2:F0;0>>:7CCAF?EGGB:9**9-7C9
@M03364:276:000000000-BLYN8:1:1101:11723:1897 2:N:0:1
GGACTACAAGGGTATCTAATCCTGTTTGCTCCACACGCTTTCGCACCTGAGCGTCAGTCTTTGTCCAGGGGGCCGCCTTCGCCACCGGTATTCCTCCAGATCTGTACGCATTTCACCGCTACACCTGGAATTCTACCCCCCTCTACAAGACTCTAGCCTGCAATTTTCGAATCCAGTTCCCAGTTGGAGCCCGGGAATTTCACATCCTACTTGACAGACCGCCGGCGTCCCCTTTACGCCCAGTAATTCCG
+
@CC@CF8@CE8CCFFFCEFGCGCECEFFGFDG,CEBF@@@<FFEDC@EEF8FG:FGGEGGGDACFGGC<@F7CFGGG@CFCGGEG@CCFFGG9DDGGGFAFGG,CEFFGDGGCGGEGEC=FEFGGFG8ECBEFGGG98=+8=36=E=968B833>,;6;,@><,@9,,+36,4,3<,,3:<,@,=,,,1>>*@>>*7CC9C7=++8**+*2+2*8+2*=*::5(()-<(.00***)*-2?50(90:6)2:0
@M03364:276:000000000-BLYN8:1:1101:22455:1938 2:N:0:1
GGACTACAGGGGTTTCTAATCCTGTTTGCTCCCCACGCTTTCGCACCTGAGCGTCAGTCTTCGTCCAGGGGGCCGCCTTCGCCACCGGTATTCCTCCAGATCTCTACGCATTTCACCGCTACACCTGGAATTCTACCCCCCTCTACGAGACTCTAGCTTGCCAGTTTCAAATGCAGTTCCCAGGTTGAGCCCGGGGATTTCACATCTGACTTAACAAACCGCCTGCGTGCGCTTTACGCCCAGTAATTCCG
+
CCCCCGG8FFGGGDGGGGGGGGGGGGGDCFAFG>AC7FEEGCF7@FFF,EFGGGGGGGE,<6DFEGGGGC7@FGGGGGGGGGFFG8FDCE7FF,@FFGC99,EFFGDFGGGGGGGG<CGGGGGF8FFFGGGGGFFG,=8CED6=,E8C@CEGG9CGFA,:BDFFGFC9DCFGFG9,>EGF99FGG,D<,2>EEG>=5E?CFGFCFDCFF@7:CD+::8C=>C>6:>,7(<@ED<D4/4EGDF(0::F4CDC
@M03364:276:000000000-BLYN8:1:1101:16594:1943 2:N:0:1
GGACTACAAGGGTTTCTAATCCTGTTCGCTACCCACGCTTTCGAGCCTCAGCGTCAGTTACAGACCAGAGAGCCGCTTTCGCCACCGGTGTTCCTCCATATATCTACGCATTTCACCGCTACACATGGAATTCCACTCTCCCCTTCTGCACTCAAGTTCTACAGTTTCCAAAGCATACTATGGTTAAGCCACAGCCTTTCACTTCAGACTTATAAAACAGCCTGCGCTCGCTTTACGCCCAATAAATCCGG
+
CCCCCGGGGGGGGFGGFGGGGGGGGGGGGGGGDFGGGGGGGGGGF@FFGGGGDFGGGGGGGGGGGGGGGGGGGFEGGFGGEGGGGGGGGGGDGGGGFGGGFGGCEGGGGGEGGGGFFGEEEGBFGGGGFEFEFFGGGGGFFCEFGGGGGFFG8,DAFAFFGGGGGFGGGGGGDGDG=?GGGGCFFGGF7DFGE6BFGG9CCFGFFFD;C977@CDGGFFCA*9>DD)8(/?>F5:/5>:*=>1=7@A?*:)
@M03364:276:000000000-BLYN8:1:1101:12932:1993 2:N:0:1
GGACTACTAGGGTTTCTAATCCTGTTTGCTCCCCATGCTTTCGTACCTCAGCGTCAGTATTAGGCCAGATGGCTGCCTTCGCCATCGGTATTCCTCCAGATCTCTACGCATTTCACCGCTACACCTGGAATTCTACCATCCTCTCCCATACTCTAGCTTCCCAGTATCGAATGCAATTCCTAAGTTAAGCTCAGGGATTTCACATCCGACTTAAAAAGCCGCCTACGCACGCTTTACGCCCAGTAAATCCG
+
CCCCCGGGGGGGGGGGGGGGFGGGGGGGGGGGGGGGGGGGGGGGGGGGGGGGGGGGGGGGGGGGGGGGGGGGGGGGGGGGGGEGGGEGGGGGGGGGGGGGGGGGGGGGGGGDFGGGFFGGGGGGFGG?FGGGGGGGFGGGGGFGGFFGGGGGCGFGGF=EEFGGGFFGGFFGGFGG==AEGGGGGGGGGC=89DDGGFFFGGFGFF6>>DGGFGFGGDG69ED>DF=EFFFDDGC=6@GGGFFFGGCECG>
@M03364:276:000000000-BLYN8:1:1101:8436:2051 2:N:0:1
GGACTACAGGGGTTTCTAATCCTGTTTGCTCCCCACGCTTTCGCACCTGAGCGTCAGTCTTCGTCCAGGGGGCCGCCTTCGCCACCGGTATTCCTCCAGATCTCTACGCATTTCACCGCTACACCTGGAATTCTACCCCCCTCTACGAGACTCTAGCTTGCCAGTTTCGAATGCAGTTCCCAGGTTGAGCCCGGGGATTTCACATCCGACTTGACAGACCGCCTGCGTGCGCTTTACGCCCAGTAATTCCG
+
CCCCCGGGGGGGEGGGGGGGGGFGGGGGGFFGGCGEGGGGGGGGGGGGGGGGGGGGGGGGGGGGGGGGGG:EGEGGGGGGGGGGGGGGGGGGGGGGFGGCGGGGCFFGGGGGGGGGGGE>CGGFGFGGFFGGGGGGGGFGGGGGGGF6EEGFGGGGGGCFGGGGGGGGDFFGGGFCEGEGGGFGFCFGGGFG=EGGDGFCDFGFFGFGGGGGDCFGGCEFEDEFFFFFB:B@DDFFF?GGD>?FGFF>G*2
@M03364:276:000000000-BLYN8:1:1101:9882:2126 2:N:0:1
GGACTACCGGGGTATCTAATCCTGTTTGCTCCCCACGCTTTCGCACCTGAGCGTCAGTCTTCGTCCAGGGGGCCGCCTTCGCCACCGGTATTCCTCCAGATCTCTACGCATTTCACCGCTACACCTGGAATTCTACCCCCCTCTACGAGACTCTAGTTTGCCAGTTTCAAATGCAGTTCCCAGGTTGAGCCCGGGGCTTTCACATCTGACTTAACAAACCGCCTGCGTGCGCTTTACGCCCAGTAATTCCG
+
CCCC<FFGDGEGGGFFFFGGGGGGFGGGGGFGGGGGGG7CFGE@@F@<,CEDEGEGGGFAFCGEFGGF@F7FEEGGGDBFF7FGG8FFF@FGGDGGA8EGG,EE;<C<FGEGGF9EFGGG>==F88A8=DA,,339E88B8CEGGG6+8@*;CEC@@;,@BAD?FGFF@F9,,>EDFFC;9DFGFFG?F7FG5CED*:C+::CG66;:7F7CDFF70;5C)>B?:408()7)/1><@(;*:50)2*/67*2
@M03364:276:000000000-BLYN8:1:1101:22144:2130 2:N:0:1
GGACTACTGGGGTATCTAATCCTGTTTGCTCCCCATGCTTTCGTACCTCAGCGTCAGTATTAGGCCAGATGGCTGCCTTCGCCATCGGTATTCCTCCAGATCTCTACGCATTTCACCGCTACACCTGGAATTCTACCATCCTCTCCCATACTCTAGCTTCCCAGTATCGAATGCAATTCCTAAGTTAAGCTCAGGGATTTCACATCCGACTTAAAAAGCCGCCTACGCACTCTTGACGCCCAGTAAATCCG
+
A@@CCFF<FEGCFCDCFFFF9FECFGGGGFGGGGG8FFGFAFGF@,C,CF<<@8@@FFG9EFG9FEFGG9<DGCF>CDF<,,CFEFECECEFCFFGFGGG,A9<EFADFC:,9ACFCCG6==F8EFEFFGG,,FFCEF9=>ECD=EFCF,ECE,@@FGFGGGF8F,;=6D,6A9==EGDGD,==FC8,ED>D9@DF6B,22CFGFG?7+379==+=?;FAAG>44?9A2*/9:+2762*:EE(;=:>5C>5
@M03364:276:000000000-BLYN8:1:1101:14474:2150 2:N:0:1
GGACTACTAGGGTTTCTAATCCTGTTTGCTCCCCATGCTTTCGTACCTCAGCGTCAGTATTAGGCCAGATGGCTGCCTTCGCCATCGGTATTCCTCCAGATCTCTACGCATTTCACCGCTACACCTGGAATTCTACCATCCTCTCCCATACTCTAGCTTCCCAGTATCGAATGCAATTCCTAAGTTAAGCTCAGGGATTTCACATCCGACTTAAAAAGCCGCCTACGCACGCTTTACGCCCAGTAAATCCG
+
CCCCCGGGGGGGGGGGGGGGGGGGGGGGGGGGGGGGGGGGGGGGGGFGGGGGGGGGGGGGGFFGGGFFGFGGGGGGGGGGGGGGGFGGFFFFGGGGGGGFGGGG9EGGGGGGGGGGGFGGGGGGGFFDFGGFGGGGGGGGGGGGGGGGGGGGGGGGGG9,EGGGGGGGCGC8FGFFFDCGGGGGG9DFG,=FFGGGGF>?FGFGFGGGC+03+BCC+;D>?EAAFFDFFFDFD*/*B@GEEBD6CCF6C;)
@M03364:276:000000000-BLYN8:1:1101:11731:2166 2:N:0:1
GGACTACCCGGGTTTCTAATCCTGTTTGCTCCCCACGCTTTCGCGCCTCAGCGTCAGTTACAGACCAGAGAGCCGCTTTCGCCACCGGTGTTCCTCCATATATCTACGCATTTCACCGCTACACATGGAATTCCACTCTCCCCTTCTGCACTCAAGTTCTACAGTTTCCAAAGCATCCTATGGTTAAGCCACAGCCTTTCACTTCAGACTTATAAAACAGCCTGCGCTCGCTTTACGCCCAATAAATCCGG
+
CCCCCGFGGGGGFGGGGGGGGGGGGGGGGGGGGGGGGGGGGGGGGGGGGGGGGGGGGFGGGGGGGGGGFCF>FGGGGBF<FFGGGFGGGGGDGGGGGGFGFGGGGFE@7+FGGGGGGCE=CEFAE8FCF?EFGGGF4>DFGGGG8BFFFFDGDFFFGGGFGGGG<C@F8CF9DF?D87DGGG6E=EFAA,6:C,DFGGGGGFGCFFC7*;=CFGGCGFFFFC*:@D>/>)?DCF7.)6B1705);C6<*:1
@M03364:276:000000000-BLYN8:1:1101:18849:2178 2:N:0:1
GGACTACCGGGGTTTCTAATCCTGTTTGCTCCCCATGCTTTCGTACCTCAGCGTCAGTATTAGGCCAGATGGCTGCCTTCGCCATCGGTATTCCTCCAGATCTCTACGCATTTCACCGCTACACCTGGAATTCTACCATCCTCTCCCATACTCTAGCTTCCCAGTATCGAATGCAATTCCTAAGTTAAGCTCAGGGATTTCACATCCGACTTAAGAAGCCGCCTACGCACGCTTTACGCCCAGTAAATCCG
+
CCCCCGGGGGGGGGDGGGFGGGGFGGGGGGGGGGGFGGGGGGGGGGGGGGGGGGGGGGGGGGGGGGGGGGGGGGGGGGGG?FFFGGG7FGGGGGGGGFGFGGGGGD<FGGDGGGGGGGGEEFGGFCGGGGGGGGFFFGGGDGGGGDFGDGGGGGGGGGGGGGG8FCEG>8DDFGGFGGGGGGFGGGFGGG;AFF,@CFFGGFGFFDFGCDGGCF+2C5EGE>BAAF=ADFBEGCCE8(;CGB<AGF65DG)
@M03364:276:000000000-BLYN8:1:1101:13522:2199 2:N:0:1
GGACTACCGGGGTTTCTAATCCTGTTCGCTACCCACGCTTTCGAGCCTCAGCGTCAGTTACAGACCAGAGAGCCGCTTTCGCCACCGGTGTTCCTCCATATATCTACGCATTTCACCGCTACACATGGAATTCCACTCTCCCCTTCTGCACTCAAGTTCTACAGTTTCCAAAGCATACTATGGTTAAGCCACAGCCTTTCACTTCAGACTTATAAAACAGCCTGCGCTCGCTTTACGCCCAATCAATCCGG
+
CCCCCFGGGGGG@CFGGFGGCFGGFFEF:FFGGGGGGGDEGGEFGDGFEGGGGFGCFFEFGGGGFGGGGGEGGGCFGEFEGGGD,A@>FGGGGGGGGFFGFCEGFFEFG@FEFGGGGGG6+>=FEFFCFEGGGGGC,>,ADFGCF=9ECFF+@=DGGD9=FFGGGGGGGDGF:,,DFGCDEB?D=EDCCEFG,,DFF9CF>CGFFCC9C*=CGGGGFG5CFFAFF42828=)*:+6A?>CE51)0;73;)2
@M03364:276:000000000-BLYN8:1:1101:10858:2218 2:N:0:1
GGACTACTGGGGTTTCTAATCCTGTTTGCTCCCCACGCTTTCGTGCATGAGCGTCAGTGTTATCCCAGGAGGCTGCCTTCGCCATCGGTGTTCCTCCGCATATCTACGCATTCCACCGCTACATGCGGAATTCCACCTCCCTCTGACACACTCTAGCCTTGCAGTCACCAATGCAGTTCCCAGGTTAAGCCCGGGGATTTCACATCGGTCTTGCAAAACCGCCTGCGCACTCTTTACGCCCAGTAATTCCG
+
CCCCCGGGGGGGGGGGGGGGGGGGGGGGGGGGGGGGGGGGGGGGGGGGGGGGGGEGGGGGGGGGGGGGGFGGFGGGGGGGGGGEGGGGGGGGGGGGGGGGGGGGGGGGGGGGGGGGGGGGGGGGGGGGGGGGGGGGGGGF@ECDGGGGGGGFGGGGGGCGGGGGGGCEFFGGGGGGGGGGGGGFGGFAFGGGGGD5EDFFGFCFBFGG54?DGGFFGD=CDG>DFFF3():;FFGCF<CEGFBFGGF2::7
@M03364:276:000000000-BLYN8:1:1101:22747:2220 2:N:0:1
GGACTACCGGGGTTTCTAATCCTGTTTGCTCCCCATGCTTTCGTACCTCAGCGTCAGTATTAGGCCAGATGGCTGCCTTCGCCATCGGTATTCCTCCAGATCTCTACGCATTTCACCGCTACACCTGGAATTCTACCATCCTCTCCCATACTCTAGCTTCCCAGTATCGAATGCAATTCCTAAGTTAAGCTCAGGGATTTCACATCCGACTTAAGAAGCCGCCTACGCACGCTTTACGCCCAGTAAATCCG
+
CCCCCEFGGGGGFEGGGDEGDGGGGAFGF9FGGGG8CFFGGGGGGCFFFFGEGF::F<F9<DG9DGEGGGGCFGECFEFFGDBFFCFGGGGDFFGGGGGFAFEEEEGGDECFGA5?FEEGGGC@FFFCFGCFFCAAEGCADGGFGGGFGGG8DFGGGFFCBCGGGGGGCDGFGGGFADCD:D,@FFDFGDGF8@6DGG69<@E?C7FD*;*;@@D7C9C7?**)79A):?B>D*7@A2*:=B=FG+71:67
@M03364:276:000000000-BLYN8:1:1101:21818:2256 2:N:0:1
GGACTACCGGGGTTTCTAATCCTGTTTGCTCCCCACGCTTTCGCACCTGAGCGTCAGTCTTCGTCCAGGGGGCCGCCTTCGCCACCGGTATTCCTCCAGATCTCTACGCATTTCACCGCTACACCTGGAATTCTACCCCCCTCTACGAGACTCTAGCTTGCCAGTTTCAAATGCAGTTCCCAGGTTGAGCCCGGGGATTTCACATCTGACTTAACAAACCGCCTGCGTGCGCTTTACGCCCAGTAATGCCG
+
CCCCCGG<FGEGGGGDFFGGGGGGGGGGGGGGGGFGGCGGGFGDEEG@FGGGGGGGGFFFGGFGGEGGGGGGEGGGGGGGGGDDGGGGFGGF9<EE=FGGGGF9@EEDCF?@FGGGCC=>C:FFGGFFGCFFGGGGGD=F:@CGFAFGDGCFGE,;EG;DFCFCGGFDGC;FFGGGG?,>5>EGCFFGEGGFEDEEC:*<FCGGAFFG7CCG7@FF778>>E568FBF:>>@DC*4B:EGGFFF7CF)*>)
@M03364:276:000000000-BLYN8:1:1101:15014:2287 2:N:0:1
GGACTACAGGGGTTTCTAATCCTGTTTGATCCCCACGCTTTCGCACATCAGCGTCAGTTACAGACCAGAAAGTCGCCTTCGCCACTGGTGTTCCTCCATATCTCTGCGCATTTCACCGCTACACATGGAATTCCACTTTCCTCTTCTGCACTCAAGTTTCCCAGTTTCCAATGACCCTCCACGGTTGAGCCGTGGGCTTTCACATCAGACTTAAGAAACCGCCTACGCGCGCTTTACGCCCAATAATTCCG
+
CCCCCGGGGGGGGGGGGGGGGGGGGGGGFGGGGGGGGGGGGGGGGGGGGGGGGGGGGGGGGGGGGGGGGGFGGGGGGGGGGEGGGGGGGGGGGGGGGGGGGAFFEFFEEGGCGGGGGGGGGGGGFGGGGGGGFGGGGFGGGGFFGGGGGGGGGGGGGGFGCGFGGFGGFGD98DG83,6@EFEGGGGGGGFEECEECFGGGGGGFG7>?F59C788C*DC9E?@FF>A(2.5CD3>F@GGGF@A6C+9FF6
@M03364:276:000000000-BLYN8:1:1101:15651:2335 2:N:0:1
GGACTACTAGGGTTTCTAATCCTGTTTGCTCCCCACGCTTTCGCACCTGAGCGTCAGTCTTCGTCCAGGGGGCCGCCTTCGCCACCGGTATTCCTCCAGATCTCTACGCATTTCACCGCTACACCTGGAATTCTACCCCCCTCTACGAGACTCTAGCTTGCCAGTTTCAAATGCAGTTCCCAGGTTGAGCCCGGGGATTTCACATCTGACTTAACAAACCGCCTGCGTGCGCTTTACGCCCAGTAATTCCG
+
CCCCCGGGGGGGGGGGGGGGGGGGGGGGGGGGGGGGGGGGGGGGGGGGGGGGGGGGGGGGGGGGGGGGGGGGGGGGGGGGGGGEGGGGGGGGGGGGGFGGGGGGGFFGGGGGGGGGGGGEFGFGFGGGGGGGGGGGGGGGGEEGCFGDDEED>9;FGGGEDGGGEGF;7EFGGGGGGGGG>BFFGGGFGGGGGGGGGGGGGGF7FGFFDFGGGGGGGGGGFGFDDFFF?F:BGG36@6EECB:?FCFFGG9
@M03364:276:000000000-BLYN8:1:1101:14027:2352 2:N:0:1
GGACTACAGGGGTTTCTAATCCTGTTTGCTCCCCATGCTTTCGTACCTCAGCGTCAGTATTAGGCCAGATGGCTGCCTTCGCCATCGGTATTCCTCCAGATCTCTACGCATTTCACCGCTACACATGGAATTCCACTCTCCCCTTCTGCACTCAAGTTCTACAGTTTCCAAAGCATACTATGGTTAAGCCACAGCCTTTCACTTCAGACTTATAAAACAGCCTGCGCTCGCTTTACGCCCAATAAATCCGG
+
CCCCCGGGGGGGGGGGGGGGGGGGGGGGGGGGGGGGGGGGGGGGGGGGGGGGGGGGGGGGGGGGGGGGGGGGGGGGGGGGGGGGGGGGGGGGGGGGGGG9EGGGGAFGGGGGGGGGGGGGGGGGGGGFE<FGGGGGEGGGGGGGGGGGGGGGF,@FEGGGGGGGGGGECGGFGGGGGGF8,,@EDDFFGDFFGGGFFDDGGGGGFGGDGGFGFGGG?CGGAGFFBDAB=5*:CCCEDA::C;=4F:A?FG<
@M03364:276:000000000-BLYN8:1:1101:22056:2366 2:N:0:1
GGACTACTCGGGTTTCTAATCCTGTTTGCTCCCCACGCTTTCGCACCTGAGCGTCAGTCTTCGTCCAGGGGGCCGCCTTCGCCACCGGTATTCCTCCAGATCTCTACGCATTTCACCGCTACACCTGGAATTCTACCCCCCTCTACGAGACTCTAGCTTGCCAGTTTCAAATGCAGTTCCCAGGTTGAGCCCGGGGATTTCACATCTGACTTACCAAACCGCCTGCGTGCGCTTTACGCCCAGTAATTCCC
+
CCCCCGGGGGGGGGEGGGGGGGGGGGGGGGGGEEGGGD@FGFGDGGGGGFGGGGECCFFGGGGGCCEDGB>FGGGGGGEGDFEECGGG7=FG<FFDCFFGGGFCGGGGCGGCDFGGFFGGGGGGG?FFADGGGGGGGG6>CEECGFG>EGE7FGE7E;,:DGABBEFGGGAFECEEFFCEG?F5F?E6<D8*=ECEGGGCGDFFA<CF=CFGG+;C<CF*)*0,:)3;<EDDGCF)/(12:5<F7:*6:**
@M03364:276:000000000-BLYN8:1:1101:21666:2395 2:N:0:1
GGACTACAGGCGTTTCTAATCCTGTTTTCTCCCCACGCTTTCGTGCATGAGCGTCAGGACAGGCTCAGGGGACTGCCTTCGCCATCGTTGTTCCTCCGCATATCTACGCATTTCACTGCTACACGCGGATTTCCATCCCTCTCTGCCGTATTCCAGCCCTGTAGTCACAAAGCCAGCTCCCAGGTTGACCCCTGGGATCGCACCTCTGTCTTACAGAACAGCCTGCGCACGCTTCAAGCCCAGTAATTCCC
+
-<<6A<F@FF,+8@F8FEFGFDFGFF,;,<,;C6;+++:;FF,;6B,5CC,CF6@FE,ECF@@F,96,C,@7CCA@,99:@B7?:<BCCECFF,E,A+8+?4,,,9,AF?+?,,?AA;EEEA:F+@@+@+48;9@=;8D,8D?8FGG8>8,6,,8,@+@D8,,@3@>F;:BC,,3:+AEGGGGGGC66,63C*;EG>>**3**9;*;CC88CCF7C7CG,2,?@@A;BB).8/>*/1)+*28(0:77)2:*
@M03364:276:000000000-BLYN8:1:1101:21991:2409 2:N:0:1
GGACTACTGGGGTATCTAATCCTGTTCGCTACCCACGCTTTCGAGCCTCAGCGTCAGTTACAGACCAGAGAGCCGCTTTCGCCACCGGTGTTCCTCCGTTTACCTACGCATTTCACCGCTACACATGGAATTCCACTCTCTTCTTCTCCACTCAACTTCCCCAGTTTCAAATGATCTTCCCCGGTTGAGCCCAGGGCTTTCACATCACACTTCAGCAACCCCCTGCGCTCGCTTTGCGCCCATTAATTCCC
+
CCCCCGFG,6@FF;FCC<FGGGGGGG,CGG:BFC<;@C,BDEFCEFGGEGFGGECFGGFFG9E<CDFG?,E:FF>F+BFGDGDFE8FD>+FFFEEG,44,:+,9CD8::?CCFFDF,8++8C,,>:,,:57=F5,,>,,A,7==,@,,,68?DB8,,7>,,=,+@;,,CF9DC;,,3,@9,,3+@*:,9DD*,38A5BF7;+==+*+*49CF*+++4*=0)46(543)(0.)935)+(BB=>(+3?7)0**
@M03364:276:000000000-BLYN8:1:1101:21697:2414 2:N:0:1
GGACTACTAGGGTATCTAATCCTGTTTGCTCCCCACGCTTTCGCACCTGAGCGTCAGTCTTCGTCCAGGGGGCCGCCTTCGCCACCGGTATTCCTCCAGATCTCTACGCATTTCACCGCTACACCTGGAATTCTACCCCCCTCTACGAGACTCTAGCTTGCCAGTTTCAAATGCAGTTCCCAGGTTGAGCCCGTGGATTTCACATCTGACTTAACAAACCGCCTGCGTGCGCTTTACGCCCAGTAATTCCG
+
CCCCCCFGGGGFFGGGGGGGGFFGGGGGGGGGGGGGGGGGGGGGGGGGDFGGGGGECFGGGGGGFGGGGGGGGGGGGGGGG7CFGGGDGGGGEGGGGGGGCE9FDE9FCCEGGGGGGGGGG7FGGGGFFGGGFGG;BGGGDCEFGGG6ECEGGGGFGGFCGFCF>F,;AEGCGGFGDEFFFGGGGGGGFCE*@/=EEGF6=FGFFCGFCFD+1;CGFGCC):)/3:>E<BD:DDG2F68?E@??FDF4CG<
@M03364:276:000000000-BLYN8:1:1101:9050:2429 2:N:0:1
GGACTACTGGGGTATCTAATCCTGTTTGCTCCCCACGCTTTCGCACCTGAGCGTCAGTCTTCGTCCAGGGGGCCGCCGTCGCCACCGGTATTCCTCCAGATCTCTACGCATTTCACCTCTACACTTGGAATTCCACTCCCCTCTACAAGACTCTAGCTGACCAGTTTCAAATGCAGTTCCCAAGTTAAGCTCCGGGCTTTCACATCTGACTTAATCAACCGCCTGCGTGCGCTTTACGCCCAGTAATTCCG
+
CCCC8FGG9EFGG7FFGGEFGGGGGGGGFGGGGGGGEGGGGEC;CFGF,C,@@@@FGGGF,@FGGGGG8B7@ECEGF7@FCEG>CCFEE:FFFEE,4A?B5,CFGGGGDDFGC9FG9,AEDFFG,,ADDCF@FFCG938FG886,,,,8DG?DA9D9;D9,>D?@A;C:EGGGGGGGD,<<DF57>CF7C,,,1***4,,+=C>BG+=7+0=8++==*=;=53;?F()/))8837>:1AEC>:67>*)::9
@M03364:276:000000000-BLYN8:1:1101:14447:2437 2:N:0:1
GGACTACCAGGGTATCTAATCCTGTTTGCTACCCACGCTTTCGCACATGAGCGTCAGTATTGCCCCAGAAGGCTGCCTTCGCCATCGGTGTTCCTTCCAATATCTACGCATTTCACTGCTACACTGGAAATTCCGCCTTCCTCTAACATACTCTAGCTGCCCAGTTTCAAATGCAGTTCCCAGGTTAAGCCCGGGGCTTTCACATCTGACTTAAACAGCCGCCTGCGTGCGCTTTACGCCCAGTAATTCCG
+
CCCCCFFGGGGGGGGGGGGGGGGGGGGGGGGGGGGGGGGGGGGGGGGGGGGGGGGGGGGGGG9DEEEGGGGFGGGGGGGGFGGGGGGGGGGGGGGGGGGGGGGFGFGGGGGGGGGFFGGFGGGGGGGGGGGGGGGGGC8FGCEGGGGGGFGCFGDFGFGGGGFGG;DFEFFGGGDCFGGFGGGFGFAAFGFDEGGGGGGG>7EG6>FF>FGGGCCFFFGFECBABFFF?DDDG5CCF1EEGFFF7:;)1;*
@M03364:276:000000000-BLYN8:1:1101:20140:2497 2:N:0:1
GGACTACTGGGGTTTCTAATCCTGTTTGCTCCCCACGCTTTCGCACCTGAGCGTCAGTCTTTGTCCAGGGGGCCGCCTTCGCTACCGGTATTCCTCGACATCTCTCCGCATTTCACCGCTACACCTGGAATTCTACGCCCCTCTACGCGACTCTAGCTTGCCAGTTTGAAATGCAGTTCCCAGGTTCAGCCCGGGGACTTGACCGCTGACTTAACAAACCGCCTGAGTCCGCGTTACGCCCTGGAATTCCG
+
-8-A<,6C6EF@@@B6,,,,,;6,E<FF@,E<,BCCG7@F,;@CC@F@C,@C+7F:@<EFFEFFDE,C,8@F@@=++4B:A=,BFFG7>:?,AE@E++@=:,,A=,,8B7++@,5BDF:@+@,:6=<A,=<:=,8F+>CGCDB+>>>+++5*69,7,@3@E:CF?C>,2>F?9,5>>,,,22,*,,40==CEE=EE**2+0*3*))/2/>7::7:77**7>E::6)(1)*.0))1,),*2/)47*9/,0?7
@M03364:276:000000000-BLYN8:1:1101:20326:2508 2:N:0:1
GGACTACTCGGGTATCTAATCCTGTTTGCTCCCCACGCTTTCGCACCTGAGCGTCAGTCTTCGTCCAGGGGGCCGCCTTCGCCACCGGTATTCCTCCAGATCTCTACGCATGTCACCGCTACACCTGGAATTCTACCCCCCTCTACAAGACTCTAGCCTGCCCGTTTCGAATGCAGTTCCCAAGTTGAGCCCGGGGATTTCACATCCGACCTGCCAGACCGCCTGCGTGCGCTTTACGCCCAGTAATTCCC
+
9B@CC@GCFEDC6:CF<CFCE<6@-CFGFCF@FEFC:C:FCFGGED@FF,EFF::C7<E9FGGG>FCEFFG>@:FCGG=FDFEGGGCCFDDEGC=FGCF,9E=F@?EBC7:+9,CEFGEEEDCC883A,,CBFGGGG,+@CCCFFDFCFFFGF9D9,@9DF8,@*@3>E5D86D9>,,5>CCFGF?ACC;F5:8***320;:<FA64/9/):;**240;C:E33?>0)3)>@5**69:AEE>0)2:*-:7*
@M03364:276:000000000-BLYN8:1:1101:9857:2623 2:N:0:1
GGACTACTGGGGTTTCTAATCCTGTTTGCTACCCACGCTTTCGCGCTTTAGCGTCAGTATCTGTCCAGTAAGCTGGCTTCCCCATCGGCATTCCTACAAATATCTACGAATTTCACCTCTACACTTGTAGTTCCGCTTACCTCTCCAGTACTCTAGTCATACAGTTTCCAACGCAATACAGAGTTGAGCCCTGCATTTTCACCTCAGACTTATATAACCACCTAGACGCCCTTTACGCCCAATAAATTCGG
+
CCCCCGG,EFGDGGGGGGGGGGGGGGGGGGGGGGGGGC@CFGGGGGGGCFGGGGGGGGD<CFFGFCFGGGGGGGGFE@EEGGGGC@:CC@FGGGGGGG?FGGGGGGGGGGGGGDGGFGGG9FFD9EFGFGDCAEEC8ECFGGF6>FFGGGFGGG9;4,==EFFDFFGG@AFGE+@CCGGGF;E,C>:=8DDGFGFCCGA<?C,+*+0CC?CDCCFB+=?,*4*:@5>>)*33;4:;42E7*5:F:8=*=?6
@M03364:276:000000000-BLYN8:1:1101:18046:2677 2:N:0:1
GGACTACCGGGGGTTCTTAACCTGTTTGCTCCCCACGCTTTCGCACCTGAGCGTCAATCTTCGTCCAGGGGGCCGCCTTCGCCCCCCGTATTCCTCCCGATCTCCACGCCCTTCACCCCTACACCCTGGATTTTACCCCCCTCTACGAGACTCTTACTTGCCCGTTTCCAAAGCCGTTCCCCGGGTGGGCCCTGGGGTCTCACAATCGACTTTACAAACCCCCCTCGTTCGCCTTAACCCCCATAATTCCC
+
BC--@,;@+@FG+@F,C,6C,C6,CCF86CCFFG,@@F,@F6,,,8C@,,66+@6,,<:?<,,C:C,:CFGG77+4@::,+4B++@+@?7<F,B=?B++8++,,37<:=++8@3,,@,833,:@B:D@*@,>7,,3>D>CE;C6,,*664*0?2,,2,6;<:?*44B++;++2**3=C:CE6*8*1/***8/**/;*2*2**<61*0*0)*1***2:7*:)*033.(0()).**9.*)+*:79)97*-*0*
@M03364:276:000000000-BLYN8:1:1101:12732:2707 2:N:0:1
GGACTACTAGGGTTTCTAATCCTGTTTGCTCCCCACGCTTTCGCACCTGAGCGTCAGTCTTTGTCCAGGGGGCCGCCTTCGCCACCGGTATTCCTCCAGATCTCTACGCATTTCACCGCTACACCTGGAATTCTACCCCCCTCTACAAGACTCTAGCTGACCAGTTTCAAATGCAGTTCCCAAGTTAAGCTCGGGGATTTCACATCTGACTTAATCAACCGCCTGCGTGCGCTTTACGCCCAGTAATTCCG
+
CCCCCGGGGGGGGGGGGGGGGGGGGGGGGGGGGGGGGGGGGGGGGGGGGGGGGGGGGGGGGGGGGGGGDGGGGGGGGGGGGGGGGGGGGGGGGFEFGGGGGGGGGGGGGGGGGGGGGGGGDGGGGGGGGGGFGGGGGGDEGGGGGGGGGFGGGGGFCFGGGGGGGGGGGGDAEGGGGGGGGGFGGGGGGGGGGGGGGGGGGGGGFFGGGGFF71=FGDGGFGFFFFFF<55:DDF<FBGGG>?F=FFAGG9
@M03364:276:000000000-BLYN8:1:1101:8382:2741 2:N:0:1
GGACTACTAGGGTTTCTAATCCTGTTTGCTCCCCACGCTTTCGCACCTGAGCGTCAGTCTTCGTCCAGGGGGCCGCCTTCGCCACCGGTATTCCTCCAGATCTCTACGCATTCCACCGCTACACCTGGAATTCTACCCCCCTCTACGATCCTCTAGCTTGCCAGTTTCAAATGCAGTTCCCAGGTTGAGCCCGAGGATTTCACATCTGACTTAACAAACCGCCTGCATGCGCTTTACGCCCAGTAATTCCG
+
CCCCCGGGGGGGGGGGGFFGGGGGFE<DFG,EEGG:CF7CFGG@6@CF@EFGGGGGGGCF,6D<FCFFEF@CFGDGEEG?FGFEG<@7F7FFGCEFFG,A<=EGGGGGGGGG,FEGGGGG@>FG8FFC8,CFGGGG,DBEEGGG,E+6+,8CFFGC,>>,+@AFGFGF:,@CGFG7FEG:E9>>F9DECDF**/=5:CBADGFGFGDGF7F+;@7CDGCC>EA((0(116:>>53:@0>2:),97:*5CF*
@M03364:276:000000000-BLYN8:1:1101:11029:2785 2:N:0:1
GGACTACAAGGGTTTCTAATCCTGTTTGCTCCCCACGCTTTCGCACCTGAGCGTCAGTCTTCGTCCAGGGGGCCGCCTTCGCCACCGGTATTCCTCCAGATCTCTACGCATTTCACCGCTACACCTGGAATTCTACCATCCTCTCCCATACTCTAGCTTCCCAGTATCGAATGCAATTCCTAAGTTAAGCTCAGGGATTTCACATCCGACTTAAAAAGCCGCCTACGCACGCTTTACGCCCAGTAAATCCC
+
CCCCCFGGGGGGGGGGGGGGGGGGGGGGGGGGCGGGGGGGGGGGGGGGGGGGGGGGGGGGGGGGGGGGGGGFGGGGGGGGFEGGGGGGGGGGGFCFGGGGGGGGFGGGGGGGGGGGGGGGDGGCE:EFGGGFCFFGGDGGGGGGGGGGGGGGGGGGGG,9DG7DGFGGGGGGGGDFCCGGFGFFGGC:FGGGGFFF>FFGGGFGFGGGGDDDGGGFFCGGFGFFFFFFFA)5CDFFFFD7*7::DC8AGG*
@M03364:276:000000000-BLYN8:1:1101:13753:2799 2:N:0:1
GGACTACTAGGGTTTCTAATCCTGTTTGCTCCCCACGCTTTCGCACCTGAGCGTCAGTCTTCGTCCAGGGGGCCGCCTTCGCCACCGGTATTCCTCCAGATCTCTACGCATTTCACCGCTACACCTGGAATTCTACCCCCCTCTACAAGACTCTAGCTGACCAGTTTCAAATGCAGTTCCCAAGTTAAGCTCGGGGATTTCACATCTGACTTAATCAACCGCCTGCGTGCGCGTTACGCCCAGTAATTCCG
+
9CCCCGEFGGGGGGGGGGGGGGGGGGGGGGGGGGGEGGGEGGGDGGGGFFFGDGGGGGGGGGGGGGDFFGDGGGGGGGFF<CEFCFGGGGGGGGCGGCGCGGFEC9FGCC+B,C<FEEGGCFGF8AFGDCFGGFDECEFCECCFCGEDFFG7EFFCGGFGCEGGG9,,@9BGCC<ADFGFGGFGFFDCGGBE>EEE*4?EF8CD68:FDF7+;7:@@4CEEC>?@FFF;EFF3CD()(*:C>:6:*9):D9
@M03364:276:000000000-BLYN8:1:1101:22159:2823 2:N:0:1
GGACTACCGGGGTTTCTAATCCTGTTTGCTCCCCACGCTTTCGCACCTGAGCGTCAGTCTTCGTCCAGGGGGCCGCCTTCGCCACCGGTATTCCTCCAGATCTCTACGCATTTCACCGCTACACCTGGAATTCTACCCCCCTCTACGAGACTCTAGCTTGCCAGTTTCAAATGCAGTTCCCAGGTTGAGCCCGGGGATTTCACATCTGACTTAACAGACCGCCTGCGTTCGCTTTACGCCCAGTAATTCCC
+
CCCCCCF@FFGGEGGGGFFFGGGGGGGGGGGGGEFGGGGEGGGGGGGGGGGGGGEEGGGGGGGFCGGGGEGGGFDGGGGGGGFFGFGGGGGGGGGGGGGGFEGGGFCC@=CDEGCFFGGEGGGCFGGGFCFGGGGGGGGEDGGGGGGGC*BCGGFCGGD:FDFGGCE@7DDFFGGC<CEFGGGGGCGFFGF=CC:C:EDGG=++@CFC>FG7FFFGGGGGBDE?(<;B(<>>D*7:F?EE5>6?C*8<FF*
@M03364:276:000000000-BLYN8:1:1101:10926:2840 2:N:0:1
GGACTACACGGGTATCTAATCCTGTTTGCTACCCACGCTTTCGCGCTTTAGCGTCAGTATCTGTCCAGTAAGCTGGCTTCCCCATCGGCATTCCTACAAATATCTACGAATTTCACCTCTACACTTGTAGTTCCGCTTACCTCTCCAGTACTCTAGTCATACAGTTTCCAACGCAATACAGAGTTGAGCCCTGCATTTTCACATCAGACTTATATAACCACCTAGACGCGCTTTACGCCCAATAAATCCGG
+
CCCCCGGGGGGGGDGGGGGGGGGGGGGGGGGGGGGGGGGGGGGGEGGGGGGGGGGGGGGGGGGGGGGGGGGGGGGGGGFGFGGGGGGGDGGGGFFGGGGGGGGGGFGGGGGGGGGGGGGGGGGGGGGGDGGGGGGGGGGGGGGDGGGGGGGGGGGGFGGGGGFDGDGGFFCGGGGGGGGGGF>FGGCFGFCECGGGEGG779CGFGGGGGFGFGGGGGFGFGF@*9B>B>BFGFGFFFGGE>D;FF6)9C5
@M03364:276:000000000-BLYN8:1:1101:17914:2874 2:N:0:1
GGACTACCAGGGTTTCTAATCCTGTTTGCTCCCCATGCTTTCGTACCTCAGCGTCAGTATTAGGCCAGATGGCTGCCTTCGCCATCGGTATTCCTCCAGATCTCTACGCATTTCACCGCTACACCTGGAATTCTACCATCCTCTCCCATACTCTAGCTTCCCAGTATCGAATGCAATTCCTAAGTTAAGCTCAGGGATTTCACATCCGACTTAAAAAGCCGCCTACGCACGCTTTACGCCCAGTAAATCCG
+
CCCCCGGGGGGGGGGGGGGGGGGGGGGGGGGGGGGGGGGGGGGGGGGGGGGGGGGGGFGGGGGGGGGGGGGFGGGGGGGGGGGGGGGDGFGGGGGGFGGGGGGGGGGGGGGGGGGGGGGGGGGGGGGGFGGGGGGGGGGGGGGGGGGGFGFGCCGFFFFGGD=FGGGGDGGGGGGGGGGGGCFGGDGFGC;@FDFGC8BFGGGGFCDDGGGGCF7CFD5C>>DD>FFFAF>;DG5@CDGGC>BA>FF?GG9
@M03364:276:000000000-BLYN8:1:1101:8137:2893 2:N:0:1
GGACTACAAGGGTATCTAATCCTGTTTGCTCCCCACGCTTTCGCACCTGAGCGTCAGTCTTCGTCCAGGGGGCCGCCTTCGCCACCGGTATTCCTCCAGATCTCTACGCATTTCACCGCTACACCTGGAATTCCACCCCCCTCTACGAGACTCAAGCCTGCCAGTTTCAAATGCAGTTCCCGGGTTGAGCCCGGGGATTTCACATCTGACTTAACAGACCGCCTGCGTGCGCTTTACGCCCAGTAATTCCG
+
CCCCCGGGGGGGGGGGGGGGGGGGGGGGGGGGGGGGGGGGGGGGDGGGGGGGGGGGGGGGGGGGGGGGGGGGGGGGGGGGGGEEGGGGGGGGGGGGFGGFFFFGFGGGGGGGGF?FGGGGCEFGGGGGGGGGGGGGGGGGGGGGFAEGGGGGDGGGGC?>CGC>FFFCFEFGGGGDFGGGGGGGGGGGFCFCEGDEDCF?C>+++87CF7CCFFF>7CEE>ED::@FD(5537932=:GGG::?FGF2>D7
@M03364:276:000000000-BLYN8:1:1101:22379:2924 2:N:0:1
GGACTACCAGGGTTTCTAATCCTGTTTGCTCCCCACGCTTTCGCACCTGAGCGTCAGTCTTTGTCCAGGGGGCCGCCTTCGCCACCGGTATTCCTCCAGATCTCTACGCATTTCACCGCTACACCTGGAATTCTACCCCCCTCTACAAGACTCTAGCCTGCCAGTTTCGAATGCAGTTCCCAGGTTGAGCCCGGGGATTTCACATCCGACTTGACAGACCGCCTGCGTGCGCTTTACGCCCAGTAATTCCG
+
CCCCCGFGGGGGFFGGGGGGGFFGGGGGGGGG8@F@FEFFGGGEEGGGGGEGGGGCBCCFGGFGGGGGGGGGGFCEGGFGGGDGGGG>@CFGGGDDBF?CFFGGGGGG+?FCDFGEGGGGDFGGGGFE8FGA,?CFD>CFGGGGFDGG9,8=8DFGGGGGGGGCFFEEGF6DCFGGGCF:ECFGG9:6AFGC5885:CGE+2=D+;;C3CDDGFGGFDFCAGFF:@6@(00.9C*:828CE>?FG7647:*
@M03364:276:000000000-BLYN8:1:1101:8132:2928 2:N:0:1
GGACTACAGGGGTTTCTAATCCTGTTTGCTACCCACGCTTTCGCGCTTTAGCGTCAGTATCTGTCCAGTAAGCTGGCTTCCCCATCGGTATTCCTACAAATATCTACGAATTTCACCTCTACACTTGTAGTTCCGCTTACCTCTCCAGTACTCTAGTCATACAGTTTCCAACGCAATACAGAGTTGAGCCCTGCATTTTCACATCAGACTTATATAACCACCTAGACGCGCTTTACGCCCAATAAATCCGG
+
CCCCCGGGGGGGGGGGGGGGGGGGGGGFGGGGGGGGGGGGGGGGGGGGGGGGGGGGGGGGGGGFGGGGGGGGGGGGFGGG?FFGGGGGFGGGGGEFGGGGGGGEFGGGGGGDFGGGGGGGGGGGGEGGGGGGGGGGGGGFDGGGGFGGEFGFFFGGFGGGGGGGFEEFGGEDEGGDEGFFDFGGCAF8,DFG?CDFFGG@FGG9A:?7DFGFGG@C@FGGFEF@*39>A?>BDCF*6>8ECFFFGF+78DC
@M03364:276:000000000-BLYN8:1:1101:17512:2932 2:N:0:1
GGACTACTAGGGTATCTAATCCTGTTTGCTCCCCACGCTTTCGCACCTGAGCGTCAGTCTTCGTCCAGGGGGCCGCCTTCGCCACCGGTATTCCTCCAGATCTCTACGCATTTCACCGCTACACCTGGAATTCTACCCCCCTCTACGAGACTCTAGCTTGCCAGTTTCAAATGCAGTTCCCAGGTTGCGCCCGGGGATTTCACATCGGACTTAACAAACCGCCTGCGTGCGCTTTACGCCCAGTAATTCCG
+
CCBCCGGGFFGGGGGGGGFFGGGGGFFFGGFFGGGDCGGEGGEGGGGFGGGGGGGGGGGGGGGGGFGGGGGGGGDEGGGGGGGGGGG>:+BFGGGFGFGFGC,AFFFDFFGGFGFGGGGCEGFFGG,A<<AFGGGGGGGCB=BFFGGGGGC?C,5DAFAFFGFGGGFG,@FGFGGGFGFG?FFCFGG51>C:=EBC*12C@FC710*297D*:@7:>5/:3CBFFF>EFB>7CG*-9(CEGFBF>:7:>D2
@M03364:276:000000000-BLYN8:1:1101:14885:2945 2:N:0:1
GGACTACTAGGGTTTCTAATCCTGTTTGCTCCCCACGCTTTCGCACCTGAGCGTCAGTCTTTGTCCAGGGGGCCGCCTTCGCCACCGGTATTCCTCCAGATCTCTACGCATTTCACCGCTACACCTGGAATTCTACCCCCCTCTACAAGACTCTAGCTGACCAGTTTCAAATGCAGTTCCCAAGTTAAGCTCGGGGATTTCACATCTGACTTAATCAACCGCCTGCGTGCGCTTTACGCCCAGTAATTCCG
+
CCCCCGGGFCFGFGGGGGDGG@FFFFEGEFGG,BFFEGDFCFGGECGGGFGGGGGEGGFFFGFGCEEFGCGG@@@FFEGCBEBFGC@FGGGG,CCFFGGA<FEGGCFF>+B+?<E@FFC?7FFE>=FG?EF,CFFBAEDFE8CGGAFFF=@=8EFGGGGGCFFCECD,:@CFDFCF<CGFGE,6@EE7E9>D:=CGECBC:@EFFGGGGGGC+7+=+8EGFGD;;A9>6)=33//-8882:>??F*8<2:*
@M03364:276:000000000-BLYN8:1:1101:24382:2962 2:N:0:1
GGACTACCGGGGTTTCTAATCCTGTTTGCTCCCCACGCTTTCGCACCTGAGCGTCAGTCTTCGTCCAGGGGGCCGCCTTCGCCACCGGTATTCCTCCAGATCTCTACGCATTTCACCGCTACACCGGGAATTCCGCCATCCTCTACCGCACTCTAGCCTCCCAGTATCCATCGCCATTCCCAGGTTGAGCCCAGGGCTTTCACGACAGTCTTAAGAAACCACCTACGCACGCTTTACGCCCAGTAAGTCCG
+
CCCCCGG8FFGGGGGGGGGGGGGCGGFECFGG8FFFGGGGFG@CC:CE<FFFEGEGEG@FGFGDGGGG8FDEGGGG:FGGGG7:B?>CFCFGG,@FEFGEFEEFFCFGG>FEG,,<?CBC>FBF=FCEDFFFCEF+BCEGG6AFGGGG8EDGGFAAGGGGGGC:FCGFFGFGD:EE/=9<CF:EC9CF,B:;5EC=59;C0;+;5>5)09CDG++3+*0275<2:FFF?EFD3DGFF(?C5)(/2?*.*0*
@M03364:276:000000000-BLYN8:1:1101:22092:3025 2:N:0:1
GGACTACTGGGGTTTCTAATCCTGTTTGCTACCCACGCTTTCGCACATGAGCGTCAGTATTGCCCCAGAAGGCTGCCTTCGCCATCGGTGTTCCTTCCAATATCTACGCATTTCACTGCTACACTGGAAATTCCGCCTTCCTCTAACATACTCTAGCTGCCCAGTTTCAAATGCAGTTCCCAGGTTAAGCCCGGGGCTTTCACATCTGACTTAAACAGCCGCCTGCGTGCGCTTTACGCCCAGTAATTCCG
+
CCCCCGGGGGGGFGGGGGCGGGGGGGGGGGFGGGGGGGGGGGGGGGGGGGGGGGGGGGFGFFAFFGGGDFGFGFGGGGGGGGGGEGGDCGGGGGGGGGGGFCFGGGGGCCFGAFFGGGGGGGFGGCEF<FFGGFGGGGGGGGGGCFC8EGGGGCFF9EG8EFG8AFCFE9EDFCFEFG,==9@?BFGDGG8@6ECD6CFGGCGF+CCDFGGGGG:*:4D*5C>=9F5?D>4AD<CEFDEGGD@FC++97C0
@M03364:276:000000000-BLYN8:1:1101:10817:3041 2:N:0:1
GGACTACTGGGGTATCTAATCCTGTTTGCTACCCACGCTTTCGCGCTTTAGCGTCAGTATCTGTCCAGTAAGCTGGCTTCCCCATCGGCATTCCTACAAATATCTACGAATTTCACCTCTACACTTGTAGTTCCGCTTACCTCTCCAGTACTCTAGTCATACAGTTTCCAACGCAATACAGAGTTGAGCCCTGCATTTTCACATCAGCCTTATATAACCACCTAGACGCGCTTTACGCCCAATAAATCCGG
+
CCCCCGGGFGGGGGGGGGGGGGGGGGGGGGGGGGGGGGGGGGGGGGGGGGGGGGGGGGGGGGGGGGGGGFGGGGGGGGAFEFGFCFGGGGDGFGGGGGGGGFGGGFFGGCFGGGGGGGGGGFFEDFFFGGGGGGGGGGDFFFBFGFG8;EGGFGFGFGGGGGGGBFGGGGFGGCGDEFGFF;DEGGGGGGGGGGGGFGGGGGEGFFG+AFCFFGCCGGFGFEFFFFFFFFDEDFGE>FEGE>:FFFFE0:D
@M03364:276:000000000-BLYN8:1:1101:22388:3044 2:N:0:1
GGACTACCGGGGTTTCTAATCCTGTTTGCTCCCCACGCTTTCGCACCTGAGCGTCAGTCTTCGTCCAGGGGGCCGCCTTCGCCACCGGTATTCCTCCAGATCTCTACGCATTTCACCGCTACACCTGGAATTCTACCCCCCTCTACGAGACTCTAGCTTGCCAGTTTCAAATGCAGTTCCCAGGTTGAGCCCGGGGATTTCACATCTGACTTAACAAACCGCCTGCTGTCGCTTTACGCCCAGTAATTCCG
+
CCCCCGGGGGGGGGGGGGFEGGGGGGGGGGGGFG?EGDGGGFCFGGGGFFGGFGGGGGGGGGGGGGFF8CGDEFFG>FFFF7F7FFGCBFFFAF;FF@FFFGGFE<EFCBCCGEFGGGDGGGGGGCGG?FGFFFGGECF7C>EFA=D6CEGGGGF7EEEDFGG8FGE;AFGG:>FGG?7D,>DCFFCCG78:?EBE=ECECG@:+*;7CFGFDGF7DDFC:=><<@().007DFG>*28:7>60?7=A:D6
@M03364:276:000000000-BLYN8:1:1101:11969:3124 2:N:0:1
GGACTACTCGGGTTTCTAATCCTGTTTGCTCCCCACGCTTTCGCGCCTCAGCGTCAGTAATGAGCCAGTATGTCGCCTTCGCCACTGGTGTTCTTCCGAATATCTACGAATTTCACCTCTACACTCGGAGTTCCACATACCTCTCTCATACTCAAGATCGCCAGTATCAAAGGCAGTTCCAGGGTTGAGCCCTGGGATTTCACCTCTGACTTAACGATCCGCCTACGCGCCCTTTACGCCCAGTAATTCCG
+
CCCCCGFFFGGEC@@<EF9EEFGGGGGGGGGGGGDFGGGEGAG@FG@FGGGGGGFEGGGGGGFGGGFGGGGGGGGGGGDAFGDCFGGCFDFGGGGGGGGGGGG9@EFGCGGGFFGGF?:E4EFFFFGGFDBEGE@FFCFD@;,+@DFC;CFGGCEFE@B>CEGECEEFGGFGD?FGEGG8AF8CGCCFFGG+CCCC,:DF+?C*;*23=CFC>FG477FG>>4<=)()8?D;DDGFF;EECBD6C7@CF32
@M03364:276:000000000-BLYN8:1:1101:8184:3179 2:N:0:1
GGACTACCGGGGTTTCTAATCCTGTTTGCTCCCCACGCTTTCGAGCCTCAGCGTCAGTTACAGACCAGAGAGCCGCCTTCGCCACTGGTGTTCCTCCATATATCTACGCATTTCACCGCTACACATGGAATTCCACTCTCCTCTTCTGCACTCAAGTCTCCCAGTTTCCAATGACCCTCCCCGGTTGAGCCGGGGGCTTTCACATCAGACTTAAGAAACCGCCTGCGCTCGCTTTACGCCCAATAAATCCG
+
CCCCCGGGGGGGGGGGGGGGGGGGGGGGGGGGGGGGGGGGGGGGGGGGGGGGGGGGGFGGGGGGGGGGGGGGGGGGGGGGGGGGGGGGGGGGGGGGGGGGGGFGGGGGGGGGGGGGGGGGGGGGFGGGFFFGGGGGGGGGGGGGEEGGGFGGGFGGGGGGGGGGGGGGGGGGGFDGGGGGGGGGGGGGGGGGGGGGGGGFDGGGFGGGGF4@CFGGFGGGFGEFDFFD>FFFGGG>F?GGDF?FGDFFGFD
@M03364:276:000000000-BLYN8:1:1101:12141:3195 2:N:0:1
GGACTACTGGGGTTTCTAATCCTGTTTGCTCCCCATGCTTTCGTACCTCAGCGTCAGTATTAGGCCAGATGGCTGCCTTCGCCATCGGTATTCCTCCAGATCTCTACGCATTTCACCGCTACACCTGGAATTCTACCATCCTCTCCCATACTCTAGCTTCCCAGTATCGAATGCAATTCCCAAGTTAAGCTCGGGGATTTCACATCCGACTTAAAAAGCCGCCTACGCACCCTTTACGCCCAGTAAATCCG
+
CCCCCGGGGGGGGGGGGGGGGGGGGGGGGGGGGGGGGGGGGGGGGGGGGGGGGGGGGGC@<<FFGGGG8EGGGGGGGGGGGGGGEFGGGGGGGGGGGFFGGFGGGGGGGGGGGGGGGGGGGGGGGCGGGGGGGGFGG8=EGGGGGGD,CFGGFEFGDFFGFFFGG9DAEGGGFEFDFGGDGFDFGGGGGG,@CEEGGGGGG72?FGGDDGGG>D>79CGGFGF=965)(2)276DEA(C@EBFA7C+7;F5
@M03364:276:000000000-BLYN8:1:1101:21058:3202 2:N:0:1
GGACTACCGGGGTATCTAATCCTGTTTGATCCCCACGCTTTCGCACATCAGCGTCAGTTACAGACCAGAAAGTCGCCTTCGCCACTGGTGTTCCTCCATATCTCTGCGCATTTCACCGCTACACATGGAATTCCACTTTCCTCTTCTGCACTCAAGTTTTCCAGTTTCCAATGACCCTCCACGGTTGAGCCGTGGGCTTTCACATCAGACTTAAAAAACCGCCTACGCGCGCTGTACGCCCAATAATTCCG
+
CBCCCFGGGGGGGDFGGGGGGGGGGGGGGGGDFGGGGDGGEGGGGGDGEFGGGGEFGGGGGGGGG7EFEEFFGGG>FGGGFGGGGFGGGGGGGFGGFFGGGGGGGGGGGGGEGGGGGGGGG@9FGGGGGGGFGCGFGGGGFGGGGGGGGGGGGC8FFGGGGGGG<6;E8DEGGG8=DFFECFE:FCEDFGGD@EDGGGG6+5<CBCDGF4*B::@>C<8:DGF=(;;3()008)1>FFCEGD8)9>/.*:7
@M03364:276:000000000-BLYN8:1:1101:18097:3211 2:N:0:1
GGACTACTAGGGTTTCTAATCCTGTTTGCTCCCCACGCTTTCGCACCTGAGCGTCAGTCTTCGTCCAGGGGGCCGCCTTCGCCACCGGTATTCCTCCAGATCTCTACGCATTTCACCGCTACACCTGGAATTCTACCCCCCTCTACGAGACTCTAGCTTGCCAGTTTCAAATGCAGTTCCCAGGTTGAGCCCGGGGATTTCACATCTGACTTAACAAACCGCCTGCGTGCGCTTTACGCCCAGTAATTCCG
+
CCCCCGGGGGGGFGGFGFGGGGFGGGGGGGGGGGGGGGGGGGGGDGGGGGGGCEGGDGFGGGFGDGDFGEGGGGCEGGGGGGGGGF7CC@DEGGGGGG@D9EGGFDFFCFFBFGGDG7EECGGG8E@FFFGEGGGGC8DGEECFDGF6EEGGGGGGGGG6FGF?FCEGCF,@7EFGGFGFDCC>F9><,>>FC51:=8C9CFFFFFGGGC7C7>FFF4EC.7A@(51)(5.)9CC4=:CCEDBFC>F2*C0
@M03364:276:000000000-BLYN8:1:1101:22898:3212 2:N:0:1
GGACTACCAGGGTATCTAATCCTGTTTGCTCCCCACGCTTTCGCACCTGAGCGTCAGTCTTTGTCCAGGGGGCCGCCTTCGCCACCGGTATTCCTCCAGATCTCTACGCATTTCACCGCTACACCTGGAATTCTACCCCCCTCTACAAGACTCTAGCTGACCAGTTTCAAATGCAGTTCCCAAGTTAAGCTCGGGGATTTCACATCTGACTTAATCAACCGCCTGCGTGCGCTTTACGCCCAGTAATTCCG
+
CCCCCGFGFGGGDGGGGGEFFFGGG<EGGGFEF7FFGDCGGFGGGDGGGGGGGG>GCEFGFGFGAFCFFGGGGDGGGGDGGGGEFG@C+@FFGFGGGFGG<FFGGFGGGGEGGGCAA?78CF=AFFFFEBCFGGGG9FD:ECGGGCFDG8DFFFGAFGGGGGFGFGAEFGCCF;AADFFGF9DFB9,<=2>FED5:?EF?BDGC64CFGGGFG7:BDFFG>DB@@FFF?E:3CD3:61E::>:?FGF4C72
@M03364:276:000000000-BLYN8:1:1101:22726:3269 2:N:0:1
GGACTACCAGGGTTTCTAATCCTGTTTGCTCCCCACGCTTTCGCACCTGAGCGTCAGTCTTCGTCCAGGGGGCCGCCTTCGCCACCGGTATTCCTCCAGATCTCTACGCATTTCACCGCTACACCTGGAATTCTACCCCCCTCTACAAGACTCTAGCTGACCAGTTTCAAATGCAGTTCCCAAGTTAAGCTCGGGGGTTTCACATCTGACTTAATCAACCGCCTGCGTGCGCTTTACGCCCAGTCATTCCG
+
CCCCCGDFFFGGFGGGGGGGGGGGGGGGGFG?FEFGGDGGGGGGGGGFGFGDGGGGGGGGGGGGGGGFGDGGGFGGGGGGGGDGGGDGGGGF?FFGFDDFCFGFFGEGGFGGGGCF<FGEGGEFGGGGDFGGGGG9=>EGE@C=9>=9DFGGGGFGGGGFGGFGGGGGFGGGFGGCFGGFCD?FECGGCFGGC58C*3BE@F++;CFC7DFCC+;FF6EFFGFFF49::>3>DCFDF:8CE33?*>FA7>*
@M03364:276:000000000-BLYN8:1:1101:14196:3270 2:N:0:1
GGACTACTGGGTATCTAATCCTGTTTGCTCCCCACGCTTTCGCACCTGAGCGTCAGTCTTTGTCCAGGGGGCCGCCTTCGCCACCGGTATTCCTCCAGATCTCTACGCATTTCACCGCTACACCTGGAATTCTACCATCCTCTCCCATACTCTAGCTTCCCAGTATCGAATGCAATTCCTAAGTTAAGCTCAGGGATTTCACATCCGACTTAAGAAGCCGCCTACGCACGCTTTACGCCCAGTAAATCCG
+
CCCCCGGGGGGGFGGGGGGGGGGGGGGGGGGGGGGGGGGGGGGGGGGGGGGGGGGEGGFGGGGCGGFGGGGGGGGGGGGGDC,BFGGGGFFF?AEGFF9EGDFGGGGGGGGGGGGGGGGGGGGFGGGGGFCGFGGGGGGGGGGGGGFGGGGGGGFGGGGGGFGGCDFEFCFCFGGGGGC:EFFGGGFGG9DCFGGGGGGGGGGCFGGGGGD>FFGGDGFG>?>@@>>>@DEEGF76;;*BEF@+::=4C<
@M03364:276:000000000-BLYN8:1:1101:22801:3273 2:N:0:1
GGACTACCGGGGTTTCTAATCCTGTTTGCTCCCCACGCTTTCGCACCTGAGCGTCAGACTTCGTCCAGGGGGCCGCCTTCGCCACCGGTATTCCTCCAGATCTCTACGCATTTCACCGCTACACCTGGAATTCTACCCCCCCCTACGAGACTCTAGCTTGCCAGTTTCAAATGCAGTTCCAAGGTTGAGCCCGGGGATTTCACATCGGACTTAACAAACCGCCTGCGTGCGCTTTACGCCCAGTAATTCCG
+
CCCCCGF,CCGF@FGGGFGFDFFFFFFGGECFC7CC@BEF<FED>FDGF,F?FGD:,,C,<CCC,,BEF7FCDCCE7FF9EGFG7<C7F:F,C<9EFCEF9FFFEG9FEC7C,,@F5CFEGGFFDADFC8<BFDGG@,>@C+@?8FGE>*>?C,DC9>>8*:C,3>,6<,24B9EGGGD,,,6;?FC6C?CEGDED=;E9@DFG@41*7<C>>DC>77@FEG@<<>(<23))15/673>EE5?F>FFBGC*
@M03364:276:000000000-BLYN8:1:1101:16815:3276 2:N:0:1
GGACTACTGGGGTTTCTAATCCTGTTTGCTCCCCACGCTTTCGCACCTGAGCGTCAGTCTTCGTCCAGGGGGCCGCCTTCGCCACCGGTATTCCTCCAGATCTCTACGCATTTCACCGCTACACCTGGAATTCTACCCCCCTCTACGAGACTCTAGCTTGCCAGTTTCAAATGCAGTTCCCAGGTTGAGCCCGGGGATTTCACATCTGACTTAACAAACCGCCTGCGTGCGCTTTACGCCCAGTAATTCCG
+
-ACCCCFGGFFFGGGGGFFGGGGGGGGGGFGCGGGGGGGGGCFFEGGGG@FGGGGGGGGGGGGGG7CGFFGEGGGGGGGGGGGGGGGGGGGGEFFGG?FAEFD<BFFGGGGDGGGGGGGDGG@F@8AFFGGDBFGGGFDGDGCDGGGD@EGGGFFGGGGGGGGGGFFGGGGGGGCAGGC?C9EDCFGGGGGCEGGGGG6CGGGC66@FGGGFGGGGCFFCEC>6()4<?BDEDGG<*38:5)4/:095F*0
@M03364:276:000000000-BLYN8:1:1101:21501:3301 2:N:0:1
GGACTACCAGGGTTTCTAATCCTGTTTGCTCCCCACGCTTTCGCACCTGAGCGTCAGTCTTCGTCCAGGGCGCCGCCTTCGCCAACGGTATTCCTCCAGATCTCTACGCATTTCACCGCTACACCTGGAATTCTACCCCCCTCTACGAGACTCTAGCTTGCCAGTTTCAAATGCAGTTCCCAGGCTGAGCCCGGGGGTTTCACATCTGACTTAACAAACCGCCTGCGTGCGCTTTACGCCCAGTAATCACG
+
CCCCCFD<,C@FF,;,C,@EFCGGCE<F@EEG@FGCCC,@C@C;CC:ECCFEC@@CFGFFFCFF7F@6CF,@CFF@8C@FGGCC@?B@FDFGGFF5FFFE<FDAFDGEEC=FEEFGF:=EEEFFF8AFE8FEGG,=D==F8+BFDFFG@3@DB>;FA,5@7CAFC,>@F9;B9999@@CGCADC*>59>F?F7ECE*3*/1@+11*;1;:FD7+CC*8C*5:@FFF>F::)55*/5*(1:5)407?*)*2*
@M03364:276:000000000-BLYN8:1:1101:14650:3320 2:N:0:1
GGACTACCGGGGTTTCTAATCCTGTTTGCTCCCCACGCTTTCGCACCTGAGCGTCAGTCTTTGTCCAGGGGGCCGCCTTCGCCACCGGTATTCCTCCAGATCTCTACGCATTTCACCGCTACACCTGGAATTCTACCCCCCTCTACAAGACTCTAGCCTGCCAGTTTCGAATGCAGTTCCCAGGTTGAGCCCGGGGATTTCACATCCGACTTGACAGACCGCCTGCGTGCGCTTTACGCCCAGTAATTCCG
+
CCCCCGGGGGGGGEGFGGFGGGGGGGGGGGGG@FFDFFGEGGGGGGGGGGGGGGCEEFCFGGGGFGGGGGGGGGGGGEBFEGGGEGGGGDGGGGFEFFFGGCGGGGGFGCBFGG9FCDDG+@,=DFGGC@EFFGGGGGCF@6CFFGGFFGGFGGGGD8FGFGDFGGBDC8,?7DGGGDGCF9CFF9D6CCCGGDEGGGC+;17CFGFC<DDC:;<7CCFEBG5??FF>035>D<C<F(*CE36):?6<FGD
@M03364:276:000000000-BLYN8:1:1101:24891:3325 2:N:0:1
GGACTACCGGGGTATCTAATCCTGTTTGCTCCCCACGCTTTCGCACCTGAGCGTCAGTCTTCGTCCAGGGGGCCGCCTTCGCCACCGGTATTCCTCCAGATCTCTACGCATTTCACCGCTACACCTGGAATTCTACCCCCCTCTACGAGACTCTAGCTTGCCAGTTTCAAATGCAGTTCCCAGGTTTAGCCCGGGGATTTCACATCTGACTTAACAAACCGCCTGCGTGCGCTTTACGCCCATTAATTCCC
+
CCCCCGG@FDGGGFFGGGFGGGGGGGGGGGGGGGGCGGGFGGGGGGGGGDGGGGGGGGGGFFGGGGD8CFDEGCFFEGGGFFF7B:+>FEGFGDFGGCFCCFFGFGG7FGGGGG,?EEGGGGGGGGGFCGGGGGDEDF6=EGG?;D@CE?CFFFFFGGGFFGG8FGGGF;EEGFC,>CFGG9,8DF4<:C<C=EC8EGGGGCFDFGF7+@7@CDC>>FGGAGF:?F081>>:)7CAFBGGEB(*0*8<GG*
@M03364:276:000000000-BLYN8:1:1101:12723:3332 2:N:0:1
GGACTACTGGGGTTTCTAATCCTGTTTGCTCCCCACGCTTTCGCACCTGAGCGTCAGTCTTAGTCCAGGGGGCCGCCTTCGCCACCGGTATTCCTCCAGATCTCTACGCATTTCACCGCTACACCTGGAATTCTACCCCCCTCTACAAGACTCTAGCTTGCCAGTTTCAACTGCAGTTCCCAAGTTAAGCTCGGGGATTTCCCATCTGACTTAACAAACCGCCTGCGTGCGCTTTAGTCCCAGTAATTCCG
+
-BBB@<E9EFGGGGDCFCEFC<6,CE@FD<<CF,@FFFD@F9F7FCEGGFGGG7@@F,9,6,6<66FF,::F@:CGCGGGFGFGCFGGGGGGGGGGGGEAFGGGGGGGGDFGCFGGGGC8EGGG8FGGG?DFGGGGCF+@@CEGCFB?E6,<D,DCCFGG7FFFFG9D,;,@9?A<FFGGGG6,@,>,5,,5=*48=EGDD+,:BF78+=DFG77CC/:/:CD;;4(2(2:55C34/)3:C62?**1)0:2
@M03364:276:000000000-BLYN8:1:1101:24275:3336 2:N:0:1
GGACTACTAGGGTTTCTAATCCTGTTTGCTCCCCACGCTTTCGCACCTGAGCGTCAGTCTTCGTCCAGGGGGCCGCCTTCGCCACCGGTATTCCTCCAGATCTCTACGCATTTCACCGCTACACCTGGAATTCTACCCCCCTCTACGAGACTCTAGCTTGCCAGTTTCAAATGCAGTTCCCAGGTTGAGCCCGGGGATTTCACATCTGACTTAACAAACCGCCTGCGTGCGCTTTACGCCCAGTAATTCTG
+
CCCCCGG9FFFGGGGGGGGGGGGGGGFGGGGGGGGGGGGGGGGG7EGGFFGGGGGGGGAECFGEFGGFGGGGECFGGGGGGGDGEF:FFCGGGGGFAF@CFGD9A<FFGGGG9ECFF@CC7BFE=FFGGGGFGGGGCGGGGGGG9FCECGGGGFCACFFGG7;FGGGGGFGGGCEEF;,@DBCGFG6CCGGG*4B?51BCC:@7FGG717C+1+2;D4CF>EFF7A0545>BCDC5?1:CC)()*0=>C*2
@M03364:276:000000000-BLYN8:1:1101:7803:3341 2:N:0:1
GGACTACTCGGGTTTCTAATCCTGTTTGCTACCCACGCTTTCGGGCATGAACGTCAGTATTATCCCAGGGGGCTGCCTTCGCCATCGGTATTCCTCCACATCTCTACGCATTTCACTGCTACACGTGGAATTCTACCCCCCTCTGACATACTCTAGTCACCCAGTTTCAAACGCAGTTCCCAGGTTAAGCCCAGGGATTTCACATCTGACTTAAGTAACCGTCTGCGCCCGCTTTACGCCCAGTAATTCCG
+
CCCCCGFGGGGGGGGGGGGGGGGGGGGGGGGGFGGGGGGDGGGGGGGGGGGGGGGGCFGFGGGGGGGGGGGGGGGGGGCFGEGGGGGGGGGGGGGGGFGFDGGGGGGGGDCFFGGGGGGGEBFGGGGGGGG8CFGGGGGGGGGGDGGFAFGGGGGGG9DFCEGG<EAFGGGGGGGGEGGGGCC?@EGF,=E59C*:*>EFGGFF9;FGGGDE8>DGCFGGFG4>BF@EDB>>DDFE6;EC5A<;;17)112
@M03364:276:000000000-BLYN8:1:1101:19957:3362 2:N:0:1
GGACTACTAGGGTTTCTAATCCTGTTTGCTCCCCACGCTTTCGCACCTGAGCGTCAGTCTTCGTCCAGTGGGCCGCCTTCGCCACCGGTATTCCTCCAGATCTCTACGCATTTCACCGCTACACCTGGAATTCTACCCACCTCTACGAGACTCTAGCTTGCCAGTTTCAAATGCAGTTCCCAGGTTGAGCCCGGGGATTTCACATCTGACTTAACAAACCGCCTGCGTCCGCTTTACGCCCAGTAATTCCG
+
CCCCCGGC<FGGGGGGGGGGGGGGGGGGGGGGGGGGEGGGGGGG7FEG@FEGGGGGGGFG<FFFGGGG,9CFGGGGGGGGFGG>B4@FC7FFGGGGGF@<FFGGGGGGG7FCFGFGGGGGEGGGGCE8EEGFGCEGG8,@CGGG9D8@+@=DF,CE9D6@7DFCFGFG@>EFCFC7<EFF69FGGFCFC@E5*5**;EGGGGG:A<++=88F:CF+:9;FE5B@@F@)())29CFEF;GGEFFF*:?<CC*
@M03364:276:000000000-BLYN8:1:1101:23424:3486 2:N:0:1
GGACTACTGGGGTATCTAATCCTGTTTGCTCCCCACGCTTTCGCACCTGAGCGTCAGTCTTCGTCCAGGGGGCCGCCTTCGCCACCGGTATTCCTCCAGATCTCTACGCATTTCACCGCTACACCTGGAATTCTACCCCCCTCTACGAGACTCTAGCTTGCCAGTTTCAAATGCAGTTCCCAGGTTGAGCCCGGGGATTTCACATCTGACTTAACAAACCGCCTGCGTGCGCTTTACGCCCAGTAATTCCG
+
CCCCCFGFEGG7@FFGGGCFFFGGGGGGFGGGGDGDGGGC@FCGEFGFGEGGGGGEFGFGAEGGGGGGGCE7BCEFGEB,?FBFGC@>FGFGFFFGGGCA,AECDCBDGCFEDGFF9?CC@F9FD,,AF8F:DFDGGFG+B=ECCGG>ECEGGGG7EECBCFGGCGEFGGF,,@;A<,DEG9BCCC@F?E6>CE5*4C*2+3@7:*:@7DC+:+0+;;:=>C5<@465:3>>5CC24(;/:>B:>FF9FG*
@M03364:276:000000000-BLYN8:1:1101:11579:3496 2:N:0:1
GGACTACAAGGGTTTCTAATCCTGTTTGCTCCCCACGCTTTCGCACCTGAGCGTCAGTCTTTGTCCAGGGGGCCGCCTTCGCCACCGGTATTCCTCCAGATCTCTACGCATTTCACCGCTACACCTGGAATTCCACCCCCCTCTACGAGACTCAAGCCTGCCAGTTTCAAATGCAGTTCCCGGGTTGAGCCCGGGGATTTCACATCTGACTTAACAGACCGCCTGCGTGCGCTTTACGCCCAGTACTTCCG
+
CCCCCGGGGGGGGGGGGGGGGGGGGGGGGGGGGGGGGGGGGGGGGGGFFFFGGGGGGGGGGGGGGGGGGGGGGGGGGGGGGGGGGGGGGGGGGGGGGGGDGGGGGCEFEEGGGGGGGGGGGGGGGGGGGFGFGGCDGGGGGGEFDFG>E6EGGGGGGGGGGGGFGGGGGGFGGGGGGGGGFGGCCEEGGGGGGGGGD5CFGGGGFFFDFGGFFCC:FGGGEGBFFF>FBFEEGGG<F?EGG:1FG*9>G>9
@M03364:276:000000000-BLYN8:1:1101:8560:3524 2:N:0:1
GGACTACAGGGGTTTCTAATCCTGTTTGATCCCCACGCTTTCGCACATCAGCGTCAGTTACAGACCAGAAAGTCGCCTTCGCCACTGGTGTTCCTCCATATCTCTGCGCATTTCACCGCTACACATGGAATTCCACTTTCCTCTTCTGCACTCAAGTTTCCCAGTTTCCAATGACCCTCCACGGTTGAGCCGTGGGCTTTCACATCAGACTTAAGAAACCGCCTACGCGCGCTTTACGCCCAATAATTCCG
+
CCCCCGGGGGGGGGGGGGGGGGGGGGGGGGGGGGGGGGGGGGGGGGGGGGGGGGGGGGGGGGGGGGGGGGGGFGGGGGGFCEDGGGGGGGGGGGFGGGGGGGGGGGGGGGGGGGGGGGGGGGGGGGGGGGGGGGFGGGGGGGGGGGGGGGGGGGGGGG>FFCDD,EFG8AADDGGGGFCE8DEGFGGG?EFEGGCD7FGGFG72?FFD>CFGGDCGFGGGDGFF@A>?2858<<F3A;GGC50;6F6?FG4
@M03364:276:000000000-BLYN8:1:1101:6146:3528 2:N:0:1
GGACTACTAGGGTATCTAATCCTGTTCGCTACCCACGCTTTCGCGCCTCAGCGTCAGTTACAGACCAGAGAGCCGCCTTCGCCACTGGTGTTCCTCCATATATCTACGCATTTCACCGCTACACATGGAATTCCACTCTCCTCTTCTGCACTCCAGTCTCCCAGTTTTGAGTGACCCTCCTCGGTTGAGCCGAGGGCTTTCACACCCAACTTAAAAGACCGCCTGCGCGCGCTTTACGCCCAATAATTCCG
+
CCCCCGGGCFFGGFGGGGGGGGGGGGFGGGGGGGGGGGGGGGGGGGGGGGGFGGGGGGGGGGGGGGGGGGGGGGGGGGGGGGDGGGGGGGGGGGGGGGGGGGGGGGGGGGGGGGGGGGGEGGGGGGGGFFEGGGGGGGGGFGDFFGGGGGDDGGGG;FFGGGGGGGGG?ECFGGAD8ECEGGG+F++44@DCCEEGEGGGCGGCFGC7:DFGGF7C=C?C4EE@;52>6>55CGGFF0EGGF?>FFF2CC7
@M03364:276:000000000-BLYN8:1:1101:24924:3542 2:N:0:1
GGACTACTGGGGTATCTAATCCTGTTTGCTCCCCACGCTTTCGCACCTGAGCGTCAGTCTTCGTCCAGGGGGCCGCCTTCGCCACCGGTATTCCTCCAGATCTCTACGCATTTCACCGCTACACCTGGAATTCTACCCCCCTCTACGAGACTCTAGCTTGCCAGTTTCAAATGCAGTTCTCAGGTTGAGCCCGGGGATTTCACATCTGACTTAACAAACCGCCTGCGTGCGCGTTACTCCCAGTAATTCCG
+
CCCCCGGGGGGGGGGGGGFGGGGGGGGGGGGF8CFGGGGGFGGGGGGFAFGGGGGGGGGGGGFGGGGFGGGDGFGGCFDGGGGGEGGG7FGGGGGGCGECGGGGGGGGGDFGGGFCFGGEFGGFGG8F<FFGFFGGGGGFGGGGGGG6>ECF69FCGGGF7DF?DDEFFFGFGGFDDFF,>>FGFC6?FFFGGGDEDCFG=+9+8CGFCDFDGG7+7**2;C>(,5-<1:>3)>C(7)+<574F=CBBG**
@M03364:276:000000000-BLYN8:1:1101:25236:3585 2:N:0:1
GCTCTACTGGGGTCTCTAATCCTGTGTGCTCCCCACGCTTTCGTGCATGAGGGTCAGTGTTATCCCAGGAGGCTGTCTTCGCCATCGGTGTGCCTCCGCATACCTACGCTCGCCATCGCTACTTGCGGAATTCTACCTCCCTCTGACACACACTATCCGTTCAGTCACCATACCTGTTCCCAGTTTACGTCCGGGGCTTTACCATCGGTCTCTCATAACCCTCTGCGAACCACTTCAGCCCAGCACTGCCG
+
6--88@FCECEC7,,<C,6CFCE,;,<EC<,C,B,@@@FG<E,C@,CEGA8,BC,,6<CFEF,CECF8CD7@,,@,:5:,:B:7FGGC6BC4FG9,6C=:BC,<;,:?+4846C++4?==++,9,A+>++44A8EFF9E88=D0D,;,@68++@,=>3+6,83>FD,;=@=,,6,3@@E:E9DD,3@,+4@:***4*4,,++=++2:*?*/++**+4+,,/*)64*4)(.))/*0)+)3+*)/;*7:(**)
@M03364:276:000000000-BLYN8:1:1101:19962:3615 2:N:0:1
TGACTACCGGGGTATCTAATCCTGTTTGCTCTCCACGCTTTCGCACCTGAGCGTCCGTCTTCGTCCAGGGGGCCGCCTTCGCCACCGGTATTCTTCCAGATCTCTACGCATTTCACCTCTTCACCTGGAATTCTACCCCCCTCTACGTGTCTCTACCTTGCCAGTTGCATATGCAGTTCCCAGGGTGACACCGGGTTTTTCACCTCTGACTTAACATACCGCCTGCGTGCGCTTTACGCCCAGCAATTCCT
+
----8ED8F7C+@6C,E<,6;6EFD<,6;,6,6;,6,86CD,8,:+:8,C,,@6,+@FEF@6C@F,BCF,7+++6+44B<B::8B,@+=FDBF,C5E<<,5A,?=E<+:??+5@,5:,AD,B;FG9FD,,5,,C==,,=@CC66@CF,3582,@D,>9DFG7EC>D,3,,3,,7,33<:DCGGF*,*:,,?**4:***6=?DF*;F4*++2+2:F+1+>=>C316)6A()))1**.88E/*)()**/3C>*
@M03364:276:000000000-BLYN8:1:1101:6346:3616 2:N:0:1
GGACTACTCGGGTATCTAATCCTGTTTGCTCCCCACGCTTTCGCACCTGAGCGTCAGTCTTCGTCCAGGGGGCCGCCTTCGCCACCGGTATTCCTCCAGATCTCTACGCATTTCACCGCTACACCTGGAATTCTACCCCCCTCTACGAGACTCTAGCTTGCCAGTTTCAAATGCATTTCCCAGGTTGAGCCCGGGGATTTCACATCTGACTTAACAAACCGCCTGCGTGCGCTTTACGCCCAGTAATTCCG
+
CCCCCGGGGGGGGGGGGGGGGGGGGGGGGGGGGGGEGGGGGGGGGGEGGGGGFGGGGGDFEGGGGGGGCEEGFCGGGGGGFGGGGFGEGEGGGGGGG@FGFGGGGGGDGGGGGGGGGFGGGGGGGGFGGGGGGCFG9EGGGGGGGCFEGGGGGAFDGGGFFGGGGGGGGGGFFGF,,=DCFGG>CGCFGGGGGGDGEGGGC>FC7*3@DFGGGF7CD4CFFGFF?46E<E35>DF>FFGGC33)2:F<F>9
@M03364:276:000000000-BLYN8:1:1101:13596:3625 2:N:0:1
GGACTACTAGGGTATCTAATCCTGTTTGCTCCCCATGCTTTCGTACCTCAGCGTCAGTATTAGGCCAGATGGCTGCCTTCGCCATCGGTATTCCTCCAGATCTCTACGCATTTCACCGCTACACCTGGAATTCTACCATCCTCTCCCATACTCTAGCTTCCCAGTATCGAATGCAATTCCTAAGTTAAGCTCAGGGATTTCACATCCGACTTAAAAAGCCGCCTACGCACGCTTTACGCCCAGTAAATCCG
+
CCCCCGGFGGGGGFGGGGGGGGDEFGGGGGGGGGGGGGGGGFGGGGGGGGGGGGGGGGGGGGGGGGGGFGGGGGG7FGGGGGGGGGGGGGGGGGGGGGGGGEFGGGGGGGGGGFGGGGGCFGGFFFGGFGGGGGDFFFFGGGFGGGGGG?FCFGFGGGGGFFGGGGDD@DF8FFGFDFGGGGFGGGFFCFGFGFGGGGGGGGGGFFGDG>DGGDFGGCGGFGFFFFF>AEE>GGGFFFDGGF=6C>@3DG5
@M03364:276:000000000-BLYN8:1:1101:5554:3664 2:N:0:1
GGACTACAAGGGTATCTAATCCTGTTTGCTCCCCATGCTTTCGTACCTCAGCGTCAGTATTAGGCCAGATGGCTGCCTTCGCCATCGGTATTCCTCCAGATCTCTACGCATTTCACCGCTACACCTGGAATTCTACCATCCTCTCCCATACTCTAGCTTCCCAGTATCGAATGCAATTCCTAAGTTAAGCTCAGGGATTTTACATCCGACTTAAGAAGCCGCCTACGCACGCTTTACGCCCAGTAAATCCG
+
CCCCCGGGGGGGGGGGGGGGGGGGGFGGGGGGGGGGGGGGGGGGGGGGGGGGGGGGGGGGGGGGGGGGGGGGGGGGGGGGGGGGGGGGGGGGGGGGGGGGGFGGGGGGGGGGGGGGGGGGGGGGGGGGGFFCFGGGGGGGGGGGGGGGGGGFGGGFGFDFGGGGGGGFGGGGGGGGGGGFGGFDFFGGGGGGGGGGFEGGGFGCFGGC6CDGGGGGGGGGFEFDAFDB43:B4D<CFF>ECB@FGGFC>D9
@M03364:276:000000000-BLYN8:1:1101:24285:3670 2:N:0:1
GGACTACTGGGGTTTCTAATCCTGTTTGCTACCCACGCTTTCGCGCTTTAGCGTCAGTATCTGTCCAGTAAGCTGGCTTCCCCATCGGCATTCCTACAAATATCTACGAATTTCACCTCTACACTTGTAGTTCCGCTTACCTCTCCAGTACTCAAGTCATACAGTTTCCAACGCAATACAGAGTTGAGCCCTGCATTTTCCAATCAGACTTATATAACCACCTAGACGCGCTTTACGTCCAATAAATCCGG
+
CCCCCGGGDCFEGGGGGGGFGGGGGGGGGFGGFGD7FGGGGGG,@C@F,C@E7FECFGC@C9FFFFGGGGGG9<FCCFGCGFF?6AF::=CFGGG9EF<<EFEGGFF77F8FFF<<<=FDGGGFFFCF<5EFAFEGDBCGGFA84EDDECCDG,@FCEFDFGG9@DCA8E=DEGGCEAGG=,@7F;F8DGG88D6;,>A23+,233?F+=+5?2<9++,@5?A5@>5*:**?5<:*)(6:C?6);>+9;7<
@M03364:276:000000000-BLYN8:1:1101:25792:3687 2:N:0:1
GGACTACCCGGGTATCTAATCCTGTTTGCTACCCACGCTTTCGCGCTTTAGCGTCAGTATCTGTCCAGTAAGCTGGCTTCCCCATCGGTATTCCTACAAATATCTACGAATTTCACCTCTACACTTGTAGTTCCGCTTACCTCTCCAGTACTCCAGTCATACAGTTTCCAACGCAATACAGAGTTGAGCCCTGCACTTTCACATCAGACTTATATAACCACCTAGACGCGCTTTACGCCCAATAAATCCGG
+
CCCCCGG8FEGGCFFFGGGGGGGGFGFFGGFGGGGGGGGFFGGGGGDEFGGGGFEGGEGFGC@FFEFFGGGGFE@FDGGFFFFGFFGGGGGGGGAAGGGGGGGGGGGGGGG7<FFGDFGGGFGGC,?FGFGEFFBGGEEFEGG6@@;FEFFFE,>FG?9;FFG;AECGFGGG8EEEGFFG8DDG9;FD?8>,5?8,@BFG?;F@*8=CF>9>CCFGFC?FCE*:84>9)9*)2?F4?>C*:6,):@@CGGD
@M03364:276:000000000-BLYN8:1:1101:22376:3691 2:N:0:1
GGACTACCCGGGTTTCTAATCCTGTTTGCTCCCCACGCTTTCGCACCTGAGCGTCAGTCTTCGTCCAGGGGGCCGCCTTCGCCACCGGTATTCCTCCAGATCTCTACGCATCTCACCGCTACACCTGGAATTCCACCCCCCTCTACGAGACTCTAGCTTGCCAGTTTCAAATGCAGTTCCCAGGTTGAGCCCGGGGATTTCACATCTGCCTTAACAAACCGCCTGCGTGCGCTTTCCGCCCAGTATTTCCG
+
<CCCCD@FGGEGFE;FFEFFF9FDFF9EFCFGGGGGGDGG@@FGGDEGG8E<F:CCGEEFGGGGEGGGGGDDGEGGCFDGGGB:BEGGGEDFF,,CFFG9A<;F9,,=77:+5CF?FFEEEEDCFGGFE8FBFFGGEGGEGGGCG;D6+5**43=9BF9ECF7DDGGGGGGC?FGC;@FCG9DBDD6<6<CFEGGC=**+;DG787+:+7C7*;DDFDGG5E@?B>()-7)8>CF)985CE32)2**);C5
@M03364:276:000000000-BLYN8:1:1101:11068:3733 2:N:0:1
GGACTACTAGGGTTTCTAATCCTGTTTGCTCCCCACGCTTTCGCACCTGAGCGTCAGTCTTCGTCCAGGGGGCCGCCTTCGCCACCGGTATTCCTCCAGATCTCTACGCATTTCACCGCTACACCTGGAATTCTACCCCCCTCTACGAGACTCTAGCTTGCCAGTTTCAAATGCAGTTCCCAGGTTGAGCCCGGGGATTTCACATCTGACTTAACAAACCGCCTGCGTGCGCTTTACGCCCAGTAATTCCG
+
CCCCCGGGCGGGGGGGGGGGGGGGGGGGGGGGGGGGGGGGGGGGGGGGGGGGGGGGGGGGGGGGGGGGGGGGGGGGGGGGGGGGGGGGGGGGGFGGGGGGGGGFFEGGGGGGGGGGGGGGGGGGGGGGFGGGFGGGGGGGEGGGEGG6CEEFGGFGGGGGGGGGGFGGGGGGGDFGGGGGGGGFGGGGFGGGGGGGGGGGGGGGFGGG=FGFFFFGGFGGFGF07FFFFEFFGGGFF0EGE:<@DGFFGG>
@M03364:276:000000000-BLYN8:1:1101:11067:3790 2:N:0:1
GGACTACTAGGGTTTCTAATCCTGTTTGCTCCCCACGCTTTCGCACCTGAGCGTCAGTCTTCGTCCAGGGGGCCGCCTTCGCCACCGGTATTCCTCCAGATCTCTACGCATTTCACCGCTACACCTGGAATTCTACCCCCCTCTACGAGACTCTAGCTTGCCAGTTTCAAATGCAGTTCCCAGGTTGAGCCCGGGGATTTCACATCTGACTTAACAAACCGCCTGCGTGCGCTTTACGCCCAGTAATTCCG
+
CCCCCGGGFGGGGGGGGGGGGGGGGGGGGGDGGGGFGGGGGGG7CGGGFGGGGGGGGGDFCDDEGGGGGGGGGGGGGGGGGGGGGGGGG@FGGGFEGGGDGFGEFGGGDCCE<F9FGGCECGGGGGGGGGGGGA9F9F@FEGGGGF6:EGGG63,@FG;>FGGGGGCFEGGGGGGGGCGGE9DFFEGCGFGGGGGG=EFGGFF77;++CDFGGCC7D*CCDGFFFF>72@3><D34F?GEG)2@GGFFGFC
@M03364:276:000000000-BLYN8:1:1101:13838:3793 2:N:0:1
GGACTACCGGGGTTTCTAATCCTGTTTGCTCCCCACGCTTTCGCACCTGAGCGTCAGTCTTCGTCCAGGGGGCCGCCTTCGCCACCGGTATTCCTCCAGATCTCTACGCATTTCACCGCTACACCTGGAATTCTACCCCCCTCTACGAGACTCAAGCTTGCCAGTATCAGATGCAGTTCCCAGGTTGAGCCGGGGGATTTCACATCTGACTTAACAAACCGCCTGCGTCCGCTTTACGCCCAGTAATTCCG
+
CCCCCFGGGGGGGGGGGGGGGGGGGGGGGGGGGGGGGGGGGGGDEGGGGFGFGGGGGGGGGGGGGE:8,CFGGEEFFEFGGCFGGGGGGEGGGGFGEEGFFEEEGCEFGGCBFA9AEFGGEGGGFGGGGGGGBFAFDFGGGG>DCCF6EDC7@?CEGE>DE8,>DD;;@99>?EFGFGGG?,2;C9:CGF?**=BED>F+;@F7CGCGGF72::*;>9FFEG)13>9@(0)0><3466EGG>?FF*9-:?9
@M03364:276:000000000-BLYN8:1:1101:16228:3805 2:N:0:1
GGACTACTGGGGTATCTAATCCTGTTTGCTCCCCACGCTTTCGAGCCTCAGCGTCAGTTACAGACCAGAGAGCCGCCTTCGCCACTGGTGTTCCTCCATATATCTACGCATTTCACCGCTACACATGGAATTCCACTCTCCTCTTCTGCACTCAAGTCTCCCAGTTTCCAATGACCCTCCCCGGTTGAGCCGGGGGCTTTCACATCAGACTTAAGAAACCGCCTGCGCTCGCTTTACGCCCAATAAATCCG
+
CCCCCGGGCFGGGGGGGGGGGGGGGGGGGGGGGGGGGGGGGGGGGGGGGGGGGGGGGGGGGGGGGGGGGGGGGGGGGGGGGGGGGGFGGGGGGGGGGGGGGGGGGGGGGGGGGGGGGGGGGGGGFGGGB:AFFGGGGGGGGGGGGFGGGGGGGGDGGGGGGGGGGGFGGGGGGGGGGGGGGGG6FEGGGGGGGDGGGGGCFGGGFGF=FGCGGGG>GGGC5CD?;AFFFFFFGG<<FBGGGD05CFFBGC)
@M03364:276:000000000-BLYN8:1:1101:12733:3810 2:N:0:1
GGACTACCGGGGTATCTAATCCTGTTTGCTCCCCACGCTTTCGCACCTGAGCGTCAGTCTTCGTCCAGGGGGCCGCCTTCGCCACCGGTATTCCTCCAGATCTCTACGCATTTCACCGCTACACCTGGAATTCTACCCCCCTCTACGAGACTCTAGCTTGCCAGTTTCAACTGCAGTTCCCAGGTTGAGCCCGGGGATTTCACATCTGACTTAACAAACCGCCTGCGTGCGCTTTACGCCCAGTAATTCCG
+
CCCCCGGGGGGGGGGGGGGGGFGGGGGGGGGGGGGGGGGGGGGGDGGGGFFGGGGGGGGGGGGGGGGG8FGGGGGGGGGGGGGGGGGDGGGGGGGFGGFGGGGGGGGGGCFGFGFGGGGGGGGGGGGGGGGGGGGFFDGGGGEGGEGGC*@DFFF7CEFGGGGGGGFFFG,>7CFGGGGGFFG*<?CFFCFGEEEGEGGCF+++1*13+3:7FDFCF5CF3=:?:>1>1>5@5C7)04EEGBFFF7=AFG*
@M03364:276:000000000-BLYN8:1:1101:22816:3815 2:N:0:1
GGACTACACGGGTTTCTAATCCTGTTTGCTCCCCACGCTTTCGAGCCTCAGCGTCAGTTACAGACCAGAGAGTCGCCTTCGCCACTGGTGTTCCTCCATATATCTACGCATTTCACCGCTACACATGGAATTCCACTCTCCTCTTCTGCACTCAAGTCTCCCAGTTTCCAATGACCCTCCCCGGTTGAGCCGGGGGCTTTCACATCAGACTTACGAAACCGCCTGCGCTCGCTTTACGCCCAATAAATCCG
+
CCCCCGGGGGGGGGGGGGGGGGGGGGGGGGGGGGGGGGGGGCFGGFGGGGGGGGGGGGGGGFFDGGFGAFGG@FGGGGGGGGCG>EFGGGGGGFGGG8AFGGGGFGGFGGCCEFDGGGGGGGEGGGG8BEFGFGCEFE>FEDFGGGC9ADCFGFGFGFAFGGGGFGGGG9FGGA===DGC8CGDFGGG?FDECEG8/C8CFDGCAC7CFGGF>755*9EG>GF?DFBB>E57DGG<F:*:>51:<F=>DG<
@M03364:276:000000000-BLYN8:1:1101:9496:3818 2:N:0:1
GGACTACTAGGGTTTCTAATCCTGTTTGCTACCCACGCTTTCGGGCATGAACGTCAGTATTATCCCAGGGGGCTGCCTTCGCCATCGGTATTCCTCCACATCTCTACGCATTTCACTGCTACACGTGGAATTCTACCCCCCTCTGACATACTCTAGTCACCCAGTTTCAAACGCCGTTCCCAGGTTAAGCCCAGGGATTTCACACCTGACTTAAGTAACCGCCTGCGCCCGCTTTCCGCCCATTAATTCCG
+
CCCCCFGG9FFGGGGGGGGGGGGGGGAFFG,FGGGGGGGGGGGG>FCFFGFGGGGGGGGFGFCF9FFG7FFECC@FGGGFGG=CCFGGFFFGGGGGG,4EF,@EGADGGFGGFFFGGGCEGGDF@?AF:FGGGGGGFC8FEC>G8,E9BGG?,3EDD;;=D8?DGAEF,3>BCE+@C:?@,9>*F:AFGGGC,:***>DGFGGG*90;0;8BF++4=+>CE*8@24(03==DGGG)+(38C3(9F>@9>C9
@M03364:276:000000000-BLYN8:1:1101:21970:3840 2:N:0:1
GGACTACACGGGTTTCTAATCCTGTTTGCTCCCCATGCTTTCGTACCTCAGCGTCAGTATTAGGCCAGATGGCTGCCTTCGCCATCGGTATTCCTCCAGATCTCTACGCATTTCACCGCTACACCTGGAATTCTACCATCCTCTCCCATACTCTAGCTTCCCAGTATCGAATGCAATTCCCAAGTTAAGCTCGGGGATTTCACATCCGACTTAAAAAGCCGCCTACGCACGCTTTACGCCCAGTAAATCCG
+
CCCCC88FFF:EFGGGFGGGGECGGD9E9FFF@FGCCFGEGGGGFF:FFGGGD:F@FFDF<EG9FG8D8FFFGGEGFGD@FEBFGDFEGG7EEG;EG<@CEDFGC?BFEGGGGGGFECGEFFC<EGGFCCFGGGGGGGGG?GGFGGG?D8F?FGGEFFEGF@FGG9EGGCFGGCFCFGGFFCDFEDF:BDDFG6@6E8,9+?E71*@D?>CD8DC+2?C,?C*)-62?94?B4CCCF(1BE)()3:75@4)
@M03364:276:000000000-BLYN8:1:1101:26144:3856 2:N:0:1
GGACTACCAGGGTTTCTAATCCTGTTTGCTCCCCACGCTTTCGCACCTGAGCGTCAGTCTTCGTCCAGGGGGCCGCCTTCGCCACCGGTATTCCTCCAGATCTCTACGCATTTCACCGCTACACCTGGAATTCTACCCCCCTCTACGAGACTCTAGCTTGCCAGTTTCAAATGCAGTTCCCAGGTTGAGCCCGGGGATTTCACATCTGACTTAACAAACCGCCTGCGTGCGCTTTACGCCCAGTAATTCCG
+
CCCCCGG<CFGGG8CFGGGGGGGGGGGGGGGGGGGGGGGGGGEGGFGGGGGGGGGGGGGGGGFGDEGGGGGGGGGGEGGFGGGGGGGGGGGGFGFEF?F9FFGGGG9FGGGGFCGGGGGGDCGFEFGFGGGGGGGGGGGGGGGGFFGDGDGGGGGGGGG?>,EEGACFGFGG7;CEGGG,DEG*2?FGFCBFGGCEGGGGGFEFFFGFFGGGGGGGFF5CBG3<?FFFFF3)9DFDFFGGGB<FCG44DG9
@M03364:276:000000000-BLYN8:1:1101:14833:3869 2:N:0:1
GGACTACTCGGGTTTCTAATCCTGTTTGCTCCCCACGCTTTCGCACCTGAGCGTCAGTCTTCGTCCAGGGGGCCGCCTTCGCCACCGGTATTCCTCCAGATCTCTACGCATTTCACCGCTACACCTGGAATTCTACCCCCCTCTACGAGACTCTAGCTTGCCAGTTTCAAATGCAGTTCCCAGGTTGAGCCCGGGGATTTCACATCTGACTTAACAAACCGCCTGCGTGCGCTTTACGCCCAGTAATTCCG
+
CCCCCGGGGGGGGGGGGGGGGGGGGGGGGGGGGGGGGGGGGGGGGGGGGGGGGGGGGGGGGGGGGGGGGGGGGGGGGGGGGGGGGGGGGGGGFGGGGGGGGGGGGGGGGGGGGGGGGGGGGGGGGGGGGGGGGGGGGGDFGGGGGGGGGGGGGGGGGGGGGGGFFFGFGGGGGGFGFFDG<9DEFGEGGGGGEEEGGGFGC7CGFGGGD7:FGGGGGGGFDG:?;A;EF>DDDDGAFBCGE)4?>CFFF>9
@M03364:276:000000000-BLYN8:1:1101:22838:3920 2:N:0:1
GGACTACTCGGGTTTCTAATCCTGTTTGCTCCCCACGCTTTCGCACCTGAGCGTCAGTCTTCGTCCAGGGGGCCGCCTTCGCCACCGGTATTCCTCCAGATCTCTACGCATTTCACCGCTACACCTGGAATTCTACCCCCCTCTACGAGACTCTAGCTTGCCAGTTTCAAATGCAGTTCCCAGGTTGAGCCCGGGGATTTCACATCTGACTTAACAAACCGCCTGCGTGCGCTTTACGCCCAGTAATTCCG
+
CCCCCCFGGGDGGGGGGGFG9FEGGGGGGGGGGGGEGGGGGAFCF:FGGGGGGGGGGGGGGFGGGGGGFGGGEGGDGGFFFGGGGFCEGGG,E<EFFGGGEFG94AAFFCFGCFGGGEGEGGGGEFGG8FE:AFEGGFGEE6EGCFGGGGGGGGFGGGC?GGFFGGGF7DGGC,,@FFGFGDD8DFGGGG2=:5ECGGFFGGGFFFGGGGGD:+;CCFGGBGF<<F9F:73>D<54F(C85)46DCFFGG2
@M03364:276:000000000-BLYN8:1:1101:20640:3925 2:N:0:1
GGACTACTGGGGTATCTAATCCTGTTTGCTCCCCACGCTTTCGCACCTGAGCGTCAGTCTTCGTCCAGGGGGCCGCCTTCGCCACCGGTATTCCTCCAGATCTCTACGCATTTCACCGCTACACCTGGAATTCTACCCCCCTCTACGAGACTCAAGCTTTCCAGTTTCAAATGCAGTTCCCAGGTTGAGCCCGGGGATTTCACATCTGACTTAACAAACCGCCTGCGTGCGCTTTACGCCCAGTAATTCCG
+
CCCCCGGGEFGGGGCFFGGFGGFGGGGGGGGGGGGGCEEGGAFGDGCFEFFCCFEGGGGGGFGGGGGGC767F@7FGG7FCCGGGGGEFCDGGGCGGCGFFCGGGFGGGGGGFFFGGGGD:7FF,ABF<FFGGGFGADEGGEEFEFGGGEEFE,83EC9,7>ECGFCEACC9;9CFEGFF6CF5F9,9CCGC5?5C5BFGC77:861+;CDGFFGG7787>E>??F68<:).9CFAB:88C:?FFC@)2:*
@M03364:276:000000000-BLYN8:1:1101:7701:3933 2:N:0:1
GGACTACTGGGGTTTCTAATCCTGTTTGATCCCCACGCTTTCGCACATCAGCGTCAGTTACAGACCAGAAAGTCGCCTTCGCCACTGGTGTTCCTCCATATCTCTGCGCATTTCACCGCTACACATGGAATTCCACTTTCCTCTTCTGCACTCAAGTTTTCCAGTTTCCAATGACCCTCCACGGTTGAGCCGTGGGCTTTCACATCAGACTTAAAAAACCGCCTACGCGCGCTTTACGCCCAATAATTCCG
+
CCCCCGGGGGGDGGGGGGGGGGGGGGGGGGGFGGGGGCGGGGGGDEGGGGGGGGGGGGGGGGGGGFEGFFEGGGGGGGGGGGCFDFGGFGGGG9FCEGGGGGGGGGGGGCE:FGGGGGGGGEGGFGGGGGGGGGGGGFFCGGGGGGGGGGGF8EGDEGFFGGGFG,EGGGGG?DFC?8EGGFGGEGGGGGGGGEGGGGGGGGGGAC<C75?788D+@DECEG4:2;>BBBFDGCF78?CBEA1>F>FAGGC
@M03364:276:000000000-BLYN8:1:1101:14814:3971 2:N:0:1
GGACTACTAGGGTTTCTAATCCTGTTTGCTCCCCACGCTTTCGCACCTGAGCGTCAGTCTTCGTCCAGGGGGCCGCCTTCGCCACCGGTATTCCTCCAGATCTCTACGCATTTCACCGCTACACCTGGAATTCTACCCCCCTCTACGAGACTCTAGCTTGCCAGTTTCAAATGCAGTTCCCAGGTTGAGCCCGGGGATTTCACATCTGACTTAACAAACCGCCTTCGTGCGCTTTACGCCCAGTAATTCCG
+
CCCCCGGGGGGGGGGGGGGGGGGGGGGGGGGGGGGGGGGDGGFGGGGGGGGGGGGGGGAGGCFGGGGGFGGGGDFGGGGGGGGGGGGGGGGGGGGGF,FGCFFGGGGGGGGGGGGGGGGEGGGGGGGGGFFFGGGEEGDEGGGGFG66@CGGGGGCCG98FFGGGGGF,,>9EFF7D9CFGGC5FGG6C7?D>CEG5CFC7+=CACDFFDCCC+++;*:=>E>?0*/5(8B))9/6B<EGGE:FCC72C:7
@M03364:276:000000000-BLYN8:1:1101:8959:3989 2:N:0:1
GGACTACTAGGGTTTCTAATCCTGTTTGCTCCCCACGCTTTCGTGCATGAGCGTCAGTGTTATCCCAGGAGGCTGCCTTCGCCATCGGTGTTCCTCCGCATATCTACGCATTCCACCGCTACATGCGGAATTCCACCTCCCTCTGACACACTCTAGCCTTGCAGTCACCAATGCAGTTCCCAGGTTAAGCCCGGGGATTTCACATCGGTCTTGCAACACCGCCTGCGCACTCTTTACGCCCAGTAATTCCG
+
CCCCCG@FEGGGFFGGGGGGEFGGGGGGGGGFGGGGGGGGGGGGFGGGGFFGGGGFEFGGGGGG9EDEE7CFDGGGGGGGGGGGGGGGFGGGFGFGGGE7:FFGGGGGGGGG9E9FFGGDEECFCCFGGGGGGGGGF@F8=@GFDAF9DFE8DGGGFGFGFCG,ED=FF?FGF8FGGGGGA9?FFCA2@9,@;**8:>B9+==9:?77;9CG7FF:**;C>GE1(0,),.);CG75A2CED)(/*2=97>2
@M03364:276:000000000-BLYN8:1:1101:23020:4002 2:N:0:1
GGACTACTCGGGTATCTAATCCTGTTTGATCCCCACGCTTTCGCACATCAGCGTCAGTTACAGACCAGAAAGTCGCCTTCGCCACTGGTGTTCCTCCATATCTCTGCGCATTTCACCGCTACACATGGAATTCCACTTTCCTCTTCTGCACTCAAGTTTTCCAGTTTCCAATGACCCTCCACGGTTGAGCCGTGGGCTTTCACATCAGACTTAAAAAACCGCCTACGCGCGCTTTACGCCCAATAATTCCG
+
CCCCCFFGGGGGGCFGGGGGGGGGGGGGGGGGGGGGGGGGGGGGGGGGGGGGGGGGGGGGGGGGGFDCGGGGGGGGD@:EGGFG7FFFGEFGFGGGGFGGGGFFGGGCFDGEGGGDGECEF7FFFFGF8<FGGAEGGGGCFFFFGGGFG;EF?DFFGGGGEGDFFECDAF;DFGGGGF8CFFGGGGGFC@FE>EEGGCEF>;C><*8ADGGGGGGG4@EGAG>@@FDDBB3:C<FEFFG==8(.207:CDC
@M03364:276:000000000-BLYN8:1:1101:25261:4032 2:N:0:1
GGACTACCGGGGTTTCTAATCCTGTTTGCTCCCCATGCTTTCGTACCTCAGCGTCAGTATTAGGCCAGATGGCTGCCTTCGCCATCGGTATTCCTCCAGATCTCTACGCCTTTCACCGCTACACCTGGAATTCTACCATCCTCTCCCATACTCTAGCTTCCCAGTATCGACTGCAATTCCTAAGTTAAGCTCAGGGATTTCACATCCGACTTAAAATGCCTCCTACGCACGCTTTACGCCCAGTAAATCCG
+
CCCCCGGGGGGGGGGGGGGGGG,EFGGGGGGGGGC8FGFGGGGGG,BFFFGGGGGGGFGGGCCFFGGF@A9EE8FF<FGGGGGG@AFF:?FEFGGFF<F<FFFGEEA@E+BFGFGGGGGG:F@FGCDC8AFFG9E,>>@FGFGGDF=,4,6?FFGAD4,7@D88FGGGGG+BEF,@:EGGD9>89EDGGC;8@:6:ECF,++55C5;CC777@:+5+4DF+<*)137*)3)/**:/B2:EGFF;C+773C)
@M03364:276:000000000-BLYN8:1:1101:24948:4032 2:N:0:1
GGACTACTAGGGTTTCTAATCCTGTTTGCTCCCCACGCTTTCGCACCTGAGCGTCAGTCTTTGTCCAGGGGGCCGCCTTCGCCACCGGTATTCCTCCAGATCTCTACGCATTTCACCGCTACACCTGGAATTCTACCCCCCTCTACAAGACTCTAGCCTGCCAGTTTAGAATGCAGTTCCCAGGTTGAGCCCGGGGATTTCACATCCGACTTTACAGACCGCCTGCGTGCGCTTTATGCCCAGGAACTCCG
+
CCCCCFG<9@FDFGGGGGGF<,<@FAECFGGGGGGCBFG;<FFGGGGDFGGFGGDGECFFGFGAFF9A@FF7FCFEEFCF7::CGGGC++CFFGGG@=B,:FCFFFF?EGG@ECGGGE>C:FFFFCF8FFFFGGGFGE+@C=CD9C,=EFGGFGGG96>6:@,>@D>,,@E9,@DAEFFGECCCFFF,=,DE*=EEGG:=7C4+=CF8*:)*++2;0:@*:EB?DF6DB>DB1C3<*6+A:)4)/7)8:*/
@M03364:276:000000000-BLYN8:1:1101:19703:4035 2:N:0:1
GGACTACCAGGGTTTCTAATCCTGTTTGCTCCCCATGCTTTCGTACCTCAGCGTCAGTATTAGGCCAGATGGCTGCCTTCGCCATCGGTATTCCTCCAGATCTCTACGCATTTCACCGCTACACCTGGAATTCTACCATCCTCTCCCATACTCTAGCTCCCCAGTATCCAATGCAATTCCTAAGTTAAGCTCAGGGATTTCACATCCGACTTAAAAAGCCGCCTACGCACGCTTTACGCCCAGTAAATCCG
+
CCCCCGG,CFGGGGGGGGGGGGGCGGGGGGGGGGGGGGGGGGGGGDGGGGG8FGGFGGGF@EDFEFGF8<FGGGGGDFFGGGGFBBBCG<FFG,;EG<<FGGGGGGGGG>FCEGBEEDEG>FFFFFGFFFEGGEA=A@FGF9E=DFG8>DEFF,;EFG9,@CCEG,@@,@=DEG,9=EFF8>@BGG,7@D9=,@BD+@DA97E=?=++=>DDD<+=>DGGDGD@FF=>9BEFGGGEF=GGGE2A:F+5C4/
@M03364:276:000000000-BLYN8:1:1101:8897:4045 2:N:0:1
GGACTACACGGGTATCTAATCCTGTTTGCTACCCACGCTTTCGCGCTTTAGCGTCAGTATCTGTCCAGTAAGCTGGCTTCCCCATCGGCATTCCTACAAATATCTACGAATTTCACCTCTACACTTGTAGTTCCGCTTACCTCTCCAGTACTCTAGTCATACAGTTTCCAACGCAATACAGAGTTGAGCCCTGCATTTTCACATCAGACTTATATAACCACCTAGACGCGCTTTACGCCCAATAAATCCGG
+
CCCCCGGGGGGGGGGGGGGGGGGGGGGGGGGGGGGGGGGGFGGGGGGGGGGGGGGGGGGGGGGGGGGGGGGGGGGFGGGGGGGGGGGGGGGGGGGGGGGGGGGGFGGGGGGGGGGGGGGGGGGGGGGGGGGGGGGDEGGGGGGGGGGGGGGFGGGGGGGGGGGGFFFGGGGGGGGGGGGGGGGGFGFGGFGGGGFGGGGGCFFGFFGFGGDFGGGFF>CFFECFFABFFFEED<D=)9CEGFFACGFFGG<
@M03364:276:000000000-BLYN8:1:1101:13298:4046 2:N:0:1
GGACTACACGGGTTTCTAATCCTGTTTGCTACCCACGCTTTCGCGCTTTAGCGTCAGTATCTGTCCAGTAAGCTGGCTTCCCCATCGGCATTCCTACAAATATCTACGAATTTCACCTCTACACTTGTAGTTCCGCTTACCTCTCCAGTACTCTAGTCATACAGTTTCCAACGCAATACAGAGTTGAGCCCTGCATTTTCACATCAGACTTATATAACCACCTATACGCGCTTTACGCCCAATAAATCCGG
+
CCCCCGGGGGGGGGGGGGGGGGGGGGGGGGGGFGGGGGGGGGGGGGGGGGGDGGGGGGGGGGGGGGGGGGGGGGGGGGGGGGGGGGGGGGGGGGFDGGGGGGGGGFGGFFGGGG<EGGGGAFGGFGGGGGGGGGGGGGDGGGGFGFC=EFGGGGGFGGGGGGGGGGGGFGGGGGGCGGGGGGFGGGGGFGGFGC>CFFC7?9CC?FG+9CFFFFG7CG62976@*+:AD>?>DC+9?>G**:>F:DAECDD
@M03364:276:000000000-BLYN8:1:1101:20332:4110 2:N:0:1
GGACTACACGGGTTTCTAATCCTGTTTGCTCCCCATGCTTTCGTACCTCAGCGTCAGTATTAGGCCAGATGGCTGCCTTCGCCATCGGTATTCCTCCAGATCTCTACGCATTTCACCGCTACACCTGGAATTCTACCATCCTCTCCCATACTCTAGCTTCCCAGTATCGAATGCAATTCCTAAGTTAAGCTCAGGGATTTCACATCCGACTTAAAAAGCCGCCTACGCACGCTTTACGCCCAGTAAATCCG
+
CCCCCGGGGGGGGGGGGGGGGGGGGGGGGGGGGGGGGGGGGGGGGGGGGGGGGGGGGGGGGGGGGGGGGGGGGGGGGGGGGGGGGGGGGGGGGGGGGGGFGGGGGGGGGGGGGGGGGGGGGGGGFFGGGGGGGGGGGGGGGGFFGFGGGGGGGGGGGFGGGGGGGGGGGGGGFGGGGGGGGGGGGGGGGGGFGGGGFGGFGGGGF6CCDGDGGGGGGD56@E*<AFAB9?EDDDGFFDGGC5?AGFFEG41
@M03364:276:000000000-BLYN8:1:1101:19644:4120 2:N:0:1
GGACTACAGGGGTTTCTAATCCTGTTTGCTCCCCACGCTTTCGCACCTGAGCGTCAGTCTTCGTCCAGGGGGCCGCCTTCGCCACCGGTATTCCTCCAGATCTCTACGCATTTCACCGCTACACCTGGAATTCTACCCCCCTCTACGAGACTCTAGCTTGCCAGTTTCAAATGCAGTTCCCAGGTTGAGCCCGGGGCTTTCACATCTGACTTAACAAACCGCCTGCGTGCGCTTTACGCCCCGTAATTCCG
+
CCCCCGGGGGCGGGGGGGGGGGGGGGGGGGGGGGGGGGGGGGGGGGEGGFGGGGGGCGGGGGGGCGCCGGCFGGGGGGGGGGGGGGGGGGGGGGGGFGGGCGGGFGGGDF7CFGGFGGGGGGGGF,DF,FGCFGGFE@FGGGGG9;FDE6CFGGGGGGFG@>@CCFF;:EFGAFGCGGGGGGGFFGGC,>ECGDDG*3=?7+=C:DFFCFG7+CF+:*:C5E8::>BF6)7<C<CA6(;:C:3.)7><C*0
@M03364:276:000000000-BLYN8:1:1101:5245:4141 2:N:0:1
GGACTACCGGGGTATCTAATCCTGTTTGCTCCCCATGCTTTCGTACCTCAGCGTCAGTATTAGGCCAGATGGCTGCCTTCGCCATCGGTATTCCTCCAGATCTCTACGCATTTCACCGCTACACCTGGAATTCTACCATCCTCTCCCATACTCTAGCTTCCCAGTATCGAATGCAATTCCTAAGTTAAGCTCAGGGATTTCACATCCGACTTAAAAAGCCGCCTACGCACGCTTTACGCCCAGTAAATCCG
+
CCCCCFGGGGGGGGGGGGGGGGGGGGGGGDGGGGGGGGGGGGGGGGGGGGGGGGGGGGGGGGGGGGGGGGGGGGGGGGGGGGGGGGCGFGGGGGGGGGGGGGGGGGGGGGGGGGFGGGGGGGGGFGGGGGGGGGGGGGGFFCFGGGGGGGGGGAFFFFGG@FEGGGGCEFGGFFGAFGGGGGGGGFGGFGGGGGGGFFFFGGGGFGCGGGGGGGGGGGGGDDD2)?565BFFCGGFFFGGGF;6:;AEGG8
@M03364:276:000000000-BLYN8:1:1101:16487:4171 2:N:0:1
CCAGAGTGGACTGAGAGTACGACTTGTTCTCCTTCTCTGTGTCTACACTGGTATCTTAGCCGTTTTTCTTCCCATTCTTTTTTTCCTCCTCTTTCGTTTTTCGCGCGTTGTCTCTATTTTACCTCGCTCGTCCTTCACTTCTCTTACCATTTGCCCCCCTCACCCTCCCTTCTTCCACCCTCTCCCATTTCCTTTCTTCTCCATTCCTATCCCTCTTCTTCTCTACACATTCGCCATCTTACACACCACCT
+
<@-@,C,,@-,C,,,,,;,,,,=,6,;,,6,,;,;<,C,C<,;,,6,46,,,,<CF,,,,,8,8,6:,C9,@C,6,,:,:56+@,5C,,:9,5,,4:,48,,+,+++++4,,,,,,,,9,,,,,,++8,+8@++,,,96,,,,+,,,4,,4+,,,,+3333,,6,3+++,7@,,,,,,,53+,,,,3,,,,3,,,,,,7,++,5+55;++****3*52,,+,+2*+/0*)1++**0/(6,,1./**0(*/*
@M03364:276:000000000-BLYN8:1:1101:17898:4195 2:N:0:1
GGACTACACGGGTATCTAATCCTGTTTGCTCCCCACGCTTTCGCACCTGAGCGTCAGTCTTCGTCCAGGGGGCCGCCTTCGCCACCGGTATTCCTCCAGATCTCTACGCATTTCACCGCTACACCTGGAATTCTACCCCCCTCTACGAGACTCTAGCTTGCCAGTTTCAAATGCAGTTCCCAGGTTGAGCCCGGGGATTCCACATCGGACTTAACAAACCGCCTCCGTGCGCTTTACGCCCAGTAATTCCG
+
CCCCCGGGGGGGFGGGGGGGGGGGGGGGGGGDGGGFGFFGGFGEDGGFGGFGGGGGGGGGGGGGGGGGGGGGDEGGGF@FGGDGGGGGFGGFFGGGGGFFFEF9EFGGG7F7F9@FGEC6FFGG8,:6FFD>BD,CD83FCECF,3@CC6EG?GFGGGG6FFG?:D>DCEECC,22DC:EF9?8FGFGEGGFEGE5:EG++++;)2*9*>C4C+++2*=*8558()(0-<@))99)*-?555<FGGF4C>*
@M03364:276:000000000-BLYN8:1:1101:5801:4230 2:N:0:1
GGACTACTGGGGTTTCTAATCCTGTTTGCTCCCCACGCTTTCGCACCTGAGCGTCAGTCTTTGTCCAGGGGGCCGCCTTCGCCACCGGTATTCCTCCAGATCTCTACGCATTTCACCGCTACACCTGGAATTCTACCCCCCTCTACAAGACTCTAGCCTGCCAGTTTCAAATGCAGTTCCCAGGTTGAGCCCGGGGATTTCACATCTGACTTAACGAACCGCCTGCGTGCGCTTTACGCCCAGTAATTCCG
+
CCCCCFGGGGGGGGGGGGGGGGGGGGGGGGGGGGGGGGGGGGGGGGGGGGGGGGGGGFGGGGGGGGGGGGGGGGGGGGGGGGGGGGGGGGGGFGGGGGFFFGGGFGGGGGGGGFGGGGGGGGGGGFGGGGGGGGGGGGGGGGGGGFGGGGGGGGGAEFFGGGGGGGGGGGGFFGGGGGGGGGGFGGGGGGGGGGGGGGGGGGFGAGFDGGFF=DGDCCCGFGFFFFFFFFFFDGGAFFGGGF??F0@AFC<
@M03364:276:000000000-BLYN8:1:1101:10987:4269 2:N:0:1
GGACTACCAGGGTATCTAATCCTGTTTGATCCCCACGCTTTCGCACATCAGCGTCAGTTACAGACCAGAAAGTCGCCTTCGCCACTGGTGTTCCTCCATATCTCTGCGCATTTCACCGCTACACATGGAATTCCACTTTCCTCTTCTGCACTCAAGTTTTCCAGTTTCCAATGACCCTCCACGGTTGAGCCGTGGGCTTTCACATCAGACTTAAAAAACCGCCTACGCGCGCTTTACGCCCAATAATTCCG
+
CCCCCGGFFGGGGFGGGGGGGGGGGGGGGGGGGGGGGGGGGGGGGGGGFGGGGGGGGGGGEGGCGGGGFGGGGGGGGGGGGGGGGGGGGGGGGGGGGGGGFGGGGGGGGGGGGGGGGGGGGGGG9FFGGGGGFCFGGEGGGGGGGGGG9DGGGG8DCCEGGGGGGGGGGGGGGB=FFFGGCBCEFGGFDEGG6@CCFFGGGGGGFG7F>DDGGG+<*;:EBGFF-A@4>B>>GGGFF?CCEEF;<CFAGGF
@M03364:276:000000000-BLYN8:1:1101:9656:4273 2:N:0:1
GGACTACACGGGTATCTAATCCTGTTTGCTCCCCACGCTTTCGCACCTGAGCGTCAGTCTTCGTCCAGGGGGCCGCCTTCGCCACCGGTATTCCTCCAGATCTCTACGCATTTCACCGCTACACCTGGAATTCTACCCCCCTCTACGAGACTCTAGCTTGCCAGTTTCAAATGCAGTTCCCAGGTTGAGCCCGGGGATTTCACATCTGACTTACCAAACCGCCTGCGTGCGCTTTACGCCCAGTAATTCCG
+
CCCCCGGGGGGGGGGGGGGGFGGGGGGGGGGGGGGGGGGGGGGGGGGGGCFGEGGGEGGGGGGGGGGGGGGGGGGGGEGGCGGGGGG>FGGGGGGGGGGGGFFFGFFFGGGGGFGGGEFGGGGGGGGGGCF>FGGGF=EGGGGGGFFGGEGGGGGFGAFGGGGFFCFE;E9;EFGFFGGFCGFFGGGGEGGEGGGGCE6+++9@88DF>+;;;+;C</@EBE>;(76B-538CDGA=3EGG3:FF*96FF7
@M03364:276:000000000-BLYN8:1:1101:22824:4277 2:N:0:1
GGACTACAGGGGTATCTAATCCTGTTTGCTCCCCACGCTTTCGCACCTGAGCGTCAGTCTTTGTCCAGGGGGCCGCCTTCGCCACCGGTATTCCTCCAGATCTCTACGCATTTCACCGCTACACCTGGAATTCTACCCCCCTCTACAAGACTCTAGCTTGCCAGTTTCAAATGCAGTTCCCAAGTTAAGCTCGGGGATTTCACATCTGACTTAACAAACCGCCTGCGTGCGCTTTACGCCCAGTAATTCCG
+
CCCCCGGGGGGGGGGFFGGGGGGGGGGGGGGFGGGEGFEGGGCFGGGGFGGGGGCGGFFFGGGGGGGGGD7FGGGCEEFFFEEGGGGGGDGGF@EFFGGCGGGGGGGF=FGGGGCFGEEGGGGGDGGGGFFFGFF,EDDEGDGGGFGFGGGGGF9EGGGGGGGGGGG9,7>DCGGGGGGGGGGGDFFGD@;CCDGCEDGCDGCCCCFGGFGGDCCCGGFG3C>FFFFE@B37C*><FBEEED?6F*96C>C
@M03364:276:000000000-BLYN8:1:1101:6797:4283 2:N:0:1
GGACTACTGGGGTTTCTAATCCTGTTTGCTCCCCACGCTTTCGCACCTGAGCGTCAGTCTTTGTCCAGGGGGCCGCCTTCGCCACCGGTATTCCTCCAGATCTCTACGCATTTCACCGCTACACCTGGAATTCTACCCCCCTCTACGAGACTCTAGCTTGCCAGTTTCAAATGCAGTTCCCAGGTTGAGCCCGGGGATTTCACATCTGACTTAACAAACCGCCTGCGTGCGCTTTACGCCCAGTAATTCCG
+
CCCCCGGGGGGGGGGGGGGGGGGGGGGGGGGGGGGGGGGGGGGGGGGGGGGFGGGGGGGGGGGGGGGGFGGGGDGGGGGGGGGGGGGGGGFEFFFGGGGGGGFFGGFFGGGGGGGGGGGGEGGGGGGGGGGDFGGGFGGGGGGGGGGDGGGGGGGGGGGGFGGGGGGGFFFGGGGGGGGFGGGGGFFDCGGGCEDGGGGGGFFGFFGF>FGGCCGGFGGFD5>@7A@E?FEFDCFBFBGGDFBFGFFAFD7
@M03364:276:000000000-BLYN8:1:1101:6881:4346 2:N:0:1
GGACTACAAGGGTTTCTAATCCTGTTTGCTCCCCACGCTTTCGCACCTGAGCGTCAGTCTTCGTCCAGGGGGCCGCCTTCGCCACCGGTATTCCTCCAGATCTCTACGCATTTCACCGCTACACCTGGAATTCTACCCCCCTCTACGAGACTCTAGCTTGCCAGTTTCAAATGCAGTTCCCAGGTTGAGCCCGGGGATTTCACATCTGACTTAACAAACCGCCTGCGTGCGCTTTACGCCCAGTAATTCCG
+
CCCCCGGGGGGGGGGGGGGGGGGGGGGGGGGGGGGGEGGGGGGGGGGGGGGGGGGGGGGGGGGGGGGGGGGGGGGGGGGGGGGGGGDGGGGGGGGGGGGGGGGGGGGGGGDEFGGGGGGGGGGGGGGGGGGGGGGGGFGGGGGGGGGGGGGGGGGFGGGGGGGGGFGGGDGGGGGGGGGGGGGGGCFGGGGGD=EGGGGGGGGGFGGGCGGGGGGGGGGGFGFFFF0>BEB@GGG>F:EE=@?FGGFFGG7
@M03364:276:000000000-BLYN8:1:1101:6825:4362 2:N:0:1
GGACTACTGGGGTATCTAATCCTGTTTGCTACCCACGCTTTCGCGCTTTAGCGTCAGTATCTGTCCAGTAAGCTGGCTTCCCCATCGGCATTCCTACAAATATCTACGAATTTCACCTCTACACTTGTAGTTCCGCTTACCTCTCCAGTACTCTAGTCATGCAGTTTCCAACGCAATACAGAGTTGAGCCCTGCATTTTCACATCAGACTTTCATAACCACCTAGACGCGCTTTATGCCCAATAAATCCGG
+
CCCCCG8CC-CFGCFEAFGGEAADGGGGGGGA,CEEEGEED@@,@:FCDFECFFFGEGGGG,C@6CFFGECCEFDCF@GF<8FG<F7F7>@E@EEEDGFDF9BFGCADC?DFGDFAFCGGAFEGGG,,B?FFFG7@C@CFFFGFFEAFGGG8F;DCG;;A=EFFFDFDGFGGDGG+@,=9@===DAFG?BDCFD?7FGGDFCA9*++32CF@;CDGC>DE5108@*83:5@:/*4*18CF88>FCG68285
@M03364:276:000000000-BLYN8:1:1101:15010:4425 2:N:0:1
GGACTACAGGGGTTTCTAATCCTGTTTGCTCCCCATGCTTTCGTACCTCAGCGTCAGTATTAGGCCAGATGGCTGCCTTCGCCATCGGTATTCCTCCAGATCTCTACGCATTTCACCGCTACACCTGGAATTCTACCATCCTCTCCCATACTCTAGCTTCCCAGTATCGAATGCAATTCCTAAGTTAAGCTCAGGGATTTCACATCCGACTTAAAAAGCCGCCTACGCACGCTTTACGCCCAGTAAATCCG
+
CCCCCGGFGGGGGGGGGGGGGGGGGGGGGGGGGGGGGGGGGGGGGGGGGGGGGGGGGGGGGGGGGGGF@FFDGGCFGGGGGGGGGGGGGGGGFGGGGGGGGGGFGGGGGGGCFGGGFGGGGGGGGGGGGGGGGGFFEFGGGGGGGFGGGGGFGGGEGGGGGGGGGGGGGGGGGGGGGGDGDFCFGGGGGD7DFGGGGGGCFGCFA?FC7DGDCFGGGGGGBG>AFFADFEFEGGDEA>GEGFFFG7:?CG)
@M03364:276:000000000-BLYN8:1:1101:10651:4437 2:N:0:1
GGACTACCCGGGTTTCTAATCCTGTTTGCTCCCCACGCTTTCGCACCTGAGCGTCAGTCTTCGTCCAGGGGGCCGCCTTCGCCACCGGTATTCCTCCAGATCTCTACGCATTTCACCGCTACACCTGGAATTCTACCCCCCTCTACGAGACTCTAGCTTGCCAGTTTCAAATGCAGTTCCCAGGTTGAGCCCGGGGATTTCACATCTGACTTAACAAACCGCCTGCGTGCGCTTTACGCCCAGTAATTCCG
+
CCCCCGGGGGGGGGGGGGGGGGGGGGGGGGGGGGGGGGGGGGGGDGGGGGGGGGGGGGGGGGGGGGGGGGGGGGGGGGGFFGFGEGGGGGGGGGGGGGGGGGGGGGGGGGGGGGGGGGGG7@FG8DFGCGGGFGGGG?8FGGGGGGGGGGGG6DGGGGGGGFFGGGGGGFEFGGGFFFFGGCGCFGGFGGGGGGGGGDFFCFGCFFGGGGGGGGGGGFFGFGF((87B1>>>DDFA412:EFFFGGFAGG>
@M03364:276:000000000-BLYN8:1:1101:21892:4441 2:N:0:1
GGACTACTGGGGTATCTAATCCTGTTTGCTCCCCATGCTTTCGTACCTCAGCGTCAGTATTAGGCCAGATGGCTGCCTTCGCCATCGGTATTCCTCCAGATCTCTACGCATTTCACCGCTACACCTGGAATTCTACCTTCCTCTCCAATACTCTAGCTTCCCAGTATCGAATGCAATTCCCAGGTTGAGCCCAGGGATTTCACATCCGACTTAAAAAGCCGCCTACGCACGCTTTACGCCCAGTAAATCCG
+
CCCCCGF;,CFGGGGGGGGGGGGGGGGGGGGGGDGEEFGGGGGECEGGFGGGGGGGGGFCEEGAEFGG,,EFGFGGGGGGGGGGC8FFGGGGG9ECF88EF,EFGFEFDGGGFGGGGGGGGGGGG@FGFGGGGGFEF,9A@EFG8E49CFGGGFGGGGFC8EGFG>EF+88EFFDAAEEA,@38FD8EGG,@8=?EFFGGGGGFCF+9?DDD>788C*;C>9AA>FF*-98;GGG=A5CEGEFA@DA7742
@M03364:276:000000000-BLYN8:1:1101:26022:4444 2:N:0:1
GGACTACAGGGGTTTCTAATCCTGTTTGCTCCCCACGCTTTCGCACCTGAGCGTAAGTCTTCGTACAGGGGGCCGCCTTCGCCACCGGTATTCCTCCAGATCTCTACGCATTTCACCGCTACACCTGGAATTCTCCCCCCCTCTACGATACTCTAGCTTGCCAGTTTCAAATGCAGTTCCCAGGTTGAGCCCGGGGATTTCACATCTGACTTAACAAACAGCCTGCGTGCGCTTTACGCCCAGTCATTCCG
+
CCCCCF8<,<77CC6,CFFA<EFFGFGGGGGGFE8FF@@@@A:@,+@EFE,;CE,BCFEFGGGE,CFEGGDEC:CF+B?E7:,BC?@:44B5,5CE=A<DFFFDFFCEE@:FFG,<CCE6@+,4@FFFFF<DFC,7D7+@B@>?@,D3++8:EFCEGGF88@E6@BFB7@CGGG9>;52<<D?EGGG6C2B5:CBDE5C9C7:CFFC:FGG@7;;+;C8*;:>8(4,)4)0.19*4B(;1*).)**1)2:*
@M03364:276:000000000-BLYN8:1:1101:6776:4482 2:N:0:1
GGACTACAGGGGTTTCTAATCCTGTTTGATCCCCACGCTTTCGCACATCAGCGTCAGTTACAGACCAGAAAGTCGCCTTCGCCACTGGTGTTCCTCCATATCTCTGCGCATTTCACCGCTACACATGGAATTCCACTTTCCTCTTCTGCACTCAAGTTTTCCAGTTTCCAATGACCCTCCACGGTTGAGCCGTGGGCTTTCACATCAGCCTTAAAAAACCGCCTACGCGCGCTTTACGCCCAATAATTCCG
+
CCCCCGGGGFGGGGGGGGGGGGGGGGGGFGGGGGFGGGGGGGECGGGGGFGGGGGGGGGGGGGGGFGFGGGGGGGGGGGGGGGGGGGGGGGGGGGGGGGGGGGFFGGGGGGGGGGFGGGGGGGG9,<EGGGGGGDGFFFFGGGGCGGAFGGGGFGFGCGGGGGCDFFF8DAF8DFDGGGD8DG6FGGGCGGGGGEEGGGGCCGGFGF7*0;>CGGGGCE>>=52@FFF()057CFFF<>CEF07F>86C:9
@M03364:276:000000000-BLYN8:1:1101:13657:4484 2:N:0:1
GGACTACAAGGGTATCTAATCCTGTTTGCTCCCCACGCTTTCGCACCTGAGCGTCAGTCTTTGTCCAGGGGGCCGCCTTCGCCACCGGTATTCCTCCAGATCTCTACGCATTTCACCGCTACACCTGGAATTCTACCCCCCTCTACAAGACTCTAGCCTGCCAGTTTCGAATGCAGTTCCCAGGTTGAGCCCGGGGATTTCACATCTGACTTAACAAACCGCCTGCGTGCGCTTTACGCCCAGTAATTCCG
+
CCCCCGGGGGGGGFGGGGGGGGGGGGGGGGGGGGGGGGGGGGGGEGGGEGGGGGGGGG9EFFGGGGGGFEGGEGGGGGGGGGGGGFGGG7FGGGGGGFFGGGGGGGGGGGGGGFGGGGGGGGGGGGGCFGGGGFGG98DEGGGG=FGB9DGGGGGGGGGFCFGGGGGGGGGC@EC9EGGFGDBFFGGFFGGFGGGG?EFFGGGGFGDCGGDFG=>FGCCE>EE?@FFF?EFEGGGFFFGCGD(9FDFFGG<
@M03364:276:000000000-BLYN8:1:1101:15515:4490 2:N:0:1
GGACTACTCGGGTTTCTAATCCTGTTTGCTCCCCACGCTTTCGAGCCTCAGCGTCAGTAATGAGCCAGTGTGTCGCCTTCGCCACTGGTGTTCTTCCGAATATCTACGAATTTCACCTCTACACTCGGAGTTCCACACACCTCTCTCATACTCAAGACACCCAGTATCAAAGGCAATTCCGAGGTTGAGCCCCGGGATTTCACCCCTGACTTAAATGTCGGCCTACGCTCCCTTTACGCCCAGTAATTCCG
+
CCCCCFGGFGGGGGGGGFGGGGGGGGGGGGGFGGGGGGGGGGGGGGGGGGGGGGFGGGGCFGGGGGGGGGGFGGGGGGGGGGGGGGGGGGGGFGGGGGGEGFFFGGGFE8FFGGGGEFGGGGGGG:FFFGGGGFGGGGGGGGGGFEFFFGGGGGGGGGFD+@FGGGGGGCFFDFFGDEDFF6+@FFGGGGFEG>EDEEFEGGGGFGGCFGGGG78DGFG,5=EFFFFFFFFFCGGEF?GGG3=8>;C<FF*
@M03364:276:000000000-BLYN8:1:1101:7267:4501 2:N:0:1
GGACTACCGGGGTATCTAATCCTGTTTGCTCCCCACGCTTTCGCACCTGAGCGTCAGTCTTTGTCCAGGGGGCCGCCTTCGCCACCGGTATTCCTCCAGATCTCTACGCATTTCACCGCTACACCTGGAATTCTACCTCCCTCTACGACACTTTAGCTTGCCAGTTTCAAATGCAGTTCCCAGGTCTAGCCCGGGGATTTCACATCTGACTTAACAAACCGCTTGCGTGCTCTTTACGCCCAGTAATTCTT
+
--ACCG,C@FCEGGGFFG9FFEFFGGGFAF<CDCFCFCGGFF:,6@FGF<,C@F,BFFCCAFCG<EE,CCGC=FC7FFC<E@EGC8=+8C7C?EEGG,F<,4@E;?C+44+BACAAFCEC=CFGDDFDDG,,>F;,3,,38@DC,@D++@B?,,@=,,5,>3,@,5,7,D;>C9E,@EF:9,D>F,,=:,4=C5E**=C<++131;+:7@++2+:7:*;=)=)((8(:,7)*:CGAB28CG@,)**/.:*2
@M03364:276:000000000-BLYN8:1:1101:16356:4525 2:N:0:1
GGACTACAAGGGTTTCTAATCCTGTTTGCTCCCCATGCTTTCGTACCTCAGCGTCAGTATTAGGCCAGATGGCTGCCTTCGCCATCGGTATTCCTCCAGATCTCTACGCATTTCACCGCTACACCTGGAATTCTACCATCCTCTCCCATACTCTAGCTTCCCAGTATCGAATGCAATTCCTAAGTTAAGCTCAGGGATTTCACATCCGACTTAAAAAGCCGCCTACGCACGCTTTACGCCCAGTAAATCCG
+
CCCCCGGGGGGGGGGGGGGGGGGGGGGGGGGGGGGGGGGGGGGGGGGGGGGGGGGGGGGGGGGGGGGGGFFGGGGGGGGGGGFEEGGCFGGGGGGGFGGGFGFGGGCFDFGGGGGGGGGGGGFEFFGGGGGFGGGGGGGGG?FGGFDFG8EGCGGFGCFGGGGGGGGGGGGGFGGCGGGGGGGGGGFGFGFFGFGGGGGGFFADFGGG6DGGGGGGGGGGFGFADFD4)9?AGGGCF2EGGFFFG=@5@;)
@M03364:276:000000000-BLYN8:1:1101:6411:4547 2:N:0:1
GGACTACTAGGGTTTCTAATCCTGTTTGCTCCCCATGCTTTCGCACCTCAGTGTCAGTATTAGGCCAGATGGCTGCCTTCGCCATCGGTATTCCTCCAGATCTCTACGCATTTCACCGCTACACCTGGAATTCTACCCCCCTCTACGAGACTCTAGCTTGCCAGTTTCAAATGCAGTTCCCAGGTTGAGCCCGGGGATTTCACATCTGACTTAACAAACCGCCTGCGTGCGCTTTACGCCCAGTAATTCCG
+
CCCCCGGGGGGGGGGGGGGGGGGGGGGGGGGGGGGGGGGGGGGGGGGG?FGGGGC9FGGGGGGGGGGGGGG8FFEFGGGGGEGGGGDEGGGGGGFGGGFE,FEG9EFGGGGEGGGGGGGGGGGFFFEGGGGGGGGGGCGGGGGG9EGGGC@+>BEGCFGFGGFFGGG9=FF9=FFFGGFG8DFGEFFGGGGGGCEGGGGGGGC>FGFFFGGFGDF>F>8F>E;@FFFF@F>)937);8>E*)6=77A3C>>
@M03364:276:000000000-BLYN8:1:1101:22853:4554 2:N:0:1
GGACTACTAGGGTTTCTAATCCTGTTTGATCCCCACGCTTTCGCACATCAGCGTCAGTTACAGACCAGAAAGTCGCCTTCGCCACTGGTGTTCCTCCATATCTCTGCGCATTTCACCGCTACACATGGAATTCCACTTTCCTCTTCTGCACTCAAGTTTTCCAGTTTCCAATGACCCTCCACGGTTGACCCGTGGGCTTTCACATCCGCCTTCAAAAACCGCCTCCGCCCGCTTTACGCCCACTCCTTCCC
+
CCCCCGGGD@<EGGEGGGFCGGGFGGGGFCGGGGGGGGGGGGGGGG:FGGGDGGGGDFDGGGGGGGGGFGFGGGGCFEGGGGGDDD@EFGG7FFDAF@GFGGGGGGGGGGEEFFFGGGGGGGFC,FFFFDGFF?FFFFGGFFGGGGGFFFG8?DFG=;D9,EEFFG,>DFGGG98=,=DC8>CGGGCF,CF64+6+@3@,=9C++;*0*<93**+2*3AE>EE5(;(?(:6>)9/);/CGG3(.***.;F5
@M03364:276:000000000-BLYN8:1:1101:14100:4591 2:N:0:1
GGACTACTGGGGTTTCTAATCCTGTTTGCTCCCCACGCTTTCGCACCTGAGCGTCAGTCTTCGTCCAGGGGGCCGCCTTCGCCACCGGTATTCCTCCAGATCTCTACGCATTTCACCGCTACACCTGGAATTCTACCCCCCTCTACGAGACTCTAGCTTGCCAGTTTCAAATGCAGTTCCCAGGTTGAGCCCGGGGATTTCACATCTGACTTAACAAACCGCCTGCGTGCGCTTTACGCCCAGTAATTCCG
+
CCCCCGGGGGGGGGGGGGGGGGGGGGGGGGGGGGGGGGGGGGGGGGGGGGGGGGGGGGGGGGGGGGGGGGGGGGGDGGGGGGGGGGGGGGGGGGGGGGGFGGGGGGGGGGGGGGGGGGGGGGGGGGGGGGGGGGGGGFGGGGGGGGGGGDGGGFFGGGGGGGGGGGA;7;>FGGGGGGGGGFGGGFGGGGGGGGEC=CFG@7CFFGGG@CFGCFFGG4EFFGBD1>>0-;BBGGF)/4CGG3:FFFFFGG<
@M03364:276:000000000-BLYN8:1:1101:20875:4601 2:N:0:1
GGACTACAAGGGTTTCTAATCCTGTTTGCTCCCCATGCTTTCGTACCTCAGCGTCAGTATTAGGCCAGATGGCTGCCTTCGCCATCGGTATTCCTCCAGATCTCTACGCATTTCACCGCTACACCTGGAATTCTACCATCCTCTCCCATACTCTAGCTTCCCAGTATCGAATGCAATTCCTAAGTTAAGCTCAGGGATTTCACATCCGACTTAAAAAGCCGCCTACGCACGCTTTACGCCCAGTAAATCCG
+
CCCCCGGGGGGGGGGGGGGGGGGGGGGGGGGGGGGGGGGGGGGGGGGGGGGGGGGGDGGGGGGGGGGGGGGGGGGGGGGGGGGGGGGGGGGGGGGGGGGFGCGGGGGGGGGGGGGGGGGGGGGGGGGGGGGGGGGGFGGGFGGGGGGGGGGGGGGGGCGFGGGGGGGGDGFCEFGGGGGGGGGGGGGGGGGGGGCGFGGGGGGGFFGGDDGGGGGGGGGGEGEDFFFFFFDFGGGCF?GGGFFF8CA?GG7
@M03364:276:000000000-BLYN8:1:1101:14632:4653 2:N:0:1
GGACTACTAGGGTTTCTAATCCTGTTTGCTCCCCACGCTTCGCACCTGAGCGTCAGTCTTTGTCCAGGGGGCCGCCTTCGCCACCGGTATTCCTCCAGATCTCTACGCATTTCACCGCTACACCTGGAATTCTACCCCCCTCTACAAGACTCTAGCTGACCAGTTTCAAATGCAGTTCCCAAGTTAAGCTCGGGGATTGCACATCTGACTTAATCAACCGCCTGCGTGCGCTTTACGCCCAGTCATTCCGC
+
CCCCCFGGGGGGGGGGGGGGGGGGFGGGGGGGGGGGGGGGGGGDGGGGGGGGGGGGGFGGGEGGGCEGGDGGGGGGGEGDGGDGGGGGGGGGGGGG@F9FGGGGGFGGGGGGFGGGGGEC>EGGCFFC8AFGGEFDFG>CEGGGGGED@EECFGDGGG9BFGGCFGG9DFFGGGGGGGG6EFFGGG:CF9DEEGECEG,=7?FFAFGFGGF+8CC727A5)>B?DB8>;)8;<C:<3:/:*846:C4<DG*
@M03364:276:000000000-BLYN8:1:1101:25150:4654 2:N:0:1
GGACTACACGGGTATCTAATCCTGTTTGCTCCCCACGCTTTCGAGCCTCAGCGTCAGTAATGAGCCAGTGTGTCGCCTTCGCCACTGGTGTTCTTCCGAATATCTACGAATTTCACCTCTACACTCGGAGTTCCACACACCTCTCTCATACTCAAGACACCCCGTATCAAAGGCAATTCCGAGGTTGAGCCCCGGGATGTCACCCCTGACTTAAATGTCCGCCTACGCTCCCTTTACGCCCAGTAATTCCG
+
CCCCCFGCE@CGGGFFGG9FCFGGG<FC<FFGGGCGEGGGGGGG8CGGGFGFGEGDGFGGGG<ACF@CGCGGFG@FEGGGGGGGG,,,CF@FFGGGGGGEEFFFGGGGCFCFGGFGGGGGFFFFFF@=>FFDFFEFBEGG8=D?DFGCGDAFGFG8BFGG+@+BFE8DF;D;8D,@=,=9CC8+>8D,@,D*@55****,+=,A/9<C4?8FDCC8BD77/?;2(A;A@5>>FD*>6;CEGEF6:CA3@**
@M03364:276:000000000-BLYN8:1:1101:9451:4660 2:N:0:1
GGACTACTCGGGTTTCTAATCCTGTTTGCTCCCCACGCTTTCGCACCTGAGCGTCAGTCTTCGTCCAGGGGGCCGCCTTCGCCACCGGTATTCCTCCATATCTCTGCGCATTTCACCGCTACACATGGAATTCCACTTTCCTCTTCTGCACTCAAGTTTTCCAGTTTCCAATGACCCTCCACGGTTGAGCCGTGGGCTTTCACATCAGACTTAAAAAACCGCCTACGCGCGCTTTACGCCCAATAATTCCG
+
CCCCCGGGGGGGGGGGGGGGGGGGFGGGGGGGGGGGGGGGGGGGGGGGGGGGGGGGGGGGFGGGGGGGGGGGGGGGEEGGGGGGGGGGGGGGGGGGGGGGGGGGGGGGGDGCDGGCFGGGGGGGGGGGFGGGGGGGGGGGGGGGE=FGGFFGGFGGGGGGGGGGGBFGGGFGGFGGFGGGGFGGGGDCCFFGGGDGFGGGGGGGFFFFGDCFGGFFFGGEEGFFDAD363B3C<DAF0C8C::5C:=<:F6
@M03364:276:000000000-BLYN8:1:1101:10863:4691 2:N:0:1
GGACTACTCGGGTTTCTAATCCTGTTTGCTCCCCACGCTTTCGCACCTGAGCGTCAGTCTTCGTCCAGGGGGCCGCCTTCGCCACCGGTATTCCTCCAGATCTCTACGCATTTCACCGCTACACCTGGAATTCTACCCCCCTCTACGAGACTCTAGCTTGCCAGTTTCAAATGCAGTTCCCAGGTTGAGCCCGGGGATTTCACATCTGACTTAACAAACCGCCTGCGTGCGCTTTACGCCCAGTAATTCCG
+
CCCCCGGGGGGGGGGGGFFGGGGGGGGGGGGFGGGGGGGGGGGGGGGGGGGGGGGGGGGGGGGGGGGFGGG>GGGGGGGGGGGGGGGGGGGGGGGGGGGGFFFFFFGGGGFGGGGGGGGEFG9FGGGGGGGGFFGGFGGGGGGGGGGGGGGGGGGGGGGGGFABFGGGGGGDGGFFGGGGCFG*?EFFGFGGGGGGGCFGFCGGFFGFFGGGGGGGGGGGFDB@=F>D0D>:DGGAF?5?E::FGFF<7F7
@M03364:276:000000000-BLYN8:1:1101:13138:4708 2:N:0:1
GGACTACTAGGGTTTCTAATCCTGTTTGCTCCCCACGCTTTCGCACCTGAGCGTCAGTCTTCGTCCAGGGGGCCGCCTTCGCCACCGGTATTCCTCCAGATCTCTACGCATTTCACCGCTACACCTGGAATTCTACCCCCCTCTACGAGACTCTAGCTTGCCAGTATCAAATGCAGTTCCCAGGTTGAGCCCGGGGATTTCACATCTGACTTAACAAACCGCCTGCGTCCGCTTTACGCCCAGTAATTCCG
+
CCCCCGGGCGGGGGGGGGGGGGGGGGGGGGGGGGGGGGGGGGGGGGGFGFGGGGGGGGCGCCFFGGGGGGGGGGGGGGGGGGGCCFGGGGGGGGGGGFFCGGGGGGGGGGGGGFFGGGGGEEGGCFGGGGGGGGGGGGG:CEGFGDC68CCCFC@DEGG,DE7,>,@B<;EGGGFFFGGGG;B*>D8CFGGGGGGC/=FFGGF77>CC>FGG777;DFGGEGA@0=6)()))75C<F?GGGB?F7C@<CF7
@M03364:276:000000000-BLYN8:1:1101:24019:4710 2:N:0:1
GGACTACAAGGGTTTCTAATCCTGTTTGCTCCCCACGCTTTCGCACCTGAGCGTCAGTCTTCGTCCAGGGGGCCGCCTTCGCCACCGGTATTCCTCCAGATCTCTACGCATTTCACCGCTACACCTGGAATTCTACCCCCCTCTACAAGACTCTAGCTGACCAGTTTCAAATGCAGTTCCCAAGTTAAGCTCGGGGATTTCACATCTGACTTAATCAACCGCCTGCGTGCGCTTTACGCCCAGTAATTCCG
+
CCCCCGGECFGGGGGGGGGGGGGGGGGGGGGGGGGGGGGGGGGGGGGCFGEFGGGGGGGGGGGGGGGGGGGGGGGGGDGFGGGGDGGGGEGGGFGGGFGGGFFGGGGGCDG:@A<AFCGGEGGFEGFCGFFB3,CFGFFGGCEGFGGGF,82>3DFGGGGGGGGGGGGGG,,@,3AAEDGGGCCFGF:7E;DEGDECCC<CC78BG@8:B7CF++3C6C:>E>(6A9>7DFB3D7)9<G>GEBFGFF>7>*
@M03364:276:000000000-BLYN8:1:1101:23168:4710 2:N:0:1
GGACTACTCGGGTATCTAATCCTGTTTGCTCCCCACGCTTTCGCACCTGAGCGTCAGTCTTCGTCCAGGGGGCCGCCTTCGCCACCGGTATTCCTCCAGATCTCTACGCATTTCACCGCTACACCTGGAATTCTACCCCCCTCTACGAGACTCTAGCTTGCCAGTTTCAAATGCAGTTCCCAGGTTGAGCCCGGGGATTTCACATCTGACTTAACAAACCGCCTGCGTGCGCTTTACGCCCAGTAATTCCG
+
CCCCCFGFFGG>GGGGGFGFFFFFGGGGGGGGGGGGGGDGGD7FFGGGGGGGGGGGGGGGGFGGGCFGGDGDGDGGGGGGGGGGGGEGGGGFGGGGGG??F8EGGGFGGGDGEGFGGGGE=FGCFGFGGGGGGGGG=DF:EEGGGGGGGEGFFGGGGG9BFGGE<@,>DBDC7;9EGGGGGGGGG?86FF6D5CCE58EGGGF+;C7>F@FFGD>+>*8*)*.6=:9EFE5:)95AB?>::52)*7@A*:7
@M03364:276:000000000-BLYN8:1:1101:19520:4745 2:N:0:1
GGACTACAGGGGTTTCTAATCCTGTTTGCTCCCCACGCTTTCGTGCCTCAGTGTCAATGTTGGTCCAGGTAGCTGCCTTCGCCATGGATGTTCCTCCTGATCTCTACGCATTTCACTGCTACACCAGGAATTCCGCTACCCTCTACCACATTCTAGTCGCCCAGTATCCACTGCAGTTCCCAGGTTGAGCCCAGGGCTTTCACAACGGACTTAAACGACCACCTACGCACGCTTTACGCCCAGTAATTCCG
+
CCCCCGFGGGGGGGGGGGGGGGGGGGGGGGGGGGGGGGGGGGGGGGGGGGGFGFGGCGGGG9FGGGGGGGGGGFGGGGGGGGGGGGGGGGGGGGGGGGGGGGGGGGGGGGGEGGGGGGFGGGGGGFGDFEFGGGGGGGGGGGGGGGGGGGGGGCCFGGGGGGGFGGGGFDFGGGGGGGGGGGGGGGG?FGGGGGGGGFG6?CFFFGCDGG>97CCC5CEGFGFFFFFDDBEEGG4*1>CCEE;;>+;6::;
@M03364:276:000000000-BLYN8:1:1101:7191:4815 2:N:0:1
GGACTACACGGGTTTCTAATCCTGTTTGCTCCCCACGCTTTCGCACCTGAGCGTCAGTCTTTGTCCAGGGGGCCGCCTTCGCCACCGGTATTCCTCCAGATCTCTACGCATTTCACCGCTACACCTGGAATTCTACCCCCCTCTACAAGACTCTAGCTGACCAGTTTCAAATGCAGTTCCCAAGTTAAGCTCGGGGATTTCACATCTGACTTAATCAACCGCCTGCGTGCGCTTTACGCCCAGTAATTCCG
+
CCCCCGGGGGGGGGGGGGGGGGGGGGGGGGGGGGGGGG@FGGGGGGGGGGGGGGGGGGGGGGGGGGGGGGGGGGGGDFGGGGGGGGGGGCGGGGGFGFGGGGGGGGF<CEEGGGGGGGGGGGGGCFGGGGGGGGGDFFGGGGGFFGGFGDGGGGGGGGCDGGGGG,@FFAFGGGGFEFGGGG,DFFGGGGDDCEC5EEGGGGGGFFGFC8CC7>C:D*9C>G:7?:;A<EEFGDD)1:E*:<::7DB<>C>
@M03364:276:000000000-BLYN8:1:1101:6115:4817 2:N:0:1
GGACTACTGGGGTATCTAATCCTGTTTGCTCCCCACGCTTTCGCACCTGAGCGTCAGTCTTCGTCCAGGGGGCCGCCTTCGCCACCGGTATTCCTCCAGATCTCTACGCATTTCACCGCTACACCTGGAATTCTACCCCCCTCTACGAGACTCTAGCTTGCCAGTTTCAAATGCAGTTCCCAGGTTGAGCCCGGGGATTTCACATCTGACTTAACAAACCGCCTGCGGGCGCTTTACGCCCAGTAATTCCG
+
CCCCCGGGGGGGGEGFFGGGFGGGGGGGGGGGGGGGGGGGGGGGDGEGGGGG7FFEGGGGGGFFCFEG?DCFGGGGGGGGGGGDFFGGEBFDGGGGGGG,?ADGFDFDGDFGF9FDFCFEC@,A84A<FFFDFGFG9FGGGGG8EGFCCEE7,,8;9DF8@FADFFFG7;@ECA;EG;DFGCFGGFCFGG6=5EGGGGFF@@FGFG:+:C77+:CF77EA:ED?0A()-8))95*6=(::E33<F?FAGG6
@M03364:276:000000000-BLYN8:1:1101:6336:4835 2:N:0:1
GGACTACCGGGGTATCTAATCCTGTTTGCTCCCCACGCTTTCGCACCTGAGCGTCAGTCTTCGTCCAGGGGGCCGCCTTCGCCACCGGTATTCCTCCAGATCTCTACGCATTTCACCGCTACACCTGGAATTCTACCCCCCTCTACGAGACTCTAGCTTGCCAGTTTCAAATGCAGTTCCCAGGTTGAGCCCGGGGATTTCCCATCTGACTTAACAAACCGCCTGCGTTCGCTTTACGCCCAGTAATTCCG
+
CCCCCFGEGGGGGFGGGGGGGGGGGGGGGGGGGGGGGGGGGGGGEGGGFGGGGGGGGGGGFGGEGGGGFGGGGGGGGGGGGGGGGGGGG>FEDDGGGGGGGGFGGGGGGGGGGGGGGGGGGGGGGGGGGGFGGFGG>CEGGGGGGGCEE>EGGCGC9@FCFGGGGGGGGGGGGGGC<ECGGFC*DCCE?EEGGG*:5CGGC1<F6;7++;FCGGGGGC*A0C5((.4.4)7BCF727:DEC@F:C>FAFD9
@M03364:276:000000000-BLYN8:1:1101:7451:4849 2:N:0:1
GGACTACAGGGGTTTCTAATCCTGTTTGCTCCCCACGCTTTCGCACCTGAGCGTCAGTCTTCGTCCAGGGGGCCGCCTTCGCCACCGGTATTCCTCCAGATCTCTACGCATTTCACCGCTACACCTGGAATTCTACCCCCCTCTACGAGACTCAAGCTTGCCAGTATCAGATGCAGTTCCCAGGTTGAGCCCGGGGATTTCACATCTGACTTAACAAACCGCCTGCGTGCGCTTTACGCCCAGTAATTCCG
+
CCCCCGFFGGGGGGGGGGGGGGGGGGGGGGGGGGGGGGGGGGGGGGGFGGGGGGGGGGGGGGGFECEFFGGGGGGGGGGGGGGGGGGGGGGGGGGGGGG9EEFG9AFBFGCFGGGGFGGGGGGGGGGGGCFGG9EGGGGGGGGGGGC8CCEGGGGGGGGGG@F:FGBCEFGGGG?7EECFFGG5FFGGCFEFEDGG==FGGGCF=6DGCFGGF7CGG:C58CEFFF;E2))09DD)=?GGGEBFGCFDGG*
@M03364:276:000000000-BLYN8:1:1101:8511:4860 2:N:0:1
GGACTACAGGGGTATCTAATCCTGTTTGCTCCCCACGCTTTCGCACCTGAGCGTCAGTCTTCGTCCAGGGGGCCGCCTTCGCCACCGGTATTCCTCCAGATCTCTACGCATTTCACCGCTACACCTGGAATTCTACCCCCCTCTACGAGACTCTAGCTTGCCAGTTTCAAATGCAGTTCCCAGGTTGAGCCCGGGGATTTCACATCTAACTTAACAAACCGCCTGCGTGCGCTTTACGCCCAGGAATTCCT
+
CCCCCGGGGGGGGCGGGGFG9CFGGGGGFGGFFGGDEDGGGGCEGGGGGGGGGGEGGG9FGCGGGGGGGGGGCFGEGGGGGCFC:FFGGDGGFEGGGGGFEGGF@EGFGGDGGGGGF+:=@FFGGGGDDGGGGGGGGGGGGG>?DDEE>6ECFGGGGGGGGFGGGGGGGFFGGFCEGG7F2DFCCFC<C7FFGGEG=EGGC:FG=C7+;2C7C77@C*CF8>B;7F0545>EGDF<=0;>CB()1*64*:*
@M03364:276:000000000-BLYN8:1:1101:18585:4884 2:N:0:1
GGACTACTCGGGTTTCTAATCCTGTTTGCTCCCCACGCTTTCGCACCTGAGCGTCAGTCTTCGTCCAGGGGGCCGCCTTCGCCACCGGTATTCCTCCAGATCTCTACGCATTTCACCGCTACACCTGGAATTCTACCCCCCTCTACGAGACTCTAGCTTGCCAGTTTCAAATGCAGTTCCCAGGTTGAGCCCGGGGATTTCACATCTGACTTAACAAACCGCCTGCGTGCGCTTTACGCCCAGTAATTCCG
+
CCCCCGGGGGGGGGGGGGGGGGGGGGGGGGGGFGGGGGGGGGGGGGGGGGGGGGGGGGGGGGGGGGGGGGGGGGGGGGGGGGEGGGGGGDGGGGGFGGG9EGGGGGGGGGGGGGGGGGGGGGGFFGGGGFGGGGGGFGGGGGGDGGGEGGGGGGGGGGFGGGGDGGGGGGGGGGGGGFGGGGFGGGGFGGGFGGGGGCFFCFGGFGGGGGGGDFGGGGG55=DDFFFE?B:DDDFDFB8EE>:9DFFDGGC
@M03364:276:000000000-BLYN8:1:1101:11151:4889 2:N:0:1
GGACTACACGGGTTTCTAATCCTGTTTGCTCCCCACGCTTTCGCACCTGAGCGTCAGTCTTCGTCCAGGGGGCCGCCTTCGCCACCGGTATTCCTCCAGATCTCTACGCATTTCACCGCTACACCTGGAATTCTACCCCCCTCTACGAGACTCTAGCTTGCCAGTTTCAAATGCAGTTCCCAGGTTGAGCCCGGGGATTTCACATCTGACTTAACAAACCGCCTGCGTGCGCTTTACGCCCAGTAATTCCG
+
CCCCCGGGGGGGGGGGGGGGGGGGGGGGGGGFGGGGGGGGGGGGGGGGGGGGGGGGGGGGGGGGGGGGGGGGGEGGFEGGGGF7C@FCGDFGGGGGGGGFEGGG9C<FCCEGGGGGGGGEGGGGGGGDFCGGCFFFGG6FCEE?,@DEGGGFGGGCFFGGGGC,>D;@EGFFGGGGGGGGFCGGGGGFCFGFEGGGGE*=7@C@AFGGGGGGF@7FGDCGAEB?B43>83>BGGGDFFGG5>?FFGFDGF9
@M03364:276:000000000-BLYN8:1:1101:26444:4902 2:N:0:1
GGACTACCCGGGTTTCTAATCCTGTTTGCTCCCCACGCTTTCGCACCTGAGCGTCAGTCTTCATCCAGGGGGCCGCCTTCGCCACCGGCATTCTTCCTGATCTCTACGCATTTCACCGCTACACCTGGAATTCTACCCACCTCTACTACACTCTCGGTTGCCAGTGTCAACTGCAATTCCCAGGTTGAGCCCGGGGATTTCACAACTGACTTAACAACCCGCCTCCGTACGCTTGACGCCCGGTAAATC
+
@CC9AC<,,@CFFFEFGFFCFGGFFGGG9CCEF;FE+@CCFGEC@:+B;@FGG:,FCD9F,6,<ECEF,@++6+:C7FCFFG:F,4:=++CFF,CE,,BFE?EEAF,?:FGFAFGFGFGEE73,3ADC<>FGGF,7C,3@EFCDC,,,3,,2@;,5+@:+88<C@,5@C,,@CGG7;E,,47@8FF67,>CE5**4*6C98=C+/:CD**++1;+10*3:):)//)..())09/*(0(*2>)(013*6?
@M03364:276:000000000-BLYN8:1:1101:13817:4909 2:N:0:1
GGACTACTCGGGTTTCTAATCCTGTTTGCTACCCACGCTTTCGGGCATGAACGTCAGTATTATCCCAGGGGGCTGCCTTCGCCATCGGTATTCCTCCACATCTCTACGCATTTCACTGCTACACGTGGAATTCTACCCTCCTCTGACATACTCTAGTCACCCAGTTTCAAACGCAGTTCCCAGGTTAAGCTCAGGGATTTCACATCCGACTTAAAAAGCCGCCTACGCACGCTTTACGCCCAGTAAATCCG
+
CCCCCGGGGGGGGGGGGFFGGGGGGGGGFGCFFGGGGGGGGGGGGGGFGEFGGG@@@EFFGGGG9EFGGGGGGGGGGGFFFGFG>CFGGGGFCGGGEFFD<99?EF?BFGGGGGFGGGGGGC,?+AFEG,EFFFEFFG,AEFGGGGG?FFF?FGCDFGGE9B+@CFGGGGD9?C68CEEGG9D@FDECF,,@9DGGFEFFGFFFA7*<>9D/+=BC2C:6AEED9A@55?:51>DFFDGGDB(ACGF?7*2
@M03364:276:000000000-BLYN8:1:1101:4486:4931 2:N:0:1
GGACTACTGGGGTTTCTAATCCTGTTTGCTCCCCACGCTTTCCCACCTGAGCGTCAGTCTTCGTCCAGGGGGCCGCCTTCGCCACCGGTATTCCTCCAGATCTCTACGCATTTCACCGCTACACCTGGAATTCTACCCCCCTCTACGAGACTCTAGCTTGCCAGTTTCAAATGCAGTTCCCAGGTTGAGCCCGGGGATTTCACATCTGACTTAACAAACCGCCTGCGTGCGCTTTACGCCCAGTAATTCCG
+
CCCCCGGGGGGGFGGGGGGGGGGGGGGGGGGGGGGGGGGGGGFCGGGGGGFGGGGGGGGGGGGGGGGGGGDGGGEGGGGGGGGGGGGGGGGGGGGGGGGFDFFGGGGGGGGGGGGGGGGGGGGGGFFDGGFGGGGG9B>FC=EFGGG=BEEGG,ECF9;:D@A,DFGCGGGGFGCGGGGF,,?BFFGFGGGGGGGGGGGC>:CC+0;@FFCCC7DGF*;EECFF?FF@?E>EGGGABBGCE@3?7F@)?C2
@M03364:276:000000000-BLYN8:1:1101:21059:4948 2:N:0:1
GGACTACCGGGGTTTCTAATCCTGTTTGCTCCCCACGCTTTCGCACCTGAGCGTCAGTCTTCGTCCAGGGGGCCGCCTTCGCCACCGGTATTCCTCCAGATCTCTACGCATTTCACCGCTACACCTGGAATTCTACCCCCCTCTACGAGACTCAAGCTGACCAGTATCAGATGCAGTTCCCAGGTTGAGCCCGGGGATTTCACATCTGACTTAATCAACCGCCTGCGTGCGCTTTACGCCCAGTAATTCCG
+
CCC@CDCEGGGGGGGGFFGGGGGCGGEDFGGGGEGGGGGGGGGGGGGGCFAEFFGGGGGFGGGGEGGGF>:EGGGGD@FGGGGGG<FDF+DEFDEGG8BFDFGGF99DEGGGGFGGFGGGBFGFFGGGFFECFCAF98BGEGEGGGG6B5@8EGCFFF69D?DD<C9;:D9ECGGF>EGG6EC52CF6FCGF5CDGGGGGGGEF=FCCCCFF:;FG7;@FBEB<B:>51BEFDG*6F08CCB?FGF?2:C*
@M03364:276:000000000-BLYN8:1:1101:8085:4949 2:N:0:1
GGACTACAGGGGTTTCTAATCCTGTTTGCTACCCACGCTTTCGCGCTTTAGCGTCAGTATCTGTCCAGTAAGCTGGCTTCCCCATCGGCATTCCTACAAATATCTACGAATTTCACCTCTACACTTGTAGTTCCGCTTACCTCTCCAGTACTCTAGTCATACAGTTTCCAACGCAATACAGAGTTGAGCCCTGCATTTTCACATCAGACTTATATAACCACCTAGACGCGCTTTACGCCCAATAAATCCGG
+
@@C9BFGGFFEGGGGGGGFGGGGGGGGGGGGGGGGGGGGGGGGDGGGC@CFGGE:CFGGGGGGGEFGGGGGGGGGGGFFGFFC<FFGGEGGFGDCFGGGDF9EBFEF?FCEFGGGGCFGGGG;AFGGGGGGFCFGGEGGCFGFGGGCFGGGFGGGGDAGFGGGGGGGFGFE,=>EGEGGGF,DFFF88D@FEC6BCGCD@=FFFAG?F6;CD9@FD+:89?9F@5*89:?>EGCFE59:8?5:6CFF3<DG
@M03364:276:000000000-BLYN8:1:1101:12610:4954 2:N:0:1
GGACTACCAGGGTTTCTAATCCTGTTTGCTCCCCACGCTTTCGCACCTGAGCGTCAGTCTTCGTCCAGGGGGCCGCCTTCGCCACCGGTATTCCTCCAGATCTCTACGCATTTCACCGCTACACCTGGAATTCTACCCCCCTCTACGAGACTCTAGCTTGCCAGTTTCAAATGCAGTTCCCAGGTTGAGCCCGGGGATTTCACATCTGACTTAACAAACCGCCTGCGTGCGCTTTACGCCCAGTAATTCCG
+
CCCCCFFGGGGGGGGGGGGGGGGGGGGGGGGGGGGGGGGGGGGGGGGGGGGGGGGGGGGGGGGGGGGGGGGGGGGGGGGGGGGGGGGGGGGGGGGGGFGGGGGFFGGGGDGGGGGGGGGGGGGGGGGGGGGGGGGGGGGDEGGGGGFEEGGGFFGDFEADGGGGGGGGGCFCGFGGGGGGFCGFGGGFFGGGGGDGGGGGGGGGF4CF7@>FDFGG7CFGEGBDFFFF?DFFGGG<F?DCEBB;FC=AFD9
@M03364:276:000000000-BLYN8:1:1101:6759:4978 2:N:0:1
GGACTACCCGGGTTTCTAATCCTGTTCGCTCCCCACGCTTTCGTTCATCAGCGTCAATAAATACGTAGTAACCTGCCTTCGCAATTGGTATTCCATGTAATATCTAAGCATTTCACCGCTACACTACATATTCTAGTTACTTCCATACTATTCAAGTCAAACAGTATCAATGGCCGTGTCTTAGTTAAGCTAAGAAATTTCACCACTGACTTATCTGACCGCCTACGAACCCTTTAAACCCAATAATTCCG
+
CCCCCGEGGGGGGGEFCFGGGGGGGGGGGGGGGGFGGGGGGGGFGGGGGGGGGGGGEGGGFFGGGCFGGGGFFGGGGFGGGGGGGGGGGGGGGGGGGGGGGGGGGGGGGGGGGGGGGGGGGEFGGCFFGGGCGGGGGADGGGGGGGGGGGGGDFFGGFGGGGFGGGGGGGGGGGDEEGGFFGGGGGGGGGGGGGGGFGGGGGGGFGGGGGGC82=CFGGFBC>DAFAFFB4ACFGFFC9DEBDAFGFF@CG
@M03364:276:000000000-BLYN8:1:1101:4760:4985 2:N:0:1
GGACTACCGGGGTTTCTAATCCTGTTTGCTCCCCACGCTTTCGAGCCTCAGCGTCAATTACAGACCAGAGAGTCGCCTTCGCCACTGGTGTTCCTCCATATATCTACGCATTTCACCGCTACACATGGAATTCCACTCTCCTCTTCTGCATTCAAGTTTCCCAGTTTCCAATGACATTCCTCTGTTGAGCCGAGGGCTTTCACATCAGACTTAAGAAACCGCCTTCGCTCGCTTTACGCCCAATAAATCCG
+
CCCCCGG<FGGGGGGFDGGGFG@DFGFGF,C@FGGGGGEGFGGGFECFGFGGC8CEGCCGGGGGGDGFFGGGGGGGEG,EFGDF:=EGGCFGGGFCGECFFCFFEEEFEEGCGGGGFGGC@FFC9:FGBEFCGGCFGFFDEFG89E;,EFFGABAGFE;FF98D,EFGFGEGG9D,@E9:,@,>FA,EC8FE76CG>,DE>CGF6D+;*4;>DG7:C4DF**:/0*(:(8>>CD5;F:EDGFDFGGAC7F5
@M03364:276:000000000-BLYN8:1:1101:8857:4991 2:N:0:1
GGACTACACGGGTTTCTAATCCTGTTTGCTCCCCACGCTTTCGCACCTCAGTGTCAGTATCAGTCCAGGTGGTCGCCTTCGCCACTGGTGTTCCTTCCTATATCTACGCATTTCACCGCTACACAGGAAATTCCACCACCCTCTACCGTACTCTAGCTCAGTAGTTTTGGATGCAGTTCCCAGGTTGAGCCCTGGGATTTCACATCCAACTTGCTGAACCACCTACTGCCGCTTTACGCCCAGGAATTCCG
+
CCCCCFGFGGGGGGCFGCFFGGGGGGGGGFFGGFFGGGGGF<CGFGGGGGGGCFFFGGFGGEFGGGFFFD8@:FEEFEGGGGG,6@E<CFGGDFFGGGGGFEFGECFGG7@FDFFGGFCE7@AFFGCE<EFCGGCF>EFE7DFFAFGGFFBDFGGF9,,,8C,;FFGGGCFGFFDCDCFG?9F6F9FG9,@F,@FFG6D,9@FGF53C?CFGDFCF:7DGFEFFF4***3?DDGF*+(*4??7)**;;CC*
@M03364:276:000000000-BLYN8:1:1101:12200:5005 2:N:0:1
GGACTACCGGGGTTTCTAATCCTGTTTGCTCCCCACGCTTTCGCACCTGAGCGTCAGTCTTCGTCCAGGGGGCCGCCTTCGCCACCGGTATTCCTCCAGATCTCTACGCATTTCACCGCTACACCTGGAATTCTACCCCCCTCTACGAGACTCTAGCTTGCCAGTTTCAAATGCAGTTCCCAGGTTGAGCCCGGGGATTTCACATCTGACTTAACAAACCGCCTGCGTGCGCTTTACGCCCAGTAATTCCG
+
CCCCCGFGGGGGGGGGGGGGGGGGGGGGGGGGGGGGGGGGGGGGGGGGGFFGGGGGGGGGGGGGGGGGGGGGGGGGGGGGGGGGGGGGGGGGGGGGGGGFGGGGGGFGGEG:EFGGGGGGGGGGGGGGGGGGGGGGGGGGGGEGFGG6BEEGGGGGGGGGGFGGGGGGCFGGGDGGGGGGGGGGGGGFGFFGGGCE=GFCGGGGFGGGGGGGGCGGGGGGFGFFFFFFFFFFGGGFFBGGGFBFD:BAFG9
@M03364:276:000000000-BLYN8:1:1101:23223:5006 2:N:0:1
GGACTACACGGGTTTCTTATCCTGTTTGCTCCCCACCCTTTCGCACCTGAGCGTCAGTCTTCTTCCCGGGGGCCCCCTTTGACACCGGTATTTCTCCCGCATTCTACGCATTTCACCGCACCACCTGCAATTCTACCCCCCTCTACGAGACTCTAGCTTGCCCGTTTTAAATTTACGTCCCATGTTGAGCCCCGGGTTTTCATCTCTTAATTCACAAACCGCCTTCGTGCTGTTTTCGCCCCGTAATTCCC
+
BC<-A@,@,-8:6BC,F,<9CF99FGG8<F<EDGC+,8,EF9,6,::,,6,,@C:,,C,9C9,C,6C,@+@F>F+4@BE,,,C,,D4=4+:9,?9@F8++6+459?<68+4CF9,<C++6++333,,,,:=F,@@,C,3@E6BCDC66*3*28,,,7,733?,*5D242>9,,,,,*4,/=,,:FGG,04,4*3:C**3:++++12231+;;+1++;CE5)*714@B)(.0***0(*-;EA)(097)5**0
@M03364:276:000000000-BLYN8:1:1101:12872:5010 2:N:0:1
GGACTACCGGGGTTTCTAATCCTGTTTGCTCCCCACGCTTTCGCACCTGAGCGTCAGTCTTCGTCCAGGGGGCCGCCTTCGCCACCGGTATTCCTCCAGATCTCTACGCATTTCACCGCTACACCTGGAATTCTACTCCCCTCTACGAGACTCTAGCTTGCCAGTTTCAAATGCAGTTCCCAGGTTGAGCCCGGGGATTTCACATCTGACTTACCACACCGCCTCCGTGCGCTTTACGCCCAGTAATTCCG
+
CCCCCGFFGGGGGFFFFEFGGGGGGGGGGGGGGGGGGGGGGGG:CCEFEFGGGG>FDF@EDFFFGGGFEFGGGEFE@CFGGGGGGAFEGFGGGGGGGF<,F<EEGCGGGDGC,A@FGGGGEGDF8FFGGGGFD<DF,@FFEDCG9,D6CGGCG9EC9DAFFGGGGGGG:DCCFGFGF?FCFCE5F,DGGGGFEGGG*CEGGGF7CGGG:CFDD+*;0;EEE5>?()4)-.)7CDF9?1EGG>?0*:*4F*0
@M03364:276:000000000-BLYN8:1:1101:25239:5012 2:N:0:1
CCCCCTCCCTCCCCCCCTCCTCCTCCACAGCCCCCCCCCCCCCCTCCCTCCCCTCCCCCCCCTCCCCCTCTCCCTCCCCCCCTTCCCCCCCTCCCCCCCCTCGCCATCCCCCCCACCACCCCCCCACCGCCCCCCCACTACTCCCCCCCACCACTCGCCCACTTTCCTCCCCCCCTCCCTCCCCACCTCCACCTCCCCCCCTCTGCCTCCCCTCCACTCACTCCATACCCCCTCCCCATCCCTCCCCGCTC
+
-A8A,+,,6-,-8@BBE+@@,6;,66;,,,;,BF:+@:FC7@@=++8+,,8++,8+8C+6CE+8>++++8,,B,8,+8+3+@*,@,,,3****C68*****4*=B**,228<*:****2*;8/:******222*1/***+0++**/:8**/1/*+****/***0+++002****2**:***/*2**/*28*;*2***;:C))**/727*9>5*9*92***/0*()/)).)07)*1(),*:15,)1*)(1))
@M03364:276:000000000-BLYN8:1:1101:18621:5032 2:N:0:1
GGACTACACGGGTATCTAATCCTGTTTGATCCCCACGCTTTCGCACATCAGCGTCAGTTACAGACCAGAAAGTCGCCTTCGCCACTGGTGTTCCTCCATATCTCTGCGCATTTCACCGCTACACATGGAATTCCACTTTCCTCTTCTGCACTCAAGTTTTCCAGTTTCCAATGACCCTCCACGGTTGAGCCGTGGGCTTTCACATCAGACTTAAAAAACCGCCTACGCGCGCTTTACGCCCAATAATTCCG
+
CCCCCGGGGGGGGDGGGGGGGGGGGGGGGGGGGGGGGGGGGGGGGGDGGGGGGGGGGGGGGGGGGGGGGGGGGGGGGGGGGGGGGGGGGGGGGGGGGGGGGGGGGGGGGGGGGGGGGGGGGGGGGGGGGGGGGGGGGFGGGGGGGGGGFGGGGGGGGCFGGGFFGEFGGGGGFGGFDFGGEFGGGGGGGGGGGGGGFFDGGGGGFGGGGGGGGCFGGCGDEEE2-;5A@FFFGGC<F?GCGF?FGFFAGG4
@M03364:276:000000000-BLYN8:1:1101:20744:5036 2:N:0:1
GGACTACAAGGGTATCTAATCCTGTTTGCTCCCCACGCTTTCGCACCTGAGCGTCAGTCTTCGTCCAGGGGGCCGCCTTCGCCACCGGTATTCCTCCAGATCTCTACGCATTTCACCGCTACACCTGGAATTCTACCCCCCTCTACGAGACTCTAGCTTGCCAGTTTCAAATGCAGTTCCCAGGTTGAGCCCGGGGATTTCACATCTGACTTAACAAACCGCCTGCGTGCGCTTTACGCCCAGTAATGCCG
+
CCCCCGGGGGGGGGGGGGGFGGGGGGGGGGGGGGGGGGGGGGGGGGGGGGGGGGGGGGGGFGGGGGGG?GGGGGGGGGGGGGGGEDGGGGGGGFGGGGFDGGGGGGGGGGGGGGGGGGGGDGGGGGGGGFGGFGGGGGGGGGGGA;E8ECGGGGGGGGGFGGGGGGGGGGGGFCGGGGGEGFGGGGGGGGGGGGGGDGGGFGGGFDGFGGGGCCGFFGGGDGFD6AFB?DFDGGGF=05CCEFFGFF)*91
@M03364:276:000000000-BLYN8:1:1101:16566:5086 2:N:0:1
GGACTACCCGGGTTTCTAATCCTGTTTGCTCCCCATGCTTTCGTACCTCAGCGTCAGTATTAGGCCAGATGGCTGCCTTCGCCATCGGTATTCCTCCAGATCTCTACGCATTTCACCGCTACACCTGGAATTCTACCATCCTCTCCCATACTCTAGCTTCCCCGTATCGAATGCAATTCCTAAGTTAAGCTCAGGGATTTCACATCCGACTTAAAAAGCCGCCTACGCACGCTTTACGCCCAGTAAATCCG
+
CCCCCFFGECEEFGGGGEFGGEGGGGFGGFGGGGGCFGCGFGGFCD:;C<EGCEFGGGFFGGGGGGGGFEDFGFGGGGGA<FEFFCE@F<CEFGCFGEFCGGFGGGGGGGGGGFGGGDEE+74AEFGGGBFF=FEE9=DGGG>FGED8EEGGGCFGGGGGGG,8F+3>CCG>8DF==,DFGGFGDGCAE9=@888E6DG,+?@=?FC>C?*?D7CF**3@BGE4AFA4@F>EGDGCA>GGEE?F7>=<CD:
@M03364:276:000000000-BLYN8:1:1101:22097:5104 2:N:0:1
GGACTACTGGGGTATCTAATCCTGTTTGATCCCCACGCTTTCGCACATCAGCGTCAGTTACAGACCAGAAAGTCGCCTTCGCCACTGGTGTTCCTCCATATCTCTGCGCATTTCACCGCTACACATGGAATTCCACTTTCCTCTTCTGCACTCAAGTTTCCCAGTTTCCAATGACCCTCCACGGTTGAGCCGTGGGCTTTCACATCAGACTTAAGAAACCGCCTACGCGCGCTTTACGCCCAATAATTCCG
+
CCCCCGGGFGGGGECGGFGGGGGGGGGGGGGFFGG7CGGGGGGDEGGFFGFCFGGGGGGGGG<FFGFGGGFFFAFGGGGGGGGG>8FGGGGGGGGGDFGFGGGGGGGGGGDGGGGFGGGEGGCAFG9FGGGGGGGGEGGFFFGGFGGAEGFFC8E8EGFGFC9?FF;CGG9;DAA=DFGGGGGGFGGFFFGGGCGEFFDC>CFC+;879FGGFGGG+*=CAE>ADFF5(20>GGF718EEEFFFFDFFGG4
@M03364:276:000000000-BLYN8:1:1101:12484:5108 2:N:0:1
GGACTACTAGGGTTTCTAATCCTGTTTGCTCCCCACGCTTTCGCACCTGAGCGTCAGTCTTCGTCCAGGGGGCCGCCTTCGCCACCGGTATTCCTCCAGATCTCTACGCATTTCACCGCTACACCTGGAATTCTACCCCCCTCTACGAGACTCTAGCTTGCCAGTTTCAAATGCAGTTCCCAGGTTGAGCCCGGGGATTTCACATCTGACTTAACAAACCGCCTGCCTGCGCTTTACGCCCAGTAATTCCG
+
CCCCCGGGGGGGGGGGGGGGGGGGGGGGGGGGGGGGGGGGGGGGGGGFFFFGGGGGGGGGGGGGGGGGGGGGGGFGGGGGGGGGGGGGGGGGGGFGGGGCGGFGGGGGEGGGGGGGGGGGGGGGFDGGGGGGGGGGDDGFGEGG,DGD7CEFGGGGGGGGGGADFEGGFGFGGGAFGCFFGFGGGGGGGGGGGDGGCGGGGFG7AFFG=7CF>>FFGGGGFD>?D4(9755:CCG)=(AEGF?FFFFAGG7
@M03364:276:000000000-BLYN8:1:1101:5527:5154 2:N:0:1
GGACTACCGGGGTATCTAATCCTGTTTGCTCCCCACGCTTTCGCACCTGAGCGTCAGTCTTCGTCCAGGGGGCCGCCTTCGCCACCGGTATTCCTCCAGATCTCTACGCATTTCACCGCTACACCTGGAATTCTACCCCCCTCTACAAGACTCTAGCCTGCCAGTTTCGAATGCAGTTCCCAGGTTGAGCCCGGGGATTTCACATCCGACTTGACAGACCGCCTGCGTGCGCTTTACGCCCAGTAATTCCG
+
CCCCCFG@CGGGGDGGC<FFEC9FCFFFFG@FFGGGGEGGGFGGGC:FEFGF>FGGG@CEEGCFFDCGFGG7CGEEGGFGGGGGGDCFGGFFFEFGGGGGGGGGGCFGGGGGGGGGAFGGGDDGGFGG?FGFGGGGGGGDGEGGGF9,,,:?DFGF9DAGGDFEFGGG>*,8CGFCFGG:99CGGG66?BFFEGGGGEF?C:?7:CGDDDG*;CF@CGGG3>)(,7(<2>:D3<*)1,857@,/:7F2FG*
@M03364:276:000000000-BLYN8:1:1101:14559:5171 2:N:0:1
GGACTACTGGGGTATCTAATCCTGTTTGCTCCCCACGCTTTCGCACCTGAGCGTCAGTCTTCGTCCAGGGGGCCGCCTTCGCCACCGGTATTCCTCCAGATCTCTACGCATTTCACCGCTACACCTGGAATTCTACCATCCTCTCCCATACTCTAGCTTCCCAGTATCGAATGCAATTCCCAAGTTAAGCTCGGGGATTTCACATCCGACTTAAAAAGCCGCCTACGCACGCTTTACGCCCCGTAACTCCC
+
CCCCCGGGGGGGGGGGGGGGGGGGGGGGGGGGGGGGGGGGGGGGGGGGGGGFGGGGGGGGGGGGGGGGGGGGGGGEGGGGGGGGGGGGGGGGGGGFG@FGGGFGGGGGGGGGGGGGG:=EGGGGFDFDGGGGGGFGGGGGGGDFFGGGGEGGGGGGGGGFFDFGGGGGE68DFGF7DFAFFDGGFGGGGFCG>5B8;CFGGGGGFGFGGGGCF+@CC3@FDGFD<F@:;:B37DG<F?GCE)7>DC)6>D*
@M03364:276:000000000-BLYN8:1:1101:16142:5183 2:N:0:1
GGACTACTAGGGTTTCTAATCCTGTTTGCTACCCACGCTTTCGAGCCTCAGCGTCAGTTACAGACCAGAGAGTCGCCTTCGCCACTGGTGTTCCTCCATATATCTACGCATTTCACCGCTACACATGGAATTCCACTCTCCTCTTCTGCACTCAAGTTCCCCAGTTTCCAATGACCCTCCCCGGTTGAGCCGGGGGCTTTCACATCAGACTTAAGGAACCGCCTGCGCTCGCTTTACGCCCAATAAATCCG
+
CCCCCGGGGGGGGGGGGGGGGGGGGGGGGGGGGGGGGGGGGGGGGGEGGGGGGGGGGGGGGFGGGGGGGGGGGGGGGGGGGGGDGGGGGGGGGGGGGGGGGGGGGGFFGGGGGGGGGGGEGFGGGGGGGGGGGGAFBFGGGGGGGCFGGGGGGGEGGGGGGGDGGGGGGGGGGGGCGGGGGEEEGGGGGGGDGGGE7EGFGGGGFGGFGG4B88@?FFF=5CE@FFFE6AFF:CC29<GGDE:FGGFFGGD
@M03364:276:000000000-BLYN8:1:1101:24705:5194 2:N:0:1
GGACTACCGGGGTTTCTAATCCTGTTTGCTCCCCACGCTTTCGCACCTGAGTGTCAGTATCAGTCTAGGTGGTCGCCTTCGCCACTGGTGTTCCTTCCTATATCTAAGCATTTCACCGCTACACAGGAAATTCCACTAACCTCTACCGTACTCTAGCACAGCAGTGTTGAATGCAGTTCCCAGGTTGAGCCCGAGGATTTCACATCTCACTTGCTGACCCCGCTACGCTCCCTTTACGCCCAGTAATTCCG
+
CC@CCGG,@7FGEFCFG9EFGGGFGGGG,C@FGGGG:FEFGGFD,@@F,CEEFGCFFF9<@C<C<,CEFECFBAEFFGFFFG:F7EGGC@FGGF;CF,BBE<EEFA<ECFGGGGCECCE?=CFGF8AA4EFDFGA9,,9A,EF8EF@E8ECFF7EFB3@,,,@DF,@7@,6@AED,727,,3,>3E86AFFC++35@D;?B+EE>F8+?BFC7+++2C6C**2-/85)()));C4>+/BEE3;F++11@C*
@M03364:276:000000000-BLYN8:1:1101:8636:5195 2:N:0:1
GGACTACACGGGTTTCTAATCCTGTTTGCTCCCCACGCTTTCGCACCTGAGCGTCAGTCTTCGTCCAGGGGGCCGCCTTCGCCACCGGTATTCCTCCAGATCTCTACGCATTTCACCGCTACACCTGGAATTCCACCCCCCTCTACGAGACTCAAGCCTGCCAGTTTCAAATGCAGTTCCCGGGTTGAGCCCGGGGATTTCACATCTGACTTAACAGACCGCCTGCGTGCGCTTTACGCCCAGTCATTCCG
+
BC<CCGGFGGGGEGGEFEFFFGGGGGGGGGGGGGGGGGEGFGEGECFCGGGGGGGGGGGGFGGGGEGGGGGGGGGGGGGGGGGGGGGGGGFGGGGGFGGDEFFFFAFEBCEGGFGFEFCEEFGGGGCGFGGGGGGGGCCEGGGGGGC8B8ECG6E,3DFCFECFDFGGG9;FFG7;FGGGGE8EEG=6EFGGCC5=>5C6CDFC6;+7;CF;:7:@F43=>EB6:F653BE>C*7)/(*:>)49*:6<G7*
@M03364:276:000000000-BLYN8:1:1101:18500:5223 2:N:0:1
GGACTACTAGGGTTTCTAATCCTGTTTGCTCCCCACGCTTTCGCACCTGAGCGTCAGTCTTCGTCCAGGGGGCCGCCTTCGCCACCGGTATTCCTCCAGATCTCTACGCCTTTCACCGCTACACCTGGAATTCTACCCCCCTCTACGAGACTCTAGCTTGCCAGTTTCAAATGCAGTTCCCAGGTTGAGCCCGGGGATTTCACATCTGACTTAACAAACCGCCTGCGTGCGCTTTACGCCCAGGTATTCCG
+
CCCCCFFGGGGGGGGGGGGGGCCGGGGGGGGGFGGGGGGGGGGGGGGGGFGGGGGGGGAFFFGGGGGGGGGGGGGGGGGGGGGGGDFCF@FCFGFGGFGBFGAF9FFG:+BCFFFGGGGGGGFFGFGGFGEFDGGF9,@CEGEGEFG8CC8:CDCFGGCEFFFF:>DFGGCFGGGCFF7;D9DFFGGFGGGFGEGGG>GGFFGGFGGG+1:1++::DCGF:EA;<A6>6.<BDD7<FFGGE5()*286C>*
@M03364:276:000000000-BLYN8:1:1101:8577:5245 2:N:0:1
GGACTACAGGGGTTTCTAATCCTGTTTGCTCCCCACGCTTTCGCACCTGAGCGTCAGTCTTTGTCCAGGGGGCCGCCTTCGCCACCGGTATTCCTCCAGATCTCTACGCATTTCACCGCTACACCTGGAATTCTACCCCCCTCTACAAGACTCTAGCTGACCAGTTTCAAATGCAGTTCCCAAGTTAAGCTCGGGGATTTCACATCTGACTTAATCAACCGCCTACGCTCGCTTTACGCCCAATAATTCCG
+
CCCCCFGGGGGGGGGFGGGGGGGGGGGGGGGGGGGGGGGGGGGGGGGFGGGGGGGGGGGGGGGGGGGGGGGGGGGGGGGFGGGEGGGGGGGGGGGGCCGFGGGGGGGFCFGGGGFFBFGGEGGGGGGG<FGGGFFFGGDGGDGFGGFCFGGGGGFGGGG9BCFFCFGGGGFGGGGGGGGGFG8>?EGFGC;,=:>EGGGGGGG78<F8>FGGGGGG>DFG>75<;F@>1835CFG2*8EGED?FGGF>F:9
@M03364:276:000000000-BLYN8:1:1101:21518:5270 2:N:0:1
GGACTACTGGGGTATCTAATCCTGTTTGATCCCCACGCTTTCGCACATCAGCGTCAGTTACAGACCAGAAAGTCGCCTTCGCCACTGGTGTTCCTCCATATCTCTGCGCATTTCACCGCTACACCTGGAATTCTACCATCCTCTCCCATACTCTAGCTTCCCAGTATCGAATGCAATTCCTAAGTTAAGCTCAGGGATTTCACATCCGACTTAAAAAGCCGCCTACGCACGCTTTACGCCCAGTAAATCCG
+
CCCCCGGGFFGGGDFGDFFGCGGGGGGGGGGGGGD@FCGGGGGDGFEGGGGGG@FEEFFGGGGGGGGGFEFFGGGCEGEEDFCGGFGGGGGGFGGGGGGGGGFFGFFGC@GEF<E<FF:EFGGGGG,F@@DFBA,F9@;FGGGGGFGCFFGG9FGDGGD,DF=FGFCGGGFGGDFGGGGGG9;DFD,=D9,,E@FFECFC2<E9FDDDDDDDG>CDD58C>?>=A?9)/8?)2856A2CGCD?FFGFCCF)
@M03364:276:000000000-BLYN8:1:1101:12820:5275 2:N:0:1
GGACTACCGGGGTTTCTAATCCTGTTTGCTCCCCACGCTTTCGCACCTGAGCGTCAGTCTTCGTCCAGGGGGCCGCCTTCGCCACCGGTATTCCTCCAGATCTCTACGCATTTCACCGCTACACCTGGAATTCTACCCCCCTCTACGAGACTCAAGCTTGCCAGTATCAGATGCAGTTCCCAGGTTGAGCCCGGGGATTTCACATCTGACTTACCAAACCGCCTGCGTGCGCTTTACGCCCAGTAATTCCG
+
CCCCCGGEFGGGEGGGGGGGGGGGGGGGGGGGGGGGGGG@FGGEGGGGGGGGGGGGGGGGGGGFGGGGFGGGGFEGGGGGGGGGDGGGGGGGGGGGGGGGF=EGGGGGGGEGEEGGGGGEEGFGFCGGD8FFFGGGGG?CE@CGEGGGGGGGFC@GGGGGFFFFG9;D,BCCFFCFGGGGC;FGGGEFFEFGGGGG*BFFG7<C7*:F777CD+77C5C*7E@<?FBF?F5@GGGBFFEGG>:F>77<FG9
@M03364:276:000000000-BLYN8:1:1101:23156:5317 2:N:0:1
GGACTACCCGGGTTTCTAATCCTGTTTGCTCCCCATGCTTTCGTACCTCAGCGTCAGTATTAGGCCAGATGGCTGCCTTCGCCATCGGTATTCCTCCAGATCTCTACGCATTTCACCGCTACACCTGGAATTCTACCATCCTCTCCCATACTCTAGCTTCCCAGTATCGAATGCAATTCCTAAGTTAAGCTCCGGGATTTCACATCCGACTTAAAAAGCCGCCTACGCACGCTTTACGACCATTAAATCCG
+
B<C@C,@E<:@CF@@,CC,C,,=EFFFFFFFGFFGGGGDGGGGCE<B,6CDFGGGGGGGGGGDGF@;CCCF<FG:FGF9=@FD@BC::FEGDG9A<F8<,AA9C,?EEE7,=FFE<,,8@EEFF8:<DG8DEGD;@EGC<,@99E=DDF4@DFFG,CFCG8>9,F>F,@?CD836,@,3@FGGGGFECCEGD,==E636E7FA;<6CDCDCG++=FG7>C>C?22*-)(26>D*9:+,*4*:)+;+:)+;2
@M03364:276:000000000-BLYN8:1:1101:22093:5353 2:N:0:1
GGACTACTAGGGTATCTAATCCTGTTTGCTCCCCACGCTTTCGCACCTGAGCGTCAGTCTTCGTCCAGGGGGCCGCCTTCGCCACCGGTATTCCTCCAGATCTCTACGCATTTCACCGCTACACCTGGAATTCTACCCCCCTCTACGAGACTCTAGCTTGCCAGTTTCAAATGCAGTTCCCAGGTTGAGCCCGGGGATTTCACATCTGACTTAACAAACCGCCTGCGTGCGCTTTACGCCCAGTAATTCCG
+
CCCCCGGGGGGGGGGGGGGGGGGGGGGGGGGGGGGGGGGGGGGGGGGGGGGGGGGGGGGGGGGGGGGGGDG>EGGGGGCFFGGGGGGGGDFGGGFGGGGEFGGGGGGGEGGGGGGFGGGGGGGGGGGGGGGGGGGFFCFGGGGGCDFECEGGGGFGGGGGGGG?>FGGGGGGGFCDEGGFGGFGGFFCGGGGGGGG=EGC8D9:FGGFGGFFGGGGFGGGFGFFF:4BFF3@GD:2@0EEEB::DFFFGG9
@M03364:276:000000000-BLYN8:1:1101:18590:5364 2:N:0:1
GGACTACCAGGGTTTCTAATCCTGTTTGCTCCCCACGCTTTCGCACCTCAGTGTCAGTATCAGTCCAGGTGGTCGCCTTCGCCACTGGTGTTCCTTCCTATATCTACGCATTTCACCGCTACACAGGAAATTCCACCACCCTCTACCGTACTCTAGCTCAGTAGTTTTGGATGCAGTTCCCAGGTTGAGCCCGGGGATTTCACATCCAACTTGCTGAACCACCTACGCGCGCTTTACGCCCAGTAATTCCG
+
CCCCCGGGGGGGGGGGGGGGGGGGGGGGGGGGGGGGGGGGGGGGGGGGGGGGGGGGGGGGGGGGGGGGGGGGGGGGGGGGGGGGGGGGGGGGGGGGGGGGGGGGGGGGGGGGGGGFGGGGGFFGGGGGGGGGGGGGCGGGGGFGGGGGGFEFGGGGGGGGGGGG,EFGGGDGGGFGGGGGFGGGGGGGGCFGDGGEDCGGGGFFAF@CGGF:CFFGFFGG47@BEA@45ABBCDF):;GB:5=FC7CEGD6
@M03364:276:000000000-BLYN8:1:1101:18157:5371 2:N:0:1
GGACTACAGGGGTTTCTAATCCTGTTTGCTCCCCACGCTTTCGCACCTGAGCGTCAGTCTTCGTCCAGGGGGCCGCCTTCGCCACCGGTATTCCTCCAGATCTCTACGCATTTCACCGCTACACCTGGAATTCTACCCCCCTCTACGAGACTCTAGCTTGCCAGTTTCAACTGCAGTTCCCAGTTTGAGCCCGGGGATTTCACATCTGACTTAACAAACCGCCTGCGTGCGCTTGACGCCCAGTAATTCCG
+
CCC<A,;CF9@C8CFF@,,,<FFFC<CFGC9FFGCC@786:CFGGGGF,,,CF:FGGFGAF9,CFGE,C7B+@F:+=BFG@CFFC,FEC:D<AFG,,AE<?E;,@?EDGEEDFGG9?:B4@67FFGGG?EEEEGGDC,DCGCE?,@++4+:?:EFCFF94D3,67@EFE9,>?,2>E:FD,>2,,?C7CCE8:58*/=E?1@9:C<7+3CFC7+0+*2CC5C52,)35?>B>57*.0(??*.(0:*7<>C7
@M03364:276:000000000-BLYN8:1:1101:11253:5395 2:N:0:1
GGACTACTAGGGTTTCTAATCCTGTTTGCTCCCCATGCTTTCGTACCTCAGCGTCAGTATTAGGCCAGATGGCTGCCTTCGCCATCGGTATTCCTCCAGATCTCTACGCATTTCACCGCTACACCTGGAATTCTACCATCCTCTCCCATACTCTAGCTTCCCAGTATCGAATGCAATTCCCAAGTTAAGCTCGGGGATTTCACATCCGACTTAAAAAGCCGCCTACGCACGCTTTACGCCCAGTAAATCCG
+
CCCCCGGGGGGGGGGDFGGGGGGGGGGGGGGGGGGGGFFGGFGGFFGGGGGFGGGGGGGGGGGGGGGGGGFGGGGGGGGGGGGGGGGDG?FGGGGGGGFAFFFEFEFGCB?FFCGDFGGEFGGGGCGGFGGGGFCAFE;DFGFGG84@E?EGGGDFGGDGCEGGGGGGGFGGGGGFFGGFFGCCGGGGGFEGDGGGGGGGGGFFF6=D>7DGFGGF53DFEDDDFFFFD:BFDDGFFFGGGFDF:FF?761
@M03364:276:000000000-BLYN8:1:1101:22110:5398 2:N:0:1
GGACTACTGGGGTTTCTAATCCTGTTTGCTCCCCACGCTTTCGAGCCTCAGCGTCAATTACAGACCAGAGAGTCGCCTTCGCCACTGGTGTTCCTCCTGATCTCTACGCATTTCACTGCTACACCAGGAATTCCGCTACCCTCTACCACACTCTAGTCGCCCAGTATCCACTGCAGTTCCCAGGTTGAGCCCACGGCTTTCACAACGGACTTAAACGACCACCTACGCACGCTTTACGCCCAGTAATTCCG
+
CCCCCGGGGGGGFGGFFCEFGCFGGGGGGGG8CBGGGGGGGCGF8;FFG@E@FFGCCFGGGF@<E@EFFC8CGFGGEEFG?@FEGF@FE,CFFGGA6ECAFAFGGFFDF@CCBFDGFGGGFGGG8AFC7FEFGFGGGGC<4@+?CEFFG8+=@DCDGGCCC@8DGDC,3E,>EGE?DGGGGFF6@>8,1@CEF+@@CECFFCAB*339>DGGCFGG*:E*)=4((;8B;5=5C<<)1(38C>287CFBF=*
@M03364:276:000000000-BLYN8:1:1101:18635:5403 2:N:0:1
GGACTACTCGGGTTTCTAATCCTGTTTGCTACCCACGCTTTCGCACATGAGCGTCAGTATTGCCCCAGAAGGCTGCCTTCGCCATCGGTGTTCCTTCCAATATCTACGCATTTCACTGCTACACTGGAAATTCCGCCTTCCTCTAACATACTCTAGCTGCCCAGTTTCAAATGCAGTTCCCAGGTTAAGCCCGGGGCTTTCACATCTGACTTAAACAGCCGCCTGCGTGCGCTTTACGCCCAGTAATTCCG
+
CCCCCGGGGGGGGGGGGGGGGGGGGGGGGGGFGGGGGGGGFGGGGGGGFAFGGGGGGGGGGFGGGGGGGGGGGGGGGGGGGGGGGGGGGGGGGGGGFFGGGGGGGGGGGGGGGGDEFGGGGGFGGG?BFDFFGGGGGGGGGGGGGGGFC8FDFGGGGGGGGFFGGCFGFGGGGGFGGGCACDGGGGDFGGFGGGGGECFGG7CCA9>7=8FCG7@DCFGGEGFFFFFD(02:DGGFA0BC5>=FGCFFGF2
@M03364:276:000000000-BLYN8:1:1101:8851:5421 2:N:0:1
GGACTACTAGGGTATCTAATCCTGTTTGCTCCCCATGCTTTCGTACCTCAGCGTCAGTATTAGGCCAGATGGCTGCCTTCGCCATCGGTATTCCTCCAGATCTCTACGCATTTCACCGCTACACCTGGAATTCTACCATCCTCTCCCATACTCTAGCTTCCCAGTATCGAATGCAATTCCTAAGTTAAGCTCAGGGATTTCACATCCGACTTAAAAAGCCGCCTACGCACGCTTTACGCCCAGTAAATCCG
+
CCCCCGGGFGGGGGGGGGGGGGGGGGGGGGGGGGGGGGGGGGGGGGGGGGGGGGGGGGGGGGGGGGFGGGGGGGGGGGGGGGGGGGGGGGGGGGGGGGGGGGGGGGGFEFGGGGGGGGGGEEGGGGGGGGGGGGFGGGGGCFGGGC8@F?FGFGGGGGDGGGGGGGGGGGGGGGGGGFGADDGGGGFFGAEGGGGGFGGGGCGGFGFDGD6C88CFCD>6@C5>DF=5-9?>GCC;A@GE5BBAFF6?GF3
@M03364:276:000000000-BLYN8:1:1101:5817:5424 2:N:0:1
GGACTACTGGGGTATCTAATCCTGTTTGCTCCCCACGCTTTCGCACCTGAGCGTCAGTCTTCGTCCAGGGGGCCGCCTTCGCCACCGGTATTCCTCCAGATCTCTACGCATTTCACCGCTACACCTGGAATTCTACCCCCCTCTACGAGACTCTAGCTTGCCAGTTTCAAATGCAGTTCCCAGGTTGAGCCCGGGGATTTCACATCTGACTTAACAAACCGCCTGCGTGCGCTTTACGCCCAGTAATTCCG
+
CCCCCGGGGGGGGGGGGGGGGGGGGGFGGGGGGGGGGGGGGGGGGGGGGFGGGGGGGGGGGGGGGGGGGGG7@FGGGGGGGGGGDFDGGGGCFFGGGCG9<FFGGGGGGGGGGGGGGGGEGGGGGGGGGCFFCFFFFGGDGGGGGGGGEGGGGGGGGG9?FGGGFGGGGGGFGGGCGGGGGGGFFG>CFFGGGG5EEGG6;FGF8CFGGGGGGFGGGGGGEG3?FFB@?@BDGDG29?GG5).9D77>FG7
@M03364:276:000000000-BLYN8:1:1101:9100:5430 2:N:0:1
GGACTACACGGGTATCTAATCCTGTTTGCTCCCCATGCTTTCGTACCTCAGCGTCAGTATTAGGCCAGATGGCTGCCTTCGCCATCGGTATTCCTCCAGATCTCTACGCATTTCACCGCTACACCTGGAATTCTACCATCCTCTCCCATACTCTAGCTTCCCAGTATCGAATGCAATTCCTAAGTTAAGCTCAGGGATTTCACATCCGACTTAATAAGCCGCCTACGCACGCTTTACCCCCAGTAAATCCG
+
CCCCCGGCFGGEGFFGFGGGGGGGGGGGGFGGFGGGGGGGGGGGDFGFEFGGGGDFGGGGGGGFDGGGGGGGGGGGGGGGGGGGGGGGGGGGGGGGGGGGGGGGGGGGGGGGGFFGCF@CGGFGEGFCDFFEAF;A,EDFGGGGGGGGGGGGGFGGGGCEFFGCFFFD6+DFGCEGGGGGFFFGGGFGGGGGGGFG6FGGGGGGFGGGGGDGG8+=CGFFFGFAFF)*)9@47D<CC*4;=AF4@FA<DD2
@M03364:276:000000000-BLYN8:1:1101:20389:5431 2:N:0:1
GGACTACCCGGGTTTCTAATCCTGTTTGCTCCCCACGCTTTCGCACCTGAGCGTCAGTCTTCGTCCAGGGGGCCGCCTTCGCCACCGGTATTCCTCCAGATCTCTACGCATTTCACCGCTACACCTGGAATTCTACCCCCCTCTACGAGACTCTAGCTTGCCAGTTTCAAATGCAGTTCCCGGGTTGAGCCCGGGGATTTCACATCTGACTTAACAGACCGCCTGCGTGCGCTTTACGCCCAGTAATTCCG
+
CCCCCGGGGGGGGGGGGGGGGGGGGGGGGGGGGGGGGGGGGGGGGGGGGGGGGGGEGGGGGGGGGGGGGGGGGGGGGGGGGGGDEGGGGGGGFGGGGGGGFGFFGGGGGGGGGGGGGDGECEFGGGGGFAFGGGEGGGEGGGGGGGG>ECGGGGGGFGGGFGFFFFFGFGGGGGGGGGGGGDGGGGGGGFFGEGGGCDG6::+:;6@FGGGCFFGCGGFC5EF?BFFEFEE7)936=0CEEF0<77@AGF9
@M03364:276:000000000-BLYN8:1:1101:22482:5445 2:N:0:1
GGACTACTCGGGTATCTAATCCTGTTTGCTCCCCACGCTTTCGAGCCTCAGTGTCAGTTACAGGCCAGAGAGCCGCTTTCGCCTCCGGTGTTCCTCCATATATCTACGCATTTCACCGCTACACATGGAATTCCACTCTCCTCTCCTGCACTCAAGTCTCCCAGTTTCCAATGCACACAATGGTTGAGCCACTGCCTTTTACATCAGACTTAAGAAACCACCTGCGCTCGCTTTACGCCCAATAAATCCGG
+
CCCCCGFGFGGGGGGGGGGGGGGGGGGGGGGGGFGGGE:FGGGGGGGGGGGGGGGGGGGGGGGGGGGFFGDGGGGGEGFGGFGGGGGGGGEGGGGGGGGAFCFGGGCFCFEGGGGGGGDEGGGGGFGGGCFGFFGGGGGGGGGDFGFF8FGD8DFF@>DFDG8?FGGAFGCFGG89FFG6=9>ECBCEGGGGGGGGGGG7FGFFFFGGGFCF7=C>*0,7ACA2:AFFF>DEGG7@6@C87:1);FFCFGD
@M03364:276:000000000-BLYN8:1:1101:22926:5466 2:N:0:1
GGACTACAAGGGTATCTAATCCTGTTTGCTCCCCATGCTTTCGTACCTCAGCGTCAGTATTAGGCCAGATGGCTGCCTTCGCCATCGGTATTCCTCCAGATCTCTACGCATTTCACCGCTACACCTGGAATTCTACCATCCTCTCCCATACTCTAGCTTCCCAGTATCGAATGCAATTCCTAAGTTAAGCTCAGGGATTTCACATCCGACTTAAAAAGCCGCCTACGCACGCTTTACGCCCAGTAAATCCG
+
CCCCCGGGGGGGGFGGGGGGGGGFGGFGGGFGGGGGGFAFGGGFGGGGGGGGGGGGGGGGGGGGG?EGFGFGGGGGGGGGGGEEGGGGGGGGGGGGGGGGG8@EFGGGGGGGGGGGGGGGGGGGFFGG8?FFGFGGFEDFGGCFGCDFFFGGDDF;DFCFFGCEF9CFGGGGGGGDGFFD=9>FCCCEGG9DE8DDGGFCDFGGF?CGGGGGGGCF6CF69C>DAADFDFB>DDGEF25CGFFAFD6CFF)
@M03364:276:000000000-BLYN8:1:1101:5700:5470 2:N:0:1
GGACTACTGGGGTTTCTAATCCTGTTTGCTCCCCACGCTTTCGCACCTGAGCGTCAGTCTTCGTCCAGGGGGCCGCCTTCGCCACCGGTATTCCTCCAGATCTCTACGCATTTCACCGCTACACCTGGAATTCTACCCCCCTCTACGAGACTCTAGCTTGCCAGTTTCAAATGCAGTTCCCAGGTTGAGCCCGGGGATTTCACATCTGACTTAACAAACCGCCTGCGTGCGCTTTACGCCCAGTAATTCCG
+
CCCCCGGGGGGGGGGGGGFGGGFFGGGGGGGGGGGGGGGGGGGGGDGGFGGGDGGGGFGEFGGGGGGGGGGGGGCEFGEGGGGGGGGGFFFGGGGGFFGGGGGGGGGGGGGGFGGGGGGGGDEGFGGGGGGGGCGFGFGGGGG?GFCGGGDGGGFGGGGCFGGGFGGGGGGFFCFDFGGGGD?CFD:CFGFGEEDDCEC<FDG77DGFC:+:7@FGG5EFBD:0(7>EFFEFGG3<F0CEG>:FG*@DGG6
@M03364:276:000000000-BLYN8:1:1101:16106:5489 2:N:0:1
GGACTACTAGGGTTTCTAATCCTGTTTGCTCCCCATGCTTTCGTACCTCAGCGTCAGTATTAGGCCAGATGGCTGCCTTCGCCATCGGTATTCCTCCAGATCTCTACGCATTTCACCTCTACACCTGGAATTCTACCATCCTCTCCCATACTCTAGCTTCCCAGTATCGAATGCAATTCCTAAGTTAAGCTCAGGGATTTCACATCCGACTTAAAAAGCCGCCTACGCACGCTTTACGCCCAGTAAATCCG
+
CCCCCGGGGGGGGGGGGGGGGGGGGGGGGGGGGGGGGGGGGGGGGGGGCGGGGFGGGGGGG9EGGGGGFGGGGGGGGGGGGGGGGGECG8FFGGGGGGGGFFFGGFGGGGGGGGGGGGGFAFGGCEGGGFGGGGGGCGG?FFGGGEG8EFGGGGGGGGGGGGGGGGGGGFGGGFDFEEDGGFFFGGGGFGC88DFF?FF89DA7CDC>6?9CC+=C6DFGEDFA=A@>@>EEGDD;FDEGGB9FGGA@8C8
@M03364:276:000000000-BLYN8:1:1101:18026:5508 2:N:0:1
GGACTACAGGGGTATCTAATCCTGTTTGCTCCCCACGCTTTCGCACCTGAGCGTCAGTCTTCGTCCAGGGGGCCGCCTTCGCCACCGGTATTCCTCCAGATCTCTACGCATTTCACCGCTACACCTGGAATTCTACCCCCCTCTACGAGACTCTAGCTTGCCAGTTTCAAATGCAGTTCCCAGGTTGAGCCCGGGGATTTCACATCTGACTTAACAAACCGCCTGCGTGCGCTTTACGCCCAGTAATCCCG
+
CCCCCECFGGGEGCGGGDFGGGFFGGGGGGGFGFFGGGGFFGGGGGGGG8FEEEGEGGAEFFGGGGCFGGGDF@7FE7?FGCGDGGGCFCFGCFFGGGG9FDFG9,EFEGGGFFFFFDB@:FFGCGGGG,D=D<9CE8FGGEGGC=D6B8>CD99EGGFFFGG?FFCGGCAF;EEEF?AAFCBEC9@CE8>FE=EG*BEG7@C77;;7;CCFC@>C7FFGAE820)4>:)7>C779F:ECC@?FG79)29/
@M03364:276:000000000-BLYN8:1:1101:13584:5533 2:N:0:1
GGACTACTGGGGTTTCTAATCCTGTTTGCTCCCCACGCTTTCGCACCTGAGCGTCAGTCTTCGTCCAGGGGGCCGCCTTCGCCACCGGTATTCCTCCAGATCTCTACGCATTTCACCGCTACACCTGGAATTCTACCCCCCTCTACGAGACTCTAGCTTGCCAGTTTCAAATGCAGTTCCCAGGTTGAGCCCGGGGATTTCACATCTGACTTAACAAACCGCCTGCGTGCGCTTTACGCCCAGTAATTCCG
+
CCCCCGGGGGGGGGGFGGGGGGGGGGGGGGGFCGGGGGGGGGGGGGGGGFCFFGGGGGGGGGFGGGGGGCGGGGGGGGGGGGGGGFGDGGGGGGGGFFFGFGGGGGGGGGGGGGGGGGGEEGGGGFGGGFGFGGGDGFEGGGGGGF6B88EFGFGEGGGGGGFGGGGCEFFGGGFGFEFCFFGGG?FGGGGD5CEGEEFFGGFFFGFFC7CFDGCG=7FGFEE71F;B?FBEDGGAFBGDE3:FFCFAGD6
@M03364:276:000000000-BLYN8:1:1101:7099:5559 2:N:0:1
GGACTACACGGGTTTCTAATCCTGTTTGCTCCCCATGCTTTCGTACCTCAGCGTCAGTATTAGGCCAGATGGCTGCCTTCGCCATCGGTATTCCTCCAGATCTCTACGCATTTCACCGCTACACCTGGAATTCTACCATCCTCTCCCATACTCTAGCTTCCCAGTATCGAATGCAATTCCTAAGTTAAGCCCAGGGATTTCACATCCGACTTAAAAAGCCGCCTACGCACGCTTTGCGCCCAGTAAATCCG
+
CCCCCGGGGGGGGGGGGGGGGGGGGGGGGGGGGGGGGGFGGGGGGGGGGG@EGGEGFGGGGG9<FFGGGGDFGGGGGFGGGGGEGGGDE<7FFGGGGDF9@FBFFGGFGCGEFCFGGGGG7>FGGGEEFFFFCFGGFGGGGGGCFG88F8FFFGGGGGDFCFGGGGFAECDDFGGFG9EFFFG,37:F,,,+6DD?=,DC?CFGFGC76+<DGG7FF*4C*?*:>FDF>F4?**9*45ECEF;AFDFCC41
@M03364:276:000000000-BLYN8:1:1101:7817:5575 2:N:0:1
GGACTACTGGGGTTTCTAATCCTGTTTGCTCCCCACGCTTTCGCACCTGAGCGTCAGTCTTCGTCCAGGGGGCCGCCTTCGCCACCGGTATTCCTCCAGATCTCTACGCATTTCACCGCTACACCTGGAATTCTACCCCCCTCTACGAGACTCTAGCTTGCCAGTTTCAAATGCAGTTCCCAGGTTGAGCCCGGGGATTTCACATCTGACTTAACAAACCGCCTGCGTGCGCTTTACGCCCAGTAATTCCG
+
CCCCCGGGGGGGGGGGGGGGGGGGGGGGGGGGGGGGGGGGGGGGGGGGGGGGGGGGGGGGGGGGGGGGGGGGGGGGGGGGGGGGGGGGGGGGGGGGGGGGGGGGGGGGGGGGGGGGGGGGGGGFFGGGGGFGGGGGGGGGGGGGGGFGGGGGGGG7EGGGGGGFGGGCCGGGFGFGGGGGGGGGGGGGGGGGGGGGGGGGGFFF8CCFGGGGGGGGGGFGFGE;<FFFFFB@GG3)*,;?G>??*:6<GGC
@M03364:276:000000000-BLYN8:1:1101:6045:5618 2:N:0:1
GGACTACTAGGGTTTCTAATCCTGTTTGATCCCCACGCTTTCGCACATCAGCGTCAGTTACAGACCAGAAAGTCGCCTTCGCCACTGGTGTTCCTCCATATCTCTGCGCATTTCACCGCTACACATGGAATTCCACTTTCCTCTTCTGCACTCAAGTTTTCCAGTTTCCAATGACCCTCCACGGTTGAGCCGTGGGCTTTCACATCAGACTTAAAAAACCGCCTACGCGCGCTTTACGCCCAATAATTCCG
+
CCCCCGGGGGGGGFGGGGGGGGGGGGGGGGGGGGGGGGGGGGGGGGGGGGGGGGGFGGGGGGGGGGGGGGGGGFGGGGGGGGGGGGFFGFFEGGCFGGGGGCEGGGGGGDGGGGGGFGGGGGGFGGGGGFEFFFGGGGGGGGG8EFDD9FBDGFGGFFGGGFGFECFFCC=9ACGG?FFGGFECDE6D?EEGGGCE6D?GGGFGFGCFGFFGGGGGGCEG>C?>@FFD>E3:C5CFFFGGGFFF4FFEGG*
@M03364:276:000000000-BLYN8:1:1101:7424:5652 2:N:0:1
GGACTACTGGGGTTTCTAATCCTGTTTGCTCCCCATGCTTTCGTACCTCAGCGTCAGTATTAGGCCAGATGGCTGCCTTCGCCATCGGTATTCCTCCAGATCTCTACGCATTTCACCGCTACACCTGGAATTCTACCATCCTCTCCCATACTCTAGCTTCCCAGTATCGAATGCAATTCCTAAGTTAAGCTCAGGGATTTCACATCCGACTTAAAAAGCCGCCTACGCACGCTTTACGCCCAGTAAATCCG
+
CCCCCGGGGGGGGGGGGGGGGGGGGGGGFGGGGGGGGGGGGGGGGGGGGGGGGGGGGGGGFGGDGGGGGFGGGGGGGGGGGGGGGGGGGGGGGGGGGFGFEGGGGGGGGGGGGGGGGGGGGGGGGGGGCGGGGGGFGGGGGGGGGGGGGGGGGGGFGGGGGGGGGGGGGGGFEGGAEGGCGG9EFFGGGG9?CCFGGGGGGGGFFGGGDGGGGGGGGGGGDDFFFF=@>EFFCDGFFFEGGD1ACF+.CD7
@M03364:276:000000000-BLYN8:1:1101:4394:5675 2:N:0:1
GGACTACAAGGGTTTCTAATCCTGTTTGCTCCCCACGCTTTCGCACCTGAGCGTCAGTCTTCGTCCAGGGGGCCGCCTTCGCCACCGGTATTCCTCCAGATCTCTACGCATTTCACCGCTACACCTGGAATTCTACACCCCTCTACGAGACTCTAGCTTGCCAGTTTCAAATGCAGTTCCCAGGTTGAGCCCGGGGATTTCACATCTGACTTAACAAACCGCCTGCGTGCGCTTTACGCCCAGTAATTCCG
+
CCCCCGGGGGGGGGGGGGGGGGGGGGGGGGGGGGGGGGGGGGGGGDGGGGGGGGGGGGGGGGGGGGGGGGGGGGGGCGEGGGGGGGGGGGGGGGGFGGGGGGGGGGGGGGGGGGGGGGGGGFGGGGGGGGGGGGGGFGFGGGGGGGGGGEGGGGGCGGCCFCFFGGGGGGCGGGGGGGFCFFGGGGGGGGGGGGGGEEGGGGGGFGGFGGGGGGG7FGGGFGF<FFFE15>DG3CAFBGGGF<:F7F):C9
@M03364:276:000000000-BLYN8:1:1101:24690:5677 2:N:0:1
GGACTACAAGGGTTTCTAATCCTGTTTGATCCCCACGCTTTCGCACATCAGCGTCAGTTACAGACCAGAAAGTCGCCTTCGCCACTGGTGTTCCTCCATATCTCTGCGCATTTCACCGCTACACATGGAATTCCACTTTCCTCTTCTGCACTCAAGTTTTCCAGTTTCCAATGACCCTCCACGGTTTAGCCGTGGGCTTTCACATCAGACTTAAAAAACCGCCTACGCGCGCTTTACGTCCAATAATTCCG
+
CCCCCGGGGGCGGFEGGGGEFCFEGGGGFFGGGGGGGGGGGCC@FCFG@FCFGGGDCCFGGGGGG7FFGGGGG9@BEGGG<CCFDD@=6EFFAEFFFGFE<DE9EF<FCF:FFGG9B4=@F7:EEFEE@FEG;?ECFE9E=FDFGGGGGC,AEF8=E,E9@EDGGGG;6CDFGGGFCGFEEEEGFG682,@EEEE+1DFCFDGGFGFFFCFDGGGFF>CC>55@@F@E>)5)/>C;A(*==:@=DCACC+0
@M03364:276:000000000-BLYN8:1:1101:5571:5695 2:N:0:1
GGACTACTCGGGTTTCTAATCCTGTTTGCTCCCCACGCTTTCGCACCTGAGCGTCAGTCTTTGTCCAGGGGGCCGCCTTCGCCACCGGTATTCCTCCAGATCTCTACGCATTTCACCGCTACACCTGGAATTCTACCCCCCTCTACAAGACTCTAGCTTGCCCGTTTCAAATGCAGTTCCCAAGTTAAGCTCGGGGATTTCACATCTGACTTAACAAACCGCCTGCGTGCGCTTTACGCCCAGTAATTCCG
+
CCCCCGGGGGGGGEEGGGGGGGGGGGGGGGGAFCFGGGGGGAFCFGGGGGGFGGGGGGGGGGGGGAFGGGGGGGGGCGGGGGGGGGGGGGGGGGFFGGGFGGEFA<FGGGEGGGDFGGGGCGFEGCGFDFF>FDGGAF@>C8E+>EGGGF@CF9@AFGGGG7,@FGFGGFCDFGAFGGGGFGGFGGFGF@287EG=EC66+=9D8FCF7>DGFGGGGFGGFGF;@A@B1A>>DDG)635E:),00*96:C9
@M03364:276:000000000-BLYN8:1:1101:4007:5712 2:N:0:1
GGACTACAAGGGTTTCTAATCCTGTTTGCTCCCCACGCTTTCGCACCTGAGCGTCAGTCTTCGTCCAGGGGGCCGCCTTCGCCACCGGTATTCCTCCAGATCTCTACGCATTTCACCGCTACACCTGGAATTCTACCCCCCTCTACGAGACTCTAGCTTGCCAGTTTCAAATGCAGTTCCCAGGTTGAGCCCGGGGATTTCACATCTGACTTAACAAACCGCCTGCGTGCGCTTTACGCCCAGTAATTCCG
+
CCCCCGGGGGGGGGGGGGGGGGGGGGGGGGGGGGGGGGGGGGGGGGGGGGGGGGGGGGGGGFFGGGCGGGGGGGGGGGGGGGGGGGGEFGGGGGGGGGGGGGGGGGGGGGGGGGGGGGE>FCEGGGGGGGGGGGGGFFGGGGGGGGGDGDEGGG9EGGFFGGGGGGGGGGGFGGGDGFFGFC?FGGFGGGCECCCECE8CFFGGFGGGCFGGCGGGGCFGFDB@059B?DFFGGFAF6>>EFFFCGFFGGC
@M03364:276:000000000-BLYN8:1:1101:23256:5739 2:N:0:1
GGACTACTAGGGTATCTAATCCTGTTTGCTCCCCACGCTTTCGCACCTGAGCGTCAGTCTTTGTCCAGGGGGCCGCCTTCGCCACCGGTATTCCTCCAGATCTCTACGCATTTCACCGCTACACCTGGAATTCCACCCCCCTCTACGAGACTCAAGCCTGCCAGTTTCAAATGCAGTTCCCGGGTTGAGCCCGGGGATTTCACATCTGACTTGACAGACCGCCTGCGTGCGCTTTCCGCCCAGTAATTCCG
+
CCCCCGGGGGGGGGGGGGGGAFGGGGGGGGGGGGGGGGGGGGGGGGGGFFGGEGGGGGGGGGGGGFGGGGGEGG:FEGGGGGEFFGGGGGGGGFFFF8EFGGGGGFGGGGGGGGGGGGGG:CGGGGGGG?FGGAGGGCGFEEEFGGGDEEGG687EFGGGFCFGGFFCCFFGGGGGGGGGFGGDGEEG67B55:E5:CC?FFFGFGGGFGGGGGDCF<FGEE@1<F>FBFEB)95)14EEG)1?G7@AFG7
@M03364:276:000000000-BLYN8:1:1101:6750:5754 2:N:0:1
GGACTACACGGGTATCTAATCCTGTTTGCTCCCCACGCTTTCGCACCTGAGCGTCAGTCTTCGTCCAGGGGGCCGCCTTCGCCACCGGTATTCCTCCAGATCTCTACGCATTTCACCGCTACACCTGGAATTCTACCCCCCTCTACGAGACTCTAGCTTGCCAGTTTCAAATGCAGTTCCCAGGTTGAGCCCGGGGATTTCACATCTGACTTAACAAACCGCCTGCGTGCGCTTTACGCCCAGTAATTCCG
+
CCCCCDE<FDGEFEGGGGFFGGDFGGGGGEFEGGFGGGG7FEFGGGGCFGGGGGGGGGGGGFCGGGGGD7FGEGGGGCGGFEEGGGGCFCF?BF,?FCFACEEAFFGDFDGGGCEGF@@CGEFGCDD@<FGFEGGGGFFFEEG6EC8++@CFFGGGGGA,@EGGG,;EC9E;EAD?F9DFGF68>D6<,>>FGG585;C9>C93@C71:DGCDF+@C4CGBEDF?>0>13859D<:@(AC*),00*@4CC*
@M03364:276:000000000-BLYN8:1:1101:15410:5765 2:N:0:1
GGACTACTAGGGTTTCTAATCCTGTTTGCTCCCCATGCTTTCGTACCTCAGCGTCAGTATTAGGCCAGATGGCTGCCTTCGCCATCGGTATTCCTCCAGATCTCTACGCATTTCACCGCTACACCTGGAATTCTACCATCCTCTCCCATACTCTAGCTTCCCAGTATCGAATGCAATTCCCAAGTTAAGCTCGGGGATTTCACATCCGACTTAAAAAGCCGCCTACGCACGCTTTACGCCCAGTAAATCCG
+
CCCCCGGGGGGGGGGGGGGGGGGGGGGGGGGGGGFGGGGGGGGGGGGGGGGGGGGGGGGGGGGGGGGGGGGGGGGGGGGGGGGGGGGGGFGGGGGGGGGGGGGGGGGGGGGGGGGGGGGGGGGGGGGGGGGGGFGFGGGFGGGGGFGGGGGGGGGGGGGGGFFDGGGGDGFFGGGGGGGGGGGFFGG8DFFGGGGGGGGGGC79;FDGGGGGGGGGFGCCDGEFAFFF@BDFGGGFFFGGGFFFCCFC7D7
@M03364:276:000000000-BLYN8:1:1101:19000:5769 2:N:0:1
GGACTACTAGGGTTTCTAATCCTGTTCGCTACCCACGCTTTCGAGCCTCAGCGTCAGTTACAGACCAGAGAGCCGCTTTCGCCACCGGTGTTCCTCCATATATCTACGCATTTCACCGCTACACATGGAATTCCACTCTCCCCTTCTGCACTCAAGTTCTACAGTTTCCAAAGCATACTATGGTTAAGCCACAGCCTTTCACTTCAGACTTATAAAACAGCCTGCGCTCGCTTTACGCCCAATAAATCCGG
+
CCCCCGGGFFGGGGGGGGGGCGGGGF<CGGGGGGGGGEGGGGGFGGDGGGGGDGGCGGGFGEFEFFFGGFEGGGGGGFGGGGGGG8FGGGGGGGGGGFGGGFGGG<FFEEGDGGFFGGEGGDGFD?EGGGGGGGGG9EDFF?EF?FEGFEGGEFGG,EB3@9EGFGGFFF=DD,3A=FCDEC?CCEAFCGC@,:DFGGFGFCA50+=9;7D8++5CFG86AC6=2*):2655CF@=5(=EDF84:FF5CCG
@M03364:276:000000000-BLYN8:1:1101:22117:5779 2:N:0:1
GGACTACTAGGGTTTCTAATCCTGTTTGCTCCCCACGCTTTCGCACCTGAGCGTCAGTCTTCGTCCAGGGGGCCGCCTTCGCCACCGGTATTCCTCCAGATCTCTACGCATTTCACCGCTACACCTGGAATTCTACCCCCCTCTACGAGACTCTAGCTTGCCAGTTTCAAATGCAGTTCCCAGGTTGAGCCCGGGGATTTCACATCTGACTTAACAAACCGCCTGCGTGCGCTTTACGCCCAGTAATTCCG
+
CCCCCGFGGGGGGGGGGGGGGGGGGGGGGGGGGGGGGGGGGGGGGGGFGGGGGGGG>GGGGGGGGGGGGGG7FEGGGGGGGGGDEFGGGGGFGGF?FDFFGEEFGGGGGGGGGG9FGEEGGGFGDGGGGGGGGGGFGGGG7CCFGGGD7EEGGGGFGFGFFGGGGGFGFGGGGAFGGFGFCEEFFGGG?FDGGEDE51CFDC?FFFG7FCCFGFCF=5FGDCA?DF@FFEFFGGGAF?GGGF(7CFFAC72
@M03364:276:000000000-BLYN8:1:1101:12432:5780 2:N:0:1
GGACTACCGGGGTATCTAATCCTGTTTGCTCCCCACGCTTTCGCACCTGAGCGTCAGTCTTCGTCCAGGGGGCCGCCTTCGCCACCGGTATTCCTCCAGATCTCTACGCATTTCACCGCTACACCTGGAATTCTACCCCCCTCTACGAGACTCTAGCTTGCCAGTTTCAAATGCAGTTCCCAGGTTGAGCCCGGGGATTTCACATCTGACTTAACAGACCGCCTGCGTTCGCTTTACGCCCAGTAATTCCG
+
CCCCCGGGGGGGGGGGGGGGGGGGGGGGGGGGGGGGGGGGGGGGGGGGGGGGGGGGGGGGGGGGGGGGGGGGGGGGGGGGGGGGGGGGGGGGGGGGGGGGGGGGGGGGGGGGGGGGGGDGDGGGGGGGGGGGGGGGFGGGGGGGADGC8EEGGGCFGGGFGFADFGGGFFFGGGGGGGGGGCF>FGGGGGGGEEGGEGGGGGGF1;:CDCCFGGGFGGGC:EF6:F9)(.7)>C<9/8EDG><FG=BFG79
@M03364:276:000000000-BLYN8:1:1101:7543:5782 2:N:0:1
GGACTACAGGGGTATCTAATCCTGTTTGCTCCCCACGCTTTCGCACCTGAGCGTCAGTCTTCGTCCAGGGGGCCGCCTTCGCCACCGGTATTCCTCCAGATCTCTACGCATTTCACCGCTACACCTGGAATTCTACCCCCCTCTACGAGACTCTAGCTTGCCAGTTTCAAATGCAGTTCCCAGGTTGAGCCCGGGGATTTCACATCTGACTTACAAAACCGCCTGCGTGCGCTTTACGCCCAGTAATTCCG
+
CCCCCGGGGGGGG;FFGGGGGGGGGGGGGGFGGGGGGGGGGGGEGGGGFGGGGGGGEF@EFCGGGGGG@GDGGGGGCFGGGGGGGGGGGGGGGGGGGG8EG?EGGGGGGGG>FGGGGGGGDGGG@FGGGGGGGGGGGG6FGEEGFG6+@>EFCF9DFFGF7CA6FGFFFGGGGGG9>,>?FBC5DF61,?DGGEC*5CFGGGGF+*++3:FC>7++>DGG:CB((;9>:>77DGF)6(:C=B(9C*96CC2
@M03364:276:000000000-BLYN8:1:1101:6453:5793 2:N:0:1
GGACTACACGGGTTTCTAATCCTGTTTGCTCCCCATGCTTTCGTAACTCAGCGTCAGTATTAGGCCAGATGGCCGCCTTCGCCATCGGTATTCCTCCAGATCTCTACGCCTTTCACCTCTACACCCGGAATTCTACCATCCTCTCCCATACTCTAGCTTTCCAGTATCTAATGCAAATCCTAAGGTAAGCCCAGGGATTTCACATCCGACTTAAAAATCCGCCTACGCACTCTTTACGCCCCGTAAATCCC
+
CCC9C@@E@@FFEGG<C<CECF<9FGGFCGA<CF<,6EFGGFDC,,6CFEFGGCEDEGEFFFCACFF<8@6@8666@:F5,BC:7FE>,,,C,@,:E8AEF8,CEF,D:4BEEE<FC,9=FFG<>+::C:CFA<9;B,,AE8A@E8DG,DFGGCG8,,3,38E,CDE9,6>;FC9=,26@,,@8,73,@3,@,36C:FF?++@+1:+0*9<CC++5;*,<:EEF2*/:28))+2+8+-*=C39:<*0)+;*
@M03364:276:000000000-BLYN8:1:1101:5915:5797 2:N:0:1
GGACTACAAGGGTATCTAATCCTGTTTGCTCCCCACGCTTTCGCACCTGAGCGTCAGTCTTCGTCCAGGGGGCCGCCTTCGCCACCGGTATTCCTCCAGATCTCTACGCATTTCACCGCTACACCTGGAATTCTACCCCCCTCTACGAGACTCTAGCTTGCCAGTTTCAAATGCAGTTCCCAGGTTGAGCCCGGGGATTTCACATCTGACTTAACAAACCGCCTGCGTGCGCTTTACGCCCAGTAATTCCG
+
CCCCCGGGGGGGGGGGGGGGGGGGGGGGGGGGGGGGGGGGGGGGGGGFFFGGGGGGGGGGGGGGGGGGGGGGGFGGGGGGGGGGGGFGGGGGFGGGGGGGDFFGFGGGGGGGGGGGFGGGGGGGGGGGGGGGGGGGGGGGGGGGGGFGGGGGGGGGGGGFDGGGFFGGGGGGGGGGGGGGCEGGGGGGGGGGGGGGGEGCFGGGFGGF7CFGGGGGGGGGAEEFFF;F:D:><DFAF:EGGFBFGG?:FF7
@M03364:276:000000000-BLYN8:1:1101:11173:5798 2:N:0:1
GGACTACAAGGGTTTCTAATCCTGTTTGCTACCCACGCTTTCGCGCTTTAGCGTCAGTATCTGTCCAGTAAGCTGGCTTCCCCATCGGCATTCCTACAAATATCTACGAATTTCACCTCTACACTTGTAGTTCCGCTTACCTCTCCAGTACTCTAGTCATACAGTTTCCAACGCAATACAGAGTTGAGCCCTGCATTTTCACATCAGACTTATATACCCACCTAGACGCGCTTTACGCCCAATAAATCCGG
+
CCCCCGGGGGGGGGGGGGGGGGGGGGGGGGGGGGGGGGGGGGGGGGGGGGGGGGFGGGGGGGGGGGGGGDGGGGGGGGGGFGGGGGGGGGGGGGGGGGGGGGGFGGGGGGGGGGGGGGGFDEGGGGGGGGGFGEEGGGGFGGGGGGGGGF99BFFGGGGGEGGGGGGGGGGGGGGCEFGGGDFFGGGGGGFGGGFGGGGGGGGG?:CCFGG??EFG+?<FFGFFFFBFBF4?><FC>@ECE?BFCDFEDG>
@M03364:276:000000000-BLYN8:1:1101:24418:5821 2:N:0:1
GGACTACTGGGGTTTCTAATCCTGTTTGCTACCCACGCTTTCGCGCTTTAGCGTCAGTATCTGTCCAGTAAGCTGGCTTCCCCATCGGCATTCCTACAAATATCTACGAATTTCACCTCTACACTTGTAGTTCCGCTTACCTCTCCAGTACTCTAGTCATACAGTTTTCAACGCAATACAGAGTTGAGCCCTGCATATTCACATCAGACTTAGATAACCACCTATACGCGCTTTACGCCCAATAAATCCGG
+
-A@9C,C,C9E@F@CE<CEFFFFFGA<FAEG@@6,6+@FEG9C7@@FEFFAGEGC@FCCD,FGEG@9CF9,9CEEC7<F?<F<@FGE7FFC,:?=<<?F9F<FFD<FG@,E@@EE<FCFFAFFGG9EGDGGGGGCFCEE<@DFDD8>=FCE9>,EFECFFC;EFEE;,,=;EEEEEGDD9D@FBFGFC,,3@=5>A,,@<FCFC6CC+33?=+=9<CF,@*16=*+9A5B49*:+*0(4==)0?7:BEF78
@M03364:276:000000000-BLYN8:1:1101:6755:5825 2:N:0:1
GGACTACCCGGGTTTCTAATCCTGTTTGCTCCCCACGCTTTCGCACCTGAGCGTCAGTCTTTGTCCAGGGGGCCGCCTTCGCCACCGGTATTCCTCCACATCTCTACGCATTTCACCGCTACACATGGAATTCTACCCCCCTCTACAAGACTCTAGCTGACCAGTATCAGATGCAATTCCCGGGTTAAGCCCGGGGATTTCACATCTGACTCAATCAACCGCCTGCGTGCGCTTTACGCCCAGTAATTCCG
+
CCCCCGGGGGGGGGGGGGGGGGGGGGGGGGGGGGGGGGGGGGGGGGGGGDGGGGGGEGGGGGGGGGGGGCGGGGGGGGGGGGGGGGGGGGGGGGFGGGGFGFGGGGGGGGGGGGGGGGGGGGGGGGGGFFF:;FGGGGGGGGGGGGGCF?FFGGGGGGGGGGGGGGGGGGFFGGFGGGGGGGCCFGGFGGGGGGDGGEGGGGGFFFC>C>>FGGGGFGGCBGF@BFFF0>BEGGGFFFGDGF?F7:?):C9
@M03364:276:000000000-BLYN8:1:1101:23764:5838 2:N:0:1
GGACTACCAGGGTTTCTAAGCCTGTTTGCTCCCCATGCTTTCGTACCTAAGCGTCAGTATTAGGCCAGATGGCTGCCTTCGCCATCGGTATTCCTCCAGATCTCTACGCATTTCACCGCTACACTGGAAATTCCGCCTTCCTCTAACATACTCTAGTCTTCCAGTATCCACTGCAGTTCCCAGGTTGAGCCCAGGGCTTTCACAACGGCCTTAAACGACCACCTACGGACGCTTTACGCCCAGTAATTCCG
+
<<C@CC866-BFFFEEFG9,ECEFFFGGGGFGGCDA@,CFFCFG8FFD,;C,CF,BCFEEEF9CCEGF8FF,C6BF8CFGGC74BEG,6BF,EFG,=FC,=4@EEGG7+=,8,?FFFDGGCEGGA:D<ECACFG8CEGGC8DGGDCF84,>=47C;@E,7@EFFGG9B=A,3,9@@9,3=EDD+3@D8D,>+,,@CECFCF?FF*96>+;0*;=CFD>CE**/-2;)*)/))27*@82E@E)(97C@3+;7
@M03364:276:000000000-BLYN8:1:1101:12491:5879 2:N:0:1
GGACTACAGGGGTTTCTAATCCTGTTTGCTCCCCACGCTTTCGCACCTGAGCGTCAGTCTTTGTCCAGGGGGCCGCCTTCGCCACCGGTATTCCTCCAGATCTCTACGCATTTCACCGCTACACCTGGAATTCTACCCCCCTCTACAAGACTCTAGCCTGCCAGTTTCGAATGCAGTTCCCAGGTTGAGCCCGGGGATTTCACATCCAACTTGCTGAACCACCTACGCGCGCTTTACGCCCCGTACTTCCG
+
CCCCCGGGGGGGGGGGGGFGGGGGGGGGGGGGGGGGGGGGGGGGGGGGGGGGGGGGGGGGGGFGGGGGGGGGGGGGGGGGGGGGGGGGGGGGGGGGGGGGGGGGGGGGGGGGGGGFGGGGGGGGGFGGGGGGGGGGGGGGGGGGGGGGGFGFGGFGGGGGGGGGGGGGGGGGFCC,EFGGGGG529DGGGGCC5EECEGGG7FCFGG*9DGGGGGDFCFGFG:;8F0)(5555CC<63EE5)2<3*7<FC*
@M03364:276:000000000-BLYN8:1:1101:14062:5883 2:N:0:1
GGACTACTGGGGTTTCTAATCCTGTTTGCTCCCCACGCTTTCGCACCTGAGCGTCAGTCTTCGTCCAGGGGGCCGCCTTCGCCACCGGTATTCCTCCAGATCTCTACGCATTTCACCGCTACACCTGGAATTCTACCCCCCTCTACGAGACTCTAGCTTGCCAGTTTCAAATGCAGTTCCCAGGTTGAGCCCGGGGATTTCACATCTGACTTAACAAACCGCCTGCGTGCGCTTTACGCCCAGTAATTCCG
+
CCCCCGGGFGFGGEGGGGGGGGGGGGGGGFGGGGGGGGGGGGGGGGGFFFGGGGGGGGGGFFGGGGGGGGGGGGGGGGGGGGGGGGGGGDGGGGGGGDF<FGGGGFGGGGGGGGFGGGDG7FEFGGCFGGGGGGGGGGFEEEGDDFG>B>EGGGGCDGGGGFCGGGGFFG,@CGGGG?FFEE6FGFFGFG6DCEGE*8EC:;C7+;FC>CFGG7FDGCC=5EDFFFFFBD).79C2=?GEGF0?77BFGG6
@M03364:276:000000000-BLYN8:1:1101:4771:5894 2:N:0:1
ACCGAGGTGTTTTGATTTGCGTCGTGGTCTGTCCGGATTGGAATATCATGGTTGCTTAGCATGATTGCTCTCTCACCTTTTGCACTCCTGCGCCGTTGGTGGTCATGGGGTCGCTTCTCGCCCCCGGCCCTCCTCCCGCTCCCTCACCGTTTCACACCTCCACCTTCCATTTCCCCCTCCTCTCCCCTCGCCTACCGTTCCACCTACGTGGACGCTCTCACCCGTCAGTGTGAGCCCGTGTCCCCTCACTT
+
----,++8,-6-,,,,C,,C+6+@F,,,,;,,,,,+88,,;,,;@,6,,<6,;,,;,,,,,,6,,6,,,:<9,6,,,9<E,66,,,,,:,6++8+86,,8,,,9,5,9,44:++8:4,,64+++++4++++3+,,,+3633+++,,,6+,4+,,,,,+3,34@6,6,63,3,,7,3@*;:=,,,264,******2,*4**2+0*8*****1**/)***5++2)(-.()-*/1***.)(2/0)-0**).9**
@M03364:276:000000000-BLYN8:1:1101:26938:5915 2:N:0:1
GGCGTGCCCGGGGAGCGGAGGCGTGGGGGGGGGGAGGCGGGCGAGGCGGGGCGGGAGTGAGTGGCGAGGCAGCGGGCGGCGCGAGGGGAGGGGGGGGGGGGAGGGAGTGGGGTGACGTGTGCGGTGGGGGACAGACGGGGCGGGGGGGACGGGGTGTGGGGGAGGGGGTGGGGGTGGGCGGAGGGGGAGGGTGAGGGGGGCACAGGGGAGGTCAGACACGGCAGGCGAGAGAGGACAGGAGTGGGAGGGCG
+
888-868:,86:++878+88+,868@76+6*****2/+21821*/*22**/*12**/+2,,,2**/11*2+12//*221*/****1/8*111*/1***8*2*2*>2//,*18***,/*/+/,***2//*/***/*1//2**2*7>*1////1***1*28***21/28**1*2/**/1***/*18/88*1*/*/*18*2:*))**0**/)/1********/.*.-()-.-.5.1**()2/*1),0**02511
@M03364:276:000000000-BLYN8:1:1101:21200:5945 2:N:0:1
GGACTACAAGGGTTTCTAATCCTGTTTGCTCCCCATGCTTTCGTACTTCAGCGTCAGTATTAGGCCAGATGGCTGCCTTCGCCATCGGTATTCCTCCAGATCTCTACGCATTTCACCGCTACACCTGGAATTCTACCCCCCTCTACGAGACTCTAGCTTGCCAGTTTCAAATGCAGTTCCCAGGTTGAGCCCGGGGATTTCACATCTGACTTAACAAACCGCCTGCGTGCGCTTTACGCCCAGTAATTCCG
+
CCCC8FFGFGGDGGGGGGGEFEGGGGGGGGGFGGGGGGFGCEFGGFFGGFGFGFGFGGGGGGGGGGGGGGEFGGGGGGGGG7BEGGDGGGGGGGFGGEFFFGGGGGGGGGDG9<EFFEGGGGGGGGGGFFFFGGGGGG6@CEGGGGGG84@DECEFGFGD7FCGGGGGGFGGGGGGGGFFDGFEDG8FFC>DECEE5CFGFFGGB7DGGGGFCGGF7CEFFGFDF4=:(?)5CDC<FFGC=)60:+;?+@;
@M03364:276:000000000-BLYN8:1:1101:23035:5963 2:N:0:1
GGACTACAAGGGTTTCTAATCCTGTTTGCTCCCCACGCTTTCGCACCTGAGCGTCAGTCTTTGTCCAGGGGGCCGCCTTCGCCACCGGTATTCCTCCAGATCTCTACGCATTTCACCTCTACACCTGGAATTCTACCCCCCTCTACAAGACTCTAGCCTGCCAGTTTCGAATGCAGTTCCCAGGTTGAGCCCGGGGATTTCACATCCGACTTGACAGACCGCCTGCGTGCGCTTTACGCCCAGTAATTCCG
+
CCCCCGFGGGGGFFGGGGGGGGFFGGGGGGGFGGGGGGGGGGGFGGDGGGGGCCEGGGGGGGFGCFFEGGGGGGGGGGGGGGGEG?CFGGGGGGGGGGGFFGGGFFGFEEFGCEFGC,,@:E?AFGGGGGGGGGGGG8B7BCGGGGGD9DG?FGG89>EGGGGEGG;DGGGGCGGFGGGFDFGGFFF6CCFGGDEG58CF>87CFGGGDC5>F7CG47FGFC5475;>:;>:CDC<B(;8ED?677@6*:0
@M03364:276:000000000-BLYN8:1:1101:26400:5967 2:N:0:1
GGACTACGGGGGTATCGAATCCTGTTTGATCCCCACTCGTTCGCACATCAGCGTCAGTTACAGACCAGAAAGTCGCCTTCGCCACTGGTGTTCCTCCATATCTCTGCGCATTTCACCGCTACACATGGAATTCCACTTTCCTCTTCTGCACTCAAGGTTTCCAGTTTCCAACGACCCTCCACGGTTGAGCCGTGGGCTTTCACATCAGACTGAAAAAACCGCCTACGCGCGCGTTTCGCCCAATAATTCCG
+
CCC@,CF7F@B7+6C@@,;CCFE9F<EDCCAFF<FG,;9CFF@CFGGFFFCFG7,8@C,CEFGCF7CF?DFGEEFFGGG9=,BFEF=,:,F:,FEBFGF9,C,CF9EG@:=+AF9,C+>8F@,,,45<EFCGC,,C,=EFGGGFGGGGF8>+,,,,,6@,8,,6@D;;,5,,4+@EGG5::DEECCGCE;D?*:C*/,=<C+<CA*02*;C**0;+*18*5CA?DFFE;@E3)19()-;*:5()*:/)*:*
@M03364:276:000000000-BLYN8:1:1101:9267:5968 2:N:0:1
GGACTACCGGGGTATCTAATCCTGTTTGCTCCCCACGCTTTCGCACCTGAGCGTCAGTCTTCGTCCAGGGGGCCGCCTTCGCCACCGGTATTCCTCCAGATCTCTACGCATTTCACCGCTACACCTGGAATTCTACCCCCCTCTACGAGACGCTAGCTTGCCAGTTTCAAATGCAGTTCCCAGGTTGAGCCCGGGGATTTCACATCTGACTTAACAAACCGCCTGCGTGCGCTTGACGCCCAGGAATTCCG
+
CCCCCGGGGGGGEGGCEGGGGGGGGGGGGGGGGGGGGGGGGGGEGGGGGGGGGGGGGGGGGGGGGGDGGGGGGGGGGGGGGGFGGGGGGGGGGGGGGGCDGCFGFGGGGDEGGGGGGGGGGGGGGCFFGFGGGACGGGGGEGGGGGGGGGG*>@:CFCFDGGGFGGGG,>DF?;?DGGGGFFC8F,:EGGGGGGEG=EFFGGGG6>G++;>D7FCCGCFGBED3:>;>?>>:DG*191CE7),)*295DF0
@M03364:276:000000000-BLYN8:1:1101:7501:5979 2:N:0:1
GGACTACCCGGGTTTCTAATCCTGTTTGCTACCCACGCTTTCGCGCTTTAGCGTCAGTATCTGTCCAGTAAGCTGGCTTCCCCATCGGTATTCCTACAAATATCTACGAATTTCACCTCTACACTTGTAGTTCCGCTTACCTCTCCAGTACTCTAGTCATGCAGTTTCCAACGCAATACAGAGTTGAGCCCTGCATTTTCACATCAGACTTTCATAACCACCTAGACGCGCTTTACGCCCAATAAATCCGG
+
CCCCCGGGGGGGFCEGGGGGGGGGGGGGGGGGGGGGGGGGGGGGGGGGGGGGGGGGGGGGGGGGGGGGGGGGGGGGGGGGGGGGGGGGGGGGGGGGGGGGGGGFGGGGGFGGGGGGGGGGGGGGGGGGGGGGGCGGGGGGGGGGGDGGGGGCFGFGGGGGGGGGGFGGGGGGGGGGGGGGFGGGGGGGGFGGGDGGFGGGGGGGFGGGGFFGFGC7;C6CFEF@@AFEFFFFDFG=E?ECE4>FGGFFGDC
@M03364:276:000000000-BLYN8:1:1101:13144:6004 2:N:0:1
GGACTACCAGGGTTTCTAATCCTGTTCGCTCCCCACGCTTTCGTTCATCAGCGTCAATAAATACGTAGTAACCTGCCTTCGCAATTGGTATTCCATGTAATATCTAAGCATTTCACCGCTACACTACATATTCTAGTTACTTCCATACTATTCAAGTCAAACAGTATCAATGGCCGTGTCTTAGTTAAGCTAAGAAATTTCACCACTGACTTATCTGACCGCCTACGAACCCTTTAAACCCAATAATTCCG
+
CCCCCG8FFGGGGGGFGGGGGGGGGGFFGGGGGGGGGGGGGFDEF@CFFCG<FGE7@FEGFGGCFCDFEFGGGC@GFGFDGEEGGFGGGGGGFCGGGGGFFGGEDGGGGGCFFCFGGGGGGGGGGGDCFGGGGGGGGFFGGGGC4,@,,;E@DFFCEFFGFG?FAFFFGG;;DF=@EGDCFFADF;D8ED;EFFGGGGCDFFGFF=DFGGFFCFFCC?D,?EBAAFA?=?59*;CCFFGGC?BFCC84BFF
@M03364:276:000000000-BLYN8:1:1101:14261:6016 2:N:0:1
GGACTACAAGGGTTTCTAATCCTGTTTGCTCCCCACGCTTTCGCACCTGAGCGTCAGTCTTCGTCCAGGGGGCCGCCTTCGCCACCGGTATTCCTCCAGATCTCTACGCATTTCACCGCTACACCTGGAATTCTACCCCCCTCTACGAGACTCTAGCTTGCCAGTTTCAAATGCAGTTCCCAGGTTGAGCCCGGGGATTTCACATCTGACTTAACAAACCGCCTGCGTGCGCTTTACGCCCAGTAATTCCG
+
CCCCCGGGGGGGEFGGGGGGGGGGGGGFFGGFGGGGGDGGGGGGGFGGGFGGGGEGGGGGFGGGGGGGGGGGGGGGGGGGGGGEGFGGEGGGGCFGFGEFGGGGGGGGGGEEGGGGDGGGGGGGGGGGGGGFFGGGGGCFGEGGGFGC@CCGFGGGGGDFFGGGGEGGGGGGGGGGGGGGGGGGCFFFG@FFGGGGDG?F7@CFFGCDGFFC>7>CFGFGBGDD@F>517>E3<*6*:EEEF<FGGF>FFF
@M03364:276:000000000-BLYN8:1:1101:22024:6039 2:N:0:1
GGACTACTAGGGTTTCTAATCCTGTTTGCTCCCCACGCTTTCGCACCTGAGCGTCAGTCTTTGTCCAGGGGGCCGCCTTCGCCACCGGTATTCCTCCACATCTCTACGCATTTCACCGCTACACATGGAATTCTACCCCCCTCTACAAGACTCTAGCTGACCAGTATAAGATGCAATTCCCGGGTTAAGCCCGGGGATTTCACATCTGACTCAAACAACCGCCTGCGGGCGCTGTACGCCCAGTAATGCCG
+
<CCC<CFADFFGFE@<,<EF<EFFFGFC<@9EGFCCEC:,CF:@@F74<<FDC7:@FCE,FFEFFGGGGDCE7:FFEEEFFC,?E@FD+FD9@B;E@<FCF8E<EE,D+4+B,CAGD@EC@+AE9FFGGGFCFGGG9>ECE=E=D,,EFGD+@9FGAFDEEEFCDF,,5@@>F9FG,,5;,@5BFC8,BF:EC5:E5:E,:@,;1;77F+:7*>*278@7)=5(()()(8@EC)9:93/:C36/7D=6*91
@M03364:276:000000000-BLYN8:1:1101:17095:6060 2:N:0:1
GGACTACAGGGGTTTCTAATCCTGTTTGCTCCCCATGCTTTCGTACCTCAGCGTCAGTATTAGGCCAGATGGCTGCCTTCGCCATCGGTATTCCTCCAGATCTCTACGCATTTCACCGCTACACCTGGAATTCTACCATCCTCTCCCATACTCTAGCTTCCCAGTATCGAATGCAATTCCTAAGTTAAGCTCAGGGATTTCACATCCGACTTAAAAAGCCGCCTACGCACGCTTTACGCCCAGTAAATCCG
+
CCCCCGGGFGGGGGGGGGGGGGGGEGGGGGGGGGGGGGGGCEFGGGGCFGGGGGGGGGGGGGGGGGGGGGGGGGGGFGGGGGGGCFGGGGGDGGGGGGGGGGGG;FGGGGGGFFGGGGG>FGGGGEFGFGGEGDGGGGGGGFGGGGGGGGGGGGGGFG9AFGGGGFFCCFCFGGGFGGGCGGGGGFGGGGCEGGGGGGGGGGGGFGGDGDDGGGGGGGGFF5DAFFD>A?DED*88B@GEGFD;CGF<>FD
@M03364:276:000000000-BLYN8:1:1101:14957:6069 2:N:0:1
GGACTACCGGGGTATCTAATCCTGTTTGCTCCCCACGCTTTCGCACCTGAGCGTCAGTCTTCGTCCAGGGGGCCGCCTTCGCCACCGGTATTCCTCCAGATCTCTACGCATTTCACCGCTACACCTGGAATTCTACCCCCCTCTACGAGACTCTAGCTTGCCAGTTTCAAATGCAGTTCCCAGGTTGAGCCCGGGGATTTCACATCTGACTTAACAAACCGCCTGCGTGCGCTTTACGCCCAGTAATTCCG
+
CCCCCAFGFEGGGEFGGGGF<E<FFGCFFFFFGGGGGGGGGCEFGDGGGFGFFFGGG9EFFDFGFFGGGGEGFGFFGGGGGGEGFFFFCFGGG,@FFFFEEFFGGGGBCF?CFGGGGCBEFGGGFFDEFGFGGGGGGGFGGGGGC>@>EEE>FCEFFGCECFEEFDFGGGGGGGGGFFC?CFGGGGF,=,?FGGGDE56+;DFGFG7:CG7;F+?>C<FC:*81?@B)4BEFD3C2=:CG5580::BAGC6
@M03364:276:000000000-BLYN8:1:1101:15547:6075 2:N:0:1
GACTACTCGGGTTTCTAATCCTGTTTGCTCCCCACGCTTTCGCACCTGAGCGTCAGTCTTCGTCCAGGGGGCCGCCTTCGCCACCGGTATTCCTCCAGATCTCTACGCATTTCACCGCTACACCTGGAATTCTACCCCCCTCTACGAGACTCTAGCTTGCCAGTTTCAAATGCAGTTCCCAGGTTGAGCCCGGGGATTTCACATCTGACTTAACAAACCGCCTGCGTGCGCTTTACGCCCAGTAATTCCG
+
C?CCCFFFGGGGGDGGGGDFGGFGGGFGFGGGGGGGGGGGGGGGGFGFFGFGGGGGCFGGGGGEGGGGGGGGGGGGGGGGGGGEGGGFGGCFGFGGFE,AAEFFFFGGG:B<FGGGFEEEEGGFGGGGGFFGFGGGGCEFGGGGGGDEGGGFAEGGGFGGGFFGGAEGF;CG7EFF7@FGGGGG,D?FGFGEGGGGE?FG7@CC):CCFFD>F77CDG8EEGF;@FFF6B>D<3:<B:?1*7:=7*8A:F
@M03364:276:000000000-BLYN8:1:1101:13840:6075 2:N:0:1
GGACTACAGGGGTTTCTAATCCTGTTTGCTCCCCACGCTTTCGTGCATGAGCGTCAGTGTTATCCCAGGAGGCTGCCTTCGCCATCGGTGTTCCTCCGCATATCTACGCATTCCACCGCTACATGCGGAATTCCACCTCCCTCTGACACACTCTAGCCTTGCAGTCACCAATGCAGTTCCCAGGTTAAGCCCGGGGATTTCACATCGGTCTTGCAAAACCGCCTGCGCACTCTTTACGCCCAGTAATTCCG
+
CCCCCGFGGGGGGGGGGGGGGGGGGGGGGGGGGGGGGGGGGGGGGGGGGGGGGCFGGGGGGGFFGGGGGGGGGGGGGGGGGGGGGGGGGGGGGGCFFGGGGGGGGGGGGGGGGGGGGGGGGGGGGGGGGGGGGGGGGGGGGGGCGGGGGGGGGGGCFFGGGGGGF@DGEGGFGGGGGGGDGGGGGGGGGGGGGGGGEGGGGFGGFGG:1/98?+2BFGGGEED?<A>FBE5;CFGFFFEGG566:C=<C:2
@M03364:276:000000000-BLYN8:1:1101:3771:6100 2:N:0:1
GGACTACTCGGGTTTCTAATCCTGTTTGCTCCCCACGCTTTCGCACCTGAGCGTCAGTCTTCGTCCAGGGGGCCGCCTTCGCCACCGGTATTCCTCCAGATCTCTACGCATTTCACCGCTACACCTGGAATTCTACCCCCCTCTACGAGACTCTAGCTTGCCAGTTTCAAATGCAGTTCCCAGGTTGAGCCCGGGGATTTCACATCTGACTTAACAAACCGCCTGCGTGCGCTTTACGCCCAGTAATTCCG
+
CCCCCGGGGGGGGDCFFGGGGGGGGGGGGGGGGEGGGGGGGGGGGGGGGGGGGGGGGDFGFGGGGCCGGEEGGGGGGGGGGGCFGFGGGGGGGGGGG8?E@FGGFGGGGGGDGGGGGEGGGGGCGGGGGGGGFCFCFGGGGGGGDFGGCEG7FGFGDG96DFG?CFFFFGG,@93<>@E79;DFFFEGGFG>EEDEG>CFGFGGFCGFFCFF>FFF*;FCAC>0=FFD<DDFDDC)/(;8C;66DD6:7:2
@M03364:276:000000000-BLYN8:1:1101:12351:6113 2:N:0:1
GGACTACTGGGGTTTCTAATCCTGTTTGCTCCCCACGCTTTCGCACCTGAGCGTCAGTCTTCGTCCAGGGGGCCGCCTTCGCCACCGGTATTCCTCCAGATCTCTACGCATTTCACCGCTACACCTGGAATTCTACCCCCCTCTACGAGACTCTAGCTTGCCAGTTTCAATGGCGGTTCCCAGGTTAAGCCCGGGGATTTAACATCGGATTTAACAAACCGCTGCGGTGGGTTTTACGCCCAGTATTTCGG
+
CABCCFGFGGGGFFGFGFFFGFGGGGFFEGGEFGCFFGEGGGGDGGGGGGGFGCFGGGCGG9FFEGGGGGGGGGGGFGGGGGCGGGGGGGGGGGGFGGGGCGCFFGFGGGGFGGGGGGGGGGFGGGG@FFGGGGGGGGGGG=C=E,63+3@CD,53,@D:@C,,@9@CDE,,4,*4=*EF,,:BC9,0=CG5=EGE5C?++1=:7677/*227++>D5A:5C)(()(0())./7*.*-;CC74)**1.:*1
@M03364:276:000000000-BLYN8:1:1101:19603:6124 2:N:0:1
GGACTACAGGGGTTTCTAATCCTGTTTGCTCCCCACGCTTTCGCACCTGAGCGTCAGTCTTCGTCCAGGGGGCCGCCTTCGCCACCGGTATTCCTCCAGATCTCTACGCATTTCACCGCTACACCTGGAATTCTACCCCCCTCTACGAGACTCTAGCTTGCCAGTTTCAAATGCAGTTCCCAGGTTGAGCCCGGGGATTTCACATCTGACTTCACAAACCGCCTGCGTGCGCTTTACGCCCAGTAATTCCG
+
CC@CCFFFFGGGFCEGGGGGGGGGGGGGCGGGGGGGFGGG8FC@@FEFGEFGFGGGGEFAAFFFCGGFFGFCFEF:FGEFGGGGCBGGFGFGGGFGGFEEFED,@EFGE+FCFGFFFGGGGGGGGGDG<FGGGGGF9DGEEGGGGCFCECC7D,@EGF;FEGGC<>,E,3>,@DGF,2D>EFFG>EFGG@8CEDEGC*9<FG@@=F++;FF7+3;7*1=EBGE@?>6>?F8)1/92@:EE:D67:CF2>:7
@M03364:276:000000000-BLYN8:1:1101:12850:6130 2:N:0:1
GGACTACAGGGGTATCTAATCCTGTTTGCTCCCCACGCTTTCGAGCCTCAGCGTCAGTTACAGACCAGAGAGCCGCCTTCGCCACTGGTGTTCCTCCATATATCTACGCATTTCACCGCTACACATGGAATTCCACTCTCCTCTTCTGCACTCAAGTCTCCCAGTTTCCAATGACCCTCCCCGGTTGAGCCGGGGGCTTTCACATCAGACTTAAGAAACCGCCTACGCACGCTTTACGCCCAATAAATCCG
+
CCCCCGGGGGGGGEGGGGGGGGGGGGGGGGGGGGGGGGGGGGG<CFDGFGGGGGGGGGGDGFGGGGGGGGGDFGGGGGGGGGDGGFGGGFGGFGGGGGGGGGGFGGGGECGGGGGGGEFGGGFGCFGGGGGGGGGG9EDGGGFDDFC@AFGFFGG,@EGGFGFFGGGGG9EFGGG8DFGGGGG+3@CGGFGDGGGEE8FGG7CC><8CD6CG7>;CDFDFEGA?6;;53.)57CF</3;EED656744F<9
@M03364:276:000000000-BLYN8:1:1101:17836:6131 2:N:0:1
GGACTACCGGGGTTTCTAATCCTGTTTGCTCCCCACGCTTTCGCACCTGAGCGTCAGTCTTCGTCCAGGGGGCCGCCTTCGCCACCGGTATTCCTCCAGATCTCTACGCATTTCACCGCTACACCTGGAATTCTACCCCCCTCTACGAGACTCTAGCTTGCCAGTTTCAAATGCAGTTCCCAGGTTGAGCCCGGGGATTTCACATCTGACTTAACAAACCGCCTGCGTGCGCTTGACGCCCAGTAATTCCG
+
CCCCCGGGGGGGGGGGFGGGGGGGGGGGGGGGGGGGGGGGGGGGGEFFGGGGGGGGGGGGGGGGGGGGGGGGGGGEGGGGGGGGGGGDGGGGGGGGGCEEGFGGGGGFFGGGGGGGGGGGDGGGGGGGGGGGFGCA>DFGDGGF9EGGGGECGGGGGGGGGGFFGGGGGGGFFGGGGGGF:DFFGFG6E7B/C=5C58E6DGGGCDGFDFG=DCFGGGGGFDDB::>EB:))C9*4688:>@:F7:*)>C*
@M03364:276:000000000-BLYN8:1:1101:16225:6154 2:N:0:1
GGACTACTCGGGTTTCTAATCCTGTTTGCTCCCCATGCTTTCGTACCTCAGCGTCAGTATTAGGCCAGATGGCTGCCTTCGCCATCGGTATTCCTCCAGATCTCTACGCATTTCACCGCTACACCTGGAATTCTACCATCCTCTCCCATACTCTAGCTTCCCAGTATCGAATGCAATTCCTAAGTTAAGCTCAGGGATTTCACATCCGACTTAAGAAGCCGCCTACGCACGCTTTACGCCCAGTAAATCCG
+
CCCCCGGGGGGGGGCGGGGGGGGGGGDGGGGGGGGGGGGGFGGGGGGGGGGGGGGGGGGGGGGFGGGGGGFGGGGGGGGGGGGGGGGGGGGGGGGGGGGGGFGGGGGGGGGGGGGGGGGGGGGGGGGGGGFGGGGGGGGGGFGGGGGGGGGGGFGGGGGGGGGGGGGGCF8FGGGGGGAEE9=FGGDFGGGGCFGGFGGGGGGGFGGGGGGGFGG7@DEGBCEFDFFF=DFFGGGFFFGGGFFFC7=?FF9
@M03364:276:000000000-BLYN8:1:1101:20504:6174 2:N:0:1
GGACTACTGGGGTTTCTAATCCTGTTTGCTCCCCACGCTTTCGCACCTGAGCGTCAGTCTTCGTCCAGGGGGCCGCCTTCGCCACCGGTATTCCTCCAGATCTCTACGCATTTCACCGCTACACCTGGAATTCTACCCCCCTCTACGAGACTCTAGCCTGCCAGTTTCGAATGCAGTTCCCAGGTTGAGCCCGGGGATTTCACATCCGACTTGACAGACCGCCTGCGTGCGCTTGACGCCCAGTAATTCCG
+
CCCCCFGGGGGGEGGGGGGGGGGGGGGGGGGGGGGGGGGGGGGGGGGGGGGGGGGGGGGGGGGGGGGGGGGGGGGGGGEGGGGGGGGGGGGGGGAFC8FGFGGGGGGGGGGGGGGGFEGGGGGGGFGGGGGGGGGGGGGGGGGGGGGDEEGGGGFFGGGGGFGGFFGGGGGGGGGGGGGGGFFFCEFFGGGGGGGGCC99CFEGFGGGGDGG77>CCCGGFGB??F9)(<EBGG30?BGGGBBFC794CC2
@M03364:276:000000000-BLYN8:1:1101:23573:6182 2:N:0:1
GGACTACTGGGGTTTCTAATCCTGTTTGCTACCCACGCTTTCGCACATGAGCGTCAGTATTGCCCCAGAAGGCTGCCTTCGCCATCGGTGTTCCTTCCAATATCTACGCATTTCACTGCTACACTGGAAATTCCGCCTTCCTCTAACATACTCTAGCTGCCCAGTTTCAAAGGCAGTTCCCAGGTTGCGCCCGGGGATTTCACATCTGACTTAACAAACCGCCTGCGTGCGCTTTACGCCCAGTAATTCCG
+
CCCCCGGGGGGG@FGGGGGGGGGGGGGGGGGGGGGEEEGGGGGGGGGGEFGGGGGDGGGGGF,CEDFGFGFGGGGGGFFGGGDECFCCGGGGGGGFDGGFG8EFGC9DEGGDFGGG?FGGDFGGGGFCGGGGGGGGGGEGGGF+DFBE9AFGG,==@F,D6EDGGFGGG,C,1DFGGGG,@@D?FF8,+@CE6C685CFFGGGFFD8:=CDGG>CCF;EG4CA@=F>)()):DCGC+(1B5=;87:8?GC;
@M03364:276:000000000-BLYN8:1:1101:12539:6193 2:N:0:1
GGACTACAAGGGTATCTAATCCTGTTTGCTACCCACGCTTTCGCACATGAGCGTCAGTATTGCCCCAGAAGGCTGCCTTCGCCATCGGTGTTCCTTCCAATATCTACGCATTTCACTGCTACACTGGAAATTCCGCCTTCCTCTAACATACTCTAGCTGCCCAGTTTCAAATGCAGTTCCCAGGTTAAGCCCGGGGCTTTCACATCTGACTTAAACAGCCGCCTGCGTGCGCTTTACGCCCAGTAATGCCG
+
CCCCCGGFGGGGGGGGGGEFGGFFGGGGGGGGEFGCGGGGGGGGGGGGGGGGGCFGGGGGGCGEGF@EAFFGGGGDGGGGGGGGGGEGFEGGGGGGFGFFFFFFGGGGGGGGGGGFGGGFGGGGGGCGCFGGGGGGGGGGGGGCFGGDGFFFGFGFCFEGGGGGGGGGGGGDGGGGGGGG?DGGF?DGGGGGGCEGGGGGGGG9FGGGCDGGGGGGGGGGFDFFFF@EDFFFDGGFFDGGGD<FGFA):C:
@M03364:276:000000000-BLYN8:1:1101:16862:6214 2:N:0:1
GGACTACTGGGGTTTCTAATCCTGTTTGCTCCCCACGCTTTCGCACCTGAGCGTCAGTTACAGACCAGAGAGCCGCCTTCGCCACTGGTGTTCCTCCATATAGCTACGCATTTCACCGCTACACCTGGAATTCTACCCCCCTCTACGAGACTCTAGCTTGCCAGTTTCAAATGCAGTTCCCAGGTTGAGCCCGGGGCTTTCACATCTGACTTAAACAGCCGCCTGCGTGCGCTTTACGCCCAGTAATTCCG
+
CCCCCGGGGGGGEGGGGGGGGGGGGGGGGGGGGGGGGGGGGGGGGGGGGGGGGGGGGGGFGGGGGGGGGGGGGGGGGGGGGG@FGGFGGFGGGGDGFGGGGC9CEF@FGGGEGGFFFFC@CG:FFGGG=FGGGGFCEFG>EEEDEGG>CEGG8DCFFGFGFGFGGFGGGGGGGGD7@CFGGGGGDDFGGGGGG5C5EGE6DCCD68=FFGGCC7CFGGDGBG>@?F>F;DDFGGGFFFGGGEBFFGFFCG*
@M03364:276:000000000-BLYN8:1:1101:9234:6221 2:N:0:1
GGACTACTGGGGTTTCTAATCCTGTTTGCTCCCCACGCTTTCGCACCTGAGCGTCAGTCTTCGTCCAGGGGGCCGCCTTCGCCACCGGTATTCCTCCAGATCTCTACGCATTTCACCGCTACACCTGGAATTCTACCCCCCTCTACGAGACTCTAGCTTGCCAGTTTCAAATGCAGTTCCCAGGTTGAGCCCGGGGATTTCACATCTGACTTAACAAACCGCCTGCGTGCGCTTTACGCCCAGTAATTCCG
+
CCCCCGGGGGGGGGGGGGGGGGGGGGGGGGGGGGGGGGGGGGGGGGGGGGGGGGGGGGGGGGGGGGGGGGGGGGGGGGGGGGGGGGGGGGGGGGGGGGGFGGGGGFGGGDGGGGGGGGGGGGGGGGGGGGGGGGGGGGGGGGGGCFGCECGG6CFGGGGGGGGGGGGGGGGGGGGGGGCGGFGGGGGGGGGGGGDE=CDGGCGGFGGGGGFFFGGGGGGCEGDDFFF>6DEEGDC<F:?EG>6FD7FFGG*
@M03364:276:000000000-BLYN8:1:1101:16852:6261 2:N:0:1
GGACTACTGGGGTTTCTAATCCTGTTTGCTCCCCACGCTTTCGCACCTGAGCGTCAGTCTTCGTCCAGGGGGCCGCCTTCGCCACCGGTATTCCTCCAGATCTCTACGCATTTCACCGCTACACCTGGAATTCTACCCCCCTCTACGAGACTCTAGCTTGCCAGTTTCAAATGCAGTTCCCAGGTTGAGCCCGGGGATTTCACATCTGACTTAACAAACCGCCTGCGTGCGCTTTACGCCCAGTAATTCCG
+
CCCCCGGGFGGGGGGGGGGGGGGGGGGGGGGGGGGGGGGGGGGGGGGGGGGGGGCGGGGGGGGGGGGGGGGGGGGGGGGG?FGGGGGGGGGGGGGGGGGGGGGGGGGGGGGGGGGGGGGDCFGGGGGGGGGGGFGFGGGGGDGGGGGGGGGGGFGGGGGGGGGGGFGGGGEEGFGGGGGGDGGGGGGGGGFGGGGGGGGGGGFF6DFGGGGGFFFGG5FCEDB?FFBFBDEFGGGFF:EGE>6FGGFA>>9
@M03364:276:000000000-BLYN8:1:1101:9372:6311 2:N:0:1
GGACTACTCGGGTTTCTAATCCTGTTCGCTACCCATGCTTTCGCTCCTCAGCGTCAGTAACTGCCCAGTAACCTGCCTTCGCCATCGGTGTTCCTCCTGATATCTGCGCATTCCACCGCTACACCAGGAATTCCAGTTACCCCTACAGTACTCAAGTTATGCCCGTATCGCCTGCACGCCCGGAGTTAAGCCCCGGAATTTCACAGCCGACGCGACAAACCACCTACGAGCTCTTTACGCCCAGTAAATCC
+
CCCCCGGGGGGGGGGGGGGGGGGGGGGGGGGGGGFGGGGGGGGGGGGGGGGGGGGGGGGGGGGGGGGGGGGGGGGGGGGGGGGGGGGGC=FGGGGGGFGGGCGGGGGGGGFD9FEFFGEGCGGGGGGGG8<EFGFFF,>F9DD?>FGGGGGGGGGGEDGG>FGG7+=EECE+1@=,@=E?EECD7CFFGDEGGEGGGDGG>EFGF+*;)))2:195D3*5AE:(3)657AD3<?>)*5*;=:()2C?>>GG
@M03364:276:000000000-BLYN8:1:1101:4706:6327 2:N:0:1
GGACTACTCGGGTTTCTAATCCTGTTTGCTCCCCACGCTTTAGCACCTGAGCGTCAGTCTTCGTCCAGGGGGCCGCCTTCGCCACCGGTATTCCTCCAGATCTCTACGCATTTCACCGCGACACCTGGAATTCTACCCCCCTCTACGAGACTCTAGCTGGCCAGTTTCAAATGCAGTTCCCAGGGTGAGCCCGGGGCTTTCACATCTGACTTACCAAACCGCCTGCGTGCGCTTTACGCCCAGTAATTCCG
+
CCCCC8FCF@FEEEEFAFF,EFGGGGEEFFG<<F@6@@:69,;,6<F@,;C@CF@EGGG<9CDFGGEG@:+@@:FECFC=BFGD:AFC>C<@FD,CE=F<<9C<ACFF:FFFC,?FFE767:CG@=F,B<BCA<D;>=+86+>+9>E++4C8D,>,@;,DEEFC,EBDA,;,=,;>5,,>,6?**<:5,<8*4?BE**3<;@E71>@F7;:::+*2;58=5ED1:@F:()8:DGF)*4?C*7:):7@4720
@M03364:276:000000000-BLYN8:1:1101:4248:6327 2:N:0:1
GGACTACTGGGGTTTCTAATCCTGTTTGCTCCCCACGCTTTCGCACCTGAGCGTCAGTCTTTGTCCAGGGGGCCGCCTTCGCCACCGGTATTCCTCCAGATCTCTACGCATTTCACCGCTACACCTGGAATTCTACCCCCCTCTACAAGACTCTAGCCTGCCAGTTTCGAATGCAGTTCCCAGGTTGAGCCCGGGGATTTCACATCCGACTTGACAGACCGCCTGCGTGCGCTTTACGCCCAGTAATTCCG
+
CCCCCGGGGGGGGGGGGGGGGGGGGGGGGGGGGGGGGGGGGGGGGGGGGFFGGGFGGGGGGGGGGFGGGGGGGGGGGGGGGGGGGGGGGGGGGGGGGGGFGGGGGFGGGGGGGGGGGGGGGGFGGGGB,ADGFGGGGGGGG6EFGGGGDGGGFGF,DFGGGGFGGGGG>>6FCEGGGGGGGGGGGGGGGFFGG5=C**BCC+=CFGC1>DDGC7DGG4CGFDBFFF>>?F>D39C293E/:51F>7=>CF7
@M03364:276:000000000-BLYN8:1:1101:19138:6348 2:N:0:1
GGACTACTGGGGTATCTAATCCTGTTTGCTCCCCACGCTTTCGCACCTGAGCGTCAGTCTTCGTCCAGGGGGCCGCCTTCGCCACCGGTATTCCTCCAGATCTCTACGCATTTCACCGCTACACCTGGAATTCTACCCCCCTCTACGAGACTCTAGCTTGCCAGTTTCAAATGCAGTTCCCAGGTTGAGACCGGGGATTTCACATCTGACTTAACAAACCGCCTGCGTGCGCTTTACGCCCAGTAATTCCG
+
CCC<CCGGGGGGGEGGGGGFGFGGGFFGGGGGGGGGGGGGGCFGGGEGFGGGGGF@GFGGGGGGGGGFG@EGEECFDFGDFGGGG,@FEFFGGGAFGGGGGFFCFFGGGGGGGGGGGGGGGGFFGGF=FFAFGGGGGCFGEGGGGGGGGGGGGFGG,7>FF@FFFGGGF;9BE9EGGGGC>DGGGCDFF,DFECEGE5FFG79CF<:+;C>7@C7+;<F58EF?;57B1D>>DG359(88:>1;7*9>C**
@M03364:276:000000000-BLYN8:1:1101:8295:6348 2:N:0:1
GGACTACTGGGGTTTCTAATCCTGTTTGCTCCCCACGCTTTCGCACCTGAGCGTCAGTCTCCGTCCAGGGGGCCGCCTTCGCCACCGGTATTCCTCCAGATCTCTACGCATTTCACCGCTACACCTGGAATTCTACCCCCCTCTACGAGACTCTAGCTTGCCAGTTTCAAATGCAGTTCCCAGGTTGAGCCCGGGGATTTCACATCTGACTTAACAAACCGCCTGCGTCCCCTTTACGCCCATTAATTCCG
+
CC@<CEFFFEF@FGEDFGDFFF<FFAFGGGFEFGGGEGGEGGD;:FGF,@,,@@:C@F9F,,6CFFEGF@FECG@GEC8AFGECC?CFGFFGG9EAFGE,,AEFCEFGGECF??EFDE:=FE@<FCD@8FCD9?;BFCBB@@=9,B+3+@ECCCE9>FF6@>E,@ECF,;E9E9DEA7DE?9D*?,D6,DGG=5B*/=CFF+=C:6+;CGFFC1;C7*/*):)((8,0(0))2*92=(;C/.(*:**.C72
@M03364:276:000000000-BLYN8:1:1101:23388:6352 2:N:0:1
GGACTACTCGGGTATCTAATCCTGTTTGCTCCCCACGCTTTCGCACCTGAGCGTCAGTCTTCGTCCAGGGGGCCGCCTTCGCCACCGGTATTCCTCCAGATCTCTACGCATTTCACCGCTACACCTGGAATTCTACCCCCCTCTACAAGACTCTAGCTGACCAGTTTCAAATGCAGTTCCCAAGTTAAGCTCGGGGATTTCACATCTGACTTAATCAACCGCCTGCGTGCGCTTTACGCCCAGTAATTCCG
+
CCCCCGGGGGGGGGGGGGGGGGGGGGGGGGGGGGGGGGGGGGGGGGGGGGGFGGGGGGGGFGGGGGGGGGGDGGGGGGGGFGGGGGGGGDGGGGGGGGGFGGGGGGGGGGGGFGGGGGGGGGGGGGGGFGGGGGGGGGFGGEEFC;F:FGGGGFGGGGFGFGFGGGGEGFGFGGGGGGGFF9FGGGGGGG;ECEDEDGFGGGGGFGCDGGGGGFGGGGG6AEE@7A;=1BEFGG5<FFGGGFFF*:@>GG6
@M03364:276:000000000-BLYN8:1:1101:4502:6368 2:N:0:1
GGACTACTGGGGTATCTAATCCTGTTTGCTCCCCATGCTTTCGTACCTCAGCGTCAGTATTAGGCCAGATGGCTGCCTTCGCCATCGGTATTCCTCCAGATCTCTACGCATTTCACCGCTACACCTGGAATTCTACCATCCTCTCCCATACTCTAGCTTCCCAGTATCGAATGCAATTCCTAAGTTAAGCCCAGGGATTTCACATCCGACTTAAAAAGCCGCCTACGCACGCTTTACGCCCAGTAAATCCG
+
CCCCCGGFDGGGGEGGGGGGGGFGGGGGGGGGGGG<<@FGGCGDFFGGCFFCGGGEFGFGD,FCFGGGG9CFF8FGGGGGGGGG7EF@@BFF@F9FD<8FD8@FGGE7FCCGGCEF9FGEEGGGEFEFFGGGGGGGF8;=FGFF,,,9,9EGGCFG;,E9EGGGG9=A=8?EDBE,:2==3,7=FE,EF9,@,@FGGGGGGGG7@7+96>DD7=8CC0DEEGDA@F>B29DFG4F:A@GGG)(;C+1?FG2
@M03364:276:000000000-BLYN8:1:1101:15350:6392 2:N:0:1
GGACTACCCGGGTTTCTAATCCTGTTTGCTCCCCACGCTTTCGCACCTGAGCGTCAGTCTTCGTCCAGGGGGCCGCCTTCGCCACCGGTATTCCTCCAGATCTCTACGCATTTCACCGCTACACCTGGAATTCTACCCCCCTCTACGAGACTCTAGCTTGCCAGTTTCAAATGCAGTTCCCAGGTTGAGCCCGGGGATTTCACATCTGACTGAACAAACCGCCTGCGTGCGCTTTACGCCCAGTAATTCCG
+
CCCCCGGFDCGGGGGGGCFFGECFGGGGGGGFGGGGGGGGGGGGDGGGGFFGDGGGGGGFFDEGGGEGGGGGGGGGGGGFGGGGGGGGGGGGGGGA@FF99EECFGGGGGGGGGFGGGGGFD9FGFGGGGGGGGGGFGCGGCEC,3D+@:>FDFFEGGG8FDGGGCACF9DGFDC7DFGFFCFGB9E,CGC8?EEEEEGCGGGGF<GGG>C+0;4;8CF/8C@(-)-70::3CD7<??>C:;(77**.*02
@M03364:276:000000000-BLYN8:1:1101:25719:6398 2:N:0:1
GGACTACTAGGGTTTCTAATCCTGTTTGCTCCCCACGCTTTCGCACCTGAGCGTCAGTCTTCGTCCAGGGGGCCGCCTGCGCCACCGGTATTCCTCAAGATCCCTACGCATTGCACCGCTACACCTGGAATTCTACCCCCCTCGACGAGACCCTAGCTTGCCAGTTTCAAATGCAGTCCCCAGGTTGAGCCCGGGGATTTCCCAGCTGACTTAACCAACGGCCGGCGTGCGCTTCACGCCCACGAATCACG
+
CCCCCCC@@-,@,,BAE,6CEGA<EFACC<FE?;E76+88@,CBBGGC8CFCECFGC;CA,CD6BF786F7BF+>::,,,7C?7BBE7@@+,C<,9,:A,,E,,>,,4@EC89<FFF6>+>+,A@:DF<><FGAFB>>D=8+6+3+3+:?**6,33@,@,DCF6<,;D:;;;5,,,5,,5;,1622=6,?C*:85?**3+++020/**0;2@@FGGGFG*)*8-(510(.7<C/*.738@5.()/75,*9/
@M03364:276:000000000-BLYN8:1:1101:21181:6403 2:N:0:1
GGACTACTAGGGTTTCTAATCCTGTTTGCTCCCCACGCTTTCGCACCTCAGTGTCAGTATCAGTCCAGGTGGTCGCCTTCGCCACTGGTGTTCCTTCCTATATCTACGCATTTCACCGCTACACAGGAAATTCCACCACCCTCTACCGTACTCTAGCTCAGTAGTTTTGGATGCAGTTCCCAGGTTGAGCCCGGGGCTTTCACATCCAACTTGCTGAACCACCTACGCGCGCTTTACGCCCAGTAATTCCC
+
CCCCCGGGGGGGGGGGGGGGGGGGGGGGGGGGGDFGGGCGGGECCGGGGGGFGGGGGFGFGGGGGGGGGGFGGCEEGGGGGGGCFGGFFGGGGFGGFFGGGGGGGGGFGFEGDGGGG7:=FG,AEB8FFEBFGGGFGGGECGFGGFFDFGGGGGGEF9DCFFFGFF;FF+6,=DCEGGGGEGCFGFCCGGGGGGGD*3@CFGGGFFC7FDD85CFGFFDFAGE:262)5?3>):><F?>CC81)7DFE:F4
@M03364:276:000000000-BLYN8:1:1101:22757:6454 2:N:0:1
GGACTACTGGGGTTTCTAATCCTGTTTGCTCCCCACGCTTTCGCACCTGAGCGTCAGTCTTTGTCCAGGGGGCCGCCTTCGCCACCGGTATTCCTCCAGATCTCTACGCATTTCACCGCTACACCTGGAATTCTACCCCCCTCTACACGACTCTAGCTGACCAGTTTCAAATGCAGGTCCCAGGGTGAGCCCGGGGCTTTCACATCTGACTTAACAAACCGCCTGCGTGCGCTTTACGCCCAGTAATTCCC
+
CCCCCGGGEFG@FFGGG9@CEGGGGGGEFGGGGGGGGG7@@CFGGGGFCGGGGGGGGEEFG<FFGGCGC:F+@@BCGGEGGC4=?F@BF>FFGG9FFF,5,AEFGFGGGGGFFBE?AEGG+>AFF@EFGFGF=DEGCDGGCE6DDFG,>>:CECA7EFFGFGFDG9EF7>;FAFFF,=DDFCFF*>8*18DE=?CG*B*<22:F7<:CC:>+;7:D>CAFAD3::@(72@37D**.90EEEF?FFD*<FD*
@M03364:276:000000000-BLYN8:1:1101:5979:6456 2:N:0:1
GGACTACTGGGGTTTCTAATCCTGTTTGCTACCCACGCTTTCGCACATGAGCGTCAGTATTGCCCCAGAAGGCTGCCTTCGCCATCGGTGTTCCTTCCAATATCTACGCATTTCACTGCTACACTGGAAATTCCGCCTTCCTCTAACATACTCTAGCTGCCCAGTTTCAAATGCAGTTCCCAGGTTAAGCCCGGGGCTTTCACATTACTTAAACAGCCGCCTGCGTGCGCCTTACGCCCAGTAATTCCGA
+
CCCCCFGGGGGGGGGGGGGGGGGGGGGFGGGGGFFCFGGGFGCFGGGG?D,CFGGGGGGGGCGGGGE7EEFGGGGGGGGGGGGG7FGGFCGGFGGF<AFGGGGGGFGGDGGDGGGGCGFFGE9FGFG<,FGGGGGGG>ECGFGGGGGC9DGFGGCDDGGGGF8BDFF9D;EFGGGGGGGGG9BFGFGDGGFDCGGGGDFGCFGFA+=@@FG>8DGF>FE>@E>B9)6?(6)2*;C2:7EC:).++;A?**
@M03364:276:000000000-BLYN8:1:1101:16065:6462 2:N:0:1
GGACTACCGGGGTTTCTAATCCTGTTTGCTACCCACGCTTTCGCGCTTTAGCGTCAGTATCTGTCCAGTAAGCTGGCTTCCCCATCGGCATTCCTACAAATATCTACGAATTTCACCTCTACACTTGTAGTTCCGCTTACCTCTCCAGTACTCTAGTCATACAGTTTCCAACGCAATACAGAGTTGAGCCCTGCATTTTCACATCAGACTTATATAACCACCTAGACGCGCTTTACGCCCAATAAATCCGG
+
CCCCCGGGGGGGGGGGGGGGGGGGGGGGGGGGFGGGGGGGGGGGGGGGGGGGGGGGGGGGGGGGGGGGGGGGGGGGGGGGFGGGGGGGGGGGGGGAFGGGGGGGGGGGGGGGGGGGGGGGGGGGGE9ECGGGGGGGGGGGFFGGGGGGGGGGGGFGGGGGGGGGGGGGGGGGGGGGGGGFFFFGGGGGGGGGGCFGFGGD;FFGFCCCCGCCGGFGGGGGFGFFFFBF>FFFGG8>E2CGGF@AGFA<FGD
@M03364:276:000000000-BLYN8:1:1101:6537:6467 2:N:0:1
GGACTACCGGGGTTTCTAATCCTGTTCGCTCCCCATGCTTTCGCTCCTCAGCGTCAGTTACGGCCCAGAGATCTGCCTTCGCCATCGGTGTTCCTCCTGATATCTGCGCATTCCACCGCTACACCAGGAATTCCAATCTCCCCTACCGCACTCTAGTTTGCCCGTACCCACTGCAGGCCCGAGGTTGATCCTCGGGTTTTCACAGCAGACGCGACAAACCGCCTCCGAGCTCTTTACGCCCAATAATGCCG
+
CCCCCEFFGGGGGGGFGGGGGCGGGGFGGGGGGGCFGGGFFGGFDGGGFCEFEEGGGGGGGEGGEGGGGFFEGCFFGGGGGGGCGGGGGGEGFCAFGGGGGFAFBFGGGGGGGF9FA+F=FGGGGFGCG,EEF9,FCFBFGGGFFCFEGCGGCFF8DFGFGFC:<B6CFCED<?<@>7:CCEECF>,4,,>DF5B:,*1*4=CD=<<FGGDCC)57);F55*<1()(79>)6DGGBFB5:C>?:4*9-:C/
@M03364:276:000000000-BLYN8:1:1101:26034:6474 2:N:0:1
GGACTACCAGGGTTTCTAATCCTGTTTGCTCCCCATGCTTTCGTACCTCAGCGTCAGTATTAGGCCAGATGGCTGCCTTCGCCATCGGTATTCCTCCAGATCTCTACGCATTTCACCGCTACACCTGGAATTCTACCATCCTCTCCCATACTCTAGCTTCCCAGTATCGAATGCAATTCCTAAGTTAAGCTCAGGGATTTCACACCCGACTTAAGAAGCCGCCTACGCACGTTTTACGCCCAGTAAATCCG
+
CCCCCGG8CECGGGGFFGGGGGGGGGGFFGGFC@FFGGFFGDFCA8FF<EFGECGGED9FGCFEFGGFGFFGGGGGGGFGFGEGGFGGG8CFFGGGGG?FGGGFGGGGEGGGECFGGGDEGGFD8:FGFGFFGGGGDGFGGGGG8B?>;DFG9A,@EG,=,E,>FFEGE+,>=DD886=9=E@DF9=DG9;@=?,,=D8@9+763+0?+@7C<FG++*39?>?4)94>A5A)0?C?F?EC5?9?F;69C09
@M03364:276:000000000-BLYN8:1:1101:21271:6489 2:N:0:1
GGACTACTCGGGTTTCTAATCCTGTTTGCTCCCCACGCTTTCGCGCCTCAGCGTCAGTTGTCGTCCAGCAAGCCGCCTTCGCCACTGGTGTTCCTCCTAATATCTACGCATTTCACCGCTACACATGGAATTCCACTCTCCTCTCCTGCACTCAAGTCTCCCAGTTTCCAATGCACACAATGGTTGAGCCACTGCCTTTTACATCAGACTTAAGAAACCACCTGCGCTCGCTTTACGCCCAATAAATCCGG
+
CCCCCGGGGGGGGGGGGFGGGGGGGGGGGGGGGGGGGGGGGGGGGEFGGGGGGGGEGGGGGGDGGGGGGGGGGGGGGGGGGGEGGGGFGGGGGGGGGGGGGGGGGGGGGGGGGGGGGGGGGGGGFFGFFGGGGGGGFCFFGFGGGGGGFGGGG=8FFC9AFFGGGGGGCFGFGGGGGG>CEG,EFGGGC:,@CCDFGFDG7FCF9?CFG>>8:2:CCGGGFGAE=E>?D;A4CG=>:;5EE5@F778)7::
@M03364:276:000000000-BLYN8:1:1101:7425:6490 2:N:0:1
GGACTACCCGGGTTTCTAATCCTGTTTGATCCCCACGCTTTCGCACATCAGCGTCAGTTACAGACCAGAAAGTCGCCTTCGCCACTGGTGTTCCTCCATATCTCTGCGCATTTCACCGCTACACATGGAATTCCACTTTCCTCTTCTGCACTCAAGTCTCCCAGTTTCCAATGACCCTCCCCGGTTGAGCCGGGGGCTTTCACATCAGACTTAAGAAACCGCCTGCGCTCGCTTTACGCCCAATAAATCCG
+
CCCCCGGGGGGGGGGGGGGGGGGGGGGGGGGGGGGGGGGGGGGGGGGGGGGGGGGGGGGGGGCFGFGGGGGGGGGGGGGGGGGGGGGGGGGGGGGGGFGGGGGGGGGGDGGGGGGGGGGGGGGGCFGGFEFFGGFGGGFFFFGGGGGGGGGGGGEFGGEGGF8DFGGGFGGGCFG?GFGGGEGEFDEGGGGG5CECCEGGGGGGFGGG*?FGCDCGGGGGEGFDDFFD0>DDDGGBFFCGGB1FGGFAFG>
@M03364:276:000000000-BLYN8:1:1101:4827:6501 2:N:0:1
GGACTACTGGGGTTTCTAATCCTGTTTGCTCCCCACGCTTTCGCACCTGAGCGTCAGTCTTCGTCCAGGGGGCCGCCTTCGCCACCGGTATTCCTCCCGATCTCTACGCATTTCACCGCTACACCTGGAATTCTACCCCCCTCTACGAGACTCTAGCTTGCCAGTTTCAAATGCAGTTCCCAGGTTGAGCCCGGGGTTTTCACCTCTGACTTAACAAACCTCCTGCGTTCGCTTTACGCCCGGTAATTCCG
+
CCCCCFCFFGGGGGGDECFGGGCG<FFGGGEGGGCFGGGEFD@CFGGFFFGGFEGGGFEEEEGFCF7C,B@FGGEGGGGGGGGGGGGGFGGGFGGGECEBFFGCCACDEGG@BEAEGEGGGGGGFDF?AF9DFGGGFGGGGGGG9>8CEGE>FD,EFFGFCG;FEAFGGGFC7;DG?FF@FGCC>9@66CEFEEGG*3==FGG7*8**::D7@>+1:DG*)*;())(0(.)019*6*-8C5)3))CF4D>*
@M03364:276:000000000-BLYN8:1:1101:6741:6510 2:N:0:1
GGACTACTAGGGTTTCTAATCCTGTTTGCTCCCCACGCTTTCGCACCTGAGCGTCAGTCTTCGTCCAGGGGGCCGCCTTCGCCACCGGTATTCCTCCAGATCTCTACGCATTTCACCGCTACACCTGGAATTCTACCCCCCTCTACGAGACTCTAGCTTGCCAGTTTCAAATGCAGTTCCCAGGTTGAGCCCGGGGATTTCACATCTGACTTAACAAACCGCCTGCGTGCGCTTTACGCCCAGTAATTCCG
+
CCCCCGGGGGGGGGGGGGGGGGGGGGGGGGGGGGGGGGGGGGGGGGGGFFGGGGGDGGGGGGGGGGGGGGGGGGGGGGGGGGGGG8FBFCFDGGGGGF=<EFGGGGGGGGEGGGGGGGDEGGGGGGGGGGGGGGFFFGGGGGGGGG6EEEGCE9;DDGGGGGGGGGGGDF;D,DCGGFGG6;?FEGGGGGGGGGGGGGGGGGGG6*1@FDFGGGGF7>FE5EA;6A()3@E>DCF9=<GGG31?:**6C>*
@M03364:276:000000000-BLYN8:1:1101:12013:6511 2:N:0:1
GGACTACTCGGGTATCTAATCCTGTTTGATCCCCACGCTTTCGCACATCAGCGTCAGTTACAGACCAGAAAGTCGCCTTCGCCACTGGTGTTCCTCCATATCTCTGCGCATTTCACCGCTACACATGGAATTCCACTTTCCTCTTCTGCACTCAAGTTTTCCAGTTTCCAATGACCCTCCACGGTTGAGCCGTGGGCTTTCACATCAGACTTAAAAAACCGCCTACGCGCGCTTTACGCCCAATAATTCCG
+
CCCCCFFFGGGGGCFGGGGGGDGGGGGG9FFGGGECFGGGGGGGDCFFGGGGGEGGGGGFFGGCFFGGC@CFCFGGDEFGGGG7FFGGGGDGCFFGGGGGFFGGGGGFGEGGGGGGGGGEGGGGGGGGDFGDGGFFFFFGGGDDD,@;=FGFGFGGGGFGFGFGFGGGGGDFGGDF88CEE8BCE6=DFGGECGDCEG5<?9E;9?FGGGFFGG7CD*:155?==FDF@F:B<9:>F(*=E:1)>:=>GF9
@M03364:276:000000000-BLYN8:1:1101:17591:6525 2:N:0:1
GGACTACAAGGATTTCTAATCCTGTTTGCTACCCACGCTTTCGCACATGAGCGTCAGTATTGCCCCAGAAGGCTGCCTTCGCCATCGGTGTTCCTTCCAATATCTACGCATTTCACTGCTACACTGGAAATTCCGCCTTCCTCTAACATACTCTAGCTGCCCAGTTTCAAATGCAGTTCCCAGGTTAAGCCCGGGGCTTTCACATCTGACTTAACAAACCGCCTGCGTGCGCTTTACGCCCAGTAATTCCG
+
CCCCCGGFDGG-CFGGGGGGGGGGGGGGGGCGGGGGGGGGGGGDGGDGFFFGGGGGGGGGGCDEADECFEFFGGGGGGGGGGGGGGDGGDFGGGGGGFFGFEGGGGGGGGGGGGGGGFGGFGFEFFCFFFGGGGGGGECGGGGGGFFEFGCGGFGGGGGGF8DFEEFG=F;FFA9FGGGGGGBFFDEADFFF>6@6EGGGGCFDAGFCFFGGGGGFC5>**=DD5A>D=B>BDGGEA@EGGFFFGF+9;:2
@M03364:276:000000000-BLYN8:1:1101:5855:6526 2:N:0:1
GGACTACCCGGGTATCTAATCCTGTTTGCTCCCCACGCTTTCGCACCTGAGCGTCAGTCTTCGTCCAGGGGGCCGCCTTCGCCACCGGTATTCCTCCAGATCTCTACGCATTTCACCGCTACACCTGGAATTCTACCCCCCTCTACGAGACTCTAGCTTGCCAGTTTCAAATGCAGTTCCCAGGTTGAGCCCGGGGATTTCACATCTGACTTAACAAACCGCCTGCGTGCGCTTTACGCCCAGTAATTCCG
+
CCCCCGFGGGGGGGGGGGGGGGGGGGGGGGGGGGGGGGGGGGGGGGGGGGGGGGGGGGGGGFGGGGGGGGGGGGGEFGGGGGGGGGGGGGGFGGGGGGGGFGGGGGGGGDGCFGGGGGGGGGGGGGGGGGAFGGGGGGFGGGGGGGGGGGGGGGGGFFCFGGGGGGGGGGGGGFGGGGCGGGG*DGGGGGGGGGGGEGGGGGGGFGGGGGFGGGGGGGGGFGF?B>>FFFF>G>DFF:EEE::67FF9GFD
@M03364:276:000000000-BLYN8:1:1101:10682:6536 2:N:0:1
GGACTACTAGGGTTTCTAATCCTGTTTGCTCACCACGCTTTCGCACCTGAGCGTCAGTCTTTGTCCAGGGGGCCGCCTTCGCCACCGGTATTCCTCCAGATCTCTACGCATTTCACCGCTACACCTGGAATTCTACCCCCCTCTACAAGACTCTAGCTGACCAGTTTACAATGAAGTTCCCAAGTTAAGCCCGGGGATTTCACATCTCACTTAATCAACCGCCTTCGTCCGCGTTACGCCCAGTAATTCCG
+
CC9C8CEFFGFDFEEFF@,CDGGGGFFFG9E,CEFFGGDCFGGG:FGGG8D<FGGGGFFEGEGEGGECCEGGEG>F+8FGCFGG,9>C>+CF9FE,FCCF<,C?E<AAF+BFFFGGGGGCC7EFFGG,,AEFFDFG,,6@BEG6>A,,,,>8,>=F9CF9>,<:FFG,,5,52,3@,;;:ACGFGF;E,7,*484:CEEFGDCDFC:+=C>1BFG7:*5*)/)((0:F(553)11-.48/:>(/*2=A7D>
@M03364:276:000000000-BLYN8:1:1101:25773:6547 2:N:0:1
GGACTACCCGGGTTTCTAATCCTGTTTGCTACCCACGCTTTCGCGCGTTAGCGTCAGTATTTGTCCAGTAAGCTGGCTTCCCCATCGGCATTCCTACAAATATCTACGAATTTCACCTCTACACTTGTAGTTCCGCTTACCGCTCCAGTACTCTAGTCATACAGTTTCCAACGCAATACAGAGCTGAGCCCAGCATTTTCACATCTGACTTATATCACCACCTAGACGCGCTTTACGCCCAATAAATCCTG
+
CCCCCGFAFGGGCFGGGGDEFGCGGGGGGGCGFGFGGGGDGFCEED+@@BCAFGCFGG<,,69CF<FG<<,@FGAFE,FFF=,=ECBF7BFFC9E9=ACEGFF9E9CF7FBFFFGCF,:9FGGF;,,5C<FGFGGG884,@+@DEGG8D8F+,@DEDDFD=EFGFFE,3,@8CE=6:,@99A,,@:9,,,65,,>D7DFFGCF7*+525+9::BF+=9F,*=;2>4;;284)*:+)831**0()2@A/;3;
@M03364:276:000000000-BLYN8:1:1101:15880:6587 2:N:0:1
GGACTACCCGGGTTTCTAATCCTGTTTGCTCCCCACGCTTTCGCACCTGAGCGTCAGTCTTTGTCCAGGGGGCCGCCTTCGCCACCGGTATTCCTCCAGATCTCTACGCATTTCACCGCTACACCTGGAATTCTACCCCCCTCTACGAGACTCTAGCTTGCCAGTTTCAAATGCAGTTCCCAGGTTGAGCCCGGGGATTTCACATCTGACTTAACAAACCGCCTGCGTGCGCTTTACGCCCAGTAATTCCG
+
CCCCCGGGGGGGGGGGGGGGGGGGGGGGGGGGGGGGGGGGGGGGGGGGGGGGGGG7FGGGGGGGGGGGGGGGGGGGGGDFGGGDGGGGGGGGGGGGGGGGGGGGGGGGGGGGGGGGGGGGGGGGGGGGGFGFGGGFGGGGGGGGGGGGGEGDGGFGGGGGGGGGGFGGGG;EGGGGGFGGGGGGGGGGGFGGCGGGGDGGGGGGFGGGDGGGGFFGFCFGFDBDFFFF?FFFGGF26?GEG@?FC7B>CF7
@M03364:276:000000000-BLYN8:1:1101:3739:6618 2:N:0:1
GGACTACTGGGGTTTCTAATCCTGTTTGCTCCCCATGCTTTCGTACCTCAGCGTCAGTATTAGGCCAGATGGCTGCCTTCGCCATCGGTATTCCTCCATATCTCTACGCATTTCACCGCTACACCTGGAATTCTACCATCCTCTCCCATACTCTAGCTTCCCAGTATCGAATGCAATTCCTAAGTTAAGCTCAGGGATTTCACATCCGACTTAACAAGCCGCCTACGCACGCTTTACGCCCAGTAATTCCG
+
CCCCCGGGGGGGG:FGGGGGDGGGGGGGGGGGGGGGGGGFFGGFGGGGGGGFGGGEGGGGDGG9FGGGCGGG8C:EGFFGGGG7FFGGG<FGGGG,?,,:A,CFGGGGGGGGGGFGBFDGGGFG@,?,BEFCFGGGGGGGGEGGDGCFGGGGGFGGFD9D8ECGF==>EFCCGGFADDA=DF,@FD8DGFCD,,>@8DFGD@A=CFG67CDD8F++CFGF*CAA=9)*:@D>DDC48=EGGAB9C++9D:2
@M03364:276:000000000-BLYN8:1:1101:7575:6622 2:N:0:1
CTACAGGGGTATCTAATCCTGTTTGCTCCCCACGCTTTCGCACCTGAGCGTCAGTCTTTGTCCAGGGGGCCGCCTTCGCCACCGGTATTCCTCCAGATCTCTACGCATTTCACCGCTACACCTGGAATTCTACCCCCCTCTACAAGACTCTAGCCTGCCAGTTTCGAATGCAGTTCCCAGGTTGAGCCCGGGGATTTCACATCTGACTTAACAAACCGCCTGCGTGCGCTTTACGCCCAGTAATTCCGATT
+
CCCCCGGGGGDGFGGGGGGGGFGGGGGGGGGGGGGGGGGGGGGGGGGGGGGGGGGGGGGGGGGGGGGGGGGGGGGGGGGGGGGGGGGGGGGGGGGFGGGGGGGGGGFGGGFFGGGEGGGGGGGG?,4EFGGGGGDFEGEGGGGGGGGGFGGGGGGGGGFGGFGGG@FGCGGGGGFFGGGG>DE:AFFFFGGGDEGFGG9ECFFFFGGGFF7CGG5D7CEEA5=:15471>EF7CD6)1;569)97:B?<D7
@M03364:276:000000000-BLYN8:1:1101:8624:6624 2:N:0:1
GGACTACCCGGGTTTCTAATCCTGTTTGCTCCCCACGCTTTCGCACCTGAGCGTCAGTCTTTGTCCAGGGGGCCGCCTTCGCCACCGGTATTCCTCCAGATCTCTACGCATTTCACCGCTACACCTGGAATTCTACCCCCCTCTACAAGACTCTAGCCTGCCAGTTTCGAATGCAGTTCCCAGGTTGAGCCCGGGGATTTCACATCCGACTTGACAGACCGCCTGCGTGCGCTTTACGCCCAGTAATTCCG
+
CCCCCGGFFGGGGGGGGGGGGGGGGGGGGGGGGGGGGGGGGGGGGGGGGFGGGGGGGGGGGGGGGGGGFEGGGGGGGGGGGGGGGGGGGGGGFGGGGGGGGGGGGGGGGGGGGGGGGGGGCCFGGGGGDGGGGDDFGGGGGGGGGCEGGGGGGGGAGGGGGGCCGGGGGGGGGF7DGGGGGGGGGGGGGGGGGGGEEGG?::FG+*;8*:DDDFGCG4FGA=:??FFFF>B5DG<9??>>E><@FD=-*20
@M03364:276:000000000-BLYN8:1:1101:15052:6627 2:N:0:1
GGACTACCAGGGTTTCTAATCCTGTTTGCTCCCCACGCTTTCGCACCTGAGCGTCAGTCTTCGTCCAGGGGGCCGCCTTCGCCACCGGTATTCCTCCAGATCTCTACGCATTTCACCGCTACACCTGGAATTCTACCCCCCTCTACGAGACTCTAGCTTGCCAGTTTCAAATGCAGTTCCCAGGTTGAGCCCGGGGATTTCACATCTGACTTAACAAACCGCCTGCGTGCGCTTTACGCCCAGTAATTCCG
+
CCC@CCFFGGGGGGGGGGGFFFGGGGGGGGGGGGGGGGGGGGGGGGGGGGGGCGEGGGGGGGGFFCGFGCGEGGGGGGGGGGGDGGG>FGGGGGGCFFFFGGEEGCGGGGGGGGGGGGGG7FEFGGGGGDGGGGGGGGF7EGGGGGGCEDGGGGC<BEGGGD;CFF;BF9BFCFFGGFGGFCFFGGGCFGGGGGEGCGGGGGEF:677::;CFGGGF>C5AED((;9B(7:@GGGBF?GGG>?9>:0)0:*
@M03364:276:000000000-BLYN8:1:1101:4651:6724 2:N:0:1
GGACTACCGGGGTTTCTAATCCTGTTTGCTCCCCACGCTTTCGCACCTGAGCGTCAGTCTTCGTCCAGGGGGCCGCCTTCGCCACCGGTATTCCTCCAGATCTCTACGCATTTCACCGCTACACCTGGAATTCTACCCCCCTCTACGAGACTCTAGCTTGCCAGTTTCAAATGCAGTTCCCAGGTTGAGCCCGTGGATTTCACATCGGACTTAACCAACCGCCTGCGTGCGCTTTACGCCCATTAATTCCG
+
CCCCCCFGGGGDGGGGGCEGGGFGECFFGDGAFGGGGCFEF9,B:FEFGFGGGGGEGGCEDF@8@FGD8@+CGGCCFC:?FCCCEFG7FFDFGGEFF=8A<AEGGF9DFEBC<F?CFFGDGGGG?DFE@<FGGCF;,8>F83>C9FC:+3@3D9,7>CC6@DC6FEFGFG,?@DCEFF;DFFG>FCC6EFEFG*::=FEFF7=++9*:3C3CC>7*2:CG3>BF:51;17)8)77<F(C8E)(0::/5CG*
@M03364:276:000000000-BLYN8:1:1101:3368:6746 2:N:0:1
GGACTACCAGGGTATCTAATCCTGTTTGCTCCCCACGCTTTCGTGCATGAGCGTCAGTGTTATCCCAGGAGGCTGCCTTCGCCATCGGTGTTCCTCCGCATATCTACGCATTCCACCGCTACATGCGGAATTCCACCTCCCTCTGACACACTCTAGCCTTGCAGTCACCAATGCAGTTCCCAGGTTAAGCCCGGGGATTTCACATCGGTCTTGCAAAACCGCCTGCGCACTCTTTACGCCCAGTAATTCCG
+
CCCCCGGFCCGGGGGGGGGGGGGGGGGGGGGFGGGGGGGEGGDGGGGGFGGGEGGGGGGGGGGGEFGGGGGGGGGGFGGGGGGGGGGGGGGGGCGFFGGDG7EFGGGGGGGGGDAFGGGGGGGGGFGCGEB,ECEFGGG8CFGGG9;DGFGGFFDFGFFFFGGGG=FFD9BEC8FGGGFFD9?FCGGGGGGC*CE5=5D?CFGCBFD>?9CFC8CB88CEED>DF53:>:>;D+:5A@EEGDFAF7@9CF4
@M03364:276:000000000-BLYN8:1:1101:10566:6754 2:N:0:1
GGACTACTCGGGTTTCTAATCCTGTTTGCTCCCCACGCTTTCGCACCTGAGCGTCAGTCTTCGTCCAGGGGGCCGCCTTCGCCACCGGTATTCCTCCAGATCTCTACGCATTTCACCGCTACACCTGGAATTCTACCCCCCTCTACGAGACTCTAGCTTGCCAGTTTCAAATGCAGTTCCCAGGTTGAGCCCGGGGATTTCACATCTGACTTAACAAACCGCCTGCGTGCGCTTTACGCCCAGTAATTCCG
+
CCCCCGGGGGGGGGGGGGGGGGGGGGGGGGGGGGGDGGGGGGGGGGGGGGGGGGGDDGGGGGGGGGGGGCFGCEGGGGGGGGGGGGGCEGFCGGGGGGGGGGGGADEGGGGGGGGGGGGEEGFFGGGG?FGGG<;EFFCF7@>FCGGGE?EGFGGGGD7>D@FCGFGFDDFGGFG,>DGGGGG5<EGGGEFGG5BEGGGGFFGGC61:CCGGGGGGD:5AAD34;F>5(.<BDDFAF(8EGF(7CD?AGG*
@M03364:276:000000000-BLYN8:1:1101:9359:6771 2:N:0:1
GGACTACTGGGGTATCTAATCCTGTTTGCTCCCCACGCTTTCGCACCTGAGCGTCAGTCTTTGTCCAGGGGGCCGCCTTCGCCACCGGTATTCCTCCAGATCTCTACGCATTTCACCGCTACACCTGGAATTCTACCCCCCTCTACAAGACTCTAGCCTGCCAGTTTCGAATGCAGTTCCCAGGTTGAGCCCGGGGATTTCACATCCGACTTGACAGACCGCCTGCGTGCGCTTTACGCCCAGTAATTCCG
+
CCCCCGGGGGGGGGGGGGGGGGGGGGGGGGGGGGGGGGGGGGGGGGGGGGGGGGGGGGGGGGGGGGGGGGGGGGGGGGGGGGGGGGGGGGGGGGGGGGGGGGGGGGGGGGGGGGGGGGGGGGGGGGGGFGGGGGGGGGGGGGGGGGGGCFGGGGGGGGGGGGGGGGGGGGGGGGGGGGGGGGGGGGGGGGGGGCEGGGGGGGGGFGGGGGGGG7CFGGGDDDFDB>9B?FEEGGF2/:EGGB<FGDFADG<
@M03364:276:000000000-BLYN8:1:1101:21526:6773 2:N:0:1
GGACTACCAGGGTTTCTAATCCTGTTTGCTCCCCACGCTTTCGCGCCTCAGCGTCAGTTACAGACCAGAGAGCCGCCTTCGCCACTGGTGTTCCTCCATATATCTACGCATTTCACCGCTACACATGGAATTCCACTCTCCTCTTCTGCACTCCAGTCTCCCAGTTTTGAGTGACCCTCCTCGGTTGAGCCGAGGGCTTTCACACCCAACTTAAAAGACCGCCTGCGCGCGCTTTACGCCCAATAATTCCG
+
CCCCCGGFGGGGGGGFGGGGGFFGGGFGGGGGGGGGGGGGGGGGGCFGGGGGGGGGGGGGGGGGGGGGGGGGGGGGGGGGGEGGGGGGGGGGGGGGGGGGGGGGGFGGGGGGGGGGGGGEGGFGGGGGFGGGGGGGGGFGGGGGGGGGGGGGGGF=EFDFC@DGGFGFGDDGGGGGGFGCDG>EGGGDFFGC7EEGC:D?F7<7ACGCDGGGGG7@>CGG>GFF7F6A>FEFGGGB61:EG>?5C>B>FF*
@M03364:276:000000000-BLYN8:1:1101:5325:6775 2:N:0:1
GGACTACTAGGGTATCTAATCCTGTTTGCTCCCCACGCTTTCGAGCCTCAGCGTCAGTTACAGACCAGAGAGCCGCCTTCGCCACTGGTGTTCCTCCATATATCTACGCATTTCACCGCTACACATGGAATTCCACTCTCCTCTTCTGCACTCAAGTCTCCCAGTTTCCAATGACCCTCCCCGGTTGAGCCGGGGGCTTTCACATCAGACTTCAGAAACCGCCTGCGCTCGCTTTACGCCCAATCAATCCG
+
CCCCCGGGGGGGFFFGGGGGGGGGGGGGGGGGGGGGGGGGGGGGGGGGGGGGGGGGGGGGGCGFGGGGGFGDGGEGCGGGGGGGGGGGFFFDGGGCGFGAFGFGGCEGGEEFGGGGGGGGGGGGCGGGEAFGGGGGGFFCGGC8ECFFFGGGGGGFFGDEBFC?<@EEFGADFGGCCEGGGGEGGGG,@FGDDDGGGGGGFD9CBFFFFGFF+:C8C6E=>CDFDFFF@F>ED*96B?GGG)35*9=>7C1
@M03364:276:000000000-BLYN8:1:1101:9290:6783 2:N:0:1
GGACTACAGGGGTATCTAATCCTGTTTGCTCCCCACGCTTTCGCACCTGAGCGTCAGTCTTCGTCCAGGGGGCCGCCTTCGCCACCGGTATTCCTCCAGATCTCTACGCATTTCACCGCTACACCTGGAATTCTACCCCCCTCTACGAGACTCTAGCTTGCCAGTTTCAAATGCAGTTCCCAGGTTGAGCCCGGGGATTTCACATCTGACTTAACAAACCGCCTGCGTGCGCTTTACGCCCAGTAATTCCG
+
CCCCCGGGGGGGGGGGGGGGGGGGGGGGGGGGGGGGGGGGGGGGGGGGGGGGGGGGGGGGGGGGGGGGFGGGGGGGGGGGGGGGGGGGGGGGGGGGGGGGGGGGGGGGGGGGGGGGGGGGGGGGGGGGGGGGGGGGGGGGGGGFCFGGGGGGGGGGGGGGGGGGGGGGGGFGGGGGG?FFGFGCGGGFFGGGGECE5EGCCGFCFGFCDFGDGCGGGGGGFGFFFFF@:BFFGGG<F?GGEFF?DCBBCG*
@M03364:276:000000000-BLYN8:1:1101:4605:6793 2:N:0:1
GGACTACCGGGGTTTCTAATCCTGTTCGCTACCCATGCTTTCGCTCCTCAGCGTCAGTTACTGCCCAGAGACCTGCCTTCGCCATCGGTGTTCCTCCTGATATCTGCGCATTTCACCGCTACACCAGGAATTCCAGTCTCCCCTACAGCACTCAAGTTATGCCCGTATCGCCTGCACGCCCGGAGTTAAGCCCCGGAATTTCACAGACGACTCGACAAACCACCTACGAGCTCTTTACGCCCATTAATTCC
+
CCCCCGGGGGGGGGGGGGGGGGGGGGFFGGGGGGGFGFGGGGGDGGGGGGGGGGGGGGGGGGGGGGGGGGGGGGGGFGGGGGGGGGGGGGGGGFGGGGGGGGGFGFGGGGGGGGGGGGDGGGGGGGGG+EFGGGG9EFGGGEGGGGGGGGGGGDFFFFDC;DFGDGEDFEGGDFDEGGGGGG88<CGCF=CFE;E>ECGG8+BFFFFGGGD**/193)CFFGF1;84)(2=)9FGABFDGEE:)*:74*?*
@M03364:276:000000000-BLYN8:1:1101:27358:6796 2:N:0:1
GGACTACACGGGTTTCTAATCCTGTTTGCTCCCCACGCTTTCGTACCTGAGCGTCAGTATTATCCCAGGGGGCTGCCTTCGCCATCGGTATTCCTCCACATCTCTACGCATTTCACTGCTACACGTGGAATTCTACCCCCCTCTGACATACTCTAGCTAGGTAGTTAAAAATGCAGTTCCAAGGTTGAGCCCGGGGATTTCACATCTGACTTACCAAACCGACTGCGTGCGCTTTACGCCAAGTAATTCCG
+
@CCCCFGGGGGGGGEGGGGFEFGGGGGGGG;CC@EGGDGG@,BCECFGGGGGGGD@CF9CEGGGEA<EFE+@C@CFFGFGGGFEBFGGGGGGGGG,B8,BAE9EEGGGGGGCCFFA@CDE9ECFGF8FFFGGFECGGGGG8+@=8=E9EGGGG@BC9E99>EFEFD9,@DCCD99AEGFCAECDFGGEG@FGEGGGGCBCG@F+=7CFGGCFF+;@CDGG6/=1158B0>BFGC54A;BB*789CCFF7?7
@M03364:276:000000000-BLYN8:1:1101:3600:6804 2:N:0:1
GGACTACCAGGGTTTCTAATCCTGTTTGCTCCCCACGCTTTCGCACCTGAGCGTCAGTCTTCGTCCAGGGGGCCGCCTTCGCCACCGGTATTCCGCCAGATCTCTACGCAGTTCACCGCTACACCTGGAATGCTCCCCCCCTCTACGAGACTCTAGCTTGCCAGTGTCAAATGCAGTTCCCAGGTTGAGCCCGGGGATTTCACATCTGACTTAACAAACCGCCTGCGTTCGCTTTGCGCCCAGTAATTCCG
+
<CC@CGGAE9,BFFGF,EF,FF,CFGFGG<@<F@FGEEEGGCBF@CGGF?CFGFEGGFGGGGGGGCB@FFFF:FFEGGG,9F:FCCCFF:BFGF,BFDGGFF;F;5?F=@4C?FFAGEC8@CGGF8F<DFF,9F,,@CEFGGGG,@B+4*4433,7@E,:*D7D@,?FF;FG7D,D>F7FGFDCFCFGFFBFG5CG=C661:E@:FCDFGC71:CC7>C5>E3((895(085C<7)918E*7(/02/4:?2
@M03364:276:000000000-BLYN8:1:1101:5725:6821 2:N:0:1
GGACTACAGGGGTATCTAATCCTGTTTGCTCCCCATGCTTTCGTACCTCAGCGTCAGTATTAGGCCAGATGGCTGCCTTCGCCATCGGTATTCCTCCAGATCTCTACGCATTTCACCGCTACACCTGGAATTCTACCATCCTCTCCCATACTCTAGCTTCCCAGTATCGAATGCAATTCCTAAGTTAAGCTCAGGGATTTCACATCCGACTTAAGAAGCCGCCTACGCACGCTTTACGCCCAGTAAATCCG
+
CCCCCGGGGGGGGGGGGGGGGGGGGGGGGGGGGGGGGGGGGGGGGGGGGGGGGGGGGFGFGGFGGFFGGGGGGGGGGGGGGGGGGGGGGGGGGGGFGGGGGGFGGGGGGGGGGGGGCFGGGGGGFDGGGGGGGGFFGGGFGGGGGGGGGGGGGGFFGFFFGGGGGGGGDGGCF9EAECC=DFGGGGGGGGGGGGFGG8DFFCGGFGGDCDGDGGGGGGGGFGFD5A@EFFDEGGGEF>GCGFFFGGFEGG:
@M03364:276:000000000-BLYN8:1:1101:8646:6824 2:N:0:1
GGACTACAGGGGTTTCTAATCCTGTTTGCTCCCCACGCTTTCGCACCTGAGCGTCAGTCTTCGTCCAGGGGGCCGCCTTCGCCACCGGTATTCCTCCAGATCTCTACGCATTTCACCGCTACACCTGGAATTCTACCCCCCTCTACGAGACTCTAGCTTGCCAGTTTCACATGCAGTTCCCAGGTTGAGCCCGGGGATTTAACATCTGACTTAACAAACCGCCTGCGTGCGCTTCACGCCCAGTAATTCCG
+
CCCCCGFFGGGGGGGGGGFGGGGFGFGGGGGGGGGGGGGGGGGGGGGGGGGCFGGGGGGGEGGEGFEGGGDCEGGGGGGGGGGGGGGGGGGGGGGGGGGGDFFGGFGFE7FCFGGGGCFGEFFGFGGGGGFGDGGGGFGGDEGDCAF6CEGGG9,=9>DCFFCFFCFFG,EC?8EGGG,>DECFGGGGGGGGE?8ECEGF++=;:277;7CFC7::C5FC8/=;<F;B(<@EGD*)1,8C*7:?:292*:*
@M03364:276:000000000-BLYN8:1:1101:15415:6829 2:N:0:1
GGACTACAAGGGTTTCTAATCCTGTTTGCTCCCCACGCTTTCGCACCTGAGCGTCAGTCTTTGTCCAGGGGGCCGCCTTCGCCACCGGTATTCCTCCAGATCTCTACGCATTTCACCGCTACACCTGGAATTCTACCCCCCTCTACAAGACTCTAGCTGACCAGTTTCAAATGCAGTTCCCAAGTTAAGCTCGGGGATTTCACATCTGACTTAATCAACCGCCTGCGTTCGCTTTACGCCCAGTAATTCCG
+
CCCCCGGGGGGGGGGGGGGGGGGGGGGGGGGGGGGGGGGGGGGGGGGGFGGGGGGGGGGGGGGGGGGGGGGGGGGGGGGGGGGGGGGGGGGGGGGGGGGGGGGGGGGGGGGGGGGGGGGGGGGGGGGGGGGGGGCFGGGGGGGGFFGFGGGGGGFCGGGGGGGGGGGCFGGGGGGGGGGGFGFGGGGGGGGGGGGCE5EGFFGGFGGGGGGGGGG7CFGFEGF<;AFD(88>GGGFFFGGGD?FFGFAFF*
@M03364:276:000000000-BLYN8:1:1101:19305:6835 2:N:0:1
GGACTACTAGGGTTTCTAATCCTGTTTGCTCCCCATGCTTTCGTACCTCAGCGTCAGTATTAGGCCAGATGGCTGCCTTCGCCATCGGTATTCCTCCAGATCTCTACGCATTTCACCGCTACACCTGGAATTCTACCATCCTCTCCCATACTCTAGCTTCCCAGTATCGAATGCAATTCCTAAGTTAAGCTCAGGGATTTCACATCCGCCTTAAAAAGCCGCCTACGCACGCTTTACGCCCAGTAAATCCG
+
CCCCCGGGGGGGGGGGGFGGGGGGGGGGGGGGGGGGGGGGGGGGGGGGGGGGGGGGGFEFFGGCGGGGCFFFGGGGGGGGGGGD@FFGGGGGGGGGGGGFGGGGGGGGGGGGGGGGGGGGEGGGGGGGGGGGGGGGGGGGFGGGGGGGGGGGGCEFGGGGGGFGGGGGCC8DDGFGFFFGGG9FFGGAEF,@EFGFCGGEGGGGFGGG+7CGGGG+99EGAGFFFF=A2ADBDCGFF=EGGEFFGC68FF)
@M03364:276:000000000-BLYN8:1:1101:3800:6846 2:N:0:1
GGACTACAGGGGTATCTAATCCTGTTTGCTCCCCACGCTTTCGCACCTGAGCGTCAGTCTTTGTCCAGGGGGCCGCCTTCGCCACCGGTATTCCTCCAGATCTCTACGCATTTCACCGCTACACCTGGAATTCTACCCCCCTCTACAAGACTCTAGCCTGCCAGTTTCGAATGCAGTTCCCAGGTTGAGCCCGGGGATTTCACATCCGACTTGACAGACCGCCTGCGTGCGCTTTACGCCCAGTAATTACG
+
BC9CCFGFECECCFFGGGGGDGGGFDFGGGGFGGF@FFGGGGGGGGGEFF,CFFGGEGFFGGGGGFGFFGEEGG@FFGGFGGFGE?FGGCFFGCEFGGGCCGFFGAEFGGGGGFFFGGGEFGGGGGGGGFGFAFGFGGF@EGGGGGGG98CDGGG<AEGGGF?8FEFGEGC8@,9CGGGG,9DGFFGGFFGGGGGGCCFFGC?FFGDGGGGGGCFGGGGG>ED?0>>BB:BFG:CA=?EC=D(9D7@)*21
@M03364:276:000000000-BLYN8:1:1101:13311:6847 2:N:0:1
GGACTACAAGGGTTTATAATCCTGTTCGCTCCCCACGCTTTCGCTTCTCAGCGTCAGTAATTTCCCAGAGATCCGCCTTCGCCACCGGTGTTCCTCCTGATATCTGCGCATTCCACCGCTACACCAGGAATTCCAATCTCCTCTGAAATACTCTAGCCTACCCGTATCGAGGGCACGTTCACAGTTAAGCTGTAAAATTACACCCACGACGCGATAAACCGCCTACAAGCGCTTTACGCCCAGTAATTCCG
+
CCCCCF<F<E<CFEE,CAFGCCFGGGFFD>E@DFFGG>FCCECFCC6<;CFDEFEE:FFFFFFGFE<FFGGGGFFG:BF,B@@BFFGFGGGGGCE<@FF,?AFFGD9>@7:?<?FGGGGG++CF8DFFGF<EFGCAE@EDF,4?DC;9@A,=DFGEE,7@DD?B:C,,=DD61+3++,5DFGGFFGCGGFGGCEGGF98,CD,;9;C74**))2?DC@7*.750/5(;85))1:C9A@*?ED6::>652:2
@M03364:276:000000000-BLYN8:1:1101:14140:6850 2:N:0:1
GGACTACTCGGGTATCTAATCCTGTTTGCTCCCCACGCTTTCGAGCCTCAGCGTCAATTACAGACCAGAGAGTCGCCTTCGCCACTGGTGTTCCTCCATATATCTACGCATTTCACCGCTACACATGGAATTCCACTCTCCTCTTCTGCATTCAAGTTCCCCAGTTTCCAATGACCTTCCTCGGTTGAGCCGAGGGCTTTCACATCAGACTTAAGAAACCGCCTGCGCTCGCTTTACGCCCAATAAATCCG
+
CCCCCGGGGGGGGGGGGGGGGGGGGGGGGGGGGGGGGGGGGGGGGGGGGFGGGGGGGGGGGGGGGGGGGGGGGGGGGGGGGGGGGGGGGGGGGGGGGGGFGFCGGGFFGGGGGGFGGDGEGGGGFGGGG9FGGCFGGGGGD9FFGFGGGGGGGDAFG;DCFFGGG9@F=DGGGFG,=ADEFGGDGGDCFGGGGG65CCF7CFFCFGGGGG7CCF88FDGF?G428)6>/).2>FGCFFGGE>:FGFFEGGD
@M03364:276:000000000-BLYN8:1:1101:8983:6863 2:N:0:1
GGACTACAGGGGTATCTAATCCTGTTTGCTCCCCACGCTTTCGCACCTGAGCGTCAGTCTTCGTCCAGGGGGCCGCCTTCGCCACCGGTATTCCTCCAGATCTCTACGCATTTCACCGCTACACCTGGAATTCTACCCCCCTCTACGAGACTCTAGCTTGCCAGTTTCAAATGCAGTTCCCAGGTTGAGCCCGGGGATTTCACATCTGACTTAACAAACCGCCTGCGTGCGCTTTACGCCCAGTAATTCCG
+
CCCCCGGGGGGGGDGGGGGGGGGGGGGGGGGGGGGGGGGGGGGGGGGGCGGGGGGGGGGGGGGGGGGGGGGGGGGGGGGGGGGGGGGGGGGGGGGGGGGGGGGGGGGGGGGGGGGGGGGGGGGGGGGGGFGGGFDGFFCEGGGGGGGDEGGGGGFFGGGFFDGGGGGGGGGGGGGGGGGGFGGGDGGGGGGGGE5EEGGGGGGGFGGG>FGFFGGGGGGG>ED<(:2B:BBBDGF<F0C>C>BFG=F9CD4
@M03364:276:000000000-BLYN8:1:1101:22921:6866 2:N:0:1
GGACTACAGGGGTATCTAATCCTGTTTGCTCCCCATGCTTTCGTACCTCAGCGTCAGTATTAGGCCAGATGGCTGCCTTCGCCATCGGTATTCCTCCAGATCTCTACGCATTTCACCGCTACACCTGGAATTCTACCATCCTCTCCCATACTCTAGCTTCCCAGTATCGAATGCAATTCCTAAGTTAAGCTCAGGGATTTCACATCCGACTTAAAAAGCCGCCTACGCACGCTTTACGCCCAGTAATTCCG
+
CCCCCGGGGGGGGGGGGGGGGGGGGGGFFGGGGGGGFGGGGGGGGGGGGGGGGGGGGGGGGGGGGGGFFGGGFGGGGGGGGGGGGGGGGGGGFGGGCEGGGFFGGGGGGGGGGGGGGGGGGGGGGGGGGGGGGGGGFFGFFFFFGGGGGGGGGGGGGGGGGGGFGFFGGGCGGGGGFFGGGFFGFGGFGGFGGGGGGGGGFGGGFGFGDGDGGGGFC5FG>DFFDFAFFFFFGG:=F@GGGFFFGGFFGG6
@M03364:276:000000000-BLYN8:1:1101:10743:6903 2:N:0:1
GGACTACTAGGGTTTCTAATCCTGTTTGCTCCCCACGCTTTCGTGCATGAGCGTCAGTACAGGCCCAGGGGACTGCCTTCGCCATCGGTGTTCCTCCGCATATCTACGCATTTCACTGCTACACGCGGAATTCCATCCCCCTCTGCCGTACTCCAGCCCTGCAGTCACAAAGGCAGCTCCCAGGTTGAGCCCGGGGATTTCACCTCTGTCTTACAGAACCGCCTGCGCACGCTTTACGCCCAGTAATTCCG
+
CCCCCGGGFGGGGGGGGGGGGGGGGGGGGGGGGGGGDGGGGGGGGGGFCGGGGGGGGGGGGGGGGGGGGDGCFGGGGGGGGGGGGGEEGDGGGGGGGGGGGEGGGGGGGDGGGGEGGGGGGGGDCGGGGGGGGGGGGGGGGGGFGEGGGGGGGGGGGGGGGGGGGGFGGGGGGGGGGGFGFGGGGGGGGGF=;EEGC>FGGGGGFGDGCFGFDFDFG48CAGD?6F@EFFFE5D59B<CEGFF6C>F>GC*
@M03364:276:000000000-BLYN8:1:1101:15749:6916 2:N:0:1
GGACTACAAGGGTTTCTAATCCTGTTTGCTCCCCACGCTTTCGCACCTGAGCGTCAGTCTTCGTCCAGGGGGCCGCCTTCGCCACCGGTATTCCTCCAGATCTCTACGCATTTCACCGCTACACCTGGAATTCTACCCCCCTCTACGAGACTCTAGCTTGCCAGTTTCAAATGCAGTTCCCAGGTTGAGCCCGGGGATTTCACATCTGACTTAACAAACCGCCTGCGTGCGCTTTACGCCCAGTAATTCCG
+
CCCCCGFGGGGGGGGEFGFGGGGGGGGGGGGGGGGGGGGGGFFGGGGGDFGGGGGGGGGGGGGGEFFGFDCGGGGGGGGGGGGGEGGGGCFGGGGGGGGGGGGGGGFGEGGGGGGGGGGGDGGGGGGGGGGGGFDFGFFGGGGGGFGGGGEGGGGFGGGCFGGFGGGGGGGGGGGFFGGGCGCEFGGGFGDFCEGEEEG67CEFA<D>CFGFD>FFGGC=>EBD0.(0(0>EG3CAB:5E5;6?G7BDGG9
@M03364:276:000000000-BLYN8:1:1101:20155:6931 2:N:0:1
GGACTACTAGGGTTTCTAATCCTGTTTGCTCCCCACGCTTTCGCACCTGAGCGTCAGTCTTCGTCCAGGGGGCCGCCTTCGCCACCGGTATTCCTCCAGATCTCTACGCATTTCACCGCTACACCTGGAATTCTACCCCCCTCTACGAGACTCTAGCTTGCCAGTTTCAAATGCAGTTCCCAGGTTGAGCCCGGGGATTTCACATCTGACTTAACAAACCGCCTGCGTGCGCTTTACGCCCAGTAATTCCG
+
CCCCCGGGGGGGGGGGGGGGGGGGGGGGGGGGGGGGGDGGGGGGGGGGFGGGGGGGGGGGGGGGGG@FF>FGGGGEGGGGGGCGGGGGGGGFGGGGGGFECGFGGFGGGGGGGGGGGGGGGGGGGFGGGFGGGGGGFGCFGDG?FFD>E+@FCFGGGFFGCGGGCGFG7EC;CGFFEGGGGGGGGGG6FFGGGGG5CEGFDGEFFG:C7CFC@7CF*8E=BGFFDFBB())5CDCA??GGC>:6C*7<7:*
@M03364:276:000000000-BLYN8:1:1101:4331:6950 2:N:0:1
GGACTACTCGGGTTTCTAATCCTGTTTGCTCCCCATGCTTTCGTACCTCAGCGTCAGTATTAGGCCAGATGGCTGCCTTCGCCATCGGTATTCCTCCAGATCTCTACGCATTTCACCGCTACACCTGGAATTCTACCATCCTCTCCCATACTCTAGCTTCCCAGTATCGAATGCAATTCCCAAGTTAAGCTCGGGGATTTCACATCCGACTTAAAAAGCCGCCTACGCACGCTTTACGCCCAGTAAATCCG
+
CCCCCGGGGGGGGGGGGG99FGGFGGGGGGGGGGGGGGGGGGGGGGEFGGGGGGGGGGGGGGGDG8FGGGGGGGGGGGGGGGGGGGGGGCGGGGFGGGGGG<ECGGGGGGGGGFEGGGGGGGGGGGGFGGGGGGGGGGFFGGGGGFGEGDFGGGGGGGA9EGGFFGGG6D8EGGGDF,@FFGGGGGFGGAFGE6CEEGGGCFFFFGGGDGD5+=7=DD57AE>ADA@B2?E4?:*662CCE3=FGFCFGG)
@M03364:276:000000000-BLYN8:1:1101:26604:6964 2:N:0:1
GGACTACCCGGGTTTCTAATCCTGTTTGCTACCCACGCTTTCGCACATGAGCGTCAGTATTGCCCCAGAAGGCTGCCTTCGCCATCGGTGTTCCTTCCAATATCTACGCATTTCACTGCTACACTGGAAATTCCGCCTTCCTCTAACATACTCTAGCTGCCCAGTTTCAAATGCAGTGCCCAGGTTAAGCCCGGGGCTTTCACATCTGACTTAAACAGCCGCCTGCGTGCGCTTTACGCCCAGTAATTCCG
+
CCCCCGFGGGGGGGGGFCGGGGFGGGGGGGGGFGGDGGGG<FFGGGGGGFGGGGGGGGGGGGGFFGGGGGGGFCFGFGGGFGDGGGGD?:FFGGGGGGGGGGFG,FGGGGGGEGGGGGGGGGGGGGGGG9FGCGGGGGGGGGDGFFF?FFFGGGGGGGFGGGGFDFFGGGGFDGGDG,,=DFFCGGFGGGGFEDGGGGF6CCGG+978=7FCGGGGGGGGFEDFFF9DFFBBG**);0CEE3(;:FAEFD<
@M03364:276:000000000-BLYN8:1:1101:9608:6969 2:N:0:1
GGACTACCGGGGTTTCTAATCCTGTTTGCTCCCCACGCTTTCGCACCTGAGCGTCAGTCTTCGTCCAGGGGGCCGCCTTCGCCACCGGTATTCCTCCAGATCTCTACGCATTTCACCGCTACACCTGGAATTCTACCCCCCTCTACGAGACTCAAGCTTGCCAGTTTCAAATGCAGTTCCCAGGTTGAGCCCGGGGATTTCACATCTGACTTAACAAACCGCCTGCGTGCGCTTTACGCCCAGTAATTCCG
+
CCCCCGGGGGGGGGGGGGFGGGGGGGGGGGGGGGGGGGGGGGGGGGGGGGGGGGGGGGGGGGGGGGGGGGGGGGGGGGGGGGGGGGGGGGGGGGGGGGGGGGGGGGGGGGGGGDCFGGGG7CGGGGGGGGGGGGGGGGGGGGGGGGGGGGGGGGGGGGGGGF7EGGCFGFDFGGGGGGGGGCFFGFFGGGGCEGGGEG?F>FFCACFGGGGGGGFGGD8EAEFF?F>DFDD>DCFAF?GGG>:67C?BGG4
@M03364:276:000000000-BLYN8:1:1101:7304:6982 2:N:0:1
GGACTACCGGGGTTTCTAATCCTGTTTGCTCCCCACGCTTTCGCACCTGAGCGTCAGTCTTTGTCCAGGGGGCCGCCTTCGCCACCGGTATTCCTCCAGATCTCTACGCATTTCACCGCTACACCTGGAATTCTACCCCCCTCTACAAGACTCTAGCCTGCCAGTTTCGAATGCAGTTCCCAGGTTGAGCCCGGGGATTTCACATCCGACTTGACAGACCGCCTGCGTGCGCTTTACGCCCAGTAATTCCG
+
CCCCCGGGGGGGGGGGGGGGGGGGGGGGGGGGGGGGGGGGGGGGGGGGGGGGGGGGGGGGGGGGGGGGGGGGGGGGGGGGGGGGGGGGGGGGGGGGFFGGGGGGGGFGGGGGGGGGFGGGGGGGGGGGGGGGGGGGGGGGGGGGGGGFGGECGGGGGGGFGGGGEFGGCC>FGDFFEGGGGGGGGGGDGGGGGDGGC>FF7FGGFG>DGCGGCFGF4CGFBGFBFF>DFFEFGDGFFFGGGF?FFF?<FD9
@M03364:276:000000000-BLYN8:1:1101:4742:6993 2:N:0:1
GGACTACAGGGGTATCTAATCCTGTTTGCTACCCACGCTTTCGCGCTTTAGCGTCAGTATCTGTCCAGTAAGCTGGCTTCCCCATCGGCATTCCTACAAATATCTACGAATTTCACCTCTACACTTGTAGTTCCGCTTACCTCTCCAGTACTCTAGTCATACAGTTTCCAACGCAATACAGAGTTGAGCCCTGCATTTTCACATCAGACTTATATAACCCCCTAGACGCGCTTTACGCCCAATAAATCCGG
+
CCCCCFGGGGGGGGGGGGGGGFGGGFGGGGFGFGGGGGGGGGEFGGEGFGGGGGECFGGGGGDFGGGGGFFGGGGFEGGGFGGGGGGGDCGFGGE@F<=<FCFGGGGGCEGGFFGFFGGGGGGGGFFGAFECFGDGGGGGGGGCFGGGGAFGGGGGFFGGGGGAB;DECDFFGGEEGAFGG;=FG9DGGGGF?8EACCCFD+,?9=FGGF?+9CFD9D,,3@585;B>4*/:D7FCEDGCCF39CC8CGGG
@M03364:276:000000000-BLYN8:1:1101:24198:6994 2:N:0:1
GGACTACCAGGGTTTCTAATCCTGTTTGCTACCCACGCTTTCGCGCTTTAGCGTCAGTATCTGTCCAGTAAGCTGGCTTCCCCATCGGCATTCCTACAAATATCTACGAATTTCACCTCTACACTTGTAGTTCCGCTTACCTCTTCAGTACTCTAGTCATACAGTTTCCAACGCAATACAGAGTTGAGCCCTGCATTTGCACATCAGACTTATATAACCACCTAGACGCGCTTTATGCCCAATAAATCCGG
+
-ABCC?8FE-@CFGGCFFEFCCEEC,,EFFGG<FFGG+,,CC@CFE7F8,,;@B,,6EFCAD<FE,C<CCE6EFGG79B?,,C<FFG,@FGGCFGGC,FEGEFGGGEFG@FG9<BE?=F?F<=,@F<A<@FFGFE@E7+?9,4+,9,4EE,?=;,4EFGG9;9DF9D;,7@,++66C==,3,,77>E?88FD8,DA=;,7+3ACA+++:CC:E7+++=46946=*9A*)*/:9*+*:*,4,076?C+*2/9
@M03364:276:000000000-BLYN8:1:1101:6649:6994 2:N:0:1
GGACTACTCGGGTATCTAATCCTGTTTGCTCCCCACGCTTTCGCACCTGAGCGTCAGTCTTCGTCCAGGGGGCCGCCTTCGCCACCGGTATTCCTCCAGATCTCTACGCATTTCACCGCTACACCTGGAATTCTACCCCCCTCTACGAGACTCTAGCTTGCCAGTTTCAAATGCAGTTCCCAGGTTGAGCCCGGGGATTTCACATCTGACTTAACAAACCGCCTGCGTGCGCTTTACCCCCAGTAATTCCG
+
CCCCCGGGGGGGGGGGGGGGGGGGGGGGGGGGGGGGGGGGGGGGGGGGGGGGGGGGGGGGGGGGGGGGGDECEGGGGGEGGGGGGGGGGGGCFGFGGGGGGGGGGGGGGGGEFCAGGGFGGGGGGGGGGGGGGGFFFGGGGGGGFGGCCCEGGFGFGGGGGGGGGGGGFCFGGCGGGGGFFCGFGGFGGGGGGGDGCEFFDGGGFC7>CFGF>FFF:FGGFGFF@F>>1BDFD9CA6)0;EFFFG7B:CC*
@M03364:276:000000000-BLYN8:1:1101:16204:6999 2:N:0:1
GGACTACTCGGGTTTCTAATCCTGTTTGCTCCCCACGCTTTCGCACCTGAGCGTCAGTCTTCGTCCAGGGGGCCGCCTTCGCCACCGGTATTCCTCCAGATCTCTACGCATTTCACCGCTACACCTGGAATTCTACCCCCCTCTACGAGACTCAAGCTTGCCAGTATCAGATGCAGTTCCCCAGTTGAGCCCGGGGATTTCACATCTGACTTAACAAACCGCCTGCGTTCGCTTTACGCCCAGTACTTCCG
+
CCCCCGFFGGGGGGGCGGGGGGGGFGGGGGGGGDC:FFGGGGGEEGCFFFGGGGDGGGFGGFGGEGDGFGGGGGCFGGGGFFGFGGGGEEGGFFGGGG?<5AFDGGEF7FEGGAFGGGGE@FE<,>FFGGGGFCAFAF@@EGGGGGGCEEEGGC?ECGC8EGFCFCE,7DCFCCFFDFFE6,4*6DACFGDCG:C=CGF?CFGFAFFCF>FFCFGF*;EGFDA0,)4)(.05DC3:F(*::5:?7**6CC7
@M03364:276:000000000-BLYN8:1:1101:12758:7007 2:N:0:1
GGACTACACGGGTATCTAATCCTGTTTGCTCCCCACGCTTTCGCACCTGAGCGTCAGTCTTCGTCCAGGGGGCCGCCTTCGCCACCGGTATTCCTCCAGATCTCTACGCATTTCACCGCTACACCTGGAATTCTACCCCCCTCTACGAGACTCTAGCTTGCCAGTTTCAAATGCAGTTCCCAGGTTGAGCCCGGGGATTTCACATCTGACTTAACAAACCGCCTGCTTGCGCTTTACGCCCAGTAATTCCG
+
CCCCCGGGGGGGGGGGGGGGGGGGGGGGGGGGGGGGGGGGGGGCGGGGFFGGGGGGGGGGGGGGGGGGGGGGGGGGGGGGGGGGGFEGGGGGGGGGGGG99=EFFFFGGGGGFAFGGGGGGGGGGFGGGFGGGFGGGGGGEGGGGGGCEEGGGDCFFGGGGGFFGFGGGGGGGAEFGGGGGCCFGGGGGFGFGGGGGGG97+C7AFGFCCGFC7DFDCGGEG>;?4(12@EFGGC4??GG5)4@CC?:DG2
@M03364:276:000000000-BLYN8:1:1101:17555:7011 2:N:0:1
GGACTACTCGGGTTTCTAATCCTGTTTGCTCCCCACGCTTTCGCACCTGAGCGTCAGTCTTCGTCCAGGGGGCCGCCTTCGCCACCGGTATTCCTCCAGATCTCTACGCATTTCACCGCTACACCTGGAATTCTACCCCCCTCTACGAGACTCTAGCTTGCCAGTTTCAAATGCAGTTCCCAGGTTGAGCCCGGGGATTTCACATCTGACTTAACAAACCGCCTGCGTGCGCTTTACGCCCAGTAATTCCG
+
CCCCCGGGGGGGGGGGGGGGGGGGGGGGGGG@FGGGGGGGGGGGGGGFGGGFGGFEGGGGGGGGGGGGDFGGGGGGFEGGGGGGGGGGGGGGGC@AE<FBAEGGGG<FGGGDFGGGGC7=7F,EE=EGGGGGGFGGGDF7CCEFGABCECEFCGGGFGGGGGGGGGFGFG>FGGGGDGCGGGGFCF:?6BFFEECG*B*CFFG76DCGGGGFFGGG*8EGFGF?DF(81)))1C5<FFGGGFFF=C4<CFC
@M03364:276:000000000-BLYN8:1:1101:16078:7014 2:N:0:1
GGACTACTAGGGTTTCTAATCCTGTTTGCTCCCCACGCTTTCGCACCTGAGCGTCAGTCTTCGTCCAGGGGGCCGCCTTCGCCACCGGTATTCCTCCAGATCTCTACGCATTTCACCGCTACACCTGGAATTCTACCCCCCTCTACGAGACTCTAGCTTGCCAGTTTCAAATGCAGTTCCCAGGTTGAGCCCGGGGATTGCACATCTGACTTAACAAACCGCCTGCGTGCGCTTTACGCCCAGTAATTCCG
+
CCCCCGGGGGGGGGGGGGGGGGGGGGGGGGGGGGGGGGGGGGGGGGGGGGGGGGEDFGGGGGGGGGGGGDGGGGGGGGGGGGEEGGGGGGGGGGGGGGGGDFGGGGGGGGGGGGGGGGGGGGGGGGGGGGFFGGFFGGGGGGGGCFGGEGGGGGGGGGGGGGGGGFFFFGFGCFFFECFDC?DGGGGGGGG>E=>C5EF*:CC7AFGGGC>FCGGFGGGGFGE?1=;B6::;5DGF4?CEC5<F*2947>0
@M03364:276:000000000-BLYN8:1:1101:8975:7024 2:N:0:1
GGACTACTGGGGTTTCTAATCCTGTTTGCTCCCCACGCTTTCGCACCTGAGCGTCAGTCTTCGTCCAGGGGGCCGCCTTCGCCACCGGTATTCCTCCAGATCTCTACGCATTTCACCGCTACACCTGGAATTCTACCCCCCTCTACGAGACTCTAGCTTGCCAGTTTCAAATGCAGTTCCCAGGTTGAGCCCGGGGATTTCACATCTGACTTAACAAACCGCCTGCGTGCGCTTTACGCCCAGTAATTCCG
+
CCCCCCGGGGGGGGGGGGGGGGGGGGGGGGGGGGGGDGGGGGGGGGGGGGGGGGGGCFGGFGGGGGGGGGGGGGGGGGGGGGGGGGGEGGGGDGGGG8FFGGGGGGGGGGGGGGGGGGGGGGGFGCDGGGGGGGFGGGGGEGDGFGG>CEGGGFDFGC9:DFF?@DFGGGGGG;ADDGGGGGGGGGFGGGGFEGGG5CGGGGGGCG>7FD7CCGGG7<FGDGFD6FFF:BEFDGGBFFGGGFB?C>FBDF*
@M03364:276:000000000-BLYN8:1:1101:9894:7045 2:N:0:1
GGACTACCCGGGTATCTAATCCTGTTTGCTCCCCACGCTTTCGCACCTCAGTGTCAGTATCAGTCCAGGTGGTCGCCTTCGCCACTGGTGTTCCTTCCTATATCTACGCATTTCACCGCTACACAGGAAATTCCACCACCCTCTACCGTACTCTAGCTCAGTAGTTTTGGATGCAGTTCCCAGGTTGAGCCCGGGGATTTCACATCCAACTTGCTGAACCACCTACGCGCGCTTTACGCCCAGTAATTCCG
+
CCCCCGGGGGGGGGGGGGGGGGGGGGGGGGGGGGGGGGGGGGGGGGGGGGGGGGGGGGGGGGGGGGGGGGGGGGGGGGGGGGGGGGGGD@FFGGGGGGGGGGFFGGGGGGGGGGGGGGGGGGGGGGFGGFGFGFGGGGGGGGGGGGGGFFGGGGGGGGGGFGFGGGGGGG8D,,EAFGGGGGGFGGGGGGGGGGGGDGFGGGGFFGGGFGCF>FFGG4FGFFF=:8@FFF3BGDFEFFGGGF@;GG?AGG7
@M03364:276:000000000-BLYN8:1:1101:27295:7066 2:N:0:1
GGACTACACGGGTTTCTAATCCTGTTTGCTCCCCACGCTTTCGCACCTGAGCGTCAGTCTTCGTCCAGGGGGCCGCCTTCGCCACCGGTATTCCTCCAGATCTCTACGCATTTCACCGCTACACCTGGAATTCTACCCCCCTCTACAAGACTCTAGCTGACCAGTTTCAAATGCAGTTCCCAAGTTAAGCTCGGGGATTTCACATCTGACTTAATCAACCGCCTGCGTGCGCTTTACGCCCAGTAATTCCC
+
CCCCCGGGGGCGGGCGGGG9EEGGF9CEGGGCF7FFGGGGCFGGGGGGFFGDGGF@E,ECCFG<FFGFFECGGGGGGGGGC7,:=FFEGGGGG9FDFGFGFFG,E<9FDGGCFGFFG7F+>CCF@FFA,=DEDGGGAGCFDEEGGGFFFCFD8AD9=;,ECFFFGGGGGFFG;CFDE7D79DFGFF<C9CFD*:*:E*?9F8CGF4+;+;CFC>CCCDGGEE>D<F0=1))))194@:5:*>1)*09<GC*
@M03364:276:000000000-BLYN8:1:1101:19670:7070 2:N:0:1
GGACTACAGGGGTTTCTAATCCTGTTTGCTCCCCACGCTTTCGCACCTGAGCGTCAGTCTTCGTCCAGGGGGCCGCCTTCGCCACCGGTATTCCTCCAGATCTCTACGCATTTCACCGCTACACCTGGAATTCTACCCCCCTCTACGAGACTCTAGCTTGCCAGTTTCAAATGCAGTTCCCAGGTTGAGCCCGGGGATTTCACATCTGACTTAACAAACCGCCTGCGTGCGCTTTACGCCCAGTAATTCCG
+
CCCCCGGGGGGGGGGGGGGGGGGGGGGGGGGGGGGGGGGGGGGGGGGGGGGGGGEGGGGGGGGGGGGGGGGGGGGGGGGGGGGGGGGGGGGGGGGGFFFGGGGGGGGGGGGGGGGGGGGEGGGGGGGGGGGGGGGGGGDGEGGGGGGDEEGFGGGGGGGGGGGGGGGGGGCFGGGGGGGGFGGGGGGFGGGGGGGGGGGGGGGGFGGGGGGG=FGCGFGGFGFFFFFF6BFFGDF<FFGGGEFFGCFFGG4
@M03364:276:000000000-BLYN8:1:1101:14688:7078 2:N:0:1
GGACTACAGGGGTTTCTAATCCTGTTTGCTCCCCATGCTTTCGTACCTCAGCGTCAGTATTAGGCCAGATGGCTGCCTTCGCCATCGGTATTCCTCCAGATCTCTACGCATTTCACCGCTACACCTGGAATTCTACCATCCTCTCCCATACTCTAGCTTCCCAGTATCGAATGCAATTCCTAAGTTAAGCTCAGGGATTTCACATCCGACTTAAAAAGCCGCCTACGCACGCTTTACGCCCAGTAAATCCG
+
CCCCCGGGGGGGGGGGGGGGGGGGGGGGGGGGGGGGGGGGGGGGGGGFGGGGGGGGGGGGGGGGGGGGGGGGGGGGGGGGGGGGGGGGGGGGGGGGGGGFGFFGGFGGGGGGGGGGGGGGGGGGGGGGGGGGGGGGGGGGGGGGGGGGGGGGGGGFGGFGGGGGGFEE=F8DGGGGFGGGGGGGGGGGGF;?FDGF?FFGGDGGFGGGGGDDFGGGGGG>?EEFFA>BFFFFGGGFFFGGCA<8CF7CGG3
@M03364:276:000000000-BLYN8:1:1101:5439:7082 2:N:0:1
GGACTACTGGGGTATCTAATCCTGTTTGCTACCCACGCTTTCGCGCTTTAGCGTCAGTATCTGTCCAGTAAGCTGGCTTCCCCATCGGTATTCCTACAAATATCTACGAATTTCACCTCTACACTTGTAGTTCCGCTTACCTCTCCAGTACTCTAGTCATACAGTTTCCAACGCAATACAGAGTTGAGCCCTGCATTTTCACATCAGACTTATATAACCACCTAGACGCGCTTTACGCCCAATAAATCCGG
+
CCCCCGGGGGGGGGGGGGGGGGGGGFGGGGGGGGGGGGGGFGGGGGGGGGGGGGGGGGGGGGGGGGGGGGGGGGGGGFGGGGGGGGGGGGGGGGGGGGGGGFFGGGGGFGGGGGGGGGGGGGGGGGGFF<FFGGGGGGGGGGGFFFFGGGCFGGGGGGGGGGFGFFGGGGFGDG>EGGG8EGGG,,=@FGGFFDGGGGGGGFCCCGDGFG=CD;CFCG?FFEFC6AE>>DFDGDG4)5:EEF=)8=+>6DD
@M03364:276:000000000-BLYN8:1:1101:23521:7084 2:N:0:1
GGACTACCCGGGTTTCTAATCCTGTTTGCTCCCCATGCTTTCGTACCTCAGCGTCAGTATTAGGCCAGATGGCTGCCTTCGCCATCGGTATTCCTCCAGATCTCTACGCATTTCACCGCTACACCTGGAATTCTACCATCCTCTCCCATACTCTAGCTTCCCAGTATCGAATGCAATTCCCAAGTTAAGCTCGGGGATTTCACATCCGACTTAAAAAGCCGCCTACGCACGCTTTACGCCCAGTAAATCCG
+
CCCCCGFGGGGGGGGGGGGGGGGGGFGGGGGGGGGGGGGGGGGGGGGGGGGGGGGGGGGGGGGGGGGGGGGGGGGGGGGGGGGGGGGGGGGGGFGGGGGGGGGGGGGGGGGGFGGCGGGGGGGGF:FGFEGDFGGGGGGGGGGGGGGGGCFDGGGGGGCDFFGGGGGGC+DCFDGFFFGGGG8FC@FFFC7,6=EGGGGGGGGGFGG5CGGDCDGGGGFGFG5556=5@B:BGG<CF6CEGDFA7C@<CF1
@M03364:276:000000000-BLYN8:1:1101:8158:7086 2:N:0:1
GGACTACTAGGGTTTCTAATCCTGTTTGCTCCCCACGCTTTCGCACCTGAGCGTCAGTCTTCGTCCAGGGGGCCGCCTTCGCCACCGGTATTCCTCCAGATCTCTACGCATTTCACCGCTACACCTGGAATTCTACCCCCCTCTACGAGCCTCTAGCTTGCCCTTTTCAAATGCAGTTCCCAGGTTGAGCCCGGGGATTTCACATCTGACTTAACAACCCCCCTGCGCGCGCTTTCCGCCCAGTCATCCCG
+
CCCCCGGGGGGGGGGGGCGGGGGCEFGGGGGGGGGGGGGGGGGGGGGFEEGGGGGGGGGFFGGGGG>F8:FFGGGGGGGGGGGGGDF>FFGGGGGGGGGGGGGGGCFFFGGGGFCFFCGGCGGGGFGGGGGGGGGG,@EF88ECDEF6>+8;:D>,,@>,D,,,5>,DFF9,@95@<,2>,,,*7>8,=DF*/::C78CGG@F7+;CF+17++++;**3*)/.70)()(0.57CD27:E**)./7:9)2**
@M03364:276:000000000-BLYN8:1:1101:12470:7113 2:N:0:1
GGACTACAGGGGTTTCTAATCCTGTTTGCTCCCCACGCTTTCGCACCTGAGCGTCAGTCTTTGTCCAGGGGGCCGCCTTCGCCACCGGTATTCCTCCAGATCTCTACGCATTTCACCGCTACACCTGGAATTCTACCCCCCTCTACAAGACTCTAGCTGACCAGTTTCAAATGCAGTTCCCAAGTTAAGCTCGGGGATTTCACATCTGACTTAATCAACCGCCTGCGTGCGCTTTACGCCCAGTAATTCCG
+
CCCCCGGGGGGGGGGGGGGGGGGGGGGGGGGGGGGGGGGGGGGGGGGGGGGGGGGGGFGGGGGGGGGGGGGGGGGGGGGGGGGGGGGGGGGGGGGGGFGFGGGGGGGGGGGGGGGFGGGG7FGGGGGGGGGFGGGFGGGGGGGGGGGGFGGGGGGGGGGFGGGFGGGFF;DFFDFGGFAE6@DFGGGCGGFGGGGGEDFGGCFFFFGGGGGGGGGGGFGGFGFFFFFFFFFFGGGFF?>EEE6<CD@BGG9
@M03364:276:000000000-BLYN8:1:1101:3891:7153 2:N:0:1
GGACTACAGGGGTTTCTAATCCTGTTTGCTCCCCATGCTTTCGTACCTCAGCGTCAGTATTAGGCCAGATGGCTGCCTTCGCCATCGGTATTCCTCCAGATCTCTACGCATTTCACCGCTACACCTGGAATTCTACCATCCTCTCCCATACTCTAGCTTCCCAGTATCGAATGCAATTCCTAAGTTAAGCTCAGGGATTTCACATCCGACTTAAGAAGCCGCCTACGCACGCTTTACGCCCAGTAAATCCG
+
CCCCCGGGGGGGGGGGGGGGGGGGGGGGGGGGGGGGGGGFGGGGGGGGGGGGGGGGGGGGGGGGGGGGGGGGGGGEGGGGGGGGGGGGGGGGGGGGGGGGGGGGGGGGGGGGGGGGGGD@FFEF8EGGGGGGGGFGGFFGGGCF8EFFFCGGFGGGGGGGGGGGGGGGDGGGGFGGGGFED9DFGFGGFG;D?C?8DFGGGGGG?D6CDGG?CFGGFDCGDGBAA>ADAFFFGGGEF9EGGAFFGDACGC:
@M03364:276:000000000-BLYN8:1:1101:23842:7153 2:N:0:1
GGACTACCAGGGTTTCTAATCCTGTTTGCTCCCCACGCTTTCGCACCTGAGCGTCAGTCTTTGTCCAGGGGGCCGCCTTCGCCACCGGTATTCCTCCAGATCTCTACGCATTTCACCGCTACACCTGGAATTCTACCCCCCTCTACAAGACTCTAGCTGACCAGTTTCAAATGCAGTTCCCAAGTTAAGCTCGGGGATTTCACATCTGACTTAATCAACCGCCTGCGTGCGCTTTACGCCCAGTAATTCCG
+
CCCCCGGGGGGGGGCGGGGGGGGGGG<FGGGGGGGGGGGGGGGGGGGFGGGGGGGGGGGGGGFGGGGGGGGGDGGDEGFGGGGGGGGGGGGGCGGGGGGGGGGGGGFGGGGGGGFCFFGGGGGFGFCF<DAFGGGGFC?FGGGGGGG?GGGFGGFGGGFGGGGGGGGGFF9EFGGCAEA:FAFFGGFCFFFGGGGGGGGF77BF64BDFGFFFFGGGGGFBGEFDFBB<:>DG3<4??G5:>?FG76>GGC
@M03364:276:000000000-BLYN8:1:1101:20218:7154 2:N:0:1
GGACTACTCGGGTTTCTAATCCTGTTTGCTCCCCACGCTTTCGAGCCTCAGCGTCAATTACAGACCAGAGAGTCGCCTTCGCCACTGGTGTTCCTCCATATATCTACGCATTTCACCGCTACACATGGAATTCCACTCTCCTCTTCTGCATTCAAGTTCCCCAGTTTCCAATGACCTTCCTCGTTTGAGCCGAGGGCTTTCACATCAGACTTAAGAAACCGCCTGCGTCCGCTTGACGCCCATTAAATCCG
+
CCCCCGGGCFEEFCGFGGFGEEDGGGGGGGGGGGGGCEGEGGGDFGGGGGGGGFGGCGGFGCFGGGGGF@FFFGGGGGGGFGGGGGGGGGGGGGGGGGGGGGGGGGGGG:=FGGGGFGGGGGGGEFEFFEFGGGGGGG,,@ADGGGGGGGGGE;EAFGGGGF?CFGGGFGGFF9@EFGGF=EE+>EE,8@F>7CE8CGGGF7F9BFC77?GFFF>FFCFE4EEFB42/(25./8*66(3BCE(8:C6);8:
@M03364:276:000000000-BLYN8:1:1101:8164:7192 2:N:0:1
GGACTACACGGGTTTCTAATCCTGTTTGCTCCCCACGCTTTCGCACCTGAGCGTCAGTCTTCGTCCAGGGGGCCGCCTTCGCCACCGGTATTCCTCCAGATCTCTACGCATTTCACCGCTACACCTGGAATTCTACCCCCCTCTACGAGACTCTAGCTTGCCAGTTTCAAATGCAGTTCCCAGGTTGAGCCCGGGGATTTCCCATCTGACTTAACAAACCGCCTGCGGTCGCTTTACGCCCAGTAATTCCG
+
?CCCCGGGGGGGGGGGGFGGGFGGGGGGGGGGGGGGGGGGGGGGGGGGCFGGGGGGGGGGGGGEFGEGGGGGGGGGGGGGGGGGGGGGGGGGFGGGGCFGCFEFFDGGGE7FGGGGGGGGGGGGGGGGGGGGGFGGCDFGGGGGFGGGGGG7DFGGD;ECGFEGGGGGGGGGGGGGGGGGGGGGG?:E1DCEEEGGGGGGG++7AFC7CFGGGGGGG4=>)78007()4>>>GG:)8(*:5)390:*6::*
@M03364:276:000000000-BLYN8:1:1101:18593:7199 2:N:0:1
GGACTACTGGGGTTTCTAATCCTGTTTGCTCCCCACGCTTTCGCACCTGAGCGTCAGTCTTTGTCCAGGGGGCCGCCTTCGCCACCGGTATTCCTCCACATCTCTACGCATTTCACCGCTACACATGGAATTCTACCCCCCTCTACAAGACTCTAGCTGACCAGTATCAGATGCAATTCCCGGGTTAAGCCCGGGGATTTCACATCTGACTCAATCAACCGCCTGCGTGCGCTTTACGCCCAGTAATTCCG
+
CCCCCGGGGGGGGGGGGGGGGGGGGGGGGGGGGGGGGGGGGGGGGGGGGGGGGGGGGGGGGGGGGGGDFGGGGGGGGGGGGGDGGGGGGGFGGGGGGGGGGGFGGGGGGGGGGGGFGGDEGGGGGGGGGGGGGGGGGDGGGGGGGGGFGGGGGGGGGGGFEGGGGGFGGGGGCFFACGGGGG>GGEGGGGGGGGGGEGGGGGGGFGGGFFFFGGGGGGGGFEE;<FFE?FFFGGGFFFGGG@?FGGFAGG9
@M03364:276:000000000-BLYN8:1:1101:3819:7207 2:N:0:1
GGACTACAAGGGTATCTAATCCTGTTTGCTCCCCATGCTTTCGTACCTCAGCGTCAGTATTAGGCCAGATGGCTGCCTTCGCCATCGGTATTCCTCCAGATCTCTACGCATTTCACCGCTACACCTGGAATTCTACCATCCTCTCCCATACTCTAGCTTCCCAGTATCGAATGCAATTCCCAAGTTAAGCTCGGGGATTTCACATCTGACTTAACAAACCGCCTGCGTGCGCTTTACGCCCAGTAATTCCG
+
CCCCCGGGGGGGGGGGGGFGGGGGGGGGGGGGGGGGGGGGGGGGGGGGGGGGGGGEEFGGGFFGGGGG?FGGGGGGGGGGGGEGGG@FGGGGGFGFFFFGGGGGGGGFGGCGGCC<EFGEEGGGF:=FGDFEFGGFGEFGGGFGGGGGGGFGDFFGGGGGGGGGGGGGGGGFGGGGGGG8DDGCF;:CEDEFGEG+9CCFFCFCC:=CGGFGGGGGGGG7?EFFFFFFFE>EDCFCFDGEGEFFGFF<CG0
@M03364:276:000000000-BLYN8:1:1101:13538:7207 2:N:0:1
GGACTACCAGGGTATCTAATCCTGTTTGCTCCCCACGCTTTCGCACCTGAGCGTCAGTCTTCGTCCAGGGGGCCGCCTTCGCCACCGGTATTCCTCCAGATCTCTACGCATTTCACCGCTACACCTGGAATTCTACCCCCCTCTACGAGACTCAAGCTTCCCAGTATCAGATGCAGTTCCCAGGTTGAGCCCGGGGATTTCACATCTGACTTAACAAACCGCCTGCGTGCGCTTTACGCCCAGTAATTCCG
+
CCCCCGGGGGGGGGGGGGGGGGGGGGGGGGGGGGGGGGGGGGGGGGGGFGGGGGGGGGGGGGGGGGGGGGGGGGGGGGGGGGGGGGGGGGGGGGGGGGGGGGGGGGGGGGGGGGGGGGGGGDFGGGGGGCFFFF;FFGGGG+B=,8@8E:8:3D,@FF9,@CFGF9@@,>9D,D9D@FGG?C6FFE:F,?68EEGE5CGGGGFC+*;:+3;CF+:@F4E5)=5;1A(5<B55>C*47,AEE337D7=)*:*
@M03364:276:000000000-BLYN8:1:1101:23395:7218 2:N:0:1
GGACTACTGGGGTTTCTAATCCTGTTTGCTCCCCACGCTTTCGCACCTGAGCGTCAGTCTTTGTCCAGGGGGCCGCCTTCGCCACCGGTATTCCTCCAGATCTCTACGCATTTCACCGCTACACCTGGAATTCTACCCCCCTCTACAAGACTCTAGCTGACCAGTTTCAAATGCAGTTCCCAAGTTAAGCTCGGGGATTTCACATCTGACTTAATCAACCGCCTGCGTGCGCTTTACGCCCAGTAATTCCG
+
C@CCCG?@FGGCFEGFFFGCFFFGG<CEEEA6DFF:CFFFGGFGGGGCE<EE:FEGEFFGGG<FFCFFE@C@FF+FCGGGGG:CFFBEGEFFGGGFC,EFGFFGC<CBEGGEGFGF,+4==@F@8AFCGGGGGGGGFDDG7CEGGGGGF8D<D,@CCGCD7>@,8@@,7@DG9FFG<CAEGG8,7DFG7C2D55887EF6C8@FFF>8CGGFC+1+3><6>*830)457>5B39C2F:E8=>(/2C44>C*
@M03364:276:000000000-BLYN8:1:1101:22389:7220 2:N:0:1
GGACTACTGGGGTTTCTAATCCTGTTTGCTCCCCATGCTTTCGTACCTCAGCGTCAGGATTAGGCCAGATGGCTGCCTTCGCCTTCGGTATTCCTCGAGATCTCCACGCATTTCACCGATACACCTGGAGTTCTCCCATCCTCTCCCATACTCTAGCTTCCCAGTATCCAATGCAATTCCTAAGTTAAGCTCAGGGATTTCACATCCGACTTAAACAGCCGCCTACGCACGCTTGACGCCCAGTAAATCCC
+
8-8-8,CFFDEE7F@,CE<CFFGF9,CFC@FFGCF<FE,,CCFFCC7,CC@ECFG:,,;@,;CEEEE@,CF@,,BC<B@<<C@,BF7FEEGGGAEG,4C,459,,5?F4FF@EGC,E:+6++,:EF=8,,9AFB,9@=;,9=FGCF?8,4>D>;EDFG;FCDA?ECF,,36,,33=8,7E=;,=FGG:2,,@,@,@:,3@2+@??+:D7C*3+2+*<0DC5CAA)9))085?<D*540*=C.6/+;+77;0
@M03364:276:000000000-BLYN8:1:1101:22254:7232 2:N:0:1
GGACTACCCGGGTTTCTAATCCTGTTTGCTCCCCACGCTTTCGCACCTGAGCGTCAGTCTTCGTCCAGGGGGCCGCCTTCGCCACCGGTATTCCTCCAGATCTCTACGCATTTCACCGCTACACCTGGAATTCTACCCCCCTCTACGAGACTCTAGCTTGCCAGTTTCAAATGCAGTTCCCAGGTTGAGCCCGGGGATTTCACATCTGACTTAACAAACCGCCTGCGTGCGCTTTACGCCCAGTAATTCCG
+
CCCCCGGGGGGGEGGGGGGGGGGGGGGGGGGGGGGGGGGGGGGGGGDGGGGGGGGGGGGGGGGGGGGGGGGGGGGGGGGGGGGGGGGGGGGGGGGGGGGGGGCGGGGGGGCGGGGGDGGGGGGGGGGFFFGGGGGGGGGGGGGDFGGGGGGGGGGGGGGGGGGCFGGGGFFGGG?EDFGGGFGGGGG6C@?FGGGGEGGGC7ECFDCGFGGFG7DFGDF53CD?FFBF(>EFGGF<F:ECG>?FC7*9CF9
@M03364:276:000000000-BLYN8:1:1101:27716:7234 2:N:0:1
GGACTACTGGGGTTTCTAATCCTGTTCGCTACCCATGCTTTCGCTCCTCAGCGTCAGTTACTGCCCAGAGACCTGCCTTCGCCATCGGTGTTCCTCCTGATATCTGCGCATTTCACCGCTACACCAGGAATTCCAGTCTCCCCTACAGCACTCAAGTTATGCCCGTATCGCCTGCACGCCCGGAGTTAAGCCCCGGAATTTCACAGACGACGCGACAAACCACCTACGAGCTCTTTACGCCCAGTAATTCC
+
CCCCCFGGGGEEECEGFGGGFGFFFGDFEEFFGGGGG@FFDCFGGGEGFFGE@FFGGFGGGGGG8,C8FFGGCGEGFGGGGDFFGGG>=FFECFGACEGGGGGAFGGGGEEGGEEFFGGEEEC<E:EGFEFGFF@F=CG9=D+=F@DDGFECGGGGDG=;EF=D@>E?EEEGEFGGG?E+8CE+@@8EFGDGFGEDE5D,=CFDF+*;C4)/4DDGG<CG3>>68A@>@B)7407)95EC>)28274):*:
@M03364:276:000000000-BLYN8:1:1101:12365:7287 2:N:0:1
GGACTACCGGGGTTTCTAATCCTGTTTGCTCCCCACGCTTTCGCACCTGAGCGTCAGTCTTTGTCCAGGGGGCCGCCTTCGCCACCGGTATTCCTCCAGATCTCTACGCATTTCACCGCTACACCTGGAATTCTACCCCCCTCTACAAGACTCTAGCTGACCAGTTTCAAATGCAGTTCCCAAGTTAAGCTCGGGGATTTCACATCTGACTTAATCAACCGCCTGCGTGCGCTTTACGCCCAGTAATTCCG
+
CCCCCGFGDGGGGGGGGGGGGGGGGGGGGGGGGGGGGGGGGGGGGGGGGGGGGGGGGGGGGGGGGFGGGGGGGGGGGGGGGGGGGGGDGEFGGGGGFGGGGGGGGGGGGGGGGGGGGGGGGGGGGGGGGGGGGGGGGGGGGGGGGGGGGGDGGGGGFFGFGGGGGGGCGD,EFGGFGGGFEGDGGCFCFG;FGGGGGGGGGGGFADC>>GDGDG7+3;FFBGFFFF6>:>DFGDGAFBGGGFFFGGFFGG<
@M03364:276:000000000-BLYN8:1:1101:12895:7304 2:N:0:1
GGACTACTGGGGTTTCTAATCCTGTTTGCTCCCCACGCTTTCGCACCTGAGCGTCAGTCTTCGTCCAGGGGGCCGCCTTCGCCACCGGTATTCCTCCAGATCTCTACGCATTTCACCGCTACACCTGGAATTCTACCCCCCTCTACGAGACTCTAGCTCGCCAGTTTCAAATGCAGTTCCCAGGTTGAGCCCGGGGATTCCAAATCTCACTTAACAAACCGCCCGCGTGCCCTTTACGCCCCTCAATTCCT
+
CCCCCFGFGGGGGGGGGGGGGFFEFGGGGGGGFGCCFFGGGGGCFFGCDFFFG7,8CF@,,,CCCF>@FGGGCGEGGGGGGGGGGCFGECFECF;FG8FEFCAGE<DFEEEGFCAFE@:EFC:DD=FGGG<FGA9;E,@+@E>D>9:++@ECGCGCDG,6*58>>=,>,;ECF,,5<@DF,?D5F,,0<76C5CEG5*B+3++22>+++23C>>D+*7EC>C)((03<3;)8DF:>4-AE5)()/9@):?*
@M03364:276:000000000-BLYN8:1:1101:16790:7305 2:N:0:1
GGACTACTAGGGTTTCTAATCCTGTTTGCTCCCCATGCTTTCGTACCTCAGCGTCAGTATTAGGCCAGATGGCTGCCTTCGCCATCGGTATTCCTCCAGATCTCTACGCATTTCACCGCTACACCTGGAATTCTACCATCCTCTCCCATACTCTAGCTTCCCAGTATCGAATGCAATTCCTAAGTTAAGCTCAGGGATTTCACATCCGACTTAAGAAGCCGCCTACGCACGCTTTACGCCCAGTAATTCCG
+
CCCCCGGGGGGGGGGGGG<AFGGGGGGGGGGGGGGGGGGGGGGGFFGGGGGGGGGGGGGGGGGGGGGFGGGGGGGGGGGGGGGGGGGGGGGGGGGGGGGGG?EGGFGGGGGGGGGGGGGGDGGGGGGGGGGGGGGGFGGGGGGGGGGGGFGDGGGGGGGGGGGGFCEGEGGGGGGFGGGGFG9FGGGFGCFFD@FG8DGGD+@FFGFC6C>DD8DGGCF>?EF))3/@ABAADCFEF2C@EFDFGFFCGGD
@M03364:276:000000000-BLYN8:1:1101:24719:7314 2:N:0:1
GGACTACTCGGGTATCTAATCCTGTTTGCTCCCCACGCTTTCGCACCTGAGCGTCAGTCTTCGTCCAGGGGGCCGCCTTCGCCACCGGTATTCCTCCAGATCTCTACGCATTTCACCGCTACACCTGGAATTCTACCCCCCTCTACGAGACTCTAGCTTGCCAGTTTCAAATGCAGTTCCCAGGTTGAGCCCGGGGATCTCACATCTGACTTAACAAACCGCCTGCGTGCGCTTTACGGCCAGTAATTCCG
+
C@9C<EFGFEECGCFGAFEEDDEFGFGGGGFFF@DGEG:@@FGGGGGGF@FCEEEGEGGDGGGGDFFGG>FFDGGC@B,CC,,BCGEE4@FEGGGG<A?E=9@EFFEG@7?CCCEFG++@CECGCDB3F=D>FGAFDGGGGCGGFFGG7:83>>>,=EE8FC,8D95DCF;FEGF9EFGGGG,>?FF6,?8D*:88CE*+;+:*@DFGC7:7CCFD798*=G3<D)1>?FE)9*9:?:*:E@?FC*84C79
@M03364:276:000000000-BLYN8:1:1101:17426:7349 2:N:0:1
GGACTACTGGGGTTTCTAATCCTGTTTGATCCCCACGCTTTCGCACATCAGCGTCAGTTACAGACCAGAAAGTCGCCTTCGCCACTGGTGTTCCTCCATATCTCTGCGCATTTCACCGCTACACATGGAATTCCACTTTCCTCTTCTGCACTCAAGTTTTCCAGTTTCCAATGACCCTCCACGGTTGAGCCGTGGGCTTTCACATCAGACTTAAAAAACCGCCTACGCGCGCTTTACGCCCAATAATTCCG
+
CCCCCFGGGGGGGGGGGGGGGGGGGGGGGGGGGGGGGGGGGGGGGGGGGGGGGGGGGGGGGGGGGGGGGGGGGGGGGGGGGGGGGGGGGGGGGGGGGGGGGGGGGGGGFEGGGGGGGGGGGGGGGGGGGGGFGGGGGGGGGGFFFAFGFGGGGGFGFGGGGGGGGGGGGGGGGGGGGGGGGGGGGG6?GGGGGGGGGGGGD9ACA>CFGGGGFFGGG*;CECB=(;@F>ABEGCD3@1CECE?FGGF<CFG
@M03364:276:000000000-BLYN8:1:1101:19068:7360 2:N:0:1
GGACTACCAGGGTTTCTAATCCTGTTTGCTCCCCACGCTTTCGCACCTCAGTGTCAGTATCAGTCCAGGTGGTCGCCTTCGCCACTGGTGTTCCTTCCTATATCTACGCATTTCACCGCTACACAGGAAATTCCACCACCCTCTACCGTACTCTAGCTCAGTATTTTTGGATGCAGTTCCCAGGTTGAGCCCGGGGATTTCACATCCAACTTGCTGAACCACCTACGCGCGCTTTACGCCCAGTAATTCCG
+
CCCCCGGGGGGGFGGGGGGGGGGGGGGGGGGGGGGGGGGGGGGGGGGGGGGGFGGGGGFGGGGGGGGGGGGGGGGGGGGGGGGGGGGGGGGGG9FGGGGGGFGGGFG?FGGGGGFGGGGGEGBGCFFFG8FFGGGGGGGGGGGC,8>CG6EGGGGGGGGFFGF,?=DEC=DDEGGGFGGGGGG?FGGFGCFGGGGGGGGGGGF>CFFG*CFGGGFG+9FGFGDFFF@>BFFFGGGFFFGGGE<6CCFCFGC
@M03364:276:000000000-BLYN8:1:1101:10703:7366 2:N:0:1
GGACTACCGGGGTTTCTAATCCTGTTCGCTCCCCACGCTTTCGAGCCTCAGCGTCAGTTACAGACCAGAGAGCCGCCTTCGCCACTGGTGTTCCTCCATATATCTACGCATTTCACCGCTACACATGGAATTCCACTCTCCTCTTCTGCACTCAAGTCTCCCAGTTTCCAATGACCCTCCCCGGTTGAGCCGGGGGCTTTCACATCAGACTTAAAAAACCGCCTGCGCTCGCTTTACGCCCAATAAACCCG
+
CCCCCG8,@EGGFGG9EECA@EEGGGGG7FGGFGGGGGGGGFGGGGGEFFFGGGGGGGGCFAFFG<<EEFGD,CFFG@FGG7FD,=,=FACFFGGC,EC?9?;?FFD@@FDCGGFGGFGGDC,=F8EEF9?FG,EFFGGGFF,63=;DFGEDG?@@DEFGGGDCFFFD@E,3@B9D?@D8:C>5:**@7>D*=CCEEGGCFCFCF60**08C7+++2)32)=<<(73B93.53*1662CE*)-.7>=)29D
@M03364:276:000000000-BLYN8:1:1101:16587:7374 2:N:0:1
GGACTACTGGGGTTTCTAATCCTGTTTGCTCCCCACGCTTTCGCACCTGAGCGTCAGTCTTCGTCCAGGGGGCCGCCTTCGCCACCGGTATTCCTCCAGATCTCTACGCATTTCACCGCTACACCTGGAATTCTACCCCCCTCTACGAGACTCTAGCTTGCCAGTTTCAAATGCAGTTCCCAAGTTAAGCTCGGGGATTTCACATCTGACTTAATCAACCGCCTGCGTGCGCTTTACGCCCAGTAATTCCG
+
CCCCCGGGGGGGGGGGGGGGGGGGGGGGGGGGGGGGGGGGGGGGGGGGGGGGGGGGGGGGGGGGGGGGGGGGGGGDGGGGGGGGGGGGGGGGGGGGGGGGGFGGFGGGGGGGGGGGGGGGGGGGGGGGGGFGGGGGGGGGGGGGGGGGGEGGGGGFFGGGGGGGGGGGGGFGFGFFGGGGGGGGGGGGGF,>CEGGGGGGGFGGFGGGDGGGG>CCF=FF>CBFFFFF0>E57C<A@:EGGFF6:*9>FC9
@M03364:276:000000000-BLYN8:1:1101:9516:7378 2:N:0:1
GGACTACTGGGGTTTCTAATCCTGTTTGCTCCCCACGCTTTCGCACCTGAGCGTCAGTCTTCGTCCAGGGGGCCGCCTTCGCCACCGGTATTCCTCCAGATCTCTACGCATTTCACCGCTACACCTGGAATTCTACCCCCCTCTACGAGACTCTAGCTTGCCAGTTTCAAATGCAGTTCCCAGGTTGAGCCCGGGGATTTCACATCTGACTTAACAAACCGCCTGCGTGCGCTTTACGCCCAGTAATTCCG
+
C@CCCGGGFGGGGGGGGFGFGGGGGGGGGGGGGGGGGGGGGGFGDGGGGFGGGGG:FGGGGGGGGGGGGGGGGGGGGGGGGGGGGGGGGGGGGGGFGFGFGGGGCFD7@7FGFGGGFCCGEGGGGACFGFFGGGGGCFGD7@CC9EGEE+@:CEFEFFFGG7@FFGGGG;;EF9EGFGGD?EFDFFGGFFGGDCEG5CGCGFGDCCCFGGFGFCFGC*:*)5>@;49>?>BEDC<47(;:C36?F>?)2C*
@M03364:276:000000000-BLYN8:1:1101:5848:7382 2:N:0:1
GGACTACAGGGGTATCTAATCCTGTTTGCTCCCCACGCTTTCGCACCTCAGTGTCAGTATCAGTCCAGGTGGTCGCCTTCGCCACTGGTGTTCCTTCCTATATCTACGCATTTCACCGCTACACAGGAAATTCCACCACCCTCTACCGTACTCTAGCTCAGTAGTTTTGGATGCAGTTCCCAGGTTGAGCCCGGGGATTTCACATCCAACTTGCTGAACCACCTACGCGCGCTTTACGCCCAGTAATTCCG
+
CCCCCGGGGGGGGGGGGGGGGGGGGGGGGGGGGGGGGGGGGGGGGGGGFFGGGGGGGGFGGGGGGGGGGGGGGGGGGGGGGGGGGCGGGGGGGGGEFGGGGGGGGGGGGGGGGGGGGGGGGGGGFFGGGGGGGGGFFFGGGGGGGGGGGGEGGGFGFFDGGGGGC=EGFEGGGDGGGGGGGGGGGGGGGFGGGGDGDGGGGFC>EGFGFFGFCFGGGFGG*7:=EFFF=BEEDDGFA0CEGFFFFFFEGC*
@M03364:276:000000000-BLYN8:1:1101:4532:7384 2:N:0:1
GGACTACTGGGGTTTCTAATCCTGTTTGCTCCCCACGCTTTCGCACCTGAGCGTCAGTCTTCGTCCAGGGGGCCGCCTTCGCCACCGGTATTCCTCCAGATCTCTACGCATTTCACCGCTACACCTGGAATTCTACCCCCCTCTACGAGACTCTAGCTTGCCAGTTTCAAATGCAGTTCCCAGGTTGAGCCCGGGGATTTCACATCTGACTTAACAAACCGCCTGCGTGCGCTTTACGCCCAGTAATTCCG
+
CCCCCGGGGGGGGGGGGGGGGGGGGGGGGGGGGGGGGGGGGGGGGGGGGGGGGGGGGGGGGGGGGGGGGGGGGGGGGGGGGGGGGGGGGGGGGGGGGGGGGGGGGGGGGGGGGGGFGGGGGGGGGGGGGGGGGGGGGGGGGEGGGGGGGCEGGFGGGGGGGGGGGGGGFCCFGGGGGGG7DFGGGFGGGGGF5EGGDGGGGGGGFGGGGGGDGCDGGGGGEGF??F9<2:BEG5FFFFGGGE?FG7@AF:*
@M03364:276:000000000-BLYN8:1:1101:5426:7388 2:N:0:1
GGACTACACGGGTTTCTAATCCTGTTTGCTACCCACGCTATCGCACATTAGCGTCAGTATTGCCACAGAAGGCTGCCTTCGCCATCGGTGTTACTTCCAATATCTACGCATTTCACTGCTACACTGGACATTCCGCCTTCCTCTAACTTACTCTAGCTGCCCAGTTTCAAATGCAGTTCCCAGGTTAATGCCGGGTCTTTCCCATCTGCCTTAAACAGGCGCCTGCGTTCGCTTGACGCCCAGTAATGCCC
+
-A<-BFE,CB@:@6FDAF<AF<E@CCFGCEFGGCCFGC>,,6@FE@@A,,,,C@@@FC9EF<,C:CFGGC,AA<EDCGF9,,8,6BFGGE88,59@,C?,EE9FE?FD7:C:<E<,A,E=EFFEEC,4,:FAAFG7CC8F8;EFG,@,:@E8,D,7;4=DEE,66=BDE,>>,,,3E==,@,@+33@,,,6@+++++6,,++52=0+5+*3+2<+4+;,13**)-3)*)/8)*:2()/=*2)60+1@310*
@M03364:276:000000000-BLYN8:1:1101:17040:7393 2:N:0:1
GGACTACCGGGGTATCTAATCCTGTTTGATCCCCACGCTTTCGCACATCAGCGTCAGTTACAGACCAGAAAGTCGCCTTCGCCACTGGTGTTCCTCCATATCTCTGCGCATTTCACCGCTACACATGGAATTCCACTTTCCTCTTCTGCACTCAAGTTTTCCAGTTTCCACTGACCCTCCACGGTTGAGCCGTGGGCTTTCACATCAGACTTAAAAAACCGCCTACGCGCGCTTTACGCCCAATAATTCCG
+
CCCCCFFGEGDGG@FG<EC<FFFAFGGFEFGFGGGGGGGGGGEECFGGGCG@FFGEFFFDGFGFGGGGFFGGFGGGEEDEFGGGDAEG<FF=?FCFG?FAFGGGGFGGGEE?FFGGGFGGGGGG?EGGGGGGGG9EFGGCEC9DFEFGGGGG888@EE,EBFFG?DAEGF,=?FGC@8F@EG+@FG+CC@F69EECGCFGF;FG6DG*2;CCC:+=4<=EEGB-6AFA2B5>)993@(3::)(>FG@AGG*
@M03364:276:000000000-BLYN8:1:1101:11090:7445 2:N:0:1
GGACTACCGGGGTTTCTAATCCTGTTTGCTACCCACGCTTTCGCGCTTTAGCGTCAGTATCTGTCCAGTAAGCTGGCTTCCCCATCGGCATTCCTACAAATATCTACGAATTTCACCTCTACACTTGTAGTTCCGCTTACCTCTCCAGTACTCTAGTCATGCAGTTTCCAACGCAATACAGAGTTGAGCCCTGCATTTTCACATCAGACTTTCATAACCACCTAGACGCGCTTTACGCCCAATAAATCCGG
+
CCCCCGFFGEGGGGGGGGGGGGGGGGGGGGFEFFEGGDGGFGGGDGGGGFGGGGEGDGGGFCCFFFGGGGGGGGG8FGGFFGEFGFGGGGGGGGGFGGGFGFFGGGGGGGFGGGGFGGGG9EGGGGGEFGEFGGGGG8EECFGDG@,=FA9+EFGGGGGFGGGGGFGGFGGFEDG6=FGGFGGFEFDFG7FF6CEFFCG;+2@CFFG5?FGGG9?<9D3<?EFEEAE>AFF59CGE42C@55397::C78:
@M03364:276:000000000-BLYN8:1:1101:8481:7454 2:N:0:1
GGACTACTAGGGTTTCTAATCCTGTTTGCTCCCCACGCTTTCGCACCTGAGCGTCAGTCTTCGTCCAGGGGGCCGCCTTCGCCACCGGTATTCCTCCAGATCTCTACGCATTTCACCGCTACACCTGGAATTCTACCCCCCTCTACGAGACTCTAGCTTGCCAGTTTCAAATGCAGTTCCCAGGTTGAGCCCGGGGATTTCACATCTGACTTAACAAACCGCCTGCGTGCGCTTTACGCCCAGTAATTCCG
+
CCCCCGGGGGGGGGGGGGGGDGGGGGGGGGGGGGGGGGGGGGGGGGGGGEFGGGGGGGGGGGGGGGGGGGGGGGGGGGGGGGGGGGGGGGGGGGGGGGGGGGGGGGGGGGGGGGGGGGGGGGGGGGGGGGGGGGGGGGCGGGGGGGGGGGGGGGGGGGFFGFGGGGGGFGGGGGGGGGGGGGGGGGGGGFGGGGGGGGGGGGGGFGGGFGDFC@GGGGGFDGEFFF@D?EDFGGGFFBEEE)89::=4FG7
@M03364:276:000000000-BLYN8:1:1101:7424:7457 2:N:0:1
GGACTACTGGGGTTTCTAATCCTGTTTGCTCCCCACGCTTTCGCACCTGAGCGTCAGTCTTTGTCCAGGGGGCCGCCTTCGCCACCGGTATTCCTCCAGATCTCTACGCATTTCACCGCTACACCTGGAATTCTACCCTCCTCTACAAGACTCTAGCCTGCCAGTTTCGACTGCAGTTCCCAGGTTGAGCCCGGGGATTTCACATCCGACTTGACAGACCGCCTGCGTGCGCTTTACGCCCAGTAATTCCG
+
CCCCCGGGGGGGEGGGGGGGGGGGGGGGGGGGGGGGGGGGGGGGGGDGGGGGGGGGGGGFC<FFGGGGGGGGGGGGGGGGGGGGGGGGG7FGGGGGGGGGGGGGGGGGGGGGGGGGGGGGCEEGDGGGGGGGGCGGEF,AEFGGFGGFGGGGGFGGEGGFGFFGGGGGGG+BEGGGDGGFGCEGGGG?FGGGGGGGGEFF@:::ACFGGGGDF=C7*9EFFDDFFFF;:>BFGGG<?:EGC)(<C*8<GF9
@M03364:276:000000000-BLYN8:1:1101:14120:7467 2:N:0:1
GGACTACAGGGGTTTCTAATCCTGTTTGCTCCCCACGCTTTCGCACCTGAGCGTCAGTCTTTGTCCAGGGGGCCGCCTTCGCCACCGGTATTCCTCCAGATCTCTACGCATTTCACCGCTACACCTGGAATTCTAACCCCCTCTACACGACTCTAGCTGACCAGTTTCAAATGCAGTTCCGAAGTTAAGCTCGGGGATTTCACATCTGACTTAATCAACCGCCTGCGTGCGCTTTACGCCCAGTAAGTACG
+
CCCCCGGGFFGGGDGGGFGGGGDGEFGGGCCFFFFGGGGGGGCD@@CCEEFDGGGGGF9<@,C<FEFFE:7FEGGG@CEFFEFEG8:BFGGGFEDA,=8E@EF,@FFGGECGCFFGGEGGGGGGFFGGGCFGF<,,,,3>BE8DCFA,@8CGGF,E9EC9DFFGGFCF7EBCAG97D7,<*3BEGFC7=C,2=1:C*:BFGGGF+2=CCF7:C@FFCCF=A*),35:8:>>DC*><F?GEGEF4*?*.*21
@M03364:276:000000000-BLYN8:1:1101:26733:7467 2:N:0:1
GGACTACAAGGGTTTCTAATCCTGTTTGCTCCCCATGCTTTCGTACCTCAGCGTCAGTATTAGGCCAGCTGGCTGCCTTCGCCATCGGTATTCCTCCAGATCTCTACGCATTTCACCGCTACACCTGGAATTCTACCATCCTCTCCCATACTCTAGCTTCCCAGTATCGAATGCAATTCCTAAGTTAAGCTCAGGGATTTCACATCCGACTTAAAAAGCCGCCTACGCACGCTTTCCGCCCAGTAAATCCC
+
CC<CCGGGDFGGGGGGGG<FGGFGGGGGGFGGGGGG@FGGGGGGGG:FGFGGGGGGCG<FG,FFFGGF8FEFGGGGGGGGGGGGGFFGE8FFGGGGG8FFFGGGGAFDEEEFGGGGGGGGGGGFCFEFFFFFFCAFEEFGGGFGGFGCCDGFFFGF9CAFFFGFGFGECF8DEGDAEGGGGF,=FGG,@E,D,@D86FCGGGG+CF?D+=+=F82+40,C?EADDF>B<>*:CDD*8>EEGE;FFCF?FD4
@M03364:276:000000000-BLYN8:1:1101:11634:7467 2:N:0:1
GGACTACCAGGGTTTCTAATCCTGTTTGATCCCCCGCTTTTCGACCTCAACGTTAGTTAACAAACAGAAAGTCGCCTTTGCCCCTTGGGGTCCTCCATAATCCTGCGGATTTTAACGCCTCCCCTGGAATTCTAACCCCCCTTTAGGAACTCCAGCTTGCCAGTTTTCAATGCAATTCCCCGGTTGGGCCCGGGGGTTTCCCATCTGGATTAAACAAACGCCTGCGTGCCGCTTACGCCCAGTAATTCCGT
+
CCCCCGGGGGGGGGGGGGGGGGGGGGGGG,CFG,++++8D<,6,,++,,,,,6,,,,C,6,,,,C6C,CE,,,,+8,B59,:,,,4C,,+@?B<=F6,,,,,954,++++8E<,,C+++,8,4@8++,B9F,,,,9>EDF++,+,,6,,6,+,,,6,@,+3,,@FF,,,@,3,33@@5@<,3>@F***,@C=?EG*1=:<+0++.++122CC++*;>*3*2:)4()-)-)))19*3.,:CE>2*:7B)?**
@M03364:276:000000000-BLYN8:1:1101:5032:7480 2:N:0:1
GGACTACCAGGGTATCTAATCCTGTTTGCTCCCCACGCTTTCGCACCTGAGCGTCAGTCTTCGTCCAGGGGGCCGCCTTCGCCACCGGTATTCCTCCAGATCTCTACGCATTTCACCGCTACACCTGGAATTCTACCACCCTCTACGAGACTCTAGCTTGCCAGTTTCAAATGCAGTTCCCAGGTTGAGCCCGGGGATTTCACATCCAACTTGCTGAACCACCTACGCGCGCTTTACGCCCAGTAATTCCC
+
CCCCCGGGGGGGGGGGGFFGGGGGGGGGGGGGGGGGGGGGGGGGGGGGGGGGGGGGGGGGGGGGGGGGGGGGGGGGGGGGGGGGGGGGGGGGGGGGGGGGGGGGGGGGGGGGGGGGGGGGGGDFGGGGFGGGGGGGGGGGGGGGGGGG7CEGGGGGGGGGGGGGGGGFGGGGGGGGGGGGGFFGF?EGGGGGGGGGCGFGGGGGFGFGGFFGGGGFGFGG;FFDEF;EFFFEDGGFFFGG=3(007FDGG*
@M03364:276:000000000-BLYN8:1:1101:6486:7490 2:N:0:1
GGACTACCAGGGTTTCTAATCCTGTTTGCTCCCCACGCTTTCGCACCTGAGCGTCAGTCTTCGTCCAGGGGGCCGCCTTCGCCACCGGTATTCCTCCAGATCTCTACGCATTTCACCGCTACACCTGGAATTCTACCCCCCTCTACGAGACTCTAGCTTGCCAGTTTCAAATGCAGTTCCCAGGTTGAGCCCGGGGATTTCACATCTGACTTAACAAACCGCCTGCGTGCGCTTTACGCCCAGTAATTCCG
+
CCCCCGGGGGGGGGGGGGGGGGGGGGGGGGGGGGGGGGGGGGGGGGGGGCGGGGGGGGGGGGGGGGGGGGGGGGGGGGGGGGGGGGGGGGGGGGGGGGGGGGGGGGFFGGDGGGGGGGGGCGFGGGGGGFFGGGGGDGGGGGGFGGFCEGGCEFGGGGGGGGCDFGGGGGGGGGGGGGGGCE6DFGGGGGG*:5CE5CGGGGF>FGGFFDGGGGGGGGGFFGFD;FF53BB@DDGFB?;EGB:4CFFBGG*
@M03364:276:000000000-BLYN8:1:1101:8067:7499 2:N:0:1
GGACTACTGGGGTTTCTAATCCTGTTTGCTCCCCATGCTTTCGTACCTCAGCGTCAGTATTAGGCCAGATGGCTGCCTTCGCCATCGGTATTCCTCCAGATCTCTACGCATTTCACCGCTACACCTGGAATTCTACCATCCTCTCCCATACTCTAGCTTCCCAGTATCGAATGCAATTCCTAAGTTAAGCTCAGGGATTTCACATCCGACTTAAGAAGCCGCCTACGCACGCTTTACGCCCAGTAAATCCG
+
CCCCCGGGGGGGGGGGGGGGGGGGGGGGGGGGGGGGGGGGGGGGGGGGGGGGGGGGGGGGGGGGGGGGGGGGGGGGGGGGGGGGGGGGGGGGGGGGGGGGGGGGGGGGGGGGGGGGGGGGGGGGGGGGGGGGGGGGGGGGGGGGGGGGGGGGGGGGGGGGGGGDGGGGGGFGGGGCGGGGFFGFFFGGGGAFGFGGGGGGGGGGFGCDGGGGG7DCDGGGFGBDFFFDFB>BGDGFFFGEE;BFGGFEDG)
@M03364:276:000000000-BLYN8:1:1101:13746:7512 2:N:0:1
GGACTACTCGGGTATCTAATCCTGTTTGCTCCCCACGCTTTCGCACCTGAGCGTCAGTCTCCGTCCAGGGGGCCGCCTTCGCCACCGGTATTCCTCCAGATCTCTACGCATTTCACCGCTACACATGGAATTCTACCTCCCTCTCCGAGACTCTAGCTTGCCAGTTTCAAATGCAGTTCCCAGGTTGAGGCCGGGGCATTCACAGCTGACTTACCAAAACGCCTGCGTGCGCTTTCCGGCCAGGAATTTCG
+
C9<ABGGC<@EGG7F,@FGGGGGFGAE8FGFG8CD:FFG76C:F,@7@,@@,C@,@CCFF,6@FEEGGGGGDD+=+@?FEG:FFG8FGCFGA,5C,E,4FEGAAE9EGG4C7AF<FGC7>FFAF,3A<FF<>DF9,3,3A+=,+,@=EE=CC6,,3>DF6F,,DE;;F,3,3;,9;92DE9>3*@,4,<,1*;?CC**6,+=<=+1*>68?7++2CD***028(()(.(0>)9C5)01**:5:)50))*22
@M03364:276:000000000-BLYN8:1:1101:12565:7524 2:N:0:1
GGACTACTCGGGTTTCTAATCCTGTTTGCTCCCCACGCTTTCGCACCTGAGCGTCAGTCTTCGTCCAGGGGGCCGCCTTCGCCACCGGTATTCCTCCAGATCTCTACGCATTTCACCGCTACACCTGGAATTCTACCCCCCTCTACGAGACTCTAGCTTGCCAGTTTCAAATGCAGTTCCCAGGTTGAGCCCGGGGATTTCACATCTGACTTAACAAACCGCCTGCGTGCGCTTTAAGCCCAGTAATTCCG
+
CCCCCGGGGGGGGGGGGGGGGFGGGGGGGGGGGGGGGGGGGGGGGGGGGDGGGGGGGGGGGGGGGGGGGGGGGGGGGGFGGGEGGGGGGGGGGGGGFFGGFGFGGGGGGDGGGEEFGGGGGG?FGGGGGGGGCGGGGFFGGEGGGFGCGCCCCG9AGF5DFFGDFGGCGGGFFFDGGGGGGGGGGGD77;FGEGGGEGG+@CCFFGDCCFDGGGGGGC5EFG>1=F671>D>DGGA*)2AFF?:CF82CD0
@M03364:276:000000000-BLYN8:1:1101:9653:7526 2:N:0:1
GGACTACACGGGTATCTAATCCTGTTTGCTCCCCACGCTTTCGTGCATGAGCGTCAGTACAGGTCCAGGGGATTGCCTTCGCCATCGGTGTTCCTCCGCATATCTACGCATTTCACTGCTACACGCGGAATTCCATCCCCCTCTACCGTACTCTAGCCATGCAGTCACAAAGGCAGTTCCCAGGTTGAGCCCGGGGATTTCACCTCTGTCTTGCATAACCGCCTGCGCACGCTTTACGCCCAGTAATTCCG
+
CCCCCGGGGGGGGGGGFGFGGGGGGGGGGGGGGGGGGGGGGGGGGGGGGGGGGGGGGGGGGGGGGGGGGGGEGFGGGGGGGDGGGGGGGGGGGGGGGGGGGGGGGGGGGDGGGGGGGGGGGGGGGDEGGGGGGGGGGGFGGEGGFFGGGGCFGGGGGFDFGGGBFFGGGGFGGG?EGGFGGGGGGGGGGGGGGGGGGGGGGC7?FGFFFFGGCCFGGGGD5EEFDFFDBFDACG7<F?GDD),)2*=AG7*
@M03364:276:000000000-BLYN8:1:1101:6914:7532 2:N:0:1
GGACTACAGGGGTTTCTAATCCTGTTTGCTACCCACGCTTTCGCGCTTTAGCGTCAGTATCTGTCCAGTAAGCTGGCTTCCCCATCGGTATTCCTACAAATATCTACGAATTTCACCTCTACACTTGTAGTTCCGCTTACCTCTCCAGTACTCTAGTCATACAGTTTCCAACGCAATACAGAGTTGAGCCCTGCATTTTCACATCAGACTTATATAACCACCTAGACGCGCTTTATGCCCAATAAATCCGG
+
CCCCCGGGGGGGGGGGGGGGGGGGGGGGFGGGGG@F:EFGFGGEGGD@FGGGGGCGGGGGGFGGFEGGGGGCFGGCGGGG@FFGGGGGGGGGGGFGGGGGGGCGGGGGE?FGGFFFFFGGGGGFGGGGGF<EGFGGDDGGGFGF8E;EGFGGFDGGGGGGGFEFFFGGGGGFDEC>EFCFFGGGGGGGG@FFGGFGGGGC?7:=FC7CFF+8CC7CCGCC9;95**39)39>CD8*:898E6:):C>C*55
@M03364:276:000000000-BLYN8:1:1101:9439:7536 2:N:0:1
GGACTACTCGGGTTTCTAATCCTGTTTGCTCCCCACGCTTTCGCACCTGAGCGTCAGTCTTTGTCCAGGGGGCCGCCTTCGCCACCGGTATTCCTCCAGATCTCTACGCATTTCACCGCTACACCTGGAATTCTACCCCCCTCTACAAGACTCTAGCCTGCCAGTTTCGAATGCAGTTCCCAGGTTGAGCCCGGGGATTTCACATCCGACTTGACAGACCGCCTGCGTGCGCTTTACGCCCAGTAATTCCG
+
CCCCCGGGGGGGGGGGGGGGGGGGGGGGGGFGGGFGGGGGFGGGGDEFFGGGGGGGGEFGGGGGGGGGGGGGGGGGGGDFGGGGGGGGGEGGGGGGGGGCFGGGGGGGGGGGGGGGGGDEGGGGGGGGGGG8FGGGGGDGGGGGFGGGGFGGGGGGGGGGGGGGGGGGD88EFGGGGGGGGGGGGGC?9FFG5EGG*;F6CDGG8*;9CGGGFFGGGFFC>EB60<9::>DFGDDAFBGGGE?FGG4:CF*
@M03364:276:000000000-BLYN8:1:1101:4893:7541 2:N:0:1
GGACTACTGGGGTTTCTAATCCTGTTTGCTCCCCACGCTTTCGTGCCTCAGTGTCAATGTTGGTCCAGGTAGCTGCCTTCGCCATGGATGTTCCTCCTGATCTCTACGCATTTCACTGCTACACCAGGAATTCCGCTACCCTCTACCACATTCTAGTCGCCCAGTATCCACTGCAGTTCCCAGGTTGAGCCCAGGGCTTTCACAACGGACTTAAACGACCACCTACGCACGCTTTACGCCCAGTAATTCCG
+
CCCCCGGGGGGGGGGGGGGGGFGGGGGGGGGGGGGGGGGGGGGGGGGGGGGGGGGGGGFGGGGGGGGGGGGGGGFGGGGGFGGGGGGFGFGGGGGGGGGGGGGGGGCFGGGGGGGGGGGGGGGGGGGGCFGGGGGGGDGDCFGGGGFGGGGGCGG8FGB>EEGGGGGGGGFDGGGGGGGGGGGGGGFGGGGGGGGGGGGGGGF+;DDGDGGFFGGGGDEGEGEFE>AF288A<CF=A=EEGB@A>>F?CG9
@M03364:276:000000000-BLYN8:1:1101:11249:7545 2:N:0:1
GGACTACAAGGGTTTCTAATCCTGTTTGCTCCCCACGCTTTCGCACCTCAGTGTCAGTATCAGTCCAGGTGGTCGCCTTCGCCACTGGTGTTCCTTCCTATATCTACGCATTTCACCGCTACACAGGAAATTCCACCACCCTCTACCGTACTCTAGCTCAGTAGTTTTGGATGCAGTTCCCAGGTTGAGCCCGGGGATTTCACATCCAACTTGCTGAACCACCTACGCGCGCTTTACGCCCAGTAATTCCG
+
CCCCCGGGGGGGGGGGGGGGGGGGGGGGGGGGGGGGGGGGGGGGGGGGGGGGGGGGGGGGGGGGGGGGGGGGGGGGGGGGGGGGGGGGGGGGCBFGGGGGGGGGGGGGGGGGGGGGGGGGECFGG@FCGFFGGGGGFFGGGGGGD;DGGGGGGGGGGGGGFGGGGGGGGDGGGGGGGGGGGGGGGGGGGFGGGGGGGGGGGGGGFGGGGGGGGGGGGCFCFFFFFFFFF>)8CGGEF?EEEF;F+@ACGG6
@M03364:276:000000000-BLYN8:1:1101:11584:7557 2:N:0:1
GGACTACAAGGGTTTCTAATCCTGTTTGATCCCCACGCTTTCGCACATCAGCGTCAGTTACAGACCAGAAAGTCGCCTTCGCCACTGGTGTTCCTCCATATCTCTGCGCATTTCACCGCTACACATGGAATTCCACTTTCCTCTTCTGCACTCAAGTTTCCCAGTTTCCAATGACCCTCCACGGTTGAGCCGTGGGCTTTCACATCAGACTTAAGAAACCGCCTACGCGCGCTTTACGCCCAATAATTCCG
+
CCCCCFGGGGGGGGGGGGGGGGGGGGGGGGGGGGGGGGGGGGGGGGGDEFGGGGGGGGGGFFGFGGGFGDGGGGGGGGGGGGGGGGGGGGGGGGGGGGGGFGGGG9FGGGGGGGFGGGGGGGGGCFGFGGGGGGFFGGGGGGGGGGGFGGG8EGFG@EFGGGDF=DDG8EEGFGGDFGGGGGDGGGEGF7@CCCCECEGGGGGGFF>79FFGFCFCCFGG5E475)/5(:55CCD>F08EE:(8C78)+:;
@M03364:276:000000000-BLYN8:1:1101:22959:7562 2:N:0:1
GGACTACTGGGGTATCTAATCCTGTTTGCTACCCACGCTTTCGGGCATGAACGTCAGTATTATCCCAGGGGGCTGCCTTCGCCATCGGTATTCCTCCACATCTCTACGCATTTCACTGCTACACGTGGAATTCTACCCCCCTCTGACATACTCTAGTCACCCAGTTTCAAACGCAGTTCCCAGGTTAAGCCCAGGGATTTCACATCTGACTTAAGTAACCGTCTGCGCCCGCTTTACGCCCAGTAATTCCG
+
CCCCCGGGGGGGGGGGGGGGGGGGGFGGGGGGGGGGGGGGGGGBCFCFFGCFGGGGGGGGGGG@FGGFGCFGGGGGGGGGGGGGGGGGGGGGGGGGC8EFGGGGGGGGGGGDGGGG<FFFEGGGGGGGCGGGGGGFGGGGDGGG?;DGCGFFFFFGGG;=@FGGDCFFFFGGCEGCEGGFDACFGGGGCG6C7FFC5>DCFFGCFFFGGGCGFGG@9EFGE5?=BF@F(6BA555CF?G7>>?;+:A3+;*
@M03364:276:000000000-BLYN8:1:1101:24824:7582 2:N:0:1
GGACTACTGGGGTTTCTAATCCTGTTTGCTCCCCATGCTTTCGTACCTCAGCGTCAGTATTAGGCCAGATGGCTGCCTTCGCCATCGGTATTCCTCCAGATCTCTACGCATTTCACCGCTACACCTGGAATTCTACCATCCTCTCCCATACTCTAGCTTCCCAGTATCGAATGCAATTCCTAAGTTAAGCTCAGGGATTTCACATCCGACTTAAAAAGCCGCCTACGCACGCTTTACGCCCAGTAAATCCC
+
CCCCCFGGGGGGGGGGGGFGGGGGGGGGGGGGGGGGGGGGGGGGGGGGGGGGGGGGGGGGGGGGGGGGGGFGFGGGGFGGGGEGGGGGGGGGGGGGGGGFCFAEFGGGGGDGGGGGGGGEGGGFFGGGGGGGGGGGGFFGGGGGGGGGGGGFGGGGGGGGGGGGGCGGGG,8DFFFFCGFFFGFGGFGGGGGGGGGGGGGGFFGFGGGDGGGGGGGGGGD>C>DAF9A9??><*:88=EGGFF4D7A):D*
@M03364:276:000000000-BLYN8:1:1101:26485:7585 2:N:0:1
GGACTACAGGGGTTTCTAATCCGGTTTGCTCCCCACGCTTTCGCACCTGAGCGTCAGTCTTCGTCCAGGGGGCCGCCTTCGCCACCGGTATTCCTCCAGATCTCTACGCACTTCACCGCTACACCTGGAATTCTACGCCCCTCTACGAGACTCTAGCTTGCCAGTTTCAAATGCAGTTCCCAGGTTGAGCCCGGGGTGTTCACATCTGACTTAACAAACAGCCTGCGGGCGCTTGACGCCCAGTAATTCCG
+
C@-BC8F8,@66@@FF@C,,CC+6@FFGCFGGCGGG>:FF,E@CFED4CCAAFBC@FGCGGGEFGGDF<B@@+@FF7,=FFGE+?<F:44D9<<,:E8FAF8EFFDFGGE++,C<FFEG+F7FG8,33BFF,7E,E=+@C+3@?F,>+@+>*@EAEFA938ED,3@;EFB9,5>9,5,=D@ECF,,,,4<8@*:ED5:BC+;CF6*1+;@+7D+;::<:*;E)47>()-7>@5**(91:?C>:97>46*20
@M03364:276:000000000-BLYN8:1:1101:12922:7591 2:N:0:1
GGACTACACGGGTTTCTAATCCTGTTTGCTCCCCACGCTTTCGCACCTGAGCGTCAGTCTTCGTCCAGGGGGCCGCCTTCGCCACCGGTATTCCTCCAGATCTCTACGCATTTCACCGCTACACCTGGAATTCTACCCCCCTCTACGAGACTCTAGCTTGCCAGTTTCAAATGCAGTTCCCAGGTTGAGCCCGGGGATTTCACATATGACTTAACAAACCGCCTGCGTGCGCTTTACGCCCAGTAATTCCG
+
CCCCCGGGGGGGGGGGGGGGFGGGGGGGGGGGGGFGGGGGGGGGGGGGGGGGGGGGGGGGCEFFGGGGGGGGDGGGGGGGGGGGGFGGEEGGGGGGGCCDFFGGGGGGGGGGGGGGGGGGGGGGGFGGGGGGGGGGCEDFGGC?3;B68EGGGFGFGFGF@FFGGGGGGGGGGGC72<DGCBFFGFGGGGGFGGGGGGGGGGGG++1:CCFGGF7CD5FGAGF;?F;:1BDB3DD2=:?EGEF:FC4<7:2
@M03364:276:000000000-BLYN8:1:1101:26670:7614 2:N:0:1
GGACTACCGGGGTTTCTAATCCTGTTTGCTACCCACGCTTTCGCGCTTTAGCGTCAGTATCTGTCCAGTAAGCTGGCTTCCCCATCGGTATTCCTACAAATATCTACGAATTTCACCTCTACACTTGTAGTTCCGCTTACCTCTCCAGTACTCTAGTCATACAGTTTCCAACGCAATACAGAGTTGAGCCCTGCATTTTCACATCAGACCAATATAACCAACTAGAAGCGCTGTACGCCCAATAAATCCGG
+
-@CCCC,C@C@FC:,EEFGGGGGGC@FFGFAEGFC6@EGG8CCFGG>F@,CFG:,6B<@6CF,CFGFF,<<<EFG8FFE?E8CF,<6::AC9FCFGGCF,CEFFAE94=FFGFEAFG@ED,CDFG99FF9FD9FDFDGGFGGGGDFEF@EE3@==;EFGFGGGFDF;,@;;F>EGGDGGGGD8,3EFCF7@@FFGG:CFAFF,7CFD5****2;+2?+,4*=*.6B*4<??5)/=7:2***0:)277)*/:
@M03364:276:000000000-BLYN8:1:1101:23169:7622 2:N:0:1
GGACTACAAGGGTTTCTAATCCTGTTTGCTCCCCACGCTTTCGCACCTGAGCGTCAGTCTTCGTCCAGGGGGCCGCCTTCGCCACCGGTATTCCTCCAGATCTCTACGCATTGCACCGCTACACCTGGAATTCTACCCCCCTCTACGAGACTCTAGCTTGCCAGTTTCAAATGCAGTTCCCAGGTTGAGCCCGGGGATTTCACATCTGACTCAACACACCGCCTGCGTGCGCTTTACGCCCAGTAATTCCG
+
@@@<B<FGGGFCEC;FFDFFFFGGE@FGGDEG@FCGEGEEDGGE@C:8FFEFGF:CFGCGGGGG>F@EFEE>EF@F7?CFC:FDCGGEGFGFAF,BEEFGGGEF,<FGDDBF,CA=ECC66CFF@DDG8FF:FDFEG@?BEGC+3DFE:EC?FC;,>EGFFC98@C;;E>9,53E,>,>>>FECD?6C,?C8CE>=5C6<::=7A4DG7FC+0;>C*7C55=8(4>6),<:)95*-*4C*:@:):;7<7>C
@M03364:276:000000000-BLYN8:1:1101:25253:7624 2:N:0:1
GGACTACTAGGGTTTCTAATCCTGTTTGCTCCCCACGCTTTCGCACCTGAGCGTCAGTCTTTGTCCAGGGGGCCGCCTCCGCCCCCGGTATTCCTCCAGATCTCTACGCATTTCACCGCTCCACCTGGAATTCTACCCCCCTCTCCACGACGCTAGCCTGCCAGTTTCGAAGGCAGTTCCCAGTTTGAGCCCGGGGATTCCACATCCGCCTTCACAGACCGCCTGCGTGCACTTTCAGCCCAGTAATTCCC
+
CC6CCGGGGGGGGG7<EAC<E<FFGGC,E6EGF7EF:@CF<<68@FC@CF<8FFCFF,,;CC9CFECFF::@:6+C+C,9@C,4=8FD=FFGG,,9A,,?<F,A4?5A7++C,CFFE7=++363@:CCFCFC>,@FD,3>E+8?,:;,+@3*@3**6>9B,D,4,?C;58,>1,<=C@C7>,<2<=EF58B@EEE**=B+710*0<*1*:D3*99*2*;:>GF(17(.:B56*974*):CEF60:*06F>*
@M03364:276:000000000-BLYN8:1:1101:11515:7632 2:N:0:1
GGACTACCGGGGTTTCTAATCCTGTTTGCTCCCCACGCTTTCGCACCTGAGCGTCAGTCTTCGTCCAGGGGGCCGCCTTCGCCACCGGTATTCCTCCAGATCTCTACGCATTTCACCGCTACACCTGGAATTCTACCCCCCTCTACGAGACTCTAGCTTGCCAGTTTCAAATGCAGTTCCCAGGTTGAGCCCGGGGATTTCACATCTGACTTAACAAACCGCCTGCGTGCGCTTTACGCCCAGTAATTCCG
+
CCCCCGGGGGGGGGGGGGGGGGGGGGGGGGGGGGGGGGGGGGGGGGGGGGGGGGGGGGGGGGGGGGGGGDGGGGGGGGGGGGGGGGGGGGGGGGGGGGGGGGGGGGGGGGGGGGGGGGGGGGGGGGGGGGFGGGGGGGGGGGGGGGGDGGGGGGGGGGGGGGGGGGGGGGCFFFF7<BFGGGG5FFGGFFGGGGCEGDG?CGGF:>FDGGGGGFGGDCG78EF??FFE<E:>CCF29?GE5),9F>@-::2
@M03364:276:000000000-BLYN8:1:1101:24882:7651 2:N:0:1
GGACTACTAGGGTTTCTAATCCTGTTTGCTCCCCACGCTTTCGCACCTGAGCGTCAGTCTTTGTCCAGGGGGCCGCCTTCGCCACCGGTATTCCTCCAGATCTCTACGCATTTCACCGCTACACCTGGAATTCTACCCCCCTCTACAAGACTCTAGCTGACCAGTTTCAAATGCAGTTCCCAAGTTAAGCTCGGGGATTTCACATCTGACTTAATCAACCGCCTGCGTGCGCTTTACGCCCAGTAATTCCC
+
CCCCCGGGGGFGGGGGGGGGFGFGGGGGGGGEGEAFEGGGFGGGG7FFGGGGGGGGG;EEGGGGGGG<EEGGGCGGGGEGGGECCFFCFGGGGAGFDFGCC=@FEBFGGGGGEGGGGGGEEEGGGGGFGFGGGGGFGGFGGCEGFGGCFCGCFGFGGGGGCFG6DEFGGGCGFEFFGGCD<CFFFFF:C@CFGEGGEGGC8CCDFCCGFFGFGFFGFFGGBE>@D4956B:BGGGFF:EEGE?FC:@BCF*
@M03364:276:000000000-BLYN8:1:1101:21146:7676 2:N:0:1
GGACTACTGGGGTATCTAATCCTGTTTGCTCCCCACGCTTTCGTGCCTCAGTGTCAGTGTTGGTCCAGGTAGCTGCCTTCGCCATGGATGTTCCTCCTGATCTCTACGCATTTCACTGCTACACCAGGAATTCCGCTACCATCTACCACACTCTAGTCGCCCAGTATCCACTGCAGTTCCCAGGTTGAGCCCAGGGCTTTCACAACGGACTTAAACGACCACCTACGCACGCTTTACGACCAGTAATTCCG
+
CCCC8CFGFFFGE,FDFFFGG<FEGGGGGAFDEFFGGGGGGDGGGGGFGCEFCFGGFFEFGGGCGFCEFFGGGFDEGGFGGGEEGDFEFGGGGGGGGGFCAEFGF9AF@=BFEFFEFGGG9E,?>DEFGFFG9F=7BEEG,@DFFAAFFFGGGFGCEF+@+7AGGGCCGGGGGDC8F9AD8AB?AD8D,,@D88DE>GGGGGGG*7;C6DCF772:C7E5/1@>E6=47?)89:CEA2*4>)/+;C=3++2
@M03364:276:000000000-BLYN8:1:1101:15605:7677 2:N:0:1
GGATTACTCGGGTGTCTATTCCTTTTTGCTCCCCACGCTTTTGCACCTGAGCGTCAGTCTTCGTCCTGGGGGGCGCTGTCGCTAGCGGTATTCCTCGCGCACGAGACGCTTTTGACCGATACACTTGAAATTCTACCCCCCTCTGCAAGACACTATCATGCCTTTTTGGAAGTCAACCGCCAGGTTGGCTCTGGACATTATACAGTCGTCTGCGCCGTCGCCGTGATTGTGCTTGACGTCCAGTCATACCC
+
8-A-,,,=,B;+C67C9D,<,,C6C,,+,<,,,,;++@@FD,;E9,,BE,6,@+B@,C6CF,,68F,,,6@C+@++6+8,++3>+@++88+E,,8,8*5**5***5<=@1CCE:<=<<<*<*,,+2<,8<<<<F+,521=**27++<9+*220++302<798++3++*/<E*+2++0**1/288:@C*3+332++*<+++**0:**2***1**)1/1)**)7)-()(06*9/2**(0(*1:))1***.***
@M03364:276:000000000-BLYN8:1:1101:4668:7706 2:N:0:1
GGACTACACGGGTTTCTAATCCTGTTTGCTCCCCACGCGTTCGCACCTGAGCGTCAGTCTTCGTCCAGGGGGCCGCCTTCGCCACGGGTAGTCCTCCAGATCTCTACGCAGTTCACCGCTACACCTGGAAGTCTACCCCCCTCTACGACACTCGAGCTCGCCAGTTTCAAAAGCAGTTCCCAGGTTTAGCCCGGGGATTTCACATCTGACTTAACAAACCGCCTGCAGGCGCTTTACGCCCATTAATTCCG
+
CCCCCG,F6-@F@F@FE,;C@,<EGCC8,,CF,,C6+@+7@,,+,8@FGDG8FG7,B6,@<,6F,,66C,+@@=>F::F<4F=F=+>F@C+5,5C9,EFEA<,CB<?=7++49C,5:?3+3F,A8=F<==3>,3,,,,63++6+,8D+****,*@EG5,**>E*,>=2>,6,4=E:1411>,2*7<90<9:*=**/**?<:C9FFGF:DCC*0*2*2/**):>03>0)(5>B)*1<@?88:5(*22*6*7*
@M03364:276:000000000-BLYN8:1:1101:6287:7710 2:N:0:1
GGACTACTCGGGTTTCTAATCCTGTTTGCTCCCCATGCTTTCGTACCTCAGCGTCAGTATTAGGCCAGATGGCTGCCTTCGCCATCGGTATTCCTCCAGATCTCTACGCATTTCACCGCTACACCTGGAATTCTACCATCCTCTCCCATACTCTAGCTTCCCAGTATCGAATGCAATTCCTAAGTTAAGCCCAGGGATTTCACATCCGACTTAAAAAGCCGCCTACGCACGCTTTACGCCCAGTAAATCCG
+
CCCCCGG9,CFGGGGGGGGGGGGGGGGGGG9FGGGDFGGGGGGF<FGGGGGGGGGGGF9@@FGFGGGGC<@EFGGGGGGGFE6CFGGGCEFGG<FGCEEGG,EFGGFFGGGEGGGGGGGGGGGGGCCGGGGGGD;EGF9EEGGFFFGFFEGGGDGGC;==8@DDFFCGCF,8=EFAE,,,,@;@CDC=AF,=@D88=D@FGGDF7DCD6DGCFDFGFGGGBCEDFFFF>EDFGCGFF2:BE>(/;CFFGG<
@M03364:276:000000000-BLYN8:1:1101:13324:7727 2:N:0:1
GGACTACCCGGGTTTCTAATCCTGTTTGCTCCCCACGCTTTCGCACCTGAGCGTCAGTCTTTGTCCAGGGGGCCGCCTTCGCCACCGGTATTCCTCCACATCTCTACGCATTTCACCGCTACACATGGAATTCTACCCCCCTCTACAAGACTCTAGCTGACCAGTATCAGATGCAATTCCCGGGTTAAGCCCGGGGATTTCACATCTGACTCAATCAACCGCCTGCGTGCGCTTTACGCCCAGTAATTCCG
+
CCCCCGGGGGGGEGGGGGGGGGGGGGGGGGGGGGGGEGFGGGGGGGGGGGGCCFGGGGGGGGGGEFFGGGGGGGGGGGGGGGGGGGGGGGGGGGGGGGGGGGGGGFFGEGGGGGGGGCEGGGGGGGGG8FGGGGGGGGGGGGGGCCCGFEFFDEGGEFCCG7@>@FGGGC9EGCFFGECFGEGGGGGGGDFGGGG5EEGGFDFCFCGGGDGFGGGGFFEC)7=?B@>F<B@DGGG>7:G8E31?7C@4FG7
@M03364:276:000000000-BLYN8:1:1101:4284:7774 2:N:0:1
GGACTACCGGGGTTTCTAATCCTGTTTGCTACCCACGCTTTCGGGCATGAACGTCAGTATTATCCCAGGGGGCTGCCTTCGCCATCGGTATTCCTCCACATCTCTACGCATTTCACCGCTACACCTGGAATTCTACCCCCCTCTACAAGACTCTAGCTGACCAGTTTCAAATGCAGTTCCCAAGTTAAGCTCGGGGATTTCACATCTGACTTAATCAACCGCCTGCGTCCGCTTTACGCCCAGTAAATCCG
+
CCCCCGGCFF7FGGGGGGGGFGFGGGGGGGFFGGGGGGGGGGGGGGGGFFGGGGGGGCFGGGGG9CEEFGGDGGGGGBFGGGGGGGGFGGFGGGGGGFFGCFCGFFGGGCGEAFFGGGGGGGGGGGGF8EFFGGGGGFFGGGGGGGGGBDFFFGCFGGGDFCGCGFGGGDFFCCFFGFGGFCC8FFFF7@9DEEBE*BF?8BFG8FFGGGGGFGF>>DGGBED@6FFF(053CGGEFFGC5;16C766D7)
@M03364:276:000000000-BLYN8:1:1101:17335:7777 2:N:0:1
GGACTACCAGGGTTTCTAATCCTGTTTGCTCCCCACGCTTTCGAGCCTCAGTGTCAGTTACAGGCCAGAGAGCCGCTTTCGCCTCCGGTGTTCCTCCAGATCTCTACGCATTTCACCGCTACACTTGGAATTCTACCCCCTCTACGAGACTCTAGCTTGCCAGTTTCAAATGCAGTTCCCAGGTTGAGCCCGGGGATTTCACATCTGACTTAACAAACCGCCTGCGTGCGCTTTACGCCCAGTAATTCCG
+
CCCCCGFGGGGGGGGGGGGGGGGGGGGGGGGGGGGGGGGGGGG?FGGGGGGGGGGGGGGGGGGGGGGGGDFGGGGGEGGGGGGGGGGGGGGGGGGGGGGGGEFGFEFFFFFEFFGGGGGGGGGGGGGGGFGGGGDGEDDGGGGFGGC88+EDGGFGGGGGGGGGGGGGGGGGGGGFGGGGGGGFFF6CGGFGGEGCEGGGGGGGFGG7CDG88>FDC?5=65:9BD<)(:5BCDGED7BEGF36;7+)27
@M03364:276:000000000-BLYN8:1:1101:9738:7778 2:N:0:1
GGACTACTAGGGTATCTAATCCTGTTTGCTCCCCATGCTTTCGTACCTCAGCGTCAGTATTAGGCCAGATGGCTGCCTTCGCCATCGGTATTCCTCCAGATCTCTACGCATTTCACCGCTACACCTGGAATTCTACCATCCTCTCCCATACTCTAGCTTCCCAGTATCGAATGCAATTCCTAAGTTAAGCTCAGGGATTTCACATCCGACTTAAAAAGCCGCCTACGCACGCTTTACGCCCAGTAAATCCG
+
CCCCCGGGGGGGGGGGGGGGGGGGGGGGGGGGGGCGGGGGGGGGGGGGGGGGGGGGGGGGGGGGGGGGGGGGGGGGGGGGGGGGGGGGGGGGGCFGGGGGGGFGGGGGGGGGGGGGFDGGCFGGGGGFGGGGGGGGGGGGGDFGGGFGGGGGGGGEGGFGGGGFGFFGEGGGGGCFFFGFF9DFGGGGGGGGGGDF6EDGGG89D6@DDDGGGFFGDDFDDGFFFF9BADBE>DG965=CCD>FCCFCFC:
@M03364:276:000000000-BLYN8:1:1101:26576:7813 2:N:0:1
GGACTACTAGGGTATCTAATCCTGTTTGCTCCCCACGCTTTCGCACCTGAGCGTCAGTCTTCGTCCAGGGGGCCGCCTTCGCCACCGGTATTCCTCCAGATCTCTACGCATTTCACCGCTACACCTGGAATTCTACCCCCCTCTACGAGACTCTAGCTTGCCAGTTTCAAATGCAGTTCCAGGTTGAGCCCGGGGATTTCACATCTGACTTAACAAACCGCCTGCGTGCGCTTTACGCCCAGTAATTCCG
+
CCCCCGGGGGGGGGGGGFFGGGGGGGGGGGFGGGGGGDGGFGGEGGGGGCEGGGGGGFFGG@FCB@@EGCFCFGGGDGGGGGGGGGGGGGGGGFFGGDCGGGGGGGGFGGGGGGGCCFEDCC:A@FGGGGFGGFGDDE@FEGGGGGGGGGGGGDFGGGGGGGGGGGGG7EE3BFGGFFGC:FFDFC8FCFC:?5C:?FCCGDGFF+3CGGC7DCCFFGGEFGFFFFF>8BD5*9::33:CEF>FG>FFGG
@M03364:276:000000000-BLYN8:1:1101:7464:7827 2:N:0:1
GGACTACTCGGGTTTCTAATCCTGTTTGCTCCCCACGCTTTCGCACCTGAGCGTCAGTCTTCGTCCAGGGGGCCGCCTTCGCCACCGGTATTCCTCCAGATCTCTACGCATTTCACCGCTACACCTGGAATTCTACCCCCCTCTACGAGACTCTAGCTTGCCAGTTTCAAATGCAGTTCCCAGGTTGAGCCCGGGGATTTCACATCTGACTTAACAAACCGCCTGCGTGCGCTTTACGCCCAGTAATTCCG
+
CCCCCGGGGGGGGGGGGGGGGGGGGGGGGGGGGGGGGGGGGGGGGGGFFFFGGDCEFFFGGCFGGGGFGGGGGGGGGGGGGGGGGGGGGGGGGGGGFDGGGGGGGGGGGGEGGFGGGGGGDFGGGGGGGGGGGGGEGGGGGEGGGFGGGGEDEFF7;EGGGGGFGGGGGGFFFGGGGGGGGGGDGGGGGGGGGGGGGGFGGGG+AGGGGCDGC::CF**A5EBFFF9<<DFEDGGA??EGG36F7CFFGG>
@M03364:276:000000000-BLYN8:1:1101:23617:7850 2:N:0:1
GGACTACTCCGGTTTCTAATCCTGTTTGCCCCCCACGCTTTCGCACCTGCGCGTCAGTCTTTGTCCAGGGGGCCGCCTTCGCCACCGGTCTTCCACCAGATCGCTACGCATCTCACCGCTACGCCTGCAACTCTACCCCCCTCTACAAGACTCTAGCTGACCAGTTTCACATGCAGCTCCCACGTTAAGCTCGGGCACGCCACATGCGACTTCATCACCCGCCGCCGTCCGCTTTACGCCCAGTCATTCTG
+
A-6-@;<,C-87++,=E<<<,C<@CE,6F;CFGGGGDF,@DD7FFD@@F,6++7@,B6C,C,6<,C<6C@+@FCGG@,8A4+BFEF++4+BE<C,CF,B,,,+8>+@?F+8+7<AAD7@6FF+@@,<,83,,8>,3>:@>:**3@E9,38D+4,,,5>>9:8,D>;;E,2=,,,,,,4>6:2,4=2**49987:C*/*3*2)**)**19<C**2*2:70A)1>(,)()-00</73)128**)()0**.:**
@M03364:276:000000000-BLYN8:1:1101:17798:7853 2:N:0:1
GGACTACTAGGGTTTCTAATCCTGTTTGCTCCCCACGCTTTCGCACCTGAGCGTCAGTCTTCGTCCAGGGGGCCGCCTTCGCCACCGGTATTCCTCCAGTTCTCTACGCATTTCACCGCTACACCTGGAATTCTACCATCTTCTCCCATATTCTAGCTTCCCAGTATCGAATGCAATTCCTAAGTTAAGCTCAGGGACTTCCCATCCGACTTAAAAAGCCGCCTACGCACGCTTTACGCCCAGTAAATCCG
+
CCCCCFFFFGFGGEEEF<EDEGEGGFGFAEG@FFC@FEGFD<FFCEFGFEEDF@7BFGGGGG?6CFDFFEEGGGGGGEGGGGGCGGGDGCFD<CEFGGF,A,,9@?<=@EDG<FGG,:=@FE98,AEAFFGGGGF9E8D=,@@ED9E8DF,2E=DCFGG>@8EGGA;B:C?CG;;,@<@EGF;:FEFFDC9,2@DC53:C:*4*43;9>CDGGGCCCDGD;EFF(.()(.):CDD3:2CE:)19CDFBG4)
@M03364:276:000000000-BLYN8:1:1101:22324:7855 2:N:0:1
GGACTACAAGGGTATCTAATCCTGTTTGCTCCCCCGCTTTTGGACCCTAGCGTTAGTCCTTGTTCCGGGGGCCGCCTTTGCCAACGGTAATCCCCCAGGTCTCCAAGCCATTTCACCCTACACCTGGGATTCTTCCCCCCTCTACGGAGACTTCACCTGCCCATTTCAAATGCAGGTTCCCGGTTGAGCCCCGGGGTTTTCCCTCTGACTTCACAAAACCCCTGCGTGCCGTTTTACGCCCGTAATTCCGT
+
CCCCCGGGGGGGGGGGGGGGGGGGGGGGGGGGG@++++BF,6+,,C,,,,,+868B;,6C9,:6C66@FGG:F:+@,B,,,C,,:+C+++C,C,+444+55,,,,,54+,BF,@,E,,+,4,6F,:F+D,D93,,9>EGG7=,+5+++3+3+,,,3,@:,@@,,@E,,,33,55,,4,>?,>E8F8,,,?C*=EE*2=E*1*0+.**+3+3+3>FG<*22<:)((0-0()))19*)*(1:/.,)/7@):**
@M03364:276:000000000-BLYN8:1:1101:20496:7856 2:N:0:1
GGACTACTGGGGTATCTAATCCTGTTTGCTCCCCACGCTTTCGTGCCTCAGTGTCAGTGTTGGTCCAGGTAGCTGCCTTCGCCATGGATGTTCCTCCTGATCTCTACGCATTTCACTGCTACACCAGGAATTCCGCTACCCTCTACCACACTCTAGTCGCCCAGTATCCACGGCAGTTCCCAGGTTGATCCCAGGGCTTTCACAACGGACTTACACGACCACCTACGAACGATTTACGCCCAGTAATTC
+
---CBGGGGGF:F6<FF9EFC,;,EA,<CFGFDGG++:C@66,CFCDF8,CFFF,FEFC@,;CF,C,CE<E<,E@,CECCG,8@,5@,CACB5CEBF@D<?FC<;<EFFE4,9C,C,,C=E,4A8FABDFDFFEGGC=69@EG694>4E88=,,478,@=8>EDB9;8,>>6@CCC,@C,@668@EGF,,73,,4+@8,@CFCF5CD03*0*<++4**4***353?@):;))*2*<6;E*:5;6:CCE>
@M03364:276:000000000-BLYN8:1:1101:21039:7900 2:N:0:1
GGACTACACGGGTTTCTAATCCTGTTTGCTCCCCACGCTTTCGCACCTGAGCGTCAGTCTTCGTCCAGGGGGCCGCCTTCGCCACCGGTATTCCTCCAGATCTCTACGCATTTCACCGCTACACCTGGAATTCTACCCCCCTCTACGAGACTCTAGCTTGCCAGTTTCAAATGCAGTTCCCAGGTTGAGCCCGGGGATTTCACATCTGACTTAACAAACCGCCTGCGTGCGCTTTACGCCCAGTAATTCCG
+
CCCCCGGGGGGGGGGGGGGGGGGGGGGGGGGGGGGGGGGGGGGGGGGGGGGGGGGGGGGGGGGGGGGGGGGGGGGGGGGGGGGGGGGGGGGGGGGGGGGGGGGGGGGGGGGGGGGGGGGGGGGGGGGGFGGGGGGGGGGGGGGGGGFGDEGGGGGCGGFGGGGGGGGGGGGGGGGCEFGGGGGGCGGCFGGGG=EEGGGGGGGGFGGGGGGGGGGGCFGGFGFFFFFFFFFFGG:AB?GGGFFFGFF<GGG
@M03364:276:000000000-BLYN8:1:1101:12343:7930 2:N:0:1
GGACTACTCGGGTTTCTAATCCTGTTCGCTACCCACGCTTTCGAGCCTCAGCGTCAGTTACAGACCAGAGAGCCGCTTTCGCCACCGGTGTTCCTCCATATATCTACGCATTTCACCGCTACACATGGAATTCCACTCTCCCCTTCTGCACTCAAGTTCTACAGTTTCCAAAGCATACTATGGTTAAGCCACAGCCTTTCACTTCAGACTTATAAAACAGCCTGCGCTCGCTTTACGCCCAATAAATCCGG
+
CCCCCGGGGGGGGGGGGDGFFGGGGGGGGGGGGGGGGGGGGGGGGGGGGFGGGGGGGGGGGGGGGGGGGGGGGGDGDEGGGGDGGGGGGGGGGGGGGGGGGGGGGGGGGGDGGGGGFFGGGGGDFGGGGFFGGDCFFDGGGFGGFFGEGGGGGGG?EGGDCFGGGGGGGGFFGFFGGGFFGGGGGGGGGCDCFCFGFGEC>9ECFCD7FG>GGDFD7FG?6F>2499?@E4?FFFEEDDEGFFA7;+)*1:
@M03364:276:000000000-BLYN8:1:1101:21879:7945 2:N:0:1
GGACTACAAGGGTTTCTAATCCTGTTTGCTCCCCATGCTTTCGTACCTCAGCGTCAGTATTAGGCCAGATGGCTGCCTTCGCCATCGGTATTCCTCCAGATCTCTACGCATTTCACCGCTACACCTGGAATTCTACCATCCTCTCCCATACTCTAGCTTCCCAGTATCGAATGCAATTCCTAAGTTAAGCTCAGGGATTTCACATCCGACTTAAGAAGCCGCCTACGCACGCTTTACGCCCAGTAAATCCG
+
CCCCCGGGGGGGGGGGGGGGGGGGGGGGFGFGGEFGGGGGGGDGFGGGFGGCBFGGGGGGGGFGGGFG8FFFGGGGGGFFFFGGGFGGGGGGGGGGGFGFDFFGGFGCGGGGGGGGGGGGGGGGDDG<EGFFAFGFFFDGDGEFFFFGGGCFFGGGGGGGFFADFFGGGFGGFGGGFGFGG9EFGGGGGGG??FCGGGGCGGFGDFGGDGGGC?CGGCEDBGFAFF2@A5@EGGG=6:CDEEFFGGFCGD:
@M03364:276:000000000-BLYN8:1:1101:9615:7955 2:N:0:1
GGACTACTGGGGTTTCTAATCCTGTTTGCTCCCCATGCTTTCGTACCTCAGCGTCAGTATTAGGCCAGATGGCTGCCTTCGCCATCGGTATTCCTCCAGATCTCTACGCATTTCACCGCTACACCTGGAATTCTACCATCCTCTCCCATACTCTAGCTTCCCAGTATCGAATGCAATTCCTAAGTTAAGCTCAGGGATTTCACATCCGACTTAAAAAGCCGCCTACGCACGCTTTACGCCCAGTAAATCCG
+
CCCCCGGGGGGGGGGGGGGGGGGGGGGGGGGGGGGGGGGGGGGGGGGGGGGGGGGGGGGGGGGGGGGGGGGGGGGGGGGGGGGGGGGGGGGGGGGGGGGGGGGGGGFFGGGGGGGGGGGGGGGGFGGGGGGGGGGGGGGGGGGGGGGGGGGFGGGGGGDDGGGGGGGFEFFGGFGEFGFGGGGGGGG8EGFGGGGGEGGF7DFGFGGGCDGGGGGGDGEGEGA@=ADAADFADDG48>GGGFDFG7A7D82
@M03364:276:000000000-BLYN8:1:1101:12787:7956 2:N:0:1
GGACTACAGGGGTATCTAATCCTGTTTGCTCCCCACGCTTTCGCACCTGAGCGTCAGTCTTTGTCCAGGGGGCCGCCTTCGCCACCGGTATTCCTCCAGATCTCTACGCATTTCACCGCTACACCTGGAATTCTACCCCCCTCTACAAGACTCTAGCCTGCCAGTTTCGAATGCAGTTCCCAGGTTGAGCCCGGGGATTTCACATCCGACTTGACAGACCGCCTGCGTGCGCTTTACGCCCCGTAATTCCC
+
CCCCCGGGGGGGGGGGGGGGGGGGGGGGGGGGFGGGGGGGGGGGGGGGGFGGGGGGGGGGGGGGGFGGGGGGGGGGGGGGGGGGGGGGGGGGGGGGGFEGGGGGGGGGGGGGGGGGGGGGGGGGFGGGFGGGFGGGFGGGGEGGGGGDFFGGGGGFGGGGGCCGGFGGDGFGGCACFGGGGGGGFFGFGGGGGGGGGG6CFDGGFG;DDGCDCDFGGFGFEGA??FFFFFFECDD)/-CE5)-777>>GG*
@M03364:276:000000000-BLYN8:1:1101:24732:7960 2:N:0:1
GGACTACTCGGGTTTCTAATCCTGTTTGCTCCCCACGCTTTCGCACCTGAGCGTCAGTCTTCGTCCAGGGGGCCGCCTTCGCCACCGGTATTCCTCCAGATCTCTACGCATTTCACCGCTACACCTGGAATTCTACCCCCCTCTACGACACTCAAGCTTGCCAGTTTCAAATGCAGTTCCCAGGTTGAGCCCGGGGATTTCACATCTGACTTAACAAACCGCCTGCGTGCGCTTTACGCCCAGTAATTCCG
+
CCCCCGGGFGGGGFGGGFFGGGGGFGGGGGGGGGGDGGGGGGGGGGGGGGGFGGGGGGGGFGGFGGGGG7CFGGGGEGGGGGGGGGGGGDGGGAFGGGFDGGGGCFGGGGGGGGGGG:FGGGGGCGG?DFFGGGGGDFGGGGGGFGFC+@CGG,DF?F9,:CFGGGGGF9DFFGG,>EGFFDGGGGGGGGGGGEGGGGGFGGCGFF>FFGGF+CCFFGGGFGFFFFFF<>3@GGG>F?GGGFB?FC4)02*
@M03364:276:000000000-BLYN8:1:1101:15586:7973 2:N:0:1
GGACTACAGGGTTTCTAATCCTGTTTGCTCCCCACGCTTTCGTGCATGAGCGTCAGTGTTATCCCAGGAGGCTGCCTTCGCCATCGGTGTTCCTCCGCATATCTACGCATTCCACCGCTACATGCGGAATTCCACCTCCCTCTGACACACTCTAGCCTTGCAGTCACCAATGCAGTTCCCAGGTTAAGCCCGGGGATTTCACATCGGTCTTGCAAAACCGCCTGCGCACTCTTTACGCCCAGTAATTCCG
+
CCCCCGGGGCFFGGGGGGGGGGGGGGGGGFGGGGGGGEEGGGFGGGGGEGFGGGGEEFGFFG@FGGGG@FGDGCEFFE<7CFDBG7CCFEFEGG9ECG:FECEF9FFGECCCF9FEBEG6@CD,EFFFFGGEAFEE8EFE8=DC@,,>==,6@DFFFFGGGGFFG99=F,8=EBD@9EAF7EEGGFFEGFGGGEC57D,2+::CFGG/;C7CFGG+8;*:;E32=FBFBBFA:++.:1*:>FF?7C6<C0
@M03364:276:000000000-BLYN8:1:1101:6497:7978 2:N:0:1
GGACTACTCGGGTATCTAATCCTGTTTGCTCCCCACGCTTTCGCACCTGAGCGTCAGTCTTCGTCCAGGGGGCCGCCTTCGCCACCGGTATTCCTCCAGATCTCTACGCATTTCACCGCTACACCTGGAATTCTACCCCCCTCTACGAGACTCTAGCTTGCCAGTTTCAAATGCAGTTCCCGGGTTGAGCCCGGGGATTTCACATCTGACTTAACAAACCGCCTGCGTCCGCTTTACGCCCAGTAATTCCG
+
CCCCCGCGGGGGGEGGGGGGCGGGGGGGGGGGGGGGGGGGGGGDEGGGFGGGGGGGGGGGGFGGGGGGGGGGGGGGGGGGGGGEGGDGFDEGGFGGGGGG?FAEGGGGGGFGGGGGGGGGGGGDFFFGFDCGGGC9EBFGEGGGGGGGEEGFCFDAEGCCFFFFGGGFGGFDFGA9<CEGGGGGG>=FGGGC7CGCEEGGFFGCFDCFGFGGG7CC7<F5>E>?:517(78@D3C2=?GGE::F0*6:DF0
@M03364:276:000000000-BLYN8:1:1101:22047:7979 2:N:0:1
GGACTACTAGGGTATCTAATCCTGTTTGCTCCCCACGCTTTCGCACCTGAGCGTCAGTCTTCGTCCAGGGGGCCGCCTTCGCCACCGGTATTCCTCCAGATCTCTACGCATTTCACCGCTACACCTGGAATTCTACCCCCCTCTACGAGACTCTAGCTTGCCAGTTTCAAATGCAGTTCCCAGGTTGAGCCCGGGGATTTCACATCTGACTTAACAAACCGCCTGCGTGCGCTTTACGCCCAGTAATTCCG
+
CCCCCGGGGGGGGDFGGGGGGGGGGGGGGGGGGGGGGGGGGGGGGGGGFFGGGGGGGGGGGGGGGGGGCGGGGGGGGGGGGGGGGGGGGGGGGGGGGGFGGGGGGFGGGGGGGGGGGGGGGGFGGGGGGGGGGGCFGGGGGGGGDFEGGDGGGGGGGGFFGDFGGGGGGFGGFFGFFGGGGGDFGGGFGGFGEEGDGGGGGGGDFGGFCFGGCFGGGGCFEGD38F97(7B3DDF<F?GGEBF?F*=6CD*
@M03364:276:000000000-BLYN8:1:1101:15978:7983 2:N:0:1
GGACTACACGGGTTTCTAATCCTGTTTGATCCCCACGCTTTCGCACATCAGCGTCAGTTACAGACCAGAAAGTCGCCTTCGCCACTGGTGTTCCTCCATATCTCTGCGCATTTCACCGCTACACATGGAATTCCACTTTCCTCTTCTGCACTCAAGTTTCCCAGTTTCCAATGACCCTCCACGGTTGAGCCGTGGGCTTTCACATCAGACTTAAGAAACCGCCTACGCGCGCTTTACGCCCAATAATTCCG
+
CCCCCGGGFGGGGGGFGGGGGGGGGGGGGGGGFGGGGGGGGGGGGGGGGGGGGGGGGGGGGGGGGGGGFFFGGGGGGGGGGGGGGGGGGGGGGGGGGFFGGGGGGGGGGGGGGGGGGGGGGGGGGGGGGGGGGGGGGGGGGGGGFGGGDFGGGGGGGFFGAEGGFGGFGFAFGGGGGGGGGGGGGGGFGGGGGCEGGGGGGGGGFGG5DGGDGGGGCGGGFGFFFFF>BDFFGGG);8ECCB0AFCC<DGD
@M03364:276:000000000-BLYN8:1:1101:19991:7994 2:N:0:1
GGACTACCGGGGTTTCTAATCCTGTTTGCTCCCCACGCTTTCGCACCTGAGCGTCAGTCTTTGTCCAGGGGGCCGCCTTCGCCACCGGTATTCCTCCAGATCTCTACGCATTTCACCGCTACACCTGGAATTCTACCCCCCTCTACAAGACTCTAGCTGACCAGTTTCAAATGCAGTTCCCAAGTTAAGCTCGGGGATTTCACATCTGACTTAATCAACCGCCTGCGTGCGCTTTACGCCCAGTAATTCCG
+
CCCCCGFGGGGGGGGGGGGGGGGGGGGGGGGGGGGGGGGGGGGGGGGGGGGGGGGGGGGGFGGGGGGGGGGGGGGGGGGGGGGGGGGGGGGGGGGGGGGGFGGGGGFGGGGGGGGGGGGGGGGGGGGGGGGGGGGGGGG:BEGGFGGBFGGGGGGGGGFDFGGGGGGGGGGGGFFFFFGGGGGGGGFGGGFGGDGGGGFGGGGGFGGG=FGGGG>FG6EFEGE?;F9EFFDBGGGFFFDEG38@DFFAGG*
@M03364:276:000000000-BLYN8:1:1101:9544:8015 2:N:0:1
GGACTACTCGGGTATCTAATCCTGTTTGCTCCCCACGCTTTCGTGCATGAGCGTCAGTGTTATCCCAGGAGGCTGCCTTCGCCATCGGTGTTCCTCCGCATATCTACGCATTCCACCGCTACATGCGGAATTCCACCTCCCTCTGACACACTCTAGCCTTGCAGTCACCAATGCAGTTCCCAGGTTAAGCCCGGGGATTTCACATCGGTCTTGCAAAACCGCCTGCGCACTCTTTACGCCCAGTAATTCCG
+
CCCCCGGGGGGGGGGGGGGGGGGGGGGGGGGGGGGGGGGGGGGGGGGGGFGGGGGGGGGGGGGFEFGGGGGGGGGGGGGGGGGGGGGGGGGGGGGGGGGGGGGGGGGGGGGGGGGGGGGGGGGGGGGGGCFFFGGGFGGFGFFGDFGFGGGGGGGCGGGGGGGGGGGGGGFGGFCGGGGG@;FGGFFFGGFGGGCC*CEFFFGGFFDGCGGCFGG=CFGE?GE;@FF3:FAFGFGC61EE5;?FDCFAGF7
@M03364:276:000000000-BLYN8:1:1101:28141:8067 2:N:0:1
GGACTACTAGGGTATCTAATCCTGTTTGCTCCCCACGCTTTCGCACCTGAGCGTCAGTCTTCGTCTAGGGGGCCGCCTTAGCCACCGGTATTCCTCCAGATCTCTACGCATTTCACCGCTACACCTGGAATTCTACCCACCTCTACGAGACTCTAGCTTGCCAGTTTCAAATGCAGTTCCCAGGTTGAGCCAGGGGATTTCACCTCTGACTTAACAAACCGCCTGCGTGCGCTTTACGCCCAGTAAATCCC
+
CCCCCGGGDGGGGDGGGGGGGGGGGGGG9F,FFGGGDGGGGGGCBF+B<FG@GGGGGGC<6CCF,,,C@C@BF8@FFFGGGG,C6EGGCCCEF?,F?<9?F8CEFGAFGGGGGGGGGGGGGGGGC44E<FGGFEAFF,,@+@D+3E6+6@CFG,CFG9=,>FFGFFGGGG,@CGGGF9E33,@EGFFCFGF,,5CC5CCGGGG**4C;7CF8FF8+4;CF)=AD0A65(=55C5FE=(=CE)1?:C*)*9*
@M03364:276:000000000-BLYN8:1:1101:21063:8089 2:N:0:1
GGACTACTAGGGTATCTAATCCTGTTTGCTCCCCACGCTTTCGCACCTGAGCGTCAGTCTTCGTCCAGGGGGCCGCCTTCGCCACCGGTATTCCTCCAGATCTCTACGCATTTCACCGCTACACCTGGAATTCTACCCCCCTCTACGAGACTCTAGCTTGCCAGTTTCAAATGCAGTTCCCAGGTTGAGCCCGGGGATTTCACATCTGCATTAACAAACCGCCTGCGTGCGCTTTACGCCCAGTAATTCCG
+
CCCCCGGE<FGGGCGGGGGGGGGGGGGGGGFGGGGFGGGGGGGGDGGGEFGGGGGGGGGGG,FEEGGGGGGGGGGGGGGGGGGGGDFGGGGCFGGGGGGAGGGGGGGGGGGGFGGGGGGGGGGGFGGGGGGGGGGGGDGE>CEC9D6@:CCGEFGGGC;DFF9CGACEDD;>EGGGGFEDEF6>FGGGGGFG5C5C*=FGGGFFAC++++1+11;>***:ACE?7A@F0:5BG*C>F6>CG3?FC7F4>:2
@M03364:276:000000000-BLYN8:1:1101:18875:8096 2:N:0:1
GGACTACAAGGGTTTCTAATCCTGTTTGCTCCCCACGCTTTCGCACCTGAGCGTCAGTCTTCGTCCAGGGGGCCGCCTTCGCCACCGGTATTCCTCCAGATCTCTACGCATTTCACCGCTACACCTGGAATTCTACCCCCCTCTACGAGACTCAAGCTTGCCAGTATCAGATGCAGTTCCCAGGTTGAGCCCGGGGCTTTCACATCTGACTTAACAAACCGCCTGCGTGCGCTTTACGCCCAGTAATTCCG
+
CCCCCE@6CEGGGGGFFGFFFFGGGGGGGGFGFGGEGGGGGGGGCFFFEGGGGGEDEGFGCCFEFGEGGGGGGEEGGGDFGGGGDGGGG7FG9?EEGGG<EG9EDFGFGFGGGGGGGGC>FGGGGGGGF<<FGFGDFFGGGGC69@>8>8EDECEGGGGGGGDEGADFCGF;EAAF@FGGGFDFFFDDGF6D5?EE*8CFGGG=FF+17CCGG>:7>*@CBGE@451;?D)7CGFBBBGGGF:@FC4<>C9
@M03364:276:000000000-BLYN8:1:1101:12303:8103 2:N:0:1
GGACTACAGGGGTATCTAATCCTGTTTGCTCCCCATGCTTTCGTACCTCAGCGTCAGTATTAGGCCAGATGGCTGCCTTCGCCATCGGTATTCCTCCAGATCTCTACGCATTTCACCGCTACACCTGGAATTCTACCATCCTCTCCCATACTCTAGCTTCCCAGTATCGAATGCAATTCCTAAGTTAAGCTCAGGGATTTCACATCCGACTTAAGAAGCCGCCTACGCACGCTTTACGCCCAGTAAATCCG
+
CCCCCGGGGGGGGGGGGGGGGGGGGGGGGGGGGGGGGGGGGGGGGGGGGGGGGGGGGGGGGGGGGGGGGGGGGGGGGGGGGGGECDGGGGGGGGGGGGGGGGGGGGGFFGGGGCGGGGGGGGGGGGGGGGGGGGGFGGGGGGGDFFDEEFGGGGGEFGEFGGGGGAFGEG8FGGGGGD8DGGGGGGGGGCDFGGFGGGGFFFGGFC+;7DCDG78>@FG?BDFDFF>EDEFFGGGEF?GGGE2;@GFFGG3
@M03364:276:000000000-BLYN8:1:1101:19729:8110 2:N:0:1
GGACTACACGGGTTTCTAATCCTGTTTGCTCCCCACGCTTTCGCACCTGAGCGTCAGTCTTCGTCCAGGGGGCCGCCTTCGCCACCGGTATTCCTCCAGATCTCTACGCATTTCACCGCTACACCTGGAATTCTACCCCCCTCTACGAGACTCTAGCTTGCCAGTTTCAAATGCAGTTCCCAGGTTGAGCCCGGGGATTTCACATCTGACTTAACAAACTGCCTGCGTGCGCTTTACGCCCAGTAATTCCG
+
@C<CB<FDGCFGFEGGGGGGGCFGGGGGGGGGGGFGEDCFGGGGGGGGG@EFCCGEGGGEGGFFGFFGGGGGG@FGGGGFFECCGGGGF7FFFFGF<8?EFFFGGFGGGECGGGCGGC>8@FFGGGGF<CF@9FFEFCGGGGGFFG?@E+4=EGAFGGG6DFEFCCFFF9;;EGGGG,<:FEGGFGF6?D<CGGG***?+;@?CAFC+CDGFGGG77CF++357753B::3))9*)148?:320:7@AFG6
@M03364:276:000000000-BLYN8:1:1101:13090:8134 2:N:0:1
GGACTACTAGGGTTTCTAATCCTGTTTGCTCCCCATGCTTTCGTACCTCAGCGTCAGTATTAGGCCAGATGGCTGCCTTCGCCATCGGTATTCCTCCAGATCTCTACGCATTTCACCGCTACACCTGGAATTCTACCATCCTCTCCCATACTCTAGCTTCCCAGTATCGAATGCAATTCCTAAGTTAAGCTCAGGGATTTCACATCCGACTTAAGAAGCCGCCTACGCACGCTTTACGCCCAGTAAATCCG
+
CCCCCGGGGGGGGGGGGGGGGGGGGGGGGGGGGGGGGGGGGGGGGGGGGGGGGGGGGGGGGGGGGGGGGGGGGGGGGGGGGGGGGGGGGGGGGGGGGGGGGGGGGGGGGGGGGGFGGGGGGGGGGGGGGGGGGGGGGGGGGGGGGGGGGFGGGGGGGGGGGGGGGGGGGGGGFFGGGGFGGEGGGGFGDGFFFGC88EDFGGGDCGGD6CCGGDGGGGGGFGFDAF2BF>DFGGFCFDGGGFBFGCFFGGC
@M03364:276:000000000-BLYN8:1:1101:12691:8135 2:N:0:1
GGACTACTGGGGTTTCTAATCCTGTTTGCTCCCCACGCTTTCGTGCATGAGCGTCAGTGTTATCCCAGGAGGCTGCCTTCGCCATCGGTGTTCCTCCGCATATCTACGCATTCCACCGCTACATGCGGAATTCCACCTCCCTCTGACACACTCTAGCCTTGCAGTCACCAATGCAGTTCCCAGGTTAAGCCCGGGGATTTCACATCGGTCTTGCAAAACCGCCTGCGCACTCTTTACGCCCAGTAATTCCG
+
CCCCCGGGGGGGGGGGGGGGGGGGGGGGGGGGGGGGGGGGGGGGGGGGGGGGGGGGGGGGGGGFFGGGGGGGGGGGFGGGGGGGGGGGGGGGGGGGGGGGGGGGGGGGGGGGDFGGGGGGGGGGGGGGGDFGFFGGGGGGGGFGGFGGGGGGGGGGGFGGGGDFGFCGGGGGGGGGGGGFGGGGGGGGGGGGGGDE>EGGGGGGFFDDGDDGGGG@FFGGFGBFFFFFFFBFFGGFFFGEGE??G*74CG9
@M03364:276:000000000-BLYN8:1:1101:22354:8150 2:N:0:1
GGACTACTGGGGTTTCTAATCCTGTTTGCTCCCCACGCTTTCGCACCTGAGCGTCAGTCTTCGTCCAGGGGGCCGCCTTCGCCACCGGTATTCCTCCAGATCTCTACGCATTTCACCGCTACACCTGGAATTCTACCCCCCTCTACGAGACTCTAGCTTGCCAGTTTCAAATGCAGTTCCCAGGTTGAGCCCGGGGATTTCACATCTGACTTAACAAACCGCCTGCGTGCGCTTTACGCCCAGTAATTCCG
+
CCCCCGFGFGGGGGGGGGGGGGGGGGGGGGGGGGGGGGGGGGGDEGGGGGGGGGGGGGGGGGGGGGGCFGGGGGCCFGGGFGGGEGGGGGGGGGFGGCC,?AGFGCGFGEGCGGGGGGGGGGGGGGGGGGGGGGGGGFGGGGGGAFGGGGE?EFGGGGGGGGGGFFFF<EDFGFFGFF::CFF*7?DCC7>CCGD5*8*=CD@7@FFFGGG>FFGDCGFCBGBDDFFFFFEE3CGAF?EGGE?477@97:7
@M03364:276:000000000-BLYN8:1:1101:8850:8159 2:N:0:1
GGACTACAAGGGTTTCTAATCCTGTTTGCTACCCACGCTTTCGCGCTTTAGCGTCAGTATCTGTCCAGTAAGCTGGCTTCCCCATCGGCATTCCTACAAATATCTACGAATTTCACCTCTACACTTGTAGTTCCGCTTACCTCTCCAGTACTCTAGTCATACAGTTTCCAACGCAATACAGAGTTGAGCCCTGCATTTTCACATCAGACTTATATAACCACCTAGACGCGCTTTACGCCCAATAAATCCGG
+
CCCCCGGGGGGGGGGGGGGGGGGGGGGGGGGGGGGGGGGGGGGGGGGGGGGGGGGGGGGGGGGGGGGGGGGGGGGFGGGGEGGGEDFGDFGGGGFAFGFGGGGGGGGGCGGGGGGGGGGGGGGGGGGGGGFGGFDGGE8FGGGG?FFDEFGGFGGGGGGGDGGGFFGGGGGDEGG6CFGEGAFGGCFFGGFFGGFCCFGGD?CCF7CGDFCCFGCG@CFGFGFFB9A5=5?BGGGFE@GC=A@FGC6?F<C
@M03364:276:000000000-BLYN8:1:1101:24171:8182 2:N:0:1
GGACTACACGGGTATCTAATCCTGTTTGCTCCCCACGCTTTCGCACCTGAGCGTCAGTCTTTGTCCAGGGGGCCGCCTTCGCCACCGGTATTCCTCCAGATCTCTACGCATTTCACCGCTACACCTGGAATTCTACCCCCCTCTACAAGACTCTAGCTTGCCAGTTTCAAATGCAGTTCCCAAGTTAAGCTCGGGGATTTCACATCTGACTTAACAAACCGCCTGCGTGCGCTTTACGCCCATTAATTCCC
+
CCCCCGGGGGGGGGGGGGFFGGGGGGGGGGGGGGGGGGGGGGFGGGGGFFGGGGGGGGGGGGGGGGFGFD7:BF>FGGEGDFGGGGCGFCGGGGGGGGGGGGGGGGGCFEGGGGGGGEEGEECFGGGG8FGGGGGGGGGGGGGGC;=FFFGFGCF7FGG6EFGFGGGFDFGF;FDGGFFGGGF>FGG7,DFGGEECEGGFBCFFFGD+=DGG=FGG7;FG3EFD?;9E15>DGGGFFF>EGF(8:77<C7*
@M03364:276:000000000-BLYN8:1:1101:3629:8186 2:N:0:1
GGACTACTCGGGTATCTAATCCTGTTTGCTCCCCACGCTTTCGCACCTGAGCGTCAGTCTTCGTCCAGGGGGCCGCCTTCGCCACCGGTATTCCTCCAGATCTCTACGCATTTCACCGCTACACCTGGAATTCTACCCCCCTCTACGAGACTCTAGCTTGCCAGTTTCAAATGCAGTTCCCAGGTTGAGCCCGGGGATTTCACATCTGACTTAACAAACCGCCTGCGTGCGCTTTACGCCCAGTAATTCCG
+
BCCCCGGGDGGGFGGGDCEFFG9FFGDGFGGGGGG@@CGGGFGDCFGFG?EFCGGGGGGGGGFGEGE8@FFEGG7>FGCGFFC=,=FCF>FGGG,9FEEGGAE@EGGGD+C=FEEFGGGDEFGGFGGGGGGGFGGD9,@CED=FEFB6E>+;D>;3DGG:ECC6F9EC,@EB,>DCECGF?9D*7?8,CD>@CG>EEGGD7;9++21@>D7+;F77:*3:B5><<59EBD).97*6=3CEE@(@GG=9:F*
@M03364:276:000000000-BLYN8:1:1101:20440:8209 2:N:0:1
GGACTACCGGGGTTTCTAATCCTGTTTGCTCCCCACGCTTTCGCACCTGAGCGTCAGTCTTTGTCCAGGGGGCCGCCTTCGCCACCGGTATTCCTCCAGATCTCTACGCATTTCACCGCTACACCTGGAATTCTACCCCCCTCTCCAAGACTCTAGCTTGCCAGTTTCAAATGCAGTTCCCAGGTTGAGCCCGGGGTTTTCACATCTGACTTACCAAACCGCCTGCGTGCGCTTTACGCCCAGTAATTCCG
+
CCCCCGGGGGGGGGGGGEEFGGGGGGGGGGGGGGGDGGGGGGGGGGGGFGGGGGGEGCEFGGGGGGGGGGGGGGGGGGEGGGGGGGGGGGGGGGFGGGGFGGGGGCGFFGGGGGGGGEGGGGFGFFEGGGGFGGGFGGGGEGGF,,,8D8D?FFFGGG;EGGG6FFGCECGGFCC7DGGGCFGGF?FEDGGGC5CE*3;EGGG788:++;>FG+7@4>FCAG:??FBE6@DDGG3A?3CEGEFFG*94::2
@M03364:276:000000000-BLYN8:1:1101:21719:8255 2:N:0:1
GGACTACTAGGGTTTCTAATCCTGTTTGCTCCCCACGCTTTCGCACCTGAGCGTCAGTCTTCGTCCAGGGGGCCGCCTTCGCCACCGGTATTCCTCCAGATCTCTACGCATTTCACCGCTACACCTGGAATTCTACCCCCCTCTACGAGACTCTAGCTTGCCAGTTTCAAATGCAGTTCCCAGGTTGAGCCCGGGGATTTCACATCTGACTTAACAAACCGCCTGCGTTCGCTTTACGCCCAGTAATTCCG
+
CCCCCGGGGGGGDGGGGGGGGGGGGGGGGGGGGGGGGGGGGGGGGGGGGGGGGGGGGGGGGGGGGGGGGGGG7FCDFGGGGGGGGGGGGGGGGGGGGGGGGFGGGGGGGGGGGGGGGGGGEGCCEFGGGGGGFGGGD@DGEGGG,;=8EEGGF9FGGGFDCGFGGGGGGCADG9EGGFF7DFGGGCGGGCFGGGGDGGGCCGFFF4+;CDCCDGGGDFGGBEEFFF>7(8BEDGGAF?8CC7:FFFF<:>7
@M03364:276:000000000-BLYN8:1:1101:11588:8260 2:N:0:1
GGACTACCAGGGTTTCTAATCCTGTTTGCTCCCCATGCTTTCGTACCTCAGCGTCAGTATTAGGCCAGATGGCCGCCTTCGCCACCGGTATTCCTCCAGATCTCTACGCATTTCACCGCTACACCTGGAATTCTACCATCCTCTCCCATACTCTAGCTTCCCAGTATCGAATGCAATTCCTAAGTTCAGCTCAGGGATTTCACATCCGACTTAAAAAGCCGCCTACGCACGCTTTACGCCCAGTAAATCCG
+
CCCCCGGGGGGGGGGGGDFGGGGGGFGGGGGGGGGGFGGGGGGGGGGGGFGGGFGGGGCFGGGGGFGGGGGGGGGGGGGGGGGGGGEGEGGGGGFGFFFF9FFGGAGGGGEEGGGGGGGGGGGGGGGECGGGGGDGGGGGGGGGG8@@F8EGGDFDGFFGGGGGGCGG>F8EFGGFGGGGEA,,8E,::>AFFGF?98DEGGFDCDGCDGDGGGC+*@FFECEFAAAF=DDEGDFEF@8EC3;FFFC?FD)
@M03364:276:000000000-BLYN8:1:1101:18727:8277 2:N:0:1
GGACTACAAGGGTATCTAATCCTGTTTGCTCCCCATGCTTTCGTACCTCAGCGTCAGTATTAGGCCAGATGGCTGCCTTCGCCATCGGTATTCCTCCAGATCTCTACGCATTTCACCGCTACACCTGGAATTCTACCATCCTCTCCCATACTCTAGCTTCCCAGTATCGAATGCAATTCCCAAGTTAAGCTCGGGGATTTCACATCCGACTTAAAAAGCCGCCTACGCACGCTTTACGCCCAGTAAATCCG
+
CCCCCGGGGGGGGGGGGGGGGGGGGGGGGGGGGGGGGGGGGGGGGGGGGGGGGGGGGGGGGGGGGGGGGGGGGGGGGGGGDGGGGGGGGGGGFGGGGGFFGGGGGGGGGGGGGGGGGGGGEGFGGGGGGGGGGGGGGGGGGGGGGGGGGGGGGGGGGGGGGGGGGFFGCGGGGGGFGGGGGGGGGGGGGFFFGEDEEGGGGGGGF6CD>GGGG>DFGCGGFEEDAFFF@BA>GGGEB2*=CDDFGGFFGF)
@M03364:276:000000000-BLYN8:1:1101:24936:8295 2:N:0:1
GGACTACCAGGGTTTCTAATCCTGTTTGCTCCCCATGCTTTCGTACCTCAGCGTCAGTATTAGGCCAGATGGCTGCCTTCGCCATCGGTATTCCTCCAGATCTCTACGCATTTCACCGCTACACCTGGAATTCTACCATCCTCTCCCATACTCTAGCTTCCCAGTATCGAATGCAATTCCTAAGTTAAGCTCAGGGATTTCACATCCGACTTAAAAAGCCGCCTACTCACGCTTTACGCCCAGTAAATCC
+
CCCCCGFCGGGGGGGGGDCFGGGFGGFFGGFGGGGGFCFGGGGGGFEEGGG?CGGGGGCCGGGFGGGCGG9EFGGGGGGGGGGGGF7,BFGGGCFFGGGGGGG9,A<F@CEGGGGCCFGGGGGGGFGF8FFGGFAE9EGF@9DC8E8DEG8DFGGFGGGG?EFCDAFGA8BFFGGDGCCFGGCFCEFA9,6DE,,D?FDDGGFFB+A7CDCDF7=C*?,@5CBDFF**:6*;CDCE99B7:A2A8@68C*
@M03364:276:000000000-BLYN8:1:1101:13349:8302 2:N:0:1
GGACTACCAGGGTTTCTAATCCTGTTTGCTCCCCATGCTTTCGTACCTCAGCGTCAGTATTAGGCCAGATGGCTGCCTTCGCCATCGGTATTCCTCCAGATCTCTACGCATTTCACCGCTACACCTGGAATTCTACCATCCTCTCCCATACTCTAGCTTCCCAGTATCGAATGCAATTCCTAAGTTAAGCTCAGGGATTTCACATCCGACTTAAAAAGCCGCCTACGCACGCTTTACGCCCAGTAAATCCG
+
CCCCCGGGGGGGGGGGGGGGGGGGGGGGGGGGGGGGGGGGGGGGGGGGGGGGGGGGGGGGGGGGGGGGGGGGGGGGGGGGGGGGGGGGGGGGGGGGEFGGGGGGGGGGE>FGGGGFGGGEGEFGFEFGGGGGGGGGGGGGGGGGGGGGGGGGGGGGGGFGGGGGGGGFGFGGGGGGFGGGGGC8FFDGGFBDDFGGFGGFGGGGFGGGDCDGGDGGGGGGFGB>)@AEF>B:DGGFFFGEGFB87DFEGG)
@M03364:276:000000000-BLYN8:1:1101:20619:8308 2:N:0:1
GGACTACTGGGGTTTCTAATCCTGTTTGCTCCCCACGCTTTCGCACCTGAGCGTCAGTCTTCGTCCAGGGGGCCGCCTTCGCCACCGGTATTCCTCCAGATCTCTACGCATTTCACCGCTACACCTGGAATTCTACCCCCCTCTACGAGACTCTAGCTTGCCAGTTTCAAATGCAGTTCCCAGGTTGAGCCCGGGGATTTCACATCTGACTTAACAAACCGCCTGCGTGCGCTTTACGCCCAGTAATTCCG
+
CCCCCGGGGGGGGGGGGGGGGGGGGGGGGGGGGGGGGGGGGGGGGGGGGGGGGGGGGGGGGGGGGGGGGGGGGGGGGGGGGGGGGGGGGGGGGGGGGGGGGGGGGGGGGGGGGGGGGGGGGGGGGGGGGGGGGGGGGGGGDEGGGGGGGGGGGGGFGGGGGGFGGGGGFGFGFAEGGGGGGGGGGGGFGGGGGGGGGGGGGGGGFGGGGGGGGGGGCGGFBEE6;F;DFFFFCDFAFFGGDEFFFF?>GF9
@M03364:276:000000000-BLYN8:1:1101:6214:8313 2:N:0:1
GGACTACTCGGGTTTCTAATCCTGTTTGCTCCCCATGCTTTCGTACCTCAGCGTCAGTATTAGGCCAGATGGCTGCCTTCGCCATCGGTATTCCTCCAGATCTCTACGCATTTCACCGCTACACCTGGAATTCTACCATCCTCTCCCATACTCTAGCTTCCCAGTATCGAATGCAATTCCTAAGTTAAGCTCAGGGATTTCGCATCCGACTTAAACAGCCGCCTACGCACGCTTTACGCCCAGTAACTCCG
+
AC9A@EFG,FGCGCB<CF,CFE,,CFEFG<EG@@EEG8FFFEFEEGGFFFG?F@F7FA@EDFAFGFEGFFFGGFFGGGGB@GGEEFGB,@DF@9,BE,E?FFGCFG?FC@C?FGGGGGGGEGGG8,9AFFCFCFGDEEGFGGGFCF8B;=,DBEFAA=EFGFF8FEC9A68D?DEEDF,@:EC8=>DCEF9=9,,@+3@EDC>7AGD7D3*0+5D*AGG>AC*))@AA>F)?C5C4C2;BE>0/@C+77C7
@M03364:276:000000000-BLYN8:1:1101:5250:8318 2:N:0:1
GGACTACTGGGGTTTCTAATCCTGTTTGCTCCCCACGCTTTCGCACCTGAGCGTCAGTCTTCGTCCAGGGGGCCGCCTTCGCCACCGGTATTCCTCCAGATCTCTACGCATTTCACCGCTACACCTGGAATTCTACCCCCCTCTACGAGACTCTAGCTTGCCAGTTTCAAATGCAGTTCCCAGGTTGAGCCCGGGGATTTCACATCTGACTTAACAAACCGCCTGCGTGCGCTTTACGCCCAGTAATTCCG
+
CCCCCGGGGGGGEGGGGGGGGGGGGGGGGGGG@FGGDGGGGGGGGGGGFGGFGGGGGGGGGGGGGGGGGGGGGGGGGGGGGGGGGFEGGGGGGDGGGGGG9FFFEACFDFGGGGGGGGGGGG:CF:FGGGGGFGGGGGG@EGCFDFGGEEGGGEFFF>DFG@C8DFCC;C;EGFGGGGGDEFGGGGFGGFFCCGGC*;BGGGG@C<FDCDC7DDCGGG5FAGE((0(<:BEEGGGB?<5CG@(9FC6<GF*
@M03364:276:000000000-BLYN8:1:1101:20710:8324 2:N:0:1
GGACTACTGGGGTTTCTAATCCTGTTTGCTCCCCACGCTTTCGCACCTGAGCGTCAGTCTTTGTCCAGGGGGCCGCCTTCGCCACCGGTATTCCTCCAGATCTCTACGCATTTCACCGCTACACCTGGAATTCTACCCCCCTCTACAAGACTCTAGCTGACCAGTTTCAAATGCAGTTCCCAAGTTAAGCCCGGGGATTTCACATCTGACTTAATCAACCGCCTGCGTTCGCTTTACGCCCAGTAATTCCG
+
CCCCCGGGGGGGGGGGGGGGGGGGGGGGGGGGGGGGGGGGGGGGGGGGGGGGGGECGGGFAFGDCFGGFEDD7FGGGGGGGGGDGCFGG:FGGCGGGEFFGGGGGGGGGGGGGGGGEFGGEGGGFFGGFGGGGCGGF8DGEGGGCFEE@EGFGBFGFG9CFGGGGGGG:EFGFFACGGGGGCBCFGFFC9,=C5CE5EFGGGF>A8=DCGGGGC7CC=CFAGEF?F>5()))99FAFFGEGF6@7CFFGG4
@M03364:276:000000000-BLYN8:1:1101:14427:8359 2:N:0:1
GGACTACCAGGGTTTCTAATCCTGTTTGCTCCCCACGCTTTCGTGCATGAGCGTCAGTACAGGCCCAGGGGACTGCCTTCGCCATCGGTGTTCCTCCGCATATCTACGCATTTCACTGCTACACGCGGAATTCCATCCCCCTCTGCCGTACTCCAGCCCTGCAGTCACAAAGGCAGCTCCCAGGTTGAGCCCGGGGATTTCACCTCTGTCTTACAGAACCGCCTGCGCACGCTTTACGCCCAGTAATTCCG
+
CCCCCGC<FFGGGGGGGGGG9EFGGGGGGGGCFCGGGGGGGGGGGGGGGGGGGGGGGGGGGFGGFGGGGGGGGFFGGGGGGEGDGGGDCGGGDFGGGGGGDEAFGFGGGGGGFFFFFGGGGGFGDDEF:EGFFGGAFEFGGEGGGGFGCEEDFFGGGGCFCGGFFFAFFECFG?8CEGG?:,DFFCFFCFGGGEGGECFCFFF;FGGGDFGGC7;CF4=E>GB(6).>B)7<CDFA42;::5:@F7*:7>2
@M03364:276:000000000-BLYN8:1:1101:10497:8370 2:N:0:1
GGACTACACGGGTTTCTAATCCTGTTTGCTACCCACGCTTTCGCGCTTTAGCGTCAGTATCTGTCCAGTAAGCTGGCTTCCCCATCGGCATTCCTACAAATATCTACGAATTTCACCTCTACACTTGTAGTTCCGCTTACCTCTCCAGTACTCTAGTCATGCAGTTTCCAACGCAATACAGAGTTGAGCCCTGCATTTTCACATCAGACTTTCATAACCACCTAGACGCGCTTTACGCCCACTAAATCCGG
+
CCCCCGGGGGGGGGGGGGGGGGGGGGGGGGGGGGGGGGGGGGGGGGGGGGGGGGGGGGGGGGGGGGGGGGGGGGGGGGGGGGGGGGGGGGGGGGGCGGGGGGGGGGGGGGGGGGGGGGGGGGGGGGCGGGGGGGGGGGGGGGCGGGGCGGGGGGGGGGCGGGGGGGGGGFGGGDDGEFFFGGGGEFGGGCGGGFCFGGG79;CCFGG6CFFGDDFG7A69?EF=@F=BBB>;CFGCBFC:C)34CGF?CDC
@M03364:276:000000000-BLYN8:1:1101:7718:8382 2:N:0:1
GGACTACTGGGGTTTCTAATCCTGTTTGCTCCCCACGCTTTCGCACCTGAGCGTCAGTCTTTGTCCAGGGGGCCGCCTTCGCCACCGGTATTCCTCCAGATCTCTACGCATTTCACCGCTACACCTGGAATTCTACCCCCCTCTACAAGACTCTAGCTGACCAGTTTCAAATGCAGTTCCCAAGTTAAGCTCGGGGATTTCACATCTGACTTAATCAACCGCCTGCGTGCGCTTTACGCCCAGTAATTCCG
+
CCCCCGGGGGGGGGGGGGFGGGGGGGGGGGGGGGGGGGGGGGGGGGGGGGGGGGGGGGGGGGGGGGGGGDGGGGGGGGGGGGGGGGGGGGGGGGGGGGGFGGGGGGGGGGGDGGGGGGGGGGGFGGGGGDGGGFDGFGGGGGGGGGG?F?FGFGGGGGGCGGGGGGGGGGGG7EFFGGGGGG?FGGFGF9BFGGGGGGGGGGGGFGCFGGGGFGFGGGG6):8<0ABFFFFFGD<<FBGGGFFFFGFAGG*
@M03364:276:000000000-BLYN8:1:1101:16119:8390 2:N:0:1
GGACTACAAGGGTATCTAATCCTGTTTGCTCCCCACGCTTTCGCACCTGAGCGTCAGTCTTCGTCCAGGGGGCCGCCTTCGCCACCGGTATTCCTCCAGATCTCTACGCATTTCACCGCTACACCTGGAATTCTACCCCCCTCTACGAGACTCTAGCTTGCCAGTTTCAAATGCAGTTCCCAGGTTGAGCCCGGGGATTTCACATCAGACTTAAGAAGCCGCCTACGCACGCTTTACGCCCAGTAAATCCG
+
CC<CCGFGCFDGFEGAFGGGGGGGGGGGGGGGGGGDEGGEGGD,BCFGEEGGEGGGDFGGGFGCFEGGCD7FGFGDCFFFGCFGGCEFFEGGGGGCEDC9FFFCFFADCF7FGCEGEEGECFGF,=FEFEGAAF9D,@+@CEEGADD+@ECC?,@9CEF6:@ABDC;,7@3;@;A3;CGGGF6DCGGFCGGFCCEG=CC9>C<7AF+0;6>7:+::18<=A5>(6A?@:EBBGGG4=2;*:>BFC>B4:7)
@M03364:276:000000000-BLYN8:1:1101:13235:8391 2:N:0:1
GGACTACCCGGGTTTCTAATCCTGTTTGCTCCCCATGCTTTCGTACCTCAGCGTCAGTATTAGGCCAGATGGCTGCCTTCGCCATCGGTATTCCTCCAGATCTCTACGCATTTCACCGCTACACCTGGAATTCTACCATCCTCTCCCATACTCTAGCTTCCCAGTATCGAATGCAATTCCTAAGTTAAGCTCAGGGATTTCACATCCGACTTAAAAAGCCGCCTACGCACGCTTTACGCCCAGTAAATCCG
+
CCCCCGGGGFGGGGGGGGGGFGGGGGGGGGGGGGGGGFGGGGGGGGGGGGGGGGGGGGGGGGGGGGGGGGGGGGGGGGGGGGGGGGGGGGGGFGGGGGGFGGGGGGGGG@CGGGGGGGGGGGGGGGGGGGGGGGFGGGGGGGGGGGGGGFFGGGGGGGGFGGGGGGFGCFGFGA,@EGGGFCF?FDCEFGEGG8FFGGGFCGGGFGFDDGGGG>CGDGGGFGDF>A=?=B>>GGF*4>EEGFFFGGFFGC2
@M03364:276:000000000-BLYN8:1:1101:3800:8399 2:N:0:1
GGACTACCCGGGTTTCTAATCCTGTTTGCTCCCCACGCTTTCGCACCTGAGCGTCAGTCTTCGTCCAGGGGGCCGCCTTCGCCACCGGTATTCCTCCAGATCTCTACGCATTTCACCGCTACACCTGGAATTCTACCCCCCTCTACGAGACTCTAGCTTGCCAGTTTCAAATGCAGTTCCCAGGTTGAGCCCGGGGATTTCACATCTGACTTAACAAACCGCCTGCGTGCGCTTTACGCCCAGTAATTCCG
+
CCCCCGGGGGGGGGGGGGGGGGGFGGGGGGGGGGGGDGGGGGGGGGGGFGGFGGGGGGGGGGGGGGGGGGGGGGGGGGGGGGGGGGGGGGGGGFGGGGGGGGGGGGGGGGGGGGGGGGGGGGGGGGGGGGGGGGGGGGGGGGGGFGGG7>EGFGGGGGGGGGGGGFGGGGGGGG?CD@DGGGGGGGGGFGGFGGGG55EGGGFGFGGGGGG=FGGGGGG=>CBF?>9D0@EFGCGAFFGEGFFFGGF<FG*
@M03364:276:000000000-BLYN8:1:1101:17130:8420 2:N:0:1
GGACTACTAGGGTTTCTAATCCTGTTTGCTCCCCACGCTTTCGCACCTGAGCGTCAGTCTTCGTCCAGGGGGCCGCCTTCGCCACCGGTATTCCTCCAGATCTCTACGCATTTCACCGCTACACCTGGAATTCTACCCCCCTCTACGAGACTCTAGCTTGCCAGTTTCAAATGCAGTTCCCAGGTTGAGCCCGGGGATTTCACATCTGACTTAACAAACCGCCTGCGTGCGCTTTACGCCCAGTAATTCCC
+
CCCCCGFGGGGGGGGFGGGFGGGGGGGGGGGGGGGFGGGGGGGGGGGGGGFGDGEEEGFFGGFGGGGGGGGGGGGEGGGGCC?FEGGGGEGGGGGGG8FCGGGGGGGGEGEGGFGGFFGGCGGFGGGGGGGGFGGGGGGGGGGGGGGGGDEGGGG79EFGGGGGGFGG,@FEA;C9DCGGGGG>F9CEFDGGGGGGGGFF+;?DF<:CFGGGGGGFGGGGAD>@<FFF?>E><7D<??5:=:10:*=AGF*
@M03364:276:000000000-BLYN8:1:1101:14827:8423 2:N:0:1
GGACTACACGGGTATCTAATCCTGTTTGCTCCCCACGCTTTCGCACCTGAGCGTCAGTCTTCGTCCAGGGGGCCGCCTTCGCCACCGGTATTCCTCCAGATCTCTACGCATTTCACCGCTACACCTGGAATTCTACCCCCCTCTACGAGACTCTAGCTTGCCAGTTTCAAATGCAGTTCCCGGGTTGAGCCCGGGGATTTCACATCTGACTTAACAGACCGCCTGCGTGCGCTTTACGCCCAGTAATTCCG
+
CCCCCGGGGGGGGGGGGGGGGGGGGGGGGGFGGGGGGGGGGGGGGGGGGGGGGGGGGGGGGGGGGGGGGGGGGGGGGGGGGGGGGGGGGGGGGGGGGGGGGGGGGFGGGDGGGGGGGGGGGGGGGGGGCECGGGGGGFGGGGGFGGG6BEEGGGGGGG9FGGFGGGGGGDFGGGFGG:>FGGGGGGGGGGGFGGGGEGGGGGGGA*CF+3>7C>77*;C=)5><B@9E:5))93CAFBEGE>?FDCFDGG7
@M03364:276:000000000-BLYN8:1:1101:3528:8462 2:N:0:1
GGACTACTAGGGTTTCTAATCCTGTTTGCTCCCCACGCTTTCGCACCTCAGTGTCAGTATCAGTCCAGGTGGTCGCCTTCGCCACTGGTGTTCCTTCCTATATCTACGCATTTCACCGCTACCCAGGAAATTCCACCACCCTCTACCGTACTCTAGCTCAGTAGTTTTGGATGCAGTTCCCAGGTTGAGCCCGTGGATTTCACATCCAACTTGCTGAACCACCTACGCGCGCTTTACGCCCAGTAATTCCT
+
CCCCCGGGGAFGGDGGGGAFFGGGGGGGGDFCF@FEGCGEGF7BFDGFFGFG<CFGGGGFGG,EF@FGGGGGGFGGGGG94C:BCCEFFAFGGGGFGDDCFGFFGDFF7,FFGCCFFECEG@,AEG77EFGGG9@4@FF7BEDD9EF>FEGFFFG8E,3>DGG9FFFFDC,32D8DEG8:D9DC>EE,AE8@@+@>:E;@=+A@A*;D*;F722:A:D:CAE*:)@)9():)1>C<8;E@:)(;D7;7::+
@M03364:276:000000000-BLYN8:1:1101:15955:8464 2:N:0:1
GGACTACCAGGGTTTCTAATCCTGTTTGCTCCCCACGCTTTCGCACCTGAGCGTCAGTCTTTGTCCAGGGGGCCGCCTTCGCCACCGGTATTCCTCCAGATCTCTACGCATTTCACCGCTACACCTGGAATTCTACCCCCCTCTACAAGACTCTAGCTGACCAGTTTCAAATGCAGTTCCCAAGTTAAGCTCGGGGATTTCACATCCGACTTAAAAAGCCGCCTACGCACGCTTTACGCCCAGTAAATCCG
+
CCCCCGFFGGGGGGGGGGGGGGGGGGGGGGGGGGGGGGGGGGGGDGGGGGGGGGGGGGGFGGGGGGGGGGGGGFFGGGGGGGGGGGGGGGGGGGGGGGGGGGGGGFGGGGGGGGGGGGGGGGGGGFGGGGGGGGGGGGGGGGGGGGG,EFGFFGGGGGGGGGGGGGGGGGGFGGGGCEGGGGDCBBFCFGFDCCEG5EGG=GGGFG*?CDDDGGC707CEECDDFFFFDD>DG<59?:GEGFBF7D@<FG<
@M03364:276:000000000-BLYN8:1:1101:9995:8472 2:N:0:1
GGACTACCAGGGTATCTAATCCTGTTTGCTCCCCATGCTTTCGTACCTCAGCGTCAGTATTAGGCCAGATGGCTGCCTTCGCCACCGGTATTCCTCCAGATCTCTACGCATTTCACCGCTACACCTGGAATTCTACCCCCCTCTACGAGACTCTAGCTTGCCAGTTTCAAATGCAGTTCCCAGGTTGAGCCCGGGGATTTCACATCTGACTTAACAAACCGCCTGCGTGCGCTTTACGCCCAGTAATTCCG
+
CCCCCGFFGGGGGGGGGGGGGGGGGGGGGGGGGGGGGGGGGGGGGGGEFGGGGGGGGFDGGGGGGGGGGGGGGGGGGGGGGGGGGGGGGGGGGGGGGGGGGGGGGAAFFGGGGGGGGGGGGGGGGGGGFGGGGGGGGGFGGGGFFGGGGDGGCGGGGGGFFGGGGGGGGGFGFGGGFGGGGGGGFFGFGGGFCGEG>EFFGGGGFGGGGGFGF+898DGFDGF@2AFFFAFFGGGCFFGGEE08>+8?FG*
@M03364:276:000000000-BLYN8:1:1101:3592:8509 2:N:0:1
GGACTACTCGGGTATCTAATCCTGTTTGCTCCCCACGCTTTCGCACCTGAGCGTCAGTCTTCGTCCAGGGGGCCGCCTTCGCCACCGGTATTCCTCCAGATCTCTACGCATTTCACCGCTACACCTGGAATTCTACCATCCTCTCCCATACTCTAGCTTCCCAGTATCGAATGCAATTCCTAAGTTAAGCTCAGGGATTTCACATCTGACTTAACAAACCGCCTGCGTGCGCTTTACGCCCAGTAATTCCG
+
CCC9CCFGG-CFC@FFFFGGCFGGGGFGGEFEFEGGGGGGGGGGGGGE<EFFFGGGGGGEGGCFF@FGFCGG7FG:CCEDGCFEEFEGGGGGCFGGCGGGGGGG;EEFFFGGGGGGG:CEGGGFGFGGDFDF>FFG8BF8BDFGGGFFEG?FCF,EFFG9CFGGGFFGGGB6@FCGGGGAFGCG;;E,,D><@CCCFEGGGGDFA9+:B++=BCFCDFG=B*:-(5,8,5A>GG3.@0:EGB?FFGFFGF9
@M03364:276:000000000-BLYN8:1:1101:12768:8523 2:N:0:1
GGACTACTGGGGTATCTAATCCTGTTTGCTCCCCACGCTTTCGCACCTGAGCGTCAGTCTTCGTCCAGGGGGCCGCCTTCGCCACCGGTATTCCTCCAGATCTCTACGCATTTCACCGCTACACCTGGAATTCTACCCCCCTCTACGAGACTCTAGCTTGCCAGTTTCAAATGCAGTTCCCAGGTTGAGCCCGGGGATTTCACATCTGACTTAACAAACCGCCTGCGTGCGCTTTACGCCCAGTAATTCCG
+
CCCCCGGGGGGGGGGGGGGGGGGGGGGGGGGGGGGGGDGGGGGGGGGGFGGFGGGGGGFGGGGGGGDGGGGGGGGGGGGGGGGGGGGGGGGGFGGGGGGGGGGGGFGGGGGGGDFGGGGGGGGFGGGG<DGGCFGGG8DCEGGFAFFCEGGGGGGFGGEGG,,DACGGGGFGGGGGGFGGGFFFG?DGFC6DGGDDE>FGFCFDFGGC+1CFG7CD7<F/.>BDFFBEF3:5DDCA?BGGGF(6CFF4:C*
@M03364:276:000000000-BLYN8:1:1101:3010:8547 2:N:0:1
GGACTACTAGGGTATCTAATCCTGTTTGCTCCCCACGCTTTCGCACCTGAGCGTCAGTCTTCGTCCAGGGGGCCGCCTTCGCCACCGGTATTCCTCCTGATCTCTACGCATTTCACCGCTACACCTGGAATTCTACCCCCCTCTACGAGACTCTAGCTTGCCAGTTTCAAATGCAGTTCCCAGGTTGAGCCCGGGTATTTCACTTCTGACTTAACAAACCGCCTGCGTGCGCGTTACGCCCAGTAATTCGG
+
CC@CCGGG,CFFGCFFGGGGGGGGGGGFFFGGGGDFGGGGGGGC7@EFEFGGGGGGGGC9F,C@FGGG?7CFGGFGEGEGGDEGGA:FG@FGGFGGG,AFC5CFDFGGGGGGGGCGGGGEGGGGEFGGGFCFG?ADF,+>CGGGFF++3@EFEFCC9>;CCFGGGGFGGGA,@F7CA<F7,;D5D?D7<BF>CEG4:?F,@D?+1218:2+3+1++;*@*0:)(,8382A:))1)-<:GCC3(9:C6-0*2
@M03364:276:000000000-BLYN8:1:1101:8694:8549 2:N:0:1
GGACTACCAGGGTATCTAATCCTGTTTGCTACCCACGCTTTCGCGCTTTAGCGTCAGTATCTGTCCAGTAAGCTGGCTTCCCCATCGGTATTCCTACAAATATCTACGAATTTCACCTCTACACTTGTAGTTCCGCTTACCTCTCCAGTACTCTAGTCATACAGTTTCCAACGCAATACAGAGTTGAGCCCTGCATTTTCACATCAGACTTATATAACCACCTAGACGCGCTTTACGCCCAATAAATCCGG
+
CCCCCGFGGGGGGGGGGGGGGGGGGGGGGGGGGGGGGEGGGGGGGGGGGGGGGGGGGGGGGGGGGGGGGGGGGGGGGGGGGGGGGGGGGGGGGGGFGGGGGGGGGGGGGGGFFFEFGFGGGGGGGFGGGGGGGGGGGGGGGGGGGGGGGGGGGGFGGGGGGGGGGGGGGGFFGGGGGGGFGGGGGGGGGFGGFCBFFGGGGGGGFGGCCFGGGFCC7C6EC>AE@AEFBFFFDFGFA?CEGF56CFF?CD5
@M03364:276:000000000-BLYN8:1:1101:11650:8571 2:N:0:1
GGACTACTGGGGTTTCTAATCCTGTTTGCTCCCCACGCTTTCGCACCTGAGCGTCAGTCTTCGTCCAGGGGGCCGCCTTCGCCACCGGTATTCCTCCAGATCTCTACGCATTTCACCGCTACACCTGGAATTCTACCCCCCTCTACGAGACTCTAGCTTGCCAGTTTCAAATGCAGTTCCCAGGTTGAGCCCGGGGATTTCACATCTGACTTAACAAACCGCCTGCGTGCGCTTTACGCCCAGTAATTCCG
+
CCCCCGGGGGGGGGGGGGGGGGGGGGGGGGGGGGGGGGGGGGGGGGGGGGGGGGGGGGGGGGGGGGGGGGGGGGGGGGGGGGGGGGGGGGGGGGGGGGGGFGGGGGGGGGGGFGGGGGGGGGFGGGGGGGGGGGGGGGGGGGGGGGG6CCCFGGGGGGGGGGGGGGGFCGGGGF7CFFGGGGGGGGGGGGGGGGGGGGGGGGGGFGGGGGGGGFFF7CFGFGD?;FBFFFFBGGFD??GGGF6FF>FFGG9
@M03364:276:000000000-BLYN8:1:1101:23803:8592 2:N:0:1
GGACTACTAGGGTATCTAATCCTGTTTGCTCCCCACGCTTTCGCACCTGAGCGTCAGTCTTCGTCCAGGGGGCCGCCTTCGCCACCGGTATTCCTCCAGATCTCTACGCATTTCACCGCTACACCTGGAATTCTACCCCCCTCTACGAGACTCTAGCTTGCCAGTTTCAAATGCAGTTCCCAGGTTGAGCCCGGGGATTTCACATCTGACTTAACAAACCGCCTGCGTGCGCTTTACGCCCAGTAATTCCG
+
CCCCCGGGGGGGGGGGGGGGGGGGGGGGGGGGGGGGGGGGGGGGGGGGGGGGGGGGGGGGGGGGGGGGGGGGGGGGGGGGGGGGGGDEGGGGGGGGGGGGGGGGGGGGGEGGGGGGGGGGGGGGGGGGAFGGGGFGGCGGGGGGCGGGGGGGGGGGGGGGGGGFFGGGGCGGFGGG9FFGGFGFFCGCFGGGGDGGGGGGFFGGFGGGGGGDFGGGGDFE5CEFFFFF?FFFG9D)8<CCGF?FCCF2DD9
@M03364:276:000000000-BLYN8:1:1101:13130:8599 2:N:0:1
GGACTACCGGGGTTTCTAATCCTGTTTGCTCCCCACGCTTTCGCACCTGAGCGTCAGTCTTCGTCCAGGGGGCCGCCTTCGCCACCGGTATTCCTCCAGATCTCTACGCATTTCACCGCTACACCTGGAATTCTACCCCCCTCTACGAGACTCTAGCTTGCCAGTTTCAAATGCAGTTCCCAGGTTGAGCCCGGGGATTTCACATCTGACTTAACAAACCGCCTGCGTGCGCTTTACGCCCAGTAATTCCG
+
CCCCCGGGGGGGGGGGGGGGGGGGGGGGGGGFGGGGGGGGGGGGGGGGGGGGGGGGGGGGGGGGGGGGGGGGGGGGGGGGGGGGGGGGGGGGGFFGGGGGGGGGGGGGGGGGGGGGGGGGGEGGGGGGGGGGGGGGG?EGGGGGGGGGEGGGGGGGGGGGGGGGGGGGFGFGGGGGGGGGC?FGGCFGGGFEEGGGGGGGGGGGFGGGGGGGGGGGCDGGFGFFFFBF?EFEGGG2@?GGDB?6FCF9FD0
@M03364:276:000000000-BLYN8:1:1101:7641:8625 2:N:0:1
GGACTACTGGGGTATCTAATCCTGTTTGCTCCCCACGCTTTCGAGCCTCAGCGTCAGTTACAGACCAGAGAGTCGCCTTCGCCACTGGTGTTCCTCCATATATCTACGCATTTCACCGCTACACATGGAATTCCACTCTCCTCTTCTGCACTCAAGTCTCCCAGTTTCCAATGACCCTCCCCGGTTGAGCCGGGGGCTTTCACATCAGACTTAAGAAACCGCCTGCGCTCGCTTTACGCCCAATAAATCCG
+
CCCCCGGGGGGGGGGGGGGGGGGGGGGGGGGGGGGGGGGGGGGGGGGGGGGGGGGGGGGGGGGGGGGGGGGGGGGGGGGGGGGGGGGGGGGGGGGGGGGGGGFGGGGFDEGGGGGGGEGGGGGGGGGGE<FGGGFGFGGGGGGGGGGGGGGGGGFGGGGGGGDFFFGGFGGGGGGGF?FGGGGGGGGGGGGGGGGGEGGCCFGGFG>FFGGFGGFFGGGGFGE;@F6>@FFFGF*)*(2CCF()*:B):69
@M03364:276:000000000-BLYN8:1:1101:23112:8625 2:N:0:1
GGACTACTGGGGTTTCTAATCCTGTTTGCTCCCCACGCTTTCGCACCTGAGCGTCAGTCTTTGTCCAGGGGGCCGCCTTCGCCACCGGTATTCCTCCAGATCTCTACGCATTTCACCGCTACACCTGGAATTCTACTCCCCTCTACAAGACTCTAGCTGACCAGTTTCAAATGCAGTTCCCAAGTTAAGCTCGGGGCTTTCACATCTGACTTAATCAACCGCCTGCGTTCGCTTTACGCCCAGTAATTCCG
+
CCCCCGGFFGGGGGGGGF,CFFFGGGGGGGEEDGG:BFGGGGG7FEGGFGGGGGGGGG<FEFGGGGGGCCCFGGGGDGGGGDGEFFGDG7FGGAGGGF,CFGDGGGGGGGGGGGGGGGDGGGGFGFG8DGGGGFGG,33AEGGG9D,,8@DFGAEGGG9>CFGGGGGGGFCGFFF7EEG5,3,@FFGGGGC87;C;1>DEG=FCACDFFGGF8F8DFCFFFE>,,51:2A>3CDGFF(;>=B1)*216CF6
@M03364:276:000000000-BLYN8:1:1101:17453:8631 2:N:0:1
GGACTACAAGGGTTTCTAATCCTGTTTGCTCCCCACGCTTTCGCACCTGAGCGTCAGTCTTTGTCCAGGGGGCCGCCTTCGCCACCGGTATTCCTCCAGATCTCTACGCATTTCACCGCTACACCTGGAATTCTACCCCCCTCTACAAGACTCTAGCTGACCAGTTTCAAATGCAGTTCCCAAGTTAAGCTCGGGGATTTCACATCTGACTTAATCAACCGCCTGCGTGCGCTTTACGCCCAGTAATTCCG
+
CCCCCGGGGGGGGGGGGGGGGGGGGGGGGGGGFGGGGGFGGGGGGGGGGGGGGGGGGGGGGGGGGFGGGGGGGGGGGGGGGGGGGGGGGGGGFGGGGGGGGGGGGGGGFEEGGFGGGGGGEGGGGGGGGGFFGGGGGCGGGEGGFGGGGGGGGGGGGGGGGGGGGDGGGGGGFGGGGGDGGG?FFFG@FGEGGGGGGGGFGGGFFGGCFGGGGGG=FGGGDGFFDFFFFFFFGGGFFFGGGFFFFF4>FGC
@M03364:276:000000000-BLYN8:1:1101:10609:8640 2:N:0:1
GGACTACCGGGGTTTCTAATCCTGTTTGCTCCCCACGCTTTCGCACCTGAGCGTCAGTCTTCGTCCAGGGGGCCGCCTTCGCCACCGGTATTCCTCCAGATCTCTACGCATTTCACCGCTACACCTGGAATTCCACCCCCCTCTACGAGACTCAAGCCTGCCAGTTTCAAATGCAGTTCCCGGGTTGAGCCCGGGGATTTCACATCTGACTTAACAGACCGCCTGCGTGCGCTTTACGCCCCGTAATTCCC
+
CCCCCGGCFGGGGGGGGGGGGGGGGGGGGGGGGGGGGGGGGGGGGGGGGGGGGGGGGGGGGGGGGGGGGGGGGGGGGGGGGGGGGGGGGGGGGGGGGGGGGGGGGGGGGGEGGGGGGGGGGGGGGGGGGGGGGGGGFEEGGGGGCGGEGGEDFGGGGGGGGGGGGGGG@FFF?FGGGGGGGGGGGGGGGGGGGG5EGGGGGGGFFG7@DFGGGGGCCFGGFGD<?FFF0>BFGGF9F0CEE)4>CDFAGG*
@M03364:276:000000000-BLYN8:1:1101:5058:8670 2:N:0:1
GGACTACCAGGGTATCTAATCCTGTTTGCTCCCCACGCTTTCGCACCTGAGCGTCAGTCTTTGTCCAGGGGGCCGCCTTCGCCACCGGTATTCCTCCAGATCTCTACGCATTTCACCGCTACACCTGGAATTCTACCCCCCTCTACAAGACTCTAGCTTGCCAGTTTCAAATGCAGTTCCCAGGTTGAGCCCGGGGATTTCACATCTGACTTAACAAACCGCCTGCGTGCGCTTTACGCCCAGTAATTCC
+
CCCCCGGGGGGGGGGGGGGGGGGGGFGGGGGGGGGGGGGGGGGGGGGGGGGGGGGGGEFGGGGGGGFGGGGGGGGGGGGGGGGGGGGGGDGGGFGGGGGGGGGGGGGGGGGGGGFGGGGGGGGGGGFGGGGGGGGGGGGGGGGGGGGGGGGGGGGGGGGGGGGGGGGGGGGGGGGGGGGGGGGGGGGGGGGGGGCEEDGGGF7+=*:DGGCFGGGGFGGCEGFFFF@F?FEFGGGFFFGGGFFFGGFFGG
@M03364:276:000000000-BLYN8:1:1101:25219:8681 2:N:0:1
GGACTACACGGGTTTCTAATCCTGTTTGCTCCCCACGCTTTCGCACCTGAGCGTCAGTCTTTGTCCAGGGGGCCGCCTTCGCCACCGGTATTCCTCCAGATCTCTACGCATTTCACCGCTACACCTGGAATTCTACCCCCCTCTACAAGACTCTAGCTTGCCAGTTTCAAATGCAGTTCCCAAGTTAAGCTCGGGGATTTCACATCTGACTTAACAAACCGCCTGCGTGCGCTTTACGCCCAGTAATTCCG
+
CCCCCGFGGGGGGGGGGGGGGGGGGGGGGGGGGGGGGGGGGGGGGGGGGGGGGGGGGGFGGGGGGGGGGCFGGGFFGGGGCEEEGGGGEGGGGGGGGGGGGGGGGGGGGGGGG,EGGGGGGGGFGGGGGGGGGGGGGFGGGGEGGGGGGFGGGGGGGGF6>FGGFFAFFGGGG9EGGGGFGGGGGGFGFC?ACEGGGCFCGGGGFGGGGGFFGGGGFD=CA55??FBF;BEFGD59F?8CG>:FGD=AFG*
@M03364:276:000000000-BLYN8:1:1101:9403:8706 2:N:0:1
GGACTACCAGGGTATCTAATCCTGTTTGCTCCCACGCTTTCGCACCTCAGTGTCAGTATCAGTCCAGGTGGTCGCCTTCGCCACTGGTGTTCCTTCCTATATCTACGCATTTCACCGCTACACAGGAAATTCCACCACCCTCTACCGTACTCTAGCTCCGTAGTTTTGGATGCAGTTCCCAGGTTGAGCCCGGGGATTTCACATCCAACTTGCTGAACCACCTACGCGCGCTTTACGCCCAGTAATTCCG
+
CCC@CGFCFGGGGGGGGGGGGGGGGGGGGGGGGGGGGGGFCEEEGCFGGGEFGFFDFFGGGGG9EEFFGFFGGCFGGGGG,BFCGGFFFGGG9AFGGGGFGDGGGEGGFGGGGFGGGDGCFGFGFGGF?FFGFGGGGGCGGGGFGGGGGEFGGGG8=>,@=DEGGAFGGFGGFFDDEEFGGC6@>FFG8@EEECDGE6,:EFGGFFCFGGG>7+++*4:9FGFE28@4>EFBDFC;38E@5=EFGG6<:*
@M03364:276:000000000-BLYN8:1:1101:8541:8725 2:N:0:1
GGACTACAAGGGTATCTAATCCTGTTTGCTCCCCACGCTTTCGCACCTGAGCGTCAGTCTTCGTCCAGGGGGCCGCCTTCGCCACCGGTATTCCTCCAGATCTCTACGCATTTCACCGCTACACCTGGAATTCTACCCCCCTCTACGAGACTCAAGCTTGCCAGTATCAGATGCAGTTCCCAGGTTGAGCCCGGGGATTTCACATCTGACTTAACAAACCGCCTGCGTGCGCTTTACGCCCAGTAATTCCG
+
CCACC@EFGGGGGGGGGGGGGGGGGGGGGGGGGGGGGGGGGGGGGFGFFFGGGGGGGGFGGGGGGGGGFGGGDGGGGGGFGGEGGGFGGGGGFCFFFGGGGGGGGGGGGDGGGGGGGGGGGGFGFGGGGGGGGGGGGGFFEGDG9E?6>>EGGGGGGGECFGGGGGGGFFGFFGGGGGGFGGGGGGGGCC8DEEEGEGGGF>@D=;FDFGGGG7FDD*CFFGE;;F>D0>DFGGGFFBG>E>:FCFFFDF6
@M03364:276:000000000-BLYN8:1:1101:15467:8733 2:N:0:1
GGACTACCGGGGTATCTAATCCTGTTTGCTACCCACGCTTTCGCGCTTTAGCGTCAGTATCTGTCCAGTAAGCTGGCTTCCCCATCGGCATTCCTACAAATATCTACGAATTTCACCTCTACACTTGTAGTTCCGCTTACCTCTCCAGTACTCTAGTCATACAGTTTCCAACGCAATACAGAGTTGAGCCCTGCATTTTCACATCAGCCTTATATAACCACCTAGACGCGCTTTACGCCCAATAAATCCGG
+
CCCCCGGGGC:FFFFFF<FFGGGGGFGGDFDFFGGGGGECFGGGGGCCFCGGGGGGEGFFGGGGFGDGGC@FGGGEGFFD<FGGGCBFDECFFGFFGGFGFFFGGGDFFGGGGGEFFF:EFF9<EFFFDGGGGGGGDE=FEEFGCEAFECGGGCDFCFGC@EGGEFGGADF686=EGGGGG,=FA@FF6CFGGGCGEAEGFDFGFF72*3*;C7CFCFF?F9?EE9AD>?B4CCFEE2CDD):6CFFFGDG
@M03364:276:000000000-BLYN8:1:1101:19879:8751 2:N:0:1
GGACTACTAGGGTATCTAATCCTGTTTGCTCCCCACGCTTTCGCACCTGAGCGTCAGTCTTTGTCCAGGGGGCCGCCTTCGCCACCGGTATTCCTCCAGATCTCTACGCATTTCACCGCTACACCTGGAATTCTACCCCCCTCTACAAGACTCTAGCTTGCCAGTTTCAAATGCAGTTCCCAGGTTGAGCCCGGGGATTTCACATCTGACTTAACAAACCGCCTGCGTGCGCTTTACGCCCAGTAATTCCG
+
CCCCCGGGGGGGGGGGGGGGGGGGGGGGGGGGGGGGGGGGGGGGDEGFGGGGGGGGGGGGGGGGGGGGGGDGGGGGGGGGGGGGGGGGGGGGGGGGGGGGGGGGGGGGGGEGGGGGGGGGGGGGGGGGGGGGGGGGGGGGGGGGGGGGGGGGGGGGFGGGGGGGGCGGFGCGGGGGGGGGGFGGGGGGGGGGGGGGEGGGGGGCFGFFFGGGGGGGGCFGFGFFFFBF(=EBDGGAF?EGEEFFCGBAGG9
@M03364:276:000000000-BLYN8:1:1101:20950:8757 2:N:0:1
GGACTACTAGGGTATCTAATCCTGTTTGCTCCCCACGCTTTCGCACCTGAGCGTCAGTCTTCGTCCAGGGGGCCGCCTTCGCCACCGGTATTCCTCCAGATCTCTACGCATTTCACCGCTACACCTGGAATTCTACCCCCCTCTACGAGACTCTAGCTTGCCAGTTTCAAATGCAGTTCCCAGGTTGAGCCCGGGGATTTCACATCTGACTTAACAAACCGCCTGCGTGCGCTTTACGCCCAGTAATTCCG
+
CCCCCGGGGGGGGGGGGGGGGGGGGGGGGGGGGGGGGGGGGGGGGGGGGEGGGGGGGGGGGGGGGGGGGGGGGGGGGGGGGGGGGGGGGGGGCEGGGGGGGGGGFGGGGGGGGFGGGGGGGGGDGGGGGGGGGGGGGDFG8CGGEDGGGGGGGGGGGGGGGFGGGFFGCGFGGGGGGGGGGGGGGGFGGGGGG5C=EEFGGFGGFGGCGGGGGGFGGGGGACD0=A@FBBF39D34B:EEC>:?7:@2FF2
@M03364:276:000000000-BLYN8:1:1101:10939:8764 2:N:0:1
GGACTACTCGGGTATCTAATCCTGTTTGCTCCCCACGCTTTCGCACCTGAGCGTCAGTCTTCGTCCAGGGGGCCGCCTTCGCCAACGGTATTCCTCCAGATCTCTACGCATTTCACCGCTACACCTGGAATTCTACCCCCCTCTACGAGACTCTAGCTTGCCAGTTTCAAATGCAGTTCCCAGGTTGAGCCGGGGGATTTTACATCCGACTTAACAAACCGCCTGCGTTCGCTTTACGCCCAGTAATTCCC
+
CCCC@FDFFGGGG:FGGFFF9CFGGGGGA9F,CFFEF7FEGFE7,CCB,,EE:FFEECECFGGGGDGFD@@F@FCE=FD=FFGD+AFEG7<FDEE<<8,BFFFF;AAF:FEG9:5EDFG+@CEE@A@DB<FFDG9FGFGGGE+=,EF+@++26>BDGGGGGGGFFGGC79@>7C,,72DG9,4*@,,762?*=:8**3B9+2C@7D***)/*7*:C*9EF)5B::>>)().59*96*(;8*7:9*09)07*
@M03364:276:000000000-BLYN8:1:1101:16524:8782 2:N:0:1
GGACTACTCGGGTATCTAATCCTGTTTGCTCCCCACGCTTTCGCACCTGAGCGTCAGTCTTCGTCCAGGGGGCCGCCTTCGCCACCGGTATTCCTCCAGATCTCTACGCATTTCACCGCTACACCTGGAATTCTACCCCCCTCTACGAGACTCTAGCTTGCCAGTTTCAAATGCAGTTCCCAGGTTGAGCCCGGGGATTTCACATCTGACTTAACAAACCGCCTGCGTGCGCTTTACGCCCAGTAATTCCG
+
CCCCCGGGGGGGGDGGGGGGGGGGGGGGGGGGGGGGGGGGGGGGGGGGGGGGGGGGGGGGGGGGGGGGGGGGGGGGGGGGGGGGGGGGGGGGGGGGGCFFFGGGG9EFGDGGGGGGGGGGGGGGGFGGGGGGGGGGGGGGGGGGGGGGCGGGGGGGGFFGGGGGGGGGFFGGGGGGGGGGGGFFGGGFGCGGGGGGGGGGGGGGFGCFFCGFGD>FD<FGFGDFFFFF(<B>CCFFFBEGGF<FD>FDGG2
@M03364:276:000000000-BLYN8:1:1101:17055:8789 2:N:0:1
GGACTACCAGGGTTTCTAATCCTGTTTGCTCCCCACGCTTTCGCACCTGAGCGTCAGTCTTCGTCCAGGGGGCCGCCTTCGCCACCGGTATTCCTCCAGATCTCTACGCATTTCACCGCTACACCTGGAATTCTACCCCCCTCTACGAGACTCTAGCTTGCCAGTTTCAAATGCAGTTCCCAGGTTGAGCCCGGGGATTTCACATCTGACTTAACAAACCGCCTGCGTGCGCTTTACGCCCAGTAATTCCG
+
CCCCCGGGGGGGGGGGGGFGGFGGGGGGGGGGGGGGGGGGGGGGGGGGGFGGGGGGGGFGGGGGGGGGGGGGGGGGGGGGGGGGGGGGGGGGGGGGGGGGGGGGGGGGGDGGGGGGGGGGGGGGGGGGGGGGGGGGGGGGGGGGFGGGDGGGGGGGGGGGGGGGGEGGCFGDCCG7DGFFGGCDFG>CFGGGGDGGGGGGGGG7FGGG=CGGGGGGGGGGFGFFFF>B1@FFGGGFFFGGG3:F77=<7F*
@M03364:276:000000000-BLYN8:1:1101:8439:8803 2:N:0:1
GGACTACAAGGGTTTCTAATCCTGTTTGCTCCCCACGCTTTCGCACCTGAGCGTCAGTCTTCGTCCAGGGGGCCGCCTTCGCCACCGGTATTCCTCCCGATCTCTACGCATTTCACCGCTACACCTGGAATTCTACCTCCCTCTACTAGACTCTAGCTTGCCAGTTCCAAATGCAGTTCCCAGGTTGAGCCCGGGGATTTCACATCTGACTTAACAAACCGCCTGCGTGCGCTTTCCGCCCAGCATTTCCG
+
CCCCCGG8CFGGG<FGGGGGGGGGGGGGGGGGGGGGGGGGGGG7,@FF,EFGGGGGGG,EC<FFGGGG86:FGGGGGGGGGGGGGEGGG+DFF<EEF+>CG7EFGGGGGGGGGGGGGGGGGEGG8,AFEGGGG9;F9,6FGGGG9E,,,@EFG,>FA;;6DFGGGG,3,>9@;DF93<A,,,@5D4@1,DGFC5>===8EDG?@BGCG:CD7+102;*=/)206,2(:(:8)9<*)*(;?*74)9:9):0*
@M03364:276:000000000-BLYN8:1:1101:16020:8851 2:N:0:1
GGACTACTGGGGTTTCTAATCCTGTTTGCTCCCCACGCTTTCGCACCTGAGCGTCAGTCTTTGTCCAGGGGGCCGCCTTCGCCACCGGTATTCCTCCAGATATCTACGCATTTCACCGCTACACCTGGAATTCTACCCCCCTCTACAAGACTCTAGCTGACCAGTTTCAAATGCAGTTCCCAGGTTGAGCCCGGGGATTTCAAATCTGACTTAACAAACCGCCTGCGTGCGCTTTACGCCCAGTAATTCCG
+
CCCCCGGGGGGGGGGFGFFGGGGGGGGGGGGGGGFFGGEGFGGFCGDF<EFGGGGGGGGFGGGGGFADECFFGGGGGGGGGEEC??FFCCFGFFDGGFFGG9EEFCEFGGGEFFGGGGFEEFFGGGGGFGGGGGGGG>87ECGFCFG9=FGCF9DF9C9988:>FFGGGGGGGGGFGG7:,,>8FBEG6CFGG*:=:EG?+=,=1*3;CGGG=7:@D:CFBGD@DFBA0<)8CDGFF6E8CB:?FGB4CGF
@M03364:276:000000000-BLYN8:1:1101:18905:8851 2:N:0:1
GGACTACAGGGGTATCTAATCCTGTTTGCTCCCCACGCTTTCGCACCTGAGCGTCAGTCTTCGTCCAGGGGGCCGCCTTCGCCACCGGTATTCCTCCAGATCTCTACGCATTTCACCGCTACACCTGGAATTCTACCCCCCTCTACGAGACTCTAGCTTGCCAGTTTCAAATGCAGTTCCCAGGTTGAGCCCGGGGATTTCACATCTGACTTAACAAACCGCCTGCGTGCGCTTTACGCCCAGTAATTCCG
+
CCCCCGGGGGGGGGGGGGGGGGGGGGGGGGGGGGGGGGGGGGGGGGGFGGGGFGGGGGGGGGGGGGEGGGGGGGGGGGGGGGGGGGGGGGGGGGGGGGGGGGGGGGGGGGGGGGGGGEGG7FGGGGGGGGGGGGGGEFGCGGGGFGGDGGGGGGGGGGGGGGGGGGGGGGGGFGGFGGGFGGGGFGG67EFGGGGGCGGGGGG7@CFGFDDGGFGGGGFFFE5?FAFFFEFDDGFDFFGGC31?CGF<:D9
@M03364:276:000000000-BLYN8:1:1101:4738:8866 2:N:0:1
GGACTACTCGGGTATCTAATCCTGTTTGCTACCCACACTTTCGAGCCTCAGCGTCAGTTGGTGCCCAGTAGGCCGCCTTCGCCACTGGTGTTCCTCCCGATATCTACGCATTCCACCGCTACACCGGGAATTCCGCCTACCTCTGCACTACTCAAGAAAAACAGTTTTGAAAGCAGTTCATGGGTTGAGCCCATGGATTTCACTTCCAACTTGTCTTCCCTCCTTCGCTCCCTTTACACCCAGTAATTCCG
+
CCCCC?EEFGEGGGGF@@CFC<,CFFEGGGGGFGCFFEFGF@FDFG@FFGG8+8BFFGGCECFA,CFGCF,ECFFGCFCFGGGGEFFGFFGGAAEADFGFFCCFFF<FC4FEGC<,E=B>CC==F+CCGCE@EE8EGEDDFG9A?3;BFGGGGDFDFD=D,+@D=BFFGD,3,:,,,@,;E;:FDED61D8:F6,<FFCC>@C@FC>C>9CGC=FFGGFF+:5>*8-?(0:>>>8)65CGGF@FDC89+;9
@M03364:276:000000000-BLYN8:1:1101:5093:8882 2:N:0:1
GGACTACTCGGGTATCTAATCCTGTTTGCTCCCCACGCTTTCGCACCTGAGCGTCAGTCTTTGTCCAGGGGGCCGCCTTCGCCACCGGTATTCCTCCAGATCTCTACGCATTTCACCGCTACACCTGGAATTCTACCCCCCTCTACAAGACTCTAGCTGACCAGTTTCAAATGCAGTTCCCAAGTTAAGCTCGGGGATTTCACATCTGACTTAATCAACCGCCTGCGTTCGCTTTACGCCCAGTAATTCCG
+
CCCCCGGGFGGGGGGGGGGGGGGGGGGGGGFFGGGGGGGGGGGDEGGGEGFGGGGGGGGGGGGGGGFGEGDGGGGGGGGGGGGGGFEGEGGGGGGGGGFGGGFFGGGGGEEGGGGGFGGGGGGGFGGFFCFGC9EG,@EGGGGGGGG9=FCCFEFGGGFCC78>FEGFEF,EFGFGGGFGGD:FGFFCFGGGGGGG5EEGGGGGFF7+BFGG7::+@DFFEGB@;AB5(0):5D<)04CGGFFFGC@)0:C
@M03364:276:000000000-BLYN8:1:1101:26809:8894 2:N:0:1
GGACTACCCGGGTTTCTAATCCTGTTTGCTCCCCACGCTTTCGCACCTGAGCGTCAGTCTTTGTCCAGGGGGCCGCCTTCGCCACCGGTATTCCTCCAGATCTCTACGCATTTCACCGCTACACCTGGAATTCTACCCCCCTCTACAAGACTCTAGCCTGCCAGTTTCGAATGCAGTTCCCAGGTTGAGCCCGGGGATTTCACATCCGACTTGACAGACCGCCTCCGTGCGCTTTACGCCCAGTAGTTCCG
+
C@CCCFE6,C@C@CGGGGE<FEGGGGC8FGGGGFE:C+BCFFG77@CF8FG<FGECFGACCEGG9F9C<7@:FGGGCEFGFGDGGGG7FFDG9FDEGGGGC,,,@FGG:::FDE9FE+=CCGFDDFGGFDFGGGFGD=6FEGGGGGGFGFGCFFFGFGGF,DCF3>EA*@>,@FEGFFGF99E*7>19A>F5*:BEE5E+179@78***):DD>*3**31==51(.4.(85>CCFAFFD>57:FC*/6>*/
@M03364:276:000000000-BLYN8:1:1101:17049:8904 2:N:0:1
GGACTACACGGGTTTCTAATCCTGTTTGCTCCCCACGCTTTCGCACCTGAGCGTCAGTCTTCGTCCAGGGGGCCGCCTTCGCCACCGGTATTCCTCCAGATCTCTACGCATTTCACCGCTACACCTGGAATTCTACCCCCCTCTACGAGACTCTAGCTTGCCAGTTTCAAATGCAGTTCCCAGGTTGAGCCCGGGGATTTCACATCTGACTTAACAAACCGCCTGCGTGCGCTTTACGCCCAGTAATTCCG
+
CCCCCGGGGGGGGGGGGGGGGGGGGGGGGGGGGGGGGGGGGGGGGGGFGGGGGGGGGGGGGGGGGGGGGGGGGGGGGGGGGGGGGGEGGGGGGGGGGGGGGGGGGGGGGGGGGGGGGGGGGGGGGGGGGGGGGGGGFFFGGGGGGGGGGEGGGGGGGGFEGGGGGGFGGA>FGGGGFGFGGGGDGGGGGGGGGGEGDGGGGGGCFGGGGGGGGGGGGFGC>GDDBFFFB@EFDDGBFB8C*73FGDFDG72
@M03364:276:000000000-BLYN8:1:1101:21032:8913 2:N:0:1
GGACTACTGGGGTTTCTAATCCTGTTTGCTCCCCACGCTTTCGCACCTGAGCGTCAGTCTTCGTCCAGGGGGCCGCCTTCGCCACCGGTATTCCTCCAGATCTCTACGCATTTCACCGCTACACCTGGAATTCTACCCCCCTCTACGCGACTCTAGCTTGCCAGTTTCAAATGCAGTTCCCAGGTTGAGCCCGGGGATTTCACATCTGACTTAACAAACCGCCTGCTTGCGCTTTACGCCCAGTAATTCCG
+
-CBCC<EFGFGDEGGAEGAECGGFGGGGGGGG@FFEEDEGGFGEDGGGF,CFGGGGGGGGGGGGGGGG,BFEEEFEEGGGGDCEGCGGGGGGGGGFGD=<==EFGFGGGGGGGD@FF7>@7@:FDDFA=DFFEGFAE8DGCDGF,3+++5:;E9,,@C9D72AF:;,?C?,D9;D7A@DD99C*@F8F?7E*?ECEG55+;7@7+7+:1;7F77:7>*AC@E@(3>(93@D3)>7AF?*?E5(7D:0-?C4
@M03364:276:000000000-BLYN8:1:1101:7686:8916 2:N:0:1
GGACTACAGGGGTTTCTAATCCTGTTTGCTCCCCATGCTTTCGTACCTCAGCGTCAGTATTAGGCCAGATGGCTGCCTTCGCCATCGGTATTCCTCCAGATCTCTACGCATTTCACCGCTACACCTGGAATTCTACCATCCTCTCCCATACTCTAGCTTCCCAGTATCGAATGCAATTCCTAAGTTAAGCTCAGGGATTTCACATCCGACTTAAAAAGCCGCCTACGCACGCTTTACGCCCAGTAAATCCG
+
CCCCCGGGGGGDGGGGGGGGGGGGGGGGGGGGGGGGGGGGGGGGGGGGGGGGGGGGGGGGGGGGGGGGGGGGGGGGGGGGGGGGGGGGGGGGGGGGGGGFGFFGGGGGGGGGGGGGGGGGGGGGGGGFFGGGGGGGGGGGGGGGGGGGGGGGGGGGGGGGGFGGGFGGGGGGGGGGFGGGGGDGGGGGGC9DFGGGGGGGGGGGFFFDCDGD7=CDFGGGEGDDAFA5@E>EGGGFF>EGGF<FCD:?GG/
@M03364:276:000000000-BLYN8:1:1101:8061:8965 2:N:0:1
GGACTACACGGGTTTCTAATCCTGTTTGCTACCCACGCTTTCGCGCTTTAGCGTCAGTATCTGTCCAGTAAGCTGGCTTCCCCATCGGTATTCCTACAAATATCTACGAATTTCACCTCTACACTTGTAGTTCCGCTTACCTCTCCAGTACTCTAGTCATACAGTTTCCAACGCAATACAGAGTTGAGCCCTGCATTTTCACATCAGACTTATATAACCCCCTGGACGCGCTTTACGCCCAATAAATCCGG
+
C@CCCCFGGGDCGGFGGGAFGFFFFFDFGGGGGFGGFGGGFGG>FF@BFFCFGG7@CFEFGGGGGGGFFEFEFGGGD@DFFFGGGGD@F8CF9FC<ECFFGFGGGGFG,?FFDGDFDFF?A,AFEGFGFDEDAGDECB6EFFDD?=EFFFFFGGGGF9;@,8@DEFGGCCDDCCG=E=FG8>,@9=A8=BD,6=?A@@EGCDC?5F+==:@@CFD;7FE,9>*))/750*5/*/C>5(=7*.:);C+)011
@M03364:276:000000000-BLYN8:1:1101:4581:8968 2:N:0:1
GGACTACCAGGGTATCTAATCCTGTTTGCTCCCCACGCTTTCGCACCTGAGCGTCAGTCTTCGTCCAGGGGGCCGCCTTCGCCACCGGTATTCCTCCAGATCTCTACGCATTTCACCGCTACACCTGGAATTCTACCCCCCTCTACGAGACTCTAGCTTGCCAGTTTCAAATGCAGTTCCCAGGTTGAGCCCGGGGATTTCACATCTGACTTAACAAACCGCCTGCGTGCGCTTTACGCCCAGTAATTCCG
+
CCCCCGGGGGGGGGGGGGGGGGGGGGGGGGGGGGGGGGGGGGGGGGGGGGGGGGGGGGGGGGGGGGGGGGGGGGGGGGGFGGGGGGGGGGGGGGGGGGGGGGGGGGGFGGGGGGGGGGGGGCGGGGGGGGGGGGGGGFGGGGGFGGGGGGGGGGGGGGGGGFGGGGGG7EGGGGGGGGFGFFGGGFGGGGGGG5EGGG:FGGGGFGGGGGGGGGGCFGGGFEBFFFBFFEFFGGGFFFGGGE<FGC6>FF9
@M03364:276:000000000-BLYN8:1:1101:6069:8983 2:N:0:1
GGACTACCGGGGTATCTAATCCTGTTTGCTCCCCACGCTTTCGCACCTGAGCGTCAGTCTTTGTCCAGGGGGCCGCCTTCGCCACCGGTATTCCTCCAGATCTCTACGCATTTCACCGCTACACCTGGAATTCTACCCCCCTCTACAAGACTCTAGCCTGCCAGTTTCGAATGCAGTTCCCAGGTTGAGCCCGGGGATTTCACATCCGACTTGACAGACCGCCTGCGTGCGCTTTACGCCCAGTAATTCCG
+
CCCCCGGGGGGGGGGGGGGGGGGGGGGGGGGGGGGGGGGGGGGGGGGGFGGGGGGGGGGGGGGGGGGGGGGGGGGGGGGGGGGGGGGGGGGGGGGGGGGGGGGGGGGGGGGGGGGGGGGGEFFGGGGFGGGFGGGGGGGFGGGGGGGGG8FDGGGGGFGEGFFFGGGGGCCGGGGGGGFECFG5FFGFFGGGDEGGGGGGGGFCFGGGG3DGF78;8<FC>GF02:;F?EBB3><491CGE><?GGF4FG<
@M03364:276:000000000-BLYN8:1:1101:24972:8989 2:N:0:1
GGACTACAGGGGTTTCTAATCCTGTTTGCTCCCCACGATTTCGCACCTGAGCGTCAGTCTTCGTCCAGGGGGCCGCCTTCGCCACCGGTATTCCGCCAGATCCCTACGCATTTCACCGCTACATCTGGAATTCTACCCCCCTCTACGATACCTTAGCTTGCCAGTTTCAAATTCAGTTCCCAGGTTGAGCCCGGGTATTTACCATCCGACTTAACAAACCGCCTGCGTGCGCTTTTCGCCCAGTAATGCCG
+
CCC-C<;,CECCFGGGGG@FFFE@-CEFGFGGFCDF:+9C,C<FDGGF<<FCEFG:F<CEFF<FFF6,6,:+6>CFCF799F,?4?CCFEDGF5,=CCF,5A,9EC,4:=+?F<55CFC@FC:<@9ACF=?>=FBE,>DBC6EGGGG++3++,57,9,,,*DEG3,7,,@2,,6=,>CA:DC8*>>=,=:<8*=C**6CC++=:=>*:*)85;C7;*2;55CA(,)(73.))CC*)*,;*/8:)2*9-**)
@M03364:276:000000000-BLYN8:1:1101:17519:8993 2:N:0:1
GGACTACTCGGGTATCTAATCCTGTTTGCTCCCCACGCTTTCGCACCTGAGCGTCAGTCTTTGTCCAGGGGGCCGCCTTCGCCACCGGTATTCCTCCAGATCTCTACGCATTTCACCGCTACACCTGGAATTCTACCCCCCTCTACGAGACTCTAGCTTGCCAGTTTCAAATGCAGTTCCCAGGTTGAGCCCGGGGATTTCACATCTGACTTAACAAACCGCCTGCGTGCGCTTTACGCCCAGTAATTCCG
+
CCCCCGGGGGGGGDGGGGFGGGGGGGGGGGGGGGGGGGGGGGGGGGGGGGGGGGGGGEGGGGGGGGGGGCGGGGGGGGGGGGFGGFGGGGGGGGGGFGGGGGFFG<EFFGGGGGGGGGGGGGGGGGGGFGGGGGGGGGGDGGGGFGGGGEGGGGGGGGFEGGGGGGGGGGGGGGGGGGGGFGGGGGGGGGGGGG5E5:C?CGGC=CFCCCFGGGGGFGGGEGDF?59D<@>DDCFDFFCCEDBFF7@2FD7
@M03364:276:000000000-BLYN8:1:1101:13504:9010 2:N:0:1
GGACTACTGGGGTATCTAATCCTGTTTGCTCCCCATGCTTTCGTACCTCAGCGTCAGTATTAGGCCAGATGGCTGCCTTCGCCATCGGTATTCCTCCAGATCTCTACGCATCTCACCGCTCCACCTGGAATTCTACCATCCTCTCCCATACTCTAGCTTCCCAGTATCGAATGCAATGCCTAAGTTAAGCTCAGGCATTTCACATCCGACCTAAGAAGCCGACCACGCACGCTTTAAGCCCAGTAACTCCG
+
CCC@@C@FEF<C@BF,C,;@F@6FE<FAE@@@F@FGF@<6<EFG8,@E9@E8CFGGGE9CAF@,,CECEFD,CA686EEBCFCFCFGCCD,@EG;F8,,,5A,C=EGD:C:+9E<<@?:4+4=EE,E,<9A=F,9E9EE,,,4?B@=,C=ED>EDD=;,688,B?E,@=+@,@FF8=,,3,,7@F,=FGG98DFC,@,9=F7C+++==6C+==5**2084*4@))9-9)/)294?485C8=459F=7):*/
@M03364:276:000000000-BLYN8:1:1101:25874:9042 2:N:0:1
GGACTACAGGGGTATCTAATCCTGTTTGCTACCCACGCTTTCGGGCATGAACGTCAGTGTTATCCCAGGGGGCTGCCTTCGCCATCGGTATTCCTCCACATCTCTACGCATTTCACTGCTACACGTGGAATTCTACCCCCCTCTGACACACTCTAGCTACCCAGTTCAGAACGCAGTTCCCAGTTTGAGCCCGGGGATTTCACATCCTGCTTAAGTAACCGTCTGCGCCCGCTTTACGCCCAGTAATTCCG
+
-ABCCFFGGGGGGF8CFEFFGGGGGGGGFGGG@FFGGGGDGGGGGG7<FGGGGFEE7CEGGGGGGC@<@FC:7CCEGFGGGGGGCEFDGGGGGGFEGGGDD8EFCCFF:FGFFGGGGFDGFA=FE=E@FFGGGGGGC88FGGEGGGAFCGE+DGGGGGGG8=@DFAGGFG96CEEGEGGACGG3F;,@*8DEEGGGGGCE:8C7BFC8CFGGGG>8FDG:?C8;<F@>05)0CDFCA?EEE),0:*/)2**
@M03364:276:000000000-BLYN8:1:1101:12594:9052 2:N:0:1
GGACTACAGGGGTTTCTAATCCTGTTTGCTCCCCACGCTTTCGCACCTGAGCGTCAGTCTTTGTCCAGGGGGCCGCCTTCGCCACCGGTATTCCTCCAGATCTCTACGCATTTCACCGCTACACCTGGAATTCTACCCCCCTCTACAAGACTCTAGCCTGCCAGTTTCGAATGCAGTTCCCAGGTTGAGCCCGGGGATTTCACATCCGACTTGACAGACCGCCTGCGTGCGCTTTACGCCCAGTAATTCCG
+
CCCCCCFGGGGGGGGGGGGGGGGGGGGGGGGGGGGGGGGGGGGGGGGGGGGGGGGGGGGGGGGGGGGGGGGGGDEEGGGGGGGGGGGGGGGGGGGGGGGGGFGGGGGGFGGGGGGGGGGGGGGGGGGGFGGGGGGGGGGGGEGF>AEFGFGDFGGGGGGDECCGGGGGGGGG6,DFGEFG6CF5FFGGGFGFEDGG58CFDC7:+>CG3CGGGGGGGFC58=>6?>BB65<@CDGFF<GEEBFFGF44>>*
@M03364:276:000000000-BLYN8:1:1101:9645:9053 2:N:0:1
GGACTACAGGGGTTTCTAATCCTGTTTGCTCCCCACGCTTTCGCACCTGAGCGTCAGTCTTTGTCCAGGGGGCCGCCTTCGCCACCGGTATTCCTCCAGATCTCTACGCATTTCACCGCTACACCTGGAATTCTACCCCCCTCTACAAGCCTCTAGCCTGCCAGTTTCGAATGCAGTTCCCAGGTTGAGCCCGGGGATTTCACATCCGACTTGACAGCCCGCCTGCGTGCGCTTTACGCCCAGTAATTCCG
+
CCCCCEF<AGEGGGGEFFEFEGEEGGGGGGGGGGGGGGGGGGGDEEGGGG@FGGGGGGGFGGGGGGGGGGGGGGGGGGGDGGGGDGGGGEGGFFG<FGG9?EFGGGFFGCCBFFD9?FGG:FFGDCEGGGGF,AD,CDCEGGGCGFG9E,:7DGFFFGFECFFF:EF;E>F8FDCDF9AGGF?FFG66AFGG5EGE5CEFFFFDF4*1*>C5>**+***=)=30276>6.05)93<=(::=)49*275770
@M03364:276:000000000-BLYN8:1:1101:21972:9065 2:N:0:1
GGACTACTCGGGTATCTAATCCTGTTTGCTCCCCATGCTTTCGTACCTCAGCGTCAGTATTAGGCCAGATGGCTGCCTTCGCCATCGGTATTCCTCCAGATCTCTACGCATTTCACCGCTACACCTGGAATTCTACCATCCTCTCCCATACTCTAGCTTCCCAGTATCGAATGCAATTCCTAAGTTAAGCTCAGGGATTTCACATCCGACTTAAGAAGCCGCCTACGCACGCTTTACGCCCAGTAAATCCG
+
CCCCCGFGCBFGFFGFFCFFEGGGGGGGGGGGGGGGGGGGGGGGGCEGEGGGGGGGGGGGGAFAFGFG8<FEFGGGGGDFGGGDGGEEFGGFFD;FDGGGGGGGGGDF7=FFAEGGEFGGDCEGFGGGFGGGFGDAFGFGGGGGGGGFGGGGGGGGAFFFGCFDFGGGDGDFFDEFGGGGGFCDGDCCCC9=ADFGGGGGGGGGFG6DGGGGGDDFFCFEACDFDF=EF>EFGCCCF?ECEA59@1857F8
@M03364:276:000000000-BLYN8:1:1101:24005:9069 2:N:0:1
GGACTACCCGGGTTTCTAATCCTGTTTGCTCCCCACGCTTTCGTGCCTCAGTGTCAGTGTTGGTCCAGGTAGCTGCCTTCGCCATGGATGTTCCTCCTGATCTCTACGCATTTCACTGCTACACCAGGAATTCCGCTACCCTCTACCACACTCTAGTCGCCCAGTATCCACTGCAGTTCCCAGGTTGAGCCCAGGGCTTTCACAACGGACTTAAACGACCACCTACGCACGCTTTACGCCCAGTAATTCCG
+
CCCCCGGGGGGGFGGGFGGGGGGGFGGFGGGGGGGGGGGGGGGGGGGFGGFEGGFGGGGGGG8BDFGGGGFGGGGGFGGGGGGGGGGGGGGGGGGA<F8CCFEGA<FFC,FE9EFGGDFGGGGGGGGGGFFFFCEF@EEGF9DDGFGGG=EGGGGFDFGGGGD,>FF9DFGGDGG8EFGGFGGGFDEGGGG?=:D8C>CFFF:+3995599C:7:CDDEE>F45@A=>9>58D5<<F6EEGF08@CF)3;9
@M03364:276:000000000-BLYN8:1:1101:17622:9086 2:N:0:1
GGACTACAGGGGTATCTAATCCTGTTTGCTACCCACGCTTTCGCGCTTTAGCGTCAGTATCTGTCCAGTAAGCTGGCTTCCCCATCGGCATTCCTACAAATATCTACGAATTTCACCTCTACACTTGTAGTTCCGCTTACCTCTCCAGTACTCTAGTCATACAGTTTCCAACGCAATACAGAGTTGAGCCCTGCATTTTCACATCAGACTTATATAACCACCTAGACGCGCTTTACCCCCAATAAATCCGG
+
CCCCCGGDGGGGGGGGGGGGGGGGGGGGGGFGGGGGGGGGGGGGGGEGGGGGGGGGGGGGGDFFGGGFF<CGGGG@CGGGFFFGFGGGGCCFGEEEFFCFFFGGGGGG>EEGFCGGGFC@EGGGGEFFGGGGGGGGGGEGGGGG?@FGFGGGGCGGGGGGCE,EFB9DFFGGGGGDG88==3>7C;EGCFGGGFDGCFGGFGFDFC6+=C@CDGGG@+D,99F@@5A?9?D4<F+**(6C5?=A8D+1;>5
@M03364:276:000000000-BLYN8:1:1101:20311:9102 2:N:0:1
GGACTACCAGGGTTTCTAATCCTGTTTGCTCCCCACGCTTTCGCACCTGAGCGTCAGTCTTTGTCCAGGGGGCCGCCTTCGCCACCGGTATTCCTCCAGATCTCTACGCATTTCACCGCTACACCTGGAATTCTACCCCCCTCTACAAGACTCTAGCCTGCCAGTTTCGAATGCAGTTCCCAGGTTGAGCCCGGGGATTTCACATCCGACTTGACAGACCGCCTGCGTGCGCTTTACGCCCAGTCATTCCG
+
CCCCCGGGFGGGGGGGGCFFGGGGGGGGFFFG@FFDEGGGFEGCGCGG,F<FGGEGGGGGFFEF9FCFGGGGG@FGGGGGF:C=CFGGFGGFG9;FF@A<EFGGGGGGGGGGGFFFC@FEGG:AFGFGD8?F,CFFAC+=EGG6,C9,3@DFCAEEEEFFF7?,@9AFC>CG?E9<DFGFCF61@CFCFEG87:EE7CFCCGFGFC<9CDDDFFGGCCFF3:),8595().5>**:7:>EGE<:*08):C2
@M03364:276:000000000-BLYN8:1:1101:13069:9108 2:N:0:1
GGACTACCGGGGTTTCTAATCCTGTTTGCTCCCCATGCTTTCGTACCTCAGCGTCAGTATTAGGCCAGATGGCTGCCTTCGCCATCGGTATTCCTCCAGATCTCTACGCATTTCACCGCTACACCTGGAATTCTACCATCCTCTCCCATACTCTAGCTTCCCAGTATCGAATGCAATTCCTAAGTTAAGCTCAGGGATTTCACATCCGACTTAAAAAGCCGCCTACGCACGCTTTACGCCCAGTAAATCCG
+
CCCCCFFGGGGGGGGGGGGGGGGGGGGGGGGGGGGGGGGGGGGGGGGGGGGGGGGGGFGGGGGGGGGGGGCGGGGGGGGGGGGGGGGGGGGGGGGGGGGGGGGGGGGGGGGGGFGGGGGGGGGGGGGGGGGGFGGGGGGGGGDCFGGGGGGGGGGGGGGGGGGGGGGFGEFGGCGGGGGGGGGGGGGGGGG8EFGGGGGGGGFFF??6CDGDFGGFFDFGFEF=@FDB95?6CGDCC@GG=EFFFGFCGF9
@M03364:276:000000000-BLYN8:1:1101:3314:9117 2:N:0:1
GGACTACTGGGGTTTCTAATCCTGTTTGCTACCCACGCTTTCGCACATGAGCGTCAGTATTGCACCAGAAGGCTGCCTTCGCCATCGGTGTTCCTTCCAATATCTACGCATTTCACTGCTACACTGGAAATTCCGCCTTCCTCTACCATACTCTAGCTGCCCAGTTTCAAATGCAGTTCCCAGGTTAAGCCCGGGGCTTTCACATCTGACTTAAACAGCCGCCTGCGTGCGCTTTACGCCCAGTAATTCCG
+
CCCCCGFGGGGGGGGGGGGGGGGGGGGGGGGGFC9FDCCEGGGGGG@EFGGGGGGGGGGGGGGFGGGGGFFGGGGGGGGGGGGGEFGGGGGGGGGFGGFGFFGGGGGGGGGGGGGGGGGFFGGGGGA<FAFGGCFGCGGGGFFFG,@EGCB?DFGAADFGGFGGGDGFGGGGFGGGDFGG8EGGFD8FFGGGDGG>6CEGGGFG9CGGGGGCF:DGF*:EDGFFDFFFF;BEGGF<A2=CGD0;F=C5CD*
@M03364:276:000000000-BLYN8:1:1101:4132:9126 2:N:0:1
GGACTACAAGGGTTTCTAATCCTGTTTGCTCCCCACGCTTTCGCACCTCAGTGTCAGTATCAGTCCAGGTGGTCGCCTTCGCCACTGGTGTTCCTTCCTATATCTACGCATTTCACCGCTACACAGGAAATTCCACCACCCTCTACCGTACTCTAGCTCAGTAGTTTTGGATGCAGTTCCCAGGTTGAGCCCGGGGATTTCACATCCAACTTGCTGAACCACCTACGCACGCTTTACGCCCAGTAAATCCG
+
CCCCCGGG9FGGCEGGGGGGDGGFFGGGGGGGGGFGGGGGGGGGGGGCGGGEGGGGGGGGGGGGGGGGFGGGGGGGGGGGGGGGGGGGEFFFA,CEFGFFEGGGGGGFGGCFGGGCGDFDGGGGGGGG?=FFGB;FEGFGGGFGGGFGGDEGGGGGGCFCFGGGFFGGFGGGGGCDDFGFEGGGG9DD8DFGGDEG7C86+?CGFFFFGGGG7DDGFGGFAFB(5A=?(/8BGGGFC1*CG3():@=CDF8
@M03364:276:000000000-BLYN8:1:1101:17115:9147 2:N:0:1
GGACTACAGGGGTTTCTAATCCTGTTTGCTCCCCATGCTTTCGTACCTCAGCGTCAGTATTAGGCCAGATGGCTGCCTTCGCCATCGGTATTCCTCCAGATCTCTACGCATTTCACCGCTACACCTGGAATTCTACCATCCTCTCCCATACTCTAGCTTCCCAGTATCGAATGCAATTCCTAAGTTAAGCTCAGGGATTTCACATCCGACTTAAGAAGCCGCCTACGCACGCTTTACGCCCAGTAAAGCCG
+
CCCCCGGGGGGGGGGGGGGGGGGGGGGGGGGGGGGGGGGGGGGGGGGGGGGGGGGGGGGGGGGGFGFGGGFGGGGGGGGGGGGGGGGGGGGGGGGGGFGGGGGGGGGGGGGGGGGGGGGGGGGGGGGGGGGGGGFFAFGGGFGGGGGFGGG8EGGFGGGGDDEGGGGGGGGGGGFFFAFFGGEGFGFFGCAFGGGGGGFDFFCCFGDCGGGGGGGFGGCG>EFDFFDDDBBE*CGFFF*B?A?AGGF)0;9
@M03364:276:000000000-BLYN8:1:1101:8477:9152 2:N:0:1
GGACTACAGGGGTTTCTAATCCTGTTTGCTCCCCACGCTTTCGCACCTGAGCGTCAGTCTTCGTCCAGGGGGCCGCCTTCGCCACCGGTATTCCTCCAGATCTCTACGCATTTCACCGCTACACCTGGAATTCTACCCCCCTCTACGAGACTCTAGCTTGCCAGTTTCAAATGCAGTTCCCAGGTTGAGCCCGGGGATTTCACATCTGACTTAACAAACCGCCTGCGTGCGCTTTACGCCCAGTAATTCCG
+
CCCCCFGGGGGGGGGGGGGGGGGGGGGGGGGGGGGGGGGGGGGGGGGGGGGGGGGGGGGGGGGGGGGGGGGGGGGGGGGGGGGGGGGGGGGGGGGGGGGGGGGGGGGGGGGGGFGGGGGGGGGGGGGGGGGGGGGGGGGGGGGGGGGGDGGGGG;AFGGFFGGGGGGGGGGGGGGGGGGGGGGGFGGGGGGGGGGGGGGGGGGF@4>7CGGGGFGGGGGGEGFFFFBDFFFFDGGAF:GEG3?FGGF<GG*
@M03364:276:000000000-BLYN8:1:1101:5346:9165 2:N:0:1
GGACTACACGGGTATCTAATCCTGTTTGCTCCCCATGCTTTCGTACCTCAGCGTCAGTATTAGGCCAGATGGCTGCCTTCGCCATCGGTATTCCTCCAGATCTCTACGCATTTCACCGCTACACCTGGAATTCTACCATCCTCTCCCATACTCTAGCTTCCCAGTATCGAATGCAATTCCTAAGTTAAGCTCAGGGATTTCACATCCGACTTAAAAAGCCGCCTACGCACGCTTTACGCCCAGTAAATCCG
+
CCCCCGGGGGGGGGGGGGGGGGGGGGGGGGGGGGGGGGGGGGGGGGGGGGGGGGGGGFGFCGGGGGGGGFGGGGGGGGGGGGGGEFGGGGGGGGGGGGCFG8ECGGGGGGGGGFGGGGGGGGGGGGGGGGGGGGGGGGG?FGGGFGGFGGGGGGGGGGFGCGGGGCFGG6EGGGGGGGGFEGFFGGG8CGFGFFGGGGGGGGGGCC9CGGGGGGGG*@C7BGFFDFF449?EDDGFFFGGG:@FGG6?FGC
@M03364:276:000000000-BLYN8:1:1101:16528:9168 2:N:0:1
GGACTACAGGGGTATCTAATCCTGTTTGCTACCCACGCTTTCGCACATGAGCGTCAGTATTCGCCCAGAAGGCCGCCTTCGCCATCGGTGTTCCTTCCAATATCTACGCATTTCACTGCTACACTGGAAATTCCGCCTTCCTCTAACATACTCTAGCTGCCCAGTTTCAAATGCAGTTCCCAGGTTAAGCCCGGGGCTTTCACATCTGACTTAAACAGCCGCCTGCGTGCGCTTTACGCCCAGTAATTCCG
+
CCCCCGG,@FGGGGGGGGGGGGGGGGGGGG,CFGGGGGGGGGGGGG7EFFGGGGGGGGGGG,,,BFGGCFFFG,FEGGGGGGGG7FGGGGGGGGGAF=EEG=CFGGGGGGGGGGGGAFGGGGGGC9E4FFGGGD8FG@CGGFGGG,=DDFGGGCGGG;,,DFGGGGGGGGGFGCGFGGGGG9FFGGCCDGGF>GGD@EFGGGGGFFGG7DDGGG+*50D*)=DDBAF?;.0;DDGF=(1CG>();::CGG;
@M03364:276:000000000-BLYN8:1:1101:8895:9173 2:N:0:1
GGACTACAAGGGTTTCTAATCCTGTTTGCTCCCCACGCTTTCGCACCTGAGCGTCAGTCTTTGTCCAGGGGGCCGCCTTCGCCACCGGTATTCCTCCAGATCTCTACGCATTTCACCGCTACACCTGGAATTCTACCCCCCTCTACAAGACTCTAGCTTGCCAGTTTCAAATGCAGTTCCCAGGTTGAGCCCGGGGATTTCACATCTGACTTAACAAACCGCCTGCGTGCGCTTTACGCCCAGTAATTCCG
+
CCCCCGGGGGGGGGGGGGGGGGGGGGGGGGGGGGGGGDEGGGGGGECGGFGGGGGGGGFGGGCFFGGGGGDGGGGGDGGFDGEGGGGCFGGBFFGGGGGFGFGGGGGGGEGGGFGGGGGGGGGGFGGFEFFGGGGGGGGDEEGGFFGGGGGFGGF7EGFFGGGCGGCFGGGFEGGCCGGG6>CCC:D6EEGGGGEGGGGGGGGGFCFGFGFGGFGGFFGGFG)(,59A;B5))*9>?1C27B:FCFFFGG<
@M03364:276:000000000-BLYN8:1:1101:12439:9229 2:N:0:1
GGACTACTCGGGTTTCTAATCCTGTTTGCTCCCCACGCTTTCGCACCTGAGCGTCAGTCTTCGTCCAGGGGGCCGCCTTCGCCACCGGTATTCCTCCAGATCTCTACGCATTTCACCGCTACACCTGGAATTCTACCCCCCTCTACGAGACTCTAGCTTGCCAGTTTCAAATGCAGTTCCCAGGTTGAGCCCGGGGATTTCACATCTGACTTAACAAACCGCCTGCGTGCGCTTTACGCCCAGTAATTCCG
+
CCCCCGGGGGGGGGGGGGGGGGGGGGGGGGGGGGGGGGGGGGGGGGGGGGGGGGGGGGGGGGGGGGGGGGGGGGGGGGGGGGGGGGGGGGGGGGGGGGGGGGGGGGGGGGGGGGGGGGGGEE@@EGGGGGGGGGGGGGGGGGGGGGGGGCEFGFGGGGGGFGGGGGGGGGGGGGFACFGGGGCGGGGGGGGGGGGGEGGFGGGGA6:@77CFGGGGGGGGFGFFFFFFBFFFGCFAF:ECGF:?D7@):CC
@M03364:276:000000000-BLYN8:1:1101:22791:9231 2:N:0:1
GGACTACCAGGGTTTCTAATCCTGTTTGCTCCCCACGCTTTCGCACCTGAGCGTCAGTCTTCGTCCAGGGGGCCGCCTTCGCCACCGGTATTCCTCCAGATCTCTACGCATTTCACCGCTACACCTGGAATTCTACCATCCTCTCCCATACTCTAGCTTCCCAGTATCGAATGCAATTCCTAAGTTAAGCTCAGGGATTTCACATCCGACTTAAAAAGCCGCCTACGCACGCTTTACGCCCAGTAAATCCG
+
CCCCCGGGGGGGGFGGGGGGGGGGGGGGGGGGGGGGGGGGGGGGGGGGGGGGGGGGGGFGGFGGGGGGGGDGGGGGGGGGGGGGGGGGGGGGGGGGGGGGD?FGGGGGGGCGFGGFGGG>7FFGGFGGGGGGGGGGCG9F@EGFGGGGFFGGGGGGGGFGGGGFGGGG6EG89EGGGFDGFA;FFFGGGGGEG6B5CFGGGFGGFG4CCD<DDFGCCDGCDGFFFA1)2ADF:DCEFDGDE@?:FGFAGG)
@M03364:276:000000000-BLYN8:1:1101:16461:9237 2:N:0:1
GGACTACTCGGGTATCTAATCCTGTTTGCTCCCCACGCTTTCGCACCTGAGCGTCAGTCTTCGTCCAGGGGGCCGCCTTCGCCACCGGTATTCCTCCAGATCTCTACGCATTTCACCGCTACACCTGGAATTCTACCCCCCTCTACGAGACTCTAGCTTGCCAGTTTCAAATGCAGTTCCCAGGTTGAGCCCGGGGATTTCACATCTGACTTAACAAACCGCCTGCGTGCGCTTTACGCCCAGTAATTCCG
+
CCCCCGGGGGGGGGGGGGGGGGGGGGGGGGGGGGGGGGGGGGGGGGGGGGGGGGGGGGGFFGGGGGGGGGGGGGGGGGGGGGGGGGGGGGGGGGGGGGGGFGGGGGGGGGGGGGGGGGGGGGGGGGGGGGGGGGGGGGGGGGGGGGGGEGGGGGGGGGFFFGGGGGGGGGGGGGGGGGGGGGGGGGG?FGGGGGGGGDGGGGFCFDGFGGGCCCFGGGGGFGFF0)371>@DDDFAFFGED>BFGGFFGG4
@M03364:276:000000000-BLYN8:1:1101:10274:9239 2:N:0:1
GGACTACAGGGGTTTCTAATCCTGTTTGCTCCCCACGCTTTCGCACCTGAGCGTCAGTCTTCGTCCAGGGGGCCGCCTTCGCCACCGGTATTCCTCCAGATCTCTACGCATTTCACCGCTACACCTGGAATTCTACCCCCCTCTACGAGACTCTAGCTTGCCAGTTTCAAATGCAGTTCCCAGGTTGAGCCCGGGGATTTCACATCTGACTTAACAAACCGCCTGCGTGCGCTTTACGCCCAGTAATTCCG
+
CCCCCGGGGGGGGGGGGGGGGGGGGGGGGGGGGGGGGGGGGGGGGGGGGFGGGGGGGFGGGGDEFGGGGGGGGGGGGGGGGGG@EGG7FCFFCFGGGG<EFGGGGGFGGG@EFGGGGGGGGGGGGGGGGGGGGGGGGGGGGGGGGGFEGGGGGGGGGGFGGGGFFGFGGGGGGGGGC?FGFGGGGGGGGGGGGGGGCEGD7@FGFGCF=GGGGGGGGGGGFGFFFF>)(<DECD5>9288=>?FC>=AGGD
@M03364:276:000000000-BLYN8:1:1101:28136:9247 2:N:0:1
GGACTACCGGGGTATCTAATCCTGTTTGCTACCCACGCTTTCGCACATGAGCGTCAGTATTGCCCCAGAAGGCTGCCTTCGCCATCGGTGTTCCTTCCAATATCTACGCATTTCACTGCTACACTGAAACTTCGCCTTTCTCCAAAATACCTTTGCTGTCCAGTTTCAAAATCAGTTCCCAGGGTTAGCCCGGGGGTTTCCAAACTGGCCTAACCAACCCACCGGCGGCGGCTTTACCCCAGGAAGTACGG
+
CCCCC86@FGEE@FFEDFFFFGGGFEFFGGFEFGAFGEG@FEFCGGGGDEFGG@EGEEEFGGC@CGGG@<FDGGGEFGCFFGEEFG>FGGECGFGF9AFAFG,<,9?DGEFC@DCFFG:D=B:FAE,?<:9,C==B+>,CB,,+48,446,+46,,,776D;,6CFC,EA,,,,,=:,@?=3++>,+,,@@++8B***>=++,4)*+*178**0*29C**)2)(()()()))1C*)*-<C>)2)0*0)2*1
@M03364:276:000000000-BLYN8:1:1101:23112:9257 2:N:0:1
GGACTACAGGGGTTTCTAATCCTGTTTGCTCCCCACGCTTTCGCACCTGAGCGTCAGTCTTCGTCCAGGGGGCCGCCTTCGCCACCGGTATTCCTCCAGATCTCTACGCATTTCACCGCTACACCTGGAATTCTACCCCCCTCTACGAGACTCTAGCTTGCCAGTTTCAAATGCAGTTCCCAGGTTGAGCCCGGGGATTTCACATCTGACTTAACAAACCGCCTGCGTGCGCTTTACGCCCAGTAATTCCG
+
CCCCCGGGGGGGGGGGGGGGGGGGGGGGGGGGGGGGGGGGGGGGGGGGGGGGGGGGGGGGGGGGGGGGGGGGGGGFGGGGGGGGGGGGGGGGGGGGGGGGGGGGGGGGGGGGGGFFGGGGGGGGGGGGGGGGGGFGGGGGGGGGGGFGGGGGGGGGGGGGGG7DDGGFFFCFGGGGGGGGGGGGGGGGGFGFEGGGGCF6DFGGFGGCCGGGCFGG>DGGEGBFBFBF?FB>3<CAFFCEGF?6FFBAGD0
@M03364:276:000000000-BLYN8:1:1101:2657:9262 2:N:0:1
GGACTACTGGGGTATCTAATCCTGTTTGCTCCCCACGCTTTCGCACCTGAGCGTCAGTCTTCGTCCAGGGGGCCGCCTTCGCCACCGGTATTCCTCCAGATCTCTACGCATTTCACCGCTACACCTGGAATTCTACCCCCCTCTACGAGACTCTAGCTTGCCAGTTTCAAATGCAGTTCCCAGGTTGAGCCCGGGGATTTCACATCTGACTTAACAAACCGCCTGCGTGCGCTTTACGCCCAGTAATTCCG
+
@CCCCGGGGGGGGEGGGGGGGGGGGGGGGGFGG7FGGGGGGGGDGDGGGFEGEGGGGGGGFF@FFCFCGGGGGGGGGDGGGGGGGGGGGDGFGFFGGGFGGGFGGGGGGGGGGGGGGGGG:CFGGGGGGGGGED9DFGGGGGGGGGFGGGGGGG9;DFAC7D,DFFGGGGGGGFCADFFFACDGAGCGGGGGGCEGD>CG77CFFF77DFGGF>+7CFGGEGEF256DFDD>3DC2*4CG5>?FGGBAGG*
@M03364:276:000000000-BLYN8:1:1101:3735:9291 2:N:0:1
GGACTACTGGGGTTTCTAATCCTGTTTGCTCCCCACGCTTTCGCACCTGAGCGTCAGTCTTCGTCCAGGGGGCCGCCTTCGCCACCGGTATTCCTCCAGATCTCTACGCATTTCACCGCTACACCTGGAATTCTACCCCCCTCTACGAGACTCTAGCTTGCCAGTTTCAAATGCAGTTCCCAGGTTGAGCCCGGGGATTTCACATCTGACTTAACAAACCGCCTGCGTGCGCTTTACGCCCAGTAATTCCG
+
CCCCCGGFGGGGCGGGCGGGGGGGGGGGGGGGGGGGGGGGGGGGGGGGFCGFCCGGGGGCFGGFGDGGGDGFGGGGGGGGGGFGGGDGGGGGGEFEA,FGGGGGG9BFFGGGDFCFGGGGGGGGGFCAEFGDGGDDFGDCEGGDGGCC7EGGG,ECCC@DGGGGGGGGFGGGG999;CGCFCDEFFG<CGFF5:EG*BCCFFFFFGGF+@F7D7:C7*=F>C>?;4>@(75@GG3>F<GGGFF:>F=AGG6
@M03364:276:000000000-BLYN8:1:1101:6607:9295 2:N:0:1
GGACTACTAGGGTTTCTAATCCTGTTTGCTCCCCACGCTTTCGCACCTGAGCGTCAGTCTTCGTCCAGGGGGCCGCCTTCGCCACCGGTATTCCTCCAGATCTCTACGCATTTCACCGCTACACCTGGAATTCTACCCCCCTCTACGAGACTCAAGCTTGCCAGTATCAGATGCAGTTCCCAGGTTGAGCCCGGGGATTTCACATCTGACTTAACAAACCGCCTGCGTGCGCTTTACGCCCAGTAATTCCG
+
CCCCCGGGGGGGGGGGGGGGGGGGGGGGGGGGGGGGGGGGGGGGGGGGGGGGGGGGGGGGGGGGCGGGGCGGGGGGGGGGGDEGGFGGGGGGGGGGGGGGGGGGFFGGGGDEFGGGFFGGGGFGFGG?FFGGGGFGGDD>EGGGGGGDEGGGGGGD?6ACG>EGGGGGGG9C:FF7<FGGC9FGED87CFDDCGEGEBFC>FFG6DFFCCGDC:DGGCFGF=ADDF>F?FFFC**:@:ECEFFFC>@):>2
@M03364:276:000000000-BLYN8:1:1101:28026:9300 2:N:0:1
GGACTACTAGGGTTTCTAATCCTGTTTGCTCCCCACGCTTTCGCACCTGAGCGTCAGTCTTCGTCCAGGGGGCCGCCTTCGCCACCGGTATTCCTCCAGATCTCTACGCATTTCACCGCTACACCTGGAATTCTACCCCCCTCTACGAGACTCTAGCTTGCCAGTTTCAAATGCAGTTCCCAGGTTGAGCCCGGGGATTTCACATCTGACTTAACAAACCGCCTGCGTGCGCTGTACGCCCAGCAATTCCG
+
CCCCCGEFFFGFEFCAFGFGGGGGGGFGGGGGGGGGGGGGGGGGGFDFDFGFECC@FG9FGGGCCC:EG>FGGGGGGGGFGGEGGFFEFGFCF?;CFBFE<,9EFCGD@BFG9FFGCCEDGGFFGGGGCFF8FCGGFGECE>EGCFF8BE788FGCFG9>7@CGGGCC7FFFEGFGFGG7CFGGF9CC?FCFDEG5?*,<D7CC7F7:7F=CGFGGGGG5AGDFDFF)-.575)99BB**:>()**0)2:0
@M03364:276:000000000-BLYN8:1:1101:6140:9328 2:N:0:1
GGACTACTGGGGTTTCTAATCCTGTTTGCTCCCCACGCTTTCGAGCCTCAGCGTCAGTGCTGGTCCAGATGGCTGCCTTCGCCATCGGTATTCCTCCAGATCTCTACGCATTTCACTGCTACACTGGAAATTCCGCCTTCCTCTAACATACTCTAGCTGCCCAGTTTCAAATGCAGTTCCCAGGTTAAGCCCGGGGCTTTCACATCTGACTTAAACAGCCGCCTGCGTGCGCTTTACGCCCAGTAATTCCG
+
CCCCCGGGGGGGEGGGGGGGGGGGGGGGGGGGGGGGGGGGGGGGGGGGGGGGGGGGGGGGGGGGGGGGGGGGGGGGGGGGGGGGGGGGGGGGGGGGGGGGGGGGGGGGGDGGGGGGGGGGGGGGGGGGGGGGGGGGGGGGGGGGGGGGGGGG9CFGG9F?>FGGGGGGGFGGGFFGGGGGGGGGGGGGGGBDE8ECGGGGGGGGFGDFGGGGG>FGGGG>?GFDFF>E@EDAGDGEF6EEGD<A7C6?FF2
@M03364:276:000000000-BLYN8:1:1101:22343:9337 2:N:0:1
GGACTACCGGGGTTTCTAATCCTGTTTGCTCCCCATGCTTTCGTACCTCAGCGTCAGTATTAGGCCAGATGGCTGCCTTCGCCATCGGTATTCCTCCAGATCTCTACGCATTTCACCGCTACACCTGGAATTCTACCATCCTCTCCCATACTCTAGCTTCCCAGTATCGAATGCAATTCCTAAGTTAAGCTCAGGGATTTCACATCCGACTTAAGAAGCCGCCTACGCACGCTTTACGCCCAGTAAATCCG
+
CCCCCGGGGGGGGGGGGGGGGGGGGGGGGGGGGGGGGGGGGFEGFFGGGGGGGGGGGGGGGGGAFGGGGGGGGGGGGGGGGGGDGGGGGGGGGGGGFGFFGGGGGFGGGEDDGGGGGFGGEGGGFDGGGGGGGGGGGGGGGGGGGGGGGGGGGGGGGFGGEF8FFCGGGCGGGGGGGGGFGGGGGGGGGGFGG6CGGGGGGG7CFGFGCDGGGFFCCFD6@EBFFFF>@B5DGG44FDCEEB@FGFFFGGC
@M03364:276:000000000-BLYN8:1:1101:21738:9349 2:N:0:1
GGACTACAGGGGTTTCTAATCCTGTTTGCTCCCCACGCTTTCGCACCTGAGCGTCAGTCTTCGTCCAGGGGGCCGCCTTCGCCACCGGTATTCCTCCAGATCTCTACGCATTTCACCGCTACACCTGGAATTCTACCCCCCTCTACGAGACTCTAGCTTGCCAGTTTCAAATGCAGTTCCCAGGTTGAGCCCGGGGATTTCACATCTGACTTAACAAACCGCCTGCGTGCGCTTTACGCCCAGTAATTCCG
+
CCCCCGGGGGGGGGGGGGGGGGGGGGGGGGGFGGGGGGGGGFGGGGGGGGGGGGGGGGGGGGGGGGGGFGGGGGGGGGGGGGGGGGGGGGGGGGGFGGGFFGGGGGGGGGGGFGGGGGGGGGFGCGGGDGDGGGGGGCFGGGGGFGGGGGG8EGGFGGGGGGGGGGGDGGGGGGGGGGGGGFGGFGGGG,?CEGDGGGGGGFGCAFGGGGGGFFGGFFDC>EFD()7B6DEF35C27?GGE:0):7/<CF9
@M03364:276:000000000-BLYN8:1:1101:11196:9357 2:N:0:1
GGACTACCCGGGTTTCTAATCCTGTTTGCTCCCCACGCTTTCGTGCCTCAGTGTCAATGTTGGTCCAGGTAGCTGCCTTCGCCATGGATGTTCCTCCTGATCTCTACGCATTTCACTGCTACACCAGGAATTCCGCTACCCTCTACCACATTCTAGTCGCCCAGTATCCACTGCAGTTCCCAGGTTGAGCCCAGGGCTTTCACAACGGACTTAACCGACCACATACGCACGCTTTACGCCCAGTAATTCCG
+
CCCCCGGGGGGGGGGGGGGGGGGFGGEGGGFGGGFFGGGGGGGGGGGGGGGGFGGGGGGGFGGGGGGGFGGGGGGGGGGGGGGGGGGGGCGGFGGCGGGAFGGGGGGFGGGGGGGGFG9CFFGGGFGCG?FGGGGGGGECGGEGFGADFGGGGFAEE;=E8EEGGGFGGGFGGGCDFFGGGGFGGGGGGGCGFG?EDGFGGFCG*0+;*0<9+B+=?7?EBF*.*9:DD??4:5D*1:B:C33AGG+93C;
@M03364:276:000000000-BLYN8:1:1101:21965:9382 2:N:0:1
GGACTACAGGGGTTTCTAATCCTGTTTGATCCCCACGCTTTCGCACATCAGCGTCAGTTACAGACCAGAAAGTCGCCTTCGCCACTGGTGTTCCTCCATATCTCTGCGCATTTCACCGCTACACATGGAATTCCCCTTTCCTCTTCTGCACTCAAGTTTTCCAGTTTCCAATGACCCTCCACGGTTGAGCCGTGGGCTTTCACATCCGACTTAAAAACCCGCCTACGCCCGCTTTACGCCACATAATTCCG
+
@@CCCGGA,CFEB7BGGGFGGGGGGGGGDFGGGGGFDGGGGGGGEGDEGGGGGEGEGGGGG9FGGGGG?FF8C@C@EGGGGGGCEAE?EFGEGGGGG@FEGGGGD9EFGEGGGGG?FFGGCGDFDFGEGGDFGF,=EGFEGGGGF,7EEEG+==,@@63>,CEDFEAD:DAEFGG,@F?8=FDEFGGGCDC8@++**DFGGGFGF***3;CCF>7B4*4C>DE=2F24())2<CG)135C*2/)CFF6@+7
@M03364:276:000000000-BLYN8:1:1101:20872:9385 2:N:0:1
GGACTACAGGGGTTTCTAATCCTGTTTGATCCCCACGCTTTCGCACATCAGCGTCAGTTACAGACCAGAAAGTCGCCTTCGCCACTGGTGTTCCTCCATATCTCTGCGCATTGCACCGCTACACATGGAGTTCCACTTTCCTCTTCTGCACTCAAGTTTTCCAGTTTCCAATGACCCTCCACGGTTCAGCCGTGGGCTTTCACATCCGACTTAACAAACCGCCTCCGCGCGCTTTACGCCCAATAATTCCG
+
CCCC@,6<CF7B,+B,EEEAFFEF@FGC<FGFG@FGE@7CF@@7,@+A@CE8CGGE7<FGGFG<AFGGGCGC@F:FGBFGFGCEGGGC6B=CFG9?9ABFF9@EE9=B@:B=,5A<,@C4F=B=,9CFF,A:EFGD;,,5C;,?E;=>FCFDD=>F;E,3C9:DF9>DGC,,,336@,+@@=8>C8+,=C>C43B**3,@79E><707<?73:=+=?DFG)76@()/60=>)1:*/;(8*=>14*:*:F79
@M03364:276:000000000-BLYN8:1:1101:24328:9399 2:N:0:1
GGACTACACGGGTATCTAATCCTGTTTGCTCCCCACGCTTTCGCACCTGAGCGTCAGTCTTCGTCCAGGGGGCCGCCTTCGCCACCGGTATTCCTCCAGATCTCTACGCATTTCACCGCTACACCTGGAATTCTACCCCCCTCTACGAGACTCTAGCTTGCCAGTTTCAAATGCAGTTCCCAGGTTGAGCCCGGGGATTTCACATCTGACTTAACAAACCGCCTGCGTGCGCTTTACGCCCAGTAATTCCG
+
CCCCCGGGGGGGGGGGGGGGGGGGGGGGGGGGGGGGGGGGGGGGGGGGGGGGGGGGGGGGGGGGGGGGGGDEGGGGGGGGGGGGGGGGGGGGGGGGGGGGGGGGGGGGGGGGGGGGGGGGGGGGCFGGGGGGGGGGGGGGGGGGGGGDGCEGGGGGGGGGGGGGGGGGGGGGGGGGGGGFFFG5FGGGGGDFGGGGGGGGG79CFGGGF7>CCGGG7<EGFDEFFFFF0<5>DDGFF1EGGFB):DFFCD2
@M03364:276:000000000-BLYN8:1:1101:11574:9401 2:N:0:1
GGACTACTGGGGTATCTAATCCTGTTTGCTCCCCACGCTTTCGCACCTGAGCGTCAGTCTTCGTCCAGGGGGCCGCCTTCGCCACCGGTATTCCTCCAGATCTCTACGCATTTCACCGCTACACCTGGAATTCTACCCCCCTCTACGAGACTCTAGCTTGCCAGTTTCAAATGCAGTTCCCAGGTTGAGCCCGGGGATTTCACATCTGACTTAACAAACCGCCTGCGTGCGCTTTACGCCCAGTAATTCCG
+
CCCCCGGGGGGGGGGGGGGGGGGGGGGGGGGGGGGGGGGGGGGGGGGGGFGGGGGGGGGGGGGGGGGGGGGGGGGGGGGGGGGGGGGGGGGGGGGGGGGFGGGGGGGGGGGGGGGGGGGGGGGGGGGG8FGFGGGGGGGGGGGGGGGGGGGGGGFFGGGGGGGGFGGGGFGGGGGFGFGGGGGGGGGGGGGGGGGGGGGFGGGGFGGG7DGGG>FFFFFF3EDF@FBEBFFFDDGFF?GEGFFFC:@AGG<
@M03364:276:000000000-BLYN8:1:1101:15990:9423 2:N:0:1
GGACTACTCGGGTTTCTAATCCTGTTTGCTCCCCACGCTTTCGCACCCCAGTGTCAGTATCAGTCCAGGTGGTCGCCTTCGCCACTGGTGTTCCTTCCTATATCTACGCATTTCACCGCTACACAGGAAATTCCACCACCCTCTACCGTACTCTAGCTCAGTAGTTTTGGATGCAGTTCCCAGGTTGAGCCCGGGGATTTCACATCAAACTTGCTGAACCACCTACGCGCGCTTTACGCCCAGTAATTCCG
+
C<CCCGGGGGEGGECAEFFAFGCFFFFGEGGGGECFGGC@FGGGGGGCFCEGFGDGFGGGGA@FFGGGGGGGGGGGGGEGGG74FEG<CBFCFG9F?FCCGGDFGGGGGEGGFEEGFGGGGGGGCGCFGGGFFGG9EFBGGGDCFGGGGGE?ED;FGAFGGD8D@FDDFEFGC,,7DFDFFDGCGGE,,DFGDGGG75D22+=DFF+;C>F+BF+?>*<9FG>256@42>5>GDFEC;EG*)()3@F)022
@M03364:276:000000000-BLYN8:1:1101:21235:9455 2:N:0:1
GGACTACTGGGGTTTCTAATCCTGTTTGCTCCCCACGCTTTCGTGCCTCAGTGTCAATGTTGGTCCAGGTAGCTGCCTTCGCCATGGATGTTCCTCCTGATCTCTACGCATTTCACTGCTACACCAGGAATTCCGCTACCCTCTACCACATTCTAGTCGCCCAGTATCCACTGCAGTTCCCACGTTGAGCCCAGGGCTTTCCCAACGGACTTAAACGACCACCTACGCACGCTTGCCGCCCGCGAACTCCG
+
@CCCCGGG?CGDEG;FGGCC<EEE@CF<F@FCFF<FGGCFDCEEEEEFF<FF<EF9C,CFC,C:FDGGGF9EEFED<<E=F7CF@,@,C,EA<<9FEEC9?E;,@,C,+@C:EFGAFAFFE,4AE:E7+AFAAEFC@B8EF98+,4@FD,4=,@@D@D8=+6+46,4@3DFAEFCFAAFF=,,6+3,@@FD8@866EDF9D+2+397CCG57=7+*03:C5:BD5?55>)5)*9/(2(=B7)())).(22/
@M03364:276:000000000-BLYN8:1:1101:8030:9476 2:N:0:1
GGACTACTAGGGTTTCTAATCCTGTTTGCTCCCCACGCTTTCGCACCTGAGCGTCAGTCTTCGTCCAGGGGGCCGCCTTCGCCACCGGTATTCCTCCAGATCTCTACGCATTTCACCGCTACACCTGGAATTCTACCCCCCTCTACGAGACTCTAGCTTGCCAGTTTCAAATGCAGTTCCCAGGTTGAGCCCGGGGATTTCACATCTGACTTAACAAACCGCCTGCGGTCGCTTTACGCCCAGTAATTCCG
+
@C@@CFEFGFFGGGGCDFFGFGGDGGFC<FFFG@8F@7FFGF@@,6CFCDEA@CB:FFDF9FFGGBFDGG>CG@=+=BF<BCF7:F:>C=DC,C@?FCE<,:@?;,5AF7FGGDFFF7C>GCG@4:FE<DBDFGG363@FGGGDGF8E:6BFCCCAEFFFFG,,@>@D:;>;7DC7@C:D<EF*>>8,4D:;9*::5::,:;:;6;C7;DFGGDFC*;:=A5>?6F>)()).*9CB*88CG32?*09>GF7
@M03364:276:000000000-BLYN8:1:1101:20091:9477 2:N:0:1
GGACTACTGGGGTTTCTAATCCTGTTTGCTACCCACGCTTTCGCACATGAGCGTCAGTATTGCCCCAGAAGGCTGCCTTCGCCATCGGTGTTCCTTCCAATATCTACGCATTTCACTGCTACACTGGAAATTCCGCCTTCCTCTAACATACTCTAGCTGCCCAGTTTCAAATGCAGTTCCCAGGTTAAGCCCGGGGCTTTCACATCTGACTTAAACAGCCGCCTGCGTGCGCTTTACGCCCAGTAATTCCG
+
CCCCCDFFGGGGGGGGGGGFFFGGGGGGFFGFGGGGGGGGGGGGGGGGGGGGGGGGGGGGGGGCFGFDGGGGGGGGGGGGGGGGGGGGGGGGGGGF?=FFGGGGGGGGGGGGGGGGGGGGGGGGGGGGGGGGDGGGGGGGFDB@EEFGGGGGCD;EFGDECGGGGGGGGGADGGFGGGAFGGFGGGGGFC8FEGEG6>FGGGGGC*BFFGFFGGF=+7DE>GB?BFB>=DFEGGC>A@EGEF;FDCFFGG;
@M03364:276:000000000-BLYN8:1:1101:5236:9480 2:N:0:1
GGACTACCCGGGGTTCTAATCCTGTTTGCTCCCCACGCGTTCGCACCTCAGCGTCAGTCTTCGTCCAGGGGGCCGCCTTCGCCACCGGTATTCCTCCCGACCTCTCCGCACTTCCCCGCTACACCTGGATGCATACCCCCCTCTACGCTACTCTAGCTCTCCAGTATCACATGCAGGTCCCGGGTTGAGCCCGGGGACTTCATCTCCTGCTTAACAACCCCCCTGCGTCCGTTTTTGGCCCCGTGATTCCG
+
-6-88;EEA+C@+7+,;,,,,66CEF9,E96C,,6FC@+@F@FGE:6:,:6C+8B66C,,CE<,BFG,:,C:+4CG7,BAFGD?744:8C+,C?,:B+@4+648,,B@+C++,:,B3+3+83,:835,,,7,,,8,,,6@>@E79;D***>*?2,2,26;,44,7,4?=,,4,6,>,,53**:>1*/<+8C8=5****2202+2/****07***20**1:)*.(-718()0)2**()(+0:)(0**0-:*9
@M03364:276:000000000-BLYN8:1:1101:10646:9501 2:N:0:1
GGACTACTCGGGTTTCTAATCCTGTTTGCTCCCCACGCTTTCGCACCTGAGCGTCAGTCTTCGTCCAGGGGGCCGCCTTCGCCACCGGTATTCCTCCAGATCTCTACGCATTTCACCGCTACACCTGGAATTCTACCCCCCTCTACGAGACTCTAGCTTGCCAGTTTCAAATGCAGTTCCCAGGTTGAGCCCGGGGATTTCACATCTGACTTAACAATCCGCCTGCGTGCCCTTTACGCCCCGTAATTCCG
+
CCCCCGGF,@FGGGGGGGGGGGGGGGGGGGGGGGGGGGGGGGG7@FGG@<FGGGGGGGFCEGGGGDGG8@@FGGGGGGGGGGGGG,FEG7FGGGGGG<<EFGGGGGGGGCFGGGGGG?FGGGGGFCFGGFGGGCFG,33@C+CDDFGDCGGGGGGG9E,,@8;DGGGG,@DECGGCFCGGC?:DFFDFFGGF5:E55E6<CFDGFG>F1;CFF+7+0*>:3EEF2ABE(5)7*9*)94ECE)459*>4::7
@M03364:276:000000000-BLYN8:1:1101:18354:9518 2:N:0:1
GGACTACCGGGGTTTCTAATCCTGTTTGCTCCCCACGCTTTCGCACCTGAGCGTCAGTCTTCGTCCAGGGGGCCGCCTTCGCCACCGGTATTCCTCCAGATCTCTACGCATTTCACCGCTACACCTGGAATTCCACCCCCCTCTACGAGACTCAAGCCTGCCAGTTTCAAATGCAGTTCCCGGGTTGAGCCCGGGGATTTCACTTCTGACTTACAAGCCCGCCGGCGTGCGCTTTACGCCCGGTAATTCCG
+
CCCCCGGC:FGECFEGGFFGGGGGGGGGGFFGGGGGD@EGFGGGGGGGFGDCFGGGEFFGGGGGGEEFD:C:FEFGEDGFDGCFGGGGGGGGGGDCGGFGF<C9EGFCGEFCAFGGGGFEEGGGFGGGGGFFGGGCFEEFGGDGCFF8EEEGGDF934,>C,,6@D2BFGF9=BFC;:FGFGEEC**,<CFCG58*2BB?7+++12+1+;DC7*2**//*)*)((0-<457:3CF>6(18C)-097?>G*0
@M03364:276:000000000-BLYN8:1:1101:14551:9540 2:N:0:1
GGACTACAAGGGTTTCTAATCCTGTTTGATCCCCACGCTTTCGCACATCAGCGTCAGTTACAGACCAGAAAGTCGCCTTCGCCACTGGTGTTCCTCCATATCTCTGCGCATTTCACCGCTACACATGGAATTCCACTTTCCTCTTCTGCACTCAAGTTTTCCAGTTTCCAATGACCCTCCACGGTTGAGCCGTGGGCTTTCACATCAGACTTAAAAAACCGCCTACGCGCGCTTTACGCCCAATAATTCCG
+
CCCCCGGGGGGGGGGGGGGGGGGGGGGGGGGGGGGGGGGGGGGGGGGGGGGGGGGGGGGGGGGGGGGGGGGGGFGGGGGGGGGGGGGGGGGGGGGGGGGGGGGGGAGFGGGGGGGGGGGGGGGGGGGGGGGGGGGGGGGGGGGGFGGGGGGGGGGGFFGGGGGG?DDEAFGGGGGDFGGD?DGGGGEGGFGGGGGGGGGGFGGGFGGGGGGGGFGGGGGE5EE@FF9EFF3>GGF<@0EGGB0;CFF4?F<
@M03364:276:000000000-BLYN8:1:1101:13937:9544 2:N:0:1
GGACTACAAGGGTTTCTAATCCTGTTTGCTCCCCACGCTTTCGCACCTGAGCGTCAGTCTTTGTCCAGGGGGCCGCCTTCGCCACCGGTATTCCTCCAGATCTCTACGCATTTCACCGCTACACCTGGAATTCTACCCCCCTCTACAAGACTCTAGCCTGCCAGTTTCGACTGCAGTTCCCAGGTTGAGCCCGGGGATTTCACATCCGACTTGACAGACCGCCTGCGTGCGCTTTACGCCCAGTAATTCCG
+
CCCCCGGGGGGGGGGGGGGGGGGGGGGGGGGGGGGGGGGGGGGGGFGGGGGGGGGGGFGGGGGGGGGGGGGGGGGGGGGGGGGGGFGEGCFFGGGGGGGGGGGGFGGGGDGGGGGGFFGGGGGGGGGGGDGGGGGFF8FGGGGGGGGGGGGGGGGGGGGGGGEGGGGGGF*@CFCEGEGGGFFFGFGGGGGGDEGGGDGGGGGGF<FGGGGGGGGGCGGGEGFFBF>>0>EF<5FAFBGGGFFFF7@BGG*
@M03364:276:000000000-BLYN8:1:1101:12059:9546 2:N:0:1
GGACTACTAGGGTTTCTAATCCTGTTTGCTCCCCACGCTTTCGCACCTGAGCGTCAGTCTTCGTCCAGGGGGCCGCCTTCGCCACCGGTATTCCTCCAGATCTCTACGCATTTCACCGCTACACCTGGAATTCTACCCCCCTCTACGAGACTCTAGCTTGCCAGTTTCAAATGCAGTTCCCAGGTTGAGCCCGGGGATTTCACATCTGACTTAACAAACCGCCTGCGTGCGCTTTACGCCCAGTAATGCCG
+
CCCCCGGGGGGGGGGGGGGGGGGGGGGGGGGFGGFGGGGGGGDFGGGGFGGFGGGGGGGAFGGGGC@FEE7FGGGGGGGGGGGFEGEGG>FGGAFGGGGG?EFGGGGGGGGGFGGGGGGGGE?FGGGGGDEFFCGGFGGGGGGGGGGGG+BCGGGGFG;CGGGGFGFCFADCFGGGGGFFFG6CF9DFGGGGGGGG55CCFGFC7C7+2;D+7::+;CGGEGFFFFB)-85><C549:DCEFF@FGF27D1
@M03364:276:000000000-BLYN8:1:1101:25856:9550 2:N:0:1
GGACTACAGGGGTTTCTAATCCTGTTTGCTACCCACGCTTTCGCACATGAGCGTCAGTATTGCCCCAGAAGGCTGCCTTCGCCATCGGTGTTCCTTCCAATATCTACGCATTTCACTGCTACACTGGAAATTCCGCCTTCCTCTAACATACTCTAGCTGCCCAGTTTCAAATGCAGTTCCCAGGTTAAGCCCGGGGCTTTCACATCTGACTTAAACAGCCGCCTGCGTGCGCTTTACGCCCAGTAATTCCG
+
CCCCCFGGGGGDEGGGGFDFGGGGFGGGGGFE@FGGEGGGGGGGGGEFFFCFGGGGGGFGG9FEEGE7EFFGGGGG?CFGGGGGFFGGGGGGGGFFFFGGGFFGEFGFGGEGGGGCF;FGGGGGGG8?<EFGAEEGGGGGDGGGGGGGGGFFGGFG9FGG8DEGGGFGECCEFGGG=DFGFGGFFGGGDC?FGGGGD5E<89FFFGGFDFGGGGGGGG>CAEE?FF@D9AA>DG36@0CEG37AF:A<+C6
@M03364:276:000000000-BLYN8:1:1101:18243:9553 2:N:0:1
GGACTACCAGGGTATCTAATCCTGTTTGCTCCCCACGCTTTCGCACCTGAGCGTCAGTCTTCGTCCAGGAGGCCGCCTTCGCCACCGGTATTCCTCCAGATCTCTACGCATTTCACCGCTACACCTGGAATTCTACCTCCCTCTACGAGACTCCAGCTGGCCAGTTTCAAATGCAGTTCCCGGGTTGAGCCCGGGGATTTCACATCTGACTTAACCAACCGCCTGCGTGCGCTTTACGCCCAGTAATTCCG
+
CCCCCGGGGGGGGGGGGGGGGGGGGGGGGGGGGGGGGGGGGGGGGGGGGGGGGGGGGGGGGGGGGGGGGGGGGGGGGGGGGGGGGGGGGGGGGGGGGGGGGGGGGGGGGGGEGGGGGGGGGGGGGGGGCFGGGGGGGGGGEGGFGGGGGGGGGGGGGGGGGGGGGGGGGGGFGFGGGGGGGDGGGGGGGGEFG5EGGGGGGGGGFGGGFGGGGGGGGGGGFGEDFFBDD3>BDGGBFBGGGFFFG78<FG6
@M03364:276:000000000-BLYN8:1:1101:28627:9553 2:N:0:1
GGACTACAGGGGTATCTAATCCTGTTTGCTCCCCACGCTTTCGCACCTGAGCGTCAGTATTTGTCCAGGGGGCCGCCTTCGCCACCGGTATTCCTCCAGATCTCTACGCATTTCACCGCTACACCTGGAATTCTACCCCCCTCTACAAGACTCTAGCCTGCCAGTTTCGAATGCAGTTCCCAGGTTGAGCCCGGGGATTTCACATCCGACTTGACAGACCGCCGGCGTGCGCTTTACGCCCAGTAATTCCG
+
CCCCCGGGGGGGGGGGGGGGGGFEFGGGGGGFFGGGGGGGGGG7BFGGCFFGGGGGGG,C@FCFFGGGC@:@FGGGGGGGGGGGGGGGGGGGGGDEGFGGG8EFFFGGGGGGGGGGGGGGGGGGGGGGFGGGGGGGEDEFGGGGGGGGGGGGGGGGGGFFGGGGGEFGGCEFFFFFCFGF@EGGFGCFCFCFEGGGDGGGBFGGFG<DC<<DGC6;>*==)=>(-)7<93.5C5F<F05EGFFFGGF9GD*
@M03364:276:000000000-BLYN8:1:1101:6394:9568 2:N:0:1
GGACTACTCGGGTTTCTAATCCTGTTTGCTCCCCATGCTTTCGTACCTCAGCGTCAGTATTAGGCCAGATGGCTGCCTTCGCCATCGGTATTCCTCCAGATCTCTACGCATTTCACCGCTACACCTGGAATTCTACCATCCTCTCCCATACTCTAGCTTCCCAGTATCGAATGCAATTCCTAAGTTAAGCTCAGGGATTTCACATCCGCCTTAAGAAGCCGCCTCCGCCCTCTTTACTCCCGGTAAATCCG
+
CBCCCGGGGGGEGEEFGGGGFGGGGFGDGFGGGGGFGGGGGGGGGGGGGGGGGGGGGGGGGGGGFGGGCGCGGDGGGGGGGGGGFFGGEFFGFGGGGF=EFGGGGGGGEFFEGGGGGGGGGGGFGGGGGGGGGFDGECAFFGFGGG?FGGGGGGED;,>9EGGGGGGGDD,@AFF@EA=@,@BCGGG8,CD8EDF,+@F?72C?CCF>++=;7C+=+3D,*@9))3):)9*3;C7<8*;C,)()1/=7B;)
@M03364:276:000000000-BLYN8:1:1101:4258:9579 2:N:0:1
GGACTACTGGGGTTTCTAATCCTGTTTGCTCCCCATGCTTTCGTACCTCAGCGTCAGTATTAGGCCAGATGGCTGCCTTCGCCATCGGTATTCCTCCAGATCTCTACGCATTTCACCGCTACACCTGGAATTCTACCATCCTCTCCCATACTCTAGCTTCCCAGTATCGAATGCAATTCCTAAGTTAAGCTCAGGGATTTCACATCCGACTTAAAAAGCCGCCTACGCACGCTTTACGCCCAGTAAATCCG
+
CCCCCGGGGGGGGGGGGGGGGGGGGGGGGGGGGGGGGGGGGGGGGGGGGGGGGGGGGGGGGGGGGGGGGGGGGGGGGGGGGGGGGGGGGGGGGGGGGGGGGGGGGGGGGGGGGGGGGGGGGGGGGGGGGGGGGGGGGGGGGGGGGGGGGGGDGGFFGGGGFFFCGGGGGGCFFGGGGGGGGGGGEGGCGDFFGGGG?FGFGGGGFGGDGGGDGGGGGGGGFGEFFFFEFF:B<DGFFD>EGA?FGGAEGG:
@M03364:276:000000000-BLYN8:1:1101:2407:9584 2:N:0:1
GGACTACAGGGGTATCTAATCCTGTTTGCTCCCCACGCTTTCGCACCTGAGCGTCAGTCTTCGTCCAGGGGGCCGCCTTCGCCACCGGTATTCCTCCAGATCTCTACGCATTTCACCGCTACACCTGGAATTCTACCCCCCTCTACGAGACTCTAGCTTGCCAGTTTCAAATGCAGTTCCCAGGTTGAGCCCGGGGATTTCACATCTGACTTAACAAACCGCCTGCGTGCGCTTTACGCCCAGTAATTCCG
+
CCCCCGGGGGGGGGEF<FGGGGGGGGFGGGGGGGGGGGGGGGGGGGGGGGGGGGGGGGGGGGGGGGGGGG>CGGGGGGGGGGGGGFGGGGGGGGGGFFGG?FFGGGGGGGFEGGCFGDGGGGGGGGGGGGFGFFFFGGGGGGGGGGGCGEGG?CFGGGGFGGGGGGGFGGGGGGGGGGGGGGFGGGGGGGGGGGGGDGGFFGGGFDDFCFGGGGGGD*;:BGF;1=9;:>D3DD3<FFGGGF?6::=4:7*
@M03364:276:000000000-BLYN8:1:1101:18503:9603 2:N:0:1
GGACTACCGGGGTATCTAATCCTGTTTGCTCCCCATGCTTTCGTACCTCAGCGTCAGTATTAGGCCAGATGGCTGCCTTCGCCATCGGTATTCCTCCAGATATCTACGCATTTCACCGCTACACCTGGAATTCTATCATCCTCTCCCATACTCTAGCTTCCCAGTATCGAATGCAATTCCTAAGTTAAGCTCAGGGATTTCACATCCGACTTAAAAAACCGCCTACGCACGCTTTACGCCCAGTAAATCCG
+
CC<CCFG8F>CFEGGFFCEF9CFGGGGG9CCCDEEFE@CFCFGE<F@<AEFGGGGEGF<@<EE,9CEF89CFFGG7CAFFFGCEECFDBBFDE<E9<FGDG,@,4@F@G:FGEEEFFFFGCFFGG8EEFDFC4FB,9CEGGE@D84@,=6>DDCEG,,;DDEA8F9ED+D=EGGF8,2E9E9,39@8CAEFFG8DF9>FCGGCDFF+0;7*<82<@5*41**9)76()(28?78CCF6E8EF<)+3;)72)
@M03364:276:000000000-BLYN8:1:1101:19667:9605 2:N:0:1
GGACTACAGGGGTATCTAATCCTGTTTGATCCCCACGCTTTCGCACATCAGCGTCAGTTACAGACCAGAAAGTCGCCTTCGCCACTGGTGTTCCTCCATATCTCTGCGCATTTCACCGCTACACATGGAATTCCACTTTCCTCTTCTGCACTCAAGTCTCCCAGTTTCCAATGACCCTCCACGGTTGAGCCGTGGGCTTTCACATCAGACTTAAGAAACCGCCTACGCGCGCTTTACGCCCAATAATTCCG
+
CCCCCGGGGGGGGGGGGGGGGGGGGGGGGGGGGGGGGGGGGGGGGGGGGGGGGGGGGGGGGGGGGGGGGGGGGGGGGGGGGGGGGGGGGGGGGGGGDFGGGGGGGGGGGGGGGGGGGGGGGGGGGGGGGGGGGGGGGGGGGGGGFGGGGGGGGGFGGGGGFGGGGGGG:FFDGGGGGGGGGGGGGGGGGGGGGGGGGGGGGGFFFGDC9FG>>FGG77FGEGF>2F?FBFB>>DDFF;GGCA<FGGFEFGC
@M03364:276:000000000-BLYN8:1:1101:9790:9619 2:N:0:1
GGACTACTGGGGTATCTAATCCTGTTTGCTCCCCACGCTTTCGCACCTGAGCGTCAGTCTTCGTCCAGGGGGCCGCCTTCGCCACCGGTATTCCTCCAGATCTCTACGCATTTCACCGCTACACCTGGAATTCTACCCCCCTCTACGAGACTCTAGCTTGCCAGTTTCAAATGCAGTTCCCAGGTTGAGCCCGGGGTTTTCACATCTGACTTAACAAACCGCCTGCGTGCGCTTTACGCCCAGTAATTCCG
+
CCCCCCGGGGGGGGGGGGGGGGGGFGGGGGGFGGGGGGGGGGF>GGGGGGGGGGGGGGGGGGGGGGGGFFCFGGGGGGC=FGGGGGGGGGGGGGGGGGGGFGGGGGGGGDGGGGGGGGGGDCFG8BGGGGGGGGCFFG=@EDGFGGCCCGGFGGG7;DEGGFG?:E9B,57DFGFGGGGGGFGFG?GGGGEGGGGG**3:DFFCCC>CFGGGGF++*;EG:=>0;AB805;BGCC4?BGGED?@FGF2FF6
@M03364:276:000000000-BLYN8:1:1101:28825:9625 2:N:0:1
GGACTACAGGGGTTTCTAATCCTGTTTGCTCCCCACGCTTTCGCACCGGAGCGTCAGTCTTCGTCCAGGGGGCCGCCTTCGCCACCGGTATTCCTCCAGATCTCTACGCATTTCACCGCTACACCTGGAATTCTACCCCCCTCTACGAGACTCTAGCTTGCCAGTGTCAAATGCAGGTCCCATGTTGAGCCCGGGGAGTTCACACTTGACTTAACCAACCGCCTGCGAGCGCTGTACGCCCAGTAATTAGG
+
CC9CCGGGGGGEGGGFGGE9FGECFGG@FFFG,CFGGGE,C6,C7+@++C7FEGGGG<A@FE@FF7,9F,@++>>>:,,A<CF@CBC=@C<F9?F,4=EDFFGFG9,A7@ECAFGFCCF+@F:,,6FCD8FCFG9,,,33BCECFDFEC88FDCEFABBF*3,8F,?9<B;D,;,,,45,/4,?@CCG,7B*5CEED*B*2+=:)*:>>6CFF7:*7/;=7*723>(),7)77)1691EEGD06:>*)**2
@M03364:276:000000000-BLYN8:1:1101:8614:9631 2:N:0:1
GGACTACTCGGGTTTCTAATCCTGTTTGCTCCCCATGCTTTCGTACCTCAGCGTCAGTATTAGGCCAGATGGCTGCCTTCGCCATCGGTATTCCTCCAGATCTCTACGCATTTCACCGCTACACCTGGAATTCTACCATCCTCTCCCATACTCTAGCTTCCCAGTATCGAATGCAATTCCTAAGTTAAGCTCAGGGATTTCACATCCGACTTAAAAAGCCGCCTACGCACGCTTTACGCCCAGTAAATCCG
+
CCCCCGGG<BCFFFGFEFFGGGGGEGGGGGGGGGGCGGGGGFGFEGGGGGGAFGG>FF9FFADFFG@E8,6AF<CFGGFGGGCG@FGGGGGGGFFGGA8FEEFGGCGGGEGGGGGGGGGEEF4=8,?EF8FEFGGGGFAFFDFGFE84E8EFGGGFG9ECBFF8F=EC+6D,8ECDEGGGFC;DFDFF9,,@9=DG6DDD9CC7CF0C+3;7C+2+9CE1@E?2>F=45?58C7F=A9EEE4=FF>69@*1
@M03364:276:000000000-BLYN8:1:1101:2888:9644 2:N:0:1
GGACTACTAGGGTTTCTAATCCTGTTTGCTACCCACGCTTTCGCACATGAGCGTCAGTATTGCCCCAGAAGGCTGCCTTCGCCATCGGTGTTCCTTCCAATATCTACGCATTTCACTGCTACACTGGAAATTCCGCCTTCCTCTAACATACTCTAGCTGCCCAGTTTCAAATGCAGTTCCCAGGTTAAGCCCGGGGCTTTCACATCTGACTTAAACAGCCGCCTGCGTGCGCTTTACGCCCAGTAATTCCG
+
CCCCCGGGFGGGGGGGGGGGGGGGGGGGGGGGGGGGGGGGGGGGGGDFEFGGGGGGGGGGGFGDFGGGGG,@FFGGGCFFGGEGFGGGGGGGGGGFGGFGGGGGGFGFGGGGGGFFGGGGGGGGGFG<EGGGGGFGDGG<FGGGGGGGGGFG9CEGGGFCEF,DFGGGGGGGGGDFDAFAFFFCFEAAGGFGE+BEGGGGGGGGFGGGGGDCBDFCCFGCAEF7@F=D@FDEGG*)1(=8=ADAF>A?>D;
@M03364:276:000000000-BLYN8:1:1101:8096:9659 2:N:0:1
GGACTACTGGGGTATCTAATCCTGTTTGCTCCCCATGCTTTCGTACCTCAGCGTCAGTATTAGGCCAGATGGCTGCCTTCGCCATCGGTATTCCTCCAGATCTCTACGCATTTCACCGCTACACCTGGAATTCTACCATCCTCTCCCATACTCTAGCTTCCCAGTATCGAATGCAATTCCTAAGTTAAGCTCAGGGATTTCCCATCCGACTTAAAAAGCCGCCTACGCACGCTTTACGCCCAGTAACTCCG
+
CCCCCGGGCFGGGDGGGGGGGGGGGGEFGGGGGFCGGGGGGGEG?FGGGGGDCFFDEGFGFGGGGGGGGD,AFGDGGGGGEFF7CDFGG<FGGGGCFCFFGDFGGGGGGG7C<FGGFGGGGGGGFFGGFGGGGGFFFGC<E9E=EFFCFDF=>FGGCGFFGFC?FA@@=B,@F9,@FGCD,3;@FD=FGGCD,8D,8DGD+22=C?7?C?D6=D?>*;@EACAA2AAD4?*89D54855BCD=FGG6?FDC
@M03364:276:000000000-BLYN8:1:1101:3578:9666 2:N:0:1
GGACTACCCGGGTTTCTAATCCTGTTTGATCCCAACGCTTTCGCACATCAGCGTCAGTTACAGACTAGAAAGTCGCCTTCGCCACTGGTGTTCCTCCATATCTCTGCGCATTTCACCGCTACACATGTAATTCCACTTTCCTCTTCTGCACTCAAGGCTCCCAGTTTCCAATGACCGTCCCCGGTTGATCCGGGGTCTTTCACATCAGACTGAAGAAACCGCCTCGCCTCGCTTTACGCCCAATAAATCCG
+
A@BCCGGE8FGGGCFDFFFDGEFFGGEEF9<FF,CCEGFGGGCFGFE,<FGGEFCGGGDC<ECFF,66EFC<C@C@F,CFDFECC4=AFFG??C,,6,5,E,@EC,9:BCCCDFF,FC>=>FEF9:9,:5AA,9CF99EFGGGGDE,;;DG8FGGF86>D=DGFGGFEA9E;,7,@+@+@EFE6FG8,,8,8**4**7>@FFF>BFG?C*;***;+;FG64C>(()()/:A3>**)+,1:*81)>7+6C*9
@M03364:276:000000000-BLYN8:1:1101:25827:9667 2:N:0:1
GGACTACTGGGGTTTCTAATCCTGTTTGCTCCCCACGCTTTCGTGCCTCAGTGTCAGTGTTGGTCCAGGTAGCTGCCTTCGCCATGGATGTTCCTCCTGATCTCTACGCATTTCACTGCTACACCAGGAATTCCGCTACCCTCTACCACACTCTAGTCGCCCAGTATCCACTGCAGTTCCCAGGTTGAGCCCAGGGCTTTCACAACGGACTTAAACGACCACCTACGCACGCTTTACGCCCAGTAATTCCG
+
CCCCCGGEFGGGGDGGGGGGGGGGGGGGGGGGGGGGGGGGGGGGGGGGGGFGGGGGGGG@F@FGGGCGDCFFCFGGGGGGFGGGD<FFGFGGGGGGGGGFGCGGGGGGGGGGGFGGGFGGGGFGGFGEGGGGGGGGDCEEFD>DFGGGFGGGGCEFGF6BE7CFGGD8@F8BFFCFGFGGEFGFGGFFF8DFFFGECFG?FF:F?DD5CDCFGG+;?5CC4*3<;@AFDF;?CD4CF6EGG37;CCF?FG*
@M03364:276:000000000-BLYN8:1:1101:13040:9669 2:N:0:1
GGACTACCGGGGTTTCTAATCCTGTTTGCTACCCACGCTTTCGCACATGAGCGTCAGTATTGCCCCAGAAGGCTGCCTTCGCCATCGGTGTTCCTTCCAATATCTACGCATTTCACTGCTACACTGGCAATTCCGCCTTCCTCTAACATACTCTAGCTGCCCAGTTTCAAATGCAGTTCCCAGGTTAAGCCCGGGGATTTCACATCCGACTTGACAAACCGCCTGCGTGCGCTTTACGCCCAGTAATTCCG
+
CCCCCGGGGGGGGGGGGGGGGGGGGGGGGGGGGFGGGGGGGGGGGGGGGGGGGGGEGGGGGGGGGGGDGGGGGGGGGGGGFGGGGGGGGGGGGGGGGGGGGGGGFGGGGGGGGGGGGGGGGGGGGGC,AFFGGGGGEGDEFFGGGGGGGGCGGGGGGFGGGGGGGGGGGGFGGGGGGGGGGGGFGFDFFGGGGGGGGDGGGGGGADGGDGGGGGGGGFGGEGD@DFFF@FEEDDC6A?EEEF;FGF@4CG>
@M03364:276:000000000-BLYN8:1:1101:19880:9669 2:N:0:1
GGACTACCGGGGTTTCTAATCCTGTTTGCTCCCCACGCTTTCGTGCCTCCGTGTCAATGTTGGTCCAGGTAGCTGCCTTCGCCATGGATGTTCCTCCTGATCTCTACGCATTTCACTGCTACACCAGGAATTCCGCTACCCTCTACCACATTCTAGTCGCCCAGTATCCACTGCAGTTCCCAGGATGAGCCCAGGGCTTTCACACCGGACTTAAACGACCACCTACGCACGCTTTACGCCCAGGAATTCCG
+
C@CBCGGCGGGD@CCAF,CEFGACEEFFGGCG@CFE++CFCGGCDFC<E,@6FC,6ECFFDF86CFFFAFAFFEGGFFECBFG7@?,CF=C,@?EFGGFFFG9FE<FF:@::,@CFCFFDFGGFGCFBFEF,EF=FC7CFE=D?DAD?E=E+@DE=FACEGGCFD9=EGFGD?DE,=,=E,E,++7=6CG?DF?++@,,@:CFF**<9DDGC+=>F>**:4A63;F(6-8.5***7A(=B*5,)/0).:1*
@M03364:276:000000000-BLYN8:1:1101:19263:9681 2:N:0:1
GGACTACAGGGGTTTCTAATCCTGTTTGCTCCCCACGCTTTCGCACCTGAGCGTCAGTCTTCGTCCAGGGGGCCGCCTTCGCCACCGGTATTCCTCCAGATCTCTACGCATTTCACCGCTACACCTGGAATTCTACCCCCCTCTACGAGACTCTAGCTTGCCAGTTTCAAATGCAGTTCCCAGGTTGAGCCCGGGGATTTCACATCTGACTTAACAAACCGCCTGCGTGCGCTTTACGCCCAGTAATTCCG
+
CCCCCGGGGGGGGGGGGGGGGGGGGGGGGGGGGGFGGGGGGGGGGGGGGGGGGGGGGGGGGGGGGGGGGGGGGGGGGGGGGGGGGGGGGGGGGGGGGGGGGGGGFFGGGGGGGGGGGGGGGGGGGGGGGGGGGGGGCGGGGGGGFGGCGGGFFGGGGGGGGFGFGGGFCGGGGGGGGGGGGGGGGGFGGGGGGGGG5CFGGGGGC<CFGDFDFCFFGCCFFGFFFFFF6BD@GGGFFFGGG>6@GGBFGF6
@M03364:276:000000000-BLYN8:1:1101:12913:9733 2:N:0:1
GGACTACCAGGGTTTCTAATCCTGTTTGCTCCCCACGCTTTCGCGCCTCAGCGTCAGTTACAGACCAGAGAGCCGCCTTCGCCACTGGTGTTCCTCCATATATCTACGCATTTCACCGCTACACATGGAATTCCACTCTCCTCTTCTGCACTCCAGTCTCCCAGTTTTGAGTGACCCTCCTCGGTTGAGCCGAGGGCTTTCACACCCAACTTAAAAGACCGCCTGCGCGCGCTTTACGCCCAATAATTCCG
+
CCCCCGGGGGGGGGGGGGGGFGGGGGGGGGGGGGGGGGGGGGGGGGGGGGGGGGGGGGGGGGGGGGGGGGGGGGGGGGGGGGGGGGGGFCFGDGGGGGGGGGGGGGGGGGGGFGGGGGGGGGGGGGGGFFFGGGGGGGFGGGGFFFGGFFGFGGGGDFFGGF?GGGGGFGGGGGGGGGGED?EEFGGFGGGE7CCEGGC9AFGGFDGGGDFGGCGFGGGGFGFFFFFFFFFFGDGDB?EDDE?FGGFFGGG
@M03364:276:000000000-BLYN8:1:1101:16406:9748 2:N:0:1
GGACTACTGGGGTTTCTAATCCTGTTTGCTCCCCATGCTTTCGTACCTCAGCGTCAGTATTAGGCCAGATGGCTGCCTTCGCCATCGGTATTCCTCCAGATCTCTACGCATTTCACCGCTACACCTGGAATTCTACCATCCTCTCCCATACTCTAGCTTCCCAGTATCGAATGCAATTCCTAAGTTAAGCTCAGGGATTTCACATCCGACTTAAGAAGCCGCCTACGCACGCTTTACGCCCAGTAAATCCG
+
CCCCCGGGGGGGGGGGGGGGGGGGGGGGGGGGGGGGGGGGGGGGGGGGGGGGGGGGGGGGGGGGGGGGGDGGGGGGGGGGGGGGGGGGGGGGGGGGGGGGGGGGGGGGGGGGGGGGGGGGGGGGGGGGGGGGGGGAFGFFGGGGGGGGGGGGGGGGGGGGGGGGGGGFGGGGFCGGGGGGGGGGGGGGG93@DFGGGGGGG@,59CFGGGGGGGGGCCGGFGFDFFFFFFFFDGGCFFGGGFFFGGFEFF:
@M03364:276:000000000-BLYN8:1:1101:16856:9751 2:N:0:1
GGACTACAGGGGTTTCTAATCCTGTTTGCTACCCACGCTTTCGCGCTTTAGCGTCAGTATCTGTCCAGTAAGCTGGCTTCCCCATCGGCATTCCTACAAATATCTACGAATTTCACCTCTACACTTGTAGTTCCGCTTACCTCTCCAGTACTCTAGTCATACAGTTTCCAACGCAATACAGAGTTGAGCCCTGCATTTTCACATCAGACTTATATAACCACCTAGACGCGCTTTACGCCCAATAAATCCGG
+
CCCCCGGGGGGGGGGGGGGGGGGGGGGGGGGGGGGGGGGGGGGGGGGGGGGGGGGGGGGGGGGGGGFGGGGGGGGFGGGGGGGGFGGGGGGGGGGGGGGGGGGGGGGGGGGGGGGGGGGGGGGGGGCGGGGFEFGDGGGGGGGGGFGGGGGCGGGGGGGGGGGGGGFGGGCFEGGGGGGGGGFFGGGGGGGGGFGGGGCFGGGGFGG+;CGGGF7CFGGFFGAFFA*@9*/?DCFFF?EGG>:/CFF?F5/
@M03364:276:000000000-BLYN8:1:1101:25746:9802 2:N:0:1
GGACTACCGGGGTTTCTAATCCTGTTTGCTCCCCACGCTTTCGCACCTGAGCGTCAGTCTTCGTCCAGGGGGCCGCCTTCGCCACCGGTATTCCTCCAGATCTCTACGCATTTCACCGCTACACCTGGAATTCTACCCCCCTCTACGAGACTCTAGCTTGCCAGTTTGAAATGCAGTTCCCAGGTTGAGCCCGGGGATTTCACATCCAACTTGCTGAACCACCTACGCGCGCTTTACGCCCAGTAATTCCG
+
68@<<<,6@CFDCFFF@ECEFFGGEFGGGGG@DEFGFEGGGGGGDGEGGEF@C+@FC6CCEFFF:@EEE:B:B@=:CF7ADEGDCFGGGGCGEGGDAE=<AA,EC,<=FFGC9<@FCGG>+@FD,F=D>B3FEF9;B@BFGG+59EF8BC8:DFC9E;,6@8CC>,,,>;,;,?99A,5>F9ECFFG,8,:;*:E=CG*+2;++1**2;9DDF++;7CFF5E)4:F0B935BC979B6/:*<?FC*94>>9
@M03364:276:000000000-BLYN8:1:1101:20221:9816 2:N:0:1
GGACTACCCGGGTATCTAATCCTGTTTGCTCCCCACGCTTTCGCACCTGAGCGTCAGTCTTCGTCCAGGGGGCCGCCTTCGCCACCGGTATTCCTCCAGATCTCTACGCATTTCACCGCTACACCTGGAATTCTACCCCCCTCTACGAGACTCTAGCTTTCCAGTTTCAAATGCAGTTCCCAGGTTGAGCCCGGGGATTTCACACCTGACTTAACAAACCGCCTGCGTGCGCTTTACGCCCAGTAATTCCG
+
CCCCCFGGCFGGGGFGGGGGGGGGGGGGFGGGGGGGGGGGGGGGGGGGAGGGGGGGGGFCFGGGGGEGFGGFGGGGGGGGGGGGGGGGGCFGGDFFGGGG<?EGGGGGDDGCFGGGGEGCFEGGDDFGEDFFG<FFFGGGGGGGGGCGG6CCG>FGCAF,DEFF9;BFCGC;EFFCFGGGFCGGGGFFFGGGGGGG5CFGGGG7)1<FFGGGGG7:C4CFFGFFBF9>B>EEDDGFFFGGGFFFGGF2>C6
@M03364:276:000000000-BLYN8:1:1101:2732:9823 2:N:0:1
GGACTACCGGGGTTTCTAATCCTGTTTGCTCCCCACGCTTTCGCACCTGAGCGTCAGTCTTCGTCCAGGGGGCCGCCTTCGCCACCGGTATTCCTCCAGATCTCTACGCATTTCACCGCTACACCTGGAATTCTACCCCCCTCTACGAGACTCTAGCTTGCCAGTTTCAAATGCAGTTCCCAGGTTGAGCCCGGGGATTTCACATCTGACTTAACAAACCGCCTGCGTGCGCTTTACGCCCAGTAATTCCG
+
CCCCCGGGGGGGGGGGGGGGGGGGGGGGGGGGFGGGGGGGGGGGGGGGGGGGGGGGGGFGGGGGGGGGGGGGGGGGGGGGGGGGGGGGGGGGGGGGGGGGGGGGGGGG7BFGGGGGGGGGGGGGFFGGGGGGGGFFGGFGGEGGAGGGGGGGGGGGGGGGGGGGFGGGGGGFGGGGGGGGGGGGGGGFCGFGGGGGEGFGGGGG86FFFGGGGCCCFDGGFGDF0)2>?FFBGCCAF?G8CBBFG*96CF2
@M03364:276:000000000-BLYN8:1:1101:28113:9888 2:N:0:1
GGACTACCAGGGTTTCTAATCCTGTTTGCTCCCCACGCTTTCGCACCTGAGCGTCAGTCTTCGTCCAGGGGGCCGCCTTCGCCACCGGTATTCCTCCAGATCTCTACGCATTTCACCGCTACACCTGGAATTCTACCCCCCTCTACGCGACTCTAGCTTGCCAGTTTCAAATGCAGTTCCCAGGTTGAGCCCGGGGATTTCACATCTGACTTAACAAACCGCCTGCGTGCGCTTTACGCCCAGTAATTCCG
+
CCCCCGFFGGGGGGGGGGFFFGGGGGGGDGGGGDGDGDGGGGGDGGGGGGGDDFFEGDGFFGGGEGDFGGGGGGGGGCFFFGGGDGGGGGGFGFFB8FGG9=;ACGGFGGGGGADFFFG>EGFGGFGFC8FGGF@@DF6FEEEGGGG6C>CDEE>DFACGFCFGCC,5,5DCECFEDC?,>,?:FEC?EEFFG8:5*13<C@FCA4;CC7C>>FCGGGGD>EEB1>B@B@E:GGGAF:C5571?C7*6*:4
@M03364:276:000000000-BLYN8:1:1101:10163:9891 2:N:0:1
GGACTACAGGGGTATCTAATCCTGTTTGATCCCCACGCTTTCGCACATCAGCGTCAGTTACAGACCAGAAAGTCGCCTTCGCCACTGGTGTTCCTCCATATCTCTGCGCATTTCACCGCTACACATGGAATTCCACTTTCCTCTTCTGCACTCAAGTTTTCCAGTTTCCAATGCCCCTCCACGGTTGAGCCGTGGGCTTTCACATCAGACTTAAAAAACCGCCTACGCGCGCTTTACGCCCAATAATTCCG
+
CCCCCGGFGGGGGGGGGGGGGGGGGGGGGGGGGFGEFGGGGGGGGGGGGGGGGGGGGGGGGGGFGGFE8CDGGFEGGGGGGGGGGGGGGGGGGGGGGGGGGGGGGFGGGGGEGGGGGGGGGDGG,?AFGGGGGGGGG9FGFGGGGGFA9EFFD8EFEDF,@EFGGEGG:DCDE,@8=DGGDG6BFGGGGDC;4;CGFFGGGGGGFG8>;FFGGGGGG9EGAE;99AFF2:8BGGF9FFCCGF0:FF=4CDC
@M03364:276:000000000-BLYN8:1:1101:6604:9902 2:N:0:1
GGACTACAGGGGTTTCTAATCCTGTTTGCTCCCCACGCTTTCGTGCCTGAGAGTCAGTATTATACCAGGGGGCTGCCTTCGCCATCGGTATTCCTCCATATCTCTACGCATTTCACCGCTACACCTGGAGTTCTACCCCCCTCTACGAGACTCAAGCTTGCCAGTATCAGATGCAGTTCACAGGTTGAGCCCGGGGATTTCACATCTGACTTAACAAACCGCCTGCTTTCCTTTTACGCCCAGTAATTCCG
+
CCCCCGGGGGGGG@FFGGGGGDFGGGGGGEEEGGGCFGGGGGGF,CCF<FF,CFFGGGF<@FE,CEEG,,+8@@FG<EGEFCFE7=FEB<DGA?;F<,,:,CEF,@?=:CCFGGGGFECEG>F88FCCD,AF9EFF,84FE6@DBDDG+=E?F8=E38B8+@,=F9D;,3ECAFF9@;;,,7E,D9E??EFE9*@8**6=CC7:=9+=+:D8@=+B7CFCBG),(5(1)2++33*694EGG506+++)2*2
@M03364:276:000000000-BLYN8:1:1101:14278:9911 2:N:0:1
GGACTACCAGGGTTTCTAATCCTGTTTGCTCCCCACGCTTTCGCACCTGAGCGTCAGTCTTTGTCCAGGGGGCCGCCTTCGCCACCGGTATTCCTCCAGATCTCTACGCATTTCACCGCTACACCTGGAATTCTACCCCCCTCTACAAGACTCTAGCTGACCAGTTTCAAATGCAGTTCCCAAGTTAAGCTCGGGGATTTCACATCTGACTTAATCAACCGCCTGCGTGCGCTTTACGCCCAGTAATTCCG
+
CCCCCGGGGGGGGGGGGGGGGGGGGGGGGGGGGGGGGGGGGGGGGGGGGGGGGGGGGGGGGGGGGGGGGGGGGGGGFGGGGGGGGGGGGGGGGGGGGGGGGGGGGDFGEGGGGGGGGGGGGGGGFGGGGGGGGGGGGGGGGGGGGGGGGGGGGGGGGGGGGGGDFGGGGGGGGGGGGGGGGGGGGGEFGE;DEGG>EEFGGGGGFGGGGGGGGF@DDGGFFGFFDFFFFFFFDGG>FFGGGE6FGGFBGG9
@M03364:276:000000000-BLYN8:1:1101:7008:9913 2:N:0:1
GGACTACTAGGGTTTCTAATCCTGTTTGCTCCACACGCTTTCGCACCTGAGCGTCAGTCTTCGTCCAGGGGGCCGCCTTCGCCACCGGTATTCCTCCAGATCTCTACGCATTTCACCGCTACACCTGGAATTCTACCCCCCTCTACGAGACTCTAGCTTGCCAGTTTCAAATGCAGTTCCCAGGTTGAGCCCGGGGATTTCACATCTGACTTAACAAACCGCCTGCGTGCGCTTTACGCCCAGTAATTCCG
+
CCCCCGGGGGGGGGGGGGGGGGGGGGGGGGFGGGGGGGGGGGGGGGGGGGFGGGGGGGGGGGGFGGGGGGGGGGGGGGEGGGGCGGGGGGGGGGGGGGGA<<FGGGGCGGGGGGGGGGGGEGGGGGGGGGGGGFFGCGGGGGEDCEGE@CGGGGGGFGGGGGGGGGGGGFCFFGFEFE7DFGGGFG>DFFC5;CEEGGFGGDGFFGGFGGGGGGGF><EC5>BD?F9A1:@DGDGF=<GGG@?FGGFAG7>
@M03364:276:000000000-BLYN8:1:1101:16744:9933 2:N:0:1
GGACTACTAGGGTATCTAATCCTGTTTGCTCCCCACGCTTTCGCACCTGAGCGTCAGTCTTCGTCCAGGGGGCCGCCTTCGCCACCGGTATTCCTCCAGATCTCTACGCATTTCACCGCTACACCTGGAATTCTACCCCCCTCTACGAGACTCTAGCTTGCCAGTTTCAAATGCAGTTCCCAGGTTGAGCCCGGGGATTTCACATCTGACTTAACAAACCGCCTGCGTGCGCTTTACGCCCAGTAATTCCG
+
CCCCCFGGFGGGGGGGGGGGGGGGGGGGGGGGGGGGGGGGGCFGGGGGGGGGGGGGGGGGGGGGGGGGGGGGGGFGGGGGGGGGGGGDGGGGGGGGFGGGGGGGGGGGGGGGGGGGGGGGGGGGGGGGGGGGGGGGFFGEGGGGGGGGGGGGG9FGGGFGGGGGGGGGGGFFGGGGFAFDEGGGGEEFGFGGGCECCEGGGGGGCFGGGGGGGGGGGGG5DG:01A;DFFFFGDCBFBEGEE?FGCF<FG>
@M03364:276:000000000-BLYN8:1:1101:9379:9959 2:N:0:1
GGACTACACGGGTTTCTAATCCTGTTTGCTCCCCACGCTTTCGCACCTGAGCGTCAGTCTTCGTCCAGGGGGCCGCCTTCGCCACCGGTATTCCTCCAGATCTCTACGCATTTCACCGCTACACCTGGAATTCCACCCCCCTCTACGAGACTCAAGCCTGCCAGTTTCAAATGCAGTTCCCGGGTTGAGCCCGGGGATTTCACATCTGACTTAACAGACCGCCTGCGTGCGCTTTACGCACAGTAATTCCG
+
CCCCCGGGEGEGGGGFGGGCFGGGGGGGGCGFDFFFGGGGGGDGGGDFGGCGGGGGGGGGGFFGGGGGGGGGGC+FCFGG?GGGEGGGGGDFCEGGGFDGGGGGGDFGGGGGAFGFGGDEGGFGGFGGFFGFFGGCDGGG8>8CCGGGGGGGGGGGGFGGGGGFG;EFF9>EDGGGF7DCFGCEG>5CFCF***:==>CECCE>6CCFGG+7::DFC485>EF68;(.(<>>CGCBF:C*:5,9D:FBGF0
@M03364:276:000000000-BLYN8:1:1101:24759:9972 2:N:0:1
GGACTACTAGGGTATCTAATCCTGTTTGCTCCCCACGCTTTCGCACCTGAGCGTCAGTCTTTGTCCAGGGGGCCGCCTTCGCCACCGGTATTCCTCCAGATCTCTACGCATTTCACCGCTACACCTGGAATTCTACCCCCCTCTACAAGACTCTAGCCTGCCAGTTTCGAATGCAGTTCCCAGGTTGAGCCCGGGGATTTCACATCCGACTTGACAGACCGCCTGCGTGCGCTTTACGCCCAGTAATTCCG
+
CCCCCGGGGGGDGGGGGGFFGGGGGGGGGGGGGGGGGGGGGGGGGGGGGGGGGGGGDFGGGGGGGGGGGGGGGGGGGGGGGGGGGGGGGGGGGGGGGGGFFGFGGGFGGGGGGGGGGGGGGGGGGGGGGGGGGGGGGG=FEGGGGGGGFGGDGGGGBDGCFGGGGGG9:@FGGC<FGGDDGF6D<DECCFGCGEGGGEG9CFGGFGFGGGGGGGGGGFGGEGF@@FF<?EFFG3F>F0CCEDBFGFF2:D*
@M03364:276:000000000-BLYN8:1:1101:26279:9978 2:N:0:1
GGACTACAGGGGTTTCTAATCCTGTTTGCTCCCCACGCTTTCGCACCTCAGCGTCAGTCATCGTCCAGTAAGCCGCCTTCGCCACTGGTATTCCTCCTAATATCTACGCATTTCACCGCTACACTAGGAATTCTACTTACCTCTCTGTCACTCTAGCTCTGCAGTTTCAAATGCAGTTCCCTGGTTGAGCCCGGGGATTTCACATCTGACTTACCACACCGCCTGCGATCCCTTTACACCCAGTAATTCCG
+
CCCCCGG<,C7FGGGGGGGGGGGGGGFGGGGGGGGGGGGGGGG@,@:F<FGGGGGG7F,6,,:9@,CF<,6,C,@FFGGGFGCE,,=FGFFGGGG94A,CE<EGGG?FEFGGCFGGGGGGGGGGE8C,:CFGGBFFF;4E,7==,,,,,76=E@EC9,7,,8EGGF>FCG,,EFGFG,,@D,@DF9+@CF8FGG>>1@E6<7=C?FDFF+:=+542*;EEAGF@269)0?))*:>7A5FGGF();7@CGD*
@M03364:276:000000000-BLYN8:1:1101:23158:9980 2:N:0:1
GACTACCCGGGTTTCTAATCCTGTTTGCTCCCCACGCTTTCGCACCTGAGCGTCAGTCTTCGTCCAGGGGGCCGCCTTCGCCACCGGTATTCCTCCAGATCTCTACGCATTTCACCGCTACACCTGGAATTCTACCCCCCTCTACGAGACTCTAGCTTGCCAGTTTCGAATGCAGTTCCCAGGTTGAGCCCGGGGATTTCACATCCGACTTGACAGACCGCCTGCGTGCGCTTTACGCCCAGTAATTCCG
+
CCCCCGEGGGGGGGGGGGGGGGGGGGGGGGGGGGGGGGGGG7FGGGGGGGGGGGGGGGGGGGGGGGGGGGDGGG7FGGGGGFGGGGGFGGGFGGFFGGAFGGFFGGGGGDFGGGG?CGGDFGGFGGGGGGGGGGGFCGGGGGGGGGGGGECCGGAF;FGFGGCFGGGGGFGGGGGGFC;CGGCFCFFFDGCCEGGGGGGGGGGGAFG:GGGGCCFFCGCEDDB?FFBBBFFFDG*6>?>EEF:67C?<F<
@M03364:276:000000000-BLYN8:1:1101:23753:9995 2:N:0:1
GGACTACCAGGGTTTCTAATCCTGTTTGCTCCCCTTGCTTTCGCGCCTCAGCGTCAGGAATAAACTAGAAAAGCGCCTTCGCCACCGGTGTTCTTCCACATATCTACGCATTTCACCGCTACACGTGGAATTCCCTTTTCTCCGTCTATCCTCTCGATAGATAGTATTAGTTGCTTTTTCGAAGTTGAGCTTCGAGATTTAACAACTAACTTACCTTTCCGCCTACACGCCCTTTACGCCCAATAAATCCG
+
CCCCCGGGGGGCGGGGGGGGGGGGGGGGGGGGGGGGGGGGGGGGGGGGGGGGGGGGGGGGGGGGGGGGGGGGFGGGGGGGCGGGGGGGFGGGGGGGGGGGGGGGGGFGGGGGGGGGGGGGGGGGGGGGGGGGGGGGGGAFGGGGGGGGGGGGGG,CDFFDGGGGGGGGGGGGGGFGGFGGGCEGGGGGGGGGGGFGGGGFFFGGBF7>FGGGGGGGCFFGDGF=AF262AF5CGCEF>GGGFFAFGFF7F)
@M03364:276:000000000-BLYN8:1:1101:19261:9996 2:N:0:1
GGACTACCCGGGTTTCTAATCCTGTTTGCTCCCCACGCTTTCGCACCTCAGTGTCAGTATCAGTCCAGGTGGTCGCCTTCGCCACTGGTGTTCCTTCCTATATCTACGCATTTCACCGCTACACAGGAAATTCCACCACCCTCTACCGTACTCTAGCTCAGTAGTTTTGGATGCAGTTCCCAGGTTGAGCCCGGGGATTTCACATCCAACTTGCTGAACCACCTACGCGCGCTTTACGCCCAGTAATTCCG
+
CCCCCGGGGGGGGGGGGGGGGGGGGGGGGGGGGGGGGGGGGGGGGGGGGGGGGGGGGGGGGGGGGGGGGGGGGGGGGGGGGGGGGGGGGGGGGGGGGGGGGGGGGGGGGGGGGGGGGGGGGGGGGGGGGGGGGGGGGGGGGGGGGGGGGGGGGGGGGFGGGGGGGGGGGGGGGGGGGGGGGGGGGGGGGGGGGGGGGCFGGFGGFGGGGGFGGGGGGGGCAFDFFFFFFFFFGDGCFFEGG:;FGGFBGG7
@M03364:276:000000000-BLYN8:1:1101:20809:10012 2:N:0:1
GGACTACTGGGGTTTCTAATCCTGTTTGATCCCCACGCTTTCGCACATCAGCGTCAGTTACAGACCAGAAAGTCGCCTTCGCCACTGGTGTTCCTCCATATCTCTGCGCATTTCACCGCTACACATGGAATTCCACTTTCCTCTTCTGCACTCAAGTTTTCCAGTTTCCAATGACCCTCCACGGTTGAGCCGTGGGCTTTCACATCAGACTTAAAAAACCGCCTACGCGCGCTTTACGCCCAATAAATCCG
+
CCCCCGGGGGGGGGGGGGGGGGGGGGGGGGGGGGGGGGGGGGGGGGEGGGGGGGGGGGGGGGGFGGGGGGGGGGGGGGGGGGGGGGGGGGGGGGGGGGFGG?FEFFFGGGGGGGGGGGGGGGGGGFGEFGGFGGFGGGGGGGGGGGGGFCGGGGGGDEGFDFGGGGGG=EEFGGCG8EGDGFCEGGGGFCCEGEG+*4DGGF,BCFDC55>EF>GGGGGGFCEFFF?F@DD:<DF<6;GGGF<FFGFFGD9
@M03364:276:000000000-BLYN8:1:1101:24367:10038 2:N:0:1
GGACTACTAGGGTATCTAATCCTGTTTGCTCCCCACGCTTTCGCACCTGAGCGTCAGTCTTCGTCCAGGGGGCCGCCTTCGCCACCGGTATTCCTCCAGATCTCTACGCATTTCACCGCTACACCTGGAATTCTACCCCCCTCTACGAGACTCTAGCTTGCCAGTTTCAAATGCAGTTCCCAGGTTGAGCCCGGGGATTTCACATCTGACTTAACAAACCGCCTGCGTGCGCTTTACGCCCAGTAATTCCG
+
CCCBCEFFGGG9E6@EFGGGGFFGGFGGGFGGDCEGGGGFFFEGGGCFGGGFGGGGGDCFGGGGGGGGGGGGGEGEFFGGGD@CFGGGCGGGFBFFGGGGGFFFEFFGGEGCFECA?CF>FGCFGGGGFFGGFGGGGGGGGGGGFEG=CECDGGC7CFFFCFDGGGGFACFGGGGFDEEGGGG>@DGEFCGGECC5E*4041<:A6D7>DGGFDFG7;=C3C>DFF()3;DBDGF<FFGCE>:@>F=AG7*
@M03364:276:000000000-BLYN8:1:1101:20853:10066 2:N:0:1
GGACTACCCGGGTTTCTAATCCTGTTTGCTCCCCACGCTTTCGCACCTCAGCGTCAGTATTCGTCCAGGGGGCCGCCTTCGCCACCGGTATTCCTCCAGATCTCTACGCATTTCACCGCTACACCTGGGATTCTACCCCCCTCTACGAGACTCTATCTCGCCGGTTTGAAATGCAGTTCCCAGGTTGAGCCCGGGGATTTCACATCTGACTTAACAAACCGCATGAGTGCGCTTTACGCCCAGTAATTCCG
+
AA-C,C8E@CFDE@CCFCFFGCFFC9EEEC6CF7ECFEGGFFCCEGD8,66,+@6BBF,@,,:CF:8FGCG++66@@::F@==,=E@CFEFEF,=<=,,,:,@,9?F<:F@=<FGGGGFD+C78DF,3+,8,:AE,>,@C8=CDGFFG7+++6,73@C,@C***>C5*5;?,<F,15:1;<FGF<9<,CC,4**18E8?+;CGC+;D++;C+:C7*0*/*.*)-10.9<F>3DD5>8?5C556/*?*.*:*
@M03364:276:000000000-BLYN8:1:1101:5905:10072 2:N:0:1
GGACTACTAGGGTTTCTAATCCTGTTTGCTCCCCATGCTTTCGTACCTCAGCGTCAGTATTAGGCCAGATGGCTGCCTTCGCCATCGGTATTCCTCCAGATCTCTACGCATTTCACCGCTACACCTGGAATTCTACCATCCTCTCCCATACTCTAGCTTCCCAGTATCGAATGCAATTCCTAAGTTAAGCTCAGGGATTTCACATCCGACTTAAGAAGCCGCCTACGCACGCTTTACGCCCAGTAAATCCG
+
CCCC<8CFDCFFCEFACFFCCCE<CFEGCFG<FFCEGGG9EFCFFGFAFGGGG:FC@FGEC9CFGFFG<FGDDFGGGGGGCFEEGFG@FF7FGG9CF<F9F8=FGGFFEG:FCCC?ECGGDE9<E8FG,,AEAGDE=BDFFGCC88BEFGG+@DCFGA=E>EDFFF,@=>DC8,=FGFGFFGDGEAFFGGFFF,DFFG?FGGGF9D8C77@CGF8=CGGGF59)8A457?4@7CFCB@D7?)5)8:8<7;2
@M03364:276:000000000-BLYN8:1:1101:25001:10126 2:N:0:1
GGACTACAGGGGTATCTAATCCTGTTTGCTCCCCACGCTTTCGCACCTGAGCGTCAGTCTTCGTCCAGTGGGCCGCCTTCGCCACCGGTATTCCTCCTGATCTCTACGCATTTCACCGCTACACCTGGACTTCTACCCCCCTCTACGAGACTCAAGCTTGCCAGTTTCAGATGCAGTTCCAAGGTTGAGCCCTGGGCTTTCACATCTGACTTAACAAACCTCCTGCGTGCGCTTTACGCCCAGTAATTCCG
+
CCCCCGGGFGGGGGGGGGGGGFGGGGGGFG,CDFGG7FEGGG7CCF@FEFF,@FFGGG,C,,CFG,BF,CEDF,@CEEF9?FCC:F@ECCFFFEFGD,AEFGGGGFEFGGGEGGGGGGGEGCFG,A,AF,,CFGGGGG+@CECGGG6++6BDFG8?FCCGGGGGG,@F733@CCFFGG,3,,3>FGGGGC,D,,61,>>CFGGG9?F778?FFGCC*/=C);A@=FBE<E58CDC38(=CEFDFGCBAGGF
@M03364:276:000000000-BLYN8:1:1101:14059:10130 2:N:0:1
GGACTACCAGGGTTTCTAATCCTGTTTGCTCCCCACGCTTTCGCACCTGAGCGTCAGTCTTCGTCCAGGGGGCCGCCTTCGCCACCGGTATTCCTCCAGATCTCTACGCATTTCACCGCTACACCTGGAATTCTACCCCCCTCTACGAGACTCTAGCTTGCCAGTTTCAAATGCAGTTCCCAGGTTGAGCCCGGGGATTTCACATCTGACTTAACAAACCGCCTGCGTGCGCTTTACGCCCAGTAATTCCG
+
CCCCCGGGGGGGGGGGGGGGGGGGGGGGGGGGGGGGGGGGGGGGGGGGGGGGGGGGGGGGGGGGGGGGGGGGGGGGGGGGGGGGGGGGGGGGGGGGGGGGGGGGGGGGGGGGGGGGGGGDCGGGGGGGGGGGGGGGGGGGGGGGGGGGGGGGGGGGGGGGGGGGGGGGGGGFFGGGGGGGGGGGGGGGGGGGGGGGGDGGGGGGFGGGGGGGGGGGGGGGFGFFFFFF<BFFGGFFFFGGGF?F7FFADG*
@M03364:276:000000000-BLYN8:1:1101:16968:10143 2:N:0:1
GGACTACTAGGGTTTCTAATCCTGTTTGCTCCCCACGCTTTCGCACCTGAGCGTCAGTCTTTGTCCAGGGGGCCGCCTTCGCCACCGGTATTCCTCCAGATCTCTACGCATTTCACCGCTACACCTGGAATTCTACCCCCCTCTACAAGACTCTAGCTGACCAGTTTCAAATGCAGTTCCCAAGTTAAGCTCGGGGATTTCACATCTGACTTAATCAACCGCCTGCGTGCGCTTTACGCCCAGTAATTCCG
+
CCCCCGGGGGGGGGGGGGGGGGGGGGGGGGGGGGGGGGGGGGGGGGGGFGGGGGGGGGGGGGGGGGGGGGGGGGGGGGGGGGGGGGGGGGGGGGGGGGF9FECFDGCFGGGGGGGGGGGGGGFGGGGGEFGGFGGFGGGGGGGGFGDFFGGGGGGGGGGGGGGGGGGGGGGGCGGGGGGGGGFGGGG,;F>FGCEC=CEGGGGGFGFF7CFCC:DDGGGEEG><1A0B@>BDGGGBFBGGGFF6>:@AFG7
@M03364:276:000000000-BLYN8:1:1101:5745:10149 2:N:0:1
GGACTACTGGGGTATCTAATCCTGTTTGCTCCCCACGCTTTCGCACCTGAGCGTCAGTCTTTGTCCAGGGGGCCGCCTTCGCCACCGGTATTCCTCCAGATCTCTACGCATTTCACCGCTACACCTGGAATTCTACCCCCCTCTACAAGACTCTAGCTGACCAGTTTCAAATGCAGTTCCCAAGTTAAGCTCGGGGATTTCACATCTGACTTAATCAACCGCCTGCGTGCGCTTTACGCCCAGTAATTCCG
+
CCCCCGGGGGGGGGGGGGGGGGGGGGGGGGGGGGGGGGGGGGGGGGGGGGGGGGGGGGGGGGGGFGGGFEGGGGDGGGGGGGGGGGGGGGGGGGGGGGGGGGGGFEFGGGGGGGGFFGGGGGGGGFGGGGGGGGGFFGGGGGGGGGGFFGGGGFGGGGGGGFEGGGGGGGGGGGGGGGEF9EGFGGGGGCCFGGGGGGGGFFGGFGGGGFCFGGGGGGF=>=D08F15(:>:DGFBFFGE5B?FGGFAGG>
@M03364:276:000000000-BLYN8:1:1101:19906:10150 2:N:0:1
GGACTACTGGGGTTTCTAATCCTGTTTGCTCCCCATGCTTTCGTACCTCAGCGTCAGTATTAGGCCAGATGGCTGCCTTCGCCATCGGTATTCCTCCAGATCTCTACGCATTTCACCGCTACACCTGGAATTCTACCATCCTCTCCCATACTCTAGCTTCCCAGTATCGAATGCAATTCCTAAGTTAAGCTCAGGGATTTCACATCCGACTTAAAAAGCCGCCTACGCACGCTTTACGCCCAGTAAATCCG
+
CCCCCGGGGGGGGGGGGGGGGGGGGGGGGGGGGGGGGGGGGGGGGGGGGGGGGGGGGGGGGGGGGGGGGGGGGGGGGGGGGGGCCGGGGGGGGGGGGGGGGGGGGGGGGGGGGGCGGGGG7FFGFGGGGGGFGGGGGGGGGGFGGFGGGGGGGGGGGGGGFGGGGGGG6FEGGGGGGGGGFGDGFGGGGGAEFGF?FGGEFGGGFGGGGGGGFCGFGGG,@E>D>AF>>EDFGGGFF@G>E>;ADGF?GG:
@M03364:276:000000000-BLYN8:1:1101:7397:10155 2:N:0:1
GGACTACTAGGGTATCTAATCCTGTTTGCTACCCACGCTTTCGAGCCTCAGCGTCAGTTACAGACCAGAGAGTCGCCTTCGCCACTGGTGTTCCTCCATATATCTACGCATTTCACCGCTACACATGGAATTCCACTCTCCTCTTCTGCACTCAAGTTCCCCAGTTTCCAATGACCCTCCCCGGTTGAGCCGGGGGCTTTCACATCAGACTTAAGGAACCGCCTGCGCTCGCTGTACGCCCAATAAATCCG
+
CCCCCGGGGGGGFGGGGGGGGGGCFGGGGGGGGGGGGGGGGGGGGDGGGGGGGGGGGGGGGFGGGFGGGGGGGGGGGGGFFGEGGFG@FFGGGGGGGGGGGGFGGGGGDEGGE9FAFGGGGGCF,EGGGGGGGGFG9E>=EGGGGFFCGGGGGGFFG>@EDDFCDF9D,@>EFAC=,6@ECEEEGGD77BCGGD>EE5DFDDGFFCFFDF8=+=886?EFAG30(;>B9DDDD*74@BCCEF(>CDF<FGC
@M03364:276:000000000-BLYN8:1:1101:6009:10163 2:N:0:1
GGACTACCAGGGTTTCTAATCCTGTTTGCTCCCCACGCTTTCGCACCTGAGCGTCAGTCTTCGTCCAGGGGGCCGCCTTCGCCACCGGTATTCCTCCAGATCTCTACGCATTTCACCGCTACACCTGGAATTCTACCCCCCTCTACGAGACTCTAGCTTGCCAGTTTCAAATGCAGTTCCCAGGTTGAGCCCGGGGATTTCACATCTGACTTAATCAACCGCCTGCGTGCGCTTTACGCCCAGTAATTCCG
+
CCCCCGGG@DFGCCFGGGGG<FGEGGGGGGGGGG8FFGGGGGGGDEGGFEFGGGGG>EFFFC7EFDGGGGGGGGGGCFGGGGFDFGDGG7DCGGFDFGG99F;FAAFFGEGGGGGGG7C=>+?<EFGGCFFGGGCFEDGGGGGG9E3@CEGF:CF,3E;BFGCFFF;EGCFGGCE,@@7<<>BBF9DCCFGFE:CE=:8?CF9+:CCC+@++;@@C:*:*0==@DFB>4.)))9F)8?GGG3(9*0*-*:0
@M03364:276:000000000-BLYN8:1:1101:17476:10167 2:N:0:1
GGACTACACGGGTATCTAATCCTGTTTGCTCCCCACGCTTTCGCACCTGAGCGTCAGTCTTCGTCCAGGGGGCCGCCTTCGCCACCGGTATTCCTCCAGATCTCTACGCATTTCACCGCTACACCTGGAATTCTACCCCCCTCTACGAGACTCTAGCTTGCCAGTTTCAAATGCAGTTCCCAGGTTGAGCCCGGGGATTTCACATCTGACTTAACAAACCGCCTGCGTGCGCTTTACGCCCAGTAATTCCG
+
CCCCCGGDFGGGGGGGGGGGGGGGGGGGGGGGGGGGGGGGGGGGGGGGGGGGGGGGGGGGGGGGGGGGGGGGGGGGGGGGGGGGGGGGGGGGGGGGGGGGGGGGGGGGGGEGGGGDFGGGGGGGGGGGGGFFGGGGGGGGGGGGGGGGGGEGGGGFFGGGGGGGGAEGGGFGGFGGGGGGGGGGGGGGGDGGGEGGGGGGGGGGFFGFGGFFFCFGCGGFFGEFFFFFFFFB)9C>F?GEGB3<CG=AGG4
@M03364:276:000000000-BLYN8:1:1101:13933:10176 2:N:0:1
GGACTACAAGGGTTTCTAATCCTGTTTGCTCCCCACGCTTTCGCACCTGAGCGTCAGTCTTCGTCCAGGGGGCCGCCTTCGCCACCGGTATTCCTCCAGATCTCTACGCATTTCACCGCTACACCTGGAATTCTACCCCCCTCTACAAGGCTCTAGCTGACCAGTTTCAAATGCAGTTCCCAAGTTAAGCTCGGGGATTTCACATCTGACTTAATCAACCGCCTGCGTGCGCTTTACGCCCAGTAATTCCG
+
CCCCCGGGGGGGGGGGGGGGGGGGGGGGGGGGGGGGGGGGGGGGGGGG@FGGGGGGGGGGGGGGGGGGGGGGGGGGGGGGGGGGGGGGGGGGGGGGCGGADFGGGGGGDGGGGGGGGGGGGGGGGGGGGGGGGGGGGGGGGGGGGGGGGGGGGGGGGCCFFGGDCFFGGGGGGGGFGGFEFGCGGGFGGGFGGCEGGGGGFGGGFGF8FGGGGGFGGGGCEG3,=A>DDA3>DDFFFBGGD::?GFF<GG9
@M03364:276:000000000-BLYN8:1:1101:24849:10181 2:N:0:1
GGACTACTGGGGTTTCTAATCCTGTTTGCTCCCCACGCTTTCGCACCTGAGCGTCAGTCTTCGTCCAGGGGGCCGCCTTCGCCACCGGTATTCCTCCAGATCTCTACGCATTTCACCGCTACACCTGGAATTCTACCCCCCTCTACGAGACTCTAGCTTGCCAGTTTCAAATGCAGTTCCCAGGTTGAGCCCGGGGATTTCACATCTGACTTAACAAACCGCCTGCGTGCGCTTTACGCCCAGTAATTCCG
+
CCCCCGGGGGGGGGGGGGGGGGGGGGGGGGGGGGGGGGGGGGGGGGGGGGGFGGGEGGGGGGGGGGCEGDCGDGGGGGGGDGGGGGGGGGGGGGGGGGGFGGGGGGGGGGGGGGGGGDGGGGGGGGGGGFFGGGGGGFCEGGGGGGGG@EGGFFGGGGCFFGGFGGGF7C3EGGGGGGGGGGG5FFGFGGGGGGGGDGGD@DGGFGGGFGGGGFFFGF*CBEFF@FFFFE3>DCF)*4CEEE?FGFF)2:*
@M03364:276:000000000-BLYN8:1:1101:15128:10197 2:N:0:1
GGACTACTCGGGTATCTAATCCTGTTTGATCCCTACGCTTTCGCACATCAGCGTCAGTTACAGACCAGAAAGTCGCCTTCGCCACTGGTGTTCCTCCATATCTCTACGCATTTCACCGCTACACCTGGAATTCTACCATCCTCTCCCATACTCTAGCTTCCCAGTATCGAATGCAATTCCTAAGTTAAGCTCAGGGATTTCACATCCGACTTAAGAAGCCGCCTACGCACGCTTTACGCCCAGTAAATCCG
+
CCCCCGGGGGGGGGGGGGGGGGGGGGGGGGGGGGGGGGGGGGGGGGGGGGGGGGGGGGGGGGFGGGGGGGGGGGGGGGGGGGGGGGGGGGGGGGGGGGGG9FGGGGGGGGGGG9FGFEGGGEGGGGGGGGGGGGFGGGGGGGGGGGGGGGGFGGGGGGGGGGGGGGGGDGGGGGGGGF=EFD;FGFFFGGCFGGFGGGGEFGGGFGGGGGGDFGFFFCFGDGF2<FFFFEFFD444FDCGDE<FFGFFGG3
@M03364:276:000000000-BLYN8:1:1101:22161:10222 2:N:0:1
GGACTACAAGGGTATCTAATCCTGTTTGCTCCCCACGCTTTCGCACCTCAGTGTCAGTATCAGTCCAGGTGGTCGCCTTCGCCACTGGTGTTCCTTCCTATATCTACGCATTTCACCGCTACACAGGAAATTCCACCACCCTCTACCGTACTCTAGCTCAGTAGTTTTGGATGCAGTTCCCAGGTTGAGCCCGGGGATTTCACATCCAACTTGCTGAACCACCTACGCGCGCTTTACGCCCAGTAATTCCG
+
CCCCCGGGFGGGGGGGGGGGGGGGGGGGGGGGGGGGGGGGGGGGGGGGGGGGGGGGGGGGGGGGGGGGGGGGGGGGGGGGGGGGGGGGGGGGGGGGGGGGGGGGFGGGGGGGGGGGGDGGGGGGGGFGGGGGGGGGFGGGGEDDFGGGGGGGGGGFCFGGGGGGGFFG8CEFGGGGGGGGGGGGGGGGGGGGGGGEEGGCFGFGFGGGGFFGGGGFGCFGFGDDFFFFFFFFGGGFFFEEE3=FGGFC;CC
@M03364:276:000000000-BLYN8:1:1101:21808:10230 2:N:0:1
GGACTACTCGGGTTTCTAATCCTGTTTGCTCCCCACGCTTTCGCACCTGAGCGTCAGTCTTCGTCCAGGGGGCCGCCTTCGCCACCGGTATTCCTCCAGATCTCTACGCATTTCACCGCTACACCTGGAATTCTACCCCCCTCTACGAGACTCTAGCTTGCCAGTTTCAAATGCAGTTCCCAGGTTGAGCCCGGGGATTTCACATCTGACTTAACAAACCGCCTGCGTGCGCTTTACGCCCAGTAATTCCG
+
CCCCCGGGGGGGGGGGGGGGGFGGGGGGGGGGGGGGGGGGGGGGGGGGGGGGGGGGGGGGGGGGGGGGGGGGGGGGGGGGGGGGGGGGGGGGGGGGGGGGGGGGCAEGGGGGGGGGGDGGGGGGGGGGGGGGE@EGGGEGEGGGGGGGGGGFGGGGGGGGGGFFGGGGFGGGGGGGGGGGD9FGGFGGGGGGDGGGGGGFGFCFFGFF+;CGGFFFGGGF>GE?(.6E:DEFGGGAF?EEGF?FGGFFGG6
@M03364:276:000000000-BLYN8:1:1101:20943:10231 2:N:0:1
GGACTACCCGGGTTTCTAATCCTGTTTGCTCCCCACGCTTTCGCACCTGAGCGTCAGTCTTCGTCCAGGGGGCCGCCTTCGCCACCGGTATTCCTCCAGATCTCTACGCATTTCACCGCTACACCTGGAATTCTACCCCCCTCTACGAGACTCTAGCTTGCCAGTTTCAAATGCAGTTCCCAGGTTGAGCCCGGGGATTTCACATCTGACTTAACAAACCGCCTGCGTGCGCTTTACGCCCAGTAATTCCG
+
CCCCCGGGGGGGGGGGGGGGGGGGGGGGGGGGGGGGGGGGGGGGGGGGFGGGGGGGGGGGGGGGGGDGGGGGGGGGGGGGGGGGGGGGGGGGGGGGGGGFFG9FGGGGGGGGGGGGGGGGGGGGGGGGDFGGGGGGG8DGGGGGGGGDGGGFGGGDGGGGGGGGGGGGGGGGGGGGGCDGF9FGGGFGGGGGGGGGGG8EFGGF=7DGFGCGFGGGGGGGFGFFFFFF63<<CDDAFFGGGF?FGFFFGG7
@M03364:276:000000000-BLYN8:1:1101:26168:10233 2:N:0:1
GGACTACTGGGGTTTCTAATCCTGTTTGCTCCCCACGCTTTCGCACCTGAGCGTCAGTCTTTGTCCAGGGGGCCGCCTTCGCCATCGGTATTCCTCCAGATCTCTAGGCATTTCACCGCTACACCTGGAATTCTACCCCCCTCTACGAGACTCTAGCTTGCCAGTTTCAAATGCAGTTCCCAGGTTGAGCCCGGGGATTTCACATCTGACTTACCAAACCGCCTGCGTGCGCTTTACGCCCAGTAATTCCC
+
CCCCCGGGGGGGGGGFFGGGGFGFGGGGGGGGGGG7FEGGGGGCFGGFDFGGGGGGGFCDFGG9FFFG?,C+@FCFGCFFCEGGGGEGGGGFGGGGGGFEFF=9;?,,BCFGCEFGGGGGGGGGG,=8FFGFFFEGEE?CEEEFAE+>>6BFG99,,,@:DCFGGGF;CFG9FGAC9AGCE,4:@,@6<@BC5***4:B6C+BBBC+4=:DFG7FGF7C535:(2).8;37)1/C2@?CEC5()2:64*:*
@M03364:276:000000000-BLYN8:1:1101:9966:10235 2:N:0:1
GGACTACCCGGGTTTCTAATCCTGTTTGCTCCCCACGCTTTCACACCTGAGCGTCAGTCTTCGTCCAGGGGGCCGCCTTCGCCACCGGTATTCCTCCAGATCTCTACGCATTTCACCGCTACACCTGGAATTCTACCCCCCTCTACGCGACTCTAGCTTGCCAGTTTCAAATGCAGTTCCCAGGTTGAGCCCGGGGATTTCACATCTGACTTAACAAACCGCCTGCGTGCGCTTTACGCCGAGTAATTCCG
+
BCCCCGGG8:FEB@@CFGGGCGFFGGF8,;CFC7CFFG7@@F,EFG@FGGG@E@FFGGEGGGGGC@@F8@CCC7FEEGBD?FCFGGGDFEFGFGFEFDE,<F9EEEG<FEFGGGGG,?FGECFGFG=FGGGF><DC,@FCBEBFDF6+4+59>,@;DFGGGCECFB,,,6D;EFGGCF7>DCCFC,:60CF5CGCEG8?CC+=CC*11+++:7++3*7:5)*.31)4.(7<BC5<49?GG*)3;7792FF<
@M03364:276:000000000-BLYN8:1:1101:7634:10261 2:N:0:1
GGACTACCGGGGTATCTAATCCTGTTTGCTCCCCACGCTTTCGCACCTGAGCGTCAGTCTTCGTCCAGGGGGCCGCCTTCGCCACCGGTATTCCTCCAGATCTCTACGCATTTCACCGCTACACCTGGAATTCTACCCCCCTCTACGAGACTCTAGCTTGCCAGTTTCAAATGCAGTTCCCAGGTTGAGCCCGGGGATTTCACATCTGACTTAACAAACCGCCTGCGTGCGCTTTACGCCCAGTAATTCCG
+
@-BCC<F@7EGDFFDFFFGGG9CFCCFFG<FEGDFGEDFGGGGDEFGGFG@FGGG@,,CF6,CFCFFE8CFEGGGEGGEFFCFC@FG7CCFGGGGGFFF9=<EGF9F<C@F+A@FGGCDEFEGGGEFD<FDFGGGGGGFGGDCGC,:6B*B83,@EFDC8BFF6@2;E@C,62;9DGCF,>E21?9<,<CFGGG5?515AGFFFFFG7DFD:>>7::*==AC:4->631>@BD7D27:CCE3()*01.>F2
@M03364:276:000000000-BLYN8:1:1101:20436:10311 2:N:0:1
GGACTACCAGGGTATCTAATCCTGTTTGCTCCCCACGCTTTCGCACCTGAGCGTCAGTCTTCGTCCAGGGGGCCGCCTTCGCCACCGGTATTCCTCCAGATCTCTACGCATTTCACCGCTACACCTGGAATTCTACCCCCCTCTACGAGACTCTAGCTTGCCAGTTTCAAATGCAGTTCCCAGGTTGAGCCCGGGGCTTTCACATCTGACTTAACAAACCGCCTGCGTGCGCTTTACGCCCAGTAATTCCG
+
CCCCCGGGGGGGGGGGGGGGFGGGGGGGGGGGGGGGGGGGGGGGGGGGGGGGGGGGGGGGGFGGGGGGEGFGGGGGGGGGGGGGGGGGGGGGGGGGGFFFGGGGGGGGGGGGGGGGFGGG77FGFFGGGGGGGFFFG?DFEGG6,E+>3@CGGF;EFGGEF,,@FGGGFGGGG9=<7EFGGGGGGDF6CFFECCG5*BFGGGGG@<CFFF>@C7+;F7CFFGFFFFBB25>37DGAF:EGGF<?FGFFGG*
@M03364:276:000000000-BLYN8:1:1101:7747:10324 2:N:0:1
GGACTACTGGGTATCTAATCCTGTTTGCTCCCCACGCTTTCGCACCTGAGCGTCAGTCTTCGTCCAGGGGGCCGCCTTCGCCACCGGTATTCCTCCAGATCTCTACGCATTTCACCGCTACACCTGGAATTCTACCATCCTCTCCCATACTCTAGCTGCCCAGTATCGAATGCAATTCCTAAGTTACGCTCAGGGATTTCACATCCGCCTTAACAAGCCGCCTACGCACGCTTTACGCCCAGTAAATCCGC
+
@9@@CGGGCF@F,6,6;,F,C<FEFCE@<DFDB<CF7@CG9BB6@@,4,,CF+,C8EF,<E<;BCFDF@FB:FGG7F=CFC,,B4+C>:BFA@9E,BFD=<FDA4AFDGD:E,?FE7=@6@<AE,44=8,A,3@,CBE=D9D,AEFGDGG,+@,C=F,,>>83:<@,>D@D8:39;,@,,@@8@AC7C>CEG688:7>,,B7C+3;7**/20:++4;FC*5=)2889)3BF>DFC38(85:7362:6<69*
@M03364:276:000000000-BLYN8:1:1101:13824:10333 2:N:0:1
GGACTACTGGGGTATCTAATCCTGTTTGCTCCCCACGCTTTCGAGCCTCAGCGTCAGTAATGAGCCAGTGTGTCGCCTTCGCCACTGGTGTTCTTCCGAATATCTACGAATTTCACCTCTACACTCGGAGTTCCACACCCCTCTCTCATACTCCAGACACCCAGTATCAAAGGCAATTCCGAGGTTGAGCCCCGGGATTTCACCCCTGACTTAAATGTCCGCCTACGCCCCCTTTACGCCCAGTAATTCCG
+
CCCCC?FF9@FGBGCFE6EFGEFGEEFDFFFGGGGGGGGCFGGGFFGGGF<F@FGEGGG9E<FCEFFGF9C<FFDFGGGGGGGGGGG<FG@FFF=EDEGGC7EFEFGGG<FFFFCFGGFGGGFGFGGE+@CFGGF:8C+8+@CCG4,48=E9>,@?9>DFFGFB>9EFE99=8DFFDFFGGGGGGC6CFGFG>EGE>:DFGGGG69*;*;D:DCF@+2><8CD@5A>>(=:)2*;<F<EEG>?F7;ACFG0
@M03364:276:000000000-BLYN8:1:1101:27917:10338 2:N:0:1
GGACTACCAGGGTATCTAATCCTGTTTGCTCCCCACGCTTTCGCACCTGAGCGTCAGTCTTCGTCCAGGGGGCCGCCTTCGCCACCGGTATTCCTCCAGATCTCTACGCATTTCACCGCTACACCTGGAATTCTACCCCCCTCTACGAGACTCTAGCTTGCCAGTTTCAAATGCAGTTCCCAGGTTGAGCCCGGGGATTTCACATCTGACTTAACAAACCGCCTGCGTGCGCTTTACGCCCAGTAATTCCG
+
<CCCCCF6CEGFF6FFGGGGGGFEGGFGC<FFFEFFGGGGGGGE7FGGGCGG7FGFEGGGGFFFGGGFCF7FEEEC7CFFGEGGGCFFGGGF<9=,BAFFFBECFFFGFFCFFGGGDCFGG:,6@EFFGFG8FF9FEGFGCEGGGGGD@+@+>D9EF,@8D7,@3;;BF;FGGGGGGCE?F9DEGFG?FFGCEEEGEB<CFGGGFCDGC+?F+3CC;8*1)>>@FFB>(5>)5*9)=:EEEE097799DG*
@M03364:276:000000000-BLYN8:1:1101:23446:10423 2:N:0:1
GGACTACTGGGGTTTCTAATCCTGTTTGCTCCCCACGCTTTCGTCCCTGAGCGTCAGTATACATCCAGTAAACTGCCTTCGCCATTGGTGTTCTTCCTAATATCTACGCATTCCACCGCTTCACTAAGAATTCCGTTTACCTCTATGTAACTCTAGTCAACCAGTATCCAGAGCGGGCTGGGGTTAAGCCCCAGGCTTTAACTCTAGACTTGATAAACCGCCTACGAACGCTTTACGCCCAATAATTCCGG
+
CCCCCGGGGGGGGGGGGGGGGGGGGGGGGGGGGGGGGGGGGGGGGEFGGGGGGGGGGGGGGGGGGGGDFFCFGGGGGGGGGGGGGGGGGGFGGGGGGGGFGGGGGGGGGGGGGFGGGGGGGGGGGCFGGGGGGGGGDGGGGGGGGGGGGGGGGFGFGGFGGGGGGGGGGGGGGGGGGGGGGGGGGGGGGFGEGGGGGGFFF>EGFCGCGGGFGGG7BFEGF>>@DEFFBFFFGGGF>DGEGFFFDGFF79C
@M03364:276:000000000-BLYN8:1:1101:5064:10429 2:N:0:1
GGACTACAAGGGTTGCTAATCCTGTTTGCTCCTCACGCTTTCGCACCTGAGCGTCAGTCTTCGTCCGGGGGGCCGCCTTCGCCACCGGTATTCCGCCGGATCTCTACGCATGTCACCGCTACACCTGGAATTCTACCGCCCTCTACGAGAGTCTAGCTTGCCAGTTTCAAATGCAGTTCCCAGGGTGAGCAGGGGGATTTCACAGCTGACTTACCAACCCGCCTGCGTGTGCTTCACGCCCAGTAATTCCG
+
CCC<<EACGGGGE@+CE,CFFFG9CE6,CCCE,,,6C,8,@CF;6@@<<<F8CF7:6<ECF<F,6@+6FCEEGGG7=::FGD+FCFF@FC@;;;,*****1*,7;,?*CC7*3<@,?<CE7F,+?+2CFCG7?<92+*3<CC>C9CF>E5*2<C7+0A0**3+<<+<++2++<<CC+3<F++<**2:*:C+*28*:>EF9**<:*96>4C7C7*2:7**27:7::>(72)06*::<?2*;*0()2*9):FC
@M03364:276:000000000-BLYN8:1:1101:11232:10435 2:N:0:1
GGACTACTGGGGTTTCTAATCCTGTTTGCTACCCACGCTTTCGCGCTTTAGCGTCAGTATCTGTCCAGTAAGCTGGCTTCCCCATCGGTATTCCTACAAATATCTACGAATTTCACCTCTACACTTGTAGTTCCGCTTACCTCTCCAGTACTCTAGTCATACAGTTTCCAACGCAATACAGAGTTGAGCCCTGCATTTTCACATCAGACTTATATAACCACCTAGACGCGCTTTACGCCCAATAAATCCGG
+
CCCCCFFGGGGGGGGGGGGGFAFFGGGGGGCF<FGGGCEEGGGGCE@FFGGGEGFGGGGGGGGFGGGFGGGGGFGGCGG8EFGGFGDEGGGGGGEFFGGGGFGEFGFGGGGGGFFGGGCGGEFCGF<EFGBEAAC:EG>FEDECDFGGGFCD;@FGFFEAFGGGFAFGGGG8EEEEGGFG8@EDFFCFGGDG88=@7>D;;C<F5CFGGGF8FGFF<F6E>CA:6;**854ACF8=B@:8E;>AGFFEFG3
@M03364:276:000000000-BLYN8:1:1101:16145:10442 2:N:0:1
GGACTACAAGGGTTTCTAATCCTGTTTGCTCCCCACGCTTTCGCACCTGAGCGTCAGTCTTCGTCCAGGGGGCCGCCTTCGCCACCGGTATTCCTCCAGATCTCTACGCATTTCACCGCTACACCTGGAATTCTACCCCCCTCTACGAGACTCTAGCTTGCCAGTTTCAAATGCAGTTCCCAGGTTGAGCCCGGGGATTTCACATCTGACTTAACAAACCGCCTGCGTGCGCTTTACGCCCAGTAATTCCG
+
CCCCCGGGGGGGGGGGGGGGGGGGGGGGGGGGGGGGGGGGGGGGGGGGGGGGGGGGGGGGGGGGGGGGGGGGGGGGGGGGGGGGGGGGGGGGFGGGGGGFGGGGGGGGGGGGGGGGGGGGGGGGGGGGGGGGGGGGGGGEGGGGGGGGGGGGGGGCDGGGGGGGGGGGGGGGGGGGGGGFGGGGGGGGGGGGEGGGGGGGGGGGFFFGCFGFCGGGG4CEDGF6;F>><EEFGGGFF<GEED<FCC69FG>
@M03364:276:000000000-BLYN8:1:1101:20882:10447 2:N:0:1
GGACTACACGGGTTTCTAATCCTGTTCGCTACCCACGCTTTCGAGCCTCAGCGTCAGTTACAGACCAGAGAGCCGCTTTCGCCACCGGTGTTCCTCCATATATCTACGCATTTCACCGCTACACATGGAATTCCACTCTCCCCTTCTGCACTCAAGTTCTACAGTTTCCAAAGCATACTATGGTTAAGCCACAGCCTTTCACTTCAGACTTATAAAACAGCCTGCGCTCGCTTTACGCCCAATAAATCCGG
+
CCCCCGGGGGGGEEGGGGGGGGGGGGGGGGGGGGGGGGGGGGGGGGGGGGGGGGEGGGGGGGGGGGGGGGGGGGGGGGGGGGGGGGGGGGGGGGGGGGGGGGGGGGGGDGGGGGGGGGGGGGGGGGGGFCFGGGGGGGGGGGGGGGGGGGGGFGGFGCGGGGGGGGGGGGGFFGGGGGFGGGGGGGGGG??FGFFGGGGGGGFGFGGGG5CFGGGDCCFFFGFFFB=DFFEFGGGFFFGDEFFFGGC?CD>
@M03364:276:000000000-BLYN8:1:1101:10474:10455 2:N:0:1
GGACTACAGGGGTTTCTAATCCTGTTCGCTACCCACGCTTTCGAGCCTCAGCGTCAGTTACAGACCAGAGAGCCGCTTTCGCCACCGGTGTTCCTCCATATATCTACGCATTTCACCGCTACACATGGAATTCCACTCTCCCCTTCTGCACTCAAGTTCTACAGTTTCCAAAGCATACTATGGTTAAGCCACAGCCTTTCACTTCAGCCTTATAAAACAGCCTGCGCTCGCTTTACGCCCAATAAATCCGG
+
CCCCCGGFGGGGGGGGGGGGGGGGGGGGGGGGGGGGGGGGGGGGGGGGGGGGGGGGGGGGGFGFGFGGGGGGGGGG7FFGGGGGGGGGGGGGGGGGGFEECFGGGGGGGGGGGGGGGFGGGGGGGFEGGGGGGGGGGGGGGFGGGGEGGGGGGCFGGGGGGGAFGGDCFFGGGFFGFGGGGGFFGGFGFG,D9CFGGGGDCDGDFGF+3*:7D7CGCF57;CFBBD9)5?DECF+/:;GGGF;FFFC?GGD
@M03364:276:000000000-BLYN8:1:1101:3611:10465 2:N:0:1
GGACTACCAGGGTATCTAATCCTGTTTGCTCCCCACGCTTTCGCACCTGAGCGTCAGTCTTCGTCCAGGGGGCCGCCTTCGCCACCGGTATTCCTCCAGATCTCTACGCATTTCACCGCTACACCTGGAATTCTACCCCCCTCTACGAGACTCTAGCTTGCCAGTTTCAAATGCAGTTCCCAGGTTGAGCCCGGGGATTTCACATCTGACTTAACAAACCGCCTGCGTGCGCTTTACGCCCAGTAATTCCG
+
CCCCCGFGGGGGGEGGFGFGGGGGGGFGGGFGGGGGGGGGGGGGEGGFDDCDFGGGGGGGGGGGEGEGG7CFGGGGGGGGGGGGGGDGGEGGGFGFGCG9FGGGGFFFGDGGGFGGGGGDGGGGGGGFGGFFDFGD9FCF=EEGFGCEGGGGGGGGG9DDFF7FGFFGGGFCAF7@FFG@?CEGGGGFGGGGGGGDECFFFCF7C6DF>@GFFCD7>4;:8EEDFF6B:DF>9DGFF0CDGE??::@AGG*
@M03364:276:000000000-BLYN8:1:1101:26551:10475 2:N:0:1
GGACTACTCGGGTTTCTAATCCTGTTTGCTCCCCATGCTTTCGTACCTCAGCGTCAGTATTAGGCCAGATGGCTGCCTTCGCCATCGGTATTCCTCCAGATCTCTACGCATTTCACCGCTACACCTGGAATTCTACCATCCTCTCCCATACTCTAGCTTCCCAGTATCGAATGCAATTCCTAAGTTAAGCTCAGGGATTTCACATCCGACTTAAAAAGCCGCCTACGCACGCTTTACCCCCAGTAAATCCG
+
CCCCCGGGFDDGCEGGGGGGGGGGGGGGGGGFGGGGGGGGGGGG?FGGGGGGGFEGGGGGGFAFGGGGGGFFGFGGGGGGGDEGGGGDGGGGFCFGG<EFG8ACEFGGGGGCFGGGGGGGGGGG,AFGFGGGGFFGA=,E=EGGFFE8EGGGGGGFE;FFFGGGG9=FCFGGFGGEFCFGGGF8FF:=DCGDDGGDGGFCDGC@?CFDG7C>@CFF*<DE>E*<4A)9)**85CC4+*61??>;7+1<CC2
@M03364:276:000000000-BLYN8:1:1101:15055:10486 2:N:0:1
GGACTACTGGGGTTTCTAATCCTGTTTGCTCCCCACGCTTTCGCACCTGAGCGTCAGTCTTCGTCCAGGGGGCCGCCTTCGCCACCGGTATTCCTCCAGATCTCTACGCATTTCACCGCTACACCTGGAATTCTACCCCCCTCTACGAGACTCTAGCTTGCCAGTTTCAAATGCAGTTCCCAGGTTGAGCCCGGGGCTTTCACATCTGACTTAACAAACCGCCTGCGTGCGCTTTACGCCCAGTAATTCCG
+
CCCCCGGGGGGGGGGGGGGGGGGGGGGGGGGGGEGGGGGGGGGGGGDGGGGGDGGGGGGGGGGFGGBFGG7FGGGGGGCFGGFCFGDGGGGGFFFFFGFGGFGGGGGFGGGGGGGFDEFGEEGGGGGGFFFFEFGGGGGGGGGD,D8EEGE8>@C;FE;,@EFGGGGGGDCCCGFCF7<@FGGGFF,,=DBFGCGC*=F?+1=7@7C+;FC++;CFDFEG:50((89B())5C97<6<EGG:1F***-?F*
@M03364:276:000000000-BLYN8:1:1101:3875:10494 2:N:0:1
GGACTACAGGGGTTTCTAATCCTGTTTGCTCCCCACGCTTTCGCACCTCAGTGTCAGTATCAGTCCAGGTGGTCGCCTTCGCCACTGGTGTTCCTTCCTATATCTACGCATTTCACCGCTACACAGGAAATTCCACCACCCTCTACCGTACTCTAGCTCAGTAGTTTTGGATGCAGTTCCCAGGTTGAGCCCGGGGATTTCACATCCAACTTGCTGAACCACCTACGCGCGCTTTACGCCCAGTAATTCCG
+
CCCCCGGGGGGGGGGGGGGGGGGGGGGGGGGGGGGGGGGGGFGGGGGGGGGFEEGGGGGGGGGGGGGGGGGGGGGGGGGGGGGGGGGGGGGGGGG9FFCFGGGGGGGGEEEGGGGGGGGGGGGGGGC8FCGGGGGGGGCGDGGGGGAEGGGGGCFGCDDGDDFFGFGGEGFFFGGGGGGGGGFFGFGGGGGCEEGGGGGGGGGGFGGGDCFGDDC7>*>CACD((;>D>BBFGGFFFDGGGFFFGFFFGGC
@M03364:276:000000000-BLYN8:1:1101:9540:10495 2:N:0:1
GGACTACACGGGTTTCTAATCCTGTTTGCTCCCCACGCTTTCGCACCTGAGCGTCAGTCTTCGTCCAGGGGGCCGCCTTCGCCACCGGTATTCCTCCAGATCTCTACGCATTTCACCGCTACACCTGGAATTCTACCCCCCTCTACAAGACTCTAGCTGACCAGTTTCAAATGCAGTTCCCAAGTTAAGCTCGGGGATTTCACATCTGACTTAATCAACCGCCTGCGTGCGCTTTACGCCCAGTAATTCCG
+
CCCCCGGGGGGGGGGFGGGGGGGGGGGGGGGGGGGGGGGGGGGGG@EFDFGGGGGGGGGGGGGGGGGGGGGGEFGGGGGGFGGGGGGGGGGGGGGGGGGGGFGGGGFFFGGGGGGGGGG>FGGGGGGCFGGGGGGGADDGGCEGGGFCEFDFGGGFGGGGGGGGGGGGGCEGGGGGGFGGCDCGGGGG,?;D>EEGEEGGGGDF+CGFFGGGGGF:CFEAAGFF;F08;>5BGGG24(;:C5:?**16702
@M03364:276:000000000-BLYN8:1:1101:16063:10524 2:N:0:1
GGACTACCCGGGTATCTAATCCTGTTTGCTCCCCACGCTTTCGCACCTGAGCGTCAGTCTTCGTCCAGGGGGCCGCCTTCGCCACCGGTATTCCTCCAGATCTCTACGCATTTCACCGCTACACCTGGAATTCTACCCCCCTCTACGAGACTCTAGCTTGCCAGTTTCAAATGCAGTTCCAAGGTTGAGCCCGGGGATTTCACATCCGACTTAAAAAGCAGCCTACGCACGCTTAACGCCCAGTAAATCC
+
BCC@CDGCC+@FCGGCFFCEFGGCGGGFCGC<@BF@FDGGFGEGGGGGFGGGGFFGGED@C<@FFGGG<6CECEGGGGGDGC@CF8::B:<<F9EEFF8?5=EEFGGGEGDCFEGGFGGGGGFG,A<DFG?DB?FD>D8@EC:9>33B++>DFGGGGDC8:FFC<DFFFFC97D;;<7:<,>>BBDDC?C68/***=CFGC:97+0*9>5DCFGGCF*;+);>???<B(>3B7D*)0,:?=5(/?>*.02
@M03364:276:000000000-BLYN8:1:1101:24284:10533 2:N:0:1
GGACTACAAGGGTTTCTAATCCTGTTTGCTCCCCACGCTTTCGCACCTGAGCGTCAGTCTTCGTCCAGGGGGCCGCCTTCGCCACCGGTATTCCTCCAGATCTCTACGCATTTCACCGCTACACCTGGAATTCTACCCCCCTCTACGAGACTCTAGCTTGCCAGTTTCAAATGCAGTTCCCAGGTTGAGCCCGGGGATTTCACATCTGACTTAACAAACCGCCTGCGTGCGCTTTACGCCCAGTAATTCCG
+
CCCCCGGEEFGGGGGGGGGGGFGGGGGGGGGGGGGGGGEGGGGGGGDGGGFGGGGGGGGGGGGGGGGGGGGGEGGGGGGGGG?CGGGGGGGGFAEFGFGCFGGEC,BFGDGGGGGGGGGGCEGGGGGGGCGGGGGGGGGGG?EGGGGGGGGGGFFGGGDGGG,DFBFGGFB99EFGGCFCGGGGGGGFFGFDEGEGG5CFGFG>FGGFGGGGFGGGG:C*.>DFDF;::BDFDDG>?:;:CEBF*CB4*?*
@M03364:276:000000000-BLYN8:1:1101:7843:10556 2:N:0:1
GGACTACTAGGGTTTCTAATCCTGTTTGCTCCCCACGCTTTCGCACCTGAGCGTCAGTCTTCGTCCAGGGGGCCGCCTTCGCCACCGGTATTCCTCCAGATCTCTACGCATTTCACCGCTACACCTGGAATTCTACCCCCCTCTACGAGACTCTAGCTTGCCAGTTTCAAATGCAGTTCCCAGGTTGAGCCCGGGGATTTCACATCTGACTTAACAAACCGCCTGCGTGCGCTTTACGCCCAGTAATTCCG
+
CCCCCGGGGGGGGGGGGGGGGGGGGGGGGGGGGGGGGGGGGGGGGGGGFGGFGGGGGGGGGGGGGGGGGGGGGGGGGGGGGGGGGGGGGGGGGGGGFGGGGGGGGGGGGGGGGGGGGGGGGGGGGGGGFGGFFGGGGGGGGGGGDGGGGGGGFGGGGGGGGGGGGGGGGGGGGGFGGGGGGGGFGGF6FGGGGGGGGGGGGGFCFFGFGGGGGGGGFDFGFG>DFFFFBEFF7DF<B?GGDBBF>C?<CD2
@M03364:276:000000000-BLYN8:1:1101:16009:10568 2:N:0:1
GGACTACCCGGGTATCTAATCCTGTTTGCTCCCCACGCTTTCGCACCTGAGCGTCAGTCTTCGTCCAGGGGGCCGCCTTCGCCACCGGTATTCCTCCAGATCTCTACGCATTTCACCGCTACACCTGGAATTCTACCCCCCTCTACGAGACTCTAGCTTGCCAGTTTCAAATGCAGTTCCCAGGTTGAGCCCGGGGATTTCACATCTGACTTAACAAACCGCCTGCGTGCGCTTTACGCCCAGTAATTCCG
+
CCCCCGGGGGGDGGGGGGGGGGGGGGGGGGGGFGGGGGGGGGGGGGGGGGGGGGGGGGGGGGGGGGGGGGGGGGGGGGGGGGGGGGDDFGGGGGGGGGGGGGGGGGGGGGGGFGGGGGGGGGGGGGGGGGGGGGGGGGGGGGGGGGGCGGGGFBGDGGGGGGGFGGGG7DGGGGGF<BFEFGFGA,<CGGFC?=EGEECEFGGGFFGGGGGGGGGFCDDFDCABFF>345)7DCGAF<GEEEBFFGFFGGC
@M03364:276:000000000-BLYN8:1:1101:19257:10582 2:N:0:1
GGACTACTGGGGTTTCTAATCCTGTTTGCTCCCCACGCTTTCGAGCCTCAGCGTCAGTAATGAGCCAGTGTGTCGCCTTCGCCACTGGTGTTCTTCCGAATATCTACGACTTTCACCTCTACACTCGGAGTTCCACACACCTCTCTCATACTCAAGACACCCAGTATCAAAGGCAATTCCGAGGTTGAGCCCCGGGATTTCACCCCTGACTTAAATGCCCGCCTACGCTCCCTTTACGCCCAGTCATTCCG
+
CCCCCGGFGGGGGGEGGGFGDGGGGGGGGGGGGGGGGGGGGGGGG@FG?FGGGGGGGFGFGGGGGGEFGGGGGFGGEGGGGGGGEGGGGGGGFFFG<BFFGDEGGGGGG7CEFGGGFFFFFFGGEFFFGGGGDCFG8CEGCD>D,9>EGCGG9FFGGGGFGGGGG;DEFFFAFG?8?EFGG6E6:D,@CGGEEE*@5>D?C::*;>9/*;?DFGFC7+,=4CE@2),)(28>CCCCF0*=E32/*0+/;C*
@M03364:276:000000000-BLYN8:1:1101:5913:10588 2:N:0:1
GGACTACAGGGGTTTCTAATCCTGTTTGCTACCCACGCTTTCGCGCTTTAGCGTCAGTATCTGTCCAGTAAGCTGGCTTCCCCATCGGCATTCCTACAAATATCTACGAATTTCACCTCTACACTTGTAGTTCCGCTTACCTCTCCAGTACTCTAGTCATACAGTTTCCAACGCAATACAGAGTTGAGCCCTGCATTTTCACATCAGACTTATATAACCACCTAGACGCGCTTTACGCCCAATAAATCCGG
+
CCCCCFFGGGGGGGGGGGGGGGGGGGGGGGGGGGGGGGGGGGGGGEGGGGCGGGGGGGGGGGGGGGGGGGGGGGFFGGGGGGGGGGGGDDGGGGGGGGGGGGGGGGGGGCFFGGGGGGGGGGGGGGGGGGGGGGGGGGGGGGGGGGGGGGGGGGGADFFGGGCGGGGGFGFBEGGEGGGGGGGGFGGFFGGC??FFGGGGGGGFACDFGG++?FGG+5DFFGFFBFFBADAFGC>CB9EGG>:4DGFFGD3
@M03364:276:000000000-BLYN8:1:1101:17197:10589 2:N:0:1
GGACTACTGGGGTTTCTAATCCTGTTTGCTCCCCACGCTTTCGCACCTGAGCGTCAGTCTTCGTCCAGGTAGCTGCCTTCGCCATGGATGTTCCTCCTGATCTCTACGCATTTCACTGCTACACCAGGAATTCCGCTACCCTCTACCACACTCTAGTCGCCCAGTATCCACTGCAGTTCCCAGGTTGAGCCCAGGGCTTTCACAACGGACTTAAACGACCACCTACGCACGCTTTACGCCCAGTAATTCCC
+
CCCCCGGGGGGGGGGGGGGGGGGGGGGGGGGGGGGGGGGGGGGGGGGGGGGGGGGGGGGGGGGGGGGFCEFGGGGGGGGGGGGGGGGGGGGGGGGGGGGGGGGGGGGGGGGGGGGGFGGGGGGGGGGGGFGGGGGGGGGGGFGGGGFFGDEFGGGGGGGGGGGGGGGGGGGGGGGFGGGGGGCFGGFGGGGGGGDEEEFFFFGGAG>DDGGFF77CG7EC6FE==;(?5?>BG3>CFFGGD:@FG@ACGF*
@M03364:276:000000000-BLYN8:1:1101:10810:10599 2:N:0:1
GGACTACTGGGGTATCTAATCCTGTTTGCTCCCCACGCTTTCGCACCTGAGCGTCAGTCTTTGTCCAGGGGGCCGCCTTCGCCACCGGTATTCCTCCAGATCTCTACGCATTTCACCGCTACACCTGGAATTCTACCCCCCTCTACAAGACTCTAGCCTGCCAGTTTCGAATGCAGTTCCCAGGTTGAGCCCGGGGATTTCACATCCGACTTGACAGACCGCCTGCGTGCGCTTTACGCCCAGTAATTCCG
+
CCCCCGGGGGGGGGGGFGGGGGGGGGGGGGGFGGGGGGEGFGGGGGGGFGGGGGGGGGGGGGGGGGGGGGGGGGGGGGGGGGGGGGGGGGGGGGGGGGGFGGGGGGGGGGGGGGGFGGGGGGGGFGGG=FGGGGGFFGGGGGGGGGGGGGGGGGGGG6DFFFGGGGGGG*DEGDGGGGGFF9EDG98CEFGGGGGGGGFGD79@ADFGGGDGFGFFF48>BEE;BF>>6;DBGGD2BFEEGEBFC7@4:7*
@M03364:276:000000000-BLYN8:1:1101:16913:10609 2:N:0:1
GGACTACCGGGGTTTCTAATCCTGTTTGCTCCCCACGCTTTCGCACCTGAGCGTCAGTCTTCGTCCAGGGGGCCGCCTTCGCCACCGGTATTCCTCCAGATCTCTACGCATTTCACCGCTACACCTGGAATTCTACCCCCCTCTACGAGACTCTAGCTTGCCAGTTTCAAATGCAGTTCCCAGGTTGAGCCCGGGGATTTCACATCTGACTTAACAAACCGCCTGCGTGCGCTTTACGCCCCGTAATTCCG
+
CCCCCGGGGGGGGGGGGGGGGGGGGGGGGGGGGGGGGGGGGGGGGGGGGGGGGGGGGGGGGGGGGGGGGGGGGGGGGGGGGGGGGGGGGGGGFGGGFGGFGGDGCFGGGGGGGGGGGGGGGGGGGGGGGGGGGGGGGGGGGGGGGGGGGGGFGGGGGGGGGGGGGGGGGGGGGFFGGGGGCGGGGGGGGGGGGGGGGDFGGGGFFFGGGC>FFGFGCDFCDGFFFF9DBFFFGGG>@:EG:)(7CD3ACF9
@M03364:276:000000000-BLYN8:1:1101:18336:10614 2:N:0:1
GGACTACTGGGGTTTCTAATCCTGTTTGCTACCCACGCTTTCGCGCTTTAGCGTCAGTATCTGTCCAGTAAGCTGGCTTCCCCATCGGCATTCCTACAAATATCTACGAATTTCACCTCTACACTTGTAGTTCCGCTTACCTCTCCAGTACTCTAGTCATACAGTTTCCAACGCAATACAGAGTTGAGCCCTGCATTTTCACATCAGACTTATATAACCACCTAGACGCGCTTTACGCCCAATAAATCCGG
+
CCCCCGGGGGGGGGGGGGGGGFFGGGGGGGGGGGGGGGGGGGGGGGGGGGGGGGGGGGGGGGGGGGGGGGGGGGGGGGGGAFGGGGGGGGGGGGGGGGGGGGGGGGFGGGGGGGGGGGGGGGGGGGGGGGGGGGGGGGGGGGGGGGGGGGGGFFGGGGGGGGGGGGGGGGGGCEEECEGGGFGGGGGGFCGGFCFGGGGCFGGGFGFGGFGGGGGGGFGFFGF@CFEABDEFGGGFEFGGG>BFCGFFGDC
@M03364:276:000000000-BLYN8:1:1101:18617:10627 2:N:0:1
GGACTACCAGGGTTTCTAATCCTGTTTGCTCCCCACGCTTTCGCACCTGAGCGTCAGTCTTCGTCCAGGGGGCCGCCTTCGCCACCGGTATTCCTCCAGATCTCTACGCATTTCACCGCTACACCTGGAATTCTACCCCCCTCTACGAGACTCTAGCTTGCCAGTTTCAAATGCAGTTCCCAGGTTGAGCCCGGGGATTTCACATCTGACTTAACAAACCGCCTGCGTGCGCTTTACGCCCAGTAATTCCG
+
CCCCCFGGGGGGGGGGGGGGGGGGGGGGGGGGGGGGGGGGGGGGGGGGGGGGGGGGGGGGGGGGGGGGGDGGGGGGGGGGGGGGGGGGGGGGGGGGGGGGGGGGGGGGGGGGGGGGGGGGGGGGGGGGGGGGGGGFGGGGGGGGGGGGGGGGGGGGGGGGGGGGGGGGGGGGGGGEFGGGGGGGGGGGGGGGG5CEGGGGGGGGFGGGGGGFFGGGG<EGBGFF;FFFFD>BGGGAFFGGGF:?GC?BGGC
@M03364:276:000000000-BLYN8:1:1101:15486:10643 2:N:0:1
GGACTACCGGGGTTTCTAATCCTGTTTGCTCCCCATGCTTTCGTACCTCAGCGTCAGTATTAGGCCAGATGGCCGCCTTCGCCATCGGTATTCCTCCAGATCTCTACGCATTTCACCGCTACACCTGGAATTCTACCATCCTCTCCCATACTCTAGCTTCCCAGTCTCGAATGCACTTCCTAAGTTAAGCTCAGGGATTTTACATCCGACTTAAAAAGCCGACTACGCACGCTTTACGCCCAGTAAATCCG
+
-6BCCE@ECB@FF7,;CFF,,CF<C@<FEFAFCFGF@@F<@EE@<FE,C@CDCCF@8C<FD96FFG8DF96BE,+7F7,:BEGCCFGCCFGAFGE,E84<,A=,9AEFFB+BE<FEFCD>+@FFFFG8,95AF,8AEF;E>,=BBEFEE863@DFGGFEBFFC,A,,,,37DDEC,=A?F8D,@7@,<,=,@2@::+@,,+24<=9;97C?3887:*?F6>*:2>F@:>5):97/7:;8B=B(2:7+97C5
@M03364:276:000000000-BLYN8:1:1101:13011:10665 2:N:0:1
GGACTACAGGGGTTTCTAATCCTGTTTGCTCCCCACGCTTTCGCACCTGAGCGTCAGTCTTCGTCCAGGGGGCCGCCTTCGCCACCGGTATTCCTCCAGATCTCTACGCATTTCACCGCTACACCTGGAATTCTACCCCCCTCTACGAGACTCTAGCTTGCCAGTTTCAAATGCAGTTCCCAGGTTGAGCCCGGGGATTTCACATCTGACTTAACAAACCGCCTGCGTGCGCTTTACGCCCAGTAATTCCG
+
CCCCCGGGGGGGGGGGGGGGGGGGGGGGGGGGGGGGGGGGGGGGGGGGGGGGGGGGGGGGGGGGGGGGGGGGGGGGGGGGGGGGGGGGGGGGGGGGGCGGFGGGGGGGGGGGGGGGGGGGGGGGGGGDGGGGGGGGFGGGGGDGFGGGGGGGGFFGGGFFFFGGGGGGGGGFGFFFCGGGGGFGGGGFGGFGGGGEEGG6::AFFGGGGGGG=:DGFGGFDE:62@FFF:)0>DGFFFGGC5(9FGFAGG6
@M03364:276:000000000-BLYN8:1:1101:5798:10668 2:N:0:1
GGACTACCGGGGTTTCTAATCCTGTTTGCTACCCACGCTTTCGCGCTTTAGCGTCAGTATCTGTCCAGTAAGCTGGCTTCCCCATCGGCATTCCTACAAATATCTACGAATTTCACCTCTACACTTGTAGTTCCGCTTACCTCTCCAGTACTCTAGTCATACAGTTTCCAACGCAATACAGAGTTGAGCCCTGCATTTTCACATCAGACTTATATAACAACCTAGACGCGCTGTACGCCCATTAACTCCGG
+
CCCCCC<CFGDGGGGGGGGFDFAFGFGFGGGG<FFGGGGEGGGGG7@4@FCEFGEGGGFGGDFFGGCEGGGEGGGFGGGGEEGGGGDFE@FGGGGGGGGDGGGFFGGGEGGGFEFFD:EFFFFGGGEFGGDFGE77C@EFF=FGGB=EFDEFG9@DDGCFFGGGGCFF:@EECEE6CDGC=;DFB9CCG,8DGFCFGFF,?9AFF>**?52=CFGGD>7CFGA@@F=4:)5?)*1>F=:8C)71:+;;*98
@M03364:276:000000000-BLYN8:1:1101:14290:10688 2:N:0:1
GGACTACCCGGGTTTCTAATCCTGTTTGCTCCCCACGCTTTCGCACCTGAGCGTCAGTCTTCGTCCAGGGGGCCGCCTTCGCCACCGGTATTCCTCCAGATCTCTACGCATTTCACCGCTACACCTGGAATTCTACCCCCCTCTACGAGACTCTAGCTTGCCAGTTTCAAATGCAGTTCCCAGGTTGAGCCCGGGGATTTCACATCTGACTTAACAAACCGCCTGCGTGCGCTTTACGCCCAGTAATTCCG
+
CCCCCGGGGGGGGGGGGGGGGGGGGGGGGGGGGGGGGGGGGGGGGGGGGGGGGGGGGGGGGGGGGGGGGGGGGGGGGGGGGGGGGGGGGGGGGGGGGGGFGGGGFGGGGGGGGGGGGGGGGGGGGGGGGGGGGGGGGGGGGGGGGGGGGGGGGFGGGGGGGGGGGGFFFGGGCFGGGGFGFGGGGGGGGGGGEGGGGGGGGGGGFGFGGGFGGGGGGGGGEGDFFFFF:BDFG<FFFFGGGFFFGGFAGG9
@M03364:276:000000000-BLYN8:1:1101:21841:10700 2:N:0:1
GGACTACAGGGGTTTCTAATCCTGTTTGCTCCCCACGCTTTCGCACCTGAGCGTCAGTCTTCGTCCAGGGGGCCGCCTTCGCCACCGGTATTCCTCCAGATCTCTACGCATTTCACCGCTACACCTGGAATTCTACCCCCCTCTACGAGACTCTAGCTTGCCAGTTTCAAATGCAGTTCCCAGGTTGAGCCCGGGGATTTCACATCTGACGTAACAAACCGCCTGCGTGCGCTTTACGCCCAGTAACTCCC
+
BCCCCEDFFGGGECCFCCDFFGEEFFFGFFGF,F@CFEGGFEDC7CGFGEFGEEC:,CEFGC<<:F@EFGDEGGG@FEC@FFDEFFD7F7FFGGGCFDFC=<E9@<<C7CE7EF9,EFGD7:FGCDFGDFFFGAF;FDGFGEEGCBFGC6:?DC=7CFGFG@D,@B>,=B9>CAG,<,,5>?CDFCG?CFF*=C1*=EFFGGF7C0+;+1*9*;D:C***217:::9D:57BG5CDF05E=:(<C7*6:7*
@M03364:276:000000000-BLYN8:1:1101:19633:10708 2:N:0:1
GGACTACTCGGGTTTCTAATCCTGTTTGCTCCCCACGCTTTCGCACCTGAGCGTCAGTCTTCGTCCAGGGGGCCGCCTTCGCCACCGGTATTCCTCCAGATCTCTACGCATTTCACCGCTACACCTGGAATTCTACCCCCCTCTACGAGACTCTAGCTTGCCAGTTTCAAATGCAGTTCCCAGGTTGAGCCCGGGGATTTCACATCTGACTTAACAAACCGCCTGCGTGCGCTTTACGCCCAGTAATTCCG
+
CCCCCGGGGGGGGGGGGGGGGGGGGGGGGGGGGGGGGGGGGGGGGGGGGGGGGGGGGGGGGGGGGGGGGGGGGGGGGGGGGGGGGGGGGGGGGGGGGGGGGGGGGGGGGGGGGGGGGGGGGGGGGGGGGGGGGGGGGGGGGGGGGFGGEGGGGGGGGGGGGGGGFFGGGGGGGGGGGGGGFFGGGGGGGGGGGGGDCEGGGGGGFFGGGGGGFGFGFFGGFGFFFFFF?EEFCD*6B?>CED:<FF?4CF9
@M03364:276:000000000-BLYN8:1:1101:15291:10716 2:N:0:1
GGACTACAAGGGTATCTAATCCTGTTTGCTCCCCACGCTTTCGTGCCTCAGTGTCAGTGTTGGTCCAGGTAGCTGCCTTCGCCATGGATGTTCCTCCTGATCTCTACGCATTTCACTGCTACACCAGGAATTCCGCTACCCTCTACCACACTCTAGTCGCCCAGTATCCACCGCAGTTCCCAGGTTGAGCCCAGGGCTTTCACAACGGACTGAAACGACCACCTACGCACGCTTTACGCCCAGTAATTCCG
+
CCCCCGGGGGGGGGGGGGGGFGGGGGGGGGGGGGGGGGGGGGGFGGGGGGGGGGGGAFFGGGGGFGGGGCFGGGGGGGGGGGGGGGGDGGGGGGGGGGGGGGGGGGGGGGGGFEFGGGGGGGGGGFG7,EFEFGFGD8EGGDGFDDFGGGGGFFGGGG>EEEC88C;;DFFGGG+33@DF8,>6@DF8DG8DD?C>ECC6CFA7FGDGG*933=DGGGGGFG>=:FDFFFF>7<CCF<C*=>?FGGA<CF*
@M03364:276:000000000-BLYN8:1:1101:2148:10723 2:N:0:1
GGACTACAGGGGTTTCTAAGCCTGTTGGCTCCCCATGCTGTCGTACCTCAGCGGCAGTATTAGGCCAGATGGCTGCCGTCGCCAGCGGTATTCGTCCAGATCTCTACGCAGTTCACCGCTACACCTGGAATTCTACCATCCTCTCCCATACTCTAGCTTCCCAGTATCGAATGCAATTCCTAAGTTAAGCTCAGGGATTTCACATCCGACTTAAAAAGCCGCCCACGCACGCTTTACGCCCAGTAAAGCCG
+
CC<BCGG,CFEC,=FFF@C,;CFGFE9EFG<@FGGFG8E@FEGG<C:5;FFF:+@FFFGFECFAFGFGFFFF<FF:<+B=FG:F+DEF44C<@,98B,EF,AEGGGFFFC7FFBFGFG7CGGGGGGGGGGFFGGGAFGFDFFCFGGGGGFGGFGDFGGCEG8DGFFGGEDF?EFDCFGGGEDEEDEDFCG;DCD8,4>EFGG79BCDD7C4CDDFGF>FFFD)(/?::6B:BGCFFFFGGGF6)@CC):D<
@M03364:276:000000000-BLYN8:1:1101:11445:10740 2:N:0:1
GGACTACAGGGGTTTCTAATCCTGTTTGCTCCCCACGCTTTCGCACCTCAGTGTCAGTATCAGTCCAGGTGGTCGCCTTCGCCACTGGTGTTCCTTCCTATATCTACGCATTTTACCGCTACACAGGAAATTCCACCACCCTCTACCGTACTCTAGCTCAGTAGTTTTGGATGCAGTTCCCAGGTTGAGCCCGGGGATTTCACATCCAACTTGCTGAACCACCTACGCGCGCTTTACGCACAGTAATTCCG
+
BC-8CFFFGGGGCFGGFFDF<CFCGGGGFEF,CFEGGGGGGGFGG@FGDFFFFGF9<C<FGGFFCEFGGGGGGGGGGGDGGGFEGG<CEFFGGGEADFFGGGGGGGGD@BFGG,A<B=CCGGGGFB8FGGGGGGGGEDG@@8DFD=DEGGGD=>DEDD9DEGG9FFGGGC,>?,,=@DA,@D8FGGFCCDCFCE6ECG6E+<C7B*;?DFGFF>FG+91:AF53285565>>):561/81:)/9:7+.:7*
@M03364:276:000000000-BLYN8:1:1101:16248:10743 2:N:0:1
GGACTACTGGGGTTTCTAATCCTGTTTGCTCCCCACGCTTTCGTGCCTCAGTGTCAATGTTGGTCCAGGTAGCTGCCTTCGCCATGGATGTTCCTCCTGATCTCTACGCATTTCACTGCTACACCAGGAATTCCGCTACCCTCTACCACATTCTAGTCGCCCAGTATCCACTGCAGTTCCCAGGTTGAGCCCAGGGCTTTCACAACGGACTTAAACGACCACCTACGCACGCTTTACGCCCAGTAATTCCG
+
CCCCCGGGGGGGGGGGGGGGGGGGGGGGGGGGGGGGGGGGGGGCDGGGGGGGGGGGGGGGGGGGGGGGGGGGGGGGGGGGGGGGGGGGGGGGGGGGGGGGFGGGGGGGGGGDGGGGFGGGGGGGGGGDFGG8EGGGGGGGGGGGGGGGGGCGGGGGGGGGGGGGGGGCFGCGGGGGGGGGGFFGGGGGGGGGGGG+=CCFFGGGFGGDDGGGGG>FGGGGFGFBFFDE2>>DGGGEF=GEGA;A7:7)1:0
@M03364:276:000000000-BLYN8:1:1101:13279:10747 2:N:0:1
GGACTACTGGGGTATCTAATCCTGTTTGCTCCCCACGCTTTCGCACCTGAGCGTCAGTCTTTGTCCAGGGGGCCGCCTTCGCCACCGGTATTCCTCCAGATCTCTACGCATTTCACCGCTACACCTGGAATTCTACCCCCCTCTACAAGACTCTAGCTGACCAGTTTCAAATGCAGTTCCCAAGTTAAGCTCGGGGATTTCACATCTGACTTAATCAACCGCCTGCGTGCGCTTTACGCCCAGTAATTCCG
+
CCCCCGGGGGGGGGDGGGGGGGGGGGGGGGGGGGGGGGGGGGGGGGGGGGGGGGGGGGGGGGGGGGGGGGGGGGGGGGGGGGGGGGGGGGGGGGGGGGGGGGGGGGGGGGGGGGGGGDGGGGGGGGGGGGGGGGGGGGFGGGGGGGGGGGGGGGGGGGGGFFGGGGGGGGFFGGGGGGFGGGFGGFGGGGGGG>EE**BCGGFFFGFGGGGFFCGGGGGFFGF;@FBF@DFBGGG<@:ECEBFFGGFACG9
@M03364:276:000000000-BLYN8:1:1101:7280:10759 2:N:0:1
GGACTACCGGGGTTTCTAATCCTGTTTGCTCCCCACGCTTTCGCACCTGAGCGTCAGTCTTTGTCCAGGGGGCCGCCTTCGCCACCGGTATTCCTCCAGATCTCTACGCATTTCACCGCTACACCTGGAATTCTACCCCCCTCTACAAGACTCTAGCTGACCAGTTTCAAATGCAGTTCCCAAGTTAAGCTCGGGGATTTCACATCTGACTTAATCAACCGCCTGCGTGCGCTTTACGCCCAGTAATTCCG
+
CCCCCGGGGGGGFGGGGGGGGGGGGGGGGGGGGGGGGGGGGGGGGGGGGDGGGGGDGGGGGGGGGGGGGGGGGGGDGGGGGGGGGGGGGGGGGGGGGGGGGFFGGGGGGGGGGGFGGGGGGGGGGGGGGGGGGGGGDGGGGGGGGGG9EFGGGGGFFGGGGGGGGGGGGGGGFGGGGGGGGGGGGGGGGGFFDEGGGGGGG=FGFGFFGGGGGGGGGGGCBGBFFFFE6DFFGGFAF:GD=:2?7:=AFG9
@M03364:276:000000000-BLYN8:1:1101:22427:10776 2:N:0:1
GGACTACTGGGGTTTCTAATCCTGTTTGCTCCCCATGCTTTCGTACCTCAGCGTCAGTATTAGGCCAGATGGCTGCCTTCGCCATCGGTATTCCTCCAGATCTCTACGCATTTCACCGCTACACCTGGAATTCTACCATCCTCTCCCATACTCTAGCTTCCCAGTATCGAATGCAATTCCTAAGTTAAGCTCAGGGATTTCACATCCGACTTAAAAAGCCGCCTACGCACGCTTTACGCCCAGTAAATCCG
+
CCCCCGGGGGGGGGGGGGGGGGGGGGGGGGGGGGGGGGGGGGGGCGGGGGGGGGGDEGFFGGGGGGGGEFGGGGGGGGGGGGGGGGGGGGGGGGGGGGGGGFFGGGGGGGGEFGGGFGGGDGGGGGGGGAFGGGGGGFFGGGFFGFFFGFGCFFGFFGBF,EF?FGGCEGGFFFGAFCGFG9DDGGGGGF,3?DFFCGGGGGGGFGGGGGGGFFF8C9EFFGDA>FFF>EBDGGG4B2BEGFFFCCFEFC)
@M03364:276:000000000-BLYN8:1:1101:8887:10797 2:N:0:1
GGACTACAAGGGTTTCTAATCCTGTTTGCTCCCCACGCTTTCGCACCTGAGCGTCAGTCTTCGTCCAGGGGGCCGCCTTCGCCACCGGTATTCCTCCAGATCTCTACGCATTTCACCGCTACACCTGGAATTCTACCCCCCTCTACGAGACTCTAGCTTGCCAGTTTCAAATGCAGTTCCCAGGTTGAGCCCGGGGATTTCACATCTGACTTAACAAACCGCCTGCGTGCGCTTTACGCCCAGTAATTCCG
+
CCCCCGGGGGGGGGGGGGGGGGGGGGGGGGGGGGGGGGGGGGGGGGGGGGGGGGGGGGGGGGGFGGGGFGGGGGGGDFE@FCFGGGGGGGGGGGGGGGGFFGGGGGGGGGGGGGGGGGGGGGGGGGGGGGGGGGGGGGGGGGGGGGGGG+BFFCFGGGFGGCEGFGFGGGC,@EFCFFCGGGEFFGG?FFGGC5EGGGGGGGGG=CGGGGGGGFF77FGFBDE;0A;E:EFFGDF>F:EEGDBF*:=2DG6
@M03364:276:000000000-BLYN8:1:1101:4170:10817 2:N:0:1
GGACTACCAGGGTATCTAATCCTGTTTGCTCCCCACGCTTTCGCACCTGAGCGTCAGTCTTCGTCCAGGGGGCCGCCTTCGCCACCGGTATTCCTCCAGATCTCTACGCATTTCACCGCTACACCTGGAATTCTACCCCCCTCTACAAGACTCTAGCTGACCAGTTTCAAATGCAGTTCCCAAGTTAAGCTCGGGGATTTCACATCTGACTTAACAAACCGCCTGCGTGCGGTTTACGCCCAGTAATTCCG
+
@B@@CCAF8FEEF<EF@6CCFFFFFFGCFGCEGGECC+,8CAFEGEDGD,CFFFCFGFCC<FG@EF7:FECG@FCB@,4EDC:C4EFCC:FGG?,B<F?<AF9FD9E+:FFFF9EAFGC>CGEFFEGDFFGFGGF;FFFFGGEGDGAEGGGGGFFFFFC6>E?E,@DCFCAAC,@C;AEE@D6CF;,,5,,>?8CGD88C++,=8*CD>=:FG7:F7CFGE5>38)7)/>B)19*5*3EGE)./*0=4DG<
@M03364:276:000000000-BLYN8:1:1101:26221:10835 2:N:0:1
GGACTACCGGGGTTTCTAATCCTGTTTGCTACCCACGCTTTCGCACATGAGCGTCAGTATTGCCCCAGAAGGCTGCCTTCGCCATCGGTGTTCCTTCCAATATCTACGCATTTCACTGCTACACTGGAAATTCCGCCTTCCTCTAACATACTCTAGCTGCCCAGTTTCAAATGCAGTTCCCAGGTTGATCCCGGGGATTTCACATCTGACTTAACAAACCGCCTGCGTGCGCTTTACGCCCCGGAATTCCG
+
CCCCCGGFGEGGGGGGGGGGGFGFGEGGFGGCFF?;BEFFFGGDEFGGEEDCEGGGGGGFGGG<EFEGCG@@DFFEFGCFFGD7CEEFGGCGGEFGGEGCFGFDFEGGGGD:EED?B?FEECFGGCEFEEFGG,>E+>BFGGGGF9EFEF@=DEFF9@FFF8=EFGCFG9EEFGC8@BAE,DD8=9:1,35@EE6C5E?EFGGF>FGFCG:BFF7CG4DF>EE@D:5?2:A)/*97@8ECE).)1)047:2
@M03364:276:000000000-BLYN8:1:1101:15138:10888 2:N:0:1
GGACTACAGGGGTTTGTAATCCTGTTTGCTCCCCCCGCTTTCGCACCTGAGCGTCAGTCTTCGTCCAGGGGGCCGCCTTCGCCACCGGTATTCCTCCAGATCTCTACGCATTTCACCGCTACACCTAGCATTCTACCCCCCTCGACGCGACTCAAGCTTTCCAGTACCAGATGCACCTCCCATGTTGAGCCCGGGCATTTCACATCCGTCTTAACAAAACGCCTGGCTGCGCTTTACGCCCAGTAATTCCG
+
9C6ACCCEE@FG6CB,6,,=6FFC-,,;C<,CFC+++@:@,;,B,8@,,9CEF:FGGFGCFFG,BBCC6,@7:+8+44?FFGG:F,>F@=DAE,,,=4,CE@FGGG<7+@+4A?FGFBF8EC:AB3,,,7=FFFE,9=++@+:++58*****6:,<4?B,2?BBCC2>,<4BC>A,,=C5**+5?+>++5?*/:>*/*5<F++*97*1*/95>::***125*712)()(8BEC95.1:8/*7(0**1)*7*
@M03364:276:000000000-BLYN8:1:1101:24902:10889 2:N:0:1
GGACTACTCGGGTTTCTAATCCTGTTTGCTCCCCACGCTTTCGTGCATGAGCGTCAGTACAGGCCCAGGGGACTGCCTTCGCCATCGGTGTTCCTCCGCATATCTACGCATTTCACTGCTACACGCGGAATTCCATCCCCCTCTGCCGTACTCCAGCCCTGCAGTCACAAAGGCAGCTCCCAGGTTGAGCCCGGGGATTTCACCTCTGTCTTACAGAACCGCCTGCGCACGCTTTACGCCCAGTAATTCCG
+
CCCCCCFGFFDGFGFFGGGGGGFFGGGGDFEGGGGEGGGGGG:FGGGG96CEFEGGGGGGGGGG,CCF<FGDFGGGFGGGFGGGGGGGGGGGGCGGGDDFGGGFGGGGGGCG9FFGGGGGGGGGE7=CFCGCEFFFGDGGDGEF8EGCC++=BDFCFE+@DEFGGG,DFGFFDFFC8CF,D>CB>:DG?C,4CEGGC*?9:CE>FC4CCCFFGG?=+28CECEDDF9BB>D.9CDA*(2:*)26*:6<CG4
@M03364:276:000000000-BLYN8:1:1101:15854:10908 2:N:0:1
GGACTACTGGGGTTTCTAATCCTGTTTGCTCCCCATGCTTTCGTACCTCAGCGTCAGTATTAGGCCAGATGGCTGCCTTCGCCATCGGTATTCCTCCAGATCTCTACGCATTTCACCGCTACACCTGGAATTCTACCATCCTCTCCCATACTCTAGCTTCCCAGTATCGAATGCAATTCCTAAGTTAAGCTCAGGGATTTCACATCCGACTTAAAAAGCCGCCTACGCACGCTTTACGCCCAGTAAATCCG
+
CCCCCGGGGGGGGGGGGGGGGGGGGGGGGGGGGGGGGGGGGGGGGFGGGGGGGGGGGGGGGGGGGGGGGGFGGGGGGGGGGGGGGGGGGGGGGGGGGGGGGGGGGGGGGGGGGGGGGGGGGGGGGGGGGGGGGGGFFGGGGGGGGGGGGGGGGGGDFGGGGGF?FGGGCGGGGGGCFGFGGGGFAFFGFGGGGGGGGGGGGGGGFGGGGGGGGGGGGGFF>EDDDFFA9>ADGDGEFFGGGE@FGGFEGG<
@M03364:276:000000000-BLYN8:1:1101:20713:10918 2:N:0:1
GGACTACTGGGGTTTCTAATCCTGTTTGCTCCCCACGCTTTCGCACCTGAGCGTCAGTCTTCGTCCAGGGGGCCGCCTTCGCCACCGGTATTCCTCCAGATCTCTACGCATTTCACCGCTACACCTGGAATTCTACCCCCCTCTACAAGACTCTAGCCTGCCAGTTTCGAATGCAGTTCCCAGGTTGAGCCCGGGGATTTCACATCCGACTTGACAGACCGCCTGCGTGCGCTTTACGCCCAGTAATTCCG
+
CCCCCGGGGGGGGGGGGGGGGGGGGGGGGGGGGGGGGGGGGGGGGGGGGGGGGGGGGGGGGGGGGGGGGGGF@FGGGGGGGGGGGGGGGGGGCGGGECGGGGGGGGGGGGGCGGGGGGGGGGGGGGGGGGGGGGGGGFGGGGGFGGGFGGGGGGGGGGGGCGGGGGGGGGGGGGGGGGGGGGGGGGGGGGGGGGGGGGGGGGGGFGGGDGGGGDGGGDDFFDEFFFFFFFFFGGGABBE:EEFFF**-0?9
@M03364:276:000000000-BLYN8:1:1101:18842:10950 2:N:0:1
GGACTACCCGGGTTTCTAATCCTGTTTGCTCCCCACGCTTTCGCACCTGAGCGTCAGTCTTCGTCCAGGGGGCCGCCTTCGCCACCGGTATTCCTCCAGATCTCTACGCATTTCACCGCTACACCTGGAATTCTACCCCCCTCTACGAGACTCTAGCTTGCCAGTTTCAAATGCAGTTCCCAGGTTGAGCCCGGGGATTTCACATCTGACTTAACAAACCGCCTGCGTGCGCTTTACGCCCAGTAATTCCG
+
CCCCCGGGFGEGGDDGGGGGGGGGGGGGGGGGFFFGDGGGGGGGDGGGFGFGGGGGGEEGFGGGGGGGGD7@E@CGEEGGGGGGGGDCFEFCGGGGCGEGFGGGFGGGGGCGCGGFGGGGGGF@DFGGFCFDD9AE>DFGGGGGGGFGC+BFCFGGGGGGDFFGFGDGCFFG7DGGG?:FGGF:F9811:B=ED5EDGFFGGGGF4+:>7FGG:FC:;FGFE8:<F9B0B3>57<AFFGCCB?)::=AFF*
@M03364:276:000000000-BLYN8:1:1101:27588:10978 2:N:0:1
GGACTACAGGGGTATCTAATCCTGTTTGCTCCCCACGCTTTCGCACCTGAGCGTCAGTCTTTGTCCAGGGGGCCGCCTTCGCCACCGGTATTCCTCCAGATCTCTACGCATTTCACCGCTACACCTGGAATTCTACTCCCCTCTACGAGACTCTAGCTTGCCAGTTTCAAATGCAGTTCCCAGGTTGAGCCCGGGGATTTCACATCTGACTTAACAAACCGCCTGCGTGCGCTTTACGCCCAGTAATTCCG
+
CCCCCGGGGG7+FEFFGGGGGGGGGGFGGGGFGGGGGGGGGGGGGGGGFGEGGFGGGGGFGGFCGFFFGGCCDEGGGGGGGG:BFFGGBGGGGGGGGDF<FGFECGGGGGGGF9FFGF++@FFGEFFGGGGFGGGA,66FEFGG9BE>CCE7DE@AFG9,:DCFGGGGGGCFGFC<3=DFGFFFGGGE?FFFG5BEEEG=:7CCADFGD7C77CF>7CFG3557?FF51>83CDGAF?EGGEFFGF=6:F4
@M03364:276:000000000-BLYN8:1:1101:13771:10980 2:N:0:1
GGACTACCCGGGTATCTAATCCTGTTTGCTCCCCACGCTTTCGCACCTGAGCGTCAGTCTTCGTCCAGGGGGCCGCCTTCGCCACCGGTATTCCTCCAGATCTCTACGCATTTCACCGCTACACCTGGAATTCTACCCCCCTCTACGAGACTCTAGCTTGCCAGTTTCAAATGCAGTTCCCAGGTTGAGCCCGGGGATTTCACATCTGACTTAACAAACCGCCTGCGTGCGCTTTACGCCCAGTAATTCCG
+
CCCCCGGGGGGGGGGGGGGGGGGGGGGGGGGGGGGGGGGGGGGGGGGGGGGGGGGGGGGGGGGGGGGGGGGGGGGGGGGGGGGGGGGGGGGGGGGGGGGGCFFGGGGGEGGGFGGGGGGGGGGGGGGGGGGGGGGGGGGGGCECGGGDGGGGGGGGGGGGGGGGGGGGDGGG7FGGGFGFGGGFFGECFGGGGGGGGGFCFGGGFGGGFGGFFGGGGGGG>GFFBFFE<DEFGDG<F?EGCB?@CDFAGG9
@M03364:276:000000000-BLYN8:1:1101:13696:10986 2:N:0:1
GGACTACCGGGGTTTCTAATCCTGTTTGCTCCCCTTGCTTTCGCGCCTCAGCGTCAGGAATAAACTAGAAAAGCGCCTTCGCCACCGGTGTTCTTCCACATATCTACGCATTTCACCGCTACACATGGAATTCCACTCTCCTCTTCTGCACTCAAGTCTCCCAGTTTCCAATGACCCTCCCCGGTTGAGCCGGGGGCTTTCACATCAGACTTAAGAAACCGCCTGCGCTCGCTTTACGCCCAATAAATCCG
+
CCCCCGGGGGGGGGGGGGGGGGGGGGGGGGGGGGGGGGGGGGGGGGGGGGGGGGGEGGGGGGGGGGGGGGGGGGGGGGGGGGGGGGGGGGGGGGGGGGGGGGGGGGGGGGGGGGGGGGGGGGGGGGGGFFFGGGGGGGCGGGGGGFGGGGGGGFGGGGGGGGGGFFCDAFFGGGGGGGG@CEGGGDEGGGGGGGEDGGFGGGGGFGGGC0*;FC>FGCGC>CE<0A9BF5>BGGCAFFGGG@17DGFFGC<
@M03364:276:000000000-BLYN8:1:1101:28531:11005 2:N:0:1
GGACTACTAGGGTTTCTAATCCTGTTTGCTCCCCACGCTTTCGCACCTGAGCGTCAGTCTTCGTCCAGGGGGCCGCCTTCGCCACCGGTATTCCTCCAGATCTCTACGCATTTCACCGCTACACCTGGAATTCTACCCCCCTCTACGAGACTCTAGCTTGCCAGTTTCAAATGCAGTTCCCAGGTTGAGCCCGGGGATTTCACATCTGACTTAACCAACCCCCTGCGTGCGCTTTACGCCCAGTAATTCCG
+
CCCCCGGGGGGGGGGGGGFGGGGFFGAGGGFGGGGCCFCFFGGGDGGGGDFGEGGGGGGGGGGEGGGGD77FCEGGGGGGGG,BFGGGF@FGGFGF<EEGFFGGCGCCGECFFFGGGCGG7FDGG?EFGGDFFFDG,88+@@CDDF?EBECCFEGGGFG?@FGFFFGGGC,D,7AA,@::,2:DF:<FGGGC>*5?5CEDFGGG6<FFF:FG77+*2*;:)2=01A9>0<)099<961EEEF:FFF*.:>2
@M03364:276:000000000-BLYN8:1:1101:16786:11012 2:N:0:1
GGACTACTGGGGTTTCTAATCCTGTTTGCTCCCCACGCTTTCGCACCTGAGCGTCAGTCTTCGTCCAGGGGGCCGCCTTCGCCACCGGTATTCCTCCAGATCTCTACGCATTTCACCGCTACACCTGGAATTCTACCCCCCTCTACAAGACTCTAGCCTGCCAGTTTCGAATGCAGTTCCCAGGTTGAGCCCGGGGATTTCACAGCCGACTTGACAGACCGCCTGCGTGCGCTTTACGCCCAGTAATTCCG
+
CCCCCGGGGGGGGGGGGGGGGGGGGGGGGGGGGGGGGGGGGGGGGFGGGGGGGGGGGGGGGGGGGGGGGGGGGGGGGGGGGGGGEFGGGGGGGGGGGGCGCEGGGCFGGGEGGGGGGGGGGDFGGGGGGGGGGGGGGGGGGGGGGGEGCFGGGGGGGGGGGGGGGGGGE5DCGFGGGGGGGGCDC?6FGGEFG5EGGGGGGGGG+19>DC<DFGGGGGGG>5721)3)(0<DDG:AFBCEG@<FG>=BGG9
@M03364:276:000000000-BLYN8:1:1101:21007:11043 2:N:0:1
GGACTACACGGGTTTCTAATCCTGTTTGCTCCCCACGCTTTCGCACCTGAGCGTCAGTCTTCGTCCAGGGGGCCGCCTTCGCCACCGGTATTCCTCCAGATCTCTACGCATTTCACCGCTACACCTGGAATTCTATCCCCCTCTACGTGACTCAAGCTTGCCAGTTTCAAATGTGGTTTCCAGGTTGAGCCCGGGGATTTCACATCTGACTTAACAAACCGCCTGCGTGCGCTTTACGCCCAGTAATTACG
+
6@C<@CFF<-@F@FFCFA<C<C<,CC,CF9,6,,,6@FCCFE,,8F6FFED8@CEFF<EFE9CF6@FG<B7F>++8+BCF,8=FFDGDF:FB5,C?:E<EDF,EFD5+88B+5C,<FE7+8>EF@DFDGGD==?E9@=@FC+8=,,3,,@><E,,<9DACC8D,@DF3,@DC9,,,59,@;,,376==97,**1:8?82<++1C+8C+1+++;7:D**=:85:(/=9BF@55<D326:*?5.49:*/-*:*
@M03364:276:000000000-BLYN8:1:1101:4509:11053 2:N:0:1
GGACTACAAGGGTATCTAATCCTGTTTGCTCCCCACGCTTTCGCACCTGAGCGTCAGTCTTCGTCCAGGGGGCCGCCTTCGCCACCGGTATTCCTCCAGATCTCTACGCATTTCACCGCTACACCTGGAATTCTACCCCCCTCTACGAGACTCTAGCTTGCCAGTTTCAAATGCAGTTCCCAGGTTGAGCCCGGGGATTTCACATCTGACTTAACAAACCGCCTGCGTGCGCTTTACGCCCAGTAATTCCG
+
CCCCCGGGGGGGGGGGGGGGGGGGGGGGGGGGGGGGGGGGGGGGGGEFGGGGGGGGGGGGGGGGGGGGGGGGGGGGGGGGGGGGGGGGGGGGGGGGGGGGFGCFFFGGGGGGFGGGGGGGDFGGGGGGGGGGGGGGGGGGEGECFGGGEEDGGGGGGGGGGGGCFGCGGGGGGGGGGGFGFFGGGGGC?FFFEGDGGGFFFGGGFGGGFCCFGGGFGGGGEGE<@A9@157@DDGFF2;ECB6;G7?AGG>
@M03364:276:000000000-BLYN8:1:1101:4929:11058 2:N:0:1
GGACTACTGGGGTTTCTAATCCTGTTTGCTCCCCACACTTTCGCACCTGAGCGTCAGTCTCCGTCTAGCAGGCCGCCTTCGCAATCGGTATTCTTCCAGATCTCTACGCATTTCACCGCTACACCTGGAATTCTACCCCCCTCTACGGCACTCTAGCTATCCAGTTTCAAATGCAGTTCTCAGGTTGAGCCCGGGGCTTTCACATCTGACTTAACCAACCGCCTGCGTTCGCTTTACGCCCCATAATTCCG
+
C@BBCFGGGF@FF@FFEEGGGGGGGGGG,C,@CFFG,CFFFGC;,FCFAF,,8FGECF<,,6@C,,9C,,:BFCGGGFGGGG7:,BFE,?7EF,=E9,B9=4,AFD<FGGEGFGFFGGGCC:EGF8,=EFFFG<@FC8+4@=E+,>B++6BDG9DDEA3,@DGGC3@CC,,@;FFCFG73@;5,7,,1@CGG55***1><FFGF>DGGG>C>8C+*2*=C)*28(;;0(:)5CCDCC(A:*)()20*5DC9
@M03364:276:000000000-BLYN8:1:1101:26833:11067 2:N:0:1
GGACTACAGGGGTTTCTAATCCTGTTTGCTACCCACGCTTTCGGGCATGAACGTCAGTATTATCCCAGGGGGCTGCCTTCGCCATCGGTATTCCTCCACATCTCTACGCATTTCACTGCTACACGTGGAATTCTACCCCCCTCTGACATACTCTAGTCACCCAGTTTCAAACGCAGTTCCCAGGTTAAGCCCGGGGATTTCACATCTGACTTAAGTACCCGTCTGCGCCCGCTTTACGCCCAGTAATTCCG
+
CCCCCGFFGGGGGGGGGGGGGGGGGGGGGGGGGFGGGGGGGGGGGGGGGGGGGGGGGGGGGGGGGCFGGCCGGGGGGGGGGGGGGFGGGGFGGGGFFFGGGGGGGGGGGGGGGFGGC;FGFGFGG=EC+FEGGGGGFFGGG6EFFGGCCGFGDDFFGFFGG8FGGFGGGGGFDGEEGGGCGGG5FFA9,,@5CEEEEEEGC7FFA8FF84;888FFG7,=?:3(1A05?B33C5<EFFGGD>(6C*9<FF7
@M03364:276:000000000-BLYN8:1:1101:3765:11099 2:N:0:1
GGACTACAGGGGTTTCTAATCCTGTTTGCTCCCCACGCTTTCGAGCCTCAGTGTCAGTTACAGGCCAGAGAGCCGCTTTCGCCTCCGGTGTTCCTCCATATATCTACGCATTTCACCGCTACACATGGAATTCCACTCTCCTCTCCTGCACTCAAGTCTCCCAGTTTCCAATGCACACAATGGTTGAGCCACTCCCTTTTACATCAGACTTAAGAAACCGCCTACGCGCGCTTTACGCCCATTAATTCCGG
+
CCCCCGGGFEEC@C@FGGGGFGGFGGGGGGGGGGGGCGGGGGGGFGGGGGGGGGGGGGFEGGGFGGGGGFGGGGGGGGGGGGFEGGGGECFGGGGGGGGGGFGGGGGGGGG@ECFGFEGCDCEFGGGGGGGFGFGGFGFGGFCCDFGGGFFGGGG?DF,=EFFDFGGGGFFGFCADAGGFAFFGF6DFGG,D6,4DFGFC+*@CFFFGGD++BDGG>DFC>945>5982;A5<D+)0(8BE))13:CEC4D
@M03364:276:000000000-BLYN8:1:1101:28252:11101 2:N:0:1
GGACTACTCGGGTTTCTAATCCTGTTTGCTCCCCACGCTTTCGCACCTGAGCGTCAGTCTTCGTCCAGGGGGCCGCCTTCGCCACCGGTATTCCTCACGATCTCTACGCATTTCACCGCTACACCTGGAATTCTACCCTCCTCTACGAGACTCTAGCTTGCCAGTTTCAAATGCAGTTCCCAGGTTGAGCCCTGGGATTTCACATCTGACTTAACAAACCGCCTACGCACGCTTTACGCCCAGTAAATCCG
+
CCCC8AE9D@@@E7BFFGGFGGFFGGFC<66CFFC+7+BBDGGGC:@BEFC8FEC:FGGGGGGFFGEGGEGGGGE7CF8EDC:=EG@7FG7FA<FG<,?+4,9FEFFFCC7+AED?FFGGGFC,DDAFGFF:=,EF,D,@+DFC9E8CEE7:D9EFGFCDGGAEDEFGG,,@EDC75EACFGGFC,4C<,?>,8>=?D:C+19@+?FDF+?+4=F841,/):82(83.35>:</:>82CC5):6>D*)2>C
@M03364:276:000000000-BLYN8:1:1101:9716:11114 2:N:0:1
GGACTACTAGGGTTTCTAATCCTGTTTGCTCCCCACGCTTTCGCACCTGAGCGTCAGTCTTCGTCCAGGGGGCCGCCTTCGCCACCGGTATTCCTCCAGATCTCTACGCATTTCACCGCTACACCTGGAATTCTACCCCCCTCTACGAGACTCTAGCTTGCCAGTTTCAAATGCAGTTCCCAGGTTGAGCCCGGGGATTTCACATCTGACTTAACAAACCGCCTGCGTGCGCTTTACGCCCAGTAATTCCG
+
CCCCCGGGGGGGGGGGGGGGGGGGGGGGGGGGGGGGGGGGGGGGGGGGGGGGGGGGGGGGGGGGGGGGGGGGGGGGGGFFGGGGGGGGGGGGGGGGGGGGFEFGGGGGCEEEGGGGGGGEGGGGGGGGGGGGGGC9FFGGGGGGGGG>+4++@9@;FGGGGDGGFGGG:FFF7DGGGGGGGGGFFFGGGCFGGGGGEEGGDFGF6CFGGGGGGFGF7CGGFDD1;FBF?>3>DDC4??GEGFBFG>8AFF7
@M03364:276:000000000-BLYN8:1:1101:26913:11159 2:N:0:1
GGACTACAGGGGTATCTAATCCTGTTTGCTCCCCACGCTTTCGCACCTGAGCGTCAGTCTTCGTCCAGGGGGCCGCCTTCGCCACCGGTATTCCTCCAGATCTCTACGCATTTCACCGCTACACCTGGAATTCTACCCCCCTCTACGAGACTCTAGCTTGCCAGTTTCAAATGCAGTTCCCAGGTTGAGCCCGGGGATTTCACATCTGACTTAACAAACCGCCTGCGTGCGCTTTACGCCCAGTAATTCCG
+
CCCCCGGGGFGGGGFFFGCFCFFGGCGGGGGG8FFCEGGGGGGGGGEGGGGGG:FEGGGGGFCFGCF8FGCDFGEGECFGGE@CCEFFGCGGEEEF8FGGGGGGGGGGGGDGGAFEGGGGGGC=EGGGFFGGGGGGGGGGEGGGGGGEECEGFGGGG9EFFDFGGGGFCFGGGGGCEFC?D;CCGFCGFEFGDGGGCCB+;@7+;;DG7>7C7D+@CGG7ACBF<F351;5>DGGFF(;:CB?FFC=677*
@M03364:276:000000000-BLYN8:1:1101:13886:11169 2:N:0:1
GGACTACCGGGGTTTCTAATCCTGTTTGCTCCCCACGCTTTCGCACCTGAGCGTCAGTCTTCGTCCAGGGGGCCGCCTTCGCCACCGGTATTCCTCCAGATCTCTACGCATTTCACCGCTACACCTGGAATTCTACCCCCCTCTACGAGACTCTAGCTTGCCAGTTTCAAATGCAGTTCCCAGGTTGAGCCCGGGGATTTCACATCTGACTTAACAAACCGCCTGCGTGCGCTTTACGCCCAGTAATTCCC
+
CCCCCGGGGGGGGGGGGGGGGGCGGGGGGGGGGGGGGGGGGGGGGGGFFGGGGGGGGGGGGGGGGGGGGGGDGGGGGCFGFDGDBFGGGGGGGFGGGGGGGGFGGGGGGCCFGGGGDCG>FEGGGGGFGGGGGGGGGGFEGGG?,3+B8?ECE;EGFGG?CCEGC@FD:;BE?FFGGGGGGGGEFGGGGGGGECEGEDEFFCC7@DFGC7CFGGFGFGCCDC>?:>9EFEFFG3DFF0?CG>:97:8:F7*
@M03364:276:000000000-BLYN8:1:1101:17722:11170 2:N:0:1
GGACTACTGGGGTTTCTAATCCTGTTTGCTCCCCACGCTTTCGCGCCTCAGCGTCAGTTACAGACCAGAGAGCCGCCTTCGCCACTGGTGTTCCTCCATATATCTACGCATTTCACCGCTACACATGGAATTCCACTCTCCTCTTCTGCACTCCAGTCTCCCAGTTTTGAGTGACCCTCCTCGGTTGAGCCCAGGGCTTTCACACCCAACTTAAAAGACCGCCTGCCCGCGCTTTACGCCCAATAATTCCG
+
<@9B@@F9E@8F@:FGGGGG<C@,;CCGGFFF@FC@::@F<C,@:@:,8,6,8BFFGCFFFD@<CF<<FCG@7C+@+@4,:B,B,AC<C?F7,9C9BA5:AEE<A?F7:4BFGCG,C+4C>+=FFGC<BA?:FGEFCGFFEG88DA>FF,,63>@=@==DE8,36C,@8E6E,3,@DE=>6DGGGBEF6FF*AD58*@CF?=<+;DD*@@*+*B+B>FFG85?>/)(0(.:8<*/.16*:C>0)*074*2*
@M03364:276:000000000-BLYN8:1:1101:6977:11236 2:N:0:1
GGACTACCGGGGTTTCTAATCCTGTTTGCTCCCCACGCTTTCGCACCTGAGCGTCAGTCTTCGTCCAGGGGGCCGCCTTCGCCACCGGTATTCCTCCAGATCTCTACGCATTTCACCGCTACACCTGGAATTCTACCCCCCTCTACGAGACTCTAGCTTGCCAGTTTCAAATGCAGTTCCCAGGTTGAGCCCGGGGATTTCACATCTGACTTAACAAACCGCCTGCGTCCGCTTTACGCCCAGTAATTCCG
+
CCCCCGGGGGGGGGGGGGGGGGGGGGGGGGGGGGGGGGGGGGGGGGGGGGGGGGGGGGGGGFGGGGGGGGGGGGGGGGGGGGGGGGGFGGGGGGGGGGGGGGGGGGGGGGGGGGGGGGGGGGGGGGGGDFGGGGGGGGGGGGGGGGG888B>FGFGGGGGGGGGGGGGGFGGGGGGGGGGGGG>FGGF?FGF5?BCDGGGGGCDFFGGGFGGGGGGGGFGFGFF?FFF(8>EGGGF?:EEGF<?G7@ACG*
@M03364:276:000000000-BLYN8:1:1101:19078:11238 2:N:0:1
GGACTACTGGGGTATCTAATCCTGTTTGCTCCCCACGCTTTCGCACCTGAGCGTCAGTCTTCGTCCAGGGGGCCGCCTTCGCCACCGGTATTCCTCCAGATCTCTACGCATTTCACCGCTACACCTGGAATTCTACCCCCCTCTACAAGACTCTAGCCTGCCAGTTTCGAATGCAGTTCCCAGGTTGAGCCCGGGGATTTCACATCCGACTTGACAGACCGCCTGCGTGCGCTTTACGCCCAGTAATTCCG
+
CCCCCGGGGGGGGGGGGGGGGGGGGGGGGGGGGGGGGGGGGGGGGGGGGGGGGGGGGGGGGFGGGGGGGGGGGGGGGGGGGGGGGGGGGGGGGGGGGGGGGGGGGGGGGGGGGGGGGGGGGGGGGGGGGGGGGGGGGGFGEGGGGGGGGGFFGGGGGGGGGGGGGGGGGGFGGGGGGGGGGGGGGFGGGGGGGGGDE>FFGGGGFGGGCGGGGGGGGGG=>EDFFFFB:DFF3C<BFFGGGF??FDFAGGC
@M03364:276:000000000-BLYN8:1:1101:23062:11242 2:N:0:1
GGACTACCAGGGTTTCTAATCCTGTTTGCTCCCCACGCTTTCGCACCTGAGCGTCAGTCTTCGTCCAGGGGGCCGCCTTCGCCACCGGTATTCCTCCAGATCTCTACGCATTTCACCGCTACACCTGGAATTCTACCCCCCTCTACGAGACTCTAGCTTGCCAGTTTCAAATGCAGTTCCCAGGTTGAGCCCGGGGATTTCACATCTGACTTAACAAACCGCCTGCGTGCGCTTTACGCCCAGTAATTCCG
+
CCCCCGGGGGGGGGGGGGGGGGGGGGGGGGGGGGGGGGGGGGGGGGGGGGGGGGGGGGGGGFGGGGGGGGGGGGGGGGGGGGGGGGGGGGGGGGGGGGGGGGGGGGGGGGGGGGGGGGGEGGGGGGGGGCGGGGGGGGGGGGDGDED6BCG7FGGGGD9CCCAFFGGGGGFFGGGGGGGFGFGFEGGG6E?FGG5EGGGG>7FGFGGGGGCFFGGDDCFGEGFDFFFFFF:>CDFAF?GGGBBFGF?BGC6
@M03364:276:000000000-BLYN8:1:1101:3944:11254 2:N:0:1
GGACTACTGGGGTTTCTAATCCTGTTTGCTCCCCACGCTTTCGCACCTGAGCGTCAGTCTTCGTCCAGGGGGCCGCCTTCGCCACCGGTATTCCTCCAGATCTCTACGCATTTCACCGCTACACCTGGAATTCTACCCCCCTCTACGAGACTCTAGCTTGCCAGTTTCAAATGCAGTTCCCAGGTTGAGCCCGGGGATTTCACATCTGACTTAACAAACCGCCTGCGTGCGCTTTACGCCCAGGAATTCCG
+
CCCCCGGGFGGGEGGGCGGCCGEFFGGGGGAFFG8FEGEGGGGGGGGEGGCD7FGEGGFEG9DFGEEGDEFFGEGGCGFFD@FGGGGE@CFFCGGFE@FFFAEFE<E+>FECF9EFEF:ECCDC>AD,,:F=B?=A=FGDECG@==EE76CFCBFGGGCGFGGDFFFGGGFFGGGGGGGFF>F*F,1<C8DCCEGGEC*97:EF6*+2:@7@@>FCFDG=>=>;DF0>6>>BDG*.9,A8C34.**05>D2
@M03364:276:000000000-BLYN8:1:1101:21330:11282 2:N:0:1
GGACTACTGGGGTTTCTAATCCTGTTTGCTCCCCACGCTTTCGCACCTCAGTGTCAGTATCAGTCCAGGTGGTCGCCTTCGCCACTGGTGTTCCTTCCTATATCTACGCATTTCACCGCTACACAGGAAATTCCACCACCCTCTACCGTACTCTAGCTCAGTAGTTTTGGATGCAGTTCCCAGGTTGAGCCCGGGGATTTCACATCCAACTTGCTGAACCACCTACGCGCGCTTTACGCCCAGTAATTCCG
+
CCCCCGGGGGGGGGGGGGFGGGGGGGGGFGGGGGGGGGGGGGGGGGGGGGGGGGGGGGGGGGGGGGGGGGGGGGGGGGGGFGGGGGFGGGCFGGGGGGFGFGFGGGGGGGGGGGFGGGGEGGGGGGGGGGGGGGGGGGGGGGGGGFFGGGGGGGFGGGEFGGFGGGGGGGGGGGGGFFGFCCFGGGGGFGGGGEG5>38C@+@EADGGGGGFGGGG7FGFFGBB;FFF>A>BGGFFFFGGGF@FGCAEGG0
@M03364:276:000000000-BLYN8:1:1101:17444:11292 2:N:0:1
GGACTACTCGGGTTTCTAATCCTGTTTGCTCCCCACGCTTTCGCACCTGAGCGTCAGTCTTCGTCCAGGGGGCCGCCTTCGCCACCGGTATTCCTCCAGATCTCTACGCATTTCACCGCTACACCTGGAATTCTACCCCCCTCTACGAGACTCTAGCTTGCCAGTTTCAAATGCAGTTCCCAGGTTGAGCCCGGGGATTTCACATCTGACTTAACAAACCGCCTGCGTGCGCTTTACGCCCAGTAATTCCG
+
CCCCCGGGGGG>FGGGGGGGFGGGGGGGGGGGFGGGGGGGGGGG>FGFF<EGGGGGGGGGGGGGGGGGFGGGGGGGFGGGGGGGGGGGGGGFFGFFFGF9FDFGCEGGGGEGAGFGGGGGGGGGDGEGDDF?FGGGGGGCCC6F9EFDEEGGFGEEFGEGFGGFGGGGGGGGGGGGFGGCFFF>,DEFFGFGC5CEEEGF>FGGFGC7:CGGG7+;C**=5C5(359>BBBEDGFFF1*:=B<:FGF9FF9
@M03364:276:000000000-BLYN8:1:1101:7510:11341 2:N:0:1
GGACTACCGGGGTTTCTAATCCTGTTTGCTCCCCACGCTTTCGCACCTGAGCGTCAGTCTTCGTCCAGGGGGCCGCCTTCGCCACCGGTATTCCTCCAGATCTCTACGCATTTCACCGCTACACCTGGAATTCTACCCCCCTCTACGAGACTCTAGCTTGCCAGTTTCAAATGCAGTTCCCAGGTTGAGCCCGGGGATTTCACATCTGACTTAACAAACCGCCTGCGTGCGCGTTACGCCCAGTAATTCCG
+
CCCCCGGGGGGGGGGGGGGGGGGGGGGGGGGGGGGGGGGGGGGGGGGGGGGGGGGGGGGGGGGGGGGGGGGGGGGGGGGGGGGDGGGGGGGGGGGGGGGGGGFGGGGGGDGGFAGGGGGGGGGGGGGGDGDGGGFFCGGGGGGGDFFGGGGFGGCEGGGGGGGFFGFGGGFGGGGCGGGGGGC5FGFDFFGGGGGGGEGGGGGGCFGGGGGGGGGFGGF5>GB(,79EFB>D)9<6DBGGGD?FG=FAFF2
@M03364:276:000000000-BLYN8:1:1101:25827:11370 2:N:0:1
GGACTACCAGGGTTTCTAATCCTGTTTGCTCCCCATGCTTTCGTACCTCAGCGTCAGTATTAGGCCAGATGGCTGCCTTCGCCATCGGTATTCCTCCAGATCTCTACGCATTTCACCGCTACACCTGGAATTCTACCATCCTCTCCCATACTCTAGCTTCCCAGTATCGAATGCAATTCCTAAGTTAAGCTCAGGGATTTCACATCGGACTTAAGAAGCCGCCTACGCACGCTTTACGCCCAGTAAATCCG
+
CCCCCGGGGGGDGGGGAEFGGGGGGGGGGCGGGGGGGGGGGGGGGGGGGGGGG:CEFFGFEGG9FEFCEFGCCEEGGGGGGGGGDGGGGCFEFGGFCCF<9EFGGGGGGGGGG9BFCEG6FGGGGGGGGGGGGGGEEGCFFFGGGGGGFGGGGFGGGFGFEGF8FGGGGGGG8;=,E8EACGDFGGGGGAEGF?,6+>@FFGGFDG+=?G79+=DFFGG65CDDAFFDDD>DCGCEFFG7C82;CGA3CC1
@M03364:276:000000000-BLYN8:1:1101:9224:11391 2:N:0:1
GGACTACCGGGGTTTCTAATCCTGTTTGCTCCCCATGCTTTCGTACCTCAGCGTCAGTATTAGGCCAGATGGCTGCCTTCGCCATCGGTATTCCTCCAGATCTCTACGCATTTCACCGCTACACCTGGAATTCTACCATCCTCTCCCATACTCTAGCTTCCCAGTATCGAATGCAATTCCTAAGTTAAGCTCAGGGATTTCACATCCGACTTAAAAAGCCGCCTACGCACGCTTTACGCCCAGTAAATCCG
+
CCCCCGGGGGGGGDGGGGGFGGGGGGGGGGGGGGGGGGGGGGGGGGGGGGGFGGGGGGGGGGGGGGGGGGGFGGGGGGGGGGGGGGGGGGGGGGGGGGGGGGGGGGGGGGFGFGGGGDGGGGGGGGGGGGGGGGGGGGGGGGGGGGGGGGFGGGGFFGFGGGGCFFFGGGGGGGGGGCEF,>>@FGGFFGC?9FGFGGGGGGGFAG=DDGGDFGFF5DGGFG55@69)25AEG4DCFFGGGDFFGGF3FC8
@M03364:276:000000000-BLYN8:1:1101:5777:11413 2:N:0:1
GGACTACCGGGGTTTCTAATCCTGTTTGCTCCCCACGCTTTCGCACCTGAGCGTCAGTCTTCGTCCAGGGGGCCGCCTTCGCCACCGGTATTCCTCCAGATCTCTACGCATTTCACCGCTACACCTGGAATTCTACCCCCCTCTACGAGACTCTAGCTTGCCAGTTTCAAATGCAGTTCCCAGGTTGAGCCCGGGGATTTCACATCTGACTTAACAAACCCCCTGCGTGCGCTTTACGCCCAGTAATTCCG
+
CCCCCGGFCFGGGGGGFGGGGGGGGGGGGGGGGGFGGGGGGGGGGGGFFFFGGGGGGGCCF,CFGGGGFGFF:FGGGGDGGEGGGGGGGGGGGFGGGGDCFGFGGGGGEGGGGFGGGGGGGGGGGGGGGEFGGGGFGGGGGGGGGFGEEGGDFFGFCGGFFGCCFGGGFGGGGGGGG9F7:9ECG9<,=CFFE=ECEGGFGFFGADGGG>FG7+;@CCDF)2<4:>9D:>BBDGG)72E8=5<@C7@2**2
@M03364:276:000000000-BLYN8:1:1101:7716:11420 2:N:0:1
GGACTACCGGGGTATCTAATCCTGTTTGCTCCCCATGCTTTCGTACCTCAGCGTCAGTATTAGGCCAGATGGCTGCCTTCGCCATCGTTATTCCTCCAGATCTCTACGCATTTCACCGCTACACCTGGAATTCTACCATCCTCTCCCATACTCTAGCTTCCCAGTATCGAATGCAATTCCTAAGTTAAGCTCAGGGATTTCACATCCGACTTAATAAGCCGCCTACGCTCGCTTTACGCCCAGTAAATCCG
+
CCCCCG<CCFGGGEFEGEEGGFFAFF@EGF<CDCFFFGCGGFFFGG7<E@FEFCBF@EDAFGG9EFF7@F<<FGEFEFGF<FF@FGG,CFFGG,,EE@EFE=E?=EFFFFG:EFFG<@EGGGGG8:FFG8?:FFGG98FE=,,+@E=>FFGF>,;ECF,98D9=FDADCDDFFFF3EE9,,7EEGDA29DFD,8@8+@,@FGFGFG+;9DDGFG++?>A,3**/>A94)2/:?FG=+6*=EA(;FCC):;:
@M03364:276:000000000-BLYN8:1:1101:6501:11426 2:N:0:1
GGACTACCGGGGTTTCTAATCCTGTTTGCTCCCCACGCTTTCGCACCTGAGCGTCAGTCTTCGTCCAGGGGGCCGCCTTCGCCACCGGTATTCCTCCAGATCTCTACGCATTTCACCGCTACACCTGGAATTCTACCCCCCTCTACGAGACTCTAGCTTGCCAGTTTCAAATGCAGTTCCCAGGTTGAGCCCGGGGATTTCACATCTGACTTAACAAACCGCCTGCGTGCGCTTTACGCCCAGTAATTCCG
+
CCCCCGGGGGGGGGGGGGFGGGGGGGGGGGGGGGGGGGGGGGGGGGGGGGGGGGGGGGGGGGGGDGGFGGGGDFFEGGGGGGGGGGGGEGGGGGGGGGGDFFGGGGGGGGGGGGGGGGGGGGGFDFFGGGGGGGGGGGGGGGGGGGGGGD@GGGGGGGGGGC7FGCFFGFC;CGGGGGGGDF?BCBEGFGC5CCCE*BFGGGGGFG7@DGGGGGGGGFFDDEE0<F0@0>@>GDG2FBE?E>?FF>FAFG*
@M03364:276:000000000-BLYN8:1:1101:20121:11454 2:N:0:1
GGACTACTGGGGTATCTAATCCTGTTTGCTCCCCACGCTTTCGCACCTGAGCGTCAGTCTTCGTCCAGGGGGCCGCCTTCGCCACCGGTATTCCTCCAGATCTCTACGCATTTCACCGCTACACCTGGAATTCTACCCCCCTCTACGAGACTCTAGCTTGCCAGTTTCAAATGCAGTTCCCAGGTTGAGCCCGGGGATTTCACATCTGACTTAACAAACCGCCTGCGTGCGCTTTACGCCCAGTAATTCCG
+
CCCCCGGGGGGGGGGGGGGGGGGGGGGGGGGGGGGGGGGGGGGGGGGGGGGGGGDGGGGGGGGGGGGGGGGGGGGGGGGGGGGGGGGGGDGGGGGGGGGGGGGGGGGGGGGGGGGGGGGGGGGGGGGGG8DFGGGGGGGGGGGGGGG>EGGGGGGGGGGFGFGGGGGGGGGGGGGGGGGGGGGGGGGGGGGGGGGGGGGGGGGGFGGGGGGGGGGGGGGGDGEFFF;>1DDEGDFAF:ECEE?FG7BBGG7
@M03364:276:000000000-BLYN8:1:1101:26575:11460 2:N:0:1
GGACTACTCGGGTTTCTAATCCTGTTTGCTCCCCACGCTTTCGAGCCTCAGCGTCAGTTACAGACCAGAGAGTCGCCTTCGCCACTGGTGTTCCTCCATATATCTACGCATTTCACCGCTACACATGGAATTCCACTCTCCTCTTCTGCACTCAAGTCTCCCAGTTTCCAATGACCCTCCCCGGTTGAGCCGTGGGCTTTCACATCAGACTTAAGAAACCGCCTGCGCTCGCTTTACGCCCAATAAATCCG
+
CCCCCGFF@FGGGGGGGGGGGGGGGGGGGGGGGGGGGGGGGGGGGGGGGGGGGGGGGGGGGGGFGGGGGGCFDGDGGGGGGGDEFFGGGGGFFGGGGGGGGFGGGGGGGGGGGGGGGGGGGGGG94=FF?F=AFF9,>DE8=FDGGCDFFGFGFFD;;D=EGG?FF9DGGFCE,@=8DFGGG>EFGGFGGCE7CGGGGGGGGGGAFDGGGGGGGGCG4:FEGA?2FB:9>5>DG34=1:C=:();C6.;C1
@M03364:276:000000000-BLYN8:1:1101:7417:11469 2:N:0:1
GGACTACTGGGGTTTCTAATCCTGTTTGCTCCCCACGCTTTCGCACCTGAGCGTCAGTCTTCGTCCAGGGGGCCGCCTTCGCCACCGGTATTCCTCCAGATCTCTACGCATTTCACCGCTACACCTGGAATTCTACCCCCCTCTACGAGACTCTAGCTTGCCAGTTTCAAATGCAGTTCCCAGGTTGAGCCCGGGGATTTCACACCTGCCTTAACAAACCGCCTGAGTGCGCTTTACGCCCAGTAATCCCC
+
C9B9CGC,EDFCF7;C6C6CE9@E@D,C<EFEFE,8@FGGCFC@EGEDFGG8@FCGCFF9CFFGCC,CFGCFDGGGDG@FGGG7CFGGGEGFE<E?FGF?FFFE9,EFFC+B@9FFF=:C@F@D8DE@FG9:FGG,>DCCEEEDD9>E++4+@,5,>DF8@E,>@,,@C9DE7;,<5,52:>8D>?:,1,>@E?CC7CC+::<@)1***02+0+;CC*/*555(3)47<?DF39*)0<G*552?F*7):**
@M03364:276:000000000-BLYN8:1:1101:21968:11500 2:N:0:1
GGACTACTCGGGTATCTAATCCTGTTTGCTCCCCATGCTTTCGTACCTCAGCGTCAGTATTAGGCCAGATGGCTGCCTTCGCCATCGGTATTCCTCCAGATCTCTACGCATTTCACCGCTACACCTGGAATTCTACCATCCTCTCCCATACTCTAGCTTCCCAGTATCGAATGCAATTCCTAAGTTAAGCTCAGGGATTTCACATCCGACTTAAAAAGCCGCCTACGCACGCTTTACGCCCAGTAAATCCG
+
CCCCCGGGGGGDGGGGGGGGGGGGGGGGGGGGGGGGGGGGGGGGGGGGGGGGGGGGGFGGGGGGGGGGGFGGGGGGGGGGFEFGGGGGGGGGGGGGGGCEFGGGGGGGGGDEGGGGGGGDFFGGGGGGGGGGGGGGGGGGGGGGGDGGGGGGGFGFGGGGGGGGGFEGGGDGGGGGGGGGGGGGGGCGADFFGGGGGFGFGGGGFFGGGDG7:@=CD>FEEG>>AF=B=?BEGGGE628ED>9A7C:?GGC
@M03364:276:000000000-BLYN8:1:1101:18918:11510 2:N:0:1
GGACTACAGGGGTTTCTAATCCTGTTTGCTCCCCACGCTTTCGCACCTGAGCGTCAGTCTTCGTCCAGGGGGCCGCCTTCGCCACCGGTATTCCTCCAGATCTCTACGCATTTCACCGCTACACCTGGAATTCTACCCCCCTCTACGAGACTCTAGCTTGCCAGTTTCAAATGCAGTTCCCAGGTTGAGCCCGGGGATTTCACATCTGACTTAACAAACCGCCTGCGTGCGCTTTACGCCCAGTAATTCCG
+
CCCCCGGGGGGGGGGGGGGGGGGGGGGGGGGGGGGGGGGGGGGGGGGFGGGGGGGGGGGFGGGGGGGGFGGGGGGGGGGGGGGGGGGGGGGGGGGGGGFFGGGGGGGGGGGGGGGGGGGGGGGGGGGGGGFGGGGGGGGGGGGGGGG6>:EFGGGGFGGGGFGGGG9;FGGGFGFGGGGGGGGGGGCGCEGGGGGGG>FCGFCFFGGGGGGF77>DFCGFFGFF:FB>(57>GDGFF?GGGFF):**6F><
@M03364:276:000000000-BLYN8:1:1101:24071:11513 2:N:0:1
GGACTACAAGGGTTTCTAATCCTGTTTGCTCCCCACGCTTTCGCACCTGAGCGTCAGTCTTCGTCCAGGGGGCCGCCTTCGCCACCGGTATTCCTCCAGATCTCTACGCATTTCACCGCTACACCTGGAATTCTACCCCCCTCTACGAGACTCAAGCTTGCCAGTATCAGATGCAGTTCCCAAGTTGAGCCCGGGGATTTCACATCTGACTTAACAAACCGCCTGCGTGCGCTTTACGCCCAGTAATTCCG
+
CCCCCGGGGGGGGGGGGGGGGGGGGGGGGGGGGGGGGGDGGGGGGGGGGGGGGGGGGGGGGGFEFGGGGGGGGGGDGDGGGGGGGGGDFECFGGGGGGGGGGGGGGGGGGDGGGGGGGGGCGCFGGFGFCFGGGFFCE?@EGEDFGGC:EGGGGGGGGGGGGGGGGGFGGGGGGGGGGGGGFGCEFDFFGBFGGCECG?EC>FG8FCGGGGGFFGGGCFGBEB;?FBF6>@:D59<F?GGGEB6CFFB7>9
@M03364:276:000000000-BLYN8:1:1101:22096:11513 2:N:0:1
GGACTACAAGGGTTTCTAATCCTGTTTGCTACCCACGCTTTCGCACATGAGCGTCAGTATTGCCCCAGAAGGCTGCCTTCGCCATCGGTGTTCCTTCCAATATCTACGCATTTCACTGCTACACTGGAAATTCCGCCTTCCTCTAACATACTCTAGCTGCCCAGTTTCAAATGCAGTTCCCAGGTTAAGCTCGGGGATTTCACATCTGACTTAATCAACCGCCTGCGTGCGCTTTACGCCCAGTAATTCCG
+
CCCCCGGGGGGGGGGGGGGGGGGGGGGGGGGGGGGGGGGGGGGGGGGGGGGGGGGGGGGGGGGGEFGGGGGGGGGGGGGGGGGGGGGGGGGGGGGGGGGGGGCFGGGGGGGGGGGGGGGGDG:FECGGCGGGGGGGGGGGGGGGGGGGGGGGGGGGGGGGGGGGGGGGGGGGFGG9EDGGGGGFGGGGGGFDGCEGEGC992ECFGGGGFCCDCFGFGGGAGEFFFFF2?EBCDGFFDGGGA2AF7@CCC2
@M03364:276:000000000-BLYN8:1:1101:14290:11518 2:N:0:1
GGACTACAGGGGTATCTAATCCTGTTTGCTCCCCACGCTTTCGTGCATGAGCGTCAGTGTTATCCCAGGAGGCTGCCTTCGCCATCGGTGTTCCTCCGCATATCTACGCATTCCACCGCTACATGCGGAATTCCACCTCCCTCTGACACACTCTAGCCTTGCAGTCACCAATGCAGTTCCCAGGTTAAGCCCGGGGATTTCACATCGGTCTTGCAAAACCGCCTGCGCACTCTTTACGCCCAGTAATTCCG
+
CCCCCGGGGGGGGGGGGGGGGGGGGGGGGGGGGGGGGGGGGGGGGGGGGGGGGGGGGGGGGGGGFGGGGGGGGGGGGGGGGGGGGGGGGGGGGGGGGGGGGGGGGGGGGGGDFEEGGGGGGFGGFFGGGGGGGGGGGGGGGGGGG9FGGGGGGF9=DFGG83@FGGGGGGGEGGFFFFFFCFCGGGGGGGGGGGGGGGGGGGGGFGGGDGGFGGGGGFGG>GD?DF,:;F:FCFF?A@GGGB?FG>FFGG*
@M03364:276:000000000-BLYN8:1:1101:26404:11530 2:N:0:1
GGACTACAAGGGTATCTAATCCTGTTTGCTCCCCACGCTTTCGCACCTGAGCGTCAGTCTTCGTCCAGGGGGCCGCCTTCGCCACCGGTATTCCTCCAGATCTCTACGCATTTCACCGCTACACCTGGAATTCTACCCCCCTCTACGAGACTCTAGCTTGCCAGTTTCAAATGCAGTTCCCAGGTTGAGCCCGGGGATTTCACATCTGACTTAACAAACCGCCTGCGTGCGCTTTACGCCCAGTAATTCCG
+
CCCCCDGGGGGGGGGGGGGGFGGGGGGGGGFGGGGGGEEFGGGDGGGGGGFGDFF,CFGGGGGGGGGGGGGGGD7FGGGGGEFGFFEFGGGGFGGGGGGFFGGGGGGDGG>FGGFFGGEDGGFGGGGGGGGFGGCDBDFEGGGGGDFEGGGGG9FGGGGGGC98F,@DFGGGCGGFF7DFGFDGCC6?CCD8C:EGCECF7+=777FGGGGFCFFGDDGFEGD;DFFE655>CDGFFB?>EF6?CCFAGC7
@M03364:276:000000000-BLYN8:1:1101:2840:11535 2:N:0:1
GGACTACTCGGGTTTCTAATCCTGTTTGCTCCCCATGCTTTCGTACCTCAGCGTCAGTATTAGGCCAGATGGCTGCCTTCGCCATCGGTATTCCTCCAGCTCTCTACGCATTTCACCGCTACACCTGGAATTCTACCATCCTCTCCCATACTCTAGCTTCCCAGTATCGAATGCAATTCCTAAGTTAAGCTCAGGGATTTCACATCGGACTTAAGAAGCCGCCTACGCACGCTTTACGCCCAGTAATTCCG
+
CCCCCGGGCGGGGGGEFDGGGGGGFGGGGGGGGGGGF8FCFGGGG@EFGGGGGBEFGFGFD<FFEGFGGGCEDF:F,CFGGGGCFGGFFCFGGDFGGGG<?AE<E9ECE::C9FGGFCFGGGFGGFGFGFGGEGFGGGDCGGGGGFG8EEFDFFGGGGGA=@FGGGGGGGGC?ADG:,@,EC,6CDEFG,7D8@D8DFDG7DC7<C+=>D6C7=72=>FF5CDFFF=>)5@;7*74B9B:ED2)++3<CG4
@M03364:276:000000000-BLYN8:1:1101:16049:11536 2:N:0:1
GGACTACCGGGGTTTCTAATCCTGTTTGCTACCCACGCTTTCGCGCTTTAGCGTCAGTATCTGTCCAGTAAGCTGGCTTCCCCATCGGCATTCCTACAAATATCTACGAATTTCACCTCTACACTTGTAGTTCCGCTTACCTCTCCAGTACTCTAGTCATACAGTTTCCAACGCAATACAGAGTTGAGCCCTGCATTTTCACATCAGACTTATATAACCACCTAGACGCGCTTTACGCCCAATAAATCCGG
+
CCCCCGGGGGGGGGGGGGGGGGGGGGGGGGGGGGGGGGGGGGGGGGGGGGGGGGGGGGGGGGGGGGGGGGGGGGGGGGGGGGGGFGGGDGGGGGGGGGGGGGGGGGGGEGGGGGGGGGGGGGGGGGGGGGGGGGGGGGGGCEGGGGGGGGGGGGGGGGGGGGGGGGGGGGGGEDGDEGGGGGGGGGGGGGFFGGFCFGGGFDGGFGGFGGGGGGGDFGC9FEFEE>6*5?BFDGFEEFCEGF@AGGC<*C<
@M03364:276:000000000-BLYN8:1:1101:24917:11537 2:N:0:1
GGACTACCGGGGTATCTAATCCTGTTTGCTCCCCACGCTTTCGCACCTGAGCGTCAGTCTTCGTCCAGGGGGCCGCCTTCGCCACCGGTATTCCTCCAGATCTCTACGCATTTCACCGCTACACCTGGAATTCTACCCCCCTCTACGAGACTCTAGCTTGCCAGTTTCAAATGCAGTTCCCAGGTTGAGCCCGGGGATTTCACATCTGACTTAACAAACCGCCTGCGTTCGCTTTACGCCCAGTAATTCCG
+
CCCCCGFFGGGGGEGGGGGGGGGGGGGGGGDGGGGGGGGGGFGGGGGGGFGGGGGGGGGGGGGGGGGGGGGGGGGGEGGGGGGGGGGGGGGGFGFDBFGGEGGGGGGGGGDGGGGFFDGGGGGGGGGGCGGFGFGGGGGGEEEGGGGGGGGGGGGGGGGGGGGGGG9C;FG9:?FCCFGGGGGFGGGGGFGC=EGGCGGFFDFGFGGFGFGGGGGGGFGFFGE?<F9<())7DGFA64EE=BB@>FF)0>*
@M03364:276:000000000-BLYN8:1:1101:13695:11550 2:N:0:1
GGACTACAGGGGTATCTAATCCTGTTTGCTCCCCACGCTTTCGCACCTGAGCGTCAGTCTTTGTCCAGGGGGCCGCCTTCGCCACCGGTATTCCTCCAGATCTCTACGCATTTCACCGCTACACCTGGAATTCTACCCCCCTCTACAAGACTCTAGCTGACCAGTTTCAAATGCAGTTCCCAAGTTAAGCTCGGGGATTTCACATCTGACTTAATCAACCGCCTGCGTGCGCTTTACGCCCAGTAATTCCG
+
CCCCCGGGGGGGGGGGGGGGGGGGGGGGGGGGGGGGGGGGGGGGGGGGGGGGGGGGGGGGGGGGGGGGGGGGGGGGGGGGGGGGGGGGGGGGGGGGGGGGGGGGGGGGGGGGGGGGGGGGGGGGGGGFGGGGGGGGGGGGGGGGGGGFFFFGGGGGGGGGGGGGGGGGGGGGGDGGGGGGGGGGCEEGGGFF>EGGGGGGGGGGFGGGGGGGGGGGGGFGEEFFFF9DFFFFDGGFFFGGDBBFCFFFGGC
@M03364:276:000000000-BLYN8:1:1101:24042:11559 2:N:0:1
GGACTACCCGGGTATCTAATCCTGTTTGCTCCCCACGCTTTCGCACCTGAGCGTCAGTCTTCGTCCAGGGGGCCGCCTTCGCCACCGGTATTCCTCCAGATCTCTACGCATTTCACCGCTACACCTGGAATTCTACCCCCCTCTACGAGACTCTAGCTTGCCAGTTTCAAATGCAGTTCCCAGGTTGAGCCCGGGGATTTCACATCTGACTTAACAAACCGCCTGCGTGCGCTTTACGCCCAGTAATTCCG
+
CCCCCGGGGGGGGGGGGGGGGGGGGGGGGGGGGGGGGGGGGGGGGGGGGGGGGGGGGGGGGGGGGGGGGGGGGGGGGGGGGGGGGGGGGGGGGGGGGGGGGGGGGGGGGGGGGGGGGGGGGGGGGGGGGGGGGGGGGGGGGGGGGGGGGGGGGF;FFGGGGGGGGGFGGGG9:FGGGGGGGGGGGGGFCFGGCCEGDGGFFGGGFGFFGGGFGGGGGGGGDGFFFF>@0BDFDDGAF<GDGEFFFF44:C9
@M03364:276:000000000-BLYN8:1:1101:16280:11575 2:N:0:1
GGACTACAAGGGTTTCTAATCCTGTTTGCTCCCCATGCTTTCGTACCTCAGCGTCAGTATTAGGCCAGATGGCTGCCTTCGCCATCGGTATTCCTCCAGATCTCTACGCATTTCACCGCTACACCTGGAATTCTACCATCCTCTCCCATACTCTAGCTTCCCAGTATCGAATGCAATTCCTAAGTTAAGCTCAGGGATTTCACATCCGACTTAAGAAGCCGCCTACGCACGCTTTACGCCCAGTAAATCCG
+
CCCCCGGFFFGGGGEGGGGGGGGGGGGGGGGGGGGGGGGGGGGGGGGGFGGGGGGGGGGGGGGGGGGGGGFGGGGGGGGGGGGGGGDGGGGGGGGFGGGGGFGGGGGGGGGGGGGGGGGGEGGGGGGGGGGGGGFCEFFGGGGGFGGGGGGGGGGGGGGGGGGGGGGGGGF?FGA,7=ECDFGGFGGF8FGGGGGGGGGGGGGGFD:DDGDGFFGFFGCFBGB@567?>EFFGGGFF(:CEBDACG61;C7
@M03364:276:000000000-BLYN8:1:1101:3872:11625 2:N:0:1
GGACTACTAGGGTTTCTAATCCTGTTTGCTCCCCACGCTTTCGTACCTCAGCGTCAGTATTAGGCCAGATGGCTGCCTTCGCCATCGGTATTCCTCCAGATCTCTACGCATTTCACCGCTACACCTGGAATTCTACCATCCTCTCCCATACTCTAGCTTCCCAGTAACGAATGCAATTCCTAAGTTAAGCTCAGGGATTTCACATCCGACTTACAAAGCCGCCTACGCACGCTTTACGCCCAGTAATACCC
+
CCCCCFGGAFFF@,8F@E9<FEEFFG<FFGG@FGGGGDCBFGGE@FGGGFE<@8CFFC,EEFFGGGGGGCFGG8@@AFGFDCFGCFGGEGGGFFE<FGGCEGGGGGGGGEE,AAFFCCC6FF?F8FGF=EFEE<;,C8;=EDFF?FGCGGCDGADGGG=9ECEFFG,>=EEGFFD,@=EG8D=D@;C,@,,==FF8EF6CDD7CAGG6>GDDC+<8FD?,9E>5=>>B)9ABCDG=A5:B*)/0;@+/36*
@M03364:276:000000000-BLYN8:1:1101:12972:11629 2:N:0:1
GGACTACTCGGGTATCTAATCCTGTTTGCTCCCCATGCTTTCGTACCTCAGCGTCAGTATTAGGCCAGATGGCTGCCTTCGCCATCGGTATTCCTCCAGATCTCTACGCATTTCACCGCTACACCTGGAATTCTACCATCCTCTCCCATACTCTAGCTTCCCAGTATCGAATGCAATTCCTAAGTTAAGCTCAGGGATTTCACATCCGACTTAAAAAGCCGCCTACGCACGCTTTACGCCCAGTAAATCCG
+
CCCCCGGFDDFGGDFGAFGGFC@FGGGG<ECEC@FGGFFGGGGGGGGDFF@FGC@F@EGFGC9CEFGGGFFFF<@@EAAF@7CFG?FFEGDFEFGGGGFGGCE,,,<AEFGGG,EFFCGGG:EFEFGDFGGGGGGGFFGFFGCFD8D8FF8DDCFGGG9FF8@@FFCGDCBFG9DGFGC9FGDGGG88@BCFFFGGFEGGGGEGC67C+=C:FG?C*<5@57?A=FDBDBBDGGD=A2CG5)8/CDAEC4)
@M03364:276:000000000-BLYN8:1:1101:13891:11674 2:N:0:1
GGACTACTGGGGTTTCTAATCCTGTTTGCTCCCCACGCTTTCGCACCTGAGCGTCAGTCTTCGTCCAGGGGGCCGCCTTCGCCATCGGTGTTCCTCCGCATATCTACGCATTCCACCGCTACATGCGGAATTCCACCTCCCTCTGACACACTCTAGCCTTGCAGTCACCAATGCAGTTCCCAGGTTAAGCCCGGGGATTTCACATCGGTCTTGCAAAACCGCCTGCGCACTCTTTACGCCCAGTAATTCCG
+
CCCCCGGGGGGGGGGGGGGGGGGGGGGGGGGGGGGGGGGGGGGGGGGGGGGGGGGGGGGGGGGGFGGGGGGGGGGGGGGGGGGGGGGGGGEGGGGGGGGGGGFGEFGGGGGGGGGGGGGGGGGGGGGGGEGGGGGGGEFEEGGGGGGGCFGGGGFCDEGGFGG?BFGFDG8,7E9ECFFFGFGGGGGFGGE>EGGG5C69;@EF6CDG<CDGGGGGD5CEEGFFFFF>BFBFCFF<FFGGGE<6F>*5CF7
@M03364:276:000000000-BLYN8:1:1101:27412:11681 2:N:0:1
GGACTACCGGGGTATCTAATCCTGTTTGCTCCCCACGCTTTCGCACCTGAGCGTCAGTCTTCGTCCAGGGGGCCGCCTTCGCCACCGGTATTCCTCCAGATCTCTACGCATTTCACCGCTACACCTGGAATTCTACCCCCCTCTACGAGACTCAAGCCTGCCAGTATCAGATGCAGTTCCCGGGTTGAGCCCGGGGATTTCACATCTGACTTAACAGACCGCCTGCGTGCGCTTTACGCCCAGTAATTCCG
+
CCCCCGFGGGGGFGFFGGGGGGFGGGGGGGGGGGGGGGGGGGGGGGGGGGGGGGGGGGGGGGGGGGC8FEG7CEFGGGGGGGFCEFGGGGGGGGGGGGGGCGGGCFFGGGGGGGGGGGG6=+=FFFGGGGGGGGGGGGGGGGGGGGGCGGGGGEFCFCCCGGEFGFD@EGDBEGGDFGFGGGGEGGG,<FFF5CCE*=CCC:+CFGG77CFGGGGG745C>ED0(>>E:>5@5*14688?E@<@GCF<F7*
@M03364:276:000000000-BLYN8:1:1101:22166:11700 2:N:0:1
GGACTACCCGGGTATCTAATCCTGTTTGCTCCCCACGCTTTCGCACCTGAGCGTCAGTCTTCGTCCAGGGGGCCGCCTTCGCCACCGGTATTCCTCCAGATCTCTACGCATTTCACCGCTACACCTGTAATTCTACCATCCTCTCCCATACTCTAGCTTCCCAGTATCGAATGCAATTCCTAAGTTAAGCTCAGGGATTTCACATCCGACTTAAAAAGCCGCCTACGCACGCTTTACGCCCAGTAAATCCG
+
CCCCCGGGGGEGGGGGGG9FFGGGGGGGGGGFGGGGGGGG8EFGGGGGGFGFGGEGGGGGGGGGGGDGGGGGGGG7FFFFGDFGGGEEEGGFGGGGGGGFFGGGGGGFDGC@FGGFCCDGEGGGGGG,,@EFGGGGDBEGGGGC8DFGGEBB>;D,@CCEFFGGGGGGGGGGGGGF7FG7FGFGFGG,@EADFF?CCFG?FCGFFCGGDGGGGGCGGGGGDDDDFF;)(.=BCC3):2?::D<FG794:F7
@M03364:276:000000000-BLYN8:1:1101:29069:11714 2:N:0:1
GGACTACTCGGGTTTCTAATCCTGTTTGCTCCCCACGCTTTCGCACCTGAGCGTCAGTATTTGTCCAGGGGGCCGCCTTCGCCACCGGTATTCCTCCAGATCTCTACGCCTTTCACCGCTACACCTGGAATTCTACCCCCCTCTACAAGACTCTAGCCTGCCAGTTTCGAATGCAGTTCCCAGGTTGAGCCCGGGGATTTCACATCCGACTTGACAGACCGCCTGCGTGCGCTTTACGCCCAGTCATTCCG
+
CCCCC,6CF@CGCB@F6CF<CFDCFCF8,6CCFFFGG+CE,CE;FEGF,FG<@@F@6E,CCF9F,FFEFGEC76CF@:BE<FCEF<:+@:=CFGGE49=,,AEFFF<DC+4?EE?<??F+CF,4,8,,:,5=,,@EDFB>C+@D9E,9,,8<,;,7EF,:,@DD,;,7;*86,,@A<FG,@;BBF9FGG,484:BEG8,<CGG+:*855DG**;C76*3::E:0(70>BF))9*9)=:*CE549*0*.0:0
@M03364:276:000000000-BLYN8:1:1101:15730:11748 2:N:0:1
GGACTACAGGGGTATCTAATCCTGTTTGCTCCCCACGCTTTCGCACCTGAGCGTCAGTCTTCGTCCAGGGGGCCGCCTTCGCCACCGGTATTCCTCCAGATCTCTACGCATTTCACCGCTACACCTGGAATTCTACCCCCCTCTACGAGACTCTAGCTTGCCAGTTTCAAATGCAGTTCCCAGGTTGAGCCCGGGGATTTCACATCTGACTTAACAAACCGCCTGCGTGCGCTTTACGCCCAGTAATTCCG
+
CCCCCGGGGGGGGGGGGGGGGGGGGDFFFGGFGEGGD@FGGEFGGGGGGGCFGGGGGFDGGGGFGEFDEEGCCEGEDFGGGGEGDDFGGGGGGCEFFFEGGGGGCFGGGGGDFGGGGGDEEGFDF8FFFDFFDEFE,@FGEEGGGGGEGGEGDGGGFFFGDGGGGGGGGGGGGGGGFGGGGGFFGGCFFGF8:EGGDGGGGGGGFGG+@FG7C70+;78*8=>@D4(<:EFEDDFDF0CE5)(<7CFAGD9
@M03364:276:000000000-BLYN8:1:1101:11014:11763 2:N:0:1
GGACTACTGGGGTTTCTAATCCTGTTTGCTCCCCACGCTTTCGCACCTGAGCGTCAGTCTTCGTCCAGGGGGCCGCCTTCGCCACCGGTATTCCTCCAGATCTCTACGCATTTCACCGCTACACCTGGAATTCTACCCCCCTCTACGAGACTCAAGCTTGCCAGTATCAGATGCAGTTCCCAGGTTGAGCCCGGGGATTTCACATCTGACTTAACAAACCGCCTGCGTGCGCTTTACGCCCAGTAATTCCG
+
CCCCCGGGGGGGGGGGGGGGGGGGGGGGGGGGFEGGGGGGGGGGGGGGGGGGGGDGGGGGGGGGGFGGGGGGCFGG@FGEFGGGGGGGGGGGCGFGGGGGFGGGFGGGGG?EFGGGGGGGGGGGFFGGGGGGGGGGGFGGGGGGGFGGDCGGCFGGGGGGGGGGFGFADGFGGGGGG?,D6DGC:DGGGG6@C8CEDEGGGG?FA*;>CF7DG7+2;CGG>EE2:FFEFFF><5D2*,;EG7?9C>@<GG9
@M03364:276:000000000-BLYN8:1:1101:17662:11769 2:N:0:1
GGACTACTAGGGTTTCTAATCCTGTTTGCTCCCCACGCTTTCGCACCTGAGCGTCAGTCTTCGTCCAGGGGGCCGCCTTCGCCACCGGTATTCCTCCAGATCTCTACGCATTTCACCGCTACACCTGGAATTCCACCCCCCTCTACGAGACTCAAGCCTGCCAGTTTCAAATGCAGTTCCCGGGTTGAGCCCGGGGATTTCACATCTGACTTAACAGACCGCCTGCGTGCGCTTTACGCCCAGTAATTCCT
+
CCC9CFGFFG<FFF@FGE,EEFGCFCFGAFGG@6FGCCBFGFGGC:7E8FFDG6,BCDAF9<,68BF8,B@FGGGFGGGGGG:=BDGGGGGGGEEGGFFGFGGGGACDEGGCF<DFDFEC@F,AEEDFF<?FFCFCGGC7CC8==FGGGE+;>:DGGFGGGFGGFFGGGG;E9FGCD@GGF*B:F*:A?CF8:ECEC>*+;D7C+>C1+3:7@::C:C;*>E>?BF6@05>35CF)9:E5::,9*0*-*0*
@M03364:276:000000000-BLYN8:1:1101:21928:11797 2:N:0:1
GGACTACTCGGGTATCTAATCCTGTTTGCTCCCCACGCTTTCGAGCCTCAGTGTCAGTTACAGGCCAGAGAGCCGCTTTCGCCTCCGGTGTTCCTCCATATATCTACGCATTTCACCGCTACACATGGAATTCCACTCTCCTCTCCTGCACTCAAGTCTCCCAGTTTCCAATGCACACAATGGTTGAGCCACTGCCTTTTACATCAGACTTAAGAAACCACCTGCGCTCGCTTTACGCCCAATAAATCCGG
+
CCCCCFGGGGGGGGGGGGGGGGGGGGGGGGGFGGGGGGGGGGGGGGGGGGGGGGGGGGGGGGGGGGGGGGGGGGGGGGGGGGGGGGGGGGGGGGGGGGGGGGGGGGGGGGGDFFCFDGEGGGGGGGGGGGFFFFFECEFGFGGGGGGGGGGGGFDFGGGGGGGGGGGGGGGGGFFGGGGFGGGGGGGGG7,:EFFEFGGGGGGGFGGDFGGF8DGGFG8FFGFFDDAEAFFDGF:>E=:CGF@FGGA<477
@M03364:276:000000000-BLYN8:1:1101:6576:11798 2:N:0:1
GGACTACAGGGGTTTCTAATCCTGTTTGCTCCCCACGCTTTCGCACCTCAGTGTCAGTATTAGTCCAGGTGGTCGCCTTCGCCACTGGTGTTCCTTCCTATATCTACGCATTTCACCGCTACACAGGAAATTCCACCACCCTCTACCATACTCTAGTCAGTCAGTTTTGAATGCAGTTCCCAGGTTGAGCCCGGGGATTTCACATCCAACTTAACAAACCACCTACGCGCGCTTTACGCCCAGTAATTCCG
+
CCCCCGGGGGGGGGGGGGGGCGGGGGGGGGGGGGGGGGGGGGGGGGGGGGGGGFGFGFGFGGGGGGGGFGGGGGGGEGGGGGFGGGGFGGGGFGGFGGGGGGGGGGGCGGGGGFGGGGGGGGGGGGGDGGGFGGGFGGGGGGGGGGGGFCGFGGGGGFGGED9DGGGDGGGGGGFDFGGGGGGFFFEFFGGD+@6E*@DCFFCCAFFGFGGGFGGGGFC567@DFF@F@BDBDGGFF;GGDF0FGGFFGF6
@M03364:276:000000000-BLYN8:1:1101:2049:11815 2:N:0:1
GGACTACAAGGGTTTCTAATCCGGTTTGCTCCCCACGCTTTCGCACCTGAGCGTCAGTCTTCGTCCAGGGGGCCGCCTTCGCCACCGGTATTCCTCCAGATCTCTACGCATTTCACCGCTACACCTGGAATTCTACCCCCCTCTACGAGACTCTAGCTTGCCAGTTTCAAATGCAGTTCCCAGTTTGAGCCCGGGGATTTCACAGCTGACTTAACAAACCGCCTGCGTGCGCTTTACGCCCAGTAATTCGG
+
CCCCCGGGGGGDGGGG9CE9FF+CFGCE9EGFFGGD@FGGG<6;CCFGGCF@:FECEGCFGDGGGGCFG>F@FC7CFFECBECC?EF7CEGGGECFFFFGFGGGGFEECFEGGGG9,=F6FGGGG8F8FGGG9FF;FFFCE6BFG9D6:8+=D9DA99DBCGFGGGCGGFA9<;9?F:DFGEC22,>CC,?:EGGDGGG6@F+++2*C4*;7F12:*9@5:C@BBF>FF>3>G*>)/4>8:7?)::6<G*2
@M03364:276:000000000-BLYN8:1:1101:3570:11816 2:N:0:1
GGACTACAAGGGTTTCTAATCCTGTTTGCTACCCACGCTTTCGCACATGAGCGTCAGTATTGCCCCAGAAGGCTGCCTTCGCCATCGGTGTTCCTTCCAATATCTACGCATTTCACTGCTACACTGGAAATTCCGCCTTCCTCTAACATACTCTAGCTGCCCAGTTTCAAATGCAGTTCCCAGGTTAAGCCCGGGGCTTTCACATCTGCCTTAAACAGCCGCCTGCGTGCGCTTTACGCCCAGTAATTCCG
+
CCCCCGGGGGGGGGGGGFFFFGGGGGGGGGGGGGGGGGGGGGDGGGGGGFGGGGGGGGGGGGGGGGEG@<EGFGFGGGGGGGGGGGGGGGGGGGGGGGGDGGGGGGGGGGGGGGGGDAFFGFCFFGGGGGGGGG?FCGGGGFFGGGFFGGGGGGGDEGGCFG8=FGGGGFEGGFAEGGFGC9DFGGGFFG8F>GEEGGGGGFFCF5>F+**?;F7;FGGGFG?ABF28=EFFGGCCF@GGGF@FG7F?FG*
@M03364:276:000000000-BLYN8:1:1101:27949:11832 2:N:0:1
GGACTACAAGGGTATCTAATCCTGTTTGATCCCCACGCTTTCGCACATCAGCGTCAGTTACAGACCAGAAAGTCGCCTTCGCCACTGGTGTTCCTCCATATCTCTGCGCATTTCACCGCTACACATGGAATTCCACTTTCCTCTTCTGCACTCAAGTTTCCCAGTTTCCAATGACCCTCCACGGTTGAGCCGTGGGCTTTCACATCAGACGTAAGAAACGGCCTACGCGCGCTTTACGCCCAATAATACCG
+
CCCCCFFFGGGDGGFFGGCGAFGGGGFGFFGEFEFEGGDGGCBFGGGGFEGGGFDFFGGGGGFFGGGGGGGGGABFGEEGGGDGFF<E@EFGG,CFG?9FF,;9E<FFFGGEECFGGGC6:C=A4:<FFGD8FA;FGGFGDFE+>E9D;EG+D8=DFACF;,@DAECGGGG91@FC8EGE88E6DEDC?CFEGCC6+@EF8FGCA>7;CC59*9CGDCF*/;9@BF5?@;))CD8)+,CG5>05**1)3*7
@M03364:276:000000000-BLYN8:1:1101:18659:11858 2:N:0:1
GGACTACAGGGGTTTCTAATCCTGTTTGCTCCCCATGCTTTCGTACCTCAGCGTCAGTATTAGGCCAGATGGCTGCCTTCGCCATCGGTATTCCTCCAGATCTCTACGCATTTCACCGCTACACCTGGAATTCTACCATCCTCTCCCATACTCTAGCTTCCCAGTATCGAATGCAATTCCTAAGTTAAGCTCAGGGATTTCACATCCGACTTAAAAAGCCGCCTACGCACGCTTTACGCCCAGTAAATCCG
+
CCCCCGGGGGGGGGGGGGGGGGGGGGGGGGGFGGGGGGGGGGGGGGGFGGGGGGGGGGGGGGGFGGFFGGFFGGGGGGGGGGGGGGGGGGGGGAFFGGGGG8ECFFGFFGGGGGGGGGGGGGGGFGGGDEGGGGGGGGFGGGAFGDF8EFGGGGGGGGGGCGGGGGGGGGGGFGGGGGGGGGGCFGGGDGC=DEC?DFGGGGGGFGGGGGGGGGGDC5CFDGAADF25>BF4DDD4+5BE*3(=DF67FG5
@M03364:276:000000000-BLYN8:1:1101:4409:11869 2:N:0:1
GGACTACCCGGGTTTCTAATCCTGTTTGCTCCCCACGCTTTCGCACCTGAGCGTCAGTCTTTGTCCAGGGGGCCGCCTTCGCCACCGGTATTCCTCCAGATCTCTACGCATTTCACCGCTACACCTGGAATTCTACCCCCCTCTACGAGACTCTAGCTTGCCAGTTTCAAATGCAGTTCCCAGGTTGAGCCCGGGGATTTCACATCTGACTTAACAAACCGCCTGCGTGCGCTTTACGCCCAGTAATTCCG
+
BCC<CDFAFFCCGGCDFGFGGGGFGFGGGDGEFGFFGGG@FFGGGDGFFGGGG@FCGCFDGEFGGFFGGDGC@>CGE>FGGGGGGGGGCFGFGGGGGGGGGGFGGDAFEGG7EDEFEGEGDGGGGGGGCGADGFGFAGGGGGGGFG?EEEGFGGDCFGCEFGGGGGGG:DFFGGF?7CG:C?DF,2:EEF?FEGGGGGGGGGGG+7FGFF7CC:CFFCFG37>?3>6BFFEEGGGFFFGEGDF?FF?AFG>
@M03364:276:000000000-BLYN8:1:1101:4732:11875 2:N:0:1
GGACTACTGGGGTTTCTAATCCTGTTTGCTCCCCACGCTTTCGCACCTGAGCGTCAGTCTTCGTCCAGGGGGCCGCCTTCGCCACCGGTATTCCTCCAGATCTCTACGCATTTCACCGCTACACCTGGAATTCTACCCCCCTCTACGAGACTCTAGCTTGCCAGTTTCAAATGCAGTTCCCAGGTTGAGCCCGGGGATTTCACATCTGACTTAACAAACCGCCTGCGTGCGCTTTACGCCCAGGAATTCCG
+
CCCCCGGGFGGGGGGGGGGGGGGGGGGGGGGGGGGGGGGGGGGGGGGGGGGFGGGGGGFEGGGGGGGGGGGGGGDGGGGGGGGGGGGDGGGGGGGGGGGGGGGGGGGGGE7FGGGCGGGGGGGGGGDF8FGEGCDGGGFGGGGGGGGC@E7CGGGFCCGCFGGGGGGGGGFBFGGEGGGGFCGCF9:FGGG5?EGG=ECFF+=@+2C:CGGGGGGGGGGGFDF;;FFEFFFEDDG<=:EEEF?)97?>F=0
@M03364:276:000000000-BLYN8:1:1101:4543:11888 2:N:0:1
GGACTACTGGGGTATCTAATCCTGTTTGCTCCCCACGCTTTCGCACCTGAGCGTCAGTCTTCGTCCAGGGGGCCGCCTTCGCCACCGGTATTCCTCCAGATCTCTACGCATTTCACCGCTACACCTGGAATTCTACCCCCCTCTACGAGACTCTAGCTTGCCAGTTTCAAATGCAGTTCCCAGGTTGAGCCCGGGGATTTCACATCTGACTTAACAAACCGCCTGCGTGCGCTTTACGCCCAGTAATTCCG
+
CCCCCGGGGGGGGGGGGGGGGGGGGGGGGGGFFGGGGGGGGGGGGGGGGGFGGGGGGGGGGGGFGGGGGGGGGGGGGGGGGGGGGGGGGGGGGGGGGFGGFGGGGGGGGDGGGGGGGGGGGGGGGGGGGGGGGGGGGGGGGEG6DGGGEGGGGGCFFGGCGGGGGGGGGGFFFGGGGGGGG9CFGGGGGGGGGGCCEEGGGGGGFGG=CGCGFG7CGCFG:5=@053>(.7@DDGBFFEGGEBFFGF<>F7
@M03364:276:000000000-BLYN8:1:1101:17829:11891 2:N:0:1
GGACTACTCGGGTTTCTAATCCTGTTTGCTCCCCATGCTTTCGTACCTCAGCGTCAGTATTAGGCCAGATGGCTGCCTTCGCCATCGGTATTCCTCCAGATCTCTACGCATTTCACCGCTACACCTGGAATTCTACCATCCTCTCCCATACTCTAGCTTCCCAGTATCGAATGCAATTCCTAAGTTAAGCTCAGGGATTTCACATCCGACTTAAAAAGCCGCCTACGCACGCTTTACGCCCAGTAAATCCG
+
CCCCCGFCGGGGGGCFFFGGGGGGGGGGGFGGGGDFGGGGFFGG@FFGGGGGEC@FGGAFDFFGGGGGFF9@FFGGGGGGGFG@FGGGGGGGGGGGGFGGGGGGCFFCGEECFFGGGGGGEFGGGGGG?FGEFFFFG89FGGFGGGGGGGGGGGGGGGGGGGGGG9DFCG8=DGGGGGGGDF;DFGGGGD;EGGGGGGGGFGGGFCGD:DCDFFGFFC8@BCD=@F2/:?DFGCCEC@E7CB<6>CFEDF5
@M03364:276:000000000-BLYN8:1:1101:15856:11901 2:N:0:1
GGACTACTCGGGTTTCTAATCCTGTTTGCTCCCCACGCTTTCGCACCTGAGCGTCAGTCTTCGTCCAGGGGGCCGCCTTCGCCACCGGTATTCCTCCAGATCTCTACGCATTTCACCGCTACACCTGGAATTCCACCCCCCTCTACGAGACTCAAGCCTGCCAGTTTCAAATGCAGTTCCCGGGTTGAGCCCGGGGATTTCACATCTGACTTAACAAACCGCCTGCGTGCGCTTTACGCCCAGTAATTCCG
+
CCCCCGGGGGGGGGGGGGGGGGGGGGGGGGGGGGGGGGGGGGGGGGGGGGGGGGGGGGGGGGGGGGGGGGGGGGGGGGGGGGGGGGGGGGGGFFGGGGGGGGGGGGGFEGGGGGFGGFDGGGGGGGGGGGFGGGFGGGGGGGGGGGGGEEGGGGGGGGGGGGCGFFCAFCAFGEGDG=DGGCGEGEGGGGGGGGGGDCGGGGGGFGGGGGGFGGGGFCEGBGEFFFFFFEF><CG>F0EGG>?6FGFBC>2
@M03364:276:000000000-BLYN8:1:1101:23154:11923 2:N:0:1
GGACTACAGGGGTATCTAATCCTGTTTGCTCCCCACGCTTTCGCACCTGAGCGTCAGTCTTCGTCCAGGGGGCCGCCTTCGCCACCGGTATTCCTCCAGATCTCTACGCATTTCACCGCTACACCTGGAATTCTACCCCCCTCTACGAGACTCTAGCTTGCCAGTTTCAAATGCAGTTCCCAGGTTGAGCCCGGGGATTTCACATCTGACTTAACAAACCGCCTGCGTTCGCTTTACGCCCAGTAATTCCG
+
CCCCCGGGGGGGGGGGGGGGGGGGGGGGGGGGFEGGGGGGGGGGGGGGGGGGGGGGGGGGGGGGGGGGGDCFGGGGGGGG7FEGGGGGGGGGGGGGGEFCFGGGGGFGGGGGGGGGGCFGEDGGFFGGGFGGGGGGGGDGEEEGCFGG>EGDGGGGFGGGGGGGGGGGFFGFGCFEE=DFFC6DF?CF,;>@EGGCCGFFFFGGFGGFFGGGFCGGGGGF:EFFFF0>(7<:<>FDFFGGGFFFG784:C*
@M03364:276:000000000-BLYN8:1:1101:16354:11924 2:N:0:1
GGACTACACGGGTTTCTAATCCTGTTTGCTCCCCACGCTTTCGCACCTGAGCGTCAGTCTTCGTCCAGGGGGCCGCCTTCGCCACCGGTATTCCTCCAGATCTCTACGCATTTCACCGCTACACCTGGAATTCTACCCCCCTCTACGAGACTCTAGCTTGCCAGTTTCAAATGCAGTTCCCAGGTTGAGCCCGGGGATTTCACATCTGACTTAACAAACCGCCTGCGTGCGCTTTACGCCCAGTAATTCCG
+
CCCCCGGGGGGGGGGGGGGGGGGGGGGGGGGGGGGGGGGGGGGGGGGGGGGGGGGGGGGGGGGGGGGGGGGGGGGGGGGGGGGGGGGGGGGGGGGGGGGGGGGGGGGGGGGGGGGGGGGGGGGGGGGGGGGGGGGGGGGGGGGGGGGGGDDGGGFGGGGGGGGGGGGGGGGGGGGGGGGGGGGGGGGGCGFGGGGDEGFDGGGGFGGGFGGGFCDFGFFF>=A?FFFF<EFFGGG26?ECG><@FFFAGD4
@M03364:276:000000000-BLYN8:1:1101:20854:11938 2:N:0:1
GGACTTCTGGGGTTTCTAATCCTGTTTGCTCCCCAAGCTTTTGCACTTAGTGTCCATTCTCCGTCCCGGGGGCGGCTTACCCTACCGCTATTCTTCCAGAACGCTTCGCTTTTAACAGCTAAACCTGGATTTTTACCCCCTTCAAGGGGAGTTTGCTTTTCCATTTTATAATTCAGTTCCCGGTTTGTGCCCGGGGTTTGAACATTGGCCTTACCAACCCCCCTCTGACGCCTTGTCGCCCAGACATTCCC
+
BCC<,,6C,C8:@:@,6C,CC,C9C<F@,F,C6B<,,:6C9,,CC,,,,;,,<,<<,,EF,66:C+,@FF7+@@++++,5,9,4,B:+=6+:A,@F<,,,,,++++8@F+B78,,C,7,,>,7@=:B,3,3=93,,,@+3+,,+3,,+5;E0:;,,,3,,,,,,7,,,,6>6,2,,2,5=,*44<*A0,,,5C:5*/*1/+1+16+;**08>F6*1**2*)18(().*))0)*1*)*-***)4)*28)2:2
@M03364:276:000000000-BLYN8:1:1101:10953:11939 2:N:0:1
GGACTACAGGGGTATCTAATCCTGTTTGCTCCCCACGCTTTCGCACCTGAGCGTCAGTCTTTGTCCAGGGGGCCGCCTTCGCCACCGGTATTCCTCCAGATCTCTACGCATTTCACCGCTACACCTGGAATTCTACCCCCCTCTACAAGACTCTAGCCTGCCAGTTTCGAATGCAGTTCCCAGGTTGAGCCTGGGGATTTCACATCCGACTTGACAGACCGCCTGCGTGCGCTTTAAGCCCAGTAATCCCG
+
<BBCCEECFDFGGFFEFFFGGGGGGFDGGGGGGGGGGGGGCFCGGDFGGGGGG:FGGCF<FC@E<FGGCDEDGGGGGGCFGG:CEGGG:BEEFG9F=FEA=ECCFF5?@BF:FF9EFGGGECFGCFFCGCD@EAFDCFGGGGGG9EDDF6D5DBFFFF9DGFFDFEFGG>FF7;EFGGECD,>5>9E7EG?6>FCEE>CFG8C++**97/)*:*;;7<FC)/232A6>;B>;<3*.*.<+C)4?7*9):*1
@M03364:276:000000000-BLYN8:1:1101:3343:11939 2:N:0:1
GGACTACTAGGGTTTCTAATCCTGTTTGCTCCCCACGCTTTCGCACCTGAGCGTCAGTCTTCGTCCAGGGGGCCGCCTTCGCCACCGGTATTCCTCCAGATCTCTACGCATTTCACCGCTACACCTGGAATTCTACCCCCCTCTACGAGACTCTATCTTGCCAGTTTCAAATGCAGTTCCCAGGTTGAGCCCGGGGATTTCACATCTGACTTAACAAACCGCCTGCGTGCGCTTTACGCCCAGTAATTCCG
+
CCCCCGGGGGGGGGGFGGGGGGGGGGGGGGGGGGGGGGGGGGGEGGGFFGGGGGEGGGGGGFGGGGEGGGGGGGGGGGGGGGGDGGGGG>FGGGGGG8E9EFGGGGGGGGGECFCFFGGCFGGGEEFFDDGFECAFG@EFGEGFGGGGE6CCFF9,@DGGCGFGGGGGCGFCFFFGGGGGGGFCCF6CGGGFEGGD=EGF>F97FGCCFG>FGFGGF5E5>GEFFA6>(<B>GG3493CCE@:7C*95?7*
@M03364:276:000000000-BLYN8:1:1101:22914:11976 2:N:0:1
GGACTACCCCGGCTCCCAACCCCGTCCGCTCCCCCCCCTCTCCCACCTCAGCGCCAGCCCCTCTCCACGCCGCCCCCCTCCCCACCCCCACTCCCCCCCCCCTCTCCCCACTCCCCCCCCCCCCCCCCCACTCCCCCCCCCCCTCCACCACTCTCCCTGCCCAGCCCCCCACGCACTTCCCCACTCAAGCCCGCGCATTTCCCACCTCACTTAACCACCCCCCTCCGTCCCCCTCCCGCCCAGCCACTCCC
+
---A,6C,,-++++,=6,,,BF,+-,++@,@FGG7F+F+6:C,C,CF,,,,C++@++,C,,,,,CF,4,4,+@C+CF++@+BF<FG:++8+,BF,BC+3+*@*@,,@,F,*33@,>F*F*4F:EG**12**22**;CGEGG5C5*;*2*/;*;+0*;*+*2;+***/;:*1**2*1*0<CG6***0*+0<*A=?//**/<:*<*09***1***02>=F8E3ED-(8(0.>375)1(8-:EG5()/1)(99/
@M03364:276:000000000-BLYN8:1:1101:22028:11982 2:N:0:1
GGACTACTGGGGTATCTAATCCTGTTTGCTCCCCACGCTTTCGCACCTGAGCGTCAGTCTTCGTCCAGGGGGCCGCCTTCGCCACCGGTATTCCTCCAGATCTCTACGCATTTCACCGCTACACCTGGAATTCTACCCCCCTCTACGAGACTCAAGCTTGCCAGTATCAGATGCAGTTCCCAGGTTGAGCCCGGGGATTTCACATCTGACTTAACAAACCGCCTGCGTGCGCTTTACGCCCAGTAATTCCG
+
CCCCCGGGGGGGGGGGGGGGGGGGGGGGGGGGGGGGGGGGGGGGGGGGGGGGGGGGGGGGGGGGGGGGFGGGGGGGGGGGGGGGGGGGGGGGGGGGGGG9FGGGGGGGGGGEGGGGGGGGGGGGGGGGGGGGGGGGGGGGGGGGFGGGDCGGGGGGGGGFGGCFGCGGFFGGGGGGGGGGGGGFFGGGGGGGGGGGDGDFGGGGFGGGCGGFGFF:CFGGFGFFDFFF:D@ECDGFFFGGGF??DGFBGG9
@M03364:276:000000000-BLYN8:1:1101:23323:11994 2:N:0:1
GGACTACTGGGGTTTCTAATCCTGTTTGCTACCCACGCTTTCGCACATGAGCGTCAGTATTGCCCCAGAAGGCTGCCTTCGCCATCGGTGTTCCTTCCAATATCTACGCCTTTCACTGCTACACTGGAAATTCCGCCTTCCTCTAACATACTCTAGCTGCCCAGTTTCAAATGCAGTTCCCAGGTTGAGCCCGGGGATTTCACATCCGACTTGACAGACCGCCTGCGTGCGCTTTCCGCCCAGTAATTCCG
+
CCCCC@CFGGFGGGGGGGGFGFGGGGGGGGGGGG,BFGEFFGGGGDGGGGGGGGGGDGAFGGGGGGF@EAFFGGFGFFGG?GGGGGGGFGGGFGGGGGGGGEGGFAFGG7EEFFFGFFFA=BFGFGFFFGFGGGGGGGGGGGGGFGGGEFG8FEECFFFGGGD8FGDF8>EGGADA=DDFGF8BDFGG8EFGG6EG*>D?DGGGFFFCGGGGG7FGCCGCBGF=5A>>():BDCF);8CCE>D6;7A?FF;
@M03364:276:000000000-BLYN8:1:1101:5637:12017 2:N:0:1
GGACTACTCGGGTTTCTAATCCTGTTTGATCCCGACGCTTTCGCACATCAGCGTCAGTTACAGACCAGAAAGTCGCCTTCGCCACTGGTGTTCCTCCATATCTCTGCGCATTTCACCGCTACACATGGAATTCCACTTTCCTCTTCTGCACTCAAGTTTTCCAGTTTCCAATGACCCTCCACGGTTGAGCCGTGGGCTTTCACATCAGACTTAAAAAACCGCCTACGCGCGCTTTACGCCCAATAATTCCG
+
CCCCCGGGGGGGGGGGGGGGGGGGFGGGGGGGGGGGGGGGGGGGGGGGGGGGGGGGGGGGGFGGGGGGGGGGGGGGGGDGGGGGGGGGGGGGGGGGGGFGGGGFGGGGGGGGGGGGGDGGGGGGGGGGGGGGGFFGGGGGEGFGGGFFGGGGGGGGFGGGGGGGG9FGGGGGGCFGGGGGGGGDGDEGGGGGGGGGD>FGGGGGF5+7*;4FGGGGG7CGEGBD9?5>;EFEGCGFF?GEC@()6:B5*?C
@M03364:276:000000000-BLYN8:1:1101:8379:12018 2:N:0:1
GGACTACCGGGGTATCTAATCCTGTTTGCTCCCCATGCTTTCGTACCTCAGCGTCAGTATTAGGCCAGATGGCTGCCTTCGCCATCGGTATTCCTCCAGATCTCTACGCATTTCACCGCTACACCTGGAATTCTACCATCCTCTCCCATACTCTAGCTTCCCAGTATCGAATGCAATTCCTAAGTTAAGCTCAGGGATTTCACATCCGACTTAAAAAGCCGCCTACGCACGCTTTACGCCCAGTAAATCCG
+
CCCCCGGGGGGGGGGGGGGGGGGGGGGGGGGGGGGGGGGGGGGGGGGGGGGGGGGGGGGGGGG9EFGGGGGGGGGGGGGGGEGGGGGGGGGGGGGGGFEFFGGGGGGGGGGGGGGGDFFEGGGGGGGGGGGGGGGGFGGGGGGGGGGGGGGGFGGGGGGGGGGGGGGFCBGGGGGFGGGGGG;FGFGFGGFF8EGFEFGGGFGGFGGGDGGGFF>FGGGFB5>ADFFFDFFDGGFCFFGGGDDFFGFFGG5
@M03364:276:000000000-BLYN8:1:1101:27749:12023 2:N:0:1
GGACTACTCGGGTTTCTAATCCTGTTTGATCCCCACGCTTTCGCACATCAGCGTCAGTTACAGACCAGAAAGTCGCCTTCGCCACTGGTGTTCCTCCATATCTCTGCGCATTTCACCGCTACACATGGAATTCCACTTTCCTCTTCTGCACTCAAGTTTTCCAGTTTCCAATGACCCTCCACGGTTGAGCCGTGGGCTTTCACATCAGACTTAAAAAACCGCCTACGCGCGCTTTACGCCCAATAATTCCG
+
CCCCCGGGGGGGGGGGGGGGGGGGGGGGGFFGGGGEFGGGGGGGDGGGGGGGGGDGGGGGGGGGGGGGGFGFCFGGGGGGGGDGGGGGFFGGGFFGGGGGG9EFEF9FGEGEGGGGFFGECFGGGGGGCGGGGGFGFFFGGGGFGGGGGGGGGGGGF>EGGGGGGECGDF9E@CF@E8FCFFGGGGGGGDFGE8CEGFF?7FGGC*+;9F79D>>C>9E>>G>0/65B@BFFCCG<A;5EGB,5*:6)*:9
@M03364:276:000000000-BLYN8:1:1101:17364:12028 2:N:0:1
GGACTACTGGGGTATCTAATCCTGTTTGCTCCCCACGCTTTCGCACCTGAGCGTCAGTCTTTGTCCAGGGGGCCGCCTTCGCCACCGGTATTCCTCCAGATCTCTACGCATTTCACCGCTACACCTGGAATTCTACCCCCCTCTACAAGACTCTAGCCTGCCAGTTTCGAATGCAGTTCCCAGGTTGAGCCCGGGGATTTCACATCCGACTTGACAGACCGCCTGCGTTCGCTTTACGCCCAGTAATTCCG
+
CCCCCFGGGGGGGGGGGGGGGGGGGGGGGGGGGGFGGGGGGGGECEGGFGGDFGEECGC96EFGGGGGFGD7BFGGGGGGGGGGGFGGGCFGFGGGGDGG@EEGFGGGGGGGGGFFFGGGGDGGGFFGGGGGF?F9ECDFEEGG9B>=CDGFGFFC,DF6DEGGGGGG58EGGGGGF7:E?FGFFGFFFDGGGCEC:CGGGGGGCGC<CDDGC>DF4*=EAEE;05;<(75@GGC4*,AEEB?FCF4)*:*
@M03364:276:000000000-BLYN8:1:1101:26524:12036 2:N:0:1
GGACTACAAGGGTTTCTAATCCTGTTTGCTCCCCATGCTTTCGTACCTCAGCGTCAGTATTCGGCCAGATGGCTGCCTTCGCCATCGGTATTCCTCCAGATCTCTACGCATTTCACCGCTACACCTGGAATTCTACCATCCTCTCCCATACTCTAGCTTGCCAGTATCAAATGCAATTCCCACGTTGAGCCCGGGGATTTCACATCTGACTTAACAAACCGCCTACGCGCTCTTTACGCCCAGTAACTCCG
+
CCCCCGGCCFEFGGGGGGGGGGGGGGGGGGGGGGG,CDFGGGE@FFGGGGGGGGG7CFCFG,E,@FEG89F8F,CFGGEGGGGG,@CGGGGGGGBFD<EGFGGGGGGGGGGGGGGGGDGG@FGGGGGGGGGGFGGGG?,AEDFG,E=EFGG@DFGFGGEGFFGGF,>E8EFGGGGAFGG,@F3@FD8DFD88C8CECEGGGGGGFG+B9C8FGGG>CG5ABDBD9A@)5))8*>CCF0CEGD7AGF+9?C*
@M03364:276:000000000-BLYN8:1:1101:14807:12039 2:N:0:1
GGACTACCGGGGTTTCTAATCCTGTTTGATCCCCACGCTTTCGCACATCAGCGTCAGTTACAGACCAGAAAGTCGCCTTCGCCACTGGTGTTCCTCCATATCTCTGCGCATTTCACCGCTACACATGGAATTCCACTTTCCTCTTCTGCACTCAAGTTTTCCAGTTTCCAATGACCCTCCACGGTTGAGCCGTGGGCTTTCACATCAGACTTAAAAAACCGCCTACGCGCGCTTTACGCCCAATAATTCCG
+
CCCCCGGGGGGGGGGGGGGGGGGGGGGGGGGGGGGGGGGGGGGGGGGGGGGGGGGGGGGGGGGGGGGGGGGGGGGGGGGGGGGGGGGGGFGGGGGGGGGGGGGGGGGGGGGGGGGGGGGGGGGGGGGGGGGGGGGGGFFFGGGGGGGGGGGFGGGGBEGGGGGGGGFGGGGFGGCDGGGGGGGEGGGDCCGDEGGGGGGGGCFGFGFGGGGGGGGGGDCEDGFFFFDFFDFFGGGFFFGGG@BFGCFFGF6
@M03364:276:000000000-BLYN8:1:1101:20938:12040 2:N:0:1
GGACTACACGGGTTTCTAATCCTGTTTGCTCCCCATGCTTTCGTACCTCAGCGTCAGTATTAGGCCAGATGGCTGCCTTCGCCATCGGTATTCCTCCAGATCTCTACGCATTTCACCGCTACACCTGGAATTCTACCATCCTCTCCCATACTCTAGCTTCCCAGTATCGAATGCAATTCCTAAGTTAAGCTCAGGGATTTCACATCCGACTTAAAAAGCCGCCTACGCACGCTTTACGCCCAGTAAATCCG
+
CCCCCGGGGGGGGGGGGGGGGGGGGGGGGGGGGGGGGGGGGGGGGGGFGGGGGGGGGGGGGGGGGGGGGGGGGGGGGGGGGGGGGGGGGFGGGGGGGGGGGGGGDGGGGGGGGFGGGGGGGGGGGGGGGGGGGGFFGGGGGGGG?EFGGGDFGGGFFGGGGGGGGGGGGGDEFFGCFCFGFGFFGGGGGFFGGFGFFGGGGFGGFGFDGGGGGGGGGDGGFGFAFFAFFFBDGG78B2EEGFFFGGFFGG:
@M03364:276:000000000-BLYN8:1:1101:6417:12054 2:N:0:1
GGACTACCGGGGTTTCTAATCCTGTTCGCTCCCCACGCTTTCGAGCCTCAGCGTCAGTTACAGACCAGAGAGCCGCCTTCGCCACAGGTGTTCCTCCATATATCTACGCATTTCACCGCTACACATGGAATTCCACTCTCCTCTTCTGCACTCAAGTCTCCCAGTTTCCAATGACCCTCCCCGGTTGAGCCGGGGGCTTTCACATCAGACTTAAGAAACCGCCTGCGCTCGCTTTACGCCCAATAAATCCG
+
CCCCCGGGGGGGGGGGGGGGGGGGGGGGGGGGGGGEEGGGGGGGGGGGGGGGGGGGGGGGGGGGGGGGGGGGGGGGGGGGGGGGGGGGEFGGGGGGGGGGGGGGGGGGGGGGGGGGGGGGEGFGGGCGBC?FGGGGGGGGGGGGGGGGGGGGG?FGGGGGGGGGDFFGGGGGGFGGGGGGGGGGGB@CCGGGCGGGDGGGGGFCCFGGGGGGGG777DGGFEB<DFFFFEFFGGGAFFGGGD0FGGFFGF>
@M03364:276:000000000-BLYN8:1:1101:27125:12054 2:N:0:1
GGACTACTGGGGTTTCTAAGCCTGTTTGATCCACACGCTTTCGCACATCAGCGTCAGTTACAGACCAGAAAGTCGCCTTCGCCACTGGTGTTCCTCCATAGGTCTGCGGATTTCACCGCTACACATGGAATGCCACTTTCCGCTTCGTCACTCAATGTTCCCCGTTTCCAATGACCCTCTACTGTGGAGACGTGGGCTTTCACATCAGACTTAAGAAACCGCCTACGCGCGCTTCACCCCCAATAATTCCG
+
<<@BCGG,,CF:F+6C@@F,,6C@FEFG<CFEFFF7@C:,F9FCECFCFGGCFCEFEEF<FGGCF7<EEFGGGGGGGGGCFFC7FCFC9FF7:AEACCAA,,9CF@CE+=7C,C,<9?>84>,:@AEGGDE:E?9:FAGFE+@6=++,83>C,,@,,,,7@6,@@D,@EF9=DFG,=,4,,3,38,:2,3@C;5C5EB,18;:CAFC47DF>@+++5*4,:E;256@B1=EB53*)*)3*=;8>F*92CC4
@M03364:276:000000000-BLYN8:1:1101:7037:12065 2:N:0:1
GGACTACTAGGGTTTCTAATCCTGTTTGCTCCCCACGCTTTCGCACCTGAGCGTCAGTCTTCGTCCAGGGGGCCGCCTTCGCCACCGGTATTCCTCCAGATCTCTACGCATTTCACCGCTACACCTGGAATTCTACCCCCCTCTACGAGACTCAAGCCTGCCAGTTTCGGATGCAGTTCCCGGGTTGAGCCCGGGGATTTCACATCCGACTTGACAGACCGCCTGCGTGCGCTTTCCGCCCAGTAATTCCG
+
CCCCCGGGGGGGGGGGGGGGGGGGGGGGGGGGGGGGGGGGGGGGGGGGGGGFGGGGGGGGGGGGGEGGGGGGGGGGGGGGGGGDEGEEGGGGGGGFGGGCFGGGFGGGGGGGGGGGFFGGGGGGGGGGFFCEGFGGDFGGGGEGGGFC8@EFGGGGGGGGGGCGFGGF>EEGCEFDGGGGGGGGGGGGGGCC5CECGGF?>CFC=CD<DGDC*26**2C5BGF?071)(5.>DDG)93:AC)467:6)*72
@M03364:276:000000000-BLYN8:1:1101:5310:12070 2:N:0:1
GGACTACTGGGGTTTCTAATCCTGTTTGCTCCCCACGCTTTCGCACCTGAGCGTCAGTCTTTGTCCAGGGGGCCGCCTTCGCCACCGGTATTCCTCCAGATCTCTACGCATTTCACCGCTACACCTGGAATTCTACCCCCCTCTACAAGACTCTAGCTGACCAGTTTAAAATGCAGTTCCCAAGTTAAGCTCGGGGATTTCACATCTGACTTAATCAACCGCCTGCGTGCGCTTTACGCCCAGTAATTCCG
+
CCCCCGGGGGGGGGGGGGGGFGGGGGGGGGGGFGGEEGGGGGGGGGGFG?FGGGGGGGEGGGGGGDGGGDEGEEGGGGGGGEGGDGG>GGGGCFDF@FF9DEFGGEFGGE7EFF?EE7=>7FFGGGGGGDGFFGGGGG8FEGG6EGGFF,@FDGGGGFGFGGGFCE9,=EEG,9E<EFFGGAFF:;CG=D;@EECG5*?<FCF7=8CFFGGFFGC@C**=:5>;;F9ADEAEGGGFF6C5E>6<>>7<FF*
@M03364:276:000000000-BLYN8:1:1101:17822:12085 2:N:0:1
GGACTACCAGGGTTTCTAATCCTGTTTGCTCCCCACGCTTTCGCACCTCAGTGTCAGTATCAGTCCAGGTGGTCGCCTTCGCCACTGGTGTTCCTTCCTATATCTACGCATTTCACCGCTACACAGGAAATTCCACCACCCTCTACCGTACTCTAGCTCAGTAGTTTTGGATGCAGTTCCCAGGTTGAGCCCGGGGATTTCACATCCAACTTGCTGAACCACCTACGCGCGCTTTACGCCCAGTAATTCCG
+
CCCCCGGGGGGGGGGGGGGGGGGGGGGGGGGGGGGGGGGGGGGGGGGGGGGGGFFFGGGGGGGGGGGGGGGGGGGGGGGGGGGGGGGGGGGGGFDFGGCGGFGGGGGGGGGGGFGGGGGGGGGGDFGGGGGGG<DFGGGGGGGGGFGGGGGGFGGAFFGGFGGGGGGGGGGGGGEGFGGGCGGGGGGGGGGGGGGGGGFGGGF>FGGFGGGGGGGFGFGGFGE@BFF>@FFDGGGEC3>EGF<6D77<FF7
@M03364:276:000000000-BLYN8:1:1101:14134:12098 2:N:0:1
GGACTACCAGGGTTTCTAATCCTGTTTGCTCCCCACGCTTTCGCACCTGAGCGTCAGTCTTCGTCCAGGGGGCCGCCTTCGCCACCGGTATTCCTCCAGATCTCTACGCATTTCACCGCTACACCTGGAATTCTACCCCCCTCTACGAGACTCAAGCTTGCCAGTATCAGATGCAGTTCCCAGGTTGAGCCCGGGGACTTCACATCTGACTTAACAAACCGCCTGCGTGCGCTTTACGCCCAGTAATTCCG
+
CCCCCGFGGGGGEFGGFGGGFGFGGGGGGGGGGGGGDGGGGGGGGGGGGGGGGGFCFFGGGGGGGGGGGCFEGGGGGG@FDEGGGFDGGGFGGGCFF8FE,AEFGFGGGGGGFGGGGGGCFFGGGGGG8FGGGCFGGCFGGGGGFEGGGGGGGFG6>6DDEDGGGG9EEACFFEFGGGGGGGGGGGGF?FEEEGGGG*<FFDCFFDCFFFGFFDFFDFGGFGFDFFFB(.5BDGFAF:GGE366:*9<FD0
@M03364:276:000000000-BLYN8:1:1101:5160:12120 2:N:0:1
GGACTACAAGGGTATCTAATCCTGTTTGCTCCCCACGCTTTCGCACCTGAGCGTCAGTCTTCGTCCAGGGGGCCGCCTTCGCCACCGGTATTCCTCCAGATCTCTACGCATTTCACCGCTACACCTGGAATTCTACCCCCCTCTACGAGACTCAAGCTTGCCAGTATCAGATGCAGTTCCCAGGTTGAGCCCGGGGATTTCACATCTGACTTAACAAACCGCCTGCGTGCGCTTTACGCCCAGTACTTCCG
+
CCCCCGGGGGGGGGGGGGGGGGGGGGGGGGGGGGGGGGGGGGGGGGGGAFGGGGGGGGGGGGGGGGGGF7F@EGGGGGGGFCG7CFF>@CEGGGGGGGGCGGGGGGGFGGGGGGGFGGGGGGGGGGGGFGFFGGGGGGGGGGGCFGGGG+CFFFC6BFCFFGGFFGEFFGGFFFGGGFGCFFDGGGGF?FGFGEEEG5EFDFG+AD+@7@FGG7FGGGGGFGEDFFF><@EFD7C9B(8?C;BFG*7:FG*
@M03364:276:000000000-BLYN8:1:1101:27465:12121 2:N:0:1
GGACTACACGGGTTTCTAATCCTGTTTGCTCCCCACGCTTTCGCACCTGAGCGTCAGTCTTCGTCCAGGGGGCCGCCTTCGCCACCGGTATTCCTCCAGATCTCTACGCATTTCACCGCTACACCTGGAATTCTACCCCCCTCTACGAGACTCTAGCTTGCCAGTTTCAAATGCAGTTCCCAGGTTGAGCCCGGGGATTTCACATCTGACTTAACAAACCGCCTGCGTGCGCTTTACGCCCAGTAATTCCG
+
CCCCCFGFEFCEFGDFGCFGGFFFFDFFFGGGGGGGDGGG@EFFD@CGGF<FFGGDFFGGGGGFE:FGFGGFEGG7CFGFGGCFCFGDE7<FGCCF,AAFFFFGFFFGGGG7EAEFDEDE>C=,DDE<FFGGGGEDFGF788C?AFF>CE7CGFFFFGEGGGGCC;@;FCFGGFGF,9FFGGGCAF>,<;BEGG58:C8+::FGFF7@7C>FG7CG*5/C)=)/484@BFFE7354*-/2>D1;*:@2C72
@M03364:276:000000000-BLYN8:1:1101:4717:12125 2:N:0:1
GGACTACCGGGGTATCTAATCCTGTTTGCTCCCCACGCTTTCGCACCTGAGCGTCAGTCTTCGTCCAGGGGGCCGCCTTCGCCACCGGTATTCCTCCAGATCTCTACGCATTTCACCGCTACACCTGGAATTCTACCCCCCTCTACGAGACTCAAGCTTGCCAGTATCAGATGCAGTTCCCAGGTTGAGCCCGGGGATTTCACATCTGACTTAACAAACCGCCTGCGTGCGCTTTACGCCCAGTAATTCCG
+
CCCCCGGGGGGGGGGGGGGGGGGGGGGGGGGGGGGGGGGGGGGGGGGGGGGGGGGGGGGGGGGGGGGGGGGGGGGGGGGGGGGGGGGGGGGGGGGGGGGGGGGGGGGGGGGGGGGGGGGGGGGGGGGGGGGGGGGGGGGGGGGGGGGGGGGGGGGGGCGCFGGGGGGGGGGGGGF7DGGGFGGGGCC?FGGCEGGGGGGGGFGGFGGGGGGG7DGGGFGGFGFFBF9DFBF@)C><F?EGGB?<FFFAGG7
@M03364:276:000000000-BLYN8:1:1101:21541:12161 2:N:0:1
GGACTACAGGGGTTTCTAATCCTGTTTGCTCCCCACGCTTTCGCACCTGAGCGTCAGTCTTCGTCCAGGGGGCCGCCTTCGCCACCGGTATTCCTCCAGATCTCTACGCATTTCACCGCTACACCTGGAATTCTACCCCCCTCTACGAGACTCTAGCTTGCCAGTTTCAAATGCAGTTCCCAGGTTGAGCCCGGGGATTTCACATCTGACTTAACAAACCGCCTGCGTGCGCTTTACGCCCAGTAATTCCG
+
CCCCCGGGGGGGGGGGGGGGGGGGGGGGGGGGGGGGGGGEGGDGGGGGGGGGGGGGGGGGAAGGGGGGGGGGGGGGGGGGGGGCGGGGGGGGGGGGGGFFGGGGGGGGGGGGGGGGGGGGGGGGGGGGGGGGFFFGFG?FGEGFFGGEEDECGFFGGGFCGGGGGGGGGGAFDFGG;CF7>FFDB,4A?FGG55857>EFGGFF+2;77DC7DFGF>FGC=EAD0>>F:5))9D3)9,;E=@06CFF9FD6
@M03364:276:000000000-BLYN8:1:1101:19658:12180 2:N:0:1
GGACTACTGGGGTATCTAATCCTGCTTGCTACCCACGCTTTCGGGCACGAACGTCAGTATTAGCCCAGGGGGCTGCCTTCGCCATCGGTATTCCTCCACATCTCTCCGCATTTCACTGCTACACGTGGAATTCTACCCCCCTCTGACATCCTCGACTCACCCAGTTTCAAACGCACTTCCCAGGTTAAGCCCGGGGATTTCACATCTGACTTAAGTAACCCTCTCCTCACGCGTTACGCCCAGTAATCCCC
+
B-A@,;CF9-<:@FDEGF<F<@F9-,;E,C6;<EFCCF:;F@F+676,B@+@+9C,8C<F,,,6CF<,C@FCB>:B<<,,:=:,,B?F=BFFE<@,,4A,AFDEE,::FBF@9<C,BA,@,,C=89AC75E:,E;78@43@+=??=E,C3,2,++++3,4,@8>D,,,,57@*>***499D,DG:D999;,==***/::9+14++*+11CCD+:::7+;+)0)6())))054)77(5:CEG>002*96021
@M03364:276:000000000-BLYN8:1:1101:15342:12185 2:N:0:1
GGACTACAGGGGTATCTAATCCTGTTTGCTACCCACGCTTTCGGGCATGAACGTCAGTATTATCCCAGGGGGCTGCCTTCGCCATCGGTATTCCTCCACATCTCTACGCATTTCACTGCTACACGTGGAATTCTACCCCCCTCTGACATACTCTAGTCACCCAGTTTCAAACGCAGTTCCCAGGTTAAGCCCAGGGATTTCACATCTGACTTAAGTAACCGTCTGCGCCCGCTTTACGCCCAGTAATTCCG
+
CCCCCGGGGGGGGGGGGGGGGGGGGGGGGGGGGGGGGGGGGGGGGGGGGGGGGGGGGGGGGGGGGGGGGGGGGEGDGGGGGGGGGGGGGGGGGGGGGGGGGGGGGGGGGGGGGGGGGGGFFFGGGGGGGGGGGGGGGGGGGGGGGGGGGGGGGGGGGGGGFFGGGGGGGGGGGGGGEFGGGGGGGGGGGGGGGGGGGGGGGFGGFGGGGGGGGC>::EGGEGDFBFFF2?;DGGGFFFGGGFFFGFACGGD
@M03364:276:000000000-BLYN8:1:1101:27246:12187 2:N:0:1
GGACTACAAGGGTTTCTAATCCTGTTTGCTCCCCACGCTTTCGTGCATGAGCGTCAGTGTTATCCCAGGGGGCTGCCTTCGCCATCGGTATTCCTGCACATCTCTACGCATTTCACTGCTACACGTGGAATTCTACACCCCTCTGACACGCTCTAGCCGTTCAGTCATCAATGCAATTCCCAGGTTAAGCCCGGGGATTTCACAGCGGTCTTGCACAACCGCCGGCGCACGCTTCACGCCTAGTAATTCCG
+
CCC@C8<FEFGG@FG9EFFFFFCGF9EFDE96DCGGFCBCFECCCFGGGGG9@6BFGC<F<CF<,;;CF7FECGCC<FAFG@E,BEEEF,CFFGG,AE?FD,=FAF9,CEGE9FD9,CE=FG9?@FGG7FDFGGAG9E,+8=C8>9D94+@+@BFG9=>>+,@@@AA;EFF,,DEFDEFF6FCFFCFFGF,D5?****,=D7CF+@D:8998+;6C89=EAGD(38>EF>>5C**.*185*)4/;?*47?*
@M03364:276:000000000-BLYN8:1:1101:20521:12191 2:N:0:1
GGGACTACCGGGGTTTCTAATCCTGTTTGCTACCCACGCTTTCGCGCTTTAGCGTCAGTATCTGTCCAGTAAGCTGGCTTCCCCATCGGCATTCCTACAAATAGCTACGAATTTCACCTCTACACTTGTAGTTCCGCTTACCTCTCCAGTACTCTAGTCATGCAGTTTCCAACGCAATACAGAGTTGAGCCCTGCATTTTCACATCAGACTTTCATAACCACCTAGACGCGCTTTACGCCCAATAAATCCG
+
CCCCCGGGGGGGGGGGGGGGGGGGGGGGGGGGGGGGGGGGGGGGGGGGGGGGGGGGGGGGGGGGGGFGGGGGGGGGGGGGGGGGGGGGDGGGGGGGGGGGGGC<FGEFGGDFF9FGGGGGGGGGGGGGGGFGGGGGGGGGGGGGCEGGGFGGGGGGGGGGG9DGFFGGDGGGGGGG6C,=DC;CGGGGGGGGGGDGGGGGGFGGFFDFCGGGGGDEGFGGFG>B=AEFFEFFGGGEA@DEGF@FG=FEGGD
@M03364:276:000000000-BLYN8:1:1101:26823:12196 2:N:0:1
GGACTACCAGGGTTTCTAATCCTGTTTGCTCCCCATGCTTTCGTACCTCAGCGTCAGTATTAGGCCAGATGGCTGCCTTCGCCACCGGTATTCCTCCAGATCTCTACGCATTTCACCGCTACACCTGGAATTCTACCCCCCTCTACGAGACTCAAGCTTGCCAGTATCAGATGCAGTTCCCAGGTTGAGCCCGGGGATTTCACATCTGACTTAATCAACCGCCTGCGTGCGCTTGACGCCCAGTAATTCCG
+
CCCCCGGGGFEGGGGGGGGGGGGGGFGGGGGGGGGGGGGGGGGGGFCGGGGGGGGGGFFGGGFGGGGGGG<FGGGGAFGFGGGGEGGGGGGGGBEGFCFGGCFFA?FFFCGGGEGGGCECGGGGGFGGGDGGFGGFG86F7EGFFGFGGGGGGGGGC>FFGGGGGGGE:EFAFGGGGGG8=9FGGGFGGCFF6CGGDCFFGEF>FGGGGGGGGCGGGGCCAG?2-?9B?=:ADG*66?=C5>@FG+@6DF9
@M03364:276:000000000-BLYN8:1:1101:28288:12196 2:N:0:1
GGACTACTCGGGTTTCTAATCCTGTTTGCTCCCCACGCTTTCGCACCTGAGCGTCAGTCTTCGTCCAGGGGGCCGCCTTCGCCACCGGTATTCCTCCAGATCTCTACGCATTTCACCGCTACACCTGGAATTCTACCCCCCTCTACGAGACTCTAGCTTGCCAGTTTTAAATGCAGTTCCCAGGTTGAGCCCGGGGATTTCACTGCTGACTTAACAAAACGCCTGCGTGCGCTTTACGCCCAATAATTCCG
+
CCCCCGGGGGGGGCF<FEGGGGGGGGGGGGGGFGG@CFGGGGGGGEGGGGGGDFFGGFGGGGG<CFCFGDDCFCF:FFCGG>FGFF>FGG@FGCFGFFGF=,CC;?9BCG+B5C?FC@CE:FEGGCGGFGGGFF9,8,@+BEDFE;6@768??CGGGGGGFFGGGG9,,@DCAE,9;CCF,?D5F,D1<DC5EEEGC58+::+++*3;7<7DC77C74*=5:8=DA>B())7)*749<E*2)()2**-0:9
@M03364:276:000000000-BLYN8:1:1101:13229:12199 2:N:0:1
GGACTACTAGGGTTTCTAATCCTGTTTGCTCCCCACGCTTTCGTGCATGAGCGTCAGTGTTATCCCAGGAGGCTGCCTTCGCCATCGGTGTTCCTCCGCATATCTACGCATTCCACCGCTACATGCGGAATTCCACCTCCCTCTGACACACTCTAGCCTTGCAGTCACCAATGCAGTTCCCAGGTTAAGCCCGGGGATTTCACATCGGTCTTGCAAAACCGCCTGCGCACTCTTTACGCCCAGTAATTCCG
+
CCCCCGGGGGGGGGGGGGGGGGGGGGGGGGGGGGGGGGGGGGGGGGGGGGGGGGGGGGGGGGGGFGGGGFGDGGGGGGGGGGGGGGGGGGGGGGGGGGGEGGGGGGGGGGGGGAGGGGGGGGGGGGGGGGGGGGGGGGGGGGGGFGGGG8EGGGGAFGGGF8D3EFGGGGGGGGGAFGGGECFGGCGGGGGGGGGG>GGFGFGGFGGG?CDFGGGF8FG5AGF;@F3>@E>FGDFEFFEECDDFF>FBGD*
@M03364:276:000000000-BLYN8:1:1101:3523:12205 2:N:0:1
GGACTACAGGGGTTTCTAATCCTGTTTGCTCCCCACGCTTTCGCACCTGAGCGTCAGTCTTCGTCCAGGGGGCCGCCTTCGCCACCGGTATTCCTCCAGATCTCTACGCATTTCACCGCTACACCTGGAATTCTACCCCCCTCTACGAGACTCTAGCTTGCCAGCTTCAAATGCAGTTCCCAGGTTGAGCCCGGGGATTTCACATCTGACTTAACAAACCGCCTGCGTGCGCTTTACGCCCGGTAATTCCG
+
CCCCCGGGGGGGGGGCEEFFFFFGGGGGGAGGFE@FGGG@<CFDFGGCFFFFGEE7@EFGGDDGCCFGG:FE+6>FCF:EGGG:FGEGGEFCEFFAFEEF,,@FGFGDFGEGCFFGGEDE7FCE8:F<<AGGG9@F=ED=ECEC,,@+C+BCFDC,@E@,>B,>*@,@3,;FFGGEFFCGC?CFFFC6CFFCGG>EEE6CFGGG7CC++;7+;:CGD;C=;586?F9:<5@BDDG<9,CEE)47<5=9FF0
@M03364:276:000000000-BLYN8:1:1101:21880:12215 2:N:0:1
GGACTACTAGGGTTTCTAATCCTGTTTGCTCCCCACGCTTTCGCACCTGAGCGTCAGTCTTCGTCCAGGGGGCCGCCTTCGCCACCGGTATTCCTCCAGATCTCTACGCATTTCACCGCTACACCTGGAATTCTACCCCCCTCTACGAGACTCTAGCTTGCCAGTTTCAAATGCAGTTCCCAGGTTGAGCCCGGGGATTTCACATCTGACTTAACAAACCGCCTGCGTGCGCTTTACGCCCAGTAATTCCG
+
CCCCCGGGGGGGFFGGGGGGGGGGGGGGGFGGGGGGGGGGGGGGGGG@EFFGGGGGGGGGGGGGGGDGGEGCGGGGGGGGGGGGGGGGGGGGGGGGGGG<FFGGGGFFGGGGGGGFGDGGGGGGFGGG@FGGGFEFGGGGEGGGGGGGG>7CCGGGGGGFGG7CFFFGGGGGGECCFGGFFGGGGGCGGGG5EEGGGGGDF@FGFGGGGGGGGCGGG5/:AEAF?A>BBFFF>CF4=1CGGF?FCC6);F>
@M03364:276:000000000-BLYN8:1:1101:13830:12215 2:N:0:1
[truncated: 32,010,686 more chars]
