# Supplementary material for: Captivity causes taxonomic and functional convergence of gut microbial communities in bats
Source: PeerJ. 2019 Apr 30;7:e6844. doi: 10.7717/peerj.6844 (PMC6499062; doi:10.7717/peerj.6844)
Supplement: Data S26 — Raw data of FRf3. [file peerj-07-6844-s031.gz › D8j5395-FRf3_R1.fq]

@M03364:276:000000000-BLYN8:1:1101:17124:1239 1:N:0:1
ACTCCTACGGGAGGCAGCAGTAGGGAATCTTCGGCAATGGACGAAAGTCTGACCGAGCAACGCCGCGTGAGTGAAGAAGGTTTTCGGATCGTAAAACTCTGTTGTTAGAGAAGAACAAGGACGTTAGTAACTGAACGTCCCCTGACGGTATCTAACCAGAAAGCCACGGCTAACTACGTGCCAGCAGCCGCGGTAATACGTAGGTGGCAAGCGTTGTCCGGATTTATTGGGCGTAAAGCGAGCG
+
GGGGGGFGGGGGGGGGGGGGFGGGGGGGGGGGCCGGGGGGGGGGG>FGGGGGGGGGGGGGGGGGGGGGGGGGGGGFGGGGGGGGGGGGGEGGGGGGGGGGGGGGGGFFGGGGGGGGGGGGGGGFGGGGGFFFGGFGGGFCEGGGGGEGGGGGGGGGGGGGGGGCEGF7FEGGGGGGGGGFFGGGF@FFGEGGG5CEGGGGFGGGGGEED@5:CE587CGGDC;CCFGGGGG5CDEGFGGGDDC7
@M03364:276:000000000-BLYN8:1:1101:14539:1258 1:N:0:1
ACTCCTACGGGAGGCAGCAGTAGGGAATCTTCCGCAATGGACGAAAGTCTGACGGAGCAACGCCGCGTGTGTGAAGAAGGTTTTCGGATCGTAAAGCACTGTTGTTAGAGAAGAACAAGGATAAGAGTCACTGCTTGTCCCTTGACGGTATCTAACCAGAAAGCCACGGCTAACTACGTGCCAGCAGCCGCGGTAATACGTAGGTGGCAAGCGTTGTCCGGAATTATTGGGCGTAAAGCGCGCG
+
FFFFGGG@F7CEEEFEFGF@ECEDEFEFFGGCEFGGGEFG<DFGGGGGGFGFFGGECE7CCFECCGGEFCFFGFGGFFFGGGGEFGGGGGGF8FFADFGGEFFGF,5C<ADCFCGFFGFGFFGFDD9FGADGFFGGD=DEFGG,DFG>FEGGGGGFF<F7F<CF7DFC@CGGG7EFGEGG:8EGG:FDFDCBECEE99F8C?FEGFFGCC5=EEC:>7+=5;=F+:CC<CGFDGDGGGGC)55)
@M03364:276:000000000-BLYN8:1:1101:22711:1266 1:N:0:1
ACTCCTACGGGAGGCAGCAGTAGGGAATCTTCGGCAATGGACGAAAGTCTGACCGAGCAACGCCGCGTGAGTGAAGAAGGTTTTCGGATCGTAAAACTCTGTTGTTAGAGAAGAACAAGGACGTTAGTAACTGAACGTCCCCTGACGGTATCTAACCAGAAAGCCACGGCTAACTACGTGCCAGCAGCCGCGGTAATACGTAGGTGGCAAGCGTTGTCCGGATTTATTGGGCGTAAAGCGAGCG
+
GGGGGGGGGGGGGGGGGGGGGGGGGGGGGGGGGGGGGGGGGGGGGGEEGFFGGGGGGGGGGGGEFGGGDGGGGGGGGGGGGGGGFFCFGGGGGGGGFGGGGGGGGGGGGGGGGGGFGGGGGFEFGFGGFDFGGGGGGGFGGGGGGGGGGGG>FFGFFGEEFGGGGGGDGGGGGGGGGGGCFGGGGFFGGGGGGGGGGFDGFGGGGFGGGGG5EGGGGFCEECEEFFGGGGGGGGEGGGGGGGGD
@M03364:276:000000000-BLYN8:1:1101:16807:1272 1:N:0:1
ACTCCTACGGGAGGCAGCAGTGGGGAATATTGCACAATGGGCGCAAGCCTGATGCAGCCATGCCGCGTGTATGAAGAAGGCCTTCGGGTTGTAAAGTACTTTCAGCGGGGAGGAAGGGAGTAAAGTTAATACCTTTGCTCATTGACGTTACCCGCAGAAGAAGCACCGGCTAACTCCGTGCCAGCAGCCGCGGTAATACGGAGGGTGCAAGCGTTAATCGGAATTACTGGGCGTAAAGCGCACG
+
GGGGGGGGGGGGCFGGGGGGGGGGGGGGGGG9FGGGGGGGGGGGGGGGGGGGFFGGGGGGGGGGGGGFGGGGGGGGGGGGGFFGGFGGGGEGGGGGGGGGDFGGGGGGEGFEGEGGDGGGGGGGC<<FGGGGGFGGGGFCFFGGGGFGGGDGGGGGDFGGGGFCFGFEFGGGGGG9FCFFDFFCFGGGGGGEGEGGGFFFEGGGDGGGGFFFCGGGGGGGGGGFCF79C6:CDDGEDGCGCDDD
@M03364:276:000000000-BLYN8:1:1101:16909:1344 1:N:0:1
ACTCCTACGGGAGGCAGCAGTAGGGAATCTTCGGCAATGGACGAAAGTCTGACCGAGCAACGCCGCGTGAGTGAAGAAGGTTTTCGGATCGTAAAACTCTGTTGTTGGAGAAGAACGTATTTGATAGTAACTGATCAGGTATTGACGGTATCCAACCAGAAAGCCACGGCTAACTACGTGCCAGCAGCCGCGGTAATACGTAGGTGGCAAGCGTTGTCCGGATTTATTGGGCGTAAAGCGAGCG
+
GFFG@AFGGGGGGCFGGCGGEDE<@FGGCFFFGDGGEGFECGC+FGCGGGGGCG:@:B6<E+@FEGG:FGGEGGFDFGGCFEFDF7>FC=:EFBFGGGGGGG<FF8FEGF<=?FFF78FFGGF9FGDGA@F<?,<B,CD?F,@<F9+>FDB=DG<,@@>F@BC<FCBFC7FEECAA:EF,>B,?CG6,,41:C8:EGFCE23;*CC58C9C*/BE*::CE*;8E6@7<FGC*99>E9>*/53))
@M03364:276:000000000-BLYN8:1:1101:10567:1349 1:N:0:1
ACTCCTACGGGAGGCAGCAGTAGGGAATCTTCGGCAATGGACGAAAGTCTGACCGAGCAACGCCGCGTGAGTGAAGAAGGTTTTCGGATCGTAAAACTCTGTTGTTAGAGAAGAACAAGGACGTTAGTAACTGAACGTCCCCTGACGGTATCTAACCAGAAAGCCACGGCTAACTACGTGCCAGCAGCCGCGTTAATACGTAGGTGGCAAGCGTTGTCCGGATTTATTGGGCGTAAATCTAGCG
+
GGGGGGGGGGDGGGGGGGFFGGGFEFGGGFGGCEGGDGG@GGGGGGGGGGF@FFGGGCGFGGGGGGGGC77FEGGGGGGGGGGGGCGGGG:FEFFFGGGGGGFAFECFGGGGGGCFGGGEEFEGGG+EFAGGCGGGGFFGGGGGGGGGEGGGGGGG7<:DF7D:FGFGCGDCFGGGGGGFG>@@CG>ECEEG*=CEFGGGCEEE9:EGF+;FGCEGGG+:C5*:@FD9F?=*7CE5<*:00:>7
@M03364:276:000000000-BLYN8:1:1101:14537:1353 1:N:0:1
ACTCCTACGGGAGGCAGCAGTGGGGAATATTGCACAATGGGCGCAAGCCTGATGCAGCCATGCCGCGTGTATGAAGAAGGCCTTCGGGTTGTAAAGTACTTTCAGCGGGGAGGAAGGGAGTAAAGTTAATACCTTTGCTCATTGACGTTACCCGCAGAAGAAGCACCGGCTAACTCCGTGCCAGCAGCCGCGGTAATACGGAGGGTGCAAGCGTTGTCCGGATTTATTGGGCGTAAAGCGAGCG
+
GGGGGGGGGGGGGGGGGGGGGGGGGGGGGGGGGGGGGGGGGGGGGGGCFGGGGGGGGGGGGGGGGGGGGGGGGGGCFGGGFGGEGGGGEGGGFGGGGFGGEFGGGGGGGGGGGGGGGGGGGGGGD<FGGGGGGGGGGGGGGGGGGGGGGGGGGCFGGGGGFGGGGGGGGGGGGGGGGGGGGGGGGGGGGGGGGGGGGGGGGDEGGGGGFGGGGGGEGGFEEEGGGFCGCF*:>DEEDGGCDDGC
@M03364:276:000000000-BLYN8:1:1101:21610:1400 1:N:0:1
ACTCCTACGGGAGGCAGCAGTAGGGACTCTTCGGCAATGGACGAAAGTCTGACCGAGCAACGCCGCGTGAGTGCAGAAGGTTTTCGGATCGTAAAACTCTGTTGTTAGAGAAGAACAAGGACGTTAGTAACTGAACGTCCCCTGACGGTATCTAACCAGAAAGCCACGGCTAACTACGTGCCAGCAGCCGCGGTAATACGTAGGTGGCAAGCGTTGTCCGGAATTATTGGGCGTAATGCGCGCG
+
GFGFGGGEGG7EGGEGGGGGGGGGGG,C<EG@CFDEFGFFGFGEFGGGFGGGFGFDGG:E@F8@FCGGGGGGG,5EFGGGGGGG<F:FGGEFFGCFGGEFFGGGGF,EBFFDB?FCFEFGGGDFFFEFCFFGGGGDDCDFE@FGGGFEB>F9FEGG,,@FFFGGGG7>>C>F,:;;FECE*>;C8,:,=CC:B:BEG9FCFBFGCGFGGG=FCEG=>+<5EE5AFGC<+<5CDG*2*0:<7CD)
@M03364:276:000000000-BLYN8:1:1101:22958:1405 1:N:0:1
ACTCCTACGGGAGGCAGCAGTAGGGAATCTTCGGCAATGGACGAAAGTTTGACCGAGCAACGCCGCGTGAGTGAAGAAGGTTTTCGTATCGTAAAACTCTGTTGGTAGAGAAGAACGTTGGTGAGAGTGGAAAGCTCATCAAGTGACGGTAACTACCCAGAAAGGGACGGCTAACTACGTGCCAGCAGCCGCGGTAATACGTAGGTCCCGAGCGTTGTCCGGTTTTATTGGGCGTAAAGCTAGC
+
FDCF8DFFDDFGGGGGECCFCC@EFEGC@@EEF;:FCFC@F8CFD,@F,6CEE<FECCG?C@FGG7=BEGDCE,,<E,CFFG,9,@4AAE4BEE<FGGEGDF9,,B5EGG9FG,8=FF8,:F<,BDEFCCGG?CCE@,3,CFC,>@FEEFFCFG@,,,8@7:>F?F:*5CCG77>,?;CB,>FGF*,<CFC*4:14*5?+8<CC7C<BCE58*2***2<+:C***2:<0+<7DD:=DC77*270
@M03364:276:000000000-BLYN8:1:1101:11460:1453 1:N:0:1
ACTCCTACGGGAGGCAGCAGTAGGGAATCTTCGGCAATGGACGAAAGTCTGACCGAGCAACGCCGCGTGAGTGAAGAAGGTTTTCGGATCGTAAAACTCTGTTGTTAGAGAAGAACAAGGACGTTAGTAACTGAACGTCCCCTGACGGTATCTAACCAGAAAGCCACGGCTAACTACGTGCCAGCAGCCGCGGTAATACGTAGGTGGCAAGCGTTGTCCGGATTTATTGGGCGTAAAGCGAGCG
+
GGGGGGGGGGGGGGGGGGGGGGGGGGGGGGGGGGGGGGGGGGGGGGGGGGGGGGGGGGGGGGGGGGGGGGGGGGGGGGGGGGGGGGGGGGGGGGGGGGGGGGGGGGGGGGGGGGGGGGGGGGGGGGGGGGGGFGFGGGGGGFGGGGGGGGGGGGGGGGGGGGGGGGGGGGGGGGGGGGGGGGGGGGGGEEGGGEECFGGGFGGC;9EGGGFGGGGGG?FGGE5=CCCFGGGGGGGGGGGGGGGD
@M03364:276:000000000-BLYN8:1:1101:22046:1464 1:N:0:1
ACTCCTACGGGAGGCAGCAGTAGGGAATCTTCGGCAATGGACGAAAGTCTGACCGAGCAACGCCGCGTGAGTGAAGAAGGTTTTCGGATCGTAAAACTCTGTTGTTAGAGAAGAACAAGGACGTTAGTAACTGAACGTCCCCTGACGGTATCTAACCAGAAAGCCACGGCTAACTACGTGCCAGCAGCCGCGGTAATACGTAGGTGGCAAGCGTTGTCCGGATTTATTGGGCGTAAAGCGAGCG
+
GGGGGGGGGGGGGGGGGGGGGGGGGGGGGGGGGGGGGGGGGGGGGGGGGGGGGGGGGGGGGEGGGGGGGGGDGGGGGGGGGGGGGGGGGGGGGGFGGGGGGGGGFFGGGCFGGGGGGGGGGGGCFGGGGGGGGGGGGGF@FGGGGGGGGGGDFGGGGGFGGGGGGGGCDGGGGGGGGGGFGGFGGGGFFGGGGGGGGGGGGGGGGGGGGGGFGCEECGGGGG5C979EF?FCCDEGGFGGGGGD
@M03364:276:000000000-BLYN8:1:1101:21079:1475 1:N:0:1
ACTCCTACGGGAGGCAGCAGTAGGGAATCTTCGGCAATGGACGAAAGTCTGACCGAGCAACGCCGCGTGAGTGAAGAAGGTTTTCGGATCGTAAAACTCTGTTGTTAGAGAAGAACAAGGACGTTAGTAACTGAACGTCCCCTGACGGTATCTAACCAGAAAGCCACGGCTAACTACGTGCCAGCAGCCGCGGTAATACGTAGGTGGCAAGCGTTGTCCGGATTTATTGGGCGTAAAGCGAGCG
+
GGGGGGFGEEEGGGGGGFCFGCFFGADGDFFFGGGGGGGGGGGGGGGAFGGD@FGEGG@FGG7EECGBFFGFFGGGAFGGGCFGGGGGGDGGGGGGGGFGGFGFGEEFDFGGGGGGGGG88FBB<FCFGGFGGAEGFFGCCF,DC=EFB<@FF9,>>FGC>C<>DFGCFGGG7F2D7CFGGGFFC8EBF8=*8:8B9ECF29:E@FF6CFFGGE*:CEFGGE5*<7CFGGDGGDGGDCFGG3>9
@M03364:276:000000000-BLYN8:1:1101:23287:1478 1:N:0:1
ACTCCTACGGGAGGCAGCAGTAGGGAATCTTCCGCAATGGACGAAAGTCTGACGGAGCAACGCCGCGTGTGTGAAGAAGGTTTTCGGATCGTAAAGCACTGTTGTTAGAGAAGAACAAGGATAAGAGTCACTGCTTGTCCCTTGACGGTATCTAACCAGAAAGGGACGGCTAACTACGTGCCAGCAGCCGCGGTAATACGTAGGTCCCAAGCGTTGTCCGGATTTATTGGGCGTAAAGCGAGCG
+
GGGGGGGGGGGGGDGGGGEFFGGGGGGGGGGGGGGCFGGGGGDGGGGFCGFFGGGGGGGGFFGGGDGGGGGGGGAFGGGGFEGGFGGGGFEGGGGGGGGEEFFGGGCDFEGGGGGEFGGGGGGGFFGGFFGFGGFGGGGGGGGGGFEEGGEFGFFAFGGGGGGG7CEGGGGCDGGGGGGFFGGGGGGGFGDGGEGGGGGG>FCGEF:EFGGGGCC=AF?EC82AF9<FGFFFG5CEGGG33/>7
@M03364:276:000000000-BLYN8:1:1101:21425:1488 1:N:0:1
ACTCCTACGGGAGGCAGCAGTAGGGAATCTTCGGCAATGGACGAAAGTCTGACCGAGCAACGCCGCGTGAGTGAAGAAGGTTTTCGGATCTTAAAACTCTGTTGTTAGAGAAGAACAAGGACGTTAGTAACTGAACGTCCCCTGACGGTATCTAACCAGAAAGCCACGGCTAACTACCTGCCAGCAGCCGCGGTAATACGTAGGTGGCACGCGGTGTCCGGATTTATTGGGAGTAAAGCGAGCG
+
CFFGGG9FFCGGEGDGGGGF9CFCEG,CFAFGGGGGGGGGFFGGCFEEEFCF9<@CCEFDGFGGG7BFB>?FAGCEGGGGGGGGGFDEEC,C?,CFFGGGFFFGGGEF9FFGGGGF<DFGF8F=FC>FEBCDFFGDGD+@@FF+>CFEC@B9CF,,:D@FG?<FFG@F*@@::F;;,,7@D>8DCF=,;*::CE5CCFC>GCC@9BFCC6**3*:8:CEGE8829F<E9CG5CDGG7*2>D3)/
@M03364:276:000000000-BLYN8:1:1101:12252:1537 1:N:0:1
ACTCCTACGGGAGGCAGCAGTAGGGAATCTTCGGCAATGGACGAAAGTCTGACCGAGCAACGCCGCGTGAGTGAAGAAGGTTTTCGGATCGTAAAACTCTGTTGTTAGAGAAGAACAAGGACGTTAGTAACTGAACGTCCCCTGACGGTATCTAACCAGAAAGCCACGGCTAACTACGTGCCAGCAGCCGCGGTAATACGTAGGTGGCAAGCGTTGTCCGGATTTATTGGGCGTAAAGCGAGCG
+
GGGGGGGGGGGGGGGGGGGGGGGGGGGGGGGGGGGGGGGGGGGGGGGGGGGGGGGGGGGGGGCGGGGGGGGCFGGGGGGGGGAFGGGG:CFBFGGGGGGGGGGGFFGGFGGGGGGGGGCFFGEFGGGGGGGCFFDFGGGGGGGGCFFDGGGGGGFGCEGFGGGGGGGGGDECCFFFGGGGGGGGGGGGCEGGEGDE?FFGF?C@?CF6CEFFGE5::FCEGGGGG7CF9FGGG<ECFCFGGGD5
@M03364:276:000000000-BLYN8:1:1101:17462:1563 1:N:0:1
ACTCCTACGGGAGGCAGCAGTAGGGAATCTTCGGCAATGGACGAAAGTCTGACGGAGCAACGCCGCGTGTGTGAAGAAGGTTTTCGGATCGTAAAGCACTGTTGTTAGAGAAGAACAAGGATAAGAGTCACTGCTTGTCCCTTGACGGTATCTAACCAGAAAGCCACGGCTAACTACGTGCCAGCAGCCGCGGTAATACGTAGGTGGCAAGCGTTGTCCGGAATTATTGGGCGTAAAGCGCGCG
+
GGGGGGGGGDDGGGGGGGGGGGGGGGGGGGGGFGGGGGGGGGGGDGGGGGGGGGGGGGGGGGGGGGGFGDFGGGGGGGGGGGGGGGGGGDGGFFGGGGGGDGGGGGGGGGGGGGGDGGGFGGFGGGGGGGGGGGGGGGFFGGGCCFEGGGGGFGGGGGGGGGGFFFGGCDGGGFGGGGGFFGGGGGGGGGGGGGGGGCFFGGGDFGFFFG5FGGD==FFGDEGGGGGGGGFGDGGGGGGDDGD7
@M03364:276:000000000-BLYN8:1:1101:21125:1582 1:N:0:1
ACTCCTACGGGAGGCAGCAGTGGGGAATATTGCACAATGGGCGCAAGCCTGATGCAGCCATGCCGCGTGTATGAAGAAGGCCTTCGGGTTGTAAAGTACTTTCAGCGGGGAGGAAGGGGTGAGCCTTAATACGGTTCGTCATTGACGTTACCCGCAGAAGAAGCACCGGCTAACTCCGTGCCAGCAGCCGCGGTAATACGGAGGGTGCAAGCGTTAATCGGAATTACTGGGCGTAAAGCGCACG
+
GGGGGGGCGGGGGGGGGGGGGGGGGGGGGGGGGGGGGGGGGGGGGGGFGGGGGGGGGG8FFFGFGDGGGGGGGGCGGGGGFGGGGGGGGFGGDGGGGGGGGGGGFDEGGGGGD:DFDGGFGGGC8FFFGGGGGGGGGEGGF<FDACGGFGGGGGCEEDCGGGGGGFGCGGGGGFFGGGGGGGGGGGGGGGDGGGDGGGFGECEGE5EEGGCGGEECFGFEEGGGFEEGEGEDDGGEDGFGGGG7
@M03364:276:000000000-BLYN8:1:1101:20819:1588 1:N:0:1
ACTCCTACGGGAGGCAGCAGTGGGGAATATTGCACAATGGGCGCAAGCCTGAGGCAGCCATGCCGCGTGTATGAAGAAGGCCTTCGGGTTGTAAAGTACTTTCAGCGAGGAGGAAGGCATTAAGGTTAATAACCTTAGGGATTGACGTTACTCGCAGAAGAAGCACCGGCTAACTCCGTGCCAGCAGCCGCGGTAATACGGAGGGTGCAAGCGTTAATCGGAATTACTAGGCGTAAAGCGCACG
+
EFFGGGGGGGGGGGGGGGGGGGGGGGGGGGGGGGGGGGGGGCGCGGD7FFGG,CFGEDAFAFGGGGGGG8EDFGGGGGGG,9CE5CCCEFGGGGGGGGDGGGEC<FE7>FGEGGCDC8AFCFFGG9,,CD,E,<,,??<=,,,:<FC@>D=<BG7>@<FF@FGGGGGGGD7@,>D9FGFE7D,DEGGGBEGCG1B:9C9**;BEG:B5+>+=81;ECCGF7E:7<:A7+3<67<E*9::3C))1
@M03364:276:000000000-BLYN8:1:1101:20613:1595 1:N:0:1
ACTCCTACGGGAGGCAGCAGTGGGGAATATTGCACAATGGGCGCAAGCCTGATGCAGCCATGCCGCGTGTATGAAGAAGGCCTTCGGGTTGTAAAGTACTTTCAGCGAGGAGGAAGGCATTAAGGTTAATAACCTTAGCGATTGACGCTACTCGCAGAAGAAGCACCGGCTAACTCCGTGCCAGCAGCCGCGGTAATACGGAGGGTGCAAGCGTTAATCGGAATTACTGGGCGTAAAGCGCACG
+
GGGFGGGGGGGG7@FEFGGGFGGFEEGGGGGGGGGGGGFGGGEGGFCFFGGGFCFGFGGGGC@EEGGGDCCC?CFGGGFCEFGFGGGGACFGFFGF<5?FFCFGGGGEDGD=FEFDFF<BFFGGFFC5BFCF,B,:B<,+@F<FFEE+@>FFGC7:FGGGGD7BFCFEGGGG?DF@:*>F>B9EGGGGGGGGG*:EFGGC518CCCE5CCC=EEEGGFG*:C5E<FGGFCFGDCG:>:F<DC71
@M03364:276:000000000-BLYN8:1:1101:9425:1622 1:N:0:1
ACTCCTACGGGAGGCAGCAGTAGGGAATCTTCGGCAATGGACGAAAGTCTGACCGAGCAACGCCGCGTGAGTGAAGAAGGTTTTCGGATCGTAAAACTCTGTTGTTAGAGAAGAACAAGGACGTTAGTAACTGAACGTCCCCTGACGGTATCTAACCAGAAAGCCACGGCTAACTACGTGCCAGCAGCCGCGGTAATACGTAGGTGGCAAGCGTTATCCGGAATTATTGGGCGTAAAGCGCGCG
+
GGGGGGGGGGGGGGGGGGGGGGGGGGGGGGGGGGGGGGGGGGGGGGGGGGGGGGGGGGGGGGGGGGGGGGGGGGGGGGGGGGGGGGGGGGGGGGGGGGGGGGGGGGGGGGGGGGGGGGGGGGGGGGGGGGGGGGGGGGFGGGGGGGGGGGGGGGGGGGGGGGGGGGGGGGGGGGGGGGFGGGGGGGGGGGGGGGGGGGGGFGGDGGGGGGGGGGGG=FFGGGGGGGGGGGFFGGGGGGFGDGGD
@M03364:276:000000000-BLYN8:1:1101:22673:1681 1:N:0:1
ACTCCTACGGGAGGCAGCAGTAGGGAATCTTCGGCAATGGACGAAAGTCTGACCGAGCAACGCCGCGTGAGTGAAGAAGGTTTTCGGATCGTAAAACTCTGTTGGTAGAGAAGAACGTTGGTGAGAGTGGAAAGCTCATCAAGTGACGGTAACTACCCAGAAAGGGACGGCTAACTACGTGCCAGCAGCCGCGGTAATACGTAGGTCCCAAGCGTTGTCCGGATTTATTGGGCGTAAAGCGAGC
+
GGCEFFFFGGGDDFCFEEGGGFECGEFDFCCFGGGGDFGGGGGGGGGGGGGGFGGGGGEGDFECFGGCEFGFFEEGGFGGGG9FEG@+BFGGGGGGGFD?FFGFFEGCFFGFFGGFFF=EFGGFGCDFGFDCGGGGEFFGCFEFGF9FFGGGFAE,@@FGDCGF@@FGGEDEEF@CCGGGGFGGGGGGG>ECE8**=<+?EFFF7FGBF7EG58*;E=9FCEED=+CCFGGGG<7*7CFCD55)
@M03364:276:000000000-BLYN8:1:1101:14259:1733 1:N:0:1
ACTCCTACGGGAGGCAGCAGTAGGGAATCTTCGGCAATGGACGAAAGTCTGACCGAGCAACGCCGCGTGAGTGAAGAAGGTTTTCGGATCGTAAAACTCTGTTGTTAGAGAAGAACAAGGACGTTAGTAACTGAACGTCCCCTGACGGTATCTAACCAGAAAGCCACGGCTAACTACGTGCCAGCAGCCGCGGTAATACGTAGGTGGCAAGCGTTGTCCGGATTTATTGGGCGTAAAGCGAGCG
+
GGGGGGGGGGGGGGGGGGGGGGGGGGGGGGGGGGGGGGGGGGGGGGGGGGGGGGGGGGGGGGGGGGGGGGGGGGGGGFGGGGGGGGGGEGGGGGGGGGGGGGGGGGGGFGGGGGFGGG<FGGGG@GGGGGGGGGGGGGGEGGGGGGGGGGGGGGGGGGGGGGGGGGGGGGGGGGGGGGGGGGGGGGGGGGGGGGGGGGGFEFGGGGGGGGGDEEEGGGGGGEGGGGGGCGGGGGGGGGGGGGGC
@M03364:276:000000000-BLYN8:1:1101:15979:1769 1:N:0:1
ACTCCTACGGGAGGCAGCAGTAGGGAATCTTCGGCAATGGACGAAAGTCTGACCGAGCAACGCCGCGTGAGTGAAGAAGGTTTTCGGATCGTAAAACTCTGTTGTTAGAGAAGAACAAGGACGTTAGTAACTGAACGTCCCCTGACGGTATATAACCAGAAAGCCACGGCTAACTACGTGCCAGCAGCCGCGGTAATACGTAGGTGGCAAGCGTTGTCCGGAGTTATTGGGCGTAAAGCGAGCG
+
D<FGG9FGGGGEGGGCF7-EFEFFGGFEGG,EDEEG7,C6CFGCG@:@FFEEFGGDFC@CCCFCFDCBCEC,,<<,<CFF:EF+CFE:FCGGCFGFGCFCFG?EEAGE<FE=FF=BFC@E<?>+B=FGGAFFB<5>F=C7>>FG8<F7><33,=F<@FGFGGG?FAFE:*1>F>EGFECCEEFGGC8E2:5EDE5B9CF8C9C7?:FG>CFFGC8E=9<=5;?5CEFDCFGGDCCEFFFGGD3<
@M03364:276:000000000-BLYN8:1:1101:19267:1770 1:N:0:1
ACTCCTACGGGAGGCAGCAGTAGGGAATCTTCCGCAATGGACGAAAGTCTGACGGAGCAACGCCGCGTGTGTGAAGAAGGTTTTCGGATCGTAAAGCACTGTTGTTAGAGAAGAACAAGGATAAGAGTCACTGCTTGTCCCTTGACGGTATCTAACCAGAAAGCCACGGCTAACTACGTGCCAGCAGCCGCGGTAATACGTAGGTGGCAAGCGTTGTCCGGAATTATTGGGCGTCAAGCGCGCG
+
GGGGGGGGGGGGGGGGGGGGGGGGGGGGGGGGGGGGGGGGGGGGGGGGGGGGGGGGGGGGGGGGGGGGGGGGGGGFGGGGGGGGGGGGGGGGGGGGGGGGFGGGGGGGGGGGGGGGGFGGFGGGGGGGGGGGGGFGGGGFGGGGGGCFGGGGGDGGGGGGEGGGGFGGGGGGGGGGGGGGGFGFGGGGGEGGGGGGGGGGGGG7?C*8FGGGGEGEEGFEGGDFGGGGGC@FC7*:DFDDGGG7
@M03364:276:000000000-BLYN8:1:1101:17904:1798 1:N:0:1
ACTCCTACGGGAGGCAGCAGTGGGGAATATTGCACAATGGGCGCAAGCCTGATGCAGCCATGCCGCGTGTGTGAAGAAGGCCTTCGGGTTGTAAAGCACTTTCAGCGAGGAGGAAGGTGGTGAACTTAATACGTTCATCAATTGACGTTACTCGCAGAAGAAGCACCGGCTAACTCCGTGCCAGCAGCCGCGGTAATACGGAGGGTGCAAGCGTTAATCGGAATTACTGGGCGTAAAGCGCACG
+
GGGGGGGGGGGGGGGGGGGGGGGGGGGGGGGGGGGGGGGGGGGGGGGGGGGGGGGGGGGGGGGGGGGGGGGGGGGGGGGGGGGGGGGGGGGGGGGGFGGGGGGGGGGGGGGGGGGGGGGGGGGGGGGGGGGGGGGGGGGGGGGGGGGGGGGGGGGGGGGGGGGGGGGEGGGGGGGGGGGGGGGGGGGGGGDGDGEEGGGGGGGCCGGGGGGGGGGGFGFFGDGGGGGGGGGGCDEGFGGDDDGC
@M03364:276:000000000-BLYN8:1:1101:21570:1845 1:N:0:1
ACTCCTACGGGAGGCAGCAGTGGGGAATATTGCACAATGGGCGCAAGCCTGATGCAGCCATGCCGCGTGTGTGAAGAAGGCCTTCGGGTTTTAAAGCACTTTCAGCGAGGAGGAAGGTGGTGAACTTAATACGTTCATCAATTGACGTTACTCGCAGCAGAATCACCGGCTAACTCCGTGCCAGCAGCCGCGGTAATACGGAGGGGGCAAGCGTTAATCGTAATTACTGGGCGTAAAGCGCACG
+
GGGGGGGGGGGGG@FEGGFGGGGGGGGFDFGFC@FGGGGGGGGGGGGGGGGGEFGGGGEFFGGGGGGGGCCFEFGGGCEFG<FFG,F74B,BFFFC,4EFGGEEEF+4>FGEGG8E:==FE7FEGDFFFGFF+BD<FGF,:E@9C<CCFG@<>CF7++8><:,,>C7F@:7*@,5@F*1>:DCCCF>GE8>:*=*85+2=**B*****22C8=*;**3<=C***300:?FEFCDC/*:*73C75
@M03364:276:000000000-BLYN8:1:1101:11594:1848 1:N:0:1
ACTCCTACGGGAGGCAGCAGTAGGGAATCTTCGGCAATGGACGAAAGTCTGACCGAGCAACGCCGCGTGAGTGAAGAAGGTTTTCGGATCGTAAAACTCTGTTGTTAGAGAAGAACAAGGACGTTAGTAACTGAACGTCCCCTGACGGTATCTAACCAGAAAGCCACGGCTAACTACGTGCCAGCAGCCGCGGTAATACGTAGGTGGCAAGCGTTGTCCGGATTTATTGGGCGTAAAGCGAGCG
+
GGGGGGGGGGGGGGGGGGGGGGGGGGGGGGGFGGGGGGGGGGGGGGGEFGGGGGDGGGGGGGGGGGG@FGGGGGGGGGGGGGGGGEGGGGGGGGGGGGGGGGGGGGGGGGGGGGGGGGGFCGGGGGGGGGGGGGFGGGGGGGGGFGGGGGGGGGGGGGGGGGGGGGGEGGGGGGGGGGGGGGFGGGGGCCGEEEGEGGGEC?F7FGGFGGGFCCGGGGGCCE=CGCFGGGGGDDGGGGGDGC<C
@M03364:276:000000000-BLYN8:1:1101:22723:1860 1:N:0:1
ACTCCTACGGGAGGCAGCAGTAGGGAATCTTCCACAATGGACGAAAGTCTGATGGAGCAACGCCGCGTGAGTGAAGAAGGTTTTCGGATCGTAAAACTCTGTTGTTGGAGAAGAACGTATTTGATAGTAACTGATCAGGTAGTGACGGTATCCAACCAGAAAGCCACGGCTAACTACGTGCCAGCAGCCGCGGTAATACGTAGGTGGCAAGCGTTGTCCGGATTTATTGGGCGTAAAGCGAGCG
+
GGGGGGGGGGGGGGGGGGGGFGGGGCGFCFGGGGGGGGGGGGGCGGDFGGGGGGDFFFFEFFDEFFGFG>:FGGGGGGGGGFGGGGD7FGGGGGGGG@@9FFFGEFGEGFGGGGGCFDFGGCGFCAFGGFGFGFGCGGGGGDDFFGGGGGC,FAFF3@:DFGFC:AF7FCGGGGGFGCFGDGGGGGGGGGGGGGGGGDFF<:CEGG>CFGGGG8E5:97CC8*76E+>@FDEGGGGGDG:DCD7
@M03364:276:000000000-BLYN8:1:1101:9169:1893 1:N:0:1
ACTCCTACGGGAGGCAGCAGTAGGGAATCTTCGGCAATGGACGAAAGTCTGACCGAGCAACGCCGCGTGAGTGAAGAAGGTTTTCGGATCGTAAAACTCTGTTGTTAGAGAAGAACAAGGACGTTAGTAACTGAACGTCCCCTGACGGTATCTAACCAGAAAGCCACGGCTAACTACGTGCCAGCAGCCGCGGTAATACGTAGGTGGCAAGCGTTGTCCGGATTGATTGGGCGTAAAGCGAGCG
+
GGGGGGGGGGGGGGGGGGGGGGGGGGGGGGGGGGGGGGGGGGCGGGGFGGGGGGGGGGGGGGGGGGGGGGGGGGGGGGGGGGGGGGGGFGGGGGGFGFFGGGGGGGGGFGGGGGGGGGGGGGGFGGGGGGGGGGGGGGG:CFGFCFGGGGGGGGGFGGGFG7FFFFGCFGGGGEGGGEFGFFFGGFGGGGGG8CGGFGFGCFGGFCGGGG5F8B*:A?F==;CC6CGGC6FEDGGGGGGGGG35
@M03364:276:000000000-BLYN8:1:1101:20634:1912 1:N:0:1
ACTCCTACGGGAGGCAGCAGTGGGGAATATTGCACAATGGGCGCAAGCCTGATGCAGCCATGCCGCGTGTATGAAGAAGGCCTTCGGGTTGTAAAGTACTTTCAGCGAGGAGGAAGGCATTAAGGTTAATAACCTTAGTGATTGACGTTACTCGCAGAAGAAGCACAGGCTAACTCCGGGCCAGCAGCCGCGGTAATACGGAGGGTGCAAGCGTGAATCGGAATTACTGGGCGTAAAGCGCACG
+
GGGGGGFGGGGGGGGGDGGGGGGGGGGGGGGGGGGGGGGGGGGEGGGGGGGGGGGGGGGGAEFGDFGGGGGGGGGFGFF8<,CFGFG7CFGGGGGGFEFGEDFFGDDEGGGGBC=<?EF@FFF<=BEA9EF,:8DFGG??FFGFA9:>B,+@@C7FFGDCC:<C<F8@<E:,@B9=,**5>*4>BF8,>BE**488+9+3;C8EE;88<C<@EG*;5<EG58C:+<:@<?C55C7C3*273<CD
@M03364:276:000000000-BLYN8:1:1101:18910:1938 1:N:0:1
ACTCCTACGGGAGGCAGCAGTAGGGAATCTTCGGCAATGGACGAAAGTCTGACCGAGCAACGCCGCGTGAGTGAAGAAGGTTTTCGGATCGTAAAACTCTGTTGTTAGAGAAGAACAAGGACGTTAGTAACTGAACGTCCCCTGACGGTATCTAACCAGAAAGCCACGGCTAACTACGTGCCAGCAGCCGCGGTAATACGTAGGTGGCAAGCGTTGTCCGGAATTATTGGGCGTAAAGCGCGCG
+
GGGGGGGGGGGGGGGGGGGGGGGGGGGGGGGGGGGGGGGGGGGGGGGGGGGGGGGGGGGGGGGGGGGGGGGGGGGGGFGGGGGGGGGGGGGGGGGGGGGGGGGGGGGGGGGGGGGGGGGGGGGGGGGGGGGGGGGGGGGGGGGGGGGGGGGGGGGGGGGGGGGGGGGGGGGDGGGGGGGCFFGGGGGGGGGGGGGGGGGGFFFCGGGGGGFGGGCCCGGGGEGGFGGGGGGGGD7CFFFGGGG5
@M03364:276:000000000-BLYN8:1:1101:7628:1960 1:N:0:1
ACTCCTACGGGAGGCAGCAGTAGGGAATCTTCGGCAATGGACGAAAGTCTGACCGAGCAACGCCGCGTGAGTGAAGAAGGTTTTCGGATCGTAAAACTCTGTTGTTAGAGAAGAACAAGGACGTTAGTAACTGAACGTCCCCTGACGGTATCTAACCAGAAAGCCACGGCTAACTACGTGCCAGCAGCCGCGGTAATACGTAGGTGGCAAGCGTTGTCCGGATTTATTGGGCGTAAAGCGAGCG
+
GGGGGGGGGGGGGGGGGGGGGGGGGGGGFGGGGGGGGGGGGGGGGGGGGGGGGGGGGGGGGGGGGGGGGGGGGGGGGGGGGGGGFGGGGEGGGGGEGGGFGGGGGGGGGGGGGGGGGGG8EFFFFGDGGGGGGGGGGGGFFF@FGGGGGGGGGGGGFGGGGGGGGGGGEEEGGGGGGGGCFDGGGGGGGGGGGGGEFGGFCCGGGGFGGGFFGGCCGGGGC=87CGGGGGGGGGGGGGGDGGG3
@M03364:276:000000000-BLYN8:1:1101:14664:1977 1:N:0:1
ACTCCTACGGGAGGCAGCAGTAGGGAATCTTCGGCAATGGACGAAAGTCTGACCGAGCAACGCCGCGTGAGTGAAGAAGGTTTTCGGATCGTAAAACTCTGTTGTTAGAGAAGAACAAGGACGTTAGTAACTGAACGTCCCCTGACGGTATCTAACCAGAAAGCCACGGCTAACTACGTGCCAGCAGCCGCGGTAATACGTAGGTGGCAAGCGTTGTCCGGATTTATTGGCCGTAAAGCGCGCG
+
GGGGGGFGGGGGGGF7FGGGGDGCCFG<EFFD,FEC@FF8CFFEG@@FE,C,<@F::+FFEGGGGGGFE:FCEE5EEGGFDFGGGGGG@EFGGGGGFFG?EFFFGGGGGFFGEFEFFCGFCDF:@FGFFGGGFGGGGGGEG<DDFCFGGFFFGAFAEGD,>FGGGGGGGGGGGGGGGEGFCC92B:CD::CEE>CEC?CF53;CFCFGF+3;EE==*<:CE5AEEGDGGG++9C5EGG777C35
@M03364:276:000000000-BLYN8:1:1101:10133:1984 1:N:0:1
ACTCCTACGGGAGGCAGCAGTAGGGAATCTTCGGCAATGGACGAAAGTCTGACCGAGCAACGCCGCGTGAGTGAAGAAGGTTTTCGGATCGTAAAACTCTGTTGTTAGAGAAGAACAAGGACGTTAGTAACTGAACGTCCCCTGACGGTATCTAACCAGAAAGCCACGGCTAACTACGTGCCAGCAGCCGCGGTAATACGTAGGTGGCAAGCGTTGTCCGGATTTATTGGGCGTAAAGCGAGCG
+
GGGGGGGGGGGGGDGGGGGGGGGGGGGGGGGGGGGGGGGGGGGGGGFGGGGGGGGGGGGGGGGGGGGGGGGGGGGGGGGGGGGGGDGGEGEGGGGGGGGGGGGGGGGGGGGCGGGGGGFEGGCBFGGGGGGGGGGGGGGGFGGFGGGGGGGGGGGGGGGGGGGGGGGGGGGGGGG9A7DGGGGGGGGGGGGGGGGGGGGGGGGGGG>CFCFGGGGGGFGGGGGGGFGFGGGGGGGCFC7DGC:7
@M03364:276:000000000-BLYN8:1:1101:21875:2031 1:N:0:1
ACTCCTACGGGAGGCAGCAGTAGGGAATCTTCGGCAATGGACGAAAGTCTGACCGAGCAACGCCGCGTGAGTGAAGAAGGTTTTCGGATCGTAAAACTCTGTTGTTAGAGAAGAACAAGGACGTTAGTAACTGAACGTCCCCTGACGGTATCTAACCAGAAAGCCACGGCTAACTACGTGCCAGCAGCCGCGGTAATACGTAGGTGGCAAGCGTTGTCCGGATTTATTGGGCGTAAAGCGAGCG
+
GGGGGGFGGGGEGGGGGGGGGGFGGGGG,EFDFCGGGGGGFFBGGGGFGGGGFFEDEGGGFFGGDGGCFEEDGGGFGFGCFGGGGDGG7BCFGGGGGGGGGGGGD8FFEFFGGGGGGGGFFDGGGGGGDGGGFGG,@>FECGGGGG@FE7DFFGDFFGCFDEGGGFFGGGGGGGGGGCGEFFCFGGGGB8588C>CCF98>:>ECGFGGGGGGEEGGFGGGG=C<@?F?FGGDDCEFC>DGGGG
@M03364:276:000000000-BLYN8:1:1101:9443:2051 1:N:0:1
ACTCCTACGGGAGGCAGCAGTGGGGAATATTGCACAATGGGCGCAAGCCTGATGCAGCCATGCCGCGTGTATGAAGAAGGCCTTCGGGTTGTAAAGTACTTTCAGCGGGGAGGAAGGGAGTAAAGTTAATACCTTTGCTCATTGACGTTACCCGCAGAAGAAGCACCGGCTAACTCCGTGCCAGCAGCCGCGGTAATACGGAGGGTGCAAGCGTTAATCGGAATTACTGGGCGTAAAGCGCACG
+
GGGGGGGGGDGGGGGGGGGGGGGGGGGGGGGGGGGGGGGGGGGGGGGGGGGGGGGGGGGGGGGGGGGGGEGGGGGGGGGGGGGGGGGGGGGGGGGGGGGGGGGGGGGDGGGGGGFGGGGDFFFGGGGFGGGDGGFGGGGGGGGGGGGGGGGDFGGGGGGGGGGGGCFG@FGGGGGGGGGGGGGGGGGGFGGGGGGGGGCCEGGGDGEGGFGGGGGGGGGGE5CF6AFF7CCFC3:CGG7<<CGC
@M03364:276:000000000-BLYN8:1:1101:17284:2051 1:N:0:1
ACTCCTACGGGAGGCAGCAGTGGGGAATATTGCACAATGGGCGCAAGCCTGATGCAGCCATGCCGCGTGTATGAAGAAGGCCTTCGGGTTGTAAAGTACTTTCAGCGAGGAGGAAGGCATTAAGGTTAATAACCGCAGCGATTGACGTTACTCGCAGAAGAAGCACCGGCTAACTCCGTGCCAGCAGCCGCGGTAATACGGAGGGTGCAAGCGTTAATCGGAATTACTGGGCGTAAAGCGCACG
+
GGGGGGGGGGGGGGGGGGGGGGGGGGGGGGGGGGGGGGGGGGGGGGGGGGGGGGGGFGGGGGGGGGGGGGGGGGGGGGGGGGGGGGGEGGGGGGGGGGGGGGGGGGGGGGGGGDGGGGGGFGFGGGGGDGFGGGGGGGCEEFGGFDFGGGGGGGGGGGGGGGGGGGGGGEECGGGGGGGFECFGGGGG>ECEECCE9<BEEGGGEGGGGGGGGGGG=?FGDCGGGGGGGGGGGGGGG>FGGGG5
@M03364:276:000000000-BLYN8:1:1101:10947:2053 1:N:0:1
ACTCCTACGGGAGGCAGCAGTAGGGAATCTTCGGCAATGGGGGCAACCCTGACCGAGCAACGCCGCGTGAGTGAAGAAGGTTTTCGGATCGTAAAACTCTGTTGTTAGAGAAGAACGTTAAGTAGAGTGGAAAGTTACTTAAGTGACGGTATCTAACCAGAAAGGGACGGCTAACTACGTGCCAGCAGCCGCGGTAATACGTAGGTCCCAAGCGTTGTCCGGATTTATTGGGCGTAAAGCGAGC
+
GGFGGGFFEFGGGGGGGGGGG,C,FD8F,E@FG@FGEFGFGEGGGFFGGCFG@F@CGCEEDGGGGGGFFGE<BEFGGGGGFFGFCCCCGCGGGFBEFEFDGGAFEF9ECEFE=FF<EGGG7F,,A?5EFCEFFGFDGFFCG9D=FCFCF@FBEGACFFF7FC@FF*>F*<7F@72?B@FGG7CF7;CFB,=CC***=C9BF9+;B>9+=CGFCC**::?:AEE58+0<7C?*5<5:37:D599)
@M03364:276:000000000-BLYN8:1:1101:12572:2063 1:N:0:1
ACTCCTACGGGAGGCAGCAGTAGGGAATCTTCCGCAATGGACGAAAGTCTGACGGAGCAACGCCGCGTGTGTGAAGAAGGTTTTCGGATCGTAAAGCACTGTTGTTAGAGAAGAACAAGGATAAGAGTCACTGCTTGTCCCTTGACGGTATCTAACCAGAAAGCCACGGCTAACTACGTGCCAGCAGCCGCGGTAATACGTAGGTGGCAAGCGTTGTCCGGAATTATTGGGCGTAAAGCGCGCG
+
GGGGGGGGGGGGGGGGGGGGGFGGGGGGFGGGGGGGGGGGFGGGEGGGFFGGGGCEGGGGGGGGGGGGGBDGGGGGGGFGGGGGGGGGGGGGCFGGDFGGGGFGF,E@,EFDCGGBB4BF8<FEFFGGGGGAFGGGGGGC9FAFGGG7FD>DEGGGBFDFFGGGG,@CGGGGGGGCGEGGFGGGGGGGGGGGGGGDGGGGGGGG9CFCFGFGGEGGECFEE5CF8FFGGGGGGGGGGFFGGGG)
@M03364:276:000000000-BLYN8:1:1101:17250:2069 1:N:0:1
ACTCCTACGGGAGGCAGCAGTAGGGAATCTTCGGCAATGGACGAAAGTCTGACCGAGCAACGCCGCGTGAGTGAAGAAGGTTTTCGGATCGTAAAACTCTGTTGTTAGAGAAGAACAAGGACGTTAGTAACTGAACGTCCCCTGACGGTATCTAACCAGAAAGCCACGGCTAACTACGTGCCAGCAGCCGCGGTAATACGTAGGTGGCAAGCGTTGTCCGGATTTATTGGGCGTAAAGCGAGCG
+
GGGGGGGGGGGGGGGGGGGGGGGGGGGGGGGGGGGGGGGGGGGGGGGGGEGGGGGGGGGGGGGGGGGFGGDEFGGGGGGFGGGGGGGGGGGGGGGGGGGGGGGGGGGGGGGGGGGGGGCFG8FFGGGGGGGGGGGGGGDFGGGGCDGGGFFGGGGFGGGGGFGGGGGGGGGGGGGGGGGFGGGGGGGGGGGGGGGGGGC:<CGECFFCFGGGGGGGGGCEG*8*2<CFG+;EG5CEGGGGG33<
@M03364:276:000000000-BLYN8:1:1101:16313:2086 1:N:0:1
ACTCCTACGGGAGGCAGCAGTGGGGAATATTGCACAATGGGCGCAAGCCTGATGCAGCCATGCCGCGTGTATGAAGAAGGCCTTCGGGTTGTAAAGTACTTTCAGCGGGGAGGAAGGGAGTAAAGTTAAGACCTTTGCTCATTGACGTTACCCGCAGAAGAAGCACCGGCTAACTCCGTGCCAGCAGCCGCGGTAATACGGAGGGTGCAAGCGTTAATCGGAATTACTGGGCGTAAAGCGCACG
+
FGGGGGGGGGGGGGGGGGGGGCGGGGGGEFGGEGFGGGFGGGG>FGEGGGGGGFEFGGGG9FFFGGGGGEGEGGGGGGGGFGGGGG@CCFEGGGGEGGGG<FGG,<@EGG@EGGGGGG?FGGDFA,<3=,3=F8=CC,7CAF9,>FCC@FG,>E7@7@<,@FGFFCFGGGECCEFGGGGGGGGGGGGCFGDDGGGGG9FGGECGG8?C6+@CD:;C5+0:EECEFF++?68=DCGECF7>7)//
@M03364:276:000000000-BLYN8:1:1101:13306:2147 1:N:0:1
ACTCCTACGGGAGGCAGCAGTGGGGAATATTGGACAATGGGCGAAAGCCTGATCCAGCCATGCCGCGTGTGTGAAGAAGGCCTTTTGGTTGTAAAGCACTTTAAGCGAGGAGGAGGCTACTTAGATTAATACCCTAGGATAGTGGACGTTACTCGCAGAATAAGCACCGGCTAACTCTGTGCCAGCAGCCGCGGTAATACAGAGGGTGCGAGCGTTAATCGGATTTACTGGGCGTAAAGCGTGC
+
GGGGGGGGGGGGGGGGGGGGGGGGGGGGGGGGGGGGGGGGGGGGGGGGGGGGGFGGGGEFGGGGGGGGGGGGGGGGGGGGGGGGFGGGGGGGGGGGGGGGGGGGFCGGGGDGDGDFCEGGCGGGGGGFGGGGGGGGGGGGGGGGGGGGGGGGGGGGGGGGGGGGGGGGEGGGGGGGGFGGDGGFGGGGGGGGGGGGGGFF9B9CGDGGGGGGGGGGGGGGGDEG?FGGGGCCGDGGGGGGCCG3
@M03364:276:000000000-BLYN8:1:1101:8650:2170 1:N:0:1
ACTCCTACGGGAGGCAGCAGTAGGGAATCTTCGGCAATGGACGAAAGTCTGACCGAGCAACGCCGCGTGAGTGAAGAAGGTTTTCGGATCGTAAAACTCTGTTGTTAGAGAAGAACAAGGACGTTAGTAACTGAACGTCCCCTGACGGTATCTAACCAGAAAGCCACGGCTAACTACGTGCCAGCAGCCGCGGTAATACGTAGGTGGCAAGCGTTGTCCGGATTTATTGGGCGTAAAGCGAGCG
+
GGGGGGGGGGGGGGGGGGGGGGGGGGGGGGGGGGGGGGGGGGGGGGGGGGGGGGGGGGGGGGGGGGGGGGGGGGGGGGGGGGGGGGGGGGGGGGGGGGGGGGGGGGGGGGFFGGGGGGGGGGGGGGGGGGGGGGGFGGGGGGFGGGGGGGGGGGGGGGGFGGGGGGGGGGGGGGGGGGGGGFFGGGGGGGGGGGGGGGGGGFGGGGGFFGGGGGGGGGFGGEECGGGGGGGGDGGGGGFDGGGG
@M03364:276:000000000-BLYN8:1:1101:7103:2175 1:N:0:1
ACTCCTACGGGAGGCAGCAGTAGGGAATCTTCGGCAATGGACGAAAGTCTGACCGAGCAACGCCGCGTGAGTGAAGAAGGTTTTCGGATCGTAAAACTCTGTTGTTAGAGAAGAACAAGGACGTTAGTAACTGAACGTCCCCTGACGGTATCTAACCAGAAAGCCACGGCTAACTACGTGCCAGCAGCCGCGGTAATACGTAGGTGGCAAGCGTTGTCCGGATTTATTGGGCGTAAAGCGAGCG
+
GGGGGGGGGGGEGGGGEGFFGGGGGGGGGGGGGGGGGGGGGGGEDGEGDGFFDEGGGGGGGGDGEFGECCGGGGGFGGGGGGGGGDGDG7FFGGGGGGGGGGGFGGDAFGFGG@FCFGGGGGEGFGGGGGGFFFGGGGGC@FFFFGG7FFGGFFGGGGGGGFGGFGGGDGGGDFF9:>FEGGGGCE>FCC>E58CCG9BFCFCE9CFGGGGDCED=CG:7C2C*<C0CCFC5)/:A7D>7C<</
@M03364:276:000000000-BLYN8:1:1101:20974:2189 1:N:0:1
ACTCCTACGGGAGGCAGCAGTAGGGAATCTTCGGCAATGGACGAAAGTCTGACCGAGCAACGCCGCGTGAGTGAAGAAGGTTTTCGGATCGTAAAACTCTGTTGTTAGAGAAGAACGTTAAGTAGAGTGGAAAGTTACTTAAGTGACGGTATCTAACCAGAAAGGGACGGCTAACTACGTGCCAACAGCCGCGGTAATACGTAGGTCCCAAGCGTTGTCCGGATTTATTGGGCGTAAAGCGAGC
+
GGGGGGGGGGGGGGGGGGGGGGGGGGGFGGGGGGGGGGGGGGGEGGGGGGGGGFFEGGGGGGGGGGGFFFEFGGGGGGGGCGGGGGGGGGGGGGGFFGGGDGFGGGCFFGGGGGFGGGGGGGFDEDDDFGGGGFGFGGFFEDG=BCFGEGG?FFF9EGEFGGGFGF@<F@CEGGGGGFEFFGGFGFCFFCCEECEEEGCFGB+;CC;+BEGE5E?EGG7FEG5:C9:CCFGGFGCEGCCGGDG5
@M03364:276:000000000-BLYN8:1:1101:12167:2194 1:N:0:1
ACTCCTACGGGAGGCAGCAGTGGGGAATATTGCACAATGGGCGCAAGCCTGATGCAGCCATGCCGCGTGTGTGAAGAAGGCCTTCGGGTTGTAAAGCACTTTCAGCGAGGAGGAAGGTGGTGAGCTTAATACGTTCATCAATTGACGTTACTCGCAGAAGAAGCACCGGCTAACTCCGTGCCAGCAGCCGCGGTAATACGGAGGGTGCAAGCGTTAATCGGAATTACTGGGCGTAAAGCGCACG
+
FGGGGGGGGGGGGGGGGGDGGGGGGGGGGGGGGGGGGGGGGGGGGGGGGGGFGGGGGGGGGGGGGGGGFGGFFCGGGGGGGGGGGFGGGGGGGGGGGGGGGDGGGGG7FGFGGCFGG,BFFF,EAFGGGGGGGGGCF,AFDCFGFGGFFGGGFEGGDFGGGGGGGGGGGGGGEFGGGGFFGGGGFGGGGGGGGGGGGGGGD>EEGGGGGGGGGGGGGGGGGGGFGGGGGGF5DGECGGFDGDG5
@M03364:276:000000000-BLYN8:1:1101:13379:2223 1:N:0:1
ACTCCTACGGGAGGCAGCAGTAGGGAATCTTCGGCAATGGACGAAAGTCTGACCGAGCAACGCCGCGTGAGTGAAGAAGGTTTTCGGATCGTAAAACTCTGTTGTTAGAGAAGAACAAGGACGTTAGTAACTGAACGTCCCCTGACGGTATCTAACCAGAAAGCCACGGCTAACTACGTGCCAGCAGCCGCGGTAATACGTAGGTGGCAAGCGTTGTCCGGATTTATTGGGCGTAAATCGAGCG
+
GGGGGGGGGGGGGGGGGGGGGFGGGGGGCFFGGDGGGGGGFGGGGGGGGGGGFFFGGGGGGGGGGGGGGGGFGGGFGGGGGGGGGGGGGGGGGGGGFGGGGGFEGFGGCGGGGG@=F,EFG@CFFFGGGGDFCFGGEFGFGCDGGGGGGGGGGGGGGGFGGGGG,,@FEGD7FGGGGGGFGC9CEGGGFEGE5E5EFGGGGFFGGGDGGGGGGEGCEFGEGGE:+ACCGGGGGGDD<*09FFDD
@M03364:276:000000000-BLYN8:1:1101:15494:2226 1:N:0:1
ACTCCTACGGGAGGCAGCAGTAGGGAATCTTCGGCAATGGACGAAAGTCTGACCGAGCAACGCCGCGTGAGTGAAGAAGGTTTTCGGATCGTAAAACTCTGTTGTTAGAGAAGAACAAGGACGTTAGTAACTGAACGTCCCCTGACGGTATCTAACCAGAAAGCCACGGCTAACTACGTGCCAGCAGCCGCGGTAATACGTAGGTGGCAAGCGTTGTCCGGATTTATTGGGCGTAAAGCGAGCG
+
GGGGGGGGGGGGGGGGGGGGGGGGGGGGGGGGGDGGGGGGGGGGGGGFGGGGGGGGGGGGGGGGGGGEGGGGGGGGGGGGGGGGGGGGGGGGGGGGGGGGGGGGGGGGGGGGGGGGGGFFGFGGGGDGGGGGGGGGGGGGEGGGGGGGGGGGGGGGFFFGGGFFFDCGGGGGGGFGGGGFGGGGGGGGGGGGGGGGGGGFCCCCCFGGGGC*3=CGGGGGGD5E6@FGGFGFGGGGGGGGGG99
@M03364:276:000000000-BLYN8:1:1101:18118:2379 1:N:0:1
ACTCCTACGGGAGGCAGCAGTAGGGAATCTTCGGCAATGGACGAAAGTCTGACCGAGCAACGCCGCGTGAGTGAAGAAGGTTTTCGGATCGTAAAACTCTGTTGTTAGAGAAGAACAAGGACGTTAGTAACTGAACGTCCCCTGACGGTATCTAACCAGAAAGCCACGGCTAACTACGTGCCAGCAGCCGCGGTAATACGTAGGTGGCAAGCGTTGTCCGGATTTATTGGGCGTAAAGCGAGCG
+
GGGGFGGGGGGGGGGGGGGGGGGGGGGGGGGGGGGGGGGGGGGGGEGGGGGGFGGGGGGGGGGGGGGGGGGGGGGGGGGGGGGGGGGGGGGGGGGGGGGGGGGGGGGGGGGGGGGGGGGGGGGFFGGGGGGGGGGGGGG>F?FFGGGGGGGGGGGGGGGGGGGGFGGGEGGGGGGGDGGGGGGGGGGGGGGGGECEFGGGGGGDGGGGGGGCGGGGGGGGDEEE?@?C7FGGGGDGFGGGGGGC
@M03364:276:000000000-BLYN8:1:1101:23866:2384 1:N:0:1
ACTCCTACGGGAGGCAGCAGTGGGGAATATTGCACAATGGGCGCAAGCCTGATGCAGCCATGCCGCGTGTATGAAGAAGGCCTTCGGGTTGTAAAGTACTTTCAGCGGGGAGGAAGGGAGTAAAGTTAATACCTTTGCTCATTGACGTTACCCGCAGAAGAAGCACCGGCTAACTCCGTGCCAGCAGCCGCGGTAATACGGAGGGTGCAAGCGTTAATCGGAATTACTGGGCGTAAAGCGCACG
+
FGGGGFGGGG>F:+FFCGFGGGGGGGGF@EFFFCFFGGF,CFEEDEGCEGGFGGGG98EFAEFF:@C:FF8FFAE<FEEFGGGFGGGGEGECFFGFBFEGAEGGGDGGDDGC+>=FEFGEFGCFGFFGFFFCC9DAFFGA9<F@CDCFFGGF<<FFGCF<AFGDGGGDGGG77,BGGC@CFGGCFCCCFGGG5C8CGGF5E5>?E8;EFCGG5CCEGGGGGGGGEF?+37CFDGGD*:CDGGG3
@M03364:276:000000000-BLYN8:1:1101:8069:2411 1:N:0:1
ACTCCTACGGGAGGCAGCAGTAGGGAATCTTCGGCAATGGACGAAAGTCTGACCGAGCAACGCCGCGTGAGTGAAGAAGGTTTTCGGATCGTAAAACTCTGTTGTTAGAGAAGAACAAGGACGTTAGTAACTGAACGTCCCCTGACGGTATCTAACCAGAAAGCCACGGCTAACTACGTGCCAGCAGCCGCGGTAATACGTAGGTGGCAAGCGTTGTCCGGATTTATTGGGCGTAAAGCGAGCG
+
GGGGGGGGGGGGGGGGGGGGGGGGGGGGGGGGGGGGGGGGFGGGGGGGGGGGGGGGGGGGGGGGGGGGGGGGGGGGGGGGGGGGGGGGGGGGGGGGGGGFGGGGGGGGGGGGGGGGGGG8FGGGGGGGGGGGFGGGGGGGGGGGGGGGGGFDFGGGGGCFGGGGGFFGDGGGFGFCGEGGGGGGGGGGGGGGDGGGGGGGGGGGGGGGGGGGGGGGGGFEGGG7CFGFFGGFDGGGGGGGGGG<
@M03364:276:000000000-BLYN8:1:1101:23533:2425 1:N:0:1
ACTCCTACGGGAGGCAGCAGTAGGGAATCTTCGGCAATGGACGAAAGTCTGACCGAGCAACGCCGCGTGAGTGAAGAAGGTTTTCGGATCGTAAAACTCTGTTGTTAGAGAAGAACAAGGACGTTAGTAACTGAACGTCCCCTGACGGTATCTAACCAGAAAGCCACGGCTAACTACGTGCCAGCAGCCGCGGTAATACGTAGGTGGCAAGCGTTGTCCGGATTTATTGGGCGTAAAGCGAGCG
+
GGGGGGGGGGGGGGGGGGGGGGGGGDGGGGGFFGGDGGGGCGGGGEEGGGGGGGEGGGGGGGGEGGGGGGDEFGFGGCGGGGGGGGGDGGGGGGGGGGGGGG?FEEGGFFG8FFGGGGDCGCCCFG>FGGAFC<D,@F7F@FGGGGDGGGFGGFGF7FFFGGGGGFGDFGGGGGGG:CFFGGGGGGFFGCGGGGGGCFC8BEFGGCGGGGGDGCECEGFG=C*:+CFGGGGGD5C5CGGGDGGD
@M03364:276:000000000-BLYN8:1:1101:18652:2448 1:N:0:1
ACTCCTACGGGAGGCAGCAGTAGGGAATCTTCGGCAATGGACGAAAGTCTGACCGAGCAACGCCGCGTGAGTGAAGAAGGTTTTCGGATCGTAAAACTCTGTTGTTAGAGAAGAACAAGGACGTTAGTAACTGAACGTCCCCTGACGGTATCTAACCAGAAAGCCACGGCTAACTACGTGCCAGCAGCCGCGGTAATACGTAGGTGGCAAGCGTTGTCCGGATTTATTGGGCGTAAAGCGAGCG
+
GGGGFFGGGGGD+7FF@;ECFGFFE<FEGGEGFEDGGGFC<AFEGGCEGGGGGFC@C@FGGDEGGGGFD,BEFF<?9FF?CCFFG:CFGGGFGGFBFFGGGGGFEF,C?FFGCDEFFGDCFFCFEGFGCFG<<CDGGGGB+,@FEFGFF7@,,3@FFFGGGGD7FFGGDGEGGGFE@8FACCFGFGGGGGGE5:5BC+BFG9F*4BCGFEF*AEG=/7?CDE5CGGG?+<@=CGCCCGGGGGG7
@M03364:276:000000000-BLYN8:1:1101:24500:2466 1:N:0:1
ACTCCTACGGGAGGCAGCAGTAGGGAATCTTCGGCAATGGACGAAAGTCTGACCGAGCAACGCCGCGTGAGTGAAGAAGGTTTTCGGATCGTAAAACTCTGTTGTTAGAGAAGAACAAGGACGTTAGTAACTGAACGTCCCCTGACGGTATCTAACCAGAAAGCCACGGCTAACTACGTGCCAGCAGCCGCGGTAATACGTAGGTGGCAAGCGTTGTCCGGAATTATTGGGCGTAAATCGCGCG
+
GFFGFEFFGGDFGDGGGGCGGGGCDFGGGFFCGGGGGCFG?FFDEGG<FGGGGGEGGDGCFGG+:FEFGGGGFGGFGGDFFGFFGGGGGEFG8FEFFDG<FGFGEFGGGAE?<FG@FFGFC8>+BFGGGGGGGGGGFFFCEGG7>FE>+<BCEGG9>F@EFGFE@BF7EFGEGGGGCEGGGGDGGG,87:EEGGGGGGG*5+;;FGG6CCFGGB;CEFFGGG=*<EFGG?CFGGG=3**/9C5)
@M03364:276:000000000-BLYN8:1:1101:16621:2494 1:N:0:1
ACTCCTACGGGAGGCAGCAGTGGGGAATATTGCACAATGGGCGCAAGCCTGATGCAGCCATGCCGCGTGTATGAAGAAGGCCTTCGGGTTGTAAAGTACTTTCAGCGAGGAGGAAGGCATTAAGGTTAATAACCTTAGTGATTGACGTTACTCGCAGAAGAAGCACCGGCTAACTCCGTGCCAGCAGCCGCGGTAATACGGAGGGTGCAAGCGTTAATCGGAATTACTGGGCGTAAAGCGCACG
+
GGGGGGFGGGGGGGGGGGGGGGGGG7FGGGGGGGGGGGGGGGGGGGGGGGGGGGGGGG?FGGGGGGGGGGGGGGGGGGGGGGGGGGGGGGGGGGGGGGDGGGGGGGGGGGFGGG?@FCGGGFFGGCEFGGFGFGC?FGGGDEFFEGGEGGGGGGGCGGGGGGGGGGEF7FFGGGFGGG:FDFGGFGFGFEGGDGEE@EGGGGGGGGEEGGGGGGD5CGGGGGGGG7?F?EGGCGEGGGGDDDDC
@M03364:276:000000000-BLYN8:1:1101:10339:2588 1:N:0:1
ACTCCTACGGGAGGCAGCAGTAGGGAATCTTCCGCAATGGGCGAAAGCCTGACGGAGCAACGCCGCGTGAGTGATGAAGGTTTTCGGATCGTAAAACTCTGTTGTTAGAGAAGAACAAGGACGTTAGTAACTGAACGTCCCCTGACGGTATCTAACCAGAAAGCCACGGCTAACTACGTGCCAGCAGCCGCGGTAATACGTAGGTGGCAAGCGTTGTCCGGATTTATTGGGCGTAAAGCGAGCG
+
GGGGGGGGGGGGGGGGGGGGGGFGCFGGGGGGGGGGEGGGGGGGGGGGGGGGGGGDGGGGGGGGGGGGGDEGGGGGGGGGGGGGGGGGGEGGGGGGGGGGGGGGGGGGGGGGGGGGGGFGGGEGGGGGGGGGCFGGGGGGDGGGGGGGGGGGGGGGGGGFFGGCGGGGGGGGGGGGGGGGGGGGFGFGGGGGGGGGGGGGFGGDGGGGGGGGGGGGGFGEG5C7<CGGGG5CDGG*>FGGGCC9
@M03364:276:000000000-BLYN8:1:1101:18330:2596 1:N:0:1
ACTCCTACGGGAGGCAGCAGTAGGGAATCTTCGGCAATGGACGAAAGTCTGACCGAGCAACGCCGCGTGAGTGAAGAAGGTTTTCGGATCGTAAAACTCTGTTGTTAGAGAAGAACAAGGACGTTAGTAACTGAACGTCCCCTGACGGTATCTAACCAGAAAGCCACGGCTAACTACGTGCCAGCAGCCGCGGTAATACGTAGGTGGCAAGCGTTGTCCGGATTTATTGGGCGTAAAGCGAGCG
+
GGGGGGGGGGGGGGGGGGGGGGGGGGGGGGGGGGGGGGGGGGGGGGGGGGGGGGGGGCGGGGGGGGGGGGGGGGGGGGGGGGGGGGGGGGGGGGGGGGGGGGGGGGDEGGGGGGGGGGGGGGCFGGGGGGFGGGGGGGGEGGGGGGGDGGGGGGGGGGGGGGGG7CFGGGDGGGGGGGGCCCGGGGGGG>ECE8EGGGGGGGGGGGGGGGGGGGG=EG7ED;CEFDF7:CFD))*:*07)5)/)
@M03364:276:000000000-BLYN8:1:1101:17133:2658 1:N:0:1
ACTCCTACGGGAGGCAGCAGTAGGGAATCTTCGGCAATGGACGAAAGTCTGACCGAGCAACGCCGCGTGAGTGAAGAAGGTTTTCGGATCGTAAAACTCTGTTGTTAGAGAAGAACAAGGACGTTAGTAACTGAACGTCCCCTGACGGTATCTAACCAGAAAGCCACGGCTAACTACGTGCCAGCAGCCGCGGTAATACGTAGGTGGCAAGCGTTGTCCGGATTTATTGGGCGTAAAGCGAGCG
+
GGGGGGGGGGGGGGGGGGGGGFGGGGGGGGGGGGGGGGGGGGGGGGGGGGGGGGGGGGGGGGGGGGGFGGGGGGGGGGGGGGGGGGGGGGGGGGGGFGGGGGGGGGGGFGGGGGGGGGGGGGGGGGGGGGFGGFGGGGGGGGGGGGGGGGGGGGGGGGGGGGGGDFGGGGGGGGFFGGGGGGGGECFGGGGGGGEGGGGGFGGGGFDFFGGGGGGGGGGGD8EGGDF+:CGGGGGGF7>DGGD5
@M03364:276:000000000-BLYN8:1:1101:12273:2672 1:N:0:1
ACTCCTACGGGAGGCAGCAGTAGGGAATCTTCGGCAATGGACGAAAGTCTGACCGAGCAACGCCGCGTGAGTGAAGAAGGTTTTCGGATCGTAAAACTCTGTTGTTAGAGAAGAACAAGGACGTTAGTAACTGAACGTCCCCTGACGGTATCTAACCAGAAAGCCACGGCTAACTACGTGCCAGCAGCCGCGGTAATACGTAGGTGGCAAGCGTTGTCCGGATTTATTGGGCGTAAAGCGAGCG
+
GGGGGGFGGGGDCFFGGGCFFGCCFGGFFGFGGGGGGGGGEGGG@ECEEGFGCEFGGEFGGGGGGGGGG@CFGFDFGGGGGFG?FEGGEECFFFGGDDFGGGGGGGCB<FEFGGGDFG<F@FE>FGEGGGGGG<DFGGGF7DDDAFCCF@EGFFCFFB<CFGGGGGG@CCBFCGGGFECCDFG@FDFFECGGGBCCFF98:CCCBC5=C988:=?ECGGGG*;CC9A?GGFFDDGCC:><DGGD
@M03364:276:000000000-BLYN8:1:1101:18061:2691 1:N:0:1
ACTCCTACGGGAGGCAGCAGTGGGGAATATTGCACAATGGGCGCAAGCCTGATGCAGCCATGCCGCGTGTATGAAGAAGGCCTTCGGGTTGTAAAGTACTTTCAGCGGGGAGGAAGGGAGTAAAGTTAATACCTTTGCTCATTGACGTTACCCGCAGAAGAAGCACCGGCTAACTCCGTGCCAGCAGCCGCGGTAATACGGAGGGTGCAAGCGTTAATCGGAATTACTGGGCGTAAAGCGCACG
+
GGGGGGGGGGGGGGGGGGGGGGGGGGGGGGGGGGGGGGGGGGGGGGGGGGGGGGGGGGGGGGGGEDDFGGGGGGG9FGGGGGDGGGGGGGGGGGGGGGGGGGGGGGGGGGECEGGGGGCEEGG9FGGGFGGGGGGGGGGGGGGGGGGGGGGGEFGGGGGGGGGGGGGGGGGGGGGGGGGFGGG,CCCGGGE>CEGGGGGGC>CC::EECGGGGGEGFCFDGEGGGGGGG+C=DCGDGGGGGGG1
@M03364:276:000000000-BLYN8:1:1101:16260:2694 1:N:0:1
ACTCCTACGGGAGGCAGCAGTAGGGAATCTTCGGCAATGGACGAAAGTCTGACCGAGCAACGCCGCGTGAGTGAAGAAGGTTTTCGGATCGTAAAACTCTGTTGGTAGAGAAGAACGTTGGTGAGAGTGGAAAGCTCATCAAGTGACGGTAACTACCCAGAAAGGGACGGCTAACTACGTGCCAGCAGCCGCGGTAATACGTAGGTCCCGAGCGTTGTCCGGAATTATTGGGCGTAAAGCGCGC
+
GGGGGGGGGGGGGGGGGGGGGGGGGGGGG<EFGGGGGFGGFGGGGGGGGGGGGGGGGGGGGGGGGGGGGGGGGGGGGEGGDFGGGGGGGGGGGGGGGGGGGGGGGGGGGGGGCGFDEB?8FGGGDDGGGDF9FG8FGGCFFG,@FCEFEGFGGGGGFGGGGGGDGGGFGGCFCFGGFG7>D@FGGGGFGGGE>EGGECCFF++:8?29B8CGGEGG=:?CCEC5*ACFG76CFGE*9*7CD:C)
@M03364:276:000000000-BLYN8:1:1101:10665:2695 1:N:0:1
ACTCCTACGGGAGGCAGCAGTAGGGAATCTTCGGCAATGGACGAAAGTCTGACCGAGCAACGCCGCGTGAGTGAAGAAGGTTTTCGGATCGTAAAACTCTGTTGTTAGAGAAGAACAAGGACGTTAGTAACTGAACGTCCCCTGACGGTATCTAACCAGAAAGCCACGGCTAACTACGTGCCAGCAGCCGCGGTAATACGTAGGTGGCAAGCGTTGTCCGGATTTATTGGGCGTAAAGCGAGCG
+
GGGGGGGGGGGGGGGDGGGGGGGGGGGGGGGGGGGGGGGGGGGGGGGGGGGGGGGGGGGGFGGGGGGGFGGGGGGGGGGGGGGGGGGGGGGGGGGGGGGGGGGGGGGGGGGGGGGGGGGFGGGGGGGGGGGGGGGGGGGGGGGGGGGGGGGGGGFGGGGGGGGGGGGGGGGGFGGFGGGGFFGGGGGGGGDEGGGGGGGGG9EGGGGGGGFFGGGGGGGGGEECEFGGGGGGGGGGDFGGGGGC
@M03364:276:000000000-BLYN8:1:1101:7334:2720 1:N:0:1
ACTCCTACGGGAGGCAGCAGTAGGGAATCTTCCACAATGGATGAAAGTCTGATGGAGCAACGCCGCGTGAGTGAAGAAGGTTTTCGGATCGTAAAACTCTGTTGTTGGAGAAGAACGTATTTGATAGTAACTGATCAAGTAGTGACGGTATCCAACCAGAAAGCCACGGCTAACTACGTGCCAGCAGCCGCGGTAATACGTAGGTGGCAAGCGTTGTCCGGATTTATTGGGCGTAAAGCGAGCG
+
GGGGGGGGGGGGGGGGGGGGGGGGGGGGGGGGGGGGGGGGCGFFGFGGGGGGGGDFFGGFGGGGGGGGGEGGFGGGGGGGGGGGGGGG7CEFEGGGGGGDFGGGGGGFEGGGGGGGEGGGGGGFGGGFGGFDGGGGFFFE9FGGFGGDFGGFFFGGGGGGGGGC@FGGGGEGGGGFGGGGGGGGGGGFGGGGGGGGGGGFGDEEGCCGGGFC=CGGGGGGGCC*><FGGGG5C7CGGGG)9DDC
@M03364:276:000000000-BLYN8:1:1101:22930:2804 1:N:0:1
ACTCCTACGGGAGGCAGCAGTAGGGAATCTTCGGCAATGGACGAAAGTCTGACCGAGCAACGCCGCGTGAGTGAAGAAGGTTTTCGGATCGTAAAACTCTGTTGTTAGAGAAGAACAAGGACGTTAGTAACTGAACGTCCCCTGACGGTATCTAACCAGAAAGCCACGGCTAACTACGTGCCAGCAGCCGCGGTAATACGTAGGTGGCAAGCGTTGTCCGGATTTATTGGGCGTAAAGCGAGCG
+
EEAF8<ECCEE;@@FF@FCFF9CFGGECFGFACFG7@FACC<FCGGG<CCCA9E@CFG6CFFG+@B@+>B,CFFCFFECE:,:=ECF@FEG=EEGFGAFG,@5BBBEE<F54<8EFDF,,:,@CEC:CDFF9F<,,@D=F+==+6@>F:++8D=@FGDF,7:FC,@D3><>5,FFFF7DF:D;@CG,,;CGBC*1=+?+=+53B5>=CCFF5/1*/A:C***/:<+AEF+*7995=3C7)93/)
@M03364:276:000000000-BLYN8:1:1101:17017:2818 1:N:0:1
ACTCCTACGGGAGGCAGCAGTGGGGAATATTGCACAATGGGCGCAAGCCTGATGCAGCCATGCCGCGTGTATGAAGAAGGCCTTCGGGTTGTAAAGTACTTTCAGCGAGGAGGAAGGCATTAAGGTTAATAACCTTGGTGATTGACGTTACTCGCAGAAGAAGCACCGGCTAACTCCGTGCCAGCAGCCGCGGTAATACGGAGGGTGCAAGCGTTAATCGGAATTACTGGGCGTAAAGCGCACG
+
GGGGGGGGGGGGGGGGGGGGGGGGGFGGGGGGGGGGGGGGGGGGGGGGGGGGGGGGGFGGGGGGGGGGGE<FGGGGGGGGGGGGGGGGEFFGGGGGGGGGAFFGGGGFEGGGGGGGGGGGGGGGGGGFGGFGGFAFFGGGGGGGGGGGGGGGGGGEGGFGGGGGEGGGDGGGGGGGFGGG7DGGGGGGGGGGGGDGGGFGG>EGCCEBFGFGGGGG5EGGGGGGGGGC<EFGDDC=3CGGGGDD
@M03364:276:000000000-BLYN8:1:1101:14032:2818 1:N:0:1
ACTCCTACGGGAGGCAGCAGTAGGGAATCTTCGGCAATGGACGAAAGTCTGACCGAGCAACGCCGCGTGAGTGAAGAAGGTTTTCGGATCGTAAAACTCTGTTGTTAGAGAAGAACAAGGACGTTAGTAACTGAACGTCCCCTGACGGTATCTAACCAGAAAGCCACGGCTAACTACGTGCCAGCAGCCGCGGTAATACGTAGGTGGCAAGCGTTGTCCGGATTTATTGGGCGTAAAGCGAGCG
+
AFA@<CFD@FCGGEGCCEEGGDG9;E<FAEF<6@7+:C,,;FC@CCFFAA,F,FFGGG7<F7CFG7:+>CCF999CAE<A9<<AE@F=FCCAF<=DG?=,5<,BE,9BAFGGGGFGGFEEFFEGFGGGGFG9FGAFFGG7@FAD8F7CFFFGDFFECFG:,@DG3>DFC@:@FDCDG@FFCB,<C8FCG5CGGG5CFCFG?CFDFFF>C+38C8;?EF7:C8:E6+?9<CFGGDEGGCDDDDD5
@M03364:276:000000000-BLYN8:1:1101:19061:2826 1:N:0:1
ACTCCTACGGGAGGCAGCAGTAGGGAATCTTCGGCAATGGGGGCAACCCTGACCGAGCAACGCCGCGTGAGTGAAGAAGGTTTTCGGATCGTAAAACTCTGTTGTTAGAGAAGAACGTTAAGTAGAGTGGAAAGTTACTTAAGTGACGGTATCTAACCAGAAAGGGACGGCTAACTACGTGCCAGCAGCCGCGGTAATACGTAGGTCCCAAGCGTTGTCCGGATTTATTGGGCGTAAAGCGAGC
+
GGGGGGGGGGGGGGGGGGGGGGGGGGGGGGGGGGGGGGGGGGGGGGGGGGGGGGGGGGGGGGGGGGGGGDCFGGGGGGGGGGGGGGGGGGEGGGGGFGGGGGGGGGGGGGGGGGGGGGGGFGGGGGGFGGGGGGGGGGGGFGGGGGGGGGGGGGGGFFGGGGGGGGGGGDGGGGGGGGGGGFFGGGDGFCEEGGGGGGG?FFG*BEBGFGFFDDACEGGGGG55=FCCF76ACDEDG37><551
@M03364:276:000000000-BLYN8:1:1101:7366:2836 1:N:0:1
ACTCCTACGGGAGGCAGCAGTAGGGAATCTTCGGCAATGGACGAAAGTCTGACCGAGCAACGCCGCGTGAGTGAAGAAGGTTTTCGGATCGTAAAACTCTGTTGTTAGAGAAGAACAAGGACGTTAGTAACTGAACGTCCCCTGACGGTATCTAACCAGAAAGCCACGGCTAACTACGTGCCAGCAGCCGCGGTAATACGTAGGTGGCAAGCGTTGTCCGGATTTATTGGGCGTAAAGCGAGCG
+
GGGGGGGGGGGGGGGGGGGGGGGGGGGGGGGGGGGGGGGGGGGGGGGGGGGGGGGGGGGGGGGGGGGGGGGGGGGGGGGGGGGGGGGGGGGGGGGGGGGGGGGGGGGGGGGGFGGGGGGFGGGGGGGGGGGGGGGGGGGCEGGGGGGGGGGFFGGGGGGGGGGGGGGGGGGEGGGGGGGGGGGFGGFGGGGGGGGGGGGF9EGGGGGGGGGGGGGCEGGGGGGGGGF79FGGGGGDGCFGDGGC
@M03364:276:000000000-BLYN8:1:1101:14428:2841 1:N:0:1
ACTCCTACGGGAGGCAGCAGTGGGGAATATTGCACAATGGGCGCAAGCCTGATGCAGCCATGCCGCGTGTATGAAGAAGGCCTTCGGGTTGTAAAGTACTTTCAGCGGGGTGGAAGGGAGTAAATTTAATACCTTTGCTCATTGACGTTACCCGCAGAAGAAGCACCGGCTAACTCCGTGCCAGCAGCCGCGGTAATACGGAGGGTGCAAGCGTTAATCGGAATTACTGGGCGTAAAGCGCCCG
+
GGGGGGGGGGGGGGGGGGGGGGGGGGGGGGFAGGGGFGGGGGGGGGGGGGGGGGGGGGGGGGGGGGGFCGGGGGGGGGGGGGGGFFGGGGGGGGGGGGGGGGGGGGGGDEGGGG@FGGGGGGCC,=FAFFGGGGGGG9>DFGFFFFBCF7FFFED@FGG@FFGGGCGEGGGGGGGGGGEGGG9FG88F7C8:CGGGGGGGGGEG*ACCGGGGGE?EDEFCED*CFGGGC6FC)1:CC:CDD))1
@M03364:276:000000000-BLYN8:1:1101:12869:2908 1:N:0:1
ACTCCTACGGGAGGCAGCAGTAGGGAATCTTCGGCAATGGACGAAAGTCTGACCGAGCAACGCCGCGTGAGTGAAGAAGGTTTTCGGATCGTAAAACTCTGTTGTTAGAGAAGAACAAGGACGTTAGTAACTGAACGTCCCCTGACGGTATCTAACCAGAAAGCCACGGCTAACTACGTGCCAGCAGCCGCGGTAATACGTAGGTGGCAAGCGTTGTCCGGATTTATTGGGCGTAAAGCGAGCG
+
GGGGGGGGEGGGGGGGGGGGGGGGGGGGGGGGGGGGGGGGGGGGGCGGGGGGGGGGGGGGGGGGGGGGGGGGGGGGGGGGGGGGGGGGFGGGGGGGGGGGGGGGGGGFGFGGGGGGGGGGGGGGFGGGGGCFGGGGGGGDGGGGGGGGGGGGGGGGGGGGGGGGGGGGGGGGGGGGGGGFFGFFGGGGEG5BEEEEGGGGGFGGC9CFGGGGGGGGGGGGGGEEGGGGGGCGGDGGGGGGCDDD
@M03364:276:000000000-BLYN8:1:1101:16937:2912 1:N:0:1
ACTCCTACGGGAGGCAGCAGTAGGGAATCTTCGGCAATGGACGAAAGTCTGACCGAGCAACGCCGCGTGAGTGAAGAAGGTTTTCGGATCGTAAAACTCTGTTGTTAGAGAAGAACAAGGACGTTAGTAACTGAACGTCCCCTGACGGTATCTAACCAGAAAGCCACGGCTAACTACGTGCCAGCAGCCGCGGTAATACGTAGGTGGCAAGCGTTGTCCGGATTTATTGGGCGTAAAGCGAGCG
+
GGGGGFGGGGGGGGGGGGGGGGGGGGGGGFFGGGGEGGGGGGGGGGGFGGGGGGGGGGCAFGGFGGGGGGGGGGGGGGGG8FGGGGGGGGGGGGGGGGGGGGGGFFG9EGGDFFGGGGFDFGGCGGGGGGGGGCFGGGG+FFGGDGGGG@@FCGGGGGFGGGGGGFGGGGDEGGGGGGGGGGGGGGDGGGGDEGEGCFGGGFGGGG5FGD5FCCGCEGGGG8;=FFECCEFGDGGEGGGGGDDD
@M03364:276:000000000-BLYN8:1:1101:18311:2947 1:N:0:1
ACTCCTACGGGAGGCAGCAGTAGGGAATCTTCGGCAATGGACGAAAGTCTGACCGAGCAACGCCGCGTGAGTGAAGAAGGTTTTCGGATCGTAAAACTCTGTTGGTAGAGAAGAACGTTGGTGAGAGTGGAAAGCTCATCAAGTGACGGTAACTACCCAGAAAGGGACGGCTAACTACGTGCCAGCAGCCGCGGTAATACGTAGGTCCCGAGCGTTGTCCGGATTTATTGGGCGTAAAGCGAGC
+
GGGGGGGGGGGGGGGGGGGGGGGGGGGGGGGGGGGGGGGGGGGGGGGGGGGGGGGGGGGGGGGEGGGFGGGGGGGGGGGGGGGGGGGGGGGGGGGGGGGGGGGGGGGGDFCFGGGGGFGGGGGGGGFGGGGGGGGGGGGGGGGGGGGGGGGGGGDFGGGGGGGGGGGGGGDEGGGGGGGGGGGGGGGGGGGGGGGGGGGGGGGGGGGGGGGGGGGEGEGEEEEGGFGGGGGGGGGEGFGGGGG7
@M03364:276:000000000-BLYN8:1:1101:17999:3020 1:N:0:1
ACTCCTACGGGAGGCAGCAGTGGGGAATATTGCACAATGGGCGCAAGCCTGATGCAGCCATGCCGCGTGTATGAAGAAGGCCTTCGGGTTGTAAAGTACTTTTAGCGGGGAGGAAGGGAGTAAAGTTAATACCTTTGCTCATTGACGTTACCCGCAGAAGAAGCACCGGCTAACTCCGTGCCAGCAGCCGCGGTAATACGGAGGGTGCAAGCGTTAATCGGAATTACTGGGCGTAAAGCGCACG
+
GGGGGGGGGGGGGGGGGGGGGGGGGGGGCFF<FGGGGGGGGGGEGGDGGGGGGGC9FGCEFGGGGGGGGGDAFGGDEGFGF<,FCCBFEF7C5FGA?<B?FF,9B<FFGG:CF@F,=+<>CFC9F@FGDGGAFFF9@DFC=>BFGEC<>BC,,>CCCC>,<FA>7F:F:FE7:,<,?EG::BFGFG6CF8EEE*::BC+CG5*/***;CCFF=G=CC?9/C=:*+2A7F6*7CD57*:CD5C<7
@M03364:276:000000000-BLYN8:1:1101:17638:3041 1:N:0:1
ACTCCTACGGGAGGCAGCAGTAGGGAATCTTCGGCAATGGACGAAAGTCTGACCGAGCAACGCCGCGTGAGTGAAGAAGGTTTTCGGATCGTAAAACTCTGTTGTTAGAGAAGAACAAGGACGTTAGTAACTGAACGTCCCCTGACGGTATCTAACCAGAAAGCCACGGCTAACTACGTGCCAGCAGCCGCGGTAATACGTAGGTGGCAAGCGTTGTCCGGATTTATTGGGCGTAAAGCGAGCG
+
GGGGGGFGGGGGGGGGGGGGGGGGGGGGGGGGGGGGGGGGGGGGGGGGGGGGGGGGGGGGFGGGGGGGGFGGGGGGGGGGGGGGGGGGGGGGGGGGGGGGGGGGFFGGGGGGGGGGGGGGFFGGGGGGGGGGGGGGGGFCGGGGGGGGGGGGGGGGGGFGGGCFDFFGGGGGGGGEGGGGGGGGGGGGFGGCEGGGGGFGGGGGGGGGGGGGGGGGGGGGGEGEEFFCFGGGCCEEFGDDDGGD
@M03364:276:000000000-BLYN8:1:1101:20574:3049 1:N:0:1
ACTCCTACGGGAGGCAGCAGTAGGGAATCTTCGGCAATGGACGAAAGTCTGACCGAGCAACGCCGCGTGAGTGAAGAAGGTTTTCGGATCGTAAAACTCTGTTGTTAGAGAAGAACAAGGACGTTAGTAACTGAACGTCCCCTGACGGTATCTAACCAGAAAGCCACGGCTAACTACGTGCCAGCAGCCGCGGTAATACGTAGGTGGCAAGCGTTGTCCGGATTTATTGGGCGTAAAGCGAGCG
+
GGGGGGGGGGGEGGEEGGGGGGGGGCFFGGF9C;CG7FFFCFFGCFF<EFGGGFGEEGGGGGGGGEG:FGDEFGGGGGGFFCD<FGGEG@FGGGGAFDGGFCFGGGFGGGGGFGGGGG8@FGFEGGGFFDEFGGGGFGGGDDF?DGEDFF<FFC9@FGGGGGGGFA<>7FGGGGFFG*FGCCFCEG8B,:5:EEE8CB;82:8C29>*:<C*A;EEGGGEEEEEGG?FFFCCGDGEDGGGDDC3
@M03364:276:000000000-BLYN8:1:1101:25359:3116 1:N:0:1
ACTCCTACGGGAGGCAGCAGTAGGGAATCTTCGGCAATGGACGAAAGTCTGACCGAGCAACGCCGCGTGAGTGAAGAAGGTTTTCGGATCGTAAAACTCTGTTGTTAGAGAAGAACAAGGACGTTAGTAACTGAACGTCCCCTGACGGTATCTAACCAGAAAGCCACGGCTAACTACGTGCCAGCAGCCGCGGTAATACGTAGGTGGCAAGCGTTGTCCGGATTTATTGGGCGTAAAGCGAGCG
+
GGGGFFGGGGDEGGGGGGFGGGGGGGGGGGDGGGGGG?FGGGG:BFGFGGFF<EFEGGGFGFDGGGGCEEGFFFFGGGCF=FED9FCE@BFEGGGGGGGFCEFFEAEDCGDGG,EBFGGFFGG+>FCFFADAFCGG@FF+>FF7=FGGGGF,@DFF>FBFGFF<CCFCGGGGFCFGGDGCGGGC8EGGFEG58EEE<C9:9FFEFCCFGGCCCEEECF9CC8*59FFGGGCFG<5E5CCC3CG)
@M03364:276:000000000-BLYN8:1:1101:6897:3171 1:N:0:1
ACTCCTACGGGAGGCAGCAGTAGGGAATCTTCGGCAATGGGGGCAACCCTGACCGAGCAACGCCGCGTGAGTGAAGAAGGTTTTCGGATCGTAAAACTCTGTTGTTTGAGAAGAACGTTAAGTAGAGTGGAAAGTTACTTAAGTGACGGTATCTAACCAGAAAGGGACGGCTAACTACGTGCCAGCAGCCGCGGTAATACGTAGGTCCCAAGCGTTGTCCGGATTTATTGGGCGTAAAGCGAGC
+
GGGGGGGGGGGGGGGGGGGGGGGGGGGGGGGGGGGGGGGGGGGGGGGGGGGGGGGGGGGGFGGGGGGCFGGGGGFDGGGGFGGGGGGGGGGGGGGGGGGGGFGGGGFGGFGGGGGGGFFGGGFGGFGGGFGGGDFGFGGGGGGGGGGGGGGGGGGGGGGGGGGGF7FFGDGGGGGGGGGF@FGGGGFF>FCEGGGGGGGG5BCGGGGGGGGGGDGGGGGGGGGGGGGGGGCCF):ED3CGCDD/
@M03364:276:000000000-BLYN8:1:1101:23236:3218 1:N:0:1
ACTCCTACGGGAGGCAGCAGTAGGGAATCTTCGGCAATGGACGAAAGTCTGACCGAGCAACGCCGCGTGAGTGAAGAAGGTTTTCGGATCGTAAAACTCTGTTGGTAGAGAAGAACGTTGGTGAGAGTGGAAAGCTCATCAAGTGACGGTAACTACCCAGAAAGGGACGGCTAACTACGTGCCAGCAGCCGCGGTAATACGTAGGTCCCGAGCGTTGTCCGGATTTATTGGGCGTAAAGCGAGC
+
GGGGGGGGGGGGGGGGGGGGGGGGGGGGGGGGGGGGGGGGGGGDGGGGGGGGGGGGGGGG8FGGGEGGGDEGGFGGGGGFFFGGGGGEFGGC?FFGGGGGGGGGGGG9FGFGGGGGGFGFGGGDFAFAF@=EGFGGDFG9DFGFCFGGCCFGGGF7FC9@FG<FFCFGGCG7FGGGGG7<CDCG?EFEFCEGGDGCCF+CGC?CCFG?FGCCC:CEEEFG5:8E=FFGCC95>DGEDF7C3C)9
@M03364:276:000000000-BLYN8:1:1101:22922:3278 1:N:0:1
ACTCCTACGGGAGGCAGCAGTAGGGAATCTTCGGCAATGGACGAAAGTCTGACCGAGCAACGCCGCGTGAGTGAAGAAGGTTTTCGGATCGTAAAACTCTGTTGTTAGAGAAGAACAAGGACGTTAGTAACTGAACGTCCCCTGACGGTATCTAACCAGAAAGCCACGGCTAACTACGTGCCAGCAGCCGCGGTAATACGTAGGTCCCGAGCGTTGTCCGGATTTATTGGGCGTAAAGCGAGCG
+
FFGGGFGGGFGGGDGGGGGGGGGGGGGGGGGGGGGGGGGGGGGGGGEEEGGFFFGGGCEF<BEFGGGEFGGEFGGCFGFGCGEGGGDFEGD=FGGGGFGGGGGEFGGGGGGF?DGGGGGFFGGEGGGFDGFDG9FGCFF7FDFGGGDGGGGGAFEG7FGGGGFGCCE*3:CBF:FCFECGGGFCEDGGGEE>>:8EGCGCFFGG;B9CE5ECE/;CA+<=CEGG6+9C?C@55<C55*:DGDD)
@M03364:276:000000000-BLYN8:1:1101:12346:3280 1:N:0:1
ACTCCTACGGGAGGCAGCAGTAGGGAATCTTCGGCAATGGACGAAAGTCTGACCGAGCAACGCCGCGTGAGTGAAGAAGGTTTTCGGATCGTAAAACTCTGTTGTTAGAGAAGAACAAGGACGTTAGTAACTGAACGTCCCCTGACGGTATCTAACCAGAAAGCCACGGCTAACTACGTGCCAGCAGCCGCGGTAATACGTAGGTGGCAAGCGTTGTCCGGATTTATTGGGCGTAAAGCGCGCG
+
GGGGGGGGGGGGGGGGGGGGGGGGGGGGGGGGGGGGGGGGGGGGGDGGGGGGGGGGGGGGGGGGGGGGGGGGGGGGGGGGGGGGGGCGGGGGGGGFGGGGGFFGGGGGFGGGGGGGGGGGGGGGGGGGGGGGFGGGGGGGGGFFGGG@CGFGGGGG@FGGGGGGGDFGGGGGGGGGGGGGGGGGGGGGGGGGGGGGGFGGGGGGGGGGGFGGGGGGCGFEDECEFCFGGGGGGGGGGGGGD<57
@M03364:276:000000000-BLYN8:1:1101:7076:3306 1:N:0:1
ACTCCTACGGGAGGCAGCAGTAGGGAATCTTCGGCAATGGACGAAAGTCTGACCGAGCAACGCCGCGTGAGTGAAGAAGGTTTTCGGATCGTAAAACTCTGTTGTTAGAGAAGAACAAGGACGTTAGTAACTGAACGTCCCCTGACGGTATCTAACCAGAAAGCCACGGCTAACTACGTGCCAGCAGCCGCGGTAATACGTAGGTGGCAAGCGTTGTCCGGATTTATTGGGCGTAAAGCGAGCG
+
GGGGGGGGGGGGGGGGGGGGGGGGGGGGGGGGGGGGGGGGGGGGGGGGGGGGGGGGGGGGGGGGGGGFGGGGGGGGGGGGGGGGGGGGGGGGGGGGGGGGGGGGGGGGGGGGGGGGGGGGGGGGGFGGGGGGGGGGGGGGGGGGGGGGGGGGGGGGGGGGGGGGGFGGGGGGGGGDGGGGGGGGGGGGGGGGGGGGGGGGGGGGGGGGGGFFGGGGGGGGGGGGGGGGGGGGGDEGGFGGGGGD
@M03364:276:000000000-BLYN8:1:1101:7994:3384 1:N:0:1
ACTCCTACGGGAGGCAGCAGTAGGGAATCTTCGGCAATGGACGAAAGTCTGACCGAGCAAAGCCGCGTGAGTGAAGAAGGTTTTCGGATCGTAAAACTCTGTTGTTAGCGAAGAACAATGACGTTAGTAACTGAACGTCCCCTGACGGTATCTAACCAGAAAGCCACGGCTAACTACGTGCCAGCAGCCGAGGTAATACGGAGGTGGAAAGCGATGTCCGGCTTTATTGGGCGTAAAGTGAGGG
+
EFFCG9F<CF7@FCGGDG9FC@F<FGFG<E,CC;@@FCFE<@C++8+<@<C@CFGG@F+C<,CFGGC:>?F<FD,EFGD,:C?CA:FCFGG=4E+559EF9A?,:45F,4>:=:<,4E,:A88FF@>,,8C??D,,,:ACF<,=,=:>@F<==@FGGGG?AFF?CG,:3>@B<FBDFGFC>DCC7,DGG>1*4=9;C+;**=CB*1**5>**:*=;:@CGG52*+<C7:?*AD)5><202:6*1
@M03364:276:000000000-BLYN8:1:1101:6064:3390 1:N:0:1
ACTCCTACGGGAGGCAGCAGTAGGGAATCTTCGGCAATGGACGAAAGTCTGACCGAGCAACGCCGCGTGAGTGAAGAAGGTTTTCGGATCGTAAAACTCTGTTGTTAGAGAAGAACAAGGACGATAGTAACTGAACGTCCCCTGACGGTATCTAACCAGAAAGCCACGGCTAACTACGTGCCAGCAGCCGCGGTAATACGTAGGTGGCAAGCGTTGTCCGGAATTATTGGGCGTAAAGCGCGCG
+
EFGGGFCECFG@@FGGGGGGF<EFGGEGFAGF@@B:FFEFGGGEFGGGCEGFGE:@:@@FCCEGGGGGGGCEDFFFGDEDEEEGG:=4+>FFDFFGB<CCGGGF=FEC?,CDDEGGGFE8<FG+3+BAFC<FF=FFFGGFFDEFFGGD>+@CGGEFFFGFFGGGD<FGC7<>,6DFFGCGGGFCCCFGBEGGCE*4?998BFGGGGC*=98CE8EDGG+CE8*/<+0+3<@FCDGD7DC5CGG5
@M03364:276:000000000-BLYN8:1:1101:16899:3408 1:N:0:1
ACTCCTACGGGAGGCAGCAGTAGGGAATCTTCGGCAATGGACGAAAGTCTGACCGAGCAACGCCGCGTGAGTGAAGAAGGTTTTCGGATCGTAAAACTCTGTTGTTAGAGAAGAACAAGGACGTTAGTAACTGAACGTCCCCTGACGGTATCTAACCAGAAAGCCACGGCTAACTACGTGCCAGCAGCCGCGGTAATACGTAGGTGGCAAGCGTTGTCCGGATTTATTGGGCGTAAAGCGAGCG
+
GGGGGGGGGGGGGGGGGGGGGGGGGGGGGGGGGGGGGGGGGGGGGGGGGGGGGGGGGGGGGGGGGGGGGGGGGGGGGGGGGGGGGGGGGGGGGGGGGGGGGGGFEGGGGGGGGGGGGGGGGGGGGGGGFGGGFGGGGGGDEGGGFGGGGGGGGGGGGGGGGGGGGGGDGGGGGGGFFGGGGGGGGFCFEGDGGGGGGGFGGGGGGGGGCGGGGGGGGGGGGGGDFFGGG6CGGDEGGGGGGGG<
@M03364:276:000000000-BLYN8:1:1101:10060:3410 1:N:0:1
ACTCCTACGGGAGGCAGCAGTGGGGAATATTGCACAATGGGCGCAAGCCTGATGCAGCCATGCCGCGTGTATGAAGAAGGCCTTCGGGTTGTAAAGTACTTTCAGCGGGGAGGAAGGGAGTAAAGTTAATACCTTTGCTCATTGACGTTACCCGCAGAAGAAGCACCGGCTAACTCCGTGCCAGCAGCCGCGGTAATACGGAGGGTGCAAGCGTTAATCGGAATTACTGGGCGTAAAGCGCACG
+
GGGGGGGGGGGGGGGGGGGGGGGGGGGGGGGGGGGGGGGGGGGGGGGGGGGGGGGGGGGGGGGGGGG:FGGFGGGGGGGGGGGGGGGGGGGGGGGGGGGGGGGGGGGGGGGGGGGGGGGGGGEGGFCFGGFCGGGGGGGGGGFFGGG<DFCGGGGGGGGGGGGGGGFGGGGGGGGGGGGGGDGGGGGGGGGGGGEGGCCGG;CEEGGGGGGGGGGGGGGGGGCFGGCFGGGGGGGGGGGG:)97
@M03364:276:000000000-BLYN8:1:1101:14407:3426 1:N:0:1
ACTCCTACGGGAGGCAGCAGTAGGGAATCTTCGGCAATGGACGAAAGTCTGACCGAGCAACGCCGCGTGAGTGAAGAAGGTTTTCGGATCGTAAAACTCTGTTGTTAGAGAAGAACAAGGACGTTAGTAACTGAACGTCCCCTGACGGTATCTAACCAGAAAGCCACGGCTAACTACGTGCCAGCAGCCGCGGTAATACGTAGGTGGCAAGCGTTGTCCGGATTTATTGGGCGTAAAGCGAGCG
+
GGGGGGGGGGGGGGGGGGGGGGGGGGGGGGGGGGGGGGGGGGGGGCGGGGGGGGGGGGGGGGGGGGGCGGGEGGGGGGFGFGGGGGGGGGGGGGGGFGGGFGGGGGGGGGGGGGGGGGGGFFFBFGGGGGGGGGGGGGGGGDFGGGGGGGCGGGGCFGGGCEBFEFFGGGGGGGGGGGGGF@GGGFGGFGGGDGGCFGGGG?CGGGGGGGGGGGGGGFGGG:CECFGGC9FGCGGGFGGGGGG<
@M03364:276:000000000-BLYN8:1:1101:13803:3445 1:N:0:1
ACTCCTACGGGAGGCAGCAGTAGGGAATCTTCGGCAATGGACGAAAGTCTGACCGAGCAACGCCGCGTGAGTGAAGAAGGTTTTCGGATCGTAAAACTCTGTTGTTAGAGAAGAACAAGGACGTTAGTAACTGAACGTCCCCTGACGGTATCTAACCAGAAAGCCACGGCTAACTACGTGCCAGCAGCCGCGGTAATACGTAGGTGGCAAGCGTTGTCCGGATTTATTGGGCGTAAAGCGAGCG
+
GGGGGGGGGGGGGGGGGGGGGGGGGGGGGGGGGGGGGGGGGGGGGGGFGGGFGGGGGGGGGGGGGGGGE@GFGFGGGGGGGGGGGGGGGGGGGGGGGGGGGGGGGGGGFGGGGGGGGGGGGGGGFFGGGGFGGGFGGGGGEGGGFGGGGGGGGGACFFGGGGFFFGGGGGGDG7DCBCFGGGGGGGGGGGGGGGGGGGGGGEFGFGGGGGGGGGGGGGDEG?8CF?FGG?CFGGGGFGGGGGGC
@M03364:276:000000000-BLYN8:1:1101:24769:3464 1:N:0:1
ACTCCTACGGGAGGCAGCAGTGGGGAATATTGCACAATGGGCGCAAGCCTGATGCAGCCATGCCGCGTGTATGAAGAAGGCCTTCGGGTTGTAAAGTACTTTCAGCGGGGAGGATAGTAGTAAAGTTAATACCTTTGCTCATTGACGTTACCCGCAGAAGAAGCACCGGCTAACTCCGTGCCAGCAGCCGCGGTAATACGGAGGGTGCAAGCGTTAATCGGAATTACTGGGCGTAAAGCGAACG
+
GGGGGGFGGGGGGGGGGDFGGGGGGGDGFGGGGEFF8FEFFGEGEGGGGGG<FGGGGGGEE8FDFDEGGFGGGGGGGF,EFFFEFFGEG=:CD<FGGFGGGGGGC,FGFGCEGG,,:,:E@AAFCFGBGFD,B,@EFGGGDFGGG9F:>FFCAEE7CEEFCFGG7CF>CCCCEFCC,:FCC@C,CC8,=CEGGEC*29CCG>B@C:;*<C08E:58*<+*1;*1A3:<?6CG<>EGGGCC*937
@M03364:276:000000000-BLYN8:1:1101:19308:3503 1:N:0:1
ACTCCTACGGGAGGCAGCAGTAGGGAATCTTCGGCAATGGACGAAAGTCTGACCGAGCAACGCCGCGTGAGTGAAGAAGGTTTTCGGATCGTAAAACTCTGTTGTTAGAGAAGAACAAGGACGTTAGTAACTGAACGTCCCCTGACGGTATCTAACCAGAAAGCCACGGCTAACTACGTGCCAGCAGCCGCGGTAATACGTAGGTGGCAAGCGTTGTCCGGATTTATTGGGCGTAAAGCGAGCC
+
GGGGGGGGGGDGGGGGGGGGGGGGGGGGGGGGGGGGGGGGDDEGGGGFGGGGGFDGGGDGFEDGGGGFGGGGGGGGFGGFGGGGGGGEFGGGGGGGGGGGGGGGGGFGGGGGGGGFFGGGGGFGGGGGGGGGGGGGGGG:B@DFFDEDGFF9FGGCFGGGCGGGGGGGGGGGGCFFGCFCDDEBFFGGGEGGGGEG?FFGGGCGGFEFFGFGGEGGG+<C=DC=FFFEFGGGGDC5F?>DCD))
@M03364:276:000000000-BLYN8:1:1101:17321:3532 1:N:0:1
ACTCCTACGGGAGGCAGCAGTAGGGAATCTTCGGCAATGGACGAAAGTCTGACCGAGCAACGCCGCGTGAGTGAAGAAGGTTTTCGGATCGTAAAACTCTGTTGTTAGAGAAGAACAAGGACGTTAGTAACTGAACGTCCCCTGACGGTATCTAACCAGAAAGCCACGGCTAACTACGTGCCAGCAGCCGCGGTAATACGTAGGTGGCAAGCGTTGTCCGGATTTATTGGGCGTAAAGCGAGCG
+
GGGGGGGGGGGGGGGGGGGGGGGGGGGGFGGGGGGGGGGGGGGGGGGGGGGGGGGGGGGGGGGGGGGGGDGGGGGGGGGGFFGGGGGGECFGGGGGGGGGGGGGGEBGGGGGGGGGGGGGGGEFEEEGGCFFGGGGGGGFEGGGGGGGGGGGGGGGGGGFCFGGGGGGGGGGGGGFGEFGGGGGGGGGGGGGGGGEGGGGGGGGEFFFGG8FCEGEGFEEGGE5CEGGG6C5DGGDGGGGGGGD
@M03364:276:000000000-BLYN8:1:1101:6553:3549 1:N:0:1
ACTCCTACGGGAGGCAGCAGTAGGGAATCTTCGGCAATGGACGAAAGTCTGACCGAGCAACGCCGCGTGAGTGAAGAAGGTTTTCGGATCGTAAAACTCTGTTGTTAGAGAAGAACAAGGACGTTAGTAACTGAACGTCCCCTGACGGTATCTAACCAGAAAGCCACGGCTAACTACGTGCCAGCAGCCGCGGTAATACGTAGGTGGCAAGCGTTGTCCGGATTTATTGGGCGTAAAGCGAGCG
+
GGGGGGCGGGGGGGGGGGGGGGGGGGGGGGGGGGGGGGGGGGGGGGGGGGGGGGGGGGGGGGGGGGGGGGGCEGGGGGGGFGGGGGGGGGGGGGGGGGGGGGGGGGGGGGGGCFGGGGCGGGGFDGGGGGGGFGGGCGGGGGGGGGGDGGGGFFGGGGFGGGGG>FGGGGGGGGGGG>FDFGFGGGGGGGGGGGGGGGGGFGGGGGFGGGGGGGGGGGGDEEGGCGFF?FGGGGGGGGGGGGGD
@M03364:276:000000000-BLYN8:1:1101:13189:3560 1:N:0:1
ACTCCTACGGGAGGCAGCAGTGGGGAATATTGCACAATGGGCGCAAGCCTGATGCAGCCATGCCGCGTGTGTGAAGAAGGCCTTCGGGTTGTAAAGTACTTTCAGCGAGGAGGAAGGCGTTGTGGTTAATAACCGCAGCGATTGACGTTACTCGCAGAAGAAGCACCGGCTAACTCCGTGCCAGCAGCCGCGGTAATACGGAGGGTGCAAGCGTTAATCGGAATTACTGGGCGTAAAGCGCACG
+
GGGGGGGGGGGGGGGGGGGGGGGGGGGGGGGGGGGGGGGGGGGGGGGGGGGGGGGGGGGGGGGCEGGGGGGGGGGGFDGGGGGGGGGGGGGGGGGGGGGGGGFGGGGGGGCFGGFGGGGGGGGGGFFGGGGGGGDGGGGGDCGGGCFGGFGGGGDGGGGGGGGGGGGGD7FEGGGFGGGGGFFFGCFGGG5CGGGGGFGGGEGGEGEGGGGGGGGGGGGCCEGGGGGGCFE*59=*7>7DD35/
@M03364:276:000000000-BLYN8:1:1101:16616:3563 1:N:0:1
ACTCCTACGGGAGGCAGCAGTAGGGAATCTTCGGCAATGGACGAAAGTCTGACCGAGCAACGCCGCGTGAGTGAAGAAGGTTTTCGGATCGTAAAACTCTGTTGTTAGAGAAGAACAAGGACGTTAGTAACTGAACGTCCCCTGACGGTATCTAACCAGAAAGCCACGGCTAACTACGTGCCAGCAGCCGCGGTAATACGTAGGTGGCAAGCGTTGTCCGGATTTATTGGGCGTAAAGCGAGCG
+
GGGGGGGGGGGGGGGGGGGGGGGGGGGGGGGGGGGGGGGGGGGGGGGGGGGGGGGGGGGGGGGGGGGFGCFFFGGGGGGGGGGGGGGGGGGGGGGGGGGGGGGGGGGGFGGGGGGGGGGGGGGGGGGGGGGGGGGGGGGGGGGGGGGGGGGGGGGGGGGGGGGGGGGGGGGGGGGGGGGGGGGGGGGGGGGGGGEGGGGFGGGGGGGGGGGGGGGGGG?ECEG7FGGGGGGGGGGGGFFGDGGD
@M03364:276:000000000-BLYN8:1:1101:10522:3573 1:N:0:1
ACTCCTACGGGAGGCAGCAGTGGGGAATATTGCACAATGGGCGCAAGCCTGATGCAGCCATGCCGCGTGTATGAAGAAGGCCTTCGGGTTGTAAAGTACTTTCAGCGGGGAGGAAGGGATGAGCCTTAATACGGCTCGTCATTGACGTTACCCGCAGAAGAAGCACCGGCTAACTCCGTGCCAGCAGCCGCGGTAATACGGAGGGTGCAAGCGTTAATCGGAATTACTGGGCGTAAAGCGCACG
+
GGGGGGGGGGGGGGGGGGGGGGGGGGGGGGGGGGGGGGGGGGGGGGGGGGGGGGGGGGGGGGGGGGGGGGGGGGGGGGGGGGGGGGGGGGGGGGGGGGGGGGGGGGGGGGGGGGGGGGGGGGGFFGDGGGGGGGGCEFGGGGGGGGGGGGGGFFGFGGGGGFGGFGGGGGGGGGGGGGGGGGGGGGGGGGGGGGGGGFGGGEGGCEGGGGGGEGGGFFGGGEGGGDF7+<=CGGDGFGFGGGGC
@M03364:276:000000000-BLYN8:1:1101:14606:3597 1:N:0:1
ACTCCTACGGGAGGCGGCAGTGGGGAATATTGCACAATGGGCGCAAGCCTGATGCAGCCATGCCGCGTGTATGAAGAAGGCCTTCGGGTTGTAAAGTACTTTCAGCGAGGAGGAAGGCATTAAGGTTAATAACCTTGGTGATTGACGTTACTCGCAGAAGAAGCACCGGCTAACTCCGTGCCAGCAGCCGCGGTAATACGGAGGGTGCAAGCGTTAATCGGAATTACTGGGCGTAAAGCGCACG
+
GGGGGGGGGGGGGEEGGGGGGGG?CFFGGGGGGGGGGGGGGGGGGGGGGGGFFGGGGFDGGGCFGGGFEGGGGGGCGGGGGFGGGGGGGG+FFGFGDAGGGGCGGGGGGG@FDCGF7FGGGGAFGGGGGGFGG,:>DFGGGG9FGFCCFGGCFGGEGGGFGGFGGGFEDGGGGGGGCCFGGGGGFGGGGGGGGGGDGFFCEGGGGGGCGGGGDEEGC?FFGGCFGGGGGGGFDDECF:DDGGGC
@M03364:276:000000000-BLYN8:1:1101:24656:3604 1:N:0:1
ACTCCTACGGGAGGCAGCAGTAGGGAATCTTCGGCCATGGACGAAAGTCTGACCGAGCAACGCCGCGTGAGTGAAGAAGGTTTTCGGATCGTAAAACTCTGTTGTTAGAGAAGAACAAGGACGTTAGTAACTGAACGTCCCCTGACGGTATCTAACCAGAAAGCCACGGCTAACTACGTGCCAGCAGCCGCGGTAATACGTAGGTGGCAAGCGTTGTCCGGATTTATTGGGCGTAAAGCGAGCG
+
FFGGGGGFGDG-@FEE7FDFGGCF78EFGGFFGGG,@FFGGGGGDC@GGFGFFGF7CFGGGGGG7EGGG7@FGFAECFGFCCCFGCEGGGGGFFGDGGFGCGFFFGBFFC5B=DEGGGEGG8F+8BFDGGGGG9FFG=+@FFFFGGG>G?FCA<@FFGFFF7:<DFFG7FC*>FFFGDGD@EGFGG>EGGDGGE*1??FG?9C7<2BFGG===*/*/33>**;=9+0<<?E59C:CD>73DD))
@M03364:276:000000000-BLYN8:1:1101:10060:3625 1:N:0:1
ACTCCTACGGGAGGCAGCAGTAGGGAATCTTCCGCAATGGACGAAAGTCTGACGGAGCAACGCCGCGTGTGTGAAGAAGGTTTTCGGATCGTAAAGCACTGTTGTTAGAGAAGAACAAGGATAAGAGTCACTGCTTGTCCCTTGACGGTATCTAACCAGAAAGCCACGGCTAACTACGTGCCAGCAGCCGCGGTAATACGTAGGTGGCAAGCGTTGTCCGGAATTATTGGGCGTAAAGCGAGCG
+
GGGGGGGGGGGGGGGGGGGGGGGGGGGGGGGGGGGGGGGGGGGGGGGGGGGGGGGGGGGGGGGGGGGGGGGGGGGGGGGGGGGGGGGGEGGGGGGFGGGGGGGGGGGGGGGGGGGGGGGGFGGGGGGGGGGGGGGGGGFGGGGGGGGGGFGGGGGGGGGGGGGGFGGGGGGGGGGCGGGGGF@FGGGGGGGGGGGCFFDGGFFDGGGGGGGGGEGGGFFGGGGGGGGFCFFGGGGGGGGGGGD7
@M03364:276:000000000-BLYN8:1:1101:14493:3626 1:N:0:1
ACTCCTACGGGAGGCAGCAGTGGGGAATATTGCACAATGGGCGCAAGCCTGATGCAGCCATGCCGCGTGTATGAAGAAGGCCTTCGGGTTGTAAAGTACTTTCAGCGGGGAGGAAGGGAGTAAAGTTAATACCTTTGCTCATTGACGTTACCCGCAGAAGAAGCACCGGCTAACTCCGTGCCAGCAGCCGCGGTAATACGGAGGGTGCAAGCGTTAATCGGAATTACTGGGCGTAAAGCGCACG
+
GGGGGGGEGGGGGGGGGGFGGGGGGGGGGGG9E,CFGGGF8FEEDGGGGGGGG9FFGFAFGGFFGGGGGGDFDFFFGGGGGGGGGGGGGGGCECFGGGGGGGFGGGGGDE:FFGFGGGGGGGGGGGGGGGGGGGGGGGGGCFFGAACFGGFGFCEFEEEGAFGFGF7:C7FECFF9FGGGGGGGGFGGGGGDCECEGFFGD*8CGGDGGGG5?CEE5?9=E8;7EFGGCC8ACDEG3>CDCDG7
@M03364:276:000000000-BLYN8:1:1101:23632:3647 1:N:0:1
ACTCCTACGGGAGGCAGCAGTAGGGAATCTTCGGCAATGGACGAAAGTCTGACCGAGCAACGCCGCGTGAGTGAAGAAGGTTTTCGGATCGTAAAACTCTGTTGTTAGAGAAGAACAATGACGTTAGTAACTGAACGTCCCCTGACGGTATCTAACCAGAAAGCCACGGCTAACTACGTGCCAGCAGCCGCGGTAATACGTAGGTGGCAAGCGTTGTCCGGATTTATTGGGCGTAAAGCGAGCG
+
GGGGGFGGGGGCGGGGGGGGGGGGGGGGGGGGG7FGGGGGGGGGEGG9FGGGGFECFGGGGGGGGGGFGGGFEFF<FAFFCF<?FFGC@CGGGGGGGGGGGGGGG@FFDFGGGFFFGG,AF9==BF:FFFGGGFGGGGFGGGFCGGGGGGGGGGGGGGGGGF7FFGGECGCFGGF;D*D>**;BGGGGGGGGGGGGGGGGFGGGGGGCGFFGG8EGEG+*75**<7ECGGGGGDGGGGFGDDG1
@M03364:276:000000000-BLYN8:1:1101:22294:3656 1:N:0:1
ACTCCTACGGGAGGCAGCAGTGGGGAATATTGCACAATGGGCGCAAGCCTGATGCAGCCATGCCGCGTGTATGAAGAAGGCCTTCGGGTTGTAAAGTACTTTCAGCGAGGAGGAAGGCATTAAGGTTAATAACCTTAGTGATTGACGTTACTCGCAGAAGAAGCACCGGCTAACTCCGTGCCAGCAGCCGCGGTAATACGGAGGGTGCAAGCGTTAATCGGAATTACTGGGCGTAAAGCGCACG
+
FGGGGGCFGGGGGGEGGGFGGGGGGGGGGGGFGGCEGGGGGGGGGDC@FECEFGGFGGGGGGDGGGGGGGGGGFGGGGGGGFGGGGGGFGEGFGFGGGGGGGFGGGCGGDCFEFF8FFGGGGGGGGGGGGGGGFGFFGFGFGGFGGGGGGDGGGGGGGGGGGFGGF<BFGGGGFGDFCFCGDG8FGG>FGGGGECEGGGGGDGGGGGGFCGGGGGGGGGGGDEEFFGG:FGGDGG=7CCGDGG3
@M03364:276:000000000-BLYN8:1:1101:25176:3662 1:N:0:1
ACTCCTACGGGAGGCAGCAGTGGGGAATATTGCACAATGGGCGCAAGCCTGATGCAGCCATGCCGCGTGTGTGAAGAAGGCCTTCGGGTTGTAAAGCACTTTCAGCGAGGAGGAAGGTGGTGAGCTTAATACGTTCATCAATTGACGTTACTCGCAGAAGAAGCACCGGCTAACTACGTGCCAGCAGCCGCGGTAATACGTAGGTGGCAAGCGTTGTCCGGATTTATTGGGCGTAAAGCGAGCG
+
GGGGGGGECDGGGDEGGGEGFGFFGGGDGGGGFGDFFAEG?FGDF7@C<FF@F9E<CEGGGGGGEGGEDE<C<AEFGGGGGG?FDG7:FEE=DFFGGGGGCCEGGGG7C7FE:F@FGEFEGGGGGGFGGGGGGGGGGEGGGGGDCFEC7CFGEEGCE:CDFGGGGGGCEGEGGGCFG7DFFCFGGCFG,CEDDGDGGGFGC9BEEFFFDGGGCEEEGGCEGGGGGD+@FEGGDCGGDGG33CC9
@M03364:276:000000000-BLYN8:1:1101:15675:3708 1:N:0:1
ACTCCTACGGGAGGCAGCAGTAGGGAATCTTCGGCAATGGACGAAAGTCTGACCGAGCAACGCCGCGTGAGTGAAGAAGGTTTTCGGATCGTAAAACTCTGTTGTTAGAGAAGAACAAGGACGTTAGTAACTGAACGTCCCCTGACGGTATCTAACCAGAAAGCCACGGCTAACTACGTGCCAGCAGCCGCGGTAATACGTAGGTGGCAAGCGTTGTCCGGATTTATTGGGCGTAAAGCGAGCG
+
GGGGGGGGGGGGGGGGGGGGGGGGGGGGGGGGGGGGGGGGGGGGGGGGGGGGGGGGGGGGGGGGGGGEGDGGGGGGGGGGGGGGGGGGGGGGGGGGGGGGGGFGGGGGGGGGGGGGGGGGGGGFGGGGGGGGGGGGGGGDGGGGGGGGGGGGGG<DCGGGGGGGFGFGGGGGGGGFGGGGGGGGG?CFGGGGGGGGGGGGGGGCFGGGGGGGDCEEGGGGGGEGFFFGGGGGGGGGCFGGGGGD
@M03364:276:000000000-BLYN8:1:1101:5669:3767 1:N:0:1
ACTCCTACGGGAGGCAGCAGTGGGGAATATTGCACAATGGGCGCAAGCCTGATGCAGCCATGCCGCGTGTATGAAGAAGGCCTTCGGGTTGTAAAGTACTTTCAGCGGGGAGGAAGGGAGTAAAGTTAATACCTTTGCGCATTGACGTTACCCGCAGAAGAAGCACCGGCTAACTCCGTGCCAGCAGCCGCGGTAATACGGAGGGTGCAAGCGTTAATCGGAATTACTTGGCGTAAAGCGCACG
+
GGGG8FFGGGGGGGGGGGGGFFECGDGGGGGGGGGGGGGGGGGGGGGGGGGGGGGFGGFGFFGFGGGGGEEAFGGGGGFFGFGCFDEGFFFG9EFGGGGGGGGCFFGGGGGGGG?CFGGDGGFGGGGGGAFGED<<FF7F<FGF,@FGGGGGGGGEFDCFFGGFFGF7B7<FGGG?B@FFDC@F7CFF8CE>8=E7BEEFGGEGGGGEG7C8EEEGGDFE5EGFCFGC+:8CC<E75C7CCC5)
@M03364:276:000000000-BLYN8:1:1101:12004:3780 1:N:0:1
ACTCCTACGGGAGGCAGCAGTGGGGAATATTGCACAATGGGCGCAAGCCTGATGCAGCCATGCCGCGTGTATGAAGAAGGCCTTCGGGTTGTAAAGTACTTTCAGCGAGGAGGAAGGCGTTGTGGTTAATAACCACAACGATTGACGTTACTCGCAGAAGAAGCACCGGCTAACTCCGTGCCAGCAGCCGCGGTAATACGGAGGGTGCAAGCGTTAATCGGAATTACTGGGCGTAAAGCGCACG
+
GGGGGGGGGGGGGGGGGGGGGGGGGGGGGGGGGGGGGGGGGGGGGEEGGGG?FGGGGGGGGGGGGGGGGGGGFGCFFFFGGGGGGGGGGCGGGGGFGGGGEFFFGGGEGGEGEFGGGGGECFGEGGDFFGGGGGGGGG@EFGGGGGGGG@FA=FEGGGGGGGGGG>FFFGEEFFGGGDFF7FFGGGGGCGGE818CCFGGGGGDGGGGGGGGGGGGGFGGGGEFGFFGGGGGGGGCCDCGGD3/
@M03364:276:000000000-BLYN8:1:1101:10110:3782 1:N:0:1
ACTCCTACGGGAGGCAGCAGTAGGGAATCTTCGGCAATGGACGAAAGTCTGACCGAGCAACGCCGCGTGAGTGAAGAAGGTTTTCGGATCGTAAAACTCTGTTGTTAGAGAAGAACAAGGACGTTAGTAACTGAACGTCCCCTGACGGTATCTAACCAGAAAGCCACGGCTAACTACGTGCCAGCAGCCGCGGTAATACGTAGGTGGCAAGCGTTGTCCGGATTTATTGGGCGTAAAGCGAGCG
+
GGGGGGGGGGGGGGGGGGGGGGGGGGGGGGGGGGGGGGGGGGGGGGGGGGGGGGGGGGGGGGGGGGGGGGGGGGGGGGGGFGGGGGGGGGGGGGGGGGGGGGGGGGGGGGGGGGGGGGGGGGGGGGGGGGGGGGGGGGGGGGGGGGGGGGGGGGGGGGGGGGGGGGGGGGGGGGGFGGGGGGGGGGGGGGGGGGGGGFFGFCGGGGGGFFGGGGGGGGGGGGGGGGGGCFGGDGGGFDGGGGGD
@M03364:276:000000000-BLYN8:1:1101:10384:3798 1:N:0:1
ACTCCTACGGGAGGCAGCAGTAGGGAATCTTCGGCAATGGACGAAAGTCTGACCGAGCAACGCCGCGTGAGTGAAGAAGGTTTTCGGATCGTAAAACTCTGTTGTTAGAGAAGAACAAGGACGTTAGTAACTGAACGTCCCCTGACGGTATCTAACCAGAAAGCCACGGCTAACTACGTGCCAGCAGCCGCGGTAATACGTAGGTGGCAAGCGTTGTCCGGATTTATTGGGCGTAAAGCGAGCG
+
FGGEGGGGGGGGGGGGEGGGF<FGGGGGDGGGGDEDGFGGGDCFGGGGGGFDFFCDGGGGGGDEEGGGGGDFFCADGGGGGFCFGGGGGGGGF8F9AFGGCFGGF@FFAFFEFDGGFDFGF?C:F>FGGGGGGGCFAFD::>FF?FEGD<EGGGCFGFGGFFGGFFFG:7CCCFDFGGGGGFC::FFGGGG51B8=EF?FCBFGGF>C8E8EGEGGGF9EG**:+0<:99@F7C*/*2:<*/C9
@M03364:276:000000000-BLYN8:1:1101:24175:3801 1:N:0:1
ACTCCTACGGGAGGCAGCAGTAGGGAATCTTCGGCAATGGACGAAAGTCTGACCGAGCAACGCCGCGTGAGTGAAGAAGGTTTTCGGATCGTAAAACTCTGTTGTTAGAGAAGAACAAGGACGTTAGTAACTGAACGTCCCCTGACGGTATCTAACCAGAAAGCCACGGCTAACTACGTGCCAGCAGCCGCGGTAATACGTAGGTGGCAAGCGTTGTCCGGATTTATTGGGCGTAAAGCGAGCG
+
GGGGGGGGGGGFGGGGGGFGGGGFGGFGGGGGGEGGGGGGGGGGGGGGGGGGGG7FGGGGGGDGGGGGGGEGGGGGGGGGFGFGGGGGGGGGEGGEGGGFGGGGGGGFGGGGFFGGGGFGGGGGGGGGGGGGGGGGGGGGGGFDGGGGG?CFGGACEFFGFG@FGGGGGDGGGGGGGGGGGGGCC7CFFGGGGCC7FFG5C9FCFGGGGC8*=ED=EE7EGGE:C9CCF6CFGG55CCFDD<C7
@M03364:276:000000000-BLYN8:1:1101:6407:3849 1:N:0:1
ACTCCTACGGGAGGCAGCAGTAGGGAATCTTCGGCAATGGGGGCAACCCTGACCGAGCAACGCCGCGTGAGTGAAGAAGGTTTTCGGATCGTAAAACTCTGTTGTTAGAGAAGAACAAGGACGTTAGTAACTGAACGTCCCCTGACGGTATCTAACCAGAAAGCCACGGCTAACTACGTGCCAGCAGCCGCGGTAATACGTAGGTGGCAAGCGTTGTCCGGATTTATTGGGCGTAAAGCGAGCG
+
GGGGGGGGGGGGGGGGGGGGGGGGGGGGGGGGGGGGGGGGGGGGGGGGGGGGGGGGGGGGGGGGGGGFFGGGGGGGGGGGGGGGGGGGGGGGGGGGGGGGGGGGGGGGGGGGGGGGGGGGGGGGGGGGGGGGGGGGGGGEFGGGGGGGGGGGGAFGGGGGGGGGGGGGGGGGGGGGGGGGGGGGCCGGGGGGGGGGGGGGGGGGGGGGGGGGGGGCGGGGGEGGFGGGGGGGGGGGGGGGDGD<
@M03364:276:000000000-BLYN8:1:1101:17994:3859 1:N:0:1
ACTCCTACGGGAGGCAGCAGTAGGGAATCTTCGGCAATGGACGAAAGTCTGACCGAGCAACGCCGCGTGAGTGAAGAAGGTTTTCGGATCTTAAAACTCTGTTGTTAGAGAAGAACAAGGACGTTAGTAACTGAACGTCCCCTGACGGTATCTAACCAGAAAGCCACGGCTAACTACGTGCCAGCAGCCGCGGTAATACGTAGGTGGCAAGCGTTGTCCGGATTTATTGGGCGTAAAGCGAGCG
+
FGGGCEFGGCCCFDE@C7FFGEFGGGGFGFGGGGCGGGFFFGGGE@FCFFFFFE@+@F:FGFGEGGGGG7C<C<EA<ECGGC9FGFG+B@,CAFFGG,F??FAFA8FEEF<FFGC<F<FG?87CFDEF?FFGGG9B>DC+FFG@8>+>FGDGFGBAFGGGGGGFF7CEGGGG7EGCF7FFC@>DF?FFG8CG5E8BCEEFCGGCEGGGFGCGGEEE:CGGG55=6++<7ACFD<77FG>D9C35
@M03364:276:000000000-BLYN8:1:1101:12130:3897 1:N:0:1
ACTCCTACGGGAGGCAGCAGTGGGGAATATTGCACAATGGGCGCAAGCCTGATGCAGCGACGCCGCGTGGGGGATGACGGCCTTCGGGTTGTAAACCCCTTTCGGCAGGGACGAAGCTTTTGTGACGGTACCTGCATAAGAAGCACCGGCTAACTACGTGCCAGCAGCCGCGGTAATACGGAGGGTGCGAGCGTTGTCCGGAATTACTGGGCGTAAAGCGAGCGCAGGCGGTCTTTTAAGTTGG
+
GGGG<EFGGGGGGGGGGGCFEE@EGEEFEFGFFFGFFFFGGEEEGGGGGGGAFGG9FFGGEGDGEGG@GBFEECFGGFCGEEGGGGGGEF:FCEFGGGFGCFGGEG7FGEEGG7@F>FFGGGGF9BGGFGGGFFF8BFD<:FC,>FGB@@FGFGDCFGGGG>9<C7BFGG7:7==B@;AF*AEEEGGEE5E8**;CGEGGG>CFCGGG7FGGGEGDGGD**2/:8*>EGGGCD<C?FCC>>FDF
@M03364:276:000000000-BLYN8:1:1101:6344:3936 1:N:0:1
ACTCCTACGGGAGGCAGCAGTGGGGAATATTGCACAATGGGCGCAAGCCTGATGCAGCCATGCCGCGTGTATGAAGAAGGCCTTCGGGTTGTAAAGTACTTTCAGCGAGGAGGAAGGCATTAAGGTTAATAACCTTAGTGATTGACGTTACTCGCAGAAGAAGCACCGGCTAACTCCGTGCCAGCAGCCGCGGTAATACGGAGGGTGCAAGCGTTAATCGGAATTACTGGGCGTAAAGCGCACG
+
GGGGGGGGGGGGGGGGGGGGGGGGGGGGGGGGGGGGGGGGGGGGGGGGGGGGGGGGGGGGGGGGGGGGEGGGGGGGGGGGGGGGGGGGGGGGGGGGGGGGGGGGGGGGGGGGEGGGGGGGGGGGGGGGGGGGGGGCFGGGGGGGGGGGGGGGGGEGGGGGGGGFGGGDGGGGGGGCF@FCEFGGGGGGGGGGGGGGGGGGCGGGGGGGGGGGGGGE=FGCCEGGGGFFCCFGGGDEGGGC3C<7
@M03364:276:000000000-BLYN8:1:1101:8940:3944 1:N:0:1
ACTCCTACGGGAGGCAGCAGTAGGGAATCTTCGGCAATGGACGAAAGTCTGACCGAGCAACGCCGCGTGAGTGAAGAAGGTTTTCGGATCGTAAAACTCTGTTGTTAGAGAAGAACAAGGACGTTAGTAACTGAACGTCCCCTGACGGTATCTAACCAGAAAGCCACGGCTAACTACGTGCCAGCAGCCGCGGTAATACGTAGGTGGCAAGCGTTGTCCGGATTTATTGGGCGTAAAGCGAGCG
+
GGGGGGGGGGGGGGGGGGGGGGGGGGGGGGGFGGGGGGGGGGGGGGGGGGGGGGGGGGGGGGGGGGGGGGGGGGGGGGGGGGGGGGGGGGGGGGGGGGGGGGGGGGCGGGGGGGGGGGGGGGGGGFEGGGGGGFGGGGGGGDFGGGGGGGGGGGGGGGGGGGGGGGGGGGGGFGGFGGGGGGGGGGGGGGGEGGDGGFGGGGGGGGGGGGGGGGGGGGGEDECEGGGGGGGGGGDC<FGGGG37
@M03364:276:000000000-BLYN8:1:1101:19067:3950 1:N:0:1
ACTCCTACGGGAGGCAGCAGTAGGGAATCTTCGGCAATGGACGAAAGTCTGACCGAGCAACGCCGCGTGAGTGAAGAAGGTTTTCGGATCGTAAAACTCTGTTGTTAGAGAAGAACAAGGACGTTAGTAACTGAACGTCCCCTGACGGTATCTAACCAGAAAGCCACGGCTAACTACGTGCCAGCAGCCGCGGTAATACGTAGGTGGCAAGCGTTGTCCGGATTTATTGGGCGTAAAGCGAGCG
+
GGGGGGGGGGGGGGGGGGGGGGGGGGGGGGGGGGGGGGGGGGGGGGGGGGGGGGGGGGGGGGGGGGGGGGGGGGGGGEGFCGGGGGGGGGGGGGGGGGGGGGGGGGFGGGGGGGGGGGGGGGGGGGGGGGGGGGGGGGGEEGGGGGGGGGFGGGGGGGGGGGGGGGGGGGGGGGGGGGGGGGGFGGFGFGGGGGGDGGGGFGGCFGGGGGGGGG5CEGGGGDEGGGGG7E@FGGGGGCGCCGGC
@M03364:276:000000000-BLYN8:1:1101:12292:3992 1:N:0:1
ACTCCTACGGGAGGCAGCAGTAGGGAATCTTCGGCAATGGACGAAAGTCTGACCGAGCAACGCCGCGTGAGTGAAGAAGGTTTTCGGATCGTAAAACTCTGTTGTTAGAGAAGAACAAGGACGTTAGTAACTGAACGTCCCCTGACGGTATCTAACCAGAAAGCCACGGCTAACTACGTGCCAGCAGCCGCGGTAATACGTAGGTGGCAAGCGTTGTCCGGATTTATTGGGCGTAAAGCGAGCG
+
GGGGGGGGGGGGGGGGGGGGGGGGGGGGGGGGGGGGGGGGFGGGGGGGGGGGGGGGGGGGGGGGGGGCFGGGGGGGGGGGGGGGGGGGGGGGGGGGGGGGGGGGGGGGGGGGGGGGGGGGGGFFGGGGGGGGGGGGGGGDFGGGGGGGGGGGGGGGGGGGGGFGGGGGGGGGGFGG7EGGFGGGGFGGGGGGGGGGGFGGGGGGGGFGGGFGGGGCG7CEECE=CFFGGGGFC7CEGGGG57CC
@M03364:276:000000000-BLYN8:1:1101:18497:4001 1:N:0:1
ACTCCTACGGGAGGCAGCAGTAGGGAATCTTCGGCAATGGACGAAAGTCTGACCGAGCAACGCCGCGTGAGTGAAGAAGGTTTTCGGATCGTAAAACTCTGTTGTTAGAGAAGAACAAGGACGTTAGTAACTGAACGTCCCCTGACGGTATCTAACCAGAAAGCCACGGCTAACTACGTGCCAGCAGCCGCGGTAATACGTAGGTGGCAAGCGTTGTCCGGATTTATTGGGCGTAAAGCGAGCG
+
GGGGGGGGGGGGGGGGGGGGGGGGGGGGGGGGGGGGGGGGGGGGGGGGGGGGGGGGGGGGGGGGGGGGGGGGGGGGGFGGGGGGGGGGGGGGGGGGGGGGGGGGFGGGFGGGGGGGGGGFEGGCFGGGGGGGGGGGGGCCEDFGGGGGGGGGGGGGGGGGGGGFGGFGGGGGGGGGGGGGGGGGGGGGGGGGGGGGGGGGGFFGGGGGGC88EGGGGGGGGGGEFGGGGGGGGGGGGGGGGG37
@M03364:276:000000000-BLYN8:1:1101:24031:4008 1:N:0:1
ACTCATACGGGAGGCAGCAGTAGGGAATCTTCGGCAATGGACTAAAGTCTGACCGAGCAACGCCGCGTGAGTGAAGAAGGTTTTCGGATCGTAAAACTCTGTTGTTAGAGAAGAACAAGGACGTTAGTAACTGAACGTCCCCTGACGGTATCTAACCAGAAAGCCACGGCTAACTACGTGCCAGCAGCCGCGGTAATACGCAGGTGGCAAGCGTTGTCCGGATTTATTGGGCGTAAAGCGAGCG
+
FAEA;FEGGEFECGDGGG9EFEA9,;E<C@<CD@C@:8F8C,,C@,CFECF9D8FECF:@C@FFGD+8>,?CEAFGGGG<EFGGGE:FGD@FFFFFE@EGGGE9FCFFE9EDDG@FEG<=FFEF=EFCFFA?DFD<D+A:CEF@>8C=FF@FE@FBCF:77,@FFC,*5*>FGFFGGGG7:*,,>D,D8EG5:C*C+B<E*38CBFGGGFG5/3;**+4*/***3+AFDFDC<7==<0*/75D5
@M03364:276:000000000-BLYN8:1:1101:10637:4013 1:N:0:1
ACTCCTACGGGAGGCAGCAGTAGGGAATCTTCGGCAATGGACGAAAGTCTGACCGAGCAACGCCGCGTGAGTGAAGAAGGTTTTCGGATCGTAAAACTCTGTTGTTAGAGAAGAACAAGGACGTTAGTAACTGAACGTCCCCTGACGGTATCTAACCAGAAAGCCACGGCTAACTACGTGCCAGCAGCCGCGGTAATACGTAGGTGGCAAGCGTTGTCCGGATTTATTGGGCGTAAAGCGAGCG
+
GGGGGGGGGGGGGGGGGGGGGGGGGFGGGGGGGGGGGGGGGGGGGDGGGGGGGGGGGGGGGGGGGGGGGDGGGGGGGGGGFGGGGGGGGGGGGGGGGGGGGGGGGGGGGGGGGGGGGGGGGGGGGGGGGGGGGGGGGGGGGGGGGGGGGGGGGGGGGGGGG7FGCGGGGGGGGGGGGGGGGGFGGGGGGGGGGGGGFFGGGGGGGGGGGGFFGGGGGGGGG=GDFGGGGGGGGGGGGF7D<DG<
@M03364:276:000000000-BLYN8:1:1101:5827:4016 1:N:0:1
ACTCCTACGGGAGGCAGCAGTGGGGAATATTGCACAATGGGCGCAAGCCTGATGCAGCCATGCCGCGTGTATGAAGAAGGCCTTCGGGTTGTAAAGTACTTTCAGCGGGGAGGAAGGGATGAGCCTTAATACGGTTCGTCATTGACGTTACCCGCAGAAGAAGCACCGGCTAACTCCGTGCCAGCAGCCGCGGTAATACGGAGGGTGCAAGCGTTAATCGGAATTACTGGGCGTAAAGCGCACG
+
GGGF<FGFGGGGGGGGGGGGCEGGGGGGGGGGFGGCGFGGGFEEGGGGGGGGGGGGAFGGGGFGGGGGGGGGGGGGGGGFC@FCFGGGGGCGGGGGGGGGGGFFFECEEGECCEEGGGGGGGGGGFFGGDFDFGGGGDGGGGGGGGGGFFEFC:FCFC7F@,FGGGG:7FFGGGGGGGGGGGG@89CFGEGGGGEGGGGGGGGEE58?EECGGGGGGF<==EGFGEFFFCCGGGE57*:DGGG3
@M03364:276:000000000-BLYN8:1:1101:7690:4032 1:N:0:1
ACTCCTACGGGAGGCAGCAGTAGGGAATCTTCGGCAATGGACGAAAGTCTGACCGAGCAACGCCGCGTGAGTGAAGAAGGTTTTCGGATCGTAAAACTCTGTTGTTAGAGAAGAACAAGGACGTTAGTAACTGAACGTCCCCTGACGGTATCTAACCAGAAAGCCACGGCTAACTACGTGCCAGCAGCCGCGGTAATACGTAGGTGGCAAGCGTTGTCCGGATTTATTGGGCGTAAAGCGAGCG
+
GGGGGGGGGGGGGGGGGGGGGGGGGGGGGGGGGGGGGGGGGGGGGGGGFGGGGGGGGGGGGGGGGGGGGGGGFGGGGGGGFGGGGGGGGGGGGGGGGGGGFGGGGGGGGGGGGGGGGGGGGGFGGGGGGGGGGGGGGGGGGGGFDFGEGGGGGGGGGGGGGGGGGGGGGGGGGGGGGDGCGGGGGGGGGGGGGGGGGGGGGGGGGCFGGFG5ECGGGGCGGEC5AAFFFFGGGG=EFGGGGGGD
@M03364:276:000000000-BLYN8:1:1101:16681:4047 1:N:0:1
ACTCCTACGGGAGGCAGCAGTAGGGAATCTTCGGCAATGGACGAAAGTCTGACCGAGCAACGCCGCGTGAGTGAAGAAGGTTTTCGGATCGTAAAACTCTGTTGTTAGAGAAGAACAAGGACGTAAGTAACTGTACGTCCCCTGACGGTATCTAACCAGAAAGCCACGGCTAACTACGTGCCAGCAGCCGCGGTAATACGTAGGTGGCAAGCGTTGTCCGGATTTATTGGGCGTAAAGCGAGCG
+
GGGGGGGGGGGGGGGGGGGGGGGGGGGGGGGGGGGGGGGGGGGGGGGGGGGGGGGGGGGGGGGGGGGFGCFFGGGGGGGGGGGGGGGGGGGGGGGGGGGGGGGGGGGGGGGGGGGGGGGGGGGGGFGGGGGGGGGGGGGGGGGGGGGGGGGGGFGGGGGGGGGGGGGG7CFGGGGDGEGGDDGGGGGGGGGGGGGEFEGGGGGGGGGFFGGGGGGGGFGGGG5=CGGGGGGGGGGG<F7DGGGD
@M03364:276:000000000-BLYN8:1:1101:5662:4047 1:N:0:1
ACTCCTACGGGAGGCAGCAGTAGGGAATCTTCCGCAATGGACGAAAGTCTGACGGAGCAACGCCGCGTGTGTGAAGAAGGTTTTCGGATCGTAAAGCACTGTTGTTAGAGAAGAACAAGGATAAGAGTCACTGCTTGTCCCTTGACGGTATCTAACCAGAAAGCCACGGCTAACTACGTGCCAGCAGCCGCGGTAATACGTAGGTGGCAAGCGTTGTCCGGATTTATTGGGCGTAAAGCGAGCG
+
GGGGGGGGGGGGGGGGGGGGFGGGGGGGGGGGGGGGGGGGGGGGGGGFGGGGGGGGGGGGGGGGGGGGGGGGGFGGGGGGGGGGGGGGGGGGGGGFDGGGGGGGGGGGGGGGGGGGGGGGGGGFGGGGGGGGGFGGGGGGGGGGGGGCGGGGGGDGFFGGGFGG:CGGGGGGGGFFGGGGGGGFCFGGGGGECEDGGGGGGGGDGGGGGCGGGGGGGGGGG5;CFGFCEFFGGGGGGGDD3CC5
@M03364:276:000000000-BLYN8:1:1101:24431:4084 1:N:0:1
ACTCCTACGGGAGGCAGCAGTAGGGAATCTTCCGCAATGGACGAAAGTCTGACGGAGCAACGCCGCGTGTGTGAAGAAGGTTTTCGGATCTTAAAGCACTGTTGTTAGAGAAGAACAAGGATAAGAGTCACTGCTTGTCCCGTGACGGTATCTAACCAGAAAGCCACGGCTAACTACGTGCCAGCAGCCGCGGTAATACGTAGGTGGCAAGCGTTGTCCGGAATTATTGGGCGTACAGCGAGCG
+
FDFGGGCGFGGGG:C@,BF,CFGABDFFC@EFFGGGGGGC@FGEGG@EAG<<CFEG6CDGE@@CCEGGD,DEFAEF9C<,:CEFG+=FGG,,CFFCFEFGFFGFGFGCGFEFEEGGFFC=CG??FEAF9??EF9,::D<BF+AF7=CCFFF<FGGGF<FFGF7FGCF*CC73F7@;C>D<7D;EGD8,>>C5>C:8CF?FBFEEE<:**5=FG5;CEG9:7?C5@EEGC65C)1:*/;75)979
@M03364:276:000000000-BLYN8:1:1101:25775:4123 1:N:0:1
ACTCCTACGGGAGGCAGCAGTAGGGAATCTTCGGCAATGGACGAAAGTCGGACCGTGCAACGCCGCGTGAGTCAAGAAGGTTTTCGGATCGTAAAACTCTGTTGTTAGAGAAGAACAAGGACGTTAGTAACTGAACGTCCCCTGACGGTATCTAACCAGAAAGCCACGGCTAACTACGTGCCAGCAGCCTCGGTAATACTTAGGTGGCAAGCGTTGTCCGGATTTAGTGGGCGTACAGCTAGCG
+
GDAFG9EF@7BFGGGGDG<FC@FGEFFFC,EGGGGGG8C8EFFGEFEGF,@:FCD,,,6CFCGG:F++8,C5,9F,CCFDAEF=?C:FC+B<FAFCFGGGGGG<FFGGG9FFFGGCFF8,,B:B<==E9AFFGFGFFFFE+@F7FCC>B>>B=33@C,<,FFF?FFFCFCFGFCEC:6>>:B<CGC,,,,=:5;8BC?C+>BC2++*2<CE=81*:19+/C*;/+<+3+285CGG*9DC4CGG/
@M03364:276:000000000-BLYN8:1:1101:19150:4147 1:N:0:1
ACTCCTACGGGAGGCAGCAGTAGGGAATCTTCGGCAATGGGGGCAACCCTGACCGAGCAACGCCGCGTGAGTGAAGAAGGTTTTCGGATCGTAAAACTCTGTTGTTAGAGAAGAACGTTAAGTAGAGTGGAAAGTTACTTAAGTGACGGTATCTAACCAGAAAGCCACGGCTAACTACGTGCCAGCAGCCGCGGTAATACGTAGGTGGCAAGCGTTGTCCGGAATTATTGGGCGTAAAGCGCGC
+
GGGGGGGGGGGGGGGGGGGGGGGGGGGGGGGGGGGFGGGGGGGGGGGGGGGGGGGGGGGGGGGGGGGFFCFGGGGGGGGGGGGGGGGGGGGGGGGGGGGGGGGGGGGGFGGGGGGGGFGGGGGGGGGGGGGGGGGGGGGGGGGGGGGGGGGGGGGGGGFGGGGGG@CFGGGGGGGGGGGGGGGGGGGGGGGGGGGGGGGGGCCGGGFFGGGGGGEEEGGFGGEEF?FFGDFGFGGGDGGGGDG3
@M03364:276:000000000-BLYN8:1:1101:7497:4152 1:N:0:1
ACTCCTACGGGAGGCAACAGTGGGGAATATTGCACAATGGGCGCAAGCCTGATGCAGCCATGCCGCGTGTATGAAGAAGGCCTTCGGGTTGTAAAGTACTTTCAGCGGGGAGGAAGGGAGTAAAGTTAATACCTTTGCTCATTGACGTTACCCGCAGAAGAAGCACCGGCTAACTCCGTGCCAGCAGCCGCGGTAATACGGAGGGTGCAAGCGTTAATCGGAATTACTGGGCGTAAAGCGCACG
+
GGGGGGGGGGGGGGGGGGGGGGGGGGGGGGGGGGGGGGGGGFGGGGGGGGGGGGGGGGCGGGG8FFGGGGGGGGGGGGGGGFGGGGGGGGGGGGGGGGGGGGGGGGGGGGGGGGGGGGFGGGG9FFFGGGGGGGGAFFCAFGGGFC:F7BCGF77>FBGFGFGGFGCE>7>:FFGGFGGGDG9E@@BFGGGGDEBGFGGFDCGGGDGGGGGGGCEEGGGG=EGFF<EFG6C5))1:CCDDGGG5
@M03364:276:000000000-BLYN8:1:1101:16445:4211 1:N:0:1
ACTCCTACGGGAGGCAGCAGTAGGGAATCTTCGGCAATGGACGAAAGTCTGACCGAGCAACGCCGCGTGAGTGAAGAAGGTTTTCGGATCGTAAAACTCTGTTGTTAGAGAAGAACAAGGACGTTAGTAACTGAACGTCCCCTGACGGTATCTAACCAGAAAGCCACGGCTAACTACGTGCCAGCAGCCGCGGTAATACGTAGGTGGCAAGCGTTGTCCGGATTTATTGGGCGTAAAGCGAGCG
+
GGGEFGGG;;CFEGCFGGEGGGGGGFFGGGGGGGGFFFGGGFG@F:@EFDFGGGGGGGEGGGGGGGG@CEGGGFGGFFGGGGGFGGGEGGGDFF7,EFFGGGGGGGGFFFGFGFGGGGGFEFGCFGGGG9FGGCBFFFFGFFGGGGGGGFGFFFFFGDCF,>FGGGGGGEGG7FGGGGGGGGGDGGGGGGDGGGEGGF9=CCFGGG56B@FGGE=EE7<CEEGEF7<FGF@CGCGGGGGGGGG)
@M03364:276:000000000-BLYN8:1:1101:14240:4216 1:N:0:1
ACTCCTACGGGAGGCAGCAGTAGGGAATCTTCGGCAATGGACGAAAGTCTGACCGAGCAACGCCGCGTGAGTGAAGAAGGTTTTCGGATCGTAAAACTCTGTTGTTAGAGAAGAACAAGGACGTTAGTAACTGAACGTCCCCTGACGGTATCTAACCAGAAAGCCACGGCTAACTACGTGCCAGCAGCCGCGGTAATACGTAGGTGGCAAGCGTTGTCCGGATTTATTGGGCGTAAAGCGAGCG
+
GGGGGGGGGGGGGGGGGGGGGGGGGGGGGGGGGGGGGGGGGGGGGGGGGGGGGGGGGGGGGGGGGGGGGGGGGGGGGGGGGGGGGGGGGGGGFGGGGGGGGGGGGGGGGGGGGGGGGGGGGGGGGGGGGGGGGGGGGGGGGGGGGGGGGGGGGGGGGGGGGGGGGGGGGGGGGFGGGGGGGGGGGGGGGGGGGGCEGFGFGGGGGGGGGGGGGGGGGFFEGEGDGGGGFGCFGGGGGGGGGGGD
@M03364:276:000000000-BLYN8:1:1101:8160:4249 1:N:0:1
ACTCCTACGGGAGGCAGCAGTAGGGAATCTTCGGCAATGGACGAAAGTCTGACGGAGCAACGCCGCGTGTGTGAAGAAGGTTTTCGGATCGTAAAGCACTGTTGTTAGAGAAGAACAAGGATAAGAGTCACTGCTTGTCCCTTGACGGTATCTAACCAGAAAGCCACGGCTAACTACGTGCCAGCAGCCGCGGTAATACGTAGGTGGCAAGCGTTGTCCGGAATTATTGGGCGTAAAGCGCGCG
+
GGGDFFFFGGGEGGGGGGGGGCFFGGGGGGGGGEC@FGFDGEFCEGFGGGCDGGEEGEGG@CFG@F@FGFGGGGGGCEGGGCEFGGEECFFGAEGF9FFGGEGGGDGGEFFGGFGGGGDE,CFGGFDDDFCFGGGGCFGGGGFGGGGGGGGGGGFGFGGGCFGGDGGG7CC@DGGGGGGGG7DCCGGGFDE5EEECFGDF:FCG9?8**0=8CEEGGF9ED:8EFGGECCGF39:CFFC7CCC7
@M03364:276:000000000-BLYN8:1:1101:20827:4268 1:N:0:1
ACTCCTACGGGAGGCAGCAGTGGGGAATATTGCACAATGGGCGCAAGCCTGATGCAGCCATGCCGCGTGTATGAAGAAGGCCTTCGGGTTGTAAAGTACTTTCAGCGAGGAGGAAGGCATTAAGGTTAATAACCTTGGTGATTGACGTTACTCGCAGAAGAAGCACCGGCTAACTCCGTGCCAGCAGCCGCGGTAATACGGAGGGTGCAAGCGTTAATCGGAATTACTGGGCGTAAAGCGCACG
+
GGGGGGGCFFEFGGGGGGGGGGGGGCFFGFGGGGFGEEGGGGGGCFGG@FFFFGCEFFGGGGGFGDGCEGCGGGFFF?FGFGGGGGGGGEGGEGGGGGGGEDGG9FGGGGGGGC<EFGAAFED?F?BAFEGGGGGGGGDFCAFFCDCCFFGFGEDCFEF@CFFFFGFGGGGEGGGEFEGGDGFGG@CEGGGGGG>ECG9EECGGEGGGGDGGGCEEC?FGGGGGGCGGFGGGGG==FFDCGDG7
@M03364:276:000000000-BLYN8:1:1101:11356:4292 1:N:0:1
ACTCCTACGGGAGGCAGCAGTAGGGAATCTTCGGCAATGGACGAAAGTCTGACCGAGCAACGCCGCGTGAGTGAAGAAGGTTTTCGGATCGTAAAACTCTGTTGTTAGAGAAGAACAAGGACGTTAGTAACTGAACGTCCCCTGACGGTATCTAACCAGAAAGCCACGGCTAACTACGTGCCAGCAGCCGCGGTAATACGTAGGTGGCAAGCGTTGTCCGGATTTATTGGGCGTAAAGCGAGCG
+
GGGGGGGGGGGGGGGGGGGGGGGGGGGGGGGGGGGGGGGGGGGGGGGFGGGGGGGGGGGGGGCGGGGFGFEGGGGGGGGGGGGGGGGGGGGGGGGGGGGGGGGGGGGGGGGGGGGGGGGGGGGGGGGGGGGGGGGGGGGGGGGGGGGGGGGGGGGGGGGGGGGGGGGGGGGGGGGGGGGGGGGGGCGFGGGGGGGGGGGGEFGGGGGGFFGGGGGGGFFGG5E*<CGGGGGFGGGDGGGGGGGD
@M03364:276:000000000-BLYN8:1:1101:9987:4319 1:N:0:1
ACTCCTACGGGAGGCAGCAGTGGGGAATATTGCACAATGGGCGCAAGCCTGATGCAGCCATGCCGCGTGTATGAAGAAGGCCTTCGGGTTGTAAAGTACTTTCAGCGGGGAGGAAGGGAGTAACGTTAATACCTTTGCTCATTGACGTTACCCGCAGAAGAAGCACCGGCTAACTCCGTGCCAGCAGCCGCGGTAATACGGAGGGAGCAAGCGTTAATCGGAATTACTGGGCGTAAAGCGCACG
+
99CF<ED<;CCEC7F@CFFEFFFCFGG@CCF@F9CF@<C8CFGD+@FG?FGECFGDG<<C@@FE:CF6@CFFFC<,,9CEFGCEFFGGF:C@FE<<F,E@EFGDEAFF+>:C>7A<F@,FCB,,B>F<B=8=>3DDF<<><@<,,,@F>,:F75>>F3:F?>EC@CDFGCC:<,4<2=1<:8,?7:F:;CCEEG>B9FFG=B/::*;/8*A*:/;E*A955?CGGFG:+3;EGDGGFF><<DCC
@M03364:276:000000000-BLYN8:1:1101:20128:4327 1:N:0:1
ACTCCTACGGGAGGCAGCAGTAGGGAATCTTCCACAATGGATGAAAGTCTGATGGAGCAACGCCGCGTGAGTGAAGAAGGTTTTCGGATCGTAAAACTCTGTTGTTGGAGAAGAACGTATTTGATAGTAACTGATCAAGTAGTGACGGTATCCAACCAGAAAGCCACGGCTAACTACGTGCCAGCAGCCGCGGTAATACGTAGGTGGCAAGCGTTGTCCGGATTTATTGGGCGTAAAGCGAGCG
+
GGGGGGGGGGGGGGGGEGGDGGGGGGGGGGGGGGGGGGGGGGGGGGGGGGGGGFGGGGGGGGGGGGG@CEGGFGGGGGGGFGGGGDEGGGGGGGGGDGGGGF<EFGGGGGGGGGGGEGFGGGGGGGGGGFFFFGGGGFGGGGGGGGGGGGGGGGGGEDDCFFGGGGDGGGGGGGGGGGGGCGGGFF>FFGGE5CEEEGGGGGG7?FFGGFFGGGGGGGGGGDEGGGGGFGEGGGGGFDGGGCDD
@M03364:276:000000000-BLYN8:1:1101:15357:4343 1:N:0:1
ACTCCTACGGGAGGCAGCAGTGGGGAATATTGGACAATGGGGGCAACCCTGATCCAGCAATGCCGCGTGTGTGAAGAAGGCCTTCGGGTTGTAAAGCACTTTCAGCAGGGAGGAAGAGATGACGGTTAATACCCGTTGTTGTGACGTTACCTGCAGAAGAAGCACCGGCTATCTCCGTGCCAGCAGCCGCGGTAATACGGAGGGTGCGAGCGTTATTCGGAATTACTGGGCGTAAAGCGCACGC
+
GGGGGGGGGGGGGGGGGGGGGGGGGGGGGGGGGGGGGGGGGGGGGGGGGGGGGGGGGGGFGGGGGGGGGGGGGGGGGGGGGCGGGGGGGGGGGGGGFGGGGGGGGGGGGGFGGGGGFGGGGGGGGGGGGGGGFGGGGGGGGGGGGGCFCGGGGGGGGGGGGGGCFGGGGGCGGGGGGGGGGGGGGGGGGGGGGGGCFFGGGGGC;EGGDGGGGEEEFF6E5CGCCCFGGGGGGGGCCGDGGDGD
@M03364:276:000000000-BLYN8:1:1101:11034:4394 1:N:0:1
ACTCCTACGGGAGGCAGCAGTAGGGAATCTTCGGCAATGGACGAAAGTCTGACCGAGCAACGCCGCGTGAGTGAAGAAGGTTTTCGGATCGTAAAACTCTGTTGTTAGAGAAGAACAAGGACGTTAGTAACTGAACGTCCCCTGACGGTATCTAACCAGAAAGCCACGGCTAACTACGTGCCAGCAGCCGCGGTAATACGTAGGTGGCAAGCGTTGTCCGGATTTATTGGGCGTAAAGCGAGCG
+
GGGGGGGGGGGGGGGGGGGGGGGGGGGGGGGGGGGGGGGGGGGGGGFGGGGGGGGGGGGGGGGGGGGGGDGGGGGGGGGGGGGGGGGGGGGGGGGGGGGGGGGGGGGGGGGGGGGGGGGGGGGGGGGGGGGGGGGGGGGGGGGGGGGGGGGGGGGGGGGGGGGGGGGGGGGGGGGGGGGGGGGGGGGGGGGGGGGGGGGFGGGGGGGGGGGGGGGGGGDEGEEEG?F?E?GGGDEEGGGG<DG<
@M03364:276:000000000-BLYN8:1:1101:8550:4432 1:N:0:1
ACTCCTACGGGAGGCAGCAGTAGGGAATCTTCGGCAATGGACGAAAGTCTGACCGAGCAACGCCGCGTGAGTGAAGAAGGTTTTCGGATCGTAAAACTCTGTTGTTAGAGAAGAACAAGGACGTTAGTAACTGAACGTCCCCTGACGGTATCTAACCAGAAAGCCACGGCTAACTACGTGCCAGCAGCCGCGGTAATACGTAGGTGGCAAGCGTTGTCCGGATTTATTGGGCGTAAAGCGAGCG
+
GGGGGGGGGGGGGGGGGGGGGGGGGGGGGGGGGGGGGGGGGGGGGGGGGGGGGGGGGGGGGGGGGGGGGGGGGGGGGGGGGGGGGGGGGGGGGGGGGGGGGGGGGGGGGGGGGGGGGGGGGCCGGGGGGGGGGGGGGGGGGGFGGGGGGGGGGGGGDFGGGGGGGGGGGGGGGGGGGEFFGGGGGGGGFGGGGGGGGFFGGGGGGGGGGGGGGGGGGGGGD5CEGFGGGFGGG5EGCG7DDGGD
@M03364:276:000000000-BLYN8:1:1101:6230:4476 1:N:0:1
ACTCCTACGGGAGGCAGCAGTAGGGAATCTTCGGCAATGGGGGCAACCCTGACCGAGCAACGCCGCGTGAGTGAAGAAGGGTTTCGGATCGGAAAACTCTGTTGTTAGAGAAGAACGTTAAGTAGAGTGGAAAGTTACTTAAGTGACGGTATCTAACCAGAAAGCCACGGCTAACTACGTGCCAGCAGCCGCGGTAATACGTAGGTGGCAAGCGTTGTCCGGATTTATTGGGCGTAAAGCGAGC
+
GGGFGDGGCCG77@@@FGFEG@EDDFEEGGGGGGGGC@AEFEGGDF@DG8FFFEFDDFGFGGCFFFG+@FFFFGCG??FE+?EF,B=CFCG7FFCF,FFBEGGGE,EC?BFGGGG8C:FG7BDDGFFBFD<DFGGCDFFGA9F@EC<FFF<@@CFFGC:FDGCFF,6FEE:*>F@EFGEGGGEBFGGGC::CEECC5BC+CCFFGFGGGGGGFE8CCCFGEG572<C?GCFGGG/:/9FGGGG)
@M03364:276:000000000-BLYN8:1:1101:18647:4487 1:N:0:1
ACTCCTACGGGAGGCAGCAGTAGGGAATCTTCGGCAATGGACGAAAGTCTGACCGAGCAACGCCGCGTGAGTGAAGAAGGTTTTCGGATCGTAAAACTCTGTTGTTAGAGAAGAACAAGGACGTTAGTAACTGAACGTCCCCTGACGGTATCTAACCAGAAAGCCACGGCTAACTACGTGCCAGCAGCCGCGGTAATACGTAGGTGGCAAGCGTTGTCCGGATTTATTGGGCGTAAAGCGAGCG
+
GGGGFGGGGGGGGGGGGGGFGGGGGGGGGGFFFGGGGGGGGGGGGGDGGGGGGGGGGGGGGGGGGGGGGGCGGGGGGGGGGGFFGGGGGGGGGGGGFGGGGGGGFGGGGGGGGGGGFGGGGGGGGGGGFGGGGGGGGFGGCGGGGGGCFGGGGGGGGGGGGGGGDEGGEGGEFCEGFGGFFGGGGGFGGEGEGGDGGGGGCFFEF?CCFCF=CE:C5+ACECC7CEF9E+CFDD7CGDFDGDD<
@M03364:276:000000000-BLYN8:1:1101:14638:4501 1:N:0:1
ACTCCTACGGGAGGCAGCAGTGGGGAATTTTGGACAATGGGCGCAAGCCTGATCCAGCAATGCCGCGTGTGTGATGAAGGCCTTCGGGTTGTAAAGCACTTTTGGCGGGAACGAAAAGGTCCGTGCTAATACCATGGGCTGATGACGGTACCCGCAGAATAAGCACCGGCTAACTACGTGCCAGCAGCCGCGGTAATACGTAGGGTGCGAGCGTTAATCGGAATTACTGGGCGTAAAGAGTGCG
+
GGGGGGGGGGGGGGGGGGGGGGGGGGGGGGGGGFFGGGGGGGGGGGGGGGGGGGGGGGGGGDGGGGGGGGGGGGGGGGGGGGGGGGGGGGGGGGGGGGGGGGGGGGGGGCGGGGGGGGGGGFEGGGGGGGGGGGGGGGGGGGGGGGGGGGGGGGGGGGGGFGGCGGGGGGGGGGGGGGFGFFDDDGGGGGGDGG5CFGGGGGGGGGGGGCGGGGGGGGGGGGGGGFGGGCFFGGGCCDGGGGG5
@M03364:276:000000000-BLYN8:1:1101:12084:4506 1:N:0:1
ACTCCTACGGGAGGCAGCAGTAGGGAATCTTCCGCAATGGACGAAAGTCTGACGGAGCAACGCCGCGTGTGTGAAGAAGGTTTTCGGATCGTAAAACTCTGTTGTTAGAGAAGAACAAGGACGTTAGTAACTGAACGTCCCCTGACGGTATCTAACCAGAAAGCCACGGCTAACTACGTGCCAGCAGCCGCGGTAATACGTAGGGGGCAAGCGTTGTCCGGATTTATTGGGCGTAAAGCGAGGG
+
GGGGGGGGGGGGGGGGGGGGGCFGGGGGGGGGFEGGGGGGCFGGGGGCFGGG<FGGGGFFEFFGGGGGGGGGGGGGGGGGF<FGCEGCG+CFGGGEGFGGFFF?BC<BCEFFGGGEGGGCFDFF<BEFGD?<DD<FFF<73,@FFFGGGGBGGF<FA3>F<F7:FGGGGDD>FFGCFCGG7E9>:,2,B*::BEGG?;9C9:CE7E>E*8@551;E::<:E**2<:?@FCF55/:CFG77C5))
@M03364:276:000000000-BLYN8:1:1101:22001:4514 1:N:0:1
ACTCCTACGGGAGGCAGCAGTGGGGAATATTGCACAATGGGCGCAAGCCTGATGCAGCCATGCCGCGTGTATGAAGAAGGCCTTCGGGTTGTAAAGTACTTTCAGCGGGGAGGAAGGGAGTAAAGTTAATACCTTTGCTCATTGACGTTACCCGCAGAAGAAGCACCGGCTAACTCCGTGCCAGCAGCCGGGGTAATACGGAGGGTGCAAGCGTTAATCGGAATTACTGGGCGTAAAGCGCACG
+
GGGGGGGGGGGGGGGGGGGGGGGGGGGGCGGGGGGGGGGGGFGFGGGGGGEFGGGGGGGGGGGGGGGGGGFGGGGGGFGGGGGGGGGGGGGGGGGGCFGGGGGGGGECGGECFDFGGGGGGGFGGGGGGGGGGGGGGGGGFGFGFGG@FFEGGDFFFGGGGGFFCEGGGGGGGGGGGGGFDFGGGGGGGGGGGGGFFFGGDE>ECEGGGGFGGECC=E?FGGD=CFGGGGGGGDEGGGGG3DCC
@M03364:276:000000000-BLYN8:1:1101:6201:4539 1:N:0:1
ACTCCTACGGGAGGCAGCAGTAGGGAATCTTCGGCAATGGACGAAAGTCTGACCGAGCAACGCCGCGTGAGTGAAGAAGGTTTTCGGATCGTAAAACTCTGTTGTTAGAGAAGAACAAGGACGTTAGTAACTGAACGTCCCCTGACGGTATCTAACCAGAAAGCCACGGCTAACTACGTGCCAGCAGCCGCGGTAATACGTAGGTGGCAAGCGTTGTCCGGATTTATTGGGCGTAAAGCGAGCG
+
GGGGGGGGGGGGGGGGGFFFGGGGGGGGGGGFGGEGGGGGFGGGGGGGGGGGGGGGGGGGGGGGGGGGGEGGGGGGGGGGDDGFGGGGGGGGGGGGGGGGGGGGGGGGGGEGGGGGGGGGGDFFGGGGGGGGGFGFGGGEG8FGGDGGGGGGGGGGGGGGGGFGCCFFGDGGGGGGGGGGFGGGGGGGGGG>EGGE9B9CECFEFGFGGGGGGGGGG7CCG8;C+CFGGGGGGGGGCGCDGGDC
@M03364:276:000000000-BLYN8:1:1101:15206:4562 1:N:0:1
ACTCCTACGGGAGGCAGCAGTGGGGAATATTGCACAATGGGCGCAAGCCTGATGCAGCCATGCCGCGTGTATGAAGAAGGCCTTCGGGTTGTAAAGTACTTTCAGCGAGGAGGAAGGTGTTGAGGTTAATAACCTCAGCAATTGACGTTACTCGCAGAAGAAGCACCGGCTAACTCCGTGCCAGCAGCCGCGGTAATACGGAGGGTGCAAGCGTTAATCGGAATTACTGGGCGTAAAGCGCACG
+
GGGGGGFGGGGGGGGGGGGGGGGGGGGGGGGGGGGGGGGGGGGGGGGGGGGGGGGGGGGGGGGGGGGGGGGGFGGGGGGGGGGGGGGGGGGGGFGGGGGGGGGGGGGFGGEGGGGGGGGGGGGGGGGGGGGGGGGGGGGGGFGGGGGGGGGGGGGGGGGGGFGGGGGGGGGGGGGGGGGGGGGGGGGGGGGGGGGGGGGGG5BEGGGGGGGGGGGGGGGGGD5CGFFGGDFGGGGGGGGGGGD3
@M03364:276:000000000-BLYN8:1:1101:21775:4596 1:N:0:1
ACTCCTACGGGAGGCAGCAGTAGGGAATCTTCGGCAATGGACGAAAGTCTGACCGAGCAACGCCGCGTGAGTGAAGAAGGTTTTCGGATCGTAAAACTCTGTTGTTAGAGAAGAACAAGGACGTTAGTAACTGAACGTCCCCTGACGGTATCTAACCAGAAAGCCACGGCTAACTACGTGCCAGCAGCCGCGGTAATACGTAGGTGGCAAGCGTTGTCCGGATTTATTGGGCGTAAAGCGAGCG
+
GGGGGGGGGGGGGGGGGGFGFDFGGGGGGGGGFGGGGGGGGGGGGGGGGGGGAEGGGGGGGGGGGGGGGGGCFFGGGGGGGGGGAGGGEGEFGFEGGGGGGGGGGGGAFGFGGGGGGGGGFGGGGGGGGGGGGGGGGGGFGGGGGGGGEGGGGGGGGGGFCCCD:EGGGGGGGGGGGGGB@DFGGGGGGGGGGGGGGGCFGGGDEGFGGGGGGGGCCEGGGCCEFFFGFFFGGGGGGGFG3DG<
@M03364:276:000000000-BLYN8:1:1101:8831:4607 1:N:0:1
ACTCCTACGGGAGGCAGCAGTGGGGAATATTGCACAATGGGCGCAAGCCTGATGCAGCCATGCCGCGTGTATGAAGAAGGCCTTCGGGTTGTAAAGTACTTTCAGCGGGGAGGAAGGGAGTAAAGTTAATACCTTTGCTCATTGACGTTACCCGCAGAAGAAGCACCGGCTAACTCCGTGCCAGCAGCCGCGGTAATACGGAGGGTGCAAGCGTTAATCGGAATTACTGGGCGTAAAGCGCACG
+
GGGGGGGGGGGGGGGGGGGGGGGGGGGGGGGGGGGGGGFGGGGGGGGGGGGGGGGGGGFFGGGGGGGGGGGGGGGFGGGGGGGGGGGGGGGGGGGGGGGGGGGGGGGGGDECFGGGGG,FFGGDGCGGGGGGGGGFGFG9=FFGGGGDGGGG,@@EFEG7FFGGFGFEEGGGGGGGGGGFEGGGGGGGGGGGECGGGGGGECEGGGG>FFGGGEG=FGFGGGDGFDGGGGGGDDGCFFCD3)/7
@M03364:276:000000000-BLYN8:1:1101:21943:4622 1:N:0:1
ACTCCTACGGGAGGCAGCAGTAGGGAATCTTCGGCAATGGACGAAAGTCTGACCGAGCAACGCCGCGTGAGTGAAGAAGGTTTTCGGATCGTAAAACTCTGTTGTTAGAGAAGAACAAGGACGTTAGTAACTGAACGTCCCCTGACGGTATCTAACCAGAAAGCCACGGCTAACTACGTGCCAGCAGCCGCGGTAATACGTAGGTGGCAAGCGTTGTCCGGATTTATTGGGCGTAAAGCGAGCG
+
GGGGGFGGGGGGGGGGGGFGGGGGGGGGGGGGGGGGGGGGGGGGGGGGGGGGGGGGGGEGGGGGGGGGGGEGGGGGGGGGGGGGGGGGDGGGGGGGGGGGGGGFGGGGGGGGGGGGGGGCFGGEGGDGGGGGGGGFGGGGGGGGGGGGGGGGGGGGGGGGCGGGGGGGGGGDFFGGGCGFGGGGGGGGGGGGGGGGGGGGGFGGGGFFGGGGGGGGGGGGGGGGGGGGGGGFGGGGCGGDGGG9
@M03364:276:000000000-BLYN8:1:1101:9544:4627 1:N:0:1
ACTCCTACGGGAGGCAGCAGTAGGGAATCTTCCGCAATGGACGAAAGTCTGACGGAGCAACGCCGCGTGTGTGAAGAAGGTTTTCGGATCGTAAAACTCTGTTGTTAGAGAAGAACAAGGACGTTAGTAACTGAACGTCCCCTGACGGTATCTAACCAGAAAGCCACGGCTAACTACGTGCCAGCAGCCGCGGTAATACGTAGGTGGCAAGCGTTGTCCGGATTTATTGGGCGTAAAGCGAGCG
+
GGGGGGGGGGGGGGGGGGGGGGGGGGGGGGGGGGGGGGGGGGGGGGFGGGGGGGGGGGGGGGGGGGGFFGGGGGGGGGGGGGGGGGGGGGGGGGGGGGGGGGGGGGGGGGGGGGGGGGGGGGGGGGGGGGGGGGGGGGGGGGGGGGGGGFGFGGGGCGGFGGGGFGGGGGGGFGGFGEGGGGGGGGGGGGDGDGGGGGGGFCFCFGFGGGGGCGGGEFFGG85C6<?FFGGGDDGEGGGG:C97
@M03364:276:000000000-BLYN8:1:1101:15569:4628 1:N:0:1
ACTCCTACGGGAGGCAGCAGTAGGGAATCTTCGGCAATGGGGGCAACCCTGACCGAGCAACGCCGCGTGAGTGAAGAAGGTTTTCGGATCGTAAAACTCTGTTGTTAGAGAAGAACGTTAAGTAGAGTGGAAAGTTACTTAAGTGACGGTATCTAACCAGAAAGGGACGGCTAACTACGTGCCAGCAGCCGCGGTAATACGTAGGTCCCAAGCGTTGTCCGGATTTATTGGGCGTAAAGCGAGC
+
GGGGGGGGGGGGGGGGGGGGGGGGGGGGGGGGGGGGGGGGGGGGGGFGGGGGGGGGGGGGGGGGGGGGGGGGGGGGFFGGGGGGGGGGGGGGGGGGGGGGGGGGGGGGGGGGGGGGGFF,<FDFFGFGGGGGFFGGFGGGGFGGFDBEGGGGFGGGGCGGGGGGGGGGGGGGGDGGGGGGGGGGGGGGGEGCEC8EDFF+CGGGD?EGFG6CFEG==EGGEGEGG60CC?F5CDGGGDFFDDG)
@M03364:276:000000000-BLYN8:1:1101:21693:4638 1:N:0:1
ACTCCTACGGGAGGCAGCAGTAGGGAATCTTCGGCAATGGACGAAAGTCTGATCGAGCAACGCCGCGTGAGTGAAGAAGGTTTTCGGATTGTAAAACTCTGTTGGTAGAGAAGAACAAGGACGTTCGTAACTGAACGGCCCCGGACGGTATCTAACCAGAAAGCCCCGTCTAACTACGTGCCAGCAGCCTCTGTAATACTTAGGGGGCAAACGTTGTCCGGATTTATTGGGCGTAAAGCGAGCG
+
@AEFGGFFGGGGGGGGGG-EFFFGGFFFEFF9F7@E7EFF9EFGGFGGGGDC,E@CFC7FGEGGGGGGCCF,C<EFGGGGEFGGGGGC7+BBEEFFGGGGFGEA,BEA5?D<AE,?<,B,B,+?8,3CDFGFCFFFF+3+>F+<<++*@:*=@,,EFFEDF,?A:*1>*>,<2CB9FC<<*6,,1,,4*8*+BC99?CC229+9*3888C0**2**:?+1**//++3C2AF5957/*;D<DDD)
@M03364:276:000000000-BLYN8:1:1101:13926:4655 1:N:0:1
ACTCCTACGGGAGGCAGCAGTAGGGAATCTTCCACAATGGACGAAAGTCTGATGGAGCAACGCCGCGTGAGTGAAGAAGGTTTTCGGATCGTAAAACTCTGTTGTTGGAGAAGAACGTATTTGATAGTAACTGATCAGGTAGTGACGGTATCCAACCAGAAAGCCACGGCTAACTACGTGCCAGCAGCCGCGGTAATACGTAGGTGGCAAGCGTTGTCCGGATTTATTGGGCGTAAAGCGAGCG
+
GGGGGGGGGGGGGGGGGGGGGGGGGGGGGGGGGGGGGGGGGGGGGGGGGGGGGGGGGGGGGGGGGGGGGGGGGGGGGGGGGGGGGGGGGGGGGGGGGGGGGGGGGGGGGGGGGGGGGG?FGGGGGGGGGGGGGGGGGGGGGGGGGGGGGGGGGGGGGGGGGGGGGGGGGGGGGGGGGGGGGGGGGGGGGGGGGGDGGGGGGGGGGGGGGGGGGGGEGGGGG8EGGGGGGGGGGGGGGCFDDGD7
@M03364:276:000000000-BLYN8:1:1101:12312:4672 1:N:0:1
ACTCCTACGGGAGGCAGCAGTGGGGAATATTGCACAATGGGCGCAAGCCTGATGCAGCCATGCCGCGTGTATGAAGAAGGCCTTCGGGTTGTAAAGTACTTTCAGCGGGGAGGAAGGGAGTAAAGTTAATACCTTTGCTCATTGACGTTACCCGCAGAAGAAGCACCGGCTAACTCCGTGCCAGCAGCCGCGGTAATACGGAGGGTGCAAGCGTTAATCGGAATTACTGGGCGTAAAGCGCACG
+
GGGGGGGGGGGGGGGGGGGGGGGGGGGGGGGGFFGGGGGGGGGGGGGGGGGGGGGGGGGGGGGGGGGGGGGGGGGGGGGGGGGGGGGGGGGGGGGGGGGGGGFGGGGGGGGGGGGGGGFCFECDFGGGGGFGGGGGGFGGGGGGGCEGGGGGGGDEE7FFFEGGGGGGGGGGGGGGGEGGGEFFGGGGCCEGGGGGGGGFE>CGGGGGGGGGGGGEDCFGGCEFGGFFGGGGGGGGGGGGGGGD
@M03364:276:000000000-BLYN8:1:1101:15436:4679 1:N:0:1
ACTCCTACGGGAGGCAGCAGTAGGGAATCTTCGGCAATGGACGAAAGTCTGACCGAGCAACGCCGCGTGAGTGAAGAAGGTTTTCGGATCGTAAAACTCTGTTGTTAGAGAAGAACAAGGACGTTAGTAACTGAACGTCCCCTGACGGTATCTAACCAGAAAGCCACGGCTAACTACGTGCCAGCAGCCGCGGTAATACGTAGGTGGCAAGCGTTGTCCGGATTTATTGGGCGTAAAGCGAGCG
+
GGGGGGGGGGGGGGGGGGGGGGGGGGGGGGGGGGGGGGGGGGGGGGGGGGGGGGGGGGGGGGGGGGGGGEGGFGGFGGGGGGGGGGGGGGGGGGGGGGGGGGGGGGGGGGGGGGGGGGGCFGGGGGGGGGGGGGGGGGGFGCGGGGGGGGGGGGDFGGGGGGGGFGGG:FGGGGGGGGGGGGGGGGGGGGGGGGGGFFFFFFFGGGGGGGGGGGGCEFGGG=85CFGGGGGGGGGDFFGGGGG<
@M03364:276:000000000-BLYN8:1:1101:26225:4732 1:N:0:1
ACTCCTACGGGAGGCAGCAGTAGGGAATCTTCGGCAATGGACGAAAGTCTGACCGAGCAACGCCGCGTGAGTGAAGAAGGTTTTCGGATCGTAAAACTCTGTTGTTAGAGAAGAACAAGGACGTTAGTAACTGAACGTCCCCTGACGGTATCTAACCAGAAAGCCACGGCTAACTACGTGCCAGCAGCCGCGGTAATACGTAGGTGGCAAGCGTTGTCCGGATTTATTGGGCGTAAAGCGAG
+
GGGEGGGGGGGGGGGGFEGGGGGGDFGGGG9FDEGGDFGGCFFGGGGFGGFGGFGFGG7FGGGDEEGFGEGEFGGGGGGGFF9CFGGGFGGGGGGFFGGGGGGGGGGGAF9?EFEFCCE8EGGCFGGFGGGACD9FFGD7+FF<A8>CC7<FE<FGGFC7FF:CFGFCCEFGFGFCCEGGCFFCFGGGGGE:CE8EFGGC++2CGGGGF6/*3:CEEGGGC5*:<9FGGCGGGGG5CFDG3)
@M03364:276:000000000-BLYN8:1:1101:8125:4740 1:N:0:1
ACTCCTACGGGAGGCAGCAGTAGGGAATCTTCCGCAATGGACGAAAGTCTGACGGAGCAACGCCGCGTGTGTGAAGAAGGTTTTCGGATCGTAAAGCACTGTTGTTAGAGAAGAACAAGGATAAGAGTCACTGCTTGTCCCTTGACGGTATCTAACCAGAAAGCCACGGCTAACTACGTGCCAGCAGCCGCGGTAATACGTAGGTGGCAAGCGTTGTCCGGATTTATTGGGCGTAAAGCGAGCG
+
GGGGGGGGGGGGGGGGGGGGGGGGGGGGGGGGGGGGGGGGGGGGGGGGGGGGGGGGGGGGGGGGGGGGGGGGGGGGGGGGGGGGGGGGGGGGGGGGGGGGGGGGGGFGGGGGGGGGGGGGGGGGGGGGGGGGGGGGGGGGGGGGGGGGGGGGGGGGGGGGGGGGGGGGGGGGGGGGGGGGGGGGGDGGGGGGGGGGGCCCFGGGGGGGGGGGGGGEE7FGG8;CGGGGGFGCDDGGGGGGGGGD
@M03364:276:000000000-BLYN8:1:1101:17630:4758 1:N:0:1
ACTCCTACGGGAGGCAGCAGTAGGGAATCTTCGGCAATGGACGAAAGTCTGACCGAGCAACGCCGCGTGAGTGAAGAAGGTTTTCGGATCGTAAAACTCTGTTGTTAGAGAAGAACAAGGACGTTAGTAACTGAACGTCCCCTGACGGTATCTAACCAGAAAGCCACGGCTAACTACGTGCCAGCAGCCGCGGTAATACGTAGGTGGCAAGCGTTGTCCGGATTTATTGGGCGTAAAGCGAGCG
+
GGGGGGGGGGGGGGGGGGGGGGGGGGGGGGGGGGGGGGGGGGGGGGGGGGGGGGGGGGGGGGGGGGGGEEGGGGGGGGGGGGGGFGGDGGGFGGGGGGGGGGGFGGGGFGGGGGGGGFFFGGG7BGGGGGGGGGGGGGG@CFGGGGGGGGGGGGGGGGGGGGGGGGGGGGGGGGGGGGGGGGGGGGGGGGGGGGECFGGGFFGGGGGGGFGFGGGGGGGGE5==@7CGGGGGGDGGGGGGGDG3
@M03364:276:000000000-BLYN8:1:1101:8986:4764 1:N:0:1
ACTCCTACGGGAGGCAGCAGTAGGGAATCTTCCACAATGGATGAAAGTCTGATGGAGCAACGCCGCGTGAGTGAAGAAGGTTTTCGGATCGTAAAACTCTGTTGTTGGAGAAGAACGTATTTGATAGTAACTGATCAAGTAGTGACGGTATCCAACCAGAAAGCCACGGCTAACTACGTGCCAGCAGCCGCGGTAATACGTAGGTGGCAAGCGTTGTCCGGATTTATTGGGCGTAAAGCGAGCG
+
GGGGGGGGGGGGGGGGGGGGGGGGGGGGGGGGGGGGGGGGGGGDGGGGGGFGGGGGGGGGGGGGGGGGGGGGGGGGGGGGGGGGGCGGGGGGGGG9BFFFAFGGGGGGGFGGGGGGGGGGGGGDGGFGFGFFFGGGGGGGGGGGGFGGGGGGFGGGGGGGGGGGGGGGFGGGGGGGGGGG@FGGGGGGGGGGGGGGGGGGGFGGGGFGGGGGGGEGGEEEGEEGGFFFGGGG3CECFFCDCDG<
@M03364:276:000000000-BLYN8:1:1101:9088:4775 1:N:0:1
ACTCCTACGGGAGGCAGCAGTAGGGAATCTTCGGCAATGGACGAAAGTCTGACCGAGCAACGCCGCGTGAGTGAAGAAGGTTTTCGGATCGTAAAACTCTGTTGTTAGAGAAGAACAAGGACGTTAGTAACTGAACGTCCCCTGACGGTATCTAACCAGAAAGCCACGGCTAACTACGTGCCAGCAGCCGCGGTAATACGTAGGTGGCAAGCGTTTTCCGGATTTATTGGGCGTAAAGCGAGCG
+
GGGGFGGGGGGGGGGGGGGGGGGGGGGGGGGGGGGGGGGGGGGGGGGGGGGGGGGGGGEFGGGGGGGGGEGGGGGGGGGGFGGGGGGDFGGGGFFCFFGFGGGGEGGGFFG@FGGGGGFFGFG>FFGGGCACCDFGFFB8@BFGGGGGDCCFGFFGGGGGGFGFGFGGGG:FFCBDFGG7DGGGGCCFGC>EEE8E?9CCGGGD+9;=6CGGG*8*/<A=5*8=FCFGFFF57DGGF=FDDGGG
@M03364:276:000000000-BLYN8:1:1101:14539:4793 1:N:0:1
ACTCCTACGGGAGGCAGCAGTAGGGAATCTTCGGCAATGGACGAAAGTCTGACCGAGCAACGCCGCGTGAGTGAAGAAGGTTTTCGGATCGTAAAACTCTGTTGTTAGAGAAGAACAAGGACGTTAGTAACTGAACGTCCCCTGACGGTATCTAACCAGAAAGCCACGGCTAACTACGTGCCAGCAGCCGCGGTAATACGTAGGTGGCAAGCGTTGTCCGGATTTATTGGGCGTAAAGCGAGCG
+
GGGGGGGGGGGGGGGGGGGGGGGGGGGGGGGGGGGGGGGGGGGGGGGGGGGGGGGGGGGGGGGGGGGGGDGGGGGGGGGGGGGGGGGGGGGGGGGGGGGGGGGGGGGGGGGGGGGGGGGGGGGGGGGGGGGGGGGGGGGGGGGGGGGGGGGGGGGGGGGGGGGGGGGGGGGGGGGGGGGGGGGGGGGGGGGGGGCCGGGGGGGGGGGGFCGFGGGGGGGGGG=CFGFFGGGGGGDGGGGGGGGC
@M03364:276:000000000-BLYN8:1:1101:15276:4814 1:N:0:1
ACTCCTACGGGAGGCAGCAGTGGGGAATATTGCACAATGGGCGCAAGCCTGATGCAGCCATGCCGCGTGTATGAAGAAGGCCTTCGGGTTGTAAAGTACTTTCAGCGGGGAGGAAGGGATGAGCCTTAATACGGCTCGTCATTGACGTTACCCGCAGAAGAAGCACCGGCTAACTCCGTGCCAGCAGCCGCGGTAATACGGAGGGTGCAAGCGTTAATCGGAATTACTGGGCGTAAAGCGCACG
+
GGGGGGGGGGGGGGGGGGGGGGGGGGGGGGGGGGGGGGGGGGGGGGGGGGGGGGGGGGGGGGGGGGGGGGGGFGGGGGGGGGGGGGGGGGGGGGGGGGGGGGGGGGGGGGGGGGGGGGGGGGGGGGGGGGGGGGGGGGGGGGGGGGGGGGGGGGEFEGGGGGGGGGGGGGGGGGGGGGGGGGGGGGGGGGGEGGGGGGGFGCEGGGGGGGGCEGDGGGGGGGGGF7?EG6FGGGDEGGD>39<3
@M03364:276:000000000-BLYN8:1:1101:16022:4820 1:N:0:1
ACTCCTACGGGAGGCAGCAGTGGGGAATATTGCACAATGGGCGCAAGCCTGATGCAGCCATGCCGCGTGTATGAAGAAGGCCTTCGGGTTGTAAAGTACTTTCAGCGGGGAGGAAGGGGTTGTGGTTAATAACCGCGGCCATTGACGTTACCCGCAGAAGAAGCACCGGCTAACTCCGTGCCAGCAGCCGCGGTAATACGGAGGGTGCAAGCGTTAATCGGAATTACTGGGCGTAAAGCGCACG
+
GGGGGGGGGGGGGGGGGGGGGGGGGGGGGGGGGGGGGGGGGGGGGGGFGGGGGGGGGGGGGGGGGGGGGGGGGGGGGFGGGFGGGGGGGGGGFFGFGFGGGGGGG<FCGG+FFGGGGGGGGGGGGGGGGGGGGGGGGDGGGGGGGGGGGGGGGGGGGGGDGFGGGGCFGGGGGGGGGGGGGGGGGGGGGGGGGGGGGGFGG>CE>CEGGGGFEGGGGGGGGGGFGGGGGGGDCDGGGGGGCC<5
@M03364:276:000000000-BLYN8:1:1101:15763:4833 1:N:0:1
ACTCCTACGGGAGGCAGCAGTAGGGAATCTTCGGCAATGGACGAAAGTCTGACCGAGCAACGCCGCGTGAGTGAAGAAGGTTTTCGGATCGTAAAACTCTGTTGTTAGAGAAGAACAAGGACGTTAGTAACTGAACGTCCCCTGACGGTATCTAACCAGAAAGCCACGGCTAACTACGTGCCAGCAGCCGCGGTAATACGTAGGTGGCAAGCGTTGTCCGGATTTATTGGGCGTAAAGCGAGCG
+
FDFGGGGFGEGGGDGGGGGGGGGGGGGGGGGGGDEDCFGGFEFGCEGGGFGGGGGGGGGGGDGGGGGGGGGEFGGGGGGGGGGGGGGGEGGGFFGGGGGGGFGGEFCAFFDCGGFGFGGFGGGCGGGFGCFGCCEEFCDFGGGGGG7FGGGGF<FFFGGEEGFF7FGGDGGGGGD@:@FGGD;C@7CFGGGEE8EECBFGFGGGGFCFC?8=C8*:EGGCC5*/<ACC:<857C/:3>:D3)9>
@M03364:276:000000000-BLYN8:1:1101:7182:4849 1:N:0:1
ACTCCTACGGGAGGCAGCAGTAGGGAATCTTCGGCAATGGACGAAAGTCTGACCGAGCAACGCCGCGTGAGTGAAGAAGGTTTTCGGATCGTAAAACTCTGTTGTTAGAGAAGAACAAGGACGTTAGTAACTGAACGTCCCCTGACGGTATCTAACCAGAAAGCCACGGCTAACTACGTGCCAGCAGCCGCGGTAATACGTAGGTGGCAAGCGTTGTCCGGATTTATTGGGCGTAAAGCGAGCG
+
GGGGGGGGGGGGGGGGGGGGGGGGGGGGGGGGGGGGGGGGGFGGGGGGGGGGGGGGGGGGGGGGGGGGGGGGFFGGGGGGGGGGGGGGGGGGGGGGGGGGGGGGGGGGGGGGGGGGGGGGGGGGGGGGGGGGGGGGGGGGGGGGGGGGGGGGGGFGGGGGGGGGGGGGGGGGGGGGGGGGGGGGGGGGFGGGGGGGGGGGGGGGGGGGGGGGGGGGGGGGGE==CGGCEGGGGGGGGGGGGGGD
@M03364:276:000000000-BLYN8:1:1101:4785:4863 1:N:0:1
ACTCCTACGGGAGGCAGCAGTGGGGAATATTGCACAATGTGCGCAAGCCTGATGCAGCCATGCCGCGTGTATGAAGAAGGCCTTCGGGTTGTAAAGTACTTTCAGCGGGGAGGAAGGGGTGAGCCTTAATACGGTTCGTCATTGAGGGTACCCGCAGGAGAAGCACCGGCTAACTCCGTGCCAGCAGCCGCGGTAATACGGAGGGGGCAAGCGTTATGCGGAATTACTGGGCTTAAAGCGCACG
+
GGEGDGGFGGGGGGGGGEGGGGGGGDGGC<FCCEFGCF9,CCFGGD@6F8F<C<F<E8FEAE<F@@BBF?8<F9?F,FFFGFGGEFF:,,7B<,5CFFG9B@F??FB@+>4C+?33++FB+3,,:=,CFG9F7FA>B+8++3@,3,,3@FCG<::@@*1>F>:@>C7EEE7FGF;@>C<FDF2B@+=E@EE>E888CGDGGEE8**:C*2/88/;E*3+7*/57@9C+:<@F0*<EF7>D<55)
@M03364:276:000000000-BLYN8:1:1101:24969:4866 1:N:0:1
ACTCCTACGGGAGGCAGCAGTGGGGAATATTGCACAATGGGCGCAAGCCTGATGCAGCCATGCCGCGTGTATGAAGAAGGCCTTCGGGTTGTAAAGTACTTTCAGCGGGGAGGAAGGGAGTAAAGCTAATACCTTTGCTCATTGACGTTACCCGCAGAAGAAGCACTGGCTAACTCCGTGCCAGCAGCCGCGGTAATACGGAGGGTGCAAGCGTTAATCGGAATTACTGGGCGTAAAGCGCACG
+
GGG9@@C@FGGG7@FCC;-CFFGFEB,C9E<FGGDFAFFGG@CEC:BDGFG?E<FCAEFFFGGDC+@+@FFGGCC<CECCFEFCF7FGACFC9E,EEGGGGGGGGFE:FG++=3=FEB,B=BBFG,,33=FGG,CFAGGG9<,@FA7C+<BE<+:*@B,@7DCCFF,,>:@C:CDFGGFF@F;BFEFGGGGGG85C?C;BE5C87;E8CFC=88;EGG7:58*5+CEFGF8*1/1777:3))9)
@M03364:276:000000000-BLYN8:1:1101:19593:4949 1:N:0:1
ACTCCTACGGGAGGCAGCAGTAGGGAATCTTCGGCAATGGACGAAAGTCTGACCGAGCAACGCCGCGTGAGTGAAGAAGGTTTTCGGATCGTAAAACTCTGTTGTTAGAGAAGAACAAGGACGTTAGTAACCGAACGTCCCCTGACGGTATCTAACCAGAAAGCCACGGCTAACTACGTGCCAGCAGCCGCGGTAATACGTAGGTGGCAAGCGTTGTCCGGATTTATTGGGCGTAAAGCGAGCG
+
GGGGGGGGGGGGGGGGGGGGGGGGDGGGGGGGGGGGGGGGGFGGGECGGGGFGGGGGGFGFGGGGGGGGGGFGGGGFGGGGGGGGGGGGGEGGGGGFGGGGGGGGDGGEGGGGGGGGGGGGGGGGGGGGGGGDGGGGGGCFGGGGGGGGGGGGGGGGGFGGGGGGGGEGGGGGFGGGCFGGGGGGGGGGGGGDE5EGGGGGGGGGGGGGCFGGGCGGGGGCECC@FGGGGCGGGDGFCGGCGGC
@M03364:276:000000000-BLYN8:1:1101:14568:4975 1:N:0:1
ACTCCTACGGGAGGCAGCAGTAGGGAATCTTCGGCAATGGACGAAAGTCTGACCGAGCAACGCCGCGTGAGTGAAGAAGGTTTTCGGATTGTAAAACTCTGTTGTTAGAGAAGAACAAGGACGTTAGTAACTGAACGTCCCCTGACGGTATCTAACCAGAAAGCCACGGCTAACTACGTGCCAGCAGCCGCGGTAATACGTAGGTGGCAAGCGTTGTCCGGATTTATTGGGCGTAAAGCGAGCG
+
GGGGGGGGGGGGGGGGGGGGGGGGGGGGGGGGGGGGGGGGGGGGGGGGGGGGGGGGGGGGGGGGGGGGGDGGGGGGGGGGGGGGGGGDG:FGGGGGGGGGGGGGGGGGGGGGGGGGGGGGGGGGGGGGGGGGGGGGGGGGGCFGGGGGGFGGGGGGGGGGGGGFGGGGGGGGGGGGGGGGGGGGGGGGGGGGGGGGGFGGGGGGGGGGGGGGGGGGGF?EGD5CFFGGGGGGGGGGGGGDGGGC
@M03364:276:000000000-BLYN8:1:1101:4468:5006 1:N:0:1
ACTCCTACGGGAGGCAGCAGTAGGGAATCTTCGGCAATGGACGAAAGTCTGACCGAGCAACGCCGCGTGAGTGAAGAAGGTTTTCGGATCGTAAAACTCTGTTGTTGGAGAAGAACGTATTTGATAGTAACTGATCAGGTCGTGACGGTATCCAACCAGAAAGCCCCGGCTAACTACGGGCCAGCAGCCGCGGTAATACGTAGGTGGCAAGCGTTGTCCGGATTTATTGGTCGTAAAGCGAGCG
+
GGGGFGGGGGGGGGGGGGGGGCFGGGGG@FG9@;FFGGGG9;@FFG:6CFGGC@+CFC7FDFGFGGGGG:FFGGGGGGG8:CFFFGG+?+BFGFC<FGGG,A<E94BF,EFGGGGG7FDD=<C,??FGGGGGGG9?FEB<,8@C<>=:+3@<@@>FGGGFGCFF:*@F***>FFFF?C*7*8CC*<4<:>C5838*5?BE++=72C8*<C5*;:*/:9?5/:**0+3++<+37)*:***1/9)9
@M03364:276:000000000-BLYN8:1:1101:19451:5042 1:N:0:1
ACTCCTACGGGAGGCAGCAGTAGGGAATCTTCCGCAATGGACGAAAGTCTGACGGAGCAACGCCGCGTGTGTGAAGAAGGTTTTCGGATCGTAAAGCACTGTTGTTAGAGAAGAACAAGGATAAGAGTCACTGCTTGTCCCTTGACGGTATCTAACCAGAAAGCCACGGCTAACTACGTGCCAGCAGCCGCGGTAATACGTAGGTGGCAAGCGTTGTCCGGAATTATTGGGCGTAAAGCGCGCG
+
GGGGGGGGGGGGGGGGGGGGGGGGGGGGGGGGGGGGGGGGGGGGGGGGGGGGGGGGGGGGGGGGGGGGGGGGGGGGGGGGGGGGGGGGGGGGGGGGGGGGGGGGGGGGGGGGGGGGGGGGGGGGGGGGFFGGGGGGGGGGGGGGGGGGGGGGGGGFGGFGGFGGFGGGGGGGGGGGGGFFGFGFGGGGGGGGGGGGGGGGGFFEGFGFGGGGGCG5CEFGGGGGGGGGGFGGGGCGGGGGDDD5
@M03364:276:000000000-BLYN8:1:1101:24898:5049 1:N:0:1
ACTCCTACGGGAGGCAGCAGTAGGGAATCTTCGGCAATGGACGAAAGTCTGACCGAGCAACGCCGCGTGAGTGAAGAAGGTTTTCGGATCGTAAAACTCTGTTGTTAGAGAAGAACAAGGACGTTAGTAACTGAACGTCCCCTGACGGTATCTAACCAGAAAGCCACGGCTAACTACGTGCCAGCAGCCGCGGTAATACGTAGGTGGCAAGCGTTGTCCGGATTTATTGGGCGTAAAGCGAGCG
+
GGGGGGGGGGGGGGGGGGCGGGG9FGGGGGGGGGGGGGGGGGGGGGGGGGGGGGGGGGGGGEGG>FGGGGGGGGGGGGG<CF?FFGGGGGGGGGGAEFGGGGFFFGGGGGGGGGGGGGG8FFG:=8CGGFGGEFFADFGGGGFC8DEEGF<FFGGGGGGGGGFFFGGGGCFGGGGEGGGGGGF?FGGG8:CEGGE79CFCBFFGGFGGGGGEECE*C7+:EEGE6C?CCFFFGDG59*:)95)>
@M03364:276:000000000-BLYN8:1:1101:4850:5052 1:N:0:1
ACTCCTACGGGAGGCAGCAGTGGGGAATATTGCACAATGGGCGCAAGCCTGATGCAGCCATGCCGCGTGTATGAAGAAGGCCTTCGGGTTGTAAAGTACTTTCAGCGGGGAGGAAGGGAGTAAAGTTAATACCTTTGCTCATTGACGTTACCCGCAGAAGAAGCACCGGCTAACTCCGTGCCAGCAGCCGCGGTAATACGGAGGGTGCAAGCGTTAATCGGAATTACTGGGCGTAAAGCGCACG
+
GGGGGGGGGGGGGGGGGGGGGGGCFGGFFGGGGGGGGGFGGGGGGDGGGGGGGGFFGGGCFGGGGGGFGEEGGGGCEGGGGGGEFFDGGGGGGGFFGFFGFGGGGGGGCE>EEGFFGGGGGGGCF<FGGGFCEFGGGGACFEFFFGGGGGG9FGDEGGGGGGGGGGFEGGEEGGFGFGFGGGGGGFGGGGGGGEGGGGGGGGGGGC*CFGGGGGGE5FGGGDG58GGFGGGGGGGDGGGGGGG3
@M03364:276:000000000-BLYN8:1:1101:22244:5053 1:N:0:1
ACTCCTACGGGAGGCAGCAGTAGGGAATCTTCGGCAATGGACGAAAGTCTGACCGAGCAACGCCGCGTGAGTGAAGAAGGTTTTCGGATCGTAAAACTCTGTTGTTAGAGAAGAACAAGGACGTTAGTAACTGAACGTCCCCTGACGGTATCTAACCAGAAAGCCACGGCTAACTACGTGCCAGCAGCCGCGGTAATACGTAGGTGGCAAGCGTTGTCCGGATTTATTGGGCGTAAAGCGAGCG
+
GGGGGGGGGGGGGGGGGGGGGGFGGGGGGGGGGGGCFGGFGGGGFGGGGGGGGGGGGGGGGGGGGGGGGFGGGGGGGGGGGGGGGGGCGGGGGGGGGGGGGGGGGGGGAGGGGGGGGGFFFGGFGGGGGGGGGG<FDGFBFGFGGGGGGGGGGFGFGGGGGGGDFGFEDEGGGGGGGGGGGFGBCFFFF>CEGGGGGGGGGGGGFGGF:F5==EG*A<C=E*;CFCFGCFCFGGGC<7FGGGG3
@M03364:276:000000000-BLYN8:1:1101:9197:5095 1:N:0:1
ACTCCTACGGGAGGCAGCAGTAGGGAATCTTCGGCAATGGGGGCAACCCTGACCGAGCAACGCCGCGTGAGTGAAGAAGGTTTTCGGATCGTAAAACTCTGTTGTTAGAGAAGAACGTTAAGTAGAGTGGAAAGTTACTTAAGTGACGGTATCTAACCAGAAAGGGACGGCTAACTACGTGCCAGCAGCCGCGGTAATACGTAGGTCCCAAGCGTTGTCCGGATTTATTGGGCGTAAAGCGAGC
+
GGGGGGGGGGGGGFEEGGGGGGGGGGGGGGGGGEGGCGGGGGEEDGGGGGGFGGGGGGGGGGDGGGEGGFGGFFGFGGFGGFFGGGCGDGGGDGGCBF9DFGGGGFGGGGFFGGGGGGGGDCFGGGGGGCGD,3FGGDCFGGGGGGGGGFFGGC=FF>CFAFGGGGGGGGDGGGGGGGGGG>8@FGG>@EEDGGCEEGGCFGCCCFGGGGGGG>2C=5EGGGGG5@F?FFFGGGGGD*>?DDG3
@M03364:276:000000000-BLYN8:1:1101:22911:5105 1:N:0:1
ACTCCTACGGGAGGCAGCAGTAGGGAATCTTCGGCAATGGACGAAAGTCTGACCGAGCAACGCCGCGTGAGTGAAGAAGGTTTTCGGATCGTAAAACTCTGTTGTTAGAGAAGAACAAGGACGTTAGTAACTGAACGTCCCCTGACGGTATCTAACCAGAAAGCCACGGCTAACTACGTGCCAGCAGCCGCGGTAATACGTAGGTGGCAAGCGTTGTCCGGATTTATTGGGCGTAAAGCGAGCG
+
GGGCFGGGGGGGGGGGGGGGGGGFGGGGGGGGGGGGEGGFGGGGGGGGGGGGGGGGGGGGGCCCFGGEF,BEFGGGGGGGGFGGGGGGGGGGGGGGGGGGGGGGGGGGFGGGGGGGGGGGGGGGGGDGGGGFGGGGGGGGFFGGGGGGGGGGGGGGGGGGGEGGGGGGGGGGGGGGCEGGEGGGGGGGFGGGGGGDFFFGGGF8FCCGGDGGGGGDGEGGGDGGGG?FGGGGGGGGGGGGGGGC
@M03364:276:000000000-BLYN8:1:1101:14847:5168 1:N:0:1
ACTCCTACGGGAGGCAGCAGTAGGGAATCTTCCGCAATGGACGAAAGTCTGACGGAGCAACGCCGCGTGTGTGAAGAAGGTTTTCGGATCGTAAAGCACTGTTGTTGGAGAAGAACAAGGATAAGAGTCACTGCTTGTCCCTTGACGGTATCTAACCAGAAAGCCACGGCTAACTACGTGCCAGCAGCCGCGGTAATACGTAGGTGGCAAGCGTTGTCCGGATTTATTGGGCGTAAAGCGAGCG
+
GGGGGGGGGGGGGGGGGGGGGGGGGGGGGGGGGGGGGGGGGGGDGGGGGGGGGGGGGGGGGGGGGGGGGGGGGGGGGGGGGGGGGGGGGGGGGGGGGGGGGGGGGGGGGGGGGGGGGGGGGGGGGGGGGGGGGGGGGGGFFGGGGGGGGGGGGGGGGGGFGGGGGGGGGGGGGGGGGGGGGGGGGGGGGGGGGGEDGGGGGFGGGGFGGGGGGGGGGGGGGEEEGGGGGGGGGGGGGGGGGGGD
@M03364:276:000000000-BLYN8:1:1101:11955:5193 1:N:0:1
ACTCCTACGGGAGGCAGCAGTAGGGAATCTTCCGCAATGGACGAAAGTCTGACGGAGCAACGCCGCGTGTGTGAAGAAGGTTTTCGGATCGTAAAGCACTGTTGTTGGAGAAGAACAAGGATAAGAGTCACTGCTTGTCCCTTGACGGTATCTAACCAGAAAGCCACGGCTAACTACGTGCCAGCAGCCGCGGTAATACGTAGGTCCCAAGCGTTGTCCGGATTTATTGGGCGTAAAGCGAGCG
+
GGGGGGGGGGGGGGGGGGGGGGGGGGGGGGGGGGGGGGGGGGGGGGGGGGGGGGGGGGGGGGGGGGGGGGGGGGGGFGGGGGGGGGGEGGGGGGGGGGGGGGGGGGGGGGGFGGGGGGGGGGGGGGGGGFGGGGGGGGFGGGGGGGGGGGGGGGGGGGGGGGGGGGGGGGGGGGGDGGFCCFGGGGGGGGGGGGGGGGGGGGGGGC:>FGGGGGG8/:FGGGGEGGGGGGGFGDEGGFCD9>D<
@M03364:276:000000000-BLYN8:1:1101:18829:5223 1:N:0:1
ACTCCTACGGGAGGCAGCAGTAGGGAATCTTCGGCAATGGACGAAAGTCTGACCGAGCAACGCCGCGTGAGTGAAGAAGGTTTTCGGATCGTAAAACTCTGTTGTTAGAGAAGAACAAGGACGTTAGTAACTGAACGTCCCCTGACGGTATCTAACCAGAAAGCCACGGCTAACTACGTGCCAGCAGCCGCGGTAATACGTAGGTGGCAAGCGTTGTCCGGATTTATTGGGCGTAAAGCGAGCG
+
GGGGGGGGGGGGGGGGGGGGGGGGGGGGGGGGGGGGGGGFGGGGGGGGGGGGGGGGGGGGGGGFFGGGGGGGGGGGGGGGGGGGGGGGGGGGGGGGGGGGGGGGGGGGGGGGGGGGGGGFGGGFGGGGGGGGGGGGGGGGGGGGGGGGGGGGGGGGGGGGGFGGGGGGGGGGGGGGGGGFGGGGGGGGCGGGGGGGGGGGGFF@EC*CFCFGDED=EGGGGGCDGGGGGCFDGGGGGGGGGCGC
@M03364:276:000000000-BLYN8:1:1101:14452:5233 1:N:0:1
ACTCCTACGGGAGGCAGCAGTGGGGAATATTGCACAATGGGCGCAAGCCTGATGCAGCCATGCCGCGTGTATGAAGAAGGCCTTCGGGTTGTAAAGTACTTTCAGCGGGGAGGAAGGGATGAGCCTTAATACGGCTCGTCATTGACGTTACCCGCAGAAGAAGCACCGGCTAACTCCGTGCCAGCAGCCGCGGTAATACGGAGGGTGCAAGCGTTAATCGGAATTACTGGGCGTAAAGCGCACG
+
GGGGGGGGGGGGGGGGGGGGGGGGGGGGGGGGGGGGGGGGGGGGGGGGGGGGGGGGGGGGGGGGGGGGGGGGGGGGGGGGGGGGGGGGGGGGGGGGGGGGGGGGGGGGGGEGGFGGGGGGGGGGGGGGGGGFGGGGDGFEGGGGGGGEGGGGGGGDCEGGGGGFGGGGGDGGGGGGCEGGGGGGGGGGGGGGGGGGGGGCCCEGGGGGG?CFE>C57FGGG5EGGCGGG6C57DDGGGCD5DD<
@M03364:276:000000000-BLYN8:1:1101:7396:5234 1:N:0:1
ACTCCTACGGGAGGCAGCAGTAGGGAATCTTCGGCAATGGGGGCAACCCTGACCGAGCAACGCCGCGTGAGTGAAGAAGGTTTTCGGATCGTAAAACTCTGTTGTTAGAGAAGAACGTTAAGTAGAGTGGAAAGTTACTTAAGTGACGGTATCTAACCAGAAAGCCACGGCTAACTACGTGCCAGCAGCCGCGGTAATACGTAGGTGGCAAGCGTTGTCCGGATTTATTGGGCGTAAAGCGAGC
+
GGGGGGGGGGGGGGGGGGGGGGGGGGGGGGGGGGGGGGGGGGGGGGGGGGGGGGGGGGGGGGGGGGGGGGGGGGGGGGGGGGGGGGGGGGGGGGGGGGGGGGGGGGGGGGGGGGGFGGGGGGGGGGGGGGGGGGGGGGGGGGGGGGGGGGCGGGGGGGGGGGGGFGGGGGGGDFEFGGGGGGFFGGG@CCEGGGGCEGGGC>CFGGGGGFCGGDEGGGGGGE=55EGGGGGGGGGGGGGGGGG)
@M03364:276:000000000-BLYN8:1:1101:26471:5262 1:N:0:1
ACTCCTACGGGAGGCAGCAGTAGGGAATCTTCGGCAATGGACGAAAGTCTGACCGAGCAACGCCGCGAGAGTGATGAAGGTTTTCGGATCGTAAAACTCTGTTGTTAGAGAAGAACAAGGACGTTAGTAACTGAACGTCCCCTGACGGTATCTAACCAGAAAGCCACGGCTAACTACGTGCCAGCAGCCGCGGTAATACGTAGGTGGCAAGCGTTGTCCGGATTTATTGGGCGTAAAGCGAGCG
+
F<CFGAFF@@:;6@C-FEGCFGC,6@@E9EEDFCEE@@@@<FGD7CFG,CFCCG7::FGG@:F@@F@+@FC5CE,CD?EGGGAFG:@7=:BFE<FFGGGGGGG?FGFF9AFG88@FGGCBD8C=FDGFGGFDDFFDEGFEGGFCGF@EGC7>CGFFFCFFCCAFEFC::F7::FG@F@DF7CGEFGG8FBE>EE5CFCGECFGEFFFGG6CFC;?5CFGGGC:CEF+<CGGDGCCE57>GGDDC
@M03364:276:000000000-BLYN8:1:1101:17239:5279 1:N:0:1
ACTCCTACGGGAGGCAGCAGTAGGGAATCTTCGGCAATGGACTAAAGTCTGACCGAGCAACGCCGCGTGAGTGAAGAAGGTTTTCGGATCGTAAAACTCTGTTGTTAGAGAAGAACAAGGACGTTAGTAACTGAACGTCCCCTGACGGTATCTAACCAGAAAGCCACGGCTAACTACGTGCCAGCAGCCGCGGTAATACGTAGGTGGCAAGCGTTGTCCGGATTTATTGGGCGTAAAGCGAGCG
+
GGGFGGFGGGGGGGGGGGGGGGGGGGGGGGGGGGGGGGGGGG9EFFEGGGGGGFEFEGGGGGGGGGGEGGGGGGGGGGGGGGGGGGGGGGGGGGGFGFGGGGFGGGGGGGGGFGGDGGGGGGG@FFGGGGGGGFGGGGGCFGGGGFGCFGGGGGGGGGGGD@FGDGGGGGGGGGGGGCG>FCCFFGGGGGCEEG57?EGGGFFEGFFFC?858BEEGGGGG==EGFFF7?CFDG5EC7FDD5CD
@M03364:276:000000000-BLYN8:1:1101:19922:5341 1:N:0:1
ACTCCTACGGGAGGCAGCAGTAGGGAATCTTCGGCAATGGACGAAAGTCTGACCGAGCAACGCCGCGTGAGTGAAGAAGGTTTTCGGATCGTAAAACTCTGTTGTTAGAGAAGAACAAGGACGTTAGTAACTGAACGTCCCCTGACGGTATCTAACCAGAAAGCCACGGCTAACTACGTGCCAGCAGCCGCGGTAATACGTAGGTGGCAAGCGTTGTCCGGAATTATTGGGCGTAAAGCGAGCG
+
EGGGGGGGGGGGGGDGGGGGGGGGGGGGGGGGGGGGEGGGCFF7FEGGFGGDFFFEGFGGGGGGGGGGECGGGGGDFFGGFGGGGGGGG=FFGGGGGEGFGGFGGGFFFGF,EFGG<8A<F,@+FGEGG9<FFFG?FFF::D@FFFGGGC@DC9>,,E@,@FDCAACEEDGGG?DBCE<FGC@:@EE,=C>BCECGGG9;+>;ECFGGEFGGCB=CECCEG=*:++332C5*/9>:3>*)1))9
@M03364:276:000000000-BLYN8:1:1101:15580:5364 1:N:0:1
ACTCCTACGGGAGGCAGCAGTGGGGAATATTGCACAATGGGCGCAAGCCTGATGCAGCCATGCCGCGTGTATGAAGAAGGCCTTCGGGTTGTAAAGTACTTTCAGCGAGGAGGAAGGCGTTGTGGTTTATAACCGCAGCGATTGACGTTACTCGCAGAAGAAGCACCGGCTAACTCCGTGCCAGCAGCCGCGGTAATACGGAGGGTGCAAGCGTTAATCGGAATTACTGGGCGTAAAGCGCACG
+
GGGGGGGGGGGGGGGGGGGGGGGGGGGGGGGGFGGGGGGGGGGEGGFGGGGGGGGGGGFFEFGGGGGEGEGFGGGGGGGGCCFGGGGGGGGGGGGGGGGG9FCA<E=7FFFEGG8E:EF4@F:CGGC,B9CFF<F>FEGGG8<DFFGGCFE<,<**@FECGCBGFGGGCCCEGGCFCGGGGC9:ECF@8CCEBEEGG??CGCCGG8EEC+</CCE==CCFGD*:8+<@:CGGGGGDGGGG:3CC
@M03364:276:000000000-BLYN8:1:1101:22121:5369 1:N:0:1
ACTCCTACGGGAGGCAGCAGTAGGGAATCTTCGGCAATGGACGAAAGTCTGACCGAGCAACGCCGCGTGAGTGAAGAAGGTTTTCGGATCGTAAAACTCTGTTGTTAGAGAAGAACAAGGACGTTAGTAACTGAACGTCCCCTGACGGTATCTAACCAGAAAGCCACGGCTAACTACGTGCCAGCAGCCGCGGTAATACGTAGGTGGCAAGCGTTGTCCGGATTTATTGGGCGTAAAGCGAGCG
+
GGGGGGGGGGGGGGGGGGGGGGFGGGGGGGGGGGGGGGGGGGGGGGGGGGGGGGGFFFGFGGGGGGGGGGGGGGGGGGGGCCGGGGGGG7FFGGGCGGGGGGGGGGGGFGGGGGGFGFD<=FFFF8FFFGGGFFF<FFGEGGGGGGGGGF@CFGEGGGGFFGGGGGFEGGFFGGGGGGGCGGGGDFGG@CECCCCCGFGGG9CEGGDF>F=CECECEFGEEECEFGGGGGGGGDEGDCGD*>59
@M03364:276:000000000-BLYN8:1:1101:5527:5379 1:N:0:1
ACTCCTACGGGAGGCAGCAGTGGGGAATATTGCACAATGGGCGCAAGCCTGATGCAGCCATGCCGCGTGTATGAAGAAGGCCTTCGGGTTGTAAAGGACTTTCAGCGAGGAGGAAGGCATTAAGGTTAATAAGCTTGGGGATTGACGTTACTCGCAGAAGAAGCACCGTCTAACTCCGTGCCAGCAGCCGCGGTAATACGGAGGTTGCAAGCGTTAATCGGAATTAGTGGGCGTAAAGCGCACG
+
GFGGFGDFGGGEGGGGGGGGF<E,@FGG9FFGGCFFGGGG,CCCGDC,9,,CF<F,,E8FCFGGGGGGGF,,EFGGGGGG84=FF7F@FEBF<FA9,BFGGGAF,,+48CG77BEEGCF,ED,,,?BFF9FD,:<?<+=+3@,8FFE+@F:,,8+@+@:,8@CC7D:F,*,DF:9>B41*>C,,1>DFEC*=>BCCFGGG5EGG1*=C9C9*8BEE5+2:C=*:+0+++*2:D7:**0:C3)>)
@M03364:276:000000000-BLYN8:1:1101:8620:5405 1:N:0:1
ACTCCTACGGGAGGCAGCAGTAGGGAATCTTCCGCAATGGACGAAAGTCTGACGGAGCAACGCCGCGTGTGTGAAGAAGGTTTTCGGATCGTAAAGCACTGTTGTTAGAGAAGAACAAGGATAAGAGTCACTGCTTGTCCCTTGACGGTATCTAACCAGAAAGCCACGGCTAACTACGTGCCAGCAGCCGCGGTAATACGTAGGTGGCAAGCGTTGTCCGGAATTATTGGGCGTAAAGCGCGCG
+
GGGGGGGGGGGGGGGGGGGGGFGGGGGGGGGGGGGGGGGGGGGFFFFGGGGGGGGGGGGGGGGGGGGGGGGGGGGGGGGGGGGGGGGCEGGGFGGGG<<FGGGGGGGGFFEFGGGGGEGGCFGGGGGGFGGGGGGGDGFGGGGGGGDGGGGGGGGGGFGGGGCFFGGGGGGGGGGGGGGGGGGFFGGGFCGGGGGGCFG>CFGEGGGFGCFGGGGGGGGGG5:EFGCF:?;=DD5=FGGGDDG<
@M03364:276:000000000-BLYN8:1:1101:20204:5425 1:N:0:1
ACTCCTACGGGAGGCAGCAGTAGGGAATCTTCGGCAATGGACGAAAGTCTGACCGAGCAACGCCGCGTGAGTGAAGAAGGTTTTCGGATCGTAAAACTCTGTTGTTAGAGAAGAACAAGGACGTTAGTAACTGAACGTCCCCTGACGGTATCTAACCAGAAAGCCACGGCTAACTACGTGCCAGCAGCCGCGGTAATACGTAGGTGGCAAGCGTTGTCCGGATTTATTGGGCGTAAAGCGAGC
+
GGGGGGGGGGGGGGGGGGGGGGGGGGGGGGGGGGGGGGGGGGGEGGGFGGFFFGGGGGGGGGEGGGGGGGGGGFGGGGGGGGGGGGGGGGGGGGGGGGGGGGGGGGGGGGGGGGGGGGGGGGGFFFGGGGGGGGGGFGG@FGGGGGGGGGFGGDGFFGDGGGGGCGGGGGGGGGGGGGG7FECCGGGGFGGGGGGGGGGGCFGGGGGGGGGGGGGGGGGGG8E5C?CGGEGGGGGCCDFDGGG
@M03364:276:000000000-BLYN8:1:1101:22508:5427 1:N:0:1
ACTCCTACGGGAGGCAGCAGTAGGGAATCTTCGGCAATGGACGAAAGTCTGACCGAGCAACGCCGCGTGAGTGAAGAAGGTTTTCGGATCGTAAAACTCTGTTGTTAGAGAAGAACAAGGACGTTAGTAACTGAACGTCCCCTGACGGTATCTAACCAGAAAGCCACGGCTAACTACGTGCCAGCACCCGCGGTAATACGTAGGTGGCAAGCGTTTTCCGGATTTATTGGGCGTAAAGGGAGCG
+
FGGEGCFGGGGFC@EEEG9@FEFCCFGFGGGGGGGGCFGGCC:CB@CCFFFAFEGGGGDFGGGGEDGFGF:,9FF<?EFFE<FFGGGGGGGGG@FAGEGGGFGGGGGDEGCGGG<,AF,AABF@DFFFGDFFGFFGGFF=F<,=>==FBC7B=D<C<FC,@FF,FFEDFGE*>FECFC<F>C@C8C,,=4885:EGGEG>+9*892;BEFGG518*/<?=E81*02<::CFGGG>CF**1/9DC
@M03364:276:000000000-BLYN8:1:1101:14132:5443 1:N:0:1
ACTCCTACGGGAGGCAGCAGTAGGGAATCTTCCGCAATGGACGAAAGTCTGACGGAGCAACGCCGCGTGTGTGAAGAAGGTTTTCGGATCGTAAAGCACTGTTGTTGGAGAAGAACAAGGATAAGAGTCACTGCTTGTCCCTTGACGGTATCTAACCAGAAAGCCACGGCTAACTACGTGCCAGCAGCCGTGGTAATACGTAGGTGGCAAGCGTTGTCCGGATTTATTGGGCGTAAAGCGAGCG
+
FGGGGGGGGGGGGGGGGGGGGGGGGGGGGGGGGGGGGGGGGGGGGGGFFGGGGGGEGGDGGGGGGGGGGGGGGGGGGGGGGGGGGGGGGGGGGGGGGGGGGGGFFGGGFGGGGGGG8EGFFGGGGGGGGGGECFFGGGGGGGGFGGGGGGGGGGFGGGGGGGFFGGFGEGGGCFGGGGGGFFGGGGGGGEGGGGFCFEFEFGGGGGGGGFFCE8?EGGEEE?*29<CEGGGGGGGGDDC3DGDD
@M03364:276:000000000-BLYN8:1:1101:15746:5451 1:N:0:1
ACTCCTACGGGAGGCAGCAGTAGGGAATCTTCGGCAATGGACGAAAGTCTGACCGAGCAACGCCGCGTGAGTGAAGAAGGTTTTCGGATCGTAAAACTCTGTTGTTAGAGAAGAACAAGGACGTTAGTAACTGAACGTCCCCTGACGGTATCTAACCAGAAAGCCACGGCTAACTACGTGCCAGCAGCCGCGGTAATACGTAGGTGGCAAGCGTTGTCCGGATTTATTGGGCGTAAAGCGAGCG
+
GGGGGGGGGEGGGGGGGGFGGGGGGCFGGGGGGGGGGGGGGGGG@CBFGFGGFGGGGGDFEBGDGGGGGDGGGFGFGGGGGGGGGGGGGGGGGFGGGGGGGGGGFGGGGGGGGGFGFGCFG@EFFFGGGGGGGGGGGFGEDFFFGGEGGGGGFGGGGGGGGFGGGFGGGGGD?FGGGGGGGF@CEFGGGGGGGGEEFGFGGGGGGGGFGGGGGGGGGGGGGE5=F?EGGFGGGGGGG>FDDDDD
@M03364:276:000000000-BLYN8:1:1101:26907:5458 1:N:0:1
ACTCCTACGGGAGGCAGCAGTAGGGAATCTTCGGCAGGGGGGGGAACGAGGAAGGAGGGAAGAGGGGGGAGGGAAGAAGGGGGGGGGAGAGGAAAAGGCAGGGGGGAGTGAAGAACGAGAAGAGGAGGGGCACGGGGAGGAAGAGGTGGGAGCAGAGAAGAAAGGGAAGGAGAGTGAAGGGAAAGAAGAAGGGGAAAGCAGCAGGGACACGGCGGGGGCCTGTGTGAGGGGGCGGACAGGGAGG
+
<<CECGCFGGGGDEGGGGGGFCFD7FFFGGGGGGE:+66:::7**++/+2/*0,/08+*+21,,/+*//*81/88866:>+*//*/8*2//*,,,,,/*,///*//*/*20,996,1*1**8,0*,81/8***/****//**8*2*+//2*2****/*00+06:8>521821**+2++008***80*:0+2*/8***1*02**88/**/**/*/1/*12**1+2+2+31/85)1/*))1*//1)
@M03364:276:000000000-BLYN8:1:1101:16020:5508 1:N:0:1
ACTCCTACGGGAGGCAGCAGTAGGGAATCTTCCGCAATGGACGAAAGTCTGACGGAGCAACGCCGCGTGTGTGAAGAAGGTTTTCGGATCGTAAAGCACTGTTGTTAGAGAAGAACAAGGATAAGAGTCACTGCTTGTCCCTTGACGGTATCTAACCAGAAAGCCACGGCTAACTACGTGCCAGCAGCCGCGGTAATACGTAGGTGGCAAGCGTTGTCCGGAATTATTGGGCGTAAAGCGCGCG
+
GGGGGGGGGGGGGGGGGGGGGGGGGGGGGGGGGGGGGGGGGGGGGGGGGGGGGGGGGGGGGGGGGGGGGGGGGGGGGGGGGGGGGGGGGGGGGGGGGGGGGGGGGGGGGGGGGGGGGGGGGGGGGGFGGGGGGGGGGGFFGGGGGGGGGGGGGGGGGGGGGGGGGGGGGGGGGGGGGGGGGGGGGGGGGGGGGGGGGFGGGGFGGGGGGGGGGGGGGGGGGEEGCC7CGFGGGGGGGGGGGGGD
@M03364:276:000000000-BLYN8:1:1101:12875:5516 1:N:0:1
ACTCCTACGGGAGGCAGCAGTAGGGAATCTTCGGCAATGGACGAAAGTCTGACCGAGCAACGCCGCGTGAGTGAAGAAGGTTTTCGGATCGTAAAACTCTGTTGTTAGAGAAGAACAAGGACGTTAGTAACTGAACGTCCCCTGACGGTATCTAACCAGAAAGCCACGGCTAACTACGTGCCAGCAGCCGCGGTAATACGTAGGTGGCAAGCGTTGTCCGGAATTATTGGGCGTAAAGCGCGCG
+
GGGGGGGGGGGGGGGGGGGGGFGGGGGGGGGGGGGGGGGGGGGGGGGGFGGGGGGGGGGGGGGGGGGGGGGGGGGGGFGGGGGGGGGGGGGGGGGGGGGGGGGGGGGGGGGGGGGGGGGGGGGGGGGGGGGGGGGGGGDGGGFGFGGGGGGGGGFFFGGGGGGCCGFGFGGGF7DFGGG>CFGGGGG7FGGGGGG@FGGGGGGGGGGC6FCFGDEGECGGGGGGGFGGCGGGDDEGGG>DDDG5
@M03364:276:000000000-BLYN8:1:1101:12001:5523 1:N:0:1
ACTCCTACGGGAGGCAGCAGTAGGGAATCTTCGGCAATGGACGAAAGTCTGACCGAGCAACGCCGCGTGAGTGAAGAAGGTTTTCGGATCGTAAAACTCTGTTGTTAGAGAAGAACAAGGACGTTAGTAACTGAACGTCCCCTGACGGTATCTAACCAGAAAGCCACGGCTAACTACGTGCCAGCAGCCGCGGTAATACGTAGGTGGCAAGCGTTGTCCGGATTTATTGGGCGTAAAGCGAGCG
+
GGGGGGGGGGGGGGGGGGGGGGGGGGGGGGGFGGGGGGGGGGGGGDGGGGGGGGGGGGGGGGGGGGGFGCGFGGGGGGGGGGGGGGGGGGGGGGGGGGGGGGGGGGGGGGGGGGGGGGGFGGGGGGGGGGGGGGGGGGGGGGGGGGGGGGGGGGGGGGGFFGGGGGGGGGGGGGGEECGGGG9C@FFGGGGEEECGGFGGGGFGGGGFBFGGGGGGGGGGGGGGGGG?7CGGGGEGGGGGGD<C
@M03364:276:000000000-BLYN8:1:1101:15584:5529 1:N:0:1
ACTCCTACGGGAGGCAGCAGTGGGGAATATTGCACAATGGGCGCAAGCCTGATGCAGCCATGCCGCGTGTATGAAGAAGGCCTTCGGGTTGTAAAGTACTTTCAGCGGGGAGGAAGGGAGTAAAGTTAATACCTTTGCTCATTGACGTTACCCGCAGAAGAAGCACCGGCTAACTCCGTGCCAGCAGCCGCGGTAATACGGAGGGTGCAAGCGTTAATCGGAATTACTGGGCGTAAAGCGCACG
+
GGGGGGGGGGGGGGGGGGGGGGGGGDGGGGGGGGGGGGGGGGGGGGGGGGGGGGGGGGGGGGGGGGGGGGGGGGGGGGGGGFGGGGGGGGGGGGGGGGGGGGGGGGGGGGCFGGEGGGGGGGGGGGGGGGGG@EGGGGGGGGGGGGGGGGGGGGGGGGGGGGGGGFGGGGGGGGGGGGGGGCCFGGGGGGGGGGGGGGGFGGGGGGGD8CGGGGGGGGGGGGDFGGCGGGGGGCECFGGGGGGC
@M03364:276:000000000-BLYN8:1:1101:19815:5540 1:N:0:1
ACTCCTACGGGAGGCAGCAGTAGGGAATCTTCGGCAATGGACGAAAGTCTGACCGAGCAACGCCGCGTGAGTGAAGAAGGTTTTCGGATCGTAAAACTCTGTTGTTAGAGAAGAACAAGGACGTTAGTAACTGAACGTCCCCTGACGGTATCTAACCAGAAAGCCACGGCTAACTACGTGCCAGCAGCCGCGGTAATACGTAGGTGGCAAGCGTTGTCCGGATTTATTGGGCGTAAAGCGAGCG
+
GGGGGGGGGGGGGGGGGGGGGGGGGGGGGGGGGGGGGGGGGGGGGGGGGGGGGGGGGGDFGGEGGDFGGCGGGGGGGGGGGGGGGGGGFFGGGGGGGGGGFGGGEFEFGGGGFGGGGGG?FGGGGGGGGGGGGGGGGGGGGDGGGGGGGGGGGGGGGGGFGGGGGGFGGCFGGGGGGEGCCGGDFEGGGGGGGGC@GGGGGGGGGGGGGGGGGGGGGGGG5ECEFFGGGGGGGGGGFGGGGGGD
@M03364:276:000000000-BLYN8:1:1101:13555:5550 1:N:0:1
ACTCCTACGGGAGGCAGCAGTAGGGAATCTTCGGCAATGGACGAAAGTCTGACCGAGCAACGCCGCGTGAGTGAAGAAGGTTTTCGGATCGTAAAACTCTGTTGTTAGAGAAGAACAAGGACGTTAGTAACTGAACGTCCCCTGACGGTATCTAACCAGAAAGCCACGGCTAACTACGTGCCAGCAGCCGCGGTAATACGTAGGTGGCAAGCGTTGTCCGGATTTATTGGGCGTAAAGCGAGCG
+
GGGGGGGGGGGGGGGGGGGGGGGGGGGGGGGGGGGGGGGGFGGG7FEFGGGGGGEEGGGGGFGDGGGFGFFGGGGGGGGGGGGGGGGGGGGFGGGGGGGGGGGGGGGGFGGGGGGGGGGGGGGGGGGGGGGGGGGGGGGGGGGGGGGGGGGGGGGGGGFDFGGFGGFGGGGGGFGDFGGCCFFGGGGGGGCGGGGGGFGG?CFGGGFGFGGGGEGGGFEEGE5EGFGGGGGGGGGGGGGGGGG5
@M03364:276:000000000-BLYN8:1:1101:9143:5563 1:N:0:1
ACTCCTACGGGAGGCAGCAGTAGGGAATCTTCGGCAATGGACGAAAGTCTGACCGAGCAACGCCGCGTGAGTGAAGAAGGTTTTCGGATCGTAAAACTCTGTTGTTAGAGAAGAACAAGGACGTTAGTAACTGAACGTCCCCTGACGGTATCTAACCAGAAAGCCACGGCTAACTACGTGCCAGCAGCCGCGGTAATACGTAGGTGGCAAGCGTTGTCCGGATTTATTGGGCGTAAAGCGAGCG
+
GGGGFGGGGGGGGGGGGGGGGGGGGGGGGGGGGGGGGGGGGFGGGGGGGGGGGGGGGGGGGGGGGGGGGGGFGGGGGGGGGGGGGGGGGGGGGGGDFGGGGGGGGGGGGGGGGGGGGGGGGGGFGGGGGGGGGGGFGG7FGGGGGGGGGGGGGFGGGGGGGGGGFFGGGGGGGGGGGGFGCEFGFCC:CGGGGGGGGCFGE?FGGGGGGGGFGGGGGGGGGGGGGGGGGGGGGGGGGGGDDDGD
@M03364:276:000000000-BLYN8:1:1101:10686:5584 1:N:0:1
ACTCCTACGGGAGGCAGCAGTAGGGAATCTTCGGCAATGGACGAAAGTCTGACCGAGCAACGCCGCGTGAGTGAAGAAGGTTTTCGGATCGTAAAACTCTGTTGTTAGAGAAGAACAAGGACGTTAGTAACTGAACGTCCCCTGACGGTATCTAACCAGAAAGCCACGGCTAACTACGTGCCAGCAGCCGCGGTAATACGTAGGTGGCAAGCGTTGTCCGGATTTATTGGGCGTAAAGCGAGCG
+
GGGGGGGGGGGGGGGGGGGGGGFGGGGGGGGGGGGGGGGGGGGGGCFGGGGGGGGGGGGGGGGGGGGGG7FEFGGGGGGGGGGGGGGGGGGGFGGGGGGGGGGGGGGGGGGGGGGGGGGGGGGGGGGGGGGGGGGGGGGGGGGGGGGGGGGGGGGGGGGGGGGGGGGGGGGGFFGGCEFGCCGGGGGFGGGGGGGGGGGGGGGGGGG6EGGGGGGGC9FGGGGDGEFFGGFGGGGDFFCD:DD5
@M03364:276:000000000-BLYN8:1:1101:19926:5593 1:N:0:1
ACTCCTACGGGAGGCAGCAGTAGGGAATCTTCCGCAATGGACGAAAGTCTGACGGAGCAACGCCGCGTGTGTGAAGAAGGTTTTCGGATCGTAAAGCACTGTTGTTAGAGAAGAACAAGGATAAGAGTCACTGCTTGTCCCTTGACGGTATCTAACCAGAAAGCCACGGCTAACTACGTGCCAGCAGCCGCGGTAATACGTAGGTGGCAAGCGTTGTCCGGAATTATTGGGCGTAAAGCGCGCG
+
GGGGGGGGGGGGGGGGGGGGGGGGGGGGGGGGGGGGGGGGGGGGGGGGGGGGGGGGGGGGGGGGGGGGGGGGGGGGGGGGGGGGGGGGGGGGGGGGGGGGGGGGGGGGGGGGGGGGGGGGGGGGGGGGGGGGGGGGGGGDEFGGGGGGGGGGGGGGGGGGGGGGGGGGGGGGGGGGGGGGGGGGGGGGGGGGGGGGGGGGGF5CGFGGGGGGGGGDGGGGGG*:EDFGGGGGGGGGGGGGGGG7
@M03364:276:000000000-BLYN8:1:1101:8286:5603 1:N:0:1
ACTCCTACGGGAGGCAGCAGTAGGGAATCTTCGGCAATGGACGAAAGTCTGACCGAGCAACGCCGCGTGAGTGAAGAAGGTTTTCGGATCGTAAAACTCTGTTGGTAGAGAAGAACGTTGGTGAGAGTGGAAAGCTCATCAAGTGACGGTAACTACCCAGAAAGGGACGGCTAACTACGTGCCAGCAGCCGCGGTAATACGTAGGTCCCGAGCGTTGTCCGGATTTATTGGGGGTAAAGGGAGG
+
FGGGGGGGGGGGGGGGGGGGGFGGGGGGGGGFGFGGGGGGCGG@FGG<FFGGEFCFGGDFDGGGGGGFGFCGGGGGGGGGEEGGGGGDG=FGGGGF9BFG9F<<E4?FEEF<EFGCFB<AF+>C>DA<?<DGG<@C,C<CFBFD=<3FC>7FFFGG<<CFGGGC,*>>C*<<F,,>,>C:>CE,<@<,BCCEEE8CCC?+=<9=EG<FG**=:58;E:C7E?EGGGFG++CF))//7***199)
@M03364:276:000000000-BLYN8:1:1101:13155:5630 1:N:0:1
ACTCCTACGGGAGGCAGCAGTAGGGAATCTTCGGCAATGGGGGCAACCCTGACCGAGCAACGCCGCGTGAGTGAAGAAGGTTTTCGGATCGTAAAACTCTGTTGTTAGAGAAGAACGTTAAGTAGAGTGGAAAGTTACTTAAGTGACGGTATCTAACCAGAAAGGGACGGCTAACTACGTGCCAGCAGCCGCGGTAATACGTAGGTCCCAAGCGTTGTCCGGATTTATTGGGCGTAAAGCGAGC
+
FFGGGGGGGGGGGGGGGGGGGGGGGGGGGGGGGGGGGGGGGGGGGGGGGGGGGGGGGGGGGGDGGGGGGEFFFGGGAFGGGGGGGGGGDGGGGGGDFFGGGGGGGGFGFGGGGFGGGGGGGGFGGFFGGGGFGGFGGGGGGGGGGGGGGGFGGGGGGGGGGGGGGGFGGGGGGGGGGGGGGGGGGGGGGCGEGGGGGGF9CGGGGGDEGGGGEEEGGGG?EGEEEGFGGFGGGGGGGGFFD3D)
@M03364:276:000000000-BLYN8:1:1101:24336:5707 1:N:0:1
ACTCCTACGGGAGGCAGCAGTAGGGAATCTTCGGCAATGGACGAAAGTCTGACCGAGCAACGCCGCGTGAGTGAAGAAGGTTTTCGGATCGTAAAACTCTGTTGTTAGAGAAGAACAAGGACGTTAGTAACTGAACGTCCCCTGACGGTATCTAACCAGAAAGCCACGGCTAACTACGTGCCAGCAGCCGCGGTAATACGTAGGTGGCAAGCGTTGTCCGGATTTATTGGGCGTAAAGCGAGCG
+
GGGFFFFAEEFGGGGGDGGFECEGCCFGEFGGGGGGGGGGDFGGGCCEEFGDGFG>FE@FFFGGGGGFEGGGGGGGDFGGDCEFF:FGF@BFCFFAEF<FFFFFFF,,,CFFFFFGFC=?FEF@DGGGGGGGFG9>AF<BCEG+=FFCFFGGEGFFGDFGGGCFGGEG>FE:F,DFF@FFEGG78FFDCEEGDE*:<CCFFCBEF+BFF9*38CC/1:CGGC=76<<CEFD5995CGC*CDGG<
@M03364:276:000000000-BLYN8:1:1101:7807:5742 1:N:0:1
ACTCCTACGGGAGGCAGCAGTAGGGAATCTTCGGCAATGGACGAAAGTCTGACCGAGCAACGCCGCGTGAGTGAAGAAGGTTTTCGGATCGTAAAACTCTGTTGTTAGAGAAGAACGACGAGGAGAGTGGACAGCTCCTTGTGTGACGGTATCTAACCAGAAAGGGACGGCTAACTACGTGCCAGCAGCCGCGGTAATACGTAGGTCCCAAGCGTTGTCCGGATTTATTGGGCGTAAAGCGAGC
+
FEFGCFFGGGGGEEGDGGGFGGGG@FGG?CFGGE+CCEE,6FBC@F7C<,9CCF:+@F7FFEGGGGG=@CCECF9EG=,8CFFGGDCGGECFEFG99EFFGGAFFGGGGEFFG@FEFEGGECGGDF@8EFD,=F@8F7FDFGF>FAFCCFGFBECFFGGGCFGGGG,6CFC@*F@;@<C<:8;;,6:<+BEBC5=BCCFGFG98B200:C68FAE=EE7CC=8*2<?FC+32795=C7FC3*9)
@M03364:276:000000000-BLYN8:1:1101:24752:5766 1:N:0:1
ACTCCTACGGGAGGCAGCAGTGGGGAATATTGCACAATGGGCGCAAGCCTGATGCAGCCATGCCGCGTGTATGAAGAAGGCCTTCGGGTTGTAAAGTACTTTCAGCGAGGAGGAAGGCGTTGTGGTTAATAACCACAACGATTGACGTTACTCGCATAAGAAGCACCGGCTAACTCCGTGCCAGCAGCCGCGGTAATACGGATGGTGCAAGTGTTAATCGGAATTACTTGGCGTAAAGCGCACG
+
FFACF<ACCFEEGDGGGG<EFFGGGGGGGGGCGGGGGGGC8E:CFC:FFFGCFGFFCF8FECFG::CFB?<C<,?<AFFCFDFGFDC7FFBB<FE9FAFGGGGDFCFFC@@@74B<CF@FD+=>CBFFAFGF<FEGAAGGGFFG,FFFBCCD=++5+33@:9FFDF:FCCF:D,?9DEF@C@FGFC:FG>:*:CB;C92**::CEB99?EC+1?@C9:+*7/CFCEFF++<F)*115*:7DGDC
@M03364:276:000000000-BLYN8:1:1101:12337:5776 1:N:0:1
ACTCCTACGGGAGGCAGCAGTAGGGAATCTTCGGCAATGGACGAAAGTCTGACCGAGCAACGCCGCGTGAGTGAAGAAGGTTTTCGGATCGTAAAACTCTGTTGTTAGAGAAGAACGTTAAGTAGAGTGGAAAGTTACTTAAGTGACGGTATCTAACCAGAAAGGGACGGCTAACTACGTGCCAGCAGCCGCGGTAATACGTAGGTCCCAAGCGTTGTCCGGATTTATTGGGCGTAAAGCGAGC
+
GGGGGGGGGGGFFGGGGGFGGGGGGGGGGGGGGGGGGGGGGGGEGGGGGGGGGGGGGGGGGGGGGGGGGFGGGGGGGGGGGGGGGGGECGGGFGGGGGGGGGGGGGGGGFGCGGGGGGGGGGGGGGGGGGGGGGGGGGGGGGGGGGGGGGGFGGGGGGGGGGGGGGGGGGGGGFFCFDGGGGFGGGGGGGEGGGGGGGGGFGGGGGGFGCFGGGGGGGC<CG=5ECCCFGGFGDCECCG>DGG)
@M03364:276:000000000-BLYN8:1:1101:23125:5777 1:N:0:1
ACTCCTACGGGAGGCAGCAGTGGGGAATATTGGACAATGGGCGAAAGCCTGATCCAGCCATGCCGCGTGTGTGAAGAAGGCCTTTTGGTTGTAAAGCACTTTAAGCGAGGAGGAGGCTACTTAGATTAATACTCTAGGATAGTGGACGTTACTCGCAGAATAAGCACCGGCTAACTCTGTGCCAGCAGCCGCGGTAATACAGAGGGTGCGAGCGTTAATCGGATTTACTGGGCGTAAAGCGTGC
+
GGGGGAFEFGGGGGCCFFGFFFGGGGGGGGGGGGFGGGGGGGGDGGGGGGGGGGGGGGGGGGGCFFGGGGGGGGGGFGGGCGGGGGGGGGGGFGGGGGGGGGGGGGGGGGGGGGGGGGGGGGGFFGFCFFGGGGGGGGGGGGGGFGGGFGFGGGGGDEEGGGFGGGFBE7ECGGGGFGGCFDFGGGGGGGGCEGGGGGGGGGFCGDBBGG=EGGG5CCEFGGGGGFEGGFCFGGGDGFDGDGD7
@M03364:276:000000000-BLYN8:1:1101:19205:5799 1:N:0:1
ACTCCTACGGGAGGCAGCAGTGGGGAATATTGCACAATGGGCGCAAGCCTGATGCAGCCATGCCGCGTGTATGAAGAAGGCCTTCGGGTTGTAAAGTACTTTCAGCGAGGAGGAAGGCATTAAGGTTAATAACCTTGGTGATTGACGTTACTCGCAGAAGAAGCACCGGCTAACTTCGTGCCAGCAGCCGCGGTAATACGGAGGGTGCAAGCGTTAATCGGAATTACTGGGCGTAAAGCGCACG
+
FGGGGGGGGGGGGGGGGGGGFGGGG@FGFGGGGGGGGGGGG<C:FGFGGGGGGGGFGGFGAF6CCGGGGGGGGGGGGGGG8CEFFGGFGGGGGGGCGAGGGGGCFD78>FEEG:4B+=4A?<B,A8C<?E<F,A,CBCFFGFGG99@CF8BA,++3CFGFFECC:FFGGCGGGGG,EEECEF98BFDFGBB::=*;<CC5>BEGGEDC6;>CEE8ED2+2:8CGGE30+6EFGGCECCCDC539
@M03364:276:000000000-BLYN8:1:1101:16413:5800 1:N:0:1
ACTCCTACGGGAGGCAGCAGTGGGGAATATTGCACAATGGGCGCAAGCCTGATGCAGCCATGCCGCGTGTATGAAGAAGGCCTTCGGGTTGTAAAGTACTTTCAGCGGGGAGGAAGGGATGAGCCTTAATACGGTTCGTCATTGACGTTACCCGCAGAAGAAGCACCGGCTAACTCCGTGCCAGCAGCCGCGGTAATACGGAGGGTGCAAGCGTTAATCGGAATTACTGGGCGTAAAGCGCACG
+
GGGGGGGGGGGGGGDGFGGGGGGGGGGGGGGGGGGGGGGGGGGGGGGGGGGGGGGGGGGGGGGGGGGGGGGGGFFGGFGGGGGGGGGGGGGGFFGGGGGGGGGGGGGGGGGGGFGGGGGFGFGGGGGGGGGGGGGGGGGGGGGGGGGGGFGGGGCCFDGGGGGFGGGGGGGGFGGGGGGGGGGGFFGFGGGGGGGGGGGGGCGGGEGCFGGGGGEEGGCEEDGC6@EFGGGDCDCEGG>DGCDC
@M03364:276:000000000-BLYN8:1:1101:21328:5848 1:N:0:1
ACTCCTACGGGAGGCAGCAGTAGGGAATCTTCCGCAATGGACGAAAGTCTGACGGAGCAACGCCGCGTGTGTGAAGAAGGTTTTCGGATCGTAAAGCACTGTTGTTAGAGAAGAACAAGGATAAGAGTCACTGCTTGTCCCTTGACGGTATCTAACCAGAAAGCCACGGCTAACTACGTGCCAGCAGCCGCGGTAATACGTAGGTGGCAAGCGTTGTCCGGAATTATTGGGCGTAAAGCGCGCG
+
GGGGGAFGGGGGGGGGGGGGFGGGGGGGGGGGGGGGGGGGGGGGGGFGGGGGGGGGGGG?FGGGGGGGGGGGGGGGGGFGGGGGGGGDGGGGGGGGGGGGGGGGGGGGGGGGGGGGGGGGFGGGGGGGFGGGGGGGGGGCGGGGGGGGGGGGGGGGGGGGGGGGGGGGGGGGGGGGGGGGGGGGGGGGGGGGGGGGGFGGGGGGGGGFDCFCEGGGGGGGGDGGGFGGGFFFGGGCGGF5DGG<
@M03364:276:000000000-BLYN8:1:1101:5363:5854 1:N:0:1
ACTCCTACGGGAGGCTGCAGTAGGGAATCTTCCACAATGGGCGAAAGCCTGATGGAGCAACGCCGCGTGTGTGATGAAGGCTTTCGGGTCGTAAAGCACTGTTGTATGGGAAGAACAGCTAGAATAGGGAATGATTTTAGTTTGACGGTACCATACCAGAAAGGGACGGCTAAATACGTGCCAGCAGCCGCGGTAATACGTATGTCCCGAGCGTTATCCGGATTTATTGGGCGTAAAGCGAGCG
+
GGGGGGGGGGGGGGGGGGGGGGGGGGGGGGGGGGGGGGGGGGGGGGGGGGGGGGGGGGGGGGGGGGGGGFGGGGGGGGGFFGGGGGGGGGG7FGGGGDGGGGGGFGGGGGGFEGGFGGGGGGGGGGGGGGGFGGFGGGGDEGGGGGGDEGGGGGGGGGGGGGGGGGGGGGEGGGGGGGGGGGGGGGGGGGGG5:BEFFGGGGCGGFGGGGGGGGGGGG7*:C8CFGGFCFGGG3CEGF>5C7DC
@M03364:276:000000000-BLYN8:1:1101:27165:5863 1:N:0:1
ACTCCTACGGGAGGCATCATTCTTTCCTTTCCCTCCGGGGGGGAAAGGGGGAGGGAGGGAGAGAGGGGGGAGGAGGAAGGGAGGGGGAGGGGAAAGGGAGGGGGAAAGGGAAGAAGAAAGGGACAAGGAACAGAGACAGGAAGGAGGGGGGGGGGGAAGAAAGAGAGGAGAAAGGGAGGGAGAGAAGAGGGGGGGAGACAACGGGGAAACGGGGGGACGGTGTGTGGGGGGCGGGAGGCGAGGG
+
CFFFGGGGGGGCGG7CDDCEC@@@E<C<6@,;;,CF66:::+**+,3,11:7::77:*:+++++1+1*75*888/8568>1+//*/85**/**++//**85//****1858588,,,,,0//****0*,,,,2,2,***/**2/818*/***////**1*+*0*2*//****++/**//8*/***+2+*/*/8/*********//*****1*888***//*1*1*25//58*/5**))*/)1/5
@M03364:276:000000000-BLYN8:1:1101:6018:5869 1:N:0:1
ACTCCTACGGGAGGCAGCAGTAGGGAATCTTCGGCAATGGACGAAAGTCTGACCGAGCAACGCCGCGTGAGTGAAGAAGGTTTTCGGATCGTAAAACTCTGTTGTTAGAGAAGAACAAGGACGTTAGTAACTGAACGTCCCCTGACGGTATCTAACCAGAAAGCCACGGCTAACTACGTGCCAGCAGCCGCGGTCATACGTAGGTGGCAAGCGTTGTCCTGATTTATTGGGCGTAAAGCGAGCC
+
CFGEFGCFFEGCEDGGGGFGFFC,BFCFFGFFFGGGDGGG9@::6,CFG9E,EEFCGG+:F@CGGGE:F:CFGEFDFFGG,5EFCEECEEGD8,4<F?A<F<FF,BDFFFF8<FFGGGEECCFGG<FDADF9<??FDFGEGGCB<FEGGDCFFGFFF?FFGFFFEC<F7CEGCC9DGGG7FGGF8FEFCD5C81*43CE>ECGG+<;6E6C88ECE5<E+<++2+3<<CCCCDD5C>F:CDGC)
@M03364:276:000000000-BLYN8:1:1101:17783:5872 1:N:0:1
ACTCCTACGGGAGGCAGCAGTAGGGAATCTTCGGCAATGGACGAAAGTCTGACCGAGCAACGCCGCGTGAGTGAAGAAGGTTTTCGGATCGTAAAACTCTGTTGTTAGAGAAGAACAAGGACGTTAGTAACTGAACGTCCCCTGACGGTATCTAACCAGAAAGCCACGGCTAACTACGTGCCAGCAGCCGCGGTAATACGTAGGTGGCAAGCGTTGTCCGGATTTATTGGGCGTAAAGCGAGCG
+
GGGGGGGGGGGGGGGGGGGGGGGGGFGCCFGGGGGGGGGGFGGFCEFEFFFFEEFEGGFGFFGGGGGGGGGGGGGGGFGGGGGGGGGGGGDGGCEGGGGGGGGGFGGGFFFGGGGGGGGGGGGGGGGGGGGGGGGGGGFFGFGG?FGGGGGGGGGGGGFAAFFFFFGFG<>EFGGGGGGFCGGGCCFCFGGGGDCEEGGGGDEGEFFGGGGGGGGGGGGGGDGC+<9:ECEFGGGGGGGG:DCC
@M03364:276:000000000-BLYN8:1:1101:12241:5873 1:N:0:1
ACTCCTACGGGAGGCAGCAGTAGGGAATCTTCGGCAATGGACGAAAGTCTGACCGAGCAACGCCGCGTGAGTGAAGAAGGTTTTCGGATCGTAAAACTCTGTTGTTAGAGAAGAACAAGGACGTTAGTAACTGAACGTCCCCTGACGGTATCTAACCAGAAAGCCACGGCTAACTACGTGCCAGCAGCCGCGGTAATACGTAGGTGGCAAGCGTTGTCCGGATTTATTGGGCGTAAAGCGAGCG
+
GGGGGGGGGGGGGGGGGGGGGGGGGGGGGGGGGGGGGGGGFGGGGGFGGGGFGGGGGGGGGGGGGGGGGFGGGGGGGGGGGGGGGGGGG>EGGGGGGGGGGGGGGGGGFGGGGGGGGGGGGGGGGGGGGGFFGGGGGGGFFGFFEGGGGGGFGGGGGGGGGGGGGFGGGGEGGFGGGGGGGGGGGGGGGGGGEGCEFFFGGGGGGGGGGGGGGGGGGDFEGGGGGGGF:FGCDGGGGGD>DGGC
@M03364:276:000000000-BLYN8:1:1101:12964:5908 1:N:0:1
ACTCCTACGGGAGGCAGCAGTAGGGAATCTTCGGCAATGGACGAAAGTCTGACCGAGCAACGCCGCGTGAGTGAAGAAGGTTTTCGGATCGTAAAACTCTGTTGTTAGAGAAGAACAAGGACGTTAGTAACTGAACGTCCCCTGACGGTATCTAACCAGAAAGCCACGGCTAACTACGTGCCAGCAGCCGCGGTAATACGTAGGTGGCAAGCGTTGTCCGGATTTATTGGGCGTAAAGCGAGCG
+
GGGGGGGGGGGGGGGGGGGGGGGGGGGGGGGGGGGGGGGGGGGGFGFFGGGGGGGCFGGGGGGGGGGGGGFFGGGGGGGGGGGGFGGGGGGGGGGGGGGGGGGGGGGGGGGGGGGGGGGGGGGGGGGGGGGGGGGFGGFGGGGGGGG>FFGGGFGGGGGGGGGGGGGGGGGGGGG9FGFFGGGGFGGGGGGGGGDDGGGGGGGGGGGGGGGGGGDEGCGEECCEFGGGCFFFGGGGGGFGGGGD
@M03364:276:000000000-BLYN8:1:1101:9893:5937 1:N:0:1
ACTCCTACGGGAGGCAGCAGTAGGGAATCTTCCGCAATGGACGAAAGTCTGACGGAGCAACGCCGCGTGTGTGAAGAAGGTTTTCGGATCGTAAAGCACTGTTGTTAGAGAAGAACAAGGATAAGAGTCACTGCTTGTCCCTTGACGGTATCTAACCAGAAAGCCACGGCTAACTACGTGCCAGCAGCCGCGGTAATACGTAGGTGGCAAGCGTTGTCCGGAATTATTGGGCGTAAAGCGCGCG
+
GGGGGGGGGGGGGGGGGGGGGGGGGGGGGGGGGGGGGGGGGGGGGGGGGGGGGGGGGGGGGGGGGGGGGGGGGGGGGGGGGGGGGGGGGGGGGGGGGFGGGGFGGGGGGGGGGGGGGGGGGGGGGGGGGGGGGGGGGGGGGGGGGGGGGGGGGGGGGGGGGGGGGGGGGGGGGGGGGGGGGGGGGGGGGGGGGGGGGGGGGGGGGGGGGGGFGGGGGG:CE5CGGFGGCGGGGG5ECGGGGGG5
@M03364:276:000000000-BLYN8:1:1101:4234:5944 1:N:0:1
ACTCCTACGGGAGGCAGCAGTAGGGAATCTTCGGCAATGGACGAAAGTCTGACCGAGCAACGCCGCGTGAGTGAAGAAGGTTTTCGGATCGTAAAACTCTGTTGTTAGAGAAGAACAAGGACGTTAGTAACTGAACGTCCCCTGACGGTATCTAACCAGAAAGCCACGGCTAACTACGTGCCAGCAGCCGCGGTAATACGTAGGTGGCAAGCGTTGTCCGGATTTATTGGGCGTAAAGCGAGCG
+
GGGGGGGGGGGGGGGGGGGGFGGGGGGGGGFFGGGGGGGGGGGGGGGGGGGGGGDGGGGGGGGGGGGGGGGGGGGGGGGGGFGGGGGGGGGGGGGGGGGGGGGGGGGGGGGGGGGGGGCGG@FGGGCFGGGAF9FGGGGGEGGGGFFFGFFGGGGGCDFGGGGGF:FGGGEGGGGGG7FBF@FFFGGGGGGGCEGGGGGGGFGGG9CFEFGFGGGGGGGGGGEE9CG?FGG5DDGGGGGGCGDD
@M03364:276:000000000-BLYN8:1:1101:13438:5949 1:N:0:1
ACTCCTACGGGAGGCAGCAGTGGGGAATATTGCACAATGGGCGCAAGCCTGATGCAGCCATGCCGCGTGTATGAAGAAGGCCTTCGGGTTGTAAAGTACTTTCAGCGGGGAGGAAGGGAGTAAAGTTAATACCTTTGCTCATTGACGTTACCCGCAGAAGAAGCACCGGCTAACTCCGTGCCAGCAGCCGCGGTAATACGGAGGGTGCAAGCGTTAATCGGAATTACTGGGCGTAAAGCGCACG
+
GGGGGGGGGGGGGGGGGGGGGGGGGGGGGGGGGGGGGGGGGGGGGGGGGGGGGGGGGGGGGGGGGGGGGGGGGGGGGGGGGGGGGGGGGGGGGGGGGGGGGGGGGGGGGGGGGCGGGGDGGFCFGGGGGGGGGGGGGGFGFGGGGGGGGGGGGGGGGGFGGGGGDFGEGGGGGGGGGG@1FGGGGGGGGGGGGGGEGGGGGCEGGGDEGGGFGGGGF?FGGCCF<CEFFGF=DDGE37*975C3
@M03364:276:000000000-BLYN8:1:1101:9068:5981 1:N:0:1
ACTCCTACGGGAGGCAGCAGTAGGGAATCTTCGGCAATGGACGAAAGTCTGACCGAGCAACGCCGCGTGAGTGAAGAAGGTTTTCGGATCGTAAAACTCTGTTGTTAGAGAAGAACAAGGACGTTAGTAACTGAACGTCCCCTGACGGTATCTAACCAGAAAGCCACGGCTAACTACGTGCCAGCAGCCGCGGTAATACGTAGGTGGCAAGCGTTGTCCGGATTTATTGGGCGTAAAGCGAGCG
+
GGGGGGGGGGGGGGGGGGGGGGGGGGGGGGGGGGGGGGGGGGGGGGGGGGGGGGGGGGGGGGGGGGGEFFGGGGGGGGGGGGGGGGGGGGGGGGGGGGGGGGGGGFGGGGGGGGGGGGGGGGGFFGGGGGGGGGGGGGGGDGGGGGGGGGGGGGGGGGGGGGGGGGGGGGGGGGGGGGGGGGGGGGGGGGGGGGGGGFFGGGGGGGGGGGGGGGCCEEFGGEEE9EDGFGGGGGGGGGGGGGGD
@M03364:276:000000000-BLYN8:1:1101:24658:5987 1:N:0:1
ACTCCTACGGGAGGCAGCAGTAGGGAATCTTCGGCAATGGACGAAAGTCTGACCGAGCAACGCCGCGTGAGTGAAGAAGGTTTTCGGATCGTAAAACTCTGTTGTTAGAGAAGAACAAGGACGTTAGTAACTGAACGTCCCCTGACGGTATCTAACCAGAAAGCCACGGCTAACTACGTGCCAGCAGCCGCGGTAATACGTAGGTGGCAAGCGTTGTCCGGATTTATTGGGCGTAAAGCGAGCG
+
GGGGGGGGGGGGGGGGGGGGGGGGGGGGGGGFGGGGGGGGFGGGGGG@FFFGEC@FGGGGGGGFGGGFGGGGGGGGGGGG:EFGGGGGGGGGGFFEGCCGGGGGG8EFGGGGGGGFECEFF8:8+BFGGFFFGGFFFFDCCEFEGFGDFGGGGFGF3@@CGGGGCFFFFCGGGGGGGGGGG*;>EGGGGGGGDGCGGGGGGG5CB+BFF@FGGBECECFEGG==6C?9CFGFDDGEC7>D7C<5
@M03364:276:000000000-BLYN8:1:1101:7061:6015 1:N:0:1
ACTCCTACGGGAGGCAGCAGTAGGGAATCTTCCGCAATGGACGAAAGTCTGACGGAGCAACGCCGCGTGTGTGAAGAAGGTTTTCGGATCGTAAAGCACTGTTGTTAGAGAAGAACAAGGATAAGAGTCACTGCTTGTCCCTTGACGGTATCTAACCAGAAAGCCACGGCTAACTACGTGCCAGCAGCCGCGGTAATACGTAGGTGGCAAGCGTTGTCCGGATTTATTGGGCGTAAAGCGAGCG
+
GGGGGGGGGGGGGGGGGGGGGGGGGGGGGGGGGGGGGGGGGGGGGGGCGGGGGFFGGGGGGGGGGGGFG@FGGGGGGGGGEFGGGGGGGGGGGGGGGGGFGGGGG<FGFGGGGGGEGFGGGGGGGGGGGGGGGGGGFGGGGGGGGGGGGGGGFFGGFFGGFFGGGGGGGGG>FGFGGGGGGGGGGGGGGGGGGGGGGGGGGGGGGGGGGFGGEBEGEGFGDE5=FFCFGGCEDDEG3FFGDGD<
@M03364:276:000000000-BLYN8:1:1101:11614:6030 1:N:0:1
ACTCCTACGGGAGGCAGCAGTAGGGAATCTTCGGCAATGGACGAAAGTCTGACCGAGCAACGCCGCGTGAGTGAAGAAGGTTTTCGGATCGTAAAACTCTGTTGTTAGAGAAGAACAAGGACGTTAGTAACTGAACGTCCCCTGACGGTATCTAACCAGAAAGCCACGGCTAACTACGTGCCAGCAGCCGCGGTAATACGTAGGTGGCAAGCGTTGTCCGGATTTATTGGGCGTAAAGCGAGCG
+
GGGGGGGGGGGGGGGGGGGGGGGGGGGGGGGGGGGGGGGGGGGGGGGEGGGGGGFFGGGGGGGGEFGFGGFFGGGGGGGGGGGGGGGGCGGGGGGGGFGGDGFGGGGGGGGGGGGGGGGGGGGCFGGGGGGGGGGGGGGGGGGEFGGGEGGGGGGGGGGGGGGG@GGGGDFGGGGGGGGGGGGGFGGGGGGGGEDEGGGGEFGGCFGFGGGGGEDEGGGGGGEGFGGGGGGGGGGGGGGGGGDD
@M03364:276:000000000-BLYN8:1:1101:14996:6111 1:N:0:1
ACTCCTACGGGAGGCAGCAGTAGGGAATCTTCGGCAATGGACGAAAGTCTGACCGAGCAACGCCGCGTGAGTGAAGAAGGTTTTCGGATCGTAAAACTCTGTTGTTAGAGAAGAACAAGGACGTTAGTAACTGAACGTCCCCTGACGGTATCTAACCAGAAAGCCACGGCTAACTACGTGCCAGCAGCCGCGGTAATACGTAGGTGGCAAGCGTGGTCCGGATTTATTGGGCGTAAAGCGAGCG
+
GGGGGGGGGGGGGGGGGGGGGGGGGGGGGGGGGGGGGGGGGGGGGGGGGGGGGGGGGGGGGEGCFGG@FEGFGGGGGGGGFGGGGGGDECFGGGGGGGGGFGGGGGGGFFGGGGGGGGGGGGGFFFGGGGGGGGCEGGF@GFFGDFGGGGGGGGGGCEFGGGGGGGDGGCFGGGGGGGGGGGGGGGGGDGGGGGGDCFFGGGFGGFGGFGF=CG88:?FE>CECEGFFFC*ADDGGFGFCDD57
@M03364:276:000000000-BLYN8:1:1101:15335:6117 1:N:0:1
ACTCCTACGGGAGGCAGCAGTGGGGAATATTGCACAATGGGCGCAAGCCTGATGCAGCCATGCCGCGTGTATGAAGAAGGCCTTCGGGTTGTAAAGTACTTTCAGCGAGGAGGAAGGCATTAAGGTTAATAACCTTAGTGATTGACGTTACTCGCAGAAGAAGCACCGGCTAACTCCGTGCCAGCAGCCGCGGTAATACGGAGGGTGCAAGCGTTAATCGGAATTACTGGGCGTAAAGCGCACG
+
GGGGGGGGGGGGGGGGGGGGGGGGGGGGGGGGGGGGGGGGGGGGGGGGGGFGFGGGGGGGGGGGGGGGGFGGGGGGGGGGGGGGGGGGGGGGGGGGGFGGGGGGFFGFGGEGGGGGGGGFGGGGGGGGGFEGGGGGGGFFGGFFGGGGGGGGGGEGGGGGGGGGGGGGGGGGCGGGGGGGGGGGGGGFGGGGGEGGFGGGGCEGGCGGGGGGGE=55C?FCEDFGFGGGFFGDDECGGGDDDGD
@M03364:276:000000000-BLYN8:1:1101:9364:6127 1:N:0:1
ACTCCTACGGGAGGCAGCAGTGGGGAATATTGCACAATGGGCGCAAGCCTGATGCAGCCATGCCGCGTGTGTGAAGAAGGCCTTCGGGTTGTAAAGCACTTTCAGCGAGGAGGAAGGTGGTGAGCTTAATACGTTCATCAATTGACGTTACTCGCAGAAGAAGCACCGGCTAACTCCGTGCCAGCAGCCGCGGTAATACGGAGGGTGCAAGCGTTAATCGGAATTACTGGGCGTAAAGCGCACG
+
GGGGGGGGGGGGGGGGGGGGGGGGGGGGGGGFGGGGGGGGGGEGGGGGGDGGGGGGGFGGGGGGGDGFEGGGGGGGGGGFGGCFGGC:=FGGGGCFCGGGFGFFGGGGGGGGGFGGGGGGGGGGGGGGGGGGGEGGG?FGGGCGGGGGGGGGGGGGG7FGGGGFGGGGEGEGFEGGGGFFEFGGGGGGGGGEGGGG?CCFDECGGGG5E7>58?E==?+:=EC50CFGCGCF<CCGG7CG3))/
@M03364:276:000000000-BLYN8:1:1101:21416:6175 1:N:0:1
ACTCCTACGGGAGGCAGCAGTAGGGAATCTTCCGCAATGGACGAAAGTCTGACGGAGCAACGCCGCGTGTGTGAAGAAGGTTTTCGGATCGTAAAGCACTGTTGTTAGAGAAGAACAAGGATAAGAGTCACTGCTTGTCCCTTGACGGTATCTAACCAGAAAGCCACGGCTAACTACGTGCCAGCAGCCGCGGTAATACGTAGGTGGCAAGCGTTGTCCGGATTTATTGGGCGTAAAGCGAGCG
+
GGGGGGGGGGGGGGGGGGGGGGGGGGGGGGGGGGGEGGGGGGGGGGGGGGGGGGDGGGGGGGGGGGGGGGGGGGGGGGGGGGGGGGGGGGGGGGGGGGGGGGGGGGFAFFGGGGGGGGGGGGGGGGGGGGGGGGGGGGGGGGGGGGGGGGGGGGGFGGCCGGGGGGFGGGGGGGGGGGGGGGGFGGGGGGGGGGGGG99CFFGGGGGGGGGGGGGGGGGGGGGGGGC9+CFGGGGEGGGGGDGG
@M03364:276:000000000-BLYN8:1:1101:27271:6205 1:N:0:1
ACTCCTACGGGAGGCAGCAGTAGGGAATCTTCGGCAATGGGGGCAACCCTGACCGAGCAACGCCGCGTGAGTGAAGAAGGTTTTCGGATCGTAAAACTCTGTTGTTAGAGAAGAACGTTAAGTAGAGTGGAAAGTTACTTAAGTGACGGTATCTAACCAGAAAGGGACGGCTAACTACGTGCCAGCAGCCGCGGTAATACGTAGGTCCCAAGCGTTGTCCGGATTGATTGGGCGTAAAGCGAGC
+
GGGFFGGFFGGGGGFEGGFFGGGGGGGGGGGGGGGGG8EFGGGG+F<FGGCGGGGGGGGEGGGGEDG7@FFFGGAFGGGGGCFGGGD7+@CFGGGGCEFEDGGGGGGGGFEFGGGGG=F8FFDFGFGFDFGFGGGFAF<FGG9FGFFDGCFGGGGGFGFG>DFFGECFC7CCFGFGFGGGGGGCGGGGG5CGGG8CEGGGC<<@EG9CCFFGGGEGDC+<=CCCC*<C7+AF4<=ECFCCDDCC
@M03364:276:000000000-BLYN8:1:1101:21994:6240 1:N:0:1
ACTCCTACGGGAGGCAGCAGTAGGGAATCTTCGGCAATGGACGAAAGTCTGACCGAGCAACGCCGCGTGAGTGAAGAAGGTTTTCGGATCGTAAAACTCTGTTGTTAGAGAAGAACAAGGACGTTAGTAACTGAACGTCCCCTGACGGTATCTAACCAGAAAGCCACGGCTAACTACGTGCCAGCAGCCGCGGTAATACGTAGGTGGCAAGCGTTGTCCGGATTTATTGGGCGTAAAGCGAGCG
+
GGGGGGGGGGGGGGGGGGGGGGGGGFGGGGGGGGGGGGGGGGGGGGGGGGGGG@FFEGGGGGGGGGGGGGGGGGGGGGGGGGGGGGGGGGGGGGGGFGGGGGGGGGGGGGGGGGGGGGEFGGGGGGGGGGGGGGGGGFFGGGGGGGGGGGGGGGGGGGGGGCGGFGGGGGGGGGGGGGGGGGGGGGGGGGGGGGGGGGGGGGGGGGG>EFFDGGGGE:FGGE5C<CFFFCCGGGCGFFDDGG>5
@M03364:276:000000000-BLYN8:1:1101:19254:6272 1:N:0:1
ACTCCTACGGGAGGCAGCAGTAGGGAATCTTCGGCAATGGACGAAAGTCTGACCGAGCAACGCCGCGTGAGTGAAGAAGGTTTTCGGATCGTAAAACTCTGTTGTTAGAGAAGAACAAGGACGTTAGTAACTGAACGTCCCCTGACGGTATCTAACCAGAAAGCCACGGCTAACTACGTGCCAGCAGCCGCGGTAATACGTAGGTGGCAAGCGTTGTCCGGATTTATTGGGCGTAAAGCGAGCG
+
GGGGGGGGGGGGGGGGGGGGGFGGGGGGGGGGGGGGGGGGGGGGGGGGGGGGGGGGGGGGGGGGGGGGGGGGGGGGGGGGGGGGGGGDGGGGGGGGGGGGGGGGGGGGGGGGGGGGGGFGGGGEGGGGGGGGFGGGGGGGGGGGGGGGGGGGGGGGGGGGGGGGGGGGGGGGGGFGGGGGGGGGGGGGGGGGGGGGGGGGGGGDGGGGGGGGGGD85CCGGGCGCGGGCGGGGGGGFGGDDGGC
@M03364:276:000000000-BLYN8:1:1101:27040:6337 1:N:0:1
ACTCCTACGGGAGGCAGCAGTAGGGAATCTTCGGCAATGGACGAAAGTCTGACCGAGCAACGCCGCGTGAGTGAAGAAGGTTTTCGGATCGTAAAACTCTGTTGTTAGAGAAGAACAAGGACGTTAGTAACTGAACGTCCCCTGACGGTATCTAACCAGAAAGCCACGGCTACCTACGTGCCAGCAGCCGCGGTAATACGTAGGTGGCAAGCGTTGTCCGGATTTATTGGGCGTAAAGCGAGCG
+
9FEEEFFFGEGGGDGD6;-C-6CA;8FEFFFGGEGGGGG?FGEF67CCEFFGFGC7FEEDGE:F:FFEGEGEFFFGGFFGFEA4E@FDFF7FF8DD?FFGGGGGGGGGADF<ABAFGFCCEEF:B<FDFGGGFGGGGGG=CDCFEFGGECEFCF==FGGFGGGG@FFF@CGG72DCFEGGG:DC@CCFFCCCEEC*<9+B22;C+B>C8+=FEEA*/:<:C8*:<FFGFF**7C==CC*9939)
@M03364:276:000000000-BLYN8:1:1101:22036:6349 1:N:0:1
ACTCCTACGGGAGGCAGCAGTAGGGAATCTTCGGCAATGGACGAAAGTCTGACCGAGCAACGCCGCGTGAGTGAAGAAGGTTTTCGGATCGTAAAACTCTGTTGTTAGAGAAGAACAAGGACGTTAGTAACTGAACGTCCCCTGACGGTATCTAACCAGAAAGCCACGGCTAACTACGTGCCAGCAGCCGCGGTAATACGTAGGTGGCAAGCGTTGTCCGGATTTATTGGGCGTAAAGCGAGCG
+
GGGGGGGGGGGDGGGGGGGGGFGGGGGGGFGGGGGGGGGGGGGGGGFGGGGGGGGGGGGGGGGGGGG@FGG<EFGGGGGGGF<DFEGGGGGGFFGGGGGGGGGGDFFGEEFGGGGGGGG@CGGFGGGGGGGGGGGGGGD@FFFGGGGGGGGGGGGGGGGGGGGGGGGGGGGGGGGGDEGGGGFCCCGGGGGGGGGE?FCGFFGGFFGGGFGGCGGCGGF5=C*:@FEFGFGGGGGGGGGGGGGG
@M03364:276:000000000-BLYN8:1:1101:12724:6357 1:N:0:1
ACTCCTACGGGAGGCAGCAGTAGGGAATCTTCGGCAATGGACGAAAGTCTGACCGAGCAACGCCGCGTGAGTGAAGAAGGTTTTCGGATCGTAAAACTCTGTTGTTAGAGAAGAACAAGGACGTTAGTAACTGAACGTCCCCTGACGGTATCTAACCAGAAAGCCACGGCTAACTACGTGCCAGCAGCCGCGGTAATCCGTAGGTGGCAAGCGTTGTCCGGAGTGATTGGGCGTACAGGGAGCG
+
DCFGFGEDGEC6@CFFEGGFEEEGGF,,,<EE<7CEEFFGGFF:@F@;<E@FGF@BF@BEFEGGEGFF7:?,CA,CCDCFEFF@?F>FGFGEEE=<FFEF<E<EEF9FECFCA<<BEFE@F@F><,CC,C5@FG9DFGCFF<=D,>:+@+><<F=FFCC,@,3,6,FGG7**?FF,,6>C7FDCCC8<E5E5E88E9++=3=CC2<C6C9E88BC:CEF55**/20<<CFC*C/:****/19C5
@M03364:276:000000000-BLYN8:1:1101:4898:6362 1:N:0:1
ACTCCTACGGGAGGCAGCAGTAGGGAATCTTCGGCAATGGGGGCAACCCTGACCGAGCAACGCCGCGTGAGTGAAGAAGGTTTTCGGATCGTAAAACTCTGTTGTTAGAGAAGAACGTTAAGTAGAGTGGAAAGTTACTTAAGTGACGGTATCTAACCAGAAAGGGACGGCTAACTACGTGCCAGCAGCCGCGGTAATACGTAGGTCCCAAGCGTTGTCCGGATTTATTGGGCGTAAAGCGAGC
+
GGGGGGGGGGGGEGGGGGGGGGGGGGGFEFGGGGEGEGGGGGGGGGGGGGFGGGCCGGGGGGDFGGG@FCEGGGGGGGGGFGGDFEGGCFGGGG@FGGGFFGGGGGGGGFGGFFGGGBFFEFEF9FFGGGGGFGFFGGCFGGGGGGGGGGGGDFGFGGFGGGGCF7FFEG>FEGGGGG>BFFGCF@FGGGG>CEGGGGGGCCFF7?2CG9C@EGG=*7CCEC8:EFF@?9FGGDGGCCC7DD3/
@M03364:276:000000000-BLYN8:1:1101:8616:6405 1:N:0:1
ACTCCTACGGGAGGCAGCAGTAGGGAATCTTCGGCAATGGACGAAAGTCTGACCGAGCAACGCCGCGTGAGTGAAGAAGGTTTTCGGATCGTAAAACTCTGTTGTTAGAGAAGAACAAGGACGTTAGTAACTGAACGTCCCCTGACGGTATCTAACCAGAAAGCCACGGCTAACTACGTGCCAGCAGCCGCGGTAATACGTAGGTGGCAAGCGTTGTCCGGATTTATTGGGCGTAAAGCGAGCG
+
GGGGGGGGGGGGGGGGGGGGGGGGGGGGGGGGGGGGGGGGGGGDGEGGGGGGGGGGGGGGGGGGGGGFGEGFGGGGGGGGGGGGGGGGGGGGGGGGGGGGGGGGGGGGFFEGGGGGGGGGGGGGGGDGGGGGGGGGGGGGGGGGGGGGGGGGGGGGGGGGGGGGFGGGGGGGGGGGGGGGGGGGGGGGGGGGGGGGGGGGFGGEEFGGGGGGGGGGGGGGGG8EGGG9?EGGGGGGGGGGGGGD
@M03364:276:000000000-BLYN8:1:1101:10697:6423 1:N:0:1
ACTCCTACGGGAGGCAGCAGTAGGGAATCTTCGGCAATGGACGAAAGTCTGACCGAGCAACGCCGCGTGAGTGAAGAAGGTTTTCGGATCGTAAAACTCTGTTGTTAGAGAAGAACAAGGACGTTAGTAACTGAACGTCCCCTGACGGTATCTAACCAGAAAGCCACGGCTAACTACGTGCCAGCAGCCGCGGTAATACGTAGGTGGCAAGCGTTGTCCGGATTTATTGGGCGTAAAGCGAGCG
+
GGGGGGGGGGGGGGGGGGGGGGGGGGGGGGGGGGGGGGGGGGGGGDGFGGGGGGGGGGGGGGGGGGGGGGGGGGGGGGGGGGGGGGGGGGGGGGFGGGGGGGGGGGGGGGGGGGGGGGGGGGGGGGGGGGGGGGGGGGGGGGGGGGGGGGGGGGGGGGGGGGGGFGGGGGGEGGGDGGGGGGGGGGGGGGGGGGEGGGGGFGGGGGFGGGFGGEGDEGGGG5=EF+<CEGGFGGGGGGGGGGD5
@M03364:276:000000000-BLYN8:1:1101:19735:6433 1:N:0:1
ACTCCTACGGGAGGCAGCAGTAGGGAATCTTCGGCAATGGACGAAAGTCTGACCGAGCAACGCCGCGTGAGTGAAGAAGGTTTTCGGATCGTAAAACTCTGTTGTTAGAGAAGAACAAGGACGTTAGTAACTGAACGTCCCCTGACGGTATCTAACCAGAAAGCCACGGCTAACTACGTGCCAGCAGCCGCGGTAATACGTAGGTGGCAAGCGTTGTCCGGATTTATTGGGCGTAAAGCGAGCG
+
GGGGGGGGGGGGGGGGGGGGGGGGGGGGGGGGGGGGGGGGGGGGGGGGGGGGGGGGGGGGGGGGGGGGGGGGGGGGGGGGGGGGGGGGGGGGGGGGGGGGGGGGGGGGGGGGGGGGGGECDFGFGGGGGGGGGGGGGGGGGGGGGGGGGGGGGGGGGGGGGGGGGGGGGGGGGGGGGGGGGGGGFGGGGGGGGGGGGFGGGGGGGGGGGGGGGGD=EGGGGEG=EFGGGGGGDGGGDDCDDDD7
@M03364:276:000000000-BLYN8:1:1101:12212:6444 1:N:0:1
ACTCCTACGGGAGGCAGCAGTGGGGAATATTGCACAATGGGCGCAAGCCTGATGCAGCCATGCCGCGTGTATGAAGAAGGCCTTCGGGTTGTAAAGTACTTTCAGCGGGGAGGAAGGGATGAGCCTTAATACGGCTCGTCATTGACGTTACCCGCAGAAGAAGCACCGGCTAACTCCGTGCCAGCAGCCGCGGTAATACGGAGGGTGCAAGCGTTAATCGGGATTACTGGGCGTAAAGCGCACG
+
GGGGGGGGGGGGGGGGGGGGGGGGGGGGGGGGGGGGGGGGGGGGGGGGGGGGGGGGGGGGGGGGGGGGGGGGGGGGGGGGGGGGGGGGGGGGGGGGGGGGGGGGGGGGGGGGGGGGGGGGGGGGGGGGGGGGGGGGGGGGGGGFGGGGGGGGGGGGGGGGGGGGGGFEEGG7CFFCEGGGGGGGGGGGGGGGGGGGGGGGGGGGGGGGGGGGGCCCCFFGG*CGGGGGFGGGGGGGFGFDD<55
@M03364:276:000000000-BLYN8:1:1101:16373:6465 1:N:0:1
ACTCCTACGGGAGGCAGCAGTAGGGAATCTTCGGCAATGGGGGCAACCCTGACCGAGCAACGCCGCGTGAGTGAAGAAGGTTTTCGGATCGTAAAACTCTGTTGTTAGAGAAGAACGTTAAGTAGAGTGGAAAGTTACTTACGTGACGGTATCTAACCAGAAAGGGACGGCTAACTACGTGCCAGCAGCCGCGGTAATACGTAGGTGGCAAGCGTTGTCCGGATTTATTGGGCGTAAAGCGAGC
+
GGGGGGGDGGGGGGGDGGCGGGGGGGGGGGGFGGGGGGFEGGGGGGGGGGGGGGGGGGGGGGGDGGGFGGGFFGG<FGGGGGGGGGGGGGEFFFGGGGFGGGGGFFGGFFGGGGGGGGGGGGFDCEFGGGGFGGGGGFGGG,DFGGGGFGGGGGGGGGGG:FCCGGCFEGGGGGGG,,1@:EEGFFDEGCGGD>CECFGGGF9BCGGGGGGFC58CEGF7AD*:CE7E<C@CF)1CDDF=7DD5
@M03364:276:000000000-BLYN8:1:1101:6255:6487 1:N:0:1
ACTCCTACGGGAGGCAGCAGTAGGGAATCTTCCACAATGGACGAAAGTCTGATGGAGCAACGCCGCGTGAGTGAAGAAGGTTTTCGGATCGTAAAACTCTGTTGTTGGAGAAGAACGTATTTGATAGTAACTGATCAGGTAGTGACGGTATCCAACCAGAAAGCCACGGCTAACTACGTGCCAGCAGCCGCGGTAATACGTAGGTGGCAAGCGTTGTCCGGATTTATTGGGCGTAAAGCGAGCG
+
GGGGGGGGGGGGGGGGGGGGGGGGGGGGGGGGGGGGGGGGGGGGGGGGGGGGGGGGGGGGGGGGGGG@FFGAFGGGGGGGFEGGGFGFCEFGGGGGGGGCEFFFFFGGFGGFGFFDFFGFGFFGGGGFGFFGGFGGGGGGGGGGGGGGGGFGGGGGEGFGGGGGCGGGGGGGGGGGGGGGGGGGGGGGGGEEGBEEEFGEGGGGCCEGGGGGGGGGEGGGEGE59?F;CGFGD<=EGGGGCCDC
@M03364:276:000000000-BLYN8:1:1101:5375:6491 1:N:0:1
ACTCCTACGGGAGGCAGCAGTAGGGAATCTTCGGCAATGGACGAAAGTCTGACCGAGCAACGCCGCGTGAGTGAAGAAGGTTTTCGGATCGTAAAACTCTGTTGTTAGAGAAGAACAAGGACGTTAGTAACTGAACGTCCCCTGACGGTATCTAACCAGAAAGCCACGGCTAACTACGTGCCAGCAGCCGCGGTAATACGTAGGTGGCAAGCGTTGTCCGGATTTATTGGGCGTAAAGCGAGCG
+
GGGGGGGGGGGGGGGGGGGGFGFFGGGGFGGGGFGGGGFGFGGGCFGGGGGGGGGGGGGGGGGGGGGGGGGGGGGGGGGGGGGGGGGGGGGGGGGGGGGGGGGGGGGFFFGGGGGGGGGGGGGCF?:FFAFGGGGFFFGGGGFGGGFGGGGGGGGGGGGGGFCCGGGGGGGGGGGGGGGGGGGFGGGGG5*4BEGDFGFCEGGE9CC<*+*=CGDGGGGGDCEC9CGGGFCGGDGGGGGGDGD7
@M03364:276:000000000-BLYN8:1:1101:27223:6522 1:N:0:1
ACTCCTACGGGAGGCAGCAGTGGGGAATATTGGGCAATGGAGGAAAGTCTGACCGAGCAACGCCGCGTGAGCGAAGAAGGTTTTCGGAGTGTAAAACTCTATTGTTAGAGAAGAACAAGGACGTTAGTAACTGAACGTGCACTGACGGTATATAAGCAGAAAGCCACGGTTAACTATGTGCTGGCAGCCGCAGTAATACGTAGGGGGCAAGAGGTGTACGGATGTATTGCGCGTAAAGCGAG
+
FGGFFGGCFGGCFDG>FGGGG,CEGGGG<EA,F,CFFGDF9,B,@F<CEEF9<66@FF7F6@FCGEFFEC:48CCFC===,CED9BF+44BCAEE,FE,<,C<,<?DA,B9BECG,=,4,FEEGDF+AC9,<A?F,,:+6+C,:<F@E+<<=<,,3,,,,,7@>D7B3*336,,7,,27D,,,6>>E>,:**4=,,6B66C9>**3:1***0**5=+0=CEE**20+3<+;*)1**1::5<)
@M03364:276:000000000-BLYN8:1:1101:26680:6539 1:N:0:1
ACTCCTACGGGAGGCAGCAGTAGGGAATCTTCCACAATGGACGAAAGTCTGATGGAGCAACGCCGCGTGTGTGAAGAAGGTTTTCGGATCGTAAAACTCTTTTGTTGGCGAAGAACGCATTTGATAGTATCTGCTCAGGTATTGACGGTATCCAACCAGAAAGCCACGGCTAACTACGTGCCAGCAGCCGCGGTAATACGTAGGTGGCAAGCGTTGTCCGGAGTTATTGGGCGTAAAGCGAGCG
+
FDFGGGGFGGGGGDG77@-CF,C,@C@C@FFFFAE,;C<C@C76+6@CFG,CFCG,:,C8,8CCC:FGG,FF@<?<?8FA4CFFGG@8CCFF<EF,,AFA,99,:=F@,@FEC7?FC+4FFC?9F?,C@,<DF,DFGCFFGCGCE=FCFF=DAF?GGDGGFGGGCFF+@FFFGGEAGGGGGEFFG?CFDGGGGGCC99BCFGGDFFG>8CFGGGE=*?FE=:*2@@+AEGGFDDEE57?DCDGD
@M03364:276:000000000-BLYN8:1:1101:15751:6570 1:N:0:1
ACTCCTACGGGAGGCAGCAGTAGGGAATCTTCGGCAATGGACGAAAGTCTGACCGAGCAACGCCGCGTGAGTGAAGAAGGTTTTCGGATCGTAAAACTCTGTTGTTAGAGAAGAACAAGGACGTTAGTAACTGAACGTCCCCTGACGGTATCTAACCAGAAAGCCACGGCTAACTACGTGCCAGCAGCCGCGGTAATACGTAGGTGGCAAGCGTTGTCCGGATTTATTGGGCGTAAAGCGAGCG
+
GGGGGGGGGGGGGGGGGGGGGGGGGGGGGGGGGGGGGGGGGGGGFEEGGGGGGGGGGGGFGGGGGGGGGGGGGGGGGGGGGGGGGGGDGGGGGGFGGGGGGGGGGGGGGGGGGGGGGGEGGGGFGGGGGGGGGGGGGGGEDGGGGGGGGGGGGGGGGGGGGFEDDGGGGGGGGGGGGGGGGFGGGGGGGGGGGGGGGGGGGGGGGGF6*<FGGGGGGCFEGCECFFFG+<==DDGGGGGGGGC<
@M03364:276:000000000-BLYN8:1:1101:6821:6580 1:N:0:1
ACTCCTACGGGAGGCAGCAGTGGGGAATATTGCACAATGGGCGCAAGCCTGATGCAGCCATGCCGCGTGTATGAAGAAGGCCTTCGGGTTGTAAAGTACTTTCAGCGAGGAGGAAGGCATTAAGGTTAATAACCTTAGTGATTGACGTTACTCGCAGAAGAAGCACCGGCTAACTCCGTGCCAGCAGCCGCGGTAATACGGAGGGTGCAAGCGTTAATCGGAATTACTGGGCGTAAAGCGCACG
+
GGGGGGGGGGGGGGGGGGGGGGGGGGGGGGGGGGGGGGGGGGGGGGGGGGGGGGGGGGGGGGGGGGGGGGGGGGGGGGGGGGGGGGGGFGGGGGGGGGGGGGGGGGGGGGGGDGFGGGGGGGFGGGGGGGGGGGGFFGGFGGGGGGGGGGGGGGGGGGGGGGGGGGGGGGGGGGGGFGGGGGFGG7BBFGGGGGGGGGGGGCGGGGGDGFGGGEECFGGGGGGGGGGGCFGGGGGGFFCGGD3/
@M03364:276:000000000-BLYN8:1:1101:26386:6597 1:N:0:1
ACTCCTACGGGAGGCAGCAGTAGGGAATCTTCGGCAATGGACGAAAGTCTGACCGAGCAACGCCGCGTGAGTGAAGAAGGTTTTCGGATCGTAAAGCTCTGTTGTTAATCAAGAACGTTGAGAAGAGTGGAAAGTTTCTCAAGTGACGGTATCTAACCAGAAAGGGACGGCTAACTACGTGCCAGCAGCCGCGGTAATACGTAGGTGGCAAGCGTTGTCCGGATTTATTGGGCGTAAAGCGAGC
+
GGGGGGGGGGGGGGGGGGGGGGGGGGGGGGGGGGGGDGFGGGGGGGGFGGGGGGGGGGGGGGGGGGGGGGGAEGGFGGGGGGGGGGFGGGGGGGFGGGGGGGFGGFGGGGGGGFGGGFGF7BFAFGGFGGCFGGGCDGFGGGGGGGCGDGGGGGGGGGGGG?FG,>AFGGGGGGFGGGDGGGFGGGGGDFECEGDEDFGGGEECEGCGGCCGGGGGGGGGGGEE8CFFGGGGGGGGDGGGD:D7
@M03364:276:000000000-BLYN8:1:1101:14392:6610 1:N:0:1
ACTCCTACGGGAGGCAGCAGTGGGGAATATTGCACAATGGGCGCAAGCCTGATGCAGCCATGCCGCGTGTATGAAGAAGGCCTTCGGGTTGTAAAGTACTTTCAGCGGGGAGGAAGGGAGTAAAGTTAATACCTTTGCTCATTGACGTTACCCGCAGAAGAAGCACCGGCTAACTCCGTGCCAGCAGCCGCGGTAATACGGAGGGGGCAAGCGTTAATCGGAATTACTGGGCGTAAAGCGCACG
+
GGGGGGGGGGGGGGGGGGGGGGGGGGGGGGGGGGGGGGGGGGGGGGGGGGGGGGGGGGGGGGGGGGGGGGGGGGGGGGGGGFGGGGGGGGGGGGGGGGGGGGGGGFGGGGGGGGGFGGGGGGGFEFGGGGGFFGGGGFCGEGGGFGG3FGFFGGGGGDGGCFGGGGGGGGGGGGGGGGGGGGGGGGGGGGGGGECEGGGGGDGGG>EGGGGGGGGG=?GGGGCGGFGFGGGGGGGGGFFDDCD)
@M03364:276:000000000-BLYN8:1:1101:13151:6624 1:N:0:1
ACTCCTACGGGAGGCAGCAGTGGGGAATATTGCACAATGGGCGCAAGCCTGATGCAGCCATGCCGCGTGTATGAAGAAGGCCTTCGGGTTGTAAAGTACTTTCAGCGGGGAGGAAGGGAGTAAAGTTAATACCTTTGCTCATTGACGTTACCCGCAGAAGAAGCACCGGCTAACTCCGTGCCAGCAGCCGCGGTAATACGGAGGGTGCAAGCGTTAATCGGAATTACTGGGCGTAAAGCGCACG
+
GGGGGGGGGGGGGGGGGGGGGGGGGGGGGGGGGGGGGGGGGGGGGGGGGGGGGGGGGGGGGGGGGGGFGGGGGGGGGGGGGGGGGGGGGGGGGGGGGGGGGGGGGGGGGGGGGGG8FGFGGFGGGGGGGGGGGGGGGGGFGGGGGGGGGFGGGGGGGGGGGGGGGGGGGGGGGGGGGGGGGGGGGGGGGGGGECGGGGGGGGEGGGGGGGGGEGGGGGGGGGGGGGGGGGGGGGCC<>7CGDG)
@M03364:276:000000000-BLYN8:1:1101:11099:6624 1:N:0:1
ACTCCTACGGGAGGCAGCAGTAGGGAATCTTCCACAATGGACGAAAGTCTGATGGAGCAACGCCGCGTGAGTGAAGAAGGTTTTCGGATCGTAAAACTCTGTTGTTGGAGAAGAACGTATTTGATAGTAACTGATCAGGTAGTGACGGTATCCAACCAGAAAGCCACGGCTAACTACGTGCCAGCAGCCGCGGTAATACGTAGGTGGCAAGCGTTGTCCGGATTTATTGGGCGTAAAGCGAGCG
+
GGGGGGGGGGGGGGGGGGGGGGGGGGGGGGGGGGGGGGGGGGGGGGGGGGGGGGGGGGGGGGGGGGFFGGGFGGFGGGGGGGGGGGGGGGGGGGGGGGGGGGGGGGGGGGGGGGGGGGGGGGGFGGGGGGGGGGGGGGGEGGGGFGEGGGGGGGGGGGGGGGGGGGGGGGGGGGGGFGGGGGGGGGGGGGGGGC>EGGDGGF>CGGGGGGGGGEGGGGGGEGCEFGGGGGFGGGGEGGGGGGDC
@M03364:276:000000000-BLYN8:1:1101:8069:6645 1:N:0:1
ACTCCTACGGGAGGCAGCAGTAGGGAATCTTCGGCAATGGACGAAAGTCTGACCGAGCAACGCCGCGTGAGTGAAGAAGGTTTTCGGATCGTAAAACTCTGTTGTTAGAGAAGAACAAGGACGTTAGTAACTGAACGTCCCCTGACGGTATCTAACCAGAAAGCCACGGCTAACTACGTGCCAGCAGCCGCGGTAATACGTAGGTGGCAAGCGTTGTCCGGATTTATTGGGCGTAAAGCGAGCG
+
GGGGGGGGEGGGGGGGGGGGGFGGGGGGEFGGGGGGGGGG<DFGGGGEFGGGFGDGGGGGGGGGGGGGGGGFFGFGGEFGGECFGGGF7FGGFGGCGGGGGGFGFG<F9FFFFGGGGF<8EFEFFGFGGGGGGGGGFFCECGGGDF7FGEGEFGGCGGGFGGGGE7DFCCFEGGGGGGG:DFC8CFCFGGGDEGGGF?+=CCEEGGGGGG=EG8CEECCEE58*<9?FFGGG5)/:C7DD5C55
@M03364:276:000000000-BLYN8:1:1101:5881:6661 1:N:0:1
ACTCCTACGGGAGGCAGCAGTAGGGAATCTTCGGCAATGGACGAAAGTCTGACCGAGCAACGCCGCGTGAGTGAAGAAGGTTTTCGGATCGTAAAACTCTGTTGTTAGAGAAGAACAAGGACGTTAGTAACTGAACGTCCCCTGACGGTATCTAACCAGAAAGCCACGGCTAACTACGTGCCAGCAGCCGCGGTAATACGTAGGTGGCAAGCGTTGTCCGGATTTATTGGGCGTAAAGCGAGCG
+
GGGGGGGGGGGGGGGGGGGG@FGGGGGGGGGGGGGGGGGGGGGGGGGGGGGGGGGGGGGGGGGGGGGGGGGEEGGGGGGGGGGGGGGGGGGFGGGGGGGGGGGGFGGGGGGGGGGGGGGGGGGGGGGGGGGFGGGGFGGGGGGGGGGGGGGGGGGCGFGGGGGFFGGGGGDCFFGGGGGGGGGGGGGGGGGGGGGGGGGGGGGGGGGGGGFFGECCGG?C5*;:@FGGGGGGGGGGDGGGGGD5
@M03364:276:000000000-BLYN8:1:1101:7889:6682 1:N:0:1
ACTCCTACGGGAGGCAGCAGTAGGGAATCTTCGGCAATGGACGAAAGTCTGACCGAGCAACGCCGCGTGAGTGAAGAAGGTTTTCGGATCGTAAAACTCTGTTGTTAGAGAAGAACAAGGACGGTAGTAACTGAACGTCCCCTGACGGTATCTAACCAGAAAGCCACGGCTAACTACGTGCCAGCAGCCGCGGTAATACGTAGGTGGCAAGCGTTGTCCGGATTTATTGGGCGTAAAGCGCGCG
+
GGGGGGFFGGDGGGGGGGDGGGGGGGGGGGGGGGDECGGGFGGGGG@FFGGGGGGGGGGGGGGGGGGGGDEFGGGGGGFGCFGFFGEGGGGGGFGGGFGGGGFGGGFFFEFGGGGFGGFGGCG+CCGGGG9FGGGFGDFEFGGGF7FDFCFGDFGGDFGGGGFFGFFBFEFGGGGGDGGGGGGG78BEFGGCCEC@92<CCFGG@FFGGFFGGGEGCFGE5=8C<@FGFGDG)9E:*2:<))>5
@M03364:276:000000000-BLYN8:1:1101:5478:6766 1:N:0:1
ACTCCTACGGGAGGCAGCAGTAGGGAATCTTCGGCAATGGACGAAAGTCTGACCGAGCAACGCCGCGTGAGTGAAGAAGGTTTTCGGATCGTAAAACTCTGTTGTTAGAGAAGAACAAGGACGTTAGTAACTGAACGTCCCCTGACGGTATCTAACCAGAAAGCCACGGCTAACTACGTGCCAGCAGCCGCGGTAATACGGAGGGTGCAAGCGTTAATCGGAATTACTGGGCGTAAAGCGCACG
+
GGGGGGGGGGGGGGGGGGGGGGGGGGGGGGGGGGGGGGGGGGGGGGGGGGGGGGGGGGGGGGGGGGGGGGGGGGGGGGGGGGGGGGGGGGGGGGGGGGGGGGGGGGGGGGGGGGGGGGGGGGGFGGGGGGGGGGGGGGGGGGGGGGGGGGGGGGGGGGGGGGGGGGGGEGGGGGGGGGGGGGGGGGGGGGGGGGEGGGGGGGGGGGGGGGGGGGGGGGCGGDGGG?EEGGGGDGGGGGGGGGD5
@M03364:276:000000000-BLYN8:1:1101:13633:6776 1:N:0:1
ACTCCTACGGGAGGCAGCAGTAGGGAATATTCGGCAATGGACGCAAGTCTGACCGAGCAACGCCGCGTGAGTGAAGAAGGTTTTCGGATCGTAAAACTCTGTTGTTAGGGAAGAACAAGGACGTTAGTAACTGAACGTCCCCTGACGGTATCTAACCAGAAAGCCACGGCTAACTCCGTGCCAGCAGCCGCGGTAATACGTAGGGGGCAAGCGTTGTCCGGATTTATTGGGCGTAAAGCGAGCG
+
FGGGGFCGGGGEFGGGEGFFG,CECGFF,CE,,6:FEGGG,CF++CF,CF<F@C6@FC7FCFGEGGG@F,,<EDEGGGGG<AACGGGGCFEECFG,,A=F9F9E4B,C,BFCCEFGC8,BDD@C+BBCFFG9?<<8D3@FCFFFCFG7FGCFCC9,@9>>3<FGG,FD:CFE7DG,F@CDCFGGGGFGGG5*BEE8CCEC+5BE**:C5@F5EEGEE+2AE=55@FF?CGGGD<C:*2?C7)/)
@M03364:276:000000000-BLYN8:1:1101:19836:6792 1:N:0:1
ACTCCTACGGGAGGCAGCAGTGGGGAATATTGCACAATGGGGGAAACCCTGATGCAGCGACGCCGCGTGAAGGAAGAAGTATCTCGGTATGTAAACTTCTATCAGCAGGGAAGATAGTGACGGTACCTGACTAAGAAGCCCCGGCTAACTACGTGCCAGCAGCCGCGGTAATACGTAGGGGGCAAGCGTTATCCGGATTTACTGGGTGTAAAGGGAGCGTAGACGGACTGGCAAGTCTGATGTG
+
GGGGGGGGGGGGGGGGGGGGGGGGGGGGGGGGGGGGGGGGGGGGGGGGGGGGGGGGGGGGDGGGGGGGGGGGGGGGGGGGGGGFGGGGGGGGGGGGGGGGGGGGGGGGGGGGGGGGGGGGGGGGGGGGGGGGGGGGGGGGGGGGGGGGGGGGGGCGGGGGGGGGGGGGGGDGGGGGGGGGGGGGGGGGGGGGGGGGGGGFFGGGGGFEGGGGGGGGGGGEGDEGGGGGGGGGFCF<FGGGGGGG
@M03364:276:000000000-BLYN8:1:1101:19326:6796 1:N:0:1
ACTCTTACGGGAGGCAGCAGTGGGGAATATTGCACAATGGGCGCAAGCCTGATGCAGCCATGCCGCGTGTATGAAGAAGGCCTTCGGGTTGTAAAGTACTTTCAGCGAGGAGGAAGGCGTTGTGGTTAATAACCGCAGCGATTGACGTTACTCGCAGAAGAAGCACCGGCTAACTCCGTGCCAGCAGCCGCGGTAATACGTAGGTGGCAAGCGTTGTCCGGAATTATTGGGCGTAAAGCGCGCG
+
GGGG,FFGGGGGGGGGGGGGGGGGGGGGGGGGGGGGGGGGGGGGGGGGGGGGGGGGGGGGG?FGGGGGGGGGGGGGGGGGGGGFGFGEEGGGGGGGGGGGGGGGGGGCEEFGGGFGGGGGDFGGGGGGGGGFFGGFEGGEEGGGDGGGGFGGGGGC@FCFGFGGGGGGGDGGGGGGGGGGGGGGGGGGGGGGGGGDGGGG<EGGGGFCDGGGGGGGEGGGG5EGGGGG7?FFDDGGFCGGDGGG
@M03364:276:000000000-BLYN8:1:1101:15263:6799 1:N:0:1
ACTCCTACGGGAGGCAGCAGTAGGGAATCTTCGGCAATGGACGAAAGTCTGACCGAGCAACGCCGCGTGAGTGAAGAAGGTTTTCGGATCGTAAAACTCTGTTGTTAGAGAAGAACAAGGACGTTAGTAACTGAACGTCCCCTGACGGTATCTAACCAGAAAGCCACGGCTAACTACGTGCCAGCAGCCGCGGTAATACGTAGGTCCCGAGCGTTGTCCGGATTTATTGGGCGTAAAGCGAGCG
+
GGGGGGGGGGGFFGGGGGGGGCFGGGGGGGGGGGGGDGGGGGGDFGEFGGGGGGGGGGGGGGGGGGGGGDFA9E<FFGGGFGGGGGGGGGGGGGGGGFGGGGGGGFGGFGGGGGG?EF<FGGGFGGGGDGCDFDGGGGFEGGFFCFGGGGGGGGFFFFGGGGFGGGGG@F7CGGGGGGCAGCEFGGGGGGGGGG>CGFGGGGGGFBFFD*CEGECECFFEEE*:6CFFGGGGGGGDFGFDCGD7
@M03364:276:000000000-BLYN8:1:1101:16635:6820 1:N:0:1
ACTCCTACGGGAGGCAGCAGTGGGGAATATTGCACAATGGGCGCAAGCCTGATGCAGCCATGCCGCGTGTGTGAAGAAGGCCTTCGGGTTGTAAAGCACTTTCAGCGAGGAGGAAGGTGGTGAACTTAATACGTTCATCAATTGACGTTACTCGCAGAAGAAGCACCGGCTAACTCCGTGCCAGCAGCCGCGGTAATACGGAGGGTGCAAGCGTTAATCGGAATTACTGGGCGTAAAGCGCACG
+
GGGGGGGGGGGGGGGGGGGGGGGGGGGGGGGGGGGGGGGGGGGGGGGGGGGGGGGGGGGGGGGGGGGGGGGGGGGGGGGGGGGGGGGGGGGGGGGGGGGGGGGGGGGEGGGGGGFGGGGGGGGGGGGGGGGGGGGGGGGGGGGGGGGGGFGGGGGGGGGGGGGGGGGGGGDEGGGGGGGGGGGFGFGGGGGGGGGGGGGDGEGGGGGDCFFFGGGGGGGGGGCFGGGGGGGGGGGGFGGGGGD5
@M03364:276:000000000-BLYN8:1:1101:20206:6836 1:N:0:1
ACTCCTACGGGAGGCAGCAGTAGGGAATCTTCGGCAATGGACGAAAGTCTGACCGAGCAACGCCGCGTGAGTGAAGAAGGTTTTCGGATCGTAAAACTCTGTTGGTAGAGAAGAACGTTGGTGAGAGTGGAAAGCTCATCAAGTGACGGTAACTACCCAGAAAGGGACGGCTAACTACGTGCCAGCAGCCGCGGTAATACGTAGGTCCCGAGCGTTGTCCGGATTTATTGGGCGTAAAGCGAGC
+
GGGGGGGGGGGGGGGGGGGGGGGGGGGGGGGGGGGGGGGGGGGGGGGGGGGGGGGGGGGGGGGGGGGGGGGGGGGGGGGGGGGGGGGGDGGGGGGGGGGGGGGGGGGGGGGGGGGGGGGFGGGGGGGGGGGGGGGGGGGGGGGGGGGGGGGGGGGGGGGGGGGGGGGFGGGGGGGGGGGGGGGGGGGGGGGGGGEGGFGGGGGGGGGGGGGGGGGGGGGGGGGEGFGGGGGGGGGGGGGGGGG3
@M03364:276:000000000-BLYN8:1:1101:16980:6873 1:N:0:1
ACTCCTACGGGAGGCAGCAGTAGGGAATCTTCGGCAATGGACGAAAGTCTGACCGAGCAACGCCGCGTGAGTGAAGAAGGTTTTCGGATCGTAAAACTCTGTTGTTAGAGAAGAACAAGGACGTTAGTAACTGAACGTCCCCTGACGGTATCTAACCAGAAAGCCACGGCTAACTACGTGCCAGCAGCCGCGGTAATACGTAGGTGGCAAGCGTTGTCCGGATTTATTGGGCGTAAAGCGAGCG
+
GGGGGGGGGGGGGGGGGGGGGFGGGGGGGGGGGGGGGGGGGGGGGGGGGGGGGGGGGGGGGGGGGGGGGGGGGGGGFFGGGGGGGGGGGGGGFGFGGGGGGGGGGGFFGGGGGGGGGGGGGGGGGGGGGGGGGGGGGGGFGGGGGGGGGGFGGFGGGGGGGGGGGGGGGGGGGGGGGGGGGGGGGGGGGGGGGGGGGGGGFGGGGGGGGGCCECC8CFFGGDEEFGGFDGGGGGGGG=*7DGGD
@M03364:276:000000000-BLYN8:1:1101:11470:6938 1:N:0:1
ACTCCTACGGGAGGCAGCAGTAGGGAATCTTCGGCAATGGACGAAAGTCTGACCGAGCAACGCCGCGTGAGTGAAGAAGGTTTTCGGATCGTAAAACTCTGTTGTTAGAGAAGAACAAGGACGTTAGTAACTGAACGTCCCCTGACGGTATCTAACCAGAAAGCCACGGCTAACTACGTGCCAGCAGCCGCGGTAATACGTAGGTGGCAAGCGTTGTCCGGATTTATTGGGCGTAAAGCGAGCG
+
GGGGGGGGGGGFGGGGGGGGG@CFGGGG@EG9F,FEGGGGGGGGCFGGGGGG<FBFGG+CCFE+@FGGGGE?EGGGGCGG=EBGG@FB=CFF@FGGGGGGGFGGGGGFEFEGFFG8FFGGGGC=+,BD<FFFG<DF8F<:F,D@CFGGFG@FFGFFCFFDBCFCFGGG7CEG7FF9FCGG<FFGCEFDF>CEGG*=B+35C9BCFFFG>EF5?C;EGGEE5EC7++AFFG8=<D7CCC737C3/
@M03364:276:000000000-BLYN8:1:1101:25793:6940 1:N:0:1
ACTCCTACGGGAGGCAGCAGTAGGGAATCTTCGGCAATGGACGAAAGTCTGACCGAGCAACGCCGCGTGAGTGAAGAAGGTTTTCGGATCGTAAAACTCTGTTGTTAGAGAAGAACAAGGACGTTAGTAACTGAACGTCCCCTGACGGTATCTAACCAGAAAGCCACGGCTAACTACGTGCCAGCAGCCGCGGTAATACGTAGGTGGCAAGCGTTGTCCGGAATTATTGGGCGTAAAGCGAGCG
+
GFG<C,E@;;+BFG7@@F<<@,EE>CFGAFGGC7CECFFG9<CB:,@@CFGF,C++6@+C@F7F@:FF@EGFFEAE5FFGCC<F?C7+BFFGGADFFEFGGGDGFGCF9,5E=EFGGGDD?=CFG,88F?FCF<CFGCD7:=FGGF:7FF<BF<CACC::BFEF7B,>CECCC@9;FEFCC7CFCGGGGGEECEG*?C9CGFCBF9=2*0:CC*//:E+:*:*1+0+<:?=*9D:E<FC)5795
@M03364:276:000000000-BLYN8:1:1101:11271:6990 1:N:0:1
ACTCCTACGGGAGGCAGCAGTAGGGAATCTTCCACAATGGACGAAAGTCTGATGGAGCAACGCCGCGTGAGTGAAGAAGGTTTTCGGATCGTAAAACTCTGTTGTTGGAGAAGAACGTATTTGATAGTAACTGATCAGGTAGTGACGGTATCCAACCAGAAAGCCACGGCTAACTACGTGCCAGCAGCCGCGGTAATACGTAGGTGGCAAGCGTTGTCCGGATTTATTGGGCGTAAAGCGAGCG
+
GGGGGGGGGGGGGGGGGFGGGGGGGGGGGGGGGGGGGGGGGGEGGGFFGGGGGGGGGGGGGGGGGGGFGGGGGGGGGGGGGDFGGGGGGGEGFFFFAFFFGGGGGGGGGFGGGGGGEFEFGGGGGGGGGGGGGCFGGGGGFFFFCFGDGGGGGCGGGGGFGGGGGGGGGGGDAEGGGGGGGGGGGGDGGDGEEGGGGGGGGFGC;FFC8ACFGGGGGGGGGGEEFCFFCFGFGGDG<CGGGGDC
@M03364:276:000000000-BLYN8:1:1101:24085:7003 1:N:0:1
ACTCCTACGGGAGGCAGCAGTAGGGAATCTTCGGCAATGGACGAAAGTCTGACCGAGCAACGCCGCGTGAGTGAAGAAGGTTTTCGGATCGTAAAACTCTGTTGTTAGAGAAGAACAAGGACGTTAGTAACTGAACGTCCCCTGACGGTATCTAACCAGAAAGCCACGGCTAACTACGTGCCAGCAGCCGCGGTAATACGTAGGTGGCAAGCGTTGTCCGGATTTATTGGGCGTAAAGCGAGCG
+
GGGGGGGGGDDGGGGGGGGGGGGGGGGFGGFGGGGGGGGGGGGGGGGGGGGGGGGGGGG@GGGGGGGGGGGGGGGGGGGGFGGGGGGGGGGGGGGGGGGGGGGGGGGGGGGGGGGGGG8EFGGEFFGGGFEFFGGGGDGGGGGGGGGGGGGGGGGFGGGGGGGGGGGGGGEGGGGGGDFDGGGGGGGGGGGGGEGGFGFGCGGEGGGGGGGGGGCGGGGGGGG5EEGGGGGGGGDGGFCGGG37
@M03364:276:000000000-BLYN8:1:1101:12786:7057 1:N:0:1
ACTCCTACGGGAGGCAGCAGTAGGGAATCTTCGGCAATGGACGAAAGTCTGACCGAGCAACGCCGCGTGAGTGAAGAAGGTTTTCGGATCGTAAAACTCTGTTGTTAGAGAAGAACAAGGACGTTAGTAACTGAACGTCCCCTGACGGTATCTAACCAGAAAGCCACGGCTAACTACGTGCCAGCAGCCGCGGTAATACGTAGGTGGCAAGCGTTGTCCGGATTTATTGGGCGTAAAGCGAGCG
+
GGGGGGGGGGGGGGGGGGGGGGGGGGGGGGGGGGGGGGGGDGGGGGGGGGGGGGGGGGGGGGGGGGGGGGGGGGGGGGGGGGGGGGGDGGGGGGGGGGGGGGGGGGFGGGGGGGGGGGGGGGGEGFEGGGGGGGGGGGFGGGGGGGGGGGGGGGGGFGGGGGGGGGGGGGFGGGGGGDGGGGGGGGGGGGDGGGGGGG?>EGG7CFGFGCGGDGGGGGGGGGGGGGGGGGFGGDEGF::<DDD<
@M03364:276:000000000-BLYN8:1:1101:24120:7058 1:N:0:1
ACTCCTACGGGAGGCAGCAGTAGGGAATCTTCGGCAATGGACGAAAGTCTGACCGAGCAACGCCGCGTGAGTGAAGAAGGTTTTCGGATCGTAAAACTCTGTTGTTAGAGAAGAACAAGGACGTTAGTAACTGAACGTCCCCTGACGGTATCTAACCAGAAAGCCACGGCTAACTACGTGCCAGCAGCCGCGGTAATACGTAGGTGGCAAGCGTTGTCCGGATTTATTGGGCGTAAAGCGAGCG
+
GGGGGGGGGGGGGGGGGGGGGGGGDFEFGFGGF7FGCFCECGDE:B:FFGGFGGEGGGGGGGGGDGGGGGDGGGGGGGGGGGGGGGDFEFGFFEGGGGGG<FGGGGGG<EGGCFGGCGF88FFFFGCFGGGGGCGGGGGGGGGDFGGEGGGGGGGGGG7CGGGFFFFGGGGGGGGGGGG<FGF7CF6CFGG5ECCCFGGGF?FEGCFGFFGGGE*:EGGGGGGG?GCA?CEGGGGGGGGGGGG5
@M03364:276:000000000-BLYN8:1:1101:16476:7101 1:N:0:1
ACTCCTACGGGAGGCAGCAGTAGGGAATCTTCGGCAATGGACGAAAGTCTGACCGAGCAACGCCGCGTGAGTGAAGAAGGTTTTCGGATCGTAAAACTCTGTTGTTAGAGAAGAACAAGGACGTTAGTAACTGAACGTCCCCTGACGGTATCTAACCAGAAAGCCACGGCTAACTACGTGCCAGCAGCCGCGGTAATACGTAGGTGGCAAGCGTTGTCCGGATTTATTGGGCGTAAAGCTAGCG
+
GGGGGGFGDFGCFGG@CEEGGGGGGFGFAFGGEGGECFGGCEFE@FGGFGGFF8FCEDEFG@CGFGCFG7BFGGGFFGEDFFGGFGGGEDGFGFDCCGCEGFFGGG99EFCEGFGGGG8,?AFGFFCGFGCFFFAFDF<EGGG+>D:CECCFGGGGG9AFFFDF7<EGGGFDCFFFG7>:7D;BFCFGGDG>8:>B9+;8>+BEFG5:*CC=EGDG*+2:5;8C?+3A7C**9C553;7*79C5
@M03364:276:000000000-BLYN8:1:1101:5578:7152 1:N:0:1
ACTCCTACGGGAGGCAGCAGTAGGGAATCTTCGGCAATGGACGAAAGTCTGACCGAGCAACGCCGCGTGAGTGAAGAAGGTTTTCGGATCGTAAAACTCTGTTGTTAGAGAAGAACAAGGACGTTAGTAACTGAACGTCCCCTGACGGTATCTAACCAGAAAGCCACGGCTAACTACGTGCCAGCAGCCGCGGTAATACGTAGGTGGCAAGCGTTGTCCGGATTTATTGGGCGTAAAGCGAGCG
+
GGGGGGGGGGGGGGGGGGGGGGGGGGGGGGGGGGGGGGGGGGGGGGGGGGGGGGGGGGGGGGGGGGGEGGGGGGGGGGGGGGGGGGGGCDGGGFGGGGGGGGGGGGGGGGGGGGGGGGFFGGGGGGGGGGGGGGGGGGGGGFGGGGGGGGGGGGGGGGGGGGGGGGGGGGGDGGFFFGGGGGGGGGGGFGGECEGEGGGGGGGEECFGGGGGEEGE=FGGGGCCGG?FGGGGGGGGCFGCDDGD
@M03364:276:000000000-BLYN8:1:1101:3899:7179 1:N:0:1
ACTCCTACGGGAGGCAGCAGTAGGGAATCTTCGGCAATGGACGAAAGTCTGACCGAGCAACGCCGCGTGAGTGAAGAAGGTTTTCGGATCGTAAAACTCTGTTGGTAGAGAAGAACGTTGGTGAGAGTGGAAAGCTCATCAAGTGACGGTAACTACCCAGAAAGGGACGGCTAACTACGTGCCAGCAGCCGCGGTAATACGTAGGTGGCAAGCGTTGTCCGGAATTATTGGGCGTAAAGCGCGC
+
GGGGGGGGGGGGGGGGGGGGGFGGGGGGGGGGGGGGGGGGGGGEEEGGGGGGFGGGGGGGGGGGGGGGGGGFGGGGGGGGGGGFDEGGEFGGGGGGGGGGGGGGGFGGGGFFGGGGGGGGGGGGGFFGGGGGGGGGGGGGG<FGFFFEDGFGFGGGGFGGGCFGGDGFEGGGGGGFFGGGGG>CFGGGGGGGGGG7EF?CFGGGGGGGGGGGGGGDD:FGGGD=CCF?C?9FGDE5C<FFDGG3
@M03364:276:000000000-BLYN8:1:1101:26903:7182 1:N:0:1
ACTCCTACGGGAGGCAGCAGTGGGGAATATTGCACAATGGGCGCAAGCCTGATGCAGCCATGCCGCGTGTATGAAGAAGGCCTTCGGGTTGTAAAGTACTTTCAGCGGGGAGGAAGGGAGTAAAGTTAATACCTTTGCTCATTGACGTTACCCGCAGAAGAAGCACCGGCTAACTCCGTGCCAGCAGCCGCGGTAATACGGAGGGTGCAAGCGTTAATCGGAATTACTGGGCGTATAGCGCACG
+
GGGFGFGEEC:FCGGGGGGG<FAGGGG?<EG9@CCFGGG8CFGGGEGGGDDDFGGF9FFDEFGGGDE+>BFCC9F,CE@C8=8=CDFE,B:F<FFGGGGFC@EFFAF:>C8@F7FEGGGGG?C<,:@CFGGGGGFFFF=F=DB=,DFFGG>@,@FFG>>DCFFGF,>FFGGG7FCFFDFGDFEGGGGFGE>88E:;FCFC>53?58;CFGG5=EEE5CECGD=FCEFGGC=5DGC*2:C37CD)
@M03364:276:000000000-BLYN8:1:1101:9964:7194 1:N:0:1
ACTCCTACGGGAGGCAGCAGTAGGGAATCTTCGGCAATGGGGGCAACCCTGACCGAGCAACGCCGCGTGAGTGAAGAAGGTTTTCGGATCGTAAAACTCTGTTGTTAGAGAAGAACGTTAAGTAGAGTGGAAAGTTACTTAAGTGACGGTATCTAACCAGAAAGGGACGGCTAACTACGTGCCAGCAGCCGCGGTAATACGTAGGTCCCAAGCGTTGTCCGGATTTATTGGGCGTAAAGCGAGC
+
GGGGGGGGGGGGGGGGGGGGGGGGGGGGGGGGGGGGGGGGGGGGGGGGGGGGGGGGGGGGGGGGGGGGGGGGGGGGGGGGGGGGGGGGGGGGGGGGGGGGGGGGGGGGGGGGGGGGGGGGGGGGGCGGGGGGGGGGFGGGGGGGGGGGGGGGGGGGGGGGGGGGGGGGGGGGGGGGGGGGGGGGGGGGGGGGDGEGGFFGGGGGGGGGGDGGGGEGGGGGGGEDGFGGGFGGGGGGGGGFGGG3
@M03364:276:000000000-BLYN8:1:1101:25574:7199 1:N:0:1
ACTCCTACGGGAGGCAGCAGTGGGGAATATTGCACAATGGGCGCAAGCCTGATGCAGCCATGCCGCGTGTATGAAGAAGGCCTTCGGGTTGTAAAGTACTTTCAGCGGGGAGGAAGGGAGTAAAGTTAATACCTTTGCTCATTGACGTTACCCGCAGAAGAAGCACCGGCTAACTCCGTGCCAGCAGCCGCGGTAATACGGAGGGTGCAAGCGTTAATCGGAATTACTGGGCGTAAAGCGCACG
+
FGGGGGGGGGGGGGGGGGGGGGGGGGGGGGGGGGGGGGFCGGGGGGGGG@FGGFGGGGGGGGGGGGGGGEGGGGGGGGGGGGGGGGGGGGEGGGGGGGGGGGGGGGEGGDGGGGGCGDGGFDFGGGGFGGGCFGFCFF<FGGGFGGGFGGGGGGGGGGGGGGFFGGGGGGGGGGGFFGEGDGGGGGFGGGDGEGGGGGGGGDEGGGGGGGGGGGDGGGGGGGGFGGGGGGFGGCGCGGCGDGGC
@M03364:276:000000000-BLYN8:1:1101:11740:7205 1:N:0:1
ACTCCTACGGGAGGCAGCAGTAGGGAATCTTCGGCAATGGACGAAAGTCTGACCGAGCAACGCCGCGTGAGTGAAGAAGGTTTTCGGATCGTAAAACTCTGTTGTTAGAGAAGAACAAGGACGTTAGTAACTGAACGTCCCCTGACGGTATCTAACCAGAAAGCCACGGCTAACTACGTGCCAGCAGCCGCGGTAATACGTAGGTGGCAAGCGTTGTCCGGATTTATTGGGCGTAAAGCGAGCG
+
GGGGGGGGGGGGGGGGGGGGGGGGGGGGGGGGGGGGGGGGGGGGGGGGGGGGGGGGGGGGGGGGGGGGGGGGGGGGGGGGGGGGGGGGGGGGGGGGGGGGGGGGGGGGGGGDGGGGGGGGGGGGGGGGGGGGGGGGGGGGFGGGGGGGGGGGGGGGGGGGGGGGGGGGGGGGGGGFFGGGGFGGGGGGGGGGGGGGGGGGGGGCGGFGGGGGGGEGGGGGGDGGGGGGGGFGGGGGGGGGGGDC
@M03364:276:000000000-BLYN8:1:1101:19594:7225 1:N:0:1
ACTCCTACGGGAGGCAGCAGTAGGGAATCTTCGGCAATGGACGAAAGTCTGACCGAGCAACGCCGCGTGAGTGAAGAAGGTTTTCGGATCGTAAAACTCTGTTGGTAGAGAAGAACAAGGACGTTAGTAACTGAACGTCCCCTGACGGTATCTAACCAGAAAGCCACGGCTAACTACGTGCCAGCAGCCGCGGTAATACGTAGGTGGCAAGCGTTGTCCGGATTTATTGGGCGTAAAGCGAGCG
+
GGGGGGGGGGGGGGGGGGGGGGGGGGGGGGGGGGGGDGGGGGGGGGGGGGGGGGGGGGGGGGGGGGGECFGGGGGGGGGGGGGGGGGGGGGGGGGGGGGGGGGGGGCEFGGGGGGGGGGGGGGGGGGGGGGGGGGGGGGGGGGGGGGGGGGGGGGGGGGGGGGGGGGGGGGGGGGGGGGGGFGGGGGGGGGGGGGGGGGGGGGGGGGGGGGGGEEGGGGGGCEGGGGGG?FGGGGGGGGGGGGC
@M03364:276:000000000-BLYN8:1:1101:14333:7241 1:N:0:1
ACTCCTACGGGAGGCAGCAGTAGGGAATCTTCGGCAATGGACGAAAGTCTGACCGAGCAACGCCGCGTGAGTGAAGAAGGTTTTCGGATCGTAAAACTCTGTTGTTAGAGAAGAACAAGGACGTTAGTAACTGAACGTCCCCTGACGGTATCTAACCAGAAAGCCACGGCTAACTACGTGCCAGCAGCCGCGGTAATACGTAGGTGGCAAGCGTTGTCCGGATTTATTGGGCGTAAAGCGAGCG
+
GGGGGGGGGGG;FFGGGGGGGGGGEEFGGGGGGDGGDFFGGGGGEEGGGCF<@FCFGGGCGGEFCGGGGGG9FFGFGEGGEGGFFGGGGCFGCGD<<EEEGGGGGFAFGFFFGFGGGGFFGGGGCGGFGGGFFGGGGGGGDGGGGGGGGGGGGGGGGGGGGGGGGGGGGGEGGGGGGGGGGGGGGGGGGGGGGGGGFFGGGGGGFGGGGGGDEBEEGFCCECECFGDEFGG=D<=EGGGGGGGD
@M03364:276:000000000-BLYN8:1:1101:6469:7248 1:N:0:1
ACTCCTACGGGAGGCAGCAGTAGGGAATCTTCGGCAATGGACGAAAGTCTGACCGAGCAACGCCGCGTGAGTGAAGAAGGTTTTCGGATCGTAAAACTCTGTTGTTAGAGAAGAACAAGGACGTTAGTAACTGAACGTCCCCTGACGGTATCTAACCAGAAAGCCACGGCTAACTACGTGCCAGCAGCCGCGGTAATACGTAGGTGGCAAGCGTTGTCCGGATTTATTGGGCGTAAAGCGAGCG
+
GGGGGGGGGGGGGGGGGGGGGGGGGGGGGGGGGGGGGGGGGGGGGGGGGGGGGGGGGGGFGGGGGEGGGGGGGGGGGGGGEGGGGGGGGGGGGGGGGGGGGGFGGGGGGDEEGGGGGGCFGGGGGGGGGGFFGGGGGGGGGGGGGGGGGGFGGGGGGGGGGGGGGGGGGGGEGGGFGCFGFEGGGGGFGGGGC8EBEDGEFGGCFEGGGCFFGE:87:?CGCG569<7FFGGDCCEGCDGGGG3
@M03364:276:000000000-BLYN8:1:1101:19956:7261 1:N:0:1
ACTCCTACGGGAGGCAGCAGTAGGGAATCTTCGGCAATGGACGAAAGTCTGACCGAGCAACGCCGCGTGAGTGAAGAAGGTTTTCGGATCGTAAAACTCTGTTGTTAGAGAAGAACAAGGACGTTAGTAACTGAACGTCCCCTGACGGTATCTAACCAGAAAGCCACGGCTAACTACGTGCCAGCAGCCGCGGTAATACGTAGGTGGCAAGCGTTGTCCGGATTTATTGGGCGTAAAGCTAGCG
+
FEGGGFFFFGGDFG7CFGFGFEGGGGGGGGGGGGGGCFGGGGEGG>FGGGGGFFGDGGGGGGGGGEEFBFGDFGAEFGFDCFGGGGGGFDFGGGGGFFG<EFFFGGGGGGGGDGGFCFFGGGE=FAFGG9FFFEFGFFGE7FFFFGDGEGGGGGGGGGFGFCFFGGGGGGGDGFG9FEFGFGGGGGGGGGGGGGEEFEFFFD>*?CCCCFGGDGGGGGGGDEC*<FGECFGGDGC5CFG*:C6)
@M03364:276:000000000-BLYN8:1:1101:25187:7263 1:N:0:1
ACTCCTACGGGAGGCAGCAGTAGGGAATCTTCGGCAATGGACGAAAGTCTGACCGAGCAACGCCGCGTGAGTGAAGAAGGTTTTCGGTCCGTAAAGCTCTGTTGTTAGAGAAGAACATGCACGTTAGTAACTGAACATCCCATGAAGGTAACTAACCAGAAAGCCCCGGCTTACTACGTGCCAGCAAGTGCGGTAATTCGGAGGGGGGAAGCGGTGTCCGGGTTTATTGGGCGTAAATGGAGTG
+
FGGGGGGGGGGGGGGGGGGGG,CFGFGF@FGF@@EGGGGGFFFGEGGEFGGGC,@FFGFGGGGGGGGGGGGFGG9FFFGGCFGGGGG+4+@FGDG,?FGFFGAEED<F9FFCGGGGG,F5?,>FF8BBCFGG,C,F,A>,@,,@=,,::,,8@,,,D<:,<F,@C3+>F:**@<,,,*2>1>;,*>,,2,,*4*462,?4,**=:***2;1**/;*2<:*7****3<C9CGFC5::********
@M03364:276:000000000-BLYN8:1:1101:6258:7293 1:N:0:1
ACTCCTACGGGAGGCAGCAGTAGGGAATCTTCGGCAATGGACGAAAGTCTGACCGAGCAACGCCGCGTGAGTGAAGAAGGTTTTCGGATCGTAAAACTCTGTTGTTAGAGAAGAACAAGGACGTGAGTAACTGAACGTCCCCTGACGGTATCTAACCAGAAAGCCACGGCTAACTACGTGCCAGCAGCCGCGGTAATACGTAGGTGGCAAGCGTTGTCCGGATTTATTGGGCGTAAAGCGAGCG
+
GGGGGGGGGGGGGGGGGGGGGGGGGGGGGGGGGGGGGGGGGGGGGGGGGGGGGGGGGGGGGGGGGGGGEEGFGGGGGGGG,EFGGGGGFEGGGGGGGGGGGGGGGGGGCFFGGGGGGGFGGGFF+FFGGGGAFFGGGGFFGGGGGGGGFGFGGGGGGGGGGGGGFGGGGDCGGFDGGG7>FGGGGGFGGEEGGEGGFGDCBGFGCCCFFCF=E*CE59EEEEE5+<CCCGGGGDGG<>GDCC<7
@M03364:276:000000000-BLYN8:1:1101:8521:7297 1:N:0:1
ACTCCTACGGGAGGCAGCAGTAGGGAATCTTCGGCAATGGACGAAAGTCTGACCGAGCAACGCCGCGTGAGTGAAGAAGGTTTTCGGATCGTAAAACTCTGTTGTTAGAGAAGAACAAGGACGTTAGTAACTGAACGTCCCCTGACGGTATCTAACCAGAAAGGGACGGCTAACTACGTGCCAGCAGCCGCGGTAATACGTAGGTCCCAAGCGTTGTCCGGATTTATTGGGCGTAAAGCGAGCG
+
GGGGGGGGGGGGGGGGGGGGGGGGGGGGGGGGGGGGGGGGGGGGGEGGGGGGGGGGGGGGGGGGGGGGGGGGGGGGGGGGGGGGGGGGGGGGGGGGGGGGGGGGGGGGFGGGGGGGGGCGGGGGGGGGGGGGGGGGGGGGGGGGGGGGGGGGGGGGGGGGGGGGGGGGGGGGGGGGGGFFGGGGGGGGGGDGGGGGGGGGGGFGGGGGGGGGGGGCEDGEGEGCF7CGGFFGGGGGG7:9<CD<
@M03364:276:000000000-BLYN8:1:1101:27398:7297 1:N:0:1
ACTCCTACGGGAGGCAGCAGTAGGGAATCTTCGGCAATGGACGAAAGTCTGACCGAGCAACGCCGCGTGAGTGAAGAAGGTTTTCGGATCGTAAAACTCTGTTGGTAGAGAAGAACGTTGGTGAGAGTGGAAAGCTCATCAAGTGACGGTAACTACCCAGAAAGGGACGGCTAACTACGTGCCAGCAGCCGCGGTAATACGTAGGTCCCGAGCGGTGTCCGGATTTATTGGGCGTAAAGCGAGC
+
FGGGGGGGEGGGFGGGGGGGG9FGGGGG9FEFFGGGGGGGF,FFFGE@<FGGFFGGGGGGGGGGGGGGGGGGGGGGGGGGG?FGGGGDGFGGGGGFGGGGGGGF8CFC,CF<FGGFCGEFFGGCG,,5?7,CFGGGFFGDAF<FCFF:CFGGGGGFGGGGGGFGF:AGGDGGGFEGFGGGF7CFGFFGGCEGGGCEGGG9CGGGGD9+==C=CG*;5CD9EGGC?+<+<<+7CDECCGGGD35)
@M03364:276:000000000-BLYN8:1:1101:14870:7316 1:N:0:1
ACTCCTACGGGAGGCAGCAGTAGGGAATCTTCGGCAATGGACGAAAGTCTGACCGAGCAACGCCGCGTGAGTGAAGAAGGTTTTCGGATCGTAAAACTCTGTTGTTAGAGAAGAACAAGGACGTTAGTAACTGAACGTCCCCTGACGGTATCTAACCAGAAAGCCACGGCTAACTACGTGCCAGCAGCCGCGGTAATACGTAGGTGGCAAGCGTTGTCCGGAATTATTGGGCGTAAAGCGCGCG
+
GGGGGGGGGGGGGGGGGGGGGGGGGGGGFGGGGGGGGGGGDFGGGGGGGGGGGGGGGGGGGGGGGGGGGCFGGGGGGGGGGGGGGGGGGGGGGGGGFGGGGGGGGGGGGGGGGGGGGGGGGGFCFGGGGGFGGGGGGGGEGFGGGGGGGGGGGGGGGGGGGGGGF@CGGGGGGGGFGCFGGFFGGGFGGGEGGGGGGG98CGGDGFGGFCFGGGGGEFDEGCGDFGGGGG=F<D5=CFGGGDG<
@M03364:276:000000000-BLYN8:1:1101:4770:7353 1:N:0:1
ACTCCTACGGGAGGCAGCAGTAGGGAATCTTCGGCAATGGACGAAAGTCTGACCGAGCAACGCCGCGTGAGTGAAGAAGGTTTTCGGATCGTAAAACTCTGTTGTTAGAGAAGAACAAGGACGTTAGTAACTGAACGTCCCCTGACGGTATCTAACCAGAAAGCCACGGCTAACTACGTGCCAGCAGCCGCGGTAATACGTAGGTGGCAAGCGTTGTCCGGATTTATTGGGCGTAAAGCGAGCG
+
GGGGGGGGGGGGGGGGGGGGGGGGGGGGGGGGGGGGGGGGGGGGGGGGGGGGGGGGGGGGGGGGGGGGGGGGGGGGGGGGGGGGDEGGGGGGGGGGGGGGGGGGFGGGGGGGGGGGGGGFGGGGGGGGGGGFGGGCGGGGGGCCGGGDGGGGGGGGGGFFGGGGGGGGGCGGGGGGGGGGGGGGGGGGGGGGGGGGCFFF<EGGGGGGGGE=EGGGGGGGGGGGFGGGGDFF<DGGFFGGGD)1
@M03364:276:000000000-BLYN8:1:1101:25206:7358 1:N:0:1
ACTCCTACGGGAGGCAGCAGTAGGGAATCTTCGGCAATGGACGAAAGTCTGACCGAGCAACGCCGCGTGAGTGAAGAAGGTTTTCGGATCGTAAAACTCTGTTGTTAGAGAAGAACAAGGACGTTAGTAACTGAACGTCCCCTGACGGTATCTAACCAGAAAGCCACGGCTAACTACGTGCCAGCAGCCGCGGTAATACGTAGGTGGCAAGCGTTGTCCGGATTTATTGGGCGTAAAGCGAGCG
+
CCEGGGFCGGEEGDCD;BFFF<FGCFCGGGCFFGGFDFGG?FEDEFEGGGGGGGGDGDGG@@FEGGGGGFBCFFEFF@FGGFEGGGGCF7?FGGGFGGGDFGGGGGFG<FEGGCGGFGFEEFGCDD@FGGFFGGGCDEFFGGGGF@CCF@DFFGGGFGGGGGGFGGGGGGGGCGGGGGGDGCFFGFGFGGDEEEGGF;>EBFFGFGGGFFCGGG*:5CGE5E5CFG+CFGGGCDEGGGGGGGGD
@M03364:276:000000000-BLYN8:1:1101:7411:7366 1:N:0:1
ACTCCTACGGGAGGCAGCAGTAGGGAATCTTCGGCAATGGACGAAAGTCTGACCGAGCAACGCCGCGTGAGTGAAGAAGGTTTTCGGATCGTAAAACTCTGTTGTTAGAGAAGAACAAGGACGTTAGTAACTGAACGTCCCCTGACGGTATCTAACCAGAAAGCCACGGCTAACTACGTGCCAGCAGCCGCGGTAATCCGTAGGTGGCAAGCGTTGTCCGGATTTATTGGGCGTAAAGCGAGCG
+
FEF<EFFFC@FD:FCG7FGCCE<<@F8@@C,CCFCFFGGGGFGGGBFDD@@FFFDCFEFFGGEFFDGGG,89C?FECG8FC?EFGG>FEG@FFGGFEGCCFGGGGGFF9FF=EGGFCFG@?FBFFFGGGGFGDCFGGGGDCF<FBG+<@<BFAFG<>FD:5BFGGFGGCFC*>>,?FE2DC:@EGGG,=CCECEG7<+?:CGGC;:F>CCC*3=CDC+<*>5=CF+0A9A*:7DGED7*/93/)
@M03364:276:000000000-BLYN8:1:1101:16274:7374 1:N:0:1
ACTCCTACGGGAGGCAGCAGTGGGGAATATTGCACAATGGGCGCAAGCCTGATGCAGCCATGCCGCGTGTATGAAGAAGGCCTTCGGGTTGTAAAGTACTTTCAGCGGGGAGGAAGGGAGTAAAGTTAATACCTTTGCTCATTGACGTTACCCGCAGAAGAAGCACCGGCTAACTCCGTGCCAGCAGCCGCGGTAATACGGAGGGTGCAAGCGTTAATCGGAATTACTGGGCGTAAAGCGCACG
+
GGGGGGGGGGGGGGGGGGGGGGGGGGGGGGGGGGGGGGGGGGGGGGGGGGGGGGGGGGGGGGGFGGGGGGGGGGGGGGGGGGGGGGGGFFGGGGGGEGGGGGGGFFGGGGCGEGGGDGGGGGFGGGGGGGCFFGGGGGGGGGGGGGGGGGGFGGGGGDDFCGGGGGGGGGGGGGGEGGGCFFGGGGGGGGGGGGGGGGGGGGEGGGGGFGGCEGGGDCFGGGCECGDFGGGGGGGECC:CC5D5
@M03364:276:000000000-BLYN8:1:1101:12956:7386 1:N:0:1
ACTCCTACGGGAGGCAGCAGTGGGGAATATTGCACAATGGGCGCAAGCCTGATGCAGCCATGCCGCGTGTATGAAGAAGGCCTTCGGGTTGTAAAGTACTTTCAGCGGGGAGGAAGGGAGTAAAGTTAATACCTTTGCTCATTGACGTTACCCGCAGAAGAAGCACCGGCTAACTCCGTGCCAGCAGCCGCGGTAATACGGAGGGTGCAAGCGTTAATCGGAATTACTGGGCGTAAAGCGCACG
+
GFGGGGFGGGGGGGGGGGGGGGGGGGDGGGGGGGGGGGGGGGGGGGGGGGGFGGGGGFGGGGGGGGGGGGGGGGFGGGGGGGGGGGGGGGEGGGGGGGGGGGGGGGGGGGCGGCDCFGGCFFDGGCFGGGGFGGGGGCGGGGGEDFGFFGGFGGCFGGGGGGGGGGGEGGGGGGGGGGGGGGGFGGGGCGGG>>EDFF<EEGGGDEGGGGGGGDG=EGGGEGCCEC9CFFGGDGGEGGGGGGGD
@M03364:276:000000000-BLYN8:1:1101:5224:7395 1:N:0:1
ACTCCTACGGGAGGCAGCAGTAGGGAATCTTCCACAATGGACGAACGTCTGATGGAGCAACGCCGCGTGAGTGAAGAAGGTTTTCGGATCGTAAAACTCTGTTGTTGGAGAAGAACGTATTTGATAGTAACTGATCAGGTAGTGACGGTATCCAACCAGAAAGCCACGGCTAACTACGTGCCAGCAGCCGCGGTAATACGTAGGTGGCAAGCGTTGTCCGGATTTATTGGGCGTAAAGCGAGCG
+
GGG,,@ECC;:;@CEG@GGGGGCACFGC,F@@F,6CDFEG9,@@F+@C,;CFFFGCFCFEEGEFEGECF:FFGFGGGFC=C9FEEGC77=BEFGGGGG99FG9FFFFFDF<C8FFFGFGCAFAFFGGGGGA<FGC??DFF9<?FFGGGGG@>EFFGECF@,FFCC<>CCEEGGFGGGGG,*DE;FCC,>>CEGGGEGD9*695*5?5:C6@*=:5=C?9E*;E/AFGC?EC579CEDC:>DGGD
@M03364:276:000000000-BLYN8:1:1101:12666:7406 1:N:0:1
ACTCCTACGGGAGGCAGCAGTAGGGAATCTTCCGCAATGGACGAAAGTCTGACGGAGCAACGCCGCGTGTGTGAAGAAGGTTTTCGGATCGTAAAGCACTGTTGTTAGAGAAGAACAAGGATAAGAGTCACTGCTTGTCCCTTGACGGTATCTAACCAGAAAGCCACGGCTAACTACGTGCCAGCAGCCGCGGTAATACGTAGGTGGCAAGCGTTGTCCGGAATTATTGGGCGTAAAGCGCGCG
+
GGGGGGGGGGGGGEFGGGGGGGGGGGGGGGGGGGGGGGGGGGGGGGGGGGGGGGGGGGGGGGGGGGGGGFGGGGGGGGGGGGGGGGGGDGGGGGGGGGGGGGGGGGGGGGGGGGGGGGGGGGFGGGGGCFGGGGGGGGGGGGGGGGGGGGGGGGGGGGGGGGGGGGGGGGGGFFGGGGGGGGGGFGGGGGDCEGDEGGGGFGGGGGGGGGGGGGEEGG?EGECCGGFFG?GGGGGDGFCCDD:<
@M03364:276:000000000-BLYN8:1:1101:17148:7412 1:N:0:1
ACTCCTACGGGAGGCAGCAGTAGGGAATCTTCGGCAATGGACGAAAGTCTGACCGAGCAACGCCGCGTGAGTGAAGAAGGTTTTCGGATCGTAAAACTCTGTTGTTAGAGAAGAACAAGGACGTTAGTAACTGAACGTCCCCTGACGGTATCTAACCAGAAAGCCACGGCTAACTACGTGCCAGCAGCCGCGGTAATACGTAGGTGGCAAGCGTTGTCCGGATTTATTGGGCGTAAAGCGAGCG
+
GGGGGGGGGGGGGGGGGGGGGGGGGGGGGGGGGGGGGGGGGGGGGGGGFFGGGFGGGGGGGGGGGGGGGGGGGGGGGGGGGGGGGGGGGGGGGGGGGGGGGGGGGGGGGGGGGGGGGGFGGGGGGGGGGGGGGGGGGGGGGGGGGGGGGGGGGGGGGGGGGGGGGGGGGGGGGGGGGGGGGGCFGGGGGGEEGCDGFGGF:EGGGGGGGEFGGEGGGFGGGGGCEFGG7FGGGCEGGFGGGD)7
@M03364:276:000000000-BLYN8:1:1101:17504:7466 1:N:0:1
ACTCCTACGGGAGGCAGCAGTGGGGAATATTGGACAATGGGCGAAAGCCTGATCCAGCCATGCCGCGTGTGTGAAGAAGGCCTTTTGGTTGTACAGCACTTTAAGCGAGGGGGAGGCTACTTAGATTAATACTCTAGGATAGTGGACGTTACTCGCAGAATAAGCACCGGCTAACTCTGTGCCAGCAGCCGCGGTAATACAGCGGGTGCGAGCGTTAATCGGATTTACTGGGCGTAACGCGTGC
+
GGE@FEFCEC7@+7BF;76CC8FFCB@FFEE@@EF@EEFCCFCF+@FFAFCGGCC<FG@CFF<FGCCF:FGGGG9CC=FAFCE,,99F=C,B9,<BFAFEE<FAE,@+=F+@=+@FGFCDFF9FGADD,D<FDFFDFFGGAE=BD9,@<>>FGC::FG7@CFCGGEC7>FDE7,>DFGC27;,BF@CGGGGGG*=:*C9F9?+:C8*:5?CEECC8:*<<=E=EEF?GGDDDFGECD*93>)//
@M03364:276:000000000-BLYN8:1:1101:13665:7478 1:N:0:1
ACTCCTACGGGAGGCAGCAGTAGGGAATCTTCGGCAATGGACGAAAGTCTGACCGAGCAACGCCGCGTGAGTGAAGAAGGTTTTCGGATCGTAAAACTCTGTTGGTAGAGAAGAACGTTGGTGAGAGTGGAAAGCTCATCAAGTGACGGTAACTACCCAGAAAGGGACGGCTAACTACGTGCCAGCAGCCGCGGTAATACGTAGGTCCCGAGCGTTGTCCGGATTTATTGGGCGTAAAGCGAGG
+
GGGGGGFGGGGGGGGGGGGGGGGGGGGGGGGGGGGGGGGGGGGGGGGGGGGGGGEGGGGGGGGGGGGGGGGGGGGGGGGGGGGGGGGGGGFFGGGGCGDGGFFGEGGDDFGGFGGGEFFGFCGGGFGGGGGGGG8B8=EFGGD@CGGFGGGGAFGGGFFEGGFEFGGGGGGGGFFGG7FCFGFEFFCFG,8EEGEEGGC+;CEGGGGGG=EEEGGGGGDCC==C569CFGGFCDGGG<F7DCC)
@M03364:276:000000000-BLYN8:1:1101:20749:7531 1:N:0:1
ACTCCTACGGGAGGCAGCAGTAGGGAATCTTCCACAATGGATGAAAGTCTGATGGAGCAACGCCGCGTGAGTGAAGAAGGTTTTCGGATCGTAAAACTCTGTTGTTGGAGAAGAACGTATTTGATAGTAACTGATCAAGTAGTGACGGTATCCAACCAGAAAGCCACGGCTAACTACGTGCCAGCAGCCGCGGTAATACGTAGGTGGCAAGCGTTGTCCGGATTTATTGGGCGTAAAGCGAGCG
+
GGGGGGGGGGGGGGGGGGGGGGGGGGGGGGGGGGGGGGGGCFGGGGGGGGGGGGGGGGGGGGGGGGGGGGGGGGGGGGGGGGGGGGGGGGFGGGGGGGGGGGFGGGGGFGGGGGGGGGGFGGFGDFGGGGGGGCFGGDFFGGFGGGGGGGGGGGGGGGGGGGGGGGFDGGGGGGGGGGGGGGG8EFGGGGGGGEEEGGFGG?FGCCFFFFGFEGC*=A@EGGEDFCFF7C55CC=CFCCDGGGC
@M03364:276:000000000-BLYN8:1:1101:4799:7557 1:N:0:1
ACTCCTACGGGAGGCAGCAGTAGGGAATCTTCGGCAATGGGGGCAACCCTGACCGAGCAACGCCGCGTGAGTGAAGAAGGTTTTCGGATCGTAAAACTCTGTTGTTAGAGAAGAACGTTAAGTAGAGTGGAAAGTTACTTAAGTGACGGTATCTAACCAGAAAGGGACGGCTAACTACGTGCCAGCAGCCGCGGTAATACGTAGGTCCCAAGCGTTGTCCGGATTTATTGGGCGTAAAGCGAGC
+
GGGGGGGGGGGGGGGGGGGGGGGGGGGGGGGGGGGGGGGGGGGGGGGGGGGGGGGGGGGGGGGFEGGGGGGGGGGGGGGGFGGGGGGGGGGGGGGGGGGGGGGGGGGGGGGGGGGGGGGGFGGGGGGFGGGGGGGGGGGGGGFGGFGGGGGGGGGGGGGGGGGGGEGGGGGGGGGGGGGGGGGGGGGGGGGGGGGGGGGGFGGGGGGGGGGGGGGGGCGFGGGGGGGGGGGGGGGGGGGGGGG3
@M03364:276:000000000-BLYN8:1:1101:13322:7559 1:N:0:1
ACTCCTACGGGAGGCAGCAGTGGGGAATATTGCACAATGGGCGCAAGCCTGATGCAGCCATGCCGCGTGTATGAAGAAGGCCTTCGGGTTGTAAAGTACTTTCAGCGGGGAGGAAGGGAGTAAAGTTAATACCTTTGCTCATTGACGTTACCCGCAGAAGAAGCACCGGCTAACTCCGTGCCAGCAGCCGCGGTAATACGGAGGGTGCAAGCGTTAATCGGAATTACTGGGCGTAAAGCGCACG
+
GGGGGGGGGGGGGGGGGGFFGGGGGGGGGGGFGGGGGGGCFGGGGDGGGGEEFGGGGGGGGGG@FGDGGGGGGGCGGGGGGGGGGGGGGGGGGAFGGGGGGGDGGGGGGGGGGGGGGGFGG8F,DFGEAGGDAFFGGGGGGGGGGDGGGGGGGGD>CGFFGGGGFG>:CCFG?7BGFGGGGFGGGGGFGGGEDGGGGGC>C*=CCGGGGGG=ECEG*<CGGGGGGGGGCC*1C<CE<GGG)<3)
@M03364:276:000000000-BLYN8:1:1101:5753:7567 1:N:0:1
ACTCCTACGGGAGGCAGCAGTAGGGAATCTTCCACAATGGATGAAAGTCTGATGGAGCAACGCCGCGTGAGTGAAGAAGGTTTTCGGATCGTAAAACTCTGTTGTTGGAGAAGAACGTATTTGATAGTAACTGATCAAGTAGTGACGGTATCCAACCAGAAAGCCACGGCTAACTACGTGCCAGCAGCCGCGGTAATACGTAGGTGGCAAGCGTTGTCCGGATTTATTGGGCGTAAAGCGAGCG
+
GGGGFGGFGGGGGGGGGGGGGGGGGGGGGGGGGGGGGFGGGGGFGGGGGGGGGGGGGGGGGGGGGGGGGDGGGGGGGGGGGGGGGGGGGGGGGGGGGGGGGGGGGGGGGGGGGFGGGGGGGGFGGGGGGGGFGGGGGGGGGFFGGGGGGGGGFGGGGGGGGGGGFGGGGGGGGGGGGGGGFGGFGGGGGGGGGGGCFFFGGGFEEFFCGGGGEGGGGGGGDEGCCGGGGGGGGGGGGGFDGGG3
@M03364:276:000000000-BLYN8:1:1101:10916:7591 1:N:0:1
ACTCCTACGGGAGGCAGCAGTGGGGAATATTGCACAATGGGCGCAAGCCTGATGCAGCCATGCCGCGTGTATGAAGAAGGCCTTCGGGTTGTAAAGTACTTTCAGCGGGGAGGAAGGGAGTAAAGTTAATACCTTTGCTCATTGACGTTACCCGCAGAAGAAGCACCGGCTAACTCCGTGCCAGCAGCCGCGGTAATACGGAGGGTGCAAGCGTTAATCGGAATTACTGGGCGTAAAGCGCACG
+
GGGGGGEFGGGGGGGGGGGGGGGGGGGGGGGEGGGGGGGGGGGGDEGGGGGGGGGGGGGGGGFGEGGGGGGGGGGGFGGGGGGGGGGGEFGGGGGGGGGGGGGGGGGFFE7FGGGGGGGGGGFGGGGGGGGGFGGGGGGGGGGGGGGGGGGCFGEGGGCGGGGGGGGDGGGGCGGGGGGECFGFGGGCFGEGCGEGGFFGGGGGGGGGGGGGGGGGGGGGGGGGGGGGGGGGDDGGFGGGGGG3
@M03364:276:000000000-BLYN8:1:1101:5655:7602 1:N:0:1
ACTCCTACGGGAGGCAGCAGTAGGGAATCTTCGGCAATGGACGAAAGTCTGACCGAGCAACGCCGCGTGAGTGAAGAAGGTTTTCGGATCGTAAAACTCTGTTGTTAGAGAAGAACAAGGACGTTAGTAACTGAACGTCCCCTGACGGTATCTAACCAGAAAGCCACGGCTAACTACGTGCCAGCAGCCGCGGTAATACGTAGGTGGCAAGCGTTGTCCGGATTTATTGGGCGTAAAGCGAGCG
+
GGGGGGGGGGGGGGGGGGGGGGGGGGGGGGGGGGGGGGGGGGGGGGGGGGGGGGGGGGGGGGGGGGGGGDGGGGGGGGGGGGGGGGGGGGGGGGGGGGGGGGGGGGGGGGGGGGGGGGGGGGGGGGGGGGGGGGGGGGGEGGGGGGGGGGGGGGGGGGGGGGGGGGGGGGGDGGGGGGGGGGGGGGGGGGGGGGGGGGGGGGGGGGGGGGGGGGGGGGGGGDEGFGFGGGGGGGGGGGGDDGGC
@M03364:276:000000000-BLYN8:1:1101:13202:7627 1:N:0:1
ACTCCTACGGGAGGCAGCAGTAGGGAATCTTCGGCAATGGACGAAAGTCTGACCGAGCAACGCCGCGTGAGTGAAGAAGGTTTTCGGATCGTAAAACTCTGTTGTTAGAGAAGAACAAGGACGTTAGTAACTGAACGTCCCCTGACGGTATCTAACCAGAAAGCCACGGCTAACTACGTGCCAGCAGCCGCGGTAATACGTAGGTGGCAAGCGTTGTCCGGATTTATTGGGCGTAAAGCGAGCG
+
GGGGGGGGGGGGGGGGGGGGGGGGGGGGGGGGGEGGGGGGFGGGGGGCGGGGGGGGGG@FGGGGEGGGGGDGGGGGGGGGGFFGGGGEG@FGGGGFFFGGGGFFGGCFGFDFGDFCDFG?EGE=DFGGGGGCFGFFGGFEFFFEFGGGEGDECFCFGGG,FGGG<>FGGGGGGGF9FEGCCEGGGFDGGGGGGGGGGGGG?FGGGGGGGGGFGGGC=ECAE5;ECF?FFCGFGCEGGGCDCDGD
@M03364:276:000000000-BLYN8:1:1101:24179:7632 1:N:0:1
ACTCCTACGGGAGGCAGCAGTAGGGAATCTTCGGCAATGGACGAAAGTCTGACCGAGCAACGCCGCGTGAGTGAAGAAGGTTTTCGGATCGTAAAACTCTGTTGTTAGAGAAGAACAAGGACGTTAGTAACTGAACGTCCCCTGACGGTATCTAACCAGAAAGCCACGGCTAACTACGTGCCAGCAGCCGCGGTAATACGTAGGTGGCAAGCGTTGTCCGGATTTATTGGGCGTAAAGCGAGCG
+
GGGGGGGGGGGGGGGGGGGGGGGGGGGGGGGGGGGGGGGGGGGGFGGGGGGGFGGGGGDGFGGGGGGGGGGGGGGGGGGGGGGGGGGGEFEGFGGGGGGGGGGGFFGGGCGGGGGGGDGGGGGFGGGGGGGGGGGGFGGCFGGGGGGGGCGGGGDGGGGGGFGGGGGGGGGGGG@;FCFGGGGGGCFGGGGGGGE8;CFGG?FDEFGGGFFFGG8CE7CEE==:9CCGGFGGGGDCC771>5)/
@M03364:276:000000000-BLYN8:1:1101:12547:7638 1:N:0:1
ACTCCTACGGGAGGCAGCAGTGGGGAATATTGCACAATGGGCGCAAGCCTGATGCAGCCATGCCGCGTGTGTGAAGAAGGCCTTCGGGTTGTAAAGCACTTTCAGCGAGGAGGAAGGTGGTGAACTTAATACGTTCATCAATTGACGTTACTCGCAGAAGAAGCACCGGCTAACTCCGTGCCAGCAGCCGCGGTAATACGGAGGGTGCAAGCGTTAATCGGAATTACTGGGCGTAAAGCGCACG
+
GGGGGGGGGGGGGGGGGGGGGGGGGDGGGGGGGGGGGGGGGGGGGGGGGGGGGGGGGGGGGGGGGGGGGGGGGFGGGGGGGGGGGGGGGGGGGGGGGGGGGGGGGGGEGGGGGGGGGGGGGGGGGGGGGGGGGGGGGGGGGGGGGGGGGGGGGGGGGGGGGGGGGGGGGDGGGGGGFEFFGGGGGGGFGGGGGGGGFFGGECGGGGGGCFGCGGGDGGGGGG=GGGGGGGGGGGGCDGGGGDD7
@M03364:276:000000000-BLYN8:1:1101:18681:7642 1:N:0:1
ACTCCTACGGGAGGCAGCAGTAGGGAATCTTCGGCAATGGACGAAAGTCTGACCGAGCAACGCCGCGTGAGTGAAGAAGGTTTTCGGATCGTAAAACTCTGTTGTTAGAGAAGAACAAGGACGTTAGTAACTGAACGTCCCCTGACGGTATCTAACCAGAAAGCCACGGCTAACTACGTGCCAGCAGCCGCGGTAATACGTAGGTGGCAAGCGTTGTCCGGATTTATTGGGCGTAAAGCGAGCG
+
GGGGGGGGGGGGGGGGGGGGGGGGGGGGGGGGGGGGGGFGGGGGGGGGGGGGGGGGGGGGGGGGGGGFGDEEGGGGGGGGGGGGGGGCEGGGGGGGGGGGGGGGGFGGFGGGGGGGGGGGGGGGGGGGGGGGGGGGGGGCGGGGGGGGGDGGGGFFGFGGGGGGGGGDGGGGGGGGF@C:EFGGGGGGGGGGGGGGGFGGGGGGGGGGGGGGGGGGGGGDGCEECFGGGGGGGGGGGGGGGGD>
@M03364:276:000000000-BLYN8:1:1101:10263:7647 1:N:0:1
ACTCCTACGGGAGGCAGCAGTAGGGAATCTTCGGCAATGGACGAAAGTCTGACCGAGCAACGCCGCGTGAGTGAAGAAGGTTTTCGGATCGTAAAACTCTGTTGTTAGAGAAGAACAAGGACGTTAGTAACTGAACGTCCCCTGACGGTATCTAACCAGAAAGCCACGGCTAACTACGTGCCAGCAGCCGCGGTAATACGTAGGTGGCAAGCGTTGTCCGGATTTATTGGGCGTAAAGCGAGCG
+
FFFECEFFEGDBF:F;FFFGF<@,CF8@<CF,C,@@CFGG<FFGDEF<EAFGEFFGGGF@<FE@FEGCF:F?FF,FEGFDG9?BFGCFB+BFGGGGGGGGGGGCF,@FCFG,AF8=F<=,B8>C+B:FCGFDCGCBDFFG7FDGA<>7<FFGDGGGGGGCGFFCFGCGG7<C@FCBAEF,**2::CEFG8EGE8C89++*++*8+?8C:9A5C***2AE7:;*/<09CD+;=5C*:<C>DGG:7
@M03364:276:000000000-BLYN8:1:1101:23442:7650 1:N:0:1
ACTCCTACGGGAGGCAGCAGTGGGGAATATTGCACAATGGGCGAAAGCCTGATGCGGCCATGCCGCGTGTATGAAGAAGGCCTTCGGGTTGTAAAGTACTTTCAGCGGGGAGGAAGGGGTGAGCGTTAATACGGTTCGTCATTGACGCTACCTGCAGAAGAAGCACCGGCGAACTCCGTGCCAGCAGCCGCGGTAATACGGAGGGTGCAAGCGTTAATCGGAATGACTGGGCGGAAAGCGCACG
+
EECCFGFGGGGEGGEDEGGCFFGGGGG8FFGDGD@EFGFFFEF+@B7FDFGGGFGEGFDF<E<DCECGGC<AFGGFGG,CFG8E9FFGG+=FEECFFCEGFGGG9,+@FD>:FEF8CC+B++BD7>BF<,EFDGA**@*6*3@@=,>*1<7C>9@,,,4,<<<3F@:C@7*1*=CCFGGC11<C8CDD8>C8>:88@+0;5>*:*;?8++<@E8:?5A?:=A5C+<C?+58=>)/759<7))95
@M03364:276:000000000-BLYN8:1:1101:22008:7655 1:N:0:1
ACTCCTACGGGAGGCAGCAGTAGGGAATCTTCGGCAATGGACGAAAGTCTGACCGAGCAACGCCGCGTGAGTGAAGAAGGTTTTCGGATCGTAAAACTCTGTTGTTAGAGAAGAACAAGGACGTTAGTAACTGAACGTCCCCTGACGGTATCTAACCAGAAAGCCACGGCTAACTACGTGCCAGCAGCCGCGGTAATACGTAGGTGGCAAGCGTTGTCCGGATTTATTGGGCGTAAAGCGAGCG
+
GGGGGGGGGGGGGGGGGGGGGGGGGGGGGGGGGGGGGGGGGGGGGFGGGGFGGFGGGGGGGGGGGGGGGGGGGGGGGGGGGGGGGGGGGGGGGGGGGGGGGGGGGGGGGGGGGGGGGGGDGGGGGGGGGGGGGGFDGGGEGGGGGGGGGGGGGGGGGGGGGGGGGGGGGGGGGGGGGGGGGGGGGGGGGGGBCEEGGGGGCFGGGGGFFGGGGGGGGGGGGDE5CCFGGCFGGG=EG7FDGGG>
@M03364:276:000000000-BLYN8:1:1101:5055:7665 1:N:0:1
ACTCCTACGGGAGGCAGCAGTAGGGAATCTTCCGCAATGGACGAAAGTCTGACGGAGCAACGCCGCGTGTGTGAAGAAGGTTTTCGGATCGTAAAGCACTGTTGTTAGAGAAGAACAAGGATAAGAGTCACTGCTTGTCCCTTGACGGTATCTAACCAGAAAGCCACGGCTAACTACGTGCCAGCAGCCGCGGTAATACGTAGGTGGCAAGCGTTGTCCGGAATTATTGGGCGTAAAGCGCGCG
+
GGGGGGGGGGGGGGGGGGGGGGGGGGGGGGGGGGGGGGGGGGGGGGGGGGGGGGGGGGGGGGGGGGGGGGGGGGGGGGGGGGGGGGGGGGGGGGGGGGGGGGGGGGFGGCGGFFGGGFFGGGGGGGGGFEGGGGGGGGGGGGGGGGGGGGGGGGGGGGGGGGGGGGGEGGGGGGGGGGGCEGGGGGGGGGGGGGGGFFGGGGGGGGGGFFFGGGGGGDGGGCEFFFGGG6FGGGGGFFCDCGGD
@M03364:276:000000000-BLYN8:1:1101:9804:7677 1:N:0:1
ACTCCTACGGGAGGCAGCAGTGGGGAATATTGCACAATGGGCGCAAGCCTGATGCAGCCATGCCGCGTGTATGAAGAAGGCCTTCGGGTTGTAAAGTACTTTCAGCGGGGAGGAAGGGAGTAAAGTTAATACCTTTGCTCATTGACGTTACCCGCAGAAGAAGCACCGGCTAACTCCGTGCCAGCAGCCGCGGTAATACGGAGGGTGCAAGCGTTAATCGGAATTACTGGGCGTAAAGCGCACG
+
GGGGGGGGGDECFGGGGGGGGFGGGGGGGGGGGGGGGGGGGGGGGGGGGGGGGGGGGGGGGGGGGGGGGGFGGGGFFFGGGGFGGGGGFGGGFGGGGGGGGGGGGFGGGGFGGCFEGDGGGGGGGDEFGGGGGGGDFFEFGGFGGGGGGGGGGGGGGEGGGGGGGGGG:FGDGGGGGGGGGGGGDGGGGGEEGGGGGGGGGDGEGEGEGCFGGGGGGGGGGGGGGGGGGFGGGDC5CFGGGGGD
@M03364:276:000000000-BLYN8:1:1101:9732:7679 1:N:0:1
ACTCCTACGGGAGGCAGCAGTAGGGAATCTTCGGCAATGGACGAAAGTCTGACCGAGCAACGCCGCGTGAGTGAAGAAGGTTTTCGGATCGTAAAACTCTGTTGTTAGAGAAGAACAAGGACGTTAGTAACTGAACGTCCCCTGACGGTATCTAACCAGAAAGCCACGGCTAACTACGTGCCAGCAGCCGCGGTAATACGTAGGTGGCAAGCGTTGTCCGGATTTATTGGGCGTAAAGCGCGCG
+
GGGGGGGGGGGGGGGGGGGGGGGGGGGGGGGGGGGGGGGGGGGGGGFFGGGFGGGGGGGGGGGGEGGGGGGGGGFGGGGGGGGGGGGGGGGGGGGGGGGGGGGGGGGGDFFGGGGGGGGGGGGFGGGGGGGGGGGGGGGGGGGGGGGGGGGGGGGGDGGGGDGGGGGGGGGCGGGGGGGGGGFFGGGGGGGGGGDEGGGGGCGGGGGGGGGGGGGGGGGGGECC@GGGGGGGGGGGDFGDGDDD
@M03364:276:000000000-BLYN8:1:1101:19368:7693 1:N:0:1
ACTCCTACGGGAGGCAGCAGTAGGGAATCTTCGGCAATGGGGGCAACCCTGACCGAGCAACGCCGCGTGAGTGAAGAAGGTTTTCGGATCGTAAAACTCTGTTGTTAGAGAAGAACGTTAAGTAGAGTGGAAAGCTCATCAAGTGACGGTAACTACCCAGAAAGGGACGGCTAACTACGTGCTAGCAGCCGCGGTAATACGTAGGTCCCGAGCGTTGTCCGGATTTATTGGGCGTAAAGCGAGC
+
FGGGGGGGGGGGGGDGGGGGGGGGGFGGGGGGGGGGGFGGGGGGGGDEGGGGFGGGGGEGFF@FGGGGG,FGGGGGGGGGDF<FFGGGGGGGGGGGGGGGGGGGGGAG<FA<FDFFGBFCDFGFGGGEFGGFFGGGGDFFEFGGFGGGGGGGGGGCFFFFGCFGFFGGGGGGEFGFGGGFGG*2?8CGFGGGGGGGCFFFFFGGGGGGG==8EEGDGGEGGGE*:+<@EFGGGGGGGFFDDGG3
@M03364:276:000000000-BLYN8:1:1101:21219:7708 1:N:0:1
ACTCCTACGGGAGGCAGCAGTGGGGAATATTGCACAATGGGCGCAAGCCTGATGCAGCCATGCCGCGTGTATGAAGAAGGCCTTCGGGTTGTAAAGTACTTTCAGCGGGGAGGAAGGGATGAGCCTTAATACGGCTCGTCATTGACGTTACCCGCAGAAGAAGCACCGGCTAACTCCGTGCCAGCAGCCGCGGTAATACGGAGGGTGCAAGCGTTAATCGGAATTACTGGGCGTAAAGCGCACG
+
GGGGGGGGGGGGGGGGGGGGGGGGGGGGGGGGGGGGGGGGGGGGGGGGGGGGGGGGGGGGGGGGGGGGGGGGGGGGGGGGGGGGGGGGGGGGGGGGGGGGGGGGGGGGGGGGGGGGGGGGGGGGGGGGGGGGGGGGGGFGGGGGGGGGGGGGGGGGGGGGGDGGFGGGGGGGGGGGGGGGGG9@CGGGGGGGGGGGGGGGGGGGGEGGGGFFGGGGGFGGEGGGGGGGGFGGGGGGGFFDDGGC
@M03364:276:000000000-BLYN8:1:1101:22981:7714 1:N:0:1
ACTCCTACGGGAGGCAGCAGTAGGGAATCTTCGGCAATGGACGAAAGTCTGACCGAGCAACGCCGCGTGAGTGAAGAAGGTTTTCGGATCGTAAAACTCTGTTGTTAGAGAAGAACAAGGACGTTAGTAACTGAACGTCCCCTGACGGTATCTAACCAGAAAGCCACGGCTAACTACGTGCCAGCAGCCGCGGTAATATGTAGGTGGCAAGCGTTGTCCGGATTTATTGGGCGTAAAGCGAGCG
+
EGGGGFFGGGDGGDGECCDEE<FGGFEFDGFGGGGEEFG8EFEG7@+CFFEDFCBFGDGGGGGCGGGEGDFGGFGGGGGGFDGGGGDGCCGGEGGFGGGGGGFFFCGDBFA<<EFFGGG,,BCG<,>F@CGGAFFC<>3>CF8+@D+++8@<F9=D@CF::F7C:BCFGG7CFGFGFEGG7DF,BFFC:ED:C::8EG+<5+B99B58*>/*8CE5:++:C*A5CEFG?FGD7CEGGFFGGGD5
@M03364:276:000000000-BLYN8:1:1101:10487:7729 1:N:0:1
ACTCCTACGGGAGGCAGCAGTAGGGAATCTTCGGCAATGGACGAAAGTCTGACCGAGCAACGCCGCGTGAGTGAAGAAGGTTTTCGGATCGTAAAACTCTGTTGTTAGAGAAGAACAAGGACGTTAGTAACTGAACGTCCCCTGACGGTATCTAACCAGAAAGCCACGGCTAACTACGTGCCAGCAGCCGCGGTAATACGTAGGTGGCAAGCGTTGTCCGGATTTATTGGGCGTAAAGCGAGCG
+
GGGGFGGGGGGGGGGGGGGGGGGGGGGGGGGGGGGGGGGGGGGGGGGGGGGGGGGGGGGGGGCFGGGGGGGGGGGGGGGGGGGGGGGGGGGGGGGGGGGGGGGGGFGGGGGGGGGGGGGFGGGGGGGGGGGGGGGGGGGGGG8FCGDGGGGGFGGGGGGDGGGGEGGGGGGGGGGGGGGGFGGGDGGGFEGGGGDEGFGGGGGGGGGGGCEGGGGGGFFGGCEGGFGGGCEFGGGGGGGGGGDC
@M03364:276:000000000-BLYN8:1:1101:10284:7734 1:N:0:1
ACTCCTACGGGAGGCAGCAGTAGGGAATCTTCGGCAATGGACGAAAGTCTGACCGAGCAACGCCGCGTGAGTGAAGAAGGTTTTCGGATCGTAAAACTCTGTTGTTAGAGAAGAACAAGGACGTTAGTAACTGAACGTCCCCTGACGGTATCTAACCAGAAAGCCACGGCTAACTACGTGCCAGCAGCCGCGGTAATACGTAGGTGGCAAGCGTTGTCCGGATTTATTGGGCGTAAAGCGAGCG
+
GGGGGGGGGGGGGGGGGGGGGGGGGGGGGGGGGGGGGGGGGGGGGGGFGFGGGGGGGGGGGGGGGGGGGGGGGGGGGGGGGGGGGGGGGGGGGGGGGGGGGGGGGGGGGGGGGGGGGGGGGGGGGGGGGGGGGGGGGGGGGGGGGGGGGGGGGGDFFFGGGGGGGGGGGDGGGGGGGGGGGGGGGGGGFGGGDGDGGGGG9CCEGGGGGGGGGGGGGFGGGDGGFGG:CFGGGGGGGGGGGGG<
@M03364:276:000000000-BLYN8:1:1101:7402:7736 1:N:0:1
ACTCCTACGGGAGGCAGCAGTAGGGAATCTTCGGCAATGGACGAAAGTCTGACCGAGCAACGCCGCGTGAGTGAAGAAGGTTTTCGGATCGTAAAACTCTGTTGTTAGAGAAGAACAAGGACGTTAGTAACTGAACGTCCCCTGACGGTATCTAACCAGAAAGCCACGGCTAACTACGTGCCAGCAGCCGCGGTAATACGTAGGTGGCAAGCGTTGTCCGGATTTATTGGGCGTAAAGCGAGCG
+
GGGGGGGGGGGGGGGGGGGGGGGGGGGGGGGGGGGGGGGGGGGGGGGGGGGGGGGGGGGGGGGGGGGGGGGGFGGGGGGGGGGGGGGGGGGGGGGGGGGGGGGGGGGGFGGGGGGGGGFGGGGGGGGFGGGGGGGGGGFFGGGGGGGGGGGGGGGGGGGGGGGGGGGGGGGGGGGGGGGGGGGGGGGGFGGGGGGGGGGGGGGGGGGGGGGGGGGGGGGCEEGDEGGGCGGGDGGDGGGGGDD>
@M03364:276:000000000-BLYN8:1:1101:25381:7748 1:N:0:1
ACTCCTACGGGAGGCAGCAGTAGGGAATCTTCGGCAATGGACGAAAGTCTGACCGAGCAACGCCGCGTGAGTGAAGAAGGTTTTCGGATCGTAAAACTCTGTTGTTAGAGAAGAACAAGGACGTTAGTAACTGAACGTCCCCTGACGGTATCTAACCAGAAAGCCACGGCTAACTACGTGCCAGCAGCCGCGGTAATACGTAGGTGGCAAGCGTTGTCCGGATTTATTGGGCGTAAAGCGAGCG
+
GGGGGGGGGGGGGGGGGGFGGGGGGGGFGGGGFDGGGGGGCFGGGCEFFGGGGFGGGGGGGGGGGGGGGGGGGGGGGGGGFGGGGGGGGGFGGGGGCGGGGGCE,,CFCAFDGGGGGGGGFGCBDB+DFGGGGGGGGGG:=BFGGFDEGFFGGGGGGF@FFG:ECFGGGGGGGGGCGGGGGGGGGGGGGGGGGGGGGGGGGGGGGCGGGGGGGGGGGFGGGG;5C?FGFGFGCDGGFFGGGGGD
@M03364:276:000000000-BLYN8:1:1101:5456:7748 1:N:0:1
ACTCCTACGGGAGGCAGCAGTAGGGAATCTTCGGCAATGGACGAAAGTCTGACCGAGCAACGCCGCGTGAGTGAAGAAGGTTTTCGGATCGTAAAACTCTGTTGTTAGAGAAGAACAAGGACGTTAGTAACTGAACGTCCCCTGACGGTATCTAACCAGAAAGCCACGGCTAACTACGTGCCAGCAGCCGCGGTAATACGTAGGTGGCAAGCGTTGTCCGGATTTATTGGGCGTAAAGCGCGCG
+
GGGGGGGGGGGGGGGGGGGGGGGGGGGGGGGGGGGGGGGGGGGGGGGGGGGGGGGGGGGGGGGGGGGGGGGGGGGGCGGGGGGGGGGGGGFFGGGGGGGGGGGGFGGGGGGGGGGGGGGGGCFGGFEGGGGGGGGGGGGEGGGGGGGGGGGGGGGGGGGGGGGGGGGGGGGGGGGGGEGGGGGGGGGGGGGGGGGGGGGDCGGGFGFGGGGFGGGGGGFEGGGGGGGGFFGGCGEDFFDDGDG<
@M03364:276:000000000-BLYN8:1:1101:9329:7751 1:N:0:1
ACTCCTACGGGAGGCAGCAGTAGGGAATCTTCGGCAATGGACGAAAGCCTGACCGAGCAACGCCGCGTGAGTGAAGAAGGTTTTCGGATCGTAAAACTCTGTTGTTAGAGAAGAACAAGGACGTTAGTAACTGAACGTCCCCTGACGGTATCTAACCAGAAAGCCACGGCTAACTACGTGCCAGCAGCCGCGGTAATACGTAGGTGGCAAGCGTTGTCCGGATTTATTGGGCGTAAAGCGAGCG
+
GGGGGGGGGGGGGGGGGGGGGGGGGGGGGGGGGGGGGGGGGGGGGGG,FFGGGGGGGGGGGGGGGGGCEGGGGGGGGGGGGGGGGGGGGGFGGGFGGGGGGGGGGGGGGGGGGGGGGG?FFCFGGGGGGGGGFGGGGGGGGGGGGGGGGGGGGGGGGGGFFGGFCCGGGGGGGGGGFGGFE@FFGGGGGEGGGGGDFGGGGGGEGGGGGGGGGGGGGGEGDGGGGGGGGGGGGGGGGGGGGGGD
@M03364:276:000000000-BLYN8:1:1101:10223:7756 1:N:0:1
ACTCCTACGGGAGGCAGCAGTAGGGAATCTTCGGCAATGGACGAAAGTCTGACCGAGCAACGCCGCGTGAGTGAAGAAGGTTTTCGGATCGTAAAACTCTGTTGTTAGAGAAGAACAAGGACGTTAGTAACTGAACGTCCCCTGACGGTATCTAACCAGAAAGCCACGGCTAACTACGTGCCAGCAGCCGCGGTAATACGTAGGTGGCAAGCGTTGTCCGGAATTATTGGGCGTAAAGCGAGCG
+
GGGGGGGFGGEGGGGGGGGGGGGGGGGGGGGGGGGGGGGGGGGGGDFFGGGGGGGGGGGGGGGGGGGGGGGGGGGGGGGGGGGGGGGGGGGGGGGGGGGGGGGGGGFGGGGGGGGGGGGGGGGGGGGGGGGGGGGGGGGGGGGGGGGGGGGGGGGGGGGGGGGFGGGEFEGGGFGGGGGGGGGGGGGGGGGGGGGGGGGGCEGGGGGFGGGDGGGGE+CCGE=CFECFGFFGGGGGGGGGGGD)
@M03364:276:000000000-BLYN8:1:1101:19902:7775 1:N:0:1
ACTCCTACGGGAGGCAGCAGTAGGGAATCTTCGGCAATGGGGGCAACCCTGACCGAGCAACGCCGCGTGAGTGAAGAAGGTTTTCGGATCGTAAAACTCTGTTGTTAGAGAAGAACGTTAAGTAGAGTGGAAAGTTACTTAAGTGACGGTATCTAACCAGAAAGGGACGGCTAACTACGTGCCAGCAGCCGCGGTAATACGTAGGTCCCAAGCGTTGTCCGGATTTATTGGGCGTAAAGCGAGC
+
GGGGGGGGGGGGGGGGGGGGGCFGGGGGGGGGGGGGGGGGDGGE@FGGEFGGGGGGGGECEFGGGGGGEEGGGFCFFEFGEFGGGGDGFGGGGGGGGGEGGGEFFFGFGGCGGGGGGGGGGFFGGCFGGGGGGGDGGGGD<FFGGGGGGGFGGGF9FCFGGGG:FEGGGGFF:CFEFGGFGGGGGGGFGGGGGGGGG9EFGGCFGGBEGGGGGG/CGGGGEC*289:A9:F*75:EG**0>DC)
@M03364:276:000000000-BLYN8:1:1101:19308:7776 1:N:0:1
ACTCCTACGGGAGGCAGCAGTAGGGAATCTTCGGCAATGGACGAAAGTCTGACCGAGCAACGCCGCGTGAGTGAAGAAGGTTTTCGGATCGTAAAACTCTGTTGTTAGAGAAGAACAAGGACGTTAGTAACTGAACGTCCCCTGACGGTATCTAACCAGAAAGCCACGGCTAACTACGTGCCAGCAGCCGCGGTAATACGTAGGTGGCAAGCGTTGTCCGGATTTATTGGGCGTAAAGCGAGCG
+
GGGGGGGGGGGGGGGGGGGGGGFGGGGGGGGGGGGGGGGGGGGGGGGGCFGGGGGGGGGGFEGGGGGGGGGGGGGGGGGGGGGGGGGGGGGGGGGGGGGGGGGGGGGGGGGGGGGGGGGFGGGEGGGGGGGGFFGGGGFDGFGGGGGGGGGGGGGGGGGGGGGFFGGGGGGGGFGGGCFGGGGGGGGGGGGGGGGGG9FFECFGGGGF8FGCECEEGFGGGGGGGGGGGGGGGGGGGGGGGGGD
@M03364:276:000000000-BLYN8:1:1101:7924:7777 1:N:0:1
ACTCCTACGGGAGGCAGCAGTAGGGAATTTTCCGCAATGAGCGAAAGCTTGACGGAGCGACACAGCGTGCAGGATGAAGGTCTTCGGATTGTAAACTGCTGTTGTAAGGGAAGAAAAAATTTAATAGGAAATGATTAAATCTTGACGGTACCTTATTAGAAAGTGACGGCAAACTATGTGCCAGCAGCCGCGGTAATACGGAGGGTGCAAGCGTTAATCGGAATTACTGGGCGTAAAGCGCACG
+
GGGGGGGGGGGGGGGGGGGGGGGGGGGGGGGGGGGGGGGGGGGGGGGGGGGGGGGGGGGGGGGGGGGGGGGGGGGGGGGGGGGGGGGGGGGGGGGGGGGGGFGGGGFGGGFGGGGGGGGGGGGGGGGGGGGGGGGGGGGGGGGGGGGGGGGCCFGGGGGGGGGGFGGGGDGGGGGGGGGGGGGGGGGGGGGGGGGGGGGGGGEGGGGGGGGGGGGGGGGGGGGFGGFFGGFGGGGGGF7DGGD5
@M03364:276:000000000-BLYN8:1:1101:24198:7797 1:N:0:1
ACTCCTACGGGAGGCAGCAGTAGGGAATCTTCGGCAATGGACGAAAGTCTGACTGAGCAACGCCGCGTGAGTGAAGAAGGTTTTCGGATCGTAAAACTCTGTTGTTAGAGAAGAACAAGGACGTTAGTAACTGAACGTCCCCTGACGGTATCTAACCAGAAAGCCACGGCTAACTACGTGCCAGCAGCCGCGGTAATACGTAGGTGGCAAGCGTTGTCCGGATTTATTGGGCGTAAAGCGAGCG
+
FGGGGGCGGGGGGGGGGGFF@9CFGGGFGGGGGGEGEGGGGGGGGGGGGGGGGGGGGCFGGGGGGGGGGGGGGGGGGGCGFFFFGGGEDGGGGGGGGGGGGGGGGGFA<EGGGGGGGGDAFCFFFFFFGGGDGGGGGGGGCFGFGGGGGGCCFFGGGGGGGGGGGGGGGGGGGGGGGGGCEGGGGGFFDGGCEGGGGCFGFGDGFCBFGGGCEG55CFFGGD5=E7CFFCFGGGGGC7FGCDC5
@M03364:276:000000000-BLYN8:1:1101:10817:7805 1:N:0:1
ACTCCTACGGGAGGCAGCAGTAGGGAATCTTCCGCAATGGACGAAAGTCTGACGGAGCAACGCCGCGTGTGTGAAGAAGGTTTTCGGATCGTAAAGCACTGTTGTTGGAGAAGAACAAGGATAAGAGTCACTGCTTGTCCCTTGACGGTATCTAACCAGAAAGCCACGGCTAACTACGTGCCAGCAGCCGCGGTAATACGGAGGGTGCAAGCGTTAATCGGAATTACTGGGCGTAAAGCGCACG
+
GGGGGGGEFGGGGGFGGGGGGGGGGGGGGGGGFGGGGGGGGGGGGGGGGGGGGGGGGGGGGGGGGGGGGGFGGGGGGGGGGGGGGGGGGGGGFGGGGGGGGGGGGGGGGGGGGGGGGGGGCFGGGGGGGGGGFFGGGGGCGGGGGDGGGGGGGGGGGGGGGGGGCFGGGDFGFFFGGGGFGGFGDFFGGGGGEBEGGGGF>GGGGGGGGGGGGEC?CGGGGGGFCFGGCFFFGGGDFCGGGGGC
@M03364:276:000000000-BLYN8:1:1101:11564:7809 1:N:0:1
ACTCCTACGGGAGGCAGCAGTAGGGAATCTTCCGCAATGGACGAAAGTCTGACGGAGCAACGCCGCGTGTGTGAAGAAGGTTTTCGGATCGTAAAGCACTGTTGTTAGAGAAGAACAAGGATAAGAGTCACTGCTTGTCCCTTGACGGTATCTAACCAGAAAGCCACGGCTAACTACGTGCCAGCAGCCGCGGTAATACGTAGGTGGCAAGCGTTGTCCGGAATTATTGGGCGTAAAGCGCGCG
+
GGGGGGGFGGGGGGGGGGGGGGGGGGGGGGGGGGGGGGGGGGGGGGGGGGGGGGGGGGGGGGGGGGGGFEGGGGGGGGGGGGGGGGGDEEGGGGGGGGGGGGGGGGGGFGGDGGGGGGGGGGGGGGGGCFGGGGGGGGGGGGGGCGGGGGGGGGGCEGGGGGGGGGGGGGGGGGGGGGGGGGGGGGGGGGGGGGDGGGGGGGGGGCFGGGGGGGGGGGGGED5EFGGGGGGGGGGGGGGGGGG7
@M03364:276:000000000-BLYN8:1:1101:10748:7900 1:N:0:1
ACTCCTACGGGAGGCAGCAGTAGGGAATCTTCGGCAATGGACGAAAGTCTGACCGAGCAACGCCGCGTGAGTGAAGAAGGTTTTCGGATCGTAAAACTCTGTTGTTAGAGAAGAACAAGGACGTTAGTAACTGAACGTCCCCTGACGGTATCTAACCAGAAAGCCACGGCTAACTACGTGCCAGCAGCCGCGGTAATACGTAGGTGGCAAGCGTTGTCCGGATTTATTGGGCGTAAAGCGAGCG
+
GGGGGGGGGGGGGGGGGGGGGGGGGGGGFFGGGGGGGGGGGGGGGGGGGGGGGGGGGGGGGGGGGGGGGGGGGGGGGGGGGGGGGGGGG7FGGGGGGGGGGGGGGGGGGGGGGGGGGGGGGGGGGGGGGGGGGGGGGGGGEGGGGGGGGGGGGGGGGGGGGGGGGGGGGGGGGGGGGGGGGGGGGGGGGGGEGGGGGGGGGCFGFGCDDGGFGGGGGGGGGGDGGDGGFDGGGGGGGFGGDGGC
@M03364:276:000000000-BLYN8:1:1101:4240:7904 1:N:0:1
ACTCCTACGGGAGGCAGCAGTAGGGAATCTTCCGCAATGGACGAAAGTCTGACGGAGCAACGCCGCGTGTGTGAAGAAGGTTTTCGGATCGTAAAGCACTGTTGTTAGAGAAGAACAAGGATAAGAGTCACTGCTTGTCCCTTGACGGTATCTAACCAGAAAGCCACGGCTAACTACGTGCCAGCAGCCGCGGTAATACGTAGGTGGCAAGCGTTGTCCGGAATTATTGGGCGTAAAGCGCGCG
+
GGGGGGGGGGGGGGGGGGGGGGGGGGGGGGGGGGGGGGGGGGGGGGGGGGGGGGGGGGGGGGGGGGGGGGFFFGGGGGGGGGGGGGGGGGGGGGGGGGGGGGGGGGGGGGGGGGGGGCDGGGGGGFGGGGGGGGGGGGGGGGFDGGGGDD7FGGGGGGGGGGGGFGGGGGGGGGGGGGGGGGGGGCGGGGGGGGG*99CGFFDG@9EFGG*88CEGGGGGGGD=EFGFFCFG5DGEF7CGGG))
@M03364:276:000000000-BLYN8:1:1101:18657:7938 1:N:0:1
ACTCCTACGGGAGGCAGCAGTAGGGAATCTTCGGCAATGGACGAAAGTCTGACCGAGCAACGCCGCGTGAGTGAAGAAGGTTTTCGGATCGTAAAACTCTGTTGTTAGAGAAGAACAAGGACGTTAGTAACTGAACGTCCCCTGACGGTATCTAACCAGAAAGCCACGGCTAACTACGTGCCAGCAGCCGCGGTAATACGTAGGTGGCAAGCGTTGTCCGGATTTATTGGGCGTAAAGCGAGCG
+
GGGGGGGGGGGGGGGGGGGGGGGGGGGGGGGGGGGGGGGGGGGGDGGGGGGGGGGGGGGGGGGGGGGGGGGGGGGGGGGGGGGGGGGGGGGGGFFGGGGGGGGGGGGGFGGGGGGGGGGGGGGGGGGGGGGFGGGGGGGGGGGGGGGGGGGGGGGGGFGGGGGGFGGGGGGGGGGGGGGGFGGFF@8FGGGGGGDGGGGGGGGGGGGGGGGGGGGGGGFGC;A=F7FGGGGGGGGGGGGGGGD<
@M03364:276:000000000-BLYN8:1:1101:9755:7950 1:N:0:1
ACTCCTACGGGAGGCAGCAGTAGGGAATCTTCGGCAATGGACGAAAGTCTGACCGAGCAACGCCGCGTGAGTGAAGAAGGTTTTCGGATCGTAAAACTCTGTTGTTAGAGAAGAACAAGGACGTTAGTAACTGAACGTCCCCTGACGGTATCTAACCAGAAAGCCACGGCTAACTACGTGCCAGCAGCCGCGGTAATACGTAGGTGGCAAGCGTTGTCCGGATTTATTGGGCGTAAAGCGAGCG
+
GGGGGGGGGGGGGGGGGGGGGGGGGGGGGGGGGGGGGGGGGGGGGGGGGGGGGGGGGGGGGGGGGGGGGGGGGGGGGGGGGGGGGGGGGGGGGGGGGGGGGGGGGGGGGGGGGGGGGGGGGGGGGGGGGGGGGGGGGGGFGGGGGGGGGFGGGGGGGGGGGGGGGGGGGGGGGGGGGGGGGGGGGGGGCGGGGGGGGGGGGFFCGGGGFGGGGGGGGGGGGCCEGGGG7FGGG<EGGFGGGGGC
@M03364:276:000000000-BLYN8:1:1101:9036:7960 1:N:0:1
ACTCCTACGGGAGGCAGCAGTAGGGAATCTTCCGCAATGGACGAAAGTCTGACGGAGCAACGCCGCGTGTGTGATGAAGGTTTTCGGATCGTAAAGCACTGTTGTTAGAGAAGAACAAGGATAAGAGTCACTGCTTGTCCCTTGACGGTATCTAACCAGAAAGCCACGGCTTACTACGTGCCAGCAGCCCGGGTAATACGTAGGTGGCAAGCGTTGTCCGGGTTTATTGGGCGTAAAGCTGGCG
+
FGGGGGGGGDGGGGGGGGGGGFGGGGGG<FGFFGGGGGGGGGGCEEGGGGGGGGEGGGGGGGGGGGGGG4CFGG9FGGGGGCFGGGGGG@FGGGGGF<FGGGG94=,B,CF<FGGGG8<?,CE5,5,:F9FEGFG9FA,75573CAFGGG7FFGCDE9,,>7,,@,8F@*<*@@FGFEG>*:;7*,,,6****=1,,,,8<98@E9C:*0***3;=5?+AC*/:8+?:?6C55/*5CFD**293
@M03364:276:000000000-BLYN8:1:1101:20691:7962 1:N:0:1
ACTCCTACGGGAGGCAGCAGTAGGGAATCTTCGGCAATGGACGAAAGTCTGACCGAGCAACGCCGCGTGAGTGAAGAAGGTTTTCGGATCGTAAAACTCTGTTGTTAGAGAAGAACAAGGACGTTAGTAACTGAACGTCCCCTGACGGTATCTAACCAGAAAGCCACGGCTAACTACGTGCCAGCAGCCGCGGTAATACGTAGGTGGCAAGCGTTGTCCGGATTTATTGGGCGTAAAGCGAGCG
+
GGGGGGGGGGGGGGGGGGGGGGGGGGGGGGGGGGGGGGGGGGGGGGGFGGGGGGGGGGGGGGGGGGGGGGGGGGFGGGGGGGGGGGGGGGGGGGGGGGGGGGGGGGGGGGGGGGGGGGGGGGGGGGGGGGGGGGGGGGGGGGGGGGGGGGGGGGFGGGGGGGGGGGGGGGGGGGGGGGGFGGGGGGGGGGGGGGGGGGGGGGGGGGGGGGGGGGGEGFGDEGEG6CGGGGFGGDCEGGGGDDGC
@M03364:276:000000000-BLYN8:1:1101:18109:7970 1:N:0:1
ACTCCTACGGGAGGCAGCAGTGGGGAATATTGCACAATGGGCGCAAGCCTGATGCAGCCATGCCGCGTGTATGAAGAAGGCCTTCGGGTTGTAAAGTACTTTCAGCGAGGAGGAAGGCATTAAGGTTAATAACCTTAGTGATTGACGTTACTCGCAGAAGAAGCACCGGCTAACTCCGTGCCAGCAGCCGCGGTAATACGGAGGGTGCAAGCGTTAATCGGAATTACTGGGCGTAAAGCGCACG
+
GGGGGGGGGGGGGGGGGGGGGGGGGGGGGGGGGGGGGGFGGGGGGGCGGGGGGGGGGGGGGGGGGGGGGGGGGGGGFFFGGGGGGGGGGGGGFGGGGGGGGGGGGGGGGGDFGGGGGGGGGGGGGGGGFFGGGFGGC<AFFGGGGGGGGGGGGGGGGDGGGGGGGGGGGGGGGGGGGGGGGGGGGGGGGGGGGGGGGGGGGEGGGGECCEFGGDGDGGGGGDGGGFFFDFFEGDEGGFGGDDD3
@M03364:276:000000000-BLYN8:1:1101:14895:7975 1:N:0:1
ACTCCTACGGGAGGCAGCAGTAGGGAATCTTCGGCAATGGACGAAAGTCTGACCGAGCAACGCCGCGTGAGTGAAGAAGGTTTTCGGATCGTAAAACTCTGTTGTTAGAGAAGAACAAGGACGTTAGTAACTGAACGTCCCCTGACGGTATCTAACCAGAAAGCCACGGCTAACTACGTGCCAGCAGCCGCGGTAATACGTAGGTGGCAAGCGTTGTCCGGATTTATTGGGCGTAAAGCGAGCG
+
GGGGGGGGGGGGGGGGGGGGGGGGGGGGGGGGGGGGGGGGGGGGGGGGGGGGGGGGGGGGGGGGGGGGGFGGGGGGGGGGGGGGGGGGGGGGGGGGGGGGGGGGGGGGGGGGGGGGGGGGGGGGGGGGCFGGGGGGGGGFGGGGGGGGGGGGGGGGGGGGGGGGGGGGGGGGGGGGGDGGGGEGGGGGFEGGGGDEFGFGFGGGFGGDFFGFGGGGGCEEEGC=FGGGGFGGGGGGFFGGGGGD
@M03364:276:000000000-BLYN8:1:1101:21161:8001 1:N:0:1
ACTCCTACGGGAGGCAGCAGTAGGGAATCTTCGGCAATGGACGAAAGTCTGACCGAGCAACGCCGCGTGAGTGAAGAAGGTTTTCGGATCGTAAAACTCTGTTGTTAGAGAAGAACAAGGACGTTAGTAACTGAACGTCCCCTGACGGTATCTAACCAGAAAGCCACGGCTAACTACGTGCCAGCAGCCGCGGTAATACGTAGGTGGCAAGCGTTGTCCGGATTTATTGGGCGTAAAGCGAGCG
+
GGGGGGGGGGGGGGGGGGGGGGGGGGGGGGGGGGGGGGGGGGGGGGGFFGGGGGGGGGGGGGGGGGGGGGGGGGGGGGGGGGGGGGGGGGGGGGGGGGGGGGGGGGGGGGGGGGGGGGGGGGGGGGGGGGGGGGG?EFFEEGGGGGGGGGGGGGGGGGGGGGGGGGGEGGDCFGGGGGGGGGGGGGGGGGGGGGGGGGGGGGGGGGGGGFGGGGGGGGGGGDGEGGGEFGGGGGEGGGGGGDDD
@M03364:276:000000000-BLYN8:1:1101:14663:8012 1:N:0:1
ACTCCTACGGGAGGCAGCAGTAGGGAATCTTCGGCAATGGACGAAAGTCTGACCGAGCAACGCCGCGTGAGTGAAGAAGGTTTTCGGATCGTAAAACTCTGTTGTTAGAGAAGAACAAGGACGTTAGTAACTGAACGTCCCCTGACGGTATCTAACCAGAAAGCCACGGCTAACTACGTGCCAGCAGCCGCGGTAATACGTAGGTGGCAAGCGTTGTCCGGATTTATTGGGCGTAAAGCGAGCG
+
GGGGGGGGGGGGGGGGGGGGGGGGGGGGGGGGGGGGGGGGGGGGGGGGGGGGGGGGGGGGGGGGGGGGGGGGGGGGGGGGEEGGGGGGGGGGGGGGGGGGGGGGGGGGGGGGGGGGGGGGGGGGGGGGGGGGGGGGGGG=CFFDGGG7CGGGGGGGGGGGGGGGGGGGGGGGGGGGGGGGGGGGGGGGGGGGGGGGGFFFGGGGGGFGGGGGGGGGGGFEGGDEFGGGGGGGGGGGGGGGGGGC
@M03364:276:000000000-BLYN8:1:1101:8068:8033 1:N:0:1
ACTCCTACGGGAGGCAGCAGTGGGGAATATTGCACAATGGGCGCAAGCCTGATGCAGCCATGCCGCGTGTATGAAGAAGGCCTTCGGGTTGTAAAGTACTTTCAGCGGGGAGGAAGGGAGTAAAGTTAATACCTTTGCTCATTGACGTTACCCGCAGAAGAAGCACCGGCTAACTCCGTGCCAGCAGCCGCGGTAATACGGAGGGTGCAAGCGTTAATCGGAATTACTGGGCGTAAAGCGCACG
+
GGGGGGGGGGGGGGGGGGGGGGGGGGGGGGGGGGGGGGGGGGGGGGGGGGGGGGGGGGGGGGGGGGGGGEGGGGGGGGGGGGGGGGGGGGGGGGGGGGGGGGGGGGGGGGGGGGCGGGGGGGGGGGGGGGGGGGGGGGF9FGFFFGGGGGGGGDGEFCFEGGGGGGGGGGGGGGGGGGGGGFGGFGGGGGG>BCEEGCCFG>CCEE;5<EGCE8EGGGGGGDEFGFGGGGGGDGD=FFCGG3>5
@M03364:276:000000000-BLYN8:1:1101:22856:8041 1:N:0:1
ACTCCTACGGGAGGCAGCAGTGGGGAATATTGCACAATGGGCGCAAGCCTGATGCAGCCATGCCGCGTGTATGAAGAAGGCCTTCGGGTTGTAAAGTACTTTCAGCGGGGAGGAAGGGAGTAAAGTTAATACCTTTGCTCATTGACGTTACCCGCAGAAGAAGCACCGGCTAACTCCGTGCCAGCAGCCGCGGTAATACGGAGGGTGCAAGCGTTAATCGGAATTACTGGGCGTAAAGCGCACG
+
GGGGGGGGGGGGGGGGGGGGGGGGGGGGGGGGGGGGGGGFGGGGGGGGGGGGGGGGGGGGFGGGDGGGGGGGGGFGGGGGGGGGGGGGGGGGGCGGGGGGGGGGGGGGGGGGGGGGGGGGGGGGGGGGGGGGGGGGFFGGGFFGFGGGGGGGGGGEFGCGGGGGGGGGGGGGGGGGGGGGGGGGGGGGGGEEGGDEGFGGD8EGCEGGGGGGGGGDGGGGD5CFCGGGG6CFGGDDGGGGGGG)
@M03364:276:000000000-BLYN8:1:1101:16085:8043 1:N:0:1
ACTCCTACGGGAGGCAGCAGTAGGGAATCTTCGGCAATGGACGAAAGTCTGACCGAGCAACGCCGCGTGAGTGAAGAAGGTTTTCGGATCGTAAAACTCTGTTGTTAGAGAAGAACAAGGACGTTAGTAACTGAACGTCCCCTGACGGTATCTAACCAGAAAGCCACGGCTAACTACGTGCCAGCAGCCGCGGTAATACGTAGGTGGCAAGCGTTGTCCGGATTTATTGGGCGTAAAGCGAGCG
+
GGGGGGGGGGGGGGGGGGGGGGGGGGGGGGGGGGGGGGGGGGGGGGGGGGGGGGGGGGGGGGGGGGGGGGGGGGGGGGGGCGGGGGGGGGGGGGGGGGGGGGGGGGGGGFGGGGGGGGGGGGGGGGGGGGFFGGGGGGGGGGGGGGGGGGGGGGGGGGGGGGGGGFGGGGGGGGGGGGGGGGGGGGGGGGGGGGGCDGGGGGGGGGGGGGGGGGGGGGGG=CCGG?CFGGGGGGGGGGGGGG:9
@M03364:276:000000000-BLYN8:1:1101:24214:8048 1:N:0:1
ACTCCTACGGGAGGCAGCAGTAGGGAATCTTCGGCAATGGACGAAAGTCTGACCGAGCAACGCCGCGTGAGTGAAGAAGGTTTTCAGATCGTAAAACTCTGTTGTTAGAGAAGAACAAGGACGTTAGTAACTGAACGTCCCCTGACGGTATCTAACCAGAAAGCCACGGCTAACTACGTGCCAGCAGCCGCGGTAATACGTAGGTGGCAAGCGTTGTCCGGATTTATTGGGCGTAAAGCGAGCG
+
GGGGGGGGGGGGGGGGGGGGGGGGGGGGGGGGGGGGGGGGGGGGGGGGGGGGGGGGGGGGGGGGGGGGGGGGGGGGGGGGGGGGGGGGGGGGGGGGGGGGGGGGGGGGGGGGGGGGGGGGGGDFGGGGGGGGFGGGGGGGGGGGGGGGGGGFGGGGFGFFFGFGGGGGGGGGGGGGGGGGGGGDGCFGGGGGGGGGGFGGGFGGGFGGGGGGDEGGGGGGGGGEGEFGG6CGGGGGGGGGGGGC
@M03364:276:000000000-BLYN8:1:1101:14786:8058 1:N:0:1
ACTCCTACGGGAGGCAGCAGTAGGGAATCTTCCGCAATGGACGAAAGTCTGACGGAGCAACGCCGCGTGTGTGAAGAAGGTTTTCGGATCGTAAAGCACTGTTGTTAGAGAAGAACAAGGATAAGAGTCACTGCTTGTCCCTTGACGGTATCTAACCAGAAAGCCACGGCTAACTACGTGCCAGCAGCCGCGGTAATACGTAGGTGGCAAGCGTTGTCCGGAATTATTGGGCGTAAAGCGCGCG
+
GGGGGGGGGGGGGGGGGGGGGGGGGGGGGGGGGGGGGGGGGGGGGGGGGGGGGGGGGGGGGGGGGGGGGGGGGGGGGGGGGGGGGGGGGGGGGGGGGGGGGGGGGGGGGGGGGGGGGGGGGGGGGGGGGGGGGGGGGGGGGGGGGGGGGGGGGGGGGGGGGGGGGGGGGGGGGGGGFGGGGGGGGGGGGGGGGGDEGGGGGGGCCGGGGGGGGGGGGGGGGGG=FFGGGGGGGGGGFGGG7DDD
@M03364:276:000000000-BLYN8:1:1101:9158:8058 1:N:0:1
ACTCCTACGGGAGGCAGCAGTGGGGAATATTGCACAATGGGCGCAAGCCTGATGCAGCCATGCCGCGTGTATGAAGAAGGCCTTCGGGTTGTAAAGTACTTTCAGTCGGGAGGAAGGTGTCAAGGTTAATAACCTTGGCAATTGACGTTACCGACAGAAGAAGCACCGGCTAACTCCGTGCCAGCAGCCGCGGTAATACGGAGGGTGCAAGCGTTAATCGGAATTACTGGGCGTAAAGCGCACG
+
GGGGGGGGGGGGGGGGGGGGGGGGGGGGGGGGGGGGGGGGGGGGGGGGGGGGGGGGGGGGGGGGGGGGGGGGGGGGGGGGGGGGGGGGGGGGGGGGGGGGGGGGGGGGGGGGGGGGGGGGGGGGGGGGGGGFGGGGGGGGGGGGGGGGGGGGGGGGGGGGGGGGGGGGGGGGGGGFGGGGGFFFGGGGGGGGGGGGGGGGGEGGGEEC?CFGGGGGGGGGD=EGGGGGGGFFDGEEGGGGGD3)
@M03364:276:000000000-BLYN8:1:1101:17614:8065 1:N:0:1
ACTCCTACGGGAGGCAGCAGTAGGGAATCTTCGGCAATGGACGAAAGTCTGACCGAGCAACGCCGCGTGAGTGAAGAAGGTTTTCGGATCGTAAAACTCTGTTGTTAGAGAAGAACAAGGATAAGAGTCACTGCTTGTCCCTTGACGGTATCTAACCAGAAAGCCACGGCTAACTACGTGCCAGCAGCCGCGGTAATACGTAGGTGGCAAGCGTTGTCCGGAATTATTGGGCGTAAAGCGCGCG
+
GGGGGGGGGGGGGGGGGGGGGCGGGFGGGGGEGGGGGGGG@DFEGGEGGGGGGGGGGGGGFGGGGGGGGCGGGGGGGGGGGFGGFGGFGCGGGGGFGFGGFGGGGFFGFEFGGGGGGFF@GC9FFFGCFCEGCDDFCFACFCFGGGGGGFFGDFG9<FFGGGG77,FEEGGGGGGGGGGGGGGGGGFFGGGGGGGGGGGGGGGGDFCFGDGGGGEGEGFD=CEGGGGGGFDCGDE=CG*7/9CC
@M03364:276:000000000-BLYN8:1:1101:24634:8082 1:N:0:1
ACTCCTACGGGAGGCAGCAGTAGGGAATCTTCGGCAATGGACGAAAGTCTGACCGAGCAACGCCGCGTGAGTGAAGAAGGTTTTCGGATCGTAAAACTCTGTTGTTAGAGAAGAACAAGGACGTTAGTAACTGAACGTCCCCTGACGGTATCTAACCAGAAAGCCACGGCTAACTACGTGCCAGCAGCCGCGGTAATACGTAGGTGGCAAGCGTTGTCCGGATTTATTGGGCGTAAAGCGAGCG
+
GGGGGGGGGGGGGGGGGGGGGGGGGGGGGGGGGGGGGGGGGGGGGGGGGGGGGGGGGGGGGGGGGGGGGGGGGGGFGGGGFFGGGGGGGGGGGGGGGEFGGGGGGGGGGGGGGGGGGGFCB<F:FGGGGGGGGGGGFFD+@BFGGGG>EGGGGGCFGGGGGGGGGGGGGGGGCGGGGGGGGGGFGGGGGGGGGGGGFGGGGGFG;9EGGGGGGGGDCGGDGGGGGGFGGGFGGDEEGDGGGGGD
@M03364:276:000000000-BLYN8:1:1101:19081:8130 1:N:0:1
ACTCCTACGGGAGGCAGCAGTAGGGAATCTTCGGCAATGGACGAAAGTCTGACCGAGCAACGCCGCGTGAGTGAAGAAGGTTTTCGGATCGTAAAACTCTGTTGGTAGAGAAGAACGTTGGTGAGAGTGGAAAGCTCATCAAGTGACGGTAACTACCCAGAAAGGGACGGCTAACTACGTGCCAGCAGCCGCGGTAATACGTAGGTCCCGAGCGTTGTCCGGATTTATTGGGCGTAAAGCGAGC
+
GGGGGGFGGGGGGGGGGGDFGEFGGGGGGGGGGGGGGGGGGGGGGGGFGFGGGGGEGGEGGGGGGGGGGGGGGGGGGDGGGGGGGGGGGGGGGGGGGGGGGGGGGGGGGGGGGGGGGGGFGFGGGGGFGGGDGGGGGGGGG9FGGGGEGGGEFGGGGGGGGGGGGGGGGGGGDFFGGGDFGGGCFGGGGGGCCEGDGGGGFEFGGGGCFDEE=CCE=E7<C=85C9+<A9FFC<EGGGGCCDC)
@M03364:276:000000000-BLYN8:1:1101:9178:8181 1:N:0:1
ACTCCTACGGGAGGCAGCAGTAGGGAATCTTCGGCAATGGACGAAAGTCTGACCGAGCAACGCCGCGTGTGTGAAGAAGGTTTTCGGATCGTAAAGCACTGTTGTTAGAGAAGAACAAGGATAAGAGTCACTGCTTGTCCCTTGACGGTATCTAACCAGAAAGCCACGGCTAACTACGTGCCAGCAGCCGCGGTAATACGTAGGTGGCAAGCGTTGTCCGGATTTATTGGGCGTAAAGCGCGCG
+
GGGGGGGGGGGGGGGGGGGGGGGGGGGGGGGGGGGGGGGGGGGGGGGGGGGGGGGGGGGGGGGGGGGGGGGGGGGGGGGGGGGGGGGGGGGGGGGGGGGGGGGGGGGGGGGGGGGGGGGFFGGGGGGGGGGGGGGGGGFGGGGDFGGGGGGGGGGGGGGGGGGGGGGGGGGGGGGGGGGGGGGGGGGGGGGGGGGGFGGGGGGGGG5CFGGGGGGGGGGGGGEGGF?EFGGGGDEGGGGGD:DC
@M03364:276:000000000-BLYN8:1:1101:21953:8195 1:N:0:1
ACTCCTACGGGAGGCAGCAGTGGGGAATATTGCACAATGGGCGCAAGCCTGATGCAGCCATGCCGCGTGTATGAAGAAGGCCTTCGGGTTGTAAAGTACTTTCAGCGAGGAGGAAGGCGTTGTGGTTAATAACCACAACGATTGACGTTACTCGCAGAAGAAGCACCGGCTAACTCCGTGCCAGCAGCCGCGGTAATACGGAGGGTGCAAGCGTTAATCGGAATTACTGGGCGTAAAGCGCACG
+
GGGGGGFG@FGGGFGGGGGGGGGGG@FCEE<EFFGFCFFECFFCF@@DFGGGGGGFGFGCCGFGDGGGDFGFGFFF9FFC?=FFGGGGGGGGGGGFGGGGGGF9FGGG@B=CGCFGGGF=CFGFGFFGGFABFGFFGDEGGCFGGGFGGGDFGGDBF7<<F@:FFGG>ECCFFGGGG7>>FFFGGG6C7>EGDCEECFFGGEGEG885CFGGGGC;7CGCE*==EFGGGG5FDD=E7F7DCCGD
@M03364:276:000000000-BLYN8:1:1101:19897:8218 1:N:0:1
ACTCCTACGGGAGGCAGCAGTGGGGAATATTGCACAATGGGCGCAAGCCTGATGCAGCCATGCCGCGTGTATGAAGAAGGCCTTCGGGTTGTAAAGTACTTTCAGCGAGGAGGAAGGCATTAAGGTTAATAACCTTAGTGATTGACGTTACTCGCAGAAGAAGCACCGGCTAACTCCGTGCCAGCAGCCGCGGTAATACGGAGGGTGCAAGCGTTAATCGGAATTACTGGGCGTAAAGCGCACG
+
GGGGGGGGGGGGGGGGGGGGGGGGGGGGGGGGGGGGGGGGGGGGGGGGGGGGGGGGGGGGGGGGGGGGGGGGGGGGGGGGGGGGGGGGGGGGGGGGGGGGGGGGGGGGGGGGGGGGGGGGGGGGGGGGGGGGGGGGGGGGGGGGGFGFGGGGGGGGGGGGGGGGGGGGGGGGGGGGFGFCGGGGGGGGGGGGGGGGGGGGGDEGGGGGGGGGGGGGGGGGGGGGFGGGGGGGGGGGGGGGGGGC
@M03364:276:000000000-BLYN8:1:1101:25331:8231 1:N:0:1
ACTCCTACGGGAGGCAGCAGTAGGGAATCTTCGGCAATGGACGAAAGTCTGACCGAGCAACGCCGCGTGAGTGAAGAAGGTTTTCGGATCGTAAAACTCTGTTGTTAGAGAAGAACAAGGACGTTAGTAACTGAACGTCCCCTGACGGTATCTAACCAGAAAGCCACGGCTAACTACGTGCCAGCAGCCGCGGTAATACGTAGGTGGCAAGCGTTGTCCGGATTTATTGGGCGTAAAGCGAGCG
+
GGGGGGGGGGGEGGGGGGGGGGGGGGGGGGGGGGGGGGGGGGGGGGGGGGGGGGGGGGGGGGGGGGGFCFGGGGGGGGGGGGGGGGGGGGDGCGGGGGGGGGGGGGCEGGGFGGGGGGFGGFGGGGGGGGGGGGGGGGGGGGGGGGGGGFGGGGGDGGGGFFFGGGGFGGGGCGGGGGGFGGGGGGGGGGGGGGGGGFGGE9C7CFFFGFGGGGGGGGEE*/;56CFGG6FGDGDGFGGDDDG<
@M03364:276:000000000-BLYN8:1:1101:6755:8242 1:N:0:1
ACTCCTACGGGAGGCAGCAGTAGGGAATCTTCGGCAATGGACGAAAGTCTGACCGAGCAACGCCGCGTGAGTGAAGAAGGTTTTCGGATCGTAAAACTCTGTTGTTAGAGAAGAACAAGGACGTTAGTAACTGAACGTCCCCTGACGGTATCTAACCAGAAAGCCACGGCTAACTACGTGCCAGCAGCCGCGGTAATACGTAGGTGGCAAGCGTTGTCCGGATTTATTGGGCGTAAAGCGAGCG
+
GGGGGGGGGGGGGGGGGGGGGGGGGGGGGGGGGGGGGGGGGGGGGGGGGGGGGGGGGGGGGGGGGGGGGGGGGGGGGGGGGGGGGGGGGGGGGGGGGGGGGGGGGGFCEGGGGGGGGGGGGGGGFFCFGFGFGGGGGGGEGGGGGGGGGGFGGGGGGGGGGGGGGFGGGGGGGGGGGGGGGGGGGGGGGGGGGGGGGGGGGGGGGDFGGGGGGGGGGGGGGGCGGGGGGGFGGGGGGGGGGGD<
@M03364:276:000000000-BLYN8:1:1101:18147:8245 1:N:0:1
ACTCCTACGGGAGGCAGCAGTAGGGAATCTTCGGCAATGGACGAAAGTCTGACCGAGCAACGCCGCGTGAGTGAAGAAGGTTTTCGGATCGTAAAACTCTGTTGTTAGAGAAGAACAAGGACGTTAGTAACTGAACGTCCCCTGACGGTATCTAACCAGAAAGCCACGGCTAACTACGTGCCAGCAGCCGCGGTAATACGTAGGTGGCAAGCGTTGTCCGGATTTATTGGGCGTAAAGCGAGCG
+
GGGGGGGGGGGGGGGGGGGGGGGGGGGGGGGGGGGGGGGGGGGCEGGGGGGGGGGGGGCGGGGGGGGGGGGGGGGGGGGGGFGGGGGGGGGGGGGFGGGGGGGGGGFGGGGGGGFGGGGGGGCFFCGGGGFGGGEGFFGGGGGGGGGGGGGGFGGGGGGAFFGF:<FECFEEGGFGFGGGGG9,=EFEF**:838CE?;CB98C<EGGFFGGGGEDGGGCECE=9?:FGGGGGGGGDC:CDGGD
@M03364:276:000000000-BLYN8:1:1101:13587:8267 1:N:0:1
ACTCCTACGGGAGGCAGCAGTAGGGAATCTTCCACAATGGACGAAAGTCTGATGGAGCAACGCCGCGTGAGTGAAGAAGGTTTTCGGATCGTAAAACTCTGTTGTTGGAGAAGAACGTATTTGATAGTAACTGATCAGGTAGTGACGGTATCCAACCAGAAAGCCACGGCTAACTACGTGCCAGCAGCCGCGGTAATACGTAGGTGGCAAGCGTTGTCCGGATTTATTGGGCGTAAAGCGAGCG
+
GGGGGGGGGGGGGGGGGGGGGGGGGGGGGGGGGGGGGGGGFGGGGGGGGGGGGGGGGGGGGGGGGGGGGGGGGGGGGGGGGGGGGGGGGGGGGGGGGGGGGGGGGGGGGGGGGGGFGGGGGGGGGGFGGGGGGGGGGGGGGGGGGGGGGGGGGGGGGGGGGGGCECGGGGGGGGGGGGGGGGGGGGGGGGGGGGGGGGGGGGGGGGFGGGGGGGGGGGGGGGGGFGGCGGGFGGGGFF=DDGGC
@M03364:276:000000000-BLYN8:1:1101:10456:8281 1:N:0:1
ACTCCTACGGGAGGCAGCAGTAGGGAATCTTCGGCAATGGACGAAAGTCTGACCGAGCAACGCCGCGTGAGTGAAGAAGGTTTTCGGATCGTAAAACTCTGTTGTTAGAGAAGAACAAGGACGTTAGTAACTGAACGTCCCCTGACGGTATCTAACCAGAAAGCCACGGCTAACTACGTGCCAGCAGCCGCGGTAATACGTAGGTGGCAAGCGTTGTCCGGATTTATTGGGCGTAAAGCGAGCG
+
GGGGGGGGGGGGGGGGGGGGGGGGGGGGGGGGGGGGGGGGGGGGDGGGGGGGGGGGGGGGGGGGGGGGGGGGGGGGGGGGGGGGGGGGGGGGGGGGGGGGGGGGGFGGGGGGGGGGGGGGGGGGGGGGGGGGGGGGGGGGDGGGGGGGGDGGGGCFFEGFGGGGFFGGGGGGGGGGGGGFGGGGGGGGCEGGGGDGGGGGGFGGGGGGGGFGGGCEGGGGG88=EFGGGGGDGGGGGGG3DGGG
@M03364:276:000000000-BLYN8:1:1101:20355:8286 1:N:0:1
ACTCCTACGGGAGGCAGCAGTAGGGAATCTTCGGCAATGGACGAAAGTCTGACCGAGCAACGCCGCGTGAGTGAAGAAGGTTTTCGGATCGTAAAACTCTGTTGTTAGAGAAGAACAAGGACGTTAGTAACTGAACGTCCCCTGACGGTATCTAACCAGAAAGCCACGGCTAACTACGTGCCAGCAGCCGCGGTAATACGTAGGTGGCAAGCGTTGTCCGGATTTATTGGGCGTAAAGCGAGCG
+
GGGGGGGGGGGGGGGGGGGGGGGGGGGGGGGGGGGGGGGGGGG@FGGGGGGGGGGGGGGGGGGGGGGGGGGGGGGGGGGGGGGGGGGGGGGGGGGGFGGGGGGGGGGGGGGGGGGGGGGGGGGGGGGGGGGGGGGGGGGGGGGGGGGGGFGGGEFGGGGGGGGGGGGGGGGGGGGGGGGGGGGGGGGGGGGGGGGGGGGGGFCGGGGFFFDGGGGGGGGGGGGGGGGG7FFFDDDGGGGDCDG<
@M03364:276:000000000-BLYN8:1:1101:16358:8294 1:N:0:1
ACTCCTACGGGAGGCAGCAGTGGGGAATATTGCACAATGGGCGCAAGCCTGATGCAGCCATGCCGCGTGTATGAAGAAGGCCTTCGGGTTGTAAAGTACTTTCAGCGGGGAGGAAGGGATGAGCCTTAATACGGTTCGTCATTGACGTTACCCGCAGAAGAAGCACCGGCTAACTCCGTGCCAGCAGCCGCGGTAATACGGAGGGTGCAAGCGTTAATCGGAATTACTGGGCGTAAAGCGCACG
+
GGGGGGGFGGGGGGGGGGGGGGGGGGGGGGGGGGGGGGGGGGGGGGGGGGGGGGGGGGGGGGGGGGGGGGGGGGGGGGGGGGGGGGGGGGGGFGGGGGGGGGGGGGGGGGGGGGGGGGGGGGGGGGGFGGGGGGGGGGFFFGGCFGGGGGGFEGDCDEGGCFGFGGGGGGGGGGGGGGGGGFB@EGGG7BEEGEEEGGFGGGGEGGGGGGGGG8CEGGGGGGGGGGFGGGGCGCEECFCDGGD5
@M03364:276:000000000-BLYN8:1:1101:24188:8301 1:N:0:1
ACTCCTACGGGAGGCAGCAGTGGGGAATATTGCACAATGGGCGCAAGCCTGATGCAGCCATGCCGCGTGTATGAAGAAGGCCTTCGGGTTGTAAAGTACTTTCAGCGAGGAGGAAGGCATTAAGGTTAATAACCTTAGTGATTGACGTTACTCGCAGAAGAAGCACCGGCTAACTCCGTGCCAGCAGCCGCGGTAATACGGAGGGTGCAAGCGTTAATCGGAATTACTGGGCGTAAAGCGCACG
+
GGGGGGGGGGG@FGGGCFGGGGGGGGGGGGGGGGGGGGEFGGGGGGGGGGGGGGGGGFGGGGGFGGGGGGGGGGGGGGGGGGGGGGEEFGGGGGGGGFGGGGGGEGEGGGEEGEGGDGGGGGGGGGFGGGFCFGGDGGFFAFGGGGGCFGGGGGGGGCFFF:FGGGGGGGG7CFACEDGGGGGGGGGGGGGGGGDE,<9CEGEGGGGGGCFGGED55CGGGGGGGGFEG6CF39E5CF7775C/
@M03364:276:000000000-BLYN8:1:1101:14325:8323 1:N:0:1
ACTCCTACGGGAGGCAGCAGTAGGGAATCTTCGGCAATGGACGAAAGTCTGACCGAGCAACGCCGCGTGAGTGAAGAAGGTTTTCGGATCGTAAAACTCTGTTGTTAGAGAAGAACAAGGACGTTAGTAACTGAACGTCCCCTGACGGTATCTAACCAGAAAGCCACGGCTAACTACGTGCCAGCAGCCGCGGTAATACGTAGGTGGCAAGCGTTGTCCGGATTTATTGGGCGTAAAGCGAGCG
+
GGGGGGGGGGGGGGGGGGGGGGGGGGGGGGGGGGGGGGGGGGGGGGGGGGGGGGGGGGGGGGGGGGGGGGGGGGGGGGGGGGGGGGGGGGGGGGGGGGGGGGGGGGFGGGGGGGGGGGGGGGGGGGGGGGGGGGGGGGGGGGGGGGGGGGGGGGGGFGGGGGGGGGGGGGGGGGGGGGGGGGGGGGGGGGGGGGGGGGGGGGGGGGGGGGGCEGGGEFGGGGGGGFGFFFFFGGGGGGGGGGG7
@M03364:276:000000000-BLYN8:1:1101:4779:8335 1:N:0:1
ACTCCTACGGGAGGCAGCAGTGGGGAATATTGCACAATGGGCGCAAGCCTGATGCAGCCATGCCGCGTGTATGAAGAAGGCCTTCGGGTTGTAAAGTACTTTCAGCGAGGAGGAAGGCATTAAGGTTAATAACCTTAGTGATTGACGTTACTCGCAGAAGAAGCACCGGCTAACTACGTGCCAGCAGCCGCGGTAATACGTAGGTGGCAAGCGTTGTCCGGATTTATTGGGCGTAAAGCGAGCG
+
GGGGGGGGGGGDEGGGGGGGGGGGGGGGGGGGGGGGGGGGGGFEEFGGGGGGGGGFACFGGGGG:FFGGGGGGGGGCFGFGGGGGGGGFEGGGGGGGGGGGGGGGGGGEC:F7:FGGGGGGGGGGGGGGGGGGGGFGGGGGGGGGGGGGFGGGGGCGGGGGCEGFFCCCGGGGGFCFDGGC@FCFGGGGGGEEGGEGGC>FGDCGGDDGGGFGG=*=FGGG5:ECGG79+AFGGG5DCFCGGD5
@M03364:276:000000000-BLYN8:1:1101:3067:8342 1:N:0:1
ACTCCTACGGGAGGCAGCAGTAGGGAATCTTCGGCAATGGACGAAAGTCTGACCGAGCAACGCCGCGTGAGTGAAGAAGGTTTTCGGATCGTAAAACTCTGTTGTTAGAGAAGAACAAGGACGTTAGTAACTGAACGTCCCCTGACGGTATCTAACCAGAAAGCCACGGCTAACTACGTGCCAGCAGCCGCGGTAATACGTAGGTGGCAAGCGTTGTCCGGATTTATTGGGCGTAAAGCGAGCG
+
GGGGGGGGGGGGGGGGGGGFGGGGGGGGGGGGGGGGGGGGFGGGGGGGGGGGGEFGGGGGFGGGGGGGGDG9FFFFGGGGGGGGGGGGGGGGGGGGGGGGGGGGGGGGFGGCGGGGGFEEF@FFEEFGFGGFDFFGGDGGCCFGGGGGGGGGGF=>CCFFDFGG>CDGGDGGGGGGGGGGGGCFGGGGGGDGEGGGGGCFF?CE<BGGDFGGG5CEEC?EG=E79EE+9CEFD7EGCFGGGGD5
@M03364:276:000000000-BLYN8:1:1101:20824:8371 1:N:0:1
ACTCCTACGGGAGGCAGCAGTAGGGAATCTTCGGCAATGGACGAAAGTCTGACCGAGCAACGCCGCGTGAGTGAAGAAGGTTTTCGGATCGTAAAACTCTGTTGTTAGAGAAGAACAAGGACGTTAGTAACTGAACGTCCCCTGACGGTATCTAACCAGAAAGCCACGGCTAACTACGTGCCAGCAGCCGCGGTAATACGTAGGTGGCAAGCGTTGTCCGGATTTATTGGGCGTAAAGCGAGCG
+
GGGGGGGGGGGGGGFGFGGGGGGGGGGGGGGGGGGGGGGGGGGFGGGGGGGGGGGGGGGGGGGGGGGGGGGGGGGGGGGGGGGGGGGEGGGGGGGGGGGGGGGGGGGGGGGGGGGGGGFGGGG@FGGGGGGGGGGGGGGEGGGGGGGGGGGGGGGGGGGGGFGGGGGGG7CGGGGGGGGGGGFGGGGGGGGGGEEGGGGGGGGGGGFGFFCDE;EDEGGGGGGGGGGFGGFGGGGDDFGGGGGD
@M03364:276:000000000-BLYN8:1:1101:19373:8377 1:N:0:1
ACTCCTACGGGAGGCAGCAGTAGGGAATCTTCCGCAATGGACGAAAGTCTGACGGAGCAACGCCGCGTGTGTGAAGAAGGTTTTCGGATCGTAAAGCACTGTTGTTGGAGAAGAACAAGGATAAGAGTCACTGCTTGTCCCTTGACGGTATCTAACCAGAAAGCCACGGCTAACTACGTGCCAGCAGCCGCGGTAATACGTAGGTGGCAAGCGTTGTCCGGAATTATTGGGCGTAAAGCGCGCG
+
GGGGGGGGGGGGGGCFGGGGGGGGGGGFGGGGGGGGGGGGGGGGGGGGGGGGGGGGGGGGGGGGGGGGGGGGGGGGGGGGGGGGGGGGGGGGGGGGGGGGGGGGGGGGGGGGGGGGFGGGEGGGGGGGGFGGGGGGGGGFGGGGGGGGGGGGGGGFGGGGFGGDFGGGGGGGGGGGGGGGFFGGGGGGGGGGGGGGGGGGGGGDGGGGFGGGGGGCECGGGEGGGGFFGFGFDDEGGGGGGGG<
@M03364:276:000000000-BLYN8:1:1101:9902:8379 1:N:0:1
ACTCCTACGGGAGGCAGCAGTAGGGAATCTTCCGCAATGGACGAAAGTCTGACGGAGCAACGCCGCGTGTGTGAAGAAGGTTTTCGGATCGTAAAGCACTGTTGTTAGAGAAGAACAAGGATAAGAGTCACTGCTTGTCCCTTGACGGTATCTAACCAGAAAGCCACGGCTAACTACGTGCCAGCAGCCGCGGTAATACGTAGGTGGCAAGCGTTGTCCGGAATTATTGGGCGTAAAGCGCGCG
+
GGGGGGGGGGGGGGGGEFGGGDFGGGGGGGGGGGGGGGGGGGGGGGEFGGGGGDCGGGGGGGGGGGGEGGGGGFGGGCGFFGGGFGDCEGGGGG<ECBFGGGGGGGGGGGGGGGGGGGGGAECGGGGGGCGGGGGGGGGGGGGGGGGGGGGFGGGGGFGDFGGDEGGGEGGEGGGEGGGGGGGGGGGGGGGGGGCGGGCFG9CCFFCFCFFFEGG=ECCEGGGGGGGEFCFCGGEE<FGGGGDC
@M03364:276:000000000-BLYN8:1:1101:22818:8401 1:N:0:1
ACTCCTACGGGAGGCAGCAGTAGGGAATCTTCGGCAATGGACGAAAGTCTGACCGAGCAACGCCGCGTGAGTGAAGAAGGTTTTCGGATCGTAAAACTCTGTTGTTAGAGAAGAACAAGGACGTTAGTAACTGAACGTCCCCTGACGGTATCTAACCAGAAAGCCACGGCTAACTACGTGCCAGCAGCCGCGGTAATACGTAGGTGGCAAGCGTTGTCCGGATTTATTGGGCGTAAAGCGAGCG
+
GGGGGGGGGGGGGGGGGGGGGGGGGGGGGGGGDEGGGGGGGGGGGGGGGGGGC<FGGGGGGGGGGGGGGGGGGGGGGGGGGGGGGGGGDGGGGGGEGGGGGGGGFGGGFFGGGGGGGGDADCF=FFGGGGGGGFGGGGGCEGFGGGGGGGG99CFGFGGGGGGGGGGGGGGGGGGFFGGGFFECGGGGGGGGGGGGGGCEGFFGGGGGFE*:?CEEGFEGEE5ECFGGGDGGDDGGFGGGGGDC
@M03364:276:000000000-BLYN8:1:1101:23064:8438 1:N:0:1
ACTCCTACGGGAGGCAGCAGTAGGGAATCTTCGGCAATGGACGAAAGTCTGACCGAGCAACGCCGCGTGAGTGAAGAAGGTTTTCGGATCGTAAAACTCTGTTGTTAGAGAAGAACAAGGACGTTAGTAACTGAACGTCCCCTGACGGTATCTAACCAGAAAGCCACGGCTAACTACGTGCCAGCAGCCGCGGTAATACGTAGGTGGCAAGCGTTGTCCGGATTTATTGGGCGTAAAGCGAGCG
+
GGGGGGGGGGGGGGGGGGGGGGGGGGGGGGGGGGGGGGGGGGGGGGGGGGGGGGGGGDGGGGGGGGGGGGGGGGGGGGGFFGGGGGDGGGGGGGGGGGGGGGGGGGFGAFFFCFGGGGGGGGGGGGGGGGGDFGGGFCGGEFFFGGCFGGGFGGGGGGGGFGGGGGGGGGGGGGGGGGGGGGGGGGFGGGGGGGGGGGGGGGGGGGCDGGFGGEECEGGGGEEEFFGG7685CGGGGCGGCGGC
@M03364:276:000000000-BLYN8:1:1101:16486:8443 1:N:0:1
ACTCCTACGGGAGGCAGCAGTGGGGAATATTGCACAATGGGCGCAAGCCTGATGCAGCCATGCCGCGTGTATGAAGAAGGCCTTCGGGTTGTAAAGTACTTTCAGCGGGGAGGAAGGGAGTAAAGTTAATACCTTTGCTCATTGACGTTACCCGCAGAAGAAGCACCGGCTAACTCCGTGCCAGCAGCCGCGGTAATACGGAGGGTGCAAGCGTTAATCGGAATTACTGGGCGTAAAGCGCACG
+
GGGGGGGGGGGGGGGGGGGGGGGGGGGGEGGGGGGGGGGGGGGGGGGGGGGGGGGGGGGGGGGGGGGGGGFGGGGGGGGGGGGGGGGGGGGGGGGGGFCFGGGGGGGGGGEGGGGGGGGGGDGFGGGGGGGGGGGGGGGGGGGAFGGGGGGGGGGGGEFCBFGGFGGGGGGEGGGGGGGGGGGGGGGGGGGGGGGGGGGFG8EGGGGGGGFGEGGEGGGGGGDGGGGGGGGGGGGGGGGCDDGC
@M03364:276:000000000-BLYN8:1:1101:8205:8451 1:N:0:1
ACTCCTACGGGAGGCAGCAGTAGGGAATCTTCGGCAATGGACGAAAGTCTGACCGAGCAACGCCGCGTGAGTGAAGAAGGTTTTCGGATCGTAAAACTCTGTTGTTAGAGAAGAACAAGGACGTTAGTAACTGAACGTCCCCTGACGGTATCTAACCAGAAAGCCACGGCTAACTACGTGCCAGCAGCCGCGGTAATACGTAGGTGGCAAGCGTTGTCCGGATTTATTGGGCGTAAAGCGAGCG
+
GGGGGGGGGGGGGGGGGGGGGGGGGGG,FFFFGGGGEGGGFGGGGGGGGGGGGCGGGGEGGGGGGGGGGEGEFGDGGGGGGEEFFGGGEGGGGCGGGGGGCGGGGGFGFGGGGGGGGGGGGGEGGFGCFGGGGFGGGGGCGGGGGGGGGGGGGGFFF?GGGFFGGGECGGGDFGGCFCGGGGGDFCFCFGGGGEGGGG?E9CGGFGFG>+CFGGEEEFCGG5;=6CFG?CFEGGG57:CDDD)/
@M03364:276:000000000-BLYN8:1:1101:24781:8472 1:N:0:1
ACTCCTACGGGAGGCAGCAGTAGGGAATCTTCGGCAATGGACGAAAGTCTGACCGAGCAACGCCGCGTGAGTGAAGAAGGTTTTCGGATCGTAAAACTCTGTTGGTAGAGAAGAACGTTGGTGAGAGTGGAAAGCTCATCAAGTGACGGTAACTACCCAGAAAGGGACGGCTAACTACGTGCCAGCAGCCGCGGTAATACGTAGGTCCCGAGCGTTGTCCGGATTTATTGGGCGTAAAGCGAGC
+
GGGGGGGGGGGGGGGGGGGGGGGGGGGGGGGGGGGGGGGGGGGGGGGGGGGGGGGGGGGGGGGGGGGGGGGGGGGFDGGGGGGGGGGGGGGFGGGGGGGGGGEGGFGFEGGGGGGGGGGGGGGFGGGGGGGFGGGGGGGGGGGEGFFGGGGGGGGFGGGGGGGGGGGGGGGGGGGGGGGDFGFCGCGGGGGGGGDGGGGGGGGGGGGGGGGGEGECGGDFCGC5CEFGG?FGC<CEGGFGDGG5
@M03364:276:000000000-BLYN8:1:1101:22768:8478 1:N:0:1
ACTCCTACGGGAGGCAGCAGTAGGGAATCTTCGGCAATGGACGAAAGTCTGAACGTGCAACGCCGCGTGAGTGAAGAAGGTTTTCGGATCGTAAAACTCTGTTGTTAGAGAAGAACAAGGACGTTAGTAACTGAACGTCCCCTGACGGTATCTAACCAGAAAGCCACGGCTAACTACGTGCCAGCAGCCGCGGTAATACGTAGGTGGCAAGCGGTGTCCGGAGTTATTGGGCGTAAAGCGAGCG
+
C<FE@9F9FCGDEFGG7FFFGACFFGCEGGFFFE@6:6;FF<:F:CF@,C,C,,C,C7F,,@@++@+F+,:6C,<F,,EFEA<DC=BEC@FGG,DF,9,CABA?FF?CFEEFF,9FFF8,,BC44:>FG<A?9<FFF=<7+3D>8@:FC+FGCFFG7@FG><>>5<DCEEFEFCGF,>26:BCC7>D7>>*:CCBCCGGFGC>EB+;6*>**=*/*>+7*:**:;2CFGGF*99:=*:7)7>C)
@M03364:276:000000000-BLYN8:1:1101:28772:8485 1:N:0:1
ACTCCTACGGGAGGCAGCAGTGGGGAATATTGCACAATGGGCGCAAGCCTGATGCAGCCATGCCGCGTGTATGAAGAAGGCCTTAGGGTTGTAAAGTACTTTCAGCGAGGAGGCAGGCATTAAGGTTAATAACCTTAGTGATTGACGTTACTCGCAGTAGAAGCACCGGCTAACTCCGTGCCAGCAGCCGCGGTAATACGGAGGGTGCAAGCGTTAATCGGAATTACTGGGCGTAAAGCGCACG
+
DEGGFGFCEC+CC@BFEFGGGC-CFGG89CFFCGGGC@FFGGDDFD@D<F,CF@CEFC8FE6EFDGCFC=,EFFDAG,<<,EG8,C<=CFFEF9<BFGGAFDFFF,+>>CFGE+FGGGGGGEFG?BFGGGF<<AFGGA7?DFEAFGGE<D=FFCE+@+CBFFGEFG7@FEEF<FGGFEFFDGGFGGCFCCEG5:CCBFEFB:C8*=CG8EF8CCEC=EFDECEC+AFGE<8FDCEEF7>DGC39
@M03364:276:000000000-BLYN8:1:1101:12010:8489 1:N:0:1
ACTCCTACGGGAGGCAGCAGTGGGGAATATTGCACAATGGGCGCAAGCCTGATGCAGCCATGCCGCGTGTATGAAGAAGGCCTTCGGGTTGTAAAGTACTTTCAGCGGGGAGGAAGGGAGTAAAGTTAATACCTTTGCTCATTGACGTTACCCGCAGAAGAAGCACCGGCTAACTCCGTGCCAGCAGCCGCGGTAATACGGAGGGTGCAAGCGTTAATCGGAATTACTGGGCGTAAAGCGCACG
+
GGGGGGGGGGGGGFGGGGGGGGGGGGGGGGGGGGGGGGGGGGGGGGGGGGGGGGGGGGGGGGGGGGGGGGGGGGGGGGGGGGGGGGGGGGGGFGGGGGGGGFFGGGGGGGCFGGGGGGGGFFFGGGGGFGGGFGGDGFBFGGGGGGEGGDGGGGGGDFGGGGGGGGD:@FFECGGGGGGGGGCFGGGGGGGGGGGGGGGGGGGGGGGGGGGGGDCE5ECGGGGGGGGGGGGFDCGDGGGGGGGC
@M03364:276:000000000-BLYN8:1:1101:17584:8507 1:N:0:1
ACTCCTACGGGAGGCAGCAGTGGGGAATATTGCACAATGGGCGCAAGCCTGATGCAGCCATGCCGCGTGTATGAAGAAGGCCTTCGGGTTGTAAAGTACTTTCAGCGGGGAGGAAGGGAGTAAAGTTAATACCTTTGCTCATTGACGTTACCCGCAGAAGAAGCACCGGCTAACTCCGTGCCAGCAGCCGCGGTAATACGGAGGGTGCAAGCGTTAATCGGAATTACTGGGCGTAAAGCGCACG
+
FGGGGGGGGGGGGGF@C;EFGGGGG@CEGFGGAFEF@FGFFFFGGGGGGGGAE<,@CF,,CFFGGCGGGF<EFGFFFFFGGGGGCFGGG=FGGGGFAFFFAFFFGGGGGG:=FEGGGG,BF,?=A8FD,C@,BFFGGFBFGGGEFFE>FGGGGGEDE*@FFGGGFCE<CCFEF7CFCEGGGGGGF7<BF8=:C8C*B9CFG5=>CEGGG7@;1?E57CGGGCCGG7FF7EG=))2C**0>)))/
@M03364:276:000000000-BLYN8:1:1101:21765:8552 1:N:0:1
ACTCCTACGGGAGGCAGCAGTAGGGAATCTTCCACAATGGACGAAAGTCTGATGGAGCAACGCCGCGTGAGTGAAGAAGGTTTTCGGATCGTAAAACTCTGTTGTTGGAGAAGAACGTATTTGATAGTAACTGATCAGGTAGTGACGGTATCCAACCAGAAAGCCACGGCTAACTACGTGCCAGCAGCCGCGGTAATACGTAGGTGGCAAGCGTTGTCCGGAATTATTGGGCGTAAAGCGCGCG
+
GGGGGGGGGGGGGGGGGGGGGGGGGGGGGGGGGGGGGGGGGGGGGGGGGGGGGGGGGGGGGGGGGGGGGGGGGGGGGGGGGGGGGGGDGGGGGGGGGGGGGGGGGGGGGGGGGGGGGG?FFFFFFGGGGGGGGGGGGGGGGGGGGGGGGGGGGGGGGGGGGGGGGGGGGGGGGGGGGGGGGGGGGGGGGGGGGGGGGGGGGCFGGGGGGGGGGEGGGGGGGEEGGGGGFGFGGGGEGGFGGGGD
@M03364:276:000000000-BLYN8:1:1101:4447:8566 1:N:0:1
ACTCCTACGGGAGGCAGCAGTAGGGAATCTTCGGCAATGGACGAAAGTCTGACCGAGCAACGCCGCGTGAGTGAAGAAGGTTTTCGGATCGTAAAACTCTGTTGTTAGAGAAGAACAAGGACGTTAGTAACTGAACGTCCCCTGACGGTATCTAACCAGAAAGCCACGGCTAACTACGTGCCAGCAGCCGCGGTAATACGTAGGTGGCAAGCGTTGTCCGGATTTATTGGGCGTAAAGCGAGCG
+
GGGGGGGGGGGGGGGGGGGGGGGGGGGGGGGGGGGGGGGGFGGGGEEGGGGGGGGGGGGGGGGGGGGFGFEFFGGGGGGGEGGFGGGGDGGGGGGGGFGGGGGGCGFGGGGGGGGGGGGGGFGCFGGGGGGGGGGGAFGGGGGGGGGGGGGGGFFGGGGGGGGGGGGGGGGGGGGGGGGGGFGGDFGGGECEEEGDGGGGCEFGFFFFGGG=ECCGGGGGEE8>FGGGGGGGGG=EGFFDDDDC
@M03364:276:000000000-BLYN8:1:1101:8802:8629 1:N:0:1
ACTCCTACGGGAGGCAGCAGTAGGGAATCTTCGGCAATGGACGAAAGTCTGACCGAGCAACGCCGCGTGAGTGAAGAAGGTTTTCGGATCGTAAAACTCTGTTGTTAGAGAAGAACAAGGACGTTAGTAACTGAACGTCCCCTGACGGTATCTAACCAGAAAGCCACGGCTAACTACGTGCCAGCAGCCGCGGTAATACGTAGGTGGCAAGCGTTGTCCGGATTTATTGGGCGTAAAGCGAGCG
+
GGGGGGGGGGGGGGGGGGGGGGGGGGGGGGGGGGGGGGGGCGGGGGGGGGGGGGGGGGGGGGGGGGGFFEGFGGGGGGGGGGGGGGGGGGGFGGGGGGGGGGGGFGGGGGGGGGGGGGGGGGGEGFFFGGGGGGDDFGGFGGGGGGGGGGGGGGGGGGGGGGGGFGGGGGGGGGGGGGGGFGGGDDGGGGGGGGCEGGFFFGGGFGGGGGGGGGD=EFGGGG55EFGGGFGDDGCEGGGGGGGC
@M03364:276:000000000-BLYN8:1:1101:27920:8656 1:N:0:1
ACTCCTACGGGAGGCAGCAGTAGGGAATCTTCCGCAATGGACGAAAGTCTGACGGAGCAACGCCGCGTGTGTGAAGAAGGTTTTCGGATCGTAAAGCACTGTTGTTGGAGAAGAACAAGGATAAGAGTCACTTCTTGTCCCTTGACGGTATCTAACCAGAAAGCCACGGCTAACTACGTGCCAGCAGCCGCGGGAATACGTAGGTGGCAAGCGTTGTCCGGAATTATTGGGCGTAAAGCGCGTG
+
GFGFGGGGGGGGEGECFGGFGFGFGGGGGGFGFGGGDEGGGFGG+:CFGGGGGGGGE>,CCFGEEEGG==CCCFFGC=FCGGCFFGD=CE@F8EEGGEGGGEFGGFF8AD@FF88FE@FD,EFCFDFG,5FD,CFF<FFCFGAGFCFGFFGFFGGGG9<C@:,@DGGGGGDGFGGGGCFGFGGGGFB8DEEEG***=CF>?:BEGGFFGFFFDC=ECGGGGG5:6CECFFF=GGC/>7DCD5))
@M03364:276:000000000-BLYN8:1:1101:24523:8681 1:N:0:1
ACTCCTACGGGAGGCAGCAGTAGGGAATCTTCCGCAATGGACGAAAGTCTGACGGAGCAACGCCGCGTGTGTGAAGAAGGTTTTCGGATCGTAAAGCACTGTTGTTAGAGAAGAACAAGGATAAGAGTCACTGCTTGTCCCTTGACGGTATCTAACCAGAAAGCCACGGCTAACTACGTGCCAGCAGCCGCGGTAATACGTAGGTGGCAAGCGTTGTCCGGAATTATTGGGCGTAAAGCGAGCG
+
GGGGGGGGGGGGGGGGGGGGGGGGGGGGGGGGGGGGGGGGGGGGGGGGGGGGGGGGGGGGGGGGGGGFGEGFFGGGGGGGGGGGGGGGGGGGGGGGGGGGGGGFGGGECFGGGGGGGGGGGGGGGGGGGGGGGGGGGGCFGGGGGGGGGGGGGGGGGGFCFGGGGGGGCEGEGGGGGGGGGGGGGGGGGGGGGGEGGGGGGGGGGFGGGGGGGGGGGDGEG5CEFGGG7EGFDDEGGGGGGGGD
@M03364:276:000000000-BLYN8:1:1101:5697:8686 1:N:0:1
ACTCCTACGGGAGGCAGCAGTAGGGAATCTTCCGCAATGGACGAAAGTCTGACGGAGCAACGCCGCGTGTGTGAAGAAGGTTTTCGGATCGTAAAGCACTGTTGTTAGAGAAGAACAAGGACGTTAGTAACTGAACGTCCCCTGACGGTATCTAACCAGAAAGCCACGGCTAACTACGTGCCAGCAGCCGCGGTAATACGTAGGTGGCAAGCGTTGTCCGGAATTATTGGGCGTAAAGCGAGCG
+
GGGGGGGGGGGGGGGGGGGGGGGGGGGGGGGGGGGGGGGGDFGGGGGGGGGGGGGGGGGGGGGDGGGGGGGGGGGGGGGGGGGGGGGGGGGGGGGGGGGGGGGGGGFGFGGGGGGFGGGGGGGGGGGGGGGGGGGGGGGGGGGGGGGGGGGGGGGGGGGGGGGGGGGGCFGGGGGGGGGGGGGGGGGGGGGGGGGGGGGGGGGGGGGGGFFCEGDGG+?EGDGGGGGGGGGGGGGDGGDGGGGC
@M03364:276:000000000-BLYN8:1:1101:15523:8689 1:N:0:1
ACTCCTACGGGAGGCAGCAGTAGGGAATCTTCGGCAATGGACGAAAGTCTGACCGAGCAACGCCGCGTGAGTGAAGAAGGTTTTCGGATCGTAAAACTCTGTTGTTAGAGAAGAACAAGGACGTTAGTAACTGAACGTCCCCTGACGGTATCTAACCAGAAAGCCACGGCTAACTACGTGCCAGCAGCCGCGGTAATACGTAGGTGGCAAGCGTTGTCCGGATTTATTGGGCGTAAAGCGAGCG
+
GGGGGGGGGGGGGGGGGGGGGGGGGGGGGGGGGGGGGGGGGGGGEGGGGGGGGGGGGGGGGGGGGGGGGGGGGGGGGGGGGGGGGGGGGGGGGGGGGGGGGGGGGGGGGFGGGGGGGGGGGGGGGGGGGGGGGGGGGGGDGGGGGGGGGGGGGGGGGGGGGGGGGGGGGGGGGGGGGGGFGE@FGFGGGEEGGGDGGGGGGGG7?CF>>CFFGCEDGGGGGEGGGGGGGGGGGGGGGG=CCCD<
@M03364:276:000000000-BLYN8:1:1101:25376:8694 1:N:0:1
ACTCCTACGGGAGGCAGCAGTAGGGAATCTTCGGCAATGGACGAAAGTCTGACCGAGCAACGCCGCGTGAGTGAAGAAGGGTTTCGGATCGTAAAACTCTGTGGTTAGAGAAGAACAAGGACTTTAGTAACTGAACGTCCCCTGACGGTATCTAACCAGAAAGCAACGGCTAACTACGTGCCAGCAGCCGCGGTAATACGTAGGTGGCAAGCGTTGTCCGGATTTATTGGGCGTAAAGCGAGCG
+
GGGFGGGG@7CE7FC;7FEF-CFAEGGGFGGGFD:FCEFGFFCCC7BFEFEFFE@7@F7,CCF@FCGCGGGFFDF9<EGG,FE7FGCC+>FFE<BA,A<CAF?E<FAFGGGGFF<EF<,BFG,,,ADFFGAFA9FFG@<CFCDGGEEGGGGGGGGFGGGGGC@@,3>@CEFEFG@CFE,,>FG?CC,7CGCECEGG9?+*59*8;CFFCCF5:885C7+:C5C/<EG:CFGGDDEC5*CDDC37
@M03364:276:000000000-BLYN8:1:1101:18725:8718 1:N:0:1
ACTCCTACGGGAGGCAGCAGTAGGGAATCTTCGGCAATGGACGAAAGTCTGACCGAGCAACGCCGCGTGAGTGAAGAAGGTTTTCGGATCGTAAAACTCTGTTGTTAGAGAAGAACAAGGACGTTAGTAACTGAACGTCCCCTGACGGTATCTAACCAGAAAGCCACGGCTAACTACGTGCCAGCAGCCGCGGTAATACGTAGGTGGCAAGCGTTGTCCGGATTTATTGGGCGTAAAGCGAGCG
+
GGGGGGGGGGGGGGGGGGGGGGFGGGGGGGGGGGGGGGGGGGGGGGGGGGGGFGGGGGGGGGGGGGGGGDGGGGGGGGGGFGGGGGGGGGGGGGGGGGGGGGGGGGGGGGGGGGGGGGGGGGGGFGGGFFGFFFGGGGGCFFGF8FGGGGGGGGFGGGFGGF7AC@FGGDGGFGGGGGGGGGGGGFFGG>EGGGGGGGGGCCCEGGGGGG55EGDEEFGGGEEGGGFC?CF=<C5CCCGGDG3)
@M03364:276:000000000-BLYN8:1:1101:7245:8728 1:N:0:1
ACTCCTACGGGAGGCAGCAGTAGGGAATCTTCGGCAATGGACGAAAGTCTGACCGAGCAACGCCGCGTGAGTGAAGAAGGTTTTCGGATCGTAAAACTCTGTTGTTAGAGAAGAACAAGGACGTTAGTAACTGAACGTCCCCTGACGGTATCTAACCAGAAAGCCACGGCTAACTACGTGCCAGCAGCCGCGGTAATACGTAGGTGGCAAGCGTTGTCCGGAATTATTGGGCGTAAAGCGAGCG
+
GGGGGGGGGGGGGGGGGGGGGGGGGGGGGGGGGGGGGGGG?FGGGGGGGGGGGGGGGGGGGGGGGGGGGGGGGGGGGGGGGGEGGGFGGGGGGGGGGGGGGGGGGGGGGGGGGGGGGGGGGGGGGGGGGGGGGGGGGGGGGGGGGGGGGGGGGGGGGGGGGGGGGGGGGGGGGGGGGGGGGGGGGGGGGDDGGEGDDEFGGGGGGFFEGGGGDEEDEGGGGDEDGGGGGGGGGGGGGGGGGGGC
@M03364:276:000000000-BLYN8:1:1101:17995:8768 1:N:0:1
ACTCCTACGGGAGGCAGCAGTAGGGAATCTTCGGCAATGGACGAAAGTCTGACCGAGCAACGCCGCGTGAGTGAAGAAGGTTTTCGGATCGTAAAACTCTGTTGTTAGAGAAGAACAAGGACGTTAGTAACTGAACGTCCCCTGACGGTATCTAACCAGAAAGCCACGGCTAACTACGTGCCAGCAGCCGCGGTAATACGTAGGTGGCAAGCGTTGTCCGGATTTATTGGGCGTAAAGCGAGCG
+
GGGGGGGGGGGGGGGGGGGGGGGGGGGGGGGGGGGGGGGGGGGGGGGGGGGGGGGGGGGGGGGGGGGGGFGFGGGGGGGGGGGGGGGGGGGGGGGGGGGGGGGGGGGGFFGGGGGGGGGGGGGCGFGGGGGGGFGGGGGGGGGGGGGGGGGGGGFGGGGGGGGGGGGGGGGGGGGGGGGGGGGGGGGGFGGGGGCGFGGGGGGGGGGGGFGGGGGEGGGEEEGGGGFGGGGFGGGGFF>C5DDD
@M03364:276:000000000-BLYN8:1:1101:12916:8774 1:N:0:1
ACTCCTACGGGAGGCAGCAGTAGGGAATCTTCCACAATGGACGAAAGTCTGATGGAGCAACGCCGCGTGAGTGAAGAAGGTTTTCGGATCGTAAAACTCTGTTGTTGGAGAAGAATGTATCTGATAGTAACTGATCAGGTAGTGACGGTATCCAACCAGAAAGCCACGGCTAACTACGTGCCAGCAGCCGCGGTAATACGTAGGTGGCAAGCGTTGTCCGGATTTATTGGGCGTAAAGCGAGCG
+
GGGGGGGGGGGGGGGGGGGGGGGGGGGGGGGFGGGGGGGGGGGGGEGFGGGGGGGGGGFGGGGGGGGGGGGGGGGGGGGGGGGGGGGGGGGGGGGGGGGGGGGGGGGGGGGGGGGGGGGGGGGGGGGGGGGGGGGGGGGGGGGGGGGGGGGGGGGGCGGFGGGGFGGGGGGEEGGGGGGGGFFGGGGGGGGGGGGDEFFGFEFGFGGGFFGCEGGGGDECGAEG9FFGCGGGGGGGGFGD3DDC
@M03364:276:000000000-BLYN8:1:1101:4974:8815 1:N:0:1
ACTCCTACGGGAGGCAGCAGTAGGGAATCTTCGGCAATGGACGAAAGTCTGACCGAGCAACGCCGCGTGAGTGAAGAAGGTTTTCGGATCGTAAAACTCTGTTGGTAGAGAAGAACGTTGGTGAGAGTGGAAAGCTCATCAAGTGACGGTAACTACCCAGAAAGGGACGGCTAACTACGTGCCAGCAGCCGCGGTAATACGTAGGTGGCAAGCGTTGTCCGGATTTATTGGGCGTAAAGCGAGG
+
GGGGGGGGGGGGGGGGGGGGGGGGGGGGGGGGGGGGGGGGGGGGGGGGGGGGGGGGGGGGGGGGGGGGGGGGGGGGGGGGGGGGGGGGGGGGGGGGGGGCGGGGGGGGGGGGGGGGGGGGGGGGGGGGGGGGGGGGGGGGGGGGGGGGGGGGGGGGGGGGGGGGGGGGGGGGGGGGGGGGGGGGFFGGGGGEGGGGGGGGG9CE8CFGGGGGGGEEGGGGGEEEGGF7?FFGGGGGGGGCDGG)
@M03364:276:000000000-BLYN8:1:1101:27874:8828 1:N:0:1
ACTCCTACGGGAGGCAGCAGTAGGGAATCTTCCACAATGGACGAAAGTCTGATGGAGCAACGCCGCGTGAGTGAAGAAGGTTTTCGGATCGTAAAACTCTGTTGTTGGAGAAGAACGTATTTGATAGTAACTGATCAGGTAGTGACGGTATCCAACCAGAAAGCCACGGCTAACTACGTGCCAGCAGCCGCGGTAATACGTAGGTGGCAAGCGTTGTCCGGATTTATTGGGCGTAAAGCGAGCG
+
GGGGGGGGGGGGGGGGGGGGGFGGGGGGGGGGGFEFGGGGGGGGDGGFFGGGGGGGGGGFFG>FGGGGGG@CEFGGGDFGGGGG<FFE@FFGGGGGGGGGGGGFGF8FCFFGGGGFFFCGGAFGFFGEFG9,:<DFGFCFFCGGG9+@FC7DFGFFGGGGF@BFEF73>FGGGGGGGEGCFGFFF@>@FE>5::*=EFDCCEGGGGDF6EGGGCGC5C7A=8A5A+@FCFF=7DCEGDG:C357
@M03364:276:000000000-BLYN8:1:1101:3119:8829 1:N:0:1
ACTCCTACGGGAGGCAGCAGTGGGGAATATTGCACAATGGGCGCAAGCCTGATGCAGCCATGCCGCGTGTATGAAGAAGGCCTTCGGGTTGTAAAGTACTTTCAGCGGGGAGGAAGGGAGTAAAGTTAATACCTTTGCTCATTGACGTTACCCGCAGAAGAAGCACCGGCTAACTCCGTGCCAGCAGCCGCGGTAATACGGAGGGTGCAAGCGTTAATCGGAATTACTGGGCGTAAAGCGCACG
+
FGGGGFGGGBFEGGGGGGGGGFGGGGGGGGGGGGGGGGGGGFGGGGGGGGGGGGGGGGGGGGGGGGGCFGGGGG9FGCGFFFGGGGGGGGGGGGGGGGGGGDFGGGGGGGGEGGCGDGGGGGGFFFFGGGGGGGGGGGGGFGGGGGGGGGGGGGEGGGGGGGGGGGGGGGGGGGGGGDCCE8EGGGGGGGCEDCEEGGGGGCECCGGGGGG=EGGGGGGGCEGGGGGGGGCFGC7=57CDGDC)
@M03364:276:000000000-BLYN8:1:1101:28995:8831 1:N:0:1
ACTCCTACGGGAGGCAGCAGTAGGGAATCTTCGGCAATGGACGAAAGTCTGACCGAGCAACGCCGCGTGAGTGAAGAAGGTTTTCGGATCGTAAAACTCTGTTGTTAGAGAAGAACAAGGACGCTAGTAACTGAACGTCCCCTGACGGTATCTAACCAGAAAGCCACGGCTAACTACGTGCCAGCAGCCGCGGTAATACGTAGGTGGCAAGCGTTGTCCGGAGTTATTGGGCGTAAAGCGAGCG
+
GGGGGGFEFGGGGEGGGGEGGGGGGGGGGGGGEGGGGGGFGGGGC,@,CFGFFCFGGGGGGGGGGGG+=C:F<FGGGGGGGEFCFDEFCFFGGGGDFFGGGGGGGGGFDFGFGGGFF@,,4<=+3BCFGGGGGCFB<FF+83@DCF7@FG<FFFGGGGGGGGFFGGGGG>EGFFGGFGGCG1>CFGFGGGGGGGGEBFFDFGEECFGGGGGGGGGEEECCGG*CF9FF?C=*7CEGF7DGGGD5
@M03364:276:000000000-BLYN8:1:1101:19991:8832 1:N:0:1
ACTCCTACGGGAGGCAGCAGTAGGGAATCTTCGGCAATGGGGGCAACCCTGACCGAGCAACGCCGCGTGAGTGAAGAAGGTTTTCGGATCGTAAAACTCTGTTGTTAGAGAAGAACGTTAAGTAGAGTGGAAAGTTACTTAAGTGACGGTATCTAACCAGAAAGGGACGGCTAACTACGTGCCAGCAGCCGCGGTAATACGTAGGTCCCAAGCGTTGTCCGGATTTATTGGGCGTAAAGCGAGC
+
GGGGGGGFGEGGGG;FFGFGGFGGGGGGGGGFGEGGCGGGGGGCEGGGGGGGGGGGGGGGGGGGGGGGGGGGGGGGFGGGGFGGGGGGGGGGGGGFGGGGGGGGGGFGGGGGGGGGG@FF@FFGGGGEGGDCFGGGFFGDDGGGFGGGGGGGGGGGGGGGGGGGGFGGFEGFEGDEGGGGGGGGCFGGGGEEEGGGGGGGGFFGGGGGGECGGEGEGGGGGGE58EFGGGGGGGGEDGGC/>D5
@M03364:276:000000000-BLYN8:1:1101:22343:8834 1:N:0:1
ACTCCTACGGGAGGCAGCAGTAGGGAATCTTCGGCAATGGACGAAAGTCTGACCGAGCAACGCCGCGTGAGTGAAGAAGGTTTTCGGATCGTAAAACTCTGTTGGTAGAGAAGAACGTTGGTGAGAGTGGAAAGCTCATCAAGTGACGGTAACTACCCAGAAAGGGACGGCTAACTACGTGCCAGCAGCCGCGGTAATACGTAGGTCCCGAGCGTTGTCCGGATTTATTGGGCGTAAAGCGAGG
+
GGGGGGGGGGGGGGGGGGGGGGGGGGGGGGGGGGGGGGGGGGGGGGGGGGGGGGGGGGGGGGGGGGGGGEGGGGGGGGGGGGGGGGGGGGGGGGGGGGGGGGGGGGGGGFGGGGGGGGGGGGGFGFGGGGFGGGGGGGGGGGGGGGGGGGGFGGGGGGGGGFGGGGGGGGGGGGGGGFGGFGGGGGFGGGGGGGGGGGFGGGGGGGGGFGGDGGGGGGGGGGEGEFGGGGGGFGGGGGGGGG<)
@M03364:276:000000000-BLYN8:1:1101:23773:8844 1:N:0:1
ACTCCTACGGGAGGCAGCAGTAGGGAATCTTCCGCAATGGACGAAAGTCTGACGGAGCAACGCCGCGTGTGTGAAGAAGGTTTTCGGATCGTAAAGCACTGTTGTTAGAGAAGAACAAGGATAAGAGTCACTGCTTGTCCCTTGACGGTATCTAACCAGAAAGCCACGGCTAACTACGTGCCAGCAGCCGCGGTAATACGTAGGTGGCAAGCGTTGTCCGGATTTATTGGGCGGAAAGCGAGCG
+
FDCEGGFFCFGCDCFC,CFGCFFFE@8C,CCFGGG@CCF8,E@:FGGGGFCACFGGGGGCFCCFC:FFEE@EFCED<AE,:EDGGGG7CCEEEFGG9FFGGFGGFFDFDGE<AFGGGFGF8=A9DF@FFFGGG=BFCFC?9<FDAFG:FFF9@F,FFCFF?@FEF<7+@FGGGCAFB7FF7>5DC@CGCB>*=CCCBFGF>B5CGGCEFGC@?;?*=CEGDCCECG7CE6@=5):5>FGDCD3C
@M03364:276:000000000-BLYN8:1:1101:12948:8847 1:N:0:1
ACTCCTACGGGAGGCAGCAGTGGGGAATATTGCACAATGGGCGCAAGCCTGATGCAGCCATGCCGCGTGTATGAAGAAGGCCTTCGGGTTGTAAAGTACTTTCAGCGAGGAGGAAGGCGTTGTGGTTAATAACCGCAGCGATTGACGTTACTCGCAGAAGAAGCACCGGCTAACTCCGTGCCAGCAGCCGCGGTAATACGGAGGGTGCAAGCGTTAATCGGAATTACTGGGCGTAAAGCGCACG
+
GGGGGGGGGGGGGGGGGGGGGGGGGGGGGGGGGGGGGGGGGGGGGGGGGGGGGGGGGGGGGGGGGGGGGGGGGGGGGGGGGGGGGGGGGGGGGGGGGGGGGGGGGGGEGGGGGFFGGGGGGGGGGGGGGGCGGGGGGGGGGGGGGGFGGGGGGGGGGGGGGGGGGGGGGDGGGGGGGGGGCGGGGGGGGGGGGGGGG9<B8BEG>EGGGGGGGGGGGGGGGGGGGGGGGGGGGGDGGGGGDGGD
@M03364:276:000000000-BLYN8:1:1101:10463:8848 1:N:0:1
ACTCCTACGGGAGGCAGCAGTGGGGAATATTGCACAATGGGCGCAAGCCTGATGCAGCCATGCCGCGTGTATGAAGAAGGCCTTCGGGTTGTAAAGTACTTTCAGCGAGGAGGAAGGCGTTGTGGTTAATAACCGCAGCGATTGACGTTACTCGCAGAAGAAGCACCGGCTAACTCCGTGCCAGCAGCCGCGGTAATACGGAGGGTGCAAGCGTTAATCGGAATTACTGGGCGTAAAGCGCACG
+
GGGGGGGGGGGGGGGGGGGGGGGGGGGGGGGGGGGGGGGGGGGGGGGGGGGGGGGGGGGGGGGGGGGGGGGGGGGGGGGGGGGGGGGGGGGGGGGGGGGGGGGGGGGFGGGGGGGGGGGGGGGGGGGFGGGGGGGGGGGGGGGGGGFGGFGGEGGGGGGGGGGGGGFGGGGGGGGGGGGGGGFGGGGGGGGGGGDGGECCGEEGGGGGGGGGDGGDGGGGGGECFFGGGGGGGGG5DGGDGGGG
@M03364:276:000000000-BLYN8:1:1101:4453:8871 1:N:0:1
ACTCCTACGGGAGGCAGCAGTAGGGAATCTTCGGCAATGGACGAAAGTCTGACCGAGCAACGCCGCGTGAGTGAAGAAGGTTTTCGGATCGTAAAACTCTGTTGTTAGAGAAGAACAAGGACGTTAGTAACTGAACGTCCCCTGACGGTATCTAACCAGAAAGCCACGGCTAACTACGTGCCAGCAGCCGCGGTAATACGTAGGTGGCAAGCGTTGTCCGGATTTATTGGGCGTAAAGCGAGCG
+
GGGGGGGGGGGGGGGGGGGGGGGGGGGGGGGGGGGGGGGGGGGGGGGGGGGGGGGGGGGGGGGGGGGFFGEGGGGGGGGGFFGGGGGGECGGGGGGGGGGGGGGGGGGGCFGGGGGGGGFGGGGGGGGGGFGGGGGGGGGGGGGGGGGGGGGGGGGGGGGGGGGGGGGGGGGGGGGGGGCF@,?F8FGGGGEGEGG9CFFEFGGFGGGGGGGGEGEGFGEE88=FA::CGGF37CEFCGGG<5)
@M03364:276:000000000-BLYN8:1:1101:7414:8872 1:N:0:1
ACTCCTACGGGAGGCAGCAGTAGGGAATCTTCGGCAATGGACGAAAGTCTGACCGAGCAACGCCGCGTGAGTGAAGAAGGTTTTCGGATCGTAAAACTCTGTTGTTAGAGAAGAACAAGGACGTTAGTAACTGAACGTCCCCTGACGGTATCTAACCAGAAAGCCACGGCTAACTACGTGCCAGCAGCCGCGGTAATACGTAGGTGGCAAGCGTTGTCCGGATTTATTGGGCGTAAAGCGAGCG
+
GGGGGGGGGGGGGGGGGGGGGGGGGGGGGGGGGGGGGGGGGGGGGGGGGGGGGGGGGGGGGGGGGGGGGGGFGGGGGGGGGGGGGGGGGGGGGGGGGGGGGGGGGGGGGGGGGGGGGGGGGGGGGGGGGGGFGGGGGGGCEGGGGGGGGGGGGGDFGGGGGGGGGGGGGGGGGGGGGGGGGFGGGGGGGGGGGGDGGGGGGGGGGGGGGGGGGG=EGGGGGG*:CGFEFFCECCGGGGGGGGGD
@M03364:276:000000000-BLYN8:1:1101:19990:8876 1:N:0:1
ACTCCTACGGGAGGCAGCAGTAGGGAATCTTCGGCAATGGACGAAAGTCTGACCGAGCAACGCCGCGTGAGTGAAGAAGGTTTTCGGATCGTAAAACTCTGTTGTTAGAGAAGAACAAGGACGTTAGTAACTGAACGTCCCCTGACGGTATCTAACCAGAAAGCCACGGCTAACTACGTGCCAGCAGCCGCGGTAATACGTAGGTGGCAAGCGTTGTCCGGATTTATTGGGCGTAAAGCGAGCG
+
GGGGGGGGGGGGGGGGGGGGGGGGGGGGGGGGGGGGGGGGGGGGGGGFGGGGGGGGGGGGGGGGGGGGGGGGGGGGGGGGGGGGGGGGGGGGGGGGGGGGGGGFGGGGGGGGGGGGGGGGGGGGGGGGGGGGGGGGGGGGGGGGGGGGGGGGGGGGGGGGGGGGGGGGGGGGGGGGDGGGGGGGGGGGGGGGGGGGGFGGGGGGGGGGGGGGGGEGGGGGGEGGFFGGGGGGGGGGGGGGGGGD
@M03364:276:000000000-BLYN8:1:1101:19491:8884 1:N:0:1
ACTCCTACGGGAGGCAGCAGTAGGGAATCTTCCGCAATGGACGAAAGTCTGACGGAGCAACGCCGCGTGTGTGAAGAAGGTTTTCGGATCGTAAAGCACTGTTGTTAGAGAAGAACAAGGATAAGAGTCACTGCTTGTCCCTTGACGGTATCTAACCAGAAAGCCACGGCTAACTACGTGCCAGCAGCCGCGGTAATACGTAGGTGGCAAGCGTTGTCCGGATTTATTGGGCGTAAAGCGAGCG
+
GGGGGGGGGDGGGGEGGGFGGGGGGFGGGGGGGGGGGGGGGGGGGGGGGGGGGGGGGDFGGGGGGGGGGGGGGFGGFGGGFGGGGGGGGGGGGGGGGDFFFFCGGGGGGGGGGGGGGGGFGGGGGGGGCDFGGGGGGGGGGGGGDGGGGGGGGGGGCGGGGG7FGFGGGGGGDFFGGDGGFGFGGFFFGGGGGGGGGGGGFCG7EGGGGFF8==EGGGFGECE=6EGGGCFFDGGGFFCDDDDD
@M03364:276:000000000-BLYN8:1:1101:25526:8899 1:N:0:1
ACTCCTACGGGAGGCAGCAGTAGGGAATCTTCGGCAATGGGGGCAACCCTGACCGAGCAACGCCGCGTGAGTGAAGAAGGTTTTCGGATCGTAAAACTCTGTTGTTAGAGAAGAACGTTAAGTAGAGTGGAAAGTTACTTAAGTGACGGTATCTAACCAGAAAGGGACGGCTAACTACGTGCCAGCAGCCGCGGTAATACGTAGGTCCCAAGCGTTGTCCGGATTTATTGGGCGTAAAGCGAGC
+
GGGGGGFGGGGGGGGGGGGGGGGGGGGGGGGGGGGGGGGGGGGGGGGGGGGGGGGDGGGGGGDGGGGGGGEFGGGFFFGGGCGGGGGGGGGGGGGCGEFGGGDGGGGFGGGGGGGGE<FECFGGGGFFF<DGGGFGG9FCFFFF9DGGGEFGFCCGGGGGGGGGFFFFGCFGGGGCFGBCFGGGGGGGGEEGGGEGGGGGDEGGGG9>FFCGGGGEGEGGGGGCEEGG7CFGGGGGGGGGGDG)
@M03364:276:000000000-BLYN8:1:1101:4399:8947 1:N:0:1
ACTCCTACGGGAGGCAGCAGTAGGGAATCTTCGGCAATGGACGAAAGTCTGACCGAGCAACGCCGCGTGAGTGAAGAAGGTTTTCGGATCGTAAAACTCTGTTGTTAGAGAAGAACAAGGACGTTAGTAACTGAACGTCCCCTGACGGTATCTAACCAGAAAGCCACGGCTAACTACGTGCCAGCAGCCGCGGTAATACGTAGGTGGCAAGCGTTGTCCGGATTTATTGGGCGTAAAGCGAGCG
+
GGGGGGGGGGGGGGGGGG<FFCCFGGGGGGGFG;FGGGGGFGGGFGGGGGGGFGGGGGGGGGCCCFGFGGGDFGGGGGGFGG9FEFGGGCFGDGGGGGGFFFGGGFCFFDFFGGFGGGGGGGGGGFFGGGG<BFEF8F<CFE>FDFEGGGGGGGFCEDFGGGGGGGGF::CECFFGGECFFCFCGGGGGDDGGGD7++38BFGGCFGFF6;85B/:::ACC=E*<9A99+AEGG*77C77CGG7
@M03364:276:000000000-BLYN8:1:1101:16135:8951 1:N:0:1
ACTCCTACGGGAGGCAGCAGTAGGGAATCTTCGGCAATGGGGGCAACCCTGACCGAGCAACGCCGCGTGAGTGAAGAAGGTTTTCGGATCGTAAAACTCTGTTGTTAGAGAAGAACGTTAAGTAGAGTGGAAAGTTACTTAAGTGACGGTATCTAACCAGAAAGGGACGGCTAACTACGTGCCAGCAGCCGCGGTAATACGTAGGTCCCAAGCGTTGTCCGGATTTATTGGGCGTAAAGCGAGC
+
GGGGGGGGGGGGGGGGGGFGGGEGGGGGGGGGGGGGGGGGGGGDGGGGDFGGGGGDGDEGGGGGGGGGGGGGGGGFGGGGFFFGFGDGGGGGGGGFGFGGGGGGGGCFFGGFGGGGGGG8FEDFGFGFGGGCFFGGGFFGGGFDGGGGGGE>FFFGC<FCGGFGGDGGGGGGGGGGGGGGG7C9FEFGGGE5>E88CFCFFGGGGF9E>@CC5E8?CG?CGE5:;?FGGCGFGGGC3>FCCC3)
@M03364:276:000000000-BLYN8:1:1101:20115:8957 1:N:0:1
ACTCCTACGGGAGGCAGCAGTAGGGAATCTTCGGCAATGGACGAAAGTCTGACGGAGCAACGCCGCGTGTGTGAAGAAGGTTTTCGGATCGTAAAGCACTGTTGTTAGAGAAGAACAAGGATAAGAGTCACTGCTTGTCCCTTGACGGTATCTAACCAGAAAGCCACGGCTAACTACGTGCCAGCAGCCGCGGTAATACGTAGGTGGCAAGCGTTGTCCGGAATTATTGGGCGTAAAGCGCGCG
+
GGGGGGGGGGGGGGGGGGGGGGGGGGGGGGGGGGGGGGGGGGGEGGGGGGGGGGGGGGGGGGGGGGGGGGGGGGGGGGGGGGGGGGGGGGGGGGGGGGGGGGGGFFGGGGGGGGGGGGGGGGGGGGGGGFAFFFGGGGGGGGGGGGGGGGGGGFGGGGGDGGGGGGFGGGGGGGGGGGGGGGGFGGGGGGGGGGGDDGGGGGGGGGGGGGGFGGGGGGGGGEECFFGGGGGGGG57FGGGDCD7
@M03364:276:000000000-BLYN8:1:1101:25078:8968 1:N:0:1
ACTCCTACGGGAGGCAGCAGTAGGGAATCTTCGGCAATGGACGAAAGTCTGACCGAGCAACGCCGCGTGAGTGAAGAAGGTTTTCGGATCGTAAAACTCTGTTGTTAGAGAAGAACAAGGACGTTAGTAACTGAACGTCCCCTGACGGTAACTAACCAGAAAGGGACGGCTAACTACGTTCCAGCAGCCGCGGTAATACGTAGGTCCCAAGCGTTGTCCGGATTTATTGGGCGTAAAGCGAGCG
+
GGGGGGGGDGGGGGGGCF@AE,FFGGGGGGGG@;FEGGGGGGGGGGG6CFFGG8BEGGGFGGGGC:FGGGGGGGFFGGGFCFGGGDG==FFGGGGEGGGGGG9AF8@FC?FCFGGGCG8,483B<@FGGGGFAAFGGGF8+@FDF,+>FF+8E<@,3,5,@F@C73<CGDCC:<,6?CA,,2@?,,,4=BEEEGCE9++12+**?<+3+=CCC?C8*+35=*2*2+<A+?FC57*:9*71*9C9
@M03364:276:000000000-BLYN8:1:1101:24666:8981 1:N:0:1
ACTCCTACGGGAGGCAGCAGTGGGGAATATTGCACAATGGGCGCAAGCCTGATGCAGCCATGCCGCGTGTATGAAGAAGGCCTTCGGGTTGTAAAGTACTTTCAGCGAGGAGGAAGGCATTAAGGTTAATAACCTTAGTGATTGACGTTACTCGCAGAAGAAGCACCGGCTAACTCCGTGCCAGCAGCCGCGGTAATACGGAGGGTGCAAGCGTTAATCGGAATTACTGGGCGTAAAGCGCACG
+
GGGGGGG9FGGGGGGGGGFGFEFGGFGGDGGGGGGGGGGGGGGGGGDGGGGGGGGGGGCGGGGGFGGFGGGGGGGGGGGGGGGGGGGGGGGGGAGGGGGGGGGGGGG>CF@FGD<A@8FFGEEGGGGFGGGGFGGGGFFFDFFGGGGGGGGGFGGGG>FGFGGGGGGGGGGGCC=5FEFF>FFEGGGFFGGEEGC:FFC*CEEGGGGGCC@FEGDEE9FGCECFDEE?C6EEDDEEFG*)15)/
@M03364:276:000000000-BLYN8:1:1101:27328:8987 1:N:0:1
ACTCCTACGGGAGGCAGCAGTAGGGAATCTTCGGCAATGGACGAAAGTCTGACCGAGCAACGCCGCGTGAGTGAAGAAGGTTTTCGGATCGTAAAACTCTGTTGTTAGAGAAGAACAAGGAGGTTAGTAACTGAACGTCCCCTGACGGTATCTAACCAGAAAGCCACGGCTAACTACGTGCCAGCAGCCGCGGTAATACGTAGGTGGCAAGCGTTGTCCGGTTTTATTGGGCGTACAGCGAGCG
+
A9FFGFCFDGEFD:@;F@CFC,FGGFGF9EF9FGG>@FFGEFFGEGE<<EGF,:7@@7CFGGCFG:FGGCFEFFAEFEC,9EEDFD:CC@CGFGGGGGGGGGGDG,CFA?EFFGC?E<F,=,BCFGFD<FFF<BA>>FE+><DE,<>F:<+3=3@,>FB@BC@GGFFC:F7:DACCF*@A**>,>B,,,:*1=BC7<FDG+C*1?9C**+=@E8CE59755*/*1<AFGF**/9=79>9)C7)1
@M03364:276:000000000-BLYN8:1:1101:6062:9017 1:N:0:1
ACTCCTACGGGAGGCAGCAGTAGGGAATCTTCGGCAATGGACGAAAGTCTGACCGAGCAACGCCGCGTGAGTGAAGAAGGTTTTCGGATCGTAAAACTCTGTTGTTAGAGAAGAACAAGGACGTTAGTAACTGAACGTCCCCTGACGGTATCTAACCAGAAAGCCACGGCTAACTACGTGCCAGCAGCCGCGGTAATACGTAGGTGGCAAGCGTTGTCCGGATTTATTGGGCGTAAAGCGAGCG
+
GGGGGGGGGGGGGGGGGGGGGGGGGGGGGGGGGGGGGGGGGGGGGGGGGGGGGGGGGGGGGGGGGGGGGGGGGFGGGGGGGGGGGGGGGGGGGGGGGGGGGGGGGGGGGGGGGGGGGGGCFGGCFGGGGGGGGGGFGGGDCGGGGGGGGGGFGGGGGFGGGGGGGGGGGGGGGGFGGGGGGGGGGGGGGGEGGGG8FGEFF?FEGGGCGFGGGGDGGGF5EEG=CDG90AF55CEEFDGG:DDD
@M03364:276:000000000-BLYN8:1:1101:8209:9021 1:N:0:1
ACTCCTACGGGAGGCAGCAGTGGGGAATATTGCACAATGGGCGCAAGCCTGATGCAGCCATGCCGCGTGTATGAAGAAGGCCTTCGGGTTGTAAAGTACTTTCAGCGAGGAGGAAGGCATTAAGGTTAATAACCTTAGTGATTGACGTTACTCGCAGAAGAAGCACCGGCTAACTCCGTGCCAGCAGCCGCGGTAATACGGAGGGTGCAAGCGTTAATCGGAATTACTGGGCGTAAAGCGCACG
+
GGGGGGGGGGGGGGGGGGGGGGGGGEGGGGFGGGGGGGGGGFGEEGGGGGGGGGGGGGGGGGGGCGEGGCFFGGGGGGGGGGGGGGGGGGGFGGGDFGGGGGGGGGGEGGGGGGGGGDGGGGGGFFFGGGGGCEFGGGFGGGGGFFGEGGGGFG7+8FFGFGGE<FF@7@FC<FDGFEGGFGFGGGGGGGGGGGGDFGFGECECGGGEGGGGGGE5CGFFE5EFFGGGGGCFGGG5CDCD37D3
@M03364:276:000000000-BLYN8:1:1101:17440:9035 1:N:0:1
ACTCCTACGGGAGGCAGCAGTAGGGAATCTTCGGCAATGGACGAAAGTCTGACCGAGCAACGCCGCGTGAGTGAAGAAGGTTTTCGGATCGTAAAACTCTGTTGTTAGAGAAGAACAAGGACGTTAGTAACTGAACGTCCCCTGACGGTATCTAACCAGAAAGCCACGGCTAACTACGTGCCAGCAGCCGCGGTAATACGTAGGTGGCAAGCGTTGTCCGGATTTATTGGGCGTAAAGCGAGCG
+
GGGGGGGGGGGGGGGGGGGGGGGGGGGGGGGGGGGGGGGGEGGGGFFGGGGGGGGGGGGGGGGGGGGGGDGFGGGGFGGGGGGGGFGGGGGGGGGGGGGGGGGGFGGGGGGGGGGGGGGGGGGGGGGGGGFGGFGGGGFCFFGGGFGGGGGGGGGGGGGGGGGGGGGGGGGDGFGGGGGGGGGGGGGGGGGGGGGCGGGGFFGGGGGGGFGGGGGGGGCEGGEEGGGGGGGGGDGGDFGGGGGC
@M03364:276:000000000-BLYN8:1:1101:7058:9040 1:N:0:1
ACTCCTACGGGAGGCAGCAGTAGGGAATCTTCCGCAATGGACGAAAGTCTGACGGAGCAACGCCGCGTGTGTGAAGAAGGTTTTCGGATCGTAAAGCACTGTTGTTAGAGAAGAACAAGGATAAGAGTCACTGCTTGTCCCTTGACGGTATCTAACCAGAAAGCCACGGCTAACTACGTGCCAGCAGCCGCGGTAATACGTAGGTGGCAAGCGTTGTCCGGATTTATTGGGCGTAAAGCGAGCG
+
GGGGGGGGGGGGGGGGGGGGGGGGGGGGGGGGGGGGGGGGGGGGGGGGGGGGGGGGGGGGGGGGGGGEGGGGGGGGGGGGGGGGGGGGGGGGGGGGGGGGGGGGGGGGGGGGGGGGGGFGGGGGGGGGGGGGGGGGGGGGGGGGGGGGGGGGGGGGGGGGGGGGGGGGDGGGGGGGGDFCFGCGG7EFFEGGGGGGGGGGGGFGGGGGGFDGGEEDGGGEGE8EFCCGGGGGD)*:DGFDGGGD
@M03364:276:000000000-BLYN8:1:1101:17168:9044 1:N:0:1
ACTCCTACGGGAGGCAGCAGTAGGGAATCTTCGGCAATGGACGAAAGTCTGACCGAGCAACGCCGCGTGAGTGAAGAAGGTTTTCGGATCGTAAAACTCTGTTGTTAGAGAAGAACAAGGACGTTAGTAACTGAACGTCCCCTGACGGTATCTAACCAGAAAGCCACGGCTAACTACGTGCCAGCAGCCGCGGTAATACGTAGGTGGCAAGCGTTGTCCGGATTTATTGGGCGTAAAGCGAGCG
+
GGGGGGGGGGGGGGGGGGGGGGGGGGGGGGGGGGGGGGGGGGGGGGGGGGGGGGGGGGGGGGGGGGGGGGGGGGGGGGGGGGGGGGGGGGGGGGGGGGGGGGGGGGGGGGGGGGGGGGGGGGGFGFGGGFGGGGGGGGGGGGGGGGGGGGGGGGGGGGGGGGGGGGGGGGGGGGGFGGGGGGGGGGFGFGGGGGCGFF9FF9FGGGGGGGGGGGGGGGGGGDGEFGGGGGGGGGGGGGGGGGGD
@M03364:276:000000000-BLYN8:1:1101:23613:9061 1:N:0:1
ACTCCTACGGGAGGCAGCAGTAGGGAATCTTCGGCAATGGACGAAAGTCTGACCGAGCAACGCCGCGTGAGTGAAGAAGGTTTTCGGATCGTAAAACTCTGTTGTTAGAGAAGAACAAGGACGTTAGTAACTGAACGTCCCCTGACGGTATCTAACCAGAAAGCCACGGCTAACTACGTGCCAGCAGCCGCGGTAATACGTAGGTGGCAAGCGTTAATCGGAATTACTGGGCGTAAAGCGCACG
+
GGGGGGGGGGGGGGGGGGGGGGGGGGGGGGGGGGGGGGGGGGGGGGGGGGGGGGGGGGGGGGGGGGGGGGGGGGGGGGGGGGGGGGGGGGGGGGGGGGGGGGGGGGGGGGGGGGGGGGFFFGGGGGGGGGGGGGGGGGGGGGGGGGGGGGGGGGGGGGGGGGGGGGGGGGGGGGGGGGGGGGFGFFGGGGGGGGGGGGGGGGGGGGGGGGGGGGGGGGGGGGGGGGGGFG=CDCEGFFGGGGG5
@M03364:276:000000000-BLYN8:1:1101:22089:9065 1:N:0:1
ACTCCTACGGGAGGCAGCAGTAGGGAATCTTCCGCAATGGACGCAAGTCTGACGGAGCAACGCCGCGTGAGTGAAGAAGGTTTTCGGATCGTAAAACTCTGTTGTTAGAAAAGAACAAGTGCTAGAGTAACTGTTAGCGCCTTGACGGTATCTAACCAGAAAGCCACGGCTAACTACGTGCCAGCAGCCGCGGTAATACGTAGGTGGCAAGCGTTGTCCGGATTTATTGGGCGTAAAGCGAGCG
+
GGGGGGGGGGGGGGGGGGGGGGGGGGGGGGGFGGDGGGFFFGGGGGGGGGGGGGGDGGGGGGGEGGGG7FFGGGDGGGGGGGGGGGG>FGGGGDGGGGEFGGGGGGGGGGGGGGGGFGGFGGGGGGGGGGGGDEFGGGGFCFGGGGGGGGFGGGGG@F7EGGGFGGGGGGGGGGGGFEGGGGCEFGGFGGGD>EEGGFGGFDGGG9E6BCF5CEE8:CFGGE;:CE+ACECCDCGGGGGGGDD5
@M03364:276:000000000-BLYN8:1:1101:17274:9067 1:N:0:1
ACTCCTACGGGAGGCAGCAGTAGGGAATCTTCGGCAATGGACGAAAGTCTGACCGAGCAACGCCGCGTGAGTGAAGAAGGTTTTCGGATCGTAAAACTCTGTTGTTAGAGAAGAACAAGGACGTTAGTAACTGAACGTCCCCTGACGGTATCTAACCAGAAAGCCACGGCTAACTACGTGCCAGCAGCCGCGGTAATACGTAGGTGGCAAGCGTTGTCCGGATTTATTGGGCGTAAAGCGAGCG
+
GGGGGGGGGGGGGGGGGGGGGGGGGGGGGGGGGGGGGGGGGGGGGGGGGGGGGGGGGGGGGGGGGGGGGGGGGGGGGFGGFGGGGGGGGGGGGGGGGGGGGGGGGGGGGGGGGGGGGGGGFGG@FGGGGGGGGGGGGGGGGGGGGGGGGFCGGGGGGGGGGGGGGFGGDEGGGGGGGGGGGGGGGGGGGGGGGGGGFFGGGGGGGGGGGGGGGGGGGFGGE8ECFGGGGGGGGGGGGGGDDGGC
@M03364:276:000000000-BLYN8:1:1101:20589:9111 1:N:0:1
ACTCCTACGGGAGGCAGCAGTAGGGAATCTTCGGCAATGGACGAAAGTCTGACCGAGCAACGCCGCGTGAGTGAAGAAGGTTTTCGGATCGTAAAACTCTGTTGTTAGAGAAGAACAAGGACGTTAGTAACTGAACGTCCCCTGACGGTATCTAACCAGAAAGCCACGGCTAACTACGTGCCAGCAGCCGCGGTAATACGTAGGTGGCAAGCGTTGTCCGGATTTATTGGGCGTAAAGCGAGCG
+
GGGGGGGGGGGGGGDGGGGGGGGGGGGGGGGGGGGGGGGGGGGGGGGGGGGGGGGGGGGGGGGGGGGGGGGGGFGGGGGGGGGGGGGGGGGGGGGGGGGGGGGGGGGGGGGGGGGGGGGFGGGGGGGGGFGGGGGGGGGGGGGGGGGGGFGGGGGGGGGGGGGGGGGGGGGGGGGGGGGGGGDCF88EFGGGGGGGGC9CFGGEGGGGGGGGGGGGGGGE=C5:<FFGGGGDCGEGGFGC3DDC
@M03364:276:000000000-BLYN8:1:1101:2959:9112 1:N:0:1
ACTCCTACGGGAGGCAGCAGTAGGGAATCTTCGGCAATGGACGAAAGTCTGACCGAGCAACGCCGCGTGAGTGAAGAAGGTTTTCGGATCGTAAAACTCTGTTGGTAGAGAAGAACGTTGGTGAGAGTGGAAAGCTCATCAAGTGACGGTAACTACCCAGAAAGGGACGGCTAACTACGTGCCAGCAGCCGCGGTAATACGTAGGTCCCGAGCGTTTTCCGGATTGATTGGGCGTAAAGCGAGC
+
GGGGGGGGGGGGGGGGGGGGGGFGGGGGGGGFFEGGGGGGGGGGGGGGGGGGGGGDGGGGGGGDGGGGGGEFGGGGGGGGFFGGGCEFGGGGGGGGGGGGGGGD8FFFGEEGFGFG@FG?FEGADFBFF7@FGGGGGGFGGG?FFE9CFGGEGGGGGEFGGCF@FDGGGDEEGGGGGCGFF*BF@FFCF5CEEGGGG?;F>EEC7;B:8*:*:C:**:<EEDD55*++<+@*99>EDCFGD/7)
@M03364:276:000000000-BLYN8:1:1101:19049:9131 1:N:0:1
ACTCCTACGGGAGGCAGCAGTAGGGAATCTTCGGCAATGGACGAAAGTCTGACCGAGCAACGCCGCGTGAGTGAAGAAGGTTTTCGGATCGTAAAACTCTGTTGTTAGAGAAGAACAAGGACGTTAGTAACTGAACGTCCCCTGACGGTATCTAACCAGAAAGCCACGGCTAACTACGTGCCAGCAGCCGCGGTAATACGTAGGTGGCAAGCGTTGTCCGGATTTATTGGGCGTAAAGCGAGCG
+
GGGGGGGGGGGGGGGGGGGGGGGGGGGGGGGGGGGGGGGGGGGGGGGFGGGGGGGGGGGGGGGGGGGGGGGGGGGGGGGGGGGGGGGGGGGGGGGGGGGGGGGGGGGGGGGGGGGGGGGGGGGGGFGGGGGGGGGGGGGGGGGGGGGGGGGGGGGGGGGFGGGGGGGGGGGGGGGFGGGGGGGGGGFGGGGGGGGGGGGGGGGGGGGGGGGGGGGGGGGGGDGGGGGGFGGGDGGGGGG:DGGC
@M03364:276:000000000-BLYN8:1:1101:20069:9156 1:N:0:1
ACTCCTACGGGAGGCAGCAGTGGGGAATATTGCACAATGGGCGCAAGCCTGATGCAGCCATGCCGCGTGTATGAAGAAGGCCTTCGGGTTGTAAAGTACTTTCAGCGAGGAGGAAGGCGTTGTGGTTAATAACCACAACGATGGACGTTACCCGCAGAAGAAGCACCGGCTAACTCCGGGCCAGAAGCCGCGGTAATACGGCGGGTGCAAGCGTTAATCGGAATTACTGGGCGTAAAGCGCGCG
+
FGGGGGGGGGGGGGGGGGGGGGGGGGGGGGGGGGGGGGGGG8CCFGGGGGGGGGGGGGDGEFGGGGGGGC<FGGGGGGGGD,5EFGG>9FGGGGGGFEGGEGGGGG@+CFFBFGGE:,CB=F++3,::5585,,:+ABFF<7+@,385+33@,3++5C:,@,5D7C:F*11:FF,,,4*=1488,232:**18:**5?;11**:E?C*2@@CE:*C5997**;/++3+++;C5C/:57*)/)/9
@M03364:276:000000000-BLYN8:1:1101:16823:9187 1:N:0:1
ACTCCTACGGGAGGCAGCAGTAGGGAATCTTCGGCAATGGACGAAAGTCTGACCGAGCAACGCCGCGTGAGTGAAGAAGGTTTTCGGATCGTAAAACTCTGTTGTTAGAGAAGAACAAGGACGTTAGTAACTGAACGTCCCCTGACGGTATCTAACCAGAAAGCCACGGCTAACTACGTGCCAGCAGCCGCGGTAATACGTAGGTGGCAAGCGTTGTCCGGATTTATTGGGCGTAAAGCGAGCG
+
GGGGGGGGGGGGGGGGGGGGGGGGGGGGGGGGGGGGGGGGGGGGGGGGGGGGGGGGGGGGGGGGGGGGGFGGGGGGGGGGFFGGGGGGGGGGGGGGGGGGGGGGGGGGGGGGGGGGGGGGGGGGGGDGGGGGGGGGGGGGGGGGGGGGGGGGGGFGGGGGGGGGGGGGGGGGGFGGGGGFGGGGGGGGGGGGGGGGGGGGGGGGGGGGGGGFGGDDGGGGGGGGGGGGGGGGGGGGGGGGGGGG
@M03364:276:000000000-BLYN8:1:1101:17353:9205 1:N:0:1
ACTCCTACGGGAGGCAGCAGTAGGGAATCTTCGGCAATGGACGAAAGTCTGACCGAGCAACGCCGCGTGAGTGAAGAAGGTTTTCGGATCGTAAAACTCTGTTGTTAGAGAAGAACAAGGACGTTAGTAACTGAACGTCCCCTGACGGTATCTAACCAGAAAGCCACGGCTAACTACGTGCCAGCAGCCGCGGTAATACGTAGGTGGCAAGCGTTGTCCGGATTTATTGGGCGTAAAGCGAGCG
+
GGGGGGGGGGGGGGGGGGGGGGGGGGGGGGGGF,CFGGGGFGGGGGGGGGGGG8FFGGGGGGGGGGGGGGGCFGGGG@FGEFGGGGGGGGGGGGGFGGGGGGGGFGDGAFGGGGGGFGGDGCF>DGGGGGGGGGGGGGCCGGGGGGEGGGCGGGGGFGGFGGGGGFGGEGFGGGGGGDCCGGFGGGGGGGGGGGGGGGFFFCFDGGGGGGGGGGGGG?FCEGG*AFFFGGGGGGGGF>D7595C
@M03364:276:000000000-BLYN8:1:1101:19631:9207 1:N:0:1
ACTCCTACGGGAGGCAGCAGTAGGGAATCTTCGGCAATGGACGAAAGTCTGACCGAGCAACGCCGCGTGAGTGAAGAAGGTTTTCGGATCGTAAAACTCTGTTGTTAGAGAAGAACAAGGACGTTAGTAACTGAACGTCCCCTGACGGTATCTAACCAGAAAGCCACGGCTAACTACGTGCCAGCAGCCGCGGTAATACGTAGGTGGCAAGCGTTGTCCGGATTTATTGGGCGTAAAGCGCGCG
+
GGGGGGGGGGGGGGGGGGGGGGGGGGGG<FFFGGGGGGGGGGGGGGGFFGGGGGGGGGGGGGGGGGGGGGGGFGGGGGGGFFGGGGGGEGGGGGGFGGGGGGGGGGGGGGGGGGGGGGGGGGGFGGGGGGGGGGGGFDFFGGGGGGDGCFFGGGGGGGGGG?FGGGGGGEGGGGGGGGGGFCBFGGFG@ECECEGCEGGGGGGGGGGGCEG5CCE5EGFGGEEE?FGCFDFGGGGEDGGDGGGG
@M03364:276:000000000-BLYN8:1:1101:16378:9230 1:N:0:1
ACTCCTACGGGAGGCAGCAGTAGGGAATCTTCGGCAATGGACGAAAGTCTGACCGAGCAACGCCGCGTGAGTGAAGAAGGTTTTCGGATCGTAAAACTCTGTTGTTAGAGAAGAACAAGGACGTTAGTAACTGAACGTCCCCTGACGGTATCTAACCAGAAAGCCACGGCTAACTACGTGCCAGCAGCCGCGGTAATACGTAGGTGGCAAGCGTTGTCCGGATTTATTGGGCGTAAAGCGAGCG
+
GGGGGGGGGGGGGGGGGGGGGGGGGGGGGGGGGGGGGGGGGGGGGGGGGGGFGGGGGGGGGGGGGGGGGGGGGGGGGGGGGGGGGGGGGGGGGGGGGGGGGGGGGGGGGGGGGGGGGGGGGGGEFGGGGGGGGGGGGGGCGGGGGGGGGGGGGGGGGGGGGGGGGGGGGGGGGGGGGGGGGGGGGGGGCGGGGGGGGGGGGGGGGGGGGGGFGGCEGGGGGGGGGF?FGGGGGGGGGGGGGGGD
@M03364:276:000000000-BLYN8:1:1101:14316:9253 1:N:0:1
ACTCCTACGGGAGGCAGCAGTGGGGAATATTGCACAATGGGCGCAAGCCTGATGCAGCCATGCCGCGTGTATGAAGAAGGCCTTCGGGTTGTAAAGTACTTTCAGCGGGGAGGAAGGGAGTAAAGTTAATACCTTTGCTCATTGACGTTACCCGCAGAAGAAGCACCGGCTAACTCCGGGCCAGCAGCCGCGGTAATACGGAGGGTGCAAGCGTTAATCGGAATTACTGGGCGTAAAGCGCACG
+
GGGGGGGGEGGGGGGGDGGGEGGGGEEGGGGGGGGGGGGCFGGGGGGGGGGGGGGGGGGGGFFGGGGGC?CECFFGGGGGGFGGGGGEFC@FFGGGFGGGGGFGCFCCEG:CECCBCF>FFFFDGF9FFGFG,EADF,FFGCFGC<EFFGGGFGGGGDFFGGGGGG>EGGGGGGCGGB*<FGEGGG>FGCECGGGEECFG>EEEGGGDEFFGGGGGFGGDCEGGGGFGFGFCGGGCFG7DDD<5
@M03364:276:000000000-BLYN8:1:1101:21090:9253 1:N:0:1
ACTCCTACGGGAGGCAGCAGTAGGGAATCTTCGGCAATGGACGAAAGTCTGACCGAGCAACGCCGCGTGAGTGAAGAAGGTTTTCGGATCGTAAAACTCTGTTGTTAGAGAAGAACAAGGACGTTAGTAACTGAACGTCCCCGGACGGTATCTAACCAGAAAGCCACGGCTAACTACGTGCCAGCAGCCGCGGTAATACGTAGGTGGCAAGCGTTGTCCGGATTTATTGGGCGTAAAGCGAGCG
+
EEEFGGG<CFEEEGGGGGGGG<FAEFF<<FF9C;CE7FFGF8FGGCFFGFCF,@@:F>FGGGGGGGGFGGGFFFGGG<EFE<<DFGGDCE7EF8FCFFGGFGGGFG9FEFG,?,?<FFF88,>FF,8CFG9FAEB<FFGEGG+CCECFC*<@AB,@,:F7FF>C,>@EGGGGFGGF:;FFC@FDCCFGB:*31=>7CCG5538ECF56*<=FEEED:9?E5***<+<C?CC5)>*7*2?D3D3/
@M03364:276:000000000-BLYN8:1:1101:10900:9320 1:N:0:1
ACTCCTACGGGAGGCAGCAGTGGGGAATATTGCACAATGGGCGCAAGCCTGATGCAGCCATGCCGCGTGTGTGAAGAAGGCCTTCGGGTTGTAAAGCACTTTCAGCGAGGAGGAAGGTGGTGAACTTAATACGTTCATCAATTGACGTTACTCGCAGAAGAAGCACCGGCTAACTCCGTGCCAGCAGCCGCGGTAATACGGAGGGTGCAAGCGTTAATCGGAATTACTGGGCGTAAAGCGCACG
+
GGGGGGGGGGGGGGGGGGGGGGGGGGGGGGGGGGGGGGGGGGGGGGGGGGGGGGGGGGGGGGGGGGGGGGGGGGGGGGGGGGGGGGGGGGGGGGGGGGGGGGGGGGGGGGGGGGGGGGGGGGGGGGGGGGGGGGGGGGGGGGGGGGGGGGGGGGGGGDGGGGGGGGGGGGGGGGGGGGGGGGGGGGGGGGGGGGGGGGGGGGGGGGGGGGGGGGGGGGGGGGGGGGGGFGGGGGGGGF:CCGGC
@M03364:276:000000000-BLYN8:1:1101:19211:9329 1:N:0:1
ACTCCTACGGGAGGCAGCAGTAGGGAATCTTCGGCAATGGGGGCAACCCTGACCGAGCAACGCCGCGTGAGTGAAGAAGGTTTTCGGATCGTAAAACTCTGTTGTTAGAGAAGAACAAGGACGTTAGTAACTGAACGTCCCCTGACGGTATCTAACCAGAAAGCCACGGCTAACTACGTGCCAGCAGCCGCGGTAATACGTAGGTGGCAAGCGTTGTCCGGATTTATTGGGCGTAAAGCGAGCG
+
GGGGGGGGGGGGGGGGGGGGCFGGGGGGGGGGGGGGGGGGGGGGGGGGGGGGGGGGGGGGGGGGGGGGGGGGGGGGGGGGGFFGGGGGGGGGGGGGGGGGGGGGGGGGGGGGGGGGGGGFGGGGGGGGGGGGGGFGGGG>FFGGGCECFGGGGGGGGGGGGGGGFGGGGG>GGGGGGGFFGC;BEGEFGDGEGGGGGGFGGGGGGGGGFG=EEEDGGGGGGGGEDG7EGGGGDGDGFCGGGGDD
@M03364:276:000000000-BLYN8:1:1101:16957:9339 1:N:0:1
ACTCCTACGGGAGGCAGCAGTAGGGAATCTTCGGCAATGGACGCAAGCCTGACCGAGCAACGCCGCGTGAGTGAAGAAGGTTTTCGGATCGTAAAACTCTGTTGTTAGAGAAGAACAAGGACGTTAGTAACTGAACGTCCCCTGACGGTATCTAACCAGAAAGCCAAGGCTAACTACGTGCCAGCAGCCGCCGTAATTAGTAGGTGGCAAGCGGTGTTCGGATTTATTGGGCGGAAAGCGAGCG
+
FGGGGGGGGGGGGGGGGGGGGFGFGGGGGGGGGGGGGGGG9CF+@FC,CFFGGGGGGGGGGGGEGGFFGEGEFGGGGGGGBFGGGGGGGGGGGGGFGGGGGGGGFEDGGFGGGGGG,,A<D<@++B=F,E<<,>=3,++8+<,DAECGFC+33@F,@,3,6@>,5,,65*,?:,,;FE,><>CF;7,<,48*=*1=*+++5>+BC+*9*>:A?*A*:*<7C**:A9+A7?F*5)/:755<C)57
@M03364:276:000000000-BLYN8:1:1101:3542:9341 1:N:0:1
ACTCCTACGGGAGGCAGCAGTAGGGAATCTTCCGCAATGGACGAAAGTCTGACGGAGCAACGCCGCGTGTGTGAAGAAGGTTTTCGGATCGTAAAGCACTGTTGTTAGAGAAGAACAAGGATAAGAGTCACTGCTTGTCCCTTGACGGTATCTAACCAGAAAGCCACGGCTAACTACGTGCCAGCAGCCGCGGTAATACGTAGGTGGCAAGCGTTGTCCGGAATTATTGGGCGTAAAGCGCGCG
+
GGGGGGGGGGGGGGGGGGGGFFGGGGGGGGGGGGGGGGGGGGGGGGGGGGGGGGGGGGGGGEGGGGGGGGGGGGGGGGGGGGGGGGGGGGGGGGGGGGGGGGGGGGGGDGGGGGGGGFGGGGGGGGGGGGGGGGGGFGGGGGGGGG7>FGFGGGGGGG7FGGGGGGGGGGGGGGGGF:FGGGGGGGFFGGGGDGG>FFFGFCFGGGGGGGCF5CEDEGGDDEEGG?FGCGFCGGGGGGGGGG:/
@M03364:276:000000000-BLYN8:1:1101:18872:9345 1:N:0:1
ACTCCTACGGGAGGCAGCAGTAGGGAATCTTCGGCAATGGACGAAAGTCTGACCGAGCAACGCCGCGTGAGTGAAGAAGGTTTTCGGATCGTAAAACTCTGTTGTTAGAGAAGAACAAGGACGTTAGTAACTGAACGTCCCCTGACGGTATCTAACCAGAAAGCCACGGCTAACTACGTGCCAGCAGCCGCGGTAATACGTAGGTGGCAAGCGTTGTCCGGATTTATTGGGCGTAAAGCGAGCG
+
GGGGGGGGGGGGGGGGGGGGGGGGGGGGGFFFGGGGGGGGGGGGGGGGGGGGGGGGGGGGGGGGGGGGGGEFFGGGGGGGFGGGGGGGGGGGGGGGGGGGGGGGEGGGGGGGGGGGGGGGGGGFGGGGFGFFFGGGGGGGGGGFGGGGGGGGGGGGGCFGGGGG>FGGGGGDGGEGF8CGGGGGGFGGGGGGGCGGGFGGGFFGFCFGGGGGEGCEGFFGGEEEGFGGGG==DGGGCFCDGGGD
@M03364:276:000000000-BLYN8:1:1101:17567:9366 1:N:0:1
ACTCCTACGGGAGGCAGCAGTAGGGAATCTTCCGCAATGGACGAAAGTCTGACGGAGCAACGCCGCGTGTGTGAAGAAGGTTTTCGGATCGTAAAGCACTGTTGTTAGAGAAGAACAAGGATAAGAGTCACTGCTTGTCCCTTGACGGTATCTAACCAGAAAGCCACGGCTAACTACGTGCCAGCAGCCGCGGTAATACGTAGGTGGCAAGCGTTGTCCGGAAGTATTGGGCGTAAAGCGCGCG
+
GGGGGGGGGGGGGGFGGGGGGFFDGFGGFGFFFGGGGGDFFFGGGGGGFFFECFGEFGCFEFGF:CFGDGGCFGGF9FFF=FFFFG:C@FFFCCGGGDGGGGGGGGGDAFFFGFGFFECFEGDFGGFGFFGGG9DFGGGEGGGGCB+FFGGGEFDCGGFFGGGFGCFGDGGGFGGGGDGGGFCEFGFGGGEE::E*9;;B<+37<<C*39;FGGG5A9F==;**<<+<FFC5CDE*3:FGDDG5
@M03364:276:000000000-BLYN8:1:1101:5944:9373 1:N:0:1
ACTCCTACGGGAGGCAGCAGTAGGGAATCTTCGGCAATGGACGAAAGTCTGACCGAGCAACGCCGCGTGAGTGAAGAAGGTTTTCGGATCGTAAAACTCTGTTGTTAGAGAAGAACAAGGACGTTAGTAACTGAACGTCCCCTGACGGTATCTAACCAGAAAGCCACGGCTAACTACGTGCCAGCAGCCGCGGTAATACGTAGGTGGCAAGCGTTGTCCGGATTTATTGGGCGTAAAGCGAGCG
+
GGGGGGGGGGGGGGGGGGGGGGGGGGGGGGGGGGGGGGGGGGGGGGGGGGGGGGGGGGGGGGGGGGGGGGGGGGGGGGGGGGGGGGGGGGGGGGGGGGGGGGGGGGGGGGGGGGGGGGGGGGGGGGGGGGGGGGGGGGGGGGGGGGGGGGGGGGGGFGGGGGGGEGGGGGGGGGGGGGGGGCFGGGGGGGGGGGGGGGGGGGGGGGGGGGGGGGGGGGGGGEEGGGGGGGGGDGGGGGGGGGGC
@M03364:276:000000000-BLYN8:1:1101:13155:9400 1:N:0:1
ACTCCTACGGGAGGCAGCAGTAGGGAATCTTCGGCAATGGGGGCAACCCTGACCGAGCAACGCCGCGTGAGTGAAGAAGGTTTTCGGATCGTAAAACTCTGTTGTTAGAGAAGAACGTTAAGTAGAGTGGAAAGTTACTTAAGTGACGGTATCTAACCAGAAAGGGACGGCTAACTACGTGCCAGCAGCCGCGGTAATACGTAGGTCCCAAGCGTTGTCCGGATTTATTGGGCGTAAAGCGAGC
+
GGGGGGGGGGGGGGGGGGGGGGGGGGGGGGGGGGGGGGGGGGGGGGGGGGGGGGGGGGGGGGGGGGGGEGGGGGGGGGGGGGGGGGGGGGGGGGGGGGGGGGGGGFGGGGGGGGGGGGGGGGGGGGGGGGGGGGGGGGGGGGGFFGGGGGGFFGFGGGGGGGGGGGGGGDGGGGGGFGGCCGEGGGGCGFGGGGGGCGGGGGGGGGGGFGGGGGEECGGGGGDGGGGGGF?FGGGGGFG>DGGC
@M03364:276:000000000-BLYN8:1:1101:23722:9433 1:N:0:1
ACTCCTACGGGAGGCAGCAGTAGGGAATCTTCGGCAATGGACGAAAGCCTGACCGAGCAACGCCGCGTGAGTGAAGAAGGTTTTCGGATCGTAAAACTCTGTTGGTAGAGAAGAACGTTGGTGAGAGTGGCAAGCTCATCAAGTGACGGTAACTACCCAGAAAGGGACGGCTAACTACGTGCCAGCAGCCGCGGTAATACGTAGGTCCCGAGCGTTGTCCGGGTTTATTGGGCGTAAAGCGAGC
+
EFGGGGGGGGGGGGGGGGGGGDGGGGGGGGGD8FFGGGGG@DEFFGG,CFGGGF:@FGEGGGGGGGGGG7CCFGAGGGGG9CFFFGG=FFGGGGF<FCFGEFE<FFGGAFFGGG8A>4BDFEGD8F=F<@+B3<>=<F,F<=<=>7:=@FCFGCB<FGGGCFC:,F7<C7FF*?FFCFGD@C7<F7,=C8EGCCB*=CC+*?<BG+2C**=*:E8;CEGG*8*22*+7<CEGG<77**:?D79)
@M03364:276:000000000-BLYN8:1:1101:23466:9444 1:N:0:1
ACTCCTACGGGAGGCAGCAGTAGGGAATCTTCGGCAATGGACGAAAGTCTGACCGAGCAACGCCGCGTGAGTGAAGAAGGTTTTCGGATCGTAAAACTCTGTTGTTAGAGAAGAACAAGGACGTTAGTAACTGAACGTCCCCTGACGGTATCTAACCAGAAAGCCACGGCTAACTACGTGCCAGCAGCCGCGGTAATACGGAGGGTGCAAGCGTTAATCGGAATTACTGGGCGTAAAGCGCACG
+
GGGGGGGGGGGGGGGGGGGGGGGGGGGGGGGGGGGGGGGGGGGGGGGGGGGGGGGGGGGGGGGGGGGFGGGGGGGGGGGGGGGGGGGGDGGGGGGGGGGGGGGGGGGGGGFGGGGGGGGGGGGEDFGGGGGGGGGGGGGFGGGGGGGGGGGGGGGGGGGGGGFGGGGGGGGGGGCGGGCGGGFGGGGGGGDGGGGGGGGGGDGGGGGGGGEGGGGDFGGGGGGGFGGGGGGGGGG5CFGGGGGC
@M03364:276:000000000-BLYN8:1:1101:10468:9491 1:N:0:1
ACTCCTACGGGAGGCAGCAGTGGGGAATATTGCACAATGGGCGCAAGCCTGATGCAGCCATGCCGCGTGTATGAAGAAGGCCTTCGGGTTGTAAAGTACTTTCAGCGAGGAGGAAGGCGTTGTGGTTAATAACCGCAGCGATTGACGTTACTCGCAGAAGAAGCACCGGCTAACTCCGTGCCAGCAGCCGCGGTAATACGGAGGGTGCAAGCGTTAATCGGAATTACTGGGCGTAAAGCGCACG
+
GGGGGGGGGGGGGGGGGGGGGGGGGGGGGGGGGGGGGGGGGGGGGGGGGGGGGGGGGGGGGGGGGGGGGGGGGGGGGGGGGGGGGGGDGGGGGGGGGGGGGGFGGGGGGGGGGGFGGGGGGGGGGGGGGGGGGGGGGGGGGGGGGGGGGGGGGGGGGGGGGGGGGGGGGGGGGGGGFGGGGGGGGGGGGCGGGGGGGGFGGEEEGGGGFCCDGGGGGGGGGGGGGGGCFGGGGGGDGGGG3>CC
@M03364:276:000000000-BLYN8:1:1101:26596:9511 1:N:0:1
ACTCCTACGGGAGGCAGCAGTAGGGAATCTTCGGCAATGGGGGCAACCCTGACCGAGCAACGCCGCGTGAGTGAAGAAGGGTTTCGGATCGTAAAACTCTGTTGTTAGAGAAGAACAAGGACGGTAGTATCTGAACGTCCCCTGACGGTATCTATCCAGAAAGCCACGGCTAACTACGTGCCAGCAGCCGCGGTAATACGGAGGTGGCAAGCGTTGTCCGGATTTATTTGGCGTAAAGCGAGCG
+
FGGGGEDFCGGGGECFEGFFE@@FG<FECFF<9@F7@EFGC,CEFGFF@FGGGGDEGG7AFED=FGG>=C,F?FFGGGFF+B8?FFE:B+?F8=D<,,CBAFADF<BF?C,<BEE,3,8,D8+8B+:<=,3@3C<AF<F+>@DFGDFG7D*@C9,,,@::CACGFECEFDFE7,6>>EFG*1?F7,=F;CEEGGCCFFGG*CE5/2;8698;5?EEECCED82/<<?++0<+9DG*5>>3*)9/
@M03364:276:000000000-BLYN8:1:1101:6593:9513 1:N:0:1
ACTCCTACGGGAGGCAGCAGTAGGGAATCTTCGGCAATGGACGAAAGTCTGACCGAGCAACGCCGCGTGAGTGAAGAAGGTTTTCGGATCGTAAAACTCTGTTGTTAGAGAAGAACAAGGACGTTAGTAACTGAACGTCCCCTGACGGTATCTAACCAGAAAGCCACGGCTAACTACGTGCCAGCAGCCGCGGTAATACGTAGGTGGCAAGCGTTGTCCGGATTTATTGGGCGTAAAGCGAGCG
+
GGGGGGGGGGGGGGGGGGGGGGGGGGGGGGGGGGGGGGGGGGGGGGGFGGGGGGGGGGGGGGGGGGGFGDGEFCGGGGGGGGGGGGGGGGGGGEGDGFFGGGGGGGGGGGGGGGGGGGGGGGGGGGGGGGGGGGGFGFGCGGGGGGGGGGGGGGGGFGGGFDGDGGGGGGGGGGGFGGGGGCFGFGGFGEG:EGGGGGG*BCEDFGEGGGGGGEEEGGGGGGDGGGGGGGGGGGCGGGFDDGGC
@M03364:276:000000000-BLYN8:1:1101:3677:9516 1:N:0:1
ACTCCTACGGGAGGCAGCAGTAGGGAATCTTCCACAATGGACGAAAGTCTGATGGAGCAACGCCGCGTGAGTGAAGAAGGTTTTCGGATCGTAAAACTCTGTTGTTGGAGAAGAACGTATTTGATAGTAACTGATCAGGTAGTGACGGTATCCAACCAGAAAGCCACGGCTAACTACGTGCCAGCAGCCGCGGTAATACGTAGGTGGCAAGCGTTGTCCGGATTGATTGGGCGTAAAGCGAGCG
+
GGGGFGGGGGEFGGGGGGGGE@CFEFG@9@FFGGGGCDFG9CFGDE@<CEFFGFFCCGGGFGGECFG@FFGFFFEGGFFGC<ECFGGDEFFEGGGGFCEFFAFGEFGFFGGGGFA4@BFEE<EFDCGGGGGCEFF9CFG?FFFDFFGGFFD<DFGFD=DC=F>8:B@FD@7FEGFEEGGGFGFC@8BDDECCGGC=9CCC,?:ECGGGGGFCECC8EGCE=E5:*+=;C=857>557>F<GG<5
@M03364:276:000000000-BLYN8:1:1101:15570:9520 1:N:0:1
ACTCCTACGGGAGGCAGCAGTGGGGAATATTGCACAATGGGCGCAAGCCTGATGCAGCCATGCCGCGTGTATGAAGAAGGCCTTCGGGTTGTAAAGTACTTTCAGCGGGGAGGAAGGGAGTAAAGTTAATACCTTTGCTCATTGACGTTACCCGCAGAAGAAGCACCGGCTAACTCCGTGCCAGCAGCCGCGGTAATACGGAGGGTGCAAGCGTTAATCGGAATTACTGGGCGTAAAGCGCACG
+
GGGGGGGGGGGGGGGGGGGGGGGGGGGGGGGGGGGGGGGGGGGGGGGGGGGGGGGGGGGGGGGGGGGGGGGGGGGGGGGGGGGGGGGGGGGGGGGGFGGGGGGGGGGGGGGGGGGGGGGGGGGGGGGGGGGGGGGGGGGGGGGGGGGGGGGGGGGGGGGGGGGGGGGGGGGGGGGGGGGGGGGGGGGGGGGGGGGGGGGGGGGGGGGGGGGGGGGGGGGGGGGGGGGGFFGGGGGGGGDDGGGD
@M03364:276:000000000-BLYN8:1:1101:19061:9553 1:N:0:1
ACTCCTACGGGAGGCAGCAGTAGGGAATCTTCGGCAATGGACGAAAGTCTGACCGAGCAACGCCGCGTGAGTGAAGAAGGTTTTCGGATCGTAAAACTCTGTTGTTAGAGAAGAACAAGGACGTTAGTAACTGAACGTCCCCTGACGGTATCTAACCAGAAAGCCACGGCTAACTACGTGCCAGCAGCCGCGGTAATACGTAGGTGGCAAGCGTTGTCCGGATTTATTGGGCGTAAAGCGAGCG
+
GGGGGGGGGGGGGGGGGGGGGGGGGGGGGGGG8,@FGGGGGGGGGGGGGGGGA@FFGGGGGGGGGGGGGGGGGGGGGGGG=FGGGGGGGGGGGGGEFFGGGGGG,FFGAFGGGGGC8F,8B=C+DGGGGGGGG,:FFG@+3,DFGGGGGG@FFG,83DFECGGCFCCFFGDGGGGGGGGGGGGGGGGGGGGGGEGGGGGG?FFG++;FFGGGG;C8:::EGG*:CGCGGGGGGGG=DFFD59C7
@M03364:276:000000000-BLYN8:1:1101:15625:9561 1:N:0:1
ACTCCTACGGGAGGCAGCAGTAGGGAATCTTCGGCAATGGACGAAAGTCTGACCGAGCAACGCCGCGTGAGTGAAGAAGGTTTTCGGATCGTAAAACTCTGTTGTTAGAGAAGAACAAGGACGTTAGTAACTGAACGTCCCCTGACGGTATCTAACCAGAAAGCCACGGCTAACTACGTGCCAGCAGCCGCGGTAATACGTAGGTGGCAAGCGTTGTCCGGATTTATTGGGCGTAAAGCGAGCG
+
GGGGGGGGGGGGGGGGGGGGGGGGGGGGGGGGGGGGGGGGGGGGGGGGGGGGGGGGGGGGGGGGGGGGGGGGGGGGGGGGGGGGGGGGGGGGFGGGGGGGGGGGGGGFGGGDGGGGGGDGGGGGGGDGGDEFGGGGGGG7FFGGGFGGGGGGGGGGGGFGBGGGDFGDGGGDDGGGGGGGGGGGGGGGGGGGGGGGGGGGC9EE9FG>CCGGGGGGGGGGDGDEFCFGFGGCCGGGGGGGGGG5
@M03364:276:000000000-BLYN8:1:1101:4389:9581 1:N:0:1
ACTCCTACGGGAGGCAGCAGTAGGGAATCTTCGGCAATGGGGGCAACCCTGACCGAGCAACGCCGCGTGAGTGAAGAAGGTTTTCGGATCGTAAAACTCTGTTGTTAGAGAAGAACGTTAAGTAGAGTGGAAAGTTACTTAAGTGCCGGTATCTAACCAGAAAGGGACGGCTAACTACGTGCCAGCAGCCGCGGTAATACGTAGGTCCCAAGCGTTGTCCGGATTTATTGGGCGTAAAGCGAGC
+
GGGFGDGGFGGEDEGGGGGGFECCCFGGGGGFFGGGGCEGGECEGGCFECFFGFCFGGDGGGFCCFEFGGCCBFFGFDEFF<EEGEGDGGGFGFF<EFFFFGAFFGFFFGGFFFDAF<F>+8CFFCFFGGDFF<,B@@CFDFFBC,CC+8>FFFCC<@EGGG@DCFF***>BC2>D;EFGGG8=7*,,2;8CE8CEGG++=C?FGGGGF08CGGGG5CE+:8C7EF7:9+<C:DEE3/7?D3C5
@M03364:276:000000000-BLYN8:1:1101:16190:9602 1:N:0:1
ACTCCTACGGGAGGCAGCAGTAGGGAATCTTCGGCAATGGACGAAAGTCTGACCGAGCAACGCCGCGTGAGTGAAGAAGGTTTTCGGATCGTAAAACTCTGTTGTTAGAGAAGAACAAGGACGTTAGTAACTGAACGTCCCCTGACGGTATCTAACCAGAAAGCCACGGCTAACTACGTGCCAGCAGCCGCGGTAATACGTAGGTGGCAAGCGTTGTCCGGATTTATTGGGCGTAAAGCGAGCG
+
GGGGGGGGGGGGGGGGGGGGGGGGGGGGGGGGGGGGGGGGGGGGGGGGGGGGGGGGGGGGGGGGGGGGGGGGGGGGGGGGGGGGGGGGFGGGGGGGGGGGGGGGFGGGFGGGGGGGGGGGGGGGGGGGGGGGGGGGGGGGGGG?GGGDGGGGGGGGGGGGGGGFCFGGGGGEGGGGGGGGGGGFGGGGGGGGGGGGGGGGGGGECFGGGGGGDGGG=?EGGGCEFGGGGGFFGGGGGGDGGGD3
@M03364:276:000000000-BLYN8:1:1101:23202:9681 1:N:0:1
ACTCCTACGGGAGGCAGCAGTAGGGAATCTTCGGCAATGGACGAAAGTCTGACCGAGCAACGCCGCGTGAGTGAAGAAGGTTTTCGGATCGTAAAACTCTGTTGTTAGAGAAGAACGTTAAGTAGAGTGGAAAGTTACTTAAGTGACGGTATCTAACCAGAAAGGGACGGCTAACTACGTGCCAGCAGCCGCGGTAATACGTAGGTCCCAAGCGTTGTCCGGATTTATTGGGCGTAAAGCGAGC
+
GGGGGGGGGGGGGGGGGGGGGGGGGGGGGGGGGGGGGGGGGGGGGGGGGGGGGGGGGGGGGGGGGGGGGGGGGGGGGGGGGFGGGGGGGGGGGGGGGGGGGGGGEGGGGGGGGGGGGGGGGGFGGGGGGGGGGGGGGGGGGGGGGGGGGGGGGGGGGGGGGGGGGGGGGGGGGGGGGGGGGGGGGGGGGGGGGGGGGGGGGGGGGGGGGGGGGGGGGGGGEGGGGFFGGGGGGGGGDFGGGGG3
@M03364:276:000000000-BLYN8:1:1101:15552:9705 1:N:0:1
ACTCCTACGGGAGGCAGCAGTGGGGAATATTGCACAATGGGCGCAAGCCTGATGCAGCCATGCCGCGTGTATGAAGAAGGCCTTCGGGTTGTAAAGTACTTTCAGCGGGGAGGAAGGGAGTAAAGTTAATACCTTTGCTCATTGACGTTACCCGCAGAAGAAGCACCGGCTAACTCCGTGCCAGCAGCCGCGGTAATACGGAGGGTGCAAGCGTTAATCGGAATTACTGGGCGTAAAGCGCACG
+
GGGGGGGFGGGGGGGGGGGGG8FGGGGGGGGGGFEGGGGFFGGGGGGGGFFFGGGGGGGGGGGGGGGGGGGGGGGGGGFGGGGGGGGGGCFGGGGAFGGGFECF<E@CFGDF>EFF+>8FFGGCGGGGGFFGF9EDE9<,@FE9FGGGGGCAF:FECCFCFFGGGGFC:CCGEG?CC@FEGCFGGG>CFGGGG8389B+B>EE551;?6CE5ECEGGGGC5C=*<@ECECF*))/197CD)551
@M03364:276:000000000-BLYN8:1:1101:8669:9706 1:N:0:1
ACTCCTACGGGAGGCAGCAGTAGGGAATCTTCGGCAATGGACGAAAGTCTGACGGAGCAACGCCGCGTGTGTGAAGAAGGTTTTCGGATCGTAAAGCACTGTTGTTAGAGAAGAACAAGGACGTTAGTAACTGAACGTCCCCTGACGGTATCTAACCAGAAAGCCACGGCTAACTACGTGCCAGCAGCCGCGGTAATACGTAGGTGGCAAGCGTTGTCCGGATTTATTGGGCGTAAAGCGAGCT
+
GGGGGGGGGGGGGGGGGGGGGGGGGGGGGFGGGGGGGGGGGGGGGGGGGGGGGGDGGGGGGGGGGGGGGGGGGGGGGGGGFGGGGGGGGEGCGGGGGGGGCFGGGGGGGGGF8FFFGGFGF8FGGGECFFGGGGGGGGGGGGGGGGDGGGGGGFGG?FGFGGGGGGGGGGGGGGGGGGGGGGFGGFGFFGCEGDEEGD9CGGGGGGGGGC*ACC=EGGGEGEE=CGFCFG=5<7=EFFFGDG:1
@M03364:276:000000000-BLYN8:1:1101:28846:9713 1:N:0:1
ACTCCTACGGGAGGCAGCAGTAGGGAATCTTCCGCAATGGACGAAAGTCTGACGGAGCAACGCCGCGTGTGTGAAGAAGGTTTTCGGATCGTAAAGCACTGTTGTTAGAGAAGAACAAGGATAAGAGTCACTGCTTGTCCCTTGACGGTATCCAATCAGAAAGCCACGGCTAACTACGTGCCAGCAGCCGCGGTAATACGTAGGTGGCAAGCGTTGTCCGGATTTATTGGGCGTAAAGCGAGCG
+
GGCFFGG@FD>-@EFG77CFFFFGC8F<FGGFGGGGCEE8CFGGGGEFF9FC6BCFG7<F@CC::+CCF@FDG9<CEEFFEEEGECFEEGFFFFCFF8D99@A<4AF,,?<EEGG8FGGG@AFGDFED,?,B9DFGGGDCEG=F,>FGGFG9AFF,3<9F<FG?CFBFBECFFCFFG7>FFFGF7EFGGCGGECEEG?+*+5BEFGGCGCGFEEGGC?F5E5A:CFG7<AF577:CFGG<<359
@M03364:276:000000000-BLYN8:1:1101:19579:9759 1:N:0:1
ACTCCTACGGGAGGCAGCAGTAGGGAATCTTCGGCAATGGACGAAAGTCTGACCGAGCAACGCCGCGTGAGTGAAGAAGGTTTTCGGATCGTAAAACTCTGTTGTTAGAGAAGAACAAGGACGTTAGTAACTGAACGTCCCCTGACGGTATCTAACCAGAAAGCCACGGCTAACTACGTGCCAGCAGCCGCGGTAATACGTAGGTGGCAAGCGTTGTCCGGATTTATTGGGCGTAAAGCGAGCG
+
GGGGGGGGGGGGGGGGGGGGGGGGGGGGGGGGGGGGGGGGGGGGGGGFGGGGGGGGGGGGGGGGGGGFEEGGGGGGGGGGGGGGGGGGGGGGGGGGGGGGGGGGGGGGGGGGGGGGGGGGGGGGGGGGGGGGGGGGGGGGGGGGGGGGGGGGGGGGGGFGGGGGGGGGGGGGGGGGGGGGGDFFFDEGGDGGGGGGFFGGGGGDCGFGGGGGGGGCGGFGGCG5@FFGFGGGGGGGGGFDCGG<
@M03364:276:000000000-BLYN8:1:1101:7964:9780 1:N:0:1
ACTCCTACGGGAGGCAGCAGTGGGGAATTTTGGACAATGGGCGCAAGCCTGATCCAGCAATGCCGCGTGTGTGATGAAGGCCTTCGGGTTGTAAAGCACTTTTGGCGGGAACGAAAAGGTCCGTGCTAATACCATGGGCTGATGACGGTACCCGCAGAATAAGCACCGGCTAACTACGTGCCAGCAGCCGCGGTAATACGTAGGGTGCGAGCGTTAATCGGAATTACTGGGCGTAAAGAGTGCG
+
GGGGGGGGGGGGGGGGGGFDGGGGGGGGGGGGGGGGGGGGGGGGGDGGGGGGGGGGGGGGGGFFGGGFEGGGGGGGGGGGGFGGGGGDFGGGGGGGGFGGGGGGGGGGGCGFFGDGGGGGGGGG7FGGGGGGGGGGGGFFDFGGEFGGGGEF9CGGGEGGGGGGGGCFFGGGGGFCGGGGGGGGCFGGGGGGG888CCGFGGGEGFGGCCGGGEG=CCFGGGEGGGGGGGFGGGEGCGFGGGGC
@M03364:276:000000000-BLYN8:1:1101:5232:9792 1:N:0:1
ACTCCTACGGGAGGCAGCAGTTAGGAATCTTCCGCAATGGGCGCAAGCCTGACGGAGCGACGCCGCTTGGAGGAAGAAGCCCTTCGGGGTGTAAACTCCTGAACCCGGGACGAAACCCCCGACGAGGGGACTGACGGTACCGGGGTAATAGCGCCGGCCAACTCCGTGCCAGCAGCCGCGGTAATACGGAGGGCGCGAGCGTTACCCGGATTCACTGGGCGTAAAGGGCGTGTAGGCGGCCTGG
+
GGGGGGGGGGGGGGGGGGGGGGGGGGGGGGGGGGGGGGGGGGGGGGGGGGGGGGGGGGGGGGGGGGGGGGGGGGGGGGGGGGGGGGGGGGGGGGGGGGGGGGGGGGGGGGGGGGGGGGGGGGGGGGGGGGGGGGGGGGGGGGGGGGGGGGGGGGGGGGGGGGGGGGFGGGGGGGGGGGGGGEGGGGGGGGGGGGGGGGGGGGGGGFGGGGGGGGGGGGGFGGGCFGGEDGEGGGGGGGGGGGGG
@M03364:276:000000000-BLYN8:1:1101:26344:9817 1:N:0:1
ACTCCTAACGGGAGGCAGCAGTAGGGAATCTTCCGCAATGGACGAAAGTCTGACGGAGCAACGCCGCGTGTGTGAAGAAGGTCTTCGGATCGTAAAACTCTGTTGTTAGAGAAGAACAATGACGTTAGTAACTGAACGTCCCCTGACGGTATCTAACCAGAAAGCCACGGCTAACTACGTGCCAGCAGCCGCGGTAATGCGTAGGTGGCTAGCGTTGTCCGGATGTATTGGGCGTAAAGCGAGC
+
FGGGGGGF@EGE,@7CFC7E@EFGGGG,CCEG,<6@:@@FE9,CCGDGFF9E<FGD7+@CFGDCC@>C+@,9CE<9?FFF8E,?AFGG+CCFGGGGDGGFGGGGCFCC@?FGG8FG,=F,CE?C+:>FFCCBB9<FC<FFF@8DD<FGGFD7D9CGG>9<<,@DG,D:*CC*3>83,2C2>BF,,8:C@:BCC8B8BE++=*:C7?+=<*5;FGG==EF+:C***3+3<?@FFD=EC*:*)1>)
@M03364:276:000000000-BLYN8:1:1101:10221:9818 1:N:0:1
ACTCCTACGGGAGGCAGCAGTGGGGAATATTGCACAATGGGCGCAAGCCTGATGCAGCCATGCCGCGTGTATGAAGAAGGCCTTCGGGTTGTAAAGTACTTTCAGCGAGGAGGAAGGCGTTGTGGTTAATAACCGCAGCGATTGACGTTACTCGCAGAAGAAGCACCGGCTAACTCCGTGCCAGCAGCCGCGGTAATACGGAGGGTGCAAGCGTTAATCGGAATTACTGGGCGTAAAGCGCACG
+
GGGGGGGGGGGGGGGGGGGGGGGGGGGGGGGGGGGGGGGGGGGGGGGGGGGGGGGGGGGGGGGGGGGGGGGGGGGGGGGGGGGGGGGGGGGGGGGGGGGGGGGGGGGGGGGGGGGGGFGGGGGGGGGGGGGGGGGGGGGGGGGGGGGGGGGGGGGGGGGFGGGGGGGGGGGGGGGGGGGGGGGGGGGGGGGGGGGGGFGGGDCGGGGGGGGGGGGGGGGGGGGGGGGGGGGGGGGGD>FGGGG5
@M03364:276:000000000-BLYN8:1:1101:23234:9825 1:N:0:1
ACTCCTACGGGAGGCAGCAGTAGGGAATCTTCGGCAATGGACGAAAGTCTGACCGAGCAACGCCGCGTGAGTGAAGAAGGTTTTCGGATCGTAAAACTCTGTTGTTAGAGAAGAACAAGGACGTTAGTAACTGAACGTCCCCTGACGGTATCTAACCAGAAAGCCACGGCTAACTACGTGCCAGCAGCCGCGGTAATACGTAGGTGGCAAGCGTTGTCCGGATTTATTGGGCGTAAAGCGAGCG
+
GGGGGGGGGGGGGGGGGGGGGGGGGGGGGGGGGGGGGGGGGGGGGGGGGGGGGGGGGGGGGGGGGGGFGGGGGGGGGGGGGGGGGGGGGGGGGGGGGGGGGGGGGGGGGGGGGGGGGGGDCFGGGGGGGGGGGGGGGGGGGGGGGGGGGGGGGGGGGGGGGGGGGGGGGGGGGGGCFGGGGGGGGGGGGGGGGGGGGGGGGGGGGGGGGGGGGGGGGGGGGEEGGGGGGGGGGGGGGGGGGGGG
@M03364:276:000000000-BLYN8:1:1101:19853:9828 1:N:0:1
ACTCCTACGGGAGGCAGCAGTAGGGAATCTTCGGCAATGGACGAAAGTCTGACCGAGCAACGCCGCGTGAGTGAAGAAGGTTTTCGGATCGTAAAACTCTGTTGTTAGAGAAGAACAAGGACGTTAGTAACTGAACGTCCCCTGACGGTATCTAACCAGAAAGCCACGGCTAACTACGTGCCAGCAGCCGCGGTAATACGTAGGTGGCAAGCGTTGTCCGGATTTATTGGGCGTAAAGCGAGCG
+
GGGGGGGGGGGGGGGGGGGGGGGGGGGGGGGGGGGGGGGGGGGGGGGGGGGGGGGGGGGGGGGGGGGGGGGGGGGGGGGGFGGGGGGGGGGGGGGGGGGGGGGGGGGGGGGGGGGGGGGGGGGGGGGGGGGGGGGGGGFGGGGGGGGGGGGGGGGGGGGGGGGGGGGGGGGGGGGGGGGGGGGGGGGGGGGGGGGGGGGGGGGGGGGGGGGGGGEGGGGGGE87EE7EFGGGGCGGGGG5<CD/
@M03364:276:000000000-BLYN8:1:1101:17277:9850 1:N:0:1
ACTCCTACGGGAGGCAGCAGTGGGGAATATTGCACAATGGGCGCAAGCCTGATGCAGCCATGCCGCGTGTATGAAGAAGGCCTTCGGGTTGTAAAGTACTTTCAGCGAGGAGGAAGGCGTTGTGGTTAATAACCACAACGATTGACGTTACTCGCAGAAGAAGCACCGGCTAACTCCGTGCCAGCAGCCGCGGTAATACGGAGGGTGCAAGCGTTAATCGGAATTACTGGGCGTAAAGCGCACG
+
GGFGGGGGGEGGGGGGGGGGGGGGGDFFGGGGGGGGGGGGGGGGGGGGGGGFGGGGGGGGGGGGGDGFGGGGGGGGFGGGGGGGGGGGFFFGFGAFGFGCDG,?FFDEEEF>FGGGDDGFEG+:>FEDFFGGGFGGGGGGFGGGDGGFGGGGGGG>FGGCFGGGGGFGGGGGGFD9ACBFCFGGDCFCFGGGEGGGCGG5CEE>CEDGGC?CC>C55CFF**2A6+?EC?C=9C55CG>C5)95
@M03364:276:000000000-BLYN8:1:1101:4242:9859 1:N:0:1
ACTCCTACGGGAGGCAGCAGTGGGGAATATTGCACAATGGGCGCAAGCCTGATGCAGCCATGCCGCGTGTATGAAGAAGGCCTTCGGGTTGTAAAGTACTTTCAGCGAGGAGGAAGGCATTAAGGTTAATAACCTTAGTGATTGACGTTACTCGCAGAAGAAGCACCGGCTAACTCCGTGCCAGCAGCCGCGGTAATACGGAGGGTGCAAGCGTTAATCGGAATTACTGGGCGTAAAGCGCACG
+
GGGGGGGGGGGGGGGGGGGGGGGGGGGGGGGFFGGGGGGGGGGGGGGGGGGGGGGGGGGGGGGGGGGGGGGGGGGGGGGGGGGGGFGGEEGEGGGGGGGGGGGGGGGGGGGGGGGGGGGGGGGGFGGGGGGGGGGGGGGGGFGGGGGEFDEGGGGGGEFGGGGGGGFGGGGGGGGGGGGGGGGDGGFGFGGGGDEGGGGGG>EGDGGDFGGGGGGGGGGGGDEGGFGGGCGGGGGCFGGGGGGC
@M03364:276:000000000-BLYN8:1:1101:22230:9874 1:N:0:1
ACTCCTACGGGAGGCAGCAGTGGGGAATATTGCACAATGGGCGCAAGCCTGATGCAGCCATGCCGCGTGTATGAAGAAGGCCTTCGGGTTGTAAAGTACTTTCAGCGGGGAGGAAGGGAGTAAAGTTAATACCTTTGCTCATTGACGTTACCCGCAGAAGAAGCACCGGCTAACTCCGTGCCAGCAGCCGCGGTAATACGGAGGGTGCAAGCGTTAATCGGAATTACTGGGCGTAAAGCGCACG
+
GGGGFGEGGGGGGGGGGEGGGGGGGGDGGGGGGGGGGGFFCFGGGGGFGGGGGGGGGGCFFGGGGGGGGGGGGGGGGFGGFFGGGGGGFGGGGGGFGFFGGGGGFGGGD7=FEFGGEGFGGGGGGGGGGGGGDFGGGGGFGGGGFGGGGGGGGGGGGGGGFFFGGGGG@FGGGGFGGGGGGGGG:@FGGCECGGCCGGFGDEGGEEEGGGGGGEEEGGGGG==F6FFGGFGGGGGGFCDD7DGC
@M03364:276:000000000-BLYN8:1:1101:17885:9881 1:N:0:1
ACTCCTACGGGAGGCAGCAGTAGGGAATCTTCGGCAATGGACGAAAGTCTGACCGAGCAACGCCGCGTGAGTGAAGAAGGTTTTCGGATCGTAAAACTCTGTTGGTAGAGAAGAACGTTGGTGAGAGTGGAAAGCTCATCAAGTGACGGTAACTACCCAGAAAGGGACGGCTAACTACGTGCCAGCAGCCGCGGTAATACGTAGGTCCCGAGCGTTGTCCGGATTTATTGGGCGTAAAGCGAGC
+
GGGGGGGGGGGGGGGGGGGGGGGGGGGGGGGEDGGGGGGGFGGGGGGDGGGGGGDGGGGGGGGGGGGGGFGDGGFGGGGGFFGGGGGFGGGGGGGGGGGGGGCGFFGGEFGGGGGGGE?AA>DDGFFFDGGGCFGFFGGGGGFFGGGGGGGGGFGGGGFGGGGGFDGGGGGGGGGGGGGGGGGGGGGGGGGGGGGGGGGGGGGGGGC?FGGGGGGGGGGGGGGCEGFGGCFCGGGGGFGFD7D)
@M03364:276:000000000-BLYN8:1:1101:22957:9897 1:N:0:1
ACTCCTACGGGAGGCAGCAGTAGGGAATCTTCGGCAATGGACGAAAGTCTGACCGAGCAACGCCGCGTGAGTGAAGAAGGTTTTCGGATCGTAAAACTCTGTTGTTAGAGAAGAACAAGGACGTTAGTAACTGAACGTCCCCTGACGGTATCTAACCAGAAAGCCACGGCTAACTACGTGCCAGCAGCCGCGGTAATACGTAGGTGGCAAGCGTTGTCCGGATTTATTGGGCGTAAAGCGAGCG
+
GGGGGFGGGGGGGGGGGGGGGGGGGGGGGGGGGGGGGGGGGGGGGGGGGGGGGGGGGGGGGGGGGGGEGGGGGGGGGGGGGGFGGGGGGGGGGGGGGGGGGGGGGEFGGGGGGGGGGGGGGGGGGGFGGGGGGGGGGFGEGGGGGGGGGGGGGGGGGGGGGGGGGGGGGGDGGGGGGGGGGGGGGGGGGGGEDGGGGGGGGGGGGGGGGGGGGGGGEGGGGGCGGGGFGFGGGGGGGGGGGGGC
@M03364:276:000000000-BLYN8:1:1101:12385:9925 1:N:0:1
ACTCCTACGGGAGGCAGCAGTAGGGAATCTTCGGCAATGGACGAAAGTCTGACCGAGCAACGCCGCGTGAGTGAAGAAGGTTTTCGGATCGTAAAACTCTGTTGTTAGAGAAGAACAAGGACGTTAGTAACTGAACGTCCCCTGACGGTATCTAACCAGAAAGCCACGGCTAACTACGTGCCAGCAGCCGCGGTAATACGTAGGTGGCAAGCGTTGTCCGGATTTATTGGGCGTAAAGCGAGCG
+
GGGGGGGGGGGGGGGGGGGGGGGGGGGGGGGGGGGGGGGGGGGGGGGGGGGGGGGGGGGGGGGGGGGGGGGGGGGGGGGGGGGGGGGGGGGGGGGGGGGGGGGGGGGGGGGGGGGGGGGGGGGGGGGGGGGGGGGGGGGGGGGGGGGGGGGGGGGGGGGGGGGGGGGGGGGGGGGGGGGGGGGGGGGGGGGGGGGGGGGGGGGGFGGGGGGGGGGGGFFGE=GGGGGGGC=FGGGGCF:5CC<5
@M03364:276:000000000-BLYN8:1:1101:14843:9926 1:N:0:1
ACTCCTACGGGAGGCAGCAGTAGGGAATCTTCCGCAATGGACGAAAGTCTGACGGAGCAACGCCGCGTGTGTGAAGAAGGTTTTCGGATCGTAAAGCACTGTTGTTAGAGAAGAACAAGGATAAGAGTCACTGCTTGTCCCTTGACGGTATCTAACCAGAAAGCCACGGCTAACTACGTGCCAGCAGCCGCGGTAATACGTAGGTGGCAAGCGTTGTCCGGAATTATTGGGCGTAAAGCGCGCG
+
GGGGGGGGGGGGGGGGGGGGGGGGGGGGGGGGGGGGGGGGGGGGGGGFGGGGGGGGGGGGGGGGGGGGGGGGGGGGGGGGGFGGGGGGGGGGGGFGGGGGGGGGGGGGGGGGGGGGGGGGGGGGGGGGGGGGGGGGGGGGGGGGGGGGGGGGGGGGGGGGGFGGGGGGGGGGGGGGGGG>FGGGGGGGGGGDECGEGGGGGGGGGGGGGGGGGGG5CEGGGGGFGFGGDG=FGGDGGGGDG<37
@M03364:276:000000000-BLYN8:1:1101:10476:9943 1:N:0:1
ACTCCTACGGGAGGCAGCAGTGGGGAATATTGCACAATGGGCGCAAGCCTGATGCAGCCATGCCGCGTGTATGAAGAAGGCCTTCGGGTTGTAAAGTACTTTCAGCGAGGAGGAAGGCATTAAGGTTAATAACCTTAGTGATTGACGTTACTCGCAGAAGAAGCACCGGCTAACTCCGTGCCAGCAGCCGCGGTAATACGGAGGGTGCAAGCGTTAATCGGAATTACTGGGCGTAAAGCGCACG
+
GGGGGGGGGGGGGGGGGGGGGGGGGGGGGGGGGGGGGGGGGGGGGGGGGGGGGGGGGGGGGGGGGGGFGGGGGGGGGGGGGGGGGGGGGGGGGGGGGGGGGGEEFGG@FGGGGGGGD8<FF<DGGGGGGGGGG,DEDFDC??FCFGGEGGGGFGGDGGGCFFGGGGGGGGGGGGGGGGGGGFGGGCFGCEGGGGEGFFGG5;EGG8;CG??F5BEC5EGG5=EGGFDFGGGGGGGEGGGGGGG5
@M03364:276:000000000-BLYN8:1:1101:16398:9960 1:N:0:1
ACTCCTACGGGAGGCAGCAGTAGGGAATCTTCCGCAATGGACGAAAGTCTGACGGAGCAACGCCGCGTGTGTGAAGAAGGTTTTCGGATCGTAAAGCACTGTTGTTAGAGAAGAACAAGGATAAGAGTCACTGCTTGTCCCTTGACGGTATCTAACCAGAAAGCCACGGCTAACTACGTGCCAGCAGCCGCGGTAATACGTAGGTGGCAAGCGTTGTCCGGAATTATTGGGCGTAAAGCGCGCG
+
GGGGGGGGGGGGGGGGGGGGGGGGGGGGGGGGGGGGGGGGGGGGGGGGGGGGGGGGGGGGGGGGGGGGGDGGGGGGGGGGGGGGGGGGGGGGGGGGGGGGGGGGGGFGGFGGGGGGGGGFGGGGGGGGGGGGGGCGGGFGGGGFGGGGGGGFFGGGGGGGGGGGGGGGGGGGGGGGGGGGGGGGGGGGGGGCE*B@;EFFEGGGGF>699CFGEEGGFGG52:78@FFFFFGGGGGDF*><3>C
@M03364:276:000000000-BLYN8:1:1101:10740:9981 1:N:0:1
ACTCCTACGGGAGGCAGCAGTAGGGAATCTTCGGCAATGGACGAAAGTCTGACCGAGCAACGCCGCGTGAGTGAAGAAGGTTTTCGGATCGTAAAACTCTGTTGTTAGAGAAGAACAAGGACGTTAGTAACTGAACGTCCCCTGACGGTATCTAACCAGAAAGCCACGGCTAACTACGTGCCAGCAGCCGCGGTAATACGTAGGTGGCAAGCGTTGTCCGGATTTATTGGGCGTAAAGCGAGCG
+
GGGGGGGGGGGGGGGGGGGGGGGGGGGGGGGGGGGGGGGGDGGGGGGFFGGGGGGGGGGGGGGGGGGGGGGGGGGGGGGGGGGGGGGGGGGGGGGGGGGGGGGGGGGGGGGGGGGGGGGGFGGEGGGGGGGGGGGGGGGGGGGGGGGGGGGGGGGGGGGGGGGG<FGGGGGGGGGGGGGC7DGGFGGGGGDGGGGGGGGGGGGGGGGGGGGGGEGEEGGGGD;E@FDFGGGGGGGGGGGGGGGD
@M03364:276:000000000-BLYN8:1:1101:23552:10039 1:N:0:1
ACTCCTACGGGAGGCAGCAGTAGGGAATCTTCGGCAATGGACGAAAGTCTGACCGAGCAACGCCGCGTGAGTGAAGAAGGTTTTCGGATCGTAAAACTCTGTTGTTAGAGAAGAACAAGGACGTTAGTAACTGAACGTCCCCTGACGGTATCTAACCAGAAAGCCACGGCTAACTACGTGCCAGCAGCCGCGGTAATACGTAGGTGGCAAGCGTTGTCCGGATTTATTGGGCGTAAAGCGAGCG
+
GGGGGGGFGGGDFGGGGGGGGGGGGGGGGGGGFEFGGGGGFGGG@FFEFGGGGGGGGGGGGGGGGEGC@BFGGFGGFGGGFCFGGGGGG7FFFGGGFFGGGGGGGGGGGGGGGGGGGFFGGFFBFGGGGFFGFGFGGGFECEFGGGGG:F7=DECFGFGFG:FGGGGGGGGDFCFGFGGGGGGGGGGGGEDECEECFGGGGFFGFGCFFG*CECEGGGGGGE*5CFCFGGGFDC=*9CFCD<39
@M03364:276:000000000-BLYN8:1:1101:9559:10041 1:N:0:1
ACTCCTACGGGAGGCAGCAGTAGGGAATCTTCGGCAATGGACGAAAGTCTGACCGAGCAACGCCGCGTGAGTGAAGAAGGTTTTCGGATCGTAAAACTCTGTTGGTAGAGAAGAACGTTGGTGAGAGTGGAAAGCTCATCAAGTGACGGTAACTACCCAGAAAGGGACGGCTAACTACGTGCCAGCAGCCGCGGTAATACGTAGGTGGCAAGCGTTGTCCGGAATTATTGGGCGTAAAGCGCGC
+
GGGGGGGGGGGGGGGGGGGGGGGGGGGGGGGGGGGGGGGGGGGGGGGGGGGGGGGGGGGGGGGGGGGGGGGGGGGGGGGGGGGGGGGGGGGGGGGGGGGGGEGGGGGGGGGGGGGGGGGGGGGGGGGGGGGGGGGGGGGGGGGGGFGGGFGEGFGGFGGGEGGGGGGGGGGGGGGGGGGGGGGGGGGFGGGGGGGGGGGGGFGGGGGGGGGGGGGGEGGGGGGGGGGGF7FGGGE=GGGDDGD3
@M03364:276:000000000-BLYN8:1:1101:22691:10044 1:N:0:1
ACTCCTACGGGAGGCAGCAGTGGGGAATATTGCACAATGGGCGCAAGCCTGATGCAGCCATGCCGCGTGTGTGAAGAAGGCCTTCGGGTTGTAAAGCACTTTCAGCGAGGAGGAAGGTGGTGAACTTAATACGTTCATCAATTGACGTTACTCGCAGAAGAAGCACCGGCTAACTCCGTGCCAGCAGCCGCGGTAATACGGAGGGTGCAAGCGTTAATCGGAATTACTGGGCGTAAAGCGCACG
+
GGGGFGGGGGGGGGGG@EFGFGGGC@CGGGFGFFCF@ECGGGGGGG:FGGCGCGGFFDGEGGGFGDGEGCGGGGGEGGGGGFGEFFGG8CEFFG9AAAFFGGGGGGGGGCCGEEAFFD=C?FGGGFCFGGGGGGG@D9DCFGFGGGDFGGDF9CCBEDFE7FFCF<DEGDGEFGGCF8D7FGGFFFGG8CCEGGGGFG9B5CEGGGGGGFGFEEGGGGF:5CE5FFGGGGGCDGGG3DGCDDCC
@M03364:276:000000000-BLYN8:1:1101:5081:10065 1:N:0:1
ACTCCTACGGGAGGCAGCAGTGGGGAATATTGCACAATGGGCGCAAGCCTGATGCAGCCATGCCGCGTGTATGAAGAAGGCCTTCGGGTTGTAAAGTACTTTCAGCGGGGAGGAAGGGATGAGCCTTAATACGGTTCGTCATTGACGTTACCCGCAGAAGAAGCACCGGCTAACTCCGTGCCAGCAGCCGCGGTAATACGGAGGGTGCAAGCGTTAATCGGAATTACTGGGCGTAAAGCGCACG
+
GGGGGGGGGGGGGGGGGGGGGGGGGGGGGGGGGGGGGGGGGGGGGGGGGGGGGGGGGGGGGGGGGGGGGGGGGGGGGGGGGGGGGGGGEFGGGGGGGGGGGGGGGGGGGGGEGGGGGDFGGGGGGGGGGGGGGGGGGEFGGGGFCFEFGGGGGGGGGGGGGGGGGGGGGGGGGGGGGGGGGGGGGGGGCGGGGGGGGFD>E5CCGGGGGGFFC8EGFGGGGGGGGGGGGGGGGGGGGGGGGGGC
@M03364:276:000000000-BLYN8:1:1101:8360:10069 1:N:0:1
ACTCCTACGGGAGGCAGCAGTAGGGAATCTTCGGCAATGGACGAAAGTCTGACCGAGCAACGCCGCGTGAGTGAAGAAGGTTTTCGGATCGTAAAACTCTGTTGGTAGAGAAGAACGTTGGTGAGAGTGGAAAGCTCATCAAGTGACGGTAACTACCCAGAAAGGGACGGCTAACTACGTGCCAGCAGCCGCGGTAATACGTAGGTCCCGAGCGTTGTCCGGATTTATTGGGCGTAAAGCGAGC
+
GGGGGGGGGGGGGGGGGGGGG9FGGGGGGGGGEGGGGGFGAFGGGGGFGGGFGFGGGGGGGGGGGGGGGGECFFAEFGGGGGGGFGGGGGGGGGGFGGGGGGGGGGGGFGGCFGGDF@<4,3B?F,8D?A9FE,=BF9FE=<DGGGGGGGGEGGGFFCGF@GGGCFGFGDGGGGGGGGGGGGGGGGGGGGGGEGEGGGGGGGGGGE95=8CCEGGGGGEGGG;*??FFGFEF4DEEGGGFDGG7
@M03364:276:000000000-BLYN8:1:1101:16104:10070 1:N:0:1
ACTCCTACGGGAGGCAGCAGTAGGGAATCTTCGGCAATGGACGAAAGTCTGACCGAGCAACGCCGCGTGAGTGAAGAAGGTTTTCGGATCGTAAAACTCTGTTGTTAGAGAAGAACAAGGACGTTAGTAACTGAACGTCCCCTGACGGTATCTAACCAGAAAGCCACGGCTAACTACGTGCCAGCAGCCGCGGTAATACGTAGGTGGCAAGCGTTGTCCGGATTTATTGGGCGTAAAGCGAGCG
+
GGGGGGGGGGGGGGGGGGGGGGGGGGGGGGGGGGGGGGGGGGGGGGGGGGGGGGGGGGGGGGGGGGGGGEGGGGGGGGGGFGGGGGGGGGGGGGGGGGGGGGGGGGGGGGGGGGGGGGGGGGGGGFGGGGGGGGGGGGGGGGGGGGGGGGGGGGGGGGGGGGGGGGGGGGGGFGGGF>>FGCCFGGGGGGGGCGGGGGGGGGGGGGGGGFGGGGGGGGGGGE8=EEGGGGGGGGGGGGGGGGG<
@M03364:276:000000000-BLYN8:1:1101:9999:10081 1:N:0:1
ACTCCTACGGGAGGCAGCAGTAGGGAATCTTCGGCAATGGACGAAAGTCTGACCGAGCAACGCCGCGTGAGTGAAGAAGGTTTTCGGATCGTAAAACTCTGTTGTTAGAGAAGAACAAGGACGTTAGTAACCGAACGTCCCCTGACGGTATCTAACCAGAAAGCCACGGCTAACTACGTGCCAGCAGCCGCGGTAATACGTAGGTGGCAAGCGTTGTCCGGATTTATTGGGCGTAAAGCGAGCG
+
GGGGGGGGGGGGGGGGGGGGGGGGGGGGGGGGGGGGGGGGGGGGGGGGGGGGGGGGGGGGGGGGGGGGGGGGGGGGGGGGGFGGGGGGGGGGGGFGGGGGGGGGGGGGGGGGGGGGGGGGGGGGGGGGGGGGGGGGGGGGGGGGGGGGGGGGGGGGGGGGGGGGEGGGGGGGGGFGGGGGGGGGGGGGGGGGGEEGGGGGGGGGGGGGGGGGGGGGGCGGGGEGGGGGGGGGGGGGGGGGGGGD
@M03364:276:000000000-BLYN8:1:1101:4435:10083 1:N:0:1
ACTCCTACGGGAGGCAGCAGTAGGGAATCTTCGGCAATGGACGAAAGTCTGACCGAGCAACGCCGCGTGAGTGAAGAAGGTTTTCGGATCGTAAAACTCTGTTGTTAGAGAAGAACAAGGACGTTAGTAACTGAACGTCCCCTGACGGTATCTAACCAGAAAGCCACGGCTAACTACGTGCCAGCAGCCGCGGTAATACGTAGGTGGCAAGCGTTGTCCGGATTTATTGGGCGTAAAGCGAGCG
+
GGGGGGGGEGG7FGGGGGGGGGGGGGGGGFGGGGGGGGGGGGGGGDGGGDGGGGGGGGGGGGGGGGGFF@FFGGGGGFGGGGGGGGGGDFGGGGGGGGFGGGGGFGGGGGEGGGGGGGGGG@FFGGGGGGGGGGFFGGGGGGGGGGGGGGGGGGGGGGGGGFFGEFFG>FGGFCFFGDFGGGGGGGCFGGEGGE>ECFGGFG>CCFGGGGGGGEC8EGGGGG5:C9E+CFGFD>C557>CDGG7
@M03364:276:000000000-BLYN8:1:1101:20301:10109 1:N:0:1
ACTCCTACGGGAGGCAGCAGTAGGGAATCTTCGGCAATGGACGAAAGTCTGACCGAGCAACGCCGCGTGAGTGAAGAAGGTTTTCGGATCGTAAAACTCTGTTGTTAGAGAAGAACAAGGACGTTAGTAACTGAACGTCCCCTGACGGTATCTAACCAGAAAGCCACGGCTAACTACGTGCCAGCAGCCGCGGTAATACGTAGGTGGCAAGCGTTGTCCGGATTTATTGGGCGTAAAGCGAGCG
+
GGGGGGGGGGGGGGGGGGGGGGGGGGGGGGGGGGGGGGGGGGGGGGGGGGGGGGGGGGGGGGGGGGGGGGGGGGGGGGGGGGGGGGGGGGGGGGGGGGGGGGGGGGGGGGGGGGGGGGGGGGGGGGGGGGGGGGGGGGGGGGGGGGEGGGGGGGGGGGGGGGFGGGGGGGGGGGGGGGGGGGGGGGGGGGGGGGGGGGGGGGGGGGGGGGGFGGGGGGGGGGCCCFGGGGGGGGGGGGGGGGD9
@M03364:276:000000000-BLYN8:1:1101:16867:10115 1:N:0:1
ACTCCTACGGGAGGCAGCAGTGGGGAATATTGCACAATGGGCGCAAGCCTGATGCAGCCATGCCGCGTGTATGAAGAAGGCCTTCGGGTTGTAAAGTACTTTCAGCGGGGAGGAAGGGAGTAAAGTTAATACCTTTGCTCATTGACGTTACCCGCAGAAGAAGCACCGGCTAACTCCGTGCCAGCAGCCGCGGTAATACGGAGGGTGCAAGCGTTAATCGGAATTACTGGGCGTAAAGCGCACG
+
GGGGGGGGGGGGGGGGGGGGFFGGGGGGGGGGGGGGGGGGGGGGGGGGGGGGGGGGGGGGGGGGGGGGGGGGGGGGGGGGGFGGGGGGGGGGGGGCEFGGGGGGGGGGGGGGGGGGGGGGEGGGGFFGGGGGGGGGGGGGGGGFCFGFFGEGGGGGDGGGGGGGGGGGGGGGGGGFFGFGGGGGGGGGGGGGGGGGGGGGGGGGGEGGCFFGGGGGGGGGGDGGGGGGFF=FCDGEDGGGGDCD
@M03364:276:000000000-BLYN8:1:1101:20099:10117 1:N:0:1
ACTCCTACGGGAGGCAGCAGTGGGGAATATTGCACAATGGGCGCAAGCCTGATGCAGCCATGCCGCGTGTATGAAGAAGGCCTTCGGGTTGTAAAGTACTTTCAGCGGGGAGGAAGGGAGTAAAGTTAATACCTTTGCTCATTGACGTTACCCGCAGAAGAAGCACCGGCTAACTCCGTGCCAGCAGCCGCGGTAATACGGAGGGTGCAAGCGTTAATCGGAATTACTGGGCGTAAAGCGCACG
+
GGGGGGGGGGGGGGGGGGGGGGGGGGGGGGGGGGGGGGGGGGGGGGGGGGGGGGGGGGGGGGGGGGGGGGGGGGGGGGGGGGGGGGGGGGGGGGGGGGGGFGGGGGGGGGGGGGGGGGGGGGGGGGGGGGGGGGGFGGGGGGGGGGGGGGGGGGGGGGGGGGGGGGGGGGGGGGGFGGGFGGGGGGGGGGGGGGGGGGGGEGGGGGDGGGGGGGGDGGGGGGGGGGGGGFGGGGGGGGGGDGGD
@M03364:276:000000000-BLYN8:1:1101:7166:10119 1:N:0:1
ACTCCTACGGGAGGCAGCAGTAGGGAATCTTCGGCAATGGACGAAAGTCTGACCGAGCAACGCCGCGTGAGTGAAGAAGGTTTTCGGATCGTAAAACTCTGTTGTTAGAGAAGAACAAGGACGTTAGTAACTGAACGTCCCCTGACGGTATCTAACCAGAAAGCCACGGCTAACTACGTGCCAGCAGCCGCGGTAATACGTAGGTGGCAAGCGTTGTCCGGATTTATTGGGCGTAAAGCGAGCG
+
FFDC8@EC@EDGGGGGGGGGFGDGGGGG,EEGGGGGEFCFGGGGDDEGECFFCFCGECCFGGGG@EE@FCCCFFGFFFFGFE,=<FB:+FFGGFGGGGG<EFG9<EFCA<<FEGF,BFAEGFECGFCFGCCFFGC8=C<=>FC@F<F@FGFGA,>FFGGGGGGD:DGGD:CGFGG@DCFGGGFFGFGGGGGG5:BEGF?EGG>CCGFFBCF5?188EGGGD*81CFECC9=CDGGGGFGDGDG3
@M03364:276:000000000-BLYN8:1:1101:19760:10129 1:N:0:1
ACTCCTACGGGAGGCAGCAGTAGGGAATCTTCGGCAATGGACGAAAGTCTGACCGAGCAACGCCGCGTGAGTGAAGAAGGTTTTCGGATCGTAAAACTCTGTTGTTAGAGAAGAACAAGGATAAGAGTCACTGCTTGTCCCTTGACGGTATCTAACCAGAAAGCCACGGCTAACTACGTGCCAGCAGCCGCGGTAATACGTAGGTGGCAAGCGTTGTCCGGAATTATTGGGCGTAAAGCGCGCG
+
GGGGGGGGGGGGGGGGGGGGGGGGGGGGGGGGGGGGGGGFGGGGGGGGGGGGGGGGGGGGGGGGGGGGGGGGGGGGGGGGGGGGGGGGGGGGGGGGGGGGGGGGGGGGGGGGGGGGGGGGGGGGGGGGGGGGGGGGGGGGGGGGGGGGGGGGGGGGGGGGGGGGGGGGGGGGGGDEGGGGGGGGGGGGGGG>EGGGGGGGGGGGFGGGGGGGGGECGGFGGGGGGGGGFGGGGGGGGGGGGGG<
@M03364:276:000000000-BLYN8:1:1101:18148:10141 1:N:0:1
ACTCCTACGGGAGGCAGCAGTAGGGAATCTTCGGCAATGGACGAAAGTCTGACCGAGCAACGCCGCGTGAGTGAAGAAGGTTTTCGGATCGTAAAACTCTGTTGTTAGAGAAGAACAAGGACGTTAGTAACTGAACGTCCCCTGACGGTATCTAACCAGAAAGCCACGGCTAACTACGTGCCAGCAGCCGCGGTAATACGTAGGTGGCAAGCGTTGTCCGGATTTATTGGGCGTAAAGCGAGCG
+
GGGGGGGGGGGGGGGGGGGGGGGGGGGGGGGGGGGGGGGGGGGGGGGGGGGGGGGGGGGGGGGGGGGGGGGGGGGGGGGGGGGGGGGGGGGGGGGGGGGGGGGGGGGGGGGGGGGGGGGGGGGGGGGGGGGGGGGGGGGGGGGGGGGGGGGGGGGGGGGGFGGGGGGGGGGGGGGGGGGGGGGGGGGGGGGGGGCGGGGGGDEGF?FGGGGGGGGGGGGGGC5CGGGGGGGGGGGGGGGGGDD<
@M03364:276:000000000-BLYN8:1:1101:16324:10169 1:N:0:1
ACTCCTACGGGAGGCAGCAGTAGGGAATCTTCGGCAATGGACGAAAGTCTGACCGAGCAACGCCGCGTGAGTGAAGAAGGTTTTCGGATCGTAAAACTCTGTTGTTAGAGAAGAACAAGGACGTTAGTAACTGAACGTCCCCTGACGGTATCTAACCAGAAAGCCACGGCTAACTACGTGCCAGCAGCCGCGGTAATACGTAGGTGGCAAGCGTTGTCCGGATTTATTGGGCGTAAAGCGAGCG
+
GGGGGGGGGGGGGGGGGGGGGGGGGGGGGGGGGGGGGGGGFGGGGGGGGGGGGGGGGGGGGGGGGGGGGGGGGGGGGGGGGGGGGGGGGGGGGGGGGGGGGGGGGGGGGGGGGGGGGGFFGGGGGGGGGGGGGGGGGGGGGGGGGGGGGGGGGGGGGGGGGGGGGGGGGGGGGGGGGGGGGGGGGGGGGGGGGGGGGGGGGGGGGGGGGGGGGGGGGGGGGEGGGGGGGGGGGGEGGGGDDGGC
@M03364:276:000000000-BLYN8:1:1101:6675:10179 1:N:0:1
ACTCCTACGGGAGGCAGCAGTAGGGAATCTTCCACAATGGACGAAAGTCTGATGGAGCAACGCCGCGTGAGTGAAGAAGGTTTTCGGATCGTAAAACTCTGTTGTTGGAGAAGAATGTATCTGATAGTAACTGATCAGGTAGTGACGGTATCCAACCAGAAAGCCACGGCTAACTACGTGCCAGCAGCCGCGGTAATACGTAGGTGGCAAGCGTTGTCCGGATTTATTGGGCGTAAAGCGAGCG
+
GGGGGGGGGGGGGGGGGGGGGGGGGGGGGGGGGGGGGGGGGGGGGGGGGGGGGGGGGGGGGGGGGGGGGGGGGGGGGGGGGGGGGGGGGGGGGGGGGGGGGGGGGGGGGGFGGFGGGGGGGGGGGGGFGGGGGGGGGGFGGGGGGGGCGGDFGGGGGGGGGGGFGGGGGGGGGGGGGGGGGGGGGGGGDEGGGGGGGCGGGGGGEGGGGGGGGGGGGGGGGGCEGGGGGGGGGGGGGFGDGGGC
@M03364:276:000000000-BLYN8:1:1101:11517:10213 1:N:0:1
ACTCCTACGGGAGGCAGCAGTAGGGAATCTTCGGCAATGGACGAAAGTCTGACCGAGCAACGCCGCGTGAGTGAAGAAGGTTTTCGGATCGTAAAACTCTGTTGTTAGAGAAGAACAAGGACGTTAGTAACTGAACGTCCCCTGACGGTATCTAACCAGAAAGCCACGGCTAACTACGTGCCAGCAGCCGCGGTAATACGTAGGTGGCAAGCGTTGTCCGGATTTATTGGGCGTAAAGCGAGCG
+
EFFFFGFGGDGGECGCF@<FFGGGGGGGFADGC@FGGGGG<EEEGECCF<@EFGGCCFCFFCF@FCD6@?FCFGGC<FACEFGGGG7B@GGF@DDFGGGGGGFBFGAACFADFGG?FGG8C,83CF7FGGGFG9<FFGFGGF,FFF@FGFGGGF,>FFF7F:>FAFACF7>@CFGFGGGG7DDFG8:CCECCCG8CCEGG>ECGG9*=*<@5CEGGEF7CCECCC7?+<CCF77>7C>*7*9C<
@M03364:276:000000000-BLYN8:1:1101:11001:10215 1:N:0:1
ACTCCTACGGGAGGCAGCAGTGGGGAATATTGCACAATGGGCGCAAGCCTGATGCAGCCATGCCGCGTGTATGAAGAAGGCCTTCGGGTTGTAAAGTACTTTCAGCGGGGAGGAAGGGAGTAAAGTTAATACCTTTGCTCATTGACGTTACCCGCAGAAGAAGCACCGGCTAACTCCGTGCCAGCAGCCGCGGTAATACGGAGGGTGCAAGCGTTAATCGGAATTACTGGGCGTAAAGCGCACG
+
GGGGGGGGGGGGGGGGGGGGGGGGGGGGGGGGGGGGGGGGGGGGGGGGGFGGGGGGGGFGGGGGGGGGGGGGGGGGGGGGGGGGGGGGGGGGGGGGGGGGGGGGGGGGGGGGGGGGGGGGGGGGGGGGGFGGGGGGGGGGGGGGGGGGGGGGGGGGGGGGGGGGGGGGGGGGGGEFFGGFGGGGGGGGGGGGGGGGGGGGGGGGGGGGGGGGDCGGGGGGGGGGGGGGGGGGGC5ECGGGGGGC
@M03364:276:000000000-BLYN8:1:1101:4373:10263 1:N:0:1
ACTCCTACGGGAGGCAGCAGTAGGGAATCTTCGGCAATGGACGAAAGTCTGACCGAGCAACGCCGCGTGAGTGAAGAAGGTTTTCGGATCGTAAAACTCTGTTGTTAGAGAAGAACAAGGACGTTAGTAACTGAACGTCCCCTGACGGTATCTAACCAGAAAGCCACGGCTAACTACGTGCCAGCAGCCGCGGTAATACGTAGGTGGCAAGCGTTGTCCGGATTTATTGGGCGTAAAGCGAGCG
+
GGGGGGGGGGGGGGGGGGGGFGGGGGGGGGGDGGGGGGGGGGGGGGGFGGGGFGGGGGGGGGGGGGGFGGGGGGFGGGGGGGGGGGGGEGGGGGGFGGGGGGGGGGGGGGGGGGGGGGGGGGGFGGGGGC?FGGGGGGGGGGGGGGGGGGGGGGGG@FFFGGGGGGGGGGGGGGGFGGGGGGGFGGGGGGGGEGGG9BFGGE*8ECFGGGGFGGCE5<CCE58EFE7<CCGG<CCCFGGGGGGC
@M03364:276:000000000-BLYN8:1:1101:19716:10263 1:N:0:1
ACTCCTACGGGAGGCAGCAGTAGGGAATCTTCGGCAATGGACGAAAGTCTGACCGAGCAACGCCGCGTGAGTGAAGAAGGTTTTCGGATCGTAAAACTCTGTTGTTAGAGAAGAACAAGGACGTTAGTAACTGAACGTCCCCTGACGGTATCTAACCAGAAAGCCACGGCTAACTACGTGCCAGCAGCCGCGGTAATACGTAGGTGGCAAGCGTTGTCCGGATTTATTGGGCGTAAAGCGAGCG
+
GGGGGGGGGGGGGGGGGGGGGGGGGGGGGGGGGGGGGGGGGGEEGGGGGGGGGGGGGGGGGGGGGGGGGGGGGGGGGGGGDGGGGGGGGDGGGGGGGGGGGGGGGGGGGGGGGGGGGGGGGGGCFGGGGGGGGGGGFFGGGGGGGGGGGG?GGDGGGGGGGGGF@FGDGGGGGGGGGGGGFGGGGGGGGGGGEGGGGGFGGGGGGGFGGGFGGGGGCFFGG=;E?7CFGGGGDGGGGGGGGGGG
@M03364:276:000000000-BLYN8:1:1101:20327:10264 1:N:0:1
ACTCCTACGGGAGGCAGCAGTAGGGAATCTTCGGCAATGGGGGCAACCCTGACCGAGCAACGCCGCGTGAGTGAAGAAGGTTTTCGGATCGTAAAACTCTGTTGTTAGAGAAGAACGTTAAGTAGAGTGGAAAGTTACTTAAGTGACGGTATCTAACCAGAAAGGGACGGCTAACTACGTGCCAGCAGCCGCGGTAATACGTAGGTCCCAAGCGTTGTCCGGATTTATTGGGCGTAAAGCGAGG
+
GGFFFGGFGGGGGGGGGDAEGGGGGGGGGGGFFEDEFGFGFGEDFFFEFGCGGG>FFEGGGGGDFFEGGFEEFFGGGGCFGEFGGGGGGGGGGGGGGGDEGGGGGGGGFGGGGGFFCDGGGGDFG9DFFFFFFGFFGGA9FFG<FC9B7FGFCFGGGCGDGF7FG7<FFGCEFF7CFDGGGGGGDDCC<EC5CEE71BFFF?9B7<99C<@EGGC**2:<EEE==+<C7?6=*9/25**01//)
@M03364:276:000000000-BLYN8:1:1101:8264:10278 1:N:0:1
ACTCCTACGGGAGGCAGCAGTAGGGAATCTTCGGCAATGGACGAAAGTCTGACCGAGCAACGCCGCGTGAGTGAAGAAGGTTTTCGGATCGTAAAACTCTGTTGTTGGAGAAGAACGTATTTGATAGTAACTGATCAGGTAGTGACGGTATCTAACCAGAAAGCCACGGCTAACTACGTGCCAGCAGCCGCGGTAATACGTAGGTGGCAAGCGTTGTCCGGATTTATTGGGCGTAAAGCGAGCG
+
GGGGGGGGGGGGGGGGGGGGGGGGGGGGGGGGGGGGGGGGGGGGGGGGGGGGGGGGGGGGGGGGGGGGGGGFGGGGGGGGGGGGGGGGGGGGGGGGGGGGGGGGGGGGGGGGGGGGGGGGGGGGGGGGFGGGGGGGGGGFGGGGGGGGGGGGGGGGGGGGGGFGGGGGGGGGGGGGCGGGGGGGGGGGGGGGGGGGGDEG9FGGGGGFGGGGGGG=CFGEGEEEGGGFGGGGGGGGGF=DGGGD
@M03364:276:000000000-BLYN8:1:1101:28991:10281 1:N:0:1
ACTCCTACGGGAGGCAGCAGTAGGGAATCTTCCGCAATGGACGAAAGTCTGACGGAGCAACGCCGCGTGTGTGAAGAAGGTTTTCGGATCGTAAAGCACTGTTGTTGGAGAAGAACAAGGATAAGAGTCACTGCTTGTCCCTTGACGGTATCTAACCAGAAAGCCACGGCTAACTACGTGCCAGCAGCCGCGGTAATACGTAGGTGGCAAGCGTTGTCCGGAATTATTGGGCGTAAAGCGCGCG
+
GFFGGGGDGGGGG7FGGGGGFGDGGDFGFGGGEGGFGGGGDGGGGCGGGGGFGGGGGGGFGGGGGDFGGEGFEF99FFECECFGGGGGECFGGGGGGFFGGFEFFGF?FFGGGGGFGFGGCEGDFGFGGDCGGGGGGF9<FGFDGFGGGGGGFGFCGGFGFGCFCGGGGGG@F:DFFEFFG@FFGGGGGGDECG87CCCFGDC7FGGGGGGGG*;CECFGG5CCG7<@:FDCDD*><7FDGGGC
@M03364:276:000000000-BLYN8:1:1101:9004:10284 1:N:0:1
ACTCCTACGGGAGGCAGCAGTAGGGAATCTTCGGCAATGGACGAAAGTCTGACCGAGCAACGCCGCGTGAGTGAAGAAGGTTTTCGGATCGTAAAACTCTGTTGTTAGAGAAGAACAAGGACGTTAGTAACTGAACGTCCCCTGACGGTATCTAACCAGAAAGCCACGGCTAACTACGTGCCAGCAGCCGCGGTAATACGTAGGTGGCAAGCGTTGTCCGGATTTATTGGGCGTAAAGCGAGCG
+
GGGGGGGGGGGGGGGGGGGGGGGGGGGGGGGGGGGGGGGGGGGGGGGGGGGGGGGGGGGGGGGGGGGFGGGGGGGGGGGGGGGGGGGGGGGGGGGGGGGGGGGGGGGGGGGGGGGGGGGGGGGGGGGGGGGGGGGGGGGGGGGFGGGGGGGGGGGGGGGGGGGGGGGGGGGGGGGGGGGGGGGGGFGGGGGGGGGGGGGGGGGGGGGGGGFGGGGGCGGEGD8EGGGGGGGGGGGGGGGGGGGD
@M03364:276:000000000-BLYN8:1:1101:4978:10299 1:N:0:1
ACTCCTACGGGAGGCAGCAGTAGGGAATCTTCGGCAATGGACGAAAGTCTGACCGAGCAACGCCGCGTGAGTGAAGAAGGTTTTCGGATCGTAAAACTCTGTTGTTAGAGAAGAACAAGGACGTTAGTAACTGAACGTCCCCTGACGGTATCTAACCAGAAAGCCACGGCTAACTACGTGCCAGCAGCCGCGGTAATACGTAGGTGGCAAGCGTTGTCCGGAATTATTGGGCGTAAAGCGCGCG
+
GGGGGGGGGGGGGGGGGGGGGGGGGGGGGGGGGGGGGGGGGGGGGGGGGGGGGGGGGGGGGGGGGGGGGGGGGGGGGGGGGGGGGGGGGGGGGGGGGGGGGGGGGGGGGGGGGGGGFGGGFGG>FGGGGGGGGGGGGGGEEGGGGGGGGGGGGGGGFGGGGGFFGGGGGGGGGGGGGGGGGGGGGGGGGGGGGGGEGGGGFGGDGGGGGGGGGGGGGGGGEECFGGFG:FGFCDGGGGGGD:CC
@M03364:276:000000000-BLYN8:1:1101:27643:10336 1:N:0:1
ACTCCTACGGGAGGCAGCAGTAGGGAATCTTCCGCAATGGACGAAAGTCTGACGGAGCAACGCCGCGTGTGTGAAGAAGGTTTTCGGATCGTAAAGCACTGTTGTTAGAGAAGAACAAGGATAAGAGTCACTGCTTGTCCCTTGACGGTATCTAACCAGAAAGCCACGGCTAACTACGTGCCAGCAGCCGCGGTAATACGTAGGTGGCAAGCGTTGTCCGGAATTATTGGGCGTAAAGCGCGCG
+
FGGFFEGGGFGEGGFFFDCFGGGGGGGGGFGGFGFGDGGGGGGD@FGFFDGGGGFDDCDFG:FFDCGGGBFGGFFGGGGGFFGFFEGGGGGGFCC<FGFGGGGGFFGF,<<FGCFFFEGGFGGGAFFFFFCFFGGGGGGCFF=FAFGEFDFCFG<FGFFGFGG77>FCEGGFEFGGFGGFG>@FD@DFGEGGGEGGCFGFFGFGGGFG8EGGGGGCEGDGGECECECFGGGGGGECGGGGCDD5
@M03364:276:000000000-BLYN8:1:1101:3479:10338 1:N:0:1
ACTCCTACGGGAGGCAGCAGTGGGGAATATTGCACAATGGGCGCAAGCCTGATGCAGCCATGCCGCGTGTATGAAGAAGGCCTTCGGGTTGTAAAGTACTTTCAGCGGGGAGGAAGGGGTGAGCCTTAATACGGTTCGTCATTGACGTTACCCGCAGAAGAAGCACCGGCTAACTCCGTGCCAGCAGCCGCGGTAATACGGAGGGTGCAAGCGTTAATCGGAATTACTGGGCGTAAAGCGCACG
+
GGGGFGGGGGGGGGGGGGGGGGGGGGGGGGGGGGGGGGGGGGGGGGGGGGGGGGGFGGGGGGGGGGGGGGGGGGGGGGFGGCFGFGGGFGGGGFGGGGGGGGGGGGGGGGGGGGGGGGGGGGGGGGGGGGGGGGGGGGFG7FFGGGGEGGGGGEGCCEGFFGGGGGFGGDFGFGGFFGGGGGGGGGGGCEGGGGGDGGGGDCGGGDGGCCGGGGGGF?F=EEE*<FCEFCF*/7CEGGGGGGD5
@M03364:276:000000000-BLYN8:1:1101:25614:10358 1:N:0:1
ACTCCTACGGGAGGCAGCAGTAGGGAATCTTCGGCAATGGACGAAAGTCTGACCGAGCAACGCCGCGTGAGTGAAGAAGTTTTTCGGATCGTAAAACTCTGTTTGTAGAGAAGAACGTTGGTGAGAGTGGAAAGCTCATCAAGTGACGGTAACTACCCAGAAAGGGACGGCTAACTACGTGCCAGCATCCGCGGTAATACGGAGGTCCCGAGCGTTGTCCGGAGTTATTTGGCGTAACGCGAGC
+
CEFGGDEFG@+BCFCEC;FGGCFFGGGGGFC6D@F:CFG8,ECCFEGFAEF<FFFGEGGFFF:FCEC64BC95<CFGEG5EFEE<CF:+8FFGG+A,AAEDF9,BFGACFGG,<=,>:B=EGGG,55B,:F9F8F98CF,@DEGG,=C:CCCGGG7,8@:,3,@7F73@:B:CD@E<7<>FG7;8*,2?8*CC>::*35CF*8CC**+=*=***:/5=<CC8=*1*02++32*9751*//17C7
@M03364:276:000000000-BLYN8:1:1101:25955:10384 1:N:0:1
ACTCCTACGGGAGGCAGCAGTAGGGAATCTTCGGCAATGGACGAAAGTCTGACCGAGCAACGCCGCGTGAGTGAAGAAGGTTTTCGGATCGTAAAACTCTGTTGTTAGAGAAGAACAAGGACGTTAGTAACTGAACGTCCCCTGACGGTATCTAACCAGAAAGCCACGGCTAACTACGTGCCAGCAGCCGCGGTAATACGTAGGTGGCAAGCGTTGTCCGGATTTATTGGGCGTAAAGCGAGCG
+
GGGGGGGGGGGEFEGGEGGGGGGGGFGGGGGGGGGGGGGGGGGGGGGFGGGGGGGGGGGGFGCFGGGEGGGGGGGGGG?FGGGGGGGGGDGGGGGGGGFGGFFFFGGAFGGGGGGGGGGFFCEGGFGGGGGGGGGGGG@CFFG@FGGGGGGGGGGGGFGGGGGGFGGDGGGGGG9EGGGFFDFFGGGGGGGGEGGG9FGGFFFGGGGGGGGGGEGGGGGGDDC=GGGFFFFGGDEEGGC<5C39
@M03364:276:000000000-BLYN8:1:1101:24476:10391 1:N:0:1
ACTCCTACGGGAGGCAGCAGTAGGGAATCTTCGGCAATGGACGAAAGTCTGACCGAGCAACGCCGCGTGAGTGAAGAAGGTTTTCGGATCGTAAAACTCTGTTGTTAGAGAAGAACAAGGACGTTAGTAACTGAACGTCCCCTGACGGTATCTAACCAGAAAGCCACGGCTAACTACGTGCCAGCAGCCGCGGTAATACGTAGGTGGCAAGCGTTGTCCGGATTTATTGGGCGTAAAGCGAGCG
+
GGGGGGGGGGGGGGGGGGGGGGGGGGGGGGGGGGGGGGGGGGGGGGGGGGGGGGGGGGGGGGGGGGGGGGGFGGGGGGGGGFFGGGGGGGGGGGGGGGGGGGGGFGGGGGGGGGGGGGGGGGGGGGGGGGGGGGGGGGGGGGGGGGGGGGGGGGGGGGGGGGFGGGGGGGGGGGGGGGGGGGGGGGGGGGGGGGGGGGGGGGG7<FGGGGGGGGGGGGCEGGGGGF7FFGGFGGGGGGFGDDDD
@M03364:276:000000000-BLYN8:1:1101:22016:10401 1:N:0:1
ACTCCTACGGGAGGCAGCAGTGGGGAATATTGCACAATGGGCGCAAGCCTGATGCAGCCATGCCGCGTGTATGAAGAAGGCCTTCGGGTTGTAAAGTACTTTCAGCGAGGAGGAAGGCATTAAGGTTAATAACCTTGGTGATTGACGTTACTCGCAGAAGAAGCACCGGCTAACTCCGTGCCAGCAGCCGCGGTAATACGGAGGGTGCAAGCGTTAATCGGAATTACTGGGCGTAAAGCGCACG
+
GGGGGGFFGDGBCF@FGGGFFGGGGGG8EGG9EFGGFGFEFGGGDFFGGGGFGGCFGCF@CFGFGGGFEEFGFGGGGGFG@GGGFGGG<FFG9EAFGGGGAFGGGGCFGGEE7?BFEFC,CDDF??<?FCBGF=9FGGGGFCFG9?CFCFGGGGGGGGGGGGGGGGGGG7C7FFGGDEFF:CFGEF6,8:EEDGECFGFGGEGG7CECFFGC88ECCFGFGEE5CCFFFGC=CDEG3>FD5C55
@M03364:276:000000000-BLYN8:1:1101:6485:10425 1:N:0:1
ACTCCTACGGGAGGCAGCAGTAGGGAATCTTCGGCAATGGACGAAAGTCTGACCGAGCAACGCCGCGTGAGTGAAGAAGGTTTTCGGATCGTAAAACTCTGTTGTTAGAGAAGAACAAGGACGATAGTAACTGAACGTCCCCTGACGGTATCTAACCAGAAAGCCACGGCTAACTACGTGCCAGCAGCCGCGGTAATACGTAGGTGGCAAGCGTTGTCCGGATTTATTGGGCGTAAAGCGAGCG
+
GGGGGGGGGGGGGGGGGGGGGGGGGGGGGGGGGGGGGGGGGGGGGGGGGGGGGGGGGGGGGGGGGGGGGGGGGGGGGGGGFGGGGGGGGGGGGGGGGGGGGGGGGGGGGGGGGGGGGGGGGGGGGGGGGGGGGGGGGGGGGGGGGGGGGGGGGGGGGGGGGGGGGGGGGGGG7FGGGGGGGGGGGGGGGGGGGGGGGGGGGGGGGGGGGGGFGGGGGGGGGGGCCGGGCFFGGGGGGGGGGGD<
@M03364:276:000000000-BLYN8:1:1101:9947:10426 1:N:0:1
ACTCCTACGGGAGGCAGCAGTAGGGAATCTTCCGCAATGGACGAAAGTCTGACGGAGCAACGCCGCGTGTGTGAAGAAGGTTTTCGGATCGTAAAGCACTGTTGTTAGAGAAGAACAAGGATAAGAGTAACTGCTTGTCCCTTGACGGTATCTAACCAGAAAGCCACGGCTAACTACGTGCCAGCAGCCGCGGTAATACGTAGGTGGCAAGCGTTGTCCGGAATTATTGGGCGTAAAGCGCGCG
+
FGGGFGGGGGGGGGGGGGGGG9DGGGGGGGG9EGGGGGGGCF@6FCE,EFFGGG@7FGGGGGGGGGGGGCDCFGFFGFGDC9?DFGGGGEFGGGGE9AFGGG?EBFFF,FFFGGGFEFFC,ECFGC,C,CFF,=FD<FF?DF9,C==:CFDGCEGFFC,<FF<DFGGFGE*@::@AFGGGGEFD:DCEGEEGEGGG99<;5BFGFFC9*3***=8EG7<C58:EF7<0+<E=3C=CFCDG:C)1
@M03364:276:000000000-BLYN8:1:1101:26020:10439 1:N:0:1
ACTCCTACGGGAGGCAGCAGTAGGGAATCTTCCGCAATGGACGAAAGTCTGACGGAGCAACGCCGCGTGTGTGAAGAAGGTTTTCGGATCGTAAAGCACTGTTGTTAGAGAAGAACAAGGATAAGAGTCACTGCTTGTCCCTTGACGGTATCTAACCAGAAAGCCACGGCTAACTACGTGCCAGCAGCCGCGGTAATACGTAGGTGGCAAGCGTTGTCCGGAATTACTGGGCGTAAAGCGCACG
+
GGGGGGGGGGGGGGGGGGGGGGGGGGGGGGGGGGGGGGGGGGGGGGGGGGGGGGGGGGGGGGGGGGGEGGGGGGGGGGGGGGGGGGGGGGGGGGGGGGGGGGGFGGFFCEGGGGGGGGG?AFGG9FFGGGGGGGDGGGDFGGGGGGGGGGGGDGGGGGGGGGG?>FGGGG>EFGGGGGGCFGGGGGGGGEGGGGGGGGGGGGGEGGGGGGGCGGGGGFGGDGGGFGGGFFGGGGGGGGGGGGGD
@M03364:276:000000000-BLYN8:1:1101:22867:10522 1:N:0:1
ACTCCTACGGGAGGCAGCAGTAGGGAATCTTCGGCAATGGACGAAAGTCTGACCGAGCAACGCCGCGTGAGTGAAGAAGGTTTTCGGATCGTAAAACTCTGTTGTTAGAGAAGAACAAGGACGTTAGTAACTGAACGTCCCCTGACGGTATCTAACCAGAAAGCCACGGCTAACTACGTGCCAGCAGCCGCGGTAATACGTAGGTGGCAAGCGTTGTCCGGATTTATTGGGCGTAAAGCGAGCG
+
GGGGGGGGGGGGGGGGGGGGGGGFGGGGGGGGGGGGGGGGGGGGGGGFGGGGGGGGGGGGGGGGGGGGGGGFGGGGGGFGGGGGGGGGGGGGGGGGFGGGGGGGGGGGGGG8FGGGGGFGGGGGGGGGGGGGGGGGGGGGGGGGGGGGGGGGGGGGGGGGGGGGGGGGGGGGGGGGGGGGGGGGGGGGGGGGGGGGGGGGGFGGGGFCFGGGGGGDGFGGGGGGGGGGGGGGGGGGGGGGGGG<
@M03364:276:000000000-BLYN8:1:1101:25131:10537 1:N:0:1
ACTCCTACGGGAGGCAGCAGTAGGGAATCTTCCGCAATGGACGAAAGTCTGACGGAGCAACGCCGCGTGTGTGAAGAAGGTTTTCGGATCGTAAAGCACTGTTGTTAGAGAAGAACAAGGATAAGAGTCACTGCTTGTCCCTTGACGGTATCTAACCAGAAAGCCACGGCTAACTACGTGCCAGCAGCCGCGGTAATACGTAGGTGGCAAGCGTTGTCCGGAATTATTGGGCGTAAAGCGCGCG
+
GGGGGGGFGGGGGCFGGGFGFFGGGGGGGGGGGGGGGGGGGGGE@FEDFFGGGGGGGGGGGGGGGDGGGGGGGGGGFGGGGGGGFGGDCFGGGGFGGGGGGGFGEGGFGFGGGGGGGFFGGGGGFFGGGGGGAFGGGD<FFFDFFFGGGGFCFCFGGGCFGGGGGGGGGGGGGFGGGGGCF7FGCGFGGGGEDEE7BFGG9FBEGG>FFFFGCEEEG7EECGGGGGGGFGGGCDDGC7C35/C7
@M03364:276:000000000-BLYN8:1:1101:19447:10538 1:N:0:1
ACTCCTACGGGAGGCAGCAGTAGGGAATCTTCGGCAATGGACGAAAGTCTGACCGAGCAACGCCGCGTGAGTGAAGAAGGTTTTCGGATCGTAAAACTCTGTTGTTAGAGAAGAACAAGGACGTTAGTAACTGAACGTCCCCTGACGGTATCTAACCAGAAAGCCACGGCTAACTACGTGCCAGCAGCCGCGGTAATACGTAGGTGGCAAGCGTTGTCCGGATTTATTGGGCGTAAAGCGAGCG
+
GGGGGGGGGGGGGGGGGGGGGGGGGGGGGGGGGGGGGGGGGGGGGGGGGGGGGGGGGGGGGGGGGGGGGGGGGGGGGGGGGGGGGGGGGGGGGGGGGGGGGGGGGGGGGGGGGGGGGGGGGGGGGGGGGGGGGGGGGGGGGGGGGGGGGGGGGGGGGGGGGGGGGGGGGGGGGGGGGGGGGGGGGGGGGGGGGGGGGGGGGGGGGGC6>EDGGGGGGGGGGGGGGGGGFFCGGGGGGGGGGGGD
@M03364:276:000000000-BLYN8:1:1101:26927:10587 1:N:0:1
ACTCCTACGGGAGGCAGCAGTAGGGAATCTTCCGCAATGGACGAAAGTCTGACGGAGCAACGCCGCGTGTGTGAAGAAGGTTTTCGGATCGTAAAGCACTGTTGTTAGAGAAGAACAAGGATAAGAGTCACTGCTTGTCCCTTGACGGTATCTAACCAGAAAGCCACGGCTAACTACGTGCCAGCAGCCGCGGTAATACGTAGGTGGCAAGCGTTGTCCGGATTTATTGGGCGTAAAGCGAGCG
+
GFGGGGGGGGGGGGGGGGGGGFFGGGGGDFGGDGGGEGGGGGGGFGGGFGGGGGGGGGGGGGGGGGGGGGGGGGGGGFGGGGGGGGCGGGGGGGGGGGGGGGGGGGGGGGGGGFGGGGGGGGGGGGGGGGGGGGGGGGG?FFGFGGGGGGGGGGGGGFGGFGGFGGGEDCFEGGGGGCGGFGGGGDGCFEGEEGGGGGGGFGGGGFGGGDGGDCCGEGGGGDE=F@9CCGCFGGGCFFDDDGGC
@M03364:276:000000000-BLYN8:1:1101:6687:10587 1:N:0:1
ACTCCTACGGGAGGCAGCAGTAGGGAATCTTCCGCAATGGACGAAAGTCTGACCGAGCAACACCGCGTGAGTGAAGAAGGTTTTCGGATCGTAAAACTCTGCTGTTAGAGAAGAACAAGGACGTTAGTAACTGAACGTCCCCTGACGGTATCTAACCAGAAAGCCACGGCTAACTACGTGCCAGCAGCCGCGGTAATACGTAGGTGGCAAGCGTTGTCCGGATTTATTGGGCGTAAAGCGAGCG
+
GGGGGGGGGGGGGGGGGGGGGGGGGGGGGGGGGGGGGGGGGGGGGGGGGGGGGGGGGGGGGGGGGGGGGGGGGGGGGGGGGGGGGGGGGGGGGGGGGGGGGGGGGGGGGGGGGGGGGGGGGGEGGGGGGGGGGGGGGGGGGFFDGGGGGGGGGGGGGGGGGGGGFGGGGGGGGGGEGEGGGGGGGGFGGGGGGEDGGGFGGGGGGGGGGGGGGGGGCFFEECEEGGGGGGGGGGGGGFDCGGGC
@M03364:276:000000000-BLYN8:1:1101:13212:10594 1:N:0:1
ACTCCTACGGGAGGCAGCAGTGGGGAATATTGCACAATGGGCGCAAGCCTGATGCAGCCATGCCGCGTGTGTGAAGAAGGCCTTCGGGTTGTAAAGCACTTTCAGCGAGGAGGAAGGTGGTGAACTTAATACGTTCATCAATTGACGTTACTCGCAGAAGAAGCACCGGCTAACTCCGTGCCAGCAGCCGCGGTAATACGGAGGGTGCAAGCGTTAATCGGAATTACTGGGCGTAAAGCGCACG
+
GGGGGGGGGGGGGGGGGGGGGGGGGGGGGGGGGGGGGGGFGGGGGEGGGGFFGGGGGGGGGGGGGGGGGGGEGFGGGGGGGECGFGGGFGGGGGGGFGGGGGGGGGGDGGGGGGGFFDEGGGDGEGGGGGGAFFFGGGGGGGGGGGGGFFGGGGGGGGGGFF@FGGGEGGGE@7CEGGFGGGGE78EGGGCGDGGGGGGGE>CC@GEGG7+;83;CFFGGDG=CGGGGFGGGGG5C<>DGCDG3
@M03364:276:000000000-BLYN8:1:1101:12057:10651 1:N:0:1
ACTCCTACGGGAGGCAGCAGTGGGGAATATTGCACAATGGGCGCAAGCCTGATGCAGCCATGCCGCGTGTATGAAGAAGGCCTTCGGGTTGTAAAGTACTTTCAGCGGGGAGGAAGGGAGTAAAGTTAATACCTTTGCTCATTGACGTTACCCGCAGAAGAAGCACCGGCTAACTCCGTGCCAGCAGCCGCGGTAATACGGAGGGTGCAAGCGTTAATCGGAATTACTGGGCGTAAAGCGCACG
+
GGGGGGGGGGGGGGGGGGGGGGGGGGGGGGGGGGGGGGGGGGGGGGGGGGGGGGGGGGGGGGGGGGGFFGGGGGGGGGGGGGGGGGGGGGGGGGGGGGGGGGGGGGGGGGFGGGGGGGGGGFGGGGGGGGGGGGGGGGGGGGGGGGGGDGGGGGGGGGGGGGGGGGGGGGGGFGGGGGGGGCFGGGGGGGGGGGGGGGGGEGGGCEGGGGFGGGGGGGGGGGGGGGGGGGGFDDEGGGGGGGG3
@M03364:276:000000000-BLYN8:1:1101:18453:10657 1:N:0:1
ACTCCTACGGGAGGCAGCAGTAGGGAATCTTCGGCAATGGACGAAAGTCTGACCGAGCAACGCCGCGTGAGTGAAGAAGGTTTTCGGATCGTAAAACTCTGTTGTTAGAGAAGAACAAGGACGTTAGTAACTGAACGTCCCCTGACGGTATCTAACCAGAAAGCCACGGCTAACTACGTGCCAGCAGCCGCGGTAATACGTAGGTCCCAAGCGTTGTCCGGATTTATTGGGCGTAAAGCGAGCG
+
GGGGGGGGGGGGGGGGGGGGGGGGGGGGGGGGGGGGGGGGGGGGGGGGGGGGGGGGGGGGGGGGGGGGGGGGGGGGGGGGGGGGGGGGGGGGGGGGGGGGGGGGGGGGGGGGGGGGGGGGGGGGGGGGGGGGGGGGGGGGGGGGGGGGGGGGGFGGGGGGGGGGGGGGGGEGGGGGGGGGGGGGGGGGFGGGEEEEGGGGGGCEGGGFGGGGGGGGGGGGGEEGGGGGGGGGGDGGGGGGGGGD
@M03364:276:000000000-BLYN8:1:1101:19718:10663 1:N:0:1
ACTCCTACGGGAGGCAGCAGTGGGGAATATTGCACAATGGGCGCAAGCCTGATGCAGCCATGCCGCGTGTATGAAGAAGGCCTTCGGGTTGTAAAGTACTTTCAGCGGGGAGGAAGGGATGAGCCTTAATACGGTTCGTCATTGACGTTACCCGCAGAAGAAGCACCGGCTAACTCCGTGCCAGCAGCCGCGGTAATACGGAGGGTGCAAGCGTTAATCGGAATTACTGGGCGTAAAGCGCACG
+
FGGEGGGGGGGGGE-CFFCFFGGGGGGGGGGGGGGGGGGGGGGGGFDGG8FEFGGGGGGGGGGGGGD@CGEFGGGGGGGGGGFGGFGGA?FGGGGGGGGGGGFFGGGGGDGGGGGGGGD,FFGFGFFGFCDFFGGECCFGGF9=DFEGGGGGGGGGGBEFGFGGG@FFFG7F:CBC:EGGGGGFFGFGGGGEGGGD?+<EGCEEGGGGGGFGEGGGGGGFGGEGGGGGGFG=DC=55C7757)5
@M03364:276:000000000-BLYN8:1:1101:22809:10717 1:N:0:1
ACTCCTACGGGAGGCAGCAGTAGGGAATCTTCCACAATGGACGAAAGTCTGATGGAGCAACGCCGCGTGAGTGAAGAAGGTTTTCGGATCGTAAAACTCTGTTGTTGGAGAAGAACGTATTTGATAGTAACTGATCAGGTAGTGACGGTATCCAACCAGAAAGCCACGGCTAACTACGTGCCAGCAGCCGCGGTAATACGTAGGTGGCAAGCGTTGTCCGGATTTATTGGGCGTAAAGCGAGCG
+
GGGGGFGGGGGGGGGGGGGGGGGGGGGGGGGGGGGGGGGGGGGGGGGGGGGGGGGGGGGGGGGGGGGGGGGGGGGGGGGGFGGGGGGGGGGGGGGGGGGGGGGGGGGGGGGGGGGGGGGGGGGGGGGGGGGGGGGGGGGGGGGGGGGGGGGGGGGGGGGGGFGGGGGGGGGGGGGGGGGGGGGGGGGGGDGGGGGGGGGGGGGGFGGGGGGGGGGGGGGGGGEGGGGGGGGGGGGGGGGGGGGD
@M03364:276:000000000-BLYN8:1:1101:9384:10729 1:N:0:1
ACTCCTACGGGAGGCAGCAGTGGGGAATATTGCACAATGGGCGCAAGCCTGATGCAGCGACGCCGCGTGGGGGATGACGGCCTTCGGGTTGTAAACCCCTTTCGGCAGGGACGAAGCTTTTGTGACGGTACCTGCATAAGAAGCACCGGCTAACTACGTGCCAGCAGCCGCGGTAATACGTAGGGTGCGAGCGTTGTCCGGAATTACTGGGCGTAAAGAGCTCGTAGGTGGTTTGTCGCGTCGT
+
GGGGGGGGGGGGGGGGGGFGGGGGGGGGGGGGGGGGGGGGGGGGGGGGGGGGGGGGGGGGGGGGGGGGGGGGGGGGGGGGGGGGGGGGGGGGGGGGFGGGGGGGGGGGGGGGGGGGGGGGGGGGGGGGGGGGGGGGGGGGGGGGGGGGGGGGGGGGGGGGGG@FGGGFGGGGGGGCCFCFGGFGGGEGGGDGGGGGGGFEGGGGGGGGFGGGGGGGGGGGGGGGGGGGGGGGGGGGFGFGGDG5
@M03364:276:000000000-BLYN8:1:1101:16820:10731 1:N:0:1
ACTCCTACGGGAGGCAGCAGTGGGGAATATTGCACAATGGGCGCAAGCCTGATGCAGCCATGCCGCGTGTATGAAGAAGGCCTTCGGGTTGTAAAGTACTTTCAGCGGGGAGGAAGGGAGTAAAGTTAATACCTTTGCTCATTGACGTTACCCGCAGAAGAAGCACCGGCTAACTCCGTGCCAGCAGCCGCGGTAATACGGAGGGTGCAAGCGTTAATCGGAATTACTGGGCGTAAAGCGCACG
+
GGGGGGGGGGGGGGGGGGGFGGFGGGGGGGGGGGGGGGFGGGGGGGGGGGGGGGGGGGGGGGGGGGGGGGGGGGGGGFGGGGGGGGGGGGGGGGGGGGGGGGGGGGGGGGGGGGGGGGGGGGGGGGGGGGGGGGGGGGGGGGGGFGGEGGGGGGGGGGFFGGGGGGGGFGGGGDFGGEGDGBBFGGGGGGGGDGGGGGGGGGGGGGGGGFFECCGGF7?CEGGCFFGGGGGGGG=GGG>GGGG3
@M03364:276:000000000-BLYN8:1:1101:25220:10732 1:N:0:1
ACTCCTACGGGAGGCAGCAGTAGGGAATCTTCGGCAATGGACGAAAGTCTGACCGAGCAACGCCGCGTGAGTGAAGAAGGTTTTCGGATCGTAAAACTCTGTTGTTAGAGAAGAACAAGGACGTTAGTAACTGAACGTCCCCTGACGGTATCTAACCAGAAAGCCACGGCTAACTACGTGCCAGCAGCCGCGGTAATACGTAGGTGGCAAGCGTTGTCCGGATTTATTGGGCGTAAAGCGAGCG
+
GGGGGEFGGGGGGGGGGGFFGFGGGGGGGGGGGGGGGFGFFGGGGGGGGGGGGGGGGGGGGDEGCFGGGGGGGFFGGGGGGGGGGGGGGGGEGFGGGGGGGGGGGGGGGGGGGGF8FGGDGGGFF<CFFGGGGGGGDFGCFGGFFCCFCFFGGGGGGGGGGGGGGGGGGGGGGGGGFGGFFG@FFGGGGGEEGGGGGGGFEFGGGGFGFCGGGG5CCFFGGGGGGGGGGG5CDGGGGGGGGCGG
@M03364:276:000000000-BLYN8:1:1101:22678:10748 1:N:0:1
ACTCCTACGGGAGGCAGCAGTAGGGAATCTTCGGCAATGGACGAAAGTCTGACCGAGCAACGCCGCGTGAGTGAAGAAGGTTTTCGGATCGTAAAACTCTGTTGTTAGAGAAGAACAAGGACGTTAGTAACTGAACGTCCCCTGACGGTATCTAACCAGAAAGCCACGGCTAACTACGTGCCAGCAGCCGCGGTAATACGTAGGTGGCAAGCGTTGTCCGGATTTATTGGGCGTAAAGCGAGCG
+
GGGGGGGGGGGGGGGGGGGGGGGGGGGGGGGGGGGGGGGGGGGGGGGFGGGGGGGGGGGGGGGGGGGGGGGGGGGGGGGGGGGGGGGGGGGGGGGGGGGGGGGGGGGGGGGGGGGGGGGGGGGGGGGGGGGGGGGGGGGGGGGGGGGGGGGGGGGGGGGGGGGGGGGGGGGGGGGGGGGGGGGGGGGGGG>EGGDGGFGGGGGGGGGGGGGGGCGGGGGGGGG=FGGGGGGGGGGGGGGGGGGD
@M03364:276:000000000-BLYN8:1:1101:11738:10755 1:N:0:1
ACTCCTACGGGAGGCAGCAGTGGGGAATATTGCACAATGGGCGCAAGCCTGATGCAGCCATGCCGCGTGTATGAAGAAGGCCTTCGGGTTGTAAAGTACTTTCAGCGAGGAGGAAGGCATTAAGGTTAATAACCTTAGTGATTGACGTTACTCGCAGAAGAAGCACCGGCTAACTCCGTGCCAGCAGCCGCGGTAATACGGAGGGTGCAAGCGTTAATCGGAATTACTGGGCGTAAAGCGCACG
+
GGGGGGGGGGGGGGGGGGGGGGGGGGGGGGGGGGGGGGGGGGGGGGGGGGGGGGGGGGGGGGGGGGGGGGGGGGGGGGGGGGGGGGGGGGGGGGGGGGGGGGGGGGGGGGGGGGGGGGGGGD?FFGGGGGGGGGGGGGGGGGGGGGGGGGEGGGGGGGGGGGGGFGGGGDCGGGGGGGGFGGGGGGGGGGGGGGGGGGGGGGGEGGGGGGGGGGEEGGGGGGGGGGGFGGGGDDEEGCGDGGG5
@M03364:276:000000000-BLYN8:1:1101:12692:10767 1:N:0:1
ACTCCTACGGGAGGCAGCAGTAGGGAATCTTCGGCAATGGACGAAAGTCTGACCGAGCAACGCCGCGTGAGTGAAGAAGGTTTTCGGATCGTAAAACTCTGTTGGTAGAGAAGAACGTTGGTGAGAGTGGAAAGCTCATCAAGTGACGGTAACTACCCAGAAAGGGACGGCTAACTACGTGCCAGCAGCCGCGGTAATACGTAGGTCCCGAGCGTTGTCCGGATTTATTGGGCGTAAAGCGAGC
+
GGGGGGGGGGGGGGGGGGGGGGGGGGGGGGGGGGGGGGGGGGGGGGGGGGGGGGGGGGGGGGGGGGGGGGGGGGGGGGGGGGGGGGGGGGGGFGGGGGGGGGGGGGGGGGGGGGGGGGGGFGGGGGGGGGGGGGGGGGGGGGGGGGGGDGGCGGGGFGGGGGGGGGGGGGGDGGGGGGGGFGGGGGGGGGGGGGGGGGGGGGGGEGG9ECGGGGGDGGGGGGGEDGGGGFGGGGGGGCFFGGG)
@M03364:276:000000000-BLYN8:1:1101:10885:10775 1:N:0:1
ACTCCTACGGGAGGCAGCAGTAGGGAATCTTCGGCAATGGGGGCAACCCTGACCGAGCAACGCCGCGTGTGTGAAGAAGGTTTTCGGATCGTAAAGCACTGTTGTTAGAGAAGAACAAGGATAAGAGTCACTGCTTGTCCCTTGACGGTATCTAACCAGAAAGCCACGGCTAACTACGTGCCAGCAGCCGCGGTAATACGTAGGTGGCAAGCGTTGTCCGGAATTATTGGGCGTAAAGCGCGCG
+
EDGDFE@FGC:BC7FECEGGFGFFEGG@FCDEDF:EFGGFCEC++CFGGFGGCFCCCGGGGGGGG7CGCB=FA<FFG=EEEGFGG@FGGGGGC=DEFGGFGFFDFCFC9EA<FCFFGF@F8ABFFEFDFFGGGGGF<FFGGG<DFCECFCFCDCF9,3>:7D7A@7B>EGGCFGCB<CGGDG,8CB8:FGE881::?9EFB9>EFGGGFFFC*=EE/:ACE;EEGG+<CD5/CCCEFFCD3<D)
@M03364:276:000000000-BLYN8:1:1101:17298:10790 1:N:0:1
ACTCCTACGGGAGGCAGCAGTAGGGAATCTTCGGCAATGGACGAAAGTCTGACCGAGCAACGCCGCGTGAGTGAAGAAGGTTTTCGGATCGTAAAACTCTGTTGTTAGAGAAGAACAAGGACGTTAGTAACTGAACGTCCCCTGACGGTATCTAACCAGAAAGCCACGGCTAACTACGTGCCAGCAGCCGCGGTAATACGTAGGTGGCAAGCGTTGTCCGGATTTATTGGGCGTAAAGCGAGCG
+
GGGGGGGGGGGGGGGGGGGGGGGGGGGGGGGGGGGGGGGGGGGGGGGGGGGGGGGGGGGGGGGGGGGGGGGGGGGGGGGGGGGGGGGGGGGGGGGGGGGGGGGGGGGGGGGGGGGGGGFGGGGDGGGGGGGFGGGGGGGGGGGGGGGGGGGGGGGGGGGGGGGGGGGGGDGGGGGGGGGGGGGGGGGGGGGGDGGGGGGGGG>EGGGGGGGGGGGGGGGEECCEGGFEGFGFGGGEGGFDGGGD
@M03364:276:000000000-BLYN8:1:1101:21537:10793 1:N:0:1
ACTCCTACGGGAGGCAGCAGTGGGGAATATTGCACAATGGGCGCAAGCCTGATGCAGCCATGCCGCGTGTATGAAGAAGGCCTTCGGGTTGTAAAGTACTTTCAGCGAGGAGGAAGGCATTAAGGTTAATAACCTTAGTGATTGACGTTACTCGCAGAAGAAGCACCGGCTAACTCCGTGCCAGCAGCCGCGGTAATACGGAGGGTGCAAGCGTTAATCGGAATTACTGGGCGTAAAGCGCACG
+
GGGGGGGGGGGGGGGGGGGGGGGGGGGGGGGCFGGGGGGGGGGGGGGGGGGGGGGGGGGGGGGGGGGGGFGGGGGGGGGGGGGGGGGGGGGGGGGGGGGGFFGGGFGFGGGGGGGGGFDFFGFGGFGEGGFFFFGGGGGGGGFGGGGGGGGGGGGCEGGGGGGGGGGGGGGGGGGGGGGGGGGGGGGGGGGGGGGGGGGGGEEGGGGGGGGGGGGGCGGGGGGGGGGGGGGGGGG=CFGGDDGD
@M03364:276:000000000-BLYN8:1:1101:13309:10816 1:N:0:1
ACTCCTACGGGAGGCAGCAGTAGGGAATCTTCGGCAATGGACGAAAGTCTGACCGAGCAACGCCGCGTGAGTGAAGAAGGTTTTCGGATCGTAAAACTCTGTTGTTAGAGAAGAACAAGGACGTTAGTAACTGAACGTCCCCTGACGGTATCTAACCAGAAAGCCACGGCTAACTACGTGCCAGCAGCCGCGGTAATACGTAGGTGGCAAGCGTTGTCCGGATTTATTGGGCGTAAAGCGAGCG
+
GGGGGGGGGGGGGGGGGGGGGGGGGGGGGGGGGGGGGGGGGGGGGGGGGGGGGGGGGGGGGGGGGGGGGGGGGGFGGGGGGGGGGGGGGGGGGGGGGGGGGGGGGGGFGGGGGGGGGGF8EFGGGGGGGGGFDGCDDFB=CGGGGGGEGGGGGDGFGFGGGGFFCFGGGGGGGFCGG8FCFDGGGGGFGGGGCEDGGGFFGGGCCCGGGGGGGGGDGGGED=?GFGG??CG5<DGGGGGGC<G<
@M03364:276:000000000-BLYN8:1:1101:18770:10818 1:N:0:1
ACTCCTACGGGAGGCAGCAGTAGGGAATCTTCGGCAATGGGGGCAACCCTGACCGAGCAACGCCGCGTGAGTGAAGAAGGTTTTCGGATCGTAAAACTCTGTTGTTAGAGAAGAACGTTAAGTAGAGTGGAAAGTTACTTAAGTGACGGTATCTAACCAGAAAGGGACGGCTAACTACGTGCCAGCAGCCGCGGTAATACGTAGGTCCCAAGCGTTGTCCGGATTTATTGGGCGTAAAGCGAGC
+
GGGGGGGGGGGGGGGGGGGGGGGGGGGGGGGGGGGGGGGGGGGGGGGGGGGGGGGGGGGGGGGGGGGGGEGGGGGGGGGGGGGGGGGGGGGGGGGGGGGGGGGGGGGGGGGGGGGGGGGGGGGGGGGFFFGGGGGGGGGGGGGGGGGGGGGGGGGGGGGGGGGGGGGGGDGGGGGGGGDGGGGGGGGGGGGGGGEGEGGGGGGGGGGGGGFFGGCEGGGGDGEGEFFGGGGGGGGGGGGGGGG3
@M03364:276:000000000-BLYN8:1:1101:28470:10835 1:N:0:1
ACTCCTACGGGAGGCAGCAGTGGGGAATATTGCACAATGGGCGCAAGCCTGATGCAGCCATGCCGCGTGTATGAAGAAGGCCTTCGGGTTGTAAAGTACTTTCAGCGGGGAGGAATGGAGTAAAGTTAATACCTTTGCTCATTGACGTTACCCGCAGAAGAAGCACCGGCTAACTCCGTTCCAGCAGCCGCGGTAATACGGAGGGTGCAAGCGTTAATCGGAATTACTGGGCGTAAAGCGCACG
+
FGGGGGFFGGDGGGCFGDGGFGFFGGG@FFACFGFGGGGGGGE@FGGGGGG8CFAEFGGDGG<CCCGFFCEGCAFFFGGGG8FGGFD@CBCF@E<<FGGFEFGGGGGF>EFGCGG,5DDGGGFFAFFDDCGGGGCFGGAFE<<@A@7+>@FDCE7@>*D77FFEG,>FFGCFGC,,?81,,2@FGFG,C5>CGE8:CCCFC>B8:C?*CEFGEG5=5CGFDGD58@GFCC==<5>CFDG5CGC<
@M03364:276:000000000-BLYN8:1:1101:28197:10851 1:N:0:1
ACTCCTACGGGAGGCAGCAGTGGGGAATATTGCACAATGGGCGCAAGCCTGATGCAGCCATGCCGCGTGTATGAAGAAGGCCTTCGGGTTGTAAAGTACTTTCAGCGAGGAGGAAGGCATTAAGGTTAATAACCTTAGTGATTGACGTTACTCGCAGAAGAAGCACCGGCTAACTCCGTGCCAGCAGCCGCGGTAATACGGAGGGTGCAAGCGTTAATCGGACTTACTGGGCGTAAAGCGCACG
+
FFF<FCGFEECCFGCGCEEFFGGGGGGGFFGEAG9<CEGGGGC@C:F7DGGGGGGGFG<CF@F,@6@FFFCFFGGGCCED,CED<DFCFEEGGGGFGGFFCFFFF,CFE+@FFDGGGC@<E<<FFFFGDEECFDAFDFF9FFECCCCCD8CF<=7FCEGDGGGFFF?C:FDD7,,5@BFGG7,DFCFG@CECGCGGGFCFEE*=CEGGGCCGGC8?=C?=5E*:CFC7CGGGGCE57:7DDD<5
@M03364:276:000000000-BLYN8:1:1101:8206:10858 1:N:0:1
ACTCCTACGGGAGGCAGCAGTAGGGAATCTTCCGCAATGGACGAAAGTCTGACGGAGCAACGCCGCGTGTGTGAAGAAGGTTTTCGGATCGTAAAGCACTGTTGTTAGAGAAGAACAAGGATAAGAGTCACTGCTTGTCCCTTGACGGTATCTAACCAGAAAGCCACGGCTAACTACGTGCCAGCAGCCGCGGTAATACGTAGGTGGCAAGCGTTGTCCGGATTTATTGGGCGTAAAGCGAGCG
+
GGGGGGGGGGGDGGGCECGGGGGGCGFGGGGGGGGGGGGGFGGGDGFGGGGFGGGGGGGGGGGGGGGGGEGFFGFFGGGGFGGGFGGGDGGGGGGGGCFG8FGGGGGGGGGGGFGGGGGGGGGGGGGFFGGGGGGGGGFFGGGDGGGCGGGGGGDFGGGGGGGGGGGGGGGDGGGFGGGGGGGGGFGCGGGGCEEGGGGGFGGGGGGGGGGGGGGGGGGGGEGGGGGGGGGGGGGGGGGCCCD<
@M03364:276:000000000-BLYN8:1:1101:11536:10866 1:N:0:1
ACTCCTACGGGAGGCAGCAGTGGGGAATATTGCACAATGGGCGCAAGCCTGATGCAGCCATGCCGCGTGTATGAAGAAGGCCTTCGGGTTGTAAAGTACTTTCAGCGAGGAGGAAGGCATTAAGGTTAATAACCTTAGTGATTGACGTTACTCGCAGAAGAAGCACCGGCTAACTCCGTGCCAGCAGCCGCGGTAATACGGAGGGTGCAAGCGTTAATCGGAATTACTGGGCGTAAAGCGCACG
+
GGGGGGGGGGGGGGGGGGGGGGGGDGGGGGGGGGGGGGFGGGGGGGGGGGEGGGFGFGGGGGGG@:FGGEEGGFFGGGGGGGGDFGGGGGGGGGGGGGGGGGGGGGGGGGGGGGFGGGGGGGGGGCFGGGFGG<?FFEFGGGGGGGGGGGGGGGGGGDGGGDFGGGGGDFGGGGGFGGGGGGGGGGGGGGGGGEGGFCEGGGGGGGEEGGGCEGEECFGGGGGGGGGGGGGGGDGDGGGGGGGD
@M03364:276:000000000-BLYN8:1:1101:14356:10868 1:N:0:1
ACTCCTACGGGAGGCAGCAGTGGGGAATATTGCACAATGGGCGCAAGCCTGATGCAGCCATGCCGCGTGTATGAAGAAGGCCTTCGGGTTGTAAAGTACTTTCAGCGAGGAGGAAGGCATTAAGGTTAATAACCTTGGTGATTGACGTTACTCGCAGAAGAAGCACCGGCTAACTCCGTGCCAGCAGCCGCGGTAATACGGAGGGTGCAAGCGTTAATCGGAATTACTGGGCGTAAAGCGCACG
+
GGGGGGGGGGGGGGGGGGGGGGGGGGGGGGGGGGGGGGGGGGGGGGGGGGGGGGGGGGGGGGGGGGGGGGGGGGGGGGGGGGGGGGGGGGGGGGGGGGGGGGGGGGGGGGGGGGFGGGGGGGGGGGGGGGGGGFGGGGGGGGFGGGG@FFGGGGGGGGGGGGGGGGGGGGGGGGFGGGGGGFFFGGGGGGGGGGGGGGGGGGGGGGGGGGGGGGGGGGGGGGGGGGGGGFGFDGGGGCGGGGG3
@M03364:276:000000000-BLYN8:1:1101:22352:10869 1:N:0:1
ACTCCTACGGGAGGCAGCAGTAGGGAATCTTCGGCAATGGGGGCAACCCTGACCGAGCAACGCCGCGTGAGTGAAGAAGGTTTTCGGATCGTAAAACTCTGTTGTTAGAGAAGAACGTTAAGTAGAGTGGAAAGTTACTTAAGTGACGGTATCTAACCAGAAAGGGACGGCTAACTACGTGCCAGCAGCCGCGGTAATACGTAGGTCCCAAGCGTTGTCCGGATTTATTGGGCGTAAAGCGAGC
+
GGGGGGGGGGGGGGGGGGGGGGGGGGGEGGGGGGGGDFGGGGGGGGGGGGGGGFGGGGFG@EEGGGGGGGGGGFFGGGGGFEGGGGGGFCFGGGGGGGFGGGGGGGGFFFFGGFGFEGGGGGADGFGFCFGGGGGGGFGFGFGGFGGGGGGFGFGGFCBFFC@FCGGGDFFD@FGGGGGGGGDGFCGFCFGGGDCECFE9C9BFEC9CFGGGGGGE5=FFE=EE*AGGGGGGGGGEGGGCGGG)
@M03364:276:000000000-BLYN8:1:1101:23458:10878 1:N:0:1
ACTCCTACGGGAGGCAGCAGTAGGGAATCTTCGGCAATGGACGAAAGTCTGACCGAGCAACGCCGCGTGAGTGAAGAAGGTTTTCGGATCGTAAAACTCTGTTGTTAGAGAAGAACAAGGACGTTAGTAACTGAACGTCCCCTGACGGTATCTAACCAGAAAGCCACGGCTAACTACGTGCCAGCAGCCGCGGTAATACGTAGGTCCCAAGCGTTGTCCGGATTTATTGGGCGTAAAGCGAGCG
+
GGGGGGGGGGGGGGGGGGGGGGGGGGGGGGGGGGGGGGGGGGGGGGGGGGGGGGGGGGGGGGGGGGGGGGCFGGGGGGGGGGGGGDGGGGGGGGGGGGGGGGGGGGGGCGGGGGGGGGGGGGGCGGGGGGGGGGGGGGGFFGDFGGGGGGGGGGGGGGGGGCGGGGGGGGGCFGGGGGGGGGGGGGGGGGEGGGGGGGGGGGGGGCFGGGGGGEGGEGGGGGEGFGGGGFGGGGGG5FGGGGGD
@M03364:276:000000000-BLYN8:1:1101:5836:10901 1:N:0:1
ACTCCTACGGGAGGCAGCAGTGGGGAATATTGCACAATGGGCGCAAGCCTGATGCAGCCATGCCGCGTGTATGAAGAAGGCCTTCGGGTTGTAAAGTACTTTCAGCGAGGAGGAAGGCATTAAGGTTAATAACCTTAGTGATTGACGTTACTCGCAGAAGAAGCACCGGCTAACTCCGTGCCAGCAGCCGCGGTAATACGGAGGGTGCAAGCGTTAATCGGAATTACTGGGCGTAAAGCGCACG
+
GGGGGGGGGGGGGGGGGGGGGGGGGGGGGGGGGGGGGGGGGGGGGGGGGGGGGGGGGGGGGGGGGGGGGGGGGGGGGGGGGGGGGGGGGGGGGGGGGGGGGGGGGGDGGGGGGGGGGGGGGGGGGGGGGGGGGGGGGFAFCGGCFGGEGGGGGGGGGGFGGGGGGGGGGEGGGGGGGGGGGGGCGGGGGGGGDEEGGGFFGGGEGEEEGG7@EGEGGGGGGGGGGGGGFFGFDDEGGC:D39D5
@M03364:276:000000000-BLYN8:1:1101:27274:10905 1:N:0:1
ACTCCTACGGGAGGCAGCAGTGGGGAATATTGCACAATGGGCGCAAGCCTGATGCAGCCATGCCGCGTGTATGAAGAAGGCCTTCGGGTTGTAAAGTACTTTCAGCGAGGAGGAAGGCGTTGTGGTTAATAACCGCAGCGATCGACGTTACTCGCAGAAGAAGCACCGGCTAACTCCGTGCCAGCAGCCGCGGTAATACGGAGGGTGCAAGCGTTAATCGGAATTACTGGGCGTAAAGCGCACG
+
FGFCFGGAEGCF7EGGGGFGGGGFF,@DFGGC9CFGFE<EED@FGGEFDGGCFCCEEFGGGGGG>FG:EF<,CFGGGGGGGDF,<FGC9B>FEFGEGFFFGG<E<F@E=FEEEFEE@A@++@?>EFFGFGGG@FCCFGGG7<+@7@FCFF@FGGGDC7FEDCE72FFD>:=C7,=ECC:<F8E,8CGGCD5CGE*=999C**:CEEE>6CFEC;EC=FC75===FG+0+3*:<95EFFGDGD35
@M03364:276:000000000-BLYN8:1:1101:5192:10911 1:N:0:1
ACTCCTACGGGAGGCAGCAGTAGGGAATCTTCGGCAATGGACGAAAGTCTGACCGAGCAACGCCGCGTGAGTGAAGAAGGTTTTCGGATCGTAAAACTCTGTTGTTAGAGAAGAACAAGGACGTTAGTAACTGAACGTCCCCTGACGGTATCTAACCAGAAAGCCACGGCTAACTACGTGCCAGCAGCCGCGGTAATACGTAGGTGGCAAGCGTTGTCCGGATTTATTGGGCGTAAAGCGAGCG
+
GGGGGGGGGGGGGGGGGGGGGGGGGGGGGGGGGGGGGGGGGGGGGGGGGGGGGGGGGGGGGGGGGGGGGGGGGGGGGGGGGGGGGGGGDGGGGGGGGGGGGGFGGGGGGGGGGGGGGGGGGGGFGGGGGGGGFGFGGGGGGGGGGGGGGGFGGGGGGGGGGGGGGGGGGGCGGGGGGGGGGGG7FFCGGGGGGGGDGGGGGGGGBFGGGGGGGGGGGGGGGG5AC7?0+<EEDDGECFGDCDG5
@M03364:276:000000000-BLYN8:1:1101:4616:10927 1:N:0:1
ACTCCTACGGGAGGCAGCAGTAGGGAATCTTCGGCAATGGACGAAAGTCTGACCGAGCAACGCCGCGTGAGTGAAGAAGGTTTTCGGATCGTAAAACTCTGTTGTTAGAGAAGAACAAGGACGTTAGTAACTGAACGTCCCCTGACGGTATCTAACCAGAAAGCCACGGCTAACTACGTGCCAGCAGCCGCGGTAATACGTAGGTGGCAAGCGTTGTCCGGATTTATTGGGCGTAAAGCGAGCG
+
GGGGGGGGGGGGGGGGGGGGGGGGDGGGGGGGGGGGGGGGGGGGDGGGGGGGGGGGGGGGGGGGGGGGGGGGGGGGGGGGGGGGGGGGGGGGGGGGGGGGGGGGGGGGGGGGGGGGGGGGGGGDFGGGGGGFGGGGGGGGGGGGGGGCFGGGGGGGFGGGGGGGGGGGEGGGCFGGGGGGGFG7BGEGGGGDGEG>FGGGGGGGGGFGGGGGGGGGEFFEGGG5?FGFFFCFGGGGGGGGG:C7
@M03364:276:000000000-BLYN8:1:1101:10610:10930 1:N:0:1
ACTCCTACGGGAGGCAGCAGTAGGGAATCTTCGGCAATGGACGAAAGTCTGACCGAGCAACGCCGCGTGAGTGAAGAAGGTTTTCGGATCGTAAAACTCTGTTGTTAGAGAAGAACAAGGACGTTAGTAACTGAACGTCCCCTGACGGTATCTAACCAGAAAGCCACGGCTAACTACGTGCCAGCAGCCGCGGTAATACGTAGGTGGCAAGCGTTGTCCGGATTTATTGGGCGTAAAGCGCGCG
+
GGGGGGGGGGGGGGGGGGGGGGGGGGGGGGGGGGGGGGGGGGGGGGGGGGGGGGGGGGGGGGGGGGGGGGGGGGGGGGGGGGGGGGGGGGGGGGGGGGGGGGGGGGGGGGGGGGGGGGFFGGGGGGGGGGGGGGGGGGGDGGGGGFGGGGGGGGGGGGGGGGGGFGGGGGGDGGGGGGGGGGGGGGGGGGGGGGGGGGGGGGGGGGFGGGGGGGGGGGGGG8EGEGGGFFGGGGCCFGGGGGGC
@M03364:276:000000000-BLYN8:1:1101:7973:10939 1:N:0:1
ACTCCTACGGGAGGCAGCAGTAGGGAATCTTCGGCAATGGACGAAAGTCTGACCGAGCAACGCCGCGTGAGTGAAGAAGGTTTTCGGATCGTAAAACTCTGTTGTTAGAGAAGAACAAGGACGTTAGTAACTGAACGTCCCCTGACGGTATCTAACCAGAAAGCCACGGCTAACTACGTGCCAGCAGCCGCGGTAATACGTAGGTGGCAAGCGTTGTCCGGATTTATTGGGCGTAAAGCGAGCG
+
GGGGGGGGGGGGGGGGGGGGGGGGGGGGGGGGGGGGGGGGGGGGGGGGGGGGGGGGGGGGGGGGGGGGGGGFGGGGGGGGGGGGGGGGGGGGGGGGGGGGGGGGGGGGGGGGGGGGGGGGGFGFGGGGGGGGGGGGGGGFGGGGGGGGGGGGGGGGGGGGGGGGGGGGGGGGGGGGGGGGDGGGGGGGGGGGDGGGGGGGFGGC;FGGF9CFGGGGC?EGEEGGDGGGGGGGDGG=FGGDGGDC
@M03364:276:000000000-BLYN8:1:1101:25136:10960 1:N:0:1
ACTCCTACGGGAGGCAGCAGTAGGGAATCTTCGGCAATGGACGAAAGTCTGACCGAGCAACGCCGCGTGAGTGAAGAAGGTTTTCGGATCGTAAAACTCTGTTGTTAGAGAAGAACAAGGACGTTAGTAACTGAACGTCCCCTGACGGTATCTAACCAGAAAGCCACGGCTAACTACGTGCCAGCAGCCGCGGTAATACGTAGGTGGCAAGCGTTGTCCGGATTTATTGGGCGTAAAGCGAGCG
+
GGGGGGGGGGGGGG7FGGGGGGGGGGGGGGGGGGGGGGGGGGGEGGGFGGGGGGGGGGGGGGDGGGGGGDGGGGGGGGGGGGGGGGGGGGGGGGGGGGGGGGGGGGGGGGGGGGGGGGGGGGGGGGGGGGGGGGGGGDFFGGGGGGGGGGGGGGGCGGGGGGGGGGGGGGGGGGGGGGGGGGGGGGGGFGGGGGGGCCGGGFGGGGGGGGGGGDEGGGGGGGG*<CGF?FGGGGDGGGGGGGGD
@M03364:276:000000000-BLYN8:1:1101:16362:10963 1:N:0:1
ACTCCTACGGGAGGCAGCAGTAGGGAATCTTCGGCAATGGACGAAAGTCTGACCGAGCAACGCCGCGTGAGTGAAGAAGGTTTTCGGATCGTAAAACTCTGTTGTTAGAGAAGAACAAGGACGTTAGTAACTGAACGTCCCCTGACGGTATCTAACCAGAAAGCCACGGCTAACTACGTGCCAGCAGCCGCGGTAATACGTAGGTGGCAAGCGTTGTCCGGATTTATTGGGCGTAAAGCGAGCG
+
GGGGGGGGGGGGGGGGGGGGGGGGGGGGGGGGGGGGGGGGGGGGGGGGGGGGGGEGGGGGGGGGGGGGGGGGGGGGGGGGGGGGGGGGGGGGGGGGGGGGGGGGGGGGGGGGGGGGGGGGGGGGGGGGGGGGGGGGDFFGGGGGGGEGGGGGGGGGGFGGGGGGGGGGGGGGGGGGGGGGGGGFGGGGGGGGGGGGGGGGGGGGGGGGCFGGGE55CCGEED=ACFGGGGGGGGGGGGFGGGGD
@M03364:276:000000000-BLYN8:1:1101:1969:10972 1:N:0:1
ACTCCTACGGGAGGCAGCAGTAGGGAATCTTCGGCAATGGACGAAAGTCTGATGGAGCAACGCCGCGTGAGTGAAGAAGGTTTTCGGATCGTAAAACTCTGTTGTTGGAGAAGAACGTATTTGATAGTAACTGATCAGGTAGTGACGGTATCCAACCAGAAAGCCACGGCTAACTACGTGCCAGCAGCCGCGGTAATACGTAGGTGGCAAGCGTTGTCCGGATTTATTGGGCGTAAAGCGAGCG
+
GGGGGGGGGGGGGGGGGGGGGGGGGGGGGGGGGGGGGGGGGGGGGGGGGGGGGGGGGGGGGGEGGGGGGGGFGGGGGGGGGGGFAFGGGDGGGGGGGGGGGGGGGFGGGGGGGGGGDBF?EBFFGGGGGGGGGGGDGGGFGGGGGGGGGGGFFDGFGGGGGGGGGGGGGGGGGGFGCGGGGGFFFGGGFGDGGEGECGGGCGGGGCGGGGGGCCCCG?FC5EGG?FGGGGGGGGGGGGGCDGDD
@M03364:276:000000000-BLYN8:1:1101:11763:10984 1:N:0:1
ACTCCTACGGGAGGCAGCAGTAGGGAATCTTCGGCAATGGACGAAAGTCTGACCGAGCAACGCCGCGTGAGTGAAGAAGGTTTTCGGATCGTAAAACTCTGTTGTTAGAGAAGAACAAGGACGTTAGTAACTGAACGTCCCCTGACGGTATCTAACCAGAAAGCCACGGCTAACTACGTGCCAGCAGCCGCGGTAATACGTAGGTGGCAAGCGTTGTCCGGATTTATTGGGCGTAAAGCGAGCG
+
GGGGGGGGGGGGGGGGGGGGGFGGGGGGGGGGGGGGGGGGGGGGGGGGGGGGGGGGGGGGGGGGGGGGGGGGGGGGGGGGGGGGGGGGGGGGGGGGGGGGGGGGGGGGGGGGGGGGGGGGGGGGGGGGGGGGGGGGGGGGGGGGGGGGGGGGGGGGGGGGGGGGGGGGGGGGGGGGGGGGGGGGGGGGGGGGGGGGGGGGGGGGGGGGGGGGGGGGGGGGGGGGFGGGGGGGGGGGFCFDGGGD
@M03364:276:000000000-BLYN8:1:1101:7467:10987 1:N:0:1
ACTCCTACGGGAGGCAGCAGTAGGGAATCTTCCACAATGGACGAAAGTCTGATGGAGCAACGCCGCGTGAGTGAAGAAGGTTTTCGGATCGTAAAACTCTGTTGTTGGAGAAGAACGTATTTGATAGTAACTGATCAGGTAGTGACGGTATCCAACCAGAAAGCCACGGCTAACTACGTGCCAGCAGCCGCGGTAATACGTAGGTGGCAAGCGTTGTCCGGATTTATTGGGCGTAAAGCGAGCG
+
GGGGGGGGGGGGGGGGGGGGGGGGGGGGGGGGGGGGGGGGGGGGGGGGGGGGGGGGGGGGGGGGGGGGGGGGGDGGGGGGGGGGGGGGGGGGGFGGGGGGGGGGGFGGGGGGGGGGG<FGGGGGGGGGGGGGGGGGGGGGGGGGGGGGGGGGGGGGGGGGGGGGGGGGGGGGGGGGGGGGGGGGGGGGFGDEGGGGGGGGGGCB?FGGDGGGGGGGDGGGGGGGGGGGGGGGCC=EFFGCDGGD
@M03364:276:000000000-BLYN8:1:1101:19602:11000 1:N:0:1
ACTCCTACGGGAGGCAGCAGTAGGGAATCTTCGGCAATGGACGAAAGTCTGACCGAGCAACGCCGCGTGAGTGAAGAAGGTTTTCGGATCGTAAAACTCTGTTGTTGGAGAAGAACGTATTTGATAGTAACTGATCAGGTAGTGACGGTATCCAACCAGAAAGCCACGGCTAACTACGTGCCAGCAGCCGCGGTAATACGTAGGTGGCAAGCGTTGTCCGGATTTATTGGGCGTAAAGCGAGCG
+
GGGGGGGGGGGGGGGGGGGGGGGGGGGGGGGGGGGGGGGGGGGGGGEFGGGGGGGGGGGGGGGGGGGGGGGFGGGGGGGGFGGGGGGGGGGGFGGGGGGGGGGGGGGFEGGGGGGGGGGGGGGGGGGGGGGGGGGGGGGGGGGGGGGGGGGGGFGGGGGGGGGGGGFEFGGGGGGGGGGGGGCFGGGGGECEGGGGGGGGGGCEGGGGGGGGGGGGGGGGG*1:?FCFFGGGGCEEGGFGGGG5
@M03364:276:000000000-BLYN8:1:1101:19716:11028 1:N:0:1
ACTCCTACGGGAGGCAGCAGTAGGGAATCTTCGGCAATGGGGGCAACCCTGACCGAGCAACGCCGCGTGAGTGAAGAAGGTTTTCGGATCGTAAAACTCTGTTGTTAGAGAAGAAAGTTAAGTAGAGTGGAAAGTTACTTAAGTGACGGTATGTAACCAGAAAGGGACGGCTAACTACGTGCCAGCAGCCGCGGTAATACGTAGGTCCCAAGCGTTGTCCGGATGTATTGGGCGTAAAGAGAGG
+
FFGGGGGGGGGGGGGGGGGGGFGGGGGG@GG966FFFFGGGGGCGGGGGFGGFEBFGGGGGGGGGGGGGG:9EFGGGGGG??EFGGG+++BFGGGF<EFGAFAABEDF,EAEFGG,FEFGDFFAD<5BD7,,C<8@F7@FDGD@=C,8@CF?,@==F,><EA@BBFF*3:>FEE7EG,>DF7FGC*<C:2**=51*=C<+8<9CC<;22<C*=E**2:+0788C=8CFGGGCF<17*7C*9*1/
@M03364:276:000000000-BLYN8:1:1101:12801:11044 1:N:0:1
ACTCCTACGGGAGGCAGCAGTAGGGAATCTTCCGCAATGGACGAAAGTCTGACGGAGCAACGCCGCGTGTGTGAAGAAGGTTTTCGGATCGTAAAGCACTGTTGTTAGAGAAGAACAAGGATAAGAGTCACTGCTTGTCCCTTGACGGTATCTAACCAGAAAGCCACGGCTAACTACGTGCCAGCAGCCGCGGTAATACGTAGGTGGCAAGCGTTGTCCGGAATTATTGGGCGTAAAGCGCGCG
+
FGGGGGGGGGGGGGGGGGGGGAFGGGGGGGGGGEGGGGGGFCFGGGDCFGGGFG:FGGGGGGGGGGGGGEGGGGGGGGGGGGGGGGGGGGGGGGGGGGGGGGGGFFFF<FGGGGGFGCGGGGGGF9FGGGGGFGGFCFGGGGGGGF:@FDFFCFGGGGGCFGFFCEFEE7FFFG9A7CG>F@EEFGGGG5EGECECGGGF<EGGGGGGGF@*;C**:ECEGCCF+AFFFF57<DDEF7FD<DD7
@M03364:276:000000000-BLYN8:1:1101:14052:11049 1:N:0:1
ACTCCTACGGGAGGCAGCAGTAGGGAATCTTCGGCAATGGGGGCAACCCTGACCGAGCAACGCCGCGTGAGTGAAGAAGGTTTTCGGATCGTAAAACTCTGTTGTTAGAGAAGAACGTTAAGTAGAGTGGAAAGTTACTTAAGTGACGGTAACTACCCAGAAAGGGACGGCTAACTACGTGCCAGCAGCCGCGGTAATACGTAGGTCCCGAGCGTTGTCCGGATTTATTGGGCGTAAAGCGAGC
+
GGGGGGGGGGGGGGGGGGGGGGGGGGGGGGGGGGGGGGGGGGGGGGGGGGGGGGGGGGGGGGGGGGGGGGGGGGGGGGGGGGGGGGGGGGGGGGGGGGFGGGGGGGGGGGGGGGGGGFGGGGGGGGGGGGGGGGGGGGGGGGGGGGGGECFGGGGGGCFGGGGGGGGGGGGGGGGGGGGGGGGGGGGGGGGGGGGGGFGGGGGGGGGGGGGDGCECEGGFGGGEEGF?FGGGGGGGGGGGGGG3
@M03364:276:000000000-BLYN8:1:1101:23133:11051 1:N:0:1
ACTCCTACGGGAGGCAGCAGTGGGGAATTTTGGACAATGGGGGCAACCCTGATCCAGCAATGCCGCGTGTGTGAAGAAGGCCTTCGGGTTGTAAAGCACTTTTGTCCGGAAAGAAATCGCACTTACTAATATTAGGTGTGGATGACGGTACCGGAAGAATAAGGACCGGCTAACTCCGTGCCAGCAGCCGCGGTAATACGGAGGGTGCAAGCGTTAATCGGAATTACTGGGCGTAAAGCGCACG
+
GGGGGGGGGGGGGGGGGGGGGGGGGGGGGGGGGGGGGGGGGGGGGGGGGGGGGGGGGGGGGGGGGGGGGGGGGGGGGGGGGGGGGGGGGGGGGGGGGGGGGGGGGGGGGGGGGGGGGGGGDFGFFGGGGFADFGFGGGGGGGGGGGGGGDGEFDEFEGGGGGGGGGGGDGGGGGGGGGGGGGGGGGGGGGGGGGGGFFGGGGGGGGGGGGGGGGGGDGGGGGGGGGGGGGGGGDGDF=FGGGG<
@M03364:276:000000000-BLYN8:1:1101:5090:11076 1:N:0:1
ACTCCTACGGGAGGCAGCAGTAGGGAATCTTCGGCAATGGACGAAAGTCTGACCGAGCAACGCCGCGTGAGTGAAGAAGGTTTTCGGATCGTAAAACTCTGTTGTTAGAGAAGAACAAGGACGTTAGTAACTGAACGTCCCCTGACGGTATCTAACCAGAAAGCCACGGCTAACTACGTGCCAGCAGCCGCGGTAATACGTAGGTGGCAAGCGTTGTCCGGATTTATTGGGCGTAAAGCGAGCG
+
GGGGGGGGGGGGGGGGGGGGGGGGGGGGGGGGGGGGGGGGGGGGGGGFGGGGGGGGGGGGGGGGGGGGGGGCFGGGGGGGFFGGGFGGGDGGGGGGGGGGGGGGGGFGGGGGGGGGGGGFGGGGGGGGGGGGGGFFGGGGDGFGGGGGGGGFGGGGGGGGGGGGGGGEGEGGGGG?FGGCFGFEC:CGGCEEGGGDFF?>+?=EEEFFGG=EGGGGECFEGGGGFGGGGGGGGGGGGGGGCDDC
@M03364:276:000000000-BLYN8:1:1101:15443:11086 1:N:0:1
ACTCCTACGGGAGGCAGCAGTAGGGAATCTTCGGCAATGGACGAAAGTCTGACCGAGCAACGCCGCGTGAGTGAAGAAGGTTTTCGGATCGTAAAACTCTGTTGTTAGAGAAGAACAAGGACGTTAGTAACTGAACGTCCCCTGACGGTATCTAACCAGAAAGCCACGGCTAACTACGTGCCAGCAGCCGCGGTAATACGTAGGTGGCAAGCGTTGTCCGGATTTATTGGGCGTAAAGCGAGCG
+
GGGGGGGGGGGGGGGGGGGGGGGGGGGGGGGGGGGGEGGGGGGGGGGGGGGGGGGGGGGGGGGGGGGGGGGGGGGGGGGGGGGGGGGGGGGGGGGGGGGGGGGGGGGGGGGGGGGGGGGGGGGGGGGGGGGGGGGGGGGCFGGGGGGGGGGGGGGGGGGGGGGGGGGGGGGGGGGGGGGGGGGGGGFGGGGGGGGGGGGGGGGGGGGGGGGCEGGDCFGGGG==FGGGGGG:>DGGGGGGGGG<
@M03364:276:000000000-BLYN8:1:1101:21689:11104 1:N:0:1
ACTCCTACGGGAGGCAACAGTAGGGAATCTTCGGCAATGGACGAAAGTCTGACCGAGCAACGCCGCGTGAGTGAAGAAGGTTTTCGGATCGTAAAACTCTGTTGTTAGAGAAGAACAAGGACGTTAGTAACTGAACGTCCCCTGACGGTATCTAACCAGAAAGCCACGGCTAACTACGTGCCAGCAGCCGCGGTAATACGTAGGTGGCAAGCGTTGTCCGGATTTATTGGGCGTAAAGCGAGCG
+
GGGGGGGGGGGGDCGGGFFGGGGGGGGGGGGFGEEGGFGGGGGGGGGGGFGGGGGGGGGGGDEGGGGE@CFFFGGGGGGGE<EEAFGECEGGGGGGGFGEGGGGGCCG<FFFFGGGFGGGG<F+:AFFGFGGGGFGGGG:=DEC8FFEEC+@CC9=CGFGGGFD>FGGDCGDFCFGGGGGGFGGFDGF7:EECEGGFGGGFFGGGDGFGC5CEGE5/03::*/:0AFDGGC5CDEGF7*9CD3)
@M03364:276:000000000-BLYN8:1:1101:18472:11105 1:N:0:1
ACTCCTACGGGAGGCAGCAGTAGGGAATCTTCGGCAATGGACGAAAGTCTGACCGAGCAACGCCGCGTGAGTGAAGAAGGTTTTCGGATCGTAAAACTCTGTTGTTAGAGAAGAACAAGGACGTTAGTAACTGAACGTCCCCTGACGGTATCTAACCAGAAAGCCACGGCTAACTACGTGCCAGCAGCCGCGGTAATACGTAGGTGGCAAGCGTTGTCCGGATTTATTGGGCGTAAAGCGAGCG
+
GGGGGGGGGGGGGGGGGGGGGFGGGGGGGGGGGGGGGGGGGGGGGGGGGGGGGGGGGGGGGGGGGGGGGGGGGGGGGGGGGGGGGGGGGGGGGGGGGGGGGGGGGGGGGGGGGGGGGGFGGGGFGEGGFGFGGGGGGCGCGGGGGGGGGGGGGGGGGGGGGGGGGGGGGGGGGGGGGGGCGFGGGGGGGGGEGGGGGGGG9C88<CFGGGGGGGGGGGGGGCEEGGGFG6@57>:=5::9DDC5
@M03364:276:000000000-BLYN8:1:1101:3634:11137 1:N:0:1
ACTCCTACGGGAGGCAGCAGTAGGGAATCTTCGGCAATGGACGAAAGTCTGACCGAGCAACGCCGCGTGAGTGAAGAAGGTTTTCGGATCGTAAAACTCTGTTGTTAGAGAAGAACAAGGACGTTAGTAACTGAACGTCCCCTGACGGTATCTAACCAGAAAGCCACGGCTAACTACGTGCCAGCAGCCGCGGTAATACGTAGGTGGCAAGCGTTGTCCGGATTTATTGGTCTTAAAGCGAGCG
+
GGGGGGFGGGGGGGDGGGGGFGFGGGGGGEGGFFGGGGGDFGGGGGGGGGGG9ECEGGGGGDGGGGGGGDFCFGGGGGGCCFEFGGGGGD7EGGGGGGGGGGDFGEGGEGGGGGGGCGG<EGGGGGGGGGGGGGGGGGGCGGGGGGGGGCFGDFFGGGFDFFCGGGFC7CF7FGGGGGGG77,CFGGCB8CGEEGCEGFGFGCEGG5FF@FGGGGGGGGGEEGGGGFF:?0<**0<CFGGGGGD
@M03364:276:000000000-BLYN8:1:1101:4218:11156 1:N:0:1
ACTCCTACGGGAGGCAGCAGTAGGGAATCTTCGGCAATGGACGAAAGTCTGACCGAGCAACGCCGCGTGAGTGAAGAAGGTTTTCGGATCGTAAAACTCTGTTGTTAGAGAAGAACAAGGACGTTAGTAACTGAACGTCCCCTGACGGTATCTAACCAGAAAGCCACGGCTAACTACGTGCCAGCAGCCGCGGTAATACGTAGGTGGCAAGCGTTGTCCGGATTTATTGGGCGTAAAGCGAGCG
+
FEEFGGGGGEGGDGEGEFGFEFCEEFEGGGEFGGGGGGGFFFGGDGEF<6FEGGG7FGCFFGGGGCE8CCCEFFGGGGGG,E?FGGD@BFGG8FDFGGFFGGGGGGGC9<EEFF<FECEGCGGGD8FGFCGGGGGFGFGEEDGGGGFCGCGFFCCFFGGGGF7:<FGGG>FGGFGFGC>>FGECFGCFFC>EGGEGGCC5BFFEGCCF69**=BCGGGFGGC::+<+<+<8C)9EGCGG<5C))
@M03364:276:000000000-BLYN8:1:1101:24506:11156 1:N:0:1
ACTCCTACGGGAGGCAGCAGTAGGGAATCTTCGGCAATGGACGAAAGTCTGACCGAGCAACGCCGCGTGAGTGAAGAAGGTTTTCGGATCGTAAAACTCTGTTGTTAGAGAAGAACAAGGACGTTAGTAACTGAACGTCCCCTGACGGTATCTAACCAGAAAGCCACGGCTAACTACGTGCCAGCAGCCGCGGTAATACGTAGGTGGCAAGCGTTGTCCGGATTTATTGGGCGTAAAGCGAGCG
+
GGGGGGGGGGGGDGGGGGGGGGGGGGGGGGGGGGGGCFGGGGGGGGGGFFGGGFGGGGGGGGGDFGGBFEEFGDGGGGGGGGGFGGGGGGGFGFGGGGGGGGGGGFGGGGGGGGGGGGFGGGGGGGGGGGGGGGGGDFFFGGGGGGGGGGGGGGGGFDGGGGGGGGGGGGGGFFGGGGGGFGGGGGFFGGGGGGGGGGGGCCFGGGGGGGGGGBEGGGGGGDE=F7?FGGGGDGGGGGGGCDGD
@M03364:276:000000000-BLYN8:1:1101:22624:11163 1:N:0:1
ACTCCTACGGGAGGCAGCAGTAGGGAATCTTCGGCAATGGACGAAAGTCTGACCGAGCAACGCCGCGTGAGTGAAGAAGGTTTTCGGATCGTAAAACTCTGTTGTTAGAGAAGAACAAGGACGTTAGTAACTGAACGTCCCCTGACGGTATCTAACCAGAAAGCCACGGCTAACTACGTGCCAGCAGCCGCGGTAATACGTAGGTGGCAAGCGTTGTCCGGATTTATTGGGCGTAAAGCGAGCG
+
GGGGGGGGGGGGGGDGGGFGEGGGGGGGGGGGGGGGGGGGGGGGGGGGGGGGGGGGGGGFGGGGGGG@FEGGGGGGGGGGFFFGFGGEFEGFGGGGGGGGGGGGF8EGGGGGGGGGGGGGGGGBFGGGGGGGFGGGGGGGGGGGGGGGGGGGGGGFGGGGGGGGGGGGGGGGGGCGGGGGGGEGGGGGGGBEDEGGGFFGGGGGGGFGGGGFGEGCEGGGDGE5?GEGDFGGC9EGGGGGGG:7
@M03364:276:000000000-BLYN8:1:1101:21291:11165 1:N:0:1
ACTCCTACGGGAGGCAGCAGTAGGGAATCTTCGGCAATGGACGAAAGTCTGACCGAGCAACGCCGCGTGAGTGAAGAAGGTTTTCGGATCGTAAAACTCTGTTGTTAGAGAAGAACAAGGACGTTAGTAACTGAACGTCCCCTGACGGTATCTAACCAGAAAGCCACGGCTAACTACGTGCCAGCAGCCGCGGTAATACGTAGGTGGCAAGCGTTGTCCGGATTTATTGGGCGTAAAGCGAGCG
+
GGGGGGGGGGGGGGGGGGGGGGGGGGGGGGGGGGGGGGGGGGGGGGGGGGGGGGGGGGGGGGGGGGGGGGGGGGGGGGGGFGGGGGGGGGGGGGGGGGGGGGGGGGGGGGGGGGGGGGFGGGGFFGGGGGGGGGGGGGGGGGGGGGGGGGGGGGGGGGGGGGGGGGGGGGGGGGGGGGGGGGGGGGGGGGGGGGGGGGGGGGGGGFGGGGGGGGCEGGGGGGEEGGGFGGGGGDGGGGGDGGGD
@M03364:276:000000000-BLYN8:1:1101:9046:11175 1:N:0:1
ACTCCTACGGGAGGCAGCAGTAGGGAATCTTCGGCAATGGACGAAAGTCTGACCGAGCAACGCCGCGTGAGTGAAGAAGGTTTTCGGATCGTAAAACTCTGTTGTTAGAGAAGAACAAGGACGTTAGTAACTGAACGTCCCCTGACGGTATCTAACCAGAAAGCCACGGCTAACTACGTGCCAGCAGCCGCGGTAATACGTAGGTGGCAAGCGTTGTCCGGATTTATTGGGCGTAAAGCGAGCG
+
GGGGGGGGGGGGGGGGGGGGGGGGGGGGGGGGGGGGGGGGGGGGGGGGGFGGGGGGGGGGGGGGGGGGGEGGGGFGGGFGGFGGGGGGGGGGGGGAFGGGGGGGGGGGGFGGGGGGFGGGFGGGGFGGGGGGGGGGGGGGGGGGGGGGGGGGGGGGGGGGGGGGGGGEEGGGGFGCFEGEFGGGGGGGGEGGGEEEGGGGGGGGGGGGGGGFGGGEGGGGGEG5<FGGGGDF<5CEGGFGGGD5
@M03364:276:000000000-BLYN8:1:1101:16190:11187 1:N:0:1
ACTCCTACGGGAGGCAGCAGTAGGGAATCTTCGGCAATGGACGAAAGTCTGACCGAGCAACGCCGCGTGAGTGAAGAAGGTTTTCGGATCGTAAAACTCTGTTGTTAGAGAAGAACAAGGACGTTAGTAACTGAACGTCCCCTGACGGTATCTAACCAGAAAGCCACGGCTAACTACGTGCCAGCAGCCGCGGTAATACGTAGGTGGCAAGCGTTGTCCGGATTTATTGGGCGTAAAGCGAGCG
+
GGGGGGGGGGGGGGGGGGGGGFGGGGGFGGGGGDGGGGGGGGGGGGGGGFGGGGGGGGGGGGGGGGGGGGGGGGGFGGGGGGGGGGGGGGGGGGGGGGGGGGGGGGGGGGGGFGGGGGFEFGGGGGDGGGGGGGGGGGGGGGGGGGGGGGGGGGGGGGGGGGGGGGGGGGGGGGGGGEGFFFGFGGGFGGGGDGGDGGGGGGGGFGGGGGGFGEEGGG?==?C=CCGGEFGFGGGGFFFGGGGD
@M03364:276:000000000-BLYN8:1:1101:6687:11196 1:N:0:1
ACTCCTACGGGAGGCAGCAGTAGGGAATCTTCGGCAATGGACGAAAGTCTGACCGAGCAACGCCGCGTGAGTGAAGAAGGTTTTCGGATCGTAAAACTCTGTTGTTAGAGAAGAACAAGGACGTTAGTAACTGAACGTCCCCTGACGGTATCTAACCAGAAAGCCACGGCTAACTACGTGCCAGCAGCCGCGGTAATACGTAGGTGGCAAGCGTTGTCCGGATTTATTGGGCGTAAAGCGAGCG
+
GGGGGGGGGGGGGGGGGGGGECGGGGGGGGGGGGGGGGGGGGGGGGGGGGGGGGGEGGGFGGGGGGGGGGGGGGGGGGGCGGGGGGGGGGGGGGCFGGGGFGGGGGGGGGGGGGGGGGFFGGGGFGGGGGGFFGFFGGGGGGGGGGGGE?FGDGGGGGGGGGCAF7:F:7FEDGGGFGGGGGGGGGGGGGGGEEE7CC98CGFC;CGGCFFFGGCCEGGGG5CED7C?EGGGGDEGFGG3CDGD
@M03364:276:000000000-BLYN8:1:1101:15180:11222 1:N:0:1
ACTCCTACGGGAGGCAGCAGTAGGGAATCTTCGGCAATGGACGAAAGTCTGACCGAGCAACGCCGCGTGAGTGAAGAAGGTTTTCGGATCGTAAAACTCTGTTGGTAGAGAAGAACGTTGGTGAGAGTGGAAAGCTCATCAAGTGACGGTAACTACCCAGAAAGGGACGGCTAACTACGTGCCAGCAGCCGCGGTAATACGTAGGTCCCGAGCGTTGTCCGGATTTATTGGGCGTAAAGCGAGG
+
GGGGGGGGGGGGGGGGGGGGGGGGGGGGGGGGGGGGGGGGGGGGGGGGGGGGGGGGGGGGGGGGGGGGGGGGGGGGGGGGGGGGGGGGGGGGGGGGGGGGGGGGGGGGGGGGGGGGGGGGGGGGGGGGGGGGGGGGGGGGGGGGGGGGGGGGGGGGFGGGGGGGGGGGGGGGGGGGFGGGEGGGGGGGGGGGGGGGGGGGGGGGGGGGGCEGDGGGCGGGGGEGGGGGGGGCFCGEGGGGGGG)
@M03364:276:000000000-BLYN8:1:1101:15966:11239 1:N:0:1
ACTCCTACGGGAGGCAGCAGTAGGGAATCTTCGGCAATGGACGAAAGTCTGACCGAGCAACGCCGCGTGAGTGAAGAAGGTTTTCGGATCGTAAAACTCTGTTGTTAGAGAAGAACAAGGACGTTAGTAACTGAACGTCCCCTGACGGTATCTAACCAGAAAGCCACGGCTAACTACGTGCCAGCAGCCGCGGTAATACGTAGGTGGCAAGCGTTGTCCGGATTTATTGGGCGTAAAGCGAGCG
+
GGGGGGGGGGGGGGGGGGGGGGGGGGGGGGGGGGGGGGGGFGGEGGGGGGGGGGGGGGEGGGGGGGGCFGGGGGGGGGGGGGGGGGGGGGGGGGGGGGGGGGGGGGGCGGGGGGGGGGBFGGGGCAGGGGGGGGGGGGFEGBFGGGGGGGGGGGGGGGGGGFGGGGGEGGEGGGGGGCGCGGFGGGGGFCDGGBEEGGGFGGGGCFFFFFAFGEGGEGGGGGGG6?<FGGFF3DCEFFGGGGG5
@M03364:276:000000000-BLYN8:1:1101:26139:11240 1:N:0:1
ACTCCTACGGGAGGCAGCAGTAGGGAATCTTCCGCAATGGACGAAAGTCTGACGGAGCAACGCCGCGTGTGTGAAGAAGGTTTTCGGATCGTAAAGCACTGTTGTTAGAGAAGAACAAGGATAAGAGTCACTGCTTGTCCCTTGACGGTATCTAACCAGAAAGCCACGGCTAACTACGTGCCAGCAGCCGCGGTAATACGTAGGTGGCAAGCGTTGTCCGGAATTATTGGGCGTAAAGCGCGCG
+
GGGGGGGGGGGGGGGGGGGGGGGGGGGGGGGFGGGGGGGGGGGG@FGFFFGGGGGGGGGGGGGGGDGGGEGGGGGGGGGGFGGGGGGEGEGGGGGGGGGGGGGGGCFGGGGGFFGFDEEFFGFGGGGGGGGGGGGGF<DA<FFGGGGGGGFGGGGCFG7FFGFFFGGGGGGGFGGGFEGGGFC@E:ECCEGGGGEGF9>E9FFGGGCFFFGGGGGG5?FGGEGFFFCEFGGGD5EGGGGDDGGC
@M03364:276:000000000-BLYN8:1:1101:27625:11256 1:N:0:1
ACTCCTACGGGAGGCAGCAGTGGGGAATATTGCACAATGGGGGAAACCCTGATGCAGCGACGCCGCGTGAGCGAAGAAGTATTTCGGTATGTAAAGCTCTATCAGCAGGGAAGAAACTGACGGTACCTGACTAAGAAGCACCGGCTAACTCCGTGCCAGCAGCCGCGGTAATACGGAGGGTGCAAGCGTTAATCGGAATTACTGGGCGTAAAGCGCACGCAGGCGGTCAATTAAGTCAGATGTG
+
C9EF8CFDECGGGGGGGGGGFFC8FFF8FFGGFGGGGGGGFGEGGGGGGC8EF<A9FC@FECEGECEFGGGFFG7FFGFCEGFAACD+BCE?FDFFEFFFGGCFFFGFG7FGGGDGDFFF8FCCFEFGGC8<FFFGG@,<DFGG7>FGG9AFGGG@7FGGGGGFGDCC:FGGG,B*<*CC*=E+5;CECGG52CCCEEG:;9@C8>CEEC*CE:CEGG5**/*1/:E**0CFFDGGGGGGGG::
@M03364:276:000000000-BLYN8:1:1101:16075:11299 1:N:0:1
ACTCCTACGGGAGGCAGCAGTAGGGAATCTTCGGCAATGGACGAAAGTCTGACCGAGCAACGCCGCGTGAGTGAAGAAGGTTTTCGGATCGTAAAACTCTGTTGTTAGAGAAGAACAAGGACGTTAGTAACTGAACGTCCCCTGACGGTATCTAACCAGAAAGCCACGGCTAACTACGTGCCAGCAGCCGCGGTAATACGTAGGTGGCAAGCGTTGTCCGGATTTATTGGGCGTAAAGCGAGCG
+
GGGGGGGGGGGGGGGGGGGGGGFGGGGGGGGGGGGGGGGGGGGGGGGGGGGGGGGGGGGGGGGGGGGGGGGGGGFGGGGGGGGGGGGGEGDGGGGGGGGGGGGGGFGFGGGGGGGGGG<EGGGEGGGGGGGGGGGGGGGGFGGGGGGGGFFAFFGGFGGFGGGGGGGGCGGGGGGGFGGC<EFGGGGGGGGGGGGEEGGGFGFGGGFGGGGGGGGGGCFGGGDEFFGGFFFGDDEGGGGGGGGD
@M03364:276:000000000-BLYN8:1:1101:12281:11300 1:N:0:1
ACTCCTACGGGAGGCAGCAGTAGGGAATCTTCGGCAATGGACGAAAGTCTGACCGAGCAACGCCGCGTGAGTGAAGAAGGCTTTCGGATCGTAAAACTCTGTTGGTAGAGAAGAACAAGGACGTTAGTAACTGAACGTCCCCTGACGGTATCTAACCAGAAAGCCCCGGCTAACTACGTGCCAGCAGCCGCGGTAATACGTAGGTGGCAAGCGTTGTCCGGAATTATTGGGCGTAAAGCGCGCG
+
EFGGGGGGGGGGGGGGGGFGGFGGGGGG9FG,,,@EGGGG@EF:CGGFFGGGCCCFGG:F<FGGGGGEE7:FFGGGGGGG,9BFGGG7FBFGGGG<,9EFAFC<,8,C,EFCFGGAEE,,4,@33,+8C,,8BF9>F+:F+6FEGGG7CF<CBC<B,@,CFFFG,*@FECEGGGGFGGGGGCGGGGGGGGGGGGGGGGGC??FE99BEEGGGGGD85+<7=EGGEG7@FGCCD5CEFDDGGD:7
@M03364:276:000000000-BLYN8:1:1101:14139:11302 1:N:0:1
ACTCCTACGGGAGGCAGCAGTAGGGAATCTTCGGCAATGGACGAAAGTCTGACCGAGCAACGCCGCGTGAGTGAAGAAGGTTTTCGGATCGTAAAACTCTGTTGTTAGAGAAGAACAAGGACGTTAGTAACTGAACGTCCCCTGACGGTATCTAACCAGAAAGCCACGGCTAACTACGTGCCAGCAGCCGCGGTAATACGTAGGTGGCAAGCGTTGTCCGGATTTATTGGGCGTAAAGCGAGCG
+
GGGGDGGGGGGGGGGGGGGGGFGGGGGGGGGGGGGGGGGGGGGGGGGFFGGGGGGGGGGGGGGGGGGGGGGGGGGGDFGGGGGGGGGGGEFGGGGGGGGGGGGGGGGGGFFEGGGGGGGGGFFFEGGGGGGGGGGGFGGCECGGGGGGGGGGGGGGGGGGGGGGGGGGEFGGGGGGGGGCFGGGGGFGGGGGCEGGGGGG+?BECGGGFGGGGGGGE9:=5CEEGGFF?FF5>DCEFC75CGDC
@M03364:276:000000000-BLYN8:1:1101:20439:11306 1:N:0:1
ACTCCTACGGGAGGCAGCAGTGGGGAATATTGCACAATGGGCGCAAGCCTGATGCAGCCATGCCGCGTGTATGAAGAAGGCCTTCGGGTTGTAAAGTACTTTCAGCGGGGAGGAAGGTGATGAACTTAATACGTTCATCAATTGACGTTACCCGCAGAAGAAGCACCGGCTAACTCCGTGCCAGCAGCCGCGGTAATACGGAGGGTGCAAGCGTTAATCGGAATTACTGGGCGTAAAGCGCACG
+
GGGGGGGGGGGGGGGGGG9FFGFGGGGGFGGDFGGGGGGGGFGGGGGGGGGGGGGGGGGGGGGGGGGEGGGGGGEFEGGGCFGGGGGGGGGEGGGGGGGGFGFGGGGGGGFFEGGFEFGFBFG9FADGGGFAFDFFGGFFFCCD9FEFFGGGGGEGGEGG:FFGGGGFEGGGGFGGGGGGGFFC:C6=FGDGGGEGCGGC58CEGGE>+<F58C=E5:9FGEGDGGGGG6CDG9:5DFGGGDDC
@M03364:276:000000000-BLYN8:1:1101:9076:11344 1:N:0:1
ACTCCTACGGGAGGCAGCAGTAGGGAATCTTCGGCAATGGACGAAAGTCTGACCGAGCAACGCCGCGTGAGTGAAGAAGGTTTTCGGATCGTAAAACTCTGTTGTTAGAGAAGAACAAGGACGTTAGTAACTGAACGTCCCCTGACGGTATCTAACCAGAAAGCCACGGCTAACTACGTGCCAGCAGCCGCGGTAATACGTAGGTGGCAAGCGTTGTCCGGATTTATTGGGCGTAAAGCGAGCG
+
GGGGGGGGGGGGGGGGGGGGGGGGGGGGGGGGGGGGGGGGGGGGGGGGGCGGGGGGGGGGGGGGGGGGGGGGFGFGGGGGGGGGGGGGGGGGGGGGGGGGGGGGGGGGGGGGGGGGGGEFGGGGGGGGGGGGGGFGGGGEGGGGGGGCFGFGGGGGGGGGGGGGFGGGGEFGGGGGGGGGGGGGGGGGGGGGGGGGGGGGGGG*BFGGGGGGGGCGGGGGGGCEGGGGGGGGGGGGGGG:DGGC
@M03364:276:000000000-BLYN8:1:1101:5934:11364 1:N:0:1
ACTCCTACGGGAGGCAGCAGTGGGGAATATTGGACAATGGACCGAGAGTCTGATCCAGCAATTCTGTGTGCACGATGAAGTTTTTCGGAATGTAAAGTGCTTTCAGTTGGGAAGAAAAGAATGACGGTACCAACAGAAGAAGTGACGGCTAAATACGTGCCAGCAGCCGCGGTAATACGTATGTCACAAGCGTTATCCGGATTCATTGGGCGTAAAGCGCGTCTAGGTGGTTATATAAGTCTG
+
EGFGGFEFGGGGGGGGGGFGGFDFGF@EEGGGGGAFGGFGGGGGGGFGGGGGDGGGGFFG<EGGGGGFGGG<CC7FDGFFEGGGGGGDF7FFFFGFFGGGGGFFFGDFGGGGCE8EFFGFEFFFCGGFGGGGGGFG@<AFCEGFE?F>+C:FDGA?FFGFGGGFFGFDFFGGGCEFGGFFF9DGG9B;CCFEEG8DGGGD5:52B@CF,C5??EG=CC5CC3*:*++5A5C5C>C::CCC7*:
@M03364:276:000000000-BLYN8:1:1101:24183:11364 1:N:0:1
ACTCCTACGGGAGGCAGCAGTGGGGAATATTGCACAATGGGCGCAAGCCTGATGCAGCCATGCCGCGTGTATGAAGAAGGCCTTCGGGTTGTAAAGTACTTTCAGCGAGGAGGAAGGCGTTGTGGTTAATAACCGCAGCGATTGACGTTACTCGCAGAAGAAGCACCGGCTAACTCCGTGCCAGCAGCCGCGGTAATACGGAGGGTGCAAGCGTTAATTGGAATTACTGGGCGTAAAGCGCACG
+
GGGGGGGGGGGGGGGEGGGGGGGGGGGGGGGCFGGGGGGGGFGECGGGGGGGGGFGGGGGGFGGGGGGGGGGGGGGGGGGGFGGGGGGGGGGFGGDFEGGFGFGGGGEGGGGGGGGGGGCFFGGGEGGFFFGGGGGFEEFGGGGGGGGGGGAEDGEFEGGGGGGFGG7CFDEBFFGFGGGGGGGGGGGCCGEGGCC99;88*=EEGGD?FG=CEG=CFGGGG??E@C@:C5CDGC5>:>DDDGC
@M03364:276:000000000-BLYN8:1:1101:14738:11371 1:N:0:1
ACTCCTACGGGAGGCAGCAGTGGGGAATATTGCACAATGGGCGCAAGCCTGATGCAGCCATGCCGCGTGTGTGAAGAAGGCCTTCGGGTTGTAAAGCACTTTCAGCGAGGAGGAAGGTGGTGAACTTAATACGTTCATCAATTGACGTTACTCGCAGAAGAAGCACCGGCTAACTCCGTGCTAGCAGCCGCGGTAATACGGAGGGTGCAAGCGTTAATCGGAATTACTGGGCGTAAAGCGCACG
+
GGGGGGGGGGGGGGGGGGGGGGGGGGGGGGGGGGGGGGGGGGGGGGGGGGGGGGGGGGGGGGGGGGGGGGFGGGGGGGGGGGGGGGGGGDGGGGGGGGGGGGGGGGGFGGFEGGGGGGGGGGGGGGGGGGGGGGGGGGGGGGGGGGGGGGGGGGGGGGGGGGGGGGGGGGGGGGGGGGGGG7DGGFGGGGDEGEEGGGGGGDEGGGGGGGGGGGCC5FGGGGGGGGGGGGFFDGGGGGGGC<)/
@M03364:276:000000000-BLYN8:1:1101:21478:11372 1:N:0:1
ACTCCTACGGGAGGCAGCAGTAGGGAATCTTCGGCAATGGACGAAAGTCTGACCGAGCAACGCCGCGTGAGTGAAGAAGGTTTTCGGATCGTAAAACTCTGTTGTTAGGGAAGAACAAGGACGTTAGTAACTGAACGTCCCCTGACGGTATCTAACCAGAAAGCCACGGCTAACTACGTGCCAGCAGCCGCGGTAATACGTAGGTGGCAAGCGTTGTCCGGATTTATTGGGCGTAAAGCGAGCG
+
GGGGGGGGGGGGGGGGGGGGGGGGGGGGGGGGGGGGGGGGGGGGGGGGGGGGGGGGGGGGGGGGEGDFGGGGGGGGGGGGGGGGGGGGGGGGGGGGGGGGGGGGGGGGGGGGGGGGGGGFFGGEGGGGGGGGGGGGGGGGGGGGGGGGGGFGGFGGGGGGGGGGGGGGGGGGGGGGGGGGGGGGGGGGGGGGGGGGGGGGGGGGGGGGGGFFEEGGGFGGGG=CFFGGGGGF5DGGGGGGGGGD
@M03364:276:000000000-BLYN8:1:1101:18966:11373 1:N:0:1
ACTCCTACGGGAGGCAGCAGTAGGGAATCTTCGGCAATGGACGAAAGTCTGACCGAGCAACGCCGCGTGAGTGAAGAAGGTTTTCGGATCGTAAAACTCTGTTGTTAGAGAAGAACAAGGACGTTAGTAACTGAACGTCCCCTGACGGTATCTAACCAGAAAGCCACGGCTAACTACGTGCCAGCAGCCGCGGTAATACGTAGGTGGCAAGCGTTGTCCGGATTTATTGGGCGTAAAGCGAGCG
+
GGGGGGGGGGEGGGGGGGGGGGGGGGGGGGGGGGGGGGGGFGGGFFGFGGGGGGEGGGGGGGGGGGGCFFDEEGFGGGGGEFGGGGGGGGGGGGGGGGGGGGGGGGGGFGGGGGGGGGGGGGG:FFGGGGGGGGGFFGFGGGGGGGGGGGGGGG9FFGGGCGGGGGGGGGGGGGGGGGGGGGGGGFGGGG5EGGEGGEGGFFGCFGGGFFGGGGGGGGGGG8;/AC9EGGGFDGGC*?CDGGG5
@M03364:276:000000000-BLYN8:1:1101:7761:11379 1:N:0:1
ACTCCTACGGGAGGCAGCAGTAGGGAATCTTCCGCAATGGACGAAAGTCTGACGGAGCAACGCCGCGTGTGTGAAGAAGGTTTTCGGATCGTAAAGCACGGTTGTTAGAGAAGAACAAGGATAAGAGTCACTGCTTGTCCCTTGACGGTATCTAACCAGAAAGCCACGGCTAACTACGTGCCAGCAGCCGCGGTAATACGCAGGTGGCAAGCGTTGTCCGGAATTATTGGGCGTAAAGCGCGCG
+
DEFGFGGCGEEDGGGGGGGGGGGGCFFGGFG<EFGGD7FGFGGGGGGGGGFAFEE77FFFFGGGGEGFEEFGFGCEGGDEFFF,,@F?CCCBFFFFGFG++DFEGE9FBECGGG,E?D@,855F<5=FA9DFGFF<@,<D=BD=FGDEGF7FFCA>D,8@3F,D@CF7F7F@C7;;CEFFD:D,:EC@FCEDEGGDG9BC*;CCB<*B9CF=*3C*/+3:5***09<906**79C*1*2))>D<
@M03364:276:000000000-BLYN8:1:1101:11147:11381 1:N:0:1
ACTCCTACGGGAGGCAGCAGTAGGGAATCTTCGGCAATGGACGAAAGTCTGACCGAGCAACGCCGCGTGAGTGAAGAAGGTTTTCGGATCGTAAAACTCTGTTGTTAGAGAAGAACAAGGACGTTAGTAACTGAACGTCCCCTGACGGTATCTAACCAGAAAGCCACGGCTAACTACGTGCCAGCAGCCGCGGTAATACGTAGGTGGCAAGCGTTGTCCGGATTTATTGGGCGTAAAGCGAGCG
+
GGGGGGGGGGGGGGGGGGGGGGGGGGGGGGGGGGGGGGGGGGGGGGGFGGGGGDFGGDGGGGGGGGGGGGGGGGGGGGGGAFGGGGGGGGGCGGGGGFFFFGGG?FEFGGGGGGGGGGGGGCFGFGGGGGFFGGGFFGGEDGGGGGGGGGFGGGGGGGGGGGGGGGGGGGGGGGGGGGGGGGGGCGGGGGGGGEGGGGGGFGGGGGGGGGF=ECC5CGGGGGGGGGGFGGGCG3EEGGGGGG:C
@M03364:276:000000000-BLYN8:1:1101:22225:11396 1:N:0:1
ACTCCTACGGGAGGCAGCAGTGGGGAATATTGCACAATGGGCGCAAGCCTGATGCAGCCATGCCGCGTGTATGAAGAAGGCCTTCGGGTTGTAAAGTACTTTCAGCGAGGAGGAAGGCATTAAGGTTAATAACCTTAGTGATTGACGTTACTCGCAGAAGAAGCACCGGCTAACTCCGTGCCAGCAGCCGCGGTAATACGGAGGGTGCAAGCGTTAATCGGAATTACTGGGCGTAAAGCGCACG
+
GGGGFGGGGGGGGGGGGGGGGGGGGGGGGGGGGGGGGGFFGGGGGGGGFGGGGGGGGGGGGGGGE7FGGG?FGGGGGGGGGGGGGGGGGGGGGGGGGGGGGGGGGGGGGGGGGGGGGGFFGGGGGGFGGGGGGGGG9DFGGGGGGGGGGGGGGGGGGGGGGGGGGGGGGDGGGGGGGGGGGGGGGCFGGGGGGCGGGGG>CEGCGGGDGGGFGGGGGGGGGDGGCGGGGGGGGGGGGGGGGGG3
@M03364:276:000000000-BLYN8:1:1101:11139:11443 1:N:0:1
ACTCCTACGGGAGGCAGCAGTGGGGAATATTGCACAATGGGCGCAAGCCTGATGCAGCCATGCCGCGTGTATGAAGAAGGCCTTCGGGTTGTAAAGTACTTTCAGCGGGGAGGAAGGGAGTAAAGTTAATACCTTTGCTCATTGACGTTACCCGCAGAAGAAGCACCGGCTAACTCCGTGCCAGCAGCCGCGGTAATACGGAGGGTGCAAGCGTTAATCGGACTTACTGGGCGTAAAGCGCACG
+
GGGGGGGGGGGGGGGGGGGGGGGGGGGGGGGGGGGGGGGFFGGGGGGGGGGGGGGGGGGGGGGGGGGGGGGGGGGCFFFGGGGGGGGGGGGGGGGGGGGGGGGGGGGGDGGDGGGFGGGGGFGGGGGGGGFFGGGGFGGGGFGFGGDGGFGFGDGEFDFGFFGGGGGGGGGGGGGGC*=FDGGGGGGGFGDGGGGGGFGGGGGGGGGGGGGGGEGGGGGGGD*:@+CF:CCFDDCGCDGGGGGC
@M03364:276:000000000-BLYN8:1:1101:27153:11478 1:N:0:1
ACTCCTACGGGAGGCAGCAGTGGGGAATATTGCACAATGGGCGCAAGCCTGATGCAGCCATGCCGCGTGTATGAAGAAGGCCTTCGGGTTGTAAAGTACTTTCAGCGGGGAGGAAGGGAGTAAAGTTAATACCTTTGCTCATTGACGTTACCCGCAGAAGAAGCACCGGCTAACTCCGTGCCAGCAGCCGCGGTAATACGGAGGGTGCAAGCGTTAATCGGAATTACTGGGCGTAAAGCGCACG
+
GGGGGGGGGDFGDGGGGGGGGGGGEFGFG9FFGGGGDEGFGGGDGGGG7FFGGGGFGGGGFGGFGDGFEGGG9FEFFGGGGFGGGGGGGGGGDEGGGGGG<FGFG9FEGGCGGGG8FGG>FGDAD=DFGGGFFGDACCFGGGGAAAFFGGGGGGDDEG@GFGGGGGGGEFGD?FFFFGFFGGGGGEGGGGGGGGGGGGDFDE>E>AEEFFCGG8CEGGCFGGGGFGGGFG=CC<EE<FGDGG<7
@M03364:276:000000000-BLYN8:1:1101:8280:11488 1:N:0:1
ACTCCTACGGGAGGCAGCAGTAGGGAATCTTCCACAATGGACGAAAGTCTGATGGAGCAACGCCGCGTGAGTGAAGAAGGTTTTCGGATCGTAAAACTCTGTTGTTGGAGAAGAACGTATTTGATAGTAACTGATCAGGTAGTGACGGTATCCAACCAGAAAGCCACGGCTAACTACGTGCCAGCAGCCGCGGTAATACGTAGGTGGCAAGCGTTGTCCGGATTTATTGGGCGTAAAGCGAGCG
+
GGGGGGGGGGGGGGGGGGGGGGGGGGGGGGGGGGGGGGGGGGGGGGGGGGGGGGGGGGGGGGGGGGG@FGGGGFGGGGGGGGGGGGGGGGGGGGGGGGGGGGGGGFGGGGGGGGGGGGGGGGGGGEFGGGGGGGGGGGGGGGGGGGGGGGGGGGGGGGGGGGGGGGGGGGGGGGGGGGGCGGGGGGGGFGGGG8EGGDGGEGGGCGGGGGGCEGEGGGGGGEGGFGGGGGGGGGGGGGGDGGG<
@M03364:276:000000000-BLYN8:1:1101:16920:11499 1:N:0:1
ACTCCTACGGGAGGCAGCAGTAGGGAATCTTCGGCAATGGACGAAAGTCTGACCGAGCAACGCCGCGTGAGTGAAGAAGGTTTTCGGATCGTAAAACTCTGTTGTTAGAGAAGAACAAGGACGTTAGTAACTGAACGTCCCCTGACGGTATCTAACCAGAAAGCCACGGCTAACTACGTGCCAGCAGCCGCGGTAATACGTAGGTGGCAAGCGTTGTCCGGATTTATTGGGCGTAAAGCGAGCG
+
GGGGGGGGGGGGGGGGGGGGGGGGGGGGGGGGGGGGGGGGGGGGGGGGGGGGGGGGGGGGGGGGGGGGGGGGGGGGGGGGGGGGGGGGGGGGGGGGGGGGGGGGGGGGGGGGGGGGGGGGGGGFFGGGGGGGGGGGGGGGGGGGGGGGGGGGGGGGGGGGGGGGGGGGGGGGGGGGGGGGGGGGGGGGGGGGGGGGGGGGGGGGGGGGGGGGGEGGGGGGGGGGGGGGGGGGGGGEGGGGGGG5
@M03364:276:000000000-BLYN8:1:1101:10706:11512 1:N:0:1
ACTCCTACGGGAGGCAGCAGTAGGGAATCTTCCACAATGGACGAAAGTCTGATGGAGCAACGCCGCGTGAGTGAAGAAGGTTTTCGGATCGTAAAACTCTGTTGTTGGAGAAGAACGTATTTGATAGTAACTGATCAGGTAGTGACGGTATCCAACCAGAAAGCCACGGCTAACTACGTGCCAGCAGCCGCGGTAATACGTAGGTGGCAAGCGTTGTCCGGATTTATTGGGCGTAAAGCGAGCG
+
GGGGGGGGGGGGGGGGGGGGGGGGGGGGGGGGGGGGGGGGGGGGGGGGGGGGGGGGGGGGGGGGGGGGGGGGGGGGGGGGGGGGGGGGGGGGGGGGGGGDGGGGGGGGGGGGGGGFGGGGGGGGGGGGGGGGGGGGGGC,EFGGGGGGGGGCGGGGGGGGGGGGGGGGGGGGGGGGGGGGGGGGGGGGGGGGGGGGGGGGGGGGGGGGGGGGGGGGDGGEGGE5?FGGGGGGGGGGGCGGGGGD
@M03364:276:000000000-BLYN8:1:1101:17151:11521 1:N:0:1
ACTCCTACGGGAGGCAGCAGTAGGGAATCTTCGGCAATGGACGAAAGTCTGACCGAGCAACGCCGCGTGAGTGAAGAAGGTTTTCGGATCGTAAAACTCTGTTGGTAGAGAAGAACGTTGGTGAGAGTGGAAAGCTCATCAAGTGACGGTAACTACCCAGAAAGGGACGGCTAACTACGTGCCAGCAGCCGCGGTAATACGTAGGTCCCGAGCGTTGTCCGGATTTATTGGGCGTAAAGCGAGC
+
GGGGGGGGGGGGGGGGGGGGGGGGGGGGGGGGGGGGGGGGGGGGGGGGGGGGGGGGGGGGGGGGGGGFGGGGGGGGGGGGFFGGGGGGGGGGGGGGGGGGGGGGGGGGGGGGGGGGGGGFGGGGGGGGGGGGGGGFGGGGGGGGGGGGGGGFGGGFGGGGGGGGGGGGGGGGGGGGGGGGGGGGGGGGGGGGGGGGGGGGGGGGEGGGGGGDGGGGGGGGGGDE*<EFGGGGGGGGGGGGGGG3
@M03364:276:000000000-BLYN8:1:1101:21956:11521 1:N:0:1
ACTCCTACGGGAGGCAGCAGTAGGGAATCTTCGGCAATGGACGAAAGTCTGACCGAGCAACGCCGCGTGAGTGAAGAAGGTTTTCGGATCGTAAACCACTGTTGTTAGAGAAGAACAAGGACGTTAGTAACTGAACGTCACCTGACGGTATCTAACCAGAAAGCCACGGCTAACTACGTGCCAGCAGCCGCGGTAATACGTAGGTTGCAAGCGCTGCCCCGGTTTATTGGGCGGAAAGCGATCG
+
FGFFGFGGGGGEGDGGDG9EG9FGGFGGFFF<CCGCGCFGCFE7FFF6FFGD,<6:FE+C<FECGEGGGDEGGGGFED<F<<FFFEE:?:CF@E=,B,BEFF,9,,,55BF<EF<ED<,43<@FGG:CFF<?,,,3@FD+@>FG<<+C:@<EFF=F@<:7:D,@FGGCFCFGGGGGEDE7>ECEF8C7:BG5CEC*B9;*3+34<+:8919CC*;:*7**:*1>/+0+?6EFD5557FFCD*97
@M03364:276:000000000-BLYN8:1:1101:22770:11523 1:N:0:1
ACTCCTACGGGAGGCAGCAGTAGGGAATCTTCGGCAATGGACGAAAGTCTGACCGAGCAACGCCGCGTGAGTGAAGAAGGTTTTCGGATCGTAAAACTCTGTTGTTAGAGAAGAACAAGGACGTTAGTAACTGAACGTCCCCTGACGGTATCTAACCAGAAAGCCACGGCTAACTACGTGCCAGCAGCCGCGGTAATACGTAGGTGGCAAGCGTTGTCCGGATTTATTGGGCGTAAAGCGAGCG
+
GGGGGGGGGGGGGGGEGG9FFGGGGGGGGGGGGGGGGGGGGGGGGGGGGGGGGGGGGGGGGGGGGGGFGGGCGGGGGGGGGGFGGGGGGGGGGGGGGGGGGGGGGGGGGGGGGGGGGGGFGGGGGGGGGGGGGGGGGGGGGGGGGGGGGGFGGGGGGGGGGGGGGGGGCGGGGGGGGGGGGGGGGGGGGGGGGGGGGGGGGGGGGGGGGGGGGGGEGGDGGGEEGGGGGGGGGGGGCGGGGGGD
@M03364:276:000000000-BLYN8:1:1101:5969:11547 1:N:0:1
ACTCCTACGGGAGGCAGCAGTAGGGAATCTTCGGCAATGGGGGCAACCCTGACCGAGCAACGCCGCGTGAGTGAAGAAGGTTTTCGGATCGTAAAACTCTGTTGTTAGAGAAGAACAAGGACGTTAGTAACTGAACGTCCCCTGACGGTATCTAACCAGAAAGCCACGGCTAACTACGTGCCAGCAGCCGCGGTAATACGTAGGTGGCAAGCGTTGTCCGGATTTATTGGGCGTAAAGCGAGCG
+
GGGGGGGGGGGGGGGGGGGGGGGGGGGGGGGGFGGGGGGGGGGGGGGGGGGGGGGGGGGFFGGGGGG4FFGFGGGGGGGGGGGGGGGGGGGGGGGGGGGGGGGFFG9FGGGGCGDGGGGCFGGFGGGGGGGGGCFFGGGGGFGGGGGGGGGGGGGGGGGGGGGGGGGGGDGDGGGGGGGCG>BCGGGGGGGGGGGCFGGGGGGCFGFGGGGGGGGGGDGGG=CGCGGGGGFGGGGG3>FGGGG5
@M03364:276:000000000-BLYN8:1:1101:14656:11596 1:N:0:1
ACTCCTACGGGAGGCAGCAGTAGGGAATCTTCGGCAATGGACGAAAGTCTGACCGAGCAACGCCGCGTGAGTGAAGAAGGTTTTCGGATCGTAAAACTCTGTTGTTAGAGAAGAACAAGGACGTTAGTAACTGAACGTCCCCTGACGGTATCTAACCAGAAAGCCACGGCTAACTACGTGCCAGCAGCCGCGGTAATACGTAGGTGGCAAGCGTTGTCCGGATTTATTGGGCGTAAAGCGAGCG
+
GGGGGGGGGGGGGGGGGGGGGGGGGGGGGGGGGGGGGGGGGGGGGGGGGGGGGGGGGGGGGGGGGGGGGGGGGGGGGGGGGGGGGGGGGGGGGGGGGGGGGFGGGGGGGGGGGGGGGGGGGGGGGGGGGGGGGGGGGGGDGGGGGGGGGGGGGGGGGGGGGGGGGGGGGGGGGGGGGGGGGGGGGGGGGGGGGGGGGGGGGGGGGGGGGGGGGGGCGGGGDCEEGGGGGGGGGGGGGGGGGGGC
@M03364:276:000000000-BLYN8:1:1101:23504:11615 1:N:0:1
ACTCCTACGGGAGGCAGCAGTGGGGAATATTGCACAATGGGCGCAAGCCTGATGCAGCCATGCCGCGTGTAGGAAGAAGGCCTTCGGGTTGTAAAGTACTTTCAGCGAGGAGGAAGGCATTAAGGTTAATAACCTTAGTGATGGACGTTACTCGCAGAAGAAGCACCGGCTAACTCCGTGCCAGCAGCCGCGGGAATACGGAGGGTGCAAGCGTTAATCGGAATTACTGGGCGTAAAGCGCACG
+
GGGGGGGGGGE;FGE7CFCGAFFFGGGF<AFGGAFFGFFFFGGGE:FFGFECAGFGGFCC@FEC67F@BCF,EECC<C,CAFGGGGGG@ED:<CFFFGGGGGGGGFC7F>+CCGFGDFGGGGGFG9EFGGGF,=,C?FFE<FCDEEFF7<CFFG7F:CGFDC,>7FFGGD<@CGFFE7>EFFFGG7CGGGGGG58EGGGGG>:C*1=?8FG**;5AFF<C==CC<:+396CF3>*:CG755C37
@M03364:276:000000000-BLYN8:1:1101:25035:11641 1:N:0:1
ACTCCTACGGGAGGCAGCAGTAGGGAATCTTCGGCAATGGACGAAAGTCTGACCGAGCAACGCCGCGTGAGTGAAGAAGGTTTTCGGATCGTAAAACTCTGTTGTTAGAGAAGAACGACGAGGAGAGTGGAAAGCTCCTTGTGTGACGGTATCTAACCAGAAAGGGACGGCTAACTACGTGCCAGCAGCCGCGGTAATACGTAGGTCCCGAGCGTTGTCCGGATTTATTGGGCGTAAAGCGAGC
+
GGGGGGGGGGGGGGGGGGDFGGGGGGGGGGGGGGGGGGGGGGGGGFGGGGGGGGGGGGGGGGGGGGGGGGGGGGGGGGGGGFGGGGGGEGGGGGGGGGGGGGGGGGFGGGGGGGFFFGGGGGGGGGGGGFGGGGGGGGGGGGGGGGGGGGGDGGFFGFGGGFGGGFFGGGGGGGGGGGGGGGGFFGGGGGEGGGGGGGGGGFGGGGGFGGGECEEGEGGGGC5E8EGGGGFECGGGGFFDDG<5
@M03364:276:000000000-BLYN8:1:1101:2244:11667 1:N:0:1
ACTCCTACGGGAGGCAGCAGTAGGGAATCTTCGGCAATGGACGAAAGTCTGACCGAGCAACGCCGCGTGAGTGAAGAAGGTTTTCGGATCGTAAAACTCTGTTGTTAGAGAAGAACAAGGACGTTAGTAACTGAACGTCCCCTGACGGTATCTAACCAGAAAGCCACGGCTAACTACGTGCCAGCAGCCGCGGTAATACGTAGGTGGCAAGCGTTGTCCGGATTTATTGGGCGTAAAGCGAGCG
+
GGGGGGGFGGGGGGGEGGGGGGGGGGGGGGGGGGGGGGGGGGGGGGGGGGGGGGGGGGGGGGGGGEGGGGGGGGGGGGGG<FGFFGGGGGGGGGGGGGGGGGGGGGGGGGGGGGGFGGGGCFGFGGGGGGGGFEEFFBDCFFEGGGGGGGDFGGFGGGGGGGGCDFGGGGGGGGGGFDGFFGFGGGGGGGGDGGGGGGFGFGGGGGGGGFGGGGGGGCEEGGGGGGGFFGGGGGGGCF=DGGDC
@M03364:276:000000000-BLYN8:1:1101:10232:11670 1:N:0:1
ACTCCTACGGGAGGCAGCAGTAGGGAATTTTCCGCAATGAGCGAAAGCTTGACGGAGCGACACAGCGTGCAGGATGAAGGTCTTCGGATTGTAAACTGCTGTTGTAAGGGAAGAAAAAATTTAATAGGAAATGATTAAATCTTGACGGTACCTTATTAGAAAGTGACGGCAAACTATGTGCCAGCAGCCGCGGTAATACATAGGTCACAAGCGTTATCCGGAATTATTGGGCGTAAAGCGTTCG
+
GGGGGGGGGGGGGGGGGGGGGGGGGGGGGGGGGGGGGGGGGGGGGGGGGGGGGGGGGGGGGDGGGGGGGGGGGGFFGFGGGFFGGGGGGGGGGGGGGFGGGGGGGGGGGGGGGGGGGGGGGGGGGGFGFGGGGGGGGGGGGGGFFFGDCFGGGGGGGGGGGGGGGGGGECCCFGGGGGFGGGGGGGGGGGGEGGGGGGGGFGGFGCCCCGGGGGGGG+=EGEGGGGGG7C85<>E5<CGDCGG3
@M03364:276:000000000-BLYN8:1:1101:10879:11693 1:N:0:1
ACTCCTACGGGAGGCAGCAGTAGGGAATCTTCGGCAATGGACGAAAGTCTGACCGAGCAACGCCGCGTGAGTGAAGAAGGTTTTCGGATCGTAAAACTCTGTTGTTAGAGAAGAACAAGGACGTTAGTAACTGAACGTCCCCTGACGGTATCTAACCAGAAAGCCACGGCTAACTACGTGCCAGCAGCCGCGGTAATACGTAGGTGGCAAGCGTTGTCCGGATTTATTGGGCGTAAAGCGAGCG
+
GGGGGGGGGGGGGGFGGGGGGGGGGGGGGGGGGGGGGGGGGGGGGEGGGGGGGGGGGGGGGGGGGGGEGGGGGCFGGGGGFGGGGGGGGGGGFGGGGGGGGGGGBGCGGGGGGGGGGGGGGFGGGGGGGGGGFGFGFGG=FGGGGGGGGGGGGGGGCFGFGGGGAFGGGGCFGGGGGEGGGGGGGGGGGGGDEGGGFGGGFGGGGGGGGGGGGGDCGGGGGGCECFGFGGGFGGGGGGCD337<
@M03364:276:000000000-BLYN8:1:1101:11968:11707 1:N:0:1
ACTCCTACGGGAGGCAGCAGTAGGGAATCTTCGGCAATGGGGGCAACCCTGACCGAGCAACGCCGCGTGAGTGAAGAAGGTTTTCGGATCGTAAAACTCTGTTGTTAGAGAAGAACGTTAAGTAGAGTGGAAAGTTACTTAAGTGACGGTATCTAACCAGAAAGGGACGGCTAACTACGTGCCAGCAGCCGCGGTAATACGTAGGTCCCAAGCGTTGTCCGGATTTATTGGGCGTAAAGCGAGC
+
GGGGGGGGGGGGGGGGGGGGGGGGGGGGGGGGGGGGGGGGGGGGGGGGGGGGGGGGGGGGGGGGGGGFGEGGGGGGGGGGGFGFGGGGGGGGGCCGGGGGGGGGGGGFGGGGGGGGGGGGGGGGGFGFFGGGGGGGGGGGGGGGGGGEEGGGGGGGGCGGGGGGGGGGDGGGGGGGGGGGGGGGGGGGGGEEEGGGGFCCFGFGGGGFGGGGGGE=ECGGGG==*ACFGGGGGGDEG57:DCG)
@M03364:276:000000000-BLYN8:1:1101:15511:11754 1:N:0:1
ACTCCTACGGGAGGCAGCAGTGGGGAATATTGCACAATGGGCGCAAGCCTGATGCAGCCATGCCGCGTGTATGAAGAAGGCCTTCGGGTTGTAAAGTACTTTCAGCGAGGAGGAAGGCATTAAGGTTAATAACCTTAGTGATTGACGTTACTCGCAGAAGAAGCACCGGCTAACTCCGTGCCAGCAGCCGCGGTAATACGGAGGGTGCAAGCGTTAATCGGAATTACTGGGCGTAAAGCGCACG
+
GGGGGGGGGGGGGGGGGGGGGGGGGGGGGGGGGGGGGGGGGGGGGG7FGGFDGGGGGFGGGGGGGGG7@FCEGGAEFFFGGGDCFC@ECFEGGGGGGFGFFGCEFGGCFCECGGGGGGGFGG<EGEFGGGGGGGGF<FDGEGGGFGDFFFGGGEFGGGGGD<BFGFBFEGGG7DECCGGGGGGGFCGGGGGGGGGGGGGFEGGGGEECCFFGEEGEGGGGEGD5CFCFF6=FC7=C5CFGC<C)
@M03364:276:000000000-BLYN8:1:1101:14917:11761 1:N:0:1
ACTCCTACGGGAGGCAGCAGTAGGGAATCTTCGGCAATGGACGAAAGTCTGACCGAGCAACGCCGCGTGAGTGAAGAAGGTTTTCGGATCGTAAAACTCTGTTGTTAGAGAAGAACAAGGACGTTAGTAACTGAACGTCCCCTGACGGTATCTAACCAGAAAGCCACGGCTAACTACGTGCCAGCAGCCGCGGTAATACGTAGGTGGCAAGCGTTGTCCGGATTTATTGGGCGTAAAGCGAGCG
+
GGGGGGGGGGGGGGGGGGGGGFGGGGGGGGGGGGGGGGGGGGGGCEGGGGGGGGGGGGGGGGGGGGGGGFGFFGGGGGGGFFGGGGGGDGFGGGGGGGGGGGGGGGGGGFGGGGGGGG8CFGGGGGGFFGGGFGGG@FGGGFEFDGGGGGFGGGGGGGGFGGGGGFGEC7FFFGFFGDGGGGGGFEEGGGGGGGG7FGFGB9BG@FCF8@CEEGGDEGGGGGC5?0CGFFGGDGEDFFF3CD:C
@M03364:276:000000000-BLYN8:1:1101:3681:11774 1:N:0:1
ACTCCTACGGGAGGCAGCAGTAGGGAATCTTCGGCAATGGACGAAAGTCTGACCGAGCAACGCCGCGTGAGTGAAGAAGGTTTTCGGATCGTAAAACTCTGTTGTTAGAGAAGAACAAGGACGTTAGTAACTGAACGTCCCCTGACGGTATCTAACCAGAAAGCCACGGCTAACTACGTGCCAGCAGCCGCGGTAATACGTAGGTGGCAAGCGTTGTCCGGATTTATTGGGCGTAAAGCGAGCG
+
GGGGGGGGGGGGGGGGFEFGGGGGGGGCGGGGGGGGGGGGFGGGGGGFGFGEGGGGGGGGGGGGGGGFGGGEFGGGGGGGF<FFGGGGDGGGGGGGGGGGGGGGGEGEFGGGGGGGFFFFGGGBDEEGGCGGGGGFGGGCFG@EGGGGGGGGGGGGFFGGGGGGGGGGGGGGGGGGDGGGGGFGGGGFGGGGGGGGCFGGFFGGGGGGGGGGGGGGGGGEE==EGE7EFGGGGGGGGF7CDGDD
@M03364:276:000000000-BLYN8:1:1101:20726:11774 1:N:0:1
ACTCCTACGGGAGGCAGCAGTAGGGAATCTTCGGCAATGGACGAAAGTCTGACCGAGCAACGCCGCGTGAGTGAAGAAGGTTTTCGGATCGTAAAACTCTGTTGTTAGAGAAGAACAAGGACGTTAGTAACTGAACGTCCCCTGACGGTATCTAACCAGAAAGCCACGGCTAACTACGTGCCAGCAGCCGCGGTAATACGTAGGTGGCAAGCGTTGTCCGGATTTATTGGGCGTAAAGCGAGCG
+
GGGGGGGGGGGGGGGGGGGGGFGGGGGGGGGFFGGGGGGGGGGGGGGFGGGGGGGGGGGGGGGGGGGGGDGGGGGGGGGGGFGGGGGFEEFGGGGGGGGGGGFCGGFGGGGCGGGFGFFFFCFFGGGGGGGGEFCGGGGCFGGG8FEGGGFGDFCGFFGGGCCFF:CEGCDFGGGDF7>FCFFGGDGGGD*=EEEGFGGGFEFGGGGCCCF5CCCC7F+*1*;*<<?@9FGGGDECGGGDDCCD
@M03364:276:000000000-BLYN8:1:1101:24827:11783 1:N:0:1
ACTCCTACGGGAGGCAGCAGTGGGGAATATTGCACAATGGGCGCAAGCCTGATGCAGCCATGCCGCGTGTGTGAAGAAGGCCTTCGGGTTGTAAAGCACTTTCAGCGAGGAGGAAGGTGGTGAACTTAATACGTTCATCAATTGACGGTACTCGCAGAAGAAGCACAGGCTAACTCAGTGCCAGCAGCCGCGGTAATACGGAGGGTGCAAACGTTAATCGGAATTACTGGGCGTAAAGCGCACG
+
GGGGGGGGGGGGGGGGGGGGGGGGGGGG<CF<CCFFFGGGGGGGDFCGGGGFC<CEGGFFFGGFGGGGGCFGGGGGGGGG@=FEGGGCGFGEGGDA<,BFFF,A5A:4+@FEDCFFFF@DCF<C,BD9<FDD=FF>F<D9FGFGF,>+8FFGGDE:@+@FGG7CFG73DCF,@A9@,,3,3?;EGC8,:BDGGG5CBFBEE8*4CG5ECF+/8=@8/<9:CC5CF9:E9E=5)>CGFGGGCDD)
@M03364:276:000000000-BLYN8:1:1101:5707:11790 1:N:0:1
ACTCCTACGGGAGGCAGCAGTAGGGAATCTTCGGCAATGGGGGCAACCCTGACCGAGCAACGCCGCGTGAGTGAAGAAGGTTTTCGGATCGTAAAACTCTGTTGTTAGAGAAGAACGTTAAGTAGAGTGGAAAGTTACTTAAGTGACGGTATCTAACCAGAAAGGGACGGCTAACTACGTGCCAGCAGCCGCGGTAATACGTAGGTCCCAAGCGTTGTCCGGATTTATTGGGCGTAAAGCGAGC
+
GGGGGGGGGGGGGGGGGGGGGGGGGGGGGGGGGGGGGGGGGGGGGGGGGGGGGGGGGGGGGGGGGGGGGGGGGGGGGGGGGGGGGGGGGGGGGGGGGFGGGGGGGGGGGGGGGGGGGGGGGGGGGGGGGGGGGGGGGGGGGGG==CFGDGGGGGGGGGGGGGGGGGGGGGGGGGGGGGFGGGFCFGGGGGGDEGGGDFFGGGGGGGGGGGGGGGGGGGGGGGGGGGGCGGGGGGGGGGGGGGG3
@M03364:276:000000000-BLYN8:1:1101:17293:11791 1:N:0:1
ACTCCTACGGGAGGCAGCAGTGGGGAATATTGCACAATGGGCGCAAGCCTGATGCAGCCATGCCGCGTGTGTGAAGAAGGCCTTCGGGTTGTAAAGTACTTTCAGCGAGGAGGAAGGCATTAAGGTTAATAACCTTAGTGATTGACGTTACTCGCAGAAGAAGCACCGGCTAACTCCGTGCCAGCAGCCGCGGTAATACGGAGGGTGCAAGCGTTAATCGGAATTACTGGGCGTAAAGCGCACG
+
GGGGGGGGGGGEGGGEGGGGGGDDGGGFGGGGGFGGFFEFCFCGGEEGCGFFGDFFEGGCGGGFCCGGGGDGGG<FGGGG@EFCCCEEAECCGGGDGGGGFFFFGGG@FGCEGGGFCFFCE<FEFFFGGGDGEFFGFEGGGDFGFGGGGGCDFGEGEEGFGC7>FFCGGGDFDFGGGGCGGGFEGFGGGGGDECEGCGGEEEGGGGGGGGGGGEC=CFGCE===FCFC??;5<DE5DCGGGGG7
@M03364:276:000000000-BLYN8:1:1101:25470:11811 1:N:0:1
ACTCCTACGGGAGGCAGCAGTAGGGAATCTTCCGCAATGGACGAAAGTCTGACGGAGCAACGCCGCGTGTGTGAAGAAGGTTTTCGGATCGTAAAGCACTGTTGTTAGAGAAGAACAAGGATAAGAGTCACTGCTTGTCCCTTGACGGTATCTAACCAGAAAGCCACGGCTAACTACGTGCCAGCAGCCGCGGTAATACGTAGGTGGCAAGCGTTGTCCGGAATTATTGGGCGTAAAGCGCGCG
+
GGGGGGGGGGGGGGGGGGGGGDFGGGGGGGGGFEGGGGGGCEGGGGC,CFGGDG@GGGFGGGGGGGGGGDGCFGGGGGGGCFGGGGG>F=FGGFGGGEGGGGGF?AFGDGGGGGG=F<FCE<EF99=FFFGGG9,?>FGCF?,D<>:=@F@FGGFGGGGFGDFFFCFEGDEGGFGGGDGGF@;@FGFF@E5****BCCF553=EGGG6C<@5EGGCEFFCECE*09+<CGGGGG=:F7CDDD5D
@M03364:276:000000000-BLYN8:1:1101:11101:11835 1:N:0:1
ACTCCTACGGGAGGCAGCAGTAGGGAATCTTCCGCAATGGACGAAAGTCTGACGGAGCAACGCCGCGTGTGTGAAGAAGGTTTTCGGATCGTAAAGCACTGTTGTTAGAGAAGAACAAGGACGTTAGTAACTGAACGTCCCCTGACGGTATCTAACCAGAAAGCCACGGCTAACTACGTGCCAGCAGCCGCGGTAATACGTAGGTGGCAAGCGTTGTCCGGATTTATTGGGCGTAAAGCGAGCG
+
GGGGGGGGGGGGGGGGGGGGGGGGGGGGGGGGGGGGGGGGGGGGGGGFGFGGGGGGGGGGGGFGGGGGGFGGGGGGGGGGDGGGGGGGGGFGGGGGGGGFEFFGGGGGFGGGGGGGGGGGGGGFEGGGFGGGGGGGGGG:FFFGGCGGEGGGGGFGGGGGGGFGGGFFGFFGGGGGGGGGGCFGFGGGGGGGGGGGGGGGCGCEGGCCCGGGGGGGCFGGGGEE?EFGGGGGGGGGGC:DDGDD
@M03364:276:000000000-BLYN8:1:1101:15750:11839 1:N:0:1
ACTCCTACGGGAGGCAGCAGTGGGGAATATTGCACAATGGGCGCAAGCCTGATGCAGCCATGCCGCGTGTGTGAAGAAGGCCTTCGGGTTGTAAAGCACTTTCAGCGAGGAGGAAGGTGGTGAACTTAATACGTTCATCAATTGACGTTACTCGCAGAAGAAGCACCGGCTAACTCCGTGCCAGCAGCCGCGGTAATACGGAGGGTGCAAGCGTTAATCGGAATTACTGGGCGTAAAGCGCACG
+
GGGGGGGGGGGGGGGGGGGGGGGGGGGGGGGGGGGGGGGGGGGGGGGGGGGGGGGGGGGGGGGGGGGGGGGGGGGGGGGGGGGGGGGGGGGGGGGGFGGGGGGGGGGGGGGGGGGGGGGGGGGGGGGGGGGGGGGGGGGGGGGGGGGGGGGGGGDGGGGGGGGGGGGGGGGGGGGGGGGGGGGGGGGGGGGGGGGGGGGGGGGGGGGGGGGGGGGGFGGGGGGGGGGFCFGGGGEEGGGGGGGC
@M03364:276:000000000-BLYN8:1:1101:16681:11848 1:N:0:1
ACTCCTACGGGAGGCAGCAGTAGGGAATCTTCGGCAATGGGGGCAACCCTGACCGAGCAACGCCGCGTGAGTGAAGAAGGTTTTCGGATCGTAAAACTCTGTTGTTAGAGAAGAACGTTAAGTAGAGTGGAAAGTTACTTAAGTGACGGTATCTAACCAGAAAGGGACGGCTAACTACGTGCCAGCAGCCGCGGTAATACGTAGGTCCCAAGCGTTGTCCGGATTTATTGGGCGTAAAGCGAGC
+
GGGGGGGGGGGGGGGGGGGGGGGGGGGGGGGGGGGGGGGGGDEGGGGGGGGGGGGGGGGGGGGGGGGGGGGGGGGGGGGGGGGGGGGGGGDGGGGGFFGGGGGGGGGGGGGGGGGGGGGGGGGGGGGGGGGGGGGGGGGGGGGGGGGGDGGGGGGGGGGGGGGGGDCFGGGGGGGGGGGGGGGGFGGGGGGGGGGGGGGGGGGGGGGGGGGGGGGGDEFGEGGGDFGGGGGGGGGGGGGFGCD3
@M03364:276:000000000-BLYN8:1:1101:12192:11915 1:N:0:1
ACTCCTACGGGAGGCAGCAGTAGGGAATCTTCGGCAATGGACGAAAGTCTGACCGAGCAACGCCGCGTGAGTGAAGAAGGTTTTCGGATCGTAAAACTCTGTTGTTAGAGAAGAACAAGGACGTTAGTAACTGAACGTCCCCTGACGGTATCTAACCAGAAAGCCACGGCTAACTACGTGCCAGCAGCCGCGGTAATACGTAGGTGGCAAGCGTTGTCCGGATCTATTGGGCGTAAAGCGAGCG
+
GGGGGGGGGGGEGGGGGGGGGGGGGGGGGGGGFGGGGGGGGGGEGGGGGGGGGGGGGCCFGGGGGGGCFDGGGGGFGG<EE,FGDCGDFGGGGGGGGGGGGGGGGGGGGGGGGGGGGGGGGGGGGGEGGGGGGAFDGFGGDFGGECGGG7FACCFGGGGGGDDFCGGGGE7FFFGDFDGC:FFGGGGGGGGDGGEGG<FFGGGEFGF<*CEGGGGGGGGGC*8*<C<<?GFGGDECGGGGGDG3
@M03364:276:000000000-BLYN8:1:1101:6203:11939 1:N:0:1
ACTCCTACGGGAGGCAGCAGTGGGGAATATTGCACAATGGGCGCAAGCCTGATGCAGCCATGCCGCGTGTGTGAAGAAGGCCTTCGGGTTGTAAAGCACTTTCAGCGAGGAGGAAGGTGGTGAGCTTAATACGTTCATCAATTGACGTTACTCGCAGAAGAAGCACCGGCTAACTCCGTGCCAGCAGCCGCGGTAATACGGAGGGTGCAAGCGTTAATCGGAATTACTGGGCGTAAAGCGCACG
+
GGGGGGGGGGGGGGGGEGGGFGGGGGGGGGGGGGGGGGGGGGGGGGGFFGGGGGGGGGGGGGGGGGGGGGGGGGGGGGGGGGGGGGGGGGGGGGGGGGGGGGGGGAFEFGFGGFF@GEGGGGGGGGGGGGGFGGGGGGGGGGGGGGGGGGGG9:F@FGGGGGGGGGGGGGGGFGEFGGGGGGGGGGGGGGGGGGGGGDGGC88EEGGGGGGGGGGGGGGGGGCGGGEGGFGF3CEDGGGDC3C<
@M03364:276:000000000-BLYN8:1:1101:25122:11948 1:N:0:1
ACTCCTACGGGAGGCAGCAGTAGGGAATCTTCGGCAATGGACGAAAGTCTGACCGAGCAACGCCGCGTGAGTGAAGAAGGTTTTCGGATCGTAAAACTCTGTTGTTAGAGAAGAACAAGGACGTTAGTAACTGAACGTCCCCTGACGGTATCTAACCAGAAAGCCACGGCTAACTACGTGCCAGCAGCCGCGGTAATACGTAGGTGGCAAGCGTTGTCCGGATTTATTGGGCGTAAAGCGAGCG
+
GGGGGGGGGGGGGGGGGGGGGCGGGGGGGGGGGGGGGGGGGGGGGGGGGGGGGGGGGGGGGGGGGGGFGGGGGGGGGGGGGGGGGGGGGGGGG@FGGGGGGGGGGGGGGGFGGGGGGGGGGGGGGGGGGGGGGGGGGGGGGGGGGGGGGGGGGGGFFFFGGGGGGGGGGGGGGFGGGGGGGGGGGGGGGGEGGG5CGGGGGFGGGGGGGFGGGEEGEFGGGGE7EFGGGGFGGGGGGGGGGGGD
@M03364:276:000000000-BLYN8:1:1101:7618:11954 1:N:0:1
ACTCCTACGGGAGGCAGCAGTAGGGAATCTTCGGCAATGGACGAAAGTCTGACCGAGCAACGCCGCGTGAGTGAAGAAGGTTTTCGGATCGTAAAACTCTGTTGTTAGAGAAGAACAAGGACGTTAGTAACTGAACGTCCCCTGACGGTATCTAACCAGAAAGCCACGGCTAACTACGTGCCAGCAGCCGCGGTAATACGTAGGTGGCAAGCGTTGTCCGGATTTATTGGGCGTAAAGCGAGCG
+
GGGGGGGGGGGGGGGGGGGGGGGGGGGGFGGCFCGGGGGGCGG@FGG6FGGG@<:CFGGGFGGGGGGFGEEGGGGGGGGGFCGGFGGDG@FGGGGAF=FF9FCAF9<FCEF<<FFCGBFD,:@C+<F?FDCFDFB@C>>F=>FFCFGGGGCFFCCF<FFCFFGGG:<FEGGGGGGCFGGFCCGGGGGFFEGGGGEEGGGG?CFEGGGGFGGGGGD870ACCC8CGG?EGGGGDGED<FGGDDDC
@M03364:276:000000000-BLYN8:1:1101:10382:11962 1:N:0:1
ACTCCTACGGGAGGCAGCAGTAGGGAATCTTCCGCAATGGACGAAAGTCTGACGGAGCAACGCCGCGTGTGTGAAGAAGGTTTTCGGATTGTAAAGCACTGTTGTTGGAGAAGAACAAGGATAAGAGTCACTGCTTGTCCCTTGACGGTATCTAACCAGAAAGCCACGGCTAACTACGTGCCAGCAGCCGCGGTAATACGTAGGTCCCAAGCGTTGTCCGGATCTATTGGGCGTAAAGCGAGCG
+
FGGGGGGGGGGGGGGGGEGGGCFGGFGG<FFEEFGCFGGG<EF@GGGEFFGG<FGEGE@FFGGGGGGGG?FCCFFAGGGGG<FGFGGGG7FFGGGG94BEGGGAFGDC@FGGGG8<F,F<,FCB?F@F<F<C58?A=CFFGGFGFFC>><=FDDFGGGG:CFFGF,5@7:@FCGF9,CCC@D>,>:DB>C8:EBEC;E?EFGCDFBCFGGG*;=CC:C7:7:;*00A996C:>7=C<CC3D5C3
@M03364:276:000000000-BLYN8:1:1101:14360:11970 1:N:0:1
ACTCCTACGGGAGGCAGCAGTAGGGAATCTTCGGCAATGGACGAAAGTCTGACCGAGCAACGCCGCGTGCGTGAAGAAGGTTTTCGGATCGTAAAACTCTGTTGTTAGAGAAGAACAAGGACGTTAGTAACTGAACGTCCCCTGACGGTATCTAACCAGAAAGCCACGGCTAACTACGTGCCAGCAGCCGCGGTAATACGTAGGTGGCAAGCGTTGTCCGGAATTATTGGGCGTAAAGCGCGCG
+
EFFFGGGGG7FBBE;@F@@CGGCFD@FEFFGG@FFDFFE8CC@C76:C@9@FGFFGGECFFGEF>CFF@,8CEF7CCEE8B?E+5FED:@FCFG@@DFG<FFBFGG,?<FFFE=D=FFC83BCF<=CDFGGFD9>FGFGFFGGGD<<@@>5>@<FC:CCG:FCC,3@F7FFCFCF9<CGFGGG<:EGGE:CC5:8@9FF8<+8:FDCCGG*@EGC*/+<=C;**2+A+:9/CDG5EC:77CG))
@M03364:276:000000000-BLYN8:1:1101:6305:11978 1:N:0:1
ACTCCTACGGGAGGCAGCAGTAGGGAATCTTCCGCAATGGACGAAAGCCTGACGGAGCAACGCCGCGTGTGTGAAGAAGGTTTTCGGATCGTAAAGCACTGTTGTTAGAGAAGAACAAGGATAAGAGCCACTGCTTGTCCCTTGACGGTATCTAACCAGAAAGCCACGGCTACCTACGTGCCAGCAGCCGCGGTAATACGTAGGTGGCAAGCGTTGTCCGGATTTATTGGGCGTAAAGCGAGCG
+
GCCGECFF7GCG@@FGG>-CCCEFDGGFGGC9FEGCFCGGEE7+6C7,66,6:@B,@7<E@F+@B==67CD4,5C,C,CE4,CCFGD:CFG==E@FGCGDG<BE<FBFFDFFC,EFCC8BAFDCB,5,B=F8FFFBDEBFGA>,CFBCF=FFF<B>D3>F@:<CEGG7EEEF,@B9DCFC7:EGG,:8:CECGEE79<>*5+8:ECGFGC=5/1387:<*::*2+9<+AC5559E=CDCDCDG<
@M03364:276:000000000-BLYN8:1:1101:11906:12003 1:N:0:1
ACTCCTACGGGAGGCAGCAGTAGGGAATCTTCGGCAATGGACGAAAGTCTGACCGAGCAACGCCGCGTGAGTGAAGAAGGTTTTCGGATCGTAAAACTCTGTTGTTAGAGAAGAACAAGGACGTTAGTAACTGAACGTCCCCTGACGGTATCTAACCAGAAAGCCACGGCTAACTACGTGCCAGCAGCCGCGGTAATACGTAGGTGGCAAGCGTTGTCCGGATTTATTGGGCGTAAAGCGAGCG
+
GGGGGGGGGGGGGGGEGGGGGGGGGGGGGGGGGGGGGFGFGGGGGGGGGGGGGGGGGGGGGGGGGGGGGGGGGGGGGGGGGGGGGGGGGDGGGGGFFGGGGGGGGGGGGGGGGGGGGGFFGGGEDFGGGGGGGGGGFGGDEGGGGGGGGGGGGGGGGGGGCFGGGGGGGGEFGGGFGGGGGGGGGGGGGECCCGGGGGGGCFCGFGGGGCFEGGGGGGFGGGCGFGGCFG5=CDCEFGGGGGC7
@M03364:276:000000000-BLYN8:1:1101:14214:12004 1:N:0:1
ACTCCTACGGGAGGCAGCAGTAGGGAATCTTCGGCAATGGACGAAAGTCTGACCGAGCAACGCCGCGTGAGTGAAGAAGGTTTTCGGATCGTAAAACTCTGTTGTTAGAGAAGAACAAGGACGTTAGTAACTGAACGTCCCCTGACGGTATCTAACCAGAAAGCCACGGCTAACTACGTGCCAGCAGCCGCGGTAATACGTAGGTGGCAAGCGTTGTCCGGATTTATTGGGCGTAAAGCGAGCG
+
GGGGGGGGGGGGGGGGGGGGGFGGGGGGGGFFGGGGGGGGGGGGGGGAFGGGGGGGGGGGGGGGGGGGGGGGFGGGGGGGFFGGGGGGGGGGGGGGGGGGGGGGGGGGGGGGGGGGGGFEGGGCGGGGGFGGGGGFGGGGGGGGGGGGGG7DCFEFGGGGGGGGGGGGGGGGGGGGGGGGGGFGGFFGGGGEGGGGGC9FEFGGGGFGGF=CGCG5EFGGEG5CFCFGGCGGDGCEC7*/>CC5
@M03364:276:000000000-BLYN8:1:1101:15172:12008 1:N:0:1
ACTCCTACGGGAGGCAGCAGTAGGGAATCTTCGGCAATGGGGGCAACCCTGACCGAGCAACGCCGCGTGAGTGAAGAAGGTTTTCGGATCGTAAAACTCTGTTGTTAGAGAAGAACGTTAAGTAGAGTGGAAAATTACTTAAGTGACGGTATCTAACCAGAAAGGGACGGCTAACTACGTGCCAGCAGCCGCGGTAATACGTAGGTCCCAAGCGTTGTCCGGATTTATTGGGCGTAAAGCGAGC
+
GGFGGGGGGGDGGGGGGGGFGGGGGGGGGGGGGGGGGGGGGGGGGFFGGGGGGGGGGGGGGGGGGGGGGGGGGGGGGGGGGAEFGEGEGGGGGGGGGGGGGGGGEFGGGGGGGGGFGFGGGGGFFEFCBF9AEDEGGGGDGGG@,FCFGGGGGFFGGGGGGGDGGEDEGGGCEF>CFFGGGGGGGGGGGGGDGGEGGGB2=FGGGGGGGGGGGGGGGGECCCC5C+AFGGGG:DEGDGGCDGG/
@M03364:276:000000000-BLYN8:1:1101:21517:12013 1:N:0:1
ACTCCTACGGGAGGCAGCAGTGGGGAATATTGCACAATGGGCGCAAGCCTGATGCAGCCATGCCGCGTGTATGAAGAAGGCCTTCGGGTTGTAAAGTACTTTCAGCGGGGAGGAAGGGAGTAAAGTTAATACCTTTGCTCATTGACGTTACCCGCAGAAGAAGCACCGGCTAACTCCGTGCCAGCAGCCGCGGTAATACGTAGGTGGCAAGCGTTGTCCGGATTTATTGGGCGTAAAGCGAGCG
+
GGGGGGGGGGGGGGGGGGGGGGGGGGGGGGGGGGGG8FGGGGGGGGGGGGGGGGGGGGGGGGGGGGGGGGGGGGGGGGGGGGGGGGGGGGGGGGGGGGGGGGGGGGGGGGGEGGGGGGGGGGGGGGGGGGGGGGGGGGFGGGGGGGGGGGGGFGGGGGGGGGGGGGGGGGGGGGGGFEGGGGGGGGGGGGGGGGGGGGGGGGGGGGGGGGGGGCGGCGGGGGG*<FGGGFGGGGGGGGGGGGDC
@M03364:276:000000000-BLYN8:1:1101:19903:12062 1:N:0:1
ACTCCTACGGGAGGCAGCAGTAGGGAATCTTCGGCAATGGACGAAAGTCTGACCGAGCAACGCCGCGTGAGTGAAGAAGGTTTTCGGATCGTAAAACTCTGTTGTTAGAGAAGAACAAGGACGTTAGTAACTGAACGTCCCCTGACGGTATCTAACCAGAAAGCCACGGCTAACTACGTGCCAGCAGCCGCGGTAATACGTAGGTGGCAAGCGTTGTCCGGATTTATTGGGCGTAAAGCGAGCG
+
GGGGGGGGGGGGGGGGGGGGGGGGGGGGGGGGGGGGGGGGGGGGGGGGGGGGGGGGGGGGGGGGGGGGGGGFGGGGGGGGGGGGGGGGGGGGGGGGGGGGGGGGGGGGGGGGGGGGGGFGGGGGGGGGGGGGGGGGGGGGGGGGGGGGGGGGGGGGGGGGGGGGFFGGGGGGGGGGGGGGGGGGGGGGGGGGGGGGGGGGGGGGGGGGGGGFEGDGGGGGGGEGGGGGGGGGDGGGGGGGGGG<
@M03364:276:000000000-BLYN8:1:1101:14678:12071 1:N:0:1
ACTCCTACGGGAGGCAGCAGTAGGGAATCTTCGGCAATGGACGAAAGTCTGACCGAGCAACGCCGCGTGAGTGAAGAAGGTTTTCGGATCGTAAAACTCTGTTGTTAGAGAAGAACAAGGACGTTAGTAACTGAACGTCCCCTGACGGTATCTAACCAGAAAGCCACGGCTAACTACGTGCCAGCAGCCGCGGTAATACGTAGGTGGCAAGCGTTGTCCGGATTTATTGGGCGTAAAGCGAGCG
+
GGGGGGGGGGGGGGGGGGGGGGGGGGGGGGGGGGGGGGGGGGGGGGGGGGGGGGGGGGGGGGGGGGGGG>CCFGGGGGGGGGGGGGGGGGGGGGGGGGGGGGGGGGGGGGGGGGGGGGGGGGGGGGGGGGGGFGGGGGGGGGGGGGGGGGGGGGGGGGGGGGGGDGGGGGGGGGGGGGGGGGGGGGGGGGGGGGGGGFFGFGFGGGGGG6CFGGGGGGGGGEE5FGGGGGGGGGGGGGGGGCGC
@M03364:276:000000000-BLYN8:1:1101:24438:12073 1:N:0:1
ACTCCTACGGGAGGCAGCAGTAGGGAATCTTCCACAATGGACGAAAGTCTGATGGAGCAACGCCGCGTGAGTGAAGAAGGTTTTCGGATCGTAAAACTCTGTTGTTGGAGAAGAACGTATTTGATAGTAACTGATCAGGTAGTGACGGTATCCAACCAGAAAGCCACGGCTAACTACGTGCCAGCAGCCGCGGTAATACGTAGGTGGCAAGCGTTGTCCGGATTTATTGGGCGTAAAGCGAGCG
+
GGGGGGGGGGGGGGGGGGGGGGGGGGGGGGGGGGGGGGGGGGGGGGGGGGGGGGGGGGGGGGGGGGGGGGGFGGGGGGGGG9FGGGGGGGGGGGGGGGGGGGGFGGGGGGGGGGGGGGGGGGGFGGGGGFGGGGGFGGFGGGGGGGGGGGGGGGGGGGGGGFGGGGGGGGGGGGFGGGGGFFGGGGGGDGGGGEEEGGGGGGGGGGGGGDFGGGGDEGGGG5E:EGGGGGGGCGDGGC7CDDG7
@M03364:276:000000000-BLYN8:1:1101:7818:12084 1:N:0:1
ACTCCTACGGGAGGCAGCAGTAGGGAATCTTCGGCAATGGGGGCAACCCTGACCGAGCAACGCCGCGTGAGTGAAGAAGGTTTTCGGATCGTAAAACTCTGTTGTTAGAGAAGAACGTTAAGTAGAGTGGAAAGTTACTTAAGTGACGGTATCTAACCAGAAAGGGACGGCTAACTACGTGCCAGCAGCCGCGGTAATACGTAGGTCCCAAGCGTTGTCCGGATTTATTGGGCGTAAAGCGAGC
+
GGGGGGGGGGGGGGGGGGGGGGGGGGGGGGGGGGGGGGGGGGGGGGGFGGGGGGGGGGGGGGGGGGGGGDGGFGGGGGGGGGGGGGGGGGGGGGGGGGGGGGGGGGGGGGGGGGGGGFGGCFGGGGGGGGDFGGGGGGGFGGGGGGGGGGGGGGGGGDGGGGGGG>FGGGGGGGGGGGGGFGDFCGGGGCEGGCEC8;CFFGGGGGGGGFGGGGGE5ACGGGDGGGGGGGGGGGGGGGGGG:<)
@M03364:276:000000000-BLYN8:1:1101:7205:12112 1:N:0:1
ACTCCTACGGGAGGCAGCAGTAGGGAATCTTCGGCAATGGACGAAAGTCTGACCGAGCAACGCCGCGTGAGTGAAGAAGGTTTTCGGATCGTAAAACTCTGTTGTTAGAGAAGAACAAGGACGTTAGTAACTGAACGTCCCCTGACGGTATCTAACCAGAAAGCCACGGCTAACTACGTGCCAGCAGCCGCGGTAATACGTAGGTGGCAAGCGTTGTCCGGATTTATTGGGCGTAAAGCGAGCG
+
GGGGGGGGGGGGGGGGGGGGGGGGGGGGGGGGGGGGGGGGFGGGGGGGGGGGGGGGGGGGGGGGGGGGGGGGGGGGGGGGFGGGGGGGGGGGGGGGGGGGGGGGGGGGGGGGGGGGGGEGFFCFGGGFGGGFGGGFFFGGGGGGGGGGGGGGGGGGGGGGGGGGGCGGEGGGGGGGGDGGGGGGFFFGFGGGE8E8FGCFGFGGGGGGGGGGGEG=59FEGEG:CEGGGGGGDCGGGGGGGGG:
@M03364:276:000000000-BLYN8:1:1101:9869:12124 1:N:0:1
ACTCCTACGGGAGGCAGCAGTAGGGAATCTTCCACAATGGACGAAAGTCTGATGGAGCAACGCCGCGTGAGTGAAGAAGGTTTTCGGATCGTAAAACTCTGTTGTTGGAGAAGAACGTATTTGATAGTAACTGATCAGGTAGTGACGGTATCCAACCAGAAAGCCACGGCTAACTACGTGCCAGCAGCCGCGGTAATACGTAGGTGGCAAGCGTTGTCCGGATTTATTGGGCGTAAAGCGAGCG
+
GGGGGGGGGGGGGGGGGGGGGGGGGGGGGGGGGGGGGGGGGGGGGGGGGGGGGGGGGGGGGGGGGGGGGGGGGGGGGGGGFGGGGGGGGGGGGGGGGGGGGGFDFGEGGGGFGGGGGGGGGGGGGGGGGGGGGGFGGGGGGGGEFGGGGGGGGGGGGGGGGGGGGGGGGGGGGGGGGGGGGGGGGGG>FCEEGGGEGGGGFGGGGGGGGGGGGGGGGGGGEE85CE7CFGGGGGGGGGGGGGGD
@M03364:276:000000000-BLYN8:1:1101:25534:12133 1:N:0:1
ACTCCTACGGGAGGCAGCAGTAGGGAATCTTCGGCAATGGACGAAAGTCTGACCGAGCAACGCCGCGTGAGTGAAGAAGGTTTTCGGATCGTAAAACTCTGTTGTTAGAGAAGAACAAGGACGTTAGTAACTGAACGTCCCCTGACGGTATCTAACCAGAAAGCCACGGCTAACTACGTGCCAGCAGCCGCGGTAATACGTAGGTGGCAAGCGTTGTCCGGATTTATTGGGCGTAAAGCGAGCG
+
GGGGGGGGGGGGGGGGGGGGGGGGGGGGGGGGGGGGGGGGGGGGCGGGGGGGGGGGGGGGGGEGGGGGGGGGGGGGGGGGGGGGGGGGGGGGGGGAFGGGGGGGGGGGGGCFGGGGGGGGGGGGGGGGGGGGGGGGGGGFGGGGFGGGGGGGGGGGGGGGGGFG7:FEGFEGGFGFGGGGGGGGGGDGGGGGGEGGGFEFE9FGGCEDCG5FEGGEGGDGDEGEGFFF?FGGGGGGGGD)97C9
@M03364:276:000000000-BLYN8:1:1101:28973:12171 1:N:0:1
ACTCCTACGGGAGGCAGCAGTAGGGAATCTTCGGCAATGGACGAAAGTCTGACCGAGCAACGCCGCGTGAGTGAAGAAGGTTTTCGGATCGTAAAACTCTGTTGTTAGAGAAGAACAAGGACGTTAGTAACTGAACGTCCCCTGACGGTATCTAACCAGAAAGCCACGGCTAACTACGTGCCAGCAGCCGCGGTAATACGTAGGTGGCAAGCGTTGTCCGGATTTATTGGGCGTAAAGCGAGCG
+
GGGGGGGGGGGGGGGEGEGGGCF@FGGGGGGGGGGGFFGGGGGGGGGAGGGGDEGGGGGGCFG7CGGEFFEGGG9FGGGGFCFDCFGCFEG,EFGGGGDFGGGGGGFCFFFGGGGC8BFFFCF@FGGGGGF?FGGGGG<+3@DGFDEGGFFGGGF9F,>@F777FCC>>EEDCBFFCEFCFGFBFGGFFDGGGGGGGCCFGGGEFG58*<C8?E5*/++:5?*AFGGFFGGGGGEG**2>3CC3
@M03364:276:000000000-BLYN8:1:1101:12434:12182 1:N:0:1
ACTCCTACGGGAGGCAGCAGTAGGGAATCTTCGGCAATGGACGAAAGTCTGACCGAGCAACGCCGCGTGAGTGAAGAAGGTTTTCGGATCGTAAAACTCTGTTGTTAGAGAAGAACAAGGACGTTAGTAACTGACCGTCCCCTGACGGTATCTAACCAGAAAGCCACGGCTAACTACGTGCCAGCAGCCGCGGTAATACGGAGGGTGCAAGCGTTAATCGGAATTACTGGGCGTAAAGCGCACG
+
GGGGGGGGGGGGGGGGGGGGGGGGGGGGGGGGGGGGGGGGFGGGGGGGGGGGGGGGGGGGGGGGGGGGGGGGGGGGGGGGG9FFGGGGGGGGGGGGGGGGGGGGGGGGGGGGGGGGGGF<F=FGCCFFG,CDAF,=FFF@GEGGCCFGGG<3@CDGF<<FGGFGFFFGDFEGGGFFFEGGGGGDGGFFCCDECEEGEGGFDCCDC**;EFD@EGGGFGFGGGEFE+?CFF2:>5CG37:C:CD)
@M03364:276:000000000-BLYN8:1:1101:6791:12197 1:N:0:1
ACTCCTACGGGAGGCAGCAGTAGGGAATCTTCCACAATGGACGAAAGTCTGATGGAGCAACGCCGCGTGAGTGAAGAAGGTTTTCGGATCGTAAAACTCTGTTGTTGGAGAAGAATGTATCTGATAGTAACTGATCAGGTAGTGACGGTATCCAACCAGAAAGCCACGGCTAACTACGTGCCAGCAGCCGCGGTAATACGTAGGTGGCAAGCGTTGTCCGGATTTATTGGGCGTAAAGCGAGCG
+
GGGGGGGGGGGGGGGGGGGGGGGGGGGGGGGGGGGGGGGGGGGGGGGGGGGGGGGGGGGGGGGGGGGGGGGGGGGGGGGGGGGGGGGGGGGGGGFGGGGGGGGGGGGGGGGGGGGGGGGGGGGGGGGGGGGGGGGGGGGGGGGGGGGGGGGGGGGGGGGGGGGGGGGGGGGGGGGGGGGGGGGGGGGGGGGGGGGGGGGGGGDEEGGGGGGGEGGGEFGGGGE=?FGGGGGGGGGGGGGGGGGD
@M03364:276:000000000-BLYN8:1:1101:22634:12254 1:N:0:1
ACTCCTACGGGAGGCAGCAGTAGGGAATCTTCGGCAATGGACGAAAGTCTGACCGAGCAACGCCGCGTGAGTGAAGAAGGTTTTCGGATCGTAAAACTCTGTTGTTAGAGAAGAACAAGGACGTTAGTAACTGAACGTCCCCTGACGGTATCTAACCAGAAAGCCACGGCTAACTACGTGCCAGCAGCCGCGGTAATACGTAGGTGGCAAGCGTTGTCCGGATTTATTGGGCGTAAAGCGAGCG
+
GGGGGGGGGGGGGGGGGGGGGGGGGGGGGGGGGGGGGGGGGGGGGGGGGGGGGGGGGGGGGGGGGGGFGGGGGGGGGGGGGGGGGGGGGGGGGGGG<FGGGGGGGGGGGGGGGGGGGGFCFGGGGGGGGGGGGGGDGGGGGGGGGGGGGGGGGGGGGGGGGGGFGGGGGGGGGGGGGGGGGGGGGGGGGCGGGGEEGGGGGGGGGGGGGGGDGGGGG?FGGD*:EEFGGGGCDGGGGGGGGGDD
@M03364:276:000000000-BLYN8:1:1101:18740:12265 1:N:0:1
ACTCCTACGGGAGGCAGCAGTAGGGAATCTTCGGCAATGGACGAAAGTCTGACCGAGCAACGCCGCGTGAGTGAAGAAGGTTTTCGGATCGTAAAACTCTGTTGTTAGAGAAGAACAAGGACGTTAGTAACTGAACGTCCCCTGACGGTATCTAACCAGAAAGCCACGGCTAACTACGTGCCAGCAGCCGCGGTAATACGTAGGTGGCAAGCGTTGTCCGGATTTATTGGGCGTAAAGCGAGCG
+
GGGGGGGGGGGGGGGCGGDFGDFGGGGGGGGFGGGGGGGGGGEGGGGFGGGGFGCCGGGFFGGGGGGGGDGFFGCAFGGGGFGGFGGGGGGGGGGGGGGGFFFGGGGGGGGGGGGGGGFDFC:C<AFFGFFGFGFGGGGCFGGGGGGEGCCCFGGGGGGGGGGGGCCGFEDFGFGFGEFA:BCGGGDFGEGGEGEGGGGGGGGDGGGGFGGGECGGGFGE:5C*3<9CGFFCGGGGGGGD*>3>
@M03364:276:000000000-BLYN8:1:1101:19976:12277 1:N:0:1
ACTCCTACGGGAGGCAGCAGTAGGGAATCTTCCGCAATGGACGAAAGTCTGACGGAGCAACGCCGCGTGTGTGAAGAAGGTTTTCGGATCGTAAAGCACTGTTGTTAGAGAAGAACAAGGATAAGAGTCACTGCTTGTCCCTTGACGGTATCTAACCAGAAAGCCACGGCTAACTACGTGCCAGCAGCCGCGGTAATACGTAGGTGGCAAGCGTTGTCCGGAATTATTGGGCGTAAAGCGCGCG
+
GGGGGGGGGGGGGGGGGGGGGGGGGGGGGGGGGGGGGGGGGGGGGGGGGGGGGGGGGGGGGGGGGGGGGGGGGGGGGGGGFGGGGGGGGGGGGGGGGGGGGGGGGGGGGGGFGGGGGDGGGCCFFGGGGGGGFGGGGG<FGFGCGGGGGGGGGGGGGGGGGGGGGFCEGGGGGGGGGDGGGGFGGGGFGGGEG8CGCFGGGGGGGGGGGECGGGGDE?FGE8CFGGGGGG=EGGGGGGGGGGD<
@M03364:276:000000000-BLYN8:1:1101:6206:12283 1:N:0:1
ACTCCTACGGGAGGCAGCAGTAGGGAATCTTCGGCAATGGACGAAAGTCTGACCGAGCAACGCCGCGTGAGTGAAGAAGGTTTTCGGATCGTAAAACTCTGTTGTTAGAGAAGAACAAGGACGTTAGTAACTGAACGTCCCCTGACGGTATCTAACCAGAAAGCCACGGCTAACTACGTGCCAGCAGCCGCGGTAATACGTAGGTGGCAAGCGTTGTCCGGATTTATTGGGCGTAAAGCGAGCG
+
GGGGGGGGGGGGGGGGGGGGFGGGGGGGGGGGGGGGGGGGGGGGGGGGGGGGGGGGGGGGGGGGGGGGGGGGGGGGGGGGFFGGGGGGGGGGGGGGGGGGGGGGGGGGGGGGGGGGGGGGGGGGGGGGGGGGGGGGGGGEGGGGGGGGGGGGGGGGGGGGGGGGGGGGGGGGGGGCCGGGGGGGGGGGGGGGGGGGGGGGGGGGGEFGFCFGGGGGGGFGGG=EGGGGCGGGGGGGFGGGGGGC
@M03364:276:000000000-BLYN8:1:1101:20764:12318 1:N:0:1
ACTCCTACGGGAGGCAGCAGTGGGGAATATTGCACAATGGGCGCAAGCCTGATGCAGCCATGCCGCGTGTATGAAGAAGGCCTTCGGGTTGTAAAGTACTTTCAGCGAGGAGGAAGGCGTTGTGGTTAATAACCACAACGATTGACGTTACTCGCAGAAGAAGCACCGGCTAACTCCGTGCCAGCAGCCGCGGTAATACGGAGGGTGCAAGCGTTAATCGGAATTACTGGGCGTAAAGCGCACG
+
GGGGGGGGGGGGGGGGGGGGGGGGGGGGGGGGGGGGGGGGGGGGGGGGGGGGGGGGGGGGGGGGGGGGGGGGGGGGGGGGGGGGGGGGGGGGGGGGGGGGGGFGGGGGGGGGGGGGGGGGGGGGGGGGGGGGGGGGGGGGGFFGGGGGGGGGGGGGGGGGGGGGGGGGGGGGGGGGGGGGGGGGGGGFFGGGGGGGGGGGGGGGGGGGGGGGGGGGGGGGDGGGGGGGGGFGGGGDFGGGGGG5
@M03364:276:000000000-BLYN8:1:1101:27445:12376 1:N:0:1
ACTCCTACGGGAGGCAGCAGTAGGGAATCTTCGGCAATGGACGAAAGTCTGACCGAGCAACGCCGCGTGAGTGAAGAAGGTTTTCGGATCGTAAAACTCTGTTGTTAGAGAAGAACAAGGACGTTAGTAACTGAACGTCCCCTGACGGTATCTAACCAGAAAGCCACGTCTAACTACGTGCCAGCAGCCGCGGTAATACGTAGGTGGCAAGCGTTGTCCGGATTTATTGGGCGTAAAGCGAGCG
+
GFGCFGGGGGGGGGGGCC9FGGGGGFGEGGGGGGEGGFGGFFGEC@FGC,E<EFGFEEEG@FDECFG7@,CFGFGGGGGGGFFGGGGEECFFGFGFFGGFFGGGFGCEFGC<FGGFGGG8FFGGGGGGGGGFGFECGF@:363@FG@ECF@FFFFBFE:F,@FF,>@F*:DFFFGGC>FCGBC87>EGFEDEDEEGGGGGCFGGGFGGFCF5ECGEE+<EGGGGGFG?CCC57CCE5CFDD355
@M03364:276:000000000-BLYN8:1:1101:21647:12435 1:N:0:1
ACTCCTACGGGAGGCAGCAGTAGGGAATCTTCGGCAATGGACGAAAGTCTGACCGAGCAACGCCGCGTTAGTGAAGAAGGTTTTCGGATCGTAAAACTCTGTTGTTAGAGAAGAACAAGGACGTTAGTAACTGAACGTCCCCTGACGGTATCTAACCAGAAAGCCACGGCTAACTACGTGCCAGCAGCCGCGGTAATACGTAGGTGGCAAGCGTTGTCCGGATTTATTGGGCGTAAAGCGAGCG
+
GGGGGGGGGGGGGGGGGGGGGGGGGGGGGGGGGGGGGGGGGGGGGGGGGGGGGGGGGGGGGGGGGGGGGGGGGGFGGGGGGGGGGGGGGGGGGGGGGGGCGGGGGGGGGGGGGGGGGGGGGGGCGGGGGGGGGGGGGGGGGGGGGGGGGGGGGGGGGGGGGGGGGFGGGGGGGGGGGGGGGGGGGFGGFGGGGGGGGGGGGGGGGGGDG6@FGGGGGGGGGDG5@:?FGGGGGGGDGGGGGGGC
@M03364:276:000000000-BLYN8:1:1101:16116:12439 1:N:0:1
ACTCCTACGGGAGGCAGCAGTAGGGAATCTTCGGCAATGGACGAAAGTCTGACCGAGCAACGCCGCGTGAGTGAAGAAGGTTTTCGGATCGTAAAACTCTGTTGTTAGAGAAGAACAAGGACGTTAGTAACTGAACGTCCCCTGACGGTATCTAACCAGAAAGCCACGGCTAACTACGTGCCAGCAGCCGCGGTAATACGTAGGTGGCAAGCGTTGTCCGGATTTATTGGGCGTAAAGCGAGCG
+
GGGGGGGGGGGGGGGGGGGGGGGGGGGGGGGGGGGGGGGGGGGGGGGGGGGGGGGGGGGGGGGGGGGGGDGGGGGGGGGGGGGGGGGGGGGGGGGGGGGGGGGGGGGGGGGGGGGGGGFGGGGGGGGGGGGGGGGGGGGGGGGGGGGGGGGGGGGGGGGGGGGFGGGGGGGGGGGGGGGGGGGGGGGGGGGGGGGGGGGGGGGGGGGGGGFGEGGGGCFGGGGEGGGGGGGGDDGGFGCDGDGD
@M03364:276:000000000-BLYN8:1:1101:26132:12445 1:N:0:1
ACTCCTACGGGAGGCAGCAGTAGGGAATCTTCGGCAATGGACGAAAGTCTGACCGAGCAACGCCGCGTGAGTGAAGAAGGTTTTCGGATCGTAAAACTCTGTTGTTAGAGAAGAACAAGGACGTTAGTAACTGAACGTCCCCTGACGGTATCTAACCAGAAAGCCACGGCTAACTACGTGCCAGCAGCCGCGGTAATACGTAGGTGGCAAGCGTTGTCCGGATTTATTGGGCGTAAAGCGAGCG
+
GGGGGGGGGGGGGGGGDG?FGGGGGGGGGGGGFGGGGGGGGGGGGGGGGGGGGGGGGGEGGGGGGGGGGEF?FFFFGGGGGGGGGGGGGGEGGGGGGGGGGGGGEFGGGFGGGGGGGGEGGFGGFGGFGGGGGGGGGGGCGGGGGGGGGGGGGGGGGGGGGGGGFGFEGGGG?EFFGGGGGGGGGGGCFEGGGGGGGGGGGC>CFFCC>E8CE;?*::CG=C=CC9FFGGGGGDGGGGGDGG:C
@M03364:276:000000000-BLYN8:1:1101:14510:12481 1:N:0:1
ACTCCTACGGGAGGCAGCAGTAGGGAATCTTCGGCAATGGACGAAAGTCTGACCGAGCAACGCCGCGTGAGTGAAGAAGGTTTTCGGATCGTAAAACTCTGTTGTTAGAGAAGAACAAGGACGTTAGTAACTGAACGTCCCCTGACGGTATCTAACCAGAAAGCCACGGCTAACTACGTGCCAGCAGCCGCGGTAATACGTAGGTGGCAAGCGTTGTCCGGATTTATTGGGCGTAAAGCGAGCG
+
GGGGGGGGGGGGGGGGGGGGGGGGGGGGGGGGGGGGGGGGGGGGGGGGGGGGGGGGGGGGGGGGGGGGGGGGGGGGGGGGGGGGGDGGGGGGGGGGGGGGGGGGGGGGGGGGGGGGGGGGGGGGGGGGGGGGGGGGGGGGGGGGGGGGGGGGGGGGGGGGGGGFCFGGGGGGGGGGGGGFGGGGGGGGGDGGGGGGGGGGGGFGGGGGGGGGGGGGEGGGGGGGFGGEGGGGGGGGGGGGGGGD
@M03364:276:000000000-BLYN8:1:1101:26294:12483 1:N:0:1
ACTCCTACGGGAGGCAGCAGTAGGGAATCTTCGGCAATGGGGGCAACCCTGACCGAGCAACGCCGCGTGAGTGAAGAAGGTTTTCGGATCGTAAAACTCTGTTGTTAGAGAAGAACGTTAAGTAGAGTGGAAAGTTACTTAAGTGACGGTATCTAACCAGAAAGGGACGGCTAACTACGTGCCAGCAGCCGCGGTAATACGTAGGTCCCAAGCGTTGTCCGGATTTATTGGGCGTAAAGCGAGC
+
GGGGGGGGGGGGGGGGGGGGGGGGGGGGGGGGGGGGGGGGGGGGGGGGGGGGFCEEDGGGGGGGGGGGGGGGGGGGGGGG4EDEBFCF7EFFGGGGGCGFFFGGGGGGGGGGGGGGGGGGGGAFGFDD<DFFGGGGGGCFFEGGFGGGGGGDGGGGGGGGGGGGFGGGGGGGDGFGGGGGGFFGGGGFFGGGGECBEFGGGFGGGEG?8FDGDGG=ECG?5=CE5+<CEGFCFGEEGGGG:GD>
@M03364:276:000000000-BLYN8:1:1101:15575:12499 1:N:0:1
ACTCCTACGGGAGGCAGCAGTGGGGAATATTGCACAATGGGCGCAAGCCTGATGCAGCCATGCCGCGTGTGTGAAGAAGGCCTTCGGGTTGTAAAGTACTTTCAGCGGGGAGGAAGGGAGTAAAGTTAATACCTTTGCTCATTGACGTTACCCGCAGAAGAAGCACCGGCTAACTCCGTGCCAGCAGCCGCGGTAATACGGAGGGTGCAAGCGTTAATCGGAATTACTGGGCGTAAAGCGCACG
+
FGGGGGGGGGGGGGGGGGGGGGGGGGGGGGGGFGGGGGGGGGGGGGGDFGGGGGGGGGGGGGCFGGGGGGGFGGGGGGGGFGGGGGGGGGGGGGG9FFGGGGFFGGGGGGGEGGFFDGGGGGGGGGGFAFGGGGGGGGGGGGGFGGGGGGGGFGGGGGGGGDFGGFFFGGG@CCCFGGGGGGGGGEGGGCGG5EGDCFGGGDEGGGGGGGGCECEGGGG5EEGGGDFFC?*ADCCGGGGGCGGC
@M03364:276:000000000-BLYN8:1:1101:20810:12505 1:N:0:1
ACTCCTACGGGAGGCAGCAGTGGGGAATATTGCACAATGGGCGCAAGCCTGATGCAGCCATGCCGCGTGTATGAAGAAGGCCTTCGGGTTTTAAAGTACTTTCAGCGGGGAGGAAGGGAGTAAAGTTAATACCTTTGCTCATTTACGTTACCCGCAGAAGAAGCACCGGCTAACTCCGTGCCAGCAGCCGCGGTAATACGGAGGGTGCAAGCGTTAATCGGAATTACTGGGCGTAAAGCGCACG
+
FGGGGGGGGGGGGGGGGGFGGG@FGGGGGGGGC@FGGGGGGGGGGDFGGGGGA<EGGGGGGGCFDGGGGCFFGGCGGG,EFGEF9<FG<F,,,BF9955@FG9<?<>@+@@4++B=:FEC><?93CB3FFFFFDFG9=<EDF9,EFFGGG+3<+>F:3,,6,D7DFC*><FC:<=FG8=<7=,<:8CE28*113:B;2?*B*8C88/8092*;**;5::5=58:+++3<6857/7C5**1)/11
@M03364:276:000000000-BLYN8:1:1101:10102:12515 1:N:0:1
ACTCCTACGGGAGGCAGCAGTGGGGAATATTGCACAATGGGCGCAAGCCTGATGCAGCCATGCCGCGTGTGTGAAGAAGGCCTTCGGGTTGTAAAGCACTTTCAGCGAGGAGGAAGGTGGTGAGCTTAATACGTTCATCAATTGACGTTACTCGCAGAAGAAGCACCGGCTAACTCCGTGCCAGCAGCCGCGGTAATACGGAGGGTGCAAGCGTTCATCGGCATTACTGGGCGTAAAGCGCACC
+
FGFFFEGGGGC;FBEFD;FGFEFEGF@FGGFGG<FFA@E,FGFCEEGGD<FF@FDGGGGGGGGFCF@@B?FG<FEC9EEC<=FFE7?4C,@BF?EFG@E@ECFFEEF+4C+BFFGFF==FGC?BF,DBFA9?F=FG8<9FG9AFGC+FF8FFE>FE<>:CAB7FCG@BEFGGGF;BFGFGGGGGGFGGGGGGGCC8CFGCE5ECG;EEF9FGG8A*++<C5*:*3<C+00@CDG=AF*:CD)9)
@M03364:276:000000000-BLYN8:1:1101:12754:12520 1:N:0:1
ACTCCTACGGGAGGCAGCAGTAGGGAATCTTCGGCAATGGACGAAAGTCTGACCGAGCAACGCCGCGTGAGTGAAGAAGGTTTTCGGATCGTAAAACTCTGTTGTTAGAGAAGAACAAGGACGTTAGTAACTGAACGTCCCCTGACGGTATCTAACCAGAAAGCCACGGCTAACTACGTGCCAGCAGCCGCGGTAATACGGAGGGTGCAAGCGTTAATCGGAATTACTGGGCGTAAAGCGCACG
+
GGGGGGGGGGGGGGGGGGGGGGGGGGGGGGGGGGGGGGGGGGGGGGGGGGGGGGGGGGGGGGGGGGGGGGGFGGGGGGGGGGGGGGGGGGGGGGGGGGGGGGGGGGGFGGGGGGGGGGGFGGGGGGGGGGGGGGGGGGGGGGGGGGGGGGGGGGGGGGGGGGGGGGGGGGGGGGGGGGGGGGGGGGGGGGGGGGGGGGGGGGEGGGGGGGFFGGGGGGGGGGGGGGGGGGGCCDGGGF7<DGD3
@M03364:276:000000000-BLYN8:1:1101:5716:12561 1:N:0:1
ACTCCTACGGGAGGCAGCAGTAGGGAATCTTCGGCAATGGACGAAAGTCTGACCGAGCAACGCCGCGTGAGTGAAGAAGGTTTTCGGATCGTAAAACTCTGTTGTTAGAGAAGAACAAGGACGTTAGTAACTGAACGTCCCCTGACGGTATCTAACCAGAAAGCCACGGCTAACTACGTGCCAGCAGCCGCGGTAATACGTAGGTGGCAAGCGTTGTCCGGATTTATTGGGCGTAAAGCGAGCG
+
GGGGGGGGGGGGGGGGGGGGGGGGGGGFGGGGGGGGGGGGGGGGGEFFGGGGGGGGGGGGGGGGGGGCFFFGGGGGGGGGGDGGGGGGEGGGGGGGGGGGGGGGGGADGGGGGGFGGGFFGGGGGGGGGGGGGGGGGGGGGGGGGGGFFGGGGGGGGGGGGGGGEDGGGGFGCCGGGGGGGEGFDGFFFGGGGGDEGGGGGGFDFGGGGGGCGCECCGGG5C=7CFFFGGFFGGGG3FGDDGG<
@M03364:276:000000000-BLYN8:1:1101:14050:12565 1:N:0:1
ACTCCTACGGGAGGCAGCAGTAGGGAATCTTCGGCAATGGACGAAAGTCTGACCGAGCAACGCCGCGTGAGTGAAGAAGGTTTTCGGATCGTAAAACTCTGTTGTTAGAGAAGAACAAGGACGTTAGTAACTGAACGTCCCCTGACGGTATCTAACCAGAAAGCCACGGCTAACTACGTGCCAGCAGCCGCGGTAATACGTAGGTGGCAAGCGTTGTCCGGATTTATTGGGCGTAAAGCGAGCG
+
GGGGGGGGGGGGGGGGGGGGGGGGGGGGGGGGGGGGGGGGGGGGGGGGGGGGGGGGGGGGGGGGGGGGGGGGGGGGGGGGGGGGGGGGGGGGGGGGGGGGGGGGGGGGGGGGGGGGGGGGGGGGGGGGGGGGGGGGGGGGGGGGGGGGGGGGGGGGGGGGGGGGGGGGGDGGGGGGGGGGGGGGGGGGGGGGGGDGGGGGFGGGGGGGGGGGGGG5EFGEGGEGGGFCFGCDDGGGGGGGGGG3
@M03364:276:000000000-BLYN8:1:1101:23627:12609 1:N:0:1
ACTCCTACGGGAGGCAGCAGTAGGGAATCTTCGGCAATGGACGAAAGTCTGACCGAGCAACGCCGCGTGAGTGAAGAAGGTTTTCGGATCGTAAAACTCTGTTGGTAGAGAAGAACGTTGGTGAGAGTGGAAAGCTCATCAAGTGACGGTAACTACCCAGAAAGGGACGGCTAACTACGTGCCAGCAGCCGCGGTAATACGTAGGTTGCAAGCGTTGTCCGGATTTATTGGGCGTAAAGCGAGC
+
GGGGGGGGGGGGGGGGGGGGGGGGGGGGGGGGGGGGGGGGGGGGGGGGGGGGGGGGGGGGGGGG7FGFGCGGGGGGGGGGFCEFGGGC7FFGGGGGFGFGFGGGGFGGGGGGGGGGGFFGG7FFC<BFFFGFGGFEGGGGFGGGAFFEEGGGGGGGGGGGGGFFFGGGGGGGE:DFGGGGGGGGFGGFFGGCCCEDGGGGGGC@8<+=CFGGGGGGGGFGGEGG*<EFFFG*/9EGGGGGDCC)
@M03364:276:000000000-BLYN8:1:1101:12017:12612 1:N:0:1
ACTCCTACGGGAGGCAGCAGTAGGGAATCTTCGGCAATGGACGAAAGTCTGACCGAGCAACGCCGCGTGAGTGAAGAAGGTTTTCGGATCGTAAAACTCTGTTGTTAGAGAAGAACAAGGACGTTAGTAACTGAACGTCCCCTGACGGTATCTAACCAGAAAGCCACGGCTAACTACGTGCCAGCAGCCGCGGTAATACGTAGGTGGCAAGCGTTGTCCGGATTTATTGGGCGTAAAGCGAGCG
+
GGGGGGGGGGGGGGGGGGGGGGGGGGGGGGGGGGGGGGGGGGGGGGGGGGGGGGGGGGEGGGGGGGGGGGGGGGGGGGGGGGGGGGGGGGGGGGGGGGGGGGGGGGGGGGGGGGGGGGGGGGGGGGGGGGGGGGGGGGGGGGGGGGGGGGGGGGFGFGGGGGGGFFGGGDGGGFGGGGGGGGGGGGGGGGGGDGGGGGGGGGGGGGGGGGGGGECEGGGGGGEGGGGGGGGG<DC>CCCDGDD5
@M03364:276:000000000-BLYN8:1:1101:25466:12623 1:N:0:1
ACTCCTACGGGAGGCAGCAGTAGGGAATCTTCGGCAATGGACGAAAGTCTGACCGAGCAACGCCGCGTGAGTGAAGAAGGTTTTCGGATCGTAAAACTCTGTTGTTAGAGAAGAACAAGGACGTTAGTAACTGAACGTCCCCTGACGGTATCTAACCAGAAAGCCACGGCTAACTACGTGCCAGCAGCCGCGGTAATACGTAGGTGGCAAGCGTTGTCCGGATTTATTGGGCGTAAAGCGAGCG
+
GGGGGGGGGGGGGGGGGGGGGGGGGGGGGGGGGGGGGGGGGGGGGGGGGGGGGGGGGGGGGGGGGGGGGGGGGGGGGGGGGGGGGGGGGGGGGGGGFGGGGGGGGGGGGGGGGGGGGGFEGGG>DFGGFEFFFFGFFFFCFDFGGGGGGGGFGCDGGGGGGGGGGFGGGGGEFCGGFGGCFGGGG8>FGGGGGGGGFE?FGGGGGFGFGGGFGGGGG<AEGCC=9CFF?FFFGGGEGGGGDGG<
@M03364:276:000000000-BLYN8:1:1101:7056:12685 1:N:0:1
ACTCCTACGGGAGGCAGCAGTAGGGAATCTTCGGCAATGGACGAAAGTCTGACGGAGCAACGCCGCGTGTGTGAAGAAGGTTTTCGGATCGTAAAGCACTGTTGTTAGAGAAGAACAAGGATAAGAGTCACTGCTTGTCCCTTGACGGTATCTAACCAGAAAGCCACGGCTAACTACGTGCCAGCAGCCGCGGTAATACGTAGGTGGCAAGCGTTGTCCGGATTTATTGGGCGTAAAGCGAGCG
+
GGGGGGGGGGGGGGGGGGGGGGGGGGGGGGGGGGGGGGGGGGGGGGGGGGGGGGGGGGGGGGGGGGGGGFGGGGGGGGGGGGGGGGGGGGGGGGGGGGGGGGGGGGGGGGGGGGGGGGGGGGGGGGGGGGGGGGGGGGFGGGGGGGGGGGGGGGCFFGGGGGGGGGGGGGGGGGGGGGGGGGGGGGGGGGGGGGGGGGGG?FGGFGGGGGDGGGGGGGGGGE5:FGGGFGGGGGEGGGGGGDDC
@M03364:276:000000000-BLYN8:1:1101:23246:12688 1:N:0:1
ACTCCTACGGGAGGCAGCAGTAGGGAATCTTCGGCAATGGACGAAAGTCTGACCGAGCAACGCCGCGTGAGTGAAGAAGGTTTTCGGATCGTAAAACTCTGTTGTTAGAGAAGAACAAGGACGTTAGTAACTGAACGTCCCCTGACGGTATCTAACCAGAAAGCCACGGCTAACTACGTGCCAGCAGCCGCGGTAATACGTAGGTGGCAAGCGTTGTCCGGATTTATTGGGCGTAAAGCGAGCG
+
GGGGGGGGGGGCGGDGGGGGGGGAEGGGGGGGGGGGGGGGGGGGGGGGGGGGGGDFGGCFGGGGGGGGGGGGGGGGGGGGDF<FFGGGGGGGGGGGGGGGGGGGGGFGGGGFFGGGGGGGGFGGGDFGGGFGDE<FGG<FEEFGGFEGGFDGGGGGFGGGGGGGGGGGGGCE@FGDCGG,@FGGGEFGGE>EEGEGGGGD+:CCF+8CFFFGGEGGGGGGG=CEGGGGGGGGGGEGGG737>39
@M03364:276:000000000-BLYN8:1:1101:8675:12701 1:N:0:1
ACTCCTACGGGAGGCAGCAGTAGGGAATCTTCGGCAATGGACGAAAGTCTGACCGAGCAACGCCGCGTGAGTGAAGAAGGTTTTCGGATCGTAAAACTCTGTTGTTAGAGAAGAACAAGGACGTTAGTAACTGAACGTCCCCTGACGGTATCTAACCAGAAAGCCACGGCTAACTACGTGCCAGCAGCCGCGGTAATACGTAGGTGGCAAGCGTTGTCCGGATTTATTGGGCGTAAAGCGAGCG
+
GGGGGGGGGGGGGGGGGGGGGGGGGGGGGGGGGGGGGGFGGGGGGGGGGGGGGGGGGGGGGFEGGGGGGGGGGGGGGGGGGGGGGGGGGGGGGGGGGGGG9FGFFGGGGGGFGGG<FFFGFGGGGGEGGFGGGGGFGFGEFGGGGGGGGFCCGGGGGFEGGGGG,@FGEGGGFGFCGCGGGGGGGGGGGGGGDGDEEGG>EFFGGGGGGGGGEE=CCCFEEEGGGGFGGGGCCDGED7:<7CC7
@M03364:276:000000000-BLYN8:1:1101:20783:12705 1:N:0:1
ACTCCTACGGGAGGCAGCAGTAGGGAATCTTCCGCAATGGACGAAAGTCTGACGGAGCAACGCCGCGTGTGTGAAGAAGGTTTTCGGATCGTAAAGCACTGTTGTTAGAGAAGAACAAGGATAAGAGTCACTGCTTGTCCCTTGACGGTATCTAACCAGAAAGCCACGGCTAACTACGTGCCAGCAGCCGCGGTAATACGTAGGTGGCAAGCGTTGTCCGGAATTATTGGGCGTAAAGCGCGCG
+
GGGFGGGGGGGGGGGGGG9FGAFFGFGGG9FEFGGGGEGGGGGGGGGAFGGGGGCGGGGGGGEGGGGGGGGFFGGGGGGGGGGGGGGGG:FFFFGFGGGGGFEFGGAFFGGFGGGGGFGDFGCGFFFGGGGGGFGGFGGGGGEEFFFECFGGGF>FFGGCFCFGGGGGGFFCFGGGGGGGGD;DFGGGGGGGGEEGGGGGGFCEFGGGCGDDGGEC*3+CE:EF6+?C7<FDGDEECFGGGC<7
@M03364:276:000000000-BLYN8:1:1101:14379:12739 1:N:0:1
ACTCCTACGGGAGGCAGCAGTAGGGAATCTTCGGCAATGGACGAAAGTCTGACCGAGCAACGCCGCGTGAGTGAAGAAGGTTTTCGGATCGTAAAACTCTGTTGGTAGAGAAGAACGTTGGTGAGAGTGGAAAGCTCATCAAGTGACGGTAACTACCCAGAAAGGGACGGCTAACTACGTGCCAGCAGCCGCGGTAATACGTAGGTCCCGAGCGTTGTCCGGATTTATTGGGCGTAAAGCGAGC
+
GGGGGGGGGGGGGGGGGGGGGGGGGGGGGGGGGGGGGGGGGGGGGGGGGGGGGGGGGGGGGGGGGGGGGGGGGGGGGGGGGGGGGGGGGGGGGGGGGGGGGGGGGGGGGGGGGGGGGGGGGEGGGFGGGGGGGGGGGGGGGGGGGGGGGGGGGGGGGGGGGGGGGGGGGGGGGGGGGGDFGGGGFGGGGGGGGECGGGG?FGGGGGGGGGGGGG8CCGGGGGG5ECFGGGGCDGGGGGGGGGG)
@M03364:276:000000000-BLYN8:1:1101:13352:12744 1:N:0:1
ACTCCTACGGGAGGCAGCAGTAGGGAATCTTCGGCAATGGACGAAAGTCTGACCGAGCAACGCCGCGTGAGTGAAGAAGGTTTTCGGATCGTAAAACTCTGTTGGTAGAGAAGAACGTTGGTGAGAGTGGAAAGCTCATCAAGTGACGGTAACTACCCAGAAAGGGACGGCTAACTACGTGCCAGCAGCCGCGGTAATACGTAGGTCCCGAGCGTTGTCCGGATTTATTGGGCGTAAAGCGAGC
+
FGGGGGGGGGGGGGGGGGGGGGGGGGGGGGGGGGGEEGGGGGGGGGGGGGGGGGGGGGGGGGGGGGGGGGGGGGGFGGGGFGFGGGGGGGGGGGGGGGGGGGGGGGGGGGGGGGGGGFCFGFGGGFGGFGGGGGGGGGGGGGGGGGGGGGGGGGGGCGF<FGGGGDGFG@EEGGGDFGGG7EGFGGG7CGGGGGEEEGGGDGGGGGGGGEGGGGGGGCEC5=5CCCGEC:EGGGCEDG>CDDC)
@M03364:276:000000000-BLYN8:1:1101:8686:12763 1:N:0:1
ACTCCTACGGGAGGCAGCAGTAGGGAATCTTCCGCAATGGACGAAAGTCTGACGGAGCAACGCCGCGTGTGTGAAGAAGGTTTTCGGATCGTAAAGCACTGTTGTTAGAGAAGAACAAGGATAAGAGTCACTGCTTGTCCCTTGACGGTATCTAACCAGAAAGCCACGGCTAACTACGTGCCAGCAGCCGCGGTAATACGTAGGTGGCAAGCGTTGTCCGGATTTATTGGGCGTAAAGCGAGCG
+
GGGGGGGGGGGGGGGGGGGGGGGGGGGGGGGGGGGGGGGGFGGGGGGGGGGGGGGGGGGGGGGGGGGGGGGGGGGGGGGGFGGGGGGGGGGGGGGGGGGGGGDFGGGGGGGFGGGFGGGGGFFGGGGGFGGGGGGGFGGFGFFFFGGGEDFGGGGGGGGGGGGGGGGG>7FGGGGGGGGGGGGF@FGGGGGGGGGGGGGGFFCEGGGGGGGGGEGGGGGGGCGGGGGGGGGGGGEGFFFGGGG<
@M03364:276:000000000-BLYN8:1:1101:6972:12778 1:N:0:1
ACTCCTACGGGAGGCAGCAGTAGGGAATCTTCGGCAATGGACGAAAGTCTGACCGAGCAACGCCGCGTGAGTGAAGAAGGTTTTCGGATCGTAAAACTCTTTTGTTAGAGAAGAAAAAGGACGTTAGTAACTGAACATCCCCTGACGATATCTAACCAGAAAGCCACGGCTAACTACGTGCCAGCAGCCGCGGCAGTACGTAGGTGGCAAGCGTGGTCCGGATTTATTGGGCGAAAAGCGAGCG
+
FGGGGGGGGGGGGGGGGGGGGAFGGGGG9FG@6CFGGGGGG8FGGG7CFGGGG@+@FD:FGGGGGGGGGEG<FFGGGGGGFGGGGGGGGCFGGGGGGDDG,E<FB,BF9FGGGGG,EG=BFGG+BF:DA5,5FGF8,:,D,F>F<F7+++@<,,,3><>@>F>FF7FGGD<FE@,6,6,>5*>,*?:E,:*:**1*3B+*3B8*2?F699**2/*:E9FC*;*/+++00+///):5)**19)))
@M03364:276:000000000-BLYN8:1:1101:14188:12782 1:N:0:1
ACTCCTACGGGAGGCAGCAGTGGGGAATATTGCACAATGGGCGCAAGCCTGATGCAGCCATGCCGCGTGTATGAAGAAGGCCTTCGGGTTGTAAAGTACTTTCAGCGGGGAGGAAGGTGAGTGGTTTAATACGCCATTCAATTGACGTTACCCGCAGAAGAAGCACCGGCTAACTCCGTGCCAGCAGCCGCGGTAATACGGAGGGTGCAAGCGTTAATCGGAATTACTGGGCGTAAAGCGCACG
+
GGGGGGGGGGGGGGGGGGGGGGGGGGGGGGGGGGGGGGGGGGGGGGGGGGGGGGGGGGGGGGGGGGGGGGGGGGGGGGGGGGGGGGGGGGGGGGGGGGGGGGGGGGGGGGFGGGGGGGGGGGGGGGGGGGGGGGGGGGGGGGCGGGGGGGGGGGGGGGGGGGGGGGGGGCDEGGGGGGGGGGGGGGGGFEGGGGGGGGGGGGGGGGGGGGGGGGGGGGGGGGGGGGGGGGGGGGDGGGGGGGG<
@M03364:276:000000000-BLYN8:1:1101:1879:12790 1:N:0:1
ACTCCTACGGGAGGCAGCAGTAGGGAATCTTCGGCAATGGACGAAAGTCTGACCGAGCAACGCCGCGTGAGTGAAGAAGGTTTTCGGATCGTAAAACTCTGTTGTTAGAGAAGAACAAGGACGTTAGTAACTGAACGTTCCCTGACGGTATCTAACCAGAAAGCCACGGCTAACTACGTGCCAGCAGACGCGGTAATACGTAGGTGGCAAGCGTTGTCCGGAATTAGTGGGCGTAAAGCGAGCG
+
GGGGGGGGGGGGGGGGGGGGGGGGGGGGGGGEDEGGGGGGGGGGGGGGGGDGG<:BFGGGGGGGGEGGGEFGGGGGGGGFFGGGGDEFGGGGGAFFFFFGGGGGGGEGG9FFGGGGDE8BFFBB7FFGD??,C?F,<3,@3,@FGFCGGG@F9@DEAE?CBFFF,@7FGFGGCFFCCEGF7D@FFC,,6:CCEEEGB23;+B2B2<BGGCFFGEGCE+AEGC*:EE+<9EFGGGEGF>7977<5
@M03364:276:000000000-BLYN8:1:1101:21026:12813 1:N:0:1
ACTCCTACGGGAGGCAGCAGTAGGGAATCTTCGGCAATGGACGAAAGTCTGACCGAGCAACGCCGCGTGAGTGAAGAAGGTTTTCGGATCGTAAAACTCTGTTGGTAGAGAAGAACGTTGGTGAGAGTGGAAAGCTCATCAAGTGACGGTAACTACCCAGAAAGGGACGGCTAACTACGTGCCAGCAGCCGCGGTAATACGTAGGTCCCGAGCGTTGTCCGGATTTATTGGGCGTAAAGCGAGC
+
GGGGGGGGGGGGGGGGGGGGGGGGGGGGGGGGGGGGGGGGGGGGGGGFGGGGGGGGGGGGGGGGGGGFFGGGGGGGFGGGEFGGGGGEGGGGGGGGGGGGGGGGGGGGFCEFGGGGEGFGGGGFGGGGGGFGGGGGGGGGGFGGGGGGGCFGEGGGGGGG<FFGG7FFGGGGDFGGCCEFFFFCFGGGCCCGGGEGGGFEGCGGGGGGCEGGGGGGGGGGGGG*?CFGGGGFFG7CDFGGDC7)
@M03364:276:000000000-BLYN8:1:1101:24447:12854 1:N:0:1
ACTCCTACGGGAGGCAGCAGTAGGGAATCTTCGGCAATGGACGAAAGTCTGACCGAGCAACGCCGCGTGAGTGAAGAAGGTTTTCGGATCGTAAAACTCTGTTGTTAGAGAAGAACAAGGACGTTAGTAACTGAACGTCCCCTGACGGTATCTAACCAGAAAGCCACGGCTAACTACGTGCCAGCAGCCGCGGTAATACGTAGGTGGCAAGCGTTGTCCGGATTTATTGGGCGTAAAGCGAGCG
+
GGGGGGGGGGGGGGGGGGGGGGGGGGGGGGGGGGGGGGGGFGGGGGGGFGGGGGGGGGGGGGGGGGGGGGGGGGGFGGGGDGGGGGGGGGGGGGGGGGGGGGGGFGGGGGGGGGGGGGFGGGG=FFGGGGGGGGGGGGFEGGGGGGGGGGGGGGGGGGGGCGGGGGGGGGGDGGGGGGGGGGGGGGGGGGGGGGDGGGFG?FGGGGGGCFGGCGGGGGGEGEEEFF7CFGGFGG=EGGGGGGGG
@M03364:276:000000000-BLYN8:1:1101:15064:12857 1:N:0:1
ACTCCTACGGGAGGCAGCAGTGGGGAATATTGCACAATGGGCGCAAGCCTGATGCAGCCATGCCGCGTGTATGAAGAAGGCCTTCGGGTTGTAAAGTACTTTCAGCGGGGAGGAAGGGAGTAAAGTTAATACCTTTGCTCATTGACGTTACCCGCAGAAGAAGCACCGGCTAACTCCGTGCCAGCAGCCGCGGTAATACGGAGGGTGCAAGCGTTAATCGGAATTACTGGGCGTAAAGCGCACG
+
GGGGGGGGGGDGGGGGGGEGGGGGEGGGGFGGGGGGFFGDFGDGEEGGGGGGGGGCDGGGGFGGGGGGGGFGECGGGGGGGFDDECEGCFFGGGGGGGGGGGGGFGGEGGEEEECFFFFCFEFGGGGGGGGGDBD<=FFFCEGGGGGFGGEGGGGGGGGGGCGFFG<FFG>E,>CCFGE*<:BCF@ECEGEGGGGGGGGGG>58?*CEGGFGEEEGGGGGGC8CFDGGDE**>D5:D:D5D37)
@M03364:276:000000000-BLYN8:1:1101:28766:12876 1:N:0:1
ACTCCTACGGGAGGCAGCAGTAGGGAATCTTCGGCAATGGACGAAAGGCTGACCGAGCAACGCCGCGTGAGTGAAGAAGGTTTTCGGATCGTAAAACTCTGTTGTTAGAGAAGAACAAGGACGTTAGTAACTGAACGTCCCCTGACGGTATCTAACCAGAAAGCCACGGCTAACTACGTGCCAGCAGCCGCGGTAATACGTAGGTGGCAAGCGTTGTCCGGATTTATTGGGCGTAAAGCGAGCG
+
GGGGGGGDGGGGGGGGGGGGGFGGGGGGGGGGGGGGGGGGGGEDGGG,CFGGGEGGGGGFFEGGGGGGGGGGGFFGGGGGFEGGGGGEGEGGGGGFFGGGGGGGGGCFFGGGGGGGGGFEFGGEGFGGGGGFEFFFDFDF7@FGGGGGGGFGGDCC,@BC7C:EFGGGGGEEGGG9CEGC7:CFE:8CBBBCGGGGGGGFGGGGEC5CCF*=?E88:CFDGDE=GGGG9CGGG5*:DFFDDCD5
@M03364:276:000000000-BLYN8:1:1101:19491:12887 1:N:0:1
ACTCCTACGGGAGGCAGCAGTAGGGAATCTTCCGCAATGGACGAAAGTCTGACGGAGCAACGCCGCGTGTGTGAAGAAGGTTTTCGGATCGTAAAGCACTGTTGTTAGAGAAGAACAAGGATAAGAGTCACTGCTTGTCCCTTGACGGTATCTAACCAGAAAGCCACGGCTAACTACGTGCCAGCAGCCGCGGTAATACGTAGGTGGCAAGCGTTGTCCGGAATTATTGGGCGTAAAGCGCGCG
+
GGGGGGGGGGGGGGGGGGGGGGGGGGGGGGGGGGGGGGGGGGGGGGGGGGGGGGGGGGGGGGGGGGGGGFGGGGGGGGGGFGGGGGGGGGGGGFGGGGGGGGGGGGGGGGGGGGGGGGGGGGGGGGGGGFGGGGGGGGGGGGGGGGGGGGGGGGGGGGGGGGGGGGGGCEGGGGGGGGGGGGGGGGGGGGGGGEGCGGGGGFGGGGFGGGGGGEGGGGGGGGGGGCGGGFGGGGGGGGGGDDGC
@M03364:276:000000000-BLYN8:1:1101:17450:12921 1:N:0:1
ACTCCTACGGGAGGCAGCAGTAGGGAATCTTCGGCAATGGACGAAAGTCTGACCGAGCAACGCCGCGTGAGTGAAGAAGGTTTTCGGATCGTAAAACTCTGTTGTTAGAGAAGAACAAGGACGTTAGTAACTGAACGTCCCCTGACGGTATCTAACCAGAAAGCCACGGCTAACTACGTGCCAGCAGCCGCGGTAATACGTAGGTGGCAAGCGTTGTCCGGATTTATTGGGCGTAAAGCGAGCG
+
GGGGGGGGGGGGGGGGGGGGGGGGGGGGGGGGGGGGGGGGGGGGGGGGGGGGGGGGGGGGGGGGGGGGGGGGGGGGGGGGGGGGGGGGGGGGGGGGGGGGGGGGGGGGGGGGGGGGGGGGGGGGGGGGGGGGGGGGGGGGGGGGGGGGGGGGGGGGGGGGGGGGGGGGGGGGGGGGGGGGGGGGGGGGGGGGGGGGGGGGGGFGGGGGGGGGGGGGGGGGG5?CFGGF+<EGGDECGGGDGGGD
@M03364:276:000000000-BLYN8:1:1101:10831:12929 1:N:0:1
ACTCCTACGGGAGGCAGCAGTAGGGAATCTTCGGCAATGGACGAAAGTCTGACCGAGCAACGCCGCGTGAGTGAAGAAGGTTTTCGGATCGTAAAACTCTGTTGTTAGAGAAGAACAAGGACGTTAGTAACTGAACGTCCCCTGACGGTATCTAACCAGAAAGCCACGGCTAACTACGTGCCAGCAGCCGCGGTAATACGTAGGTGGCAAGCGTTGTCCGGATTTATTGGGCGTAAAGCGAGCG
+
GGGGGGGGGGGGGGGGGGGGGGGGGGGGGGGGGGGGGGGGGGGGGGGGGFGGGGGGGGDGGGGGGGGGGGGGGGGGGGGGFGGGGGGGGGGGGGGGGGFGGGGGGGGGGGGGGGGGGGGFGGGGGGGGGGGGGGGGGGGGGGGGGGGGFGGGFGGGGGGFGGGGDFGGGDEGGGGGGGGGGGGGGGGGGGGGGGEGGGGG99CCCGGGGGGGGGGGGGGCEGGDGGGGG6FGGGGGGGGGGG:<
@M03364:276:000000000-BLYN8:1:1101:21006:12972 1:N:0:1
ACTCCTACGGGAGGCAGCAGTAGGGAATCTTCGGCAATGGACGAAAGTCTGACCGAGCAACGCCGCGTGAGTGAAGAAGGTTTTCGGATCGTAAAACTCTGTTGTTAGAGAAGAACAAGGACGTTAGTAACTGAACGTCCCCTGACGGTATCTAACCAGAAAGCCACGGCTAACTACGTGCCAGCAGCCGCGGTAATACGTAGGTGGCAAGCGTTGTCCGGATTTATTGGGCGTAAAGCGAGCG
+
GGGGGGGGGGGGGGGGGGGGGGGGGGGGGGGGGGGGGGGGGGGGGGGGGGGGGGGGGGGGGGGGGGGGGFCFGGGGGFGGGGGGGGGGGGGGGGGGGGGGGGGGFGFGGGGGGGGGGGGGGGGGGGGGGGGGGGGGGGGGGGG?FGGGGGGGGGGGGGGGGGGGGFGGGGGGGGGGG@FGGGF?FGFGGGGGGGDGGGFGGGGGGGGGGGGGGGEEG:FGDCGGGGFGFGCFDCE77>DDGGG<
@M03364:276:000000000-BLYN8:1:1101:22418:12977 1:N:0:1
ACTCCTACGGGAGGCAGCAGTAGGGAATCTTCGGCAATGGACGAAAGTCTGACCGAGCAACGCCGCGTGAGTGAAGAAGGTTTTCGGATCGTAAAACTCTGTTGTTAGAGAAGAACAAGGACGTTAGTAACTGAACGTCCACTGACGGTATCTAACCAGAAAGCCACGGCTAACTACGTGCCAGCAGCCGCGGTAATACGTAGGTCCCAAGCGTTGTCCGGATTTCTTGGGCGTAAAGCGAGCG
+
GGGGGGGGGGGGGGGGGGFGGGGGGGGGGGGGDFFFGGGGGGGGGGGDFGGGFFFGGGGGGGGGGGGCGGDFFFGGGGGCFFECGGGGEGGGGGGGGGCFGGGGFGFCFGDF@FGGFFGFGGGGGFDGGGGGGGGGGGGGGGGGGGGGGDFAFFGGFGGFFGGGGGG>CDFGGGGGGC<CEFGGGGGG@CDCCGGGGGC>CFFGG+<CGG8FEGGGGGGGE58AE+<A?9*5C)>G<>FCDDD/
@M03364:276:000000000-BLYN8:1:1101:27393:12991 1:N:0:1
ACTCCTACGGGAGGCAGCAGTAGGGAATCTTCGGCAATGGACGAAAGTCTGACCGAGCAACGCCGCGTGAGTGAAGAAGGTTTTCGGATCGTAAAACTCTGTTGTTAGAGAAGAACAAGGACGTTAGTAACTGAACGTCCCCTGACGGTATCTAACCAGAAAGCCACGGCTAACTACGTGCCAGCAGCCGCGGTAATACGTAGGTGGCAAGCGTTGTCCGGAATTATTGGGCGTAAAGCGCGCG
+
GGGGGGGGGGGGGGGGGGGGGGGGGGGGGGGGGGGGGGGGGGGDGGDFGGGGGGGGGGGGGGGGGGGGGGGGGGGFGGGGGFFGGDGGDGGGGGGGGGGGFGGGGGGGGGGGGGGGGF=FDFGFFGFFGGGGGGGFGGGGGFGGGGGGGGGGGGGFGFGGGGGCGFGCEFFGGGGGGCGGGGGGGGGGGGGCEGGGGGGGGG5CFGGGGGGFEGDGEGGEG=CC<9FECFGCDDG=5:CDGGGD
@M03364:276:000000000-BLYN8:1:1101:9955:13008 1:N:0:1
ACTCCTACGGGAGGCAGCAGTAGGGAATCTTCGGCAATGGACGAAAGTCTGACCGAGCAACGCCGCGTGAGTGAAGAAGGTTTTCGGATCGTAAAACTCTGTTGTTAGAGAAGAACAAGGACGTTAGTAACTGAACGTCCCCTGACGGTATCTAACCAGAAAGCCACGGCTAACTACGTGCCAGCAGCCGCGGTAATACGTAGGTGGCAAGCGTTGTCCGGATTTATTGGGCGTAAAGCGAGCG
+
GGGGGGGGGGGGGGGGGGGGGGGGGGGGGGGGGGGGGGGGGGGGGGGFGGGGGGGGGGGGGGGGGGGGGGGGGGGGGGGGGGGGGGGGGGGGGGGGGGGGGGGGGGGGGGGGGGGGGGGGGGGGGGGGGGGGGGGGGGGGGGGGGGGGGGGGGGGGGGGGGGGGGGGGGGGGGGGGGGGGGGGGGGGGGGGEGGGGGCGGGGGGGGGGGGGGGGGGG9F=CE=E?CGGGFGGGGGGGGGGGGGD
@M03364:276:000000000-BLYN8:1:1101:17787:13010 1:N:0:1
ACTCCTACGGGAGGCAGCAGTAGGGAATCTTCGGCAATGGACGAAAGTCTGACCGAGCAACGCCGCGTGAGTGAAGAAGGTTTTCGGATCGTAAAACTCTGTTGTTAGAGAAGAACAAGGACGTTAGTAACTGAACGTCCCCTGACGGTATCTAACCAGAAAGCCACGGCTAACTACGTGCCAGCAGCCGCGGTAATACGTAGGTGGCAAGCGTTGTCCGGATTTATTGGGCGTAAAGCGAGCG
+
GGGGGGGGGGGGGGGGGGGGGGGGGGGGGGGGGEGGGGGGGGGGGGGGGGGGGGGGGGGGGGGGGGGGGGGGGGGGGGGGGGGGGGGGGGGGGGGGGGGGGGGGGGGGGGGGGGGGGGFGGGGGGCCFGGGGGGGGGGGGGGGGGGDGGFGGGGGGGGGFGGGGGGGGGGGGGGGGGGGGGGGFFGGGGGGGGGGGGGGGGGGGGGGGGGFGGGGDEGGGGG=GGCFGGGGGCDGGGFGGGGGD
@M03364:276:000000000-BLYN8:1:1101:3013:13014 1:N:0:1
ACTCCTACGGGAGGCAGCAGTGGGGAATATTGCACAATGGGCGCAAGCCTGATGCAGCCATGCCGCGTGTATGAAGAAGGCCTTCGGGTTGTAAAGTACTTTCAGCGGGGAGGAAGGGATGAGCCTTAATACGGTTCGTCATTGTCGTTACCCGCAGAAGAAGCACCGGCTAACTCCGTGCCAGCAGCCGCGGTAATACGGAGGGTGCAAGCGTTAATCGGAATTACTGGGCGTAAAGCGCACG
+
GGGGGGGGGGGGGGGGGGGGGGGGGGGGGGGGGGGGGGGGFGGGGGGGGGFGGGGGGGGGGGGGGGGGGGGGGGGGGGGGGGDFCFGGGEGGGGGGGGGGGGGGGGGGGGGGGGGGGGGGGGGGGGGGGGGGGGGGCGGGCFGDFCFGGGGFGGGGGDFGGGGGDFFGGGGGFFFGFEGGGGGGGGGGCGGGGGGGGGGGGGGEEGGGGFGGEGDG5FFGGGGGGGGGGGGGDDCGGGCGGGD5
@M03364:276:000000000-BLYN8:1:1101:26373:13022 1:N:0:1
ACTCCTACGGGAGGCAGCAGTGGGGAATATTGCACAATGGGCGCAAGCCTGATGCAGCCATGCCGCGTGTATGAAGAAGGCCTTCGGGTTGTAAAGTACTTTCAGCGGGGAGGAAGGGGTGAGCCTTAATACGGTTCGTCATTGACGTTACCCGCAGAAGAAGCACCGGCTAACTCCGTGCCAGCAGCCGCGGTAATACGGAGGGTGCAAGCGTTAATCGGAATTACTGGGCGTAAAGCGCACG
+
GGGGGGGGGGGGGGGGGGGGFGGGGGGGGGGGGGGGGGGGGGGGGGGGGGGGGGGGGGGGGFGGGGGGGGGGGGGGGGGGGGGGGGGGGGGGG<FGGGGGGGFGGGGGGGDGGGGGGGGGGGGGGGGGG9DFGGGGGGF7FGGGGGGGGF79,FBFFEGGGGGGGGGGGDGGGDGFGD<*:E9CCFGGGDGGGDECDGGGGCCEC*;EFGGFGGGGGGGGGGGGGFGGGGGGD):7FGFG35)/
@M03364:276:000000000-BLYN8:1:1101:27411:13045 1:N:0:1
ACTCCTACGGGAGGCAGCAGTGGGGAATATTGCACAATGGGCGCAAGCCTGATGCAGCCATGCCGCGTGTATGAAGAAGGCCTTCGGGTTGTAAAGTACTTTCAGCGAGGAGGAAGGCATTAAGGTTAATAACCTTAGTGATTGACGTTACTCGCAGAAGAAGCACCGGCTAACTCCGTGCCAGCAGCCGCGGTAATACGGAGGGTGCAAGCGTTAATCGGAATTACTGGGCGTAAAGCGCACG
+
9EEGGFFG;FDGGGCCCFGGGCF8@CFGEA@<@CEECEEG8EFGD@EGGG,@CCFGCG,6EFFGGGECF6=FEFCFG=FFFFFFGGGGG7:?FFGGE<AFF9EEFG>=FF7FCBFGGDCEGG9FGCEFFFFF9DEBFFGFGGGGGDFCFD+,9@FGGCFGG:FC@>7FE@CCG:B,>*D:FF,8DF8,>>**::*1?BFGGGGG>3*881+88=/?CE:C55*:ECFG70AF5755*:*1)111
@M03364:276:000000000-BLYN8:1:1101:19988:13071 1:N:0:1
ACTCCTACGGGAGGCAGCAGTGGGGAATATTGCACAATGGGCGCAAGCCTGATGCAGCCATGCCGCGTGTGTGAAGAAGGCCTTCGGGTTGTAAAGCACTTTCAGCGAGGAGGAAGGTGGTGAGCTTAATACGCTCATCAATTGACGTTACTCGCAGAAGAAGCACCGGCGAACTCCGTGCCAGCAGCCGCGGTAATACGGAGGGTGCAAGCGTTAATCGGAATTACTGGGCGTAAAGCGCACG
+
GGGGGGGGGGGGGGGGGGGGGGGGGGGGGGGGGGGGGGGGGDGDDGEGGGGFGGGGGGFGGGGGGGGGGGDEFGGGGGGGGCFGGGGG,FGGGGGDFAFFBFGA<CC@FFE7?EEDEA=FFGGCBBFGFDECD7FEEEGGDD9>FGG@DFGG<@F77@F,@53@CFGGCC*5F7FFGGGGG=9BFFGF78CGDEEDG9CFG5CC?EG>8<FGGCE*5EF5=;?FE9++<?*597:EGG7<CD39
@M03364:276:000000000-BLYN8:1:1101:6359:13079 1:N:0:1
ACTCCTACGGGAGGCAGCAGTAGGGAATCTTCGGCAATGGACGAAAGTCTGACCGAGCAACGCCGCGTGAGTGAAGAAGGTTTTCGGATCGTAAAACTCTGTTGTTAGAGAAGAACAAGGATGTTAGTAACTGAACGTCCCCTGACGGTATCTAACCAGAAAGCCACGGCTAACTACGTGCCAGCAGCCGCGGTAATACGGAGGGTGCAAGCGTTAATCGGAATTACTGGGCGTAAAGCGCACG
+
GGGGGGGGGGGGGGGGGGGGGGGGGGGGGGGGGGGGGGGGGGGGGGGGGGGGGGGGGGGGGGGGGGGCFFGGGGGGGGGGGGGGFEGGEGEGGGGGEGGGGGGGGGGGGGGGGGGGGGGGG9DA9FGGGGFGCFFFGGGGGGGGGGGGGGGGGGGGFGGGGGGG@FGGGGGGGGGGGGFGGGGGFFFGFGEECCGGGGGGGCC@GGGGGGGGGE=EGGDFEEGGGGGGG?85C/:EGF>DGGG7
@M03364:276:000000000-BLYN8:1:1101:10732:13100 1:N:0:1
ACTCCTACGGGAGGCAGCAGTAGGGAATCTTCGGCAATGGACGAAAGTCTGACCGAGCAACGCCGCGTGAGTGAAGAAGGTTTTCGGATCGTAAAGCACTGTTGTTAGAGAAGAACAAGGATAAGAGTCACTGCTTGTCCCTTGACGGTATCTAACCAGAAAGCCACGGCTAACTACGTGCCAGCAGCCGCGGTAATACGTAGGTGGCAAGCGTTGTCCGGAATTATTGGGCGTAAAGCGCGCG
+
GGGGGGGGGGGGGGGGGGGGGGGGGGGGGGGGGGGGGGGGGGGGGGGGGGGGGGGGGGGGGGGGGGGGGGGGGGGGGGGGGGGGGGGGGGGGGGGGGGGGGGGGGGGGGGGGGGGGGGGGGGGGGGGGEEGGGGGGGGGGGGGGGGGGGGGGGGGGGGGGGGGGGGGGGGGGGGGGGGGGGGGGGGGGFEGGGGGGGGGGGGGGGGGGGGGGGGGGGGGGG8C5FGGGGGFGGGGEGGGGGGG5
@M03364:276:000000000-BLYN8:1:1101:17075:13100 1:N:0:1
ACTCCTACGGGAGGCAGCAGTAGGGAATCTTCGGCAATGGACGAAAGTCTGACCGAGCAACGCCGCGTGAGTGAAGAAGGTTTTCGGATCGTAAAACTCTGTTGTTAGAGAAGAACAAGGACGTTAGTAACTGAACGTCCCCTGACGGTATCTAACCAGAAAGCCACGGCTAACTACGTGCCAGCAGCCGCGGTAATACGTAGGTGGCAAGCGTTGTCCGGATTTATTGGGCGTAAAGCGAGCG
+
GGGGGGGGGGGGGGGGGGGGGGGGGGGGGGGGGGGGGGGGGGGGGGGGGGGGGGGGGGGGGGGGGGE>FFGGGGGGGGGFFGGGGGGGGGGGGFGGGGGGGGGGGGGGGGGGGGGGGGFGGGGGGDGGGGGGGGGGGGGGFGGGGGGGGGGGGGGGGGGGGGGGGGGGGGGGGGGGFGGGFGGGGGGGFGGDGGGGGGGGFGGGGGGGGGGGGGGGGGGGG5=C97ECEFGGDGGGFGFGGGGC
@M03364:276:000000000-BLYN8:1:1101:20343:13102 1:N:0:1
ACTCCTACGGGAGGCAGCAGTAGGGAATCTTCGGCAATGGACGAAAGTCTGACCGAGCAACGCCGCGTGAGTGAAGAAGGTTTTCGGATCGTAAAACTCTGTTGGTAGAGAAGAACGTTGGTGAGAGTGGAAAGCTCATCAAGTGACGGTAACTACCCAGAAAGGGACGGCTAACTACGTGCCAGCAGCCGCGGTAATACGTAGGTCCCAAGCGTTGTCCGGATTTATTGGGCGTAAAGCGAGC
+
GGGGGGGGGGGGGGDGGGGGGGGGGGGGGGGGGGGGGGGGGGGGGGGGGGGGGGGGGGGGGGGGGGGGGGGGGGGGGGGGGGGGGGGGGGGGGGGGGGGGGGGGGGGGGGGGGGGGGFGGGGGFGGD<FDGGGGGGGGGGGGGGGFGGGGGGGGGFGGGGGGGGGGGGGGGGGGGGGGGF7EGGGGGGGGGGGGGGDGGGGFGGGGGG8FGFGGGCEEGGGGGDCGCFFFFFFGGGGGGGGGD3
@M03364:276:000000000-BLYN8:1:1101:28507:13113 1:N:0:1
ACTCCTACGGGAGGCAGCAGTAGGGAATCTTCGGCAATGGACGAAAGTCTGACCGAGCAACGCCGCGTGAGTGAAGAAGGTTTTCGGATCGTAAAACTCTGTTGTTAGAGAAGAACAAGGACGTTAGTAACTGAACGTCCCCTGACGGTATCTAACCAGAAAGCCACGGCTAACTACGTGCCAGCAGCCGCGGTAATACGTAGGTGGCAAGCGTTGTCCGGATTTATTGGGCGTAAAGCGAGCG
+
GGGGD<CFGGGGGCFGGGGGEFGGGGGDGGFGGGGGGGGGGGGGFGGAEFFFGGGGGGGGGGGGGGG+>BFGFGCFGGGGE9FCFGGCEGGGGGGGGGGFGGGGGGFGGGGGGGFEGGEGGGGF@FGGGGGGGFGGGGGGGGFGGGGFEGCFFGGCFGGGGGGGGGDEGGGGGFGGGGGGGGGGGGDCFGGDE=E@FG9=>CGGE?FGGF5CECEGEFGGGGGGFGCGG+CCGGGGF7><<)C/
@M03364:276:000000000-BLYN8:1:1101:12491:13124 1:N:0:1
ACTCCTACGGGAGGCAGCAGTAGGGAATCTTCCACAATGGATGAAAGTCTGATGGAGCAACGCCGCGTGAGTGAAGAAGGTTTTCGGATCGTAAAACTCTGTTGTTGGAGAAGAACGTATTTGATAGTAACTGATCAAGTAGTGACGGTATCCAACCAGAAAGCCACGGCTAACTACGTGCCAGCAGCCGCGGTAATACGTAGGTTGCAATCGTTGTCCGGATTTATTGGGCGTAAAGCGAGCG
+
F<CAEFGGEEEGD>FCCC<EGGFGGGGCEFGFCA@FFEF<CFF<,CE<FDAAGF@EFFGG8B:FCCGGCEGGGG<EGGFC6CFDC+74C:B=F<DEGGEGCFDFBFFC<=8EFF=AFGF<=<??FFG<E<?<FGAFGF?F?5FGGGGD>FGF,@FD3=3,@@FDCFD:7:FCECFECEG,FD;,7@:F7:8*>E::CGEC2C8=?22829,,*4/32<:C5C8C6>FE++AFGD7A*7:CC3C)
@M03364:276:000000000-BLYN8:1:1101:20895:13125 1:N:0:1
ACTCCTACGGGAGGCAGCAGTAGGGAATCTTCGGCAATGGACGAAAGTCTGACCGAGCAACGCCGCGTGAGTGAAGAAGGTTTTCGGATCGTAAAACTCTGTTGTTAGAGAAGAACAAGGACGTTAGTAACTGAACGTCCCCTGACGGTATCTAACCAGAAAGCCACGGCTAACTACGTGCCAGCAGCCGCGGTAATACGTAGGTGGCAAGCGTTGTCCGGATTTATTGGGCGTAAACCGAGCG
+
GGGGGGGGGGGGGGGGGGGGGGGGGGGGGGGGGGGGGGGGCCFEGGGCFGGGGGCFGGCFGGGGGGGGGGGFGGGGGGGGF9?FGGGD:>FFGGGGGGGGFFFC4AEEGGGGFGGGDFGGGDCFFGGGAEGFFGFG86FFGGGGGGDCCGFGGCFGGGGFGGGG,<FEGGGCEFFGGGGG>EFFGGGGGG>EGGGECGGGCEGG@FGGFGGG=BEEEGGDEC;5?:FE?EFGGDEE7**/))1)
@M03364:276:000000000-BLYN8:1:1101:11571:13128 1:N:0:1
ACTCCTACGGGAGGCAGCAGTAGGGAATCTTCCGCAATGGACGAAAGTCTGACGGAGCAACGCCGCGTGTGTGAAGAAGGTTTTCGGATCGTAAAACTCTGTTGTTAGAGAAGAACAAGGACGTTAGTAACTGAACGTCCCCTGACGGTATCTAACCAGAAAGCCACGGCTAACTACGTGCCAGCAGCCGCGGTAATACGTAGGTGGCAAGCGTTGTCCGGATTTATTGGGCGTAAAGCGAGCG
+
GGGGGGGGGGGGGGGGGGGGGGGGGGGGGGGGGGGGGGGGFGGFDEGFGGGGGFGFGGGGGGGGGGGGGFGDFCEGGGGGEFGGGGGGGGGGGGGGGGGGGGGGGGGGGGGGGGGGGGGGGGGEGGGGGGGGFGGGGGGGGGGGGGGGGGGGGGGGGGFGF7:F:FGGGGGGGGGGGGGFGGGDEGGGGGGGGGDGGCFGGGGGGGGGGGF=ECEGECFEC885C9A9F<FG)>CECDGGDGGD
@M03364:276:000000000-BLYN8:1:1101:22673:13139 1:N:0:1
ACTCCTACGGGAGGCAGCAGTAGGGAATCTTCGGCAATGGACGAAAGTCTGACCGAGCAACGCCGCGTGAGTGAAGAAGGTTTTCGGATCGTAAAACTCTGTTGTTAGAGAAGAACAAGGACGTTAGTAACTGAACGTCCCCTGACGGTATCTAACCAGAAAGCCACGGCTAACTACGTGCCAGCAGCCGCGGTAATACGTAGGTGGCAAGCGTTGTCCGGATTTATTGGGCGTAAAGCGAGCG
+
GGGGGGGGGGGGGGGGGGGGGGGGGGGGGGGGGGGGGGGGGGGGGGGGGGGFGGGGGGGGGGGGGGDGGGGGGGGGGGGGFDGGGGGGGGGGGGGGFGGGGGGGGGGGGGGGGGGGGGGGGGGGGGGGGGGGGGGGGGGFFGGGGGGGGGGGGGGGGGGGGGGCFGGGGGGGGGGGGGGGGGFGGGFGGGGGGGGGGGGGGGGGGGGGGGGGGGGGGGGGGGEG?CGGGGFGGCGEGGFDGGGD
@M03364:276:000000000-BLYN8:1:1101:23660:13142 1:N:0:1
ACTCCTACGGGAGGCAGCAGTGGGGAATATTGCACAATGGGCGCAAGCCTGATGCAGCCATGCCGCGTGTATGAAGAAGGCCTTCGGGTTGTAAAGTACTTTCAGCGGGGAGGAAGGGAGTAAAGTTAATACCTTTGCTCATTGACGTTACCCGCAGAAGAAGCACCGGCTAACTCCGTGCCAGCAGCCGCGGTAATACGGAGGGTGCAAGCGTTAATCGGAATTACTGGGCGTAAAGCGCACG
+
GGGGGGGGGFGGGGDGGGGGGGGGGGGGGGGGGGGGGGGGGGGGGGGGGGGGGGFDFGGGGGGGGGGGGGGGGGGGGGGGGGGGGGGGGGGGGGGGGGGGCGGGGGGGGG@:F@FFEGGGGGFGGGGGGGGGCGGGGABDDCGGGGGGGGGF7FG7<CFGFGGGGGGGGGGGGGGGGEFGGGFGGGGGCEDGGGGGGGGGGGEGCCCCGGGGGEEGGGGGE5EGGGGGFFGFGGGGFFGGGGG5
@M03364:276:000000000-BLYN8:1:1101:19445:13176 1:N:0:1
ACTCCTACGGGAGGCAGCAGTAGGGAATCTTCGGCAATGGACGAAAGTCTGACCGAGCAACGCCGCGTGAGTGAAGAAGGTTTTCGGATCGTAAAACTCTGTTGTTAGAGAAGAACAAGGACGTTAGTAACTGAACGTCCCCTGACGGTATCTAACCAGAAAGCCACGGCTAACTACGTGCCAGCAGCCGCGGTAATACGTAGGTGGCAAGCGTTGTCCGGATTTATTGGGCGTAAAGCGAGCG
+
GGGGGGGGGGGGGGGGGGGGGGGGGGGGGGGGGGGGGGGGFGGGGGGGGGGGGGGGGGGGGGGGGGGFGGGGGGGGGGGGGGGGGGGGGGGGGGGGGGGGGGGGGFFGGGGGGGGGGGGGGGGGGGGGGGGGGGGGGGGGGGGGGGGGGGGGGGGGGGGGGGGGGGGGGGGGGGGGGGGGGGF@FGGGGGGGGGGGGGGGFFGGGGGGGGGGGGGGGGGGGEGGGGGGGGGGGGGGGGGGGGG3
@M03364:276:000000000-BLYN8:1:1101:29574:13178 1:N:0:1
ACTCCTACGGGAGGCAGCAGTAGGGAATCTTCGGCAATGGACGAAAGTCTGACCGAGCAACGCCGCGTGAGTGAAGAAGGTTTTCGGATCGTAAAGCACTGTTGTTAGAGAAGAACAAGGACGTTAGTAACTGAACGTCCCCTGACGGTATCTAACCAGAAAGCCACGGCTAACTACGTGCCAGCAGCCGCGGTAATACGTAGGTTGCAAGCGTTGTCCGGATTTATTGGGCGTAAAGCGAGCG
+
FGFACGGGGGGGCCFGGDGGGCGGGGGGGAF<DE>FGGGGGGGCCEGEGGGGGG7FEGDGGGGGGGGGGCCFCEFD?=ECEGCFGEGGE7:FFDFEFEGG<EFFGAFFBFGGGGGGFD@DFF:F+B7?DD99D,,3,@<:@8FFF8@>FE<FFGG,@<>BFFEFFGGD7C*>FFGFGD:C782?*?,,=:58CC>CGCFCCC8E<+=;CG+5C;EC*+<C=::*<C+<CFC*5):CC>:DDD7)
@M03364:276:000000000-BLYN8:1:1101:12022:13234 1:N:0:1
ACTCCTACGGGAGGCAGCAGTAGGGAATCTTCGGCAATGGACGAAAGTCTGACCGAGCAACGCCGCGTGAGTGAAGAAGGTTTTCGGATCGTAAAACTCTGTTGTTAGAGAAGAACAAGGACGTTAGTAACTGAACGTCCCCTGACGGTATCTAACCAGAAAGCCACGGCTAACTACGTGCCAGCAGCCGCGGTAATACGTAGGTGGCAAGCGTTGTCCGGATTTATTGGGCGTAAAGCGAGCG
+
GGGGGGGGGGGGGGGGGGGGGGGGGGGGGGGGGGGGGGGGGGGGGGGGGGGGGGGGGGGGGGGGGGGGGGGGGGGGGGGGGFGGGGGGGGGGGGGGGGGGGGGGGGGGGGGGGGGGGGFGGGGGGGGGGGGGGFGGGGGGGGGGGGGGGGGGGGGGGGGGGGGGGGGGGGGDFGGGGGGGGGGGGGGGGGGGGGGGGGGFGGGGGGGGGGGGGGGGGGGGGG5CFGGGGF5EGGGGGDGDD<GD
@M03364:276:000000000-BLYN8:1:1101:10440:13245 1:N:0:1
ACTCCTACGGGAGGCAGCAGTAGGGAATCTTCGGCAATGGACGAAAGTCTGACCGAGCAACGCCGCGTGAGTGAAGAAGGTTTTCGGATCGTAAAACTCTGTTGTTAGAGAAGAACAAGGACGTTAGTAACTGAACGTCCCCTGACGGTATCTAACCAGAAAGCCACGGCTAACTACGTGCCAGCAGCCGCGGTAATACGTAGGTGGCAAGCGTTGTCCGGATTTATTGGGCGTAAAGCGAGCG
+
GGGGGGGGGGGGGGGGGGGGGGGGGGGGGGGGGGGGGGGGGGGGGGGGGGGGGGGGGGGGGGGGGGGGGGGGGGGGGGGGGGGGGGGGGGGGGGGGGGGGGGGGGGGGGGGGGGGGGGGGGGGGFGGGGGGGFGGGGGGGGGGGGGGGGGGGGGGGGGGGGGGGGGFGGGGGGGGGFGGGGGGGGGGGGGGG5EGGGGGGGGGCGGGGGGFFGGGGGGGGGDEEGGGGGGGGGGGDDGGGGGG3
@M03364:276:000000000-BLYN8:1:1101:29642:13266 1:N:0:1
ACTCCTACGGGAGGCAGCAGTAGGGAATATTCCGCAATGGACGAAAGTCTGATGGAGCAACGCCGCGTGTGTGAAGAAGGGTTTCGGATCGTAAAGCACTGTTGTTAGGGAAGAAGAAGGATAAGTTTCTCTGCTTGTCCATTGACGGTATCTAACCAGAAAGCCACGGCTAACTACGTGCCAGCAGCCGCGGTAATACGTAGGTGGCAAGCGTTGGTCGGAATTAGTGGGCGTAAAGCGCACG
+
FGGGFGGFFGGGGGGGGDGG@,EFFFGF,CECF<@EGGGG<FF7F@F6<E9E,E6FFECF<FGGGGDGGG7FEFGGGGGG,CFEGGD7?:FGGG@F?EBFFF<,,:,C,BF,BE<,,,8EDFF,E,,,:,,5,BFF9=,,5:D?FFE+@F<,3,=,,3,6@CFC@FGGCFFEGCF,DCG,:DECG7,,>8B:::BB=C?FCFGC4+=B6C5CEB;8*/+::*AFFE++0*1*)95:CD7CD)1)
@M03364:276:000000000-BLYN8:1:1101:20072:13271 1:N:0:1
ACTCCTACGGGAGGCAGCAGTAGGGAATCTTCGGCAATGGACGAAAGTCTGACCGAGCAACGCCGCGTGAGTGAAGAAGGTTTTCGGATCGTAAAACTCTGTTGTTAGAGAAGAACAAGGACGTTAGTAACTGAACGTCCCCTGACGGTATCTAACCAGAAAGCCACGGCTAACTACGTGCCAGCAGCCGCGGTAATACGTAGGTGGCAAGCGTTGTCCGGATTTATTGGGCGTAAAGCGAGCG
+
GGGGGGGGGGGGGGGGGGGGGGGGGGGGGGGGGGGGGGGGGGGGGGGGGGGGGGGGGGGGGGGGGGGGGGEFGGGGGGGGGGGGGGGGGGGGGGGGGGGGGGGGGGGGGGGGGGGGGGGGGGGGGGGGGGGGGGGGGGGGGGGGGGGGGGGGGGGGGGFGGGGGGGGGGGGGGGGGGGGGGGGGGGGGGDGGGGGGGCGGGGGDGGGGGGGGGEDGGGGGGGGGGGGG7CGFGGGGFCFGGGGG
@M03364:276:000000000-BLYN8:1:1101:20443:13273 1:N:0:1
ACTCCTACGGGAGGCAGCAGTGGGGAATATTGCACAATGGGCGCAAGCCTGATGCAGCCATGCCGCGTGTATGAAGAAGGCCTTCGGGTTGTAAAGTACTTTCAGCGGGGAGGAAGGGATGAGCCTTAATACGGCTCGTCATTGACGTTACCCGCAGAAGAAGCACCGGCTAACTCCGTGCCAGCAGCCGCGGTAATACGGAGGGTGCAAGCGTTAATCGGAATTACTGGGCGTAAAGCGCACG
+
GGGGGGGGGGGGGGGGGGGGGGGGGGGGGGGGGGGGGGGGGGGGGGGGGGGGGGGGGGGGGGGGGGGGGGGGGGGGGGGGGGGGGGGGGGGGGGGGGGGGGGGGGGGGGGGGGGGGGGGGGGGGGGGGGGGGGGGGGGGGGGGGGGGGFGGGGGGGGGGGGGGGGGGDGGGGGGGGGGGGGGDGGGGGGGGG>EGGGGGGGEGGGGG>FGFGGGGGGGGGGGGGGGGGGGGFDGGGGGFDGDC9
@M03364:276:000000000-BLYN8:1:1101:4503:13301 1:N:0:1
ACTCCTACGGGAGGCAGCAGTAGGGAATCTTCGGCAATGGACGAAAGTCTGACCGAGCAACGCCGCGTGAGTGAAGAAGGTTTTCGGATCGTAAAACTCTGTTGTTAGAGAAGAACAAGGACGTTAGTAACTGAACGTCCCCTGACGGTATCTAACCAGAAAGCCACGGCTAACTACGTGCCAGCAGCCGCGGTAATACGTAGGTGGCAAGCGTTGTCCGGATTTATTGGGCGTAAAGCGAGCG
+
GGGGGGGGGGGGGGGGGGGGGGGGGGGGGGGGGGGGGGGGGGGGGGGGGGGFGGGGGGGGGGGGGGGGGGGGGGGGGGGGGGGGGGGGGGGFGGGGGGGFGGGGFGGFGGGGGGGGGGGGGGGGGGGGGGGGGGGGGGGGGGFGGGGGGGGGGGGGGGEGGGGGGGGGGGGGGGGGGGGGGGGGGGGGGGGGGGGEGFGGGGGGGGGGGGFFGGGGEGGGGEGGFFFGFGGGGGGGGFGGGGGD
@M03364:276:000000000-BLYN8:1:1101:9514:13302 1:N:0:1
ACTCCTACGGGAGGCAGCAGTGGGGAATATTGCACAATGGGCGCAAGCCTGATGCAGCCATGCCGCGTGTATGAAGAAGGCCTTCGGGTTGTAAAGTACTTTCAGCGGGGAGGAAGGGATGAGGCTTAATACGGCTCGTCATTGACGTTACCCGCAGAAGAAGCACCGGCTAACTCCGTGCCAGCAGCCGCGGTAATACGGAGGGTGCAAGCGTGAATCGGAATTACTGGGCGTAAAGCGCACG
+
GGGGGGGGGGGGGGGGGGGGGGGGGGGGGGGGGGGGGGGGGGGGGGGGGGGGGGGGGGGGGGGGGGGGGGGGGGGGGGGGGFGGGGGGGGGGGGGGGGGGGGGGGGGGGGGGGGGGGDGFFGGGFGGGGGGGGEG:+><CGGGGGGDGGGGGGGGGGGGGGFGGGGGGGGGGGGGGGGGGGGFGGGGCFGGGDGEGGGFGC8?EG8EGGGGDEG*;CGGGGGEGDFGGCD;C5>EGGGGGDGDC
@M03364:276:000000000-BLYN8:1:1101:2706:13336 1:N:0:1
ACTCCTACGGGAGGCAGCAGTAGGGAATCTTCCACAATGGACGAAAGTCTGATGGAGCAACGCCGCGTGAGTGAAGAAGGTTTTCGGATCGTAAAACTCTGTTGTTAGAGAAGAACAAGGACGTTAGTAACTGAACGTCCCCTGACGGTATCTAACCAGAAAGCCACGGCTAACTACGTGCCAGCAGCCGCGGTAATACGTAGGTGGCAAGCGTTGTCCGGATTTATTGGGCGTAAAGCGAGCG
+
GGGGGGGGGGGGGGGGGGGGGGGGGGGFGGGGGGGGGGGGFFGGGGGGGGGGGGGFGGGGGGGGGGGCFGGFGGGGGGGGFFGGGGGGGGGGGGGGGGGGGGGGGGGGGGGGGGGGGGGFGFE:FFEGGGGGGGGGGGGG7FFGGFGCCFGGGGGFGGGGGGGGGGGGGGGCGGGGGDGGGGGFFGGGGGDEGGGDGGGCECECFDCFGFGGGGCEGGGGGGGDFGGGGFGG<CEGGGGGDGDD
@M03364:276:000000000-BLYN8:1:1101:4764:13346 1:N:0:1
ACTCCTACGGGAGGCAGCAGTGGGGAATATTGCACAATGGGCGCAAGCCTGATGCAGCCATGCCGCGTGTATGAAGAAGGCCTTCGGGTTGTAAAGTACTTTCAGCGAGGAGGAAGGCATTAAGGTTAATAACCTTAGTGATTGACGTTACTCGCAGAAGAGGCACCGGCTAACTCCGTGCCAGCAGCCGCGGTAATACGGAGGGTGCAAGCGTTAATCGGAATTACTGGGCGTAAAGCGCACG
+
GGGGGGGGGGGGGGGGGGGGGGGGGGGGGGGGGGGGGGGGGFGGGGGGGGGGGGGGGGGGGGGGGGGCEGGGGGGGGGGGGGGGGGGGGGGGGGGGGGGGGGGGGGGGDGDGGGGGGGGGGGGGGGGDFGGFDGGGGGGGGGGFFGGGGGGGGGDGGGG@CCFFGGGGCGGGGFGDFEGGGGGGGGGGGGGGGGGGGGGGGGGGDGGDGGGGGGGDCGGGDEGEG?:9F?8EGGGGFGGGGGD5
@M03364:276:000000000-BLYN8:1:1101:15323:13398 1:N:0:1
ACTCCTACGGGAGGCAGCAGTGGGGAATATTGCACAATGGGCGCAAGCCTGATGCAGCCATGCCGCGTGTATGAAGAAGGCCTTCGGGTTGTAAAGTACTTTCAGCGGGGAGGAAGGGGTGAGCCTTAATACGGTTCGTCATTGACGTTACCCGCAGAAGAAGCACCGGCTAACTCCGTGCCAGCAGCCGCGGTAATACGGAGGGTGCAAGCGTTAATCGGAATTACTGGGCGTAAAGCGCACG
+
GGGGGGGGGGGGGGGGGGGGGGGGGGGGGGGCFFFGGGGGGGGGGGGGGGGGGGGGGGGGGGGFGGGGGGGGGGGGGGGGGGGGGGGGGGGGGGFGGGGGGGGGGGGDGGDGGGGGGGGGEGGGGGGGGFGGGGGGGGGGDDFGGGGGGGGGFGGEGGGGGGGGGFGGGGGGG7CFGDFGGGGGGGGGGGGGDGEGGFGGGGGGEGGGGGFFGEGGGGGGEGGCGDFGFCFGGGEGGGGGGGD<
@M03364:276:000000000-BLYN8:1:1101:17504:13413 1:N:0:1
ACTCCTACGGGAGGCAGCAGTAGGGAATCTTCGGCAATGGACGAAAGTCTGACCGAGCAACGCCGCGTGAGTGAAGAAGGTTTTCGGATCGTAAAACTCTGTTGTTAGAGAAGAACAAGGACGTTAGTAACTGAACGTCCCCTGACGGTATCTAACCAGAAAGCCACGGCTAACTACGTGCCAGCAGCCGCGGTAATACGTAGGTGGCAAGCGTTGTCCGGATTTATTGGGCGTAAAGCGAGCG
+
GGGGGGGGGGGGGGGGGGGGGGGGGGGGGGGGGGGGGGGGGGGGGGGFGGGGGGGGGGGGGGGGGGGGGGGGGGGGGGGGGGGFGGGGGGGGGGGGGGGGGGGGGDFGGGGGGGGGGGFGGGGGCDGGGGGGGGGGGGGGGGGGGGGGGGFGGGGGGGGGGGGGGGGGGGGGGGGGGGGGGGGGGGGGGGCEGGGGGGGGCFGGGGFGCFG=EEEGGGGEGG55<9FGGGGEGGGGGFDGDDC<
@M03364:276:000000000-BLYN8:1:1101:19503:13415 1:N:0:1
ACTCCTACGGGAGGCAGCAGTAGGGAATCTTCGGCAATGGACGAAAGTCTGACCGAGCAACGCCGCGTGAGTGAAGAAGGTTTTCGGATCGTAAAACTCTGTTGTTAGAGAAGAACAAGGACGTTAGTAACTGAACGTCCCCTGACGGTATCTAACCAGAAAGCCACGGCTAACTACGTGCCAGCAGCCGCGGTAATACGTAGGTGGCAAGCGTTGTCCGGATTTATTGGGCGTAAAGCGAGCG
+
GGGGGGGGGGGGGGGGGGGGGGGGGGGGGGGGGGGGGGGGGGGGGGGGGGGGGGGGGGGGGGGGGGGGGGGGGGGGGGGGGGGGGGGGGGGGGGGGGGGGGGGGGGGGGGGGGGGGGGFGGGGGGGGGGGGGGGGGGGGEGGGGGGGGGGGFGGGGGGGGGGGGGGGGGGGGGGGGGGGFGGGGGGGGGGGGGGGGGGGGGGGGGGGGGGGGGGGGEEFGGGGGGGGG7FGGGGGEGGGGGDGD
@M03364:276:000000000-BLYN8:1:1101:23180:13447 1:N:0:1
ACTCCTACGGGAGGCAGCAGTAGGGAATCTTCGGCAATGGACGAAAGTCTGACCGAGCAACGCCGCGTGAGTGAAGAAGGTTTTCGGATCGTAAAACTCTGTTGTTAGAGAAGAACAAGGACGTTAGTAACTGAACGTCCCCTGACGGTATCTAACCAGAAAGCCACGGCTAACTACGTGCCAGCAGCCGCGGTAATACGTAGGTGGCAAGCGTTGTCCGGATTTATTGGGCGTAAAGCGAGCG
+
GGGGGGGGGGGGGGGGEGGGGGGGGGGGGGGGGGGGGGGFGGGGGGGGGGGGGGDGGGGGGGGGGDGGGGGCFCGGGGGGGGFGGGGGGGGGGGGGGGGGGGGGGGGGGGGGGGFGGGGGGGGCFGGGGGCFGGGGGGGCGEGGFGGGGGGFGGGGGGGGGGGGGGGGGGGGGGGFGGGGFFGGGGGGCGGGGGGGGGGGFGGGGGGGFEGCGGGGGDEGGGCCECGGGGGGGGDGGGGGGGGD
@M03364:276:000000000-BLYN8:1:1101:24347:13462 1:N:0:1
ACTCCTACGGGAGGCAGCAGTGGGGAATATTGCACAATGGGCGCAAGCCTGATGCAGCCATGCCGCGTGTATGAAGAAGGCCTTCGGGTTGTAAAGTACTTTCAGCGAGGAGGAAGGCATTAAGGTTAATAACCTTGGTGATTGACGTTACTCGCAGAAGAAGCACCGGCTAACTCCGTGCCAGCAGCCGCGGTAATACGGAGGGTGCAAGCGTTAATCGGAATTACTGGGCGTAAAGCGCACG
+
GGGGGGGGGGGGGGGGGGGGGGGGGGGGGGGGGGGGGGGGGGGGGGGGGGGGGGGGGGGGGGGGGGGGGGGGGGGGGGGGGGGGGGGGFGGGGGGGGGGGGGGGGGGEGGGGGGGGGGGGGGEGGGGGGGGGGGGGGGGGGGGGGGGGGGGGGGGGGGGGGGGGGGGGGGGGGGGDGEGGGGGGGGGGGGDEGGGGGGGGGCEDGGGGGGGGGGGGGGDGGG5FFFGGGGGGGGGGGGGGGGGD
@M03364:276:000000000-BLYN8:1:1101:21608:13498 1:N:0:1
ACTCCTACGGGAGGCAGCAGTAGGGAATCTTCGGCAATGGACGAAAGTCTGACCGAGCAACGCCGCGTGAGTGAAGAAGGTTTTCGGATCGTAAAACTCTGTTGTTAGAGAAGAACAAGGACGTTAGTAACTGAACGTCCCCTGACGGTATCTAACCAGAAAGCCACGGCTAACTACGTGCCAGCAGCCGCGGTAATACGTAGGGTGCGAGCGTTAATCGGAATTACTGGGCGTAAAGCGTGCG
+
GGGGGGGGGGGGGGGGGGGGGGGGGGGGGGGGGGGGGGGGGGGGGGGGGGGGGGGGGGGGGGGGGGGGGGGGGGGGGGGGGGCGGGGGGGGGGGGGGGCGGGGGGGGGGGGGGGGGGGGGGGGGGGGGGGGGGGGGGGG7FGGGGGGGGGGGGGGGGGGGGGGCFGGGGGGGGGGGGGGGGGGGGGGGGGCGGGDGGGGGGCFECFGGDCEGGEGGCGGGGGGFFDCFDDFGCCEGGGGDDGC>
@M03364:276:000000000-BLYN8:1:1101:5179:13557 1:N:0:1
ACTCCTACGGGAGGCAGCAGTAGGGAATCTTCGGCAATGGACGAAAGTCTGACCGAGCAACGCCGCGTGAGTGAAGAAGGTTTTCGGATCGTAAAACTCTGTTGTTAGAGAAGAACAAGGACGTTAGTAACTGAACGTCCCCTGACGGTATCTAACCAGAAAGCCACGGCTAACTACGTGCCAGCAGCCGCGGTAATACGTAGGTGGCAAGCGTTGTCCGGATTTATTGGGCGTAAAGCGAGCG
+
GGGGGGGGGGGGGGGGGGGGGCFGGGGGFGGGGGGGGGGGGGGGGDGGGGGGGGGGGGGGGGGGGGGGGGGGDCFFGGFGGGGGGGGGGFEGGGGGGGGGFGGGGAFGFGGGGGGGGGFFGGGGGGGGGGGGGFAFFGGGGGGGGGGGGEFGGGGGGGGGGGGGGGGGGGGGGGGFGEFFDFFFGGFFFEGGGEGGGGGFGGGDGC86CCGGCEGGEGE5C=E5@FGCGFFGGGGDC7><DGG<
@M03364:276:000000000-BLYN8:1:1101:15151:13560 1:N:0:1
ACTCCTACGGGAGGCAGCAGTAGGGAATCTTCGGCAATGGACGAAAGTCTGACCGAGCAACGCCGCGTGAGTGAAGAAGGTTTTCGGATCGTAAAACTCTGTTGTTAGAGAAGAACAAGGACGTTAGTAACTGAACGTCCCCTGACGGTATCTAACCAGAAAGCCACGGCTAACTACGTGCCAGCAGCCGCGGTAATACGTAGGTGGCAAGCGTTGTCCGGATTTATTGGGCGTAAAGCGAGCG
+
GGGGGGGGGGGGGGGGGGGGGGGGGGGGGGGFGGGGGGGGGGGGGGGGFGGGGGGGGGGGGGGGGGGGGFGGGGGGGGGGFGFGGGGGGGGGGGGGGGGGGGGGGGGGGGGGGGGGGGFFGCFGFGGGGGGGGFGGGGGGGGGGGGGGGGCGGGGGGGGGG<FGGGGGFGGGGGGGGGGGGGGGGGGGGCEGGGGGGGFGGCCDFGGGGGGFGBGGGCFGGGGGGGGGGGGGGGGGG=FGGD</
@M03364:276:000000000-BLYN8:1:1101:14600:13574 1:N:0:1
ACTCCTACGGGAGGCAGCAGTAGGGAATCTTCGGCAATGGACGAAAGTCTGACCGAGCAACGCCGCGTGAGTGAAGAAGGTTTTCGGATCGTAAAACTCTGTTGTTAGAGAAGAACAAGGACGTTAGTAACTGAACGTCCCCTGACGGTATCTAACCAGAAAGCCACGGCTAACTACGTGCCAGCAGCCGCGGTAATACGTAGGTGGCAAGCGTTGTCCGGATTTATTGGGCGTAAAGCGAGCG
+
FGGGFGGGGGGGGGGGCEFFFFGGGGGGFGGFFGGGGGGGGGGGGGGGGGGGCFB@GGGGFC@FGGGCFEGFGGGGGGGGDECFGGGGGCEGGGGGGGFGGGFGGGGGGCCF8<FEEFACGFGGGGGGGGGGFCF@=FF>=FFEC8F@<@D9<CCC7CFGGGF7C7<FC7FGGFGDGGCC:7,?CC87C58B*=EEGGF5>F>DCG8C:9C@EE*:7:?C5*/:ACF?FF*/>CECCD*9<D3>
@M03364:276:000000000-BLYN8:1:1101:21504:13583 1:N:0:1
ACTCCTACGGGAGGCAGCAGTAGGGAATCTTCGGCAATGGACGAAAGTCTGACCGAGCAACGCCGCGTGAGTGAAGAAGGTTTTCGGATCGTAAAACTCTGTTGTTAGAGAAGAACAAGGACGTTAGTAACTGAACGTCCCCTGACGGTATCTAACCAGAAAGCCACGGCTAACTACGTGCCAGCAGCCGCGGTAATACGTAGGTGGCAAGCGTTGGCCGGATTTATTGGGCGTAAAGCGAGCG
+
GGGFGGGGGGGFEEGGGGGGG9FG@DEFGFGFD@FG:FEGFGGFFECFFEGGAE+@FGGGGCFGGGGBFFGFDFGGFCC8E?EFFGGEGGEEDDGFFGGG<FFGGGGGEAD<EFGGGGGFEGEG7FGG9D,8,<?<F==:+@8F<FEFGG@DFEDFCGGGGF:@FGF7FE7FFFFFFECGCEG@EFFGC*:BEE>C9BFGFGGGCEB=838CEE5C*63:C/8*++<0++*:CDGG*:7)*759
@M03364:276:000000000-BLYN8:1:1101:19963:13599 1:N:0:1
ACTCCTACGGGAGGCAGCAGTAGGGAATCTTCGGCAATGGACGAAAGTCTGACCGAGCAACGCCGCGTGAGTGAAGAAGGTTTTCGGATCGTAAAACTCTGTTGTTAGAGAAGAACAAGGACGTTAGTAACTGAACGTCCCCTGACGGTATCTAACCAGAAAGCCACGGCTAACTACGTGCCAGCAGCCGCGGTAATACGTAGGTGGCAAGCGTTGTCCGGATTTATTGGGCGTAAAGCGAGCG
+
GGGGGGGGGGGGGGGGGGGGGGGGGGGGGGGGGGGGGGGGGGGGGGGGGGGGGGGGGGGGGGGGGGGGGGGGGGGGGGGGGGGGGGGGGGGGGGGGGGGGGGGGGGGGGGGGGGGGGGGFGGGGGGGGGGGGGGGGGGGGGGGGGGGGGGGGGGGGGGFGGGGGGGGGGGGGGGGGGGGGGGGGGGGGGGGGGGGGGGGGFGGGGGGGGGGGGGGGGGGGEGGGGGGGGGGGGGGGGGGGGCGC
@M03364:276:000000000-BLYN8:1:1101:15908:13601 1:N:0:1
ACTCCTACGGGAGGCAGCAGTAGGGAATCTTCGGCAATGGACGAAAGTCTGACCGAGCAACGCCGCGTGAGTGAAGAAGGTTTTCGGATCGTAAAACTCTGTTGGTAGAGAAGAACGTTGGTGAGAGTGGAAAGTTACTTAAGTGACGGTATCTAACCAGAAAGGGACGGCTAACTACGTGCCAGCAGCCGCGGTAATACGTAGGTCCCAAGCGTTGTCCGGATTTATTGGGCGTAAAGCGAGC
+
GGGGGGGGGGGGGGGGGGGGGGGGGGGGGGGGGGGGGGGGGGGGGGGGGGGGGGGGGGGGGGGGGGGGGGGGGGGGGGGGFFFGGGGGGGGGGGGGGGGGGGGGGGGGGGGGGGGGFGFFGFGGGGGDFGGGFGGGGE=BFFGGGGGGGGGGGGGFFFGGGGGGGGFC@EEGGFGGGGGGGGGGGGGFFFGGGGB@CFF9FGD@GGFCEGGFGECGGGGFGGGGG++<?FGGFGCE:DC*)7D)
@M03364:276:000000000-BLYN8:1:1101:9693:13630 1:N:0:1
ACTCCTACGGGAGGCAGCAGTAGGGAATCTTCGGCAATGGACGAAAGTCTGACCGAGCAACGCCGCGTGAGTGAAGAAGGTTTTCGGATCGTAAAACTCTGTTGTTAGAGAAGAACAAGGACGTTAGTAACTGAACGTCCCCTGACGGTATCTAACCAGAAAGCCACGGCTAACTACGTGCCAGCAGCCGCGGTAATACGTAGGTGGCAAGCGTTGTCCGGATTTATTGGGCGTAAAGCGAGCG
+
FGGFGFEFEDFGGD@CFFGFFGF<FFFEEFGC@CFGEFG8<EEFGGGGGGGFGGGGEEGGDFGGGGEFGGGGGGGFGFFGCFE@CE=C:>7FGGGGGGCEFFGGGGG9FFF<FGGCEG<<FFEGFFGGGGGFGC9>B:@FCAFDDFGGE?F,=F>=CCC@<FF@F,>>@:><E7>ECEFFFF@<BEFCF*=E5=*BCFC>CFFEGFGFCDF=EB?CEF7*:E*/<9AFF?8*99=CCCFC37)/
@M03364:276:000000000-BLYN8:1:1101:10239:13654 1:N:0:1
ACTCCTACGGGAGGCAGCAGTAGGGAATCTTCCACAATGGACGAAAGTCTGATGGAGCAACGCCGCGTGAGTGAAGAAGGTTTTCGGATCTTAAAACTCTGTTGTTGGAGAAGAACGTATTTGATAGTAACTGATCAGGTAGTGACGGTATCCAACCAGAAAGCCACGGCTAACTACGTGCCAGCAGCCGCGGTAATACGTAGGTGGCAAGCGTTGTCCGGATTTATTGGGCGTAAAGCGAGCG
+
GGGGGGGGGGGGGGGGGGGGGGGGGGGGGGGGGGGGGGGGGGGGGGGGGGGGGGGGGGGGGGGGGGGGGGGGGGGGGGGGGGGGGGGGGGGGGGGGGGGGGGGGGGGGGGGGGGGGGGGGGGGGGGGGGGGGGGGGGGFGGGGGGGGGGGGGGGGGGGGGGGGGGGGGGGGGGGGGGEGGGGGGGGGGGGGGGGGGGGGGGCFECGGGGGGFGGGDEGGGGG5EFGGGGGC=DGGGGGGGGGGD
@M03364:276:000000000-BLYN8:1:1101:15611:13659 1:N:0:1
ACTCCTACGGGAGGCAGCAGTAGGGAATCTTCCGCAATGGACGAAAGTCTGACGGAGCAACGCCGCGTGTGTGAAGAAGGTTTTCGGATCGTAAAGCACTGTTGTTAGAGAAGAACAAGGATAAGAGTCACTGCTTGTCCCTTGACGGTATCTAACCAGAAAGCCACGGCTAACTACGTGCCAGCAGCCGCGGTAATACGTAGGTGGCAAGCGTTGTCCGGAATTATTGGGCGTAAAGCGCGCG
+
GGGGGGGGGGGGGGGGGGGGGGGGGGGGGGGGGGGGGGGGGGGGGGGGGGGGGGGGGGGGGGGGGGGGGGGGGGGGGGGGGGGGGGGGGGGGGGGGGGGGGGGGGGGGGGGGGGGGGGGGGGGGGGGGGGGGGGGGGGGGGGGGGGGGGGGGGGGGGGGGGGGGCEGGGGGGGGGGGGGGGGGGGGGGGGGGGGGGGGGGGGGGGGGGGGGGGGGGGGGGGGGGGFGGGGGFGGGGFFGGGGDC
@M03364:276:000000000-BLYN8:1:1101:6098:13669 1:N:0:1
ACTCCTACGGGAGGCAGCAGTAGGGAATCTTCGGCAATGGACGAAAGTCTGACCGAGCAACGCCGCGTGAGTGAAGAAGGTTTTCGGATCGTAAAACTCTGTTGTTAGAGAAGAACAAGGACGTTAGTAACTGAACGTCCCCTGACGGTATCTAACCAGAAAGCCACGGCTAACTACGTGCCAGCAGCCGCGGTAATACGTAGGTGGCAAGCGTTGTCCGGATTTATTGGGCGTAAAGCGAGCG
+
GGGGGGGGGGGGGGGGGGGGGGGFGGGGGGGGGGGGGGGGFGGGGGGFGGGGGGGGGGGGFGGGGGGEGGGGGGGGGGFGGEFGGGGGGGGGGGGFGGGGFGGGGGGGGGGFGFGGGGGGGGGGGGGGGGGGGGGGGGGGGEFCGGGFFGGGGGGGCGGGGGGGGGGGEGGG,<?@FGGD7>FGGFFGGGGGDGGGGGGD9CGGGGCFCFEGGECEEGGGCEGEFFEF9?FGGGGGGFG3>CD5
@M03364:276:000000000-BLYN8:1:1101:21780:13672 1:N:0:1
ACTCCTACGGGAGGCAGCAGTAGGGAATCTTCGGCAATGGGGGCAACCCTGACCGAGCAACGCCGCGTGAGTGAAGAAGGTTTTCGGATCGTAAAACTCTGTTGTTAGAGAAGAACAAGGACGTTAGTAACTGAACGTCCCCTGACGGTATCTAACCAGAAAGCCACGGCTAACTACGTGCCAGCAGCCGCGGTAATACGTAGGTGGCAAGCGTTGTCCGGATTTATTGGGCGTAAAGCGAGCG
+
GGGGGGGGGGGGGGGGGGGGGGGGGGGGGGGGGGGGGGGGGGGGGGGGGGGGGFGGGGGGGGGGGGGGGGGGGGGGGGGGGGGGGGGGGGGGGGGGGGGGGGGGGGGGGGGGGGGGGGFGGGGFGGGGGGGGGGGGGGGGGGGGGGGGGGGGGGGGGGGGGGGGGGGGGGGGDGGGGGGGGGGGGGGGGGGGGGGDGGGGGGGGGGGGGGFGGGEGGGGGGD=EGGGGGFCGGGGGGGGGGGGD
@M03364:276:000000000-BLYN8:1:1101:2163:13717 1:N:0:1
ACTCCTACGGGAGGCAGCAGTAGGGAATCTTGGGCAATGGACGAAAGTCTGACCGAGCAACGCCGCGTGAGTGAAGAAGGTTTTCGGATCGTAAAACTCCGTTGGTAGAGAAGAACGTTGGTGAGAGTGGAAAGCTCATCAAGTGACGGTAACTACCCAGAAAGGGACGGCTAACTACGTGCCAGCAGCCGCGGTAATACGTAGGTCCCGAACGTTGTCCGGATGTATTGGGTGTAAAGCGAGG
+
GGGGC@,EFCC@FG>FGDGG<,EFF8EC,6@,,,,,C,@CF8C@:@@F<FAF9C+@FC:C@FF:@FEFEGGGGGDGEGGCC<A=FGGCG:BBFF<9AFDEFF<FF7FG<?,,,BB,=B,BE83?39DBB@FCGG85,<FBDCFDD,73CFFFGFGGCA,>FCFD,:B*:*<*1?,?F8:FG*8;6CFGG8CCEC=CE?C+=+?=*52+*3**3*2;F7?<*:E5/3<:+AC**/2C*:C79*9)
@M03364:276:000000000-BLYN8:1:1101:9278:13738 1:N:0:1
ACTCCTACGGGAGGCAGCAGTAGGGAATCTTCGGCAATGGACGAAAGTCTGACCGAGCAACGCCGCGTGTGTGAAGAAGGTTTTCGGATCGTAAAGCACTGTTGTTAGAGAAGAACAAGGATAAGAGTCACTGCTTGTCCCTTGACGGTATCTAACCAGAAAGCCACGGCTAACTACGTGCCAGCAGCCGCGGTAATACGTAGGTGGCAAGCGTTGTCCGGAATTATTGGGCGTAAAGCGCGCG
+
GGGGGGGGGGGGGGGGGGGGGGGGGGGGGGGGGGGGGGGGGGGGGGGGGGGGGGGGGGGGGGGGGGGCGGGGGGGGGGGGGGGGGGGGGGGGGGGGGGGGFGGGGGGGGGGGGGGGGGGGGGFGGGGGGGGGGGGGGGGGGGGGGGGGGGGGGGGGGGGGGGGGFGGGGGGGGGGGGCGGGGGGGGGGGGGGGGDGGGGGGGGGGGGGGGGGDGGGEFGGGGGFGGGGGGGGGGGGGFFGGGGC
@M03364:276:000000000-BLYN8:1:1101:6727:13766 1:N:0:1
ACTCCTACGGGAGGCAGCAGTAGGGAATCTTCCACAATGGACGAAAGTCTGATGGAGCAACGCCGCGTGAGTGAAGAAGGTTTTCGGATCGTAAAACTCTGTTGTTGGAGAAGAACGTATTTGATAGTAACTGATCAGGTAGTGACGGTATCCAACCAGAAAGCCACGGCTAACTACGTGCCAGCAGCCGCGGTAATACGTAGGTGGCAAGCGTTGTCCGGATTTATTGGGCGTAAAGCGAGCG
+
GGGGGGGGGGGGGGGGGGGGGGGGGGGGGGGGGGGGGGGGGGGGGGGGGGGGGGCGGGGGGGGGGGGFGGGGGCGFGGGGFGGDFEGGGGGGGGGGGGGGGGGGGGGGGGGGGGGGGGGGGGGCGGGGGGGGGFGGGG?AFEFGGGEGGGGGGFDFGGGGGGGG8FFGGDEGFGDCFGGGGGGGGGCGFGGGGGGEFGGFCCFGGGGGGCGGGEGGG+=EEC*:<CGGGGDGGGGEFGGGGGGD
@M03364:276:000000000-BLYN8:1:1101:12014:13769 1:N:0:1
ACTCCTACGGGAGGCAGCAGTAGGGAATCTTCCGCAATGGACGAAAGTCTGACGGAGCAACGCCGCGTGTGTGAAGAAGGTTTTCGGATCGTAAAGCACTGTTGTTGGAGAAGAACAAGGATAAGAGTCACTGCTTGTCCCTTGACGGTATCTAACCAGAAAGCCACGGCTAACTACGTGCCAGCAGCCGCGGTAATACGTAGGTGGCAAGCGTTGTCCGGAATTATTGGGCGTAAAGCGCGCG
+
GGGGGGGGGGGGGGGGGGGGGGGGGGGGGGGGGGGGGGGGGGGGGGGFGGGGGGGGGGGGGGGGGGGGGGGGGGGGGGGGGGGGGGGGGGGGGGGGGGGGGGGGGGGGGGGGGGGGGGGFFGGGGFGFGGGGGGDFGGGDDFFGGGGGGGGGGGGGGGGGGGFGGGGGGGGGGGGGGGGE7DGGGCEGGGGGGGGGGGGGGGGGGGGFGGEFEGGGGGGGGDCCFFGGGGGFGGGGF?7DDGG5
@M03364:276:000000000-BLYN8:1:1101:6991:13819 1:N:0:1
ACTCCTACGGGAGGCAGCAGTAGGGAATCTTCGGCAATGGACGAAAGTCTGACCGAGCAACGCCGCGTGAGTGAAGAAGGTTTTCGGATCGTAAAACTCTGTTGTTAGAGAAGAACAAGGACGTTAGTAACTGAACGTCCCCTGACGGTATCTAACCAGAAAGCCACGGCTAACTACGTGCCAGCAGCCGCGGTAATACGTAGGTGGCAAGCGTTGTCCGGATTTATTGGGCGTAAAGCGAGCG
+
GGGGGGGGGGGGGGGGGGGGGGGGGGGGGGGGGGGGGGGGGGGGGEGFFGGGGGGGGGGGGGGGGGGFEFGGGGGGGGGGGGGGGGGGGGGGGGGFEEGGGGGGGGGGGGGGGGGGGGGFGGGGGGGGGGGGGGGGFFGGGGGGGGGFEFGGGGGGGGGGGFFGGGGGGGGGDGGGGGFFGGDFGGGGGGGGGGGGGGGGGGGCEFGGGGGGGGGGGGGGGG5EFGGCFGDE5>=:FFG<CGD<
@M03364:276:000000000-BLYN8:1:1101:14045:13859 1:N:0:1
ACTCCTACGGGAGGCAGCAGTAGGGAATCTTCGGCAATGGGGGCAACCCTGACCGAGCAACGCCGCGTGAGTGAAGAAGGTTTTCGGATCGTAAAACTCTGTTGTTAGAGAAGAACGTTAAGTAGAGTGGAAAGTTACTTAAGTGACGGTATCTAACCAGAAAGGGACGGCTAACTACGTGCCAGCAGCCGCGGTAATACGTAGGTCCCAAGCGTTGTCCGGATTTATTGGGCGTAAAGCGAGC
+
GGGGGGGGGGGGGGGGGGGGGGGGGGGGGGGGGGGGGGGGGGGGGGGGGGFGGGGGGGGGGGGGGGGGGGGGGGGGGGGGFGGGGGGGGGGGGGGGGGGGGGGGGGGGGGGGGGGGGGGGGGGGGGGGGGFGGGGGGGGGGGGGGGGGGGGGGGGGGGGDFGGGGGGGGGGGGGGGGFGEGGGGGGGGGCEGGEGGGDGFGGGGGGGGGGGFGGGEGC7CEEEEGGGGFFDFFGGGGCGGDDG5
@M03364:276:000000000-BLYN8:1:1101:29374:13877 1:N:0:1
ACTCCTACGGGAGGCAGCAGTCGGGAATATTGCGCAATGGAGGGAACTCTGACGCAGTGACGCCGCGTATAGGAAGAAGGTTTTCGGATTGTAAACTATTGTCGTTAGGGAAGAGAAAGGACAGTACCTAAGGAGGAAGCTCCGGCTAACTACGTGCCAGCAGCCGCGGTAATACGTAGGGAGCGAGCGTTATCCGGAATTATTGGGTGTAAAGGGTGCGTAGACGGGAGAACAAGTTAGTTGT
+
GGGGGFGGGGGCG@FGEGGGFFEGGGGDC6EAFFEFECFGFFGGFGGGG,CFGCEFG,:<FFCG@GGGDEFGF,C<FEFFGGADEFCECFGDFFGGG9<EFFGGGGGGGGGGCD,B<<F8FDFFGFGGGGGGGGGGGCEFGEGEGC7FFGGGGGGGDGFGFFGDFGGGGGGGGDFF<ECF7BECE7EDGGEGFGFGGEGGCFGGFD>;ECFGGGGGGGGCEDEGGEDEGGGGGCFG:>CCDCF2
@M03364:276:000000000-BLYN8:1:1101:25665:13892 1:N:0:1
ACTCCTACGGGAGGCAGCAGTAGGGAATCTTCCACAATGGACGAAAGTCTGATGGAGCAACGCCGCGTGAGTGAAGAAGGTTTTCGGATCGTAAAACTCTGTTGTTGGAGAAGAACGTATTTGATAGTAACTGATCAGGTAGTGACGGTATCCAACCAGAAAGCCACGGCTAACTACGTGCCAGCAGCCGCGGTAATACGTAGGTGGCAAGCGTTGTCCGGATTTATTGGGCGTAAAGCGAGCG
+
GGGGGGGGGGGGGGGGGGGGGGGGGGGGGGGGGGGGGGGGGGGGGGGGGGGGGGGGGGGGGGGGGGGGGGGGGGGGGFGGFGGGGGGGGGGGGGGGGGGGGGGGFGGGGGFGGGGGGGGGGGGGFGGFGGGGGGGGGGGGGGGGGGGGGGGGGGGGGGGF@FFFFFGCEGGGGFGGGGGGGGGGGFGGGGGGGGGGGGGGGFGGGGGGGGGGGGGGDGGGDGCEGCGGGGGGGGGGGGGGGGD7
@M03364:276:000000000-BLYN8:1:1101:20298:13913 1:N:0:1
ACTCCTACGGGAGGCAGCAGTAGGGAATCTTCGGCAATGGACGAAAGTCTGACCGAGCAACGCCGCGTGAGTGAAGAAGGTTTTCGGATCGTAAAACTCTGTTGTTAGAGAAGAACAAGGACGTTAGTAACTGAACGTCCCCTGACGGTATCTAACCAGAAAGCCACGGCTAACTACGTGCCAGCAGCCGCGGTAATACGTAGGTGGCAAGCGTTGTCCGGATTTATTGGGCGTAAAGCGAGCG
+
GGGGGGGGGGGGGGGGGGGGGGGGGGGGGGGGGGGGGGGGGGGGGGGGGGGGGGGDGGGGGGGGGGGGGGGGGGGGGGGGEFFGGGGGGGGGGGGGGGGGGGGGGFGGGGGGGGGGGGFGGGGFGGGGGGGGGGGGGGGGGGGGCGGGGGGGGGGGGGGGGGFFGGGGGGGGGGGGGGGGGGGGGGGGGGGGGGGGG9BCCGGGGGGGBEFFGGCCEFGEGCCEGGFGGGFGDGGGGGGGCGGD
@M03364:276:000000000-BLYN8:1:1101:14730:13914 1:N:0:1
ACTCCTACGGGAGGCAGCAGTGGGGAATATTGCACAATGGGCGCAAGCCTGATGCAGCCATGCCGCGTGTATGAAGAAGGCCTTCGGGTTGTAAAGTACTTTCAGCGGGGAGGAAGGGAGTAAAGTTAATACCTTTGCTCATTGACGTTACCCGCAGAAGAAGCACCGGCTAACTCCGTGCCAGCAGCCGCGGTAATACGGAGGGTGCAAGCGTTAATCGGAATTACTGGGCGTAAAGCGCACG
+
GGGGGGGGGGGGGGGGGGGGGGGGGGGGGGFGGGFEGGGGGGGGGGGGGGGGGGGGFGGGGGGGGGGGEGGGGGGGGGGGGGGGGFGGGGGGGFGGGGGGFGEGGGGGGGFGGGFGGDGGGGGGGGGGGFGCGDGGFFGGGGDGGGGGGGGGCEEGEG?FEDGGGFGGGGGEFGGGFGG>FGGGGGFGGGGGGGGEGGGGGGGGGGGGG79EEGG5ECGD=EGGGDGGGGGGGDGGFFGGDG31
@M03364:276:000000000-BLYN8:1:1101:10524:13920 1:N:0:1
ACTCCTACGGGAGGCAGCAGTAGGGAATCTTCGGCAATGGACGAAAGTCTGACCGAGCAACGCCGCGTGAGTGAAGAAGGTTTTCGGATCGTAAAACTCTGTTGTTAGAGAAGAACAAGGACGTTAGTAACTGAACGTCCCCTGACGGTATCTAACCAGAAAGCCACGGCTAACTACGTGCCAGCAGCCGCGGTAATACGTAGGTGGCAAGCGTTGTCCGGATTTATTGGGCGTAAAGCGAGCG
+
GGGGGGGGGGGGGGEGGGGGGFGGGGGGGGGGGGGGGGGGGGGGGCGFGGGGGGGGGGGGGGGGGGGEFEGGGGGGGGGGGGGGGGGGGDFGGGGGGGGGGGGGGGGGGGGFGGGGGGFCFGGGGGGFGGGGGGGGGGGGGGGGGGDGGGGGGGGGGGGGGGGGGGGGGGGGGGGFGGGGGFFGGGCGGGGGGGGGGGGGFCFEFGGGGG58CG=EGCFGGGEC9FFFG65E35:CFGCDDGGD
@M03364:276:000000000-BLYN8:1:1101:22657:13980 1:N:0:1
ACTCCTACGGGAGGCAGCAGTAGGGAATCTTCCACAATGGACGAAAGTCTGATGGAGCAACGCCGCGTGAGTGAAGAAGGTTTTCGGATCGTAAAACTCTGTTGTTGGAGAAGAACGTATTTGATAGTAACTGATCAGGTAGTGACGGTATCCACCCAGAAAGCCACGGCTAACTACGTGCCAGCAGCCGCGGTAATACGTAGGTGGCAAGCGTTGTCCGGATTTATTGGGCGTAAAGCGAGCG
+
GGGGGGGGGGGGGGGGGGGGGGGGGGGGGGGGGGGGGGGGGGGGGGGFGGGGGGGGGGGGGGGGGGGGGGGFGGGGGGGGGGGGGGGGGGGGGGGGGGGGGGGGGGGGGGGGGGGGGGGGGGGGGGGGGGGGGGGGGGGGGGGGGGGGGGGGGGGGGGGGGGGGGGGGGGGGGFGGGGGGGGGGGGGFFGGGGGGGGGGGGGGGGGGGGGG5CCGGGGGGGGCEGGGGGGGGGGGGGGGGG3C9
@M03364:276:000000000-BLYN8:1:1101:22515:13983 1:N:0:1
ACTCCTACGGGAGGCAGCAGTGGGGAATATTGCACAATGGGCGCAAGCCTGATGCAGCCATGCCGCGTGTATGAAGAAGGCCTTCGGGTTGTAAAGTACTTTCAGCGGGGAGGAAGGGGTGAGCCTTAATACGGTTCGTCATTGACGTTACCCGCAGAAGAAGCACCGGCTAACTCCGTGCCAGCAGCCGCGGTAATACGGAGGGTGCAAGCGTTAATCGGAATTACTGGGCGTAAAGCGCACG
+
GGGGGGGGGGGGGGGGGGGGGGGGGGGGGGGGGGGGGGGGGGGGGGGGGGGGFGGGGGGGGGGGGDFGGGGGGGGGFGGGGGGGGGGGGGGGGGGGFFGGFGGGGGGGGGGGGGGGGGGGGGGGGGGGGGGGGGGGGGGGGFGGGGGGGGGAFGGGDGGGGGGGGF@FGGDGGFGGGGFFGGGGGGGFCEGGGGGGGGGGGGGGEGGGDCFCEGGEG+<=7*:CFGGGGFC=<<EE5F755DD<
@M03364:276:000000000-BLYN8:1:1101:16809:13986 1:N:0:1
ACTCCTACGGGAGGCAGCAGTAGGGAATCTTCGGCAATGGACGAAAGTCTGACCGAGCAACGCCGCGTGAGTGAAGAAGGTTTTCGGATCGTAAAACTCTGTTGTTGGAGAAGAACGTATTTGATAGTAACTGATCAGGTAGTGACGGTATCCAACCAGAAAGCCACGGCTAACTACGTGCCAGCAGCCGCGGTAATACGTAGGTGGCAAGCGTTGTCCGGATTTATTGGGCGTAAAGCGAGCG
+
GGGGGGGGGGGGGGGGGGGGGGGGGGGGGGGGGGGGGGGGGGGGGGGGGGGGGGGGGGGGGGGGGGGGGGGGGGGGGGGGGGGGGGGGGGGGGGGGGGGGGGGGGGGGGGGGGGGGGFGGGGGGGGGGGGGGGGGGGGGGGGGGGGGGGGGGGGGGGGGGGGDGGFGEGGGGGGGGGGGGGGGGGGGGGDGGGGGGGGGGGGGGGGGGGGGGGGGGGGGGGGGGCEFGGGGGGGGGGGGGGGG5
@M03364:276:000000000-BLYN8:1:1101:7658:13986 1:N:0:1
ACTCCTACGGGAGGCAGCAGTGGGGAATATTGCACAATGGGCGCAAGCCTGATGCAGCCATGCCGCGTGTATGAAGAAGGCCTTCGGGTTGTAAAGTACTTTCAGCGGGGAGGAAGGGAGTAAAGTTAATACCTTTGCTGATTGACGTTACCCGCAGAAGAAGCACCGGCTAACTCCGTGCCAGCAGCCGCGGTAATACGGAGGGTGCAAGCGTTAATCGGAATTACTGGGCGGAAAGCGCACG
+
GGGGGGGGGGGGGGGGGGGGGGGGGGGGGGGGGDGGGGFFGCGGGFG7FGGGGGGGGGGGGGGGDGGGDGGFGGFFFGGGGGGGGGGGGFECFGGGCACFFG,,,EEEGG:FFGCDF+ABFFGGFFGGGGGG8FFABCFFDGGGG97C+@+@FCE@77<CGFF@DFFGCFCEFCC97;1CF7;,*::B*13:C31;BC9C*1:CCACCFFGGGG=CFF7*:CEFG@C?<CC5))/2>F455975
@M03364:276:000000000-BLYN8:1:1101:21661:14019 1:N:0:1
ACTCCTACGGGAGGCAGCAGTAGGGAATCTTCGGCAATGGACGAAAGTCTGACCGAGCAACGCCGCGTGAGTGAAGAAGGTTTTCGGATCGTAAAACTCTGTTGTTAGAGAAGAACAAGGACGTTAGTAACTGAACGTCCCCTGACGGTATCTAACCAGAAAGCCACGGCTAACTACGTGCCAGCAGCCGCGGTAATACGTAGGTGGCAAGCGTTGTCCGGATTTATTGGGCGTAAAGCGAGCG
+
GGGGFGGGGDGGGGGGGGGGGGGGGGGGGGGGGGGGCFGGGGGGCCFFFFGGGGGGGGGGGGGGGGGCC=FGGGGGGGGGFGGGGGEGGEEGEGGGGG<FGGGGGGGGFGFGGGGGGGGGFGG7FDFGFGGGGGGGGG7FGGGGGGGGGGGGGAFFGGGGGGGGFGEGEGGGGGGGGBFGGGFGGGGGFGGCE>>CFGGGGGGGGGGGGGGGGGGGGGGGGCE*3:C?GGGGGDEGGCFDCDGD
@M03364:276:000000000-BLYN8:1:1101:9830:14021 1:N:0:1
ACTCCTACGGGAGGCAGCAGTAGGGAATCTTCGGCAATGGGGGCAACCCTGACCGAGCAACGCCGCGTGAGTGAAGAAGGTTTTCGGATCGTAAAACTCTGTTGTTAGAGAAGAACGTTAAGTAGAGTGGAAAGTTACTTAAGTGACGGTATCTAACCAGAAAGGGACGGCTAACTACGTGCCAGCAGCCGCGGTAATACGTAGGTCCCAAGCGTTGTCCGGATTTATTGGGCGTAAAGCGAGC
+
GGGGGGGGGGGGGGGGGGGGGGGGGGGGGGGGGGGGGGGGGGGGGGGGGGGGGGGGGGGGGGGGGGGGGGGGGGGGGGGGGGGGGGGGGGGGGGGGGGGGAFGGGGGGGGGGGGGGGGGGGGGGGGF,?FGGGGGGFGGGGGFGGGGGGGGGGGGGGGGGGGCFGGGGGGGGGGGGGGGGFGGGGGGGGGGGGGGGGGGGGGGGGGGGGGGGGGGGG7CFEGGGGGGGFGGFGGGGGGGD<79)
@M03364:276:000000000-BLYN8:1:1101:21109:14048 1:N:0:1
ACTCCTACGGGAGGCAGCAGTAGGGAATCTTCGGCAATGGACGAAAGTCTGACCGAGCAACGCCGCGTGAGTGAAGAAGGTTTTCGGATCGTAAAACTCTGTTGTTAGAGAAGAACAAGGACGTTAGTAACTGAACGTCCCCTGACGGTATCTAACCAGAAAGCCACGGCTAACTACGTGCCAGCAGCCGCGGTAATACGTAGGTGGCAAGCGTTGTCCGGATTTATTGGGCGTAAAGCGAGCG
+
GGGGGGGGGGGGGGGGGGGGGGGGGGGGGGGGGGGGGGGGGGGGGGGGGGGGGGGGGGGGGGGGGGGFGGGGGGGGGGGGGGGGGGGGGGGGGGGGGGGGGGGGGGFGGGGGGGGGGGGGGGGEGGGGGGGGGGGGGGCGGGGGGGGGGGGGGGGGGGGGGGGGGGGGGGGGGGGGGGGGGGGGGGGGGGGGGGGCGGGGGGGGGGGGGGGGGGGGGGGGGGEGFGGGGGFGGGGGGGGGGGGC
@M03364:276:000000000-BLYN8:1:1101:5473:14066 1:N:0:1
ACTCCTACGGGAGGCAGCAGTAGGGAATCTTCGGCAATGGACGAAAGTCTGACCGAGCAACGCCGCGTGGGTGAAGAAGGTTTTCGGATCGTAAAACTCTGTTGTTAGAGAAGAACAAGGACGTTAGTAACTGAACGTCCCCTGACGGTATCTAACCAGAAAGCCACGGTTAACTACGTGCCAGCAGCCGCGGTAATACGTAGGTGGCAAGCGTTGTCCGGATTTATTGGGCGTAAAGCGAGCG
+
GGGGGGGGGGGGGGGGGGGGGGGGGGGGGGGGGGGGGGGGFGGGFGGGGGGGGGGGGGGGGGGGGGGGGGGEGGGGGGGGGGGGGGGGGGGGGGGGGGGDGGGGGGGCGGFGGGGGGGGFCEFCGGGGGGGGGGGGGGFCFCDGGGGGGGGGCECFFFGGGGGGGGGGG*FCCFC;FGGGGFFGGGGFFGCGDGGDGCFGGGFEGGGGFGFGGC88C?CEGGG5@?CGGGGGDGGGCC*/CGDD
@M03364:276:000000000-BLYN8:1:1101:8234:14075 1:N:0:1
ACTCCTACGGGAGGCAGCAGTGGGGAATATTGCACAATGGGCGCAAGCCTGCTGCAGCCATGCCGCGTGTATGAAGAAGGCCTTCGGGTTGTAAAGTACTTTCAGCGGGGAGGAAGGGAGTAAAGTTAATACCTTTGCTCATTGACGTTACACGCAGAAGAAGCACCGGCTAACTCCGTGCCAGCAGCCGCGGTAATACGGAGGGTGCAAGCGTTAATCGGAATTACTGGGCGTAAATCGCACG
+
FGFGGGGEFFGCFGDEG7FGGGGG7BCDEFFG9,FGF9,C<F@@FGG6CFF<CFGG,C@<C<FCC@@FFCF9EC,9F8FFFEGFGGCCG7CF9EFG,CE<EAFAEFGCFC7FE+DAFGDGE8<<D<CFFCAFFF=DDF,7=FFCCCF+@FF,,@C7FCG<,@B3>FBEGCC*,6;BEECFEFGGGFEG2:CGCG58++;C;C8EGG85@7FFGGEG57CEGE*7++AC96;CDDC=C**9CCD)
@M03364:276:000000000-BLYN8:1:1101:28762:14077 1:N:0:1
ACTCCTACGGGAGACAGCAGTAGGGAATCTTCCGCAATGGACGAAAGTCTGACGGAGCAACGCCGCGTGTGTGAAGAAGGTTTTCGGATCGTAAAGCACTGTTGTTAGAGAAGAACAAGGATAAGAGTCACTGCTTGTCCCTTGACGGTATCTAACCAGAAAGCCACGGCTAACTACGTGCCAGCAGCCGCGGTAATACGTAGGTGGCAAGCGTTGTCCGGAATTATTGGGCGTAAAGCGCGCG
+
GGGFGGGGGGGGGGGDGGGGFCFGGGFCGGFG9CFCEGGGFFF7FCFFAFGCCCF::@DCFGGEGGD@=,CCFF<??EEFAF?@AFEGGEFGFGFFGGGEGEFEFFAEGGC<AC8FFFEGGGFFGGGGFGFGGCFFGGGCEFDFCDEG7DEFFGGF<DFGCC,><,@FCFGGFFCGCEFC*>;D*6>DDCGEGGCBFFEGCCE7FCF68@F5?C85A+:AE;CF?FFGGGG5<C::5CGD)))1
@M03364:276:000000000-BLYN8:1:1101:12584:14087 1:N:0:1
ACTCCTACGGGAGGCAGCAGTAGGGAATCTTCCGCAATGGACGAAAGTCTGACGGAGCAACGCCGCGTGTGTGAAGAAGGTTTTCGGATCGTAAAGCACTGTTGTTAGAGAAGAACAAGGATAAGAGTCACTGCTTGTCCCTTGACGGTATCTAACCAGAAAGCCACGGCTAACTACGTGCCAGCAGCCGCGGTAATACGTAGGTGGCAAGCGTTGTCCGGAATTATTGGGCGTAAAGCGCGCG
+
GGEGFGGGGGGGGGGGGGGGGGGCGGGGGGGEFGGGGGGGGDEGGGGGGGFFGGGGGGGGGGGGGG@FFEFFFFGGGGGGGFGGGGGGGGGGGGGGGGGGGGG9FGGGGGGGGCEFFFGGGFGGCFGGFGGGGGGGGGGGGGGGGG+=CFFGGGGFBFGGGGGG>AFGGGEGGGGGFGGGGGGGFDGGGGGGEGEGGCGGFGGGGGGGGGF5AB=CEG7EECEEGGGF?CGGGGGGGGGDGGG5
@M03364:276:000000000-BLYN8:1:1101:11350:14105 1:N:0:1
ACTCCTACGGGAGGCAGCAGTGGGGATTATTGCACAATGGGCGCAAGCCTGATGCAGCCATGCCGCGTGTATGAAGAAGGCCTTCGGGTTGTAAAGTACTTTCAGCGGGGAGGAAGGGAGTAAAGTTAATACCTTTGCTCATTGACGTTACCCGCAGAAGAAGCACCGGCTAACTCCGTGCCAGCAGCCGCGGTAATACGGAGGGTGCAAGCGTTAATCGGAATTACTGGGCGTAAAGCGCACG
+
GGGGGGGGGGGGGGGGGGGGGGGGGCFFFFGGGGGGGGEFGGGGFGGGGGGGGGGGGGGGGGGGGGGGGGGGGGGFFGGGGGGGGGGGGGGG9EFGFFFCFFGFFGGGGGEGGGBFDEGGGGGFGGGGFGGGGGGGGG9=FGGGFAFGGGGBEEGEGGG7AFGFGGGGGGGGFGGGGGGGGFFGGFGGGGGGGEGGGGGG58EGGGGGFGGGGGGGGGGGGDEFFFFFFGGGDGGG<>GGDGGC
@M03364:276:000000000-BLYN8:1:1101:22221:14115 1:N:0:1
ACTCCTACGGGAGGCAGCAGTAGGGAATCTTCCACAATGGACGAAAGTCTGATGGAGCAACGCCGCGTGAGTGAAGAAGGTTTTCGGATCGTAAAACTCTGTTGTTGGAGAAGAACGTATTTGATAGTAACTGATCAAGTAGTGACGGTATCCAACCAGAAAGCCACGGCTAACTACGTGCCAGCAGCCGCGGTAATACGTAGGTGGCAAGCGTTGTCCGGATTTATTGGGCGTAAAGCGAGCG
+
GGGGGGGGGGGGGGGGGGGGGGGGGGGGGGGGGGGGGGGGGGGGGGGGGGGGGGGGGGGGGGGGGGGGGGGGGGGGGGGGGGGGGGGGGGGGGGGGGGGGGGGGGGGGGGGGGGGGGFGGGGGGGGGGGGGGGGGGGGGGGGGGGGDGGGGGGGGGGGGGGGGGGGGGDEGDGGGGGGGGGGGGGGGGGGGGGGGGGGGGGGGDGGGGGFGGGGGGGGCEGDEGDGGGGGGGDGGGGGGGGGG<
@M03364:276:000000000-BLYN8:1:1101:21105:14117 1:N:0:1
ACTCCTACGGGAGGCAGCAGTAGGGAATCTTCGGCAATGGACGAAAGTCTGACCGAGCAACGCCGCGTGAGTGAAGAAGGTTTTCGGATCGTAAAACTCTGTTGTTAGAGAAGAACAAGGACGTTAGTAACTGAACGTCCCCTGACGGTATCTAACCAGAAAGCCACGGCTAACTACGTGCCAGCAGCCGCGGTAATACGTAGGTGGCAAGCGTTGTCCGGATTTATTGGGCGTAAAGCGAGCG
+
GGGGGGGGGGGGGGGGGGGGGGGGGGGGGGGGGGGGGGGGGGGGGGGGGGGGGGGGGGGGGGGGGGGGGGGGGGGGGGGGGGGGGGGGGGGGGGGGGGGGGGGGGGGGGGGGGGGGGGGGGGGGGGGGGGGGGGGGGFGGGGGGGGGGGGGGGGGGGGGGGGGGGGGGGGGGCFE@FGGGGGGGGGGGGGGGGGGGGGGGGGGGGGGGGGDGGGGGGGGGG5AEGGGGGGGGGGGGGGGGGGG5
@M03364:276:000000000-BLYN8:1:1101:12942:14117 1:N:0:1
ACTCCTACGGGAGGCAGCAGTAGGGAATCTTCGGCAATGGACGAAAGTCTGACCGAGCAACGCCGCGTGAGTGAAGAAGGTTTTCGGATCGTAAAACTCTGTTGTTAGAGAAGAACAAGGACGTTAGTAACTGAACGTCCCCTGACGGTATCTAACCAGAAAGCCACGGCTAACTACGTGCCAGCAGCCGCGGTAATACGTAGGTGGCAAGCGTTGTCCGGAATTATTGGGCGTAAAGCGCGCG
+
GGGGGGGGGGGGGGGGGGGGGGGGGGGGGGGGGGGEEGGGGGGGGGGGGGGGGGGGGGGGGGGGGGGGGGGGGGGGGGGGGGGGGGGGGGGGGGGGGGGGGGGGGGGGGGGGGGGGGGFCGGGGFGGGGGGGGGGGGGGCEGGGGGGGGGGGGGGGGGGGGGGGFGGGGGGGGGGGGGGGGGGGGGGGGGGGGGGGGGGGGGCGGGCGGGGGGGGDGFGGEGGFGGGGGGFGGDCEGFCC<DGC
@M03364:276:000000000-BLYN8:1:1101:2316:14118 1:N:0:1
ACTCCTACGGGAGGCAGCAGTAGGGAATCTTCGGCAATGGACGAAAGTCTGACCGAGCAACGCCGCGTGAGTGAAGAAGGTGTTCGGATCGTAAAACTCTGTTGTTAGAGAAGAACAAGGACGTTAGTAACTGAACGTCCCCTGACGGTATCTAACCAGAAAGCCACGGCTAACTACGTGCCAGCAGCCGCGGTAATACGTAGGTGGCAAGCGTTGTCCGGATTTATTGGGCGTAAAGCGAGCG
+
GGGGGGGGGGGGGGGGGGGGFGGGGGGGGGGGGGGGGGGGGGGGGGGGGGGGGDGEGGEGGGGGGGDGGGGGGGFEGFGGA4CCFGGGGEGGGGGFGFGGGGGGGFEFGGFFEGGGGGEDFFGGGGGFGGFCFADFGGGGFGGGGGGDGGFFFGFGGGFGGGFG7FGGFFEFGGGGDEGGGGGGGG6FGGGEGGGGGCGCCFGG9CFFGGGGGGEEC<FEEG=C?CG9CFF5C<575>7>C5C7
@M03364:276:000000000-BLYN8:1:1101:27857:14125 1:N:0:1
ACTCCTACGGGAGGCAGCAGTAGGGAATCTTCCGCAATGGACGAAAGTCTGACGGAGCAACGCCGCGTGTGTGAAGAAGGTTTTCGGATCGTAAAGCACTGTTGTTAGAGAAGAACAAGGATAAGAGTCACTGCTTGTCCCTTGACGGTATCTAACCAGAAAGCCACGGCTAACTACGTGCCAGCAGCCGCGGTAATACGTAGGTGGCAAGCGTTGTCCGGAATTATTGGGCGTAAATCGCGCG
+
FFC9FCFGGCCGEGGGGGGGGGGGGGGFFFGGGGGGGGGGGGGGCGGGGFGGGGCGGCGGGGGGECGGFGGGGGGGGGGGEGFFGGGG:+FF8AFFFGGGGGGFGGGCFAFEFEEFGGFG<FBFDC>FGGGGF9DFGGFDGGGFFGGDGGGGGGFEFCGGFGGGCFFEEEGGGGDCC8FFCFGG7BFFGGGGG:EGG9<*?BC@BFFGC+8@=CCCEFGGG:8C6@FCFGG5CDEGF*?3CG39
@M03364:276:000000000-BLYN8:1:1101:12312:14150 1:N:0:1
ACTCCTACGGGAGGCAGCAGTAGGGAATCTTCCACAATGGACGAAAGTCTGATGGAGCAACGCCGCGTGAGTGAAGAAGGTTTTCGGATCGTAAAACTCTGTTGTTGGAGAAGAACGTATTTGATAGTAACTGATCAGGTAGTGACGGTATCCAACCAGAAAGCCACGGCTAACTACGTGCCAGCAGCCGCGGTAATACGTAGGTGGCAAGCGTTGTCCGGATTTATTGGGCGTAAAGCGAGCG
+
GGGGGGGGGGGGGGGGGGGGGGGGGGGGGGGGGGGGGGGGGGGGGFGGGGGGGGGGGGGGGGGGGGGGGGGGGGGGGGGGGGGGGGGGEGGGGGGGGGGGGGGGGGGGGGGGGGGGGFGGGGGGGGGGGGGGGGGGGGGGGGGGGGGGGGFGGGGGGGGGGGFGFGGDGGGGGGGGGGGGGGFGGGGGGGCGGGGGGGGGGGGDCFGGGGGGGGGGGGGGGGGGGGGGGGGFGGEEGGGGGGGD
@M03364:276:000000000-BLYN8:1:1101:16404:14182 1:N:0:1
ACTCCTACGGGAGGCAGCAGTGGGGAATATTGCACAATGGGCGCAAGCCTGATGCAGCCATGCCGCGTGTATGAAGAAGGCCTTCGGGTTGTAAAGTACTTTCAGCGAGGAGGAAGGCATTAAGGTTAATAACCTTAGTGATGGACGTCACTCGCAGAAGAAGCACCGGCTAACTCCGTGCCAGCAGCCGCGGTAATACGGAGGGTGCAAGCGTTAATCGGAATTACTGGGCGTAAAGCGCACG
+
GGGGGGGGGGGGGGGGGGGGFGGGGGGGGGGGGGGGGGGFGGGEGGGGGGGGGGGGGGGGFFFGGGGGGGCDGGGGGGGGGFGGGGGDEGGGGGG9FFGGEFDFGGGC@FGGGGGGGGGGGGF95?F,,BFF9FC?FFEADD,=DF>F+8>,@FGBFECEGFFGGGCFG7<::>BEBEFG*>FFGD68E55:84*=9BFG5*BEG>EEGGGFD5*/:3:5588C?:E??FCGDD=E57DCD<35
@M03364:276:000000000-BLYN8:1:1101:6695:14183 1:N:0:1
ACTCCTACGGGAGGCAGCAGTAGGGAATCTTCGGCAATGGGGGCAACCCTGACCGAGCAACGCCGCGTGAGTGAAGAAGGTTTTCGGATCGTAAAACTCTGTTGTTAGAGAAGAACAAGGACGTTAGTAACTGAACGTCCCCTGACGGTATCTAACCAGAAAGCCACGGCTAACTACGTGCCAGCAGCCGCGGTAATACGTAGGTGGCAAGCGTTGTCCGGATTTATTGGGCGTAAAGCGAGCG
+
GGGGGGGGGGGGGGGGGGGGGGGGGGGGGGGGGGGGGGGGGGGGGGGGGGGGGGGGGGGGGGGGGGGGGGGGGGGGGGGDGGGGGGGGDGGGGGGGGGGGGGGGGGGGGGGGGGGGGGGGGGGGGGGGGGGFGGGGGGGGGGGGGGGGGGGGGGGGGGGGGGGGGGGGGGGGGGGGGGGGGGGGGGGGGGGGGGGDGGGGFGGGGGGGGGGGGGGGGGGGGGG5CCGGCGGGDGEGGFGDDGGC
@M03364:276:000000000-BLYN8:1:1101:17073:14184 1:N:0:1
ACTCCTACGGGAGGCAGCAGTAGGGAATCTTCGGCAATGGACGAAAGTCTGACCGAGCAACGCCGCGTGAGTGAAGAAGGTTTTCGGATCGTAAAACTCTGTTGTTAGAGAAGAACAAGGACGTTAGTAACTGAACGTCCCCTGACGGTATCTAACCAGAAAGCCACGGCTAACTACGTGCCAGCAGCCGCGGTAATACGTAGGTGGCAAGCGTTGTCCGGATTTATTGGGCGTAAAGCGAGCG
+
GGGGGGGGGGGGGGGGGGGGGGGGGGGGGGGGGGGGGGGGGGGGGGGGGGGGGGGGGGGGGGGGGGGGGGGGGGGGGGGGFGGGGGGGGGGGGGGGGGGGGGGGGGGGGGGGGGGGGGGGGFFFGGGGGGGGGGGGGGGGGGGGGGGGGGGGGGGGFGFFGGGGGGGGGGGGGFGGGGGGGGGGGGGGGGGGGGGGGGGGFGGGGGGGGGGGGGGGGGGGGCEGGGGGGFFGGDGGGGGGGGGD
@M03364:276:000000000-BLYN8:1:1101:14970:14205 1:N:0:1
ACTCCTACGGGAGGCAGCAGTAGGGAATCTTCGGCAATGGGGGCAACCCTGACCGAGCAACGCCGCGTGAGTGAAGAAGGTTTTCGGATCGTAAAACTCTGTTGTTAGAGAAGAACGTTAAGTAGAGTGGAAAGTTACTTAAGTGACGGTATCTAACCAGAAAGGGACGGCTAACTACGTGCCAGCAGCCGCGGTAATACGTAGGTCCCAAGCGTTGTCCGGATTTATTGGGCGTAAAGCGAGC
+
GGGGGGGGGGGGGGGGGGGGGGGGGGGGGGGGGDGGGGGGGGGGGGGGGGGGGFGGGGGGGGGGGGGGGGGGGGGGGGGGGGGGGGGGGGGGGGGGGGGGGGGGGGGGGGGFGGGGGGGGGGFGGGGGGGGGGFFGGGGGGFGGGGGGGGFGGGGGGGGGGGGGGGGGGGGGGGGGGGGGGGGGGGGGFFGGGGECEGFFGGGGGGFGGGE8FGGGGGGGGGGGDGGGGGGFGGGEGC>CDGG3
@M03364:276:000000000-BLYN8:1:1101:12467:14274 1:N:0:1
ACTCCTACGGGAGGCAGCAGTGGGGAATATTGCACAATGGGCGCAAGCCTGATGCAGCCATGCCGCGTGTGTGAAGAAGGCCTTCGGGTTGTAAAGCACTTTCAGCGAGGAGGAAGGTGGTGAGCTTAATACGCTCATCAATTGACGTTACTCGCAGAAGAAGCACCGGCTAACTCCGTGCCAGCAGCCGCGGTAATACGGAGGGTGCAAGCGTTAATCGGAATTACTGGGCGTAAAGCGCACG
+
GGGGGGGGGGGGGGGGGGGGGGGGGGGGGGGGGGGGGGGGGGGGGGGGGGGGGGGGGGGGGGGGGGGEGGGGGGGGGGGGGGGGGGGGGGGGGGGGGGGGGGGGGGGGGGGGGGGGGGGGGGGGGGGGGGGGFGGGGGGGGGGGGGGGGGEGGGGGGGGGGGGGGGGGGGGGGGGGGGGGGGGGGGGGGGGGGEEEFFGGGDECCCGGGGGGGGGGGGGGGGGGGGGGGGGGGGEGGGGGGDD5
@M03364:276:000000000-BLYN8:1:1101:15680:14314 1:N:0:1
ACTCCTACGGGAGGCAGCAGTAGGGAATCTTCGGCAATGGACGAAAGTCTGACCGAGCAACGCCGCGTGAGTGAAGAAGGTTTTCGGATCGTAAAACTCTGTTGTTAGAGAAGAACAAGGACGTTAGTAACTGAACGTCCCCTGACGGTATCTAACCAGAAAGCCACGGCTAACTACGTGCCAGCAGCCGCGGTAATACGTAGGTGGCAAGCGTTGTCCGGATTTATTGGGCGTAAAGCGAGCG
+
GGGGFGGGGGGGGGGGGGGGGGGGGGGGGGGGFCFGGGGGGGGGGGGEDGGGGGGGGGGGGGGGEGGGGGGGGGGGGGGGGGGGGGGGGGGGGGGGGGGGGGGGFGGGGGGGGGGGGG@FFF@CGGDFGGGGGGGCEGGGGGGGFGGD7CFGGGGGGGGGGGGGGGGGGGGGGGGGGGGGGFC7EFEFGGDEE8EGGGCFCGGG;:FFGGG5CEG*/ACEGG/:9<9EGGFF5DEEGDGGGDD5
@M03364:276:000000000-BLYN8:1:1101:4331:14321 1:N:0:1
ACTCCTACGGGAGGCAGCAGTGGGGAATATTGCACAATGGGCGCAAGCCTGATGCAGCCATGCCGCGTGTATGAAGAAGGCCTTCGGGTTGTAAAGTACTTTCAGCGGGGAGGAAGGGATGAGCCTTAATACGGCTCGTCATTGACGTTACCCGCAGAAGAAGCACCGGCTAACTCCGTGCCAGCAGCCGCGGTAATACGGAGGGTGCAAGCGTTAATCGGAATTACTGGGCGTAAAGCGCACG
+
GGGGGGGGGGGGGGGGGGGGGGGGGGGGFGGGGGGGGGGGGGGGGGGGFGFFGGGGGFGGGGGGGGGFCG8FCFFEGGGGGGGFGGGGGFGGGGGGGGGGGGGGGFGGGGGGGGGGGGCGGGGGGGG<FFFGGGGGGGEGGGFFGGGGGGGGGGGEEFGGGGFGGGGGGGGGGGGGGGFGGFG7FGGGGGGGGEGGGGGGGGGDCEGGFGGGDCGGG?ECEGCGGFGGG?EFDDGE<F7DGGG3
@M03364:276:000000000-BLYN8:1:1101:25849:14324 1:N:0:1
[truncated: 24,306,847 more chars]
