# Supplementary material for: Captivity causes taxonomic and functional convergence of gut microbial communities in bats
Source: PeerJ. 2019 Apr 30;7:e6844. doi: 10.7717/peerj.6844 (PMC6499062; doi:10.7717/peerj.6844)
Supplement: Data S27 — Raw data of FRf3. [file peerj-07-6844-s032.gz › D8j5395-FRf3_R2.fq]

@M03364:276:000000000-BLYN8:1:1101:17124:1239 2:N:0:1
GGACTACTAGGGTTTCTAATCCTGTTTGCTCCCCACGCTTTCGAGCCTCAGCGTCAGTTACAGACCAGAGAGCCGCCTTCGCCACTGGTGTTCCTCCATATATCTACGCATTTCACCGCTACACATGGAATTCCACTCTCCTCTTCTGCACTCAAGTCTCCCAGTTTCCAATGACCCTCCCCGGTTGAGCCGGGGGCTTTCACATCAGACTTAATAAACCGCCTGCGCTCGCTTTACGCCCAATAAATCCG
+
CCCCCGGGFGGGGFGFGGGGGGGGGGGGGGGGGGGGGGGGGGGGFGGGGGGGDEGGGEGGGGGFGGGGGGDGGGGGDGGGGGCEGFGGEGGGCFAFGCFGGGGGFDFCF>7FGGCGFGGGGGGGG,5=BACFFGGGGGGGGGGGG,CBEEGFDG8DFGGGGGGFGFGGFGGGGGGFGGGEEEE6FE8?<@FC*@5CEGG?C+:+18:6?FFF8@+BFGGGFGFD7;9:(8=)737<1(2:556@G>F-:C5
@M03364:276:000000000-BLYN8:1:1101:14539:1258 2:N:0:1
GGACTACCGGGGTATCTAATCCTGTTTGCTCCCCACGCTTTCGAGCCTCAGCGTCAGTTACAGACCAGAGAGTCGCCTTCGCCACTGGTGTTCCTCCATATATCTACGCATTTCACCGCTACACATGGAATTCCACTCTCCTCTTCTGCACTCCAGTCTCCCAGTTTTTAGTGACCCTCCTAGGTTGATCCGAGGGCTTTCTCACCCAACTTAAAAGACCGCCTGCGCGCGCTTTACGCCCAATAATTCCG
+
-@C-C@A<C7::F7@EEAEF;EFCC@<CEFGGGGEFCEGECE:,,6@<,@<E@@,,BEF9@@6FFFGGG8<F,CFECGDDFG:7,B8<,BFBFC;E<FGEFFGEF9FFE:+BEF<EFC7C7=E<>?5,:,C:E9,A=E9EGFCD@;=;,3=888=@,,7>E=,,3CDE6DFE9EEDE,=+3,3,35,A,8E86+**13DC8+5++*47**9;*2=7+*::?58(882=68))/8CC+(3**0(<6>6)2:*
@M03364:276:000000000-BLYN8:1:1101:22711:1266 2:N:0:1
GGACTACTAGGGTATCTAATCCTGTTTGCTCCCCACGCTTTCGAGCCTCAGCGTCAGTTACAGACCAGAGAGCCGCCTTCGCCACTGGTGTTCCTCCATATATCTACGCATTTCACCGCTACACATGGAATTCCACTCTCCTCTTCTGCACTCAAGTCTCCCAGTTTCCAATGACCCTCCCCGGTTGAGCCGGGGGCTTTCACATCAGACTTAAGAAACCGCCTGCGCTCGCTTTACGCCCAATAAATCCG
+
CCCCCGGGGGGGGGGGGGGGGFFGGGGGGGGGGGGGFGGGGGGGGGEGGGGFGFGGGGAFGGGGGGGGGFGGGGGGGGGFGGGGGFGGGDGGGGGGGDFGGGFGFFGGEGGGGGGGFGGGGGGDCFGGEFEFGFFCFGG=EFGFGGGGFGF?=,@=F9=BFFFFFGG9DFFGGFAFCD@8CEGCFEEEFFGGECECC>CGGFGCAFGGGFGDFFG>@DGC0*:(6A>EFFFFGGGBF:EGC5(.7DFF:C7
@M03364:276:000000000-BLYN8:1:1101:16807:1272 2:N:0:1
GGACTACTGGGGTTTCTAATCCTGTTTGCTCCCCACGCTTTCGCACCTGAGCGTCAGTCTTCGTCCAGGGGGCCGCCTTCGCCACCGGTATTCCTCCAGATCTCTACGCATTTCACCGCTACACCTGGAATTCTACCCCCCTCTACGAGACTCAAGCTGACCAGTATCAGATGCAGTTCCCAGGTTGAGCCCGGGGATTTCACATCTGACTTAATCAACCGCCTGCGTGCGCTTTACGCCCAGTAATTCCG
+
CCCCCGGGGGGGEGGGGGGFDGGGGGGGGGGGGGGGGGGGGGGGGGGGGGGGGGGGGGGFFGGGGGDGGDGGGGGGGGGGGGEEGGGGGGGCFGGGGGGGGGGGGGGGGGGGGGGGGGGGGGGGGGDFGGGGGGGGGEDEGEGGFGGDCGGGGGGGGGCFFFGGGGGGGGFGGFFEGGGGCCEGFGGGGGGGGGGDEEGGGGFGFGGGGGGGFCGGG4*A3=B;BF>DBFD)5>7<FB8CEFFFFGFBGF7
@M03364:276:000000000-BLYN8:1:1101:16909:1344 2:N:0:1
GGACTACAGGGGTTTCTAATCCTGTTTGCTACCCATGCTTTCGAGCCTCAGCGTCAGTTACAGACCAGACAGCAGCCTTCGCCACTGGTGTTCTTCCATATATCTACTCATTTCACCGCTACACATTGAGTTCCACTTTACTCTTCTGCACTCAAGTTTCACACTTTCCGATGCACTTCTGCGTTTTAGCTGAAGGCTTTCACATCAGACTTAAGAAAACGCCTGCGCTAGTTTTACGCACAAGAAATTAT
+
C<BCCG8E<F7FF:@AE@@F@CCEFCC@EFFFC<CEEG,CFGGFDC7,6EEG@8@BFG,CEF9F<D<<C6@,C,B@<FG,9,6B,@6CFFFC,?@?EGD<CFFAEFE,,CFGGCF,CC7CEB9F9F,,C99C,5,4,,9,9D,+@,4@=,@8DFGC@;>44@D4,CDEFCEEE+=,,26,,,6+8@+@6D,@93,@,6@@?7C@=++3+5CCD7;=?7,4*1<));):4*/*++5/9)**/)()2*)0+*1
@M03364:276:000000000-BLYN8:1:1101:10567:1349 2:N:0:1
GGACTACACGGGTATCTAATCCTGTTTGCTCCCCACGCTTTCGAGCCTCAGCGTCAGTTACAGACCAGAGAGCCGCCTTCGCCACTGGTGTTCCTCCATATATCTACGCATTTCACCGCTACACATGGAATTCCACTCTCCTCTTCTGCACTCAAGTCTCCCAGTTTCCAATGACCCTCCCCGGTTGAGCCGGGGGCTTGCACATCAGACTTAAGAAACGGCCTGCGCTCTCTTTACGCCCAATAAATCCG
+
-AB@<EGEF;C7FFE@<,EF@ECAFEGGGGFGGCC+@:@FFGGGGGEF8F@FEFEGGFFDFGG98CCAF8,B@AF>7CBF,B6BCGDFGGGGC,@E<EFGGEGCFFE?FE@:FCB5,@4@>CCEEFEFBC9AE,EEEFFFDGGGGFGGGG=+6,8=D@;>9,D8AEFF,;=3,7@@F?@==>>>CCCFF7:C*@B8CEG**897+8+;*00+;;7+C5C/)/.6(.(8(.)*2:269<*85@1>FC*<*>9
@M03364:276:000000000-BLYN8:1:1101:14537:1353 2:N:0:1
GGACTACCCGGGTTTCTAATCCTGTTTGCTCCCCACGCTTTCGAGCCTCAGCGTCAGTTACAGACCAGAGAGCCGCCTTCGCCACTGGTGTTCCTCCATATATCTACGCATTTCACCGCTACACATGGAATTCCACTCTCCTCTTCTGCACTCAAGTCTCCCAGTTTCCAATGACCCTCCCCGGTTGAGCCGGGGGCTTTCACATCAGACTTAAGAAACCGCCTGCGCTCGCTTTACGCCCAATAAATCCG
+
CCCCCGGGGGGGGGGGGGFGGGGGGGGGGGGGGGGGGGGGGGGGGGGGGGGGGGGGGGGGGGGGGGGGGGGGGGGGGGGFGGGGGGGGGGGGGGGGGGGGGGGGGGGGGGGGGFFGGGGGGGGGGGGGGFGGGGGGGGGGGGGGGGG,EFGCFG=EFGFGGGGGFGGGCFGFG9EDDGGGGGGGGGGG6DFDGGGGG5=CFCGGFC+*9<FGGG7CG46=)=BD?FFFFDFFGF3AFFGGDDFFGGF<F4)
@M03364:276:000000000-BLYN8:1:1101:21610:1400 2:N:0:1
GGACTACTGGGGTATCTAATCCTGTTTGCTCCCCACGCTTTCGCGCCTCAGCGTCAGTTACAGACCAGAGAGCCGCCTTCGCCACTGGTGTTCCTCCATATATCTACGCATTTCACCGCTACACATGGAATTCCACTCTCCTCTTCTGCACTCCAGTCTCCCAGTTTTGAGTGACCCTCCTCGGTTGAGCCGAGGGCTTTCACACCCAACTTAAGAAACCGCCTGCGCGCGCTTTACGCCCAAGAATTCCG
+
CCCCC8EFGGCDGCGFE9CFFGGGGGGFDEGGGGGGGGGGGGCG+FFEE@GGGGEGGGGGGFG9FFFGG8FCFEFGCFGGGGDGGGGDF,CFGGGGGDF<ECE9@FF<F+BFGFFGGGGGGGFGDEF8F=CEFF;E>EFFFFFGDFGGGGGGF88DFDEFGGG8FF9EC6>DEGFEDGGE=FG6+@:,4@,5*;C*AEDCG9:CF*CF49DF:781+;F6?*=0()().:3=DCD2/3*/:)()2>=)2:2
@M03364:276:000000000-BLYN8:1:1101:22958:1405 2:N:0:1
GGACTACAGGGGTATTTAATCCTGTTTGCTCCCCACGCTTTCGAGCCTCAGTGTCAGTTACAGGCCAGATAGCCGCTTTCGCTTTCGGTGTTCCTCCATATATCTACGCATTTCACTGCTACACATGGAATTCCACTCTCCTCACCTGCACTCAAGTCTACCAGTTTCCAATTCATACAATGGTTGAGCCACTGCCTGTTACACCAGTCTTAATAAACCACCTGCGCTCGCTTGACGCCCAATAAATCCGG
+
96@CCF,@C-BCFCC,6C<FCEF<F<C<FF9,:,68FC7,CE:DDCCD8,CFFF<<F,<E@<E,,,6CF,<EFC@+7,B<CC,,,:67,BC=EF;B8FE,<@,AE<DF7,,BE,C,,9A,C9C<EE<F8E,A9,=E9,4A,4,+4,>@D8,=,,,,CE,4,CFGFA,67,@@,,3,@A3EDA8,>6@,D8,88,9=D,@,6=:?*+++++5?;<DGF8,9>*3:=55*595*;?F=B=4*4)-A*2=7CD2
@M03364:276:000000000-BLYN8:1:1101:11460:1453 2:N:0:1
GGACTACTGGGGTTTCTAATCCTGTTTGCTCCCCACGCTTTCGAGCCTCAGCGTCAGTTACAGACCAGAGAGCCGCCTTCGCCACTGGTGTTCCTCCATATATCTACGCATTTCACCGCTACACATGGAATTCCACTCTCCTCTTCTGCACTCAAGTCTCCCAGTTTCCAATGACCCTCCCCGGTTGAGCCGGGGGCTTTCACATCAGACTTAAGAAACCGCCTGCGCTCGCTTTACGCCCAATAAATCCG
+
CCCCCGGGGGGGGGGGGGGGGGGGGGGGGGGGGGGGGGGGGFGGGGGGGGGGGGGGGGGGGGGGGGGGGGGGGGGGGGGGGGGGGGGGGGGGGGGGGGGGCFGGGGGGGGGGGGGGGGGGGGGGFGFGFFFGGGGGGFFGGGGGGFGGGGGFFGGGEDCFGGFGGGGGGGGGGGGGGGGGGGGGGGGGGGGGGGDDGGFCFFFGFDF=CGGC7C>FDGGGFGFF6;>>>FFFGGG>BBDEGB(<GGFFFC>
@M03364:276:000000000-BLYN8:1:1101:22046:1464 2:N:0:1
GGACTACTGGGGTATCTAATCCTGTTTGCTACCCATGCTTTCGAGCCTCAGCGTCAGTTACAGACCAGACAGCCGCCTTCGCCACTGGTGTTCCTCCATATATCTACGCATTTCACCGCTACACATGGAATTCCACTCTCCTCTTCTGCACTCAAGTCTCCCAGTTTCCAATGACCCTCCCCGGTTGAGCCGGGGGCTTTCACATCAGACTTAAGAAACCGCCTGCGCTCGCTTCACGCCCAATAAATCCG
+
CCCCCGFGGGGGGGGFGFFGGGGGGGGGGGGGGGGFGGGGGGGGGGGGGGGGGGGEGFAAFGGGFEFGGGGGGFGGGGGGGDFGGGGGFDEGGFFGGGDGGGGCGGGGGGGGGCFE?FGGGGCFGGGGE?F:FGGGGGGGFGGGGGFGGGGGGGGGGGGGGGGFFAAF,=FFFFG?FFG8CBCEGCC6FGC+@CEEGGGGGGDGFGC86DFGCGFGG<8=8EE02A>A@>:DGG*.;088EDF:*>FFG<5
@M03364:276:000000000-BLYN8:1:1101:21079:1475 2:N:0:1
GGACTACCGGGGTTTCTAATCCTGTTTGCTCCCCACGCTTTCGAGCCTCAGCGTCAGTTACAGACCAGAGAGCCGCCTTCGCCACTGGTGTTCCTCCATATATCTACGCATTTCACCGCTACACATGGAATTCCACTCTCCTCTTCTGCACTCAAGTCTCCCAGTTTCCAATGACCCTCCCCGGTTGAGCCGTGGGCTTTCACATCAGACTTAAGAAACCGCCGGCGCTCGCTTTACGCCCAATAATTCCG
+
CCCCCFGEGGGECFFGGGGGGDGGFFGCGGGGGGGGGGGG8FFGGDFFGGGGGCGG@C,EFFGAFGGF8<CF7CFGEGGGCG7FGGGGEFGGGGGGGEBFAECF=EGGGEF:FGGGGDCEDCFFFFFGFFFFFGCF9>,EG9,?,EFFGFGDFD?F=;CA>FGFFFFGD9A,6>,DGG6EEGG>F8C79C>>*@CCC8,,;:,+=*2*CCD:C++++2<,8?)((.,:(:83CGDDF0;EGF0)*:*.>76
@M03364:276:000000000-BLYN8:1:1101:23287:1478 2:N:0:1
GGACTACCAGGGTTTCTAATCCTGTTTGCTCCCCACGCTTTCGAGCCTCAGTGTCAGTTACAGGCCAGAGAGCCGCTTTCGCCACCGGTGTTCCTCCATATATCTACGCATTTCACCGCTACACATGGAATTCCACTCTCCTCTCCTGCACTTAAGTCTACCAGTTTCCAATGCATACAATGGTTGAGCCACTGCCTTTTACACCAGACTTAATAAACCACCTGCGCTCGATTTACGCCCAATAAATCCGG
+
CCCCCGG8EGGGFGGFGGGGGGGGGGGGGGGGGGGGGGGGGGGGGGGGGGGGGGGGGDGGGGGFGGGGGGGGGF@FC@<EFGCFGGGGGGGGGGGGGGGGFGFGGGFG@FGGAFGGGC@EGDGF@FFGE:EFFGGDGGCFGGGGCGGGGFFC,@EFGCAFGGGFFGGGGGGGGGFFFGG83D8DAE8,DEFGGGFF9EBA98<+;;C553DFC9;ECF,1099>2:9DAA))12+88@C*:/8FF+:9;C<
@M03364:276:000000000-BLYN8:1:1101:21425:1488 2:N:0:1
GGACTACAAGGGTTTCTAATCCTGTTTGCTCCCCACGCTTTCGAGCCTCAGCGTCAGTTACAGACCAGAGAGCCGCCTTCGCCACTGGTGTTCCTCCATATATCTACGCATTTCACCGCTACACATGGAATTCCACTCTCCTCTTCTGCACTCAAGTCTCCCAGTTTCCAATGACCCTCCCCGGTTGAGCCGGGGGCTTTCACATCAGACTTAAGAAACCGCCTGCGCTCGCTTTACGCCCAATAAATCCG
+
CCCCCGGGFGGGFDFGGGGGGGGGGFGGGGGGGGGGGGGGGGGGGGGGGGGFGGFGGGGGGFFGGGGGGGFGGGFCEGGGGGGGGGGFFFFDEFFFEFGEGGGGGGGGGGGGGGGGGDGEE7E<B?F@E9FEFFGGGEGGFEFG9@CDFCGGGGGGFCEEGF8D>C>9=F9E,@EC=13AEGGGGEG6CCGGDGGDEDGFGGGGFFCF4*8=+=>7:5@7.1>?@FFEFB:>DCF<48EGGE?4*:@BFF3
@M03364:276:000000000-BLYN8:1:1101:12252:1537 2:N:0:1
GGACTACCGGGGTTTCTAATCCTGTTTGCTCCCCACGCTTTCGAGCCTCAGCGTCAGTTACAGACCAGAGAGCCGCCTTCGCCACTGGTGTTCCTCCATATATCTACGCATTTCACCGCTACACATGGAATTCCACTCTCCTCTTCTGCACTCAAGTCTCCCAGTTTCCAATGACCCTCCCCGGTTGAGCCGGGGCCTTTCACATCAGACTTAAGAAACCGCCTGCCCTCGCTTTAACCCCAATAAATCCG
+
CCCCCGGGGGGGGGGGGGGGGGGGGGGGGGGGGGGGGGGGGGGGGDGGGGGGGGGGGGGGGGGGGGGGGFGGGGGGGCGGGGGGGFGGGGGDGGGGGGFGGGGGGGGGGGEEGGGGGGDEGGGGGFGGEFFGGGGGFGCGGGGGFGG9>AE?FGGG@FGGFGFGFGGG=D9ED;9@FFFGDEEEECEGGGGE5;>**>CFFFFGFGC4?48CDC7@C<FF8EED(2()(2)8/>C)+)5=EE:)9C42:C)
@M03364:276:000000000-BLYN8:1:1101:17462:1563 2:N:0:1
GGACTACACGGGTTTCTAATCCTGTTTGCTCCCCACGCTTTCGCGCCTCAGCGTCAGTTACAGACCAGAGAGCCGCCTTCGCCACTGGTGTTCCTCCATATATCTACGCATTTCACCGCTACACATGGAATTCCACTCTCCTCTTCTGCACTCCAGTCTCCCAGTTTTGAGTGACCCTCCTCGGTTGAGCCGAGGGCTTTCACACCCAACTTAGAAGACCGCCTGCGCGCGCTTTACGCCCAATAATTCCG
+
CCCCCGGGGGGGGEGGGGGGGGGGGGGGGGFGGGGCGGGGGGGGCGEGGGGGGGGEGGGGGGFGGGGGGDFGGGCFGGGGGGGGGGGCGFGGGGGGGGGGCFEFGGGFGGGGGGGGG7FGGGGGGG@GEACFGGGGG?BFCCFGGGGFGGGGGGGFGGGGGGGGGCGF8BFGCGGGFGECGCGEGG6FGGG5>GCGC6E?7+@FFG5D4CF>DGGG7DGF?EEFDF@F;55>DGG2=?GC551FG*=>G79
@M03364:276:000000000-BLYN8:1:1101:21125:1582 2:N:0:1
GGACTACCGGGGTTTCTAATCCTGTTTGCTCCCCACGCTTTCGCACCTGAGCGTCAGTCTTCGTCCAGGGGGCCGCCTTCGCCACCGGTATTCCTCCAGATCTCTACGCATTTCACCGCTACACCTGGAATTCTACCCCCCTCTACGAGACTCAAGCTGACCAGTATCAGATGCAGTTCCCAGGTTGAGCCCGGGGATTTCACATCTGACTTAATCAACCGCCTGCGTGCGCTTTACGCCCAGTAATTCCG
+
CCCCCGGGGGGGGGGGGGGGGGGGGGGGGGGGGGGGGGGGFGGGEGGGGGGGGGGGGGGGGGGEFEE8FEGEFGGGGG@FGGEEGEFF>CD9F9;FGFFGFDFD@FFFGDEGGGFFF+CEEFFCFGGGGGGGGGGGGGF7BEE?9;8CEEGGFBF6EFGCDFFFGGFFGGDFG?CFFFGGGGCCCFCEFGDGGG5CEEF?:C9C+>FC7@:;777+:CGF>E@(2>>>(.7@D3C<4(8C=@BFC76<FF6
@M03364:276:000000000-BLYN8:1:1101:20819:1588 2:N:0:1
GGACTACCAGGGTTTCTAATCCTGTTTGCTCCCCACGCTTTCGCACCTGAGCGTCAGTCTTCGTCCAGGGGGCCGCCTTCGCCACCGGTATTCCTCCTGATCTCTACGCATTTCACCGCTACACCTGGAATTCTACCCCCCTCTACGACACTCAAGCTTGCCAGTTTCAAATGCAGTTCCCAGGTTGAGCCCGGGGATTTCACATCTGACTTAACAAACCGCCTGCGTGCGCTTTACGCCCAGTAATTCCG
+
CCCCCGGEFGGGGFGGGGGGGAFGGGFGGGGGFGGGGGGGFGGC@GGGEF8FGCEEEFGDGFGE:FEG?:6@+CFGECECDGGGGDFDFDGGGDGGG,5?E,@<EEGGGGFEFG9,,?F>EG9@,AEFGCFFG9DE9>+3@@C0>;D:+@CFCFG6E,5,6@;FGDCB79,;CCF7EFG?9,,>FCFFFCF558*?5C9CF@FF6;17@>FGF7CG**=CEDD@DF;7:>)09*9-=2>>=5.)::66*7*
@M03364:276:000000000-BLYN8:1:1101:20613:1595 2:N:0:1
GGACTACTGGGGTTTCTAATCCTGTTTGCTCCCCACGCTTTCGCACCTGAGCGTCAGTCTTCGTCCAGGGGGCCGCCTTCGCCACCGGTATTCCTCCAGATCTCTACGCATTTCACCGCTACACCTGGAATTCTACACCCCTCTACGAGACTCAAGCTTGCCAGTTTCAAATGCAGTTCCCAGGTTGAGCCCGGGGATTTCACATCTTACTTAACAAACCGCCTGCGTGCGCTTTACGCCCAGTAATGCCG
+
CCCCCEGGGGGGGCFDGGGGGGGGEGF,EGGGGGF7BFCGGGG;FEGGGG<FGGGF@FGGGGGGGGGGG>:CGGGGDGGGGGGDGCGGGGGGGGFCF<FEEGG<=FEFGGCC9FG9E@FGC@FGCGGGGGG8CDGG,D8FDFEFF=EEC+8=FFDC@FCFGFC?FG9DEGE;CGGGGGFF6EFGG?CFGGGDGGGD5*?9@DF++0++1+27:@+::D*5):>1().81B3BDG*6=(*:*78FFCF):77
@M03364:276:000000000-BLYN8:1:1101:9425:1622 2:N:0:1
GGACTACTCGGGTATCTAATCCTGTTTGATCCCCACGCTTTCGCACATCAGCGTCAGTTACAGACCAGAAAGTCGCCTTCGCCACTGGTGTTCCTCCATATCTCTGCGCATTTCACCGCTACACATGGAATTCCACTTTCCTCTTCTGCACTCAAGTTTTCCAGTTTCCAATGACCCTCCACGGTTGAGCCGTGGGCTTTCACATCAGACTTAAAAAACCGCCTACGCGCGCTTTACGCCCAATAATTCCG
+
CCCCCGGGFGGGGGGGGGGGGGGGGGGGGGGGGGGGGGGGGGGGGGGGGGGGGGGGGGGGGGGGGGGGGGGGGGGGGGGGGGGGEGGFGGFGGGGGGGGGGGGGGGGGGGGGGGGGGGGGGEGCDGGGFECFGGGGGGGGGGGGGGGGGGGGC8EEEFGGGGGGGGGGGGGGFGGGGFGECG+CDGGGCGGEEEGDGGGGGGFFFGGG597CCCDF4CEG*?B@DF?EB:):DD3)+(=EG>0AC**.:20
@M03364:276:000000000-BLYN8:1:1101:22673:1681 2:N:0:1
GGACTACAGGGGTATCTAATCCTGTTTGCTCCCCACGCTTTCGAGCCTCAGTGTCAGTTACAGGCCAGAGAGCCGCTTTCGCCTCCGGTGTTCCTCCATATATCTACGCATTTCACCGCTACACATGGAATTCCACGCTCCTCTCCTGCACTCAAGTCTCCCAGTTTCCAATGCACACAAGGGTTGAGCCACTGCCTTTTACATCAGACTTAAGAAACCACCTGCGCTCGCTTTACGCCCAATAAATCCGG
+
CCCCC@FEGGGG7CFAF@EF9CFFF<FFGGFGGGF:@GGGGCCFFGFFFGFGGGGGGFGFGGGGG:FFGFFFGGGG7CDCFGFFDGGGGGGGGGGFFG<<@C;EEGAF>FCEGEFF5@EEE@FFF8EEEGFCFFDG+CECCEC8>=DDFGD?BDEGFFFG9>DBF9;;=;,3@?DFGGC+,33>34:<F,,@@EFGDFCECFGDFFF79>9B+88@CF8C>EA44?=A(:4?5C748;5CEFFF7CFE>D8
@M03364:276:000000000-BLYN8:1:1101:14259:1733 2:N:0:1
GGACTACTCGGGTTTCTAATCCTGTTTGCTCCCCACGCTTTCGCACCTGAGCGTCAGTCTTCGTCCAGGGGGCCGCCTTCGCCACTGGTGTTCCTCCATATATCTACGCATTTCACCGCTACACATGGAATTCCACTCTCCTCTTCTGCACTCAAGTCTCCCAGTTTCCAATGACCCTCCCCGGTTGAGCCGGGGGCTTTCACATCAGCCTTAAGAAACCGCCTGCGCTCGCTTTACGCCCAATAAATCCG
+
CCCCCGGGGGGGGGGGGGGGGGGGGGGGGGGGGGGGGGGGGGGGGGGGGGGGGGGGGGGGGGGGGGGFGGDGGGGGGGGGGGGGGGGGGGGGGGGGGGGGGGGGGGGG>FGGGFGGGGGEGGGGGGFGEEFGGGGGGGGGGGGFAFGGGGGCCGGEGFFFGGGGCEEEEGGGGGGGGGGGGGGGFEEGGGGGGCEEGGF7:CG>+6C**0;CFFFG7DGFDEFF?F>F;B>37C92F?DEED1>FG?4>FC
@M03364:276:000000000-BLYN8:1:1101:15979:1769 2:N:0:1
GGACTACCCGGGTATCTAATCCTGTTTGCTCCCCACGCTTCCGAGCCTCAGCGTCAGCTACAGACCAGAGAGCCGCCTTCGCCACTGGTGTTCCTCCATATATCTACGCATTTCACCGCTACACATTGAATTCCACTCTCCTCTTCTGCACTCAAGCCTCCCAGCTTCCAACGACCCTCCCCGGTTGAGCCGGCGGCTTTCACATCAGACCTAACAAACCGCCCGCGCTCGCTTTACGCCCCATAAATCCC
+
-8-A6EE,E++6=6EEEG9,,EE<C9C,;,EEEGGGGC,B,;C6+++BF<CFFCG8B,,,ECDEFFFGG?C:FE@+CF,C=FGGGCD,,4,85EFFGFG9<E,?9,FF>7?+?EEA,+@+==:A,A,AF,5CB?EFEEAFEFGFC,,,>,8=D,6,,66@,@@8,,3DFCD,+@EC;,4@CCCC@*@C?F8:**1*=5*+2;CGFC76=6/**;*02**2.*.(,)1>9>7B5374@1>C=)3.94*)09*
@M03364:276:000000000-BLYN8:1:1101:19267:1770 2:N:0:1
GGACTACCGGGGTTTCTAATCCTGTTTGCTCCCCACGCTTTCGCGCCTCAGCGTCAGTTACAGACCAGAGAGCCGCCTTCGCCACTGGTGTTCCTCCATATATCTACGCATTTCACCGCTACACATGGAATTCCACTCTCCTCTTCTGCACTCCAGTCTCCCAGTTTTGAGTGACCCTCCTCGGTTGAGCCGAGGGCTTTCACACCCAACTTAAAAGACCGCCTGCGCGCGCTTTACGCCCAATAATTCCG
+
CCCCCGGGGGGGGGFGGGGGGGGGGGGGGGGGGGGGGGGGGGGGGGGGGGGGDEGC:FFGGGGGG7F@FGGEGGGGGGGGGGGGGGGGGGGGGCFGGCGGGFG9EFGGGGGGGFGGGGGCFGGGGGGGFAEGGGGGFCEEDFGGGFGFFGGGGGFGGGCFGGFFFGEGGGFG7E7;893;5DGGCE89FFF8EEGGG6F?78C+8CD4CCDGD7C:4***:CDFFA6>>D35)>54B?>CE5:F4C7)*2*
@M03364:276:000000000-BLYN8:1:1101:17904:1798 2:N:0:1
GGACTACTCGGGTTTCTAATCCTGTTTGCTCCCCACGCTTTCGCACCTGAGCGTCAGTCTTCGTCCAGGGGGCCGCCTTCGCCACCGGTATTCCTCCAGATCTCTACGCATTTCACCGCTACACCTGGAATTCTACCCCCCTCTACGAGACTCTAGCTTGCCAGTTTCAAATGCAGTTCCCAGGTTGAGCCCGGGGATTTCACATCTGACTTAACAAACCGCCTGCGTGCGCTTTACGCCCAGTAATTCCG
+
CCCCCGGGGGGGGGGGGGGGGGGGGGGGGGGFGGGGGGGGGGGGGGGGFGGGGGGGGGGGGGGGGGGGGGGGGGGGGGGGGGGDGGGGGDGGGGGGGDCCDFGGGGGGGGGGGGGGGDGGGGGGGG8FGGGGGGGGGGFGGGGGDGGGEGGFFGGGGGGGGGFGGGGGGFGGGGGGGFFGGFGFFGGGGGFFEGGG=C6CDFGGFGGGGGGGCG=FGFFFEDD;?F>FBFFFGDF49(;ED>:FGGF9GD9
@M03364:276:000000000-BLYN8:1:1101:21570:1845 2:N:0:1
GGACTACTAGGGTATCTAATCCTGTTTGCTCCCCACGCTTTCGCACCTGAGCGTCAGTCTTCGTCCAGGGGGCCGCCTTCGCCACCGGTATTCCTCCAGATCTCTACGCATTTCACCGCTACACCTGGAATTCTACCTCCCTCTACGAGACTCTAGCATACCAGTTTCAAATGCAGTTCCCAGGTTGAGCCCGGGGATTTCACATCTGACTTAACAAACCGCCTGCGTGCGCTTTACGCCCAGTAATTCCG
+
CCCCCGCCEGGGGFFGGGGGFGCGGGGGGGGGGGGGGGGGGGGDFGGFFFF?FFFGDFGGGGGGEE@G@C:F7CFGG:FFGGEGG8FGEFGGGGFGGGGAEFCFEFFGEFGGGGGGG>+@CF@4E,FE@DDCG9@F9,6DEFG+E=?8C+@D87B8D,@,@8FGGB9@C,7;=,@,@;7EFCF*>E8?CEFG>>5CEGGFGFFF=?>+1=CFDG>+;5FD:EE?182.6A;EDD*.7(2?=B:FC0*.:D9
@M03364:276:000000000-BLYN8:1:1101:11594:1848 2:N:0:1
GGACTACTAGGGTTTCTAATCCTGTTTGCTCCCCACGCTTTCGAGCCTCAGCGTCAGTTACAGACCAGAGAGCCGCCTTCGCCACTGGTGTTCCTCCATATATCTACGCATTTCACCGCTACACATGGAATTCCACTCTCCTCTTCTGCACTCAAGTCTCCCAGTTTCCAATGACCCTCCCCGGTTGAGCCGGGGGCTTTCACATCAGACTTAAGAAACCGCCTGCGCTCGCTTTACGCCCAATAAATCCG
+
CCCCCGGGGGGGGGGGGGGGGGGGGGGGGGGGGGGGGGGGGGGGGGGGGGGGGGGGGGGGGGGGGGGGGGGGGGGGGGGGGGGGGGGGGFFEGGGGGGGGGGGGFGGGGGGGGFCGGGDEFGGGCEGGECFGGGGGGGGGGGGGFGGGGGGGGGGGEEFF,DDFGF9==DDFGGG88DDEGEGGGGGGGG68CEGGEGGGGGFFF48CGGFGGGF=FFGGFGFFFFBD@>BFCCF<@3>G:7:>FG4<CGC
@M03364:276:000000000-BLYN8:1:1101:22723:1860 2:N:0:1
GGACTACTAGGGTTTCTAATCCTGTTTGCTACCCATGCTTTCGAGCCTCAGCGTCAGTTACAGACCAGACAGCCGCCTTCGCCACTGGTGTTCTTCCATATATCTACGCATTTCACCTCTACACATGGAGTTCCACTGTCCTCTTCTGCACTCAAGTTTCCCAGTTTCCGATGCACTTCTTCGGTTGAGCCGAAGGCTTTCACATCAGACTTAATAAACCGCCTGCGCTCGCTTTACGCCCAATAAATCCG
+
CCCCCGGGFGGGGCFFGGGDGGGGGFGGGGGGGGGGG8FGFGGGGDECEFDFG@::FF9FFEFGGGGGFGGGFGEGGGGFGGGGGGGGFGGGGC;?FGGGGGGFFEFGGCCFG9EFG9,EGFGGFFGFDFGGGABFFGGFFFFFFDFAEEFD88=FEFGDEFG8FEAFDCGGGDGGGGG8ECF+CC>8DF86+6+37DEDCCFDFG+=CG?CCF+?CCAF*795);5/5BFE4?DE8>5EGD?56D=CCC:
@M03364:276:000000000-BLYN8:1:1101:9169:1893 2:N:0:1
GGACTACAGGGGTTTCTAATCCTGTTTGCTCCCCACGCTTTCGAGCCTCAGCGTCAGTTACAGACAAGAGAGCCGCCTTCGCCACTGGTGTTCCTCCATATATCTACGCATTTCACCGCTACACATGGAATTCCACTCTCCTCTTCTGCACTCAAGTCTCCCAGTTTCCAATGACCCTCCCCGGTTGAGCCGGGGGCTTTCACATCAGACTTAAGAAACCGCCTGCGCTCGCTTTACGCCCAATAAATCCG
+
CCCCCGGGGGGDGGGGGGGGGGGGGGGGGGGDGGGGGFFGGGGGGGGGGGGGGGGGEGGFGGGGGGGF8FDFGGGGGGGGGEGGGGFFGGGGGGGGGGGGGGGGGGGGGGGGGGGGGGGGGGGGGGGGBAFGDFGGGGGGFFGGGGGDFFFGGFGFEFFFE=DFFGGFFFGGDGGGGGGEEEEECEGGCCFEEGGEGGGGGGGGFG7FGGGFFF7+CGGGFGEF;A@>6BABGFFDF?EGGF(5CCF)0C1
@M03364:276:000000000-BLYN8:1:1101:20634:1912 2:N:0:1
GGACTACCGGGGTTTCTAATCCTGTTTGCTCCCCACGCTTTCGCACCTGAGCGTCAGTCTTCGTCCAGGGGGCCGCCTTCGCCACCGGTATTCCTCCAGATCTCTACGCATTTCACCGCTACACCTGGAATTCTACTCCCCTCTACGAGACTCAAGCTTGCCAGTTTCAAATGCAGTTCCCAGGTTGAGCCCGGGGATTTCACATCTGACTTAACAAACCGCCTGCGTGCGCTTTACGCCCAGTAATTCCG
+
CCCCCGGGGGGGGGGGGGGGGGGGGGGGGGGFGGGGGGGGGGGFFGGGFCGGGG,CFGF9A,DFEGEGG7FEGGGGGEGGGGGGG,@EGEGFEFGGGF,?FEFFGGGGG7FEFGGGGGEGGGGGB=FE>=FDFD9D,,6@B,@DFGFCEEGDFC@FGD9DBDGGEFGC,EFGGGGGG9<E998FCC>CC8DG=?CE5E9ED7ECF<;CF@;:;:7C09CCAEB21)27<E3)CCGA=(*:/586CF4<DG*
@M03364:276:000000000-BLYN8:1:1101:18910:1938 2:N:0:1
GGACTACTGGGGTATCTAATCCTGTTTGCTCCCCACGCTTTCGCGCCTCAGCGTCAGTTACAGACCAGAGAGCCGCCTTCGCCACTGGTGTTCCTCCATATATCTACGCATTTCACCGCTACACATGGAATTCCACTCTCCTCTTCTGCACTCCAGTCTCCCAGTTTTGAGTGACCCTCCTCGGTTGAGCCGAGGGCTTTCACACCCAACTTAAAAGACCGCCTGCGCGCGCTTTACGCCCAATAATTCCG
+
CCCCCGGGGGGGGGGGGGGGGGGGGGGGGGGGGGGGGGGGGFGGGGGGGGGGGGGGGGGGGGGGGGGGGGGGGGGGGGGGGGGGGGGGDEGGGGGGGGGFGGGGCCGGGGGGGGGGGGGGGGGGGG?ABEFGGGGGGGGGGGGGGGGGGGFGGFGGGGGGGGGGGGGGCEGGGGGGGFGG8FCGGGCFGGGGC>EEGGGGGCEGFGGFGGF?FGGD79FCFG>((2(8(.)8CC3>90CEEF:FG7@57:0
@M03364:276:000000000-BLYN8:1:1101:7628:1960 2:N:0:1
GGACTACCAGGGTTTCTAATCCTGTTTGCTCCCCACGCTTTCGAGCCTCAGTGTCAGTTACAGGCCAGAGAGCCGCTTTCGCCTCCGGTGTTCCTCCATATATCTACGCATTTCACCGCTACACATGGAATTCCACTCTCCTCTTCTGCACTCAAGTCTCCCAGTTTCCAATGACCCTCCCCGGTTGAGCCGGGGGCTTTCACATCAGACTTAAGAAACCGCCTGCGCTCGCTTTACGCCCAATAAATCCG
+
CCCCCGGGGGGGGGGGGGGGGGGGGGGFGGGGGFGGGGGGGGGGFCFGGGGGGGGGGGGGGGGGGGGGGGGDGFGGCBFGEEGEGBGGGEFGFFEGGGGGGGFGEDFFGGGECFGGFGGGGGGGFGGGBFFGGGGG9EADFGGGGGGGGGGGGGDC=FFGGGG88EFGFGGFDFAEEGFEE8BCFEEFDGGGDGGGG88<FGGC>?8=DFGGGCF=DGGGEEBFFF@>(588<5><B?DEE>?4<>=9>F9
@M03364:276:000000000-BLYN8:1:1101:14664:1977 2:N:0:1
GGACTACCCGGGTTTCTAATCCTGTTTGATCCCCACGCTTTCGCACATCAGCGTCAGTTACAGACCAGAAAGTCGCCGTCGCCACTGGTGTTCCTCCATATCTCTGCGCATTTCACCGCTACACATGGAATTCCACTTTCCTCTTCTGCACTCAAGTTTCCCAGTTTCCAATGACCCTCCACGGTTGAGCCGTGGGCTTTCACATCCGACTTAAGAAACCGCCTACGCCCGCTTTACGCCCAATAACTCCG
+
8A<AAFCEFEDDFGGGCCEEFGGFGFGGG9EGG@<BCGCCFGEGDGCCEE<EFGGCEFG<EFFG<FGGF8<,EFGGG+CFGGGGGFGG,4FFGGAEF8FFG,9E@AFGG>CC95CBEGD6@FEFC8AD@<5EFGA,;EFGGFCFC>,@=:@DDG?FGGGGGGGGDEDF,>,BDGDF?DF6,>EG@>?,9ECC@>>E5:8CCB,5BF***;CC+=++=*:68C6((0,>(:A>3C*116>C=)(09C*6CC<
@M03364:276:000000000-BLYN8:1:1101:10133:1984 2:N:0:1
GGACTACTGGGGTTTCTAATCCTGTTTGCTCCCCACGCTTTCGAGCCTCAGCGTCAGTTACAGACCAGAGAGCCGCCTTCGCCACTGGTGTTCCTCCATATATCTACGCATTTCACCGCTACACATGGAATTCCACTCTCCTCTTCTGCACTCAAGTCTCCCAGTTTCCAATGACCCTCCCCGGTTGAGCCGGGGGCTTTCACATCAGACTTAAGAAACCGCCTGCGCTCGCTTTACGCCCAATAAATCCG
+
CCCCCGGGGGGGGGGGGGGGGGGGGGGGGGGFGGGGGGGGFGGGGGEFGGGGGGGGGGGGGGGGGGGGGGGGGGGGGGGGGGGGGGGGGGGGGGGGGGGGGGGGGGFGGGGGFGGGGGEEGGFFGGGGE=EFGFFGGGGGGGGGGGDGGGCFF?FGGGFDFFGG<EDEDFFGGFGGGGGGGGGCFECGFGFE5>EDC*CGCFG8@0+;CF8CGGGC7FFGFEFFFF@EB>)09CD9B6EEGE15<*@BF41
@M03364:276:000000000-BLYN8:1:1101:21875:2031 2:N:0:1
GGACTACTAGGGTTTCTAATCCTGTTTGCTCCCCACGCTTTCGAGCCTCAGCGTCAGTTACAGACCAGAGAGCCGCCTTCGCCACTGGTGTTCCTCCATATATCTACGCATTTCACCGCTACACATGGAATTCCACTCTCCTCTTCTGCACTCTAGTCTCCCAGTTTCCAATGACCCTCCCCGGTTGAGCCGGGGGCTTTCACCTCAGACTTAAGAAACCGCCTGCGCTCGCTTTACGCCCAATAAATCCG
+
CCCCCDG9CGGGFF;FFGGGDFFGGFFGGDCEFFGEGDGEFFGDECEEFGGGGGGGGGFGFCG,FCEC<ADFGGCGEFEF@FFGGGGAGFGEG9;<E@EGC9@ADFGFFGGGEGGGGG:6FGDD,,A=BAEFGGEGD8=FGFFG9E@;E,8+=,8==;47DF=DFGFGCFGGCFG8,=D+=+B3CEE67EE8EGG>*=FEFFG*/2*?CD48@CDFCDCE)7A1183)(8)29><<F(CE*)(0*:9>?01
@M03364:276:000000000-BLYN8:1:1101:9443:2051 2:N:0:1
GGACTACCAGGGTTTCTAATCCTGTTTGCTCCCCACGCTTTCGCACCTGAGCGTCAGTCTTCGTCCAGGGGGCCGCCTTCGCCACCGGTATTCCTCCAGATCTCTACGCATTTCACCGCTACACCTGGAATTCTACCCCCCTCTACGAGACTCAAGCTGACCAGTATCAGATGCAGTTCCCAGGTTGAGCCCGGGGATTTCACATCTGACTTAATAAACCGCCTGCGTGCGCTTTACGCCCAGTAATTCCG
+
CCCCCGGGGGGGEGGGGGGGGGGGGGGGGGGGGGGGGGGGGGGGGGGFFFGGGGGGGGGCGGGGGGGFFGDGGGGGGGGGGGGGGGGGGGFGGFGGGGGGGGGGGGGGGEGGGGGGGGGGGGGFGGGGGGGGGGGGGGGGGGGGGGGEGGGGGGGGGGGGGGGG:;,>EGG,,EFGCFGGGFGGGGGG67FFGCEG=CFGG7@FFGG7DFFF>D7+;7CF3EBF?FFFFFFFGGC:63CGE>??FGF9>77
@M03364:276:000000000-BLYN8:1:1101:17284:2051 2:N:0:1
GGACTACAGGGGTTTCTAATCCTGTTTGCTCCCCACGCTTTCGAGCCTCAGCGTCAGTTACAGACCAGAGAGCCGCCTTCGCCACTGGTGTTCCTCCATATATCTACGCATTTCACCGCTACACCTGGAATTCTACCCCCCTCTACGAGACTCAAGCTTGCCAGTTTCAAATGCAGTTCCCAGGTTGAGCCCGGGGATTTCACATCTTACTTAACAAACCGCCTGCGTGCGCTTTACGCCCAGTAATTCCC
+
CCCCCGGGGGGGG7FFGGGGGGGFGGGGGGGFGGGGGGGGGGGGGGGGGGGEFEGGGFFGGGFACFEGGFEEFFGGGCFFGC@FEGGGGFFGGGGGGGGGA<,E9FFFDEEGGGFGCFFEEGEFGFGGCFGGFEGEE,DCEGEDGGGGGGE7>FEGGGGGFFG8>DFG:;;B7EA,;,,@9,@:CFFGCFEF73B?1::<:@=+=8+1=FCC+BFGG4:C>C3;DA;E0BFDGGGEFFGG=@?FGD?AGG*
@M03364:276:000000000-BLYN8:1:1101:10947:2053 2:N:0:1
GGACTACCGGGGTTTCTAATCCTGTTTGCTCCCCACGCTTTCGAGCCTCAGCGTCAGTTACAGCCCAGAGAGCCGCCTTCGCCACTGGTGTTCCTCCATATATCTACGCATTGCACCGCTACACATGGAATTCCACTCACCTCTCCGGCACTCAAGTCTCCGAGTTTCAAATGCACATAAGTGTTGAGCCACTCCCTTTTACATCAGACTTCAGACCCCACCTGCGCTCGCTTTACGCCCATTAAATCCGG
+
<B6A6FF,++C:@C@FCCFFEG<@FFGGF<C6CC,+87@C@FGFEGG,CCC8+BC@7F<@E9F,DCGC8<F@DE@F>4CFFEE>,EFFECFGF9@FA,,BEDFDA?<?FC+C,5C<,>:87FEG=8=FFFFGDF,:,@6AD8BD@=+6@CE0=3@E,@@6=++@>8;,,@;,@E;AC,,,,77,,,,,@8,<C,>DC?8,+3,5++*;CF+++2+**2*/:=A(556>@3>A891>3;=8=)7@+;A6>D<
@M03364:276:000000000-BLYN8:1:1101:12572:2063 2:N:0:1
GGACTACTCGGGTTTCTAATCCTGTTTGCTCCCCACGCTTTCGAGCCTCAGCGTCAGTTACAGACCAGAGAGCCGCCTTCGCCACTGGTGTTCCTCCATATATCTACGCATTTCACCGCTACACATGGAATTCCACTCTCCTCTTCTGCACTCCAGTCTCCCAGTTTTGAGTGACCCTCCTCGGTTTAGCCGAGGGCTTTCACACCCAACTTAAAAGACCGCCTTCGCGCGCTTTACGCCCAATAATTCCG
+
CCCCCGGGFGGGFGGGGGGGGGGGGGGGGGGGGGGDGGGGEFG@8FGGGGGGGFGGGG@;C<E<FGGGEFCFGGGGGGGGFGGGG<FEFEFGEGFFDG9AF9EDEFFEFGGGGGGGGGGDGEGGGGGBEFFGGDCGCGDGG=E8=@;EEFGGGFGGD9@D>FGGGFG,=CGGGC9A,@@E,@CEG++9AF?;+4@E@8E6:BEFF>DGGGG+*=8+18EC/=?((;15,85:D3><6(=>E>3FGFB4C>9
@M03364:276:000000000-BLYN8:1:1101:17250:2069 2:N:0:1
GGACTACTGGGGTTTCTAATCCTGTTTGCTCCCCACGCTTTCGAGCCTCAGCGTCAGTTACAGACCAGAGAGCCGCCTTCGCCACTGGTGTTCCTCCATATATCTACGCATTTCACCGCTACACATGGAATTCCACTCTCCTCTTCTGCCCTCAAGTCTCCCAGTTTCCAATGACCCTCCCCGGTTGAGCCGGGGGCTTTCACATCAGACTTAAGAAACCGCCTGCGCTCGCTTTACGCCCAATAAATCCG
+
CCCCCGGGGGGGGGGGGGGGFGGGGGGGGGGGGGGGGGGGGGGGGGGGGGGGGGGGGGGGGGGGGGGGGFGGFGGGGGGGGCFGG8EFFFGFFFGGGGGGGGDAFGGGGGEFGGGGGGGECGGGGFFGFGGGGEFGGGFFGGGGGGFD>,@DFCGGFGFGGGGGGGFCEGAFGFGFGGGGGGGGGG6?CGFDEGGGGGGGG8C8=CDFFG7CFDC;7C?*5=>D<F0A@>>)9C3)91EGG@<>GF?ACF5
@M03364:276:000000000-BLYN8:1:1101:16313:2086 2:N:0:1
GGACTACCGGGGTTTCTAATCCTGTTTGCTCCCCACGCTTTCGAGCCTCAGCGTCAGTTACAGACCAGAGAGCCGCCTTCGCCACCGGTATTCCTCCAGATCTCTACGCATTTCACCGCTACACCTGGAATTCTACCCCCCTCTACGAGACTCAAGCCTGCCAGTTTCGAATGCAGTTCCCAGGTTGAGCCCGGGGATTTCACACCTGACTTAATCAACCCCCTGCGTGCCCTTTACGCCCAGAAATTCCG
+
CCCCCGGCBFGGGCEGFGGGGGGGGGGGGGGGGGGDGGGGGGGGGGGGGGGGGGGGGGGGG<F<FGGE<,8BFGGGGGGGGGGEFEFDGCGGFFGGG8<FGGFGGCGGGGGGGGGGGGGGCGFGF,,AFGGGGCFGF?8FEEC+>>+>+@CFGCGFGFCCCG?,DC;F5336<E=,72;A?EG>FF>7?72:1*4**=CFF7CG)***;CFFCC:C+>E2)A)(38:)(..)*9<)91*?5)()***6C:0
@M03364:276:000000000-BLYN8:1:1101:13306:2147 2:N:0:1
GGACTACTAGGGTTTCTAATCCTGTTTGCTCCCCATGCTTTCGTACCTCAGCGTCAGTATTAGGCCAGATGGCTGCCTTCGCCATCGGTATTCCTCCAGATCTCTACGCATTTCACCGCTACACCTGGAATTCTACCATCCTCTCCCATACTCTAGCTTCCCAGTATCGAATGCAATTCCTAAGTTAAGCTCAGGGTTTTCACATCCGACTTAAGAAGCCGCCTACGCACGCTTTACGCCCATAAAATCCG
+
CCCCCGGGGGGGGFFFGGGGGGGGGGGGGGGGGGGGGGGGGGGGGGGGGGGFFGGGGGFGFFGGGGFGGGFGGGGGGGGGGGGGGGGGGFGGGGGGGGCGGFFGGFEGGGGGGGGGGGGGGGGG8EFGGDGGFGGG9BFGGDGGGGCCEFFGGADD=FGFGGGGGFFGCCDFFGGCDAAFFF@BFGGGGD>FDG8D,6BF9=D9+25@+3=>F=+8CFGF*:50)304)*3:CDFC=(CE55();C+7C7)
@M03364:276:000000000-BLYN8:1:1101:8650:2170 2:N:0:1
GGACTACTAGGGTTTCTAATCCTGTTTGCTCCCCACGCTTTCGAGCCTCAGCGTCAGTTACAGACCAGAGAGCCGCCTTCGCCACTGGTGTTCCTCCATATATCTACGCATTTCACCGCTACACATGGAATTCCACTCTCCTCTTCTGCACTCAAGTCTCCCAGTTTCCAATGACCCTCCCCGGTTGAGCCGGGGGCTTTCACATCAGACTTAAGAAACCGCCTGCGCTCGCTTTACGCCCAATAAATCCG
+
CCCCCGGGGGGGGGGGGGGGGGGGGGGGGGGGGGGGGGGGGGGGGGGGGGGGGGGGGGGGGGGGGGGGGFFGGFGGGGGGFGEGGGGGGGGGGGGGGGGFFGGGGGGGGG@EGGGFFCDEGCFFGGGGFGGGGGEFFGFGGGGGGGGGGGGGGGGGGCDGGGGFADFGGGGGGGG,DEFGGGGGGG66@FGGGGGGGGGGGC7++?DFGFFF78=1CG6CBGE3?FFEF3BFGFGFF?GGGFF4>C?6CFC
@M03364:276:000000000-BLYN8:1:1101:7103:2175 2:N:0:1
GGACTACTCGGGTATCTAATCCTGTTTGCTCCCCACGCTTTCGAGCCTCAGTGTCAGTTACAGGCCAGAGAGCCGCTTTCGCCACCGGTGTTCCTCCATATATCTACGCATTTCACCGCTACACATGGAATTCCACTCTCCTCTTCTGCACTCAAGTCTCCCAGTTTCCAATGACCCTCCCCGGTTGAGCCGCGGGCTTTCACATCAGACTTAAGAAACCGCCTGCGCCCGCTTTACGCCCAATCAACCCG
+
C<C@BFGGGGGDGGGGDFCEFAE9;@,C@EF<FFGGED:7FGGFFGGGGGGCGGGFGFEGFF@FGGEGEGGGGGGGCC7F:FEC@@+@FGGECGFFGFBBAE,5@FDFEEF:<FGGGEGGGGGGGDFDECEA,EDAFGDFG9=DFGFCGGD8DEDF@A=DDFE>AA,7EF9DFFFGD,@=C>+@@>EFGGGG*3*4?CFFGGGFFGG=CD?>8++2;*A*85>01;3)(0:BD7*.9:EEGF05*>6(9D7
@M03364:276:000000000-BLYN8:1:1101:20974:2189 2:N:0:1
GGACTACAGGGGTATCTAATCCTGTTTGCTCCCCACGCTTTCGAGCCTCAGCGTCAGTTACAGACCAGAGAGCCGCCTTCGCCACTGGTGTTCCTCCATATATCTACGCATTTCACCGCTACACATGGAATTCCACTCTCCTCTTCTGCACTCAAGTCTCCCAGTTTCCAATGACCCTCCCCGGTTGAGCCGGGGGCTTTCACACCAGACTTAAGAAACCGCCTGCGCTCGCTTTACGCCAAATAAATCCG
+
CCCCCGGFEGGGGGGGGGGGGGGGGGGGGGGGGGGGGGGGGGGGGGGGGGGGGGGGGGGGGGGFGGGGGGGFGGGGGGGGGGGGGGGGGGGDGFGGGGGGGGGGGGGGGGGGGGGGGGGGGGGGFFGGFFGFGGGG9EGGGGGGGGGGGFGGGGGGGGGGEFGFAF;EFGGGGGGGGGGGGEGGGEE?FGDGGGGGCEFFFGEFFGGG*2;CCFGCG5F6.=8;<F9=(855D7<>F?GG*034:C6<*>7
@M03364:276:000000000-BLYN8:1:1101:12167:2194 2:N:0:1
GGACTACACGGGTTTCTAATCCTGTTTGCTCCCCACGCTTTCGAGCCTCAGCGTCAGTTACAGACCAGAGAGCCGCCTTCGCCACCGGTATTCCTCCAGATCTCTACGCATTTCACCGCTACACCTGGAATTCTACCCCCCTCTACGAGACTCTAGCTTGCCAGTTTCAAATGCAGTTCCCAGGTTGAGCCCGGGGATTTCACATCTGACTTAACAAACCGCCTGCGTGCGCTTTACGCCCAGTAATTCCG
+
CCCCCDGGGGGGGGGDGGGGGGGGFGGGGFGGGGGGGGGGGGGFFGGFFGGCGGGGGFCFFAFAFGGDFGDGGGGGGGGGGGGGGGGGGEGGGGCFGGC9AEGCECEFGG+BFFFGGDFGGGGG?GCFFGGGGGGGGGGGGGGGGGGGGGDDF>;@DFGF@DFGG9EF7@;FF;A;FFEGGGGGGEG6CFGGGDEDGGF,=8EFCCFGGFGGC:FFGD85BGFFFF;>(>DFGGC>FB;E:5877:92C>2
@M03364:276:000000000-BLYN8:1:1101:13379:2223 2:N:0:1
GGACTACAAGGGTATCTAATCCTGTTTGCTCCCCACGCTTTCGAGCCTCAGCGTCAGTTACAGACCAGAGAGCCGCCTTCGCCACTGGTGTTCCTCCATATATCTACGCATTTCACCGCTACACATGGAATTCCACTCTCCTCTTCTGCACTCAAGTCTCCCAGTTTCCAATGACCCTCCCCGGTTGAGCCGGGGGCTTTCACATCAGACTTAAGAAACCGCCTGCGCTCGCTTTACGCCCATTAAATCCG
+
CCCCCGGFGGGGFFGDGGGGGGGGGGGGGGGGGGGGGGGGGGGGGGGGGGGGGDEGGGGFFDGFGGGGCEEGGGGGGGGGEEGGGGGGGGGGCFGGGGCFGDGFFGGGGGGGFFGGFGGGGGGG9FGGFFFAF?EF,EAFGGGGEGGGFGGGGG8ECFGG9DFGGGGF8D9FFDC=8EG68+@CGGD6?FF+@*@EDGCFGF7C8C+C4<6::C+=@CFFDGF?0A>FFF>BGGFBF?GGE@(9C>=<GG5
@M03364:276:000000000-BLYN8:1:1101:15494:2226 2:N:0:1
GGACTACCCGGGTTTCTAATCCTGTTTGCTCCCCACGCTTTCGAGCCTCAGCGTCAGTTACAGACCAGAGAGCCGCCTTCGCCACTGGTGTTCCTCCATATATCTACGCATTTCACCGCTACACATGGAATTCCACTCTCCTCTTCTGCACTCAAGTCGCCCAGTTTCCAATGACCCTCCCCGGTTGAGCCGGGGGCTTTCACATCAGACTTAAGAAACCGCCTGCGCTCGCTTTACGCCCAATAAATCCG
+
CCCCCGGGGGGGGGEFGGGGGGGGGGGGGGGGGGGGGGGGFGGGGGGGFGGGGGGGGGGGGGGGGGGGGGGGGGGFDGGFFGDFGGGGFGGGF9EFGGGGGGGGGGFGCECFGDGFGEGGGGGGGGGGEEEFFFGGGGGGGGGGFDGGGGGGGGFEG9+>@B6>@FGGGEFGGGG88DF>CEEGGGGGGGGGGGGGGGGGGGGGF4>CCF4CFGFGFGG65:>@?F>FF)07DCFA7(;*28-5DFF67C7
@M03364:276:000000000-BLYN8:1:1101:18118:2379 2:N:0:1
GGACTACTGGGGTTTCTAATCCTGTTTGCTCCCCACGCTTTCGAGCCTCAGCGTCAGTTACAGACCAGAGAGCCGCCTTCGCCACTGGTGTTCCTCCATATATCTACGCATTTCACCGCTACACATGGAATTCCACTCTCCTCTTCTGCACTCAAGTCTCCCAGTTTCCAATGACCCTCCCCGGTTGAGCCGGGGGCTTTCACATCAGACTTAAGAAACCGCCTGCGCTCGCTTTACGCCCAATAAATCCG
+
CCCCCGGGGGGGGGGGGGGGGGGGGGGGGGGFGGGGGGGGGGGGGGGGGGGGGGGGGGGGGGGGGGGGGFFGGGGGGGGGGGGGGGGGGGGGGGGGGGGFGGGGGGFGDFGGGGGGGGGGGC,FGGGGE:CFFGGGGGGG8ECFFDADFFGCDGGGGGGCFFGGGGGGGGGGGGGGGGGGGGGGGGGGDCGEEEGGDEGFFGGFFGD=CFFG77DCDDCE>EFFFF>D>B>BGG<>F:GEGD1@CFB9CF7
@M03364:276:000000000-BLYN8:1:1101:23866:2384 2:N:0:1
GGACTACAAGGGTTTCTAATCCTGTTTGCTCCCCACGCTTTCGCACCTGAGCGTCAGTCTTCGTCCAGGGGGCCGCCTTCGCAACCGGTATTCCTCCAGCTCTCTACGCATTTCACCGCTACACCTGGAATTCTACCCCCCTCTACGAGACTCAAGCTGACCAGTATCAGATGCAGTTCCCAGGTTGAGCCCGGGGATTTCACATCTGACTTAATCAACCGCCTGCGTGCGCTTTACGCCCAGTACTTCCG
+
-9B9BFFGGFDF,CFGGGGGFGDFFCGGGGCDGEDGEEGFC9CCFGF8CCEFF:@6FGGFGGCGFF78A@6@BCFCGGGC7F7+@FC+@B<5CF;?FFC,AFCFEFGGDCGCFFFEDEGCGGGCFGFFGGDEFGGFGG?CE=CFGGGGDGDCFG7DEF8:@DG5F;>;FC9EA,;25<D:EF6>F:D?ECFFGGG5C*?E>DFGFG77C@CG7@7@>=CCBEF0:F>FBE@BDCFB?3>?7:?/?*@2F7>
@M03364:276:000000000-BLYN8:1:1101:8069:2411 2:N:0:1
GGACTACCGGGGTATCTAATCCTGTTTGCTCCCCACGCTTTCGAGCCTCAGCGTCAGTTACAGACCAGAGAGCCGCCTTCGCCACTGGTGTTCCTCCATATATCTACGCATTTCACCGCTACACATGGAATTCCACTCTCCTCTTCTGCACTCAAGTCTCCCAGTTTCCAATGACCCTCCCCGGTTGAGCCGGGGGCTTTCACATCAGACTTAAGAAACCGCCTGCGCTCGCTTTACGCCCAATAAATCCG
+
CCCCCGGGGGGGGGGGGGGGGGGGGGGGGGGGGGGGGGGGGGGGGGGGGGGFGGGGGGGGGGGGGGGFFFGGGGGGGGGGGGGGGFGGEFFGGGGGGGGGGGGFGGGGGGGGGGFGGGEGGGGDDFGGGGGGFGGFGGFGGGGGFGGGGGGGGGGGGGGFGGFF=ECDFGGGGGFGGGGGGCGEFGGCGGGGGGGGGGGGFGCFCGGGGGG=7+;;CGGGFG>0=F9A-8BFGGGFF(A?E>BFGG42>D9
@M03364:276:000000000-BLYN8:1:1101:23533:2425 2:N:0:1
GGACTACAGGGGTTTCTAATCCTGTTTGCTCCCCACGCTTTCGCGCCTCAGCGTCAGTTACAGACCAGAGAGCCGCCTTCGCCACTGGTGTTCCTCCATATATCTACGCATTTCACCGCTACACATGGAATTCCACTCTCCTCTTCTGCACTCAAGTCTCCCAGTTTCCAATGACCCTCCCCGGTTGATCCGGGGGCTTTCACATCAGACTTAAGAAACCGCCTGCGCTCGCTGTACGCCCAATAAATCCG
+
CCCCCGGFGGGGFGGGGGGGGFGGGGEEDFGFGGGEEGEGGFGGGG+,BEEFFCCEGECFGGFGC7FGGGFFGFGG:BBEFEFFEGGEFFFGCA@?CGFFCFF<DGFGGEGGGCFE9CEG7+,<,AF8FF<AF,;F@,,,@E8+@;E9,,,6@EF8@FFGGGCD@DAEFFFF,@A=86+@@>>CF6C?,E;87CC5*BEF7CFD80C*6**:C7DGFDF*0:)2(8(>1BEFG3C<F85*/82<F>F2*2/
@M03364:276:000000000-BLYN8:1:1101:18652:2448 2:N:0:1
GGACTACAGGGGTTTCTAATCCTGTTTGCTCCCCACGCTTTCGAGCCTCAGCGTCAGTTACAGACCAGAGAGCCGCCTTCGCCACTGGTGTTCCTCCATATATCTACGCATTTCACCGCTACATATGGAATTCCACTCTCCTCTTCTGCACTCAACTCTCCCAGTTTCCAATGACCCTCCCCGGTTGAGCCGGGGGCTTTCATATCAGACTTAAGATACCGCCTGCGCTCGCTTTTCGCCCAATAAATCCG
+
B9BACFCCEGGEGEGCEFA<C@@CFF9FCFFGGGG+@FG;<,@@,,@F<CF@FEB7FCFDEFGFG,@FFE8F,CB:+BFFFEGEG@,<?<E@F,=?A?ACF<,,EDFEGF:CEGCAFD7@+@E,4=<FF,,EEFGGD,DA84D378@,4,,=DFF,,77D,3,@D,=DGF,@,,@,3,6++6=C>C+@ECF>**5::CF877,+4=7+;<*B++;++;F+0*:(65,8,>).975)*(2;/52)2*14*9)
@M03364:276:000000000-BLYN8:1:1101:24500:2466 2:N:0:1
GGACTACAGGGGTATCTAATCCTGTTTGCTCCCCACGCTTTCGAGCCTCAGTGTCAGTTACAGGCCAGAGAGCCGCTTTCGCCACCGGAGTTCCTCCATATATCTACGCATTTCACCGCTACACATGGAGTTCCACTGTCCTCTTCTGCACTCAAGTTTCCCAGTTTCCGATGCACTTCTTCGGTTGAGCCGAAGGCTTTCACACCCAACTTAAAAGACCGCCTGCGCGCGCTTTACGCCCAATAATTCCG
+
CCCCCGGGGGGGGGFGGGGGGDFGGGGDAFGGGGGGGGGGGGGGGGGGGGGGGGGGGGGGGGFGGGEDFGDE7EG7F@FGGGGG,EF7+8FFEGGFGGGGGGGGGGGGGDGFFGGGG7F>:FFGGGCGFGGGGECFE8FAE8EDFFGGGGGFGFGGFGGFEF==F@AEGEGGGGCFGGGGGGFGGDEGFGFGDGEGGGGGGGGCF<DGFG4DGGGDDGD:BE4(5A@EF:8:D3CEFFECED?@CD=9CG<
@M03364:276:000000000-BLYN8:1:1101:16621:2494 2:N:0:1
GGACTACCAGGGTTTCTAATCCTGTTTGCTCCCCACGCTTTCGCACCTGAGCGTCAGTCTTCGTCCAGGGGGCCGCCTTCGCCACCGGTATTCCTCCAGATCTCTACGCATTTCACCGCTACACCTGGAATTCTACCCCCCTCTACGAGACTCAAGCTTGCCAGTTTCAAATGCAGTTCCCAGGTTGAGCCCGGGGATTTCACATCTGACTTAACAAACCGCCTGCGTGCGCTTTACTCCCAGTAATTCCG
+
CCCCCGGFGGGGGGGGGGGGGGGGFGGGGGFFFGG@FGGGGGGGGGGGGGGGGGGGGGGFFGGFEGGGGGGGGGGGGGGGGGGGGGGGGGGGGGGGGFCFGGGGCFGGGGGGGGGGGGGGGGGGGGGGFGGGGFGGDCFGEDEFGGGGECEGGFGGDFGF*DGGGGGGFGFGAFGGGF7FEFGGGFGGGGGGGGEDGGGGCFGF+>DC:FCFFGGCFCFGEGFF@FB>(553C>FFB2CGFFBFFGFBGF4
@M03364:276:000000000-BLYN8:1:1101:10339:2588 2:N:0:1
GGACTACTAGGGTATCTAATCCTGTTTGCTCCCCACGCTTTCGAGCCTCAGCGTCAGTTACAGACCAGAGAGCCGCCTTCGCCACTGGTGTTCCTCCATATATCTACGCATTTCACCGCTACACATGGAATTCCACTCTCCTCTTCTGCACTCAAGTCTCCCAGTTTCCAATGACCCTCCCCGGTTGAGCCGGGGGCTTTCACATCAGACTTAAGAAACCGCCTGCGCTCGCTTTACGCCCAATAAATCCG
+
CCCCCGGGGGGGGGGGFGGGGGGGGGGGGGGGGGGGGGGGGGGGGGGGGGGGGGGGGFFGGGGGGGGGGGGGGGGGGGGGGGGGGGGGGGGGGGGGGGGGGGGGGGGGDGGGGGGGGGGGGGGGGFFGGGGGGGGFDFFGGGGGF9,@EFGGGGGGGGGGGGGGDF;EDGFFGGGGGGGGGGGGEGGGGGGGGGGGGGGGGGGGFGFFFGGGGGGCFCFGFDEDFF@FBFB>DGC>F?EG55?)9C9AFF1
@M03364:276:000000000-BLYN8:1:1101:18330:2596 2:N:0:1
GGACTACAGGGGTTTCTAATCCTGTTTGCTCCCCACGCTTTCGAGCCTCAGCGTCAGTTACAGACCAGAGAGCCGCCTTCGCCACTGGTGTTCCTCCATATATCTACGCATTTCACCGCTACACATGGAATTCCACTCTCCTCTTCTGCACTCAAGTCTCCCAGTTTCCAATGACCCTCCCCGGTTGAGCCGGGGGCTTTCACATCAGACTTAAGAAACCGCCTGCGCTCGCTTTACGCCCAATAAATCCG
+
CCCCCGGGGGGGGGGGGGGGGGGGFFGGGGGGGGGGGGGGGGFGFEGGGGGGGGGFGGFGGGGGGGGGFGGEGGGGGGGGGDGGGGGCCEGGGFCEFGGGGFGGGAFGGGGGFGGGGGGDEGCGFF?AFEEGGGGGGGGGGGGGGGGGGGFGGGGGFGGGFGGGGGGDFGCDDFGCFFGGGGEEGGGGFFGE?EEGEEGGGGF>CFGDCFFFCGGGGDFFEGF?;46BBBDFGFDD??EG=D1)6:*-;09
@M03364:276:000000000-BLYN8:1:1101:17133:2658 2:N:0:1
GGACTACCGGGGTTTCTAATCCTGTTTGCTCCCCACGCTTTCGAGCCTCAGCGTCAGTTACAGACCAGAGAGCCGCCTTCGCCACTGGTGTTCCTCCATATATCTACGCATTTCACCGCTACACATGGAATTCCACTCTCCTCTTCTGCACTCAAGTCTCCCAGTTTCCAATGACCCTCCCCGGTTGAGCCGGGGGCTTTCACATCAGACTTAAGAAACCGCCTGCGCTCGCTTTACGCCCAATAAATCCG
+
CCCCCGD,CFGGGGGGGGGGGGGGGG@FGGGEFGGGGGGCGGGFGGGEFCFGGGGGGFGGGGGGGGGGGGGGGGGGGGGGGGGGGGGGGGGGGGGGGGGGGGGGGGGGGGGGGDFGFCC6CF9FGG<FFGFGFGGGGGGG?DGGGGGDDFGGDGFGGGGGGG,@DECCFGFGEGGGGFGGGEGGFG*,<BEEGEGGGEGGGGGGF60CDFFGGFFG7CFGFGD<@FBFBF>EG3C<1(;?E>?FGG?-099
@M03364:276:000000000-BLYN8:1:1101:12273:2672 2:N:0:1
GGACTACTGGGGTTTCTAATCCTGTTTGCTCCCCACGCTTTCGAGCCTCAGCGTCAGTTACAGACCAGAGAGTCGCCTTCGCCACTGGTGTTCCTCCATATATCTACGCATTTCACCGCTACACATGGAATTCCACTCTCCTCTTCTGCACTCAAGTCTCCCAGTTTCCGATGCACTTCTTCGTTTGAGCCGAAGGCTTTCCCATCAGACTTAAGAAACCGCCTGCGCTCGCTTTACGCCCAATAAATCCG
+
CCCCCGGGFDGG@@FEGGGFGGGGGGGDCGGGGGGGDGGG@FC@FGG@FEGGGEGGD<FFFFD,CFGG<<FCFGDGFEGGDGCE=FEG<DF7EBFGFFFGGC=FCE<DFF:?<FFFGGGGEGGG,AEFFFGGGF,,44,E8=FDEEECGGGFFFG9EFFG9D8,3C3,@8+BC+,@929,7EF3:>E79EBEG6C>EC,,8+4299CF99C++5=++0DCDGBD-;2ABEFBCDFEF<EGG3,.9C69FG5
@M03364:276:000000000-BLYN8:1:1101:18061:2691 2:N:0:1
GGACTACCAGGGTATCTAATCCTGTTTGCTCCCCACGCTTTCGAGCCTCAGCGTCAGTTACAGACCAGAGAGCCGCCTTCGCCACTGGTGTTCCTCCATATATCTACGCATTTCACCGCTACACATGGAATTCCACTCTCCTCTTCTGCACTCAAGTCTCCCAGTTTCCAATGACCCTCCCCGGTTGAGCCCGGGGATTTCACATCTGACTTAATCAACCGCCTGCGTGCGCTTTACGCCCAGTAATTCCG
+
CCCCCGGGGGGGGGGGGGGGGGGGGGGGGGGGGGGGGGGGGGGGGGGGGGGGGGGGGGGGGGGGGGGGGGGGGGGGGGGGGGGGGGGGGGGGA9EGGGGGG9DEGGGGGGGGGGCFFEEGGGGGGGGGGGGFGGGGGGGGGGGFAEEFAFGFGGFD@EEFFFGGGGGGGG9BFFGGGGGGGGGEGC8CFGGGGGGGE>D?FDFFFGC72:C>F7CF>CFCDGF@26>FFFFEGGFFFFGGD3;ADFFFGG<
@M03364:276:000000000-BLYN8:1:1101:16260:2694 2:N:0:1
GGACTACCGGGGTTTCTAATCCTGTTTGCTCCCCACGCTTTCGAGCCTCAGCGTCAGTTACAGACCAGAGAGCCGCCTTCGCCACTGGTGTTCCTCCATATATCTACGCATTTCACCGCTACACATGGAATTCCACTCTCCTCTTCTGCACTCCAGTCTCCCAGTTTTGAGTGACCCTCCTCGGTTGAGCCGAGGGCTTTCACACCCAACTTAAACGACCGCCTGCGCGCGCTTTACGCCCAATAATTCCG
+
CCCCCFFDGGGGGGGGGFGGGGGGGGGGGGDGGFCCFDG@FGGFGGGGGFGGGGGGGGGGGGCGGGGGG,CFFEGEGGGG?EGFGGF<FFFGGGGGGGGGFEGGGFEGECCGGGFGFEG>CGGGCFFGF<FFGDFGGCFFFAE?AFGFFGGFG8DFE,DEGG?DDD@@@CB@=,,=:EG>FE6CC+;CCGGE5;55CFGGG7EG95?5*?DGGGF**18CDE>??FFF>DBDG3*)9:EEG>(87*0)2:*
@M03364:276:000000000-BLYN8:1:1101:10665:2695 2:N:0:1
GGACTACAGGGGTTTCTAATCCTGTTTGCTCCCCACGCTTTCGAGCCTCAGCGTCAGTTACAGACCAGAGAGCCGCCTTCGCCACTGGTGTTCCTCCATATATCTACGCATTTCACCGCTACACATGGAATTCCACTCTCCTCTTCTGCACTCAAGTCTCCCAGTTTCCAATGACCCTCCCCGGTTGAGCCGGGGGCTTTCACATCAGACTTAAGAAACCGCCTGCGCTCGCTTTACGCCCAATAAATCCG
+
CCCCCGGGGGGGGGGGGGGGGGGGGGGGGGGGGGGGGGGGGGGGGGGGGGGGGGGGGGGGGGGGGGGGGGGGGGGGGGGGGGGGGGGGGGGGGGGGGFGGGGGGGGGGGGGGGGGGGGGGGGGGGGGGFFGGGGGGGGGGGGGGGGGFFGGGGGGGGGFCGGGGGGGGGGGGCCFFG8FEGGGGGG6C9CGGEGGGGGGGGFDFFGGGGGCDFDC7@DGGFGFFFFFFFFFFGGGFF:5?EFBFGCFBFGC
@M03364:276:000000000-BLYN8:1:1101:7334:2720 2:N:0:1
GGACTACCGGGGTTTCTAATCCTGTTTGCTCCCCACGCTTTCGAGCCTCAGCGTCAGTTACAGACCAGAGAGCCGCCTTCGCCACTGGTGTTCCTCCATATATCTACGCATTTCACCGCTACACATGGAATTCCACTCTCCTCTTCTGCACTCAAGTCTCCCAGTTTCCAATGACCCTCCCCGGTTGAGCCGGGGGCTTTCACATCAGACTTAAGAAACCGCCTGCGCTCGCTTTACGCCCAATAAATCCG
+
CCCCCGGGGGEGGGGGGGGGGGFGGGGGGGGGGGGCFDDFGGCEGGGGGGGGGGGGGGFFGGFDFFGGGAEGGFEGGFGGGGGCEGFCEFGGGGGGGGGGGFFFGFGG>7FEFGGFFGGCGEGGGG?GGGGGGGGGFCAFGGGGFGGGGFGGGFGFFGDFG,,@DFFGCFFGGGDDD8;ECEEEGEGE,,DG7EC=E5E6::FGFGGGGCCGFCGC+5EC3C5(1F9DBFBBD5<<41;CC>(<CGF<:7)
@M03364:276:000000000-BLYN8:1:1101:22930:2804 2:N:0:1
GGACTACCGGGGTTTCTAATCCTGTTTGCTCCCCACGCTTTCGAGCCTCAGCGTCAGTTACAGACCTGAGAGCCGCCTTCGCCACTGGTGAGCCTCCATATATCTACGCATTTCACCGCTACACATTGAATTCCACTCTCCTCTTCTGCACTCAAGTCTCCCACCTTCCAATGACCCTCCCCGGTTGAGTCGGGGGCTTGTACATCAGCCTTCAGAAACCGCCTGCGCTCGCTGTACGCCCACTAAATCCC
+
6ACC@,;666C6=@6EF,@@<,,;6CAEECFG8BECB7B;,;CF@FEFE8FF::BBFEFGF,<,E,,,:CC,C@+66=?FFDEBFGGF<=,,44,B,=,<,5,:,5CF8++=EFEEF:CGE+,,,?,,C7,AE5@A;=DDE4>D9,@,>ED?>,,68>@@ACF,+3,@DE,,,338D?8+@6:CF>C,<;;8*;8CGD>**2:1:C70***;*02:70:C5E),,;2.-0))**/)*-1/:5()**0)22*
@M03364:276:000000000-BLYN8:1:1101:17017:2818 2:N:0:1
GGACTACTAGGGTATCTAATCCTGTTTGCTCCCCACGCTTTCGCACCTGAGCGTCAGTCTTCGTCCAGGGGGCCGCCTTCGCCACCGGTATTCCTCCAGATCTCTACGCATTTCACCGCTACACCTGGAATTCTACCCCCCTCTACGAGACTCAAGCTTGCCAGTTTCAAATGCAGTTCCCAGGTTGAGCCCGGGGATTTCACATCTGACTTAACAAACCGCCTGCGTGCGCTTTACGCCCAGTAATTCCG
+
CCCCCGGGGGGGGGDFGGGGGGGGGG<FGGGGEFGGEEGGGGGGEEGGFGGGGGGGGGGGGGGGGEFGGEGEGGGGGGDEFGGGGGGGFEGGGGGGGGG9EFCGGGGGGGFGGGGGG7FG>>FGGGGFFGGGGGFGGGFGEGGFFGGEEGEGGGGGGGGFGCCFGGGACFEGFFGFGCCCEGFFFFGGC,DFGGDDG>F,++<7+;CCGGGGGGGGGCFCBGBF(53><FFF<<FA@?GEGF?FFCF2FG9
@M03364:276:000000000-BLYN8:1:1101:14032:2818 2:N:0:1
GGACTACACGGGTTTCTAATCCTGTTTGCTCCCCACGCTTTCGAACCTCAGCGTCAGTTACAGACCAGAGAGCCGCCTTCGCCACTGGTGTTCCTCCGTATATCTACGCATTTTACCGCTACACATGGAATTCCACTCTCCTCTTCTGCCCTCAAGTCTCCCAGTTTCCAATGACCCTCCCCGGTTGAGCCGGGGGCTTTCACATCAGACTTAAGAAACCGCCTGCGCTCGCTGTACGCCCAATAAATCCG
+
-B<-@CEEFEG7@6,CE9,,6C,6C@<C,C@@6C<FG+8,CCC,,;6BF,@,F@F,@6,,6,C,:,C,,:F@6E+@+,,C9:F48FG8,6CB<E,,4+4BE@=<9FE<@+++,,,,,+@+@64:C=FGEEEA49@9,447>,46,,@,,,66,,3E@,6EF8=,8,7@:=FGCCE8F,D+@CEGCEDC7E?E*@55=CFEFF,=1026*;D;:++17*0*)=0(()(0..<>C*76@0C*:)(0C704>7C
@M03364:276:000000000-BLYN8:1:1101:19061:2826 2:N:0:1
GGACTACAAGGGTTTCTAATCCTGTTTGCTCCCCACGCTTTCGAGCCTCAGCGTCAGTTACAGACCAGAGAGCCGCCTTCGCCACTGGTGTTCCTCCATATATCTACGCATTTCACCGCTACACATGGAATTCCACTCTCCTCTTCTGCACTCAAGTCTCCCAGTTTCCAATGACCCTCCCCGGTTGAGCCGGGGGCTTTCACATCAGACTTAAGAAACCGCCTGCGCTCCCTTTACGCCCAATAAATCCG
+
CCCCCGGGGGGGGGGGGGGGGGGGGGGGGGGGGGGGEGGGGGGGFGGGGGGGGGCEEGGFGGGGGGGGFF?CFGGGGGGGCGGGGGGCEFGGGGGGGGGGGGGGGGGGD@FGGGAGGGDGEGGG9FGGFEGDE<ED>EDFGGGGCGFDFFGGCFFDFF;DEGGGGGDF:=EGDGGGGFG@ECEEF88CDCCE758>EGGF7+=7BGC==<<FG:FGFGGG)7AF@A(338));CFFFFGGGE(76:B-*9)
@M03364:276:000000000-BLYN8:1:1101:7366:2836 2:N:0:1
GGACTACTCGGGTTTCTAATCCTGTTTGCTCCCCACGCTTTCGAGCCTCAGCGTCAGTTACAGACCAGAGAGCCGCCTTCGCCACTGGTGTTCCTCCATATATCTACGCATTTCACCGCTACACATGGAATTCCACTCTCCTCTTCTGCACTCAAGTCTCCCAGTTTCCAATGACCCTCCCCGGTTGAGCCGGGGGCTTTCACATCAGACTTAAGAAACCGCCTGCGCTCGCTTTACGCCCAATAAATCCG
+
CCCCCGGGGGGGEFGGGGGGGGGGGGGGGGGGGGGGGGGGGGGGGGGGGGGGGGGGGGGGGGGFGGGGFFGGGGGGGGGG@FDGGGGGGCFGGGGGGGGGGGFGGGGCEGGGGGGGGGGGGGGGGGGGFAEGGGGGGGGGGGGGGGG9CFGGGGG8DGGFGGGGFGGGGGFGGG,D?@FGEGEGGGGGGGGGGDGGGGGDGGG>FGGFFFFD>CF7CCFGEGEF6412,0=DCGFAF<AEGE1@GGF<FG7
@M03364:276:000000000-BLYN8:1:1101:14428:2841 2:N:0:1
GGACTACTGGGGTTTCTAATCCTGTTTGCTCCCCACGCTTTCGCACCTGAGCGTCAGTCTTCGTCCAGGGGGCCGCCTTCGCCACCGGTATTCCTCCAGATCTCTACGCATTTCACCGCTACACCTGGAATTCTACCCCCCTCTACGAGACTCAAGCTGACCAGTATCAGATGCAGTTCCCAGGTTGAGCCCGGGGATTTATCATCTGTCTTAATCAACCGCCTGCGTGCGCTTTACGCCCAGTAATCCCG
+
CCCCCFGG9FGGGGGGGGGGGGGGGGGGGGGGGGGGGGGGGGGGGGGFGFGFGGGGEGGGGGGGGGGGGGGGGGGGGGGGGGG,CFEFGGGFGGGGGGGGGGGGGCFGGGGGGGFGDFGGGG9FGGGGDGGGDGCFF@FGGGEGFFGEGGGGGD,:EFFCFGGEAC;;FFD9ACGFGFGGGGGGG9D6?;D8CECEGGFG+++31;:@+;FD>DG>CFG=3*=01;103))8DD9:??GC*)(/0:9)*9*
@M03364:276:000000000-BLYN8:1:1101:12869:2908 2:N:0:1
GGACTACTAGGGTTTCTAATCCTGTTTGCTCCCCACGCTTTCGAGCCTCAGCGTCAGTTACAGACCAGAGAGCCGCCTTCGCCACTGGTGTTCCTCCATATATCTACGCATTTCACCGCTACACATGGAATTCCACTCTCCTCTTCTGCACTCAAGTCTCCCAGTTTCCAATGACCCTCCCCGGTTGAGCCGGGGGCTTTCACATCAGACTTAAGAAACCGCCTGCGCTCGCTTTACGCCCAATAAATCCG
+
CCCCCGGGGGGGGGGGGFGGGGGGGGGGGGGFGGGEGGGGGGGGGGGGGGGGGGGGGGGGGGGGGGGGG?FGGGGGGGGGGGGGGGGGGGGGGGGFGGGGGGGGGGGGGGGGG9FCFGGEC@FDEGGGGGGGGFFAEFFGFGGGGFGGGG@FGGFGGGGFFFGC>DCEAEGGGGG8=6@@EECEGC8EGGGGCGDGC:EGGGGGFD:CFG4BGGGFDFG*)>BD?ABF0>:>DF3)=:GGG>BFFDFAGG<
@M03364:276:000000000-BLYN8:1:1101:16937:2912 2:N:0:1
GGACTACTAGGGTATCTAATCCTGTTTGCTCCCCACGCTTTCGAGCCTCAGCGTCAGTTACAGACCAGAGAGCCGCCTTCGCCACTGGTGTTCCTCCATATATCTACGCATTTCACCGCTACACATGGAATTCCACTCTCCTCTTCTGCACTCAAGTCCCCCAGTTTCCAATGACCCTCCCCGGTTGAGCCGGGGGCTTTCACATCCGACTTAAGAAACCGCCTGCGCTAGCTTTCCGCCCAATAAATCCG
+
ACCB@<@FDDGGGGGGGGEFCEFGFCFGFGFGCEGGDEGGGGGGGGGG8CCFGGGGGCFEGGGGG,FCD<EC@FC:FCEF@CGEFFGGFFF7A@ECGGEEFDGGFGGGEG7?<F<,CCCEED9,>=<4BACF,CEBD8AFEECFGDGEFFF+4@8D4E,@=++@3CF,EE=FC=,=@?G>66BCFGGCFG:EGEC:7:,,CFC@F4*9:DCC7::++9*:>G5,2A>>3).6C0*)03EG5>17*:*)09/
@M03364:276:000000000-BLYN8:1:1101:18311:2947 2:N:0:1
GGACTACTGGGGTTTCTAATCCTGTTTGCTCCCCACGCTTTCGAGCCTCAGCGTCAGTTACAGACCAGAGAGCCGCCTTCGCCACTGGTGTTCCTCCATATATCTACGCATTTCACCGCTACACATGGAATTCCACTCTCCTCTTCTGCACTCAAGTCTCCCAGTTTCCAATGACCCTCCCCGGTTGAGCCGGGGGCTTTCACATCAGACTTAATAAACCACCTGCGCTCGCTTTACGCCCAATAAATCCG
+
CCCCCGGGGGGGGGGGGGGGGGGGGGGGGGGGGGGGGGEGGGGGGGGFFGGGGGGGGGGGGGGGGGGGGGGGGGGGGGGGGGGGGGGGGGGGGGGGGGGGGFGGGGGGGGGGGGGGGGGGGGGGFGGGGFFFFGGGGGGGGGGGGGGFFGGFGGFGFGGGGFFGFGGGGGGGGFFGDEFGGGGGEGGGGGGGGGGGGEG6C8=B>FGGGG;:FFGF>DGFFFFFFFBF;>AB<F39@?GCGB15<F?<FGD
@M03364:276:000000000-BLYN8:1:1101:17999:3020 2:N:0:1
GGACTACAGGGGTTTCTAATCCTGTTTGCTCCCCACGCTTTCGCACCTGAGCGTCAGTCTTCGTCCAGGGGGCCGCCTTCGCCACCGGTATTCCTCCAGATCTCTACGCATTTCACCGCTACACCTGGAATTCTACCCCCCTCTACGATACTCAAGCTTCCCAGTATCAGATGCAGTTCCCAGGTTGAGCCCGGGGATTTCACATCTGACTTAAGCAACCGCCTGCGTACGCTTTACGCCCAGTAAGTCCG
+
CCCCCGGGGGGGFFFGGGGGGGEEGGDGGGGGGG8@@F,FFGD7,CFGCGGGGGGDGFAECFGGGGGGG7CECFGGGGGGGGFCGDFGEDGEGGGFG<F9F8EEFFGGGGGGGGGGCEDECCFDGCFFGGGGG<;==3BFE++6;E+@:CEFFA7EC,,,7DGECFFGF;,@EFA,5BFEC?FGGGGGFFEFG5>C*B?EC7++1*1;+C+@C++2>6C=BGFF2FB3(77BGGCAFFGGGB:FCC*6>2*
@M03364:276:000000000-BLYN8:1:1101:17638:3041 2:N:0:1
GGACTACACGGGTTTCTAATCCTGTTTGCTCCCCACGCTTTCGAGCCTCAGCGTCAGTTACAGACCAGAGAGCCGCCTTCGCCACTGGTGTTCCTCCATATATCTACGCATTTCACCGCTACACATGGAATTCCACTCTCCTCTTCTGCACTCAAGTCTCCCAGTTTCCAATGACCCTCCCCGGTTGAGCCGGGGGCTTTCACATCAGACTTAAGAAACCGCCTGCGCTCGCTTTACGCCCAATAAATCCG
+
CCCCCGGGGGGGGGGGGGGGGGGGGGGGGGGGGGGGGGGGGGGFGGGGGGGGDGDEGGGGGGGDGGGGGGGGGGGGGGGGGGGGGGGGGGGGGGFGGGGGGFGGGGFFDGGGGGGGGDGGGEFGGGGGFEFFEFGGGGGGGGGGGGCCFGGGGGCGFF,@=DFDFGGGFFEGCFDFGFFGGCGDGGECFGGG5:CEEGGGFG@++;C*2;FGGGF>7CFFFGE<FFF33>>3D<FFF0EGGF6@GG?47C>
@M03364:276:000000000-BLYN8:1:1101:20574:3049 2:N:0:1
GGACTACCAGGGTTTCTAATCCTGTTTGCTCCCCACGCTTTCGAGCCTCAGCGTCAGTTACAGACCAGAGAGCCGCCTTCGCCACTGGTGTTCCTCCATATATCTACGCATTTCACCGCTACACATGGAATTCCACTCTCCTCTTCTGCACTCAAGTCTCCCAGTTTCCAATGACCCTCCCCGGTTGAGCCGGGGGCTTTCACACCAGACTTAAGACACCGCCTGCGCTCGCTTTACGCCCAATAAATCCG
+
CCCCCGCE<FFGFFEFFGFGGEFGG<FFGGGFCCC7@7@@F@@DFGEGG,<ECFFGGAFAEGE9,,CFGFGCD,+@+8@9FG7?:<AFGF=4F<A9,<FBFFG<,E9CEGGCE<,,BF:@+4ADDFEFECEEFCCGEFF,@EDD,,4,;DGFCFF@D,6@=D?8<D>=:9EF8EDG=,=C=EGGE++9978@C3:*:CF,+4=+/*966CG7:7770;*=)283,;9B;B>)><C)14*:*737C*/4>C>
@M03364:276:000000000-BLYN8:1:1101:25359:3116 2:N:0:1
GGACTACCAGGGTTTCTAATCCTGTTTGCTCCCCACGCTTTCGAGCCTCAGCGTCAGTTACAGACCAGAGAGCCGCCTTCGCCACTGGTGTTCCTCCATATATCTACGCAGTTCACCGCTACACATGGAATTCCACTCTCCTCTTCTGCACTCAAGTCTCCCAGTTTCCAATGACCCTCCCCGGTTGAGCCGGGGGCTGTCACATCAGACTTAAGAAACCGCCTGCGCTCGCTTTACGCCCAATAAATCCG
+
CCCCCFGGFF,C@@EGGFGGGFGGEFDGGGFEDFFGGGD;FGGGFGCDFFGGGGGCFGGGGFFGGDGEFFGCGGGGGGGGGGGGGCGGC<FCFGGGGGGGGCFGGGGGGD+?FFGFGGGDGEGGDGGBFF,EE<E,EECFGGFGGFGGFDCGGGFF6EEED=FG=>DFAD=FFGCFFFF68@ECCEE96E347C8C7B*=C79=AFGFDF4@F7;7:5EF)*:7;F9565:>DF*6?BGDCBF4DFB4*97
@M03364:276:000000000-BLYN8:1:1101:6897:3171 2:N:0:1
GGACTACCCGGGTTTCTAATCCTGTTTGCTCCCCACGCTTTCGAGCCTCAGCGTCAGTTACAGACCAGAGAGCCGCCTTCGCCACTGGTGTTCCTCCATATATCTACGCATTTCACCGCTACACATGGAATTCCACTCTCCTCTTCTGCACTCAAGTCTCCCAGTTTCCAATGACCCTCCCCGGTTGAGCCGGGGGCTTTCACATCCGACTTAAGAAACCACCTGCGCTCGCTTTACGCCCAATAAATCCG
+
CCCCCGGFGDGGGGGGGGFGGGGGGGGGGGGGGGGGGGGGGGGGGGGGGGGGGGGGGGGGGGGGGGGGGGGGGGGGGGGGGGGGGGGGFGGGGGGCGGGDBFFGGGGGGGGGGGGGGGGGGGGGGG9EFDFGGGGGGGGGGFFGGGCAFGGGGGGGFG,,>FGGGG9FGGFGFFGGGFGGGGEEGDGGG?FGGGGGGGGG=@1CA***17<DCC+77CCFFD>115>D;D@>D<5AF?CCCEF@C:64DC7
@M03364:276:000000000-BLYN8:1:1101:23236:3218 2:N:0:1
GGACTACTGGGGTATCTAATCCTGTTTGCTCCCCACGCTTTCGAGCCTCAGTGTCAGTTACAGGCCAGAGAGCCGCTTTCGCCACCGGTGTTCCTCCATATATCTACGCATTTCACCGCTACACATGGAATTCCACTCTCCTCTCCTGCACTCAAGTCTACCAGTTTCCAATGCATACAATGGTTGAGCCACTGCCTTTTACACCAGACTTAATAAACCACCTGCGCTCGCTTTACGCCCAATAAATCCGG
+
CCCCCCFCGCFGEGFFGGGGGGGGGGGGGGGEDFFGGGGGGGGGFGGGDEFGGGGGGGGGGGGFGGGDGCFCFEGGGGGFCGEGDC7F=::@FGGGGCFGGGFEFGGGGEFFGGGGGGGGEFGCGFGCFGFGFFFGFGGGGGF+@FF8DFGGGFF?EFGGGGGGCEFGFGCFFGGGGGG8FFGGGGGCEGGGGGFGGAC:FGGGF>DCFGF>FG>>@7:EAGF@=?4>A;A?F?=6B?8CEF()::FEGD:
@M03364:276:000000000-BLYN8:1:1101:22922:3278 2:N:0:1
GGACTACACGGGTTTCTAATCCTGTTCGCTACCCACCCTTTCGAGCCTCAGCGTCAGTTACAGACCAGAGAGCCGCTTTCGCCACCGGTGTTCCTCCATATATCTACGCATTTCACCGCTACACATGGAATTCCACTCTCCCCTTCTGCACTCAAGTTCTACAGTTTCCAAAGCATACTATGGTTAAGCCACAGCCTTTCACTTCAGACTTATAAAACAGCCTGCGCTCGCTTTACGCCCAATAAATCCGG
+
CCCCCGFFFGGDFEDGGGGGGGGGGGGGGEGGGGGE,@DEF9:<ECFAEFFGEGGGGGGGFGFFGGGCGFGGGGGG>EG9FE7B?FFECEFEFE@EBFGGGGGGGE<FCG??AFDEFG7@CFCECCCFG<FFCGAAACD?EFC=DGFCGDC=,6@ACD;FFCDGEG9>DF,>=?F==AFD,,@,E;EFFEFGGFG*9;;,?DFFFF7>F92=CCC=87CG*=F@2B>E?FF;5C7441CEC88;FF6?631
@M03364:276:000000000-BLYN8:1:1101:12346:3280 2:N:0:1
GGACTACAGGGGTATCTAATCCTGTTTGCTCCCCACGCTTTCGCGCCTCAGCGTCAGTTACAGACCAGAGAGCCGCCTTCGCCACTGGTGTTCCTCCATATATCTACGCATTTCACCGCTACACATGGAATTCCACTCTCCTCTTCTGCACTCCAGTCTCCCAGTTTTGAGTGACCCTCCTCGGTTGAGCCGAGGGCTTTCCCACCCAACTTAAAAGACCGCCTGCGCGCGCTTTACGCCCAACACATCCG
+
CCCCCGGGGGGGGGGGGGGGGGGGGGGGGGGGGGGGGGGGGGGGGGGGGGGGGGGGGGGGGGGDFCFGGG8FGGGGGGGGGGGGGGGFGGGEFGGGGGGGFEFDEEA@ECGGGFGGGGGGGG:9ECF?BAEFFFGGGGGGGGGGGGGGGGGGF88FGC=FGGGGGGGGFECDEF8DDFFG6CGDGE+@CCFEGCE>EFGF>+<86>C49<FFGGG7+9?F45B0(;65;EEFGDG9*8EEE3()9*8:FC5
@M03364:276:000000000-BLYN8:1:1101:7076:3306 2:N:0:1
GGACTACAAGGGTTTCTAATCCTGTTTGCTCCCCACGCTTTCGAGCCTCAGCGTCAGTTACAGACCAGAGAGCCGCCTTCGCCACTGGTGTTCCTCCATATATCTACGCATTTCACCGCTACACATGGAATTCCACTCTCCTCTTCTGCACTCAAGTCTCCCAGTTTCCAATGACCCTCCCCGGTTGAGCCGGGGGCTTTCACATCAGACTTAAGAAACCGCCTGCGCTCGCTTTACGCCCAATAAATCCG
+
CCCCCGGGGGGGGGGGGGGGGGGGGGGGGGGGGGGGGGGGGGGGGGGGGGGGGGGGGGGGGGGGGGGGGGGGGGGGGGGGGGGGGFGGGGGGGGGGGGGGGGGDGGDFGGGGGGGGGGGGGGGG9FGEFEFGGGGGGGGGGGGGGGGGGGGGGGGGGGFGGGGGGGGGFFGAFFGGGFGGEEG8F>CGGFGGG5EE=BFDGCFGFD78?DDGF78FFFGGBGFD<F0ABB>3DCDAF?GGD:1)9DF9FG7
@M03364:276:000000000-BLYN8:1:1101:7994:3384 2:N:0:1
GGACTACTCGGGTATCTAATCCTGTTTGCTCCCCACGCTTTCGAGCCTCAGCGTAAGTTACAGACCACAGAGCCGCCTTCGACACTGGTGTTCCCCCATATATCTACGCATTTCCCCGCTACACATGGAATTCCACCCTCCTCTTCGGCCATCCAGTCTCCGAGTTTCAACTGCACCTCCCCGGTGCGCCCGCGGCCTTTTACAACGGACTTGAGCAACACCCTGCGCGCGCTTTACGCCCAATAAAGCCG
+
6C-6@,,@<-6@F:<,,,C6CF9F@,,,6EF<FFGC:@BF@F7C6B:,CCEE+66BCF@E6,,,C,,,96,B,E6@64B<,,,8@F,C6B6C,,4,C+BAE,,C;?FF7++B<5,CF7++@=,49,A,B=,747,,,+6446D+4=+@8++0,,,@@9,,C++36>,@3>,,,,,,4,;4@@C5F***1**4*=8**4,0*+2++*1)/)2;**2*0***)2),5)-)(85.)79)92?8E)()20*-2*)
@M03364:276:000000000-BLYN8:1:1101:6064:3390 2:N:0:1
GGACTACTCGGGTTTCTAATCCTGTTTGCTCCCCACGCTTTCGCGCCTCAGCGTCAGTTACAGACCAGAGAGCCGCCTTCGCCACTGGTGTTCCTCCATCTATCTACGCAGTTCACCGCTACACATGGAATTCCACTCTCCTCTTCTGCACTCCAGTCTCCCAGTTTTGAGTGACCCTCCTCGGTTGAGCCGAGGGCTTTCACACCCAACTTAACAGACCGCCTGCGCGCGCTTTACGCCCAATAATTCCG
+
-8AC@FFCEFEGCCEG@FAC<,,;-CAFGG<,@FGC:7,B<C@CFG@B7,FF@@C@:FGFAFGD,@EFCCCC,9@FGGGFFEDCC@<6CFFDGG9EFAE,CAEFFGFD>F>85,,9<CF8CFGG?:=4?5C4AFGFF89FDEEFGG9>>D,+6@,=@DCF98@B<D,9@6?D,>A=DFFE8>B>8@>6EGFCC>8**2D??DEGFGC*15CC7>++*2/:5CA0=FF3@E3>D*9696*:=>()2*9-**2
@M03364:276:000000000-BLYN8:1:1101:16899:3408 2:N:0:1
GGACTACAAGGGTTTCTAATCCTGTTTGCTCCCCACGCTTTCGAGCCTCAGCGTCAGTTACAGACCAGAGAGCCGCCTTCGCCACTGGTGTTCCTCCATATATCTACGCATTTCACCGCTACACATGGAATTCCACTCTCCTCTTCTGCACTCAAGTCTCCCAGTTTCCAATGACCCTCCCCGGTTGAGCCGGGGGCTTTCACATCAGACTTAAGAAACCGCCTGCGCTCGCTTTACGCCCAATAAATCCG
+
CCCCCGGGGGGGGGGGGGFGGGGGGGGGGGGGGGGGGGGGGGGGGGGGGGGGGGGGGGGGGGGGGGGGGGGGGGGGGGGGGGGGGGGGGGGGGGFFGGGGGGGGGGGGGGGGGGGGGDEGGGGGGGGGFFFGFGGGGFGGGGFGGGGGGGGGGG8EECFGDECFDFFGEGFGGGGFGGGGGGG8>EGEGGGGGGGGGGGGGFGFFGG4=60@DGGGGGGGFGFF<FFD0>DFGGDAFBGGC@::GGFFDFD
@M03364:276:000000000-BLYN8:1:1101:10060:3410 2:N:0:1
GGACTACAAGGGTATCTAATCCTGTTTGCTCCCCACGCTTTCGCACCTGAGCGTCAGTCTTCGTCCAGGGGGCCGCCTTCGCCACCGGTATTCCTCCAGATCTCTACGCATTTCACCGCTACACCTGGAATTCTACCCCCCTCTACGAGACTCAAGCTGACCAGTATCAGATGCAGTTCCCAGGTTGAGCCCGGGGATTTCACATCTGACTTAATCAACCGCCTGCGTGCGCTTTACGCCCAGTAATTCCG
+
CCCCCGGFGGGGGGGGGGGGGGFGGGGGGGGGFGGGGGGGGGGGGGGFGGGGGGGGEGFGGGGGGGGGGGGGGGGGGGGGGGGGGGGGGGGGGGGGGGGGGGGGGGGGGGGGGGGGGGGGGGGGGGGGGGGGGGGGDGGGGGGGCFGDG6>=DFGGGGGCGGFGGGGFGFGGCGGGFFFGGGGFFGGGCGCFCCEEEEGG>+=DAGGDFGGF+;FGGGFF>GEDFABFFF@E3C<9F0EEGFFFGGF9:D9
@M03364:276:000000000-BLYN8:1:1101:14407:3426 2:N:0:1
GGACTACTCGGGTTTCTAATCCTGTTTGCTACCCATGCTTTCGAGCCTCAGCGTCAGTTACAGACCAGACAGCCGCCTTCGCCACTGGTGTTCCTCCATATATCTACGCATTTCACCGCTACACATGGAATTCCACTCTCCTCTTCTGCACTCAAGTCTCCCAGTTTCCAATGACCCCCCCCGTTGGGCCGGGGGGTTTTCCCTTATACTTAAAAAACCTCCTTGCCTCGCGTTACCGCCCATAAAATCGG
+
CCCCC8@C@FEGGEGGGGFGGGGFGGGGGGFFEGADDEGGG9FFFEGGDGFFGGCC@EEFF9CEFCCGE,<,:CFF7FFDGEECFFFE?FFG@FDF8FCFFFGGGGGGGCCFGFACEF>E@@,A>CFGEFGFFGGGGFFGGGF?E;EA,@E=,6,DFAE;D,@?AFFCAFFE,,@,363=@+@CGC,;5D*;?CE*::C=7:+2*****20*22**7*1*0*8))0(*)).)19/(/4?C5.3)9**)7*1
@M03364:276:000000000-BLYN8:1:1101:13803:3445 2:N:0:1
GGACTACAAGGGTTTCTAATCCTGTTTGCTCCCCACGCTTTCGAGCCTCAGCGTCAGTTACAGACCAGAGAGCCGCCTTCGCCACTGGTGTTCCTCCATATATCTACGCATTTCACCGCTACACATGGAATTCCACTCTCCTCTTCTGCACTCAAGTCTCCCAGTTTCCAATGACCCTCCCCGGTTGAGCCGGGGGCTTTCACATCAGACTTAAGAAACCGCCTGCGCTCGCTTTACGCCCAATAAATCCG
+
CCCCCGGGGGFGFGGGGGGGGGGGGGGGFFGGGGGGGGGFGGGGGGGGEGGGDGEDGGGGGGGGGGFFFFGGDCCGGGGGGGGGGGGGGGGGFGGGFGGAFGGGGGGGGGGGFGCCEGGG78FFGCGGG,FGGCFGGGGGGGGGFGFGFGGGGGGGFGGGFGG8FFFF=FCD8EEC?1=CCEG6FCEGGGEGGGGE5*2<D7EF6;+**;9FFFGGFFGGFDBD;F>B15>BGD<9F?GGEBFFCDF):C9
@M03364:276:000000000-BLYN8:1:1101:24769:3464 2:N:0:1
GGACTACAAGGGTTTCTAATCCTGTTTGCTCCCCACGCTTTCGAGCCTCAGCGTCAGTTACAGACCAGAGAGCCGCCTTCGCCACTGGTGTTCCTCCAGATCTCTACGCATTTCACCGCTACACCTGGAATTCTACCCCCCTCTACGATACTCAAGCTGACCAGTATCAGATGCAGTTCCCAGGTTGAGCCCGGGGATTTCACATCTGACTTAATCAACCGCCTGCGTGCGCTTTACGCCCAGAAATTC
+
CCCCCFFFEFFEFGGFFEFFEFGGGGGGGGEFGGFGGGGGDGGGGEGGGFGGGFGEGGGGGFFEFGEGGGGGGF@CC@FFGDDGGFFFGGGGCGGGGFFFC8E?CFFGFDGGEFGGGDEEGGGGGGGGF8FFGGGFGG6:EGGGGG?C+=CCEFFGEFD,DD,=D9>DF;,,:D<,7,3DDECCFGFGGGGFE58?ECCFDBCD9*4C>CF7=BFGC4,,)*8;@F(0()2=75C;+,81*0()26*)0
@M03364:276:000000000-BLYN8:1:1101:19308:3503 2:N:0:1
GGACTACAGGGGTTTCTAATCCTGTTTGCTCCCCACGCTTTCGAGCCTCAGCGTCAGTTACAGACCAGAGAGCCGCCTTCGCCACTGGTGTTCCTCCATATATCTACGCATTTCACCGCTACACATGGAATTCCACCCTCCTCTTCTGCACTCAAGTCTCCCAGTTTCCAATGACCCTCCCCGGTTGAGCCGGGGGCTTTCACATCAGACTTAAGAAACCGCCTGCGCTCGCTTTACTCCCAATAAATCCG
+
CCCCCGGGGGGGFGGGGGCFGGGGGFDGGFEGGGGGCGGEGGECGFEFG@FFGGGGGGGFGGGGGGGGGDG,@CEDEGGGGEGGGGGGGGGGFFFFGGGGGDGGGGGGCFFFGGDFCC7=FGFDGFFFEAFGFGGG,+>FEGFGGGGFEAGFCFGDG9EFGGGGGGGGGG9DG9FGGGGGDGG6:CEG68>CC:CGGGGGGFGG82+;6FFC7CFGC4@CEC>@6A6A9A@@DGG)7)<<C5<:<DF<FG)
@M03364:276:000000000-BLYN8:1:1101:17321:3532 2:N:0:1
GGACTACCGGGGTTTCTAATCCTGTTTGCTCCCCACGCTTTCGAGCCTCAGCGTCAGTTACAGACCAGAGAGCCGCCTTCGCCACTGGTGTTCCTCCATATATCTACGCATTTCACCGCTACACATGGAATTCCACTCTCCTCTTCTGCACTCAAGTCTCCCAGTTTCCAATGACCCTCCCCGGTTGAGCCGGGGGCTTTCACATCAGACTTAATAAACCGCCTGCGCTCGCTTTACGCCCAATAAATCCG
+
CCCCCGGGGGGGGGGGGGGGGGGGGGGGGGGGGGGGGGGGGGGGGGGGGGGGGGGGGFGGGGGGGGGGGFFGGGGGGGGGGGGGGGGGGGGGGGGGGGGGGGGGGGGGG>FGGFGGGGGECGGGGGFGFCGGGGGGGGGGGGGGGGGGGGGGGGGG;EDGFFGGDFGGGGGGGGGFEGGGGGGGGGEFGGGGGCC/?CGGGGGG67+;9CGD7:+;7FGGFGFFFFFF9:)5DFG>F1CEGE6FFGFA7D9
@M03364:276:000000000-BLYN8:1:1101:6553:3549 2:N:0:1
GGACTACCGGGGTTTCTAATCCTGTTTGCTCCCCACGCTTTCGAGCCTCAGCGTCAGTTACAGACCAGAGAGCCGCCTTCGCCACTGGTGTTCCTCCATATATCTACGCATTTCACCGCTACACATGGAATTCCACTCTCCTCTTCTGCACTCAAGTCTCCCAGTTTCCAATGACCCTCCCCGGTTGAGCCGGGGGCTTTCACATCAGACTTAAGAAACCGCCTGCGCTCGCTTTACGCCCAATAAATCCG
+
CCCCCGGFGGGDGGGGGGGGGGGGGGGGGGGGGGGGGGGGGGGGGGGGGGGGGGGGGGGGGGGGGGGGGDGGGGGGGGGGGGGGGGGGGGGGGGGGGGGGGGGGGGGGGGGGGGG9FEGGGGGGGG@FB?FGGGGGGGGGGGGGGGGFGGGGGGGGGGGGGGGGGGGGGGGGGGGGGGGDGGGDFE>CFGGGGGGGGGFFGGGGFGGGGGG>FCGGGGGCDGFFFFFD6B:DDFGA??GGGB?FGGFFFFD
@M03364:276:000000000-BLYN8:1:1101:13189:3560 2:N:0:1
GGACTACACGGGTTTCTAATCCTGTTTGCTCCCCACGCTTTCGCGCCTCAGCGTCAGTTACAGACCAGAGAGCCGCCTTCGCCACTGGTGTTCCTCCATATATCTACGCATTTCACCGCTACACCTGGAATTCTACCCCCCTCTACGAGACTCAAGCTTGCCAGTTTCAAATGCAGTTCCCAGGTTGAGCCCGGGGATTTCACATCTGACTTAACAAACCGCCTGCGTGCGCTTTACGCCCAGTAATTCCG
+
CCCCCGGGGGGGGGGGGGGGGGGGGGGGGGGGDGGGGGGGGGDFGDGEFGGGGGGGGGGGGGGGGGGGFGGEGGGGFFGGGGGGGCFFCEGGGGGGGGGGGGFFFFGGGGGGGFGGG7EGGGGGGGEGE?FFGGFFGGGCEGGGGGGEE6===FGGGGGGGGGGGGF9:DCGF;EFGGGGGGGGGGGGFFFFGGGGCGGGG@E>+?DC7@DFGGGGGGGGFGF(/8(2(8.8DGGFFFGGC>BFG77<CD*
@M03364:276:000000000-BLYN8:1:1101:16616:3563 2:N:0:1
GGACTACCGGGGTTTCTAATCCTGTTTGCTCCCCACGCTTTCGAGCCTCAGCGTCAGTTACAGACCAGAGAGCCGCCTTCGCCACTGGTGTTCCTCCATATATCTACGCATTTCACCGCTACACATGGAATTCCACTCTCCTCTTCTGCACTCAAGTCTCCCAGTTTCCAATGACCCTCCCCGGTTGAGCCGGGGGCTTTCACATCAGACTTAAGAAACCGCCTGCGCTCGCTTTACGCCCAATAAATCCG
+
CCCCCGGGGGGGGGGGGGGGGGGGGGGGGGGGGGGGGGGGGGGGGGGGGGGGGGGGGGGGGGGGGGGGGGGGGGGGGGGGGGGGGGGFGGGGGGGGGGGGGGGGGGGGGGGGGGGGGGGGGGGGFGGGFFGGGGGGGGFGGGGGGGGGGGGGGGGGGGGGDEFGGGGGGGGGCDGGGGFGGGGGGGGGFGFGGEGGGGG67CGGFCCFDFGGGGGGGGGGFGFFFFFF>FFFGDF4@?GG=@0@FGF>7C9
@M03364:276:000000000-BLYN8:1:1101:10522:3573 2:N:0:1
GGACTACTCGGGTTTCTAATCCTGTTTGCTCCCCACGCTTTCGAGCCTCAGCGTCAGTTACAGACCAGAGAGCCGCCTTCGCCACTGGTGTTCCTCCAGATCTCTACGCATTTCACCGCTACACCTGGAATTCTACCCCCCTCTACGAGACTCAAGCTTGCCAGTTTCAAATGCAGTTCCCAGGTTGAGCCCGGGGATTTCACATCTGACTTAACAAACCGCCTGCGTGCGCTTTACGCCCAGTAATTCCG
+
CCCCCGGGGGGGGGGGGGGGGGGGGGGGGGGGGGGGGGGGGGGGGGGGGGGGEGGGGAFGGGGGGGGGGGGGGGGGGGGGGGGGGGGGFFGGGGGGGGGGG8EFGGGGGGGGGGGGGGGGDGGGGGGGGGGGGGFGEFFGGGGGGGGGGGGFGCFEGGG?FGCGG@AFGGGGGGGGGGGGGGGGGGGGC7DCEGGGGDGGGGGGFGGGFGCFFGGGDFGGFDD?@FBFFFFFGDC)8;EGGEBFGGFFGG7
@M03364:276:000000000-BLYN8:1:1101:14606:3597 2:N:0:1
GGACTACTGGGGTATCTAATCCTGTTTGCTCCCCACGCTTTCGCACCTGAGCGTCAGTCTTCGTCCAGGGGGCCGCCTTCGCCACCGGTATTCCTCCAGATCTCTACGCATTTCACCGCTACACCTGGAATTCTACCCCCCTCTACGAGACTCAAGCTTGCCAGTTTCAAATGCAGTTCCCAGGTTGAGCCCGGGGATTTCACATCTGACTTAACAAACCGCCTGCGTGCGCTTTACGCCCAGTACTTCCC
+
CCCCCGGGGGGGGGGGGGGGGGGGGGGGGGGGGGGGGGGGGGGGGGGGGGGGGGGGGGGGGGGFGFGGGGDGGEGGEEGGGGGGGGGGGDFGGFFFGGGGGGGGGGFFGGCFGGGGGGGGGGGGFGGFGGGGGGGGCGFGGGGG9B6>+@EFFGCGGGGBEG7CFFGFGGFGGGFFGCFCC,6DFFFCGGG57:CE5ECC+39:FGGFGFGC>DFGGGG*)/)(3),8:B>DGDD)/4EGCB()0*0)*:*
@M03364:276:000000000-BLYN8:1:1101:24656:3604 2:N:0:1
GGACTAGCGGGGTTTCTAATCCTGTTTGCTCCCCACGCTTTCGAGCCTCAGCGTCAGTTACAGACCAGAGAGCCGCCTTCGCCACTGGTGTTCCTCCATATATCTACGCATTTCACCGCTACACATGGAATTCCACTCTCCTCTTCTGCACTCACGTCTCCCAGTTTCCAATGACCCTCCCCGGTTGAGCCGGGGGCTTTCACATCAGACTTAAGAAACCTCCTGCGCTCGCTTTACGCCCAATAAATCCG
+
CCCCCG,CFDFGGGGGGG@F<FEGFGGFFGGGGGGGGGG7FCBDFGGGFEFFGGGGGFGGGGG<F@EC8F?=FGFFDEGGGEGGEGFF<FE@FFFFEGGGG,,EGGFF7C7FFGCEF7+@>@FGGGGGFDDFGFFFGF98>=,6EGFCD=DDGC,,8@=,3D6DF,,DD;CDCGG8DED*;EC>@B8CCCGGGG>8:E5E>7+++*;=D4*CFCFC7CE*)*013)4>7)>D<*/4@(2::DFFGGFFGG7
@M03364:276:000000000-BLYN8:1:1101:10060:3625 2:N:0:1
GGACTACCAGGGTTTCTAATCCTGTTTGCTCCCCACGCTTTCGAGCCTCAGCGTCAGTTACAGACCAGAGAGCCGCCTTCGCCACTGGTGTTCCTCCATATATCTACGCATTTCACCGCTACACATGGAATTCCACTCTCCTCTTCTGCACTCAAGTCTCCCAGTTTCCAATGACCCTCCCCGGTTGAGCCGGGGGCTTTCACATCAGACTTAAGAAACCGCCTGCGCTCGCTTTACGCCCAATAATTCCG
+
CCCCCGGGGGGGGGGGGGGGGGGGGGGGGGGGGGGGGGGGGGGDGGGGGGGGGGGGGGGGGGGGGGGGGGGGGGGGGGGGGGGGGGGGGGGGGGGGGGGGGGGGGGGGGGGGGGGGGGDGGGGGGGGGFCFGFGGGGFEFGGGGGGGGGGF?EGGFFGGDFGGGBGFGGGGGGGGGFFFEGEEGGGGGFGGGGDGGGGGGGGGGFGDFDDFGGGGFGGGGFGFF?F6DB>BAGGGBF<GEGF<FGFFAFF7
@M03364:276:000000000-BLYN8:1:1101:14493:3626 2:N:0:1
GGACTACTCGGGTTTCTAATCCTGTTTGCTCCCCACGCTTTCGCACCTGAGCGTCAGTCTTCGTCCAGGGGGCCGCCTTCGCCACCGGTATTCCTCCAGATCTCTACGCATTTCACCGCTACACCTGGAATTCTACCCCCCTCTACGAGACTCAAGCTGACCAGTATCAGATGCAGTTCCCAGGTTGAGCCCGGGGATTTCACATCTGACTTAATCAACCGCCTGCGTGCGCTTTACGCCCAGTAATTCCG
+
CCCCCGGGGGGGGGGGGGGGGGGGGGGGGGGGGGGGGGGGGGGGGGGGGGGGGGGGGGGGGGGGGGGGGGGGGGGGGGGGGGGGGGGGGGGFFFGGGGGGGGGGGGGGGGGGGGGGGGGDGGGGGGGGGGGGGGFGGFGGGGGFDGFGG8EFGGGGGGGGGGGFGGGGGGGGGGGGGGGGGGGGGGGFGGFGGGGGDEGCGDGDFCGGF>+@>@FGFGFF>EE<?4>:<E5@GDG)9<GCC56?7*9<F**
@M03364:276:000000000-BLYN8:1:1101:23632:3647 2:N:0:1
GGACTACTGGGGTTTCTAATCCTGTTTGATCCCCACGCTTTCGCACATCAGCGTCAGTTACAGACCAGAAAGTCGCCTTCGCCACTGGTGTTCCTCCATATCTCTGCGCATTTCACCGCTACACATGGAATTCCACTTTCCTCTTCTGCACTCAAGTCTCCCAGTTTCCAATGACCCTCCCCGGTTGAGCCGGGGGCTTTCACATCAGACTTAAGAAACCGCCTGCGCTCGCTTTACGCCCAATACATCCG
+
CCCCCGGGGFGGGDGGGG9FGGGGGGGGCFGGDFGGGGGGGGGGGGGGFFGGCFEGGGGGGGFGEFGGGDFDGFEEGGEG7CEGGCEG,BFCFGGGGCFGA,@<EFFEEGGGFGGGCCCCFEGGGFF8BFFGGGGFCEFFCFGGGCF9,@E8DGCCEFDEDFFDFGCADGGFFGGGGFGCE8E>FEGG?F>EEC5:EEFFGGG7:D8=4CGFGC+=CF?F:GF;1F(8>E))>D<9@8GEEFFFD*7-0C7
@M03364:276:000000000-BLYN8:1:1101:22294:3656 2:N:0:1
GGACTACAAGGGTTTCTAATCCTGTTTGCTCCCTACGCTTTCGCACCTGAGCGTCAGTCTTCGTCCAGGGGGCCGCCTTCGCCACCGGTATTCCTCCAGATCTCTACGCATTTCACCGCTACACATGGAATTCTACCCCCCTCTACGAGACTCAAGCTTGCAAGTTTCAAATGCAGTTCCCAGGTTGAGCCCGGGTACTTCACATCTGACTTAACAAACCGCCTGCGTGCGATTTACGCCCAGTAATTCCG
+
-AABCFGGGFGDFGGG<E<FF<F96,6@<CFFG,6,,6BFG<B@B7FFGGC8F:C:@FDFDFDE:FF,<,C7FGG>FGG9FECF?8C7F=+EGFFFA=E?9EFGGGGGGDGGGG?<<7+6+87A,4E8<,EGGF,7CD87+@BFE;D>C+>:EC799>F,3,,@DFA7;;>>C97<@EC,:,D6?E>617B@E58**,24+=CG6*=8+=CF>@+;>;85=5)6;)7B(05)19164(;C*7:?*2@2*:*
@M03364:276:000000000-BLYN8:1:1101:25176:3662 2:N:0:1
GGACTACCGGGGTTTCTAATCCTGTTTGCTCCCCACGCTTTCGAGCCTCAGCGTCAGTTACAGACCAGAGAGCCGCCTTCGCCACTGGTGTTCCTCCATATATCTACGCATTTCACCGCTACACATGGAATTCCACTCTCCTCTTCTGCACTCAAGTCTCCCAGTTTCCAATGACCCTCCCCGGTTGAGCCGGGGGCTTTCACATCAGTCTTAAGAAACCGCCGTCGCTCGCTTTACGCCCAATAAATCCG
+
CCCCCGCE@ECCFGGGGGCGGGGGGGGGGGGFGGFB@FGGFDFGGEGGGFGGGGGGEGGGGGGFGGG8F<FGGGGFF7CFFCGGGGGGFEEFDFCAFFFCFGGFFGCFGDCFFGGFF=+@CFGG9FGGGGF@FAA:@EGGGGGFGCFGGGGGGCEGGGGGDE8D6EFG@>=>=DAEFCF::CEDFECC7FGCDGGGGGD<;+<7+*;=+1;@:FC7DGG7)=)(,89E?FFF:C5<F6ECG:,50:@<C71
@M03364:276:000000000-BLYN8:1:1101:15675:3708 2:N:0:1
GGACTACCCGGGTTTCTAATCCTGTTTGCTCCCCACGCTTTCGAGCCTCAGCGTCAGTTACAGACCAGAGAGCCGCCTTCGCCACTGGTGTTCCTCCATATATCTACGCATTTCACCGCTACACATGGAATTCCACTCTCCTCTTCTGCACTCAAGTCTCCCAGTTTCCAATGACCCTCCCCGGTTGAGCCGGGGGCTTTCACATCAGACTTAAGAAACCGCCTGCGCTCGCTTTACGCCCAATAAATCCG
+
CCCCCFGGGGGGGGGGGGGGGFFGGGGGGGGGGGGGGGGGGGGGGGGGGGGGGGDGGGGGGGFGGGGGGGGGGGGGGGGGGGGGGGGGGGGGGGGGGGGGGFGGGGGFGDGGGGGGGGGGGGGGFGGGFFGGGGGGGGGGGGGFGFGFGGGDGFGGGGGGGGGGFGGGDBFGGGGC@EGGGGG>FGEFGGFEGCEDGDGGF7@FFGCFGGGC+;FGGGG68*>;DFFF>D>35FGAFFGGC)-7>CF<GG7
@M03364:276:000000000-BLYN8:1:1101:5669:3767 2:N:0:1
GGACTACTCGGGTTTCTAATCCTGTTTGCTCCCCACGCTTTCGCACCTGAGCGTCAGTCTTCGTCCAGGGGGCCGCCTTCGCCACCGGTATTCCTCCAGATCTCTACGCATTTCACCGCTACACCTGGAATTCTACCCCCCTCTACGAGACTCAAGCTGACCAGTATCAGATGCAGTTCCCAGGTTGAGCCCGGGGATTTCACATCTGACTTAATCAACCGCCTGCGTGCGCTTTACGCCCAGTAATTCCC
+
CCCCCFGGGGDGGGGGFA9EEFGFGFCEGGGGGGFCEGGFFGFGGGGGDEF<FFGGCFCFAFFGGGGFFG@GGGG@+C?FFEGGGEEGG+BEGCEFG<<FFFE@EEFFGGEFFFGF?F@EGEGGGE<,,AAFG,=9,@+FC6BF9,@>BEG+>D,@@DFF,,,@FC,@ED,@A33,DF,2,D,>FF67FF6:*:8C**B9CG+76DFDGD+@7++:7;C=BCED;FFF63>DGCGF@?8E=BF670/6:7*
@M03364:276:000000000-BLYN8:1:1101:12004:3780 2:N:0:1
GGACTACCCGGGTTTCTAATCCTGTTTGCTCCCCACGCTTTCGCACCTGAGCGTCAGTCTTCGTCCAGGGGGCCGCCTTCGCCACCGGTATTCCTCCAGATCTCTACGCATTTCACCGCTACACCTGGAATTCTACCCCCCTCTACGAGACTCAAGCTGACCAGTATCAGATGCAGTTCCCAGGTTGAGCCCGGGGATTTCACATCCGACTTGACAGACCGCCTGCGTGCGCTTTACGCCCAGTAATTCCC
+
CCCCCFFGFGGGGGGGGGGGGGGGGGGGGGGFGGGGGGGGGGDGGGGG8FFGGGGGGGGGGGGGGG:F8FGDEGGGGGGGGGGGGGGGGGGGGGGGGGGGDGGGGGGGGGGGGGGGGGGGGGEGGFGGGGGGGGGFGGGGGGGGGFGGE>ED:8BDGGC?FFGGGFFGGGGGFFGGGFDEGG6>F?,AFFGGGGD5EGFFG+9D+*;DCDDGGFFCFFGGEDEF?>>FFF:3D3D2*4CEG@B?>C?9D:*
@M03364:276:000000000-BLYN8:1:1101:10110:3782 2:N:0:1
GGACTACAAGGGTTTCTAATCCTGTTTGCTCCCCACGCTTTCGAGCCTCAGCGTCAGTTACAGACCAGAGAGCCGCCTTCGCCACTGGTGTTCCTCCATATATCTACGCATTTCACCGCTACACATGGAATTCCACTCTCCTCTTCTGCACTCAAGTCTCCCAGTTTCCAATGACCCTCCCCGGTTGAGCCGGGGGCTTTCACATCAGACTTAAGAAACCGCCTGCGCTCGCTTTACGCCCAATAAATCCG
+
CCCCCGGGGGGGGFEGGGGGGGGGGGGGGGGGGGGGGGGGGGGFGGGGGGGGGGGEGGGGGGGGGGGGGG8FGGGGGGGGGGGGGFGGFGGGGGGGGGGGGGFGGGGGGGGGGGGGGGGGGGGGGGGGEFGGGGFFGGGGGGGGGDGGGGFGGGCFFGGGGGGFGFGGGD,@DFGFGGFCEEGGGGGF6EDGGGGGGGGGG7@FFGGGGGGGGGGGGGGGDGFFFFFEB>B>DGF26:EG=D0>GGFDGGG
@M03364:276:000000000-BLYN8:1:1101:10384:3798 2:N:0:1
GGACTACCGGGGTATCTAATCCTGTTTGCTCCCCACGCTTTCGAGCCTCAGCGTCAGTTACAGACCAGAGAGCCGCCTTCGCCACTGGTGTTCCTCCATATATCTACGCATTTCACCGCTACACATGGAATTCCACTCTCCTCTTCTGCACTCAAGTCTCCCAGTTTCCAATGACCCTCCACGGTTGAGCCGGGGGCTTTCACATCCGACTGAAGAACCCGCCTGCGCTCGCTTTAGCCCCAATAAATCCG
+
C<CCCGCCGGC@@6ECFDEEC6EGGGEF9E<CCFA@6@6FGFFFG:BC<FGFG7BBFFE<F9@@FFGGF<CFD8@BFEGGGG7FBFGFFEFEADGA8=F9EFGEGFFF+?FC?EAAEFEGCFGGFEFFF<?=FEFEFG,EFF>DGGFAFAFG8,@DFF,@E>DFDF9;:9>;=;3@3,=E,>C>DE:77ED5:5>C**,=;8CCFF*?DDD)**218*=*0:;@D:;>BF5>GDC)*)32CB15CF66C<)
@M03364:276:000000000-BLYN8:1:1101:24175:3801 2:N:0:1
GGACTACAAGGGTTTCTAATCCTGTTTGCTCCCCACGCTTTCGAGCCTCAGCGTCAGTTACAGACCAGAGAGCCGCCTTCGCCACTGGTGTTCCTCCATATATCTACGCATTTCACCGCTACACATGGAATTCCACTCTCCTCTTCTGCACTCAAGTCTCCCAGTTTCCAATGACCCTCCCCGGTTGAGCCGGGGGCTTTCACATCAGACTTAAGAAACCGCCTGCGCTCGCTTTACTCCCAATAAATCCT
+
CCCCCEFFGGGGGGGGGGGGGGGGGGGGGGGGGGGGGGGGGGCEFCFGF8@FFFFEGFFFGFFDEGGF@CFGGGGDGG7FGGGCGGF8F=FFGGGGGGGFGCDGGFFGDEGG9F?EFGGE7@FGCGGG?:C=FAFGGGEGGGGGGGFGGCFFGGG8EFCFGGGGG9DDFGGG8>FFFGGEECEEFCEC6FGGGCEEECEG8+=+=DGG4FG>8F=C+**:>D3;DF68>D>EGDG9*)3<F4(5>C*:7F*
@M03364:276:000000000-BLYN8:1:1101:6407:3849 2:N:0:1
GGACTACTCGGGTTTCTAATCCTGTTTGCTCCCCACGCTTTCGAGCCTCAGCGTCAGTTACAGACCAGAGAGCCGCCTTCGCCACTGGTGTTCCTCCATATATCTACGCATTTCACCGCTACACATGGAATTCCACTCTCCTCTTCTGCACTCAAGTCTCCCAGTTTCCAATGACCCTCCCCGGTTGAGCCGGGGGCTTTCACATCAGACTTAAGAAACCGCCTGCGCTCGCTTTACGCCCAATAAATCCG
+
CCCCCGGGGGGGGGGGGGGGGGGGGGGGGGGGGGGGGGGGGGGGGGGGGGGGGGGGGGGGGGGFGGGGGGGGGGGGGGGGFGGGGGGGGGGGGGGGGGGGGGGGGGGGGGGGGGGGGGGGGGGGGGGGFEFGGGGGGGGGGGGGGGGGGGGGGGGGEGDFGGGGGGFE89FFGCFF8=DEGGGGGGGGGGGGG5CEGGCFGGGGFGGGF*6CFGCCGGGGDGB@?F9D@BEFG3>AF?DGEB<>FGFFFG3
@M03364:276:000000000-BLYN8:1:1101:17994:3859 2:N:0:1
GGACTACACGGGTATCTAATCCTGCTTGCTCCCCACGCTTTCGAGCCTCAGCGTCAGTTACAGACCAGAGAGCCGCCTTCGCCACTGGTGTTCCTCCATATATCTACGCATTTCACCGCTACACATGGAATTCCACTCTCCTCTTCTGCACTCAAGTCTCCCAGTTTCCAATGACCCTCCCCGGTTGAGCCTGGGGCTTTCAGATCAGCCTTCAGAAACCGCCGGCGCTCGCTCTACGCCCAATACATCCC
+
<-ABCEGGF7F@@+CFFFGG9FEE-6,6,;,;C6C@::,,:E@D,;+BCC,CCFGGGGEADG,6CF@8EF?FCGE7F4@E@7BCGF,C?FE:,,,59A<EGD,9CEF,+=B+,9CC??FEFGFBEC@ABA?449CF,@DFGGF?=E9E9@,+@=EFDF,7@8D8FGFFFADD@BA,,8@+6>@++53@9DF,A*D***,,59,++39;**0;**:9+*5=8*2((.(),2285*94@(*:*)47C*/:CG*
@M03364:276:000000000-BLYN8:1:1101:12130:3897 2:N:0:1
GGACTACTGGGGTATCTAATCCTGTTTGCTCCCCCCGCTTTCGCGCCTCAGCGTCAGTTACAGACCAGAGCGCCGCCTTCGCCACTGGTGTTCCTCCATATATCTACGCATTTCACCGCTACACATGGAATTCCACGCTCCTCTTCTGCACTCCAGTCTCCAAGTTTTGAGTGACCCTCCTCGGTTGAGCCGAGGGCTTTCACACCCAACTTAAAAGACCGCCTGCGCGCGCTTTACGCCCCGGCATTCCG
+
A66BCDFAF<CFG@FGCEFECGGFCFGGGF<FE,+7@@FBD<@FC7F7BEFGEFGGGG9EAC9AFGGGCC,@CFGD:BCFGGGGGFFFGFE=FD,?FFFBFF;BFFFGG7F:FFDCF7CE@F=E9EGGGG<FCCED+88:EG?FAFF9@FDAB==F;>,>9,,@=@;,<@E>FDF<C?FEFG5EE>EFEC?55C5C=BFFG7<BFD)***;27+7:>7CGE5.8(.3.()07)9*)9,A553()))))::*
@M03364:276:000000000-BLYN8:1:1101:6344:3936 2:N:0:1
GGACTACCAGGGTATCTAATCCTGTTTGCTCCCCACGCTTTCGCACCTGAGCGTCAGTCTTCGTCCAGGGGGCCGCCTTCGCCACCGGTATTCCTCCAGATCTCTACGCATTTCACCGCTACACCTGGAATTCTACCCCCCTCTACGAGACTCAAGCTGACCAGTATCAGATGCAGTTCCCAGGTTGAGCCCGGGGATTTCACATCTGACTTAACAAACCGCCTGCGTCCGCTTTACGCCCAGTACTTCCG
+
<CCCCGGGGGGGGGGGGGGGGGGGGGGGGGFGGFEGGGGGGGG>FFFFFGGGGGGGGGCGGGGGGGGG8FCEGGGGGGGGGEGDEGGDGGGGGGGFGGGGGGGGGFGGGGGDGGGGGEGGGGGGFFGDFGGCGGGGGFGGGGGGGGGGEGGGFCCGGGGGGGGGGGFCCGGGFFGFGGGFGFC*,?DEFFGGGGGGGCF9CGGFCFF>FFGCFFGFF58CBE:?FFFF(78>DC5AFFGGG3<?F*=>FG9
@M03364:276:000000000-BLYN8:1:1101:8940:3944 2:N:0:1
GGACTACTAGGGTATCTAATCCTGTTTGCTCCCCACGCTTTCGAGCCTCAGTGTCAGTTACAGGCCAGAGAGCCGCTTTCGCCTCCGGTGTTCCTCCATATATCTACGCATTTCACCGCTACACATGGAATTCCACTCTCCTCTTCTGCACTCAAGTCTCCCAGTTTCCAATGACCCTCCCCGGTTGAGCCGGGGGCTTTCACATCAGACTTAAGAAACCGCCTGCGCTCGCTTTACGCCCAATAAATCCG
+
CCCCCGGGGGGGGGGGGGGGGGGGGGGGGGGGGGGGGGGGGGGGGGGGGGGGGGGGGGGGGGGGGGGGGGGGGGGGGGGGGGGEFGGGGGGGGGGGGGFGGGGGGFGGGGGGGGGGGDGGGGGGFGGGFEFGGGGGFGGGGFECFFGGGGGGGGFGECBFGGF88CEFFAAAGGGGGDEGEGGCEBEGFFGGGGGGEDFGGGGGFGGGGGGGFFGC7>EGFGF?@F9B@))5C<FFFFGGGE<4<*=479C
@M03364:276:000000000-BLYN8:1:1101:19067:3950 2:N:0:1
GGACTACACGGGTATCTAATCCTGTTTGCTCCCCACGCTTTCGAGCCTCAGCGTCAGTTACAGACCAGAGAGCCGCCTTCGCCACTGGTGTTCCTCCATATATCTACGCATTTCACCGCTACACATGGAATTCCACTCTCCTCTTCTGCACTCAAGTCTCCCAGTTTCCAATGACCCTCCCCGGTTGAGCCGGGGGCTTTCACATCAGACTTAAGAAACCGCCTGCGCTCGCTTTACGCCCAATAAATCCG
+
CCCCCGGGGGGGGGGGGGGGGGGGGGFGGGGGGGGGGGGGGGGFGGGGGFGGGGGDGGGGGGGGGGGGGGGGGGGGGGGGGGGGGGGGGGGGGGGGGGGGGGGGGGGGGGGGGGGGGGGGGGGGGGGGFFFGGFGGGGGGGGGGGGGGGGGGCEGGGGGGGGGFFGGGGGAFC=FGGFGDGGGGGGGFGGGG5*>E=BFGGGGGF;7FCFGFGGG=+>FEEGFDFFFD6BBFGGGFFFGGGF:49FFFFC5
@M03364:276:000000000-BLYN8:1:1101:12292:3992 2:N:0:1
GGACTACTGGGGTTTCTAATCCTGTTTGCTCCCCACGCTTTCGAGCCTCAGCGTCAGTTACAGACCAGAGAGCCGCCTTCGCCACTGGTGTTCCTCCATATATCTACGCATTTCACCGCTACACATGGAATTCCACTCTCCTCTTCTGCACTCAAGTCTCCCAGTTTCCAATGACCCTCCCCGGTTGAGCCGGGGGCTTTCACATCAGACTTAAGAAACCGCCTGCGCTCGCTTTACGCCCAATAAATCCG
+
CCCCCFGGGGGGFGGGFFGGGGGGGGGGGGGGGGGGGGGGGGGGGEGGGGGGGGGGGFGGGGGGGEFGGGGGGGGGGGGGGGEFGFGGGGGGGGGGGGGGGFE9EFFGGGDGGGGGGFGGGGGGFGGGFFFGGFGGGGGGGGGGGGGFFF>DFCFGGGGDGDDFFFFGADGFFAFGGDEGGGGGGGGGGGGEDGGG=EBF88ECFG7622?FFFGFD48CAEF;;FFE(>EFCGG<F8>GGDF>GGFDGGD
@M03364:276:000000000-BLYN8:1:1101:18497:4001 2:N:0:1
GGACTACTCGGGTATCTAATCCTGTTTGCTCCCCACGCTTTCGAGCCTCAGCGTCAGTTACAGACCAGAGAGCCGCCTTCGCCACTGGTGTTCCTCCATATATCTACGCATTTCACCGCTACACATGGAATTCCACTCTCCTCTTCTGCACTCAAGTCTCCCAGTTTCCAATGACCCTCCCCGGTTGAGCCGGGGGCTTTCACATCAGACTTAAGAAACCGCCTGCGCTCGCTTTACGCCCAATAAATCCG
+
CCCCCGGGCFGGGGGGGGGGGGGGGGGGGGGGGGGGGGGGGGGGGGGGGGGFGGGGGGGGGGGFGGGGGGGGGGGGGGGGGGGGGGGGGFGGGFGGGGGGGGGGGGGGGGGGGGGGGGGGDGGGGCGGFAEFGGFGGGFGGGGGFGGDCFGFFGGGG9>FAFGGFGGGGGGGFGGGFFGEE@6BFEGGCEG*;>5:CEGGGGFGFGGGC8<DF77DGGGGBGBF6:2)(0:>DFCAB(;EEF:7DCFFGGC
@M03364:276:000000000-BLYN8:1:1101:24031:4008 2:N:0:1
GGACTACTCGGGTTTCTAATCCTGTTTGCTCCCCACGCTTTCTAGCCTAAGCGTCAGTTACAGACCTGAGAGCCGCCTTCGCCACTGGTGTTCCTCCATATATCTACGCATTTCACCGCTACACATGGAATTCCACTCTCCTCTTCTGCACTCAAATACCCCAGTTTCCAATGACCCTCGCCGGTTGAGCCGGGGGCTTTCACATCAGACTTAAGAAACCGCCTGAGCTCGCTATACGCCCAATAAATCCC
+
@CCC@F,CC@;+;CC,CFG9<@FEGCE<9,666BCEFGGGCC,;,C<<,C,,76B77,6C@@<E66,66:,6,:@:+BFFG,FCGFC8?=F,@FGA<AE,,:CE;F,,>CFG,555:?48FF9F>8EAB,9,C?EFF,@8EEGGB;EG,4,?>=,,8,,6,8++8@=93EEF,,86D?=+6>B++3+@7,3*@8***42,;8,=+*+*8?*;@:7C+;=7BE./(.,)76))1*/)12**17,)2:=-:7*
@M03364:276:000000000-BLYN8:1:1101:10637:4013 2:N:0:1
GGACTACAAGGGTATCTAATCCTGTTTGCTCCCCACGCTTTCGAGCCTCAGCGTCAGTTACAGACCAGAGAGCCGCCTTCGCCACTGGTGTTCCTCCATATATCTACGCATTTCACCGCTACACATGGAATTCCACTCTCCTCTTCTGCACTCAAGTCTCCCAGTTTCCAATGACCCTCCCCGGTTGAGCCGGGGGCTTTCACATCAGACTTAAGAAACCGCCTGCGCTCGCTTTACGCCCAATAAATCCG
+
CCCCCGGGGGGGGGGGGGGGGGGGGGGGGGGFGGGGGGGGGGGGGGGGGGGGGGGGGGGGGGGGGGGGGGGGGGGGGGGGGGGGGGGGGGGGGDGGGGFGGFGGGGGGGGGGGGGGGGGEGGGGGGGGF:FFGFFGGGGGFFGFEEFGFGGGGGFFGGGGGCFGGGDFEFGGGFFGGGGGGGGGGGGGGGGGCGCGGGGFGGGGA*:=CDGGGGFFG4EGFGFF?A>E>EEDGGGAFBGGEE(<FGFBGFD
@M03364:276:000000000-BLYN8:1:1101:5827:4016 2:N:0:1
GGACTACCGGGGTATCTAATCCTGTTTGCTCCCCACGCTTTCGCACCTGAGCGTCAGTCTTCGTCCAGGGGGCCGCCTTCGCCACCGGTATTCCTCCAGATCTCTACGCATTTCACCGCTACACCTGGAATTCTACCCCCCTCTACGAGACTCAAGCCTGCCAGTTTCGGATGCAGTTCCCGGGTTGAGCCCGGGGATTTCACATCCGACTTGACAGACCGCCTGCGTGCGCTTTACGCCCAGTAATGCCC
+
ACCCCFGFGGGDF7EFDGGGGGGGGGGFFGFDDGFGCEEFGGGGGGGGGFFGGGGGGFDEGGEEFGCFFEEGEF7FGGGG7FFGGFFGGGCFFCFCFGFGGGAFG,FFGDFGGGFG9=CCFEGGGGG?>FGD=FC9>EFEGGGGGGGGCEGGGFFEFFGGFGFGGF9DC5>EEGGFGG7CFG*:FC*0=FFGGGEEEGEGGGGGFGCD59)9F>F7C45E3>533@>)(.7>D359F6CCG@FFGG7)22*
@M03364:276:000000000-BLYN8:1:1101:7690:4032 2:N:0:1
GGACTACTGGGGTTTCTAATCCTGTTTGCTCCCCACGCTTTCGAGCCTCAGCGTCAGTTACAGACCAGAGAGCCGCCTTCGCCACTGGTGTTCCTCCATATATCTACGCATTTCACCGCTACACATGGAATTCCACTCTCCTCTTCTGCACTCAAGTCTCCCAGTTTCCAATGACCCTCCCCGGTTGAGCCGGGGGCTTTCACATCAGACTTAAGAAACCGCCTGCGCTCGCTTTACGCCCAATAAATCCG
+
CCCCCGGGGGGGGGGGGGGGFGGGGGGGGGGFGGGGGGGGGGGGGGGGGGGGGGGGGGGGGGGFGGGFGCEGGGGGGGGGGGGGFGGGGGGGGGGFFFFGGGGGGGGGG7BFGGGGGGGGDGGFGGFGFGGGAEGGGGGG@FGFFFG9;8E8DGFGDFFDCGFGFGGF8@=F?;FFF8==ECG+@EGFF?BEEEGGGGFGGFFGFGGGGGGGGCF=D4E6DGFDFFFFFB>B<D7:F?EE5>B:C*947FC
@M03364:276:000000000-BLYN8:1:1101:16681:4047 2:N:0:1
GGACTACTGGGGTTTCTAATCCTGTTTGCTCCCCACGCTTTCGAGCCTCAGCGTCAGTTACAGACCAGAGAGCCGCCTTCGCCACTGGTGTTCCTCCATATATCTACGCATTTCACCGCTACACATGGAATTCCACTCTCCTCTTCTGCACTCAAGTCTCCCAGTTTCCAATGACCCTCCCCGGTTGAGCCGGGGGCTTTCACATCAGACTTAAGAAACCGCCTGCGCTCGCTTTACGCCCAATAAATCCC
+
CCCCCGGGGGGGGGGGGGGGGGGGGGGGGGGGGGGGGGGGGGGGGGGGGFGGGGGDFGFGGGGGGGFGGGFGGGGGGGGGGGGGGGGGGGGGGGGGGGGFGGGGGGGGGGGGGGGGFGGGGGGGGFGGE:CFGGGGFGGGGGGGGGGCA88?D?FGGGGGGGGGFFGG=DFDFGGGGGGEGGGGGGG?EGGE>CEGGGFFG7CFFGGG**;DFFCFGFGGFEFFFFFB.)28DC<<FFCEEB0FGGBBGC*
@M03364:276:000000000-BLYN8:1:1101:5662:4047 2:N:0:1
GGACTACCGGGGTTTCTAATCCTGTTTGCTCCCCACGCTTTCGAGCCTCAGCGTCAGTTACAGACCAGAGAGCCGCCTTCGCCACTGGTGTTCCTCCATATATCTACGCATTTCACCGCTACACATGGAATTCCACTCTCCTCTTCTGCACTCAAGTCTCCCAGTTTCCAATGACCCTCCCCGGTTGAGCCGGGGGCTTTCACATCAGACTTAAGAAACCGCCTGCGCTCGCTTTACGCCCAATAAATCCG
+
CCCCCGFCGGGGGGGGGGGFGFGGGFGGGGGGGGGGGGGEGGGG<FGGGGGGGGGGEGGGGFGGGGGGGGGGGGGGGGGGGGGFGCFGDFFGGGAFGFGGDGGGGGGGDGGGC99?FGGGG@FEFGGGFBFGGGGGFD=EGGGGFFFEFDEGGGGGFGGGGDCFGGFFGGGB,@@CFGGGCEG6FCC9CGCEDDGGGECFG+<>FFGGGGGGG=D7FFGC>5:6@FFFFF5>CCGAF?GGGE6>DCFAGG3
@M03364:276:000000000-BLYN8:1:1101:24431:4084 2:N:0:1
GGACTACTCGGGTTTCTAATCCTGTTTGCTCCCCATGCTTTCGAACCTGAGCGTCAGTTACAGACCAGAGAGCCGCCTTCGCCACTGGTGTTCCTCCATATATCTACGCATTTCACCGCTACACATGGAATTCCACTCTCCTCTTCTGCACTCAAGTCTCCCAGTTTCCAATGACCCTCCCCGGTTGAGCCGAAGGCTTTCACATCCAACTTAAAAGACCGCCTGCGCGCGCTTTACGCCCACTAATTCCG
+
CCCCCGG,CFEGGGGGGGFGGGGGGGGGGGDFGGG8FFDGGGG,6CFGCGGF@F@@CGFGGFDAEDFFF8EFGGFDGGGGGGEGGGGGGDFGG,CFFFEFGGFGGFFGGGGGGGGAFGGGGGGGGGGGF<FFDGGGG8F8FFGGFFGGGGDD?DF?E9@FDGGCAFGFC=FF,,,==DF++@CEGGC?@GGGG*>CFEFCG+B9+;*3;;0DFC++23D49CAFDFFF1>38CD*)2(BCGF(77C*4>C*
@M03364:276:000000000-BLYN8:1:1101:25775:4123 2:N:0:1
GGACGACAGGGGTATCTAATCCTGTTTGCTCCCCACGCTTTCGAGCCTCAGCGTCAGTTACAGACCAGAGAGCCGCCTTCGCCACTGGCGTTCCTCCATATATCGACGCACTTCACCGCTACACATGGAACTCCACTCTCCTCTTCTGCACTCAAGTCTCCCAGTTTCCAATGACCCTCCCCGGTTGAGCCGGGGGCTTTCCAATCAGATCTAAGAAACCGCCTGCGCTCCGTGCTCGCCCAACACATCCG
+
@-@C@FFFCFDD@;,6CEFGFG,C;6CFGFFGGGGGFCF,,CBDFG:DC@@E@@::FFFEEGGGGGDFGFFF,C+@FGGGG@6BFG<E,74+BB@5FB9,5,:A7=FEG7++5CA,CCFCF:EEFG,EB,,8DFFFGDDFGCC9DCAA;8E=88E,@F9,8>=>>=,EC97;7;;FGGF:E:>8***=7FFE5=E57CF?D79:15;;4+*2@C>7CF8*)7;0,7(715))17/(*-::C53)**.)091
@M03364:276:000000000-BLYN8:1:1101:19150:4147 2:N:0:1
GGACTACCCGGGTATCTAATCCTGTTTGCTCCCCACGCTTTCGCGCCTCAGCGTCAGTTACAGACCAGAGAGCCGCCTTCGCCACTGGTGTTCCTCCATATATCTACGCATTTCACCGCTACACATGGAATTCCACTCTCCTCTTCTGCACTCCAGTCTCCCAGTTTTGAGTGACCCTCCTCGGTTGAGCCGAGGGCTTTCACACCCAACTTAAGAAACCGCCTGCGCGCGCTTTACGCCCAATAATTCCC
+
CCCCCGGGGGGGGGGGGGGGFGGGGGGGGGGGFGGFGGGGGGGGGGGGGGGGGGGEGGGGGGGGGGFGGGGGGGGGGGGGGGGGGGGFGGGGGGGGGFFGGFGGGGGGGGGGGGGGGCGGGGEGGGGGFEFFGFGGFGGGGGGGGFGCFGGGGGGGGGGG9DGGGGGFFGGFAFFFGGFGGGG>F8EC?CGG5CGGD>FGG9C9;DC*/9FGGGG+B6F6DG><FA>D>AEFGC<>F?GGEFFF4F@A7D*
@M03364:276:000000000-BLYN8:1:1101:7497:4152 2:N:0:1
GGACTACAGGGGTTTCTAATCCTGTTTGCTCCCCACGCTTTCGCACCTGAGCGTCAGTCTTCGTCCAGGGGGCCGCCTTCGCCACCGGTATTCCTCCAGATCTCTACGCATTTCACCGCTACACCTGGAATTCTACCCCCCTCTACGAGACTCAAGCCTGCCAGTTTCGGATGCAGTTCCCGGGTTGAGCCCGGGGATTTCACATCCGACTTGACAGACCGCCTGGGTGCGCTTTACGCCCAGTAATTCCG
+
CCCCCFGGGGGGGGGGFGGGCFGGGFGGGFE<FGGEGGG@FGGGDCF<CFFFFGGGGFGGFGGGGGGFGGDGGEGGGGGGGGGDGGGGCEFGFGGCFFGFGGGGFDFF>C?CCFCFGEEGFEFGG@FDGFGFBAEGFFDE@ECDE9D6CEEGGGGEEGFGGGGCFBDFECEEGGF9DFGC,>C5*:?FGGGFGDGG=EEEGG+78*0*7>)97>FD=FC275<:0),8:D;7)174=2*?EE?<F*967:0
@M03364:276:000000000-BLYN8:1:1101:16445:4211 2:N:0:1
GGACTACTGGGGTTTCTAATCCTGTTTGCTCCCCACGCTTTCGCACCTGAGCGTCAGTCTTCGTCCAGGGGGCCGCCTTCGCCACCGGTATTCCTCCAGATCTCTACGCATTTCACCGCTACACATGGAATTCCACTCTCCTCTTCTGCACTCACGTCTCCCAGTTTCCAATGACCCTCCCCGGTTGGGCGGGGGGCTTTCACCGCAGACTTAAGAAACCGCCCGCGCCCGCGTTAGCCCCAATAAATCCG
+
BABAC<,,CE,7F@CCEDFGGCFGGFC8C<<EGBEFFB@FGG,@,@CEFEEGD7@7@;C9<CD6CFECEGGGGG7>FGGGGGGGDGG:=>?CF?@FC,E5AAECA,EFE:=CEFA,F7CC+@:=F,::D9?=FFG9;F,DF,,=,;,6@=,=D8,6,@4D3@,38=>A=,,,,,<E8,4@:EG5F5***6*4/:E8*:*7**<*)/)9)29:**2*2*2:)2)((0,.(.7@)9C())0;7)()9**)097
@M03364:276:000000000-BLYN8:1:1101:14240:4216 2:N:0:1
GGACTACAAGGGTATCTAATCCTGTTTGCTCCCCACGCTTTCGAGCCTCAGCGTCAGTTACAGACCAGAGAGCCGCCTTCGCCACTGGTGTTCCTCCATATATCTACGCATTTCACCGCTACACATGGAATTCCACTCTCCTCTTCTGCACTCAAGTCTCCCAGTTTCCAATGACCCTCCCCGGTTGAGCCGGGGGCTTTCACATCAGACTTAAGAAACCGCCTGCGCTCGCTTTACGCCCAATAAATCCG
+
CCCCCGGGGGGGGGGGGGGGGGGGGGGGGGGDGGGGGGGGGGGGGDGGGFGGGGGGGGGGGGGGGGGGGGGGGGGGDGGGGGGGGGGGGGGFGGGGGGGGGGGGGGGDFFGGGGGGGGGGGGGGGGGGFCEFGGGGGGGGGGGGGGGGGFGDFGGGGGDDGGGFGGF9FGGGGGGFFGFGDCGEGGGGFGGGGGGGGGGGG8::@CCCCDGGC:BFG<FF3>)2/8,;9EEFCGFABFGGGFFFGG6<FGD
@M03364:276:000000000-BLYN8:1:1101:8160:4249 2:N:0:1
GGACTACCGGGGTTTCTAATCCTGTTTGCTCCCCACGCTTTCGCGCCTCAGCGTCAGTTACAGACCAGAGAGCCGCCTTCGCCACTGGTGTTCCTCCATATATCTACGCATTTCACCGCTACACATGGAATTCCACTCTCCTCTTCTGCACTCCAGTCTCCCAGTTTTGAGTGACCCTCCTCGGTTGAGCCGAGGGCTTTCACACCCAACTTAAAAGACCGCCTGCGCGCGCTTTACGCCCAATAATTCCG
+
6ABCCFE@FCCFC:FFGAEF@CFGGGGECE@CC@,66CFGGDEGGG@76ED<FG7CCGG<FFGFG<F8CCCF<FF:FFGGGEGGGGGCFFGG9FGGFGAF<AE<EFGFE@??FGG<?+C=CF4FEFGEF,7AFCFFCFDFG8>=@F9AFGG+=DFDGFFEGFFGFG;>,@FF,>3@C,+@@DE>*@ECEGGDEEGG7:,=++1+;CDGFG4C8=8+=*87)*88;425,8))/C9A7<8>*)4>**9ADF4
@M03364:276:000000000-BLYN8:1:1101:20827:4268 2:N:0:1
GGACTACAAGGGTATCTAATCCTGTTTGCTCCCCACGCTTTCGCACCTGAGCGTCAGTCTTCGTCCAGGGGGCCGCCTTCGCCACCGGTATTCCTCCAGATCTCTACGCATTTCACCGCTACACCTGGAATTCTACCCCCCTCTACGAGACTCAAGCTTGCCAGTTTCAAATGCAGTTCCCAAGTTAAGCTCGGGGATTTCACATCTGACTTAATCAACCGCCTGCGTGCGCTTTACGCCCAGTAATTCCG
+
CCCC@AFFCGGGGGFFEEFGGFGGGGGGGGGFGGG7CEGGFCGEDGGGDCGFDGGECGFGFGGGGECGGGGGG:CFFGGGGGFCCGGGGGGFFAEEGGGGGGG9EAFGGGG?FGGDGGGGGGGGGGGGGGGGG<EDF8EGDC6DFGFGGG@FEFGGGGGGGCEFFFG97;EGGGCGGFFGGGGDGGGGGGCCEGGGCEG?8@CFFC7CGG7:C:@7749C5C),,8>DDBEBDD/<F?E5>@09>>F<FGF
@M03364:276:000000000-BLYN8:1:1101:11356:4292 2:N:0:1
GGACTACTAGGGTTTCTAATCCTGTTTGCTCCCCACGCTTTCGAGCCTCAGCGTCAGTTACAGACCAGAGAGCCGCCTTCGCCACTGGTGTTCCTCCATATATCTACGCATTTCACCGCTACACATGGAATTCCACTCTCCTCTTCTGCACTCAAGTCTCCCAGTTTCCAATGACCCTCCCCGGTTGAGCCGGGGGCTTTCACATCAGACTTAAGAAACCGCCTGCGCTCGCTTTACGCCCAATAAATCCG
+
CCCCCGGGGGGGGGGGGGGGGGGGGGGGGGGGGGGGGGGGGGGGGGGGGGGGGGGDGGGGGGGGGGGGGGGGGG>FFGGGGGGGGGGGGGGGGGGGGGGGGFGGGGGGGGGGGGGGGGGGGGGGGGGGFFFGGGGGGGGGGGGGGGGFGGGGGGGGGGGFFGGGGGGGGGGGGGGGGGGGGGGEGGGGGDGGGGEGGGGGGGGGFGGGGDFFFFCGFGGGEDEFFF9>>:>AG7CAF?EGEF<FGFFFGGD
@M03364:276:000000000-BLYN8:1:1101:9987:4319 2:N:0:1
GGACTACTGGGGTTTCTAATCCTGTTTGCTCCCCACGCTTTCGCACCTGAGCGTCAGTCTTCGTCCAGGGGGCCGCCTTCGCCACCGGGATTCCTCCAGATCTCTACGCTTTTCACCGCTACACATGGCATCCTACCCCCCTCGACGATCCTCTAGCTGCCCAGGGTCAGATGCAGTTCCCAGGTTGAGCCCGGGGAGTTCACCTCTCACTTAATCAACCGCCTGCGTGCGCGTTGCGCCCCGTAGTTCCG
+
CCCCCE<,CEGDFGEGF9,6CCF9EFF8DF,,C,C@:@@@CC@;B+@EFGG,78,BB;<F,,C,,6@,@FBBF+@:@:7,9,B,844+=FFGD,;EFFF,C8,A@D?CF++:5A9EFC@=+@,A,,>F,=<,376D8E+@@3+++435*,3+,,,,3>3,63,2**4?D,,6,,,<,,<7C9>C<,=688?=::E8/*3;++A*/;0**2+;+2*:776*5*)(4.()()).)9)(03:*/)-))*0.*2*
@M03364:276:000000000-BLYN8:1:1101:20128:4327 2:N:0:1
GGACTACAGGGGTTTCTAATCCTGTTTGCTACCCATGCTTTCGAGCCTCAGCGTCAGTTACAGACCAGACAGCCGCCTTCGCCACTGGTGTTCTTCCATATATCTACGCATTTCACCGCTACACATGGAGTTCCACTGTCCTCTTCTGCACTCAAGTTTCCCAGTTTCCGATGCACTTCTTCGGTTGAGCCGAAGGCTTTCACATCAGACTTAAGAAACCGCCTGCGCTCGCTTTACGCCCAATAAATCCC
+
CCCCCEGGGGGGGGGGGGGGGGGGGGGGGGGGGGGGGGGGGGGGGGGGGGGGG:FGC<FFFGFGGGGGGGGGGGGGGGGGGGGEGGGGGGFGGGGGGGFGGGGGGGGGGGGGGGGGGGGGCGGGGFGG?FFFGGGGGFDGGGGGGFGFFFGGGD@F;FFGGGGGFE;EGGCGGGGGGGGCFG8CEG6@FGGE6@EEE>FGGGFGFCDGCFGGG7C8CC,A?EEAF:9ABFBBDGG<F(===B;FGCFCGD*
@M03364:276:000000000-BLYN8:1:1101:15357:4343 2:N:0:1
GGACTACTGGGGTATCTAATCCTGTTTGCTACCCACGCTTTCGCACATGAGCGTCAGTATTGCCCCAGAAGGCTGCCTTCGCCATCGGTGTTCCTTCCAATATCTACGCATTTCACTGCTACACTGGAAATTCCGCCTTCCTCTAACATACTCTAGCTGCCCAGTTTCAAATGCAGTTCCCAGGTTAAGCCCGGGGCTTTCACATCTGACTTAAACAGCCGCCTGCGTGCGCTTTACGCCCAGTAATTCCG
+
CCCCCGGGGGGGGGGGGGGGGGGGGGGGGGGGGGGGGGGGGGGGGGGGGGGGGGGGGGGGGGGGGGGGGGGGGGGGGGGGGGGGGGGGGGGGGGGGGGGGGGGFGFGGGGGGGGGGGGGF9C9FGGGGGGGGGGFGGGGGGGGGGGGGGGGGGGFFGGGGGGGGGGGGGGGGGGGGGGGGFGGGGFEGGGFFEEGGGGGGGGGDF>FGGDGCGFCGG4EEDGE>96@?(:BAGDGEFFEGGF<;:;A?FG8
@M03364:276:000000000-BLYN8:1:1101:11034:4394 2:N:0:1
GGACTACTGGGGTTTCTAATCCTGTTTGCTCCCCACGCTTTCGAGCCTCAGTGTCAGTTACAGGCCAGAGAGCCGCCTTCGCCACTGGTGTTCCTCCATATATCTACGCATTTCACCGCTACACATGGAATTCCACTCTCCTCTTCTGCACTCAAGTCTCCCAGTTTCCAATGACCCTCCCCGGTTGAGCCGGGGGCTTTCACATCAGACTTAAGAAACCGCCTGCGCTCGCTTTACGCCCAATAAATCCG
+
CCCCCGGGGGGGGGGGGGGGGGGGGGGGGGGGGGGGGGGGGGGGGGGGGGGFGGGGGGGFGGGGGGGFGGGGGGGGGGGGCGGGGGGGFGGGFFGGGGGGGGGGGGGGGGDGGGGGGGGGGGGG9FGFFCFGGGGGGGGGGGGGGFFCGGGGGGFGGGGGGGGGGGGGCCEFCEFF8DFGGGG+CECGGGGGGGGGGGGGGGG>CG+8*CGGG:@CCCFGDGBFFFFFFF>=DCFAF?GGG>?@4>FFGG<
@M03364:276:000000000-BLYN8:1:1101:8550:4432 2:N:0:1
GGACTACTAGGGTATCTAATCCTGTTTGCTCCCCACGCTTTCGAGCCTCAGTGTCAGTTACAGGCCAGAGAGCCGCTTTCGCCTCCGGTGTTCCTCCATATATCTACGCATTTCACCGCTACACATGGAATTCCACTCTCCTCTTCTGCACTCAAGTCTCCCAGTTTCCAATGACCCTCCCCGGTTGAGCCGGGGGCTTTCACATCAGACTTAAGAAACCGCCTGCGCTCGCTTTACGCCCAATAAATCCG
+
CCCCCGGGGGGGGGGGGFGGGGGGGGGGFGGGGGGGGGGGGGGGGGGGGGGFGGGGGGGGGGGGGFGGGGGGGGGGGGGGGGGGGGGGGGGGCFFFGGGGGGGGGGGGDEGGGFGGGDGEGGGGGGGGB:EFGFGGGGGGGGGGGGGGFGGGGGGGFGGGGGGGGGDGGGGGEGAFGGGGGGGGGGEFFGCEGGGGGGGGGFCFFFGGCD6FFC7CGFFGFGB(45;:05>>CCFAFFEGGD:FFGFFGGG
@M03364:276:000000000-BLYN8:1:1101:6230:4476 2:N:0:1
GGACGCTAGGGTTTCTAATGCTGTTTGCTCCCCACGCTTTGGAGCCTCAGTGTCAGTTACAGGCGAGAGAGCCGCTTTCGCCTCCGGTGTTCCTCCATATATCTACGCATTTCACCGCTACACATGGAATTCCACTCTCCTCTCCTGCACTCAAGTCTCCCAGTTGCCAATGCACACAATGGTTGAGCCACTGCCTTCTACATCAGGCTTAAGAAACCGCCTGCAGCAGCTTGACGCCCAAGAAATCCGGG
+
CC<A,@FCGGG<F7@@FGC,6=@FGFE<,,C<@<:C6@@C6FECFF,BCFEFGGCFCE<EAEF,+6+8+,6ACC6@B<EECF7FDD7+@4?F9FE8,:?F99E9EE@>B7+A,,:,B@++8CF,,ECFFEF;,59F848<EE,6D,@DE,>6=3>CD,3@,@3,C,@=9=D,8@,,6@:A,,3@<3<7,8@,@DC9,,3,2:7+32***3;+5:844D*@9=;(-)))(20**2;().*11)/)*++6<3)
@M03364:276:000000000-BLYN8:1:1101:18647:4487 2:N:0:1
GGACTACCAGGGTTTCTAATCCTGTTTGCTCCCCACGCTTTCGAGCCTCAGCGTCAGTTACAGACCAGAGAGCCGCCTTCGCCACTGGTGTTCCTCCATATATCTACGCATTTCACCGCTACACATGGAATTCCACTCTCCTCTTCTGCACTCAAGTCTCCCAGTTTCCAATGACCCTCCCCGGTTGAGCCGGGGGCTTTCACATCAGACTTAAGAAACCGCCTGCGCTCGCGTTACGCCCAATAAATCCG
+
CCCCCCFDFGGGGGGFGEFGGGGGGFGGGGGGGGGCGGGEFDGFGCCF<FFGGGG7CGFGGGGFGFCEGGGG7<CEGGGGGDFGGGGGFGEFFGGGGFGCECFGGGFFGCCFGGCGGGDGGGFFGGGGFFFGFFFGGGFGGGGFGGGGGGGC?EFFDCDFCGGGFGFFGGGC8>DDD8DEEGGGGGGGGFGGC@EGCEFGGD9@FGFF4C4BFFGDCG?*.=B?0;.:6585)>9:D?;?GB07<794*2)
@M03364:276:000000000-BLYN8:1:1101:14638:4501 2:N:0:1
GGACTACAAGGGTTTCTAATCCTGTTTGCTCCCCACGCTTTCGTGCATGAGCGTCAGTGTTATCCCAGGAGGCTGCCTTCGCCATCGGTGTTCCTCCGCATATCTACGCATTCCACCGCTACATGCGGAATTCCACCTCCCTCTGACACACTCTAGCCTTGCCGTCACCAATGCAGTTCCCAGGTTAAGCCCGGGGATTTCACATCGGTCTTGCAAAACCGCCTGCGCACTCTTTACGCCCAGTAATTCCC
+
CCCCCGGGGGGGFGGGGGGGGGGGGGGGGGGGGGGGGGGGGGGGGGGGGGGGGGGGGGGGGGGGGGGGGCGGGGGGGGGGGGGGGGGGGGGGGGGGGGGGGGGGGGGGGGGGGGGGGGGEGGGGGDGGCGGG;FGGGGGGEGGFDFGEFCEFGFGGGGGGGG,>CEGGGGGGGGFCCFGG?DFFGGGFGFGGGGGGGGGGGGFGE>7*87CFGGGF>CEG;=B@FFFE(28ADFC?F(58C5:F7DF<GG*
@M03364:276:000000000-BLYN8:1:1101:12084:4506 2:N:0:1
GGACTACAGGGGTTTCTAATCCTGTTTGCTCCCCACGCTTTCGAGCCTCAGCGTCAGTTACAGACCAGAGAGCCGCCTTCGCCACTGGTGTTCCTCCATATATCTACGCATTTCACCGCTACACATGGAATTCCACTCTCCTCTTCTGCACTCAAGCCTCCCAGTTTCCAATGACCCTCCCCGGTTGAGCCGGGGGCTTTCACATCAGACTTAAGAAACCGCCTGCGCTCGCTTTACGCCCAATAACTCCG
+
CCCCCEGFCGGGGDEAFGGGGGFGGGGGGGGGGGGCFGFFGGGGFFGGGGGGGGGDGGG9CEFCFGGGGF,CFFGGGGGFF7FE@FGGGGGDGGGGGGGGG<=FFGDGDGGGGGFFGG>8FFFG==FFFEGFGEEF9,4A==8=9EFC9EFGG,@D,+3>DEF,ACEF8EGCF;,6=DEE63BEGG+@F@>@**>ECB,04+:CBC+**0;CF>CF7*0::CE@(8:D155>D*/)91ECC>:@CF*5:CD
@M03364:276:000000000-BLYN8:1:1101:22001:4514 2:N:0:1
GGACTACTGGGGTTTCTAATCCTGTTTGCTCCCCACGCTTTCGCACCTGAGCGTCAGTCTTCGTCCAGGGGGCCGCCTTCGCCACCGGTATTCCTCCAGATCTCTACGCATTTCACCGCTACACCTGGAATTCTACCCCCCTCTACGAGACTCTAGCTTGCCAGTTTCAAATGCAGTTCCCAGGTTGAGCCCGGGGATTTCACATCTGACTTAATCAACCGCCTGCGTTCGCTTTACGCCCAGTAATTCCG
+
CCCCCGGGCFGGGGGGGGGGGGGGGGGGGGFFGGGGDDGGGGGBCGGGFFGGGGGDFFGFE9@FGGGG?CEGGGGGGGGGFGGGGGGEGGGGGGGGGGGAEEGFFGGGEGGGGFFGGGGEEGGF,AFFGGFGGFGGFDFGGGGGGGGCC>>3@;FGGGEGGGG?FGCFGC;CFFAEFGCFGF6DGGCC?FGGGGGG*3CF7DGGFGDG:7?CC+@C7CFGAEEDF)77())5CGF<F:EEGFF?D06:DC*
@M03364:276:000000000-BLYN8:1:1101:6201:4539 2:N:0:1
GGACTACTGGGGTTTCTAATCCTGTTTGCTCCCCACGCTTTCGAGCCTCAGCGTCAGTTACAGACCAGAGAGCCGCCTTCGCCACTGGTGTTCCTCCATATATCTACGCATTTCACCGCTACACATGGAATTCCACTCTCCTCTTCTGCACTCAAGTCTCCCAGTTTCCAATGACCCTCCCCGGTTGAGCCGGGGGCTTTCACATCAGACTTAAGAAACCGCCTGCGCTCGCTTTACGCCCAATAAATCCG
+
CCCCCCFDFEFGGGGGGGGGGGGGGGGGGGGGGGGGGGGEGFGGGGGFFGGGGGGDFGGGGGGGGFGGFFGGGGGGGGGGGGGGGGGGFGGGGFFGGGGGGGGGCFGGGFGCGCGGGGGGGEGGFDFGEFGGGGGCDFGGGGGGFFFGGGGGGGGG=EFGGGGGA>EG8CCFGG8EFGGGGGGDE66@FCFGGGGDGGGGGG?78?8CF44BFFF+:DFE:EA0=AB>@BDDCGGAF(;:=@4@C**.0*1
@M03364:276:000000000-BLYN8:1:1101:15206:4562 2:N:0:1
GGACTACAGGGGTATCTAATCCTGTTTGCTCCCCACGCTTTCGCACCTGAGCGTCAGTCTTCGTCCAGGGGGCCGCCTTCGCCACCGGTATTCCTCCAGATCTCTACGCATTTCACCGCTACACCTGGAATTCTACCCCCCTCTACGAGACTCAAGCTTGCCAGTTTCAAATGCAGTTCCCAGGTTGAGCCCGGGGATTTCACATCTGACTTAACAAACCGCCTGCGTGCGCTTTACGCCCAGTAATTCCG
+
CCCCCCEGGGGGGGGGGGGGGGGGGGGGGGGGGGGGGGGGGGGGGGGGGGGGGGGGGGGGGGGGGGGGGGGGGGGGEGGGGGGGGGGGGGGGGGGGGFGGGGGGGFGGGEGGFFFGFGGGGGGEDGGGGGGGGGGGGGGGGGGGGGGGEGGGGGGCCFGGGGGGGGGGGGGGGGFGFC?CC?FGGGGDGGGGGGGGGDGGDC:FFG>71CGGGGGFDGGG>EB?DFFFFEEEGGGAF?GGG>BFGCFFGG9
@M03364:276:000000000-BLYN8:1:1101:21775:4596 2:N:0:1
GGACTACCGGGGTTTCTAATCCTGTTTGCTCCCCACGCTTTCGAGCCTCAGCGTCAGTTACAGACCAGAGAGCCGCCTTCGCCACTGGTGTTCCTCCATATATCTACGCATTTCACCGCTACACATGGAATTCCACTCTCCTCTTCTGCACTCAAGTCTCCCAGTTTCCAATGACCCTCCCCGGTTGAGCCGGGGGCTTTCACATCAGACTTAAGAAACCGCCTGCGCTCGCTTTACGCCCAATAAATCCG
+
CCCCCGFGGGGGGGGGGGGGGGGGGGGGGGGGGGGGGGGGGGGGGGGGGGGGGGGGGCFGGGGGGFGFGGGGGFGG=CGGFGGGGGGGGGGGGGGGGGGGGGGGGGGGGGGGGFGGGGGGGGGGGGGGFAFFFGFGGGGGGGFGGGDDFGFC8ECGGGGEDFGGGG9DDFFGGGGCDFGGGGGGGEGGGFGGGGGGGGGGGGGGCC:DFC;:@GFGGGGGFGF@DFFDFFFFGGFA=6EGG>6:6DFDGGC
@M03364:276:000000000-BLYN8:1:1101:8831:4607 2:N:0:1
GGACTACAGGGGTATCTAATCCTGTTTGCTCCCCACGCTTTCGCACCTGAGCGTCAGTCTTCGTCCAGGGGGCCGCCTTCGCCACCGGTATTCCTCCAGATCTCTACGCATTTCACCGCTACACCTGGAATTCTACCCCCCTCTACGAGACTCAAGCTGACCAGTATCAGATGCAGTTCCCAGGTTGAGCCCGGGGATTTCACATCTGACTTAATCAACCGCCTGCGTGCGCTTTACGCCCAGTAATTCCG
+
CCCCCGGGGGGGGGGGGGFFFGGGGGGGGGGGGGGGGGGGGGGGGGGFGCGDEGGGGGGGGGCFEGGGGGGGDEGGGGGGGGGGDGGGGGGGGGGGFFGGGGFGGGGGGDGGGCFGGGGGGGGGGGGGGGGGFGFGGCGGECCDD9D>@CECBFGFGGGDEFGGGGFC7;CGCFGGGGCFEFGGGGGGGGGGGDGGD8FGGCCCFF=77+;F=>+;:FG6>CBDFFBB?DFFGG5AFBGEG@<?GC?BFF7
@M03364:276:000000000-BLYN8:1:1101:21943:4622 2:N:0:1
GGACTACCGGGGTATCTAATCCTGTTTGCTCCCCACGCTTTCGAGCCTCAGCGTCAGTTACAGACCAGAGAGCCGCCTTCGCCACTGGTGTTCCTCCATATATCTACGCATTTCACCGCTACACATGGAATTCCACTCTCCTCTTCTGCACTCAAGTCTCCCAGTTTCCAATGACCCTCCCCGGTTGAGCCGGGGGCTTTCACATCAGACTTAAGAAACCGCCTGCGCTCGCTTTACGCCCAATAAATCCG
+
CCCCCGGGGGGGGGGGGGGGGGGGGGGGGGGGGGGGGGGGGGGGGGDGGGGGGGGGGGGGGGGGGGGCGGGGFGGGGGGGGGGGEFGGGGGGGGCFGGFCFGFGGGGGGGGGGGGGGEGGGGGGGFCFFFEGGGGGGGGGFGGG>EFGFFFFGFDFGGGF>FCGGGGGGGGGGGFCEFG>EGGGG68FD7F8CEGGGGGGG7BFFGGGGGGGF@FGGGFGEE:?FFF)(7>BGCDBFFGGGFFFG*9<C<7
@M03364:276:000000000-BLYN8:1:1101:9544:4627 2:N:0:1
GGACTACAGGGGTTTCTAATCCTGTTTGCTCCCCACGCTTTCGAGCCTCAGCGTCAGTTACAGACCAGAGAGCCGCCTTCGCCACTGGTGTTCCTCCATATATCTACGCATTTCACCGCTACACATGGAATTCCACTCTCCTCTTCTGCACTCAAGTCTCCCAGTTTCCAATGACCCTCCCCGGTTGAGCCGGGGGCTTTCACATCAGACTTAAGAAACCGCCTGCGCTCGCTTTACGCCCACTAAATCCG
+
CCCCCGGGGGGGGGGGGGGGGGGGGGGGGGGGGGGGGGGGGGGGGGGGGGGGGGGGGGGGGGGGGGG?FGGFGGDGGGGGGGGGGGGGGGGGGGGGGGGGGFFGFFFFGGDGGGGGGGGGGGFFGGGGFCEFGGGGGGGGGGGGDEGGGGGGGGGGGCFGGGGGFGGFGGGFFCEFFGGGGGGGGGGECFGE*@EED5FGGGGG@*+;=CCFFGGGGFFGFGFFFF1=;:>BGGGFFBGGCB(5CD42CFC
@M03364:276:000000000-BLYN8:1:1101:15569:4628 2:N:0:1
GGACTACAGGGGTATCTAATCCTGTTTGCTCCCCACGCTTTCGAGCCTCAGTGTCAGTTACAGGCCAGAGAGCCGCTTTCGCCTCCGGTGTTCCTCCATATATCTACGCATTTCACCGCTACACATGGAATTCCACTCTCCTCTCCTGCACTCAAGTCTCCCAGTTTCCAATGCACACAATGGTTGAGCCACTGCCTTTTACATCAGACTTAAGAAACCACCTGCGCTCGCTTTACGCCCAATAAATCCGG
+
CCCCCGGGGGGGGEGGGFGGGGGGGGGGGGFGGGGGGGGGGGGGGGGGGGGGGGGGGGGGGGGGGGGGGGGGFGGGGGGGGGGGGFGGFFGGGCGGGGGGGGGGGGGGGGGDFFGGGGGEGGGGGGGGG@FGGCGGG8FGGECFGFGGGGGGGGGGFGGGCDFGGGFGFGGGGGGGG8E?F98FGGGGFF,@7EFCGGGF7FGC++332;=+CFFFGF6C9:A@D5)9>BFAFGGE4=GE5>D4FGFCFDD
@M03364:276:000000000-BLYN8:1:1101:21693:4638 2:N:0:1
GGACTACAAGGGTATCTAATCCTGTTTGCTCCCCACGCTTTCGAGCCTCAGCGTCAGTTACAGTCCAGAGAGCCGCCTTCGCCACTGGTGTTCCTCCCTATATCTACGCATTTCACCGCTACACATGGAATTCCACTTTCCTCTTCTGCACTCAAGTCTCCCAGTTTTCAATGCACCTCCCCGGTTGAGCCGGGGGCTTTCACATCAGACTTACGAAACCGCCTGCGCTCGCTTTACACCCAATAAACCCG
+
CCCCC@C,6EFG@8FGGGFF<EFGGGFGGCCFGGGCGGGGGGGGG7FFGFGGGGGFG@ECA9@,CEFF9:,B,EFEFG,,@C,C@GFDFGGGFGGGG,BFFA;FCF?FGGC=A<<FFCGGGGFG,AEDB5<FGGD:E9,CA=B?FG,4,@B?8,@9CE>,,3@,A,@,=C,;C83@DC8?83BBFEGG6@F?6>8*=>FCFGGF1;;0*0;:++2:65EFBE:(:F1=1>E35>*4@2CGE@3:*:4)0*)
@M03364:276:000000000-BLYN8:1:1101:13926:4655 2:N:0:1
GGACTACTGGGGTTTCTAATCCTGTTTGCTACCCATGCTTTCGAGCCTCAGCGTCAGTTACAGACCAGACAGCCGCCTTCGCCACTGGTGTTCTTCCATATATCTACGCATTTCACCGCTACACATGGAGTTCCACTGTCCTCTTCTGCACTCAAGTTTCCCAGTTTCCGATGCACTTCTTCGGTTGAGCCGAAGGCTTTCACATCAGACTTAAGAAACCGCCTGCGCTCGCTTTACGCCCAATAAATCCG
+
CCCCCGGGGGGGGGGGGEGGGGGGGGGGGGGGGGGGGGGGGGGGGGGGGGGGGGGGGFGGGGGGGGGGGGGGGGGGGGGGGGGGGGGGGGGGGGGGGGGGGGGGGGGGGGGGGGGGGGGGEGGGGGGGGGGGGGGGGGGGGGGGGGGGGGGFGFGGGGGGGGGFGGGGGGGGGGGGGGGGGGGGGGGFEGGGE>EGGGGCFFGGFF?DGGGGGFCFG>EFEGA=FFBB9BDEGCC;FDDGGFFFGGACGG)
@M03364:276:000000000-BLYN8:1:1101:12312:4672 2:N:0:1
GGACTACAGGGGTATCTAATCCTGTTTGCTCCCCACGCTTTCGCACCTGAGCGTCAGTCTTCGTCCAGGGGGCCGCCTTCGCCACCGGTATTCCTCCAGATCTCTACGCATTTCACCGCTACACCTGGAATTCTACCCCCCTCTACGAGACTCTAGCTTGCCAGTTTCAAATGCAGTTCCCAGGTTGAGCCCGGGGATTTCACATCTGACTTAATCAACCGCCTGCGTGCGCTTTACGCCCAGTAATTCCG
+
CCCCCFGDGGGGGGGGGGGGGGGGGGGGGGGGGGGGGGGGGFGGDGGGGGGGGGGGGGGGGGGGGGGGGGGGGGGGGGGGGGGGGGGGGGGGGGGGGGGCEFFGGFGGGGGGGGGGGGGGGGGGGGGGGGGGGGGGGGGGGGGGCGG6CGGGGEGGFGGGGGGGGEGFCGGGGGGGGGGGGGGFF?,,<BDFEGGGEGGGG79:7;>FGGGGC+;+@4CFBGFFFF>F?BB3<CF>?:EEGFFFGG6<CG*
@M03364:276:000000000-BLYN8:1:1101:15436:4679 2:N:0:1
GGACTACTGGGGTTTCTAATCCTGTTTGCTCCCCACGCTTTCGAGCCTCAGCGTCAGTTACAGACCAGAGAGCCGCCTTCGCCACTGGTGTTCCTCCATATATCTACGCATTTCACCGCTACACATGGAATTCCACTCTCCTCTTCTGCACTCAAGTCTCCCAGTTTCCAATGACCCTCCCCGGTTGAGCCGGGGGCTTTCACATCAGACTTAAGAAACCGCCTGCGCTCGCTTTACGCCCAATAAATCCG
+
CCCCCGGGGGGGGGGGGGGGGGGGGGGGGGGGGGGGGGGGGGGGGGGGGGGGGGGGGGGGGGGGGGGGGGGDGGGGGGGGGGGGGGG@FEFFGGGGGGGGGGGGGGGGGGGGGGGGFGGGGGGGGGGFFFGGGGG,@FFGGGGGGGGGGGGGGFFFGGFGGGGGFGGFGGGGGGGGF?FGGGGDGGGG6D@E>E>EEGGFCCFFFFGGGGGFGGGGGGGFFGFFFF>>1A)5CCF27:ECE58>G*=9F4>
@M03364:276:000000000-BLYN8:1:1101:26225:4732 2:N:0:1
GGACTACAGGGGTTTCTAATCCTGTTTGCTCCCCACGCTTTCGAGCCTCAGCGTCAGTTACAGACCAGAGAGCCGCCTTCGCCACTGGTGTTCCTCCATATATCTACGCATTTCACCGCTACACATGGAATTCCACTCTCCTCTTCTGCACTCAAGTCTCCCAGTTTCCAATGACCCTCCCCGGTTGAGCCGGGGGCTTTCACATCAGACTTAAGAAACCGCCTGCGCTCGCTTTACGCCCAATAAATCCG
+
CCCCCGFEFGGEECFFFFGFFGEGGFEFGGGGGGGEEGEEFDCGFGGGFGFGGGGGGEFGGGF<F<@F8CF:FFEGGGGGFGGDEEF8FGFGGGGAF<EFDGGFGGAFEGDGCFFGGGGGGGFFFGGAF,CFEGEF;F9FGGGGFFCFEFGGGFGG;FF9C,=DA>;=FFGCGFGEGFGGGEGGCEEFCFGC5CCECEGFGGG+=FF4CDC+;@C++2<E5EB2:A>E6;>DDFF:*3C875?4FF?<:C5
@M03364:276:000000000-BLYN8:1:1101:8125:4740 2:N:0:1
GGACTACAGGGGTATCTAATCCTGTTTGCTCCCCACGCTTTCGAGCCTCAGCGTCAGTTACAGACCAGAGAGCCGCCTTCGCCACTGGTGTTCCTCCATATATCTACGCATTTCACCGCTACACATGGAATTCCACTCTCCTCTTCTGCACTCAAGTCTCCCAGTTTCCAATGACCCTCCCCGGTTGAGCCGGGGGCTTTCACATCAGACTTAAGAAACCGCCTGCGCTCGCTTTACGCCCAATAAATCCG
+
CCCCCGGGGGGGGGGGGGGGGGGGGGGGGGGGGGGGGGGGGGGGGGGGGGGGGGGGGGGGGGGGGGGGGGGGGGGGGGGGGGGGGGGGGGGGGGGGGGGGGGGGGGGGGGGGGGGGGGGGGGGGGGGGF<5FGGGGGGGGGGGGGGGGGGGGGGGGFGGGGGGGEEFGAFFCFGD8DDGGGGGGGGGGGGGGGDGGGGCCC+CFFGGGGGGGGGGGGGGGFGB0(;>FF>>@GFFAFBDEED:FFGFFGGD
@M03364:276:000000000-BLYN8:1:1101:17630:4758 2:N:0:1
GGACTACCGGGGTTTCTAATCCTGTTTGCTCCCCACGCTTTCGAGCCTCAGCGTCAGTTACAGACCAGAGAGCCGCCTTCGCCACTGGTGTTCCTCCATATATCTACGCATTTCACCGCTACACATGGAATTCCACTCTCCTCTTCTGCACTCAAGTCTCCCAGTTTCCAATGACCCTCCCCGGTTGAGCCGGGGGCTTTCCCATCAGCCTTAAGAAACCGCCTTCGCTCGCTTTACGCCCAATAAATCCG
+
CCCCCGGGGGGGGGGGGGGGGGGGGGGGGGGGGGGGGGGGGGGFGGGGGGGGGGG7FGGGGGGGGGGGGGFGGGGGGGGGFGGGGGGGGFFGGGGGGDFEGDEGGFGGGGGGGGGGGGGGGGFGGCF?FCEFGGGFGGGGGGGGFDGFF,@DGCFGGFGGG?EDDFGGGGGGFEDDFFEGGGC6C>:@C7D;CEGGEGCFG+<*:CC7*;CG6CD7>FFGBGFF(*65(5>>DFF)0(;?C>(7D7@2:4/
@M03364:276:000000000-BLYN8:1:1101:8986:4764 2:N:0:1
GGACTACCAGGGTATCTAATCCTGTTTGATCCCCACGCTTTCGCACATCAGCGTCAGTTACAGACCAGAAAGTCGCCTTCGCCACTGGTGTTCCTCCATATCTCTGCGCATTTCACCGCTACACATGGAATTCCACTTTCCTCTTCTGCACTCAAGTTTCCCAGTTTCCAATGACCCTCCACGGTTGAGCCGTGGGCTTTCACACCCAACTTAAAAGACCGCCTGCGCTCGCTTTACGCCCATTAAATCCG
+
CCCCCGGDFGGGGGGGGFFGFGFFFFGGEGCFFGGGGGGGGGGGGEGGGGGGGGGGGGGGGGF9FCFCAEDFGGGGGGGF7FGGGGGGGGGGGCFG@?B@FFGGGGGGGEGGGFFGGDDEGGGGCFEGGGGGDFGGFCFGGGGGGGGGGGGD@D,@@>4E@ECFFGGGDBFFG,6@8D8E8BC6FE>FGGFCECCCDFCGF7ACA*0@DGGFF7B+=FFGB7BF9F@BBB4>CF<CF?E8ED(/:+:<+>:
@M03364:276:000000000-BLYN8:1:1101:9088:4775 2:N:0:1
GGACTACTAGGGTATCTAATCCTGTTTGCTCCCCACGCTTTCGAGCCTCAGCGTCAGTTACAGACCAGAGAGCCGCCTTCGCCACTGGTGTTCCTCCATATATCTACGCATTTCACCGCTACACATGGAATTCCACTCTCCTCTTCTGCACTCAAGTCTCCCAGTTTCCAATGACCCTCCCCGGTTGAGCCGCGGGCTTTCACATCAGACTTAAGAACCCGCCTGCGCTCGCTTTACGCCCAATAAATCCG
+
CCCCCFGGFGCGGGGGGGGGCFFGGGGGGGGGGGC:FFFGGGGGGGGGGGGDGGGGGGGGGGCEGGGGGGGGFGGGGDGGGGGGGGGGGGGEGFGDCFG9FG9FFFGGGECCGFGGGGGGCFFCGGEFF<FEDF9E;8DFGGGGE9EFECEFFCF@FGGCF8DGGGCF,@=,@,@=ECFE>BEEC6>7,8DE+@:>5:BEFCFG64:CDGG::2B7:*=C>CB@<4()(88;DGCC4(;CGE()*2=>GF>
@M03364:276:000000000-BLYN8:1:1101:14539:4793 2:N:0:1
GGACTACAGGGGTATCTAATCCTGTTTGCTCCCCACGCTTTCGAGCCTCAGTGTCAGTTACAGGCCAGAGAGCCGCTTTCGCCTCCGGTGTTCCTCCATATATCTACGCATTTCACCGCTACACATGGAATTCCACTCTCCTCTTCTGCACTCCAGTCTCCCAGTTTCCAATGACCCTCCCCGGTTGAGCCGGGGGCTTTCACATCAGACTTAAGAAACCGCCTGCGCTCGCTTTACGCCCAATAAATCCG
+
CCCCCGGGGGGGGGGGGGGGGGGGGGGGGGGGGGGGGGGGGGGGGGGGGGGGGGGGGGGGGGGGGGGGGGGGGGGGGGGGGGGGGGGGGEGGGGGGGGGGGGGGGGGGGGGGGGGGGGGGGGGGGGGGFFGGGGGGDGGGGGGGGGGGGGGGGGFGGGGGGGGGGGGFGGGGGGGGGGG>EGGGGGGGGF6EGGGGGGGGFGGGFGGGGGGGGFFFCFGGFGFF<4:>>EFFGGGAFBEEGFBFGGFAGC)
@M03364:276:000000000-BLYN8:1:1101:15276:4814 2:N:0:1
GGACTACTGGGGTATCTAATCCTGTTTGCTCCCCACGCTTTCGCACCTGAGCGTCAGTCTTCGTCCAGGGGGCCGCCTTCGCCACCGGTATTCCTCCAGATCTCTACGCATTTCACCGCTACACATGGAATTCTACCCCCCTCTACGAGACTCAAGCTGACCAGTATCAGATGCAGTTCCCAGGTTGAGCCCGGGGATTTCACATCTGACTTAATCAACCGCCTGCGTGCGCTTTACGCCCAGTAATTCCG
+
CCCCCGFGGGGGGGGGGGGGGGGGGGGGGGGGGGGGGGGGGGGGGGGGGCFG:FGGGGGGGGGGGGGGGGGGGGGGGGGGGGGGGGGGGGGGGGGGGGGCFGGGGGGGGCGGGGGGGGGGGGGGGGGGGGGGGFFGGGGGGGGGGGGCEGGGGGDFDGGFGGGGGGGGFGGGGGGGGGGFGGGDGGGGGGGGGGGD5C6EGGG>ACGGFDFGFFFGGGGGFD3825>:8DFFGGG<FFGGD33FGGFFDG6
@M03364:276:000000000-BLYN8:1:1101:16022:4820 2:N:0:1
GGACTACCAGGGTTTCTAATCCTGTTTGCTCCCCACGCTTTCGCACCTGAGCGTCAGTCTTCGTCCAGGGGGCCGCCTTCGCCACCGGTATTCCTCCAGATCTCTACGCATTTCACCGCTACACCTGGAATTCTACCCCCCTCTACGAGACTCAAGCTTGCCAGTTTCAAATGCAGTTCCCAGGTTGAGCCCGGGGATTTCACATCTGACTTAACAAACCGCCTGCGTGCGCTTTACGCCCAGTAATTCCG
+
CCCCCGGGGGGGGGGGGGGGGGGGGGGGGGGGGGGGGGGGGGGGGGGGGGGGGGGGGGGGGGGGGGGGGGGGGGGGGGGGGGGGGGGGGGGGGGGGGGGGGGGGGFGGGDGGGGGGGGGGGGGGGGGGGFGGGGGGGGGGGGGGGGGGCEGGGGGGGGGGGGGGGGGGGGGGGGGGGGGCFGFGGGDFGGCGGGGGEEGDCFDFFFF7FGDD7DGGGFGGEG><(5>E63)<D:CBFBD?C>1<D*74F:2
@M03364:276:000000000-BLYN8:1:1101:15763:4833 2:N:0:1
GGACTACTGGGGTATCTAATCCTGTTTGCTCCCCACGCTTTCGAGCCTCAGCGTCAGTTACAGACCAGAGAGCCGCCTTCGCCACTGGTGTTCCTCCATATATCTACGCATTTCACCGCTACACATGGAATTCCACTCTCCTCTTCTGCACTCAAGTCTCACAGTTTCCAATGACCCTCCCCGGTTGAGCCGGGGGCTTTCCCATCAGACTTAAGAAACCGCCTGCGCTCGCTTTACGCCCAATAAATCCG
+
CCCCCDFGFFGGGGGGGGGFGGGGGGGGGGGGCGGGGDGGGGGGGDGGGGGGGGGDGGFGGFGGGGGGFFC:FGDGGGGGGGGGGGGGGGGGGGGAFGGGGGFGGGGGGGGGGGGGCEEECFFFGGGGGF?E9AEFGCGGGGGGGFGGCC=?FFGGFGGG,CDG?EDD=DEFGDE,@DF6=@BEFCC6C@?EEGGG=EGFD+,C+968*0688>CG7>:=8587@FB>2;>BGGF)*-;EGE0>CFF<*C5
@M03364:276:000000000-BLYN8:1:1101:7182:4849 2:N:0:1
GGACTACAAGGGTATCTAATCCTGTTTGCTCCCCACGCTTTCGAGCCTCAGCGTCAGTTACAGACCAGAGAGCCGCCTTCGCCACTGGTGTTCCTCCATATATCTACGCATTTCACCGCTACACATGGAATTCCACTCTCCTCTTCTGCACTCAAGTCTCCCAGTTTCCAATGACCCTCCCCGGTTGAGCCGGGGGCTTTCACATCAGACTTAAGAAACCGCCTGCGCTCGCTTTACGCCCAATAAATCCG
+
CCCCCGGGGGGGGGGGGGGGGGGGGGGGGGGGGGGGGGGGGGGGGGGGGGGGGGGCGGGGGGGEGGGGGGGGGGGGGGGGGGGGGGGGGGGGGGGGGGGGGGGGGFGGGGGGGGGGGGGGGGGGCDGGFFFGGGGGGGGGFFGGFGGFC;EFGD8D=F,@E8?EG>FGGGGGGGGGGFGGGGGEECEGFFFGGCC?EGF6:DFGFGGGGGGGFFGGGGGF:CEF<),065BEGGGFFFGGDDFF6>?>CG5
@M03364:276:000000000-BLYN8:1:1101:4785:4863 2:N:0:1
GGACTACACGGGTAGCTAATCCTGTTTGCTCCCCACGCTTTCGCACCTGAGCGGCAGTCTTCGGCCAGGGGGCCGCCTTCGCCACCGGTATTCCTCCAGGTCTCTACGCATTTCACCGCTAGACCTGGAATTCTACCCGCCTCTACGATGCTCAAGCCTGCCAGTTTCAGATGCAAGTCCCAAGTTAACCTGGGGGCTTTCACATCTGTGCTAATGAACCTCGGCCGTGCGCTTTCAGCCCAGTTTGCCCG
+
66--8,6EFCF+6+,CFE<;,CEFGGGEE@66C@EG7@8@C@FBC@+4C,6,8+66+6C@F<6,66+6,86@CCF:FCEEDGCBE8FFGE<C9A,FFA,,,,,C4@F@:BCFFG9A8=C86+3568><,>@BFF=,,@+33:CCGAD+++3?,,4,>5,,,8:,@;,6:2,,59CC725;2D,2>;EF,,4,/4=/5*;C0+41:0+++++;;7@>C+C*)2)(()404)05<*1)/)+;55(/***)20*
@M03364:276:000000000-BLYN8:1:1101:24969:4866 2:N:0:1
GGACTACTGGGGTATCTAATCCTGTTTGCTCCCCACGCTTTCGCACCTGCGCGTCAGTCTTCGTCCAGGGGGCCGCCTTCGCCCCCGGTATTCCTACAGATCTCTACGGATTTCACCGCTACCCCTGGAATTCTCACCCCCTCTACGAGGCTCAAGCTGACCCGTAGCAGATGAAGTTCCCAGGTTGATCCCGGGGATTTCACATCTGACTTCATCAACCGCCTGCGTTGCTTTTAAGCCCAGTAATTCCC
+
C<@C@FGFFCFEFGDFG,C,@@CA<EGFF,C@DE<7:@FE<FF;,@FEF,@:@C::6CFFEGGFF,,9C,@:CFG>:4CG<FF,8C:FF@DE?FE<F,B9<F,E;<CF+++85AFBF++@FG8,8+3<8F3>FF,,,8@F83BF,@D68**;D9EFF389D,,4***4D92,,,4>C,,1,2BBF9C6,6,,*=18CCFGG7:+1*3++223+1@C*2*:>50(()(7-85*0:*)).0ACF(022942**
@M03364:276:000000000-BLYN8:1:1101:19593:4949 2:N:0:1
GGACTACTGGGGTATCTAATCCTGTTTGCTCCCCACGCTTTCGAGCCTCAGCGTCAGTTACAGACCAGAGAGCCGCCTTCGCCACTGGTGTTCCTCCATATATCTACGCATTTCACCGCTACACATGGAATTCCACTCTCCTCTTCTGCACTCAAGTCTCCCAGTTTCCAATGACCCTCCCCGGTTGAGCCGGGGGCTTTCACATCAGACTTAAGAAACCGCCTGCGCTCGCTTTACGCCCAATAAATCCG
+
CCCCCGGGGGGGGGGGGGCFGGGGGGGGGGGFFGGGGGGGGGGGGGGGGFFGGEGGGGGGGGGGGGGGGGGGGGGGGGGGGGGGGGGGGGGGGGGGGGGFGEGAAGGGGGGGGGGGGGGGGGGGGGGGFFGGEGGGGGGGGGGGGGGGGGGGGGFGGGAFGGDGDFEEGGFG?FEDFGGGGGGGCE>EGGGGGGGGGGGGGGGFFGGG=CFFFBF7:>FC8CD@FFFF@FF>*9C<F?GGGDFF4FFFGFG
@M03364:276:000000000-BLYN8:1:1101:14568:4975 2:N:0:1
GGACTACCAGGGTTTCTAATCCTGTTTGCTCCCCACGCTTTCGAGCCTCAGCGTCAGTTACAGACCAGAGAGCCGCCTTCGCCACTGGTGTTCCTCCATATATCTACGCATTTCACCGCTACACATGGAATTCCACTCTCCTCTTCTGCACTCAAGTCTCCCAGTTTCCAATGACCCTCCCCGGTTGAGCCGGGGGCTTTCCCATCAGCCTTAAGAAACCCCCTGCGCTCGCTTTACCCCCAATAAATCCG
+
CCCCCGGFFGGGGGGGGGGGGGGGGGGGGFGGGGGGGGGGGGGGGGGGGGGGGGGEGGGGGGGGGGGGGGGGGGGGGGGGGGGGGGGGGGGGGGGGGGGCDGGGGGGGGGGGCFGGGGGGGGGGGGGGFFGGFGGGGGGGGGGGGFGGGGGGGGGGGGGFE==DFGDG8>;D,,6DCEGGGEG+@B+51D:8EEG>*BF6++,41****2?DFF7:D5C6)=52(),)().)9<5)*)3A:><5CG=)CC7
@M03364:276:000000000-BLYN8:1:1101:4468:5006 2:N:0:1
GGACTACAGGGGTATCTAATCCTGTTTGCTACCCATGCTTTCGAGCCTCAGCGTCAGTTACAGACCAGACAGCCGCCTTCGCCACTGGTGTTCTTCCATATATCTACGCATTTCACCGCTACACATGGAGTTCCACTGTCCTCTTCTGCACTCAAGTTTCCCAGTTTCCGATGCACTTCTTCGGTTGAGCCGAGGGCTTTCACATCAGACTTAAGAAACCGCCTGCGCTCGCTTTACGCCCAATAAATCCG
+
CCCCCEG<AFGGGBFGGGGGGGGGGGGGGG,CFGGEFGEGGGGGGGGGGGCFGGGGGFGGG<E<FGGG8,EFFGDEGGGGGGGGGGGGGGGGG<EFF<9FF?EGGGGGGGGGGGGGFFCC@FEGEGGGG?FFGG,EEEDFGFGFCCFGGGCFGGFFEAFFGGGDFEDFG86CCE,@,@EC8DFGGD=FFG8C+3>@>EF<+=@+BCDGGGGF7>2B2AF?BDA?265A=;/88*:4=;GGD.1A<G67:DD
@M03364:276:000000000-BLYN8:1:1101:19451:5042 2:N:0:1
GGACTACTAGGGTATCTAATCCTGTTTGCTCCCCACGCTTTCGCGCCTCAGCGTCAGTTACAGACCAGAGAGCCGCCTTCGCCACTGGTGTTCCTCCATATATCTACGCATTTCACCGCTACACATGGAATTCCACTCTCCTCTTCTGCACTCCAGTCTCCCAGTTTTGAGTGACCCTCCTCGGTTGAGCCGAGGGCTTTCACACCCAACTTAAAAGACCGCCTGCGCGCGCTTTACGCCCAATAATTCCG
+
CCCCCGGGGGGGGGGGGGGGGGGGGGGGGGGGGGGGGGGGGGGGGGGGGGGGGGGDEFGGGGGGGGGGGGGGGGGGGGGGGGGGGGGGGGGGGGGGGGGGGGGGGGGGEGGGGGFGGEGGGGGFGGGGFGGGGGGGGGGGGFGGGFGGFGFGEGGGGGGGGGGGGGGGGGGGGGGG8@8>@EEGGGGFGGGGDGEGDEFCFFGGFD;FCDGGGDDDGFGGFGFF@FBB@DDFGGF4F<CEGF0:<FFFGG<
@M03364:276:000000000-BLYN8:1:1101:24898:5049 2:N:0:1
GGACTACTGGGGTATCTAATCCTGTTTGCTCCCCACGCTTTCGAGCCTCAGCGTCAGTTACAGACCAGAGAGCCGCCTTCGCCACTGGTGTTCCTCCATATATCTACGCATTTCACCGCTACACATGGAATTCCACTCTCCTCTTCTGCACTCAAGTCTCCCAGTTTCAAATGACCCTCCCCGGTTGAGCCGGGGGCTTTCACATCAGACTTACGAAACCGCCTGCGCTCGCTTTACGCCCAATAAATCCG
+
CCCCCGGGGGGG@FGGGG<FG9@FGGGGGGGGGGGGGGGGGGGGGGGGGGGGGGGGGGGGGAFFGFFGCEGGGGDGGGGGDEGGG=FFGGGGGGFGGGGGGGGF;FFGGGGGGGGGFGGGG>FFFAAFFFGFDGGGGDF=EGF=7CEE;AEFDEGDDF9C9@EFFE@D,>>FFGF8=,@C8+6+@++@<FFC9C5EGGF,0+,4B*;C44CGG7839*::55>@;:>5(207>C3<@3CEE>4@FGF<GGD
@M03364:276:000000000-BLYN8:1:1101:4850:5052 2:N:0:1
GGACTACCGGGGTATCTAATCCTGTTTGCTCCCCACGCTTTCGCACCTGAGCGTCAGTCTTCGTCCAGGGGGCCGCCTTCGCCACCGGTATTCCTCCAGATCTCTACGCATTTCACCGCTACACCTGGAATTCTACCCCCCTCTACGAGACTCAAGCTGACCAGTATCAGATGCAGTTCCCAGGTTGAGCCCGGGGATTTCACATCTGACTTAATCAACCGCCTGCGTGCGCTTTACGCCCAGTAATTCCG
+
CCCCCFFFCGGGGGGGGGGGGGGGFGGGGGGGGGGGGGGG,FFEEGGGFFGGGGGGGFGGGGFGGG>EGFDE@FGGGGGGGGGGGGGGGGGGGGGGGGGGFGGFFFGGGGGGGGFGGGGEGD9F8,ADFGGGGFF9FFGGGGG6ACEGGGGGGBFCF>89FF?DGGGGFGFGFGGGGGGGGGGGFFGGDGGGGGEGCGDFFC++;DFGGGFFDC7@;=FGFC::0>>D?E@:<DG4=?EE=>?)::=<FG0
@M03364:276:000000000-BLYN8:1:1101:22244:5053 2:N:0:1
GGACTACAGGGGTTTCTAATCCTGTTTGCTCCCCACGCTTTCGAGCCTCAGCGTCAGTTACAGACCAGAGAGCCGCCTTCGCCACTGGTGTTCCTCCATATATCTACGCATTTCACCGCTACACATGGAATTCCACTCTCCTCTTCTGCACTCAAGTCTCCCAGTTTCCAATGACCCTCCCCGGTTGAGCCGGGGGCTTTCACATCAGACTTAAGAAACCGCATGCGCTCGCTTTACGCCCAATAAATCCG
+
CCCCCFFCGGGGGGGGGGDFGFGGGGGGGGGGG7FEGEGGGGGGGGEGFFFFEGGEG9FGGGGGGDFFEC8FGGGGGGGAFGEGGFFFFE=?9@,EFCFGGFEEEEDGEEFGGGFFB7FEE+9=FFGCBCAE=FCFCF=?8=DDFGGGGG@8D8EGGCFGGGFGGGGGGG,>=E8DFCEGGGG6FGGGGEGGGEECCEFG871B>FFGGCG7CDCGCD86>G)/(/6>95>>55F4*-//7<6FF79479C
@M03364:276:000000000-BLYN8:1:1101:9197:5095 2:N:0:1
GGACTACAGGGGTTTCTAATCCTGTTTGCTCCCCACGCTTTCGAGCCTCAGCGTCAGTTACAGACCAGAGAGCCGCCTTCGCCACTGGTGTTCCTCCATATATCTACGCATTTCACCGCTACACATGGAATTCCACTCTCCTCTTCTGCACTCAAGTCTCCCAGTTTCCAATGCATACAATGGTTGAGCCACTGCCTTTTACACCAGACTTAATAAACCACCTGCGCTCGCTTTACGCCCAATAAATCCGG
+
CCCCCG@CFGG@FGGGFGGFFFGGGGGGAFGEFGGEGEGGGGGF<FEGGGFGD:8@FFGGEEFFFFFCCFGEDACGG7FAFF?=CFFECFGGC9ECGG,?FCGGFG?D@FFGGGGGFD=@@FFFDEFCFFF8??FBAEFE>AD99=@,>DFDC?FGGGGFFGD8D9DE,@;E?F9DAFGDGG?DD+@,@C>DC?CFFCEC98E89DGFGDD78@CGGC@>AEA)<?BF9>58FFCEE=88=F@FFGF)>C/
@M03364:276:000000000-BLYN8:1:1101:22911:5105 2:N:0:1
GGACTACTAGGGTATCTAATCCTGTTTGCTCCCCACGCTTTCGAGCCTCAGTGTCAGTTACAGGCCAGAGAGCCGCTTTCGCCTCCGGTGTTCCTCCATATATCTACGCATTTCACCGCTACACATGGAATTCCACTCTCCTCTTCTGCACTCAAGTCTCCCAGTTTCCAATGACCCTCCCCGGTTGAGCCGGGGGCTTTCACATCAGACTTAAGAAACCGCCTGCGCTCGCTTTACGCCCAATAAATCCG
+
9CCCCGGGGGGGGGGGGGF@DFGGGGGGGGGGFGGGDGFGFFGGGGGGGFGGFGGGGFGGGGGGGGGGFG@FGGGGGGGFGGGFCGGGGGGGFFGGFCF,AAFGFGGGGDGCFGDGGE@EBF:EEDGFE=EFG9EFGGFDCFGFDFGGGF@DFGEGGGDFDFGFGC;AFFGGFCE8DFGGGEGD@EE6?FCEE>EEGGGFFFGFF4+9*;?FC7BF+;FGFDE@FF9D0B3;CG3<=:CEGF(7>GF4FF<
@M03364:276:000000000-BLYN8:1:1101:14847:5168 2:N:0:1
GGACTACTGGGGTTTCTAATCCTGTTTGCTCCCCACGCTTTCGAGCCTCAGCGTCAGTTACAGACCAGAGAGCCGCCTTCGCCACTGGTGTTCCTCCATATATCTACGCATTTCACCGCTACACATGGAATTCCACTCTCCTCTTCTGCACTCAAGTCTCCCAGTTTCCAATGACCCTCCCCGGTTGAGCCGGGGGCTTTCACATCAGACTTAAGAAACCGCCTGCGCTCGCTTTACGCCCAATAAATCCG
+
CCCCCGGGGGGGGGGGGGGGGGGGGGGGGGGGGGGGGGGGGGGGGGGGGGGGGGGGGGGGGGGFGGGGGGGGGGGGGGGGGGGGGGGGGGGGGGGGGGGGGGGGGGGFGGGGGEGGGDGECGGGGGGGFFGGGGGGGGGGGGGGGGGGGGGGGGFGF,>FGGGGGGGGGGGGGGGGGGFGEG>EFEGGFGGGGGGGGGGGG7FCCCFGGGGG7CGGCDGGFGF;6AB>6BDFGG:9F?GEGF64CG?AFFD
@M03364:276:000000000-BLYN8:1:1101:11955:5193 2:N:0:1
GGACTACTGGGGTTTCTAATCCTGTTTGCTCCCCACGCTTTCGAGCCTCAGCGTCAGTTACAGACCAGAGAGCCGCTTTCGCCTCCGGTGTTCCTCCATATATCTACGCATTTCACCGCTACACATGGAATTCCACTCTCCTCTCCTGCACTCAAGTCTCCCAGTTTCCAATGCACACAATGGTTGAGCCACTGCCTTTTACATCAGACTTAAGAAACCACCTGCGCTCGCTTTACGCCCAATAAATCCGG
+
CCCCCCDFGGGGFGGGGGGGGFGGGGGGGGFFFGGGGGGGGGGFGECEGGGGGEEFFGGGGGGGGGGGCCFGGGGGCCFGGCFGGGGGG7?FFFFFGGEFGGGGGGFFGGEFFGFGC@CEFFGFFD@FGGGGGGGGGGGG,@?DDFFGGGGGF?EFGGAEGECGFFGGGGGGGGGGGGE69D6>FGCGC@3:CCFGGGGGCCFGFCFGGGGDFGFCF4C?FCFF2A>>2?BEFGCC;8CECF@FDGFCGDD
@M03364:276:000000000-BLYN8:1:1101:18829:5223 2:N:0:1
GGACTAAGGGGTTTCTAATCCTGTTTGCTCCCCACGCTTTCGAGCCTCAGCGTCAGTTACAGACCAGAGAGCCGCCTTCGCCACTGGTGTTCCTCCATATATCTACGCATTTCACCGCTACACATGGAATTCCACTCTCCTCTTCTGCACTCAAGTCTCCCAGTTTCCAATGACCCTCCCCGGTTGAGCCGGGGGCTTTCACATCAGACTTAAGAAACCGCCTGCGCTCGCTTTACGCCCAATAAATCCGG
+
CCCCCGGGGGGGGGGGGGGGGGGGGGGGGGGGGGGGGGGGGGGGGGGGGGFGGGFGGGGGGGGGFGCCFEFGGDGGGGGGGGGGGGFGGGGGGGGFGGGGGGGGGGGDGGGGGGGGGDGGGGGGGGGFAFFFGGGGGGGGGFGFGGGGGFGGFGGGFFFGGGGGDFFFGGGGGDEGFGCGEGCGGCFFC@CECEGGGGGGGGGGFFF*?C2BFGFFFGEE:C>;?30:2>@>FG=<:<EDE)():C74CDC
@M03364:276:000000000-BLYN8:1:1101:14452:5233 2:N:0:1
GGACTACTCGGGTTTCTAATCCTGTTTGCTCCCCACGCTTTCGCACCTGAGCGTCAGTCTTCGTCCAGGGGGCCGCCTTCGCCACCGGTATTCCTCCAGATCTCTACGCATTTCACCGCTACACCTGGAATTCTACCCCCCTCTACGAGACTCAAGCCTGCCAGTTTCGGATGCAGTTCCCGGGTTGAGCCCGGGGATTTCACATCCGACTTGACAGACCGCCTGCGTGCGCTTTACGCCCAGTAATTCCC
+
CCCCCGGGGGGGGGGGGCGGGGGGGGGGGGGGGGGGGGGGGGGGGGGGGFGGGGGGGGGGGGGGGGGFFGGGGGGGGGGGFGEGGGEGGGGGGG,FGCG9EEEGGGGGECFGGGGGGGGGD7FGGFGDGGGFDFCDEDFGGGGGCFG+>+@;D8EFFFFGGEGGFGFGEE5*:C?EGE7EFGD>FDG?CGCCE=E=>EFEFFF=AGG39DGGFCC29CCFFGF?FF073>>BDDFBFFGGG3:?CG9)*:*
@M03364:276:000000000-BLYN8:1:1101:7396:5234 2:N:0:1
GGACTACTCGGGTTTCTAATCCTGTTTGCTCCCCACGCTTTCGCGCCTCAGCGTCAGTTACAGACCAGAGAGCCGCCTTCGCCACTGGTGTTCCTCCATATATCTACGCATTTCACCGCTACACATGGAATTCCACTCTCCTCTTCTGCACTCAAGTCTCCCAGTTTCCAATGACCCTCCCCGGTTGAGCCGGGGGCTTTCACATCAGACTTAAGAAACCGCCTGCGCTCGCTTTACGCCCAATAAATCCG
+
CCCCCGGGGGGGGGGGGGGGGGGGGGGGGGGGGGGGGGGGGGGGGGGGGGGGGGGGGGGGGGGGGGGGGGGGGGGGGGGGGGGCFGGGGGGGGGGGGGGGGGGGGGGGGGGGGGGGGGGEGGGGFGGGFBFGADFGDGGGFGFGFCFGFGGGCFGGBFGGGGGGGGGGGGGGGDFGEFGEGGG6FGGCGGFEEEGGCECFDFGGF4?F*67FG++1;*CC>EE?(0(0,77)*79)03>EGD6FCFFFDD9
@M03364:276:000000000-BLYN8:1:1101:26471:5262 2:N:0:1
GGACTACTGGGGTGTCTAATCCTGTTTGCTCCCCACGCTTTCGAGCCTCAGCGTCAGTTACAGACCAGAGAGCCGCCTTCGCCACTGGTGTTCCTCCATATATCTACGCATTTCACCGCTACACATGGAATTCCACTCTCCTCTTCTGCACTCAAGTCTCCCAGTTTCCAATGACCCTCCCCGGTTGAGCCGGGGGCTTTCACATCAGACTTACGAAACCGCCTGCGCTCGCTTTACGCCCAATAAATCCG
+
CCC9,6CAFFGGG+@FF9CEEFGGFF9EFFGFFEFCF@,BFCBFGD:FC@8DC7,,BFEC<F9,,CFF<F6@FCBBC:@FGCG=CEFF6:FFAFFGGFGGGGEGGGA@@EFGFFGGCEC6F7FGFCFFFCED=EAD,@98>EF+DFDDGF8+7,@DD=DB,>833C,@F=,,1EF=DFEE6=BE+@E?E@,@5CDEGEC,+=@CA688CDFFG+7:<DGGF5511;6A9@EFG3><F?CEEDB5C*9>CC7
@M03364:276:000000000-BLYN8:1:1101:17239:5279 2:N:0:1
GGACTACAGGGGTTTCTAATCCTGTTTGCTCCCCACGCTTTCGAGCCTCAGCGTCAGTTACAGACCAGAGAGCCGCCTTCGCCACTGGTGTTCCTCCATATATCTACGCATTTCACCGCTACACATGGAATTCCACTCTCCTCTTCTGCACTCAAGTCTCCCAGTTTCCAATGACCCTCCCCGGTTGAGCCGGGGGCTTTCACATCAGACTTAAGAAACCGCCTGCGCTCGCTTTACGCCCAATAAATCCG
+
CCCCCFDFGGGGFGGFGGGGFGGGGGGCFGGGGGG@@GGGGGGGGGGGGFFGEGGGGGGGGGCCGGG@CE,8CEE7EGFFGDFEDGFCFFFGFF,?FGGEFGDFEGFFDCEGGG9EFFGE+@4AFCF?B9CEGGCGF8,EFGGFGGG;9@ECDD,8E=9=EF88>D;EAEEFCEFGGGGG6EEGGGCFG7:5@EGGGG>FGF?FFGGD4FGGGFG7CFGGFD>??F(>@ED>*9F2=15CE>?44:4<G4/
@M03364:276:000000000-BLYN8:1:1101:19922:5341 2:N:0:1
GGACTACCAGGGTATCTAATCCTGTTTGCTCCCCACGCTTTCGAGCCTCAGCGTCAGTTACAGACCAGAGAGCCGCCTTCGCCACTGGTGTTCCTCCATATATCTACGCATTTCACCGCTACACATGGAATTCCACTCTCCTCTTCTGCACTCAAGTTTCCCAGTTTCCAATGCACTTCCCCGGTTGAGCCGGGGGCTTTCACTTCAGACTTAAGAAACCGCCTGCGCTCGCTTTACGCCCAATAAATCCG
+
CCCCCGF<@FGGG,CEFGGGGGGGGGGFGGGGGGGEGGGGGGGDGEGGGFGGGGGGGGGGG9F@FGGGFGFEGGGGGGGGGGGGGFGGGFGGGFGGGGGGGGFFGGGCEEGGFGGFFGCGGGGGGGGGFEGGGGGFGG,FGGGGBFGGGGGGGGGGB,,,CBADFGGGGFFGF,==,@E9DGGGFG6F7DB6:CC?5EGGGGGCFC+:C<FGG7++=<CC>GFFFF@815:)9CF9F6EGGF?:DC*6D69
@M03364:276:000000000-BLYN8:1:1101:15580:5364 2:N:0:1
GGACTACTGGGGTTTCTAATCCTGTTTGCTCCCCACGCTTTCGCACCTGAGCGTCAGTCTTCGTCCAGGGGGCCGCCTTCGCCACCGGTATTCCTCCAGATCTCTACGCATTTCACCGCTACACCTGGAATTCTACCCCCCTCTACGAGACTCAAGCTTGCCAGTTTCAAATGCAGTTCCCAGGTTGAGCCCGGGGATTTCACATCTGACTTAACAAACCGCCTGCGTGCGCTTTACGCCCAGTAATTCCG
+
CCCCCGGGGGGGGGGGGGGGGGGGGGGGGGGGGGGGGGGGGGGEDGGF<FGGGGGGGGGDC9FFGGEGG@@EFGFFGEGGGGGGG?FGG:FGFGGGGFGGGGFGGGGGGGGGGGGGFGGGGGGGDGGGGFGGGCFGF8@CCECFFGF8>EEGGGFGFGGCGGGGCGGGEFGGGGG7EGGGFFGGGGFFFFGGGGGC*:<?FDG>8CCGGFGGFCDFC<EG>D:;?F95(8>>DDGAF<GGGD?FFFF4C7*
@M03364:276:000000000-BLYN8:1:1101:22121:5369 2:N:0:1
GGACTACACGGGTATCTAATCCTGTTTGCTCCCCACGCTTTCGAGCCTCAGCGTCAGTTACAGACCAGAGAGCCGCCTTCGCCACTGGTGTTCCTCCATATATCTACGCATTTCACCGCTACACATGGAATTCCACTCTCCTCTTCTGCACTCAAGTCTCCCAGTTTCCAATGACCCTCCCCGGTTGAGCCGGGGGCTTTCACATCAGACTTAAGAAACCGCCTGCGCTCGCTTTACGCCCAATAAATCCG
+
CCCCCGGFEFGGGFFGGGGGGGGGGGGGGGGGGGGGGGGGGGGCFGGGGGGGGGGGGGFFCGGDEEGGGGFEGGGGGGGGGGGGGGGGGGGGGGFFFGGGGGGGGGFFGGGGGGGGGGDGEC@C9EAFGGGGGGGGGGGGGGGGGGGGGFGGGGG?CF;FAFGCFCEED9EGDGGCD?D>EECGEEGCDGGCE>E*?*;8DGG>FFGCFG;F7DDF7CEFF55<?FFFFFED<FG4?<CEG36>C7BBCG3
@M03364:276:000000000-BLYN8:1:1101:5527:5379 2:N:0:1
GGACTACCGGGGTTTCTAATCCTGTTTGCGCCCCAGGCTTTCGAACCTGAGCGTCAGTCTCCGTCCAGGGAGCCGCCTTCGCCACCGGTATTCCTCCAGATATCTACTCATTTCACCGCTCCACCTGGAATTCTACCCCCCTCTACAATACTCTATCTTACCAGTTTCAAATGCATTTCCCAATTTAAGTTATGGGTTTCTACATCTGACGTAATCAACAGCCTGCTTGCGCTTTACGCCCATTAATTCCT
+
BCCCCFF<+@@CC+F,E<@,F9CCED<,C+@,+7B,,CFFAF,,,6@FCFEGGFE,,CE9,,6,6@@C,,,6+B=FEDG@7FG,B<B+@:BC9,,AEFF9:,CE,<F,55:BFFDDGC7+64,:8:,,B3C=FB9@9@DC8CE+,8,>,@EF93,,,,,,@B,@B=@;,,,,5@,7<:A,,,@,@9;,,,2,,5,=,>*,++=7+5++++*:CF48@?E=68A((2/+.))87/9)11C=5)(/;@6)+;*
@M03364:276:000000000-BLYN8:1:1101:8620:5405 2:N:0:1
GGACTACTAGGGTTTCTAATCCTGTTTGCTCCCCACGCTTTCGAGCCTCAGCGTCAGTTACAGACCAGAGAGCCGCCTTCGCCACTGGTGTTCCTCCATATATCTACGCATTTCACCGCTACACATGGAATTCCACTCTCCTCTTCTGCACTCCAGTCTCCCAGTTTTGAGTGACCCTCCTCGGTTGAGCCGAGGGCTTTCACACCCAACTTAAAAGACCGCCTGCGCGCGCTTTACGCCCAATAATTCCG
+
CCCCCGFGGGGGGGGGGGGGGGGGGGGGGGGGGGGGGGGGGGGGGGGGGFFFGGGGGGGGGGGGGGGFFGGGGGGGGGGGGGGGGGGGGGGGGGGGGGGGGFGGGGGGGDCFGGGGGGGGGGGGCFGGGFFGGFFG,4@FGFFFCEFGGGGGGFF8,>EGGGGGGGGGFGGGGGGGF?DEFGGGGGGCFGGGGGGGGGCECCFD6C49DDGGGGF8CFG=>GFDFF05:EFEDGG38;EEC5(77:=AG:*
@M03364:276:000000000-BLYN8:1:1101:20204:5425 2:N:0:1
GGACTACCAGGGTTTCTAATCCTGTTTGCTCCCCACGCTTTCGAGCCTCAGTGTCAGTTACAGGCCAGAGAGCCGCTTTCGCCACCGGTGTTCCTCCATATATCTACGCATTTCACCGCTACACATGGAGTTCCACTGTCCTCTTCTGCACTCAAGTTTCCCAGTTTCCGATGCACTTCTTCGGTTGAGCCGAAGGCTTTCACATCAGACTTAAGAAACCGCCTGTGCTCGCTTTACGCCCAATAAATCCG
+
CCCCCGGFGGGGFFGGFFGGGGGGGGGGGGGGGGGGGGGGGGGGGGGGGFGGGGDFGFGGGGGGFGGGGFCFGGGGGGGGGGGGGGGGFGGFEGGGGGGGGGDCEFGGGGGGGGGGGGGCFF9EEFGGFFGGGGGGGGGGGGGGGGFEGGGGGGGGADFGCGGGGGGGGGDGGGDGGGGGGGGGGG>GGDGGCGDGGGGGFGCGFCFGCCGGGD7:CFGF>CFFFFFAEFD48DGFF;G7CF;;DGF?FD7
@M03364:276:000000000-BLYN8:1:1101:22508:5427 2:N:0:1
GGACTACAGGGGTTTCTAATCCTGTTTGCTCCCCACGCTTTCGAGCCTCAGCGTCAGTTACAGACCAGAGAGCCGCCTTCGCCACTGGTGTTCCTCCATATATCTACGCATTTCACCGCTACACATGGAATTCCACCCTCCTCTTCTGCACTCAAGTCTCCCAGTTTCCAATGACCCTCCCCGTTTCAGCCGGGGGCTTTCACATCAGACCTAAGCAACCGCCTGCGCTCCCTTTACGCCCACTAAATCCC
+
C<B@@<F@FFEBCGGGGCEG9FGFFGGCFGGGGGGGEGGEFF7<<,@EE@F8@FC7FFF9FECECFFGFFCB@FGGCCFFFC6:CE@FFFG:?FFEF8B,EF9,E<FFEGEGEF<FD:+44@,:,=AFFEGFFGEF,@F=EFFFDCGG,=,+=,,DDE;,@=8DAFFG8@EGGGG?,,@+@+@+8D,:,>FC*@:*7:B<?7=++*+*2;*;8***2*0:>CA7(22>95)877*)*4E*:;<52*9<DG*
@M03364:276:000000000-BLYN8:1:1101:14132:5443 2:N:0:1
GGACTACTCGGGTTTCTAATCCTGTTTGCTCCCCACGCTTTCGAGCCTCAGCGTCAGTTACAGACCAGAGAGCCGCCTTCGCCACTGGTGTTCCTCCATATATCTACGCATTTCACCGCTACACATGGAATTCCACTCTCCTCTTCTGCACTCAAGTCTCCCAGTTTCCAATGACCCTCCCCGGTTGAGCCGGGGGCTTTCACATCAGATTTAAGAAACGCCCTGCGCTCGCTTTACGCCCATTAAATCCG
+
CCCCCGFF8CFEGGGGFEFFGFFGGGGGGGGFGEFEFCEGFGGGGGGGGGGCGGFGGGGGGGGDGGGGGGAFGCFCFGGGGDBFGGGGFGGGGFGGGGGFGGGGFF9DFGGGGGGGGGGGGGGGGGGGFEFGGFEFFGE8EF83DFFGGGGGBF@8@=>FGD8EFF9CGFDGFFCFF8@>=CE+CECC7FDEDGGDEEB6:+B@F4+;*+14::C>C*A*):)2=5052)25>FF4@?GCE>(/2C*):6>
@M03364:276:000000000-BLYN8:1:1101:15746:5451 2:N:0:1
GGACTACAGGGGTTTCTAATCCTGTTTGCTCCCCACGCTTTCGAGCCTCAGCGTCAGTTACAGACCAGAGAGCCGCCTTCGCCACTGGTGTTCCTCCATATGTCTACGCATTTCACCGCTACACATGGAATTCCACTCTCCTCTTCTGCACTCAAGTCTCCCAGTTTCCAATGACCCTCCCCGGTTGAGCCGGGGGCTTTCACATCAGACTTAAGAAACCGCCTGCGCTCGCTTTACGCCCAATAAATCCG
+
CCCCC@FGFE;FGGGFFDCG9EFCFGGGGGGGFCCC@F@CGGG@D@@FCCG8FFGGGGGC<FDFFGGGGG?FGGDGGGCFFDC?FGCGGGGGG9EFFFGGG9@FGDDFEGEF9@DFFED8CC9=EAA8BACA,CEF;8=EFFGGGFGGEE88D8@,E,,6,36DFFGGC9EGECGCD,@CEEE6C+8CFG:@>EG>ECF?DC,+4;+**8<G=7C77*36>EB?;;,)(.:>GFCAFBGGDE05<F?9*99
@M03364:276:000000000-BLYN8:1:1101:26907:5458 2:N:0:1
GGAGTGCTAGGGGGGGGGGGGCGTGGGGCGGGGCGCGCGGGTGAGGGGGGGGGGGTGTGAGGGGCGAGAGAGCGGTGGGTGGCGGTGGGGGGCAGGGAGGGAGGGGGTGGGGTGACGTGTGCGGAGGGGGGGACGGACGCCGGGCGGGACCGGATGTGGGGGGGGGGCCGGGGGTCCAGAGGGGGGGGGTGTGGGCGGGGCACAGCGGGGGTCGCACACATGGGGGCACGCGGGACGAGACTGAAGGTGGG
+
868-8,;<,;6<::8+<**2/*1*2288+2*****/1*228*1+/++2**//82**/*2,,*//*/*/*1+1*//*11/*1*,2**1/*///**2*/225>12*2**2**11*/*0/*1+*2/*2:/8*//2*****/1**2/1/*1//**1*/*1++3****//28**//2/**/*+++2888*855**/*28**22:/))**)*1))/7)*/))))**)3.-,.,)(0.0)1)(0,****.)**0(0/7
@M03364:276:000000000-BLYN8:1:1101:16020:5508 2:N:0:1
GGACTACTCGGGTTTCTAATCCTGTTTGCTCCCCACGCTTTCGCGCCTCAGCGTCAGTTACAGACCAGAGAGCCGCCTTCGCCACTGGTGTTCCTCCATATATCTACGCATTTCACCGCTACACATGGAATTCCACTCTCCTCTTCTGCACTCCAGTCTCCCAGTTTTGAGTGACCCTCCTCGGTTGAGCCGAGGGCTTTCACACCCAACTTAAAAGACCGCCTGCGCGCGCTTTACGCCCAATAATTCCG
+
CCCCCGGGGGGGGGGGGGGGGGGGGGGGGGGGGGGGGGGGGGGGGGGGGGGGGGGGGGGGGGGGGGGGGGGGGGGGGGGGGGGGGGGGGGGGGFGGGGGGGGGGGGGGGGGGGGGGGGGGGGGGGGGGF9FGGGGGGGFGFGGGGGGGGGGGGGGGGGGGGGGGGGGG8CFGGGGFGFFEGGGGEGGGGGGGGGGGGGGFC@GCFGGGDDGGDG7=DGGGAG><<:@B1>B:5D<49:GDGFFFGGFFGC4
@M03364:276:000000000-BLYN8:1:1101:12875:5516 2:N:0:1
GGACTACTCGGGTTTCTAATCCTGTTTGCTCCCCACGCTTTCGCGCCTCAGCGTCAGTTACAGACCAGAGAGCCGCCTTCGCCACTGGTGTTCCTCCATATATCTACGCATTTCACCGCTACACATGGAATTCCACTCTCCTCTTCTGCACTCCAGTCTCCCAGTTTTGAGTGACCCTCCTCGGTTGAGCCGAGGGCTTTCACACCCAACTTAAAAGACCGCCTGCGCGCGCTTTACGCCCAATAATTCCG
+
CCCCCGGGGGGGGGGGGGGGGGGGGGGGGGGGGGGGGGGGGGGGGGGGGGGGGGGGGGGGGGGGGGGGGGGGGGGGGGGGGGC@FGGGGGGGGGGGGGGGFFGGGGFGGEGGGGGGGGGGGGGGGGGGFFGGFGGGFCEFGA?DGGGFGGGFGGGGGGGGGGGGGGGD?EGGGGGFGGGGFGEGGGDGGGFGGGGGGGGGGGGGFGGGGGGGGGGFFGGFDGFD<46:9BFFGGG>BBEGGF05C*84>FG
@M03364:276:000000000-BLYN8:1:1101:12001:5523 2:N:0:1
GGACTACAAGGGTATCTAATCCTGTTTGCTCCCCACGCTTTCGAGCCTCAGCGTCAGTTACAGACCAGAGAGCCGCCTTCGCCACTGGTGTTCCTCCCTATATCTACGCATTTCACCGCTACACATGGAATTCCCCTCTCCTCTTCTGCCCTCAAGTCTCCCAGTTTCCAATGACCCTCCCCGGTTGAGCCGGGGGCTTTTCCATTACAATTAAGAAACCGCCTTCGCTCGCTTTACCCCCAATAAATCCC
+
@C<<C<CAC@FGA,C@E9E<CFF9FGG,<EEFFGFGCFEGG,@,68FFFFFCE6C7BEGF,,,,CF<FGFF:FG7:FGG<<,FCB,9C,9:=,E,5E,=<95EF=,,<74BFF,,<FFDE+4,A9:=EEE?FEE9,44,4=,49B=CD>,=D?DF?=3,39>,,,8,,@>,7,69DF8CE8E=:FE6,,8>*:@EG**;C*+,++++2+++47+++;F?F.>D(6*()(;85*11)1)0;C.8:CF?<*7*
@M03364:276:000000000-BLYN8:1:1101:15584:5529 2:N:0:1
GGACTACAGGGGTATCTAATCCTGTTTGCTCCCCACGCTTTCGCACCTGAGCGTCAGTCTTCGTCCAGGGGGCCGCCTTCGCCACCGGTATTCCTCCAGATCTCTACGCATTTCACCGCTACACCTGGAATTCTACCCCCCTCTACGAGACTCAAGCTGACCAGTATCAGATGCAGTTCCCAGGTTGAGCCCGGGGATTTCACATCTGACTTACTCAACCGCCTGCGTTCGCTTTACGCCCAGTAATTCCG
+
CCCCCGGFGGDGGGGGGGGFGGGGGGGGGGGGGGGGGGGGGGGGGGGGGGGGGGGGGGGGGFFGGGGGGGGGGGEGGGGGGGGGGGGGGGFGGGGGGGG9EDGFFFAA>FGGGFFGBECDEGGGGGGGF<FGGGGDC@>FGGGGGGGDGDGGFFCFCCEFFDGGGFFGGECEGCGFFGDDF?FGBB6,<;B:ECEG55BC:7=FADGDC:>+;+;DFCGGFGFD;>0@()5><CC<F?GCG>:?F*=AFG9
@M03364:276:000000000-BLYN8:1:1101:19815:5540 2:N:0:1
GGACTACTGGGGTTTCTAATCCTGTTTGCTCCCCACGCTTTCGAGCCTCAGCGTCAGTTACAGACCAGAGAGCCGCCTTCGCCACTGGTGTTCCTCCATATATCTACGCATTTCACCGCTACACATGGAATTCCACTCTCCTCTTCTGCACTCAAGTCTCCCAGTTTCCAATGACCCTCCCCGGTTGAGCCGGGGGCTTTCACATCAGACTTAAGAAACCGCCTGCGCTCGCTTTCCGCCCAATAAATCCG
+
CCCCCGGGGGGGGGGGFGGGGGGGGGGGGGGFGGGGGGGGGGGFGGGGGGGFGGGGGGGGFFFFGGGGFGCFGGGGGGGGGGGGGGGGGGGGGGGGG8FGGGGGGGFFCEGGCGGGEFGGCFFGFGGGFFGFGGEFGGGGGGFFGFGGFGGGFEGGFFFG,D,>=EEAFGGG,EEE?=+C>88EGGGGGGGGGGDEGGGGGCFF+*48CFGGFGGG7*@CEGFFFF9>9BEBGGF)/8EG*70)0;=9FG5
@M03364:276:000000000-BLYN8:1:1101:13555:5550 2:N:0:1
GGACTACAAGGGTATCTAATCCTGTTTGCTCCCCACGCTTTCGAGCCTCAGCGTCAGTTACAGACCAGAGAGCCGCCTTCGCCACTGGTGTTCCTCCATATATCTACGCATTTCACCGCTACACATGGAATTCCACTCTCCTCTTCTGCACTCAAGTCTCCCAGTTTCCAATGACCCTCCCCGGTTGAGCCGGGGGCTTTCACATCAGACTTAAGAAACCGCCTGCGCTCGCTTTACGCCCAATAAATCCG
+
BCCCC?FFGGGCFFEFGGFFFGADGGGGGGGFFGGGGGGGGGGCFGCG@FGGGDGGGDFGGGGGG7FGFGGGGGGGGGGGGGGEGGGGGGGGGGGGGGGDEGGGGFGGGGGGGGGGGGGGGEFGGGGGF=FFGGGGGGGG8A?DGGGGFFF8E8EFGGGGGFGGGAFGE;EFGGGGD??EGGGDE8EF6BFGGGGC*:CEG>:@BC78;868DFF+;*:CDGFD0A65>DF3*C<6@(;E5)2@FC@4*9C
@M03364:276:000000000-BLYN8:1:1101:9143:5563 2:N:0:1
GGACTACTGGGGTATCTAATCCTGTTTGCTCCCCACGCTTTCGAGCCTCAGCGTCAGTTACAGACCAGAGAGCCGCCTTCGCCACTGGTGTTCCTCCATATATCTACGCATTTCACCGCTACACATGGAATTCCACTCTCCTCTTCTGCACTCAAGTCTCCCAGTTTCCAATGACCCTCCCCGGTTGAGCCGGGGGCTTTCACATCAGACTTAAGAAACCGCCTGCGCTCGCTTTACGCCCAATAAATCCG
+
CCCCCGGGGGGGGGGGGGGGGGGGGGGGGGGGGGGGGGGGGGGGGGGGGGGGGGGGGGGGGGGGGGGGFGDFGGGGGGGGGGGGGGGGGGGGGGGGGFGGGGGGGGGGGFGGGGGGGGGGGGGGGGGGFFGGGGGGD,@DGFGG9CFGGGGGGCGFFADGGGGGGGGGGGGGGGGD?DGGGGGGGGGGGGGGGGGGGGGGGGCFFGGGFF<FG++1;DFFFGF@0;(07BB@GCF>F?GCEF(<CFB):>C
@M03364:276:000000000-BLYN8:1:1101:10686:5584 2:N:0:1
GGACTACAGGGGTATCTAATCCTGTTTGCTCCCCACGCTTTCGCGCCTCAGCGTCAGTTACAGACCAGAGAGCCGCCTTCGCCACTGGTGTTCCTCCATATATCTACGCATTTCACCGCTACACATGGAATTCCACTCTCCTCTTCTGCACTCAAGTCTCCCAGTTTCCAATGACCCTCCCCGGTTGAGCCGGGGGCTTTCACATCAGACTTAAGAAACCGCCTGCGCTCGCTTTACGCCCAATAAATCCG
+
CCCCCGGGGGGGGGGGGGGGGGGGGGGGGGGCFGGGGGGGGFGGGGGGGGGGGGGGGFGGGGGGGGGGDGGGGGGGGGGFGFEGGGGGGGGGGGGGGGGGFGGGGFGGGGGGGGGFGGGG@GGGGFGGGFEGGGGGGGGGGGGFGFGAGGDFFCBD=FCGFGGGFFCECDFGC,3DFGFCGGGGGGGGGGGC>EGGEGGGFC7DFG>FGGFFDCCFD*6=>=DFDFFFFFE3CCFAFFGEEB0.7C?4>F9
@M03364:276:000000000-BLYN8:1:1101:19926:5593 2:N:0:1
GGACTACTAGGGTTTCTAATCCTGTTTGCTCCCCACGCTTTCGAGCCTCAGTGTCAGTTACAGGCCAGAGAGCCGCTTTCGCCTCCGGTGTTCCTCCATATATCTACGCATTTCACCGCTACACATGGAATTCCACTCTCCTCTCCTGCACTCCAGTCTCCCAGTTTTGAGTGACCCTCCTCGGTTGAGCCGAGGGCTTTCACACCCAACTTAAAAGACCGCCTGCGCGCGCTTTACGCCCAATAATTCCG
+
CCCCCGGGGGGGGGGGGGGGGGGGGGGGGGGFGGGGGGGGGGGGGGGGGGGGGGGGGGGFGGGGGGGGGGFGGGGGGGGGDGEGGFGGGCFGGGGGGGGGGFGGGGGDFDGGFGGGGGGC7FGGGGG?EEFGFGGGGGGGGGGGGGGGDGGGGGGGFC>DFGGGGGGG?EFGFDGGFFDEFGGGGGCGGGE8CEGEGGGGGGGGFDDGDGGGGGCGGGG64=BDDFFFFFFFGGGFFFDGGF<FG7B4CDG
@M03364:276:000000000-BLYN8:1:1101:8286:5603 2:N:0:1
GGACTACTCGGGTTTCTAATCCTGTTTGCTCCCCACGCTTTCGAGCCTCAGTGTCAGTTACAGGCCAGAGAGCCGCTTTCGCCACCGGTGTTCCTCCATATATCTACGCATTTCACCGCTACACCTGGAATTCCACTCTCCTCTCCTGCACTCAAGTCTACCAGTTTCCAATGCATACAATGGTTGAGCCACTGCCTTTTCAACCAGACTTAATCAACCACCTGCGCTCGCTTTTCGCCCAATAAATCCGG
+
CCCCCGGGGGGGGFGGGGGGGGGGGGGGGGGGGGGGGGGGGGG8CFGG<FGFGGGGGGGGAEE8FFGGDG<FFGGGCGGGGGGGGFGGEFGGGGGGGGCGGAFFGFGFGGGGGGGGGGGGGGGG,EFGGGFGG<EG;8EFGGGGC8EFGFGGG8DFD;9>EDGGCDFFGFGGGFG8,23,@9D3=+@<,@6@FGC,@EFF++,<6*C**3+5B;+=**@??EFBDB4>(6887**/55BEGF@FGG8/88C
@M03364:276:000000000-BLYN8:1:1101:13155:5630 2:N:0:1
GGACTACAAGGGTATCTAATCCTGTTTGCTCCCCACGCTTTCGAGCCTCAGTGTCAGTTACAGGCCAGAGAGCCGATTTCGCCACCGGTGTTCCTCCATATATCTACGCATTTCACCGCTACACATGGAATTCCACTCTCCTCTCCTGCACTCAAGTCTCCCAGTTTCCAATGCACACAATGGTTGAGCCACTGCCTTTTACATCAGACTTAAGAAACCACCTGCGCTCGCTTTACGCCCAATAAATCCGG
+
CCCCCGGFGGGGCFGFGGGGGGGGGGGGGGGGGGGGGGGGGGGGGEGGGGGGGGGGGGGGG9EFGGGGFGGGGGF@CEFF<FGDFGEGGGGDFFGGFGGGGGGCFDCFCGGGEGFDF?+@:@EGFGGFGGFEEEGGGGECFGGF,EFGGF?FGGGGGFGFGE8BDFGGAEADEGGGGGGFDE?BEECDFD?EGGC69EFF98E@9=FCFG@8+=>7*4,1@>AEBE29@FEEGG+>>=:CC;@FF7F32<<
@M03364:276:000000000-BLYN8:1:1101:24336:5707 2:N:0:1
GGACTACTAGGGTTTCTAATCCTGTTTGCTCCCCACGCTTTCGAGCCTCAGCGTCAGTTACAGACCAGAGAGCCGCCTTCGCCACTGGTGTTCCTCCATATATCTACGCATTTCACCGCTACACATGGAATTCCACTCTCCTCTTCTGCACTCAAGTCTCCCAGTTTCCAATGACCCTCCCCGTTTTAGCCGGGGGCTTTCACATCAGTCTTAAGAAACCGCCTGCGCTCGCTTTACGCCCAATAAATCCG
+
CCCCCCFG9;@FGDFCGAFFFFFFF9FFCECFFGGGGGGGGGGGCEFFFEGCGGGCE<EGFFD,CDFFFE8FCEC7BEGGFFFC,EFFGGGGCEFG8=FAF9F9EEAFD@BFGGC<<C:@FFGFBB?CB:AEFFGFEEF@8A>FG9>FDD8A8FGCFFE==D8EGFGCDD,EDFE8DD6++@B+@D+,1>>C++*1*>B=:FG8+2+*++4BC7+87*<,0*),6F9D>8)55>F;@35:7>156*=AGG3
@M03364:276:000000000-BLYN8:1:1101:7807:5742 2:N:0:1
GGACTACAAGGGTTTCTAATCCTGTTTGCTCCCCACGCTTTCGAGCCTCAGCGTCAGTTACAGACCAGAGAGCCGCCTTCGCCACTGGTGTTCCTCCATATATCTACGCATTTCACCGCTACACATGGAATTCCACGCTCCTCTTCTGCACTCCAGTCTCCCAGTTTCCAATGACCTGCCCCGGTTGAGCCACTGCCTTTTACATCATACTTAAGAAACCACCTGCGCTCGCTCTACGCCCAATAAATCCG
+
@@-6A<FFFGG-;6C,CFCFEGCF;CEFDAFG@@E7CFGGG9:,C@FCEAF@FGEEFFC<DC6CEE<<@FCCFGD:F7:9BFGG:,:,C<FG9AEFC,?<FC=C;,<?F7,??,CE,+FC:4:=,E<8A,9AFGGG+++48=>=D;,9=,6+,,,68=,@DF,DF9@AFDGC=FA8,6,,@B88<EC6@D6D>C?A,>><*?:>==:+:=@+BC8CC*1C6A93>F>)5))8**9)3/B8C:=FGGF6:F8
@M03364:276:000000000-BLYN8:1:1101:24752:5766 2:N:0:1
GGACTACAAGGGGTTCTAATCCTGTTTGCTCCCCACGCTTTCGCACCTGAGCGTCAGTCTTTGTCCAGGGGGCCGCCTTCGCCACCGGTATTCCCCCAGATCTCTACGCATTTCACCGCTACACCTGGAATTCTACCCCCCTCTACGAGACTCAAGCTTGCCAGTTTCAAATGCAGTTCCCAGGTTGAGCCCGGGGATTTCACATCTGACTTAACAAACCGCCTGCGTGCGCTTTACGCCCAGTAATTCCG
+
@CCC,@F@6ECF+BCFGFEFGEFECEF@EFG@,BCFEGEEFFGDCGCEGE6<FGGC@,,CFFC@,,9C@,@CF6=CCGEE@F:CG8B>++:,CF,48+B,EF;FGGGGGG7=@,?@FGE>F:?AD3DAB8A>3CFG9D>C+6@04E638:::8,8,E@D8>337>3,733,,23>9FFFGDEE8F,,9<D?/78*:*3*3+2<@12@@7CC:+;FC75CC5E>,4;27:D:@)79>@(*::>??7:*5***
@M03364:276:000000000-BLYN8:1:1101:12337:5776 2:N:0:1
GGACTATGGGGTATCTAATCCTGTTTGCTCCCCACGCTTTCGAGCCTCAGTGTCAGTTACAGACCAGAGAGCCGCTTTCGCCTCCGGTGTTCCTCCATATATCTACGCATTTCACCGCTACACATGGAATTCCACTCTCCTCTCCTGCACTCAAGTCTCCCAGTTTCCAATGCACACAATGGTTGAGCCACTGCCTTTTACATCAGACTTAAGAAACCACCTGCGCTCGCTTTACGCCCAATAAATCCGG
+
CCCCCFGGFGGGGGGGGGGGGGGGGGGGGGGGGGGGGGGGGGGGGEGGGFGGGGFFFGFGGGCFFGGGGGGGGGGGGGGGGGGGGGEGGGGGGGGGGEFGGGGGGGGGGGGGGGGGGDGGGGGGGGGFFGGFGGGGGGGGGGGFGGGGGGGGGGGGFGFGFGGGGGGFGGGG8DFFGGFGGGFGFF8FGFFGGGCEGGGGGGGGFG5FFCF>7CG5DDGGFGFBBE=BAAEFGGGDB@>GDFE4+;FEDC
@M03364:276:000000000-BLYN8:1:1101:23125:5777 2:N:0:1
GGACTACCAGGGTATCTAATCCTGTTTGCTCCCCATGCTTTCGTACCTCAGCGTCAGTATTAGGCCAGATGGCTGCCTTCGCCATCGGTATTCCTCCAGATCTCTACGCATTTCACCGCTACACCTGGAATTCTACCATCCTCTCCCATACTCTAGCTTCCCAGTATCGAATGCAATTCCTAAGTTATGCTCAGGGATTTCACATCCGACTTAAAAAGCCGCCTACGCACGCTTTACGCCCAGTAAATCCG
+
CCCCC@EFGGGGGGGGGG9FDGGGGGGGGGGGGGGGGGGGGGGGGGGGGCFGGGGGGGGGGGGGGGG?FGGAFGGGGGGGGGGDGCCFFGGGGFFGGGE<EGGGGDFDEGGGFGGE<FCECEGGGGGGFGGGGG9EEGGFGGGGGGGGFGGGGGGGGGEGGGFGFGGGGGGF8;D8DFG8FACB,@E,@9,@D8DG8EF9+=EG7?CDDGDDGF7FGGF?DCB=@FF>2?AACDG46>EGG45?FG+)C*)
@M03364:276:000000000-BLYN8:1:1101:19205:5799 2:N:0:1
GGACTACTGGGGTTTCTAATCCTGTTTGCTCCCCATGCTTTCGCACCTGAGCGTCAGTCTTCGTCCAGGGGGCCGCCTTCGCCACCGGTATTCCTCCAGATCTCTACGCATTTCACCGCTACACCTGGAATTCTACCCACCTCTACGAGACTCAAGCTTGCCAGTTTCGAATGCAGTTCCCAGGTTGAGCCCGGGGATTTCACTTCTGACTTAACAAACCGCCTGCGTGCGCTTTACTCCCAGTAATTCCG
+
CCCCCFG9,EFGCEGGGCFGFGGGEFAFGG9ECFC,CFCCFFG,BFFGFGGCGGGGGGC9F<DFCFGGCCEGGGDG7FFEFGGGGB=FG>FGGEFCF,BEABFFFFGGGEGC?BFFGGGGGGGFGGGGGGGC9@3CD8,@C?FG9E+3>C8?8FDF9C94+>EFFGGF+8DFG9C9@F7,,,,@@E6CFFGDC8B:4;:CCGF1=677BFG>DC;777E555A?@5;81>EE3<CA=)CEGF))*>64>:2
@M03364:276:000000000-BLYN8:1:1101:16413:5800 2:N:0:1
GGACTACTGGGGTTTCTAATCCTGTTTGCTCCCCACGCTTTCGCACCTGAGCGTCAGTCTTCGTCCAGGGGGCCGCCTTCGCCACCGGTATTCCTCCAGATCTCTACGCATTTCACCGCTACACCTGGAATTCTACCCCCCTCTACGAGACTCAAGCTGACCAGTATCAGATGCAGTTCCCAGGTTGAGCCCGGGGCTTTCACATCTGACTTAACAGACCGCCTGCGTGCGCTTTACGCCCAGTAATTCCG
+
CCCCCFGGGGGGFEGGGFAFFFGGGFGGGFFFGGFGGGGGGGGCGGGFGGGGGGFFGGFFGGGGGGGGGGDGGGEGGFEGGDFFGGGGDFGGDGGGGGGGGGAEGGGFGGGEFGGGCFGEEGGGFGGGCFFGGGFGGGFGGEGGFFG>EGEGGGFGGGGGFEFCFEGGGGCFG9;9FGGGGGCFGCFGGGFCECEG*=86CCFCFGGGFGG7>FF7DFGGFG5:0>9E25>@GGFFF2;CC5(9:*9AGF9
@M03364:276:000000000-BLYN8:1:1101:21328:5848 2:N:0:1
GGACTACTAGGGTATCTAATCCTGTTTGCTCCCCACGCTTTCGCGCCTCAGCGTCAGTTACAGACCAGAGAGCCGCCTTCGCCACTGGTGTTCCTCCATATATCTACGCATTTCACCGCTACACATGGAATTCCACTCTCCTCTTCTGCACTCCAGTCTCCCAGTTTTGAGTGACCCTCCTCGGTTGAGCCGAGGGCTTTCACACCCAACTTAAAAGACCGCCTGCGCGCGCTTTACGCCCAATAATTCCG
+
@CCCCGGGGGGGGGGG9EGFGGGGGGGGGGGGGGFFGGGGGGGGGGGEG8EFGGCFGGGGGGCFGGGGGGGGGGGGEEGGGFEGGGGGGGGGGGGGGGGDGGGGGGFFGFEFFGGGGEGGGGGGFFGGF=<FFGGGGGGFFDEGGGGGGGGGGGFFGGGGGGEGGGDGDEGFFGGGGGGGGGGGCC>7CFFGGGD>CCGE;EG>4@DGF47CCFGGCGGGFGE@DF2:>BB:5CCAF:GGGE?F<*9AGG*
@M03364:276:000000000-BLYN8:1:1101:5363:5854 2:N:0:1
GGACTACTGGGGTTTCTAATCCTGTTTGCTACCCACACTTTCGAGCCTCAACGTCAGTTACAGTCCAGTAAGCCGCCTTCGCCACTGGTGTTCTTCCATATATCTACGCATTCCACCGCTACACATGGAGTTCCACTTACCTCTACTGCACTCAAGTTAACCAGTTTCCAATGCCATTCCGGAGTTGAGCTCCGGGCTTTCACATCAGACTTAATCAACCGTCGGCGCTCGCTTTACGCCCAATAAATCCG
+
CCCCCGGGGGGGGGGGGGGGGGGGGGGGGGGGGGGGGGGG9FFCGGGGFGGGGGFGDFGFGGGGGGFGGGGGGGGGGGGGGGGGGFGGG8EFGGFGGGGGGFGGGGGGGCEEGGGGGGGGGCFGGGFGFGGGGGGGGGDFFGGFGFF9EGGGGGGGGGFGG=9DFFGGGF9>=DGGGFGGGGEE=FFCCDFGFDGGCCFFD7E>>CD**;CBD@9=8CFF>>5)5?2:-)08CCF38(BEC>0AGFFEGGD
@M03364:276:000000000-BLYN8:1:1101:27165:5863 2:N:0:1
GGAGTGCACGGGGGGGGGAGGCGTGGGGGGCGGCGGGGGGGCGGGCGGGGGGGGGAGTGGGGGGGGAGGGGGGGGCGGGCGGGGGGGGGGGGGGGGGGGGGGGGGGGTGAGGTGACGTGTGGGGGGGGGGAGAGGGGGGGGGGGGGGGACGGCGTGTGGGGGTGGGGGGTGGGGTGGGGGAGGGGGGGGGGTGGGGGGGACACGGGGAGGGTCACACACGGCACGGCACGCAGAACGACACTGGGGGGGGG
+
888-8,6,,96:+67+<**2*+222::/*1******/*18>*1****28*/*/1**/+288*/8**11/**////*/2821***/8/8/821*/1**//5>*25C***/*22+/+,*1/+15**885/********/1***2*78>88*/*1*1*1*2/8*/*12/1/8*/*/8*18*1**1888>55*/8*//857CC*)***)//)/17*0******2)*)(-.()()))1)*(.(***)..*101)/7
@M03364:276:000000000-BLYN8:1:1101:6018:5869 2:N:0:1
GGACTACTCGGGTTTCTAATCCTGTTTGCTCCCCACGCTTTCGAGCCTCAGCGTCAGTTACAGACCAGAGAGCCGCCTTCGCCACTGGTGTTCCTCCATATATCTACGCATTTCACCGCTACACATGGAATTCCACTCTCCTCGTCTGCACTCAAGTCCCCCAGTTTCCAATGACCCTCCCCGGTTTAGCCGGGGCGTTTCACATCAGCCTTAAGAACCCGCCTGCGCTCCCGTTACGCCCACTAAACCCG
+
CCCCCCF@F;C76@,FCFF<EF6FG9CFF,FCFGCE@CC,,C@,CB@BACEFGGGC:<CACFFC8F,CCAAFGG7@F@@FGGCEE@,<CE=FAEGCFEEFA9;?ECEF+,B:,F9FF7B6C@:F9F?EBFEF,9@A,8ECEAF++>,6>=@=,8>E9>,@>@CED=>;@D9=D,==6@@EEC++@:3,,@D5*@>**4B58:BBA<+;*;7*2+2+1*=/.C:(1.()(0)0)*2()-AEGF0)7C4(77/
@M03364:276:000000000-BLYN8:1:1101:17783:5872 2:N:0:1
GGACTACACGGGTTTCTAATCCTGTTTGCTCCCCACGCTTTCGAGCCTCAGCGTCAGTTACAGACCAGAGAGCCGCCTTCGCCACTGGTGTTCCTCCATATATCTACGCATTTCACCGCTACACATGGAATTCCACTCTCCTCTTCTGCACTCAAGTCTCCCAGTTTCCAATGACCCTCCCCGGTTGAGCCGGGGGCTTTCACATCCGACTTAAGAAACCGCCTGCGCCCGCTTTACGCCCAATAAATC
+
B@-ACDGGGD7FBGCDFFDFC<EFFGEGGFFCFG8@CGGGGGG,EFGGFFGF@@,@@F<@FFGGGGGFEFCB<,CFCGECEEF::BE@FCEE9,CFFGFA?,@FA<F,@FF?FFFGGFCE7=,94AFGEF9=E5,EEFGCFGGGC=EFF=88>EEFFG,@BEGGGGG;ED9;=E@@8,DEEE6EFGG,,;DC55::*=8E:FF++**:9CCC7C++1***0*81(8(8(8573C5.9(2?E:3>FG4<G
@M03364:276:000000000-BLYN8:1:1101:12241:5873 2:N:0:1
GGACTACTGGGGTATCTAATCCTGTTTGCTCCCCACGCTTTCGAGCCTCAGCGTCAGTTACAGACCAGAGAGCCGCCTTCGCCACTGGTGTTCCTCCATATATCTACGCATTTCACCGCTACACATGGAATTCCACTCTCCTCTTCTGCACTCAAGTCTCCCAGTTTCCAATGACCCTCCCCGGTTGAGCCGGGGGCTTTCACATCAGACTTAAGAAACCGCCTGCGCTCGCTTTACGCCCAATAAATCCG
+
@CCCCFGGGGGGGGGFGGGGGGGGGGGGGGGGGGGGGGGGGGGGGGGGGGGFGGGGGEFGGGGGGGGGGGGGGGGGGGGGGGGGGGGGGGGGGGGGGGGGGGGGGGGGGGGGGFGG9FGGGGGGGGFGEFFGEFADGGBFEGGGF;EFGG8=DFFGGGFFGGGGGGGGGGFDDEFGGGGGGGGGGC696EFEEEGGGGGGGGGGFGGFCFGFCCFCGGGGFGFF@AFAB3AEDGGF?1CEGF?FGG=ADGG
@M03364:276:000000000-BLYN8:1:1101:12964:5908 2:N:0:1
GGACTACCAGGGTTTCTAATCCTGTTTGCTCCCCACGCTTTCGAGCCTCAGCGTCAGTTACAGACCAGAGAGCCGCCTTCGCCACTGGTGTTCCTCCATATATCTACGCATTTCACCGCTACACATGGAATTCCACTCTCCTCTTCTGCACTCAAGTCTCCCAGTTTCCAATGACCCTCCCCGGTTGAGCCGGGGGCTTTCACATCAGACTTAAGAAACCGCCTGCGCTCGCTTTACGCCCAATAAATCCG
+
CCCCCGFGGGGGEFGGGG9FFGGGGGGGGGGGGGGGGGGGGGGDFGGGGGGGGEGFGGGGGGGGGGGGGGFEGGGGGGGFDFFFGGGFEGGGGGGFG@FDGDFGGGGFGGGGGFAFDEFECFGGBDGGFGGGGGFFGGGGGGGGGDGG9@EDFD4EDFCEGGFGGGGGC,,>EDF88EGG+>CCGGGCGFFEGGGGCCGC87<+=<8CGGGG>8C@FGFC>E>;?FB308>:CF:A??CEGBB46DF>GFD
@M03364:276:000000000-BLYN8:1:1101:9893:5937 2:N:0:1
GGACTACAAGGGTATCTAATCCTGTTTGCTCCCCACGCTTTCGCGCCTCAGCGTCAGTTACAGACCAGAGAGCCGCCTTCGCCACTGGTGTTCCTCCATATATCTACGCATTTCACCGCTACACATGGAATTCCACTCTCCTCTTCTGCACTCCAGTCTCCCAGTTTTGAGTGACCCTCCTCGGTTGAGCCGAGGGCTTTCACACCCAACTTAAAAGACCGCCTGCGCTCGCTTTAGGCCCAATAATTCCG
+
CCCCCGGGGGGGGFGGGGGGGGGGGGGGGGFFGGGGGGGGGGGGGGGGDGGGGGGGGGGGGGGGGGGGGGGGGGGGGGGGGGGGGGGGGGGFGGGGGGGGGGGGGGGGGGGGGGGGGGGGGGGGGGGGGGGGGGGGGGGGGFGGGGGFEFF?EFFFGGGGGGFGGG9E?=8FF=FGGGGGGGCEEGGFFGGGGGGECFGGCCG74C747DCG7F+8C<FFBDD@F425,=>DDGF9+/CFEE0@4:F.0:0
@M03364:276:000000000-BLYN8:1:1101:4234:5944 2:N:0:1
GGACTACAGGGGTATCTAATCCTGTTTGCTCCCCACGCTTTCGAGCCTCAGCGTCAGTTACAGACCAGAGAGCCGCCTTCGCCACTGGTGTTCCTCCATATATCTACGCATTTCACCGCTACACATGGAATTCCACTCTCCTCTTCTGCACTCAAGTCTCCCAGTTTCCAATGACCCTCCCCGGTTGAGCCGGGGGCTTTCACATCAGACTTAAGAAACCGCCTGCGCTCGCTTTACGCCCAATAAATCCG
+
CCCCCGGGGGGGE@GGGFGGGGGGGGGGGGGGGGFGGGGGGGGGGGGGGGGGGGGGGGFGGAFGGGGGGFGGGGGGGGGGGGGGGGGGGGGGGFEGGGGGGGGGGGGGGEE=FGFGFGGGGGEGCGGGEAFFGGGGGGGGGGGGGGGGGGGGGGFFGCF;D8EGDFGG8EDFGGGGGGGGGEGGGGGGGGGGGGGGGGCFCCCFFGFFGGCFGGF7FGGF3:>FF:93(:>FGGCBF08EEE?@GGF27<9
@M03364:276:000000000-BLYN8:1:1101:13438:5949 2:N:0:1
GGACTACCAGGGTTTCTAATCCTGTTTGCTCCCCACGCTTTCGCACCTGAGCGTCAGTCTTCGTCCAGGGGGCCGCCTTCGCCACCGGTATTCCTCCAGATCTCTACGCATTTCACCGCTACACCTGGAATTCTACCCCCCTCTACGAGACTCAAGCTGACCAGTATCAGATGCAGTTCCCAGGTTGAGCCCGGGGATTTCACATCTGACTTAATCAACCGCCTGCGTGCGCTTTACGCCCAGTAATTCCG
+
CCCCCGGGGGGGGGGGGGGGGGGGGGGGGGGGGGGGGGGGGGGGGGGGGGGGGGGGGGGGGGGGGGGGGGGGGGGGGGGGGFGGGGGGGGGGGGGGGGGGGGGGGGGGGGGGGGGGGGGGGGGGGGGGFGGGGGGGGGFGGGGGGGF>EGGGG6DGFFFCFGGGGGFGGGDGGFGGGGFGFGGFFGCFGGGGGGGGGGGGGGGFFGGGDGGGGGD7D4CFFG32;ABD:EFFGGGBF2EGC3:FD7B<>>*
@M03364:276:000000000-BLYN8:1:1101:9068:5981 2:N:0:1
GGACTACTAGGGTATCTAATCCTGTTTGCTCCCCACGCTTTCGAGCCTCAGCGTCAGTTACAGACCAGAGAGCCGCCTTCGCCACTGGTGTTCCTCCATATATCTACGCATTTCACCGCTACACATGGAATTCCACTCTCCTCTTCTGCACTCAAGTCTCCCAGTTTCCAATGACCCTCCCCGGTTGAGCCGGGGGCTTTCACATCAGACTTAAGAAACCGCCTGCGCTCGCTTTACGCCCAATAAATCCG
+
CCCCCGGGGGGGGGGGGGGGGGGGGGGGGGGGGGGGGGGGGGGGGGGGGGGGGGFEGFEGGGGGGGGGFGGGGGGGGGGGGGGDDGGGGGGGGGGGGGGGGGGGGGGGGGGGGGGGGFGGGGGGFGGGFFGGGGGGGGGGGGGGGGGGGGG?46EGEFFGGGGGDFCGGGFGGGGGGGGGGGGGGGGDCFGGGGGGGGGCDCGGF8+**28CFCC7CFGGFGFFFFFF@FEFGGGBFFGGG@65DG4<CF7
@M03364:276:000000000-BLYN8:1:1101:24658:5987 2:N:0:1
GGACTACTGGGGTATCTAATCCTGTTTGCTCCCCACGCTTTCGAGCCTCAGCGTCAGTTACAGACCAGAGAGCCGCCTTCGCCACTGGTGTTCCTCCATATATCTACGCATTTCACCGCTACACATGGAATTCCACTCTCCTCTTCTGCACTCAAGTCTCCCAGTTTCCAATGACCCTCCCCGGTTGAGCCGGGGGATTTCACATCTGACTTAAGAAACCGCCTGCGCTCGCTTTACGCCCAATAAATCCG
+
CCCCCGGGGGGGGGGGGGGDGFGGGGGGGGGFGGGGGGGGGGGGGGGFFGGGGCFGGGGCE9FFFGGGGD@EGGGGGGEGGGGGGGGGGCFGGGDFFFGGGFGGGFFGGGGGFGGGGGGGGDFGGDDG?CEFFFGGDGGGGGGFEFC>@DEDFGGFEE@,6DFGAB>F,DFFGGGG86DEGGGGGGEGGGGDEGGG*;4AF8FFF*+=++;FCDB+:**ABEA0151A1BFFGGDFFFDE5)(.>C=6:*1
@M03364:276:000000000-BLYN8:1:1101:7061:6015 2:N:0:1
GGACTACCAGGGTTTCTAATCCTGTTTGCTCCCCACGCTTTCGAGCCTCAGCGTCAGTTACAGACCAGAGAGCCGCCTTCGCCACTGGTGTTCCTCCATATATCTACGCATTTCACCGCTACACATGGAATTCCACTCTCCTCTTCTGCACTCAAGTCTCCCAGTTTCCAATGACCCTCCCCGGTTGAGCCGGGGGCTTTCACATCAGACTTAAGAAACCGCCTGCGCTCGCTTTACGCCCAATAAATCCG
+
CCCCCGGGGGGGGGGGGGGGGGGGGGGGGGGGGGGGGGGGGGGGGGGGGGGGGGGGGGGGGGGGGGGGGGGGGGEGFFGGGGGGGGGGGGGGGGGGFGGGFG9E9EGGGGGGGGGGGGGGGGGGD@GFEFFGGGGFGGGGGGGGFGGGGGGGGGGGFD;BFFGG=EEGFGFFFFFGGGGGGGGGGGGCGCFGGGGGGGGGGGGF>DGGGGCGGGGGGGGGEED@FFFFBFFEGDF<7<DG=>6>FGFFGD9
@M03364:276:000000000-BLYN8:1:1101:11614:6030 2:N:0:1
GGACTACTGGGGTATCTAATCCTGTTTGCTCCCCACGCTTTCGAGCCTCAGCGTCAGTTACAGACCAGAGAGCCGCCTTCGCCACTGGTGTTCCTCCATATATCTACGCATTTCACCGCTACACATGGAATTCCACTCTCCTCTTCTGCACTCAAGTCTCCCAGTTTCCAATGACCCTCCCCGGTTGAGCCGGGGGCTTTCACATCAGACTTAAGAAACCGCCTGCGCTCGCTTTACGCCCAATAAATCCG
+
CCCCCGGGGGGGGGGFGGGGGGGGGGGGGGGGGDGGGGEGGGGGGGGGGGGGGGGGGGGGGGGGGGGGGGFGGGGGGGGGGGGGGGGGGGGGGGGGGGGGGGGGGGGGGGGGGGGFGGGDGFGGGGGGF?FFGDGGDFGGGGGFGGGGGGGGGGGGGGGGGGGGDFDGGGGGGFGDGGGDGGGGGGGFGGGGGGGGCD5ECDFFFGDCFFGCCGGGGGGGFGFF657A08>@DF*4@BEEGF:)*:94CFC
@M03364:276:000000000-BLYN8:1:1101:14996:6111 2:N:0:1
GGACTACAGGGGTTTCTAATCCTGTTTGCTCCCCACGCTTTCGAGCCTCAGCGTCAGTTACAGACCAGAGAGCCGCCTTCGCCACTGGTGTTCCTCCATATATCTACGCATTTCACCGCTACACATGGAATTCCACTCTCCTCTTCTGCACTCAAGTCTCCCAGTTTCCAATGACCCTCCCCGGTTGAGCCGGGGGCTTTCACATCAGACTTAAGAAACCGCCTGCGCTCGCTTTACGCCCAATAAATC
+
CCCCCGGGGGGGGGGGGGGGGGGGGGGGGGGGGGGGGGGGGGGGGGGGGGGGGGGGGGGGGGGGGGGGGGGGGGGGGGDGGFEGGGGGFGGGGGGGGGGFGCGCFGGGGGGGGGGGGGGGEGGGGFGCECFGGGGG9DGGGGGGAFGGGFGGGFCFAEFG9DFGCC,>:DCFFGGGGGGGGGGEG>E?FGGGGGGGGG5EFGGGFGGDCGGFGGGGGFGGFGF??A>A@EFFGG*4@6EEGBBFCGF4C
@M03364:276:000000000-BLYN8:1:1101:15335:6117 2:N:0:1
GGACTACTCGGGTTTCTAATCCTGTTTGCTCCCCACGCTTTCGCACCTGAGCGTCAGTCTTTGTCCAGGGGGCCGCCTTCGCCACCGGTATTCCTCCAGATCTCTACGCATTTCACCGCTACACCTGGAATTCTACCCCCCTCTACAAGACTCTAGCCTGCCAGTTTCGAATGCAGTTCCCAGGTTGAGCCCGGGGATTTCACATCCGACTTGACAGACCGCCTGCGTGCGCTTTACGCCCAGTAATTCCG
+
CCCCCGGGGGGGGCGGGGGGGGGGGGGGGGGGGGGGGGGGGGGGGGGGGGGGGGGGGGGGGGGGFGGGGGGGGGGGGGGGGGGGGGGGGGGGGFCGGGFGGGGGGGGGGGGGGGGGGGGGGGGGGGGGGGGGGGGGGFFEGGGGGGF=@FGGGGGGGGFGCGGGCF9CCDGGGGGFGFGGGGGGGGGGGGGGEGEG5:E?FGGGFGFCDC)9CFFGGCGD>E318@>@FFEBG5FAFBCEG>?/C:9)::7
@M03364:276:000000000-BLYN8:1:1101:9364:6127 2:N:0:1
GGACTACTCGGGTTTCTAATCCTGTTTGCTCCCCACGCTTTCGCACCTGAGCGTCAGTCTTCGTCCAGGGGGCCGCCTTCGCCACCGGTATTCCTCCAGATCTCTACGCATTTCACCGCTACACCTGGAATTCTACCCCCCTCTACGAGACTCTAGCTTGCCAGTTTCAAATGCAGTTCCCAGGTTGAGCCCGGGGATTTCACATCTGACTTAACAAACCGCCTGCGTGCGCTTTACGCCCAGTAATTCCG
+
CCCCCGGGGGGGGGGGGGGGGGGGFGGGGGGGGGGGGGGGGGGGGGGGGGGGGGGGGGGGGGGGGGGGGGGGGGGFGGGGGGECFGGGGGG9FGGGGGGGFGGGGGGGGGEGG9?FGGDGGGGGGDFGCGGGGFFGGD8FGCCDGGGGGGG78;DFFGGGGGG?3@DFGGFFFGGGGGGGGGGGFCFCC>DFGGGGGEG+;7=>=F:FGF7:7CGFCFFGFGFFFFFB:@EFG*75=:E8EE?6>CB)*:9
@M03364:276:000000000-BLYN8:1:1101:21416:6175 2:N:0:1
GGACTACTAGGGTTTCTAATCCTGTTTGCTCCCCACGCTTTCGAGCCTCAGTGTCAGTTACAGGCCAGAGAGCCGCTTTCGCCTCCGGTGTTCCTCCATATATCTACGCATTTCACCGCTACACATGGAATTCCACTCTCCTCTTCTGCACTCAAGTCTCCCAGTTTCCAATGACCCTCCCCGGTTGAGCCGGGGGCTTTCACATCAGACTTAAGAAACCGCCTGCGCTCGCTTTACGCCCAATAAATCCG
+
CCCCCGGGGGGGGGGGGGGGGGGGGGGGGGGGGGGGGGGGGGGGGGGGGGGGGGGGGGGGGGGGGGGFGGGGGGGGGGGGGGGGGGGGGGGGGGGGGGGGGGFGGGGGGGGGGFFGGGDGGGGGGGGGF5CEFCFGGGGGGGGGGGCCFFGFGG8DFGGGGGCGFGGGGFGGGGG8EFFGGGGEGGGFGFGCCGGGGGGGGGGGFFGDC4CGFGGG8CGGAGFFFFBB>DFEGFFBF?GGGE0>D>BBFG7
@M03364:276:000000000-BLYN8:1:1101:27271:6205 2:N:0:1
GGACTACCCGGGTTTCTAATCCTGTTTGCTCCCCACGCTTTCGAGCCTCAGCGTCAGTTACAGACCAGAGAGCCGCCTTCGCCACTGGTGTTCCTCCATATATCTACGCATTTCACCGCTACACATGGAATTCCACTCTCCTCTCCTGCACTCAAGTCTCCCAGTTTCCAATGCACACAATGGTTGAGCCACTGCCTTTTACATCAGACTGAAGAAACCACCTGCGCTCGCTTTACGCCCAATAAATCCGG
+
CCCCCGGGGGDGGC;EG9EFFFFGGGGGGGFGEFFGDFGGFGGFCEGGGGGFEGGGGGGFGFFGGGGGGGGGGGDCFDGG<CF,FFFCEFDGGGGGGGGEGGGGGGGGGGECBFFGGGGG>@EFGGFFFFGGGEGGGGF8FFF8DFGGDGG=,,8@EGGG9DDGC>FFGGCD8==DFFGFGGFFFGG6CBFGGGGGGDFFDGG@6+;9FF**;*2AFDFGFEFFB5@A?DBEDFDEB?GGGF;FC7@37>D
@M03364:276:000000000-BLYN8:1:1101:21994:6240 2:N:0:1
GGACTACTGGGGTTTCTAATCCTGTTTGCTCCCCACGCTTTCGAGCCTCAGCGTCAGTTACAGACCAGAGAGCCGCCTTCGCCACTGGTGTTCCTCCATATATCTACGCATTTCACCGCTACACATGGAATTCCACTCTCCTCTTCTGCACTCAAGTCTCCCAGTTTCCAATGACCCTCCCCGGTTGAGCCGGGGGCTTTCACATCAGACTTAAGAAACCGCCTGCGCTCGCTTTACGCCCACTAAATCCG
+
CCCCCGGGGGGGFFGGGGGGGGGGGGGGGGGGGGGGGGG;FGGGGGGGGGGGGGGFEGGGGGGGGGGGGGGGGGGGGGGGGGGGGGGGGFEGGGGGGGGGGGGGGGGGD7FFGGGGGGGGGGGGGGGGFEFGCGGGFGGGGGFDCFGGFDGDG=CGGGE;EGGGFA,ECFF9DGGGGFF>EGGDGGGGGGGGGDEGGGG6CFGFFG78*;FGGFG+;FGCEGFFFFFD@FFFGCGF=6E:5>(7C<FBGGD
@M03364:276:000000000-BLYN8:1:1101:19254:6272 2:N:0:1
GGACTACCGGGGTTTCTAATCCTGTTTGCTCCCCACGCTTTCGAGCCTCAGCGTCAGTTACAGACCAGAGAGCCGCCTTCGCCACTGGTGTTCCTCCATATATCTACGCATTTCACCGCTACACATGGAATTCCACTCTCCTCTTCTGCACTCAAGTCTCCCAGTTTCCAATGACCCTCCCCGGTTGAGCCGGGGGCTTTCCCATCAGACTTAAGAAACCGCCTGCGCTCGCTTTACGCCCAATAAATCCG
+
CCCCCGGGGGGGGGGGGGGGGGGGGGGGGGGGGGGGGGGGGGGGGGGGGGGGGGGGGGGGGGGGGGGGGFGFGGGGGGGGGGGGGGGGGGGGFGGGGGGGGGGGGGGG77BFGGGGGGDEEEGGGGGGFFGGGGFGFGCFGGGGGGFFGGGGGGEFDF9EFGDFDGFF8F=EGGGGGDFDE>8CGGGGGGGEDDGGGEGGG+3;FFGGFFGGFGGGCCEGFGFFFFFFFDFEGGGF86CEGFFFGG=<FC)
@M03364:276:000000000-BLYN8:1:1101:27040:6337 2:N:0:1
GGACTACAGGGGTTTCTAATCCTGTTTGCTCCCCACGCTTTCGAGCCTCAGCGTCAGTTACAGACCAGAGAGCCGCCTTCGCCACTGGTGTGCCTCCATATATTTACGCATTTCACCGCTCCACATGGAAGTCCACTCTCCTCTTCTGCACTCAAGTCTCCCAGTTCCCAATGACCCTCCCCGGTTGAGCCGGGGGCTTTCACACAAGACTTAAGAAACCGCCTTCGCTCGCTTTACGCCCAATAAATCCC
+
CCC9@F@DEG7@86CGA9EC<AFFAA,,,CF8CCEC@8BB6,6C6@@@,CCF+CF:F6C9F9CFFC<C<,C@,CB:@B@,D,,BBA,6999,5C;,,9EBD@;,95B,CC+8,,9,,@C@>B4EFFFGF@=EFGA8,@>FB,@+E>=E;;>D8,@E8EC,86@D38,,6EEDEGGE88+3@EGGEG8664DC>88*48C,0=@F)***2<D7@+;7+;=C):)((0/)4FFB**9)985*/),.0:@):**
@M03364:276:000000000-BLYN8:1:1101:22036:6349 2:N:0:1
GGACTACCAGGGTTTCTAATCCTGTTTGCTCCCCACGCTTTCGAGCCTCAGCGTCAGTTACAGACCAGAGAGCCGCCTTCGCCACTGGTGTTCCTCCATATATCTACGCATTTCACCGCTACACATGGAATTCCACTCTCCTCTTCTGCACTCAAGTCTCCCAGTTTCCAATGACCCTCCCCGGTTGAGCCGGGGGCTTTCACATCAGACTTAAGAAACCGCCTGCGCTCGCTTTACGCCCAATAAATCCG
+
CCCCCGGG?FGGGGGGGGGGGGGFGGGGGGGGGDGGGGGGGGGGGGGGGGGFGGGGGGGGGFGGGGGFGGFCFGEGGGCFGFDGGAFG6?FFGGGGG@FGGCFGGGGGGGCCFGGGGGGGGGGGFFDGB:AEFGFGAC9F8DFFGGCBA=FDBFEFGGGGGF8=6;,7@E9EDDF,=@FEE+3+8>8,9@CEC5C8=ECFFFC+88;8?FGFCGFG74<C8EA;(=3)6>>5C3*)1(CE5)37F>F>D4<
@M03364:276:000000000-BLYN8:1:1101:12724:6357 2:N:0:1
GGATACAAGGGTTTCTAATCCTGTTTGCTCCCCACGGTTTTGGGCCTCCGTGTCCGTTACAGGCCAGAGAGCCGCTTTCGCCTCCGGCGTTTCTTCATATATCTACGCATTTCCGCGCTCCAACTGGAATTCCATTCCCCCCCCCTCCAATTCAGTCTCCCCGTTTCCACTCCACACAACGGTTTGGCCCCTGACTTTCACATCCGACTTCAGAAACCGCCTGCGCTCGCTTTCCGCCAAATAAATCCCG
+
ABC-,,C@C@;FC6,CEG9,C,;ECC,C<CF@FE7B+CBB,,+,C@CD,@6,6;,:FE7,;66,@E,6:66,CFFC7BE:,,68:+++@74455,9,:,,5,,AEF4:4+8@,5+8+C7++,4,8,E?=,5,C,,,,,6A+++3@++33,,53,37,7ED87:BDBBF7,6,=8<,**4*/*4=<*;C,***2*2+42?:1+4*./*25*++11@**;**8*732:9B>3))***45(****./:0*.2/
@M03364:276:000000000-BLYN8:1:1101:4898:6362 2:N:0:1
GGACTACAGGGGTTTCTAATCCTGTTTGCTCCCCACGCTTTCGAGCCTCAGCGTCAGTTACAGACCAGAGAGCCGCCTTCGCCACTGGTGTTCCTCCATATATCTACGCATTTCACCGCTACACATGGAATTCCACTCTCCTCTTCTGCACTCAAGTCTCCCAGTTTCCAATGACCCTCCCCGGTTGAGCCGGGGGCTTTCACATCAGCCTTAAGAAACCGCCTGCGCTCGCTTTACGCCCAACAAATCCG
+
CCCCCEGFFGGGEGGGFGGEGGGGFGGGGGGG8F8FFGGCCFFG@FFFFFGFEGCECEFGGG@FF7<EGFGGGGGG:EGGGGGGGFGGEFGGGGG<<FDG?FBEFEGGGC7?F@D<ECCCG7FEEGGFA?9A=,@FG8EFE=>8DECFGCFFFFDFF;DEFF8EFEGCCF;EGAEEGD66?>>EFE+14D,C55>CC:C,2+,4+0:=*2028+:@+;CCB*:(38;>,)05<F*)92E*73()1*7)*9>
@M03364:276:000000000-BLYN8:1:1101:8616:6405 2:N:0:1
GGACTACTGGGGTATCTAATCCTGTTTGCTCCCCACGCTTTCGAGCCTCAGCGTCAGTTACAGACCAGAGAGCCGCCTTCGCCACTGGTGTTCCTCCATATATCTACGCATTTCACCGCTACACATGGAATTCCACTCTCCTCTTCTGCACTCAAGTCTCCCAGTTTCCAATGACCCTCCCCGGTTGAGCCGGGGGCTTTCACATCAGACTTAAGAAACCGCCTGCGCTCGCTTTACGCCCAATAAATCCG
+
CCCCCFGGGGGGGGGGGGGGGGGGGGGGGGGGGGGGGGGGGGGFGGGGGGGGGGGGGGGGGGGGGGGGGFGGGGGGGGGGGGGGGGGGGGGGGGGGGGGGGFGGGFFGGGGGGGGGGGGGGGGGGGGGFFFFFGGGGGGGGGGGGGGGGGGGDFFFGFEGGGGGGGGFCGGG,EFGGGGGGGGGGGGGGGGGGGGGGGGGGGGGF?FFFFDGGFGGGFGFEGF;DFBB9DFFGGG241>EC:?FGGFFGCD
@M03364:276:000000000-BLYN8:1:1101:10697:6423 2:N:0:1
GGACTACTAGGGTATCTAATCCTGTTTGCTCCCCACGCTTTCGAGCCTCAGCGTCAGTTACAGACCAGAGAGCCGCCTTCGCCACTGGTGTTCCTCCATATATCTACGCATTTCACCGCTACACATGGAATTCCACTCTCCTCTTCTGCACTCAAGTCTCCCAGTTTCCAATGACCCTCCCCGGTTGAGCCGGGGGCTTTCACATCAGACTTAAGAAACCGCCTGCGCTCGCTTTACGCCCAATAAATCCG
+
CCCCCGGGGGGGGGGGGGGFGGGGGGGGGGGGGGGGGGGGGGGGGGGGGGGGGGGDGGGGGGGGGGGGGFFGGGGGGGGGGGGGGGGGGGGGGGGGGGGGGGGGGGGGGGGGGGGGGGGGGGGGGGGGFEGGFGGGFGGGGFFGGGGGGGGGGGFGFGFGGGGGGGGGGGFFGGGGGFGGGGGDGGGGGGCEGGGDGGGGGGGGFFFGGGGGGGGFGDGGFGDDFFFFFFFFGGGFFFGEGBB@DGFFGF5
@M03364:276:000000000-BLYN8:1:1101:19735:6433 2:N:0:1
GGACTACTGGGGTTTCTAATCCTGTTTGCTCCCCACGCTTTCGCGCCTCAGCGTCAGTTACAGACCAGAGAGCCGCCTTCGCCACTGGTGTTCCTCCATATATCTACGCATTTCACCGCTACACATGGAATTCCACTCTCCTCTTCTGCACTCCAGTCTCCCAGTTTCCAATGACCCTCCCCGGTTGAGCCGGGGGCTTTCACATCAGACTTAAGAAACCGCCTGCGCTCGCTTTACGCCCAATAACTCCG
+
CCCCCFFGGGGGFGGGGGGGGGGGGGGGGGGGGGGGGGGGGGGGGGGEFCGGGGGGGEFEGGGGGGGGFGGGGGGGGGGGGGGGGGDGFGGGGGGGGGGGGFGGF9D@7=:F@EFGFEFCCFG@EFEGF9?FGGGGGGGGGGF?DGGGGGGD@FGGGGGEFFFFDEGGCF9=DGFGFFGGGGEE@ECGGGGEGCGGD*:CCFGCFGFF*9DFCC7CCGGGFG:1=ABF6;@><DCAFFDGG>:5*:4):41
@M03364:276:000000000-BLYN8:1:1101:12212:6444 2:N:0:1
GGACTACAAGGGTATCTAATCCTGTTTGCTCCCCACGCTTTCGCACCTGAGCGTCAGTCTTCGTCCAGGGGGCCGCCTTCGCCACCGGTATTCCTCCAGATCTCTACGCATTTCACCGCTACACCTGGAATTCTACCCCCCTCTACGAGACTCAAGCCTGCCAGTTTCGGATGCAGTTCCCGGGTTGAGCCCGGGGATTTCACATCCGACTTGACAGACCGCCTGCGTGCGCTTTACGCCCAGTAATTCCG
+
CCCCCGGGGGGGGCGGGGGGGGGGGGGGGGGGGGGGGGGGGGGGGGGGGGGFGGGGGFGGGGGGGGGGGGGGGGGGGGGGGGGGGGGGGGGGGGGGFGGGFGGGGFGGGGGGGGGFGGGGGGGGGGGGGGGGGGGGGGGGGEGGGGGGGGGGGGGGGGGGGGGCGGGGGGGGC>EGGEGGFCE>CCGGGGGGGCGGGEGGGGG+;>FG55DGG7777*:C@E33:FF>:3>ED3CAF0;C5@B4*:?)2:0
@M03364:276:000000000-BLYN8:1:1101:16373:6465 2:N:0:1
GGACTACCGGGGTATCTAATCCTGTTTGCTACCCACACTTTCGAGCCTCAACGTCAGTTACAGTCCAGTAAGCCGCCTTCGCCACTGGTGTTCTTCCATATATCTACGCATTTCACCGCTACACATGGAGTTCCACTGTCCTCTTCTGCACTCCAGTTTCCCAGTTTCCGATGCACTTCTTCGGTTGAGCCGAAGGCTTTCACATCAGAATTAAGAAACCGCCTGCGCTCGCTTTACGCCCAATAAATCCG
+
CCC<CGGGCEF@@CCF9FDEEGAF@<@CCFDE<FEECCEDFFCCFCGGEF@6BD<@FGGGGFGGGG,FGGGDEDCEFFCFFDEFGC<CFFGGGGGGGGDCDEE?4FFEEFGGFECE<B@=C7:EFGFD,4AEEF9FF8DFFE@DDFFFF=86=,=4CDA=9,=DD,@9EEBCGD3,@2=D,@6+CC><CCFC@+3:FFE78B<++*DF5+5+++=+=?,,9:559F2BB863C3*)+,;CEA;;7*;7+;5
@M03364:276:000000000-BLYN8:1:1101:6255:6487 2:N:0:1
GGACTACAGGGGTTTCTAATCCTGTTTGCTACCCATGCTTTCGAGCCTCAGCGTCAGTTACAGACCAGACAGCCGCCTTCGCCACTGGTGTTCTTCCATATATCTACGCATTTCACCGCTACACATGGAGTTCCACTGTCCTCTTCTGCACTCAAGTTTCCCAGTTTCCGATGCACTTCTTCGGTTGAGCCGAAGGCTTTCACATCAGACTTAAGAAACCGCCTGCGCTCGCTTTACGCCCAATAAATCCG
+
CCCCCGGGGGGGGCGGGGGGGGGGGGGGGGGGGGGGGGGGGGGGGGGGGGGGGGGGGCFFGGGGGGGGGGFGGGGGGGGGGGGGGGFGFGGDGGGGGF?FGGGGGGGGGGGGGGGGGGGGGGGGGGGGGGGGGGGFCFGGGGGGFGGGGGGGGGGGGGGGFFGGGGGGFGEED6DDGGGGGGGGGEGFFGGGGEGGGGGECFGF>CFCGGGGG+?>D*<C@GDAB:@A(?ABDFC)23CEGF;AFGFCFGG
@M03364:276:000000000-BLYN8:1:1101:5375:6491 2:N:0:1
GGACTACCGGGGTTTCTAATCCTGTTTGCTCCCCACGCTTTCGAGCCTCAGCGTCAGTTACAGACCAGAGAGCCGCCTTCGCCACTGGTGTTCCTCCATATATCTACGCATTTCACCGCTACACATGGAATTCCACTCTCCTCTTCTGCACTCAAGTCTCCCAGTTTCCAATGACCCTCCCCGGTTGAGCCGGGGGCTTTCACATCAGACTTAAGAAACCGCCTGCGCTCGCTTTACGCCCAATAAATCCG
+
CCCCCGGGGGGGGGGGGGGGGGGGGGGGGGGGGGGGGGGGGGGDGGGGFGGGGGGEEGGGGGGGGGGGDFGGGGGGGGGGGGGGGGGGGGGGGGGGGGGFGF@FFDFFCFGGGGGGGGGEGGFG9FGGFFGGGGGGFCAFGGGGGGGGGGFGGGGGF9DEGGGGGGGG8DECDGGFGCGD>CEGGGD6EGGGGDEGGGCFF:7+:DFFFGGF77>>D4EGFGD005::;BBEGGG<F6CE=>(7DFFAGGG
@M03364:276:000000000-BLYN8:1:1101:27223:6522 2:N:0:1
GGACTACAGGGGTTTCTAATCCTGTTTGCTCCCCACGCTTTCGAGCCTCAGCGTCAGTTACAGACTAGTGATCCGCCTTCGCCACTGGTGTTCCTCCAAATATCTACGCATTTCACCGCTACACTAGGAATTCCACTTACCTCTCCTGCACTCTAGTACCACAGTTTCCAATGAACTTCCCGTGTTGATCCGCGGGCTTTCACATCAGCCTTGACGCACCGCCTGCGCCCCCTGTACACCCAATAAATCCG
+
CCCCCGC,6CFGCFGDFFFGEC<AEDFFGF9CFGCFFGGGGGCDEBFGGFE8FGFGGGGFC,9,:69FC,<,C<,CFFGCFEGCCAFGGFE=EG,?,,4CA?9,;@<?>=FGG:AFEFGDFFF<4,EF@FGGGA,,9,4?8,>+,,@,8@,=D,,@F,,766=8D;;=DDFFD,,,3,736+,@=D,@2D,@++5**5D6FC?7BF87*432*;***2?5574-3A6)()2):*;?F);FG:(=C7*6:49
@M03364:276:000000000-BLYN8:1:1101:26680:6539 2:N:0:1
GGACTACAGGGGTTTCTAATCCTGTTTGCTCCCCATGCTTTCGAGCCTCAGCGTCAGTTACCGACCAGACAGCCGCCTTCGCCACTGGTTTTCTTCCATATATCTACGCATTTCACCGCTACACATGGAATTCCACTGCCCTCTTCTGCACTCAAGTTTCCCAGTTTCCGCTGCACTTCTTCGGTTGAGCCGCAGGCTTTAACAGCCGACTTAAGAAACCGCCTGCGTTCGCTTTACGCCCAATAAATCCG
+
@C@-@@F8EFEGG=@9FECFFDFFCC9AFA,C@CF6EF,C<F:@6CC@EFE8@,CFE<,<,,,6@@BCFGFEF@CDF@:FGG>FC<EF9,CB<,,@FAACE<@FDCGGG>7B<<,F<FEGGDGB,9C,,,,449ECA4,88,6=4,9;CAF8E8,@3,37E,DFGCE,6>+@=EG=9=ED,3B>@+C?<EF**@>:7@@7++22***3*/)221++42<6)*./1),.(2=8/**.8,=47=;@CF44;09
@M03364:276:000000000-BLYN8:1:1101:15751:6570 2:N:0:1
GGACTACCGGGGTATCTAATCCTGTTTGCTCCCCACGCTTTCGAGCCTCAGCGTCAGTTACAGACCAGAGAGCCGCCTTCGCCACTGGTGTTCCTCCATATATCTACGCATTTCACCGCTACACATGGAATTCCACTCTCCTCTTCTGCACTCAAGTCTCCCAGTTTCCAATGACCCTCCCCGGTTGAGCCGGGGGCTTTCACATCAGACTTAAGAAACCGCCTGCGCTCGCTTTACGCCCAATAAATCCG
+
CCCCCGGGGGGGGGGGGGGGGGGFGGGGGGGGFGGGGEFEGGGFGGGGGGGGGGGGGGGGGGGCFGGGGGGGGGEFGGGGGGGGGGGGGGGGGGFGGGGGGGCFFGGGGEEGGGGGGGGGGGCFGEFGEEEFFGGFEGAFDGDGGGGGFGGGFGFGGFFGGFD83CEGFFGG?FFGGGF3@BEGGEGGGGFGGGGE=>EF7C,+18CC6C0:>FGGGDF655>@FFFFBFFFCFF)92CEGEBFFCFDGGD
@M03364:276:000000000-BLYN8:1:1101:6821:6580 2:N:0:1
GGACTACTCGGGTATCTAATCCTGTTTGCTCCCCACGCTTTCGCACCTGAGCGTCAGTCTTCGTCCAGGGGGCCGCCTTCGCCACCGGTATTCCTCCAGATCTCTACGCATTTCACCGCTACACCTGGAATTCTACCCCCCTCTACGAGACTCAAGCTTGCCAGTTTCAAATGCAGTTCCCAGGTTGAGCCCGGGGATTTCACATCTGACTTAACAAACCGCCTGCGTGCGCTTTACGCCCAGTAATTCCG
+
CCCCCGGGGGGGGGGGGGGGGGGGGGGGGGGGGGGGGGGGGGGGGGGGGGGGGGGGGGGGGGGGGGGGGGGGGGGGGGGGGGGGGGGGGGGGGGGGGGGGGGGGGGGGGGGGGGGGGGGGGGGGGGGGGEFGGGGGGFDGGGGGGGGEGCEGGGGGGGGGGGGGGGGGGGGGCGGGGGGFGGGGGFF6EGGGGGGGGGGGGFGFFGGGGGGGGC7@FCCGFGEFFF0>:375CDFBFFGGG::F*CFAGG9
@M03364:276:000000000-BLYN8:1:1101:26386:6597 2:N:0:1
GGACTACACGGGTATCTAATCCTGTTTGCTCCCCACGCTTTCGAGCCTCAGCGTCAGTTACAGACCAGAGAGCCGCCTTCGCCACTGGTGTTCCTCCATATATCTACGCATTTCACCGCTACACATGGAATTCCACTCTCCTCTTCTGCACTCAAGTCTCCCAGTTTCCAATGACCCTCCCCGGTTGAGCCGGGGGCTTTCACATCAGACTTAAGAAACCGCCTGCGCTCGCTTTACGCCCAATAAATCCG
+
CCCCCGGGGCFGGGGGGGGGGGGGGGGGGFFGGGGGGGGGGGGGGGGGGGDGGGGEF@FFGGGGGGGGGGFEGGGGGGGGGGGGGGGG<FCFFGFGGGGGGDGGGGGGGECFGGGGGGGGGGGGGGGGEFFGGGGGGGGGGGGFGGGFCCGGG8=DDE=DGEGGGG93@=FCDGGGFEGGGDEDGGGFGGGGGGGGGGGFFFGFFGG*CFGGFGGGCFGGFGFF0;;FFB>DGC<AFFDGGF?:F>=<DG)
@M03364:276:000000000-BLYN8:1:1101:14392:6610 2:N:0:1
GGACTACCGGGGTTTCTAATCCTGTTTGCTCCCCACGCTTTCGCACCTGAGCGTCAGTCTTCGTCCAGGGGGCCGCCTTCGCCACCGGTATTCCTCCAGATCTCTACGCATTTCACCGCTACACCTGGAATTCTACCCCCCTCTACGAGACTCAAGCTGACCAGTATCAGATGCAGTTCCCAGGTTGAGCCCGGGGATTTCACATCTGACTTAATCAACCGCCTGCGTGCGCTTTACGCCCAGTAATTCCG
+
CCCCCGGGGGGGGGGGGGGGGGGGGGGGGGGGGGGEGGGGGGGDEGGGGGGGGGGGGGGGFFGGGGGGGGEGGGGGGGGGGGGGGGGGGGGGGCCFGGGGGGGGGADGGGGGGGGGGGGGEGGGGGGFGFGGGFGGGGCEGGGGDGGCEDEGGGGGGGGGCFGCG,DFFFEGGFEGGFGGGGF5FGGGGGGGGDGE5CEGGGGFAFGGFGGGG7DFCFG65CB6?>>D?FFFGGG<F?GGD)(9C7FDGG9
@M03364:276:000000000-BLYN8:1:1101:13151:6624 2:N:0:1
GGACTACTGGGGTTTCTAATCCTGTTTGCTCCCCACGCTTTCGCACCTGAGCGTCAGTCTTCGTCCAGGGGGCCGCCTTCGCCACCGGTATTCCTCCAGATCTCTACGCATTTCACCGCTACACCTGGAATTCTACCCCCCTCTACGAGACTCAAGCTGACCAGTATCAGATGCAGTTCCCAGGTTGAGCCCGGGGATTTCACATCTGACTTAATCAACCGCCTGCTTGCGCTTTACGCCCAGTAATTCCG
+
CCCCCGGGGGGGGGGGGGGGGGGGGGGGGGGGGGGGGGGGGGGGGGGGGGGGGGGGGGGGGGGGGGGGGDEGGGGGGGGGGGGGGGGGGGGGFGEGGGGGGGGGGCFGGGGGGFBFGGGGGGGGGGGGGGGFGGFFGGGGGGGGGGGGGGGGGGGFGGFGGFGCFGGGGGFE7AFGFFGGGGGGGGGGGGGGEGGGGEFF@DGGFGGGGGGDC7@>GGGGFEFFBF(947BFGDFA=BEGGB66D7?AGC0
@M03364:276:000000000-BLYN8:1:1101:11099:6624 2:N:0:1
GGACTACAAGGGTTTCTAATCCTGTTTGCTCCCCACGCTTTCGAGCCTCAGCGTCAGTTACAGACCAGAGAGCCGCCTTCGCCACTGGTGTTCTTCCATATATCTACGCATTTCACCGCTACACATGGAGTTCCACTGTCCTCTTCTGCACTCAAGTTTCCCAGTTTCCGATGCACTTCTTCGGTTGAGCCGAAGGCTTTCACATCAGACTTAAGAAACCGCCTGCGCTCGCTTTACGCCCAATAAATCCG
+
CCCCCGGGGGGGGGGGGGGGGGGGGGGGGGGGGGGGGGGGGGGFGGGGGGGGGGGGGGGGGGGGGGGGGGGGGGGGGGGGGGGGGGGGGGGGCGGFGGGGGGGGGGGGGGGGGGGGGGGGDGGGGGGGFGGGFFEGFGGGCGGGGGGGGGGFGG?FGGGFGFADFEGGGGGGGG9EFDGDAB?CGGECFFFGGGGGGGGGGGGGFGFFFCFGFDGGFFG,9:?==FFFFB>EDCFEF?GBE:;FGGFEGCD
@M03364:276:000000000-BLYN8:1:1101:8069:6645 2:N:0:1
GGACTACACGGGTTTCTAATCCTGTTTGCTCCCCACGCTTTCGAGCCTCAGCGTCAGTTACAGACCAGAGAGCCGCCTTCGCCACTGGTGTTCCTCCATATATCTACGCATTTCACCGCTACACATGGAATTCCACTCTCCTCTTCTGCACTCCAGTCTCCCAGTTTCCAATGACCCTCCCCGGTTGAGCCGGGGGCTTTCACATCAGACTTAAGAAACCGCCTGCGCTCGCTTTACGCCCAATAAATCCG
+
CCC@CC8@FEGGGGEGGGGGGFEEFGGGAF,CFFGDFCFFFGDGGE:BFFFEGGGGGGGFF,E,CFG@,96BF,FEEFFFFCEEGGGGGFGGGGGGE,9AFCDF;9F<+@:FFEFEEGG6FEGG9=E@FFFFGCGGGGGGGGGDAFEGGGFF8FGFDGF;EGCGGGG989>3@CF,,6@E8CCGGGDFFEFG>EEGE>CFDD98:<:*0967++3;+*52:CB01F1A9B;5<GD<F0EEEF(7FGF2:77
@M03364:276:000000000-BLYN8:1:1101:5881:6661 2:N:0:1
GGACTACCAGGGTTTCTAATCCTGTTTGCTCCCCACGCTTTCGAGCCTCAGCGTCAGTTACAGACCAGAGAGCCGCCTTCGCCACTGGTGTTCCTCCATATATCTACGCATTTCACCGCTACACATGGAATTCCACTCTCCTCTTCTGCACTCAAGTCTCCCAGTTTCCAATGACCCTCCCCGGTTGAGCCGGGGGCTTTCACATCAGACTTAAGAAACCGCCTGCGCTCGCTTTACGCCCAATAAATCCG
+
CCCCCGGGGGGGGGGGGGGGGGGGGGGGGGGGGGGGGGGGGGGGGGGGGGGGGGGGGGGGGGGGGGGGGGGGFGEECGGGGGGGGGGGGGGGGGGGGGGGGGDEGGGGGGGGGGGGGGCEGGDGG8EFBAFGG?FGGFFGGGGGGGGGGFGFGGFGGDDFGF,=<EGGCGGDFFFGFFGDGGGDECEFGGGDD>C*=8BFGFFFFFFGGGGC7BFGG5CF55>71:>E0>DECFFFFFGGGD?:FGFDGGD
@M03364:276:000000000-BLYN8:1:1101:7889:6682 2:N:0:1
GGACTACCCGGGTATCTAATCCTGTTTGCTCCCCACGCTTTCGAGCCTCAGCGTCAGTTACAGACCAGAGAGCCGCCTTCGCCACTGGTGTTCCTCCATATATCTACGCATTTCACCGCTACACATGGAATTCCACTCTCCTCTTCTGCACTCAAGTCTCCCAGTTTCCAATGACCCTCCCCGGTTGAGCCGGGGGCTTTCACATCAGACTTAAGAAACCGCCTGCGCCCGCTTTACGCCCAATAAATCCG
+
C?CCCFG8EFGGGCFGGFFFFGFGGGGGGFFGGGGGGGGGGGGGGEGGGGDFGGGGG,EFGFGGGDEGFGC7FGGGGGGFFGCEGFFCFCEFFGGCGFFFF9EGFFFGGGGEGGGGGGGEGEFG9FGFF9EE;<BEG>9EFGDGFGFC;DFFFFGGCGFDFFGCFFGDF>DCF;ADF8FCEE+CFEG?FGGGGEGE=::6?BFCFF766CF7C+31:5CF>EE<DF>E(87))**)/3CEGD6F4>=):C)
@M03364:276:000000000-BLYN8:1:1101:5478:6766 2:N:0:1
GGACTACAGGGTTTCTAATCCTGTTTGCTCCCCACGCTTTCGCACCTGAGCGTCAGTCTTCGTCCAGGGGGCCGCCTTCGCCACCGGTATTCCTCCAGATCTCTACGCATTTCACCGCTACACCTGGAATTCTACCCCCCTCTACGAGACTCAAGCTGACCAGTATCAGATGCAGTTCCCAGGTTGAGCCCGGGGATTTCACATCTGACTTAATCAACCGCCTGCGTGCGCTTTACGCCCAGTAATTCCG
+
CCCCCGGGGGGGGGGGGGGGGGGGGFGGGGGGGGGGGGGGGGGGGGGGGGGGGGGGGGGGGGGGGGGGGGGDGGGGGGGGGFEGGGGGGGFGGFGGFD?FGGGFGGFGFGGGGGGGDGGCGGGGGDFFFEFGGGCGGGGGGGGGGGDGCGCFGGGGFGGGGGCFC;DFFGCEFF7@FGGGCFGGGGGGGGGGGGGGGGGGFDGGFGGGGGGG=FGFFGCEBG>02)4):3>D5<*-5?GC55?FGFF47<
@M03364:276:000000000-BLYN8:1:1101:13633:6776 2:N:0:1
GGACTACCCGGGTATCTAATCCTGTTTGCTCCCCACGCTTTCGAGCCTCAGCGTCAGTTACAGACCAGAGAGCCGCCTTCGCCACTGGTGTTCCTCCATATCTCTACGCATTTCACCGCTACACCTGGAATTCCAATCCCCTCTTCCACACTCAAGTCTCCCAGTTTCCAATGACCCTCCCCGGTTGAGCCGGGGGCTTTCACATCAGACTTACCAAACCGCCCACGTGCGCTTTACGCCCACTAAATCCG
+
--ABC@FF,:FEC7CC@FFEEFCCC6E,E,,ECFA7+FFDGD,,C@F<<EFGG@F7F@,,6CF,9CEG,E6@FGGDGDCF,?F@:,68EEF:?FEDF=EE<,9,@EF7F7+=<?EGGG:@C=:F,A@88AA:FDF,,46F8DC?DB,,36@=,,,63E,,@>@8FF9>DC,;D9,@,,@@+B68BE><93B5**4*=BC?FFFF7<F**22@70*+78;CEGD((:1)()5:7C*:F(2/CD<5947);C)
@M03364:276:000000000-BLYN8:1:1101:19836:6792 2:N:0:1
GGACTACCAGGGTTTCTAATCCTGTTTGCTCCCCACGCTTTCGAGCCTCAACGTCAGTTACCGTCCAGTAAGCCGCCTTCGCCACTGGTGTTCCTCCTAATATCTACGCATTTCACCGCTACACTAGGAATTCCGCTTACCTCTCCGGCACTCAAGACTAACAGTTTCCAATGCAGTCCAGGGGTTGAGCCCCCGCCTTTCACATCAGACTTGCCAGTCCGTCTACGCTCCCTTTACACCCAGTAAATC
+
CCCCCGGGGGGGFGGGGGGGGGGGGGGGGGGGGGGGGGGGGGGGGGGGGGGGGGGGGGGGGGGGGGGGGGGGGGGGDGCFGGGGGGGGGGGGGGGGGGGGGGGGGGGGGGGGGGGGGGGGGGGGGGGGGGGGGGGGGGGGGGGGGEGGGGGGGGGGGGGGGGGGGGGGGGGGGGGGGGGGGCCECEGGGBFGGGDGGG>EGGGGFGGGGGGGGFGGGGGFBCFBD::BFF>FGG4CFEF9E5?FGDFFG
@M03364:276:000000000-BLYN8:1:1101:19326:6796 2:N:0:1
GGACTACTGGGGTTTCTAATCCTGTTTGCTCCCCACGCTTTCGAGCCTCAGTGTCAGTTACAGGCCAGAGAGCCGCTTTCGCCTCCGGTGTTCCTCCATATATCTACGCATTTCACCGCTACACATGGCGTTCCACTGTCCTCTTCTGCACTCAAGTTTCCCAGTTTCCGATGCACTTCTTCGGTTGAGCCGAAGGCTTTCACATCAGACTTAACAGACCGCCTGCGCGCGCTTTACGCCCAATAATTCCG
+
CCCCCGCCGGGGGGGGGGGGGGCGGGGGGGGGGGGEFGGGGGGGGGGGGGGGFEEFGGGFGGGGGGGGFGGGGGEGCCFGGGG@FGGG>=FGGFFGGGFFFFGFGDGDC:FGFFGGGGGGGGFEFFFG,:CFFGGGGFGGGGGGFGGGFFFGGGBEFGCDGGGGGC@9E>EEGGGGFE=F,@BCFGDCGFEGCCEEGGGFF:CFACCG4DGGGG7@D>@F;7?@B;5ABFFFGGC3A,;?E@?F*:F>FG6
@M03364:276:000000000-BLYN8:1:1101:15263:6799 2:N:0:1
GGACTACCAGGGTTTCTAATCCTGTTTGCTCCCCACGCTTTCGAGCCTCAGTGTCAGTTACAGGCCAGAGAGCCGCTTTCGCCACCGGTGTTCCTCCATATATCTACGCATTTCACCGCTACACATGGAATTCCACTCTCCTCTCCTGCACTCAAGTCTACCAGTTTCCAATGCATACAATGGTTGAGCCACTGCCTTTTACACCAGCCTTACTAAACCACCTGCGCTCGCTTTACGCCCAATAAATCCGG
+
CCCCCFGGGGGGEGGGGGGFEEFFFGCF9FGGGGGGGGGGFG:FGGDFGEGFGGGGGGGGGGGGGGGGEFGEGGGGGGGG,:FFFGGGFFFGGGGGGGFCCGGFGGGGEGECEDEGGEDGGGDFGGGDBCEFFFFFCD9FFGGD=EFFGFGFE?>FD;F,CFFBFGF9EFGC?FDDFFG8,E,>FG8DDG,4A6ECGFFF+CFG*3C5CDFF*?F>FD,AFGFFFAABFB>5F4:4)(4:C33FFDFEF3)
@M03364:276:000000000-BLYN8:1:1101:16635:6820 2:N:0:1
GGACTACCAGGGTTTCTAATCCTGTTTGCTCCCCACGCTTTCGCACCTGAGCGTCAGTCTTCGTCCAGGGGGCCGCCTTCGCCACCGGTATTCCTCCAGATCTCTACGCATTTCACCGCTACACCTGGAATTCTACCCCCCTCTACGAGACTCTAGCTTGCCAGTTTCAAATGCAGTTCCCAGGTTGAGCCCGGGGATTTCACATCTGACTTAACAAACCGCCTGCGTGCGCTTTACGCCCAGTAATTCCG
+
CCCCCGGGGGGGGGGGGGGGGGGGGGGGGGGGGGGGGGGGGGGGGGGGGGGGGGGGGGGGGGGGGGGGGGGGGGGGGGGGGGGGGGGGGGGGGGGGGGGGGGGGGGGGGGGGGGGGGGGGGGGGGGGGGGGGGGGGGGGGGEEGGGGEGCEGGGGGGGG?FGFGGGGGGGGGGFGGGGGGGDGGFGGGGGGGGGGG5E?C:>FCFGGG7>CFFGF77FGGFG>;@FBF0B@BDD7AFFCEEEBFGG?<>G9
@M03364:276:000000000-BLYN8:1:1101:20206:6836 2:N:0:1
GGACTACTGGGGTTTCTAATCCTGTTTGCTACCCATGCTTTCGAGCCTCAGCGTCAGTTACAGACCAGACAGCCGCCTTCGCCACTGGTGTTCTTCCATATATCTACGTATTTCACCGCTACACATGGAGTTCCACTGTCCTCTTCTGCACTCAAGTTTCCCAGTTTCCGATGCACTTCTTCGGTTGAGCCGAAGGCTTTCACATCAGACTTAATAAACCACCTGCGCTCGCTTTACGCCCAATAAATCCG
+
CCCCCGFGGGGGGGGGGGGGGGGGGGGGGGGGGGGGGGGGGGGGGGGGGGGGGGGGGGGGGGGGGGGGGGGGGGGGGGGGGGDEDGGGGGGGGGGGGGGGGGGGGGGG<FGGGGGGGGGGGGGGGGGGGGGGGGGGGGGGGGGDFGGGGFGGGGGGGGGGGGGGGGGGGGGGGGGGGGGGGGGGGGGGGGGGGGCCGGGGGDGGFGGGFGGGGGGFGFFEFEDFEFBFFFFFGGGFFFCGGF05FGAC7<:
@M03364:276:000000000-BLYN8:1:1101:16980:6873 2:N:0:1
GGACTACACGGGTTTCTAATCCTGTTTGCTCCCCACGCTTTCGAGCCTCAGCGTCAGTTACAGACCAGAGAGCCGCCTTCGCCACTGGTGTTCCTCCATATATCTACGCATTTCACCGCTACACATGGAATTCCACTCTCCTCTTCTGCACTCAAGTCTCCCAGTTTCCAATGACCCTCCCCGGTTGAGCCGGGGGCTTTCACATCAGACTTAAGAAACCGCCTGCGCTCGCTTTACGCCCAATAAATCCG
+
CCCCCGGGGGGGGGGGGGGGGGGGGGGGGGGGGGFGGGGGGGGGGGGGGCCFGGGGGGGGGGGGGGGGGGGDGGGGGGGGGGGGGGGGGGGGGGGGGGGFGGGGGGGGGEGGGGGGGGGGGGGGGFFGFFGGGGGGGGGGGGGGGGGGCFFCFFGGGFFGGGGGAFGGGGGGGGGGG?DEEEGGDEGGGGC8C8BEGECFGGGG88:?**;:FCCC75FGAG3?1)6)(:@>CD3)@?GEEF?4DG4<FF9
@M03364:276:000000000-BLYN8:1:1101:11470:6938 2:N:0:1
GGACTACTCGGGTTTCTAATCCTGTTTGCTCCCCACGCTTTCGAGCCTCAGCGTCAGTTACAGACCAGAGAGCCGCCTTCGCCACTGGTGTTCCTCCATATATCTACGCATTTCACCGCTACACATGGAATTCCACCCTCCTCTTCTGCACTCCAGTCTCCCAGTTTTGAGTGACCCTCCTCGGTTGAGCCGAGGGCTTTCACACCCAACTTAACAGACCGCCTGCGCTCCCTTTACGCCCAATAAATCCG
+
CCCCCGGG8FGEGEGGGGGGGGGGGGGGCFEFGGGG+@FGGGGGGGDGGFGGGGGGDGGGGGG<FFGFGEEGGCGGGGGGGG:F:AFG?EFGG,EF<<?F9EFGG9<FGGGGFCGGGEGEGGGG,,C?FDFGGG,E,8>FGGGG9EEGFGGGG,D?3E93,@EGD,D=,C+>D>D,,1@@,@BEGGGG?FCC5***=8DEGC=C99**@DGF*B8CFFFFFGFF(=9>BA):F7>963EGGFFFGF?>FD7
@M03364:276:000000000-BLYN8:1:1101:25793:6940 2:N:0:1
GGACTACCAGGGTTTCTAATCCTGTTTGCTCCCCAAGCTTTCGAGCCTCAGCGTCAGTTACAGGCCAGAGAGCCGCCTTCTCCTCCGGTGTTCCTCCATATATCTACGCATTTCACCGCTACACATGGAATTCCACTCTCCTCTCCTGCACTCAAGTCTCCCAGTTTCTAATGCACACAATGGTTGAGCCAAGGCCTTTTACATCAGACTTAAGATACCACTTGCGCTCGCTTTACGTCCAATAAATCCGG
+
@<A-AE,C<CFECFFGGEEF99EAEEA<,,;CCFG,6DF<@6CFF,:EDFG,@C,,B<,6@FD8C:<6,CF:,C+@+::A,,,B9,@EFCFG,EAD<9,5@<,,:9?FCE,49?F95::6@+CFEGAAEF<E=,==E8AD@CF8,4>84@8+@D88E,,@@8@?<,@==@,7,>=,@1++6=D=,631=,,,1+6@28,:=+5CCFG59F7+2?C+55DFF7+*1/554@))*:894(,=A896>C>74)/
@M03364:276:000000000-BLYN8:1:1101:11271:6990 2:N:0:1
GGACTACTAGGGTATCTAATCCTGTTTGCTCCCCACGCTTTCGAGCCTCAGCGTCAGTTATAGACCAGAGAGCCGCCTTCGCCACTGGTGTTCCTCCATATATCTACGCATTTCACCGCTACACATGGAATTCCACTCTCCTCTTCTGCACTCAAGTCTCCCAGTTTCCAATGACCCTCCCCGGTTGAGCCGGGGGCTTTCACATCAGACTTAAGAAACCGCCTGCGCTCGCTTTACGCCCAATAAATCCG
+
CCCCCGGGGGGGGFGCFFGFFFFGGGGGDGGFGGGGGGEFGGGGGGGGGGGGGGGGGGGGGFGGGGGFGGGGFGGEEGGGGGFGGGGFFFGG<FEGEGGGGGGGGGGGGD>FGGGGFEGGE7FFCGGGGAFGGGDGGGGFGGGGGDFGGFEFG8@EEGCGCCCDFEGGGGGGCFGGGGGGGDGGGGGGGGGGGGGGCEBCGC7=+*:?FGGGGDFGGGFFDG>DFFFEFFFFGF3<FFGGGBBFGGFF>C9
@M03364:276:000000000-BLYN8:1:1101:24085:7003 2:N:0:1
GGACTACCAGGGTTTCTAATCCTGTTTGCTCCCCACGCTTTCGAGCCTCAGCGTCAGTTACAGACCAGAGAGCCGCCTTCGCCACTGGTGTTCCTCCATATATCTACGCATTTCACCGCTACACATGGAATTCCACTCTCCTCTTCTGCACTCAAGTCTCCCAGTTTCCAATGACCCTCCCCGGTTGAGCCGGGGGCTTTCACATCAGACTTAAGAAACCGCCTGCGCTCGCTTTACGCCCAATAAATCCG
+
CCCCCGGGGGGGGGGGGGGGGGGGGGGGGGGGGGGGGGGGGGGGGGGGGGGGGGGDCCFGGGGGGGGGFGGGGGGGGGGGGGGGGGGGFFFGGGGGGGGGGGGGGGGGGGEGFGGGGGGGGGGGGGGFEFF@EEGGGGGGGGGGGGGGGGGGGGGGFFGGGGGFFDGG8;FGGGGGCFGDGGGEGGEGF>DE9>EEGG5?FFFGFGGGGGF7CC7+;;FF)5:<FF0>@FFFGGCAF?G55)47CG*):6)
@M03364:276:000000000-BLYN8:1:1101:12786:7057 2:N:0:1
GGACTACTGGGGTTTCTAATCCTGTTTGCTCCCCACGCTTTCGAGCCGCAGCGTCAGTTACAGACCAGAGAGCCGCCTTCGCCACTGGTGTTCCTCCATATATCTACGCATTTCACCGCTACACATGGAATTCCACTCTCCTCTTCTGCACTCAAGTCTCCCAGTTTCCAATGACCCTCCCCGGTTGAGCCGGGGGCTTTCACATCAGACTTAAGAAACCGCCTGCGCTCGCTTTACGCCCAATAAATCCG
+
CCCCCGGGGGGGGGGGGGFGGGGGGGGGGGGGGGGGGGGGGGGGGGGGGGGGGGGGGGGGFGGGGGGGGGGGGGGGFCFGGGGGGGGFFGGGGGGGGGGGGGFFGGGGGGGGGGGGGDFGGGGGGGGGGFGGGGGGGGFGGGGGGGGGGGGGEEGEGFFFGGGGGGGGGGAEGGGGGDDGGEGGGGGGG?FEGGGGGGGGGGGGFGF=FGGGFCFGFGGFF5:?@FB32>B>GGDFFFGGCE0)*:=4799
@M03364:276:000000000-BLYN8:1:1101:24120:7058 2:N:0:1
GGACTACTGGGGTTTCTAATCCTGTTTGCTCCCCACGCTTTCGAGCCTCAGCGTCAGTTACAGACCAGAGAGCCGCCTTCGCCACTGGTGTTCCTCCATATATCTACGCATTTCACCGCTACACATGGAATTCCACTCTCCTCTTCTGCACTCAAGTCTCCCAGTTTCCAATGACCCTCCCCGGTTGAGCCGGGGGCTTTCTCATCAGACTTAAGAAACCGCCTGCGCTCGCTTTACGCCCAATAAATCCG
+
CCCCCGGGCGGGGGGGGGGGGGGGFGGGGGGGGGGGDGGGEGFGGGGGGGGGGGGGGGGGGFCAEFFFGGGGGGGGGGGGGGEEGFFGGGGGGFGFG?FGFGGGGGGGGGFGGGFGGGGEFGGGFGEGFA?FFFGGGFGGGGFGFGFFFFGGGGGFDGGGGGGFF;EFGGFGGGGGFGGGDEGEGGGGFGGEE5C*=B:<C+14=C>FCGGGGF:F+CGG)=>0,;(8(2.7D5FA43EG5>(.>F*):9)
@M03364:276:000000000-BLYN8:1:1101:16476:7101 2:N:0:1
GGACTACTCGGGTTTCTAATCCTGTTTGCTCCCCACGCTTTCGAGCCTCAGCGTCAGTTACAGACCAGAGCGCCGCCTTCGCCACTGGTGTTCCTCCATATATCTACGCATTTCACCGCTACACATGGAATTCCACTCTCCTCTTCTGCACTCAAGTCTCCCAGTTTCCAATGACCCTCCCCGGTTGAGCCGGGGGCTTTCACCTCAGACTTAAGAAACCGCCTGCGCTCGCTTTACGCCCAATAAATCCG
+
@@C@CCFGG7CCG@FFFFGGFGGGGGGGGECF@FEFEFFGGFCCFGGGGFAFEGGGGGGGGGGCFGGF88,@FGCEEGGGGGF=?FGGGGFC?F,??AFGGFFAFGECCEEGGGDGCFCEG>BECFF8FCFGFFFGGGGFFFFFAEDGDDDDGG89FFAFFGG?6DDF:A;=DCF8ED6++@B:<+*@FF6CCE5:C*;8FG7*/**;;6;C:+;++2=*)/)6(;(:;3)773/./(*:*.(5*:7:F79
@M03364:276:000000000-BLYN8:1:1101:5578:7152 2:N:0:1
GGACTACAAGGGTTTCTAATCCTGTTTGCTACCCATGCTTTCGAGCCTCAGCGTCAGTTACAGACCAGACAGCCGCCTTCGCCACTGGTGTTCTTCCATATATCTACGCATTTCACCGCTACACATGGAGTTCCACTGTCCTCTTCTGCACTCAAGTTTCCCAGTTTCCGATGCACTTCTTCGGTTGAGCCGAAGGCTTTCACATCAGACTTAAGAAACCGCCTGCGCTCGCTTTACGCCCAATAAATCCG
+
CCCCCGGGGGGGFFGGGGGGGGGGGGGGGGGGGGGGGGGGGGGGGGGGGGGGGGGGGGGGGGGGGGFGGCGGGGGGGGGGGGGGGGGGGGGGGGGGGGGGGGGGGFGGGGGGGGGGGGGGGGGGGGGGGGGGGGGGGGGGGGGGGGFCGGGGGGGGGDGGGGGGGGGGGGGGCGGGGGGGGGGCGGGGGGFGGGDGFGF@:FGGFGGGFGGGGGGDFGGEEG>9BF2BFFFFGFGFF;EGGA1=F7:3CFC
@M03364:276:000000000-BLYN8:1:1101:3899:7179 2:N:0:1
GGACTACTAGGGTATCTAATCCTGTTTGCTCCCCACGCTTTCGAGCCTCAGCGTCAGTTACAGACCAGAGAGCCGCCTTCGCCACTGGTGTTCCTCCATATATCTACGCATTTCACCGCTACACATGGAATTCCACTCTCCTCTTCTGCACTCCAGTCTCCCAGTTTTGAGTGACCCTCCTCGGTTGAGCCGAGGGCTTTCACACCCAACTTAAAAGACCGCCTGCGCGCGCTTTACGCCCAATAATTCCG
+
CCCCCGGGGGGGFGGGFGGGGGGGGFGGGFGGGGGGGGGGGGGGGGGGGGGFGGGDFGGGGGGFGGGGFGFGFGGGGGECFGGGGGGGGGGEFG9FGGGGGGGEFFGGGGDGFGGGEFGGEGGGGGGGFEFFGGDGGGGGFGF8FFFGGGGGGGFDF9=DCFFGGFGG?C+@,>D,==@>8@CEFECFFGFGEGGGGGGGG>E7ADGGFD7:CGGF7*AFBGBDBF>E6BB3)/:4A;GC>B0>9DFA*:*
@M03364:276:000000000-BLYN8:1:1101:26903:7182 2:N:0:1
GGACTACTCGGGTTTCTAATCCTGTTTGCTCCCCACGCTTTAGCACCTGAGCGTCAGTCTTCGTCCAGGGGGCCGCCTTCGCCACCGGTATTCCTCCAGACCCCTACGCATTTCACTGCTACACCTGGAATTCTACCCCCCTCTACGAGACCCAAGCTGACCAGTATCAGCTGCAGTTCCCAGGTTGAGACCGGGGATTTCACATCTGACCTAATCAACAGCCTGCGTGCGCTGTACGCCACTTAATTTCG
+
<CCB@DCFGFDFGFDCAGGDGFGGEFAFFCAF,BC+6FCGG,FFFGGGGGF@@+6FGE9E@FGC,B7C<FGFE@CCGGGGGD:=F8::FFFGGAF9EFD9+4,++A=CEFD7CEFF,A,@;D=EFFECEF<FA<DGGF6>>+@DDFGCBE7+4>:CGCE,@88>3,75@A6,9,3@3,=,<?ECE96,,,6*=?EE==<9:DFG8*:@F+2;>*127>C+)2)(/.(:15))/)9-*,***)(1227)**9
@M03364:276:000000000-BLYN8:1:1101:9964:7194 2:N:0:1
GGACTACACGGGTTTCTAATCCTGTTTGCTCCCCACGCTTTCGAGCCTCAGTGTCAGTTACAGGCCAGAGAGCCGCTTTCGCCTCCGGTGTTCCTCCATATATCTACGCATTTCACCGCTACACATGGAATTCCACTCTCCTCTCCTGCACTCAAGTCTCCCAGTTTCCAATGCACACAATGGTTGAGCCACTGCCTTTTACATCAGACTTAAGAAACCACCTGCGCTCGCTTTACGCCCAATAAATCCGG
+
CCCCCGGGGGGGGGGGGGGGGGGGGGGGGGGGGGGGGGGGGGGGGGGGGGGGGGGGGGGGGGGGGGGGGGGGGGGGGGGGGGGGGGGDCEGGGGGGGGGGGGFGGGGGGGGGGGGGGGGGGGGGGGGGG<EFGGGGGGGGGGGGGGGGGGGGGGGGGGGGGGGGGGGGGGDGGGGGGGGGGG?FGGGGGFFGGFCFGFGGFGGGFGCCFGFGCGCG7F8FFEFFF>AE@BEFGGDC>>CEG:@F7F76CG:
@M03364:276:000000000-BLYN8:1:1101:25574:7199 2:N:0:1
GGACTACCGGGGTTTCTAATCCTGTTTGCTCCCCACGCTTTCGCACCTGAGCGTCAGTCTTCGTCCAGGGGGCCGCCTTCGCCACCGGTATTCCTCCAGATCTCTACGCATTTCACCGCTACACCTAGAATTCTACCCCCCTCTACGAGACTCAAGCTGACCAGTATCAGATGCAGTTCCCAGGTTGAGCCCGGGGATTTCACATCTGACTTAATCAACCGCCTGCGTGCGCTCTACGCCCAGTAATTCCG
+
CCCCCGGGGGGGGGGGGGGGGGGGGGGGGGGGGGGGGGGGGGGGGGGGGGGGGGGGGGGGGCGGGGGGGGGGGGGGGGGGGGGGGGGGGGGGGGGGGGC<E<EGGGGGGGGGGGGGGGGGGGGGGGGGGGGGGGGGGGGGGGGGGGGGDGC:FGGFFFGGCFGGFGGG:FGF,DGGGGFFGGGGGGGGGGGGGGGGGGGFGD?>@FC:CGCGC>@FFFF6>=B?BFFFFFFF)*1<@08C*)4)2CFDGG9
@M03364:276:000000000-BLYN8:1:1101:11740:7205 2:N:0:1
GGACTACTAGGGTATCTAATCCTGTTTGCTCCCCACGCTTTCGAGCCTCAGCGTCAGTTACAGACCAGAGAGCCGCCTTCGCCACTGGTGTTCCTCCATATATCTACGCATTTCACCGCTACACATGGAATTCCACTCTCCTCTTCTGCACTCAAGTCTCCCAGTTTCCAATGACCCTCCCCGGTTGAGCCGGGGGCTTTCACATCAGACTTAAGAAACCGCCTGCGCTCGCTTTACGCCCAATAAATCCG
+
CCCCCGGGGGGGGGGGGGGGGGGGGGGGGGGGGGGGGGGGGGGGGGGGGGGGGGGGGGGGGGGGGGGGGGGGGGGGGGGGGGGGGGGGGGGGFGGGGGGGGGGGGFGFGGGGGGGGGGGGGGDGGGGGFFFGGGGGGGGGGGGGGEFFGFFDFGGFFGGGGGGGFGGGEADGGGGGGCDEEGGEGGDGFGGGGGGGGGGGFGGGCFFGGDDGFGCFGFFG5EEFFFFEBEBEGGG4?FGGG3(<FFFFFG9
@M03364:276:000000000-BLYN8:1:1101:19594:7225 2:N:0:1
GGACTACTGGGGTTTCTAATCCTGTTTGCTCCCCACGCTTTCGAGCCTCAGCGTCAGTTACAGACCAGAGAGCCGCCTTCGCCACTGGTGTTCCTCCATATATCTACGCATTTCACCGCTACACATGGAATTCCACTCTCCTCTTCTGCACTCAAGTCTCCCAGTTTCCAATGACCCTCCCCGGTTGAGCCGGGGGCTTTCACATCAGACTTAAGAAACCGCCTGCGCTCGCTTTACGCCCAATAAATCCG
+
CCCCCGGGGGGGGGGGGGGGGGGGGGGGGGGGGGGGGGGGGGGGGGGGGGGGGGGGGGGGGGGGGGGGGGGGGGGGGGGGGGGGGGGGGGGGGGGGGGGGGGGGGGGGGGGGGGGGGGGGGGGGGGGGFFGGGGGGGGGGGGGGGGGGGGGGGGFFGGGGGGGGGGGGGGF9EDGCFGGGGEGGGDCGGGGGGGGGGEGGGGGFFGCFFGGGDGGGGGGGAEA;@F;D@BDFGGFAF?EEGF?FGFBBGG7
@M03364:276:000000000-BLYN8:1:1101:14333:7241 2:N:0:1
GGACTACTGGGGTTTCTAATCCTGTTTGCTCCCCACGCTTTCGCGCCTCAGCGTCAGTTACAGACCAGAGAGCCGCCTTCGCCACTGGTGTTCCTCCATATATCTACGCATTTCACCGCTACACATGGAATTCCACTCTCCTCTTCTGCACTCAAGTCTCCCAGTTTCCAATGACCCTCCCCGGTTGAGCCGGGGGCTTTCACATCAGCCTTAAGAAACCGCCTGCGCTCGCTTTACGCCCATTAAATCCG
+
CCCCCGFFFGGGCFECEFAFGGGGGGGGGF,FDCDFE@:FFA@F7FEE:EEGGGC@FFFCGGG9F@FFGGGGGGF@@CCCB:C?FGGCFGGGDFFAFCGFGGCEFGGGFFGC<B@EFGGGGEGFGEFGFE<F;5ECFGGGGGGGGGGGGGGG?CFGGADCGGDEAECGGGGGGGGGF@F>EEEGGGGGFG6>>>EGEGFCFGGG=8:8*2CC=CG7@7@FBDA?DA1>BD339FF<F:EEG>(*0:6):C)
@M03364:276:000000000-BLYN8:1:1101:6469:7248 2:N:0:1
GGACTACTCGGGTATCTAATCCTGTTTGCTCCCCACGCTTTCGAGCCTCAGCGTCAGTTACAGACCAGAGAGCCGCCTTCGCCACTGGTGTTCCTCCATATATCTACGCATTTCACCGCTACACATGGAATTCCACTCTCCTCTTCTGCACTCAAGTCTCCCAGTTTCCAATGACCCTCCCCGGTTGAGCCGGGGGCTTTCACATCAGACTTAAGAAACCGCCTGCGCTCGCTTTACGCCCAATAAATCCG
+
CCCCCGGFGGDGGDGGGGGGGGGGGGGGGGGGGGGEGGGGGGGGGGGGGGGGGGGD:CEEGGGCGGGGCD8:FGGGGGGGGGFGGGGGGGGGFGGDGFFGGGGGGGGGGGGEGGGGGCCE7C@FEFDFBEFFFFCEGDGGGGDFGGFEGC@FGGDFGGGDGGGGGEGGFCGGGF8@@DFDEE>>F>8CFFFEGD88CB8EC8?FFG>6CGCFG71:77CGFGFFFA9318=>3FD4=<G>E),8CFF2CC/
@M03364:276:000000000-BLYN8:1:1101:19956:7261 2:N:0:1
GGACTACAGGGGTTTCTAATCCTGTTTGCTCCCCACGCTTTCGAGCCTCAGCGTCAGTTACAGACCAGAGAGCCGCCTTCGCCACTGGTGTTCCTCCATATATCTACGCATTTCACCGCTACACATGGAATTCCACTCTCCTCTTCTGCACTCCATTCTCCCAGTTTCCAATGCCCCTCCCCGGTTGAGCCGGGGGCTTTCACATCAGACTTAAGAAACCGCCTGCGCTCGCTTTCCGCCCACTAAATCCG
+
CBCCCCGGFCFECE@EFADCGGGGEDGGGGDC@F,@FF@GGGGGGEGGGFFGGDGEGGG9F<,EGFFGGGGECDFGFCFGGGGEGG<FGGGCFGGGGC<9??DGGFGGGDBFCFDDFC@CDGGGGGG<EFEE?FFEBFFFGGGGGFG9EFCFF,,,6@9@9EFF,3@CEGGFG,=,@6C=EC+@F6+,1@FE5@EEEEC8DGG++*2;*;CD7+:C75FFDD:01A1>95)0C752/(*22.(099)6:<9
@M03364:276:000000000-BLYN8:1:1101:25187:7263 2:N:0:1
GGACTACAGGGGTATCTAATCCTGTTTGCTCCCCACGCTTTCGAGCCTCAGCGTCAGTTACAGACCAGAGAGCCGCCTTCGCCACTGGTGTTCCTCCATATATCTACGCATTTCACCGCTACACAAGGAATTCCCCTCTCCTCTCCTGCACTCAAGCCTACCAGTTTCCAATGACCCTCCCGGTTTGAGCCGGGGGCTTTCACATCAGACTTATAAAACGGCCTGCTCTCCCTTTACGCCCATTAAATCCG
+
CCCCCGG<FGFGGGGGGGGGGGGGGGGGGGGG@FFGGGGGGGCFGGGGGGGGGGGGGGGCD<F9FGGGFE8FCFEGGGGFFGGGGGGGFFFGFFFGG8C@EFGGGGGGGGGGGGGGG7@ECBCF,+A8BFFCED,8=+,AEGGGFGGGGGGGGCC8,>8@,@8DFEGGGGGGG,,3,,@+@+@3@C+,4DF*134*=EF0+:@7BC+2?7DFD++32:<*0=>70A(/9A))*;638(;E=E(*0*84DG9
@M03364:276:000000000-BLYN8:1:1101:6258:7293 2:N:0:1
GGACTACAGGGGTTTCTAATCCTGTTTGCTCCCCACGCTTTCGCGCCTCAGCGTCAGTTACAGACCAGAGAGCCGCCTTCGCCACTGGTGTTCCTCCATATATCTACGCATTTCACCGCTACACATGGAATTCCACTCTCCTCTTCTGCACTCAAGTCTCCCAGTTTCCAATGACCCTCCCCGGTTGAGCCGGGGGCTTTCACATCAGACTTAAGAAACCGCCTGCGCTCGCTGTACGCCCAATAAATCCG
+
CCCCCGGGGGGGGGGGGGGGGGGGGGGGGGGEFGGFGGGGFGGGGGGEGGGGGGGGGGGGGGGGGGFGGGGGGGGGGGGFGGGGGGGGCFEGGGEFGGGGGFFGGGGGGCGGGGGGGGGGFGGGGCFFFFFFBFGGGGGGGFFGDEFGGFGGGFGFFGDGGGGG<FGGGEGCFGGFGGGGGGECGGGDGGFEGGGGDEGGGFGGF<FFCGGGFFGGGGGGFGD;?A65>::EG*9>B?GEEBB@FFF):FC
@M03364:276:000000000-BLYN8:1:1101:8521:7297 2:N:0:1
GGACTACACGGGTATCTAATCCTGTTTGCTCCCCACGCTTTCGAGCCTCAGCGTCAGTTACAGACCAGAGAGCCGCCTTCGCCACTGGTGTTCCTCCATATATCTACGCATTTCACCGCTACACATGGAATTCCACTCTCCTCTCCTGCACTCAAGTCTACCAGTTTCCAATGCACACAATGGTTGAGCCACTGCCTTTTACATCAGACTTAAGAAACCACCTGCGCTCGCTTTACGCCCAATAAATCCGG
+
CCCCCGGGGGGGGGGGGGGGGGGGGGGGGGGGGGGGGGGGGGEGGGGGGGGGGGGGGGGGGGGGGGGGGGCGGGGGGGGGGEGGGGGGDGGGGGGGGGGGGGGGGGGGGGGGGGGGGGGGGGFGGGGGGEFFFGGGGGGGGGGGGGGGGGGGGDFGGGGGGGGGGGGGGGFGGEDF,DE6FGGB;>CGGGGGGGFGGFGGFGGGF+*299CF>FGGFF8CFC4:4?A56>>DGG78B?GDG55AGF@57D:
@M03364:276:000000000-BLYN8:1:1101:27398:7297 2:N:0:1
GGACTACTGGGGTTTCTAATCCTGTTTGCTCCCCACGCTTTCGAGCCTCAGTGTCAGTTACAGGCCAGAGAGCCGCTTTCGCCACCGGTGTTCCTCCATATATCTACGCATTTCACCGCTACACATGGAATTCCACTCTCCTCTCCTGCACTCAAGTCCACCAGTTTCCAATGCATACAATGGTTGAGCCACTGACTTTTACACCAGACTTAATAACCCACCTGCGCTCGCTTTACGCCCAATAAATCCGG
+
CCCCCGGCGGGGFDEGGGGCFGGGGGCGGGGGCGFGGD7FFDGED;FGCFG<F@FCFFEGFE<EFCFFGA@C7FGF8CFGGDEGGFEGG>FGGGFFFG9EFGGFCEEFDEGGD9FGFCCCCFFGE8=DFFGGGBFGG8,5EAFFG898EGGGGG=@,,,@@B3>,;D,3,>,,>EC,,@379DFAEFCCCDG6@,,,@;7CCE>FFG57*5+5+BC*;CEB79@B@):>BDEGGGFE@GEG:@FF78?<CD
@M03364:276:000000000-BLYN8:1:1101:14870:7316 2:N:0:1
GGACTACCGGGGTTTCTAATCCTGTTTGCTCCCCACGCTTTCGAGCCTCAGTGTCAGTTACAGGCCAGAGAGCCGCTTTCGCCTCCGGTGTTCCTCCATATATCTACGCATTTCACCGCTACACATGGAATTCCACTCTCCTCTTCTGCACTCCAGTCTCCCAGTTTTGAGTGCCCCTCCTCGGTTGAGCCGAGGGCTTTCACACCCAACTTAAAAGACCGCCTGCGCGCGCTTTACGCCCAATAATTCCG
+
@CCCCGGGGGGGGGGGGGGGGGGGGGGGGGGGGGGFGGGGGGGGGGGGGGGFGFGGGGGGGGGGGGGGGGGGGGGGGGGGGGDCGGDEGGGFGDCGGGGGGFGGGGEFDCFFCFGGGGGGGGGGFF9FF?FGFGGGGGGGGGGGGF9,C8@=>EGGGC,>EGGGGGFF8@?EF,9E?FEE<@:EGGGGGGGGGGGDGCGGGGGFFGGFGGGGFGCCCFG=DGA<DA(8:>AE37CAB?EGGE:5>*9)::7
@M03364:276:000000000-BLYN8:1:1101:4770:7353 2:N:0:1
GGACTACCAGGGTTTCTAATCCTGTTTGCTCCCCACGCTTTCGAGCCTCAGCGTCAGTTACAGACCAGAGAGCCGCCTTCGCCACTGGTGTTCCTCCATATATCTACGCATTTCACCGCTACACATGGAATTCCACTCTCCTCTTCTGCACTCAAGTCTCCCAGTTTCCAATGACCCTCCCCGGTTGAGCCGGGGGCTTTCACATCAGACTTAAGAAACCGCCTGCGCTCGCTTTACGCCCAATAAATCCG
+
CCCCCGGGGGGGGGGGGGGGGGGGGGGGGGGGGGGGGGGGGGGGGGGGGGGFGGGGGGGGGGGGGGGGGGGGGGGGGGGGGGGGGGGGGGGGGGGGGGGGGGGGGGGGGGGGGGGGGGGGG@FFGGGGFEFGFGGGGGGGGGGGGFFGFFGGGGGEFGGGGGGGFGFGGGGFFFDGGGGGGGGGGGEGGGGGGGCEEEGGGGGGFGGGC6CGGGG7DCEGDGF@FFFFFFFEDGGBBBEGGFBFFGFFGG5
@M03364:276:000000000-BLYN8:1:1101:25206:7358 2:N:0:1
GGACTACTGGGGTATCTAATCCTGTTTGCTCCCCACGCTTTCGAGCCTCAGTGTCAGTTACAGGCCAGAGAGCCGCTTTCGCCACCGGTGTTCCTCCATATATCTACGCATTTCACCGCTACACATGGAATTCCACTCTCCTCTTCTGCACTCAAGTCTCCCAGTTTCCAATGACCCTCCCCGGTTGAGCCGGGGGCTTTCACATCAGACTTAAGAAACCGCCTGCGCTCGCTTTACGCCCAATAAATCCG
+
CCCCCGGGGGGGGCGGGGGGGGGGGGFGGGGGGGGDEGGFGGGGCFGGGGGFFFGGGGGGGGGGGGGGGGGGGEFFCCDFGGGGFGEDCEGGGDFGGCEEGGGGGGGGGGGGGGGGGGGGGGGGGGGGGFFFEFGGGFGGG9EFFFFFFDFGGGGDGGFGFGDGGAEFGGGADCFDDGGEGG>EGGGG,>@@>EGEGGG?CFGGCG=FFFFFDFG7FFGGFGF@;A1>9EFFGGFAF?G8E>?F4>*)?DC
@M03364:276:000000000-BLYN8:1:1101:7411:7366 2:N:0:1
GGACTACAGGGGATTCTAATCCTGATTGCTCCCCACGCTTTCGAGCCTCTGCATCAGTTACAGACCAGAGATCCGCCTTCGCCACTGGTGTTCCTTCCTATATCTACGCATTTCACCGCTACCCATGGAATTCCCATCTGCTCTTCTGCACTCAAGTCACCCCGTCGCCAATGACCCACCGCGGTTGAGCCGGGGGCATTCACATCAGACTTAAGAAACCGCCGCCGATCGCTTTCCAACCCATAAAACCG
+
CCC<8,CE,-,++B8C6C,,E,<,-;6,,@,@,8CFEDG7@9BD8;+BF,6,,,,C,EFFFF,,;C<C8,C,CEF7FCFF,@F,,B,:6,:,5:9,,,:CE9,,@,9A:,?FEFF,CC+=FE,,4,,A,CFC;B,,49;,,9,6@E;>;84+,,66,@,@,4+@@++++++,6>E8,6=?+@@8+88@7C68*3>8E*,,++1+=020***22@7C+8CE)*)((0()(0.5*7*-0)2<*.3)*0*)*11
@M03364:276:000000000-BLYN8:1:1101:16274:7374 2:N:0:1
GGACTACAAGGGTTTCTAATCCTGTTTGCTCCCCACGCTTTCGCACCTGAGCGTCAGTCTTCGTCCAGGGGGCCGCCTTCGCCACCGGTATTCCTCCAGATCTCTACGCATTTCACCGCTACACCTGGAATTCTACCCCCCTCTACGAGACTCAAGCTGACCAGTATCAGATGCAGTTCCCAGGTTGAGCCCGGGGATTTCACATCTGACTTAATCAACCGCCTGCGTGCGCTTTACGCCCAGTAATTCCG
+
CCCCCGGGGGGGFGGGGGGGGGGGGGGGGGGGGGGGGGGGGGGGGGGGGGGGGGGGGGGGGGGGGGGGGDGGGGGGGGGGGGEGGGGGGGGGGGGGGFGGGGGGGGGGGGGGGGGGGGGGGGGDEGCGGGGGFGGGCFFGGGGGGGGGGGGGGGFGGGGGGGG>FGGGFFCGFGFGGGGGCEFGGGGGGGGGGGGG=EFGGGGFFGGGFDGGGGGGGGFFDEBFFF9D?3B>DGGFFFGGGFFFGFF6CF>
@M03364:276:000000000-BLYN8:1:1101:12956:7386 2:N:0:1
GGACTACAGGGGTATCTAATCCTGTTTGCTCCCCACGCTTTCGCACCTGAGCGTCAGTCTTCGTCCAGGGGGCCGCCTTCGCCACCGGTATTCCTCCAGATCTCTACGCATTTCACCGCTACACCTGGAATTCTACCCCCCTCTACGAGACTCAAGCTGACCAGTATCAGATGCAGTTCCCAGGTTGAGCCCGGGGATTTCACATCTGACTTAATCAACCGCCTGCGTGCGCTTTACGCCCAGTAATTCCG
+
CCCCCGGFFGGGGGGGGGGGGGGGGGGGGGGGGGGGGGGGGGGGGEGGGGGGGGGGGGFGGGGGGGGGGGEGGGGGGGGGGGGGGGGGGGGGGGGGEEFGGGGGGGGGCCFEGGGGGGGGGGGG83DAFGGGGGGGDFGGGGGGDGE>C+CFGFFG9CFCFFGGGGGGFGFGGGGGGGGGGGGGGGGGFFGGGGDGEEBFGFGG=9+;CFGGGG++39FCBEFF@F(52@>>DDGFF:DGGDB?CFFFG:2
@M03364:276:000000000-BLYN8:1:1101:5224:7395 2:N:0:1
GGGCTACAGGGGTTTCTAATCATGTTTGCTACCCACGCTTTCGAGCCTCAGCGTCAGTTACAGCTCAGAGAGCCGCCTTCGCCACTGGTGTTCCTCCATATATCTACGCATTTCAACGCTCCACATGGAGTTCCCCTGTCCTCTTCTGCACTCAAGTTTCCCAGTTTCCGATGCACTTCTTCGTTTGAGCCGAAGGCTTTCACATCAGAATTAAGAAACTGTCTGCACCCACTTTACGCCCAATAAAACCG
+
A6-6A@F9EFCFFDFDC9@F666<FC,C6<,,66CF@7F@FAF8F7@@FGGGG@66,<,C<,FA,C@9C@FFG8F@+,85<F,8CFGC669?@,CE,9F9?<EFEC,DF,4+,:C,E7F8+8,A8,5,59EE=F9=846,8=E+E=44,@E=4DF?,>,E,,,,A,@>=B8BC+@AC=EF9@>3==+,7B4::+3:,,4@8CA7;;<**+D>G72=@D?:;5;7*:**7;):?8;>695C*8(57>6)0//
@M03364:276:000000000-BLYN8:1:1101:12666:7406 2:N:0:1
GGACTACTGGGGTTTCTAATCCTGTTTGCTCCCCACGCTTTCGCGCCTCAGCGTCAGTTACAGACCAGAGAGCCGCCTTCGCCACTGGTGTTCCTCCATATATCTACGCATTTCACCGCTACACATGGAATTCCACTCTCCTCTTCTGCACTCCAGTCTCCCAGTTTTGAGTGACCCTCCTCGGTTGAGCCGAGGGCTTTCACACCCAACTTAAAAGACCGCCTGCGCGCGCTTTACGCCCAATAATTCCG
+
CCCCCGGGGGGGGGGGGGFGGGGGGGGGGGGDGGGGGGGGGDGGGGGGGGGGGGECFGGGGGGGGGGGGGGGGGGGGGGGGGGGGGGGFGGGGGGGCFFFFFFGGGGGGGGFGGGGGGGGEEGGGGFGFFGGGGGGGFGGGFGGGGCFGGGGGGGCDFEFFGGDGGGGGGGGGGGGDEGEEFGGGGEGGGGDCEGCGGFGFFGCFDCCG:8DF7CC8*=6;EB??F>FFBFFDDF2/4>EE32>7D8ACD*
@M03364:276:000000000-BLYN8:1:1101:17148:7412 2:N:0:1
GGACTACCGGGGTTTCTAATCCTGTTTGCTCCCCACGCTTTCGAGCCTCAGCGTCAGTTACAGACCAGAGAGCCGCCTTCGCCACTGGTGTTCCTCCATATATCTACGCATTTCACCGCTACACATGGAATTCCACTCTCCTCTTCTGCACTCAAGTCTCCCAGTTTCCAATGACCCTCCCCGGTTGAGCCGGGGGCTTTCACATCAGACTTAAGAAACCGCCTGCGCTCGCTTTACGCCCAATAAATCCG
+
CCCCCGGGGGGGGGGGGGGGGGGGGGGGGGGGGGGGGGGGGGGGGGGGGGGGGGGGGGGGGGGGGGGGGGGGGGGGGGGGGGGGGGGGGGGGGGGGGGGGGGGGGGGGGGGGGGGGGGGGGGGGGGGGGFFGFGGGGGGGGGGGGGGGGGGGGGGGGGGGGGGGGGGGGGGGGGGGGGGGGGGGGGGDGGGGGGGGGGGGGGFGFGG=FGGG7CFFGGGGEGFFFFFFFFFECFGBFFEGGFFFGFFBGCD
@M03364:276:000000000-BLYN8:1:1101:17504:7466 2:N:0:1
GGACTACTGGGGTTTCTAATCCTGTTTGCTCCCCATGCTTTCGTACCTCAGCGTCAGTATTAGGCCAGATGGCTGCCTTCGCCATCGGTATTCCTCCCGATCTCTACGCATTTCACCGCTACACCTGGAATTCTACCATCCTCTCCCATACTCTAGCTTCCCAGTAGCGAATGCAATTCCTAAGTTAAGCGCAGGGATTTCACATCCGACTTACGAAGCCGCCTACGCACGCGTTACGCCCAGTACATCCG
+
BCCCCCC<FFFDGGCEEC<<FE,CC66@CFFFGG,FGGGGGGCF8FEG9,;C@CC@FF9EF<@FGFFGGFDBCF:8EFEFGGGCCG:FC,@<FFBFB,@C7>FAE9FFGEG7,CFGGGGG+CECFGGGAAFFGGGGGG9FGFF8DEF?ECEDDDFDGFFGGGDDF,,@666B8,=9,AA=:=DFFCAEGG+@6CE6+48<CFG7BD79DG>77+;77>E:9:)9(;9526>>)1),52CECD(;C>A)09*
@M03364:276:000000000-BLYN8:1:1101:13665:7478 2:N:0:1
GGACTACTGGGGTTTCTAATCCTGTTTGCTCCCCACGCTTTCGAGCCTCAGTGTCAGTTACAGGCCAGAGAGCCGCTTTCGCCACCGGTGTTCCTCCATATATCTACGCATTTCACCGCTACACATGGAATTCCACTCTCCTCTCCTGCACTCAAGTCTACCAGTTTCCAATGCATACAATGGTTGAGCCACTGCCTTTTACACCAGACTTAATAAACCACCTGCGCTCGCTTTACGCCCAATCAATCCGG
+
CCCCCGGGGGGGGGGGGGGGGGGGGGGGGGGGGGGGGGGGGGDGGGEFGGGGGGFFGGGGGGGGGGGCFGFGGGGGFFGGGGGGGGGGGGGGGGGGGGGGGGFAEGGFGG+CFGGGGGGGGCFGGGGGGGGGAFFGD89FGGGGG@FFFGGGGGGGGFFFGAD?FGGGGGAEF8D=DFGGGG?>=C8FGCGGE8C8@FGD7:CGFF7*3CD78;BCGGGFF;A2B>=?>;AEGGG=4=EC:>@);7647D7
@M03364:276:000000000-BLYN8:1:1101:20749:7531 2:N:0:1
GGACTACTGGGGTATCTAATCCTGTTTGCTCCCCACGCTTTCGAGCCTCAGCGTCAGTTACAGACCAGAGAGCCGCCTTCGCCACTGGTGTTCCTCCATATATCTACGCATTTCACCGCTACACATGGAATTCCACTCTCCTCTTCTGCACTCAAGTCTCCCAGTTTCCAATGACCCTCCCCGGTTGAGCCGGGGGCTTTCACATCAGACTTAAGAAACCGCCTGCGCTCGCTTTACGCCCAATAAATCCG
+
CCCCCGGGGGGGGGGGGGGGGGGGGGGGGGGGGGGGGFGGGGGGGGGGGGGGGGGGGGGGGGGGGGGGGGGGGGGGGGGGGGGGGGGGGGGGGGGGGGGGGGCFGGGGGGGGGGGGGGGGGGGGGGGGGGGGGGGGGGGGGGGCFFFFGGGGGGGGGGGGEF=FGGGGGGGGGGG,DEGDEGGGGGG,9FFEDGGGECDGGCGFFGCG4*2=@DFC7>FFFGF<(;9A>53>GF3AFBGGC)4FFC4)CDC
@M03364:276:000000000-BLYN8:1:1101:4799:7557 2:N:0:1
GGACTACCAGGGTTTCTAATCCTGTTTGCTACCCATGCTTTCGAGCCTCAGCGTCAGTTACAGACCAGACAGCCGCCTTCGCCACTGGTGTTCTTCCATATATCTACGCATTTCACCGCTACACATGGAGTTCCACTGTCCTCTTCTGCACTCAAGTTTCCCAGTTTCCGATGCACTTCTTCGGTTGAGCCGAAGGCTTTCACATCAGACTTAAGAAACCACCTGCGCTCGCTTTACGCCCAATAAATCCG
+
CCCCCGGGGGGGGGGGGGGGGGGGGGGGGGGGGGGGGGGGGGGCGFGGGGGGGGGGGFGGGGGGGGFGGGGGGGGGGGGGGGGGGGGGFGGGGGGGGGGGGGGGGGGGGGGGGGGGGGGGGGGGGGGGGGGGGGGGGGGGGGGGGGGFFGGGGGGGGGGGGFGGGGGGGGGGGG8AGGGGDGEGGGGGGGGEEEGGGGGGGFCFFDCGFGGGCGD>FGGFAGFD)9>49B:DDGFFFFGGGF@FGGFFGGC
@M03364:276:000000000-BLYN8:1:1101:13322:7559 2:N:0:1
GGACTACTAGGGTATCTAATCCTGTTTGCTCCCCACGCTTTCGCACCTGAGCGTCAGTCTTCGTCCAGGGGGCCGCCTTCGCCACCGGTATTCCTCCAGATCTCTACGCATTTCACCGCTACACCTGGAATTCTACCCCCCTCTACGAGACTCAAGCTGACCAGTATCAGATGCAGTTCCCAGGTTGAGCCCGGGGATTTCACATCTGACTTAATCAACCGCCTGCGTGCGCTTTACGCCCAGTAATTCCG
+
CCCCCGFGGGGGGGGGGGGGGFGGFGGGGGEFFEFGGGGGGGGGGGGFFGGGGGGGGGGGGGGGGGGGGGGGGGGGGGGGGGGGGGGGGGGGGGGGAFG9FFGGGGGGGGGGGGGGGGGGGGGGGGGGFGGGGGGGGGDGGCEGGGGEGGGFGGGGGGGFFGGGFGCFGGGGGGFFGGGGGGGFGDGGGGGCCEGGCBFGGFGGFGGGFGGGGFFFFDFCDG>@DF6>BBEFGGGAFFGCE)8FG*@<FC>
@M03364:276:000000000-BLYN8:1:1101:5753:7567 2:N:0:1
GGACTACAGGGGTTTCTAATCCTGTTTGCTCCCCACGCTTTCGAGCCTCAGCGTCAGTTACAGACCAGAGAGCCGCCTTCGCCACTGGTGTTCCTCCATATATCTACGCATTTCACCGCTACACATGGAGTTCCACTGTCCTCTTCTGCACTCAAGTTTCCCAGTTTCCGATGCACTTCTTCGGTTGAGCCGAAGGCTTTCACATCAGACTTAAGAAACCGCCTGCGCTCGCTTTACGCCCAATAAATCCG
+
CCCCCGGGGGGGGGGGGGGGGGGGGGGGGGGGGGGGEGGGGFGGGGGEFGFGGCEGGGGGGDGGG7EFFFGGGGGGGGGGGGGGGGCFFGGGFFGGGDGGGGGGFAFFGGGGGGGGGG>EGD=FFFFG@GGFGAFFGGEE=DDGGGGGGGEDGGGGGGGGGGG,FCFFGGDEG6,@EFGGECGGGGEF?CDE>@E>FGGGGGGF>DDFGGFGGGGGCFG75:>9269BBBDFGFGCF?GEDB18C>F?C;1
@M03364:276:000000000-BLYN8:1:1101:10916:7591 2:N:0:1
GGACTACAGGGGTTTCTAATCCTGTTTGCTCCCCACGCTTTCGCACCTGAGCGTCAGTCTTCGTCCAGGGGGCCGCCTTCGCCACCGGTATTCCTCCAGATCTCTACGCATTTCACCGCTACACCTGGAATTCTACCCCCCTCTACGAGACTCAAGCTGACCAGTATCAGATGCAGTTCCCAGGTTGAGCCCGGGGATTTCACATCTGACTTAATCAACCGCCTGCGTGCGCTTTACGCCCAGTAATTCCG
+
CCCCCFFFGGGGGGGGGGGGGGGFGGGGGGGGGGGGGGGGGGGGGGGGGGGGGGGGGGGGGGGGGGGGGGGGGGGGGGGGGGGGGGGDE>FFFGGGDGGCFGGGGGGFFEGGFGGGGDGGGGGEFFFFGGGGGGGFCFCFGGGGGGG6EEGGGGGGFDEFFGGGGCEFGGGGGCFFFGGGGEFEGGGGGGF=EEGGEEGFCDGGFGGDFFGFG+;7DCEGFGF<?F>5:<@BD35661EEE@<F>C@4C**
@M03364:276:000000000-BLYN8:1:1101:5655:7602 2:N:0:1
GGACTACTCGGGTATCTAATCCTGTTTGCTCCCCACGCTTTCGAGCCTCAGCGTCAGTTACAGACCAGAGAGCCGCCTTCGCCACTGGTGTTCCTCCATATATCTACGCATTTCACCGCTACACATGGAATTCCACTCTCCTCTTCTGCACTCAAGTCTCCCAGTTTCCAATGACCCTCCCCGGTTGAGCCGGGGGCTTTCACATCAGACTTAAGAAACCGCCTGCGCTCGCTTTACGCCCAATAAATCCG
+
CCCCCGGGGGGGGGGGGGGGGGGGGGGGGGGGGGGGGGGGGGGGGGGGGGGGGGGGGGGGGGGGGGGGGGGGGGGGGGGGGGGGGGGGGGGGGGGGGGGGGGFGGGGGGGGGGGGGGGGGGGGGGGGGBCFFGGGGGGGGGGGGGGGGGGGGGGGGGGGGGGGGGFFGGGEFFGGGGFFGECGCGGGGGGGGGGGGDEGGGFGGFGCD=FGGGGGGGGGGFGFFDF053>BDD5C)63?E5;656795D47
@M03364:276:000000000-BLYN8:1:1101:13202:7627 2:N:0:1
GGACTACTAGGGTTTCTAATCCTGTTTGCTCCCCACGCTTTCGAGCCTCAGCGTCAGTTACAGACCAGAGAGCCGCCTTCGCCACTGGTGTTCCTCCATATATCTACGCATTTCACCGCTACACATGGAATTCCACTCTCCTCTTCTGCACTCAAGTCTCCCAGTTTCCAATGACCCTCCCCGGTTGAGCCGGGGGCTTTCACATCAGACTTAAGAAACCGCCTGCGCTCGCTTTACGCCCAATAAATCCG
+
CCCCCGGGGGGGGGGGGGGGGGGGGGGGGGGGGGGGFGGGGGGGFDGGFGGGGGGG>GGAEFCCFEFFFGFFGGGFFEGGGGCFGCCFGGGFEGGGGGFGG,@ECCG7BFDGGGGGGGGGGGGGFGGGGGGGG9E9,EBEGGGGCFEGEFGGDDDF;>EB,@@FGGGEFDGGDEEGGGFEGGDCCCGFCCGGEGG5*:CGCFFF=FDGGGG>+:+B+9C7=EFFF:()6;:BGFGF*3EEEB?FDD*:>C1
@M03364:276:000000000-BLYN8:1:1101:24179:7632 2:N:0:1
GGACTACCCGGGTTTCTAATCCTGTTTGCTCCCCACGCTTTCGAGCCTCAGCGTCAGTTACAGACCAGAGAGCCGCCTTCGCCACTGGTGTTCCTCCATATATCTACGCATTTCACCGCTACACATGGAATTCCACTCTCCTCTTCTGCACTCAAGTCTCCCAGTTTCCAATGACCCTCCCCGGTTGAGCCGTGGGCTTTCCCATCAGACTTAAGAAACCGCCTTCGCTCGCTTTACGCCCAATAAATCCG
+
CCCCCGGGGGGGGDGGGGCFGGGGGGGGGGGGGGGGGGGGGGGG8FGGGCEFGGGGGGGCGAFFE@CFCGGCFGGGGGGGGGGDGGFFFGGGGFGGGGGGGFGGGGGCEGGGGGFGFEGGGGGGGGGGFFGGGGGGGGGGGGGGGGGFG;EGGGGFFFEGGGGGFFGGFFDF833DFGG>E>E6FEGF6DGG5?EEGGGGG7CFFG*;>FGF8F+21*AC6EFF2A;E<FAEGGGEF?GGGF0A6*8<FG)
@M03364:276:000000000-BLYN8:1:1101:12547:7638 2:N:0:1
GGACTACCAGGGTTTCTAATCCTGTTTGCTCCCCACGCTTTCGCACCTGAGCGTCAGTCTTCGTCCAGGGGGCCGCCTTCGCCACCGGTATTCCTCCAGATCTCTACGCATTTCACCGCTACACCTGGAATTCTACCCCCCTCTACGAGACTCTAGCTTGCCAGTTTCAAATGCAGTTCCCAGGTTGAGCCCGGGGATTTCACATCTGACTTAACAAACCGCCTGCGTGCGCTTTACGCCCAGTAATTCCC
+
CCCCCGGFGGGGGGGGGGGGGGGGGGGGGGGGGGGGGGGGGGGGGGGGFGGGGGGGGGFGGGGGGGGGGGGGDGGGGGGGGGGGGGGGGCGGGFGGGGGGGCFGGC?FGEGGFFGGGGGGGGGGGGGGGGGGGGGGGGCFGGGGGGGGGCCCGBEGGGGGGCEGGGGCDFGGGFGGGGGGFDGGFGG?FGGFGG>E=CFFFGEFFFCFF>DGGGGGCFGFFGBFFFFF<F>DGGGAFFEGE3:?GCBAGF*
@M03364:276:000000000-BLYN8:1:1101:18681:7642 2:N:0:1
GGACTACTGGGGTTTCTAATCCTGTTTGCTCCCCACGCTTTCGAGCCTCAGCGTCAGTTACAGACCAGAGAGCCGCCTTCGCCACTGGTGTTCCTCCATATATCTACGCATTTCACCGCTACTCATGGAATTCCACTCTCCTCTTCTGCACTCAAGTCTCCCAGTTTCCAATGACCCTCCCCGGTTGAGCCGGGGGCTTTCACATCAGACTTAAGAAACCGCCTGCGCTCGCTTTACGCCCAATAAATCCG
+
CCCCCFGGGGGGGGGGGGGGGGGGGGGGGGGGGGGGGGGGGGGGGGGGGGGGGGGGGGGGGFFGGGGGGGGGGGGGGGGGGGGGGGGGGGGGGGGGGGGGGGGFFGGGGGGGGFGGGGGGGGGGGGGGFACFGCGGGGGGGGGGGGGGGGGGGGCFGGDGGGGFGGGGGGGGDGGCGGGGGGGGGGD,@FGGGEGGDGGGGGGGF98DFGF=@7777DFGFG>?FF05>EDFGGGFFBDGG3<FFGF2>D)
@M03364:276:000000000-BLYN8:1:1101:10263:7647 2:N:0:1
GGACTACCAGGGTTTCTAATCCCGTTTGCTCCCCACGCTTTCGAGCCTCAGCGTCAGTTACAGGCCAGGGAGCCGCCTTCGCCACTGGTGTTCCTCCATATCTCTACGCATTTCACCGCTACACATGGAATTCCACTCTCCTCTTCTGCACTCTAGTCTCCCAGTTTCCAATGACCCTCCCCGGTTGAGCCGGGGGCTTTCACATCGGGCTTAAGAAACCGCCTGCGCTCGCTTTACGCCCAATAAATCCG
+
8A-8@CE,6CFC@CBFE9@@F6,8C<<;C@E668;F@@FC<,C,,B+B,,,CFGGDCC,,CF,,:@<F,6CF:,@+@@@AFE:=,46CCEE=,5C,,EFAF,@?E55,@?F@5@ED9=+@F7F8E,<9BF?FEEFC;8@EGGFCG9DAFGGGC,,@3@DA>DEFF;;F=9=CFFG,36+=@E6CGDCCFGD*9EEGDDFGFFGGFD**))2C4:7:+8E*8CD?0AFFB>B@D5C>F:5C57:>GDFA7C>
@M03364:276:000000000-BLYN8:1:1101:23442:7650 2:N:0:1
GGACTACCGGGGTCTCTAATCCTGTTTGCTCCCCACGCTTTCGCACCTGAGCGTCAGTCTTCGTCCAGGCGGCCGCCTTCGCCACCGGTATTCCTCCACATCTCTACGCATTTCACCGCTACCCCTGGAATTCTACTCCCCTCTGCGAGACTCAAGCCTGCCAGTTTCGACTGCAGTTCCTGGGTTGAGCCCCGGGATTTCACCTCGGACTTGACAGACCGCCTGCGTCCGCTTTACTCCCCGTAATTCCG
+
8---ACE,+@BGF,,CCE,@@FACGGEFGFFGD@,F++8CDGG@:FEE8,CE:C,8CF,CC6CEFG7,,6+>=CEG+84F=@7B=4>=@+95?EEFC:,4E,EF,5CFG7B:9FCAGDEG+3,A+AF=3@B,C,8@,,,@3,+3,@@+:++5D6D<,>,,,@883,7D8**6467,>5<E,;4=,6C,=E6@**=**339:7F74C**:C<*;*;7>2*:5*72(77.(07@555)=.+A5),.)*7):C*
@M03364:276:000000000-BLYN8:1:1101:22008:7655 2:N:0:1
GGACTACACGGGTTTCTAATCCTGTTTGCTCCCCACGCTTTCGAGCCTCAGCGTCAGTTACAGACCAGAGAGCCGCCTTCGCCACTGGTGTTCCTCCATATATCTACGCATTTCACCGCTACACATGGAATTCCACTCTCCTCTTCTGCACTCAAGTCTCCCAGTTTCCAATGACCCTCCCCGGTTGAGCCGGGGGCTTTCACATCAGACTTAAGAAACCGCCTGCGCTCGCTTTACGCCCAATAAATCCG
+
CCCCCGGFGGGGGGGGGGGFFGGGGGGGGGGGGGGGGGGGGGGGGGGGGGGGGGGGGGGGGGGGGGGGGGGGGGGGGGGGGGGGGGGGGGCGGGGCFGGGGGGEGGGGGGGGAFGGGGGGGGGGGGGGFFDGFDGGAEFG8DGGGGGGFGGGG8>EFGFGGFGGGGGGCCGGDFGCGGGGGGGGGGG?EDGGGGEEDGGGGGGGFGD*;CGGC7FGG;FGFGF;0AFF:5<>G*7:@:EGGFFFGGFFGG<
@M03364:276:000000000-BLYN8:1:1101:5055:7665 2:N:0:1
GGACTACCGGGGTTTCTAATCCTGTTTGCTCCCCACGCTTTCGCGCCTCAGCGTCAGTTACAGACCAGAGAGCCGCCTTCGCCACTGGTGTTCCTCCATATATCTACGCATTTCACCGCTACACATGGAATTCCACTCTCCTCTTCTGCACTCCAGTCTCCCAGTTTTGAGTGACCCTCCTCGGTTGAGCCGAGGGCTTTCACACCCAACTTAAGAAACCGCCTGCGCGCGCTTTACGCCCAATAATTCCG
+
CCCCCGGGGGGGFGGGGGGGGGGGGGGGGGGGGGGGGGGGGGGGGGGFGGG8@FGGGGGGGGGCFDEGGGFGGGGGGGGG@FGGGGFFGGGGGGGGGGGEGFFGGGGFD@FGGGGGGGGGECGFFFGFACFFFFFGGGGGGGFFGGGGGGGGGGGGGF,EGGGGGGFGDEFGGGGGGGGGCGGCEG>?GGGGGGGGGGGGCFFGFGDCGDGFGF7CGFGGFGF;7A>>FFEFGGC9@BEG*7:4FFF::>7
@M03364:276:000000000-BLYN8:1:1101:9804:7677 2:N:0:1
GGACTACCGGGGTTTCTAATCCTGTTTGCTCCCCACGCTTTCGCACCTGAGCGTCAGTCTTCGTCCAGGGGGCCGCCTTCGCCACCGGTATTCCTCCAGATCTCTACGCATTTCACCGCTACACCTGGAATTCTACCCCCCTCTACGAGACTCAAGCTGACCAGTATCAGATGAAGTTCCCAGGTTGCGCCAGGGGATTTCACATCTGACTTAATCAACCGCCTGCGTGCGCTTTACGCCCAGTAATTCCG
+
CCCCCD8FFGGGGFGFFFGGGFGGGGGGGFFC<@EC7@FEFF@D@EGFGFCCCGDGGGGGGGGGDECF?FDGG=CGGEGG<BFG7BCCGFGGFAFDGFF<BFBAE@FDEGDGGGGGGGEGGCFGGGGGGDGCFFDF9BFGDC6=9EE6C:C;B@BFCFB9CBCFFGGGGCGCF999DEFC69C*FC6,4CE8CCC55:CGGGCFFDF7DCDD+:77C**2=E3:6)(.(0<>DGGAF6CEG>?)*7=2772
@M03364:276:000000000-BLYN8:1:1101:9732:7679 2:N:0:1
GGACTACTGGGGTTTCTAATCCTGTTTGCTCCCCACGCTTTCGCGCCTCAGCGTCAGTTACAGACCAGAGAGCCGCCTTCGCCACTGGTGTTCCTCCATATATCTACGCATTTCACCGCTACACATGGAATTCCACTCTCCTCTTCTGCACTCCAGTCTCCCAGTTTTGAGTGACCCTCCTCGGTTGAGCCGAGGGCTTTCACACCCAACTTAAAAGACCGCCTGCGCGCGCTTTACGCCCAATAAATCCG
+
CCCCCGGGGGGGGGGGGGGGGGGGGGGGGGGGGGGGGGGGGGGGGGGGGGGGGGGGGGGGGGGGGGGGGGGGGGGGGGGGGGGGGFGGGGGGGGGGGGGGGGEFCEGGGGEGGGGGGGDGCFGGFFGGECFGFDGGGGGGGGGGGGGGGGGGGGGFGE=FGGGGFFFFFGFFGFGGGGF68DCEG>EC7CGGGGGGC8FGGC79ADDFGDCGC::C>DFFFDFFFF>:635BGGG2=:EGD>?FGFFFG:)
@M03364:276:000000000-BLYN8:1:1101:19368:7693 2:N:0:1
GGACTACAAGGGTTTCTAATCCTGTTTGCTCCCCACGCTTTCGAGCCTCAGTGTCAGTTACAGGCCAGAGAGCCGCTTTCGCCACCGGTGTTCCTCCATATATCTACGCATTTCACCGCTACACCTGGAATTCCACTCTCCTCTCCTGCACTCAAGTCTACCAGTTTCCACTGCATACAATGGTTGAGCCACTGCCTTTTACACCAGACTTAATAAACCACCTGCGCTCGCTTTACGCCCAATAAATCCGG
+
CCCCCFGFGGGGGGGGGGGGFGGGGGGGGGGGGGGGFGDFGGGGGGDFGFFGGGFFGGGGFGGGGGG@<CFEGFGGC@EFGG@E@EGGCEGGGGGFGGGGCGGGFD?DGGGEGGGGGGGGGGDD,9EFF8EEGGGGG8==FGGF,EF?8@EGG?>DCDGGFGGGGGEGGF>FEFAFFG?D@EFGF6DCF7DECE?FGGFGGGAFA9DCFDCC>CF>FFGD>:AEFFBEFA>BCD+*22ECE336C78CC3)
@M03364:276:000000000-BLYN8:1:1101:21219:7708 2:N:0:1
GGACTACTAGGGTTTCTAATCCTGTTTGCTCCCCACGCTTTCGCACCTGAGCGTCAGTCTTCGTCCAGGGGGCCGCCTTCGCCACCGGTATTCCTCCAGATCTCTACGCATTTCACCGCTACACCTGGAATTCTACCCCCCTCTACGAGACTCAAGCCTACCAGTTTCGGATGCAGTTCCCGGGTTGAGCCCGGGGATTTCACATCCGACTTGACAGACCGCCTGCGTGCGCTTTACGCCCAGTAATTCCG
+
CCCCCGGGGGGGGGGGGGFGGGGGGGGGGGGGGGGGGGGGGGGGGGGGGGGGGGGGGGGGGGGGGGGGGGGGGGGGGGGGGGGGGGGGGGGGGGGGGGGGFGGGGGGGGGGGGGGGGGGGGGGGGGGGGGGGGGGGGGGGGGGGGGGEG6EFCFGGGGG8DGGGFGGGGGGGGGGGGFGGFDGGGDGGGFGGGGGGGGFGG>FGFGGGGGGDGGGFDGGGFGFFFFFE:DEFGGF4=<GEG><FF7=>GGC
@M03364:276:000000000-BLYN8:1:1101:22981:7714 2:N:0:1
GGACTACAAGGGTTTCTAATCCTGTTTGCTCCCTCGCTTTCGAGCCTCCGCGTCAGTTACAGACCAGAGAGCCGCCTTCGCCACTGGTGTTCCTCCATATATCTACGCATTTCACCGCTACACATGGAATTCCACTCTCCTCTTCTGCACTCAAGTCTCCCAGTTTCCAATGACCCTCCCCGGTTGAGCCGGGGGCTTTCACATCAGACTTAAGAAACCGCCTGCGCTCGCTTTACGCCCAATAAATCCGG
+
CCCCCF<FFG@FGGGGEFFGGGGGGGGGGFGGG,CFCGFGA,687BC<,7C:F@@C,CFDFG9EF8,,CF:<ED+@,BF<FFG@F8C6CBEFGEEFGG9EGGG9;D<+CBFF9EF?+@+6F,:EEE=FF,9,9AEAFGGGGGGGFEGGDGFG,8=CDFDFGF,@F;A,=;;8,@=D@6=EGCEEE+3@7:@875*4=B,<@8,46+24>*@7+:+@FF*=3EE0(:95/055*97:3<EG5)3?7?4)2)9
@M03364:276:000000000-BLYN8:1:1101:10487:7729 2:N:0:1
GGACTACTGGGGTATCTAATCCTGTTTGCTCCCCACGCTTTCGAGCCTCAGCGTCAGTTACAGACCAGAGAGCCGCCTTCGCCACTGGTGTTCCTCCATATATCTACGCATTTCACCGCTACACATGGAATTCCACTCTCCTCTTCTGCACTCAAGTCTCCCAGTTTCCAATGACCCTCCCCGGTTGAGCCGGGGGCTTTCACATCAGACTTAAGAAACCGCCTGCGCTCGCTTTACGCCCAATAAATCCG
+
CCCCCGGGGGGGGGGGGGGGGGGGGGGGGGGGGGGGGGGGGGGGGGGGGGGGGGGGGGGGGGGGGGGGGGGGGGGGGGGGGGGGGGGGGGGGGGGGGGGGGGGGGGGGGGGGGGGGGGGGGGGGGGGGGGGGFGFGGGFGFE?FGGGGGGGGGGGFGGGCFGGGGGGGGGGGEGGGGGGGDGGDGGGDFFCG>GGGGGGGG7<FFCFF=6CB>8+C7<CC:EE??FBDBEDBGGGFFBGCEE:>DG?AG4>
@M03364:276:000000000-BLYN8:1:1101:10284:7734 2:N:0:1
GGACTACCAGGGTTTCTAATCCTGTTTGCTACCCATGCTTTCGAGCCTCAGCGTCAGTTACAGACCAGACAGCCGCCTTCGCCACTGGTGTTCTTCCATATATCTACGCATTTCACCGCTACACATGGAGTTCCACTGTCCTCTTCTGCACTCAAGTTTCCCAGTTTCCAATGACCCTCCCCGGTTGAGCCGGGGGCTTTCACATCAGACTTAAGAAACCGCCTGCGCTCGCTTTACGCCCAATAAATCCG
+
CCCCCGGGGGGGGGGGGGGGGGGGGGGGGGGGGGGGGGGGGGGGGGGGGGGGGGGGGGGGGGGGGGGGGGGGGGGGGGGGGGGGGGGGGGGGGGGGGGGGGGGGGGGGGGGGGGGGGGGGGGGGGGGGGGGGGGGGGGGGGGGGGGGGGGGGDGFFGGGGGGGGGGGGGGGGGGGFGGGGGGGDGGGFCGGGGC>EGGGGGCCGF;CCDGGGGGCGGFGGFGF01)2>>55A:F<36;GGG@F>7CBAGGD
@M03364:276:000000000-BLYN8:1:1101:7402:7736 2:N:0:1
GGACTACCAGGGTATCTAATCCTGTTTGCTCCCCACGCTTTCGCGCCTCAGCGTCAGTTACAGACCAGAGAGCCGCCTTCGCCACTGGTGTTCCTCCATATATCTACGCATTTCACCGCTACACATGGAATTCCACTCTCCTCTTCTGCACTCAAGTCTCCCAGTTTCCAATGACCCTCCCCGGTTGAGCCGGGGGCTTTCACATCAGACTTAAGAAACCGCCTGCGCTCGCTTTACGCCCAATAAATCCG
+
CCCCCGFFGGGGGGGGGGGGGGGGGGGGGGGGGGGGGGGGGGGGGGGGGGGGGGGGGGFGGGGGGGGGGGGGGGGGGFFGGGGGGGGGGGGGGGGGGGGGGGGGGGGGGGGGGGGGGGDGGGGGGGGGFEGGGGGGGGGG@FFGGGFFGGFGGGGGGGGGGG8=FFGGGFDE=FFG8FGGDGGGGGGGGGGGGGGGEEG67:EFFFFGCFGGFFGGGGGGDG>(,56B>AEB<CCAFFGGG)4@GFF>GG9
@M03364:276:000000000-BLYN8:1:1101:25381:7748 2:N:0:1
GGACTACTCGGGTTTCTAATCCTGTTTGCTCCCCACGCTTTCGAGCCTCAGCGTCAGTTACAGACCAGAGAGCCGCCTTCGCCACTGGTGTTCCTCCATATATCTACGCATTTCACCGCTACACATGGAATTCCACTCTCCTCTTCTGCACTCAAGTCTCCCAGTTTCCAATGACCCTCCCCGGTTGAGCCGGGGGCTTTCACATCAGACTTAAGAAACCGCCTGCGCTCGCTTTACGCCCAATAAATCCG
+
CCCCCGGGGGGGGGGGGGGGGGGGGGGGGFGGGGGGGGGGGGGFCGGGGGGGGGGGGGEFFEGGGGGGGGGGGGGGGGGGGGGGGGGGGFGGGGFGGGCFGGGGGGGGGGGGGGGGGGGGGGDECFBFFFGGG<FFAEFGGGGGFGFDFGGGGCFGEGFFGFGGFFGGCDFGF96DDFCEGD>EGG+<FDGE*E8ECEF?:FG88FFGCCFGGFDD7DFGAEFDDA150BE5DCCAFFGGCB,>CC4.0>)
@M03364:276:000000000-BLYN8:1:1101:5456:7748 2:N:0:1
GGACTACTGGGGTTTCTAATCCTGTTTGCTCCCCACGCTTTCGCGCCTCAGCGTCAGTTACAGACCAGAGAGCCGCCTTCGCCACTGGTGTTCCTCCATATATCTACGCATTTCACCGCTACACATGGAATTCCACTCTCCTCTTCTGCACTCAAGTCTCCCAGTTTCCAATGACCCTCCCCGGTTGAGCCGGGGGCTTTCACATCAGACTTAAGAAACCGCCTTCGCGCGCTTTACGCCCAATAAATCCG
+
CCCCCGGGGGGGGGGGGGGGGGGGGGGGFGFGGGGGGGGGGFEGGGGDGGGGGGGGGGGGGGFEGFGGGGGGGGGGGGGGFDGGGGGGGGGGCFGGGDGGGGGGGGCFGGGGGGGGGGGGGEGGFEFGFFFECFGFGGFGGGFDGGGGGGGGGGFFDCD9FFGGGGGGGFGGEFGGG=@ECEEGGGGGGGGDGGGGGGGGGGGGFGGFCCGF77:FFDFFEGFD(2(2(0.5CGF<FBGGGF:8*C?):*1
@M03364:276:000000000-BLYN8:1:1101:9329:7751 2:N:0:1
GGACTACTCGGGTTTCTAATCCTGTTTGCTCCCCACGCTTTCGAGCCTCAGCGTCAGTTACAGACCAGAGAGCCGCCTTCGCCACTGGTGTTCCTCCATATATCTACGCATTTCACCGCTACACATGGAATTCCACTCTCCTCTTCTGCACTCAAGTCTCCCAGTTTCCAATGACCCTCCCCGGTTGAGCCGGGGGCTTTCACATCAGACTTAAGAAACCGCCTGCGCTCGCTTTACGCCCAATAAATCCG
+
CCCCCGGGGGGGGGGGGGGGGGGGGGGGGGGGGGGGGGGGGGGGGGGGGGGGGGGGGGGGGGGGGGGGGCGGGGGGGGGGGGGGGGGGGGGGGGGGGGGGGGGGGGGGGGGGGGFGGGGGGGGGGGGGFFGGGCGGGDCGGGGGGGGFCDFG8DF?@FFFGGGGGGFCCFFGGGGGGFGGGGDGGGGGFGGGDEED5EGF7:CGFF=F4CDGGCDFFFGFAED@FF@E>FFFGFCAF?GGGF(7CF=AFGD
@M03364:276:000000000-BLYN8:1:1101:10223:7756 2:N:0:1
GGACTACAGGGGTTTCTAATCCTGTTTGCTACCCATGCTTTCGAGCCTCAGCGTCAGTTACAGACCAGACAGCCGCCTTCGCCACTGGTGTTCTTCCATATATCTACGCATTTCACCGCTACACATGGAATTCCACTCTCCTCTTCTGCACTCAAGTCTCCCAGTTTCCAATGACCCTCCCCGGTTGAGCCGGGGGCTTTCACATCAGACTTAAGAAACCGCCTGCGCTCGCTTTACGCCCAATAATTCCG
+
CCCCCGGGGGGGGGGGGGGGGGGGGGGGGGFCFECGGGGGGGGGGGGGGGGGGGFGGDFFGGGGGGGGGGGGGGGGGGGGGGGGGGGGGGFFFGGGGGFGG9FGGGGGGGGGGGGGGGGGGGGGGG@FB?<FFGGFGGGGGGGGGGGGGGGG?FFGGGGGGGG83DFGFGGGGGGGFGCEGEGGGGEG6DCGGGGGGGFFC:FFFGGGGFGFFC7:DCFF>CED?F6D0::DGGC9FFGGGBFFG7BAGF*
@M03364:276:000000000-BLYN8:1:1101:19902:7775 2:N:0:1
GGACTACACGGGTTTCTAATCCTGTTTGCTCCCCACGCTTTCGAGCCTCAGTGTCAGTTACAGGCCAGAGAGCCGCTTTCGCCACCGGTGTTCCTCCATATATCTACGCATTTCACCGCTACACATGGAATTCCACTCTCCTCTCCTGCACTCAAGTCTCCCAGTTTCCAATGCACACAATGGTTGAGCCACTGCCTTTTACATCGGACTTAAGAAACAACCTGCGCTCGCTTTACGCCCAATAAACCCGG
+
BC@CCFF@FGGGGGGGEGGGGGGGGGGGGGGGGGCEG@CFFGGCGEGGGDAAGGGDFGFFGG?FGGDF,@EFGGGG+BFGGGCGG<@:CFGGGCFGGCG<FFFGGEFFGGGGGGGFGEGGGGGGCFGGGDFFGFAF9EFGGGGGF8EGGGF8?DCGGGGGGFDFGEFCAF;EGGFGFGE+@FFG98?FG,,@CGCEGC,@CFG7=*3**<CGFGGD>G,,3=AB=4@)66A>CCC4=0CECFD):+*,15/
@M03364:276:000000000-BLYN8:1:1101:19308:7776 2:N:0:1
GGACTACCAGGGTATCTAATCCTGTTTGCTCCCCACGCTTTCGAGCCTCAGCGTCAGTTACAGACCAGAGAGCCGCCTTCGCCACTGGTGTTCCTCCATATATCTACGCATTTCACCGCTACACATGGAATTCCACTCTCCTCTTCTGCACTCAAGTCTCCCAGTTTCCAATGACCCTCCCCGGTTGAGCCGGGGGCTTTCACATCAGACTTAAGAAACCGCCTGCGCTCGCTTTACGCCCAATAAATCCG
+
CCCCCGGGGGGGGGGGGGGGGGGGGGGGGGGGGGGGGGGGGGGGGGGGGGGGGGGGGGGGGGGGGGGGGGFFFGGGGGGGGGGGGGGGGGGGGGGGGGGFFFGGGGGGGGGGGGGGGGGGGGGGGGFGG@EGFFFGGDFGGGGGGGGGGGGGFG8DEDGGEC,@FFFFGGGGGGGGGGFGGEGGFGGGGGGGGDGGGGFFGGGCFGGGGGGGGGGGGFGGFEF;?FFFF:>EGF:49<GCGF:FFDFBFGC
@M03364:276:000000000-BLYN8:1:1101:7924:7777 2:N:0:1
GGACTACACGGGTTTCTAATCCTGTTTGCTCCCCACGCTTTCGCACCTGAGCGTCAGTCTTCGTCCAGGGGGCCGCCTTCGCCACCGGTATTCCTCCAGATCTCTACGCATTTCACCGCTACACCTGGAATTCTACCCCCCTCTACGAGACTCAAGCTTGCCAGTTTCAAATGCAGTTCCCAGGTTGAGCCCGGGGATTTCACATCTGACTTAACAAACCGCCTGCGTGCGCTTTACGCCCAGTAATTCCG
+
CCCCCGGGGGGGGGGGGGGGGGGGGGGGGGGGGGGGGGGGGGGGGGGGGGGGGGDGGGDFGGGGGGGGGGGGGGGGGGGGGGGGGGGGGGGGGGGGGGGGGGGGGGGGGGGGGGGGGGGEFGGGGGGGGGGGGGGGGGGGGGGGGGGGGGGGGGGGGGFGGGGGGGGGGGGGGGGGGGGGGGGGGGGGGGGCCEGGEEFCF7=DFGGF=DFGGGGGGGGGFGFFFF;56DEFG3DAF?EEDFBFGGFFGGD
@M03364:276:000000000-BLYN8:1:1101:24198:7797 2:N:0:1
GGACTACCGGGGTATCTAATCCTGTTTGCTCCCCACGCTTTCGAGCCTCAGCGTCAGTTACAGACCAGAGAGCCGCCTTCGCCACTGGTGTTCCTCCATATATCTACGCATTTCACCGCTACACATGGAATTCCACTCTCCTCTTCTGCACTCAAGTCTCCCAGTTTCCAATGACCCTCCCCGGTTGATCCGGGGGCTTTCACATCAGACTTAAGAAACCGCCTGCGCTCGCTTTACGCCCACTAAATCCG
+
CBCCCGFFGEEGGGGGGGGGGGFGGGGGGGGGGGGGGD,CDGFFGFFGGGFDBFGGG6@CFGFCGGGGDGGD<FEGGGGGGGCFGD=FFGFCFGGGGGGGGGGGGGGGCFCCFFGEGEGGCFEGFCE<B9?FFGGGGGGGGGGGGGAEGCDD8D8DFGGGCF8D@EFCFCDC?,EDFCFEGEGGEG>F,@E>CEG87EGCG>FC8*;C4C6C7DG7:CC*5CA6(53>6>BEG:5A*-/::>(50>:<DF5
@M03364:276:000000000-BLYN8:1:1101:10817:7805 2:N:0:1
GGACTACAAGGGTTTCTAATCCTGTTTGCTCCCCACGCTTTCGCACCTGAGCGTCAGTCTTCGTCCAGGGGGCCGCCTTCGCCACCGGTATTCCTCCAGATCTCTACGCATTTCACCGCTACACCTGGAATTCTACCCCCCTCTACGAGACTCAAGCTGACCAGTATCAGATGCAGTTCCCAGGTTGAGCCCGGGGATTTCACATCTGACTTAATCAACCGCCTGCGTGCGCTTTACTCCCAGTAATTCCG
+
CCCCCCGGGGGGGGEFEFGFGEFEFGGGGGGGGGGGGGGGGF@FGGGFD<EFEGFEGGFGFGGGGGGGGGGGGEGGEEGGGGGGGGGGGEGFFGGGFG?F?FEDFCFGGEGGGGGGFEGGGGGGGGGGFGGF3FFDGFGECCC8FFFBE6EGFFCC9CG?:CG5F;DEFFFC9EFE@E?FC9:BFCFFFGFGCEEEGG6CGGGDFGCC7@>C>>FD7FE685):=F>F6)7;DG36=4+028,?D*76>>C
@M03364:276:000000000-BLYN8:1:1101:11564:7809 2:N:0:1
GGACTACTGGGGTATCTAATCCTGTTTGCTCCCCACGCTTTCGCGCCTCAGCGTCAGTTACAGACCAGAGAGCCGCCTTCGCCACTGGTGTTCCTCCATATATCTACGCATTTCACCGCTACACATGGAATTCCACTCTCCTCTTCTGCACTCCAGTCTCCCAGTTTTGAGTGACCCTCCTCGGTTGAGCCGAGGGCTTTCACACCCAACTTAAAAGACCGCCTGCGCGCGCTTTACGCCCAATAATTCCG
+
CCCCCGGGGGGGGGGGGGGGGGGGGGGGGGGGGGGGGGGGGGGDGGGGGGGGGGGGGGGGGGGGGGGGGGGGGGGGGGGGGGGGGGGGGGGGGGFGGFFGFGGGGGGGGGGGGGGGGGGGGGFFCFGGF<FGGGEGDGGGGGGGGFGGGGC?=EGGFGGGGGGGFGGG?EGGGGGG?FGGGFDGCCD?FGGGC8EGGGGFGGGGFGGGGD4CFCFGFCC=5C:;1)3A@EDFGGGFFFGGGFFFGGFBGG7
@M03364:276:000000000-BLYN8:1:1101:10748:7900 2:N:0:1
GGACTACACGGGTTTCTAATCCTGTTTGCTCCCCACGCTTTCGAGCCTCAGCGTCAGTTACAGACCAGAGAGCCGCCTTCGCCACTGGTGTTCCTCCATATATCTACGCATTTCACCGCTACACATGGAATTCCACTCTCCTCTTCTGCACTCAAGTCTCCCAGTTTCCAATGACCCTCCCCGGTTGAGCCGGGGGCTTTCACATCAGACTTAAGAAACCGCCTGCGCTCGCTTTACGCCCAATAAATCCG
+
CCCCCGGGGGGGGGGGGGGGGGGGGGGGGGGGGGGGGGGGGGGGGGGGGGGGGGGDGGGGGGGGGGGGGGGGGGGGGGGGGGGGGGGGGGGGGGGGGGGGGFGGGGGGGGEGGGGGGCGEGGGGGGGGFCFGGGGDGGFGGGGGGGGGGGGGGDGGFGGGGGGGGGFGFGGGGGGGGGFGGGGGGGDFGGGGGGGGGE8FDCFGF;?6CCGGGFGFFFFFFGFF6FBE9537DFGFFFDG5B:>FCFBGCC
@M03364:276:000000000-BLYN8:1:1101:4240:7904 2:N:0:1
GGACTACTGGGGTTTCTAATCCTGTTTGCTCCCCACGCTTTCGCGCCTCAGCGTCAGTTACAGACCAGAGAGCCGCCTTCGCCACTGGTGTTCCTCCATATATCTACGCATTTCACCGCTACACATGGAATTCCACTCTCCTCTTCTGCACTCCAGTCTCCCAGTTTTGAGTGACCCTCCTCGGTTGAGCCGAGGGCTTTCACACCCAACTTAAAAGACCGCCTGCGCGCGCTTTACGCCCAATAATTCCG
+
CCCCCGGGGGGGGGGGGGGGGGGGGGGGGGGGGGGGGGGGGGGGGGGGGG@FEEEGGGGGGGGGGGGGGGGGGGGGGEGGCGGGGGGGGGGGGGGGGGCFFFCFFCFGGEFGGGGGGGEGGGCGGGGGFEEGFEFGEF9FFGGFFGFAFFGGGG8=FGGGGDCCFDEF86DD,>FGG8@GECCGG83@EGGGCE*@=DFCF7@>A?CGGG4DCCFCD?FG)*:41A>E1855<5*)96>EC)45C*=<F7*
@M03364:276:000000000-BLYN8:1:1101:18657:7938 2:N:0:1
GGACTACCGGGGTTTCTAATCCTGTTTGCTCCCCACGCTTTCGAGCCTCAGCGTCAGTTACAGACCAGAGAGCCGCCTTCGCCACTGGTGTTCCTCCATATATCTACGCATTTCACCGCTACACATGGAATTCCACTCTCCTCTTCTGCACTCAAGTCTCCCAGTTTCCAATGACCCTCCCCGGTTGAGCCGGGGGCTTTCACATCAGACTTAAGAAACCGCCTGCGCTCGCTTTACGCCCACTAAATCCG
+
CCCCCGGGEGGGFGGGGGGGGGGGGGGGGGGGGGGGEGGGGGGGGGGGFGGGGGGGGGGGGGGGGFGGGGGGGGGGGGGGGGGGGGGGGGGGGGGGGFGGGGFFGGFFGDGGGGGGGGGGGGGGFFGGFFGGGGGGGGGGGGGGGGGGGGGGGGGGGGDFCFFFFGGGFF9BC>DFFFGGGGGGGGGFGGGGGGEGGGGGGGF>ADFGFGCG7@CFCDGF>DBFFFFFFF@FGFGBFBEEGF(7CGFAGG5
@M03364:276:000000000-BLYN8:1:1101:9755:7950 2:N:0:1
GGACTACTAGGGTTTCTAATCCTGTTTGCTCCCCACGCTTTCGAGCCTCAGCGTCAGTTACAGACCAGAGAGCCGCCTTCGCCACTGGTGTTCCTCCATATATCTACGCATTTCACCGCTACACATGGAATTCCACTCTCCTCTTCTGCACTCAAGTCTCCCAGTTTCCAATGACCCTCCCCGGTTGAGCCGGGGGCTTTCACATCAGACTTAAGAAACCGCCTGCGCTCGCTTTACGCCCAATAAATCCG
+
CCCCCGGGGGGGGGGGGGGGGGGGGGGGGGGGGGGGGGGGGGGGGGGGGGGGGGGGGGGGGFGGGFGGGGGGGGGGGGGGGGGGGGGGGGGGGGGGGGGGGGGGGGGGGECFGGGGGGGGGGFGGGFFF?FGGGGGGGFGFGGGGGGFGGGGGGGGFG,,CFGGFGGGFC9DGGGGGGG6EEE>FGEGGGGGDDGGGGGGGGGGFGCFDFGGF77=7CGGFGF<DFFFFD3>DFF2=BGGG>0<FG?BGG3
@M03364:276:000000000-BLYN8:1:1101:9036:7960 2:N:0:1
GGACTACTGGGGTATCTAATCCTGTTTGCTCCCCACGCTTTCGAGCCTCAGCGTCAGTTACAGACCAGAGAGCCGCCTTCGCCACTGGTGTTCCTCCATATATCTACGCATTTCACCGCTACACATGGAATTCCACTCTCCTCTTCTGCACTCAAGTTCACCAGTTTCCAATGACCCTCCCGGGTTGAGCCGGGGGATTTCACATCAGACTTAAGAAACCACCTGCGCTCCCTTTACGCCCAATAATTCCG
+
CCCCCGGGCFGGGDGGGGGGGGGGGGGGGGGFGGGDGGGGGGGDGGGGGGGCGGGGGGGGFFG,EDGG,6CC,EFGGGGGGFEGGAFCGGGGGGGGG,,@FGGGGGGGGGGGGGGGGDEG7@EG,,CEFDFGGGGGG@,AFFGG9FGFGGGGF?GEC,3,CEGGGGG9,>,6=AE8@,@@6++=FGGGGDF@1@B5*189D7B=A4+*8CCF++1=88@F)A58354A2))2CGGC8?EEDD07*:*)*2*
@M03364:276:000000000-BLYN8:1:1101:20691:7962 2:N:0:1
GGACTACCGGGGTATCTAATCCTGTTTGCTCCCCACGCTTTCGAGCCTCAGCGTCAGTTACAGACCAGAGAGCCGCCTTCGCCACTGGTGTTCCTCCATATATCTACGCATTTCACCGCTACACATGGAATTCCACTCTCCTCTTCTGCACTCAAGTCTCCCAGTTTCCAATGACCCTCCCCGGTTGAGCCGGGGGCTTTCACATCAGACTTAAGAAACCGCCTGCGCTCGCTTTACGCCCAATAAATCCG
+
CCCCCGGGGGGGGGGGGGGGGGGGGGGGGGGGGGGGGGGGGGGGGGGGGGGGGGGGGGGGGGGFGGGGGGGGGGGGGGGGGGGGGGGGGGGGGGGGGGGGGGGGGGGGGGGGGGGGGGGGGGGGGGGGFFGCGGGGFGGGGGGGGGGGGFGGGGGGCFFGGGGGGGGGGGFGGGGFGGGGGGGGGGGGGDGDEGGGGGFFGDGGFGG=CGGGGGGGGGGGFGB;05:A0:>EGCCBFBECEB:FGG46FGC
@M03364:276:000000000-BLYN8:1:1101:18109:7970 2:N:0:1
GGACTACCGGGGTTTCTAATCCTGTTTGCTCCCCACGCTTTCGCACCTGAGCGTCAGTCTTCGTCCAGGGGGCCGCCTTCGCCACCGGTATTCCTCCAGATCTCTACGCATTTCACCGCTACACCTGGAATTCTACCCCCCTCTACGAGACTCAAGCTTGCCAGTTTCAAATGCAGTTCCCAGGTTGAGCCCGGGGATTTCACATCTGACTTAACAAACCGCCTGCGTGCGCTTTACGCCCAGTAATTCCG
+
CCCCCGGGGGGGGGGGGGGGGGGGGGGGGGGGGGGGGGGGGGGGGGGGFFGGGGGGGGGGGGGGGGGGGGGGGGGGGGGGGGGGGGGGGGGGGFFFGGGGGGGGGGGGGCEGGGGGGGGGGGGGGGGGGGGGGGGGGGGFEGGGFGGEGGGGGGGGGGDFGGGFGGGGGGFFGGGFGGGGGFGFGFGFFFGGGGGG=EGFGGGGFD:CCFGG7FGGFGGGFGEF<:0)(.7>DGC<4<EGGFF?7>F9CF9
@M03364:276:000000000-BLYN8:1:1101:14895:7975 2:N:0:1
GGACTACCGGGGTTTCTAATCCTGTTTGCTCCCCACGCTTTCGAGCCTCAGCGTCAGTTACAGACCAGAGAGCCGCCTTCGCCACTGGTGTTCCTCCATATATCTACGCATTTCACCGCTACACATGGAATTCCACTCTCCTCTTCTGCACTCAAGTCTCCCAGTTTCCAATGACCCTCCCCGGTTGAGCCGGGGGCTTTCACATCAGACTTAAGAAACCGCCTGCGCTCGCTTTACGCCCAATAAATCCG
+
CCCCCFFGGGGGGGGGGGGGGGGGGGGGGGGGGGGGGGGGGGGGGGGGGGGGGGGGGGGGGGGGGGGGGGGGGGGGGGGGGGEFGGGGGGEFGGGGGGGGGGGGGGGGGGGGGGGGGGGGGGGGGGGGGGGGGGGGGGGGGGGGGGGGGGGGGGFGGGGGFGGGDFGGGGGGC9EFDFFGGGEGGGGGGGGGGGGGGGGGGGGGFGGGGGGGGGGFFGGGEGFFDFFFF:53CGFAFFGGGF:FGG4:CFC
@M03364:276:000000000-BLYN8:1:1101:21161:8001 2:N:0:1
GGACTACAGGGGTTTCTAATCCTGTTTGCTCCCCACGCTTTCGAGCCTCAGCGTCAGTTACAGACCAGAGAGCCGCCTTCGCCACTGGTGTTCCTCCATATATCTACGCATTTCACCGCTACACATGGAATTCCACTCTCCTCTTCTGCACTCAAGTCTCCCAGTTTCCAATGACCCTCCCCGGTTGAGCCGGGGGCTTTCACATCAGACTTAAGAAACCGCCTGCGCTCGCTTTACGCCCAATAAATCCG
+
CCCCCGGGGGGGGGGGGGGGGGGGGGGGGGGGGGGGGGGGGGG8FGGGGGGGGGGGGGGGGGGGGGGGFDGGGGGGGGGGGGGGGGGGGGGGGGFGGGGGGGGGGGGGGGGDFFGGGGGGGGGGGGGGE,CFFGGGGGGGGGGGGGGGFCGFFGEEFGGFGGGGFGFGDG;FGFFGGFFGGGGGGGGGGGGGGGGGGGFGGGFFFCDGGGFGGGGDGFFEEGFFFF;FBFFFGGGFF?GGGBFFGGFAFF5
@M03364:276:000000000-BLYN8:1:1101:14663:8012 2:N:0:1
GGACTACTCGGGTTTCTAATCCTGTTTGCTCCCCACGCTTTCGAGCCTCAGCGTCAGTTACAGACCAGAGAGCCGCCTTCGCCACTGGTGTTCCTCCATATATCTACGCATTTCACCGCTACACATGGAATTCCACTCTCCTCTTCTGCACTCAAGTCTCCCAGTTTCCAATGACCCTCCCCGGTTGAGCCGGGGGCTTTCACATCAGACTTAAGAAACCGCCTGCGCTCGCTTTACGCCCAATAAATCCG
+
CCCCCGGGGGGGGGGGGGGGGGGGGGGGGGGGGGGGEGGGGGGGGGGGGGGGGGGGGGGGGGGGGGGGGGGGGGGGGGGGGGEGGGGGGGGGGGGGGGGGGGGGGGGGGGGGGGGGGGGEGGFEFGGDFFGGEFFGGGGGGGGDFFGGGGGGGGGGFGGGCFFGGGGGGGFGGGGGGGGGGGGGGGGGGGDGDGGGGGGGGGGGFGFGDCFGGFFCFD?EFG>??FBFFDB>DGGAFFGGGF?FCFFFC<C
@M03364:276:000000000-BLYN8:1:1101:8068:8033 2:N:0:1
GGACTACTAGGGTTTCTAATCCTGTTTGCTCCCCACGCTTTCGCACCTGAGCGTCAGTCTTCGTCCAGGGGGCCGCCTTCGCCACCGGTATTCCTCCAGATCTCTACGCATTTCACCGCTACACCTGGAATTCTACCCCCCTCTACGAGACTCAAGCTGACCAGTATCAGATGCAGTTCCCAGGTTGAGCCCGGGGATTTCACATCTGACTTAATCAACCGCCTGCGTGCGCTTTACGCCCAGTAATTCCT
+
CCCCCGGGGGGGGGGGGGGGGGGGGGGGGGGGGGGGGGGGGGGGGGGGGGFGGGGGGGGGGGGGGGGGGGGGGGCEGGGGGGGGGGGGGCGGGGGGG@EEFFGGGGGGGEECFGGGGGGGGEFGGGGG@FGGGGFFGGG@E>>DEGDCEGGGGGDGGFGGG7AC=FFG7BFGGGGFGGA?C9>>FCCFEGFFG5EE**?6@CFDFFGFFFDCF7+1;DFC;C3??FFEF>)5<C*6635C5<(07C?<F7*
@M03364:276:000000000-BLYN8:1:1101:22856:8041 2:N:0:1
GGACTACTAGGGTTTCTAATCCTGTTTGCTCCCCACGCTTTCGCACCTGAGCGTCAGTCTTCGTCCAGGGGGCCGCCTTCGCCACCGGTATTCCTCCAGATCTCTACGCATTTCACCGCTACACCTGGAATTCTACCCCCCTCTACGAGACTCAAGCTTGCCAGTTTCAAATGCAGTTCCCAGGTTGAGCCCGGGGATTTCACATCTGACTTAATCAACCGCCTGCGTGCGCTTTACGCCCAGTAATTCCG
+
CCCCCFGGGGGGGGGGGGGGGGGGGGGGGGGGGGGGGGGGGGGGGGGGGGGGGGGGGGGFGGGFFGGGGGGEGGGGGGGGGGD>FGGGGEGGFGGGGFGGGGGGGGGGGGGGGGEGGGGE+FFGGCEGGGGGGGG9FGCEEGGGGGCCE6CGGGGGGGG?FFGCFGGGFCF9,EGADFGGGGGFGGFGFFGCECCEGGFFFGGFFGGGGGGGFFGGFC6=>=B?;F9FBFEFG<F27:GGGE:FGD@AGG*
@M03364:276:000000000-BLYN8:1:1101:16085:8043 2:N:0:1
GGACTACAGGGGTATCTAATCCTATTTGCTCCCCACGCTTTCGAGCCTCAGCGTCAGTTACAGACCAGAGAGCCGCCTTCGCCACTGGTGTTCCTCCATATATCTACGCATTTCACCGCTACACATGGAATTCCACTCTCCTCTTCTGCACTCAAGTCTCCCAGTTTCCAATGACCCTCCCCGGTTGAGCCGGGGGCTTTCACATCAGACTTAAGAAACCGCCTGCGCTCGCTTTACGCCCAATAAATCCG
+
CCCCCGGGGGGGGDGGGGGGGGGGGGGGGGGGGGGGGGGGGGGGGGGGGGGGGGGGGGGGGGGGGGGGGGGGGGGGGGGGGGGGGGEGGGGGGGGGGGGGGGGGGGGGFGGGGGGGGGGGEGGGGFGGFAFFGGGGGFGGGGGGGGGGGGGGGFGGFGGGGGGGGGGGGGGGGGGGGGGGECEGGGGGGFGGGGEGGGGGGGGGF8+CFFDFG@FGG;FFEGFFFFFEFDB@DFFAF:EGGF?4*>@A7F7
@M03364:276:000000000-BLYN8:1:1101:24214:8048 2:N:0:1
GGACTACTAGGGTTTCTAATCCTGTTTGCTCCCCACGCTTTCGAGCCTCAGTGTCAGTTACAGGCCAGAGAGCCGCTTTCGCCTCCGGTGTTCCTCCATATATCTACGCATTTCACCGCTACACATGGAATTCCACTCTCCTCTTCTGCACTCAAGTCTCCCAGTTTCCAATGACCCTCCCCGGTTGAGCCGGGGGCTTTCACATCAGACTTAAGAAACCGCCTGCGCTCGCTTTACGCCCAATAAATCCG
+
CCCCCFGGGGGGGGGGGGGGGGGGGGGGGGGGGGGGGGGGGGGGGGGGGGGGGGFGGGGGGGGGGGGGGGGGGGGGGGGGGGGGGGGGEGGGGGGGGGGGGGGGGGGGGGGGGGGGGGGGGGGGGGGGFFEGFGGGGGGGGGGGGGGGGGGGGFEGGGCFGGGGGGGGFGGGCFGGGGGDGGGDGGGGGGGGCCGGGGGGGFGCFGGF4*CCFFFGG4?=>GFFFFBFBB>EGFGBFFGGGE?FCGFFGG3
@M03364:276:000000000-BLYN8:1:1101:14786:8058 2:N:0:1
GGACTACTAGGGTATCTAATCCTGTTTGCTCCCCACGCTTTCGAGCCTCAGCGTCAGTTACAGACCAGAGAGCCGCCTTCGCCACTGGTGTTCCTCCATATATCTACGCATTTCACCGCTACACATGGAATTCCACTCTCCTCTTCTGCACTCAAGTCTCCCAGTTTCCAATGACCCTCCCCGGTTGAGCCGGGGGCTTTCACATCAGACTTAAGAAACCGCCTGCGCGCGCTTTACGCCCAATAATTCCG
+
CCCCCGGGGGGGGGGGGGGGGGGGGGGGGGGGGGGGGGGGGGGGGGGGGFGGGGGGGGGGGGGGGGGGGGGDGGGGGGGGGGGGGGGGGGGGGGGGGGGGGGGGGGGGGEDGGGGGGGGGGGGGGGGGFFGGGGGGGGGGGGGFGGGGGGGFFGFFFGGGGGGGGGGGGG;EGGG8EGGE>EGGGGGGGGFEEGGGGGGGGGGGFG8648FGGGGDGGGG>GEFFF9E;E7>D:*4@FGGGF:>F=FFFF7
@M03364:276:000000000-BLYN8:1:1101:9158:8058 2:N:0:1
GGACTACTGGGGTATCTAATCCTGTTTGCTCCCCACGCTTTCGCACCTGAGCGTCAGTCTTCGTCCAGGGGGCCGCCTTCGCCACCGGTATTCCTCCAGATCTCTACGCATTTCACCGCTACACCTGGAATTCTACCCCCCTCTACAAGACTCTAGCTGACCAGTATCAGATGCAATTCCCGGGTTAAGCCCGGGGATTTCACATCTGACTCAATGAACCGCCTGCGTGCGCTTTACGCCCAGTAATTCCG
+
CCCCCGGGGGGGGGGGGGGGGGGGGGGGGGGGGGGGGGGGGGDGGGGGGGGGGGGGGGGGGGGGGGGGGGGGGGGGGGGGFGGGFGGGGGGGGGGGGGGFGGGGGGGGGGGGGGGGGGGGGGGGGGGGGGGGGGGGGGFGGGGGFGG?CCGGGGGGGGGGGGGGGGGGGGGGGGGFGGGGGGGGGGGGGGGGECEGGGGGGG77@FFFGDGGGFCFGGFGFG>??FFEFF>>3<CDF?G:CBFFGGFDCF6
@M03364:276:000000000-BLYN8:1:1101:17614:8065 2:N:0:1
GGACTACTGGGGTTTCTAATCCTGTTTGCTCCCCACGCTTTCGCGCCTCAGCGTCAGTTACAGACCAGAGAGCCGCCTTCGCCACTGGTGTTCCTCCATATATCTACGCATTTCACCGCTACACATGGAATTCCACTCTCCTCTTCTGCACTCCAGTCTCCCAGTTTTGAGTGACCCTCCTCGGTTGAGCCGAGGGCTTTCACACCCAACTTAAAAGACCGCCTGCGCGCGCTTTACGCCCAATAATTCCG
+
CCCCCGG@EGFGG+FGGGGGGGGGGGGGGGGGGGG@FEGGGGGGDGCFEGGCGGGGGGF<FGEFFGGGEFFGF@FGGGGGGGGGGGGGGGGGGGGFGGGGGFGGGGGGGGGGGGGGGGGGGGGGGGGGFFGGG9EGGF9FFGGGGFFF9EGGGCGGGGGCDFGGGGGD8@=EF,@,=AFGFFGGGGDFGGGCCCGG*8DFG7FG*?7F4DFGGF7119FFEGFD@FFF6>FFGDFA?:CEC@?F4>?:CF2
@M03364:276:000000000-BLYN8:1:1101:24634:8082 2:N:0:1
GGACTACTGGGGTTTCTAATCCTGTTTGCTCCCCACGCTTTCGAGCCTCAGCGTCAGTTACAGACCAGAGAGCCGCCTTCGCCACTGGTGTTCCTCCATATATCTACGCATTTCACCGCTACACATGGAATTCCACTCTCCTCTTCTGCACTCAAGTCTCCCAGTTTCCAATGACCCTCCCCGGTTGAGCCGGGGGCTTTCACATCAGACTTAAGAAACCGCCTGCGCTCGCTTTACGCCCAATAAATCCG
+
CCCCCGGGGGGGGGGGGGGGGGGGGGGGGGGGGGGGGGGGGGGGGGCFGGGGGGGGGGGGGGGGGGGGGGGGFGGGGGGGFGFEEGGGGGGGGGGGGGGGGGGGGGGGGGGGGGGGGGGGGGGGGGGFFFFGGGGGGFGGGGGG9FFGGFGGGGGGFGFEFD?FGAFGGFGGGGGGGGGGGGGGGGGGFGGGGGGGGGGGGGGGF4:CFFFGGGGGGGGC>GFFFFFFBFFBGGG2=(*2CE::FDFAFGD
@M03364:276:000000000-BLYN8:1:1101:19081:8130 2:N:0:1
GGACTACTGGGGTATCTAATCCTGTTTGCTCCCCACGCTTTCGCGCCTCAGCGTCAGTTACAGACCAGAGAGCCGCCTTCGCCACTGGTGTTCCTCCATATATCTACGCATTTCACCGCTACACATGGAATTCCACTCTCCTCTCCTGCACTCAAGTCTACCAGTTTCCAATGCATACAATGGTTGAGCAACTGCCTTTTACACCAGACTTAATAAACCACCTGCGCTCGCTTTACGCCCAATAAATCCGG
+
CCCCCGGFGGFGGEGAFGGGGGGFGGGGGGGGGGGGGGGGGGDFEGGGGGGGGGFFGFEGFFF9E@FGDGGGGGGGGGGGGG?FGGGGFGGGGGGGGGGFFGGGGFGFGGGGGGEEFGGGGGGGGGGGGFGGGGGGGGGGDFGGGCF8BFGFFGFGGGCFGGGGGFGGGGGGGGCG8DFDGGGGGG?FC,4@EFBCFFGGGGCFFCDCF7C7CCGGGF,7?=A):D):@>DEFGD:)>BE=33);77?FG5
@M03364:276:000000000-BLYN8:1:1101:9178:8181 2:N:0:1
GGACTACTCGGGTATCTAATCCTGTTTGCTCCCCACGCTTTCGCGCCTCAGCGTCAGTTACAGACCAGAGAGCCGCCTTCGCCACTGGTGTTCCTCCATATATCTACGCATTTCACCGCTACACATGGAATTCCACTCTCCTCTTCTGCACTCCAGTCTCCCAGTTTTGAGTGACCCTCCTCGGTTGAGCCGAGGGCTTTCACACCCAACTTAAAAGACCGCCTGCGCGCGCTTTACGCCCACTAAATCCG
+
CCCCCGGGGGGGGGGGGGGGGGGGGGGGGGGGGGGGGGGGGGGGGGGGGGGGGGGGGFGGGGGGGGGGGGGGGGGGGGGGGGGGGGGGGGGGGGGGGGGGGFGGGGGGGGGGGGGFGGGGGGGGGGGGFFFGGGGGGGGGGGGGGGGGGGGGGGGGGGGGGGGGGGGGFGFFFGGDGGGGGGCEGGGGGGGGDGGGGGGGGGGGFGCDFGGGGGGFGFFGFGF@;F>B@EBFGGGFFFGGGE057F6>7FD
@M03364:276:000000000-BLYN8:1:1101:21953:8195 2:N:0:1
GGACTACTAGGGTTTCTAATCCTGTTTGCTCCCCACGCTTTCGCACCTGAGCGTCAGTCTTCGTCCAGGGGGCCGCCTTCGCCACCGGTATTCCTCCAGATCTCTACGCATTTCACCGCTACACCTGGAATTCTACCCCCCTCTACGAGACTCAAGCTTGCCAGTTTCAAATGCAGTTCCCAGGTTGAGCCCGGGGATTTCACATCTGACTTAACAAACCGCCTGCGTGCGCTTTACGCCCAGTAATTCCG
+
CCCCCGGGCGGGGGGGGGFFFDFGGGGGGGGGGGFGGGGGGGGGGGEGF@FGGGGGGGGGGGGGGGCGG7@CCGGGCFGGFGGECFGGG:FGGGGGG8FCF?EFGGGGGGGGGGGCDE7@=@,=EEBA,AFFFFGGGDFFEDGGFGG++@CGG?FFGFG?7DAFGGGF@EDGGG7E7EACEFG><FF6CFGF58:CCEGGFFG7;DC+3CFGFDGFC4AC5C3((;3>257>CDG<=:EEE3(0:CF<7*2
@M03364:276:000000000-BLYN8:1:1101:19897:8218 2:N:0:1
GGACTACCCGGGTTTCTAATCCTGTTTGCTCCCCACGCTTTCGCACCTGAGCGTCAGTCTTCGTCCAGGGGGCCGCCTTCGCCACCGGTATTCCTCCAGATCTCTACGCATTTCACCGCTACACCTGGAATTCTACCCCCCTCTACGAGACTCAAGCCTGCCAGTTTCGGATGCAGTTCCCGGGTTGAGCCCGGGGATTTCACATCCGACTTGACAGACCGCCTGCGTGCGCTTTACGCCCAGTAATTCCG
+
CCCCCGGGGGGGGGGGGGGGGGGGGGGGGGGGGGGGGGGGGGGGGGGGGGGGGGGGGGGGGGGGGGGGGGGGGGGGGGGGGGGGGGGGGGGGGGGGGGGGGGGGGGGGGGGGGGGGECGGGGGGGGGGGGGGGGGGGFGGGGGGGGGDE>EGGGG9FGGGGGGGGGGGEGGGGGGGGGGGGGGGGGGGGGGGGGGGGGGGGGGGFFGDCCGGGFGFG:FGFGFFFFFFFE>EGGGFFFGEGF:F7CFFGF4
@M03364:276:000000000-BLYN8:1:1101:25331:8231 2:N:0:1
GGACTACTCGGGTTTCTAATCCTGTTTGCTCCCCACGCTTTCGAGCCTCAGCGTCAGTTACAGACCAGAGAGCCGCCTTCGCCACTGGTGTTCCTCCATATATCTACGCATTTCACCGCTACACATGGAATTCCACTCTCCTCTTCTGCACTCAAGTCTCCCAGTTTCCAATGACCCTCCCCGGTTGAGCCGGGGGCTTTCACATCAGACTTAAGAAACCGCCTGCGCTCGCTTTACGCCCAATAAATCCG
+
CCCCCGGGGGGGGGCFCGGGGGGGGGGGFGGGGEFGGGEGGGGFGGGGGGGGGFDEGFGFGGFGFGGGG8ECFGGGGGGGGGG@FGFGFFGGGGGGGGGGGG9<FFGFGGDFGGDFGGG6FGDGGFF<EEAFFFFFEGFGFGFGGGGGGGGFFD88,D;EEFFGFFGFFG,>EGDFGDFEEEGEGE>6EGGGDEEGG*B6;+=CAGGGGGGGGFGG>48CEGFFFFFD;EEF3974@<CEE52)9>F<FF<
@M03364:276:000000000-BLYN8:1:1101:6755:8242 2:N:0:1
GGACTACAAGGGTTTCTAATCCTGTTTGCTCCCCACGCTTTCGAGCCTCAGCGTCAGTTACAGACCAGAGAGCCGCCTTCGCCACTGGTGTTCCTCCATATATCTACGCATTTCACCGCTACACATGGAATTCCACTCTCCTCTTCTGCACTCAAGTCTCCCAGTTTCCAATGACCCTCCCCGGTTGAGCCGGGGGCTTTCACATCAGACTTAAGAAACCGCCTGCGCTCGCTTTACGCCCAATAAATCCG
+
CCCCCGGCGGGGGGGGGGGGGGGGGGGGGGGGGGGGGGGGGGG<EGGGGGGGGGGGGGGGGFGGGGGGGGGGGGGGGGGGGGGGGGGGGGGGGGGGGGGGG9FGGGGGGGFGGGGGGGGGEGGGGGGGFEFGGFGG9F9FGGGG@FFGGGGGGGGFFGGGGGGGGGCEGFGGGFCFDGGCECEGGGEFGGGGDGGDCGGGGCGGFG7CCFGGGD8>F49FDEBDFF;>9DDFGCF4F2EEGFFFGFF):D9
@M03364:276:000000000-BLYN8:1:1101:18147:8245 2:N:0:1
GGACTACACGGGTATCTAATCCTGTTTGCTCCCCACGCTTTCGAGCCTCAGCGTCAGTTACAGACCAGAGAGCCGCCTTCGCCACTGGTGTTCCTCCATATATCTACGCATTTCACCGCTACACATGGAATTCCACTCTCCTCTTCTGCACTCAAGTCTCCCAGTTTCCAATGACCCTCCCCGGTTGAGCCGGGGGCTTTCACATCAGACTTAAGAAACCGCCTGCGCTCGCTTTACGCCCAATAAATCCG
+
CCCCCGGFGGGGGGGGGGGGGGGGGGGGGGGGGGGGGGGGGGGFGGEGGGFFGGGGGGGGGGGGGGGGF8EGGGGGGGGGGGGGGGGFFEFGGGGGGGGGGEGCFCEFEC@EFGGGGGGGGGGF9?FCB:AFFGGGFGFGGGGGGEE>F=FGED8E=FC;EGDGFCFCDDFGD9E=E8DEEECEGGG6CCC8*CEGGGG6:FGGFC78*;C@+:CGG<GC)7)1()(:635>CFCAF?GGED044:@-*21
@M03364:276:000000000-BLYN8:1:1101:13587:8267 2:N:0:1
GGACTACTAGGGTTTCTAATCCTGTTTGCTACCCATGCTTTCGAGCCTCAGCGTCAGTTACAGACCAGACAGCCGCCTTCGCCACTGGTGTTCTTCCATATATCTACGCATTTCACCGCTACACATGGAGTTCCACTGTCCTCTTCTGCACTCAAGTTTCCCAGTTTCCGATGCACTTCTTCGGTTGAGCCGAAGGATTTCACATCAGACTTAAGAAACCGCCTGCGCTCGCTTTACGCCCAATAAATCCG
+
CCCCCGFGGGGGGGGGGFGGGGGGGGGGGGGGGGGGGGGGGGGGGGGFGGGGGGGGGGGGGGGGGFGGGGGGFGGGGGGFGGGGGGGGGGGGGGGGGGGGGGGGGGGGGGGGGGGGGGGGGGGGGFGFGGGGGGGGGGGGGGGGGGGDFGGGGGGGGGGGGFAFGGGGFGEGG>9FGGDFDCGCGGGGGGGCEDECFGGGGGGGFC8>DGGGGGFGGGGFDGBADFBDBFBFGGG=C@EGCADFFGFC:FG
@M03364:276:000000000-BLYN8:1:1101:10456:8281 2:N:0:1
GGACTACAGGGGTTTCTAATCCTGTTTGCTCCCCACGCTTTCGAGCCTCAGCGTCAGTTACAGACCAGAGAGCCGCCTTCGCCACTGGTGTTCCTCCATATATCTACGCATTTCACCGCTACACATGGAATTCCACTCTCCTCTTCTGCACTCAAGTCTCCCAGTTTCCAATGACCCTCCCCGGTTGAGCCGGGGGCTTTCACATCAGACTTAAGAAACCGCCTGCGCTCGCTTTACGCCCAATAAATCCG
+
CCCCCGGGGGGGGGGGFFGGGGGGGGGGGGGGGGGGGGGGGGGGGGGGFEGGGGFFGGGGGGGCGGGFGGGGGGGGGGGGGGGGGGGGFGGFGGGGGGGGEDFGD9EDGEFEFFGGGGGEEGGGFGGGFGGGGGGGGGGGGGGGFGGGFGGGFFCGGFGGFG8=AFEG8;>DFGG?D===8@CGGGG,@;8E5ECCEGGGGGEGF<CDCFGG77@F=CFGAG3168737DF35CFA4:*:::08F7B<FC7
@M03364:276:000000000-BLYN8:1:1101:20355:8286 2:N:0:1
GGACTACTAGGGTTTCTAATCCTGTTTGCTCCCCACGCTTTCGAGCCTCAGCGTCAGTTACAGACCAGAGAGCCGCCTTCGCCACTGGTGTTCCTCCATATATCTACGCATTTCACCGCTACACATGGAATTCCACTCTCCTCTTCTGCACTCAAGTCTCCCAGTTTCCAATGACCCTCCCCGGTTGAGCCGGGGGCTTTCACATCAGACTTAAGAAACCGCCTGCGCTCGCTTTACGCCCAATAAATCCG
+
CCCCCGGGGGGGGGGGGGGGGGGGGGGGGGGGGGGGGGGGGGGGGGGGGGGGGGGGGGGGGFGDGGGGGGGGGGGGGGGGGGGGGGGGGGGGGGGGGGGFGFGGGGGGGDGGGGGGGGGGGGGG?FGGFFFGGGGGGGGGGGGGGGGGGGGGGDDGGCG9DFGGGGGGGGGGGGGFFGGGGGGGGGGGGGGGGGGGGGGGGGGGFGGGFFGFG788D78FFGF@7F0=6=BE3CGAFBGC:B1>C:FAF<1
@M03364:276:000000000-BLYN8:1:1101:16358:8294 2:N:0:1
GGACTACCAGGGTATCTAATCCTGTTTGCTCCCCACGCTTTCGCACCTGAGCGTCAGTCTTCGTCCAGGGGGCCGCCTTCGCCACCGGTATTCCTCCAGATCTCTACGCATTTCACCGCTACACCTGGAATTCTACCCCCCTCTACGAGACTCAAGCTGACCAGTATCAGATGCAGTTCCCGGGTTGAGCCCGGGGATTTCACATCCGACTTGACAGACCGCCTGCGTGCGCTTTACGCCCAGTAATTCCG
+
CCCCCGFGFGGGGGGGGGGGGGGGGGGGGGGGGGGGGGGGGGGGGGGGGGGGGGEGGGGGGGFGGGGGGGGGGGGGGGGGGGGGGGGGGGGGGGFGGGGGGGGGGGGGDCGGGGGGGGGGGGCFFGGGGGGGGGGGGGFGGGGGFFGCGGGGGFGGFCGGGGGGGGGGGGCFGCGGGGGFGGGGGGGDGGGGGGGGG5?FGDGGFGGDDDGDDCC+7CFFEGB00FFF035@GDFBFBGGGBFF7:8)CF4
@M03364:276:000000000-BLYN8:1:1101:24188:8301 2:N:0:1
GGACTACCCGGGTTTCTAATCCTGTTTGCTCCCCACGCTTTCGCACCTGAGCGTCAGTCTTCGTCCAGGGGGCCGCCTTCGCCACCGGTATTCCTCCAGATCTCTACGCATTTCACCGCTACACCTGGAATTCTACCCCCCTCTACGAGACTCAAGCTTGCCAGTTTCAAATGCAGTTCCCAGGTTGAGCCCGGGGATTTCACATCTGACTTAACAAACCGCCTGCGTGCGCTTTACGCCCAGTAATTCCG
+
CCCCCEEFGGGGGGGGGGGGGGGGGGGGGGGGGGGGGGGGGGGGGGGGG8FGGGGCEGFGGGGGGGGGGGGGGDGGGGGGFGGGGFGGGGGGGGGGGFGDFGGGGFGGGGGGGFGGGGGG7FEEFGGGGGFGGGGGGGCEGGGGGGG6CEGGFCGFGGGGGGGGGGGGCF;;CFFF9CDFGDC8FFCGFGDFD5CGGG?E:+<D=CC7@FF7@7:F>78C>EEF?FFF0:B37CGA4-8C5)(07DFAFG4
@M03364:276:000000000-BLYN8:1:1101:14325:8323 2:N:0:1
GGACTACTGGGGTTTCTAATCCTGTTTGCTCCCCACGCTTTCGAGCCTCAGCGTCAGTTACAGACCAGAGAGCCGCCTTCGCCACTGGTGTTCCTCCATATATCTACGCATTTCACCGCTACACATGGAATTCCACTCTCCTCTTCTGCACTCAAGTCTCCCAGTTTCCAATGACCCTCCCCGGTTGAGCCGGGGGCTTTCACATCAGACTTAAGAAACCGCCTGCGCTCGCTTTACGCCCAATAAATCCG
+
CCCCCGGGGGGGGGGGGGGGGGGGGGGGGGGGGGGGGGGGGGGGGGGGGGGGGGGGGGGCDFFGGGGGEGGGGGGGGGGGGGGGGGGGGGGGGFGGGGGGGGGGGGGGGGGGGGGGGGC8FFGGGGGGFCFGGGGGFGGGGGGGFFGGGGGGDFGGGGFFGGGGGGGGGGGGF,9DFD=CE>CEGGGGGGG85CEC5EGGGGGF68:C46FFD77CD4@CEGFDFF656>5<DGGAFFGEGF(>FFFFGGG
@M03364:276:000000000-BLYN8:1:1101:4779:8335 2:N:0:1
GGACTACTGGGGTTTCTAATCCTGTTTGCTCCCCACGCTTTCGAGCCTCAGTGTCAGTTACAGGCCAGAGAGCCGCTTTCGCCTCCGGTGTTCCTCCATATATCTACGCATTTCACCGCTACACATGGAATTCCACTCTCCTCTTCTGCACTCAAGTCTCCCAGTTTCCAATGACCCTCCCCGGTTGAGCCGGGGGCTTTCACATCAGACTTAAGAAACCGCCTGCGCTCGCTTTACGCCCAATAAATCCG
+
C@CCCGGGGGGGE:FGGGFEGGGGG9FGGGGGFGGGDGDE<FFGGDGEFAEEEFFFEFGCGADGG7CFCGGGGGGGGEGFCFGGG@GGGGEGGFGGFE?EFGGG9FGGGDCGGGCFGECEC@:F9FGDGFF@ABFC9>9,@,@F9>CDECGGGGCF=;;DD@8FFFEGGC9,@BG8DDGEGEEGGGG6EFGGGG>EGGGGGFCG86:CFFFFGCC=GGFF;55<7;3:@5A@G*944(A>=>:FGFFF=C9
@M03364:276:000000000-BLYN8:1:1101:3067:8342 2:N:0:1
GGACTACTAGGGTATCTAATCCTGTTTGCTCCCCACGCTTTCGAGCCTCAGCGTCAGTTACAGACCAGAGAGCCGCCTTCGCCACTGGTGTTCCTCCATATATCTACGCATTTCACCGCTACACATGGAATTCCACTCTCCTCTTCTGCACTCAAGTCTCCCAGTTTCCAATGACCCTCCCCGGTTGAGCCGGGGGCTTTCACATCAGACTTAAGAAACCGCCTGCGCTCGCTTTACGCCCAATAAATCCG
+
CCCCCGGGGGGGGGGGGGGGGGGGGGGGGGGGGGGGGGGGGGG@FGGGGGGGGGGGGGGGGGGFGGGGGGGFGGGGGGGGGDGGGGGGGGGGGGGFGGFGFFGGGGGGGGGGGGGGGGGGGGGGDGGGGFGGGGGGEFEFEEGGFFFGGGGGGGGG6@EGGGGEFGGGGFE9EFGG,=@6CCGDEGGDFGGGGGGGCCFGD7EFFGGGGF<CC:=D>DCF>EF;2:;:9E>>DG:)78CGE33;CFFAG<9
@M03364:276:000000000-BLYN8:1:1101:20824:8371 2:N:0:1
GGACTACCAGGGTTTCTAATCCTGTTTGCTCCCCACGCTTTCGAGCCTCAGCGTCAGTTACAGACCAGAGAGCCGCCTTCGCCACTGGTGTTCCTCCATATATCTACGCATTTCACCGCTACACATGGAATTCCACTCTCCTCTTCTGCACTCAAGTCTCCCAGTTTCCAATGACCCTCCCCGGTTGAGCCGGGGGCTTTCACATCAGACTTAAGAAACCGCCTGCGCTCGCTTTACGCCCAATAAATCCG
+
CCCCCGFEFGGGGGGGGGCFGGGGGGGGGGGGGGGGGCFGGGGGGGGGGGGGGGGCGGGGGGGGGGGGGGGGGGGGGGGGGGGGGGGGGGGGGGEGGGGGGGGGGGGGGGGGGGGFFFGGGGGGGGGGFAFGGGCGDFGGGGGGGGFA>DFGGGGGFGGGGGGFGDDEDDFFEFFGGDFGEGGGEGGGCGGGGGGGGGC,:B9@8*8944CFDFGG=CGGFGF;1A>),.8:<<>4/,;EGFFFG7@AG*7
@M03364:276:000000000-BLYN8:1:1101:19373:8377 2:N:0:1
GGACTACCGGGGTATCTAATCCTGTTTGCTCCCCACGCTTTCGCGCCTCAGCGTCAGTTACAGACCAGAGAGCCGCCTTCGCCACTGGTGTTCCTCCATATATCTACGCATTTCACCGCTACACATGGAATTCCACTCTCCTCTTCTGCACTCCAGTCTCCCAGTTTTGAGTGACCCTCCTCGGTTGAGCCGAGGGCTTTCACACCCAACTTAAGAAACCGCCTGCGCGCGCTTTACGCCCAATAATTCCG
+
CCCCCCFGGGGGGGGGGFFGGGGGGGGGGGGGGGGGGGGGGFGGGGGGGGGGGGGGFFGGGGGGGGGGCGGGGGGGGGGFGGGGGGGGGGGGGGGGGGGGGFFGGGFGGGGGGGGGGDGEGGGGGGGGFDEGGGGGGGGGGGGGEEGGGCDDDFGGFF,@DEGGGGGGC>FGGFG7EGGGGGGGGGGFGGGGDEGC7>CFGF?D;*?FDDGCF8:++;FFDD>?<49B9:B@7<F49?EEGFF>6:BAGG<
@M03364:276:000000000-BLYN8:1:1101:9902:8379 2:N:0:1
GGACTACTAGGGTTTCTAATCCTGTTTGCTCCCCACGCTTTCGCGCCTCAGCGTCAGTTACAGACCAGAGAGCCGCCTTCGCCACTGGTGTTCCTCCATATATCTCCGCATTTCACCGCTACACATGGAATTCCACTCTCCTCTTCTGCACTCCAGTCTCCCAGTTTTGAGTGACCCTCCTCGGTTGAGCCGAGGGCTTTCACACCCAACTTAAAAGACCGCCTGCGCGCGCTTTACGCCCAATAATTCCG
+
CCCCCGGGGGGGGGGFFAFFGGGGGGGGFGGGGGGGGGGGGFEGEDG,CE@FEGGFGGGGGCC@FGGGFDFCFF:FGGEGDGGEFEFGGGGGFCFEFFE<<FGGF9CFEGEEEFGFGCFG@F:,==F8B=FGGFC94EBGGGGFGG4;E;@8CFE?FG9D=DD8FAEF,++763=DFFGGFGG6>8C@7,::EGDGEGCCFFFCFDDGGD6C8+++1*CEEGB(259D(0:>C39<64:C55::DC=<F**
@M03364:276:000000000-BLYN8:1:1101:22818:8401 2:N:0:1
GGACTACCGGGGTTTCTAATCCTGTTTGCTCCCCACGCTTTCGAGCCTCAGCGTCAGTTACAGACCAGAGAGCCGCCTTCGCCACTGGTGTTCCTCCATATATCTACGCATTTCACCGCTACACATGGAATTCCACTCTCCTCTTCTGCACTCAAGTCTCCCAGTTTCCAATGACCCTCCCCGGTTGAGCCGCGGGCTTTCACATCAGACTTAAGAAACCGCCTGCGCTCGCTTTACGCCCAATAAATCCG
+
CCCCCGGFGGGGG7FGGGGGGGGGGGGGGGDGGDFFGGGGGGGGGGGGGGGGGGGGGGGEFFGGGGGGFGGGGGGGGGGGGGGGGGGGGGGGGFGGGGGGGGGGGGGGGGGDGGFFGGGG:F@AEFGGGAAFGFGGGF9FGGGGGGGGFGGGG8DF@;9>,@EGFGGGG9AF83,3,=FGEGC6FGCC6DFE*=B5CEFGGGGGFGDGGGGGG+:++09>BCED@F>D>E>BDCF)*-;EEF()*:*->F3
@M03364:276:000000000-BLYN8:1:1101:23064:8438 2:N:0:1
GGACTACAAGGGTTTCTAATCCTGTTTGCTCCCCACGCTTTCGAGCCTCAGCGTCAGTTACAGACCAGAGAGCCGCCTTCGCCACTGGTGTTCCTCCATATATATACGCATTTCACCGCTACACATGGAATTCCACTCTCCTCTTCTGCACTCAAGTCTCCCAGTTTCCAATGAACCTCCCCGGTTGAGCCGGGGGCTTTCACATCAGACTTAAGAAACCGCCTGCGCTCGCTTTACGCCCAATAAATCCC
+
CCCCCGFGGGGGFGGFGGGGGFFGGGGGGGFGGGGGGGGGGGGGGGEGGEFFGGGGGGGGGGGGGGGGGGGGGGGGGGGGGGGGGGGGGGGGFGGGCC?FGGGGGDGGGGGGGGGGGGGGGGGGGGGGGF9FEGGGGGGCGGGFGGGGGGG?8DEGGGFFGGFGFCEGD;>FFF,=DCFDEE6CFDEFCCGG6EC>CEGGD7FGFC>FFCCFD7DG=FGGF5>?6A>30=AEG3CAFFGGGB<:7C*6>7*
@M03364:276:000000000-BLYN8:1:1101:16486:8443 2:N:0:1
GGACTACTAGGGTATCTAATCCTGTTTGCTCCCCACGCTTTCGCACCTGAGCGTCAGTCTTCGTCCAGGGGGCCGCCTTCGCCACCGGTATTCCTCCAGATCTCTACGCATTTCACCGCTACACCTGGAATTCTACCCCCCTCTACGAGACTCAAGCTGACCAGTATCAGATGCAGTTCCCAGGTTGAGCCCGGGGATTTCACATCTGACTTAATCAACCGCCTGCGTGCGCTTTACGCCCAGTAATTCCG
+
CCCCCFGGGGGGGGGGGGGGGFGGGGGGGGGGGGFGGGGGGGGGGGGGGGGGGGGGGGGGGGGGGGGGGGGGGGGGGGGGGGGGGGGGGEGGGGGGGFGGGGGGGGGGGGGGGGGGGGGGGGGGGGGGGGGGGGGFFGGGGECDFFGDD:>FGCFGGGGGGGGGGGGGGG9DGGF9EGGGGFFGFFGGGGGGGCGGEGGGGGFFFGGGGGGGC7D7F**A>GFFFFF:0BDEGGD<FFG8E33@>>FBGC*
@M03364:276:000000000-BLYN8:1:1101:8205:8451 2:N:0:1
GGACTACAAGGGTATCTAATCCTGTTTGCTCCCCACGCTTTCGAGCCTCAGCGTCAGTTACAGACCAGAGAGCCGCCTTCGCCACTGGTGTTCCTCCATATATCTACGCATTTCACCGCTACACATGGAATTCCACTCTCCTCTTCTGCACTCAAGTCTCCCAGTTTCCAATGACCCTCCCCGGTTGAGCCGGGGGCTTTCACATCAGACTTAAGAAACCGCCTGCGCTCGCTTTACGCCCATTAAATCCG
+
CCCCCGGGGGCGGGGGGGGGGGGGGGGGGGGGGGGGGGGGGGGDFGGG8EFGEGGGGGGDGAF@FGGGGGGGGGGGGG7FGGGGGGGGGGGGGGGGGGGGGGGGGGGGGEEGCCEGFGGGGGGGGC=FFGGGFGGGGGGGGGG+EEFGGGGFGGGGGGGGGGGGFF9FGABDEDG?EGGC6C6=FD8<FGGGGGGDGGCGGGG7=*+;*0CFGF7B77CFBDA?,.6>18>DGGG>??EEGB(9*:F>><9
@M03364:276:000000000-BLYN8:1:1101:24781:8472 2:N:0:1
GGACTACTAGGGTATCTAAACCTTGTTGCTCCCCACGCTTTTGAGCCCCAGCGTCCGGTACAGACCAGAAGGCCCCCTTCGCCCCTGGGGTTCCTCCATATATCTACGCATTTCACCGCTACACATGGAAATCCCCTCCCCTCTCCTTCACTCAAGTCTACCAGTTTCCAATGCATACAATGGTTGAGCCCCTGCCTTTTACACCAGACTTAATAAAACAACTGCTCTCTCTTTACGCCCAATAAATCCGG
+
@C9-8C,C@EDC,,66;,<,=;;,-=C8,@CEGG,7776;F,,86C<,6@@<+B:+7@C:,,9@,C,,:,,,,:6+@4F<,,?,6,,,,++4,B@AE8<?<9,,,9C+:++BF,,B<+++6CFGGDAC55,9,6,+,4+8@,++,>,38,=DEF,68@>;EB8=8CE9:>;,6D,:,<,:9,@,@C,,,@*8**D8,;EF7C7?>47CF*5+5++=@+:4*=A>=+.+0*/;B:@4?9*==:16>:+9;31
@M03364:276:000000000-BLYN8:1:1101:22768:8478 2:N:0:1
GGACTACCCGGGTTTCTAATCCTGTTTGCTCCCCACGCTTTCGAGCCTCAGCGTCAGTTACAGACCAGATAGCCGCCTTCGCCACTGGTGTTCCTCCATATTTCTACGCATTTCACCGCTACACTTGGAAATCCACTCTCCTCTTCTGCTCTCAAGTCTCCCCGCTTCCACTCACCCTCCCCGGTTGAGCCCGGGGCTTTCACATCAGACTTAAGAAACCGCCCGCGCTCGCTTTCCCCCCCATCAATCTC
+
-BCC86<CC+6+CC@FFGG<<CFG<E9FAFF@,;<CFG7FFG7:C;CFGFC,+8,88EE<FFCGGCCA,,6,,6+++CF=,BCC7F,EFBFEGG,,44,BE,,,,5<D>77CD<,?<CCC=:=A,,:?D,,9;FB?EGDA84DDDEC9>=E84,6==33D3,+6++6=,,,,,7@8E?8E+@+83>*,,6,*41***4:?:8,=FG+6**0==++1+;07)*2((.3>087>3FC)*)**2)45*9=>G*0
@M03364:276:000000000-BLYN8:1:1101:28772:8485 2:N:0:1
GGACTACTCGGGTTTCTAATCCTGTTTGCTCCCCACGCTTTCGCACCTGAGCGTCAGTCTTCGTCCAGGGGGCCGCCTTCGCCACCGGTATTCCTCCAGATCTCTACGCATTTCACCGCTACTACTGGAATTCTACCCCCCTCTACGAGACTCAAGCTTGCCAGTTTCAAATGCAGTTCCCATGTTGAGTCCGGGGATTTCACATCTGACTTAACAAACCGCCTGCGTGCGCTTTACGCTCAGTATTTCCC
+
CCCCBFE9FG>@FC,6<CFFFG,<C<A<FFFGC,CCGGGCGGGDEEF88FFGGF:C7FFGGFFGGGD<F,B:+@@EFGG9DFGG@?++@CFGGGCGGC@E=4@EFGGD+@CEFFEE94+=CC,,8ED,=FFF9DF,,>=>EEE6AFG+@+38DDF,8D9EDFF8,3>D,3@FEFF75B,>CC,?@;<7C,,2;:EECGF?FCFGFF@C:CG77CDC7CG=3>:0140=<BDFDC56=:**2<?@**9->C4
@M03364:276:000000000-BLYN8:1:1101:12010:8489 2:N:0:1
GGACTACTAGGGTTTCTAATCCTGTTTGCTCCCCACGCTTTCGCACCTGAGCGTCAGTCTTCGTCCAGGGGGCCGCCTTCGCCACCGGTATTCCTCCAGATCTCTACGCATTTCACCGCTACACCTGGAATTCTACCCCCCTCTACGAGACTCAAGCTGACCAGTATCAGATGCAGTTCCCAGGTTGAGCCCGGGGATTTCACATCTGACTTAATCAACCGCCTGCGTGCGCTTTACGCCCAGTAATTCCG
+
CCCCCGGGGGGGGGGGGGGGGGGGGGGGGGGGGGGGGGGGGGGGGGGGGGGGGGGGGGGGGGGFFGGGGGGGGGGGGGGGGGGGGGGGGGGGCFGGGGG9FFGGFFGGGEGGGGGGGGDGGGGGGGGG<FFGGGGGGFGGGECGFGGGGCCFGGGGCFGCFGGGGGGGGGGGGGGGGGGFGGGFGGFGGGGGGGGG=EGC++4CFFFGGGGFCFGDGGG65CB?FF9F<EFFGGGFF?EEGD<?F>FBGD9
@M03364:276:000000000-BLYN8:1:1101:17584:8507 2:N:0:1
GGACTACTCGGGTTTCTAATCCTGTTTGCTCCCCACGCTTTCGCACCTGAGCGTCAGTCTTCGTCCAGGGGGCCGCCTTCGCCACCGGTATTCCTCCAGATCTCTACGCATTTCACCGCTACACCTGGAATTCTACCCCCCTCTACGAGACTCAAGCTGACCAGTATCAGATGCCGTTCCCAGGTTGAGCCCGGGGATTTCACATCTGACTTAATCAACCGCCTGCGTGCCCTTTACGCCCAGTCATTCCG
+
CCCCCGGGFFGGGDDECEFAFE<FFFGFFGGGFEFGEEGGGEGG7C@BEFCEGG:::FC9,EFE:FBFGCCFGGGG7BFG<?FGEGG@F7DF@EGFGA8?E=CFFFGFGCFCGGGAEBCGBCCFGDFFFEF,C@AD9=8CEEGG9>:88C8:DFGF>8FFGG6EG,@E:>E>E9,=:7,:>?6DF,4,4B84*8:C=88?7+=F@CCD+10:7+::@*<*)=)(-89B05)095*)/48E>)()**9):0*
@M03364:276:000000000-BLYN8:1:1101:21765:8552 2:N:0:1
GGACTACTGGGGTTTCTAATCCTGTTTGCTACCCACGCTTTCGAGCCTCAGCGTCAGTTACAGACCAGAGAGTCGCCTTCGCCACTGGTGTTCCTCCATATATCTACGCATTTCACCGCTACACATGGAATTCCACTCTCCTCTTCTGCACTCAAGTCTCCCAGTTTCCAATGACCCTCCCCGGTTGAGCCGGGGGCTTTCACATCAGACTTAAGAAACCGCCTGCGCGCGCTTTACGCCCAATAATTCCG
+
CCCCCGGGGGGGGGGGGGGGGGGGGGGGGGGGGGGGGGGGGGGGGGGGGGGGGGGGGGGGGGGGGGGGGGGGGGGGGGGGGGGGGGGGGGGGGGGGGGGGGGGGGGGGCCCGFGGGGGGGGGGGGGGGFGFGAFGFAEFGGGGGGGGGGGGGGGGGGGGGFGGGFGFFGGGGGGGGGGGGCGGGGGGFGGGGGDGGGCFGGGGGFGGGGGGGFGGFGF6*=CBD;4:E>>DE3CD<FFGGGF0<CFFBGGC
@M03364:276:000000000-BLYN8:1:1101:4447:8566 2:N:0:1
GGACTACTAGGGTTTCTAATCCTGTTTGCTCCCCACGCTTTCGAGCCTCAGCGTCAGTTACAGACCAGAGAGCCGCCTTCGCCACTGGTGTTCCTCCATATATCTACGCATTTCACCGCTACACATGGAATTCCACTCTCCTCTTCTGCACTCAAGTCTCCCAGTTTCCAATGACCCTCCCCGGTTGAGCCGGGGGCTTTCACATCAGACTTAAGAAACCGCCTGCGCTCGCTTTACGCCCAATAAATCCG
+
CCCCCGGGGGGGGGGGGFGGGGGGGGGGGGGGGGGGGGGGGGGCGGGGFGGGGGGGGGGGGGGGGGGGFGGGGGGGGGGGGGGGFGGGGGGEGGGGCEGGGGGGGGGGGGEGGGGGGGGGGGGGGGGGFEDFFGDGGDGGCFGGGGGGGGFGGGGDAFADFGCCFDGGGC,@=DD8FDGDCCEGEEEF,@DEGGCEGGFGGGGGAGC4?681BCF7C7F::E>;;:()35)29*94*,/:CBBFDF?2DF)
@M03364:276:000000000-BLYN8:1:1101:8802:8629 2:N:0:1
GGACTACCGGGGTTTCTAATCCTGTTTGCTCCCCACGCTTTCGCGCCTCAGCGTCAGTTACAGACCAGAGAGCCGCCTTCGCCACTGGTGTTCCTCCATATATCTACGCATTTCACCGCTACACATGGAATTCCACTCTCCTCTTCTGCACTCAAGTCTCCCAGTTTCCAATGACCCTCCCCGGTTGAGCCGGGGGCTTTCACATCAGACTTAAGAAACCGCCTGCGCTCGCTTTACGCCCAATAAATCCG
+
CCCCCGGGGGGGFFGFFGGGGGGGGGGGGGGGGGGGGGGGGGGGGGGGGGGGGGGGGGGGGGGFGGGGGGGGGGGGGGGFGGGGGGGGFFGGGGGGGGGGGGGGGGGGGGGGGFGGGGGGGGGGGGGGGFFGGGGFFGGGGGGGGCFFGGGGGGFGFFGGGG8DFFGGCEGGFAF6DGFGGGGGGGGGFDF>:EEGGEG6CGFF+*;DCFFF7FGGFFGGFGFF?F>FFFFEGFCAF?EEGE:FCGFAGG<
@M03364:276:000000000-BLYN8:1:1101:27920:8656 2:N:0:1
GGACTACCGGGGTTTCTAATCCTGTTTGCTCCCCACGCTTTCGAGCCTCAGCGTCAGTTACAGACCAGAGAGCCGCCTTCGCCACTGGTGTTCCTCCATATATCTACGCAGTTCACCGATACACATGGAATTCCACTCTCCTCTTCTGCACTCAAGTCTCCCAGTTTCCAATGACCCTCCTCGGGTTAGCCGAGGGCTTTCACACCCAACTTAAGAAACCGCCTGCGCGCGCTTCACGCCCAAGAATTCCG
+
CCCCCFFGGGGGCF@FFG9E,6@F<F9FGGGGCFFGGGGEF<CDFGGGGGGGGGGDEGFFFEFCECEAEC@@@C@F:8=<D=,CECGGFCFB9?EFG@9FFG9A9FGFFG+?,<,?E:++4@?F9EFFF,8A;FC4CE=F89==DFGGG,33>DCGE,6@DF8B@D9DDEDF,@FGGCGG?,48+@**9;,@>>B:EF5,=:72*9C**:C80CGG7?6=55A(2A()7))057*6*3CCE>()**06>F*
@M03364:276:000000000-BLYN8:1:1101:24523:8681 2:N:0:1
GACTACTGGGGTATCTAATCCTGTTTGCTCCCCACGCTTTCGAGCCTCAGCGTCAGTTACAGACCAGAGAGCCGCCTTCGCCACTGGTGTTCCTCCATATCTCTGCGCATTTCACCGCTACACATGGAATTCCACTTTCCTCTTCTGCACTCAAGTTTCCCAGTTTCCAATGACCCTCCACGGTTGAGCCGTGGGCTTTCACATCAGACTTAAGAAACCGCCTGCGCTCGCTTTACGCCCAATAATTCCGG
+
CCCCCCFGGGDFGGCGCEGGGGGGGGFGGGGGGGGGGGDGGGGFGGGFGGGGGGGDFGGGGG9FGGGFFGGFGGGGDGGGGGGGGFGGCFDGGGGGGGFGGFCFFGG>FFGGGFGGGGDGGGGGGFGG9FFGGCGGGGGGGGGGGGGG9FFFF8DFGDFGFFGCFFGFFFGC=CFFGGGFFGEGGGGGCGGGGG>GGGFF7FGGFGGG>>E8FGGFGDCEDGFFF>BEDFFEGG73>DE*=:;47CF3:F9
@M03364:276:000000000-BLYN8:1:1101:5697:8686 2:N:0:1
GGACTACCGGGGTTTCTAATCCTGTTTGCTCCCCACGCTTTCGAGCCTCAGCGTCAGTTACAGACCAGAGAGCCGCCTTCGCCACTGGTGTTCCTCCATATATCTACGCATTTCACCGCTACACATGGAATTCCACTCTCCTCTTCTGCACTCAAGTCTCCCAGTTTCCAATGACCCTCCCCGGTTGAGCCGGGGGCTTTCACATCAGACTTAAGAAACCGCCTGCGCTCGCTTTACGCCCAATAATTCCG
+
CCCCCGGGGGGGGGGGGGGGGGGGGGGGGGGGGGGGGGGGGGGGGGGFEFGGGGDDGGGGGGGGGGGGGGGGGGGGGGGGGGGGGGGCFGGGGGGGGGGGGGGGGGGFEGGGGGGGGGGGGGGGFFGGFFGFFGFGGGGGGGGGGGGCEFGGGGGGGGGGGGGGGGGG8EC;8EFGE8D8ECEEFGGFGGGDGGGGGGGGGF:CADCCDGGG7@FFGGGFBGFF?F053@BDGGG49:EGE3:;F>?AGF6
@M03364:276:000000000-BLYN8:1:1101:15523:8689 2:N:0:1
GGACTACACGGGTATCTAATCCTGTTTGCTCCCCACGCTTTCGAGCCTCAGCGTCAGTTACAGACCAGAGAGCCGCCTTCGCCACTGGTGTTCCTCCATATATCTACGCATTTCACCGCTACACATGGAATTCCACTCTCCTCTTCTGCACTCAAGTCTCCCAGTTTCCAATGACCCTCCCCGGTTGAGCCGGGGGCTTTCACATCAGACTTAAGAAACCGCCTGCGCTCGCTTTACGCCCACTAAATCCG
+
CCCCCCFGGGGGEFGGGFGGGGGGGGGGGGGGGG?EGGGGGGGGGGGGGGG,CFGGGGGGGFFGGGGGGDAFCGGGGGGGGGGDGGGDGGGGGGGGF?E@FGFGGGGGEFGGGGFGGGGGGGGGGGGGFCFAFGGGGGGGGGFDDEFAFGGDG8FFGGGGGGGGGGGGGGDGG,988?88EGGGGD69F?CCECCECE5CCGCCFGGGCFG7+;C7C4F6>GED?F;E9>DEGGG9?85CE>(8<6):FF<
@M03364:276:000000000-BLYN8:1:1101:25376:8694 2:N:0:1
GGACTACTGGGGTATCTAATCCTGTTTGCTCCCCACGCTTTCGAGCCTCAGCGTCAGTTACAGACCAGAGGGCCGCCTTCGCCACTGGGGTTCCTCCATATATCTACGCATTTCACCGCTACACATGGACTTCCACTCTCCTCTTCTGCACTCACGTCTCCCAGTTTCCAATGACCCTCCCCGGGTGAGCCGGGGGCTTTCACATCAGACTTAAGAAACCGCCTGCGCTAGCTTTGCGCCCAACAAATCCG
+
C9ACC<EGFGGF@FGG9EEFG@FFGGGGGG@C@FGGCFGCC,:FF7:AE<,@CBCGGGEFGGFGGGC,FF7CGGGGBFGFFFFGGGFG8FGGGGDFFECGAFCGGGEGF:FC,A<<EEG>EG,=E8EEE,A?,CA:EFFCECDC@D;AC,,=BB,@@FGGGGGGC9,=ECFA=DA8DFGGG8E+*5*41,,@5E58*82=>@9D+0:C4;0;CCGC74<A85:D@:9;()04:7C)9(2;C70)17F9F0)
@M03364:276:000000000-BLYN8:1:1101:18725:8718 2:N:0:1
GGACTACTGGGGTTTCTAATCCTGTTTGCTCCCCACGCTTTCGAGCCTCAGCGTCAGTTACAGACCAGAGAGCCGCCTTCGCCACTGGTGTTCCTCCATATATCTACGCATTTCACCGCTACACATGGAATTCCACTCTCCTCTTCTGCACTCAAGTCTCCCAGTTTCCAATGACCCTCCCCGGTTGAGCCGGGGGCTTTCACATCAGACTTAAGAAACCGCCTGCGCTCGCTTTACGCCCAATAAATCCG
+
CCCCCFGGGGGGGGGGGGFFGGGGGGGGGGGGGGGGGGGGCGGDEGEGGGGGGGGGGGGGGFGGGGGGGGGGGGGGGGGGGGGGGGGGGGGGGGGGGGGFGGCEFGGGGGGGGGGGGGGGGGGGGGGGEEAF;EGGGGDGGGGGGGGDEAFGG8,@,@EGGGFDFFGGGGCFG9DDFGGGGGGGFGEFFGGGDCGGEGDGGDGGF;7?*;;C::@GCGGCEEB?(A9>>5)7C5/4FFGCG3<FGFFFGGG
@M03364:276:000000000-BLYN8:1:1101:7245:8728 2:N:0:1
GGACTACAAGGGTTTCTAATCCTGTTTGCTACCCATGCTTTCGAGCCTCAGCGTCAGTTACAGACCAGACAGCCGCCTTCGCCACTGGTGTTCTTCCATATATCTACGCATTTCACCGCTACACATGGAGTTCCACTGTCCTCTTCTGCACTCAAGTTTCCCAGTTTCCGATGCACTTCTTCGGTTGAGCCGAAGGCTTTCACATCAGACTTAAGAAACCGCCTGCGCTCGCTTTACGCCCAATAATTCCG
+
CCCCCGGGGGGGGGGGGGGGGGGGGGGGGGGGGGGGGGGGGGGGGGGGGGGGGGGGGGGGGGGGGGGGFFGGGGGGGGGGGGGGGGGGGGGGGGGGGGGGGGFGGGGGGGGGGGGGGGGGGGGGGFCE<FFGGGGGGCGGFGGGGGGGGGGGGGGGGGGGGGGGGGGGGGDEEGA8DFGGDFCGGGGGCGFEGGGGGGGGCFGGFDF>CFGGGGG:CFGGFCDF=ABFBFFEGGGFFFGGG>1FGGFFGF>
@M03364:276:000000000-BLYN8:1:1101:17995:8768 2:N:0:1
GGACTACTGGGGTATCTAATCCTGTTTGCTCCCCACGCTTTCGAGCCTCAGCGTCAGTTACAGACCAGAGAGCCGCCTTCGCCACTGGTGTTCCTCCATATATCTACGCATTTCACCGCTACACATGGAATTCCACTCTCCTCTTCTGCACTCAAGTCTCCCAGTTTCCAATGACCCTCCCCGGTTGAGCCGGGGGCTTTCACATCAGACTTAAGAAACCGCCTGCGCTCGCTTTACGCCCAATAAATCCG
+
CCCCCGGGGGGGGGGGGGGGGGGGGGGGGGGGGGGGGGGGGGGGGGGGGGGGGGGGGGGGGGGGGGGGGGGGGGGGGGGGGGGGGGGGGGGGGGGGGGGGGGGGGGGGGGCGGGGGGGGGGGGGGGGGF?FFFGGGGGGFGGGGGGGFG=FGF8>FFG;EFGGGGGGGGGGGGGFGGGGCGGGGGGGGGGGGGDGDGGGGGFDFFGGGFGFGGGGGGFGGFG>?;FFFFFDEGGGFF:>EGF?FGGFFDGD
@M03364:276:000000000-BLYN8:1:1101:12916:8774 2:N:0:1
GGACTACCAGGGTATCTAATCCTGTTTGCTACCCATGCTTTCGAGCCTCAGCGTCAGTTACAGACCAGACAGCCGCCTTCGCCACTGGTGTTCTTCCATATATCTACGCATTTCACCGCTACACATGGAGTTCCACTGTCCTCTTCTGCACTCAAGTTTCCCAGTTTCCGATGCACTTCTTCGGTTGAGCCGAAGGCTTTCACATCAGACTTAAGAAACCGCCTGCGCTCGCTTTACGCCCAATAAATCCG
+
CCCCCFGGGGGGGGGGGGGGGGGGGGGGGGGGGGGGGGGGGGGGGGGGGGGGGGGGGGGGGGGFGGGGGGGGGGGGGGGGGGGGGFGGGGGGGGGGGGGFGGGGGGGGGGGGGGGGGGGGGGGGGGGGGGGDGGGGGGGGGGDFFEGGGGGFFGFGGGGGGGGGGGGGGGGGGGGGGGGGDFFGGGGGGGGGGCEGGFGFGGFF97?C59FGGGG7=CFGBED92A=DFB>;DGGFFFGGGB(.;FFFCG7
@M03364:276:000000000-BLYN8:1:1101:4974:8815 2:N:0:1
GGACTACTCGGGTTTCTAATCCTGTTTGCTCCCCACGCTTTCGAGCCTCAGCGTCAGTTACAGACCAGAGAGCCGCCTTCGCCACTGGTGTTCCTCCATATATCTACGCATTTCACCGCTACACATGGAATTCCACTCTCCTCTTCTGCACTCAAGTCTCCCAGTTTCCAATGACCCTCCCCGGTTGAGCCGGGGGCTTTCACATCAGACTTAAGAAACCGCCTGCGCTCGCTTTACGCCCAATAAATCCG
+
CCCCCGGGGGGGGGGGGGGGGGGGGGGGGGGGGGGGDGGGGGGGGGGGGGGGGGGGGGGGGGGGGGGGGGGGGGGDGGGGGGGGGGFGGGGGGGDGGGGFEFFGGGGGGGGGGGGGGGGGGGGGGGGGEEF?FDGGGGAFGGGGGGG9B8FGGGGG@DFGGGGGGFEFDGGGGGGGGGGGGGGGGGGGGGGGDEG5EGG?FFGGFFGDFGGGGGGGFFCFDGFF?A6B;EEF3FGBF:EEEF<FG=@2FF)
@M03364:276:000000000-BLYN8:1:1101:27874:8828 2:N:0:1
GGACTACCAGGGTTTCTAATCCTGTTTGCTCCCCACGCTTTCGAGCCTCAGCGTCAGTTACAGACCAGACAGCCGCCTTCGCCACTGGTGTTCTTCCATATATCTACGCATTTCACCGCTACACATGGAGTTCCACTGTCCTCTTCTGCACTCAAGTTTCCCAGTTTCCGATGCACTTCTTCGGTTGAGCCGACGGCTTTCACATCAGACTTCAGCTACCGCCTGTGCTCGCTTACCGCCCAATAAATCCG
+
CCCCCGG<CFCFGGGGGGGGFGAFGGFGGGGGGGGEGDGGGFGFFGGGGGGGGF@BCFGGA<FCG<DFG,CFFGGG@FFDFGGGGGGGEGGDFFGGGDEGGGGGGGFGDEGGGGFGGGGGGGFGGG@FCFFGFGGG98EEGFGGBF,=;;8=F8B96@FGFGCFGGFFEC8@=E8EGFFC8@BEGEEG788+4+3*1@E6++5C:DCC92C+:2+++2A,/=8@98.4*100C<*/)(:B*=3=C:17:79
@M03364:276:000000000-BLYN8:1:1101:3119:8829 2:N:0:1
GGACTACCGGGGTTTCTAATCCTGTTTGCTCCCCACGCTTTCGCGCCTCAGCGTCAGTTACAGACCAGAGAGCCGCCTTCGCCACTGGTGTTCCTCCATATATCTACGCATTTCACCGCTACACCTGGAATTCTACCCCCCTCTACGAGACTCAAGCTGACCAGTATCAGATGCAGTTCCCAGGTTGAGCCCGGGGATTTCACATCTGACTTAATCAACCGCCTGCGTGCGCTTTACGCCCAGTAATGCCG
+
CCCCCGGGGCFDFGGGGGGGGFGGGGGGGGGGGGFGGGGDGGGGGGG>FFFGGGGGGGCEGGGGGCFGGGGGGGGGGGGGGDGEGGGGGGGGGGGGGGGGGGGGGGGGCGGGGGGEF@FGGGGGGGFGGGGGGGGG9FCFGGGGGGFGGGGGGDGGG6D?G7FFGFGGGFGGGGFEEFEFEGGFAEGGGGGFGG>ECGFCCFGGFGFGF7CFFGGGGGGGFG>11A@:0>>@DC549:ECGD<FG>F4*99
@M03364:276:000000000-BLYN8:1:1101:28995:8831 2:N:0:1
GGACTACTGGGGTTTCTAATCCTGTTTGCTCCCCACGCTTTCGAGCCTCAGCGTCAGTTACAGACCAGAGAGCCGCCTTCGCCACTGGTGTTCCTCCATATATCTACGCATTTCACCGCTACACATGGAATTCCACTCTCCTCTTCTGCACTCAAGTCTCCCAGTTTCCAATGACCCTCCCCGGTTGAGCCGGGGGCTTTCACATCAGACTTAAAAAACCGCCTGCGCTCGCTTTACGCCCAATAAATCCG
+
C9ACCGF;CCFGGGCGGGFGGGGGGGGGGGGGGGGGGGFGGGGF8FFEEC8FFGGGGGGFGG@<@FFEEF?FGGGE+4CFGGEGGGEAFCGGFEGGGFFGG,EFGEGG>FEG,5EFFGDCFG98EA@8:,C4;FFGEFC=8=DDE9;=EFC?8?=,@EE,CFGCAFCDGC;FDFF,D8EECEGDEGDCCFCC>8CGGEG,;:?DFGGCC8CC:@+;78?C):;@D4>>075>7D5<F?EG5)3FFF4:FD)
@M03364:276:000000000-BLYN8:1:1101:19991:8832 2:N:0:1
GGACTACTGGGGTTTCTAATCCTGTTTGCTCCCCACGCTTTCGAGCCTCAGCGTCAGTTACAGACCAGAGAGCCGCCTTCGCCACTGGTGTTCCTCCATATATCTACGCATTTCACCGCTACACATGGAATTCCACTCTCCTCTCCTGCACTCAAGTCTCCCAGTTTCCAATGCACACAATGGTTGAGCCACTGCCTTTTACATCAGACTTAAGAAACCACCTGCGCTCGCTTTACGCCCAATAAATCCGG
+
CCCCCEEFGGGG@FGGGGGGGGGGGGGGGGEFGGGGGDCFGGGFGGGFGGGGGGGGGFGGGGGFGGGGGGGGGGGGGGGFGGGGGGGGGGFG@FFGFACFGGGGGGGGGGFGGFGGEGGGGGGGGGGGGEGFFGFGGGGGFGGGGGGCGGGGGF@FGGGGGFFFFGGGCF9BGGGGGGE+6DCFCGCFGGEGF6EGGGGGFFA=A7??FGGGGGFGFGCGFGFE=*79-5;;C4@EEFEGGFFFG7;?D<D
@M03364:276:000000000-BLYN8:1:1101:22343:8834 2:N:0:1
GGACTACTGGGGTTTCTAATCCTGTTTGCTCCCCACGCTTTCGAGCCTCAGCGTCAGTTACAGACCAGAGAGCCGCCTTCGCCACTGGTGTTCCTCCATATATCTACGCATTTCACCGCTACACATGGAATTCCACTCTCCTCTTCTGCACTCAAGTCTCCCAGTTTCCAATGACCCTCCCCGGTTGAGCCGGGGGCTTTCACATCAGACTTAAGAAACCGCCTGCGCTCGCTGTACGCCCAATAAATCCG
+
CCCCCGDGGFGGEGGGGF9FG9EFFGFGGGGGGGEGGGGGGGGFFFGGGGGGGGGGGGGGGGGGGGGFGGGGGGGGFGGG@FFGGDFCGGGGGGGGFGGGFFGFGFGGGDEGGGG9FGGGGGGGDFGGFFGGGGG998DFFG8DFGGGGFGFGF8=EGFGGGGG<DCAFGFGGA,=DGFEEEGGGGGGGGFEGGGG=EGGGFGGFF7*;FFGGF7C7CGGFGF6189>@DFBC*949?CEE0(5*:@<:D<
@M03364:276:000000000-BLYN8:1:1101:23773:8844 2:N:0:1
GGACTACTAGGGTTTCTAATCCTGTTTGCTCCCCACGCTTTCGAGCCTCAGCGTCAGTTACAGACCAGAGAGCCGCCTTCGCCACTGGTGTTCCTCCATATATCTACGCATTTCACCGCTACACATGGAATTCCACTCCCCTCTTCTGCACTCAAGTCTCCCAGTTTCCAATGACCCTCCCCGGTTGAGCAGGGGGCTTTCACATCAGACTTAAGAAACCGCCTGCGCTCGCTTTACGCCCAATAAATCCG
+
CCCCCEA,,EEFGGGGGCDFGF9AEE<6FFE@FGEEDFGGGGGGG7@8FCFCFGG7FFE<FGFFEGGGGDG7<FGGGGGFCGGGGG,C:<FC9,C?FGGGGDE9E,BB7CFGECCFG7:@FG9EC:F8=<FFGGGFCE,4CFGFGGDFGGGGGGFFCFGA9D,@AD>F:9DGGFCFGFFEGGGGGG+5@F,,@*>CGGGGGGFFAF8CFDGG=CFGFCFE;5A==A6>BBABG57>=;ECE867DD?)*0/
@M03364:276:000000000-BLYN8:1:1101:12948:8847 2:N:0:1
GGACTACTCGGGTATCTAATCCTGTTTGCTCCCCACGCTTTCGCACCTGAGCGTCAGTCTTCGTCCAGGGGGCCGCCTTCGCCACCGGTATTCCTCCAGATCTCTACGCATTTCACCGCTACACCTGGAATTCTACCCCCCTCTACGAGACTCAAGCTTGCCAGTTTCAAATGCAGTTCCCAGGTTGAGCCCGGGGATTTCACATCTGACTTAACAAACCGCCTGCGTGCGCTTTACGCCCAGTAATTCCG
+
CCCCCGGGGGGGGGGFGGGGGGGGGGGGGGGGGGGGGGGGGGGGGGGGGGGGGGGGGGGGGGGGGGGGGGGGGGGGGGGGGGGGGGGGGGGGGGGGGGG<CFGGGGGGGDGGGGGGGGGGGGGGGGGGGGGGGGGGGGGGEGGGGGGDGDGGFFGGGGGGFGGGGGGGGGGGGGGGGGGGGGGGGGGGGGGGGGGGGGGGGGGG6;CFGGGGGGGFGGG5DE>0<FFFFBB>DCF<FFGG5)3?>FFBGC*
@M03364:276:000000000-BLYN8:1:1101:10463:8848 2:N:0:1
GGACTACTGGGGTTTCTAATCCTGTTTGCTCCCCACGCTTTCGCACCTGAGCGTCAGTCTTCGTCCAGGGGGCCGCCTTCGCCACCGGTATTCCTCCAGATCTCTACGCATTTCACCGCTACACCTGGAATTCTACCCCCCTCTACGAGACTCAAGCTTGCCAGTTTCAAATGCAGTTCCCAGGTTGAGCCCGGGGATTTCACATCTGACTTAACAAACCGCCTGCGTGCGCTTTACGCCCCGTAATTCCG
+
CCCCCGGGGGGGGGGGGGGGGGGGGGGGGGFGGGGGGGGGGGGGGGGFGGGGGGGGGGGGGGGGGGGGGGGGGGGGGGGGGGGGGFGGGGGGGGGGGGGGGGF9FGGGGGGGGFGGGGGGCGGGGGGGFGGGGFGGGFGGGGGGGGGDGDGGGGGGGGFGGGGGGGGGG;FFGG,;FGGGD9D>FFGGFGGGGGGGGGGGFCFG+*@CFFGFF7>@C<F=5E5@BFBF<>>@CDG9F?GG*)-83CFAFG0
@M03364:276:000000000-BLYN8:1:1101:4453:8871 2:N:0:1
GGACTACCAGGGTTTCTAATCCTGTTTGCTACCCACGCTTTCGAGCCTCAGCGTCAGTTACAGACCAGAGAGCCGCCTTCGCCACTGGTGTTCCTCCATATATCTACGCATTTCACCGCTACACATGGAATTCCACTCTCCTCTTCTGCACTCAAGTCTCCCAGTTTCCAATGACCCTCCCCGGTTGAGCCGGGGGCTTTCACATCAGACTTAAGAAACCGCCTGCGCTCGCTTTACGCCCAATAAATCCG
+
CCCCCGGGGGGGGGGGGGGGGGGGGGGGGGGGGGGGGGGGGGEGGGGGGGGGGGGGGGGGGGGCFGGGGGGGGGGGGEGGGGGGGGGGGAFGGGGGGGGGGGGGGGGGGGGGGGGGGGGGGGGGGGGGB:,AEEAEEEEGGGGGDFGGGGGGGGGFGGGGFFF>FBDGFGGGGGGGFFDEGE6@F>GGGFG87CE*?EFGGGGGFGGGDCGGGGGFGGGG>EDD(ABFFFFFGGCDFFGGCE?<F7?>GC)
@M03364:276:000000000-BLYN8:1:1101:7414:8872 2:N:0:1
GGACTACCGGGGTTTCTAATCCTGTTTGCTCCCCACGCTTTCGAGCCTCAGCGTCAGTTACAGACCAGAGAGCCGCCTTCGCCACTGGTGTTCCTCCATATATCTACGCATTTCACCGCTACACATGGAATTCCACTCTCCTCTTCTGCACTCAAGTCTCCCAGTTTCCAATGACCCTCCCCGGTTGAGCCGGGGGCTTTCACATCAGACTTAAGAAACCGCCTGCGCTCGCTTTACGCCCAATAAATCCG
+
CCCCCGGGGGGGGGGGGGGGGGGGGGGGGGGGGGGGGGGGGGGGGGGGGGGGGGGGGGGGGGGGGGGGG?FFGGGGGGGGGGGGGGGGGGGGGGGGGGGGGGGGGGGGGGGGGGCGGGG6FGGGGGGGF<FGGGGGGGCFGGGDGFGGGGGGGDCGFGFGGGGCFEFGFGGGGFGGGCGGGGGGGDEF7DFGGGGGDGGGGDCDFGGG6<CGGGGG@CGGFGF@<:>:;:DFDCGFBB>EGB()7>/4D49
@M03364:276:000000000-BLYN8:1:1101:19990:8876 2:N:0:1
GGACTACAGGGGTTTCTAATCCTGTTTGCTCCCCACGCTTTCGAGCCTCAGCGTCAGTTACAGACCAGAGAGCCGCCTTCGCCACTGGTGTTCCTCCATATATCTACGCATTTCACCGCTACACATGGAATTCCACTCTCCTCTTCTGCACTCAAGTCTCCCAGTTTCCAATGACCCTCCCCGGTTGAGCCGGGGGCTTTCACATCAGACTTAAGAAACCGCCTGCGCTCGCTTTACGCCCAATAAATCCG
+
CCCCCGGGGGGGGGGGGGFFGGGGGGGGGGGGGGGGGGGGGGGGGGGGGGGGGGGGGGGGGGGGGGGGGGGGGGGGGGGGGGGGGGGGGGGGGGGGGGGGGGGGGGGGGGGGGGGGGGGGDFGGGGGGFFFGGGGGGGGGGGGGGGGGGGGGGGFFFGGGGGFFGGGGGGGGGFGFGGGGGGGGGGGCGGGEGGGGGDGGGGGGFGGGGFGGFGGGGGGGFGFFFFFFFFFFGGGAFBGGEFF>GGFBGF5
@M03364:276:000000000-BLYN8:1:1101:19491:8884 2:N:0:1
GGACTACCGGGGTATCTAATCCTGTTTGCTCCCCACGCTTTCGAGCCTCAGTGTCAGTTACAGGCCAGAGAGCCGCTTTCGCCACCGGTGTTCCTCCATATATCTACGCATTTCACCGCTACACATGGAATTCCACTCTCCTCTCCTGCACTCAAGTCTACCAGTTTCCAATGCATACAATGGTTGAGCCACTGCCTTTTACACCAGACTTAATAAACCACCTGCGCTCGCTTTACGCCCAATAAATCCGG
+
CCCCC<FEGGFGGEGAF9@CCFGGGGGGFGGGFGDDGGGGGGGGGCFGGCFFGGGFGGGGGGGGGGGGGGGGGGGGGGGGGGGGGFGGGGGGGCFGECFGGF;FGGGGGGGGGGGGGGGGGGGG9ADGFFAFGGGFFGDGGEFGFFFGDDGGGGF?DCEFGGGGFGGGGG9=DGGGGGGGGGFGGDFDFGGGGGGGGGGGGGGGFGF5CDFCFFGGGGGGFGF):?@DF4?EGGGCE0=B=>;FDGFFGGC
@M03364:276:000000000-BLYN8:1:1101:25526:8899 2:N:0:1
GGACTACAGGGGTATCTAATCCTGTTTGCTCCCCACGCTTTCGAGCCTCAGCGTCAGTTACAGACCAGAGAGCCGCCTTCGCCACTGGTGTTCCTCCATATATCTACGCATTTCACCGCTACACATGGAATTCCACTCTCCTCTTCTGCACTCAAGTCTCCCAGTTTCCAATGACCCTCCCCGGTTGAGCCGGGGGCTTTCACATCAGACTTAAGAAACCGCCTGCGCTCGCTTTACGCCCAATAAATCCG
+
CCCCCGGGGGGGGCGGGGGGGGGGGGGGGGGGGGGECDGGGGGGGGGGGGGGGGGGGGGGGGFCGGGGFGGGGGGGDGGGGGGGGGGGGGGGGGGGGGGGGGGGGGGFGGGGGGGGGGGGGGGGFGGGFFGGGDEGGGGGGGGGFGEFFGGGGGGG@DEFGGCFFFGFGFGGGGGGGGGGGDCEGG>FGGGEEGGGDEFGFFFGFDC4CC?DGGGGCFGGFGF6?F0)6:5>DCFFF?GGGB2)>77:CF5
@M03364:276:000000000-BLYN8:1:1101:4399:8947 2:N:0:1
GGACTACTAGGGTATCTAATCCTGTTTGCTCCCCACGCTTTCGAGCCTCAGCGTCAGTTACAGACCAGAGAGCCGCCTTCGCCACTGGTGTTCCTCCATATATCTACGCATTTCACCGCTACACATGGAATTCCACTCTCCTCTTCTGCACTCAAGTCTCCCAGTTTCCAATGACCCTCCCCGGTTGAGCCGGGGGCTTTCACATCAGACTTAAGAAACCGCCTGCGCTCGCTTTACGCCCAATAAATCCG
+
CCCCCGGGFFGGGFGGGGGGGGGGGGGGGGFGGGGGGGGGGGGGGGGGGGGECFGGGFGGGGGCE8FGCFGGGGGGGGGGGGGGGFGGGGGGGGGGDFGGGGGGGGGEGGGGGGGGGGGGGGGGGGFGF<FEFGGGGFFGFFG8D;FGGGGGGGGG;ECFFGGGGFGG,DBBDGF,=DF6@EEGGGGGGGGGGGEGEGFFDGFD+;+;CFFFGGGGGGFG35B1(81AFFBDDGG2868EGF:FGG?>FF>
@M03364:276:000000000-BLYN8:1:1101:16135:8951 2:N:0:1
GGACTACTAGGGTTTCTAATCCTGTTTGCTCCCCACGCTTTCGAGCCTCAGCGTCAGTTACAGGCCCGAGAGCCGCTTTCGCCTCCGGTGTTCCTCCATATATCTACGCATTTCACCGCTACACATGGAATTCCACTCTCCTCTCCTGCACTCCAGTCTCCCAGTTTCCAATGCACACAATGGTTGAGCCACTGCCTTTTACATCAGACATAAGAAACAACCTTCGCTCGCTTTACGCCCAATAAATCCGG
+
CCCCCG8EFFGFGGGGCE,CFGFFGGGGGGGC8FGGGGGGGGDFGEGGFFAEFCEFEGGCFFEFFE,@7FCFFEFFFGC<FGGGCD@EGGGEFGFFGGGDBFE9CBCC7CGGGGGGFFGGFGG8,AFGDFFGGGGGGG=<>DDDG8DECDCD83>=EFGGG8EDFGGG=;DFFFCCFFE8ED6>DBFC?,,@CG,,,@@<72,?EG>CC*52D+AFDG6,34**8?=;(?A/1:+).;EEC)3ACFFE*11
@M03364:276:000000000-BLYN8:1:1101:20115:8957 2:N:0:1
GGACTACTCGGGTATCTAATCCTGTTTGCTCCCCACGCTTTCGAGCCTCAGCGTCAGTTACAGACCAGAGAGCCGCCTTCGCCACTGGTGTTCCTCCATATATCTACGCATTTCACCGCTACACATGGAATTCCACTCTCCTCTTCTGCACTCCAGTCTCCCAGTTTTGAGTGACCCTCCTCGGTTGAGCCGAGGGCTTTCACACCCAACTTAAAAGACCGCCTGCGCGCGCTTTACGCCCAATAATTCCG
+
CCCCCGGGGGGGGGGGGGGGGGGGGGGGGGGGGGGGGGGGGGGGGGGGGGGFEGGGGGGGGGGACFGGGGGGGGGGGGGGGGGGGGGGGGGGGGGGGFGGGGGGGGGGGGGGGGGGFGGGGGGGCGGGFFFGGGGGFDCFGGGGGGGGGGGCDFFGGGGG9EGGFFGCDEGGGFCFCFGGGGGGGGGGGGGECEGGEFGGG>F76DDDDDGGFDDDGFGGFGFD@FBF;5>BG*:)9:EGGF6@679<CG6
@M03364:276:000000000-BLYN8:1:1101:25078:8968 2:N:0:1
GGACTACTGGGGTTTCTAATCCTGTTTGCTACCCACGCTTTCGAGCCTCAGCGTCAGTTACAGACCAGACAGCCGCCTTCGCCACTGGTGTTCTTCCATATATCTACGCATTTCACCGCTACACATGGAGTTCCACTGTCCTCTTCTGCACTCAAGTTTCCCATTTTCCGACGCACTTCTGCGGTTGAGCCGACGGCTTTCACATCAACCTTAAGAAACCGCCTGCGCTCGCTTTACGCCCAGTAATACCG
+
CCCCCG8,,C8FGCGGGGFGFGGGGGFEFG9FGGG7:@@G8CFDFGE8FFGFG@:CGCEE,66,CDEDF7FF8FF77BFG7FCCE<@FGFG>FFGGF,<95AEFA?F7EEBBFFFEFCCC7CGGG:=EF,FF;ECFFGGGGGGG99>,4ECF?>EG@,,@B98,AFFGGDE++3@CE?9E,@E+C+*<,,:@5@1**>1=0:,212+***2:?+2=18CC3:26256>;35)95C3?8*?5>(0:**)22*
@M03364:276:000000000-BLYN8:1:1101:24666:8981 2:N:0:1
GGACTACAGGGGTTTCTAATCCTGTTTGCTCCCCACGCTTTCGCACCTGAGCGTCAGTCTTCGTCCAGGGGGCCGCCTTCGCCACCGGTATTCCTCCAGATCTCTACGCATTTCACCGCTACACCTGGAATTCTACCCCCCTCTACGAGACTCAAGCTTGCCAGTTTCAAATGCAGTTCCCAGGTTGAGCCCGGGGATTTCACATCTGACTTAACAAACCGCCTGCGTGCGCTTTACGCCCAGTAATTCCG
+
CCCCCGGGGGGGGGGGGGGGGFGGGGGGGGGGGGGGGGGGGGGD:FGGG8FGGGGGGGFFFFFGGGDFCEGFGGGGGEGGGGGGGCGDGGGGGGGGGDGGGGGGGGGGGGGDFGGGGGGGGGGGDEGE,DFFGGGF=@FGGDEGFGGEGCCGGGGDFFFFGGGGGGGGGCGGGCCEGGGDGFFGGGGCECE;EGECEGGGGGGD7>FFFG>FFC+CDFFC>5>@?FFFFF;379D>BBGEG@06C78<CD9
@M03364:276:000000000-BLYN8:1:1101:27328:8987 2:N:0:1
GGACTACCGGGGTATCTAATCCTGTTTGCTCCCCACGCTTTCGAGCCTCAGCGTCAGTTACAGACCAGAGAGCCGCCTTCGCCACTGGTGTTCCTCCATATATCTACGCATTTCACCGCTACACTCGGAATTCCACTCTCCTCTTCTGCACTCCAGTCTCCCAGTTTCCAATGACCCTCCCCGGTTGAGCCGGGGGCTTTCACATCAGACTTAAGAAACCGCCTGCGCTCGCTTTACGCCCAATAAATCCG
+
CCCCCEGG7FEDEGGFEGGGGGGFGFGGGGGGFFGGGGGGGAED8:CFFCEGGGGGGGE,C<E,CFGG,,CFGGGGGGGGGGGGGGGFGCFGGDG<FECGGAFGGAA<=ECFGGCCG7>=@FGF,,A7@FFCGGDFG@DGGGGG9E,@;,8A?,88EEEGGDEFFGGGFGDGD98=E9D+;+++@E5?CFG*44C=EGGGG7FGFG+0*66D+3+379FE35B<;4,@BF3>GGC)9(;:*.8@C*=:>C)
@M03364:276:000000000-BLYN8:1:1101:6062:9017 2:N:0:1
GGACTACCAGGGTTTCTAATCCTGTTTGCTCCCCACGCTTTCGCGCCTCAGCGTCAGTTACAGACCAGAGAGCCGCCTTCGCCACTGGTGTTCCTCCATATATCTACGCATTTCACCGCTACACATGGAATTCCACTCTCCTCTTCTGCACTCCAGTCTCCCAGTTTTGAGTGACCCTCCTCGGTTGAGCCGAGGGCTTTCACACCCAACTTAAAAGACCGCCTGCGCTCGCTTTACGCCCAATAAATCCG
+
CCCCCGGGGGGGGGGGGGGGGGGGGGGGGGGGGGGGGGGGGGGGGFGEGGGGGGGGGGGGGGGGGGGGGGEEGGGGEEGGGGGGGGGGGGGGGGGGGGFFGGDGGGGGGEEGGGGFFGGGGGCE=FGGFGGGGGGGDGGGGGGGGGGGGGGGG8EFFGFGGGGGFGGG,@DFGFGCCEFGGFE>FGGFFCEGGGGDGGGGGFFCFG>7DGGGGGF>FFGGEGD0;A:A05BFGGG9F;CGGB?FGGFAGF7
@M03364:276:000000000-BLYN8:1:1101:8209:9021 2:N:0:1
GGACTACCGGGGTTTCTAATCCTGTTTGCTCCCCACGCTTTCGCACCTGAGCGTCAGTCTTCGTCCAGGGGGCCGCCTTCGCCACCGGTATTCCTCCAGATCTCTACGCATTTCACCGCTACACCTGGAATTCTACCCCCCTCTACGAGACTCAAGCTTGCCAGTTTCAAATGCAGTTCCCAGGTTGAGCCCGGGGATTTCACATCTGACTTAACAAACCGCCTGCGTGCGCTTTACGCCCAGTAATTCCG
+
CCCCCGGGGGGGGG@FGFGGGFGGGGGGGGGGGGGGGGGGGGGGGGGFEFGGGGGDEGGGGGGGGGGGGGEGEGGGGCEFGGGGGGGGDFGFAFGG<FGGGDGGGGGGCGGGGFFGGGGGGGGGGGGGGGGGGGGGFGGGE8>FEGGGGGGDFCC6C8FGBFFFFCGFFFGGGGGGGGGFFFFGGGGCF?FCEGGGCGGFGGGGFGGGGGGGG>>DGGCFFDFF?:1)()).75>AFBEEEBB?D7@9*:*
@M03364:276:000000000-BLYN8:1:1101:17440:9035 2:N:0:1
GGACTACAAGGGTTTCTAATCCTGTTTGCTCCCCACGCTTTCGAGCCTCAGCGTCAGTTACAGACCAGAGAGCCGCCTTCGCCACTGGTGTTCCTCCATATATCTACGCATTTCACCGCTACACATGGAATTCCACTCTCCTCTTCTGCACTCAAGTCTCCCAGTTTCCAATGCCCCTCCCCGGTTGAGCCGGGGGCTTTCACATCAGACTTAAGAAACCGCCTGCGCTCGCTTTACGCCCAATAATTCCG
+
CCCCCGGCDGGGGGGGGGDGFFFGGGFGGG9EFFGGGGGGGGGDGEGGGGGGGGGGGGGCFGGCFGGGEGGGGGGGGGGGGGGGGGGGFGGGGGGGGGGGGGGGGGGGGGGGGGEGGGGGGGGGGGGFECACFGGGGGGGGGGGE;EGFGGF?DFF;>CFGGGGGGGGGFGDG,,@DFGGGGDEGDEFFGGGGEEGEGCFGGG=FC8C8C<FFFFD>FF=BGFDF:(5.8>BGGG)9<EEG>?FGG*.?F7
@M03364:276:000000000-BLYN8:1:1101:7058:9040 2:N:0:1
GGACTACCGGGGTTTCTAATCCTGTTTGCTCCCCACGCTTTCGAGCCTCAGCGTCAGTTACAGACCAGAGAGCCGCCTTCGCCACTGGTGTTCCTCCATATATCTACGCATTTCACCGCTACACATGGAATTCCACTCTCCTCTTCTGCACTCAAGTCTCCCAGTTTCCAATGACCCTCCCCGGTTGAGCCGGGGGCTTTCACATCAGACTTAAGAAACCGCCTGCGCTCGCTTTACGCCCAATAAATCCG
+
CCCCCGGGGGGGGGGGGGGGGGGGGGGGGGGGGGGGGGGGGGGGGGGGGGGGGGGGGGGGGGGGGGGGGGGGGGGGGGGFFGGGGGGGGGGGGGGGGGGGGGGGDFFDGGGGGAEGGGDGGGGGGFGGFFGGGFAEEF>FFGGGGGGGGGGGGGGGGA3DFGGGFFA=8@FGGGGGGGGGGGGGGGGGGGGGDGGE5EFGGF@DCF7**8<FGGDGGGGC>EFF<F6B(;>DGFFFF(;CE>6>GGFFGGC
@M03364:276:000000000-BLYN8:1:1101:17168:9044 2:N:0:1
GGACTACAAGGGTTTCTAATCCTGTTTGCTCCCCACGCTTTCGAGCCTCAGCGTCAGTTACAGACCAGAGAGCCGCCTTCGCCACTGGTGTTCCTCCATATATCTACGCATTTCACCGCTACACATGGAATTCCACTCTCCTCTTCTGCACTCAAGTCTCCCAGTTTCCAATGACCCTCCCCGGTTGAGCCGGGGGCTTTCACATCAGACTTAAGAAACCGCCTGCGCTCGCTTTACGCCCAATAAATCCG
+
CC9CCGGGGGGGGGGGGDFGGFGGGGGGGGGGGGGGGGGGGGGGGGGGGGGGGGGGGGGGGGGGGGGGGGGGGGGGGGGGGGGGGGGGGGGGGGGGGGGGGGGGEGGGGGGGGGGGGGGGDDFGGGGGFEGFGEFGGGGGGGGGFFGGGGGGGGEGDEGGGGGFFEGGGGFGG9EGGGGGGGGGGGGGGDFGGGGGCEFGDCDBAGGGGGGGGDGFFGGGFDD;=F@FFFFEGGGB=?GGGD07DGFBCF7
@M03364:276:000000000-BLYN8:1:1101:23613:9061 2:N:0:1
GGACTACTGGGGTTTCTAATCCTGTTTGCTCCCCACGCTTTCGCACCTGAGCGTCAGTCTTCGTCCAGGGGGCCGCCTTCGCCACCGGTATTCCTCCAGATCTCTACGCATTTCACCGCTACACCTGGAATTCTACCCCCCTCTACGAGACTCAAGCCTGCCAGTTTCGGATGCAGTTCCCGGGTTGAGCCCGGGGATTTCACATCCGACTTGACAGACCGCCTGCGTGCGCTTTACGCCCAGTAATTCCG
+
CCCCCGGGGGGGGGGGGGGGGGGGGGGGGGGGGGGGGGGGGGGGGGGGGGGGGGGGGGGGGGGGGGGGGGGGGGGGGGGGGGGGGGGGGGGGGGGGD8FGGGGGGGGGGGGGGGGGGGGGCFGGGGGGFGGGGGGGGGGGGGGFFGGGEEEGGGGFGFGFGGGGGFFGGGGGGF??GG;EGGGGGGGCGGGGGGGG5:FGGGGGFGGDC<CGGGF=CDGGDGF??44B?BD:<DF<B?CEG@:;>C?BGG*
@M03364:276:000000000-BLYN8:1:1101:22089:9065 2:N:0:1
GGACTACTGGGGTTTCTAATCCTGTTTGCTCCCCACGCTTTCGAGCCACAGCGTCAGTTACAGACCAGAGAGTCGCCTTCGCCACTGGTGTTCCTCCATATATCTACGCATTTCACCGCTACACATGGAATTCCACTCTCCTCTTCTGCACTCAAGTTCCCCAGTTTCCAATGACCCTCCCCGGTTGAGCCGGGGGCTTTCACATCAGACTTAAGGAACCGCCTGCGCTCGCTTTACGCCCAATAAATCCG
+
CCCCCGFGGGGGGGGGGGGGGGDFGGGGGGGGGCGGGGGEFGGFFGCFGGGFGGCFEGG9EFGFGGGGGFGGFGGGGGGGDFFEGFGGFGGGGDAFFGGCGGGFGGGFCGGGGG<<FGGGGGGGGGGGGGGGGGGFFGGGGGFDEDFGGGGFGGGFGGGGFFFEF9>FDF,E=FG8DFG=CC>CCEEGGGGGEGGGGG>F>GFGAFGFDCCGF:7F4FGGFGFFFF9:;DDBCC<>72?*>D0>CFFFGF9
@M03364:276:000000000-BLYN8:1:1101:17274:9067 2:N:0:1
GGACTACTCGGGTTTCTAATCCTGTTTGCTACCCATGCTTTCGAGCCTCAGCGTCAGTTACAGACCAGACAGCCGCCTTCGCCACTGGTGTTCTTCCATATATCTACGCATTTCACCGCTACACATGGAGTTCCACTGTCCTCTTCTGCACTCAAGTCTCCCAGTTTCCAATGACCCTCCCCGGTTGAGCCGGGGGCTTTCACATCAGACTTAAGAAACCGCCTGCGCTCGCTTTACGCCCAATAAATCCG
+
CCCCCGGGGGGGGGGGGGGGGGGGGGGGGGGGGGGGGGGGGGGGGGGGGGGGGGGGGGGGGGGGGGGGGGGGGGGGGGGGGGGGGGGGGGGGGGGGGFFCFGGGGGGGGGGGGFGFGGGGGGGGGGGGGGGGAFGGGGGGGE9DEEGGGGGGGGCEFGGGGGGFFGGGGGGGGGGGGGGCGGGGGGGGGGGGGGGGEGGFFGGGFGGGGGGFG>FGFGG6.CB?@A>BFEFFGGGEFFGCGF:F::*6CGD
@M03364:276:000000000-BLYN8:1:1101:20589:9111 2:N:0:1
GGACTACCGGGGTTTCTAATCCTGTTTGCTCCCCACGCTTTCGAGCCTCAGCGTCAGTTACAGACCAGAGAGCCGCCTTCGCCACTGGTGTTCCTCCATATATCTACGCATTTCACCGCTACACATGGAATTCCACTCTCCTCTTCTGCACTCAAGTCTCCCAGTTTCCAATGACCCTCCCCGGTTGAGCCGGGGGCTTTCACATCAGACTTAAGAAACCGCCTGCGCTCGCTTTACGCCCAATAAATCCG
+
CCCCCGGFGGGGGGGGGGGGGGGGGGGGGGGGGGGGGGGGGGGGFGGGGGGGGGGGGGGGGGGGGFGGGGFGGGGGGGGGGGGGGGGGGGGGGGGGGGGGGGGGGGGGGGGGGGGGGGGGGGGGGEGGFFGGGGGGFGGGGGGGGGGGGGGGGGFGGFFFDGGGGGGGGG;DDGGGGDFCGGGGGGDGGGGGG>EEGGGGGGGGFGCFFCGGGGGFGCEGFGFF@4;@9DEFGFGFFFGGDB6FGGFFGGD
@M03364:276:000000000-BLYN8:1:1101:2959:9112 2:N:0:1
GGACTACCGGGGTTTCTAATCCTGTTTGCTCCCCACGCTTTCGAGCCTCAGTGTCAGTTACAGGCCAGAGAGCCGCTTTCGCCACCGGTGTTCCTCCATATATCTACGCATTTCACCGCTACACATGGAATTCCACTCTCCTCTCCTGCACTCAAGTCTACCAGTTTCCAATGCATACAATGGTTGAGCCACTGCCTTTTACACCAGACTTAATAAACCACCTGCGCTCGCTTTACGCCCAATAACTCCGG
+
CCCCCGGGGDGGGGGGGGGGGGGGGGGGGGGGGGGGFGGGGGG<<FFGFDGGGGGGGGGFFG<FFGGCGF8@FGCGGEFGGGGGDFGFGGFCD@FGFGACGGGGGGGGGGFGGGCGGGGGGGFGGFGFFFGGCFEG,E><8FFDG@9D8,6?FF=DFFGGG9FD@DEF,>F@,,,7=8:FFFG;F+31@CFFF69@FGGF7CGGF*9;7?7+55BGGGGDFDA)<6=?D?E5*2+)0;E@C)8A:*+/8C2
@M03364:276:000000000-BLYN8:1:1101:19049:9131 2:N:0:1
GGACTAAGGGGTATCTAATCCTGTTTGCTCCCCACGCTTTCGAGCCTCAGCGTCAGTTACAGACCAGAGAGCCGCCTTCGCCACTGGTGTTCCTCCATATATCTACGCATTTCACCGCTACACATGGAATTCCACTCTCCTCTTCTGCACTCAAGTCTCCCAGTTTCCAATGACCCTCCCCGGTTGAGCCGGGGGCTTTCACATCAGACTTAAGAAACCGCCTGCGCTCGCTTTACGCCCAATAAATCCGG
+
CCCCCFGGGGGGGGGGGGGGGGGGGGGGGGGGGGGGGGGGGGFGGGGGGGGGGGGGGGGGGGGGGGGGDGCFGGGGGGGGGGGGGGGGGGGGGGGGGGGFFGGGGGGGGGGGGGGGGGGGGGGGGG@FFFGGGGGFGGGFFGFGGGGGGGGGFGGFG9EAFFFFGGGFGGGGFFEFGGGGGGGGGGF?EDEGDECC5CGGGGGGFGGCFFFCFC+:CFCG>>B@FFFB?FDDD3*6B:CEG)8FGFFFGD9
@M03364:276:000000000-BLYN8:1:1101:20069:9156 2:N:0:1
GGACTACCGGGGTTTCTAATCCTGTTTGCTCCCCACGCTTTCGCACCTGAGCGTCAGTCTTCGTCCAGGGGGCCGCCTTCGCCACTGGTATTCCTCCAGATCTCTACGCATTTCACCGCTACACTTGGAATTCTGCCCCCCTCTACGAGACTCAAGCTGACCAGTATCAGATGCAGTTCCCAGGTTGAGCCCGGGGATTTCACATCTGACTTAATCAACCGCCTACGTGCGCTTTACGCCCAGTAATTCCG
+
CCCCCGGFGGGGGGGGGGGGGGGGGGGGGGGGGGGGGGGGGGGE@GGGDG<FGGGGGGGAFGGGGGGG?,:FGGGGGGGGGGGGG,EFGDGGGGGGGD=FG,EFFGGGGGGGGFGGGGGGGGGG,,DEEGFFGA,C,8+@EGGG>FG++@EFGFGFGG6B,DFGG,EG,3:FGGGGG@E25?DGGGGGGGGF5*B**=CF7+=;+>7CFGGG77@:@*AGF5>0(7<543)<DCGAF08:CEFFG:76:F9
@M03364:276:000000000-BLYN8:1:1101:16823:9187 2:N:0:1
GGACTACTAGGGTTTCTAATCCTGTTTGCTCCCCACGCTTTCGAGCCTCAGCGTCAGTTACAGACCAGAGAGCCGCCTTCGCCACTGGTGTTCCTCCATATATCTACGCATTTCACCGCTACACATGGAATTCCACTCTCCTCTTCTGCACTCAAGTCTCCCAGTTTCCAATGACCCTCCCCGGTTGAGCCGGGGGCTTTCACATCAGACTTAAGAAACCGCCTGCGCTCGCTTTACGCCCAATAAATCCG
+
CCCCCGGGGGGGGGGGGGGGGGGGGGGGGGGGGGGGGGGGGGGGGGGGGGGGGGGGGGGGGGGGGGGGGGGGGGGGGGGGGGGGGGGGGGGGGGGGGGGGGGGGGGGGGGGGGGGGGGGGGCCGGGGGEEFGGGGGGGGGGGGGFGGGGGGGGGGGGDDCFGGDAFGGGGGGCFFGFGFGEEEGGGGGGGGG>?C>CBFFDCGGFGGGGGGFDFCFGGGGFGFFFFFFF>BF:CD>FFDCEE?FGGFFGGC
@M03364:276:000000000-BLYN8:1:1101:17353:9205 2:N:0:1
GGACTACCAGGGTTTCTAATCCTGTTTGCTCCCCACGCTTTCGAGCCTCAGCGTCAGTTACAGACCAGAGAGCCGCCTTCGCCACTGGTGTTCCTCCATATATCTACGCATTTCACCGCTACACATGGAATTCCACTCTCCTCTTCTGCACTCAAGTCTCCCAGTTTCCAATGACCCTCCCCGGTTGAGCCGGGGGCTTTCACATCAGACTTAAGAAACCGCCTGCGCTCGCTTTACGCCCAATAAATCCG
+
CCCCCGGDFGGGGGGGGGGGGGGGGGGGGGGGGGGEGGGGGGGFGGGGGGGGGGGGGGGGGGGGGGGGGGFGGGGGGGGGGGGGGGGGGGGFGFGGGGGGGGGGGGGGGGGGGGGGGGGGGGGGGGGGFEFGGGGGGGGGGGGGGFCGGGGGGGGGGGFF,DFFGGFCGGGGGFCFFGG=@EGGGGGGGGGGDGGGGGGGGGFFFGGGCCDC8:@G7CGGFGE?;F9>>BFEGGFBF?GGGF?>FCF27>5
@M03364:276:000000000-BLYN8:1:1101:19631:9207 2:N:0:1
GGACTACTAGGGTTTCTAATCCTGTTTGCTCCCCACGCTTTCGCGCCTCAGCGTCAGTTACAGACCAGAGAGCCGCCTTCGCCACTGGTGTTCCTCCATATATCTACGCATTTCACCGCTACACATGGAATTCCACTCTCCTCTTCTGCACTCCAGTCTCCCAGTTTTGAGTGACCCTCCTCGGTTGAGCCGAGGGCTTTCACACCCAACTTAAAAGACCGCCTGCGCGCGCTTTACGCCCAATAAATCCG
+
CCCCCGGGGGGGGGGGGGGGGGGGGGGGGGGGGGGGGGGGGGGGGGGGGGGGGGGGGGGGGCFFGFFGFCGGGGGGGGGGGGGGGGGGGGGGGGGGGGGGGGGGGGGGGGGGGGGGGGGGGGGGCFGGFGGGFGGGGDFGGGGGGGGGGGGGGFEGGG;DFGGGGGGG?EGGGGFGGGGGGGGGGGGGGGGE*@CEGGGGGGFC>;99CDGGGGCD1*,ADGFF;A@E9B;ADGGAFBEGGD?FFFF9GFC
@M03364:276:000000000-BLYN8:1:1101:16378:9230 2:N:0:1
GGACTACAGGGGTATCTAATCCTGTTTGCTCCCCACGCTTTCGAGCCTCAGCGTCAGTTACAGACCAGAGAGCCGCCTTCGCCACTGGTGTTCCTCCATATATCTACGCATTTCACCGCTACACATGGAATTCCACTCTCCTCTTCTGCACTCAAGTCTCCCAGTTTCCAATGACCCTCCCCGGTTGAGCCGGGGGCTTTCACATCAGACTTAAGAAACCGCCTGCGCTCGCTTTACGCCCAATAAATCCG
+
CCCCCGGGGGGGGGGGGGGGGGGGGGGGGGGGGGGGGGGGGGGGGGGGGGGGGGGGGGGGGGGGGGGGGGGGGGGGGGGGGGGGGGGGGGGGGGFGGGGGGGGGGGGGGGGGGGGGGGDGFGGGGGGGBCEFGGGGGGGGGGGGGGGGGGGGGGGGGGGGGGGGGGGGGGGGGGGGGGGGEGGGGGGGGGGGGGGGGGGGGG7FFGGGGCGGGGGGGGGGFGFFFFFFFFFFGGGFFFGGGE?@GGB<FGC
@M03364:276:000000000-BLYN8:1:1101:14316:9253 2:N:0:1
GGACTACTGGGGTTTCTAATCCTGTTTGCTCCCCACGCTTTCGCACCTGAGCGTCAGTCTTCGTCCAGGGGGCCGCCTTCGCCACCGGTATTCCTCCAGATCTCTACGCATTTCACCGCTACACCTGGAATTCTACCCCCCTCTACGAGACTCAAGCTGACCAGTATCAGATGCAGTTCCCAGGTTGAGCCCGGGGATTTCACATCTGACTTAATCAACCGCCGTCGTGCGCTTTACGCCCAGTAATTCCG
+
CCCCCGGGGGGGGGGGGGGGGGGGGGGGGGGGGGGGGGGGGGGDEFGGGGGGGGGGGGG<EGGFGGGGGDGGGGGGGGGGGGGGGGGGGGFGGEGGGGGFGDGGGGFFGEGGGGGGGGGEFFGGGGGGGGGGGGGGFFGGGGEGFGCE+CEGGGGGFGFCGGGGGC;C,DDEEFGGGGGGGGGGDF>FDGGGGDGG5EGGGFGF602:7:FFCC7;@CGGEGA(()-<6>3:CGGFFBGGGD1/C7=<FF9
@M03364:276:000000000-BLYN8:1:1101:21090:9253 2:N:0:1
GGACTACTGGGGTTTCTAATCCTGTTTGCTCCCCACGCTTTCGAGCCTCAGCGTCAGTTACAGACCACAGCGCCGCCTTCGCCACTGGTGTTCCTCCATATATCTACGCACTTCACCGCTACACATGGAATTGCACTCTCCTCTTCTGCACTCAAGTCTCCCAGTTTCCAATGACCCCCCCCGGTTGAGCCGGGGGCTTTCACATCAGACTTAAGAAACCGCCTGCGCTCGCTTTAGGCCCAATAAATCCG
+
CCC<@,6C,<E+=CBFFC9F<FFGC,6CC9EE,C@FCGE;,F:CGG@,C,6666@BCEG9C,C<@FF,CA,@CC6@@,,C@CFFGDFF?,,4CEEFGF,E9C9FCEG=@F+@FGGGGED>FFFGG?<FFF9:45E@F8,,@,6=7ED,C,88,3@D;;DF9,,7,63D:9,@DCGGG+3@?B:8>::C7CB:C**?CE>C;CC7AGFG4;**2:***2;FEGF024252>5)*>C4*)0+1<65*01.:7)
@M03364:276:000000000-BLYN8:1:1101:10900:9320 2:N:0:1
GGACTACTCGGGTTTCTAATCCTGTTTGCTCCCCACGCTTTCGCACCTGAGCGTCAGTCTTCGTCCAGGGGGCCGCCTTCGCCACCGGTATTCCTCCAGATCTCTACGCATTTCACCGCTACACCTGGAATTCTACCCCCCTCTACGAGACTCTAGCTTGCCAGTTTCAAATGCAGTTCCCAGGTTGAGCCCGGGGATTTCACATCTGACTTAACAAACCGCCTGCGTGCGCTTTACGCCCAGTAATTCCG
+
CCCCCGGGGGGGGGGGGGGGGGGGGGGGGGGGGGGGGGGGGGGGGGGGGDGGGGGGGGGGGGGGGGGGGGDGGGGGGGGGGGGGGGGGGGGGGGGGGGGGGGGGGGGGGGDGGGGGGGFGEEGGGGGGGCFFGGGGGGGGGGGFDGGGGGGGGGAFGGCGGGGCFFCFGCGGGFGGGGGGGGGGGCGGGGEGECEG5>CFGGGGFGGGGG7@DGGG7CG5)CDDDFBBFFFFGG5>FBGGEB19>7=>GG9
@M03364:276:000000000-BLYN8:1:1101:19211:9329 2:N:0:1
GGACTACAAGGGTTTCTAATCCTGTTTGCTCCCCACGCTTTCGCGCCTCAGCGTCAGTTACAGACCAGAGAGCCGCCTTCGCCACTGGTGTTCCTCCATATATCTACGCATTTCACCGCTACACATGGAATTCCACTCTCCTCTTCTGCACTCAAGTCTCCCAGTTTCCAATGACCCTCCCCGGTTGAGCCGAAGGCTTTCACATCAGACTTAAGAAACCGCCTGCGCTCGCTTTACGCCCAATAAATCCG
+
CCCCCGGFCFGGGGGGGGGGGGGGGGGGGGFGGGGGGDGGGGGGGGGGGGGGGGGGGGGGGGGDGGGGDGGGGFGGGGGGFGGGGGGGGGGGG9EGGGEGGGGGGGGGGGGGGGGGGGGGEGGGGFGGFEGGGGGGGGCFGGGG9EGGGGGGGGFGDEFGGGGGGFFGFEGGGGD@,1DCEEE6CEEFGDF>EEGGGCFGGGGGFG+999?FGGGG>DFFFGDDDA=B9A>EGCGEFFGGDB?FGGC2:FC
@M03364:276:000000000-BLYN8:1:1101:16957:9339 2:N:0:1
GGACTACTGGGGTTTCTAATCCTGTTTGCTCCCCACGCTTTCGAGCCTCAGTGTCAGTTACAGACCAGAGAGCCGCCTTCGCCACTGGTGTTCCTCCATATATCTACGCATTTCACCGCTACACATGGAATTCCACTCTCCTCTTCTGCACTCAAGTCTCCCAGTTTCCAATGACCCTCCCCGGTTGAGCCGGGGGCTTTCAAATCGGACTTAAGAAACCGCCTGCGCCCGCTTTACGCCCATTAAATCCG
+
CCCCCGG9CFGGGCEGGGGGGGGFFGGGGGGGGGGDFGGGGGGGGFGGGGG,CFFGGGFEFCA<FC@FFFFEGGGG+BFGGGGDF,FGGGGGGGE9FGGGAF9<4@BDEGDGGGGGA7FEGGEFGFGA:,CAFGGCEGGGCEFD9EGGGGFDFG,DEEGFGGGGGG9E8ED,DC9E,1+@=+B+@63,@D,37:34*CFE8+,4+****9C4+:C+C7E75E)(()()()))/1*684EEE@3*2?6):*9
@M03364:276:000000000-BLYN8:1:1101:3542:9341 2:N:0:1
GGACTACACGGGTTTCTAATCCTGTTTGCTCCCCACGCTTTCGCGCCTCAGCGTCAGTTACAGACCAGAGAGCCGCCTTCGCCACTGGTGTTCCTCCATATATCTACGCATTTCACCGCTACACATGGAATTCCACTCTCCTCTTCTGCACTCCAGTCTCCCAGTTTTGAGTGACCCTCCTCGGTTGAGCCGAGGTCTTTCACACCCAACTTAAAAGACCGCCTGCGCGCGCTTTACGCCCAATAACTCCG
+
CCCCCGGGGGGGEGGGGGGGGGFFGGGFGGGGGGGGGGGGGGGGGGGGGGGGGFEEGGGGGGGFGGGGGGGGGGGGGGGGGEGGGGGFGGGGGGFGGGFGGGGGGGGGGGGGGGFGGGGGGGFGGGGGEEFGGFGGGGG?,6@FFGGG9DFGCE8,CD,EDFFFDEFA,@DEGDGGG,+ACGCDGGCF,DEGCCC*:DBFFGGGFGDFC>C:FG+:=DGFFGFF;F>B9BBEGGGFFBGCGE<>DF*-*9*
@M03364:276:000000000-BLYN8:1:1101:18872:9345 2:N:0:1
GGACTACCGGGGTTTCTAATCCTGTTTGCTCCCCACGCTTTCGAGCCTCAGCGTCAGTTACAGACCAGAGAGCCGCCTTCGCCACTGGTGTTCCTCCATATATCTACGCATTTCACCGCTACACATGGAATTCCACTCTCCTCTTCTGCACTCCAGTCTCCCAGTTTTGAGTGACCCTCCTCGGTTGAGCCGAGGGCTTTCACACCCAACTTAAAAGACCGCCTGCGCTCGCTTTACGCCCAATAAATCCG
+
CCCCCGGGGGGGGGGCEGGGGGGGGGGGGGGGGGG>EGGGGGGGFGGGGGGGGGGGGGGGGDFA6DFG@FCFGGGGGGGGGGFCFGGGGGGGGGGCFFFGFFFGDCFFGEGGGGCFFGGGGGGG9:FFEEFFGFFGF@FGGGGGGFGGFGGF8BCFCDD>9DF=FGFCDECE8ECFFGGGCEGEGGGGGGG8*3B8CGC6;+=+9?DCDC6CF7@::<?E=EE?0A9:3>DF*:F9F0C>C>()**8:DF/
@M03364:276:000000000-BLYN8:1:1101:17567:9366 2:N:0:1
GGACTACTGGGGTTTCTAATCCTGTTTGCTCCCCACGCTTTCGAGCCTCAGCGTCAGTTACAGACCAGAGAGCCGCCTTCGCCACTGGTGTTCCTCCATATATCTACGCATTTCACCGCTACACATGGAATTCCACTCTCCTCTTCTGCACTCCAGTCCCCCAGTTTTGAGTGACCCTCCTCGGTTGAGCCGAGGGCTTTCACACCCAACTTAAAAGACCGCCTGCGCGCGCTTTACGCCCAATAATTCCG
+
CCCCCEEEFFEGCF@FFE@FFCFGGA6<CEFGGCF:@F@@FFGFF7FGDGDFGGGDGCC<<<@EEFCF8E@C<C@FC@EDDF=FFGGGGFC8,EEFGF9EED;FA<FG@B:F<F9<<=:@:FGGEFF@FFG8EFGGGF,<8,@=D;;,ED88,>8F3,6@8EGCFGAF?+@,=DD@@=3363B>FECCF78@CCECCD4AF+5=6D**@DCF7CC7+9@6?*:1?F139)).571<FFCEEB()*006CCG
@M03364:276:000000000-BLYN8:1:1101:5944:9373 2:N:0:1
GGACTACTGGGTTTCTAATCCTGTTTGCTCCCCACGCTTTCGAGCCTCAGTGTCAGTTACAGACCAGAGAGCCGCCTTCGCCACTGGTGTTCCTCCATATATCTACGCATTTCACCGCTACACATGGAATTCCACTCTCCTCTTCTGCACTCAAGTCTCCCAGTTTCCAATGACCCTCCCCGGTTGAGCCGGGGGCTTTCACATCCGACTTAAGAAACCGCCTGCGCTCGCTTTACGCCCAATAAATCCGG
+
CCCCCGGGGGGGGGGGGGGGGGGGGGGGGGGGGGGGGGGGGGGGGGGGGGGGGGGGGGGFFGGGGGFGGFGGGGGGGGGGGGGGGGFGGGGGFEGGGGGGGGGGGGGGGEGGGGGGGGEGGGGGGGFECFFFFFEEE=DFGGGGGGGGFGGGFGFCGGGGGFFEFGGGGFAF8BFFGGAECGCGGCDGGGGGGGGGGGGGGGGGF*/DGGGGGC8DGGFC>>:?@A@A<EADG<CADFEGGF?FGGFAGGC
@M03364:276:000000000-BLYN8:1:1101:13155:9400 2:N:0:1
GGACTACTCGGGTTTCTAATCCTGTTTGCTACCCATGCTTTCGAGCCTCAGCGTCAGTTACAGACCAGACAGCCGCCTTCGCCACTGGTGTTCTTCCATATATCTACGCATTTCACCGCTACACATGGAGTTCCACTGTCCTCTTCTGCACTCAAGTTTCCCAGTTTCCAATGCATACAATGGTTGAGCCACTGCCTTTTACACCAGACTTAATAAACCACCTGCGCTCGCTTTACGCCAAATAAATCCGG
+
CCCCCGGGFGGGGGDGGGGGGGGGGGGGGGGGGGGGGGGGGGGGGGGGGGGGGGGGGGGGGGGGGGGGGGGGGGGGGGGGGGGGGGGGGGGGGGGGG<FGGGGFFGGGGGGGGGGGGGGGCEGFGFGGGDFFGGGGF8EGEFGGGGFGGGGGG?EC;FBGA=AFFDFEGGGGGGGGGGGGGDFGGGGGFGGFGGG?EGGGFFCGFGGDFDCFDGGGFG,@C*9=@E>B9?EFC7CCBDC**6;FFGFC6)5
@M03364:276:000000000-BLYN8:1:1101:23722:9433 2:N:0:1
GGACTACCCGGGTTTCTAATCCTGTTTGCTCCCCACGCTTTCGAGCCTCAGCGTCAGTTACAGGCCAGAGAGCCGCTTTCGCCACCGGTGTTCCTCCATATATCTACGCATTTCACCGCTACACATGGACTTCCACTCTCCTCTCCTGGACTCAAGTCTACCAGTTTCCCATGCATACAATGGTTGAGCCACTGCCTTTTACACCAGACTTAATCGACCACCCTCGCTCCCTTTACGCCCACTAAAACCGG
+
CCCCCGGGCEGEEGGGGGGGGGGGGG9FFGGGGG,@FGGGGGG8F@EFGFG,@FG7BE@FFFF<FGGF8FCCFGGG+CFFGGGGGGCE@CFGGGDFE,AFG9BEGAFGGGGG9EGFGGG8CGGG,,5,,,CBFGGG8EAEG8=DCFB8,,@=?8D9,E==,CDFGGGG,,336,,7@E63;F?FFEGGGG68,,@:,,6,;:A;5*0*3A+=@C+**3*1:7)-845/()2)22;180B@E)6)***/:)2
@M03364:276:000000000-BLYN8:1:1101:23466:9444 2:N:0:1
GGACTACCGGGGTTTCTAATCCTGTTTGCTCCCCACGCTTTCGCACCTGAGCGTCAGTCTTCGTCCAGGGGGCCGCCTTCGCCACCGGTATTCCTCCAGATCTCTACGCATTTCACCGCTACACCTGGAATTCTACCCCCCTCTACGAGACTCAAGCTTGCCAGTTTCAAATGCAGTTCCCAGGTTGAGCCCGGGGATTTCACATCTGACTTAACAAACCGCCTGCGTGCGCTTTACGCCCAGTAATTCCG
+
CCCCCGGGGGGGGGGGGGGGGGGGGGGGGGGGGGGGGGGGGGGGGGGGGGGGGGGGGGGGGGGGGGGGGGGGGGGGGGGGGGGGGGGGGGGGGGGGGGGGGGGGGGGGGGGGGGGGGCFGGGGGGGGGGGGGGGGGGGGGGGGGGGGGGGGGGGGGGGFFCFGGGGFGGGGGGGGGGDFGFDGGGGGGGGGGC:C**CGGGGGGFGGGGGGGDGGGGGDGFG>?FFFFFFFFGDGBFFGGGFFFGCBBGG4
@M03364:276:000000000-BLYN8:1:1101:10468:9491 2:N:0:1
GGACTACTGGGGTTTCTAATCCTGTTTGCTCCCCACGCTTTCGCACCTGAGCGTCAGTCTTCGTCCAGGGGGCCGCCTTCGCCACCGGTATTCCTCCAGATCTCTACGCATTTCACCGCTACACCTGGAATTCTACCCCCCTCTACGAGACTCAAGCTGACCAGTAACAGATGCAGTTCCCCGGTTGAGCCCGGGGATTTCACATCTGACTTAACAAACCGCCTGCGTGCGCTTTACGCCCAGTCATTCCG
+
CCCCCGGGGGGGGGGGGGFGGGGGGGGGGGGGGGGGGGGGGGGGGGGGGGGGGGGGGGGGGGGGGGGGGGGGGGGGGGGGGGGGFGGGG@FGGGGGGGGGGFEFGGGGGGGGGGGGGGGGGGFGGGGGGGGGGGGGCGGGEEGGGDEEEGG?EFFGGFF?GEFGFC,@AFGFEGGG?:CCC,B5BE8,0BF*:EEGDD?FGFGGFDDGDGC:@:CFF5;=8ED:FF9>0>EFG:C>BFEEE:?F*:?9CG6
@M03364:276:000000000-BLYN8:1:1101:26596:9511 2:N:0:1
GGACTACACGGGTATCTAATCCTGTTTGCTCCCCACGCTTTCGCGCCTCAGCGTCAGTTACAGACCAGAGAGCCGCCTTCGCCACTGGTGTTCCTCCATATACCTACGCATTTCACCGCTACCCATGGAATTCCACTCTCCTCTTCTGCACTCTAGTCTCCCAGTTTTGAGTGACCCTCCTAGGTTGAGCCGAGGGCTTTCACATCTGACTTCAGAACACGCCTGCGCTCGCTTTACGCCCAATAATTCCG
+
9CCC8<FF,BFGECFGGGFDGFGGGGGFGC9FGDE::7CCCE@C7@CCEDEDGGDGDG99CFFAFG@AF8,FFFGGEFGGFGG,CGEFD4=BF99<D,?<FF99EFFCEFFGDFEFFFFGF:,,,=4EFCDECADD,=EFFD,=,@939DFCF,3,87=E,@D8FDA,@C6,@9AD31+4,4@:F,,,@DG84C*C?FGGGC,59*+59BC+2++1+*,48C>BBFBB(8;A5<5C+,3=5>0.>C+77;7
@M03364:276:000000000-BLYN8:1:1101:6593:9513 2:N:0:1
GGACTACCAGGGTTTCTAATCCTGTTTGCTCCCCACGCTTTCGAGCCTCAGCGTCAGTTACAGACCAGAGAGCCGCCTTCGCCACTGGTGTTCCTCCATATATCTACGCATTTCACCGCTACACATGGAATTCCACTCTCCTCTTCTGCACTCAAGTCTCCCAGTTTCCAATGACCCTCCCCGTTTGAGCCGGGGGCTTTCACATCAGACTTAAGAAACCGCCTGCGCTCGCTTTACGCCCAATAAATCCG
+
CCCCCGGGGGGGGGGGGGGGGGGGGGGGGGGGGGGGGGG@FFFGDFGGGGGGGGGGGGGGGGGGGGGGGGGGGGGGGGGGGGGGGFGCEFGGGGGGGGGGGGFFFGGDGGGGGGGGGGGGCGGGGGGGF<CFGCFGAEDF@FF?EEFGFEGGGGFGGD,@EF8F<FGGGGFGFGGFGCGGGGG+@6+91DFEDEGGG*DF7=FGFFGG0*24=BCF+;FGFGFFFF0>BF>D<<FEFFG5::B>FFF4CF<
@M03364:276:000000000-BLYN8:1:1101:3677:9516 2:N:0:1
GGACTACTGGGGTTTCTAATCCTGTTTGCTCCCCACGCTGTCGCGCCTCAGCGTCAGTTACAGACCAGAGAGCCGCCTTCGCCACTGGTGTACCTCCATATATCTACGCATTTCACCGCTACACATGGAATTCCACCCTACTCTTCTGCAATCCAGTGTCCCAGTTTCCAATGACCCCCACCAGTGGAGCCGGGGGCTTTCACATCAGACTTAAGAAACCGCCTGCGCTCGCTTTACGCCCAATAAAACGG
+
CCCCCD,,CF8BF@,;;66CCC,,-;6<ECF8,,;C++B,8;,,@F+8F@FGGF:CC<@E9EFEFDFE<6,8C<FG@@,ABFF:F4=6EFE,:C,?F,,,:E=5@@<+>+4B,FE<BF7@+6:?,9C<BF<,CAEF,8+,664?,C,>CE,6ECFFD,7>,=8DFGCD6@6===DF8+45:@,37,,5ACCCEGGCGCEFGC,:B6?F6C4@>7CDFG6=)/.(6;933)))/19AF05/:.-07>6)*)1
@M03364:276:000000000-BLYN8:1:1101:15570:9520 2:N:0:1
GGACTACTAGGGTTTCTAATCCTGTTTGCTCCCCACGCTTTCGCACCTGAGCGTCAGTCTTCGTCCAGGGGGCCGCCTTCGCCACCGGTATTCCTCCAGATCTCTACGCATTTCACCGCTACACCTGGAATTCTACCCCCCTCTACGAGACTCAAGCTGACCAGTATCAGATGCAGTTCCCAGGTTGAGCCCGGGGATTTCACATCTGACTTAATCAACCGCCTGCGTGCGCTTTACGCCCAGTAATTCCG
+
CCCCCGGGGGGGGGGGGGGGGGGGGGGGGGGGGGGGGGGGGGGGGGGGGGGGGGGGGGGGGGGGGGGGGGGGGGGGGGGGGGGGGGGGGGGGGGGGGGGFFGGGGGGGGGGGDFGGGGGEGGGGGGGGGGGGGGGGGGGGGGGGGGGGEEGGCCEGGGGGGGF5FGFGGGGGGGGEFGGGGGGGGGGFCFFFGEGGCGGGGGGGFGGGC>DGGGGGGGGGFGF?FFBE055>DGGAF:CGE38?D7@AGG<
@M03364:276:000000000-BLYN8:1:1101:19061:9553 2:N:0:1
GGACTACCAGGGTATCTAATCCTGTTTGCTCCCCACGCTTTCGAGCCTCAGCGTCAGTCACAGACCAGAGAGCCGCCTTCGCCACTGGTGTTCCTCCATATCTCTACGCATTTCACCGCTACACATGGAATTCCACTCCCCTCTACTGCACTCAAGCCCACCAGTTTCCAATGAACCTCCCCGGTTGAGCCGGGGGCTTTCACATCAGACTTACGAAACCGCCCGCGCTCGCTTTACGCCCAATAAATCCG
+
C@CCCGGE8FGGGGGGGGGGDFGGGGGGGGGGGGGGGGGGGGGDFGFG,EFGEEGGGG9,6,C,CF?F,CCCFFGGGGCGGGGGGFGGGDFGGGGGGG,<??FGFGGG>CBFFGGDGDFGGGGG,:,AFEEGGAFE;F>FGGGF,C,68,@DDCDD,++6@>,DF>DFC;6@F9,,+,@DCBCCG8+@EGGEGGEGGGGGFGGD1?:;*29+@:*7*/?EBG3(.81)(<@DG3C)44ECGF0>F*1<GG9
@M03364:276:000000000-BLYN8:1:1101:15625:9561 2:N:0:1
GGACTAAGGGGTATCTAATCCTGTTTGCTCCCCACGCTTTCGAGCCTCAGCGTCAGTTACAGACCAGAGAGCCGCCTTCGCCACTGGTGTTCCTCCATATATCTACGCATTTCACCGCTACACATGGAATTCCACTCTCCTCTTCTGCACTCAAGTCTCCCAGTTTCCAATGACCCTCCCCGGTTGAGCCGGGGGCTTTCACATCAGACTTAAGAAACCGCCTGCGCTCGCTTTACGCCCAATAAATCCGG
+
CCCCCGFGGGGGGGGGGGGDGGGGGGGGGGGGGGGGGGDGGGGGGGGGGGGGGGGGDEGGGGGGCFGGGGEGGGGGGGGGDGGGGGGGGGGGGFGGGGGGGGGGGGGGGGGGGGGGGGGGGFGFGGGFFGGGAFFFEEGGGGGGGGGGGGC?D?@DFDGGGGGFFGG,@>E8FFGDD8EGECCEGGFFF@CGGGE=5CEGGGGGFGGD<D:>FGDFGG@EDEBFFFF315>DDFGF>?GDEF?FFC4.6C1
@M03364:276:000000000-BLYN8:1:1101:4389:9581 2:N:0:1
GGACTACCGGGGTATCTAATCCTGTTTGCTCCCCACGCTTTCGAGCCTCAGTGTCAGTTACAGGCCAGAGAGCCGCTTTCGCCACCGGTGTGCCTCCATATATCTACGCATTTCACGGCTAAACATGGAATTCCACTCTCCTCTCCTGCACTCGAGTCTACCAGTTTCCAATGCATACAATGGTGGAGCCACTGCCTTTTACACCAGACTTAAGCACCCACCTTCGCTCGCTTTGCTCCCAACTAATCCGG
+
AC@AB8<,FCG76,;F<CFEFF,,CF66C@F<<@,@:FCG@E6,;:F,F<E,@@FE@C,,9,C,C,CFFF,CF<6B+:FGGGCEGCE+@FG,5FEB==<ED,EFGCC?F:=??,,C,8CC7,CF9:F=<F<=FA,F9,4EEAC+6>,>8FGGF+3+CDD=9>,=33@@E,@@,7E=,ED,,>@@,+5@,+,5@6B@?CEFCCF>?5>DFFC:+++5*/=5@G63()8)()0)/2*)+/:*;5()*0+)+/1
@M03364:276:000000000-BLYN8:1:1101:16190:9602 2:N:0:1
GGACTACTGGGGTATCTAATCCTGTTTGCTCCCCACGCTTTCGAGCCTCAGCGTCAGTTACAGACCAGAGAGCCGCCTTCGCCACTGGTGTTCCTCCATATATCTACGCATTTCACCGCTACACATGGAATTCCACTCTCCTCTTCTGCACTCAAGTCTCCCAGTTTCCAATGACCCTCCCCGGTTGAGCCGGGGGCTTTCACATCAGACTTAAGAAACCGCCTGCGCTCGCTTTACGCCCAATAAATCCG
+
CCCCCGGGGGGGGGGGGGGGGGGGGGGGGGGGGGGGGGGGGGGGGGGGFGGGGGGGGGGGFGGGGGGGGGGGGGGGGGGGGGGGGGGGFGGGGGGGGGGGGGGFFGGGGGGGGFGGGGGGGGGGGGGGEFFGGGGFDGGGGGGGGGGGGGGGGGGGGGFCFGGGFFGGFGGGFGGGGGGGGGGGGGGGGGGD>E5C=EFC>DFC>FFCCFGGGGGGGF?EEG>?0A0>BFFFG3C)9:EEGFBFGGFFGG3
@M03364:276:000000000-BLYN8:1:1101:23202:9681 2:N:0:1
GGACTACAGGGGTTTCTAATCCTGTTTGCTCCCCACGCTTTCGAGCCTCAGTGTCAGTTACAGGCCAGAGAGCCGCTTTCGCCTCCGGTGTTCCTCCATATATCTACGCATTTCACCGCTACACATGGAATTCCACTCTCCTCTCCTGCACTCAAGTCTCCCAGTTTCCAATGCACACAATGGTTGAGCCACTGCCTTTTACATCAGACTTAAGAAACCACCTGCGCTCGCTTTACGCCCAATAAATCCGG
+
CCCCCGGGGGGGGGGGGGGGGGGGGGGGGGGGGGGGGGGGGGGGGGGGGGGGGGGGGGGGGGGGGGGGGGGGGGGGGGGGGGGGGGGGGDFFGGGGGGGGGGGGGGGGGGGGGGGGGGGGGGGGFGGGFEFGGGGGGGGGGGGGGGGGGFGGGGGGFDFGGGGGGGGGGGGGGDGGGGGGGGGGGDGGGGCGFAFFFGGGGGGGFCFGFFFGCFGFGGGDFEABBFFFFFFBGGGFFFGGGFFAGGF3FGG
@M03364:276:000000000-BLYN8:1:1101:15552:9705 2:N:0:1
GGACTACAAGGGTTTCTAATCCTGTTTGCTCCCCACGCTTTCGCACCTGAGCGTCAGTCTTCGTCCAGGGGGCCGCCTTCGCCACCGGTATTCCTCCAGATCTCTACGCATTTCACCGCTACACCTGTAATTCTACCCCCCTCTACGAGACTCAAGCTGACCAGTATCAGATGCAGTTCCCAGGTTGAGCCCGGGGATTTCACATCTGACTTAATCAACCGCCTGCGTGCGCTTTACGCCCAGTAATTACG
+
CCCCCGFEGFGGGFC<FGGGAF<FGGGGGFFCDFGGGGGGFFGGGGGGGGCCBFEGGGGECCFGCGFF<FGGDEEC7C=,B7FFFGG7FCFG?@@F==,C=F;BFFDA@CFCF?F,EF@EGEGG?EC,::EB;FFA98@FGGGDFDE=CCEFBEGFG63,3:D,@,@@:,,>E99,3@@CFGG8F9@?7E,;*:5C*1:+++++:;7:7;C+2:@1;0<*8*)11A9FB3>3<G3)*4*:C><9::?607*
@M03364:276:000000000-BLYN8:1:1101:8669:9706 2:N:0:1
GGACTACTCGGGTTTCTAATCCTGTTTGCTCCCCACGCTTTCGAGCCTCAGCGTCAGTTACAGACCAGAGAGCCGCCTTCGCCACTGGTGTTCCTCCATATATCTACGCATTTCACCGCTACACATGGAATTCCACTCTCCTCTTCTGCACTCAAGTCTCCCAGTTTCCAATGACCCTCCCCGGTTGAGCCGGGGGCTTTCACATCAGACTTAAGAAACCGCCTGAGCTCGCTTTACGCCCAATAAATCCG
+
CCCCCGEFGGGGGGGGGGGGGGGGGGGGGGGGGGFGGGGGGGGGGGGGGGGGGGGGGGFGGGGGGGGGGCGGFGGGGGGGGGGGGGGGGGGGGGGGGGGGGGGGGGGGGGGGGGGGGFGGGGGGGGGGFCFGFFGGGDGGGGGGGGGGGFGGGGGEEGFGD88?FDGCD;DGGGGGF=88ECCEGGGGGGGGDGGGGGGGFGDGFG78DFFGCGG7CGGFED>002(;;AEEGCFEF(;::@?@GGF:>FC
@M03364:276:000000000-BLYN8:1:1101:28846:9713 2:N:0:1
GGACTACTAGGGTTTCTAATCCTGTTTGATCCCCACGCTTTCGCGCCTCAGCGTCAGTTACAGACCAGACAGCCGCCTTCGCCACTGGAGTTCTTCCATATATCTACGCATTTCACCGCTACACATGGAGTTCCACTGTCCTCTTCTGCACTCAAGTTTCCCAGTTTCCGATGCACTTCTTCGGTTGAGCCGAAGGCTTTCACATCAGACTTAAGAAAACGCCTGAGCTCGATTTACGCCCAATAAATCCG
+
@CC@ACCFCFCEGCCGGGGG9<@ECDFG,<,;CDF@FGFB<FFDG+@F:EFF7@C@6FEGGFDFGF,C8@,6,CF+CFFGFGDFCGF?,BCFCE9CBFGFG9@?;EAFFGGCFGAF,+@CFGGG?FCF@FGG,?EGGGGCGC,+6CEFGC8=8FFCFD,,C9=@CDC9A+CEE6DGDFGGG9>CEEGD97D+1*>C>CFGGFGGA*+AGFGGF78B@><:/?E:@):F=A?);BC4B03:EA?AFG6?F71
@M03364:276:000000000-BLYN8:1:1101:19579:9759 2:N:0:1
GGACTACCCGGGTTTCTAATCCTGTTTGCTCCCCACGCTTTCGAGCCTCAGCGTCAGTTACAGACCAGAGAGCCGCCTTCGCCACTGGTGTTCCTCCATATATCTACGCATTTCACCGCTACACATGGAATTCCACTCTCCTCTTCTGCACTCAAGTCTCCCAGTTTCCAATGACCCTCCCCGGTTGAGCCGGGGGCTTTCACATCAGACTTAAGAAACCGCCTGCGCTCGCTTTACGCCCAATAAATCCG
+
CCCCCGGGGGGGGGGGGGGGGGGGFDGGGGFGGGGGGGGGGGGGGGGGGGGGGGGGGGGGGGGGGGGGGGGGFGGGGGGGGGFGGGGGGGGGGGGGGGGGGGFFFGGGGGFGGGGGGGGGGGGFDGGGFE<AFGFGGFCDEGGFGGGGGFGF?DFFGG=DFGGGGGCGGGDFGFGGGGGGGDCEEGGC?FGGGCGGGGGDGFGGFGF8>FFGDG>FGGGGFGF<()333BFFGG3)93EEED6:FGFFGGG
@M03364:276:000000000-BLYN8:1:1101:7964:9780 2:N:0:1
GGACTACCGGGGTTTCTAATCCTGTTTGCTCCCCACGCTTTCGAGCCTCAGTGTCAGTTACAGGCCAGAGAGCCGCTTTCGCCTCCGGTGTTCCTCCGCATATCTACGCATTCCACCGCTACATGCGGAATTCCACCTCCCTCTGACACACTCTAGCCTTGCAGTCACCAATGCAGTTCCCAGGTTAAGCCCGGGGATTTCACATCGGTCTTGCAAAACCGCCTGCGCACTCTTTAGGCCCAGGAATTCCG
+
CCCCCFEGGGEDGEGGGFGCFGFGGGGGFGGFFFGGDFGGGGEGDF:EFFGAFEGGGGFGGFFFGGFGGGGGGGGGGEGGGGGGCFEGFGGGGFFGGFGG+C9,;FF@CFGGFGGGG+CCFFGG;EGGGDFGGEGGGGGGGGGGFEFG,=@FDAFF=D997DGCGGGFFB,31>@F;EAFGGGCFFGFGFG5?CEEEG?CCD98=6/:CDCDFCGFFGG*:EAD142598)0:7*6*5<CE@B)>C64*20
@M03364:276:000000000-BLYN8:1:1101:5232:9792 2:N:0:1
GGACTATGGGGTATCTAATCCTGTTTGCTCCCCACGCTTTCGAGCCTCAGCGTCACGGGTGGACCAGGTGGCTGCCTTCGCCATCGGCGTTCCTCCCGGTATCTGCGCATTTCACCGCTACTCCGGGAATTCCACCACCCTCTCCCACCGTCTAGCCTGAGCGTATCCCACGCTCCCCCACGGTTGAGCCGTGGTCTTTCACATGGGACGCCCCAGGCCGCCTACACGCCCTTTACGCCCAGTGAATCCGG
+
CCCCCGGGGGGGGGGGGGGGFGGGGGGGGGGGGGGGGGGGGGGGGGGGGGGGGGGGGGGGGGFGGGGGGGGGGGGGGGGGGGGGGGGGGGGGGGGGGGGGDFGGGGGGGGGGGGGGGGGGGFGGGGGGGG@FGGGGGGGGGGGGGGGGGGGGGGGGGGFFFGGGGDGGGGGGDCEGCGGGEECCEGFFG@8EGGGGGGFGGGGGFGGGGGDDDGGD3CCCEGFBFFF@>FDDF<7<@BGE*75FGGF<4DG
@M03364:276:000000000-BLYN8:1:1101:26344:9817 2:N:0:1
GGACTACAGGGGTATCTAATCCTGTTTGCTACCCACGCTTTCGAGCCTCAGCGTCAGTTACAGACCAGAGAGCCGCCTTCGCCACCGGAGTTCCTCCATATATCTACGCATTTCACCGCTACACATGGAATTCCACTCTCCTCTTCTGCACTCACGTCTCCCAGTTTCCACTGACCCTCCCCGGTTGAGCCGGAGGCTTTCACATCTGACTTAAGAAACCGCCTGCGCTCCCTTTACTCCCAATAAATCCG
+
CCCCCGFGGGGGEGFFFGG9FFGGGGGGFF,CFGGGEGGGGGGGGG7FCFFGGGGGEGGGGGG9FGGG,6CFF@FGGGGFGGCF79FG+@FFG,,FF8EAFGGGGGEFGDCFGGGGGGGGGGGG9:CFFEFFGG=FA,@FFGGG9EFGFGGGGF,@,@8D,@@=>C@E8C,@=>833@@+:CGDEEGGGGG>**4;?>D<@>EG>C+=8>FGGGG+=8@=D=DF<:BF(.):0:CEF)?8CA8FGGF)2>)
@M03364:276:000000000-BLYN8:1:1101:10221:9818 2:N:0:1
GGACTACAGGGGTTTCTAATCCTGTTTGCTCCCCACGCTTTCGCACCTGAGCGTCAGTCTTCGTCCAGGGGGCCGCCTTCGCCACCGGTATTCCTCCAGATCTCTACGCATTTCACCGCTACACCTGGAATTCTACCCCCCTCTACGAGACTCAAGCTTGCCAGTTTCAAATGCAGTTCCCAGGTTGAGCCCGGGGATTTCACATCTGACTTAACAAACCGCCTGCGTGCGCTTTACGCCCAGTAATTCCG
+
CCCCCGGGGGGGGGGGGGGGGGGGGGGGGGGGGGGGGGGGGGGGGGGGGGGGGGGGGGGGGGGGGGGGGGGGGGGGGGGGFGFGGGGGGGGGGGGGGGGGFGGGGGGGGGGGGGGFGGGGGGGGGGGGCGGGGGGGGGGGGGGGGGGGGGGGGG8FGGGGGGGGG9AFFGGGGGGGGGGGGGGGGFGGGGFGGGGGGGGFFFGGFFFGGFC@FGGCFDGFFEFDFFFFFEFFGGG27:EEG>:@D:=<FG4
@M03364:276:000000000-BLYN8:1:1101:23234:9825 2:N:0:1
GGACTACCGGGGTTTCTAATCCTGTTTGCTCCCCACGCTTTCGAGCCTCAGCGTCAGTTACAGACCAGAGAGCCGCCTTCGCCACTGGTGTTCCTCCATATATCTACGCATTTCACCGCTACACATGGAATTCCACTCTCCTCTTCTGCACTCAAGTCTCCCAGTTTCCAATGACCCTCCCCGGTTGAGCCGGGGGCTTTCACATCAGACTTAAGAAACCGCCTGCGCTCGCTTTACGCCCAATAAATCCG
+
CCCCCGGGGGGGGGGGGGGGGGGGGGGGGGGGGGGGGGGGGGGGGGGGGGGGGGGGGGGGGGGGGGGGGGGGGGGGGGGGGGGGGGGGGGGGGGGGGGGGGFGGGGGGGGGGGGGFGGGGGGGGFGGGFAFGGGGGGGGGGGGGGGGGGGGGGGGGGGGGGGFGFGGGGGFGFFGFEDEGGGGCGGGGGGGGGGGGGGGGGGGGFGGGGGGGGGCCGGGGFGFF0A@EFFFEGFGFFFDEGFFFGGFFGDD
@M03364:276:000000000-BLYN8:1:1101:19853:9828 2:N:0:1
GGACTACAAGGGTTTCTAATCCTGTTTGCTCCCCACGCTTTCGAGCCTCAGTGTCAGTTACAGGCCAGAGAGCCGCTTTCGCCTCCGGTGTTCCTCCATATATCTACGCATTTCACCGCTACACATGGAATTCCACTCTCCTCTTCTGCACTCAAGTCTCCCAGTTTCCAATGACCCTCCCCGGTTGAGCCGGGGGCTTTCACATCAGACTTAAGAAACCGCCTGCGCTCGCTTTACGCCCAATAACTCCG
+
CCCCCGGGGGGGGGGGGGGGGGGGGGGGGGGGGGGGGGGGGGGGGGGGGGGGGGGGGGCGGGFGGGGGFGGGGGGGD@FGGGGGGGGECEGGGGFGGEGGFGGGGCFGGGGGFG<FG>FEGGGG9FFGFGDGGGGGEGFGGGGGGGFCAFGFGF8=CEEFGGFGGGEFAFFFGGG8DDGGGGGCFEEFFGGECCEEGGFGG7CCAFC400?@FCFFGGGGAGD7?A>F9EFFC7DA=?G8EBBFCG*67C*
@M03364:276:000000000-BLYN8:1:1101:17277:9850 2:N:0:1
GGACTACCAGGGTTTCTAATCCTGTTTGCTCCCCACGCTTTCGCACCTGAGCGTCAGTCTTCGTCCAGGGGGCCGCCTTCGCCACCGGTATTCCTCCAGATCTCTACGCATTTCACCGCTACACCTGGAATTCTACCCCCCTCTACGAGACTCAAGCTTGCCAGTTTCAAATGCAGTTCCCAGGTTGAGCCCGGGGATTTCACATCTGACTTAACAAACCGCCTGCGTGCGCTTTACCCCCAGTAATTCCG
+
CCCCCGFFFGGGGGGFEGGGGGGGGGGGGGGGGGGGGGGGGGGGDEFFGGGFGGGGGGGGGGGGGGGGGGGDGGGGGGGGGGGGGGGDGCFGFGGGGGGGFGGAEGGGGGGG9FGGGGGDGGGGGGFGFGGGGGGGEG+>@=E=BDFC+@CGD?79FECEGGGGGGGGCCGFGGGGFEFGF9>CC?FGGGGGGGGGGGGGF+<11;F;CDGG7:CF74C/):;4;A>E:F>3<CF2/)+2*71@C:747>*
@M03364:276:000000000-BLYN8:1:1101:4242:9859 2:N:0:1
GGACTACTAGGGTATCTAATCCTGTTTGCTCCCCACGCTTTCGCACCTGAGCGTCAGTCTTCGTCCAGGGGGCCGCCTTCGCCACCGGTATTCCTCCAGATCTCTACGCATTTCACCGCTACACCTGGAATTCTACCCCCCTCTACGAGACTCAAGCTTGCCAGTTTCAAATGCAGTTCCCAGGTTGAGCCCGGGGATTTCACATCTGACTTAACAAACCGCCTGCGTGCGCTTTACGCCCAGTAATTCCG
+
CCCCCGGGGGGGGFGGGGGGGGGGGGGGGGGGGGGGGGGGGGGGGGGFFFGGGGGGGGGGGGGGGGGFFGGGGGGGGGGGGGFFGFGGGDGGGGDFGGGGGGGFAFGGGGDGFGGGGGEGGGGGGGGGGGGGGGGGGGGGGGGCEGGGGGGFFGGGGFGGGGGGGGGGGGGFGGGGGGGGGGFGGGGGGGEGGDEGGGGGGGFGFGFGFG7DGGGGGGC75E51<F>FFFDF3DF>FFGGGFBFGGBAGF9
@M03364:276:000000000-BLYN8:1:1101:22230:9874 2:N:0:1
GGACTACAAGGGTATCTAATCCTGTTTGCTCCCCACGCTTTCGCACCTGAGCGTCAGTCTTCGTCCAGGGGGCCGCCTTCGCCACCGGTATTCCTCCAGATCTCTACGCATTTCACCGCTACACCTGGAATTCTACCCCCCTCTACGAGACTCAAGCTGACCAGTATCAGATGCAGTTCCCAGGTTGAGCCCGGGGATTTCACATCTGACTTAATCAACCGCCTGCGTGCGCTTTACGCCCAGTAATTCCG
+
CCCCCECGGFGGGGGGGGAFGGGGGGGGGGGGGGGGGDGGGGGGGGEFGGGGGGGGGEGGGGGC@FFFGGGGGGGGGDGCFGGEGGGGGGGFA,CFGGGGGGGGGGGGGGGGGGGGGGGGGGGFGGGGGGGGAFGG9FGG+@EC=DGGGEEFGGCFGGGGG7FGGGGGAGFFGFFGF7<EFGFGGGGFC7:FG=5ECGGFC>FGFGGGGFFF>GGCGGGGBEDDFFFB05:BGGF9F:C>EFBF*0=<GD4
@M03364:276:000000000-BLYN8:1:1101:17885:9881 2:N:0:1
GGACTACAAGGGTATCTAATCCTGTTTGCTCCCCACGCTTTCGAGCCTCAGTGTCAGTTACAGGCCAGAGAGCCGCTTTCGCCACCGGTGTTCCTCCATATATCTACGCATTTCACCGCTACACATGGAATTCCACTCTCCTCTCCTGCACTCAAGTCTACCAGTTTCCAATGCATACAATGGTTGAGCCACTGCCTTTTACACCAGACTTAATAAACCACCTGCGCTCGCTTTACGCCCAATAAATCCGG
+
CCCCCGGGFGGGGGGGGGGGGGGGGGGGGGGGGGGGGGGGGGGGGGGGGGFFGGGGGGGFFGG8FFGGCFGGGGGGGGGGGGGGGGGGGGGGGGGFGGGGGGGGGGGGGGGGGGGGGGGGGGGGGEFFFFFGGGG=FGFGGGGGGGGGGFFFD>FGGGD9DFGFDGGFGGFFCFFFGGG,7>DFGGGGD,,@CCGF?FGF7FGFFCFGFFGGGGFFGGGGFGFFB495/9;;FFFCB?EGG4()>FF5CCC
@M03364:276:000000000-BLYN8:1:1101:22957:9897 2:N:0:1
GGACTACCCGGGTTTCTAATCCTGTTTGCTCCCCACGCTTTCGAGCCTCAGCGTCAGTTACAGACCAGAGAGCCGCCTTCGCCACTGGTGTTCCTCCATATATCTACGCATTTCACCGCTACACATGGAATTCCACTCTCCTCTTCTGCACTCAAGTCTCCCAGTTTCCAATGACCCTCCCCGGTTGAGCCGGGGGCTTTCACATCAGACTTAAGAAACCGCCTGCGCTCGCTTTACGCCCAATAAATCCG
+
CCCCCGGGGGGGGGGGGGGGGGGGGGGGGGGGGGGGGGGGGGGGGGGGGGGGGGGGGGGGGGGGGGGGGFGGGGGGGGGGGGGGGGGFGGGGGGGGGGGGGGGGGGGGGGGGGGGGGGGGGGGGGGGFECCFCAFGFGGGGGGGGGGGGGGGGGFGGDGEGGGGGCFGGGGGGGGGGGGGGGGGGGGGGCGGDGGGGEGGGGGGFGGGFFG7@CFCF;@FAEEDDF>A>EEFGDGFF:EGEDF>FFFACD<
@M03364:276:000000000-BLYN8:1:1101:12385:9925 2:N:0:1
GGACTACAAGGGTTTCTAATCCTGTTTGCTCCCCACGCTTTCGAGCCTCAGCGTCAGTTACAGACCAGAGAGCCGCCTTCGCCACTGGTGTTCCTCCATATATCTACGCATTTCACCGCTACACATGGAATTCCACTCTCCTCTTCTGCACTCAAGTCTCCCAGTTTCCAATGACCCTCCCCGGTTGAGCCGGGGGCTTTCACATCAGACTTAAGAAACCGCCTGCGCTCGCTTTCCGCCCAATAAACCCG
+
CCCCCGGGGGGGGGGGGGGGGGGGGGGGGGGGGGGDGGGGGGGGGGGGGGGGGGGGGGGGGGGGGGGGGGGGGGGGGGGGGGGGGGFFGGCEGGGGGGGGGDGGGGGGFGGGFGGGGGGGGDCGGGGGF,C:EFGGGGGGDFFFBEGGFDFFGGGGFFFGGFDFGGCFGFADEFG8@=DEEEGEFGG6EGGGEGGGGGGFGGF:89+;=CGG8=C7CFGGFGED6F>E@>ADCF5)/3C?ED?57>=)2*1
@M03364:276:000000000-BLYN8:1:1101:14843:9926 2:N:0:1
GGACTACTCGGGTATCTAATCCTGTTTGCTCCCCACGCTTTCGCGCCTCAGCGTCAGTTACAGACCAGAGAGCCGCCTTCGCCACTGGTGTTCCTCCATATATCTACGCATTTCACCGCTACACATGGAATTCCACTCTCCTCTTCTGCACTCCAGTCTCCCAGTTTTGAGTGACCCTCCTCGGTTGAGCCGAGGGCTTTCACACCCAACTTAAGAAACCGCCTGCGCGCGCTTTACGCCCAATACTTCCG
+
CCCCCGGGGGGGGGGGGGGFGGGGGGGGGGGGGGGGGGGDGGGGGGGGGGGFGGGGGGGGGGGGGGGGGGGGGGGGGGGGGGGGGGGGGGFGGGGGGGGGGGGGFGGGGGGGGGGGGGGGGGEGDGGGEFFGGGGGFFFGGGGGGGGGGGGGGGGGGGGGGGGCFGGGGG?FGFE=FGGG8ECEFGGGGGGGECE:;:EGGGFFFC7*?DDGGFF+B?FGFGFFFA9B9EBAG>74=<EEGF8FC*=)::*
@M03364:276:000000000-BLYN8:1:1101:10476:9943 2:N:0:1
GGACTACTGGGGTTTCTAATCCTGTTTGCTCCCCACGCTTTCGCACCTAAGCGTCAGTCTTCGTCCAGGGGGCCGCCTTCGCCACCGGTATTCCTCCAGATCTCTACGCATTTCACCGCTACACCTGGAATTCTACCCCCCTCTACGAGACTCAAGCTTGCCAGTTTCAAATGCAGTTCCCAGGTTGAGCCCGGGGATTTCACATCTGACTTAACAACCCGCCTGCGTGCGCTTTACGCCCAGTAATTCCG
+
CCCCCGGGGGGGGGGGGGGGGGGGGGGGGGGGGGGGGGGGGGGGGGGFEFGGGGGGGGGGGGGGGDEFGEGDGCGGGGGGFGGGGGG7FGGGGGGGGGGGGGGGGGGGGGGGGGGGGGGGGGGGGCGGGGGGGFGEFFDCEGGGFEEC7+@?G8D?FGGFGGGGGGGGG,DGFAADCGGGG?FFF987FGGGCEEGE8C?FDGFCFDF7;7CG7DFG*=EB5B10>37(7:>DC56??GCEE6@7:?AGC*
@M03364:276:000000000-BLYN8:1:1101:16398:9960 2:N:0:1
GGACTACCCGGGTTTCTAATCCTGTTTGCTCCCCACGCTTTCGAGCCTCAGCGTCAGTTACAGACCAGAGAGCCGCCTTCGCCACTGGTGTTCCTCCATATATCTACGCATTTCACCGCTACACATGGAATTCCACTCTCCTCTTCTGCACTCCAGTCTCCCAGTTTTGAGTGACCCTCCTCGGTTGAGCCGAGGGCTTTCACCCCCAACTTAAAAGACCGCCTGCGCGCGCTTTACGCCCAATAATTCCG
+
CCCCCGGFGEEEGGEGGG<FGGCFGGGGGGGFFGGGGGFGGGGGGGGGGGDGGGGGECEGGFGFCFGGGGFGGGGGFGGGGGGGGGGFFGGGGGCFFFGGGGGGGGGGC@GGGGGGFGGG@FGFEGGFFFFGGGGGFGEDGGGGFFAFGA@=DFGG9BBCFGGGGGGGGCFGGGGF8FGGGFEGCE:ECFGGGGGGGFGFFFG**;C<CDFG=F8:CD,CACB;?A(81;DDC39<F?GGG>0)*296CG*
@M03364:276:000000000-BLYN8:1:1101:10740:9981 2:N:0:1
GGACTACTAGGGTATCTAATCCTGTTTGCTCCCCACGCTTTCGAGCCTCAGCGTCAGTTACAGACCAGAGAGCCGCCTTCGCCACTGGTGTTCCTCCATATATCTACGCATTTCACCGCTACACATGGAATTCCACTCTCCTCTTCTGCACTCAAGTCTCCCAGTTTCCAATGACCCTCCCCGGTTGAGCCGGGGGCTTTCACATCAGACTTAAGAAACCGCCTGCGCTCGCTTTACGCCCAATAAATCCG
+
CCCCCGFGGGGGGGGGGGGGGGGGGGGGGGGGGGGGGGGGGGGGGGGGGGGGGGGGGGGGGGGGGGGGGGGGGGGGGGGGGGGGGGGGGGFGGGGGGGGGGGGGGGGGGGGGGGGGGGGGDGGGGGGGAACFGGGGGGGGGGGGGGGGGCFGGGGGFGAFG8?FFFFGGGGGGGGFGEFCCEGGG88EGGGGGGGGGGGGGGGGFGGGGGGGFCFGF4CGDGFF0A>F@AEFDGGF?:GEED:>FGFBGGC
@M03364:276:000000000-BLYN8:1:1101:23552:10039 2:N:0:1
GGACTACACGGGTATCTAATCCTGTTTGCTACCCATGCTTTCGAGCCTCAGCGTCAGTTACAGACCAGAGAGCCGCCTTCGCCACTGGTGTTCCTCCATATATCTACGCATTTCACCGCTACACATGGAATTCCACTCTCCTCTTCTGCACTCAAGTCTCCCAGTTTCCAATGACCCTCCCCGGTTGAGCCGGGGGCTTTCACATCAGACTTAAGAAACCGCCTGCGCTCGCTTTACGCCCAATAAATCCG
+
CCCCCGGGGGGGGGGFGGFFFGGGEFCFFGGGGGGG@FFGGGGGGFGGGGGGGGGFGCEFGGGFGGGGGFDGGGGG7@FGFGF:FFFGGGGGGCGGGGGCGFGGGGGGGGGCEGGGGG7=7C94EFCGBFA=FGFFGGFGGGGGGGFGGGGFGGG8FD=DGGCFDC;FEFFGGGGGDFGGGD=6C:EGGG6+@EDEEEGGGFGGFGFCFGGG7+8:FFGGB=5?@FFF;EFFDCFFFFGEC@2>CG?<GG<
@M03364:276:000000000-BLYN8:1:1101:9559:10041 2:N:0:1
GGACTACCGGGGTTTCTAATCCTGTTTGCTCCCCACGCTTTCGAGCCTCAGCGTCAGTTACAGACCAGAGAGCCGCCTTCGCCACTGGTGTTCCTCCATATATCTACGCATTTCACCGCTACACATGGAATTCCACTCTCCTCTTCTGCACTCCAGTCTCCCAGTTTTGAGTGACCCTCCTCGGTTGAGCCGAGGGCTTTCACACCCAACTTAAAAGACCGCCTGCGCGCGCTTTACGCCCAATAATTCCG
+
CCCCCGGGGGGGGGGGGGGGGFGGGGGGGGGGGGGGGGGGGGGGGGGGGGGGGGGGGGGGGGGGGGGGGGGGGGGGGGGGGGCFGGGGGGGGGGGGGGGGGGGGGGGGGGGGGGGGGGGGGGGG@FGGFGGGG9FGGGGGGGGGGGGDDFFF?GGGGGGFFFGGGGGFGGGGGGGFGGGGGGGGGGGFEGGGC?5:CEFFGGGGFGGGGGGGGG+=C<CFFCBDFF9BB>DBCDFAF<GEGF?@C>6<FGF
@M03364:276:000000000-BLYN8:1:1101:22691:10044 2:N:0:1
GGACTACTCGGGTTTCTAATCCTGTTTGCTCCCCACGCTTTCGCACCTGAGCGTCAGTCTTCGTCCAGGGGGCCGCCTTCGCCACCGGTATTCCTCCAGATCTCTACGCATTTCACCGCTACACCTGGAATTCTACCCCCCTCTACGAGACTCAAGCTGACCAGTATCAGATGCAGTTCCCAGGTTGAGCCCGGGGATTTCACATCTGACTTAATCAACCGCCTGCGTGCGCTTTACGCCCAGTAATTCCG
+
CCCCCGGGGGGGGGGGGGGGGGGGGGGGGGGGGGGGGGGGGGGGGGGGDGFGGGGGGGGGFGGGGGGGGGGGGGGGGGGGGGGGGGGGGGGGGGGGGGFGGGGGGGGGGGGGGGGGGGGGGGGGGGGGGGGGGGGGGGGGGGGGGGFEECBCFFGGGGGGGGGGGGFGGGGGGFGFGGGFGDGGGGGGGGGGGGGG5E?CFFGGFGGGGGGGGGGGFGGGFEFFFFFD?FFDGDGBFFGGGFFFCFFBGG4
@M03364:276:000000000-BLYN8:1:1101:5081:10065 2:N:0:1
GGACTACAGGGGTATCTAATCCTGTTTGCTCCCCACGCTTTCGCGCCTCAGCGTCAGTTACAGACCAGAGAGCCGCCTTCGCCACTGGTGTTCCTCCATATATCTACGCATTTCACCGCTACACCTGGAATTCTACCCCCCTCTACGAGACTCAAGCTGACCAGTATCAGATGCAGTTCCCAGGTTGAGCCCGGGGATTTCACATCTGACTTAATCAACCGCCTGCGTGCGCTTTACGCCCAGTAATTCCG
+
CCCCCGGGGGGDEGGGGGGGGGGGGGGGGGGGGGGGGDGGGGGGGCEGEGGGGGGGGGGGGGGGGGGGGGGGGGGDDGGGGGGGGGGGGGGGGGAFGFEGGGGGGGGGGGGGGGGGGGGGGGGGFGGFGGGGGAFFGCF7EGGGGGGDGGGGGGGGGGGGGGGGFGFGGGGFF9DC9CGGFFG5F9DFGGDFGGGGG5,=C@FFF4FGGBFGGGFFF6CF)C>@?A;B<BA>DGGFFFD?CDBFGC?<>D7
@M03364:276:000000000-BLYN8:1:1101:8360:10069 2:N:0:1
GGACTACAGGGGTTTCTAATCCTGTTTGCTCCCCACGCTTTCGAGCCTCAGTGTCAGTTACAGGCCAGAGAGCCGCTTTCGCCACCGGTGTTCCTCCATATATCTACGCATTTCACCGCTACACATGGAATTCCACTCTCCTCTCCTGCACTCAAGTCTACCAGTTTCCACTGCATACAATGGTTGAGCCCCTCACTTTTACACCAGACTTACTAAACCACCTGCGCTCGCTTTACGCCCAATAATTCCGG
+
CCCCCGGFGGGGGGGGGGGGGGDGGGEGGGCGGGFBGGGGGGGGGGGGGGG,EFGGGGGGGGG8FGGGGEGEGGGG7FGGGGGGGEFCFGGGG,CFF8C@FFGGGGGGGGGGGGGGGGGEGEGG,=FDGGGGGG9FF8EGGGGGGGGGGGGGGGGG=D;D;FGFFGD;@A,7,@EFE99,,3=EFGFFGF+@+:,@CDGGG>C8;*4*<CFF5?;+*;8,9=AEDFFFF?BEGG7CD?E8E>@FG7A?;CC
@M03364:276:000000000-BLYN8:1:1101:16104:10070 2:N:0:1
GGACTACACGGGTATCTAATCCTGTTTGCTCCCCACGCTTTCGAGCCTCAGCGTCAGTTACAGACCAGAGAGCCGCCTTCGCCACTGGTGTTCCTCCATATATCTACGCATTTCACCGCTACACATGGAATTCCACTCTCCTCTTCTGCACTCAAGTCTCCCAGTTTCCAATGACCCTCCCCGGTTGAGCCGGGGGCTTTCACATCAGACTTAAGAAACCGCCTGCGCTCGCTTTACGCCCAATAAATCCG
+
CCCCCFGGG;FGFEGFEGGGGGGGGGCGGGGFGGGGGGGEGGGGGCGFGGG8CFGGGFEGGGGGGDFFGFFEGG7BF@FGG@FFGGGFGGGGGGGGGGGGGGGGGGGGFGGFGGGGGGGGGGGGGCEGBABFA9EEFGGGGGFGEFGFDFGG=EFGGGGGGGGGGGGGGGGFDDF8EGG>EGGEGD>FGGFC>C*;EECFGGGGFGFGGGCGGFF=7FGC35A66:9F>FDDGFFD?6EEEE1@GGFFFC<
@M03364:276:000000000-BLYN8:1:1101:9999:10081 2:N:0:1
GGACTACCAGGGTTTCTAATCCTGTTTGCTCCCCACGCTTTCGAGCCTCAGCGTCAGTTACAGACCAGAGAGCCGCCTTCGCCACTGGTGTTCCTCCATATATCTACGCATTTCACCGCTACACATGGAATTCCACTCTCCTCTTCTGCACTCAAGTCTCCCAGTTTCCAATGACCCTCCCCGGTTGAGCCGGGGGCTTTCACATCAGACTTAAGAAACCGCCTGCGCTCGCTTTACGCCCAATAAATCCG
+
CCCCCGFGGGGGGGGGGGGGGGGGGGGGGGGGGGGGGGGGGGGGGGGGGGGGGGGGGGGGGGGGGGGGGGGGGGGGGGGGGGGGGGGGGGGGGGGGGGGGGGGGFGGGGGGGGGGGGGGGGGGGGGFGECFGFFGGGGGGGGGGG9EAFGCDFEGGGGGGGGGGFGGGGGGGGFFGGGFGEGGGGGGGFGFGGGGGGGGGGGFGFGGGGFGFDF7@FGGC5EBDFFFD@E>EGGG9@<EGGF?>CGF)*>C
@M03364:276:000000000-BLYN8:1:1101:4435:10083 2:N:0:1
GGACTACCAGGGTTTCTAATCCTGTTTGCTCCCCACGCTTTCGAGCCTCAGCGTCAGTTACAGACCAGAGAGCCGCCTTCGCCACTGGTGTTCCTCCATATATCTACGCATTTCACCGCTACACATGGAATTCCACTCTCCTCTTCTGCACTCAAGTCTCCCAGTTTCCAATGACCCTCCCCGGTTGAGCCGGGGGCTTTCACATCAGACTTAAGAAACCGCCTGCGCTCGCTTTACGCCCAATAAATCCG
+
CCCCCGGGCGCGGGGGGGGGGGFDFFGGGGGGGGDGGGGDGGGGGGGGGGGGGGDGGEFGGGCFFGFGE?FGGGGGGFGGGGGGGGGCC=EFGGGFGGGGDABGFCFFGGCCCGFGGGGGGGGGGFGFBCADDGGGGGGGGGGG9AFGGGGGFGFCCEDFCFGGD9>EEFAFGGGGGGGGGGGCFE>CGGG+98CEEEFDFGGGFGFFFG?F+B7@FGG*.:=;DFBFFFFEGCF2*3;8CDBFFCFFGGC
@M03364:276:000000000-BLYN8:1:1101:20301:10109 2:N:0:1
GGACTACTAGGGTATCTAATCCTGTTTGCTACCCATGCTTTCGAGCCTCAGCGTCAGTTACAGACCAGACAGCCGCCTTCGCCACTGGTGTTCTTCCATATATCTACGCATTTCACCGCTACACATGGAGTTCCACTGTCCTCTTCTGCACTCAAGTCTCCCAGTTTCCAATGACCCTCCCCGGTTGAGCCGGGGGCTTTCACATCAGACTTAAGAAACCGCCTGCGCTCGCTTTACGCCCAATAAATCCG
+
CCCCCGGGGGGGGGGGGGGGGGGGGGGGGGGGGGGGGGGGGGGGGGGGGGGGGGGGGGGGGGGGGGGGGFGGGGGGGGGGGFGGGGGGGGAFGGGGGGGGFGCFGDEGGGGGGGGGGGGGEEGGGGGGCFGGGGFGGGGG@FGGFGGGGGGGGGGGGGGGGGGGFGGFEFDFGGGGFGGGGEGGGGGGGGGCGGGD*:E6FGCCFGGFFG4@FGGG+;FC?EFFFA0;:ADB3<F3@(CCEEB>FFFBGG9
@M03364:276:000000000-BLYN8:1:1101:16867:10115 2:N:0:1
GGACTACTAGGGTATCTAATCCTGTTTGCTCCCCACGCTTTCGCACCTGAGCGTCAGTCTTCGTCCAGGGGGCCGCCTTCGCCACCGGTATTCCTCCAGATCTCTACGCATTTCACCGCTACACCTGGAATTCTACCCCCCTCTACGAGACTCAAGCTGACCAGTATCAGATGCAGTTCCCAGGTTGAGCCCGGGGATTTCACATCTGACTTAATCAACCGCCTGCGTGCGCTTTACGCCCAGTAATTCCG
+
CCCCCGGGGGGGGGGGGGGGGGGGGGGGGGGFGGGGGGGGGGGGGGGGGGGGGGGGGGGGGGGGGGGGGGGGGGGGGGGGGGGGGGGGGGGGGGGGGGGGFGGGGGGGGGGGGGGGGGGGGEGGGGGGGGGGGGGGGGGGGEGGFGGGEGGGGFFFGGGGGFGGGGFG,;DAFGGGGGGGGGCDGGGGGGGGGGGG5:CFGGGFFGGGDDGGGGGGG=FGAGFF?FFF?EFFGDGBFFGGEB?FG>F<FG6
@M03364:276:000000000-BLYN8:1:1101:20099:10117 2:N:0:1
GGACTACTGGGGTTTCTAATCCTGTTTGCTCCCCACGCTTTCGCGCCTCAGCGTCAGTTACAGACCAGAGAGCCGCCTTCGCCACTGGTGTTCCTCCATATATCTACGCATTTCACCGCTACACCTGGAATTCTACCCCCCTCTACGAGACTCAAGCTGACCAGTATCAAATGCAGTTCCCAGGTTGAGCCCGGGGATTTCACATCTGACTTAATCAACCGCCTGCGTGCGCTTTACGCCCAGTAATTCCG
+
CCCCCGGGGGGGGGGGGGGGGGGGGGGGGGGGGGGGGGGGGGGGGGGGGGGGGGGGGGGGGDFFGGGGFGGGGGGGGGGGGGGGGGGGFGGGGGGGGGFGGGGGGGGGGGGGGGGGGGG?FGCFGGGGFGGGGGGFDFGGGGGGGGGGEEGGGGDFFGG9,@DFGGGGGCGFFGGFGGGGGGFFGGGGGCGGGGGGEDGFGGG7BG7@FGGGGGG+2*:C)7>7<A9A;DE>5CC4@2EEGF:?C?FFGG*
@M03364:276:000000000-BLYN8:1:1101:7166:10119 2:N:0:1
GGACTACTGGGGTATCTAATCCTGTTTGCTCCCCACGCTTTCGAGCCTCAGCGTCAGTTACAGACCAGAGAGCCGGCTTCGCCACTGGTGTTCCTCCATATATCTACGCATTTCACCGCTACACATGGAACTCCACTCTCCTCTTCTGCACTAACGCTTCCCAGTTTCCAATGACCCTCCCCGGTTGAGCCGGGGGCTTTCACATCAGACTTAAGAAACCGCCTGGGACCGCTTTACGCCCAATAAATCCG
+
6BC9CFC@,CF:666C,CC<,@9CEGFFFF@C,,,@@7@,6CC<E;+,;,,,+B@FFC<EF9F<F@E8CE@6CEC++++A+=,BBE8AGG<F<<EF?<FEFF;,@9?98+?+EE555@4+8+?F9BF,B9,4C,46>E9<FF=D9,@D,=ED,@,6++36>=F,,,=E8D9D89==FF6CCCEGGGGGF@ED5E::7=>A>CFG7>F0*64+;:C7CCC:)==;@)()(.0)1/149:*CG:2)*0/6*C1
@M03364:276:000000000-BLYN8:1:1101:19760:10129 2:N:0:1
GGACTACAGGGGTATCTAATCCTGTTTGCTCCCCACGCTTTCGCGCCTCAGCGTCAGTTACAGACCAGAGAGCCGCCTTCGCCACTGGTGTTCCTCCATATATCTACGCATTTCACCGCTACACATGGAATTCCACTCTCCTCTTCTGCACTCCAGTCTCCCAGTTTTGAGTGACCCTCCTCGGTTGAGCCGAGGGCTTTCACACCCAACTTAAAAGACCGCCTGCGCGCGCTTTACGCCCAATAATTCCG
+
CCCCCGGGGGGGGDGGGGGGGGGGGGGGGGGGGGGGGGGGGGGGGGGGGGGGGGGGGGGGGGGGGGGGGGFGGGGGGGGGGGGGGGGGGGGGGGGGGGGGGGGGGGGGGGGGGGGGGGGGGGGGDGGGECFGGGGGGGGGGGGGGGGCFGGGGGGCFGGGFGGGGGGGFG6EADGGGGGGGGGGGGGGGGGEEGGGEGGGGGGCADGCFGGGCFFGFGGGFGFF0F>E;EFF<DFFFFGGGFFFG>FFGG4
@M03364:276:000000000-BLYN8:1:1101:18148:10141 2:N:0:1
GGACTACTGGGGTATCTAATCCTGTTTGCTCCCCACGCTTTCGAGCCTCAGCGTCAGTTACAGACCAGAGAGCCGCCTTCGCCACTGGTGTTCCTCCATATATCTACGCATTTCACCGCTACACATGGAATTCCACTCTCCTCTTCTGCACTCAAGTCTCCCAGTTTCCAATGACCCTCCCCGGTTGAGCCGGGGGCTTTCACATCAGACTTAAGAAACCGCCTGCGCTCGCTTTACGCCCAATAAATCCG
+
CCCCCGGGGGGGGGGGGGGGGGGGGGGGGGGGGGGGGGGGGGGGGGGGGGGGGGGGGGGGGGGGGGGGGGGGGGGGGGGGGGGGGGGGGGGGGGGGGGGGGGGGGGGGGGGGGGGGGGGGGGGGGGGGFFFGGCGGGGGGGGGGGGGGGGGGGGGGGGGGEFGGGFGGGGGGGGGGEDFGGGGGFGGGGGGG>EEGGGGGGFGCFGGGGGCFGGGFGGGGFCD@DFFF6BA@GFGF?(CEGE?4>>F<DF<
@M03364:276:000000000-BLYN8:1:1101:16324:10169 2:N:0:1
GGACTACTAGGGTTTCTAATCCTGTTTGCTACCCATGCTTTCGAGCCTCAGCGTCAGTTACAGACCAGACAGCCGCCTTCGCCACTGGTGTTCTTCCATATATCTACGCATTTCACCGCTACACATGGAGTTCCACTCTCCTCTTCTGCACTCAAGTCTCCCAGTTTCCAATGACCCTCCCCGGTTGAGCCGGGGGCTTTCACATCAGACTTAAGAAACCGCCTGCGCTCGCTTTACGCCCAATAAATCCG
+
CCCCCGGGGGGGGGGGGGGGGGGGGGGGGGGGGGGGGGGGGGGGGGGGGGGGGGGGGGGGGGGGGGGGGGGGGGGGGGGGGGGGGGGG<FGGGGGGGGGGGGGGGGGGGGGGGGGGGGGGGGGGFGGGGGGFGGGGGGGGGGGGGGGGGGGFGG@DFGGGGGGGGGGGFGGGGGGFGGGGGDGGGGGGGGGGGGGGGGGGGGGGFGGDFGGGGGGGGGGGFGFD?FF>BAEFGGGFFFGGGD0FCFFAGC9
@M03364:276:000000000-BLYN8:1:1101:6675:10179 2:N:0:1
GGACTACCGGGGTTTCTAATCCTGTTTGCTCCCCACGCTTTCGAGCCTCAGTGTCAGTTACAGGCCAGAGAGCCGCTTTCGCCTCCGGTGTTCCTCCATATATCTACGCATTTCACCGCTACACATGGAGTTCCACTCTCCTCTTCTGCACTCAAGTTTCCCAGTTTCCGATGCACTTCTTCGGTTGAGCCGAAGGCTTTCACATCAGACTTAAGAAACCGCCTGCGCTCGCTTTACGCCCAATAAATCCG
+
CCCCCGGGGGGGFGGGGGGGGGGGGGGGGGGGGGGGGGGGGGGGGGGGGGGFGGGGGGGGGGGGGGGGGGGGGGGDGGGGGGGCFFGGGGGGGGGGGGGFGGGGGGGGGGGGFEFGGEGGGGGGGFFGFFGGGGGGAFGGGGGGGGGGGGGGGGCGGF;DEECFGGGGGGEEGG;DFGCCFGGGGGGFGGFGGGGEGGGGGGFGFGFGGGGGGGGGGGGGEGD@FF@F6DBFGGGFFFGGGFFFFGF):<<
@M03364:276:000000000-BLYN8:1:1101:11517:10213 2:N:0:1
GGACTACTAGGGTTTCTAATCCTGTTTGCTAGCCATGCTTTCGAGCCTCAGCGTCAGTTACAGACCAGACAGCCGCCTTCGCCACTGGTGTTCTTCCATATATCTACGCATTTCACCGCTACACATGGAATTCCACTCTCCTACTTTTCAATCAGTTCTCCCAGTTTCCAATGACCCTCCCCGGTTGAGCCGGCGGCTTTCACATCAGCCTTAACATACCGCCTGCGCTCGCTTTACGCCCAATAAATCCG
+
BC<CCC<C,-;-CC;FE9EEFCF9;CF,C@,,;CE,E<<CF9F8<@+;C<FFG7:,B<CF9@F,E@FF<FGGFFEF@4,5BCF7:FGG,ECFG,CEFAECGFGGG9BDCFCCBFGDB=:=@F,AEFC,?,C:9C@:,@FF=A,+,4,,4@,?F,,,CDA;9,,44C,=DBFGGACFD8=33@+>FE6,6,:@C+@*4*4<;9CD>C+8***4*0+28+>8A:.2()6063).79FCF08=*7(7*29):>D
@M03364:276:000000000-BLYN8:1:1101:11001:10215 2:N:0:1
GGACTACCGGGGTTTCTAATCCTGTTTGCTCCCCACGCTTTCGCACCTGAGCGTCAGTCTTCGTCCAGGGGGCCGCCTTCGCCACCGGTATTCCTCCAGATCTCTACGCATTTCACCGCTACACCTGGAATTCTACCCCCCTCTACGAGACTCAAGCCTGCCAGTTTCGGATGCAGTTCCCGGGTTGAGCCCGGGGATTTCACATCCGACTTGACAGACCGCCTGCGTGCGCTTTACGCCCAGTAATTCCG
+
CCCCCGGGGGGGGDGGGGGGGGGGGGGGGGGGGGGGGGGGGGGGGGGGGGGGGGGGGGGGGGGGGGGGGGGGGGGGGGGGGGGGGGGGGGGGGGGGGGDGGGGGGGGGGGGGFGGGGGGGGGGGGGGGGGGGGGGGGGCFGGGGGGGEEGGGGFGFGGGGGGFDGGGGGGGGGGGGGGGGGDGGGGGGGG68CCGDDGGGGGGGFGFDCGGGGGGGG4E5:EE<<>6B:>>>3CC2@?GEG:(97:@<DF9
@M03364:276:000000000-BLYN8:1:1101:4373:10263 2:N:0:1
GGACTACCGGGGTTTCTAATCCTGTTTGCTCCCCACGCTTTCGAGCCTCAGCGTCAGTTACAGACCAGAGAGCCGCCTTCGCCACTGGTGTTCCTCCATATATCTACGCATTTCACCGCTACACATGGAATTCCACTCTCCTCTTCTGCACTCAAGTCTCCCAGTTTCCAATGACCCTCCCCGGTTGAGCCGGGGGCTTTCACATCAGACTTAAGAAACCGCCTGCGCTCGCTTTACGCCCAATAAATCCG
+
CCCCCGGGGGGGGGGGGGGGGGGGGGGGGGGGGGGGGGGGGGGGGGGGGGGGGGGGGGGGGGCFFGGGFGGGGGGGGGGGGGGGGGFGGGGGGGGGGGGGGGGGGGGGGGGGGGGFGGGGGGGGGGGGF=FGGGGGFFFFGGGGFCGGGFGGGGGGGFGGFGGFFGFGFGCDFGGGG?FCCEE+@EEGGGF>EG5C5BCFF+:;CFF=FGG>D7CFF*=CBGFD@FF>957>CFF)92EGCB?:GG?<F47
@M03364:276:000000000-BLYN8:1:1101:19716:10263 2:N:0:1
GGACTACTCGGGTTTCTAATCCTGTTTGCTCCCCACGCTTTCGCACCTGAGCGTCAGTCTTCGTCCAGGGGGCCGCCTTCGCCACTGGTATTCCTCCAGATCTCTACGCATTTCACCGCTACACATGGAATTCCACTCTCCTCTTCTGCACTCAAGTCTCCCAGTTTCCAATGACCCTCCCCGGTTGAGCCGGGGGCTTTCACATCAGACTTAAGAAACCGCCTGCGCTCGCTTTACGCCCAATAAATCCG
+
CCCCCGGGGGGGGGGGGGGGGGGGGGGGGGGGFEGGGGGGGGDGGGGGFGFGGGGGGGGGGGDFGGGGGGGGGGGGGGGGFGGGGGGGGGGGGGGGFGGGGGGGGGGGGGDGGGDGGGGGGDGGFGDGBFFGGGGGGGGFGGGGGGGGGGGFFCDCEAFFGGGGGGGGGGFGGGGGGGGGGGGCFGEFC@D>>:CGGGGGG77:FD+**8<>CDCFGGFGFG33:F>FFFFFGGFAFBECEB<FGG=<FG/
@M03364:276:000000000-BLYN8:1:1101:20327:10264 2:N:0:1
GGACTACTGGGGTTTCTAATCCTGTTTGCTCCCCACGCTTTCGATCCTCAGTGTCAGTTACAGGCCAGAGAGCCGCTTTCGCCTCCGGTGTTCCTCCATATATCTACGCATTTCACCGCTACACATGGAATTCCACTCTCCTCTCCTGCACTCAAGTCTCCCAGTTTCCAATGCACACAATGTTTGAGCCACTGCCTTTTACATCAGACTTAAGAAACCACCTGCGCTCGATTTACGCCCACTAAATCGGG
+
B<6AAEF9CCFEG7FEFFFFFEEDGGGGGCF8,;ECF@CGFCFF,CC9EGFACF<6CEFGGAFGGDGFF?8@,C@CEGGFGGC@7EFCFGEGGBEE@ECGGDF@FGD@FEGGGGDFCEEEE=FF9EF,?,AEAFFE9EGGFF,=FEDDEGGGCCEEDG;3,@FGGGGGFFGGGCFGFGGG8>,>DD8D83,44D9ECGA:;DFGFF59DFC+2?FG7F8C>*945:9BAB);C<+*25CGC)0;*0:7**)
@M03364:276:000000000-BLYN8:1:1101:8264:10278 2:N:0:1
GGACTACTGGGGTTTCTAATCCTGTTTGCTCCCCACGCTTTCGCGCCTCAGCGTCAGTTACAGACCAGAGAGCCGCCTTCGCCACTGGTGTTCCTCCATATATCTACGCATTTCACCGCTACACATGGAATTCCACTCTCCTCTTCTGCACTCAAGTCTCCCAGTTTCCAATGACCCTCCCCGGTTGAGCCGGGGGCTTTCACATCAGACTTAAGAAACCGCCTGCGCTCGCTTTACGCCCAATAAATCCG
+
CCCCCGGGGGGGGGGGGGGGGGGGGGGGGGGGGGGGGGGGGGGGGGGGGGGGGGGGGGGGGGGGGGGGGGGGGGGGGGGGGGCFGGGGGGGGGGGGGGGGGGGGGGGGGGGGGGGGGGGGGGGGGDGGFCFFGGGGGGGGGGGGGGGGGGDFGFFCFGCFFFGGGGGFFGGFDEGFGGGEGEGGGGGGGGDEGGDD5BCGGGGCFFGGFGGGGGFDGGGGFDFF6FBE9DDDGGFFFFGGGFFFGGFFGGD
@M03364:276:000000000-BLYN8:1:1101:28991:10281 2:N:0:1
GGACTACTGGGGTTTCTAATCCTGTTTGCTCCCCACGCTTTCGCGCCTCAGCGTCAGTTACAGACCAGAGAGCCGCCTTCGCCACTGGTGTTCCTCCATATATCTACGCATTTCACCGCTACACATGGAATTCCACTCTCCGCTTCTGCACTCCAGTCTCCCAGTTTTGAGTGACCCTCCTCGGTTGAGCCGAGGGCTTTCCCACCCAACTTAAGAAACCGCCTGCGCGCGCGGTACGCCCACGAATTCCG
+
BCCCCDF,CAEE8F,CCCFFFEGGGGGGGGGGD@EFFGDGGGGGGGGGG@GD:F:@CCE@FGGGC<ECFFCCEAC@:@FFGG7=F=EFEGAC,,CFEEFF@9@?;<?F7F:FGC,CEC@CC7F8,,AAFAFD;?E,444?,++6BEGECFF?B88D86>EGF?8DFAFGGDGCFFDFEG+DFB8:BE,78@:*3CC>:FFG+,4;4559DC>*:=++2:CBGB?@A9E@DE>))91>?DEE@()/))3C>*
@M03364:276:000000000-BLYN8:1:1101:9004:10284 2:N:0:1
GGACTACAAGGGTTTCTAATCCTGTTTGCTCCCCACGCTTTCGAGCCTCAGTGTCAGTTACAGGCCAGAGAGCCGCTTTCGCCACCGGTGTTCCTCCATATATCTACGCATTTCACCGCTACACATGGAATTCCACTCTCCTCTTCTGCACTCAAGTCTCCCAGTTTCCAATGACCCTCCCCGGTTGAGCCGGGGGCTTTCACATCAGACTTAAGAAACCGCCTGCGCTCGCTTTACGCCCAATAAATCCG
+
CCCCCGGGGGGGGGGGGGGGGGGGGGGGGGGGGGGGGGGGGGGGGGGGGGGGGGGGGGGGGGGGGGGGGGGGGGGGGGGGGGGGGGGGGGGGGGGGGGGGGGGGGGGGGGGGGGGGGGGGGGGGGGGGB:CFFGGGGGGGGGGGGGGGGGGGGGCEFFEFGFGGGEGGFGGGGGGGGGGGDGDGG>6FFGGGGGGGGGGGGCFGFGGGGGGGGG7>FGGGFGFD;FFF9ADFGGGBFFGGGB:FGGFFGFD
@M03364:276:000000000-BLYN8:1:1101:4978:10299 2:N:0:1
GGACTACTAGGGTTTCTAATCCTGTTTGCTCCCCACGCTTTCGAGCCTCAGCGTCAGTTACAGACCAGAGAGCCGCCTTCGCCACTGGTGTTCCTCCATATATCTACGCATTTCACCGCTACACATGGAATTCCACTCTCCTCTTCTGCACTCCAGTCTCCCAGTTTTGAGTGACCCTCCTCGGTTGAGCCGAGGGCTTTCACACCCAACTTAAAAGACCGCCTGCGCGCGCTTTACGCCCAATAATTCCG
+
CCCCCGGGGGGGGGGGGGGGGGGGGGGGGGGGGGGGGGGGGGGFGGGGGGGGGGGGDGGGGGGGGGGGGCFGGGGGGGGGGGGGGGGGGGGGGGGGGGGGGGGGGGGGGGDGGFGGGGGGGGGGGGGGFEGGGGGGFGGGGGGGGGGGGGGGECGGGG;>ECFFGFGGGE?FFAFA@GG8=DE>FCGGFGG>EGCCGGG6:C?FFGDFGGGGFGGD7CGGFGF=BF0A@BAD35<CF0>EDDF:*:@<FGC
@M03364:276:000000000-BLYN8:1:1101:27643:10336 2:N:0:1
GGACTACTCGGGTATCTAATCCTGTTTGCTCCCCACGCTTTCGAGCCTCAGCGTCAGTTACAGACCTGAGAGCCGCCTTCGCCACTGGTGTTCCTCCATATATCTACGCATTTCACCGCTACACATGGAATTCCACTCTCCTCTTCTGCACTCCAGTCTCCCAGTTTTGAGTGACCCTCCTCGGTTGAGCCGAGGGCTTTCACACCCAACTTAAAAGACCGCCTGCGCGCGCTTTACGCCCAATAATTCCG
+
CCCCCDGGGGGGGG?GFGGGGGGGGGGFFGFGGGGGGGGGGFE@FFCFEFGFEGEGGFGGFGGAEGFFDEFGGGG@FFGGF>C7BFGGGGGGGE9FEGGGGGGGGGGGGGGCCGGGGGGCEE9FF:FF=FG@EGC9@@A8E8FFFFGGFC8?,@EGDFGGFGFCF=,,,3DEFGGAF8=EGCEGGGGEC@CEGGDCEG,<>+D@4CCF>*;+;@8F8FGFBC>DFFFEFD>3<CGC63EEE>(09*9>7D*
@M03364:276:000000000-BLYN8:1:1101:3479:10338 2:N:0:1
GGACTACTAGGGTTTCTAATCCTGTTTGCTCCCCACGCTTTCGAGCCTCAGTGTCAGTTACAGGCCAGAGAGCCGCTTTCGCCTCCGGTGTTCCTCCATATATCTACGCATTTCACCGCTACACCTGGAATTCTACCCCCCTCTACGAGACTCAATCCTGCCAGTTTCGGATGCAGTTCCCGGGTTGAGCCCGGGGATTTCACATCCGACTTGACAGACCGCCTGCGTGCGCTTTACGCCCAGTAATTCCG
+
CCCCCGGGGGGGGGGGGGGGGGGGGGGGGGGGGGGEEGGGGGGDGGGGGGGGGGGGGGCFGGGGGGGGGGGCGGGGFEGGDGGGGGGGGFGGGGGGGGFGDFGGGGGGGGGFFFGGGGGGGGGGGGGGGGGGGGGFGGGGGGGGGGGDECGDGGG,D?FGGGFFGGGGGG>C>D9FFA7EF8CGGGG?FFBCGDEDEGGF>FFGADCDDDGDFGGGFCG:BGE0=FF)(:@>CC<<@B587B0:7C*6770
@M03364:276:000000000-BLYN8:1:1101:25614:10358 2:N:0:1
GGACTACCGGGGTATCTAATCCTGTTTGCTCCCCACGCTTTCGAGCCTCAGCGTCAGTTACAGACCAGAGAGCCGCCTTCGCCACTGGGGTTCCTCCATATATCTACGCATTTCACCGCTACACAGGGAATTCCACTCTCCTCTTCTGCACTCAAGTCTCCCAGTTTCCAATGACCCTCCCCGGTTGAGCCGCGGGCTGTCACATCAGACTTAATAAACCGCCGGCGCTCGCTTTACGCCCAATAAATCCG
+
@C<CC8;@:CEFC@FFFF@C,FFGGGAEFFAFGEGGG@CF@F:CDE@GD@<FCCF7EFCFA<DFG7FC<,CBFGEECFG9DFEGF8FC,@C:=A;?BCE,A@EG=EGF:7?=C9,B<FG+=F9A9,,@DDF8F,4FAE,DCGC?FGC,ED8=83=EEGGG9@FE<EC;7@F;,,;4::D@ECGEE*@C,3>8*=>55:*22;::AF+86**+2++3:FCCAE:((0()-)0)19C)9(88=5056*=)07)
@M03364:276:000000000-BLYN8:1:1101:25955:10384 2:N:0:1
GGACTACAGGGGTTTCTAATCCTGTTTGCTCCCCACGCTTTCGAGCCTCAGCGTCAGTTACAGACCAGAGAGCCGCCTTCGCCACTGGTGTTCCTCCATATATCTACGCATTTCACCGCTACACATGGAATTCCACTCTCCTCTTCTGCACTCAAGTCTCCCAGTTTCCAATGACCCTCCCCGGTTGAGCCGGGGGCTTTCACATCAGACTTAAGAAACCGCCTGCGCTCGCTTTACGCCCAATAAATCCG
+
CCCCCFGGGGGGGCFFGGGGGGGGGGGGGGGGGGGGGGGGGGGGGGGGGEGGGGFGGGGGGGGGGGGGGGGGGGGGGGGGGGGGGGGCF8FGGFGGGGGGGGGGDGGGG:FGGGGGGGGGEGGGGGGDEFFGGGGDGGGFFGGGGGGAFGFDCFFGFGGGFGGGFGGGGFAFGGGGCGGDGGGGGGG6FGGD>EGGGGGGC+,C@FGGCG6FGGC7+;E6AEE;(=6B9FFFGF39FBG8EE?FGGFFCF>
@M03364:276:000000000-BLYN8:1:1101:24476:10391 2:N:0:1
GGACTACAGGGGTTTCTAATCCTGTTTGCTCCCCACGCTTTCGAGCCTCAGCGTCAGTTACAGACCAGAGAGCCGCCTTCGCCACTGGTGTTCCTCCATATATCTACGCATTTCACCGCTACACATGGAATTCCACTCTCCTCTTCTGCACTCAAGTCTCCCAGTTTCCAATGACCCTCCCCGGTTGAGCCGGGGGCTTTCACATCAGACTTAAGAAACCGCCTGCGCTCGCTTTACGCCCAATAAATCCG
+
CCCCCGFGGGGGGGGGGGGGGGGGGGGGGGGFGGGGGGGGGGGGGGGGGFGGGGGGGGGGGGGGGGGGGFGGGGFGGGGGGGGGGGGGGGGGGGGGGGGGGGCGGGGGGGGGGC<FFFGG7FGGGGGGFFGGGGCFGGGG8FGGGGGGGGGGGF@EFGGGGFDGGGGGGGGF8EGGGGGGGEGGGGGGFGGGGGDGGGGFFGGGFGGGGGGGGGGFGGGG5EDD<FBFFFFFGGFAFFGGGD?FGGF<*97
@M03364:276:000000000-BLYN8:1:1101:22016:10401 2:N:0:1
GGACTACCGGGGTTTCTAATCCTGTTTGCTCCCCACGCTTTCGAGCCTCAGCGTCAGTTACAGACCAGAGAGCCGCCTTCGCCACCGGTATTCCTCCAGATCTCTACGCATTTCACCGCTACACCTGGAATTCTACCCCCCTCTACGAGACTCAAGCTTGCCAGTTTCAAATGCAGTTCCCAGGTTGAGCCCGGGGATTTCACATCTGACTTAACAAACCGCCGGCCTGCGCTTTACGCCCAGTAAGTCCG
+
CCCCCGG@FGCG@7;<CEFFGFFFG9E,@EFCFFA6@F@CDFGGFEDFF888FG@EF@CCFFFFGGGGGGD7<FD7>?BFFGCFFFEGFGFFGFFCGGGC9EEGGGGGDD=FFFFGGG>8FEF,4AFA?AB,ECGFD8+:C+BF9FGEC=++6@,<,:BC7BD@<EGDC,>;B@,A7@C=E9@DF>,1AFFFCCEG5=,4@FGCFG++3;?@@7:FDFGCEEB((.()-75097F<=6C>CE0<***6:**
@M03364:276:000000000-BLYN8:1:1101:6485:10425 2:N:0:1
GGACTACAGGGGTATCTAATCCTGTTTGCTCCCCACGCTTTCGAGCCTCAGCGTCAGTTACAGACCAGAGAGCCGCCTTCGCCACTGGTGTTCCTCCATATATCTACGCATTTCACCGCTACACATGGAATTCCACTCTCCTCTTCTGCACTCAAGTCTCCCAGTTTCCAATGACCCTCCCCGGTTGAGCCGGGGGCTTTCACATCAGACTTAAGAAACCGCCTGCGCTCGCTTTACGCCCAATAAATCCG
+
CCCCCGGGGGGGGGGGGGGGGGGGGGGGGGGGGGGGGGGGGGGFGGGGGGGGGGGGGGGGGGGGGGGGGGFGGGDGGGGGGGGGGGGGGGGGGGGGGGGGGGGGGGGGGGGGGGGGGGGGGGGGGGGGEEFGGGGGGGGGGGGGGGGGGFGGGGGGGGGGFGFGFGGGGGGGGGGGGFGEEGGGGGGGGGGGGGGGGGGGGFGGFGGFGGGFGGGGGGGGEGFFFF1>B>EFGGG4F?CEEFFFGGFFFC9
@M03364:276:000000000-BLYN8:1:1101:9947:10426 2:N:0:1
GGACTACTAGGGTTTCTAATCCTGTTTGCTCCCCACGCTTTTGAGCCTCAGCGTCAGTTACAGACCAGAGAGCCGCCTTCGCCACTGGTGTTCCTCCAAATATCTACGCATTTCACCGCTACACACGGAATTCCACTCTCCTCTTCTGCACTCCAGTCCCCCAGTTTTGAGTGACCCTCCTCGGTTGAGCCGAGGGCTTTCACCCTCAACTTACAGCACCGCCTGCGCGCCCTCTACGCCCAATACTTCCG
+
CCCCCCFF,CFDFEFGFGGEFGFGGGGGGGDFGGGGE@FCFEGCFGGCEFG@7FGGGEFFGFFEFF@EF,,87@CE@BFFDFGGG<ECEGGEF@D<6AEFF<EGFCCFCFGDGGGGGEGEFFFGG++>C@+=AFCGC,,A=EEF,@,,,@E+@6@@@9,,63@EF,,,@EF;ECF,@?DE3,@>C6CEDG8;*3>CD>FGC9,23*//7AED7++***4;6E>=<F;EB8):<*;)6(34::0.6**-2:*
@M03364:276:000000000-BLYN8:1:1101:26020:10439 2:N:0:1
GGACTACCGGGGTTTCTAATCCTGTTTGCTCCCCACGCTTTCGCACCTGAGCGTCAGTCTTCGTCCAGGGGGCCGCCTTCCCCACCGGTATTCCTCCAGATCTCTACGCATTTCACCGCTACACCTGGAATTCCACCCCCCTCTACGAGACTCAAGCCTGCCAGTTTCAAATGCAGTTCCCGGGTTGAGCCCGGGGATTTCACATCTGACTTAACAGACCGCCTGCGTGCGCTTTACGCCCAGTAATTCCG
+
CCCCCGGGGGGGGGGGGGGGGGGGGGGGGGGGGGGGGGGGGGGGGGGGGGGGGGGGGGGGGGGGGGGGGGGGGGGGGGGGGGGGGGGGGGGGGGGDGFGGGGDGGFDGGGG7DDFFGGGGCCFGG8FFF>FFGFCGEECGGDEGGGGGEDGF6FFGGGFGFGGG7EFGGGFGGGG7DFCFGGGEFGGGGGFGGCGDGGFC7+=>FGGGGGGGGGGGGGGG>GF:?FFE6>BEGCFBF:GEGEB@GDFBGGF
@M03364:276:000000000-BLYN8:1:1101:22867:10522 2:N:0:1
GGACTACAAGGGTTTCTAATCCTGTTTGCTCCCCACGCTTTCGCACCTGAGCGTCAGTTACAGACCAGAGAGCCGCCTTCGCCACTGGTGTTCCTCCATATATCTACGCATTTCACCGCTACACATGGAATTCCACTCTCCTCTTCTGCACTCAAGTCTCCCAGTTTCCAATGACCCTCCCCGGTTGAGCCGGGGGCTTTCACATCAGACTTAAGAAACCGCCTGCGCTCGCTTTACGCCCAATAAATCCG
+
CCCCCGGGGGGG@FGGGGGGGGGGGGGGGGGFFDGGGGGGGGGGGGGGGGFGGGFGGFGGGGGGGFGGGGGDGGGGGGGCGGGGGGGFFGGGFGGGGFFGGGGGGGGGCEGEGGGGGEGGGGGGGFFGBCFFGGGGGGGGGGGGGFFDGGGCFFG?9EFGGGGGGGGGGAFGGDEGGGF>C6+BFCE6EFFGGGGGDGGD?FGFAFFGCGG7:CFFCFFG>*=61AB3@)85D7FAFBGEGF?@G:?>CF3
@M03364:276:000000000-BLYN8:1:1101:25131:10537 2:N:0:1
GGACTACTAGGGTTTCTAATCCTGTTTGCTCCCCACGCTTTCGAGCCTCAGCGCCAGTTACAGACCAGAGAGCCGCCTTCGCCACTGGTGTTCCTCCATATATCTACGCATTTCACCGCTACACATGGAATTCCACTCTCCTCTTCTGCACTCCAGTCTCCCAGTTTTGAGTGACCCTCCTCGGTTGAGCCGAGGTCTTTCACACCCAACTTAAAAGACCGCCTGCGCGCGCTTTACGCCCAATAATTCCG
+
CCCCCGGGGGGCFGGGGDFCGGFGGGGGGGGGGCGGGGEEGFGFGGGFEFGGG:::FFGGGGGGGFFGDCFGGGGGGGGGGGGGGGGFFFGGCGGGGGGGFFGFGGGG>CEGGGGGCE=EGGCFFFGGFFGDGCEGGGGCFGGGGGGGEGGG,@FGGFGGGDF,DFFC=EGGGEFAD8@===EEC>ECFFFCEGG8CFGGGCF9ACD4?DGAFGGD8FFGEG>==A9E9A>DG<CCF2E8CD?FF7?97*2
@M03364:276:000000000-BLYN8:1:1101:19447:10538 2:N:0:1
GGACTACAGGGGTTTCTAATCCTGTTTGCTCCCCACGCTTTCGAGCCTCAGCGTCAGTTACAGACCAGAGAGCCGCCTTCGCCACTGGTGTTCCTCCATATATCTACGCATTTCACCGCTACACATGGAATTCCACTCTCCTCTTCTGCACTCAAGTCTCCCAGTTTCCAATGACCCTCCCCGGTTGAGCCGGGGGCTTTCACATCAGACTTAAGAAACCGCCTGCGCTCGCTTTACGCCCAATAAATCCG
+
CCCCCGGGGGFGGGGGGGGGGGGGGGGGGGGGGGGGGGGGGGGGGGGGGGGGGGGGGGGGGGGGGGGGGGGGGGGGGGGGGGGGGGGGGGGGGGGGGGGGGGGGGGGGGGGGGGGGGGGGGGFGFGGGFFGGG<@FFGGGGGGGGGGGGGGGGGGGGFGGGGFGFGGGGGGGGF8DFGGGGGGGGG8EFGGGGGGGGGGCF>GFFFGG44CFGF:DFFGGFGF@?FBF9EFF3FG9F6EGGF?F4:66FD)
@M03364:276:000000000-BLYN8:1:1101:26927:10587 2:N:0:1
GGACTACTGGGGTATCTAATCCTGTTTGCTCCCCACGCTTTCGAGCCTCAGCGTCAGTTACAGACCAGAGAGCCGCCTTCGCCACTGGTGTTCCTCCATATATCTACGCATTTCACCGCTACACATGGAATTCCACTCTCCTCTTCTGCACTCAAGTCTCCCAGTTTCCAATGACCCTCCCCGGTTGAGCCGGGGGCTTTCACATCAGACTTAAGAAACCGCCTGCGCTCGCTTTACGCCCAATAAATCCG
+
CCCCCFGGGGGGGEGGGGGGGGGGGGGGGGGGGGGGGGGGGGGGFGGGGGGGGGGGGGGGGGGGGGGGGCGEGGGGGGGGGGGEGGGGGGGGGFGGGGGGGGFGGGGGGCDGGGGGGDDE@FGGGGGGGFFGGGGGGGGGGGGGGFC;EFGGGFGFGGGGGGGGGGGDGGGGGGGGGGFGGGGDGGEFFCGD>ECEGGD?FCGFACF=CGGGGGGFGGG6ADB?;41B>FBFG>FBF?GGGF07DFBBFC5
@M03364:276:000000000-BLYN8:1:1101:6687:10587 2:N:0:1
GGACTACCGGGGTTTCTAATCCTGTTTGCTACCCATGCTTTCGAGCCTCAGCGTCAGTTACAGACCAGACAGCCGCCTTCGCCACTGGTGTTCTTCCATATATCTACGCATTTCACCGCTACACATGGAGTTCCACTGTCCTCTTCTGCACTCAAGTTTCCCAGTTTCCGATGCACTTCTTCGGTTGAGCCGAAGGCTTTCACATCAGACTTAAGAAACCGCCTGCGCTCGCTTTACGCCCAATAAATCCG
+
CCCCCGFGGGGGGGGGGGGGGGGGGGGGGGGGGGGGGGGGGGGGGGGGGGGGGGGGGGGGGGGGGGGGGGGGGGGGGGGGGGGGGGGGGGG7FGGGGGGGGGGGGGGGGGGGGGGGGGGGGDGGGGGG8EECFGFGGFGGGGGGEFGGGGGGGGGGGGGGFGGCFGGGGGG6CGCGGGGGGGG6FEGG?GGGGEEEGGGGGGGGFGGGGGGGGGGGGGGGFGFFF6565DFFGGGFF@GGEEFFGGFFGGD
@M03364:276:000000000-BLYN8:1:1101:13212:10594 2:N:0:1
GGACTACTAGGGTTTCTAATCCTGTTTGCTCCCCACGCTTTCGCACCTGAGCGTCAGTCTTCGTCCAGGGGGCCGCCTTCGCCACCGGTATTCCTCCAGATCTCTACGCATTTCACCGCTACACCTGGAATTCTACCCCCCTCTACGAGACTCTAGCTTGCCAGTTTCAAATGCAGTTCCCAGGTTGAGCCCGGGGATTTCACATCTGACTTAACAAACCGCCTGCGTGCGCTTTACGCCCAGTAATTCCC
+
CCCCCGGFGGGGGGGGGGGGCFGGFFGGGGEDGGFEFGGDGGGGGGGGFGGGGGGGGGGGGAFGEFEGGGGGGGGCFGGFGGGGGGEGGGGGGGGGGFEEGGGGGGGGGGGGGFGGGDGGDEGFEFFGGDGGFFGGGFGGCGD6DAEGDGEG?CFGGGGDFGGGFGGGG9D;F99;FFGCGG6CGG,<CC8CEGDG*:CC+;@CCCGFC:FGC7+:CDFG35=21A@7(7:>DDF<?2*?57(/:FFBGG*
@M03364:276:000000000-BLYN8:1:1101:12057:10651 2:N:0:1
GGACTACCAGGGTTTCTAATCCTGTTTGCTCCCCACGCTTTCGAGCCTCAGCGTCAGTCTTCGTCCAGGGGGCCGCCTTCGCCACCGGTATTCCTCCAGATCTCTACGCATTTCACCGCTACACCTGGAATTCTACCCCCCTCTACGAGACTCAAGCTGACCAGTATCAGATGCAGTTCCCAGGTTGAGCCCGGGGATTTCACATCTGACTTAATCAACCGCCTGCGTGCGCTTTACGCCCAGTAATTCCC
+
CCCCCGGGGGGGGGGGGGGGGGGGGGGGGGGGGGGGGGGGGGGGGGGGGGGGGGGGGGGGGGGGGGGGGGGGGGGGGGGGGGGGGGGGGGGGGGGGGGGGGFGGGFGGGGGGGGGGGGGGCGGGGCFGGGGGGFGGGGG@EGGG,>EGGGGFGCFGGFFDCGGGGFGGGF9;<BFGGGGGC9CD<C6CFGGGGGECCEGGGGDFFG7@CC?FGCC7@CGGBEEF;52@:D>>DD<<44EGED<FG7?AGG*
@M03364:276:000000000-BLYN8:1:1101:18453:10657 2:N:0:1
GGACTACCAGGGTTTCTAATCCTGTTTGCTCCCCACGCTTTCGAGCCTCAGTGTCAGTTACAGACCAGAGAGCCGCTTTCGCCTCCGGTGTTCCTCCATATATCTACGCATTTCACCGCTACACATGGAATTCCACTCTCCTCTCCTGCACTCAAGTCTCCCAGTTTCCAATGCACACAATGGTTGAGCCACTGCCTTTTACATCAGACTTAAGAAACCACCTGCGCTCGCTTTACGCCCAATCAATCCGG
+
CCCCCFGGGGGGGGGGGGGGGGGGGGGGGGGGGGGGGGGGGGGGGGGGGGGGGGGGGGGGGGGGGGGGGGGGGGGGGGGGGGGGGGGGGGGGGGGGGGGFGGGGGGGGCGGGGGGGGGGGGGGGGGGGFAECFGGGGGGGGGGGGGGGGGGGGGGGGGGGGGDGGGGGFCDGGGGGGGGGGGGGGGGGGGGGGFGGGGFGCCF@FD>7FDCGGG>CCGFGFDFFDF=A@?BEGFGFFFGGG>@)CFFEGGC
@M03364:276:000000000-BLYN8:1:1101:19718:10663 2:N:0:1
GGACTACTCGGGTTTCTAATCCTGTTTGCTCCCCACGCTTTCGCACCTGAGCGTCAGTCTTCGTCCAGGGGGCCGCCTTCGCCACCGGTATTCCTCCAGATCACTACGCATTTCACCGCTACACCTGGAATTCTACCCCCCTCTACGAGACTCAATCCTGCCAGTTTCGGATGCAGTTCCCGGGGTGAGCCCGGGGATTTCACATCCGTATTGACAGACCGCCTGCGTGCGCTTTACGCCCAGTCATTCCG
+
CCCCCFGGAEFGGGGFGEFGFDFGGGFFFFGGFGGD@EFGDEFDGGGF8FFEFG:FCGFG<EDGGBFGGEGDC7FCGGGGGECCCEG7FFGGG?E?EGBA<F,9E9FGFG+8CFFFEEGG7@==DFGF8FE8DFFG=,@@CC>6>FG>@3BC>FG,>DFFDGFCFFEF**4>E8,<;CFG,*>C*=**;CGFE8E57C*=C7FFFGGG7*0**2C*9*C577)(,)276BDFD5DA66*27)49*:/)::*
@M03364:276:000000000-BLYN8:1:1101:22809:10717 2:N:0:1
GGACTACCAGGGTTTCTAATCCTGTTTGCTCCCCACGCTTTCGAGCCTCAGCGTCAGTTACAGACCAGAGAGCCGCCTTCGCCACTGGTGTTCTTCCATATATCTACGCATTTCACCGCTACACATGGAGTTCCACTGTCCTCTTCTGCACTCAAGTTTCCCAGTTTCCGATGCACTTCTTCGGTTGAGCCGAAGGCTTTCACATCAGACTTAAGAAACCGCCTGCGCTCGCTTTACGCCCAATAAATCCG
+
CCCCCGGGGGGGGFGGGGGGGGGGGGGGGGGGGGGGGGGGGGGGGGGGGGGGGGGGGFGGGGGGGGGGGGGGGGGGGGGGGGGGGGGGGGGGGGGGGGGGGGGGGGGGGGGGGGGGGGGGGGGGGGFGGGGGGGGGGGGGGFGGGGGGGGGGGGGGFFGGGGGCFGGGGGGGGGGGGGGGGGGGGGGGGGGGGDEGGGGGF<F>FFGGCFCGGGGFGGGG>EEFBFFFBFFFGFGCFDCGEFFF9DFFGD)
@M03364:276:000000000-BLYN8:1:1101:9384:10729 2:N:0:1
GGACTACCGGGGTTTCTAATCCTGTTCGCTACCCATGCTTTCGCTCCTCAGCGTCAGTTACTGCCCAGAGACCTGCCTTCGCCATCGGTGTTCCTCCTGATATCTGCGCATTTCACCGCTACACCAGGAATTCCAGTCTCCCCTACAGCACTCAAGTTATGCCCGTATCGCCTGCACGCCCGGAGTTGAGCCCCGGGATTTCACAGACGACGCGACAAACCACCTACGAGCTCTTTACGCCCAGTAATTCC
+
CCCCCGGGGGGGGGGGGGGGGGGGGGGGGGGGGGGGGFFGGGGGGGGGGGGGGGGGGGGGGGGGCGGGGGGGGGFGGGGGGGGGGGGGGGGGGGGGGGGGGGGGGGGGGGGGGGGGGGGGGGGGGGGGGGGGGGGGGGGGGGGGGGGGGGGGGCFFGGGGGG=DFEGGGCCEGGGGGGGGGCC*@EGCFFGGGGG5CC*?FG,=FG4CGGGCGG:<<D6CFGFFFF?EFEB5D7D)1-CGGFFFFGFFGGG
@M03364:276:000000000-BLYN8:1:1101:16820:10731 2:N:0:1
GGCTACACGGGTATCTAATCCTGTTTGCTCCCCACGCCTTCGCACCTGAGCGTCAGTCTTCGTTCAGGGGGCCGCCTTTGCCACCGGTATTCTTCCAGATCTCTTCGCATTTCACCGCTCCACCTGGAATTCTACCCCCCTCTACGAGACTTAAGCTTACCAGTATCCGATGCAGTTCCCAGGTTGAGCCCGGGGATTTCACATCTGAATTAATCAACCGCCTCCGTGCGCTTTACGCCCAGGAATTCTGC
+
CC9-AF9<FEG:+C,E9C9CFDG@EE<6CCFGGCGFE,CF@FCE+@,@C,,6@,@F966E9F8,6,<CEEC7@7FF7F,<EF,9=F=+49EF,,9A,,:F=@9,,9+++@CFC?ED:CE++,4A>,A<<9FA;,,3>DEGEGCDE++++5,+3,,,,,,6DC,73,7,5*@8EG,7@,5>9,*,7>,4,?C85:B*74<++1++0+2;+1;CD7++;DFCBD5(/)4F6:7<C7*.801:*)()2296***
@M03364:276:000000000-BLYN8:1:1101:25220:10732 2:N:0:1
CTTGTAGGGCGTGGCGCTGATAGTTGCAGCATTCCGTTTAGACGATTTGGGTTTATATACGACTTTCTAATGGCTTCGCTCATCTGTCTCCGCTCTGTCCTCACCCTATACCTTCCTTGGTCGGTGGATATCTAGCTTTTTATTATGCAGTTTCTGTCTTCTCAGACACGTCCGCTGTTTTCTTCGCTCGTTTCATTAACTCGCCTATAACCATACGCTCCCACCGTTTTCTCGGCTCTTACAGTTTCCTT
+
@--8,,,6,66+++++6+++;,,<-<<,@,C,<,,,,,,,<,;,+86,C,,,8B,6,,,,,,+6,,,,,,,,:,,,,+4@,+,,,,,6,,:8,,+,,,,,,,,,99?F5?,,,5,99,,9,:4+8++4,,,,9,9,94,7,,,6,,,,,,6?,6,,44,,3,,,,,,,6@D3++6++6,,3337@++46+5++3;,,,,5++*007*++5+*927?*;8*)4)-()()()11+2*()(2+++)*+++)+3+
@M03364:276:000000000-BLYN8:1:1101:22678:10748 2:N:0:1
GGACTACTGGGGTTTCTAATCCTGTTTGCTCCCCACGCTTTCGAGCCTCAGCGTCAGTTACAGACCAGAGAGCCGCCTTCGCCACTGGTGTTCCTCCATATATCTACGCATTTCACCGCTACACATGGAATTCCACTCTCCTCTTCTGCACTCAAGTCTCCCAGTTTCCAATGACCCTCCCCGGTTGAGCCGGGGGCTTTCACATCAGACTTAAGAAACCGCCTGCGCTCGCTTTACGCCCAATAAATCCG
+
CCCCCGGGGGGGGGGGGGGGGGGGGGGGGGGGGGGGGGGGGGGGGGGGGGGFGGGGGGGGGGGGGGGGCGGGGGGGGGGGGGGGGGGGGGGGGGGGGGGGGGGGGGGGGGGGGGGGFGGGGGGGGGFGF?FGFGGGGGGGGGGGGGGGGGGFGGCGGGGGGGGGFEEFCGGGGFFDFGFCGGGGGGGFFCFGGGGG=ECFDCFGFCDGGGGGFFFFGGGGFGFFFF;FFFFFGG3<?:GGGE?44C64CG3
@M03364:276:000000000-BLYN8:1:1101:11738:10755 2:N:0:1
GGACTACTAGGGTATCTAATCCTGTTTGCTCCCCACGCTTTCGCACCTGAGCGTCAGTCTTTGTCCAGGGGGCCGCCTTCGCCACCGGTATTCCTCCAGATCTCTACGCATTTCACCGCTACACCTGGAATTCTACCCCCCTCTACAAGACTCTAGCCTGCCAGTTTCGAATGCAGTTCCCAGGTTGAGCCCGGGGATTTCACATCCGACTTGACAGACCGCCTGCGTGCGCTTTACGCCCAGTCATTCCG
+
CCCCCGGGFGGGGGGGGDGGGGGCDFFGGGGGGGGGEGGGGGGGGGGGGGFGGGEGGFFG9FCGDEGGGGGGGGGGGGGGGGGGGGGGGGGGGGGGGGGGGGGGGGGGGGGEGGGGGEGGFCGFFGGGGGGGGGDFGGFGGGCFGGGGGGG7EDFCFFGGGDFCFFGGG>GGGGGGFEGGG9FDFFFG6F6EEEGG5BFFGGGGFGCDGDGGG*;FF*CGAEE;0;6>:>BFCGGFF?GGGFBF*:*5*:9
@M03364:276:000000000-BLYN8:1:1101:12692:10767 2:N:0:1
GGACTACAAGGGTTTCTAATCCTGTTTGCTCCCCACGCTTTCGAGCCTCAGTGTCAGTTACAGGCCAGAGAGCCGCTTTCGCCACCGGTGTTCCTCCATATATCTACGCATTTCACCGCTACACATGGAATTCCACTCTCCTCTCCTGCACTCAAGTCTACCAGTTTCCAATGCATACAATGGTTGAGCCACTGCCTTTTACACCAGACTTAATAAACCACCTGCGCTCGCTTTACGCCCAATAAATCCGG
+
CCCCCGGGGGGGGGGGGGGGGFGGGGGGGGGGGGGGGGGGGGGEGGGGGGGGGGGGGGGGGGGGGGGFFGGGGGGGGGGGGGFFGGGGGDFGGGGGGGGGGGGGFGGGGGGGGGGGGGGGGGDGGFGGGGGFCGGGGGGGGDCGGGGGGGGGGGGGGGGGGGGGGGGG8EFF?8FGGGGFGFGGGDGGG?FGGGGGGGGGGGGGFGGGGGFGGGGG+;CGFDFFBFBADFB?FGGEA@C7E316CF+50>7
@M03364:276:000000000-BLYN8:1:1101:10885:10775 2:N:0:1
GGACTACAGGGGTTTCTAATCCTGTTTGCTCCCCACGCTTTCGCGCCTCAGCGTCAGTTACAGACCAGAGAGCCGCCTTCGCCACTGGTGTTCCTCCATATATCTACGCATTTCACCGCTACACATGGAATTCCACTTTCCTCTTCTGCACTCCAGTCCCCCAGTTTTGCGTGACCCTCCTCGGTTGATCCGAGGGCTTCACCACCCACTTACAAGACCCCCTGCGCGCGCCTTCTGCCCACTAATTCCGG
+
CCCCCGCCFFEGGBFGDCAE9@CEFCFGGGGFGECGGGGEFEG;C7FF,CEFFG:@FEC9CFE@CF,CFFGDG<@FFGGGF,6FFGFGC<E,FEFFF<?C?DE99,59CBC:5FAFFGCE:>=FFFFGF<,?E,,AE,,,CEFG,>EFE8FFG?8DFG,@D8+8FCGGD,+61::,<:CE?@3:>**,,57DA>EG*>8,+2=*/***18::+:+***,,2:5675(>>>2)9**)/.2:<)37*08):CD
@M03364:276:000000000-BLYN8:1:1101:17298:10790 2:N:0:1
GGACTACTGGGGTTTCTAATCCTGTTTGCTCCCCACGCTTTCGAGCCTCAGCGTCAGTTACAGACCAGAGAGCCGCCTTCGCCACTGGTGTTCCTCCATATATCTACGCATTTCACCGCTACACATGGAATTCCACTCTCCTCTTCTGCACTCAAGTCTCCCAGTTTCCAATGACCCTCCCCGGTTGAGCCGGGGGCTTTCACATCAGACTTAAGAAACCGCCTGCGCTCGCTTTACGCCCAATAAATCCG
+
CCCCCGGGGGGGGGGGGGGGGGGGGGGGGGGGGGGGGGGGGGGGGGGGGGGGGGGGGGGGGGGGGGGGGGGGGGGGGGGGGGGGGGGGGGGGGGGGGGGGGGGGGGCDGGGGGGGGGGGGGEGGGGGFFFFGGFFGGGGGGGGGEECDFGEFFEDFDFFGGGGGFGGGGGGGGGGG8=DCEEECFC>7<DFEGGGGCCGFG8:BFGG4CFFGGG777CFF)5:@0A1>;:5@GFFAF6EEEF:FGFB<:C9
@M03364:276:000000000-BLYN8:1:1101:21537:10793 2:N:0:1
GGACTACTCGGGTTTCTAATCCTGTTTGCTCCCCACGCTTTCGCACCTGAGCGTCAGTCTTCGTCCAGGGGGCCGCCTTCGCCACCGGTATTCCTCCAGATCTCTACGCATTTCACCGCTACACCTGGAATTCTACCCCCCTCTACGAGACTCAAGCTTGCCAGTTTCAAATGCAGTTCCCAGGTTGAGCCCGGGGATTTCACATCTGACTTAACAAACCGCCTGCGTGCGCTTTACGCCCAGTAATTCCG
+
CCCCCGGGGGGGGGGGGGGGGGGGGGGGGGGGGGGGGGGGGGGGGGGGFGGGGGGGGGGGGFGGGGGGGGGGGGGGGGGGGGGGGGGGGGGGGGGGGGGGGGGGGGGGGGGGGGGGGGGGGGGGGGGGGGGGGGGGFGGDGGGGGGGGGGGGGGGGGGGGGGGGGGGGGGGGGGGGGGGFGGGGGGGGGGGGGGGGGGGGGGGGFGGGGGGGGGGGGFGGFGDFFF6@6BFFDDGFFFGGGFF:>DFFG:9
@M03364:276:000000000-BLYN8:1:1101:13309:10816 2:N:0:1
GGACTACACGGGTATCTAATCCTGTTTGCTCCCCACGCTTTCGAGCCTCAGCGTCAGTTACAGACCAGAGAGCCGCCTTCGCCACTGGTGTTCCTCCATATATCTACGCATTTCACCGCTACACATGGAATTCCACTCTCCTCTTCTGCACTCAAGTCTCCCAGTTTCCAATGACCCTCCCCGGTTTAGCCGGGGGCTTTAACATCAGACTTAAGAAACCGCCTGCGCCCGCTTTACGCCCAATAAATCCG
+
CCCCCGGGDGGGGGGGGGGGGGGFGGGGGGGGGGGGGGGGGGGCFGDGFGGGGGGGGGGGDCFDGGGGFGGCGGGGEGGGGGGGGGGGFGGGGGFDGGFGGGGGGGGGGGGGDEGGGGGGGGGGGGCAAEFFGFC,>E9FDFFDAGGCGGGGG?>FE;=DGGE8AFGGFGGGFFGFE,DEE6:+@B+5@EC*@EGGCGGG+=FCC6;8**;:+;+:+<E6.1281;(0(2.8CC*49?GG5<:)9*9.:*)
@M03364:276:000000000-BLYN8:1:1101:18770:10818 2:N:0:1
GGACTACAAGGGTATCTAATCCTGTTTGCTCCCCACGCTTTCGAGCCTCAGCGTCAGTTACAGGCCAGAGAGCCGCTTTCGCCTCCGGTGTTCCTCCATATATCTACGCATTTCACCGCTACACATGGAATTCCACTCTCCTCTCCTGCACTCAAGTCTCCCAGTTTCCAATGCACACAATGGTTGAGCCACTGCCTTTTACATCAGACTTAAGAAACCACCTGCGCTCGCTTTACGCCCAATAAATCCGG
+
CCCCCGGGGGGGGGGGGGGGGGGGGGGGGGGGGGGGGGGGGGGGGGGGGGGGGGGGGGGGGGGGGGGGGGGGGGGGGGGGGGGGGGGGGGGGGGGGGGGGGGFGGGFGGGGGGGGGGGGGGGGGGGGGFFGGGFGGGGFGGGGGGGGGGGGGFGGGFDGGGGGGGGGGGGGGFGGGGGGGGGEGGC?CC@CCCGGGGGGGGGGGF>FGGGGGFCFGGGFGFGFEFFFFFFFFFC89B=EEGFDFGGFFGGC
@M03364:276:000000000-BLYN8:1:1101:28470:10835 2:N:0:1
GGACTACAGGGGTTTCTAATCCTGTTTGCTCCCCACGCTTTCGCACCTGAGCGTCAGTCTTCGTCCAGGGGGCCGCCTTCGCCACCGGTATTCCTCCAGACCTCTACGCATTTCACCGCTACACCTGGAATTCTACCCCCCTCTACGAGACTCAAGCTGACCAGTATCAGATGCAGTTCCCAGGTTGAGACCGGGGATTTCACAGCTGACTTAACCAACCGCCTGCGTGCGCTGTACGCCCAGCAATTCCG
+
B@@CCGFDGFEGBFGGGFGFGF<AGFCCCE9<CFG7@FFGFEC7@@CEFG@FEF@FGGGF,FFGGGCCG7+BFGGECFEF=?:FB?FGCDG,@EFD,4BB++9F@E<DCFG7BFFFA7>CFGFFFFFDFGGFFGGGGGG@B6BFGCFEGG@C6DFF9>ECCCFFAF,@DFFFFGGCF7>,,?8>FGF?,,6AEEE5=EC<CCC72;C6C;C71@+*2:=E3C5:?FBB1).)9)*)8:8:*).)7*93::*
@M03364:276:000000000-BLYN8:1:1101:28197:10851 2:N:0:1
GGACTACCAGGGTTTCTAATCCTGTTTGCTCCCCACGCTTTCGCACCTGAGCGTCAGTCTTCGTCCAGGGGGCCGCCTTCGCCACCGGTATTCCTCCAGATCTCTACGCATTTCACCGCTACACCTGGAATTCTACGCCCCTCTACGAGACTGAAGCTTGCCAGTTTCAAATGCAGTTCCCAGGTTGAGCCCGGGGATTTCACATTTGACTTAACAAACCTCCTGCGTGCGCTTTACGTCCAGTCAGTCCG
+
CCCCCGGGCCFC6,BFFCCC<EFFFEAFGACF<CG@C:@CGF:8FEGFG?,@FGGEGFAF9FFGGGDGGGG@:+@:=?BBFG,8,BFCGGDFGFD9EAF9E<EF;AFF7=:F?E,<5?>=>@:<E?DDAFFB9CEF++@3+6+6>@=>BEC:,,43;6E:+3,>F3@,7>>EG9DFFG,E@C6*7DFEF82*=CEC5CGCCCD++++31+;D7;;CC48*)2)/);18(=53<CC9F?*/:7:6*2*5271
@M03364:276:000000000-BLYN8:1:1101:8206:10858 2:N:0:1
CGGTCCAGCCGTGGCCTTTAAGGTCAGCCTAGCCGATGCTGGCTTTCCCGGGGTTGATGCCTTCGTGCGGGGCATCCGGACCAGGCCTGATCTCAACCAACTTCTCGCGATTAACCCTGCCACTCTGTATACCGGCACTTCTCTGCGCAGCGTAAGCCTGTACATTCAATGTATCGCCACCGCCTTGACTTCACAACACACACCATCCACCACATCTACACCGCGCTTCCTCCTGTCGTCCCAGCGTGTCT
+
8---8+;;,-+-6@+C,,,,,;<C-,,;6,6,,,+6@6@,@,@,,;,5,F++C66+,CF,:,,6:C,,+7++++,,48+,8++,++8,+,,9,:,,,,+++,4,4,+6+++++5,,3,3,=,,68,7,,,,,@+++++,,8,,+7,++*4***3*,,26,6@:,7,,6,,,,,25****4,*1**13+++++2+++2*3*1*2*)*0**2*2*1*2**3+8::((0()(0****0)/(*//.)0*)0(*0*
@M03364:276:000000000-BLYN8:1:1101:11536:10866 2:N:0:1
GGACTACTGGGGTTTCTAATCCTGTTTGCTACCCATGCTTTCGAGCCTCAGCGTCAGTTACAGACCAGACAGCCGCCTTCGCCACTGGTGTTCTTCCATATATCTACGCATTTCACCGCTACACCTGGAATTCTACCCCCCTCTACGAGACTCAAGCTTGCCAGTTTCAAATGCAGTTCCCAGGTTGAGCCCGGGGATTTCACATCTGACTTAACAAACCGCCTGCGTGCGCTTTACGCCCAGTAATTCCG
+
CCCCCGGGGGGGGGGGGGGGGGGGGGGGGGGGFGGGGGGGGGGGGGGFGGGGGGGGGFFGFFGGGGGGGDGFFGEGGGGGGGGGGGFFCFFDFFGGGGGGGGGGGGFGGGGGGGGGGEGGGGGG8DGGGGGFFGFGEE+CEEGGGGGGCCEDEFGGGFGG7DFGF;;EFGFGGFG,7=;EGFGGGGGGGGFFGGDGGCFGGGFGFGGCFGGCG8FGGGG54:?@>F;B;EDE<DGFFFECEA8FDGF2DF9
@M03364:276:000000000-BLYN8:1:1101:14356:10868 2:N:0:1
GGACTACCCGGGTATCTAATCCTGTTTGCTCCCCACGCTTTCGCACCTGAGCGTCAGTCTTCGTCCAGGGGGCCGCCTTCGCCACCGGTATTCCTCCAGATCTCTACGCATTTCACCGCTACACCTGGAATTCTACCCCCCTCTACGAGACTCAAGCTTGCCAGTTTCAAATGCAGTTCCCAGGTTGAGCCCGGGGATTTCACATCTGACTTAACAAACCGCCTGCGTTCGCTTTACGCCCAGTAATTCCG
+
CCCCCGGFGGGGGGGFGGGGGGGGGGGGGGGGGGGGGGGGGGGGFEGGGGGGGGGGGG,FFGGGGGGGGGGGGGGGGGGGGGGGGGGGGGGGGGGGFFGGGFGFEGGGGGGGGGGGGGGGGGGGGGGGFGGFC,EF>FDFEEEGCFGGGCEGGFGGEGFGGFGGGGGGGFCFGGFGGGGGGGGGGGCE?FGEGGGGGEGFFFGF=CCD7CFGGGGGGGGGFGF:1>>B()7>GF3<=:EGGD<FG7BAGG4
@M03364:276:000000000-BLYN8:1:1101:22352:10869 2:N:0:1
GGACTACCGGGGTTTCTAATCCTGTTTGCTCCCCACGCTTTCGAGCCTCAGTGTCAGTTACAGGCCAGAGAGCCGCTTTCGCCTCCGGTGTTCCTCCATATATCTACGCATTTCACCGCTACACATGGAATTCCACTCTCCTCTCCTGCACTCAAGTCTCCCAGTTTCCAATGCACACAATGGTTGAGCCACTGCCTTTTACATCAGACTTAAGACACCACCTGCGCTCGCTTTACGCCCAATAAATCCGG
+
CCCCCGGCFGGGGDEGCGFGGEGGGGGGGGGGGGGGGDFCECGGFGGGGGGFGGGGGGGCFGGGFEFGGGFFCFGGEGGGGDCEGGGGGGGDGFEGGGFFCEFGCFGFGCFEGCDEFGGGGC:F98F8FEGGF9DFFEF<EFDFCFF?FE@DG?FGFCB;FFD8@@EEFG9FGGG9AE6E9>E5@EFEF?E8?8?@FFGCEFEFF+;*;CCFGGG*9*DCF>94(25?>AD5?<C4>@G8C:(2;;+)0>8
@M03364:276:000000000-BLYN8:1:1101:23458:10878 2:N:0:1
GGACTACCGGGGTATCTAATCCTGTTTGCTACCCATGCTTTCGAGCCTCAGCGTCAGTTACAGACCAGACAGCCGCCTTCGCCACTGGTGTTCTTCCATATATCTACGCATTTCACCGCTACACATGGAGTTCCACTGTCCTCTTCTGCACTCAAGTTTCCCAGTTTCCGATGCACTTCTTCGGTTGAGCCGAAGGCTTTCACATCAGACTTAAGAAACCACCTGCGCTCGCTTTACGCCCAATAAATCCG
+
CCCCCGGGGGGGGGGGGGGGGGGGGGGGGGGGGGGGGGGGGGGGGGGGGGGGGGGDGGGGGGGGGFGGGGGGGGGGGGGGGGGGGGGGGGGGGFFFGGGGGGGGGGGGGGGGGGGGGGGGGGGGGGFGGCGGGGGGGGGGGGGGGGGGGEGGGGGGFGFEFFGGGGGGGGGGDGGGGGGGGGGGGGEGEGGD6*@EEFGFFFGGFGGCGG45=CD8DG?CAFFFEFFFB4:;DDFEF@EGG:;;9DFFGGD
@M03364:276:000000000-BLYN8:1:1101:5836:10901 2:N:0:1
GGACTACAGGGGTTTCTAATCCTGTTTGCTCCCCACGCTTTCGCACCTGAGCGTCAGTCTTCGTCCAGGGGGCCGCCTTCGCCACCGGTATTCCTCCAGATCTCTACGCATTTCACCGCTACACCTGGAATTCTACCCCCCTCTACGAGACTCAAGCTTGCCAGTTTCAAATGCAGTTCCCAGGTTGAGCCCGGGGATTTCACATCTGACTTAACAAACCGCCTGCGTGCGCTTTACGCCCAGTAATTCCG
+
CCCCCGGGGGGCGEFGGFGGGGGGGGGGGGGGGGGGGGGGGGGGGGGGGGGGGGGGGGGGGGGGGGGGFGEGGGEGGGDEFGGGGGGGGGGGFGCCFGFGEGGGGCGGGGGGGGFGGGGGGGCDFGGGEFGGGGGGGGGDCEGGDCGGGCE7DFFGGCCFCG,,>DGGFG9CA?FGGGFGGGFGFGF6CG,;CGDGCGFEF+AFFGGG7@CGF+27CFGGFGFF:43@()7>DGFAF:8?E><?**/:CC9
@M03364:276:000000000-BLYN8:1:1101:27274:10905 2:N:0:1
GGACTACTGGGGTTTCTAATCCTGTTTGCTCCCCACGCTTTCGCACCTGAGCGTCAGTCCTCGTCCAGGGGGCCGCCTTCGCCACCGGTATTCCTCCAGATCTCTACGCATTTCACCGCTACACCTGGAATTCTACCCCCCTCTACGAGACTCAAGCTTGCCAGTTTCAAATGCAGTTCCCAGGTTCAGCCCGGGGTTTCCCAATCTGACGTAACAAACCGCCTCCCTGCGCTCTACGCCCTGTAATTCCG
+
CCC9CC8EAFEFFCBFFC<EEFGCC<E<FCEEFFGGCCGGGG>@F@FGGGDFC@C:@;,6<F@@CCG8A::FGECGGGGEDFG7C=@CF>FF9FCEF8<EFGGGFGDF@+8?FFFFF7FC:>F@,8AFFGDCD<@DA=DFE8C?,,++4@C+333<DF,>7,<D<B,@FFGGGGG,D:?FG,:>>9,5,58?E5:E5*:+1*+*2*+12+*28**+0*=C55>?05())7)5C*9)9(88=)4@**92:**
@M03364:276:000000000-BLYN8:1:1101:5192:10911 2:N:0:1
GGACTACTAGGGTTTCTAATCCTGTTTGCTCCCCACGCTTTCGAGCCTCAGCGTCAGTTACAGACCAGAGAGCCGCCTTCGCCACTGGTGTTCCTCCATATATCTACGCATTTCACCGCTACACATGGAATTCCACTCTCCTCTTCTGCACTCAAGTCTCCCAGTTTCCAATGACCCTCCCCGGTTGAGCCGGGGGCTTTCACATCAGACTTAAGAAACCGCCTGCGCTCGCTTTACGCCCAATAAATCCG
+
CCCCCGGGGGGGGGGGGGGGGGGGGGGGGGGGGGGGGGGGGGGGGGGGGGGGGGGGGGGGGGGGGGGGGGGGGGGGGGGGGGGGGGGGFGFGGCGDGGGGGGGGGGGGDEGGGGGGGGGGGGGGFGGGBCFGGGGGGGGGGGGGGFGGGGGGGGGGGGCFEFGGGGGGCGGGFDE?FGGGGGGDFGGGGFF:CGGGGGGGGGFGFFGGGGGGGGGGGGGGFGFFFFFFFFBFG3C<??EGGFFFFGFFFGD
@M03364:276:000000000-BLYN8:1:1101:4616:10927 2:N:0:1
GGACTACTAGGGTTTCTAATCCTGTTTGCTCCCCACGCTTTCGCGCCTCAGCGTCAGTTACAGACCAGAGAGCCGCCTTCGCCACTGGTGTTCCTCCATATATCTACGCATTTCACCGCTACACATGGAATTCCACTCTCCTCTTCTGCACTCAAGTCTCCCAGTTTCCAATGACCCTCCCCGGTTGAGCCGGGGGCTTTCACATCAGACTTAAGAAACCGCCTGCGCTCGCTTTACGCCCAATAAATCCG
+
CCCCCGGGGGGGGGGGGGGGGGGGFGGGGGGGGGGGDGGGGGGDGDGGFGGGGGGG@GGGGGGGGDGGGFGGGGGGDGGGGGGGGGGGFGCFGFGGGGGGGGCEEFGFFEGGGFGGGGGGCEGGGGGGECF8AEFFAFGGGFFGGGGGFGGDGFGCFGAGGGGGGCFGGGGGD99DGDGGGGGGEEEFGGGGGGDGDGGGGFCGFGGGGFGCFF+C@FGF3EE?FA:B;>@BCFGAFBGGGFFFGGFFGGD
@M03364:276:000000000-BLYN8:1:1101:10610:10930 2:N:0:1
GGACTACCGGGGTATCTAATCCTGTTTGCTCCCCACGCTTTCGCGCCTCAGCGTCAGTTACAGACCAGAGAGCCGCCTTCGCCACTGGTGTTCCTCCATATATCTACGCATTTCACCGCTACACATGGAATTCCACTCTCCTCTTCTGCACTCCAGTCTCCCAGTTTTGAGTGACCCTCCTCGGTTGAGCCGAGGGCTTTCACCCCCAACTTAAAAGACCGCCTGCGCGCGCTTTACGCCCAATAAATCCG
+
CCCCCGGGGGGGGGGGGGGGGGGGGGGGGGGGGGGGGGGGGGGGGGGGGGGFGGGGGGGGGGGGGGGGGGGGGGGGGGGGGGGGGGGGGGGGGGGGGGGGGGGGGGGGGGGGGFGGGGGGGGGGGGGGECFGGGGGGGGGGGGGGGGGFGGGGGGGGGGFGGGGGGGGFEGGGFF7FFFGGGGCFGGFGGGGDEE5EGCFC77:)?D4DGG7CFFFGGGGFGFFFF>3(.0817CAFFGGGF<>9C?2:DC
@M03364:276:000000000-BLYN8:1:1101:7973:10939 2:N:0:1
GGACTACTAGGGTTTCTAATCCTGTTTGCTCCCCACGCTTTCGAGCCTCAGCGTCAGTTACAGACCAGAGAGCCGCCTTCGCCACTGGTGTTCCTCCATATATCTACGCATTTCACCGCTACACATGGAATTCCACTCTCCTCTTCTGCACTCAAGTCTCCCAGTTTCCAATGACCCTCCCCGGTTGAGCCGGGGGCTTTCACATCAGACTTAAGAAACCGCCTGCGCTCGCTTTACGCCCAATAAATCCG
+
CCCCCGGGGGGGGGGGGGGGGGGGGGGGGGGGGGGGGGGGGGGGGGGGGGGGGGGGGGGGGGGGGGGGGGGGGGGGGGGGGGGGGGGGGGGGGGGGGGGGGGGGGGGGGGGGGGGGGGGGGGGGGGGGFFGGGGGGGGFGGGGGGGFGGGGFGG8DGGGGGGGGGGGGGGGGGDG@FGGEGDGGGGGGGGGGGGGGGGGF:FF=+?8?88DDG++4CFFF:=5?3:>FFFEFGGGBBBGGGD05<DFAGGG
@M03364:276:000000000-BLYN8:1:1101:25136:10960 2:N:0:1
GGACTACCGGGGTTTCTAATCCTGTTTGATCCCCACGCTTTCGCACATCAGCGTCAGTTACAGACCAGAAAGTCGCCTTCGCCACTGGTGTTCCTCCATATCTCTGCGCATTTCACCGCTACACATGGAATTCCACTCTCCTCTTCTGCATTCAAGTTCCCCAGTTTCCAATGACCTTCCTCGGTTGAGCCGAGGGCTTTCACATCAGACTTAAGAAACCGCCTGCGCTCGCTTTACGCCCAATAAATCCG
+
CCCCCGGGGGGGGGGGGGGGGGGGGGGGGGGFGGGGGGGGGGGGGGGGGGGGGGGGGGGGGGGGGGGGGGGGGGDEGGGGGGGGGGGGFGGGGGGGGGGDFGGGGGFGGGGGGFFGGGGGGDGGGGGGEFFGGGGAFGGGGGGGFFGGEGDFGGGGGGGGGGGGGGGGGFDDEGGGGGGGGGGGGGGGGGGGC>EGGGGGGDFGFGGGGGGGGGF7CGGGEGA@BF9E658A5F<38;GGGEFFGCFAGG3
@M03364:276:000000000-BLYN8:1:1101:16362:10963 2:N:0:1
GGACTACAGGGGTTTCTAATCCTGTTTGCTCCCCACGCTTTCGAGCCTCAGCGTCAGTTACAGACCAGAGAGCCGCCTTCGCCACTGGTGTTCCTCCATATATCTACGCATTTCACCGCTACACATGGAATTCCACTCTCCTCTTCTGCACTCAAGTCTCCCAGTTTCCAATGACCCTCCCCGGTTGAGCCGGGGGCTTTCACATCAGACTTAAGAAACCGCCTGCGCTCGCTTTACGCCCAATAAATCCG
+
CCCCCGGGGGGGGGGGGGGGFGFGGGGGGGGGGEGGGGGGGGGGGGGGGGGGGGGGGGGGGGGGGGGGGGGGGGGGGGGGGGGGGGGGGGGGGFFGGGGGGGGGGGGGGGEGGGGGGGE@FFGGGGGGFFGGEGGGFGGGGGGGGGGGGGGGG?FFGGFGGGGGFGGF8CFGGGGCG==EDGGGGEGGFGGC5;CGE5:FC+9C>DF8FGGGFGFGGGGG5EEF?A;>6=AEGDD)/(2CG@?:77=ACGD
@M03364:276:000000000-BLYN8:1:1101:1969:10972 2:N:0:1
GGACTACTGGGGTTTCTAATCCTGTTTGCTCCCCACGCTTTCGCGCCTCAGCGTCAGTTACAGACCAGAGAGCCGCCTTCGCCACTGGTGTTCCTCCATATATCTACGCATTTCACCGCTACACATGGAATTCCACTGTCCTCTTCTGCACTCAAGTTTCCCAGTTTCCGATGCACTTCTTCGGTTGAGCCGAAGGCTTTCACATCAGACTTAAGAAACCGCCTGCGCTCGCTTTACGCCCAATAAATCCG
+
CCCCCGGGGGGGGGGGGGGGGGGGGGGGGGGGGGGGGGGGGGGGGGGGGGFFGEGGGGGFFFGGGGGFGFGGGGGGGGGGGEGGGFGGCFGGGFGGGGGGGGGGGGGGBFEGFFGDGGGGGGGGGGGFGGGGGFFGGGGGGGGGGAEFGGGGGGFG;BEDGGGGGGGGGGEGGGGGEFGGC;EGGGGGGFGC@E5CGCFFGGGGFGGGFDGDFGGDDGGG>G>92A@42)=:DG37A;CGGFFAGG6?GGC
@M03364:276:000000000-BLYN8:1:1101:11763:10984 2:N:0:1
GGACTACCGGGGTATCTAATCCTGTTTGCTCCCCACGCTTTCGAGCCTCAGCGTCAGTTACAGACCAGAGAGCCGCCTTCGCCACTGGTGTTCCTCCATATATCTACGCATTTCACCGCTACCCATGGAATTCCACTCTCCTCTTCTGCACTCAAGTCTCCCAGTTTCCAATGACCCTCCCCGGTTGAGCCGGGGGCTTTCACATCAGACTTAAGAAACCGCCTGCGCTCGCTTTACGCCCAATAAATCCG
+
CCCCCGGGGGGGGGGGGGGGGGGGGGGGGGGGGGGGGGGGGGGGGGGGGGGGGGGGGGGGGGGFGFGGGGGGFGGGGGGGGGGGGGGGGGGGGGGGGGGGGGGGGGGGGGGGGAFGGGGCGF,A=FGGFFFCFFGGGGFFGGGGGGFGFFGFGGEGFFGGGGGGFGGGFGGGFCFFFFEEEEGGG>E9CFEG5CEGGGF?GGDFFGGGCGGDGGGFG<FEEGEF@FF>37)07C<A??GGGF?FFFFFGGC
@M03364:276:000000000-BLYN8:1:1101:7467:10987 2:N:0:1
GGACTACTCGGGTTTCTAATCCTGTTTGCTACCCATGCTTTCGAGCCTCAGCGTCAGTTACAGACCAGACAGCCGCCTTCGCCACTGGTGTTCTTCCATATATCTACGCATTTCACCGCTACACATGGAGTTCCACTGTCCTCTTCTGCACTCAAGTTTCCCAGTTTCCGATGCACTTCTTCGGTTGAGCCGAAGGCTTTCACATCAGACTTAAGAAACCGCCTGCGCTCGCTTTACGCCCAATAAATCCG
+
CCCCCGGGGGGGFGGGGGGGGGGGGGGGGGGGGGGGGGGGGGGGGGGGGGGGGGGDFFGGGGGGGGGGGGGGGGGGGGGGGGGGGGGGFFFGGGGGGGGGGGGGGGGGGDGGGGGGGGGGGGGGGGGGGGGGGGGGGGGGGGGGFGGGGGGGGGGGFGGGGGGGGGGGFGGGGGFGGGGFDGGGGGGGGGGGGGGGGFFF<EGCACGGGGGDFGGGGGGGDGFD=FFEFFFFGGGFF?GDGF@F7FFCFF/
@M03364:276:000000000-BLYN8:1:1101:19602:11000 2:N:0:1
GGACTACTCGGGTTTCTAATCCTGTTTGCTCCCCACGCTTTCGAGCCTCAGAGTCAGTTACAGACCAGAGAGCCGCCTTCGCCACTGGTGTTCCTCCATATATCTACGCATTTCACCGCTACACATGGAATTCCACTCTCCTCTTCTGCACTCAAGTCTCCCAGTTTCCAATGACCCTCCCCGGTTGAGCCGGGGGCTTTCACATCAGACCTAAGAAACCGCCTGCGCTCGCTTTACGCCCAATAAATCCG
+
CCCCCGGGGGGGGGGGGGGGGGGGGGGGGGGFGGGGGGGGGGGGGGGGGGGGGGGGGGGGGGGGGGGGGGGGGGGGGGGGGGGGGGGGGFFEAFFGGFGGGGGGGGGGG7FGGGFGGGGG@GGGGGGGEEFG9FFGGGGGGGGGGGCAEGFFGGFGGFGGGGGFGA=FGGGFGGGGGGGGGGGGEGGGG>DCGEEGGGGCFFGFCFFG4;*?FGGFGGGC:EF0:FFE;>A>DGGFF68EG3(.*:*4>F7
@M03364:276:000000000-BLYN8:1:1101:19716:11028 2:N:0:1
GGACTACAGGGGTTTCTAATCCTGTTTGCTCCCCACGCTTTCGCGCCTCAGCGTCAGTTACAGACCAGAGAGCCGCCTTCGCCACTGGTGTTCCTCCATATATCTACGCATTTCACCGCTACACATGGAATTCCACTCTCCTCTCCTGCACTCAAGTCTCCCAGTTTCCAATGCACACAAGGGTTGAGGCACTCCCCTTTACCACAGACTTAAGCAATCACCTGACCCCGCCTTACGCCCCATAAATCCCG
+
CCCCCGGFEEGGGGGGGGGGDGGGGGGGGGGGGGGGGGGGGGGGGGGGGGGGGGGGGGGGGCG<FGGGEEGGGGGGGGGGEGDGGGCGCEGGGGGGG8,BFFFGGGEFEGGGDFGGGGGGGGGG,4EDFDFGGC=FB=,=EEDGGGGGGDFFFGGG9BD,,DFGGGGGGGGGGGA,,6@C,DE>FG,,,@8D6,,5*6DF+5,+3;9F>*:+5:+=0*>6>,*(()()-)2):<71)(E**:3)*3+12*2
@M03364:276:000000000-BLYN8:1:1101:12801:11044 2:N:0:1
GGACTACTCGGGTATCTAATCCTGTTTGCTCCCCACGCTTTCGCGCCTCAGCGTCAGTTACAGACCAGAGAGCCGCCTTCGCCACTGGTGTTCCTCCATATATCTACGCATTTACCCGCTACACAGGAAATTCCACTCTCCTCTTCTGCACCCAAGTCCCCCAGTTTTGGGTGACCTTCTCCGTTTGAGCCGAGGGCTTTCACACCAAACTTAAAACACCGCCTCCGCGCGCTTTACGCCCAATAATTCCG
+
CCCCCGGG8FGGGGGGGGGGGFGGGGGGGG9FGEF+@BBCC<:;:FCFC8,@+8666C,,<,:6C<C<,,,,CEFECGG@,B:,8,CCFGGFG9BFE=?,?,,,99BD74FF,,,:A+>=+4,4>,?,B4C;F,,,4>4E=,,?>@>,,,,+@>6,6,336+33@EG,,+3@@+4E,2D,,3@+@6@,*@8@**84*6>4:+,5AD4CC*4+?7B7*;C*)/56(0().>B39*1.9?DG554)>*9):07
@M03364:276:000000000-BLYN8:1:1101:14052:11049 2:N:0:1
GGACTACAAGGGTTTCTAATCCTGTTTGCTCCCCACGCTTTCGAGCCTCAGTGTCAGTTACAGGCCAGAGAGCCGCTTTCGCCACCGGTGTTCCTCCATATATCTACGCATTTCACCGCTACACATGGAATTCCACTCTCCTCTCCTGCACTCAAGTCTACCAGTTTCCAATGCATACAATGGTTGAGCCACTGCCTTTTACACCAGACTTAATAAACCACCTGCGCTCGCTTTACCCCCAATAAATCCGG
+
CCCCCGGGGGGGGGGGGGGGGGGGGGGGGGGGGGGGGGGGGGGGGGGGFGGGGGFGFGGGGGGGGGGGGFGGGGGGEGGGGGGGGGGGGGGGGGFFFFGGGGCGGGGGGGGGGGGGGGGGGGGGGGGGGFGGGGGG;FFGGGGGGGGCFGGGGGGGED=,>ECGGGFGGFFGGGFD:9DCFF8E@BFGGD?<??DFGGFGFGGG56*0?F;@>9CFGGDGFEA=D4-37*2:F5+8*0B8C>;FGG67*27
@M03364:276:000000000-BLYN8:1:1101:23133:11051 2:N:0:1
GGACTACTGGGGTATCTAATCCTGTTTGCTCCCCACGCTTTCGCACCTGAGCGTCAGTCTTTGTCCAGGGGGCCGCCTTCGCCACCGGTATTCCTCCAGATCTCTACGCATTTCACCGCTACACCTGGAATTCTACCCCCCTCTACAAGACTCTAGCCTGCCAGTTTCGAATGCAGTTCCCAGGTTGAGCCCGGGGATTTCACATCCGACTTGACAGACCGCCTGCGTGCGCTTTACGCCCAGTAATTCCG
+
CCCCCGGGGGGGGGGGGGGGGGGGGGGGGGGGGGGGGGGGGGGGGGGGGGGGGGGDGGGGGGGGGGGGFGGGGGGGGGGGGGGGGGGGGGGGGGGGGGGGGGGGGGGGGGGGGGGGGGGCFGGGGGGGGGGFGGGGCGGGGGGGGGG9DFGGGFFGDFGGGGG8FFGGGGEGGDFGAFGGFFGEFFDFGGGGGG5EEGGGGGGGFGGG:DDGFGGFGFGGBGFFFFFF035>GGGAF?EG5<<FCCFBGC7
@M03364:276:000000000-BLYN8:1:1101:5090:11076 2:N:0:1
GGACTACTGGGGTTTCTAATCCTGTTTGCTCCCCACGCTTTCGAGCCTCAGCGTCAGTTACAGACCAGAGAGTCGCCTTCGCCACTGGTGTTCCTCCATATATCTACGCATTTCACCGCTACACATGGAATTCCACTCTCCTCTTCTGCACTCAAGTCTCCCAGTTTCCAATGACCCTCCCCGGTTGAGCCGGGGGCTTTCACATCAGACTTAAGAAACCGCCTGCGCTCGCTTTACGCCCAATAAATCCG
+
CCCCC<FGGGGG@FGGGGGGFGGGGGGGGGGGGGGGGGGGGGGGGGGGGGGFECGGGGCFFDGGGGGGGGGEFGGGGCGGFGGGGGGGGGGGGGGGGGGGGGCAFGGGGGGGGGGGGGGEGEFFEFFGFFCFEFGGFGGCFGGGGGGFGFFGGGGGGFGGFGGGGFGGGCEFGFE?DFE=CDGEGDEFGGDCEE5CCEGGGDGGFGGG**2=8:+;@7CC>EFF?F0),2>B353<?BGGG>?FGFF<CF<
@M03364:276:000000000-BLYN8:1:1101:15443:11086 2:N:0:1
GGACTACAAGGGTTTCTAATCCTGTTTGCTCCCCACGCTTTCGAGCCTCAGCGTCAGTTACAGACCAGAGAGCCGCCTTCGCCACTGGTGTTCCTCCATATATCTACGCATTTCACCGCTACACATGGAATTCCACTCTCCTCTTCTGCACTCAAGTCTCCCAGTTTCCAATGACCCTCCCCGGTTGAGCCGGGGGCTTTCACATCAGACTTAAGAAACCGCCTGCGCTCGCTTTACGCCCAATAAATCCG
+
CCCCCGGGGGGGGGGGGGGGGGGGGGGGGGGGGGGGGGGGGGGGGGGGGGGGGGGGGGGGGGGGGFGGGGGGGGGGGGGGGGGGGGGGGGGGGGGGGGGGGGGGGGGGGGGGGGGGGGGGGGGGGGGGEEFGGGGGGGGGGGGGFGGGGGGGGGGGFGFGGGGGGGGGGGGGG9=?FEFGGGGGGGGGGGGGGGDGGGGFDGFCA<F=DGGGGGGFGGFGEGBFFFFF@FFFGGGAF0EGGF<FGGFFGGC
@M03364:276:000000000-BLYN8:1:1101:21689:11104 2:N:0:1
GGACTACTCGGGTTTCTAATCCTGTTTGCTCCCCACGCTTTCGAGCCTCAGCGTCAGTTACAGACCAGAGAGCCGCCTTCGCCACTGGTGTTCCTCCATATATCTACGCATTTCACCGCTACACATGGAATTCCACTCTCCTCTTCTGCACTCAAGTCTCCCAGTTTCCAATGACCCTCCCCGGTTGAGCCGGGGGCTTTCACATCAGACTTAAGAAACCGCCTGCGCTCGCTTTACGCCCAATAAATCCG
+
CCCCCGGDFGGGGGGGFGGFGGGGGGGGGGGGGGFGGGGDDGGGGEEGF,FFGCGGGGCFC@ECFGGGEF,B<FEEGGCFGGGGF,FF<:,8FGCFGCFCC@EF9EBFGGGFAFBFGGGG@FGFE:9FE9FGCFGGGGGGGGGGFE9@>,@FG8FGDEFDFG?DGGGGGGGGGFGCDFGEC6CEFC6<<DBEC>EGC:CFGFGCFF8C=CC:CCG7CGGFECE?@FBA15;D375A46EGEFBF*:@:FC)
@M03364:276:000000000-BLYN8:1:1101:18472:11105 2:N:0:1
GGACTACAGGGGTATCTAATCCTGTTTGCTCCCCACGCTTTCGAGCCTCAGCGTCAGTTACAGACCAGAGAGCCGCCTTCGCCACTGGTGTTCCTCCATATATCTACGCATTTCACCGCTACACATGGAATTCCACTCTCCTCTTCTGCACTCAAGTCTCCCAGTTTCCAATGACCCTCCCCGGTTGAGCCGGGGGCTTTCACATCAGACTTAAGAAACCGCCTGCGCTCGCTTTACGCCCAATAAATCCG
+
CCCCCGGGGGGGGGGGGGGGGGGGGGGGGGGGGGGGGGGGGGGGGGGGGGGGGGGGGGGGGGGGGGGGGGGGGGGGGGGGGGGGGGGGGGGGGGGGGGGGGGGGGGGCEGGGGGGGGGGGGGGGGGGGFFFFFGGGGGGGGGGGFFGGGGGGFGGGGGFGGGGGFCAFGGGGEGGGGGGGGGGGGGGCFGFEGGGGGGFFGGGGFGDDGGGGGFGGGGGGEGFFFFFFFFFFGCGAFBGGE@?FGDF<D*1
@M03364:276:000000000-BLYN8:1:1101:3634:11137 2:N:0:1
GGACTACTGGGGTATCTAATCCTGTTTGCTCCCCACGCTTTCGAGCCTCAGCGTCAGTTACAGACCAGAGAGCCGCCTTCGCCACTGGTGTTCCTCCATATATCTACGCATTTCACCGCTACACATGGAATTCCACTCTCCTCTTCTGCACTCAAGTCTCCCAGTTTCCAATGACCCTCCCCGGTTGAGCCGGGGGCTTTCACATCAGACTTAAGAAACCGCCTGCGCTCGCTTTACGCCCAATAAATCCG
+
CCCCCGGGGGGGGGGGGGGGGGGGGGGGGGGGGGGGGGGGGGGDGGGGGGGGGGGG:FGGGGGGGGGG89FEGGGGGGGGGGGGGGFGGGGGGGGGGGGGGFGGGGGGGGGGGGGGGGGGGGGGFGGGF9FGGGGGFGGGGGGGGGGDGGGGGFG8FGGFGGGGGGGGGGGGG9FC3@DGEGBEFGEFCGGGGGGGDCCFGCGGFFFF4CFGCC7DCFGGAG>;6ABF18BEGGG)91CGG><.>CBFGGC
@M03364:276:000000000-BLYN8:1:1101:4218:11156 2:N:0:1
GGACTACTGGGGTATCTAATCCTGTTTGCTCCCCACGCTTTCGAGCCTCAGCGTCAGTTACAGACCAGCGAGCCGCCTTCGCCACTGGTGTTCCTCCATATATCTACGCATTTCACCGCTACACATGGAATTCCACTCTCCTCTTCTGCCCTCAACTCTCCCAGTTCCCAATGACCCTCCCCGGTTGAGCCGGGGGCTTTCACATCAGACTTAAGAAACCGCCTGCTCTCGCTTTGCGCCCAATAAATCCG
+
@CC@<EEGCECFGC8,C<C<F<FG-6ECD6CFDFFGGG@@FE,,<;F@@6CFCC@@:F,C<CC,FC8E,@FGGDGGG,:FEG7FCGGGFFC,C<=BBFFFBGGGCF99>:++5,,EF=EE++4E,=CF95AA?EEEEF,AE,DD=4>D,,@03,8,8@>>88DE8,,6,>3889@?F,=CCGG6FE:,@8D574*/5C:6C>77@CD47C71+11;>CCG)C)(/;(2);3)**9)9-?*>50@<F4)2*)
@M03364:276:000000000-BLYN8:1:1101:24506:11156 2:N:0:1
GGACTACAAGGGTTTCTAATCCTGTTTGCTCCCCACGCTTTCGAGCCTCAGCGTCAGTTACAGACCAGAGAGCCGCCTTCGCCACTGGTGTTCCTCCATATATCTACGCATTTCACCGCTACACATGGAATTCCACTCTCCTCTTCTGCACTCAAGTCTCCCAGTTTCCAATGACCCTCCCCGGTTGAGCCGGGGGCTTTCACATCAGACTTAAGAAACCGCCTGCGCTCGCTTTACGCCCAATAAATCCG
+
CCCCCGGGGGGGGGGGGGGGGGGGGGGGGGGGGGGGGGGGGGGGGGGGGGGGGGGGGGDGGGGGGFGGGGGGGGGGDGGGGGGEGGGGFGFEGGGDGGGGGGGGGGGGFGGGGFGFEFEGGGGGGGGGFFFGCFFGGFGGFGFGGGGGGGFFFGGGGAFGFGGGFFGGGGGGGGG=DF+AC>ECG>6FFFGEEGGGGGGFFGGGCDFGGGD>>@:FFFGGFG>@;A>FFFFF37FFFBG>EFFFGGFFGGD
@M03364:276:000000000-BLYN8:1:1101:22624:11163 2:N:0:1
GGACTACAGGGGTTTCTAATCCTGTTTGCTCCCCACGCTTTCGAGCCTCAGCGTCAGTTACAGACCAGAGAGCCGCCTTCGCCACTGGTGTTCCTCCATATATCTACGCATTTCACCGCTACACATGGAATTCCACTCTCCTCTTCTGCACTCAAGTCTCCCAGTTTCCAATGACCCTCCCCGGTTGAGCCGGGGGCTTTCACATCAGACTTAAGAAACCGCCTGCGCTCGCTTTACGCCCAATAAATCCG
+
CCCCCGGGGGGG;CFGGGGGFGGGGGGGGGGGFGGGGGGGGGGGGGGDGGGGGEFGGGGGGGGFECCFDFGGGGGDGGDGGGGGGGGGGGGCGEFGCGGGGGGFGGGGGGEFGGGEFEEGGDFFGGGGGAFGGCFCFGGFGGGGGGFGGFEGGGFGGGGAAFEFFGAFDFGGGGGGGFCEGGGGGCECGGGGGEGG=EGFGFGF8D:=FC4@;:DGGGFF:E5(=FFBBBFFCFF<6:G5:>BFGGFFFGD
@M03364:276:000000000-BLYN8:1:1101:21291:11165 2:N:0:1
GGACTACACGGGTTTCTAATCCTGTTTGCTCCCCACGCTTTCGCGCCTCAGCGTCAGTTACAGACCAGAGAGCCGCCTTCGCCACTGGTGTTCCTCCATATATCTACGCATTTCACCGCTACACATGGAATTCCACTCTCCTCTTCTGCACTCAAGTCTCCCAGTTTCCAATGACCCTCCCCGGTTGAGCCGGGGGCTTTCACATCAGACTTAAGAAACCGCCTGCGCTCGCTTTACGCCCAATAAATCCG
+
CCCCCGGGGGGGGGGGGGGGGGGGGGGGGGGGGGGGGGDGGGGGGGGGGGGGGGGGGGGGGGGGGGGGGGGGGGGGGGGGGGGGGGGGGGGGGGGGGGGGGGGGGGGGGGDFGGGGGGGGGGGGGGGGGFGGGFGGFFGGFGGGFGGGGGGGGGGGGGGGGGGGFGGGGF,DCGGGGGGGGCC6FEGGGCFGGDG5CCFCGGGGAFGGGGGGFFGGGGGC3EBDDFBD65>>C3<)=?GGGE::*CFAFF<
@M03364:276:000000000-BLYN8:1:1101:9046:11175 2:N:0:1
GGACTACCGGGGTTTCTAATCCTGTTTGCTCCCCACGCTTTCGAGCCTCAGCGTCAGTTACAGACCAGAGAGCCGCCTTCGCCACTGGTGTTCCTCCATATATCTACGCATTTCACCGCTACACATGGAATTCCACTCTCCTCTTCTGCACTCAAGTCTCCCAGTTTCCAATGACCCTCCCCGGTTGAGCCGGGGGCTTTCACATCAGACTTAAGAAACCGCCTGCGCTCGCTTTACGCCCAATACATCCG
+
CCCCCGGGGGGGGGGGGGGGGGGGGGGGGGGGGGGGGGGGGGDGFEGGGGFGGGGGGGGGGGGCGGGGFEGGGCFGGGGGGGGGGGGGGGFGGGGGGGGGGG99EFGGGGGGGGGGGGGE>FGGGGGFFEFGGGFGGGEFFGGGDGFDG8DDGFGGADDGGG8E>AEGGGGGG9EFCDDCEGGCFG5?,BF8CE>:CEFC:7EFFGFF7DCFF7CFFGGGEGFF;A6>(.0>DGFDF?GEGF2>**9<FG9
@M03364:276:000000000-BLYN8:1:1101:16190:11187 2:N:0:1
GGACTACAGGGGTATCTAATCCTGTTTGCTCCCCACGCTTTCGAGCCTCAGCGTCAGTTACAGACCAGAGAGCCGCCTTCGCCACTGGTGTTCCTCCATATATCTACGCATTTCACCGCTACACATGGAATTCCACTCTCCTCTTCTGCCCTCAAGTCTCCCAGTTTCCAATGACCCTCCCCGGTTGAGCCGGGGGCTTTCACATCAGACTTAAGAACCCGCCTGCGCTCGCTTTACGCCCAATAAATCCG
+
<ACCCGGGGFFEGDGGGGEGGGGGGGGGE@FGGF<EGGE;@FGGGGGGGGGGGGGGDGFFCFFGGCGGGG?EEFGG@BCFEGGGGGGGEFGDDFFGFFGFGGCEGGFGGGGGGFGGGGGGCFGCCAFGFGEFFGGGG8E@CFGC=EGGG,E?F?FCCFGGDFGFAE9EGGF98FG??8FGGGGDFCCC9,@?EDEEEGF6CG,+=<86628CFG7+1*353CA6(0,.,:5BGCFAF(;E5>1)C>@4DF7
@M03364:276:000000000-BLYN8:1:1101:6687:11196 2:N:0:1
GGACTACCAGGGTTTCTAATCCTGTTTGCTCCCCACGCTTTCGAGCCTCAGCGTCAGTTACAGACCAGAGAGCCGCCTTCGCCACTGGTGTTCCTCCATATATCTACGCATTTCACCGCTACACATGGAATTCCACTCTCCTCTTCTGCACTCAAGTCTCCCAGTTTCCAATGACCCTCCCCGGTTGAGCCGGGGGCTTTCACATCAGACTTAAGAAACCGCCTGCGCTCGCTTTACGCCCAATAAATCCG
+
CCCCCGGGGGGGGGGGGGGGGGGGGGGFGGGGGGGGGGGGGGDGDGGGGGGGGGGGGGGGGGGGGGGGGF8FFG7FGGGGGGGGGGGGGGGGGGGGGGGGFGGGGGGGGGGEGGGGGGGGEGGGGGGGGGGGGGGGGGGGGGGGGFG9EFFFGGGGFFGG9EFGGFGGGGGGG9EFFDGEGGDGGGE??FGGGGGGGGGGFGC7BD>=FGGGFF>::CF=5C>?;4;EFFEBGGGFF?GGGE(09C=4CF5
@M03364:276:000000000-BLYN8:1:1101:15180:11222 2:N:0:1
GGACTACCAGGGTTTCTAATCCTGTTTGCTCCCCACGCTTTCGAGCCTCAGTGTCAGTTACAGGCCAGAGAGCCGCTTTCGCCACCGGTGTTCCTCCATATATCTACGCATTTCACCGCTACACATGGAATTCCACTCTCCTCTCCTGCACTCAAGTCTACCAGTTTCCAATGCATACAATGGTTGAGCCACTGCCTTTTACACCAGCCTTAATAAACCACCTGCGCTCGCTTTACGCCCAATAAATCCGG
+
CCCCCGGGGGGGGGGGGGGGGGGGGGGGGGGGGGGGGGGGGGGGGGGGGGGGGGGGGGGGGGGGGGGGGGGGGGGGGGGGGGGGGGGGGGGGGGGGGGGGGGGGGGGGGGGGGGFFGGGGDGGGGGGGFGGGGGGGGGGGGGGGGGGGGGGGGGGGGGGGGGGGFGGGFGGGGGGGGGGGGGCFFEDDGGGGGGGGGGGGGFGGFG>*;FFGGGGGGGGGFGFFDDBDDEFFGGGFF?GEGFFFGGFFGGD
@M03364:276:000000000-BLYN8:1:1101:15966:11239 2:N:0:1
GGACTACACGGGTTTCTAATCCTGTTTGCTCCCCACGCTTTCGCGCCTCAGCGTCAGTTACAGACCAGAGAGCCGCCTTCGCCACTGGTGTTCCTCCATATATCTACGCATTTCACCGCTACACATGGAATTCCACTCTCCTCTTCTGCACTCAAGTCTCCCAGTTTCCAATGACCCTCCCCGGTTGAGCCGGGGGCTTTCACATCAGACTTAAGAAACCGCCTGCGCTCGCTTTACGCCCAATAAATCCG
+
CCCCCGGGGGGGCFGGGGGGGGGGGGGGGGGGGGGGGGGGGGGGDGGGGGGGGGGGGGGGGGGGGGGGGGGEGGCGGGGGGGGGGGGGFGGGGGGGGGGGGGGGGGGGGGGGGGGGGGGCFGGGGGGGECFFGGGGGGGGGGGGGGGGGGGGFGFGEGFGGFGGGDEGGD>FGGGGGGGCEGEDG6CGGGGGEGEGDGGGF7,=AFDGGGGGGGGG+<CGFGFFFA>D1BE>5<F<F?C:=>1>FG/):CC
@M03364:276:000000000-BLYN8:1:1101:26139:11240 2:N:0:1
GGACTACTGGGGTATCTAATCCTGTTTGCTCCCCACGCTTTCGAGCCTCAGTGTCAGTTACAGGCCAGAGAGCCGCTTTCGCCTCCGGTGTTCCTCCATATATCTACGCATTTCACCGCTACACATGGAATTCCACTCTCCTCTTCTGCACTCCAGTCTCCCAGTTTTGAGTGACCCTCCTCGGTTGAGCCGAGGGCTTTCACACCCAACTTAAAAGACCGCCTGCGCGCGCTTTACGCCCCATAATTCCG
+
CCCCCGGGGGFGGGGGGGGGGGGGGGGGGGGGGGG@@FFFGGGDFGEGGGGGGGDGGGGGGFCDGCFGGFGGGFFGEEDGGCGE7FFGEEGGGGGGGFGFFEGFFGGGGFFGFGGGE@GGGGGGGGGCFGE,4AEFAB958DFGGGGCEFFGCDCDGGGGGGGGFG,DDEGGGGGFFGFEEFGG>BECFF:>EGCED6>CGGGGA9C4CG*:DG8FFGGGEGFDDFF:6:3)1*:CF?E*>),.9>=-:77
@M03364:276:000000000-BLYN8:1:1101:27625:11256 2:N:0:1
GGACTACTCGGGTATCTAATCCTGTTTGCTCCCCACGCTTTCGCACCTGAGCGTCAGTCTTTGTCCAGGGGGCCGCCTTCGCCACCGGTATTCCTACACATCTCTACGCATTTCACCGCTACACGTGGAATTCTACCCCCCTCTACAAGACTCTAGCCAACCAGTTTCAGATGCAATTCCCAAGTTAAGCTCGGGGCTTTCACATCTGACTTAATTGACCGCCTGCGTGCGCTTTACGCCCAGTAATTCCG
+
B9CCCFGGGGEEGG?EDGGGGGCFGCGFG,CCFGFGGGGGFFGGGGGGGGGGGGGGGFFGGFGGGDGGFGGC76>F@FFBDEGE:FFGG7=@EC;,AFFGFFDFGGG7>CEGGGAFGGDG:F?E@D<:@CGGD9@A9,DFGGGFGEFDF?CDFGGAFEGGG7C8FGGDF,,7,EEFDFCGGGCFFCFCF9,:?CCECCGGFGG:+;CF+:CFDGCCGG?C>E362:9EFFB)955AFFDCE>3?7DFAF79
@M03364:276:000000000-BLYN8:1:1101:16075:11299 2:N:0:1
GGACTACTGGGGTTTCTAATCCTGTTTGCTCCCCACGCTTTCGAGCCTCAGCGTCAGTTACAGACCAGAGAGCCGCCTTCGCCACTGGTGTTCCTCCATATATCTACGCATTTCACCGCTACACATGGAATTCCACTCTCCTCTTCTGCACTCAAGTCTCCCAGTTTCCAATGACCCTCCCCGGTTGAGCCGGGGGCTTTCCCATCAGACTTAAGAAACCGCCTGCGCTCGCTTTACGCCCAATAAATCCG
+
CCCCCGGGGGGGGGGGGF<FGGGGGGGGGGGGFGGGGGGGGGGGGGGGGGGGGGGGGGGGGGGGGGGGGGGGGFGGGGFGGGGGGGGFFFFFFFGGGGGGGGDGGFGGGDGGGGFGGGGE7FFEGGGGFFGGGGGGGGGGGGFGGGGGGGGGGGGGGFGGGGGGFFGGGGGGGGGGGGFEGEGGGCE?EGGGEGGEGGGGG+,:AGFG=CCCGGG=FGF6>G:@?A@FFFFFGCF291?EGFFFGGFAFGC
@M03364:276:000000000-BLYN8:1:1101:12281:11300 2:N:0:1
GGACTACTGGGGTTTCTAATCCTGTTTGCTCCCCACGCTTTCGCGCCTCAGCGTCAGTTACAGACCAGAGAGCCGCCTTCGCCACTGGTGTTCCTCCATATATCTACGCATTTCACCGCTACACATGGAATTCCACCCTCCTCTTCTGCACTCCAGTCTCCCAGTTTTGAGTGACCCTCCTCGGTTGAGCCGAGGGCTTTCACACCCAACTTAAAAGACCGCCTGCGCGCGCTTTACGCCCAATAATTCCG
+
CCCCCGGGFFEGGGGGGGGFGGGGGGGGGGGGGGGGGGGGGGG,@BFGCGGGGGGGGEC@9,CEFGGG@FEGGGGFGGGFF@FDG<FFG8FFGGGGCG9EF9BFGGGGGGGGGGGGGGGGGGGF,EFGG@GGGAFE,B+CECGG9E,@BFGGG,=D6EC;EFFGGGG,,++@D3=3@@FG8,@8FGGGGGFE*;ED*>EGGF?E/?D4<DGG7C+1=?FC:EB;@A93:EFE5DG9F<GG55(77>?57F9
@M03364:276:000000000-BLYN8:1:1101:14139:11302 2:N:0:1
GGACTACCAGGGTTTCTAATCCTGTTTGCTCCCCACGCTTTCGAGCCTCAGCGTCAGTTACAGACCAGAGAGCCGCCTTCGCCACTGGTGTTCCTCCATATATCTACGCATTTCACCGCTACACATGGAATTCCACTCTCCTCTTCTGCACTCAAGTCTCCAGTTTCCAATGACCCTCCCCGGTTGAGCCGGGGGCTTTCACATCAGACTTAAGAAACCGCCTGCGCTCGCTTTACGCCCAATAAATCCGG
+
CCCCCGFGGGGGGGG<FFEFFDGGGGGGGGGGGEFGGGGGGFG@FFEFGGGGGGGGGGGGGGGGGGGGCFGGGGGGGGGGGGCFGGGCCFFGBCFGGGGGGGFGGGGGGGEDGFFGFGGGGGGGFFGFB5CFAFGGCGFFEGGGGGCFCFGGG8ECFFFGGGD@FFGFDDDFFG8F81@EEGGEEGG,C8>CCEC5EFCGFGECFFG489CCCCCFCFGGF558@D>B@FEDFCGB:?GED5:F*:7>*91
@M03364:276:000000000-BLYN8:1:1101:20439:11306 2:N:0:1
GGACTACTGGGGTTTCTAATCCTGTTTGCTCCCCACGCTTTCGCACCTGAGCGTCAGTCTTCGTCCAGGGGGCCGCCTTCGCCACCGGTATTCCTCCAGATCTCTACGCATTTCACCGCTACACCTGGAATTCCACCCCCCTCTACGAGACTCAAGCCTGCCAGTTTCAAATGCAGTTCCCGGCTTGAGCCCGGGGATTTCACATCTGCCTTAACAGACCGCCTGCGTTCGCTTTACGCCCAGTAATCCCC
+
C@ACBFGECFFGFEEGG9@EFGGGGFFFGGGG<FFCEGGFGGGGGDGFCFGGEGEGGGGAFGGEGFFFFDGCGGGGGGEFGGGGGGE>FGGDGGGGGG89AEEFEGGGG>EGGGGGGGGGGG9,>BDAFF<EEFGGGGGGGGGGFE8B@EGGGGGG@FGGGGGGFA,>;BF9:EGG;=D>DGD*=C=F,:ECEGGE*3*0;CFGFGF=+06:CCDFC<CE5EB(2510(0).*1*6*3EEGBBF=7=)*9/
@M03364:276:000000000-BLYN8:1:1101:9076:11344 2:N:0:1
GGACTCAAGGGTTTCTAATCCTGTTTGCTCCCCACGCTTTCGAGCCTCAGCGTCAGTTACAGACCAGAGAGCCGCCTTCGCCACTGGTGTTCCTCCATATATCTACGCATTTCACCGCTACACATGGAATTCCACTCTCCTCTTCTGCACTCAAGTCTCCCAGTTTCCAATGACCCTCCCCGGTTGAGCCGGGGGCTTTCACATCAGACTTAAGAAACCGCCTGCGCTCGCTTTACGCCCAATAAATCCGG
+
CCCCCGGGGGGGGGGGGGGGGGGGGFFGGGFGGGGGGGGGGGGGGGGGGGGGGGGGGGGGGGGFFGGGGGGGGCGG@FFDGGGGGGGGGGFFGFGGGGGGDEFGGFCDGEGGGGGGGDDEFFGGFFCACEFFCGGFGFGGGGGDEF9EGGEDGGGGG;DFGGGGGGGGGGCFFFGF@DEGGGDEFGCFGGG>:CEEGGGGGGGGFG=FFGGF8=DFGGG5;E51=EF3(8>8CFGB5?EGGFFFGGFFGG9
@M03364:276:000000000-BLYN8:1:1101:5934:11364 2:N:0:1
GGACTACCAGGGTTTCTAATCCTGTTTGCTACCCACGCTTTCGCGCTTTAGCGTCAGTATCTGTCCAGTAAGCTGGCTTCCCCATCGGCATTCCTACAAATATCTACGAATTTCACCTCTACACTTGTAGTTCCGCTTACCTCTCCAGTACTCTAGTCATACAGTTTCCAACGCAATACAGAGTTGAGCCCTGCATTTTCACCTCAGACTTTTATCACCACCTAGAGGCGTTTTACGCCCAATGAATCAGG
+
CCC?CGFGFF7FGFGCDCDFGGFGGGGCEFFGGFFBEFGGGGD@F7@,,<C,8C7CBC@6EEF<,,CEEGCFCFG?,EFFFFGGGGGD7+@FEFDC=<E<?DAFA?,ABFGCCFDE?FFF9<=<E9,C,5C,CC8BCEECG8,+9,,@E;9DGGC=6,>@,E?FEC=DGFGGG++6@A?9EFGGAA:8,,6@@C8@CGFCC72;FCFDDF?++2++2?6?F>6@E**3)9**3328A?E*5)5)+1+*+4;
@M03364:276:000000000-BLYN8:1:1101:24183:11364 2:N:0:1
GGACTACCAGGGTTTCTAATCCTGTTTGCTCCCCACGCTTTCGCACCTGAGCGTCAGTCTTCGTCCAGGGGGCCGCCTTCGCCACCGGTATTCCTCCAGATCTCTACGCATTTCACCGCTACACCTGGAATTCTACCCCCCTCTACGAGACTCTAGCTTGCCAGTTTCAACTGCAGTTCCCAGGTTTAGCCCGGGGATTTCACATCTGACTTAACAAACCGCCTGCGTGCGCTTTACGCCCAGTAATTCC
+
CCCCCGGAFGGGGFGGGFGGGGGGGGGGGGGFFGGGDGGGGGGEGGGFG@FGGFFFGGGGGFGGGECFFGGGGGGGFGGGCCEGGEGDGGGGGGGGGGFFGGGGFGGGGGDEGGGFG7FE7F=F8?FFD@FFFGGFC8=FE68D=DG6BCE?FC=A99;,@87,@=;EFC3;CC7@EFGC?DD5FE,1=;?CGGGG*;BFGGF+;C7+:@C@D7>7*7CF3=8<2;(0-8:DG5<6?1E?E)4?727:D7
@M03364:276:000000000-BLYN8:1:1101:14738:11371 2:N:0:1
GGACTACAGGGGTATCTAATCCTGTTTGCTCCCCACGCTTTCGCACCTGAGCGTCAGTCTTCGTCCAGGGGGCCGCCTTCGCCACCGGTATTCCTCCAGATCTCTACGCATTTCACCGCTACACCTGGAATTCTACCCCCCTCTACGAGACTCAAGCTTGCCAGTTTCAAATGCAGTTCCCAGGTTGAGCCCGGGGATTTCACATCTGACTTAACAAACCGCCTGCGTGCGCTTTACGCCCAGTAATTCCG
+
CCCCCGGGGGGGGGGGGGGGGGGGGGGGGGGGGGGGGGGGGGGGGGGGGGGGGGGGGGGEFGGGGGGGGGGGGGGGGGGGGGGGGGGGGDGGGGCGFGGGDGGGGGGGGGGGGGGGGGGGEGGGGEGGGGGGGGGGGCGGGGGGGGG>CEEF88DGGGGFGGGGGGGGGGGGGGGGGGGGCFGGGGCGGGGGGGGGEEF6@FFFAFCGGGGGF7DFFGGGAE>@?F>B())7>*7)125CGF:FG7=5?D*
@M03364:276:000000000-BLYN8:1:1101:21478:11372 2:N:0:1
GGACTACAGGGGTATCTAATCCTGTTTGCTCCCCACGCTTTCGAGCCTCAGCGTCAGTTACAGACCAGAGAGCCGCCTTCGCCACTGGTGTTCCTCCATATATCTACGCATTTCACCGCTACACATGGAATTCCACTCTCCTCTTCTGCACTCAAGTCTCCCAGTTTCCAATGACCCTCCCCGGTTGAGCCGGGGGCTTTCACATCAGACTTAAGAAACCGCCTGCGCTCGCTTTACGCCCAATAAATCCG
+
CCCCCGGGGGGGGGGGGGGGGGGGGGGGGGGGGGGGGGGGGGGGGGGGGGGGGGGGGGGGGGGGGGGGGGFGGGGGGGGGGGGGGGGGGGGGGGGGGGGGGGGGGGGGGGGGGGFFGGGGGGGGGGGFFGGGGGGGFGGGGGGGGGGGGGGGGGGGEGGGGGGGEDGGGGGGGFFGFGGGGGGCFGGGFGGG>EEDDEFFFFGG8CFCDFGFCGGGGGGGFGEFFFFFFEFFGG3AF?GGGE?F4FF)C<5
@M03364:276:000000000-BLYN8:1:1101:18966:11373 2:N:0:1
GGACTACACGGGTATCTAATCCTGTTTGCTCCCCACGCTTTCGAGCCTCAGCGTCAGTTACAGACCAGAGAGCCGCCTTCGCCACTGGTGTTCCTCCATATATCTACGCATTTCACCGCTACACATGGAATTCCACTCTCCTCTTCTGCACTCAAGTCTCCCAGTTTCCAATGACCCTCCCCGGTTGAGCCGGGGGCTTTCACATCAGACTTAAGCAACCGCCTGCGCTCGCTTTACGCCCAATAAATCCG
+
CCCCCGEFGGGCGGCFGGGGGGGGGGGGFGGGGGGGGGGGDGGGGGEFGGGGGGGDGGGGGGGGGGGGG?EFFGGGG@FGGGEGGGFFEDFGGGGGGGGGGGFGCF<=BFEGFFGGGGC?FFFGGGGGFFGGDEGGGGDFFFFGGGGGGA@DFGG8DFFFGFDD=E,E:DCFGGGGF=@EGGGGGDECFGCE5@C5?EG67::DF4:=FD<DGFF+;4*A>G>8?F>DBDEBG*CAFFGCGE1)*:@4CD7
@M03364:276:000000000-BLYN8:1:1101:7761:11379 2:N:0:1
GGACTACTGGGGTTTCTAATCCTGTTTGCTCCCCACGCTTTCGCGCCTCAGCGTCAGTTACAGACCAGAGAGCCGCCGTCGCCACTGGTGTTACTCCATATATCTACGGATTTCACCGCTACACATGGAATTCCCCCCTCCTCTTCTGCACTCCACTCTCCCGGTGTTGAGTGACCCTCCTCGGTGGAGCGGAGGGCTTTCACACCCAACTTAAAAGACCGCCTGCGTTCGCTGTACGCCCCAGAATTCCC
+
ABC9@<F9EF8@6@;E,6C<@,CE9EFCFEC;CF<@FD7BD9F,@@F7FGGF:F@E7FEFC9A,6DF@@<FFDC77F=>=FEEE:<F<,4C49:4BFA559@@E,9,9++8B5CEC9CCEFC:E,,5,,EAEF9,,++@>EFFD,>3@DDG+,7E,36,@:8+@3+@CCA6D,,,,4,@C83>C>***C8*4*/::**36+3++)*:/15C+;+;++/C=:*)(-04)())01*/)14*?5)()***)0**
@M03364:276:000000000-BLYN8:1:1101:11147:11381 2:N:0:1
GGACTACAGGGGTATCTAATCCTGTTTGCTCCCCACGCTTTCGAGCCTCAGCGTCAGTTACAGACCAGAGAGCCGCCTTCGCCACTGGTGTTCCTCCATATATCTACGCATTTCACCGCTACACATGGAATTCCACTCTCCTCTTCTGCACTCAAGTCTCCCAGTTTCCAATGACCCTCCCCGGTTGAGCCGGGGGCTTTCACATCAGACTTAAGAAACCGCCTGCGCGCGCTTTACGCCCAATAAATCCG
+
CCCCCGGGGGGGGGGGGGGGGGGGGGGGGGGGGGGGGGGGGGGGGGGGGGGFGGGGGGGFGGGGGGGGGGGGGGGGGGGGGGGGGGGGGGGGGFGGGGGGGGGGFGGGGGCGGGGGGGGGGGGGGGGGFFFGFGGGGGGGGGGGGGGGGG8DFGGGGGGFGEGDFGGGGGGGGGGFFGGGGEGGGCEDEF?EGGGGGEGGGGGGFFDFG;FCGGFGGF6CBG3;DF>)(:>3CCD29:CECD6FFFFBFFD
@M03364:276:000000000-BLYN8:1:1101:22225:11396 2:N:0:1
GGACTACTAGGGTTTCTAATCCTGTTTGCTCCCCACGCTTTCGCACCTGAGCGTCAGTCTTCGTCCAGGGGGCCGCCTTCGCCACCGGTATTCCTCCAGATCTCTACGCATTTCACCGCTACACCTGGAATTCTACCCCCCTCTACGAGACTCAAGCTTGCCAGTTTCAAATGCAGTTCCCAGGTTGAGCCCGGGGATTTCACATCTGACTTAACAAACCGCCTGCGTGCGCTTTACGCCCAGTAATTCCC
+
CCCCCGGGGGGGGGGGGGGGGGGGGGGGGFGGGGFGGGGGGGGGGGGGGGGGGGGGGGGGGGGGGGGGGGGEGGGGGGGGGGGGGDFGGG7FGGGGGGGGGGGGGGGGGGGGFGGGGGGG7>EGGGGGGGGGGGGFFD6FGGGGFFGEEDEFGGGGGGGFFGGGGGCFCF,DGCEGGGGCFFFGGGGGGFFGCEGGE8FF>+4:F6+;@GGGGGGGGGGGDEFF6;6@1>5)7/C4@?C:>509>7*-0:*
@M03364:276:000000000-BLYN8:1:1101:11139:11443 2:N:0:1
GGACTACCCGGGTTTCTAATCCTGTTTGCTCCCCACGCTTTCGCACCTGAGCGTCAGTCTTCGTCCAGGGGGCCGCCTTCGCCACCGGTATTCCTCCAGATCTCTACGCATTTCACCGCTCCACCTGGAATTCTACCCCCCTCTACGAGACTCAAGCTGACCATTATCAGATGCAGTTCCCAGGTTGAGCCCGGGGATTTCACATCTGACTTAATCAACCGCCTGCGTGCGCTTTACGCCCAGTAATTCCG
+
CB-ACGGGGGGGGGGGGGGGGGGFGGGGGGGGGGGGGGGGGGGGGGGGCFFGEGGG>FGGGGGGGGGGGGGGGGGGGGGGGGGGGGGGGGGGGGGGGGGFGGGGGFGDGGGGGGFGGCFG+==FFGGFGGGGGGFGGCEGGEGF9@FGD++=EG7EFF6,7DF,@,;FFCC?,DFFCF7DFF?8FGGGGGGGD:5C=EDFGGGGFGFF7FGFFFGFCCFGBE566F>E6@EFGDGFF?G5CD:@>:B>GC9
@M03364:276:000000000-BLYN8:1:1101:27153:11478 2:N:0:1
GGACTACAAGGGTTTCTAATCCTGTTTGCTCCCCACGCTTTCGCACCTGAGCGTCAGTCTTCGTCCAGGGGGCCGCCTTCGCCACCGGTATTCCTCCAGATCTCTACGCATTTCACCGCTACACCTGGAATTCTACCCCCCTCTACGAGACTCAAGCTGACCAGTATCAGATGCAGTTCCCAGGTTGAGCCCGGGGATTTCACATCTGACTTAATCAACCGCCTGCGTGCGCTTTACTCCCAGTAATTCCG
+
CCCCCGGGFGGGGGFGGDFFAFFFGGGCFGGGGGGGGEBFCFG@FC@BFGGGGGGG@CFGGGGGG>EFGG7FGGGCFFEGGG,CCFGGGGGGGFF9FFFAEGGCCFCF@FE>FGGGF:FEGGGGFGGGGGG:BDFFGF?:=EGFFFGGGEGFGGGCGGGEC@EFGCBAFFFGGFAAF,>ECEFFG>CC?7DFEDC=EB60:DCCFC:;7+:C1;+:FCCFDGFDD43BFB5>1CC>?)+0:<:FGGF)?>9
@M03364:276:000000000-BLYN8:1:1101:8280:11488 2:N:0:1
GGACTACAAGGGTTTCTAATCCTGTTTGCTCCCCACGCTTTCGAGCCTCAGCGTCAGTTACAGACCAGAGAGCCGCCTTCGCCACTGGTGTTCCTCCATATATCTACGCATTTCACCGCTACACATGGAGTTCCACTGTCCTCTTCTGCACTCAAGTTTCCCAGTTTCCGATGCACTTCTTCGGTTGAGCCGAAGGCTTTCACATCAGACTTAAGAAACCGCCTGCGCTCGCTTTACGCCCAATAAATCCG
+
CCCCCGFGGGGGGGGGGGGGGGGGGGGGGGGGGGGGGGGGGGGGGCFGGGGGGGGGGGGGGGGGGGGGGGGGGGGGGGGGGGGGGGGGGGGGGGGGGGGGGGGGGGGGGGGGGCFGGGGDGGFGGGGGDGGGGGGGGGGGGGGGGGGGGGGGGGGGGGGCGGG?GGGGGGEEGGGGGGGGGGGCGGGGGGGGGEEGCEFGGGGGFGGGGGGGGGG7C*<FB7BDFFFFBEFDGGGFF2CEGFFFGGFFFG:
@M03364:276:000000000-BLYN8:1:1101:16920:11499 2:N:0:1
GGACTACTCGGGTTTCTAATCCTGTTTGCTCCCCACGCTTTCGAGCCTCAGCGTCAGTTACAGACCAGAGAGCCGCCTTCGCCACTGGTGTTCCTCCATATATCTACGCATTTCACCGCTACACATGGAATTCCACTCTCCTCTTCTGCACTCAAGTCTCCCAGTTTCCAATGACCCTCCCCGGTTGAGCCGGGGGCTTTCACATCAGACTTAAGAAACCGCCTGCGCTCGCTTTACGCCCAATAAATCCG
+
CCCCCGGGGGGGGGGGGGGGGGGGGGGGGGGGGGGGGGGGGGGGGGGGGGGGGGGGGGGGGGGGGGGGGGGGGGGGGGGGGGGGGGGGGGGGGGGGGGGGGGGGGGGFGGGGGGGGGGGGGGGGGGGGFFGGGGGGGGGGGGGGGGG,>FGFDFGGFGGGGGFGGGGGCFFGGGGGGGCGEGGDGGGGCGGGCEGGGGG?DFGGFGGC88CFGGGFFGGGFGFFFFB:7A>;CFFFF?GGGFFFFFFFGF<
@M03364:276:000000000-BLYN8:1:1101:10706:11512 2:N:0:1
GGACTACACGGGTTTCTAATCCTGTTTGCTCCCCACGCTTTCGAGCCTCAGCGTCAGTTACAGACCAGAGAGCCGCCTTCGCCACTGGTGTTCCTCCATATATCTACGCATTTCACCGCTACACATGGAATTCCACTCTCCTCTTCTGCACTCAAGTCTCCCAGTTTCCAATGACCCTCCCCGGTTGAGCCGGGGGCTTTCACATCAGACTTAAGAAACCGCCTGCGCTCGCTTTACGCCCAATAAATCCG
+
CCCCCGGGGGGGGGGGGGGGGGGGGGGGGGGGGGGGGGGGGGGGGGGGGGGGGGGGGGGGGGGGGGGGGGGGGGGGGGGGGGGGGGGGGGGGGGGGGGGGGGGGGGGGGGGGGGGGGFGGGGGGGGGGGFGGGGGGGGGGGGGGGGGGGGGGGGGGGGGGGGGGGGFGGGGGGGGGCFGGDEGGGGGGGGGGGGGGGGGGGFGGFFGGFGFFGFGGGF9C>EE<DFBF9EE@DFF)13A:CB:@FGFB>CC
@M03364:276:000000000-BLYN8:1:1101:17151:11521 2:N:0:1
GGACTACTCGGGTATCTAATCCTGTTTGCTCCCCACGCTTTCGAGCCTCAGTGTCAGTTACAGGCCAGAGAGCCGCTTTCGCCACCGGTGTTCCTCCATATATCTACGCATTTCACCGCTACACATGGAATTCCACTCTCCTCTCCTGCACTAAAGTCTACCAGTTTCCAATGCATACAATGGTTGAGCCACTGCCTTTTACACCAGACTTAATAAACCACCTGCGCTCGCTTTACGCCCAATAAATCCGG
+
CCCCCGGGGGGGGGGGGGGGGGGGGGGFGGGGGGGGGGGGGGGGGGGGGGGGGGGGGGGGGGGGGGGGGGGGGGDGGGGGGGGGFGCGGGGGGGGGGGGGGGGGGGGGGGGGGGGGGGGGGGGFFGGGFGGGGGGGGGGGGEGGGGGGGGGG,@FF9EFGFCCFFFGGGGGGGGGGGGGGGGFAFGGGFGGGGGGGGGGGGGGGFGFFC5@FCFGGGG?CF5A4>@9>4/8?GGGFF9E:C55ACGF?GG>
@M03364:276:000000000-BLYN8:1:1101:21956:11521 2:N:0:1
GGACTACTGGGGTATCTAATCCTGTTTGCTCCCCATGCTTTCGAGCCTCAGCGTCAGTTACAGGCCAGAGAGCCGCCTTCGCCACTGGTGTTCCTCCATATATCTACGCATTTCACCGCTCCACCTGGAATTCCACTCTCCTCTTCTGCACTCAAGTCTCCCAGTTTCCAATGACCCTCCCCGGTTGAGCCCGGGGCTTTCCCATCAGACTTAAACAGCCGCCTGCGCCCGCTTTACGCCCAATAAATCCG
+
CCCCC@FG9FGGC;EFG9FEFGFFGCF@EGGGGD@,CFGGGGE8C@FFGFGDGGGCCFF9CE9,CBFFG<,CG@FGFCFG7FGGC,CFF8FB<FEFEE,CFC,FF<E<=BBC@FCFFGGG77F<,AE@FCF@F<@E;@=F8=EF9>47,@E8=,>@@,>@CDD8F,@EE;EGCFF8,=+@@B8+8@@6CE6++3@CEGGFF:9D8**3*;9BFC+*+*4C>EE>5A;)(:)=3CFC6;GCED0;C*=>CF/
@M03364:276:000000000-BLYN8:1:1101:22770:11523 2:N:0:1
GGACTACAGGGGTTTCTAATCCTGTTTGCTCCCCACGCTTTCGAGCCTCAGCGTCAGTTACAGACCAGAGAGCCGCCTTCGCCACTGGTGTTCCTCCATATATCTACGCATTTCACCGCTACACATGGAATTCCACTCTCCTCTTCTGCACTCAAGTCTCCCAGTTTCCAATGACCCTCCCCGGTTGAGCCGGGGGCTTTCACATCAGACTTAAGAAACCGCCTGCGCTCGCTTTACGCCCAATAAATCCG
+
CCCCCGGGGGGGFGGGGGGGGGGGGGGGGGGGGGGGGGGGGGGGGGGGGGGFGGGGGGGGGGGGGGGGGGGGGGGGGGGGGGGGGGGGGGGGGGGGGGGGGGGGGGGGGGGDFGGGGGGGGGGGGGGGFFFFFGGGGGGGGGGGGGGGGGGGGGGGEC,EEFFGGFDFGGGGGGGGGGGDEGGDGGGGGGGGDGGGGGFFGFGG=DGFGGCGCC+CCFGGDGFF?F9B0>>EG59AF08CGDBFGGFFDF9
@M03364:276:000000000-BLYN8:1:1101:5969:11547 2:N:0:1
GGACTACAAGGGTTTCTAATCCTGTTTGCTCCCCACGCTTTCGAGCCTCAGCGTCAGTTACAGACCAGAGAGCCGCCTTCGCCACTGGTGTTCCTCCATATATCTACGCATTTCACCGCTACACATGGAATTCCACTCTCCTCTTCTGCACTCAAGTCTCCCAGTTTCCAATGACCCTCCCCGGTTGAGCCGGGGGCTTTCACATCAGACTTAAGAAACCGCCTGCGCTCGCTTTACGCCCAATAAATCCG
+
CCCCCGGGGGGGGGGGGGGGGGGGGGGGGGGDGGGDEGEGGGGFGGGGGGGGGGGGDGFFGGGDGGGGGGGGGGGGGGGGGEGGGGGGGGGGGGGAFFGGFEGFGGFGCEGGGGGGGGGGGGBFGGGGF:AFFGGGGGGGGGGFFGGGGGFGGFGGGFGGGGGGFDGGGFGGGGGGGGGGEDGGG>EFGGGGGGGGGGFGGGGGF4:FDD4CD>CFFFE6;E:1;5;325=BGGGAFFGGG@2>DGFBG49
@M03364:276:000000000-BLYN8:1:1101:14656:11596 2:N:0:1
GGACTACTGGGGTTTCTAATCCTGTTTGCTCCCCACGCTTTCGAGCCTCAGCGTCAGTTACAGACCAGAGAGCCGCCTTCGCCACTGGTGTTCCTCCATATATCTACGCATTTCACCGCTACACATGGAATTCCACTCTCCTCTTCTGCACTCAAGTCTCCCAGTTTCCAATGACCCTCCCCGGTTGAGCCGGGGGCTTTCACATCAGACTTAAGAAACCGCCTGCGCTCGCTTTACGCCCAATAAATCCG
+
CCCCCGGGGGGGGGGGGGGGGGGGGGGGGGGGGGGGGGGGGGGGGGGGGGGGGGGGGGGGGGGGGGGGGGGGGGGGGGGGGGGGGGGGGGGGGGGGGGGGGGGGGGGFGGCGGGGGGGGGGGGGGGGGEEAEAFFGGGGGGGGGFGGGGGGGGGG8=EFGGFFFFFGGGGGGGGGGGGGGDGGGGGG6CFGGCGGGGGGGGGGFADGFGGGG77C7CFGG>GF@FFFDBFF@3CFAFBGGGD:FGG=:CG<
@M03364:276:000000000-BLYN8:1:1101:23504:11615 2:N:0:1
GGACTACTGGGGTTTCTAATCCTGTTTGCTCCCCACGCTTTCGCACCTGAGCGTCAGTCTTCGTCCAGGGGGCCGCCTTCGCCACCGGTATTCCTCCAGATCTCTACGCATTTCACCGCTACACCTGGAATTCTACCCCCCTCTACGAGACTCAAGCCTGCCAGTTTCGGATGCAGTTCCCGGGTTGAGCCCGGGGATTTCACATCCGACTTGACAGACCGCCGGCGTGCGCTTTACGCCCAGTAACTCCG
+
CCCCCGGGGGF7FFDGGGGGGGGGEFFGGGGFGGGGGGGGGGGGDFGFF<FFGGDGEFFFFGGGGGGGFF7:CFGDEGGGG7FCFFGEGFGFFGAFCFCFD<EFGGGGCCCGAFFF9FFGGGGFFGF8>AFFFGC;CD8:E>BFFGG+8EGG??FFFB6FC,,@:@C3*>4>:>9CGFGGCCEGGGCCFC?F55CG5**2:>++8C*:573D70>CF*:73=:((0279;35><<494*C*)(/:7*)221
@M03364:276:000000000-BLYN8:1:1101:25035:11641 2:N:0:1
GGACTACAGGGGTTTCTAATCCTGTTTGCTCCCCACGCTTTCGAGCCTCAGTGTCAGTTACAGGCCAGAGAGCCGCTTTCGCCACCGGTGTTCCTCCATATATCTACGCATTTCACCGCTACACATGGAATTCCACTCTCCTCTCCTGCACTCAAGTCTACCAGTTTCCAATGCATACAATGGTTGAGCCACTGCCTTTTACACCAGACTTAATAAACCACCTGCGCTCGCTTTACGCCCAATAAATCCGG
+
CCCCCGGGGGGGGGGGGGGGGGGGGGGGGGGGGGGGGGGGGGGGGGGGGGGGGGGGGGGGGGCFFGGGGGGGGGGGGGGGGGGGGGCGGGGGGGGGGGGGGGGGGGGGGGGGGGGGDGGGGGGGGGGGFFGGGGGGGGGGGGFGGDGGGGGGGGGFGFGGGGGGFFGGGGGFFGGGGFDGGGFGF>FCFGGGGGGGGGGGGGGGFG7?FGGFDGGDGG?E>EFF=D95@F:):CFEFFEEEFF;DGFFCDD
@M03364:276:000000000-BLYN8:1:1101:2244:11667 2:N:0:1
GGACTACCGGGGTTTCTAATCCTGTTTGCTCCCCACGCTTTCGAGCCTCAGCGTCAGTTACAGACCAGAGAGCCGCCTTCGCCACTGGTGTTCCTCCATATATCTACGCATTTCACCGCTACACATGGAATTCCACTCTCCTCTTCTGCACTCAAGTCTCCCAGTTTCCAATGACCCTCCCCGGTTGAGCCGGGGGCTTTCACATCAGACTTAAGAAACCGCCTGCGCTCGCTTTACGCCCAATAAATCCG
+
CCCCCGGGGGGGGGGGGGGGGGGGGGGGFGGGGGGGGGGGGGGGGGDGGGGGGGGGG@FFFGGFEGGGFGFGGGGGFGGGGGGGGGG8FGGGGGGGGGGGGGGEGGGGGGGGGGGGGDGGFGGGGGGGFAFGGFGCGGGGGGFFGFDGFGGGGGGGGG9DGGGGGGGGFGGGGFDCDEFGGGGG:CEEGGGGEGGGGGGGGGGFCFGFG;CCFGGGGGGGFGFF6ABB>EFBGGFAF<;CEB0>DFFFGCD
@M03364:276:000000000-BLYN8:1:1101:10232:11670 2:N:0:1
GGACTACTGGGGTTTCTAATCCTGTTTGCTCCCCACGCTTTCGTCCCTGAGCGTCAGTGTACATCCAGTAAATTGCCTTCGCCATTGGTGTTCTTCCTAATATCTACGCATTCCACCGCTTCACTAAGAATTCCATTTACCTCTATGTAACTCTAGTTTGCTAGTATCCAAAGCGGGCTGAGGTTGAGCCTCAGGCTTTAACTCTAGACTTAACAAACCGCCTACGAACGCTTTACGCCCAATAATTCCGG
+
CCCCCGGGGGGGGEGGGGGGGGGGGGGGGGGGGGGGGGEGGEFGGGGGGCFGGGGGGGGGGGGGGGGGFGGGFGGGGFDFGGGG7@FFGGGGGGGGGGGFGGGGGGGGGGGGGGGGGGGGEGGGFGGAEFDGDGGGGGGGCGGFGGGGGFGGGGGGFGGGFGFGGFAFGGGGGFGDEGGG8BFDCC?DFGGGGFGF6CFFGGGGFC+??D@C++;CGGGGFGFAB4>AAFBDDCG4?@>EEA1A7:7CDD:
@M03364:276:000000000-BLYN8:1:1101:10879:11693 2:N:0:1
GGACTACCCGGGTATCTAATCCTGTTTGCTCCCCACGCTTTCGAGCCTCAGCGTCAGTTACAGACCAGAGAGCCGCCTTCGCCACTGGTGTTCCTCCATATATCTACGCATTTCACCGCTACACATGGAATTCCACTCTCCTCTTCTGCACTCAAGTCTCCCAGTTTCCAATGACCCTCCCCGGTTGAGCCGGGGGCTTTCACATCAGACTTAAGAAACCGCCTGCGCTCGCTTTACGCCCAATAAAGCCG
+
CCCCCGGGGGGGGGGGGGGGGGGGGGGGGGGGGFGGFGGGGGGGGGGGGGGGEGGGGGGGGGGGGGGGGG?FGGGGGGGGGGCFGGGGGGGGGGGGFFGGGFGGFEFGGGGGGGGGGGGGGEGGGGGGFFEFGDFGGGGGGFFGGEGFEFFFFFC=EFFGGGFFGGGGGGEDEGGFGGGGGGGGEGGFGGGGDEEEGGGGCD,=CDFDGGGDCGGD@CGFFGFFDFBA()<DG<F<FFG5E>1FGG?):79
@M03364:276:000000000-BLYN8:1:1101:11968:11707 2:N:0:1
GGACTACAGGGGTATCTAATCCTGTTTGCTCCCCACGCTTTCGAGCCTCAGCGTCAGTTACAGACCAGAGAGCCGCCTTCGCCACTGGTGTTCCTCCATATATCTACGCATTTCACCGCTACACATGGAATTCCACTCTCCTCTTCTGCACTCAAGTCTCCCAGTTTCCAATGACCCTCCCCGGTTGAGCCGGGGGCTTTCACATCAGACTTAAGAAACCACCTGCGCTCGCTTTACGCCCAATAAATCCG
+
CCCCCGGGGGGGGGGGGGGGGGGGGGGGGGGGGGGGGGGGGGGGGGGGGGGGGGGGGGGGGGGGGGGGGGGGGGGGGGGGGGGGGGGGGGGGFGGGGGGGGGGGGGGGG7FGGGGGGGDGGGGGGGGGGGGGGGFG;FFGGGGGGFFGGGFGGGGGGCCGGGGGGGGGGGGGGGGGGGGGGBEGFGGFCGGGDGEDGGGGGGC+88DGFFGGGDFFGGGGFG>;;FFB6>AEGFGFFBGDC@0:GGF>D<7
@M03364:276:000000000-BLYN8:1:1101:15511:11754 2:N:0:1
GGACTACCGGGGTATCTAATCCTGTTTGCTCCCCACGCTTTCGCACCTGAGCGTCAGTCTTCGTCCAGGGGGCCGCCTTCGCCACCGGTATTCCTCCAGATCTCTACGCATTTCACCGCTACACCTGGAATTCTACCCCCCTCTACGAGACTCAAGCTTGCCAGTTTCAAATGCAGTTCCCAGGTTGAGCCCGGGGATTTCACATCTGACTTAACAAACCGCCTGCGTGCGCTTTACGCCCAGTAATTCCG
+
CCCCCFGFGGGGGDGGGGFGGFGGEEDGGGGGFEFEGGGGGFGGGGGGGGGGGGGGGGGGGGGGGGDGGGGGGGGGGGGGGD7CGGEGGCGGGFGFFDGGFGGA=@FDGGCEGG9E<CFGDFFFFGGGFGGGFFFF=@DFGDGGGGEGGGGGGFFCFFGGGC<BFGGGGGGGFEE?FDFGCCFFFCGGCFB;?*85CB9CFDGGFGGCFCFFD+:@GFGGFGE6<@05(7:>C75<F05CC3,?**=):C7
@M03364:276:000000000-BLYN8:1:1101:14917:11761 2:N:0:1
GGACTACTGGGGTTTCTAATCCTGTTTGCTCCCCACGCTTTCGAGCCTCAGCGTCAGTTACAGACCAGAGAGCCGCCTTCGCCACTGGTGTTCCTCCATATATCTACGCATTTCACCGCTACACATGGAATTCCACCCTCCTCTTCTGCACTCAAGTCTCCCAGTTTCCAATGACCCTCCCCGGTTGAGCCGGGGGCTTTCACATCAGACTTAAGAAACCGCCTGCGCTCGCTTTACGCCCAATAAATCCG
+
CCCCCGGGGGGGFGGGGGGGFFFGGGGGGGGGGGGGGGGGFGFFFGGGGGGGGGGFGFAFFFGGGG<FEFGGF8:FGGGF7FFGGGGGGGFGGF9FGGGGGGGGGGGFGDG@FGGGDGGGGEFGFFC8FFDECFFF,@=CEDEGCFA=F8EDGGFF;,,63D8D<;=D:;,EDA9,==FGEEEGG8CF?FFGD:CEEEG,+=C7FCC*;DF>:++;>*=FFDE@;FBE0=5@DF<4FBGGC:0;C79<GG9
@M03364:276:000000000-BLYN8:1:1101:3681:11774 2:N:0:1
GGACTACCGGGGTATCTAATCCTGTTTGCTCCCCACGCTTTCGAGCCTCAGCGTCAGTTACAGACCAGAGAGCCGCCTTCGCCACTGGTGTTCCTCCATATATCTACGCATTTCACCGCTACACATGGAATTCCACTCTCCTCTTCTGCACTCAAGTCTCCCAGTTTCCAATGACCCTCCCCGGTTGAGCCGGGGGCTTTCACATCAGACTTAAGAAACCGCCTGCGCTCGCTTTACGCCCAATAAATCCG
+
CCCCCGFGGGGGGGFGGGGGGGGGFGGGGGGGGGGGGGGGFGGGGGGGGGGGGGGGGGGGGGGGGGGGGFGGGGGGGGGGGEGFFGGGGGGGGGGGGGFGGFFGGGGFGFGBFFGGGGGGGGGGGGGGEFFGCFEECFFGGAFGGGGFFGCFGGGGGFFGFGGGGGFFGGGGFFFFGFGDGGGGGGGGGGGGGGGGGGGGGGGGFGGGGGGFGGCFDFGGFGFFDABF0)8B3CCA7?GGDE:>FDFAGCC
@M03364:276:000000000-BLYN8:1:1101:20726:11774 2:N:0:1
GGACTACAAGGGTTTCTAATCCTGTTTGCTACCCATGCTTTCGAGCCTCAGCGTCAGTTACAGACCAGACAGCCGCCTTCGCCACTGGTGTTCTTCCATATATCTACGCATTTCACCGCTACACATGGAATTCCACTCTCCTCTTCTGCACTCAAGTCTCCCAGTTTCCAATGACCCTCCCCGGTTGAGCCGGGGGCTTTCACATCAGACTTAAGAAACCGCCTGCGCTCGCTTTACGCCCAATAAATCCG
+
CCCCCGGGGGGGGGGFFGGGGGGGGGFGGFGGGGGGGGGGGGGGCFGGGGGFGFGGGFFFFFGFGGGGGGGGGGGGGGGGGGGGGGGDGGGGGGGFGGGGGGGGGGGGGGGGGGFFFFEGGGGGG@<FFFFGFGDFGGGGGGGGFGFGFGGGFGFGFGGGFGGGGDGGD9FGG;D@DEF>CGE>FEGGGFGGGGEGCGGGFDGF4?FDFGFCC1=++0CFBGF;@FFFFEEFGGGCFFDGEFFFFFFAGGD
@M03364:276:000000000-BLYN8:1:1101:24827:11783 2:N:0:1
GGACTACACGGGTATCTAATCCTGTTTGCTCCCCACGCTTTCGCACCTGAGCGTCAGTCTTCGTCCAGGGGGCCGCTTTCGCCACCGGTATTCCTCCAGATCTCTACGCATTTCACCGCTACACCTGGAATTCTACCCCCCTCTACGAGACTCAAGCTTTCCAGTTTCAAATGCAGTTCCCAGGTTGTGCACGGGGTTTTCACATCTGACTAAACAAACCTCTTGCGTGCGCTTTACGCCCAGTAATTCCG
+
CCCCCFFF8FFCFFFGFGGGGGGGGGGGGGGGFFG@FEGGGGGGCFCF@EF8FGEGGGFDC<F<GGGF<C+@FGGG=BDFG@C,BFGEGFGGFCEA?F,EC,,9CFGFEGG7FGGGGE=C@FEG8BFGCGGGD9C3C8=BCCEGC98EE68FFF@F?,E,5ECF@EFC:;9,2>FF;::<,>D8CGE**>;<***4/=C5+++318++++2+;7*+*18*)=*7)+(=2))0)752938:/70<FDB):*0
@M03364:276:000000000-BLYN8:1:1101:5707:11790 2:N:0:1
GGACTACTAGGGTTTCTAATCCTGTTTGCTCCCCACGCTTTCGAGCCTCAGTGTCAGTTACAGGCCAGAGAGCCGCTTTCGCCTCCGGTGTTCCTCCATATATCTACGCATTTCACCGCTACACATGGAATTCCACTCTCCTCTCCTGCACTCAAGTCTCCCAGTTTCCAATGCACACAATGGTTGAGCCACTGCCTTTTACATCAGACTTAAGAAACCACCTGCGCTCGCTTTACGCCCAATAAATCCGG
+
CCCCCGGGGGGGGGGGGGGGGGGGGGGGGGGGGGGGGGGGGGGGGGGGGGGGGGGGGGGGGGGGGGGGGGGGGGGGGGGGGGGGGGGGGEGEGGGGGGGGGGDGGGGFGDE@FGGGFGGGGG@FGGGGGGGGGGGDAEFGFCGGFGGGGFGGGGGGGGFFFGGFCEEF8FFCFCAFAFC?FGGGGGGGGFGGGGGGGGGGGGGGF77*;C<7CCF7FFFEC4?=DDFFDFFEDCCC89CGE3():@A?*99
@M03364:276:000000000-BLYN8:1:1101:17293:11791 2:N:0:1
GGACTACCAGAGTTTCTAATCCTGTTTGCTCCCCACGCTTTCGCACCTGAGCGTCAGTCTTCGCCCAGGGGGCCGCCTTCGCCACCGGTATTCCTCCAGAGCTCTACGCATTTCACCGCTACACCTGGAATTCTACCCCCCTCTACGAGACTCAAGCTTGCCAGTTTCAAATGCAGTTCCCAGGTTGAGCCCGGGGATTTCACATCTGACTTAACAAACCGCCTGCGTGCGCTTTACGCCCAGTAATTCCG
+
CCCCCFGFFGGGGGAFC<A9CC<FFGA@C@EFD;FEGGGCD@@B:@FG<FGCFGGGGCG9FEG,@F@FE:F7CC7C==FB<F=:F<CF>FDFG<EEFFGG,<CEGGGFC7?FEEEFFDCC:F?FGCFGEFA89<@=>FCF@ECGFFFEE6:+@:DFGG9DDFGGD@BGA;,;EGF799D;C?6:?9:9C7FFGG*:5BC+:7CGAFCCDG7:C+0C:>FG>EE;?)(7(87:5D*6=?GCG31?C*96::*
@M03364:276:000000000-BLYN8:1:1101:25470:11811 2:N:0:1
GGACTACAAGGGTATCTAATCCTGTTTGCTACCCATGCTTTCGAGCCTCAGCGTCAGTTACAGACCAGACAGCCGCCTTCGCCACTGGTGTTCTTCCATATATCTACGCATTTCACCGCTACACATGGAATTCCACTCTCCTCTTCTGCACTCCAGTCTCCCAGTTTTGAGTGACCCTCCTCGGTTGAGCCGAGGGCTTTCACACCCAACTTAAAACACCGCCTGCGCGCGCTTTACGCCCAATAACTCCG
+
CCCCCGGF<EGEGCFGGGFGFGDGGGCFGGGGGGGFGGGGGGGG@CFGGGGGGGGGGE,EGGGDEGGFG8FFCGGGGGGGGGGGGGGGGGGGGFGFFEEFGGAFGFGGGGDGEGGGGGGGGGGGC8FGFFGGGGGGGE,EFGGF9E@EFGGGG8EGF?,,8EFGG9E98C6E8;D@=,DE8DGCFEGFDF8@7CEG>FGGGGGF5CCGGDGFCF+:*/;EEE>@()8A9A8>7<37@18CEB<FGG?AFG3
@M03364:276:000000000-BLYN8:1:1101:11101:11835 2:N:0:1
GGACTACCGGGGTTTCTAATCCTGTTTGCTCCCCACGCTTTCGAGCCTCAGCGTCAGTTACAGACCAGAGAGCCGCCTTCGCCACTGGTGTTCCTCCATATATCTACGCATTTCACCGCTACACATGGAATTCCACTCTCCTCTTCTGCACTCAAGTCTCCCAGTTTCCAATGACCCTCCCCGGTTGAGCCGGGGGCTTTCACATCAGACTTAAGAAACCGCCTGCGCTCGCTTTACGCCCAATAAATCCG
+
CCCCCGGGGGGGGGGFFFGFGGGGGGGGGGGGGGGGGGGGGGGGGGGGGGGGGGGGGGGFGGGGGGGGFGGGGGGGGGGGGGGFGGGGGGGGGGFFGGGGGGG9EFCFEGG@GGGGGGGGGGGGGGGGFFDCFFGGDGGGGGGGGFDFGFGGGGCFGGGGFGGG@FAECFGGGFFG8DGGGGGGGGDCFGF8EGGG*BFGFCCFFGGG7CFGGG7@F5C6>=8@<56:>FF>GGGAFFEGE::)9FFFG6C
@M03364:276:000000000-BLYN8:1:1101:15750:11839 2:N:0:1
GGACTACTAGGGTTTCTAATCCTGTTTGCTCCCCACGCTTTCGCACCTGAGCGTCAGTCTTCGTCCAGGGGGCCGCCTTCGCCACCGGTATTCCTCCAGATCTCTACGCATTTCACCGCTACACCTGGAATTCTACCCCCCTCTACGAGACTCTAGCTTGCCAGTTTCAAATGCAGTTCCCAGGTTGAGCCCGGGGATTTCACATCTGACTTAACAAACCGCCTGCGTGCGCTTTACGCCCAGTAATTCCG
+
CCCCCGGGGGGGGGGGGGGGGGGGGGGGGGGGGGGGGGGGGGGGGGGGFGGGGGGGGGGGGGGGGGGGGGGGGGGGGGGGGGGGGGGGGGGGGGGGGGGFFGGGGGGGGGCFGGGGGGGGGGGGGGGGGFGGGFFGGGGGGGGGFGGGGDGGGGFFGGGGGGGGGGGGGGGGGGGGGGGGGEFGGCFFGG2DCCEGGGGGGGGGFGFGFGGFF7FGGFFGFGFF@FFF?3>DGCGFFFGEG>6<D*94?F9
@M03364:276:000000000-BLYN8:1:1101:16681:11848 2:N:0:1
GGACTACCAGGGTTTCTAATCCTGTTTGCTCCCCACGCTTTCGAGCCTCAGTGTCAGTTACAGGCCAGAGAGCCGCTTTCGCCTCCGGTGTTCCTCCATATATCTACGCATTTCACCGCTACACATGGAATTCCACTCTCCTCTCCTGCACTCAAGTCTCCCAGTTTCCAATGCACACAATGGTTGAGCCACTGCCTTTTACATCAGACTTAAGAAACCACCTGCGCTCGCTTTACGCCCAATAAATCCGG
+
CCCCCGGGGGGFGGDGGGGGGGGGGGGGGGGGGGGGGGGGGGGGGGGGGGGFGGGGGGGGGGGGGGGGGFGGFFGGGGGGGGGGGGGGGGGGGGGGGGGGGGFFGGGFFGGGGGGGGGGGGGGFFGGGFEDCC<EFGGGGGGGDGGGGGGGGBFCFGFGGGGGGFGGGFGGGGGGGGGGGFGGGGGG?FFGGGGGFGGGGCGFGFGGGGGGGGGGGGFCEFGFBFFFAAABBGGFEDFGCE3@F7CFC*>)
@M03364:276:000000000-BLYN8:1:1101:12192:11915 2:N:0:1
CCGATCAATCACGGCCGTTCAAGCCTATGCTCACACGGACCGCGCACTGCGTGGCTCAAACTCTGTTCCGCTTCCGCAGCCCTTTCTCCCAGCAGCATCACGCGAACATCGACCCCTCCACCACCACCTCCTCAGAACCACTACCTCTCATCCCCCCGCATCACACGCCACCTCATACCCCCAGTCCGCACACCTTCCCCACATCTCCTGCGCCCACCCCCCCCCACTCCGACGCCGTTCTGCTCACTCCC
+
6-8-,+,6,;,;@7+@@7,,,<6CD,,,6,,;,,687+6++8+++++4,9@8@+@D,,,,,:6,,<<9,,?7,8,6,+++9,,,,,9<,,,,,4,44<,:,88+8++6,,+,++33+3+6,,,:=,++,3,,,,3,,,33+,43,,,,8,35,6**5****4,6,?****4,,2,,,,,1*1**,3+****/2**++*5007*0)*****0))*//7***8::(()().)))/131.-****-*000-229
@M03364:276:000000000-BLYN8:1:1101:6203:11939 2:N:0:1
GGACTACAGGGGTATCTAATCCTGTTTGCTCCCCACGCTTTCGCACCTGAGCGTCAGTCTTCGTCCAGGGGGCCGCCTTCGCCACCGGTATTCCTCCAGATCTCTACGCATTTCACCGCTACACCTGGAATTCTACCCCCCTCTACGAGACTCTAGCTTGCCAGTTTCAAATGCAGTTCCCAGGTTGAGCCCGGGGATTTCACATCTGACTTAACAAACCGCCTGCGTGCGCTTTACGCCCAGTAATTCCG
+
CCCCCGGGGGGGGGGGGGGGGGGGGGGGGGGGGGGGGGGGGGGGGGGGGGGGGGGGGGGFFDGGGDGGGGGGGGGGGGGGGDGGGGGGGGGGGGGGGGGGGGGGGGGGGGGGGGGGGGGGGGDDGGGGGGGGGGGGFFGGGCEGFGGGGGGGGGGGGGGGGGGGGGEFGGGFFGFFGGFFFGGGGGGGDGGGGGGGGGGGGGGC+;CGGGGGGD>CCFGGFGFFFFFE?35BDGDDFFGDGEBFGFFF779
@M03364:276:000000000-BLYN8:1:1101:25122:11948 2:N:0:1
GGACTACCGGGGTATCTAATCCTGTTTGCTCCCCACGCTTTCGAGCCTCAGCGTCAGTTACAGACCAGAGAGCCGCCTTCGCCACTGGTGTTCCTCCATATATCTACGCATTTCACCGCTACACATGGAATTCCACTCTCCTCTTCTGCACTCAAGTCTCCCAGTTTCCAATGACCCTCCCCGGTTGAGCCGGGGGCTTTCACATCAGACTTAAGAAACCGCCTGCGCTCGCTTTACGCCCAATAAATCCG
+
CCCCCGFGGGGGGGGGGGGGGGGGGGGGGGGGGGGGGGGGGGGGGDGGGFGGGGGGGGGGGGGGFGGGGGFGDGGGGGGGGGGGGGGGGGGGGGGGFGGFGGGGGGGGGGGGGGGGGGGGGGG@DFG?B5CFEFFGGGGGFFGGFGGGGGG8BE8FGGGGGGG?=;EGGGGGFGGGDGFGGGGGGGGGFFGGGGGGGGGGGGGGFGGGDFGCC>FGGGGGFGEF?FFF>BB>DDFBFFGGGF65CGFFGFD
@M03364:276:000000000-BLYN8:1:1101:7618:11954 2:N:0:1
GGACTACTCGGGTTTCTAATCCTGTTTGCTCCCCACGCTTTCGAGCCTCAGCGTCAGTTACAGACCAGAGAGCCGCCTTCGCCACTGGTGTTCCTCCATATATCTACGCATTTCACCGCTACACATGGAATTCCACTCTCCTCTTCTGCACTCAAGTCTCCCAGTTTCCAATGAACCTCCCCGGTTGAGCCGGGGGCTTTCACATCAGACTTAAGAAACCGCCTGCGCTCGCTTTACGCCCAATAATTCCG
+
CCCCCGGGFEGGGGGGGGGGGGGGGGGGGGGGGGGGGGGGGGGDCGGGEGGGGGGGGGGFCEFCFGGGAF,@FGGGGGGGGGGGGFGGG8EFGGFGGG<FGGGGGGGGGGGEGFFGCFGGGGGGFGGGGGGGGCGGGFDGGGGG9F9>EDGGGGGGDCGGGGGDE,@F:>FGGG,,+6@FDGCGGD6?FGGGGGGGCEFFGGGGF<868F4BF@C+29=EDEB;;)181BE7CF<<F0CEGF:FFF*6D>C
@M03364:276:000000000-BLYN8:1:1101:10382:11962 2:N:0:1
GGACTACAAGGGTTTCTAATCCTGTTTGCTCCCCACGCTTTCGAGCCTCAGTGTCAGTTACAGGCCAGAGAGCCGCCTTCGCCACCGGTGTTCCTCCATATATCTACGCATTTCACCGCTACACATGGAATTCCACTCTCCTCTCCTGCACTCAAGTCTCCCAGTTTCCAATGCACACAATGGTTGAGCCACTGCCTTTTACATCAGACTTAAGAAACAACCTGCGCTCCCTTTACGCCCAATAAATCCGG
+
CC@CCFCCFFGGG8FGGCEFGGGGGGFGGGGGGGGGGG:FGGGCEGGGFGFEFGGGEFGGFG<,D7EFF@GD<CCE+@FAFGGEGGGGGGGC<FGGGGGGFGFFGGGGGGGGGGGGECCG:FFF9AFFGBGGGGGGG,7?E=DFG,E4,,837>FFGF9,DCFFGF9D:EGD,D,,,@369DEDB6:CFGGC66,@EFGCGC,;BFGFFF;CGGC87?,,;AF2BB)*))2?8?78?5BCEF@FG+:?>D:
@M03364:276:000000000-BLYN8:1:1101:14360:11970 2:N:0:1
GGACTGCTGGGGTCTCTAATCCTGTTTGCTTCCCACGCTTTCCAGTCTCCGCGTCAGTTACAGACCAGAGAGCCGCCTTCGCCCCTGGTGTCCCTCCATATATCTACGCATTTGACCGCTACACATGTAATTCCACTCTCCTCTTCTGCACTCCAGCCTCCCAGTTTTTGGTGACCCGCCTCGGTTGAGCCGAGGGCGTTCACACCCAACTTAAAAGACCGCATGCGCGCGCCTTCCGCCCAATAATTCCG
+
C-@CC,F,C-C7F,;F666,6C6CC,,,;C,C<F9C@+BFF<,;6,;,<,8@@@F@FGE96,,<@F<,6:,8F<:+F,@,F,=,6B<<C?=,,C>BF8?FF,C?,,CF7+:+,,:C<>:++C:F,,59:,A=,9,4E,>FGF8=E;;,@4,+,3>F,@,B@C8,,8D,3++6+,6,34:@8BEGG**,13,@*;:>E*:*2CG7):8C4<*+;1@:+**20*)(6F0.9B35)1*))4?E=:(777=<*2*
@M03364:276:000000000-BLYN8:1:1101:6305:11978 2:N:0:1
CGACTAACAGGGTTTCTAATCCGGCTTGCTCCCCCAGCTTTCGAGCCTCCGCGTCACTCACAGACTAGAGAGCCGCCTTCGCCACTGGTGTTCCTCCATATATCTACGCGTTTCACCGCTACACATGGAATTCCACTCTCCCCTTCGGCACTCAAGTCTCCCACTTTCCAATGACCCTCCCGGGTTGCGCCGGGCGCTTTCAGCTCAGCCTCAAGCAACCGCCGGCGTTCGCTGTACGCCACAGAATTCCG
+
--68<+,;,;@@C,,;,<;,;E+++6+8:,CEE;6+BF,F,,8,C@F<,,7,C@F:,,6,,,:CD,,,,<C@@FGG7,BCFG:,BA@<C?F7<F,:F,,,C,4A;,,A:++4@,:A<+@6CF,,,,:AB<,8F?6E,,6<>,@+,8++@@6+@,,@@D,7E,,,,,7@D9,@,,,5@9>GE*85***,*16:58*=**=*;C++389760**00270;8F)7<((7>50))7**/.@<8E*)(.**/.2>*
@M03364:276:000000000-BLYN8:1:1101:11906:12003 2:N:0:1
GGACTACTGGGGTTTCTAATCCTGTTTGCTCCCCACGCTTTCGAGCCTCAGCGTCAGTTACAGACCAGAGAGCCGCCTTCGCCACTGGTGTTCCTCCATATATCTACGCATTTCACCGCTACACATGGAATTCCACTCTCCTCTTCTGCACTCAAGTCTCCCAGTTTCCAATGACCCTCCCCGGTTGAGCCGGGGGCTTTCACATCAGACTTAAGAAACCGCCTGCGCTCGCTTTACGCCCAATAAATCCG
+
CCCCCGGGGGGGGGGGGGGGGGGGGGGGGGGGGGGGGGGGGGGGGGGGFGGGGGGGGGGGGGGGGGGGGGGGGGGFGGGCFGGGGGGGGGGGGGGGGGGGGDFGGGGGGGGGGGGGGGGGEFGGGGGGGFGGGGGGGGGGGGGGGGGFGGGGGGGGGGGGCFGGDFGGGFGGGDGGGGGGDEGGGGGGGGGGGDGGGG5F:CFFACGD4<4BCF;+C5CE3CA?64(.6B5>GDGAFFGGGBBFGG*6F*)
@M03364:276:000000000-BLYN8:1:1101:14214:12004 2:N:0:1
GGACTACCGGGGTTTCTAATCCTGTTTGCTCCCCACGCTTTCGCGCCTCAGCGTCAGTTACAGACCAGAGAGCCGCCTTCGCCACTGGTGTTCCTCCATATATCTACGCATTTCACCGCTACACATGGAATTCCACTCTCCTCTTCTGCACTCAAGTCTCCCAGTTTCCAATGACCCTCCCCGGTTGAGCCGGGGGCTTTCACATCAGCCTTAAGAAACCCCCTCGGCTCGCTTTCCGCCCAATAAATCCC
+
CCCCCFFGGGGGFGGGGGGGGGGGGGDGGGGGGGGGDCFEDGGGGGGGGGGGGGGGGGGGG9FAFGDFGGGGFGGCGDGGFEGEGGGGGGGGFGGG8?EFGGCFGGGFGGDGGCFDGGGGG>E,CFFGFFFFGFEFGGGGGGECGCC9=DGGDFF8EDGGGFEF3;EGGFGF?EA?F6CEEGCCGG5,7EFCCGGGGGGGC7AD+*+**00*0;+;CGG=)==((),73>@)*93)*3?CC::><CB<>F*
@M03364:276:000000000-BLYN8:1:1101:15172:12008 2:N:0:1
GGACTACCGGGGTTTCTAATCCTGTTTGCTCCCCACGCTTTCGAGCCTCAGTGTCAGTTACAGGCCAGAGAGCCGCTTTCGCCTCCGGTGTTCCTCCATATATCTACGCATTTCACCGCTACACATGGAATTCCACTCTCCTCTCCTGCACTCAAGTCTCCCAGTTTCCAATGCACACAATGGTTGAGCCACTGCCTTTTACATCAGACTTAAGAAACCACCTGCGCTCGCTTTACGCCCAATAAATCCGG
+
@CCCCD@FEGDGFEGCEGC,CFFDFGA@FFGG8FFGGGGGDFEGD:CFGGFGFGGGGGGGEGGGGEGGEFGEGFE>+BFFEFG@FFF7>BFGGCGGFDFGFG;F9@FDC+CGF9EAEED6CFAA>?FEECABECEEFFAFGFGGFFCGGFF=@8DFEGCF,8DFGGFFGFG9=DFEF?GDGGFGGCC9E8DD?C9DF9,<@CFFCFC*?99C@F7D*;<F*AA@BB()868?*/C<>?EEE31AC:FCCC>
@M03364:276:000000000-BLYN8:1:1101:21517:12013 2:N:0:1
GGACTACACGGGTTTCTAATCCTGTTTGCTCCCCACGCTTTCGAGCCTCAGCGTCAGTTACAGACCAGAGAGCCGCCTTCGCCACTGGTGTTCCTCCATATATCTACGCATTTCACCGCTACACATGGAATTCCACTCTCCTCTTCTGCACTCCAGTCTCCCAGTTTTGAGTGACCCTCCTCGGTTGAGCCGAAGGCTTTCACATCAGACTTAAGAAACCGCCTGCGCTCGCTTTACGCCCAATAAATCCG
+
CCCCCGGGGGGGGGGGGGGGGGGGGGGGGGGGGGGGGGGGGGGGGGGGGGGGGGGGGGGGGGGGGGGGGGGGGGGGGGGGGGGGGGGGGGGGGGGGGGGGGGGGGGGGGGGGGGGGGGGGGGGGGGGGGGGGGGGGFGGGGGGGGGGGGGGFGGGGGGGGGGGGGGGGGGGGCGGEGGGGFGGGGDEGGGGGG5CEFGGGGGGGA4CFFGGGGGGGGGFF4CD?>FBFFA>EDFGEF@GGGFFFGGFFDG7
@M03364:276:000000000-BLYN8:1:1101:19903:12062 2:N:0:1
GGACTACTGGGGTTTCTAATCCTGTTTGCTCCCCACGCTTTCGAGCCTCAGCGTCAGTTACAGACCAGAGAGCCGCCTTCGCCACTGGTGTTCCTCCATATATCTACGCATTTCACCGCTACACATGGAATTCCACTCTCCTCTTCTGCACTCAAGTCTCCCAGTTTCCAATGACCCTCCCCGGTTGAGCCGGGGGCTTTCACATCAGACTTAAGAAACCGCCTGCGCTCGCTTTACGCCCAATAAATCCG
+
CCCCCFFGGGGGGGGGGGGGGGFGGGCFGGGGGGGGGGGGGGGGGGGGGGGGGGEGGGGGGGGGGFGFCFGCFGGGGGGGGG?CFGGGGGFGGGGGGFFGGGFGGGAFDCFDFCGGFGGCGEFFCDGGECEGGGGFEGGGGFGGGGGGGGG?EF883>BEFFDGDE,3EFFGCFEGGDFDEGCCCECFGGG5C5ECGGGFGFC8A*;C?D<F77@7D<CG>=:<1F6BBBEFDGFBB?DGGFF>C:@BG49
@M03364:276:000000000-BLYN8:1:1101:14678:12071 2:N:0:1
GGACTACTCGGGTATCTAATCCTGTTTGCTCCCCACGCTTTCGAGCCTCAGCGTCAGTTACAGACCAGAGAGCCGCCTTCGCCACTGGTGTTCCTCCATATATCTACGCATTTCACCGCTACACATGGAATTCCACTCTCCTCTTCTGCACTCAAGTCTCCCAGTTTCCAATGACCCTCCCCGGTTGAGCCGGGGGCTTTCACATCAGACTTAAGAAACCGCCTGCGCTCGCTTTACGCCCAATAAATCCG
+
CCCCCGGGGGGGGGGGGGGGGGGGGGGGGGGGGGGGGGGGGGGGGGGGGGGGGGGGGGGGGGGGGGGGGGGGGGGGGGGGGGGGGGGGGGGGGGGGGGGGGGGGGGGGGGGGGGGGGGGGGGGGGGGGECFGGGGGGGGGGGGGGFGGGGGGGGGGGDFFEGGGDFFGGGGGGGGGFDFCEEEGGGGGGGGGGGGDEGGGFFFGFGGGGGFGCFGFDC8A:E>0?A;F9BFFGFG<FFGGGF<FGGFAGF9
@M03364:276:000000000-BLYN8:1:1101:24438:12073 2:N:0:1
GGACTACACGGGTTTCTAATCCTGTTTGCTCCCCACGCTTTCGAGCCTCAGCGTCAGTTACAGACCAGAGAGCCGCCTTCGCCACTGGTGTTCCTCCATATATCTACGCATTTCACCGCTACACATGGAGTTCCACTGTCCTCTTCTGCACTCAAGTTTCCCAGTTTCCGATGCACTTCTTCGGTTGAGCCGAAGGCTTTCACATCAGACTTAAGAAACCGCCTGCGCTCGCTTTACGCCCAATAAATCCG
+
CCCCCGGGGGGGGGGGGGGGGGGGGGGGGGGGGGGGGGGGGGGGGGGGGGGGGGGGGGGGGGGGGGGGGGGGGGGGGGGGGGGGGGGGGGGGGGFGGGGGGGGGGGGGGGFEGGGGGGGGGGGGGGGGFGGFAFGGGGGFFFGGGGGGGGGGGGGGDFGGGGGGGGCGGGGGGGGGG8FGAEG+8CGGFFGGDGGGGGGGGGGGFFFG4FFGGFGGFGGCEGF?=FFFFFFDGGGFFFGGEB;FFGF<CC:
@M03364:276:000000000-BLYN8:1:1101:7818:12084 2:N:0:1
GGACTACCAGGGTATCTAATCCTGTTTGCTCCCCACGCTTTCGAGCCTCAGTGTCAGTTACAGGCCAGAGAGCCGCTTTCGCCTCCGGTGTTCCTCCATATATCTACGCATTTCACCGCTACACATGGAATTCCACTCTCCTCTCCTGCACTCAAGTCTCCCAGTTTCCAATGCACACAATGGTTGAGCCACTGCCTTTTACATCAGCCTTAAGAAACCACCTGCGCTCGCTTTACGCCCAATAAATCCGG
+
CCCCCGGFGGGGGGGGGGGGGGGGGFFGGGGGGGGGGDGGGGGGGEGGGGGGGGFFGFGGGGGGGGGGGGGGGGGGGGGGGCCGGGGGGGGDGGGGG@FGGGGFFGGGGGGGGGGGGGGGGGGGGGGGGGGGFCEFCCGGGFGGGGGGGGGGGGGGGGGGCDFGGFGGGGGGGGGG,@6DGGF>FED,AEEGGGGGGGC9+3,E?CC*A7:*CFGCFGGGFCF54B=BFFFFFG7CFFGDE3=);76C<GD
@M03364:276:000000000-BLYN8:1:1101:7205:12112 2:N:0:1
GGACTACTGGGGTTTCTAATCCTGTTTGCTCCCCACGCTTTCGAGCCTCAGCGTCAGTTACAGACCAGAGAGCCGCCTTCGCCACTGGTGTTCCTCCATATATCTACGCATTTCACCGCTACACATGGAATTCCACTCTCCTCTTCTGCACTCAAGTCTCCCAGTTTCCAATGACCCTCCCCGGTTGAGCCGGGGGCTTTCACATCAGACTTAAGAAACCGCCTGCGCTCGCTTTACGCCCAATAAATCCG
+
CCCCCGGGGGGGGGGGGGGGGGGGGGGGGGGGGGGGGGGGGGGGGGGGGEGGGGGGGGGGGGGGGGGGGGGGGGGGGGGGGGGGGGGGF@FGGGGGGCFGGGGGGFFGGGGGGGGGGGGGGGGGGFGGFECGGGGGGGFFBDDGGGGDGGGGFCCCDFE9DFGGGGGGGGGGGFA8,@DCG>BCEGCGGGCCGGGG5EFGGCGGFGGGDGGG7F@DFGGGFGFF?F@FFEDFGFCAF?DGGF6FFFFFGGD
@M03364:276:000000000-BLYN8:1:1101:9869:12124 2:N:0:1
GGACTACAGGGGTTTCTAATCCTGTTTGCTACCCATGCTTTCGAGCCTCAGCGTCAGTTACAGACCAGACAGCCGCCTTCGCCACTGGTGTTCTTCCATATATCTACGCATTTCACCGCTACACATGGAGTTCCACTGTCCTCTTCTGCACTCAAGTTTCCCAGTTTCCGATGCACTTCTTCGGTTGAGCCGAAGGCTTTCACATCAGACTTAAGAAACCGCCTGCGCTCGCTTTACGCCCAATAAATCCG
+
CCCCCGGGGGGGGGGGFGGGGGGGGGGGGGGGGGGGGGGGGGGGGGGGGGGGGGGGGFGGDFGGGGGGGGGGGGGGGGGGGGGGGGGGGGGGGGGGGGGGGGGGFEFGDGGGGGGGGGGGGGGGEFGGGGGGGGGGGGGGGGGFEGGG9DGGGGGFFFGGGFGGGGGGGGG>8EGDAFGGCFGGGGGGGGGGGGGGC:EFGDFGFGGGGGGGGFGGF9CA>EEAFFFFFFFFGGG3:?EEGDDFGGFE@D9
@M03364:276:000000000-BLYN8:1:1101:25534:12133 2:N:0:1
GGACTACTCGGGTTTCTAATCCTGTTTGCTCCCCACGCTTTCGAGCCTCAGCGTCAGTTACAGACCAGAGAGCCGCCTTCGCCACTGGTGTTCCTCCATATATCTACGCATTTCACCGCTACACATGGAATTCCACTCTCCTCTTCTGCACTCAAGTCTCCCAGTTTCCAATGACCCTCCCCGGTTGAGCCGGGGGCTTTCACATCAGACTTAAGAAACCGCCTGCGCTCGCTTTACGCCCAATAAATCCG
+
CCCCCGGGGGGGGGGGGGGGGGGGGGGGGGGGGGGGGGGGFGGGGGGGGGGGGGGGGGFFGGGGGGGGGGGGGFDGGGGGGGGGGGGGGFGGGGGGGGGGGGGGGGGGGGGGGGGGGGG6CGGFGGDGBECFFGGGGGGGGGGGFDGGGCFGGGGGGGAADFGGG9EGGFDFGGGGFEGGGGGGGGGGFGGGDDECCGCFGGGGFDGGGGGGGFFGGCF6BGEFFF9D6DEBGD36@0AEEFF>4>FAGG5
@M03364:276:000000000-BLYN8:1:1101:28973:12171 2:N:0:1
GGACTACAGGGGTTTCTAATCCTGTTTGCTCCCCACGCTTTCGAGCCTCAGCGTCAGTTACAGACCAGAGAGCCGCCTTCGCCACTGGTGTTCCTCCATATATCTACGCATTTCACCGCTACACATGGAATTCCACTCTCCTCTTCTGCACTCAAGTCTCCCAGTTTCCAATGACCCTCCCGGGTTGAGCCGGGGGATTTCACATCAGACTTAAGAAACCGCCTACGCTCGCTTTACGCCCAATAAATCCG
+
CCCC8@FFGG,CC:FCFGFGFGDFFGGGGGGGGGGGGGGGGGGCGGGG<CEGGG@7BCFCEEFG8@FGGGGE@<FC@FGGCGFGGGG8C?F@F,@BFBFCGFCFEGAFCFGFGGGGFEG8FECF9?FFFFGGEG9B;FF@CEDFDFGG,=EDCFFGC3,,6@DFGGFFFGFGGFC,6@D3@+6+3@CE68,+4**@*=,=+8C@86;0;?CGD+=17*:CEEDF0;0>1858D53<F:E?EB65<CFAG<9
@M03364:276:000000000-BLYN8:1:1101:12434:12182 2:N:0:1
GGACTACCGGGGTATCTAATCCTGTTTGCTCCCCACGCTTTCGCACCTGAGCGTCAGTCTTCGTCCAGGGGGCCGCCTTCGCCACCGGTATTCCTCCAGATCTCTACGCATTTCACCGCTACACCTGGAATTCTACCCCCCTCTACGAGACTCAAGCTGACCAGTATCAGATGCAGTTCCCAGGTTGAGCCCGGGGCTTTCACATCTGACTTAATCAACCGCCTGCGTGCGCTTTACGCCCAGTAATTCCG
+
CCCCCGGGGGGGGEFFFGGGGGGGGGGGGGGGGGGGGGGGGGGGGGGGGGGGGEDGGGGGGGGGDGGGEFGGGGGGGGGGGGGGGGGGGGGGGGGGGGGAEGGGGGGGDFEGGFGGFGGGGGGGGGGGCFCFGGCFFFFGGGGGDGDE:5BC,,6DFGG?CGGGGDFF7D,DC9?CG?@FE9FFFGF,<,?/:C5C/=>CDFGGAFDFCFFFGFG@FGGGB5;4<FFEFF>EGDG>FFGGGFFFGFFAFGG
@M03364:276:000000000-BLYN8:1:1101:6791:12197 2:N:0:1
GGACTACTCGGGTTTCTAATCCTGTTTGCTCCCCACGCTTTCGAGCCTCAGCGTCAGTTACAGACCAGAGAGCCGCCTTCGCCACTGGTGTTCCTCCATATATCTACGCATTTCACCGCTACACATGGAATTCCACTCTCCTCTTCTGCACTCAAGTCTCCCAGTTTCCAATGACCCTCCCCGGTTGAGCCGGGGGCTTTCACATCAGACTTAAGAAACCGCCTGCGCTCGCTTTAAGCCCAATAAATCCG
+
CCCCCGGGGGGGGGGGGGGGGGGGGGGGGGGGGGGGGGGFGGGGGGGGGGGGGGGGGGGGGGGGGGGGGGGGGGGGGGGGGGGGGGGGGFEEGGFGFDGGGGGGGGGGDE:FGGGGGGGGGGCGGGGGFFGGGGGGGGGGGGGGFGGGGGGGGFGG=EDGGGGGFDFGCFAFG9==@EGDEEG6FEGGGGGGGGEE*=8CFDGGFF>FGGGGGGGGGDGCBG><@F28658>DGG<*)3CGF(7*>*:FG3
@M03364:276:000000000-BLYN8:1:1101:22634:12254 2:N:0:1
GGACTACTCGGGTATCTAATCCTGTTTGCTCCCCACGCTTTCGAGCCTCAGCGTCAGTTACAGACCAGAGAGCCGCCTTCGCCACTGGTGTTCCTCCATATATCTACGCATTTCACCGCTACACATGGAATTCCACTCTCCTCTTCTGCACTCAAGTCTCCCAGTTTCCAATGACCCTCCCCGGTTGAGCCGGGGGCTTTCACATCAGACTTAAGAAACCGCCTGCGCTCGCTTTACGCCCAATAAATCCG
+
CCCCCGGGGGGGGGGGGGGGGGGGGGGGGGGGGGGGGGGGGGGGGGGGGGGGGGGGGGGGGGGGGGGGGGGGGGGGGGGGGGGGDGGGGGGGGGGGGGGGGGGGGGGGGGGGGGGGGGGGGGGGGGGCBFCFGGGGDFGGGGGGGGGGGGGGGGGGGGGGGGGGGGCGGGGGGGGGGGGGGGGGEGGGGGCGGGGGGGGGFGGGFGGGGCGFCCFGGGGGFGFFFF0>>BEEDCFDFFGGCBFFGG?4FC9
@M03364:276:000000000-BLYN8:1:1101:18740:12265 2:N:0:1
GGACTACCCGGGTTTCTAATCCTGTTTGCTCCCCACGCTTTCGAGCCTCAGCGTCAGTTACAGACCAGAGAGCCGCCTTCGCCACTGGTGTTCCTCCATATATCTACGCATTTCACCGCTACACATGGAATTCCACTCTCCTCTTCTGCACTCAAGTCTCCCAGTTTCCAATGACCCTCCCCGGTTGAGCCGGGGGCTTTCACATCAGACTTAAGAAACCGCCTGCGCTCGCTTTACGCCCAATAAATCCG
+
CCCC@FGDFGGGEGCFGGGGGGGGFFGGFEFFFGFGG>BFFGGGFCFFGGGGGDGEGFFGF9EEFFFFFG8FGGGGFGEFGGGGDFCEFCFCFGFGFFGDGFEAEF?FGGEEGGGGGGGGGGG89AF8BCF:E<BF,EFGGGE99EDEC,=AD8>FBFDAF@=EDEEE@DGGGGGCE=+CCGCEEGCCGGD54CCGGEG,:C7+B<DGC;8D+@FCDFFFBE>@FFFFF:>55D3)*4CG=@?@G=B4CD5
@M03364:276:000000000-BLYN8:1:1101:19976:12277 2:N:0:1
GGACTACTGGGGTTTCTAATCCTGTTTGCTCCCCACGCTTTCGCGCCTCAGCGTCAGTTACAGACCAGAGAGCCGCCTTCGCCACTGGTGTTCCTCCATATATCTACGCATTTCACCGCTACACATGGAATTCCACTCTCCTCTTCTGCACTCCAGTCTCCCAGTTTTGAGTGACCCTCCTCGGTTGAGCCGAGGGCTTTCACACCCAACTTAAAAGACCGCCTGCGCGCGCTTTACGCCCAATAATTCCG
+
CCCCCGGGFGGGGGGGGGGGGGFGGGDGGGFGGGGCFFGGGGGGGDGGGGGGGGGGGCF9FGGGGGGGGFGGGGGGGGGGGGGGFGFGGGGGGGGGGGFGGGGGGGGGGGGGGGGGGGGGGGGGGGGGFFGGFGFGGFGGGGGGAF;FGFGGGDF8DFGGGDGGGGGGGGDEAFFCF8FDDEEGGGGGGGG:>8CEEGFD>9C>6;>CFGGGGGGGGFG=AGE6(.6;6:>:DDG)8:CGGF:79*/)*:9
@M03364:276:000000000-BLYN8:1:1101:6206:12283 2:N:0:1
GGACTACACGGGTTTCTAATCCTGTTTGCTCCCCACGCTTTCGAGCCTCAGCGTCAGTTACAGACCAGAGAGCCGCCTTCGCCACTGGTGTTCCTCCATATATCTACGCATTTCACCGCTACACATGGAATTCCACTCTCCTCTTCTGCACTCAAGTCTCCCAGTTTCCAATGACCCTCCCCGGTTGAGCCGGGGGCTTTCACATCAGACTTAAGAAACCGCCTGCGCTCGCTTTACGCCCAATAAATCCG
+
CCCCCGGGGGGGGGGGGGGGGGGGGGGGGGGGGGGGGGGGGGGGGGGGGGGGGGGGGGGGGGGGGGGGGGGGGGGGGGGGGGGGGFFGGGGGGGGGGGGGGGGGGGGGGGGGGGGGGCGGGGGGGGGGFFFGGGGGGGGGGGGGGGGGGFGGFGGGGG,EFGFGGGGGGGGGGGFGGGFGGGGGGGGGGGGGGGGGGGGFGGGGFGGGGGGGGGG7@FGG>DFDFF@F0ABBDCD<F<GGDE<FF:9<F4>
@M03364:276:000000000-BLYN8:1:1101:20764:12318 2:N:0:1
GGACTACTGGGGTTTCTAATCCTGTTTGCTCCCCACGCTTTCGCACCTGAGCGTCAGTCTTCGTCCAGGGGGCCGCCTTCGCCACCGGTATTCCTCCAGATCTCTACGCATTTCACCGCTACACCTGGAATTCTACCCCCCTCTACGAGACTCAAGCTGACCAGTATCAGATGCAGTTCCCAGGTTGAGCCCGGGGATTTCACATCTGACTTAATCAACCGCCTGCGTGCGCTTTACGCCCAGTAATTCCG
+
CCCCCGGGGGGGGGGGGGGGGGGGGGGGGGGGGGGGGGGGGGGGGGGGGGGGGGGGGGGGGGGGGGGGGDGGGGGGGGGGGGGGGGGGGGGGGGGGGGGGGGGGGGGGGGGGGGGGGGGGCFGGGGFGGGGGGFFFGGGGGGGGGGGGGEGGGCFGGGGGGGGGGGGGGGGGFGFGGGGGGGGFGGFGFCF;CE>C*B2?FFC7FG>FGGGGGGGGGGGGAGB76FBB0@@FGGGFF?5EEFF6*?FAGD*
@M03364:276:000000000-BLYN8:1:1101:27445:12376 2:N:0:1
GGACTACCCGGGTATCTAATCCTGTTTGCTCCCTACGCTTTCGAGCCTCAGCGTCAGTTACAGACCAGAGAGCCGCCTTCGCCACTGGTGTTCCTCCATATATCTACGCATTTCACCGCTACACATGGAATTCCACTCTCCTCTTCTGCACTCAAGTCTCCCAGTTTCCAATGACCCTCCCCGGTTGAGCCGGGGGCTTTCACATCAGACTTAAGAAACCGCCTGCGCTCGCTTTACGCCCAATAAATCCG
+
AC-<BFFFFCGGF+C<,;C<FDEGGFFGGE9F@,;FGGDGGGGDF,@EEECAF@:,B6EEGFGGGGGGGG@@,9CE@FEEFGGGGFGFGGFCG?FFGDB,C?;?E,C=F7F+,CDFCFE6CEGF9AEFG=F8A5@C@FGFGFGFGFGGE8E+D8>=@A>=D@C88>;=,7>;DEDFEF6A>>E63B:9?B,3*:*=5B58+=FFFCFG*86+++3:2CF7.5821A,2,88)9FG)90C*7<1>F*95771
@M03364:276:000000000-BLYN8:1:1101:21647:12435 2:N:0:1
GGACTACTGGGGTTTCTAATCCTGTTTGCTCCCCACGCTTTCGAGCCTCAGCGTCAGTTACAGACCAGAGAGCCGCCTTCGCCACTGGTGTTCCTCCATATATCTACGCATTTCACCGCTACACATGGAATTCCACTCTCCTCTTCTGCACTCAAGTCTCCCAGTTTCCAATGACCCTCCCCGGTTGAGCCGGGGGCTTTCACATCAGACTTAAGAAACCGCCTGCGCTCGCTTTACGCCCAATAAATCCG
+
CCCCCGFGGGGGGGGGGGGGGGGGGGGGGGGGGGGGGGGGGGGGGGGGGGGGGGGGGGGGGGGGGGGGGDGGGGGGGGGGGGGGGGGGGGGGGGGGGGGGGGGGGGGGGGGGGGGGGGGGGGGGGGGGFFGGGFFGGGGGGGGGGGFGGGGFFBFGGGGGEGGG8=DDEGGGGGFCFGGGGGGCGGEFFGGDD5EGGGFGGGGGFGGGFC6CFCGDCFGGDGF(=ABA6D:BGGGAFBGEEE15D0=:DG7
@M03364:276:000000000-BLYN8:1:1101:16116:12439 2:N:0:1
GGACTACTGGGGTATCTAATCCTGTTTGCTCCCCACGCTTTCGAGCCTCAGCGTCAGTTACAGACCAGAGAGCCGCCTTCGCCACTGGTGTTCCTCCATATATCTACGCATTTCACCGCTACACATGGAATTCCACTCTCCTCTTCTGCACTCAAGTCTCCCAGTTTCCAATGACCCTCCCCGGTTGAGCCGGGGGCTTTCACATCAGACTTAAGAAACCGCCTGCGCTCGCTTTACGCCCAATAAATCCG
+
CCCCCGGGGGGGGGGGGGGGGGGGGGGGGGGGGGGGGGGGGGGGGGGGGGGGGGGGGGGGGGGGGGGGGGGGGGGGGGGGGGGGGFGGGGGGGGGGGGGGGGGGGGGGGDGGGGGGGGGGGGGGGGGGGFFGGGGGGGGGGGGGGGGGGGGGGFGGDGFGGGGGDGGFEGFGGGGGGGGGGGGGGGGGDGGGGGGGGGGGGGGGFGG8FFGGGGGCF;FFBEF6@F9>@EFFGCFBF?GGGDBFFGFFGG<
@M03364:276:000000000-BLYN8:1:1101:26132:12445 2:N:0:1
GGACTACAGGGGTTTCTAATCCCGTTTGCTCCCCACGCTTTCGAGCCTCAGCGTCAGTTACAGACCAGAGAGCCGCCTTCGCCACTGGTGTTCCTCCATATATCTACGCATTTCACCGCTACACATGGAATTCCACTCTCCTCTTCTGCACTCAAGTCTCCCAGTTTCCAATGACCCTCCCCGGTTGAGCCGGTGGCTTTCACATCAGACTTAAGAAACCGCCTGCGCTCGCTTTACGCCCAATAAATCCG
+
CCCCCGGGGGGGGGGGGGGGGGGGGGGGGGGGGGGGGGGGGGGGGGGGFGGGGGGGGGGGGGGGGGGGGGFGGGGGGGGGGGGGGGGFGGGGGG,FFGFGGGGGGGGGGGGGGGGGGEGGGGGGGFGCB5FEFFGGA,7AEFGGCFGGG;EDFF@FDF3=DFGGA;>DCCEEGGGGDFF>3@E+CC6C6FCGG*BC6F>FGGCGFFDC4*;::CCFGD8CDGFFBFFDFFF>DF34AD8:CB04**9>GG>
@M03364:276:000000000-BLYN8:1:1101:14510:12481 2:N:0:1
GGACTACCGGGGTTTCTAATCCTGTTTGCTCCCCACGCTTTCGAGCCTCAGCGTCAGTTACAGACCAGAGAGCCGCCTTCGCCACTGGTGTTCCTCCATATATCTACGCATTTCACCGCTACACATGGAATTCCACTCTCCTCTTCTGCACTCAAGTCTCCCAGTTTCCAATGACCCTCCCCGGTTGAGCCGGGGGCTTTCACATCAGACTTAAGAAACCGCCTGCGCTCGCTTTACGCCCAATAAATCCG
+
CCCCCGGGGGGGGGGGGGGGGGGGGGGGGGGGGGGGGGGGGGGGGGGGGGGGGGGGGFGGGGGGGGGGGGGGGGGGGGGGGGGGGGGGGGGGGGGGGGGGGFGGGGGGGGGGGGGGGGGGGGGGGGGGEEEF9FGGGGGGGGGGGGGGGGGGGGGGGGGFGGGGGGGGGGGGDFGFGFFGGGGDGGGGGGGGGGGGGGGGGGGG66;4CGGC+:CGGFCC>GFD@A9DB>>FG596@BGGE51>GGFFGG<
@M03364:276:000000000-BLYN8:1:1101:26294:12483 2:N:0:1
CCGGCCGGCACTGGTTCTCTCTCCTTTGCTTTGGCTGTGGGACTACCGAGTTGGTCAGTCATGGTTGGCCCCCGCCCTGTGACTAGTCTGTTTCGTATTATGTCCAGCCAGCCTCTTTGTCATCCTGTCATCTCCCCTTCTGATACCCCTTTGCCCCCTACCAGTTCACCGCCACCACCCTCCCTTGCACTTCCTCTCACTCACGCCCACTCCTACACCCCCTCGATCTCTCCCTCGCTCACTCCACTCCC
+
-68-,+8++++=,,;6@@,C,,,,C<,<,,,,6,,;,,,;B,,C<,,+,+,,,,,,,,6:,,,6CE@7,,,6++++8+,:,,,,9,,,,<5,,C,:,4,,,,9,99,,+,4+9,4,,A,,,,,,99,5,,5,,,,,+8,8,,63,46,4462,,,,8+++,8,,5,,,,3+++6+5,@+3+@+:,,,,2,,,,,7;,>,75C,0***3*;;7***8**,4/*05/8(52C+2;4*().1*26/+8*)12**
@M03364:276:000000000-BLYN8:1:1101:15575:12499 2:N:0:1
GGACTACTGGGGTTTCTAATCCTGTTTGCTCCCCACGCTTTCGCACCTGAGCGTCAGTCTTCGTCCAGGGGGCCGCCTTCGCCACCGGTATTCCTCCAGATCTCTACGCATTTCACCGCTACACCTGGAATTCTACCCCCCTCTACGAGACTCAAGCTGACCAGTATCAGATGCAGTTCCCAGGTTGAGCCCGGGGATTTCACATCTGACTTAATCAACCGCCTGCGTGCGCTTTACGCCCAGTAATTCCG
+
CCCCCFGFFGGGFGGGGGGGGGGGGGGGGGGGGGGGGGGGGGGGGGGGEFGGGGGDEGCEF9<FFCEG8EGGGGGGGGGGGGFGGGGGGGGGGGFGGGDGGGGGGFGGGGGGGGGGGGGCCGGGGEFGGGGGGGGGGGGGGGGGGGGGCGEFGGGGGCF9DGCEGGFGGGF3,DG9AEGFFFFFGFGCFFFGG=EE=EGGGGGGFGD7CFGGFGC7CDGG3EEFF@B@055<3CF>7?EGGFFFGG*:FG9
@M03364:276:000000000-BLYN8:1:1101:20810:12505 2:N:0:1
GGACTACTAGGGTATCTAATCCTGTTTGCTCCCCACGCTTTCGCACCTGAGCGTCAGTCTTCGTCCAGGGGGCCGCCTTCGCCACCGGTATTCCTCCAGATCTCTACGCATTTCACCGCTACACCTGGAATTCTACCCGCCTCTACGAGACTCAAGCTGACCAGTATCAGATGCAGTTCTCAGGTTGAGCCCGGGGATTTCACATCTGACTTAATCAACCCTCTGCGTTCCCTTTACGCCCAGTAATTCCG
+
CCCCCGGG9FGGGGGGGGGGGGGGGGGGDGGGGGGG7FGGGGGE7FGG8F88FGGGGGFF,6DC,8CG,,@FGCFGGGGGGG7C:FGGFEGGGCEFC,EEF,EFGGDGGGGGGGGGGGGGGGGGGDEFGFGGG9@FG8+@BEGFGG863@CDGFF6,D8,8:EGGDFGF9>@FGG,@FF,@;EC>FG6FGG****4*1CE>8EGCGGDCGGGGG+@C2A*0*:34A@)(8);CG6C608EEF(<>7/6CF4
@M03364:276:000000000-BLYN8:1:1101:10102:12515 2:N:0:1
GGACTACTCGGGTTTCTAATCCTGTTTGCTCCCCACGCTTTCGCACCTGAGCGTCAGTCTTCGTCCAGGGGGCCGCCTTCGCCACCGGTATTCCTCCAGATCTCTACGCATTTCACCGCTACACCTGGAATTCTACGCCCCTCTCCGAAACTCTAGCTTGCCAGTTTCAAATGCAGTTCCCCGGTTGAGCCCGGGGATCTCACATCTGACTTCACAAACCACCCGCGTGCGCTGTACGCCCAGTACATCCG
+
<C<CC8C<,-B@<6BFGCF9FG9FC,;,6C,6CC<+8CCC@,,6CFEGGACE+76:6CCCEFFC:FE?E@FBFGGFCF7==4B,?F:CC7B<,:C<F?<<,4=F,5B@7++899?FEEGE7FECF:FG,<<8,,6,++63CFC+,833+5@8:;,@CA98>DCF>;,E,;;,,5,5,7EEC,485>*,<C:@*:5E7**=:7E4+8@1;@FD+7CF6*AC)*0(4>07(.08>)9<@(:8=580*0*)02*
@M03364:276:000000000-BLYN8:1:1101:12754:12520 2:N:0:1
GGACTACCGGGGTTTCTAATCCTGTTTGCTCCCCACGCTTTCGCACCTGAGCGTCAGTCTTCGTCCAGGGGGCCGCCTTCGCCACCGGTATTCCTCCAGATCTCTACGCATTTCACCGCTACACCTGGAATTCTACCCCCCTCTACGAGACTCAAGCTTGCCAGTTTCAAATGCAGTTCCCAGGTTGAGCCCGGGGATTTCACATCTGACTTAACAAACCGCCTGCGTGCGCTTTACGCCCAGTAATTCCG
+
CCCCCGGGGGGGGGGGGGGGGGGGGGGGGGGGGGGGGGGGGGGGGGGGGGGGGGGGGGGGGGGGGGGGGGGGGGGGGGGGGGGGGGGGGGGGGGGGGGGGGGGGGGGGGGGEGGGGGGGGGGGGGGGGGGGGGGGGFGGGGGGGGGGGGGGGGGGGGGGGGGGGGFGGGGGGGGGGGGGGFGGGGGGGGGGGGGGGEED?FFGGFDFFGCFFGDGGGGGGFGE:?@>E?FF@3DC)9?EEGF?7FGF<FG*
@M03364:276:000000000-BLYN8:1:1101:5716:12561 2:N:0:1
GGACTACCAGGGTTTCTAATCCTGTTTGCTCCCCACGCTTTCGAGCCTCAGCGTCAGTTACAGACCAGAGAGCCGCCTTCGCCACTGGTGTTCCTCCATATATCTACGCATTTCACCGCTACACATGGAATTCCACTCTCCTCTTCTGCACTCAAGTCTCCCAGTTTCCAATGACCCTCCCCGGTTGAGCCGGGGGCTTTCACATCAGACTTAAGAAACCGCCTGCGCTCGCTTTACGCCCAATAAATCCG
+
CCCCCFGDGFGEFFGGGGGFGGGGGGFGGGGGGEEGGGGGGGGGGGGCGGGFGGGGGGG9EFGEFGGFAFGGGGGGGGGGGGGGGGGGGGGGGGGGGCFGGGFE=?9FGGDGFDCBFD7@CFGG?FGGFFFGGGGG;FGGGGGGGCFFDGGGGFDG,E9EFEFGFGCFGG9,1>888DD@C=EEFG+,98EGCCEGDGGGGCCGA8:CFGGGFGGGGC*;.>5;DF@F;55>DFGF?0;8C5-;C*9:77/
@M03364:276:000000000-BLYN8:1:1101:14050:12565 2:N:0:1
GGACTACAAGGGTATCTAATCCTGTTTGCTCCCCACGCTTTCGAGCCTCAGCGTCAGTTACAGACCAGAGAGCCGCCTTCGCCACTGGTGTTCCTCCATATATCTACGCATTTCACCGCTACACATGGAATTCCACTCTCCTCTTCTGCACTCAAGTCTCCCAGTTTCCAATGACCCTCCCCGGTTGAGCCGGGGGCTTTCACATCAGACTTAAGAAACCGCCTGCGCTCGCTTTACGCCCAATAAATCCG
+
CCCCCGGGGGGGGGGGGGGGGGGGGGGGGGGGGGGGGGGGGGGGGGGGGGGGGGGGGGGGGGGGGGGGGGGGGGGGGGGGGGGGGGGGGGGGGGGGGGGGGGGGGGGGGGGGGGGGGGGGGGGGGGGGBEFGGGGGGGGGGGGGGFGGGGGGFGGFFGGGGGGGGGGGCGGGGGGGGCFGGGGGGGGGGGGGDEGGGGGGGGGGFFGGGGGGFFFGGGGFFGFF?F>E>FDFGGCBFFGGGD?FDFF27C7
@M03364:276:000000000-BLYN8:1:1101:23627:12609 2:N:0:1
GGACTACCGGGGTTTCTAATCCTGTTTGCTCCCCACGCTTTCGAGCCTCAGCGTCAGTTACAGACCAGAGAGCCGCCTTCGCCACTGGTGTTCCTCCATATATCTACGCATTTCACCGCTACACATGGAATTCCACTCTCCTCTTCTGCACTCAAGTCTCCCAGTTTCCAATGACCCTCCCCGGTTGAGCCGGGGGCTTTCACATCAGACTTAAGAAACCGCCTGCGCTCGCTTTACGCCCAATAAATCCG
+
CCCCCGGCGGGGGGGFGGGGGGGGGGGGGGGGGGGGGGGGGGGFFFFGGGGFGCFGGGGGGGGFGGGGG?DGGEEGGGGGGDGDGGGGGGGGGF;FGGGGGG9FGGGGEGGFFEGGGGGGDCBE@BDGFFGGGGGFCEFFGGGGFF9DEGGGGGFG=ADGGGGCFD;FCGGGFG=DFFFGDEC>FEEDGGGEGGGDGGGFFGGGFGFG*<7;:CFF+7CFDC3;;46D>>BEG3C4@1CEED2FG78)29)
@M03364:276:000000000-BLYN8:1:1101:12017:12612 2:N:0:1
GGACTACTGGGGTTTCTAATCCTGTTTGCTCCCCACGCTTTCGAGCCTCAGTGTCAGTTACAGGCCAGAGAGCCGCTTTCGCCACTGGTGTTCCTCCATATATCTACGCATTTCACCGCTACACATGGAATTCCACTCTCCTCTTCTGCACTCAAGTCTCCCAGTTTCCAATGACCCTCCCCGGTTGAGCCGGGGGCTTTCACATCAGACTTAAGAAACCGCCTGAGCTCGCTTTACGCCAAATAAATCCG
+
CCCCCGGGGGGGGGGGGGGGGGGGGGGGGGGGGGGGGGGGGGGFGGDGGGGFGGGGGGGGGGGGCEFGFGGGGGGGGGGGGGGGGGGGGGGGGGGGGGGGGGGGGGGGGGGGGGGGGGGGGGGGGGGGBFFGGGGGGGGGGFG?DFGGGGGGGGCFGGGGGGGGGGFGGGGGFGGDFEGGGECGGGEEGGGGEEEG?EGGGGGGFG>FGGGGGGGF7CCFBGFD()(21/8;<FF<A<>E*<?FGGF>CFD
@M03364:276:000000000-BLYN8:1:1101:25466:12623 2:N:0:1
GGACTACTGGGGTTTCTAATCCTGTTTGCTACCCATGCTTTCGAGCCTCAGCGTCAGTTACAGACCAGACAGCCGCCTTCGCCACTGGTGTTCCTCCATATATCTACGCATTTCACCGCTACACATGGAATTCCACTCTCCTCTTCTGCACTCAAGTCTCCCAGTTTCCAATGACCCTCCCCGGTTGAGCCGGGGGCTTTCACATCAGACTTAAGAAACCGCCTGCGCTCGCTTTACGCCCACTAAATCCG
+
CCCCCGGGGGGGGGGGGGEFCGGGGGGGGGGGGGGGGGGGGGGGGGGGGGFGGGGGGGGGGGGGGGGGGGGGGFGGGGGGGGGGGGGGGGGGGGGGGGGGGGGGGGGGGGGGGGGGGGFGEEGGGGGGE?FGGGGGGGGG8FFFGGFFGGGGGGGFFGGGGGGGDDFD=EF9DDGGGGEEEGGGGGGGCFGDEGGGGGGCCFGGFC79CGGGGC+=FGGGFGFF@FF>9D:DGGFFFFGGGD(.9DF<DG)
@M03364:276:000000000-BLYN8:1:1101:7056:12685 2:N:0:1
GGACTACCAGGGTTTCTAATCCTGTTTGCTCCCCACGCTTTCGAGCCTCAGCGTCAGTTACAGACCAGAGAGCCGCCTTCGCCACTGGTGTTCCTCCATATATCTACGCATTTCACCGCTACACATGGAATTCCACTCTCCTCTTCTGCACTCAAGTCTCCCAGTTTCCAATGACCCTCCCCGGTTGAGCCGGGGGCTTTCACATCAGACTTAAGAAACCGCCTGCGCTCGCTTTACGCCCAATAAATCCG
+
CCCCCGFFGGGGGGGGGGGGGGGGGGGGGGGGGGGGGGGGGGGGGGGGGGGGGGGGGGGGGGGGGGGGGGGGGGGGGGGGGGGGGGGGGFGGGGGGGGGGGGGGGGGGGGGGGGGGGGGGGGGGGGGGFAEGFGGGFGFGGGGGGGGGGGGGGGGGGGGGFGGFGGGGCCFGGFFGGGGGGGGEGGGGGGGGEGGGGGGGGGGFFGGGFGGGGGGGGGGGFGFFFFFE@FBBGGGFFFGGGEFFGGF9FFC
@M03364:276:000000000-BLYN8:1:1101:23246:12688 2:N:0:1
GGACTACTGGGGTTTCTAATCCTGTTTGCTCCCCACGCTTTCGAGCCTCAGCGTCAGTTACAGACCAGAGAGCCGCCTTCGCCACTGGTGTTCCTCCATATATCTACGCATTTCACCGCTACACATGGAATTCCACTCTCCTCTTCTGCACTCAAGTCTCCCAGTTTCCAATGACCCTCCCCGGTTGAGCCGGGGGCTTTCACATCAGACTTAAGAAACCGCCTGCGCTCGCTTTACGCCCAATAAATCCG
+
CCCCCGGGGGGGGGDGGGGGGGGGGGGGGGGGGGGGGGGGGGGGFGGGGGFGGGDGGGGGGGGGGGGGGGGGGGGGGGGFGGEGGGGGGGGGGGGGGGGGGGGGGGGFCFCEAFGGGGGGDGGGFGCGFFGGGGGGGGGGGGGGGGGGGGGGGGGGGF>DGGGGFGCGGGAD=E8EGGGGGGGGG:>FCFF>EC@8?EEGGFGGFGFGGGGG7>CCGCFGFGEF<FFE0::>5F3.9?8EE><>CC=:7D<
@M03364:276:000000000-BLYN8:1:1101:8675:12701 2:N:0:1
GGACTACCAGGGTTTCTAATCCTGTTTGCTCCCCACGCTTTCGAGCCTCAGCGTCAGTTACAGACCAGAGAGCCGCCTTCGCCACTGGTGTTCCTCCATATATCTACGCATTTCACCGCTACACATGGAATTCCACTCTCCTCTTCTGCACTCAAGTCTCCCAGTTTCCAATGACCCTCCCCGGTTGAGCCGGGGGCTTTCACATCAGACTTAAGAAACCGCCTGCGCTCGCTTTACGCCCAATAAATCCG
+
CCCCCGGGGGGGGGGGGGGGGGGGGGGGGGGGGGGGGGGGGGGFFGGGFGGGGGGGGGGGGFGFGGGGECFFGGGGGGGGGGGGGGGGGFGGGGGGGGFFGGGGGGGGDGDGGFGGGEGGGGGGGGGGGGGGFEFGFGFGGGGGDGGF9FGGGGGGFGGGEGGG,EEAFG,EF98,@FGGGCEEGEGGGGGGGCGDEECGGGGGA?>F4CCFFCFFGFEGFDEFFFF)(:5BGGFFFFGGGB(8FGFAGGC
@M03364:276:000000000-BLYN8:1:1101:20783:12705 2:N:0:1
GGACTACTGGGGTTTCTAATCCTGTTTGCTCCCCACGCTTTCGCGCCTCAGCGTCAGTTACAGACCAGAGAGCCGCCTTCGCCACTGGTGTTCCTCCATATATCTACGCATTTCACCGCTACACATGGAATTCCACTCTCCTCTTCTGCACTCCAGTCTCCCAGTTTTGAGTGACCCTCCTCGGTTGAGCCGAGGGCTTTCACACCCAACTTAAAAGACCGCCTGCGCGCGCTTTACGCCCAATAATTCCG
+
CCCCCCFC<FGGGGCGGEFFGGGGGG9FAFGGGGGCFDGGFFF7F+@F@FGFGGGGGE<@CF<CFEGGG8EFFD:FFGEG<BF:?FGFEFFEGFCFGGFBCEFGCFG@CE@FDFEGGGGGCFFG9:FFFEEGFGGFGGAFFGFF9EC,EFGCD?DCC@FGGGC8<D>;,@D=EC87@=DGGFE6@>C67EG5>8EGCDEEGC=+39CC<5C871+=1*ACACD01=9A(:5=5CF>FFEEEE?477*6>G>
@M03364:276:000000000-BLYN8:1:1101:14379:12739 2:N:0:1
GGACTACTCGGGTTTCTAATCCTGTTTGCTCCCCACGCTTTCGAGCCTCAGCGTCAGTTACAGACCAGAGAGCCGCCTTCGCCACTGGTGTTCCTCCATATATCTACGCATTTCACCGCTACACATGGAATTCCACTCTCCTCTCCTGCACTCAAGTCTACCAGTTTCCAATGCATACAATGGTTGAGCCACTGCCTTTTACACCAGACTTAATAAACCACCTGCGCTCGCTTTACGCCCAATAAATCCGG
+
CCCCCGGGGGGGGGGGGGFGGFEGGGGGGGGGGGGGGGGGGGG8FGGGGGGGGGGGGGGGGGGGGGGGGGGGGFGGGGGGGGGGGGGGFFGGGGGGGGGGEGGGGGGGGGGGGGGGGGGGGGGG9FFGFFEGGGGGGGGGGGGGGGFFGGGGGGGGDGFCGGGGFFCFAECFGGGG:@FGCFFGGEFGGGF??D?CFCGGDFFGFGGDFFGGGGGGGFGGFE*)<D29>DFFGDFED2:BC>@ADF=?FD>
@M03364:276:000000000-BLYN8:1:1101:13352:12744 2:N:0:1
GGACTACCCGGGTTTCTAATCCTGTTTGTTCCCCACGCTTTCGAGCCTCAGTGTCAGTTACAGGCCAGAGAGCCGCTTTCGCCACCGGTGTTCCTCCATATATCTACGCATTTCACCGCTACACATGGAATTCAACTCTCCTCTCCTGCACGCAAGTCTACCAGCTTCCAATGCATACAATGGTGGAGCCACTGCCTTTTACACCAGACTTAATAAACCACCTCCGCTCGCTTTACGCCCAATAAATCCGG
+
CCCCCGGGGGECFGGGGGGG9EFGEFGECFGG,FCGGGGGGFEFGGGGG?E@EFGGGGCGGGGDFCFGGGGDGGGGGDG9@FCBCEGDCC?=FF,CFGG9FE9FGGDGGEGFFGFGFE+@FGGGF,CFFF9:F,8EFFGG8=6=EEEDC?>+@6>>DFF,C>=F,@AEGDF,@FFGGGG?9;>D96DFF8D6@C9<FFGF9:FFFGGGGG>>CG:@CF6;?C?(()-)5?D?55D93?=CE;(;>D67*91
@M03364:276:000000000-BLYN8:1:1101:8686:12763 2:N:0:1
GGACTACAGGGGTTTCTAATCCTGTTTGCTCCCCACGCTTTCGAGCCTCAGCGTCAGTTACAGACCAGAGAGCCGCCTTCGCCACTGGTGTTCCTCCATATATCTACGCATTTCACCGCTACACATGGAATTCCACTCTCCTCTTCTGCACTCAAGTCTCCCAGTTTCCAATGCCCCTCCCCGGTTGAGCCGGGGGCTTTCACATCAGACTTAAGAAACCGCCTGCGCTCGCTTTACGCCCAATAAATCCG
+
CCCCCGGGGGGGGGGGGGGGGGGGGGGGGGGGGGGGGGGGGGGFGGGGGGGGGGGGGGGGGGGGGFGGGGGGGGGGGGGGGGGGGGGGEFGGGG9FFFDEFGGFFFGGGGGGGGGGGGGGEFGGFGGFFGGGGGGEEEDGGGGGBFGGGGG=DDFGGDCCCFGG>EGGGGGFG,@DDECGGGGGGDECFGGGCEGGGGGFG=E++9>?*;DGGFG7@CFGFG327F953:@@DFFDF2EGE>4>GD=AGF7
@M03364:276:000000000-BLYN8:1:1101:6972:12778 2:N:0:1
GGACTACTGGGGTTTCTAATCCTGTTTGCTCCCCACGCTTTCGAGCCTCAGCGTCAGTTACAGACCAGAGAGCCGCCTTCGCCACTGGTGTTCCTCCATATATCTACGCATTTCACCGCTACACATGGAATTCCACTTTCCTCTCCTGCACTCAAGTAACCCAGTTTCCAATGCCCTTCCCCGGTTAAGCCGGGGGCTTTCACATCTGACTTACTTAACCGCCTGCGCTCCCTTTACACCCAATAAATCCG
+
CCCCCGG9FGGGG@FGGGGGGGGGGGGGGGGGGGGGDGGGGGG8FGGFGG,FFGGGGGGGG<C,EFGGG,EE<FFGGGEGFGGGGGGGGGGFGGGGG,5@FGGGGGGGGGGGGGGGGDGGGGFG98FGFFGFGGGGG,@FEGGG8E9EGFFC8FFC,,7,8@EFGGGA,6,@F,,,,6DG8D+BC6+@9DGE*@ED5CGGGGGC18++:CD8>C++2+>E;C:?(=0:(.55*?DCF9EGEF:>GD*):F7
@M03364:276:000000000-BLYN8:1:1101:14188:12782 2:N:0:1
GGACTACTAGGGTATCTAATCCTGTTTGCTCCCCACGCTTTCGCACCTGAGCGTCAGTCTTCGTCCAGGGGGCCGCCTTCGCCACCGGTATTCCTCCAGATCTCTACGCATTTCACCGCTACACCTGGAATTCTACCCCCCTCTACGAGACTCAAGCTTGCCAGTTTCAAATGCAGTTCCCGGGTTGAGCCCGGGGATTTCACATCTGACTTAACAGACCGCCTGCGTGCGCTTTACGCCCAGTAATTCCG
+
CCCCCGGGGGGGGGGGGGGGGGGGGGGGGGGGGGGGGGGGGGGGGGGGGGGGGGGGGGGGGGGGGGGFGGGGGGGGGGGGGGGGGGGGGGGGGGGGGGGFGFGGGGGGGGGGGGGGGGGGGF:FGGFGDGGGGFEFGGGGGDGGGGGGGDGGGGDCDFGGEGGGGGGGGGGGGGGCGGGGGCEECGGGFGGGGGGDGGGCFGGG=FFGGGGCF>CF>CFGEGFF?F;@05BDDGD)@?GGG30@F*9-:C*
@M03364:276:000000000-BLYN8:1:1101:1879:12790 2:N:0:1
GGACTACCGGGGTTTCTAATCCTGTTTGCTCCCCACGCTTTCGAGCCTCAGCGTCAGTTACAGACCAGAGAGCCGCCTTCGCCACTGGTGTTCCTCCATATATCTACGCATTTCACCGCTACACATGGAATTCCACTCTCCTCTCCTGCACTCAAGTCTACCAGTTTCCAATGACCTTCCCGGGTTAAGCCGGGGGCTTTCACATCCGACTTAATAAACCGCCTGCCTGCGCTTTACCCCCAATAAATCCG
+
@CCCCGG,+CFGG+BFGGGGGGGGGGGGGGFGGGGGGGGGGGGCFGGGFGGCFGGEGGDCFFG9EFGFCFFGGGGGGGCEFGGGG8EFGC<FCE9FGFGGFGFFEFGGCEEGGGGGGGGGEGFG?FD8BEEFGGGFA=,AECGG,@9DECFGGFE8EEE,EFGG=EFGFFFGG,,,,,,@,+@+@:+<5@B5*@8:*=>EGGFC+0**/27/1:+;CGGG3EF<@A(/.0.))9/-9)3@57(.>C*);*1
@M03364:276:000000000-BLYN8:1:1101:21026:12813 2:N:0:1
GGACTACCGGGGTTTCTAATCCTGTTTGCTCCCCACGCTTTCGAGCCTCAGTGTCAGTTACAGGCCAGAGAGCCGCTTTCGCCACCGGTGTTCCTCCATATATCTACGCATTTCACCGCTACACATGGAATTCCACTCTCCTCTCCTGCACTCAAGTCTACCAGTTTCCAATGCATACAATGGTTGAGCCACTGCCTTTTACACCAGACTTAATAAACCACCTGCGCTCGCTTTACGCCCAATAAATCCGG
+
CCCCCGGGGGGGBE7FFGGGGGGGGGGGGGGGGGGFGGGGGGGGFGGFFFGGGFGGGGGGFFDFGGDGGGGGGGGGGGGGGGGG7CEGFFFEGGGGGFFGFGFD9FGG>=7:FGFGFEGGEGFCE@FCFGGGGF,A@EDFGDEFG@DBFEFGGFDFFFGGGGDDDDDEDFGFFG9=FGGGGGGFGED,9B6DF6CCFF>9CGGGFC5>7?C>DGFCCFGGF59>)89DF45?D<FCEF8EC5=AC++9057
@M03364:276:000000000-BLYN8:1:1101:24447:12854 2:N:0:1
GGACTACAAGGGTTTCTAATCCTGTTTGCTCCCCACGCTTTCGAGCCTCAGCGTCAGTTACAGACCAGAGAGCCGCCTTCGCCACTGGTGTTCCTCCATATATCTACGCATTTCACCGCTACACATGGAATTCCACTCTCCTCTTCTGCACTCAAGTCTCCCAGTTTCCAATGACCCTCCCCGGTTGAGCCGGGGGCTTTCACATCAGACTTAAGAAACCGCCTGCGCTCGCTTTACGCCCAATAAATCCG
+
CCCCCGGGGGGGGGGGGGGGGGGGGGGGGGGGGGGGGGGGGGGFGGGGGGGGGEGDGFEFGGGGGFEFGGGGFFGGGEGGGGGGGGGGGGGGGGGGGGGGFFGGGGGGGGGGGGGGGGGGGGGGFGDFEAAEGGGGGGGGGGGGGGGGGGGGGGGC@;EFFGGGGGGGCG9A?FFG?=FGGGGEGG><CCFGGGDGGGGGGGGGFGG4*;?FG8C>FGDF5EE6@FFFFFFEGGG9@<GEGD1>6:@2>D<
@M03364:276:000000000-BLYN8:1:1101:15064:12857 2:N:0:1
GGACTACCAGGGTTTCTAATCCTGTTTGCTCCCCACGCTTTCGCACCTGAGCGTCAGTCTTCGTCCAGGGGGCCGCCTTCGCCACCGGTATTCCTCCAGATCTCTACGCATTTCACCGCTACACCTGGAATTCTACCCCCCTCTACGAGACTCAAGCTGACCAGTATCAGATGCAGTTCCCAGGTTGAGCCCGGGGATTTCACATCTGACTTAATCAACCGCCTGCGTGCGCTTTACGCCCAGTAATTCCG
+
<<CCCFGGGGGGFGGGEFGGFGFEFCCAF@FGGGGGGGG@DGFGGCFCFFFFGGGDGGGGFFDGGGCAF@FDFGGGGF,CFGGEFFFGG7=E@FDGGGCF9B,CEDFGGGGEGFCFFGGGCFFGEADFFGGGAF9CCCDFE6>8FECG@CEFG,DFEGCFEEEF>DCF=C9D:,;,<:FGGGCGGCGCCFGGGGGECEDEF+=7:<CGGGGGFCGCDFGGFGFDDFF:1>37)C<<FBC:E)197*0-:F2
@M03364:276:000000000-BLYN8:1:1101:28766:12876 2:N:0:1
GGACTACCGGGGTTTCTAATCCTGTTTGCTCCCCACGCTTTCGAGCCTCAGCGTCAGTTACAGACCAGAGAGCCGCCTTCGCCACTGGTGTTCCTCCATATATCTACGCATTTCACCGCTACACATGGAATTCCACTCTCCTCTTCTGCACTCAAGTCTCCCAGTTTCCAATGACCCTCCCCGGTTGAGCCGGGGGCTTTCACATCAGACTTAAGAACCCGCCTGCGCTCGCTTTACGCCCAATAAATCCG
+
CCCCCGGFGGGGGGGGGGGGGGGGGGGCGGGGGGG@FGGGGGG8FDGGGGFGGGGEGGGGGFG9FGGGFFCGCGGGGGGGFGGGGG,=,BFGGGCFGGCFG9EEEFFGGGGGGGGGG7BE7FGFFE@FFFGGGGGGGG9FEGGGBDGC9:BDGFB=,6@DFFDFGEFGGGGG8EE88DECEGGGGD8C7EGGEEGDGDG687@DFC:6DGG7@77:7*;EFGFF@FB3>B@DDF<)9(;?E@(7C*7)2>7
@M03364:276:000000000-BLYN8:1:1101:19491:12887 2:N:0:1
GGACTACAGGGGTTTCTAATCCTGTTTGCTCCCCACGCTTTCGCGCCTCAGCGTCAGTTACAGACCAGAGAGCCGCCTTCGCCACTGGTGTTCCTCCATATATCTACGCATTTCACCGCTACACATGGAATTCCACTCTCCTCTTCTGCACTCCAGTCTCCCAGTTTTGAGTGACCCTCCTCGGTTGAGCCGAGGGCTTTCACACCCAACTTAAAAGACCGCCTGCGCGCGCTTTACGCCCAATAATTCCG
+
CCCCCGGGGGGGGGGGFGGGGGGGGGGGGGGGGGGGGGGGGGGGGGGGGGGGGGGGGFGGGGGGGGGGGGGGGGGGFGGGGGGGGGGGGGFGGGG<FGGGGGGGGGGGGGGGFGGGGGGGGGGFGD@FECADCGDFGGFGGAFGFGGGGGGGGGGDDFGGGGGGGGGGGGGGGGGFGGGGCGGDFGGGGGGGGGGGGGGGG7?FFG98CCG78C@CCFGGFEFDFF6:9EFB3CF<B48EEF<FGGF<FG*
@M03364:276:000000000-BLYN8:1:1101:17450:12921 2:N:0:1
GGACTACTGGGGTATCTAATCCTGTTTGCTCCCCACGCTTTCGAGCCTCAGCGTCAGTTACAGACCAGAGAGCCGCCTTCGCCACTGGTGTTCCTCCATATATCTACGCATTTCACCGCTACACATGGAATTCCACTCTCCTCTTCTGCACTCAAGTCTCCCAGTTTCCAATGACCCTCCCCGGTTGAGCCGGGGGCTTTCACATCAGACTTAAGAAACCGCCTGCGCTCGCTTTACGCCCAATAAATCCG
+
CCCCCGGGGGGGGGGGGGGGGGGGGGGGGGGGGGGGGGGGGGGGGGGGGGGGGGGGGFGGGGGGGGGGGGGGGGGGGGGGGGGGGGGGEFGGGG9EGGGGGGGGGGGGGGGGGGGGGGDGGGGGGGGGEEFGGGGGGGGGGGGGGGGCGGGGGG8EGG;BEDFGGEFGGGGFGGGGGGGDGCGGGGGFGGGGGGGGGGGGFGGGFGFGGFCF7BFDCCFFFGF@FFFF(8>DGGG46:DEG>:@*:@9FG)
@M03364:276:000000000-BLYN8:1:1101:10831:12929 2:N:0:1
GGACTACTCGGGTTTCTAATCCTGTTTGCTCCCCACGCTTTCGAGCCTCAGCGTCAGTTACAGACCAGAGAGCCGCCTTCGCCACTGGTGTTCCTCCATATATCTACGCATTTCACCGCTACACATGGAATTCCACTCTCCTCTTCTGCACTCAAGTCTCCCAGTTTCCAATGACCCTCCCCGGTTGAGCCGGGGGCTTTCACATCAGACTTAAGAAACCGCCTGCGCTCGCTTTACGCCCAATAAATCCG
+
CCCCCGGGGGGGFEGGGGGGGGGGGGGGGFGGGGFGGGGEGGG<FGGGGGGGGGGGGGGGGGGGGGGGGGCEGGGGGGGGGGGGGGGGGGG>FGGGGGGGGFGFGGGGGGGGGGGGACGGDGGGGEEGFEAFFGGFFGGGGF==FGGGGGGGGGGF,=EFGG?GDADDGF;EECCGFGGGGGDEGG>E6DFGGGGDGGGFGGFGFGGGGGF@CCFGFFGFEG:0=A9D>D3>GCD<??G5C>6FD:?2?F9
@M03364:276:000000000-BLYN8:1:1101:21006:12972 2:N:0:1
GGACTACACGGGTTTCTAATCCTGTTTGCTCCCCACGCTTTCGAGCCTCAGCGTCAGTTACAGACCAGAGAGCCGCCTTCGCCACTGGTGTTCCTCCATATATCTACGCATTTCACCGCTACACATGGAATTCCACTCTCCTCTTCTGCACTCAAGTCTCCCAGTTTCCAATGACCCTCCCCGGTTGAGCCGGGGGCTTTCACATCAGACTTAAGAAACCGCCTGCGCTCGCTTTACGCCCAATAAATCCG
+
CCCCCGGGGGGGGGGGGFGGGGGGGGGGGGGGGGGGGGGGGGCGGDGGGGGGGGGGGGGGGGGGGGGGGGGGGGGGGGGGGGDGDGGGGGGGGGGGGGGGGGGGGGGGGGGGGGGGGGGGGGGGGGGGFGGGGGGDCGGGGGGGFGGGGGD8FGGGEB,;ECEFGGGG8EFGGGGGGFFEGGDEGCEGGGFGGEGGC88FGFFGFGGFGGGGGCC+@8EEEGFFFFFFBEEFGGG)14E5C@4>FCFADC)
@M03364:276:000000000-BLYN8:1:1101:22418:12977 2:N:0:1
GGACTACTCGGGTTTCTAATCCTGTTTGCTCCCCACGCTTTCGAGCCTCAGCGTCAGTTACAGACCAGAGAGCCGCTTTCGCCTCCGGTGTTCCTCCATATATCTACGCATTTCACCGCTACACATGGAATTCCACTCTCCTCTCCTGCACTCAAGTCTCCCAGTTTCCAATGCACACAATGGTTGAGCCACTGCCTTTTACATCAGACTTAAGAAACCACCTGCGCTCGCTTTACGCCCAATAAATCCGG
+
CCCCCFGGGGGGGGGCFGFGFGGFGFFGGGGGGFCCFFCEGGG8FGGGGGGGGGGGGGGGGGGGGGGGDCEGGGEG@:<FFEGEBFGFCFFFEGGGGGFGGGFFAFGGGEGGGGFGCGGGGEFFCF=?B=AFGGGGGG9FE=@D4@F88DEFFGG?DE>DADDFFG,,@BF98DEGGFE+6D,3,>:CGG68,,93,EFGCGG@FGGDGGCC:+++7CC>*4/):ABA():85FFEE<*8:5367F;<67<
@M03364:276:000000000-BLYN8:1:1101:27393:12991 2:N:0:1
GGACTACCAGGGTATCTAATCCTGTTTGCTCCCCACGCTTTCGCGCCTCAGCGTCAGTTACAGACCAGAGAGCCGCCTTCGCCACTGGTGTTCCTCCATATATCTACGCATTTCACCGCTACACATGGAATTCCACTCTCCTCTTCTGCACTCCAGTCTCCCAGTTTTGAGTGACCCTCCTCGGTTGAGCCGAGGGCTTTCACACCCAACTTAAAAGACCGCCTGCGCGCGCTTTACGCCCAATAATTCCG
+
CCCCCGGFGGGGGGGGGGGGGGGGGGGGGGGGGGGGCEGGGGGGGGGGGGFGGCGGGGGGDGGFGGGGGGGGGGGGGGGGGG>FCGGGGDGGGGFGEAEEFGGGGGFFGGGGGGGGG7FEGGGG9FFCFEFEFFGG,@9FEDF8DGFA9,8=>D8=,=,;DFGF<E9DDG?EGFFGC=DGFGGDFGGD,@EE@EGGGGGGGF?+9>>FCDFFGFGF85E,8=D;FFFF@B>>DGGFB1EGGF0)9:9<GG<
@M03364:276:000000000-BLYN8:1:1101:9955:13008 2:N:0:1
GGACTACAGGGGTATCTAATCCTGTTTGCTCCCCACGCTTTCGAGCCTCAGCGTCAGTTACAGACCAGAGAGCCGCCTTCGCCACTGGTGTTCCTCCATATATCTACGCATTTCACCGCTACACATGGAATTCCACTCTCCTCTTCTGCACTCAAGTCTCCCAGTTTCCAATGACCCTCCCCGGTTGAGCCGGGGGCTTTCACATCAGACTTAAGAAACCGCCTGCGCTCGCTTTACGCCCAATAAATCCG
+
CCCCCGGGGGGGGGGFFGGGEGGGGGGGGGGGGGGGGGGDFGGGGGGGFGGGGGEGGGGGFGGGGGGGGGGGGGGGGGGGGGGGGGGGFGGGGGGGGGGGGGGGGGGGGGGGGGGGGGGGGGGGGGGGFFEFGGGGGGGGFGGGGGGGGGGGGGGGGGFFGGGGGGAF,@BFGGGFGGGDGGGEEEG6FGGGGGGGGEGGFGGGFGFG=FFGGFGGGGGGFDED?FFFFD>EDDG>F:EEGD:F:FFACC7
@M03364:276:000000000-BLYN8:1:1101:17787:13010 2:N:0:1
GGACTACCCGGGTTTCTAATCCTGTTTGCTCCCCACGCTTTCGAGCCTCAGCGTCAGTTACAGACCAGAGAGCCGCCTTCGCCACTGGTGTTCCTCCATATATCTACGCATTTCACCGCTACACATGGAATTCCACTCTCCTCTTCTGCACTCAAGTCTCCCAGTTTCCAATGACCCTCCCCGGTTGAGCCGGGGGCTTTCACATCAGACTTAAGAAACCGCCTGCGCTCGCTTTACGCCCAATAAATCCG
+
CCCCCGGGGGGGGGGGGGGGGGGGGGGGGGGGGGGGGGGGGGGGGGGGGGGGGGGGGGGGGGGGGGGGGGGGGGGGGGGGGGGGGGGGGGGGGGGGGGGGGGGGGCFGGGGGGGGGGGGGGGGFGGGGACEFGGGGFGGGGGGGGGGGGGGGGGGGFGGGGDFDFGGGAFGGGGGGGGGGGGGGGGGGGGGGDGGCGGGGGGCGFGG68CCFGFC+;FGG:5>00):>3508CGGFFFGGGFF>CGFFGGD
@M03364:276:000000000-BLYN8:1:1101:3013:13014 2:N:0:1
GGACTACCGGGGTTTCTAATCCTGTTTGCTCCCCACGCTTTCGCACCTGAGCGTCAGTCTTCGTCCAGGGGGCCGCCTTCGCCACCGGTATTCCTCCAGATCTCTACGCATTTCACCGCTACACCTGGAATTCTACCCCCCTCTACGAGACTCAAGCCTGCCAGTTTCGGATGCAGTTCCCGGGTTGAGCCCGGGGATTTCACATCCGACTTGACAGACCGCCTGCGTGCGCTTTACGCCCAGTAATTCCG
+
CCCCCGGGGGGGGGGGGGGGGGGGGGGGGGGGGGGGGGGGGGGGGGGGGFGGGGGGGGGGGGGGGGGGGGGGGGGGGGGGGGGGGGEEGGGGGGGGGGGGGGGGGGGGGGGGGGGGGGGGGGGGGGGGGFGGGGGFGGGGGGGGGGGGGGGGFEC?FGGGGGGGGGGGGGGGEFGCFGGGG>GEGGGGGFGGGDGDEGGGGGGG6FGGGGGGGGGG4DCF:E@12>>DBFFFGGG28<EEGFFFCGFAGF9
@M03364:276:000000000-BLYN8:1:1101:26373:13022 2:N:0:1
GGACTACTCGGGTTTCTAATCCTGTTTGCTCCCCACGCTTTCGCACCTGAGCGTCAGTCTTCGTCCAGGGGGCCGCCTTCGCCACCGGTATTCCTCCAGATCTCTACGCATTTCACCGCTACACCTGGAATTCTACCCCCCTCTACGAGACTCAAGCTGACCAGTATCAGATGCAGTTCCCAGGTTGAGCCCGGGGATTTCACATCTGACTTGACAGACCGCCTGCGTGCGCTTTACGCCCAGTAATTCCG
+
CCCCCGGGGGGGGGGGGGGGGGGGGGGGGGGGGGGGGGGGGGGGGGGGFGGGGGGGGGGGGGGGGGGGGGGGGGGGGGGGGGGGGGGGGGGGGGGGGFFDFGGGGGFGGGGFGFGGGGGGGGGGGGGGGGGGGGGGGGGGGGGGGGGGCDGGGGG6FGGGFFGGGFGGGGGGFGGGFGGGGGGCFGGDFGFGGGGGGGEFFFGGFGFGD1+;CFGGGGGG>GF:<F9<0)75DDD<FFGGGFFFF*8-*C9
@M03364:276:000000000-BLYN8:1:1101:27411:13045 2:N:0:1
GGACTACTGGGGTTTCTAATCCTGTTTGCTCCCCACGCTTTCGCACCTGAGCGTCAGTCTTTGTCCAGGGGGCCGCCTTCGCCACCGGTATTCCTCCAGATCTCTACGCATTTCACCGCTACACCTGGAATTCTACCCCCCTCTACAAGACTCTAGCCTGCCAGTTTCCCATGCAGTTCCCAGGTTGAGCCCGGGGATTTCACATCCGACTTGACACACCGCCTGCTTGCGCTTTACGCCCAGTAACTCCG
+
CC@CCGGF9FFGGEGGGG,CEFGGGGGGGGGGGGGCEEGGGGGE:FGGFCFCFFCFGFFFG<E<EFAFECEGG7+:F@FGGGGGEGGGGCGGGFFGGG,?A,=F9FEFFGGGGGGGGC@EFEFFFDFC,:CDFFED,>@FEEG6>D,,=,,53>,,,,,6@DGFFAD>,33@133@3EF:9,?DFF6,=C,;E*BC**,0++<:@FFG3C)>7*8F4*;:.C:1?:(/27>DG375F<D*=<6FFF*);D*
@M03364:276:000000000-BLYN8:1:1101:19988:13071 2:N:0:1
GGACTACTGGGGTTTCTAATCCTGTTTGCTCCCCACGCTTTCGCACCTGAGCGTCAGTCTTCGTCCAGGGGGCCGCCTTCGCCACCGGTATTCCTCCAGATCTCTACGCATTTCACCGCTACACCTGGAATTCTACCCCCCTCTCCGAGACTCTAGCTTGCCAGTTTCAAATGCAGTTCCCAGGTTGAGCCCGGGGATTTCACATCTGACTTAACAAACCGCCTGCGTGCGCTTTACGCCCAGTAATTCCG
+
CCCCCGGGGGGGFCGGGGGGGGGGGGGGGGGGGGGGGGGGGGG@@CGGGGGGGGGGGGFGFGGFGEGE8C8@FGGEGGGGFGFGGGGGGGGGGF@FFD8EG,CEGDFGGGGGGGCFGEDCFGGGC8FGGGGGGAFGC,8FECEF,DE>>CECCGFG9@;,>DGFGGGGCGGGGG9D5=EFCCFDFGD?7FGE*:*5>E*AGGGFF*@DGGGG7+::77EFDDFF<@>5257>D3D<F:>8E>:?C>*<CD9
@M03364:276:000000000-BLYN8:1:1101:6359:13079 2:N:0:1
GGACTATAGGGTATCTAATCCTGTTTGCTCCCCACGCTTTCGCACCTGAGCGTCAGTCTTCGTCCAGGGGGCCGCCTTCGCCACCGGTATTCCTCCAGATCTCTACGCATTTCACCGCTACACCTGGAATTCTACCCCCCTCTACGAGACTCAAGCCTGCCAGTTTCGGATGCAGTTCCCGGGTTGAGCCCGGGGATTTCACATCCGACTTGACAGACCGCCTGCGTGCGCTTTACGCCCAGTAATTCCG
+
CCCCCGGGGGGGGFGGGGGGGGGGGGGGGGGGGGGGGGGGGGGGGGGGGGGGGGGBEFGGGGGEEGFGDCFGGGDFGGGEGGGGGGGGGGGGGGGGGGGGGGFGGGGGGGGGGGGGGGEGFFFGGGGGGGGGGGGGGGDGGGGFGGGEGEGGGGGDFGCGFDFFFFGGGGGGGGGGGFCGEGCEDGGGGG>CE=GGGGGC77CCFGGGDDDFCC:DGG5EEEB<:DFFFFFEGF>9>BECG4(6*:9<DG
@M03364:276:000000000-BLYN8:1:1101:10732:13100 2:N:0:1
GGACTACTGGGGTTTCTAATCCTGTTTGCTCCCCACGCTTTCGCGCCTCAGCGTCAGTTACAGACCAGAGAGCCGCCTTCGCCACTGGTGTTCCTCCATATATCTACGCATTTCACCGCTACACATGGAATTCCACTCTCCTCTTCTGCACTCCAGTCTCCCAGTTTTGAGTGACCCTCCTCGGTTGAGCCGAGGGCTTTCACACCCAACTTAAAAGACCGCCTGCGCGCGCTTTACGCCCAATAATTCCG
+
CCCCCGGGGGGGGGGGFGGGGGGGGGGGGGGGGGGGGGGGGGGGGGGDGGGGGGGGGGGGGGFGGGCGGGGGGGGDFGGGGGGGGGGGGGGGGGGGGGGGGGGGGGGGGGGGGFGGGGGGGCCGGGGGFAFFGGGGGGGGFGGCFGGGFD,AEDGGGGGGGGGGFGGGGGGGAFGFGGGEGGGGFECFGGGGGCEEGFGGGGG7AGDFFDGGGGCFFFCCBGF3;F;B;EFFG3<49:E8EB6@6C9<FC6
@M03364:276:000000000-BLYN8:1:1101:17075:13100 2:N:0:1
GGACTACTGGGGTATCTAATCCTGTTTGCTCCCCACGCTTTCGAGCCTCAGCGTCAGTTACAGACCAGAGAGCCGCCTTCGCCACTGGTGTTCCTCCATATATCTACGCATTTCACCGCTACACATGGAATTCCACTCTCCTCTTCTGCACTCAAGTCTCCCAGTTTCCAATGACCCTCCCCGGTTGAGCCGGGGGCTTTCACATCAGACTTAAGAAACCGCCTGCGCTCGCTTTACGCCCAATAAATCCG
+
C@CCCGGFFF<@FGGFGGGGGCFGGGGGGGGGFGGGFGEFGGGGGGFGGGFFGGGGCGGGFFFGGGGGGGGGGGGDCFBFFGGGGGFCE@CFCFAFGGGGFGFFGGGGGGGGGGFFGGGGGGF@FDFEB?CAE?FGGG9BFD8DFGGCEFFF,D@,6=>ECFGE>FFGCGED=EA@FD?EGG>CCEGCGFCC*8@EGGG?02CF@*:C8C4CCCDCDF9*8C57;ABD1>5>DG<4F:8CC)34<F=AC<)
@M03364:276:000000000-BLYN8:1:1101:20343:13102 2:N:0:1
GGACTACCAGGGTATCTAATCCTGTTTGCTCCCCACGCTTTCGAGCCTCAGTGTCAGTTACAGGCCAGAGAGCCGCTTTCGCCTCCGGTGTTCCTCCATATATCTACGCATTTCACCGCTACACATGGAATTCCACTCTCCTCTCCTGCACTCAAGTCTCCCAGTTTCCAATGCACACAATGGTTGAGCCACTGCCTTTTACATCAGACTTAAGAAACCACCTGCGCTCGCTTTACGCCCAATAAATCCGG
+
CCCCCGGGGGGGGGGGGGGGGGGGGGGGGGGGGGGGGGGGGGGGGGGGGGGGGGGGGGGGGGGGGGGGGGCGGGGGGEGFGGGGGGGCFFEGGGGGGGFFGGGGGGGGGGGGGGGFFGGGGGGGGGGGGEGGGFFGGGGGGGGGDDGGFGGFGGGGGGGGFGGGGGGGGGGGFGGGGGE8FGGGCE8EGC:EF:CFGGGGFFD+++**;>EGGGGGGGF7>EFEFF):@FBBGFGFFFGDE5@FG7F?C))
@M03364:276:000000000-BLYN8:1:1101:28507:13113 2:N:0:1
GGACTACTAGGGTTTCTAATCCTGTTTGCTACCCATGCTTTCGAGCCTCAGCGTCAGTTACAGACCAGACAGCCGCCTTCGCCACTGGTGTTCTTCCATATATCTACGCATTTCACCGCTACACATGGAGTTCCACTGTCCTCTTCTGCACTCAAGTTTCCCAGTTTCCGATGCACTTCTTCGGTTGAGCCGAAGGCTTTCACATCAGACTTAAGAAACCGCCTGCGCTCGCTTTACGCCCAATAAATCCG
+
CCCC8FGGFGGGGCFGGGGGGGGGEEFFGGGGGGGGGGGFFGCFGGGGGGFGGGGCGEGGGGGGGGGGGGGGGGGGGCFFGGGGGGFGE<FDGFGCGFGGGEFFGFGGG>EEGGGGGGGGGDFGCCFFGGGFGGGGGFEFE=AFGGGFGGDDB88?@CEDF96DEFGFECG8@C,D,ADGGG6CFGEGGGGGGE>CFFGGGGGFFG>5D*;F7:28+;@F47?>BFAD=BFFGGGCF0B7C3=FCCFEG48
@M03364:276:000000000-BLYN8:1:1101:12491:13124 2:N:0:1
GGACTACTCGGGTTTCTAATCCTGTTTGCTACCCATGCTTTCGAGCCTCAGCGTCAGTTACAGAACAGACAGCCGCCTTCGTCACTGGTGTTCTTCCATATATCTACGCAATTCACCGCTATACATGGAGTTCCACTGTCCTCTTCTGCACTCAAGTTTCCCAGTTTCCGATGCAAGTCTTCGCTTGAGCGGAAGGCTTTCACTTCAGACTTAAGAAACCGCCTCAGCTCGCTTTACGCCCATTAAATCCG
+
6C6C,<;;FCF+C;;FG<<,6CC<C<6,;CF<@,CF<<@FGC:@;F+;C,C,@@C:@6,C<<CE,CC6,,:6,:@:74459,BAFGFCF<FG,F;EEAE?<<;E,59,+4+45:,C,@8=:+,:4E,,,:,499E?;49E8EGD9E;;,DG8FG,9EGA,4C8,FFEF8BC@>6,,3@EF8=3+3++62,+4+++5,,3<822+=*;+5*;CF+?727,1**3-/46)//)0/97/=5*=:0(0++3)+;)
@M03364:276:000000000-BLYN8:1:1101:20895:13125 2:N:0:1
GGACTACCAGGGTTTCTAATCCTGTTTGCTCCCCACGCTTTCGAGCCTCAGCGTCAGTTACAGACCAGAGAGCCGCCTTCGCCACTGGTGTTCCTCCATATATCTACGCATTTCACCGCTACACATGGAATTCCACTCTCCTCTTCTGCACTCAAGTCTCCCAGTTTCCAATGACCCTCCCCGGTTGAGCCGGGGGCTTTCACATCAGACTTAAGAAACCGCCTGCGCTCGCTTTACCCCCAATACATCCG
+
CCCCCGD@EFGGGFGGGGGGGGGGGGGFGFEGGGGGGGFGGGGGGGGGGGCFGGGGGGGGGGGCFGGGGEGGGGGGFGGGGGGGGGGGGGGGCFGGGGFGGFG?9AFFDGGGGGGGGGGGGFGGFGGGGEEGGGGGGGGGGFF89FDFGGGGGGGGFDGGFGGGECFGGGGGG98=8EGGECEGGGCF68DEEGG>*1C8DGGDCC8466CDGGDGD<EGB=D@1A4:,=>BDG3)*)2;=>15C*94D<9
@M03364:276:000000000-BLYN8:1:1101:11571:13128 2:N:0:1
GGACTACTCGGGTTTCTAATCCTGTTTGCTCCCCACGCTTTCGAGCCTCAGCGTCAGTTACAGACCAGAGAGCCGCCTTCGCCACTGGTGTTCCTCCATATATCTACGCATTTCACCGCTACACATGGAATTCCACTCTCCTCTTCTGCACTCAAGTCTCCCAGTTTCCAATGACCCTCCCCGGTTGAGCCGGGGGCTTTCACATCAGACTTAAGCACCCGCCTGCGCTCGCTTTACGCCCAATAAATCCG
+
CCCCCFGG<CGGGGGGGGFFGGFFGGFGFCGAFFFGGGGGGGGGDGGFGGGGGGGGGGGGGGGGGGCEFGDGGGGEGFFGGCGGGGGGGGFEFGGGGGGGG9FGGGCGGGGGGGGDGGGGGGGGF@FGGGGGGFGGGFGGGFFFGAFCGGFFGGGGGGAFDFFBFAFGGGAEE>9EGGGGGGGGGGGC6CED5EGGEEGGGGFFFGGCDFGGGGG7>*3=>GF?DF>D;BEFCF*66(;EGE:@CF=AG*/
@M03364:276:000000000-BLYN8:1:1101:22673:13139 2:N:0:1
GGACTACAAGGGTTTCTAATCCTGTTTGCTCCCCACGCTTTCGAGCCTCAGCGTCAGTTACAGACCAGAGAGCCGCCTTCGCCACTGGTGTTCCTCCATATATCTACGCATTTCACCGCTACACATGGAATTCCACTCTCCTCTTCTGCACTCAAGTCTCCCAGTTTCCAATGACCCTCCCCGGTTGAGCCGGGGGCTTTCACATCAGACTTAAGAAACCGCCTGCGCTCGCTTTACGCCCAATAAATCCG
+
CCCCCGGGGGGGGGGGGGGGGGGGGGGGGGGGGGGGGGGGGGGGGGGGGGGGGGGGGGGGGGGGGGGGGGGGGGGGGGGGGGGGGGGGGGGGGGGGGGGGGGGGGGGGGGGGGGGGGGGGGGGGGGGGFFFGGGGGGGGGGGGGGGFGGFGGDGFFEGFGGGGGCFGGFGFGGGGGGFGCGGGGGDEGGGGGGGGD=CFCFGGGFGGGCFGGG7DFGGGGFGE11;25>DEFGFGBB?EGGFFFGGFAFG>
@M03364:276:000000000-BLYN8:1:1101:23660:13142 2:N:0:1
GGACTACCGGGGTTTCTAATCCTGTTTGCTCCCCACGCTTTCGCACCTGAGCGTCAGTCTTCGTCCAGGGGGCCGCCTTCGCCACCGGTATTCCTCCAGATCTCTACGCATTTCACCGCTACACCTGGAATTCTACCCCCCTCTACGAGACTCAAGCTGACCAGTATCAGATGCAGTTCCCAGGTTGAGCCCGGGGATTTCACATCTGACTTAATCAACCGCCTGCGTGCGCTTTACGCCCAGTAATTCCG
+
CCCCCFFFEGGCFGGGGGGGGGGGGGGGGGGGGGGGGGGGGGGGGGGFFGGGGGGGGGGGGGGGGGECECCEGGGGGGGGGGGGGG7FEGGG<FGEFGDAFGFGGGGGGGGGDGGFA=:EGGGGCGGGGGGGGGGFF@?GGEGFGGGGDGE:FCCEGCFGGGGGF?GGGGDFF9DFFC;DF98CFGGGFC,4CEEGGEFCCDCFFGGGGGGGF::FF=:CDEDBFFBE:>DFGDFA=0ECC>BFG7B):C9
@M03364:276:000000000-BLYN8:1:1101:19445:13176 2:N:0:1
GGACTACTAGGGTATCTAATCCTGTTTGCTCCCCACGCTTTCGAGCCTCAGCGTCAGTTACAGACCAGAGAGCCGCCTTCGCCACTGGTGTTCCTCCATATATCTACGCATTTCACCGCTACACATGGAATTCCACTCTCCTCTTCTGCACTCAAGTCTCCCAGTTTCCAATGACCCTCCCCGGTTGAGCCGGGGGCTTTCACATCTGACTTAAGAAACCGCCTGCGCTCGCTTTACGCCCAATAAATCCG
+
CCCCCGGGGGGGGGGGGGGGGGGGGGGGGGGGGGGGGGGGGGGFGGGGGGGGGGGGGGCGGGGFGGGGGGGGGGGGGGGGGGFGGGGGGGGFGGGGFGGGGGFFGGGGGGGGGGCFGGGGGGGGG,A=BCFFG<FGCEEGGGGGFGFGFGGGGGFFEGGGDFGGGGFDEGGGFGF==FGGGGGEFCEGCCBEEGGGC>FC+7<F+*++=CFGGFFGGGGGFGFD6F9:0=>BDFFFF?GGGF(.9>?2C<<
@M03364:276:000000000-BLYN8:1:1101:29574:13178 2:N:0:1
GGACTACAGGGGTATCTAATCCTGTTTGCTCCCCACGCTTTCGCGCATCAGCGTCAGTTACAGACCAGAGAGCCGCCTTCGCCACTGGTGTTCCTCCATATATCTACGCATTTCCCCTCTACACATGGAATTCCACTCGCCTCTTTTGCACTCATGTCTCCCAGTTTTGAACGACTCTCCCCGGTTGAGCCGGGGGCTTTCACATAAGACTTAAGAAACCTCCTGCGCTCGCTTTACGCCCAATAAATCCG
+
A<-AAFCCFGCGG@ECFFCGGGG,CFEGGFFEFEF@FGGGGAF,@F+8@FGGCGD8BEFFEAF,CCFCE8C,DC7FFCGG?@FFEFFGGGGGGGGGF8FGFFFEE<FF7CC=F,5=<,+9A,CEB:FFGFFGF,CEB,6@CGGF,,3@DA=F8,,7E;D,,@8DDFE,,@,,6B++5@:,,65>C58<C7FGC*1=CE*7;F+13+++022:@C+11;C*)*86340;9@EBG37<*28E:7(8<7*4:*)
@M03364:276:000000000-BLYN8:1:1101:12022:13234 2:N:0:1
GGACTACAAGGGTTTCTAATCCTGTTTGCTACCCATGCTTTCGAGCCTCAGCGTCAGTTACAGGCCAGAGAGCCGCTTTCGCCACCGGTGTTCCTCCATATATCTACGCATTTCACCGCTACACATGGAATTCCACTCTCCTCTCCTGCACTCAAGTCTACCAGTTTCCAATGCATACAATGGTTGAGCCACTGCCTTTTACACCAGACTTAATAAACCACCTGCGCTCGCTTTACGCCCAATAAATCCGG
+
CCCCCGGGGGGGGGGGGGGGGGGGGGGGGGGGGGGGGGGGGGGGGGGGGGGGGGGGGGGGGGGGGGGGGGGGGGGGGGGGGGGGGGGGGGGGGGGGGGGGGGGGGGGGGGGGGGGGGEGGGGGGGGGGFFDGGGGGGGGGGGGGGGGGG8FGDGGGGFFGGGGFGGGGGGF9AGGGGGGCFGFGGEGGGCDGGGGGGGGEFFFCFGG7CF?=@FGGGG6FAEFFB>9>7AEEGG74)6E*A4@AF7ACDDC
@M03364:276:000000000-BLYN8:1:1101:10440:13245 2:N:0:1
GGACTACTAGGGTTTCTAATCCTGTTTGCTCCCCACGCTTTCGAGCCTCAGCGTCAGTTACAGACCAGAGAGCCGCCTTCGCCACTGGTGTTCCTCCATATATCTACGCATTTCACCGCTACACATGGAATTCCACTCTCCTCTTCTGCACTCAAGTCTCCCAGTTTCCAATGACCCTCCCCGGTTGAGCCGGGGGCTTTCACATCAGACTTAAGAAACCGCCTGCGCTCGCTTTACGCCCAATAAATCCG
+
CCCCCGGGGGGGGGGGGGGGGGGGGGGGGGGGGGGGGGGGGGGGGGGGGGGGGGGGGGGGGGGGGGGGGGGGGGGGGGGGGGGGGGGGGGGGGGGFFGGGGGFGGGGGGGGGGGGGGEGGFGAEGGGGFFGGFEFGGGGGGGGGGGGGGGGGBFGDFG=EEFGGGGGGGGGGGGDGGEGGDGEGGGEGGFGGGGGGDEGGDGGFFGFGFGGGG7+CFGGGFG31282>BBFDGGG46:EEGD6:FGFBGC>
@M03364:276:000000000-BLYN8:1:1101:29642:13266 2:N:0:1
GGACTACTGGGGTTTCTAATCCTGTTTGCTCCCCACGCTTTCTCGCCTCAGCGTCAGTTACAGACCAGTGAGCCGCCTTCGCCACCGGTATTCCTCCAGATATCTACGCATTTCACCGCTAAACATGGAATTCCACACTCCTCTTCTACACTCTAGCCTCCCAGTTTTTACTTAACTTCCTCGGTTTAGCCCAGGGATTTCACATCCGACTTCACATACCGCCTGCGCGCGCTTTACGCCCAATACTTCCT
+
@CCCCGG9C-CFC:CFE<@FGDFGGGGGGGGGG@E:FGGDGG<,,BFECF<CFFG7FE,,66@,@,99696ECDC+@F:FDFD,B==7C+CF9,,5<=,CF9EEFFFB@C+?AF,CF:+=++A<@EF8F9AAA,4,,44AEFDD9;;,,,,3D@F,,3,7,6@8>E9,+@7,@633,7@=,,++@C+@,;:C,,6**@:E>C7C1;C7?DGG+=49+=DGB=D(0A20735>DCF3+2C8*8()9*0.*:*
@M03364:276:000000000-BLYN8:1:1101:20072:13271 2:N:0:1
GGACTACTGGGGTTTCTAATCCTGTTTGCTCCCCACGCTTTCGAGCCTCAGCGTCAGTTACAGACCAGAGAGCCGCCTTCGCCACTGGTGTTCCTCCATATATCTACGCATTTCACCGCTACACATGGAATTCCACTCTCCTCTTCTGCACTCAAGTCTCCCAGTTTCCAATGACCCTCCCCGGTTGAGCCGGGGGCTTTCACATCAGACTTAAGAAACCGCCTGCGCTCGCTTTACGCCCAATAAATCCG
+
CCCCCGGGGGGGFGGGGGGGGGGGGGGGGGGGGFFFGGGGGGGGGGGGGGGGGGGGGFGGGGGGGGGGGGGGGGGGGGGGGGGGGGGGGGGGGGGGGGGGGGGGGGGCGGGGGFGGGGGGGGGGGFGGFFFGGGGGGGGGGGGGGGGGGGGGGGFFFGGGGGGGGGGGGGGGGGGGGGGEEEGEGGGFEGGGGGGGGCFFGC?8CGGGFGGGGGCFGFFGFGFF7A>D9BEFGF34F?GGGF6>FFFFGG<
@M03364:276:000000000-BLYN8:1:1101:20443:13273 2:N:0:1
GGACTACTGGGGTATCTAATCCTGTTTGCTACCCATGCTTTCGAGCCTCAGCGTCAGTTACAGACCAGACAGCCGCCTTCGCCACTGGTGTTCTTCCATATATCTACGCATTTCACCGCTACACCTGGAATTCTACCCCCCTCTACGAGACTCTAGCTTGCCAGTTTCAAATGCAGTTCCCAGGTTGAGCCCGGGGATTTCACATCTGACTTAACAAACCGCCTGCGTGCGCTTTACGCCCAGTAATTCCG
+
CCCCCGGGFFGGGGGGGGGGGGGGGGGGGGGGGGGGGGGGGGGGG@FGGGGGGFDEGAFFGGGFGGGGGGGGGGGGGGGGGDFGGGGGGGGGGGGGGGGGFGGGGGGGG:FGGGGGGGGGGGGGGGGGFGGGGGGGFGGGGGGGCFGDGGGGGGGGGFGFGGGGGGFFGFGGGGGGGGGGGGGGGGGGGGFGGCDDGGFGGGGGADFGGGGGGGGGGFCFADEDBA;32>>EGGGFC2C7CBFF7DFFGF6
@M03364:276:000000000-BLYN8:1:1101:4503:13301 2:N:0:1
GGACTACCAGGGTTTCTAATCCTGTTTGCTCCCCACGCTTTCGAGCCTCAGCGTCAGTTACAGACCAGAGAGCCGCCTTCGCCACTGGTGTTCCTCCATATATCTACGCATTTCACCGCTACACATGGAATTCCACTCTCCTCTTCTGCACTTAAGTCTCCCAGTTTCCAATGACCCTCCCCGGTTGAGCCGGGGGCTTTCACATCAGACTTAAGAAACCGCCTGCGCTCGCTTTACGCCCAATAAATCCG
+
CCCCCGGGGGGGGGGGGGGGGGGGFGGGGGGGGGGGGGGGGGGGGGGGGGGGGGGGGGGGGGGGGGGGGDDGGGGGGGGGGGGGGGGGGGGGGGGGGGGGGGGDFGGGGGGGGGGGGGGGEGGGGGGGE,CFEGFGGGGGGGGFGGGGGGGGGGGFEEDDGG8==EGFCGGGGGGGFFGGGGGDFGGGGGGEGGGGG>FGGGGF8CFCFFCGGCDGGGGFAGEDDFFF>DFFGFC9=BGGGEF>DGFDGGC
@M03364:276:000000000-BLYN8:1:1101:9514:13302 2:N:0:1
GGACTACAGGGGTATCTAATCCTGTTTGCTCCCCACGCTTTCGCACCTGAGCGTCAGTCTTCGTCCAGGGGGCCGCCTTCGCCACCGGTATTCCTCCAGATCTCTACGCATTTCACCGCTACACCTGGAATTCTACCCCCCTCTACGAGACTCAAGCCTGCCAGTTTCGGATGCAGTTCCCGGGTTGAGCCCGGGGATTTCACATCCGACTTGACAGACCGCCTGCGTGCGCTTTACGCCCAGTAATTCCG
+
CCCCCGGGGGGGGGGGGGGGGGGGGGGGGGGGGGGGGGGGGGGGGGGGGGGGGGGGGGGGGGGGGGGGGGGGGGGGGGGGGGGGGGGGGGGGGGGGGGFFFAFGGGGGGGGGGGGGGGGGGGGGGGGGGGGGGFFGDFGGGGGFFGGGGGGC3>FG9FGGGFGGGGGFGBEECFFDGGGFFGGGGGDFGGGGGGGGGGGFGFGCCG5C5DGGGFFCFFGGFGEFFFFEF>BEDDFA48EEGFFFGGFFGG7
@M03364:276:000000000-BLYN8:1:1101:2706:13336 2:N:0:1
GGACTACAGGGGTATCTAATCCTGTTTGCTCCCCACGCTTTCGAGCCTCAGCGTCAGTTACAGACCAGAGAGCCGCCTTCGCCACTGGTGTTCCTCCATATATCTACGCATTTCACCGCTACACATGGAATTCCACTCTCCTCTTCTGCACTCAAGTCTCCCAGTTTCCAATGACCCTCCCCGGTTGAGCCGGGGGCTTTCACATCAGACTTAAGAAACCGCCTGCGCTCGCTTTACGCCCAATAAATCCG
+
CCCCCGGGGGGGGGGGGGGGGGGGGGGGGGGGGGGGGGGGGGGGGGGGGGGGGGGGGGGGGGGGGGGGCEFGGGGGGGGGGGGGGGGGFGGGGGGGGGGGGGGGFFGFGGGGGGGGGGGGGGGGFGGGFGGGGFFGFGCGGFGGGFGGGG,=FCFCEGGGGGGFFGGGGGFGGC,DCFFEGDGGGGGGGGFGGGGGGGGGGGGGFGGGGDGGF>FGGGGG>5>@<A3:1885>CFAFFCGGF0>CG?<GDD
@M03364:276:000000000-BLYN8:1:1101:4764:13346 2:N:0:1
GGACTACCAGGGTTTCTAATCCTGTTTGCTCCCCACGCTTTCGCACCTGAGCGTCAGTCTTCGTCCAGGGGGCCGCCTTCGCCACCGGTATTCCTCCAGATCTCTACGCATTTCACCGCTACACCTGGAATTCTACCCCCCTCTACGAGACTCTAGCTTGCCAGTTTCAAATGCAGTTCCCAGGTTGAGCCCGGGGATTTCACATCTGACTTAACAAACCGCCTGCGTGCGCTTTACGCCCAGTAATTCCG
+
CCCCCGGGGGGGGGGGGGGGGGGGGGGGGGGGFGGGGGGGGGGGGGGGGGGGGGGDGGGGFFFGGGGGGGDGGGGGGGDF,?FFGGCGGGGGGGGGGGGGGGGGGGGGDGGGGCFGGGGGGGGGGGGGGGGGGGGGGGFCECGFFGCECEGFGFFGFGGFFGF6DFFGGGFFGGD7<<>FGCCGFGGGFDGFGGGGDDG6C>FC+C>D:C7@D7>FG*8=>=B?087BB77>CCDABFGEG>(/:*=)::9
@M03364:276:000000000-BLYN8:1:1101:15323:13398 2:N:0:1
GGACTACCGGGGTTTCTAATCCTGTTTGCTCCCCACGCTTTCGCACCTGAGCGTCAGTCTTCGTCCAGGGGGCCGCCTTCGCCACCGGTATTCCTCCAGATCTCTACGCATTTCACCGCTACACCTGGAATTCTACCCCCCTCTACGAGACTCAAGCCTGCCAGTTTCGGATGCAGTTCCCGGGTTGAGCCCGGGGATTTCACATCCGACTTGACAGACCGCCTGCGTGCGCTTTACGCCCAGTAATTCCG
+
CCCCCGGGGGGGFGGGGGGGGGGGGGGGGFFGGGGGGGGGGGGGGGGGGGGGGGDGGGGGGGCEFGGGGGCEGGGCFGGGGCEGGGGCCCFCGGAFGGGGDFGGGGGGGGGGGGFGCEDG@C:FGGCGGGGFFGFFBD8FEEGFGGFEG5BDFGGGGFFFGFFGFDGGGGG8EGGGGEGGGEGGGGD?CECFEEEGCGG+++<FFCFGGGG3*7FGGGGGFGDB:5358>DF<GG<FBEGC7:/0*94CG6
@M03364:276:000000000-BLYN8:1:1101:17504:13413 2:N:0:1
GGACTACTGGGGTATCTAATCCTGTTTGCTCCCCACGCTTTCGAGCCTCAGCGTCAGTTACAGACCAGAGAGCCGCCTTCGCCACTGGTGTTCCTCCATATATCTACGCATTTCACCGCTACACATGGAATTCCACTCTCCTCTTCTGCACTCAAGTCTCCCAGTTTCCAATGACCCTCCCCGGTTGAGCCGGGGGCTTTCACATCAGACTTAAGAAACCGCCTGCGCTCGCTTTACGCCCAATAAATCCG
+
CCCCCGGGGGGGGGGGGGGGGGGGGGGGGGGGGGGGGGGGGGGGGGGGGGGGGGGGGGGGGGGGGGGGFGGGGGGGGGGGFGGGGGGGGGGGCGGGGGGGGGGGGGFFCEGGFDGGGGGGGGGGGGGFBCEFFGGGFFFGGGGFGGA;9DCDFGGGGGFGGGDFFFGGGGGGGFGFGGGGGCEEGGGGGFFDEDGGGGGGCCFFAC;FDGF8DGCFGFGFFG>0(=>B@E>>DG3<4:GGGE3)7FF)CGC
@M03364:276:000000000-BLYN8:1:1101:19503:13415 2:N:0:1
GGACTACTCGGGTTTCTAATCCTGTTTGCTCCCCACGCTTTCGAGCCTCAGTGTCAGTTACAGGCCAGAGAGCCGCTTTCGCCTCCGGTGTTCCTCCATATATCTACGCATTTCACCGCTACACATGGAATTCCACTCTCCTCTTCTGCACTCAAGTCTCCCAGTTTCCAATGACCCTCCCCGGTTGAGCCGGGGGCTTTCACATCAGACTTAAGAAACCGCCTGCGCTCGCTTTACGCCCAATAAATCCG
+
CCCCCGGGGGGGGGGGGGGGGGGGGGGGGGGGGGGGGGGGGGGGGGGGGGGGGGGGGGGGGGGGGEGGGGGGGGGGGGGGGGGGGGGGGGGGGGFGCGGGGGGFGGGGGGGGGGGGGGD=CFGGGGGGECAFGGGGGGGGGGGGGGGGGGGGGGFGGGEFDFGGDFGGGGGGGGGGGGG8E>C:FGGGGGGGDGDECCGGGFGGCDCFCFGDFGGGGGGGFGFFFFFFF>DEGFFB?(;CEEB>FFFAGG7
@M03364:276:000000000-BLYN8:1:1101:23180:13447 2:N:0:1
GGACTACTGGGGTTTCTAATCCTGTTTGCTCCCCACGCTTTCGAGCCTCAGCGTCAGTTACAGACCAGAGAGCCGCCTTCGCCACTGGTGTTCCTCCATATATCTACGCATTTCACCGCTACACATGGAATTCCACTCTCCTCTTCTGCACTCAAGTCTCCCAGTTTCCAATGACCCTCCCCGGTTGAGCCGGGGGCTTTCACATCAGACTTAAGAAACCGCCTGCGCTCGCTTTACGCCCAATAACTCCG
+
CCCCCGGGGFGGEEGGFFGGGGGGGGGGGGGFFGGDGGGG?FEG<FGGGGGGEGGGGFGGGGGGGGGGFGGGGGGGDGGGGEGGGGGGFGGGGGCFG?GCGGAFGGFGGGGEGFFFGGGDGE=ADFGGE=AEGGGGGGGGFGEFFGGCAFGGGGGGGFGFFGFGFD9DDFGGGGGGGFFGGGDE<E6C6;FGGGGG*:BFDDF>CFFCFGFCFGFFC>6C5EFDFFFF9ABFDC/:FBGGDE<@6:*4?FC
@M03364:276:000000000-BLYN8:1:1101:24347:13462 2:N:0:1
GGACTACCGGGGTTTCTAATCCTGTTTGCTCCCCACGCTTTCGAGCCTCAGCGTCAGTTACAGACCAGAGAGCCGCCTTCGCCACTGGTGTTCCTCCATATATCTACGCATTTCACCGCTACACATGGAATTCCACTCTCCTCTTCTGCACTCAAGTCTCCCAGTTTCCAATGACCCTCCCCGGTTGAGCCGGGGGCTTTCACATCAGCCTTAACAAACCGCCTGCGTGCGCTTTACGCCCAGTAATTCCG
+
CCCCCGFGGGGGGGGGGGGGGGGGGGGGGGGGGGGGGGGGGGGGGGGGGGGGGGGGGGGGGGGGGGGGGGGGGGGGGGGGGGGGGGGGGGGGGGGGGGGGGGGGGGGGGGGGGGGGGGGGGGGGGGGGGGGGGGFGGGGGGGGGGGGGGGC8BDCGFFFGGGGGGGGGGGGGGFAFGFGGGGEDEGGFFGFGGGGGGEF?F7CGFGFG*27FDGG7F*=EBGF088>F:3>BGGGFFBEGGD?F:>F<GG2
@M03364:276:000000000-BLYN8:1:1101:21608:13498 2:N:0:1
GGACTACTCGGGTTTCTAATCCTGTTTGCTCCCCACGCTTTCGTGCATGAGCGTCAGTACAGGCCCAGGGGACTGCCTTCGCCATCGGTGTTCCTCCGCATATCTACGCATTTCACTGCTACACGCGGAATTCCATCCCCCTCTGCCGTACTCCAGCCCTGCAGTCACAAAGGCAGCTCCCAGGTTGAGCCCGGGGATTTCACCTCTGTCTTACAGAACCGCCTGCGCACGCTTTACGCCCAGTAATTCCG
+
CCCCCGGGGGGGGGGGGGGGGFGGGGGGGGGGGGGGGGGGGGGGGGFFCFGGDGGGDGGGGGFGGGGGGGGGGGGGGGGGGGGGGFGGGGGGGGGGGGGGGGGGGGGGGGGGGGGGGGGGGGGGGGGGGGGGGGGGGGGGGGGG?@DEGGGGGDFDGGGG:DFGGGFGGGGGGFGGGGGGGGGGGGGGGCFGGG5CEGGGGGGGFGGGGGGGFFFFFGGGDGFFFFFFFFFFGGC)/-;CEE26*:F9FF7
@M03364:276:000000000-BLYN8:1:1101:5179:13557 2:N:0:1
GGACTACCGGGGTATCTAATCCTGTTTGCTCCCCACGCTTTCGAGCCTCAGCGTCAGTTACAGACCAGAGAGCCGCCTTCGCCACTGGTGTTCCTCCATATATCTACGCATTTCACCGCTACACATGGAATTCCACTCTCCTCTTCTGCACTCAAGTCTCCCAGTTTCCAATGACCCTCCCCGGTTGAGCCGGGGGCTTTCACATCAGACTTAAGAAACCGCCTGCGCTCGCTTTACGCCCAATAAATCCG
+
CCCCCGGGGGGGGGGGGGGGGGGGGGGGGGGGGGGGEGGGGGGGGGGGGGGGGGGCGFGEGGGGGGGGGGGGGGGGDGGGGGGGGGGGGFGGGFFGGGGGGFGGFGGGGGGGGGGGGGGGGGGD9EEGFADGGGGGGGFFGGGGGGGGGGGFGGGGFFFGGGGGGFGG8C,>=FG83ADGDEGGGGGF?FC>CDEG=8CFGFD7AFFCCGGGDCF+:CFGB*>@0F>B4;B@DGGFF6EGEE?FGCFFGF7
@M03364:276:000000000-BLYN8:1:1101:15151:13560 2:N:0:1
GGACTACTAGGGTTTCTAATCCTGTTTGCTACCCATGCTTTCGAGCCTCAGCGTCAGTTACAGACCAGACAGCCGCCTTCGCCACTGGTGTTCTTCCATATATCTACGCATTTCACCGCTACACATGGAGTTCCACTGTCCTCTTCTGCACTCAAGTTTCCCAGTTTCCGATGCACTTCTTCGGTTGAGCCGAAGGCTTTCACATCAGACTTAAGAAACCGCCTGCGCTCGCTTTACGCCCAATAAATCCG
+
CCCCCGGGGGGGGGGGGGGGGGGGGGGGGGGGGGGGGGGGGGGGGGGGGGGGGGGGGGGGGGGFGGGGGGGGGGGGGGGGGGGGGGFGFGGGGGGFGGGGGGGGGGFGGGGGGGGGGGGEGGGGGGGGEFGGGFCFFGGGGGGFGGGGGGGGGCFGEFGGGGGGGGGGGGGGEGGGGGGGFGGGGGGGGGGGEGGG9FGGGGGGFDFGGGFD@FDGGGGGFGFABFAD>EFFGCGFFDGGGFFFGGFCGG9
@M03364:276:000000000-BLYN8:1:1101:14600:13574 2:N:0:1
GGACTACTAGGGTATCTAATCCTGTTTGCTCCCCACGCTTTCGAGCCTCAGCGTCAGTTACAGACCAGAGAGCCGCCTTCGCCACTGGTGTTCCTCCATATATCTACGCATTTCACCGCTACACATGGAATTCCACTCTCCTCTTCTGCACTCAAGTCTCCCAGTTTCCAATGACCCTCCCCGGTTGAGCCGGGGGCTTTCACATCAGACTTAAGAAACCGCCTGCGCTCGCTTTACGCCCAATAAATCCG
+
CCCCCGGGGGGGGFGGGGGGGGGGGGGGGGDGGGGGGGGGGGGGGFGGGGGGGGGGGGGGGGGGGGGGFEGGGGGGGGGGGGDGGGGGGGGGGFGGGGGGGGGGGGGGGGGGGGGGGGGGGGGFFDFGGCFFGGGGGFEFGGGGGGGGGGGGGFCGGGC@EGGGGGGGGAFGG,,D,1D8EGGGGGDGGGGG>CGGGGFFGGG7CGGGGGGFG++CFFFFFED@DA(=>FDFGGGFFFGGGEB>CFFFGC7
@M03364:276:000000000-BLYN8:1:1101:21504:13583 2:N:0:1
GGACTACTAGGGTTTCTAATCCTGTTTGCTCCCCACGCTTTCGAGCCTCAGTGTCAGTTACAGGCCAGAGAGCCGCTTTCGCCACCGGTGTTCCTCCATATATCTACGCATTTCACCGCTACACATGGAATTCCACTCTCCTCTTCTGCACTCAAGTCTCCCAGTTTCCAATGACCCTCCCCGGTTGAGCCGGGGGCTTTCACATCAGACTTAAGAAACCGCCTGCGCTCGCTTTACGCCCAATAAATCCG
+
CCCCCGFGCFGFFFEGGGGGGGGGGGGGGGFGFGFEFDGFGFFFG,FF@EEEFGGFGFE@FFGFCFGGD,CFDC@:@@FGGGGGGGG7F=FCFGCEGCFGGCFGGGGFCEGGFGCFFFFDCFGFGEGDGFGCFFGGF8,FFG?DFGGGD=EGGGGGGGCGFGFGDAF,@9,6@,,@3=FE>ED>@B+9<FGGE5E:5*=EC8BCFGGDDFGGGGGCGFGG:CD<;F0>0)):5F5<@05?E@0>C7F>FGD
@M03364:276:000000000-BLYN8:1:1101:19963:13599 2:N:0:1
GGACTACAGGGGTTTCTAATCCTGTTTGCTCCCCACGCTTTCGAGCCTCAGCGTCAGTTACAGACCAGAGAGCCGCCTTCGCCACTGGTGTTCCTCCATATATCTACGCATTTCACCGCTACACATGGAATTCCACTCTCCTCTTCTGCACTCAAGTCTCCCAGTTTCCAATGTCCCTCCCCGGTTGAGCCGGGGGCTTTCACATCAGACTTAAGAAACCGCCTGCGCTCGCTTTACGCCCAATAAATCCG
+
CCCCCGG8FGGGGGGGGGGGGGGGGGGGGFGGGGGGGGGGGGGGGGGGGGGGGGGGGGGGGGGGGGGGGGGGGGGGGGGGGGGGGGGGGGGGGGGGGGGGGGGGGGGGGGGGGGGGGGGGGGGGGGGGEEFFGGGGGGGGGGGGGGGGGGGCFGDGGGGGGGGFFGGGGFGGGGGGGGGDGGGGGGGGF7DEDEGDGGGCDFGGFGGGGGGGGGGGGGGGDGFFDF681;AFG<<)81;EGD1)7FBD7CC
@M03364:276:000000000-BLYN8:1:1101:15908:13601 2:N:0:1
GGACTACTCGGGTTTCTAATCCTGTTTGCTCCCCACGCTTTCGCGCCTCAGCGTCAGTTACAGACCAGAGAGCCGCCTTCGCCACTGGTGTTCCTCCATATATCTACGCATTTCACCGCTACACATGGAATTCCACTCTCCTCTTCTGCACTCAAGTCTCCCAGTTTCCAATGCACACCATGGTTGAGCCACTGCCTTTTACATCCGACTTAAGAAACCACCTGCGCTCGCTTTACGCCCAATAAATCCGG
+
CCCCCGGGFGGGGGGGGGGGGGGGGGFGGGGGGGGGGGGGGGGGGGGGGGGGGGGGGGGGGGGGGGGGGGGGGGGGGGGGGGGGGGGGGGGGGGGGGGGGGGGGGGGGGGGGGGGGGGGGGGGGFGGGGGGGGGFGEGFGGGG?CGGGGGGDC>FG=>@CFFGFGGGGGGGGGGGGGG+=,>DFFGFEC7,DFEFD6FFC9C72B***3@D+=BF@7C8,9CA=7?@DFFF>FF763(=8CF8F*:+);)1
@M03364:276:000000000-BLYN8:1:1101:9693:13630 2:N:0:1
GGACTACCAGGGTTTCTAATCCTGTTTGCTCTCCACGCTTTCGCGCCTCAGCGTCAGTTACAGACCAGAGAGCCGCCTTCGCCACTGGTGTTCCTCCATATTTCTACGCATTTTACCGCTACACATGGAATTCCACTCTCCTCTTCTGCACTTAAGTCTCCTCGTTTCCAATGCCCCTCCCCGGTTGAGCCGGGGGCTTTCACATAAGCCGCAAGAAACCGACTGCCAACGGCTTAGCCCCATTAAATA
+
@-ACCFAE<-C-CCFF,CFDGGCECEFGDE@,,CE@:76,6;FCE@EC:CFGGGGC,6F<CFAC,C@E,@@FFG@@7BBF7C@FB,6,:,,49C4C,9?@5,,,95@<+@F79,:5E::@+4CFGGG,B,594<=F;ECA,44DB,,,,48+,@E,@@,E9,3366>B8;,;D?@G++36+3>BFEGC<>E*@8*CE>GFF8C==+1+**))21)*20**)*0(()())))))/18/)+0/7(**2*6*
@M03364:276:000000000-BLYN8:1:1101:10239:13654 2:N:0:1
GGACTACAAGGGTATCTAATCCTGTTTGCTACCCATGCTTTCGAGCCTCAGCGTCAGTTACAGACCAGACAGCCGCCTTCGCCACTGGTGTTCTTCCATATATCTACGCATTTCACCGCTACACATGGAGTTCCACTGTCCTCTTCTGCACTCAAGTTTCCCAGTTTCCGATGCACTTCTTCGGTTGAGCCGAAGGCTTTCACATCAGACTTAAGAAACCGCCTTCGCTCGCTTTACGCCCAATAAATCCG
+
CCCCCGGGGGGGGGGGGGGGGGGGGGGGGGGGGGGGGGGGGGGGGGGGGGGGGGGGGGGGGGGGGGGGGGGGGGGGGGGGGGGGGGGGGGGGGGGGGGGGGGGGGGGGGGGGGGGGGGGGGGGGGGGGGFGGGGGGGGGGGGGGGGGGGGGGGGGGGGFGFFGGGGGGGGGGGGFGGGGGFGGGGGGGGGGGGGGG?EGGGGFDFGGGFFGGGGGGDFGCDGBA);9B9??DGC7CC=GGDEFFGCFFGG5
@M03364:276:000000000-BLYN8:1:1101:15611:13659 2:N:0:1
GGACTACCAGGGTTTCTAATCCTGTTTGCTCCCCACGCTTTCGAGCCTCAGCGTCAGTTACAGACCAGAGAGCCGCCTTCGCCACTGGTGTTCCTCCATATATCTACGCATTTCACCGCTACACATGGAATTCCACTCTCCTCTTCTGCACTCCAGTCTCCCAGTTTTGAGTGACCCTCCTCGGTTGAGCCGAGGGCTTTCACACCCAACTTAAAAGACCGCCTGCGCGCGCTTTACGCCCAATAATTCCG
+
CCCCCGFFGGGGGGGGGGGGGGGGGGGGGGGGGGGGGGGGGGGGGGGGGGGGGGGGGGGGGGGGGGGGGGGDGGGGGGGGGGGGGGGGGGGGGGGGGGGGGEFGGGGGGGGGGGGGGGGGGGFGGGGGFFFGGFGGGGGG8DFGGGGGGGGGGGGGGGFGGFFGGGFFGEFGC=DFFGGG?F>CGEEFGGGGGGGGCFGGGDGGFG4D97>CDFGFCCFGFGFDFFFD035>GGFEFFGGEF:FFGFFGGC
@M03364:276:000000000-BLYN8:1:1101:6098:13669 2:N:0:1
GGACTACCCGGGTTTCTAATCCTGTTTGCTCCCCACGCTTTCGAGCCTCAGCGTCAGTTACAGACCAGAGAGCCGCCTTCGCCACTGGTGTTCCTCCATATATCTACGCATTTCACCGCTACACATGGAATTCCACTCTCCTCTTCTGCACTCAAGTCTCCCAGTTTCCAATGACCCTCCCCGTTTGAGCCGGGGGCTTTCACATCAGACTTAAGAAACCGCCTGCGCTCGCGTTCCGCCCAATAAATCCG
+
CCCCCGGFGGGGGGGGGGGGGGEGGGGGGGGGGGGGGGGGGGGGGEGCGFGFGGGDGGGGGGFGGGGGA<,FFGGGDGGGGGGGGGGGGGGGGFEGGGFGGF;FEGEGGGGGCCFGFGGGGGFFGG?8B<CFFGGGFFFCGGCFGFGFGGF88,>DE93@FEG88CFFFGFCCEG,@88EEEG+@E6CCCEED5CE=BFCC8?C+*48*2;BGFF>F;C6>E337FFF6)55)9),7:EGGFFF*>6-:C3
@M03364:276:000000000-BLYN8:1:1101:21780:13672 2:N:0:1
GGACTACCGGGGTTTCTAATCCTGTTTGCTCCCCACGCTTTCGAGCCTCAGCGTCAGTTACAGACCAGAGAGCCGCCTTCGCCACTGGTGTTCCTCCATATATCTACGCATTTCACCGCTACACATGGAATTCCACTCTCCTCTTCTGCACTCAAGTCTCCCAGTTTCCAATGACCCTCCCCGGTTGAGCCGGGGGCTTTCACATCAGACTTAAGAAACCGCCTGCGCTCGCTTTACGCCCAATAAATCCG
+
CCCCCGGGGGGGGGGGGGGGGGGGGGGGGGGGGGGGGGGGGGGGGGGGGGGGGGGGGGGGGGGGGGGGGGGGGGGGGGGGGGGGGGGGGGGGGGFGGCGGGGGGGGGGGGGGGGCGGEGGGGGGGGGGEFEFGGGGCGGGGGGGGGGGCAFF8DDGGGFGGGGGFGGGGGGGGGGGGGGGGGECGGDF68FGGGGGGEFGGFGFFGGGGFGGGFCCFGGGFDFF?FFD(08BGGG)=?GGGFBF*:69FG3
@M03364:276:000000000-BLYN8:1:1101:2163:13717 2:N:0:1
GGACTACTGGGGTTTCTAATCCTGTTTGCTGCCCATGCTTTCGAGCCTCAGTGTCAGTTACAGGCCAGATGGCCGCTTTCGCCTCCGGTGTTCCTCAATATATCGACCCATTTCACCGCTACACATGGAACTCCACCCTCCTCGTCTGCACTCAAGGCTAGTAGTTTCCAAGGCATAGAATTGTTGACTCCCCTCCTGTTACACAAGACTTCATAAAGCCCCTAACACCGTGTTAGCCCCAATTAATCCCG
+
AA-8A<F,F9,@FF@CF<6C9CCCFGDFGG,C,,;,;E,;<CB6FEGGGDCCFGAA<C@<@,C,DFGG,,,6,CC+F@4<C:CFC@::>>?,A5@,,5,5C<;D,44+8A@,,,:99@=CE:9,,4,4B?,A9,,,4@++6=4+++,+,,==D?DG,6,,,,3,CDFGGG=,=+@3,@,DD,36,,@,,3,,+,+5?,75+554**3;C8++5+2=+52,*=9)-9)/7)))204*1),:*8=+CCA.:*2
@M03364:276:000000000-BLYN8:1:1101:9278:13738 2:N:0:1
GGACTACTGGGGTTTCTAATCCTGTTTGCTCCCCACGCTTTCGAGCCTCAGCGTCAGTTACAGACCAGAGAGCCGCCTTCGCCACTGGTGTTCCTCCATATATCTACGCATTTCACCGCTACACATGGAATTCCACTCTCCTCTTCTGCACTCCAGTCTCCCAGTTTTGAGTGACCCTCCTCGGTTGAGCCGAGGGCTTTCACACCCAACTTAAAAGACCGCCTGCGCGCGCTTTACGCCCAATAATTCCG
+
CCCCCGGGGGGGGGGGGGGGGGGGGGGGGGGGGGGGGGGGGGGGGGGGGGGGGGGGGGGGGGGGGGGGGGGGGGGGGGGGGGGGGGGGGGGGGGGGGGGGGGFGGGGGGGGGGGGGGGGGGGGGGFFGFCFFGGGC4EFFGGGGGGGGGGGGFFGFFFFGGGFGGGGCEGGGEFGDFGGGGGC6FEEDGFGCCEEECCEGFFFGFGGGGGGFGFFGGGGGFEB@@4(:;EDE)/>>F?GGDBF>FDF:CC9
@M03364:276:000000000-BLYN8:1:1101:6727:13766 2:N:0:1
GGACTACAGGGGTTTCTAATCCTGTTTGCTCCCCACGCTTTCGAGCCTCAGCGTCAGTTACAGACCAGAGAGCCGCCTTCGCCACTGGTGTTCCTCCATATATCTACGCATTTCACCGCTACACATGGAGTTCCACTGTCCTCTTCTGCACTCAAGTTTCCCAGTTTCCGATGCACTTCTTCGGTTGAGCCGAAGGCTTTCACATCAGACTTAAGAAACCGCCTGCGCTCGCTTTACGCCCAATAAATCCG
+
CCCCCGGGGGGGGGGGGGGGGGGGGGGGGGGFGGGGGGGGGGGGGGGGGGGGGGGGGGGFGGGGGGGGFGGGGGGGGGGGGGGGGGGGFFGGGGGGGGGFGGFGFGGGGGGGGGGGGGGGGGGGGGGFCGGGGGGGGGFGGGGGGGGGGGGGGGGGDGGFFFGGGGGGGGGGGGGGG8DFFGGGGGEF?FFG65CCCGFFGGGGFFFDFGGF8+2=CFGGDGF=BA245))88C>EFDGGGE?FGG6.;C/
@M03364:276:000000000-BLYN8:1:1101:12014:13769 2:N:0:1
GGACTACAGGGGTTTCTAATCCTGTTTGCTCCCCACGCTTTCGCGCCTCAGCGTCAGTTACAGACCAGAGAGCCGCCTTCGCCACTGGTGTTCCTCCATATATCTACGCATTTCACCGCTACACATGGAATTCCACTCTCCTCTTCTGCACTCCAGTCTCCCAGTTTTGAGTGACCCTCCTCGGTTGAGCCGAGGGCTTTCACACCCAACTTAAGAAACCGCCTGCGCGCGCTTTACGCCCAATAATTCCG
+
CCCCCGFGGGGGGEGGGGGGGGGGGGGGGGGGGGGGGGGGGGGGGGGGGGGGGGGGGGGGGGGGGGGGFGGGGGGGGGGGGGCFGGGGGGGGGGGGGGFGGGGGGGGGGGGCFDGFGGGGGGGGGGGGEEFGGGGGFGFGGGGGGGGGGGGGGDGGFGGCCFGGGFGGF6DFGGGFGGGGCGEDFEEC7EFEDGGGGGGGGGG>AD**CGFGGGFGGGGGBEB6?FFFFF:><CDAFBEGGF6)<F6<>F6
@M03364:276:000000000-BLYN8:1:1101:6991:13819 2:N:0:1
GGACTACCAGGGTATCTAATCCTGTTTGCTCCCCACGCTTTCGAGCCTCAGCGTCAGTTACAGACCAGAGAGCCGCCTTCGCCACTGGCGTTCCTCCATATATCTACGCATTTCACCGCTACACATGGAATTCCACTCTCCTCTTCTGCACTCAAGTCTCCCAGTTTCCAATGACCCTCCCCGGTTGAGCCGGGGGCTTTCACATCAGACTTAAGAAACCGCCTGCGCTCGCTTTACGCCCACTAAATCCG
+
CCCCCGGGGGGGGGGGGGGGGGGGGGGGGGGGGGGGGGCGGGGGGGGGGGGFGGGGGGGGGGGGGGGGGGGGGGGGGGGGGGGGGGGGGGGGGGGGGGGGGGGGGGGGGGDGGGGGGGGGGGGGGGGCECCFGGGGGGGGGGGGGGGGGGGGGGFGGGFGGGGGGGGGGFDGGGGGGGGECCCEGGEFFGGGDEEDCEGGFGGGFGFDFFFGG=FGGGGGFGFFFA@E6AD)99DDFFEGGD0>C<F>>F/
@M03364:276:000000000-BLYN8:1:1101:14045:13859 2:N:0:1
GGACTACAGGGGTTTCTAATCCTGTTTGCTCCCCACGCTTTCGAGCCTCAGTGTCAGTTACAGGCCAGAGAGCCGCTTTCGCCTCCGGTGTTCCTCCATATATCTACGCATTTCACCGCTACACATGGAATTCCACTCTCCTCTCCTGCACTCAAGTCTCCCAGTTTCCAATGCACACAATGGTTGAGCCACTGCCTTTTCCATCAGACTTAAGAAACCACCTGCGCTCGCTTTACGCCCAATAAATCCGG
+
CCCCCGGGGGGGGGGGFGGGGGGGGGGGGGGGGGGGGGGGGGGGGGGFGGGGGGGGGGGGGGGGGGGGGGGGGGGGCGGGGDGGGGGGFGGGGGFGGGGGGGGGGGGGGGGGGGGGGCEGGGGGGFGGFFGGGGGGGGGGGGGGGGGGGGGGGGGGCFGEGGGGGCFFGGGGGGGGGGGCGGGGGGCFG@:DGGGGGFFG+;CGFGGGGGCDGCCCFG6??CFFFFF>>BEBGGGFF@EGE:3/CCF<<C5
@M03364:276:000000000-BLYN8:1:1101:29374:13877 2:N:0:1
GGACTACCCGGGTTTCTAATCCTGTTTGCTCCCCACACTTTCGTGCCTCAACGTCAGTTAAAGTCCAGTAAGTCGCCTTCGCCACTGGTGTTCCTCCTAATATCTACGCATTTCACCGCTACACTAGGAATTCCACTTACCTCTCCTGCACGCAAGAAGTACAGTTTTAGTTGCAGTTCCTCAGTTGAGCCGAGGTATTTCACAACTAACTTGTTCTCCCGTCTACGCACCATTCACACCCAATAATTCCG
+
CCCCCGEFG>CF:FDAFGFFGGGGGGGGG9FFF,EGFGFD<D:C,CFFGGD;,CC7CFGF<F96C,,C<EF,6CC@FE:ED,BFGD8,CFGDGF,BEFEFGEEFGCC7::4B@FCFG:7CFGDFC:<8<?FGDG,:ECA<=DD=DFGGG8B+@CEG@E?FCFFGGF9,7@E,,,6=A=8@E,7,@>9,1D>CECGEC,@@C@CC507*3*59C8:+?@DF4A?4<B=B>?B)48+9=<:B*?2087B5DF6
@M03364:276:000000000-BLYN8:1:1101:25665:13892 2:N:0:1
GGACTACTGGGGTATCTAATCCTGTTTGCTCCCCACGCTTTCGAGCCTCAGCGTCAGTTACAGACCAGAGAGCCGCCTTCGCCACTGGTGTTCCTCCATATATCTACGCATTTCACCGCTACACATGGAGTTCCACTGTCCTCTTCTGCACTCAAGTTTCCCAGTTTCCGATGCACTTCTTCGGTTGAGCCGAAGGCTTTCACATCAGACTTAAGAAACCGCCTGCGCTCGCTTTACGCCCAATAAATCCG
+
CCCCCGGGGGGGGGGGGGGGGGGGGGGGGGGGGGGGGGGGGGGGGGGGGFGGGFGDGGGGGGGGGGGGGGGGGGGGGGFGGGGGDGGG9FGGGGGGGGGGGGGGGGGGGGGGGGGGGGGGGGGG=FGGFFEFGGFGGGGGGGGGGGGGGGGGGGDGCGGFAEFFGGGGGGEGGGGFCCFFGGGGGGGGGFGGDEGGGGGGGGAFFCGCFGGGGGGGFGGGEGD@FF=EFFFFGFFFF@G@CEF;FFFFGG3
@M03364:276:000000000-BLYN8:1:1101:20298:13913 2:N:0:1
GGACTACACGGGTATCTAATCCTGTTTGCTCCCCACGCTTTCGAGCCTCAGCGTCAGTTACAGACCAGAGAGCCGCCTTCGCCACTGGTGTTCCTCCATATATCTACGCATTTCACCGCTACACATGGAATTCCACTCTCCTCTTCTGCACTCAAGTCTCCCAGTTTCCAATGACCCTCCCCGGTTGAGCCGGGGGCTTTCACATCAGACTTAAGCAACCGCCTGCGCTCGCTTTACGCCCAATAAATCCG
+
CCCCCGGGGGGGGGGGGGGGGGGGGGGGGGGGGGGGGGGGGGGGGGGGGGGGGGGGGGGGGGGGGGGGGGGGGGGGGGGGGGGGGGGDEGGGGGGGGGGGGGFGGGGFGGDGFGGGGCFGGGGGGGGGFFGGGGGGGGGGGGGGFGGGGCFDFGGCDGCGGGGGGGGFADFGGGFFGGGGC>EGGGGGGGGCCGEGGCGGGGGG6FF4CFGFFGC+;6EGFGFDDFFFFFFFGG5AF(CEGBFFGGFAGF5
@M03364:276:000000000-BLYN8:1:1101:14730:13914 2:N:0:1
GGACTACAGGGGTTTCTAATCCTGTTTGCTCCCCACGCTTTCGCACCTGAGCGTCAGTCTTCGTCCAGGGGGCCGCCTTCGCCACCGGTATTCCTCCAGATCTCTACGCATTTCACCGCTACACCTGGAATTCTACCCCCCTCTACGAGACTCAAGCTGACCAGTATCAGATGCAGTTCCCAGGTTGAGCCCGGGGATTTCACATCTGACTTAATCAACCGCCTGCGTGCGCTTTACGCCCAGTAATTCCG
+
C@@@CFGGGGGGEGGGGGGGFGGGEFGGGFCECGGGGGGGGG@FCGGGC@<FCGGGGGGGFGGGGGGGGDGGFGEGGFFBFGFGGGGDEC<FEFFBDGDEDFGGGGGGGGEGFGC@F@FEC>FAFFFGGGFFFFGGGGGGGGCDGGG>@CEGFGGFFGG,@DE>FGFF,,77<DFGDEGGCFFFB98CGDGGGDGC=C89D79C6C;C>FGFFGGGGGGG3CD60>;<2>@>C3*:FFDG=BB@G*14C77
@M03364:276:000000000-BLYN8:1:1101:10524:13920 2:N:0:1
GGACTACTGGGGTATCTAATCCTGTTTGCTCCCCACGCTTTCGAGCCTCAGCGTCAGTTACAGACCAGAGAGCCGCCTTCGCCACTGGTGTTCCTCCATATATCTACGCATTTCACCGCTACACATGGAATTCCACTCTCCTCTTCTGCACTCAAGTCTCCCAGTTTCCAATGACCCTCCCCGGTTGAGCCGGGGGCTTTCACATCAGACTTAAGAAACCGCCTGCGCTCGCTTTACGCCCAATAAATCCG
+
CCCCCGGGFGGGGGGGGGGGGGGGGGGGGGGGGGGGGGGGGGGGGGGGGGGGGGGDGGFGGFFGGGGGGGGGGGGGGGGGGGGGGGGGFCGGGFGGGGGGGGFGGGGGGGGDGGGGGGGGGG@GCFGFFFFGFGGGGGGGFGGGEGGCFGFFGGCFGFFFGGGGADFFCFFGFFFGFCGGGGGGGGEGGG6CE5CEDDFGGGEGFFC=FGGGGFGGGFFGBGD0;F9>,)8BGFG<FFGGE3:47>?5DG<
@M03364:276:000000000-BLYN8:1:1101:22657:13980 2:N:0:1
GGACTACTAGGGTTTCTAATCCTGTTTGCTCCCCACGCTTTCGAGCCTCAGCGTCAGTTACAGACCAGAGAGCCGCCTTCGCCACTGGTGTTCCTCCATATATCTACGCATTTCACCGCTACACATGGAATTCCACTCTCCTCTTCTGCACTCAAGTCTCCCAGTTTCCAATGCACACAATGGTTGAGCCACTGCCTTTTACATCAGACTTAAGAAACCGCCTGCGCTCGCTTTACGCCCAATAAATCCGG
+
CCCCCGGGGGGGGGGGGGGGGGGGGGGGGGGGGGGGGGGGGGGGGGGGGGGGGGGGGGGGGGGGGGGGGGGGGGGGGGGGGGGGGGGGFGGGGGGGGGGGGGGGGGGGGGGGGGGGGGGGGGGGGGGGF<FGGGGGGGGGGGGGGGGGGGGGGGGGGGGGGGGGGGGGGGGGGCGGGGGFGGEFFEFGGFGFGGGGGGGFGGGGFGGFGGGGGGF=FG<EDEEFFAAFDFE8?<>CFFGGG>FFGGF<FGD
@M03364:276:000000000-BLYN8:1:1101:22515:13983 2:N:0:1
GGACTACTAGGGTTTCTAATCCTGTTTGCTCCCCACGCTTTCGCACCTGAGCGTCAGTCTTCGTCCAGGGGGCCGCCTTCGCCACCGGTATTCCTCCAGATCTCTACGCATTTCACCGCTACACCTGGAATTCTACCCCCCTCTACGAGACTCAAGCCTGCCAGTTTCGGATGCAGTTCCCGGGTTGAGCCCGGGGATTTCACATCCGACTTGACAGACCGCCTGCGTGCGCTTTACGCCCAGTAATTCCG
+
CCCCCGGGGGGGGGGGGGGGGGGGGGGGGGGGGGGGGGGGGGGDGGGGFGGGGGGGGGFGGGGGGGGGGGGGGGGGGGGGGGGGGGGGGGGGGGGGGGGGGGGGGGGGGGGGGGGGGGGGGGGGGGGGGGGGGGGGCFGGGGGGGGGGEGGGGGGGGFDGCGGGGGGGGGG>GGGGGGGGGGGGGGGFFGGGGGGDEGGGGGGC=FFGGGGDGCGGGDGGFGFFFFFFFF:3CD3:66EGGFFFGGF<FF7
@M03364:276:000000000-BLYN8:1:1101:16809:13986 2:N:0:1
GGACTACAAGGGTATCTAATCCTGTTTGCTCCCCACGCTTTCGAGCCTCAGCGTCAGTTACAGACCAGAGAGCCGCCTTCGCCACTGGTGTTCCTCCATATATCTACGCATTTCACCGCTACACATGGAATTCCACTCTCCTCTTCTGCACTCAAGTCTCCCAGTTTCCAATGACCCTCCCCGTTTGAGCCGGGGGCTTTCACATCAGACTTAAGAAACCGCCTGCGCTCGCTTTACGCCCAATAAATCCG
+
CCCCCGGGGGGGGGGGGGGGGFGGGGGGGGGFGGGGGGGGGGGFGGGGGGGGGGGGGFFGGGGGGGGGGGGDGGGGGGGGGGGGGFGGFEGGFGGGGGGGGGFGGGGGGGGGGGGGGGGEFGGGGGGFFAFGGGGGGGFGGGGGFEFGGGGGFFFGFFDCFGGGGDGGGGEGGGGCGGGGGGG+@EGGGGGGGGGDGGGGGGGG6<:F=CGGGGGGCGFF>E518A9DF>DFGGGEFFGGGFF@*:BAFG<
@M03364:276:000000000-BLYN8:1:1101:7658:13986 2:N:0:1
GGACTACCAGGGTTTCTAATCCTGTTTGCTCCCCACGCTTTCGCACCTGAGCGTCAGTCTTCGTCCAGGGGGCCGCCTTCGCCACCGGTATTCCTCCAGATCTCTACGCATTTCACCGCTACACCTGGAATTCTACCCCCCTCTACGAGACTCAAGCTGACCAGTATCAGATGCAGTTCCCAGGTTGAGCCCGGGGATTTCACATCTGACTTAATCAACCGCCTGCGTGCGCTTTACGCCCAGTAATTCCG
+
CCCCCGG,EFGGGGGGGGGGGGGGGGGGGGGGGGGGGGGGGGGGGGGGGGGGGGGGGGFAFFGGGGGGGGGGGGGGGGGGFFFGGGGGGGGGGGDGGGGFGGFGGGGGGDGGGGGGGGGGGGGGEFGGGGGGGGDE93DFGGGGGGGGGGEGGGGGGGGGGGCFG9DC=;ECE9ACA=;@,>FCFGDF6FFC5C>?5CFGCCGGFGGFFGGGGFFCFGEGFGEF?F>D?3)79CC<B<EEGF0/00*):?9
@M03364:276:000000000-BLYN8:1:1101:21661:14019 2:N:0:1
GGACTACTGGGGTTTCTAATCCTGTTTGCTCCCCACGCTTTCGAGCCTCAGCGTCAGTTACAGACCAGAGAGCCGCCTTCGCCACTGGTGTTCCTCCATATATCTACGCATTTCACCGCTACACATGGAATTCCACTCTCCTCTTCTGCACTCAAGTCTCCCAGTTTCCAATGACCCTCCCCGGTTGAGCCGGGGGCTTTCACATCAGACTTAAGAAACCGCCTGCGCTCGCTTTACGCCCAATAAATCCG
+
CCCCC@FGGGFEGGGFGGGCFEGGGGFFGGFCCFCFEGGECF@DEGEGGGGGGGGGDEGFDCFFFGGFGGCEGCB:FCFEGGGGGGGGGGGGG9ECFGGAFFDFAEFGGDCCFGGFGED=FF:FDAFG?5<EA<AFFGFFFFGGGGGFCFGGGEFG@D;EFFC?,C;DFFF;=@=DDFF8EEE:FC>FCGGGCGDEEGG6CGCFFGFD*;4CCDG>+;EGFGE?FABF9BFED<FFF4>>E)4>G76-*99
@M03364:276:000000000-BLYN8:1:1101:9830:14021 2:N:0:1
GGACTACTCGGGTTTCTAATCCTGTTTGCTCCCCACGCTTTCGAGCCTCAGCGTCAGTTACAGACCAGAGAGCCGCTTTCGCCTCCGGTGTTCCTCCATATATCTACGCATTTCACCGCTACACATGGAATTCCACTCTCCTCTCCTGCACTCAAGTCTCCCAGTTTCCAATGCACACAATGGTTGAGCCACTGCCTTTTACATCAGCCTTAAGAAACCACCTGCGCTCGCTTTACGCCCAATAAATCCGG
+
CCCCCGGGGGGGGGGGGGGGGGGGGGGGGGGGGDGGGGGGGGGGGGGGGGGFGGGGGGGGGGGGGGGGG8F@FGGDFGGGGGGGGGGGGGGGGGGGGGGGGGCFGGGGGGGGECFGGGGGGGGGGGGGGFGGGDGFFGGGGGGGGFGGGGGGGGG?CDGGFCFFGGGGGGGGGGG8=DEGGGGGGEGGGGGGCCGGGGGGCC;;CFC*3;47CCGGGGCCFDF@DF>FDEEDGFC>8<C7EF1AFFF37)1
@M03364:276:000000000-BLYN8:1:1101:21109:14048 2:N:0:1
GGACTACTAGGGTTTCTAATCCTGTTTGCTCCCCACGCTTTCGAGCCTCAGCGTCAGTTACAGACCAGAGAGCCGCCTTCGCCACTGGTGTTCCTCCATATATCTACGCATTTCACCGCTACACATGGAATTCCACTCTCCTCTTCTGCACTCAAGTCTCCCAGTTTCCAATGACCCTCCCCGGTTGAGCCGGGGGCTTTCACATCAGACTTAAGAAACCGCCTGCGCTCGCTTTACGCCCAATAAATCCG
+
CCCCCGGGGGGGGGGGGGGGGGGGGGGGGGGGGGGGGGGGGGGGGGGGGGGGGGGGGFGGGGGGGGGGGGGGGGGGGGGGGGGGGGGGGGGGGGGGGGGGGGGGGGGGGGDGGGGGGGGGGGGGGGFGBAFFGGGGGGDGGGGGGGGGGGGGGGGGGGGGGGGCFGGGGGGGGGGGGGGGGGGGGGGCFGGDGGGGGGGGGGGGFGGGGGGGGFC@FGGG>GFFFFFFFF>EGFG48?GGGFBF<CF<DG9
@M03364:276:000000000-BLYN8:1:1101:5473:14066 2:N:0:1
[truncated: 24,939,259 more chars]
