# Supplementary material for: Captivity causes taxonomic and functional convergence of gut microbial communities in bats
Source: PeerJ. 2019 Apr 30;7:e6844. doi: 10.7717/peerj.6844 (PMC6499062; doi:10.7717/peerj.6844)
Supplement: Data S28 — Raw data of FRf4. [file peerj-07-6844-s033.gz › D8j5396-FRf4_R1.fq]

@M03364:276:000000000-BLYN8:1:1101:16004:1203 1:N:0:1
ACTCCTACGGGAGGCAGCAGTGGGGAATATTGCACAATGGGCGCAAGCCTGATGCAGCCATGCCGCGTGTGTGAAGAAGGCCTTCGGGTTGTAAAGCACTTTCAGCGAGGAGGAAGGTGGTGAGCTTAATACGCTCATCAATTGACGTTACTCGCAGAAGAAGCACCGGCTAACTCCGTGCCAGCAGCCGCGGTAATACGGAGGGTGCAAGCGTTAATCGGAATTACTGGGCGTAAAGCGCACG
+
GGGGGGG9FGGGGGGGGGFGFGGGG7FFGGGCGFGGGGGGGGGGGGEGGGGGFFGGGGGGFFGGGGGGGCDGGG<E9FFGGGGFGGGGGGEGGGGGGGCFGGGGGFGGGGDF7FFCFFDFE+<FCFGDGGCFFGF:FFAFGG9FGGGCFGGGCGE>FFGGGGGGGGGGGGGGFGDGGGGFGGGFFGFCFGEGGGGGGGGGGGEGG>C>EFF=EEGDF:EFGEEGFDGGG6E5DGG5CFFD3CGC
@M03364:276:000000000-BLYN8:1:1101:10381:1209 1:N:0:1
ACTCCTACGGGAGGCAGCAGTGGGGAATATTGCACAATGGGCGCAAGCCTGATGCAGCCATGCCGCGTGTGTGAAGAAGGCCTTCGGGTTGTAAAGCACTTTCAGCGAGGAGGAAGGTGGTGAACTTAATACGGTCATCAATTGACGTTACTCGCAGAAGAAGCACCGGCTAACTCCGTGCCAGCAGCCGCGGTAATACGGAGGGTGCAAGCGTTAATCGGAATTACTGGGCGTATAGCGCACG
+
GGGGGGGGGGGGGGGGGGGGGGGGGGGGGGGGGGGGGGGGGFGEGGGGGGGGGGGGGG8F@FGGGGGFGFFEFGGGGGGGFFFGGGGGGGGGGGGFGFGGGGGGGGE+CFF@FGGGDBA7?B,9,8,9?<,C++3:@FFFF<,3<=C3@FBDF:<<>F7FCFFG7F:C@DF<AC@97>F:FEBFC7EC@EE5C8::CFGGGGG78;:*<+>8;E8EC7+:*;8C6@+ACFCF3>**9D*5)7))
@M03364:276:000000000-BLYN8:1:1101:15572:1212 1:N:0:1
ACTCCTACGGGAGGCAGCAGTGGGGAATATTGCACAATGGGCGCAAGCCTGATGCAGCCATGCCGCGTGTGTGAAGAAGGCCTTCGGGTTGTAAAGCACTTTCAGCGAGGAGGAAGGTGGTGAGCTTAATACGTTCATCAATTGACGTTACTCGCAGAAGAAGCACCGGCTAACTCCGTGCCAGCAGCCGCGGTAATACGGAGGGTGCAAGCGTTCATCGGAATTACTGGGCGTAAAGCGCACG
+
GGFGGDGGGGGGGGGGGGDCFGGGG@CGGCEFFCDFCGA<FEFCCFFCFGFEGGGGCG?FFFGGGGG+==F<FGAEEGGF84EFG7C7=CE=?EGFGFGG??<FAGGEEC++4BFEEFGDCFCDCCFFADGFGBDDFGGFG9FF9,F+@<C9>FEGGG,@DF@<FC7>C*@CGC;CGGC7>FFCC88C@EDG>EC@9;+:88BDCE88C;@F**2*033CC=;E8:?9C<CC)7C57>CDC7CC
@M03364:276:000000000-BLYN8:1:1101:19317:1214 1:N:0:1
ACTCCTACGGGAGGCAGCAGTGGGGAATATTGCACAATGGGCGCAAGCCTGATGCAGCCATGCCGCGTGTGTGAAGAAGGCCTTCGGGTTGTAAAGCACTTTCAGCGAGGAGGAAGGTGGTGAGCTTAATACGTTCATCAATTGACGTTACTCGCAGAAGAAGCACCGGCTAACTCCGTGCCAGCAGCCGCGGTAATACGGAGGGTGCAAGCGTTAATCGGAATTACTGGGCGTAAAGCGCACG
+
GGGGGGGGGGGGEGGGGGGGGGGGGGGGGGGGGGGGGGGGGGGGGGGGGGGGGGGGGGGGGGGGGGGGGFGGGGGGGGGGGGGGGGGG8FGGGGGGGGECGCGGF9>FCGG7CFE<:EGGDGGGGGGGGFGDGDGGGGGGBFGGGGGGGGGGCGGGGGGGGGGGGGGGGGGGGGGGGGGFGGGGG?8CFCGGDEDCGGDGGECEGGGGGGGFGGGEF:A5EGGGFGGGGEGFDGC7CFGGGGG5
@M03364:276:000000000-BLYN8:1:1101:20188:1224 1:N:0:1
ACTCCTACGGGAGGCAGCAGTGGGGAATATTGCACAATGGGCGCAAGCCTGATGCAGCCATGCCGCGTGTGTGAAGAAGGCCTTCGGGTTGTAAAGCACTTTCAGCGAGGAGGAAGGTGGTGAGCTTAATACGTTCATCAATTGACGTTACTCGCAGAAGAAGCACCGGCTAACTCCGTGCCAGCAGCCGCGGTAATACGGAGGGTGCAAGCGTTAATCGGAATTACTGGGCGTAAAGCGCACG
+
GGGGGGGGGGGGG@FFGGGGGGGFEGGGGGGGGFGGGGGGGGGGGGGFGGFECGGGFCGDEF?FGGGGGEGGGGGFFGFGGGGGGGGGGGEGGGGGGGFGGCGGGGGGGEGGGGFFEEFGGCEE@FFGGFGGGGGGGGGFFFFGFGGGGCFGGGGEGGGGGGGGGGGGGGEED?;FGGFGGFGFGGGGGDGGGGEEGGGGGEEGGECEGGGGGGGEDFGFDGGFGGGGFCFFDGGGGGGGGGG7
@M03364:276:000000000-BLYN8:1:1101:15696:1244 1:N:0:1
ACTCCTACGGGAGGCAGCAGTGGGGAATATTGCACAATGGGCGCAAGCCTGATGCAGCCATGCCGCGTGTGTGAAGAAGGCCTTCGGGTTGTAAAGCACTTTCAGCGAGGAGGAAGGTGGTGAACTTAATACGTTCATCAATTGACGTTACTCGCAGAAGAAGCACCGGCTAACTCCGTGCCAGCAGCCGCGGTAATACGGAGGGTGCAAGCGTTAATCGGAATTACTGGGCGTAAAGCGCACG
+
GGEGFFGGGGGGGGGGGGFGGGGGGGGGGGGGGGGGGGGGGGEGCFGGGAEFGFFGGGGGGGGGGGGFFFFFGGGGGGFGFGGGGGGGGGGGGGGGF=FEFFGGCEC>FEGDGGCG@FGGGFFGGGGGGGGGGDFGGGGGGGG=<DF=FDFGBFEGD<FGGGGGGGFEGGGEGCFCFEGGGGGFGCCFGGD:EGGGFGGGGDGGGCEDGGCCEE8=FFGGG=EGG?CCCCFGGGEEGGGGDDD3
@M03364:276:000000000-BLYN8:1:1101:10835:1315 1:N:0:1
ACTCCTACGGGAGGCAGCAGTGGGGAATATTGCACAATGGGCGCAAGCCTGATGCAGCCATGCCGCGTGTGTGAAGAAGGCCTTCGGGTTGTAAAGCACTTTCAGCGAGGAGGAAGGTGGTGAACTTAATACGTTCATCAATTGACGTTACTCGCAGAAGAAGCACCGGCTAACTCCGTGCCAGCAGCCGCGGTAATACGTAGGTGGCAAGCGTTGTCCGGATTTATTGGGCGTAAAGCGAGCG
+
GGGGGGGGGGGGGGGGGGGGGGGGGGGGGGGGGGGGGGGGGGGGGGGGGGGGGGGGGGGGGGGGGGGGGGGGFGGGGGGGGGGGGGGGGGGGGGGGGGGGGGGGGGGGGGGGGGGGGGGGGGGGGGGGGGGGGGGGGGGGGGFGGGGFGGGGGGGGGGGGGGGGGGGGGGGGGGGGGGGGGGGGDFCFGGGGGGGGGGGGGGGDGGGGGGGGGGGDGDFGGGGGGFGFFFFFGGGGGGGDGDD9
@M03364:276:000000000-BLYN8:1:1101:9466:1385 1:N:0:1
ACTCCTACGGGAGGCAGCAGTGGGGAATATTGCACAATGGGCGCAAGCCTGATGCAGCCATGCCGCGTGTGTGAAGAAGGCCTTCGGGTTGTAAAGCACTTTCAGCGAGGAGGAAGGTGGTGAACTTAATACGTTCATCAATTGACGTTACTCGCAGAAGAAGCACCGGCTAACTCCGTGCCAGCAGCCGCGGTAATACGGAGGGTGCAAGCGTTAATCGGAATTACTGGGCGTAAAGCGCACG
+
GGGGGGGGGGGGGGGGGGGGGGGGGGGGGGGGGGGGGGGGGGGGGGGGGGGGGGGGGGGGGGGGGGGGGGGGGGGGGGGGGEGGGGGGCFFGGFFGGGGGGGGGGGGCCGCFGGGGGGGGGFDEDGFGGGGADGGGGGGGGGGGFGGCGGGGGGGGGGGGGGGGGGGGGGGDDDFFGGGGFGGGGGGGGGGGGGGGGGCGGGGGGGGGGGGGGECEGGGFGGGGG?CFGFGGGGGDFGGGGGGD
@M03364:276:000000000-BLYN8:1:1101:17963:1419 1:N:0:1
ACTCCTACGGGAGGCAGCAGTAGGGAATCTTCCGCAATGGACGAAAGTCTGACGGAGCAACGCCGCGTGTGTGAAGAAGGTTTTCGGATCGTAAAGCACTGTTGTTAGAGAAGAACAAGGATAAGAGTCACTGCTTGTCCCTTGACGGTATCTAACCAGAAAGCCACGGCTAACTACGTGCCAGCAGCCGCGGTAATACGTAGGTGGCAAGCGTTGTCCGGAATTATTTGGCGTAAAGCGCGCG
+
GGGGGGGGGGGGGGGGGGGGGGGGGGGGGGGGGGGGGGGGGGGGGGGGGGGGGGGGGG<CFGGGGGGGGGGGGGGGGGGGFGDGGGGGCGGGGGGGGFGEEFGGGGGGGGGGFGDEFCGGGFDFGGGGAFGGGGGGGGGGGGFFFFEFGGGGGGGGGGDG?FGGFGFCGGGGGGGGDGGGFGGFGGGGGGGEGGGDGGGGG98CCGGGGGDFE8EEEFFEEG=FGGGF+3++>D=E*2>CCDD)
@M03364:276:000000000-BLYN8:1:1101:12642:1428 1:N:0:1
ACTCCTACGGGAGGCAGCAGTAGGGAATCTTCCGCAATGGACGAAAGTCTGACGGAGCAACGCCGCGTGTGTGAAGAAGGTTTTCGGATCGTAAAGCACTGTTGTTGGAGAAGAACAAGGATAAGAGTCACTGCTTGTCCCTTGACGGTATCTAACCAGAAAGCCACGGCTAACTACGTGCCAGCAGCCGCGGTAATACGTAGGTGGCAAGCGTTGTCCGGAATTATTGGGCGTAAAGCGCGCG
+
GGGGGGGGGGGGGGGGGGGGGGGGGGGGGGGGGGGGGGGGGGGGGGGGGGGGGGGGGGGGGGGGGGGGGGGGGGGGGGGGGGGGGGGGGGGGGGGGGGGGGGGGGGGGGGGGGGGGGGGGGFGGGGGGGGGGGGGGGGGGGGGGGGGGGGGGGGGGGGGGGGGGGGGGGGGGGGGGGGGGGGGGGGGGGGEGGGGGGGGGGGGGGGGFGGCFGGGGEGGGGEGGGGGGGGGGDDCEGGFGDGG<
@M03364:276:000000000-BLYN8:1:1101:10745:1455 1:N:0:1
ACTCCTACGGGAGGCAGCAGTGGGGAATATTGCACAATGGGCGCAAGCCTGATGCAGCCATGCCGCGTGTATGAAGAAGGCCTTCGGGTTGTAAAGTACTTTCAGCGAGGAGGAAGGCTTTAAGGTTAATAACCTTAGTGATTGACGTTACTCGCAGAAGAAGCACCGGCTAACTCCGTGCCAGCAGCCGCGGTAATACGGAGGGTGCAAGCGTTAATCGGAATTACTGGGCGTAAAGCGCACG
+
GGGGGGGGGGGGGGGGEGGGGGGGGGGGGGGGGGGGGGGGGGGGGGGGGGGGGGGGGGGGFGGGGGE:CCGGADGGGGGGFGGGGGGGGGGGGGGGGGGGGEGGGGGGGGECFDGGDFGGGFGGGGGGGGGGGDGGGGCFDGFGGGGGGGFGGEEGGGGFFGGGGFGEGGGCG7EGGGGGGGGCFGGGGGGGGDECFFFFGGGG7CEEGGFFGGGGGFEEG5CC@99:F6FFCGEECFGGGGG1
@M03364:276:000000000-BLYN8:1:1101:12312:1493 1:N:0:1
ACTCCTACGGGAGGCAGCAGTGGGGAATATTGCACAATGGGCGCAAGCCTGATGCAGCCATGCCGCGTGTGTGAAGAAGGCCTTCGGGTTGTAAAGCACTTTCAGCGAGGAGGAAGGTGGTGAGCTTAATACGTTCATCAATTGACGTTACTCGCAGAAGAAGCACCGGCTAACTCCGTGCCAGCAGCCGCGGTAATACGGAGGGTGCAAGCGTTAATCGGAATTACTGGGCGTAAAGCGCACG
+
GGGGGGGGGGGGGGGGGGGGFGGGDGGGGGGGGGGGGGGGGGGGGGDGGGGGGGGGGGFGGGGGGGGGGDGGGGCGGGGGGGGGGGGGGGGGGGGGGGGGGGGGGGGEGGGGGGFGGGGGGGGGF9<FFFGGFFFGGGGCFGGGAAEFGGEGGGGGGGGGGGGGGGGGGGGGFFEGCEFGFGGGGGGGCGGEGGGGCGGGC*=EDGGGGGGDEEEGG+AF=ECCCFGGCCC5DGGGGGGGDGC7
@M03364:276:000000000-BLYN8:1:1101:20227:1502 1:N:0:1
ACTCCTACGGGAGGCAGCAGTGGGGAATATTGCACAATGGGCGCAAGCCTGATGCAGCCATGCCGCGTGTGTGAAGAAGGCCTTCGGGTTGTAAAGCACTTTCAGCGAGGAGGAAGGTGGTGAGCTTAATACGCTCATCAATTGACGTTACTCGCAGAAGAAGCACCGGCTAACTCCGTGCCAGCAGCCGCGGTAATACGGAGGGTGCAAGCGTTAATCGGAATTACTGGGCGTAAAGCGCACG
+
CGGGGGGGGGGGGGGGGGFGGGGGGGGGGGGGCFGGGGGGGFG7FGGGGGGGGFFGGGGGGGGGGGGGGEFGGGGGGGGGFEGGGGGGGGGGGFGGFFGFFGGGGFE7FFCFFGCGD,:FG?FFDFFGGF<DG@EECFC=FFGGFCFFGGDFA7F+>FC7CC<F:FGECCGGGGGFFEGGG8EF7CEG,CD>C5CEFF;8E>E>EGGGDFCF=EGCEFFGECCF89F7CFGGGD5C>>FDC573
@M03364:276:000000000-BLYN8:1:1101:20967:1514 1:N:0:1
ACTCCTACGGGAGGCAGCAGTGGGGAATATTGCACAATGGGCGCAAGCCTGATGCAGCCATGCCGCGTGTGTGAAGAAGGCCTTCGGGTTGTAAAGCACTTTCAGCGAGGAGGAAGGTGGTGAGCTGAATACGTTCATCAATTGACGTTACTCGCAGATGAAGCACCGGCTAACTCCGTGCCAGCAGCCGCGGTAATACGGAGGGTGCAAGCGTTAATCGGAATTACTGGGCGTAAAGCGCACG
+
FCFEDFGGGGEGGGDG@CCEFGGGCFG@FFAFFFGFFFDF@FE@FGGG7<CDE<9C9FC?DF8@:+:7=BFGCGDFF@FGGGGFF7FGGB7BEEEFFGG?F5?EAFED+@FGGG8EFFCD@CAFFG,<>,@?BCFD<FG<F9B9FAF:DF:,C@FC7C,8@FFCFFB3@7>FFC;97>D:FFGGFGCGE5E=>C>8+2?858*:@*CCGFCFCCC5*3+AEC=FC7+2<FG5DGGEGGFDGD<1
@M03364:276:000000000-BLYN8:1:1101:12541:1553 1:N:0:1
ACTCCTACGGGAGGCAGCAGTGGGGAATATTGCACAATGGGCGCAAGCCTGATGCAGCCATGCCGCGTGTGTGAAGAAGGCCTTCGGGTTGTAAAGCACTTTCAGCGAGGAGGAAGGTGGTGAGCTTAATACGTTCATCAATTGACGTTACTCGCAGAAGAAGCACCGGCTAACTCCGTGCCAGCAGCCGCGGTAATACGGAGGGTGCAAGCGTTAATCGGAATTACTGGGCGTAAAGCGCACG
+
FGGGGGGGGGGGGGGGGGGGGGGGGGGGGGGGGGGGGGGGGDFGGGGGGGGGGFGGGG8ECFGGGGGGGFGGGGGGGGGGGGGGGGGGFGFFGGGGGGGGGGGGGGEGGEGEECGFCFGGFFCEGDDBAFGGFFFGG9FFFFEFF<CCFGEFCCGGEEFGGF@FFG>FGGGGGGD;<BDFGCFGGGGGFGGDEEECFG9EEGGGGGGGGGGGE*CE59C==8858:EF+?CCCDEECCDDCDGG
@M03364:276:000000000-BLYN8:1:1101:18946:1591 1:N:0:1
ACTCCTACGGGAGGCAGCAGTGGGGAATATTGCACAATGGGCGCAAGCCTGATGCAGCCATGCCGCGTGTGTGAAGAAGGCCTTCGGGTTGTAAAGCACTTTCAGCGAGGAGGAAGGTGGTGAGCTTAATACGTTCATCAATTGACGTTACTCGCAGAAGAAGCACCGGCTAACTCCGTGCCAGCAGCCGCGGTAATACGGAGGGTGCAAGCGTTAATCGGAATTACTGGGCGTAAAGCGCACG
+
GGGGGGGGGGGGGGGGGGGGGGGGGGGGGGGGGGGGGGGGGGGGGGGGGGGGGFGGGGGGGGGGGGGGGGGGGGGGGGGGGGGGGFGGGGGGGGGGGGGGGGGGGGGGGGGGGGGGGGGGGGGGGGGFDGGGGGGGGGGGGGGGGGDFFGGGGGGGGGGGGGGGGGGGGGGGGGGGGGGGGGGGGGGGGGGGGGGGFDGF>EEGGEGGGGGGGDEGCFGGGGGGFGGGGGGGGGG=FCCDGGG<
@M03364:276:000000000-BLYN8:1:1101:22071:1593 1:N:0:1
ACTCCTACGGGAGGCAGCAGTAGGGAATCTTCGGCAATGGGGGCAACCCTGACCGAGCAACGCCGCGTGAGTGAAGAAGGTTTTCGGATCGTAAAACTCTGTTGTTAGAGAAGAACGTTAAGTAGAGTGGAAAATTACTTAAGTGACGGTATCTAACCAGAAAGGGACGGCTAACTACGTGCCAGCAGCCGCGGTAATACGTAGGTCCCAAGCGTTGTCCGGATTTATTGGGCGTAAAGTGAGC
+
GGGGGGFGEEEDE@FGGGGGG<<FFGGGFGGGFCGGGGDGG,@FGGDFGDGGFGCCCFCFGDD77+@FE@F<FFFFGGGF<<,FACE8BCFBFGGGGGGGGGGGFBFGFGCEFGE,@DFCCF@DCCFDC7,D,33<@DGFF9F@=FGF@:<<F<,@@FG7@FGF,CF7><FGEC@CGG7<F78EGGFFCEECCGGEGGFDC3+*:CC:C?FGG>ED5C??C5:5?9<FFGGCFCCE3/?::CF6
@M03364:276:000000000-BLYN8:1:1101:20620:1623 1:N:0:1
ACTCCTACGGGAGGCAGCAGTGGGGAATATTGCACAATGGGCGCAAGCCTGATGCAGCCATGCCGCGTGTGTGAAGAAGGCCTTCGGGTTGTAAAGCACTTTCAGCGAGGAGGAAGGTGGTGAGCTTAATACGCTCATCAATTGACGTTACTCGCAGAAGAAGCACCGGCTAACTCCGTGCCAGCAGCCGCGGTAATACGGAGGGTGCAAGCGTTAATCGGAATTACTGGGCGTAAAGCGCACG
+
GGGGGGGGGGGGGGGGGGFGGGGGGGGGGGGGGGGGGGGGGGGGGGG?FFFGGGGGGGGGGGFACFGGGFFGGGGGGGGGGGGGGGGGFFGGGGGGGGGGGGGGGCECGGGGGGFFEGGGGGFFGGGGGGAFGGGDGFGGGGGGGGGFEFGGGGG>EGFGFGFFGGFEFGGDFGGGGGGGDFCCGFFGGGGGGGGGGFEGEEGGGCEGCCCGGCGGGCFGGGGGFF7CCCFGGGG=CFGGGD3/
@M03364:276:000000000-BLYN8:1:1101:21778:1653 1:N:0:1
ACTCCTACGGGAGGCAGCAGTAGGGAATCTTCGGCAATGGACGAAAGTCTGACCGAGCAACGCCGCGTGAGTGAAGAAGGTTTTCGGATTGTAAAACTCTGTTGTTAGAGAAGAACAAGGACGTTAGTAACTGAACGTCTCCTGACGGTATCTAACCAGAAAGCCACGGCTAACTACGTGCCAGCAGCCGCGGTAATACGTAGGTGGCAAGCGTTGTCCGGTTTTATTGGGCGTAAAGTGAGCG
+
EFGGGGGGGGGGGGGGGGFGGEGGGGGGGGGCFCGGGGGGDFGGDGGCEGGGFF:FGGGGGG+7CGGGGGG<FG?ACFFFF?,DE+C:4+:99FGGGG9??FGC=EFE9FCDECFAF<?FFFECD,BC??CCFGD<FGE<FEC,FFCEGGGGGGFFG<DFC7>>FDGGG7CED<9;B:5>@:C,6DFG,=8*5:**?2;CF9FC5>>B9<**3*=C:<<**1***+<@76;CDG5EC7*0:7D<
@M03364:276:000000000-BLYN8:1:1101:10385:1662 1:N:0:1
ACTCCTACGGGAGGCAGCAGTGGGGAATATTGCACAATGGGCGCAAGCCTGATGCAGCCATGCCGCGTGTGTGAAGAAGGCCTTCGGGTTGTAAAGCACTTTCAGCGAGGAGGAAGGTGGTGAGCTTAATACGTTCATCAATTGACGTTACTCGCAGAAGAAGCACCGGCTAACTCCGTGCCAGCAGCCGCGGTAATACGGAGGGTGCAAGCGTTAATCGGAATTACTGGGCGTAAAGCGCACG
+
GGGGGGGGGGGGGGGGGGGGGGGGGGGGGGGGGGGGGGGGGGGGGGGGGGGGGGGGGGGGGGGGGGGGGGFGGGGGGGGGGGGGGGGGGGGGGGGGGGGGGGGGGGGGGGGGGGGGGGGG:FGGGGGGGGGGGGGGGGGGGGGGGGGGGGGGGGGGGGGGGGGGGGGGGGGGGFGGGGFGGGGGGGGGFGGGGGGGGGGGGEDEDGGGGGGGGGGGGCFGGGGGGGFGGCGGGGGGC7CDDGGC
@M03364:276:000000000-BLYN8:1:1101:9176:1684 1:N:0:1
ACTCCTACGGGAGGCAGCAGTGGGGTATATTGCACAATGGGCGCAAGCCTGATGCAGCCATGCCGCGTGTGTGAAGAAGGCCTTCGGGTTGTAAAGCACTTTCAGCGAGGAGGAAGGTGGTGAACTTAATACGTTCATCAATTGACGTTACTCGCAGAAGAAGCACCGGCTAACTCCGTGCCAGCAGCCGCGGTAATACGGAGGGTGCAAGCGTTAATCGGAATTACTGGGCGTAAAGCGCACG
+
GGGGGGGGGGGGGGGGGGGDFGGGGFGGGGGGGGGGGGGGGGGGGGGGGGGGGGGGGGGGGGGGGGGGGGGGGGGGGGGGGGGGGGGGGGGGGGGGGGGGGGGGGGGGGGGEGGGGGGGGGGGGGGGGGGGGGGGGGGGFGGGGGGGGGGGGGGDGGGGGGGGGGGGGGGGGGGGGGEGFGGGGGGGGGGGGDEGGGGGGGGGGDGGGGFGGGGEGGDFGGGGGGGFFGGFCDGGEG7DGC37)
@M03364:276:000000000-BLYN8:1:1101:13520:1686 1:N:0:1
ACTCCTACGGGAGGCAGCAGTGGGGAATATTGCACAATGGGCGCAAGCCTGATGCAGCCATGCCGCGTGTATGAAGAAGGCCTTCGGGTTGTAAAGTACTTTCAGCGAGGAGGAAGGCATTAAGGTTAATAACCTTGGTGATTGACGTTACTCGCAGAAGAAGCACCGGCTAACTCCGTGCCAGCAGCCGCGGTAATACGGAGGGTGCAAGCGTTAATCGGAATTACTGGGCGTAAAGCGCACG
+
GFGGGGGGGGGGGGGGGGGGGGGGGGGGGGGGGGGGGGGGGGGGGGGGGGGGGGGGGGGGGGGGGGGFCGGGGGGGGGGGGGGGGGGGGGEGGGGGGGGGGGGGGGGGGGGGGGFGGGGGGFGGGGGGAGGGGGGGGGFGGGGGGGGGGGGGFGGGGGGGGGGGGGGG>FGGGGGFCEFGGDFGGGGGGGGGGGGGFGGGDGGGGGGGGGGGGGEGGGGGGGGGGCFGFCEFDGDGGDGGGD5)
@M03364:276:000000000-BLYN8:1:1101:23570:1702 1:N:0:1
ACTCCTACGGGAGGCAGCAGTAGGGAATCTTCGGCAATGGACGAAAGTCTGACCGAGCAACGCCGCGTGAGTGAAGAAGGTTTTCGGATCGTAAAACTCTGTTGTTAGAGAAGAACAAGGACGTAAGTAACTGTACGTTCCCTTACGGTATCTAACCAGAAAGGGACGGCTAACTACGTGCCAGCAGCCGCGGGAATACGTAGGTCGCAAGCGTTGTCCGGATTTATTGGGCGTAAAGCGAGCG
+
GGGGGG9FGGGGGEFEGGGGGGGFEGGGGGGGGGGEGGGGGGGGGGGGGGGEGFCECGGG8CEFGGGCEGGFFGGGGGDGG9EFGDGGEGGGGEFFFFGGGGGFGCEE9EFGGGGGGGF,D<CCFFF8DF,<F8@FG<,,@<F,3DFFFGGGFFF9@,D:FGAF*D<<:**>D7?DCEG,:CG7*,:FF58EG*1:9ECE<+289+*2:E*;**//2<?5=**:99CFEFFCC5*/52:<3D3/
@M03364:276:000000000-BLYN8:1:1101:20698:1740 1:N:0:1
ACTCCTACGGGAGGCAGCAGTGGGGAATATTGCACAATGGGCGCAAGCCTGATGCAGCCATGCCGCGTGTGTGAAGAAGGCCTTCGGGTTGTAAAGCACTTTCAGCGAGGAGGAAGGTGGTGAACTTAATACGTTCATCAATTGACGTTACTCGCAGAAGAAGCACCGGCTAACTCCGTGCCAGCAGCCGCGGTAATACGGAGGGTACAAGCGTTAATCGGAATTACTGGGCGTAAAGCGCACG
+
GA<F<EFGGEGGGGEEC7@FC@FFGGE6CFGGFG<FGGGGDGGGGDG@FF@GGGGGGGGGFFC@@CFFF=DF@FGAFGEGGGFEFDF>GGGGGG@FEFCFFFCDACF7CFGEFEF<FFGGFGGGCEDFCGGCCFGGGGGGGDGGGGEFGGGGGGDFGGG7FG7F3@DCEFCFGGGGFEGGCFGGEC>8CEEGGGDECC9CC8EG@*+?FGCCEEEEG+2:58C7EF9CG?FGGDED9FCDDGD3
@M03364:276:000000000-BLYN8:1:1101:16171:1744 1:N:0:1
ACTCCTACGGGAGGCAGCAGTAGGGAATCTTCCGCAATGGACGAAAGTCTGACGGAGCAACGCCGCGTGTGTGAAGAAGGTTTTCGGATCGTAAAGCACTGTTGTTAGAGAAGAACAAGGATAAGAGTCACTGCTTGTCCCTTGACGGTATCTAACCAGAAAGCCACGGCTAACTACGTGCCAGCAGCCGCGGTAATACGTAGGTGGCAAGCGTTGTCCGGATTTATTGGGCGTAAAGCGAGCG
+
GGGGGGGGGGGGGGGGGGGGGGGGGGGGGGGGGGGGGGGGGGGGDGGGGGGFGGGGGGGGGGGGGGGGGGGGGGGGGGGGGGGGGGGGGGGGGGGGGGGGGGGGGGGGGGGGGGGGGGGGGGGGGGGGGGGGGGGGGGGGGGGGGGGGGGGGGGGGGGGGGGGGGGGGGGGEGGFAFEGGFGGGGFE7DGDDGGGGGGGGGGGGGGGGGG5;ECCGGGFGGGGDCEFFGGGGGDEGDFDGGGGC
@M03364:276:000000000-BLYN8:1:1101:22381:1746 1:N:0:1
ACTCCTACGGGAGGCAGCAGTGGGGAATATTGCAAAATGGGCGCAAGCCTGATGCAGCCATGCCGCGTGTGTGAAGAAGGCCTTCGGGTTGTAAAGCACTTTCAGCGAGGAGGAAGGTGGTGAACTTAATACGTTCATCAATTGACGTTACTCGCAGAAGAAGCACCGGCTAACTCCGTGCCAGCAGCCGCGGTAATACGGAGGGTGCAAGCGTTAATCGGAATTACTGGGCGTAAAGCGAACG
+
GGGGDGDFGDC7@CCGGGGGFFCCCEEGGGGGFF,FFGFCGGGCG@CF7FFGFGGCEF<@FCFGGDCCFGDFEEGGGGFF<<EFGGCFG@GGGAF<AFFEFGGGGGG:FEDF+?BECG<DBE?<DFFGGGGFFFFC,,AADAD9FGDG7>>FE=+@:F7>DEGGGC:>F>FGGGEGGEF:FC9;*BCFGGGGCC>EFG98>EGEG:C5BFG*?E5;7FGF=8*2<CCFG68CCD5:<7C7*CCD
@M03364:276:000000000-BLYN8:1:1101:18800:1792 1:N:0:1
ACTCCTACGGGAGGCAGCAGTGGGGAATATTGCACAATGGGCGCAAGCCTGATGCAGCCATGCCGCGTGTGTGAAGAAGGCCTTCGGGTTGTAAAGCACTTTCAGCGAGGAGGAAGGTGGTGAACTTAATACGTTCATCAATTGACGTTACTCGCAGAAGAAGCACCGGCTAACTCCGTGCCAGCAGCCGCGGTAATACGGAGGGTGCAAGCGTTAATCGGAATTACTGGGCGTAAAGCGCACG
+
GGGGGGFGGGGGGGGGGGGGGGGGGGGGGGGGGGGGGGGGGGGGGGGGGGGGGFGGGGGGGGGGGGGGGGGGGFGFGGGGGGGGGGGGGGGGGGGGDFGGGGGGGGGGGGGGGGFGGGGGGFGGGGGGGGGGGGGGFGGGGGFEFDGGGGGGGEGEGCFGGGGGGGGFGGGGGGGGFGGGGGGFGGGGGGGEGEGEFG9CE5BEGGGDGFFGEGGGGFGFEGE:0<CG96EFGGGCCCGGG3D5
@M03364:276:000000000-BLYN8:1:1101:12685:1828 1:N:0:1
ACTCCTACGGGAGGCAGCAGTGGGGAATATTGCACAATGGGCGCAAGCCTGATGCAGCCATGCCGCGTGTGTGAAGAAGGCCTTCGGGTTGTAAAGCACTTTCAGCGAGGAGGAAGGTGGTGAGCTTAATACGCTCATCAATTGACGTTACTCGCAGAAGAAGCACCGGCTAACTCCGTGCCAGCAGCCGCGGTAATACGGAGGGTGCAAGCGTTAATCGGAATTACTGGGCGTAAAGCGCACG
+
GGGGGGGGGGGGGGGGGGGGGGGGGGGGGGGGGGGGGGGGGGGGGGGGGFGGGGGGGGGGGGGGGGGGGGGGGGGGGGGGGGGGGGGGGGGGGFGGGGGGGGGGGGGDGGGGGGGGGGGGGGGGGGGGGGGGGGGGGGGGGGGGGGGGGGGGGGGGGGGGGGGGGGGGGGGGGGGGGGGGGGGGGGGG>BCEEEGGGGGGEEGGGGDEGGGFGGGGGGGGGGGGGGGGGGGGGGGGGGGG<755
@M03364:276:000000000-BLYN8:1:1101:16478:1828 1:N:0:1
ACTCCTACGGGAGGCAGCAGTGGGGAATATTGCACAATGGGCGCAAGCCTGATGCAGCCATGCCGCGTGTGTGAAGAAGGCCTTCGGGTTGTAAAGCACTTTCAGCGAGGAGGAAGGTGGTGAGCTTAATACGTTCATCAATTGACGTTACTCGCAGAAGAAGCACCGGCTAACTCCGTGCCAGCAGCCGCGGTAATACGGAGGGTGCAAGCGTTAATCGGAATTACTGGGCGTAAAGCGCACG
+
CGGGFFGGGGGGGGGGGGFGEFGGGGGFGGCDCGGGGCFGDEEGGEGGGC,CFFGDFFEED<FGGGGGGGGGFFGGGGC@FGGGGGGGG=FFFA?FGGEEEFGGFG>:CECGD7EFGFG7B@AFGFFCDFFGC,B>>FGGAFFGGGGGGGGGGGFGDEBFFGGGGGGGGDCGGGGG<CFGGGGGGGEFGCC>EGDGGGG>5=BEE:8CGC>@EE887+:AC88FGGGG+<EF)9ECC>DDD:5)
@M03364:276:000000000-BLYN8:1:1101:17449:1852 1:N:0:1
ACTCCTACGGGAGGCAGCAGTGGGGAATATTGCACAATGGGCGCAAGCCTGATGCAGCCATGCCGCGTGTGTGAAGAAGGCCTTCGGGTTGTAAAGCACTTTCAGCGAGGAGGAAGGTGGTGAACTTAATACGTTCATCAATTGACGTTACTCGCAGAAGAAGCACCGGCTAACTCCGTGCCAGCAGCCGCGGTAATACGGAGGGTGCAAGCGTTAATCGGAATTACTGGGCGTAAAGCGCACG
+
GGGGGGGGGGGFGGGEGGGGGGGGGGGGGGGGGGGGGFGGGGGGGGGGGGGGFGGGGGGCFGGGGGGGGGGGGGGGGGGGGGGGGGGGGGGGGGFGGGGGGGGGGGGCGCFGGCFGGGGGGGGGGGGGGGGGGGGGGGGGGGGGGGGGGGGGGGGGGDGGGGGGGGC@BFGGFGGFGGGGGGGGGFGFCEGGDE5CFECFGEGEGGGGGG+*;ACC=FGGGCEFFFGGCGFFDGG*7CGGDCD5
@M03364:276:000000000-BLYN8:1:1101:10332:1860 1:N:0:1
ACTCCTACGGGAGGCAGCAGTGGGGAATATTGCACAATGGGCGCAAGCCTGATGCAGCCATGCCGCGTGTGTGAAGAAGGCCTTCGGGTTGTAAAGCACTTTCAGCGAGGAGGAAGGTGGTGAACTTAATACGTTCATCAATTGACGTTACTCGCAGAAGAAGCACCGGCTAACTCCGTGCCAGCAGCCGCGGTAATACGGAGGGTGCAAGCGTTAATCGGAATTACTGGGCGTAAAGCGCACG
+
GGGGGGGGGGGGGGGGGGGGGGGGGGGGGFGGGGGGGGGGGGGGGGGGGGGGGGGGGGGGGGGGGGGEGGGGGGGGGGGGGGGGGFGGGGGGGGGGFGGGGGGGGFEFGDEDGGGGGGGGGGGGGGGGGGGGGGGGFGGGGGGGGGGGGGGGGGGGGGGGGGGGGGGGGGGGGGGC:E7DGGGGGGGGFGGGGEEGG9?EGEGGGGGEGGC5EEEGFGCGGGDC+AFGGFGFDGGE<7>DGD73
@M03364:276:000000000-BLYN8:1:1101:10668:1869 1:N:0:1
ACTCCTACGGGAGGCAGCAGTGGGGAATATTGCACAATGGGCGCAAGCCTGATGCAGCCATGCCGCGTGTGTGAAGAAGGCCTTCGGGTTGTAAAGCACTTTCAGCGAGGAGGAAGGTGGTGAGCTTAATACGTTCATCAATTGACGTTACTCGCAGAAGAAGCACCGGCTAACTCCGTGCCAGCAGCCGCGGTAATACGGAGGGTGCAAGCGTTAATCGGAATTACTGGGCGTAAAGCGCACG
+
GGGGGGGGGGGGGGGGGEGGGGGGGGGGGGGGGGGGGGGGGGGGGGGGGGGGGGGFFFGGGGGGGGGFGGGGGGGGGGGGGGGGGGGGGGGGGGGGGGGGGGGGGGGDGGFGGGGGGGFGGGGGGGGGGGGGGGGGGGGFGGGGGGGGGGGGGGGGGGGGGFGGGGGGGGGEGGCGGEGGGGGGGGGGFGGGGGGGFGGGGGGGGGGGGGFFGGGGGGGGDDGGEGGGGGGGGGDC37DDDGDD
@M03364:276:000000000-BLYN8:1:1101:18245:1909 1:N:0:1
ACTCCTACGGGAGGCAGCAGTGGGGAATATTGCACAATGGGCGCAAGCCTGATGCAGCCATGCCGCGTGTGTGAAGAAGGCCTTCGGGTTGTAAAGCACTTTCAGCGAGGAGGAAGGTGGTGAGCTTAATACGTTCATCAATTGACGTTACTCGCAGAAGAAGCACCGGCTAACTCCGTGCCAGCAGCCGCGGTAATACGGAGGGTGCAAGCGTTAATCGGAATTACTGGGCGTAAAGCGCACG
+
GGGGGGGGGGGGGGEGEGFFGGGFGGECEFGFFGGGGGGGGGGGGGGGGGGFGGGGGGGGGGGGGGGGGGGGGGGGGGGGGGGGDGGD4FFGGGGGGGGGGGGGFGGGGGGGGEFAGGGGCFGGDFGFGGGGGFGGGGGFGGGGGGGEGGGGGGGGGGFGGGGFGEGGGGGGGGGGFGGGGGGGGGGGGGGGGCEGGFGG5CGGGGGGGFFGGGGGFGGGGDDFGGGG9FGDCDGEFGGGDDGC
@M03364:276:000000000-BLYN8:1:1101:13473:1909 1:N:0:1
ACTCCTACGGGAGGCAGCAGTGGGGAATATTGCACAATGGGCGCAAGCCTGATGCAGCCATGCCGCGTGTGTGAAGAAGGCCTTCGGGTTGTAAAGCACTTTCAGCGAGGAGGAAGGTGGTGAACTTAATACGTTCATCAATTGACGTTACTCGCAGAAGAAGCACCGGCTAACTCCGTGCCAGCAGCCGCGTTAATACGGAGGGTGCAAGCGTTAATCGGAATTACTGGGCGTAAAGCGCACG
+
GGGGGGGGEGGGGGGGGGGGFGGGGGGGGGGGGGGGFGGGFFGGDEEGGFFGGGGGGGGFGGGGG7FFEGFGGGGCEFGGGGGGGGGGGGGGFGGGGGGGGGGGAECC7F@@F+BEF@,+BE9DFGGGGFDFGG@CF<9<<FEGGCFEGGGG9=CCFECCGGGGGGCFDFEGGFCFDC:FEFCDFFGGGGGE8=ECFGGF5EEGGEGGFGCF8CCEG77CCEGFGGGGD6CFDGE=*2?CCCG)
@M03364:276:000000000-BLYN8:1:1101:13060:1932 1:N:0:1
ACTCCTACGGGAGGCAGCAGTGGGGAATATTGCACAATGGGCGCAAGCCTGATGCAGCCATGCCGCGTGTGTGAAGAAGGCCTTCGGGTTGTAAAGCACTTTCAGCGAGGAGGAAGGTGGTGAGCTTAATACGCTCATCAATTGACGTTACTCGCAGAAGAAGCACCGGCTAACTCCGTGCCAGCAGCCGCGGTAATACGGAGGGTGCAAGCGTTAATCGGAATTACTGGGCGTAAAGCGCACG
+
GGGGGGGGGGGGDGGGGGGGGGGGGGGGGGGGGGGGGGGFFFGGGGGGFGGGGGGGDGGGG@FG@CG@FGGGGGGFGGGGGGDGGFGGGGGGGGGGGGGGGGGGFGG@FFFGGGFFGGGGGGGGGGGGGGGGGGEGGGGGGDGGGGGGGGGGGGGDEGGGGGGGGGGG>CFGGGGGGDGGGGGGGGGGCEGGGGGGCGGGDGGGGGGGGGGGGGDGFGGGGEEFGGGFC?CGGGDCDGGGGGG5
@M03364:276:000000000-BLYN8:1:1101:14459:1940 1:N:0:1
ACTCCTACGGGAGGCAGCAGTGGGGAATATTGCACAATGGGCGCAAGCCTGATGCAGCCATGCCGCGTGTGTGAAGAAGGCCTTCGGGTTGTAAAGCACTTTCAGCGAGGAGGAAGGTGGTGAACTTAATACGTTCATCAATTGACGTTACTCGCAGAAGAAGCACCGGCTAACTCCGTGCCAGCAGCCGCGGTAATACGGAGGGTGCAAGCGTTAATCGGAATTACTGGGCGTAAAGCGCACG
+
GGGGGGGGGEGGGGGGGGGGGGGGGGGGGGGGGGGGGGGGFGGGGGGGGGGGFGGGGGGGGGGFGGGGDGGGFGGGGGGGGGGGGGGGGGGGGGGGGGGGGGGGGGGGGGGGGGGGGGGGGFGGGGCFGGGGGFGGGGGGGGGGGGCFFGGFGGGGGGGGGGGGGGGGEGCGCGGCCEFEEGGGGGGGGGGGGGGGDGGGGGGGCEEGGFFFGGGD5CGGDGGDGGGGG6CEGDGEGGCGGGG<
@M03364:276:000000000-BLYN8:1:1101:19155:1948 1:N:0:1
ACTCCTACGGGAGGCAGCAGTAGGGAATCTTCGGCAATGGACGAAAGTCTGACGGAGCAACGCCGCGTGAGTGAAGAAGGTTTTCGGTTCGTAAAGCTCTGTTGTTAGGGAAGAACGTTTTCGTAGTAACTATAATAGAAAGTGACGGTACCTAACCAGAAAGCCACGGCTAACTACGTGCCAGCAGCCGCGGTAATACGTAGGTGGCAAGCGTTGTCCGGAATTATTGGGCGTAAAGCGCGCG
+
GGGGGGGGGGGGGGGGGGFFGGGGGGGGGGGG<CGGGGGGGGGGGGGGGGGGF7FGGGGGGGGGGGGCFDGGGGGGGGGG4EFGGGG4FEGGGGG,?F@FFGGGGGGG,FFGGGG8+4838FFG8=F,5,,,,:,,:3,,,:3CFGGGGG+@EGGGFG7FGGGCEGGGGGGGGGGGGDFGGGGFGGGGGGGGGGGGGFGGGGFGGGGGGGGFECEEE?FGG515AFGGFGGGGGGGGGGD)937
@M03364:276:000000000-BLYN8:1:1101:8037:1989 1:N:0:1
ACTCCTACGGGAGGCAGCAGTAGGGAATCTTCCACAATGGACGAAAGTCTGATGGAGCAACGCCGCGTGAGTGAAGAAGGTTTTCGGATCGTAAAACTCTGTTGTTGGAGAAGAACGTATTTGATAGTAACTGATCAGGTAGTGACGGTATCCAACCAGAAAGCCACGGCTAACTACGTGCCAGCAGCCGCGGTAATACGTAGGTGGCAAGCGTTGTCCGGATTTATTGGGCGTAAAGCGAGCG
+
GGGGGGGGGGGGGGGGGGGGGGGGGGGGGGGGGGGGGGGGGGGGGGGFGGGGGGGGGGGGGGGGGGGFGGGGGGGGGGGGGGGGGGGGGGGGFGGGCFGGGGFGGGGGGGGGGGGFGFGFGFGGGGGGGGGGGGGGGGGGGGFGFGFEGGGGFGGGGGGGGGGGGFGGGGGGGGGGGGGGGGGGGGGGGGGGGEGGGGGGCF5EGGFFGEGGGGGGGGGEDECE?;FGGGGGGGGGGDGDGDG5
@M03364:276:000000000-BLYN8:1:1101:10098:1993 1:N:0:1
ACTCCTACGGGAGGCAGCAGTAGGGAATCTTCGGCAATGGACGAAAGTCTGACCGAGCAACGCCGCGTGAGTGAAGAAGGTTTTCGGATCGTAAAACTCTGTTGGTAGAGAAGAACGTTGGTGAGAGTGGAAAGCTCATCAAGTGACGGTAACTACCCAGAAAGGGACGGCTAACTACGTGCCAGCAGCCGCGGTAATACGTAGGTCCCGAGCGTTGTCCGGATTTATTGGGCGTAAAGCGAGC
+
GGGGGGGGGGGGGGGGGGGGGGGGGGGGGGGGGGGGGGGGGGGGGGGGGGGGGGGGGGGGGGGGGGGFGGGGGGGGGGGGGGGGGGGGGGGGGGGGGGGGGGGGGGGGGGGGGGGGGDGGGGGFCCGFFFFGGGGGGGFGGGGGGGGGGGGEGGGGGGGGGGGGFCFFFGGGGGGGGGGDFCFFGGGGCFGGGGGGGGGGGFGGGGGFEEGGC:CEDCFGGGG5=FGCGGGGGGGGGGGFG3C)
@M03364:276:000000000-BLYN8:1:1101:11965:1999 1:N:0:1
ACTCCTACGGGAGGCAGCAGTGGGGAATATTGCACAATGGGCGCAAGCCTGATGCAGCCATGCCGCGTGTGTGAAGAAGGCCTTCGGGTTGTAAAGCACTTTCAGCGAGGAGGAAGGTGGTGAACTTAATACGTTCATCAATTGACGTTACTCGCAGAAGAAGCACCGGCTAACTCCGTGCCAGCAGCCGCGGTAATACGGAGGGTGCAAGCGTTAATCGGAATTACTGGGCGTAAAGCGCACG
+
GGGGGGGGGGGGGGGGGGGGGGGGGGGGGGGGGGGGGGGGGGGGGGGGGGGGGGGGGGGGGGGGGGGGGEGGGGGGGGGGGGGGGGGGGGGGGGGGGGGGGGGGGGGGGGGGEGGGGGGGEGGGGGCGFGGGGGGFGGFGGGGGGGGGGGGGFGGGGGGGGGFGGGGGGGGGGGGGGGGGGDGGGGGFGDGGGGGGGGGGGCEGEGGCCEFGGGDGGFFGDCEG?CCGGGGGGDGE7:DDDGGD
@M03364:276:000000000-BLYN8:1:1101:11693:2065 1:N:0:1
ACTCCTACGGGAGGCAGCAGTGGGGAATATTGCACAATGGGCGCAAGCCTGATGCAGCCATGCCGCGTGTATGAAGAAGGCCTTCGGGTTGTAAAGTACTTTCAGCGAGGAGGAAGGCATCAAGGTTAATAACCTTGGTGATTGACGTTACTCGCAGAAGAAGCACCGGCTAACTCCGTGCCAGCAGCCGCGGTAATACGGAGGGTGCAAGCGTTAATCGGAATTACTGGGCGTAAAGCGCACG
+
GGGDEGFGGGGGGGGGGGCFFGGFFFGGGGGGGGGFCGFGGCFGGGGGGGGGGGGFFGDFFFGGGGGC7FEFAFFGGFGGGGGCGFEDFGGGGGGGGGGFGCFGGGGCFGC7F7=FCAEFFGDGCFFGGGGGFCF9DGFGCGGGGGGCCFGGGGGGC7FEFGGGGGDE*>FFGGGGGGCFGGGG>7DFCEGGGGGGGGGFEEEGDCGDGGEGD;E=FCG5=EDFFFFFFGGGGGGD37*9DC<)
@M03364:276:000000000-BLYN8:1:1101:16210:2096 1:N:0:1
ACTCCTACGGGAGGCAGCAGTAGGGAATCTTCGGCAATGGGGGCAACCCTGACCGAGCAACGCCGCGTGAGTGAAGAAGGTTTTCGGATCGTAAAACTCTGTTGTTGGAGAAGAACGTATTTGATAGTAACTGATCAGGTAGTGACGGTATCCAACCAGAAAGCCACGGCTAACTACGTGCCAGCAGCCGCGGTAATACGTAGGTGGCAAGCGTTGTCCGGATTTATTGGGCGTAAAGCGAGCG
+
GGGGGGGGGGGGGGGGGGGGGGGGGGGGGGGGGGGGGGGGGGDGGGGGGGGGGGGGGGGGGGGGGGGGGGEGGGGGGGGGGFGGGG>FGGGGGGGGGGGGGGGGGGEGGGGGGGGGGGGGGGGGGFGGGGGGGGGFGGFFFFGGGGDGGGGGGGGGGGGGGGGGGGGGGGGGGGGGGGGCFCCFGGGGGGGGGGGGG9CFCBCEFGCFGGFFGGGGGGGGGCEGFGGGGGFGGGGGGGGDGGGD
@M03364:276:000000000-BLYN8:1:1101:16027:2117 1:N:0:1
ACTCCTACGGGAGGCAGCAGTGGGGAATATTGCACAATGGGCGCAAGCCTGATGCAGCCATGCCGCGTGTGTGAAGAAGGCCTTCGGGTTGTAAAGCACTTTCAGCGAGGAGGAAGGTGGTGAGCTTAATACGCTCATCAATGGACGTTACTCGCAGAAGAAGCACCGGCTAACTCCGTGCCAGCAGCCGCGGTAATACGGAGGGTGCAAGCGTTAATCGGAATTACTGGGCGTAAAGCGCACG
+
FGGGGGGFGGGGGEGGGGGGGGGGEGGGGCFGGGGGGGGGFGGGGGEGFGGG<FFFGFFGF8FGGGFGG=DFDFGCC=EC84F<FGGEF7FFCDGEEFGGGGGFFAF7FC+4?FCGFFFGGG9ADA,C<FGF+B:>>DFB,<@<<8>C7=+FF++C+<DCFGFGG::<FE<FCD,;<@F7CFCC88C8CBCGG8=C?C9CE558BE58CC+*2*2/5?EFGGGFGD9EF68599**9*:CCD<C
@M03364:276:000000000-BLYN8:1:1101:17672:2120 1:N:0:1
ACTCCTACGGGAGGCAGCAGTGGGGAATATTGCACAATGGGCGCAAGCCTGATGCAGCCATGCCGCGTGTGTGAAGAAGGCCTTCGGGTTGTAAAGCACTTTCAGCGAGGAGGAAGGTGGTGAACTTAATACGTTCATCAATTGACGTTACTCGCAGAAGAAGCACCGGCTAACTCCGTGCCAGCAGCCGCGGTAATACGGAGGGTGCAAGCGTTAATCGGAATTACTGGGCGTAAAGCGCACG
+
GGGGGGGGGGGGGGGGGGGGGGGGGGGGGGGGGGGGGGGGGGGGGGGGGGGGGGGGGGGGGGGGGGGGGGGGGGGGGGGGGGGGGGGGGGGGGGGGGGGGGGGGGGGGGGGDGGGGGGGGGGGGFGGGGGGGGGFGGFFFGGFGGGGGCFGGGGGGGGGGGGFGGGGGGGGGGGGGGGFGGGGGGFEG;ECEGCEGGGGGGGGGGGGGGGGGGGGDEGFFGGGGGGGF+<EGGGECFGFC3CG5
@M03364:276:000000000-BLYN8:1:1101:23541:2121 1:N:0:1
ACTCCTACGGGAGGCAGCAGTAGGGAATCTTCGGCAATGGGGGCAACCCTGACCGAGCAACGCCGCGTGAGTGAAGAAGGTTTTCGGATCGTAAAACTCTGTTGTTAGAGAAGAACGTTAAGTAGAGTGGAAAGTTACTTAAGTTACGGTATCTAACCAGTAAGGGACGGCTAACTACGTGCCAGCAGCCGCGGTAATACGTAGGTCCCAAGCGCTGTCCGGATTTATTGGGCGTAAAGCGAGC
+
GFFGGGFGGGCF@EGF7F<EFFFGCEFCFECDFGGDFFFFEE:F@7DFGGGAFGGFFF+@FEGGGGG@F7BA<FGFGD,BF?BDEC7@7F+BAFDFG,BFFAFFGA,AC?<FD=FGEDG,3C@F9,>8=FAFFFFGGGGEDCF7,7@C>FF7CEFFFGGC,D9=,FDFFEEGGGGG?FGA:CGGFF?ECCEE>E>E*?;;FGGG:++2B?8;FE*/7:6CCGGC8+00:<+A<7:EC<CF3*>9
@M03364:276:000000000-BLYN8:1:1101:18992:2125 1:N:0:1
ACTCCTACGGGAGGCAGCAGTGGGGAATTTTGGACAATGGGGGCAACCCTGACCCAGCAATGCCGCGTGTGTGAAGAAGGCTTTCGGGTTGTAAAGCACTTTTGTCCGGAAAGAAATCGCACTTACTAATATTAGGTTTGGATGACGGTACCTGACGAATAAGGACCGGCTAACTACGTGCCAGCAGCCGCGGTAATACGTAGGGTCCAAGCGTTAATCGGAATTATTGGGCGTAAAGCGTGCG
+
FGGGGGGGGGGFGGGGGGGGG@GGGGGGFFG<F<FFGGGGFFG:FGD@FFGG,E6FGGGG,FGGGGGGG?FGGFGGGGFG<,CFGGG7F7>FFGGDG,FFEFGGG<?F++@CGGG8,,B7CFDFFE<,C,?F9?B<,,:>>,CDFGGGGG+F=,@,<@>,@FF93,DEGGGGFFGFEGGGFGGF*?CGGCECE*=EE<CCF?>E7B*=EGG5EEGC*02AEG*7CF+<EFC*CGGEF7*C7CD/
@M03364:276:000000000-BLYN8:1:1101:17606:2127 1:N:0:1
ACTCCTACGGGAGGCAGCAGTGGGGAATATTGCACAATGGGCGCAAGCCTGATGCAGCCATGCCGCGTGTGTGAAGAAGGCCTTCGGGTTGTAAAGCACTGTCAGCGAGGAGGAAGGTGGTGAACTTAATACGTTCATCAACTGACGTTACTCGCAGAAGAAGCACCGGCTAACTCCGTGCCAGCAGCCGCGGTAATACGGAGGGTGCAAGCGTGAATCGGAATGACTGGGCGTAAAGGGCACG
+
GGGGGGGGGGGGGGGGDGGGGGGGGGGGGGGGGGGGGGGG?DF:EE:FFGGGGGGFFG<EEEFEGGGGG,=:FFFGGGGGFFGGGGG+C?CEGGGG9=FG,FFEFGGDFEGGGGF,+EE74?5,EDF9,:?5<:F>F,FGG8,@FDCC>=F@<++++@::F>FF7DCG>F7FGG@DEGFF78>@E8B,2*1*313;9C+1*1*BEGC*?C+/8;*:7+<75887+0A+0:FG3<7/9***9759
@M03364:276:000000000-BLYN8:1:1101:18303:2138 1:N:0:1
ACTCCTACGGGAGGCAGCAGTGGGGAATATTGCACAATGGGCGCAAGCCTGATGCAGCCATGCCGCGTGTGTGAAGAAGGCCTTCGGGTTGTAAAGCACTTTCAGCGAGGAGGAAGGTGGTGAACTTAATACGTTCATCAATTGACGTTACTCGCAGAAGAAGCACCGGCTAACTCCGTGCCAGCAGCCGCGGTAATACGGAGGGTGCAAGCGTTAATCGGAATTACTGGGCGTAAAGCGCACG
+
FGFFGFGGGDEECEC;FGGGEFFGGEGFGGCGFGGGFGGGGGGGGCGFFGFFAAFA@CGGFD@GGGGBC?DEFG<EFGGGGFGGGGGDGGC?EFGGGF<ECFFGGGD:EC+CC@EGGGGGGGECFF<FGGFGGGGG@FCAFGGG9FF3@BGGGG7FFGGGDGEEGGGGGGGGGGFFFGFFDGDFGFGGGEEEG5:=FGGGGG>CCEG>CF?FECCEDEFF:8CFGGCCGG5EDC7=*;7CDD35
@M03364:276:000000000-BLYN8:1:1101:12135:2142 1:N:0:1
ACTCCTACGGGAGGCAGCAGTGGGGAATATTGCACAATGGGCGCAAGCCTGATGCAGCCATGCCGCGTGTGTGAAGAAGGCCTTCGGGTTGTAAAGCACTTTCAGCGAGGAGGAAGGTGGTGAGCTTAATACGTTCATCAATTGACGTTACTCGCAGAAGAAGCACCGGCTAACTCCGTGCCAGCAGCCGCGGTAATACGGAGGGTGCAAGCGTTAATCGGAATTACTGGGCGTAAAGCGCACG
+
GGGGGGGGGGGGGGGGGGGGGGGGGGGGGGGGGGGGGGGGGGGGGGGGGGGGGGGGGGGGGGGGGGGGGGGGGGGGGGGGGGGGGGGGGEGGGGFGGGGGGGGGGGGCGGGGGGGGGGGGGGGGGCGGFGGGGGGGGGGGGGGGGGGGGGGGGGDGGGGGGGGGGGGGGGGGGGGGGGGGGGGGGGGGGGGGGGGGGGGGGGDGC:EGFGGGGGGGGGGGGG5CC@FDG?FGGGGGGG79DD7)
@M03364:276:000000000-BLYN8:1:1101:10574:2148 1:N:0:1
ACTCCTACGGGAGGCAGCAGTGGGGAATATTGCACAATGGGCGCAAGCCTGATGCAGCCATGCCGCGTGTATGAAGAAGGCCTTCGGGTTGTAAAGTACTTTCAGTCGGGAGGAAGGTGTTAAGGTTAATAACCTTGGCAATTGACGTTACCGACAGAAGAAGCACCGGCTAACTCCGTGCCAGCAGCCGCGGTAATACGGAGGGTGCAAGCGTTAATCGGAATTACTGGGCGTAAAGCGCACG
+
GGGGGGFGGGGGCEGGGGGGGGGGGEGGCFGGGGGGGGGGGGGGGGGGGGGGGGGGGGGGGGGGGGGGGGGGGGGGGGGGFGFGGGGCCEGGGEFGGGGGGGGGFFDFGGGGGGGGDGGGDGGGFE<<FGGGG@AGGGGGGFGFA?F@BFGGG@FGGGFFFACGGFGGGDGGCFGGGG*FGGG?CGGF@B*:CBCGGCFGGGGGECGGCFGGGGGE=EGGGDEC69FG:<CGDD5*977CC3C5
@M03364:276:000000000-BLYN8:1:1101:8179:2152 1:N:0:1
ACTCCTACGGGAGGCAGCAGTAGGGAATCTTCGGCAATGGGGGCAACCCTGACCGAGCAACGCCGCGTGCGTGAAGAAGGTTTTCGGATCGTAAAACCCTGTTGTTAGAGAAGAACGTTAAGTAGAGTGGAAAATTACTTAAGTGACGGTATCTAACCAGAAAGGGACGGCTAACTACGTGCCAGCAGCCGCGGTAATACGTAGGTCCCAAGCGTGGTCCGGATTTATTGGGCGTAAAGCGAGG
+
G@EFGGFFGEGG7EECC@FGGGGCGG,,;FF9@CGE@@E8FFFEDFGEEGEGFECED:@@EEC:+>CF@,@F::B594AABF5DBEE@FFGE@<BFE+BFGGGGB<<F<<FFGB<,>DFGGG9FFGGD9F,,:DFFCFC=3EF,F<CF:ECFAFGC9FFGGG7F:C,<*:>FE:EFDFCF@C*;:=CE+C**=EE*BC<CCFFFE9<C5+A@8EE*:F<C5CE5*<?FFFEC/9:C*7>>DGG)
@M03364:276:000000000-BLYN8:1:1101:11832:2205 1:N:0:1
ACTCCTACGGGAGGCAGCAGTGGGGAATCTTCGGCAATGGGGGCAACCCTGACCGAGCAACGCCGCGTGAGTGAAGAAGGTTTTCGGATCGTAAAACTCTGTTGTTAGAGAAGAACGTTAAGTAGAGTGGAAAGTTACTTAAGTGACGGTATCTAACCAGAAAGGGACGGCTAACTACGTGCCAGCAGCCGCGGTAATACGTAGGTCCCAAGCGTTGTCCGGATTTATTGGGCGTAAAGCGAGC
+
GGGGGGGGGGGGGGGGGGGGGGGGGGGGGGGFGGGGGGGGFGGGGGGGGGGGGGGGGGGGGGGGGGGCCCFGGGGGGFGGEFGGGGGGGGGGGGGGGGGGGGGGGGGFBFGGGGGGGFGCFGGGGFGGGGFGGGGGGGGGGGGGGGGGCBFGGGGGGGGGGGGGFGFFGECEGFGGGGGGGFGGFFGGGFEGCGGGCFGFG<EGGFBCGFGFD>CGGGGGGGG==FCGGGGGGDEGDGGGGGG3
@M03364:276:000000000-BLYN8:1:1101:7522:2225 1:N:0:1
ACTCCTACGGGAGGCAGCAGTAGGGAATCTTCGGCAATGGGGGCAACCCTGACCGAGCAACGCCGCGTGAGTGAAGAAGGTTTTCGGATCGTAAAACTCTGTTGTTAGAGAAGAACGTTAAGTAGAGTGGAAAGTTACTTAAGTGACGGTATCTAACCAGAAAGGGACGGCTAACTACGTGCCAGCAGCCGCGGTAATACGTAGGTCCCAAGCGTTGTCCGGATTTATTGGGCGTAAAGCGAGC
+
GGGGGGGGGGGGGGGGGGGGGGGGGGGGGGGGGGGGGGGGGGGGGGGGGGGGGGGGGFGGGGGGGGGCFGGGGGGGGGGGFGGGGGGGGGGGGGGGGGGGGGGGGGGGGGGGGGGGGGGGGGFGGGGGGGGGGGGGGFGGGGGGGGGGGGGGGGGGGGGGGGGGGGGGGGGGGGFGGGGGGFGGGGGGGGGGGEEEEGGGGGGGGGGGGGGGGGGGDEGFEGGEEF7EF?F55CGGGGGGGCD)
@M03364:276:000000000-BLYN8:1:1101:20601:2249 1:N:0:1
ACTCCTACGGGAGGCAGCAGTGGGGAATATTGCACAATGGGCGCAAGCCTGATGCAGCCATGCCGCGTGTGTGAAGAAGGCCTTCGGGTTGTAAAGCACTTTCAGCGAGGAGGAAGGTGGTGAACTTAATACGTTCATCAATTGACGTTACTCGCAGAAGAAGCACCGGCTAACTCCGTGCCAGCAGCCGCGGTAATACGGAGGGTGCAAGCGTTAATCGGAATTACTGGGCGTAAAGCGCACG
+
GGGGGGGGGGGGGGGGGGGGGGGGGGCFGGGGGGGFGFGFGGGGGGGGGCFGGGGGGGGGGFCGEDG@FEGGGGGGGGGFFGFGGGGG@FEGGGGFGGGGGGGFFGGGGGEEEFFCDAFFGGGGGGGFGGGGGGGD8DGFFEGDGGGGGGGGGGGG@FECGGGGFGEFGGGGGGGGGGGGGGGGGGGGGGGGGGGGGFGGG5ED8CGGF<7CEGGGGGGF=EEG+<EGFFGFGGGGFFGDGGG3
@M03364:276:000000000-BLYN8:1:1101:13398:2310 1:N:0:1
ACTCCTACGGGAGGCAGCAGTAGGGAATCTTCGGCAATGGGGGCAACCCTGACCGAGCAACGCCGCGTGAGTGAAGAAGGTTTTCGGATCGTAAAACTCTGTTGTTAGAGAAGAACGTTAAGTAGAGTGGAAAATTACTTAAGTGACGGTATCTAACCAGAAAGGGACGGCTAACTACGTGCCAGCAGCCGCGGTAATACGTAGGTCCCAAGCGTTGTCCGGATTTATTGGGCGTAAAGCGAGC
+
GGGGGGGGGGGGGGGGGGGGGGGGGGGGGGGGGGGGGGGGGGGGGGGGGGGGGGGGGGGGGGGGGGGGGGGGGGGGGGGFFFGGGGGECCFGFFGGGGGGGGGGGGCFGGGGGGGGGGGGDGFCC<FGGGGCGGGGGGGGFGFGGDGGGGFFGGGGGG<>FGGGGGC<FGGGGGGGGDG<,;FDFF6FG>CEEGECCF9CCFGGGGCECFGGGGEG5A?CEEDGEFFCEGG5495>CDGCGDG5
@M03364:276:000000000-BLYN8:1:1101:11425:2325 1:N:0:1
ACTCCTACGGGAGGCAGCAGTAGGGAATCTTCGGCAATGGGGGCAACCCTGACCGAGCAACGCCGCGTGAGTGAAGAAGGTTTTCGGATCGTAAAACTCTGTTGTTAGAGAAGAACGTTAAGTAGAGTGGAAAGTTACTTAAGTGACGGTATCTAACCAGAAAGGGACGGCTAACTACGTGCCAGCAGCCGCGGTAATACGTAGGTCCCAAGCGTTGTCCGGATTTATTGGGCGTAAAGCGAGC
+
GGGFGGGGGGGGGGGGGGGGGGGGGGGGGGGGGGGGGGGGGGGGGGGGGGCFGDEEGGGGGGGGGGGGGGGGGGGGGGGGFGGGGCGGGGGGGGGGGGGGGGGG<F?FFGGGGGGGGFGGGGGGGGGGFGGGGGGGGGGGGGGGGFGGGGGGGGGGDGGGGGGGGGGGGGGGGGGGGGGGDGGFGGGGGGGGGDGGGGGGGGGGGFFGFGGGGGAECEGGGGC5CFFGGGGEFDEGGCGFGGGC
@M03364:276:000000000-BLYN8:1:1101:19747:2335 1:N:0:1
ACTCCTACGGGAGGCAGCAGTAGGGAATCTTCGGCAATGGACGAAAGTCTGACCGAGCAACGCCGCGTGAGTGAAGAAGGTTTTCGGATCGTAAAACTCTGTTGTTAGAGAAGAACAAGGACGTTAGTAACTGAACGTCCCCTGACGGTATCTAACCAGAAAGCCACGGCTAACTACGTGCCAGCAGCCGCGGTAATACGTAGGTGGCAAGCGTTGTCCGGATTTATTGGGCGTAAAGCGAGCG
+
DFAEGGGGGEGGG>FGGGGGFGGGEAFFFEGGGGGG:FGFGFGGGGG<FGFGGGGGFGGFCCC@>EFGG:BGGF<FFFGFBEEGGGCFCFGGGFFFGGGGGGGGGGGGGGGFCEFFFGDAEAFG7FEFGGGGF9DG<D<7BDAFFCFEFGGGD<=FFCGGGGGFGFFGEGFFGCFGGGGGGGGGGGFFDEEE5838<C9CGC>EGGCGGGG5EGGCE7?EC*8*3CFF?EGGGGGC3CDDDDD5
@M03364:276:000000000-BLYN8:1:1101:7167:2342 1:N:0:1
ACTCCTACGGGAGGCAGCAGTGGGGAATATTGCACAATGGGCGCAAGCCTGATGCAGCCATGCCGCGTGTGTGAAGAAGGCCTTCGGGTTGTAAAGCACTTTCAGCGAGGAGGAAGGTGGTGAGCTTAATACGTTCATCAATTGACGTTACTCGCAGAAGAAGCACCGGCTAACTCCGTGCCAGCAGCCGCGGTAATACGGAGGGTGCAAGCGTTAATCGGAATTACTGGGCGTAAAGCGCACG
+
FCEFGECFFG7FFCCFEGGGEAFGF@C8<FEFCDGFFF<EEFGGGGC<CEFFEFGGGGCF9@F,FGGGECGGGGAFG8FC8EEGFGDEGDEFGGGGGGGDFGGGCFEF:CGG@7AAFDF<FECC8<FG9?DCFFGGGGGGGGFFGFGGGG>D<F<+8>CFG:FGFF7C7FGGGFGD,C<<>8EGF@FGGGGGG8*=C;988*3*:1=CCGF5EEEEF?EGGD?CAC790<FGDDGGCFG<DGC3
@M03364:276:000000000-BLYN8:1:1101:23491:2361 1:N:0:1
ACTCCTACGGGAGGCAGCAGTAGGGAATCTTCCACAATGGACGAAAGTCTGATGGAGCAACGCCGCGTGAGTGAAGAAGGTGTTCGGATCGTAAAACTCTGTTGTTGGAGAAGAATGTATCTGATAGTAACTGATCAGGTAGTGACGGTATCCAACCAGAAAGCCACGGCTAACTACGTGCCAGCAGCCGCGGTAATACGTAGGTGGCAAGCGTTGTCCGGATTTATTGGGCGTAAAGCGAGCG
+
GGGGF9FFEGDEEGGCGGCGFFDGGGGFGG<FGFFGGGFGFG@EGGE6EC<EA,EDCEFGGGEGGEGEE7FC<FCEFGDGF,C:FC@C:CFGGG@EFGG<?FCFCFEGEF<FAAF?DFGFGGGGGGGE9<FFEF?F<F<,9AFFCBFG+=FGFFFGGGFGE8@,@FD<FGGGDDCFFCC,@BEFGGGDGG>EECEEECG:2?:12>58CFFCCECG*+=CE8**<CFFGGC=DDEGCG7<>DG)
@M03364:276:000000000-BLYN8:1:1101:16918:2369 1:N:0:1
ACTCCTACGGGAGGCAGCAGTGGGGAATATTGCACAATGGGCGCAAGCCTGATGCAGCCATGCCGCGTGTGTGAAGAAGGCCTTCGGGTTGTAAAGCACTTTCAGCGAGGAGGAAGGTGGTGAACTTAATACGTTCATCAATTGACGTTACTCGCAGAAGAAGCACCGGCTAACTCCGTGCCAGCAGCCGCGGTAATACGGAGGGTGCAAGCGTTAATCGGAATTACTGGGCGTAAAGCGCACC
+
GGGGGGGGGGGEGGGGGGGGFFGGGGGGGFGGGGGGGGGGGGGGGGGGGGCFFGGGGGGGGGGGGGGGGGGGG9EGFGGGGGGGGGGGGGGGGAFGGGGGGGGGGFGEFFCFEGDFGFGFGGGGGGGFECEFGGGGFCGFGF9>EGGEGGGGGGGGCFFGGGGGGFFGGGEGFCDFCEG7:FGCGGF@CEGGG>EGGGGGG:EGGGGEGFCGGGGGGGF55EEGCGGGFFGG377CFCFDGGG)
@M03364:276:000000000-BLYN8:1:1101:12847:2374 1:N:0:1
ACTCCTACGGGAGGCAGCAGTGGGGAATATTGCACAATGGGCGCAAGCCTGATGCAGCCATGCCGCGTGTGTGAAGAAGGCCTTCGGGTTGTAAAGCACTTTCAGCGAGGAGGAAGGTGGTGAACTTAATACGTTCATCAATTGACGTTACTCGCAGAAGAAGCACCGGCTAACTCCGTGCCAGCAGCCGCGGTAATACGGAGGGTGCAAGCGTTAATCGGAATTACTGGGCGTAAAGCGCACG
+
GGGGGGGGGGGGGGGGGGGGGGGGGGGGGGGGGGGGGGGGGGGGGGGGGGGGGGGGGGGGGGGGGGGGGGGGGGGGGGGGGGGGGGGGGGGGGGGGGGGGGGGGGGGGGGGGGGGGGGGGGGGGGGGGGGGGGGGGGGGGGGGGGGGGGGGGGGGGGEGGGGGGGGGGGGGGGFGGGGGGGGGGGGGGGGGGGGGGGGGGGCBEEGGGFGGGGGGDGGGGGEGGGGGGGGFGDGGGGD75DDG5
@M03364:276:000000000-BLYN8:1:1101:7787:2422 1:N:0:1
ACTCCTACGGGAGGCAGCAGTGGGGAATATTGCACAATGGGCGCAAGCCTGATGCAGCCATGCCGCGTGTGTGAAGAAGGCCTTCGGGTTGTAAAGCACTTTCAGCGAGGAGGAAGGTGGTGAGCTTAATACGTTCATCAATTGACGTTACTCGCAGAAGAAGCACCGGCTAACTCCGTGCCAGCAGCCGCGGTAATACGGAGGGTGCAAGCGTTAATCGGAATTACTGGGCGTAAAGCGCACG
+
GGGGGGGGGGGGGGGGGGGGGFGGGGGGGGGGFGGGGGGGGCGGGGCGGGGGGF,EGGFGGGGGGGGGGFFGGGGGGGGGC<FGGGGEGDCFGGGGGFFGEFFFGGG=FFGGGCGEEFCDBFCF,E,ED<F?=AFAFA<?FC9,=>7>CEEFGGDGCEFGGGC<FCFGDDCCGDDF:B1<<FGC782:FEDEECBE+;CEE5:CGGGGGGGF=?EG=FFCE=EFGG?F?CC5DGEGD::79C))
@M03364:276:000000000-BLYN8:1:1101:16268:2463 1:N:0:1
ACTCCTACGGGAGGCAGCAGTGGGGAATATTGCACAATGGGCGCAAGCCTGATGCAGCCATGCCGCGTGTGTGAAGAAGGCCTTCGGGTTGTAAAGCACTTTCAGCGAGGAGGAAGGTGGTGAACTTAATACGTTCATCAATTGACGTTACTCGCAGAAGAAGCACCGGCTAACTCCGTGCCAGCAGCCGCGGTAATACGGAGGGTGCAAGCGTTAATCGGAATTACTGGGCGTAAAGCGCACG
+
GGGGGGGGGGGGGGGGGGGGGGGGGGGGGGGGGGGGGGGGGGGGGGGGGGGGGGGGGGGGGGGGGGGGGGGGGGGGGGGGGGGGGGGGGGGGGGGGGGGGGGGGGGGGGGGGGGGGGGGGGGFGGGGGGGGGGFGGGGGGGGGFGGGGGGGGGGGGGGGGGGGGGGGGGGGGGGGGGGGGGGGGGGGGGGGGGGGGGGGGD5CGGEEGGGGGGGGGGGGGGGGFFFGF:CFGGGGDGGGGDGD>
@M03364:276:000000000-BLYN8:1:1101:8391:2482 1:N:0:1
ACTCCTACGGGAGGCAGCAGTGGGGAATATTGCACAATGGGCGCAAGCCTGATGCAGCCATGCCGCGTGTGTGAAGAAGGCCTTCGGGTTGTAAAGCACTTTCAGCGAGGAGGAAGGTGGTGAACTTAATACGTTCATCAATTGACGTTACTCGCAGAAGAAGCACCGGCTAACTCCGTGCCAGCAGCCGCGGTAATACGGAGGGTGCAAGCGTTAATCGGAATTACTGGGCGTAAAGCGCACG
+
GGGGGGGGGGGGGGGGGGGGGGGGGGGGGGGCFGGGGGGGGGGGGGGGGGGGGGGGGGGGGGGGGGGGGGGGGGGGGGGGFGGGGGGGGGDGGGGGGGGGGGGGGGG@FGGGGGFGGFGGGGGGFFGGFGGGGG@<FGGGGGGGFGGGGGGGGGGGGGGGGGGGGGGGGDFGGGGGGGGGGCFF@GGGGGGGGGGGGGC>EEEGGEEGFGGGGGGGGGGGGGECFGGGGGFFGGGGGGGGGGC7
@M03364:276:000000000-BLYN8:1:1101:19197:2489 1:N:0:1
ACTCCTACGGGAGGCAGCAGTGGGGAATATTGCACAATGGGCGCAAGCCTGATGCAGCCATGCCGCGTGTGTGAAGAAGGCTTTCGGGTTGTAAAGCACTTTCAGCGAGGAGGAAGGAGGTGAGCTTAATACGATCATCAATTGACGTTACTCGTAGAAGAAGCACCGGCTAAATCCGTGCCAGCAGCGGCGGTAATAAGGAGGGTGCAAGCGTTAATCGGAGTTACTGGGCGTAATCCGCTCG
+
GGGGCFGGGGGGGGGGGGGGGGGGGGGGFGGFGGGGGFFG8,:+@FCEGGFGGGGGGG,EF8FGGGGGG7@FE9E9AEFGE8FFFEG7FEGGGGG99BEC=<D?9?7+@C+B:FF,+,:B4B9>89D9?FF<F+B,@=C,,,,@9@@>7,838@,8@7CCGFG,3@FG7*>CC,,5?*>F*4,6DFGG***1BED*;2+2>92;C>E>E+3**1C**3AEE5*:*+:9+<**/9=79*:>3*19
@M03364:276:000000000-BLYN8:1:1101:16091:2525 1:N:0:1
ACTCCTACGGGAGGCAGCAGTGGGGAATATTGCACAATGGGCGCAAGCCTGATGCAGCCATGCCGCGTGTGTGAAGAAGGCCTTCGGGTTGTAAAGCACTTTCAGCGAGGAGGAAGGTGGTGAACTTAATACGTTCATCAATTGACGTTACTCGCAGAAGAAGCACCGGCTAACTCCGTGCCAGCAGCCGCGGTAATACGGAGGGTGCAAGCGTTAATCGGAATTACTGGGCGTAAAGCGCACG
+
GGGGGGGGGGGGGGGGGGGGGGGGGGGGGGGGGGGGGGGCFGGGGGGGGGGGGGGGGGGGGGGGGGGGGGGGCGGGGGGGGGGGGGGGGGGGGFGGGGGGGGGGDGGCFG@FCFGGGF?FGGGGGGGGGGGGGGGGCGFGGGGGECCGGGGGGGGGGGGGGGGGGGGGGGGGCFGGGGGEEGGGGGGDGGGGGGGGGGGGGEGGGEEGGEFG5CGGGGGGGGGGGGGGGFCFGGEG37?DGDC7
@M03364:276:000000000-BLYN8:1:1101:14276:2620 1:N:0:1
ACTCCTACGGGAGGCAGCAGTGGGGAATATTGCACAATGGGCGCAAGCCTGATGCAGCCATGCCGCGTGTGTGAAGAAGGCCTTCGGGTTGTAAAGCACTTTCAGCGAGGAGGAAGGTGGTGAACTTAATACGTTCATCAATTGACGTTACTCGCAGAAGAAGCACCGGCTAACTCCGTGCCAGCAGCCGCGGTAATACGGAGGGTGCAAGCGTTAATCGGAATTACTGGGCTTAAAGCGCACG
+
GGGGGGGGGGGGGGGGGGFGGGGGGGGGGGGGGGGGFGGGGGGGGGGGGGGGGGGGGGGFGFFGEGC@7CCFGG9EF<CE=FGGGGGGGDGGGGGGGGGGGGGGGGGCGGGGGGGGGGGGGGFFFGCDGGGFDFGGGGGGGGGFFFE=FGGGGGGGG>DCFF@FCFGEGCEGGFDFFGG75>CDEFC<FG>EGGGGC++38CEDE*=*<9EFCCE=*CCFCCECGFFFGGG**1+<C7C7)//)
@M03364:276:000000000-BLYN8:1:1101:7307:2682 1:N:0:1
ACTCCTACGGGAGGCAGCAGTGGGGAATATTGCACAATGGGCGCAAGCCTGATGCAGCCATGCCGCGTGTGTGAAGAAGGCCTTCGGGTTGTAAAGCACTTTCAGCGAGGAGGAAGGTGGTGAGCTTAATACGTTCATCAATTGACGTTACTCGCAGAAGAAGCACCGGCTAACTCCGTGCCAGCAGCCGCGGTAATACGGAGGGTGCAAGCGTTAATCGGAATTACTGGGCGTAAAGCGCACG
+
GGGGGGGFGGGGGGGGGGGGGGGGGGGGGGGGGGGGGGGGGGGGGEGGGGGGGGFGGGGGGGGGGGGGGGGGGGGGGGGGGGGGGGGGGGGGGGGGGGGGGGGGGGGGGGGGGDGFGGGGGGGFGGGGGGGGGGGGGGGFFFDGGGGGGGGGGDGGGGGGGGGGGFGGGGGGGGGGGGGGGGGGGGFGGGGGGGGGG9CFGEEEGGGDFFFF=CEGGGGFCCEGGGGGGC5EGGGGGGFGGG:)
@M03364:276:000000000-BLYN8:1:1101:12574:2716 1:N:0:1
ACTCCTACGGGAGGCAGCAGTGGGGAATATTGCACAATGGGCGCAAGCCTGATGCAGCCATGCCGCGTGTATGAAGAAGGCCTTCGGGTTGTAAAGTACTTTCAGCGGGGAGGAAGGGGTGAGCCTTAATACGGTTCGTCATTGACGTTACCCGCAGAAGAAGCACCGGCTAACTCCGTGCCAGCAGCCGCGGTAATACGGAGGGTGCAAGCGTTAATCGGAATTACTGGGCGTAAAGCGCACG
+
GGGGGGGGGGGGGGGGGGGGGGGGGGGGGAFGGGGGGGGGDFFEFGFGGGGGGGGGGGGGGGGGGGGGGGGGGGFGGGGGGGGCGG7CFFGGFGGGGGFGFGGGGGGGGGGGGGGGGGGGGFGGGCFFGGGG@FGGGGGGGGGFCGGFGGEFGGGGGECFDFFGGGGCFGGG7CCGGDF:FFGFGGGGFGGGG>EGGDCCE>EGGEEDC?FCEGG=E0<FGDGGGGGGEGFCD):CFGFDGDD5
@M03364:276:000000000-BLYN8:1:1101:11359:2742 1:N:0:1
ACTCCTACGGGAGGCAGCAGTGGGGAATATTGCACAATGGGCGCAAGCCTGATGCAGCCATGCCGCGTGTGTGAAGAAGGCCTTCGGGTTGTAAAGCACTTTCAGCGAGGAGGAAGGTGGTGAACTTAATACGTTCATCAATTGACGTTACTCGCAGAAGAAGCACCGGCTAACTCCGTGCCAGCAGCCGCGGTAATACGGAGGGTGCAAGCGTTAATCGGAATTACTGGGCGTAAAGCGCACG
+
GGGGGGGGGGGGGGGGGGFGGGGGGGGGGGGFFGGGGFGGGGGGGGGGGGGGGGGGGGGGGGGGGGGGGF7FGGGFDGGGGGGGGGGGCFGGGGFGFFGGCGFFGFGGGG@FGGFGGGGGGGFGCGGGFGGGGECFGFGDGGGGGGGFGGGGFGDCGFGGGGGGDGFGGGDGGGGFGGEEFFFEEDFDFGCGGC8EFGGGGDGEE8C86CFFGEC5>FFGGGDG?GGGGGGGGGEGGF=DGGGC
@M03364:276:000000000-BLYN8:1:1101:7249:2776 1:N:0:1
ACTCCTACGGGAGGCAGCAGTAGGGAATCTTCCACAATGGACGAAAGTCTGATGGAGCAACGCCGCGTGAGTGAAGAAGGTTTTCGGATCGTAAAACTCTGTTGTTGGAGAAGAACGTATTTGATAGTAACTGATCAGGTAGTGACGGTATCCAACCAGAAAGCCACGGCTAACTACGTGCCAGCAGCCGCGGTAATACGTAGGTGGCAAGCGTTGTCCGGATTTATTGGGCGTAAAGCGAGCG
+
GGGGGGGGGGGGGGGGGGGGGGGGGGGGGGGGGGGGGGGGGGGGGGGGGFGGGGGGGGGGGGGGGGGGGGGGGGGGGGGGFEGEEGGGGGGGGGGGGGGFGGGGGGFGDGGGGGFFGFFGGGGGGGGGGGGGGGGGGGGGGGFGGGGGGGGGGGGGGGGGGFGGCGGGEGGGGGFAGDGGGGGGGGGGGGGGGEGGGGGGFFGEFFGGC65CEGGEGF?EEEGGGGGGGC:757CEGGGGGCC7
@M03364:276:000000000-BLYN8:1:1101:12972:2821 1:N:0:1
ACTCCTACGGGAGGCAGCAGTGGGGAATATTGCACAATGGGCGCAAGCCTGATGCAGCCATGCCGCGTGTGTGAAGAAGGCCTTCGGGTTGTAAAGCACTTTCAGCGAGGAGGAAGGTGGTGAACTTAATACGTTCATCAATTGACGTTACTCGCAGAAGAAGCACCGGCTAACTCCGTGCCAGCAGCCGCGGTAATACGGAGGGTGCAAGCGTTAATCGGAATTACTGGGCGTAAAGCGCACG
+
GGGGGGGGGGGGGGGGGGGGGGGGGGGGGGGGGGGGGGGGGGGGGGGGGGGGGGGGGGGGGGGGGGGGGGGGGGGGGGGGGGGGGGGGGGGGGGGGGGGGGGGGCGGGGGFGGGEGGGGGGGFFGGGEGGGGGGGGGGGGGGGGGGGGGGGGGEEGGCFGGGGGGGGGGGGGGGGGGGGGGGGGGGGGGGGGGGGGGGGGE*8CEEGGFGGGGGGGFGGGGG5=FDG?EFGGGGDE3:>DGGG)
@M03364:276:000000000-BLYN8:1:1101:14048:2838 1:N:0:1
ACTCCTACGGGAGGCAGCAGTGGGGAATATTGCACAATGGGCGCAAGCCTGATGCAGCCATGCCGCGTGTATGAAGAAGGCCTTCGGGTTGTAAAGTACTTTCAGCGAGGAGGAAGGCATTAAGGTTAATAACCTTGGTGATTGACGTTACTCGCAGAAGAAGCACCGGCTAACTCCGTGCCAGCAGCCGCGGTAATACGGAGGGTGCAAGCGTTAATCGGAATTACTGGGCGTAAAGCGCACG
+
GGGGGGGGGGGGGGGGGGGGGGGGGGGGGGGGGGGGGGGGGGGGGGGGGGGGGGGGGGGGGGGGGGGGGGGGGGGGGGGGGGGGGGGGGGGGCFGGGGGGGGGGGGGGGGGGGGGGGGGGFGGGGGGGGGGGGGGGGFGGGGGGGGGGGGGGGGGGGGGGGGGGGGGGGGGGGGGGGGGGGGGGGGGGGGGGGGGGGGGGGGGGEEGGGCGGGGGGGGGGGGEGGGGGGGGCDDEGFGGDGGD)
@M03364:276:000000000-BLYN8:1:1101:10086:2843 1:N:0:1
ACTCCTACGGGAGGCAGCAGTGGGGAATATTGCACAATGGGCGCAAGCCTGATGCAGCCATGCCGCGTGTGTGAAGAAGGCCTTCGGGTTGTAAAGCACTTTCAGCGAGGAGGAAGGTGGTGATCTTAATACGTTCATCAATTGACGTTACTCGCAGAAGAAGCACCGGCTAACTCCGTGCCAGCAGCCGCGGTAATACGGAGGGTGCAAGCGTTAATCGGAATTACTGGGCGTAAAGCGCACG
+
GGGGGGGGGGGGGGGGGGGGGGGGGFGGEGGFFGGG?GGFFGGGGGGFGGGGGGGGGGGGCFGGGGGGGEGGGFGFEDEFGGGGGGGGGGGGGGGGGG8F?FGGGGG>FEG@FGFGG?F+B+,,:FC,EA<FFDAGDGGGEAF9>F7F+,8CAF7FCFFGGGGGGD@@CGGGGG>,7>CFCEGGCGFFCGCEECEE+2>ECCEEGGDGCFGGD5;85EGFEE85C<?F7?5*17EE3>>D3)))
@M03364:276:000000000-BLYN8:1:1101:8388:2857 1:N:0:1
ACTCCTACGGGAGGCAGCAGTGGGGAATATTGGACAATGGGGGCAACCCTGATCCAGCAATGCCGCGTGTGTGAAGAAGGCCTTCGGGTTGTAAAGCACTTTCAGCAGGGAGGAAGAGATGACGGTTAATACCCGTTGTTGTGACGTTACCTGCAGAAGAAGCACCGGCTAACTCCGTGCCAGCAGCCGCGGTAATACGGAGGGTGCGAGCGTTATTCGGAATTACTGGGCGTAAAGCGCACGC
+
GGGGGGGGGGGGGGGGGGGGGGGGGGGGGGGGGGGGGGGGGGGGGGGGGGGGGGGGGGGGGGGGGGGGGGGGFGGGGGGGGGGGGGGGGGGGGGGGGGGGGGGGGGFEFGDGGCGGGGGGGGGGGGGDGFGGGGGGGGGFGFGGGGGGGGGGGGGCFGGGGGGGGGGGGGGGGCFGEGGGGFGGGGFBEGGGGG5@;9EGGDGGGGGGEEGGGGEFGGGGGE5C9+<FGC55DDCFGGGGGC37
@M03364:276:000000000-BLYN8:1:1101:18241:2863 1:N:0:1
ACTCCTACGGGAGGCAGCAGTGGGGAATATTGCACAATGGGCGCAAGCCTGATGCAGCCATGCCGCGTGTGTGAAGAAGGCCTTCGGGTTGTAAAGCACTTTCAGCGAGGAGGAAGGTGGTGAACTTAATACGTTCATCAATTGACGTTACTCGCAGAAGAAGCACCGGCTAACTCCGTGCCAGCAGCCGCGGTAATACGGAGGGTGCAAGCGTTAATCGGAATTACTGGGCGTAAAGCGCACG
+
GGGGGGFGGEGFCE@EEE<CFF@FCCFCGFGFFFG9FGGGFFGFEGGFGGGGECFGGGGGGGGF+@FGGGGGG9?CAFGFGFFGGGCCF@FFFGFBADGFGG9FGGD7CFFGGD=E@FGCGGCFGFFGFFFFFGGGGGC?ADFGGFFFGGGGGFDFFGFG7FGCCCFFFGGGGGG9DEGFEG@FFE,B8CEGEG>EGGFGGCC*B8EDG7EGD>EEFCE558:58+A7?+AFDGGCFDGGDCC3
@M03364:276:000000000-BLYN8:1:1101:11196:2864 1:N:0:1
ACTCCTACGGGAGGCAGCAGTAGGGAATCTTCCACAATGGACGAAAGTCTGATGGAGCAACGCCGCGTGAGTGAAGAAGGTTTTCGGATCGTAAAACTCTGTTGTTGGAGAAGAATGTATCTGATAGTAACTGATCAGGTAGTGACGGTATCCAACCAGAAAGCCACGGCTAACTACGTGCCAGCAGCCGCGGTAATACGTAGGTGGCAAGCGTTGTCCGGATTTATTGGGCGTAAAGCGAGCG
+
GGGGGGGGGGGGGGGGGGGGGGGGGGGGGGGGGGGGGGGGGGGDGGGGGGGGGGGGGGGGGGGGGGGGGGGGGGGGGGGGFGGGGGGGGGGGGGGGGGGGGGGGGGGGFFFGGGGGGGGGGGGFGGGGGGGGGGGGGGGGGGGGGGGEGDGGDGGGGGGGGGGGDFGGGGGGGGGGFGGGGGGGGGGGGGGGGEGGGGGGGGGDEGGGGGGGGGGGGGGGGGC:9;FCFGGGGGGGGGGDDCG<
@M03364:276:000000000-BLYN8:1:1101:20740:2873 1:N:0:1
ACTCCTACGGGAGGCAGCAGTGGGGAATATTGCACAATGGGCGCAAGCCTGATGCAGCCATGCCGCGTGTGTGAAGAAGGCCTTCGGGTTGTAAAGCACTTTCAGCGAGGAGGAAGGTGGTGAACTTAATACGTTCATCAATTGACGTTACTCGCAGAAGAAGCACCGGCTAACTCCGTGCCAGCAGCCGCGGTAATACGGCGGGTGCAAGCGTTAATCGGAATTACTGGGCGTAAAGCGCACG
+
FGCGGGGGGEEGEDDGGFGFGGFGGGGGGGGGFFGGGGG@DGGGGGGGGGGGGGGFGFGGGC8<FGGCFFFGGGGFGDGGDGG<FGGGFFGGGGGG?FEFDGGGGFF+FEFGGDFCE44BFGC<EFGFFFGGGFDD,,CFFCFFGGGG7FF=CFDGG77><DFFCF:7FCFGGFGGEDEG@8DECFGFGEGDEGGGED9C5*=EGEDECFFFEGEC=FDGGC?GF+<E7<C*)9C:DCCDDGG3
@M03364:276:000000000-BLYN8:1:1101:20991:2937 1:N:0:1
ACTCCTACGGGAGGCAGCAGTAGGGAATCTTCGGCAATGGACGAAAGTCTGACCGAGCAACGCCGCGTGAGTGAAGAAGGTTTTCGGATCGTAAAACTCTGTTGTTAGAGAAGAACGACGAGGAGAGTGGAAAGCTCCTTGTGTGACGGTATCTAACCAGAAAGGGACGGCTAACTACGTGCCAGCAGCCGCGGTAATACGTAGGTCCCGAGCGTTGTCCGGATTTATTGGGCGTAAAGCGAGC
+
GGGGGGGGGGGGGG7CFGGGGGFFDFGFFFFGGGGGGGGGFGGGCFFGGGGGAFGCBFGGGGGGGGGEGGGFFFGGGGGG8?E+?CCGDGGGGGGGGGGGGGFGGGGFGFGFGGGGGGGGGDGFGGBGAFFGGGGGFGGGGGGCFGGGGGGGGCFFF@,>FFGGGG:FEFEGGFGGGGGFGGGGGGEGGGGGGGGGGC++1::EGGG6>EGGGD28>A7F58:589?@:FCEGGGGGGFFDD<)
@M03364:276:000000000-BLYN8:1:1101:11705:2955 1:N:0:1
ACTCCTACGGGAGGCAGCAGTGGGGAATATTGCACAATGGGCGCAAGCCTGATGCAGCCATGCCGCGTGTGTGAAGAAGGCCTCCGGGTGGTAAAGCACTTTCAGCGGGGAGGAAGGTGGTGAACTTAATACGTTAATCACTGGACGTTACTGGCAGAGAAGGCCCCGGCTAACTCCGTGCCAGCAGCCGCGTTATAACGGGGGGGCCAAGCGTTATCGGGATTTACTGGCGGTAAAGGCCACG
+
GGGGGGGGGGGGGGGGGGGGGGGGEG@ECFF<<9;FC,FG<,7+@+7DCEF,96,,:C,6C,C<@@B6>?6C,C9<E8EC<4F,4@F+@++4C@<B,BEFF<??C<+4@C>FFE8<F>F+8>B,,C,@>,@,+@,33,7C,E,>3,*C>F:,,,,5*@*,@,,6,5*=**16<CFG:C<FFB97*+*4**1=83**++0;**2:/***/****2/;1+/**2*:+:+<CG**)/:E77*****)
@M03364:276:000000000-BLYN8:1:1101:12120:2963 1:N:0:1
ACTCCTACGGGAGGCAGCAGTGGGGAATATTGCACAATGGGCGCAAGCCTGATGCAGCCATGCCGCGTGTGTGAAGAAGGCCTTCGGGTTGTAAAGCACTTTCAGCGAGGAGGAAGGTGGTGAACTTAATACGCTCATCAATTGACGTTACTCGCAGAAGAAGCACCGGCTAACTCCGTGCCAGCAGCCGCGGTAATACGGAGGGTGCAAGCGTTAATCGGAATTACTGGGCGTAAAGCGCACG
+
GGGGGGGGGGGGGGGGGGGGGGGFGFGGGGGGGGGGGGGGGGGGGGGGGGGGGGGGGGGGGGGGGGGGGGGGGGGGGGGGGFGGGGGGGGGGGGGGGGGGGGGGCFGDFGEGGEGFGFGGGGGGGGGGGGGFGDFGGGGGGGGGGGDFGFGFEGGGGDGGFFGGGE>FGGGGFFGGGGGGDGGGCG67=8EEGGGGGGG>C5CCG:EGGC+/;8ACEGGGGGGGGGGGGGGFGGDEGGGGGGGC
@M03364:276:000000000-BLYN8:1:1101:20429:2973 1:N:0:1
ACTCCTACGGGAGGCAGCAGTAGGGAATCTTCCACAATGGACGAAAGTCTGATGGAGCAACGCCGCGTGAGTGAAGAAGGTTTTCGGATCGTAAAACTCTGTTGTTGGAGAAGAATGTATCTGATAGTAACTGATCAGGTAGTGACGGTATCCAACCAGAAAGCCACGGCTAACTACGTGCCAGCAGCCGCGGTAATACGTAGGTGGCAAGCGTTGTCCGGATTTATTGGGCGTAAAGCGAGCG
+
GGGGGGGGGGGGGGEGGGGGGGGGGGGGGGGGGGGGGGGGGGGGGGGGGGGGGFGGDCGGGGGGGGGGGGGGGGGGGGGGGAFGGGGGGCGGGGGGGGGGDGFGGEGGDFGGGGGGGGGGGGFCFFGGGGGGFGFGGG@DF@?=DDGGGGDEFGGFGGGFFDCF:F:CFGGGGGFGGGF7@@FC*@CGGGGGGGGGEGG5?9C7,?8CCFFGGGCCEGFEGD*:?;FGGGGGGDGGGFC<*9CC
@M03364:276:000000000-BLYN8:1:1101:12527:2982 1:N:0:1
ACTCCTACGGGAGGCAGCAGTAGGGAATCTTCGGCAATGGGGGCAACCCTGACCGAGCAACGCCGCGTGAGTGAAGAAGGTTTTCGGATCGTAAAACTCTGTTGTTAGAGAAGAACGTTAAGTAGAGTGGAAAGTTACTTAAGTGACGGTATCTAACCAGAAAGGGACGGCTAACTACGTGCCAGCAGCCGCGGTAATACGGAGGGTGCAAGCGTTAATCGGAATTACTGGGCGTAAAGCGCAC
+
GGGGGGGGGGGGGGGGGGGGGGGGGGGGGGGGGGGGGGGGGGGGGGGGGGGGGGGGGGGGGGGGGGGGGEGGGGGGGGGGFGGGGGGGGDGGGGGGGGGGGGGGGGGGGGGGGGGGGGGGFGFFGGGGGGGGGGGGGGGCFDD,,@=F@><CFBFFGFGGGGGGGFCEFFCFGGGGGGGCBFFDECCBFEGEE*:CEFG?F53CGGEC2@<@8?EEGEFDFGGD5++0<CC:9CCGDFG7D3))
@M03364:276:000000000-BLYN8:1:1101:8897:2999 1:N:0:1
ACTCCTACGGGAGGCAGCAGTGGGGAATATTGCACAATGGGCGCAAGCCTGATGCAGCCATGCCGCGTGTGTGAAGAAGGCCTTCGGGTTGTAAAGCACTTTCAGCGAGGAGGAAGGTGGTGAACTTAATACGTTCATCAATTGACGTTACTCGCAGAAGAAGCACCGGCTAACTCCGTGCCAGCAGCCGCGGTAATACGGAGGGTGCAAGCGTTAATCGGAATTACTGGGCGTAAAGCGCACG
+
GGGGGGGGGGGGGGGGGGGGGGGGGGGGGGGGGGGGGGCGGGGGGGGGGGGGGGGGGGGGGGGGGGGGGGGGGGGGGGGGGGGGGGGGGGGGGGGGGFGGGGGGGGGCFGGGDGGGEGGGGGGGGGGGGGGGGGGGGGGGGGGGGGGGGGGGGGGGGGGGGGGGGGGGGGGGGGGGGGGGGGDGGGFGGGGGGGGGGGGGGEGGGGGGGGGGGGGGGGGGGGGGGGGGGGFFGGEGGFFGGGGC
@M03364:276:000000000-BLYN8:1:1101:24214:3001 1:N:0:1
ACTCCTACGGGAGGCAGCAGTGGGGAATATTGCACAATGGGCGCAAGCCTGATGCAGCCATGCCGCGTGTGTGAAGAAGGCCTTCGGGTTGTAAAGCACTTTCAGCGAGGAGGAAGGTGGTGAACTTAATACGTTCATCAATTGACGTTACTCGCAGAAGAAGCACCGGCTAACTCCGTGCCAGCAGCCGCGGTAATACGGAGGGTGCAAGCGTTAATCGGAATTACTGGGCGTAAAGCGCACG
+
CFFGGGGGGGGGGGGGGGGGGGGGGGGGFDFF,CFGCGEGGGGGG7FGFFEDFFGGG8EFGGGGGGGGEBFGGGGGGGGGGGGGGGGGGEFFECFCFGFFGGGG9EBCCGGGGGGFGFC+B+,:<<FFGGGF<DGG8DFAFFGCFGGFGGDCCG7FGDCECACFGGC<CFGGGGGGFDF7FFGGGGGGGGGGGC>*BBEG*CEEG18>CFGGGG8EFGGG=5C=FCFGFGFFGGGGFFGGCDGC
@M03364:276:000000000-BLYN8:1:1101:23152:3033 1:N:0:1
ACTCCTACGGGAGGCAGCAGTGGGGAATATTGCACAATGGGCGCAAGCCTGATGCAGCCATGCCGCGTGTGTGAAGAAGGCCTTCGGGTTGTAAAGCACTTTCAGCGAGGAGGAAGGTGGTGAACTTAATACGTTCATCAATTGACGTTACTCGCAGAAGAAGCACCGGCTAACTCCGTGCCAGCAGCCGCGGTAATACGGAGGGTGCAAGCGTTAATCGGAATTACTTGGCGTAAAGCGCACG
+
DFFGGGGGGCGGGGGGGGCFFGGGGGGGGGGGGGGGGGGGGGEGG7CFFFGGGGGGGGFGGGFFEE@CCGGGGCFGGGGGGGGFGDEFGCFFGGGGAFGGGGEFECFBFCCF>4A=FF87FFGGDFD9FDFF<FGFFGGGFGGGGGGGFGGDD@+<F+@>FF@EFGC7CC7FFFGFGDGFGGDCFGGFGGGEGGGC?FE>;8::BE5CCF7CGGGGF:755?EGGGGG+C@F3C:C3>:D3DG)
@M03364:276:000000000-BLYN8:1:1101:12577:3066 1:N:0:1
ACTCCTACGGGAGGCAGCAGTGGGGAATATTGCACAATGGGCGCAAGCCTGATGCAGCCATGCCGCGTGTGTGAAGAAGGCCTTCGGGTTGTAAAGCACTTTCAGCGAGGAGGAAGGTGGTGAACTTAATACGTTCATCAATTGACGTTACTCGCAGAAGAAGCACCGGCTAACTCCGTGCCAGCAGCCGCGGTAATACGGAGGGTGCAAGCGTTAATCGGAATTACTGGGCGTAAAGCGCACG
+
GGGGGGGGGGGGGGGGGGGGGGGGGGGGGGGGGGGGGGGGGGGGGGGGGGGGGGGGGGFGGGGGGGGGGGGGGGGGGGGGGGGGGGGGGGGGGGGGGGGGGGGGGGGGGGGGGGGGGFGGGGFGGGGGGGGGGGGFGFGGGGGGGGGGGGGGGGGGGGGGFGFGGGGGCGGGGGGGGDFGGGGGFFGGFGGGGGGCGGGFGEEGGGGGG9FFG8ECGGFGGGGGGGGGGGGGGGEEGGGGGGG3
@M03364:276:000000000-BLYN8:1:1101:20814:3073 1:N:0:1
ACTCCTACGGGAGGCAGCAGTAGGGAATCTTCGGCAATGGACGAAAGTCTGACCGAGCAACGCCGCGTGAGTGAAGAAGGTTTTCGGATCGTAAAACTCTGTTGTTAGAGAAGAACAAGGACGTTAGTAACTGAACGTCCCCTGACGGTATCTAACCAGAAAGCCACGGCTAACTACGTGCCAGCAGCCGCGGTAATACGTAGGTGGCAAGCGTTGTCCGGATTTATTGGGCGTAAAGCGAGCG
+
GGGGGGFGGGGGDGDGGGFGGGGGGGGGGGGGGGGGGGGGGGGGGGGGGGEGGGGGCEGGGGGDG7:FGFFFGGGGGGGGFCF@FGGG7EBFGFGGGGFGGGGGGGGAFFGGGGGGGGGFGDEG7FGGGGGGGGFFCGF@FFGFGGGGGGGGGGGGGFGGGGGGFCF7FGGGGGGGGGCCFGGGGGEFGGG5CGDGGGGGFFEEFGFFGGGCEGGGE?FGGDECGG??7?CFG55C3>CD59C5
@M03364:276:000000000-BLYN8:1:1101:20389:3075 1:N:0:1
ACTCCTACGGGAGGCAGCAGTGGGGAATATTGCACAATGGGCGCAAGCCTGATGCAGCCATGCCGCGTGTGTGAAGAAGGCCTTCGGGTTGTAAAGCACTTTCAGCGAGGAGGAAGGTGGTGAACTTAATACGTTCATCAATTGACGTTACTCGCAGAAGAAGCACCGGCTAACTCCGTGCCAGCAGCCGCGGTAATACGGAGGGTGCAAGCGTTAATCGGAATTACTGGGCGTAAAGCGCACG
+
GGGGGGGGGGGGGGGGGGGGGGGGEGGGGGGGGGGGFGFGFGGGGGGGGGGGGGGGGGGGGGGGGGGGGGGGGGGGFGGGGGGACFGGGGGGGGGGGEGGGGGGGGGGGGGGGGFFGFFDFGFCGFGGGGGGFFCGGGGGFGGG9FGEGGGGFGGGGGGGGGGGCGGGGEGGGGGGFEFGGGGGFGGFGEGGGG>EGFGFEEGGEGGGGGFGGGGGGGGGGGGGGGGGGFFFGGGGGGFDGGG3
@M03364:276:000000000-BLYN8:1:1101:22778:3083 1:N:0:1
ACTCCTACGGGAGGCAGCAGTGGGGAATATTGCACAATGGGCGCAAGCCTGATGCAGCCATGCCGCGTGTGTGAAGAAGGCCTTCGGGTTGTAAAGCACTTTCAGCGAGGAGGAAGGTGGTGAACTTAATACGTTCATCAATTGACGTTACTCGCAGAAGAAGCACCGGCTAACTCCGTGCCAGCAGCCGCGGTAATACGGAGGGTGCAAGCGTTAATCGGAATTACTGGGCGTAAAGCGCACG
+
GGGGGGGFGGGGGGGGGGGGGGGGGGGGFGGGGGGGGGGGGGGGGGGFGGGFGGGGGGGFGFGGGGGGGGGGGFFGGGGGGGGGGGDGFGGGGGGGGGGGGGGGGGGDEGGGGFDGGGCFGGGGGGGGGGGGGGGGGGGGGGGGFGGCFGGGGGGEEGGGGGGGGGGGGGGGGGGGGGGGGGGGGGGGGEGGGGGGGFFGGDEEGEGGGGGCGEEE5??EGG5CFGGGFGFGGGE=FCCCGGD5
@M03364:276:000000000-BLYN8:1:1101:8087:3094 1:N:0:1
ACTCCTACGGGAGGCAGCAGTGGGGAATATTGCACAATGGGCGCAAGCCTGATGCAGCCATGCCGCGTGTGTGAAGAAGGCCTTCGGGTTGTAAAGCACTTTCAGCGAGGAGGAAGGTGGTGAACTTAATACGTTCATCAATTGACGTTACTCGCAGAAGAAGCACCGGCTAACTCCGTGCCAGCAGCCGCGGTAATACGGAGGGTGCAAGCGTTAATCGGAATTACTGGGCGTAAAGCGCACG
+
GFGGGGDGGGEGGGGGGGGEFGGGGDFGGGGGGFGGFGGGGGGGGGEFCGGGDGGGFFGGFEFFGGEGGGGGGGFCGFG?FDAFGGGGGEECFGGFEEF,BEFFFFCCFGBGGE,FCGGGGGCC9FCFDFEBEFGGGGGFFFGGDEFFCFGCBCC@FCCGGGGFGGCEGGGGGFFGFGGG>C;DF@BCEGGGGEE7BFCFEEECECCDGEGGGGEEF7+:EG5ECCC++6:E3CGDFGCCDDC<
@M03364:276:000000000-BLYN8:1:1101:20617:3109 1:N:0:1
ACTCCTACGGGAGGCAGCAGTGGGGAATATTGCACAATGGGCGCAAGCCTGATGCAGCCATGCCGCGTGTATGAAGAAGGCCTTCGGGTTGTAAAGTACTTTCAGCGAGGAGGAAGGCATTAAGGTTAATAACCTTAGTGATTGACGTTACTCGCAGAAGAAGCACCGGCTAACTCCGTGCCAGCAGCCGCGGTAATACGGAGGGTGCAAGCGTTAATCGGAATTACTGGGCGTAAAGCGCACG
+
GGGGGGGGGGGGGGGGGGGGGGGGGGGGGGGGGGGGGGGGGGGGGGGGGGGGGGGGGGGGGGGGGGGFGGGGGGGGGGGGGGGGGGGGGGGGGGGGGGGGGGGGGGD@EGGGGGGGGFGGFGGGGGGGGGGGGGGGGGFFGGGGGGGGGGGGGGGGGGGGGGGGGGGGGGGGGGGGGGGGGGGGGGGGGGDGGGGGGGGGGCEEGGGGGGGGGGGGGFGGDGGGGGGGGGGGGGEGGGGGGGGC
@M03364:276:000000000-BLYN8:1:1101:24425:3119 1:N:0:1
ACTCCTACGGGAGGCAGCAGTAGGGAATCTTCGGCAATGGACGAAAGTCTGACCGAGCAACGCCGCGCGAGTGAAGAAGGTTATCGGATCGTAAAACTCTGTTGTTAGAGAAGAACAAGGACGTTAGTAACTGAACGTCCCCTGACGGTATCTAACCAGAAAGCCACGGCTAACTACGTGCCAGCAGCCGCGGTAATACGTAGGTGGCAATCGTTGTCCGGATTTATTGGGCGTAAAGCGAGCG
+
CF@F<6EF;FEE+C;6@F-CFGDGD8@F@FEA@@7CC6F<FEG7+BFCC<F<ECCCCGGGFEFGE>F+4+7>F9?FFGGC4,,:5?>+FCCA<,DF<FAFDEDFGE?FFDFE,<B,BF<DDF78+:>DDGDGDGCFG7FGGFGG?<+3CFGCFBF:FFCF@DC7662C@@><FCFG7ECE7;CFG7,,;>EEGG*BBBF5BG>GCFDFGG+8;EC*13+:CEE5C9FGGG**19*:720571<3
@M03364:276:000000000-BLYN8:1:1101:19018:3128 1:N:0:1
ACTCCTACGGGAGGCAGCAGTGGGGAATATTGCACAATGGGCGCAAGCCTGATGCAGCCATGCCGCGTGTGTGAAGAAGGCCTTCGGGTTGTAAAGCACTTTCAGCGAGGAGGAAGGTGGTGAGCTTAATACGTTCATCAATTGACGTTACTCGCAGAAGATGCACCGGCTAACTCCGTGCCAGCAGCCGCGGTAATACGGAGGGTGCAAGCGCTAATCGGAATTACTGGGCGTAAAGCGCACG
+
FCFGCFGGGGGFGGDGFFGGGGF8FGEGG<CFGFGEDCF<@FCCCGGGGG<@F<FFGFGDGCFGG7:FEFGGGFD9CCFGC,C<EFGGEEEEBFAFFGGFGGGFEAC7@E+4CCFFGGGGGGFGGDGFFGGGFFFFAF<A,=CFAFGGGC@9C=BC7::<<FGGGFGGCCFCCFFFGGGGGGGGF:CG:EEGGGGC;CCF8CE7EGGGGC?FG*;?*<0/:;CFGGGF7+ACD1*:5C75CDC5
@M03364:276:000000000-BLYN8:1:1101:6209:3172 1:N:0:1
ACTCCTACGGGAGGCAGCAGTGGGGAATATTGCACAATGGGCGCAAGCCTGATGCAGCCATGCCGCGTGTGTGAAGAAGGCCTTCGGGTTGTAAAGCACTTTCAGCGAGGAGGAAGGTGGTGAGCTTAATACGTTCATCAATTGACGTTACTCGCAGAAGAAGCACCGGCTAACTCCGTGCCAGCAGCCGCGGTAATACGGAGGGTGCAAGCGTTAATCGGAATTACTGGGCGTAAAGCGCACG
+
GGGGGGGGGGGGGGGGGGGGFGGGGBFGGGGGGGGGGGGGGGGGGGGGGGGGGGGGGGGGGGGGGGGGGEGGGGGFFGGGEECFGGGE,BF:FGFGDFGGEGFGGGGGGGGGGGGGGFFEFGGGGG8CDGGGGFCFCEGGFFFGGGGCGFEFGEGGGGGFGGGGGGGGGGGGGGGGGD:FG*?,DEGGFGGGGGGDEGGGGGEEEGGE6@CGGGDEEC9CEGEGGEFD:CGGGGEEF>CDGGGD
@M03364:276:000000000-BLYN8:1:1101:22881:3173 1:N:0:1
ACTCCTACGGGAGGCAGCAGTAGGGAATCTTCCACAATGGACGAAAGTCTGATGGAGCAACGCCGCGTGAGTGAAGAAGGTTTTCGGATCGTAAAACTCTGTTGTTGGAGAAGAATGTATCTGATAGTAACTGATCAGGTAGTGACGGTATCCAACCAGAAAGCCACGGCTAACTACGTGCCAGCAGCCGCGGTAATACGTAGGTGGCAAGCGTTGTCCGGATTTATTGGGCGTAAAGCGAGCG
+
GGGGGGGGGGGGGGGGGGGGGGGGGGGGGGGFFGGGGGGGGGGGGGGGGGGGGGGGGGGGGGG@FGGGGEGGGGGGGGGGGGGGGDEGFGGGGGGGGGGGGGGGGGGGGGGGGGGGG?EG9EFGGGGGGFFGGAEAFFFGFFGFFGCGGGGGGGGGGGGGGGGFGFGGGGGGGFGGGGGFGGGGGFFGFGDEGGGGGGGGEFDGGGFGGGGGGEGGGGFGGGGGGGGGGFGGGG5>3CFDGD:<
@M03364:276:000000000-BLYN8:1:1101:20065:3174 1:N:0:1
ACTCCTACGGGAGGCAGCAGTGGGGAATATTGCACAATGGGCGCAAGCCTGATGCAGCCATGCCGCGTGTGTGAAGAAGGCCTTCGGGTTGTAAAGCACTTTCAGCGAGGAGGAAGGTGGTGAACTTAATACGTTCATCAATTGACGTTACTCGCAGAAGAAGCACCGGCTAACTCCGTGCCAGCAGCCGCGGTAATACGGAGGGTGCAAGCGTTAATCGGAATTACTGGGCGTAAAGCGCACG
+
GGGGGGGGGGGGGGGGGGGGFGGGGGGGGGGGGGGGGGGGGGGGEGGGGGGGGGGGGGGGGGGGGGGGGGGGGGGGGGGGGGGGGGGGGGGGGGGGGGGGGGGGGGGGGGGGGGGGGFGGGGGGGGGGGGGGGFGGGGGGGGGGGGGGGGGGGGGGGGGGGGFGGGGCDEGGGGGGGGGGGGGGGGGGGGGGGGGGGGGGGGGGGGGGGGGGGGGGGGGGGGGCFDGGGGGGGGGGGGGGGDG<
@M03364:276:000000000-BLYN8:1:1101:22335:3194 1:N:0:1
ACTCCTACGGGAGGCAGCAGTGGGGAATATTGCACAATGGGCGCAAGCCTGATGCAGCCATGCCGCGTGTGTGAAGATGGCCTTCGGGTTGTAAAGCACTTTCAGCGAGGTGGAAGGTGGTGAGCTTAATACGTTCATCAATTGACGTTACTCGCAGAAGAAGCACCGGCTAACTCCGTGCCAGCAGCTGCGGTAATACGGAGGGTGCAAGCGTTAATCGGAATTACTGGGCGTAAAGCGCACG
+
@EDFEFEFEFG@:@BCG7FEE,CFG7@F<EDFGGFFFGA,EFE+8@FGFGD<FFGGF8,@E8<@BEGEE@FCCFCE9,:CF8F8EEFGGFGF,AB?FG?F@E9EFGC:+>++B<FDDEGFEF,:ED8FDF<FFF=F,C,AFGCFGG7@CGGGC@GC7:FBEGF,@@B*@:*CFFC@<C@EGGGG7EFGFGF>>E8:C9C8>E>EEEGDGGGGGGCEG?FCEGGGFDGGGFFFGGG77>FGGGG5
@M03364:276:000000000-BLYN8:1:1101:10436:3224 1:N:0:1
ACTCCTACGGGAGGCAGCAGTAGGGAATCTTCGGCAATGGGGGCAACCCTGACCGAGCAACGCCGCGTGAGTGAAGAAGGTTTTCGGATCGTAAAACTCTGTTGTTAGAGAAGAACGTTAAGTAGAGTGGAAAATTACTTAAGTGACGGTATCTAACCAGAAAGGGACGGCTAACTACGTGCCAGCAGCCGCGGTAATACGTAGGTCCCAAGCGTTGTCCGGATTTATTGGGCGTAAAGCGAGC
+
GGGDFGFDFGCGCDGGGGFFFGGGGGGGGGFGGGGGGGGFF@FDGGGGGGG<@EFCEEGGGBCCEGGGGGGGGGECEFG?FGFFAFFEGGGGGGGFFGFGDEFFFGFGAFCEDFBFGFGGD9FGGFFDDGF@FDEFGFGGGGFCGGGGGGGGGGFFC7<B,FF:FD:FFGGG>CGGGGGGGFGGGGGGG5CEGECE>F9CF9BCCEFFFCFFGGG=C:2<5CACGG7+<+<CFDGC37DFG*91
@M03364:276:000000000-BLYN8:1:1101:24391:3236 1:N:0:1
ACTCCTACGGGAGGCAGCAGTAGGGAATTTTCCACAATGGACGAAAGTCTGATGCAGCAACGCCGCGTGAGGGAAGAAGGTGTTCGGATCGTAAAACGCTGTTGTTGGAGAAGAATGTATCGGATAGTAACTGATCAGGTAGTGACGGTATCTAACCAGAAAGCCACGGCTAACTACTTGCAAGCAGCCGCTGTAACACGTAGGTGGCAATCGTTGTCGGGATGTATTGGGCGTAAAGCGAGCT
+
FGGGGGGECFDC@CEGGEGGCFFCFFE,,;@@FCF<E<FEF8@:@CG6F<9,6C,:CE,CFEGGGEEGC,B,6BCCGGEFG8,45BFCC7CF?@BA=++?CFGGFG,,9AEFF8<,,,C,<+438+A5C@<C,DDGGG,,7>,@,:=7>>+>,7,,,8:>>E<FCFFG::*@@D;,,,,,7,,,>,,6>****=,4,4?BFBFG;BCF>@+988*8AC:*/*:*+5<++08ACD5***:CCC))
@M03364:276:000000000-BLYN8:1:1101:24518:3250 1:N:0:1
ACTCCTACGGGAGGCAGCAGTGGGGAATATTGCACAATGGGCGCAAGCCTGATGCAGCCATTCCGCGTGTGTGAAGAAGGCCTGCGGGTTGTAAAGCACTTTCAGCGAGGAGGAAGGTGGTGAGCTTAATACGTTCATCAATTGACGTTACTCGCAGAAGAAGCACCGGCTAACTCCGTGCCAGCAGCCGCTGTAATACGGAGGGTGCAAGCGTTAATCGGAATTACTGGGCGTAAAGCGCACG
+
GGGGGGGGGG7B+@FEDCFFFFFGGCFCFFGGGGGFFEFFGGGD7F7F<FE8EFGGGGGGC6CCCCBFGCFEDGF<FCFGF8C,,=>F>FCF9FGCEFG<FECFF9C+@FCEGGFC=,E7:BDFGGGGGGFGFGGGGGFCGFFGCE:>DCFFA@EEGG@<D7FBFCF>EGGGGDFFFEFGGGGGCCCFGCG*=C;CF9CFD88:BCEGGGGGECE87FFGC8C*<C9<?68CCDC=DF7))5>)
@M03364:276:000000000-BLYN8:1:1101:20395:3260 1:N:0:1
ACTCCTACGGGAGGCAGCAGTGGGGAATATTGCACAATGGGCGCAAGCCTGATGCAGCCATGCCGCGTGTATGAAGAAGGCCTTCGGGTTGTAAAGTACTTTCAGCGAGGAGGAAGGCATTAAGGTTAATAACCTTAGTGATTGACGTTACTCGCAGAAGAAGCACCGGCTAACTCCGTGCCAGCAGCCGCGGTAATACGGAGGGTGCAAGCGTTAATCGGAATTACTGGGCGTAAAGCGCACG
+
GGGGGGGGGGGGGGGGGGGGFGGGGGGGGGGGGGGGFGGGFGGGGGGGGGGGGGGGGGGGGGGGGGGGGGGGGGGGGGGGGGGGGGGGGGGEGGGFGGGGGGGGGGD@FGGGGGGGGGCFFGGGGGGGGGGGGGGGGGGGCGGGGGGGGGGGDGGGGGGGGGGGGGGGGGGGFGGGGGGGGFGGGGGFFGGGGGGDFCGCD:EGGGGEFGEGGGGG5CFFGG5=EGEGFGGGGGCGGGGGGGG5
@M03364:276:000000000-BLYN8:1:1101:6999:3280 1:N:0:1
ACTCCTACGGGAGGCAGCAGTGGGGAATATTGGACAATGGGCGCAAGCCTGATCCAGCCATGCCGCGTGTGTGAAGAAGGCCTTTTGGTTGTAAAGCACTTTAAGCGAGGAGGAGGCTACTTGGATTAATACTCTAGGATAGTGGACGTTACTCGCAGAATAAGCACCGGCTAACTCTGTGCCAGCAGCCGCGGTAATACAGAGGGTTCTAGCGTTAATCGGATTTACTGGGCGTAAAGCGTGC
+
GGGGGGGGGGGGGGGGGGFGGGGGGGGGGGGGGGGGGGGGGEFFGGDGGGGGGGGGGGDGFGGGGDGGGCF8FGGGGGGGCAFGCAF7FFGGGGGGGGGGGGCGGGG@FEGGGGEG@EE=A<FG@A,E<BFFFDF,,C8,,<AFC9==+<DEGFEGG@E:FGBFGFF@FC*@EGFCFEGFGGFGGG>,68BC51:1;ECC+2+58EE**3><CE*;5:<<***2;F+392<:7):75*:2<CD*
@M03364:276:000000000-BLYN8:1:1101:8075:3280 1:N:0:1
ACTCCTACGGGAGGCAGCAGTGGGGAATATTGCACAATGGGCGCAAGCCTGATGCAGCCATGCCGCGTGTGTGAAGAAGGCCTTCGGGTTGTAAAGCACTTTCAGCGAGGAGGAAGGTGGTGAGCTTAATACGTTCATCAATTGACGTTACTCGCAGAAGAAGCACCGGCTAACTCCGTGCCAGCAGCCGCGGTAATACGGAGGGTGCAAGCGTTAATCGGAATTACTGGGCGTAAAGCGCACG
+
GGGGGGGGGGGGGGGGGGGGGGGGGGGGGGGGGGGGGGGGGGGGGGGGGGGGGGGGGGGGGGGGGGGGGGGGGGGGGGGGGGGGGGGGGGGGGGGGGGGGGGGGGGGGGGGGGGGFGFGGGGFFFFD9FFGFGGGGGGGGDGGGGGGFGGGGGGGGGGGGGGGGGGDEGG>FCGGGGEGGGGGGGGGGGGGEGGGGGGGGG5EGGGGGGGFCEGGGGGGGGGGGGGGGGGGGGGGGDFGGGGDC
@M03364:276:000000000-BLYN8:1:1101:17492:3300 1:N:0:1
ACTCCTACGGGAGGCAGCAGTGGGGAATATTGCACAATGGGCGCAAGCCTGATGCAGCCATGCCGCGTGTGTGAAGAAGGCCTTCGGGTTGTAAAGCACTTTCAGCGAGGAGGAAGGTGGTGAGCTTAATACGTTCATCAATTGACGTTACTCGCAGAAGAAGCACCGGCTAACTCCGTGCCAGCAGCCGCGGTAATACGGAGGGTGCAAGCGTTAATCGGAATTACTGGGCGTAAAGCGCACC
+
GGGGGGGGGGGGGGGGGGFGGGGGGFFGGFGGGGGGGGGGGGGGGGGGGGGGG<FCFFGGGGGFGGGGGGGGGFGGGGGGGGGGEGGGGD@FFF<DFGGGGGGFFGGGGEEGGEGGGGGGGFGGGGGGGGGDFFEGFGCCFFGFFCEFGGGGGGDF:CFGGGGGGGGFDGDEFFEC:@:CCGGCGFFFGGGGGCEEFCFGGDGGGGGGG7C=EEGGGCCFGGGGGCEFGFGFDCEE37F:DD<)
@M03364:276:000000000-BLYN8:1:1101:18942:3328 1:N:0:1
ACTCCTACGGGAGGCAGCAGTAGGGAATCTTCGGCAATGGGGGCAACCCTGACCGAGCAACGCCGCGTGAGTGAAGAAGGTTTTCGGATCGTAAAACTCTGTTGTTAGAGAAGAACGTTAAGTAGAGTGGAAAATTACTTAAGTGACGGTATCTAACCAGAAAGGGACGGCTAACTACGTGCCAGCAGCCGCGGTAATACGTAGGTCCCAAGCGTTGTCCGGATTTATTGGGCGTAAAGCGAGC
+
GGGGGGGGGGGGGGGGGGGGGGGGGGGGGGGGGGGGGGGGGGGGGGGGGGGGGGGGGGGGGGGGGGGGGGGGGGGGGGGGGAFGGGGGGGGGGGGGGGGGGGGGGGG@EFFGFGGGG=FFGGGGGGGGGGGGGFFGGGGGGG9FGGGGGGGGCGGGGFFCEGGG7ECFCGGGGGGGGFGGGGGGGGGGFGGGGGGGGGGGGCCFGGGGDFFGDCCEE5FFEGE5*6CFGGF5CCEGGGGGGDG3
@M03364:276:000000000-BLYN8:1:1101:24032:3335 1:N:0:1
ACTCCTACGGGAGGCAGCAGTGGGGAATATTGCACAATGGGCGCAAGCCTGATGCAGCCATGCCGCGTGTATGAAGAAGGCCTTCGGGTTGTAAAGTACTTTCAGCGGGGAGGAAGGGGTGAGCCTTAATACGGTTCGTCATTGACGTTACCCGCAGAAGAAGCACCGGCTAACTCCGTGCCAGCAGCCGCGGGAATACGGAGGGTGCAAGCGTTAATCGGAATTACTGGGCGTAAAGCGCACG
+
FGGGGGGFGGDCGCFFGGGGDFGGGGGFGGFGGGGGFFEFFCECFFGGFGGGCGFGGGFGGGGGEGGGEGGGGCGFCEGGGGFGCFEE=FF8CADFDFCDAFGFFGGGGGFFECBFEECF=7F=F,C,3BFFCEGEEGCCF7=FEFG>7@7:FF*5>5DFCFGGGEFCFEFFG?E>FEGFE*+5*2=C8>BE**/::<9*A>GGG;C*+<<FEG58F7?CE88=EFC9:EFGGDE*>F7C<D51
@M03364:276:000000000-BLYN8:1:1101:9665:3339 1:N:0:1
ACTCCTACGGGAGGCAGCAGTGGGGAATATTGCACAATGGGCGCAAGCCTGATGCAGCCATGCCGCGTGTGTGAAGAAGGCCTTCGGGTTGTAAAGCACTTTCAGCGAGGAGGAAGGTGGTGAACTTAATACGTTCATCAATTGACGTTACTCGCAGAAGAAGCACCGGCTAACTCCGTGCCAGCAGCCGCGGTAATACGGAGGGTGCAAGCGTTAATCGGAATTACTGGGCGTAAAGCGCACG
+
GGGGGGGGGGGGGGGGGGGGGFGGGEGGGGGGGGGGGGGGGGGGGGGGGGGGGFGGGGGGGGGGGGGGGGGGGGGGGGGGGGGGGGGGGGGGGGGGGGGGGGCFGGGGGGGGGGGGGGGGGGCFGGGGGGGGGGGGGGFGGG9FFAFCFGGGGCGGGGGGGGGGGGGGEGGGGGGGGGGGGGGGGGGGGG>EEEGGGDGDGCGGGGGGGF;EGGGGGGGGGGGGGGCEGGGGGGGGGGGGGGC)
@M03364:276:000000000-BLYN8:1:1101:19216:3346 1:N:0:1
ACTCCTACGGGAGGCAGCAGTAGGGAATCTTCCGCAATGGGCGAAAGCCTGACGGAGCAACGCCGCGTGAGTGATGAAGGGTTTCGGCTCGTAAAACTCTGTTATTAGGGAAGAACAAATGTGTAAGTAACTGTGCACATCTTGACGGTACCTAATCAGAAAGCCACGGCTAACTACGTGCCAGCAGCCGCGGTAATACGTAGGTGGCAAGCGTTATCCTGAATTATTGGGCGTAAATCGCGCG
+
GGFFCFEFGE:FCFGGGGFGF9FGGDGGDFGFFEGG@EGGGG7FB@@FGGGG?FEFEGFGGG@EG7@@CEC,CCFFACDFCBEFE::FEFG>CE7@BFCFCGFGFF,?AFFGEEFEGG8FGFDFFBDFGDFEGF9FEFGFFCDC<F7:CF@ECFFGFFG9FGGFDC<*:FFEFGGCGGGG7FFEG?EGG>CC*=EEFFCFBFGDGGG>EGCFG8E8*4C+<E8CFCFF++87DGE=F*C*1>D)
@M03364:276:000000000-BLYN8:1:1101:15717:3375 1:N:0:1
ACTCCTACGGGAGGCAGCAGTGGGGAATATTGCACAATGGGCGCAAGCCTGATGCAGCCATGCCGCGTGTGTGAAGAAGGCCTTCGGGTTGTAAAGCACTTTCAGCGAGGAGGAAGGTGGTGAACTTAATACGTTCATCAATTGACGTTACTCGCAGAAGAAGCACCGGCTAACTCCGTGCCAGCAGCCGCGGTAATACGGAGGGTGCAAGCGTTAATCGGAATTACTGGGCGTAAAGCGCACG
+
GGGGGGGGGGGGGGGGGGFGGGGGGGDGDGGGGGGG@FGGGGGGCGGGGGGGGGGGGGGGGGGGGFGGGGGGGGFFGGGGGGGGGGGGFGGGGGGGGGGGGGGGGGGFFG@FGGGGGFGGGGGGGGGGGGGFGFFGGGGGFGGGFCFGGGGGGGDGGGFFGGGGGGGGGGGGGGGGGGGGFFCFFGGGGGGGGCGGG9<CEEEGGGGGGGGGGEGEFGGGGGGGG7FGGGGGGGEGGGGGGDGD
@M03364:276:000000000-BLYN8:1:1101:11214:3381 1:N:0:1
ACTCCTACGGGAGGCAGCAGTGGGGAATATTGCACAATGGGCGCAAGCCTGATGCAGCCATGCCGCGTGTGTGAAGAAGGCCTTCGGGTTGTAAAGCACTTTCAGCGAGGAGGAAGGTGGTGAACTTAATACGTTCATCAATTGACGTTACTCGCAGAAGAAGCACCGGCTAACTCCGTGCCAGCAGCCGCGGTAATACGGAGGGTGCAAGCGTTAATCGGAATTACTGGGCGTAAAGCGCACG
+
GGGGGGGGGGGGGGEGEGGGGGGGGGGGGGGGGGGGGGGGGGGGGGGGGGGGGGGGGFGFGGGGGDGGGGGGGGGGGGGGGGGGGGGGGGGGGGGGFFGGGGGGGGGGGGFGGGGGDDGGGCEGGGGFGGFGGGGGGGGGGGGGGGGGGFGGGGEG7:FGGGGGGGGGGGC@FGGGGGGGGGGGGFGFGGGGGGEEF?FGGEGGGGGGGGC*;EGDGGGGGCGGGDFFF6FGGGD5<FFDDGG7
@M03364:276:000000000-BLYN8:1:1101:22180:3392 1:N:0:1
ACTCCTACGGGAGGCAGCAGTGGGGAATATTGCACAATGGGCGCAAGCCTGATGCAGCCATGCCGCGTGTGTGAAGAAGGCCTTCGGGTTGTAAAGCACTTTCAGCGAGGAGGAAGGTGGTGAGCTTAATACGTTCATCAATTGACGTTACTCGCAGAAGAAGCACCGGCTAACTCCGTGCCAGCAGCCGCGGTAATACGGAGGGTGCAAGCGTTAATCGGAATTACTGGGCGTAAAGCGCACG
+
GGGGGGGGGGDDGGGGGGGFFEFGGFEGGGGGFGGGGGGGGGGGGGGGGGGGGGGGGGGGGGGGGGGGGGGGGGGGGGGGGGFGGFEGGGGGGGGGGFFGGGGFGGGGGGEGGCCGEFDGFGGGGGGGGGFFGGGGFGGFGGGGGGGGGEGGDCC<FFGCFGF@B>DFCEFGGGGGFGG:@DFEGGGGGGGGGGGEFFGGGGGGGGG5?FGGGGGGEEGGGD5C+<C+<6CFDGG5<FG:DG53
@M03364:276:000000000-BLYN8:1:1101:24305:3411 1:N:0:1
ACTCCTACGGGAGGCAGCAGTGGGGAATATTGCACAATGGGCGCAAGCCTGATGCAGCCATGCCGCGTGTGTGAAGAAGGCCTTCGGGTTGTAAAGCACTTTCAGCGAGGAGGAAGGTGGTGAACTTAATACGTTCATCAATTGACGTTACTCGCAGAAGAAGCACCGGCTAACTCCGTGCCAGCAGCCGCGGTAATACGGAGGGTGCAAGCGTTAATCGGAATTACTGGGCGTAAAGCGCACG
+
GGGGGGFGGCGGGDGGFGFGGGGGG7FGGGGGGFGGCFGGCGGGGGGGGGGGGGDGGGGFGGGGGGGGGGGGGGGGGGEGGFDFGGGGGGGGGGFGGGGGGGGGGFGFGGGGGGGGGGGGGGGGGGGGFGGGGGG@CAFGFGFGGFEGGGGG9CGFGGFCFEGFGGGGGGGGGGGFG7FCFGGGGGEGGGGGGGGC9FGGGC=CCCB*8CFGC;:85?CFGGGGGGGG7?*ACCCCF=CDC)>5
@M03364:276:000000000-BLYN8:1:1101:21606:3423 1:N:0:1
ACTCCTACGGGAGGCAGCAGTAGGGAATCTTCCGCAATGGGCGAAAGCCTGACGGAGCAACGCCGCGTGAGTGATGAAGGGTTTCGGCTCGTAAAACTCTGTTATTAGGGAAGAACAAACGTGTAAGTAACTGTGCACGTCTTGACGGTACCTAATCAGAAAGCCACGGCTAACTACGTGCCAGCAGCCGCGGTAATACGTAGGTGGCAAGCGTTATCCGGAATTATTGGGCGTAAAGCGAGCG
+
GGGGGGGGGGGGD@FFGGGGGGGGGGGGGGGGGGGGCEGGGGGGGGGGGGFGGGGGGGGFGGGGGGGGG7@GFFCGEGFGGGDGGGGGGGGEEFCAFGGGGGGGGGDGGDDGDFGGGFGGGGDGGGGGGGGGGGGGGGFFFGD=FFGCFGCFGGCBB;FFCCFGFFFG*@FGF@C9F:F,>CFCFCGGCEDE=CBEC9EGG98CGFEGCCCE8CECEFFGD5*/A+:AF+CEDD>C/:FCDGD9
@M03364:276:000000000-BLYN8:1:1101:8450:3429 1:N:0:1
ACTCCTACGGGAGGCAGCAGTAGGGAATCTTCGGCAATGGACGAAAGTCTGACCGAGCAACGCCGCGTGAGTGAAGAAGGTTTTCGGATCGTAAAACTCTGTTGTTAGAGAAGAACAAGGACGTAAGTAACTGTGCGTCCCCTGACGGTATCTAACCAGAAAGCCACGGCTAACTACGTGCCAGCAGCCGCGGTAATACGTAGGTAGCAAGCGTTGTCCGGATTTATTGGGCGTAAAGCGAGCG
+
GGGGGGGGGGGGGGGGGEGFGFGGGGGGGGGGGGGGGGGGGGGGGGGGGGGGGGGGGGGGGGGGGGGGGGGGGGGGGGGGFGGGGGGGGGGGGGGGGGGGGGGGEGGGFFGGGGGGGFGGFGFGGGGGGGGGGGGFDGDCGGGGFGGGGGGGFFGGGGGGGGGGGGGGGGGGGGGGGGGGGGGGCFGG7CGGDEGGGFGGCFGGCEGGGGGFGGGGGGGGD?AEGFCG?FFFCDGGGGGGG<D<
@M03364:276:000000000-BLYN8:1:1101:11306:3459 1:N:0:1
ACTCCTACGGGAGGCAGCAGTGGGGAATATTGCACAATGGGCGCAAGCCTGATGCAGCCATGCCGCGTGTGTGAAGAAGGCCTTCGGGTTGTAAAGCACTTTCAGCGAGGAGGAAGGTGGTGAACTTAATACGTTAATCACTTGACGTTACTCGCAGAAGAAGCACCGGCTAACTCCGTGCCAACACCCGCGGTAATACGGAGGGTGCAAGCGTTAATCGGAATTACTGGGCGTAAAGGGAACG
+
CFGFGGGGGCE-:BGDCFEFGGGGCGGF<EFFFDGGGGGFDGG7FEGGFGGGGACGFF88CF8@@FFFF,,:ECCEFGFD?,FFF<F+9B=BEFGGF@=FFGFFGG>+>:=+BF,B+:=C:F,,:5DFC@5,D<3,+,CF8FEFFB+83,+97>+@C@,@F7>FEGC<****>FG9?C5:>7;,=1*61*:*133*?9B8B8*8B8C*+9+;??*8*<+***/28C+0<+87>7=5*:*1***1
@M03364:276:000000000-BLYN8:1:1101:18588:3460 1:N:0:1
ACTCCTACGGGAGGCAGCAGTGGGGAATATTGGACAATGGGGGCAACCCTGATCCAGCAATGCCGCGTGTGTGAAGAAGGCCTTCGGGTTGTAAAGCACTTTCAGCAGGGAGGAAGAGATGACGGTTAATACCCGTTGTTGTGACGTTACCTGCAGAAGAAGCACCGGCTAACTCCGTGCCAGCAGCCGCGGTAATACGGAGGGTGCGAGCGTTATTCGGAATTACTGGGCGTAAAGCGCACGC
+
GGGGGGGGGGGDGGGGGGGGGGGGGGGGGGGFGGGGGGGGGGGGGGGGGGGGGGGGFGGGGGGGGGGGGGGGGGGGGGGGGGGGGGGGGGGGGGGGGGGGGGGGGGGGGGGGGCGGGGGGFGGGGGGGGGGGGGGGGGGGGGGGGGCGFGFGGGGGGGFFGGGGGGGGGGGGGGGGGGGGGGGGGFGGGGGGGGGGGGGGGGCEGGGGGGGGGGGFGFGGGGGGFFFDGGF*9D5CFGDGGGGG
@M03364:276:000000000-BLYN8:1:1101:9661:3467 1:N:0:1
ACTCCTACGGGAGGCAGCAGTGGGGAATATTGCACAATGGGCGCAAGCCTGATGCAGCCATGCCGCGTGTATGAAGAAGGCCTTCGGGTTGTAAAGTACTTTCAGCGAGGAGGAAGGCATTAAGGTTAATAACCTTAGTGATTGACGTTACTCGCAGAAGAAGCACCGGCTAACTCCGTGCCAGCAGCCGCGGTAATACGGAGGGTGCAAGCGTTAATCGGAATTACTGGGCGTAAAGCGCACG
+
GGGGGGGGGGGGGGGGGGGGGGGGGGGGGGGGGGGGGGGGGGGGGGGGGGGGGGGGGGGGGGGGGGGGGGGGGGGGGGGGFGGGGGGGGGGGGFGGGGGGGGGGGGGGGGGGGGDCGCFGGGGGCGGGGGGGGGGGGGGGGGGGGGGGGGGGGEGGGGFFGGGDFGGDFDDGCCCFGGGGGGGGGGGGF>>EGGGDFDEGG5CEGGDGGGGGGGGGGGGGGGGGGCFGGGGGGGGGGGFGGGDD
@M03364:276:000000000-BLYN8:1:1101:7552:3488 1:N:0:1
ACTCCTACGGGAGGCAGCAGTGGGGAATATTGCACAATGGGCGCAAGCCTGATGCAGCCATGCCGCGTGTGTGAAGAAGGCCTTCGGGTTGTAAAGCACTTTCAGCGAGGAGGAAGGTGGTGAACTTAATACGTTCATCAATTGACGTTACTCGCAGAAGAAGCACCGGCTAACTCCGTGCCAGCAGCCGCGGTAATACGGAGGGTGCAAGCGTTAATCGGAATTACTGGGCGTAAAGCGCACG
+
GGGGG<FGGGGGGGGGGGGGGGGGGGGGGGGGGGGGGGGGGGGGGGGGGGGGGGGGGGGGGGGGGGGGGGGGGGGGGGGGGGGGGGGGFGGGGGGGGGGGGGGGGGG:FGGGGGEFFGGGGGGGGGGGGFGFGFFGFFGCFGGGGGGGGGGGGGGGGCFFFGGFFGGGGGGGGGGGEEGGGG?FGGGGGEGGGGGGGGGGGCEGGGDCFGGFGGGGGGGGG=E=FFF?CC*:DGD59CCGGGG5
@M03364:276:000000000-BLYN8:1:1101:8560:3489 1:N:0:1
ACTCCTACGGGAGGCAGCAGTGGGGAATATTGCACAATGGGCGCAAGCCTGATGCAGCCATGCCGCGTGTATGAAGAAGGCCTTCGGGTTGTAAAGTACTTTCAGCGAGGAGGAAGGCATTAAGGTTAATAACCTTAGTGATTGACGTTACTCGCAGAAGAAGCACCGGCTAACTCCGTGCCAGCAGCCGCGGTAATACGGAGGGTGCAAGCGTTAATCGGAATTACTGGGCGGAAAGCGCACG
+
FGGGGGGGGGGGGGGGGGGGGGGGGGGGCGGE,CFGGGGGGGGGGGGGGGGGGFEGGGFGGGGGGGGGGFEFGFGGGGGGF<FGGGEGGGFGGGGGGGGGFF<EFEC@FFGGGGGGG8,?EE9BC,E<FFEGC<FFADGGA@CB<?C==DFFGC7FECEGGGFGF<CBFEF:FAC>,>F7<BB8DFFGGGB8ECEGFB?CE5BEGGGGGCDC/BC87FCEGEDFG?9ECFG5>)/>C5CCDGG)
@M03364:276:000000000-BLYN8:1:1101:12236:3491 1:N:0:1
ACTCCTACGGGAGGCAGCAGTGGGGAATATTGCACAATGGGCGCAAGCCTGATGCAGCCATGCCGCGTGTGTGAAGAAGGCCTTCGGGTTGTAAAGCACTTTCAGCGAGGAGGAAGGTGGTGAACTTAATACGTTCATCAATTGACGCTACTCGCAGAAGAAGCACCGGCTTACTCCGTGCCAGCAGCCGCGGTAATACAGAGGGTGCGAGCGTTAATCGGATTTACTGGGCGTAAAGCGTGCG
+
FGGGGGGGGGGDGGGGGGGGGGGGGEGGFGGGF,EF@GGGGCF@F76FFEGGFGGGGGGFCFDGGEGFFC@=FCEECEGG8FFGGGGDFGGGGACGF84A,CFEAAF4@CFGEF<FC<BFGGGFFCGCFC9<FF<A8FDGAD==37C+>FE8DEG77C7<BF:,@FGGGGG*?:D@CGGFB*2?;F8C,**48:C*?+<E?+284;C*=*:8CCE5:CFGE8E59+<<CFEFDG=E7FCDCGD3
@M03364:276:000000000-BLYN8:1:1101:14152:3498 1:N:0:1
ACTCCTACGGGAGGCAGCAGTGGGGAATATTGCACAATGGGCGCAAGCCTGATGCAGCCATGCCGCGTGTGTGAAGAAGGCCTTCGGGTTGTAAAGCACTTTCAGCGAGGAGGAAGGTGGTGAACTTAATACGTTCATCAATTGACGTTACTCGCAGAAGAAGCACCGGCTAACTCCGTGCCAGCAGCCGCGGTAATACGGAGGGTGCAAGCGTTAATCGGAATTACTGGGCGTAAAGCGCACG
+
GGGGGGGGGGGGGGGGGGGGGGGGGGGGGGGGGGFFGGGGGGGGDGGGGGGGGGGGGGGFGGGG:EEGGGGFGEGGGGGGGG8FFGGGCCGGFCGFFGGGGGGGGGG7CFFGGGGFE?FGEG,CFFGFGF<FGGGECFGFGGGF,CFFFGGFFGGEG7FFFCEGFGFEEC:BFGGGFGGGDDDDD,<:CEGGEEGEGCGGC5CGC;CEGGGFE5=GFFFFGD=EGG7:9FFCD57E5:DGCCC5
@M03364:276:000000000-BLYN8:1:1101:12354:3503 1:N:0:1
ACTCCTACGGGAGGCAGCAGTGGGGAATATTGCACAATGGGCGCAAGCCTGATGCAGCCATGCCGCGTGTGTGAAGAAGGCCTTCGGGTTGTAAAGCACTTTCAGCGAGGAGGAAGGTGGTGAACTTAATACGTTCATCAATTGACGTTACTCGCAGAAGAAGCATCGGCTAACTCCGTGCCAGCAGCCGCGGTAATAGGGAGGGTGCAAGCGTTAATCGGAATTACTGGGCGTAAAGCGCACG
+
GGGGGGGGGGGGGGGGGGGGGGGGG@FFGGGGGGGGGDFFGCCFGGGFEFGGGGGGGFGGGGGGGGGCGGGGG,CEGGGGDFGGFFGGGGGEGGFGGGGGGGGGGGGFGGCGDC<FGGGCGDEFCFGGGGGFGGF8FE9F>FGCFCFE7FEDFG>FC7EFDFGGGGCGGDGCGCCGCE<FEF;D>CGGCGGGGGGGGG+882=C8CEGF@GFGGGC:FFGECEF69CGGDG=CDGG5CDDCG<)
@M03364:276:000000000-BLYN8:1:1101:13272:3513 1:N:0:1
ACTCCTACGGGAGGCAGCAGTAGGGAATCTTCGGCAATGGGGGCAACCCTGACCGAGCAACGCCGCGTGAGTGAAGAAGGTTTTCGGATCGTAAAACTCTGTTGTTAGAGAAGAACGTTAAGTAGAGTGGAAAGTTACTTAAGTGACGGTATCTAACCAGAAAGGGACGGCTAACTACGTGCCAGCAGCCGCGGTAATACGTAGGTGGCAAGCGTTGTCCGGATTTATTGGGCGTAAAGCGAGG
+
GGGGGGGGGGGGGGGGGGGGGGGGGGGGGGGGGGGGGGGGGGGGGGGGGGGGGGGGGGGGGGGGGGGFGGGGGGGGGGGGGGGGGGEGGGGGGGGGGGGGGGGGGGGDFFGFGGGGGGGGGGFFGFFGGGGGGGGGGGGGGGFGGGGGGGGGGGFFFGGGGFGGGGGGGGEFGGGGGGGGGGCGGGGGGCGGGGEGGGGGGGGFGGFGGGGGGGGGGGDCEE*2AFFGCF?FFGGGDGGGGDD)
@M03364:276:000000000-BLYN8:1:1101:16221:3522 1:N:0:1
ACTCCTACGGGAGGCAGCAGTAGGGAATCTTCCGCAATGGGCGAAAGCCTGACGGAGCAACGCCGCGTGAGTGATGAAGGTCTTAGGATCGTAAAACTCTGTTGTTAGGGAAGAACAAATTTGTTAGTAACTGAACAAGTCTTGACGGTACCTAACCAGAAAGCCACGGCTAACTACGTGCCAGCAGCCGCGGTAATACGTAGGTGGCAAGCGTTATCCGGAATTATTGGGCGTAAAGCGCGCG
+
GGGGGGGGGGGGGGGGGGFGGFGCEGGGGGGFGGGGGGGGGGGGGGGGGGGGGGGGGGGGGGGGGGGFE7?EFFDFGGGGGGGGGGD<FFFGGGGGGGGGGGGGGGGGGG8FCGGGGGGGGGGGGGGGFCDFGGGGGGGGCFG9FFF@FB:FGGGGFGGGFCFFFGGEGGGGGGGGGGGGGGGGGG8>8EE8CE8EFD9EGGGGFGGGGC5C5;EE=@@CE===FGGFFF=5CCEGGGGGDGGD
@M03364:276:000000000-BLYN8:1:1101:20075:3534 1:N:0:1
ACTCCTACGGGAGGCAGCAGTGGGGAATATTGCACAATGGGCGCAAGCCTGATGCAGCCATGCCGCGTGTGTGAAGAAGGCCTTCGGGTTGTAAAGCACTTTCAGCGAGGAGGAAGGTGGTGAACTTAATACGTTCATCAATTGACGTTACTCGCAGAAGAAGCACCGGCTAACTCCGTGCCAGCAGCCGCGGTAATACGGAGGGTGCAAGCGTTAATCGGAATTACTGGGCGTAAAGCGCACG
+
GGGGGGGGGGGGGGGGGGGGGGGGDGGGFGDGCFGG8FAFGGGGGGGFGGGGGFGGGGGGFGGFFEGGGGFFGF9FFFGGGGGEGGGGFGGGGGGGGGGGFGGGAE@7FF:FFEGGGDGGGGDBFGFGGGGGGGGGCGCFFDGGGGGGG8FEGGGGGEFGGGGGGGEGGGGGGGGGGGGGGGGFGGGFGGGGGGGCFFGGC5EEGGGGGGGGG*ACCCFGGDEGGGGFFGCFGGEGGF:DCDG5
@M03364:276:000000000-BLYN8:1:1101:13618:3554 1:N:0:1
ACTCCTACGGGAGGCAGCAGTGGGGAATATTGCACAATGGGCGCAAGCCTGATGCAGCCATGCCGCGTGTGTGAAGAAGGCCTTCGGGTTGTAAAGCACTTTCAGCGAGGAGGAAGGTGGTGAGCTTAATACGTTCATCAATTGACGTTACTCGCAGAAGAAGCACCGGCTAACTCCGTGCCAGCAGCCGCGGTAATACGGAGGGTGCAAGCGTTAATCGGAATTACTGGGCGTAAAGCGCACG
+
GGGGGGGGGGGGGGGGGGGGGGGGGGGGGGGGGGGGGGGGGGGGGGGGGGGGGGGGGGGGGGGGGGGGGGGGGGGGGGGGGGGGGGGGGEEGGGGGGGGGGGGGGGGGGGGGGGGGGGFGGGGFGGGGGGGGGGGGGGGGGGGGGFGGGGCFFGDEGDFGGGGB:FFFFFGGGGGGGGGGGGGGGGGGFGGGGGGGGGGGGGGGGGGGGGGGGEEGF?FCCGEFGFGGGGGGG<GEG=FDGDC5
@M03364:276:000000000-BLYN8:1:1101:12213:3634 1:N:0:1
ACTCCTACGGGAGGCAGCAGTGGGGAATATTGCACAATGGGCGCAAGCCTGATGCAGCCATGCCGCGTGTGTGAAGAAGGCCTTCGGGTTGTAAAGCACTTTCAGCGAGGAGGAAGGTGGTGAGCTTAATACGCTCATCAATTGACGTTACTGGCAGAAGAAGCACCGGCTAACTCCGTGCCAGCAGCCGCGGTAATACGGAGGGTGCAAGCGTTAATCGGAATTACTGGGCGTAATGCGCACG
+
GGACFFGGCGGGGGGGGGEGGGGGGEE8FFGGGGDFGGGGGGGG+@@@FFGFGGDCGGF?FGGGGGGGGG@FFFFF9FGFFFCFFGEGGGGGGFGGGFFGGGDFGGC+C:FGGG8EF=FFGGA>,?A<FE<ACBFGD,>FF9FFFCCFFAFA,@FFGGFCFGGF,3@FGGG>FFGDGG@7<EFG>7C@8CEEEGGC99BFGE>EEGGE6@E=EEGG=FC=5585+<AFC+;75)5C*::DDGDC
@M03364:276:000000000-BLYN8:1:1101:19594:3650 1:N:0:1
ACTCCTACGGGAGGCAGCAGTGGGGAATATTGCACAATGGGCGCAAGCCTGATGCAGCCATGCCGCGTGTGTGAAGAAGGCCTTCGGGTTGTAAAGCACTTTCAGCGAGGAGGAAGGTGGTGAACTTAATACGTTCATCAATTGACGTTACTCGCAGAAGAAGCACCGGCTAACTCCGTGCCAGCAGCCGCGGTAATACGGAGGGTGCAAGCGTTAATCGGAATTACTGGGCGTAAAGCGCACG
+
GGGGGGGGGGGGGGGGGGGGGGGGGGGGGGGGGGGGGGGGGGGGGGGGGGGGGGGGGGGFFGGGDDGGGGGGGGGGGGGGGGGGGGGGGGGGGGGGGGGGGGGGGGGGGGEGGDFCGEFFGGFGGGGGGGGGGGGGGGGGGGGGGGEGGFFGGGDCFGGGGGGGGGGGCCFGGGGGGGGGGGGGGGGGGDDEEGDEGGGGCGGGGGGGG9EFEGGGGGFGGEEGGGGGGGGGGGGGGG*9<DDG
@M03364:276:000000000-BLYN8:1:1101:8005:3663 1:N:0:1
ACTCCTACGGGAGGCAGCAGTGGGGAATATTGCACAATGGGCGCAAGCCTGATGCAGCCATGCCGCGTGTGTGAAGAAGGCCTTCGGGTTGTAAAGCACTTTCAGCGAGGAGGAAGGTGGTGAACTTAATACGTTCATCAATTGACGTTACTCGCAGAAGAAGCACCGGCTAACTCCGTGCCAGCAGCCGCGGTAATACGGAGGGTGCAAGCGTTAATCGGAATTACTGGGCGTAAAGCGCACG
+
GGGGGGGGGGGGGGGGGGGGFGGGGGGGGGGGGGGGGGGGGGGGGGGGGGGGGGGGGGGGGGGGGGGGGGGGGGGGGGGGGGGGGGGGGGGGGGGGCFGGGGGGGGGGGGGGGGGGGGGGGGGGGGGGGGGEGGGGGGCGFGGGCAFEGGGGGGGGGEGGGGGGGGGGGGGGFGGGCEFGGFFCGGGGGGGGDEG>;FGFEGGGEGGGGGGGGEGGGGGFCEGFCFGGGFGG5<EGFDGGGGG:
@M03364:276:000000000-BLYN8:1:1101:6021:3697 1:N:0:1
ACTCCTACGGGAGGCAGCAGTAGGGAATCTTCGGCAATGGACGAAAGTCTGACCGAGCAACGCCGCGTGAGTGAAGAAGGTTTTCGGATCGTAAAACTCTGTTGTTAGAGAAGAACAAGGACGTTAGTAACTGAACGTCCCCTGACGGTATCTAACCAGAAAGCCACGGCTAACTACGTGCCAGCAGCCGCGGTAATACGTAGGTGGCAAGCGTTGTCCGGATTTATTGGGCGTAAAGCGAGCG
+
GGGEGDFDCFGFEGCFGGGGFFGAFGGGGGGGGDFFGGGGGEECB:C@FGACEFGGGGGGDGE@CG>C4FCGFGGGGGGGGC<FEFGCG>FFGGFEFGG9AFGC<FCFFFAFFGFGGGGG8FFC7D:FFFDF93,,DFG+8DFGGEG7>@CGFGGFBFFGGGGGGGFGFG7<FFC9:CFCGGF8*B<E@EEG>EEGC9F55+;BFGGGG9=FEG==CEDEG51:?7C7?FF*>D5ECFFGCGGD
@M03364:276:000000000-BLYN8:1:1101:10956:3718 1:N:0:1
ACTCCTACGGGAGGCAGCAGTGGGGAATATTGCACAATGGGCGCAAGCCTGATGCAGCCATGCCGCGTGTGTGAAGAAGGCCTTCGGGTTGTAAAGCACTTTCAGCGAGGAGGAAGGTGGTGAACTTAATACGTTCATCAATTGACGTTACTCGCAGAAGAAGCACCGGCTAACTCCGTGCCAGCAGCCGCGGTAATACGGAGGGTGCAAGCGTTAATCGGAATTACTGGGCGTAAAGCGCACG
+
GGGGGGGGGGGGGGGGGGGGGGGGGGGGGGGGGGGGGGGGGGGGGGGGGGGGGGGGGDGGGGGGGGGGGGGGGGGGGGGGGGGGGGGGGGGGGGGGGGGGGGGGGGGEGGGGGGFGGGGGGGGGGGGGGGGGGGGGGGGGGGGGGFGGGGGGFGGGGGGGGGGGGGGGGGGGGGGGGGGGGGGGGGGGGGCGGGGGGGGGGEEEGGGEEFGFGGGEGGGGGGGGGGGGGGGGDGC7CGGDGGGG
@M03364:276:000000000-BLYN8:1:1101:24093:3720 1:N:0:1
ACTCCTACGGGAGGCAGCAGTAGGGAATCTTCGGCAATGGACGAAAGTCTGACCGAGCAACGCCGCGTGAGTGAAGAAGGTTTTCGGATCGTAAAACTCTGTTGTTAGAGAAGAACAAGGACGTAAGTAACTGTGCGTCCCCTGACGGTATCTAACCAGAAAGCCACGGCTAACTACGTGCCAGCAGCCGCGGTAATACGTAGGTGGCAAGCGTTGTCCGGATTTATTGGGCGTAAAGCGAGCG
+
GGGGGGGGGGGGGGGGGGGGGFGGGGGGGGGGGGGGGGFGGGGGGGGFGGGGGFGGGGGGGGGGGGGGDDGGGGGGGGGG4FGGGGGGGGGGGGGGGGGGGGGGGFGGFGGFGGGFGGGFFGGGFGFGGGGGGDGGCGGGGGDFGGGGEEDFFGGGGGGFGGGGCFFGGGGGGG?FEEGGGFFGGGFFFGC*:CGGGGGGBFGGGGDFGGFGEE*?EEGGGEC*0+<<:AFGGGGGCFGGGGC9
@M03364:276:000000000-BLYN8:1:1101:23808:3729 1:N:0:1
ACTCCTACGGGAGGCAGCAGTAGGGAATCTTCGGCAATGGGGGCAACCCTGACCGAGCAACGCCGCGTGAGTGAAGAAGGTTTTCGGATCGTAAAACTCTGTTGTTAGAGAAGAACGTTAAGTAGAGTGGAAAGTTACTTAAGTGACGGTATCTAACCAGAAAGGGACGGCTAACTACGTGCCAGCAGCCGCGGTAATACGTAGGTCCCAAGCGTTGTCCGGATTTATTGGGCGTAAAGCGAGC
+
GGGGGGGGGGGGGGGGGGGGGAGGGGGGGGGCFEGGGGGGGGDGGGFGGGGGGFGGGGGFGGGGGGGFFGGGGGGGGGGGGEEFGEGGGGGGGFGGGGGGGGGFFGGGFFGGGGGGGD>FGG9BEFFGFFGGCGGGGAFDCAFFFFFCGGGGGGFAFCFAG7,@FG<FEGDEEGCEF8FFFFCCGFGFEGGC>8BECFEFC<BB*5?FFGGCGECEGG:+AE5CCE+C7?CECC:5<FCG5>D7
@M03364:276:000000000-BLYN8:1:1101:9834:3750 1:N:0:1
ACTCCTACGGGAGGCAGCAGTGGGGAATATTGCACAATGGGCGCAAGCCTGATGCAGCCATGCCGCGTGTGTGAAGAAGGCCTTCGGGTTGTAAAGCACTTTCAGCGAGGAGGAAGGTGGTGAGCTTAATACGCTCAGCAATTGACGTTACTCGCAGAAGAAGCACCGGCTAACTCCGTGCCAGCAGCCGCGGTAATACGGAGGGTGCAAGCGTTAATCGGAATTATTGGGCGTAAAGCGCACG
+
GGGGGGGGGGGGGGGGGGGGGDGGGFGGCFGCFFGGGGGGFGGCGDGGGGGGGGCCGGFFEGGGGGGGGGGGGGGGGGGGCCFGFGG+CFEGGGGDGGGG8F?9FA@+@F@:@E?F7BF@FDFDC<<DC5,,:=F@C,@<<DGGGGGCFF7@FCCFGGC,DFD@,,@CEGGGGGGCGGGGGCCGGGCGFGEGGGGGGGGG>EGG7=CCF7CFEEGE*03CG5CFFG+:9CFGGGGGGGGC:DD5
@M03364:276:000000000-BLYN8:1:1101:17256:3761 1:N:0:1
ACTCCTACGGGAGGCAGCAGTGGGGAATATTGCACAATGGGCGCAAGCCTGATGCAGCCATGCCGCGTGTGTGAAGAAGGCCTTCGGGTTGTAAAGCACTTTCAGCGAGGAGGAAGGTGGTGAACTTAATACGTTCATCAATTGACGTTACTCGCAGAAGAAGCACCGGCTAACTCCGTGCCAGCAGCCGCGGTAATACGGAGGGTGCAAGCGTTAATCGGAATTACTGGGCGTAAAGCGCACG
+
GGGEGGGGGECF7FGGGGGGGGGGGGGGGGGGGGGGGGGGGGGGGGGGGGGGGGGGGGGGGGGGGGDGGGGGGFAEFFGGFGGGGGGGGGGGGGCFFGGGGGGGGGGEGC4FFEGGGGGFGGGGGGFFGGCGGFGGGCDGFGFGGGEGGGGGF7@+8<FDFGGGGFGFDGGGGDCEFEGDCE;EGGGGGGCECCGGFCC5CEEGCECCFDGCEEGCFGGGG5:E8FGGDCGGGGGG3FGGCGDC
@M03364:276:000000000-BLYN8:1:1101:19530:3769 1:N:0:1
ACTCCTACGGGAGGCAGCAGTAGGGAATCTTCCGCAATGGGCGAAAGCCTGACGGAGCAACGCCGCGTGAGTGATGAAGGGTTTCGGCTCGTAAAACTCTGTTATTAGGGAAGAACAAATGTGTAAGTAACTGTGCACGTCTTGACGGTACCTAATCAGAAAGCCACGGCTAACTACGTGCCAGCAGCCGCGGTAATACGTAGGTGGCAAGCGTTATCCGGAATTATTGGGCGTAAAGCGCGCG
+
GGGFGGGGGGGGGGGGGGGGGGGGGGGGGGGGGGGGGGGGGGGGGGGGGGGGGGGGGGFFGGGGDGGGGGGGGGGGGGGGGGGGGGGGGGEEGGGGGGGGGGGGGGGGGGGGG?FGF?FGGGGGGGGGGGGGGGGGGGGFGGGFFGGGGGGGGGGGGGGGGGGGGGGGGDGGGGFGGGGGGGGGGG>FFEGGGGGCGECGGGEGECGGGGGGGGGCGFFEGDCGGGGG7FFGG<5EGGF37CCD
@M03364:276:000000000-BLYN8:1:1101:17039:3780 1:N:0:1
ACTCCTACGGGAGGCAGCAGTGGGGAATATTGCACAATGGGCGCAAGCCTGATGCAGCCATGCCGCGTGTGTGAAGAAGGCCTTCGGGTTGTAAAGCACTTTCAGCGAGGAGGAAGGTGGTGAGCTTAATACGTTCATCAATTGACGTTACTCGCAGAAGAAGCACCGGCTAACTCCGTGCCAGCAGCCGCGGTAATACGGAGGGTGCAAGCGTTAATCGGAATTACTTGGCGTAAAGCGCACG
+
FCFGGGGGGGGGGE@FGEDEGGGGGFEG9FFFA<CEGAGDFGGGGDGDGGGGFC<FEF@@FGGGGGGFCFGFGGCECFGGFFFF<@FGGGDFGF@FFFGGGGGGGFG:FGCEEDCEFBFGGG9EDDDGGGGGFGG8FFDDFGGCFGF=FFGGD+FFF+FFFGCFFGGGGGGEGGGGGGGGDGFGGG>GGGGGGGDGG9+BECEEGE>EGC?8EG5=GGFGE=EGGGGG+AFDGGEGFG7>>CDC
@M03364:276:000000000-BLYN8:1:1101:15220:3782 1:N:0:1
ACTCCTACGGGAGGCAGCAGTGGGGAATATTGCACAATGGGCGCAAGCCTGATGCAGCCATGCCGCGTGTGTGAAGAAGGCCTTCGGGTTGTAAAGCACTTTCAGCGAGGAGGAAGGTGGTGAGCTTAATACGTTCATCAATTGACGTTACTCGCAGAAGAAGCACCGGCTAACTCCGTGCCAGCAGCCGCGGTAATACGGAGGGTGCAAGCGTTAATCGGAATTACTGGGCGTAAAGCGCACG
+
GGGGGGGGGGGGGGGGEFFFFGGGGGGGGGGGGGGGGFGGGGGGGGGGGGGGGGGGGGGGGGGGGGGDGGGGGGGGGGGGGGGGGGGGGGGGGGGGFFGGGGGGGGGEGGGGGGGGGGGGGGGGGGGGGGGFGGGGGGGGGGGGGGGGFGGGGGGFGGGGGGGGGGGGGDFGGGGGGGGGCFGGDGGFFGGGGGGGGGGGGGGGGGGGGGGGGGGG5FFFGDECFGGGGGGGGGGCFGGGDGGC
@M03364:276:000000000-BLYN8:1:1101:18270:3798 1:N:0:1
ACTCCTACGGGAGGCAGCAGTAGGGAATCTTCGGCAATGGGGGCAACCCTGACCGAGCAACGCCGCGTGAGTGAAGAAGGTTTTCGGATCGTAAAACTCTGTTGTTAGAGAAGAACGTTAAGTAGAGTGGAAAGTTACTTAAGTGACGGTATCTAACCAGAAAGGGACGGCTAACTACGTGCCAGCAGCCGCGGTAATACGTAGGTCCCAAGCGTTGTCCGGATTTATTGGGCGTAAAGCGAGC
+
GGGGGGGGGGGGGGGGGGGGG9FGGGGGGGGGGEDFGGGCFECEEGGGEFFGFGGEGGGGGGGGGGEFGCCGGGGGGGCGFFFGGGGGDGDFFCGGFGGGGGFGBFFGGGGGFGG<FGGGGGDGGGC=EFGFFFGGDFGGGGAFGGGGDGGGFGGGFEGGGF:FDC,@FGDCE@EGEFEF2BF;EGC8<8EG>EGGGG;FFGEF7BFCCF*=FEGGG5FEEGEDGGGGG7ACFGGGGCCFD<D9
@M03364:276:000000000-BLYN8:1:1101:24607:3825 1:N:0:1
ACTCCTACGGGAGGCAGCAGTAGGGAATCTTCGGAAATGGGGGCAACCCTGACCGAGCAACGCCGAGTGAGTGAAGAAGGTTTTCGGATCGTAAAACTCTGTTGTTAGAGAAGAACGTTAAGTAGAGTGGAAAATTACTTAAGTGACGGTAGCTAACCAGAAAGGGACGGCTAACTACGTGCCAGCAGCTGCGGTAATACGTAGGTCCCAAGCGTTGTCCGGATTTATTGGGCGTAAAGCGAGC
+
FE<EGGG<;@CFE@7@8@CFFGGGGGDEF@FFFD7C@@FF,:F>7DEE@@FG@EEGC+@F,7=F7+8CCF9<,:EFEFFFGGGCFE7FG7B<AF7CFFGGFG@FG,<EA???FFG?FFGFC9,5:FDBD@FGGGDFG99F<FCFFFA@C:F+3@FFCBFFG>CF?FFF7*5>F:DFFGFFFFFEFFF2<,22:>BBEFDE*52=E++5;C885C*=>5C+C8;:/+<@F9@=*>ECD5*:75CD
@M03364:276:000000000-BLYN8:1:1101:23830:3832 1:N:0:1
ACTCCTACGGGAGGCAGCAGTGGGGAATATTGCACAATGGGCGCAAGCCTGATGCAGCCATGCCGCGTGTGTGAAGAAGGCCTTCGGGTTGTAAAGCACTTTCAGCGAGGAGGAAGGTGGTGAACTTAATACGTTCATCAATTGACGTTACTCGCAGAAGAAGCACCGGCTAACTCCGTGCCAGCAGCCGCGGTAATACGGAGGGTGCAAGCGTTAATCGGAATTACTGGGCGTAAAGCGCACG
+
GGFFGGGGGDEG+7FGGGGDGGFEGGGFCFGGFGGGG<F,6FEG+FGGFFFDGDGGGGGGGFGCFGEEGGD=FGFGF@CEFFF,E@,BCCFEFGE<FGGGFGAEFDG+FD+?F7FGGGFGGGFGGFAFCFAFGGGGGGFG9C,EFFF@DBFGGGGCGEFGGGFGF@F<3C*@FC;EFGGGGGGGC8:EBEGGGGGE?CGGGG5CCGGCEFCFGGEDFFG5:*AFFC72<+CC3CE55*:3CCG7
@M03364:276:000000000-BLYN8:1:1101:21350:3861 1:N:0:1
ACTCCTACGGGAGGCAGCAGTAGGGAATCTTCCACAATGGACGAAAGTCTGATGGAGCAACGCCGCGTGAGTGAAGAAGGTTTTCGGATCGTAAAACTCTGTTGTTGGAGAAGAACGTATTTGATAGTAACTGATCAGGTAGTGACGGTATCCAACCAGAAAGCCACGGCTAACTACGTGCCAGCAGCCGCGGTAATACGTAGGTGGCAAGCGTTGTCCGGATTTATTGGGCGTAAAGCGAGCG
+
GGGGGGGGGGGGGGGGGGGGGGGGGGGGGGGGGGGGGGGGGGGGGGGGGGGGGGGGGGGGGGGGGGGGGGGGGGGGGGGGGGGGGGGGGGGGGGGGGGGGGGGGGGGGGGGGGGGGGGGGGGGGGGGGGGGGGGGGGGGGGGGGGGDGGGGGGGGGGGGGGGGGGGGGGGDGGGGGGEGGGGGGGGGGGGCGGGGGGGFFGGGGGGCFGEGGGGCEGGGGGDGEGGFFGGGGGGGGGGGDGGGC
@M03364:276:000000000-BLYN8:1:1101:18080:3889 1:N:0:1
ACTCCTACGGGAGGCAGCAGTGGGGAATATTGCACAATGGGCGCAAGCCTGATGCAGCCATGCCGCGTGTGTGAAGAAGGCCTTCGGGTTGTAAAGCACTTTCAGCGAGGAGGAAGGTGGTGAGCTTAATACGCTCATCAATTGACGTTACTCGCAGAAGAAGCACCGGCTAACTCCGTGCCAGCAGCCGCGGTAATACGGAGGGTGCAAGCGTTAATCGGAATTACTGGGCGTAAAGCGCACG
+
GGGGGGGGGGGGGGGGGGGGGGGGGGGGGGGGGGGGGGGGGGGGGGGGGGGFGGGGGGGGGGGGGGGGGGGGGGGGGGFGGGGGGGGGGGGGGGGGGGGGGGGGGGGCGGEGGGGGGGGGGGGGGGGGGGGGGGGGGGGGGFGGGGGGGGGGGGGFFGGGGGGGGGGGGGGGGGGGGGFGGGGGGGGGGGGGGGGGGGGGCCEGGGGGGFGGGGGGFFFGGGGFFGGGG6FGGGGCGGGGGGG7
@M03364:276:000000000-BLYN8:1:1101:18446:3894 1:N:0:1
ACTCCTACGGGAGGCAGCAGTAGGGAATCTTCGGCAATGGGGGCAACCCTGACCGAGCAACGCCGCGTGAGTGAAGAAGGTTTTCGGATCGTAAAACTCTGTTGTTAGAGAAGAACGTTAAGTAGAGTGGAAAATTACTTAAGTGACGGTATCTAACCAGAAAGGGACGGCTAACTACGTGCCAGCAGCCGCGGTAATACGTAGGTCCCAAGCGTTGTCCGGATTTATTGGGCGTAAAGCGAGC
+
GGGGGGGGGEDBFGGGGGGGGGGGGGGFGDGGGGGEGFGGGGGGGGGGEEGGGGGGGEDGGGGGG7FFFGGGGGFGGGGGFGGGGGGGEFGGGGGGGCGGGFGGGGGGGGGGGFGGGGGGGFFGG9FAFDDFGGFFFGGGGGGGGGGGGGGGGGEEFFFGDGFFFGGGDGGGGGGG9CFGGGGGGGGGGFGGGGGGDGGFGFGGEFC?FGGFGGGGGGGGGGGGC6CGE?FCFGGC<FGFGGG3
@M03364:276:000000000-BLYN8:1:1101:6195:3905 1:N:0:1
ACTCCTACGGGAGGCAGCAGTAGGGAATCTTCGGCAATGGACGAAAGTCTGACCGAGCAACGCCGCGTGAGTGAAGAAGGTTTTCGGATCGTAAAACTCTGTTGTTAGAGAAGAACAAGGACGTTAGTAACTGAACGTCCCCTGACGGTATCTAACCAGAAAGCCACGGCTAACTACGTGCCAGCAGCCGCGGTAATACGTAGGTGGCAAGCGTTGTCCGGATTTATTGGGCGTAAAGCGAGCG
+
GGGGGGGGGGGGGGGGGGGGGGGGGGGGGGGGGGGGGGGGGGGGGGGGGGGGDGGGGGGGGGGGGGGFGGGGGGGGGGGGFGGGGGGGGGGGGGGGGFGGGGGGGGGGGGGGGGGGGGGGGGGGGGGGGGGGGGCGGGGGGGGGGGGGGGGGGGGGFGGGGGGF>FGGGGGDGGGGGGGGGGGGGGGGGGGGGGGGGGGGGGGGDGGGGGGGGGGGGGGGGGDGFGGGEEFGGGGGGC:DDGD<
@M03364:276:000000000-BLYN8:1:1101:10307:3943 1:N:0:1
ACTCCTACGGGAGGCAGCAGTAGGGAATCTTCCGCAATGGACGAAAGTCTGACGGAGCAACGCCGCGTGTGTGAAGAAGGTTTTCGGATCGTAAAGCACTGTTGTTAGAGAAGAACAAGGATAAGAGTCACTGCTTGTCCCTTGACGGTATCTAACCAGAAAGCCACGGCTAACTACGTGCCAGCAGCCGCGGTAATACGTAGGTGGCAAGCGTTGTCCGGAATTATTGGGCGTAAAGCGCGCG
+
GGGGGGGGGGGGGGGGGGGGGGGGGGGGGGGGGGGGGGGGGGGGGGGGGGGGGGGGGGGGGGGGGGGGGGGGGGGGGGGFGGGGGGGGGGGGGGGGGGGGGGGGGGGGGGGGGGGGGGGGFFGGGGGGGGGGGGGGGGFGGGGGGGGGGGGGGGGGGGGGGGGGGGGGGGGGGGGGGGGGGGGFGGGGGGGGGGGGGGGGGGGGGGGGGGGGGGGGGGGGGCGGGGGFGGGGGGGGGGGGGGG5
@M03364:276:000000000-BLYN8:1:1101:10422:3953 1:N:0:1
ACTCCTACGGGAGGCAGCAGTGGGGAATATTGCACAATGGGCGCAAGCCTGATGCAGCCATGCCGCGTGTGTGAAGAAGGCCTTCGGGTTGTAAAGCACTTTCAGCGAGGAGGAAGGTGGTGAACTTAATACGTTCATCAATTGACGTTACTCGCAGAAGAAGCACCGGCTAACTCCGTGCCAGCAGCCGCGGTAATACGGAGGGTGCAAGCGTTAATCGGAATTACTGGGCGTAAAGCGCACG
+
GGGGGGGGGGGGGGGGGGGGGGGGGGGGGGGGGGGGGGGGGGGGGGGGGGGGGGGGGGGGGGGGGGGGGGGGGGGGGFGGGGGGGGGGGGGGGGGGGGGGGGGGGGGGGGFGGFGGGGGGGGGGGGGGGGGGGGGGGGGGGGGGGGGGGGCFFGGGDEGGGGGGGGFGFGGEGGGGGGGGGGGGGGGGGGGGGGGGGFGGGGGGDEGGGGGGGGGGGGGGGCEGCCFGGF85DGCG<>GGDDG5
@M03364:276:000000000-BLYN8:1:1101:9038:3974 1:N:0:1
ACTCCTACGGGAGGCAGCAGTGGGGAATATTGCACAATGGGCGCAAGCCTGATGCAGCCATGCCGCGTGTGTGAAGAAGGCCTTCGGGTTGTAAAGCACTTTCAGCGAGGAGGAAGGTGGTGAGCTTAATACGTTCATCAATTGACGTTACTCGCAGAAGAAGCACCGGCTAACTCCGTGCCAGCAGCCGCGGTAATACGGAGGGTGCAAGCGTTAATCGGAATTACTGGGCGTAAAGCGCACG
+
GGGGGGGGGGGGGGGGGGGGGGGGGGGGGGGGGGGGGGGGGGGGGGGGGGGGGGGGGGGGGGGGGGGGGGGGGGGGGGGGGGFGGGGGGGGGGGGGFGGGGGGGGGGCFGGGGGGGGFFGGGGGFGGGGGGGGGGFGGGGGGGGGGGGGGGGGGGEGGGGGGGGDFFGGDEFGGGGCCDFGGGGGGGGGEEEGGGGGCFFGGGGGGGGFFGGGGGGFGGGGGGGGGGFGGGGDCEGGGGGGGD5
@M03364:276:000000000-BLYN8:1:1101:8915:3981 1:N:0:1
ACTCCTACGGGAGGCAGCAGTGGGGAATATTGCACAATGGGCGCAAGCCTGATGCAGCCATGCCGCGTGTATGAAGAAGGCCTTCGGGTTGTAAAGTACTTTCAGCGAGGAGGAAGGCATCAAGGTTAATAACCTTGGTGATTGACGTTACTCGCAGAAGAAGCACCGGCTAACTCCGTGCCAGCAGCCGCGGTAATACGGAGGGTGCAAGCGTTAATCGGAATTACTGGGCGTAAAGCGCACG
+
GGGGGGGGGGGGGGGGGGGGGGGGGGGGGGGGGGGGGGGGGGGGGGGGGGGGGGGGGGGGGGGGGGGGGGGGGGGGGGGGGGGGGGGGGGGGGGGGGGGGGGGGGGGGGGGGGGGGGGGGGGGGGGGGGGGGGGGGGGFFGGGGFGGGGGGGGGGGGGGGGGGGGGGGGGGGGGGGFGGGGGGGGGGGGGGGGGGGGGGGGCGGGGGGGGGGGGGEGE9FGGDFGGGGGGGGGGGGGGGGGGG7
@M03364:276:000000000-BLYN8:1:1101:16585:3982 1:N:0:1
ACTCCTACGGGAGGCAGCAGTGGGGAATATTGCACAATGGGCGCAAGCCTGATGCAGCCATGCCGCGTGTATGAAGAAGGCCTTCGGGTTGTAAAGTACTTTCAGCGAGGAGGAAGGTGGTGAGCTTAATACGCTCATCAATTGACGTTACTCGCAGAAGAAGCACCGGCTAACTCCGTGCCAGCAGCCGCGGTAATACGGAGGGTGCAAGCGTTAATCGGAATTACTGGGCGTAAAGCGCACG
+
GGGGGGGGGGGGGGGGGGGGGGGGGGGGGGGFGGGGGGGGGGGGGGGGGGGGGGGGGGGGGGGGGGGGGGGGGGGGGGGGGGGFGGGGGGGGFGGGGGGGGGGGGGGGGGECGEGGGGGGGFFGGGGGGGFGGGGGGGGGGGGGGGGGGGGGGGGGGGGGGGGGGGGGGGGGGGGFGGGGGGGGGGFGGGGGGEDGGGGGGGGGGGGGGGD5ECGGFCGGGDDGGGFGGGGGGGE5D7:DGCC5
@M03364:276:000000000-BLYN8:1:1101:5999:4001 1:N:0:1
ACTCCTACGGGAGGCAGCAGTGGGGAATATTGCACAATGGGCGCAAGCCTGATGCAGCCATGCCGCGTGTGTGAAGAAGGCCTTCGGGTTGTAAAGCACTTTCAGCGAGGAGGAAGGTGGTGAGCTTAATACGTTCATCAATTGACGTTACTCGCAGAAGAAGCACCGGCTAACTCCGTGCCAGCAGCCGCGGTAATACGGAGGGTGCAAGCGTTAATCGGAATTACTGGGCGTAAAGCGCACG
+
GGGGGGGGGGGGGGGGGGGGEGGGGFGGGGGGGGGGGGFGGGGGGGGGGGGGGGFGGGGGGGGGGGGGGGGGGFGGGGGGGGGGGGGGGGGCGGGGGGGGGGGGGGGEFGDCGGGGGGGGGGGGGGGGGFFFGGGGGGGGGGGGGGGGGFEFGGEGGGFGGGGGGGGDGGGGFGFFGG>FGGGFFGGGGGGDEGGGGGGGE8CECBECFGGG=EGGFGGGGGEGGGGG7CGGCGGEGGGGGGG5
@M03364:276:000000000-BLYN8:1:1101:15331:4003 1:N:0:1
ACTCCTACGGGAGGCAGCAGTAGGGAATCTTCGGCAATGGGGGCAACCCTGACCGAGCAACGCCGCGTGAGTGAAGAAGGTTTTCGGATCGTAAAACTCTGTTGTTGGAGAAGAACGTATTTGATAGTAACTGATCAGGTAGTGACGGTATCCAACCAGAAAGCCACGGCTAACTACGTGCCAGCAGCCGCGGTAATACGTAGGTGGCAAGCGTTGTCCGGATTTATTGGGCGTAAAGCGAGCG
+
GGGGGGGGGGGGGGGGGGGGGGGGCGGGGGGGGGGGGGGGGGGGGGGGGGGGGGGGGGGGGGGGGGGGGEFGGGGGGGGGFGGGGGGGEEGGGGGGGGGGGGGGGGFFGGGGGGFGFF?FGGFGFFGGGGFAFFEGGGGEFGGGGGGGGGGGFGFGGGGGGGGGGGGGGGGGCCE@CGGGGGGGGGGGGGGGGGGGGGGGGGGGGGGGGGGGGGEGGGGGGG;EGGGGGGFGGGGGGGGDGGGC
@M03364:276:000000000-BLYN8:1:1101:21695:4006 1:N:0:1
ACTCCTACGGGAGGCAGCAGTGGGGAATATTGCACAATGGGCGCAAGCCTGATGCAGCCATGCCGCGTGTGTGAAGAAGGCCTTCGGGTTGTAAAGCACTTTCAGCGAGGAGGAAGGTGGTGAGCTTAATACGTTCATCAATTGACGTTACTCGCAGAAGAAGCACCGGCTAACTCCGTGCCCGCAGGCGCGGTAATACGGAGGGTGCAAGCGTTAATCGGAATTACTGGGCGTAAAGCGCACG
+
FGGGGGGGGGGGGGGGGGGGGGGGG;CFFGGGFCGGGGGGGFGDGGCFGGGGGGGGGG@GCFGGGGGGGBFGGAEFFGGG,CFGGGG7FGGGGFGGGFGF<FFFFA++8>F:FCE<FFFCBF,>E<,5,,55B<B8FFF,C<,C,,@+@<:DC+3F@GACGFCG7FFGGFC*@FCECE><*6,*11:*4CEGEE84B2?:CE>CGGG>8C+5E/8C5?C5ECCEF<EF+<CFGGD=<GFD3C37
@M03364:276:000000000-BLYN8:1:1101:18699:4027 1:N:0:1
ACTCCTACGGGAGGCAGCAGTGGGGAATATTGCACAATGGGCGCAAGCCTGATGCAGCCATGCCGCGTGTGTGAAGAAGGCCTTCGGGTTGTAAAGCACTTTCAGCGAGGAGGAAGGTGGTGAACTTAATACGTTCATCAATTGACGTTACTCGCAGAAGAAGCACCGGCTAACTCCGTGCCAGCAGCCGCGGTAATACGGAGGGTGCAAGCGTTAATCGGAATTACTGGGCGTAAAGCGCACG
+
GGGGGGGGGDGGGGGGGGGCGGGGGGGGGGGGGGGGGGGGGGGGGGBFGGGGGFGGGGGGGCFGGGGGGGDGGGGGGGGGGGFGGGGGFGGGGGGGGGGGGGGGGGGEEGEEGGGGGGGGGGGGGGGGGGGGGGGGGGGGFFGGGGGFGGGGEGGGGGGGGGGGFGGGGGDCGGGGGGGGGGGGFGGGGGGGGGGGGGGGGGGDGGGGGGGGDGECFFGGCE8EGGGF?EGG3DGGGGCDGGGC
@M03364:276:000000000-BLYN8:1:1101:21679:4049 1:N:0:1
ACTCCTACGGGAGGCAGCAGTGGGGAATATTGCACAATGGGCGCAAGCCTGATGCAGCCATGCCGCGTGTGTGAAGAAGGCCTTCGGGTTGTAAAGCACTTTCAGCGAGGAGGAAGGTGGTGAGCTTAATACGCTCATCAATTGACGTTACTCGCAGAAGAAGCACCGGCTAACTCCGTGCCAGCAGCCGCGGTAATACGGAGGGTGCAAGCGTTAATCGGAATTACTGGGCGTAAAGCGCACG
+
GGGGGGEFGGGGGGGGGGGGGGGGGGGGGGGGGGGGGGGGGGGGGGGGGGGGGGGGGGGGGGGGGGGGGGGGGGGGGGGGGGGGGGGGGGGEGGGGGFGGGGFGGGGDGGGGGGGGGGGGGGGGFGGEGFGD@EGGGGFF=FFGGGGGGFGFFFCFGGFFGGFGGFGGGGGGGGGGGGGGCBFGGGGGCGEGGGEGGGGGG8CGGGGGFG?FGGGEC7CFEGGGGGGGGGCGGGGGGCGDDGGD
@M03364:276:000000000-BLYN8:1:1101:15486:4060 1:N:0:1
ACTCCTACGGGAGGCAGCAGTGGGGAATATTGCACAATGGGCGCAAGCCTGATGCAGCCATGCCGCGTGTATGAAGAAGGCCTTCGGGTTGTAAAGTACTTTCAGCGAGGAGGAAGGTGTTGCGGTTAATAACCGCAGCAATTGACGTTACTCGCAGAAGAAGCACCGGCTAACTCCGTGCCAGCAGCCGCGGTAATACGGAGGGTGCAAGCGTTAATCGGAATTACTGGGCGTAAAGCGCACG
+
GGGGGGGGGGGGGGGGGGGGGGGGGGGGGGGGGGGGGGGGGGGGGGGGGGGGGGGGGGGGGGGGGGGGGGGGGGGGGGGGGGGGGGGGGGGGGGGGGGGGGGGGGGGGGGGGGGGFGGGGGFGGGGGGGGGGGGGGGGGGGFGGGGGGGGGGGGDGGGGGFGGGGGGGGGGGGGGGGGGGGGGGGGGGGGGGGGGGGGGGGGGGGCEGGGGGGGDGGGGGGGGGFDGGGFGCDGE*<DDDCDD5
@M03364:276:000000000-BLYN8:1:1101:24090:4061 1:N:0:1
ACTCCTACGGGAGGCAGCAGTAGGGAATCTTCGGCAATGGACGAAAGTCTGACCGAGCAACGCCGCGTGAGTGAAGAAGGTTTTCGGATCGTAAAACTCTGTTGTTAGAGAAGAACAAGGACGTAAGTAACTGTACGTCCCCTGACGGTATCTAACCAGAAAGCCACGGCTAACTACGTGCCAGCAGCCGCGGTAATACGTAGGTGGCAAGCGTTGTCCGGATTTATTGGGCGTAAAGCGAGCG
+
GGGGGGGGCEGGGCFCFGGFGFFGGGGGGGGGC@GGGGGGGGGGGGCFGGGGC8FGGGGCGGGGGGGGGFEGFGGGGGGGGGGGGGCEGGGGGGGG<EFGGGGGGGGGGGGGGF8BFFF8DFFGGGCDFGGGDGGGGG8CFFDGGCCE:<DFGACGGGG>FCFGCGGGD:FGGGGDDGG7FDFFFGFE7BEGG8EEGF?85B8CGG>CCFFFGEGGGGC75=CE9:C9FGEGDGE=7DG<DG39
@M03364:276:000000000-BLYN8:1:1101:25967:4087 1:N:0:1
ACTCCTACGGGAGGCAGCAGTGGGGAATATTGCACAATGGGCGCAAGCCTGATGCAGCCATGCCGCGTGTGTGAAGAAGGCCTTCGGGTTGTAAAGTACTTTCAGCGAGGAGGAAGGTGGTGAGCTTAATACGCTCATCAATTGACGTTACTCGCAGAAGAAGCACCGGCTAACTCCGTGCCAGCAGCCGCGGTAATACGGAGGGTGCAAGCGTTAATCGGAATTACTGGGCGTAAAGCGCACG
+
GGGGGGGGGGGGGGGGDGGGCFGGGGGGGGGGGG?FGGG?FFGGGGDGGGGGG9CFGGGGGGGGGFCFFG,EFGGGGGGGGGF@=FGDCFEGGGGG<9EEGFGGG9FGGEE@CFGGGGGFG<FGFFGGGGG9BEB+>9>=FGFBFGGGGGGGGGDFG7CCDFFFGGGG>FEFGGGGGEGGDEFFFGGGGGGGGCBEFCFG5BC*C:EEFGGGGCEEGE?FGGDGGGGGGGG5DDGEG7:9DGG5
@M03364:276:000000000-BLYN8:1:1101:13265:4099 1:N:0:1
ACTCCTACGGGAGGCAGCAGTGGGGAATATTGCACAATGGGCGCAAGCCTGATGCAGCCATGCCGCGTGTGTGAAGAAGGCCTTCGGGTTGTAAAGCACTTTCAGCGAGGAGGAAGGTGGTGAACTTAATACGTTCATCAATTGACGTTACTCGCAGAAGAAGCACCGGCTAACTCCGTGCCAGCAGCCGCGGTAATACGGAGGGTGCAAGCGTTAATCGGAATTACTGGGCGTAAAGCGCACG
+
GGGGGGGGGGGGGGGGGGFGGFGGGGGGFGGAC9FFGGGGGCGGGGCGGGGGF@@EFG8FFGGGGGGGGDGGGGGGGGGGG8FFGFGGG7FGGGGFGBGG<F??,A>+@FGGGGGGGGA@FGDG9CFFDGGFFFF<F?,,E@DF9,@==D@FCC+@7<DGGGFFC,<FGEGEG7>,>BF:>E;7DECCGGGGDEGGFGFCE5CEGGGGGG?CE:EEFFFFG5?FEC9E7EC59):=<::C1977
@M03364:276:000000000-BLYN8:1:1101:10995:4111 1:N:0:1
ACTCCTACGGGAGGCAGCAGTGGGGAATATTGCACAATGGGCGCAAGCCTGATGCAGCCATGCCGCGTGTGTGAAGAAGGCCTTCGGGTTGTAAAGTACTTTCAGCGAGGAGGAAGGCATTAAGGTTAATAACCTTAGTGATTGACGTTACTCGCAGAAGAAGCACCGGCTAACTCCGTGCCAGCAGCCGCGGTAATACGGAGGGTGCAAGCGTTAATCGGAATTACTGGGCGTAAAGCGCACG
+
GGGGGGGGGGGGGGGGGGGGGGGGGGGGGGGGGGGGGGGGGGGGGGGGGGGGGGGGGGGGGGGGGGGGGGGGGGGGGGGGGGGGGGGGGGGGGGGGGGGGGGGGGGGGGGGGGGFGGGGGGGGGGGGGGGGGGGGGGGGGGGGGGGGGGGGGGGGGGGGGGGGGGGGGGGGGGGGDFGGCGFGGGGGGFGGGGGGGGGGGGGGGGGGGGGGGGGGGGGGGGGGGGGGGGGGGGGGDFGFGD335
@M03364:276:000000000-BLYN8:1:1101:18545:4114 1:N:0:1
ACTCCTACGGGAGGCAGCAGTAGGGAATTTTCCGCAATGAGCGAAAGCTTGACGGAGCGACACAGCGTGCAGGATGAAGGTCTTCGGATTGTAAACTGCTGTTGTAAGGGAAGAAAAAATTTAATAGGAAATGATTAAATCTTGACGGTACCTTATTAGAAAGTGACGGCAAACTATGTGCCAGCAGCCGCGGTAATACATAGGTCACAAGCGTTATCCGGAATTATTGGGCGTAAAGCGTTCG
+
GGGGGGGGGGGDGGGGGGGGGGGGGGGGGGGGFGGGGGGGGGGGGGGGGGGGGGGGGGGGGGGGGGGGGGGGGGGGFEFGGFFGGGGGGGCFFGGGGGGGGGGGGCFGGGGGGGGGGFGGGGGAEGGGFGGGGGGGGDGGGGGGGGGGGGGGGGGGGGFGGGGGGGGDGGGGGGGFFGGGGCFGFGFFGGGGGDCEGGGGGGGGG<FFGGGGGGECGGGDGDEGGCF?CGGCDGGGGGGGGGGD
@M03364:276:000000000-BLYN8:1:1101:5799:4122 1:N:0:1
ACTCCTACGGGAGGCAGCAGTGGGGAATATTGCACAATGGGCGCAAGCCTGATGCAGCCATGCCGCGTGTGTGAAGAAGGCCTTCGGGTTGTAAAGCACTTTCAGCGAGGAGGAAGGTGGTGAACTTAATACGTTCATCAATTGACGTTACTCGCAGAAGAAGCACCGGCTAACTCCGTGCCAGCAGCCGCGGTAATACGGAGGGTGCAAGCGTTAATCGGAATTACTGGGCGTAAAGCGCACG
+
FGGGFGGGGGGGGGGGGGGGGGGCFEGGGGGCFDGFGGGGGGGGGGGGG8FGGGFGFGFGGGDGGGGGGGGGGGGGGGGGGGGGGGGGFFDFFGGGGGGGGGEFFGG>FDGEGGGGGGGGDFGFC,EFGFGGGGGGGGGGGGGGGCCCFGGGGGGDGGGFGGGGGCGGGGGGGGGCGGGGGGGGGGFGGGGEGGGGGGGCCCEGEGGCFGGGGGGGGGGGGGGF<CFGGGFGCDGGGGGGD:D5
@M03364:276:000000000-BLYN8:1:1101:12168:4135 1:N:0:1
ACTCCTACGGGAGGCAGCAGTAGGGAATCTTCGGCAATGGACGAAAGTCTGACCGAGCAACGCCGCGTGAGTGAAGAAGGTTTTCGGATCGTAAAACTCTGTTGTTAGAGAAGAACAAGGACGTAAGTAACTGTACGTCCCCTGACGGTATCTAACCAGAAAGCCACGGCTAACTACGTGCCAGCAGCCGCGGTAATACGTAGGTGGCAAGCGTTGTCCGGATTTATTGGGCGTAAAGCGAGCG
+
GGGGGGGGGGGGGGGGGGGGGGGGGGGGGGGFGFGGGGGGGFGGEEGGGGGGGGGGGGGGGGGGGGGFEDFFGGFFGGGGFGGGFEGGGCFEGGGGGGGFGFFGG?EFFGGGGGGFGGGGGFGGG8FFGGGFGGGGGGGGGCFGGGGGG?FFGGCCFFGGGGGGGGFEGGGDGGGGGGGGGGGGGGGGGGDGGGGGGGGG?FFGGGGGGGGGGGG*2CCEG5ECFGG?CFGGGGGGGGGGDD3/
@M03364:276:000000000-BLYN8:1:1101:8815:4140 1:N:0:1
ACTCCTACGGGAGGCAGCAGTAGGGAATCTTCGGTAATGGACGAAAGTCTGACCGAGCAACGCCGCGTGAGTGAAGAAGGTTTTCGGATCGTAAAACTCTGTTGTTAGAGAAGAACAAGGACGTTAGTAACTGAACGTCCCCTGACGGTATCTAACCAGAAAGCCACGGCTAACTACGTGCCAGCAGCCGCGGTAATACGTAGGTGGCAAGCGTTGTCCGGATTTATTGGGCGTAAAGCGAGCG
+
GGGGGGGGGGGGGGGGGGGGGFGGGGGGGGGGGGEGGGGGGGGGGGEGFGGGGGGGGGGGGGGGGGGGGGGGGGGGGGGGFGGGGGGGEFGGGGGGGGCGGGGGGGGGFGGGGGGGGGEGFGG+BFGGGGGGGGGGGGG7FGGGGGGGGFFGGGGGGGFGGGGG7FGGGGGGGGGGGGCFGGGGGGGGGG5EGGGGGFFFGGGGGGGFGGFGG>EE7CC=ECG=6CCCGGGFGGGGFCFD<C57
@M03364:276:000000000-BLYN8:1:1101:17279:4157 1:N:0:1
ACTCCTACGGGAGGCAGCAGTAGGGAATCTTCGGCAATGGACGAAAGTCTGACCGAGCAACGCCGCGTGAGTGAAGAAGGTTTTCGGATCGTAAAACTCTGTTGTTAGAGAAGAACGACGAGGAGAGTGGAAAGCTCCTCGTGTGACGGTATCTAACCAGAAAGGGACGGCTAACTACGTGCCAGCAGCCGCGGTAATACGTAGGTCCCGAGCGTTGTCCGGATTTATTGGGCGTAAAGCGAGC
+
GGGGGGGGGGGGGGGGGGGGGGGGGGGGGGGGGGGGGGGGGGGGFGGGGGGGGGGGGGGGGGGGGGGGGGGGGGGGGGGGGGGGGGGGGGG@FGGGGGGGGGGGGFGGGGGGGGG8FGGGGGGDEFGGGGGGGGGGGFFFGGGGGGGEGGGFGGGGGGGFGGGGGFGGGCEGGGGFEFEFFFFCFD?CCCEGCEECEGGGGGGGGGF+CEGGGGGGGGGGE585C+<CGCFFGDG5<FFFG3D)
@M03364:276:000000000-BLYN8:1:1101:5586:4161 1:N:0:1
ACTCCTACGGGAGGCAGCAGTAGGGAATCTTCCACAATGGACGAAAGTCTGATGGAGCAACGCCGCGTGAGTGAAGAAGGTTTTCGGATCGTAAAACTCTGTTGTTGGAGAAGAACGTATTTGATAGTAACTGATCAGGTAGTGACGGTATCCAACCAGAAAGCCACGGCTAACTACGTGCCAGCAGCCGCGGTAATACGTAGGTGGCAAGCGTTGTCCGGATTTATTGGGCGTAAAGCGAGCG
+
GGGGGGGGGGGGGGGGGGGGGGGGGGGGGGGGGGGGGGGGGGGGGGGGGFGGGGGGGGGGGGGGGGGGGGGGGGGGGGGFCFFGGGDGGGGGGGGGGGGGGGGGGGFGGGGGGGGGGFGGGGGGGGFGGGC9FGF<DFDDGGGGGGGDGGGGCFGFGGG?GEGGGGGGCDGDGGGGFEGGGGGGDGFGGGG8EECGGGG84<FECFDFGGGG53:CGGCCECDCCC?FGFGGGGGGGDFCCDDC
@M03364:276:000000000-BLYN8:1:1101:18925:4164 1:N:0:1
ACTCCTACGGGAGGCAGCAGTAGGGAATCTTCGGCAATGGACGAAAGTCTGACCGAGCAACGCCGCGTGAGTGAAGAAGGTTTTCGGATCGTAAAACTCTGTTGTTAGAGAAGAACGACGAGGAGAGTGGAAAGCTCCTCGTGTGACGGTATCTAACCAGAAAGGGACGGCTAACTACGTGCCAGCAGCCGCGGTAATACGTAGGTCCCGAGCGTTGTCCGGATTTATTGGGCGTAAAGCGAGC
+
GGGGGFGGGGGGGGGGGGGGGGGGGGGGGGGGGGGGGGGGGGGGGGEGGGGGGGGGGGGGGGGGGGGGGGGGGGDGGGGGGGGGGGGGDGGGGGGGGGGGGGGGGGGGGGFGGGGGGC@FGGGGGGGGGGGGGGGGGGGGEFGGGGGGGGGGGGGFEGGG7EFFGGFGGGGGGFGGGGGGGGGGGGGGGGGGGGGGEGGGGGGGGGFGGEGGGGGGGGGCCECEEFGGGCFEGGGGGCFDGDG7
@M03364:276:000000000-BLYN8:1:1101:16648:4173 1:N:0:1
ACTCCTACGGGAGGCAGCAGTGGGGAATATTGCATAATGGGCGCAAGCCTGATGCAGCCATGCCGCGTGTGTGAAGAAGGCCTTCGGGTTGTAAAGCACTTTCAGCGAGGAGGAAGGTGGTGAGCTTAATACGTTCATCAATTGACGTTACTCGCAGAAGAAGCACCGGCTAACTCCGTGCCAGCAGCCGCGGTAATACGGAGGGTGCAAGCGTTAATCGGAATTACTGGGCGTAAAGCGCACG
+
DFGGGGGGGGGGCFGGGGGGFFGFGGGGGGGGGGGEFGGGGGGGDDGGGGGGGGGGGGGEGFGFGDEFEGGGGGGGGGGGFGGGGGGGGGEFEGFGDGGGGGGFGGGGEF4CC@FFEFFGEGDFGGGGFGGGGGG,<CFGFFGFCFGGGGGGFGGGGEFGCCCFGFGGGEGDGGGGGEGGGGGGFFCFFGEEDGG><EFFCEGGGG*C+>F=EEE55EFDGCEFGGGGGGGG3<EDGGFD3>D)
@M03364:276:000000000-BLYN8:1:1101:13157:4189 1:N:0:1
ACTCCTACAGGAGGCAGCAGTAGGGAATCTTCGGCAATGGACGAAAGTCTGACCGAGCAACGCCGCGTGAGTGAAGAAGGTTTTCGGATCGTAAAACTCTGTTGTTAGAGAAGAACAAGGATGAGAGTAGAACGTTCATCCCTTGACGGTATCTAACCAGAAAGCCACGGCTAACTACGTGCCAGCAGCCGCGGTAATACGTAGGTGGCAAGCGTTGTCCGGATTTATTGGGCGTAAAGCGAGC
+
GGGGGGGGGGGGGGGGGGGGGGGGGGGGGGGGGGGGGGGGCGGGGEGGGGGGGGGGGGEGGGGGGGGGGEGGGGGGGGGGFGGGGGGGGGGGGGGGGGGGGGGGGGGGGGGGGGGGGGGGGGGFGGGGGGGGGGGGFFGGGGGGGGGGGGGGGGGGGGGGGGGGGGGGGGGGGGGGGGEFGGGGCFGGGGGGGGGGGGGGGGGGGGGGGGGGGGG57ECFED1C;FFGGGGGGGGGGGGGGGG7
@M03364:276:000000000-BLYN8:1:1101:17678:4198 1:N:0:1
ACTCCTACGGGAGGCAGCAGTAGGGAATCTTCGGCAATGGGGGCAACCCTGACCGAGCAACGCCGCGTGAGTGAAGAAGGTTTTCGGATCGTAAAACTCTGTTGTTAGAGAAGAACGTTAAGTAGAGTGGAAAGTTACTTAAGTGACGGTATCTAACCAGAAAGGGACGGCTAACTACGTGCCAGCAGCCGCGGTAATACGTAGGTCCCAAGCGTTGTCCGGATTTATTGGGCGTAAAGCGAGC
+
GGGGGGGGGGGGGGGGGGGGFGGGGGGGGGGGGGGGGGGGGGGDGGGGGGGGFGGGGGGGGGGGGGG=FFFFGFFGGGGFEAFGGGGGGGGGGGGGGGGGGGGGGGGGGGFFGGGFGGGGGGGFGGGGGFGFGGGGGGGAFGGCDEDFGDFFGGGGGGGFGGCF7BCGGGGGGGGGGGGGGGGGGGGGGGEDGGGDEGGGG?FGGGGGGGFGFCC=E:EC7CEG=FCGGG9FGDGED5CGG7D)
@M03364:276:000000000-BLYN8:1:1101:16680:4200 1:N:0:1
ACTCCTACGGGAGGCAGCAGTGGGGAATATTGCACAATGGGCGCAAGCCTGATGCAGCCATGCCGCGTGTGTGAAGAAGGCCTTCGGGTTGTAAAGCACTTTCAGCGAGGAGGAAGGTGGTGAGCTTAATACGCTCATCAATTGACGTTACTCGCAGAAGAAGCACCGGCTAACTCCGTGCCAGCAGCCGCGGTAATACGGAGGGTGCAAGCGTTAATCGGAATTACTGGGCGTAAAGCGCACG
+
GGGGGGGGGGGGGGGGGGGGGGGGGFGGGGGGGGGGGGGGGGGGGGGGGGGGGGGGGGGGGGGGGGGGGGGGGGGGGGGGGGGGGGGGGGGGGGGGDGGGGGGDGGGGGGGGGGGGGGGGGFGGGGGGGGGGGGGGGGFGGGGGGGGGGGGGGGGGGGGGGDGGGFGGGGGGGGGGGGGEGGGGFCFDGGGGG8EGGGGGGGGGGGEGGGGGGGGGGGGGDGGGGGGGGCFGGGCEGGGGGGD5
@M03364:276:000000000-BLYN8:1:1101:14507:4205 1:N:0:1
ACTCCTACGGGAGGCAGCAGTAGGGAATCTTCGGCAATGGGGGCAACCCTGACCGAGCAACGCCGCGTGAGTGAAGAAGGTTTTCGGATCGTAAAACTCTGTTGTTAGAGAAGAACGTTAAGTAGAGTGGAAAGTTACTTAAGTGACGGTATCTAACCAGAAAGGGACGGCTAACTACGTGCCAGCAGCCGCGGTAATACGTAGGTCCCAAGCGTTGTCCGGATTTATTGGGCGTAAAGCGAGC
+
GGGGGGGGGGGGGGGDEGGGGGGGGGGGFDFDGEGGGEDFGGGDGGCFGGFGFGGGGDEGGGGGGGGGGGEAEFGGGGGGFFGGGGGCEGGGGGGGGGGGGGGGGGFGGGFFGGFGGEFFFGGFG9FFCFDGFGGGGAFCGFFGGFFGEGGGGGGGFFCF:FCGGGGG7FDD7FFGGGCGGDFGGGGGGGGGGDEEECFGGGFCCFF+=?FFDG?8CC7CCE**;??FCFFF4<5C*/27CCD5
@M03364:276:000000000-BLYN8:1:1101:11499:4223 1:N:0:1
ACTCCTACGGGAGGCAGCAGTGGGGAATATTGCACAATGGGCGCAAGCCTGATGCAGCCATGCCGCGTGTGTGAAGAAGGCCTTCGGGTTGTAAAGCACTTTCAGCGAGGAGGAAGGTGGTGAACTTAATACGTTCATCAATTGACGTTACTCGCAGAAGAAGCACCGGCTAACTCCGTGCCAGCAGCCGCGGTAATACGGAGGGTGCAAGCGTTAATCGGAATTACTGGGCGTAAAGCGCACG
+
GCFGGGFGGGGGEGGGGDFGGGGGGGGGGGGGGGGGDGCFGGGGGGGGGGG8FFFGGGGGFFFGGGGGGGGGGGFGFGGGF<FGGGGGGGGGGGGGGGGGGGGGGFG7FGCGGCABFGG7FF<=DFFCGGFFDFGGGGGGGGGGGG:CFGGGAC>+CCEGFDGFG7BFFCCEG7?D@EGG>7;DG@BCFGDGBCECFGGGG8EGGGGGGCFGGEGECGGCEGE=F9CCFEFG37EC<**9)997
@M03364:276:000000000-BLYN8:1:1101:10994:4234 1:N:0:1
ACTCCTACGGGAGGCAGCAGTGGGGAATATTGCACAATGGGCGCAAGCCTGATGCAGCCATGCCGCGTGTGTGAAGAAGGCCTTCGGGTTGTAAAGCACTTTCAGCGAGGAGGAAGGTGGTGAACTTAATACGTTCATCAATTGACGTTACTCGCAGAAGAAGCACCGGCTAACTCCGTGCCAGCAGCCGCGGTAATACGGAGGGTGCAAGCGTTAATCGGAATTACTGGGCGTAAAGCGCACG
+
GGGGGGGGGGGGGGGGGDEFFDGGGGGGGGGGGGGGGGGGGFGGGGGGGGGGGGGGGGGGFG?FGGGGGGGGFFGGGFGGGCGGGGGGGGGGGGFFGGGGGGGGGGD:FC@EG7=FFGGDGGGGGGGGGGGGGGGGFGGGGGFGGFE:FGEGGGGGGGGCEGGGGGGGEGGEGGGGGGFGGGGGG7FG7EGGGCEEFGGGGEGGG;EGCGCGGGGGGGFGGGGGFFGGGDGGGGCGGGFGGGGC
@M03364:276:000000000-BLYN8:1:1101:11749:4250 1:N:0:1
ACTCCTACGGGAGGCAGCAGTGGGGAATATTGCACAATGGGCGCAAGCCTGATGCAGCCATGCCGCGTGTGTGAAGAAGGCCTTCGGGTTGTAAAGCACTTTCAGCGAGGAGGAAGGTGGTGAACTTAATACGTTCATCCATTGACGTTACTCGCAGAAGAAGCACCGGCTAACTCCGTGCCAGCAGCCGCGGTAATACGGAGGGTGCAAGCGTTAATCGGAATTACTGGGCGTAAAGCGCACG
+
9F<EFED<@;F@FFGGC79<FGGCCE6;6CFDCF<<<<,6@F::++@@7@@8,EDE,CE6FFFGGGC8>8<FFG9?C,,,,,5CFF7CCC@BF,B@BC@FEFCEFA@F:=C:F7,B@=,+C<A=<F95DDA?F,>,,:,,,7C9,>7=BD>,,85+5@FF,<FC,@FGGCF@F:@,>E1DB8,4*:EGGEE88**=2;+C>E*:*=88BFFGGE8E5FFGA8CE8@FGG65=7>*:9F=DDC57
@M03364:276:000000000-BLYN8:1:1101:21979:4268 1:N:0:1
ACTCCTACGGGAGGCAGCAGTGGGGAATATTGCACAATGGGCGCAAGCCTGATGCAGCCATGCCGCGTGTGTGAAGAAGGCCTTCGGGTTGTAAAGCACTTTCAGCGAGGAGGAAGGTGGTGAACTTAATACGTTCATCAATTGACGTTACTCGCAGAAGAAGCACCGGCTAACTCCGTGCCAGCAGCCGCGGTAATACGGAGGGTGCAAGCGTTAATCGGAATTACTGGGCGTAAAGCGCACG
+
GGGGGGGGGGGGGGGGGGGGGGGGGGGGGGGGGGGGGGGGGGGGGGGGGGGGGGGGGGGGGGGGGGGGGGGGGGGGGGGGGGGGGGGCCFGGGGGFFGGGGGGGGGG7FGFFGGGGGGGGGGFGGGGGGGGGGGGGGGGGGGGFFFGFFGGGGGGGGGFGGGGGGGGGGGGGGFGGGGGGGGGG7EGGGGGGGGGEGGGGGCEGGGGGGGGGGGGDGFGGDGCFGGGGGGGGGGGGGFGDGDD5
@M03364:276:000000000-BLYN8:1:1101:19827:4278 1:N:0:1
ACTCCTACGGGAGGCAGCAGTGGGGAATATTGCACAATGGGCGCAAGCCTGATGCAGCCATGCCGCGTGTGTGAAGAAGGCCTTCGGGTTGTAAAGCACTTTCAGCGAGGAGGAAGGTGGTGAGCTTAATACGTTCATCAATTGACGTTACTCGCAGAAGAAGCACCGGCTAACTCCGTGCCAGCAGCCGCGGTAATACGGAGGGTGCAAGCGTTAATCGGAATTACTGGGCGTAAAGCGCACG
+
GGGGGGGGGGGGGGGGGGGGGGGGGGGGGGGGGGGFGGGGGGGGGGGGGGGGGGGGGGGGGGGGGGGGGGGGGGGGGGGGGGGGGGGGGGGGGGGGGGGGGGGGGGGEGGGGGGGGGGGGGGGGGFDGGGGGGFGGGGGFFGGGGGGGGGGGGGGGD@FFGGGGGGGGGGGGGGGGGGGGGGGGGGGGGGGGGGEGGFGGGGGGGGGGGGGFEGGGG7EFG=EGGFFGFFGFGGEGGGGDGGG5
@M03364:276:000000000-BLYN8:1:1101:19505:4280 1:N:0:1
ACTCCTACGGGAGGCAGCAGTAGGGAATCTTCGGCAATGGGGGCAACCCTGACCGAGCAACGCCGCGTGAGTGAAGAAGGTTTTCGGATCGTAAAACTCTGTTGTTAGAGAAGAACGTTAAGTAGAGTGGAAAATTACTTAAGTGACGGTATCTAACCAGAAAGGGACGGCTAACTACGTGCCAGCAGCCGCGGTAATACGTAGGTCCCAAGCGTTGTCCGGATTTATTGGGCGTAAAGCGAGC
+
FGGGGGGGGGGGGGGGGGGGGGGCGGGGGGGGGGGGGGGEGGGGGGFGGGGGGGGGGGGGGGGGGGGFGGGFFFGGGGGGGGGGGGGGGGGGGGGGGGFGGGGGGGGGGGGGGGGGGGGCDFGGGDGGGGGGGGGGGGGGFFFG9FGGGGGGGGGGGFFGGGFFGGGGGGGGGGGGGFGGCGGGGGGGGGGCGCEEGEFFGGGGDGGFGGGGDCEGGGGFEG5*;<EFFFFG4CECDFGGGGG3
@M03364:276:000000000-BLYN8:1:1101:19027:4287 1:N:0:1
ACTCCTACGGGAGGCAGCAGTAGGGAATCTTCCACAATGGACGAAAGTCTGATGGAGCAACGCCGCGTGAGTGAAGAAGGTTTTCGGATCGTAAAACTCTGTTGTTGGAGAAGAACGTATTTGATAGTAACTGATCAGGTAGTGACGGTATCCAACCAGAAAGCCACGGCTAACTACGTGCCAGCAGCCGCGGTAATACGTAGGTGGCAAGCGTTGTCCGGATTTATTGGGCGTAAAGCGAGCG
+
GGGGGGGGGGGGGGGGGGCFGGGGGGGGGGGGGGGGGGGFGGGGGGFGGGGGGGGGGGGGGGGGGGGGGGGGGGGGGFGGGGGGGGGGGGGGFGGGGGGGGGGGGGGGGGGGGGGGGFGGGGFFGFGGGGGGGFGGGGGGGFGGGGGGGGGGGGGGGGGGGGFGGGGGGGGGGGGGGGFGGGGGGGGGGGGGGGGCFGDGGGGGGGGGGGGEEEE5EGECGGGCFGGGFCFFG7EGFFFGCDG)
@M03364:276:000000000-BLYN8:1:1101:7650:4299 1:N:0:1
ACTCCTACGGGAGGCAGCAGTGGGGAATATTGCACAATGGGCGCAAGCCTGATGCAGCCATGCCGCGTGTGTGAAGAAGGCCTTCGGGTTGTAAAGCACTTTCAGCGAGGAGGAAGGTGGTGAACTTAATACGTTCATCAATTGACGTTACTCGCAGAAGAAGCACCGGCTAACTCCGTGCCAGCAGCCGCGGTAATACGGAGGGTGCAAGCGTTAATCGGAATTACTGGGCGTAAAGCGCACG
+
GGGGGGGGGGGGGGGGGGGGGGGGGEGG@FGG<GGGGGGGGGGGGGGGGGGGGCFGGGGGGGGGGGGGGGGGGGGGGGGGGFGGGGGGGGGEGGGFG@FGGGGGFGGGFGGGGGGEC,BFG7C,,5EGFFGGGGGGCDFGGGEGFGGGGGGGGGEDFFG?FCFGGGGGGGGGGGGGGGGGGFGGGGGG8EGGDEGGGFGG5CEGDCGGGFGGGGGEFFGGGCEFGCGGGGGGGGGECFFGD7CC
@M03364:276:000000000-BLYN8:1:1101:20973:4305 1:N:0:1
ACTCCTACGGGAGGCAGCAGTGGGGAATATTGCACAATGGGCGCAAGCCTGATGCAGCCATGCCGCGTGTGTGAAGAAGGCCTTCGGGTTGTAAAGCACTTTCAGCGAGGAGGAAGGCATTAAGGTTAATAACCTTAGTGATTGACGTTACTCGCAGAAGAAGCACCGGCTAACTCCGTGCCAGCAGCCGCGGTAATACGGAGTGTGCAAGCGTTAATCGGAATTACTGGGCGTAAAGCGCACG
+
FGGFGGGGGECC@CFFGGGGGFGGGFGGFGGGGEFFFGEFGGGEGEGGFGGGGE9FCGDGGGGGGEGGG?FFF9,EFEFFGGGGGGGGGGGEGGGGC@DGGG9F,CCF+CGFFC@B@FGFGC9<=FEDEFDAF8?5CF<F?CFF?>FGFGFGGGEE7:<>DD<FEGGCGGGGGG9CGEC:CGFGGG,DCGB:ECEGC?+=E;:*4>BF9+08?B*;7C<*A88*<<<ACC5F)/>E*:D75)C)
@M03364:276:000000000-BLYN8:1:1101:11343:4309 1:N:0:1
ACTCCTACGGGAGGCAGCAGTGGGGAATATTGCACAATGGGCGCAAGCCTGATGCAGCCATGCCGCGTGTGTGAAGAAGGCCTTCGGGTTGTAAAGCACTTTCAGCGAGGAGGAAGGTGGTGAACTTAATACGTTCATCAATTGACGTTACTCGCAGCAGAAGCACCGGCTAACTCTGTGCCAGCAGCCGCGGTAATACGGAGGGTGCAAGCGTTAATCGGAATTACTGGGCGTAAAGCGCACG
+
GGGGGGGGGGGGGGGGGGGGFGGGGCDGGGGGGGGGGGGGGDGCEGEGGGGGGGGGGG8EGGGGGGGGG?F6EGGGGCGGGGGGGGGGGGGGGGGAEFGGGGGFFEC@CGGEGGDD@A<F?F9DFF?<?FFFGF8<FC9FFC9@@FGECDGFCCF+C+@CC,D<<FFEEDECF:,?9D@@,6,DF@CCFG*B583:+;+:888888B1++>CE8?8C+<CE5C5E:CEG?C:>DEG5:*1/5)9
@M03364:276:000000000-BLYN8:1:1101:10629:4327 1:N:0:1
ACTCCTACGGGAGGCAGCAGTAGGGAATCTTCGGCAATGGGGGCAACCCTGACCGAGCAACGCCGCGTGAGTGAAGAAGGTTTTCGGATCGTAAAACTCTGTTGTTAGAGAAGAACGTTAAGTAGAGTGGAAAGTTACTTAAGTGACGGTATCTAACCAGAAAGGGACGGCTAACTACGTGCCAGCAGCCGCGGTAATACGGAGGGTGCAAGCGTTAATCGGAATTACTGGGCGTAAAGCGCAC
+
GGGGGGGGDGGGGGC@FGG@FAFGGGGGGGGGGGGGGGGGGGGGGGGFGGGGGGDGGGGGGGGGGGGGEEGGGGGGGGGGGGGGCCFFGGGGGGGGGGGGFGGGGGGGGGGGGGGGGGGGFGCDFGGGGGGGGGFGFGGFGGFFDGGGEGD@BFFGGGGGC@FGGGCFCFGGGGGDGGEGD>CCFGGGGGGGGGGDECFGGGCEEEGE>F7?FGGGGFF7C=EEGC79CCE5CDGCD3CFDGGC
@M03364:276:000000000-BLYN8:1:1101:12683:4328 1:N:0:1
ACTCCTACGGGAGGCAGCAGTGGGGAATATTGCACAATGGGCGCAAGCCTGATGCAGCCATGCCGCGTGTGTGAAGAAGGCCTTCGGGTTGTAAAGCATTTTCAGCGAGGAGGAAGGTGGTGAACTTAATACGTTCATCAATTGACGTTACTCGCAGAAGAAGCACCGGCTAACTCCGTGCCAGCAGCCGCGGTAATACGGAGGGTGCAAGCGTTAATCGGAATTACTGGGCGTAAAGCGCACG
+
GGGGGGGGGGGGGGGGGGGGGGGGGGGGGGGGGGGGGGGGGGGGGGGGGGGGGGGGGGGGGGGGGGGGGGGGGGGGGGGGFGGGGGGGGGGGGGGGFGGGFGGGGGGGGGGGGGFGGGGGGG9@FGGGGGG9@FGGGGGGGDFGGGGGGGGG>FGGGEGGGGGGGGGGGGGGGGGGGGGGDCCECFFFFGEGGEE>9EGFD;EGGGGDGFGGGGGGFGF558CFGEGGGFGFGGG5FGGGGGDC
@M03364:276:000000000-BLYN8:1:1101:19195:4336 1:N:0:1
ACTCCTACGGGAGGCAGCAGTGGGGAATATTGCACAATGGGCGCAAGCCTGATGCAGCCATGCCGCGTGTATGAAGAAGGCCTTCGGGTTGTAAAGTACTTTCAGCGAGGAGGAAGGCATCAAGGTTAATAACCTTGGTGATTGACGTTACTCGCAGAAGAAGCACCGGCTAACTCCGTGCCAGCAGCCGCGGTAATACGGAGGGTGCAAGCGTTAATCGGAATTACTGGGCGTAAAGCGCACG
+
GGGGGGGGGGGGGGGGGGGGGGGGGGGGGGGGGGGGGGGGGFGGGGGGGGGGGGGFGGGGGGGGGGGFGGGGFFGGGGFGGGGGGGGGGGGGEGGGGGGGGGGGGGGEFGGGGEFGGGGGGGGGGGFEFFGGGGGGGGGGFGGGGGGGGGGGGGGGGGGGGGFGGGGGGGGGGGGGFCFEGGGGGGGGGGGGGGGGG9CGG5CEGBBGFG7*AEGGFGGGGGGGGGGGGGGGGD=CFCDGGGG<
@M03364:276:000000000-BLYN8:1:1101:14437:4339 1:N:0:1
ACTCCTACGGGAGGCAGCAGTAGGGAATCTTCCACAATGGACGAAAGTCTGATGGAGCAACGCCGCGTGAGTGAAGAAGGTTTTCGGATCGTAAAACTCTGTTGTTGGAGAAGAATGTATCTGATAGTAACTGATCAGGTAGTGACGGTATCCAACCAGAAAGCCACGGCTAACTACGTGCCAGCAGCCGCGGTAATACGTAGGTGGCAAGCGTTGTCCGGATTTATTGGGCGTAAAGCGAGCG
+
GGGGGGGGDEGGGGGGGGGGGGGGGGGGGGGGGGGGGGGGCGGGGGGGGGGGGGGGGGGGGGGGGGGGGGGGGGGGGGGGGGGGGGGGGGGGGGGGGGGGGGGGGGGGCGFGGGGGGGGGGGGGGGGGGGGGGGGGGGGGFGGGGGGGGGGGGGGFGGGGGGGGGGGGGGGGGGGGGGGCFGGGGGGCGGGGGGGGGGGGGGGGFFDFGGGGGGGGGFGGEGGEFFCEGGGGGDGGGGGGGGGC
@M03364:276:000000000-BLYN8:1:1101:13112:4342 1:N:0:1
ACTCCTACGGGAGGCAGCAGTGGGGAATATTGCACAATGGGCGCAAGCCTGATGCAGCCATGCCGCGTGTGTGAAGAAGGCCTTCGGGTTGTAAAGCACTTTCAGCGAGGAGGAAGGTGGTGAACTTAATACGTTCATCAATTGACGTTACTCGCAGAAGAAGCACCGGCTAACTCCGTGCCAGCAGCCGCGGTAATACGGAGGGTGCAAGCGTTAATCGGAATTACTGGGCGTAAAGCGCACG
+
GGGGGGGFGGGGGGGGGGGGGGGGGGGGGGGGGGGGGGGGGGGGGGGGGGGGGGGGGGGGGGGGGGGGGGGGGGGGDGGGGGGGGGGGGGGGGGGGGFGGGGGGGGGGGGGGGGGGGGGGGGGGGGGGGGGGGGGGGGGGFFGGGGGGGGGGGGGGGGGGGGGGGGGGGGGGGGGGGGGGGGGGGGGGGGGGGGDGGFGGG>GGGGGGFGGGGGGGGGGGGGGGGGFGGGGGGGGGGGFDGGG5
@M03364:276:000000000-BLYN8:1:1101:25659:4358 1:N:0:1
ACTCCTACGGGAGGCAGCAGTGGGGAATATTGAACAATGGGCGCAAGCCTGATGCAGCCATGCCGCGTGTGTGAAGAAGGCCTTCGGGTTGTAAAGCACTTTTAGCGAGGCGGAAGGTGGTGAGCTTAATACGCTCATCAATTGACGTTACTCGCAGAAGAAGCACCGGCTAACTCCGTGCCAGCAGCCGCGGTAATACGGAGGGTGCAAGCGTTAATCGGAATTACTGGGCGTAAAGCGCACG
+
?<FGFFFGG7CFGEEG7F9@6CF8FEGFFFFG,,CCDFFGGFGCEGGGGGGFGFGGGGGGFGFEGDFFGFFG,EFGGGGDFGFFGGGGG:CGC@EGGCFGFF,@,,@+>F+@CE:FEGE7BB,B<FGGGED<D7CFGGGDBFGCEFGGGG7B>FDGG7FFCFFGD7A:EEGGGFGGFGFGGGGCFFFFCE8EEGGGG?9C8CEEGGEEFCDGDGGG*:CCEEGGD97EEF**9DC*5::C<)>3
@M03364:276:000000000-BLYN8:1:1101:24753:4359 1:N:0:1
ACTCCTACGGGAGGCAGCAGTAGGGAATCTTCGGCAATGGGGGCAACCCTGACCGAGCAACGCCGCGTGAGTGAAGAAGGTTTTCGGATCGTAAAACTCTGTTGTTAGAGAAGAACGTTAAGTAGAGTGGAAAATTACTTAAGTGACGGTATCTAACCAGAAAGGGACGGCTAACTACGTGCCAGCAGCCGCGGTAATACGTAGGTCCCAAGCGTTGTCCGGATTTATTGGGCGTAAAGCGAGC
+
GGGGFGGGGGGGGGGGGGDGGGGGGFFGGGGGGE@FG?FGGGGGGGGGGGFFAFGGGGCFGGGDFGGEGDGGGGGCGGGFFFFFGEEF8FFFCFFGGGG<FGFFBEGGFGFGFGGECFFGFF?FFEGFFECDDDGFGGFGF9F<EFGGGGCFGGG9FF<<FGFFFDGG:CFE:DFEEGF<FFG@CDFG7EE>:E:*=ECFFFFF@FGCCFGGGG:8::?FGGD5C6FF<EGGGGGGCFG:C<55
@M03364:276:000000000-BLYN8:1:1101:14440:4437 1:N:0:1
ACTCCTACGGGAGGCAGCAGTAGGGAATCTTCGGCAATGGGGGCAACCCTGACCGAGCAACGCCGCGTGAGTGAAGAAGGTTTTCGGATCGTAAAACTCTGTTGTTAGAGAAGAACGTTAAGTAGAGTGGAAAATTACTTAAGTGACGGTATCTAACCAGAAAGGGACGGCTAACTACGTGCCAGCAGCCGCGGTAATACGTAGGTCCCAAGCGTTGTCCGGATTTATTGGGCGTAAAGCGAGG
+
GGGGGGGGGCGGGGGGGGFGGGGGGGGGFGGGGGGGGGGGGGGGGGFGGGGGGGGGGGGDGGGGGGGGGFFGGGGGGGEFGFGGGGGGGGGGFGGGGGGGGGGGGGGGGGGFGGGGGGGGFDGGGCGGDGG<DFGGFGGEGAFDCFGGGGGGGGFGFD:CDCFGGGGCFGGGEGGGGGGGGF8CECFGFC>EEGEGD9+BEFGGGGFCFFFEFECEGGGFEGEG=F7CCFCFG3:ED3C:)*))
@M03364:276:000000000-BLYN8:1:1101:21880:4442 1:N:0:1
ACTCCTACGGGAGGCAGCAGTGGGGAATATTGCACAATGGGCGCAAGCCTGATGCAGCCATGCCGCGTGTGTGAAGAAGGCCTTCGGGTTGTAAAGCACTTTCAGCGAGGAGGAAGGTGGTGAGCTTAATACGTTCATCAATTGACGTTACTCGCAGAAGAAGCACCGGCTAACTCCGTGCCAGCAGCCGCGGTAATACGGAGGGTGCAAGCGTTAATCGGAATTACTGGGCGTGAAGCGCACC
+
DGGGGGGGGGGEGGGGGGGGGGGGGGGGGGGGCFFFGGGGGGGFGGGFGGGGGGGCFGGGGGGGGGGGCFGGGGGGCFGGCFGGFGCGFGDGFFFGG8FGFG9FFFG@FFGGGGGGDGFGGGCF,B<BFFGFFFGAFFGFFGGGC9FFGGGG9B+3+@C,5@DGF,@<FGG>F,,2,*6>*>?;BFECGGGCEEEEGGGGG5EGG88CBFFDC>E5:+<CECCGF7+79CGC7>**9:FDDD))
@M03364:276:000000000-BLYN8:1:1101:14854:4447 1:N:0:1
ACTCCTACGGGAGGCAGCAGTGGGGAATATTGCACAATGGGCGCAAGCCTGATGCAGCCATGCCGCGTGTGTGAAGAAGGCCTTCGGGTTGTAAAGCACTTTCAGCGAGGAGGAAGGTGGTGAACTTAATACGTTCATCAATTGACGTTACTCGCAGAAGAAGCACCGGCTAACTCCGTGCCAGCAGCCGCGGTAATACGGAGGGTGCAAGCGTTAATCGGAATTACTGGGCGTAAAGCGCACG
+
GGGGGGGGGGGGGGGGGGGGGGGGGGGGGGGGGGGGGGGGGGGGGGGGGGGGGGGGGGGGGGGGGGGGGGGGGGGGGGGGGCGGGGGGGGGGGGGGGGGGGGGGGGGGGGFGGGGGGGGGGGGEGGGGGGGGGGGGGGGGGGGGGGGGGGGGDGGGGGGGGGGGGGGGGGGGGGGGGGGGGGGGGGGGGGGGGGGGGFFGGGGGEGGGGGGGGGGEDCGFGGGGGGGGGFGGGGGGGGGGGGG5
@M03364:276:000000000-BLYN8:1:1101:17004:4457 1:N:0:1
ACTCCTACGGGAGGCAGCAGTGGGGAATATTGCACAATGGGCGCAAGCCTGATGCAGCCATGCCGCGTGTGTGAAGAAGGCCTTCGGGTTGTAAAGCACTTTCAGCGAGGAGGAAGGTGGTGAGCTTAATACGTTCATCAATTGACGTTACTCGCAGAAGAAGCACCGGCTAACTCCGTGCCAGCAGCCGCGGTAATACGGAGGGTGCAAGCGTTAATCGGAATTACTGGGCGTAAAGCGCACG
+
GGGGGGGGGGGGGGGGGGGGGGGGGGEGGGGCGGGGGGGGGGGGGGGGGGGGGGGGGGGGGGGFGGGGGGGGGGFGGGGGGGGGGGGGGGGGGGGGGGFGGGGGGGGGGG+?CFGFGEFGEDCGGFFGGGGA@GGGGGGGGF@FFFGGGG7FFGFE7+@FGDECFFFGG7FGG@FGFGGGGFFGGGGGGGGEE:EGGGGCDE>E*388?<CCEC=CFGGGGEGGGGGGGGGGGGG=DF:CC5C<
@M03364:276:000000000-BLYN8:1:1101:9398:4488 1:N:0:1
ACTCCTACGGGAGGCAGCAGTGGGGAATATTGCACAATGGGCGCAAGCCTGATGCAGCCATGCCGCGTGTGTGAAGAAGGCCTTCGGGTTGTAAAGCACTTTCAGCGAGGAGGAAGGTGGTGAACTTAATACGTTCATCAATTGACGTTACTCGCAGAAGAAGCACCGGCTAACTCCGTGCCAGCAGCCGCGGTAATACGGAGGGTGCAAGCGTTAATCGGAATTACTGGGCGTAAAGCGCACG
+
GGGGGGGGGGGGGGGGGGGGGGGGGGGGGGGGGGGGGGGGGGGGGGGGFGGGGGGGGGGFGGGGGGGGGGGGGGGGGFGGGFGGGGGGGGGGGGGGGGGGGGGGGGGFFGECFEEFGFGGGGFFGGGGGGGGGGGGGGGGGGGGGGGGGGGGFGGDEGGGGGG<FFGGGGGGGGGGGGGGGGGGGGGGGGGGDEGGGGGGGGGGGGGGGGGGGGGGE9FGCEGGGGFGGGGGGGEEFFFGCDGC
@M03364:276:000000000-BLYN8:1:1101:20187:4496 1:N:0:1
ACTCCTACGGGAGGCAGCAGTGGGGAATCTTCGGCAATGGGGGCAACCCTGATCGAGCAACGCCGCGTGAGTGAAGAAGGTTTTCGGATGGTAAACCTCTGTTGTTAGAGAAGATCGTTAAGTAGGGTGGTAAATTACTCAAGTTACGGTATCTAGCAAGAAAGGGTGTGATAATTACGTGCCAGCAGGCGCTGGGATTCGTAGGTCCCAAGCGTTGTCTGGATTTATTGGGAGTAAAGGTGTG
+
CFG@EGGGGGGGEEGE@CGGG,CFE,BE9CF,6,6@FDDFGGGBFD@FGGGF,,,8DE7@FEEGGGFCGF,CA<AEFGGF<FFGAFF7B+?EEGA,,9,E,B<E=?EF9,<4=<,::B8>B,5,,,+,+++:CFF@=<933>,:,3@>FDC+,<,,3,,@D,3,@:,65*,2@,2@B;CC7*15,4,4**4*****,322;+*:C<B92>FC5B=?E*222:F++++0+++1/>/CGGC*9**/
@M03364:276:000000000-BLYN8:1:1101:8238:4496 1:N:0:1
ACTCCTACGGGAGGCAGCAGTAGGGAATCTTCGGCAATGGACGAAAGTCTGACCGAGCAACGCCGCGTGAGTGAAGAAGGTTTTCGGATCGTAAAACTCTGTTGTTAGAGAAGAACAAGGACGTAAGTAACTGTACGTCCCCTGACGGTATCTAACCAGAAAGCCACGGCTAACTACGTGCCAGCAGCCGCGGTAATACGTAGGTGGCAAGCGTTGTCCGGATTTATTGGGCGTAAAGCGAGCG
+
GGGGGGGGGGGGGGGGGGGGGGGGGGGGGGGGGGGGGGGGGGGGGGGGGGGGGGGGGGGGGGGGGGGGGEEFGGGGGFGFFGGGGGGGGGGGGGGGGGGGGGGGGGGGCFGGGGGGGGGFGGGGGGGFGGGGGGGGGGGGGGGGCFGGGGGGGGGGGGGGGGGGGGGGGDFDGGC;CEFFGGFC;<CFGE>EECEGEGG>B:EEGFGGFGGGEEEE=FGG5C;5<@FGGFCFDGCEGFFDGGG:
@M03364:276:000000000-BLYN8:1:1101:7135:4507 1:N:0:1
ACTCCTACGGGAGGCAGCAGTGGGGAATATTGCACAATGGGCGCAAGCCTGATGCAGCCATGCCGCGTGTATGAAGAAGGCCTTCGGGTTGTAAAGTACTTTCAGCGAGGAGGAAGGCATTAAGGTTAATAACCTTAGTGATTGACGTTACTCGCAGAAGAAGCACCGGCTAACTCCGTGCCAGCAGCCGCGGTAATACGGAGGGTGCAAGCGTTAATCGGAATTACTGGGCGTAAAGCGCACG
+
GGGGGGGGGGGGGGGGGGGGGGGGGGGGGGGGGGGGGGGGGGGGGGGGGGGGGGGGGGGGGGGGGGGGGGFGGGGGGGGGGGGGGGGGGGGGGGGGGGGGGGGGGGGGGGGGGGGGGGGGGGGGGGGGGGGGFGGGGGGGGGGGGGGGGGGGGGGGGCFFGGGGGGGGGGGGGGGFEGGGGGGGGGGGGGCGDGGGGGGGGGGGGGGGGGGGGGG=FGGGGGGGGG7FGGGGGDEE3>7DCCG7
@M03364:276:000000000-BLYN8:1:1101:8199:4532 1:N:0:1
ACTCCTACGGGAGGCAGCAGTGGGGAATATTGCACAATGGGCGCAAGCCTGATGCAGCCATGCCGCGTGTGTGAAGAAGGCCTTCGGGTTGTAAAGCACTTTCAGCGAGGAGGAAGGTGGTGAACTTAATACGTTCATCAATGGACGTTACTCGCAGAAGAAGCACCGGCTAACCCCGTGCCAGCAGCCGCGGTAATACGGAGGGTGCCAGCGTTAATCGGAATTACTGGGCGTAAAGCGCACC
+
GGGGGGGGGGGGGGGGGGGGGFGGGGGGGGG,6<EGGGGGG@FGGGEGGGGGFDCFGGGG,EGGGGGGGFGGGGGGGGGGF==FFGGEGCGGGGG9F,FFFGFFD?4+=FFCGGDFFGGG:@<D9?9FADGE3FF<FDC5EE=8=<+3@C=FFE+C>+@FFF3,6>,*>5::F,,61><>FF;7*,42=::8CBCC9+98E*=CEG5E8<6/8?E85AFEG5CFG<?FFGF*)1*>C7*7<DD)
@M03364:276:000000000-BLYN8:1:1101:20265:4545 1:N:0:1
ACTCCTACGGGAGGCAGCAGTGGGGAATATTGCACAATGGGCGCAAGCCTGATGCAGCCATGCCGCGTGTGTGAAGAAGGCCTTCGGGTTGTAAAGCACTTTCAGCGAGGAGGAAGGTGGTGAACTTAATACGTTCATCAATTGACGTTACTCGCAGAAGAAGCACCGGCTAACTCCGTGCCAGCAGCCGCGGTAATACGGAGGGTGCAAGCGTTAATCGGAATTACTGGGCGTAAAGCGCACG
+
FGGGGGGGGGGGGGGGGGGGGGGGGEGGFGGFGGGGEGCGG<@FCGCFGGGF<,CEGGGFFGGGGGGGGF@F@FEDF<FGGGGGGGGE:=CGGFGGAFFFGGEDFBC7:CGGGGGFGGGGGGDFGGGGFGGGFEGGDGGGFFFFG<FGDGCFCFCEEG7C<FEG?7FGGGD@FDFGGGGFEB;EC@EFE:EGEG>GD++8B5:EEGEGC<FF5EEEFGGFGGGFGCGG++:>3C=EF*>CDGG9
@M03364:276:000000000-BLYN8:1:1101:17555:4551 1:N:0:1
ACTCCTACGGGAGGCAGCAGTGGGGAATATTGCACAATGGGCGCAAGCCTGATGCAGCCATGCCGCGTGTATGAAGAAGGCCTTCGGGTTGTAAAGTACTTTCAGCGGGGAGGAAGGTGAGTGGTTTAATACGCCATTCAATTGACGTTACCCGCAGAAGAAGCACCGGCTAACTCCGTGCCAGCAGCCGCGGTAATACGGAGGGTGCAAGCGTTAATCGGAATTACTGGGCGTAAAGCGCACG
+
GGGGGGGGGGGGGGGGGGGGGGGGGGGGGGGGGGGGGGGGGGGGGGGGGGGGGGGGGGGGGGGGGGGGGGGGGGGGGGGF@FFGGGGGGGGGFGGGGGGGGGGGGGGGGGGGGGGGGGGGGGGDFEGFGGGGGGGEFAFCCFGGGGGGGGGGGGGGGGGGGGGGGGGG*=FGGGGCGDFGGG9@CCGGFGGGGEEGGGGGE?EGGGGGGGGCEEGGGGGGGGGGGGGGGGGGDDG53:C<<CCC
@M03364:276:000000000-BLYN8:1:1101:5329:4559 1:N:0:1
ACTCCTACGGGAGGCAGCAGTGGGGAATATTGCACAATGGGCGCAAGCCTGATGCAGCCATGCCGCGTGTGTGAAGAAGGCCTTCGGGTTGTAAAGCACTTTCAGCGAGGAGGAAGGTGGTGAGCTTAATACGCTCATCAATTGACGTTACTCGCAGAAGAAGCACCGGCTAACTCCGTGCCAGCAGCCGCGGTAATACGGAGGGTGCAAGCGTTAATCGGAATTACTGGGCGTAAAGCGCACG
+
GGGGGGGGGGGGGGGGGGGGGGGGGGGGGGGGGGGGGGGGGGGGGGGGGGGGGGGGGGGGGGGGGGGGGGGGGGGGGGGGGGGGGGGGFGGGGGGGGGGGGGGGGGGGGGGGGDGGGGGGGGGGGGGGGGGGGGGGGGGGGGGGGGGGGGGGGGGGGGGGGFGGGGGGGGGGGGGGGGGGGGGGGGGGGGGGGGGGGGGGEEGGGGGGGGGGGGGGGGGGGGGGGGGGGGGGGGGGGG7DGD3/
@M03364:276:000000000-BLYN8:1:1101:12205:4583 1:N:0:1
ACTCCTACGGGAGGCAGCAGTAGGGAATCTTCGGCAATGGACGAAAGTCTGACCGAGCAACGCCGCGTGAGTGAAGAAGGTTTTCGGATCGTAAAACTCTGTTGGTAGAGAAGAACGTTGGTGAGAGTGGAAAGCTCATCAAGTGACGGTAACTACCCAGAAAGGGACGGCTAACTACGTGCCAGCAGCCGCGGTAATACGTAGGTCCCGAGCGTTGTCCGGATTTATTGGGCGTAAAGCGAGC
+
GGGGGGGGGGGGGGGGGGGGGGGGGGGGGGGGGGGGGGGGGGGGGGFFGGGGGGGGGGGGGGEGGGG=FFGGGGGGGGGGGGGGGGGGGGGGGGGGGGGGGGGGGGGGGGGGGGGGGGGGGGGEGCFAFGGGGGGGFCGGGGGGGGGGGFGGGGGGGGGGGGGGGGGGGGGGGGGGGGGGGGGGGGGGGGEEGGCGEG?CFGGGGGFFGGGGGGGDGGGGGGCEEEGGGGCFGG5EDCGGGGD5
@M03364:276:000000000-BLYN8:1:1101:7436:4600 1:N:0:1
ACTCCTACGGGAGGCAGCAGTAGGGAATCTTCGGCAATGGGGGCAACCCTGACCGAGCAACGCCGCGTGAGTGAAGAAGGTTTTCGGATCGTAAAACTCTGTTGTTAGAGAAGAACGTTAAGTAGAGTGGAAAATTACTTAAGTGACGGTATCTAACCAGAAAGGGACGGCTAACTACGTGCCAGCAGCCGCGGTAATACGTAGGTCCCAAGCGTTGTCCGGATTTATTGGGCGTAAAGCGAGC
+
GGGGGGGGGGGGGGGGGGGGGGGGGGGGGGGGGGGGGGGGGGGGGGGGGGGGGGGGGGGGGGGGGGGGGGGGGGGFGGFGFFGGGGGGGGGGGGGGGGGGGGGGGGGGGGGGGGGGGGGGGG@EDDGFGGFGGGGGGGGGGGGGGFGGGGGGGGGGGFGGGGGGGGFGGDGDGGGGFFEGGGGGGGGGGGGGGGEGGGGG5?B@ECGGGGGGGDEC5=FFEGDEDE7C9?FCCGEGGGGGGCC)
@M03364:276:000000000-BLYN8:1:1101:21583:4604 1:N:0:1
ACTCCTACGGGAGGCAGCAGTAGGGAATCTTCGGCAATGGACGAAAGTCTGACCGAGCAACGCCGCGTGAGTGAAGAAGGTTTTCGGATCGTAAAACTCTGTTGGTAGAGAAGAACGTTGGTGAGAGTGGAAAGCTCATCAAGTGACGGTAACTACCCAGAAAGGGACGGCTAACTACGTGCCAGCAGCCGCGGTAATACGTAGGTCCCGAGCGTTGTCCGGATTTATTGGGCGTAAAGCGAGC
+
GGGGGFGGGGGGGGGCGGEFGCFGGFGGFGGGFEG>+CF8CFEGGECFFGGFGGGGGGGGFGCFGG:FF7@FFGGFFGGFFGGGGCEEGGEFGGGGGGGGFGFGFGGFFGFFGGGGGGGFCCDAEFAGGB=DFD8EG@DDEF9FGCGGGGFGAFC<FGFGDCGGCEGG@FGG7BFG9CEG7FG;<EFGGGGG>*C8BF++BF9FGGGGGCGGGGGD*:CGG*/78<:FD9<CFDE5D<*:C<)1
@M03364:276:000000000-BLYN8:1:1101:16959:4610 1:N:0:1
ACTCCTACGGGAGGCAGCAGTGGGGAATATTGCACAATGGGCGCAAGCCTGATGCAGCCATGCCGCGTGTGTGAAGAAGGCCTTCGGGTTGTAAAGCACTTTCAGCGAGGAGGAAGGTGGTGAGCTTAATACGTTCATCAATTGACGTTACTCGCAGAAGAAGCACCGGCTAACTCCGTGCCAGCAGCCGCGGTAATACGGAGGGTGCAAGCGTTAATCGGAATTACTGGGCGTAAAGCGCACG
+
GGGGGGGGGGGGGGGGGGGGGGGGGGGGGGGGGGGGGGGGGGGGGGGGGGGGGGGGGGGGGGGGGGGGGGGGGGGGGGGGGGGGGGGGGGGGFGGGGGGGGGGGGGGEGGDGGDGGGGGGGGFGGGGGGGGGGGGGGGGGGGGGGGGGGGGGFGGEGEGGGGGGGGGGDGGGGGGGFGGGGGGGGFFCFGGGGGGGGGGGGGGGGEEGGDFFGGGGGGGGG=EGGGGGGGDDDGGCFG=DGGG<
@M03364:276:000000000-BLYN8:1:1101:8961:4617 1:N:0:1
ACTCCTACGGGAGGCAGCAGTAGGGAATCTTCGGCAATGGACGAAAGTCTGACCGAGCAACGCCGCGTGAGTGAAGAAGGTTTTCGGATCGTAAAACTCTGTTGTTAGAGAAGAACAAGGACGTAAGTAACTGTACGTCCCCTGACGGTATCTAACCAGAAAGCCACGGCTAACTACGTGCCAGCAGCCGCGGTAATACGTAGGTGGCAAGCGTTGTCCGGATTTATTGGGCGTAAAGCGAGCG
+
GGGGGDGGGGGGGGGGGGGGGGGGGGGGGGGGGGGGGGFGFGFFEGGGGGGGGGGGGGGGGGGGGDEGEGGGGGGGGGGGGGGGGGGGGGGGDGGGGGGGGGGGGGGGGGFGGGGGGGGGGGGGGGGGGFFGGGAFDFG8=FGFGGGDFFGFFGGGGGGGGGFG:FGGGGGGGGGGGGGGGGGGGGGGFGGGGGGGCFGGF9EEGGEGFG5FGGGDGGC=E88CFGFGGGGGGGDGCFGD3DG<
@M03364:276:000000000-BLYN8:1:1101:16838:4637 1:N:0:1
ACTCCTACGGGAGGCAGCAGTGGGGAATATTGCACAATGGGCGCAAGCCTGATGCAGCCATGCCGCGTGTATGAAGAAGGCCTTCGGGTTGTAAAGTACTTTCAGCGAGGAGGAAGGCATTAAGGTTAATAACCTTAGTGATTGACGTTACTCGCAGAAGAAGCACCGGCTAACTCCGTGCCAGCAGCCGCGGTAATACGGAGGGTGCAAGCGTTAATCGGAATTACTGGGCGTAAAGCGCACG
+
GGGGGGGGGGGGGGGGGGGGGGGCCFGGGGGGGGGCGGGCG?FGGGGGGGGFGGGGGGGGGFGGGGGFEFGGG<EFFGGGGGGGGGEGGGGGGFGGGGGGGGGGGFCFGDGGGGGGGGGGGG9CFGGGDFFGAFFE9BFGGGGGGGGEGGGGGGGGGGGGGGGGGGCEECCGGGGGGDFGGGGGGGGGFGG>:CGGGGGGCEEEGEDGGGGGGGGC5E<FGEE=EDGGF+8CDCC5<CCC)779
@M03364:276:000000000-BLYN8:1:1101:18800:4643 1:N:0:1
ACTCCTACGGGAGGCAGCAGTGGGGAATATTGCACAATGGGCGCAAGCCTGATGCAGCCATGCCGCGTGTATGAAGAAGGCCTTCGGGTTGTAAAGTACTTTCAGCGGGGAGGAAGGTGATGAACTTAATACGTTCATCAATTGACGTTACCCGCAGAAGAAGCACCGGCTAACTCCGTGCCAGCAGCCGCGGTAATACGGAGGGTGCAAGCGTTAATCGGAATTACTGGGCGTAAAGCGCACG
+
GGGGGGGGGGGGGGGGGGFGGGGGGGCGGGGGGGGGGGGGGGGGGGGGGGGGGGGGGGFGGGGGGGGGGGGGFGGGGGGGGGGGGGGGGGGGGGFGGGGGGGGGGGGGGGGGGFFFGGGGGGFFGGGGGGGGGGGGFGGGGGFGGGGGGGGG@FFCEGFGGCDFFGGG>FEGFCFGGEGGGGFGFGGFFEDG>EDCFGGGDEEGDEGGGGGGGG5?CEGGGEE5CCCEGGGGGGG5FDGGDGD3
@M03364:276:000000000-BLYN8:1:1101:14080:4656 1:N:0:1
ACTCCTACGGGAGGCAGCAGTGGGGAATATTGCACAATGGGCGCAAGCCTGATGCAGCCATGCCGCGTGTGTGAAGAAGGCCTTCGGGTTGTAAAGCACTTTCAGCGAGGAGGAAGGTGGTGAACTTAATACGTTCATCAATTGACGTTACTCGCAGAAGAAGCACCGGCTAACTCCGTGCCAGCAGCCGCGGTAATACGGAGGGTGCAAGCGTTAATCGGAATTACTGGGCGTAAAGCGCACG
+
GGGGGGFGGGGGGGGGGGGGGGGGGGGGGGGGGGGGGGGGGGGGGGGGGGGGGGGGGGGGGGGGGGGGGGGGGGGGGGGGGGGGGGGGGGGGGGGGGGGGGGGGGGGGGGGGGGGGGGGGGGGGGGGGGGGGGGGGGGGGGGGGGGGGGGGGGGGGGGGGGGGGGGGGGGGGGGGGGDGGGGGGGGGGGGGGGGEGGGFGGEGGG888?FFGGGGGGGGGGGGGGGGGGGGGGGEGDDGGGGG<
@M03364:276:000000000-BLYN8:1:1101:19587:4659 1:N:0:1
ACTCCTACGGGAGGCAGCAGTGGGGAATATTGCACAATGGGCGCAAGCCTGATGCAGCCATGCCGCGTGTGTGAAGAAGGCCTTCGGGTTGTAAAGCACTTTCAGCGAGGAGGAAGGTGGTGAACTTAATACGTTCATCAATTGACGTTACTCGCAGAAGAAGCACCGGCTAACTCCGTGCCAGCAGCCGCGGTAATACGGAGGGTGCAAGCGTTAATCGGAATTACTGGGCGTAAAGCGCACG
+
GGGGGGGGGGGGGGFGGGGGGGGGGGGGGGGFEGGDFGGGGGGGGGGGGGFFGFEGGGFFGGGGGDGGGGGGGGFFFGFGGFGGGGGGGGGGGCCA?EGGGGADFGGC+@FGGDFGGGGDG@EGFF?FFGGGGFGGGGGGECFGFACC3DCFFGGGGGGGGGGGGCFDEG7*>FD@CC<1CGGGGGFCFGCEGGGGGGGGGECGGGGCEFCFGGGGGGGGCE8CCFGCFFGGGGGGGFGGC<D3
@M03364:276:000000000-BLYN8:1:1101:11301:4675 1:N:0:1
ACTCCTACGGGAGGCAGCAGTGGGGAATATTGCACAATGGGCGCAAGCCTGATGCAGCCATGCCGCGTGTGTGAAGAAGGCCTTCGGGTTGTAAAGCACTTTCAGCGAGGAGGAAGGTGGTGAGCTTAATACGTTCATCAATTGACGTTACTCGCAGAAGAAGCACCGGCTAACTCCGTGCCAGCAGCCGCGGTAATACGGAGGGTGCAAGCGTTAATCGGAATTACTGGGCGTAAAGTGCACG
+
GGGGGGGGGGGGGGGGGGFGGGGGGGGGEGG9E@FGGGFGGGG7FCFGGGGGGG<FGG,EFGGGGGGGG@<CFDGGGGGGGGG8FGGGG@BGAFGE,<EFGG9?<FG+@FD:FFGG74,48B<F,F=??E5?D<=<=,75@FGF,C=FDDFGEC8833<<<:><,@,>F7FGG7CFCGFGC7CCGG6:EE*:8E8*?<>CC**48:C*2++**;88*<<FEEE*<<+<?6C59CEGCG*0*2:C
@M03364:276:000000000-BLYN8:1:1101:21503:4689 1:N:0:1
ACTCCTACGGGAGGCAGCAGTGGGGAATATTGCACAATGGGCGCAAGCCTGATGCAGCCATGCCGCGTGTGTGAAGAAGGCCTTCGGGTTGTAAAGCACTTTCAGCGAGGAGGAAGGTGGTGAACTTAATACGTTCATCAATTGACGTTACTCGCAGAAGAAGCACCGGCTAACTCCGTGCCAGCAGCCGCGGTAATACGGAGGGTGCAAGCGTTAATCGGAATTACTGGGCGTAAAGCGCACG
+
GGGGGGGGGGGGGGGGGGGGGGGGGGGGGGGGGFGGGGGGGFGFGGGGGGGGGGFFGGGGGG?FGGGGGGGGGGGGGGGGGGGGGGGG<FGEFGGGGGGGGGGFGGGCEGCFGGGGGGFGGGEFGGGGGGGGGGG@FFFCFGGGGGGGDGEGGGGEGEGGGFFFGCGCFGGGGCGFD@EFFGFGGGGGGGCCGGGGGG?FGCEEGGGG?CF=;E=?*A?CGGCFGGGF?EGGDGGGGDGGDGG7
@M03364:276:000000000-BLYN8:1:1101:22104:4694 1:N:0:1
ACTCCTACGGGAGGCAGCAGTGGGGAATATTGCACAATGGGCGCAAGCCTGATGCAGCCATGCCGCGTGTGTGAAGAAGGCCTTCGGGTTGTAAAGCACTTTCAGCGAGGAGGAAGGTGGTGAACTTAATACGTTCAGCAATTGACGTTACTCGCAGAAGAAGCACCGGCTAACTCCGTGCCAGCAGCCGCGGTAATACGGAGGGTGCAAGCGTTAATCGGAATTACTGGGCGTAAAGCGCACG
+
GGGD<<CFFGGGG@FGD7C<EECFDGG?FGF9DD<CFGFFE?C7FGGFC8CCFFCCF@E@FFCCEDBFCGFE,C?FGGGGGDEC,CCF<=BFFFDFAC<ACF9FGAF4CFGG::4EC,4==D<D5BDFGGDC+8>38,7,3<,=3@FCFG+FFFC7+>FF?>C<F:33CF*62,>>FEG77*?D7CF,2::1CECGCCBC>CCEEEE*29A*;*;*:CCCEGE58C:F<F8=CDCG*?77<5/9
@M03364:276:000000000-BLYN8:1:1101:9606:4708 1:N:0:1
ACTCCTACGGGAGGCAGCAGTGGGGAATATTGCACAATGGGCGCAAGCCTGATGCAGCCATGCCGCGTGTGTGAAGAAGGCCTTCGGGTTGTAAAGCACTTTCAGCGAGGAGGAAGGTGGTGAACTTAATACGTTCATCAATTGACGTTACTCGCAGAAGAAGCACCGGCTAACTCCGTGCCAGCAGCCGCGGTAATACGGAGGGTGCAAGCGTTAATCGGAATTACTGGGCGTAAAGCGCACG
+
GGGGGGGGGGGGGGGGGGGGGGGGGGGGGGGGGFGGFGGGGGGGGGGGGGGGGGGGGGGGGGGGGGGGGGGFFFCGGGGGGGGGGGGD<FGGGGEGFFGGGGGGGGGGGGGGGDFGGGGFGGFCFGGGGGGGGGGGG9FFGGFGGGGGGGGGGGCFGGGGGFGGGGGGGDGGGGG9FGGGGGGGGGGFECEEGGGGGGGGD>BEGGGGGGGGGDGGGGGGGGGGFFGGGGGGGGCEGG>DDDG<
@M03364:276:000000000-BLYN8:1:1101:17360:4713 1:N:0:1
ACTCCTACGGGAGGCAGCAGTGGGGAATATTGCACAATGGGCGCAAGCCTGATGCAGCCATGCCGCGTGTGTGAAGAAGGCCTTCGGGGTGTAAAGCACTTTCAGCGGGGAGGAAGGTGATAAAGCGAATACCTTTATCAATTGACGTTACCCGCAGAAGAAGCACAGGCTAACTCCGTGCCAGCAGCCGCGGTAATACGGCGGGTGCAAGCGTTAATCGGAATTACTGGGCGTAAAGCGCACG
+
FGGGGGGGGGGGGGGGGGCFGG<EFGGGFGGGCAFGGGFGGCFEG7FDFFGFCCGGDGGGFCC,@FBFGEGGFF,CEEFGGFGGGDCC+@4@FFD<EC@F<FCFAE=@:F+>=+B=+:<9D=DD<FF:FFGG<<@F=F9F=FC,@CFGGGFF7*CCFGGFFCCFGG,,6BFB@:C@C@<*=CFFF78C*1**:=54>?98C*:EEGC*+AF=E>5?CCFF:EDE8:7CFC@FDCE*9F7)//77
@M03364:276:000000000-BLYN8:1:1101:9337:4743 1:N:0:1
ACTCCTACGGGAGGCAGCAGTGGGGAATATTGCACAATGGGGGAAACCCTGATGCAGCGACGCCGCGTGAAGGAAGAAGTATCTCGGTATGTAAACTTCTATCAGCAGGGAAGATAATGACGGTACCTGACTAAGAAGCCCCGGCTAACTACGTGCCAGCAGCCGCGGTAATACGTAGGGGGCAAGCGTTATCCGGATTTACTGGGTGTAAAGGGAGCGTAGACGGCGCAGCAAGTCTGATGTG
+
GGGGGGGGGGGGGGGGGGGGGGGGGGGGGGGGGGGGGGGGGGCGGGGGGGGGGGGGGGGGGGGGGCFFGGGGGGGGCGGGGG9FFGGGGGGGGGGGGGGGFGGGGGGGG7CCGGGGGGGGGGGGGGGGGGGGGGCGGGGCFGGGGGGGGGCFGGGFGGGGGGGGGGGGGGGGGGGGGDFEGGGGGGGGEGGGGFGG>EGGGGGGGGGGGGG?:FGGGGGGGGEFGC58C=EEG4CFGGGGGGGF
@M03364:276:000000000-BLYN8:1:1101:20946:4758 1:N:0:1
ACTCCTACGGGAGGCAGCAGTGGGGAATATTGCACAATGGGCGCAAGCCTGATGCAGCCATGCCGCGTGTGTGAAGAAGGCCTTCGGGTTGTAAAGCACTTTCAGCGAGGAGGAAGGTGGTGAGCTTAATACGTTCATCAATTGACGTTACTCGCAGAAGAAGCACCGGCTAACTCCGTGCCAGCAGCCGCGGTAATACGGAGGGTGCAAGCGTTAATCGGAATTACTGGGCGTAAAGCGCACG
+
GGGFFGGFFGDGGGG7FGDCECEFGGDGGGGFGGGGGGFFFFCEEGGGCCFFGGGGFDGGGGG8FEGFGGGGGF?FEFFFFFFGGGGGGGGGGFCFFCFGGGGGGFG7FFEGGEGGDFFFB+,BBFGFGGGGGFG@,AF<FA<E<FGGDAFGGGGGGDCCEGGGFGGGGGDDGGG?GEGG7DFGGGFGFGCE>EBB;CCFECEDEEGGGFE=ECEEGGFGE*;C6<?EFF8FCGEE<F=DGGD7
@M03364:276:000000000-BLYN8:1:1101:15389:4763 1:N:0:1
ACTCCTACGGGAGGCAGCAGTAGGGAATCTTCCACAATGGACGAAAGTCTGATGGAGCAACGCCGCGTGAGTGAAGAAGGTTTTCGGATCGTAAAACTCTGTTGTTGGAGAAGAATGTATCTGATAGTAACTGATCAGGTAGTGACGGTATCCAACCAGAAAGCCACGGCTAACTACGTGCCAGCAGCCGCGGTAATACGTAGGTGGCAAGCGTTGTCCGGATTTATTGGGCGTAAAGCGAGCG
+
GGGGGGGGGGGGGGGGGGGGGGGGGGGGGGGGGGGGGGGGGGGGGGGGGGGGGFGGGGGGGGG@FGGGGGEFGGGGGGGGGGGGGGGGGGGGGGGFGGGGGGGGGGGFFGFFGGFGGGGGGGGGFGGGGGGGGGGGGGGGGFGGGGGGGGGFGGGGGGGGGGGG8FFGGGGGFGGGFGGGGGEGGGGGGGGGGGGDF,?CFFGGGGGGGGGGGGGGGFGEE;==EEGGGGGGGGGDGDGGGGD<
@M03364:276:000000000-BLYN8:1:1101:8056:4769 1:N:0:1
ACTCCTACGGGAGGCAGCAGTGGGGAATATTGCACAATGGGCGCAAGCCTGATGCAGCCATGCCGCGTGTGTGAAGAAGGCCTTCGGGTTGTAAAGCACTTTCAGCGAGGAGGAAGGTGGTGAGCTTAATACGCTCATCAATTGACGTTACTCGCAGAAGAAGCACCGGCTAACTCCGTGCCAGCAGCCGCGGTAATACGGAGGGTGCAAGCGTTAATCGGAATTACTGGGCGTAAAGCGCACG
+
GGGGGGGGGGGGGGGGGGGGGGGGGDFGGGGGGGGGGGGGGGGGGGGGFCEEGGGGFFEGGGGGGGGGGGGGGGGGGGGGGGGGGFGGGGGGGGFFCCFFFFGGGFGGGGGGGGGGGCFGGGGGGFGFGGEFGGEGGFGGGGGGGGGGGGGGGGDCF@FFGGGGGGGGEGGEFFFGGGGGGDCCFFG7BCEEGGGG9CGGGGGGGGGD8CFGEEE=FGGFEGGFGFFGCGGDGGGCGFFGG7>9
@M03364:276:000000000-BLYN8:1:1101:23324:4776 1:N:0:1
ACTCCTACGGGAGGCAGCAGTGGGGAATATTGCACAATGGGCGCAAGCCTGATGCAGCCATGCCGCGTGTGTGAAGAAGGCCTTCGGGTTGTAAAGCACTTTCAGCGAGGAGGAAGGTGGTGAATTTAATACGTTCATCAATTGACGTTACTCGCAGACGAAGCACCGGCTAACTCCGTGCCAGCAGCCGCGGTAATACGGAGGGTGCAAGCGTTAATCGGAATTACTGGGCGTAAAGCGCACC
+
DD<EFCC<BFGCBEG@CFGFGGGFEGFGGFDFGF<<,6CCEE:C:CE<CCFCAFA<<86@EFAEGGGCFGFF=99?9<EFDFG=FGEC:4>C,@E<ECFDFFGFFGC6>FC:FG?FF8B<CFCA,,BFBF9A@8B=,C<F9FGCFFGGFG+,8>>+:+,8>*3*DFC<FCE7FGGEFGF7C;>@FCGGGGG*::CECCBEEC57CC8*<E9EGE8=:?FFG88C8A+<CFD5595=CFGDDG3)
@M03364:276:000000000-BLYN8:1:1101:14199:4783 1:N:0:1
ACTCCTACGGGAGGCAGCAGTGGGGAATATTGCACAATGGGCGCAAGCCTGATGCAGCCATGCCGCGTGTGTGAAGAAGGCCTTCGGGTTGTAAAGCACTTTCAGCGAGGAGGAAGGTGGTGAGCTTAATACGTTCATCAATTGACGTTACTCGCAGAAGAAGCACCGGCTAACTCCGTGCCAGCAGCCGCGGTAATACGGAGGGTGCAAGCGTTAATCGGAATTACTGGGCGTAAAGCGCACG
+
GGGGGGFGGGGG7FGGGGGGGGFGGGGGGGGCGGGGFGGGGGGGGGGGGGGGGGGGGGGGGGGGGGDGGGGGGGGGGGGGGGGGGGGGGGGGGGGFGGGGGGGGGGGCFGGGGGGGGGGGDGGG8CF9FGGGGGGGGGGGGGGGGGGGGGGGCF@FEGGGGGGGGGFGGGECFGFDFEFFEFGGGGGGGGEGGGDCGFGGGGGGGGGGGGGGECGG5EGGGD5FF?FGGGGGGGGCGGGDDGC9
@M03364:276:000000000-BLYN8:1:1101:19798:4820 1:N:0:1
ACTCCTACGGGAGGCAGCAGTGGGGAATATTGCACAATGGGCGCAAGCCTGATGCAGCCATGCCGCGTGTGTGAAGAAGGCCTTCGGGTTGTAAAGCACTTTCAGCGAGGAGGAAGGTGGTGAACTTAATACGTTCATCAATTGACGTTACTCGCAGAAGAAGCACCGGCTAACTCCGTGCCAGCAGCCGCGGTAATACGGAGGGTGCAAGCGTTAATCGGAATTACTGGGCGTAAAGCGCACG
+
GGGGGGGGGGGGGGGGGGGGGGGGGGGGGGGGGGGGGGGGGGGGGGGGGGGGGGGGGGGGGGGGGGGGGGGGGGGGGGGGGGGGGGGGGGGGGGGGGGGGGGGGGGGGGGGGGGGGGGGDGGAEGGGGGGGGFGGGGGGGGDEFGGGGGGGGFGDGGGGGGGGGGGGGGGGGGGGGGGGGGGGGGGGGGGGGGGGGGFGGGGGGGGGGGGGGGGGEGGGGGGGGGFGGGGGGDGEDGGGGGGGC
@M03364:276:000000000-BLYN8:1:1101:26234:4848 1:N:0:1
ACTCCTACGGGAGGCAGCAGTAGGGAATCTTCGGCAATGGGGGCAACCCTGACCGAGCAACGCCGTGTGAGTGAAGAAGGTTTTCGGATCGTAAAACTCTGTTGTTAGAGAAGAACGTTAAGTAGAGTGGAAAGTTACTTAAGTGACGGTATCTAACCAGAAAGGGACGGCTAACTACGTGCCAGCAGCCGCGGTAATACGTAGGTCCCAAGCGTTGTCCGGATTTATTGGGCGTAAAGCGAGC
+
GFGGGFGGGGDE7FGFGGGGGGGGGFGGGGGGGDEGGGGGFGGGDGDFGFFAFGGGGGGGGGGGFFEEFDCEFFGDGGFFCFDGFGGGGGE<FG=BFGGGGGFGF8FGGFGFGGECFFAFGGGGGGGGFGGGGGGCFGFGGFGCFFGGC@F7FGGFFFGGFGGF:@<CGGDEEF?;FGEGGFCCFFGGGGGGGG5CGFGGGGG7;EGG5@ECFEGGGGCCCE:52<CF<:9=FGE=DFCGDGG<
@M03364:276:000000000-BLYN8:1:1101:23584:4865 1:N:0:1
ACTCCTACGGGAGGCAGCAGTAGGGAATTTTCCGCAATGAGCGAAAGCTTGACGGAGCGACACAGCGTGCAGGATGAAGGTCTTCGGATTGTAAACTGCTGTTGTAAGGGAAGAAAAAATTTAATAGGAAATGATTAAATCTTGACGGTACCTTATTAGAAAGTGACGGCAAACTATGTGCCAGCAGCCGCGGTAATACATAGGTCACAAGCGTTATCCGGAATTATTGGGCGTAAAGCGTTCG
+
FGGGGGGGGCGCGEFGGGFGGGGGGFEGGGGFEFGGGGGEGGGGGGGGGGFGGEGGGGGGCGGGGGGGGDFCGGGD8FFGGGGGGGG@CFAFDGGGGGGFDFFFGGGGGGGGGCFFFFFGGFAAF5EFFGGDDFCFC<BBFFFFFGDDFGEFFGGGGGGGCGGGAFGGGGGGGGGGGDGFGFCCFG6FCGGEGEEGGGGGGFFGGGGGGGGGGGGD=9CCG=?FGFGGGGF=DGCEGGGG<CG7
@M03364:276:000000000-BLYN8:1:1101:5601:4881 1:N:0:1
ACTCCTACGGGAGGCAGCAGTGGGGAATATTGCACAATGGGCGCAAGCCTGATGCAGCCATGCCGCGTGTGTGAAGAAGGCCTTCGGGTTGTAAAGCACTTTCAGCGAGGAGGAAGGTGGTGAGCTTAATACGTTCATCAATTGACGTTACTCGCAGAAGAAGCACCGGCTAACTCCGTGCCAGCAGCCGCGGTAATACGGAGGGTGCAAGCGTTAATCGGAATTACTGGGCGTAAAGCGCACG
+
GGGGGGGGGGGGGGGGGGGGGGGGGGGGCFGGGCGGGGGGGGGGGGGGGGGGGFGGGGGGGGGGGGGGGGDGGFGGGGGGGGGGGGGGGGGGGGGGGGGGGGFGEFECGGGGGGFCEGDG7FG8,5:FGFFFFFCGGF,CDFGGGFGEFGG=>CFGCGF7DCCGFGGGCCCEGGGGGGGGGG?FG7CGFGGGGGGCEGCCG58EGGGDFCFGD:C87?FGGG*A<CGGGGGGGG5CC7CC)9D5
@M03364:276:000000000-BLYN8:1:1101:17282:4882 1:N:0:1
ACTCCTACGGGAGGCAGCAGTGGGGAATATTGCACAATGGGCGCAAGCCTGATGCAGCCATGCCGCGTGTGTGAAGAAGGCCTTCGGGTTGTAAAGCACTTTCAGCGAGGAGGAAGGTGGTGAACTTAATACGTTCATCAATTGACGTTACTCGCAGAAGAAGCACCGGCTAACTCCGTGCCAGCAGCCGCGGTAATACGGAGGGTGCAAGCGTTAATCGGAATTACTGGGCGTAAAGCGCACG
+
GGGGGGGGGGGGGGGGGGGGGGGGGGGGGGGGGGGGGGGGGFGGGGGGGGGGGGGGGFGGGGGGGGGGGGGGGFGGFGGGGGGGGGGGGGGGGGGGGGGGGGGGGGGGGGGGGGGGGGGGGGGFGGGGGGGGGGGGGGGGFGDFGGGGGGGGGGGEGGGGGGGGGGFGGGGGGGGGGGGGGGGGGGFGGGGGGGGGGGCGG>CGGGGDFGGGGGGGGGGGGGGGFDGGGGGGGGEGFGGGDDC)
@M03364:276:000000000-BLYN8:1:1101:7284:4904 1:N:0:1
ACTCCTACGGGAGGCAGCAGTGGGGAATATTGCACAATGGGCGCAAGCCTGATGCAGCCATGCCGCGTGTGTGAAGAAGGCCTTCGGGTTGTAAAGCACTTTCAGCGAGGAGGAAGGTGGTGAACTTAATACGTTCATCAATTGACGTTACTCGCAGAAGAAGCACCGGCTAACTCCGTGCCAGCAGCCGCGGTAATACGGAGGGTGCAAGCGTTAATCGGAATTACTGGGCGTAAAGCGCACG
+
GGGGGGGGGGGGGGGGGGGGGGGGGGGGGGGGGGGGGGGGGGGGGGGGGGGGGGGGGGGGGGGGGGGFGGGGGGGGGGGGGGGGGGGGGGGGGGGGGGGGGGGGGGGGGGGGGGGGGGGGDGCFGGGFGGGGGGGGGGFGGGGGGGGGGGGGGGGGGEFGGGGGGGGGGGGGGGGGGGGGGGGGGGGGCEGGGGGGGGGGGGGGGGGGGGGDGGGCFGGGGGGGGGGGGGFGGGGGDGGGGGGD
@M03364:276:000000000-BLYN8:1:1101:5151:4922 1:N:0:1
ACTCCTACGGGAGGCAGCAGTGGGGAATATTGCACAATGGGCGCAAGCCTGATGCAGCCATGCCGCGTGTGTGAAGAAGGCCTTCGGGTTGTAAAGCACTTTCAGCGAGGAGGAAGGTGGTGAACTTAATACGTTCATCAATTGACGTTACTCGCAGAAGAAGCACCGGCTAACTCCGTGCCAGCAGCCGCGGTAATACGGAGGGTGCAAGCGTTAATCGGAATTACTGGGCGTAAAGCGCACG
+
GGGG,FFFGGGGGGGGGEGGGGGDGGGGGFGGGGGGGGGGGGGGGGGGGGGGGGGGGGGGGGGGGGGGGGGGGGGGGGGGGGGGGGGGGGGGGGGGGGGGGGGGGGGGGGGDGGFGGGGGGGGGGGGGGGGGGGGGGGGGGGAAFG>FFFGGGGGGGGGGGGGGGGGGGGGGGGGGGGGGGGFGGGGGGGGGGGGGGGCEGCGGCEGGGGG8*CEEGGGGGE8CGGGGGGGGGGGGGFGGGGG7
@M03364:276:000000000-BLYN8:1:1101:24282:4923 1:N:0:1
ACTCCTACGGGAGGCAGCAGTGGGGAATATTGCACAATGGGCGCAAGCCTGATGCAGCCATGCCGCGTGTGTGAAGAAGGCCTTCGGGTTGTAAAGCACTTTCAGCGAGGAGGAAGGTGGTGAACTTAATACGCTCATCAATTGACGTTACTCGCAGAAGAAGCACCGGCTAACTCCGTGCCAGCAGCCGCGGTAATACTGAGGGTGCAAGCGTTAATCGGAATTACTGGGCGTAAAGCGCACT
+
CFGG@FGEGEGEGGGGGGGGCF<FG;C@DFGGGGGG,EFGGGGEGGG,C:C@EFFCG88CFGGGGCCFFGGFGGGGGFFGGCFF9CFCDG7BFFGFGDGGGGGDA,88=FFGDC<E:=,?F+C9ADFGGGGAFF@7+,3,:@FGC9FGFAGF<>7:+FFFGGGCFC@@BC:F@F,D<*>FCBBFCF>FBEE>*3**3;++2+2=EBCEGF7C5:C8:02::=8FFE7@CDFGDD**9*>5)>9)
@M03364:276:000000000-BLYN8:1:1101:6560:4927 1:N:0:1
ACTCCTACGGGAGGCAGCAGTAGGGAATCTTCGGCAATGGGGGCAACCCTGACCGAGCAACGCCGCGTGAGTGAAGAAGGTTTTCGGATCGTAAAACTCTGTTGTTAGAGAAGAACGTTAAGTAGAGTGGAAAGTTACTTAAGTGACGGTATCTAACCAGAAAGGGACGGCTAACTACGTGCCAGCAGCCGCGGTAATACGTAGGTCCCAAGCGTTGTCCGGATTTATTGGGCGTACAGCGAGC
+
GGGGGGGGGGGGGDGDBFFGGFGGGGGGGGGGGGGGGGGGCC+@FFGFGGGGGGGDGEGGGCFECEGFGDFFGEAEFGGGGFGGGGGGGGGGGEFGGGGGGGFFGGF9,,C?DFGGDGGGGGFGDGGGDGFGDGGGGGGGFCCF<FFBEGGFCGGGGGGGGFGG::CFGGG7FGGFFCE4,:F97:CCCFCEC5B7CGGG5+58EFD+CGGEGC*8>E<CEE5:*++9?:65FGGG)97DDDD5
@M03364:276:000000000-BLYN8:1:1101:17477:4943 1:N:0:1
ACTCCTACGGGAGGCAGCAGTAGGGAATCTTCCACAATGGACGAAAGTCTGATGGAGCAACGCCGCGTGAGTGAAGAAGGTTTTCGGATCGTAAAACTCTGTTGTTGGAGAAGAATGTATCTGATAGTAACTGATCAGGTAGTGACGGTATCCAACCAGAAAGCCACGGCTAACTACGTGCCAGCAGCCGCGGTAATACGTAGGTGGCAAGCGTTGTCCGGATTTATTGGGCGTAAAGCGAGCG
+
GGGGGGGGGGGGGGGGGGGGGGGGGGGGGGGGGGGGGGGGGGGGGGGGGGGGGGGGGGGGGGGGGGGGGDGGGGGGGGGGGFGGFGGGGGGGGGGGGGGGGGGGGGGGFGGGFGGGGGGGGGGGGGGGGGGGGGGGGGGGFFGGGGGGGGGGGGGGGGGGGGGGGGGGGGGGGGGGGGGGGGGGGFGCFEGGGGGDGGFGGGGGGG8CCCGG=EGGGG?EGGGDGGFGGGGGGGGDFGDDDGGD
@M03364:276:000000000-BLYN8:1:1101:7356:4949 1:N:0:1
ACTCCTACGGGAGGCAGCAGTAGGGAATCTTCGGCAATGGGGGCAACCCTGACCGAGCAACGCCGCGTGAGTGAAGAAGGTTTTCGGATCGTAAAACTCTGTTGTTAGAGAAGAACGTTAAGTAGAGTGGAAAATTACTTAAGTGACGGTATCTAACCAGAAAGGGACGGTTAACTACGTGCCAGCAGCCGCGGTAATACGTAGGTCCCAAGCGTTGTCCGGATTTATTGGGCGTAAAGCGAGC
+
GGGGGGGGGGGGGGGGGGGGGGGGGGGGGGGGGGGGGGGGGGGGGGFGGGGGGGGGGGGGGGGGGGGGGGGGGGGGGGGGGGGGGGGGGGGGGGGGGGGGGGGGGGGGGGGGGGGGGGGGGGGGGGGGGBFGGFGGGGFAA>,:,3=C7CFGF=F9F,>,FGDGG@3:FE*1>F9@FCEGFF8CB8BCF=C>EE8CE9+B*3>C7BCFBC9=8*C5CC<2:C8:ECGGFGGCDDGGG<:2C5/)
@M03364:276:000000000-BLYN8:1:1101:9866:4955 1:N:0:1
ACTCCTACGGGAGGCAGCAGTGGGGAATATTGCACAATGGGCGCAAGCCTGATGCAGCCATGCCGCGTGTGTGAAGAAGGCCTTCGGGTTGTAAAGCACTTTCAGCGAGGAGGAAGGTGGTGAACTTAATACGTTCATCAATTGACGTTACTCGCAGAAGAAGCACCGGCTAACTCCGTGCCAGCAGCCGCGGTAATACGGAGGGTGCAAGCGTTAATCGGAATTACTGGGCGTAAAGCGCACG
+
GGGGGGGFGGGGGGGGGGGGGGGGGCDGGGGGGGGGGGGGGGGGGGGGFGGGGGGGGGGGGGGGGGGGGGGGGGGGGGGGGGGGGGGGGGGGGGFGGGGGGGCFGGG:FFFEDGEGEFDGGGGGGGGFDGFGGGGGGGDCGGGGGGGGGGCFB:FEGGFFGGGDFGGDGGGGGGGFCEFFGGGGGCFDCGGGGCEEGGGGGGEEDGGGGGGGGGGGGGGGGGEGGGGFFGDFDGGGFGGGGG:3
@M03364:276:000000000-BLYN8:1:1101:23948:4982 1:N:0:1
ACTCCTACGGGAGGCAGCAGTAGGGAATCTTCGGCAATGGGGGGAACCCTGACCGAGCAACGCCGCGTGAGTGAAGAAGGTTTTCGGATCGTAAAGCTCTGTTGTTAATCAAGAACGTTGAGAAGAGTGGAAAGTTTCTCAAGTGACGGTAATTAACCAGAAAGGGACGGCTAACTACGTGCCAGCAGCCGCGGTAATACGTAGGTCCCAAGCGTTGTCCGGATTTATTGTGCGTAAAGCGAGC
+
FFGCGGGGGGGEG>FEGGGGGGGGGGGGGGGGGEGGEGGGGGGGGGGGGGGGGGGGGGGGGGGGCEFFECFFGGGFFGGGGGGGGGGGDEGGGGGGCFGCEGG:FGGGGCCFFGGFCFCFD8CFC8CFGF?FFGFFGGGFFGFFF9FEEGGFGGCFGGD7FG6FCEGFGDCEGGGGGGGG8/@CC@*08CEG8?GGGGGFGECFGGGGCEFGGC/CCEGCGGG5;9?CAF+<CCGGGG7CCDG7
@M03364:276:000000000-BLYN8:1:1101:23497:5022 1:N:0:1
ACTCCTACGGGAGGCAGCAGTGGGGAATATTGCACAATGGGCGCAAGCCTGATGCAGCCATGCCGCGTGTGTGAAGAAGGCCTTCGGGTTGTAAAGCACTTTCAGCGAGGAGGAAGGTGGTGAACTTAATACTTTCATCAATTGACGTTACTCGCAGGAGAAGCACCGGCTAACTCCGTGCCAGCAGCCGCGGTAATACGGAGGGTGCAAGCGTTAATCGGAATTACTGGGCGTAAAGCGCACG
+
CFGGGGGGGEGGGGGGGGGGGGGGGEGGGGGGGCFGGFGDFGGGEGGGGGCCFAEGGGDG,FFGGGGGGF<FGG9FFGGGGF8FGGGG=FEGGGD9FGGGGGGG9<=FCEG:FFGF7?F?BBFAB5CEDFCA,ABFFFFD9@CC9>BCCGEE93C<@+5+@B<@FFFC<:3@DFG,<B>*>E@E>C:BCC**:=*4<BBEGGC78CECGCFF=;;8CCC7*;//<@F@FGFF3DGCFG>DDCC)
@M03364:276:000000000-BLYN8:1:1101:20379:5029 1:N:0:1
ACTCCTACGGGAGGCAGCAGTAGGGAATCTTCGGCAATGGACGAAAGTCTGACCGAGCAACGCCGCGTGAGTGAAGAAGGTTTTCGGATCGTAAAACTCTGTTGGTAGAGAAGAACAAGGACGTTAGTAACTGAACGTCCCCTGACGGTATCTAACCAGAAAGGGACGGCTAACTACGTGCCAGCAGCCGCGGTAATACGTAGGTCCCGAGCGTTGTCCGGATTTATTGGGCGTAAAGCGAGCG
+
FGGGGGGGDGGGGGGGGGGGGCFGGGGGGGGE<BGGGGGG<FGEGGE@FGGGGECGFGFGGGGGGDEFGCFGGGGGGGGGFGGGGGGBE@EGGGGG9EEFFGFE,BAC9EFFGGGGF=F8ECFF7D+CAFG9,,CFFGCE7,@FGGGCGGEAFFFC7FFFGGGCCFFFGGGGGFFCFGGGGGGGGGGGGGGGGGDEFGGGCCFG<;9B8EGGGEGC:?FEGG*5AC?FGGGGGDGGGGFG55<C
@M03364:276:000000000-BLYN8:1:1101:20031:5042 1:N:0:1
ACTCCTACGGGAGGCAGCAGTAGGGAATCTTCCACAATGGACGAAAGTCTGATGGAGCAACGCCGCGTGAGTGAAGAAGGTTTTCGGATCGTAAAACTCTGTTGTTGGAGAAGAACGTATTTGATAGTAACTGATCAGGTAGTGACGGTATCCAACCAGAAAGCCACGGCTAACTCCGTGCCAGCAGCCGCGGTAATACGTAGGTCCCAAGCGTTGTCCGGATTTATTGGGCGTAAAGCGAGCG
+
GGGGGGGGGGGGGGGGEGGGGFECEFGGFGGDEFFFFGGGGGGGGGGFFGGGGGGGGGFGCCFEGGGGDGGGFGGGGGCFCFEFEGG7FEGFFFCFGEF9FEFFGGADFGGDGFFFFG8FEEGDD<FGFGC?F<FEGGGGGG<FGGGGGGC<FFGAFEFGGGGGGGCFGGGGCFFFFEGGGFACECFFGG>EECC*BCFFFCCEFCGDC8*88BCECGG5E88ECFGF?E*:DG=C3CGDGGDC
@M03364:276:000000000-BLYN8:1:1101:12297:5044 1:N:0:1
ACTCCTACGGGAGGCAGCAGTGGGGAATATTGCACAATGGGCGCAAGCCTGATGCAGCCATGCCGCGTGTGTGAAGAAGGCGTTCGGGTTGTAAAGCACTTTCAGCGAGGAGGAAGGTGGTGAGCTTAATACGTTCTTCACTTGACGTTACTCGCAGAAGCAGCACCGGCTAACTCCGTGCACGCAGCCGCGGTAATACGGAGGGTGCAAGCGTTAATCGGAATTACTGGGCGTAAAGCGCATG
+
D<CFDFG<FG7-@FCB@@<ECC<EFD,C,CECGA<F@@CD?8@@:F7FGFFGCG9F<C<C@EE6+76FE69EFF9FGCFFG+B@C,=F?+:C?,EFCC=<=<FCEFG+=7+B:=,E:4B+8BB<=F<5A<F<<=<,+3:3,@,<D33FGA<BB::+8>:F,,@:FC:>F@:*,,,?7>>:F*,=7B8*,=8E5:C:C9<8811B5;*;8+0***1**:0:5=*12<??++@EDGC*977CD3*/
@M03364:276:000000000-BLYN8:1:1101:6043:5058 1:N:0:1
ACTCCTACGGGAGGCAGCAGTGGGGAATATTGCACAATGGGCGCAAGCCTGATGCAGCCATGCCGCGTGTGTGAAGAAGGCCTTCGGGTTGTAAAGCACTTTCAGCGAGGAGGAAGGTGGTGAGCTTAATACGTTCATCAATTGACGTTACTCGCAGAAGAAGCACCGGCTAACTCCGTGCCAGCAGCCGCGGTAATACGGAGGGTGCAAGCGTTAATCGGAATTACTGGGGGTAAAGCGCACG
+
GGGG<FGGGGGGGGGGGGFGFFGGGGGGGGGFGGGGGGGGGGGGGGGGGFAFFGGGGGGGGGGGDG7FGGGGGGGGFFGGGGGGGGGGGGGGGGGGGGGGGGGGGGGGGGCGGDGGGGGGFGFGGGFFFGGGGGGGGGGGGGGGFGGGGGGGFED7FCFGFGGFGGGGGCGGGGGFFGGGGG;FGGGGGGGGGEGGGGGGGGGGGEC5?CGGGGGGCFGG5=EGGGF?7<**19AF7CFGGDD)
@M03364:276:000000000-BLYN8:1:1101:10833:5084 1:N:0:1
ACTCCTACGGGAGGCAGCAGTGGGGAATATTGCACAATGGGCGCAAGCCTGATGCAGCCATGCCGCGTGTGTGAAGAAGGCCTTCGGGTTGTAAAGCACTTTCAGCGAGGAGGAAGGTGGTGAACTTAATACGTTCATCAATTGACGTTACTCGCAGAAGAAGCACCGGCTAACTCCGTGCCAGCAGCCGCGGTAATACGGAGGGTGCAAGCGTTAATCGGAATTACTGGGCGTAAAGCGCACG
+
GGGGGGFGGGGGGGGGGGGGGGGGGGGGGGGGGGGGGGGGGGGGGGGGGGGGGGGGGGGGGGGGGGGGGGGGGGGGGGGGGGGGGGGGGGGGGGGGGGGGGGGGGGGGGGEGGGFFGGGGGGGGGGGGGGGGGGGDFGGEGGGGGGGGGGGGGGGGGGGGGGGGGGGGGGGGGGGFCGGGGGGGGGGFCEGGGGGGGGGGGEGEGGGGGGGGGGG=FGCEEDEGGGGGGGGGGGGDFCCDGGG7
@M03364:276:000000000-BLYN8:1:1101:20601:5089 1:N:0:1
ACTCCTACGGGAGGCAGCAGTGGGGAATATTGCACAATGGGCGCAAGCCTGATGCAGCCATGCCGCGTGTGTGAAGAAGGCCTTCGGGTTGTAAAGCACTTTCAGCGAGGAGGAAGGTGGTGAGCTTAATACGTTCATCAATTGACGTTACTCGCAGAAGAAGCACCGGCTAACTCCGTGCCAGCAGCCGCGGTAATACGGAGGGTGCAAGCGTTAATCGGAATTACTGGGCGTAAAGCGCACG
+
GGGDEFG@EGCFF7FGGG9FCFEGD;CFFEFGCFFF@FGGF<CFGGGGFFE8EF<DFGGGG@F,+:C:@=DFFGGEDC=8<FC,CD:::CF@?FBE,E,BEFGGGGGGGGGEFE,BF<EG@F9FC,BFFFGFFGFDDG9<FG9FFFEFGGGFFGGGGGGFGGGGF>F7FGG7<FEGFGGFGGGGGGGGFG5CCEEECFCFG58CEGD5BFGGEEEEG?CFEEEGFCGG7CFFGGDEGGGGGDC7
@M03364:276:000000000-BLYN8:1:1101:4331:5099 1:N:0:1
ACTCCTACGGGAGGCAGCAGTGGGGAATATTGCACAATGGGCGCAAGCCTGATGCAGCCATGCCGCGTGTGTGAAGAAGGCCTTCGGGTTGTAAAGCACTTTCAGCGAGGAGGAAGGTGGTGAACTTAATACGTTCATCAATTGACGTTACTCGCAGAAGAAGCACCGGCTAACTCCGTGCCAGCAGCCGCGGTAATACGGAGGGTGCAAGCGTTAATCGGAATTACTGGGCGTAAAGCGCACG
+
GGGGGGGGGGGGGGGGGGGGGGGGGFGGGGGGGGGGGGGGGFFGGGGGGGGGGGGGGGFGGGGGGGGGGGGGGGGGGGGGEGGGGGGGFGGEFGGGGGGGGGFFGGGDGGEGGGGGGFGGFGFGDGGGGGGGGGGGGGFGG9FFGGGFGGGGGGG>@7>FCGGCFFCFEEGCE7FFA:<FF7;DGGFGGGGGGCGE9CCEEEGGCBEEGGGGGGGC5FG===AFGGFGGGG=DDGCFG>DC355
@M03364:276:000000000-BLYN8:1:1101:11239:5123 1:N:0:1
ACTCCTACGGGAGGCAGCAGTAGGGAATCTTCGGCAATGGACGAAAGTCTGACCGAGCAACGCCGCGTGAGTGAAGAAGGTTTTCGGATCGTAAAACTCTGTTGTTAGAGAAGAACAAGGACGTAAGTAACTGTACGTCCCCTGACGGTATCTAACCAGAAAGGGACGGCTAACTACGTGCCAGCAGCCGCGGTAATACGTAGGTCCCAAGCGGTGTCCGGATTTATTGGGCGTAAAGCGAGCG
+
GGGGGGGGGGGGGGGGGGGGGGGGGGGGGGGGGGEGGGGGGGGGGGGGGGGEFGGGGGFGFFGGGGGGGGGGGGGFGGGGGGGGFGGGGGGGGGGGGGGGGGGGGGGGGGGGGGGGGGGGGGGG7FGGCGGGGGGGGGGFFGGGGGGGGGGGGGFGFFFGGDGGEGGGGGGGGGGFCEGGGGFFFGGGGGGGGGG7CEGGGGGGGGGGG6FG=*;*:CGGGECEGGGGGGGG<<EG<CFDGD99
@M03364:276:000000000-BLYN8:1:1101:14145:5167 1:N:0:1
ACTCCTACGGGAGGCAGCAGTAGGGAATCTTCGGCAATGGGGGCAACCCTGACCGAGCAACGCCGCGTGAGTGAAGAAGGTTTTCGGATCGTAAAACTCTGTTGTTAGAGAAGAACGTTAAGTAGAGTGGAAAGTTACTTAAGTGACGGTATCTAACCAGAAAGGGACGGCTAACTACGTGCCAGCAGCCGCGGTAATACGTAGGTCCCAAGCGTTGTCCGGATTTATTGGGCGTAAAGCGAGC
+
GGGGGGGGGGGGGGGGGGGGGGGGGGGGGGGGGGGGGGGGGGGGGGGGGGGGGGGGGGGGGGGGGGGGGGGGGGGGGGGGGGGGGGGGGGGGGGGGGGGGFGGGGGFGGGGGGGGGGGGGDGFGGGFGGGBFGGGGGGGGGGGGGGGGGGGGGGGDGGGGGGGGGGGGGGGGDGGGGGGGFFGGGGGGGFGGGGEE5CFFGGGGGGGGGGGGFGGGGGGGGGGGG6FGGGCCFDEGGGGGGDG)
@M03364:276:000000000-BLYN8:1:1101:23292:5168 1:N:0:1
ACTCCTACGGGAGGCAGCAGTGGGGAATATTGCACAATGGGCGCAAGCCTGATGCAGCCATGCCGCGTGTATGAAGAAGGCCTTCGGGTTGTAAAGTACTTTCAGCGAGGAGGAAGGTGTTGTGGTTAATAACCGCAGTAATTGACGTTACTCGCAGAAGAAGCACCGGCTAACTCCGTGCCAGCAGCCGCGGTAATACGGAGGGTGCAAGCGTTAATCGGAATTACTGGGCGTAAAGCGCACG
+
GDFFCFGFFEEG:FGGGGEF@F<FCG>FGGGGFGCF<FA,CF7:@@B<FFDCACFG<@CFGEF@+@:FFG8F?EE,CC,EFGFECFD7FFGFFEGGGGFFGFGGGF@+>++C@+,::B=EFGE::>F,DF9CFF7FC:+CFA=CA=FCFG:F,>:>FD7<,3>@F:>F7F@72>?D,*>F:16?7:EF;*11BEG7CF+1B58*=C58<+A*8CECGFF55CGF8EFF+78C<DEGF*:/9<D)
@M03364:276:000000000-BLYN8:1:1101:20055:5183 1:N:0:1
ACTCCTACGGGAGGCAGCAGTGGGGAATATTGCACAATGGGCGCAAGCCTGATGCAGCCATGCCGCGTGTGTGAAGAAGGCCTTCGGGTTGTAAAGCACTTTCAGCGAGGAGGAAGGTGGTGAGCTTAATACGCTCATCAATTGACGTTACTCGCAGAAGAAGCACCGGCTAACGCCGTGCCAGCAGCCGCGGTGATACGGAGGGTGCAAGCGTTAATCGGAATTGCTGGGCGTAAAGCGCACG
+
FGGGGGGGGGGGGGGGGGGGGGGGGGGGGGGG<FGGGGGGGGGGGGGGGGGGGGGGGGFGGGGGGGGGGFGGGGCFFGGGDGGGFGGGGGGGGGGGGEGGGG,E9<>8:FECFG,,8FG?FGC,<<=<C?D9=+F:F9AF==,,,,33:3638+++8C:3D3,@5F:F*:>CEG*8FC<<F:;:C768,1*1=E*4+?+*311BECE58EC8C**1:?01:;*:++<0?E?777/*1:*)7/17
@M03364:276:000000000-BLYN8:1:1101:5859:5199 1:N:0:1
ACTCCTACGGGAGGCAGCAGTAGGGAATCTTCCGCAATGGGCGAAAGCCTGACGGAGCAACGCCGCGTGAGTGATGAAGGGTTTCGGCTCGTAAAACTCTGTTATTAGGGAAGAACAAACGTGTAAGTAACTATGCACGTCTTGACGGTACCTAATCAGAAAGCCACGGCTAACTACGTGCCAGCAGCCGCGGTAATACGTAGGTGGCAAGCGTTATCCGGAATTATTGGGCGTAAAGCGCGCG
+
GGGGFGGGGGGGGGGGGGGGGGGFGGGGGGGGGGGGGGGGGGGGGGGFGGGGGGGGGGGGFGGGGGGGGGGGGGGGGGGGGCFGGGGGGGGGGGGFGGGFGGGGGGGGGGGCFDGGGGDGGGGGF9FFFGGGGGGGGGGGGGGGGGGGGEFGGGGGGGGGFGGGFGGGDGGGGGGFGGGEGGGGGFGGFGGGDEC7ECFGGGGGFGGGCEGGGGE=7EGGD*?FFGGFGFFGDGGCFCCGGD3/
@M03364:276:000000000-BLYN8:1:1101:10947:5209 1:N:0:1
ACTCCTACGGGAGGCAGCAGTGGGGAATATTGCACAATGGGCGCAAGCCTGATGCAGCCATGCCGCGTGTATGAAGAAGGCCTTCGGGTTGTAAAGTACTTTCAGCGGGGAGGAAGGTGATGAACTTAATACGTTCATCAATTGACGTTACCCGCAGAAGAAGCACCGGCTAACTCCGTGCCAGCAGCCGCGGTAATACGGAGGGTGCAAGCGTTAATCGGAATTACTGGGCGTAAAGCGCACG
+
GGGGGGGGGGGGGGGGGGGGGGGGGGGGGGGGGGGGGGGGGGGGGGGGGGGGGGGGGGGGGGGGGGGGGGGGGGGGGGGGGGGGGGGGGGGGGGGGGGGGGGGGGGGGGGCEGGGGGGGGGGGFGGGGGGGGGGGGGGGGGGGGGGGGGFGFGGGGGGGGGGGGGGGGGGGGGGGFGGGGGGGGGGGGGGGGGGGGG?CFGGGGGGGGGGGGDGGGGGGGEDGFGFGGFGGGGGGGGGCGGGGC
@M03364:276:000000000-BLYN8:1:1101:15373:5215 1:N:0:1
ACTCCTACGGGAGGCAGCAGTGGGGAATATTGCACAATGGGCGCAAGCCTGATGCAGCCATGCCGCGTGTATGAAGAAGGCCTTCGGGTTGTAAAGTACTTTCAGCGAGGAGGAAGGCATTAAGGTTAATAACCTTAGTGATTGACGTTACTCGCAGAAGAAGCACCGGCTAACTCCGTGCCAGCAGCCGCGGTAATACGTAGGGTGCAAGCGTTACTCGGAATTACTGGGCGTAAAGCGCACG
+
GFEGGGGGGGGGGGEEFCFGGGDFGGGGGGGGEGGGFAFFFGFEGGEGGGGGGGGGGC@FFGGFGDE@FGGGGGEFGGGGGGFFGGGGGGEGEFGGGFGGGGFGGGGEEE7FGGFCFFGGF9EGGGGFCFGGG,CCFGG<CAFDFGGFGGGFGGGGGGCCGGGFFGDGGGGG:DFFGE@<<>,DF@EEGECEGG5@FFGG2+=@:?EEF+@CCEE5*<=C5E=GCGGG7EFGCD5:7FGGGD)/
@M03364:276:000000000-BLYN8:1:1101:23977:5231 1:N:0:1
ACTCCTACGGGAGGCAGCAGTGGGGAATATTGCACAATGGGCGCAAGCCTGATGCAGCCATGCCGCGTGTGTGAAGAAGGCCTTCGGGGTGTAAAGCACTTTCAGCGAGGAGGAAGGTGGTGAACTTAATACGCTCATCAATTGACGTTACTCGCAGAAGAAGCACCGGCTAACTCCGTGCCAGCAGCCGCGGTAATACGGAGGGTGCAAGCGTTAATCGGAATTACTGGGCGTAAAGCGCACG
+
GGGAFF@CFFEGGGCECFEFGGGGGGGGGGGDGFFFFGGGG?FGGGEGEFGGGCEGFECDE@CFGGEEGGFGGGGGGFFGGGG?9DFD+@BFFEFFFG?ECAFFFAC>CFFGGCGGGGG<CFGCGFFGFGFGGGGGGGGG9@CDFCECGBFFGGGEEGGFGF:A@F:@:7C7<:@FGGFFGFGGCFGGG*8BCECECGFGGC>7ECCGCGFFGGEGGGCCEEGFFG?FC6:5DC***:CDGGG<
@M03364:276:000000000-BLYN8:1:1101:20580:5239 1:N:0:1
ACTCCTACGGGAGGCAGCAGTGGGGAATATTGCACAATGGGCGCAAGCCTGATGCAGCCATGCCGCGTGTGTGAAGAAGGCCTTCGGGTTGTAAAGCACTTTCAGCGAGGAGGAAGGTGGTGAACTTAATACGTTCATCAATTGACGTTACTCGCAGAAGAAGCACCGGCTAACTCCGTGCCAGCAGCCGCGGTAATACGGAGGGTGCAAGCGTTAATCGGAATTACTGGGCGTAAAGCGCACG
+
GGGGGGGGGGGGGGGGGGGGGGGGGGGGGGGGGGGGGGGGGGGGGGGGGGGGGGGGGGGGGGGGGGGGGGGGGGDGGGGGGGGGGGGGGGGGGGGGGGGGGGGGGGGGGGGGGGGGGGG@FGGGGGGGGGGGFFFEFGFGGGFFGGGGGGGGGGDGGGGGGGFGGGGGGGGGGGFFGGGGGGGGGGGCGGGGGGGGGGGFGEGGDGGGGGGGGGGC=CCGDGGGGGGGGGGGGD5CFDGGGGD5
@M03364:276:000000000-BLYN8:1:1101:13480:5254 1:N:0:1
ACTCCTACGGGAGGCAGCAGTAGGGAATCTTCGGCAATGGGGGCAACCCTGACCGAGCAACGCCGCGTGAGTGAAGAAGGTTTTCGGATCGTAAAACTCTGTTGTTAGAGAAGAACGTTAAGTAGAGTGGAAAGTTACTTAAGTGACGGTATCTAACCAGAAAGGGACGGCTAACTACGTGCCAGCAGCCGCGGTAATACGTAGGTCCCAAGCGTTGTCCGGATTTATTGGGCGTAAAGCGAGC
+
GGGGGGGGGGGGGGGGGGGGGGGGGGGGGGGGGGGGGGGGGGGGGGGGGGGGGGGGGGGGGGGGGGGGGGGGGFGGGGGGGGGGGGGGGDGGGGGGGGGGGGGGGGFGFGGGGGGGGGGGGGGGGGGGGFDFGGGGGDGGGEFGGGGGGGGGGGGGFGFGGGGFGGGGGGGGGGGGGGGGEGGGGGGGGGGGGGGGGGGGGGFDGGGFFGGGGGGGEECFDGEGGGGFGGFGDGGGGGGCD3<)
@M03364:276:000000000-BLYN8:1:1101:12108:5259 1:N:0:1
ACTCCTACGGGAGGCAGCAGTGGGGAATATTGCACAATGGGCGCAAGCCTGATGCAGCCATGCCGCGTGTGTGAAGAAGGCCTTCGGGTTGTAAAGCACTTTCAGCGAGGAGGAAGGTGGTGAACTTAATACGTTCATCAATTGACGTTACTCGCAGAAGAAGCACCGGCTAACTCCGTGCCAGCAGCCGCGGTAATACGGAGGGTGCAAGCGTTAATCGGAATTACTGGGCGTAAAGCGCACG
+
GGGGGGGGGGGGGGGGGGGGGGGGGGGGGGGGGGGGGGGGGGGGGGGGGGGGGGGGGGGGGGGGGGGGGGGGGGGGGGGGGGGGGGGGGGGGGGGGGGGGGGGGGGGEGGGGGGEFEFGGGGGGAFFGGGGGGGGGGGGGGGGGGGGGGFGGGGGGGGGGGFGGGGGGGGGGGGGCGGGGGGGGGGGDFGGGGDGGGGGGGCGGGGG>FGGGGGEEGGGGGGEGFGGGGGGGGGGGGGGGGGDC
@M03364:276:000000000-BLYN8:1:1101:9901:5261 1:N:0:1
ACTCCTACGGGAGGCAGCAGTGGGGAATATTGCACAATGGGCGCAAGCCTGATGCAGCCATGCCGCGTGTGTGAAGAAGGCCTTCGGGTTGTAAAGCACTTTCAGCGAGGAGGAAGGTGGTGAACTTAATACGTTCATCAATTGACGTTACTCGCAGAAGAAGCACCGGCTAACTCCGTGCCAGCAGCCGCGGTAATACGGAGGGTGCAAGCGTTAATCGGAATTACTGGGCGTAAAGCGCACG
+
GGGGGGGGGGGGGGGGGGGGGGGGGGGGGGGGGGGGGGGGGGGGGGGGGGGGGGGGGGGGGGGGGGGGGGGGGGGGGGGGGGGGGGGGGGGGGGGGGGGGGGGGGGGGGGGGGCEFGGGGGGGGGGGGGGGGGGGGGGGGGGGGGGGGGGGGGGGGEEGGGGGGGGGGGGGGFGGFGGGGGGGGGGGGFGGGGGGGGGGGGCGDEGGGGGGGGGEGGFCGGDEGGGFGGFFFDGGGFFGDGGGD
@M03364:276:000000000-BLYN8:1:1101:14276:5272 1:N:0:1
ACTCCTACGGGAGGCAGCAGTGGGGAATATTGCACAATGGGCGCAAGCCTGATGCAGCCATGCCGCGTGTGTGAAGAAGGCCTTCGGGTTGTAAAGCACTTTCAGCGAGGAGGAAGGTGGTGAGCTTAATACGTTCATCAATTGACGTTACTCGCAGAAGAAGCACCGGCTAACTCCGTGCCAGCAGCCGCGGTAATACGGAGGGTGCAAGCGTTAATCGGAATTACTGGGCGTAAAGCGCACG
+
GGGDFFFGGGGGGEEFGGGGGGGGGGGGGFGGGGGFGFEEGGGGGGGGGGGGGGGGGGGGFGGFDGEGFGGGGGGGEGGGDFGGGGGGGGGGF9FGG<FFGGFFFGGGGGFGG:FFGFGGGGEFFGD9DGGCGFGF89B?BDDFFFGGGGGFFGGGEEGGGFGCFGDFGGEE<FGGGG7FFGFGF,BFGGECGCCGFD9BEDEGGGGE:FEGGE=EFGGGGGCFGGGGGFGCDGCCFCFGGGC5
@M03364:276:000000000-BLYN8:1:1101:17872:5275 1:N:0:1
ACTCCTACGGGAGGCAGCAGTGGGGAATATTGCACAATGGGCGCAAGCCTGATGCAGCCATGCCGCGTGTGTGAAGAAGGCCTTCGGGTTGTAAAGCACTTTCAGCGAGGAGGAAGGTGGTGAGCTTAATACGCTCATCAATTGACGTTACTCGCAGAAGAAGCACCGGCTAACTCCGTGCCAGCAGCCGCGGTAATACGGAGGGTGCAAGCGTTAATCGGAATTACGTGGCGTAAAGCGCACG
+
?CE@EEFECGEE+@FCFEGGGFDEE@CEFEGFCFGE<F<CD@CEFFGGFFGGFGGFGGGFEFCFEGGC+B@EEEEEEF<FFG<FFFGGGC+BAFFGGFGGFGGGFG:C7C@B7?<FCFEGFGDDGCFFFFGGGGGDGGE<FGFGG<FFGGDAFEDG:FFC7FFGFGDCFEGCGGGDCEG*<DFGFGGCCGGGCGGCEGCCCD*8:CCEC7CCEGGG=<CFD**AGFG*06;*7CC5*:CCD<7)
@M03364:276:000000000-BLYN8:1:1101:22815:5314 1:N:0:1
ACTCCTACGGGAGGCAGCAGTGGGGAATATTGCACAATGGGCGCAAGCCTGATGCAGCCATGCCGCGTGTGTGAAGAAGGCCTTCGGGTTGTAAAGCACTTTCAGCGAGGAGGAAGGTGGTGAACTTAATACGTTCATCAATTGACGTTACTCGCAGAAGAAGCACCGGCTAACTCCGTGCCAGCAGCCGCGGTAATACGGAGGGTGCAAGCGTTAATCGGAATTACTGGGCGTAAAGCGCACG
+
GGGGGGGGGGGGGGGGGGGGGGGGGCGGGGGGFGGGGGGGGGGGGGGGGGFGGGGGGGGGGFFFGEGGGGGGGGGGGGGGGGGGGFGGFGGGGGGFGGGGGGGGGGGGGGGGGCFGGGGGGGGCFGGGGGGFGFGG8DAFCF9DFGGGGFEG9:CEGGGGGGG7FGGGGGGGGGG?DGGGGGGGGGGGGGGGGGGGGGGGE85CGGGGGG+;EEGGGEFGGGGGGF7CGGGGGGGEGGFGDGG<
@M03364:276:000000000-BLYN8:1:1101:7549:5331 1:N:0:1
ACTCCTACGGGAGGCAGCAGTAGGGAATCTTCGGCAATGGACGAAAGTCTGACCGAGCAACGCCGCGTGAGTGAAGAAGGTTTTCGGATCGTAAAACTCTGTTGTTAGAGAAGAACAAGGATGAGAGTAAAACGTTCATCCCTTGACGGTATCTAACCAGAAAGCCACGGCTAACTACGTGCCAGCAGCCGCGGTAATACGTAGGTGGCAAGCGTTGTCCGGATTTATTGGGCGTAAAGCGAGC
+
GGGGGGGGGGGGGGGGGGGGGGGGGGGGGGGGGGGGGGGGGGGGGGGGGGGGGGGGGGGGGGGGGGGGGGGGGGGGGGGGGFGGGGGGGGGGGGGGGGGGGGGGGGFGGGGGGGGGGGGGGGGGGGGGGFGGGGGGGGGGGGGGGGGGGGGGGGGGGGFGGGGGGGGGGGGGGGGGGGGGGFGGGGGGFGGGGGGCGGGGGGGGGGGGGGGGGGGGGGGGGG5:CEGGGGGGGGGGGGGGGGG7
@M03364:276:000000000-BLYN8:1:1101:15382:5366 1:N:0:1
ACTCCTACGGGAGGCAGCAGTGGGGAATATTGCACAATGGGCGCAAGCCTGATGCAGCCATGCCGCGTGTGTGAAGAAGGCCTTCGGGTTGTAAAGCACTTTCAGCGAGGAGGAAGGTGGTGAGCTTAATACGTTCATCAATTGACGTTACTCGCAGAAGAAGCACCGGCTAACTCCGTGCCAGCAGCCGCGGTAATACGGAGGGTGCAAGCGTTAATCGGAATTACTGGGCGTAAAGCGCACG
+
GGGGGGGGGDGGGGGGGGGGGGGGGG7FFGGGGGGAFGGGGGGGGGCFGGGGGGGGGGGGGGGGGGGGGGGGGGGGGGGGFGGGGGGGGGGGGGGGCFFDGGFGGGGCFGCCFFDEGCCGGGGGGGGGGGGGGGGFFGGDGCGGGGGGGGDFGGGFGGGGGGGGGGGGGGGGGGGFFGGGGGGGGGCFGGGGGEGDGFFFG5CGGGGGGCGGGGGGCCCFGGGFEEGGG6F=DGD:FGGGGDG3
@M03364:276:000000000-BLYN8:1:1101:14977:5369 1:N:0:1
ACTCCTACGGGAGGCAGCAGTGGGGAATATTGCACAATGGGCGCAAGCCTGATGCAGCCATGCCGCGTGTATGAAGAAGGCCTTCGGGTTGTAAAGTACTTTCAGCGAGGAGGAAGGCATTAAGGTTAATAACCTTGGTGATTGACGTTACTCGCAGAAGAAGCACCGGCTAACTCCGTGCCAGCAGCCGCGGTAATACGGAGGGTGCAAGCGTTAATCGGAATTACTGGGCGTAAAGCGCACG
+
GGGGGGFFGGGGGGGGGGGGGGGGGGGGGGGGGGGGGGGGGGGGGGGGGGGGGGGGGGGGGFGFGGGGGGGGGGGGGGGGGGGGGGGGGGGGFGGGGGGGGGGGGGGGGGGGGGFGGGGGGGGGGGGGGGGGGGGGGGGGGGFGGGGGGGGGGGGGGGGGGGGCFFGGGGGGGGGFGGGGGGGGGFGGGGGGGGGGGGGGG5EEGGGGGGGGGGGGGGGGGGGGGGGGGGGGGGDEGCFGCGGC
@M03364:276:000000000-BLYN8:1:1101:12958:5387 1:N:0:1
ACTCCTACGGGAGGCAGCAGTAGGGAATCTTCGGCAATGGGGGCAACCCTGACCGAGCAACGCCGCGTGAGTGAAGAAGGTTTTCGGATCGTAAAACTCTGTTGTTAGAGAAGAACGTTAAGTAGAGTGGAAAATTACTTAAGTGACGGTATCTAACCAGAAAGGGACGGCTAACTACGTGCCAGCAGCCGCGGTAATACGTAGGTCCCAAGCGTTGTCCGGATTTATTGGGCGTAAAGCGAGC
+
GGGGGGGGGGGGGGGGGGFGGGGGGGGGGGGGGGGGGGGGGGGGGGGGGGGGGGGGGGEGGGG:CFFGGGGGGGGGGFFGFFGGGGGGG7FGGGGGFGFGGGGGGGGGFGGGGGFGGGGGBFFEF9DFFGGFFGGGGFGGFFGGGGGGGGGGAFFCGGG@FDFDFEGGEFCFDFGGGFGGGGGGGGGGGGGCEEEGGGB9CFFGGGCEFG8CFGGG=CFGGGDCEGGGG?EG<DGGGGGGGDC)
@M03364:276:000000000-BLYN8:1:1101:19388:5390 1:N:0:1
ACTCCTACGGGAGGCAGCAGTGGGGAATATTGCACAATGGGCGCAAGCCTGATGCAGCCATGCCGCGTGTGTGAAGAAGGCCTTCGGGTTGTAAAGCACTTTCAGCGAGGAGGAAGGTGGTGAACTTAATACGTTCATCAATTGACGTTACTCGCAGAAGAAGCACCGGCTAACTCCGTGCCAGCAGCCGCGGTAATACGGAGGGTGCAAGCGTTAATCGGAATTACTGGGCGTAAAGCGCACG
+
GGGGGGGGGGGGGGGGGGGGGGGGGEFGGGGGGGGGGGGGGGGGGGGGGGGGGGGGGGGCFFGFGGGGGGGGGG9FGFFFDFGGGGGGGGGGGGGGGGGGGGGGGGGEGGCFDGFGG<EDEFGDDFGGGFGFGGGCEGGGCGGGGGDGGGGGGGGGGGE,DFGGGGGGGGGEFBFFGGGGGGGGGGGG8C>EEEEGFFGGDCGGGCEEFFGGE>EG5CFFGGGFGGFGGGGGDGEDFGGGGGC<
@M03364:276:000000000-BLYN8:1:1101:23914:5411 1:N:0:1
ACTCCTACGGGAGGCAGCAGTGGGGAATATTGCACAATGGGCGCAAGCCTGATGCAGCCATGCCGCGTGTGTGAAGAAGGCCTTCGGGTTGTAAAGCACTTTCAGCGAGGAGGAAGGTGGTGAACTTAATACGTTCATCAATTGACGTTACTCGCAGAAGAAGCACCGGCTAACTCCGTGCCAGCAGCCGCGGTAATACGGAGGGTGCAAGCGTTAATCGGAATTACTGGGCGTAAAGCGCACG
+
GGGEEGCACE7CCEEGGGGGGGGGGGGGFGGGGGFGGGF,@FFEGDGGGGGGGFFFFF@FFGGGGGGGDFGFGGFGGGGGCGGCFGGGGGGEGFGFFGG?FFFEGDCG>CCFEC84?BFDGGG@FDFDEFCAF=F8FGF<CFBFACEFGC>FFGD:CFCC<FGGGGCFGGEGFDD9FEGFGCGGGCGGGGGGECEC?CGGGCCGGGEGGG+8EGE57CGGGC/:8EFGGGCF3D=EGGG5CCGD
@M03364:276:000000000-BLYN8:1:1101:21194:5432 1:N:0:1
ACTCCTACGGGAGGCAGCAGTGGGGAATATTGCACAATGGGCGCAAGCCTGATGCAGCCATGCCGCGTGTGTGAAGAAGGCCTTCGGGTTGTAAAGCACTTTCAGCGAGGAGGAAGGTGGTGAACTTAATACGTTCATCAATTGACGTTACTCGCAGAAGAAGCACCGGCTAACTCCGTGCCAGCAGCCGCGGTAATACGGAGGGTGCAAGCGTTAATCGGAATTACTGGGCGTAAAGCGCACG
+
GGGGGGGGGGGGGGGGGGFGGGGGGGGGFGGGGGGGFGFGGGGGGGGGGGGGGGGGGGGGGGGGGGGGGGGGGFDGGGGGGFGGGGGFGGGGGGGGGGGGGGGGGGGGGGGGGGFGGGGGGGFGGGGGGGGFGGGGGGGGGGGGGGGGGGGGGGGGGGGGGGGGGGGGGGG>FFEGGGGGGFGGGGGGGGGGGGGEGGGGGGGEEGGGFGGGGGGGGGGGCEEGGGFGFGGFGGGGGGGGGGGD
@M03364:276:000000000-BLYN8:1:1101:20440:5442 1:N:0:1
ACTCCTACGGGAGGCAGCAGTAGGGAATCTTCGGCAATGGGGGCAACCCTGACCGAGCAACGCCGCGTGAGTGAAGAAGGTTTTCGGATCGTAAAACTCTGTTGTTAGAGAAGAACGTTAAGTAGAGTGGAAAATTACTTAAGTGACGGTATCTAACCAGAAAGGGACGGCTAACTACGTGCCAGCAGCCGCGGTAATACGTAGGTCCCAAGCGTTGTCCGGATTTATTGGGCGTAAAGCGAGC
+
GGGGGGGGGGGGGGGGGGGEGFGGGGGGGGGGGGGGDFFGGGGGGGGGGFGGGGGGGGGGGGGGGGGCFGGGGGGGGGGGGGGFGGGGGGGGGFGGGGGGGGGGGGGGCFGGGFGFGGGGGGFGGCFFGGGFGGGGGGGGGGGFGGGGGGGGGGGFGGGGGGGGGGFFGGCEGFGGGGGGGFGGFGGFGEEEGGGEGGGCCGGFGG+9FEGGGGGGGGGGGGEEGF79?FGGFD==C*0?D<D7
@M03364:276:000000000-BLYN8:1:1101:9073:5446 1:N:0:1
ACTCCTACGGGAGGCAGCAGTGGGGAATATTGCACAATGGGCGCAAGCCTGATGCAGCCATGCCGCGTGTGTGAAGAAGGCCTTCGGGTTGTAAAGCACTTTCAGCGAGGAGGAAGGTGGTGAACTTAATACGTTCATCAATTGACGTTACTCGCAGAAGAAGCACCGGCTAACTCCGTGCCAGCAGCCGCGGTAATACGGAGGGTGCAAGCGTTAATCGGAATTACTGGGCGTAAAGCGCACG
+
GGGGGGGGGGGGGGGGGGGGGGGGGGGGGGGGGGGGGGGGGGGGGGGGGGGGGGGGGGGGGGGGGGGGGGFGGFGGGGGGGGGGGGGGGGGGGGGGGGGGGGGGGGGFGGGGGGGGGGGGGGGGGGGGGGGGGGGG?FGFGGGGGGGGGGGGGGGGGGGGGGGGGGFGGGGGGGGGGGGGGGGGGGGGGGGGGGGGGGGGGGGGGGGGGGGGGGGGCGGGGGGGGGGGGGGFGGGGGGGGGDD)
@M03364:276:000000000-BLYN8:1:1101:24743:5461 1:N:0:1
ACTCCTACGGGAGGCAGCAGTGGGGAATATTGCACAATGGGCGCAAGCCTGATGCAGCCATGCCGCGTGTGTGAAGAAGGCCTTCGGGTTGTAAAGCACTTTCAGCGAGGAGGAAGGTGGTGAGCTTAATACGTTCATCAATTGACGTTACTCGCAGAAGAAGCACCGGCTAACTCCGTGCCAGCAGACGCGGTAATACGGAGGGTGCAAGCGTTAATCGGAATTACTGGGCGTAAAGCGAACG
+
F9<<E<AAGDGGGCFGEGGGGGGGDFCEEGGCFD,CFFFGFGGGGGG@CFDFFDFGGF@<E<F8F:@C===FFAFGGGGGFEGCFDDGAFEGGG9FEFGGGE<FFGDFFGFEEGDECFFFGGEFCC8??FF9FDFFGFGGD<@=FCFGGGGGF@FBECBFC@<FFC,@FFCFGFG9DE:FFGGCCFC,2*::CCE@F998888EEC88FF?=CEEGDFCGE=CC<@+ACE8/9D557FFG*><D
@M03364:276:000000000-BLYN8:1:1101:24314:5470 1:N:0:1
ACTCCTACGGGAGGCAGCAGTGGGGAATATTGCACAATGGGCGCAAGCCTGATGCAGCCATGCCGCGTGTGTGAAGAAGGCCTTCGGGTTGTAAAGCACTTTCAGCGAGGAGGAAGGTGGTGAGCTTAATACGTTCATCAATTGACGTTACTCGCAGAAGAAGCACCGGCTAACTCCGTGCCAGCAGCCGCGGTAATACGGAGGGTGCAAGCGTTAATCGGAATTACTGGGCGTAAAGCGCACG
+
GGGFGGGGGGGGGGGGGGGGGGGGGGGGCFGGGGGGGGGGGGGGGGGGGGGGGGGGGGFGGGGGGGGGGGGGGGGGGGGGGGGGGGGGGGGGGGGFGGGGGGCGDGGGDEGGGGFGGGGFGG9FFGGGGGGGGFFDFFGGGGGGGGGGGGGGG7FEGGFGGGCFGFFDGDFGGGFGGGGGGCE8FGGGGGGGGGGDGGGGDEGGGGGGGGGGGGGGGGGGGGGGFDCFGGGGGGGGGFGGGGGC
@M03364:276:000000000-BLYN8:1:1101:9571:5474 1:N:0:1
ACTCCTACGGGAGGCAGCAGTAGGGAATCTTCCACAATGGACGAAAGTCTGATGGAGCAACGCCGCGTGAGTGAAGAAGGTTTTCGGATCGTAAAACTCTGTTGTTGGAGAAGAACGTATTTGATAGTAACTGATCAGGTAGTGACGGTATCCAACCAGAAAGCCACGGCTAACTACGTGCCAGCAGCCGCGGTAATACGTAGGTGGCAAGCGTTGTCCGGATTTATTGGGCGTAAAGCGAGCG
+
GGGGGGFGGEGGGGGGGGGGGFFGGFGGGGGGGGGF8FFGFECE7FGFFCFEGGGGGFGGGGDGGGGGGFGEFCFFGGFGFFGGGGGGGGGGFF@EGGGGGGGGGGGGCFGCEDEBFDEGDGGGGCFGDFFGGFFFGFGFGGGGFGGGGGGGGFGFFGGGCGGGFGFGGGGEGGGGGGGC@FC;EFGGFGGGGGG*BFFGCGGGGGGGGGFDEECEGFGEG===6>CCGGGGGGDEGGFGGGGD
@M03364:276:000000000-BLYN8:1:1101:8681:5478 1:N:0:1
ACTCCTACGGGAGGCAGCAGTAGGGAATCTTCCACAATGGACGAAAGTCTGATGGAGCAACGCCGCGTGAGTGAAGAAGGTTTTCGGATCGTAAAACTCTGTTGTTAGAGAAGAACAAGGACGTTAGTAACTGAACGTCCCCTGACGGTATCTAACCAGAAAGCCACGGCTAACTACGTGCCAGCAGCCGCGGTAATACGTAGGTGGCAAGCGTTGTCCGGATTTATTGGGCGTAAAGCGAGCG
+
GGGGGGGGGGGGGGGEGGGGGGGGGGGGGGGCFGGGGGGGFGGCEGGFFGGGGGGGGGGGGGGGGGGGGGFFFGFGGGGGGGGGGGGGGGGGGGGGGGGGGFFFFGGGGGFGFGGGGGGFGGGEFGGGGGFGGGGDFDFFEFGGGGGGGFGGGGGGGGGG?FGG7DFFGGGGFCFGGGGGGGG@FGGGGGGGGGGGGCFFGGGG9CFDFGGGGGGGGDDGG5EEFDFFGGFCCDEEGGGG<DD5
@M03364:276:000000000-BLYN8:1:1101:15979:5481 1:N:0:1
ACTCCTACGGGAGGCAGCAGTGGGGAATATTGCACAATGGGCGCAAGCCTGATGCAGCCATGCCGCGTGTGTGAAGAAGGCCTTCGGGTTGTAAAGCACTTTCAGCGAGGAGGAAGGTGGTGAACTTAATACGTTCATCAATTGACGTTACTCGCAGAAGAAGCACCGGCTAACTCCGTGCCAGCAGCCGCGGTAATACGGAGGGTGCAAGCGTTAATCGGAATTACTGGGCGTATAGCGCACG
+
-6C@FFFGCGCF:FGECEGFCFEEFGGG?EG<FGEA8<FEA,@@FGC7@FG8FGFDGFGGGGFGCFFGGFCFE,C<CEEE,4CCF<:FCFFG,CDF<FFEGGCDGCCCFC+FF+EA@FEFGGGGGGGFAFCGGGF=FFG9FFCDCFGGFG+FFE7:CCCCABFG7<,>*<<:<F@CFECFCC9DF@:FEC*:>E8CEF2;8>CGGEE*+>FFGGGECE9E*;;CF7CCC+**75**2:FGG3D3
@M03364:276:000000000-BLYN8:1:1101:9112:5493 1:N:0:1
ACTCCTACGGGAGGCAGCAGTGGGGAATATTGCACAATGGGCGCAAGCCTGATGCAGCCATGCCGCGTGTGTGAAGAAGGCCTTCGGGTTGTAAAGCACTTTCAGCGAGGAGGAAGGTGGTGAACTTAATACGTTCATCAATTGACGTTACTCGCAGAAGAAGCACCGGCTAACTCCGTGCCAGCAGCCGCGGTAATACGGAGGGTGCAAGCGTTAATCGGAATTACTGGGCGTAAAGCGCACG
+
GGGGGGGGGGGGGGGGGGGGGGGGGGGGGGGGGGGGGGGGGGGGGGGGGGGGGGGGGGGGGGGGGGGGGGGGGGGGGGGGGGGGGGGGGGGGGGGGGGGGGGDGGGGFGG>FGGGGGGGGGFFGGGGGGGGGGGGGFGGGGGFGGGGGGGGGGGGGGGGGGGGGGGGGGGGGGGGGGGGGGGGGCGGGEEDGGGGGGGGGGCCGGGG5FGGGGGGGGGGGGG8FGGGGGGFGGGEG:FGGGDCC
@M03364:276:000000000-BLYN8:1:1101:15044:5503 1:N:0:1
ACTCCTACGGGAGGCAGCAGTGGGGAATATTGCACAATGGGCGCAAGCCTGATGCAGCCATGCCGCGTGTGTGAAGAAGGCCTTCGGGTTGTAAAGCACTTTCAGCGAGGAGGAAGGTGGTGAGCTTAATACGTTCATCAATTGACGTTACTCGCAGAAGAAGCACCGGCTAACTCCGTGCCAGCAGCCGCGGTAATACGGAGGGTGCAAGCGTTAATCGGAATTACTGGGCGTAAAGCGCACC
+
@FGGGGF@FCGGGGDDFG@FFGFGGF7FEFGCCFGGFFGCFGEGGEEGGDGFFFGCFFGGGGGGGGDGGGGFEFGGAFFGGGGGFGGGGGGGGFGEE8FFFGGFGGGGGGDGD+FDFFAFGCACGFCAFFGCGGGGGDFFGGGGGGGGGGGGGGCEGGGGCFGGFGGG@@CFFFFGGGGGGGGGCEGGGGGGGG8BF9BFBBCGGEGGGGFGGEG*:??5CGCGG?CFF+;CDG=CF7DGGC))
@M03364:276:000000000-BLYN8:1:1101:15790:5513 1:N:0:1
ACTCCTACGGGAGGCAGCAGTGGGGAATATTGCACAATGGGCGCAAGCCTGATGCAGCCATGCCGCGTGTGTGAAGAAGGCCTTCGGGTTGTAAAGCACTTTCAGCGAGGAGGAAGGTGGTGAGCTTAATACGCTCATCAATTGACGTTACTCGCAGAAGAAGCACCGGCTAACTCCGTGCCAGCAGCCGCGGTAATACGGAGGGTGCAAGCGTTAATCGGAATTACTGGGCGTAAAGCGCACG
+
GGGGGGGGGGGGGGGGGGFGGGGGGEGGGGGGGGGGGGGGGGGGGGGGGGGGGGG<FGGGGGGGGGGGGGGGGGGGGGGGGGGGGGGGGGGGGGGGGGGGGGGGGGG>FG::F?EFGGGGGGGGGGGGFFFG?FFGGGGFGGGGFGFGGGGGGGGGGGGGGGGGGGGGGGED@CB9FGGGGGGGGGGGGGGGGG8CECGFECEGGGGDGGGGGGGEGGGGGGCCGDFGGGGGGGEGFGGGDGC/
@M03364:276:000000000-BLYN8:1:1101:8355:5514 1:N:0:1
ACTCCTACGGGAGGCAGCAGTAGGGAATCTTCGGCAATGGGGGCAACCCTGACCGAGCAACGCCGCGTGAGTGAAGAAGGTTTTCGGATCGTAAAACTCTGTTGTTAGAGAAGAACGTTAAGTAGAGTGGAAAGTTACTTAAGTGACGGTATCTAACCAGAAAGGGACGGCTAACTACGTGCCAGCAGCCGCGGTAATACGTAGGTCCCAAGCGTTGTCCGGATTTATTGGGCGTAAAGCGAGC
+
GGGGGGGGGGGGGGGGGGGGGGGGGFGGGGGGGGGGGGGGGGGDGGGFGGGGGGGGGGDGGGGCFGGFGCEGGGGGGGGGGGGGGFGFEEGGGGFGGGGGGGGGGGGGEGGGGGGGGGGGGGGGGGGGGGCFFGGFGGGGGGGGGFFGGGGGGGGGGGGGFGGGGGGGGGGGGGGGGGGGGGGGGFFGGGGGGGGEGG?CFFGGEGGFGGGGGGEEGGGGGGG=ECFEGGDFGD**CDFGGGG3
@M03364:276:000000000-BLYN8:1:1101:13140:5523 1:N:0:1
ACTCCTACGGGAGGCAGCAGTGGGGAATATTGCACAATGGGCGCAAGCCTGATGCAGCCATGCCGCGTGTGTGAAGAAGGCCTTCGGGTTGTAAAGCACTTTCAGCGAGGAGGAAGGTGGTGAACTTAATACGTTCATCAATTGACGTTACTCGCAGAAGAAGCACCGGCTAACTCCGTGCCAGCAGCCGCGGTAATACGGAGGGTGCAAGCGTTAATCGGAATTACTGGGCGTAAAGCGCACG
+
GGGGGGGGGGDEGGGGGGFFFGGGGGEGDGGGG@FGGGGGGGGGGGGGGCDFGGDGGGCEFGGGGEGGGGGCEGCFGGGGGDFFFFGGGG:FGFFGGGGGGGGGGFDBFG:FDFEFGGGGGGGFFFGBD?F<DFGFEF9FAGFGGGGGGGEGGGGEGGGGGGGCGGGGEEGGGGGFGDGGGGCEGGGGFEGGGGCCCG9CBBCGGGGGDDGFGGC8FGGGGGGGG7+<CCFGDDGE<77CD<)7
@M03364:276:000000000-BLYN8:1:1101:4540:5530 1:N:0:1
ACTCCTACGGGAGGCAGCAGTGGGGAATATTGCACAATGGGCGCAAGCCTGATGCAGCCATGCCGCGTGTGTGAAGAAGGCCGTCGGGTTGTAAAGCACTTTCAGCGAGGAGGAAGGTGGTGAACTTAATACGCGCATCAATTGACGTTACTCGCAGAAGAAGCACCGGCTAACTCCGTTCCAGCAGCCGCGGTAATACGGAGGGTGCAAGCGTTAATCGGAATTACTGGGCGTAAAGCGCACG
+
FGFF@AFFEG:@@+FCFEGGFFDFFGCFCEG,CCEGGAFGG,@CC@@FFGG8FEGCGC<,EFGG:CEF@C=9FE<FCFFG=E+@>CGE,BF4,<<AFD<BF,E<B,C+CC+BFGGFGFB=CFA<C<DAAFD9+B+@<F+:=FGGG,<8@FFGG7*>CCGGFAFAF7@@@F<FGFF@C:F,,?C<@CEGFCG1CEG7;9>8B8:EGCC?FGE5C>CE5A+55CEGGFFG?F*:>7*A3**19DD)
@M03364:276:000000000-BLYN8:1:1101:6558:5532 1:N:0:1
ACTCCTACGGGAGGCAGCAGTAGGGAATCTTCGGCAATGGGGGCAACCCTGACCGAGCAACGCCGCGTGAGTGAAGAAGGTTTTCGGATCGTAAAACTCTGTTGTTAGAGAAGAACGTTAAGTAGAGTGGAAAATTACTTAAGTGACGGTATCTAACCAGAAAGGGACGGCTAACTACGTGCCAGCAGCCGCGGTAATACGTAGGTCCCAAGCGTTGTCCGGTTTTATTGGGCGTAAAGCGAGG
+
GGGGGGGGGGGGGGGGGGGGGGGGGGGGGGGGGGGGGGGGGGGGGGGGGGGGGGGGDGGGGGGGGGGGGGGGGGGGGGGGGG?FGGGGGEGGGGGGGGGGGGGGGGGGGGGGGGGGGGGGGGGGGGGGGGFCFGGGGGGGGGGGGGGGGGGGGGGGGGGGGGGGGGF@F:FGGGGGFGGGGGGGGFGGGFGGGGGGGGFGFCFGGGGG8CFGGGGGGGGFGGCC=F?FGGFFCDEGGGF*7DD)
@M03364:276:000000000-BLYN8:1:1101:7033:5532 1:N:0:1
ACTCCTACGGGAGGCAGCAGTGGGGAATATTGCACAATGGGCGCAAGCCTGATGCAGCCATGCCGCGTGTGTGAAGAAGGCCTTCGGGTTGTAAAGCACTTTCAGCGAGGAGGAAGGTGGTGAACTTAATACGTTCATCAATTGACGTTACTCGCAGAAGAAGCACCGGCTAACTCCGTTCCAGCAGCCGCGGTAATACGGAGGGTGCAAGCGTTAATCGGAATTACTGGGCGTAAAGCGCACG
+
GGGGGGGGGGGGGGGGGGGGGGGGGGGGGGGGGGGGGGGGGGGGGGGGGGGGGGGGGFGGGGGGGGGGGGGGGGGGGFGGGGGGGFGGGGGGFGGGGGGGGGGGGGGDGGGGGEFFGGGGFFGGFGGGGGGGGGGGGGFGGGGGFGGGGGGGGCECCFGGGGFFFGFFGGCGFC;9FGG::8FGGGFGGGGECCGGGGGGDEGGECCGGF9FGGGGCFGGGGGFFEEGDD:C7CGGGGGGDGG5
@M03364:276:000000000-BLYN8:1:1101:10031:5538 1:N:0:1
ACTCCTACGGGAGGCAGCAGTAGGGAATCTTCGGCAATGGACGAAAGTCTGACCGAGCAACGCCGCGTGAGTGAAGAAGGTTTTCGGATCGTAAAACTCTGTTGTTAGAGAAGAACAAGGACGTTAGTAACTGAACGTCCCCTGACGGTATCTAACCAGAAAGCCACGGCTAACTACGTGCCAGCAGCCGCGGTAATACGTAGGTGGCAAGCGTTGTCCGGATTTATTGGGCGTAAAGCGAGCG
+
GGGGGFGGGGGGGGGGGGGGGFGGGGGGGGGGGGGGGGGGGGGGGGGGFGGGGGGGGDGGGGFEFGGGGGGGGGGGGGGGFGGGGGGGGGGGGFGGGGGGGGGGGGGGFGGFFGGGGGGFGGGEGGGGGGGGGGGGGGGFCFEGFCFGGGGGGGGCFGGGGGGGGGGGGGGGGGGGGGGGFGGGFGGGCGGGGGGGGGGGGGGGGGFFGGGGGGGGEFGEGEGGGGGGFGGGGD7EFGGGGCDD
@M03364:276:000000000-BLYN8:1:1101:18738:5546 1:N:0:1
ACTCCTACGGGAGGCAGCAGTGGGGAATATTGCACAATGGGCGCAAGCCTGATGCAGCCATGCCGCGTGTGTGAAGAAGGCCTTCGGGTTGTAAAGCACTTTCAGCGAGGAGGAAGGTGGTGAACTTAATACGTTCATCAATTGACGTTACTCGCAGAAGAAGCACCGGCTAACTCCGTGCCAGCAGCCGCGGTAATACGGAGGGTGCAAGCGTTAATCGGAATTACTGGGCGTAAAGCGCACG
+
GGGGGFGGGGGGGGGGGGGGGGGGGFGGGGGGGFGGGGGGGGGGGGGGGGGGGGGGGGGGGGGGGGGGGGGGGGGGGGGGGCFGGGGGGGGGGGGGGGGGGGGGGGGFGGGGGGGGGGGGGGGGGGGGGGGFGGGCFGGGGGGGGGGGGGGGGGGGGGFGGGGGGGCFGGGDGGGGGGGGGGGGGGGGGGGGGGCGGGGGDCEGGGGGGFGGDGGG=FCFGEEGGGGGGGGGGGGGGGGGDDG5
@M03364:276:000000000-BLYN8:1:1101:16319:5576 1:N:0:1
ACTCCTACGGGAGGCAGCAGTGGGGAATATTGCACAATGGGCGCAAGCCTGATGCAGCCATGCCGCGTGTGTGAAGAAGGCCTTCGGGTTGTAAAGCACTTTCAGCGAGGAGGAAGGTGGTGAACTTAATACGTTCATCAATTGACGTTACTCGCAGAAGAAGCACCGGCTAACTCCGTGCCAGCAGCCGCGGTAATACGGAGGGTGCAAGCGTTAATCGGAATTACTTGGCGTAAAGCGCACG
+
CFEGCF<EFEGCFDCCEEFCFDGFEGGG,EF@F,CCEFFDFGGECFF<FGF8@@<E<<6CFEG<CF7FFFFFFGCEFG8FGGGGCCGEG@4B,AFBFFEFGF9FFGG+@@=CE:?<@DF7CD,CBF9CAFFC+C=B<FFGGFGFGFGCFF:F<B:@C+@B,8,DG,35>7FE@FDF?BGGC8DFC@F78:8BCE>EFFB1:*8C@E>EF?+*/2C*C<CGGGCFF:+<++<?3C75CF7<<3))
@M03364:276:000000000-BLYN8:1:1101:18982:5577 1:N:0:1
ACTCCTACGGGAGGCAGCAGTGGGGAATATTGCACAATGGGCGCAAGCCTGATGCAGCCATGCCGCGTGTGTGAAGAAGGCCTTCGGGTTGTAAAGCACTTTCAGCGAGGAGGAAGGTGGTGAACTTAATACGTTCATCAATTGACGTTACTCGCAGAAGAAGCACCGGCTAACTCCGTGCCAGCAGCCGCGGTAATACGGAGGGTGCAAGCGTTAATCGGAATTACTGGGCGTAAAGCGCACG
+
GGGGGGGGGGGGGGGGGGGGGGGGGGEGGGGGGGGGFGGGCGGGGGGGFGGFFCFGGGGGGGGGGGGGEGGGGG?EFGGFGGFGGFGGGGGGGGGGGFGGGGGGGGGGEECFGEGDGGG7FEDG9FFGGGEGGGGGDFAFCFGGGGGCGGGGB@7CFEGGGGGGGGGGGGGGGGGGGGGGGGGGGGGGGGGGGGCEGGGGGGGGEGCDGGGGGEECFGGGGGGGFGGG?CCFDGG=7D:DDGG5
@M03364:276:000000000-BLYN8:1:1101:16502:5596 1:N:0:1
ACTCCTACGGGAGGCAGCAGTGGGGAATATTGCACAATGGGCGCAAGCCTGATGCAGCCATGCCGCGTGTGTGAAGAAGGCCTTCGGGTTGTAAAGTACTTTCAGCGAGGAGGAAGGCATTAAGGTTAATCACCTTAGTGATTGACGTTACTCGCAGAAGAAGCACCGGCTAACTCCGTGCCAGCAGCCGCGGTAATACGGAGGGTGCAAGCGTTAATCGGAATTACTGGGCGTAAAGCGCACG
+
CFGGFGGGGGGGGGGGGGGDGGGGEGDGFFG9EFGFFGFGGGGG>CCDEGGGGFFC<EDECFG@FGGGGF,CEGFGFFAF8EFGGGECFFFFEEAFGGGGGFFFGGG:FECC>7FFG8BF<<,,5CFGDF,B=BF8AF?F9FFG9FFGDCFFA:BCB<:ACFFGGGDG*>FCFGFDC:>F>:,4>D,>FEG5E>8CF9;FG*:CE*8=<EGGE8CCFFC7CCGGFECCEGGGGDC5**:CDDCC
@M03364:276:000000000-BLYN8:1:1101:14990:5600 1:N:0:1
ACTCCTACGGGAGGCAGCAGTAGGGAATCTTCGGCAATGGACGAAAGTCTGACCGAGCAACGCCGCGTGAGTGAAGAAGGTTTTCGGATCGTAAAACTCTGTTGTTAGAGAAGAACAAGGATGAGAGTAGAACGTTCATCCCTTGACGGTATCTAACCAGAAAGCCACGGCTAACTACGTGCCAGCAGCCGCGGTAATACGTAGGTGGCAAGCGTTGTCCGGATTTATTGGGCGTAAAGCGAGC
+
GGGGGGGGGGGGGGGGGGGGGGGGGGGGGGGGGGGGGGGGGGGGGGGGGGGGGGGGGGGGGGGGGGGEGEGGGGGGGGGGGGGGGGGGGGGGGGGGGGGGGGGGGGGGGGGGGGGGGGGGGGGGGGGGGGGGGGGGGGGGGGGGGFGGGGGGGGGFGFGFGGGGGFGGGGGGGGGGFEGGGFGFFGGGGGGGGGGGGGGGGGGGGGGGGGGGGGGGGGFGGGGG=EFGGGGGFCCEDGGGGGG7
@M03364:276:000000000-BLYN8:1:1101:10630:5603 1:N:0:1
ACTCCTACGGGAGGCAGCAGTGGGGAATATTGCACAATGGGCGCAAGCCTGATGCAGCCATGCCGCGTGTGTGAAGAAGGCCTTCGGGTTGTAAAGCACTTTCAGCGAGGAGGAAGGTGGTGAACTTAATACGTTCATCAATTGACGTTACTCGCAGAAGAAGCACCGGCTAACTCCGTGCCAGCAGCCGCGGTAATACGGAGGGTGCAAGCGTTAATCGGAATTACTGGGCGTAAAGCGCACG
+
GGGGGGGGGGGGGGGGGGGGGGGGGGGGGGGGGGGGGGGGGGGGGEGGGGGGGGGGGGGGGGGGGGGGGGGGGGGGGGGGFGGGGGGGGGGGGGGGGGGGGGGGGGGFGGGGGGGGGGGGGGGGGGGGGGGGGGGGGGGGFGGGGGGGGCFGGGGGGGGGGFGGGGGGGGGGGGGDGGGGGGGGGGGGFGGGGGGGGFFFGGGGGGGDGGFFGGGD=?EEGGCFE?<E<FFGGGD59CCDCDC7
@M03364:276:000000000-BLYN8:1:1101:7619:5617 1:N:0:1
ACTCCTACGGGAGGCAGCAGTGGGGAATATTGCACAATGGGCGCAAGCCTGATGCAGCCATGCCGCGTGTATGAAGAAGGCCTTCGGGTTGTAAAGTACTTTCAGCGAGGAGGAAGGCATTAAGGTTAATAACCTTGGTGATTGACGTTACTCGCAGAAGAAGCACCGGCTAACTCCGTGCCAGCAGCCGCGGTAATACGGAGGGTGCAAGCGTTAATCGGAATTACTGGGCGTAAAGCGCACG
+
GGGGGGGGGGGGGGGGGGGGGGGGGGGGGGGGGGGFGGGGGGGGGGGGGGGGGGGGGFGGGGGGGGGGGGGGGGGGGGGGGGGGGGGGGGGGGGGGGGGGFGGGGGGEGGGGGGGGGGGGGGGGGGGGFGGGGCCGGGFGGGFAEGDEGGGGGGGGGFGGGGGFGGFGGGGGGGGGGDFG>FGGDGGGGGGGGGGGGGGGGGGGGGGEGFGGGGGGGGGGGGGGFGGGGGGF<)/AF>7DDDD5
@M03364:276:000000000-BLYN8:1:1101:8803:5626 1:N:0:1
ACTCCTACGGGAGGCAGCAGTAGGGAATCTTCGGCAATGGGGGCAACCCTGACCGAGCAACGCCGCGTGAGTGAAGAAGGTTTTCGGATCGTAAAACTCTGTTGTTAGAGAAGAACGTTAAGTAGAGTGGAAAGTTACTTAAGTGACGGTATCTAACCAGAAAGGGACGGCTAACTACGTGCCAGAAGCCGCGGTAATAGGTAGGTCCCAAGCGTTGTCGGGATTGATTGGGCGTAAGGCGAGC
+
GGGGGGGGGGGGGGGGGGGGG9FGGGGGGGGAFDGGEGGGGGGDGGFEFGGFCFGGGGCGEFEFGDGFFCE?FFGGGGGGBECFGGG@FEGGGG<EFFFACFFF=F?F,CFBDFFDFFGGCFG9FFGDDFFDFG8<DF,@FCFFFC9CE:BEAC=FAFFGGF7FCFCCFC:*>@,>FE@<CF:B,,,2BBEGEGE*3?++?5?<EG9:BF*3*;85>EG*>C?EG6++<CGGFG*:**0*1CC)
@M03364:276:000000000-BLYN8:1:1101:6228:5627 1:N:0:1
ACTCTACGGGAGGCAGCAGTGGGGAATATTGCACAATGGGCGCAAGCCTGATGCAGCCATGCCGCGTGTGTGAAGAAGGCCTTCGGGTTGTAAAGCACTTTCAGCGAGGAGGAAGGTGGTGAACTTAATACGTTCATCAATTGACGTTACTCGCAGAAGAAGCACCGGCTAACTCCGTGCCAGCAGCCGCGGTAATACGGAGGGTGCAAGCGTTAATCGGAATTACTGGGCGTAAAGCGCACGC
+
GGGGGGGGGGGGGEGGGGGDFGGGFFDGGGGG@EFGGGGGDFGGGGCFGGDAFGGGCFDFFEGGDGFGCGFGFGFCFGGCGGFFGGGFFGFFGGGGGGGGGGGGFGGGEEGGGGGGFEGGGGG9?FGGGGGFF<FGFGFCFFGGGGFGDEG>CF7FCFEF<CFEFGGGG7FGFGFGGGGDFEFGGGGGG>8EEGGCFBEG5EGGGGDGCGGGE>8CEGFGEGFFGGFGGFGGGGGFGCG3359)
@M03364:276:000000000-BLYN8:1:1101:19587:5647 1:N:0:1
ACTCCTACGGGAGGCAGCAGTGGGGAATATTGCACAATGGGCGCAAGCCTGATGCAGCCATGCCGCGTGTGTGAAGAAGGCCTTCGGGTTGTAAAGCACTTTCAGCGAGGAGGAAGGTGGTGAACTTAATACGTTCATCAATTGACGTTACTCGCAGAAGAAGCACCGGCTAACTCCGTGCCAGCAGCCGCGGTAATACGGAGGGTGCAAGCGTTAATCGGAATTACTGGGCGTAAAGCGCACG
+
GGGGGGGGGGGGGGGGGGFFGGGGGEGGGGGGGGGGGGGGGGGGGGGGGGGGGGFGGGGGGGGGGGGFGGGGGGGGGGGGGGGGGGGGGGGGGGGGGGGGGGFGGGG@FFGGGGGGGGGGGGGGGGGGGGGGGGGGGGGGGGGGG9FGGGGGGGGGGGGGGGGGGFGGGGGGGGGGGD@CGGGGGGFGGGGGGGGGGGGGGCEGDEEGGGGGGGGGGGGGGEGGGFGGGCF5<DEGGGGGGGD<
@M03364:276:000000000-BLYN8:1:1101:7894:5666 1:N:0:1
ACTCCTACGGGAGGCAGCAGTAGGGAATCTTCGGCAATGGGGGCAACCCTGACCGAGCAACGCCGCGTGAGTGAAGAAGGTTTTCGGATCGTAAAACTCTGTTGTTAGAGAAGAACGTTAAGTAGAGTGGAAAATTACTTAAGTGACGGTATCTAACCAGAAAGGGACGGCTAACTACGTGCCAGCAGCCGCGGTAATACGTAGGTCCCAAGCGTTGTCCGGATTTATTGGGCGTAAAGCGAGC
+
GGGGGGGGGGGGGGGGGGGGGGGGGGGGGGFGGGGGGGGGGGGGGGGGGGGGGGGGGGGDGGGGGGGGGEGGGGGFGGGGFGGGGGGGGGGGGGGGGGGGGGGGGGGGGGGGGGGGGGGGGGFGGGGGGGGFGGFDGGGGGGGGGFFGGGGGGGGGGGGGGGGGGGGGGGGGGGGGGGGGGGGFGGGGGFGGGGGGDGGGGGGFGGGFGGGGGG8CEEGFGGEEGFGGGGGGGDGGGGGGGDG5
@M03364:276:000000000-BLYN8:1:1101:18170:5670 1:N:0:1
ACTCCTACGGGAGGCAGCAGTGGGGAATTTTGGACAATGGGCGCAAGCCTGATCCAGCAATGCCGCGTGCAGGACGAAGGCCTTCGGGTTGTAAACTGCTTTTGTACAGAACGAAAGGCTCCTGGCTAATATCTGGGGGATATGACGGTACTGTAAGAATAAGCACCGGCTAACTACGTGCCAGCAGCCGCGGTAATACGTAGGGTGCGAGCGTTGATCGGAATTACTGGGCGTAAAGCGTGCG
+
GGGGGFGGGGGGGGGGG7FGFFGGGGEGGGGGGGGGGGGFGGFCFGGGGGGGEGGDFFFGGEGGC@FGGGGGCCFFFEGGCCFGGGGGGDFGFGGGAEFGFEFGGGGDGGFFGEGGGCFDGGGGGGGGGFFGFFFGFGGCFFGFDCEGGC@FGGFGCFCFA=:FGGFEGGFGFGGGGGGF*;;BC7B8,BEEGGGGGC+3>FCB8BCEGEE=?:E*7CFGCCE5CFF<7CG=3C==*:2C97D5
@M03364:276:000000000-BLYN8:1:1101:4327:5701 1:N:0:1
ACTCCTACGGGAGGCAGCAGTGGGGAATATTGCACAATGGGCGCAAGCCTGATGCAGCCATGCCGCGTGTGTGAAGAAGGCCTTCGGGTTGTAAAGCACTTTCAGCGAGGAGGAAGGTGGTGAACTTAATACGTTCATCAATTGACGTTACTCGCAGAAGAAGCACCGGCTAACTCCTTGCCAGCAGCCGCGTGAATACGGAGGGTGCAAGCGTTAATCGGAATTACTGGTCGTAAAGCGCACG
+
FGFEE<EEF@GGGCFCCE@6;<-E7@FGFGGFGF<F@FF8FF++CC:C@8,E<FAFGEC@FGGD+@:8@F6C=?FE,C=CF<CEDCED,CCG9,9<<4E8:9CF<EF7>C@BF7FDDGFFC7,B5CD?,,:D<FFDBCFFCGC9>9=><FGFACGECGGC<,FG:,D5*5<FFG,D:,@:<B,,>D>EFCC::=889;CC;CECG>*:BE@EEEC55CGG5EEGF<??C?++9CE75**/935)
@M03364:276:000000000-BLYN8:1:1101:21100:5701 1:N:0:1
ACTCCTACGGGAGGCAGCAGTGGGGAATATTGCACAATGGGCGCAAGCCTGATGCAGCCATGCCGCGTGTGTGAAGAAGGCCTTCGGGTTGTAAAGCACTTTCAGCGAGGAGGAAGGTGGTGGGCTTAATACGTTCATCAATTGACGTTACTCGCAGAAGAAGCACCGGCTAACTCCGTGCCAGCAGCCGCGGTAATACGGAGGGTGCAAGCGTTAATCGGAATTACTGGGCGTAAAGCGCACG
+
FFFFGECFDEEFCC768BFCC8FCF@8F,@EDFFGG,FFDFGGCGDG<FG,C@FGFF8,FF,FFDGGBCCCFCCAA9C=@C@<EE7F7F@FGGGFGFGDGGFGGFDFGDFCCF+<EGGF78+BC=<<DDFAED,<<,@,=DFGGGGG>C,8@FFGGGFFFFGGCGG7@FEC7<,?;>EGGCFCCCF<::CGGC:*8BG9FE5>88CEEEGC=CG=/:FEEG5CC8CF79+**19C**:7C)977
@M03364:276:000000000-BLYN8:1:1101:17371:5703 1:N:0:1
ACTCCTACGGGAGGCAGCAGTGGGGAATATTGCACAATGGGCGCAAGCCTGATGCAGCCATGCCGCGTGTGTGAAGAAGGCCTTCGGGTTGTAAAGCACTTTCAGCGAGGAGGAAGGTGGTGAGCTTAATACGTTCATCAATTGACGTTACTCGCAGAAGAAGCACCGGCTAACTCCGTGCCAGCAGCCGCGGTAATACGGAGGGTGCAAGCGTTAATCGGAATTACTGGGCGTAAAGCGCACG
+
GGGGGGGGGGGGGGGGGGGGGGGGGGGGGGGGGGGGGGGGGGGGGGGGGGGGGGGGGGGGGGGGGGGGGGGGGGFFFGGGGGGGFGGGGGGGFGGGGGGGGGGGGGGFGGCCGGGGGGGGGGGGGGGGGGGFGGGGGGGGGGGGGGGGGGGGGGGGGGGGGGGGGGGGGGGGGGGGGGGGGGGGGGGGGGGGGGGGGGGGGGGGGGGGGGGGGGGGGGGGGGGGGFFGGGGGGGEGCDGGGGG7
@M03364:276:000000000-BLYN8:1:1101:10762:5722 1:N:0:1
ACTCCTACGGGAGGCAGCAGTGGGGAATATTGCACAATGGGCGCAAGCCTGATGCAGCCATGCCGCGTGTGTGAAGAAGGCCTTCGGGTTGTAAAGCACTTTCAGCGAGGAGGAAGGTGGTGAGCTTAATACGTTCATCAATTGACGTTACTCGCAGAAGAAGCACCGGCTAACTCCGTGCCAGCAGCCGCGGTAATACGGAGGGTGCAAGCGTTAATCGGAATTACTGGGCGTAAAGCGCACG
+
GGGGGGGGGGGGGGGGGGGGGGGGGGGGGGGGGGGGGGGGGGGGGGGGGGGGGGGGGGGGGGGGGGGGGGGGGCGGGGGGGGGGGGGGGGGGGGGGGGGGGGGGGGGGGGGGGGFFGGGGGGGGGGGGGGGCFGGGGGGGGGGGGGGGGGGFGGGGGEGGGGGGGGGGGGGGGGGGGGGGGGGGGGGGGGGGGGGGF9EGGCEEEGGGFGGGGGGGGGGGGGGGGGGGG+CFDGEGGGGGGGGD
@M03364:276:000000000-BLYN8:1:1101:5756:5722 1:N:0:1
ACTCCTACGGGAGGCAGCAGTGGGGAATATTGCACAATGGGCGCAAGCCTGATGCAGCCATGCCGCGTGTGTGAAGAAGGCCTTCGGGTTGTAAAGCACTTTCAGCGAGGAGGAAGGTGGTGAACTTAATACGTTCATCAATTGACGTTACTCGCAGAAGAAGCACCGGCTAACTCCGTGCCAGCAGCCGCGGTAATACGGAGGGTGCAAGCGTTAATCGGAATTACTGGGCGTAAAGCGCACG
+
GGGG8FGGGGGGGGGGGGGGFGGGGDGGGGGGGGGGGGGGGGGGGGGGGGGGGGGGGGGGGGGGGGGGGGGGGGGGGGGGGGGFGGGG,BFGGGGGGGGGGFGGGGG@FE@FGCFGGGGDEGFGFGGGFGGGGGGGGGGGGGGGGGGGGFEGGGGGGGGGGFGGGGGGGGGEGGGGGEGFGGGFGGGGGGGGGGGGGCFFGCGGGGGGGGGGGGGG5<FGGGGGGFFGGGDGGDEGFGGGGGC5
@M03364:276:000000000-BLYN8:1:1101:8767:5739 1:N:0:1
ACTCCTACGGGAGGCAGCAGTGGGGAATATTGCACAATGGGCGCAAGCCTGATGCAGCCATGCCGCGTGTGTGAAGAAGGCCTTCGGGTTGTAAAGCACTTTCAGCGAGGAGGAAGGTGGTGAGCTTAATACGTTCATCAATTGACGTTACTCGCAGAAGAAGCACCGGCTAACTCCGTGCCAGCAGCCGCGGTAATACGGAGGGTGCAAGCGTTAATCGGAATTACTGGGCGTAAAGCGCACG
+
GGGGGGGGGGGGGGGGGGGGFGGGGGGGGGGGGGGGGGGGGGGGGGGGGGGGGGGGGGGGGGGGGGGGGGGGGDGGGGGGDGGGGGGGGGGGGGGGFFGGGGGGGGGGGGGGGEGGGGGGGGGGGFFGGGGGGGGGFFGGGGGGGGGGGGGGGGGGGGGFGGGGGGFEEEGGGGGGGGGFGFFGGGGGCEGGGGGECCGFG5CEEEGGGGGGGGGGDGGDCGGGGDFGGGGGGGDC5FDCCCD5
@M03364:276:000000000-BLYN8:1:1101:9199:5742 1:N:0:1
ACTCCTACGGGAGGCAGCAGTAGGGAATCTTCCACAATGGACGAAAGTCTGATGGAGCAACGCCGCGTGAGTGAAGAAGGTTTTCGGATCGTAAAACTCTGTTGTTGGAGAAGAATGTATCTGATAGTAACTGATCAGGTAGTGACGGTATCCAACCAGAAAGCCACGGCTAACTACGTGCCAGCAGCCGCGGTAATACGTAGGTGGCAAGCGTTGTCCGGATTCATTGGGCGTAAAGCGAGCG
+
GGGGGGGGGGGGGGGGGGGGGGGGGGGGGGGGGGGGGGGGGGGGGGGGGGGGGGGGGGGGGGGGGGGGGGGGGGGGGGGGGGGGGGGGGGGGGGGGGGGGGGGGGGGGGGFGGCGGGGGGGGGGGGGGGGGGGGGGGGGGGGGGGFGGGGGGGGGGGGGGGGGGGGGGGGGGGGGFGEGGGGGGGGGGCEGGGGGGGGFEFFFGGGGGGC@CGGGGGGGGGGDE+CFGGGFGDCGGGGGGGDGD
@M03364:276:000000000-BLYN8:1:1101:10295:5751 1:N:0:1
ACTCCTACGGGAGGCAGCAGTAGGGAATCTTCGGCAATGGGGGCAACCCTGACCGAGCAACGCCGCGTGAGTGAAGAAGGTTTTCGGATCGTAAAACTCTGTTGTTAGAGAAGAACGTTAAGTAGAGTGGAAAATTACTTAAGTGACGGTATCTAACCAGAAAGGGACGGCTAACTACGTGCCAGCAGCCGCGGTAATACGTAGGTCCCGAGCGTTGTCCGGATTTATTGGGCGTAAAGCGAGG
+
GGGGGGGGGGGGGGGGGGGGGAFGGGGGGGGGGGGGGGGGGGGGGGGGGGGGGGGGGGCGGGGGGGGGGFGGGGGGGGGGGFGGGGGGGEGGGGGCEFGGGGGGGGFGFGGGGGGFGGGG+EFFF<=CFFGGGFGGGGGFGDFGGFGGGGGGCFFEGDB7<CCFGGCE77:FEBFFFCFGGGGFFG8EC;C5BEEEDFGGGFDFGGFEFCGEEEEE*/<9CGCECF:EG?C:CCEE59CCC<D)
@M03364:276:000000000-BLYN8:1:1101:23425:5761 1:N:0:1
ACTCCTACGGGAGGCAGCAGTGGGGAATATTGCACAATGGGCGCAAGCCTGATGCAGCCATGCCGCGTGTATGAAGAAGGCCTTCGGGTTGTAAAGTACTTTCAGCGAGGAGGAAGGCATTAAGGTTAATAACCTTGGTGATTGACGTTACTCTCAGAAGAAGCACCGGCTAACTCCGTGCCAGCAGCCGCGGTAATACGGAGGGTGCAAGCGTTAATCGGAATTACTGGGCGTAAAGCGCACG
+
GGGGGGGGGGGGGGGGGGGGGGGGGDGFGGGGGGGFFGGGGGGGGGGGGGGGGGGGGGGGGGGGGGGGD:FFFGGGGGGG?EFGGGGGGGGGFGGEEFGGGGGF<DFCFGGDGD4B:<<E???5<FFFECD<>DADFD?=<F,E<5=@BFCD,,8<9FA,@:>FEG@F+F@>CDCE7>CF@8>D@E>2,>>BE:E@92?*;E5EGG>5<;+;C>8*:99**;8:+<CF9CFFC51:*:7799C7
@M03364:276:000000000-BLYN8:1:1101:4632:5772 1:N:0:1
ACTCCTACGGGAGGCAGCAGTGGGGAATATTGCACAATGGGCGCAAGCCTGATGCAGCCATGCCGCGTGTGTGAAGAAGGCCTTCGGGTTGTAAAGCACTTTCAGCGAGGAGGAAGGTGGTGAGCTTAATACGTTCATCAATTGACGTTACTCGCAGAAGAAGCACCGGCTAACTCCGTGCCAGCAGCCGCGGTAATACGGAGGGTGCAAGCGTTAATCGGAATTACTGGGCGTAAAGCGCACG
+
GGGGDFGGGGGGGGGGGGGGGGGGGDGGFGGGGGGGGGFGGGGGGGGGGG?CFFGGGGFGGGFGGGGGGGGGFFGFGGGGDF<FGFGDFFFGGGGGGGGDGGGGGGGDGGGGGECFGGFFGGF8>FFGFGGGFFFFGADFGGGCFFGGGGGCFGGGGGD7F7FFFGGGGGGGGGFGCEGGCCDGGGGFG>55BGGEGGGGGEEGB=C8CGFCEE=EFFFGGGGG@FF?+?C=5CC5DD*>DD7)
@M03364:276:000000000-BLYN8:1:1101:14142:5781 1:N:0:1
ACTCCTACGGGAGGCAGCAGTAGGGAATCTTCCGCAATGGACGAAAGTCTGACGGAGCAACGCCGCGTGTGTGAAGAAGGTTTTCGGATCGTAAAGCACTGTTGTTAGAGAAGAACAAGGATAAGAGTCACTGCTTGTCCCTTGACGGTATCTAACCAGAAAGCCACGGCTAACTACGTGCCAGCAGCCGCGGTAATACGTAGGTGGCAAGCGTTGTCCGGAATTATTGGGCGTAAAGCGCGCG
+
GGGGGGGFGDEGDE@CFDGGGGGGGGGGGGGFGECGCGGGEEG@FCEFFGGGFGG@CEDFEG7FFGDFGEGEGGGFFG<FFFDFCGGGGDEEF<FGFGGGFG<EFGDFFFF8EFGFGGG?8=FFFFGFGGFGGGGGFGA3FFGGGD@FGFGGGGGGGGGGCFEGGGGGGGEEGCFGCGFCCGGG>CFF7BCE5BCE?FGGFFFE9BE>FFF*/BCGG7:AEGEFGGGGGDCCCD:C**:7/9)7
@M03364:276:000000000-BLYN8:1:1101:23561:5836 1:N:0:1
ACTCCTACGGGAGGCAGCAGTGGGGAATATTGCACAATGGGCGCAAGCCTGATGCAGCCATGCCGCGTGTGTGAAGAAGGCCTTCGGGTTGTAAAGCACTTTCAGCGAGGAGGAAGGTGGTGAGCTTAATACGTTCATCAATTGACGTTACTCGCAGAAGAAGCACCGGCTAACTCCGTGCCAGCAGCCGCGGTAATACGGAGGGTGCAAGCGTTAATCGGAATTACTGGGCGTAAAGCGCACG
+
FFEFGGFGGGGGGGGDEFGDFCFFGECE<,CEFFCECFGGGGEGDGDFGGGGGGGGGGGFCDGGGGGCFGGGFF9CAFGGCGFEGGGEEGGGEGGFFGGGGGGGGGC7FEFGDCCFGFGGDGGCDBFFFGGGGFGCGGGAFFCDGGDGDFGFGDEGGDFF,<DFGGFGGDGDFEFGGGFGCCFGCFGGGGEGGG>ECCCCCE5CCCEGGCFGEEEGDGFCEEGGGGGCFCCFCDEEGGGGGDG3
@M03364:276:000000000-BLYN8:1:1101:10840:5841 1:N:0:1
ACTCCTACGGGAGGCAGCAGTGGGGAATATTGCACAATGGGCGCAAGCCTGATGCAGCCATGCCGCGTGTATGAAGAAGGCCTTCGGGTTGTAAAGTACTTTCAGCGAGGAGGAAGGCGTTGTGGTTAATAACCGCAGCGATTGACGTTACTCGCAGAAGAAGCACCGGCTAACTCCGTGCCAGCAGCCGCGGTAATACGGAGGGTGCAAGCGTTAATCGGAATTACTGGGCGTAAAGCGCACG
+
GGGGGGGGGGGGGGGGGGGGGGGGGGGGGGGGFFGGGGGGGGGGGGGGGGGGGGGGGGGGGGGGGGGGGGGGGGGGGGGGGGGGCGGGGGGGFFGGGGGGGGGGGGGGDE@FGGGGGGGGGGGGGGGGGGGGGGGDGFGGGGGGGGGGGGGFFGGGGGFFGGGGGGGGGG>GGGGG?EGGGDGGGFFFGGGGGGDGGGGGGCEGG>EEGGGGEGE=CEFCEGGFGGGGGGGGGGGGGGGG3C<7
@M03364:276:000000000-BLYN8:1:1101:22747:5853 1:N:0:1
ACTCCTACGGGAGGCAGCAGTGGGGAATATTGCACAATGGGCGCAAGCCTGATGCAGCCATGCCGCGTGTGTGAAGAAGGCCTTCGGGTTGTAAAGCACTTTCAGCGAGGAGGAAGGTGGTGAGCTTAATACGTTCATCAATTGACGTTACTCGCAGAAGAAGCACCGGCTAACTCCGTGCCAGCAGCCGCGGTAATACGGAGGGTGCAAGCGTTAATCGGAATTACTGGGCGTAAAGCGCACG
+
GGGGGGGGGGGGGGGGGGGGFGCGGGGFGGFGGFFEGGGGGGGGGGGGGGGGGGGGGGGGGGGGGGGGGGGGGGGGGGGGGFGC9FGGGGGE<FGFGBEGGGGGGEG+CGCFGGGDCEFCFGF8,F8FFGGGFFGGGGGG<FFFFGDEGGEG<FEEGCFGE<DFG7B7CFGEGGGDGEGCGFGGGGGGGGDGGGEECGFFDBCEEEEGG9;8=C5;CC7FE8CFGFGECCFDGGG:DFGGGCD5
@M03364:276:000000000-BLYN8:1:1101:24580:5859 1:N:0:1
ACTCCTACGGGAGGCAGCAGTGGGGAATATTGCACAATGGGCGCAAGCCTGATGCAGCCATGCCGCGTGTGTGAAGAAGGCCTTCGGGTTGTAAAGTACTTTCAGCGGGGAGGAAGGTGATGAACTTAATACGTTCATCAATTGACGTTACCCGCAGAAGAAGCACCGGCTAACTCCGTGCCAGCAGCCGCGGTAATACGGAGGGTGCAAGCGTTAATCGGAATTACTGGGCGTAAAGCGCACG
+
GGGGGGGGGGGGGGGGGFCFFFGGGGGGFDFFGGGFFGGGCGGGGGGGGFF8FGGGACFFGGGGCGGFGGGGGGGGGGGGGGGFFGGGGDGGFGGGGGGGGGFGGGGGGGCGGGGGGGGGGGGGGGAFGGGG@FFGFGGGFGEFGFGGGGGGGGGGGGGGGGGGGFACGGGGGGGGGGGFGGGFGCFGFEGGGGEGFFGGGDEGGEEGGGGGCEGGGGGGGDE=F7FGGFFF<):EGGGGGDG>
@M03364:276:000000000-BLYN8:1:1101:21871:5874 1:N:0:1
ACTCCTACGGGAGGCAGCAGTGGGGAATATTGCACAATGGGCGCAAGCCTGATGCAGCCATGCCGCGTGTGTGAAGAAGGCCTTCGGGTTGTAAAGCACTTTCAGCGAGGGGGAAGGTGGTGAGCTTAATACGTTCATTAATTGACGTTACTCGCAGAAGAAGCACCGGCGAACTCCGTGCCAGCAGCCGCGGTAATACGGAGGGTGCAAGCGTTAATCGGAATTACTGGGCGTAAAGCGCACG
+
GGGGGGFGEGC7FCBBFCFGFGFGC;@CCCCC,CE@FGGGGGGCF@CF,EE8FGG9,@EFEE?ECGGFDGGEFCEFA,CC8C<FGGGEGGGBFGGGG8?F?A??EGCF>+++8+8CCFG@F<9FEGGG=CBCFFF,,=,,:C=FCFGGF<7=BFCFGG7AFFC:FF7:F7**=*B;:EC***?EGCC7*=EEG88*:E7FGG>:/2:8@CCGCCG=*<9CE=/:F7+<+<**9C:5*:7CDCD>
@M03364:276:000000000-BLYN8:1:1101:20896:5879 1:N:0:1
ACTCCTACGGGAGGCAGCAGTAGGGAATCTTCGGCAATGGGGGCAACCCTGACCGAGCAACGCCGCGTGAGTGAAGAAGGTTTTCGGATCGTAAAACTCTGTTGTTAGAGAAGAACGTTAAGTAGAGTGGAAAATTACTTAAGTGACGGTATCTAACCAGAAAGGGACGGCTAACTACGTGCCAGCAGCCGCGGTAATACGTAGGTCCCAAGCGTTGTCCGGATTTATTGGGCGTAAAGCGAGC
+
GGGGGGGGGGGGGGGGGGGGGGGGGGGGGGGGGGGGGGGGGGGGGGGGGGGGGDGGGGGGGGGGGGGGGGGGGGGGGGGGGGGGGGGGGGGGGGGGGGGGGGGGGGGGGGGGGGGGGFGGGGGGGGGGGGGGGFGGGFGGGGGGGGGGGGGGGGGGGGGGGGGGGGGGGGGGGGFFGGGGGGGG?FGGGFGGDGGGGGGGGGGGGGFFFGDGGGGGGGGGGGGDEF7FFFGGGGGGGGGGGGG3
@M03364:276:000000000-BLYN8:1:1101:23766:5901 1:N:0:1
ACTCCTACGGGAGGCAGCAGTGGGGAATATTGCACAATGGGCGCAAGCCTGATGCAGCCATGCCGCGTGTGTGAAGAAGGCCTTCGGGTTGTAAAGCACTTTCAGCGAGGAGGAAGGTGGTGAGCTTAATACGTTCATCAATTGACGTTACTCGCAGAAGAAGCACCGGCTAACTCCGTGCCAGCAGCCGCGGTAATACGGAGGGTGCAAGCGTTAATCGGAATTACTGGGCGTAAAGCGCACG
+
GGGGGGGGGGGGGGGGGGGGFGFGGCGEFEEFDGGGFGGGGGGGGGGGFGGGGGGGGGGGGGGGGGGGDGGGGGGGGFGGGGGCGGGGFFGGGGGGGGFGGGGFGGGGGGGGGGGGGFFGEGGGGFFGGGGGGGGGGGGGGGGGGGDEGGGGGGGGGDEFFFGFGGFGGGGGGGFGFEGFGGGGGFGGCGGGGGGGGGCFGDGGDGGGGGGGGGGGGGFFGGEFFGGGG?:CDGGDFFFDGDGD
@M03364:276:000000000-BLYN8:1:1101:8634:5905 1:N:0:1
ACTCCTACGGGAGGCAGCAGTGGGGAATATTGCACAATGGGCGCAAGCCTGATGCAGCCATGCCGCGTGTATGAAGAAGGCCTTCGGGTTGTAAAGTACTTTCAGCGAGGAGGAAGGCATTAAGGTTAATAACCTTGGTGATTGACGTTACTCGCAGAAGAAGCACCGGCTAACTCCGTGCCAGCAGCCGCGGTAATACGGAGGGTGCAAGCGTTAATCGGAATTACTGGGCGTAAAGCGCACG
+
GGGGGGFGGGGGGGGGGGGGGGGGGDGGGGGGGGGGGGGGGGGGGGGGGGGGGGGGGGGGGGGGGGGGGGGGGGGGGGGGGGGGGGGGGGGGGCGGGGGGGGGGGGGGGGDGGEFDFFGFGGGGGGFGGGGGFGGGGGGFGDGGGGGGGFGGFGGGGGFGGGGGGGGGGGGGGGGGFGFGG7CFGGGGFGGGGGGEG+BFGC58EEGGGFFGGGDGGGGFGGCEFGGGGFGGGG=EGGGG<9D:
@M03364:276:000000000-BLYN8:1:1101:18316:5921 1:N:0:1
ACTCCTACGGGAGGCAGCAGTGGGGAATATTGCACAATGGGCGCAAGCCTGATGCAGCCATGCCGCGTGTGTGAAGAAGGCCTTCGGGTTGTAAAGCACTTTCAGCGAGGAGGAAGGTGGTGAGCTTAATACGTTCATCAATTGACGTTACTCGCAGAAGAAGCACCGGCTAACTCCGTGCCAGCAGCCGCGGTAATACGGAGGGTGCAAGCGTTAATCGGAATTACTGGGCGTAAAGCGCACG
+
GGGGGGGGGGGGGGGGGGGGGGGGGGGGGGGGFGGGGGGGGGGGGGGGGGGGGAFGGGGGGGGGGGGGGGGGGGCFGGGGGDDGGGGGFEGG9FGFFCCGGGGFGGGDGGFGGGGGGGGGGGCFDGGDGGGGGGGGFGFGGGGGDGGGGGGGGGGDECGGGGGGGGGGGGGGGGGGGGGGGGGCEEFGGGGGGGGGGGDFEGGDEGGGGGGGEGGEGGGGGGGGGGGG?FFFGGEGGGCC:DGC
@M03364:276:000000000-BLYN8:1:1101:18010:5933 1:N:0:1
ACTCCTACGGGAGGCAGCAGTGGGGAATATTGCACAATGGGCGCAAGCCTGATGCAGCCATGCCGCGTGTGTGAAGAAGGCCTTCGGGTTGTAAAGCACTTTCAGCGAGGAGGAAGGTGGTGAACTTAATACGTTCATCAATTGACGTTACTCGCAGAAGAAGCACCGGCTAACTACGTGCCAGCAGCCGCGGTAATACGTAGGTCCCAAGCGTTGTCCGGATTTATTGGGCGTAAAGCGCACG
+
FGGGGGGGGCFGGGGGGGGGGGGGGGGGGGGFGGGGGGGGGGGGGGGGGFGGGGGGECFGGGGGGGGGGGGFGFCFE@FFFGGGGGGGGGGGGGGFCFGGGGGGC<CBFEEFG7EFGGGGGGEDFGGGGGGGGFG8AF<CFCGGGGGGGGGGGGEEGGGFGGGG7CFEGGGGGFGFGGGGEGFCFGFG>EGDCCGCCCDFG:EDGGCFGFGGE8E55ECCC:AEGGC97CF*9CEE3DC)9<57
@M03364:276:000000000-BLYN8:1:1101:7418:5944 1:N:0:1
ACTCCTACGGGAGGCAGCAGTGGGGAATATTGCACAATGGGCGCAAGCCTGATGCAGCCATGCCGCGTGTGTGAAGAAGGCCTTCGGGTTGTAAAGCACTTTCAGCGAGGAGGAAGGTGGTGAGCTTAATACGCTCATCAATTGACGTTACTCGCAGAAGAAGCACCGGCTAACTCCGTGCCAGCAGCCGCGGTAATACGGAGGGTGCAAGCGTTAATCGGATTTATTGGGCGTAAAGCGAGCG
+
GGGGGGGGGGGGGGGGGGGGGGGGGGGGGGGGGGGGGGGGGGGGGGGGGGGGGGGGGGGGGGGGGGGGGGGGGGGGGGGGGGCGGGGEGGGGGGGGGGGGGGGGGGGGGGGGDEEFGFGGGGGGGGGGGGGGGGGGGGGGGGGGGGGGGGGGGGGGGGGGGGGGGGGGGGGGGGGGFGGGGGGGGGGGGGGGGDEGGGGGGGGGGGGGGGGFEGGEFGGGEG8=@FGGGFGGGGGGGGGGGGD9
@M03364:276:000000000-BLYN8:1:1101:11535:5945 1:N:0:1
ACTCCTACGGGAGGCAGCAGTGGGGAATATTGCACAATGGGCGCAAGCCTGATGCAGCCATGCCGCGTGTGTGAAGAAGGCCTTCGGGTTGTAAAGCACTTTCAGCGAGGAGGAAGGTGGTGAACTTAATACGTTCATCAATTGACGTTACTCGCAGAAGAAGCACCGGCTAACTCCGTGCCAGCAGCCGCGGTAATACGGAGGGTGCAAGCGTTAATCGGAATTACTGGGCGTAAAGCGCACG
+
FGGGGGGGC@F7FE@B;@6CCF@CC@FEF9CEFFGFFCCDCAFG7@C@7CF<<6@EE@GGFFCGEGGFGGGEECEFE,CF,4CFFFGECFCFGCEFEFEFCAFGFGG7FBFGG7B8?FFGGF95,5E,FDCFFDEFFGFGGGGGFCC>=<>FFGGDGDEGFGGFCF6::F*@BFCGCE>CEGFEFGC,2BEGGEE79+?8>5E>EC>CDGGGE88AFF+*:=8:+<?F?EGGGGECCCCCG537
@M03364:276:000000000-BLYN8:1:1101:22428:5958 1:N:0:1
ACTCCTACGGGAGGCAGCAGTGGGGAATATTGCACAATGGGCGCAAGCCTGATGCAGCCATGCCGCGTGTGTGAAGAAGGCCTTCGGGTTGTAAAGCACTTTCAGCGAGGAGGAAGGTTGTGAGCTTAATACGTTCATCAATTGACGTTACTCGCAGAAGAAGCACCGGCTAACTCCGTGCCAGCAGCCGCGGTAATACGGAGGGTGCAAGCGTTAATCGGAATTACTGGGCGTAAAGCGCACG
+
EEFFEF@FEGFFDEEGGGCFGGFGGDGEFG9CF@FAE,CCA87CFFC@CCCGGG9CFC,CEGFE:FCF@:=EFE,<9C<C<ECFFF@BFGGGFF,BFGCFGGFGD,4+8@=F7==F@F<FFGFGGGCBFGGGF<<:6DA<?@@AGFGCGGGGGDGGGDFG<F7CF7>C:FEFFFG9FE@CEG?D1<EDGEE8EEC8FDC8E8EG7CDG?C<*;?8CCFFCEC8C0:+<CCF5DG**7>FDGGD5
@M03364:276:000000000-BLYN8:1:1101:13260:5976 1:N:0:1
ACTCCTACGGGAGGCAGCAGTGGGGAATATTGCACAATGGGCGCAAGCCTGATGCAGCCATGCCGCGTGTATGAAGAAGGCCTTCGGGTTGTAAAGTACTTTCAGCGAGGAGGAAGGCATCAAGGTTAATAACCTTGGTGATTGACGTTACTCGCAGAAGAAGCACCGGCTAACTCCGTGCCAGCAGCCGCGGTAATACGGAGGGTGCAAGCGTTAATCGGAATTACTGGGCGTAAAGCGCACG
+
GGGGGGFGGGGGGGGGGGGGGGGGGGGGGGGGGGGGGGGGGGGGGGGGGGGGGGGGGGGGGGFFGGGFGEGGGGGGGGGGGGGGGFGGGGGGGDGGGGFGGGGGGGGGGGGGG@EFGCFFGGGGGFGGGGGGGGGFFFBFFGGGGGGGFGGGGGGGGGGGGGGGGGGGGGGGGFGGGDFGEGGGG7:DDEGGGGGGGGFGGGGGGGGGGGFFG>C=FGEFG5;:+ACFGGG=CGDGCGGDC3)5
@M03364:276:000000000-BLYN8:1:1101:24327:5979 1:N:0:1
ACTCCTACGGGAGGCAGCAGTAGGGAATCTTCGGCAATGGGGGCAACCCTGACCGAGCAACGCCGCGTGAGGGAAGAAGGTTTTCGGATCGTAAAACTCTGTTGTTAGAGAAGAACGTTCAGTAGAGTGGAAAGTTACTTAAGTGACGGTATCTAACCAGAAAGGGACGGCTAACTACGTGCCAGCAGCCGCGGGAAGACTGAGGTCCCAAGCGTGTTCCGGATGGATTGGGCGTAACGCGA
+
FGGGGGGGGGGGGGGGGGFGGFF@;FGGCDFEFC>FG8FGFEGD:F,C@FGGAF@FGECG8FCCFFGFGGG,FF<CFE<F,5:BEGGG+6F=EEGGGGF9FAFA,BEBGFAFA=FDCFD,3EFGF,C@=FF@<D,C,3@,@9FFCAD<F@C+3@BFA,@>,,7DDEG@>:@*522?;2FFG*=CCG6C783:E:**3*2*+++08CGC*0;AF51*/*+3>=8****<E68:19:C**1)1/
@M03364:276:000000000-BLYN8:1:1101:20349:5994 1:N:0:1
ACTCCTACGGGAGGCAGCAGTGGGGAATATTGCACAATGGGCGCAAGCCTGATGCAGCCATGCCGCGTGTGTGAAGAAGGCCTTCGGGTTGTAAAGCACTTTCAGCGAGGAGGAAGGTGGTGAACTTAATACGTTCATCAATTGACGTTACTCGCAGAAGAAGCGCCGGCTAACTCCGTGCCAGCAGCCGCGGTAATACGGAGGGTGCAAGCGTTAATCGGAATTACTGGGCGTAAAGCGCACG
+
GGGGGGGGGGGGGGGGGGGGGGGGGGGGGGGGGGGGGGGGGGGFFGGGGGGGGGGGGGFGGGGGGGGBFGGGGGGGGGGGGGGGGGGGCCFGGFGGGGGGGDGGGGGEGGGEGFGEGGGGEGGGGFFGGGFGFF<FGDCFGFFGGGGGFGGGFGEGGEGGGGGGGGGGGGEGGGGGGGFGGGGGFEGGGEEDEGGGGGGGGEGGGGGGGGGGEGGGGGGCEGEGGFGFGGG5CCEEGCGGDGGD
@M03364:276:000000000-BLYN8:1:1101:24012:5997 1:N:0:1
ACTCCTACGGGAGGCAGCAGTGGGGAATATTGCACAATGGGCGCAAGCCTGATGCAGCCATGCCGCGTGTGTGAAGAAGGCCTTCGGGTTGTAAAGCACTTTCAGCGAGGAGGAAGGTGGTGAACTTAATACGTTCATCAATTGACGTTACTCGCAGAAGAAGCACCGGCTAACTCCGTGCCAGCAGCCGCGGTAATACGGAGGGTGCAAGCGTTAATCGGAATTACTGGGCGTAAAGCGCACG
+
GGGGGGGGGGGGGGGGGGGGGGGGGEGGGGC<FFGGGFGGGGGGCGGGF8FGGGGGGGGG9EE,@FFFFFGEFGEGGGGGGG8ECFEGE?>BEGGGGGFE<9FFE9F=FGCFEFFDEFEGGCFGGABFFFDAEFEFEGGGFA@FFFG>DDCAFEFFGEFGGFGFFF:@FGGGGCCGGEDFGFGFGGGFCEEGG=CC?CCGG5BCDGGGGGGCCCEECEEGGGGF6CFFGFF7C)::D>>C3CC3
@M03364:276:000000000-BLYN8:1:1101:18409:6020 1:N:0:1
ACTCCTACGGGAGGCAGCAGTGGGGAATATTGCACAATGGGCGCAAGCCTGATGCAGCCATGCCGCGTGTGTGAAGAAGGCCTTCGGGTTGTAAAGCACTTTCAGCGAGGAGGAAGGTGGTGAGCTCAATACGTTCATCAATTGACGTTACTCGCAGAAGAAGCACCGGCTAACTCCGTGCCAGCAGCCGCGGTAATACGGAGGGTGCAAGCGTTAATCGGAATTACTGGGCGTAAAGCGCACG
+
GGGGGGGGGGGGGGGGGGGGGFGGGGGGGGGCFFGGGGGGGGGEGGGGGGGGGGGGGGCDEFGGGGGGGEGGGGFGGGGGGGGFGGGGFCGGGGGGGFGGFFGGGAFCFGGGGFFGGFGGBFFC,C,BDAF8<CFGGDFFGGFFGGGFDGGGGGCEEEGFGGFGGGGFC@*>FFD9FCDFFGGGGCGDFEEEG:8CGF?=CCEGG:ECECG=EEEE5FGFGGE*CC++AFGGDGG5FGFC<D37
@M03364:276:000000000-BLYN8:1:1101:21884:6027 1:N:0:1
ACTCCTACGGGAGGCAGCAGTGGGGAATATTGCACAATGGGCGCAAGCCTGATGCAGCCATGCCGCGTGTGTGAAGAAGGCCTTCGGGTTGTAAAGCACTTTCAGCGAGGAGGAAGGTGGTGAACGTAATACGTTCATCAATTGACGTTACTCGCAGAAGAAGCACCGGCTAACTCCGTGCCAGCAGCCGCGGTAATACGGAGGGTGCAAGCGTTAATCGGAATTACTGGGCGTAAAGCGCACG
+
FAFCEFGEEGE-@CGGGG-FFGAFCC;F9EFEGDCFFFEGGGG:CEC@6CF@<F,CFGF<FC:C@@B@>6F9E?FCCCEFF8FF<FGGCCCF?@EFEC,A9E,AFCF:BF=B?:BFD,?ECD?CA,+8A<?FFFCF8BFGG,@FG9@8<FE<,@8@CFCEFFGCGC:C@CFGDG,>FE>C7>;FFFG7,=>CCBEDG9<BE8C8EEC=BFF8CCE=7<<:EGD:8EGGGGFGDDGGGGFCDGGD
@M03364:276:000000000-BLYN8:1:1101:11345:6035 1:N:0:1
ACTCCTACGGGAGGCAGCAGTGGGGAATATTGCACAATGGGCGCAAGCCTGATGCAGCCATGCCGCGTGTGTGAAGAAGGCCTTCGGGTTGTAAAGCACTTTCAGCGAGGAGGAAGGTGGTGAACTTAATACGTTCATCAATTGACGTTACTCGCAGAAGAAGCACCGGCTAACTCCGTGCCAGCAGCCGCGGTAATACGTAGGTGGCAAGCGTTGTCCGGATTTATTGGGCGTAAAGCGAGCG
+
GGGGGGGGGGGGGGGGGGGGGGGGGGGGGGGGGGGGGGGGGGGGGGGGGGFGGGGGGGFGGGGGGGGFFBFFGGGGGGGGGCFGGGGGCCFGGGGGGGGGGGGGGFGFGGGGGGGGGEGGGGGGGCFGGGGGGGFGGGGGGGGGGGGFGGGGGGGGGFGGGGGGFGGGGGGGGGGGGGGGGGGGGGGGGGDGEGGGGGGFCGEGFFGGGGGGGGGGEGFEGEA*@99AFGGFCD5C<F7DDGGC
@M03364:276:000000000-BLYN8:1:1101:16645:6050 1:N:0:1
ACTCCTACGGGAGGCAGCAGTGGGGAATATTGCACAATGGGCGCAAGCCTGATGCAGCCATGCCGCGTGTATGAAGAAGGCCTTCGGGTTGTAAAGTACTTTCAGCGAGGAGGAAGGCGTTGTGGTTAATAACCGCAGCGATTGACGTTACTCGCAGAAGAAGCACCGGCTAACTCCGTGCCAGCAGCCGCGGTAATACGGAGGGTGCAAGCGTTAATCGGAATTACTGGGCGTAAAGCGCACG
+
GGGFGGGGGGGGGGGGGGGGGGGGGGGGGGGGGGGGGGGGGGGBEGGGFFGGGGGGGGCGGGGGGGGGGFFGFFGGGGFGFEFDGFEGFEGGGGGGGGGGGGGGGFE@FGFGGGGGGGGGFGGGG>FGGGGGGEFGGGGGDFFFFFFFFGBCEFECC@CFGGFCEFFGGGGGGGG9>EFFGGGGGGCF8CGGGGGCCFFGGEEGGGGGCCGCE8CGC?G:C/?F8?7CEGGCD9=ECF7DDGGC
@M03364:276:000000000-BLYN8:1:1101:25823:6058 1:N:0:1
ACTCCTACGGGAGGCAGCAGTGGGGAATATTGCACAATGGGCGCAAGCCTGATGCAGCCATGCCGCGAGTGTGAAGAAGGCCTTCGGGTTGTAAAGCACTTTCAGCGAGGAGGAAGGTGGTGAACTTAATACGTTCATCAATTGACGTTACTCGCAGAAGAAGCAACGGCTAACTCCGTGCCAGCAGCCGCGGTAATACGGAGGGTGCAAGCGTTAATCGGAATTACTGGGCGTAAAGCGCACG
+
<CCFGFG<@@:-C:CCFC<FGGGGGCGGGGE<CFF@CFFFGFECFCECF@CFDFC,CFFFGGGFCC@+8@FFF<FGFGCF<FFGFFGGF8+8@FEEAF=,BAGG9FG:@F>F??4AFGGG=DFGGCFCFFG9FBFFDDD==EFFCAF>FFEG,<:><FC<<FG7D@BCFGC@F<,2,>1>>8DGGGCCBE8EGGEC9CC88CEGDEE8BEC*81*;/3+:CECF8FFCCE==DGEEGFCDDD)7
@M03364:276:000000000-BLYN8:1:1101:22903:6067 1:N:0:1
ACTCCTACGGGAGGCAGCAGTGGGGAATATTGCACAATGGGCGCAAGCCTGATGCAGCCATGCCGCGTGTGTGAAGAAGGCCTTTGGGTTGTAAAGCACTTTCAGCGAGGAGGAAGGTGGTGAGCTTAATACGCTCATCAATTGACGTTACTCGCAGAAGAAGCACCGGCTAACTCCGTGCCAGCAGCCGCGGTAATACGGAGGGTGAAAGCGTTAATCGGAATTACTGGGCGTAAAGCGCACG
+
GFFGGFGGGCCCCFEG>EFGGFGFEGE?AECFGGGGGGGFFEC7@FFCFEF<9C,CFCC<CC6CCC7+=BFEFDDGGDGC@F8,,<CCF=@=EEEFEFGF8E<<D,@@CGGGG7?FGFGEFG9FD<,DCDG<F@+FB,CBF9<EFFF+@DCFFFG:FFG@CC:F:3,>C@:C>FF,,>*@>E22BFGF>E>CC*=C+<?:E88B*;C*?EGFC;E8=C:EGDG=FD++ACCCC):7C7:9<C53
@M03364:276:000000000-BLYN8:1:1101:7756:6070 1:N:0:1
ACTCCTACGGGAGGCAGCAGTAGGGAATCTTCGGCAATGGGGGCAACCCTGACCGAGCAACGCCGCGTGAGTGAAGAAGGTTTTCGGATCGTAAAACTCTGTTGTTAGAGAAGAACGTTAAGTAGAGTGGAAAATTACTTAAGTGACGGTATCTAACCAGAAAGGGACGGCTAACTACGTGCCAGCAGCCGCGGTAATACGTAGGTCCCAAGCGTTGTCCGGATTTATTGGGCGTAAAGCGAGC
+
GGGGGGGGGGGGGGGGGGGGGGGGGGGGGGGGGGGGGGGGGGGGGGGGGGGGGGGGGGGGGGGDEGGGGGGGGGGGGGGGGG9FGGGGGGGGGGFGGGG9EFGGGCFGGFFFGGGGEFFGFFCFFGGEFDGGGGGFGGGGGGGGGGGCGGF7BFGCGFGFGGGGGGGGGGDGGGFGGGC=FG7B7*BF>FGGGG=CBFGF5:FGGGGFGGGGGGECDEGGE=GDCCFFCFGGFGGGGFGGGGG)
@M03364:276:000000000-BLYN8:1:1101:9790:6077 1:N:0:1
ACTCCTACGGGAGGCAGCAGTGGGGAATATTGCACAATGGGCGCAAGCCTGATGCAGCCATGCCGCGTGTGTGAAGAAGGCCTTCGGGTTGTAAAGCACTTTCAGCGAGGAGGAAGGTGGTGAACTTAATACGTTCATCAATTGACGTTACTCGCAGAAGAAGCACCGGCTAACTCCGTGCCAGCAGCCGCGGTAATACGGAGGGTGCAAGCGTTAATCGGAATTACTGGGCGTAAAGCGCACG
+
GGGGGGGGGGGGGGGGGGGGGGGGGGGGGGGGGGGGGGGGGGGGGGGGGGGGGGGGGGGGGGGGGDGFFGGGGGGGGGGGCFFGGGGGFGGGGGGGGGGGGGGGGGGFGGGGGGGGGGGGGGGGGGGGGGGGGEGFGGGGGGFGGGGFGGGGGGGGGGGGGGGFGGGGGGGGGGGGGGFGGGGGGGGGGGGEGEGGFGGGGEGEGGGEGCFGGGGGFGGGGGGGGGGGGGGCDGGGFGGGD<C5
@M03364:276:000000000-BLYN8:1:1101:10248:6088 1:N:0:1
ACTCCTACGGGAGGCAGCAGTGGGGAATATTGCACAATGGGCGCAAGCCTGATGCAGCCATGCCGCGTGTATGAAGAAGGCCTTCGGGTTGTAAAGTACTTTCAGCGGGGAGGAAGGTGATGAACTTAATACGTTCATCAATTGACGTTACCCGCAGAAGAAGCACCGGCTAACTCCGTGCCAGCAGCCGCGGTAATACGGAGGGTGCAAGCGTTAATCGGAATTACTGGGCGTAAAGCGCACG
+
GGGGGGGGGGGGGGGGGGGGGGGGGGGGFGGGGGGGGGGGGGGGGGGGGGGGGGGGGGGGGGFGGGGGFCFGGGGGGGGGGGGFGFGGGGGGGGGGGGGGGFGGGGGGGGGGGEEFGGGGDFFFGGFFGGGGGFGGGFGGGFGGGGGGGGGFGGGGEFEGGGGGGGGGGGGGGGGGGGGGGGGGGGGGCEGGGGGGG?9BEEEGGGGGGFGGGCE8ECEGGDCCFGGGFFGGDDGG3CFDCCC7
@M03364:276:000000000-BLYN8:1:1101:14497:6097 1:N:0:1
ACTCCTACGGGAGGCAGCAGTGGGGAATATTGCACAATGGGCGCAAGCCTGATGCAGCCATGCCGCGTGTGTGAAGAAGGCCTTCGGGTTGTAAAGCACTTTCAGCGAGGAGGAAGGTGGTGAGCTTAATACGCTCATCAATTGACGTTACTCGCAGAAGAAGCACCGGCTAACTCCGTGCCAGCAGCCGCGGTAATACGGAGGGTGCAAGCGTTAATCGGAATTACTGGGCGTAAAGCGCACG
+
GGGGGGGGGGGGGGGGGGGGGGGGGFGGGGGGGGGGGGGGGGGGGGGGGFGGGGGGGGGGGGGGGEGGGEGGGGGGGGGGGGGGGFGGFGGFGFFGFGGGGGGGGGGGGGCFEFEGGDFGEGGGGGFGGGGGGGGGGGGGGGGGGFFGFGGGGGEFGEGGGGGFGGGGGDEGGGGGDGGGGGGGGGGGGGGGGEGGGGCCEGEGGCEEGFGFGCGECFDFGGCGG7CFFGGFDCEGGGFDDGGD
@M03364:276:000000000-BLYN8:1:1101:9280:6110 1:N:0:1
ACTCCTACGGGAGGCAGCAGTGGGGAATATTGCACAATGGGCGCAAGCCTGATGCAGCCATGCCGCGTGTGTGAAGAAGGCCTTCGGGTTGTAAAGCACTGTCAGCGAGGAGGAAGGTGGTGAACTTAATACGTTCATCAATTGACGTTACTCGCAGAAGAAGCACGGGCCAACTCCGGGCCAGCAGCCGCGGTAATACGGAGGGGGCAAGCGTGAATCGGAATTACTTGGCGGAAAGGGCGCG
+
DFGGGGGFEGGE7C@FGGGGA<A8CFFCFGGGGGGGGGGFGFE7CGEGGFFFGGGAFG,6,EFGGGF@FF@AGFCEECFGEFFGEGGCGECCFGGF<=FGGGAFGE>>FGECF:,EFBED8=?>,?,CBD9C=C3,,,CDF,,@>F73=3:@,FE77<D7E,,<<<3>E>*1><,6<E7:B:*7*,2:CC*=8**=+5<EC3=CG5*/:@CEE8**1++:A8C:++++3<<+9)2*)*/9*))/
@M03364:276:000000000-BLYN8:1:1101:20234:6113 1:N:0:1
ACTCCTACGGGAGGCAGCAGTAGGGAATCTTCGGCAATGGGGGCAACCCTGACCGAGCAACGCCGCGTGAGTGAAGAAGGTTTTCGGATCGTAAAACTCTGTTGTTAGAGAAGAACGTTAAGTAGAGTGGAAAATTACTTAAGTGACGGTATCTAACCAGAAAGGGACGGCTAACTACGTGCCAGCAGCCGCGGTAATACGTAGGTCCCAAGCGTTGTCCGGATTTATTGGGCGTAAAGCGAGG
+
GGGGGGGGGGGGGGGGGGGGGGGGGGGGGGGGGGGGGGGGGGDGGGGGGFGGDFFGFGDGGGGGEFGGCFCFGGGGGGGGBFDGGGGFFEF=BFGFFGGFFFGFF<FFGGGGGGGGGCFFFGFDC<FDFDFGGGGDGGDGFFFBFGGGGGGGGGGGGGGGGGGGGGGGEGEGGCCGGFGFGGFFGGGG@C:CGGEEEGGGGGGGG?<+*>CC5CE=CEG7CE5AE+<FGGGF<DEEGGF7CCD)
@M03364:276:000000000-BLYN8:1:1101:4605:6115 1:N:0:1
ACTCCTACGGGAGGCAGCAGTAGGGAATCTTCGGCAATGGGGGCAACCCTGACCGAGCAACGCCGCGTGAGTGAAGAAGGTTTTCGGATCGTAAAACTCTGTTGTTAGAGAAGAACGTTAAGTAGAGTGGAAAGTTACTTAAGTGACGGTATCTAACCAGAAAGGGACGGCTAACTACGTGCCAGCAGCCGCGGTAATACGTAGGTCCCAAGCGTTGTCCGGATTTATTGGGCGTAAAGCGAGG
+
GGGGGGGGGGGGGGGGGGDFGGGGGGGGGGGGGGGGGGGGGGGGGGGGGGGGDGGGGGGGGGGGGGGGFCEEEFGFFGFGAFGDGGGCGGGFGGGFGFGGGGGG<FFGFGGGGGGGGFGGGGCFGGGGGGGGFGGGFGGGGFDDFCFGGGGGGGGGGGGGGGGGGGGDGGFGGGGDGGGGGGEGFFGGGGGGGGECEFFGFCGGGGGFGGGGGGGGGGGGGCEGGG?FFGGGGDGE3<77DGG/
@M03364:276:000000000-BLYN8:1:1101:17148:6155 1:N:0:1
ACTCCTACGGGAGGCAGCAGTGGGGAATATTGCACAATGGGCGCAAGCCTGATGCAGCCATGCCGCGTGTGTGAAGAAGGCCTTCGGGTTGTAAAGCACTTTCAGCGAGGAGGAAGGTGGTGAGCTTAATACGTTCATCAATTGACGTTACTCGCAGAAGAAGCACCGGCTAACTCCGTGCCAGCAGCCGCGGTAATACGGAGGGTGCAAGCGTTAATCGGAATTACTGGGCGTAAAGCGCACG
+
GGGGGGGGGGGGGGGGGGGGGGGGGFDGGGGGGGGGGGGGGGGGGGGGGGGGGGGGGGGGGGGGGGGGGGGGGGGGGGGGGGGGGGGGGGGGGGGGGGGGGGGGGGGEGGGDGGGGGGGGGGFGGGGGGGGGGGGGGGFGGGGGGGGGFGGGGGGGGGGGGGGGGGGGGGGGGGGGGGGGGGGGGGGGGGGGGGGGGGGGGGEGDGGGGGGGGGGGGGGGGGGGGGGGGGGGGDEDFGFGDGGD
@M03364:276:000000000-BLYN8:1:1101:25649:6157 1:N:0:1
ACTCCTACGGGAGGCAGCAGTGGGGAATATTGCACAATGGGCGCAAGCCTGATGCAGCCATGCCGCGTGTGTGAAGAAGGCCTTCGGGTTGTAAAGCACTTTCAGCGAGGAGGAAGGTGGTGAGCTTAATACGTTCATCAATTGACGTTACTCGCAGAAGAAGCACCGGCTAACTCCGTGCCAGCAGCCGCGGTAATACGGAGGGTGCAAGCGTTAATCGTAATTACTGGGCGTAATGCGCACC
+
GCGGGGGGGGGGEGGGGDFGGGGGGGGFGGGGGGGFFGFCFFEGGGGGGGGGFEFGGGGGGGGGEDDGGEFGFFEFGGGGGGG,FEDCF:CF<<F<?,FEFAE<FCC7FFCFCEFGGGCFCFBFFFGGGGGGFFF<DGGGGGFGGGGFF@+CEFF7@CCGG@FFDFFCFE7CAFCCECBFDFGEECEGGE*=CBEEGGDCC8*88BE5CCGDECEEFFG7*;CC<<FFFDFG7<EC*:09CGD)
@M03364:276:000000000-BLYN8:1:1101:21621:6158 1:N:0:1
ACTCCTACGGGAGGCAGCAGTGGGGAATATTGCACAATGGGCGCAAGCCTGATGCAGCCATGCCGCGTGTGTGAAGAAGGCCTTCGGGTTGTAAAGCACTTTCAGCGAGGAGGAAGGTGGTGAGCTTAATACGTTCATCAATTGACGTTACTCGCAGAAGAAGCACCGGCTAACTCCGTGCCAGCAGCCGCGGTAATACGGAGGGTGCAAGCGTTAATCGGAATTACTGGGCGTAAAGCGCACG
+
FGGGGG@FG>EFGCDB;FGGFGGGG;FFEGGGGGFFCFGGGGGGGDGGGGGFGGGGGGGGCEFGG7FFGGGGGGGGGGGGGGGEFGGGGD@=EFFF<FFFGF9EEGGFFDFGGFEFGGGGG7AFDFGFCGFGFGDFEGFGGG9FGFGGGGGGGGGEFDFGGFGG?FFEE7FFGGGGGGGGGGGGFGGGGCCGGGECFCCCECEGC;EGGFG=EEG5=0?FGCEGGDFFC?@57DEEC>7D:CG5
@M03364:276:000000000-BLYN8:1:1101:16698:6165 1:N:0:1
ACTCCTACGGGAGGCAGCAGTGGGGAATATTGGACAATGGGCGCAAGCCTGATGCAGCCATGCCGCGTGTATGAAGACGGCCTTCGGGTTGTAAAGTACTTTCAGCGAGGAGGAAGGCATTAAGGTTAATAACCTTAGTGATTGACGTTACTCGCAGAAGAAGCCCCGGCTAACTCCGTGCCAGCAGCCGCGGTAATACGGAGGGTGCAAGCGTTAATCGGGATTACTGGGCGTAAAGCGCACG
+
FFFGGGGGGGGGGGGEEGGGG,6EEFCDFEGC,,CEDGCFD8FECGGGGGFF9<<EFG8FFGFGGGGGG7<,CAEFF,?F7F@E,,BFAF7C9FFG9,F<F<FFF9CBFDF::+F,B=4A<A9?AF9,,CDF9,5ECF<C,@,:CB76>,C<C+>>@::F<7>F,3@@:C:6>C992*>*>D;<C@6CGCG8E8*=99+*3*=EGGEC6C;**/;/:<F75*2CF9+<+<C*///:>C*>3)9)
@M03364:276:000000000-BLYN8:1:1101:9189:6178 1:N:0:1
ACTCCTACGGGAGGCAGCAGTAGGGAATCTTCCACAATGGACGAAAGTCTGATGGAGCAACGCCGCGTGAGTGAAGAAGGTTTTCGGATCGTAAAACTCTGTTGTTGGAGAAGAATGTATCTGATAGTAACTGATCAGGTAGTGACGGTATCCAACCAGAAAGCCACGGCTAACTACGTGCCAGCAGCCGCGGTAATACGTAGGTGGCAAGCGTTGTCCGGATTTATTGGGCGTAAAGCGAGCG
+
GGGGGGGGGGGGGGGDGGGGGGGGGGGGGGGGGGGGGGGGGGGGEGGGGGGGGGGGGGGGGGGGGGGEGGGGFAFFFGGGGGGGGDGGGGGGGGGGGGGGGFEGGGGGGGFCFGGGGGGGGGGGGGGGGGGGGFFGGFGFFGFFGGGGGGGGGFGGFEFGGGGFFFGGFGGGGGGGGGGGGGG@FGGGGE>EG8CCF99C:CFEGGCFFFCFCEGGGGF5CC5*>EGFGGGFDGGGGFGGGG3)
@M03364:276:000000000-BLYN8:1:1101:12959:6236 1:N:0:1
ACTCCTACGGGAGGCAGCAGTGGGGAATATTGCACAATGGGCGAAAGCCTGATCCAGCCATGCCGCGTGTGTGAAGAAGGCCTTTTGGTTGTAAAGCACTTTAAGCGAGGAGGAGGCTACCGAGATTAATACTCTTGGATAGTGGACGTTACTCGCAGAATAAGCACCGGCTAACTCTGTGCCAGCAGCCGCGGTAATACAGAGGGTGCGAGCGTTAATCGGATTTACTGGGCGTAAAGCGTGC
+
GGGGGGGGGGGGGGGGGGGGGGGGGGGGGGGGGGGGGGGGGGGGGGGGGGGGGFGGGGGGGGGGGGGGGGGGGGGGFGGGGGGGGFGGGGGGGGGGGGGGGGGGCGGEFGGGGGGGGGDGGGGGGGGGGFGF9@FGFGGF9FGGGFGFGGGGGGGGEGGGGGGGGGGGGGEGEGGGGGGGGGGGGGGGGGGGGGGGCFGGGGGGGGGGGCEGGGEGCFEGGGDGGGGGGGGGGDCGGGFGDD*/
@M03364:276:000000000-BLYN8:1:1101:7220:6273 1:N:0:1
ACTCCTACGGGAGGCAGCAGTGGGGAATATTGCACAATGGGCGCAAGCCTGATGCAGCCATGCCGCGTGTGTGAAGAAGGCCTTCGGGTTGTAAAGCACTTTCAGCGAGGAGGAAGGTGGTGAACTTAATACGTTCATCAATTGACGTTACTCGCAGAAGAAGCACCGGCTAACTCCGTGCCAGCAGCCGCGGTAATACGGAGGGTGCAAGCGTTAATCGGAATTACTGGGCGTAAAGCGCACG
+
GGGGGGGGGGGGFGGGGGGGGGGGGGGGGGGGGGGGGGGGFGGEGGGGGGGGGGGGGGFGGGGGGGGEG=EFGGGGGGGGGEGGGGGGGGGCFGGGGGGGFGGGGGC@:FGCDGGFGGGFCBDFGGGGGDDFG<DFEFFGGGGGFFGEGFEGFCGGDGGFFGGGFFGFGGGEGGGFCEGGGGGGGGGGGGGGGGGGGEGGGEEEEB85CFF58A8C=CEGGGEGGGGGGDGGDGGCFGG<55C7
@M03364:276:000000000-BLYN8:1:1101:13509:6290 1:N:0:1
ACTCCTACGGGAGGCAGCAGTGGGGAATATTGCACAATGGGCGCAAGCCTGATGCAGCCATGCCGCGTGTGTGAAGAAGGCCTTCGGGTTGTAAAGCACTTTCAGCGAGGAGGAAGGTGGTGAACTTAATACGTTCATCAATTGACGTTACTCGCAGAAGAAGCACCGGCTAACTCCGTGCCAGCAGCCGCGGTAATACGGAGGGTGCAAGCGTTAATCGGAATTACTGGGCGTAAAGCGCACG
+
GGGGGGGGGGGGGGGGGGGGGGGGGGGGGGGGGGGGGGGGGGGGGGGGGGGGGGGGGGGGGGGGGGGGGGGGGGGGGGGGGGGGGGGGFGGGGGGGGGGGGGGGGGGGGGGGGEGGGGGGGGGGGGGGGGGGGGGGCFFGGGGGGGGGGGGGGGGGGGGGGGGGGGGGGGFGGGGGGGGGGGGGGGGGGGDGGGGGGGGGDEEGGGGGGGGGGGGGDFFGGCEGGGGGGGGGGGGGFGGGG3>7
@M03364:276:000000000-BLYN8:1:1101:11092:6298 1:N:0:1
ACTCCTACGGGAGGCAGCAGTGGGGAATATTGCACAATGGGCGCAAGCCTGATGCAGCCATGCCGCGTGTATGAAGAAGGCCTTCGGGTTGTAAAGTACTTTCAGCGAGGAGGAAGGTGTTGCGGTTAATAACCGCAGCAATTGACGTTACTCGCAGAAGAAGCACCGGCTAACTCCGTGCCAGCAGCCGCGGTAATACGGAGGGTGCAAGCGTTAATCGGAATTACTGGGCGTAAAGCGCACG
+
GGGGGGGGGGGGGGGGGGGGGGGGGGGGGGGGGGGGGGGGGGGGGGGGGGGGGGGGGGGGGGGGGGGBFGGGGGGGGGGGGGGGGGGGGGGGFGGGGGGGGGGGGGGGGGFGGGGGGGGGGGGGGDGDGGGGGGGGGGGGGGGGGGGGGGGGGGGGGGGGGGGGGGGGGGGGGGGFGGGGGGGGGDFGGGGGGGGGGGGGGEGGGGGDFCGGGGGGGGGFGEGGGGGGGGGGGGGGGGGGGGG3
@M03364:276:000000000-BLYN8:1:1101:24606:6304 1:N:0:1
ACTCCTACGGGAGGCAGCAGTAGGGAATCTTCGGCAATGGGGGCAACCCTGACCGAGCAACGCCGCGTGAGTGAAGAAGGTTTTCGGATCGTAAAACTCTGTTGTTAGAGAAGAACGTTAAGTAGAGTGGAAAGTTACTTAAGTGACGGTATCTAACCAGAAAGGGACGGCTAACTACGTGCCAGCAGCCGCGGTAATACGTAGGTCCCAAGCGTTGTCCGGATTTATTGGGCGTAAAGCGAGC
+
GGGGGGGGGGGGGGDGGG9FGGGGGGGGFGGGGEGFGGGGG,BFEGGGGGGFFFGGGGGGGGGGGGGGGGGGGGGGGGGGGGGGGGGDFGGGGFGGGGGGGGCGGGGGFGGGGGGFDFGGGGGGG9FGGGGGGFDGGFGGG9DDEFGGGEFGGGC<FGFGGGGGGGGGGGGEGGGGGGGGGGGGGGGGG8CGGGGDGCCCCBFGGF9?EC8@FEGEEA+<EG*>CC7?CFECCDECDCGFGDG)
@M03364:276:000000000-BLYN8:1:1101:20997:6310 1:N:0:1
ACTCCTACGGGAGGCAGCAGTAGGGAATCTTCGGCAATGGACGAAAGTCTGACCGAGCAACGCCGCGTGAGTGAAGAAGGTTTTCGGATCGTAAAACTCTGTTGTTAGAGAAGAACAAGGACGTTAGTAACTGAACGTCCCCTGACGGTATCTAACCAGAAAGCCACGGCTAACTACGTGCCAGCAGCCGCGGTAATACGTAGGTGGCAAGCGTTGTCCGGATTTATTGGGCGTAAAGCGCACG
+
FGGGGGGGGGGGGGGGGGGGGGGGGGGGGGGGGGGGGGGGGGGGEGFFGGGGGGGGGGGFGGGGGGGGGFGGGGGGGGGGFFGGGGGGGGGGFGGGGGGGGGGGGGGGGGGGGGGGGGFGGGGGGFGGGGGGGGGGGGGGGGGGGGGGGGGGGGFGGGGFGGGGGGGGGGGGGGGGGDFFFFGGGGGGGGGGGGGGGGGGG9:ECFGFGGECEGGEGGGGGEDG?FFFFGGDGGGEGGGGGGC3
@M03364:276:000000000-BLYN8:1:1101:10503:6311 1:N:0:1
ACTCCTACGGGAGGCAGCAGTGGGGAATATTGCACAATGGGCGCAAGCCTGATGCAGCCATGCCGCGTGTGTGAAGAAGGCCTTCGGGTTGTAAAGCACTTTCAGCGAGGAGGAAGGTGGTGAGCTTAATACGCTCATCAATTGACGTTACTCGCAGAAGAAGCACCGGCTAACTCCGTGCCAGCAGCCGCGGTAATACGGAGGGTGCAAGCGTTAATCGGAATTACTGGGCGTAAAGCGCACG
+
GGGGGGGGGGGGGGGGGGGGGGGGGGGGGGGGGGGGGGGGGGGGGGGGGGGGGGGGGGGGGGGGGGGGGGGGGGGGGGGGGGGGGGGGGGGGGGGGGGGGGGGGGGGGGGGGGGFGGGGGGGGGGGGGGGGGGGGGGGGGGGGGGGGGGGGGGGGDGGGGGGGGGGGGGGGGGGGGGGGGGGGGGGGGGGGDGGEEGCCGGGGGGGGGGGGGGGGEGGGGGDGGFGGGGFEGGGG=CFGGGGG:
@M03364:276:000000000-BLYN8:1:1101:6901:6317 1:N:0:1
ACTCCTACGGGAGGCAGCAGTAGGGAATCTTCGGCAATGGGGGCAACCCTGACCGAGCAACGCCGCGTGAGTGAAGAAGGTTTTCGGATCGTAAAACTCTGTTGTTAGAGAAGAACGTTAAGTAGAGTGGAAAGTTACTTAAGTGACGGTATCTAACCAGAAAGGGACGGCTAACTACGTGCCAGCAGCCGCGGTAATACGTAGGTCCCAAGCGTTGTCCGGATTTATTGGGCGTAAAGCGAGC
+
GGGGGGGGGGGFEGGGGGGGGGGGGGGGGGGGGGGGGGGGGGGGGGGGGGGGGGGGGGGGGGGGGGGGGCFGFGGGGGGGGGFFGGGEEGGGGGGGGGGGGGGGGGGFEDGGGCFGGFGGCFGGGGGDDGGGGGGC=FFGFCFGFGGEGGGFGFGGGGGGGGGGFGGGGGGGGGGFGFGGGGFGGGGGFCEDEDEGGGGFGFFFGGGG>C@CFGGGGGGFGEEE5@F?GCFGGGE=5CCFGGG)
@M03364:276:000000000-BLYN8:1:1101:18262:6319 1:N:0:1
ACTCCTACGGGAGGCAGCAGTGGGGAATTTTGGACAATGGGCGCAAGCCTGATCCAGCAATGCCGCGTGTGTGATGAAGGCCTTCGGGTTGTAAAGCACTTTTGGCGGGAACGAAAAGGTCCGTGCTAATACCATGGGCTGATGACGGTACCCGCAGAATAAGCACCGGCTAACTACGTGCCAGCAGCCGCGGTAATACGTAGGGTGCGAGCGTTAATCGGAATTACTGGGCGTAAAGCGCACG
+
GGGGGGGGGGGGGGGGGGGGGGGGGGGGGGGGGGGGGGGGGGGGGGGGGGGGGGGGGGGGGGGGGGGGGGGGGFFGGGGGGGGGGGGGGGGGGGGGGGGGGGGGGGGGGGGGGGDGDGGGGGGGGGGGGGGGGGGGGGGGGGGGGGGGGGGGGGGGGGFGGGGGGGGEEGGGGG@FGGGGGGGGGGGGGGGGEGGGGFFGGCFGEGEGGGGGGGGG5C?FCEEGGGGGGGGGGGGGGGGGGDD3
@M03364:276:000000000-BLYN8:1:1101:9766:6326 1:N:0:1
ACTCCTACGGGAGGCAGCAGTGGGGAATATTGCACAATGGGCGCAAGCCTGATGCAGCCATGCCGCGTGTGTGAAGAAGGCCTTCGGGTTGTAAAGCACTTTCAGCGAGGAGGAAGGTGGTGAACTTAATACGTTCATCAATTGACGTTACTCGCAGAAGAAGCACCGGCTAACTCCGTGCCAGCAGCCGCGGTAATACGGAGGGTGCAAGCGTTAATCGGAATTACTGGGCGTAAAGCGCACG
+
GGGGGGGGGGGGGGGGGGGGGGGGGGGGGGGGGGGAFGGGGGGGGGGGGGGGGGGGGGGGGGGGGGGGGGGGGGGGGGGGGGGGGGGGGGGGGGGGGFGGGGGGGGGGGGGGDEFGGGGGGGGFGGGGGGGGGGGGGGGGGGGGGGGGGGGGGGGCEGGFGFGGGGFGGGGGGGGGGGGGGGGGGGGGGGGGGGGGGGGFGGGGGGGGGGGGGGGEGGGGGGGGGGGGGGGGGGGDGGGGGGG<
@M03364:276:000000000-BLYN8:1:1101:6044:6328 1:N:0:1
ACTCCTACGGGAGGCAGCAGTAGGGAATCTTCGGCAATGGACGAAAGTCTGACCGAGCAACGCCGCGTGAGTGAAGAAGGTTTTCGGATCGTAAAACTCTATTAGCAGGGAAGAAAATGGAGGAGCGTAGAAAAGTCATCCCTTGACGGTATCTAACAAGAAACCCAGGGCTACCTAGGTGCCAGCAGCTGCGGTAATACGTAGGTGGCAAGCGTTGTCCGGATTTATTGGCAGTAAAGCGAGG
+
DFGGGGGGGGGGGGGGGGGGGCFFGGGG@FG,D@FGGGGF<,@FGG79EFGG,F7CGG+EFGGGGGGGGGCGGGGGGGGD=FFGGGG?++8FFGG,:EFG,F?,5,<E+@FGEGG8F,C,,:+++++@3+33,,,8,3,@<@>,3,@3+8<+,@37>,33@F,,6FC,***D>7,?F,,7BFG9,*4=8,?,4=;*BF+28+5;CCCFC@9@;C8*=5+1*=?=*<+00<<+*/:+0::*/*1)
@M03364:276:000000000-BLYN8:1:1101:11418:6332 1:N:0:1
ACTCCTACGGGAGGCAGCAGTGGGGAATATTGCACAATGGGCGCAAGCCTGATGCAGCCATGCCGCGTGTGTGAAGAAGGCCTTCGGGTTGTAAAGCACTTTCAGCGAGGAGGAAGGTGGTGAGCTTAATACGTTCATCAATTGACGTTACTCGCAGAAGAAGCACCGGCTAACTCCGTGCCAGCAGCCGCGGTAATACGGAGGGTGCAAGCGTTAATCGGAATTACTGGGCGTAAAGCGCACG
+
GGGGGGGGGGGGGGGGGGGGGGGGGGGGGGGGGGGGGGGGGGGGGGGGGGGGGGGGGGGGGGGGGGGGGGGGGGGGGGGGFFGGGGGGGGGGGGGGGGGGGGGGGGGEEGGGGGGGGGGGGGGGGGFGGGGGGGGGGGFGGGGFGGDGGGGGGGGGGGGG@FGGGGGGDGGGGGGGGGGGGGGGGGGGGGGGGGCEGGGGGDEGGGGGGFGGGGGDGGGGGDCFGGGGFFGGDDGEGFFDGGG3
@M03364:276:000000000-BLYN8:1:1101:13000:6352 1:N:0:1
ACTCCTACGGGAGGCAGCAGTGGGGAATATTGCACAATGGGCGCAAGCCTGATGCAGCCATGCCGCGTGTGTGAAGAAGGCCTTCGGGTTGTAAAGCACTTTCAGCGAGGAGGAAGGTGGTGAGCTTAATACGTTCATCAATTGACGTTACTCGCAGAAGAAGCACCGGCTAACTCCGTGCCAGCAGCCGCGGTAATACGGAGGGTGCAAGCGTTAATCGGAATTACTGGGCGTAAAGCGCACG
+
GGGGGGGGGGGGGGGGGGGGGGGGGGGGGGGGGGGGGGGGGGGGGGGGGGGGGGGGGGGGGGGGGGGGGGGGGGGGGGGGGGGGGGGGGGGGGGGGGGGGGGGGGGGGGGGGGGGGGFGGGGGGGGGGGGGGGGGGGGGGGGGGGGGGGGGGGGGGGGGGGGGGGGGGGDGGGGGGFGGGGGGGGGGGGGGGGGGGGGGGGGEC8B>EGGGGGGGGGGGGCGGFGGGG7FGGGGGGGGGGCDD<
@M03364:276:000000000-BLYN8:1:1101:5233:6353 1:N:0:1
ACTCCTACGGGAGGCAGCAGTGGGGAATATTGCACAATGGGCGCAAGCCTGATGCAGCCATGCCGCGTGTGTGAAGAAGGCCTTCGGGTTGTAAAGCACTTTCAGCGAGGAGGAAGGTGGTGAACTTAATACGTTCATCAATTGACGTTACTCGCAGAAGAAGCACCGGCTAACTCCGTGCCAGCAGCCGCGGTAATACGGAGGGTGCAAGCGTTAATCGGAATTACTGGGCGTAAAGCGCACG
+
GGGGGGGGGGGGGGGGGGGGGGGGGEGGGGGGGGGGGGGGFGGGGGGGGGGGGGGGGGGGGGGGGGGGGGGGGGGGGGGGGGGGGGGGGGGGGGGGGGGGGGGGGFGGGGCGGFFGGGGGGGFGGGGGGGGGGGGGGGGFGGGGGGGEGGGGGEGGGGGGGGGGGGGGGGGGGGGGGGGGGGGGGGGGFEGGGGGGGGGGGGGGGGGGGGGGGEGDGGGGGGGGGGGGGFGFGGGGGGGGGGGD
@M03364:276:000000000-BLYN8:1:1101:15665:6361 1:N:0:1
ACTCCTACGGGAGGCAGCAGTGGGGAATATTGCACAATGGGCGCAAGCCTGATGCAGCCATGCCGCGTGTGTGAAGAAGGCCTTCGGGTTGTAAAGCACTTTCAGCGAGGAGGAAGGTGGTGAGCTTAATACGTTCATCAATTGACGTTACTCGCAGAAGAAGCACCGGCTAACTCCGTGCCAGCAGCCGCGGTAATACGGAGGGTGCAAGCGTTAATCGGAATTACTGGGCGTAAAGCGCACC
+
GGCFGGGGGGECGGG7FGGGFGGGGGGGGGGGGFGGGGGGGGGGGGGGGGGGGGGFGCEFDFGGGGGGGGGGGFCE<EEG8EFGGGEGGGGGGGGGDEFFDGFGGFCDFGGEFDGGCFGGBDCGFFGFCGFGGGFGGGCDAFDCGACFGGGGGGGGG7<FCFG?FCCFECFC@GCDC8<C>FFF7CCF=:*BEECECFGGD*BEGGGDCFCFGEGG5:<FC82A?7++<?CF<<GGC>*9D77/
@M03364:276:000000000-BLYN8:1:1101:25817:6371 1:N:0:1
ACTCCTACGGGAGGCAGCAGTGGGGAATATTGCACAATGGGCGCAAGCCTGATGCAGCCATGCCGCGTGTGTGAAGAAGGCCTTCGGGTTGTAAAGCACTTTTAGCGAGGAGGAAGGTGGTGAGCTTAATACGCTCATCAATTGACGTTACTCGCAGAAGAAGCACCGGCTAACTCCGTGCCAGCAGCCGCGGTAATACGGAGGGTGCAAGCGTTAATCGGAATTACTGGGCGTAAAGCGCACG
+
FGGGGGGGGGGGGGGGGGGGGGGGGGGGCFGFG9FGGGGGGGGGGGGGGGGFFFFGDC8EEFGGGGGGGEGFGEFGGGGGFFGGGGGGGCFGGFFGGFGG@F,C,?FE@CF@FEF8FG8FBFDF,EGGGGGGG73=>DA9C9@<F,CCGFECFEDFG7FFGEFFFGGGGDCGFG;DC>FGEGGFGFCFGGGGGEGD9B>CGDEC8BCCFGFGGEEDCF95=;CFFC<?CCFC9DCCDFGGDGG9
@M03364:276:000000000-BLYN8:1:1101:4108:6423 1:N:0:1
ACTCCTACGGGAGGCAGCAGTGGGGAATATTGCACAATGGGCGCAAGCCTGATGCAGCCATGCCGCGTGTGTGAAGAAGGCCTTCGGGTTGTAAAGCACTTTCAGCGAGGAGGAAGGTGGTGAGCTTAATACGTTCATCAATTGACGTTACTCGCAGAAGAAGCACCGGCTAACTCCGTGCCAGCAGCCGCGGTAATACGGAGGGTGCAAGCGTTAATCGGAATTACTGGGCGTAAAGCGCACG
+
GGGGGGGGGGGGGGGGGGGGGGGGGGGGGGGGGGGGGGGGGGGGGGGGGGGGGGGGFGGGGGGGGGGGGGGGGGGGGGGGGGGGGGGGGGGGGGGGGGGGGGGGGGGGGGGGGGGFGGGGGGGGGGGGGGGFGGGGGGGGGGGGGGGGGGGGGGCCGGGGGGGGGGGGGGGGGGGGGGEFDGGGGGGGGGGGGGGGGGGGGGGGGGGGGGGGGGGD5FFFGGGGGGGGCGGGGGEGGGFDD<D5
@M03364:276:000000000-BLYN8:1:1101:13095:6434 1:N:0:1
ACTCCTACGGGAGGCAGCAGTAGGGAATCTTCGGCAATGGGGGCAACCCTGACCGAGCAACGCCGCGTGAGTGAAGAAGGTTTTCGGATCGTAAAACTCTGTTGTTAGAGAAGAACGTTAAGTAGAGTGGAAAGTTACTTAAGTGACGGTATCTAACCAGAAAGGGACGGCTAACTACGTGCCAGCAGCCGCGGTAATACGTAGGTCCCAAGCGTTGTCCGGATTTATTGGGCGTAAAGCGAGC
+
GGGGGGGGGGGGGGGGGGGGFGGGGGGGGGGGGGGGGGGGGGGGGGGGGGGGGGGGGGGFGGGGGGGGGGGFGGGGGGGGGGGGGGGDGGGGGGGGGGGGGGGGGGGGGGGFGGGGGGGGGGGGGFGGGFFGGGGGGFGGGGGGGGGGGGGGGGGFGF@FGGGFFDFGGGGGEFEGGGGGGGGGGGGG7FGGGGGDGC99BFGGDFFGGGGGGDE=EGGGGG=:E?FFGGGGGGGGG3CFC3)1
@M03364:276:000000000-BLYN8:1:1101:21227:6436 1:N:0:1
ACTCCTACGGGAGGCAGCAGTGGGGAATATTGCACAATGGGCGCAAGCCTGATGCAGCCATGCCGCGTGTGTGAAGAAGGCCTTCGGGTTGTAAAGCACTTTCAGCGAGGAGGAAGGTGGTGAGCTTAATACGCTCATCAATTGACGTTACTCGCAGAAGAAGCACCGGCTAACTCCGTGCCAGCAGCCGCGGTAATACGGAGGGTGCAAGCGTTAATCGGAATTACTGGGCGTAAAGCGCACG
+
GGGGGGGGGGGGGGGGGGGGGGGGGGGGGGGGGGGGGGGGGGGGGGGGGGGGGGGGGGGGGGGGGGGGGGGGGG9FGGGGGGGGGGGGFBFGGGGGGGGGGGCGGGGFGGFFGGFGGGDFFGFGGGGCGGFGGGGGGGGGFFGGFFGEFCFFAFEGDEFFGGFGGGGGGGGGGGGGGGGGGGGGGGGGGGGGGGGDGGGGGECCEGGGGGGGGGGGGGFGEGCGGGGGCGGGGGGGGGFGGGGD
@M03364:276:000000000-BLYN8:1:1101:18705:6437 1:N:0:1
ACTCCTACGGGAGGCAGCAGTAGGGAATCTTCGGCAATGGACGAAAGTCTGACCGAGCAACGCCGCGTGAGTGAAGAAGGTTTTCGGATCGTAAAACTCTGTTGTTAGAGAAGAACAAGGACGTAAGTAACTGTGCGTCCCCTGACGGTATCTAACCAGAAAGCCACGGCTAACTACGTGCCAGCAGCCGCGGTAATACGTAGGTGGCAAGCGTTGTCCGGATTTATTGGGCGTAAAGCGAGCG
+
GGGGGGGGGGGGGGGGGGGGGGGGGGGGGGGGGCGGGGGGGGGGGGGGGGGGGGGGGGGGGGGGGGGGGDGGGGCFGGGGGGGGFEGEGGGGGGGGGGGGGGGGGGGGGGFGGGGGGGGFDFGGGGGGGGGGFG9FGGGGGGGGGGGDGGGGGGGGGFGGGGGGGGGGGGGGGGGDCGGGGGGGGGGGGGGDE:EEGGGGGGGGGGGGGGGGGGGG5CFEGGGCC:CC<FGGGDGEGGGGGGGD
@M03364:276:000000000-BLYN8:1:1101:19342:6456 1:N:0:1
ACTCCTACGGGAGGCAGCAGTAGGGAATCTTCCGCAATGGGCGAAAGCCTGACGGAGCAACGCCGCGTGAGTGATGAAGGTTTTCGGATCGTAAAACTCTGTTATTAGGGAAGAACAAATGTGTAAGTAACTGTGCACATCTTGACGGTACCTAATCAGAAAGCCACGGCTAACTACGTGCCAGCAGCCGCGGTAATACGTAGGTGGCAAGCGTTATCCGGAATTATTGGGCGTAAAGCGCGCG
+
GGGGGGGGGGGGGGGGGGGGGGGGGGGGGGGGGGGGGGGGGGGGGGGGGGGGGGGGGGGGGGGGGGGGGGGFGGGGGGGGGGGGGGGGGGGGGGGGGGGGGGGGGGGGGGGGGGGGGGGFGFGGGGGGGGGGGGGGGGGGGGGGGGGGGGGGGGGGGGGGGGGGGGGGGGGGGGGGGGGGGGGGGGGGGGGGGGGGGGGGGGGGGGGGFGGGGGGGGGGCE=EFGGGGGGGGGGGGGGGGGGGG
@M03364:276:000000000-BLYN8:1:1101:21332:6458 1:N:0:1
ACTCCTACGGGAGGCAGCAGTAGGGAATCTTCGGCAATGGACGAAAGTCTGACCGAGCAACGCCGCGTGAGTGAAGAAGGTTTTCGGATCGTAAAACTCTGTTGTTAGAGAAGAACGACGAGGAGAGTGGAAAGCTCCTCGTGTGACGGTATCTAACCAGAAAGGGACGGCTAACTACGTGCCAGCAGCCGCGGTAATACGTAGGTCCCGAGCGTTGTCCGGATGTATTGGGCGTAAAGCGAGC
+
GGGGGGGGGGGGGGDGGGGGGFGGGGGGGGGGGGGGGGGGGGGGGGGGGGGGGGGGGGGGGGGGGGGGGGGGGGGGGGGGFGGGGCGDBCEGGGGGGGGGGGGGFGGGGGGGGGGGG@C@3>F7FGGGGGG?FGF9FFEGGFGGFFGCGGGCFGGFGGEGDFGGG77>FGGGGGGGGGGFGGGGGGGG>FDDGGG7CFDFGGGGG+<<*?EGGD*2CCFCEEG=*ACFGFG5CGC5**?>DDDC
@M03364:276:000000000-BLYN8:1:1101:18000:6483 1:N:0:1
ACTCCTACGGGAGGCAGCAGTGGGGAATATTGCACAATGGGCGCAAGCCTGATGCAGCCATGCCGCGTGTGTGAAGAAGGCCTTCGGGTTGTAAAGCACTTTCAGCGAGGAGGAAGGTGGTGAGCTTAATACGTTCATCAATTGACGTTACTCGCAGAAGAAGCACCGGCTAACTCCGTGCCAGCAGCCGCGGTAATACGGAGGGTGCAAGCGTTAATCGGAATTACTGGGCGTAAAGCGCACG
+
GGGGGGGGGGGGGGGGGGGGGGGGGFGGGGGGGGGGGGGGGGGGGGGGGGGGGGGGGGGGGGGGGGGGGGGGGGGGGGGGGGGGGGGGGGGGGGGGGGGGGGGGGGGGGGGGGGGGGGGGGGGGGGGGGGGGGGGGGGGGGGGGGGGGGGGGGGGGGGGGGFGGGGGGGGGGGGGGGGGGGGGGGGGGGGGGGGCGGGGGGGGGGGGGGGGGGGGGGGGGGGGGGGGGGGGGGGGGGGGDGGGC
@M03364:276:000000000-BLYN8:1:1101:25485:6484 1:N:0:1
ACTCCTACGGGAGGCAGCAGTGGGGAATATTGCACAATGGGCGCAAGCCTGATGCAGCCATGCCGCGTGTGTGAAGAAGGCCTTCGGGTTGTAAAGCACTTTCAGCGAGGAGGAAGGTGGTGAGCTTAATACGTTCATCAATTGACGTTACTCGCAGAAGAAGCACCGGCTAACTCCGTGCCAGCAGCCGCGGTAATACGGAGGGTGCAAGCGTTAATCGGAATTACTGGGCGTAAAGCGCACG
+
GGGGGGFGFGGGCEEGEGGGGGGGGGGGGG<AFCEAFGFGGG+@FFEGGGGGGGGGCAFGG<FGGGGGGGGFGGGGGGGGGGGGGGDGGEB?FGGGGGGGG9FEDFCFGGEFGGGGGFEFEF9FFCDFGGGGG,BFC<FFGG<FDGF@FGGGGGGEGCFDFGFGGGGGCCCFFGGGGGGGGGG?8FCC7EG>EGGGFGGFGGGG7CEDGFGGCECC5CFGCEGGGG?EE6CE<D5CFGFGDCDC
@M03364:276:000000000-BLYN8:1:1101:20762:6487 1:N:0:1
ACTCCTACGGGAGGCAGCAGTGGGGAATATTGCACAATGGGCGCAAGCCTGATGCAGCCATGCCGCGTGTGTGAAGAAGGCCTTCGGGTTGTAAAGCACTTTCAGCGAGGAGGAAGGTGGTGAGCTTAATACGCTCATCAATTGACGTTACTCGCAGAAGAAGCACCGGCTAACTCCGTGCCAGCAGCCGCGGTAATACGGAGGGTGCAAGCGTTAATCGGAATTACTGGGCGTAAAGCGCACG
+
GGGGGGGGGGGGGGGGGGGGGGGGGGGGGGGGGGGGGGGGGFGGGGGGGGGGGGGGGGGGGGGGGGGGGGGGGGGGGGGGGGGGGGGGGGGFGGGGGGGGFGGGGGGGGGGGGEFGGGGGGGGGGGGGGGGGGGGGGGGGGGGGGGGGGGGGGGGGGGGGGGGGGGGGGGGGGGGGGGGGGGGGGGGGGDGDGGGEGGGGGGGGGEECFGGGGGGGGGGGGGGGGGCGFFGGGGGGGGDGGGGC
@M03364:276:000000000-BLYN8:1:1101:25660:6534 1:N:0:1
ACTCCTACGGGAGGCAGCAGTAGGGAATCTTCGGCAATGGGGGCAACCCTGACCGAGCAACGCCGCGTGAGTGAAGAAGGTTTTCGGATCGTAAAACTCTGTTGTTAGAGAAGAACGTTAAGTAGAGTGGAAAGTTACTTAAGTGACGGTATCTAACCAGAAAGGGACGGCTAACTACGTGCCAGCAGCCGCGGTAATACGTAGGTCCCAAGCGTTGTCCGGATTTATTGGGCGTAAAGCGAGC
+
GGGGGGGDFGDFCDG>FDGGGGGGGGGGGGGGGGGFEFGGGGGGGGCFGCFGFFGGGCCFFFDGGGGF:?CFEGEFGGGGF9FDGGGGDFGGGGGEG<FFGGGGDEFGDGGGGGGGGFGG@9,C9C9CCFADEG9FFAFGGGGGFE<FD@ECFGFGFGGFGFFFGDDGEFGGGCF;FGGGGGGFGGG7,BCGGE8EEGGGFBE8EFFEGGGCCE1;E=FFGGGD*<CCFGGGGDGGGFGFC3C9
@M03364:276:000000000-BLYN8:1:1101:20365:6553 1:N:0:1
ACTCCTACGGGAGGCAGCAGTGGGGAATATTGCACAATGGGCGCAAGCCTGATGCAGCCATGCCGCGTGTGTGAAGAAGGCCTTCGGGTTGTAAAGCACTTTCAGCGAGGAGGAAGGTGGTGAGCTTAATACGTTCATCAATTGACGTTACTCGCAGAAGAAGCACCGGCTAACTCCGTGCCAGCAGCCGCGGTAATACGGAGGGTGCAAGCGTTAATCGGAATTACTGGGCGTAAAGCGCACG
+
GGGGGGGGGGGGGGGGGGGGGGGGGGGGGGGGGGGGGGGGGGGGGGGGGGGGGGGGGGGGGGGGGGGGGGGGGGGGGGGGGGGGGGGGGGGGGGGGGGGGGCGGGGGGGGFGGFFGGGFGEDGGGGCEGGGGGGGGGGGFGGFGGGGFGGGGGGGGGGGGGGGGGGGGGGGGGGGFGGGGGGGGGGGGGGGGGGEDGGGGG8EGGEECC?EFGGDGFGGGEGDEGGGGFGGGGGEGFGFGGGG<
@M03364:276:000000000-BLYN8:1:1101:16052:6566 1:N:0:1
ACTCCTACGGGAGGCAGCAGTAGGGAATCTTCCGCAATGGGCGAAAGCCTGACGGAGCAACGCCGCGTGAGTGATGAAGGTCTTCGGATCGTAAAACTCTGTTGTTAGGGAAGAACAAATTTGTTAGTAACTGAACAAGTCTTGACGGTACCTAACCAGAAAGCCACGGCTAACTACGTGCCAGCAGCCGCGGTAATACGTAGGTGGCAAGCGTTATCCGGAATTATTGGGCGTAAAGCGCGCG
+
GGGGGGGGGGGGGGGGGGEGGGGGGGGGGGGGGGGGGGGGGGGEGDGGGGGGGGGGGGGGGGGGGGGGGGGGGGGGGGGGGGGGGGGGGGGGGGGGGGGGGGGGGGFFDGCFGGGGG?FGGFGFGGGGGGGGGGFCGGGGGGGGGFGGGGGFGGGGGGGGGGGGFGGGGGG7FFGGGGG@GFGGGGGGFGDGGEDEGGDGGGGGGGGGGGGGGGGGCEFEGGDFGGGGGGCFGGGGG>GGDGGG
@M03364:276:000000000-BLYN8:1:1101:21611:6600 1:N:0:1
ACTCCTACGGGAGGCAGCAGTGGGGAATATTGCACAATGGGCGCAAGCCTGATGCAGCCATGCCGCGTGTGTGAAGAAGGCCTTCGGGTTGTAAAGCACTTTCAGCGAGGAGGAAGGTGGTGAGCTTAATACGTTCATCAATTGACGTTACTCGCAGAAGAAGCACCGGCTAACTCCGTGCCAGCAGCCGCGGTGATACGGAGGGTGCAAGCGTTAATCGGAATTACTGGGCGTAAAGCGCACG
+
GGGGGGGGGGGGGGGGGGFGGGGGGGGGGGGGGGGGGGGGGGGGGGGDGGGGGGGGGGGGGGGGGGGG=FGGGFGGGGGGGGGGGGGGGGGGGGGGGGGGGGGGGGGGGGGGGGGGGGGGGGGGGGGGGGGGGGGGGGGFFFGGGGGGFFGGGGGCEFGGFEGGGGGGGGGGFFCFFGFCGGFGGFGGGGGGGGGGGGGGGECEEG>EGFFGCGG=CFGGGGGGGGGGGCECGDE=F7FGGGG<
@M03364:276:000000000-BLYN8:1:1101:18718:6605 1:N:0:1
ACTCCTACGGGAGGCAGCAGTAGGGAATCTTCGGCATTGGGGGCAACCCTGACCGAGCAACGCCGCGTGAGTGAAGAAGGTTTTCGGATCGTAAAACTCTGTTGTTAGAGAAGAACGTTAAGTAGAGTGGAAAGTTACTTAAGTGACGGTATCTAACCAGAAAGGGACGGCTAACTACGTGCCAGCAGCCGCGGTAATACGTAGGTCCCAAGCGTTGTCCGGATTTATTGGGCGTAAAGCGAGC
+
GGGGGGGGGGGGGGGGGGGGGGGGGGGGGGGGGGGGDGGGGGGGGGGGGGGGGGGGGGGGGGGGGGGGGGGGGGGGGGGGEGGGGGGGGGGGGGGGGGGGGFCGGGGGGGGGFGGFGGGCGGGGGDGFADFGCGFGGFGGGDFGFGGGGGGGFGGGGGFGFCCCFFFGGGEGGGGGGGGGGGGFGFFEGFG5EEECBCGGGGGG>?EC5+=CGEGEEGGCGDDEG60AFGGGFGGGGC77759)
@M03364:276:000000000-BLYN8:1:1101:19517:6638 1:N:0:1
ACTCCTACGGGAGGCAGCAGTAGGGAATCTTCCACAATGGACGAAAGTCTGATGGAGCAACGCCGCGTGAGTGAAGAAGGTTTTCGGATCGTAAAACTCTGTTGTTGGAGAAGAACGTATTTGATAGTAACTGATCAGGTAGTGACGGTATCCAACCAGAAAGCCACGGCTAACTACGTGCCAGCAGCCGCGGTAATACGTAGGTGGCAAGCGTTGTCCGGATTTATTGGGCGTAAAGCGAGCG
+
GGGGGGGGGGGGGGGGGGGGGGGGGGGGGGGGFGGGGGGGGGGGGEGFFGGGGGFGGGGGGFDEGGEGGGGGGGFGGGGGEFGGGG7BFCFGGGGGGGFGGGGGGGFGG?ACGCGEG=EEFGGFGGGGGGFGGFGGG9<AF@FFFG@FGGDGFGGGDEGGGACFCCGE>FGGGGFGG*DCCFGGGFGGFGGGGG58CCFCE9CCFG>FGFD5EG5:=C+>CC=C++1>FFGGD<EG3F=DGGGD
@M03364:276:000000000-BLYN8:1:1101:10066:6688 1:N:0:1
ACTCCTACGGGAGGCAGCAGTGGGGAATATTGCACAATGGGCGCAAGCCTGATGCAGCCATGCCGCGTGTGTGAAGAAGGCCTTCGGGTTGTAAAGCACTTTCAGCGAGGAGGAAGGTGGTGAACTTAATACGCTCATCAATTGACGTTACTCGCAGAAGAAGCACCGGCTAACTCCGTGCCCGCAGCCGCGGTGATACGGAGGGTGCAAGCGTTAATCGGAATTACTGGGCGTAAAGCGCACG
+
GGGGGGGGGG7@CFGFEDEGGG@FGBCFGCCFFGFEEGGGGFC7B@CECCDCEGGG9CEFFFGGGGDCFG7CEFGGGFGGGEDEGGG@FGGGGFFGGGGGGGGFFCGFCG@FFCDFFFEGEF,8D?FEGDCFGGED@9FEGGGGDFCC@F@DC::@FGGCGFGGFDE<C7CC7F9@FGGFDF,:CD>ECEGGGECEGGGGGGGGD*/*<+ACEEDG*+3:58CEDF+::CFF>CG=CFGGGGG3
@M03364:276:000000000-BLYN8:1:1101:7263:6720 1:N:0:1
ACTCCTACGGGAGGCAGCAGTGGGGAATATTGCACAATGGGCGCAAGCCTGATGCAGCCATGCCGCGTGTATGAAGAAGGCCTTCGGGTTGTAAAGTACTTTCAGCGGGGAGGAAGGTGATGAACTTAATACGTTCATCAATTGACGTTACCCGCAGAAGAAGCACCGGCTAACTCCGTGCCAGCAGCCGCGGTAATACGGAGGGTGCAAGCGTTAATCGGAATTACTGGGCGTAAAGCGCACG
+
GGGGGGGGGGGGGGGGGGDGGGGGGGGGGGGGGGGGGGGGGGGGGGGGGGGGGGGGGGGGGGGGGGFFGGGGGGGGGGGGGGGGGGGGGGGGAEGGGGGGGGGGGGGGGGFGGDFFGGGGGGGGGGGGGGGGGGGGFGGGGGGGGA@GGGGGGEGGGGFFGFGCCFGGGGGGFGEFGGGGEGGFFCGGGGGGGGGGGGGGGGGGGGGD6FCGGEEGEFGGGGGGGGGGDFGGGGGGFCCDGCD3
@M03364:276:000000000-BLYN8:1:1101:8161:6737 1:N:0:1
ACTCCTACGGGAGGCAGCAGTGGGGAATATTGCACAATGGGCGCAAGCCTGATGCAGCCATGCCGCGTGTGTGAAGAAGGCCTTCGGGTTGTAAAGCACTTTCAGCGAGGAGGAAGGTGGTGAGCTTAATACGTTCATCAATTGACGTTACTCGCAGAAGAAGCACCGGCTAACTCCGTGCCAGCAGCCGCGGTAATACGGAGGGTGCAAGCGTTAATCGGAATTACTGGGCGTAAAGCGCACG
+
GGGGGGGGGGGGGGGGGGGGGGGGGGGGGGGGGGGGGGGFGGGGGGGGGGGGGGGGGGGGGGGGGGGGGGGGGGGGGGGGGGGGGGGGGGGGGGGGGGGGGGGGGGGGGGGGGGGGGGGGGGGGGFGGGGGGGGGGGGGGGGGGGGGGGGGGGGGGGGGGGGGGGGGGGGGGGGGGFEGGGGGGGGGGGGGGGGGGGGGGGGGGGGGGGGGGGGGGGGGGGGGGFGGGGGGGDGGGGGGGCDG3
@M03364:276:000000000-BLYN8:1:1101:16766:6785 1:N:0:1
ACTCCTACGGGAGGCAGCAGTGGGGAATATTGCACAATGGGCGCAAGCCTGATGCAGCCATGCCGCGTGTGTGAAGAAGGCCTTCGGGTTGTAAAGCACTTTCAGCGAGGAGGAAGGTGGTGAACTTAATACGTTCATCAATTGACGTTACTCGCAGAAGAAGCACCGGCTAACTCCGTGCCAGCAGCCGCGGTAATACGGAGGGTGCAAGCGTTAATCGGAATTACTGGGCGTAAAGCGCACG
+
GGGGGGGGGGGGGGGDGGGGGGGGGGGGGGGGGGGGGGGGGGGGGGGGGGGGGGGGGGGGGGGGGGGGGGGGGGGGGGGGGGGGGGGGGGGGGGGGGGGGGGGGGGGGGGGGGGGGGGGGGGFCFGGGGGGGGGGGGGGGGGGGGGGGGGGGGGGGGGGGGGGGGGGGGGGGGGGGGGGGGGGGGGGGGGGGGGGGGGGGGGGGGGGGGGGGGGGCFGGFGEGGFCFGGGGGGGG5FGGG5DGG
@M03364:276:000000000-BLYN8:1:1101:11857:6788 1:N:0:1
ACTCCTACGGGAGGCAGCAGTGGGGAATATTGCACAATGGGCGCAAGCCTGATGCAGCCATGCCGCGTGTGTGAAGAAGGCCTTCGGGTTGTAAAGCACTTTCAGCGAGGAGGAAGGTGGTGAGCTTAATACGTTCATCAATTGACGTTACTCGCAGAAGAAGCACCGGCTAACTCCGTGCCAGCAGCCGCGGTAATACGGAGGGTGCAAGCGTTAATCGGAATTACTGGGCGTAAAGCGCACG
+
GGGGGGGGGGGGGGGGGGGGGGGGGGGGGGGGGGGGGGGGGGGGGGGGGGGGGGGGGGGGGGGGGGGGGGGGGGGGGGGGGGGGGGGGGGGGGGGGGGGGGGGGGGGEGGDCFGGGGGFGEGGGGGGGCCFGDFGGGGGGFFGGGGGGGGGFGGGGGGGGGGGGGGCFEG@EGF;DGDFFGGGGGFGGGGGGGGGGGF?CEEGDGGGG?CF=CCEGFGGGGDGGGGGGFGGGDDGGGFGD:DG3
@M03364:276:000000000-BLYN8:1:1101:17614:6805 1:N:0:1
ACTCCTACGGGAGGCAGCAGTGGGGAATATTGCACAATGGGCGCAAGCCTGATGCAGCCATGCCGCGTGTATGAAGAAGGCCTTCGGGTTGTAAAGTACTTTCAGCGAGGAGGAAGGCATTAAGGTTAATAACCTTGGTGATTGACGTTACTCGCAGAAGAAGCACCGGCTAACTCCGTGCCAGCAGCCGCGGTAATACGGAGGGTGCAAGCGTTAATCGGAATTACTGGGCGTAAAGCGCACG
+
GGGGGGGGGGGGGGGGGGGGGGGGGGGGFGGGGGGFGGFGGGGGGGGGGGGGGGGGGGGFFGGGGGGGGGGGGGGFGGFGGGGGGGGGGGGGGGGGGGGGGGGGGGGEGGGGGGGGGDFGGGGGGGGGGGGGGGGGGGFGFFGGGGGGGGGGGGGGGGGGGGGGGGGGGGGGGGGGGGGGGGGCEGCGGGGGGGGGGGGGG5BEGGGGGFGGGGGGGGGGGGGGG7FGGGGGDGGGGFCCCDC7
@M03364:276:000000000-BLYN8:1:1101:8810:6807 1:N:0:1
ACTCCTACGGGAGGCAGCAGTAGGGAATCTTCGGCAATGGACGAAAGTCTGACCGAGCAACGCCGCGTGAGTGAAGAAGGTTTTCGGATCGTAAAACTCTGTTGTTAGAGAAGAACAAGGACGTTAGTAACTGAACGTCCCCTGACGGTATCTAACCAGAAAGCCACGGCTAACTACGTGCCAGCAGCCGCGGTAATACGTAGGTGGCAAGCGTTGTCCGGATTTATTGGGCGTAAAGCGAGCG
+
GGGGGGGGGGGGGGGGGGGGGGGGGGGGGGGGGGGGGGGGGGGGGGGFGGGGGGGGGGGGGGFGGGGFGGGGGGGGGGGGGGGGGGGGDGGGGGGGGGGGGGGGGGGGGGGGGGGGGGGGGGGGGGGGGGGGGFGGGFFFGGGFGGGGGGGGGGGGGGGGGGFCFGGGGGGGGGGGFGGGFGGGGGGGGGGGGEGDGGGGGGGGGGGGGFGGGGGGGGGGGEGGDFGGGGGGGGGGGGGGGGCC
@M03364:276:000000000-BLYN8:1:1101:22507:6830 1:N:0:1
ACTCCTACGGGAGGCAGCAGTGGGGAATATTGCACAATGGGCGCAAGCCTGATGCAGCCATGCCGCGTGTGTGAAGAAGGCCTTCGGGTTGTAAAGCACTTTCAGCGAGGAGGAAGGTGGTGAACTTAATACGTTCATCAATTGACGTTACTCGCAGAAGAAGCACCGGCTAACTCCGTGCCAGCAGCCGCGGTAATACGGAGGGTGCAAGCGTTAATCGGAATTACTGGGCGTAAAGCGCACG
+
GGGGGGGFGGGGGGGGGGFFGGGGEGGGGGGGGGCGFCFGGFGGGGGCCFGGGGGGGGCFGGGGDFGEGGGGGGGGGGGGGGGFGGGGGGEGGEGG9EDDFEGGGGGGGGGGGGDGEBCFGEFGGGFGFGGGGGGGFFFFGFGGCGGGGGGGGGGGGGFF7FGGGGGGGGGGGFF,FEFGGFFG>:FDGEGGGGGGGGGFGEGGGGGEFGGGGCCGFGGGC=EG8FGGGCFGDGG5CFGGGGG3
@M03364:276:000000000-BLYN8:1:1101:9733:6838 1:N:0:1
ACTCCTACGGGAGGCAGCAGTGGGGAATATTGCACAATGGGCGCAAGCCTGATGCAGCCATGCCGCGTGTGTGAAGAAGGCCTTCGGGTTGTAAAGCACTTTCAGCGAGGAGGAAGGTGGTGAGCTTAATACGTTCATCAATTGACGTTACTCGCAGAAGAAGCACCGGCTAACTCCGTGCCAGCAGCCGCGGTAATACGTAGGTGGCAAGCGTTGTCCGGATTTATTGGGCGTAAAGCGAGCG
+
GGGGGGGGGEGGGGGGGGGGGGGGGGGGGGGGGGGGGGGGGGGGGGGGGGGGGGGGGGGGFGGGGGGGGGGGGGGGGGGGGFGGGGGGGGGGGGGGGGGGGGGGGGGDGGGGGGGGGGGGGFGGGGFGGGGGGGGGGGGGGGGGFGGGGGGGGGGGGGGGGGGGGGGGGGGGGGGGGGGGGGGFFGGGGCGGGGGEGGGFFFGGGGGGGGGGGGGGGGGGGDCGCCFGGGGGGGGGGGGGGDGD
@M03364:276:000000000-BLYN8:1:1101:10414:6850 1:N:0:1
ACTCCTACGGGAGGCAGCAGTGGGGAATATTGCACAATGGGCGCAAGCCTGATGCAGCCATGCCGCGTGTATGAAGAAGGCCTTCGGGTTGTAAAGTACTTTCAGCGAGGAGGAAGGCATCAAGGTTAATAACCTTGGTGATTGACGTTACTCGCAGAAGAAGCACCGGCTAACTCCGTGCCAGCAGCCGCGGTAATACGGAGGGTGCAAGCGTTAATCGGAATTACTGGGCGTAAAGCGCACG
+
GGGGGGGGGGGGGGGGGGGGGGGGGGGGGGGGGGGGGGGGGGGGGGGGGGGGGGGGGGGGGGGGGGGGGGGGGGGGGGGGGGGGGGGGGGGGGGGGGGGGGGGGGGGGGGGGGGGGGGGGGGGGGGGGFGGGGGGGGGGGGGEGGGGGGGGGGGGGGGDFGGGGGGGGGGGGGGGGGGGGGGGGGGGGFGGGGGGGGCFGGGGGDEDGGGGGGGGGGGCFDEEGGGGGGFGG3CGECFCDGGGC
@M03364:276:000000000-BLYN8:1:1101:20196:6865 1:N:0:1
ACTCCTACGGGAGGCAGCAGTAGGGAATCTTCGGCAATGGGGGCAACCCTGACCGAGCAACGCCGCGTGAGTGAAGAAGGTTTTCGGATCGTAAAACTCTGTTGTTAGAGAAGAACAAGGACGTTAGTAACTGAACGTCCCCTGACGGTATCTAACCAGAAAGCCACGGCTAACTACGTGCCAGCAGCCGCGGTAATACGTAGGTGGCAAGCGTTGTCCGGATTTATTGGGCGTAAAGCGAGCG
+
GGGGGGGGGGGGGGGEGGGGGGGGGGGGGGGGGGGGGGGGGGGGGGGGGGGGGGGGGGGGGGGGGGGFGGGGGGGGGGFGGGGGGGGGGGGGGGGGGGGGGGGGFGEGGGGGGGGGGGGGGGGGGGGGGGGGGGGGGGGFEGGGGGGGGGGGGGGGGGGGGGGGGGGGGGGGGGGGGGGGGGGGGGGGGGGGGGGGGGGGGGGGGGGGGGGGGGDCEGGGGGEGGGGGFGGGGGGGGGGGGGGC
@M03364:276:000000000-BLYN8:1:1101:16032:6867 1:N:0:1
ACTCCTACGGGAGGCAGCAGTGGGGAATATTGCACAATGGGCGCAAGCCTGATGCAGCCATGCCGCGTGTGTGAAGAAGGCCTTCGGGTTGTAAAGCACTTTCAGCGAGGAGGAAGGTGGTGAGCTTAATACGCTCATCAATTGACGTTACTCGCAGAAGAAGCACCGGCTAACTCCGTGCCAGCAGCCGCGGTAATACGGAGGGTGCAAGCGTTAATCGGAATTACTGGGCGTAAAGCGCACG
+
GGGGGGGGGGGGGGGGGGGGGGGGGGGGGGGGGGGGGGGGGGGGGGGGGGGGGGGGGGGGGGGGGGGGGGGGGGFFFGGGGGGFGGGGGGGGGGGGGGGGGGGGGGGGDGFGGGGGGGGGGGGGGG<EFEGGGGGGGFGGGGGGGGGGGGGGGGGGD>FGGGGGGGGGGGGGGGGGGGGGGGGGGGGGGGGGGGGDFFGGGEEGGEC>FGGGGGGGGGFFGGGGGGEGCFGGGGGGFGGGGGG<
@M03364:276:000000000-BLYN8:1:1101:14934:6880 1:N:0:1
ACTCCTACGGGAGGCAGCAGTAGGGAATCTTCGGCAATGGACGAAAGTCTGACCGAGCAACGCCGCGTGAGTGAAGAAGGTTTTCGGATCGTAAAACTCTGTTGTTAGAGAAGAACAAGGACGTTAGTAACTGAACGTCCCCTGACGGTATCTAACCAGAAAGCCACGGCTAACTACGTGCCAGCAGCCGCGGTAATACGTAGGTGGCAAGCGTTGTCCGGATTTATTGGGCGTAAAGCGAGCG
+
GGGGGGGGGGGGGGGGGGGGGGGGGGGGFGGGGGGGGGGGGGGGGGGGGGGGGGGGGGGGGGGGGGGGGGGGGDGGGGGGFGGGGGGGGGGGGGGGGGGGGGGGGGGGGGGGGGGGGGGGGGGCGGGGGGGGGGGGGGGFGGGGGGGGGGGGGGGGCGGGGGFGGGGGGGGGGGGGGGGGGGGGGGGGGGGGGGGGGGGGGCF8CGGGGGGFGGGGGGGCEECEGGEGGGGGGGGGGFGGDGC7
@M03364:276:000000000-BLYN8:1:1101:8371:6909 1:N:0:1
ACTCCTACGGGAGGCAGCAGTGGGGAATATTGCACAATGGGCGCAAGCCTGATGCAGCCATGCCGCGTGTGTGAAGAAGGCCTTCGGGTTGTAAAGCACTTTCAGCGAGGAGGAAGGTGGTGAACTTAATACGTTCATCAATTGACGTTACTCGCAGAAGAAGCACCGGCTAACTCCGTGCCAGCAGCCGCGGTAATACGGAGGGTGCAAGCGTTAATCGGAATTACTGGGCGTAAAGCGCACG
+
GGGGGGGGGGGGGGGGGGGGGGGGGGGGGGGGGGGGGGGGGGGGGGGGGGGGGGGGGGFFGGGGGGGGGGGGGGGGFFGGGGGGGGGGGGGGGGGGGGGGGGGGGGGGGGEEGFGGGFGGGGFGGGGGFFGGGGGGGGDGGGGGGGGGGGGGGGGGGGFFGGGGGGGGGGGGGGGGGGFFGGGGGGGGGGGGGGGGGGGGGGGGGGGGGFGFGEGGDGGGGDEGGGG7FCEGGGDGFGGGGDGD
@M03364:276:000000000-BLYN8:1:1101:4335:6917 1:N:0:1
ACTCCTACGGGAGGCAGCAGTGGGGAATATTGCACAATGGGCGCAAGCCTGATGCAGCCATGCCGCGTGTGTGAAGAAGGCCTTCGGGTTGTAAAGCACTTTCAGCGAGGAGGAAGGTGGTGAGCTTAATACGCTCATCAATTGACGTTACTCGCAGAAGAAGCACCGGCTAACTCCGTGCCAGCAGCCGCGGTAATACGGAGGGTGCAAGCGTTAATCGGAATTACTGGGCGTAAAGCGCACG
+
GGGGGGGGGGGGGGGGGGGGGGGGGGGGGGGGGGGGGGGGGGGGGGGGGGGGGGGGGGGGGGGGGGGGGGGFGGGGGGGGGGFGGGGGGGGGGGGGGGGGGGGGGGG>FGGGGGGGG4AFGGGGGGGFGGGGGC=FGGGGCFFFGGGCFGFFGGGGECGFGGGGFGGGEGGGGGGFGGGFGGGFCFFCFGGGGGGGGFGGGDGGGGGCFGGGGGGDGCCFGGEGGFEGGGFFDGGGCGGGGGD7
@M03364:276:000000000-BLYN8:1:1101:25365:6921 1:N:0:1
GTGCCAGCCGCCGCGGTAATACGGAGGGTGCAAGCGTTAATCGGAATTACTGGGCGTAAAGCGCACGCAGGCGGTCTGTTAAGTCAGATGTGAAATCCCCGGGCTCAACCCGGGAACTGCATTTGAAACTGGCAGGCTTGAGTCTCGTAGAGGGGGGTGGAATTCCAGGTGTAGCGGTGAAATGCGTAGAGATCTGGAGGAATACCGGTGGCGAAGGCGGCCCCCGGGACGAGGCCGGAGGCTC
+
GGGGGGGGGGGGGGFGGGGGGGGGGGGCFGGGGGGGGGGGGGGGGGGGGGGGGGGGGGGGGGGGGGGGGGGGGGGGEFFGGGGGGGGCEFFGGGGGGCFGEGGGFGGGGGGGGGGGGGGGGGGGGGGGGFGFGGGGDFFGGGGFCGGGGGEFGGGGGGGGGGGGGGGGGGGGGFGGGGGGFC7CFGCCEGGG7EDGGGGGDFFGGFGEGGC8EGEEEFEGG5CE**:***/:))**))))1//*
@M03364:276:000000000-BLYN8:1:1101:27229:6938 1:N:0:1
ACTCCTACGGGAGGCAGCAGTGGGGAATATTGCACAATGGGCGCAAGCCTGATGCAGCCATGCCGCGTGTATGAAGAAGGCCTTCGGGTTGTAAAGTACTTTCAGCGAGGAGGAAGGCATTAAGGTTAATAACCTTAGTGATTGACGTTACTCGCAGAAGAAGCACCGGCTAACTCCGTGCCAGCAGCCGCGGTAATACGGAGGGTGCAAGCGTTAATCGGAATTACTGGGCGTAAAGCGCACG
+
CFGFGFGGGG>FDCEEEGFFFFGGGGGGFGAFGGGGDGDFFFECFGDC@FGGGGGGGGCCEF,C@CCFGEG,?C<FFFGGFG,,CFCFC,@8CD?F<EEF,,<EFFGDGGF:CCFGGFFGGFGFFGGGGGGGGFG9AFFGGFC,>FGFGGGGGDCGGEGGCCFFCCE7FCCEGG9ADEFDE@FGDGFD8:BCEG*;CFG88CECEGC>FC7CEE**7?7CEGCGCF?CE?FEDG55CGFCD<D9
@M03364:276:000000000-BLYN8:1:1101:23746:6979 1:N:0:1
ACTCCTACGGGAGGCAGCAGTGGGGAATATTGCACAATGGGCGCAAGCCTGATGCAGCCATGCCGCGTGTGTGAAGAAGGCCTTCGGGTTGTAAAGCACTTTCAGCGAGGAGGAAGGTGGTGAACTTAATACGTTCATCAATTGACGTTACTCGCAGAAGAAGCACCGGCTAACTCCGTGCCAGCAGCCGCGGTAATACGGAGGGTGCAAGCGTTAATCGGAATTACTGGGCGTAAAGCGCACG
+
GGGGCFGGGGGGGGGGGGFGGGGGGGGFGGGGGGGGGGGGGGGGGGGGGGGGGGGGGGGGGGGGGGGGGGGGGAFFGGGGGCFGFGGGGGGGGGGDDGFGGEFGGGG@EGGGGGCAFDFGGGGFGFGGGGGGGFFFGGGDDAFFFEGGGGEGGGGGCCGGGGGGGG@CGGGGGGGGGGFGGFFF@CCFCEGGGGG@FGGGGGGGGE*:FGGGGGGGGGGGGDEGGGCFCGE57DGDFFFDGGG3
@M03364:276:000000000-BLYN8:1:1101:10336:6979 1:N:0:1
ACTCCTACGGGAGGCAGCAGTGGGGAATATTGCACAATGAGCGCAAGCCTGATGCAGCCATGCCGCGTGTGTGAAGAAGGCCTTCGGGTTGTAAAGCACTTTCAGCGAGGAGGAAGGTGGTGAGCTTAATACGCTCATCAATTGACGTTACTCGCAGAAGAAGCACCGGCTAACTCCGTGCCAGCAGCCGCGGTAATACGTAGGTTGCAAGCGTTGTCCGGATTTACTGGGTGTAAAGGGCGTG
+
GGGGGGGGGGGGGGGGGGGGGGGGGGGGGGGGGGGGGGG,EFGGGGGGGGGGGGGGGGGGGGGGGGGGGGGGGGGGGGGGGGGGGGGGGGGGGGGGFGGGGGGGGGGGGDEGGGGGGGGGGGGGGGGGGGGGGGGGGGGGGGGGGGGGGGGGGGGCCFGGGGGGGGGGGGGDGGGGGGGGGGFGGGGGGGGGGGDGGGGGGGGGGGGGGFGGGGGGGGFGD8EGGGGGGGGGGGGGFG7DDGGD
@M03364:276:000000000-BLYN8:1:1101:25864:7014 1:N:0:1
ACTCCTACGGGAGGCAGCAGTGGGGAATATTGCACAATGGGCGCAAGCCTGATGCAGCCATGCCGCGTGTGTGAAGAAGGCCTTCGGGTTGTAAAGCACTGTCAGCGAGGAGGAAGGTGGTGAACTTAATACGTTCATCAATTGACGTTACTCGCAGAAGAAGCACCGGCTAACTCCGTGCCAGCAGCCGCGGTAATACGGAGGGTGCAAGCGTTAATCGGAATTACTGGGCGTAAAGCGCACG
+
FEFFFGGGD@FFFFGFGGGGGFFGGCFGFFGGGGGA8FCFG8FE7BB@FGGGFFGGGGFGGGFGGGEGG=F<FEEFA@ECGCFEG=FBFECGEEGFGGGG,EE<CDE=FGDGF:FCFBFFGGGGGFCFGGF?DG,DF9CFC3@FGFD@DAFA<+F@@CF3@<FGGGFE>FG@FFDGGDG@@8EFFCFGGGGCDGGGGFDC>>58B58BFCCFGG=EF9CFECC5?F7A76EG3CEEDGGG73C7
@M03364:276:000000000-BLYN8:1:1101:12300:7022 1:N:0:1
ACTCCTACGGGAGGCAGCAGTAGGGAATCTTCGGCAATGGGGGCAACCCTGACCGAGCAACGCCGCGTGAGTGAAGAAGGTTTTCGGATCGTAAAACTCTGTTGTTAGAGAAGAACGTTAAGTAGAGTGGAAAGTTACTTAAGTGACGGTATCTAACCAGAAAGGGACGGCTAACTACGTGCCAGCAGCCGCGGTAATACGTAGGTCCCAAGCGTTGTCCGGATTTATTGGGCGTAAAGCGAGC
+
GGGGGGGFGGGGGGGGGGGGGGGGGGGGGGDGGGGGGGGGGGGGGGGGGGGGGGDEGGGGGGGGEGG>CCGFGGCGGFGGGGGGGGGGGGGGDGGGGGGGGGFGGGFGFFGGGGGGGFGGFB?DF<FGGGGGGGGGGGFCEDFDGGGFDFFGCFFGGGGGGFA@FGDGGGGGGGGGGFEFGGGGGFFE7FEEGGGG5?GGFGFGGGFCCFG=FGGCGEGCGGGG5CCGDGGGFG=CDFFCD57/
@M03364:276:000000000-BLYN8:1:1101:27670:7027 1:N:0:1
ACTCCTACGGGAGGCAGCAGTAGGGAATCTTCGGCAATGGACGAAAGCCTGACCGAGCAACGCCGCGTGAGTGAAGAAGGTTTTCGGATTGTAAAACTCTGTTGTTAGAGAAGAACAAGGACGTAAGTAACTGAACGTCCCCTGACGGTATCTAACCAGAAAGCCACGGCTAACTACGTGCCAGCAGCCGCGGTAATACGGAGGTGGCAAGCGTTGTCCGGATTTATTGGGCGTAAAGCGAGCG
+
FGGGGGGGGGGGGGGGGGGGG<FGGGGGCGGF8@CGGGGGDGGGGGG8EFGGCE@FGGEGGGGGGGGGGDGGGGGGGGGG<?EGGGG>?+BFFGG9FEFF,F<CE,AE??F8FFGGF,BF8,+3B3AFEFD@9<CF3@F@FF=<=,@<FG@,@=>D@<A@FEFGC@7:CGGEGGGGFEACFFGEF@CFGGEEGGCCFF?F*8CEEGG6FG=@*/;C*+:7EG8=F+<EEGGGCD55<D71/1))
@M03364:276:000000000-BLYN8:1:1101:26159:7030 1:N:0:1
ACTCCTACGGGAGGCAGCAGTGGGGAATATTGCACAATGGGCGCAAGCCTGATGCAGCCATGCCGCGTGTGTGAAGAAGGCCTTTTGGTTGTAAAGCTCTTTAAGCGAGGAGGAGGATACTTGGATTAATACTCTAGGATAGTGGACGTTACTCGCCGAATAAGCACCGGCTAACTCGGTGCCAGCAGCCGCGGTAATACAGAGGGTGCGAGCGTTTATCGGATTTACTGGGCGTAAAGCGTGC
+
GGGGGGGGGGGGGGGGGGGGGCGGGGGG,FFEFFGGGGGGGGGCGGGGGGGGGGGGGG8F@FFGCGGGG:FGGGGGGGGGC,CF,<FFFGGGGGGGG,?FCF9EFF++4>F:FG::+B9,55EFA<,,:@D,,,BD<F<7D8AD>,@>FFGGA=@F7++3<:,,,@C@F>7>F76;E***5B:C@*,B@,88=>8*=C9+;99<FC1:*/3**/*2**+0:?558+0+<9C=9D57>3>C)1**
@M03364:276:000000000-BLYN8:1:1101:16632:7033 1:N:0:1
ACTCCTACGGGAGGCAGCAGTAGGGAATCTTCGGCAATGGGGGCAACCCTGACCGAGCAACGCCGCGTGAGTGAAGAAGGTTTTCGGATCGTAAAACTCTGTTGTTAGAGAAGAACGTTAAGTAGAGTGGAAAATTACTTAAGTGACGGTATCTAACCAGAAAGGGACGGCTAACTACGTGCCAGCAGCCGCGGTAATACGTAGGTCCCAAGCGTTGTCCGGATTTATTGGGCGTAAAGCGAGC
+
GGGGGGGGGGGGGGGGGGGGGGGGGGGGGGGGGGGGGGGGGGGGGGGGGGGGGGGGGGGGGGGGGGGGGGGGGGFGFGGGFGGGGGGECGGGGGGFEGGGGGGGGGGGDFGGGGGGGFGGGGFGGGGGGCFCGGGGGGGGGGGGGGGGGGGGGCCAFFFDFG?@FEGGGGGGGGGGGGGGFFGGGGGGGGGCCEGEGGGGGGGGDG?CCE6E@>CE5CCCECGDEGFGGGG=FDGGGGGGD3D)
@M03364:276:000000000-BLYN8:1:1101:27524:7056 1:N:0:1
ACTCCTACGGGAGGCAGCAGTAGGGAATCTTCCACAATGGACGAAAGTCTGATGGAGCAACGCCGCGTGAGTGAAGAAGGTTTTCGGATCGTAAAACTCTGTTGTTGGAGAAGAACGTATCTGATAGTAACTGATCAGGTAGTGACGGTATCCAACCAGAAAGCCACGGCTAACTACGTGCCAGCAGCCGCGGTAATACGTAGGTGGCAAGCGTTGTCCGGATTTATTGGGCGTAAAGCGAGCG
+
CFGGGGGGGGEGGGGGGGGGGGGGGFFGGGGG9EFGGGGC<<C:CF>FGGGGC<FFGGGGGGGGGGGFGGC?<FFFGGDGD,CFFE:,4@FFGGGCFGGGGGGGGG?8BFGGGGG,>D@,,A?FCFGFAFCFGGF9?BD5CFGGGGGGGG+,93@D=CGGGGGGCGG:FGGGGGGGGGFGGCGGGGDGGGGGGGGGGGGGGGFEFGGF8CGGGGG8CFGED*=CFFGGGGGFGGGGGGCD55)1
@M03364:276:000000000-BLYN8:1:1101:22270:7064 1:N:0:1
ACTCCTACGGGAGGCAGCAGTGGGGAATATTGCACAATGGGCGCAAGCCTGATGCAGCCATGCCGCGTGTGTGAAGAAGGCCTTCGGGTTGTAAAGCACTTTCAGCGAGGAGGAAGGTGGTGAGCTTAATACGTTCATCAATTGACGTTACTCGCAGAAGAAGCACCGGCTAACTCCGTGCCAGCAGCCGCGGTAATACGGAGGGTGCAATCGTTAATCGGAATTACTGGGCGTAAAGCGCACG
+
DFGGGGGGGGGGGGGGGGGGGGGGGGGGFGGGGGGGGGGGG8EEGE@FGGG?EDGGGGFFFFFGGGGGGGCFGFGGGGGCFEFGGFEGFFGGGGGGCBFGFGGEFG76@F=BFEGE7FFF?FCGGAD9,55?<FD8BFG9FFGGGC@>DFEGDF7FFFC:<>B,:<CF@@FEAF@FGGFFCFG77CCC,:CEGCE@<F9:85EGDCGEFF+5C*:55<CC=CG*+3<EFCEFGGEEF7:>CD3/
@M03364:276:000000000-BLYN8:1:1101:8208:7069 1:N:0:1
ACTCCTACGGGAGGCAGCAGTGGGGAATATTGCACAATGGGCGCAAGCCTGATGCAGCCATGCCGCGTGTGTGAAGAAGGCCTTCGGGTTGTAAAGCACTTTCAGCGAGGAGGAAGGTGGTGAACTTAATACGTTCATCAATTGACGTTACTCGCAGAAGAAGCACCGGCTAACTCCGTGCCAGCAGCCGCGGTAATACGGAGGGTGCAAGCGTTAATCGGAATTACTGGGCGTAAAGCGCACG
+
GGGGGGGGGGGGGGGGGGGGGGGGGGGGGGGGGGGGGGGGGGGGGGGGGGGGGGGGGGGGGGGGGGGGGGGGGGGGGGGGGGGGGGGGGCGGGGGGGGGGGGGGGGGGGGGGGGGGGFGGGGGGGGGGGGGGGGGGGGGGGGGGGGGGGGGGGGGGGGGGGGGGDGGGGGGGGGGGGD@@CGGGGGGGGGGGGEGGGDCEGGGGGGGGGGGGGGGDCGGGGGGGG?FGGFEFGGGGGGGDDGGD
@M03364:276:000000000-BLYN8:1:1101:8675:7081 1:N:0:1
ACTCCTACGGGAGGCAGCAGTAGGGAATCTTCGGCAATGGGGGCAACCCTGACCGAGCAACGCCGCGTGAGTGAAGAAGGTTTTCGGATCGTAAAACTCTGTTGTTAGAGAAGAACGTTAAGTAGAGTGGAAAATTACTTAAGTGACGGTATCTAACCAGAAAGGGACGGCTAACTACGTGCCAGCAGCCGCGGTAATACGTAGGTCCCAAGCGTTGTCCGGATTTATTTGGCGTAAAGCGAGG
+
FGGC@@@FCEGGGGGGGGGGGGGGGGEFFGGG@FGGDGGGGC:FGFGFFFGGGFF@FC@CEFCGGCEGEF?FGGGFFFFGG<EFGFDBFGDFFAFC9FEGFGFFGGFG?CFGCC<<>DFGDFDF9CF3D7BDFFGGC9FFG=<FDE=FGGFCFGFFC,>:>DFGC:FFEEG:7>:EFG72,=CFDC6C>8:5CC5CBCCBF9CGGGGD:@CFFEEC5ACG=:*789CCE7C?*12:C5**1>C)
@M03364:276:000000000-BLYN8:1:1101:5692:7092 1:N:0:1
ACTCCTACGGGAGGCAGCAGTGGGGAATATTGCACAATGGGCGCAAGCCTGATGCAGCCATGCCGCGTGTGTGAAGAAGGCCTTCGGGTTGTAAAGCACTTTCAGCGAGGAGGAAGGTGGTGAGCTTAATACGTTCATCAATTGACGTTACTCGCAGAAGAAGCACCGGCTAACTCCGTGCCAGCAGCCGCGGTAATACGGAGGGTGCAAGCGTTAATCGGAATTACTGGGCGTAAAGCGCACG
+
GGGGGGGGGGGGGGGGGGGGGGGGGGGGGGGGGGGGGGGGGGGGGGGGGGGGGGGGGGGGGGGGGGGGGGGGFGGGGGGGGGGGGGGGGGGGGGGGGFGGGGGGGGGGGGFGGDGGGGGGGGGGGGGGGGGGGFGGGGDFGFGGAFGGF<FGFEGGGGGGGGGGGGGGGGG>CCEGGDGGGGGGGGGGGGGGGGGGGGGGGDEGGGGGGGGGGGGGGGGGGGDFGGGGG6C7<DEGGGGGGC</
@M03364:276:000000000-BLYN8:1:1101:26599:7098 1:N:0:1
ACTCCTACGGGAGGCAGCAGTGGGGAATATTGCACAATGGGCGCAAGCCTGATGCAGCCATGCCGCGTGTGTGAAGAAGGCCTACGGGTTGTAAAGCACTTTCAGCGAGGAGGAAGGTGGTGAGCTTAATACGTTAATCAATTGACGTTACTCGCAGAAGAAGCACCGGCTAACTCCGTGCCAGCAGCCGCGGTAATACGGAGGGTGCAAGCGTTAATCGGAATTACTGGGCGTAAAGCGCACG
+
-FCCFGFCGEEGDGDCFCDG-C<FF7FFEEF<FEFGFGCFCEG7FGGGFFGF9C9CCEEGGFFGC@FCCF<FFGGGDGCDGEA:CC:FFGGGG<?F,?FEGG?CAEE7=ECCCEFFCFDDCFGAFC,A<F@F@F8,+=@,,C,,@C@BD8FDFFGGC7FDFCEBFFGCFE7:>:FDFGCF7DC@F7CC855*:3:CB++3=BCCEEG*+198CE5C5C+*/;C5C9EFCCCC)/5**>7)C)/)
@M03364:276:000000000-BLYN8:1:1101:6519:7112 1:N:0:1
ACTCCTACGGGAGGCAGCAGTGGGGAATATTGCACAATGGGCGCAAGCCTGATGCAGCCATGCCGCGTGTGTGAAGAAGGCCTTCGGGTTGTAAAGCACTTTCAGCGAGGAGGAAGGTGGTGAGCTTAATACGTTCATCAATTGACGTTACTCGCAGAAGAAGCACCGGCTAACTCCGTGCCAGCAGCCGCGGTAATACGGAGGGTGCAAGCGTTAATCGGAATTACTGGGCGTAAAGCGCACG
+
GGGGGGGGGGGGGGGGGGGGGGGGGGDGGGGGGGGGGGGGGGGGGGGGGGGGGGGGGGGGGGGGGGGGGGGGGGGGGGGGGGGGGGGGGGGGGGGGGGGGGGGGGGCBFFGGDGGGGGGGGGGGGGGGFGGGGGGGGGGGGGGGGGGGGFGGGGGGGGGGGEFGFGGGGGGGGGGGGGGGGGGGGGGGGGGGGGGGGGGGGGGGGGGGFCFCEEG=FFGGGCGGGGGGGGFGGGGDFGGGGGGD
@M03364:276:000000000-BLYN8:1:1101:24825:7126 1:N:0:1
ACTCCTACGGGAGGCAGCAGTGGGGAATATTGCACAATGGGCGCAAGCCTGATGCAGCCATGCCGCGTGTATGAAGAAGGCCTTCGGGTTGTAAAGTACTTTCAGCGAGGAGGAAGGTGTTGTGGTTAATAACCACAACAATTGACGTTACTCGCAGAAGAAGCACCGGCTAACTCCGTGCCAGCAGCCGCGGTAATACGGAGGGTGCAAGCGTTAATCGGAATTACTGGGCGTAAAGCGCACG
+
GGGGGGGGGGGGGGGGGGGGGGGGGGGGGGGGGGGGGGGGGGGGGGGGGGGGGGGGGGGGGGGGGGGGGGCFFFGGGGGGGGGGGGGGGGGGGGGGGGGGGGGGGGGGGGGGGGGGGGGGGGGGGGGGGGGGGGGGGGGGGFFGEFCGGGGGFGGGGGGGGGGGGGGGGGGGGGGGCCGGGGGGGGGGGGGGGGGGGGGGGGGGGGGGGGGF5EGGFF9CEEEFGGGGGCFFD7CEGGGD3CG/
@M03364:276:000000000-BLYN8:1:1101:22391:7138 1:N:0:1
ACTCCTACGGGAGGCAGCAGTGGGGAATATTGCACAATGGGCGCAAGCCTGATGCAGCCATGCCGCGTGTGTGAAGAAGGCCTTCGGGTTGTAAAGCACTTTCAGCGAGGAGGAAGGTGGTGAACTTAATACGTTCATCAATTGACGTTACTCGCAGAAGAAGCACCGGCTAACTCCGTGCCAGCAGCCGCGGTAATACGGAGGGTGCAAGCGTTAATCGGAATTACTGGGCGTAAAGCGCACG
+
GGGGGGGGGGGGGGGGGGGGGGGGGGGFGGGGFGGGGGGGGGGGGGGGGGGGGGGGFGCFFGGGGGGGGGGGGGGGGGGGGGGGGGGGGGGGGGGGGGGGGGGGGFEFGGGGGGCDCFFGGGGGGGFCGGGGGGGGGGGGGGGGGGGGGGGGGCGEGGFFGGGGGGGGGGGGGGGGGGF*>CFGGGCDC5EEGEEGG9;CGEEEGGGGGGGGG5AEGGGGGGGGGGGGGGGGGGDCFGGGGGG5
@M03364:276:000000000-BLYN8:1:1101:7183:7153 1:N:0:1
ACTCCTACGGGAGGCAGCAGTAGGGAATCTTCGGCAATGGACGAAAGTCTGACCGAGCAACGCCGCGTGAGTGAAGAAGGTTTTCGGATCGTAAAACTCTGTTGTTAGAGAAGAACAAGGACGTTAGTAACTGAACGTCCCCTGACGGTATCTAACCAGAAAGCCACGGCTAACTACGTGCCAGCAGCCGCGGTAATACGTAGGTGGCAAGCGTTGTCCGGATTTATTGGGCGTAAAGCGAGCG
+
GGGGGGGGGGGGGGGGGGGGGGGGGGGGGGGGGGGGGGGGGGGGGGEGGGGGGGGGGGGGGGGGGGGFGGGGGGGGGGGGFGGGGGGGGGGGGGGGGGGGGGGGGGGGGGGGGGGGGGFGGGGFGGGGGGGGGGGGGGGGGGGGFGGGGGGGGGGGGGGGGGGFDFGGGGGGGGGGGGGGGGGFGGGGGGDGGEDGGGGGGGGGGCFGFFGC8EGEGFFDGEGDGGGGGGGGGGGGGGGDDGD<
@M03364:276:000000000-BLYN8:1:1101:10367:7160 1:N:0:1
ACTCCTACGGGAGGCAGCAGTAGGGAATCTTCCACAATGGACGAAAGTCTGATGGAGCAACGCCGCGTGAGTGAAGAAGGTTTTCGGATCGTAAAACTCTGTTGTTGGAGAAGAATGTATCTGATAGTAACTGATCAGGTAGTGACGGTATCCAACCAGAAAGCCACGGCTAACTACGTGCCAGCAGCCGCGGTAATACGTAGGTGGCAAGCGTTGTCCGGATTTATTGGGCGTAAAGCGAGCG
+
GGGGGGGGGGGGGGGGGGGGGGGGGGGGGGGGGGGGGGGGGGGGGGGGGGGGGGGGGGGGGGGGGGGGGGGGGGGGGGGGGGGGGGGGGGGGGGGGGGGGGGGGGGGGGGGGGAFGGGGGGGGGGGGGGGGGGGGGGGGGGGGGGGGGGGGFGGGGFGGGGGGGDGGGGGGGGGGGGGGGGCFGGGGGGGGGGGGGGGGGGGGGGGGGGGGGGEEGGGGGGEEEGCCGFGFGGGGGGGGGGGG7
@M03364:276:000000000-BLYN8:1:1101:9611:7161 1:N:0:1
ACTCCTACGGGAGGCAGCAGTGGGGAATATTGCACAATGGGCGCAAGCCTGATGCAGCCATGCCGCGTGTGTGAAGAAGGCCTTCGGGTTGTAAAGCACTTTCAGCGAGGAGGAAGGTGGTGAACTTAATACGTTCATCAATTGACGTTACTCGCAGAAGAAGCACCGGCTAACTCCGTGCCAGCAGCCGCGGTAATACGGAGGGTGCAAGCGTTAATCGGAATTACTGGGCGTAAAGCGCACG
+
GGGGGGGGGGGGGGGGGGGGGGGGGGGGGGGGGGGGGGGGGGGGGGGGGGGGGGGFGGGGGGGGGGGGGGGGGGGGGGGGGGGGGGGGGGGGGGGGGGGGGGGGGGGGFGGGGGGGGGGGGGGGGGGGGGGGGGGGGGGGGGFFGGGGGGGGGGGGGGGGGGGGGGGGGGGGGGGGGGGGGGGGGGGGGDCEECEGGFGGGEDG@EGGFGGGGGGGGGGGGGGFGGGGGGGGGGGGGGGGCGD<
@M03364:276:000000000-BLYN8:1:1101:8244:7161 1:N:0:1
ACTCCTACGGGAGGCAGCAGTGGGGAATATTGCACAATGGGCGCAAGCCTGATGCAGCCATGCCGCGTGTGTGAAGAAGGCCTTCGGGTTGTAAAGCACTTTCAGCGAGGAGGAAGGTGGTGAGCTTAATACGCTCATCAATTGACGTTACTCGCAGAAGAAGCACCGGCTAACTCCGTGCCAGCAGCCGCGGTAATACGGAGGGTGCAAGCGTTAATCGGAATTACTGGGCGTAAAGCGCACG
+
CEFEFAFGCCCFFDGFGCCDGDGGFEGGGGGG<EEFGDD@D,CEGGCEFEF@C@CEFA,<C6C<@7+>B==CDF,<,CF@<C<FDFCGAFGFE<FEC4FBEFGGC9F+@ECGG74FC=,DF7EDGFGFGEC<=3C7CFA,E<D=FGDFF,3@=FE:@CFFCCGA@EGEEGGG7:>;2>FFF*;8*,28;B*1B8E8+?9851*=7CG>E9<5*;:EGG9CCG5CF<:CCF=FC>EG77CCD5C5
@M03364:276:000000000-BLYN8:1:1101:21877:7172 1:N:0:1
ACTCCTACGGGAGGCAGCAGTGGGGAATATTGCACAATGGGCGCAAGCCTGATGCAGCCATGCCGCGTGTGTGAAGAAGGCCTTCGGGTTGTAAAGCACTTTCAGCGAGGAGGAAGGTGGTGAGCTTAATACGCTCATCAATTGACGTTACTCGCAGAAGAAGCACCGGCTAACTCCGTGCCAGCAGCCGCGGTAATACGGAGGGTGCAAGCGTTAATCGGAATTACTGGGCGTAAAGCGCACG
+
GGGGGGGGGGGGGGDGGGGGGGGGGDEGGGGGGGGGGGGGGGEGGGGGGGGGGGGGGDFGGGGGGGGGGGGGGGGGGGGGGGGGGGGGFGGGGGFGGFGGGFGGGDGGGGGGCGGGGFFGGFGGGGGGGGFGGGCEGGGCFGGGGGGGGGGGGGGEGGGGGGGGGGGGGDGGEGGGGGGGGGGGGFGGGGGGGG>EFGFGC*CEGGGDGGGFE?AEFGGFDDGGGFFGGFGGGGGEGGGGDCD5
@M03364:276:000000000-BLYN8:1:1101:19075:7173 1:N:0:1
ACTCCTACGGGAGGCAGCAGTGGGGAATATTGCACAATGGGCGCAAGCCTGATGCAGCCATGCCGCGTGTGTGAAGAAGGCCTTCGGGTTGTAAAGCACTTTCAGCGAGGAGGAAGGTGGTGAGCTTAATACGTTCATCAATTGACGTTACTCGCAGAAGAAGCACCGGCTAACTCCGTGCCAGCAGCCGCGGTAATACGTAGGTGGCAAGCGTTGTCCGGATTTATTGGGCGTAAAGCGAGCG
+
GGGGGGGGGGGGGGDGGGGGGGGGGGGGGGGGGGGGGGGGGGGGGGGGGGGGGGGGGGGGGGGGGGGGGGGGGGGGGGGGGGGGGGGGGGGGGGGGGGGGGGGGGGGGGGGGGDFGGGGGGGGGGGGGGGGGGGGGGGGGGGGDCGGGGGGGCFGDGGGGGGGGGDFGGGGGGGGCGGGGGGGGGGGGGGDGGEEDG9BFB9CGFGGGGGGGGGDE=FFEGGGC@FCCCGGGGDEEGGGGGGGD
@M03364:276:000000000-BLYN8:1:1101:3254:7174 1:N:0:1
ACTCCTACGGGAGGCAGCAGTGGGGAATATTGCACAATGGGCGCAAGCCTGATGCAGCCATGCCGCGTGTGTGAAGAAGGCCTTCGGGTTGTAAAGTACTTTCAGCGGGGAGGAAGGTGATGAACTTAATACGTTCATCAATTGACGTTACCCGCAAAAGAAGCACCGGCTAACTCCGTGCCAGCAGCCGCGGTAATACGGAGGGTGCAAGCGTTAATCGGAATTACTGGGCGTAAAGCGCACG
+
GGGGFGGGGGGGGGGGGGGGG,@FFEGGGGGD,CFGGGGGFDGGGGGEFGGGFF<FGGFFEGGGDGGGGGD6EF9FGFGGGGGGGGGGEFE?<FFCFFFGFDDDDFF@FG7F@>FCF,AFF@FG,CFA9FGDGCBFGGFG<CA3,@:538FFGGG7FGGGGGGF:DGFGGGCFF@EFCG7*CCF*+=2BEECE:EEFGGGG>CEEEDCFG@5CEEGGGGGD=EFFGCF?FGG))/:FG*7)//)
@M03364:276:000000000-BLYN8:1:1101:26039:7199 1:N:0:1
ACTCCTACGGGAGGCAGCAGTGGGGAATATTGCACAATGGGCGCAAGCCTGATGCAGCCATGCCGCGTGTGTGAAGAAGGCCTTCGGGTTGTAAAGCACTTTCAGCGAGGAGGAAGGTGGTGAACTTAATACGTTCATCAATTGACGTTACTCGCAGAAGAAGCACCGGCTAACTCCGTGCCAGCAGCCGCGGTAATACGGAGGGTGCAAGCGTTAATCGGAATTACTGGGCGTAAAGCGCACG
+
GGGFFGFEGGCC7FEGGGGGEFFFG@FFFCFFFGGGGGGGGGGGGGGGGGGGGGFGGGGFGFFDFGGGG,<F8CEFGFFGFFGGGGGGF@@F,?F?,?EFGD,?FEFFF@EGC:FCCFEGGGGGG,EGGG9F@FFGGFGFCG<DEGECDCFFGCGE7@EFGGGGGGFGGGG7BC@,2>DF*>;FDFGFGEEGGGGGGGFC*3BEEGCGGGC*8A;:/+ACEG5=@7C+9CEFCGGEFG77<DD7
@M03364:276:000000000-BLYN8:1:1101:21070:7218 1:N:0:1
ACTCCTACGGGAGGCAGCAGTGGGGAATATTGCACAATGGGCGCAAGCCTGATGCAGCCATGCCGCGTGTGTGAAGAAGGCCTTCGGGTTGTAAAGCACTTTCAGCGAGGAGGAAGGTGGTGAACTTAATACGTTCATCAATTGACGTTACTCGCAGAAGAAGCACCGGCTAACTCCGTGCCAGCAGCCGCGGTAATACGGAGGGTGCAAGCGTTAATCGGAATTACTGGGCGTAAAGCGCACG
+
GGGGGGGGGGGGGGGGGGGGGGGGGEEGGGGGGGGGGFFGGGGGGGGGGGGGGGGGGFGGGGGGGGGGGGFGGGGGGGGGFGGGGGGGFGGGFFGFGGGGGGGGGGGGGGGEGEGGGGGGGGGGGGGGGGGGGGGGGGGGGGGGGGGGGGGGGGGGGGGGGGGGGGGGGGGGGGGGGGGGGGGGGGGGGGGGGGGGGFGGDGGGGEGDGGGGGGGGGGGGGGGGGGGGGGGGGGGGGGGGGGGD
@M03364:276:000000000-BLYN8:1:1101:3664:7219 1:N:0:1
ACTCCTACGGGAGGCAGCAGTGGGGAATATTGCACAATGGGCGCAAGCCTGATGCAGCCATGCCGCGTGTATGAAGAAGGCCTTCGGGTTGTAAAGTACTTTCAGCGAGGAGGAAGGCATTAAGGTTAATAACCTTAGTGATTGACGTTACTCGCAGAAGAAGCACCGGCTAACTCCGTGCCAGCAGCCGCGGTAATACGGAGGGTGCAAGCGTTAATTGGAATTACTGGGCGTAAAGCGCACG
+
FGGGGGGGGGGGGGGGGGGGGGGGEGGGGGGGGGGGGGGGGGG:FGGGGGGGGGGGGGEEAFGGGGGFG8EFGGGGGGGGGGGGGGGGGGGGGGGGFGGGDGGAFFE=FFGGGGGFC8=FGCFFEAEGGCEF,>?<FACA95<EF9F+@F7DCF:CCCFCFCFCAFFC<5<<FFCECC@FFDGCFGE84B5CG=CGF;+=8*:8CGGCCEF=;C;*5+00<F+<+:<:FGFGGGGGCC*9)/19
@M03364:276:000000000-BLYN8:1:1101:21930:7262 1:N:0:1
ACTCCTACGGGAGGCAGCAGTAGGGAATCTTCGGCAATGGGGGCAACCCTGACCGAGCAACGCCGCGTGAGTGAAGAAGGTTTTCGGATCGTAAAACTCTGTTGTTAGAGAAGAACGTTAAGTAGAGTGGAAAGTTACTTAAGTGACGGTATCTAACCAGAAAGGGACGGCTAACTACGTGCCAGCAGCCGCGGTAATACGTAGGTCCCAAGCGTTGTCCGGATTTATTGGGCGTAAAGCGAGC
+
GGGGGGGGGGGGGGGGGGGGGGGGGGGGGGGGGGGGGGGGGGGGGGGGGGGGGGGGGGGGGGGGGGGGGGGGGGGGGGGGGGGGGDGDGGGGGGGGGGGGGGGGEGGGAFFGGGGFGGGGGGEFGGGCFGGGGGGGGGGGGGGGFGGGGGGGGGFGGGGGGGGGGDGGGGGGDGCGGGGGGGGGGGGGGGGGGGGGGGGGGGGGGGFGGGGGGG8EEEGGGGGGG6CGGGGG:DGGGGGGGDG5
@M03364:276:000000000-BLYN8:1:1101:14051:7266 1:N:0:1
ACTCCTACGGGAGGCAGCAGTGGGGAATATTGCACAATGGGCGCAAGCCTGATGCAGCCATGCCGCGTGTGTGAAGAAGGCCTTCGGGTTGTAAAGCACTTTCAGCGAGGAGGAAGGTGGTGAACTTAATACGTTCATCAATTGACGTTACTCGCAGAAGAAGCACCGGCTAACTCCGTGCCAGCAGCCGCGGTAATACGGAGGGTGCAAGCGTTAATCGGAATTACTGGGCGTAAAGCGCACG
+
GGGGGGGGGGGGGGGGGGGGFGGGGEGGGGGGGGGGGGFGGGGGGGGGGGGGGGGGGGGGGGGGGGGGGGGGFFGGGGGGGGGGGGGGGGGGGGGGGGGGGGGGGGGGGGFEEGGFGGGGGGFGGGGGGGGGGGGGGGGGGGGGGGGGGGGGEGGGGGGGGGGGGGGDGGGGFGGGGGGGGGFFGGGGGGGGGGGGGGGGGDGGGGC*:CFGGGGGGGGGG=CFGGGFEFGGGG7EDFGGGGG<
@M03364:276:000000000-BLYN8:1:1101:12143:7278 1:N:0:1
ACTCCTACGGGAGGCAGCAGTGGGGAATATTGCACAATGGGCGCAAGCCTGATGCAGCCATGCCGCGTGTATGAAGAAGGCCTTCGGGTTGTAAAGTACTTTCAGCGAGGAGGAAGGCATCAAGGTTAATAACCTTGGTGATTGACGTTACTCGCAGAAGAAGCACCGGCTAACTCCGTGCCAGCAGCCGCGGTAATACGGAGGGTGCAAGCGTTAATCGGAATTACTGGGCGTAAAGCGCACG
+
GGGFGGFGGGG7CFEGG@FGGGGFCGGFGGGAFCFEFFGGGGGGGGECFGGEGDFEGGFGGGGGGGGGGGGFFGGGGGGGGGGGGDFEFGFGFC9EFFGGEEFGGGE>BE4CFFFAFFCFGC9FGGGFFFGGFGGGGGCFGFGGGAFFGGGGGGDGGGGGG?FGGGGGGGGG7BB9CGGGGGGGGFFF@EGGGG5C9>FGEEGGCEGGG?EGGGGDCF?CE5CCCACFFFGF>D::CFGGDCC5
@M03364:276:000000000-BLYN8:1:1101:19414:7282 1:N:0:1
ACTCCTACGGGAGGCAGCAGTGGGGAATATTGCACAATGGGCGCAAGCCTGATGCAGCCATGCCGCGTGTGTGAAGAAGGCCTTCGGGTTGTAAAGCACTTTCAGCGAGGAGGAAGGTGGTGAACTTAATACGTTCATCAATTGACGTTACTCGCAGAAGAAGCACCGGCTAACTCCGTGCCAGCAGCCGCGGTAATACGGAGGGTGCAAGCGTTAATCGGAATTACTGGGCGTAAAGCGCACG
+
GGFFGGGGGGGGGGEGGGFFGGGGGEFGGGGGGGGGGGGF@EDGEGGGGGFGGFGGGGGGGGGGGEFGGGGGGFGFGFCFGGGGGGGGGGEGGGGGGFGFGGGGGGGEFGGGGCDFGFEEFGCFGGGGGFGGGGGGGGFEG=CFCCFGFGGGFF@FEC<EGFCFGFGGGCGGGGGDEGFGGGGGGGGFEGGGE>EGG9CEGGGCE;*;FGGGGGGD59AFGGGGGC<EFCFGDDGEFGGGGGGC
@M03364:276:000000000-BLYN8:1:1101:13013:7285 1:N:0:1
ACTCCTACGGGAGGCAGCAGTGGGGAATATTGCACAATGGGCGCAAGCCTGATGCAGCCATGCCGCGTGTGTGAAGAAGGCCTTCGGGTTGTAAAGCACTTTCAGCGAGGAGGAAGGTGGTGAGCTTAATACGTTCATCAATTGACGTTACTCGCAGAAGAAGCACCGGCTAACTCCGTGCCAGCAGCCGCGGTAATACGGAGGGTGCAAGCGTTAATCGGAATTACTGGGCGTAAAGCGCACG
+
GGGGGGGGGGGGGGGGGGGGGGGGGGGGGGGGGGGGGGGGGGGGGGGGGGGGGGGGGGEGGGGGGGGGGGGGGGGGGGGGGGGGGGGGGGGGGGGGFCCFGGGGGGGGGGGGGGGGGGGGGGCFFFCFFGFGGGGGFGGGGGGGFCFGGGGGGGEDGEGGGGGGGG:EGEGGFCEFFEGGGG@DFFGGFGGGGGGGGGFEDCCCE8CECGGGGGGGGGGGDCECCFFGGGFGGD5C7C7<371/
@M03364:276:000000000-BLYN8:1:1101:10153:7302 1:N:0:1
ACTCCTACGGGAGGCAGCAGTGGGGAATATTGCACAATGGGCGCAAGCCTGATGCAGCCATGCCGCGTGTATGAAGAAGGCCTTCGGGTTGTAAAGTACTTTCAGCGGGGAGGAAGGGGTGAGCCTTAATACGGTTCGTCATTGACGTTACCCGCAGAAGAAGCACCGGCTAACTCCGTGCCAGCAGCCGCGGTAATACGGAGGGTGCAAGCGTTAATCGGAATTACTGGGCGTAAAGCGCACG
+
GGGGGGGGGGGGGGGGGGGGGGGGGGGGGGGGGGGGGGGGGGGGGGGGGGGGGGGGGGGGGGGGGGGGGGGGGGGGGGGGGGGGGGGGGGGGGGGGGGGGGGGGGGGGGGGGGGGGGGGGGGGGGGGGGGGGGGGGGGGGGGGGGGGGGGGGGGGGGGGFGGGGGGGDFGGFGGGGGGGGGGGGGGGGGGGGGGGDGGGGG5EGGGGGGFFGGGGGGGGGG==CFGGGGGGGGGGGGGGGGGGC
@M03364:276:000000000-BLYN8:1:1101:13919:7312 1:N:0:1
ACTCCTACGGGAGGCAGCAGTGGGGAATATTGCACAATGGGCGCAAGCCTGATGCAGCCATGCCGCGTGTGTGAAGAAGGCCTTCGGGTTGTAAAGCACTTTCAGCGAGGAGGAAGGTGGTGAGCTTAATACGTTCATCAATTGACGTTACTCGCAGAAGAAGCACCGGCTAACTCCGTGCCAGCAGCCGCGGTAATACGGAGGGTGCAAGCGTTAATCGGAATTACTGGGCGTAAAGCGCACG
+
GGGGFFFGGGGEGGGGGGGGGGGFGGGGGGGGGGGGGGGGG?FGGGGGGGGGGGGGGGGGGGGGGGGGGGGGGGGGGGGGFGGGGGGGGFGGCDCFGGGGGFGGGGGECE@FGGEGDAEFGGDDDFGCFGGGGGGD@FGGGGGGGGGGGGEAFF7@FDCCFGGFFFDEBFGGGGGGGGFGGGGGGFEGGGGGGGGGGGGFE>CEGGEGGGGGGGGGGGGGGGDGGGGGGGGFGGEE<DGGGGG3
@M03364:276:000000000-BLYN8:1:1101:16481:7341 1:N:0:1
ACTCCTACGGGAGGCAGCAGTGGGGAATATTGCACAATGGGCGCAAGCCTGATGCAGCCATGCCGCGTGTGTGAAGAAGGCCTTCGGGTTGTAAAGCACTTTCAGCGAGGAGGAAGGTGGTGAGCTTAATACGTTCATCAATTGACGTTACTCGCAGAAGAAGCACCGGCTAACTCCGTGCCAGCAGCCGCGGTAATACGGAGGGTGCAAGCGTTAATCGGAATTACTGGGCGTAAAGCGCACG
+
GGGGGGGGGGGGGGGGGGGGGGGGGDFGGGGGGGGGGGGGGGGGGGGGGGGGGGGGFFCFFGGGGGGGGGGGGGFGGGGGGGGGGGGGGGGGGGGGGGGGGGGGGGGGGGFGGCFGGGGGGGDCGGGGGGGGGGGGGGGGGGGGGGGEGGGGGGGGGEGD,FFGGGGGGGGGGGGGGGGGGGGGGGGGGGGGGGGDGGGGGGGGGGGGGFGGGEEEFGGGGGGGGGGGFFFGGGGEGGGGGGC7
@M03364:276:000000000-BLYN8:1:1101:14046:7348 1:N:0:1
ACTCCTACGGGAGGCAGCAGTAGGGAATCTTCGGCAATGGACGAAAGTCTGACCGAGCAACGCCGCGTGAGTGAAGAAGGTTTTCGGATCGTAAAACTCTGTTGTTAGAGAAGAACAAGGACGTTAGTAACTGAACGTCCCCTGACGGTATCTAACCAGAAAGCCACGGCTAACTACGTGCCAGCAGCCGCGGTAATACGTAGGTGGCAAGCGTTGTCCGGATTTATTGGGCATAAAGCGAGCG
+
GGGGGGGGGGGGGGGGGGGGGGGGGGGGGGGGGGGGGGGGGGGGGGGFGGGGGGGGGGGGGGGGGGGFGCFFGGGGGGGGGGGGGGGGGGGGGGGGGGGGGGGGGGGGGGGGGGGGGGGGGGGFGGGGGGGGGGFGGGF>FGGGGGGGGGGGGGGGGGGGFGGGGGGGGEGGGGGGGGGGGGGGGGGGGGGGGGGGGGGGGGGGGGGGGGGGGDGGGFGGGDGGFGGGGGGGGGGGFGGGGDGD
@M03364:276:000000000-BLYN8:1:1101:11919:7410 1:N:0:1
ACTCCTACGGGAGGCAGCAGTGGGGAATATTGCACAATGGGCGCAAGCCTGATGCAGCCATGCCGCGTGTGTGAAGAAGGCCTTCGGGTTGTAAAGCACTTTCAGCGAGGAGGAAGGTGGTGAGCTTAATACGTTCATCAATTGACGTTACTCGCAGAAGAAGCACCGGCTAACTCCGTGCCAGCAGCCGCGGTAATACGGAGGGTGCAAGCGTTAATCGGAATTACTGGGCGTAAAGCGCACG
+
GGGGGGGGGGGGGGGGGGGGGGGGGGGGGGGGGGGGGGGGGGGGGGGGGGGFGGGGGGGGGGGGGGGGGGGGGGGGGGGGGGGGGGGGGGGGGGGGGGGGGGGGGGGGGGGGGGGGGGGGGGGGGGGGGGGGGGGGGGGGGGGGGGGGGGGGGGGGGGGGGGGGGGGGGGGGGGGGGGGGGGGGGGGGGGGGDBEGGGGGGGGGGGGGGGGGGGGGGGGGGGGGFFGGGGGGGGGGGGGGGGDC
@M03364:276:000000000-BLYN8:1:1101:24404:7432 1:N:0:1
ACTCCTACGGGAGGCAGCAGTGGGGAATATTGCACAATGGGCGCAAGCCTGATGCAGCCATGCCGCGTGTGTGAAGAAGGCCTTCGGGTTGTAAAGCACTTTCAGCGAGGAGGAAGGTGGTGAACTTAATACGTTCATCAATTGACGTTACTCGCAGAAGAAGCATCGGCTAACTCCGTGCCAGCAGCCGCGGTAATACGGAGGATGCGAGCGTTATCCGGATTTATTGGGTTTAAAGGGTGCG
+
GGGGGGGGGGGGGGGGGGGGGGGGGGGGGGGGGGGGGGGGGGGGGGGGGGGGGGGGFGGGGGGGGGGGGGGGGGGGFGGGGGGGGGGGGGGGGGGGFGGGGGGGGFGGGGGGGGGGCGGGGGGGGGGGGGGGGGGGGGGGGGGGGGGGGGGGGGGGCDFGGGGGGGGGGGGGGGGGGGGGGGGGGGGGGGGGGGGGGFFGGGGGGGGGGGGGGGGDGGGGGG5CCGGGGGG=DCFGGGGDGCDG
@M03364:276:000000000-BLYN8:1:1101:18951:7438 1:N:0:1
ACTCCTACGGGAGGCAGCAGTGGGGAATATTGCACAATGGGCGCAAGCCTGATGCAGCCATGCCGCGTGTGTGAAGAAGGCCTTCGGGTTGTAAAGCACTTTCAGCGAGGAGGAAGGTGGTGAGCTTAATACGTTCATCAATTGACGTTACTCGCAGAAGAAGCACCGGCTAACTCCGTGCCAGCAGCCGCGGTAATACGGAGGGTGCAAGCGTTAATCGGAATTACTGGGCGTAAAGCGCACG
+
GGGGGGGGGGGGGGGGGGGGGGGGGGCGGGGGEFGGGGGGGGGGGGGFGGGGGFGGGGGGGGFGGGGGGEFGGGGGGFGGGGGGFGGGGGGBFGFGGFGGGGGGGCFGGG+BF:FFEFEG:FEDFG?DGFFGGGG@FFC@CGFDGGGGGGCDFDEGGGG@DFGFC<B:@C@FGC9FGGF>@CC@F@FDCCE>C:*;CCC*=;EE@EC*:@FGD1;=FG:C7:C=@CC@C2;=DGEGCD75)95)
@M03364:276:000000000-BLYN8:1:1101:16982:7439 1:N:0:1
ACTCCTACGGGAGGCAGCAGTAGGGAATCTTCGGCAATGGACGAAAGTCTGACCGAGCAACGCCGCGTGAGTGAAGAAGGTTTTCGGATCGTAAAACTCTGTTGGTAGAGAAGAACGTTGGTGAGAGTGGAAAGCTCATCAAGTGACGGTAACTACCCAGAAAGGGACGGCTAACTACGTGCCAGCAGCCGCGGTAATACGTAGGTCCCGAGCGTTGTCCGGATGTATTGGGCGTAAAGCGAGC
+
GGGFGGGGGGGGGGGGGGGGGCFGGGGGGGGFGEGGGGGGFGGGEGCCFGGGGGGGGG:FGGGDGGGGGGGFFFCGD8FGB<EFFDGC:F:4BDFGGG9<BFGGCGGC9FEFGGGG@BFFGCFFDEGFFCFGEG?FG,,CFFFFGGGG7F75@FCA<>F7,>3BD@FGEC@<*7,D,;FF718,<C:F@FC>CE>EGG?FFF9FECEFFEGCE**/5:+</**2*<9@F<?55C:CD*::C<5)
@M03364:276:000000000-BLYN8:1:1101:3488:7458 1:N:0:1
ACTCCTACGGGAGGCAGCAGTGGGGAATATTGCACAATGGGCGCAAGCCTGATGCAGCCATGCCGCGTGTGTGAAGAAGGCCTTCGGGTTGTAAAGCACTTTCAGCGAGGAGGAAGGTGGTGAACTTAATACGTTCATCAATTGACGTTACTCGCAGAAGAAGCACCGGCTAACTCCGTGCCAGCAGCCGCGGTAATACGGAGGGTGCAAGCGTTAATCGGAATTACTGGGCGTAAAGCGCACG
+
GGGGGGGGGDDFGGGGGGGGGGGGGDGGGGGCGGGGGGFDGGEGGGGGGGGGGGGGGGGGGGGG:CBFGGGGGGGGGGGGGGGGGGDG9BFGGGGGFGGGGGGGGGG>FG@CFEGGGGGGGGGGGGGGGGGGGFGGGGGGGGGGGGGGGGGGFGGGGGGGGGGGGDFE7CFDFFFCFGGGGGGG>7BGGGGGGGDEFGGGC;>8EGGGGFFFGGG5EFGGGGDGFGGGGFGGGDED<FGGGGG7
@M03364:276:000000000-BLYN8:1:1101:22991:7460 1:N:0:1
ACTCCTACGGGAGGCAGCAGTGGGGAATATTGCACAATGGGCGCAAGACTGATGCAGCCATGCCGCGTGTGTGAAGAAGGCCTTCGGGTTGTAAAGCACTTTCAGCGAGGAGGAAGGTGGTGAGCTTAATACGTTCATCAATTGACGTTACTCGCAGAAGAAGCACCGGCTAACTCCGTGCCAGCAGCCGCGGTAATACGGAGGGTGCAAGCGTTAATCGGAATTACTGGGCGTAAAGCGCACG
+
GGGGGGGGGGGGGGGGGGGGGGGGGGGGGGGGGDGGGGGGGGGGGGGDGGGGGGGGFG8FFGGGGGGGGGGGGGGGGGGGGGGGGGGGFGGGGGGGAFGGGGFGFGGDGGGGGGGGGGGGGGGGFG8EFGGCFDFFGGGGGGGGGGGGGGGGFGGGGGGGGGGGGDFGGGGGGGGFGGGGGGGFGGGGGGGGGGGGGGGGGDEG@EGGGGGGGGGGF:EFGGGGCGCG7EFGGGGGGGFGGGD3
@M03364:276:000000000-BLYN8:1:1101:26397:7463 1:N:0:1
ACTCCTACGGGAGGCAGCAGTAGGGAATCTTCGGCAATGGGGGCAACCCTGACCGAGCAACGCCGCGTGAGTGAAGAAGGTTTTCGGATCGTAAAACTCTGTTGTTAGAGAAGAACGTTAAGTAGAGTGGAAAGTTACTTAAGTGACGGTATCTAACCAGAAAGGGACGGCTAACTACGTGCCAGCAGCCGCGGTAATACGTAGGTCCCAAGCGTTGTCCGGATTTATTGGGCGTAAAGCGAGC
+
@FFGGF<FFEE@+CFGDFEDFCEFGGF@<CGAFEGCCDG8FDGGGGDEF,:@FGGGGFGGFCEEFGCCCCG<FAFFGF@<BAE<FF>@C+8EFGDBGFGAFGGFEFGGFFDEGGEFEF8DFFFDFGGCCGCDFDGACFDGGFGDFGFGGG@7CBFFG7FF:C>FGEDGFGEGFGGFEFGFFCFGCFFCFGG>CEEDECFFE9+=EE;+3>*/;52;/AF9>CE=8C+@79<5>DEEGG7CC<C)
@M03364:276:000000000-BLYN8:1:1101:5563:7475 1:N:0:1
ACTCCTACGGGAGGCAGCAGTGGGGAATATTGCACAATGGGCGCAAGCCTGATGCAGCCATGCCGCGTGTGTGAAGAAGGCCTTCGGGTTGTAAAGCACTTTCAGCGAGGAGGAAGGTGGTGAACTTAATACGTTCATCAATTGACGTTACTCGCAGAAGAAGCACCGGCTAACTCCGTGCCAGCAGCCGCGGTAATACGGAGGGTGCAAGCGTTAATCGGAATTACTGGGCGTAAAGCGCACG
+
GGGGGGGGGGGDGGGGGGGGGGGGGGGGGGGGGGGGGGGGGGGGGGGGGGGGGGGGFFEGGGGGGGGFFGGGGGGGGGGGGFGGGGGGGCFGGGGGGGGGGGGGGGDCFFFGGEGGGGGGGFEFGGGGGGGGGFGFGGGGGGGGGGGGGFCEFCEGGGFGGGGFGGGDFEC@ED>FFEGGGGGGGGGG7EGDGGCEGGGGGGGGGGGGGFGFEGEGGGGGGGGGGGGGGFGGGGEEGFCCCCDD
@M03364:276:000000000-BLYN8:1:1101:4822:7520 1:N:0:1
ACTCCTACGGGAGGCAGCAGTGGGGAATATTGCACAATGGGCGCAAGCCTGATGCAGCCATGCCGCGTGTGTGAAGAAGGCCTTCGGGTTGTAAAGCACTTTCAGCGAGGAGGAAGGTGGTGAACTTAATACGTTCATCAATTGACGTTACTCGCAGAAGAAGCACCGGCTAACTCCGTGCCAGCAGCCGCGGTAATACGGAGGGTGCAAGCGTTAATCGGAATTACTGGGCGTAAAGCGCACG
+
GGGGGGGGGGGGGGGGGGGGGGGGGGGGGGGGGGGGGGGGGGGGGGGGGGGGGGGGGGGGGGGGGGGGGGGGGGGGGGGGGGGGGGGGGGGGGGGGGGGGGGGGGGGGGGGGGDGGGGGGGDFFGGGGGGGGGGGGGGGGGGFFFGGGGGGGGGGGGGGGGGGGGGGGGGGGGGGGGGGGGGGGGGGGGGGGGGGGGGGGGGGGGGGDGGGGGGGGGGGGGGGGGGGCFGGFDDGGGGGGGGG5
@M03364:276:000000000-BLYN8:1:1101:14051:7523 1:N:0:1
ACTCCTACGGGAGGCAGCAGTAGGGAATCTTCCGCAATGGGCGAAAGCCTGACGGAGCAACGCCGCGTGAGTGATGAAGGGTTTCGGCTCGTAAAACTCTGTTATTAGGGAAGAACAAACGTGTAAGTAACTGTGCACGTCTTGACGGTACCTAATCAGAAAGCCACGGCTAACTACGTGCCAGCAGCCGCGGTAATACGTAGGTGGCAAGCGTTATCCGGAATTATTGGGCGTAAAGAGCGCG
+
GGF<<E<ECGE-@@F@EC<EDFFA;FEDGG<ACFE768EFGE@FC@FFFGGGGGG:FCFGCFGGFGGGG:F<F<FFC<?FGGGEDBFGFCG+BCEFGDGCGGFFG<DFAFBFGGFFG8BCFFFF<@CFFGDFEFGDE9BFG<<9DFGGGFGGFGGGGGGC9<BDCFFD7FEF7:;?F:<:BF9B8CFCFEECEEEE9EGFG988CFF6CCFGECGEF9?7E8*:+<<C?9F55>E:3:*94CCD
@M03364:276:000000000-BLYN8:1:1101:4306:7526 1:N:0:1
ACTCCTACGGGAGGCAGCAGTGGGGAATATTGCACAATGGGCGCAAGCCTGATGCAGCCATGCCGCGTGTGTGAAGAAGGCCTTCGGGTTGTAAAGCACTTTCAGCGAGGAGGAAGGTGGTGAACTTAATACGTTCATCAATTGACGTTACTCGCAGAAGAAGCACCGGCTAACTCCGTGCCAGCAGCCGCGGTAATACGGAGGGTGCAAGCGTTAATCGGAATTACTGGGCGTAAAGCGCACG
+
GGGGGGGGGGGGGGGGGGGGGGGGGGGGGGGGGGGGGGGFGGGGGGGGGGGGGGGGGGGGGGGFGGGGGGGGGGGGGGGGGGGFGGGGGGGGGGGGGGGGFFGGGGG7FGFGDEG?FCFGGGGG<BFFGGFFGDFGGGGGGGGG9,@FFGGGGGGDGGCFGCF@7DEGGGDGGGGGGGGFG79DCFGGGGDCEEGCGGGGCEGGEEE5CCFGGGG*/AFG*AE5<:?FGFFEDGDEDCFDDGGD
@M03364:276:000000000-BLYN8:1:1101:7848:7605 1:N:0:1
ACTCCTACGGGAGGCAGCAGTAGGGAATCTTCGGCAATGGACGAAAGTCTGACCGAGCAACGCCGCGTGAGTGAAGAAGGTTTTCGGATCGTAAAACTCTGTTGTTAGAGAAGAACGACGAGGAGAGTGGAAAGCTCCTTGTGTGACGGTATCTAACCAGAAAGGGACGGCTAACTACGTGCCAGCAGCCGCGGTAATACGTAGGTCCCAAGCGTTGTCCGGATTTATTGGGCGTAAAGCGAGC
+
GGGGGGGGGGGGGGGGGGGGGGGGGGGGGGGGGGGGGGGGGGGGGGGGGGGGGGGGGGGGGGGGGGGGGGGGGGGGGGGGGGGGGGGGGGGGGGGGGGGGGGGGGGGGFGGGGGGDGGGGGGGGGGGGFGGGGGGGGGGGGGGGGGGGGEFGGFGGCGGGFGGGGGGGGGGGGGGGGGGGGFFGGGGGG*BCEGEEGGGGGGGGEGFGFCGGGGDEGGGGGGGGGFGFECGGGGGGC>CFC<D)
@M03364:276:000000000-BLYN8:1:1101:7333:7630 1:N:0:1
ACTCCTACGGGAGGCAGCAGTAGGGAATCTTCGGCAATGGGGGCAACCCTGACCGAGCAACGCCGCGTGAGTGAAGAAGGTTTTCGGATCGTAAAACTCTGTTGTTAGAGAAGAACGTTAAGTAGAGTGGAAAGTTACTTAAGTGACGGTATCTAACCAGAAAGGGACGGCTAACTACGTGCCAGCAGCCGCGGTAATACGTAGGTGGCAAGCGTTGTCCGGATTTATTGGGCGTAAAGCGAGC
+
GGGGGGFGGGGGGGGGGGGGGGGGGGGGGGGGGGGGGGGGGGGGGGGGGGGGGGGGGGGGGGGGGGGGGGGGGGGGGGGGGGGGGGGGGGGGGGGGGGGGGGGGGGGGGGGGGGGGGGGGGGDFFGGDFGGGFGGGGGGGGGGGGGGGGGGGGGGGGGGGGGGGGGGFDDGGGGGGGFGGGGFGGGGGGGGGGGGGGGGGGGGGGGGGGGGGDGEGGGGGGGDECGFGFFGGGGGGGGDFDGD)
@M03364:276:000000000-BLYN8:1:1101:3633:7630 1:N:0:1
ACTCCTACGGGAGGCAGCAGTGGGGAATATTGCACAATGGGCGCAAGCCTGATGCAGCCATGCCGCGTGTGTGAAGAAGGCCTTCGGGTTGTAAAGCACTTTCAGCGAGGAGGAAGGTGGTGAGCTTAATACGTTCATCAATTGACGTTACTCGCAGAAGAAGCACCGGCTAACTCCGTGCCAGCAGCCGCGGTAATACGGAGGGTGCAAGCGTTAATCGGAATTACTGGGCGTAAAGCGCACG
+
GGGGGGGGGGGGGGGGGGGGGGGGGGGGGGGGGGGGGGGGGCFGGGGGGGGGGGGGGGGGGGGGGGGGGGGGGGGGGGGGGGGGGGGGGGGGGFGGGGGGGGGGGGGCEGEDGGGGGGG7FFFGGGGGFDFGGGFFGGGFFGGGGGGGGGGGGGDFGGFGGGGGGGGGGGGEGGGGGGGGGGFGGGGGGGGGGGGGGGGGGDGGDGGGGGGCEGGDFGGGGGEGGFCFGGGGGG=EGGGGGGD5
@M03364:276:000000000-BLYN8:1:1101:8819:7636 1:N:0:1
ACTCCTACGGGAGGCAGCAGTAGGGAATCTTCGGCAATGGGGGCAACCCTGACCGAGCAACGCCGCGTGAGTGAAGAAGGTTTTCGGATCGTAAAACTCTGTTGTTAGAGAAGAACGTTAAGTAGAGTGGAAAATTACTTAAGTGACGGTATCTAACCAGAAAGGGACGGCTAACTACGTGCCAGCAGCCGCGGTAATACGTAGGTCCCAAGCGTTGTCCGGATTTATTGGGCGTAAAGCGAGC
+
GGGGGGGGGGGGGGGGGGGGGGGGGGGGGGGGGGGGGGGGFGGGGGGGGGGGGGGGGGGGFGEGGGGFFFEGGGGGGGGGGGGGGGGGGGGGGEGCFGAFGGGGGGGGGGGGGGGGGFGGDGGGGGGGGGGGFGFGGGCGGGGGGGGGEFGGGGGGGGGGFGGGGGGGGGGGGGGFGCEGFGGGGGGGGGGEEGEGEGGGGGGGGFEGGGGFGGECEGCFEEGGDCGGGGGGCDGEC3DFGDC/
@M03364:276:000000000-BLYN8:1:1101:20131:7648 1:N:0:1
ACTCCTACGGGAGGCAGCAGTGGGGAATATTGCACAATGGGCGCAAGCCTGATGCAGCCATGCCGCGTGTGTGAAGAAGGCCTTCGGGTTGTAAAGCACTTTCAGCGAGGAGGAAGGTGGTGAACTTAATACGTTCATCAATTGACGTTACTCGCAGAAGAAGCACCGGCTAACTCCGTGCCAGCAGCCGCGGTAATACGGAGGGTGCAAGCGTTAATCGGAATTACTGGGCGTAAAGCGCACG
+
GGGGGGGGGGGGGGGGGGGGGGGGGGGGGGGGGGGGGGGGGGGGGGGGGGGGGGGGGGGGGGGGGGGGGGGGGGGGGGGGGEGGGGGGGGGGGGGGGGGGGGGGGGGFGGCEGGGGGGGGGGGEGGDFGGGGGFGGGGGGGGGGGGGCFGGGGGCFEGGGGFGGGGGGGGGGGGGCGGGGGGGGGGGGGGGGGGDEGGGGGGGGGGGGGGGGGGGGGGGGGGGGGGGGGGGGGDEEGGGGGGGD
@M03364:276:000000000-BLYN8:1:1101:19326:7663 1:N:0:1
ACTCCTACGGGAGGCAGCAGTGGGGAATATTGCACAATGGGCGCAAGCCTGATGCAGCCATGCCGCGTGTGTGAAGAAGGCCTTCGGGTTGTAAAGCACTTTCAGCGAGGAGGAAGGTGGTGAGCTTAATACGCTCATCAATTGACGTTACTCGCAGAAGAAGCACCGGCTAACTCCGTGCCAGCAGCCGCGGTAATACGGAGGGTGCAAGCGTTAATCGGAATTACTGGGCGTAAAGCGCACG
+
GGGGGGGGGGGGGGGGGGGGGGGGGGGGGGGGGGGGGGGGGGGGGGGGGGGGGGGGGGGGGGGGGGGGGGGGGGFGGGGGGGGGGGGGGCGGGFGGGGGGGGGGGGGGGGGGGGGGGGGFGGGGGGGGGGGGFCEGGCFGGGGGGGGGGGGGGGGDGGGGGGGGGGGGGGGGGGGGGEGGGGGGGGGGGGGEGGGGGGGGG5CEG18EGF7CGGGDGGGGGGGFGGGGGGGGGDEDGFGGC)95
@M03364:276:000000000-BLYN8:1:1101:23301:7677 1:N:0:1
ACTCCTACGGGAGGCAGCAGTAGGGAATTTTCCGCAATGAGCGAAAGCTTGACGGAGCGACACAGCGTGCAGGATGAAGGTCTTCGGATTGTAAACTGCTGTTGTAAGGGAAGAAAAAATTTAATAGGAAATGATTAAATCTTGACGGTACCTTATTAGAAAGTGACGGCAAACTATGTGCCAGCAGCCGCGGTAATACATAGGTCACAAGCGTTATCCGGAATTATTGGGCGTAAAGCGTTCG
+
GGGGGGGGGGGGGGGGGGGGGGGGGGGGGGGGGGGGGGGGGGGGGGGGGGGGGGGGGGGGGGGGGGGGGGGGGGGGGGGGGGGGGGGGGGGGGGGGGGGGGGGGGGGGGGGGGGGFGGEGGGGGGGFGGGGGGGGGGGGGGFGGGGGGGFGGGGGGGGGGGGGFGGGGGGGGGGGGGGGGGGGGGGGGGGGGGGGGGCFCFGGGGGGGGGCFGGGGGGGCGGGGGGGGGGCGGGGGGGGGGGGG
@M03364:276:000000000-BLYN8:1:1101:3323:7685 1:N:0:1
ACTCCTACGGGAGGCAGCAGTGGGGAATATTGCACAATGGGCGCAAGCCTGATGCAGCCATGCCGCGTGTGTGAAGAAGGCCTTCGGGTTGTAAAGCACTTTCAGCGAGGAGGAAGGTGGTGAACTTAATACGTTCATCAATTGACGTTACTCGCAGAAGAAGCACCGGCTAACTCCGTGCCAGCAGCCGCGGTAATACGGAGGGTGCAAGCGTTAATCGGAATTACTGGGCGTCAAGCGCACG
+
GGGGGGGGGFGGGGGGGGFFGFGGGGGGGGGGGGGGGGGGGGGGGGGGGGGGGGGGGGGGGGGGGGGGDGGGGGFGGGGGGGGGGGGGGGGGGGGGGGGGGGFGGGGDGGGGGGGGGGGGGGFGGGGGGGGGGGGGGGGGGGGGGG@+DDFGGGGGGGGGGCFGGGGGCGDGGGGGGD@CDGFGGFFFGCDGEEGEGCCGG5EG78BEFG?EE>CEFGFGGGEFDFGGFGGGDD*ADGD<CC9/
@M03364:276:000000000-BLYN8:1:1101:4655:7688 1:N:0:1
ACTCCTACGGGAGGCAGCAGTGGGGAATATTGCACAATGGGCGCAAGCCTGATGCAGCCATGCCGCGTGTGTGAAGAAGGCCTTCGGGTTGTAAAGCACTTTCAGCGAGGAGGAAGGTGGTGAACTTAATACGTTCATCAATTGACGTTACTCGCAGAAGAAGCACCGGCTAACTCCGTGCCAGCAGCCGCGGTAATACGGAGGGTGCAAGCGTTAATCGGAATTACTGGGCGTAAAGCGCACG
+
GGGGGGGGGGGGGGGGGGGGGGGGGGDGGGGGGGGGGGGGGGGGGGGGGGGGFGGGGGGGGGGGDGGGGFFGGGGGGGGGGGGGGGGGGGGGGGGGGGGGGGGFGEEFGFEGDEGGGGGGGGGDFFGGGGGGFFFGGFFF9DCFGGGGGFGGGGG@CGGGG:@<FGC@FGG@>FFGGGGGDGGGFGGGGGGGGGGGG9CGGGGGGGGGGCFCGE=5EGCGC8CFGEFGGDFFGGGGGDDDGD)1
@M03364:276:000000000-BLYN8:1:1101:7881:7688 1:N:0:1
ACTCCTACGGGAGGCAGCAGTAGGGAATCTTCGGCAATGGGGGCAACCCTGACCGAGCAACGCCGCGTGAGTGAAGAAGGTTTTCGGATCGTAAAACTCTGTTGTTAGAGAAGAACGTTAAGTAGAGTGGAAAATTACTTAAGTGACGGTATCTAACCAGAAAGGGACGGCTAACTACGTGCCAGCAGCCGCGGTAATACGTAGGTCCCAAGCGTTGTCCGGATTTATTGGGCGTAAAGCGAGC
+
GGGGGGGGGGGGGGGGGGGGGGGGGGGGGGGGGGGGGGGGGGGGGGGGGGGGGGGGGGGGGGGGGGGGGGGGGGGGGGGGGGGGGGGGDGGGGGGGGGGGGGGGGGGGFGGGGGGGGFFGGGFGGGGFGGGGGGGFGGGGGGGCCFGGGGGGGGGGGGGGGGGGGGGGGGGDFGGGGGGCFGGGGGGGGGGGGGCEGGFFGFGGGGGGGGFFGEEEGGGGGGEGGGGGGGGGGGGGGFGF39D/
@M03364:276:000000000-BLYN8:1:1101:24089:7701 1:N:0:1
ACTCCTACGGGAGGCAGCAGTGGGGAATATTGCACAATGGGCGCAAGCCTGATGCAGCCATGCCGCGTGTGTGAAGAAGGCCTTCGGGTTGTAAAGCACTTTCAGCGAGGAGGAAGGTGGTGAACTTAATACGTTCATCAATTGACGTTACTCGCAGAAGAAGCACCGGCTAACTCCGTGCCAGCAGCCGCGGTAATACGGAGGGTGCAAGCGTTAATCGGAATTACTGGGCGTAAAGCGCACG
+
GGGGGGGGGE@EC:FFGGG@FGGGGGGGGGGCGGGGGGGGGGGGGGGGGGGGGGGGGGGGGGGGGGGGGGGGGGGGGGGGGGCDFGG7,BFGGGFFGGGGGGGGGGG@FGGGGGGGGGGGGGGGGFFGGGGGG>=FFAFCGGGGFGGEFGGGGDGEGGGCFGEGGGGEEGGGGGGGGGGGGGGFFFFGGGGGEGEGGFGGCGEGGEEGFGGGGG=EDFCGEEGGGGGGFFGFGGGGGGGGGGG7
@M03364:276:000000000-BLYN8:1:1101:21424:7746 1:N:0:1
ACTCCTACGGGAGGCAGCAGTGGGGAATATTGCACAATGGGCGCAAGCCTGATGCAGCCATGCCGCGTGTGTGAAGAAGGCCTTCGGGTTGTAAAGCACTTTCAGCGAGGAGGAAGGTGGTGAGCTTAATACGCTCATCAATTGACGTTACTCGCAGAAGAAGCACCGGCTAACTCCGTGCCAGCAGCCGCGGTAATACGGAGGGTGCAAGCGTTAATCGGAATTACTGGGCGTAAAGCGCACG
+
GGGGGGGGGGGGGGGGGGGGGGGGGGGGGGGGGGGGGGGGGGGGGGGGGGGGGGGGGGGGGGGGGGGFGGGGGGGGGGGGGGGGGGGGGGGGGGGGGGGGGGGGGGGGGGFFGGGGGGGGGGGGGGGGGGGGGGGGGGGGGGGGGGGGGGGGGGGGGGGGGGGGGGGGGGGGGGGGGGGGGGGGGGGGGGGGGGGGGGGGD5BEGGGGGGGFGGGEGGGGGGGGGGGGGGGGGGGGGGGDGGGC
@M03364:276:000000000-BLYN8:1:1101:23847:7754 1:N:0:1
ACTCCTACGGGAGGCAGCAGTAGGGAATCTTCCACAATGGACGAAAGTCTGATGGAGCAACGCCGCGTGAGTGAAGAAGGTTTTCGGATCGTAAAACTCTGTTGTTGGAGAAGAACGTATTTGATAGTAACTGATCAGGTAGTGACGGTATCCAACCAGAAAGCCACGGCTAACTACGTGCCAGCAGCCGCGGTAATACGTAGGTGGCAAGCGTTGTCCGGATGTATTGGGCGTAAAGCGAGCG
+
GGGGGGGGGGGGGGGGGGGGGFGGGGGGGGGGGGGGGGGGGGGGGGGGGGGGGGGFGGCFFGGGGGGGGGGGGGGGGGGGEFFGGGGGGDGGGGGGGGGGGGGGGGGGGGGGGGGGDGGF=EGGGFCFGFG9FGG9FG8B?FAFGGGGGGFG9FCGGGGGGEGGGGFG<FGGGGGGGDFGGFGCGCCF>EGGGGCGGF,=?CGGGFGGGG=FGGC:*AE>EED*>++>=9CGGGGCDCGGGC37
@M03364:276:000000000-BLYN8:1:1101:13763:7755 1:N:0:1
ACTCCTACGGGAGGCAGCAGTGGGGAATATTGCACAATGGGCGCAAGCCTGATGCAGCCATGCCGCGTGTGTGAAGAAGGCCTTCGGGTTGTAAAGCACTTTCAGCGAGGAGGAAGGTGGTGAGCTTAATACGCTCATCAATTGACGTTACTCGCAGAAGAAGCACCGGCTAACTCCGTGCCAGCAGCCGCGGTAATACGGAGGGTGCAAGCGTTAATCGGAATTACTGGGCGTAAAGCGCACG
+
GGGGGGGGGGGGGGGGGGGGGGGGGGGGGGGGGGGGGGGGGGGGGGGGGGGGGGGGGGGGGGGGGGGGGGGGGGGGFGGGGGGGGGGGGGGGGGGGGGGGGGGFGGGDGGDGGGFGGGGGGGGGGGGGGGGGGGGGGGGGGGGGFGGGGGGFFFGGGGGFGGGGGGGGGGGGGGGGGDFGGGGGGGGGCEGGGGGCFGGGGCGGGC>*?CGGGGGGCFFGEECGGGGF7FGGGGGGGGGGGGGD
@M03364:276:000000000-BLYN8:1:1101:17396:7760 1:N:0:1
ACTCCTACGGGAGGCAGCAGTGGGGAATATTGCACAATGGGCGCAAGCCTGATGCAGCCATGCCGCGTGTGTGAAGAAGGCCTTCGGGTTGTAAAGCACTTTCAGCGAGGAGGAAGGTGGTGAACTTAATACGTTCATCAATTGACGTTACTCGCAGAAGAAGCACCGGCTAACTCCGTGCCAGCAGCCGCGGTAATACGGAGGGTGCAAGCGTTAATCGGAATTACTGGGCGTAAAGCGCACG
+
FGGGGGDGGGGGGGGGGGGGGGGGGGGGGGGGGGGGGGGGGGGGGGGGGGGGGGGGGGGGGGGGGGGGGGGGGGGFGGGGGGGGGGGGFGGGGDFGFGGGGGGGGGG>GGGGGFGGG?EFGGGG<<FGGGGGGGGC8B<B<F<DGGGGGGGGGGGGGGGGGGGGGGGGGGGGGGGGGGGGGGGGGGGGGGGGGGGGGGGGGEGGGGGGGGGGGGGGGGGGGGGGGGGFGGGGCDGGGGFGGGG5
@M03364:276:000000000-BLYN8:1:1101:16248:7761 1:N:0:1
ACTCCTACGGGAGGCAGCAGTGGGGAATATTGCACAATGGGCGCAAGCCTGATGCAGCCATGCCGCGTGTGTGAAGAAGGCCTTCGGGTTGTAAAGCACTTTCAGCGAGGAGGAAGGTGGTGAGCTTAATACGCTCATCGATTGACGTTACTCGCAGAAGAAGCACCGGCTAACTCCGTGCCAGCAGCCGCGGTAATACGGAGGGTGCAAGCGTTAATCGGAATTACTGGGCGTAAAGCGCACG
+
GGGGGGGGGGG7FFGGGGGGGGGGGDGFDFGGGGGGGGGGGGGGGGGGGGGFGGGGGFGGGGGGGGGGEGGGGGFGFFGGFGEGGGEFGGFGGGGGGGGGGGGGGCGCFEEGGFGGGE@FGD9F@FGGGGGGFEGEFGC8FFGGFFGGGGGGGGGEGGGGGGGFGFGDGBFGFGGGGGGGGGGGGGGGG*CECE5BFGFGECGGGGDDGCF=E>ECGGFFCCEGCGFG7CF55C:=DG7CCD7/
@M03364:276:000000000-BLYN8:1:1101:28008:7763 1:N:0:1
ACTCCTACGGGAGGCAGCAGTGGGGAATATTGCACAATGGGCGCAAGCCTGATGCAGCCATGCCGCGTGTGGGAAGAAGGCCTTCGGGTTGTAAAGCACTTTCAGCGAGGAGGAAAGTGGTGAACTTAATACGTTCATCAATTGACGTCACTCGCAGAAGAAGCACCGGCTAACTCCGTGCCAGCAGCCGAGGTAATACGGAGGGTGCAAGTGTTAATTGGAATGACTTGGCGTGAAGCGCACG
+
DFGDGGGGGDGGGGGGGGGGGGGGGEDGGGGGGFGGGGCFFCF>CFGGGGGGGGGGGG8CFFDFGEGGGB,,8EEGGFG8EF,EEFGG:BBBEFFA<,,=DGFD9D=:C7@=:C,,:F?AFGA9CD9,,5:5>FG8FGFAE9<A<=@F+=@FC+3@CCAFFF,@>A:<:CE:CCBB,:DEC8;B7?,,,4*4:C++?B+18*8:CE586++1>>A+:9++0+<0++++03+<CC*/>:05CDG3
@M03364:276:000000000-BLYN8:1:1101:20524:7766 1:N:0:1
ACTCCTACGGGAGGCAGCAGTGGGGAATATTGCACAATGGGCGCAAGCCTGATGCAGCCATGCCGCGTGTGTGAAGAAGGCCTTCGGGTTGTAAAGCACTTTCAGCGAGGAGGAAGGTGGTGAACTTAATACGTTCATCAATTGACGTTACTCGCAGAAGAAGCACCGGCTAACTCCGTGCCAGCAGCCGCGGTAATACGGAGGGTGCAAGCGTTAATCGGAATTACTGGGCGTAAAGCGCACG
+
GGGGGGGGGGGGGGGGGGGGGGGGGEGGGGGGGGGGGGGGGGGGGGGGGGGGGGGGGGGGGGGGGGGGGGGGGFFGGGGGDGGGGGGGGGGGGGGGGGGGGGGGGGGGGGCGGGGDGGGGGGGGGGFGGGGGGGGGGGGGGGGGGGGGGGDGGGGGGEGGGGGGGGGGGGGGGGGGGGGGGGGGGGGGGGGGGEGDCGGGGGGGGGGGGGGGGGGGGFFGGG5EGGGC:FGGGGGGGGGGGGGD
@M03364:276:000000000-BLYN8:1:1101:24317:7778 1:N:0:1
ACTCCTACGGGAGGCAGCAGTGGGGAATATTGCACAATGGGCGCAAGCCTGATGCAGCCATGCCGCGTGTGTGAAGAAGGCCTTCGGGTTGTAAAGCACTTTCAGCGAGGAGGAAGGTGGTGAACTTAATACGTTCATCAATTGACGTTACTCGCAGAAGAAGCACCGGCTAACTCCGTGCCAGCAGCCGCGGTAATACGGAGGGTGCAAGCGTTAATCGGAATTACTGGGCGTAAAGCGCACG
+
GGGGGGGF7CFGCCGEGGGGGFGFECFGFGF<FCFCFGGGCEFGGGGGGGGGDGGGGGGFFCFCBGG@7FFFGGFGF8EGFFFGFGGGGDEGFGGGGGFFGGGGGGG+CFBFGCFFEGGFGGGFF9DFFFGGGFGGGFGG9,@,=FFGGEFGCGGGGE:FFFDGGGGGGGGGGD9DFCCGB7,;FGGFGGGGGG8CGGFDCE>@EGGGC?FFE>CCGGFC5;CEF?0<FGGGDGDEFGGDC))1
@M03364:276:000000000-BLYN8:1:1101:6271:7787 1:N:0:1
ACTCCTACGGGAGGCAGCAGTAGGGAATCTTCGGCAATGGGGGCAACCCTGACCGCGCAACGCCGCGTGAGTGAAGAAGGTTTTCGGATCGTAAAACTCTGTTGTTAGAGAAGAACGTTAAGTAGAGTGGAAAGTTACTTAAGTGACGGTATCTAACCAGAAAGGGACGGCTAACTACGTGCCAGCAGCCGCGGTGATACGTAGGTCCCAAGCGTTGTCCGGATTGATGGGGCGTAAAGCGAGC
+
GGAFFDEFGFCFGGGEEF@FFGC9FFFG96C<<FG7FCA8<FGGGGGGDGGGFGE+CCGFGGGEGGF@C+C,E,C<,BEFF9,BEC=C+@@F,E78?F9B?B9?,,5CFD?F,8D8@F>,>,,3,33:E+>>DC,,FCA@<<<F,@3@:F@@FGGCEF9<7F@F,>FGECF**7,<2BCEFC7CCCCFG5*:8>C*8?+<ECGG72?CCC6C=CC**1<95:8:**+0:9CC3C5:5*::D7D)
@M03364:276:000000000-BLYN8:1:1101:24369:7788 1:N:0:1
ACTCCTACGGGAGGCAGCAGTGGGGAATATTGCACAATGGGCGCAAGCCTGATGCAGCCATGCCGCGTGTATGAAGAAGGCCTTCGGGTTGTAAAGTACTTTCAGCGAGGAGGAAGGTGTTGTGGTTAATAACCGCAGCAATTGACGTTACTCGCAGAAGAAGCACCGGCTAACTCCGTGCCAGCAGCCGCGGTAATACGGAGGGTGCAAGCGTTAATCGGAATTACTGGGCGTAAAGCGCACG
+
GGGGGFGGGGGGGGGGGGGGGGGGGBGFGGGFGGGGGGGGGGGGEGGGGGGGGGGGGGGGGGGGGGGGGGGGGFGGG8<CEGFGFGEGGGGGGGFFFGGGGGGGGGDFEGEGFBFGGGGGGGGGGGGDFFGGFGGGGGDGGGGG9DFGGGGGGGGDFCFC7FFFGGFGGEGGGGFFDGFEGGGFGGGGGGGGGGGGGGGFGGEEGCE5+AFD=E8/ACGFGG5CFFCF7F=5)//:3:DG:CGD
@M03364:276:000000000-BLYN8:1:1101:16202:7795 1:N:0:1
ACTCCTACGGGAGGCAGCAGTGGGGAATATTGCACAATGGGCGCAAGCCTGATGCAGCCATGCCGCGTGTATGAAGAAGGCCTTCGGGTTGTAAAGCACTTTCAGCGAGGAGGAAGGTGGTGAGCTTAATACGTTCATCAATTGACGTTACTCGCAGAAGAAGCACCGGCTAACTCCGTGCCAGCAGCCGCGGTAATACGGAGGGTGCAAGCGTTAATCGGAATTACTGGGCGTAAAGCGCACG
+
GGGGGGGGGGGGGGGGGGGGGGGGGGGGGGGGGGGGGGFGGGGGGGGGGGGGGGGGGGGGGGGGGGGGGGGGGGGGGGGGGGGGGGGGGGGGGGGGGGGGGGGGGGGGGGGGGGGGGGGGGGGGGGGGGGGGFGGGGGGGGGGGGGGGGGGGFGGGGGGGGGGGCFGGGGGGGGGGGGGGGGFGGGGGGGGGGGGGGFGGDEEGDGGGGGGFGCEEEFGGGDGGGGGGGGGGGGDGGGGGGGD<
@M03364:276:000000000-BLYN8:1:1101:17474:7800 1:N:0:1
ACTCCTACGGGAGGCAGCAGTGGGGAATATTGCACAATGGGCGCAAGCCTGATGCAGCCATGCCGCGTGTGTGAAGAAGGCCTTCGGGTTGTAAAGCACTTTCAGCGAGGAGGAAGGTGGTGAACTTAATACGTTCATCAATTGACGTTACTCGCAGAAGAAGCACCGGCTAACTCCGTGCCAGCAGCCGCGGTAATACGGAGGGTGCAAGCGTTAATCGGAATTACTGGGCGTAAAGCGCACG
+
GGGGGGFGGGGGGGGGGGGGGGGGGCEGGGGGGGGGGGGFGFGGGGGGGGGGGGGGGGGGGGGGGGGGGGGGGGGG9EFGCFGGGGGFGGGGGGGGGFCFGGGGCFGFEDDGGGGGEGGGGGAFGGA,FFFGFFGGGGGGFGBFGFGC<FEFFEC7FEBFGGFDGGCEEDCEGG?D,>>:@FDGGGGGGGCEGG88EGFFC5>CEGGGFFGGGEEEGGGGDEGG6CGGGDFDGG=EFGG:3DDD
@M03364:276:000000000-BLYN8:1:1101:7701:7808 1:N:0:1
ACTCCTACGGGAGGCAGCAGTGGGGAATATTGCACAATGGGCGCAAGCCTGATGCAGCCATGCCGCGTGTGTGAAGAAGGCCTTCGGGTTGTAAAGTACTTTCAGCGGGGAGGAAGGTGATGAACTTAATACGTTCATCAATTGACGTTACCCGCAGAAGAAGCACCGGCTAACTCCGTGCCAGCAGCCGCGGTAATACGGAGGGTGCAAGCGTTAATCGGAATTACTGGGCGTAAAGCGCACG
+
GGGGGGGGGGGGGGGGGGGGGGGGGGGGGGGGGGGGGGGGGGGGGGGGGGGGGGGGGGGGGGGGGGGGGGGGGGGGGGGGFGGGGGGGGGGGGGGGGGGGGGGGGGGGGGGGGGGGGGGFGGGFFGGGGGGGGGGGGGGGGGGGGGGFGGGGGGGEGGGGECFGGGGGCEGGGFFDGGGFGGGGFGGGGGGGGGDGGGGGD5ECEGGGGFFGE8CEGG?FGGCFG7CGGGC=DCCGFGGGGGGC
@M03364:276:000000000-BLYN8:1:1101:3180:7843 1:N:0:1
ACTCCTACGGGAGGCAGCAGTAGGGAATCTTCGGCAATGGACGAAAGTCTGACCGAGCAACGCCGCGTGAGTGAAGAAGGTTTTCGGATCGTAAAACTCTGTTGTTAGAGAAGAACAAGGACGTTAGTAACTGAACGTCCCCTGACGGTATCTAACCAGAAAGCCACGGCTAACTACGTGCCAGCAGCCGCGGTAATACGTAGGTGGCAAGCGTTGTCCGGATTTATTGGGCGTAAAGCGAGCG
+
GGGGGGGGGGGGGGGGGGGGGGGGGGGGGGGGGGGGGGGGGGGGGGGGGGGGGGGGGGGGGGGGGGGGGFGGGGGGGGGGGGGGGGGGGGGGGGGGGGGGGGGGGGCGCGGGGGGGGGGGGGGGGGGGGGGGGGGGGGF@FGGGGGGGGGGFGGGFGGGGGGGGGGGGCGGGGGGGGGGGGGGGGGGGFGGGGGEEFGGGGGGEGGGGDFGGGGDDGGGGGGGGGGGGGGGGGGDGFD>DGDGC
@M03364:276:000000000-BLYN8:1:1101:6320:7846 1:N:0:1
ACTCCTACGGGAGGCAGCAGTGGGGAATATTGCACAATGGGCGCAAGCCTGATGCAGCCATGCCGCGTGTGTGAAGAAGGCCTTCGGGTTGTAAAGCACTTTCAGCGAGGAGGAAGGTGGTGAACTTAATACGTTCATCAATTGACGTTACTCGCAGAAGAAGCACCGGCTAACTCCGTGCCAGCAGCCGCGGTAATACGGAGGGTGCAAGCGTTAATCGGAATTACTGGGCGTAAAGCGCACG
+
GGGGGGGGGGGGGGGGGGGGGGGGGGGGGGGGGGGGGGGGGGGGGGGGGGGGGGGGGGGGGGGGGGGGGGGGGGGGGGGGGGGGGGGGGGGEGGGGGGGGGGGGGGGDGGGGGGGGGFGGGGGGGGGGGGGGGGGDFGGFGGGGGGGFGGGGGGGGGGGFGGGGGGGGGGGGGGGGGGGGGGGGGGGGGGGGGGGGGGGGGGGGCCEEFGGGGEGCGGGGGGGGGGGGGFGFGGGGGGGGCGG3
@M03364:276:000000000-BLYN8:1:1101:27621:7849 1:N:0:1
ACTCCTACGGGAGGCAGCAGTGGGGAATATTGCACAATGGGCGCAAGCCTGATGCAGCCATGCCGCGTGTGTGAAGAAGGCCTTCGGGTTGTAAAGCACTTTCAGCGAGGAGGAAGGTGGTGAACTTAATACGTTCATCAATTGACGTTACTCGCAGAAGAAGCACCGGCTAACTCCGTGCCAGCAGCCGCGGTAATACGGAGGGTGCAAGCGTTAATCGGAATTACTGGGCGTAAAGCGCACG
+
GGAFFFGCFCFGGGGGGGGGECGGGEGEEEDGGFEG?E<FGFGGGEFGGGEGGGGGGGGGG8,EFGEFGGGGG9EFCFFGGFGCFDGECFGGGGGGGFCFFGEGGGGGEEGFEGGFE?BEB@FFGG9EF9FGFBAFGGGGFD9F<C++@B7@FG>FFEGGGGGGGGGG:CCCFFDCEEC**:BFG:CEGGGGGDCE?E9BC5CE7BEGCCEFDEEEGFG5EGGGG?7<C6CCDDEDC7FD3CG<
@M03364:276:000000000-BLYN8:1:1101:20029:7850 1:N:0:1
ACTCCTACGGGAGGCAGCAGTGGGGAATATTGGACAATGGGCGAAAGCCTGATCCAGCCATGCCGCGTGTGTGAAGAAGGTCTTCGGATTGTAAAGCACTTTAAGTTGGGAGGAAGGGCAGTAAGTTAATACCTTGCTGTTTTGACGTTACCAACAGAATAAGCACCGGCTAACTTCGTGCCAGCAGCCGCGGTAATACGAAGGGGGCTAGCGTTGTTCGGATTTACTGGGCGTAAAGCGCACG
+
GGGGGDFFGGGGGEEG@;EGEDGGGEEGAFCGGGGGGGGDCGGGGGGGFGGGGGGGGFDFGGEDGGGGGGGGGFGCFEFCGFGGGGFGGGGGGFGGGFFGCFEEF?@FED,FCFFCCFFEFGGADFFDDFGCFBFG8DFC>E<CFFGGCFGA9F7@AEC,DFGCFGG::@@:D:AFCGB:F8DFF8DDEG>EEECEFGGFE,*8CEE5C=*+?CEE7AC=C88E6E9FGFFGDD7/1?FGDGG5
@M03364:276:000000000-BLYN8:1:1101:4339:7853 1:N:0:1
ACTCCTACGGGAGGCAGCAGTGGGGAATATTGCACAATGGGCGCAAGCCTGATGCAGCCATGCCGCGTGTGTGAAGAAGGCCTTCGGGTTGTAAAGCACTTTCAGCGAGGAGGAAGGTGGTGAACTTAATACGTTCATCAATTGACGTTACTCGCAGAAGAAGCACCGGCTAACTCCGTGCCAGCAGCCGCGGTAATACGGAGGGTGCAAGCGTTAATCGGAATTACTGGGCGTAAAGCGCACG
+
GGGGGGGGGGGGGGGGGGFGGGGGGGGGGGGGGGGGGG9FFCGGGGGGGGGGGGGGGG@FGGGGGGGGGGGGGGCFFFGGGGGGGGGGGGGFGFCDGGGGGGGGGGGGGG@CGGGGGGGGGG9FGGGGFGGGGGFGFFGFGGDGGGGFG<=FDGGE@C@FF?FFCFGGGGGDEGGGGGGGCFGGGGGG:CEGGG5CEC?FG5CEEGGGGFGGCACEFGGGEGGFC+99<FGFGDEGGGFDGGG)
@M03364:276:000000000-BLYN8:1:1101:9613:7881 1:N:0:1
ACTCCTACGGGAGGCAGCAGTGGGGAATATTGCACAATGGGCGCAAGCCTGATGCAGCCATGCCGCGTGTATGAAGAAGGCCTTCGGGTTGTAAAGTACTTTCAGCGAGGAGGAAGGCATTAAGGTTAATAACCTTAGTGATTGACGTTACTCGCAGAAGAAGCACCGGCTAACTCCGTGCCAGCAGCCGCGGTAATACGGAGGGTGCAAGCGTTAATCGGAATTACTGGGCGTAAAGCGCACG
+
GGGGGGGGGGGGGGGGGGGGGGGGGGGGGGGGGGGGGGGGGGGGGGGGGGGGGGGGGGGGGGGGGGGFGGGGGGGGGGGGGGGGGGGGGGGGGGGGGGGGGGGGGGGGGGGGGGGGGGGFGGGGGGGGGGGGGGGGGGGGFGGFGGGGGGGGGGGGGGGGGGGGGGGGGGGGGGGGGGGGGGFGGGGGGGGGGGGGGGGGGCCGEEGGGGGGGGE5CGGGGDGGGGGGG?FGGDGGGGFGGGG<
@M03364:276:000000000-BLYN8:1:1101:25544:7884 1:N:0:1
ACTCCTACGGGAGGCAGCAGTAGGGAATCTTCGGCAATGGACGAAAGTCTGACCGAGCAACGCCGCGTGAGTGAAGAAGGTTTTCGGATCGTAAAACTCTGTTGTTAGAGAAGAACAAGGACGTAAGTAACTGTACGTCCCCTGACGGTATCTAACCAGAAAGCCACGGCTAACTACGTGCCAGCAGCCGCGGTAATACGTAGGTGGCAAGCGTTGTCCGGATTTATTGGGCGTAAAGCGAGCG
+
GGGGGGGGGGGGGGGGGGGGGFGGEFGGGGGGGGGGGGGGGG7@FC:<CFCFGGGGGGGGGEGGGGGGGGGFGGGGGGGGFGGGGGGGGGGGGGGGGGGGGGGGGGGEFFGGFFEFGG<FDGGGGGGGGGGGGGGGGGGDEGGGGGGGEGGGGGGGGGCF?@C:FDFCGGGGGGGGGEGGGGGGGGC@BCEEG>EEFDF>CGGCFGGFFFEGCEG5:FGGGGEGGD+AE+CC5CEEGGF39C53
@M03364:276:000000000-BLYN8:1:1101:9305:7887 1:N:0:1
ACTCCTACGGGAGGCAGCAGTAGGGAATCTTCGGCAATGGGGGCAACCCTGACCGAGCAACGCCGCGTGAGTGAAGAAGGTTTTCGGATCGTAAAACTCTGTTGTTAGAGAAGAACGTTAAGTAGAGTGGAAAGTTACTTAAGTGACGGTATCTAACCAGAAAGGGACGGCTAACTACGTGCCAGCAGCCGCGGTAATACGTAGGTCCCAAGCGTTGTCCGGATTTATTGGGCGTAAAGCGAGC
+
GGGGGGGGGGGGEGGGGGGGGGGGGGGGGGGGGGGGGGGGGGGGGGGGGGGGGGGGGGGGGGGGGGGGGFGFGGGGGGGGFGGGGGGGGGGGGGGGGGGGGGGGGGGGGGGGGGFGGGGGGGGGGGGGGFCFFGGGGGGGGGGGFGGGGGGCFGGGGGGGGGGGGGGGGGGGGGGGFGGGGGGGGGGGGGG>EEEECFCFGGGGGGGGGFGGGGGGGGGGGGEGGCGGGGGGGGGGGGGGG<D3
@M03364:276:000000000-BLYN8:1:1101:2798:7890 1:N:0:1
ACTCCTACGGGAGGCAGCAGTGGGGAATATTGCACAATGGGCGCAAGCCTGATGCAGCCATGCCGCGTGTGTGAAGAAGGCCTTCGGGTTGTAAAGCACTTTCAGCGAGGAGGAAGGTGGTGAGCTTAATACGTTCATCAATTGACGTTACTCGCAGAAGAAGCACCGGCTAACTCCGTGCCAGCAGCCGCGGTAATACGGAGGGTGCAAGCGTTAATCGGAATTACTGGGCGTAAAGCGCACG
+
GGGGGGGGGGGGGGGGGGGGGGGGGGGGGGGGGGGGGGGGGGGGGGGGGGGGGGGGGGGGGGGGGGGGGGGGGGGGGGGGGGGFGGGGEFGGGGGGGDCFGGDGFGGGFGGGGGGCEDFGGGGGGGGGGGGGGGFGGGGGGGGGGGGEFGCGFC@FEGFGGGGGGGGGGGGGGGGGGGGGGGGGGGGGGGGGGGGGGGGGG5EEGGGGGGGGGDEGFEFGGGGGGGGGGCGD<D7AFGGGGGG)
@M03364:276:000000000-BLYN8:1:1101:19423:7900 1:N:0:1
ACTCCTACGGGAGGCAGCAGTGGGGAATATTGCACAATGGGCGCAAGCCTGATGCAGCCATGCCGCGTGTGTGAAGAAGGCCTTCGGGTTGTAAAGCACTTTCAGCGAGGAGGAAGGTGGTGAACTTAATACGTTCATCAATTGACGTTACTCGCAGAAGAAGCACCGGCTAACTCCGTGCCAGCAGCCGCGGTAATACGGAGGGTGCAAGCGTTAATCGGAATTACTGGGCGTAAAGCGCACG
+
GGGGGGGGGGGGGGGGGGGGGGGGGGGGGGGGGGGGGGGGGGGGGGGGGGGGGGGGGGGGGGGGGGGGGGGGGGGGGGGGFGGGGGGGGGGGGGGGGGGGGGGGGGGGGGGGGGGGEGGGGGGGGGGGGGGGGGGGGGGGGGGGGGGGGGGGGGGGGGGGGGGGGGGGGGGGGGGGGGGGGGGGGGFFGGGGGGGGGGGGGEGGGGGGGGGGGGGDGGGFDG5FFGGGCFGGGGG=FGGGGGGD
@M03364:276:000000000-BLYN8:1:1101:14756:7920 1:N:0:1
ACTCCTACGGGAGGCAGCAGTGGGGAATATTGGACAATGGGCGCAAGCCTGATCCAGCCATGCCGCGTGTGTGAAGAAGGCCTTTTGGTTGTAAAGCACTTTAAGCGAGGAGGAGGCTACTTGGATTAATACTCTGGGATAGTGGACGTTACTCGCAGAATAAGCACCGGCTAACTCTGTGCCAGCAGCCGCGGTAATACAGAGGGTGCGAGCGTTAATCGGATTTACTGGGCGTAAAGCGTGC
+
GGGGGGGGGGGGGGGGGGGGGGGGGGGGGGGGGGGGGGGGGGGGGGGGGGGGGGGGGGGGGGGGGGGGGGGGGGGGGGGGGGGGGGGGGGGGGGGGGGGGGGGGGGGGGGGGGGGGGGGGFGGGECFGGGGGGGGGGGGGGGGGGGGGGGGGGGGGGFEGGGGGGGGDGGGGGGGGGGGGGGGGGGGGGGGGGGGGGGCFGGGGGGGGDECEGGGGGGFGGGEGGGGGGGGFFDGCDGGGGGG5
@M03364:276:000000000-BLYN8:1:1101:25148:7920 1:N:0:1
ACTCCTACGGGAGGCAGCAGTGGGGAATATTGCACAATGGGCGCAAGCCTGATGCAGCCATGCCGCGTGTGTGAAGAAGGCCTTCGGGTTGTAAAGCACTTTCAGCGAGGAGGAAGGTGGTGAACTTAATACGTTCATCAATTGACGTTACTCGCAGAAGAAGCACCGGCTAACTCCGTGCCAGCAGCCGCGGTAATACGGAGGGTGCAAGCGTTAATCGGAATTACTGGGCGTAAAGCGCACG
+
GGGGGGGGGGGGGGGGGGGGGGGGGGGGGGGGGGGGGGGGGGGGGGGGGGGGGGGGGGGGGGGGGGGGGGGGGGGGGGGGGGGGGGGGGGGGGGGFGGGGGGGGGGGGGGGGGGGGGGGGGGGGGGGGGGGGFGFFGGGGGGGGGGGGGGGGGGGDGGGGGGGGGGGGGGGGGGGGGGGGGGGGFGGFGGGGGGCGCGGGGEGGGGGGGGGGGGGGGGGGGG=FGGGGFGGGGGGGGGGGGGD<
@M03364:276:000000000-BLYN8:1:1101:27901:7954 1:N:0:1
ACTCCTACGGGAGGCAGCAGTGGGGAATATTGCACAATGGGCGCAACTCTTATGCAGCCATGCCGCGTGTATGATGAAGGTCTTCGGGTTGTAAAGTACTTTCATCGGGGAGGAAGGTGATAAAGCGAATACCTTTATCAATTGACGTTAACTGCAGTAGAAGCACCGGCTAAGTACGTGCCAGCAGACGTGTAACTACGAAGGCTGCAAGCGATTATCGCAATTATTGGTCAGAAAGCGCACG
+
G<FGGGEGCFEEB@FECFFGE,EFCBEGGGGG@<FFCCC<@CC+@B+,C@,C,,C<,6,C9,CFEGGCFFFFFG9,<?6E,C9FFGG+,B4BFFGCE9FECE<9,9,B:+>CE:EE+4A8B95,5?++38+?,,::AFA,7,,3,:+83>+C@,CA3,,,@@C,>,@BC@BFA,7,7>@,*8>FF@F8>*612,,,2?,6*681,,2*+5<*;*8**1+=*3*2+1=;@?+++*0<*;7D))1)
@M03364:276:000000000-BLYN8:1:1101:28397:7964 1:N:0:1
ACTCCTACGGGAGGCAGCAGTAGGGAATCTTCGGCAATGGGGGCAACCCTGACCGAGCAACGCCGCGTGAGTGAAGAAGGTTTTCGGATCGTAAAACTCTGTTGTTAGAGAAGAACGTTAATTAGAGTGGATAGTTACTTAATTGACGGGATTTATTAAGAAATCGAGGGTTAACTACTGGCCACCAGCCGCGGTATAAGTAAGGTGCCAAGCTTTTTCCGGATTTATTGGGCGTAAAGCGAGG
+
GGGGGGGGGGGGGGGGGGGGGGGGGGGGGGGGGEFGGG?FCC@@FFFCEGGGC<FEGGGGFGGGGGGFCGEFGEFGGFDFAFFGFGGEGFCFGGGBEFGGGGGDAEGA9FFFGGGGG+B<+,:C>DC@,+:33DFD,@3CC937,,,@++8C3>F,,,,,@F,,,*,*5:*,6?;;BF@,,:,6*,,,6*4*31*=*2++++3;72+32>0*/2>++3C+C*/CC6+<<CC*/)1:>*07)*))
@M03364:276:000000000-BLYN8:1:1101:4614:7965 1:N:0:1
ACTCCTACGGGAGGCAGCAGTAGGGAATCTTAGGCAATGGGGGCAACCCTGACCGAGCAACGCCGCGTGAGTGAAGAAGGTTTTCGGATCGTAAAACTCTGTTGTTAGAGAAGAACGTTAAGTAGAGTGGAAAGTTACTTACGTGACGCTATCTAACCAGACAGGGACGGCTAACTACGTGCCAGCAGCCGCGGTAATACGTAGGTCCCAAGCGTTGTCCGGATTTATTGGGCGTAAAGCGAGC
+
EGG9FF96@FE7CFC;@EFGFC<FDCEA@F<,6<<F<FAC8,+@+<C8FF<9CFFCCFFG8F>+F7BGG7FGGEFC9FCGE9EG<:==+CFAFG+FE<FD<FFGGG9FFGCFDD<AFBD8BFDDFCF5EFGC<==FED9@D,D3@=C7+@FCEFFFGGGC:*3D:F:@C*<C7FFGGD*4,B7BF7F7B,C8E5=:BF?9CF9C*B;CGGF5*;CC*:+9:E5*1+0:0<@:CDEE35*:)973
@M03364:276:000000000-BLYN8:1:1101:4286:7968 1:N:0:1
ACTCCTACGGGAGGCAGCAGTGGGGAATATTGCACAATGGGCGCAAGCCTGATGCAGCCATGCCGCGTGTGTGAAGAAGGCCTTCGGGTTGTAAAGCACTTTCAGCGAGGAGGAAGGTGGTGAACTTAATACGTTCATCAATTGACGTTACTCGCAGAAGAAGCACCGGCTAACTCCGTGCCAGCAGCCGCGGTAATACGGAGGGTGCAAGCGTTAATCGGAATTACTGGGCGTAAAGCGCACG
+
GGGGGGGGGGGGGGGGGGGGGGGGGGGGGGGGGGGGGGGGGGGGGGGGGGGGGGGGGGGGGGGGGGGGGGGGGGGGGGGGGGGGGGGGGGGGGGGGGGGGGGGGGGGGGGDGGGGGGGGGGGFGGGGGGGGGGGGGGGGGDGGGGGGGGGGGGGGGGEGGGGGGFGGGGGGGGGGGGGGGGGFGFGGGGGGGGGGGGFGFGGGGGGGGGGGGGGGGGGGFGDGGCFFF7FGF3CDGGGGGGGGD
@M03364:276:000000000-BLYN8:1:1101:15327:7973 1:N:0:1
ACTCCTACGGGAGGCAGCAGTAGGGAATCTTCGGCAATGGGGGCAACCCTGACCGAGCAACGCCGCGTGAGTGAAGAAGGTTTTCGGATCGTAAAACTCTGTTGTTAGAGAAGAACGTTAAGTAGAGTGGAAAATTACTTAAGTGACGGTATCTAACCAGAAAGGGACGGCTAACTACGTGCCAGCAGCCGCGGTAATACGTAGGTCCCAAGCGTTGTCCGGATTTATTGGGCGTAAAGCGAGC
+
GGGGGGGGGGGGGGGGGGGGGGGGGGGGGGGGGGGGGGGGGGGGGGGGGGGGGGGGGGGGGGGGGGGGGDGGGGGGGGGGGGGGGGGGGGGGGGGGGGGGGGGGGGGG9FGGGGGGGGGGGGGGGAFGGGGFGGGGGGGGGGGFGGGGGGGGGGGGGGFGGGGGGGGGGGGGCCFG9<@FGGGGGGGGGGGGGGEGGGGGGGGGGGGGGFGGGGGGGGGGGGGGGGGGGGGGGGGGDGGGGGG)
@M03364:276:000000000-BLYN8:1:1101:21827:7989 1:N:0:1
ACTCCTACGGGAGGCAGCAGTGGGGAATATTGCACAATGGGCGCAAGCCTGATGCAGCCATGCCGCGTGTGTGAAGAAGGCCTTCGGGTTGTAAAGCACTTTCAGCGAGGAGGAAGGTGGTGAACTTAATACGTTCATCAATTGACGTTACTCGCAGAAGAAGCACCGGCTAACTCCGTGCCAGCAGCCGCGGTAATACGGAGGGTGCAAGCGTTAATCGGAATTACTGGGCGTAAAGCGCACG
+
GGGGGGGGGGGGGGGGGGGGGGGGGGGGGGGDGCGGGGGGGGGGGEGGGGGGGGGGGGFGGGGGGGGGGEGGGGGFGGGG@FGGGGGECFFGGGGGGCGGEGGGGGDEGGGGDGGGGGGGG@FF9EFFGG9FFGGGGGGGCFFCCFEGGG7BFCDEG:FFGGFFFGCFGGGGGGGGGGGGGG@FGFFGGEGDGGGGGFCGG5CEGGGGFFGFGGGE=FGFG*AFGGGGGGGGG/*AD7C<377C
@M03364:276:000000000-BLYN8:1:1101:21681:7991 1:N:0:1
ACTCCTACGGGAGGCAGCAGTGGGGAATATTGCACAATGGGCGCAAGCCTGATGCAGCCATGCCGCGTGTGTGAAGAAGGCCTTCGGGTTGTAAAGCACTTTCAGCGAGGAGGAAGGTGGTGAGCTTAATACGCTCATCAATTGACGTTAATCTCAGAAGAAGCACCGGCTAACTCCGTGCCAGCAGCCGCGGTAATACGGAGGGTGCAAGCGTTAATCGGAATTACTGGGCGTAAAGCGCACG
+
GGGGGGGGGGGFGFGGGGFGGGGGGGGGGGDGCGGGGGGGGDF@FGDFGGGGGGGGFG@FAFFGGGGGGEGGGGGGGGGGGFFGGGGDEEGEGCFGG?FC?F?<?FD+CCGFFGF8FG=@4<,>8?D?,C<,+3>=CDFDFFDF,=@><3+8=3>F9F9@F:,BCF>CFCBFFGG,?C<*6:D78:,,6=488EEDG9E>EGGG7**;BFC*:;EG5<3:E8=FFFFC<C55CC=CF**)1)15
@M03364:276:000000000-BLYN8:1:1101:7402:8010 1:N:0:1
ACTCCTACGGGAGGCAGCAGTGGGGAATATTGCACAATGGGCGCAAGCCTGATGCAGCCATGCCGCGTGTGTGAAGAAGGCCTTCGGGTTGTAAAGCACTTTCAGCGAGGAGGAAGGTGGTGAACTTAATACGTTCATCAATTGACGTTACTCGCAGAAGAAGCACCGGCTAACTCCGTGCCAGCAGCCGCGGTAATACGGAGGGTGCAAGCGTTAATCGGAATTACTGGGCGTAAAGCGCACG
+
GGGGGGGGGGGGGGGGGGGGGGGGGGGGGGGGGGGGGGGGGGGGGGGGGGGGGGGGGGGGGGGGGGGGGGGGGGGGGGGGGGGGGGGGGGGGGGGGGGGGGGGGGGGGDFGGGGGGGGGGGGAFFGGGGGGGGGGGGGGGGGFFGGGGGGGGGE>FEGFFGGFD@FGGGGGGGGEGGGFGGGGGGGGGGGGGDEEGGGGGGEGGGGGDGGGGGGGGDFGGGGGGGCCGGGGGGGGGGFCDCGG<
@M03364:276:000000000-BLYN8:1:1101:8188:8018 1:N:0:1
ACTCCTACGGGAGGCAGCAGTGGGGAATATTGCACAATGGGCGCAAGCCTGATGCAGCCATGCCGCGTGTGTGAAGAAGGCCTTCGGGTTGTAAAGCACTTTCAGCGAGGAGGAAGGTGGTGAACTTAATACGTTCATCAATTGACGTTACTCGCAGAAGAAGCACCGGCTAACTCCGTGCCAGCAGCCGCGGTAATACGGAGGGTGCAAGCGTTAATCGGAATTACTGGGCGTAAAGCGCACG
+
GGGGGGGGGGGGGGGGGEFGGGGGGGGGGGGGGGGGGGGGGGGCGGGGGGGGGGGGGGGGGGGGGGGGGGGGGGGGGGGGGGGGGGGGGGGGGGGGGGGGGGFGGGG=FEGGGGFGGGFFGGGGGFGGGGGFGDGEFDGCCCGGGGGGGGGG9CEGGGGGGGGGGGGGGGGGDGGFGGGGGGGGGGGGGGGGGGDEGGGGCCGGGGGGCFGGGGGGGGGGGGGGGGGGGGGGGGGGGGGGGGGD
@M03364:276:000000000-BLYN8:1:1101:12974:8038 1:N:0:1
ACTCCTACGGGAGGCAGCAGTGGGGAATATTGCACAATGGGCGCAAGCCTGATGCAGCCATGCCGCGTGTGTGAAGAAGGCCTTCGGGTTGTAAAGCACTTTCAGCGAGGAGGAAGGTGGTTAACTTTATCCGTTCATCAATTGACGTTACTCGCAGAATAAGCACCGGCTAACTCCGTGCCAGCAGCCGCGGTAATACGGAGGGTGCAAGCGTTAATCGGAATTACTGGGCGTAAAGCGATCG
+
FEFEAFFEGEDEGGFGDCFEGFGGD@@<EFGGEAF@FGGF,67+FGG@<EFEEE,6EE,CCF@F7FCECCFEFGCFA@=E,,:C<FCBC?BFG9F<<4<FEFE,9?:48++8BC8<+EFFF+B,,DA,:55,>8=FCFGGFFAF=FD6DF@FAFE@+5F,EFC,F<DCGGC*<@B9BEF77:DC7D:E,=EEGGDEDC;>1C87CCED?F7*AEGGF97=5=*:890::<CC39>E*:77/**)
@M03364:276:000000000-BLYN8:1:1101:8604:8085 1:N:0:1
ACTCCTACGGGAGGCAGCAGTGGGGAATATTGCACAATGGGCGCAAGCCTGATGCAGCCATGCCGCGTGTGTGAAGAAGGCCTTCGGGTTGTAAAGCACTTTCAGCGAGGAGGAAGGTGGTGAACTTAATACGTTCATCAATTGACGTTACTCGCAGAAGAAGCACCGGCTAACTCCGTGCCAGCAGCCGCGGTAATACGGAGGGTGCAAGCGTTAATCGGAATTACTGGGCGTAAAGCGCACG
+
GGGGGGFGGGGGGGGGGGGGGGGGGGGGGGGGGGFGGGGGGGGGGGGGGGGFGGGGGGGGFGGGGGGGGGGGGGGGGGGGDFGFGGGGGGGGGGGGGGGGGGGGGGGGGGGGGEGGGGGGGGGGGGGGGGGGGGD>FGGGGGGGGFGGGGGGGGGGGGGGGGGGGGGGGGGGGGGFGGGGGGGGFCEGGG5EDGGGGGGGG>EGGGGGGGFGGGG=FGGGGGGGGCCFGGGFDDG5CFFD:5D3
@M03364:276:000000000-BLYN8:1:1101:19044:8089 1:N:0:1
ACTCCTACGGGAGGCAGCAGTGGGGAATATTGCACAATGGGCGCAAGCCTGATGCAGCCATGCCGCGTGTGTGAAGAAGGCCTTCGGGTTGTAAAGCACTTTCAGCGAGGAGGAAGGTGGTGAACTTAATACGTTCATCAATTGACGTTACTCGCAGAAGAAGCACCGGCTAACTCCGTGCCAGCAGCCGCGGTAATACGGAGGGTGCAAGCGTTAATCGGAATTACTGGGCGTAAAGCGCACG
+
GGGGGGGGGGGGGGCGGGGGGGGGGGGGGGGGGGGGGGGGGGGGGGGGGGGGGGGGGGGGGGGGGGGGGGFGGGFGGGGGGGGGGGGGGGGGGGGGGGGGGGFGGGGGFDGGGGGGGGGGGGGGGGGGGGGGGGGGGGGGGGGGGGDGGGGGGGGCFEFGGGGGGGGGGGGGFGGGGGGGGGGGGGGGGGGGGGDGGGGGGEGGGGDGGGGGGGGGGGGGGGDGGDFF76FGGGGGGFG3<DG5
@M03364:276:000000000-BLYN8:1:1101:20032:8095 1:N:0:1
ACTCCTACGGGAGGCAGCAGTGGGGAATATTGCACAATGGGCGCAAGCCTGATGCAGCCATGCCGCGTGTGTGAAGAAGGCCTTCGGGTTGTAAAGCACTTTCAGCGAGGAGGAAGGTGGTGAGCTTAATACGCTCATCAATTGACGTTACTCGCAGAAGAAGCACCGGCTAACTCCGTGCCAGCAGCCGCGGTAATACGGAGGGTGCAAGCGTTAATCGGAATTACTGGGCGTAAAGCGCACG
+
GGGGGGGGGGGGGGFGGGGGGGGGGGGGFGGFGGGGGGGGGGGGGGGFGGGGGGGGGGGGGGGGGGGGGGGGGGGGGGGGGGGGGGGGGGGGGGGGGGGGGGGGGGGGGGGGGGGGGGGGGGAFCFGGGGGGGGGGEGGGGGGGGGGEGGGGGGGGEGFGGGGGGGGGGGGGGGGFGGGGGGGGGGGGGGGGGGGGGGGGGGGGGCCGGGGGGGGGFGGFGGGGGGGGGGFGDGGGFGGGGDD>
@M03364:276:000000000-BLYN8:1:1101:18636:8107 1:N:0:1
ACTCCTACGGGAGGCAGCAGTGGGGAATATTGCACAATGGGCGCAAGCCTGATGCAGCCATGCCGCGTGTGTGAAGAAGGCCTTCGGGTTGTAAAGCACTTTCAGCGAGGAGGAAGGTGGTGAACTTAATACGTTCATCAATTGACGTTACTCGCAGAAGAAGCACCGGCTAACTCCGTGCCAGCAGCCGCGGTCATACGGAGGGTGCAAGCGTTAATCGGAATTACTGGGCGTAAAGCGCACG
+
GGGGGGGGGFGGGGGGGGGGGGGGGGGGGGGGGGGGFGFFGGGGGGGGGGGGGGGGGGGGGGGGGEGGGGGGGFGGFGGGGGGGGGGGFGEFGFGGGGGGGGGGGGGCGGGGGFG@CFGGGGGGGGFGFGGGGGGGGFGGGGFGGGGGGFGGG@CGGGGGGGFFGFGGGGGGGGGGGGGFGEFGGGCFGGDGDG*BEEFFGGEGGEGGGGGFDGGGGGGFDGGGGGGGGGGGGG*:FGGGD3C7
@M03364:276:000000000-BLYN8:1:1101:27260:8116 1:N:0:1
ACTCCTACGGGAGGCAGCAGTGGGGAATATTGCACAATGGGCGCAAGCCTGATGCAGCCATGCCGCGTGTGTGAAGAAGGCCTTCGGGTTGTAAAGCACTTTCAGCGAGGAGGAAGGTGGTGAACTTAATACGTTCATCAATTGACGTTACTCGCAGAATAAGCACCGGCTAACTCAGTGCCAGCAGCCGCGGTAATACGGAGGGTGCAAGCGTTAATCGGAATTACTGGGCGTAAAGCGCACG
+
FGGGFCFGGEG@FG@FDCFFFE<@CGGGFCEA,6CE,C<<EFD:EBB7,CFFGGGFCF8CEC,9@FCEDFFGG,C9<F@EEFFG97F::+4B<?<F,E?<EF95@<BCCC+B++,BC<EF7C9,5C<FFFFD>FGG35AD>D9D<<:FGC+,9F:FGC@,@FFGGG7*3*CFF:,6,?DC?CGFGFDFFGGCDCEBFG?CC8>88;8*+>CFEGGGFFG=ED5EFF<C7?5/)9CEGF7CC57)
@M03364:276:000000000-BLYN8:1:1101:16679:8131 1:N:0:1
ACTCCTACGGGAGGCAGCAGTGGGGAATATTGCACAATGGGCGCAAGCCTGATGCAGCCATGCCGCGTGTGTGAAGAAGGCCTTCGGGTTGTAAAGCACTTTCAGCGAGGAGGAAGGTGGTGAGCTTAATACGCTCATCAATTGACGTTACTCGCAGAAGAAGCACCGGCTAACTCCGTGCCAGCAGCCGCGGTAATACGGAGGGTGCAAGCGTTAATCGGAATTACTGGGCGTAAAGCGCACG
+
GGGGGGGGGGGGGGGGGGGGGGGGGGGGGGGGGGGGGGGGGGGGGGGGGGGGGGGGGGGGGGGGGGGGGGGGGGGGGGGGGGGGGGGGGGGGGGGGGGGGGGGGGGGDFGGGGGGGGGGGGGGGGGGGGGGGGGGGGGGGGGGGGGGGGGGGGGGGGDFGGGGGGGGGGGGGGGGGGGGGGGGGGGGGGGGGGGGGGGGGGDEGGGGGGGGGGGGGGGGGGGDGGGGGGGGGGGDGG=CDGGGD
@M03364:276:000000000-BLYN8:1:1101:26845:8144 1:N:0:1
ACTCCTACGGGAGGCAGCAGTGGGGAATATTGCACAATGGGCGCAAGCCTGATGCAGCCATGCCGCGTGTGTGAAGAAGGCCTTCGGGTTGTAAAGCACTTTCAGCGAGGAGGAAGGTGGTGAACTTAATACGTTCATCAATTGACGTTACTCGCAGAAGAAGCACCGGCTAACTCCGTGCCAGCAGCCGCGGTAATACGGAGGGTGCAAGCGTTAATCGGAATTACTGGGCGTAAAGCGCACG
+
GFGG<@FEEGGGGCEGGGDGEFCGEDGG9FE9EFEFGGFFFGCFDGGG@FFFGG@FGCGGGGGGGGFFGGFGGGGGGGFGGDF8FFGGE7CGDGECEAFEFFGGGFE+>FEGGGG?FGFCC=E<?AF9CDFGG=FFGGCG9AEGFGEFGGEGGGCCFGGCGGGGCFGGGGGGGGGGGDCGGGGGGGGGBCGGCEEGFGGGEEGGC8EGFFFCEGGGGGGCEEGFGFFGFGCFGDECC7DGDDD<
@M03364:276:000000000-BLYN8:1:1101:6345:8155 1:N:0:1
ACTCCTACGGGAGGCAGCAGTGGGGAATATTGCACAATGGGCGCAAGCCTGATGCAGCCATGCCGCGTGTGTGAAGAAGGCCTTCGGGTTGTAAAGCACTTTCAGCGAGGAGGAAGGTGGTGAGCTTAATACGCTCATCAATTGACGTTACTCGCAGAAGAAGCACCGGCTAACTCCGTGCCAGCAGCCGCGGTAATACGGAGGGTGCAAGCGTTAATCGGAATTACTGGGCGTAAAGCGCACG
+
GGGGGGGGGGGGGGGGGGGGGGGGGGGGGGGGGGGGGGGGGGGGGGGGGGGGGGGGGGGGGGGGGGGGGGGGGGGGGGGGGGGGGGGGGGGGGGGGGGGGGGGGGGGGGGGGGGGGGGGGGGGGGGGGGGGGGGGGGGGGGGGGGGGGGGGGGGGGGGGGGGGGGGGGGGGGGGGGGGGGGGGGGGGGGGGGGGGGGGGFGGGGGGGGGFGGGGGGFGGGGGGGGGGGGGGGGGGDGGGGGGG<
@M03364:276:000000000-BLYN8:1:1101:16446:8167 1:N:0:1
ACTCCTACGGGAGGCAGCAGTAGGGAATCTTCCACAATGGACGAAAGTCTGATGGAGCAACGCCGCGTGAGTGAAGAAGGTTTTCGGATCGTAAAAATCTGTTGTTGGAGAAGAATGTATCTGATAGTAACTGATCAGGTAGTGACGGTATCCAACCAGAAAGCCACGGCTAACTACGTGCCAGCAGCCGCGGTAATACGTAGGTGGCAAGCGTTGTCCGGATTTATTGGGCGTAAAGCGAGCG
+
GGGFGGDCFGCFGG-FFDFFGFFGGGCFGGG,EEGFGGGGDCFCFB@FFGFEFGGGGG7FGGGGGGGGEEGFGDFGF@FGFCFGGGCCGCFGFFFF,ABEFGDFFFGGFG<EFGFCFGDGFEFBFFFE<A5EFGE<<E@?D9?FFF@FGGGE9FFGGGGFGGFG8F3>CCFGFECGGGGGGCFFFGGG>8*CCEEC9E;8CGC8CECFFCFGC:**AC9AE:C59EFFDEGFDDGGGG=D*7<7
@M03364:276:000000000-BLYN8:1:1101:8443:8176 1:N:0:1
ACTCCTACGGGAGGCAGCAGTGGGGAATATTGCACAATGGGCGCAAGCCTGATGCAGCCATGCCGCGTGTGTGAAGAAGGCCTTCGGGTTGTAAAGCACTTTCAGCGAGGAGGAAGGTGGTGAACTTAATACGTTCATCAATTGACGTTACTCGCAGAAGAAGCACCGGCTAACTCCGTGCCAGCAGCCGCGGTAATACGGTGGGTGCAAGCGTTAATCGGAATTACTGGGCGTAAAGCGCACG
+
GGGGGGGGGGGGGGGGGGGGGGGGGGGGGGGGGGGGGGGGGGGGG7FGGGGGGGFGFGFGGGGGGGGGGGGGGGGGFGGGGFGGGGGGGGGCFGEFFDGGGGGGGGGFFGCEGGFFGGGFGGGGGFFGFGGGGGGGFFGFGGGGGGGEFFGGGGGGGEGGFGGGGGGGGEG:CFGGGGGGGGGGG@FGGGCGGCEEGGGGGGGGDGGGGFGGGEGGGGGGGGEFGGGGGGFGGGEGGFGGDGGD
@M03364:276:000000000-BLYN8:1:1101:19602:8181 1:N:0:1
ACTCCTACGGGAGGCAGCAGTGGGGAATATTGCACAATGGGCGCAAGCCTGATGCAGCCATGCCGCGTGTGTGAAGAAGGCCTTCGGGTTGTAAAGCACTTTCAGCGAGGAGGAAGGTGGTGAACTTAATACGTTCATCAATTGACGTTACTCGCAGAAGAAGCACCGGCTAACTCCGTGCCAGCAGCCGCGGTAATACGGAGGGTGCAAGCGTTAATCGGAATTACTGGGCGTAAAGCGCACG
+
GGGFGGGGGGGGGGGGGGGGGGGGGGGGGGGGGGGGGGGFGGGGGGGGGGGGFGGGGGGGGGGGGGGGGGGGGGGGGGGGGGGGGGGGGGGGGGGGGGGGGGGGGGGFGGGGGGGGGGGGGGGGGGGGGGGGGGGGGGGGGEDFGGGGGGGGGGGGGGFGGGGGGGGGGGGGGGGGGGGGGGGGGGGGGGGGGGGGGGGGG>EEEEGGGGGGGGGGGGGGGGGGGGGGGGGGGGGCFGGGGGGC
@M03364:276:000000000-BLYN8:1:1101:14808:8194 1:N:0:1
ACTCCTACGGGAGGCAGCAGTGGGGAATATTGCACAATGGGCGCAAGCCTGATGCAGCCATGCCGCGTGTGTGAAGAAGGCCTTCGGGTTGTAAAGCACTTTCAGCGAGGAGGAAGGTGGTGAGCTTAATACGTTCATCAATTGACGTTACTCGCAGAAGAAGCACCGGCTAACTCCGTGCCAGCAGCCGCGGTAATACGGAGGGTGCAAGCGTTAATCGGAATTACTGGGCGTAAAGCGCACG
+
GGGGGFGGGGGGGGGGGGGGGGGGGGGGGGGGGGGGGGGGGGGGGGGGGGGGGGGGGGGGGGGGGGGGGGGGGGGGGGFGGGGGGGGGGGGGGGGGFGGGGGGGGGGEGGGGGGFGGEFGGGGGGGGGGGGFGGGGGGGGFGGGGGGGGFGGGGGGGGGGGGGFGCGGGGGGGGGGGGGGGFGGGGFFFGDGGGGGGGGGGGEEGGGGGGGGGGGGGGGGGGDEEGGGGGGCGGG=FGDG:D<<
@M03364:276:000000000-BLYN8:1:1101:12681:8223 1:N:0:1
ACTCCTACGGGAGGCAGCAGTGGGGAATATTGCACAATGGGCGCAAGCCTGATGCAGCCATGCCGCGTGTGTGAAGAAGGCCTTCGGGTTGTAAAGCACTTTCAGCGAGGAGGAAGGTGGTGAGCTTAATACGCTCATCAATTGACGTTACTCGCAGAAGAAGCACCGGCTAACTCCGTGCCAGCAGCCGCGGTAATACGGAGGGTGCAAGCGTTAATCGGAATTACTGGGCGTAAAGCGCACG
+
GGGGGGG@GGGGGGGGGGGGGGGGGGGGGGGGGGGGGGGGGGGGGGGGGGGGGGGGGGGGGGGGGGGGGGGGGGGGGGGGGGGGGGGGGGGGGGGGGGGGGGGGGGGFGGGGGGGGGGGGGGGGGGGGGGGGGGGGGGGGGFFGGGGGGGGGGGGGGGGGGGGGGGGGGGGGGGGGGGGGGGGGGGGGFGGGDEGGFFDGGEGGGGGGGGFGGGGGGGFFGGGGGGGFGGGGGGGGGFGGGGGD
@M03364:276:000000000-BLYN8:1:1101:6797:8233 1:N:0:1
ACTCCTACGGGAGGCAGCAGTGGGGAATATTGCACAATGGGCGCAAGCCTGATGCAGCCATGCCGCGTGTGTGAAGAAGGCCTTCGGGTTGTAAAGCACTTTCAGCGAGGAGGAAGGTGGTGAGCTTAATACGTTCATCAATTGACGTTACTCGCAGAAGAAGCACCGGCTAACTCCGTGCCAGCAGCCGCGGTAATACGGAGGGTGCAAGCGTTAATCGGAATTACTGGGCGTAAAGCGCACG
+
GGGGGGGGGGGGGGGGGGGGGGGGGGGGGGGGGGGGGGGGGGGGGGGGGGGGGGGGGGGGGGGGGGGGGGGGGGGGGGGGGGGGGGGGGGGGGGGGGGGGGGGGGGGEFGGGGGGGGGGEFECFGGFGGGFGGGFGGGGGGGGFGGDGGGGGGGGGGGFCFGG?GGGGGGGGGGGGG:FFGGGGGGGGGGGGGGGGGGGGCBCEBGGGGGGGGGEGDGGGCCCGGFF7<?CFCDGGGFFGGGG<
@M03364:276:000000000-BLYN8:1:1101:24278:8245 1:N:0:1
ACTCCTACGGGAGGCAGCAGTGGGGAATATTGCACAATGGGCGCAAGCCTGATGCAGCCATGCCGCGTGTATGAAGAAGGCCTTCGGGTTGTAAAGTACTTTCAGCGAGGAGGAAGGCATTAAGGTTAATAACCTTAGTGATTGACGTTACTCGCAGAAGAAGCACCGGCTAACTCCGTGCCAGCAGCCGCGGTAATACGGAGGGTGCAAGCGTTAATCGGAATTACTGGGCGTAAAGCGCACG
+
GGFFFG?DFGDGEDFGGGGGFGGGGEFGFGGAFDGFGGGGGGGEG+@6FFGFF9<FFCGGGGGGGFGDGEEFDDGGEFAFFGGGGGEGFGDGGC?F9<@,CFGGFFC>CGFGGGFFGGCFFFGGGGGC9FA9DFFGFGFFGGGGGCCFGGGGGGEFGGGGGGDGGGG>CGGEFDFFFCFFGFFGGGGF85CEDEEC9BEEGGGEGGGGGGGGGCE=*AEFGG*=CFGGFFFCGDC*5CGGGD31
@M03364:276:000000000-BLYN8:1:1101:27478:8249 1:N:0:1
ACTCCTACGGGAGGCAGCAGTGGGGAATATTGCACAATGGGCGCAAGCCTGATGCAGCCATGCCGCGTGTGTGAAGAAGGCCTTCGGGTTGTAAAGCACTTTCAGCGAGGAGGAAGGTGGTGAGCTTAATACGCTCATCAATTGACGTTACTCGCAGAAGAAGCACCGGCTAACTCCGTGCCAGCAGCCGCGGTAATACGGAGGGTGCAAGCGTTAATCGGAATTACTGGGCGTAAAGCGCACG
+
GGGFGGGGGGGGGGGDDFGGGFFGGCCGGGGGGGGGGGGGGGGGGGGFCEFGGGGGGFGGGGGGGGGGGGGGGGGDFGGGGD8,EFEGAFGGGGGGFFGFGGGFGGGFGGGGE:EFGFFGGFEGGDFGGGGFFCFFEFGGFCGGAFE>DFEFGGGEGCFCGGGGGFGDGGDGGFGGCBFGGGGGGGFFGDEGGECGFD9CEGGCC=CEFFFFGGGDFGGFCGDG6?E?C?8FDDD:CGF<3CGC
@M03364:276:000000000-BLYN8:1:1101:26238:8252 1:N:0:1
ACTCCTACGGGAGGCAGCAGTGGGGAATATTGCACAATGGGCGCAAGCCTGATGCAGCCATGCCGCGTGTGTGAAGAAGGCCTTCGGGTTGTAAAGCACTTTCAGCGAGGAGGAAGGTGGTGAGCTTAATACGCTCATCAATTGACGTTACTCGCAGAAGAAGCACCGGCTAACTCCGTGCCAGCAGCCGCGGTAATACGGAGGGTGCAAGCGTTAATCGGAATTACTGGGCGTAAAGCGCACG
+
CFFGGGGGGEEGGGGGGGGGGGGGGGGGGGGGGGGGGGGGGGGGGGGGGGGGGGGGGCFGGGGFGCGGF,CEFGGGGGGGGGGGGGGGGGGGCFGE9FGGGFEAEGF7FEGEGGGEEG<FEGCFGGBDDGFGF>7FCEFFGFFCDDEGGGGGGGG:F7FCCCGGGGCFGGGGGCDEGGEGGFDFGG6CGGDBCEE79<C>8*::8*=C?CCEC88*:+<:E557C7CFGGC=DDGG5FFG<<77
@M03364:276:000000000-BLYN8:1:1101:27350:8263 1:N:0:1
ACTCCTACGGGAGGCAGCAGTGGGGAATATTGCACAATGGGCGCAAGCCTGATGCAGCCATGCCGCGTGTATGAAGAAGGCCTTCGGGTTGTAAAGTACTTTCAGCGAGGAGGAAGGCATTAAGGTTAATAACCTTGGTGATTGACGTTACTCGCAGAAGAAGCACCGGCTAACTCCGTGCCAGCAGCCGCGGTAATACGGAGGGTGCAAGCGTTAATCGGAATTACTGGGCGTAAAGCGCACG
+
GGGCFGGGGGGGGGDCGFGGFCGGGGGGGGGGGGGGGGAFGGGGGGG?FFF,CE9EFGGGGGGGGGG+=BF9FGFGGGFGFDFGGGGG8CFGGGGGGGCFGGGGGGG7+CFFDFGGGGGFGFGGGGGGGGGGG8FFGFGGGGGGGGGDFGGGGGGGC@FGFFGFGGCFGGGGGFGG,>FFE8CGFFGGGGGEGG5CCGFFCEEGGGGG6<FFCGGDFGEFGGCFGFFGGGGGGGEEFCFDCDGC
@M03364:276:000000000-BLYN8:1:1101:8459:8284 1:N:0:1
ACTCCTACGGGAGGCAGCAGTGGGGAATATTGCACAATGGGCGCAAGCCTGATGCAGCCATGCCGCGTGTGTGAAGAAGGCCTTCGGGTTGTAAAGCACTTTCAGCGAGGAGGAAGGTGGTGAACTTAATACGTTCATCAATTGACGTTACTCGCAGAAGAAGCACCGGCTAACTCCGTGCCAGCAGCCGCGGTAATACGGAGGGTGCAAGCGTTAATCGGAATTACTGGGCGTAAAGCGCACG
+
GGGGGGGGGGGGGGGGGGGGGGGGGGGGGGGGGGGGGGGGGGGGGGGGGGGGGGGGGGGGGGGGGGGGGGGGGGGGGGGGGGGGGGGGGGGGGGGGFGGGGGGGGGGEGGEEGFCFGCFFGGDFGGGGGGGGGGGGGFFGGGGGGGGEGGGFGGGGGGGGGGGGGGGGGGGGGGGGGGFGCGGGGGGGGGGGGGGDGCFFGGGEGGEGGGGGGGGGGGGGGGGGGGFFFFGGGGGGGDGGGCD7
@M03364:276:000000000-BLYN8:1:1101:13769:8284 1:N:0:1
ACTCCTACGGGAGGCAGCAGTAGGGAATCTTCGGCAATGGACGAAAGTCTGACCGAGCAACGCCGCGTGAGTGAAGAAGGTTTTCGGATCGTAAAACTCTGTTGTTAGAGAAGAACGACGAGGAGAGTGGAAAGCTCCTCGTGTGACGGTATCTAACCAGAAAGGGACGGCTAACTACGTGCCAGCAGCCGCGGTAATACGTAGGTCCCGAGCGTTGTCCGGATTTATTGGGCGTAAAGCGAGC
+
GGGGGGGGGGGGGGFGGGGGGGGGGGGGGGGGGGGGGGGGGGGGGGGGGGGGGGGGGGGGGGGGGGGGGGGGGGGGGGGGGGGGGGGGGGGGGDGGGGGGGGGGGGGGGGGGGGGGGGGGGGGGGGGGGGGGGGGGGGGGGCFGGGGGGGGGGGGGCGGGGGGGGGGGGGGGGGGGGGGGGGGFGGGGGGGGGECEGGCGGGGGGGC?FGEEEGGGGG?CEGCE5@FFGGGFFDCGDCDGGG<)
@M03364:276:000000000-BLYN8:1:1101:10963:8293 1:N:0:1
ACTCCTACGGGAGGCAGCAGTAGGGAATCTTCGGCAATGGGGGCAACCCTGACCGAGCAACGCCGCGTGAGTGAGGAAGGTTTTCGGATCGTAAAACTCTGTTGTTAGAGAAGAACGTTAAGTAGAGTGGAAAGTTACTTAAGTGACGGTATCTAACCAGAAAGGGACGGCTAACTACGTGCCAGCAGCCGCGGTAATACGTAGGTCCCAAGCGTTGTCCGGATTTATTGGGCGTAAAGCGAGC
+
GGGGFGGGGGGGGGGGGGGGGFGGGGGGGGGGGGGGGGGGGGGGGG?FGFGGFFGGGGGGGGGGGGGGGGGGGGGGGGGGFFGGGGGGGGGGGGGEGGGGGGGGGGGGFGGFFGGFFFGGCF@DGGGGGGGFGGGGGGGGGGGGGGGGGGGGGGCFFFGGGGGGGGGGGGGGGGGGGGGGDGGGGGGGGGGGGGGEGCCFGGGGGC+2BFFGGDGGCEGFGG=CEC9<EFGGFGC*9CGFDDG)
@M03364:276:000000000-BLYN8:1:1101:7024:8294 1:N:0:1
ACTCCTACGGGAGGCAGCAGTAGGGAATCTTCGGCAATGGGGGCAACCCTGACCGAGCAACGCCGCGTGAGTGAAGAAGGTTTTCGGATCGTAAAACTCTGTTGTTAGAGAAGAACGTTAAGTAGAGTGGAAAGTTACTTAAGTGACGGTATCTAACCAGAAAGGGACGGCTAACTACGTGCCAGCAGCCGCGGTAATACGTAGGTCCCAAGCGTTGTCCGGATTTATTGGGCGTAAAGCGAGC
+
GGGGGGGGGGGGGGGGGGGGGGGGGGGGGGGGGCGGGGGFFGGGGGGGGGGGGG7@FEGGGGGGGGG@FFFGGGGGGGGGGGGGGGGGGGGGGGGGGGGGGGGGGGGGGGGGFFFFGGGGDGGGGGFGFFGGGGGGGFDGFGGFFGGGGGGGGGGFGGGGGGGGGGGGGDGGGGFFGCGGGGGGGCCFGGGGEGGEGGGGGGGFGFGGG?FCCEG**2<CEDDEEDGGGGCGGGGGGFGGGGG)
@M03364:276:000000000-BLYN8:1:1101:14232:8299 1:N:0:1
ACTCCTACGGGAGGCAGCAGTGGGGAATATTGCACAATGGGCGCAAGCCTGATGCAGCCATGCCGCGTGTGTGAAGAAGGCCTTCGGGTTGTAAAGCACTTTCAGCGAGGAGGAAGGTGGTGAACTTAATACGTTCATCAATTGACGTTACTCGCAGAAGAAGCACCGGCTAACTCCGTGCCAGCAGCCGCGGTAATACGGAGGGTGCAAGCGTTAATCGGAATTACTGGGCGTAAAGCGCACG
+
GGGGGGGGGGGGGGGGGGGGFGGGGGGGGGGGGGGGGGGGGGGGGGGGGGGGGGGGGGGGGGGGGGGGGGGGGGGGGGGGGGGGGGGGGGGGGGGGGGGGGGGGGGGGGGGGGGGGGGGGGGCFGGGGGGGGGGGGGGGGGGGGGFGGGGGGDFGGGEGGGGGGGGGGGGGGFGGGGGGGGGGGGGGGGGGGGGGGGGGGGCE>EGGGGGGGGCCCFGGGGEGGGGGGFGGGGGGGGFGDC<D<
@M03364:276:000000000-BLYN8:1:1101:24376:8313 1:N:0:1
ACTCCTACGGGAGGCAGCAGTGGGGAATATTGCACAATGGGCGCAAGCCTGATGCAGCCATGCCGCGTGTATGAAGAAGGCCTTCGGGTTGTAAAGTACTTTCAGCGAGGAGGAAGGCATTAAGGTTAATAACCTTGGTGATTGACGTTACTCGCAGAAGAAGCACCGGCTAACTCCGTGCCAGCAGCCGCGGTAATACGGAGGGTGCAAGCGTTAATCGGAATTACTGGGCGTAAAGCGCACG
+
GGGGGGGGGGGGGDCGGGGGGGGGGGGGFGGGGGGGGGGGGGGGGGGGGGGGGGGGGGGGGGGGGGGGGGGGGGGGGGEGGGGGGGGGFGFGGGGGGGGGGGGGGGGGGGCGGGGGGFGGGFGGGGGGGFFGGGFGG8AFGGGGGGGGGGGCEGGGGGABFEGDFEFGGGGGGC9FGGFCFGGG7>CFGGEEGGDEGGFGGGDGGEEGGFGFE*C=FGGGCE8C?FGG7C*:<)>EFFGC))1)
@M03364:276:000000000-BLYN8:1:1101:6853:8356 1:N:0:1
ACTCCTACGGGAGGCAGCAGTGGGGAATATTGCACAATGGGCGCAAGCCTGATGCAGCCATGCCGCGTGTGTGAAGAAGGCCTTCGGGTTGTAAAGCACTTTCAGCGAGGAGGAAGGTGGTGAACTTAATACGTTCATCAATTGACGTTACTCGCAGAAGAAGCACCGGCTAACTCCGTGCCAGCAGCCGCGGTAATACGGAGGGTGCAAGCGTTAATCGGAATTACTGGGCGTAAAGCGCACG
+
GFGGDGGGGEGGGEGCECFDFFFCDFGGGDFEFGD@<FFGGGEGGECFGGF<FGF9EEGGGGGGCGGGGF7F,CEFAEGFGFCGGDCFC=FGGGGF<FGGCFGGGFEFFGGGGGCF7FGD=DEFGGGGAEF935A,DFAD<DFD,>F@+<FA=:CG7FFG<FGGBF7F7*@7:CFFFEEC:BEGGFGGFEGGGC5BFFE8:*:8:BEDB@?FE/8*:CEF5EC5C7A<96CFD>7C>0CDCDC1
@M03364:276:000000000-BLYN8:1:1101:11304:8358 1:N:0:1
ACTCCTACGGGAGGCAGCAGTAGGGAATCTTCGGCAATGGGGGGAACCCTGACCGAGCAACGCCGCGTGAGTGAAGAAGGTTTTCGGATCGTAAAGCTCTGTTGTTAATCAAGAACGTTGAGAAGAGTGGAAAGTTTCTCAAGTGACGGTAATTAACCAGAAAGGGACGGCTAACTACGTGCCAGCAGCCGCGGTAATACGTAGGTCCCGAGCGTTGTCCGGATTTATTGGGCGTAAAGCGAGC
+
GGGGGGGGGGGGGGGGGGGGGGGGGGGGGGGGGGGGGGGGGGGGGDDFG8FGGGGGGGGGGGEEGGGGGDGFGGGGGGGFGGGGGGGGGGGGFAFGGGGGGGGFGGFCGGGGGGGGGGGG@FFGFGGGGGEGGGGGGDGCGGGCFGCFFEGGGGFGECFFGGGGGGGGGGEGGGGFF6CFGGGGGFGGGFEGGGGGGGGFGGGGGGGGGEGGGGGGGGGGGGEEE6<CFGGGGGGDGCDFGGG)
@M03364:276:000000000-BLYN8:1:1101:6741:8360 1:N:0:1
ACTCCTACGGGAGGCAGCAGTAGGGAATCTTCGGCAATGGGGGCAACCCTGACCGAGCAACGCCGCGTGAGTGAAGAAGGTTTTCGGATCGTAAAACTCTGTTGTTAGAGAAGAACGTTAAGTAGAGTGGAAAATTACTTAAGTGACGGTATCTAACCAGAAAGGGACGGCTAACTACGTGCCAGCAGCCGCGGTAATACGTAGGTCCCAAGCGTTGTCCGGATTTATTGGGCGTAAAGCGAGG
+
GGGGGGGGGGGGGGGGGGGGGGGGGGGGGGGGGGGGGGGGGGGGGGGGGGGGGGGGGGGGGGGGGGGFGEGGGGGGGGGGGGGGGGGGGGGGFGGGGGGGGGGGGGGGGGGGGGGGGGGFGGGGGGGFGGG?FFGGGGG9FGGGGGGGGCFGFGGGGGGGGGGGGGGGGGGDEGGGGGGGGGGGGGGGGGGGGGGGGGGCCCFDGGGFGFEG*?EGGGGD=EDEDCFFG??FFDGGGGGGGDG)
@M03364:276:000000000-BLYN8:1:1101:4464:8368 1:N:0:1
ACTCCTACGGGAGGCAGCAGTGGGGAATATTGCACAATGGGCGCAAGCCTGATGCAGCCATGCCGCGTGTGTGAAGAAGGCCTTCGGGTTGTAAAGCACTTTCAGCGAGGAGGAAGGTGGTGAGCTTAATACGTTCATCAATTGACGTTACTCGCAGAAGAAGCACCGGCTAACTCCGTGCCAGCAGCCGCGGTAATACGGAGGGTGCAAGCGTTAATCGGAATTACTGGGCGTAAAGCGCACG
+
GGGGGGGGGGGGGGGGGGGGGGGGGGGGGGGGGGGGGGGGGGGGGGGGGGGGGGGGGGDGGGGGGGGGGGGGGGGGGGGGGGGGGGGGGGGGGGGGGGGGGGGGGGGGGGGGGGGGGGGGGGGGGGGGGGGGGGGGGGGGGGGGGGGGGGGGGGGGGEGGGGGGGGGGGGGGGGGGGGGGGGGGGGGFGGGGGGGGGGGGGGGGGGGDGGGGGGGGDGGFGGGGGFFGGGGGGGGCGGGDDGG<
@M03364:276:000000000-BLYN8:1:1101:18277:8370 1:N:0:1
ACTCCTACGGGAGGCAGCAGTAGGGAATCTTCCACAATGGACGAAAGTCTGATGGAGCAACGCCGCGTGAGTGAAGAAGGTTTTCGGATCGTAAAACTCTGTTGTTGGAGAAGAATGTATCTGATAGTAACTGATCAGGTAGTGACGGTATCCAACCAGAAAGCCACGGCTAACTACGTGCCAGCAGCCGCGGTAATACGTAGGTGGCAAGCGTTGTCCGGATTTATTGGGCGTAAAGCGAGCG
+
GGGGGGGGGGGGGGGGGGGGGGGGGGGGGGGGGGGGGGGGGGGGGGGGGGGGGGGGGGFGGGGGGGGGGGGGGGGGGGGGGGGGGGGGGGGGGGGGGGGGGGGGGGGGGGGGGGFGGGGGGGGGGGGGGGGFGGGFGGGGGCFGGGGGGGGGGGGGGGGGGGGGFGGGGDEGGGGGGGGCGFGGGFGGFGG>EGDGGGGGFGFG?CGGGGGGGGGGEGGC5CEEGCFC?FGGGGG=<CFD7CD7
@M03364:276:000000000-BLYN8:1:1101:12863:8375 1:N:0:1
ACTCCTACGGGAGGCAGCAGTGGGGAATATTGCACAATGGGCGCAAGCCTGATGCAGCCATGCCGCGTGTGTGAAGAAGGCCTTCGGGTTGTAAAGCCCTTTCAGCGAGGAGGAAGGTGGTGAACTTACTACGTTCATCAATTGACGTTACTCGCAGAAGAAGCACCGGCTAACTCCGTGCCAGCAGCCGCGGTAATACGGAGGGTGCAAGCGTTAATCGGAATTACTGGGCGTACAGCGACCG
+
GFCGGGEFGGD7CCF;C7F<<@9FF@C8E,C9,,C,,C<E<FFEGG7<,99CCFG,6,6EFDDFGGGG:6FFG?9E98C,,<CFGF7+F:=?FFFCG,BFBEF<?ECE+:+CF8F<+FG74B,8,5,C,C,,33<,,A73C,C,,CFFBDCF9@38@8@@EF76,>F*<FE*F,,221<1*D9DF,8B;8*411**+?9B*=**13=*3>FCC?*/5++1:*A5@<7+2<**97C*/:*/))/1
@M03364:276:000000000-BLYN8:1:1101:16997:8388 1:N:0:1
ACTCCTACGGGAGGCAGCAGTAGGGAATCTTCGGCAATGGGGGCAACCCTGACCGAGCAACGCCGCGTGAGTGAAGAAGGTTTTCGGATCGTAAAACTCTGTTGTTAGGGAAGAACATATGTGTAAGTAACTGTGCACATCTTGACGGTACCTAATCAGAAAGCCACGGCTAACTACGTGCCAGCAGCCGCGGTAATACGTAGGTGGCAAGCGTTATCCGGAATTATTGGGCGTAAAGCGCGCG
+
FGGGGGGGGDGGGGGGGGGGGFGGGGGGGGGGGGGGGGGGGGGGGGGGGGGGGGGGGGGGGGGGGGGGGGGGGGGGGGGGGGGGGGGGGGGGGGGGGGGGGGGGGGGGGGFGGGGGGFGGGGGGGGGGGGGGGGGGGGGGGGGGGGGGGGGGGGGGGGGGGGGGGGGGGGGGGGGGGGGGGGGGGGGGFEGGGGGGGGGGGGGGGGGGFGGGGGGGGGGGGG8CFFGDFCGCDGGGGGGGGGGD
@M03364:276:000000000-BLYN8:1:1101:16353:8389 1:N:0:1
ACTCCTACGGGAGGCAGCAGTGGGGAATATTGCACAATGGGCGCAAGCCTGATGCAGCCATGCCGCGTGTGTGAAGAAGGCCTTCGGGTTGTAAAGCACTTTCAGCGAGGAGGAAGGTGGTGAACTTAATACGTTCATCAATTGACGTTACTCGCAGAAGAAGCACCGGCTAACTCCGTGCCAGCAGCCGCGGTAATACGGAGGGTGCAAGCGTTAATCGGAATTACTGGGCGTAAAGCGCACG
+
GGGGGGGGGGGGGGGGGGGGGGGGGFEGGGGGGGGGGGGGGGGGGGGGGGGGGGGGGGGGGGGGGGGGGGGGGGGFGGGGFFGGGGGGGGGGGGGGGGGGGGGGGGGGGGGGGGGGGGGGGGGGDGGGGGGGGGGGGGGGGFCBEGGGGGGGGDGGGGGGGGGGGGCGGGGGGFGGGGGFEGGGGGGGGGGGGEBEGGFGGGGCEGECFGGFGEE=FGGGGDGGFGGFEGGGG<E5<DCCGGDC
@M03364:276:000000000-BLYN8:1:1101:11721:8405 1:N:0:1
ACTCCTACGGGAGGCAGCAGTGGGGAATATTGCACAATGGGCGCAAGCCTGATGCAGCCATGCCGCGTGTGTGAAGAAGGCCTTCGGGTTGTAAAGCACTTTCAGCGAGGAGGAAGGTGGTGAACTTAATACGTTCATCAATTGACGTTACTCGCAGAAGAAGCACCGGCTAACTCCGTGCCAGCAGCCGCGGTAATACGGAGGATGCAAGCGTTAATCGGAATTACTGGGCGTAAAGCGCACG
+
GGGGGGGGGGEGGGGGEGGGGGGFGGGGGGGG9FGGGGGGGGGGGGGGGGGGGGGGGFGGGGGEFGGCFFGGGGGGGGGGGDFGGGGGGGGGGGGGEFGGGGFGGGGCEG7FG?FGGCGGECC@?FFFDFGFFGGC<<<?FGDFFFG@FG@CD=<FEEGGGCCCF:FFDCGGGGGGGCFFDFGDFFGFGGECC*87+33;E88C*?C699@88;CE59<FDGGG??::+CFGGC:/>>CGCC>C
@M03364:276:000000000-BLYN8:1:1101:27336:8409 1:N:0:1
ACTCCTACGGGAGGCAGCAGTGGGGAATATTGCACAATGGGCGCAAGCCTGATGCAGCCATGCCGCGTGTGTGAAGAAGGCCTTCGGGTTGTAAAGCACTTTCAGCGAGGAGGAAGGTGGTGAGCTTAATACGTTCATCAATTGACGTTACTCGCAGAAGAAGCACCGGCTAACTCCGTGCCAGCAGCCGCGGTAATACGGAGGGTGCAAGCGTTAATCGGAATTACTGGGCGTAAAGCGCACG
+
GGGGFGGGGGGGGGGGGGGGGGGGGGGGGGGGGGGGGGGGGGGGGCFGFEFGGGGGGGGGGGGFGGGGFGGGGGGGGGGGFGGFCFGEFEGCGGGFCGGGCFGGGGGGGGGGFFGGGGGGFG9F@9<FGGFGG<DFGGGGCFGEFGDFGGGGGGGGG7DFFFFGEFGGFEGGGGGFGGFF7EGGGFGFGGG:8B:CGGFFGGCGGGGEGGCDC8CEC+0:CE*:CF:7<C5:DCEGFGGDD)))
@M03364:276:000000000-BLYN8:1:1101:23382:8411 1:N:0:1
ACTCCTACGGGAGGCAGCAGTGGGGAATATTGCACAATGGGCGCAAGCCTGATGCAGCCATGCCGCGTGTGTGAAGAAGGCCTTCGGGTTGTAAAGCACTTTCAGCGAGGAGGAAGGTGGTGAGCTTAATACGTTCATCAATTGACGTTACTCGCAGAAGAAGCACCGGCTAACTCCGTGCCAGCAGCCGCGGTAATACGGAGGGTGCAAGCGTTAATCGGAATTACTGGGCGTAAAGCGCACG
+
GGGGGGGGGGGGEGGEEGGGGGFFGGG<FGAEEGGGFGFFGGGGGDDEFGGGGGGGGGGGGGGGGGGEEGGGFGFGGGGGGFFGGGGEGGG@FFGFFGGGGGGGCECFEEEGGGFF:?FGEFDGGGFFGGGGCBFFGGCAFGCGCDG:@EFG<FCFGG?GFGGGGFGGGGGGGECFGGF7FCFFGCGFFGGGGGGGFGC8*1*:8C5EFFGG5888*<C*=EGGGGGGFGFFDGDGGGFDDGD<
@M03364:276:000000000-BLYN8:1:1101:13883:8417 1:N:0:1
ACTCCTACGGGAGGCAGCAGTGGGGAATATTGCACAATGGGCGCAAGCCTGATGCAGCCATGCCGCGTGTGTGAAGAAGGCCTTCGGGTTGTAAAGCACTTTCAGCGAGGAGGAAGGTGGTGAGCTTAATACGTTCATCAATTGACGTTACTCGCAGAAGAAGCACCGGCTAACTCCGTGCCAGCAGCCGCGGTAATACGGAGGGTGCAAGCGTTAATCGGAATTACTGGGCGTAAAGCGCACG
+
GGGFGGGGGGGGGGGGGGGDFFGGGGGGGGGGGGFGGGGGGFGEGGEGGGGGGGGGGGGGGGGGGGGG>FFGGGGGGGGFGGFFGGGGGGGGGGGGFGGGFGGGGGGCEDGGGGGGGEGGFDDGGGGGGGAFGFFFGGGGGGGGGFGEGEGGGGGEGGGDGGGFCEFGCFEFGFGGGGGGDGGGFGGCFEC>CEDEFCFFGD*B8CEECGGCEGGD=?:C5?=F?FGFFGG577/A*7:C)5CC
@M03364:276:000000000-BLYN8:1:1101:17939:8433 1:N:0:1
ACTCCTACGGGAGGCAGCAGTGGGGAATATTGCACAATGGGCGCAAGCCTGATGCAGCCATGCCGCGTGTGTGAAGAAGGCCTTCGGGTTGTAAAGCACTTTCAGCGAGGAGGAAGGTGGTGAACTTAATACGTTCATCAATTGACGTTACTCGCAGAAGAAGCACCGGCTAACTCCGTGCCAGCAGCCGCGGTAATACGGAGGGTGCAAGCGTTAATCGGAATTACTGGGCGTAAAGCGCACG
+
GGGGGGGGGGGGGGGFGGGGGGGGGGGGGGGGGGGGGGGGGGGGGGGGGGGGGGGGGGGGGGGGGGGGGGGGGDGGGGGGGGGGGGGGGGGGGGGGGGGGGGGGGGGEFGGGGGGGGGGGGGFGGGGGGGGGGGGGGGGGGGGFGGGGGGGGGGGGGGGGGGGGGGGGC@FEGGFFGGGGGGGGGGGGGGGGG:*=EEGEGEGGGGGGGGGFGGGGGGGGGGGGGGGGCGGGGGGGGGGGGGG5
@M03364:276:000000000-BLYN8:1:1101:21375:8435 1:N:0:1
ACTCCTACGGGAGGCAGCAGTAGGGAATCTTCGGCAATGGGGGCAACCCTGACCGAGCAACGCCGCGTGAGTGAAGAAGGTTTTCGGATCGTAAAACTCTGTTGTTAGAGAAGAACGTTAAGTAGAGTGGAAAGTTACTTAAGTGACGGTATCTAACCAGAAAGGGACGGCTAACTACGTGCCAGCAGCCGCGGTAATACGTAGGTCCCAAGCGTTGTCCGGATTTATTGGGCGTAAAGCGAGC
+
GEEFGFGGG7@FEDE@FD<CFEEFECCE<FGCD,FCE@FGGDGGEEGGCEFGEFGDGGCFFGGGGGGGG:FFEFFE<FGGAFFFGGEGDDEGFFDFAC@EGFGF<EFFD<FEGGGFGGGFFGECBC9CFC=FF<>FFGFGGGGFGFGEGG7FFGFA<@FGC:DGG@7>FCCCCFFF@BCF:8FCFGGDCFCEE83CCG9CG:9B8+?BFDCCFEG5EEG?E=*2*<+<FGG:47ECD<FDDGGD
@M03364:276:000000000-BLYN8:1:1101:11242:8436 1:N:0:1
ACTCCTACGGGAGGCAGCAGTGGGGAATCTTCCGCAATGGACGCAAGTCTGACGGAGCAACGCCGCGTGAGTGAAGAAGGTTTTCGGATCGTAAAACTCTGTTGTTAGAGAAGAACAAGTGCTAGAGTAACTGTTAGCGCCTTGACGGTATCTAACCAGAAAGCCACGGCTAACTACGTGCCAGCAGCCGCGGTAATACGGAGGGTGCAAGCGTTAATCGGAATTACTGGGCGTAAAGCGCACG
+
GGGGGGGGGGGGGGGGGGGGGEGGGGGGGGGGGGGGGGGGGGGGGGGGGGGGGGGGGGGGGGGGGGGGGDEFGGGGGGGGGGGGGGGGGGGGGGGGGGGGGGGGGGGGGGGGGGGGGGGGGGGGGFGGGGGGGGGGGGGGGGGGGGEEGGGGGGGGGGGGGGGGGGGGEEGGGGGGGGGGGGFGGGGGGGGGEEGGGF9CC*=CGGECFFGGGGGGGGGGGGC=FG?CCCFGGGGGGGFGGGGD
@M03364:276:000000000-BLYN8:1:1101:25745:8461 1:N:0:1
ACTCCTACGGGAGGCAGCAGTGGGGAATATTGCACAATGGGCGCAAGCCTGATGCAGCCATGCCGCGTGTATGAAGAAGGCCTTCGGGTTGTAAAGTACTTTCAGCGAGGAGGAAGGCATTAAGGTTAATAACCTTAGTGATTGACGTTACTCGCAGAAGAAGCACCGGCTAACTCCGTGCCAGCAGCCGCGGTAATACGGAGGGTGCAAGCGTTAATCGGAATTACTGGGCGTAAAGCGCACG
+
GGGGGGGGGECEEGGGGGGGGGGGGGEFGGGGDFGGFFFGGGGGGEGGGGGFDCFGGFEFGGGGDGGGGGFGGGCGGGGGEGGDFFFECFGGGGGGGGGGGGFGGGD7FEEEDEE8@<EE9CFFGGGGGG99D<DF,EFGEFGGGGGGGFGGGEGGGGCFFGFGGGGGGGDCGGG=FEGFGGGGGGGGDGGGGGGGGGGGGGGEGGGGGGGGGGEEFGGGGGGGGGGG?E8FDGE=CFFDC1C9
@M03364:276:000000000-BLYN8:1:1101:23902:8462 1:N:0:1
ACTCCTACGGGAGGCAGCAGTGGGGAATATTGCACAATGGGCGCAAGCCTGATGCAGCCATGCCGCGTGTGTGAAGAAGGCCTTCGGGTTGTAAAGCACTTTCAGCGAGGAGGAAGGTGGTGAGCTTAATACGCTCATCAATTGACGTTACTCGCAGAAGAAGCACCGGCTAACTCCGTGCCAGCAGCCGCGGTAATACGGAGGGTGCAAGCGTTAATCGGAATTACTGGGCGTAAAGCGCACG
+
GGGGGGGGDGEGGGGGGGGGGGGGGGGGGGGGGGGGGGGFGGGGGGGGGGGGGFGGGGGGGGFGGGGGGGGGGGFGCGGGGFGGGGGGGG:CGGGGGGGGFFEFAFGEGGFGGGGGGGGGGCEGGFFEFGGGGGGGEGGGGGGGGGGFDFGFGGGGGDFGCFFGGGG7FGGGGGEFFEGGGGGGGFFGGGDED8BCBFGC5CEGGGGGGGCEEEGGDFGGGD=GGGGGGGGGGGGEFFGGG3)/
@M03364:276:000000000-BLYN8:1:1101:10235:8486 1:N:0:1
ACTCCTACGGGAGGCAGCAGTGGGGAATATTGCACAATGGGCGCAAGCCTGATGCAGCCATGCCGCGTGTGTGAAGAAGGCCTTCGGGTTGTAAAGCACTTTCAGCGAGGAGGAAGGTGGTGAGCTTAATACGTTCATCAATTGACGTTACTCGCAGAAGAAGCACCGGCTAACTCCGTGCCAGCAGCCGCGGTAATACGGAGGGTGCAAGCGTTAATCGGAATTACTGGGCGTAAAGCGCACG
+
GGGGGGFFGEGEGGGGGGEFGGFGGFGGGGGGGGGGFGGFG?FGGDGGGGGGFFFFFEGGGGGGGGGCFGGGGGGFFFGGECFFFGFGF@FGFFGGGGCAFFFGGGGCFECF@FFGGFFFGG9=FFC<FFFCFGGG<FCFFFFFEFEFGGGGFGGGGGGGGGG,3<BFGGGCC,,?,>>@*>@EGFGGEGGGDEGGGGGFC8EGG>E>FFFGGGGGDF:F5CEGGF:CGGGGDGGGGG7DGGGC
@M03364:276:000000000-BLYN8:1:1101:23717:8487 1:N:0:1
ACTCCTACGGGAGGCAGCAGTGGGGAATATTGGACAATGGGCGAAAGCCTGATCCAGCCATGCCGCGTGTGTGAAGAAGGTCTTCGGATTGTAAAGCACTTTAAGTTGGGAGGAAGGGCAGTAAGTTAATACCTTGCTGTTTTGACGTTACCGACAGAATAAGCACCGGCTAACTCTGTGCCAGCAGCCGCGGTAATACAGAGGGTGCAAGCGTTAATCGGAATTACTGGGCGTAAAGCGCGCG
+
GGGGGGGGGGGGGCFFGGFFGGGGGGGGGGGGGGGGGGGGGGGGGGGGGGGGGGGGGGGGGGGGGGGGGGGGGFGGGGGGEGGGGGGGGGGGGGGGGFGGEFCFDFFGGGGGGG<=::CFG=EGAFFGDGGC<FDFF9FD<<DC@AE+@=FFE:FCGGGCFFAFFFFGGDCFGGGGGGGGFGGGFDFGCEG>E8E7EFGGF+8CEGGGFGFFGGCGGECGEDEFFFFGGGGGG35:377C3CGD
@M03364:276:000000000-BLYN8:1:1101:22078:8495 1:N:0:1
ACTCCTACGGGAGGCAGCAGTGGGGAATCTTCGGCAATGGGCGCAAGTCTGACGCAGCAATGCCGCGTGAGTGAAGAAGGCTTTCGGGTCGTAAATCTCTCTTGTTGGGGAGGAACGTTGTGGACAGAGGACATTTCCTCGTGTACCGGTCTCTAAGCAGAAACGTCGGGTAACCCACTTCCCGGAACCCCAGGTAATCCGTGGGTGCCGAGCGTAGTCGGAATTTATGGGGTTAACGGGGACG
+
9E@F8E9@@FEG7+@F;@DEF,C@FC,<,C@,9,CF7FGG,,@+8CCCEEF966,6@@,,,6CF7++FF@FD<,C??CF8,44?F7F+9+=>?@=,<,<A,:A9B,,,+7B7@F<,B+,3+++:,,+,,+>:,8,:,7:,33,,,3,8++3*@,,,3,,6,,,,*,**5564?,,,**,2,?,**1*4******+2;29+=**8BB5C*****/8**:?C***/2++30+;C))*+**1*)9))
@M03364:276:000000000-BLYN8:1:1101:8852:8513 1:N:0:1
ACTCCTACGGGAGGCAGCAGTGGGGAATATTGCACAATGGGCGCAAGCCTGATGCAGCCATGCCGCGTGTGTGAAGAAGGCCTTCGGGTTGTAAAGCACTTTCAGCGAGGAGGAAGGTGGTGAGCTTAATACGCTCATCAATTGACGTTACTCGCAGAAGAAGCACCGGCTAACTCCGTGCCAGCAGCCGCGGTAATACGGAGGGTGCAAGCGTTAATCGGAATTACTGGGCGTAAAGCGCACG
+
GGGGGGGGGGGGGGGGGGGGGGGGGGGGGGGGGGGGGGGGGGGGGGGGGGGGGGGGGGGGGGGGGGGGGGGGGGGGGGGGGGGGGGGGGGGGGGGGGGGGGGGGGGGGGGEGGGGGGGGGGGGGGGGGGGGGGGGGGGGGGGGGGGGGGGGGGGGGGGGGGGGGGGGGGGDFGGEGGGGGGFFGGGGGGGGGGCCGGFGFC>EGDGGGGGF5CEGDC7?EEGEGGGGGCGFC7DGEGGFGDGG<
@M03364:276:000000000-BLYN8:1:1101:4865:8525 1:N:0:1
ACTCCTACGGGAGGCAGCAGTAGGGAATCTTCCACAATGGACGAAAGTCTGATGGAGCAACGCCGCGTGAGTGAAGAAGGTTTTCGGATCGTAAAACTCTGTTGTTGGAGAAGAACGTATTTGATAGTAACTGATCAGGTAGTGACGGTATCCAACCAGAAAGCCACGGCTAACTACGTGCCAGCAGCCGCGGTAATACGTAGGTGGCAAGCGTTGTCCGGATTTATTGGGCGTAAAGCGAGCG
+
GGGGGGGGGGGFGGGGGGGGGGGGGGGGGGGGGGGGGGGGGGGGGGGGGGGGGGCFGGGGGGGGGDGGGGGFGGGGGGGGGGGGGGGGGGGGGGGGGGGGGGGGGGGGGGGGGGG?F@FGGFGGGGGGGGGGGGGGGGGGCFGGGGGGGGGGFGGGDGGGGGGFCCGGGGGGGGGGGDGGGGGGFGGGGGGGGGEGFFCFFGGGGGGGGGGGGCCGEFGGGGGGGGGGEGGGGCGGGGGDGGD7
@M03364:276:000000000-BLYN8:1:1101:16212:8551 1:N:0:1
ACTCCTACGGGAGGCAGCAGTGGGGAATATTGCACAATGGGCGCAAGCCTGATGCAGCCATGCCGCGTGTGTGAAGAAGGCCTTCGGGTTGTAAAGCACTTTCAGCGAGGAGGAAGGTGGTGAGCTTAATACGTTCATCAATTGACGTTACTCGCAGAAGAAGCACCGGCTAACTCCGTGCCAGCAGCCGCGGTAATACGGAGGGTGCAAGCGTTAATCGGAATTACTGGGCGTAAAGCGCACG
+
FFGGGGGGGGGGGGGGGGGGGGGGGGGGGGGGGGGGGGGGGFGGGGGGGGEFGGGGGGGGGGGGGGFGGGGGGGGGGGGGGGGGGGGGGGGGGGGGFGGGFGGFGGGFGGGGGGGGGGGGG@CFGGCFFGGGGGGGDFGGGGGGGGGGGGGGFGGGGDGGGGGGGGGGDDGGGFGGFGGGGGGGGGG7CGGGGGGGGGGGGGGGGGGGGGGGEEGG5FFGGGGGGFGGFGGGGGGGGGGGGGGC
@M03364:276:000000000-BLYN8:1:1101:23801:8555 1:N:0:1
ACTCCTACGGGAGGCAGCAGTAGGGAATCTTCCACAATGGACGAAAGTCTGATGGAGCAACGCCGCGTGAGTGAAGAAGGTTTTCGGATCGTAAAACTCTGTTGTTGGAGAAGAACGTATTTGATAGTAACTGATCAGGTAGTGACGGTATCCAACCAGAAAGCCACGGCTAACTCCGTGCCAGCAGCCGCGGTAATACGGAGGGTGCAAGCGTTAATCGGAATTACTGGGCGTAAAGCGCACG
+
GGGGGGGGEGGGGGGGGGGGGGGGGGGGGGGGGGGGGGGGGGGGGGGGGGGGGGGGGGGGGGGGGGGFDGGGGGFGGGGGFGGGGGGGGGGGGGGGGGGGGGGGGGGGGGGGGGGGGGGGGGGEDGDFGGGCFGGGGGGFGGGGGGGGCF7FFCFGGGGGGGGFGGGGGGFEGGFGFGFFGGGFGGGC7CEGGGDEFGGGGGGGGGGGGGGGGGGGGGGGCCEGGGGGGGGGGGGCCFDGDGG3
@M03364:276:000000000-BLYN8:1:1101:17736:8555 1:N:0:1
ACTCCTACGGGAGGCAGCAGTGGGGAATATTGCACAATGGGCGCAAGCCTGATGCAGCCATGCCGCGTGTGTGAAGAAGGCCTTCGGGTTGTAAAGCACTTTCAGCGAGGAGGAAGGTGGTGAACTTAATACGTTCATCAATTGACGTTACTCGCAGAAGAAGCACCGGCTAACTCCGTGCCAGCAGCCGCGGTAATACGGAGGGTGCAAGCGTTAATCGGAATTACTGGGCGTAAAGCGCACG
+
GGGGGGGGGGGGGGGGGGGGGGGGGGGGGGGGGGGGGGGGGGGGGGGGGGGGGGGGGGGGGGGGGGGGGGGGGGGGGGGGGGGGGGGGGGGGGGGGGGGGGGGGGGGGGGGGGGGGGGGGGGGGGGGGGGGGGGGGGGGGGFGGGGGGGGGGGGGGGGGGGGGGGGGGGGGDGGGGGGGGGGGGGGGGGGGGGGGGGGGGGGGGGGGGGFGFGGGGGGGGGGGGGGGGGGGGGGGGGGGGGDGC
@M03364:276:000000000-BLYN8:1:1101:25493:8560 1:N:0:1
ACTCCTACGGGAGGCAGCAGTGGGGAATATTGCACAATGGGCGCAAGCCTGATGCAGCCATGCCGCGTGTGTGAAGAAGGCCTTCGGGTTGTAAAGCACTTTCAGCGAGGAGGAAGGTGGTGAGCTTAATACGCTCATCAATTGACGTTACTCGCAGAAGAAGCACCGGCTAACTCCGTGCCAGCAGCCGCGGTAATACGGAGGGTGCAAGCGTTAATCGGAATTACTGTGCGTAAAGCGCACG
+
DGGGGGGGGEEGGGGGFCEFFGGGDEGGFGGGFGGEFGGFGFGDFGEGGGGGGGGAFFFGGGGCFGGGGFFGGGGGGGGFAFGGGGD7:FFFFGGFEAFGEGGG9FE7BFEGFCF,=FGGFEED<C>AFGF?@FGGDAFFCD<FCFGGGFGD<F7+<F7<F7FGFGCE*BFGGGGGGEFGC7FGCCCE81*=8BC;FE;8B5*4BEED69<8C5/C*C?CGDC5CC9<+0<?C957C0?<DDCD
@M03364:276:000000000-BLYN8:1:1101:16695:8569 1:N:0:1
ACTCCTACGGGAGGCAGCAGTGGGGAATATTGCACAATGGGCGCAAGCCTGATGCAGCCATGCCGCGTGTGTGAAGAAGGCCTTCGGGTTGTAAAGCACTTTCAGCGAGGAGGAAGGTGGTGAGCTTAATACGTTCATCAATTGACGTTACTCGCAGAAGAAGCACCGGCTAACTCCGTGCCAGCAGCCGCGGTAATACGGAGGGTGCAAGCGTTAATCGGAATTACTGGGCGTAAAGCGCACG
+
GGGGGGFFGGGGGGGGGGGGGGGGGDDGGGGGGGGGGGGGGGGGGGGGGGGGGGGFGGGGGGGGGGGGGGGGGGFFGFGGGGGGGGGGGGGGGGGGGGGGGGGGGGGEGGEGGDFFGGGGGGGGGGGGGGGGGGGGGGGGFGGGGGGGGGGGGGGGGGGGGGGGGGGGEGGGCGG?FGGGGGDGGGFGGGGGGGDCCGGFDCEGGGGGGGGGGEGGGGGGGDGGGGGGGGGGGGEEGGGGGGGD
@M03364:276:000000000-BLYN8:1:1101:13223:8583 1:N:0:1
ACTCCTACGGGAGGCAGCAGTGGGGAATATTGCACAATGGGCGCAAGCCTGATGCAGCCATGCCGCGTGTATGAAGAAGGCCTTCGGGTTGTAAAGTACTTTCAGCGAGGAGGAAGGCATTAAGGTTAATAACCTTAGTGATTGACGTTACTCGCAGAAGAAGCACCGGCTAACTCCGTGCCAGCAGCCGCGGTAATACGGAGGGTGCAAGCGTTAATCGGAATTACTGGGCGTAAAGCGCACG
+
GFGGGGGGGGGGGGGGGGGGGGGGGGGGGGGGGGGGGGGGGGGGGGGGGGGGGGGGGGGGGGGGGGGGGGGGGGGGGGGGGGGGGGGGGGGGGGGGGGGGGGGGGFGGGGGGGGCGGGGGGGGGGGGGGGGGGGGGGGGGGGGGGGGGGGGGGGGDGGDGGFGGGGGGGGGGGGGCFGGGGFGGGGGGGGGGGGGGGGGGGEGGGGGGGGGGCGGGGGGGGGGGCFFFGGGGGGGGGGGGGDDC
@M03364:276:000000000-BLYN8:1:1101:5455:8600 1:N:0:1
ACTCCTACGGGAGGCAGCAGTGGGGAATATTGCACAATGGGCGCAAGCCTGATGCAGCCATGCCGCGTGTGTGAAGAAGGCCTTCGGGTTGTAAAGCACTTTCAGCGAGGAGGAAGGTGGTGAGCTTAATACGTTCATCAATTGACGTTACTCGCAGAAGAAGCACCGGCTAACTCCGTGCCAGCAGCCGCGGTAATACGGAGGGTGCAAGCGTTAATCGGAATTACTGGGCGTAAAGCGCACG
+
GGGGGGGGGGGGGGGGGGGGGGGGGGGGGGGFGGGGGGGGGGGGGGGGGGGGGGGGCGGGGGGGGGGGGGGGGGGGGGGGGGG8FFGGGGGGGGGGGGGGGGGGGGGEGGGGGGGGFDGGGGGGGGGGGGGGGGGGGGGGDGGGGGGGGGGGGGGGGGGGGFGGGGGGGGDGGGGGGGGGGGGGGGGFGEEGGGGGGGGGGGGGGGEEGGGGGEEEGGGGGGGGFFGCCFGGGDGGGGFGGGGC
@M03364:276:000000000-BLYN8:1:1101:20869:8602 1:N:0:1
ACTCCTACGGGAGGCAGCAGTGGGGAATATTGCACAATGGGCGCAAGCCTGATGCAGCCATGCCGCGTGTGTGAAGAAGGCCTTCGGGTTGTAAAGCACTTTCAGCGAGGAGGAAGGTGGTGAACTTAATACGTTCATCAATTGACGTTACTCGCAGAAGAAGCACCGGCTAACTCCGTGCCAGCAGCCGCGGTAATACGGAGGGTGCAAGCGTTAATCGGAATTACTGGGCGTAAAGCGCACG
+
GGGGGGGGGGGGGGCFGGFGGGGGGGGGGGGGGGGGGGGGGGGGGGGGGGGGGGGGGGGGGGGGGGGGGGGGGGGGGGGGGGFGGGGGGGGGGGGEFGGGGGGGG9F:CG@FGGGGGGGGGGFAFFGGGGGGGGGGGGGGGGGGGGGGGGGGGGGDGGGGGGGGGGGGGGGGGGGGGEGGGGGGGGGGGGGGGGGGGG?CGEEGEGG>GGFDGGGGGGGGGGEFGGGGFGGGGGGGGGFDGGGC
@M03364:276:000000000-BLYN8:1:1101:7482:8623 1:N:0:1
ACTCCTACGGGAGGCAGCAGTGGGGAATATTGCACAATGGGCGCAAGCCTGATGCAGCCATGCCGCGTGTGTGAAGAAGGCCTTCGGGTTGTAAAGCACTTTCAGCGAGGAGGAAGGTGGTGAGCTTAATACGTTCATCAATTGACGTTACTCGCAGAAGAAGCACCGGCTAACTCCGTGCCAGCAGCCGCGGTAATACGGAGGGTGCAAGCGTTAATCGGAATTACTGGGCGTAAAGCGCACG
+
GGGGGEGGGGGEEGG@CEGCGGGFGGGGGGGGGGFFFAG<<8FCFGGGGFGGGGGGGFEFGGGEFCE=FFGGGGDGFFFFEGGGGGGGGGGGGGGFF=FEFGFFGGG@FF:CFGGGGFEDBD?FFCF<FFFFGAFFFGACFDDFC,CFEGEFDCCFDFFGFGGGGGEGGCGDGGGDGGGGGFGCEGGGGGGGG8B@+;BFG5BG@EGGGGGGDGGDGGFGG58CG?E7<FGGGDECGFGGDGDD
@M03364:276:000000000-BLYN8:1:1101:17552:8639 1:N:0:1
ACTCCTACGGGAGGCAGCAGTGGGGAATATTGCACAATGGGCGCAAGCCTGATGCAGCCATGCCGCGTGTATGAAGAAGGCCTTCGGGTTGTAAAGTACTTTCAGCGAGGAGGAAGGCATTAAGGTTAATAACCTTAGTGATTGACGTTACTCGCAGAAGAAGCACCGGCTAACTCCGTGCCAGCAGCCGCGGTAATACGGAGGGTGCAAGCGTTAATCGGAATTACTGGGCGTAAAGCGCACG
+
GGGGGGGGGGGGGGGGGGGGGGGGGGGGGGGGFGGFFGGGGGGGGGGGGGGGGGGGGGGGGGGGGGGGGGGGGGGGGGGGFGGGGGGGGGGGGGGGGGGGGGGGGGGGGGGGG>FFGGGGGGGGGGGCEFFGGGGGGGGGGGGGGGGGGGGGDEC@FGFGGGGGGGFGGGGCDGGGFGGGGFGCGEFGGGGGGGEGGGGGGDGGGGGGGGGGGGGGFGGGGGGGGGGGDGGFDGGEDFCDGDG)
@M03364:276:000000000-BLYN8:1:1101:22175:8643 1:N:0:1
ACTCCTACGGGAGGCAGCAGTGGGGAATATTGCACAATGGGCGCAAGCCTGATGCAGCCATGCCGCGTGTGTGAAGAAGGCCTTCGGGTTGTAAAGCACTTTCAGCGAGGAGGAAGGTGGTGAACTTAATACGTTCATCAATTGACGTTACTCGCAGAAGAAGCACCGGCTAACTCCGTGCCAGCAGCCGCGGTAATACGGAGGGTGCAAGCGTTAATCGGAATTACTGGGCGTAAAGCGCACG
+
GGGGGGGGGFFGGGGGGGGGGGGGGGGGGGGGGGGGCFGGFGGGGGGGGGGGGGGGGGGFFGGGGGGGGGGGCGFFGGGGGGGFFGGGFFGGGGGGGGGGGGGGGFEDFGDGGFGFGGGGGGGGGGGGGGGGGGGGGGGGGGGGGGGGGGGGDGFCCFCGGGGGGGGGGGGDGGGGGGGGGGGGGGGGGGDGEGGCGFGFGGGGGGGGGGGGEGGDGGGGGGCFFGGGGGGGGGGGGGGGDGG9
@M03364:276:000000000-BLYN8:1:1101:23958:8660 1:N:0:1
ACTCCTACGGGAGGCAGCAGTGGGGAATATTGCACAATGGGCGCAAGCCTGATGCAGCCATGCCGCGTGTGTGAAGAAGGCCTTCGGGTTGTAAAGCACTTTCAGCGAGGAGGAAGGTGGTGAACTTAATACGTTCATCAATTGACGTTACTCGCAGAAGAAGCACCGGCTAACTCCGTGCCAGCAGCCGCGGTAATACGGAGGGTGCAAGCGTTAATCGGAATTACTGGGCGTAAAGCGCACG
+
GGGGGGGGGGGGGGGGGGGGFGGGGGGGGGGFGGGGGGFCGGGGGGGGGGGGGGGCGGGGGGGGGGGGDFGGGGFGGGGGGGGGGGGGFGGGGGGGCFGGGGGGGGC@BFGGGGGDGGGGGFEDD9F?D9,DFGFFFDGGF9F9BAFCFGEFGGEE:FGF?F7D<FGGGDEGCF;DCECFDEDCCEFGGEEEGGDGFCFGGCGCGEG>8CACG5CEFGFFDGEFCFGGGGGGGGGGFCC<D<DC
@M03364:276:000000000-BLYN8:1:1101:22542:8661 1:N:0:1
ACTCCTACGGGAGGCAGCAGTGGGGAATATTGCACAATGGGCGCAAGCCTGATGCAGCCATGCCGCGTGTGTGAAGAAGGCCTTCGGGTTGTAAAGCACTTTCAGCGAGGAGGAAGGTGGTGAGCTTAATACGCTCATCAATTGACGTTACTCGCAGAAGAAGCACCGGCTAACTCCGTGCCAGCAGCCGCGGTAATACGGAGGGTGCAAGCGTTAATCGGAATTACTGGGCGTAAAGCGCACG
+
GGGGGGGGGGGGGGGGGGGGGGGGGGGGGGGGGGGGGGGGGGGGGGGGGGGGGGGGGGCGGGGGGGGGGGGEGGGGGGGGFGGGGGGG@FDGGGGGGGGGGGGGGGDCFGGGGGGGGGGFGGGG8FGGGGD<FGGGGGDGCFAFDFGGGGEG,@CCGEFGGGGGGGGGGEGEFGGGGGG@FFFGGGFFDGDE*3=EDCFDE5CEDEEGGGCGECE8=?F=E=EGEFFFFFGF5C5ADGGDG:C7
@M03364:276:000000000-BLYN8:1:1101:7335:8667 1:N:0:1
ACTCCTACGGGAGGCAGCAGTGGGGAATATTGCACAATGGGCGCAAGCCTGATGCAGCCATGCCGCGTGTGTGAAGAAGGCCTTCGGGTTGTAAAGCACTTTCAGCGAGGAGGAAGGTGGTGAGCTTAATACGTTCATCAATTGACGTTACTCGCAGAAGAAGCACCGGCTAACTCCGTGCCAGCAGCCGCGGTAATACGGAGGGTGCAAGCGTTAATCGGAATTACTGGGCGTAAAGCGCACG
+
GGGGGGGGGGGGGGGGGGGGGGGGGGGGGGGGGGGFGGGGGGGGGGGGGGGGGGGGGGGGGGGGGGGGGEFGGGGGGGGGGGGGGGGGGGGGGGGGGGGGGGGGGGG>FGEEGGGGGFGGGGGGGGGGGGGGGGGGGGGGGGGGGGGGGGGGGGGGGDGGGGGGGGGGGGGGGGGGGGGGGGGGGGGDFGGGGGGGGG?FGGGEEGGGGGGGGEGGGGFGGGGGGGGGFFGGGGGCFGCDCGG5
@M03364:276:000000000-BLYN8:1:1101:10417:8670 1:N:0:1
ACTCCTACGGGAGGCAGCAGTGGGGAATATTGCACAATGGGCGCAAGCCTGATGCAGCCATGCCGCGTGTATGAAGAAGGCCTTCGGGTTGTAAAGTACTTTCAGCGAGGAGGAAGGCATTAAGGTTAATAACCTTAGTGATTGACGTTACTCGCAGAAGAAGCACCGGCTAACTCCGTGCCAGCAGCCGCGGTAATACGGAGGGTGCAAGCGTTAATCGGAATTACTGGGCGTAAAGCGCACG
+
GGGGGGGGGGGGGGGGGGGGGGGGGGGGGGGGGGGGGGGGGGGGGGGGGGGGGGGGGGGGGGGGGGGGGGGGGGGGGGGGGGGGGGGGGGGGGFGGGGGGGGGGGFGGGGGGGGGGGGGGGGGGGGGGGGGGGGGGGGFGGGGGFGGGGGGGGGGFEGGFGGGGGGGGGGGGGGGGGGGGGGCFGGGGGGGGGGGGGGGGGGGGEEEGGGGGGGGCFGGGGGDGGGGGGGGGDGGGGGCG3CD5
@M03364:276:000000000-BLYN8:1:1101:19841:8673 1:N:0:1
ACTCCTACGGGAGGCAGCAGTAGGGAATTTTCCGCAATGAGCGAAAGCTTGACGGAGCGACACAGCGTGCAGGATGAAGGTCTTCGGATTGTAAACTGCTGTTGTAAGGGAAGAAAAAATTTAATAGGAAATGATTAAATCTTGACGGTACCTTATTAGAAAGTGACGGCAAACTATGTGCCAGCAGCCGCGGTAATACATAGGTCACAAGCGTTATCCGGAATTATTGGGCGTAAAGCGTTCG
+
GGGGGGGGGGGGGGDFGGFGGGGGGGGGGGGGGGGGDGGFGGGGGGGGGGGGGGGGGGGGGFGGGGGGGGGGGGGGFDGGGGGGGGGGGGGGGGGGGGGGGGGGFDGGGGGGDG8FGDGGGGGAFDFFFGFFFGGGGGEGGGGGGGGGGGGGGGGGGGDCGGGGGGGGGGGDGGGGGGGGGGGGGGGGGGGGGGGDGGGGGGGGGC?FGGGGGGGEGGGGGGGGFGGGGGGGGGEDGGFGGGGD
@M03364:276:000000000-BLYN8:1:1101:5022:8682 1:N:0:1
ACTCCTACGGGAGGCAGCAGTGGGGAATATTGCACAATGGGCGCAAGCCTGATGCAGCCATGCCGCGTGTGTGAAGAAGGCCTTCGGGTTGTAAAGCACTTTCAGCGAGGAGGAAGGTGGTGAACTTAATACGTTCATCAATTGACGTTACTCGCAGAAGAAGCACCGGCTAACTCCGTGCCAGCATCCGCGGTAATACGGAGGGTGCAAGCGTTAATCGGAATTACTGGGCGTAAAGCGCACG
+
GGGGGGGC@FGGEDGGGGGGGGGGGGGGGGGGGGGFGGGGGGGGGGCGFFFGFGGGGGCGGGGCBFGGGG@=FGGGGGGGGGGGGGGGECCFGAFGGGFGGGFGGFGCFGGGDEGGGFGGGGADGGCFFFCGGGGGGGGGGGGCGGGGGGGGGGGGGGGGGGGGGGGGGGEGFGGFDCFGGGGGGG,8CE>EGGGGFCCEE5:EGGGEGFGFGGGEGGGGEGGGGGGGC6CGGGDGGCGGGGG)
@M03364:276:000000000-BLYN8:1:1101:26958:8724 1:N:0:1
ACTCCTACGGGAGGCAGCAGTGGGGAATATTGCACAATAGGCGCAAGCATGATGCAGCCATGCCGCGTATGTGAAGAAGGCCTTCGGGTTGTAAAGCACTTTCAGCGAGGAGGAAGGTGGATAGCTTAATACGTTCATCAATTGACGTTACTCGCAGAAGAAGCACCGGCTAACTCCGTGCCAGCAGCCGCGGTAATACGGAGGGTGCAAGCGTTAACCGGCATTACTGCGCGTAAAGCGCACC
+
:6@FGE<F@GCC@@@C7;F8-,6FC,CFF9,CECFFEC,;CF@FFG+C8C,@E9FDG@88,,:<+@F++86CEFE<98FE,,,CEFGEGGGGDGG,EFFC8<,5AEB:@++B=+94:FG7+,,B?E,5<FFBD>,<>DCGGGGFC5@F7@=,9@@FFF@C,DF,DBDEECF<@<,,>*>:C7B,DCC@EDC8>:*=>FFF*;***18*2;7CE53:C+AEE*:*0<CF++/:/CE**77DD<5)
@M03364:276:000000000-BLYN8:1:1101:3828:8745 1:N:0:1
ACTCCTACGGGAGGCAGCAGTGGGGAATATTGCACAATGGGCGCAAGCCTGATGCAGCCATGCCGCGTGTGTGAAGAAGGCCTTCGGGTTGTAAAGCACTTTCAGCGAGGAGGAAGGTGGTGAGCTTAATACGTTCATCAATTGACGTTACTCGCAGAAGAAGCACCGGCTAACTCCGTGCCAGCAGCCGCGGTAATACGGAGGGTGCAAGCGTTAATCGGAATTACTGGGCGTAAAGCGCACG
+
GGGGGGGGEGGGGGGGGGGGGGGGGGGGGGGGGGGFFGGGFEFEGGGGGGGGGGGGGGGGGGGGGGGGGEGGGGGGGGGGGGFCGFDGGGGGGGGGGGGGGGGGGGGGGGDGEFFGGFGGGDFGGGFGGGGGDFGGFFFGGGGGFDFGGGGGGGGGGGGGGGGGGGGGDCECFFGGGGGGGGGGGFGGGGGGGEGGGGGGGGGGGGGGFCFGGGDGGGFFE=CGGGGF7E5C)>EEGFFDDGG5
@M03364:276:000000000-BLYN8:1:1101:20175:8745 1:N:0:1
ACTCCTACGGGAGGCAGCAGTAGGGAATCTTCGGCAATGGGGGCAACCCTGACCGAGCAACGCCGCGTGAGTGAAGAAGGTTTTCGGATCGTAAAACTCTGTTGTTAGAGAAGAACGACGAGGAGAGTGGAAAGCTCCTTGTGTGACGGTATCTAACCAGAAAGGGACGGCTAACTACGTGCCAGCAGCCGCGGTAATACGTAGGTCCCGAGCGTTGTCCGGATTTATTGGGCGTAAAGCGAGC
+
GGGGGGGGGGGGGGGEFGGGGGGGGGGGGGGGGGGGGGGGGGGGGGGGGGGGGGGGGGGGGGGGGGGGGGGGGGGGGGGGGGGGFGGGGGGGGGGGGGGGGGGGGGGGGGGGGGGGG@FFEGGGGFGGGGGGGGGGGGGGGGGGGGGGGGGGGGGGGGGGGGGGGGGGGGGGG7CFCFGGGGGGGGGGGGGGGGEGGGCFGGGGGGCGFEDGGGGEEGGGGG8CC@GGGGGGGGGGGGGGGGD)
@M03364:276:000000000-BLYN8:1:1101:22835:8755 1:N:0:1
ACTCCTACGGGAGGCAGCAGTGGGGAATATTGCACAATGGGCGCAAGCCTGATGCAGCCATGCCGCGTGTGTGAAGAAGGCCTTCGGGTTGTAAAGCACTTTCAGCGAGGAGGAAGGTGGTGAGCTTAATACGTTCATCCATTGACGTTACTCGCAGAAGAAGCACCGGCTAACTCCGTGCCAGCAGCCGCGGTAATACGGAGGGTGCAAGCGTTAATCGGAATTACTGGGCGTAAAGCGCACG
+
GGGGGGGGGGGGGGGGGGGGGGGGGEGGGGGGGGGGGGGGGGGGGGGGGGGGGGGGGGGGGGGGGGGGGGCFGGFGGFGGGGFFF@FGFGEGGGGGGGGFGGEADGGCFGGGGDGGGGGGBFEF?FFEGFGFGFGCGGG,@DEGGGGGFFEFAFGGGDGGGGGG:BCCFFFCCC;DFE@@FGGGG288:B>5EGGGCFGG5;EEGE58BFGFG*;;>GFFGCCCCFCF7E5EDC>CDFGGGGD)
@M03364:276:000000000-BLYN8:1:1101:25955:8760 1:N:0:1
ACTCCTACGGGAGGCAGCAGTGGGGAATATTGCACAATGGGCGCAAGCCTGATGCAGCCATGCCGCGTGTGTGAAGAAGGCCTTCGGGTTGTAAAGCACTTTCAGCGAGGAGGAAGGTGGTGAACTTAATACGTTCATCAATTGACGTTACTCGCAGAAGAAGCACCGGCTAACTCCGTGCCAGCAGCCGCGGTAATACGGAGGGTGCAAGCGTTAATCGGAATTACTGGGCGTAAAGCGCACG
+
GGGGGGGGGGGGGGGGGGGGGGGGGGGGGGGGGGGGGGGGGGGGGGGGGGGGGGGGGGGGGGGGGGGGGGGGGGGGGGGGGGGGGGGGGGGGGGGGGGFGGGGGGGDCFGGGGGGGGGGGGGGGGGGGGGGGGGGGGGGGGGGGGGGGGFGGGGGCGEGGGGGFGFFGCFGGGGGGGGGGGGGGGGGGFGGGGGGGGGGGGGGGEGGGGFGGGEDGGGGGGGGGGGGGGFGFGGGGGGGDDGG7
@M03364:276:000000000-BLYN8:1:1101:4281:8762 1:N:0:1
ACTCCTACGGGAGGCAGCAGTGGGGAATATTGCACAATGGGCGCAAGCCTGATGCAGCCATGCCGCGTGTGTGAAGAAGGCCTTCGGGTTGTAAAGCACTTTCAGCGAGGAGGAAGGTGGTGAACTTAATACGTTCATCAATTGACGTTACTCGCAGAAGAAGCACCGGCTAACTCCGTGCCAGCAGCCGCGGTAATACGGAGGGTGCAAGCGTTAATCGGAATTACTGGGCGTAAAGCGCACG
+
GGGGGGGGGGGGGGGFGGGGGGGGGGGGGGGGGGGGGGGGGGGGGGGGGGGGGGGGGGGGGGGGGGGGGGGGGGGGFGGGGGGGGGGGGGGGGGGGGGGGGGGGGGG7FGGGGGGFDGGGGGGGGGGFGGGGGGFGGGGGGGGGGGGGGGGGGGGCGGGGGGGGGGEEFDGGGGGGGGDGGGGGGGGGGGGGGGGGGGGGGGCGGGGGGGGGGGEEGGFGGGGGGGGGCFGGGGGGGGGGGGG5
@M03364:276:000000000-BLYN8:1:1101:11772:8791 1:N:0:1
ACTCCTACGGGAGGCAGCAGTGGGGAATATTGCACAATGGGCGCAAGCCTGATGCAGCCATGCCGCGTGTATGAAGAAGGCCTTCGGGTTGTAAAGCACTTTCAGCGAGGAGGAAGGTGGTGAGCTTAATACGCTCATCAATTGACGTTACTCGCAGAAGAAGCACCGGCTAACTCCGTGCCAGCAGCCGCGGTAATACGGCGGGTGCAAGCGTTAATCGGAATTACTGGGCGTAAAGCGCACG
+
GGGGGGGGGGGGGGGGGGGGGGEGGFGGGGGGG<FGGGGGGGGDEGGFGGGGG@FGGGGGCFEEEGGGGCGFGGFGGGGGEGGG<=FGCFFG9FGGGGGGGGFAF,@7FG:CC+F8C?FFGCEF8B,D?FG<F@FFFFD=FGGFGGGGGG7,,3CF@B:C<>C7:<@CE77F:<CGG8><:>CF8,=87:5CCEC8CB9:**3:C:?88<9EGGECGF:C5*2:+<FF7<8/95*:3>*7<<7)
@M03364:276:000000000-BLYN8:1:1101:13390:8794 1:N:0:1
ACTCCTACGGGAGTCAGCAGTGGGGAATATTGCACAATGGGCGCAAGCCTGATGCAGCCATGCCGCGTGTGTGAAGAAGGCCTTCGGGTTGTAAAGCACTTTCAGCGAGGAGGAAGGTGGTGAACTTAATACGTTCATCAATTGACGTTACTCGCAGAAGAAGCACCGGCTAACTCCGTGCCAGCAGCCGCGGTAATACGGAGGGTGCAAGCGTTAATCGGAATTACTGGGCGTAAAGCGCACG
+
GGGGGGGGGGGGGGGGGGGGGGGGGGEGGGGGGGGGGGGGGGGGGGGGGGGGGGGGGGGGGGGGGGGGGGGGGGGGGGGGGGGGGGGGGGGGGGGGGGGGFGGGGGGEGGGGGFGGGGGGGGGGGGGGGGGGGGGGGGGGGGGGGGGGGGGGGGGGGGGGFGGGGGGGGGGGGGGGGGFGGGGGGGGG7EEGGGGGGF9FGCEGGGGGGGGGGGGGGGGGGGGGGGGGGGGGGGGGGGGGGGGC
@M03364:276:000000000-BLYN8:1:1101:10501:8799 1:N:0:1
ACTCCTACGGGAGGCAGCAGTGGGGAATATTGCACAATGGGCGCAAGCCTGATGCAGCCATGCCGCGTGTGTGAAGAAGGCCTTCGGGTTGTAAAGCACTTTCAGCGAGGAGGAAGGTGGTGAACTTAATACGTTCATCAATTGACGTTACTCGCAGAAGAAGCACCGGCTAACTCCGTGCCAGCAGCCGCGGTAATACGGAGGGTGCAAGCGTTAATCGGAATTACTGGGCGTAAAGCGCACG
+
GGGGGGGGGGGGGGGGGGGGGGGGGGGGGGGGGGGGGGGGGGGGGGGGGGGGGGGGGGGGGGGGGGGGGGGGGGGGGGGGGGGGGGGGGGGGGGGGGGGGGGGGGGG:FGFGGEGGGGGGGGGGGGGGGGGGGGGGGGGGGGGGGGGGGGGGGGGGGGGGGGGGGGGGGGGGGGGGGGGGGGGGGGGGGGGGGEGGG99FGGEGGGGGGFGGGGGGGGGGGGDFGGCGGGGGGGGDGGGGDCG5
@M03364:276:000000000-BLYN8:1:1101:5624:8805 1:N:0:1
ACTCCTACGGGAGGCAGCAGTGGGGAATATTGCACAATGGGCGCAAGCCTGATGCAGCCATGCCGCGTGTGTGAAGAAGGCCTTCGGGTTGTAAAGCACTTTCAGCGAGGAGGAAGGTGGTGAGCTTAATACGCTCATCAATTGACGTTACTCGCAGAAGAAGCACCGGCTAACTCCGTGCCAGCAGCCGCGGTAATACGGAGGGTGCGAGCGTTATTCGGAATTACTGGGCGTAAAGCGCACG
+
GGGGGGGGGGGFGGGGGGGGGGGGGGGGGGGGGGGGGGGGGGGGGGGGGGGFGGGGGGGGGGGGGGGFGGGGGGGGGGGGGGGGGGGGGGGGGGGGGGGGGGCEGFGCGEEGGEGFGGGGGGGGGGGGGGGGGGG>FGAEDGDFGGGGGGDGGGGGGGGGGGGGCGGGGGGGGGGGGGGGGGFGGGGGGGGGGGGGGGGGGCGGGGGGG=ECEGGDGGGGFEGGGF?CFGGGGGG5CGGG3DDC
@M03364:276:000000000-BLYN8:1:1101:15289:8807 1:N:0:1
ACTCCTACGGGAGGCAGCAGTGGGGAATATTGCACAATGGGCGCAAGCCTGATGCAGCCATGCCGCGTGTGTGAAGAAGGCCTTCGGGTTGTAAAGCACTTTCAGCGAGGAGGAAGGTGGTGAGCTTAATACGCTCATCAATTGACGTTACTCGCAGAAGAAGCACCGGCTAACTCCGTGCCAGCAGCCGCGGTAATACGGAGGGTGCAAGCGTTAATCGGAATTACTGGGCGTAAAGCGCACG
+
GGGGGGGGGGGGGGGGGGFFEFGGGGGGGGGGGGGGGGGGGGEGGGGGGGGGGGGGGGGGGFGGGGGGGGGGGGGGGGGGGGEDFGGGFGGGGGGGGGGGGGGGGFG=FF+?FFFFGGGGGGGFGGGGGGGGGGGGEGGGGGFGDFGGGGGGGGDBCF<EDGGGGGCFGGGGGGGGGEFFGGGGGGGGGGGGGCCEFCFF5*3CGGGG8+<CEEGGFGGGG=?FGFFFGGGGGGGCGF=DGGG<
@M03364:276:000000000-BLYN8:1:1101:4786:8819 1:N:0:1
ACTCCTACGGGAGGCAGCAGTAGGGAATCTTCGGCAATGGGGGCAACCCTGACCGAGCAACGCCGCGTGAGTGAAGAAGGTTTTCGGATCGTAAAACTCTGTTGTTAGAGAAGAACGTTAAGTAGAGTGGAAAATTACTTAAGTGACGGTATCTAACCAGAAAGGGACGGCTAACTACGTGCCAGCAGCCGCGGTAATACGTAGGTCCCAAGCGTTGTCCGGATTTATTGGGCGTAAAGCGAGC
+
DFFDG<FGGGGDEGGDGGEGFFGGGEFAGGGGGGGEEGGDGEFGGGGGEFFCG8@FEED@C@CCCEGFG::CFGCFGGF8FEEGGGCCFFGGFEDFEA?<FFFGGGFFEFGFFFGGGFC87D,CF?FFDD9DCDGGGGDFGGF=DFGGGC<FFGFGGGGGE7<CEGFGGGGG:DCEGG>7=FGF7EFEEG>EGG>*CC;;C5CFCFG9FFEF@C/*>:C?EDE*1<CEFDE*9)*//1C:7*9)
@M03364:276:000000000-BLYN8:1:1101:13604:8834 1:N:0:1
ACTCCTACGGGAGGCAGCAGTGGGGAATATTGCACAATGGGCGCAAGCCTGATGCAGCCATGCCGCGTGTGTGAAGAAGGCCTTCGGGTTGTAAAGCACTTTCAGCGAGGAGGAAGGTGGTGAACTTAATACGTTCATCAATTGACGTTACTCGCAGAAGAAGCACCGGCTAACTCCGTGCCAGCAGCCGCGGTAATACGGAGGGTGCAAGCGTTAATCGGAATTACTGGGCGTAAAGCGCACG
+
GGGGGGFFGGGGGGGGGGGFFGGGGGGGGGGGG9EFGFGGGGGGGGGGGGGGGGGGGGGGGGGGGGGGGGGGGGGGGGGGDFGGGGGGGGGG9FGGGGGGGGFGFGGCGGBCEGGGGGGGGGAFGGGGGGGGGGGGFGGGGGGGGGGGGGGGGGEGGGGGGGGGGGFGEEGCFGGCGGGGGGGGGGGGFC>EGGGGFGGGGGGGGGGGGGGGGGGGCEFG=EEFGGGFEFGGDCEEGGGGGGG<
@M03364:276:000000000-BLYN8:1:1101:6127:8841 1:N:0:1
ACTCCTACGGGAGGCAGCAGTGGGGAATATTGCACAATGGGCGCAAGCCTGATGCAGCCATGCCGCGTGTGTGAAGAAGGCCTTCGGGTTGTAAAGCACTTTCAGCGAGGAGGAAGGTGGTGAACTTAATACGTTCATCAATTGACGTTACTCGCAGAAGAAGCACCGGCTAACTCCGTGCCAGCAGCCGCGGTAATACGGAGGGTGCAAGCGTTAATCGGAATTACTGGGCGTAAAGCGCACG
+
GGGGGGGGGGGGGGGGGGGGGGGGGGGGGGGGGGGGGGGGGGGGGGGGGGGGGGGGGGGGGGGGGGGGFGDGGGGGGGGGGGGGGGGGGGGGGGGGGGGGGGGGGAFFGGGGGGGGGGGGGGGF9DFFGGGGGGGGGGGFGGGGGGGGGGGGGGDEGGCFEGGGGGGGGGGGGGGGGGGGGGGFGGGGGGGGDGGGGGGGGGGGGGGGGFGGGGGCFGFGGGGGGFEGGGGGGGGGGGGGGG:9
@M03364:276:000000000-BLYN8:1:1101:12851:8846 1:N:0:1
ACTCCTACGGGAGGCAGCAGTGGGGAATATTGCACAATGGGCGCAAGCCTGATGCAGCCATGCCGCGTGTGTGAAGAAGGCCTTCGGGTTGTAAAGCACTTTCAGCGAGGAGGAAGGTGGTGAACTTAATACGTTCATCAATTGACGTTACTCGCAGAAGAAGCACCGGCTAACTCCGTGCCAGCAGCCGCGGTAATACGGAGGGTGCAAGCGTTAATCGGAATTACTGGGCGTAAAGCGCACG
+
GGGFGGGGGGGGGGGGGGFGGGGGGGGGGGGGGGGGGGGGGGGGGGGGGGGGGGGGGGGGGGGGGGGGGGGGGGGGGGGGGGGGGGGGGGGGGGGGGGGGGGGGGGGEGGFGGGGGGGGGGGGGGGGGGGGGGGGGGFGCGGGGGGGGGGGGFEGGDCGGGGGGFFGGGGGGGGGGGGGGGGGGGFGGGGGGGGGGCGCFG5CEDGGGGGCGGGGGGGGGGDEGGGFGF?CFCDEGGF7<<5D5
@M03364:276:000000000-BLYN8:1:1101:7705:8852 1:N:0:1
ACTCCTACGGAAGGCAGCAGTGGGGAATATTGCACAATGGGCGCAAGCCTGATGCAGCCATGCCGCGTGTATGAAGAAGACCTTCGGGTTGTAAAGTACTTTCAGCGAGGAGGAAGGCATTAAGGTTAATAACCTTAGTGATTGACGTTACTCGCAGAAGAAGCACCGGCTAACTCCGTGCCAGCAGCCGCGGTAATACGGAGGGTGCAAGCGTTAATCGGAATTACTGGGCGTAAAGCGCACG
+
GGGGGGGGGGGGGGGGGGGGGGGGGGGGGGGGGGGGGGGGGGGGGGGGGGGGGGGGGGGGGGGGGGGGGGGGGGGGGGGGGGGGGGGGGGGGGGGGGGGGGGGGGGGGGGGGGGGGGGGGGGGGGGGGGGGGGGFGGGGGGGGGGGGGGGGGGGGGGGGGGGGGGGGGGGGGGGGGGGGGGGGGFFGGGEDGGGGGGGGGGCEGGGGGGGGGGGGGDGFGGGGGGGFGGGGGGDEEGGGGCDG5
@M03364:276:000000000-BLYN8:1:1101:11911:8852 1:N:0:1
ACTCCTACGGGAGGCAGCAGTAGGGAATCTTCGGCAATGGGGGCAACCCTGACCGAGCAACGCCGCGTGAGTGAAGAAGGTTTTCGGATCGTAAAACTCTGTTGTTAGAGAAGAACGTTAAGTAGAGTGGAAAGTTACTTAAGTGACGGTATCTAACCAGAAAGGGACGGCTAACTACGTGCCAGCAGCCGCGGTAATACGTAGGTCCCAAGCGTTGTCCGGATTTATTGGGCGTAAAGCGAGC
+
GGGGGGGGGGGGGGGGGGGGGGGGGGGGGGGGGGGGGGGGGGGGGGGGGGGGGGGGGGGGGGGGGGGFGGGGGFGGGGGGGGGGGGGGGGGGGGGGGGGGGGGGGGGGGGGGGGFGGGGGGGGGGGGGGGGGGGGGGGFGFGGGGFFFEFGGGGGGGGGGGGGGGGGGGGGGGGGGGGGGGGGGGGGGGGGGGEGGGGGGGGGGGGGGGGGGGGGGGGGGGGGGGGGGGGGFGGGGGGGGGGG>
@M03364:276:000000000-BLYN8:1:1101:11437:8863 1:N:0:1
ACTCCTACGGGAGGCAGCAGTGGGGAATATTGCACAATGGGCGCAAGCCTGATGCAGCCATGCCGCGTGTATGAAGAAGGCCTTCGGGTTGTAAAGTACTTTCAGCGAGGAGGAAGGCATCAAGGTTAATAACCTTGGTGATTGACGTTACTCGCAGAAGAAGCACCGGCTAACTCCGTGCCAGCAGCCGCGGTAATACGGAGGGTGCAAGCGTTAATCGGAATTACTGGGCGTAAAGCGCACG
+
GGGGGGGGGGGGGGGGGGGGGGGGGGGGGGGGGGGGGGGGGGGGGGGGGGGGGGGGGGGGGGGGGGGGGGGGGGGGGGGGGGGGGGGGGGGGGGGGGGGGGGGGGGGEGGGGGGGGGGGGFGGGGGGGGGGGGGGGGGGGGGGGGGGGGGGGGGGDFGGGGGGGGGGGGGGDGGGGGGFGGGGGGGGGGGGGGGGGGCCGECEGGGGGGGGGGGGGGGGGGGGGGGGGGGFGGGGDGGFGGGDC
@M03364:276:000000000-BLYN8:1:1101:19063:8878 1:N:0:1
ACTCCTACGGGAGGCAGCAGTGGGGAATATTGCACAATGGGCGCAAGCCTGATGCAGCCATGCCGCGTGTGTGAAGAAGGCCTTCGGGTTGTAAAGCACTTTCAGCGAGGAGGAAGGTGGTGAGCTTAATACGTTCATCAATTGACGTTACTCGCAGAAGAAGCACCGGCTAACTCCGTGCCAGCAGCCGCGGTAATACGGAGGGTGCAAGCGTTAATCGGAATTACTGGGCGTAAAGCGCACG
+
GGGGFGGGGGGGCEGGGGFGGGGGGDGGGGGGGGGGGGGGGGGGGGGGGGGGGGGGGGGGGGGGGGGGGGGGGGFGGGGGGFGFGFGGGGGGGGGGGGGGGGGGGFG>FG:FFGGCGGGCFGFGGGDGEDDFFGGGGGGGGGGGGGGGGGGGGGGGGGGGGGGGGGGGGGGGG@C?FGGGGGGGGGGDCEGGGGGGGGFGE>EGGEGGFFFDCEGGGGGGGGCFGFFFC?FGDG:EGGGDDDG<
@M03364:276:000000000-BLYN8:1:1101:20505:8902 1:N:0:1
ACTCCTACGGGAGGCAGCAGTAGGGAATTTTCCGCAATGAGCGAAAGCTTGACGGAGCGACACAGCGTGCAGGATGAAGGTCTTCGGATTGTAAACTGCTGTTGTAAGGGAAGAAAAAATTTAATAGGAAATGATTAAATCTTGACGGTACCTTATTAGAAAGTGACGGCAAACTATGTGCCAGCAGCCGCGGTAATACATAGGTCACAAGCGTTATCCGGAATTATTGGGCGTAAAGCGTTCG
+
GGGGGGGGGFGGGG7FCFGGGGGGGFGFFFGGFGGGGGGCGGGGGGGGGGGGGGEDGGGGGCGFFGGGGGGGFEGFFEGGGGGGGGGGGGGFGGGGGGGGGGGGGGCGGDFGGGFEFGGGGGGGGGGFGGGGGGCECFFDFFGGGGGGGGGGGGFGGFFCF=FGFGGGGGGGGGGGGGGGGA;DEC6BFGEGGGGEGGGFFGGGGGGGGGGGDEGGGGGGGGGGGGGGGGFGDGGGGGGGGGGG
@M03364:276:000000000-BLYN8:1:1101:25942:8948 1:N:0:1
ACTCCTACGGGAGGCAGCAGTAGGGAATCTTCGGCAATGGGGGCAACCCTGACCGAGCAACGCCGCGTGAGTGAAGAAGGTTTTCGGATCGTAAAACTCTGTTGTTAGAGAAGAACGTTAAGTAGAGAGGAAAATTACTTAAGTGACGGAATCTAACCAGAAAGGGACGGCTAATTACGTGCCAGCAGCCGCGGAAAACCGAAGGTCCAAAGCGTTGTCCGGATTTATTGGGCGTAAAGCGAGC
+
FFFGGGGGGEGGGGGGGGGGGEFGGGGG<FA<<BFGGGGGGGGGGGGGGGGGFC@FDGGGGGGCEFGGGGEGGGGGGGGGCEFGGGGEG:FGGGGE@8FCFGGGCCCFAFGGGGGF7F<FDFGCFA=,8+FCD,,B=>F=<D>33:3F:7+3,@FGG,@FEGA,,*,6CCF7C,,,22=FC7*?<*,4=,18:C*=B**33**2*<<@+<3028?;*:E+A5CGEC+<7C@5/C/>DCD:99D)
@M03364:276:000000000-BLYN8:1:1101:9885:8967 1:N:0:1
ACTCCTACGGGAGGCAGCAGTGGGGAATATTGCACAATGGGCGCAAGCCTGATGCAGCCATGCCGCGTGTATGAAGAAGGCCTTCGGGTTGTAAAGTACTTTCAGCGAGGAGGAAGGCATTAAGGTTAATAACCTTAGTGATTGACGTTACTCGCAGAAGAAGCACCGGCTAACTCCGTGCCAGCAGCCGCGGTAATACGGAGGGTGCAAGCGTTAATCGGAATTACTGGGCGTAAAGCGCACG
+
GGGGGGGGGGGGGGGGGGGGGGGGGGGGGGGGGGGGGGGGGGGGGGGGGGGGGGGGGGGGGGGGGGGGGGGGGGGGGGGGGGGGGGGGGGGGGGGGGGGGGGGGGGGBFGGGGCGGGGGGGGGGGGGGGGGGGGGGFGFGGGFFGGGGFGGGGGGGGGGGGGGGGFGGGGGGGGGFGGGGGGGGGGGGFGEGGGGEGGGGEEGGGGE5>FGGGGGEGFGGC=EGGGFGFGFGGGGGGFFDDCC)
@M03364:276:000000000-BLYN8:1:1101:3655:8969 1:N:0:1
ACTCCTACGGGAGGCAGCAGTAGGGAATCTTCGGCAATGGGGGCAACCCTGACCGAGCAACGCCGCGTGAGTGAAGAAGGTTTTCGGATCGTAAAACTCTGTTGTTAGAGAAGAACGTTAAGTAGAGTGGAAAATTACTTAAGTGACGGTATCTAACCAGAAAGGGACGGCTAACTACGTGCCAGCAGCCGCGGTAATACGTAGGTCCCAAGCGTTGTCCGGATTTATTGGGCGTAAAGCGAGC
+
GGGGGGGGGGGGGGGGGG<FGGGGGGGGGGGGGGGGGGGGGGGGGGGGGGGFGGGGGGGGGGGGGGGFFGGFGGGGGGGGEEGGFGGGEGGGGGGGGGGGGGGGGGGGGGGGGFGFFFFGFGGGGGGGGGGFFGGGGGGGGGGGGGDGGGGGGGGGGFGGGCDGGGC>FEGGGGGGGGGGGGGGGGGGGGGDGDCEGGGFGGGGGGFG*AEGGGGGGGGGCEC7C?GGGGGGGGGGGGGFDCD7
@M03364:276:000000000-BLYN8:1:1101:10819:8973 1:N:0:1
ACTCCTACGGGAGGCAGCAGTAGGGAATCTTCGGCAATGGACGAAAGTCTGACCGAGCAACGCCGCGTGAGTGAAGAAGGTTTTCGGATCGTAAAACTCTGTTGTTAGAGAAGAACAAGGACGTTAGTAACTGAACGTCCCCTGACGGTATCTAACCAGAAAGCCACGGCTAACTACGTGCCAGCAGCCGCGGTAATACGTAGGTGGCAAGCGTTGTCCGGATTTATTGGGCGTAAAGCGAGCG
+
GGGGGGGGGGGGGGGGGGGGGGGGGGGGGGGGGGGGGGGGFGGGGGGGGCFGGGGGGGGGGGGGGGGGGGGGGGGGGGGGGGGGGGGGGGGGGGEGGGGGGGGGGGGGGGGGGGGGGGGGGGGGGGGGGGGGGGGDGGGGGGGGGGGGGGGGGGGGDGGGGGGGGGGGGGGDGGFFGGGGGGGGGFGGGGGGCEGGGCFGGFGGGGGGF?CCGGGGGGGE=8ECF@EGGGGFGGEGGGGGGGD7
@M03364:276:000000000-BLYN8:1:1101:4241:8974 1:N:0:1
ACTCCTACGGGAGGCAGCAGTGGGGAATATTGCACAATGGGCGCAAGCCTGATGCAGCCATGCCGCGTGTGTGAAGAAGGCCTTCGGGTTGTAAAGCACTTTCAGCGAGGAGGAAGGTGGTGAACTTAATACGTTCATCAATTGACGTTACTTGCAGAAGAAGCACCGGCTAACTCCGTGCCAGCAGCCGCGGTAATACGGAGGGTGCAAGCGTTAATCGGAATTACTGGGCGTAAAGCGCACG
+
GGGGGGGGGGDFGGGGGGGGEFGGGGGGGGGGGGGGGGGGGGGGGGGGGGGGGGGGGGGGGGGGGGGGGGGGGGCGGGGGGGGEGGGGGGGGGFGGGFGGFGGGGG7BECFGEGGEGGDGFGGD?FCFGGGFFGGCEFGGGGFGFGE7=FFGGGGGGGGGGGGGGGGFGGGGGGGGGGGGGGGFGGGGGGGGGEGGGGGGGCEEEEEGGGF5CGGGGGGGGGEG6:<<ECFGDG5EGGGG3)97
@M03364:276:000000000-BLYN8:1:1101:7845:8981 1:N:0:1
ACTCCTACGGGAGGCAGCAGTGGGGAATATTGCACAATGGGCGCAAGCCTGATGCAGCCATGCCGCGTGTGTGAAGAAGGCCTTCGGGTTGTAAAGCACTTTCAGCGAGGAGGAAGGTGGTGAGCTTAATACGCTCATCAATTGACGTTACTCGCAGAAGAAGCACCGGCTAACTCCGTGCCAGCAGCCGCGGTAATACGGAGGGTGCAAGCGTTAATCGGAATTACTGGGCGTAAAGCGCACG
+
GGGGGGGGGGGGGGGGGGGGGGGGGGGGGGGGGGGGGGFGGFCGGGGGGGGGGGGGG8CEGG8EFEGGGEGGFFAFGGGGDG@FGGG:CFGGGGCEGGGGFGFGGGGGGGEEGGFGGFGCEGGGGGFGGGGFGE7CEFEGA<FDFGGFGGGGGDGGGGFA<FGCGGDCGGGGGGGGGDFCFGGGGGGGGGGGG8=E?99=E588CC8CC?ECE5C5/<CFCCEG<F9+0<EFGGGDCG>DC)9)
@M03364:276:000000000-BLYN8:1:1101:22997:8986 1:N:0:1
ACTCCTACGGGAGGCAGCAGTAGGGAATCTTCGGCAATGGACGAAAGTCTGACCGAGCAACGCCGCGTGAGTGAAGAAGGTTTTCGGATCGTAAAACTCTGTTGTTAGAGAAGAACAAGGACGTAAGTAACTGTACGTCCCCTGACGGTATCTAACCAGAAAGCCACGGCTAACTACGTGCCAGCAGCCGCGGTAATACGTAGGTGGCAAGCGTTGTCCGGATTTATTGGGCGTAAAGCGAGCG
+
GGGGGGGGGGGGGGGGGGGGGGGGGGGGGGGGGGGGGGGGGGGGGGGGGGGGGGGGGGGGGGGGGGGGDGGEGGGGGGGGCFGGGGGGGGGGGFGGGGGGGGGGGGGGGGGGGGGGGGGGCFGGGGGGGGGGGGGGGGGFEGGGGGGGGGGGGGGGGGGGFGGGGFGGGGGGGGGGGGGGGFGGGGFGGEGCGGGDFGGGGGGGGGGGGGGGC*=CGGGGGGGGFCGCFGGGGGGGGGGGGGGD
@M03364:276:000000000-BLYN8:1:1101:28746:8989 1:N:0:1
ACTCCTACGGGAGGCAGCAGTGGGGAATATTGCACAATGGGCGCAAGCCTGATGCAGCCATGCCGCGTGTGTGAAGAAGGCCTTCGGGTTGTAAAGCACTTTCAGCGAGGAGGAAGGTGGTGAGCTTAATACGTTCATCAATTGCCGTTACTCTCAGAAGAAGCACCGGCTAACTCCGTGCCAGCAGCCGCGGTAATATGGAGGGTGCAAGCGTTAATCGGAATGACTGGGCGTAAAGCGCACG
+
FFGGGEAFFGCF7@CC,BFC-;FFC7CFFG<C<FGGEGFD<@F:7F@@CEFGGGGGD8,C,CFCFGGGG,FDFFG9E@C88,CFEGGGC7FEFGGGG,FF9?<EEG7FGGDEG>FCFGGFF+,>FAB5CDFF@,B,A,CFGGGF,,@3+3+9,,,@F,,@FG<<@FC**3:<FFC9,>@:**>>B2,8,B*1*=8@+?+2?BEECCG5+>+8AB5**2=5CEE*++<?95A:/)*/9CCC<C37
@M03364:276:000000000-BLYN8:1:1101:24174:9017 1:N:0:1
ACTCCTACGGGAGGCAGCAGTGGGGAATATTGCACAATGGGCGCAAGCCTGATGCAGCCATGCCGCGTGTGTGATGAAGGCCTTCGGGTTGTAAAGCACTTTCAGCGAGGAGGAAGGTGGTGAACTTAATACGTTCATCAATTGCCGTTAACCGCCGAAGAAGCACCGGCTAACTCCGTGCCAGCAGCCGCGGTAATACGGAGGGTGCAAGCGTTAGTCGGGATTCCTTGGCGTAAATCGGACT
+
GGGGGGGGGGGGGGGGGGGGGGGGG@FGGGGGE9FGGGGGGEF+@F:FGGGG9<FGGG,E6FFGGGGGG?CFFG,CF?FGGGGGGGGGGGGGGGGGG,EF,CF<@F:++@F@FF8<+ED@+:,:?,8<DD,,B<,:3,C,5,:C,>>FC++,3+3+8@*@C:>F@FFF@EE*<AC2>:4=:1,2:,,,=B>CC8C73+2;B1:CE8:*<++*;2C;5AC5**:5;++<0086>7:7*****15)
@M03364:276:000000000-BLYN8:1:1101:14352:9029 1:N:0:1
ACTCCTATGGGAGGCAGTAGTAGGGAATCTTCGGCAATGGGGGCAACCCTGACCGAGCAACGCCGCGTGAGTGAAGAAGGTTTTCGGATCGTAAAACTCTGTTGTTAGAGAAGAACGTTAAGTAGAGTGGAAAGTTACTTAAGTGACGGTATCTAACCAGAAAGGGACGGCTAACTACGTGCCAGCAGCCGCGGTAATACGTAGGTCCCAAGCGTTGTCCGGATTTATTGGGCGTAAAGCGAGC
+
GGGGGGGGGGGGGGGGGEGGGFGGGGGGGGFGGGGGGGGGGGGGGGGGGGGGGGGGGGGGGGGGGGGGGGGGGGGGGGGGGGGGGGGGGGGGGGGGGGGGGGGGGGGGGGGGGGGGGGGGGGGGGGGGGGGGGGGGFFGGGGGGGGGGGGGGGGGGGGFGGGFCGGGGGGGGGGGFGGGFGGGGGGGGGGGDGGGCGGGGGGCFGGGFGGGGGGGDGEGGDE=5CF?FGFGGGGEGGFFGGGG)
@M03364:276:000000000-BLYN8:1:1101:5753:9044 1:N:0:1
ACTCCTACGGGAGGCAGCAGTGGGGAATATTGCACAATGGGCGCAAGCCTGATGCAGCCATGCCGCGTGTGTGAAGAAGGCCTTCGGGTTGTAAAGCACTTTCAGCGAGGAGGAAGGTGGTGAACTTAATACGTTCATCAATTGACGTTACTCGCAGAAGAAGCACCGGCTAACTCCGTGCCAGCAGCCGCGGTAATACGGAGGGTGCAAGCGTTAATCGGAATTACTGGGCGTAAAGCGCACG
+
GGGGGGGGGGGGGGGGGGGGGGGGGGGGGGGGGGGGGGGGGGGGGGGGGGGGGGGGGGGGGGGGGGGGGGGGGGGGGGGGGGGGGGGGGGGGGGGGGGGGGGGGGGGCGGGGGGGGGGGGGGGGGGGGGGGGGGGGGGGGGGDFGGGGGGGGGGGGGGGGGGGGGGGGGGGGGGGGGGGGGGGGGGGGGGGGGGGGGGGGGGGGGGGGGGGGGGGGGGGGGGGGGGGGGGFFDDGGGGGGDG51
@M03364:276:000000000-BLYN8:1:1101:11340:9063 1:N:0:1
ACTCCTACGGGAGGCAGCAGTGGGGAATATTGGACAATGGGCGGAAGCCTGATCCAGCCATGCCGCGTGTGTGAAGAAGGCCTTTTGGTTGTAAAGCACTTTAAGCGAGGAGGAGGCTACTTGGATTAATACTCTAGGATAGTGGACGTTACTCGCAGAATAAGCACCGGCTAACTCTGTGCCAGCAGCCGCGGTAATACAGAGGGTGCGAGCGTTAATCGGATTTACTGGGCGTAAAGCGTGC
+
GGGGGGGGGGGGGGGGGGGGGGGGGGGGGGGGGGGGGGGGGGGGGGGGGGGGGGGGGGGGGGGGGGGGGGGGGGGGFGGGGGGGGGGGGGGGGGGGGGGGGGGGGGGGGGGGGGGGGGGGGGGGGGGGGFFFFGGFGGGGGGGGGGGGGGGGGGGGGGGGGGGGGGGGGGGGGGGGGGGGGGGGGGGGGGGGGGCBCGFGGGGGGGGGGGGGGGEGCGGGGGEGEGGGGGGGGGGGGGGGGGG*
@M03364:276:000000000-BLYN8:1:1101:16740:9078 1:N:0:1
ACTCCTACGGGAGGCAGCAGTGGGGAATATTGCACAATGGGCGCAAGCCTGATGCAGCCATGCCGCGTGTGTGAAGAAGGCCTTCGGGTTGTAAAGCACTTTCAGCGAGGAGGAAGGTGGTGAGCTTAATACGCTCATCAATTGACGTTACTCGCAGAAGAAGCACCGGCTAACTCCGTGCCAGCAGCCGCGGTAATACGGAGGGTGCAAGCGTTAATCGGAATTACTGGGCGTAAAGCGCACG
+
GGGGGGGGGGGGGGGGGGFGGGGGGGGGGGGGGGGGGGGGGGGDGGGGGGGGGGGGGGGGGGGGGGGGGGGGGGGGGGGGGFGGGGGEGGGGGGGGGGGGGGGGGGGCGGD@FGGGGGGGGFGGGGGGGGGGGDEGG<FGGGGGGGGGGGGGGGGCF>FGGFGGGGCGGGGGFGGGGGGGGGGGGGGGGGGGGGGGGGDGGCEGGGGGGGGFGGGG59FGGGEFFGGGGGGGDGGGGGGGCGDC
@M03364:276:000000000-BLYN8:1:1101:22725:9080 1:N:0:1
ACTCCTACGGGAGGCAGCAGTGGGGAATATTGCACAATGGGCGCAAGCCTGATGCAGCCATGCCGCGTGTGTGAAGAAGGCCTTCGGGTTGTAAAGCACTTTCAGCGAGGAGGAAGGTGGTGAACTTAATACGTTCATCAATTGACGTTACTCGCAGAAGAAGCACCGGCTAACTCCGTGCCAGCAGCCGCGGTAATACGGAGGGTGCAAGCGTTAATCGGAATTACTGGGCGTAAAGCGCACG
+
GGGGGGGGGGGGGGGGCFGGGGGGGGEGGGGGGGGGGGGGGGGGGGGGGGGGGGGGGGFGGGGGGGGG:FGGGGGFDGGGGGGGGGGGGGGGFGGGGGGGGFGGGGGCCG:FGGAFGGEGGFFEFGGFGGGGGGGGFGGFGFGGGDGGGGGGGGGGDECGGGGGGGGGDGFGGGGG?EFGCGGFG76EGGGGGGDGGGFG5EGCE8EGGGGGG*;;EFGGGGGGGGGGGGFGGGDGGGGGGGD<
@M03364:276:000000000-BLYN8:1:1101:24225:9095 1:N:0:1
ACTCCTACGGGAGGCAGCAGTGGGGAATATTGCACAATGGGCGCAAGCCTGATGCAGCCATGCCGCGTGTGTGAAGAAGGCCTTCGGGTTGTAAAGCACTTTCAGCGAGGAGGAAGGTGGTGAACTTAATACGTTCATCAATTGACGTTACTCGCAGAAGAAGCACCGGCTAACTCCGTGCCAGCAGCCGCGGTAATACGGAGGGTGCAAGCGTTAATCGGAATTACTGGGCGTAAAGCGCACG
+
GGGGGGGGGGGGGGGD@FCGGGFGGGEGGGGGGGGGGGGGGGGGGGGGGGGDGGGGGGGGGGGGGGGGGGGGGGGGCCFGGFGGGGGGFGGGGGGGDFFGGGGDEFG@FC@CEFGGGGGGGGFCFGCDEGGGGGGGFFGGGGGGGGGGGFGGDEDEC>C:CFFGGGGGGGGGGGGGGEFGGGGCFGFDGGGGDECEGFFGDEECEEGEGGGGGGGGGFFGGGCFG7FGGGGGGGGEGGG:3)1/
@M03364:276:000000000-BLYN8:1:1101:28542:9111 1:N:0:1
ACTCCTACGGGAGGCAGCAGTGGGGAATATTGCACAATGGGCGCAAGCCTGATGCAGCCATGCCGCGTGTGTGAAGAAGGCCTTCGGGTTGTAAAGCACTTTCAGCGAGGAGGAAGGTGGTGAGCTTAATACGCTCACCAATTGACGTTACTCGCAGAAGAAGCACCGGCTAACTCCGTGCCAGCAGCCGCGGTAATACGGAGGGTGCAAGCGTTAATCGGAATTACTGGGCGTCAAGCGCACG
+
FGGGGGGGCGEEFGGE,@CFEFGGGGGGGGCEEFCFGGGGFGCGGDCFGFGFFG<C9FFEFGGGGGGGGGEFG9FG9DFE8FGCFCCGGGCCFGGGEFFGG9FFFGC+F+=CG7AEEFDFE7<,BAFGGGGGGDE+C,,@FFFGGGG>FG+=FEFECFFGGGDFGGGGG7FEFFFGGGCGFFFFFGGCFEEBE8CE+>EEEEGCE*BEG?02;EC85?EFGGG=FFGGFDFGGG*ADDCDGD</
@M03364:276:000000000-BLYN8:1:1101:8410:9115 1:N:0:1
ACTCCTACGGGAGGCAGCAGTGGGGAATATTGCACAATGGGCGCAAGCCTGATGCAGCCATGCCGCGTGTATGAAGAAGGCCTTCGGGTTGTAAAGTACTTTCAGCGAGGAGGAAGGCATTAAGGTTAATAACCTTAGTGATTGACGTTACTCGCAGAAGAAGCACCGGCTAACTCCGTGCCAGCAGCCGCGGTAATACGGAGGGTGCAAGCGTTAATCGGAATTACTGGGCGTAAAGCGCACG
+
GGGGGGGGGGGGGGGGGGGGGGGGGFGGGGGGGGGGGGGGGGGGGGGGGGGGGGGGGGGGGGGGGGGGGGGGGGGGGGGGGGGGGGGGGGGGGGGGGGGGGGGGGGGCFGEGEFCGGGGGGGFGGGGGFGGGGGGFEFGGFFGGFGGGGGGGGGGGGEGGFGGGGGGGGGGDFGGGGGGGGGGGGGGGGGGGGGGGGGGGGGGGGGGDGGGGGGGD5FGGGGGGFGGGGGGGGDCCGGFGDDDC
@M03364:276:000000000-BLYN8:1:1101:11799:9115 1:N:0:1
ACTCCTACGGGAGGCAGCAGTGGGGAATATTGCACAATGGGCGCAAGCCTGATGCAGCCATGCCGCGTGTGTGAAGAAGGCCTTCGGGTTGTAAAGCACTTTCAGCGAGGAGGAAGGTGGTGAACTTAATACGTTCATCAATTGACGTTACTCGCAGAAGAAGCACCGGCTAACTCCGTGCCAGCAGCCGCGGTAATACGGAGGGTGCAAGCGTTAATCGGAATTACTGGGCGTAAAGCGCACG
+
GGGGGGGGGGGGGGGGGGGGGGGGGGGGGGGGGGGGGGGGGGGGGGGGGGGGGGGGGGGGGGGGGGGGGGGGGGGGGGGGGGGGGGGGGGGGGGGGGGGGGGGGGGGEGGFGGGGGGGGGGGGGGGGGGFFFGGGGGGGGGGGGGGGGGGGGGGGGGGGGGGGGGGFGGGGGGGGFGGGGGGGGGGGGGGGGGGGGGGGGGDGGGGGGGGGGGGGGCF7CEECEFGFFGFGFDG5CF=7CDDD<
@M03364:276:000000000-BLYN8:1:1101:18261:9116 1:N:0:1
ACTCCTACGGGAGGCAGCAGTGGGGAATATTGCACAATGGGCGCAAGCCTGATGCAGCCATGCCGCGTGTGTGAAGAAGGCCTTCGGGTTGTAAAGCACTTTCAGCGAGGAGGAAGGTCGTGAGCTTAATACGCTCATCAATTGACGTTACTCGCAGAAGAAGCACCGGCTAACTCCGTGCCAGCAGCCGCGGTAATACGGAGGGTGCAAGCGTTGATCGGAATTACTGGGCGTAAAGCGCACG
+
FGGGGGGGGGGGGGGGGGGGGCGGGFGG,FGAGGGGGGGGFGGGGGGCFGGGGG9FFG,EEGGGGGGGGBFGGGGGGFGG=,CFGGGGG7FGCGGGG@FGGG9@A,@+@FGEGGFGG=56++:B858,C<<?F73F=F=D<FGDFGG7FF+FG7<++FC>FGGCF,>FGGGGGGG@CGGCDFGGGGGGGGGGGGGGGGGGG5EG*=EGFGFGGGG*/+ACGGGGFF+A9FGGGGGGCFFD3359
@M03364:276:000000000-BLYN8:1:1101:26797:9140 1:N:0:1
ACTCCTACGGGAGGCAGCAGTGGGGAATATTGCACAATGGGCGCAAGCCTGATGCAGCCATGCCGCGTGTGTGAAGAAGGCCTTCGGGTTGTAAAGCACTTTCAGCGAGGAGGAAGGTGGTGAACTTAATACGTTCATCAATTGACGTTACTCGCAGAAGAAGCACCGGCTAACTCCGTGCCAGCAGCCGCGGTAATACGGAGGGTGCAAGCGTTAATCGGAATTACTGGGCGTAAAGCGCACG
+
FEGEGGGGGGGGGGGG7@FF9@EDD@;C<FGFFFF9FFGGGG>EEGEFFGGDFFGCC@F@FDFDFFGFBFFEC9<F9=,CCFGFGGD@<FCCEAFGGCF=<FFFF?CFGGGDC74=FEFFB<,B<<F9FGGFGEFF8<D<AE3,EDC><FCCFGFB:7,@F7F7@FFGGDEECF9DAEFG7>CFFGFGCCEC>E87CC98>*B=CEGG6C+:C8CC5?EFGCCEFGGCF6C5>CE57CGDGGD7
@M03364:276:000000000-BLYN8:1:1101:21317:9150 1:N:0:1
ACTCCTACGGGAGGCAGCAGTAGGGAATCTTCCACAATGGACGAAAGTCTGATGGAGCAACGCCGCGTGAGTGAAGAAGGTTTTCGGATCGTAAAACTCTGTTGTTGGAGAAGAATGTATCTGATAGTAACTGATCAGGTAGTGACGGTATCCAACCAGAAAGCCACGGCTAACTACGTGCCAGCAGCCGCGGTAATACGTAGGTGGCAAGCGTTGTCCGGATTTATTGGGCGTAAAGCGAGCG
+
GGGGGGGGGGGGGGGGGGGGGGGGGGGGGGGGGGGGGGGGGEGGGGGEFGGGGGGGGGGGGGGGGGGGGGGFFGGGGGGFCFGGGGGGGGGGGGGGGGGGFGB94BFGFFGGGGGGGEDFFGGGGGGGGGGGFGGGGFGFGGGGGGGGGGGGGGFEGGGGGGGGGGGGGGGGGGGGGGGGGGGGGGGGGGDECGGGGGGGFGFGFGGGGGGGGGGGEGGEEGEE??CFGDGFGGGGGGGGGDCC
@M03364:276:000000000-BLYN8:1:1101:21724:9181 1:N:0:1
ACTCCTACGGGAGGCAGCAGTGGGGAATATTGCACAATGGGCGCAAGCCTGATGCAGCCATGCCGCGTGTATGAAGAAGGCCTTCGGGTTGTAAAGTACTTTCAGCGAGGAGGAAGGCATTAAGGTTAATAACCTTAGTGATTGACGTTACTCGGAGAAGAAGCACCGGCTAACTCCGTGCCAGCAGCCGCGGTAATACGGAGGGTGCAAGCGTTAATCGGAATTACTGGGCGTAAAGCGCACG
+
GGGGGGGGGGGGGGGGGGGGGGGGGGGGGGGGGGGGGGGGGFFCFGEGGGGGGGGFFG@FCFGGGGGGGF8<EFGGGGG@4,CCFGGC<FFGGGGG@9FG<FGGGGF:CFG>CCGGD<FG9FEGGGDD<B@DF<55,,:C?A??5?FC+>+C3+++683<>,,8FC:+C>FGGFBEEG@**6>;EGB@GG5:CE>89;B8**14*=CBEFGG**/37+A*:5C5@E7026C*9CGG3:FC5D<D
@M03364:276:000000000-BLYN8:1:1101:26032:9210 1:N:0:1
ACTCCTACGGGAGGCAGCAGTGGGGAATATTGCACAATGGGCGCAAGCCTGATGCAGCCATGCCGCGTGTGTGAAGAAGGCCTTCGGGTTGTAAAGCACTTTCAGCGAGGAGGAAGGTGGTGAACTTAATACGTTCATCAATTGACGTTACTCGCAGAAGAAGCACCGGCTAACTCCGTGCCAGCAGCCGCGGTAATACGGAGGGTGCAAGCGTTAATCGGAATTACTGGGCGTAAAGCGCACG
+
GGGGGGGGGGGGGGGGGGGGGGGGGEGGGGGGGGGGGGGGGGGGGGGGFGGGGGGGGGGGGGGGDGGGGGGGGGGGGGGGGFGGGGGGGGGGGGGGFGGGDGGGFGGEGGGGGGGGGGGFEFFGGGGGGFGGGFGDCAFFGFGGGGE:FGGGGGCFGGGGGGFDFFGGGGEGGGGGGGGGGGGGGGGGGGGGGGGGGGGGGGGGDGGGGGGFGGDEFCDFEGDFGGGGGGGGGGGGGGGGGGG<
@M03364:276:000000000-BLYN8:1:1101:7432:9210 1:N:0:1
ACTCCTACGGGAGGCAGCAGTAGGGAATCTTCCACAATGGACGAAAGTCTGATGGAGCAACGCCGCGTGAGTGAAGAAGGTTTTCGGATCGTAAAACTCTGTTGTTGGAGAAGAATGTATCTGATAGTAACTGATCAGGTAGTGACGGTATCCAACCAGAAAGCCACGGCTAACTACGTGCCAGCAGCCGCGGTAATACGTAGGTGGCAAGCGTTGTCCGGATTTATTGGGCGTAAAGCGAGCG
+
GGGGGGGGGGGGGGGGGGGGGGGGGGGGGGGGGGGGGGGGGGGGGGGGGGGGGGGGFGGGGGGGGGGGGGGGFGGGGGGGGGGGGGGGGGGGGGG9FFDGGGGGGGGGCGGGGFGAFFFGCFGGFD9,BFGCEFGGGGGFB9,AFFGGCCF?FGG==CFGGGFFGG7CCFGGFFDFG7<<DEGFFGGGC5BCEBEC;EDFCCFDCC**BFGCDGDEGGGGGDG5CCFCFGF53CEGGGG595)1
@M03364:276:000000000-BLYN8:1:1101:23094:9210 1:N:0:1
ACTCCTACGGGAGGCAGCAGTGGGGAATATTGGACAATGGGCGGAAGCCTGATCCAGCCATGCCGCGTGTGTGAAGAAGGCCTTTTGGTTGTAAAGCACTTTAAGCGAGGAGGAGGCTACTTGGATTAATACTCTAGGATAGTGGACGTTACTCGCAGAATAAGCACCGGCTAACTCTGTGCCAGCAGCCGCGGTAATACAGAGGGTGCGAGCGTTAATCGGATTGACTGGGCGTAAAGCGTGC
+
GGGFFGGGGGGGGGGGGGFGGGGGGGGGGGGGGFGFGGGGGGGGGGGGGGGGGGE9FGGGGGGGGGG7FFGGGGGGGGGFGFGFFGGCGGGGGGGFGFFGGGFCGGGGGGGGGGDGGGGGGFGG8BCEFFFACFGFFGCFGGEEFFGGFFGGGFEGGGFGFGGGGGGGGGGE*?CFGFGGGGGFFFGGGGDEGGGCEGGF?FCFGECCEGGGGE/?**3<CGGGG*<CGGCC7DGGGGGGGGG*
@M03364:276:000000000-BLYN8:1:1101:22642:9237 1:N:0:1
ACTCCTACGGGAGGCAGCAGTGGGGAATATTGCACAATGGGCGCAAGCCTGATGCAGCCATGCCGCGTGTGTGAAGAAGGCCTTCGGGTTGTAAAGCACTTTCAGCGAGGAGGAAGGTGGTGAGCTTAATACGCTCATCAATTGACGTTACTCGCAGAAGAAGCACCGGCTAACTCCGTGCCAGCAGCCGCGGTAATACGGAGGGTGCAAGCGTTAATCGGAATTACTGGGCGTAAAGCGCACG
+
GGGGGGGGGGGGGGGGGGGGGGGGGGGGGGGGGGGGGGGGGGGGGGGGGGGGGGGGGGGGGGGGGGGGGGGGGGGGGGGGGGGGGGGGGGGGGGGGGGGGGGGGGGGGGGGGGFGGGGGGGGGGGGGGGGGGGGGGGGGGGGGGGGGGGGGGGGGGGGGGGGGGGG:EGGGGGGGGGGGGGGGGGGGGGGGGGGGGGGGGGEDEGGGGGGGGGGGGGGGGGCCFCFGGGGGGDGGGGGGGGGG5
@M03364:276:000000000-BLYN8:1:1101:19022:9238 1:N:0:1
ACTCCTACGGGAGGCAGCAGTGGGGAATATTGCACAATGGGCGCAAGCCTGATGCAGCCATGCCGCGTGTATGAAGAAGGCCTTCGGGTTGTAAAGTACTTTCAGCGAGGAGGAAGGCATTAAGGTTAATAACCTTAGTGATTGACGTTACTCGCAGAAGAAGCACCGGCTAACTCCGTGCCAGCAGCCGCGGTAATACGGAGGGTGCAAGCGTTAATCGGAATTACTGGGCGTAAAGCGCACG
+
GGGGGGGGGGGGGGGGGGGGGGGGGGGGGGGGGGGGGGGGGGGGGGGGGGGGGGGGGGGGGGGGGGGEGGGGGGGGGGGGGGGGGGGGGGGGGGGGGGGGGGGGDGGFGGGGGGGGGGGGGGGGGGGGFFGGGGGGGGFC9FGGGGGGGGGFGGGGGDGGGGGGGGGGGGGGGGGGGGGGGFGGGGGGGGGGDGGGGGGGEGGGGGGGGGGGGGGCGGGGGGGGGGGGGGGGGGGGGGGGGGD5
@M03364:276:000000000-BLYN8:1:1101:5001:9260 1:N:0:1
ACTCCTACGGGAGGCAGCAGTGGGGAATATTGCACAATGGGCGCAAGCCTGATGCAGCCATGCCGCGTGTGTGAAGAAGGCCTTCGGGTTGTAAAGCACTTTCAGCGAGGAGGAAGGTGGTGAACTTAATACGTTCATCAATTGACGTTACTCGCAGAAGAAGCACCGGCTAACTCCGTGCCAGCAGCCGCGGTAATACGGAGGGTGCAAGCGTTAATCGGAATTACTGGGCGTAAAGCGCACG
+
GGGGGGGGGGGGGGGGGGGGGGGGGGGGGGGGGGGGGGGGGGGGGGGGGGGGGGGGGGGGGGGGGGGGGGGGGGGGGGGGGGGGGGGGGGGGGGGGGGGGGGGGGGGGGFFGGGGGGGGGGGGGGGGGGGGGGGGGGGGGGGGGGFGGGGGGGGGGGGGGGGGFFGGGGGGGGGGGGGGGGGGGGGGGFGGGGGGGFF9BB:EGGGG>F?CFGGGGGGCCDEEGGGGGGGGGGGGGGGGGCDGC
@M03364:276:000000000-BLYN8:1:1101:18254:9279 1:N:0:1
ACTCCTACGGGAGGCAGCAGTGGGGAATATTGCACAATGGGCGCAAGCCTGATGCAGCCATGCCGCGTGTGTGAAGAAGGCCTTCGGGTTGTAAAGCACTTTCAGCGAGGAGGAAGGTGGTGAACTTAATACGTTCATCAATTGACGTTACTCGCAGAAGAAGCACCGGCTAACTCCGTGCCAGCAGCCGCGGTAATACGGAGGGTGCAAGCGTTAATCGGAATTACTGGGCGTAAAGCGCACG
+
GGGGGGFEEGGGGDGGGGGGGDFGGGDGGGGGGGGGGGFGGGGGGGD7FGGGFFGGGGGGFGGGGGGGGGGGFGGGGGGGGGGGGGGGGGGGGGDFFFGGGGGGFGDFDGGGGGGFGG8FGGGGCDFGGFGGGGGGGGGFFGGGGGGGGFDAFGFGEGGFGGGGFFGGGGGGFFFG:EGGGCGFCFGGG58CGGGEGGF>>8CEGEGEF7?*;8;EFGFCEE=5EGGGGCE559E57**1)751
@M03364:276:000000000-BLYN8:1:1101:9295:9298 1:N:0:1
ACTCCTACGGGAGGCAGCAGTGGGGAATATTGCACAATGGGCGCAAGCCTGATGCAGCCATGCCGCGTGTGTGAAGAAGGCCTTCGGGTTGTAAAGCACTTTCAGCGAGGAGGAAGGTGGTGAACTTAATACGTTCATCAATTGACGTTACTCGCAGAAGAAGCACCGGCTAACTCCGTGCCAGCAGCCGCGGTAATACGGAGGGTGCAAGCGTTAATCGGAATTACTGGGCGTAAAGCGCACG
+
GGGGGGGGGGGGGGGGGGGGGGGGGGGGGGGGGGGGGGGGGGGGGGGGGGGGGGGGGGGGGGGGGGGGGGGGGGGGGGGGGGGGGGGGGGGGGGGGGGGGGGGGGGGGGGGGGGGGGGGGGGGGGGGGGGGGGGGGGGGGGGGGGGGGGGGGFGGGGGGGGGGGGGGGGGFGGGGGGGGGGGGGGGGGGGGGGGDGGFGGGGGGGGGGGGGGGGGGGGGGGGCGGFGGGGDCDGGGFGGGGGG5
@M03364:276:000000000-BLYN8:1:1101:2675:9311 1:N:0:1
ACTCCTACGGGAGGCAGCAGTGGGGAATATTGCACAATGGGCGCAAGCCTGATGCAGCCATGCCGCGTGTGTGAAGAAGGCCTTCGGGTTGTAAAGCACTTTCAGCGAGGAGGAAGGTGGTGAGCTTAATACGTTCATCAATTGACGTTACTCGCAGAAGAAGCACCGGCTAACTCCGTGCCAGCAGCCGCGGTAATACGGAGGGTGCAAGCGTTAATCGGAATTACTGGGCGTAAAGCGCACG
+
GGGGGGGGGGGGGGGGGGGGGGGGGGGGGGGGGGGGGFGGGGGGGGGGGGGGGGGGGGGGGGGGGGGGGGGGGGGGGGGGGGGGGGGGGGGGGGFFFGGGFGFFGGGEGGGGGGCFGFFCFGFGGGGFGGGGGGGGGFGGGGGFGGGGGGGGGGDEGGGGGGGGGG>CEGDGGGGGGGGGGGGGGGEGFGGGGGGGGGGCCEGGDGCGGCGGGGGGGGGGGEG5FGGGGFFGGGGEGFGGGDGD
@M03364:276:000000000-BLYN8:1:1101:28969:9313 1:N:0:1
ACTCCTACGGGAGGCAGCAGTGGGGAATATTGCACAATGGGCGCAAGCCTGATGCAGCCATGCCGCGTGTATGAAGAAGGCCTTCGGGTTGTAAAGTACTTTCAGCGAGGAGGAAGGCATCAAGGTTAATAACCTTGGTGATTGACGTTACTCGCAGAAGAAGCACCGGCTAACTCCGTGCCAGCAGCCGCGGTAATACGGAGGGTGCAAGCGTTAATCGGAATTACTGGGCGTAAAGCGCACG
+
GGGGGGGGGGGGGGGGGGGGGGFFGGGGGFFFFGGGGGGGGGGGGDGCGGGGGGFGGEFFGGGFE7@FEGGGGGGGGGGGGGGGGGGGGGGFGGFGGGGGGGFFGGG7CFGGGGGGGGGGFGGGGFC<EFGGE,CF9DDFGGGFGG7@FFGGFG7=FGGCCFGGFG7FGEECCGFF7CFFGGGG*?FC@GGGGEGGGGGGG58EEEE=CFFFDGGCFFFG==?FFGGGGF5C7DEAFDF3<DC<
@M03364:276:000000000-BLYN8:1:1101:16904:9326 1:N:0:1
ACTCCTACGGGAGGCAGCAGTGGGGAATATTGCACAATGGGCGCAAGCCTGATGCAGCCATGCCGCGTGTGTGAAGAAGGCCTTCGGGTTGTAAAGCACTTTCAGCGAGGAGGAAGGTGGTGAACTTAATACGTTCATCAATTGACGTTACTCGCAGAAGAAGCACCGGCTAACTCCGTGCCAGCAGCCGCGGTAATACGGAGGGTGCAAGCGTTAATCGGAATTACTGGGCGTAAAGCGCACG
+
GGGGGGGGGGGGGGGGGGGGGGGGGGGGGGGGGGGGGGGGGGGGGGGGGGGGGGGGGGGGGGGGGGGGGGGGGGGGGGGGGGGGGGGGGGGGGGGGGGGGGGGGGGGGGGGGGGGGGGGGGGGGGFGGGGGGGGGGGGGGGGGGGGGGGFGGGGGGGGGGGGGGGGFEGGGGGGGGGGGGGGGGGGGGGGGGGGGCGGGGC>EGGGGGGGGGGGG=CGFGGGGGGGGGFGGGGDGEGGFDGGGC
@M03364:276:000000000-BLYN8:1:1101:16960:9351 1:N:0:1
ACTCCTACGGGAGGCAGCAGTAGGGAATCTTCGGCAATGGGGGCAACCCTGACCGAGCAACGCCGCGTGAGTGAAGAAGGTTTTCGGATCGTAAAACTCTGTTGTTAGAGAAGAACGTTAAGTAGAGTGGAAAGTTACTTAAGTGACGGTATCTAACCAGAAAGGGACGGCTAACTACGTGCCAGCAGCCGCGGTAATACGTAGGTCCCAAGCGTTGTCCGGATTTATGGGGCGTAAAGCGAGG
+
FGGGGGGGGGGGGGGGGGGGGGGGDGGGGGGGGFGGGGGG@FG:FGG@FGGGGGEGGGGGGGGGGGGFGGGGGGGGGGGGGGGGGGGGGGGGGGGGGGGGGGGGGGGGGGGGGGGGD>DEFF9FAFGG=C<=FGCFGECF@9F<F9,CECF<FBF,FFAFGFCAC@FGGCE:FCEEFCGFFGGGFGFCGCEGGG=C:CFFG9EGG<<C8C8C5C=CEGGCEE=EEGFG+76CCCEGGDF7C55)
@M03364:276:000000000-BLYN8:1:1101:8001:9351 1:N:0:1
ACTCCTACGGGAGGCAGCAGTGGGGAATATTGCACAATGGGCGCAAGCCTGATGCAGCCATGCCGCGTGTGTGAAGAAGGCCTTCGGGTTGTAAAGCACTTTCAGCGAGGAGGAAGGTGGTGAGCTTAATACGTTCATCAATTGACGTTACTCGCAGAAGAAGCACCGGCTAACTCCGTGCCAGCAGCCGCGGTAATACGGAGGGTGCAAGCGTTAATCGGAATTACTGGGCGTAAAGCGCACG
+
GGGGGGGGGGGGGGGGGGGGGGGGGGGGFGGGGGGGGGGGGGGGGGGGGGGGGGGGGGGGDFGGGGGGGGGGGGGGGGGGG<FFGGGGGGGGGCGGGGGGGGGGGDG@FFGEGGGGGGGGGGGFFDCFGGFFDFGGGGGGGAFGFGGGGGCFDGGGDCFFGGGDFGGEGGGGGGG,DEFFCFBDG7EFGGGGGE5BFCFGGGGGEGCEGGFGGEGE=?FGGGGGGGGC+<EGGDCEGGGGGGD9
@M03364:276:000000000-BLYN8:1:1101:13693:9362 1:N:0:1
ACTCCTACGGGAGGCAGCAGTAGGGAATCTTCGGCAATGGGGGCAACCCTGACCGAGCAACGCCGCGTGAGTGAAGAAGGTTTTCGGATCGTAAAACTCTGTTGTTAGAGAAGAACGTTAAGTAGAGTGGAAAATTACTTAAGTGACGGTATCTAACCAGAAAGGGACGGCTAACTACGTGCCAGCAGCCGCGGTAATACGTAGGTCCCAAGCGTTGTCCGGATTTATTGGGCGTAAAGCGAGC
+
GGGGGGGGGGGGGGGGGGGGGGGGGGGGGGGGGGGGGGGGGGGGGGGGGGGGGGGGGGGGGGGGGGGGGGGGGGGGGGGGGGGGGGGGGGGGGGGGGGGGGGGGGGGGGGGGGGGGGGGGGGGGGGGGGGGGGGGGGGGGGGGGGGGGEGGGGGGGGFGGGGGGGDGGGGGGGGGGGGGGGGGGGGGGGGGGGGGGGGGGGGFGGGGGFGGGGGGGGGFGGGACGGGGFGGGGDGGGGGGGCD5
@M03364:276:000000000-BLYN8:1:1101:22067:9370 1:N:0:1
ACTCCTACGGGAGGCAGCAGTGGGGAGTATTGCACAATGGGCGCAAGCCTGATGCAGCAATGCCGCGTGTGTGAAGAAGGCCTTCGGGTTGTAAAGCACTTTCAGCGAGGATGAAGGTGGTGAGCTTAATACGCTCATCAATTGACGTTACTCGCAGAAGAAGCACCGGCTAACTCCGTGCCAGCATCCGCGGTAAAACGGAGGGTGCAAGCGTTAATCGGAATTACTGGGGGTAAAGCGCACG
+
@-CFGDEGCGGECCC-,BFAC<@F:,+8;,,6CCFDFF9A<EC:FGC7CF<<FFG<A,,:CC6<7+FF:FFFG9?,,,,4,C5CFDFE,88CFFF,E@F=E<DFAE@FCG=,B,C5,B<?++5B=CBFEGGGF@+3+C37FDGD,CFF@8>@,3++3+8DFC7,3:FGG>*>F7,9,661:*,?F@9,<**::E*4+++3*3B@8C*82;CFE:5C5++/**1/0+<9?61*))2+*2:))))1
@M03364:276:000000000-BLYN8:1:1101:9216:9380 1:N:0:1
ACTCCTACGGGAGGCAACAGTAGGGAATCTTCGGCAATGGGGGCAACCCTGACCGAGCAACGCCGCGTGAGTGAAGAAGGTTTTCGGATCGTAAAACTCTGTTGTTAGAGAAGAACGTTAAGTAGAGTGGAAAGTTACTTAAGTGACGGTATCTAACCAGAAAGGGACGGCTAACTACGTGCCAGCAGCCGCGGTAATACGTAGGTCCCAAGCGTTGTCCGGATTTATTGGGCGTAAAGCGTTC
+
GGGGFGGGGGGGGGGGGGGGGGGGGGGGGGGFGGGGGGGGGGGGGGGGGGGGGGGGGGGGGGGGGGGGGGGGGGGGGGGGFFGGGGGGGGGGGGGGGFFGGGFFGGGGGGGGGGGGGGGGGGDGGGGGGGGGGGGGGGGGGGGGGGGGGGGGGGAFGFGGGGGGGDGGGGGGGGGGGGGGGGGGGGGGGGGGGG>EGGGGGGGGDFGGGGGGGGGGGGGGGGC*/+?FGGGGGDEGGGFFGGD<
@M03364:276:000000000-BLYN8:1:1101:11854:9396 1:N:0:1
ACTCCTACGGGAGGCAGCAGTGGGGAATATTGCACAATGGGCGCAAGCCTGATGCAGCCATGCCGCGTGTGTGAAGAAGGCCTTCGGGTTGTAAAGCACTTTCAGCGAGGAGGAAGGTGGTGAACTTAATACGTTCATCAATTGACGTTACTCGCAGAAGAAGCACCGGCTAACTCCGTGCCAGCAGCCGCGGTAATACGGAGGGTGCAAGCGTTAATCGGAATTACTGGGCGTAAAGCGCACG
+
GGGGGGGGGGGCFGGGGGGGGGGGGGGFFGGGFFEFFGGGFGGGGGGGGGGGEFGGGGGGGGFGGGGFG@EGGFFGGGGGGGGGFFGGGGGGDFEFFEGGFGGGGGGCGGGGGFGGGGFCFGE9FFGCAFCDGGGGGGGGGGGGFFFGFGGGG>7CC7FFCDFEGGGGDDFGFGCGFEGGCFGEFFGGGGGGEGGEGGGGGGEGD:EGFCGGGGGDGGGC=GCFGGGGG6@FDGGGGDGDDDD)
@M03364:276:000000000-BLYN8:1:1101:9993:9416 1:N:0:1
ACTCCTACGGGAGGCAGCAGTGGGGAATCTTCGGCAATGGACGAAAGTCTGACCGAGCAACGCCGCGTGAGTGAAGAAGGTTTTCGGATCGTAAAACTCTGTTGTTAGAGAAGAACAAGGACGTAAGTAACTGTGCGTCCCCTGACGGTATCTAACCAGAAAGCCACGGCTAACTACGTGCCAGCAGCCGCGGTAATACGTAGGTGGCAAGCGTTGTCCGGATTTATTGGGCGTAAAGCGAGCG
+
GGGGGGGGGGGGGGGGGGGGGGGGGGGGGGGGGGGGGGGGGGGGGGGGGGGGGGGGGGGGGGGGGGGGGGGGGGGGGGGGEGGGGGGGGGGGGGGGGGGGGGGGGGGGGGGGGGGGGGFGGGGGGGGGGGFGGGGGGGGGGGGGGGGGGGGGGGGGGGGGGGGG:FGGGGGGGGGGGGGGGGGGGGGGGGGDGGGGGGGGGGGGGGGGGFGGEGGGGGGGG5*AFFGGGGGGGGGGGGGGGGGC
@M03364:276:000000000-BLYN8:1:1101:19982:9430 1:N:0:1
ACTCCTACGGGAGGCAGCAGTAGGGAATCTTCGGCAATGGACGAAAGTCTGACCGAGCAACGCCGCGTGAGTGAAGAAGGTTTTCGGATCGTAAAACTCTGTTGTTAGAGAAGAACAAGGACGTAAGTAACTGTGCGTCCCCTGACGGTATCTAACCAGAAAGCCACGGCTAACTACGTGCCAGCAGCCGCGGTAATACGTAGGTGGCAAGCGTTGTCCGGATTTATTGGGCGTAAAGCGAGCG
+
GGGGGGGGGGGGGGGGGGGGGGGGGGGGGGGGGGGGGGGGGGGGGGGGGGGGGGGGGGGGGGGGGGGGGGGGGGGGGGGGGGGGGGGGGGGGGGGGGGGGGGGGGGGGGGGGGGGGGGGFFGGGGGGGGGGGGGGGGGGGGGGGGGGGGGGGGGGGGGGGGGGGGGGGGGGGGGGGFGGFGGGGGGGGGGGDGGGDGGGGFEGGFFGGGGGGGGGGEGGEGE*:6<E79FGGGDGEGGGGGGGD
@M03364:276:000000000-BLYN8:1:1101:10291:9433 1:N:0:1
ACTCCTACGGGAGGCAGCAGTAGGGAATCTTCGGCAATGGGGGCAACCCTGACCGAGCAACGCCGCGTGAGTGAAGAAGGTTTTCGGATCGTAAAACTCTGTTGTTAGAGAAGAACGTTAAGTAGAGTGGAAAGTTACTTAAGTGACGGTATCTAACCAGAAAGGGACGGCTAACTACGTGCCAGCAGCCGCGGTAATACGTAGGTCCCAAGCGTTGTCCGGATTTATTGGGCGTAAAGCGAGG
+
GGGGGGGGGGGGGGGGGGGGGGGGGGGGGGGGGGGGGGGGGGGGGGGGGGGGGGGGGGGGGGGGGGGGGGGGGGGGGGGGGGGGGGGGGGGGGGGGGGGGGGGGGGGGGGGGGGGGGGGGGGFGGFGGFGGGGGGGGGGGFGF=DFFGGGGGGGGGGGGGGGGGGGGGGGGGE?DCFGGGGFGGGGGGFGGGGGEGECGFF9CFGFGGGGGGFGEEG*2CCGCGGFFGGGGGFDGGGGGCD5C)
@M03364:276:000000000-BLYN8:1:1101:27102:9437 1:N:0:1
ACTCCTACGGGAGGCAGCAGTGGGGAATATTGCACAATGGGCGCAAGCCTGATGCAGCCATGCCGCGTGTGTGAAGAAGGCCTTCGGGTTGTAAAGCACTTTCAGCGAGGAGGAAGGTGGTGAACTTAATACGTTCATCAATTGACGTTACTCGCAGAAGAAGCACCGGCTAACTCCGTGCCAGCAGCCGCGGTAATACGGAGGGTGCAAGCGTTAATCGGAATTACTGGGCGTAAAGCGCACG
+
GGGGGGFDGGGGGGGCGGGG9CFGGGGCGFGGGGGGGGFCGGGGGGGGGGGGGGGGGG8FGG8ECEDCFFGGGGDFFFGGGGGGGGGGEFGGGGGGGFGGGFCGGGGGGGGDFEDG7A=FGGGGGGCDFGGGFGGFGGGGFCGGGGGCFFCDFFGGGGF7FDGGFFCCEFEGGGGGCEFGGGGFGGG78:EGGGGGGGGGCC8ECEGGGGF=ECEG5CFGDDEGFGCGFFFGDGGG3>7CGDG<
@M03364:276:000000000-BLYN8:1:1101:24199:9438 1:N:0:1
ACTCCTACGGGAGGCAGCAGTGGGGAATATTGCACAATGGGCGCAAGCCTGATGCAGCCATGCCGCGTGTGTGAAGAAGGCCTTCGGGTTGTAAAGCACTTTCAGCGAGGAGGAAGGTGGTGAACTTAATACGTTCATCAATTGACGTTACTCGCAGAAGAAGCACCGGCTAACTCCGTGCCAGCAGCCGCGGTAATACGGAGGGTGCAAGCGTTAATCGGAATTACTGGGCGTAAAGCGCACG
+
GGGGGGFGGGGGGGGGGGGGGGGGGGGGGGGGGGGGGGGGGGGGGGGGGGGGGGGGGGGGGGGGGEGGGGGGGGGGGGGGGGGGGGGGGGGGGGGGGGGGGGGGGGGGGGGGGDGGGGGGGGGGGGGGGGGGGGGGGGGGGGGFGGGGGGGGGGGGGGGGGGGGGGGGGGDCGGGGGDGGGGGGGGGGGGDGGGGGGG?FGGGEDGECGGGGGGGGFFGGGGEFGGFGGGGGGGGGGFCGGGD7
@M03364:276:000000000-BLYN8:1:1101:18849:9443 1:N:0:1
ACTCCTACGGGAGGCAGCAGTAGGGAATCTTCGGCAATGGGGGCAACCCTGACCGAGCAACGCCGCGTGAGTGAAGAAGGTTTTCGGATCGTAAAACTCTGTTGTTAGAGAAGAACGTTAAGTAGAGTGGAAAATTACTTAAGTGACGGTATCTAACCAGAAAGGGACGGCTAACTACGTGCCAGCAGCCGCGGTAATACGTAGGTCCCAAGCGTTGTCCGGATTTATTGGGCGTAAAGCGAGC
+
GGGGGGGGGGGGGGGGGGGGGGGGGGGGGGGGGGGGGGGGGGGGGGGGGGGGGGGGGGGGGGGGGGGFGGGGGGGGGGGGGGGGGGGGGGGGGGGGGGGGGGGGFGGGGGGGGGGGGGGGGGDFGFGFFGGGGGGGGGGGGFGGGGGGGGGGGGGGGGGGGGGGGGGGGGGGGGGGGGGGGGGGGGGGGGGGGGEGGGGGGFGGGGGG5CGGGC*CEGGGGGCEEFGGGGG=FGGGGGGGGGG7
@M03364:276:000000000-BLYN8:1:1101:19188:9455 1:N:0:1
ACTCCTACGGGAGGCAGCAGTGGGGAATATTGCACAATGGGCGCAAGCCTGATGCAGCCATGCCGCGTGTATGAAGAAGGCCTTCGGGTTGTAAAGTACTTTCAGCGAGGAGGAAGGCATTAAGGTTAATAACCTTGGTGATTGACGTTACTCGCAGAAGAAGCACCGGCTAACTCCGTGCCAGCAGCCGCGGTAATACGGAGGGTGCAAGCGTTAATCGGAATTACTGGGCGTAAAGCGCACG
+
GGGGGGGGGGGGGGGGGGGGGGGGGGGGGGGGGGGGGGGGGGGGFGEGGGGGGGGGGGGGFGGGGGGCFGGFGGGGGGGF@FFGGFGCFGGGCFGGGGGGGFEDF,8>FBFEFGFCF8EEE,AEGEF9FFFGG<?FF,:ADFGFBDFFFD+,3FBCBCBCFFGCFFFEDGGGGFEFFEDC7E,>7D:8FEDGGGD79<+=81:EG1;8?7+8:18;=FF5CCE5@<:CFFG5715:<D:5)))1
@M03364:276:000000000-BLYN8:1:1101:21979:9461 1:N:0:1
ACTCCTACGGGAGGCAGCAGTGGGGAATATTGCACAATGGGCGCAAGCCTGATGCAGCCATGCCGCGTGTGTGAAGAAGGCCTTCGGGTTGTAAAGCACTTTCAGCGAGGAGGAAGGTGGTGAACTTAATACGTTCATCAATTGACGTTACTCGCAGAAGAAGCACCGGCTAACTCCGTGCCAGCAGCCGCGGTAATACGGAGGGTGCAAGCGTTAATCGGAATTACTGGGCGTAAAGCGCACG
+
GGGGGGGGGGGGGGGGGGGGGGGGGGGGGGGGGGGGGGGGGGGGGGGGGGGGGGGGGGGGGGGGGGGGGGGGGGGGGGGGGGGGGGGGGGGGGGGGGGGGGGGGGGGEGGGGGGGGGGGGGGGGGFGGGGGGGCGGGGGGGGGFFGGGGGGGGGGGGGGGGGGGGGGGGGGGGGGGFGGGGGGGGGGGGGGGGGGGGGCCGDGGGCEEFGGGGGDGGGDGGGGGGGGGGGGGGGGGGGGGGGGC
@M03364:276:000000000-BLYN8:1:1101:15054:9469 1:N:0:1
ACTCCTACGGGAGGCAGCAGTGGGGAATATTGCACAATGGGCGCAAGCCTGATGCAGCCATGCCGCGTGTGTGAAGAAGGCCTTCGGGTTGTAAAGCACTTTCAGCGAGGAGGAAGGTGGTGAGCTTAATACGTTCATCAATTGACGTTACTCGCAGAAGAAGCACCGGCTAACTCCGTGCCAGCAGCCGCGGTAATACGGAGGGTGCAAGCGTTAATCGGAATTACTGGGCGTAAAGCGCACG
+
GGGGGGGGGGGGGGGGGGGGGGGGGBFGGGGGGGGGGGGGGGGGGGGGGGGGGGGGGGGGGGGGGGGGGGGGGGGGGGGGGGGGGGGGGGGGGGGGGGGGGGGGGGGGFGGGGCGGGGGGEGGGGGGGGGGGGGGGGGGGGGGGGGGGGGGGGGGGGGGGGGGGGGGGGGGGGGGGGGFFGGGCFGGGGGGEGGGGGGGGGGGGGGGGGGGGGDEGGGGGEGGGFCCEG6CFGGGGGGGD<DG3
@M03364:276:000000000-BLYN8:1:1101:22411:9471 1:N:0:1
ACTCCTACGGGAGGCAGCAGTGGGGAATATTGCACAATGGGCGCAAGCCTGATGCAGCCATGCCGCGTGTGTGAAGAAGGCCTTCGGGTTGTAAAGCACTTTCAGCGAGGAGGAAGGTGGTGAACTTAATACGTTCATCAATTGACGTTACTCGCAGAAGAAGCACCGGCTAACTCCGTGCCAGCAGCCGCGGTAATACGGAGGGTGCAAGCGTTAATCGGAATTACTGGGCGTAAAGCGCACG
+
GGGGGGGGGGGGGGGGGGGGGGGGGGGGGGGGGGGGGGGGGGGEEGGGGGGGDGGGGGGGDGGEFGGGGGGGGGGGF@FGGGGFFEGGGGGGGGGGGFGFGGGGFCCGGGDCCFGEC<DFEFF@FG9BEGGDGFGG@FDFFFAFGGGGGGGGA@+CCGFCFFFFGGGCFDEEC@FFCEG>*>CFGGGGFGGCGGGBFGFF58EEGCEC?FCFGGGEGGFGDEE5<CFGFCFCDGGECFFD)>)/
@M03364:276:000000000-BLYN8:1:1101:26516:9487 1:N:0:1
ACTCCTACGGGAGGCAGCAGTAGGGAATCTTCGGCAATGGGGGCAACCCTGACCGAGCAACGCCGCGTGAGTGAAGAAGGTTTTCGGATCGTAAAACTCTGTTGTTAGAGAAGAACGTTAAGTAGAGTGGAAAATTACTTAAGTGACGGTATCTAACCAGAAAGGGACGGCTAACTACGTGCCAGCAGCCGCGGTAATACGTAGGTCCCAAGCGTTGTCCGGATTTATTGGGCGTAAAGCGAGC
+
GGGGGGGGGGGGGGGGGGGGGGGGGGGGGGGGGDFGGGGGGDGGGGGGGGGGFGEGGG@FGGG+@FGFGGCFGGFGGCGGFGFEGGDGCC7EGGGGGGCEGGG<BFFBEFFGFFGDF=D>=D5E<EEDD@,33DBF9,7CFAFFGGGGDGGE,CFF<@>F7,3@FEDFGDGCC<E;B8FF7CGGGGCF7:8EE5BEGCBEGCGGC3CFBFG5EC8E=E9FG5C*8C?FGGF**9:EDGG79<5)
@M03364:276:000000000-BLYN8:1:1101:14995:9502 1:N:0:1
ACTCCTACGGGAGGCAGCAGTGGGGAATATTGCACAATGGGCGCAAGCCTGATGCAGCCATGCCGCGTGTGTGAAGAAGGCCTTCGGGTTGTAAAGCACTTTCAGCGAGGAGGAAGGTGGTGAGCTTAATACGCTCATCAATTGACGTTACTCGCAGAAGAAGCACCGGCTAACTCCGTGCCAGCAGCCGCGGTAATACGGAGGGTGCAAGCGTTAATCGGAATTACTGGGCGTAAAGCGCACG
+
GGGGGGGGGGGGGGGGGGFGGGGGGGGGGGGGGGGGGGGGFGGGGGGGGGGGGGGGGGGGGGGGGGGGGGFGGGGGGGGGGGGGGGGGGGGGGGGGGGGGGGGGGGGGGGGGGGGFGGGGGGGGGG8DGGGGGGGGGGGGGGFGGGGGGGGGGGGGGGGGGGGGGGFGGGGGGGGGGG>CFGGGGGGGFEGGGGGGGGGGGGGGG>EGGGGGGGGGGCFGGGDGGGGGGCFGGGGGGGGGGGGC
@M03364:276:000000000-BLYN8:1:1101:19956:9511 1:N:0:1
ACTCCTACGGGAGGCAGCAGTGGGGAATATTGCACAATGGGCGCAAGCCTGATGCAGCCATGCCGCGTGTGTGAAGAAGGCCTTCGGGTTGTAAAGCACTTTCAGCGAGGAGGAAGGTGGTGAACTTAATACGTTCATCAATTGACGTTACTCGCAGAAGAAGCACCGGCTAACTCCGTGCCAGCAGCCGCGGTAATACGGAGGGTGCAAGCGTTAATCGGAATTACTGGGCGTAAAGCGCACG
+
GFGGGGGGGGGCFFGGGGGGGGGGGG@EFFGGGGFGGGGFGGGGGGGGGFEGGGGGGGGGGGFFEGGGEGDFFFGFGFFGGGGGGFDFDFEGGGGG9FGCFGGF@EEGGCFGGEGFCBC7=D9F<FFFAFGFEFGEFGF<DFGGEFGE>FGGGCGEGGFGG?DFGGGGGGEF@F;CGGFFEGFGFDFG7CEEEGGG9EFGEEEGGGGGGGGGDECCCF9FDGGFCGFFCFGGDDG5DGGDCDD5
@M03364:276:000000000-BLYN8:1:1101:4149:9516 1:N:0:1
ACTCCTACGGGAGGCAGCAGTGGGGAATATTGCACAATGGGCGCAAGCCTGATGCAGCCATGCCGCGTGTGTGAAGAAGGCCTTCGGGTTGTAAAGCACTTTCAGCGAGGAGGAAGGTGGTGAACTTAATACGTTCATCAATTGACGTTACTCGCAGAAGAAGCACCGGCTAACTCCGTGCCAGCAGCCGCGGTAATACGGAGGGTGCAAGCGTTAATCGGAATTACTGGGCGTAAAGCGCACG
+
GGGGGGGGGGGGGGGGGGGGGGGFGGGGGGGGGGGGGGGGGGGGGGGGGGGGGGGGGGGGGGGGGGGGGGGGGGGGGGGGGGGGGGGGGGGGGGGGGGGGGGGGGGGGGGGGGGGGGGGGGGFGGGGGGGFAFGGGGGGGGGGGGGGGGGGGGGGGGGGGGGGGGGGGGGGGGGGGGGGGGGGGGGGGGGGGGGGGGGGGGGGGGGGGGGGGGGGGGGGGCEEGGGGGGGGDGGGGGGGGGGGD
@M03364:276:000000000-BLYN8:1:1101:19851:9526 1:N:0:1
ACTCCTACGGGAGGCAGCAGTGGGGAATATTGCACAATGGGCGCAAGCCTGATGCAGCCATGCCGCGTGTGTGAAGAAGGCCTTCGGGTTGTAAAGCACTTTCAGCGAGGAGGAAGGTGGTGAACTTAATACGTTCATCAATTGACGTTACTCGCAGAAGAAGCACCGGCTAACTCCGTGCCAGCAGCCGCGGTAATACGGAGGGTGCAAGCGTTAATCGGAATTACTGGGCGTAAAGCGCACG
+
GGGGGGGGGGGGGGGGGGFGGGGGGGGGGGGGGGGGGGGGGGGGGGGGGGGGGGGGGGGGGGGGGGGGGGGGGGGGGGGGGFGGGGGGFGGGGGGGGGGGGFGGGGGCGGGGGGGGGGGGGGGGGGGGGGGGGGGCGGGFGGGGGFGGGGGGGGGGGGGGGGGGGGGGGGGGGGGGGGGFEGGGGGFGGGEGGGGGGGGGGECGGGGGGGGGDGGDGEGGGGGGGGGGGGGGGGGG3DCGCDGC
@M03364:276:000000000-BLYN8:1:1101:20410:9532 1:N:0:1
ACTCCTACGGGAGGCAGCAGTGGGGAATATTGCACAATGGGCGCAAGCCTGATGCAGCCATGCCGCGTGTGTGAAGAAGGCCTTCGGGTTGTAAAGCACTTTCAGCGAGGAGGAAGGGGGTTCGCTTAATACGTTCATCAATTGACGTTACTCGCAGAAGAAGCACCGGCTAACTCCGTGCCAGCAGCCGCGGTAATACGGCGGGTGCAAGCGTTAATCGGAATTACTGGGCGTAAAGCGCACG
+
FFFC,;;C;@F;:@B@7BFF@F9EFGGGDF<CEEE<CF<,EFGCFGEGF<FEF<,E@ECAC,CFFEEGGEGGGF9FFGCGGCD=5C=FG@4?,EEFCEFA8F?FGGE:444BCEAD:+8@++,3@>@=93F>FGFF7,:,,,3@>D:5+,*73@**3@<FDFFBE7F:1:*CFGGCFEF7F;C<8?C8C331*3:CGC+=;*:>8:C8<0<*8;*;CFC*/8AF<CGFGF*:CGCGG77C</7C
@M03364:276:000000000-BLYN8:1:1101:10162:9536 1:N:0:1
ACTCCTACGGGAGGCAGCAGTAGGGAATCTTCGGCAATGGACGAAAGTCTGACCGAGCAACGCCGCGTGAGTGAAGAAGGTTTTCGGATCGTAAAACTCTGTTGTTAGAGAAGAACAAGGACGATTAGTAACTGAACGTCCCCTGACGGTATCTAACCAGAAAGCCACGGCTAACTACGTGCCAGCAGCCGCGGTAATACGTAGGTGGCAAGCGTTGTCCGGATTTATTGGGCGTAAAGCGAGC
+
GGGGGGGGGGGGGGGGGGGGGFGGGGGGGGGGGGGGGGGGGGGGGGGGGGGGGGGGGGGGGGGGGGGGGGGEFGGGGGGGGGGGGGGGEGGGGGGGGGGGGGGGGGGG9AEGGGGGGGGFA>FCCDGGGGGGGDFGGGGGGGGGCEFGGGGGGGGGGGGGGGGGGGGGGEGGGGGGGGGGGGGGGGGFGGGGGGEEGGGGGGGGG;<FCFGCDGEGGEGGEGE=5<FGGGGGGCEGGC7CGG3/
@M03364:276:000000000-BLYN8:1:1101:19668:9537 1:N:0:1
ACTCCTACGGGAGGCAGCAGTGGGGAATATTGCACAATGGGCGCAAGCCTGATGCGGCCATGCCGCGTGTGTGAAGAAGGCCTTCGGGTTGTAAAGCACTTTCAGCGAGGAGGAAGGTGGTGAACTTAATACGTTCATCAATTGACGTTACTCGCAGAAGAAGCACCGGCTAACTCCGTGCCAGCAGCCGCGGTAATACGGAGGGTGCAAGCGTTAATCGGAATTACTGGGCGTAAAGCGCACG
+
GGGGGGGGGGGGGGEGGGGGGGGGGGGGGGGGGGGGGGGGGGGGGGGGGGGGGGGGGGGGGGGGGGGGGGGGCFGGGGGGGGGGGGGGGGGGGGGGGGGGGGGGGGGDGGFGGFFFGGGGGDGGGGGGGGGGGGGGGGGGGGGGGGGGGGGGGGGDGGGGGGGGGGGGGGDDFGEFGGGGGGGGGGGGEGGGGGGE?CFGGDGGGGGGGGGGGGGGGGGGGDEGGGGFFGGFGGGGGGGGC3<5
@M03364:276:000000000-BLYN8:1:1101:17600:9539 1:N:0:1
ACTCCTACGGGAGGCAGCAGTAGGGAATCTTCGGCAATGGACGAAAGTCTGACCGAGCAACGCCGCGTGAGTGAAGAAGGTTTTCGGATCGTAAAACTCTGTTGTTAGAGAAGAACAAGGACGTTAGTAACTGAACGTCCCCTGACGGTATCTAACCAGAAAGCCACGGCTAACTACGTGCCAGCAGCCGCGGTAATACGTAGGTGGCAAGCGTTGTCCGGATTTATTGGGCGTAAAGCGAGCG
+
GGGGGGGGGGECGGGGGGGGGGGFEGGGGGFGGGGGGGGGFFFGGGGGGGGGGFGGGGGGGGDGECEFFGGGGFFGEGGGGGFGGGGDE:FGGFGGFGGGGGFGFCGGGGGGFFGGGGFGGGGGFGGGFGGGFDGGGFFEDFGGGGGGGG@FFFGGFGGGGGEGCGGGC@ECFGG9FGGGGC@FGGGGGGGGGGDDCGCCEGFGGGGFG?FFDGC?EGGGEEGGGGGFFGGGG5EDGGGG7759
@M03364:276:000000000-BLYN8:1:1101:21200:9552 1:N:0:1
ACTCCTACGGGAGGCAGCAGTAGGGAATCTTCGGCAATGGACGAAAGTCTGACCGAGCAACGCCGCGTGAGTGAAGAAGGTTTTCGGATCGTAAAACTCTGTTGTTAGAGAAGAACAAGGATGAGAGTAAAACGTTCATCCCTTGACGGTATCTAACCAGAAAGCCACGGCTAACTACGTGCCAGCAGCCGCGGTAATACGTAGGTGGCAAGCGTTGTCCGGATTTATTGGGCGTAAAGCGAGC
+
GGGGGGGGGGGGGGGGGGGGGGGGGGGGGGGGGGGGGGGGGGGGGGGGGGGGGGGGGGGGGGGGGGGGGGGGGGGGGGGGFGGGGGGGGGGGGGGGGGGGGGGGGGGGGGGGGGGGGGGGGGGGGGGGGGGGGGGGGGGGGGGGGGGGGGGGGGGGGGGGGGCFGGGGGGGGGGGGGGGGGGGGGGGGGGGGGGGGGFGGGEFGGGGGGGGCCEEEGGGGGGG5/@9EFGGGGGGGGGGGGGG)
@M03364:276:000000000-BLYN8:1:1101:18462:9567 1:N:0:1
ACTCCTACGGGAGGCAGCAGTGGGGAATATTGCACAATGGGCGCAAGCCTGATGCAGCCATGCCGCGTGTGTGAAGAAGGCCTTCGGGTTGTAAAGCACTTTCAGCGAGGAGGAAGGTGGTGAACTTAATACGTTCATCAATTGACGTTACTCGCAGAAGAAGCACCGGCTAACTCCGTGCCAGCAGCCGCGGTAATACGGAGGGTGCAAGCGTTAATCGGAATTACTGGGCGTAAAGCGCACG
+
GGGGGGGGGGGGGGGGGGGGGGGGGGGGGGGGGGGGGGGGGGGGGGGGGGGGGGGGGGGGGGGGGGGGGGGGGGGGGGGGGGGGGGGGGGGGGGGGGGGGGGGGGGGEGGGGGGGGGGFGGGGGGFFFGGGGGGGGGGGGGGGGGGGGGGGGGGGGGCFGGGGGGFGGGGGGGGGGGGGGGGGGGGGGGGGGGGGGGGGGGGGGGGGGFFDGGGCCFGGGGGGGGGGF7CGGDGEEFFGGGGD<
@M03364:276:000000000-BLYN8:1:1101:28492:9568 1:N:0:1
ACTCCTACGGGAGGCAGCAGTAGGGAATCTTCGGCAATGGACGAAAGTCTGACCGAGCAACGCCGCGTGAGTGAAGAAGGTTTTCGGATCGTAAAACTCTGTTGTTAGAGAAGAACAAGGACGTTAGTAACTGAACGTCCCCTGACGGTATCTAACCAGAAAGCCACGGCTAACTACGTGCCAGCAGCCGCGGTAATACGTAGGTGGCAAGCGTTGTCCGGATGTATTGGGCGTAAAGCGAGCG
+
GGGGGGGGGGGGGEFGGG9EEFFGGGGGGGGGGGGGGCFGGGGGEGG@CFGGGGGGE>CGGGGDGDCCFEEAFGGFGGGGEGGGGGCC8>FGFGFGGGGEGGGFGCE,EFFF?D=FGGFFA<CB+BCFGGDCCFF<@F7FED=F<3@BEFFGAC9FFEBFEGCF@FFGGGGGG@9;>E:BFGGGGG,288BEGEEGC?9CFFCCEFD6<9*@C:;=EFGDE5C*<F7CF?/*9CEECGGGGD31
@M03364:276:000000000-BLYN8:1:1101:25397:9574 1:N:0:1
ACTCCTACGGGAGGCAGCAGTGGGGAATATTGCACAATGGGCGCAAGCCTGATGCAGCCATGCCGCGTGTGTGAAGAAGGCCTTCGGGTTGTAAAGCACTTTCAGCGAGGAGGAAGGTGGTGAGCTTAATACGTTCATCAATTGACGTTACTCGCAGAAGAAGCACCGGCTAACTCCGTGCCAGCAGCCGCGGTAATACGGAGGGTGCAAGCGTTAATCGGAATTACTGGGCGTAAAGCGCACG
+
GGGGGGGGGGGGGGGGGGGGFGGGGGGGGGGGGGGGGGGGGGGGGGGGGGGGGGGGGGGGGGGGGGGFGGFGGGGGGGGGGGGGGGEGGGGGFGGGGGGGGGGGGGGFGGGGGGGGGGGFGFGFFDFGGGGGGGGGGGDFGGGFFGGGGFGGGGGEGGGGGGDGGGGGGGGGGFGGGGGGGGGGGGGGGGGGGGGGGGGGGGGGGEDEFFFFEE==ECGFGDC=FE9FAFF*)9EEGGCGGGG5
@M03364:276:000000000-BLYN8:1:1101:13286:9584 1:N:0:1
ACTCCTACGGGAGGCAGCAGTGGGGAATATTGCACAATGGGCGCAAGCCTGATGCAGCCATGCCGCGTGTGTGAAGAAGGCCTTCGGGTTGTAAAGCACTTTCAGCGAGGAGGAAGGTGGTGAGCTTAATACGTTCATCAATTGACGTTACTCGCAGAAGAAGCACCGGCTAACTCCGTGCCAGCAGCCGCGGTAATACGGAGGGTGCAAGCGTTAATCGGAATTACTGGGCGTAAAGCGCACG
+
FGGGGGGGGGGGGGGGGDGGGG@GGGGGGGGGEFGGFGGG8FG7@CFGGGGGFFGGGGGGFGD8FGGGGBFFGG<FGGGGGG8C<DFF<BFFCFGAGBFCFGF<A9+@FF:?7BF<=BBFC=BFFCAFFGFDFDFCDGA<FGD<FGGGGGGGD7@CCCFDFFGG:,,3C<C*>:2?7>>DCFFGFFGF:*:8B::CFEF8:5BC@EGGGC9C8C=EFFGEEC8CG<<F?6**>)5C9:*1)9))
@M03364:276:000000000-BLYN8:1:1101:17665:9618 1:N:0:1
ACTCCTACGGGAGGCAGCAGTAGGGAATCTTCGGCAATGGGGGCAACCCTGACCGAGCAACGCCGCGTGAGTGAAGAAGGTTTTCGGATCGTAAAACTCTGTTGTTAGAGAAGAACGTTAAGTAGAGTGGAAAGTTACTTAAGTGACGGTATCTAACCAGAAAGGGACGGCTAACTACGTGCCAGCAGCCGCGGTAATACGTAGGTCCCAAGCGTTGTCCGGAGTTATTGGGCGTAAAGCGAGC
+
@EFGGECGGDGFEGGCF,CFG9@FC,EGGGGGG@FGGFGGGGGGGFCEFDFDGFF7FC:E@F@BC@FGE:F?DFF9?FGGFGGEFDECFGGGFFC9FB<FFGFCEEDAEFG?EGGFCGCFGFD?D?FF<@C=><:E<CFGC3<3@<D:E:F7@CCFGGFGD@::C:<*@EFECFGGGGGGCF8;E8888F5BEE8BEF?;8F?CCCFG5<A@C5**2/?EE5***0+<<FF5DGEE37?:9*1)
@M03364:276:000000000-BLYN8:1:1101:25037:9665 1:N:0:1
ACTCCTACGGGAGGCAGCAGTGGGGAATATTGCACAATGGGCGCAAGCCTGATGCAGCCATGCCGCGTGTGTGAAGAAGGCCTTCGGGTTGTAAAGCACTTTCAGCGAGGAGGAAGGTGGTGAGCTTAATACGATCATCAATTGACGTTACTCGCAGAAGAAGCACCGGCTAACTCCGTGACAGCAGCCGCGGTAATACGGAGGGTGCAAGCGTTAATCGGAATTACTGGGCGTAAAGCGCACG
+
FFGFFGDGGGGGGD@FEGGDFGGGC,BCFGGG9FCGCFEEFG:@EFECDFFD,CFF,,,CE8@DE7FFFC=FGGEGFF,C,C<F@FGGD7FCEFFFGGFB8F9CFD>@=C:CF>E8FGGGGF9F,BFAEGFF@+>B::9,C,CD=7FFFFC,,@7FF>:BFG7:FCBFGGCFGFC,,>F<*4;DC7CFCECC8BEC9<2;88*=C8=B:9CFG/A8:C?C5C*:C73A++;EG5*:5CFD5)99
@M03364:276:000000000-BLYN8:1:1101:25334:9671 1:N:0:1
ACTCCTACGGGAGGCAGCAGTGGGGAATATTGCACAATGGGCGCAAGCCTGATGCAGCCATGCCGCGTGTGTGAAGAAGGCCTTCGGGTTGTAAAGCACTTTCAGCGAGGATGAAGGTGGTGAGCTTAATACGTTCATCAATTGACGTTACTCGCAGAAGAAGCACCGGCTAACTCCGTGCCAGCAGCCGCGGTAATACGGAGGGTGCAAGCGTTAATCGGAATTACTGGGCGTAAAGCGCACG
+
GGGGGGGGGGGGGGGGGGFEEFFGDFEGGFFFCGGGFGGGGGGDGGEFGG@AFGGGGGFEFGGGGGGG@FGGFAFGGEAF@FFGGGGGGGGG?EFE<=<FBF,CFGGCCBC,BFFGG@EGFCFFC9BFGFFGGGC=FC,CF<FFEGDCB8@=FGECE7>:3D@FG7,CEC*@DC@F?CBF7CFFGCGF7>EEC>EE+?<>EGCEEGGGGFGF5=:?EC?C=C=FFGFGFG5739C=FC7DDG37
@M03364:276:000000000-BLYN8:1:1101:10794:9678 1:N:0:1
ACTCCTACGGGAGGCAGCAGTAGGGAATCTTCGGCAATGGGGGCAACCCTGACCGAGCAACGCCGCGTGAGTGAAGAAGGTTTTCGGATCGTAAAACTCTGTTGTTAGAGAAGAACGTTAAGTAGAGTGGAAAATTACTTAAGTGACGGTATCTAACCAGAAAGGGACGGCTAACTACGTGCCAGCAGCCGCGGTAATACGTAGGTCCCAAGCGTTGTCCGGATTTATTGGGCGTAAAGCGAGC
+
GGGGGGGGGGGGGGGGGGGGGFGGGGGGGGGGGGGGGGGGGGGGGGFGGGGG8FGDGGGGGGGGGGGGGEGFFGGGGGGGGGGGGGGGGGGGGGGGGGGFFGFGGGGGGGGGGFGGGGGGFGFFFFFDDEGGGGGGGGGGGGGGGGGGGDGGGGGGGCF7FGFGGGGGGGGGGFFCGGGGGFGGGGGGFCEEGGEGGFGCEEFGGGGGFGGGGGGGGGGGGGGGGGGGGGFFGGECGGD*97D9
@M03364:276:000000000-BLYN8:1:1101:6532:9699 1:N:0:1
ACTCCTACGGGAGGCAGCAGTGGGGAATATTGCACAATGGGCGCAAGCCTGATGCAGCCATGCCGCGTGTGTGAAGAAGGCCTTCGGGTTGTAAAGCACTTTCAGCGAGGAGGAAGGTGGTGAACTTAATACGTTCATCAATTGACGTTACTCGCAGAAGAAGCACCGGCTAACTCCGTGCCAGCAGCCGCGGTAATACGGAGGGTGCAAGCGTTAATCGGAATTACTGGGCGTAAAGCGCACG
+
GGGGGGGGGGGGGGGGGGGGGGGGGGGGGGGGGGGGGGGGGGGGGGGGGGGGGGGGGGGGGGGGGGGGGGGGGGGGGGGGGGGGGGGGGGGGGGGGGGGGGGGGGGGGGGGGGGGGGGGGGGCFGGFFGGGGGGGGGGFGFGGGGGGGGGGGGGGGGGGGGGGGGGGGGGGGGGGFFGGGGGGGGGGGGGGE5BEGGGFFGGGGGGGDGGCFEGE=EGGGGGGGFGGGGGGGGGGGGGGGGGG<
@M03364:276:000000000-BLYN8:1:1101:24789:9701 1:N:0:1
ACTCCTACGGGAGGCAGCAGTGGGGAATATTGCACAATGGGCGCAAGCCTGATGCAGCCATGCCGCGTGTGTGAAGAAGGCCTTCGGGTTGTAAAGCACTTTCAGCGAGGAGGAAGGTGGTGAACTTAATACGTTCATCAATTGACGTTACTCGCAGAAGAAGCACCGGCTAACTCCGTGCCAGCAGCCGCGGTAATACGGAGGGTGCAAGCGTTAATCGGAATTACTGGGCGTAAAGCGCACG
+
GGGGGGGGGGGGGGEFGGGGGGGGGGGGGGGGGGGGGGGFGGGGGGGGGGGGGGGGGGGGGGGGGGGGGGGGGFGGGGGGFFGGGGGGGGGDFG,BFGGGGGGGGGGCFGCGGGGGGGGGGGGGGGDGGFFGGGGFDFGFDDGGGGGGGGGGGGGGGGGFGFGGGGGGGGGGGGGGGGGGGGGGGGGGGGDGGGCGGFGFGGGGGGGGGGGGGGGCCFGFGGEGGGGGGGGGGGGGGG7DGDD7
@M03364:276:000000000-BLYN8:1:1101:2898:9722 1:N:0:1
ACTCCTACGGGAGGCAGCAGTGGGGAATATTGCACAATGGGCGCAAGCCTGATGCAGCCATGCCGCGTGTGCGAAGAAGGCCTTCGGGTTGTAAAGCACTTTCAGCGAGGAGGAAGGTGGTGAGCTTAATACGTTCATCAATTGACGTTACTCGCAGAAGAAGCACCGGCTAACTCCGTGCCAGCAGCCGCGGTAATACGGAGGGTGCAAGCGTTAATCGGAATTACTGGGCGTAAAGCGCACG
+
GGGGGGGGGGGGGGGGGGGGGGGGGGGGGGGFGGGGGGGGGGGGGGGGGGGGGGGGGGGGGGGGGGGGGGGGGGGGGGGGGGGGGGGGGGGGGGGGGGGGEFFFGAFFGGGGGGGGCF@EEFGGGGGGGGGGGGGGGFCFGGGGGGGGGGGGGGGGGGGGGGGFGGFGEEGDGGGGGGGGGGGGGGGGCE5C*=EGGGGGGEGG7EEGGFGGGGGGFDGGCEEGGGFGFGGGGGG5CFGGGGG<
@M03364:276:000000000-BLYN8:1:1101:19284:9729 1:N:0:1
ACTCCTACGGGAGGCAGCAGTGGGGAATCTTCGGCAATGGGGGCAACCCTGACCGAGCAACGCCGCGTGAGTGAAGAAGGTTTTCGGATCGTAAAACTCTGTTGTTAGAGAAGAACGTTAAGTAGAGTGGAAAGTTACTTAAGTGACGGTATCTAACCAGAAAGGGACGGCTAACTACGTGCCAGCAGCCGCGGTAATACGTAGGTCCCAAGCGTTGTCCGGATTTATTGGGCGTAAAGCGAGC
+
GGGGGGGGGGGGGGGGGGGGGGGGGGGGGGGGGGGGGGGGGGGGGGGGGGGGGGGGGGGGGGGGGGGFGGGGGGGGGGGGGGGGGGGGGGGGGGGGGGGGGGGGGGGGGGGGGGGGGGGGGGGGGGFFGGGGGGGGGGGGGGGFGGGGGGGGGGGGGGGGGGGGGGGGGGGGEGGGGFGGGGGFGGGGGGGGGGGGEFGGGGGGGGGGG7EFGEGGGGGGGGCCEGGGGGGGGGGGGGGGGGG5
@M03364:276:000000000-BLYN8:1:1101:11475:9747 1:N:0:1
ACTCCTACGGGAGGCAGCAGTGGGGAATATTGCACAATGGGCGCAAGCCTGATGCAGCCATGCCGCGTGTGTGAAGAAGGCCTTCGGGTTGTAAAGCACTTTCAGCGAGGAGGAAGGTGGTGAACTTAATACGTTCATCAATTGACGTTACTCGCAGAAGAAGCACCGGCTAACTCCGTGCCAGCAGCCGCGGTAATACGGAGGGTGCAAGCGTTAATCGGAATTACTGGGCGTAAAGCGCACG
+
GGGGGGGGGGGEEEGGGGGGGGGGGGGGGGGGGGGGGGGGGGGGGGGGGGGGGGGGGGGGGFFGGGGGGGGGGGGGGGGGGGGGFDFGGGGGGGGGGGGGGGGGGGGEGEGGGGCF:FFGGGFGGGCF9DGDGEGGGGGGGGCFFGGGGFE<FGGGGGGGGGGGGGCFGGGEGGGFFGGGGGGGGGGGGGGGGGGGGGGGGGGGGGGGGGGGGGGGFGCFCEEFFEFGGFGFCCG5FGFGGGGD
@M03364:276:000000000-BLYN8:1:1101:27430:9761 1:N:0:1
ACTCCTACGGGAGGCAGCAGTGGGGAATATTGCACAATGGGCGCAAGCCTGATGCAGCCATGCCGCGTGTGTGAAGAAGGCCTTCGGGTGGGAAAGCACTTTCAGCGAGGCGGAAGGTGGTGAGCTTAATACGCTCATCAATTGACGTTACTCGCAGAAGAAGCACCGGCTAACTCTGTGCCAGCAGCCGCGGTAATACGGAGGGTGCAAGCGTTAATCGGAATTACTGTGCGTAAAGCGCACG
+
DEGGGGGGE7CCE@CEFGGGGGGG7FEFFFD@EFAFCF9E<FD7FF>FCFFDFGCEEC8FFF8EFGGFEFGGGG<,,F@88<<FGGGGG:++BFF<8EFFGGGGFGGGGG+@CFG+F>,>3D,=,3B<,DFF<+@F7CFG9A@9B9F:FFCGGECCFFFDFCFC<FBF@7CCDFC9,?<A9+++1?C:*:5CBG5*9CC8A8:8C258CF:=CE*;CFGGGEGCC7A@:+<9>C=7FGGDGDC1
@M03364:276:000000000-BLYN8:1:1101:22949:9762 1:N:0:1
ACTCCTACGGGAGGCAGCAGTAGGGAATCTTCGGCAATGGGGGCAACCCTGACCGAGCAACGCCGCGTGAGTGAAGAAGGTTTTCGGATCGTAAAACTCTGTTGTTAGAGAAGAACGTTAAGTAGAGTGGAAAATTACTTAAGTGACGGTATCTAACCAGAAAGGGACGGCTAACTACGTGCCAGCAGCCGCGGTAATACGTAGGTCCCAAGCGTTGTCCGGATTTATTGGGCGTAAAGCGAGC
+
GGGGGGGGGGGGGGGGGGGGGGGGGGGGGGGGGEGGGFGGGGGGGGGGGGGGGGGGGGGGGGGGGGGG7@FGGGGGGGGGFEFGFGGGGGGGGGCGFFGEGGGDEEFGGGGGFGGFEFFCCDFCF9FFCFGG9BCDFGGFGFGDEGGGDFGCFGFC<FFGGGGGGGD<CEGGGGG,?FCFGFGGGGG8=:CCEGGGGGGGGGGGGFGGGFFFGG;C=E9CDE*CE9FFGGGGGDGGGGC:DDG7
@M03364:276:000000000-BLYN8:1:1101:22101:9770 1:N:0:1
ACTCCTACGGGAGGCAGCAGTGGGGAATATTGCACAATGGGCGCAAGCCTGATGCAGCCATGCCGCGTGTATGAAGAAGGCCTTCGGGTTGTAAAGTACTTTCAGCGAGGAGGAAGGCATTAAGGTTAATAACCTTAGTGATTGACGTTACTCGCAGAAGAAGCACCGGCTAACTCCGTGCCAGCAGCCGCGGTAATACGGAGGGTGCAAGCGTTAATCGGAATTACTGGGCGTAAAGCGCACG
+
GGGGGGGGGGGGGGGGGGGGGGGGGGGEGGGGGFGGGGGGGGGGGGGGGGGGGGGGGGGGGGGFEGGGGGGGGGGFGGGGGGGGGFGGGGGGFGGGGGGGGGGGGG>CFGGGGGGGGGGGGGGGGGGGGGGGGGGGGGDFGGGGGGGGGGGGGGGGGGGGGGGGGFCFEGGGFGGGGGGGGGGGGGGGCEG>EEGGGGGDG5CGGC*CFCFDGGGGGGG5EGGGGGGFCFGGGGGGFGGGDGG3
@M03364:276:000000000-BLYN8:1:1101:5534:9772 1:N:0:1
ACTCCTACGGGAGGCAGCAGTAGGGAATCTTCGGCAATGGGGGCAACCCTGACCGAGCAACGCCGCGTGAGTGAAGAAGGTTTTCGGATCGTAAAACTCTGTTGTTAGAGAAGAACGTTAAGTAGAGTGGAAAGTTACTTAAGTGACGGTATCTAACCAGAAAGGGACGGCTAACTACGTGCCAGCAGCCGCGGTAATACGTAGGTCCCAAGCGTTGTCCGGATTTATTGGGCGTAAAGCGAGC
+
GGGGGGGGGGGGGGGGGGGGGGGGGGGGGGGGGGGGGGGGGGGGGGGGGGGGGGGGGGGGGGGGGGGFFGGGGGGGGGGGGGGGGGGGGGGGGGGGFGGGGGGGGGGGGGGGGGGGGGGGGGGFFFGGGGGGGGGGGGFCGGGGGGGGGGGGGGGGGCGGGGGGGGGGGDGGGGGGGGGGGGGGGGGGGGGGGGGGGGGGGGGGGFGGGGGGGGGEEGFFDGCCEFGGGCGFGGGGGGGFGC<5
@M03364:276:000000000-BLYN8:1:1101:13414:9778 1:N:0:1
ACTCCTACGGGAGGCAGCAGTGGGGAATATTGCACAATGGGCGCAAGCCTGATGCAGCCATGCCGCGTGTGTGAAGAAGGCCTTCGGGTTGTAAAGCACTTTCAGCGAGGAGGAAGGTGGTGAACTTAATACGTTCATCAATTGACGTTACTCGCAGAAGAAGCACCGGCTAACTCCGTGCCAGCAGCCGCGGTAATACGGAGGGTGCAAGCGTTAATCGGAATTACTGGGCGTAAAGCGCACG
+
GGGGGGFGGGGGGGGGGGGGGGGGGGGGGGGGGGGGGGGFGGGGGGGGGGGGGGFGGGGGGGGGGGGGGGGGGGGGGGGGGGGGGGGGGGGGGGGGGGGGGGGGGGGGGGGGGGGGGGGGGGGGGGGGGGGGGGGGGGGGGGGGGGGGGGGGGGGGGGGGGGGGGGGGGGGGGGGGGGGGGGGGGGGGGEDGGGGGGGGGGGGDGGGGGGGGGGGGGGGGGDGGGGGGGGGGGGGGGGFGGGGC
@M03364:276:000000000-BLYN8:1:1101:8506:9817 1:N:0:1
ACTCCTACGGGAGGCAGCAGTAGGGAATCTTCGGCAATGGGGGCAACCCTGACCGAGCAACGCCGCGTGAGTGAAGAAGGTTTTCGGATCGTAAAACTCTGTTGTTAGAGAAGAACGTTAAGTAGAGTGGAAAGTTACTTAAGTGACGGTATCTAACCAGAAAGGGACGGCTAACTACGTGCCAGCAGCCGCGGTAATACGTAGGTCCCAAGCGTTGTCCGGATTTATTGGGCGTAAAGCGAGC
+
GGGGGGGGGGGGGDGDGGGGGGGGGGGGGGGGGDGGGGGGGGGGGGGGGGGGGGGGGGGGFGGGGGGCGFGGGGGGGGGGGGGFFGGGGGGGGGGGGGGGGGFGGGGGGGGGGG?GGGGGGGFGGCFDDGGCGGGAFFGFGFGGGGGGGGGGGGGGCFFGGGGGGGDGGGGGGGGFGGGGGGGGGFFFFCGGGDGC>FGGGGGFGG9BFFGFGG;CGGGGGGE*;99EFFF:DDEDGGGGGDG)
@M03364:276:000000000-BLYN8:1:1101:2419:9827 1:N:0:1
ACTCCTACGGGAGGCAGCAGTGGGGAATATTGCACAATGGGCGCAAGCCTGATGCAGCCATGCCGCGTGTGTGAAGAAGGCCTTCGGGTTGTAAAGCACTTTCAGCGAGGAGGAAGGTGGTGAACTTAATACGTTCATCAATTGACGTTACTCGCAGAAGAAGCACCGGCTAACTCCGTGCCAGCAGCCGCGGTAATACGGAGGGTGCAAGCGTTAATCGGAATTACTGGGCGTAAAGCGCACG
+
GGGGGGGGGGGGGGGGGGGGGFGGGGGGGGGGFFGGGGGGGGGGGGGGGGGGFGGGGG<FEFGGGGGGGDG@FGFGEGGGF<EFGGGGEEGGGGGGDCGG,BFGGGGCFGDFFFFFCFGD:CFFGGFGGAFEGGGGGGGGFGGGGFGGGGDG9F7CGGGGCFF?FCFGGG:<<FGFGE@EGGGGGGFFGGGGG>EDGGGGGCGGGGGGGFGGC>EE=97:CC=FGGCD<CFGGGGEFFG:DGG5
@M03364:276:000000000-BLYN8:1:1101:19533:9832 1:N:0:1
ACTCCTACGGGAGGCAGCAGTAGGGAATCTTCGGCAATGGGGGCAACCCTGACCGAGCAACGCCGCGTGAGTGAAGAAGGTTTTCGGATCGTAAAACTCTGTTGTTAGAGAAGAACGTTAAGTAGAGTGGAAAGTTACTTAAGTGACGGTATCTAACCAGAAAGGGACGGCTAACTACGTGCCAGCAGCCGCGGTAATACGTAGGTCCCAAGCGTTGTCCGGATTTATTGGGCGTAAAGCGAGC
+
GGGGGGGGGGGGGGGGGGGGGGGGGGGGFGGGGGGGGGGGGGGGGGFGGGGGGGGGGGGGGGGGGGGGGGGGGGGGGGGGFGGGGGGGGGGGGGGGGGGGGGGGGGGGGGGGGGGGGFGFFG9CFEFFGGGFFGFGGGGGGGGGGFFFGEGGGGGGGGGGGGG:FGGGGGDGGGGGGGGGGG:FGGGGGGGGGGGGGGGGGGFGGGGGGFGGGGGEGGGGGGGC*+<FGGFFCDGDD<7DDGD)
@M03364:276:000000000-BLYN8:1:1101:9232:9844 1:N:0:1
ACTCCTACGGGAGGCAGCAGTAGGGAATTTTCCGCAATGAGCGAAAGCTTGACGGAGCGACACAGCGTGCAGGATGAAGGTCTTCGGATTGTAAACTGCTGTTGTAAGGGAAGAAAAAATTTAATAGGAAATGATTAAATCTTGACGGTACCTTATTAGAAAGTGACGGCAAACTATGTGCCAGCAGCCGCGGTAATACATAGGTCACAAGCGTTATCCGGAATTATTGGGCGTAAAGCGTTCG
+
FGGGGGGGGGGGGGGGGGGGGGGGGGGGGGGGGGGGGGGGGGGGGGGGGGGGGGGGGGGGGGGGGGGGGGGGGGGGGGGGGGGGGGGCEFGGGEFGGGGGGGGGGGGGGGGGGGGGGCGGGGFGGGF<FGCFGGGGGGGGGGGGGFCGCEFGGGFGGGGGGGGGGGGGGCEGGGGGGGGGGFGFFGGGGGGCECEEGGGGFGGGGGD<FGFCGGGGGG7CEGGFFGFGGGGFGGGEGGCDCDGC
@M03364:276:000000000-BLYN8:1:1101:13840:9848 1:N:0:1
ACTCCTACGGGAGGCAGCAGTGGGGAATATTGCACAATGGGCGCAAGCCTGATGCAGCCATGCCGCGTGTGTGAAGAAGGCCTTCGGGTTGTAAAGCACTTTCAGCGAGGAGGAAGGTGGTGAGCTTAATACGTTCATCAATTGACGTTACTCGCAGAAGAAGCACCGGCTAACTCCGTGCCAGCAGCCGCGGTAATACGGAGGGTGCAAGCGTTAATCGGAATTACTGGGCGTAAAGCGCACG
+
GGGGGGGGGGGGGGGGGGGGGGGGGGGGGGGGGGGGGGGGGGGGGGGGGGGGGGGGGGGGGGGGGGGGGGGGGGGGGGGGGGGGGGGGGGGGGGGGGGGGGGGGGGGGGGGGGGGGGGGGGGGGGGGGGGGGGGGGGGGGGGGGGGGGGGGGGGGGGGGGGGGGGGGGGGGGGGGGGGGGGGGGGGGGGGGGGGGG?FGGGGGGGGGGGGGGGEGGGGGFEEGGGGGGGGGGGGGGGGGGGGG<
@M03364:276:000000000-BLYN8:1:1101:11406:9861 1:N:0:1
ACTCCTACGGGAGGCAGCAGTGGGGAATATTGCACAATGGGCGCAAGCCTGATGCAGCCATGCCGCGTGTATGAAGAAGGCCTTCGGGTTGTAAAGTACTTTCAGCGAGGAGGAAGGCGTTGTGGTTAATAACCGCAGCGATTGACGTTACTCGCAGAAGAAGCACCGGCTAACTCCGTGCCAGCAGCCGCGGTAATACGTAGGTGGCAAGCGTTGTCCGGATTTATTGGGCGTAAAGCGTTCG
+
GGGGGEGEGGGGGGGGGGGGEGFGGGGGGGGGGGGGGGGGGGGGGGGGGFFFGGGGGFFGGGGGGGFGGGGFGGGGGGGGGGGGGGGDGGEGAEFGGGGGGGGGGGGGGGGGGGGGGGG+CFGGGGGGFGGGGGGD>GGGGGGGGGGCGGGGGGEGGGGGGGGFGGGGGGGGGGFGGE:FCFCGDFFGGGGGGGGGGGGGC98;CFGGFGGGECC*1:C5EGGEF7CGEGCECCG/1:CDGD*7
@M03364:276:000000000-BLYN8:1:1101:14550:9867 1:N:0:1
ACTCCTACGGGAGGCAGCAGTGGGGAATATTGCACAATGGGCGCAAGCCTGATGCAGCCATGCCGCGTGTATGAAGAAGGCCTTCGGGTTGTAAAGTACTTTCAGCGAGGAGGAAGGCATTAAGGTTAATAACCTTAGTGATTGACGTTACTCGCAGAAGAAGCACCGGCTAACTCCGTGCCAGCAGCCGCGGTAATACGGAGGGTGCAAGCGTTAATCGGAATTACTGGGCGTAAAGCGCACG
+
GGGGGGGGGGGGGGGGGGGGGGGGGGGGGGGGGGGGGGGGGGGGGGGGGFGGGGGGGGFGGGGGGDGGGGGGGGGGGGGGFGGGDGGGGGGGGGGGGGGGGGGGAFGGGGEDGGGGGGFGGGFGGGGGGGGGGGGGGGGGGGFDFGGGGGEGGGGGCE7FFFGGGGGGDGGGGGFGFGGGGGGGG?GGFG8EDEGEDFGGGEGGCGCC:+9CEEGEGFFGDEGGF90<EF=CDDGGGF>CCCD3
@M03364:276:000000000-BLYN8:1:1101:15131:9869 1:N:0:1
ACTCCTACGGGAGGCAGCAGTGGGGAATATTGCACAATGGGCGCAAGCCTGATGCAGCCATGCCGCGTGTGTGAAGAAGGCCTTCGGGTTGTAAAGCACTTTCAGCGAGGAGGAAGGTGGTGAGCTTAATACGCTCATCAATTGACGTTACTCGCAGAAGAAGCACCGGCTAACTCCGTGCCAGCAGCCGCGGTAATACGGAGGGTGCAAGCGTTAATCTGAATTACTGGGCGTAAAGCGCACG
+
GGGGGGGGGGGGGGGGGGGGGGGGGDGGGGGGGGGGGGGGGGGGGGGGGGGGGGGGGGGGGGGGGGGGGGGGGGGGGGGGGGGGGGGGGGGGGGGGGGGGGGGGGGGGGGFGGGGGGGGGGGGGGGGGGGGGGGFGGGGGGGGGGGGGGGGGGDGGGGGGGGGGGGGGGGGGGGGGGGGGGGGGGGGGGGGGGGGGGGGGGGGGGGGGGGGGGGGGGGGGGGGGGGGGCFGGGGGGGFGGGGD5
@M03364:276:000000000-BLYN8:1:1101:10898:9878 1:N:0:1
ACTCCTACGGGAGGCAGCAGTAGGGAATCTTCGGCAATGGGGGCAACCCTGACCGAGCAACGCCGCGTGAGTGAAGAAGGTTTTCGGATCGTAAAACTCTGTTGTTAGAGAAGAACGTTAAGTAGAGTGGAAAATTACTTAAGTGACGGTATCTAACCAGAAAGGGACGGCTAACTACGTGCCAGCAGCCGCGGTAATACGTAGGTCCCAAGCGTTGTCCGGATTTATTGGGCGTAAAGCGAGC
+
GGGGGGGGGGGGGGGGGGGGGGGGGGGGGGGGGGGGGGGGGGGGGGGGGGGGGGGGGGGGGGGGGGGGGGGGGGGGGGGGGGGGGGGGGGGGGGGGGGFGGGGGGGGGGGGGGGGGGGGGGGGGGGGGGGGGGGGGGGGGGGGGGGGGGGGGGGGGGGGGGGGGGGGGGGGGGGGGGGGGFGGGGGGGGGGGGGGGGGGGGGG@EGGGGGGGGGGGGGGGGGGEGFFGGGGGGGGGGGFGGGG3
@M03364:276:000000000-BLYN8:1:1101:10654:9891 1:N:0:1
ACTCCTACGGGAGGCAGCAGTGGGGAATATTGCACAATGGGCGCAAGCCTGATGCAGCCATGCCGCGTGTGTGAAGAAGGCCTTCGGGTTGTAAAGCACTTTCAGCGAGGAGGAAGGTGGTGAGCTTAATACGTTCATCAATTGACGTTACTCGCAGAAGAAGCACCGGCTAACTCCGTGCCAGCAGCCGCGGTAATACGGAGGGTGCAAGCGTTAATCGGAATTACTGGGCGTAAAGCGCACG
+
GGGGGGGGGGGGGGGGGGGGGGGGGGGGGGGGGGGGGGGGGGGGGGGGGGGGGGGGGGGGGGGGGGGGGGGGGGGGGGGGGGGGGGGGGGGGGGGGGGGGFGGGGGGGGGGGGGGGGGGGGGGGGGGGGGFGGGGGGGGGGGGGGGGGGGGGDFGGGGGGGGGGGGGGGGGGGGGGGDGDFFGGGGGGGGGGGGGGGGGGGGGGECGGGGGGGGGGGG?FGGGGGGGGGFGDGGGDCFGC3))1
@M03364:276:000000000-BLYN8:1:1101:27474:9900 1:N:0:1
ACTCCTACGGGAGGCAGCAGTGGGGAATATTGCACAATGGGCGCAAGCCTGATGCAGCCATGCCGCGTGTGTGAAGAAGGCCTTCGGGTTGTAAAGCACTTTCAGCGAGGAGGAAGGTGGTGAGCTTAATACGTTCATCAATTGACGTTACTCGCAGAAGAAGCACCGGCTAACGCCGTGCCAGCAGCCGCGGTAATACGGAGGGTGCAAGCGTTAATCGGAATTACTGGGCGTAAAGCGCACG
+
GCFGGFGGGGGGDF@FFGFFEFGGG7FGEDFGGG9FFDGCEGG7:FEFFCECFGDGGGFGFEFDCCG+>8CFGGF<9CE=CEFFF<FD,=FGFGGGCFEGFFGGGGG7@CFEGDE,B=<FG@FF8FG9CCE9FBE,=FFCFD<DFFCF7FGDFGEEE+D<BFFGGG@CFFEGD,*4>>FCC:?8B@FEGEGGGCB7;+<5C=EEGGEEGF+8CGGGEFCF=*1:+@:::68CD7/:5C7CC)97
@M03364:276:000000000-BLYN8:1:1101:21764:9919 1:N:0:1
ACTCCTACGGGAGGCAGCAGTGGGGAATATTGCACAATGGGCGCAAGCCTGATGGAGCCATGCCGCGTGTGTGAAGAAGGCCTTCGGGTTGTAAAGCACTTTCAGCGAGGAGGAAGGTGGTGCGCTTAATACGCTCATCAATTGACGTTACTCGCAGAAGAAGCACCGGCTAACTCAGTTCCAGCAGCCGCGGTAATTCGGAGGGTGCAAGCGGTAATCGGAATTACTGGGCGTTAAGCGCACG
+
CEGGGGGGGGGGGGGGGGGGG@EGG@FGFGGAG9FGGGGGCEFCGGG7FGFG<E,CEG@F<FFGGGGGGD@C<C,CFFFG?EFCE<FEF?FFGEFG9<FG8ECDEE:+@CFCGGG8:8,8B+,83CC+CC9<+B7B:DC9BD9=C,883,3,@7:F7CFGDGC75F@*C75*<,;9,272,@,2,,2688C*=B8C+++3B*38CBE1+005;*A/:CE*:/?:80<E?6FC/)*:CD>DGG)1
@M03364:276:000000000-BLYN8:1:1101:17781:9925 1:N:0:1
ACTCCTACGGGAGGCAGCAGTAGGGAATCTTCGGCAATGGACGAAAGTCTGACCGAGCAACGCCGCGTGAGTGAAGAAGGTTTTCGGATCGTAAAACTCTGTTGTTAGAGAAGAACAAGGACGTTAGTAACTGAACGTCCCCTGACGGTATCTAACCAGAAAGCCACGGCTAACTACGTGCCAGCAGCCGCGGTAATACGTAGGTGGCAAGCGTTGTCCGGATTTATTGGGCGTAAAGCGAGCG
+
GGGGGGGGGGGGGGGGGGGGGGGGGGGGGGGGGGGGGGGGGGGGGGGGGGGGGGGGGGGGGGGGGGGGGGGGGGGGGGGGGGGGGGGGGGGGGGGGGGGGGGGGGGGGGGGGGGGGGGGGGGGGGGGGGGGGGGGGGGGFGGGGGGGGGGGGGGGGGGGGGGGGGGGGGGGGGGGGGGGGGGGGGGGGGGGGGGGGGGGGGGGGGGGGGGGGGGGCGGGGGGGGGFGGGGGGGGGGGGGGGGGG
@M03364:276:000000000-BLYN8:1:1101:27557:9933 1:N:0:1
ACTCCTACGGGAGGCAGCAGTGGGGAATATTGCACAATGGGCGCAAGCCTGATGCAGCCATGCCGCGTGTGTGAAGAAGGCCTTCGGGTTGTAAAGCACTTTCAGCGAGGAGGAAGGTGGTGAACTTAATACGTTCATCAATTGACGTTACTCGCAGAAGAAGCACCGGCTAACTCCGTGCCAGCAGCCGCGGTAATACGGAGGGTGCAAGCGTTAATCGGAATTACTGGGCGTAAAGCGCACG
+
FGGGGFGGGEECFEGCGGGGGGFGFGGGGGGGGGGGGGG@FGGGGGGGGGGGGGCFGGGGGFDEEGGEG6FFFGFFFGGCFGGGGGGGGEEGGGFGGFGGGGGGGGGGGGGGGEFCCFEGGGCFGGGGGG<?BFG?@FGGGDFGGGGG7FEGGGGGCBFGGGGGFFGGGGGGGGFGGGCEFGFGGGCFGGGGGECCFGGGDEEGGGGGCFGFGGGGGCCGDGCFGGGGE68C<DEGGGGGGGGC
@M03364:276:000000000-BLYN8:1:1101:22314:9937 1:N:0:1
ACTCCTACGGGAGGCAGCAGTAGGGAATCTTCGGCAATGGGGGCAACCCTGACCGAGCAACGCCGCGTGAGTGAAGAAGGTTTTCGGATCGTAAAACTCTGTTGTTAGAGAAGAACGTTATGTAGAGTGGAAAGTTACTTAAGTGACGGTATCTAACAAGAAAGGGACGGCTAACTACGTGCCAGCAGCCGCGGTAATACGCAGGTCGAAAGCGTAGTCCGGATTTATTGGCCGTAAAGCGAGC
+
GFGGGGCFEFEGGGGGGGEFGCEGGGGG9EFGGEGEG8@FGGGGGGGGGGGGGGCFCEDDFFECEFG+@?CEFGFGGGGGF,CFGGGC@CCFAEFEFEFFEFADE=F,,BEEAD<,8FFG,A8A<,BCC7FFAB<<FADC=9,7,,:@@GGFGFF<F,,3@F,@7@F>FCFG>F,>A7FG@*BF,BBF7EGG>C:BE?;E5*;CEGG**2A2*1;**2+0/:CE5?FGCCF+63CGG3>*9/)5
@M03364:276:000000000-BLYN8:1:1101:22904:9939 1:N:0:1
ACTCCTACGGGAGGCAGCAGTGGGGAATATTGCACAATGGGCGCAAGCCTGATGCAGCCATGCCGCGTGTGTGAAGAAGGCCTTCGGGTTGTAAAGCACTTTCAGCGAGGAGGAAGGTGGTGAGCTTAATACGCTCATCAATTGACGTTACTCGCAGAAGAAGCACCGGCTAACTCCGTGCCAGCAGCCGCGGTAATACGGAGGGTGCAAGCGTTAATCGGAATTACTGGGCGTAAAGCGCACG
+
GEFAFGCGGGGGDGGGGGEEECFGGEFEFGGGAFGGFEA,6CFGFFE7FE@EF<FGDGCGAEFEFCC+@C@CFCGGDGDGGFFGCF7FFEC4AFFGG?FGFFGGCF::>F>+BFCFCFFGFB9DCECEFGC9FB>FFFGGGGCDGFDF@FEGGGDE7>FC,@:FG@D:>C<@,6D9FCFGGGFGGGGG:EEG8EECFG9C8=5CECCC2<@5CEEC5<AGGG8CGGGFCGGFDCCC30CCGGC5
@M03364:276:000000000-BLYN8:1:1101:14666:9951 1:N:0:1
ACTCCTACGGGAGGCAGCAGTGGGGAATATTGCACAATGGGCGCAAGCCTGATGCAGCCCTGCCGCGTGTATGAAGAAGGCCTTCGGGTTGTAAAGTACTTTCAGCGAGGAGGAAGGCATTAAGGTTAATAACCTTAGTGATTGACGTTACTCGCAGAAGAAGCACCGGCTAACTCCGTGCCAGCAGCCGCGGTAATACGGAGGGTGCAAGCGTTAATCGGAATTACTGGGCGTAAAGCGCACG
+
DCFFFFEGGCEGGGDGEG@FFD@FGGEGFCCAFG<<E@F8DFCGGCCEGFFGAFDAFGG,,C<F:FGGGG@DFGFF?CFFGGEDFGGGG7>FDDFGCFGGGGGGFG7@FGCFEDGGCFGGGGG?DFGC,CC<DFFFDF9FCAFGFGEFGGEFG@E>C7BF@FGFFGGGGG7:DFF9FCFFCEFFGFFFDEGGG:CEGFGFC;E78*CC8;FFDCCGFGGE5E?5<EF79C*7CCGGGD7DDGG3
@M03364:276:000000000-BLYN8:1:1101:26235:9952 1:N:0:1
ACTCCTACGGGAGGCAGCAGTAGGGAATCTTCGGCAATGGGGGCAACCCTGACCGAGCAACGCCGCGTGAGTGAAGAAGGTTTTCGGATCGTAAAACTCTGTTGTTAGAGAAGAACGTTAAGTAGAGTGGAAAATTACTTAAGTGACGGTATCTAACCAGAAAGGGACGGCTAACTACGTGCCAGCAGCCGCGGTAATACGTAGGTCCCAAGCGTTGTCCGGATTTATTGGGCGTAAAGCGAGC
+
FGGEGGGGGFGGGGGGGG<AFFGFFGGFGGGGGGGGGGGCFGGGCGGGGFGGGGCFFGGGGGGGGGGCEGGGFGGGGGGGGGGGGGGDGEGGFGGGGGGGG<FGGGGFGGGGGFGGCGGGGGGGGGGCFGGGGFFFGGGGGGGGGGGGGEFGGGFGA7FGGGF7BEGFG7@CGGGGGGGGGGGGFFGGGGGGEGEGGGGGGGGCECFGG7@@5CCCGGGGCEG*;97<7:CFGGE53CGGGGG)
@M03364:276:000000000-BLYN8:1:1101:25423:9973 1:N:0:1
ACTCCTACGGGAGGCAGCAGTGGGGAATATTGCACAATGGGCGCAAGCCTGATGCAGCCATGCCGCGTGTGTGAAGAAGGCCTTCGGGTTGTAAAGCACTTTCAGCGAGGAGGAAGGTGGTGAGCTTAATACGTTCATCAATTGACGTTACTCGCAGAAGAAGCACCGGCTAACTCCGTGCCAGCAGCCGCGGTAATACGGAGGGTGCAAGCGTTAATCGGAATTACTGGGCGTAAAGCGCACG
+
GGGGGGGGGGGGGGGGGGGGGGGGGDGGGGGGGGGGGGGGGGGGGGGGGGGGGGGGGGGGGGGGGGGGGGGGGGGGGGGGGGGGGGGGGGGGGGGGGGGGGGGGGGGEGGGGGGGGGGGGGGGGGGGGGGGGGGGGGGGGGGGGGGGGGGEGGGDGGGGGGGGGGGFGGGGGGGFGFEGGGGGGFGGGGGGGGDGGGGGGGE>EGGGGGGGGGGGGGGGGGGCFGGGFGGGGGDGGGGCDGGGC
@M03364:276:000000000-BLYN8:1:1101:24077:9980 1:N:0:1
ACTCCTACGGGAGGCAGCAGTGGGGAATTTTGGACAATGGGCGCAAGCCTGATCCAGCAATGCCGCGTGTGTGATGAAGGCCTTCGGGTTGTAAAGCACTTTTGGCGGGAACGAAAAGGTCCGTGCTAATACCATGGGCTGATGACGGTACCCGCAGAATAAGCACCGGCTAACTACGTGCCAGCAGCCGCGGTAATACGTAGGGTGCGAGCGTTAATCGGAATTACTGGGCGTAAAGAGTGCG
+
GGGGGGGGGGGGGGGGGGGGFGGGGGGGGGGGGGGGGGGGGGGGGGGGGGGGGFGGGGGGFGGGGGGGGGFGGGGGGGGGGGFFGGGGGGGGGGGFFFGFGGGGGGGGGGGGGDGEGGEDGGGGGGFFGGGGGFGGCFFCFGGGGFGGGGGGGGGGGGGFGGGGGGGGEGGGGGGGGGGGGGGGGGGGGGGGEEEC<CFG<CFEDGGGEGD==*;EGGGGGGGGGGFGGCFGGGGEFFGF7>77
@M03364:276:000000000-BLYN8:1:1101:27025:9985 1:N:0:1
ACTCCTACGGGAGGCAGCAGTGGGGAATATTGCACAATGGGCGCAAGCCTGATGCAGCCATGCCGCGTGTATGAAGAAGGCCTTCGGGTTGTAAAGTACTTTCAGCGGGGAGGAAGGGATGAGCCTTAATACGGTTCGTTATTGACGTTACCCGCAGAAGAAGCACCGGCTAACTCCGTGCCAGCAGCCGCGGTAATACGGAGGGTGCAAGCGTTAATCGGAATTACTGGGCGTAAAGCGCACG
+
GDFGGGFFGGDGGGGGGGGGGDGGGGGGGGGGGGGGGGGGGGGGGGGGGGGGGGGGGG8FGGGGGGGGGGGGGGGGGGGGGGGGGGGGGGGGGGGGGGGGGGGGGGG7FGGGGCFGGEDGGGDDFEFFGGCGGGGGEFFCCFEGGGGGGGF9CFGGGGGGGGGGGF7:EGGGGGGGGGGGGGGFGGGGGGDGGGDCC79@CEGGGGEEGFCDGEG=GGGGGGEGGGGGGFGFCGEEGGGGGGD3
@M03364:276:000000000-BLYN8:1:1101:9173:9995 1:N:0:1
ACTCCTACGGGAGGCAGCAGTAGGGAATCTTCGGCAATGGACGAAAGTCTGACCGAGCAACGCCGCGTGAGTGAAGAAGGTTTTCGGATCGTAAAACTCTGTTGTTAGAGAAGAACAAGTGAGAGAGTAACTGTTCTCACCTTGACGGTATCTAACCAGAAAGCCACGGCTAACTACGTGCCAGCAGCCGCGGTAATACGTAGGTGGCAAGCGTTGTCCGGATTTATTGGGCGTAAAGCGAGCG
+
GGGGGGGGGGGGGGGGGGGGGGGGGGGGGGGGGGGGGGGGGGGGGGGGGGGGGGGGGGGGGGGGGGGGGGGGGGGGGGGGGGGGGGGGGGGGGGGGGGGGGGGGGGGGGGGGGGGGGGGGGGGGGGGGGGGGGGGGGFGGGGGGGGGGGGGGGGFGGGGGGGGGGGGGGGGGGGGGGGGGGGFGFFGGGGGGGGGGGGFGFGFEGGGGGGGGGCEDGGGGGGCCGGFF??FGGGGGGGGGGGG5
@M03364:276:000000000-BLYN8:1:1101:18050:10028 1:N:0:1
ACTCCTACGGGAGGCAGCAGTAGGGAATCTTCCACAATGGACGAAAGTCTGATGGAGCAACGCCGCGTGAGTGAAGAAGGTTTTCGGATCGTAAAACTCTGTTGTTGGAGAAGAATGTATCTGATAGTAACTGATCAGGTAGTGACGGTATCCAACCAGAAAGCCACGGCTAACTACGTGCCAGCAGCCGCGGTAATACGTAGGTGGCAAGCGTTGTCCGGATTTATTGGGCGTAAAGCGAGCG
+
GGFGGGGGGGGGGGGGGGGGGGFFGGGFFFGGGGGGGGGF@FFGGGGGGGGGGGGGGGGGGGGGGGGGGGGGGGGGGGGGFGGGGGGDGGGGGGGFG?EFFFFFGGGGGDFFFGGGGGGGGGGFGGFGGFGGGGGGGFGEFGGGGGGDGGGFFFEFGGFFGGGGGGGGGGGG7AEGGGGGGF9D78EFFGGG>E5BFEFFGGGGGGGFFGD8EEDG5CECCEECCFCCGGGDDDGEFFFGD:D>
@M03364:276:000000000-BLYN8:1:1101:17683:10070 1:N:0:1
ACTCCTACGGGAGGCAGCAGTAGGGAATCTTCGGCAATGGGGGCAACCCTGACCGAGCAACGCCGCGTGAGTGAAGAAGGTTTTCGGATCGTAAAACTCTGTTGTTAGAGAAGAACGTTAAGTAGAGTGGAAAGTTACTTAAGTGACGGTATCTAACCAGAAAGGGACGGCTAACTACGTGCCAGCAGCCGCGGTAATACGTAGGTCCCAAGCGTTGTCCGGATTTATTGGGCGTAAAGCGAGC
+
GGGGGGGGGGGGGGGGGGGGGGGGGGGGGGGGGGGGGGGGGGGGGGGGGGGGGGGGGGGGGGGGGGGGGGGGGGGGGGGGGGGGGGGGGGGGGGGGGGGGGGGGGGGGGGGGGGGGGFGGFGEGFGGGGGGGGGGGGGFFGCGGGGGGGGGGGGGGGGGGGGGFGGGGDGGGGGGGGGGFGFEGGGGGGDGEGGGGGGGGGC?CGGFFGGFGGECEGGDGGGGGGGGGGGGGGGEECFGGDDGC
@M03364:276:000000000-BLYN8:1:1101:8549:10074 1:N:0:1
ACTCCTACGGGAGGCAGCAGTGGGGAATATTGCACAATGGGCGCAAGCCTGATGCAGCCATGCCGCGTGTGTGAAGAAGGCCTTCGGGTTGTAAAGCACTTTCAGCGAGGAGGAAGGTGGTGAGCTTAATACGTTCATCAATTGACGTTACTCGCAGAAGAAGCACCGGCTAACTCCGTGCCAGCAGCCGCGGTAATACGGAGGGTGCAAGCGTTAATCGGAATTACTGGGCGTAAAGCGCACG
+
GGGGGGGGGGGGGGGGGGGGGGGGGGGGGGGGGGGGGGGGGGGGGGGGGGGGGGGGGGGGGGGGGGGGGGGGGGGGGGGGGGGGGFGGGGGGGGGGGGGGGGGGGGGGGGGGGCGFGGGGGGGGGGGGGGGGGGFGGGGGGGGGGGGGGGGGGGGGGGGGGGGGGGGGGGGGGGGFGGFGGGGGGGGGGGGGGGGGGGGGGGGGGGGGCFGGGEGDEGGGDEGGGDFGGGFFDCEEGGGGGGG<
@M03364:276:000000000-BLYN8:1:1101:26012:10094 1:N:0:1
ACTCCTACGGGAGGCAGCAGTGGGGAATATTGCACAATGGGCGCAAGCCTGATGCAGCCATGCCGCGTGTATGAAGAAGGCCTTCGGGTTGTAAAGTACTTTCAGCGGGGAGGAAGGCATTAAGGTTAATAACCTTGGTGATTGACGTTACTCGCAGAAGAAGCACCGGCTAACTACGTGCCAGCAGCCGCGGTAATACGGAGGGTGCAAGCGTTAATCGGAATTACTGGGCGTAAAGCGCACG
+
GGF<FFF<7C+@@F@FEGG<CDEGG7B<@CEAFGFF8@FDEGGGGGC6@FGGGCFEGG@@6FFD7@CCFB<6FC<,CDEA,C55=DCF=:@FGEGFFAFG<EFCE,C+=>+:CBFFGBADF?BGFGGDCCFFFGDAFEF@,@E<FGC+@<+,=333**3D:AFCC@CF*<FEG@F,FEFGC:@FCF,:CCGG::=C;<9BEC1::***2++@C?8*ACEGGC*:FGCEGFGFD7EG<>FGC3<5
@M03364:276:000000000-BLYN8:1:1101:24846:10094 1:N:0:1
ACTCCTACGGGAGGCAGCAGTGGGGAATATTGCACAATGGGCGCAAGCCTGATGCAGCCATGCCGCGTGTGTGAAGAAGGCCTTCGGGTTGTAAAGCACTTTCAGCGAGGAGGAAGGTGGTGAACTTAATACGTTGATCAATTGACGTTACTCGCAGAAGAAGCACCGGCTAACTCCGTGCCAGCAGCCGCGGTAATACGGAGGGTGCAAGCGATAATCGGAATTACTGGGCGTACAGCGCACG
+
6@EFGD@EFCCCFCF;@@E8C@CFD@;F,<C<E<FA@FF,CFGCGGDGFGF<EFGF9E6FE@<EB7FGD=CFFF,CF<,CE<EGGFGC=F:CFFFEGGGFGCD@EF7@FEC=C:F?CEBDFF9F,5BFAFFGG=C,3CCDCCF@,C@F7A=<F++3+3<BCF<,>FG7C:<FFC@,>8DB<D2DFC8,:84BEE>7CB+;8E:B8;C*+>CGG**A5E95=5/:++2<C6CCDCG*97C5><55
@M03364:276:000000000-BLYN8:1:1101:13565:10096 1:N:0:1
ACTCCTACGGGAGGCAGCAGTAGGGAATCTTCCACAATGGACGAAAGTCTGATGGAGCAACGCCGCGTGAGTGAAGAAGGTTTTCGGATCGTAAAACTCTGTTGTTGGAGAAGAACGTATTTGATAGTAACTGATCAGGTAGTGACGGTATCCAACCAGAAAGCCACGGCTAACTACGTGCCAGCAGCCGCGGTAATACGTAGGTGGCAAGCGTTGTCCGGATTTATTGGGCGTAAAGCGAGCG
+
GGGGGGGGGGGGGGGGGGGGGGGGGGGGGGGGGGGGGGGGFGGEGGGCFGGGGGGGGGGGGGGGGGGGGGGGGGGGGGGGGFGGGGGGGFGGGGGGGGGGGGGGEDFGGGGGGGGFFFGGGGDFFF9FGGGGGGGGGGC?FFGGGGGGGGGGGGFGGGFFFGGGGCGGGGGGGGGGGGGGGGGGGGGGGGGGGGGGGGGGGGGGGGGGGGGGGEDGGGGGGG=ECGFGGGGFGDGGFGGGGGGC
@M03364:276:000000000-BLYN8:1:1101:17526:10098 1:N:0:1
ACTCCTACGGGAGGCAGCAGTGGGGAATATTGCACAATGGGCGCAAGCCTGATGCAGCCATGCCGCGTGTGTGAAGAAGGCCTTCGGGTTGTAAAGCACTTTCAGCGAGGAGGAAGGTGGTGAACTTAATACGTTCATCAATTGACGTTACTCGCAGAAGAAGCACCGGCTAACTCCGTGCCAGCAGCCGCGGTAATACGGAGGGTGCAAGCGTTAATCGGAATTACTGGGCGTAAAGCGCACG
+
GGGGGGGGGGGGGGGGGGGGGGGGGGGGGGGGGGGGGGGGGGGGGGGGGGGGGGGGGGGGGGGGGGGGGGGGGGGGGGGFGGGGGGGGGGGGGGGGGGGGGGGGFGGEGGGGGGGGGGGGGGFFGFGGGGCGCGGGGEGFGGFGGGCGGGGGGGGDGGGGGGGGFDFGDEGGGGGGGGGGGGGGGGFGGGGGGEDGGG9C58EGDGGGGGG=EGGG=?FGEEGGGGGFGFEFGGGGGGFGDGG5
@M03364:276:000000000-BLYN8:1:1101:7707:10100 1:N:0:1
ACTCCTACGGGAGGCAGCAGTAGGGAATCTTCGGCAATGGGGGCAACCCTGACCGAGCAACGCCGCGTGAGTGAAGAAGGTTTTCGGATCGTAAAACTCTGTTGTTAGAGAAGAACGTTAAGTAGAGTGGAAAATTACTTAAGTGACGGTATCTAACCAGAAAGGGACGGCTAACTACGTGCCAGCAGCCGCGGTAATACGTAGGTCCCAAGCGTTGTCCGGATTTATTGGGCGTAAAGCGAGC
+
GGGGGGGGGGGGGGGGGGGGGGGGGGGGGGGGGGGGGGGGGGGGGGGFGGGGGGGGGGGGGGGGGGGGGGGGGGGGGGGGAFGGGGGGGCFGGGGFGGGFGGGGGGGGGGGGGGFGGDFGGGC@FFGFFGGGGGGGGGGGFGFGGGGGGGGGGFGGG<CFGGGGGGGGGGGGGGGGGGGGGGGGGGGGFGGGGGG@EFFFGGGGGGEFCFGGGGGGCGGGGG=CCFCFGGG59CEDGGGGDGG)
@M03364:276:000000000-BLYN8:1:1101:3641:10112 1:N:0:1
ACTCCTACGGGAGGCAGCAGTGGGGAATATTGCACAATGGGCGCAAGCCTGATGCAGCCATGCCGCGTGTATTAAGAAGGCCTTCGGGTTGTAAAGTACTTTCAGCGAGGAGGAAGGCATTAATGTTAATAACATTAGTGATTGACGTTACTCGCAGAAGAAGCACCGGCTAACTCCGTTCCAGCAGCCGCGCTAATACGGAGGGTGCAAGCGTTAATCGGAATTACTGGGCGTAAATCGCACG
+
F9CE<FG9F;FEE7FEEEDFGEGGGEGGGGFF<E@FF<F,FCB@CGGG@6C@EFDE@CA<F8@C:FFGECFG,?FGFG8FGFF@EF7+FFCC<A?,CFFEE?,,C<CFF+4B:?,BFGGGGGG,5CEGGGGGG,@<FEF,<F:D=?FCEGGGGEC++C,:85DFEFG7><FC<BFFF8F7FCGCBDF7C>GG*8*=,?B>**:8*B*:BFFG8C=?*<@F*8*/<?::2<85C7C55*:579C)
@M03364:276:000000000-BLYN8:1:1101:9531:10114 1:N:0:1
ACTCCTACGGGAGGCAGCAGTGGGGAATATTGCACAATGGGCGCAAGCCTGATGCAGCCATGCCGCGTGTGTGAAGAAGGCCTTCGGGTTGTAAAGCACTTTCAGCGAGGAGGAAGGTGGTGAACTTAATACGTTCATCAATTGACGTTACTCGCAGAAGAAGCACCGGCTAACTCCGTGCCAGCAGCCGCGGTAATACGGAGGGTGCAAGCGTTAATCGGAATTACTGGGCGTAAAGCGCACG
+
GGGGGGGGGGGGGGGGGGGGGGGGGGGGGGGGGGGGGGGGFGGGGGGFGFGGFFGGGGGGGGGGGGGGGFGGGGGGGGGGGGGGGGGGGGGGAFFGGGGFEFGGGGGGFGFDEGGFGGGC?4FFFEEGGDCD@FG8FFC9FGF<<FGFGG><F>FGGDFCCFGGGGFGC>:CCCFCFEEDGFCFG8CECCGGGB5B<<;C**1:EECE69>*C;==FCCFC?*:C+9<9?C59CEGFFFGGDD3
@M03364:276:000000000-BLYN8:1:1101:2771:10123 1:N:0:1
ACTCCTACGGGAGGCAGCAGTGGGGAATATTGCACAATGGGCGCAAGCCTGATGCAGCCATGCCGCGTGTGTGAAGAAGGCCTTCGGGTTGTAAAGCACTTTCAGCGAGGAGGAAGGTGGTGAGCTTAATACGTTCATCAATTGACGTTACTCGCAGAAGAAGCACCGGCTAACTCCGTGCCAGCAGCCGCGGTAATACGGAGGGTGCAAGCGTTAATCGGAATTACTGGGCGTAAAGCGCACG
+
GGGGGGGGGGGGGGGGGGFGFFGGGGGGGGGGGGEGGGGGGFGGGEGGGGGGGGGGGGGGGGGGGGGGGGGFGGGGGGGGGGGGGGDGFEGG9EGGGGGGFFGGGGGGGGDEGGFGGGGGGCCEGFGGEGGG@FFGGGGGGGGDGECFGEGGFGGGDGGGGGFGGGGGGGGGDG22FEFCGC;;BFGGGGGGGGGCGCFFEC51BC>EGGFGGCEG=FGGCE8EFG7<CCEGGGEE<:FDD<D/
@M03364:276:000000000-BLYN8:1:1101:10451:10158 1:N:0:1
ACTCCTACGGGAGGCAGCAGTGGGGAATATTGCACAATGGGCGCAAGCCTGATGCAGCCATGCCGCGTGTGTGAAGAAGGCCTTCGGGTTGTAAAGCACTTTCAGCGAGGAGGAAGGTGGTGAACTTAATACGTTCATCAATTGACGTTACTCGCAGAAGAAGCACCGGCTAACTCCGTGCCAGCAGCCGCGGTAATACGGAGGGTGCAAGCGTTAATCGGAATTACTGGGCGTAAAGCGCACG
+
GGGGGGGGGGGGGGGGGGGGGGGGGGGGGGGGGGGGGGGGGGGGGGGGGGGGGGGGGGGGGGGGGGGGGGGGGGGGGGGGGGGGGGGGGGGGGGGGGGGGGGGGGGGEGGGGGGGGGGGGGGGGGGGGGGGGGGGGGGGGGGGGGGGGGGGGGGGGGGGGGGGGGGGGGGGGGGGGGGGGGGGGGGGGGGGGGGGGGGGGGGGGGGGGGGGCGGGGGGGGGGGGGGGGGGGGGGGGGGGGGGG<
@M03364:276:000000000-BLYN8:1:1101:24962:10190 1:N:0:1
ACTCCTACGGGAGGCAGCAGTAGGGAATCTTCGGCAATGGACGAAAGTCTGACCGAGCAACGCCGCGTGAGTGAAGAAGGTTTTCGGATCGTAAAACTCTGTTGTTAGAGAAGAACAAGGACGTAAGTAACTGTACGTCCCCTGACGGTATCTAACCAGAAAGCCACGGCTAACTACGTGCCAGCAGCCGCGGTAATACGTAGGTGGCAAGCGTTGTCCGGATTTATTGGGCGTAAAGCGAGCG
+
GGGGGGGGGGGGGGGGGGGGGGGGGGGGGFGGFGGGGGGFFFGGGGDFFEFGGGGGEGGGGEGGGGGGGCEGGCGGGGGGGFFGDGGGEGGFFEGGGGGGGGGGGGGGGGGGGGGGGGGDGGGGGFFFGGGFGGGGFGFE@FGFGGCEGFGGGGGGGGGGGGEFFGGGDGGGFFFGFBC<@FG8CCFFGEGDDGGGGFGGFGGGGGGGGGGGGGGGGGGDGG?=9+?FFF*AGGGGGFG5CD37
@M03364:276:000000000-BLYN8:1:1101:23024:10217 1:N:0:1
ACTCCTACGGGAGGCAGCAGTGGGGAATTTTGGACAATGGGCGCAAGCCTGATCCAGCAATGCCGCGTGTGTGATGAAGGCCTTCGGGTTGTAAAGCACTTTTGGCGGGAACGAAAAGGTCCGTGCTAATACCATGGGCTGATGACGGTACCCGCAGAATAAGCACCGGCTAACTACGTGCCAGCAGCCGCGGTAATACGTAGGGTGCGAGCGTTAATCGGAATTACTGGGCGTAAAGCGCACG
+
FFCACFCEFGFGGDE;@@@EEGGGGGGE6;CCB8@C@FGGGGGGG:CC,CEFG9<CEDGDEGGGGGG6CF69FDEEFEF<@GGGGGEDFDGFGGFFDFGG8CBACEFGDEE3FCG:+=C38,3:++8EFFGD<@=,,+@,<@BCFGGDFGG,,CFF<FF,?CGC@FGGGGGDG7C@EGF7BEFEGG>:CEEGD8EGGFGF:FDE5C5C5C8EGEGG5FGG5:CCGFGG9C*29D5CFGGGGGG)
@M03364:276:000000000-BLYN8:1:1101:21902:10261 1:N:0:1
ACTCCTACGGGAGGCAGCAGTAGGGAATCTTCGGCAATGGGGGCAACCCTGACCGAGCAACGCCGCGTGAGTGAAGAAGGTTTTCGGATCGTAAAACTCTGTTGTTAGAGAAGAACGTTAAGTAGAGTGGAAAGTTACTTAAGTGACGGTATCTAACCAGAAAGGGACGGCTAACTACGTGCCAGCAGCCGCGGTAATACGTAGGTCCCAAGCGTTGTCCGGATTTATTGGGCGTAAAGCGAGC
+
GGGGGGGGGGGGGGGGGGGGGGGGGGGGGGGGGGGGGGGGGGGGGGGGGGGGGGGGGGGGGGGGGGGGGGGGGGGGGGGGGGGGGGGGGGGGGGGGGGGGGGGGGGGGGGGGGGGGGFGGGGGGGFGFFGGGGGGGGGGGGGGGGGGGGGGGCFGGGGGGGGGGGGGGGGGGGGGGGGGGGGGGGGGGGGGGGGGGGGGGGGGGGGGGGGGGGGEGGGGGGEEG5CGGGGGGGGGGGGGGGGG5
@M03364:276:000000000-BLYN8:1:1101:11534:10266 1:N:0:1
ACTCCTACGGGAGGCAGCAGTGGGGAATATTGCACAATGGGCGCAAGCCTGATGCAGCCATGCCGCGTGTGTGAAGAAGGCCTTCGGGTTGTAAAGCACTTTCAGCGGGGAGGAAGGTGATGAACTTAATACGTTCATCAATTGACGTTACCCGCAGAAGAAGCACCGGCTAACTCCGTGCCAGCAGCCGCGGTAATACGGAGGGTGCAAGCGTTAATCGGAATTACTGGGCGTAAAGCGCACG
+
GGGGGGGGGGGGGGGGGGGGGGGGGGGGGGGGGGGGGGGGGGGGGGGGGGGGGGGGGGGGGGGGGGGGGGGGGGGGGGGGGGGGGGGGGGGGGGGGGGGGGGGGGGGGGGGGGGGGGGGGGGGGGGFGGGGGGGGGFGGGGGGGGGGGGGGGGGGGGGGGGGGGGGGDFGGGGGGGGGGGGGGGGGGGGGGGGGGGGGGGGGGGGGGGGGGGGC58EGFGEGCDGGGGGGGGGDGGGDFGGGGD
@M03364:276:000000000-BLYN8:1:1101:27953:10268 1:N:0:1
ACTCCTACGGGAGGCAGCAGTAGGGAATCTTCGGCAATGGACGAAAGTCTGACCGAGCAACGCCGCGTGAGTGAAGAAGGTTTTCAGATCGTAAAACTCTGTTGTTAGAGAAGAACAAGGACGTTAGTAACTGAACGTCCCCTGACGGTATCCAACCAGAAAGCCACGGCTAACTACGTGCCAGCAGCCGCGGTAATACGTAGGTGGCAAGCGTTGTCCGGATTTATTGGGCGTAAAGCGAGCG
+
-EFGGGGFGGGGG@BCEGFGFGFFGGGGGFCG8;FG@FFCGGDGE,8FGGGGAFGEFGG8CFGEEGDGGCECCFAFCFFG<FFFGCGGGFFEF=DG<,CF9FCGF,EE<<FEFEF,EFFGC,@F=,B<CFFGCCGGGFEE7FF>DGFG:DFG,E,,+@>@<7FFCGGG7*@C7<DFEGGGCFGGFCECC**:BCBCF;9CF9FEGGFG:6CFG=C=C9?CCEEC+<??7CCGGDE7DGGG3<CD
@M03364:276:000000000-BLYN8:1:1101:22248:10285 1:N:0:1
ACTCCTACGGGAGGCAGCAGTAGGGAATCTTCGGCAATGGGGGCAACCCTGACCGAGCAACGCCGCGTGAGTGAAGAAGGTTTTCGGATCGTAAAACTCTGTTGTTAGAGAAGAACGTTAAGTAGAGTGGAAAATTACTTAAGTGACGGTATCTAACCAGAAAGGGACGGCTAACTACGTGCCAGCAGCCGCGGTAATACGTAGGTCCCAAGCGTTGTCCGGCTTTATTGGGCGTAAAGCGAGC
+
GGGGGFC9FGG>FDEE7FFGGDGGGGGGGGG9FGDFGFG?FFGEGFGGGGGGGGGGGDFGGGGE7FFFEGGGGGGFG8ABFGGCECEFBFDGGCEEFFGGGGAAGC,EB<FGFFGBFFDGCGFE<EGGGCDEFGGGGEFCD9FBFC,FFGGCGF<9,,7@FGGGG7C7CFEFEGD,7,<6C7*;BCFEGG**33*11B9C5CGCBF+?*+*3;CGE=E<CED*:*<970<97<)2*9CCC579)
@M03364:276:000000000-BLYN8:1:1101:25241:10328 1:N:0:1
ACTCCTACGGGAGGCAGCAGTGGGGAATATTGCACAATGGGCGCAAGCCTGATGCAGCCATGCCGCGTGTGTGAAGAAGGCCTTCGGGTTGTAAAGCACTTTAAGCGAGGAGGAGGCTACCGAGATTAATACTCTTGGATAGTGGACGTTACTCGCAGAATAAGCACCGGCTAACTCTGTGCCAGCAGCCGCGGTAATACAGAGGGTGCAAGCGTTAATCGGATTTACTGGGCGTAAAGCGCGC
+
GGGGGGGGGGGGGGGGGDGGGGGGGGGGGGGGGFGGGGGGGGGGGDGGGGGGGGGGGGGGGGGGGGGGGGGGGGGGGGGGGGGGGGGGGGGGGGGGGGGGFGGGGGGEGGGGGGGGGGGCEFFECGGGGFGGGGGCGGGADEGGGFDGGGCEGGGGGGGGGGGGGGGGGGGGGGGGGGGGGGGGGGGGGDGG>EEGEGFGGFFECE8CEFGGCGGGGFCFGCEGGGGGGFG5CGG=DGFGGGG5
@M03364:276:000000000-BLYN8:1:1101:7977:10329 1:N:0:1
ACTCCTACGGGAGGCAGCAGTGGGGAATATTGCACAATGGGCGCAAGCCTGATGCAGCCATGCCGCGTGTGTGAAGAAGGCCTTCGGGTTGTAAGGCACTTTCAGCGAGGAGGAAGGTGGTGAGCTTAATACGTTCATCAATTGACGTTACTCGCAGAAGAAGCACCGGCTAACTCCGTGCCAGCAGCCGCGGTAATACGGAGGGTGCAAGCGTTAATCGGAATTACTGGGCGTAAAGCGCACG
+
GGGGGGGGGGGEGGGGGGGGGGGGGGGGGGGDGFFGDFFGGGFFGDGGGGGGGCFFGGGGGGGGGEGFECGFFGGGGGGGGFGGGGGGGGGGGG,BFGGGGFGGGEGGGGEGGGGGGGGGGGGGGGGGGGFFGGFGGFGGGGFGGGGFFGGGCCGEGGFFGGGGFCGG7FEEFCGGGGCFGFGGGFGGGE=E5BEC9BFF8BE@CECEGCFGGGGDFGGFCG:F?CF?CFCFGGG=DGCDDDCD
@M03364:276:000000000-BLYN8:1:1101:13870:10350 1:N:0:1
ACTCCTACGGGAGGCAGCAGTGGGGAATATTGCACAATGGGCGCAAGCCTGATGCAGCCATGCCGCGTGTGTGAAGAAGGCCTTCGGGTTGTAAAGCACTTTCAGCGAGGAGGAAGGTGGTGAACTTAATACGTTCATCAATTGACGTTACTCGCAGAAGAAGCACCGGCTAACTCCGTGCCAGCAGCCGCGGTAATACGGAGGGTGCAAGCGTTAATCGGAATTACTGGGCGTAAAGCGCACG
+
GGGGGGGGGGGGGGGGGGGGGGGGGGGGGGGGGGGGGGGGGGGGGGGGGGGGGGGGGGGGGGGGGGGGGGGGGGGGGGGGGGGGGGGGFGGGGGGGGGGGGGGGGGGGGGGGGGGGGGGGGGGGGGGGGGGGGGGGGGGGGGGGGGGGGGGGGGDFDGGGGGGGGGGGGGGGGGGGGGGGGGGGGGGGGGGGGGGG9;C8>CGGGGGGGGG=EGGGGGGGGGGGGGGGGGGGGGGGGGGDGGG7
@M03364:276:000000000-BLYN8:1:1101:17353:10350 1:N:0:1
ACTCCTACGGGAGGCAGCAGTGGGGAATATTGCACAATGGGCGCAAGCCTGATGCAGCCATGCCGCGTGTGTGAAGAAGGCCTTCGGGTTGTAAAGCACTTTCAGCGAGGAGGAAGGTGGTGAGCTTAATACGCTCATCAATTGACGTTACTCGCAGAAGAAGCACCGGCTAACTCCGTGCCAGCAGCCGCGGTAATACGGAGGGTGCAAGCGTTAATCGGAATTACTGGGCGTAAAGCGCACG
+
GGGGGGGGGGGGGGGDGGGFGGGGGEGGGGGGGGGGGGGGFGGGGGGGGCGGGGGGGGFGGGGFGEGGGGGGGGGGGGGGGGGGGGGGGGGGGGGGGGFFGGGGGGEGGGGGGGGGEGFFGFGGGGGGGGGGGGGGGGGGGGGGGGGEFFGGGGGGGGGFGGGGGGGGGGGGGGGGGGGGGGGGGGGGGEEGGGGGGGGGGGGGGGGGGGFGGGGGFFGCEGGGGGFGGGFCDG5EGGGGDGGC
@M03364:276:000000000-BLYN8:1:1101:17698:10351 1:N:0:1
ACTCCTACGGGAGGCAGCAGTGGGGAATATTGCACAATGGGCGCAAGCCTGATGCAGCCATGCCGCGTGTGTGAAGAAGGCCTTCGGGTTGTAAAGCACTTTCAGCGAGGAGGAAGGTGGTGAACTTAATACGTTCATCAATTGACGTTACTCGCAGAAGAAGCACCGGCTAACTCCGTGCCAGCAGCCGCGGTAATACGGAGGGTGCAAGCGTTAATCGGAATTACTGGGCGTAAAGCGCACC
+
GGGGGGGGGGGGGGDECGGFFGGGC,BFFC@EGDFFEFGF@EFGGFGFGFGEGFFCGCFGGGFGG@FCBFGGFDEE<F@EGFCEGGGGF7CF<FGGGEFFFDEGGGDGG=FGD7?EEGFGFF9FFFGFGFGFGCAFGGGF<D@BFFG>DDE<EEG7BCEGGCFGGFFG7CFF@FGFGEFGGGFE:CFGGEEGGG5BFCF5CCEEC;BEF?ECGEG5*0<EDGGGGFFGGGF59<C:*:7/77<)
@M03364:276:000000000-BLYN8:1:1101:5230:10352 1:N:0:1
ACTCCTACGGGAGGCAGCAGTGGGGAATATTGCACAATGGGCGCAAGCCTGATGCAGCCATGCCGCGTGTGTGAAGAAGGCCTTCGGGTTGTAAAGCACTTTCAGCGAGGAGGAGGGTGGTGAACTTAATACGTTCATCAATTGACGTTACTCGCAGAAGAAGCACCGGCTAACTCCGTGCCAGCAGCCGCGGTAATACGGAGGGTGCAAGCGTTAATCGGAATTACTGGGCGTAAAGCGCACG
+
GGGGGGGGGGGGGGGGGGGGGGGGGGGGGGGGGGGGGGGGGGGGGGGGGGGGGGGGGGGGGGGGGGGGGGGGGGGGGGGGDGGGGGGGGGGGGGGGGGGGGGGGGGGGGGFGGGGGGGGGGGFFAFGGGGGFGFGGGGGGGGGGGGGGGGGGGGGGGGGGFFGGGGGGGGGGGFGGGGGGGGFFFDFGFGGGGGGGGGGGGCGGGCECFGC8EGGGGGGGGGGGGD7@FGGGGGDCFFFDGCDD
@M03364:276:000000000-BLYN8:1:1101:15582:10373 1:N:0:1
ACTCCTACGGGAGGCAGCAGTGGGGAATATTGCACAATGGGCGCAAGCCTGATGCAGCCATGCCGCGTGTGTGAAGAAGGCCTTCGGGTTGTAAAGTACTTTCAGCGGGGAGGAAGGTGATGAACTTAATACGTTCATCAATTGACGTTACCCGCAGAAGAAGCACCGGCTAACTCCGTGCCAGCAGCCGCGGTAATACGGAGGGTGCAAGCGTTAATCGGAATTACTGGGCGTAAAGCGCACG
+
GGGGGGGGGGGGGGGGGGGGGGGGGGGGGGGGGGGGGGGGGGGGGGGGGGGGGGGGGGGGGGGGGGGGGECGGGGGGGGGGGGGGGGGGGGGGGGGGGGGDFGGFGGGEGGGGGGGGGGFDFGFFGFFGGGFGGGGDGGFGGFGCFGGGGGGGGGGGGGGGGGGGGGGGGEGCGGGGGGGGGGGGGGFDGGGGGGGCGGGGGGGGEGEGGGFG8CC=FGGGGGGGGGGC?F=DGGEGGCGGGG3
@M03364:276:000000000-BLYN8:1:1101:26970:10377 1:N:0:1
ACTCCTACGGGAGGCAGCAGTGGGGAATATTGCACAATGGGCGCAAGCCTGATGCAGCCATGCCGCGTGTGTGAAGAAGGCCTTCGGGTTGTAAAGCACTTTCAGCGAGGAGGAAGGTGGTGAACTTAATACGTTCATCAATTGACGTTACTCGCAGAAGAAGCACCGGCTAACTCCGTGCCAGCAGCCGCGGTAATACGGAGGGTGCAAGCGTTAATCGGAATTACTGGGCGTAAAGCGCACG
+
FGGFFGGGEGGGGGGG>FGGGGGGGGGGGGGCEEGGGGGGGGGGGGGGGGGFGEFGFFGGGGGGGDEFGGGGFGCFGGGGGGGFGGGGGDGGGFGGGGGGCGGGGFC=CEEE@CGGGGGGGG<FGGDFGGGGGGGFFFGGGCGGGFCFGFEEDGGGCGGFGGGGG,DCEGGGGCD2?E:FGGGGGGGGGGGGGGGGGCFFEEGGE1;EFGFGGGGGGGGFDGGG+ACFGFGFGGGCDCFGC7D7
@M03364:276:000000000-BLYN8:1:1101:11044:10389 1:N:0:1
ACTCCTACGGGAGGCAGCAGTGGGGAATATTGCACAATGGGCGCAAGCCTGATGCAGCCATGCCGCGTGTGTGAAGAAGGCCTTCGGGTTGTAAAGCACTTTCAGCGAGGAGGAAGGTGGTGAACTTAATACGTTCATCAATTGACGTTACTCGCAGAAGAAGCACCGGCTAACTCCGTGCCAGCAGCCGCGGTAATACGGAGGGTGCAAGCATTAATCGGAATTACTGGGCGTAAAGCGCACG
+
GGGGGGGGGGGGGGGGGGGGGGGGGECGGGGGGGGGGGGGGGGGGGGGGCFGFFGGGFGGGFGFGGGGGFFGGGGGGGGGGGGGGGGGEFCBFGFGGCGGCFGGGD@FGGGCECFFGEEFFG?DFCFGGGADEFGGGGCCFGGGGF7FFFGGGGGGEGGFGFGFGFGGGGGGGGGFFGFFGCGGGGGGGG>:ECGGGFGGGEEGGGGCFGEFGGCGGGFGGGCGFFCGFGCGGGGCFGGGCCDD
@M03364:276:000000000-BLYN8:1:1101:24543:10395 1:N:0:1
ACTCCTACGGGAGGCAGCAGTGGGGAATATTGCACAATGGGCGCAAGCCTGATGCAGCCATGCCGCGTGTGTGAAGAAGGCCTTCGGGTTGTAAAGCACTTTCAGCGAGGAGGAAGGTGGTGAACTTAATACGTTCATCAATTGACGTTACTCGCAGAAGAAGCACCGGCTAACTCCGTGCCAGCAGCCGCGGTAATACGGAGGGTGCAAGCGTTAATCGGAATTACTGGGCGTAAAGCGCACG
+
FGGGGGGGGGGGGGGGGGGGGGGGGGGGEGGGFGGGGGGGGGGGGGGGGGGGFAEFFGFGGGGGGGGGGCFFGGGGGGGGGDFGGGEGGGGGGGGGGFGGGGGGFEGEGFFGGGGGGGFDFG?FDFFGFGGGFFGFGGGGGGGFGGGEGGGGDFCGDGFGGGGGGFG>FGDFGFGFEEF*CCCGFG6CFEEEECBEGGFFGD8EEGGGFGGGEGEGFGGGGGGGGFDGGGGGGCCCFF><CC75
@M03364:276:000000000-BLYN8:1:1101:11824:10399 1:N:0:1
ACTCCTACGGGAGGCAGCAGTGGGGAATATTGCACAATGGGCGCAAGCCTGATGCAGCCATGCCGCGTGTGTGAAGAAGGCCTTCGGGTTGTAAAGCACTTTCAGCGAGGAGGAAGGTGGTGAACTTAATACGTTCATCAATTGACGTTACTCGCAGAAGAAGCACAGGCTAACTCCGTGCCAGCAGCCGCGGTAATACGGAGGGTGCAAGCGTTAATCGGAGTTACTGGTCGTAAAGCGCACG
+
CEEGGGCGEGGCGGFEEFGGFFGGGCCGFGGEEFFFFGGGGGFEGGGGGGGGGGGGGG8FDFGFGGGGG@F=FFGGGGGGCCFGGGGCF=FGGGGGGDGGDGFGFG@@FD@BFGG8CFGFCDG@<DAFFC<<F5D,=FFFF<DFFFF>@D+,,@FEECDFGF<ECF,>FCFGFF,3:BCF:DGCF7>@D>CECEE@9CF5*;8CEEGCFCF5CBE55<<FDC*:2:7<+<<0>/::*CFC))/9
@M03364:276:000000000-BLYN8:1:1101:3675:10422 1:N:0:1
ACTCCTACGGGAGGCAGCAGTAGGGAATCTTCGGCAATGGGGGGAACCCTGACCGAGCAACGCCGCGTGAGTGAAGAAGGTTTTCGGATCGTAAAGCTCTGTTGTTAATCAAGAAAGTTGAGAAGAGTGGAAAGTTTCTCAAGTGACGGTAATTAACCAGAAAGGGACGGCTAACTACGTGCCAGCAGCCGCGGTAATACGTAGGTCCCGAGCGTTGTCCGGAGTTATTGGGCGTAAAGCGAGC
+
GGGGGGGGGGGGGGGGGG9FGDFGGGGFGGGGGGDDGFGGGGG7FGGFGFGGGGGGGGGGFCGGGGGGGGGFGGGGGGGGDFGGGGGGGGGGGGGGGFFFCFAEG7FFGCGFGFG,@>;C;FCCF,C@F@CFFGECFF,?FFFFFGGGGGFGGGFGFGGGGGFAF>CFE5C8?EGGGFEFF*AFGGGGG8EGCE?EE9E?8:@CEGF@>C82:::8E*+<AC*/;;9@++0**):7D<CFC<<)
@M03364:276:000000000-BLYN8:1:1101:3316:10438 1:N:0:1
ACTCCTACGGGAGGCAGCAGTAGGGAATCTTCCACAATGGACGAAAGTCTGATGGGGCAACGCCGCGTGAGTGAAGAAGGTTTTCGGATCGTAAAACTCTGTTGTTGGAGAAGAACGTATTTGATAGTAACTGATCAGGTAGTGACGGTATCCAACCAGAAAGCCACGGCTAACTACGTGCCAGCAGCCGCGGTAATACGTAGGTGGCAAGCGTTGTCCGGAGTTATTGGGCGTAAAGCGAGCG
+
GGGGFGGGGGGGGGGGGGGGGGGGGGGGGGGGGGGGGGGGGGGGGGGGGGGGGGG8FGGGGGGGGGGGGGGGGGGGGGGGGGGGGGEGGGGGGGGGGGGGGGGGGGGGGGGGGGGGGGGGGGGGGGFGGGGGGGGGFGGGGGGGGGGGGGGFAGGGGGGGEGGGGGGGGGGGGGGGGEGGGGG7DGFGGGGGGGGGGGGGGFCEBEFFFGGGGGG8EGGGGG*=0<FGGGGGCGGGGGGGGGCC
@M03364:276:000000000-BLYN8:1:1101:19966:10439 1:N:0:1
ACTCCTACGGGAGGCAGCAGTAGGGAATCTTCGGCAATGGGGGCAACCCTGACCGAGCAACGCCGCGTGAGTGAAGAAGGTTTTCGGATCGTAAAACTCTGTTGTTAGAGAAGAACGTTAAGTAGAGTGGAAAATTACTTAAGTGACGGTATCTAACCAGAAAGGGACGGCTAACTACGTGCCAGCAGCCGCGGTAATACGTAGGTCCCAAGCGTTGTCCGGATTTATTGGGCGTAAAGCGAGG
+
GGGGGCGGGCGFEGCGEGGDFGGGDFGGGFGGGGGEGGF8FE7BFGFFEGCCFFGEGGFFFGD@:CCCFGGDGGGDFECA=EEFCEFCEEEGDFGGGFFEFEFGGGFGGGGGGGGGGDFFFFGGGBD=>F9<FDFF<FDFGDG<BCFGEGGDFGGC=FFFDCFFDGGGGGGDEGCFGGGGCGGECFGG7BEEEBCEEGCGFFGFDB+BFGCGGCE**:CCGCC5;AF7CFGC<DCGD3C>>DD)
@M03364:276:000000000-BLYN8:1:1101:23335:10459 1:N:0:1
ACTCCTACGGGAGGCAGCAGTGGGGAATTTTGGACAATGGGCGCAAGCCTGATCCAGCCATGCCGCGTGCGGGAAGAAGGCCTTCGGGTTGTAAACCGCTTTTGTCAGGGAAGAAAAGGTTCTGGCTAATACCTGGGACTCATGACGGTACCTGAAGAATAAGCACCGGCTAACTACGTGCCAGCAGCCGCGGTAATACGTAGGGTGCAAGCGTTAATCGGAATTACTGGGCGTAAAGCGTGCG
+
GFFGFGEEGGGCFGG7FGGGFFGGGGGFGGGG7<FGGGGGGGGGGGGGDEGGGGGGGGC<FFFGGFGGGGGGEGGEF<EACECGF=FBEGEGE9EGGDGCF=EDBFGFCG7=C=FFCGFGGGCFAF=98FFGFGG<<AF8FFGG9CFGGC>BFGB<FFFGGGGGDCFECFGGCF;FC:FF7FGFFCE8CEGGDC>E;;EBFFFG>8EE8FGGGE==EGGGECEEGGF7CFGGG)*/9>>CCDG<
@M03364:276:000000000-BLYN8:1:1101:17597:10468 1:N:0:1
ACTCCTACGGGAGGCAGCAGTGGGGAATATTGCACAATGGGCGCAAGCCTGATGCAGCCATGCCGCGTGTGTGAAGAAGGCCTTCGGGTTGTAAAGCACTTTCAGCGAGGAGGAAGGTGGTGAACTTAATACGTTCATCAATTGACGTTACTCGCAGAAGAAGCACCGGCTAACTCCGTGCCAGCAGCCGCGGTAATACGGAGGGTGCAAGCGTTAATCGGAATTACTGGGCGTAAAGCGCACG
+
GGGGGGGGGGGGGGGGGGGGGGGGGGGGGGGGGGGGGGGGGGGGGGGGGGGGGFGGGGGGGGGGGGGGGGGGGGGGGGGGGGGGGGGGGGGGGGGGGGGGGGGGGGGGGGEEEGGGGGGGGGGGGGGGGGGFGFGGGGGGGGGGGGDGDGGGFGGGGGGGGGGGGGGGGGGGGGGGGGGGGGGGGGGGGGGGGGGGGGGGGGGGGGGGGGGGGGGGGGGGGGEFGGGGGGGGGGGGGGGGGGG3
@M03364:276:000000000-BLYN8:1:1101:16747:10471 1:N:0:1
ACTCCTACGGGAGGCAGCAGTGGGGAATATTGCACAATGGGCGCAAGCCTGATGCAGCCATGCCGCGTGTGTGAAGAAGGCCTTCGGGTTGTAAAGCACTTTCAGCGAGGAGGAAGGTGGTGAACTTAATACGTTCATCAATTGACGTTACTCGCAGAAGAAGCACCGGCTAACTCCGTGCCAGCAGCCGCGGTAATACGGAGGGTGCAAGCGTTAATCGGAATTACTGGGCGTAAAGCGCACG
+
GGGGGGGGGGGGGGGGGGGGGGGGGGGGGGGGGGGGGGGGGGGGGGGGGGGGGGGGGGGGGGGGGGGGGGGGGGGGGGGGGGGGGGGGGGGGGGGGGGGGGGGGGGGGGGGGGGGGGGGGGGGGGGGGGGGGGGGGGGGGGGGGGGGGGGGGGGGGGGGGGFGGGGFGGGGGGGGGGGGGGGGGGGGGGGGGGGGGGGGGD8EGGGGGGGGGGGGGGGFGGDGGGGGGGGGGGGGGGGGGGGG<
@M03364:276:000000000-BLYN8:1:1101:14659:10473 1:N:0:1
ACTCCTACGGGAGGCAGCAGTGGGGAATATTGCACAATGGGCGCAAGCCTGATGCAGCCATGCCGCGTGTGTGAAGAAGGCCTTCGGGTTGTAAAGCACTTTCAGCGAGGAGGAAGGTGGTGAACTTAATACGTTCATCAATTGACGTTACTCGCAGAAGAAGCACCGGCTAACTCCGTGCCAGCAGCCGCGGTAATACGGAGGGTGCAAGCGTTAATCGGAATTACTGGGCGTAAAGCGCACG
+
GGGGGGGGGGGGGGGGGGGGGGGGGGGGGGGGGGGGGGGGGGGGGGGGGGGGGGGGGGGGGGGGGGGGGGGGGGGGGGGGGGGGGGGGGGGGGGGGGGGGGGGGFGGGGGGGGGGGGGGGGGGGGGGGGGGGGGGGGGGGGGGGGGGGGGGGGGGGGGGGGGGGGGGGGGGGGGGGGGFGGGGGGGGGGGGGGEGGGGGGGGGGGGGGGGGGDEGGGGGGGGGGGGGGGGGGGGGGGGGGCGG5
@M03364:276:000000000-BLYN8:1:1101:28125:10490 1:N:0:1
ACTCCTACGGGAGGCAGCAGTGGGGAATATTGCACAATGGGCGCAAGCCTGATGCAGCCATGCCGCGTGTGTGAAGAAGGCCTTCGGGTTGTAAAGCACTTTCAGCGAGGAGGAAGGTGGTGAACTTAATACGTTCATCAATTGACGTTACTCGCAGAAGAAGCACCGGCTAACTCCGTGCCAGCAGCCGCGGTAATACGGAGGGTGCAAGCGTTAATCGGAATTACTGGGCGTAAAGCGCACG
+
GGFFGFFCGGDGGCFGGGFGGGFGGGGGFGGGGGGGGGGGGCEGGGGFGEGFFFGFFGGGGGGFEDGGGCFGGGGGGGFGCCFFEFGGFEG:EFGGGFGFFGFGGGGEGGGGGEGGGGCFGGGGGGFGGGGGFGGGGF9?FGGCDFFGGGGGFGGEGDGGGGFFCFC@CFE*>CFC,>F>FGGGGGGDCEG>CB>EGGGGC;CEGGGGGGGGG8CGGGGGGGGGGGGGC0@FGDGGGCFDGG<5
@M03364:276:000000000-BLYN8:1:1101:18567:10547 1:N:0:1
ACTCCTACGGGAGGCAGCAGTAGGGAATCTTCGGCAATGGGGGCAACCCTGACCGAGCAACGCCGCGTGAGTGAAGAAGGTTTTCGGATCGTAAAACTCTGTTGTTAGAGAAGAACGTTAAGTAGAGTGGAAAATTACTTAAGTGACGGTATCTAACCAGAAAGGGACGGCTAACTACGTGCCAGCAGCCGCGGTAATACGTAGGTCCCAAGCGTTGTCCGGATTTATTGGGCGTAAAGCGAGC
+
GGGGGGGGGGGGGGGGGGGGGDGGGGGGGGGGGGGGGGGGGGGGGGGGGFGGGGGGDGGGGGGGGGGGGGGGGGGGGGGGCDFGFFGEFGGGGGGGGGGGGGGGGGGGGGGGGGGGGGGGGGFGGGGGGGGGGCFGGFGDGFGGGGGGGGGGGGCFGGGGGGGGGGGGGGGGGGGGGGGFFGGGGGGGGGGECEE>CCFFEFGGGGGGGFGGFEGGGECFGG=EGGGGGFGGCDGGGGGFDDG5
@M03364:276:000000000-BLYN8:1:1101:19570:10549 1:N:0:1
ACTCCTACGGGAGGCAGCAGTGGGGAATATTGGACAATGGGCGCAAGCCTGATCCAGCCATGCCGCGTGTGTGAAGAAGGCCTTTTGGTTGTAAAGCACTTTAAGCGAGGAGGAGGCTACCGAGATTAATACCCTTGGATAGTGGACGTTACTCGCAGAATAAGCACCGGCTAACTCTGTGCCAGCAGCCGCGGTAATACAGAGGGTGCGAGCGTTAATCGGATTTACTGGGCGTAAAGCGTGC
+
GGGGGGGGGGGGGGGGGGGGGGGGGGGGGGGGGGGGGGGGGGGGGGGGGGGGGFGGGFFGGGGGGGGGGGGGGCGGGGGGGGGGGGGGGGGGGGGGGGGGGGGGGGD@FGGGGGDGGGFFGGGGGGAFGGGGGGGGGGGGGGGGGGGGGGGDGGGGGGDGFGGGFGGGGDGGGDGGGGGGGGGFGGGGGGEEGDEEEGGG9CGGGGGGD?EGGGGGGGGGGGGGGFGGGGFGFGGGDGGGGGG5
@M03364:276:000000000-BLYN8:1:1101:5307:10583 1:N:0:1
ACTCCTACGGGAGGCAGCAGTAGGGAATCTTCCACAATGGACGAAAGTCTGATGGAGCAACGCCGCGTGAGTGAAGAAGGTTTTCGGATCGTAAAACTCTGTTGTTGGAGAAGAACGTATTTGATAGTAACTGATCAGGTAGTGACGGTATCCAACCAGAAAGCCACGGCTAACTACGTGCCAGCAGCCGCGGTAATACGTAGGTGGCAAGCGTTGTCCGGATTTATTGGGCGTAAAGCGAGCG
+
GGGGGGGGGGGGGGGGGGGGGGGGGGGGGGGGGGGGGGGGGGGGGGGGGGGGGGGGGGGGGGGGGGGGGGGGGGGGGGGGGGGGGGGGGGGGGGGGGGGGGGGGGGGGGGGGGGGGGGGGGFDGGFGGGGGDGFGGGGGFFGGGGGGGGGGGFGGGGGGGGGGGCGGGGDGGGGGGGGGGGGGGFFGGGGEGGGGGGGGGFFGGGGGG>9FCEGDGGGGDEDCC6>EGGGGGDGGGF7CDDGD5
@M03364:276:000000000-BLYN8:1:1101:5947:10586 1:N:0:1
ACTCCTACGGGAGGCAGCAGTAGGGAATCTTCCACAATGGACGAAAGTCTGATGGAGCAACGCCGCGTGAGTGAAGAAGGTTTTCGGATCGTAAAACTCTGTTGTTGGAGAAGAACGTATTTGATAGTAACTGATCAGGTAGTGACGGTATCCAACCAGAAAGCCACGGCTAACTACGTGCCAGCAGCCGCGGTAATACGTAGGTGGCAAGCGTTGTCCGGATTTATTGGGCGTAAAGCGAGCG
+
GGGGGGGGGGGGGGGGGGGGGGGGGGGGGGGGGGGGGGGGFGGGGGGGGGGGGGGGGGGGGGGGGGGGGGGGFFGGGGGGGGGGGGGGGGGGGGGGGGGGGGGGGGGFGGGGGGGGGGGGGGGGGGGGGGGGGGGGGGGGGGGGGGGGGGGFGGGGGGGGGGGGGGGGGGGCCFGFGEGGFFFFGGGGFGGGGGGCFGGGFGGGFFF>FFGGGGGCEFGC=EEGGFFFGGGGDGGGF7FDGGG>
@M03364:276:000000000-BLYN8:1:1101:28317:10644 1:N:0:1
ACTCCTACGGGAGGCAGCAGTGGGGAATATTGCACAATGGGCGCAAGCCTGATGCAGCCATGCCGCGTGTATGAAGAAGGCCTTCGGGTTGTAAAGTACTTTCAGCGGGGAGGAAGGTGATAAAGCGAATACCTTTATCAATTGACGTTACCCGCAGAAGAAGCACCGGCTAACTCCGTGCCAGCAGCCGCGGTACTACGGAGGGTGCAAGCGTTAATCGGAATTACTGGGCGTAAAGCGCACG
+
GAFGGGGGGG@FEEGGGGGGGGGGGGGGGGGFFGGGGGFGGGGGGGC7FGGFGGGGDFGGFFGGG7FGGDFGGGGEFFF@8FGGCGGCFFGGGGGGGGGGGGGGGGGGGGGGGFGGGGGGGGFGFGGDECDFGCFDECFD<DGFGFECFGGGFECEGDGFCFFGFGGGGGGGGGE,?B6CFFGGCFGG=>*BCCC*+3BC>5CEGGDGFGGGGCECFGGGC5=53:<@EG55DCECCCFGGGG7
@M03364:276:000000000-BLYN8:1:1101:29010:10649 1:N:0:1
ACTCCTACGGGAGGCAGCAGTAGGGAATCTTCGGCAATGGACGAAAGTCTGACCGAGCAACGCCGCGTGAGTGAAGAAGGTTTTCGGATCGTAAAACTCTGTTGTTAGAGAAGAACAAGCACGTTAGTAACTGAACGTCCCCTGACGGTATCTAACCAGAAAGCCACGGCTAACTACGTGCCAGCAGCCGCGGTAATACGTAGGTGGCAAGCGTTGTCCGGATTTATTGGGCGTAAAGCGAGCG
+
GGGGGGGGGGGGGGGGGGEGGGGGGGGGGGGGGGGGGGGGGGEGGGGGFFGGFFFGGGGGGGGGGGGGGGGGGGGGGGGGBEFFGGDEEEGGGGGGGGGGGGGGGGF,?FF<FFGGGFF,BABFD8FFGGGFC9FGCGGCGFG7@>7<FEDFGGF<FFFGGGGGGGG>FC7FC7>EF*>,*6<8:8CCGDGCGGEGG99B<C8EFGGGGGFGGEEGGGGEEA8=FGGCFFGG5DEEGGFD5D39
@M03364:276:000000000-BLYN8:1:1101:21406:10656 1:N:0:1
ACTCCTACGGGAGGCAGCAGTAGGGAATCTTCGGCAATGGACGAAAGTCTGACCGAGCAACGCCGCGTGAGTGAAGAAGGTTTTCGGATCGTAAAACTCTGTTGTTAGAGAAGAACAAGGACGTTAGTAACTGAACGTCCCCTGACGGTATCTAACCAGAAAGCCACGGCTAACTACGTGCCAGCAGCCGCGGTAATACGTAGGTGGCAAGCGTTGTCCGGATTTATTGGGCGTAAAGCGAGCG
+
GGGGGGGGGGGGGGGGGGGGGGGGGGGGGGGGGGGGGGGGGGGGGGGAFGGGGFEGGGGGGGGGGGGGGGGGGGGGGGGGEGGGGGGGGGGGGGGGGGGGG,FFGGGGGGGGGGGGGGFFGGGGGGGGGGGGGGGGGGGGGGGGGGDGEGGGGGGGGGGGGGGGGGGGGGGGGGGGGEGFGGGGGGGGFGGGGGGGGGGGGGGGGGGGGGGGG5CGGGGGGGGDGGFGGGGGGGGGGGGGGGGG
@M03364:276:000000000-BLYN8:1:1101:25893:10667 1:N:0:1
ACTCCTACGGGAGGCAGCAGTGGGGAATATTGCACAATGGGCGCAAGCCTGATGCAGCCATGCCGCGTGTGTGAAGAAGGCCTTCGGGTTGTAAAGCACTTTCAGCGAGGAGGAAGGTGGTGAACTTAATACGTTCATCAATTGACGTTACTCGCAGAAGAAGCACCGGCTAACTCCGTGCCAGCAGCCGCGGTAATACGGAGGGTGCGAGCGTTATTCGGAATTACTGGGCGTAAAGCGCACG
+
GGGGGGGGGGGGGGGGGGGGGGGGGGGGGGGGGGGGGGGGGGGGGGGGGGGGGGGGGGGGGGGGGGG=FGGGGGGGFGFGGGGGGGGGGGGGGGGGGGGG8FGGGGGGEGGGGGGGGGGGGGFGGGGGGGGGGGGGGGGGGGFFGGGGGGGGFGGGGGGGGGGGGGGGDGGGGGGGGGGGGGGGGGGGGGGGGGGGGGGGGGGGGGGGGGGGGGGGGFFGGDCGGGGGGFGGGGGGGGGGGGGG
@M03364:276:000000000-BLYN8:1:1101:11341:10681 1:N:0:1
ACTCCTACGGGAGGCAGCAGTGGGGAATATTGCACAATGGGCGCAAGCCTGATGCAGCCATGCCGCGTGTATGAAGAAGGCCTTCGGGTTGTAAAGTACTTTCAGCGAGGAGGAAGGCATTAAGGTTAATAACCTTGGTGATTGACGTTACTCGCAGAAGAAGCACCGGCTAACTCCGTGCCAGCAGCCGCGGTAATACGGAGGGTGCAAGCGTTAATCGGAATTACTGGGCGTAAAGCGCACG
+
GGGGGGGGGGGGGGGGGGGGFGGGGGDGGGGGGGGGGGGGGGGGGGGGGGGGGGGGGGGGGGGGGGGFGFEGGGGFGGGGGGGGGGGGGGGGFGGGGGGGGGGGGFG=FEEGGGFGGGGFG9FFEFGGFFGGGECFGGGGCFGGGGEGGGGGGGGGGGGGGGGGGGGGGGGGFGGGGGGGFFGGGGGGGGGGGGGGGGGGEGGGGGGGGGGGGECCFCGGGGGGGGGGGGFGD7EGGGGGGGG5
@M03364:276:000000000-BLYN8:1:1101:2230:10682 1:N:0:1
ACTCCTACGGGAGGCAGCAGTGGGGAATATTGCACAATGGGCGCAAGCCTGATGCAGCCATGCCGCGTGTGTGAAGAAGGCCTTCGGGTTGTAAAGCACTTTCAGCGAGGAGGAAGGTGGTGAACTTAATACGTTCATCAATTGACGTTACTCGCAGAAGAAGCACCGGCTAACTCCGTGCCAGCAGCCGCGGTAATACGGAGGGTGCAAGCGTTAATCGGAATTACTGGGCGTAAAGCGCACG
+
GGGG<FGGGGGGGGGGGGGGGFGGGGGGGGGGGGGGGGGGGGGGGGGGGGGGGGGGGGGGGGGGGGGGGGGGGGGGGGGGGFGGGGGGCFGGGGGGGGGGGGGGGGGGGGGGGGGGGGGGGGGGGGGGGGGGGGGGGGFEFGGGGGGEGGGGGGGGGGGGGGGGGG,CGGGGGGGGGGGGGGGGFGGGFGGGGGGEGGFGD5EEEGGGGGGGGGGGGGGGGGEFGGGGGGG:CGEGGFGDDDGC
@M03364:276:000000000-BLYN8:1:1101:15249:10725 1:N:0:1
ACTCCTACGGGAGGCAGCAGTGGGGAATATTGCACAATGGGCGCAAGCCTGATGCAGCCATGCCGCGTGTGTGAAGAAGGCCTTCGGGTTGTAAAGCACTTTCAGCGAGGAGGAAGGTGGTGAGCTTAATACGCTCATCAATTGACGTTACTCGCAGAAGAAGCACCGGCTAACTCCGTGCCAGCAGCCGCGGTAATACGGAGGGTGCAAGCGTTAATCGGAATTACTGGGCGTAAAGCGCACG
+
GGGGGGGFEGGGEGGGGGGGFGGFGGEGGEGGGGGGDF9EF8FCFFFGGGFGGGGGGGGGGGG<FGDGGG7FFEGFDGGGFFGGGGGGEGGGCGGGC@FEFFGGGGGGGGEEGGGGGGGGGGG8FDEGCFFFFGEEGFGFGFAFGGG@CGGGGGGCCFFFCBGGGG<F><CFGG@FGG:FF8EE7ECF78ECE8:*<<?FEEGGGC85CCCFEGGECCCCC5==8@CFC7CFGDC**7:5CGC3
@M03364:276:000000000-BLYN8:1:1101:13963:10728 1:N:0:1
ACTCCTACGGGAGGCAGCAGTGGGGAATATTGCACAATGGGCGCAAGCCTGATGCAGCCATGCCGCGTGTGTGAAGAAGGCCTTCGGGTTGTAAAGCACTTTCAGCGAGGAGGAAGGTGGTGAACTTAATACGTTCATCAATTGACGTTACTCGCAGAAGAAGCACCGGCTAACTCCGTGCCAGCAGCCGCGGTAATACGGAGGGTGCAAGCGTTAATCGGAATTACTGGGCGTAAAGCGCACG
+
GGGGGGGGGGGGGGGGGGGGGGGGGGGGGGGGGGGGGGGGGGGGGGGGGGGGGGGGGGGGGGGGGGGGGGGGGGGGGGGGFGGGGGGGGGGGGGGGGGGGGGGGGGGGGGGGGGGGGGGGGGGGGFFGGGGGGGGGGGGGGGGGGGGGGGGGGGGGGGGGGGGGGGGGGGGGGGGGGGGGGGGGGGGFGEGGGGGGGGGGEGGGGGGDGGGGGGGGFGGGGGGGGGGGGGFGGGGGGGGGGGG<
@M03364:276:000000000-BLYN8:1:1101:23934:10737 1:N:0:1
ACTCCTACGGGAGGCAGCAGTGGGGAATATTGCACAATGGGCGCAAGCCTGATGCAGCCATGCCGCGTGTGTGAAGAAGGCCTTCGGGTTGTAAAGCACTTTCAGCGAGGAGGAAGGTGGTGAGCTTAATACGTTCATCAATTGACGTTACTCGCAGAAGAAGCACCGGCTAACTCCGTGCCAGCAGCCGCGGTAATACGGAGGGTGCAAGCGTTAATCGGAATTACTGGGCGTAAAGCGCACG
+
GGGGGGGGGDGGGGGGGGGGGFGGGGGGCGGGGGGGGGGFFGGGGGGGGGGGGGFFGFFGGGGEGGGGGGGGGGGGGGGFGGGGGGGGGGGGGGGGGGGGGGGGGGGDGGGGGGGGGCGGGGFGGDFGGGGGGDGGGGGGGGGGGGGGGGGGGGGGCGGGGGGGGGGGGGGGGGGGFCCFGGGGGGGGGGCEDGGGGFDGCCEGGGGGG99CEGGGFGGGGGDFGGGGGGGGGGGDGFGDCC)7
@M03364:276:000000000-BLYN8:1:1101:24291:10749 1:N:0:1
ACTCCTACGGGAGGCAGCAGTGGGGAATATTGCACAATGGGCGCAAGCCTGATGCAGCCATGCCGCGTGTGTGAAGAAGGCCTTCGGGTTGTAAAGCACTTTCAGCGAGGAGGAAGGTGGTGAGCTTAATACGTTCATCAATTGACGTTACTCGCAGAAGAAGCACCGGCTAACTCCGTGCCAGCAGCCGCGGTAATACGGAGGGTGCAAGCGTTAATCGGAATTACTGGGCGTAAAGCGCACG
+
GGGGGGGGGGGGGGGGGGGGGGGGGGGGGGGFGGGGGGGGGGGGGGGGGGGGFGGGGGGGFGGGGGGGGGGGGGGGGGGGGDGGGGGGGGGGGGGGGGGGGGGGGGGEGGGGGGGGGGGGGEFGGGGGGGGGGGGGFFGGGGGGGGGGGGGGGGGGGFGGGGGGGGGGGGECBFGGGGGGGGGGGGGGGGGGGGDGGG?FCGGGGGGGDGGGGCGGFGGGGGGGGGGFGGGGGGGGGGGDCCDC
@M03364:276:000000000-BLYN8:1:1101:13063:10784 1:N:0:1
ACTCCTACGGGAGGCAGCAGTAGGGAATCTTCCGCAATGGGCGAAAGCCTGACGGAGCAACGCCGCGTGAGTGATGAAGGGTTTCGGCTCGTAAAACTCTGTTATTAGGGAAGAACATATGTGTAAGTAACTGTGCACATCTTGACGGTACCTAATCAGAAAGCCACGGCTAACTACGTGCCAGCAGCCGCGGTAATACGTAGGAGGCAAGCGTTATCCGGAATTATTGGGCGTAAAGCGCGCG
+
GGGGGGGGGGGGGGGGGGGGGGGGGGGGGGGGGGGGGGGGGGGGGGGGGGGGGGGGGGGGGGGGGGGGGGGGGGGGGGGGGGGDGGGGGGGGGGGGGGGGGGGGGGGGGGGGGGGGGGGGGGGGGGGGGGGGGGFGGGGGGGGGGGGGGGEGGGGGGGGGGGGGGGGGGGGGGGGGCEGGGGGFGGGGGGGGGGGGGGFGEFGG9CGDEGGEGGGEGGGGGGGFGGGFGFGGGGGGGFGGGGGG
@M03364:276:000000000-BLYN8:1:1101:16956:10795 1:N:0:1
ACTCCTACGGGAGGCAGCAGTGGGGAATATTGCACAATGGGCGCAAGCCTGATGCAGCCATGCCGCGTGTGTGAAGAAGGCCTTCGGGTTGTAAAGCACTTTCAGCGAGGAGGAAGGTGGTGAGCTTAATACGCTCATCAATTGACGTTACTCGCAGAAGAAGCACCGGCTAACTCCGTGCCAGCAGCCGCGGTAATACGGAGGGTGCAAGCGTTAATCGGAATTACTGGGCGTAAAGCGCACG
+
GGGGGGGGGGGGGGGGGGGGFGGGGGGGGGGGGGGGGGFDGGGGGGDGGGGGGGGGGGGGGGGGGGGGGGGGGGGGGGGGFGGFGGGGGGGGGGGGGGGGGGGFGGGGGGGGGGEGGGGGGGGGGGGGGGFGEGGGGGGGGGGGFGGGGGGGGGGGGGGGGGGGGGGGDGDEGGGGGGGFGGGGGGGGGGGEGGDGGGGGGGGGDGGEGFEFGGGEGGGGGGGFGGGG?FGGGGGCGFGGGGG)
@M03364:276:000000000-BLYN8:1:1101:22746:10803 1:N:0:1
ACTCCTACGGGAGGCAGCAGTGGGGAATATTGCACAATGGGCGCAAGCCTGATGCAGCCATGCCGCGTGTGTGAAGAAGGCCTTCGGGTTGTAAAGCACTTTCAGCGAGGAGGAAGGTGGTGAGCTTAATACGTTCATCAATTGACGTTACTCGCAGAAGAAGCACCGGCTAACTCCGTGCCAGCAGCCGCGGTAATACGGAGGGTGCAAGCGTTAATCGGAATTACTGGGCGTAAAGCGCACG
+
GGGGGGGGGGGGGGGGGGGGGGGGGGGGGGGGGGGGGGGGGGEGGGGGGGGGGGGGGGGGGGGGGGGGGGGGFFGGGGGGGGGGGGGDFGGGGGGGGGGGGGGGGGGDGGGGGFGGGGGGGGGGGGCFGFGG?>FFGFFFGGGGGGDFGFGGGGGGGGGGGGGGGGGGGGGGGGGGGGGGGFGGGGGGGGGGGGGEGGGGDGGGGGGGGGGGGGGGFFGGGGCFGGFGGGGGGGGGGGGGGGDC
@M03364:276:000000000-BLYN8:1:1101:29026:10810 1:N:0:1
ACTCCTACGGGAGGCAGCAGTGGGGAATATTGCACAATGGGCGCAAGCCTGATGCAGCCATGCCGCGTGTGTGAAGAAGGCCTTCGGGTTGTAAAGCACTTTCAGCGAGGAGGAAGGTGGTGAGCTTAATACGCTCATCAATTGACGTTACTCGCAGAAGAAGCACCGGCTAACGCCGTGCCAGCAGCCGCGGTAATACGGAGGGTGCAAGCGTTAATCGGAATTACTGGGCGTAAAGCGCACG
+
GGGGDGGGGGGGGGGGGGGGGGGGGGGGGGGGGGGGGGFGFGGEGGDDFGGGGGGGGGGGGDGGGGG>CCDFGGGGGGGFFEFGGG7C=BFFGGGFG,FGEFGGGFC7FGGGGG?CFGEFGFGG,<35CAA?8:++CFFD9DFEAFE@=,+,8@BFBCGGCFFGFGGG77*1FF*>7CBCCGGGC8:C:88EG51CCFEC5*3BCEDE+C?CD>=EGC95=C=7?GGGC6CFDDC:5F7CC<3)
@M03364:276:000000000-BLYN8:1:1101:22410:10817 1:N:0:1
ACTCCTACGGGAGGCAGCAGTGGGGAATATTGCACAATGGGCGCAAGCCTGATGCAGCCATGCCGCGTGTGTGAAGAAGGCCTTCGGGTTGTAAAGCACTTTCAGCGAGGAGGAAGGTGGTGAGCTTAATACGTTCATCAATTGACGTTACTCGCAGAAGAAGCACCGGCTAACTCCGTGCCAGCAGCCGCGGTAATACGGAGGGTGCAAGCGTTAATCGGAATTACTGGGCGTAAAGCGCACG
+
GGDGGGGFGGEGGGGGGGGGGGGFGFGGFGGGFFFFGGGG?EE@FGEFEFGGGGFGGFGF9FCEFGEGDGGCEF6EFGGGDFG8CCFGGGGGF@FF<FEFCFGGFGGCFGCCECDGD<ECF?,D<BDFFFGDFDFDCFFGAFD3C9F@DDCDFGGE:+5FFGGGGGGGGDEFGCF?:>F:F7DG>:6@FGDBEGGGD<9888=EBEB8:C9*:8/*/02:58C=C9+<+<557C:CF7*777))
@M03364:276:000000000-BLYN8:1:1101:14535:10822 1:N:0:1
ACTCCTACGGGAGGCAGCAGTAGGGAATCTTCGGCAATGGGGGCAACCCTGACCGAGCAACGCCGCGTGAGTGAAGAAGGTTTTCGGATCGTAAAACTCTGTTGTTAGAGAAGAACGTTAAGTAGAGTGGAAAATTACTTAAGTGACGGTATCTAACCAGAAAGGGACGGCTAACTACGTGCCAGCAGCCGCGGTAATACGTAGGTCCCAAGCGTTGTCCGGATTTATTGGGCGTAAAGCGAGC
+
GGGGGGGGGGGGGGGGGGGGGGGGGGGGGGGGGGGGGGGGGGGGGGGGGGGGGGGGGGGGGGGGGGGGGEGGGGGGGGGGFFGGGGGFGGGGGGGGGGEFFFGGGGGGGGGGGGGGDGGGGG,FFFGFGGFCGGGGGGGFGGGGGGFGGGGGFCFFCGGFGFGGGGGGGGGGGGFGG8FFGGEGGFGGGGGGGGGCEGFGGGGFGGF?C@68C>8;:=ECE=C7*+<CFFGFC3*:<DGCDDG)
@M03364:276:000000000-BLYN8:1:1101:21430:10827 1:N:0:1
ACTCCTACGGGAGGCAGCAGTAGGGAATCTTCGGCAATGGGGGCAACCCTGACCGGGCAACGCCGCGTGAGTGAAGAAGGTTTTCGGATCGTAAAACTCTGTTGTTAGAGAAGAACGTTAAGTAGAGTGGAAAATTACTTAAGTGACGGTATCTAACCAGAAAGGGACGGCTAACTACGTGCCAGCAGCCGCGGTAATACGTAGGTCCCAAGCGTTGTCCGGATTTATTGGGCGTAAAGCGAGC
+
GGGGGGGGGGGGGGGGGGGGGGGGGGGGGGGGGGGGGGGGGGGGGGGGGGGGGGGGGGGGGGGGGGGGGGGGGGGGGGGGFGGGGGGGGGGGGGGGGGGGGGGGGGGGGGGGGGGGGGGGGGDGGGG=FGGGGGGGGGGGGFFFGGGGGGGGGGGGGFGGGGGGGDGGGDGFGGGGGGGGGGFGGGGGGGGGEGGGGGGGGGGGGGGGGGGGGGGGGGGGGGGGEFEGGGGGGGGGGFFGGGG3
@M03364:276:000000000-BLYN8:1:1101:19547:10842 1:N:0:1
ACTCCTACGGGAGGCAGCAGTAGGGAATCTTCCACAATGGACGAAAGTCTGATGGAGCAACGCCGCGTGAGTGAAGAAGGTTTTCGGATCGTAAAACTCTGTTGTTGGAGAAGAATGTATCTGATAGTAACTGATCAGGTAGTGACGGTATCCAACCAGAAAGCCACGGCTAACTACGTGCCAGCAGCCGCGGTAATACGTAGGTGGCAAGCGTTGTCCGGATTTATTGGGCGTAAAGCGAGCG
+
GGGGGGGGGGGGGGGGGGGGGGGGGGGGGGGGGGGGGGGGGGGGGGGGGGGGGGGGGGGGGGDGGGGFGGGGGGGGGGGGGGGGGGGGGGGGGGGGGGGGGGGGGGGGGGGGGGGGGGGGGGGGGGGGFGGGGGGGGGGGGGGGGGGGGGGGGGGGGGGGGFGGGGGGGGGGGGGGGGGGGGGGGGGGGGGGGGGGGGGGGGGDGGGGGGGGGGEGGGGGGGGGGGGGGGGGDDGGGGGGGGGC
@M03364:276:000000000-BLYN8:1:1101:11117:10850 1:N:0:1
ACTCCTACGGGAGGCAGCAGTGGGGAATATTGCACAATGGGCGCAAGCCTGATGCAGCCATGCCGCGTGTGTGAAGAAGGCCTTCGGGTTGTAAAGCACTTTCAGCGAGGAGGAAGGTGGTGAACTTAATACGTTCATCAATTGACGTTACTCGCAGAAGAAGCACCGGCTAACTCCGTGCCAGCAGCCGCGGTAATACGGAGGGTGCAAGCGTTAATCGGAATTACTGGGCGTAAAGCGCACG
+
GGGGGGGGGGGGGGGGGGGGGGGGGGGGGGGGGGGGGGGGGGGGGGGGGDGGGGGGGGGGGGGGGGGGGGGGGGGGGGGGGGGGGGGGGGGGGGGGGGGGGGGGGGGGGGGGGGFGGGGGGGGGGGGGGGGGGGGGGGGGGGGGGGGGGGGGGGGGGGGGGGGGGGGGGGGGGGGGGGGGGGGGGGFGGGGGGGEGGGGGGGGGGGGGGGGGGGGGGGGGGGGGGGGGGGGGDDG=FFGGGGGG
@M03364:276:000000000-BLYN8:1:1101:18684:10861 1:N:0:1
ACTCCTACGGGAGGCAGCAGTGGGGAATATTGCACAATGGGCGCAAGCCTGATGCAGCCATGCCGCGTGTATGAAGAAGGCCTTCGGGTTGTAAAGTACTTTCAGCGAGGAGGAAGGCATTAAGGTTAATAACCTTGGTGATTGACGTTACTCGCAGAAGAAGCACCGGCTAACTCCGTGCCAGCAGCCGCGGTAATACGGAGGGTGCAAGCGTTAATCGGAATTACTGGGCGTAAAGCGCACG
+
GGGGGGGDGGGGGGGGGGGGGGGGGGGGGFGGGGGGGFGGDGGGGGGGGGGFFGCFEGGCFGGGGGGGGFEGGGGGGGGGGGFFFGGGGGFGGGGGGFGGGGGGGGGGGGGGGGGGGGGGGAFFGFGFGGFGGGGFGGFGDGFGGGGGGGGGBFEFG7FGGGGGGGGGEGG7>FGGGDCFGGGGGGGGGDGGGGGGF9BFE5BEEGED?@@EGEG*:FGGGCCCF?ECFGGGGGG57CFDGDC5
@M03364:276:000000000-BLYN8:1:1101:7914:10880 1:N:0:1
ACTCCTACGGGAGGCAGCAGTAGGGAATCTTCGGCAATGGGGGCAACCCTGACCGAGCAACGCCGCGTGAGTGAAGAAGGTTTTCGGATCGTAAAACTCTGTTGTTAGAGAAGAACGTTAAGTAGAGTGGAAAGTTACTTAAGTGACGGTATCTAACCAGAAAGGGACGGCTAACTACGTGCCAGCAGCCGCGGTAATACGTAGGTCCCAAGCGTTGTCCGGATTTATTGGGCGTAAAGCGAGG
+
GGGGGGGGGGGGGGGGGGFGGGGGGGGGGGGGGGGGGGGGGGGGGGGGGGGGGGGGGGGGGGGGGGGGGGGGGGGGGGGGGGGGGGGGGGGGGGGGGGGGGGGGGGGGGGGGGGGGGFFFGGGGG9FFGGGGGGGGGGGGGGGGGGGGGGGGGGGGGGGGGGGGGGGGGDDGGGGGGGGGGGGGGGGGGGGGGGGGGGGGGFEFGGGGGGGGGGGGGGGGGG5>EFFGGGGGGGGGGGGGGGG)
@M03364:276:000000000-BLYN8:1:1101:22790:10885 1:N:0:1
ACTCCTACGGGAGGCAGCAGTGGGGAATATTGCACAATGGGCGCAAGCCTGATGCAGCCATGCCGCGTGTGTGAAGAAGGCCTTCGGGTTGTAAAGCACTTTCAGCGAGGAGGAAGGTGGTGAGCTTAATACGTTCATCAATTGACGTTACTCGCAGAAGAAGCACCGGCTAACTCCGTGCCAGCAGCCGCGGTAATACGGAGGGTGCAAGCGTTAATCGGAATTACTGGGCGTAAAGCGCACG
+
GGFGG<FGGGGGGGGDGG@FEGGGGDG8<FAEGGGGGFGCFFGGGFEGCFGFGFGFG<@CFFGFGGGGGGGGGGGGGGGGFGGFDGECEFGGGGGGAFGFGGGGGEGCGGD7C=4?FFFFFC9FE9FEFFGGFFGFGFEGFCEFGGGGGGGGGC:CFC7FFGDFFFCGGGGGGGFGF:DFCF9B8EFGGGDEGG>CCEFGG>ECEEG58E7ACEEGGGGGGGDFGGGGGC/2>7*>GGGGGGGD
@M03364:276:000000000-BLYN8:1:1101:18429:10898 1:N:0:1
ACTCCTACGGGAGGCAGCAGTGGGGAATATTGCACAATGGGCGCAAGCCTGATGCAGCCATGCCGCGTGTGTGAAGAAGGCCTTCGGGTTGTAAAGCACTTTCAGCGAGGAGGAAGGTGGTGAACTTAATACGTTCATCAATTGACGTTACTCGCAGAAGAAGCACCGGCTAACTCCGTGCCAGCAGCCGCGGTAATACGGAGGGTGCAAGCGTTAATCGGAATTACTGGGCGTAAAGCGCACG
+
GGGGGGGGGGGGGGGGGGGGGGGGGGGGGGGGGGGGGGGGGGGGGGGGGGGGGGGGGGGGGGGGGGGGGGGGGGGGGGGGGGGGGGGGGGGGGGGGGGGGGGGGGGGGGFGGGGGGGGGGGGGGGGGGGGGGGFGGGGGGGGGGGGGGGGGGGGGGGGGGGGGGGGGGGGGCFGGFGGGGGGGGFGGGGDGGGGGGGGGGGEGGGGGGGGGGGGEGGGGGGGGGGGGGGGGGGGGGGGGGGGG7
@M03364:276:000000000-BLYN8:1:1101:21397:10901 1:N:0:1
ACTCCTACGGGAGGCAGCAGTGGGGAATATTGCACAATGGGCGCAAGCCTGATGCAGCCATGCCGCGTGTGTGAAGAAGGCCTTCGGGTTGTAAAGCACTTTCAGCGAGGAGGAAGGTGGTGAGCTTAATACGTTCATCAATTGACGTTACTCGCAGAAGAAGCACCGGCTAACTCCGTGCCAGCAGCCGCGGTAATACGGAGGGTGCAAGCGTTAATCGGAATGACTGGGCGTAAAGCGCACG
+
GGGG@FGGGGGGGC-BFCCFEFGFGGGDGGGFGFFFFF@FFEFGGDFGGGGGAGGGCDEFFGGGGG@>FCDCFGGGGGGFE<EFCF7==FGGGGGFFGGFGGGGGFG+CC7FGEFGG8FF7FGFF<FGGGFFGFC,AADGGFF<=9>FF?FFGG:+FFGGAEGGF@FCCG7<D,D9FEFFG7>DBCFF7:EC8EGGGC+B;13=CEGEFGFFDCE5=CF=5EGG+<+<+:*:/):75?CGGGDC
@M03364:276:000000000-BLYN8:1:1101:22535:10903 1:N:0:1
ACTCCTACGGGAGGCAGCAGTAGGGAATCTTCCACAATGGACGAAAGTCTGATGGAGCAACGCCGCGTGAGTGAAGAAGGTTTTCGGATCGTAAAACTCTGTTGTTGGAGAAGAACGTATTTGATAGTAACTGATCAGGTAGTGACGGTATCCAACCAGAAAGCCACGGCTAACTACGTGCCAGCAGCCGCGGTAATACGTAGGTGGCAAGCGTTGTCCGGATTTATTGGGCGTAAAGCGAGCG
+
GGCECFGFGGGGGGGGGGGGGFEGGGGGFGGFDDGGGGGGF@FGGGGFGGGGGGGFGGGGGG:FGGGFGGGEFGGGGEGGGGGGGGGGE@FGGGGGGGFGGGFGF8FFEFGGGGGGG<E<F9,8BFFFGGGGGGGGG9CDBFFGGGGGGGGGFGGFECFGGFGGGGGGDEGGFE9DFEF7EFG7D7EFGEDEDB:=BEGCCF>E<CGGF9CGE*;EG?FGGG5:+>EF+=;5D<==CFFDGGGC
@M03364:276:000000000-BLYN8:1:1101:8455:10914 1:N:0:1
ACTCCTACGGGAGGCAGCAGTGGGGAATATTGGACAATGGGCGAAAGCCTGATCCAGCCATGCCGCGTGTGTGAAGAAGGCCTTTTGGTTGTAAAGCACTTTAAGCGAGGAGGAGGCTACTTGGATTAATACTCTAGGATAGTGGACGTTACTCGCAGAATAAGCACCGGCTAACTCTGTGCCAGCAGCCGCGGTAATACAGAGGGTGCGAGCGTTAATCGGATTTACTGGGCGTAAAGCGTGC
+
GGGGGGGGGGGGGGGGGGGGGGGGGGGGGGGGGGGGGGGGGGGGGGGGGGGGGGGGGGGGGGGGGGGGGGGGGGGGGGGGGGGGGGGGGGGGGGGGGGGGGGFFGGGGGGGGGGGGGGGGGGGGFGGGGFGGGGGFGGGGGGGGGGGGGGGGGDGGGGEGGGGGGGGGGGGGGGGGGGGGGGGGGGGGGGGGGGGGGGGFGGGGGGGGGGGGGGC=EFFGGGEGDGGGGGGGFDGGGGGGGGG3
@M03364:276:000000000-BLYN8:1:1101:20355:10919 1:N:0:1
ACTCCTACGGGAGGCAGCAGTAGGGAATCTTCGGCAATGGGGGCAACCCTGACCGAGCAACGCCGCGTGAGTGAAGAAGGTTTTCGGATCGTAAAACTCTGTTGTTAGAGAAGAACGTTAAGTAGAGTGGAAAGTTACTTAAGTGACGGTATCTAACCAGAAAGGGACGGCTAACTACGTGCCAGCAGCCGCGGTAATACGTAGGTCCCAAGCGTTGTCCGGATTTATTGGGCGTAAAGCGAGC
+
GGGGGGGGGGGGGGDGGGGGGGGGGGGGGGGGGGGGGGGGGGGGGGGGGGGGGGGGGGGGGGGGGGGGGGGFGGGGGGGGGGGGGGGGGGGGGGGGGGGGGGGGGGGGGGGGGGGGGFGGGGGGGGGGGGGGGGGGGGGGGGGGGGGGGGGGGGGGGGGGGGGGGGGGGGGGGGFFGGGGGGGGGGG>FGGGGGGGDGGGGGGGGGGGGGGGGGGEEGGGGGGGGGGGGGGGGDCEDGGFGGG3
@M03364:276:000000000-BLYN8:1:1101:17516:10930 1:N:0:1
ACTCCTACGGGAGGCAGCAGTGGGGAATATTGCACAATGGGCGCAAGCCTGATGCAGCCATGCCGCGTGTGTGAAGAAGGCCTTCGGGTTGTAAAGCACTTTCAGCGAGGAGGAAGGTGGTGAACTTAATACGTTCATCAATTGACGTTACTCGCAGAAGAAGCACCGGCTAACTCCGTGCCAGCAGCCGCGGTAATACGGAGGGTGCAAGCGTTAATCGGAATTACTGGGCGTAAAGCGCACG
+
GGGGGGGGGGGGGGGGGGGGGGGGGGGGGGGGGGGGGGGGGGGGGGGGGGGGGGGGGGGGGGGGGGGGGGGGGGGGGGGGGGGGGGGGGGGGGGGGGGGGGGGGGGGGGGGGGGGGGGGGGGGGGGGGGGGGGGGGGGGGGGGGGGGGGGGGGGGGGGGGGGGGGGFGGGGGGGGGGGGEGGGGGGGGGGGGGGGGFGDGG8CEEGGGGGGGGGGGGGFGEGEGGFGFGCCGGGGGGGFGGDD5
@M03364:276:000000000-BLYN8:1:1101:10758:10933 1:N:0:1
ACTCCTACGGGAGGCAGCAGTGGGGAATATTGCACAATGGGCGCAAGCCTGATGCAGCCATGCCGCGTGTGTGAAGAAGGCCTTCGGGTTGTAAAGCACTTTCAGCGAGGAGGAAGGTGGTGAACTTAATACGTTCATCAATTGACGTTACTCGCAGAAGAAGCACCGGCTAACTCCGTGCCAGCAGCCGAGGTAATACGGAGGGTGCAAGCGTTAATCGGAATTACTGGGCGTAAAGCGCACG
+
GGGGGGGFCEGGGGGGGGGGGGGGG@@FFGGGGFGGGGGGGGGGGGGGEGGGFGGGFFFGGGGGEGE==?FFGGGGGGGGCF8EAFGCG7BFGFGGD@FDFFGGGGGGFFCEGCEFGFGFGGGCF9?FGCGGDGGGCGGA3,7@DCFGGDGGGGGGGDGGGGGGFGCE<C7:BFF9?8DB7D9;8?CG,**411?C9+<C81:8=C8EGGG**3=8:F7=EGCGFGEGGGGGC55CFCDGCD35
@M03364:276:000000000-BLYN8:1:1101:2161:10933 1:N:0:1
ACTCCTACGGGAGGCAGCAGTAGGGAATCTTCGGCAATGGGGGCAACCCTGACCGAGCAACGCCGCGTGAGTGAAGAAGGTTTTCGGATCGTAAAACTCTGTTGTTAGAGAAGAACGTTAAGTAGAGTGGAAAGTTACTTAAGTGACGGTATCTAACCAGAAAGGGACGGCTAACTACGTGCCAGCAGCCGCGGTAATACGTAGGTCCCAAGCGTTGTCCGGATTTATTGGGCGTAAAGCGAGC
+
GGGGGGGGGGGGGGGGGGGGGGGGEGGGGGGGGEGGGGGGGGGGGGFGGGGGGGGGGGGGGGGGGGGGGGGFGGGGGGGGFFFGGFGDGGGGGGGGGGGGGGGGGGGGGGGGGGGGGFFE>F,AFFGGGGGGGGGGGGGFGGGFCFGGGGGGFFGGGFGGGGFGF>FECEEGGGGGGGGGGG>ECCGGGFGCEGGGGGEGGFGGGGGGCFGFCE=EGGFGEE8C:CFGGG?FFDECDGGFGGG5
@M03364:276:000000000-BLYN8:1:1101:5242:10936 1:N:0:1
ACTCCTACGGGAGGCAGCAGTAGGGAATCTTCGGCAATGGGGGCAACCCTGACCGAGCAACGCCGCGTGAGTGAAGAAGGTTTTCGGATCGTAAAACTCTGTTGTTAGAGAAGAACGTTAAGTAGAGTGGAAAGTTACTTAAGTGACGGTATCTAACCAGAAAGGGACGGCTAACTACGTGCCAGCAGCCGCGGTAATACGTAGGTCCCAAGCGTTGTCCGGATTTATTGGGCGTAAAGCGAGG
+
[truncated: 35,640,129 more chars]
